# Supplementary material for: Subdivision of the MDR superfamily of medium-chain dehydrogenases/reductases through iterative hidden Markov model refinement
Source: BMC Bioinformatics. 2010 Oct 27;11:534. doi: 10.1186/1471-2105-11-534 (PMC2976758; doi:10.1186/1471-2105-11-534)
Supplement: Additional file 1 — Further properties of MDR families. This table extends Table 1 with several additional columns, showing further properties derived during our characterisation of the 86 MDR families; Description (sequence description of one representative seed sequence), Cat 95% (number of positions in the catalytic domain that attain a cscore above 95%), Cat 100% (number of positions in the catalytic domain that attain a cscore of 100%), Cat KR-ED (number of conserved positive charges minus number of conserved negative charges in the catalytic domain; values < -3 or > +1 indicated in yellow), CE 95% (as Cat 95%, but for the coenzyme binding domain), CE 100% (as Cat 100%, but for the coenzyme binding domain), CE KR-ED (as Cat KR-ED, but for the coenzyme binding domain), Cat/CE 95% (Cat 95% divided by CE 95%; values ≤ 0.5 indicated in orange, ≥ 2 in blue), Structure (ID of the PDB structure found to be most similar to any of the sequences in the family), Most similar (ID of the seed sequence most similar to Structure), Zn1cons (presence of catalytic Zn2+ ligands), Zn1charge (sum of charges of catalytic Zn2+ ligands, in the range [-3,0]), Zn2cons (presence of structural Zn2+ ligands), Zn1charge (sum of charges of structural Zn2+ ligands, in the range [-4,0]), Normcharge (sum of conserved charges, excluding conserved Zn2+ ligand charges; values < -4 or > 3 indicated in yellow), Zn (number of Zn2+ cofactors; dual binders indicated in blue, single binders in light blue, and non-homogeneous families are indicated in orange), Zn2 not Zn1 (having structural but not catalytic Zn2+; orange if nonzero), 2Zn not NAD (having both Zn2+ ligands without binding NAD; orange if nonzero), 0Zn not NADP (having no Zn2+ ligands without binding NADP; orange if nonzero), NAD (binds NAD), and NADP (binds NADP). [file 1471-2105-11-534-S1.TXT]

               A         B       Una       Syn       Env       Pha       Vir       Pla       Inv       Ver       Mam       Rod       Pri
MDR001      6(0)   895(40)      1(0)      0(0)      0(0)      0(0)      0(0)  1133(51)     40(1)     57(2)     12(0)     34(1)     39(1)
MDR002      3(0)   518(66)      0(0)      0(0)      0(0)      0(0)      0(0)   171(22)     47(6)     17(2)      5(0)      8(1)      5(0)
MDR003      0(0)   418(59)      0(0)      0(0)      0(0)      0(0)      0(0)   180(25)    91(12)      2(0)      7(0)      5(0)      3(0)
MDR004      0(0)   417(85)      0(0)      0(0)      0(0)      0(0)      0(0)    49(10)     15(3)      3(0)      1(0)      0(0)      1(0)
MDR005      1(0)   146(44)      0(0)      0(0)      0(0)      0(0)      0(0)   110(33)    54(16)      5(1)      2(0)      4(1)      6(1)
MDR006      0(0)      5(8)      0(0)      0(0)      0(0)      0(0)      0(0)     8(14)    30(53)     6(10)      1(1)      2(3)      4(7)
MDR007      0(0)      0(0)      0(0)      0(0)      0(0)      0(0)      0(0)     8(15)    30(58)     6(11)      1(1)      3(5)      3(5)
MDR008      0(0)      2(4)      0(0)      0(0)      0(0)      0(0)      0(0)      0(0)     9(18)    13(26)      1(2)     8(16)    17(34)
MDR009      0(0)      1(4)      0(0)      0(0)      0(0)      0(0)      0(0)      0(0)      1(4)     9(40)     4(18)     5(22)      2(9)
MDR010      2(0)   330(49)      0(0)      0(0)      0(0)      0(0)      0(0)   316(47)     13(1)      0(0)      0(0)      0(0)      0(0)
MDR011      0(0)   509(88)      0(0)      0(0)      0(0)      0(0)      0(0)    61(10)      5(0)      0(0)      0(0)      0(0)      0(0)
MDR012      0(0)   477(99)      3(0)      0(0)      0(0)      0(0)      0(0)      0(0)      1(0)      0(0)      0(0)      0(0)      0(0)
MDR013      0(0)   346(92)      0(0)      0(0)      0(0)      0(0)      0(0)     29(7)      0(0)      0(0)      0(0)      0(0)      0(0)
MDR014      7(1)   343(97)      0(0)      0(0)      0(0)      0(0)      0(0)      0(0)      1(0)      0(0)      0(0)      0(0)      0(0)
MDR015      0(0)   281(88)      0(0)      0(0)      0(0)      0(0)      0(0)    32(10)      3(0)      0(0)      1(0)      2(0)      0(0)
MDR016      0(0)   312(99)      0(0)      0(0)      0(0)      0(0)      0(0)      0(0)      1(0)      0(0)      0(0)      0(0)      0(0)
MDR017      0(0)   277(99)      0(0)      0(0)      0(0)      0(0)      0(0)      1(0)      1(0)      0(0)      0(0)      0(0)      0(0)
MDR018      0(0)   146(75)      0(0)      0(0)      0(0)      0(0)      0(0)    48(24)      0(0)      0(0)      0(0)      0(0)      0(0)
MDR019      0(0)   118(86)      0(0)      0(0)      0(0)      0(0)      0(0)    18(13)      0(0)      0(0)      0(0)      0(0)      0(0)
MDR020      0(0)      0(0)      0(0)      0(0)      0(0)      0(0)      0(0)   125(97)      3(2)      0(0)      0(0)      0(0)      0(0)
MDR021      0(0)   120(98)      0(0)      0(0)      0(0)      0(0)      0(0)      2(1)      0(0)      0(0)      0(0)      0(0)      0(0)
MDR022      6(4)   111(90)      0(0)      0(0)      0(0)      0(0)      0(0)      5(4)      0(0)      0(0)      0(0)      0(0)      0(0)
MDR023      6(8)    56(77)      0(0)      0(0)      0(0)      0(0)      0(0)      2(2)     8(11)      0(0)      0(0)      0(0)      0(0)
MDR024      1(2)    32(80)      0(0)      0(0)      0(0)      0(0)      0(0)      0(0)     7(17)      0(0)      0(0)      0(0)      0(0)
MDR025      0(0)      0(0)      0(0)      0(0)      0(0)      0(0)      0(0)   34(100)      0(0)      0(0)      0(0)      0(0)      0(0)
MDR026      0(0)      0(0)      0(0)      0(0)      0(0)      0(0)      0(0)   34(100)      0(0)      0(0)      0(0)      0(0)      0(0)
MDR027      0(0)      0(0)      0(0)      0(0)      0(0)      0(0)      0(0)   34(100)      0(0)      0(0)      0(0)      0(0)      0(0)
MDR028      0(0)    28(96)      0(0)      0(0)      0(0)      0(0)      0(0)      1(3)      0(0)      0(0)      0(0)      0(0)      0(0)
MDR029      0(0)      0(0)      0(0)      0(0)      0(0)      0(0)      0(0)   29(100)      0(0)      0(0)      0(0)      0(0)      0(0)
MDR030      0(0)      0(0)      0(0)      0(0)      0(0)      0(0)      0(0)      0(0)   28(100)      0(0)      0(0)      0(0)      0(0)
MDR031      0(0)      0(0)      0(0)      0(0)      0(0)      0(0)      0(0)   28(100)      0(0)      0(0)      0(0)      0(0)      0(0)
MDR032      0(0)    25(96)      0(0)      0(0)      0(0)      0(0)      0(0)      0(0)      1(3)      0(0)      0(0)      0(0)      0(0)
MDR033      0(0)      0(0)      0(0)      0(0)      0(0)      0(0)      0(0)   23(100)      0(0)      0(0)      0(0)      0(0)      0(0)
MDR034      0(0)    10(43)      0(0)      0(0)      0(0)      0(0)      0(0)    13(56)      0(0)      0(0)      0(0)      0(0)      0(0)
MDR035      0(0)      0(0)      0(0)      0(0)      0(0)      0(0)      0(0)   22(100)      0(0)      0(0)      0(0)      0(0)      0(0)
MDR036     8(38)    12(57)      0(0)      0(0)      0(0)      0(0)      0(0)      0(0)      1(4)      0(0)      0(0)      0(0)      0(0)
MDR037      0(0)      0(0)      0(0)      0(0)      0(0)      0(0)      0(0)   20(100)      0(0)      0(0)      0(0)      0(0)      0(0)
MDR038      0(0)      0(0)      0(0)      0(0)      0(0)      0(0)      0(0)   20(100)      0(0)      0(0)      0(0)      0(0)      0(0)
MDR039      0(0)  150(100)      0(0)      0(0)      0(0)      0(0)      0(0)      0(0)      0(0)      0(0)      0(0)      0(0)      0(0)
MDR040      0(0)  117(100)      0(0)      0(0)      0(0)      0(0)      0(0)      0(0)      0(0)      0(0)      0(0)      0(0)      0(0)
MDR041      0(0)  114(100)      0(0)      0(0)      0(0)      0(0)      0(0)      0(0)      0(0)      0(0)      0(0)      0(0)      0(0)
MDR042      0(0)  114(100)      0(0)      0(0)      0(0)      0(0)      0(0)      0(0)      0(0)      0(0)      0(0)      0(0)      0(0)
MDR043      0(0)   96(100)      0(0)      0(0)      0(0)      0(0)      0(0)      0(0)      0(0)      0(0)      0(0)      0(0)      0(0)
MDR044      4(4)    92(95)      0(0)      0(0)      0(0)      0(0)      0(0)      0(0)      0(0)      0(0)      0(0)      0(0)      0(0)
MDR045      0(0)   89(100)      0(0)      0(0)      0(0)      0(0)      0(0)      0(0)      0(0)      0(0)      0(0)      0(0)      0(0)
MDR046      0(0)   78(100)      0(0)      0(0)      0(0)      0(0)      0(0)      0(0)      0(0)      0(0)      0(0)      0(0)      0(0)
MDR047      0(0)   72(100)      0(0)      0(0)      0(0)      0(0)      0(0)      0(0)      0(0)      0(0)      0(0)      0(0)      0(0)
MDR048      0(0)   71(100)      0(0)      0(0)      0(0)      0(0)      0(0)      0(0)      0(0)      0(0)      0(0)      0(0)      0(0)
MDR049      0(0)   69(100)      0(0)      0(0)      0(0)      0(0)      0(0)      0(0)      0(0)      0(0)      0(0)      0(0)      0(0)
MDR050      0(0)   67(100)      0(0)      0(0)      0(0)      0(0)      0(0)      0(0)      0(0)      0(0)      0(0)      0(0)      0(0)
MDR051      1(1)    62(98)      0(0)      0(0)      0(0)      0(0)      0(0)      0(0)      0(0)      0(0)      0(0)      0(0)      0(0)
MDR052      0(0)   48(100)      0(0)      0(0)      0(0)      0(0)      0(0)      0(0)      0(0)      0(0)      0(0)      0(0)      0(0)
MDR053      0(0)   48(100)      0(0)      0(0)      0(0)      0(0)      0(0)      0(0)      0(0)      0(0)      0(0)      0(0)      0(0)
MDR054      0(0)   46(100)      0(0)      0(0)      0(0)      0(0)      0(0)      0(0)      0(0)      0(0)      0(0)      0(0)      0(0)
MDR055      0(0)   44(100)      0(0)      0(0)      0(0)      0(0)      0(0)      0(0)      0(0)      0(0)      0(0)      0(0)      0(0)
MDR056      0(0)   44(100)      0(0)      0(0)      0(0)      0(0)      0(0)      0(0)      0(0)      0(0)      0(0)      0(0)      0(0)
MDR057      0(0)   43(100)      0(0)      0(0)      0(0)      0(0)      0(0)      0(0)      0(0)      0(0)      0(0)      0(0)      0(0)
MDR058      0(0)   43(100)      0(0)      0(0)      0(0)      0(0)      0(0)      0(0)      0(0)      0(0)      0(0)      0(0)      0(0)
MDR059      0(0)   42(100)      0(0)      0(0)      0(0)      0(0)      0(0)      0(0)      0(0)      0(0)      0(0)      0(0)      0(0)
MDR060      0(0)   42(100)      0(0)      0(0)      0(0)      0(0)      0(0)      0(0)      0(0)      0(0)      0(0)      0(0)      0(0)
MDR061      0(0)   40(100)      0(0)      0(0)      0(0)      0(0)      0(0)      0(0)      0(0)      0(0)      0(0)      0(0)      0(0)
MDR062      0(0)   40(100)      0(0)      0(0)      0(0)      0(0)      0(0)      0(0)      0(0)      0(0)      0(0)      0(0)      0(0)
MDR063      0(0)   38(100)      0(0)      0(0)      0(0)      0(0)      0(0)      0(0)      0(0)      0(0)      0(0)      0(0)      0(0)
MDR064      0(0)   33(100)      0(0)      0(0)      0(0)      0(0)      0(0)      0(0)      0(0)      0(0)      0(0)      0(0)      0(0)
MDR065      1(3)    31(96)      0(0)      0(0)      0(0)      0(0)      0(0)      0(0)      0(0)      0(0)      0(0)      0(0)      0(0)
MDR066      0(0)   32(100)      0(0)      0(0)      0(0)      0(0)      0(0)      0(0)      0(0)      0(0)      0(0)      0(0)      0(0)
MDR067      0(0)   32(100)      0(0)      0(0)      0(0)      0(0)      0(0)      0(0)      0(0)      0(0)      0(0)      0(0)      0(0)
MDR068      0(0)   32(100)      0(0)      0(0)      0(0)      0(0)      0(0)      0(0)      0(0)      0(0)      0(0)      0(0)      0(0)
MDR069      2(6)    30(93)      0(0)      0(0)      0(0)      0(0)      0(0)      0(0)      0(0)      0(0)      0(0)      0(0)      0(0)
MDR070      0(0)   31(100)      0(0)      0(0)      0(0)      0(0)      0(0)      0(0)      0(0)      0(0)      0(0)      0(0)      0(0)
MDR071      0(0)   31(100)      0(0)      0(0)      0(0)      0(0)      0(0)      0(0)      0(0)      0(0)      0(0)      0(0)      0(0)
MDR072      0(0)   31(100)      0(0)      0(0)      0(0)      0(0)      0(0)      0(0)      0(0)      0(0)      0(0)      0(0)      0(0)
MDR073      0(0)   31(100)      0(0)      0(0)      0(0)      0(0)      0(0)      0(0)      0(0)      0(0)      0(0)      0(0)      0(0)
MDR074      0(0)   30(100)      0(0)      0(0)      0(0)      0(0)      0(0)      0(0)      0(0)      0(0)      0(0)      0(0)      0(0)
MDR075      0(0)   29(100)      0(0)      0(0)      0(0)      0(0)      0(0)      0(0)      0(0)      0(0)      0(0)      0(0)      0(0)
MDR076      0(0)   29(100)      0(0)      0(0)      0(0)      0(0)      0(0)      0(0)      0(0)      0(0)      0(0)      0(0)      0(0)
MDR077     4(14)    24(85)      0(0)      0(0)      0(0)      0(0)      0(0)      0(0)      0(0)      0(0)      0(0)      0(0)      0(0)
MDR078      0(0)   25(100)      0(0)      0(0)      0(0)      0(0)      0(0)      0(0)      0(0)      0(0)      0(0)      0(0)      0(0)
MDR079      0(0)   25(100)      0(0)      0(0)      0(0)      0(0)      0(0)      0(0)      0(0)      0(0)      0(0)      0(0)      0(0)
MDR080      0(0)   24(100)      0(0)      0(0)      0(0)      0(0)      0(0)      0(0)      0(0)      0(0)      0(0)      0(0)      0(0)
MDR081      0(0)   23(100)      0(0)      0(0)      0(0)      0(0)      0(0)      0(0)      0(0)      0(0)      0(0)      0(0)      0(0)
MDR082      0(0)   23(100)      0(0)      0(0)      0(0)      0(0)      0(0)      0(0)      0(0)      0(0)      0(0)      0(0)      0(0)
MDR083    12(57)     9(42)      0(0)      0(0)      0(0)      0(0)      0(0)      0(0)      0(0)      0(0)      0(0)      0(0)      0(0)
MDR084      0(0)   21(100)      0(0)      0(0)      0(0)      0(0)      0(0)      0(0)      0(0)      0(0)      0(0)      0(0)      0(0)
MDR085      0(0)   21(100)      0(0)      0(0)      0(0)      0(0)      0(0)      0(0)      0(0)      0(0)      0(0)      0(0)      0(0)
MDR086      0(0)   20(100)      0(0)      0(0)      0(0)      0(0)      0(0)      0(0)      0(0)      0(0)      0(0)      0(0)      0(0)
