# Supplementary material for: Subdivision of the MDR superfamily of medium-chain dehydrogenases/reductases through iterative hidden Markov model refinement
Source: BMC Bioinformatics. 2010 Oct 27;11:534. doi: 10.1186/1471-2105-11-534 (PMC2976758; doi:10.1186/1471-2105-11-534)
Supplement: Additional file 2 — MDR HMM library. A database containing the final HMMs for all 86 MDR families described in this work. Compatible with hmmpfam from the HMMER package [27]. [file 1471-2105-11-534-S2.XLS]

## Sheet: Sheet1
Enum	Name	Size	Swiss-Prot	PCID Avg (StdDev)	Eukaryotic	Bacterial	Archaeal	Description	Cat 95%	Cat 100%	Cat KR-ED	CE 95%	CE 100%	CE KR-ED	Cat/CE 95%	Structure	Most similar	Zn1cons	Zn1charge	Zn2cons	Zn2charge	Normcharge	Zn	Zn2 not Zn1	2Zn not NAD	0Zn not NADP	NAD	NADP
MDR001	ADH	2217	116	51.24 (~19.02)	1315 (59.3%)	895 (40.4%)	6 (0.3%)	Alcohol dehydrogenase 1A	17	0	0	9	0	0	1.88889	2JHF	sp|P07327|ADH1A_HUMAN	1	0	1	0	0	2	0	0	0	1	0
MDR002	PTGR	774	17	42.46 (~9.64)	253 (32.7%)	518 (66.9%)	3 (0.4%)	Prostaglandin reductase	7	0		14	1	0	0.5	2DM6	sp|Q9EQZ5|PTGR1_CAVPO	0	0	0	0	0	0	0	0	0	0	1
MDR003	FAS	706	11	39.07 (~9.88)	288 (40.8%)	418 (59.2%)	0 (0.0%)	Fatty acid synthase	8	0	0	18	0	0	0.444444	2OBY	tr|Q10Y11|Q10Y11_TRIEI	0	0	0	0	0	0	0	0	0	0	1
MDR004	QORX	486	1	47.47 (~10.07)	69 (14.2%)	417 (85.8%)	0 (0.0%)	Putative quinone oxidoreductase	17	2	-1	8	0	0	2.125	2J8Z	sp|Q53FA7|QORX_HUMAN	0	0	0	0	-1	0	0	0	0	0	1
MDR005	PDH	328	18	45.59 (~11.81)	181 (55.2%)	146 (44.5%)	1 (0.3%)	Sorbitol dehydrogenase	28	9	-1	8	1	-1	3.5	1PL8	sp|Q58D31|DHSO_BOVIN	1	-1	0.6	0	-1	1.6	0	0	0	1	0
MDR006	ZADH2	56	4	51.49 (~15.19)	51 (91.1%)	5 (8.9%)	0 (0.0%)	Zinc-binding alcohol dehydrogenase domain-containing protein 2	14	6	-3	23	9	-1	0.608696	2C0C	sp|Q8N4Q0|ZADH2_HUMAN	0	0	0	0	-4	0	0	0	0	0	1
MDR007	MECR	51	9	54.60 (~13.15)	51 (100.0%)	0 (0.0%)	0 (0.0%)	Trans-2-enoyl-CoA reductase, mitochondrial	21	11	-2	29	14	1	0.724138	1ZSY	sp|Q9BV79|MECR_HUMAN	0	0	0	0	-1	0	0	0	0	0	1
MDR008	VAT1	50	6	60.49 (~19.60)	48 (96.0%)	2 (4.0%)	0 (0.0%)	Synaptic vesicle membrane protein VAT-1 homolog	10	4	-2	37	28	1	0.27027	2J8Z	tr|A4X874|A4X874_SALTO	0	0	0	0	-1	0	0	0	0	0	1
MDR009	vertQOR	22	8	70.12 (~10.34)	21 (95.5%)	1 (4.5%)	0 (0.0%)	Quinone oxidoreductase	53	41	-3	54	40	-1	0.981481	1YB5	sp|Q08257|QOR_HUMAN	0	0	0	0	-4	0	0	0	0	0	1
MDR010	CAD	661	32	49.08 (~10.02)	329 (49.8%)	330 (49.9%)	2 (0.3%)	Cinnamyl alcohol dehydrogenase 2	25	1	0	14	4	1	1.78571	1UUF	sp|P75691|YAHK_ECOLI	1	0	1	0	1	2	0	0	0	1	0
MDR011	bpQOR	575	5	47.93 (~11.86)	66 (11.5%)	509 (88.5%)	0 (0.0%)	Probable quinone oxidoreductase	13	1	-1	16	1	0	0.8125	1WLY	tr|Q59I44|Q59I44_9BURK	0	0	0	0	-1	0	0	0	0	0	1
MDR012	YHDH	481	2	53.92 (~11.43)	1 (0.2%)	477 (99.2%)	0 (0.0%)	Putative quinone oxidoreductase yhdH	20	6	1	33	9	0	0.606061	1TT7	sp|O07615|YHFP_BACSU	0	0	0	0	1	0	0	0	0	0	1
MDR013	FDH	375	4	47.16 (~12.56)	29 (7.7%)	346 (92.3%)	0 (0.0%)	Zinc-type alcohol dehydrogenase-like protein C1198.01	39	9	0	13	3	0	3	2DPH	tr|B4CGE6|B4CGE6_9CHRO	1	-1	1	0	1	2	0	0	0	1	0
MDR014	TDH	351	126	69.40 (~16.11)	1 (0.3%)	343 (97.7%)	7 (2.0%)	L-threonine 3-dehydrogenase	39	23	0	27	13	-2	1.44444	2D8A	sp|Q9UYX0|TDH_PYRAB	1	-1	0.8	0	-1	1.8	0	0	0	1	0
MDR015	QORL2	319	4	45.25 (~8.76)	38 (11.9%)	281 (88.1%)	0 (0.0%)	Quinone oxidoreductase-like protein 2	11	3	-1	20	2	-1	0.55	1YB5	tr|A3TVY2|A3TVY2_9RHOB	0	0	0	0	-2	0	0	0	0	0	1
MDR016	bADH	313	17	60.72 (~15.62)	1 (0.3%)	312 (99.7%)	0 (0.0%)	Alcohol dehydrogenase	35	22	-4	28	16	0	1.25	1LLU	tr|A3L1J9|A3L1J9_PSEAE	1	0	1	0	-4	2	0	0	0	1	0
MDR017		279	8	51.97 (~8.93)	2 (0.7%)	277 (99.3%)	0 (0.0%)	Zinc-type alcohol dehydrogenase-like protein SAV2186	35	13	-2	21	2	0	1.66667	1YB5	tr|Q09C96|Q09C96_STIAU	0	0	0	0	-2	0	0	0	0	0	1
MDR018		194	1	47.22 (~10.60)	48 (24.7%)	146 (75.3%)	0 (0.0%)	Zinc-type alcohol dehydrogenase-like protein C1773.06c	20	3	-1	27	5	0	0.740741	1RJW	tr|Q04Q85|Q04Q85_LEPBJ	0	0	0	0	-1	0	0	0	1	1	0
MDR019		136	0	60.51 (~12.37)	18 (13.2%)	118 (86.8%)	0 (0.0%)	Zinc-containing alcohol dehydrogenase, putative	47	20	-3	28	17	-2	1.67857	2NVB	tr|B5I3K6|B5I3K6_9ACTO	1	-1	1	0	-4	2	0	1	0	0.9	0.1
MDR020	yADH	128	22	63.56 (~12.11)	128 (100.0%)	0 (0.0%)	0 (0.0%)	Alcohol dehydrogenase 1	46	16	-2	32	15	1	1.4375	2HCY	sp|P00330|ADH1_YEAST	1	0	1	0	-1	2	0	0	0	1	0
MDR021	YJGB	122	1	69.98 (~20.96)	2 (1.6%)	120 (98.4%)	0 (0.0%)	Uncharacterized zinc-type alcohol dehydrogenase-like protein yjgB	36	28	-1	27	21	1	1.33333	1YQD	tr|B4AZV2|B4AZV2_9CHRO	1	0	1	0	0	2	0	1	0	0	1
MDR022	giFDH	122	2	63.32 (~18.53)	5 (4.1%)	111 (91.0%)	6 (4.9%)	Glutathione-independent formaldehyde dehydrogenase	48	17	-1	25	15	1	1.92	1KOL	sp|Q9HTE3|FADH_PSEAE	1	-1	1	0	1	2	0	0	0	1	0
MDR023		72	5	52.93 (~17.12)	10 (13.9%)	56 (77.8%)	6 (8.3%)	NADP-dependent alcohol dehydrogenase	35	15	-1	23	16	0	1.52174	1JQB	sp|P25984|ADH_CLOBE	1	-1	0	0	0	1	0	0	0	0.5	0.5
MDR024		40	0	52.66 (~11.72)	7 (17.5%)	32 (80.0%)	1 (2.5%)	Similar to Ralstonia solanacearum (Pseudomonas solanacearum). Probable alcohol dehydrogenase (ADH-HT) oxidoreductase protein (Zinc-containing alcohol dehydrogenase) (ADH)	37	27	-2	22	13	1	1.68182	1RJW	tr|A0M356|A0M356_GRAFK	1	0	1	0	-1	2	0	0	0	1	0
MDR025	yPDH	34	0	65.44 (~13.11)	34 (100.0%)	0 (0.0%)	0 (0.0%)	Catalytic activity: L-iditol + NAD(+) <=> L-sorbose + NADH.	57	36	1	41	31	-1	1.39024	1PL8	tr|Q2UTV5|Q2UTV5_ASPOR	1	-1	1	0	1	2	0	0	0	1	0
MDR026	yDH	34	0	60.48 (~13.13)	34 (100.0%)	0 (0.0%)	0 (0.0%)	S-(Hydroxymethyl)glutathione dehydrogenase	40	19	-4	31	27	0	1.29032	2DPH	tr|A6SK96|A6SK96_BOTFB	1	-1	1	0	-3	2	0	0	0	1	0
MDR027	QORH	34	2	60.28 (~10.85)	34 (100.0%)	0 (0.0%)	0 (0.0%)	Putative quinone-oxidoreductase homolog, chloroplastic	45	25	2	27	15	-2	1.66667	1YB5	tr|A9S3C8|A9S3C8_PHYPA	0	0	0	0	0	0	0	0	0	0	1
MDR028		29	0	55.36 (~9.11)	1 (3.4%)	28 (96.6%)	0 (0.0%)	Putative uncharacterized protein	35	19	1	40	29	2	0.875	1YB5	tr|Q089H5|Q089H5_SHEFN	0	0	0	0	3	0	0	0	0	0	1
MDR029	yADH2	29	1	59.02 (~15.24)	29 (100.0%)	0 (0.0%)	0 (0.0%)	Alcohol dehydrogenase 2	40	30	-1	28	15	1	1.42857	2HCY	tr|Q2UT79|Q2UT79_ASPOR	1	0	1	0	0	2	0	0	0	1	0
MDR030	dFAS	28	0	57.51 (~16.34)	28 (100.0%)	0 (0.0%)	0 (0.0%)	Putative polyketide synthase	51	37	0	51	43	2	1	1YB5	tr|Q54TW0|Q54TW0_DICDI	0	0	0	0	2	0	0	0	0	0	1
MDR031	yDH2	28	0	53.43 (~12.87)	28 (100.0%)	0 (0.0%)	0 (0.0%)	Putative uncharacterized protein	31	26	-1	22	15	2	1.40909	1RJW	tr|A6RNK3|A6RNK3_BOTFB	1	0	1	0	1	2	0	0	0	1	0
MDR032	bADH2	26	0	69.59 (~17.08)	1 (3.8%)	25 (96.2%)	0 (0.0%)	Alcohol dehydrogenase, putative	60	39	0	27	12	-2	2.22222	1YKF	tr|A8RRH5|A8RRH5_9CLOT?	1	-1	1	0	-1	2	0	0	0	1	0
MDR033	yBDH	23	2	54.51 (~12.62)	23 (100.0%)	0 (0.0%)	0 (0.0%)	(R,R)-butanediol dehydrogenase	44	35	-4	33	29	-2	1.33333	1E3J	tr|Q6BC32|Q6BC32_PICAN	0.5	-1	1	0	-5.5	1.5	0	0	0	1	0
MDR034		23	0	54.57 (~14.09)	13 (56.5%)	10 (43.5%)	0 (0.0%)	Alcohol dehydrogenase, putative	35	31	0	26	23	-2	1.34615	1LLU	tr|Q4P5Y3|Q4P5Y3_USTMA	1	0	1	-1	-1	2	0	1	0	0	1
MDR035		22	0	47.17 (~10.55)	22 (100.0%)	0 (0.0%)	0 (0.0%)	Zinc alcohol dehydrogenase, putative	12	11	0	27	17	-2	0.444444	1YB5	tr|Q0U6Z9|Q0U6Z9_PHANO	0	0	0	0	-2	0	0	0	0	0	1
MDR036	bADH3	21	4	50.26 (~15.82)	1 (4.8%)	12 (57.1%)	8 (38.1%)	NAD-dependent alcohol dehydrogenase	34	29	-2	22	13	0	1.54545	1JVB	sp|P39462|ADH_SULSO	1	0	1	0	-2	2	0	0	0	1	0
MDR037		20	0	66.14 (~13.09)	20 (100.0%)	0 (0.0%)	0 (0.0%)	Mitochondrial enoyl reductase, putative	72	60	5	39	31	6	1.84615	1ZSY	tr|A7F166|A7F166_SCLS1	0	0	0	0	11	0	0	0	0	0	1
MDR038		20	0	74.56 (~12.47)	20 (100.0%)	0 (0.0%)	0 (0.0%)	Putative uncharacterized protein	59	41	-5	48	37	-1	1.22917	2D8A	tr|A6SRA3|A6SRA3_BOTFB	1	-1	1	0	-5	2	0	0	0	1	0
MDR039	bADH4	150	0	58.99 (~10.83)	0 (0.0%)	150 (100.0%)	0 (0.0%)	Alcohol dehydrogenase, zinc-containing	50	26	-2	33	15	-2	1.51515	1RJW	tr|A1K1M4|A1K1M4_AZOSB	1	0	1	0	-4	2	0	1	0	0	1
MDR040	SORE	117	2	61.62 (~21.91)	0 (0.0%)	117 (100.0%)	0 (0.0%)	Uncharacterized protein yggP	23	5	0	20	7	0	1.15	1E3J	tr|B0NYS9|B0NYS9_9CLOT	1	-1	0	0	1	1	0	0	0	1	0
MDR041	BurkDH	114	0	63.89 (~15.74)	0 (0.0%)	114 (100.0%)	0 (0.0%)	Oxidoreductase, zinc-binding dehydrogenase family	44	34	-3	50	30	-4	0.88	2D8A	tr|Q1R0N7|Q1R0N7_CHRSD	1	0	1	0	-7	2	0	0	0	1	0
MDR042	YJJN	114	1	57.50 (~18.31)	0 (0.0%)	114 (100.0%)	0 (0.0%)	Uncharacterized zinc-type alcohol dehydrogenase-like protein yjjN	31	22	-3	25	13	0	1.24	1E3J	tr|B1DGG3|B1DGG3_9BACL	1	-1	1	0	-2	2	0	0	0	1	0
MDR043	IDND	96	1	55.99 (~17.90)	0 (0.0%)	96 (100.0%)	0 (0.0%)	L-idonate 5-dehydrogenase	47	34	-1	27	11	-2	1.74074	1PL8	tr|A3RUZ3|A3RUZ3_RALSO	1	0	1	0	-3	2	0	0	0	1	0
MDR044		96	0	54.24 (~13.62)	0 (0.0%)	92 (95.8%)	4 (4.2%)	Possible alcohol dehydrogenase	36	18	-1	31	17	-1	1.16129	2NVB	tr|B2EAQ5|B2EAQ5_BIFAN	1	-1	1	-0.5	-0.5	2	0	1	0	0	1
MDR045		89	0	56.57 (~14.09)	0 (0.0%)	89 (100.0%)	0 (0.0%)	Oxidoreductase, zinc-binding dehydrogenase family	33	16	-1	31	11	1	1.06452	2J8Z	tr|Q839Q1|Q839Q1_ENTFA	0	0	0	0	0	0	0	0	0	0	1
MDR046	RSPB	78	1	72.88 (~16.80)	0 (0.0%)	78 (100.0%)	0 (0.0%)	Starvation-sensing protein rspB	76	67	0	47	40	-1	1.61702	2D8A	tr|A1ABC5|A1ABC5_ECOK1	1	-1	1	0	0	2	0	0	0	1	0
MDR047		72	0	58.49 (~18.18)	0 (0.0%)	72 (100.0%)	0 (0.0%)	Oxidoreductase, zinc-binding dehydrogenase family	47	35	-2	20	14	0	2.35	2D8A	tr|Q3EXN9|Q3EXN9_BACTI	1	-1	0.7	0	-1	1.7	0	0	0	1	0
MDR048	GATD	71	2	83.33 (~14.94)	0 (0.0%)	71 (100.0%)	0 (0.0%)	Galactitol-1-phosphate 5-dehydrogenase	67	66	-2	51	48	-1	1.31373	2DFV	tr|B0UTB6|B0UTB6_HAES2	1	-1	1	0	-2	2	0	0	0	1	0
MDR049		69	0	54.89 (~14.55)	0 (0.0%)	69 (100.0%)	0 (0.0%)	Oxidoreductase, zinc-binding dehydrogenase family	26	11	-2	22	10	0	1.18182	2J8Z	tr|A2TQ08|A2TQ08_9FLAO	0	0	0	0	-2	0	0	0	0	0	1
MDR050	CCR	67	0	72.88 (~15.83)	0 (0.0%)	67 (100.0%)	0 (0.0%)	Oxidoreductase Cfa8	62	41	-3	51	36	4	1.21569	1LLU	tr|Q9X5P6|Q9X5P6_STRLA	0	0	0	0	1	0	0	0	0	0	1
MDR051	TARJ	63	1	60.87 (~21.70)	0 (0.0%)	62 (98.4%)	1 (1.6%)	Putative ribitol-5-phosphate dehydrogenase	55	42	-2	29	21	0	1.89655	1E3J	tr|A5UK53|A5UK53_METS3	1	-1	0	0	-1	1	0	0	0	0	1
MDR052	YCJQ	48	2	91.08 (~10.57)	0 (0.0%)	48 (100.0%)	0 (0.0%)	Uncharacterized zinc-type alcohol dehydrogenase-like protein ycjQ	121	121	-3	89	89	3	1.35955	2D8A	tr|Q3XZR5|Q3XZR5_ENTFC	0	0	0	0	0	0	0	0	1	1	0
MDR053		48	0	50.84 (~14.22)	0 (0.0%)	48 (100.0%)	0 (0.0%)	Zinc-containing alcohol dehydrogenase superfamily	32	19	-1	25	13	1	1.28	1YB5	tr|A4T943|A4T943_MYCGI	0	0	0	0	0	0	0	0	0	0	1
MDR054	YDJL	46	1	93.70 (~12.44)	0 (0.0%)	46 (100.0%)	0 (0.0%)	Uncharacterized zinc-type alcohol dehydrogenase-like protein ydjL	68	68	-6	44	44	1	1.54545	2D8A	tr|B0NYD7|B0NYD7_9CLOT	1	0	1	0	-5	2	0	0	0	1	0
MDR055		44	0	63.84 (~10.29)	0 (0.0%)	44 (100.0%)	0 (0.0%)	Alcohol dehydrogenase	60	46	-1	34	20	0	1.76471	1RJW	tr|Q1PY10|Q1PY10_9BACT	1	0	1	0	-1	2	0	0	0	1	0
MDR056		44	0	63.41 (~20.64)	0 (0.0%)	44 (100.0%)	0 (0.0%)	Oxidoreductase, zinc-binding dehydrogenase family	25	16	1	28	21	2	0.892857	1YB5	tr|B1G521|B1G521_9BURK	0	0	0	0	3	0	0	0	0	0	1
MDR057	BCHC	43	2	61.89 (~8.07)	0 (0.0%)	43 (100.0%)	0 (0.0%)	2-desacetyl-2-hydroxyethyl bacteriochlorophyllide A dehydrogenase	54	37	-1	37	29	-1	1.45946	1E3J	tr|B6ITU6|B6ITU6_RHOCS	0	0	0	0	-2	0	0	0	1	1	0
MDR058		43	0	76.53 (~11.52)	0 (0.0%)	43 (100.0%)	0 (0.0%)	Alcohol dehydrogenase superfamily, zinc-containing	62	46	-2	73	62	1	0.849315	1WLY	tr|A9CIW1|A9CIW1_AGRT5	0	0	1	0	-1	1	1	0	0	0	1
MDR059		42	0	56.97 (~9.37)	0 (0.0%)	42 (100.0%)	0 (0.0%)	Possible NADH oxidoreductase	41	25	0	44	29	0	0.931818	1ZSY	tr|Q2NCT8|Q2NCT8_ERYLH	0	0	0	0	0	0	0	0	0	0	1
MDR060	YPHC	42	1	84.08 (~22.01)	0 (0.0%)	42 (100.0%)	0 (0.0%)	Uncharacterized zinc-type alcohol dehydrogenase-like protein yphC	62	57	-2	32	30	0	1.9375	2D8A	tr|B0NGA5|B0NGA5_EUBSP	1	0	1	0	-2	2	0	0	0	1	0
MDR061	bBDH	40	0	63.33 (~22.56)	0 (0.0%)	40 (100.0%)	0 (0.0%)	Zinc-containing alcohol dehydrogenase superfamily	56	49	-2	31	24	0	1.80645	1PL8	tr|A3KZ48|A3KZ48_PSEAE	1	-1	0.4	0	-1	1.4	0	0	0	1	0
MDR062	CCR2	40	0	73.01 (~14.76)	0 (0.0%)	40 (100.0%)	0 (0.0%)	PlmT7	73	35	-5	52	39	5	1.40385	1YB5	tr|B5GRU5|B5GRU5_STRCL	0	0	0	0	0	0	0	0	0	0	1
MDR063		38	0	58.21 (~20.04)	0 (0.0%)	38 (100.0%)	0 (0.0%)	Alcohol dehydrogenase, zinc-dependent	38	34	-2	24	18	-2	1.58333	2DFV	tr|B1CBZ3|B1CBZ3_9FIRM	1	-1	1	0	-3	2	0	0	0	1	0
MDR064		33	0	81.63 (~18.31)	0 (0.0%)	33 (100.0%)	0 (0.0%)	Trans-2-enoyl-CoA reductase	58	58	-1	31	31	0	1.87097	1ZSY	tr|Q62YI5|Q62YI5_BACLD	0	0	0	0	-1	0	0	0	0	0	1
MDR065		32	0	53.79 (~11.72)	0 (0.0%)	31 (96.9%)	1 (3.1%)	Zinc-containing alcohol dehydrogenase superfamily	41	26	-1	19	12	2	2.15789	2D8A	tr|B4W230|B4W230_9CYAN	1	-1	1	0	2	2	0	0	0	1	0
MDR066		32	1	82.45 (~18.25)	0 (0.0%)	32 (100.0%)	0 (0.0%)	Uncharacterized zinc-type alcohol dehydrogenase-like protein HI0053	59	59	-4	40	40	1	1.475	1E3J	tr|A8S2S4|A8S2S4_9CLOT	1	-1	1	0	-2	2	0	0	0	1	0
MDR067	bQOR	32	0	73.92 (~21.12)	0 (0.0%)	32 (100.0%)	0 (0.0%)	Quinone oxidoreductase	56	49	5	55	43	-5	1.01818	2J8Z	tr|Q83CT0|Q83CT0_COXBU	0	0	0	0	0	0	0	0	0	0	1
MDR068		32	0	55.05 (~10.93)	0 (0.0%)	32 (100.0%)	0 (0.0%)	Quinone oxidoreductase	41	26	0	29	17	0	1.41379	2J8Z	tr|Q2T1K4|Q2T1K4_BURTA	0	0	0	0	0	0	0	0	0	0	1
MDR069		32	0	54.76 (~13.41)	0 (0.0%)	30 (93.8%)	2 (6.2%)	Putative uncharacterized protein	40	29	0	38	32	-2	1.05263	1PL8	tr|A6VTG3|A6VTG3_MARMS	0	0	0	0	-2	0	0	0	1	1	0
MDR070		31	0	50.14 (~19.08)	0 (0.0%)	31 (100.0%)	0 (0.0%)	Mannitol dehydrogenase	30	26	-4	10	8	-1	3	2D8A	tr|B0NGB5|B0NGB5_EUBSP	1	0	1	0	-5	2	0	0	0	1	0
MDR071		31	0	52.17 (~11.37)	0 (0.0%)	31 (100.0%)	0 (0.0%)	Oxidoreductase	33	24	-3	17	12	-2	1.94118	2EER	tr|Q46N63|Q46N63_RALEJ	1	-1	1	0	-4	2	0	0	0	1	0
MDR072	bDHSO	31	1	65.28 (~20.13)	0 (0.0%)	31 (100.0%)	0 (0.0%)	Sorbitol dehydrogenase	40	31	0	22	17	-3	1.81818	2D8A	tr|Q5WCN3|Q5WCN3_BACSK	1	-1	1	0	-2	2	0	0	0	1	0
MDR073	bQOR2	31	0	81.84 (~19.40)	0 (0.0%)	31 (100.0%)	0 (0.0%)	Oxidoreductase, zinc-binding dehydrogenase family	38	36	-1	34	33	-2	1.11765	1QOR	tr|A9VSU8|A9VSU8_BACWK	0	0	0	0	-3	0	0	0	0	0	1
MDR074		30	0	79.07 (~19.18)	0 (0.0%)	30 (100.0%)	0 (0.0%)	Alcohol dehydrogenase	42	38	-4	43	36	2	0.976744	1RJW	tr|A6CHX9|A6CHX9_9BACI	0	0	0	0	-2	0	0	0	0	0	1
MDR075		29	0	82.92 (~18.37)	0 (0.0%)	29 (100.0%)	0 (0.0%)	Oxidoreductase, zinc-binding dehydrogenase family	65	65	0	28	28	-1	2.32143	1YB5	tr|B3KC49|B3KC49_9BACI	0	0	0	0	-1	0	0	0	0	0	1
MDR076		29	0	57.41 (~13.46)	0 (0.0%)	29 (100.0%)	0 (0.0%)	Trans-2-enoyl-CoA reductase, putative	43	36	0	20	14	1	2.15	1ZSY	tr|Q4FVS2|Q4FVS2_PSYA2	0	0	0	0	1	0	0	0	0	0	1
MDR077		28	0	58.92 (~10.41)	0 (0.0%)	24 (85.7%)	4 (14.3%)	Putative alcohol dehydrogenase	49	32	-3	34	27	-2	1.44118	2EER	tr|Q9Y9P9|Q9Y9P9_AERPE	1	-1	0.6	0	-4	1.6	0	0	0	1	0
MDR078	RhobDH	25	0	55.27 (~11.23)	0 (0.0%)	25 (100.0%)	0 (0.0%)	Oxidoreductase, zinc-binding dehydrogenase family	41	30	3	22	21	-2	1.86364	1YB5	tr|A3UJX9|A3UJX9_9RHOB	0	0	0	0	1	0	0	0	0	0	1
MDR079		25	0	63.69 (~12.82)	0 (0.0%)	25 (100.0%)	0 (0.0%)	Dehydrogenase	39	30	-2	39	36	1	1	1RJW	tr|A0LSE7|A0LSE7_ACIC1	0	0	0	0	-1	0	0	0	0	0	1
MDR080	bPDH	24	0	75.24 (~15.12)	0 (0.0%)	24 (100.0%)	0 (0.0%)	Alcohol dehydrogenase GroES domain protein	97	86	-7	32	29	2	3.03125	1E3J	tr|Q6FDE7|Q6FDE7_ACIAD	1	-1	0	0	-4	1	0	0	0	1	0
MDR081		23	0	53.96 (~19.57)	0 (0.0%)	23 (100.0%)	0 (0.0%)	Alcohol dehydrogenase superfamily, zinc-containing	37	27	0	19	14	-2	1.94737	2D8A	tr|B2ZRE3|B2ZRE3_9DEIN	1	-1	0	0	-1	1	0	0	0	1	0
MDR082		23	0	63.98 (~10.48)	0 (0.0%)	23 (100.0%)	0 (0.0%)	Sorbitol dehydrogenase, putative	63	53	2	34	26	0	1.85294	2DFV	tr|Q46N56|Q46N56_RALEJ	1	-1	1	0	3	2	0	0	0	1	0
MDR083		21	0	57.76 (~20.40)	0 (0.0%)	9 (42.9%)	12 (57.1%)	Putative zinc-binding dehydrogenase	37	32	-2	29	25	-1	1.27586	2EER	tr|B7A6T6|B7A6T6_THEAQ	0	0	1	0	-3	1	1	0	0	1	0
MDR084		21	0	44.68 (~12.83)	0 (0.0%)	21 (100.0%)	0 (0.0%)	Alcohol dehydrogenase, zinc-binding domain protein	24	19	0	16	15	-3	1.5	1YB5	tr|Q0SCI0|Q0SCI0_RHOSR	0	0	0	0	-3	0	0	0	0	0	1
MDR085		21	0	68.74 (~15.71)	0 (0.0%)	21 (100.0%)	0 (0.0%)	Probable oxidoreductase	53	48	-1	39	31	-2	1.35897	1QOR	tr|Q3KCU7|Q3KCU7_PSEPF	0	0	0	0	-3	0	0	0	0	0	1
MDR086	MycDH	20	0	65.99 (~28.08)	0 (0.0%)	20 (100.0%)	0 (0.0%)	Alcohol dehydrogenase, zinc-binding domain protein	58	58	-5	39	39	-1	1.48718	2DFV	tr|A2SW56|A2SW56_9MYCO	1	-1	1	0	-5	2	0	0	0	1	0
																						2Zn:	35	...and NAD:	30
																						1Zn:	7
																						0Zn:	38	...and NADP:	34
																						Totals:		2	5	4	45.4	40.6
