# Supplementary material for: Subdivision of the MDR superfamily of medium-chain dehydrogenases/reductases through iterative hidden Markov model refinement
Source: BMC Bioinformatics. 2010 Oct 27;11:534. doi: 10.1186/1471-2105-11-534 (PMC2976758; doi:10.1186/1471-2105-11-534)
Supplement: Additional file 3 — MDR HMM Sequence data. Sequence data on the 86 MDR families. The *.seed files contain the sequences that were used to build the HMMs, and *.fasta files contain the corresponding full-length protein sequences. The *.mafft files contain mafft-L-INS-i MSAs for full-length sequences (or member domain pairs in case of multidomain proteins) after redundancy reduction to less than 90% pairwise sequence identities. [file 1471-2105-11-534-S3.ZIP]

Archive with 1 entries (1 files):
- mdr.pfam
