# Supplementary material for: Subdivision of the MDR superfamily of medium-chain dehydrogenases/reductases through iterative hidden Markov model refinement
Source: BMC Bioinformatics. 2010 Oct 27;11:534. doi: 10.1186/1471-2105-11-534 (PMC2976758; doi:10.1186/1471-2105-11-534)
Supplement: Additional file 3 — MDR HMM Sequence data. Sequence data on the 86 MDR families. The *.seed files contain the sequences that were used to build the HMMs, and *.fasta files contain the corresponding full-length protein sequences. The *.mafft files contain mafft-L-INS-i MSAs for full-length sequences (or member domain pairs in case of multidomain proteins) after redundancy reduction to less than 90% pairwise sequence identities. [file 1471-2105-11-534-S3.ZIP › mdr.pfam]

HMMER2.0  [2.3.2]
NAME  MDR001
LENG  255
ALPH  Amino
RF    no
CS    no
MAP   yes
COM   hmmbuild -F -n cluster001p5c1 cluster001p5c1.refined.hmm cluster001p5c1.refined.seed
COM   hmmcalibrate cluster001p5c1.refined.hmm
NSEQ  2217
DATE  Sat May  9 22:28:04 2009
CKSUM 9594
GA    145.00 145.00
XT      -8455     -4  -1000  -1000  -8455     -4  -8455     -4 
NULT      -4  -8455
NULE     595  -1558     85    338   -294    453  -1158    197    249    902  -1085   -142    -21   -313     45    531    201    384  -1998   -644 
EVD   -136.919540   0.222364
HMM        A      C      D      E      F      G      H      I      K      L      M      N      P      Q      R      S      T      V      W      Y    
         m->m   m->i   m->d   i->m   i->i   d->m   d->d   b->m   m->e
          -12      *  -6946
     1  -3196  -4155  -1432   2916  -5900  -3513    -65  -5651  -1412  -5595  -4668    134   -349   2234   -527  -1082    606  -4527  -5762  -4319    30
     -   -149   -500    233     43   -381    399    106   -626    210   -466   -720    275    394     45     96    359    117   -369   -294   -249 
     -      0 -12101 -13143   -894  -1115   -701  -1378    -12      * 
     2  -2702  -1233  -5988  -1895   -705  -5817   2444  -3852   -119  -1815  -1291  -5202  -5875  -1934   -530  -4536  -2961  -2568  -3021   4342    31
     -   -149   -500    233     43   -381    399    106   -626    210   -466   -720    275    394     45     96    359    117   -369   -294   -249 
     -      0 -12103 -13146   -894  -1115   -701  -1378      *      * 
     3   1107   1374  -7010  -6428  -3298  -2582  -5149  -1511  -6024  -4424    258  -5815  -6167  -5640  -5817   -631   3429   -331  -5038  -4701    32
     -   -149   -500    233     43   -381    399    106   -626    210   -466   -720    275    394     45     96    359    117   -369   -294   -249 
     -      0 -12111 -13153   -894  -1115   -701  -1378      *      * 
     4  -2872  -5564  -8579  -8151  -6076  -6584  -7600    551  -7969    448  -2331  -4122  -8043  -7777  -7968  -7415   -537   3479  -7272  -6838    33
     -   -149   -500    233     43   -381    399    106   -626    210   -466   -720    275    394     45     96    359    117   -369   -294   -249 
     -      0 -12113 -13156   -894  -1115   -701  -1378      *      * 
     5    210   -523  -6848  -6217  -4285  -3347  -4939   -218  -5816   -378   1144  -5703  -6103  -5442  -5190  -3347  -1459   3386  -4802  -4458    34
     -   -149   -500    233     43   -381    399    106   -626    210   -466   -720    275    394     45     96    359    117   -369   -294   -249 
     -      0 -12115 -13157   -894  -1115   -701  -1378      *      * 
     6    719  -5595   1053  -2779  -5916  -4018   3502  -5667  -1024  -4680  -4684    217   1486  -2648   -656   1532  -1771  -5217  -5778  -2743    35
     -   -149   -500    233     43   -381    399    106   -626    210   -466   -720    275    394     45     96    359    117   -369   -294   -249 
     -      0 -12117 -13159   -894  -1115   -701  -1378      *      * 
     7   1034  -5526    541   2760  -5013  -4346  -2250  -2374  -1304  -5599  -3624  -3729  -4705    355    155  -1064  -3350   1037  -5674  -3485    36
     -   -149   -500    233     43   -381    399    106   -626    210   -466   -720    275    394     45     96    359    117   -369   -294   -249 
     -      0 -12122 -13164   -894  -1115   -701  -1378      *      * 
     8   1406  -5584   -770  -2721  -4178   1475   1483   1233  -1534  -3573  -2652    582  -3704    103    954   -192  -1574  -1222  -5771  -1505    37
     -   -149   -500    233     43   -381    399    106   -626    210   -466   -720    275    394     45     96    359    117   -369   -294   -249 
     -      0 -12122 -13164   -894  -1115   -701  -1378      *      * 
     9    445   2933  -2302  -3438  -4509   -711  -1675  -5627  -3352  -5586  -3439   2022  -5200   1544  -1877   2135  -2331  -5191  -5765    390    38
     -   -149   -500    233     43   -381    399    106   -626    210   -466   -720    275    394     45     96    359    117   -369   -294   -249 
     -      0 -12122 -13164   -894  -1115   -701  -1378      *      * 
    10    -66   2538  -8131  -7616  -4671  -7557  -5025   -133  -7333   1708  -4546  -7210  -7500  -7038  -7230  -6726  -2494   2800  -6453  -6079    39
     -   -149   -500    233     43   -381    399    106   -626    210   -466   -720    275    394     45     96    359    117   -369   -294   -249 
     -      0 -12122 -13164   -894  -1115   -701  -1378      *      * 
    11   2443   -803  -6817  -6184  -3295  -4437  -4028    256  -5782  -2184  -3496  -5670  -6072  -5406  -5583  -5110    754   2506  -4764  -3193    40
     -   -149   -500    233     43   -381    399    106   -626    210   -466   -720    275    394     45     96    359    117   -369   -294   -249 
     -      0 -12123 -13165   -894  -1115   -701  -1378      *      * 
    12   -573  -5659  -4092  -3239  -5980  -2118  -3836  -4399   3306  -3586  -4752    115   -578  -2440   1863  -3443  -3206  -1078  -5834  -5174    41
     -   -149   -500    233     43   -381    399    106   -626    210   -466   -720    275    394     45     96    359    117   -369   -294   -249 
     -      0 -12124 -13166   -894  -1115   -701  -1378      *      * 
    13  -3812   -345  -8671  -8239  -2633  -8270  -7673   2862  -8053   -390   -621  -7919  -8134  -7854  -8048  -4269  -4844   2829  -7341  -6913    42
     -   -149   -500    233     43   -381    399    106   -626    210   -466   -720    275    394     45     96    359    117   -369   -294   -249 
     -     -4  -8454 -13255   -338  -2258   -701  -1378      *      * 
    14  -1973  -5688   2694   -121  -6009  -1742  -1992  -5131  -2002  -4617  -4777   2175   1618  -2667     12  -1293    560  -5310  -5871  -5188    44
     -   -150   -502    232     46   -383    402    103   -626    209   -465   -723    277    396     43     94    358    116   -367   -297   -252 
     -    -57  -4692 -13255  -1653   -552   -701  -1378      *      * 
    15   -593  -3194   2126    376  -6007   -555   -633  -5758    246  -4649  -4775  -2378   2691   -626  -2142  -1695    595  -1669  -5869  -3867    50
     -   -149   -500    233     43   -381    399    106   -626    210   -466   -720    275    394     45     96    359    117   -369   -294   -249 
     -      0 -12213 -13255   -894  -1115   -701  -1378      *      * 
    16    104  -5686   2262   2079  -6007   -832    -13  -5430   -704  -3014  -2158  -1029  -2566   -658  -1054    382  -1309    197   -803  -5186    51
     -   -149   -500    233     43   -381    399    106   -626    211   -466   -720    276    394     45     96    359    117   -369   -294   -249 
     -    -11  -7074 -13255   -164  -3219   -701  -1378      *      * 
    17   2620  -2899  -5460  -2382   -986  -6054  -4925   1182    -27    372   -482  -5698  -6104  -4153  -5609  -2392   -627    656  -4792  -1368    53
     -   -150   -503    237     43   -378    400    103   -629    209   -469   -724    273    390     44     97    362    123   -369   -298   -246 
     -    -58  -4669 -13255  -2164   -364   -701  -1378      *      * 
    18  -2932  -7174   1278  -1187  -7441  -3697  -4996  -7255  -4611  -5940  -6328   1554   3683  -3141  -2056  -1171  -3033  -6776  -7347  -6534    62
     -   -149   -500    233     43   -381    399    106   -626    210   -466   -720    275    394     45     96    359    117   -369   -294   -249 
     -     -3 -12215  -9163   -894  -1115   -701  -1378      *      * 
    19  -2151  -4346  -4384  -3360   1164   -232  -1982  -2351  -2696   2621   1406  -5647    416  -4949  -3065  -3100  -1005  -2789  -4802    299    63
     -   -149   -500    233     43   -381    399    106   -626    210   -466   -720    275    394     45     96    359    117   -369   -294   -249 
     -      0 -12213 -13255   -894  -1115   -757  -1292      *      * 
    20     40  -5580   2936   2127  -5951  -3943   -644  -5725  -1380  -5191  -4734  -2397  -3310    612  -1974   -693   -245  -2728  -5709  -4131    64
     -   -149   -500    233     43   -381    399    106   -626    210   -466   -720    275    394     45     96    359    117   -369   -294   -249 
     -      0 -12214 -13256   -894  -1115   -632  -1494      *      * 
    21  -1221  -5621  -1889    332  -5956  -4494   -613  -1333   2554    -11  -3314  -3528  -2503  -1185   1837   -726  -1519    603  -2382  -1931    65
     -   -149   -500    233     43   -381    399    106   -626    210   -466   -720    275    394     45     96    359    117   -369   -294   -249 
     -     -1 -12215 -10581   -894  -1115   -701  -1378      *      * 
    22   1762  -3351  -6166  -6219  -1425  -2603  -4928   -248  -5814    194   -712  -5703  -6107  -5437  -5614   -671   -109   2710  -4794  -1303    66
     -   -149   -500    233     43   -381    399    106   -626    210   -466   -720    275    394     45     96    359    117   -369   -294   -249 
     -      0 -12215 -13257   -894  -1115   -659  -1448      *      * 
    23   1485   4799  -6849  -6241  -3465    571  -4954    105  -5842  -4240  -3587  -5713  -3868  -5463  -4772    537  -3051  -1908  -3513  -4144    67
     -   -149   -500    233     43   -381    400    105   -626    210   -466   -721    275    394     45     96    359    117   -367   -295   -249 
     -     -8  -7478 -13258   -982  -1019   -701  -1378      *      * 
    24  -4222  -4499  -7038  -6406  -2390  -6252  -5130   1331  -6007   2323  -1587  -5899   2018  -5624  -5807  -4298  -3309    844  -4976    140    70
     -   -149   -500    233     43   -381    399    106   -626    210   -466   -720    275    394     45     96    359    117   -369   -294   -249 
     -      0 -12215 -13258   -894  -1115   -701  -1378      *      * 
    25  -6232  -2926  -8428  -7926     72  -7921  -6748   2149  -7616   2705   -381  -7560  -7658  -6995  -7353  -7131  -5617     37  -6127  -4433    71
     -   -149   -500    233     43   -381    399    106   -626    210   -466   -720    275    394     45     96    359    117   -369   -294   -249 
     -  -3828 -12215   -106   -894  -1115   -701  -1378      *      * 
    26    184  -3049  -4807  -5037   4340  -3595  -2646  -3336  -4863  -3070  -3006  -3804  -4167  -4210  -4527  -3049  -3166  -3243  -2069   -982    72
     -   -150   -501    232     42   -382    397    104   -627    209   -467   -722    274    394     44     95    358    134   -370   -296   -250 
     -  -3558   -130  -9436    -22  -6048  -7110    -10      *      * 
    27  -3014  -3341  -4541  -4738  -4063  -3619  -4233  -3973  -4449  -3651   1780  -4106   4115  -4428  -4318  -3289  -3395  -3815  -4446  -4273    74
     -   -149   -500    233     43   -381    399    106   -626    210   -466   -720    275    394     45     96    359    117   -369   -294   -249 
     -     -6  -8394  -9436   -894  -1115     -7  -7787      *      * 
    28  -1138  -3134  -6523  -8870  -8567   3347  -7886  -8395  -8567  -8656  -7675  -6941  -6926    549  -8170   1477  -3779  -7052  -8787  -8778    75
     -   -149   -500    233     43   -381    399    106   -626    210   -466   -720    275    394     45     96    359    117   -369   -294   -249 
     -      0 -12217 -13259   -894  -1115   -701  -1378      *      * 
    29  -6603   5845  -2839  -8590  -4644  -7335  -5944  -7965  -8280  -7529  -7384  -7330  -7912  -7736  -5456  -6736  -6972  -3806  -3711  -3228    76
     -   -149   -500    233     43   -381    399    106   -626    210   -466   -720    275    394     45     96    359    117   -369   -294   -249 
     -      0 -12217 -13259   -894  -1115   -701  -1378      *      * 
    30   1056  -1338  -8558  -4416  -8558   3565  -7886  -8385  -8557  -8646  -7667  -6945  -6924  -7986  -6191  -2129  -4633  -7046  -3191  -8770    77
     -   -149   -500    233     43   -381    399    106   -626    210   -466   -720    275    394     45     96    359    117   -369   -294   -249 
     -      0 -12217 -13259   -894  -1115   -701  -1378      *      * 
    31  -2875  -4642  -7222  -6606   2570  -3297  -5368   2135  -6220  -1161    949  -6108  -6493  -5853  -6033  -5559  -3858   2480  -5215   -300    78
     -   -149   -500    233     43   -381    399    106   -626    210   -466   -720    275    394     45     96    359    117   -369   -294   -249 
     -      0 -12217 -13259   -894  -1115   -701  -1378      *      * 
    32  -1695   -427  -6853  -6217   -180  -3985  -4929   -133  -5813    -62   1953  -4670   -243   1055  -5614   1869   2230  -1430  -4796  -4453    79
     -   -151   -502    231     41   -383    396    103   -628    208   -457   -723    273    392     43     94    369    115   -371   -297   -238 
     -    -29  -5697 -11216  -2526   -275   -701  -1378      *      * 
    33    -26  -5822  -8637  -8988  -8564  -6107  -7905  -5751  -8593  -8650  -7671  -6959  -6926  -8011  -8178    698   3800  -4336  -8786  -8782    86
     -   -149   -500    233     43   -381    399    106   -626    210   -466   -720    275    394     45     96    359    117   -369   -294   -249 
     -      0 -12217 -13259   -894  -1115   -742  -1315      *      * 
    34   -651  -5654  -8075  -8394  -8109   3773  -7343  -8089  -8098  -8418  -7243  -6773  -2680  -7602  -4868  -5000  -5653  -6944  -7511  -8131    87
     -   -149   -500    233     43   -381    399    106   -626    210   -466   -720    275    394     45     96    359    117   -368   -294   -249 
     -     -5  -8101 -13259   -285  -2479   -742  -1315      *      * 
    35    951  -4315  -4982  -6198    672  -2795  -4262    504  -5797    572   -442  -5683  -5655  -5418  -5597  -1226  -3127    379   2122   3473    89
     -   -149   -500    233     43   -381    399    106   -626    210   -466   -720    275    394     45     96    359    117   -369   -294   -249 
     -      0 -12217 -13259   -894  -1115   -742  -1315      *      * 
    36  -6685  -8201  -4231  -4109  -7934   3835  -1566  -8893  -6313  -8678  -8161  -5263  -7153  -5787  -5482  -6390  -6844  -8281  -8206  -3886    90
     -   -149   -500    233     43   -381    399    106   -626    210   -466   -720    275    394     45     96    359    117   -369   -294   -249 
     -      0 -12217 -13260   -894  -1115   -676  -1419      *      * 
    37   3332  -5822  -8640  -8991  -8560  -3341  -7904  -4300  -8594  -8648  -7669  -6959  -5826  -8011  -8178   1266   -290  -3402  -8783  -8779    91
     -   -149   -500    233     43   -381    399    106   -626    210   -466   -720    275    394     45     96    359    117   -369   -294   -249 
     -     -6 -12218  -7987   -894  -1115   -701  -1378      *      * 
    38   2487  -3530  -7195  -6586  -4653  -6383  -5346   -123  -6198  -3429    756  -6067  -3798  -5832  -6010   -668    814   2274  -5206  -4859    92
     -   -149   -500    233     43   -381    399    106   -626    210   -466   -720    275    394     45     96    359    117   -369   -294   -249 
     -      0 -12213 -13255   -894  -1115   -485  -1808      *      * 
    39   -842  -4339  -6855  -1261   -763  -6059   -360   2006  -2448   1202    271  -4332  -6109  -4382  -2109  -4644   -850   2194   1683  -1310    93
     -   -149   -500    233     43   -381    399    106   -626    210   -466   -720    275    394     45     96    359    117   -369   -294   -249 
     -     -1 -12218 -10883   -894  -1115   -701  -1378      *      * 
    40  -2610  -5308  -3566  -3575  -2771  -5348   1277  -1943   -869  -5255  -4441   4057  -5435  -2987   -366  -3396  -4136  -1854  -4295    145    94
     -   -149   -500    233     43   -381    399    106   -626    210   -466   -720    275    394     45     96    359    117   -369   -294   -249 
     -     -1 -12217 -10267   -894  -1115   -668  -1433      *      * 
    41    835  -2910  -3379  -2561  -4688  -3615  -4460  -1255  -3602  -3008  -3342  -1953  -5768  -3550  -1049    137   2800   2050  -5085  -2703    95
     -   -149   -500    233     43   -381    399    106   -626    210   -466   -720    275    394     45     96    359    117   -369   -294   -249 
     -      0 -12217 -13259   -894  -1115   -647  -1468      *      * 
    42   3252    -91  -6818  -6200  -1619    432  -4908  -1921  -5799    149  -1619  -3980  -4397  -4788  -5227  -3317  -3606  -3142  -4758  -4443    96
     -   -149   -500    233     43   -381    401    105   -627    212   -466   -721    275    393     45     96    359    117   -370   -295   -250 
     -    -11  -7038 -13260  -1508   -625   -701  -1378      *      * 
    43  -1497  -3735    114    234  -5980    385  -1820  -5744   3173  -4266  -4756    346  -2132    418    213  -2604  -3844  -5301  -5781  -5168   100
     -   -149   -500    233     43   -381    399    106   -626    210   -466   -720    275    394     45     96    359    117   -369   -294   -249 
     -      0 -12218 -13260   -894  -1115   -701  -1378      *      * 
    44  -1060  -1286  -7943  -7398  -5414  -5949  -6363   -545  -7079  -1251  -1496  -6949   2180  -6767  -6948  -6429  -2335   3269  -6173  -5801   101
     -   -149   -500    233     43   -381    399    106   -626    210   -466   -720    275    394     45     96    359    117   -369   -294   -249 
     -     -2 -12218 -10086   -894  -1115   -701  -1378      *      * 
    45  -1649  -2945  -2751   1357  -6011   -952  -1239  -3852   1807  -5540  -3207  -3021    206    699   1499  -1013   1932  -2789  -3458  -3543   102
     -   -149   -500    233     43   -381    399    106   -626    210   -466   -720    275    394     45     96    359    117   -369   -294   -249 
     -     -1 -12217 -10525   -894  -1115   -640  -1481      *      * 
    46    922  -5627  -3074   -256  -3618  -3173  -2714  -1330   1522  -3064  -3276  -3290   3220  -1476   -319  -1580  -2233  -1870  -5788  -3975   103
     -   -149   -500    233     43   -381    399    106   -626    210   -466   -720    275    394     45     96    359    117   -369   -294   -249 
     -      0 -12217 -13259   -894  -1115   -657  -1451      *      * 
    47  -2371  -7799   -783  -2226  -8164   3713  -5521  -8101  -1894  -8014  -7225  -2661  -6732  -2871  -5108  -3312  -4306  -6327  -7852  -7203   104
     -   -149   -500    233     44   -381    398    105   -626    211   -466   -721    275    394     45     96    359    118   -369   -295   -249 
     -    -11  -7070 -13261   -668  -1431   -701  -1378      *      * 
    48   -588  -3758   2006     74  -6013  -1232  -2220  -5764  -2671  -5708  -1600   -646  -4988    796  -2847   2768  -2278  -5314  -5876  -5193   107
     -   -149   -500    233     43   -381    399    106   -626    210   -466   -720    275    394     45     96    359    117   -369   -294   -249 
     -      0 -12218 -13261   -894  -1115   -701  -1378      *      * 
    49    730  -2923  -1039  -3399  -3884  -4744  -3755  -1558  -1839  -5390  -4391   -384  -3435  -3167   -871   1949   2904  -2570  -3539  -4870   108
     -   -149   -500    233     43   -381    399    106   -626    210   -466   -720    275    394     45     96    359    117   -369   -294   -249 
     -      0 -12218 -13261   -894  -1115   -701  -1378      *      * 
    50  -1042   3783  -6179  -5535  -1076  -5246  -4472    274  -5482  -1591  -1530  -5309  -5640  -5065  -5281  -3185  -2717   3129  -2821  -4205   109
     -   -149   -500    233     43   -381    399    106   -626    210   -466   -720    275    394     45     96    359    117   -369   -294   -249 
     -      0 -12218 -13261   -894  -1115   -701  -1378      *      * 
    51   3269    368  -6178  -5149  -4114  -4649  -4472  -1331  -5482  -1949  -1179  -5309  -5640  -5065  -5281  -4093  -4066   1364  -4109  -4205   110
     -   -149   -500    233     43   -381    399    106   -626    210   -466   -720    275    394     45     96    359    117   -369   -294   -249 
     -      0 -12218 -13261   -894  -1115   -701  -1378      *      * 
    52  -3327  -1735  -6179  -5817  -4115  -5718  -4473   2055  -5483  -3890  -3359  -5310  -5640  -5066  -5282  -4074  -3794   3459  -4109  -4206   111
     -   -149   -500    233     43   -381    399    106   -626    210   -466   -720    275    394     45     96    359    117   -369   -294   -249 
     -      0 -12218 -13261   -894  -1115   -701  -1378      *      * 
    53  -1497  -3931  -6180  -5818   3879  -5719  -4474   1515  -5484   -692   -822  -5310  -5641  -4008  -5283  -4674  -2439   -110   1189   -446   112
     -   -149   -500    233     43   -381    399    106   -626    210   -466   -720    275    394     45     96    359    117   -369   -294   -249 
     -     -3 -12220  -9023   -894  -1115   -701  -1378      *      * 
    54  -3870  -4644  -5074  -5920  -5386   3824  -5042  -5173  -5400  -5547  -4603  -5532  -6004  -5394  -4845  -4874  -5066  -5031  -1864  -5311   113
     -   -149   -500    233     43   -381    399    106   -626    210   -466   -720    275    394     45     96    359    117   -369   -294   -249 
     -      0 -12217 -13259   -894  -1115   -921  -1083      *      * 
    55    653   2399  -6178  -5815  -4112  -2508  -4471     59  -5481   2551    137  -5308  -5638  -5064  -5280  -3780  -1056    612  -4108  -4204   114
     -   -149   -500    233     43   -381    399    106   -626    210   -466   -720    275    394     45     96    359    117   -369   -294   -249 
     -      0 -12217 -13259   -894  -1115   -921  -1083      *      * 
    56  -5337  -4988  -5744  -5096  -6134   3839  -5231  -6138  -5300  -6503  -5326  -5571  -6165  -5471  -5286  -4745  -5468  -5914  -5107  -5877   115
     -   -149   -500    233     43   -381    399    106   -626    210   -466   -720    275    394     45     96    359    117   -369   -294   -249 
     -      0 -12217 -13259   -894  -1115   -921  -1083      *      * 
    57   1922   3020  -5701  -5291  -4231   2812  -4364  -3709  -5047  -4232  -3458  -5031  -2380  -4741  -3519  -1351  -1402  -3281  -4173  -4276   116
     -   -149   -500    233     43   -381    399    106   -626    210   -466   -720    275    394     45     96    359    117   -369   -294   -249 
     -      0 -12217 -13259   -894  -1115   -921  -1083      *      * 
    58  -4886  -4733  -4030  -6815  -5048  -6752  -5618   1252  -6522  -2764  -4170  -6351  -6649  -6149  -6363  -6017  -5148   3673  -5236  -5291   117
     -   -149   -500    233     43   -381    399    106   -626    210   -466   -720    275    394     45     96    359    117   -369   -294   -249 
     -      0 -12217 -13259   -894  -1115   -921  -1083      *      * 
    59  -5018  -5539  -6523  -5707  -7432   3848  -6161  -7558  -6076  -7859  -6560  -6148  -6597  -6284  -4961  -4984  -5722  -6848  -6292  -7113   118
     -   -149   -500    233     43   -381    399    106   -626    210   -466   -720    275    394     45     96    359    117   -369   -294   -249 
     -      0 -12217 -13259   -894  -1115   -709  -1366      *      * 
    60  -1949   -321  -2055  -6222  -1336  -4146  -4932   -391  -5817   2906   2097  -4341  -4980  -4627  -5617   -630  -2490  -1598  -4797  -4455   119
     -   -149   -500    233     43   -381    399    106   -626    210   -466   -720    275    394     45     96    359    117   -369   -294   -249 
     -    -19 -12219  -6273   -894  -1115   -795  -1239      *      * 
    61   2483   -615  -7616  -3212  -8437  -1141  -4234  -8252  -7966  -8485  -4019   1491  -5552  -7487  -7858   2448  -5324  -7002  -8638  -8513   120
     -   -149   -500    233     43   -381    399    106   -626    210   -466   -720    275    394     45     96    359    117   -369   -294   -249 
     -      0 -12200 -13242   -894  -1115   -661  -1443      *      * 
    62   3191   1241  -7915  -7562  -5819  -2203  -6382  -1976  -7183  -4589  -3855  -6598  -6786  -6779  -6954  -2212  -2071   1626  -6377  -6057   121
     -   -149   -500    233     43   -381    399    106   -626    210   -466   -720    275    394     45     96    359    117   -369   -294   -249 
     -      0 -12213 -13255   -894  -1115  -1222   -808      *      * 
    63   1041  -3510  -8723  -8305  -6221  -4244  -7803   2411  -8134    206    446  -7996  -8200  -7955  -8147  -7596  -4487   2578  -7459  -7018   122
     -   -149   -500    233     43   -381    399    106   -626    210   -466   -720    275    394     45     96    359    117   -369   -294   -249 
     -      0 -12215 -13257   -894  -1115  -1072   -931      *      * 
    64   -497  -4402  -5772   1468  -3397  -5974  -4817   1183  -4438   -755   3353  -2039  -6029   2767  -3605  -3827  -4159  -1096  -4851  -2480   123
     -   -148   -500    233     43   -381    399    106   -626    210   -466   -720    275    394     45     96    359    117   -369   -294   -249 
     -     -6  -7867 -13258   -253  -2635  -1153   -862      *      * 
    65   1356  -4434  -6955  -5145  -3637   3373  -5060   -629  -5936  -3423  -1052  -5792  -6179  -5559  -5168  -4167  -2075  -2840  -4935  -4595   125
     -   -149   -500    233     43   -381    399    106   -626    210   -466   -720    275    394     45     96    359    117   -369   -294   -249 
     -      0 -12216 -13259   -894  -1115  -1153   -862      *      * 
    66   3184   3852  -8640  -8989  -8548  -2813  -7899  -8370  -8590  -1243  -7657  -6957  -5289  -8008  -8173  -2510  -5140  -5236  -8773  -8766   126
     -   -149   -500    233     43   -381    399    106   -626    210   -466   -720    275    394     45     96    359    117   -369   -294   -249 
     -      0 -12216 -13259   -894  -1115  -1153   -862      *      * 
    67    -10  -2738  -3942  -3066  -5260  -4138  -1788  -4197   2695  -2071  -3336  -1640  -5334  -2310   2780  -2163  -1986    142  -5751  -2308   127
     -   -149   -500    233     43   -381    399    111   -626    210   -466   -720    275    394     45     96    359    117   -369   -294   -249 
     -    -10  -7240 -13259   -180  -3093  -1153   -862      *      * 
    68   1455  -4377  -4021  -2530  -2089  -4366  -1002   2526   -609    882   1161  -2020  -5972  -1545  -4167  -1393  -2072    393  -4791  -2986   129
     -   -149   -500    233     43   -381    399    106   -626    210   -466   -720    275    394     45     96    359    117   -369   -294   -249 
     -      0 -12216 -13259   -894  -1115  -1153   -862      *      * 
    69   2955   1437  -6570  -5975     -9  -5171  -3130  -2357  -3445   -715  -2843  -1505  -5582   -381    -16     64  -1468   -567  -4747  -2612   130
     -   -149   -500    234     44   -381    398    105   -627    211   -466   -721    275    393     45     96    359    119   -370   -295   -250 
     -    -16  -6534 -13259   -990  -1010  -1153   -862      *      * 
    70  -3736  -4718  -2339   -654  -5977   3585  -3879  -5780     79  -5755  -4781  -2162  -2033  -2586  -3158  -2909  -3276  -5359  -5607  -5188   133
     -   -149   -500    233     43   -381    399    106   -626    210   -466   -720    275    394     45     96    359    117   -369   -294   -249 
     -    -20 -12216  -6182   -894  -1115  -1153   -862      *      * 
    71   3520   2030  -3909  -5246  -6717  -3092  -6755  -6366  -7555  -3868  -5926  -6577  -2025  -7081  -7300  -4100  -4540  -1543  -6867  -6845   134
     -   -149   -500    233     43   -381    399    106   -626    210   -466   -720    275    394     45     96    359    117   -369   -294   -249 
     -      0 -12197 -13239   -894  -1115   -563  -1631      *      * 
    72    616  -3812   -633  -1420  -5229    247  -2248  -4915    319  -3092  -2412   -170  -4508  -2212    835   2540    223  -2707  -1796  -3507   135
     -   -149   -500    233     43   -381    399    106   -626    210   -466   -720    275    394     45     96    359    117   -369   -294   -249 
     -     -9 -12215  -7424   -894  -1115  -1243   -792      *      * 
    73  -2333  -5006   -579  -1725  -5608  -4880   -164  -2465    991  -3456     35  -1541    238    510   3244  -3235    312  -1586  -4066   -388   136
     -   -149   -500    233     43   -381    399    106   -626    210   -466   -720    275    394     45     96    359    117   -369   -294   -249 
     -      0 -12207 -13249   -894  -1115   -801  -1230      *      * 
    74  -4216  -4037  -6344  -5924  -3936  -5811  -4593   3802  -5574  -2988  -3411  -4813  -5762  -5166  -5373  -4357  -2741   1242  -4277  -4277   137
     -   -149   -500    233     43   -381    399    106   -626    210   -466   -720    275    394     45     96    359    117   -369   -294   -249 
     -      0 -12215 -13257   -894  -1115  -1243   -792      *      * 
    75  -3542  -3988  -6270  -5874  -1026  -5767  -4537   3774  -5530  -2737  -3384  -5365  -5705  -5118  -5330  -4989  -2143   1115  -4201  -2657   138
     -   -149   -500    233     43   -381    399    106   -626    210   -466   -720    275    394     45     96    359    117   -369   -294   -249 
     -      0 -12215 -13257   -894  -1115  -1243   -792      *      * 
    76   3010  -3583  -5579  -5862  -4145   2070  -4536  -3246  -5521  -2975  -3390  -5359  -5703  -5112  -5326  -4311  -4331    -54  -4203  -4246   139
     -   -149   -500    233     43   -381    399    106   -626    210   -466   -720    275    394     45     96    359    117   -369   -294   -249 
     -      0 -12215 -13257   -894  -1115  -1243   -792      *      * 
    77  -3271  -2371  -6339  -5918  -3125  -5804  -4586   2519  -5567  -2480  -2309  -5409  -5756  -5159  -5367  -3342  -3293   3223  -4271  -4269   140
     -   -149   -500    233     43   -381    399    106   -626    210   -466   -720    275    394     45     96    359    117   -369   -294   -249 
     -      0 -12215 -13257   -894  -1115  -1243   -792      *      * 
    78  -4097  -6096   4133   -655  -7081  -2504  -5206  -7371  -5824  -7661  -6287  -3382  -6355  -5182  -6457  -5917  -6208  -7209  -5754  -6456   141
     -   -149   -500    233     43   -381    399    106   -626    210   -466   -720    275    394     45     96    359    117   -369   -294   -249 
     -      0 -12215 -13257   -894  -1115  -1243   -792      *      * 
    79  -3301  -4033  -6330  -5909  -3841  -4755  -4584   2707  -3126   1367    135  -3013   1060  -2486   -265  -4211    122    729  -4271  -4269   142
     -   -149   -500    233     43   -381    399    106   -626    210   -466   -720    275    394     45     96    359    117   -369   -294   -249 
     -      0 -12215 -13257   -894  -1115  -1243   -792      *      * 
    80  -3028  -4925    511  -2297  -2005  -5086    307  -2611  -2249  -1502  -2649   3656  -3666   -601  -1732   -477  -3226    951  -4881  -4518   143
     -   -149   -500    233     43   -381    399    106   -626    210   -466   -720    275    394     45     96    359    117   -369   -287   -249 
     -     -6  -7953 -13257   -265  -2576  -1243   -792      *      * 
    81    597  -5018   1679    918  -5622  -2722  -1857  -4675    755  -5206  -4482  -1283   2480   -727  -2253    868  -2890  -4547  -4937  -4899   145
     -   -149   -500    233     43   -381    399    106   -626    210   -466   -720    275    394     45     96    359    117   -369   -294   -249 
     -      0 -12215 -13257   -894  -1115  -1243   -792      *      * 
    82    379  -5018   1915   1842   -372  -1138  -2115  -5516    128  -4536  -3681    727  -4194   -487    -37    851  -2067  -3004    523  -2009   146
     -   -149   -500    233     43   -381    399    106   -626    210   -466   -720    275    394     45     96    359    117   -369   -294   -249 
     -      0 -12215 -13257   -894  -1115  -1243   -792      *      * 
    83  -6055  -5673  -6248  -4410  -6742  -3450  -3204  -6673   3528  -6689  -5542  -4260  -6333  -4424   2452  -4848  -2954  -6562  -5288  -5970   147
     -   -149   -500    233     43   -381    399    106   -626    210   -466   -720    275    394     45     96    359    117   -369   -294   -249 
     -      0 -12215 -13257   -894  -1115  -1243   -792      *      * 
    84  -2651  -2660  -4756   -369   3275  -5603  -2099  -3504  -1147   1902  -2871  -4850  -2875  -1034    852  -3832  -3878  -2737  -3231  -2074   148
     -   -149   -500    233     43   -381    399    106   -626    210   -466   -720    276    394     45     96    359    117   -369   -294   -249 
     -     -7  -8208  -9442   -301  -2410  -1243   -792      *      * 
    85   1431  -5016    768   2697  -5620  -3031  -3088  -4592   -927  -5553  -4481  -1899   1215    -18  -1896  -1493  -2312  -1213  -4935  -4897   150
     -   -149   -500    233     43   -381    399    106   -626    210   -466   -720    275    394     45     96    359    117   -369   -294   -249 
     -      0 -12213 -13255   -894  -1115  -1358   -714      *      * 
    86  -1654  -4887  -3411    882   -488  -4632  -2297   -989   2042   1286    689   -433  -2059    668  -1228  -2205  -1106  -2038   2686  -2017   151
     -   -149   -500    233     43   -381    399    106   -626    210   -466   -720    275    394     45     96    359    117   -369   -294   -249 
     -     -1 -12213 -11983   -894  -1115  -1136   -875      *      * 
    87   3555  -2415  -6349  -5953  -4307   -472  -4678  -2291  -5621  -4287  -3550  -5446  -3419  -5224  -5444  -2323  -4058  -3093  -4377  -4407   152
     -   -149   -500    233     43   -381    399    106   -626    210   -466   -720    275    394     45     96    359    117   -369   -294   -249 
     -      0 -12214 -13257   -894  -1115  -1061   -941      *      * 
    88  -2070  -5638  -3720   -149  -2955  -2186  -3202  -3136   3161   -557   -413  -3403  -5297   -974   1969  -2023  -1650  -2485  -5836  -3500   153
     -   -149   -500    233     44   -381    399    106   -626    210   -466   -720    275    394     45     96    359    117   -369   -294   -249 
     -     -5  -8306 -13258   -315  -2349  -1176   -843      *      * 
    89    937  -5640  -1757   1944  -3456  -1879  -2450  -3267   2233  -3330  -3576  -2245  -5063    992    355  -1452   -340   -616  -5797  -4362   155
     -   -149   -500    233     43   -381    399    106   -626    210   -466   -720    275    394     45     96    359    117   -369   -294   -249 
     -      0 -12216 -13258   -894  -1115  -1176   -843      *      * 
    90  -3251  -2482  -7184  -6551   3586  -6401  -5248  -2911  -6151   2114    599  -6045  -6420  -5740  -5940  -4169  -4778  -1866  -1337   -944   156
     -   -149   -500    233     43   -381    399    106   -626    210   -466   -720    275    394     45     96    359    117   -369   -294   -249 
     -      0 -12216 -13258   -894  -1115  -1176   -843      *      * 
    91  -5764  -6487  -4718  -6286  -8741   3847  -4008  -8717  -7397  -8817  -7991  -6205  -7129  -6876  -5120  -5906  -3818  -7556  -8800  -8428   157
     -   -149   -500    233     43   -381    399    106   -626    210   -466   -720    275    394     45     96    359    117   -369   -294   -249 
     -     -1 -12216 -10361   -894  -1115  -1176   -843      *      * 
    92   3272   2591  -6985  -6358  -2817  -3564  -5084  -1378  -5959  -3242    909  -5840  -6235  -5585  -4841  -4930  -4569     37  -4947  -4603   158
     -   -149   -500    233     43   -381    399    106   -626    210   -466   -720    275    394     45     96    359    117   -369   -294   -249 
     -    -33 -12215  -5493   -894  -1115  -1236   -797      *      * 
    93  -2865  -6418  -2996  -5787  -8663  -6198  -2008  -8546  -7149  -8648  -7826  -2875  -6935  -6501  -4510   -339   3980  -7412  -8802  -8261   159
     -   -149   -500    232     42   -381    400    105   -627    210   -464   -721    275    393     45     95    361    117   -366   -295   -250 
     -    -15  -6571 -13225  -1917   -444  -1237   -797      *      * 
    94  -2036  -5490   2358   2127  -5897  -4414   3998  -4922  -1596  -4835  -4691  -3168  -5218  -1254  -2878  -3815  -3486  -4113  -5583  -5103   164
     -   -149   -500    233     43   -381    399    106   -626    210   -466   -720    275    394     45     96    359    117   -369   -294   -248 
     -     -6  -8060 -13239   -282  -2493  -1662   -548      *      * 
    95   -497   3789  -6842  -6206   2813   -850  -4915  -1180  -5801  -2568  -3526  -5690  -6094  -3807  -5601  -3493   1945    674  -4781  -3268   166
     -   -149   -500    233     43   -381    399    106   -626    210   -466   -720    275    394     45     96    359    117   -369   -294   -249 
     -      0 -12200 -13242   -894  -1115  -1960   -429      *      * 
    96  -1053  -2408  -6845  -5747   -195  -5334  -3892   2376  -5804    786  -3027  -5693  -4809  -5427  -5604  -5132  -3580   2699  -4784   -565   167
     -   -149   -500    235     42   -381    398    105   -625    210   -467   -721    275    394     48     96    358    117   -365   -295   -250 
     -    -79  -5973  -4746  -1342   -724  -1786   -494      *      * 
    97   -880  -5457    263  -3076  -5703  -3691  -3851  -4358  -2610  -1028  -3968   4024  -5274  -2311  -3959  -1844   -577  -3098  -5687  -3304   171
     -   -149   -500    233     43   -381    399    106   -626    210   -466   -720    275    394     45     96    359    117   -369   -294   -249 
     -      0 -12147 -13189   -894  -1115  -2063   -395      *      * 
    98    648  -5282  -5555  -5049  -5861    157  -4254  -3581  -4909  -5270  -4953  -3026   3558  -3295  -3190    876   -154  -2787  -6139  -5688   172
     -   -149   -500    234     43   -381    398    105   -626    212   -466   -721    275    394     45     96    359    117   -369   -295   -249 
     -    -17  -6974  -7987   -744  -1312  -1502   -628      *      * 
    99    245  -3972  -1839  -1555  -5947  -1522  -2526  -1750   2298  -1028   -817   -105  -3191   1326   1733    -89    269  -3705     92  -5133   175
     -   -149   -500    234     43   -381    399    105   -626    210   -465   -721    275    394     45     96    359    117   -369   -295   -249 
     -    -17  -6405 -13214   -112  -3737  -2571   -266      *      * 
   100  -1179  -5648   3277   1277  -5969   -901  -2258  -2751    985  -4242  -2876   -812  -5241  -1045  -2107  -1083  -1110  -4790  -5831  -5148   177
     -   -149   -500    233     43   -381    399    106   -626    210   -466   -720    275    394     45     96    359    117   -369   -294   -249 
     -   -136 -12173  -3480   -894  -1115   -345  -2234      *      * 
   101  -1214   -843  -6048    827   -107  -1280   2846   -622  -5523   1231  -2975  -2492   -137  -2129  -4073  -1260   -384    362   -926   1991   178
     -   -150   -502    235     48   -384    404    104   -630    209   -469   -722    277    399     42     92    359    115   -371   -298   -253 
     -   -949  -3030  -1476   -785  -1253  -2453   -291      *      * 
   102  -1809  -4147   2708     40  -2884    434  -2426  -4754   1351  -4059  -2573   1872  -4578  -1887  -2628   -121   -449  -4606  -5167  -4170   185
     -   -149   -500    233     43   -381    399    106   -626    210   -466   -720    275    394     45     96    359    117   -369   -294   -249 
     -     -1 -11470 -12513   -894  -1115  -1136   -876      *      * 
   103  -1548  -5348   1698   -275  -3503   -667  -3322  -4942   3254  -4540  -4437  -2121  -3354    -96  -1024  -1595  -1592  -3996  -5531  -4848   186
     -   -149   -500    233     43   -381    399    106   -626    210   -466   -720    275    394     45     96    359    117   -369   -294   -249 
     -     -1 -11858 -12900   -894  -1115    -77  -4274      *      * 
   104  -1899  -3384   1821    532  -6005  -1861  -3001  -5756  -2260  -2401  -4773   -879   3335  -2711  -1987     31  -1121  -4675  -5867  -5185   187
     -   -149   -500    233     43   -381    399    106   -626    210   -466   -720    275    394     45     96    359    117   -369   -294   -249 
     -   -178 -12210  -3106   -894  -1115  -1478   -642      *      * 
   105    858  -2675  -6565  -5980  -2720  -5828  -3800   2174  -5586    -25  -1251  -5465  -5856  -5202  -5386  -2271  -2336   2778   -874  -3303   188
     -   -149   -500    233     43   -381    399    106   -626    210   -466   -720    275    394     45     96    359    117   -369   -294   -249 
     -     -1 -12032 -13074   -894  -1115   -295  -2435      *      * 
   106      3  -3318  -3067  -1844  -4001  -4229    325  -1699  -1088  -1645  -1645  -1329  -1757   3372  -2790   -181  -1785   1781     -9  -2078   189
     -   -149   -513    239     37   -375    401     92   -609    222   -473   -683    266    381     47    104    351    124   -373   -308   -244 
     -    -87  -4090 -13234  -3594   -125  -1119   -890      *      * 
   107    970  -5676   1842   2519  -5997  -1724  -3835  -4237   -219  -5224  -2484  -2329   -918   1255  -1612   -484  -2208  -5298  -3731  -5177   209
     -   -149   -500    233     43   -381    399    106   -626    210   -466   -720    275    394     45     96    359    117   -369   -294   -249 
     -     -6 -12203  -8060   -894  -1115  -1812   -483      *      * 
   108   1232  -4625  -3124   -408  -3220  -1883    185  -3120    167  -1104  -2466  -3824  -2562    831   -940  -3580  -1022   2707  -1617   -400   210
     -   -149   -500    233     43   -381    399    106   -626    210   -466   -720    275    394     45     96    359    117   -369   -294   -249 
     -      0 -12198 -13240   -894  -1115  -1820   -480      *      * 
   109  -3114  -4696  -7281  -6665  -3194  -6525  -5430   3033  -5021   1719  -2459  -6172  -6547  -5905  -5048  -4949  -4851   1537  -5262  -3088   211
     -   -149   -500    233     43   -381    399    106   -626    210   -466   -720    275    394     45     96    359    117   -369   -294   -249 
     -    -23 -12199  -5978   -894  -1115  -1963   -428      *      * 
   110    896  -4087  -3041  -2773  -3060  -2341  -2355    343   1689   -435   -201  -2217  -5393   -176   1654   -956   1086    532  -2317  -4949   212
     -   -149   -500    233     43   -381    399    106   -626    210   -466   -720    275    394     45     96    359    117   -369   -294   -249 
     -     -4  -8424 -13218   -339  -2254  -2629   -254      *      * 
   111    573  -5651   1206   3144  -5973  -1630  -3329  -5723   -436  -5228  -1642   -717  -5245   -118   -635  -2527  -2366  -5060  -5835  -5152   214
     -   -149   -500    233     43   -381    399    106   -626    210   -466   -720    275    394     45     96    359    117   -369   -294   -249 
     -      0 -12176 -13218   -894  -1115  -2629   -254      *      * 
   112   -624  -4281  -5419  -4151  -3341  -6005  -3431   1576  -2816   2011   3797  -5164  -6049  -3336  -3044  -4441  -3937  -1514  -4724  -1414   215
     -   -149   -500    233     43   -381    399    106   -626    210   -466   -720    275    394     45     96    359    117   -369   -294   -249 
     -     -3 -12176  -9217   -894  -1115  -2177   -361      *      * 
   113  -2704     87  -6810  -3926   -713  -3712  -4890  -2528  -5771  -1869  -1814  -2302  -6069  -3918  -5574  -2777   3882  -2213  -4758  -2568   216
     -   -149   -500    233     43   -381    399    106   -626    210   -466   -720    275    394     45     96    359    117   -369   -294   -249 
     -      0 -12177 -13220   -894  -1115  -1927   -440      *      * 
   114  -1904  -4739   2182   -827  -5912   2238  -1583  -5689   -556  -4319  -4041   1575    226     76   -917  -2736  -3795  -5087   1604  -2221   217
     -   -156   -508    253     35   -373    404    124   -617    209   -473   -697    270    395     39    103    353    114   -376   -303   -254 
     -   -118  -4094  -5663  -2924   -204  -2015   -410      *      * 
   115  -1810  -5610   -919  -2552  -1863   3464  -3213  -4949  -2391  -4544  -3517   -525  -2073  -2035  -1217   -687  -2927  -3909   -102  -2153   230
     -   -151   -505    228     43   -361    394    101   -628    208   -460   -720    272    388     50    122    354    113   -366   -300   -252 
     -   -498  -1778 -13200     -5  -8131  -2313   -324      *      * 
   116  -3908  -5989  -6888  -5037  -8287   3758  -6933  -8010  -6526  -3428    741  -4507  -3793  -6775  -2899  -5580  -4668  -6996  -8314  -8145   232
     -   -149   -500    233     43   -381    399    106   -626    210   -466   -720    275    394     45     96    359    117   -369   -294   -249 
     -      0 -12164 -13207   -894  -1115  -2768   -229      *      * 
   117   1859   1093  -6810  -6174  -1533  -5555  -3801  -1059  -5769  -1865  -3494  -5658  -1944  -5392  -5569  -4029  -1908   3144  -4749  -3919   233
     -   -149   -500    233     43   -381    399    106   -626    210   -466   -720    275    394     45     96    359    117   -369   -294   -249 
     -      0 -12165 -13207   -894  -1115  -2859   -214      *      * 
   118  -3838  -7756   4057  -1750  -7972  -4668   -601  -7838  -3491  -7728  -6960   -530  -4153  -1175  -4821  -3119  -3183  -6534  -7912  -6999   234
     -   -149   -500    233     43   -381    399    106   -626    210   -466   -720    275    394     45     96    359    117   -369   -294   -249 
     -    -53 -12164  -4811   -894  -1115  -2859   -214      *      * 
   119  -1641    874  -6738  -6103   2832  -2943    586   -625  -1336  -2606  -3440  -4402  -6004  -3197    917  -2936  -3696   1073  -1109   3080   235
     -   -149   -500    233     43   -381    399    106   -626    210   -466   -720    275    394     45     96    359    117   -369   -294   -249 
     -      0 -12112 -13154   -894  -1115  -1369   -706      *      * 
   120   1595    709  -6685  -6058  -2814  -3983  -4853  -1125  -2738  -3955  -3498  -4409  -5255  -5321  -2411   2501   1040   1154  -4752  -4407   236
     -   -149   -500    233     43   -381    399    106   -626    210   -466   -720    275    394     45     96    359    117   -369   -294   -249 
     -      0 -12151 -13193   -894  -1115  -3093   -180      *      * 
   121  -5107  -5929  -8765  -8214   3226  -8237  -7201   1542  -7931   1255   -470  -5266  -7962  -7338  -7702  -7426  -6248   1633  -6560  -3625   237
     -   -149   -500    233     43   -381    399    106   -626    210   -466   -720    275    394     45     96    359    117   -369   -294   -249 
     -      0 -12151 -13193   -894  -1115  -3093   -180      *      * 
   122  -6651  -8661   2849   3016  -8752  -5772  -5833   -168  -5240  -3048  -8039  -4167  -6964  -5051  -7344  -6254  -6758   -942  -8841  -7704   238
     -   -149   -500    233     43   -381    399    106   -626    210   -466   -720    275    394     45     96    359    117   -369   -294   -249 
     -      0 -12151 -13193   -894  -1115  -3093   -180      *      * 
   123    997   4919  -6803  -6170  -2893  -5997  -4880  -3778  -5765  -2709   -528  -3312  -6052  -5387  -5565  -1521   1456    550  -4747  -2753   239
     -   -146   -500    232     43   -381    400    105   -627    210   -466   -707    275    393     45     95    359    117   -370   -295   -250 
     -    -16  -6519 -13193  -1527   -615  -3093   -180      *      * 
   124   1111  -4404  -6945  -6324  -4396  -4083  -5052   1774  -5925  -1057  -2861  -5798  -2393  -5551  -5728  -1589   2699   1400  -4917  -4574   243
     -   -149   -500    233     43   -381    398    105   -627    210   -466   -710    275    393     45     98    360    117   -370   -295   -250 
     -    -13  -6841 -11050  -1514   -622  -2228   -346      *      * 
   125  -1030  -6080  -2169  -6482  -8589   3775  -7108  -8450  -7683  -8631  -7733  -3963  -6891  -6983  -7928  -3340  -5828  -7203  -8776  -8451   247
     -   -151   -502    233     46   -380    401    109   -615    209   -464   -714    276    391     43     95    358    115   -372   -297   -252 
     -    -68  -4506  -9125  -1655   -551  -2884   -210      *      * 
   126  -1403  -5489   -629  -3541  -3855  -4004    375     41   -199  -1927  -3459   2488  -3550  -2504   1434    588   1210    708  -5712  -2827   254
     -   -149   -500    233     43   -381    399    106   -626    210   -466   -720    275    394     45     96    359    117   -369   -294   -249 
     -      0 -12157 -13199   -894  -1115  -2990   -194      *      * 
   127   1278  -5067  -2580  -2584  -5180   -392  -3120    794   -620   -131  -1641  -2236   1862  -1994  -3751  -1212    428   1598  -5389  -4862   255
     -   -150   -501    235     45   -382    400    106   -628    209   -465   -722    274    395     44     95    359    120   -370   -296   -251 
     -    -77  -4927  -5693  -1226   -805  -2990   -194      *      * 
   128    407  -5605   1149   1168  -2075  -1412   -758  -5146    122  -1545   -640   1108    340   2251   -345   -162  -1916  -3969  -5788  -4567   260
     -   -149   -500    233     43   -381    399    106   -626    210   -466   -720    275    394     45     96    359    117   -369   -294   -249 
     -      0 -12129 -13171   -894  -1115  -1477   -642      *      * 
   129   1363  -3041  -1834  -4982  -3391  -6001  -3165  -1317  -5754     16  -1539  -3861  -5533  -4338  -5556  -2236   2569   2089  -4738  -1534   261
     -   -149   -500    233     43   -381    399    106   -626    210   -466   -720    275    394     45     96    359    117   -369   -294   -249 
     -      0 -12158 -13200   -894  -1115  -2969   -197      *      * 
   130  -2398  -4280  -6800  -6164    467  -3923  -4873   1134  -5180   1335   4035  -5648  -6051  -4237  -5558  -2308  -2063    459    665   -117   262
     -   -149   -500    233     43   -381    399    106   -626    210   -466   -720    275    394     45     96    359    117   -369   -294   -249 
     -      0 -12158 -13200   -894  -1115  -1639   -559      *      * 
   131     80  -5645   -386   1041  -5965   1123  -1734    639    -20  -2197   1735   -860  -3964     29   1941  -1719  -2325   -712  -5829  -2584   263
     -   -149   -500    233     43   -381    399    106   -626    210   -466   -720    275    394     45     96    359    117   -369   -294   -249 
     -  -2952 -12173   -200   -894  -1115  -2659   -249      *      * 
   132  -5265  -5241  -5968  -5478  -6675  -5239  -4610  -6834  -3509  -6439  -5935  -5230    991  -4410   4091  -5405  -5354  -6362  -5613  -6057   264
     -   -149   -500    233     43   -381    399    106   -626    210   -466   -720    275    394     45     96    359    117   -369   -294   -249 
     -     -4  -9225 -10267   -894  -1115  -7028    -11      *      * 
   133   3501  -3396  -5596  -5834  -4489  -3771  -5009  -3954  -5563    108  -3655  -4488  -4501  -5167  -5276  -3213  -3353  -3761  -5245  -5073   265
     -   -149   -500    233     43   -381    399    106   -626    210   -466   -720    275    394     45     96    359    117   -369   -294   -249 
     -     -4  -9225 -10267   -894  -1115  -7028    -11      *      * 
   134  -3125  -3787  -3362  -3646  -5508  -3718  -4022  -5784  -3763  -5766  -5037  -3529  -4401   4393  -3881    482  -3502  -4796  -5460  -5091   266
     -   -149   -500    233     43   -381    399    106   -626    210   -466   -720    275    394     45     96    359    117   -369   -294   -249 
     -     -4  -9225 -10267   -894  -1115  -7028    -11      *      * 
   135  -4636  -5257  -2999   3775  -5529  -4531  -4199  -5589  -4313  -5225   2025  -3656  -5073  -4037  -4691  -4535  -4811  -5477  -5582  -5266   267
     -   -149   -500    233     43   -381    399    106   -626    210   -466   -720    275    394     45     96    359    117   -369   -294   -249 
     -     -4  -9225 -10267   -894  -1115  -7028    -11      *      * 
   136  -5265  -5241  -5968  -5478  -6675  -5239  -4610  -6834  -3509  -6439  -5935  -5230    991  -4410   4091  -5405  -5354  -6362  -5613  -6057   268
     -   -149   -500    233     43   -381    399    106   -626    210   -466   -720    275    394     45     96    359    117   -369   -294   -249 
     -   -148  -9225  -3387   -894  -1115  -7028    -11      *      * 
   137  -6322  -5623  -5727  -6017  -6646  -5519  -5751  -7748  -5893  -7203  -7040  -6068  -5986   4617  -5730  -6556  -6526  -7352  -5800  -6412   269
     -   -149   -500    233     43   -381    399    106   -626    210   -466   -720    275    394     45     96    359    117   -369   -294   -249 
     -     -4  -9082 -10124   -894  -1115  -7047    -11      *      * 
   138  -6228  -5787   4216  -4808  -6998  -5314  -5451  -7872  -6125  -7366  -7189  -5122  -5815  -5587  -6303  -6198  -6391  -7431  -5963  -6686   270
     -   -149   -500    233     43   -381    399    106   -626    210   -466   -720    275    394     45     96    359    117   -369   -294   -249 
     -     -4  -9082 -10124   -894  -1115  -7047    -11      *      * 
   139  -6466  -5617  -6550  -6929  -7122  -5610  -6284  -8126  -7136  -7567  -7443  -6786   4330  -6998  -6633  -6849  -6764  -7604  -5965  -7095   271
     -   -149   -500    233     43   -381    399    106   -626    210   -466   -720    275    394     45     96    359    117   -369   -294   -249 
     -     -4  -9082 -10124   -894  -1115  -7047    -11      *      * 
   140  -6076   5865  -6691  -7068  -6957  -5509  -6266  -7784  -7166  -7401  -7231  -6734  -6022  -7007  -6623  -6444  -6421  -7232  -5933  -6936   272
     -   -149   -500    233     43   -381    399    106   -626    210   -466   -720    275    394     45     96    359    117   -369   -294   -249 
     -     -4  -9082 -10124   -894  -1115  -7047    -11      *      * 
   141  -5832  -5039  -6749  -6840  -3669  -5953  -5872  -3318  -6781   3381  -2605  -6787  -6062  -6071  -6265  -6826  -5814  -4121  -4913  -5129   273
     -   -149   -500    233     43   -381    399    106   -626    210   -466   -720    275    394     45     96    359    117   -369   -294   -249 
     -     -4  -9082 -10124   -894  -1115  -7047    -11      *      * 
   142  -6493  -5652  -6478  -6328  -6905  -5614  -5445  -7628  -4753  -7075  -6804  -6206  -6001  -5530   4258  -6746  -6526  -7308  -5766  -6565   274
     -   -149   -500    233     43   -381    399    106   -626    210   -466   -720    275    394     45     96    359    117   -369   -294   -249 
     -     -4  -9082 -10124   -894  -1115  -7047    -11      *      * 
   143  -6790  -5713  -6286  -6629  -5779  -5682   5465  -7910  -6694  -7278  -7224  -6581  -6130  -6668  -6332  -7113  -6983  -7603  -5464  -5445   275
     -   -149   -500    233     43   -381    399    106   -626    210   -466   -720    275    394     45     96    359    117   -369   -294   -249 
     -     -4  -9082 -10124   -894  -1115  -7047    -11      *      * 
   144  -6493  -5652  -6478  -6328  -6905  -5614  -5445  -7628  -4753  -7075  -6804  -6206  -6001  -5530   4258  -6746  -6526  -7308  -5766  -6565   276
     -   -149   -500    233     43   -381    399    106   -626    210   -466   -720    275    394     45     96    359    117   -369   -294   -249 
     -     -4  -9082 -10124   -894  -1115  -7047    -11      *      * 
   145  -6493  -5652  -6478  -6328  -6905  -5614  -5445  -7628  -4753  -7075  -6804  -6206  -6001  -5530   4258  -6746  -6526  -7308  -5766  -6565   277
     -   -149   -500    233     43   -381    399    106   -626    210   -466   -720    275    394     45     96    359    117   -369   -294   -249 
     -     -4  -9082 -10124   -894  -1115  -7047    -11      *      * 
   146  -5703  -5404  -5224  -5602  -6576  -5279  -5691  -7665  -6307  -7254  -6992   4443  -5811  -6038  -6182  -5898  -6013  -7035  -5819  -6341   278
     -   -149   -500    233     43   -381    399    106   -626    210   -466   -720    275    394     45     96    359    117   -369   -294   -249 
     -     -4  -9082 -10124   -894  -1115  -7047    -11      *      * 
   147  -5832  -5039  -6749  -6840  -3669  -5953  -5872  -3318  -6781   3381  -2605  -6787  -6062  -6071  -6265  -6826  -5814  -4121  -4913  -5129   279
     -   -149   -500    233     43   -381    399    106   -626    210   -466   -720    275    394     45     96    359    117   -369   -294   -249 
     -     -4  -9082 -10124   -894  -1115  -7047    -11      *      * 
   148  -6168  -5579  -6004  -5755  -6819  -5496  -4993  -7273   4049  -6775  -6413  -5676  -5847  -4910  -4002  -6312  -6131  -6967  -5660  -6322   280
     -   -149   -500    233     43   -381    399    106   -626    210   -466   -720    275    394     45     96    359    117   -369   -294   -249 
     -     -4  -9082 -10124   -894  -1115  -7047    -11      *      * 
   149  -6271  -5776  -4533   3964  -6994  -5349  -5486  -7838  -6043  -7337  -7163  -5223  -5842  -5633  -6158  -6268  -6429  -7420  -5950  -6698   281
     -   -149   -500    233     43   -381    399    106   -626    210   -466   -720    275    394     45     96    359    117   -369   -294   -249 
     -     -4  -9082 -10124   -894  -1115  -7047    -11      *      * 
   150  -4282  -4501  -6008  -6357  -6397  -4659  -5734  -6705  -6378  -6689  -6180  -5523  -5320  -6128  -6017  -4556   4091  -5815  -5825  -6400   282
     -   -149   -500    233     43   -381    399    106   -626    210   -466   -720    275    394     45     96    359    117   -369   -294   -249 
     -     -4  -9082 -10124   -894  -1115  -7047    -11      *      * 
   151  -6228  -5787   4216  -4808  -6998  -5314  -5451  -7872  -6125  -7366  -7189  -5122  -5815  -5587  -6303  -6198  -6391  -7431  -5963  -6686   283
     -   -149   -500    233     43   -381    399    106   -626    210   -466   -720    275    394     45     96    359    117   -369   -294   -249 
     -     -4  -9082 -10124   -894  -1115  -7047    -11      *      * 
   152  -6493  -5652  -6478  -6328  -6905  -5614  -5445  -7628  -4753  -7075  -6804  -6206  -6001  -5530   4258  -6746  -6526  -7308  -5766  -6565   284
     -   -149   -500    233     43   -381    399    106   -626    210   -466   -720    275    394     45     96    359    117   -369   -294   -249 
     -     -4  -9082 -10124   -894  -1115  -7047    -11      *      * 
   153  -5121  -4562  -6454  -6614  -4840  -5618  -5970   4079  -6607  -3937  -3997  -6369  -5952  -6438  -6314  -6173  -5231  -2682  -5470  -5526   285
     -   -149   -500    233     43   -381    399    106   -626    210   -466   -720    275    394     45     96    359    117   -369   -294   -249 
     -     -4  -9082 -10124   -894  -1115  -7047    -11      *      * 
   154  -5703  -5404  -5224  -5602  -6576  -5279  -5691  -7665  -6307  -7254  -6992   4443  -5811  -6038  -6182  -5898  -6013  -7035  -5819  -6341   286
     -   -149   -500    233     43   -381    399    106   -626    210   -466   -720    275    394     45     96    359    117   -369   -294   -249 
     -     -4  -9082 -10124   -894  -1115  -7047    -11      *      * 
   155  -3579  -3991  -5542  -5902  -6058  -4176  -5397  -6440  -6046  -6467  -5758  -4927  -4897  -5674  -5744   3749  -4036  -5304  -5737  -6018   287
     -   -149   -500    233     43   -381    399    106   -626    210   -466   -720    275    394     45     96    359    117   -369   -294   -249 
     -     -4  -9082 -10124   -894  -1115  -7047    -11      *      * 
   156  -3579  -3991  -5542  -5902  -6058  -4176  -5397  -6440  -6046  -6467  -5758  -4927  -4897  -5674  -5744   3749  -4036  -5304  -5737  -6018   288
     -   -149   -500    233     43   -381    399    106   -626    210   -466   -720    275    394     45     96    359    117   -369   -294   -249 
     -     -4  -9082 -10124   -894  -1115  -7047    -11      *      * 
   157  -5832  -5039  -6749  -6840  -3669  -5953  -5872  -3318  -6781   3381  -2605  -6787  -6062  -6071  -6265  -6826  -5814  -4121  -4913  -5129   289
     -   -149   -500    233     43   -381    399    106   -626    210   -466   -720    275    394     45     96    359    117   -369   -294   -249 
     -     -4  -9082 -10124   -894  -1115  -7047    -11      *      * 
   158  -6790  -5713  -6286  -6629  -5779  -5682   5465  -7910  -6694  -7278  -7224  -6581  -6130  -6668  -6332  -7113  -6983  -7603  -5464  -5445   290
     -   -149   -500    233     43   -381    399    106   -626    210   -466   -720    275    394     45     96    359    117   -369   -294   -249 
     -     -4  -9082 -10124   -894  -1115  -7047    -11      *      * 
   159  -6466  -5617  -6550  -6929  -7122  -5610  -6284  -8126  -7136  -7567  -7443  -6786   4330  -6998  -6633  -6849  -6764  -7604  -5965  -7095   291
     -   -149   -500    233     43   -381    399    106   -626    210   -466   -720    275    394     45     96    359    117   -369   -294   -249 
     -     -4  -9082 -10124   -894  -1115  -7047    -11      *      * 
   160  -5703  -5404  -5224  -5602  -6576  -5279  -5691  -7665  -6307  -7254  -6992   4443  -5811  -6038  -6182  -5898  -6013  -7035  -5819  -6341   292
     -   -149   -500    233     43   -381    399    106   -626    210   -466   -720    275    394     45     96    359    117   -369   -294   -249 
     -     -4  -9082 -10124   -894  -1115  -7047    -11      *      * 
   161  -6466  -5617  -6550  -6929  -7122  -5610  -6284  -8126  -7136  -7567  -7443  -6786   4330  -6998  -6633  -6849  -6764  -7604  -5965  -7095   293
     -   -149   -500    233     43   -381    399    106   -626    210   -466   -720    275    394     45     96    359    117   -369   -294   -249 
     -     -4  -9082 -10124   -894  -1115  -7047    -11      *      * 
   162  -4634  -4313  -6327  -6500  -5126  -5296  -5941  -2562  -6496  -4324  -4265  -6038  -5734  -6351  -6234  -5468  -4832   3891  -5618  -5708   294
     -   -149   -500    233     43   -381    399    106   -626    210   -466   -720    275    394     45     96    359    117   -369   -294   -249 
     -     -4  -9082 -10124   -894  -1115  -7047    -11      *      * 
   163  -6053  -5470  -6467  -6849  -7121   3856  -6240  -8022  -7094  -7532  -7324  -6603  -6003  -6906  -6601  -6399  -6397  -7363  -5972  -7113   295
     -   -149   -500    233     43   -381    399    106   -626    210   -466   -720    275    394     45     96    359    117   -369   -294   -249 
     -     -4  -9082 -10124   -894  -1115  -7047    -11      *      * 
   164  -6053  -5470  -6467  -6849  -7121   3856  -6240  -8022  -7094  -7532  -7324  -6603  -6003  -6906  -6601  -6399  -6397  -7363  -5972  -7113   296
     -   -149   -500    233     43   -381    399    106   -626    210   -466   -720    275    394     45     96    359    117   -369   -294   -249 
     -     -4  -9082 -10124   -894  -1115  -7047    -11      *      * 
   165  -6493  -5652  -6478  -6328  -6905  -5614  -5445  -7628  -4753  -7075  -6804  -6206  -6001  -5530   4258  -6746  -6526  -7308  -5766  -6565   297
     -   -149   -500    233     43   -381    399    106   -626    210   -466   -720    275    394     45     96    359    117   -369   -294   -249 
     -     -4  -9082 -10124   -894  -1115  -7047    -11      *      * 
   166   3691  -4056  -5900  -6258  -6246  -4259  -5562  -6397  -6253  -6477  -5811  -5116  -4974  -5880  -5872  -3946  -4136  -5339  -5817  -6309   298
     -   -149   -500    233     43   -381    399    106   -626    210   -466   -720    275    394     45     96    359    117   -369   -294   -249 
     -     -4  -9082 -10124   -894  -1115  -6193    -20      *      * 
   167  -6389  -5854  -4665   3965  -7085  -5442  -5597  -7944  -6167  -7432  -7266  -5353  -5933  -5760  -6263  -6398  -6547  -7529  -6026  -6800   299
     -   -149   -500    233     43   -381    399    106   -626    210   -466   -720    275    394     45     96    359    117   -369   -294   -249 
     -     -4  -9150 -10192   -894  -1115  -7038    -11      *      * 
   168  -6577  -5701  -6638  -7017  -7207  -5692  -6365  -8219  -7223  -7651  -7533  -6880   4331  -7086  -6715  -6965  -6871  -7704  -6039  -7181   300
     -   -149   -500    233     43   -381    399    106   -626    210   -466   -720    275    394     45     96    359    117   -369   -294   -249 
     -     -4  -9150 -10192   -894  -1115  -7038    -11      *      * 
   169  -3683  -4086  -5649  -6010  -6155  -4271  -5493  -6543  -6151  -6563  -5858  -5032  -4989  -5778  -5840   3752  -4139  -5407  -5815  -6119   301
     -   -149   -500    233     43   -381    399    106   -626    210   -466   -720    275    394     45     96    359    117   -369   -294   -249 
     -    -72  -9150  -4415   -894  -1115  -7038    -11      *      * 
   170  -6271  -5776  -4533   3964  -6994  -5349  -5486  -7838  -6043  -7337  -7163  -5223  -5842  -5633  -6158  -6268  -6429  -7420  -5950  -6698   302
     -   -149   -500    233     43   -381    399    106   -626    210   -466   -720    275    394     45     96    359    117   -369   -294   -249 
     -     -4  -9082 -10124   -894  -1115  -7047    -11      *      * 
   171  -6493  -5652  -6478  -6328  -6905  -5614  -5445  -7628  -4753  -7075  -6804  -6206  -6001  -5530   4258  -6746  -6526  -7308  -5766  -6565   303
     -   -149   -500    233     43   -381    399    106   -626    210   -466   -720    275    394     45     96    359    117   -369   -294   -249 
     -     -4  -9082 -10124   -894  -1115  -7047    -11      *      * 
   172  -6322  -5623  -5727  -6017  -6646  -5519  -5751  -7748  -5893  -7203  -7040  -6068  -5986   4617  -5730  -6556  -6526  -7352  -5800  -6412   304
     -   -149   -500    233     43   -381    399    106   -626    210   -466   -720    275    394     45     96    359    117   -369   -294   -249 
     -     -4  -9082 -10124   -894  -1115  -7047    -11      *      * 
   173  -4282  -4501  -6008  -6357  -6397  -4659  -5734  -6705  -6378  -6689  -6180  -5523  -5320  -6128  -6017  -4556   4091  -5815  -5825  -6400   305
     -   -149   -500    233     43   -381    399    106   -626    210   -466   -720    275    394     45     96    359    117   -369   -294   -249 
     -     -4  -9082 -10124   -894  -1115  -7047    -11      *      * 
   174  -6493  -5652  -6478  -6328  -6905  -5614  -5445  -7628  -4753  -7075  -6804  -6206  -6001  -5530   4258  -6746  -6526  -7308  -5766  -6565   306
     -   -149   -500    233     43   -381    399    106   -626    210   -466   -720    275    394     45     96    359    117   -369   -294   -249 
     -     -4  -9082 -10124   -894  -1115  -7047    -11      *      * 
   175  -5832  -5039  -6749  -6840  -3669  -5953  -5872  -3318  -6781   3381  -2605  -6787  -6062  -6071  -6265  -6826  -5814  -4121  -4913  -5129   307
     -   -149   -500    233     43   -381    399    106   -626    210   -466   -720    275    394     45     96    359    117   -369   -294   -249 
     -     -4  -9082 -10124   -894  -1115  -7047    -11      *      * 
   176  -6053  -5470  -6467  -6849  -7121   3856  -6240  -8022  -7094  -7532  -7324  -6603  -6003  -6906  -6601  -6399  -6397  -7363  -5972  -7113   308
     -   -149   -500    233     43   -381    399    106   -626    210   -466   -720    275    394     45     96    359    117   -369   -294   -249 
     -     -4  -9082 -10124   -894  -1115  -7047    -11      *      * 
   177  -5703  -5404  -5224  -5602  -6576  -5279  -5691  -7665  -6307  -7254  -6992   4443  -5811  -6038  -6182  -5898  -6013  -7035  -5819  -6341   309
     -   -149   -500    233     43   -381    399    106   -626    210   -466   -720    275    394     45     96    359    117   -369   -294   -249 
     -     -4  -9082 -10124   -894  -1115  -7047    -11      *      * 
   178  -6322  -5623  -5727  -6017  -6646  -5519  -5751  -7748  -5893  -7203  -7040  -6068  -5986   4617  -5730  -6556  -6526  -7352  -5800  -6412   310
     -   -149   -500    233     43   -381    399    106   -626    210   -466   -720    275    394     45     96    359    117   -369   -294   -249 
     -     -4  -9082 -10124   -894  -1115  -7047    -11      *      * 
   179  -6168  -5579  -6004  -5755  -6819  -5496  -4993  -7273   4049  -6775  -6413  -5676  -5847  -4910  -4002  -6312  -6131  -6967  -5660  -6322   311
     -   -149   -500    233     43   -381    399    106   -626    210   -466   -720    275    394     45     96    359    117   -369   -294   -249 
     -     -4  -9082 -10124   -894  -1115  -7047    -11      *      * 
   180  -6493  -5652  -6478  -6328  -6905  -5614  -5445  -7628  -4753  -7075  -6804  -6206  -6001  -5530   4258  -6746  -6526  -7308  -5766  -6565   312
     -   -149   -500    233     43   -381    399    106   -626    210   -466   -720    275    394     45     96    359    117   -369   -294   -249 
     -     -4  -9082 -10124   -894  -1115  -7047    -11      *      * 
   181  -5832  -5039  -6749  -6840  -3669  -5953  -5872  -3318  -6781   3381  -2605  -6787  -6062  -6071  -6265  -6826  -5814  -4121  -4913  -5129   313
     -   -149   -500    233     43   -381    399    106   -626    210   -466   -720    275    394     45     96    359    117   -369   -294   -249 
     -     -4  -9082 -10124   -894  -1115  -7047    -11      *      * 
   182  -6322  -5623  -5727  -6017  -6646  -5519  -5751  -7748  -5893  -7203  -7040  -6068  -5986   4617  -5730  -6556  -6526  -7352  -5800  -6412   314
     -   -149   -500    233     43   -381    399    106   -626    210   -466   -720    275    394     45     96    359    117   -369   -294   -249 
     -     -4  -9082 -10124   -894  -1115  -7047    -11      *      * 
   183  -3579  -3991  -5542  -5902  -6058  -4176  -5397  -6440  -6046  -6467  -5758  -4927  -4897  -5674  -5744   3749  -4036  -5304  -5737  -6018   315
     -   -149   -500    233     43   -381    399    106   -626    210   -466   -720    275    394     45     96    359    117   -369   -294   -249 
     -     -4  -9082 -10124   -894  -1115  -7047    -11      *      * 
   184  -4634  -4313  -6327  -6500  -5126  -5296  -5941  -2562  -6496  -4324  -4265  -6038  -5734  -6351  -6234  -5468  -4832   3891  -5618  -5708   316
     -   -149   -500    233     43   -381    399    106   -626    210   -466   -720    275    394     45     96    359    117   -369   -294   -249 
     -     -4  -9082 -10124   -894  -1115  -7047    -11      *      * 
   185  -6790  -5713  -6286  -6629  -5779  -5682   5465  -7910  -6694  -7278  -7224  -6581  -6130  -6668  -6332  -7113  -6983  -7603  -5464  -5445   317
     -   -149   -500    233     43   -381    399    106   -626    210   -466   -720    275    394     45     96    359    117   -369   -294   -249 
     -     -4  -9082 -10124   -894  -1115  -7047    -11      *      * 
   186  -5121  -4562  -6454  -6614  -4840  -5618  -5970   4079  -6607  -3937  -3997  -6369  -5952  -6438  -6314  -6173  -5231  -2682  -5470  -5526   318
     -   -149   -500    233     43   -381    399    106   -626    210   -466   -720    275    394     45     96    359    117   -369   -294   -249 
     -     -4  -9082 -10124   -894  -1115  -7047    -11      *      * 
   187  -6322  -5623  -5727  -6017  -6646  -5519  -5751  -7748  -5893  -7203  -7040  -6068  -5986   4617  -5730  -6556  -6526  -7352  -5800  -6412   319
     -   -149   -500    233     43   -381    399    106   -626    210   -466   -720    275    394     45     96    359    117   -369   -294   -249 
     -     -4  -9082 -10124   -894  -1115  -7047    -11      *      * 
   188  -4282  -4501  -6008  -6357  -6397  -4659  -5734  -6705  -6378  -6689  -6180  -5523  -5320  -6128  -6017  -4556   4091  -5815  -5825  -6400   320
     -   -149   -500    233     43   -381    399    106   -626    210   -466   -720    275    394     45     96    359    117   -369   -294   -249 
     -     -4  -9082 -10124   -894  -1115  -5587    -30      *      * 
   189  -6425  -5675  -6678  -7030  -5637  -5724  -5912  -7799  -7035  -7222  -7132  -6740   4177  -6912  -6581  -6750  -6712  -7410   2983  -5301   321
     -   -149   -500    233     43   -381    399    106   -626    210   -466   -720    275    394     45     96    359    117   -369   -294   -249 
     -     -4  -9225 -10267   -894  -1115  -7028    -11      *      * 
   190  -4976  -5589  -3065   3789  -6702  -4655  -4477  -7092  -4875  -6811  -6390  -3798    985  -4318  -5432  -4807  -5169  -6482  -6049  -6065   322
     -   -149   -500    233     43   -381    399    106   -626    210   -466   -720    275    394     45     96    359    117   -369   -294   -249 
     -     -4  -9225 -10267   -894  -1115  -7028    -11      *      * 
   191  -6518  -5938  -4810   3967  -7183  -5544  -5716  -8058  -6301  -7535  -7377  -5496  -6032  -5897  -6376  -6539  -6676  -7647  -6107  -6911   323
     -   -149   -500    233     43   -381    399    106   -626    210   -466   -720    275    394     45     96    359    117   -369   -294   -249 
     -     -4  -9225 -10267   -894  -1115  -7028    -11      *      * 
   192  -2803  -3490  -3211  -3591  -5565  -3464  -4205  -5735  -4599  -5848  -5026   4218  -4211  -4094  -4843    501  -3230  -4579  -5691  -5288   324
     -   -149   -500    233     43   -381    399    106   -626    210   -466   -720    275    394     45     96    359    117   -369   -294   -249 
     -     -4  -9225 -10267   -894  -1115  -6262    -19      *      * 
   193  -2545  -3149  -4279  -4417  -5080  -3380  -4175  -4645  -3891  -4943  -4297  -3704  -4112   1178  -3872  -2775   3850  -1831  -5318  -5024   325
     -   -149   -500    233     43   -381    399    106   -626    210   -466   -720    275    394     45     96    359    117   -369   -294   -249 
     -     -3  -9279 -10321   -894  -1115  -7020    -11      *      * 
   194  -1614  -4744  -5332  -3595  -5810  -4643  -2466  -5017   3775  -4605  -3969  -3369  -4575  -2048   1113  -4099  -3853  -4806  -4394  -4383   326
     -   -149   -500    233     43   -381    399    106   -626    210   -466   -720    275    394     45     96    359    117   -369   -294   -249 
     -     -3  -9279 -10321   -894  -1115    -92  -4012      *      * 
   195   1355  -4646   -136   -424  -5018  -3764  -3781  -3813  -2151  -2314   -832   -937  -2934   2689   1268    980    659  -3659  -5804  -5121   327
     -   -149   -500    233     43   -381    399    106   -626    210   -466   -720    275    394     45     96    359    117   -369   -294   -249 
     -      0 -12145 -13188   -894  -1115  -3177   -169      *      * 
   196   3008   1336  -6746  -5604  -3536   -576   2297  -1013  -5717  -2534   -423  -5617  -3881  -4442  -3601    179  -2183  -3268  -4730  -1296   328
     -   -149   -500    233     43   -381    399    106   -626    210   -466   -720    275    394     45     96    359    117   -369   -294   -249 
     -      0 -12145 -13188   -894  -1115  -3148   -173      *      * 
   197  -1791  -4269  -6788  -4508   2352  -5007  -4861     70  -5746   2265   -912  -5636    -72  -5369  -2574  -3193   -357    328    621   -155   329
     -   -149   -500    233     43   -381    399    106   -626    210   -466   -720    275    394     45     96    359    117   -369   -294   -249 
     -      0 -12146 -13188   -894  -1115  -3174   -169      *      * 
   198     13  -5621    175   2723  -5220  -2342   -646  -4002   -314     66  -1806  -1220  -5215   1014    682  -1675  -2154  -3932  -5804    187   330
     -   -149   -500    233     43   -381    399    106   -626    210   -466   -720    275    394     45     96    359    117   -369   -294   -249 
     -      0 -12146 -13188   -894  -1115  -3174   -169      *      * 
   199   1757   3927  -6785  -6149  -2300  -4061  -3324   -910  -3321   -769   1520  -3868   1345  -5368  -5257    851  -3577  -1043  -4726  -1209   331
     -   -149   -500    233     43   -381    399    106   -626    210   -466   -720    275    394     45     96    359    117   -369   -294   -249 
     -  -3029 -12145   -189   -894  -1115  -3174   -169      *      * 
   200  -6057  -5006  -6356  -6704     15  -5917  -2893  -5123  -6378  -4408  -4517  -5193  -6003  -5316  -5779  -5768  -5997  -5309   6200   -991   332
     -   -149   -500    233     43   -381    399    106   -626    210   -466   -720    275    394     45     96    359    117   -369   -294   -249 
     -     -4  -9120 -10162   -894  -1115  -1239   -795      *      * 
   201    678   5029  -5965  -5349  -3438  -1878  -4066  -2967  -4945  -1178   -868  -4798  -5183  -4566  -4744  -1532   -561   1289  -3941  -2873   333
     -   -149   -500    233     43   -381    399    106   -626    210   -466   -720    275    394     45     96    359    117   -369   -294   -249 
     -     -1 -11187 -12229   -894  -1115   -299  -2416      *      * 
   202  -1975  -2385  -6701  -6066  -4159  -5921   3755   -376  -5666    689  -2207  -3079  -5971  -2716    605  -2836   2302    321  -4663  -3494   334
     -   -149   -500    233     43   -381    399    106   -626    210   -466   -720    275    394     45     96    359    117   -369   -294   -249 
     -      0 -12078 -13120   -894  -1115  -3946    -97      *      * 
   203    742  -1981   1332   1655  -2969    674  -2124  -4311   1343  -3641  -1555  -2416  -3191  -1987   1744  -1519  -2228  -2919  -2967  -3176   335
     -   -149   -500    232     43   -381    398    105   -626    210   -466   -720    275    393     46     95    359    117   -362   -295   -250 
     -    -51  -4849 -11792    -44  -5057  -3946    -97      *      * 
   204   1464  -2046   -285  -2823  -1178   2057     54  -2192    806  -1216  -1908   -818      0  -1565    183  -1125  -1106  -1152  -1027  -3174   337
     -   -150   -503    237     40   -369    402    121   -630    207   -469   -724    280    390     42     95    356    114   -360   -298   -253 
     -    -52  -4815 -13120  -2421   -298  -3948    -97      *      * 
   205    -63   1993  -3359  -2010  -3540   1896  -1075  -2956   -990  -1119  -1708  -1670   1247  -2491    608  -3047  -1903  -4872   4187  -1462   344
     -   -149   -500    233     43   -381    398    105   -626    211   -464   -721    275    394     45     96    359    117   -369   -295   -249 
     -    -18  -6342 -13120   -115  -3710  -3076   -182      *      * 
   206  -4624  -7026  -4608  -3822  -8994   3848  -6864  -9015  -7387  -9012  -8301  -6010  -7284  -6668  -8010  -6265  -6589  -7985  -8856  -8481   346
     -   -149   -500    233     43   -381    399    106   -626    210   -466   -720    275    394     45     96    359    117   -369   -294   -249 
     -      0 -12087 -13129   -894  -1115  -3493   -134      *      * 
   207  -2103    636  -3002     60  -5842  -3801  -2363  -1733   1834  -2539  -1093  -2479  -5171    480    976  -2812   2453    928  -5728  -5055   347
     -   -149   -500    233     43   -381    399    106   -626    210   -466   -720    275    394     45     96    359    117   -369   -294   -249 
     -      0 -12090 -13132   -894  -1115  -2509   -279      *      * 
   208   1310   1810  -2537  -6109  -1213  -3965  -4822  -1057  -5705   -210   -554  -5595  -6001  -5329   -967   2268    400   1101  -4688  -4346   348
     -   -149   -500    233     43   -381    399    106   -626    210   -466   -720    275    394     45     96    359    117   -369   -294   -249 
     -      0 -12106 -13148   -894  -1115   -185  -3057      *      * 
   209   -282   1741  -6851  -6215  -3082   1076  -3714   1008  -5810  -2502  -1449  -3939  -6103  -5432  -5609  -3855   -546   3030  -4046  -3086   349
     -   -149   -500    233     43   -381    399    106   -626    210   -466   -720    275    394     45     96    359    117   -369   -294   -249 
     -  -3129 -12207   -175   -894  -1115  -1344   -723      *      * 
   210   3691  -4056  -5900  -6258  -6246  -4259  -5562  -6397  -6253  -6477  -5811  -5116  -4974  -5880  -5872  -3946  -4136  -5339  -5817  -6309   350
     -   -149   -500    233     43   -381    399    106   -626    210   -466   -720    275    394     45     96    359    117   -369   -294   -249 
     -     -4  -9082 -10124   -894  -1115  -7042    -11      *      * 
   211  -6228  -5787   4216  -4808  -6998  -5314  -5451  -7872  -6125  -7366  -7189  -5122  -5815  -5587  -6303  -6198  -6391  -7431  -5963  -6686   351
     -   -149   -500    233     43   -381    399    106   -626    210   -466   -720    275    394     45     96    359    117   -369   -294   -249 
     -     -4  -9082 -10124   -894  -1115   -191  -3013      *      * 
   212  -1082  -4179  -6698  -6062  -1599  -5900  -3560   2148  -5657   1864   1531  -4468  -5950  -1195  -5456  -1627    114   1342  -2801  -2077   352
     -   -149   -500    233     43   -381    399    106   -626    210   -466   -720    275    394     45     96    359    117   -369   -294   -249 
     -     -1 -12053 -13095   -894  -1115  -4115    -86      *      * 
   213  -1278  -4714  -7361  -6777  -4826  -1259  -5607   1840  -6413   -634  -3390  -6281   1260  -6066  -6245  -5036    460   2836  -5451  -5095   353
     -   -149   -500    233     43   -381    399    106   -626    210   -466   -720    275    394     45     96    359    117   -369   -294   -249 
     -     -1 -12053 -13095   -894  -1115  -2352   -315      *      * 
   214   -701  -6084  -5162  -6153  -8527   3710  -6896  -8396  -7439  -8555  -7678  -1047  -6817  -1141  -7778  -2597  -5796  -7176  -8704  -8311   354
     -   -149   -500    233     43   -381    399    106   -626    210   -466   -720    275    394     45     96    359    117   -369   -294   -249 
     -    -45 -12079  -5024   -894  -1115  -3901   -100      *      * 
   215   -200   3091  -6680  -5620  -2652  -3186  -2545    208  -4570    618   1125  -3665  -5932  -5261  -5438  -3143  -1510   2817  -3162  -1671   355
     -   -149   -500    233     43   -381    399    106   -626    210   -466   -720    275    394     45     96    359    117   -369   -294   -249 
     -     -1 -12034 -13076   -894  -1115  -2687   -244      *      * 
   216   1776   2787  -2519  -3297  -3384     37    402  -2599  -4914  -3466   -347  -3153   2752  -4089  -5024   -719    113  -2097  -2639  -3970   356
     -   -149   -500    233     43   -381    399    106   -626    210   -466   -720    275    394     45     96    359    117   -369   -294   -249 
     -     -1 -12056 -13098   -894  -1115  -2949   -200      *      * 
   217    727  -5548  -1106  -1525  -5869    626   1996  -4590    222  -5180  -2384   -754   2119  -1541   1708   -366    283  -4411  -5731  -5048   357
     -   -149   -500    233     43   -381    399    106   -626    210   -466   -720    275    394     45     96    359    117   -369   -294   -249 
     -    -50 -12069  -4894   -894  -1115  -3569   -127      *      * 
   218   1677  -5478  -1270  -1661   -591  -2457   -663  -1208    181   -726    335  -1609   1528   -218   1300    450   -280  -2289  -2456  -3120   358
     -   -146   -501    233     43   -380    398    105   -627    210   -465   -719    275    394     44     95    359    118   -367   -292   -250 
     -    -75  -4308 -13066    -32  -5519  -3944    -97      *      * 
   219  -1218  -5507   1528    267  -5828   2748   -438  -5579  -1617  -2354  -2778  -1842  -2194  -2741  -2923    738    -54  -3725  -4014  -5008   360
     -   -149   -500    233     43   -381    399    106   -626    210   -466   -720    275    394     45     96    359    117   -369   -294   -249 
     -     -1 -12027 -13069   -894  -1115  -2358   -313      *      * 
   220   1120    675   -198   1848  -5857  -2023  -1073  -3073    318  -4210    772  -1484  -3290   2138  -2809   -995    514   -353  -2526  -3344   361
     -   -150   -501    232     42   -381    398    107   -627    210   -465   -721    276    394     44    102    359    118   -370   -295   -250 
     -    -85  -4137 -13100    -28  -5716  -2715   -238      *      * 
   221   -810  -2839   1533   2105  -4207  -2693  -1773  -5626   -516  -2631   -397    898   -801    322    550   -856    550    104  -5737  -5055   363
     -   -149   -500    233     43   -381    399    106   -626    210   -466   -720    275    394     45     96    359    117   -369   -294   -249 
     -      0 -12075 -13117   -894  -1115   -687  -1400      *      * 
   222   -876  -4287  -6806  -6170    826   -803    800   2123  -5765   1907  -1095  -5654  -3599  -5387  -5564  -2941  -3567   1355  -2188  -3360   364
     -   -149   -500    233     43   -381    399    106   -626    210   -466   -720    275    394     45     96    359    117   -369   -294   -249 
     -  -2982 -12163   -196   -894  -1115  -2762   -230      *      * 
   223  -4517  -4711  -5887  -6263  -6799   3816  -5882  -7225  -6588  -7084  -6517  -5622  -1322  -6245  -6250  -4782  -4952  -6182  -6024  -6815   365
     -   -149   -500    233     43   -381    399    106   -626    210   -466   -720    275    394     45     96    359    117   -369   -294   -249 
     -     -4  -9185 -10227   -894  -1115   -234  -2738      *      * 
   224   -566  -2110   -241    413  -5013  -1755  -1100  -4943    643  -5310  -3725   -702   -155    429  -1299   2614    644  -3765  -5680  -4997   366
     -   -149   -500    233     43   -381    399    106   -626    210   -466   -720    275    394     45     96    359    117   -369   -294   -249 
     -     -1 -12015 -13057   -894  -1115  -4240    -78      *      * 
   225  -2241  -4144   -989  -6028    690  -2599  -4737   1967  -5622    821   -306  -5512  -5915  -5245  -5422  -3722   2508    752  -4602   -594   367
     -   -155   -506    234     57   -387    394     99   -633    204   -453   -727    277    401     39    101    362    114   -372   -301   -256 
     -    -68  -4595  -7754  -3244   -161  -1725   -520      *      * 
   226  -2681  -5546   1615  -1081  -3171  -2249   1547  -5618  -2492  -4424  -3924   2082   2410  -2300   1495   -206  -3246  -2291  -5730  -3001   378
     -   -149   -500    233     43   -381    399    106   -626    210   -466   -720    275    394     45     96    359    117   -369   -294   -249 
     -      0 -12067 -13109   -894  -1115  -3329   -151      *      * 
   227    544   -698  -6635  -1154  -1382  -1869  -1592    479  -5617    227    681  -3362   2818  -2622   1168  -1424  -2163   -320   -689  -2378   379
     -   -149   -500    233     43   -381    399    106   -626    210   -466   -720    275    394     45     96    359    117   -369   -294   -249 
     -      0 -12074 -13116   -894  -1115  -3933    -98      *      * 
   228   1061  -4292  -3042  -2344   2369   -108    -98   -178  -4475    184   2899    419  -4843  -1510  -2216  -2158  -1057   -251  -2749  -2907   380
     -   -148   -500    233     43   -381    399    105   -626    210   -466   -721    277    394     45     96    359    118   -369   -295   -250 
     -    -23  -6024 -13116    -94  -3981  -3933    -98      *      * 
   229  -1827  -5377   1604    763  -3970  -1962  -1654  -2633  -1452    300   -236   2161  -1307   1959    -42   -738  -1331  -1814  -3785  -4217   382
     -   -149   -500    233     43   -381    399    106   -626    210   -466   -720    275    394     45     96    359    117   -369   -294   -249 
     -      0 -12074 -13116   -894  -1115  -3933    -98      *      * 
   230  -2472  -4132  -6595  -6017   1784  -5867   -286   -386  -5625   2819   1104  -5503  -5891  -5240  -5425  -3959  -3543   -294  -4531  -4278   383
     -   -149   -500    233     43   -381    399    106   -626    210   -466   -720    275    394     45     96    359    117   -369   -294   -249 
     -      0 -12074 -13116   -894  -1115  -3933    -98      *      * 
   231  -1434  -1294  -2755  -1786    762  -4882  -1571   -751  -5665   1591   1394  -3701  -3637  -3057  -5470    776    410   1977  -4658  -1614   384
     -   -149   -500    233     43   -381    399    106   -626    210   -466   -720    275    394     45     96    359    117   -369   -294   -249 
     -      0 -12071 -13113   -894  -1115  -3933    -98      *      * 
   232   -578  -1496  -3143  -4201   -252   -203  -1310  -3351  -4612   1377     51    525  -4311  -1050    346   -666   2174   -571   1926  -2193   385
     -   -152   -506    228     48   -380    401    105   -632    207   -464   -708    280    387     39    114    359    118   -376   -293   -244 
     -   -897  -1235  -4713    -16  -6529  -3933    -98      *      * 
   233  -2516    339   -564   1498  -6130   3163  -3924  -5889  -2496  -5829  -4914  -1410  -5337    900  -2458  -2610  -4265  -4410  -5997  -5297   388
     -   -149   -500    233     43   -381    399    106   -626    210   -466   -720    275    394     45     96    359    117   -369   -294   -249 
     -     -1 -12015 -13058   -894  -1115  -4165    -83      *      * 
   234  -4555  -5393  -5465  -4751  -5521   -664  -2105   -289   2332  -2089  -3522  -4847  -6018   -542   2984  -5019   1088  -3162  -2166  -5262   389
     -   -149   -500    233     43   -381    399    106   -626    210   -466   -720    275    394     45     96    359    117   -369   -294   -249 
     -     -1 -12017 -13059   -894  -1115  -2174   -361      *      * 
   235  -1037  -2099  -3402   -871  -5849  -1972   -478  -1766   1083  -3715  -4620  -1236  -5131    938    497    205   2708    667  -3929  -5034   390
     -   -149   -500    233     43   -381    399    106   -626    210   -466   -720    275    394     45     96    359    117   -369   -294   -249 
     -   -186 -12054  -3052   -894  -1115  -4063    -89      *      * 
   236  -4409  -3143  -6711  -6102    246  -5954  -4810   1722  -5708   1615   -402  -5596  -5974  -5308  -5502  -5055  -3838    862   4415    728   391
     -   -149   -500    233     43   -381    399    106   -626    210   -466   -720    275    394     45     96    359    117   -368   -294   -249 
     -     -6  -7934 -12911   -311  -2365  -5024    -45      *      * 
   237  -1760   -730  -5141  -3000  -3207  -4926  -2324   1421   2644  -1448   1078  -3219  -5500   1068    980  -2729  -1055    690  -4681  -4283   393
     -   -149   -500    233     43   -381    399    106   -626    210   -466   -720    275    394     45     96    359    117   -369   -294   -249 
     -     -1 -11868 -12911   -894  -1115  -5024    -45      *      * 
   238  -1094  -5583  -6793  -7101  -8169   3649  -1334  -7994  -7504  -8212  -7273  -1092  -2284  -7039  -4667   -402  -3760  -6739  -8355  -4593   394
     -   -149   -500    233     43   -381    399    106   -626    210   -466   -720    275    394     45     96    359    117   -369   -294   -249 
     -     -1 -11868 -12250   -894  -1115  -5024    -45      *      * 
   239    814   2348  -5054  -5924  -4090  -2955  -4694   -554  -5536  -2461  -3336  -2308  -1239  -5170  -5359   2298   2006    392  -4590  -4248   395
     -   -149   -500    233     43   -381    399    106   -626    210   -466   -720    275    394     45     96    359    117   -369   -294   -249 
     -     -1 -11868 -12911   -894  -1115  -5024    -45      *      * 
   240   1193    776  -6470  -4479   1221  -5700    678   1010  -1671    400   -641  -2157  -4782  -5077  -3650  -3208  -1454   1433   2170   1802   396
     -   -149   -500    233     43   -381    399    106   -626    210   -466   -720    275    394     45     96    359    117   -369   -294   -249 
     -   -100 -11868  -3900   -894  -1115  -5024    -45      *      * 
   241   -905  -3906  -6413   1040   3109  -1119  -4495  -1364  -5375   -614   1419  -4158  -4909  -2133  -5178  -4556  -4018  -2316   1333   2845   397
     -   -143   -464    231     41   -382    397    104   -628    209   -468   -722    274    399     54     94    357    115   -371   -296   -251 
     -    -54  -4780 -12810  -1849   -469  -5331    -36      *      * 
   242  -2919  -5506  -5432  -7686  -8189   3840  -7334  -8042  -7985  -8279  -7323  -6413  -6551  -7378  -7741  -4619  -5364  -6720  -8364  -8325   402
     -   -149   -500    233     43   -381    399    106   -626    210   -466   -720    275    394     45     96    359    117   -369   -294   -249 
     -     -1 -11768 -12810   -894  -1115   -698  -1383      *      * 
   243  -2563  -2093   1663  -1951  -2963   2919  -2305  -5606  -1540  -5551  -3500    641  -5130  -1753  -2749    844  -1882  -5157  -1047  -5036   403
     -   -149   -500    233     43   -381    399    106   -626    210   -466   -720    275    394     45     96    359    117   -369   -294   -249 
     -     -1 -12056 -13098   -894  -1115  -4039    -91      *      * 
   244   1291   3085  -6698  -5114   1200   -220  -4345   -790  -4177  -2861  -1872  -1787  -5952  -3732  -4898    549  -3295    645   3758    856   404
     -   -149   -500    233     43   -381    399    106   -626    210   -466   -720    275    394     45     96    359    117   -369   -294   -249 
     -    -63 -12054  -4556   -894  -1115  -4039    -91      *      * 
   245  -3628  -5468   -588  -2014  -5786  -2574  -1256  -1236   2850   -805  -3300   1475  -3866  -1681   1195  -2020   -760    533  -5653  -2452   405
     -   -149   -500    233     43   -381    399    106   -626    210   -466   -720    275    394     45     96    359    117   -369   -294   -249 
     -     -1 -11991 -13033   -894  -1115  -2249   -341      *      * 
   246   -174  -3066  -4973  -6027  -1665    835  -4761  -1356  -5629  -2927  -2902  -4473   3120  -5257  -5439   1853  -1866   -634  -4636  -4294   406
     -   -149   -500    233     43   -381    399    106   -626    210   -466   -720    275    394     45     96    359    117   -369   -294   -249 
     -     -4 -12032  -8669   -894  -1115  -4200    -81      *      * 
   247   -985  -5510  -1341   -302  -5831  -2481   -173  -5582   1381  -2543  -4599  -2652  -1209   1132   2466   -124  -2332   1429  -5693   -192   407
     -   -149   -500    233     43   -381    399    106   -626    210   -466   -720    275    394     45     96    359    117   -369   -294   -249 
     -     -1 -12029 -13071   -894  -1115  -3842   -104      *      * 
   248  -1143  -5507   1619   1441  -2209  -5015   -703  -1949  -1197  -1201  -3896  -2865  -4371    523   1617    530   1193   -500  -5692   -952   408
     -   -149   -500    233     43   -381    399    106   -626    210   -466   -720    275    394     45     96    359    117   -369   -294   -249 
     -     -1 -12032 -12016   -894  -1115  -4200    -81      *      * 
   249  -2446  -2466   3013     40    820     47  -1838  -1912  -3577  -1807  -1490  -3741  -5272   1001  -4031   1189  -3634  -4562  -5343   -369   409
     -   -149   -500    233     43   -381    399    106   -626    210   -466   -720    275    394     45     96    359    117   -369   -294   -249 
     -     -1 -12032 -13074   -894  -1115  -3803   -107      *      * 
   250  -4571  -5648  -8548  -8040   1390  -8059  -7179   2652  -7789   1080   -317  -7715  -7849  -7339  -7640  -7263  -3484   2208  -6654  -3036   410
     -   -149   -500    233     43   -381    399    106   -626    210   -466   -720    275    394     45     96    359    117   -369   -294   -249 
     -     -1 -12035 -13078   -894  -1115  -4176    -82      *      * 
   251  -1831  -7250  -2575  -1004  -7787  -2727  -3448  -7591  -5647  -2824  -6885  -4161   4135  -4819  -6394  -1251  -5030  -3034  -7871  -7030   411
     -   -149   -500    233     43   -381    398    105   -623    210   -464   -721    275    394     45     96    359    117   -369   -295   -250 
     -    -12  -6883 -13078   -986  -1014  -3637   -121      *      * 
   252   -402  -4919  -2096   -982  -1771   -186  -1282  -2326   2484  -2177    122   1683  -5117    328   1457  -1931  -1250  -1687    309  -1911   414
     -   -149   -500    233     43   -381    399    106   -626    210   -466   -720    275    394     45     96    359    117   -369   -294   -249 
     -     -1 -12040 -13083   -894  -1115  -3963    -96      *      * 
   253  -5952  -5650  -8307  -4547    786  -7639  -6451    777  -7330   2730   1630  -7296  -7434  -6707  -7051  -5390  -5866   -286  -5909   1238   415
     -   -149   -500    233     43   -381    399    106   -626    210   -466   -720    275    394     45     96    359    117   -369   -294   -249 
     -     -1 -12042 -13084   -894  -1115  -4112    -86      *      * 
   254   -888  -3537  -6698  -3222  -3008  -4201  -4773   1203  -5657    435  -1132  -5546  -5950  -5281  -5458  -4300  -2066   3302  -1696  -4295   416
     -   -149   -500    233     43   -381    399    106   -626    210   -466   -720    275    394     45     96    359    117   -369   -294   -249 
     -     -1 -12042 -13084   -894  -1115    -53  -4805      *      * 
   255    537  -2302   2232   1479  -5980   -808  -1262  -5740    154  -5190  -4754   -638  -3195     -9   -135   -111   1389  -5129  -5800  -5165   417
     -      *      *      *      *      *      *      *      *      *      *      *      *      *      *      *      *      *      *      *      * 
     -      *      *      *      *      *      *      *      *      0 
//
HMMER2.0  [2.3.2]
NAME  MDR002
LENG  315
ALPH  Amino
RF    no
CS    no
MAP   yes
COM   hmmbuild -F -n cluster113 cluster113.refined.hmm cluster113.refined.seed
COM   hmmcalibrate cluster113.refined.hmm
NSEQ  774
DATE  Thu May 21 21:48:36 2009
CKSUM 8979
GA    294.20 294.20
XT      -8455     -4  -1000  -1000  -8455     -4  -8455     -4 
NULT      -4  -8455
NULE     595  -1558     85    338   -294    453  -1158    197    249    902  -1085   -142    -21   -313     45    531    201    384  -1998   -644 
EVD   -280.810516   0.161592
HMM        A      C      D      E      F      G      H      I      K      L      M      N      P      Q      R      S      T      V      W      Y    
         m->m   m->i   m->d   i->m   i->i   d->m   d->d   b->m   m->e
          -10      *  -7222
     1    560  -5847   1698   1160  -6168  -2867  -1330  -1624   -715  -5863  -2574  -1711   2732   -802  -1776  -1027    314  -3177  -6030  -3973    22
     -   -148   -500    233     43   -379    398    105   -627    210   -465   -721    275    395     45     96    360    117   -370   -295   -250 
     -   -216  -6830  -2937  -1217   -811   -701  -1378    -10      * 
     2  -1084  -4348  -3565  -3315  -4303  -6048  -4915   1515  -2426   1769    917  -5667  -6099  -2056   -737  -1897   -390   2207  -4805  -2995    26
     -   -149   -500    233     43   -381    399    106   -626    210   -466   -720    275    394     45     96    359    117   -369   -294   -249 
     -      0 -12219 -13261   -894  -1115  -1948   -433      *      * 
     3    -21  -5743  -1211  -1385  -6063   -682  -2889  -4114  -1220  -2850  -2999   -785   3732  -1376   -725  -1331  -1743  -3026  -1370  -5245    27
     -   -149   -500    233     43   -381    399    106   -626    210   -466   -720    275    394     45     96    359    117   -369   -294   -249 
     -    -51 -12275  -4853   -894  -1115  -2257   -339      *      * 
     4    902  -2795   1017   2138  -6044  -2246  -2029  -4085   -551  -5739  -4812  -1316    903    707  -1863     16    833   -816  -5906  -5223    28
     -   -149   -499    235     46   -380    398    105   -627    209   -467   -721    278    393     46     95    359    119   -370   -295   -250 
     -   -155  -4239  -4351    -26  -5804   -133  -3507      *      * 
     5   -374  -1118  -4231  -6401  -3116  -1803  -5112    581  -5996   1925  -2155  -5885   2960  -5620  -5797  -5324  -3268    -44  -4977  -4635    30
     -   -148   -500    233     44   -381    399    106   -626    211   -466   -720    275    394     45     96    359    117   -369   -294   -249 
     -    -97  -7843  -4047   -229  -2766   -946  -1056      *      * 
     6   1011  -1409  -1066    210  -6118   1935   -759  -3826   1762  -4244  -4886   -476    103    793  -1729   -580  -1355  -2279  -5980  -5297    32
     -   -149   -500    233     43   -381    399    106   -626    210   -466   -720    275    394     45     96    359    117   -369   -294   -249 
     -      0 -12329 -13371   -894  -1115  -1092   -913      *      * 
     7     77  -5852   2713   1704  -6173  -4623  -1528  -4329   -891  -5868  -4941    486   1250   -104  -2317     56  -2725  -3786  -6035  -5352    33
     -   -149   -500    233     43   -381    399    106   -626    210   -466   -720    275    394     45     96    359    117   -369   -294   -249 
     -      0 -12386 -13428   -894  -1115  -1452   -656      *      * 
     8  -3713  -6397    321  -1782  -3492   3493  -1594  -6469  -1961  -6407  -2223    700  -5866  -2215  -4661  -2700  -2854  -6013  -6577  -5862    34
     -   -149   -500    233     43   -381    399    106   -626    210   -466   -720    275    394     46     96    360    117   -369   -294   -249 
     -     -5  -8170 -13449   -769  -1275  -2380   -308      *      * 
     9  -1011  -3739    -73   2813  -6197   -102   -316  -5948  -1877  -5892  -4965  -4011  -3518   2923  -2184  -2008  -1735  -5498  -1761  -5376    37
     -   -149   -500    233     43   -381    399    106   -626    210   -466   -720    275    394     45     96    359    117   -369   -294   -249 
     -      0 -12410 -13452   -894  -1115  -1896   -451      *      * 
    10   -432   -719  -7455  -6840   1173  -6698  -5606   1455  -5218      2   1023  -6345  -6725  -6086  -6269  -5796  -5025   3021  -5448  -2890    38
     -   -149   -500    233     43   -381    399    106   -626    210   -466   -720    275    394     45     96    359    117   -369   -294   -249 
     -      0 -12416 -13459   -894  -1115  -1269   -773      *      * 
    11  -2021  -4894  -7436  -6802  -2359  -6656  -5524   -966  -6404   2982  -1004  -6304  -6671   -669    236  -5747  -1701    356  -5330  -5019    39
     -   -149   -500    233     43   -381    399    106   -626    210   -466   -720    275    394     45     96    359    117   -369   -294   -249 
     -     -2 -12429  -9937   -894  -1115  -2145   -370      *      * 
    12   -491    192  -7099  -6465  -3035  -4409  -5178   1066  -6061   1208  -2345  -4506  -6352  -5685  -5862  -3237  -1760   3062  -5043  -4700    40
     -   -149   -500    233     43   -381    399    106   -626    210   -466   -720    275    394     45     96    359    117   -369   -294   -249 
     -      0 -12432 -13474   -894  -1115  -2196   -355      *      * 
    13  -2265  -7564  -7158    996  -8359  -3355  -2433  -7722   2447  -7392  -6686  -5982  -7283    974   3076  -4679  -6444  -4580  -7259  -7097    41
     -   -149   -500    233     43   -381    399    106   -626    210   -466   -720    275    394     45     96    359    117   -369   -294   -249 
     -      0 -12432 -13474   -894  -1115  -2196   -355      *      * 
    14   -296   -927  -6977  -6347  -4512  -3246   -331  -1058  -5961  -1712  -1738   2843  -6306   -427  -5791   -793   2328   1192  -5013  -4669    42
     -   -149   -500    233     43   -381    399    106   -626    210   -466   -720    275    394     45     96    359    117   -369   -294   -249 
     -      0 -12432 -13474   -894  -1115  -2196   -355      *      * 
    15  -2249   -796  -1574    132  -2192  -3757   1696    814   -884   2043  -1598  -2600  -5709   -571    264  -2729    429    434  -5639  -5117    43
     -   -149   -500    233     43   -381    399    106   -626    210   -466   -720    275    394     45     96    359    117   -369   -294   -249 
     -      0 -12432 -13474   -894  -1115  -1731   -517      *      * 
    16  -2166  -4554  -3637  -4191   1671  -6274    337  -2393  -6030  -1463  -1674  -5919  -6324  -4151  -5830  -3255  -4668  -1195   3513   4172    44
     -   -149   -500    233     43   -381    399    106   -626    210   -466   -720    275    394     45     96    359    117   -369   -294   -249 
     -      0 -12435 -13477   -894  -1115  -2071   -392      *      * 
    17   -954  -1806  -7069  -6433     76  -3232  -2528   1029  -6028   2515   2239  -2759  -6321  -5651  -5828  -3933  -1844    568   -307  -4665    45
     -   -149   -500    233     43   -381    399    106   -626    210   -466   -720    275    394     45     96    359    117   -369   -294   -249 
     -      0 -12435 -13477   -894  -1115  -2071   -392      *      * 
    18  -2180  -6043  -8771  -9123  -8784  -1877  -8108  -8611  -8786  -8872  -2864  -7164  -4513  -3362  -8385   3700  -1967  -7268  -9004  -8996    46
     -   -149   -500    233     43   -381    399    106   -626    210   -466   -720    275    394     45     96    359    117   -369   -294   -249 
     -      0 -12435 -13477   -894  -1115  -1322   -737      *      * 
    19  -4199   1896  -7168  -6534    223  -6376  -5252    184  -6132   1987    454    158  -3816  -5753  -5933  -5463  -4759   2418  -5109  -2555    47
     -   -149   -500    233     43   -381    399    106   -626    210   -466   -720    275    394     45     96    359    117   -369   -294   -249 
     -      0 -12441 -13483   -894  -1115  -1816   -482      *      * 
    20  -2813  -8970   4153  -1175  -9187  -4655  -6146  -9207  -6631  -9029  -8501  -3777  -7258  -5847  -7704  -6537  -2883  -8607  -9238  -8063    48
     -   -149   -500    233     43   -381    399    106   -626    210   -466   -720    275    394     45     96    359    117   -369   -294   -249 
     -      0 -12441 -13483   -894  -1115  -1816   -482      *      * 
    21     21  -6078  -8806  -9158  -8797  -6360  -8134  -8634  -8809  -5236  -7921  -7201   4210  -8240  -8407  -5729  -3696  -7301  -9008  -9003    49
     -   -149   -500    233     43   -381    399    106   -626    210   -466   -720    275    394     45     96    359    117   -369   -294   -249 
     -      0 -12441 -13483   -894  -1115  -1816   -482      *      * 
    22   1511  -5375  -7834  -7363  -2083   -856  -3308  -5082  -6959  -5372  -4769  -6583  -6995  -6498  -6719  -2200    640  -1505  -2460   4220    50
     -   -149   -500    233     43   -381    399    106   -626    210   -466   -720    275    394     45     96    359    117   -369   -294   -249 
     -      0 -12441 -13483   -894  -1115  -1816   -482      *      * 
    23  -2507  -4556  -7072  -6436  -1373  -6276  -2777   -289  -6031   -379   4771    121  -6326   1458  -5832  -3315  -2650  -1962  -5013  -2201    51
     -   -149   -500    233     43   -381    399    106   -626    210   -466   -720    275    394     45     96    359    117   -369   -294   -249 
     -      0 -12441 -13483   -894  -1115  -1816   -482      *      * 
    24  -3976  -6126  -8041  -6631  -2049  -3563  -3298  -2283  -1426  -2493  -2760  -6303  -7187  -5239   4140  -6474  -5948  -5646   -803  -5972    52
     -   -149   -500    233     43   -381    399    106   -626    210   -466   -720    275    394     45     96    359    117   -369   -294   -249 
     -     -1 -12443 -10284   -894  -1115  -1816   -482      *      * 
    25   -982    608  -2992  -2348  -1740   3047  -2076   -177  -5486  -2228   -498   -175   -222   -837  -5523   -749   -406   -451  -1828  -4736    53
     -   -149   -500    233     43   -381    399    106   -626    210   -466   -720    275    394     45     96    359    117   -369   -294   -249 
     -      0 -12442 -13484   -894  -1115  -1865   -463      *      * 
    26  -3095   -477  -7040  -6406   -654  -3200  -3338  -2444  -2560  -1367  -1799  -3740  -6323  -1499   3271  -5356  -3986  -3028   4621    365    54
     -   -149   -500    233     43   -381    399    106   -626    210   -466   -720    275    394     45     96    359    117   -369   -294   -249 
     -      0 -12442 -13484   -894  -1115  -1865   -463      *      * 
    27  -2731  -4557  -7074  -6438  -1504  -4250  -5149    515  -6033    495   4867  -3185  -6327  -2445  -2896  -1953  -1897  -2678  -5014  -4672    55
     -   -149   -500    233     43   -381    399    106   -626    210   -466   -720    275    394     45     96    359    117   -369   -294   -249 
     -      0 -12442 -13484   -894  -1115  -1865   -463      *      * 
    28  -1144  -2477    793  -1879  -6230  -1470   -986  -1964   -166  -3528  -1271   2219  -4146    550   1328   1896   -486  -2142  -6093  -2791    56
     -   -150   -505    231     43   -384    398    118   -628    214   -467   -725    275    403     44     93    360    115   -372   -299   -250 
     -   -241  -3435  -4021  -1266   -776  -1698   -532      *      * 
    29    481  -3426   3099   1010  -6144    668  -3982  -4912   -610  -5839  -3133   -999     39  -3522  -1397  -1033  -1836  -5445  -6006  -2471    64
     -   -149   -500    233     43   -381    399    106   -626    210   -466   -720    275    394     45     96    359    117   -369   -294   -249 
     -    -91 -12355  -4030   -894  -1115  -2389   -306      *      * 
    30   1822  -5744   -401   -288  -2911    979  -2616  -2015   -330  -3708    267  -1741   -257   -775    821   -255    156    636  -1829  -5248    65
     -   -155   -504    239     44   -391    401    116   -621    207   -471   -726    272    394     44     91    365    129   -373   -304   -257 
     -   -415  -2000 -13323  -1005   -995  -2136   -372      *      * 
    31    297  -5786    767    121  -6107   -430   -464  -4081   2431  -3024  -2283   -961   1501  -3486   1317  -2493  -2065  -2124  -5970  -3209    72
     -   -149   -500    233     43   -381    399    106   -626    210   -466   -720    275    394     45     96    359    117   -369   -294   -249 
     -      0 -12318 -13360   -894  -1115  -4189    -81      *      * 
    32  -1253  -5740   -910  -1948  -3246   -758   -818  -5774  -3552  -1030   -838    571  -5395   -662  -4056   3089    481  -5350  -5937  -2169    73
     -   -149   -500    233     43   -381    399    106   -626    210   -466   -720    275    394     45     96    359    117   -369   -294   -249 
     -      0 -12318 -13360   -894  -1115  -3846   -104      *      * 
    33  -2678  -4443  -6959  -3698  -1028  -4044  -2444  -3297  -5919  -2712  -1626  -5808  -1717  -5542  -5719  -5248  -2375  -2024  -1647   4773    74
     -   -149   -500    233     43   -381    399    106   -626    210   -466   -720    275    394     45     96    359    117   -369   -294   -249 
     -      0 -12321 -13363   -894  -1115  -3794   -108      *      * 
    34   1800  -4443  -3729  -3191   -643  -6160  -2230   1700  -5907    499   1143  -5801  -6210  -2156   -946    101  -1085   1382  -4900  -1722    75
     -   -149   -500    233     43   -381    399    106   -626    210   -466   -720    275    394     45     96    359    117   -369   -294   -249 
     -     -7 -12323  -7669   -894  -1115  -3145   -173      *      * 
    35   1371  -3017    707    401  -3949  -1485  -2324  -5865   -258  -3709  -4883  -2936   3091     28  -2074  -1478  -1033  -2981  -5977  -5294    76
     -   -149   -500    233     43   -381    399    106   -626    210   -466   -720    275    394     45     96    359    117   -369   -294   -249 
     -      0 -12326 -13368   -894  -1115   -217  -2843      *      * 
    36    439  -3150  -1044  -2803  -3507   -553  -3096  -5949  -1942  -3693  -1974  -3328   3707  -1313   -821   -215  -2088  -3552  -6081  -3159    77
     -   -149   -500    233     43   -381    399    106   -625    210   -466   -720    275    394     45     96    359    117   -369   -294   -248 
     -     -8  -8004  -9032   -241  -2701  -1778   -497      *      * 
    37  -3774  -4559  -7079  -6442   2556  -6280  -1328    285  -3673    -51    314  -5926  -3769   -547  -5837  -4340  -2967   2575   1444   1366    79
     -   -149   -500    233     43   -381    399    106   -626    210   -466   -720    275    394     45     96    359    117   -369   -294   -249 
     -      0 -12445 -13487   -894  -1115  -1905   -448      *      * 
    38   1033  -5909  -1095   1905  -6230   -748  -1225  -2649    747  -2186  -4998  -1040   1493   1771  -1166  -2059   -778  -1376  -3979  -2772    80
     -   -149   -500    233     43   -381    399    106   -626    210   -466   -720    275    394     45     96    359    117   -369   -294   -249 
     -      0 -12445 -13487   -894  -1115  -1905   -448      *      * 
    39  -1815  -4578  -6915   -134  -4534  -6257  -5120   2233  -2323   2062  -1426  -5850    730   -564  -2534  -4549  -1819    570  -5033  -4687    81
     -   -149   -500    233     43   -381    399    106   -626    210   -466   -720    275    395     45     96    359    117   -368   -294   -249 
     -     -9  -7298 -13487   -163  -3226  -1486   -637      *      * 
    40  -3770  -9077   1098  -2663  -9190   3435   -730  -9210  -6615  -9027  -8502   1139  -3929  -5835  -5469  -2732  -7077  -8628  -9236  -8054    83
     -   -149   -500    233     43   -381    399    106   -626    210   -466   -720    275    394     45     96    359    117   -369   -294   -249 
     -     -2 -12448  -9956   -894  -1115  -1374   -703      *      * 
    41    418  -2319   1547   2396  -6234   -452  -1691  -2665    536  -5929  -3007  -1563  -5507    911  -1918    548   -989  -3301  -6096  -3163    84
     -   -149   -484    231     44   -375    396    103   -621    209   -464   -717    273    392     44     97    359    116   -369   -295   -248 
     -     -9  -7297 -13491  -4119    -86  -1701   -530      *      * 
    42     77  -1181  -3273  -5270  -4527  -4481  -5139  -1174  -3083  -2324  -2486  -5891   2572  -5618  -1485  -3743    321   2795  -5029  -4685   167
     -   -149   -500    233     43   -381    399    106   -626    210   -466   -720    275    394     45     96    359    117   -369   -294   -249 
     -      0 -12449 -13491   -894  -1115  -1701   -530      *      * 
    43  -3776   -883  -9104  -8549  -2114  -8580  -7548   1816  -8267    588   4516  -8243  -8286  -2045  -8029  -7771  -6585    329  -6880  -6758   168
     -   -149   -500    233     43   -381    399    106   -626    210   -466   -720    275    394     45     96    359    117   -369   -294   -249 
     -     -2 -12449  -9991   -894  -1115  -1701   -530      *      * 
    44  -1039   -944    598    797  -2034  -2255   -533    244  -2156  -2381   -405   -659     32   -149   2169  -1190    776    666     53  -1237   169
     -   -149   -500    233     43   -381    399    106   -626    210   -466   -720    275    394     45     96    359    117   -369   -294   -249 
     -      0 -12448 -13490   -894  -1115  -1662   -548      *      * 
    45   1283   -712  -8865  -9216  -8795   3160  -8135  -8622  -8824  -4495  -7903   -708  -7156  -8241  -8408    971  -1624  -7278  -9016  -9013   170
     -   -149   -500    233     43   -381    399    106   -626    210   -465   -714    275    394     45     96    359    117   -369   -294   -249 
     -    -10  -7193 -13491   -153  -3313  -1736   -515      *      * 
    46    159  -1044  -2673   -762    881   2413    185  -1267  -4685   -333   -699  -2386  -1769   -454   -159    -92   -878  -1808   -813    865   172
     -   -149   -500    233     43   -381    399    106   -626    210   -466   -720    275    394     45     96    359    117   -369   -294   -249 
     -      0 -12449 -13491   -894  -1115  -1736   -515      *      * 
    47   1550     40  -7079  -6444  -3215   2033  -5159   -734  -6040  -3506  -1454  -5930  -6336    324  -5843    289   1836    205  -5026  -4684   173
     -   -149   -500    233     43   -381    399    106   -626    210   -466   -720    275    394     45     96    359    117   -369   -294   -249 
     -      0 -12449 -13491   -894  -1115  -1211   -816      *      * 
    48  -1831  -1170  -7965  -7394  -5419  -7287  -6287   2029  -7052    212  -1327  -6934  -7284  -6722  -6902  -4357  -2400   3192  -6111  -2869   174
     -   -149   -500    233     43   -381    399    106   -626    210   -466   -720    275    394     45     96    359    117   -369   -294   -249 
     -      0 -12452 -13494   -894  -1115  -1532   -612      *      * 
    49   1497   1540  -7972  -7596  -2769   3085  -6352  -3918  -7195  -4322  -2059  -6627  -6830  -6776  -6951    714  -5363  -2334  -6351  -6037   175
     -   -149   -500    233     43   -381    399    106   -626    210   -466   -720    275    394     45     96    359    117   -369   -294   -249 
     -      0 -12452 -13494   -894  -1115  -1532   -612      *      * 
    50  -3571  -5933  -2649   2369  -6253  -5448  -3967  -1609   1535  -3589  -5024  -4085  -5540   1627   1838  -4090   -828    691  -6114  -5439   176
     -   -149   -500    233     43   -381    399    106   -626    210   -466   -720    275    394     45     96    359    117   -369   -294   -249 
     -      0 -12453 -13495   -894  -1115  -1217   -812      *      * 
    51  -4435  -2392  -9390  -9101  -6966  -9184  -9465    356  -9097  -5700  -5628  -8903  -8967  -9109  -9309  -8585  -6671   3811  -8818  -8241   177
     -   -149   -500    233     43   -381    399    106   -626    210   -466   -720    275    394     45     96    359    117   -369   -294   -249 
     -      0 -12455 -13497   -894  -1115  -1405   -684      *      * 
    52  -1899  -4468  -3379    580  -3793  -6190  -5024   2052  -4345    385   -260  -5798  -6204  -2222  -2311  -3726   -420   2693  -4836  -4626   178
     -   -149   -500    233     43   -381    399    106   -626    210   -466   -720    275    394     45     96    359    117   -369   -294   -249 
     -      0 -12455 -13497   -894  -1115  -1405   -684      *      * 
    53   1761  -5656    791   2480  -1704  -4139  -1205  -4269    135  -2921  -2336  -4027  -5441    108    142  -1004   -970  -2287  -5716  -2807   179
     -   -150   -502    233     43   -382    401    104   -628    210   -467   -722    275    392     43     94    359    118   -359   -296   -251 
     -    -53  -5074  -7262  -1504   -627  -1405   -684      *      * 
    54  -1818  -7291  -3904  -3702  -9042  -2832  -6563  -8980  -7064  -8976  -8267  -3537  -7224  -4846  -7893   3686  -1306  -8013  -9156  -8316   190
     -   -149   -500    233     43   -381    399    106   -626    210   -466   -720    275    394     45     96    359    117   -369   -294   -249 
     -      0 -12446 -13488   -894  -1115   -831  -1191      *      * 
    55  -1096  -2411   -866   -613  -6240   -118    -12  -5991   1936  -1907  -5008   2054  -3540   -853   2266   -864   -402  -4686  -6102  -3564   191
     -   -149   -500    233     43   -381    399    105   -627    210   -466   -721    276    396     45     96    360    117   -370   -295   -250 
     -    -29  -5642 -13497    -58  -4669  -1405   -684      *      * 
    56    240    476    410  -4308  -2216  -1949   3540  -2367  -3087  -1461  -2543   2359  -5776  -2469  -3329   1332  -1468  -1656  -5593  -5093   193
     -   -149   -500    233     43   -381    399    106   -626    210   -466   -720    275    394     45     96    359    117   -369   -294   -249 
     -      0 -12455 -13497   -894  -1115  -1405   -684      *      * 
    57    621  -2949   1249    848  -6240  -3198  -1815  -5990   -777  -3831  -2608  -2149   2969   -994  -4166    908  -1326  -4539  -6102  -5419   194
     -   -149   -500    233     43   -381    399    106   -626    210   -466   -720    275    394     45     96    359    117   -369   -294   -249 
     -      0 -12455 -13497   -894  -1115  -1405   -684      *      * 
    58    574  -5919   2158   -752  -6240   1300   -809  -5991   1409  -2592  -2741    569  -5512    192    113   -394  -1524  -3406  -6102  -4012   195
     -   -149   -500    233     44   -381    399    106   -626    210   -466   -720    275    394     45     96    359    117   -369   -294   -249 
     -     -5  -8333 -13497   -284  -2484  -1405   -684      *      * 
    59  -2674  -4933  -7417  -6818   3776  -6649   -914  -2056  -6412    409  -1411  -6247  -6686  -5996  -4558  -5739  -5065  -1004   1015   2669   197
     -   -149   -500    233     43   -381    399    106   -626    210   -466   -720    275    394     45     96    359    117   -369   -294   -249 
     -      0 -12455 -13497   -894  -1115  -1405   -684      *      * 
    60   1460  -2850  -2171    326  -6240  -2768  -1324  -5991   2010  -4708  -3562   -358   1506   1223   -960    398   -918  -2543  -6102  -5419   198
     -   -149   -500    233     43   -381    399    106   -626    210   -466   -720    275    394     45     96    359    117   -369   -294   -249 
     -      0 -12455 -13497   -894  -1115  -1405   -684      *      * 
    61    496  -5914  -3160   1256  -6232  -5423  -4082  -2192   1097  -5929  -5004  -2361   1528   -822  -2822  -3598   -533   2477  -6099  -5418   199
     -   -149   -500    233     43   -381    399    106   -626    210   -466   -720    275    394     45     96    359    117   -369   -294   -249 
     -      0 -12455 -13497   -894  -1115  -1405   -684      *      * 
    62  -6728  -7329  -1451  -7214  -9545   3829  -7929  -9622  -8522  -9649  -8906  -7147  -7942  -7851  -8816  -3985  -7144  -8496  -9250  -9310   200
     -   -149   -500    233     43   -381    399    106   -626    210   -466   -720    275    394     45     96    359    117   -369   -294   -249 
     -      0 -12455 -13497   -894  -1115  -1273   -771      *      * 
    63  -1281   -860   3733     18  -6750  -3700  -4593  -6505  -4251  -4561  -2749  -4453  -5950   -339  -4777   -720    661  -6041  -6649  -5955   201
     -   -149   -500    233     43   -381    399    106   -626    210   -466   -720    275    394     45     96    359    117   -369   -294   -249 
     -      0 -12456 -13498   -894  -1115  -1144   -869      *      * 
    64  -2721  -1519  -3952  -3420    867  -6273   1470   1278   -169   1543   -368  -3119  -4079  -1295   -411  -3397   -547    132   2822   1395   202
     -   -149   -500    233     43   -381    399    106   -626    210   -466   -720    275    394     45     96    359    117   -369   -294   -249 
     -      0 -12457 -13500   -894  -1115  -1261   -779      *      * 
    65  -1300  -6211  -9426  -9110  -6759  -9298  -9334    -66  -9091   -758  -3858  -8952  -8990  -8998  -9250  -8690  -6722   3704  -8577  -2630   203
     -   -149   -500    233     43   -381    399    106   -626    210   -466   -720    277    394     45     96    360    117   -369   -294   -249 
     -    -10  -7193 -13500   -152  -3320  -1261   -779      *      * 
    66  -1115      5  -6836  -2012    859  -4084  -1859     28  -3948    854   1324   -456  -6207   -221  -1499    829   1099   1126   2001   -235   205
     -   -149   -500    234     43   -379    398    105   -625    210   -466   -721    275    394     45     96    359    119   -370   -295   -250 
     -    -18  -6319 -13500   -823  -1202  -1261   -779      *      * 
    67   1261    738  -8710  -8915  -2856   2913   2233  -8091  -8558  -4613  -7491  -2026  -7136  -8034  -8222    686   -896  -7051  -8636  -8528   208
     -   -149   -500    233     43   -381    398    105   -626    210   -466   -721    276    394     45     96    360    117   -369   -295   -249 
     -    -14  -6757 -13500   -117  -3680  -1261   -779      *      * 
    68   -788  -1974   -903  -1754   1470   -723    166   -575  -2823    238   2836    -28  -1194    316    620  -1613   -373   -832    783   1291   210
     -   -148   -500    233     43   -381    398    105   -624    210   -465   -721    275    393     47     97    359    117   -370   -295   -250 
     -    -11  -7085 -13500  -1304   -749  -1261   -779      *      * 
    69   -370   -426  -4736  -3051   1758    653   -284   -956  -2157   1170    356    -22  -3422  -1293  -3263    268   1200   -553    205   -459   214
     -   -150   -495    232     42   -379    399    105   -627    210   -466   -721    275    393     44     95    358    118   -369   -253   -250 
     -    -59  -4654 -13500    -30  -5604  -1261   -779      *      * 
    70  -1415  -2013  -1021  -1310  -6238   3314  -1438  -5987  -2898  -4479  -5008   -337    781  -1244  -2583  -2305  -1181  -3057  -1990  -1077   216
     -   -149   -500    233     43   -381    399    106   -626    210   -466   -720    275    394     45     96    359    117   -369   -294   -249 
     -      0 -12458 -13501   -894  -1115  -1261   -779      *      * 
    71  -3529   -172  -7094  -6458   -645  -5604  -2759   -347  -6053  -2978  -2266  -3654  -6346  -5675  -5852  -5380  -2823   -397   6023  -2944   217
     -   -149   -500    233     43   -381    399    106   -626    210   -466   -720    275    394     45     96    359    117   -369   -294   -249 
     -      0 -12458 -13501   -894  -1115  -1261   -779      *      * 
    72      7   -967  -4323    962  -6264  -2393  -4101  -6013   -918  -5956  -5031  -4081  -5537   3408   1922   -636   -113  -2319  -6122  -5444   218
     -   -149   -500    233     43   -381    399    106   -626    210   -466   -720    275    394     45     96    359    117   -369   -294   -249 
     -      0 -12458 -13501   -894  -1115  -1261   -779      *      * 
    73  -3182  -4388   2255   2611  -6243  -3695  -2069  -3457  -1299  -2808  -5011  -1960  -5516    239  -1307   -184   1382  -5544  -6105  -5422   219
     -   -149   -500    233     43   -381    399    106   -626    210   -466   -720    275    394     45     96    359    117   -369   -294   -249 
     -      0 -12458 -13501   -894  -1115  -1261   -779      *      * 
    74  -1825  -1955  -7067  -2611    552  -3423   2897  -1133  -2125  -2096  -1191  -5928  -6340  -2948  -1907  -4388  -3652   -876  -3430   4213   220
     -   -149   -500    233     43   -381    399    106   -626    210   -466   -720    275    394     45     96    359    117   -369   -294   -249 
     -      0 -12458 -13501   -894  -1115   -949  -1053      *      * 
    75   2212   1469  -2513  -2981    655   -228  -2582  -1388  -5685  -2574  -3835  -1431  -6271   -590  -5649   1378    223     74   -113    271   221
     -   -149   -500    233     43   -381    399    106   -626    210   -466   -720    275    394     45     96    359    117   -369   -294   -249 
     -      0 -12460 -13503   -894  -1115  -1108   -899      *      * 
    76   -685   -707  -2523  -4713  -2706  -6281  -1314   1894  -2828   1061  -3787  -2097  -6332  -1012  -2643  -3005     64   2553  -1579  -4697   222
     -   -149   -500    232     44   -381    399    105   -627    210   -465   -721    275    393     46     97    359    118   -368   -295   -250 
     -     -5  -8302 -13503  -2694   -242  -1108   -899      *      * 
    77    329   1171  -3792  -6403  -1661   -655   -175    576  -4088    794   -440  -3615  -6337  -1336  -1441   1687   -282   1574  -5037  -2958   231
     -   -149   -500    232     42   -381    398    106   -626    210   -466   -721    276    393     46     95    360    120   -367   -295   -250 
     -    -44  -5227  -8298   -378  -2117  -1108   -899      *      * 
    78   -914  -5920   2620   -382  -6241   -563     86  -5991     39  -3981  -5009   1191   1553  -1820  -1326    424    191  -5542  -6103  -4272   235
     -   -149   -500    233     43   -381    399    106   -626    210   -466   -720    275    394     45     96    359    117   -369   -294   -249 
     -      0 -12456 -13498   -894  -1115  -1430   -669      *      * 
    79   1636  -5919    -31    207  -6240   2391  -4079  -3946   -620  -3477  -5008  -1461   1222  -1738  -1876  -1239  -1331  -2054  -6102  -5420   236
     -   -149   -500    233     43   -381    399    106   -626    210   -466   -720    275    394     45     96    359    117   -369   -294   -249 
     -  -4097 -12456    -87   -894  -1115   -974  -1027      *      * 
    80  -1189  -1045  -3349  -2726    -45   1591  -1577     44  -2361   1173   1021  -2300  -2767  -2019  -2226   -273   1646   -459  -1499     25   237
     -   -149   -500    233     43   -381    399    106   -626    210   -466   -720    275    394     45     96    359    117   -369   -294   -249 
     -     -6  -8417  -9459   -894  -1115     -6  -7844      *      * 
    81    342  -3515   1201    930  -6254    -14  -2610  -6005   1479  -5949  -5022    528  -1417    777   -210    702    493  -1835  -6116  -2554   238
     -   -141   -506    233     43   -379    400    103   -625    208   -468   -712    273    396     49     98    356    113   -365   -301   -253 
     -   -188  -3037 -13512  -1298   -753   -783  -1255      *      * 
    82    135  -3156   1062    374  -2906   1896     88  -2430  -1229  -1466    727   -822   -777   1006   -866    163     25  -2213  -6114  -1369   244
     -   -146   -506    231     38   -382    402    106   -628    208   -466   -704    271    398     55     92    357    117   -372   -294   -243 
     -    -79  -4487  -6870  -2614   -257   -652  -1460      *      * 
    83   -406      6  -4749  -6456   1089  -3889   -254    651  -6051   2401   -487  -5940  -1467  -5673  -5850  -3080  -2302   1229    -61  -2243   257
     -   -148   -496    233     40   -374    398    107   -621    208   -467   -722    273    395     47     95    358    118   -371   -290   -244 
     -   -161  -3246 -13501   -480  -1820  -1299   -752      *      * 
    84  -1056  -5807  -2018     14    891  -3190     71   -456  -1999  -1683    597    628  -5553   1249   2109  -1008   1293   -337   -871     86   264
     -   -149   -500    233     43   -381    399    106   -626    210   -466   -720    275    394     45     96    359    117   -369   -294   -249 
     -      0 -12461 -13503   -894  -1115  -1250   -787      *      * 
    85   -517  -5848  -4345  -2463  -6134  -3993  -4113  -2592   3246  -2608  -2545   -956   1261  -2346    764  -1586  -2169   -209  -6053  -3104   265
     -   -149   -500    233     43   -381    399    106   -626    210   -466   -720    275    394     45     96    359    118   -369   -294   -249 
     -    -26  -8742  -6027   -344  -2236  -1054   -948      *      * 
    86  -1738  -1436  -4470  -3924  -1864  -6279  -5150   2198  -6036   1779   -822  -4160  -6329  -5659  -2366  -3880  -3505   2332  -5016  -4674   267
     -   -149   -500    233     43   -381    399    106   -626    210   -466   -720    275    394     45     96    359    117   -369   -294   -249 
     -  -4787 -12443    -53   -894  -1115   -460  -1874      *      * 
    87   -904   1221   1339   -214  -2656   -889   -542  -2398    684  -2358  -1440   -522   1604    604   1086    273   -843  -1963   1762  -1863   268
     -   -149   -500    233     43   -381    399    106   -626    210   -466   -720    275    394     45     96    359    117   -369   -294   -249 
     -     -7  -8176  -9218   -894  -1115  -5166    -41      *      * 
    88    562  -2684    202   -521  -3004  -2194   -850  -2751   1721  -1097  -1774   -831  -2287   1740   1857   -237   -106  -2305  -2867  -2189   269
     -   -149   -500    233     43   -381    399    106   -626    210   -466   -720    275    394     45     96    359    117   -369   -294   -249 
     -     -5  -8674  -9716   -894  -1115  -3988    -94      *      * 
    89   -958  -1950  -3562  -2968    127  -1196     -6   -466  -1406    894  -1147  -2791   3169    699  -2764  -2464  -1911   -777  -2392  -2026   270
     -   -149   -500    233     43   -381    399    106   -626    210   -466   -720    275    394     45     96    359    117   -369   -294   -249 
     -     -3  -9474 -10517   -894  -1115  -5050    -44      *      * 
    90   1530  -2071  -1896  -3484   -716  -1391  -2515   -222  -3167    849    271  -3168   -896   -532   -860   -342    385    188  -2521   2270   271
     -   -149   -500    233     43   -381    399    106   -626    210   -466   -720    275    394     45     96    359    117   -369   -294   -249 
     -     -3  -9698 -10740   -894  -1115   -176  -3120      *      * 
    91  -2231  -5794   3065    280  -2385     -8   -433  -5866  -1535  -2088  -4883   -210   1359    101  -1527   -958   -844  -1148  -5977  -5295   272
     -   -148   -507    230     46   -382    393     99   -627    210   -455   -728    290    391     44     93    353    113   -366   -251   -250 
     -   -639  -1483 -13368     -4  -8591   -135  -3480      *      * 
    92   -236  -5923    486   -617  -3502  -3295    741  -1019   -256  -2934  -2847   -843   3143   -524   -930   -874    694  -1713  -6107  -1631   274
     -   -148   -500    233     44   -381    400    107   -626    210   -466   -721    275    394     45     96    359    117   -369   -295   -250 
     -    -46  -8740  -5098  -2233   -345  -1405   -684      *      * 
    93    488  -3353   1317    540  -6205  -1842    107  -3089    490   -675   -647    628    818   -217  -1389    858    682  -2963  -6068   -837   281
     -   -149   -503    231     40   -368    402    106   -627    208   -460   -720    272    393     44     95    357    114   -362   -297   -252 
     -   -101  -3891 -13462   -998  -1002   -122  -3626      *      * 
    94   -990  -2399   1334   -403  -2265   1810    136   -714  -1098    388   -649    253    761   -299  -1145  -1041  -1489   -272  -6099  -5424   284
     -   -149   -501    232     42   -381    399    107   -623    211   -464   -721    274    393     46     95    359    118   -369   -295   -250 
     -    -73  -4567  -7150    -28  -5700   -701  -1378      *      * 
    95   1553   -615  -1485   -196   -118   -235  -1875    776  -4310   1286  -1653  -5853  -6320  -1250  -3736  -1404  -1564   1449  -5050  -2093   286
     -   -149   -500    233     43   -381    399    106   -626    210   -466   -720    275    394     45     96    359    117   -369   -294   -249 
     -      0 -12461 -13503   -894  -1115  -1509   -625      *      * 
    96  -2629  -5924    344  -1087  -6246  -3721   1337  -5996   -756  -5298  -1680   -372   3623  -2863   -649    225  -2300  -3854  -6108  -5425   287
     -   -150   -501    235     43   -382    399    105   -625    210   -467   -721    278    393     45     95    359    118   -369   -295   -249 
     -    -71  -4389 -13503   -106  -3825  -1509   -625      *      * 
    97   -270  -4838  -1450  -1596  -4937  -3859  -2493    479  -2826   2214   -662  -3004   2278  -2377  -1818  -2119  -1870   -591  -2047  -2911   290
     -   -149   -500    233     43   -381    399    106   -626    210   -466   -720    275    394     45     96    359    117   -369   -294   -249 
     -      0 -12461 -13503   -894  -1115  -1509   -625      *      * 
    98  -1489  -5922  -3446    239  -6242  -2010   -544  -2438  -1806  -2736  -5012  -2602    688    425   -600   2782   1038  -3103   -323  -1548   291
     -   -149   -500    233     43   -381    399    106   -626    210   -466   -720    275    394     45     96    359    117   -369   -294   -249 
     -      0 -12461 -13503   -894  -1115  -1509   -625      *      * 
    99   1522   -918    245  -2788  -1485  -3394   1771  -2906  -3252    390     17   -997  -5951  -1019  -1235  -1183    962   -851   1616   2329   292
     -   -149   -500    233     43   -381    399    106   -626    210   -466   -720    275    394     45     96    359    117   -369   -294   -249 
     -      0 -12461 -13503   -894  -1115  -1509   -625      *      * 
   100   1580  -4575  -7093  -6457   2053  -1450   1485  -1302  -6052   -964   -486  -2483  -2886  -5675  -5852  -1374  -3170  -1709    688   3391   293
     -   -149   -500    233     43   -381    399    106   -626    210   -466   -720    275    394     45     96    359    117   -369   -294   -249 
     -      0 -12461 -13503   -894  -1115  -1509   -625      *      * 
   101  -2996  -7064 -10043  -9475  -1891  -9752  -8536   -161  -9265   3058   1220  -9455  -8962  -8183  -8828  -9070   -148   -628  -7228  -7385   294
     -   -149   -500    233     43   -381    399    106   -626    210   -466   -720    275    394     45     96    359    117   -369   -294   -249 
     -      0 -12461 -13503   -894  -1115  -1509   -625      *      * 
   102  -2969  -1453  -4114  -8235  -8824   3406   -775  -8658  -8590  -8902  -7939  -1183  -7172  -7971  -8369   1592  -4269  -7334  -9038  -8957   295
     -   -149   -500    233     43   -381    399    106   -626    210   -466   -720    275    394     45     96    359    117   -369   -294   -249 
     -    -20 -12461  -6215   -894  -1115  -1509   -625      *      * 
   103   1271  -1231  -7075  -6439  -3690  -4091  -5148   1468  -6034   -689  -2612  -3604   -289  -5657  -5834  -1532   -190   2798  -5014  -2669   296
     -   -149   -500    233     43   -381    399    106   -626    210   -466   -720    275    394     45     96    359    117   -369   -294   -249 
     -      0 -12442 -13484   -894  -1115  -2371   -310      *      * 
   104   -690    440  -7082  -6446    110  -6284  -5156  -1305  -6041   2894    636  -5930  -6334  -5663  -3496  -5021  -2346    -29  -5020    455   297
     -   -149   -500    233     43   -381    399    106   -626    210   -466   -720    275    394     45     96    359    117   -369   -294   -249 
     -     -2 -12442 -10063   -894  -1115  -2371   -310      *      * 
   105  -1498  -6098  -7978  -8355  -8797   3798  -3001  -8637  -8601  -8883  -7917  -3401  -7153  -7997  -8348  -2729  -5951  -7308  -9012  -8942   298
     -   -149   -500    233     43   -381    399    106   -626    210   -466   -720    275    394     45     96    359    117   -369   -294   -249 
     -     -7 -12440  -7711   -894  -1115  -2412   -300      *      * 
   106  -1263  -4548  -2834  -6429  -1787   -994  -1665   -256  -6024    -49   4733  -3568  -1123  -5647  -5825  -1771   -894   -192  -2825  -4664   299
     -   -149   -500    233     43   -381    399    106   -626    210   -466   -720    275    394     45     96    359    117   -368   -288   -249 
     -     -8  -7483 -13476   -438  -1932   -612  -1532      *      * 
   107   -686  -4667  -7036  -6426  -3154  -6282  -5245  -1498  -6052  -3232  -3906   -357   3320  -2346  -5898   -320   2337  -1300  -5160  -4816   302
     -   -149   -500    233     43   -381    399    106   -626    210   -466   -720    275    394     45     96    359    117   -369   -294   -249 
     -     -4  -8452 -13501   -301  -2410  -1289   -759      *      * 
   108  -1415  -6066  -8854  -9207  -8810   3774  -8145  -8638  -8832  -4855  -7918  -7198  -7169  -8249  -8420  -1654  -3158  -7293  -9031  -9026   304
     -   -149   -500    233     43   -381    399    106   -626    210   -466   -720    275    394     45     96    359    117   -369   -294   -249 
     -      0 -12461 -13503   -894  -1115  -1248   -788      *      * 
   109  -1512  -2777  -7093  -6457   1530  -4168  -2586   -442  -2452   2373   2864  -1552  -3785   -482  -1272  -5382  -3531   -392   -884  -3190   305
     -   -149   -500    233     43   -381    399    106   -626    210   -466   -720    275    394     45     96    359    117   -369   -294   -249 
     -      0 -12463 -13505   -894  -1115   -668  -1432      *      * 
   110  -2183  -6072  -8870  -9220  -8806  -6358  -8151  -3079  -8836  -8885  -7913  -5287  -7177  -8256  -8424  -2340   4055  -4246  -9032  -9025   306
     -   -149   -500    233     43   -381    399    106   -626    210   -466   -720    275    394     45     96    359    117   -369   -294   -249 
     -      0 -12468 -13510   -894  -1115   -986  -1014      *      * 
   111   3647  -6078  -8852  -9205  -8821  -1151  -8154  -8650  -8842  -8911  -7930  -7208  -3972  -8258  -8431  -2100  -5951  -7304  -9039  -9037   307
     -   -149   -500    233     43   -381    399    106   -626    210   -466   -720    275    394     45     96    359    117   -369   -294   -249 
     -      0 -12468 -13510   -894  -1115   -986  -1014      *      * 
   112  -9102  -8016  -9476  -9834   -338  -9358  -3040  -7984  -9389  -1014  -7386  -7966  -9211  -8107  -6129  -8606  -1660  -5355   3555   4550   308
     -   -149   -500    233     43   -381    399    106   -626    210   -466   -720    275    394     45     96    359    117   -369   -294   -249 
     -      0 -12468 -13510   -894  -1115   -986  -1014      *      * 
   113    771   -167  -7100  -6464   2960  -2090    808   -680  -3736  -1113   1520  -2328  -6353   -987  -5859   -584     19   1067   -906    661   309
     -   -149   -500    233     43   -381    399    106   -626    210   -466   -720    275    394     45     96    359    117   -369   -294   -249 
     -      0 -12468 -13510   -894  -1115   -790  -1246      *      * 
   114   -279  -6077  -8828  -9179  -8818   3674  -8144  -2412  -8811  -8906  -7926  -7202  -7178  -8244  -4639   -596  -5950  -7302  -9037  -9029   310
     -   -149   -500    233     43   -381    399    106   -626    210   -466   -720    275    394     45     96    359    117   -369   -294   -249 
     -      0 -12469 -13511   -894  -1115   -876  -1136      *      * 
   115  -6050  -2042  -8400  -7770   1660  -7687  -6519    190  -7397   2848   1382  -7342  -7556  -6839  -7138  -6804  -2098   -729  -1164  -2785   311
     -   -149   -500    233     43   -381    399    106   -626    210   -466   -720    275    394     45     96    359    117   -369   -294   -249 
     -     -9 -12469  -7386   -894  -1115   -703  -1374      *      * 
   116  -3065  -2138  -3327  -1500   1070  -6009    272   -590    275   1749   1010   -297  -6076  -1083   -439  -2636   1273   -235  -5251   1198   312
     -   -149   -500    233     43   -381    399    106   -626    210   -466   -720    275    394     45     96    359    117   -369   -294   -249 
     -      0 -12462 -13504   -894  -1115   -431  -1952      *      * 
   117  -1305  -2433   2150   2486  -6254  -2174    271  -3331    678  -2299  -5022   -656  -5527   -343    845  -2859  -1426  -1872  -1796  -2279   313
     -   -149   -500    233     43   -381    398    106   -624    210   -465   -721    275    394     45     96    359    117   -369   -294   -249 
     -    -10  -7129 -13512   -145  -3382   -772  -1271      *      * 
   118  -1107   -766  -7101  -5060  -2625  -3982  -1913   3166  -1028   -816  -2027  -5950  -6355  -1242  -3500  -5389  -1457   1973  -5042    -20   315
     -   -149   -500    233     43   -381    399    106   -626    210   -466   -720    275    394     45     96    359    117   -369   -294   -249 
     -      0 -12470 -13512   -894  -1115   -772  -1271      *      * 
   119   1358   2929  -3981  -6717  -4827   2996  -5439   -824  -6314  -1405  -2844  -6120  -1673  -5931  -6109  -1840  -3990  -2593  -5328  -4990   316
     -   -149   -500    233     43   -381    399    106   -626    210   -466   -720    275    394     45     96    359    117   -369   -294   -249 
     -      0 -12470 -13512   -894  -1115   -772  -1271      *      * 
   120     -3  -2051   -881   1019  -6254   -752    716  -6005   2064  -2985  -3424   -371  -2031   2393    873   -528  -2434  -3075  -6116  -5434   317
     -   -149   -500    233     44   -381    399    108   -625    210   -465   -721    277    393     45     96    359    117   -370   -295   -250 
     -    -19  -6247 -13512  -1288   -760   -772  -1271      *      * 
   121   -304  -4614  -7138  -6504   -673  -6342  -5217     91  -3700    522   -922  -5989   3646  -5723  -5900  -4225  -3094     30  -5080  -4738   321
     -   -149   -500    233     43   -381    399    106   -626    210   -466   -720    275    394     45     96    359    117   -369   -294   -249 
     -      0 -12470 -13512   -894  -1115   -772  -1271      *      * 
   122  -1984  -5932  -2559  -1337  -6253  -3733  -4093  -3018   3414  -4804  -1924  -2921  -5528   1650    576  -2075   -403  -1848  -6116  -5433   322
     -   -151   -503    235     53   -384    398    102   -629    214   -465   -724    273    396     44     96    357    115   -372   -298   -243 
     -    -33  -5517 -10271  -2687   -243   -772  -1271      *      * 
   123   1950  -5932   -725   1192  -4141  -2987  -2148  -6004   1670  -5948  -5021  -2398   1980     27  -1964   -568  -3980  -3658  -6116  -1950   333
     -   -149   -500    233     43   -381    399    106   -626    210   -466   -720    275    394     45     96    359    117   -369   -294   -249 
     -     -2 -12469 -10161   -894  -1115   -761  -1286      *      * 
   124  -4409  -9077  -1319  -2274  -9209   3745  -6159  -9228  -3380  -9046  -8519  -1775  -7283  -4011  -7702  -3107  -2168  -8644  -9254  -8076   334
     -   -146   -502    231     42   -383    398    109   -628    210   -468   -723    280    395     47     99    361    115   -371   -297   -252 
     -    -67  -4455 -13511  -1124   -886   -919  -1086      *      * 
   125  -5771  -7409   2338   3238  -7680  -6218  -2526  -7488  -1446  -3959  -6558  -2463  -2495    668  -3698  -2351  -5758  -7012  -7571  -6769   340
     -   -149   -500    233     43   -381    399    106   -626    210   -466   -720    275    394     45     96    359    117   -369   -294   -249 
     -      0 -12469 -13511   -894  -1115   -919  -1086      *      * 
   126  -2113  -1616  -2958  -3088  -1802  -5823  -1544  -2042  -1516  -4966  -4247  -2297  -5900  -3058  -2166  -2024   3746     37  -1689   -916   341
     -   -149   -500    233     43   -381    399    106   -626    210   -466   -720    275    394     45     96    359    117   -369   -294   -249 
     -      0 -12469 -13511   -894  -1115   -919  -1086      *      * 
   127  -4547  -6666  -9746  -9287   -459  -9507  -8701    908  -9145   1093    276  -9184  -8940  -8400  -8921  -8843  -7126   3260  -7565  -2577   342
     -   -149   -500    233     43   -381    399    106   -626    210   -466   -720    275    394     45     96    359    117   -369   -294   -249 
     -      0 -12469 -13511   -894  -1115   -746  -1308      *      * 
   128  -1621   -229  -7135  -6500   2582  -6339  -5209  -1735  -6096    814  -2170  -5985  -6387  -5717  -5895  -4344  -4729   2877   -153   -223   343
     -   -149   -500    233     43   -381    399    106   -626    210   -466   -720    275    394     45     96    359    117   -369   -294   -249 
     -      0 -12470 -13512   -894  -1115   -818  -1208      *      * 
   129  -6732  -6205  -9436  -9134  -6886  -9329  -9485   1478  -9132  -3590  -1072  -8981  -9029  -9105  -9332  -8732  -6723   3649  -8749  -8224   344
     -   -149   -500    233     43   -381    399    106   -626    210   -466   -720    275    394     45     96    359    117   -369   -294   -249 
     -      0 -12470 -13512   -894  -1115   -818  -1208      *      * 
   130    702  -6139  -3727  -8237  -8835  -2996  -7953  -8669  -8600  -8913  -7950   -140  -3666  -7978  -8381   3398    -38  -7345  -9049  -8968   345
     -   -149   -500    233     43   -381    399    106   -626    210   -466   -720    275    394     45     96    359    117   -369   -294   -249 
     -      0 -12470 -13512   -894  -1115   -818  -1208      *      * 
   131   2924  -6074  -8880  -9233  -8819   2291  -8157  -8647  -8846  -8909  -7927  -7210  -7178  -8262  -8431   -155  -1236  -7301  -9040  -9037   346
     -   -149   -500    233     43   -381    399    106   -626    210   -466   -720    275    394     45     96    359    117   -369   -294   -249 
     -      0 -12470 -13512   -894  -1115   -632  -1495      *      * 
   132   3678  -2375  -8894  -9246  -8823  -1884  -8162  -8651  -8851  -8912  -7931  -7215  -7182  -8268  -8435  -3124  -5952  -7305  -9042  -9040   347
     -   -149   -500    233     43   -381    399    106   -626    210   -466   -720    275    394     45     96    359    117   -369   -294   -249 
     -      0 -12471 -13513   -894  -1115   -701  -1378      *      * 
   133   2985   -775  -8894  -9240  -3085  -1784  -8149  -3958  -8840  -8875  -7901  -7211  -7177  -8258  -8424   1867    770  -7287  -9017  -9007   348
     -   -149   -500    233     43   -381    399    106   -626    210   -466   -720    275    394     45     96    359    117   -369   -294   -249 
     -      0 -12471 -13513   -894  -1115   -701  -1378      *      * 
   134  -9105  -2594 -10119  -9364 -10581   3864  -9708 -11349 -10602 -10928 -10634 -10005  -9355 -10389 -10048  -9442  -9492 -10553  -9434 -10632   349
     -   -149   -500    233     43   -381    399    106   -626    210   -466   -720    275    394     45     96    359    117   -369   -294   -249 
     -      0 -12471 -13513   -894  -1115   -701  -1378      *      * 
   135   3288  -6074  -8891  -9243  -8819   -576  -8158  -8646  -8848  -8908  -7927  -7211    945  -8264  -8431    564  -2613  -4108  -9040  -9037   350
     -   -149   -500    233     43   -381    399    106   -626    210   -466   -720    275    394     45     96    359    117   -369   -294   -249 
     -      0 -12471 -13513   -894  -1115   -701  -1378      *      * 
   136  -6531    774  -9356  -9128  -7068  -8595  -9300  -2587  -9087  -5826  -5742  -8666  -8707  -9025  -9220  -7982   1136   3670  -8840  -8301   351
     -   -149   -500    233     43   -381    399    106   -626    210   -466   -720    275    394     45     96    359    117   -369   -294   -249 
     -      0 -12471 -13513   -894  -1115   -701  -1378      *      * 
   137 -10857  -9311 -10257 -10645 -10825   3868  -9896 -11948 -10838 -11231 -11234 -10667  -9707 -10731 -10248 -11420 -11022 -11623  -9467 -10844   352
     -   -149   -500    233     43   -381    399    106   -626    210   -466   -720    275    394     45     96    359    117   -369   -294   -249 
     -      0 -12471 -13513   -894  -1115   -701  -1378      *      * 
   138    468  -3698  -4683  -3159  -5610  -1517  -1537  -3946  -4028  -3346    500  -2379  -5712   1792  -4480   3062   -346  -4991  -5777  -5228   353
     -   -149   -500    233     43   -381    399    106   -626    210   -466   -720    275    394     45     96    359    117   -369   -294   -249 
     -      0 -12471 -13513   -894  -1115   -701  -1378      *      * 
   139     29  -4585  -7104  -4797  -1438  -6306  -2640   1672  -6063   1339   2149  -5952  -6356  -2764  -5862  -2764    774   1937  -5042  -1942   354
     -   -149   -500    233     43   -381    399    106   -626    210   -466   -720    275    394     45     96    359    117   -369   -294   -249 
     -      0 -12471 -13513   -894  -1115   -701  -1378      *      * 
   140   1833     80  -8748  -8839  -2119  -2567  -7752  -4006  -8462  -7398  -6767  -7188  -7205  -7963  -8133  -3807  -3992   3375  -8167  -7959   355
     -   -149   -500    233     43   -381    399    106   -626    210   -466   -720    275    394     45     96    359    117   -369   -294   -249 
     -      0 -12471 -13513   -894  -1115   -701  -1378      *      * 
   141   -703   1529  -9044  -9021  -7398   3507  -8398  -1436  -8791  -3605  -6210  -7760  -7776  -8446  -8625  -6521  -3807    475  -8559  -8219   356
     -   -149   -500    233     43   -381    399    106   -626    210   -466   -720    275    394     45     96    359    117   -369   -294   -249 
     -      0 -12471 -13513   -894  -1115   -701  -1378      *      * 
   142  -2948  -7674  -6378  -6250  -8859  -7273  -2910  -8536  -3054  -8210  -7570  -6279  -7612   4596  -4866  -6871  -6934  -8081  -7978  -7762   357
     -   -148   -491    232     43   -378    398    104   -623    210   -466   -714    275    392     44     97    358    117   -367   -296   -249 
     -     -4  -8485 -13513  -4279    -76   -701  -1378      *      * 
   143  -7787  -7192 -10213  -9649    794  -9998  -8737   3311  -9464   1637     50  -9710  -9085  -8288  -8986  -9363  -4316   -971  -7297  -2070   384
     -   -149   -500    233     43   -381    399    106   -626    210   -466   -720    275    394     45     96    359    117   -369   -294   -249 
     -      0 -12471 -13513   -894  -1115   -701  -1378      *      * 
   144   3481  -1244  -8893  -9245  -8823   1072  -8162  -8652  -8852  -8913  -7932  -7216  -7182  -8269  -8435  -4825  -5953  -7306  -9041  -9041   385
     -   -149   -500    233     43   -381    399    106   -626    210   -466   -720    275    394     45     96    359    117   -369   -294   -249 
     -      0 -12471 -13513   -894  -1115   -701  -1378      *      * 
   145  -2475  -7919  -8745  -6729  -8941  -7822  -1531  -8111   3758  -2578  -2833  -4242  -7700  -5113   1535  -7281  -6995  -7930  -7467  -7468   386
     -   -149   -501    232     42   -382    397    131   -627    212   -467   -722    279    393     44     95    358    117   -370   -296   -251 
     -    -83  -4164 -13513    -21  -6090   -701  -1378      *      * 
   146    587  -4743  -3914  -3610  -3258  -4050    722   2525  -1634   1774    415  -2000  -6176   -311   -761  -2271  -3793  -1062  -5178  -2318   388
     -   -149   -500    233     43   -381    399    106   -626    210   -466   -720    275    394     45     96    359    117   -369   -294   -249 
     -      0 -12471 -13513   -894  -1115   -701  -1378      *      * 
   147    180  -5887   -815    363   -947  -4243    895  -1333   2468    425   1430  -2315  -3520   -171    423  -3089  -2058  -1725   -342   -316   389
     -   -149   -500    233     43   -381    399    106   -626    210   -466   -720    275    394     45     96    359    117   -369   -294   -249 
     -      0 -12471 -13513   -894  -1115   -701  -1378      *      * 
   148  -6967  -9004  -3406  -3149  -9217   3803  -6173  -9233  -2012  -9053  -8524  -2398  -7289  -5873  -7685  -3617  -7090  -8636  -9258  -8090   390
     -   -149   -500    233     43   -381    399    106   -626    210   -466   -720    275    394     45     96    359    117   -369   -294   -249 
     -      0 -12471 -13513   -894  -1115   -701  -1378      *      * 
   149   1959   4942  -7200  -6567  -3136  -6403  -1386  -4138  -6162    504  -1633  -6049  -6448  -3537  -5959  -5490  -4492  -3095  -5107  -2059   391
     -   -148   -504    229     39   -385    400    102   -630    215   -469   -724    273    390     43     94    375    120   -373   -298   -253 
     -   -280  -2504 -13513     -7  -7721   -701  -1378      *      * 
   150  -6909  -7672  -7532  -6214  -3879  -3370   1047  -7834   1643  -7485  -6796  -2527  -7415  -2694   3471  -4029    341  -7589  -7331   1521   393
     -   -149   -500    233     43   -381    399    106   -626    210   -466   -720    275    394     45     96    359    117   -369   -294   -249 
     -      0 -12471 -13513   -894  -1115   -701  -1378      *      * 
   151    106  -6158  -9344  -9084  -7004  -5604  -9239  -1425  -9043  -3631  -5686  -8704  -8763  -8990  -9186  -8123   -307   3686  -8747  -8208   394
     -   -149   -500    233     43   -381    399    106   -626    210   -466   -720    275    394     45     96    359    117   -369   -294   -249 
     -      0 -12471 -13513   -894  -1115   -701  -1378      *      * 
   152  -6708  -6184  -9416  -9118  -6952  -9306  -9489   2716  -9116  -3373  -5616  -8957  -9023  -9128  -9334  -8708  -3023   3204  -8807  -3273   395
     -   -149   -500    233     43   -381    399    106   -626    210   -466   -720    275    394     45     96    359    117   -369   -294   -249 
     -     -2 -12471  -9984   -894  -1115   -701  -1378      *      * 
   153   -349  -6204  -8924  -9279  -8918   3769  -8247  -8769  -8940  -9019  -8054  -7333  -7296  -8368  -8527  -5866  -6088  -4128  -9070  -9124   396
     -   -149   -500    233     43   -381    399    106   -626    210   -466   -720    275    394     45     96    359    117   -369   -294   -249 
     -      0 -12470 -13512   -894  -1115   -835  -1187      *      * 
   154  -2229     18  -7164  -6531  -1223  -6166  -5249   3051  -6129  -1167  -1598  -6018  -6419  -5754  -5931   1910  -1389    915  -5112  -4094   397
     -   -149   -500    233     43   -381    399    106   -626    210   -466   -720    275    394     45     96    359    117   -369   -294   -249 
     -      0 -12470 -13512   -894  -1115   -835  -1187      *      * 
   155   3354   1234  -8896  -9246  -8809  -6358  -8157  -8589  -8847  -8889  -7915  -7211  -7177  -8264  -8430  -1297   -406    787  -9035  -9030   398
     -   -149   -500    233     43   -381    399    106   -626    210   -466   -720    275    394     45     96    359    117   -369   -294   -249 
     -      0 -12470 -13512   -894  -1115   -835  -1187      *      * 
   156  -6348  -6921  -7529  -4039  -9381   3812  -8186  -9378  -8804  -9497  -8659  -7397  -7790  -8199  -8792  -1197  -6802  -8146  -9210  -9356   399
     -   -149   -500    233     43   -381    399    106   -626    210   -466   -720    275    394     45     96    359    117   -369   -294   -249 
     -      0 -12470 -13512   -894  -1115   -835  -1187      *      * 
   157  -1686  -2510  -2016  -3043  -6291   2477  -2469  -6041  -2128  -5988  -5063  -3167  -3806  -3674  -2707   2619    545  -5593  -6157  -4346   400
     -   -149   -500    233     43   -381    399    106   -626    210   -466   -720    275    394     45     96    359    117   -369   -294   -249 
     -      0 -12470 -13512   -894  -1115   -835  -1187      *      * 
   158   1340  -5934   2628    725  -6255  -3416  -2664  -6006    796  -5950  -5023  -1643   1660   -502  -1580  -1585  -2195  -3455  -6117  -5434   401
     -   -149   -500    233     43   -381    399    106   -626    210   -466   -720    275    394     45     96    359    117   -369   -294   -249 
     -      0 -12470 -13512   -894  -1115   -835  -1187      *      * 
   159    379  -5980   1871   3186  -6300  -5465  -1255  -6052  -1762  -5382  -5070  -3014  -5564    329  -1312  -2446  -3455  -4994  -6162  -5478   402
     -   -149   -500    233     43   -381    399    106   -626    210   -466   -720    275    394     45     96    359    117   -369   -294   -249 
     -      0 -12470 -13512   -894  -1115   -835  -1187      *      * 
   160 -10485  -9236 -10102 -10345 -10753  -4618  -9607 -11711   4068 -11056 -10953 -10315  -9626 -10115  -9449 -10909 -10630 -11348  -9419 -10677   403
     -   -149   -500    233     43   -380    399    107   -626    210   -466   -718    275    394     46     96    359    117   -369   -295   -249 
     -     -1 -10153 -13512  -2502   -280   -835  -1187      *      * 
   161    224   4832  -7104  -6468  -3109  -3440  -5179   -658  -2411   -833  -3789  -5953  -6357  -3445  -1787  -5392  -1108   2016  -5044  -4702   415
     -   -149   -500    233     43   -381    399    106   -626    210   -466   -720    275    394     45     96    359    117   -369   -294   -249 
     -      0 -12470 -13512   -894  -1115   -623  -1512      *      * 
   162   1295  -5934   1661    684  -6255  -2665  -2822  -5274   1031  -3905  -5023   -538  -5528   1116   2138  -1206  -1572  -5045  -6117  -4502   416
     -   -149   -500    233     43   -374    398    107   -624    210   -466   -721    275    393     46     95    359    118   -370   -295   -247 
     -     -3  -8788 -13513  -3354   -149   -701  -1378      *      * 
   163  -2351  -3147  -3670  -4333   1796  -6303   1011  -1820  -3272    743   -781  -5943  -6353  -2245   -747  -2946  -2637  -1620   4244   3121   434
     -   -149   -500    233     43   -381    399    106   -626    210   -466   -720    275    394     45     96    359    117   -369   -294   -249 
     -      0 -12471 -13513   -894  -1115   -701  -1378      *      * 
   164    375    420  -9321  -8920  -6306  -9037  -8553    777  -8794   2559   -588  -8697  -6107  -8472  -8777  -8342  -6677   1699  -7871  -7583   435
     -   -149   -500    233     43   -381    399    106   -626    210   -466   -720    275    394     45     96    359    117   -369   -294   -249 
     -   -369 -12471  -2148   -894  -1115   -701  -1378      *      * 
   165  -3792  -1248  -6026  -1293  -4306  -5829  -4654    -23   1908   -387  -3533  -5224  -5886  -1483    132  -3963   2037   2136  -4779  -3427   436
     -   -149   -500    233     43   -381    399    106   -626    210   -466   -720    275    394     45     96    359    117   -369   -294   -249 
     -      0 -12102 -13145   -894  -1115    -22  -6040      *      * 
   166  -2819  -5935   1636   2328  -6256   -965  -3193  -6007   1339  -1894  -5024   1492  -5529    -90   -144   -784   -741  -5557  -6118  -5435   437
     -   -149   -500    233     43   -381    399    106   -626    210   -466   -720    275    394     45     96    359    117   -369   -294   -249 
     -      0 -12471 -13513   -894  -1115   -701  -1378      *      * 
   167  -2537  -5934    648   2838  -6255  -2393  -1229  -4190    950  -5950  -5023  -2021  -5528   -388  -1515    508    814   -615  -6117  -5434   438
     -   -149   -500    233     43   -381    399    106   -626    210   -466   -720    275    394     45     96    359    117   -369   -294   -249 
     -     -5 -12471  -8317   -894  -1115   -701  -1378      *      * 
   168  -1410   -361  -7102  -6466   1883  -3735  -2582   -118  -6061   2859  -1816  -5950  -6354  -5683  -5860  -5388  -3716  -2649  -2091    222   439
     -   -149   -500    233     43   -381    399    106   -626    210   -466   -720    275    394     45     96    359    117   -369   -294   -249 
     -      0 -12467 -13509   -894  -1115   -493  -1788      *      * 
   169  -7126  -8584  -2615  -5271  -9116   3770   -662  -8745  -2183  -8424  -7839  -3617  -7417  -2324  -1860  -6785  -7067  -8364  -8372  -7838   440
     -   -149   -500    233     43   -381    399    106   -626    210   -466   -720    275    394     45     96    359    117   -369   -294   -249 
     -      0 -12471 -13513   -894  -1115   -701  -1378      *      * 
   170    481  -2306  -3275  -6483   4079  -6320  -5187  -1173  -6078  -1683  -3801  -5966  -6370  -3514  -5878  -4097  -4713   -581  -5049   1346   441
     -   -149   -500    233     43   -381    399    106   -626    210   -466   -720    275    394     45     96    359    117   -369   -294   -249 
     -     -9 -12471  -7378   -894  -1115   -701  -1378      *      * 
   171  -6927  -9012   4111  -1898  -9116  -6658   -172  -9107  -4195  -8928  -8370  -1510  -7247  -3503  -4165  -3804  -2413  -4339  -9127  -7992   442
     -   -149   -500    233     43   -381    399    106   -626    210   -466   -720    275    394     45     96    359    117   -369   -294   -249 
     -      0 -12462 -13505   -894  -1115   -386  -2091      *      * 
   172   2550  -5908    686    939  -2155   -216   1126  -1770  -1552  -2953  -5000  -2938  -5535  -1892  -1633  -1304  -4403    738  -6098  -1906   443
     -   -149   -500    233     43   -381    399    106   -626    210   -466   -720    275    394     45     96    359    117   -369   -294   -249 
     -      0 -12471 -13513   -894  -1115   -701  -1378      *      * 
   173   2805   3882  -8894  -9237  -8773    104  -8147  -4823  -8838  -8842  -7881  -7212  -7179  -8257  -8423  -2343  -2622    886  -9008  -8995   444
     -   -149   -500    233     43   -381    401    105   -626    210   -466   -721    275    394     45     96    359    117   -369   -295   -249 
     -    -16  -6532 -13513   -101  -3885   -701  -1378      *      * 
   174  -4451  -6397  -9562  -9203   2647  -9402  -8951   2861  -9138    172  -5066  -9049  -8992  -8748  -9134  -8775  -6895   1694  -7998  -2437   446
     -   -149   -500    233     43   -381    399    106   -626    210   -466   -720    275    394     45     96    359    117   -369   -294   -249 
     -      0 -12471 -13513   -894  -1115   -701  -1378      *      * 
   175  -5645  -2123   3001  -5856  -7200  -6318  -6219  -3845  -6698  -7296  -6385   3502  -6834  -6213  -7022  -1307  -3055  -2583  -6817  -7013   447
     -   -149   -500    233     43   -381    399    106   -626    210   -466   -720    275    394     45     96    359    117   -369   -294   -249 
     -      0 -12471 -13513   -894  -1115   -701  -1378      *      * 
   176  -9026  -8029  -9433  -9590  -4124  -9277   2708  -3920  -8465  -7334  -7415  -7922  -9153  -7912   -608  -8562  -8868  -8172  -4841   4664   448
     -   -149   -500    233     43   -381    399    106   -626    210   -466   -720    275    394     45     96    359    117   -369   -294   -249 
     -      0 -12471 -13513   -894  -1115   -701  -1378      *      * 
   177  -5361  -6665  -5331  -3418  -7114  -3127   1589  -6761   3476  -3762  -5764   -348  -6301  -1928   1763  -3737  -2758  -3828  -6681  -2529   449
     -   -149   -500    233     43   -381    399    106   -626    210   -466   -720    275    394     45     96    359    117   -369   -294   -249 
     -      0 -12471 -13513   -894  -1115   -701  -1378      *      * 
   178   1386  -3239   1561    483  -6255  -2173  -4093  -4017    461  -4225  -5023    352  -3685   -515  -1126    830   1804  -3918  -6117  -5434   450
     -   -149   -500    233     43   -381    399    106   -626    210   -466   -720    275    394     45     96    359    117   -369   -294   -249 
     -  -2394 -12471   -305   -894  -1115   -701  -1378      *      * 
   179    797   2762  -4690  -4068  -2335  -1756   1804  -1424  -3702  -2229  -1580  -2323  -4095  -3357  -3563  -1722   1834   2014  -2833   1229   451
     -   -149   -503    238     44   -382    397    107   -622    211   -467   -724    277    392     44     93    358    117   -365   -298   -253 
     -   -261  -2598 -11121  -2170   -363     -6  -7843      *      * 
   180    314  -2434   1446   2296  -6255   1097  -2661  -6006   -554  -5950  -5023  -1397   1540  -1092  -2737   -691  -1884  -3969  -6117  -3875   461
     -   -149   -502    231     40   -383    397    110   -629    210   -467   -723    273    401     53     94    359    123   -372   -297   -252 
     -   -174  -3137 -13513   -114  -3724   -701  -1378      *      * 
   181  -2321  -5935   3270  -1139  -6256  -1411  -2692  -4361   -629  -5951  -5024   1592    395  -1266  -2473    610  -1018  -4011  -6118  -5435   464
     -   -142   -502    231     45   -383    397    103   -628    214   -467   -723    273    392     47     96    360    116   -369   -297   -252 
     -    -54  -4767 -13513  -1453   -656   -701  -1378      *      * 
   182  -3035  -4588  -7107  -6471   2279  -6309  -5180     35  -6066   2009    948  -5955   -242  -5689  -5866  -3799  -2930   1390   1733    291   468
     -   -149   -500    233     43   -381    399    106   -626    210   -466   -720    275    394     45     96    359    117   -369   -294   -249 
     -      0 -12471 -13513   -894  -1115   -701  -1378      *      * 
   183   1755  -2967    662    148  -1159   -166  -1824  -2768    788  -1310  -1697   -787   -543   -445    799    203   -240  -1867  -6116   -820   469
     -   -149   -500    233     43   -381    399    106   -626    210   -466   -720    275    394     45     96    359    117   -369   -294   -249 
     -      0 -12471 -13513   -894  -1115   -701  -1378      *      * 
   184   1975  -5935   1216   1832  -6256   -940  -4094  -6007   1088  -5951  -2617  -3676  -3574   1163  -1480   -967   -998  -5557  -6118  -5436   470
     -   -149   -500    233     43   -381    399    106   -626    210   -466   -720    275    394     45     96    359    117   -369   -294   -249 
     -      0 -12471 -13513   -894  -1115   -701  -1378      *      * 
   185   2299  -1185    578     91  -6254  -1467  -4093  -6005    101  -2122  -1111  -1276  -5528   2361    323  -2438   -844  -2286  -6117  -5434   471
     -   -149   -500    233     43   -381    399    106   -626    210   -466   -720    275    394     45     96    359    117   -369   -294   -249 
     -      0 -12471 -13513   -894  -1115   -701  -1378      *      * 
   186  -8155  -7483 -10525  -9921   -456 -10412  -8937    695  -9746   3158  -1121 -10157  -9225  -8338  -9137  -9855  -7966  -1207  -7288  -3294   472
     -   -149   -500    233     43   -381    399    106   -626    210   -466   -720    275    394     45     96    359    117   -369   -294   -249 
     -      0 -12471 -13513   -894  -1115   -701  -1378      *      * 
   187   1604  -5673   -388   -454  -4075  -1125   -995  -1618   2589  -2896  -1849  -2756  -3117   -864   1396  -1385   -800  -2570  -5733  -5331   473
     -   -149   -500    233     43   -381    399    106   -626    210   -466   -720    275    394     45     96    359    117   -369   -294   -249 
     -      0 -12471 -13513   -894  -1115   -701  -1378      *      * 
   188   1268  -5934   -203   1923  -6255  -2757  -1121  -4393   1595  -4351  -3054  -1104  -4361    570   1906  -1742  -1771  -3589  -6117  -5434   474
     -   -149   -500    233     43   -380    399    106   -626    210   -465   -720    275    394     45     96    359    117   -369   -294   -249 
     -    -12 -10787  -7030  -2328   -320   -701  -1378      *      * 
   189   2805   1101  -3721   -594  -1912  -6232   1741  -1617  -3111    343  -3822  -5748  -6286  -3114  -3759  -3097   -635   -893  -5072   1053   488
     -   -149   -500    233     43   -381    399    106   -626    210   -466   -720    275    394     45     96    359    117   -369   -294   -249 
     -      0 -12460 -13502   -894  -1115   -840  -1180      *      * 
   190   2037   4391  -7127  -6496    994  -2460  -5207  -1669  -6091  -1103  -3819  -4354  -6369  -5713  -5890  -1487    750   -505  -5074  -4733   489
     -   -150   -501    234     44   -382    409    104   -628    212   -467   -722    274    392     44     94    358    117   -371   -296   -251 
     -    -68  -4809  -6639   -996  -1004  -1204   -822      *      * 
   191  -1955  -5938  -1716  -1465  -4387  -1285  -2486  -6008  -1209  -5546  -5028  -4069   4074  -2032  -3087  -2077  -3246  -5560  -6121  -2800   494
     -   -149   -500    234     43   -377    398    105   -627    211   -466   -721    276    393     45     96    359    117   -370   -295   -250 
     -    -20  -6993  -7472   -997  -1003   -515  -1735      *      * 
   192  -1532  -3334   2603   1629  -6243   -304  -2773  -5486    948  -5938  -5011   1977  -3625    353  -1480  -2479  -3678  -5544  -6105  -2452   498
     -   -149   -500    234     45   -381    399    105   -627    210   -466   -721    275    393     45     97    359    119   -370   -295   -250 
     -    -33  -5461 -13500    -51  -4840   -998  -1002      *      * 
   193  -6053  -6681  -3647  -3625   -242   3681  -5543  -6427  -2064  -3182  -5936  -5445  -6950  -5313  -2947  -4182  -2327  -6243  -6886   -329   500
     -   -149   -500    233     43   -381    399    106   -626    210   -466   -720    275    394     45     96    359    117   -369   -294   -249 
     -      0 -12463 -13505   -894  -1115   -400  -2047      *      * 
   194  -2073   -826  -8030  -7458  -2375  -7354  -6341   3447  -7116  -2088  -3073  -7000  -7342  -6772  -6961  -6481  -5556   2106   -862   -534   501
     -   -149   -500    233     43   -381    399    106   -626    210   -466   -720    275    394     45     96    359    117   -369   -294   -249 
     -      0 -12471 -13513   -894  -1115   -701  -1378      *      * 
   195  -7003  -9149   4140  -2886  -9223  -6682   -667  -9246  -4676  -9059  -8540   -835  -7289  -3661  -7716  -4000  -3746  -8669  -9269  -8081   502
     -   -149   -500    233     43   -381    399    106   -626    210   -466   -720    275    394     45     96    359    117   -369   -294   -249 
     -      0 -12471 -13513   -894  -1115   -701  -1378      *      * 
   196  -1248   1852  -7104  -6468  -2901  -1251  -2345   2251  -4031  -1039  -1363  -5952  -6356  -5685  -2852  -4791  -2902   2940  -5042  -1058   503
     -   -149   -500    233     43   -381    399    106   -626    210   -466   -720    275    394     45     96    359    117   -369   -294   -249 
     -      0 -12471 -13513   -894  -1115   -701  -1378      *      * 
   197  -5160  -1413  -1722  -6845   1348  -6673  -1434  -3343  -6439  -2208  -1504  -1714  -6715  -6021  -6223  -4778  -5099  -1987  -4975   4627   504
     -   -149   -500    233     43   -381    399    106   -626    210   -466   -720    275    394     45     96    359    117   -369   -294   -249 
     -      0 -12471 -13513   -894  -1115   -701  -1378      *      * 
   198  -8968  -7952  -9561  -9845   4335  -9443  -5689  -1799  -9426  -2614  -2940  -8095  -9215  -8132  -8788  -8700  -8809  -4458   1042   1799   505
     -   -149   -500    233     43   -381    399    106   -626    210   -466   -720    275    394     45     96    359    117   -369   -294   -249 
     -      0 -12471 -13513   -894  -1115   -701  -1378      *      * 
   199  -7103  -9159   3433   2724  -9286  -6771  -2433  -9338  -6746  -9143  -8632  -5365  -7376  -5964  -7812  -6689  -7216  -8763  -9278  -8168   506
     -   -149   -500    233     43   -381    399    106   -626    210   -466   -720    275    394     45     96    359    117   -369   -294   -249 
     -      0 -12471 -13513   -894  -1115   -701  -1378      *      * 
   200  -5473  -2520  -8764  -9108  -8769  -6365  -8118  -8615  -8759  -4643  -2572   4400  -7182  -8217  -8378  -1612  -3639  -7297  -9004  -8958   507
     -   -149   -500    233     43   -381    399    106   -626    210   -466   -720    275    394     45     96    359    117   -369   -294   -249 
     -      0 -12471 -13513   -894  -1115   -701  -1378      *      * 
   201  -2869  -6074  -8883  -9233  -8806  -3864  -8158  -8512  -8845  -8873  -7909  -7213  -7181  -8264  -8432  -3114      0   3813  -9038  -9031   508
     -   -149   -500    233     43   -381    399    106   -626    210   -466   -720    275    394     45     96    359    117   -369   -294   -249 
     -      0 -12471 -13513   -894  -1115   -701  -1378      *      * 
   202  -1912  -2478  -3163  -9006  -8824   3810  -8121  -8653  -8803  -8912  -7934  -7177  -7181  -8212  -8425  -3186  -5957  -7311  -9042  -9026   509
     -   -149   -500    233     43   -381    399    106   -626    210   -466   -720    275    394     45     96    359    117   -369   -294   -249 
     -      0 -12471 -13513   -894  -1115   -701  -1378      *      * 
   203  -1996  -7311  -5025  -2083  -9069   3780  -6590  -9006  -7078  -9001  -8292  -2630  -7250  -3206  -7890  -2826  -6597  -8037  -9179  -8344   510
     -   -149   -500    233     43   -381    399    106   -626    210   -466   -720    275    394     45     96    359    117   -369   -294   -249 
     -      0 -12471 -13513   -894  -1115   -701  -1378      *      * 
   204    429  -5933   1561   2328  -3737  -3430   -570  -2720   1394  -3325  -2486  -2216    832  -1441  -1369  -1646  -1020  -1469  -2078  -1537   511
     -   -149   -500    233     43   -381    399    106   -626    210   -466   -720    275    394     45     96    359    117   -369   -294   -249 
     -      0 -12471 -13513   -894  -1115   -701  -1378      *      * 
   205  -2692  -2242  -7104  -6468    -54  -4704   2517   2492  -6063  -2570   2215  -5952  -6356    271  -5862  -3699    598   1740  -5042  -3347   512
     -   -149   -500    233     43   -381    399    106   -626    210   -466   -720    275    394     45     96    359    117   -369   -294   -249 
     -      0 -12471 -13513   -894  -1115   -701  -1378      *      * 
   206  -1734  -4588  -7106  -6470   1625  -2628  -5180  -3131  -6065   2678    543  -5955  -6359   -550  -5865    507   -266  -3175   -351  -4704   513
     -   -149   -500    233     43   -381    399    106   -626    210   -466   -720    275    394     45     96    359    117   -369   -294   -249 
     -      0 -12471 -13513   -894  -1115   -701  -1378      *      * 
   207  -1762  -5934   3232   2164  -6255  -2167   -432  -3952  -3674  -5950  -2430     47  -5528  -1714  -1319   -631  -2138  -3605  -6117  -3429   514
     -   -149   -500    233     43   -381    399    106   -626    210   -466   -720    275    394     45     96    359    117   -369   -294   -249 
     -      0 -12471 -13513   -894  -1115   -701  -1378      *      * 
   208   3110  -1456  -2098  -1139   -823  -2326  -1320  -1635  -3914  -1160   -340  -2599  -2981  -1809  -2699  -1397    275   -831  -5407  -2634   515
     -   -149   -500    233     43   -381    399    106   -626    210   -466   -720    275    394     45     96    359    117   -369   -294   -249 
     -      0 -12471 -13513   -894  -1115   -701  -1378      *      * 
   209   2076    788  -7105  -4119  -2216  -2311  -5179   -439  -6064  -3643    705  -5953  -6357  -5687  -5864  -1616  -1863   2903  -5044  -2675   516
     -   -149   -500    233     43   -381    399    106   -626    210   -466   -720    275    394     45     96    359    117   -369   -294   -249 
     -     -5 -12471  -8175   -894  -1115   -701  -1378      *      * 
   210  -2255  -4580  -7099  -6463    836  -6301  -3277   1629  -4471   2678   1366  -5947  -6351  -5681  -2805  -3797  -2761  -1198   -410  -2258   517
     -   -149   -500    233     43   -381    399    106   -626    210   -466   -720    276    394     45     96    359    118   -369   -294   -249 
     -     -9  -7856  -8957   -220  -2819  -1149   -865      *      * 
   211    612  -1934    663    -36  -1484   -234  -3018  -4669   -143   -448   -718    740   2039   -435   -871    475     66  -2771  -1304  -1862   519
     -   -149   -500    233     43   -381    399    106   -626    210   -466   -720    275    394     45     96    359    117   -369   -294   -249 
     -     -2 -12463  -9584   -894  -1115   -934  -1069      *      * 
   212     64   -162  -5522  -4953  -2412  -3125   2208  -3055   -582   1216  -2041   1808  -6018   1101   1780  -1397  -1885   -544  -5313  -3254   520
     -   -149   -500    233     43   -381    399    106   -626    210   -466   -720    275    394     45     96    359    117   -369   -294   -249 
     -      0 -12464 -13507   -894  -1115  -1281   -765      *      * 
   213     46  -5173  -7753  -7129  -1108  -6998  -5880    821  -6744   1859   4106  -6648  -6986  -6318  -6534  -3194  -1785  -1278  -5645  -5350   521
     -   -149   -500    233     43   -381    399    106   -626    210   -466   -720    275    394     45     96    359    117   -369   -294   -249 
     -      0 -12464 -13507   -894  -1115  -1281   -765      *      * 
   214    641  -3992  -6091  -5314  -7666  -6652  -5091  -7236   1225  -7050  -6242   3622  -6746  -1894   1365  -1746  -2927  -3541  -7046  -6674   522
     -   -149   -500    233     43   -381    399    106   -626    210   -466   -720    275    394     45     96    359    117   -369   -294   -249 
     -      0 -12464 -13507   -894  -1115  -1281   -765      *      * 
   215   -195  -5913   1166   -256  -2432  -5432   -288   -754    559     31   -124    109   1274    509    632  -2045    527    351  -6101  -2268   523
     -   -149   -500    233     43   -381    399    106   -626    210   -466   -720    275    394     45     96    359    117   -369   -294   -249 
     -      0 -12464 -13507   -894  -1115  -1281   -765      *      * 
   216  -2224  -5926   -823  -2353   2688   1210   3149  -5997   -318  -4053  -2987    895  -5522  -1883    376  -1584  -4394  -5548  -6110   1182   524
     -   -149   -500    233     43   -381    399    106   -626    210   -466   -720    275    394     45     96    359    117   -369   -294   -249 
     -      0 -12464 -13507   -894  -1115  -1281   -765      *      * 
   217   2480  -2223  -8891  -9243  -8813   2848  -8153  -8640  -8844  -8903  -7921  -7206  -7172  -8260  -8426    -17  -3664  -3955  -9034  -9032   525
     -   -149   -500    233     43   -381    399    106   -626    210   -466   -720    275    394     45     96    359    117   -369   -294   -249 
     -      0 -12464 -13507   -894  -1115  -1281   -765      *      * 
   218  -4949  -1785  -6948  -6227  -3018  -6411    557  -3116  -2285  -3834  -1845  -2447  -6453  -4439   4090  -5502  -1790  -3407  -5270  -2294   526
     -   -149   -500    233     43   -381    399    106   -626    210   -466   -720    275    394     45     96    359    117   -369   -294   -249 
     -      0 -12464 -13507   -894  -1115  -1281   -765      *      * 
   219  -1592  -1776  -7334  -6711    417  -3947  -2371   3296  -6319  -2454    158  -6207  -6600  -5951  -6129  -5653  -3760   2149  -5314  -4968   527
     -   -149   -500    233     43   -381    399    106   -626    210   -466   -720    275    394     45     96    359    117   -369   -294   -249 
     -      0 -12464 -13507   -894  -1115  -1281   -765      *      * 
   220   2178  -2153  -7264  -6649  -4727  -4153  -5375    806  -6249  -2634  -3193  -6109   2177  -5873  -6051  -1355   -955   1906  -5244  -4902   528
     -   -149   -500    233     43   -381    399    106   -626    210   -466   -720    275    394     45     96    359    117   -369   -294   -249 
     -      0 -12464 -13507   -894  -1115  -1281   -765      *      * 
   221    530    614  -7097  -2124  -1160  -3289  -5170   1377  -6056   1437   1080  -1605  -6349  -4094  -3741  -3342  -2599   2297   -581  -2881   529
     -   -149   -500    233     43   -381    399    106   -626    210   -466   -720    275    394     45     96    359    117   -369   -294   -249 
     -      0 -12464 -13507   -894  -1115  -1281   -765      *      * 
   222  -4019   5798  -8903  -9235  -8680  -6396  -8179  -3089  -8848  -8542  -7740  -7240  -7208  -8280  -8446  -1578  -5963  -2046  -9017  -8980   530
     -   -149   -500    233     43   -381    399    106   -626    210   -466   -720    275    394     45     96    359    117   -369   -294   -249 
     -      0 -12464 -13507   -894  -1115  -1281   -765      *      * 
   223  -4186  -6488  -9044  -9403  -9134   3856  -8444  -9055  -9150  -9263  -8338  -7610  -7552  -8605  -8737  -6183  -6402  -5885  -9130  -9316   531
     -   -149   -500    233     43   -381    399    106   -626    210   -466   -720    275    394     45     96    359    117   -369   -294   -249 
     -     -6 -12463  -8042   -894  -1115  -1003   -997      *      * 
   224   1950  -4574  -7091  -6455  -2461  -1201  -3083  -1709  -6050    903   3425  -5940  -6344    501  -3190   -507   -626   -518  -1033   -965   532
     -   -149   -500    233     43   -381    399    106   -626    210   -466   -720    275    394     45     96    359    117   -369   -294   -249 
     -      0 -12460 -13502   -894  -1115  -1518   -620      *      * 
   225  -1892  -6176  -9403  -9101  -6912  -9286  -9438   3801  -9095  -2354   -742  -8939  -9002  -9088  -9300  -8684  -2499   1063  -8753  -8202   533
     -   -149   -500    233     43   -381    399    106   -626    210   -466   -720    275    394     45     96    359    117   -369   -294   -249 
     -      0 -12460 -13502   -894  -1115  -1518   -620      *      * 
   226   1839  -8354   -872  -2956  -9151  -2690  -6246  -9145  -6725  -9014  -8433  -3454  -7261  -3624  -7738   3210  -3873  -8438  -9215  -8124   534
     -   -149   -500    233     43   -381    399    106   -626    210   -466   -720    275    394     45     96    359    117   -369   -294   -249 
     -      0 -12460 -13502   -894  -1115  -1518   -620      *      * 
   227   -899  -5893    275   -801  -6200    851    685  -2397  -3678  -1893    -34   -221  -5525   3204  -1243   -290    647  -1105    732  -3852   535
     -   -149   -500    233     43   -381    400    106   -626    210   -466   -720    275    394     45     96    359    117   -369   -294   -249 
     -    -12  -7302  -8874   -162  -3235  -1518   -620      *      * 
   228  -6842  -8260  -3494  -5120  -7234  -6756  -3595  -4520  -6616  -8631  -8160  -4221  -2991  -1337  -7371  -4336  -3485  -8304  -7732   4896   537
     -   -149   -500    233     43   -381    399    106   -626    210   -466   -720    275    394     45     96    359    117   -369   -294   -249 
     -      0 -12457 -13499   -894  -1115  -1687   -537      *      * 
   229  -3501  -2332    620  -2151  -6237  -2252  -2276  -3670  -2930  -3100  -5007   4059  -4315  -1216  -3233   -956  -1072  -5539  -6101  -2893   538
     -   -149   -497    234     44   -381    398    105   -624    210   -466   -721    275    393     47     95    359    118   -368   -295   -250 
     -    -19  -6229 -13499   -781  -1258   -685  -1403      *      * 
   230   1394  -5926   1653  -1255  -3494    216  -1440  -5997     26     80  -2521    684  -5522   -915  -1233    812    -40   -835    274  -5428   541
     -   -149   -500    233     43   -381    399    106   -625    210   -466   -720    275    394     45     96    359    117   -369   -294   -247 
     -    -29  -8578  -5857   -970  -1030  -1149   -865      *      * 
   231    582  -5904    598    928  -2869     89  -2165  -3259    439  -4420  -1617  -1510    181   -126  -1332     93   2237  -3354   -370  -1554   544
     -   -149   -500    232     43   -378    399    105   -624    210   -466   -721    275    393     45     97    360    117   -368   -295   -250 
     -     -6  -8034 -13482  -2351   -315   -393  -2069      *      * 
   232    -79  -5928    406   1931  -6249    741  -1727  -3075    706  -2273  -5017   -393    663    163   -799     53     10   -540  -1132  -5428   551
     -   -149   -500    233     43   -381    399    106   -626    210   -466   -720    275    394     45     96    359    117   -369   -294   -249 
     -     -3 -12465  -9312   -894  -1115   -472  -1843      *      * 
   233    163  -5924   -837    195  -6242  -1577   -991  -1084    -50    325  -1580   -877   2897    261   -948  -1212  -1118  -1001  -1218  -2282   552
     -   -147   -500    234     42   -385    401    101   -629    211   -468   -721    277    399     43     94    357    114   -373   -299   -231 
     -   -614  -3505  -1952  -1091   -915   -915  -1091      *      * 
   234    423  -5347    693    252  -2843  -1868  -1860  -1128  -3354  -1754  -4456  -3740   2802    211   -151   -276   -254    505  -1569  -4942   558
     -   -149   -500    233     43   -381    399    107   -626    210   -466   -721    275    394     46     96    360    117   -369   -295   -249 
     -  -2580  -6162   -288   -105  -3829  -4519    -64      *      * 
   235    134  -3457   1960   1472  -3776   -227  -1604  -3529   -796  -3473  -2549   -382   2043    373  -1707   -301   -666  -3079  -3640  -2953   560
     -   -149   -500    233     43   -381    399    106   -626    210   -466   -720    275    394     45     96    359    117   -369   -294   -249 
     -     -3  -9636 -10678   -894  -1115  -6504    -16      *      * 
   236   -938  -5156    -26   -916  -5464   3414  -2896  -5315  -2920  -5222  -4439    167  -1908  -1438  -3631  -2455  -1047  -4809  -5410  -4526   561
     -   -149   -500    233     43   -381    399    106   -626    210   -466   -720    275    394     45     96    359    117   -369   -294   -249 
     -     -3  -9675 -10717   -894  -1115  -4928    -48      *      * 
   237    172  -3600   -668   -231  -3920   -564  -1761  -3670   -155  -3616  -2691  -1734   3504   -419   -865  -1309  -1292  -2302  -3784  -3102   562
     -   -149   -500    233     43   -381    399    106   -626    210   -466   -720    275    394     45     96    359    117   -369   -294   -249 
     -     -2  -9886 -10928   -894  -1115  -3382   -145      *      * 
   238  -2567  -4028   3075  -1168  -4344  -1840  -2202   -643    189    273    142    475  -3636    -30    682  -1707  -1404  -3648  -4214  -3535   563
     -   -149   -500    233     43   -381    399    106   -626    210   -466   -720    275    394     45     96    359    117   -369   -294   -249 
     -     -2 -10422 -11465   -894  -1115    -47  -4963      *      * 
   239   -546  -1168  -1297     -5  -1514  -1595   -313  -1481    197  -2266    534  -2119   2007    743   1470   -811    396   -784   -214   1225   564
     -   -149   -500    233     43   -381    399    106   -626    210   -466   -720    275    394     45     96    359    117   -369   -294   -249 
     -      0 -12439 -13481   -894  -1115  -2409   -301      *      * 
   240    260  -3250  -5704  -2654  -3249   2935   -779  -2902  -1829    339    549  -1621     27  -2119  -3530  -1655  -1081   -550  -5228  -2685   565
     -   -149   -500    233     43   -381    399    106   -626    210   -466   -720    275    394     45     96    359    117   -369   -294   -249 
     -      0 -12439 -13481   -894  -1115   -472  -1841      *      * 
   241  -2151  -2688  -7069  -4809  -2115  -2893  -2046    679  -6035   -290  -2342  -1620   3515  -1579  -2110   -879  -2046    863  -1901  -4694   566
     -   -149   -500    233     43   -381    399    105   -626    210   -466   -721    275    395     45     97    359    118   -369   -295   -249 
     -   -128  -6270  -3798    -86  -4108   -879  -1132      *      * 
   242    552  -2724    -29  -1990  -1725  -1823    616  -3850   1611   -682    -30  -1945  -2205   -328   2088    393   -829  -2442   -941   1054   568
     -   -149   -500    233     43   -381    399    106   -626    210   -466   -720    275    394     45     96    359    117   -369   -294   -249 
     -      0 -12358 -13401   -894  -1115   -238  -2719      *      * 
   243  -2804  -5560   -245  -2185  -1019  -1229    340   -509  -2249    499  -1414   3437   -203  -3097  -2207   -629  -2676   -395  -5837  -3088   569
     -   -149   -500    233     43   -381    399    106   -626    210   -466   -720    275    394     45     96    359    117   -369   -294   -249 
     -    -31 -12457  -5589   -894  -1115  -1690   -535      *      * 
   244  -2201  -4543  -7046  -1630    614  -4267   -976    320  -4481   1704   2345  -3519  -1133    921  -5814  -2875   -521   -549   2861   1604   570
     -   -149   -500    232     42   -381    399    105   -627    210   -467   -721    275    401     46     95    359    118   -370   -295   -250 
     -    -42  -5132 -13469   -184  -3060  -2546   -271      *      * 
   245    234  -5454  -2596   -946   1361   1048   -551     -7  -2144   -335   1715  -2688   -157   -466    797     76     19   -931   1475  -1379   573
     -   -149   -500    233     43   -381    399    106   -626    210   -466   -720    275    394     45     96    359    117   -369   -294   -249 
     -      0 -12428 -13470   -894  -1115  -2733   -235      *      * 
   246   -497  -1910   -304      1  -1946  -2869    260  -1285   -133   -403    956   1552  -1176   1980    108    154    689  -1882  -6071    127   574
     -   -149   -500    233     43   -381    399    106   -626    210   -466   -720    275    394     45     96    359    117   -369   -294   -249 
     -      0 -12428 -13470   -894  -1115   -143  -3410      *      * 
   247   -268  -4584  -7104  -4263   -312  -4252  -5177   2580  -6062   1650    632  -5951  -6355  -4455  -5862  -5390  -2014   1585  -1705  -3421   575
     -   -149   -500    233     43   -381    399    106   -626    210   -466   -720    275    394     45     96    359    117   -369   -294   -249 
     -      0 -12470 -13512   -894  -1115   -701  -1378      *      * 
   248  -2776  -4584  -7102  -6466  -2193  -4107  -2447   2666  -4935   1897  -2103  -3643  -6354  -2297  -4684  -4077  -2026   1731  -5041  -4699   576
     -   -148   -499    233     43   -381    398    106   -626    210   -466   -721    275    394     45     96    359    117   -369   -294   -249 
     -     -8 -10357  -7802  -2590   -262   -701  -1378      *      * 
   249      0  -5634  -3436  -1609     72    140  -1610   -162    869  -2482    282  -1934  -1470  -1866    134    479   1565   1071     85    624   590
     -   -149   -500    234     43   -381    399    106   -626    210   -466   -720    275    394     47     96    359    117   -369   -294   -249 
     -     -5  -8277 -13506   -975  -1026   -741  -1316      *      * 
   250  -1287  -2234  -2737  -1630  -6251  -3156   -465  -6002   3196  -5946    -72   1432  -2630    704    752  -1304  -1067  -4356  -6113  -5431   593
     -   -149   -500    233     43   -381    399    106   -626    210   -466   -720    275    394     45     96    359    117   -369   -294   -249 
     -      0 -12467 -13509   -894  -1115   -972  -1028      *      * 
   251  -2773    271  -4306   -823  -1680  -2502  -4091  -6001   -405  -5946  -5019  -1933  -2475   1279   3523    740  -1810  -3332  -6113  -5431   594
     -   -149   -500    232     42   -381    398    105   -627    211   -467   -721    286    393     45     96    359    117   -370   -295   -250 
     -    -43  -5092 -13509    -96  -3959   -972  -1028      *      * 
   252   1195  -1342  -7125  -6491  -4561  -2676  -5203   2237  -6087   2112   -805  -5974  -1855  -5710  -5887  -1779  -2480     78  -5068  -4726   597
     -   -149   -500    233     43   -381    399    106   -626    210   -466   -720    275    394     45     96    359    117   -369   -294   -249 
     -      0 -12467 -13509   -894  -1115   -972  -1028      *      * 
   253  -3522  -2337  -2946  -1327  -2534  -5464  -1002  -2208   1379   -553   -928  -1623  -5555  -1140   2405   -707   2497  -1998  -6036  -3551   598
     -   -149   -500    233     43   -381    399    106   -626    210   -466   -720    275    394     45     96    359    117   -369   -294   -249 
     -      0 -12467 -13509   -894  -1115   -972  -1028      *      * 
   254  -2113  -4581  -7100  -6464   -732  -6302  -1425   1627  -6059    684   4089  -3708  -6352  -1867   -735  -5387  -2865   1262  -5038  -2671   599
     -   -149   -500    233     43   -381    399    106   -626    210   -466   -720    275    394     45     96    359    117   -369   -294   -249 
     -      0 -12467 -13509   -894  -1115   -972  -1028      *      * 
   255  -3740  -5956  -4335   2035  -3572  -4056   -287  -6028    645  -5970  -5045  -1795  -5550   3192   1902  -3315  -1331  -5580  -6134  -2943   600
     -   -149   -500    233     43   -381    399    106   -626    210   -466   -720    275    394     45     96    359    117   -369   -294   -249 
     -      0 -12467 -13509   -894  -1115   -713  -1359      *      * 
   256  -5017  -7418  -4687  -4344  -1610   3771  -6375  -8833  -4098  -8725  -8043  -5743  -2812  -6075   -935  -4205  -6655  -8027  -8788  -8164   601
     -   -149   -500    233     43   -381    399    106   -626    210   -466   -720    275    394     45     96    359    117   -369   -294   -249 
     -      0 -12469 -13511   -894  -1115   -820  -1206      *      * 
   257  -8175  -7494 -10412  -9895   4377 -10287  -8250  -1345  -9698   -544    222  -9838  -9211  -8313  -9093  -9698  -7990  -1997  -6915   -650   602
     -   -149   -500    233     43   -381    399    106   -626    210   -466   -720    275    394     45     96    359    117   -369   -294   -249 
     -      0 -12469 -13511   -894  -1115   -631  -1497      *      * 
   258  -2475  -4584  -7102  -6466  -1025  -3796  -3259   3076  -4218   1228    577  -1916  -6354  -5684  -2422  -1973   -164    910  -5041  -4699   603
     -   -149   -500    233     43   -381    399    106   -626    210   -466   -720    275    394     45     96    359    117   -369   -294   -249 
     -      0 -12470 -13512   -894  -1115   -701  -1378      *      * 
   259   -992   -853  -4500  -4492   -841  -3034  -5176   1486  -6061  -1335    600  -5950  -6354   -326  -5861  -3386  -1363   3197  -5041   -739   604
     -   -149   -500    233     43   -381    399    106   -626    210   -466   -720    275    394     45     96    359    117   -369   -294   -249 
     -      0 -12470 -13512   -894  -1115   -701  -1378      *      * 
   260   -562  -3051  -3859  -6156   2225    585    328  -1482  -3949    454    970  -1273   -326  -2467   -508   1286    237  -2111    519    454   605
     -   -150   -501    247     43   -382    397    104   -628    209   -467   -722    274    392     50     95    358    117   -371   -296   -251 
     -    -90  -4043 -13512    -20  -6206   -701  -1378      *      * 
   261  -3584  -5934   3561    339  -2474  -2542  -1067  -6006  -2169  -5950  -3167   1111  -5527  -1041    190   -792  -2088  -5556  -6117  -2622   607
     -   -146   -503    234     42   -384    402    115   -624    212   -468   -723    275    394     47     94    358    114   -372   -297   -252 
     -   -112  -3750 -13512   -829  -1194   -701  -1378      *      * 
   262  -3827  -4719  -2352  -2813   1995  -4425   3222  -2280  -5359  -2382     52  -1581  -3386  -1037  -2465  -3565  -2788  -2952   2521   3647   611
     -   -149   -500    233     43   -381    398    105   -627    210   -466   -721    275    394     49     95    359    118   -366   -295   -250 
     -    -31  -5583 -13512    -55  -4738   -701  -1378      *      * 
   263   1369  -5695  -2426   -962    690    609  -1229    -99   -390   -167   1732  -1544  -1402    320   -284  -1200   -824  -1028   1822    785   613
     -   -149   -500    233     43   -381    399    106   -626    210   -466   -720    275    394     45     96    359    117   -369   -294   -249 
     -      0 -12470 -13512   -894  -1115   -701  -1378      *      * 
   264   -217  -5933   2646    630  -6254   -880   2815  -6005    285  -5949  -5022   -185    400   -357  -2047   -415  -1272  -5555  -1702  -4031   614
     -   -149   -500    233     43   -381    399    106   -626    210   -466   -720    275    394     45     96    359    117   -369   -294   -249 
     -      0 -12470 -13512   -894  -1115   -701  -1378      *      * 
   265  -1279  -2420      5   -201  -3917  -1596   1175  -2262   1282    253   -360  -1908  -3666   1269   2635  -2037  -3070   -829  -6113  -5431   615
     -   -149   -500    234     43   -381    399    106   -626    210   -466   -720    275    394     45     96    360    117   -369   -294   -249 
     -    -19  -7591  -7030   -190  -3018   -701  -1378      *      * 
   266   -126  -4654  -3348  -2799   2468  -3554    913   -268  -4125  -1846   1087  -4010  -2363    157    -51  -4023  -2352  -1195   2668   3151   617
     -   -146   -501    234     43   -381    399    104   -626    209   -466   -719    274    392     47     96    358    118   -369   -289   -251 
     -   -102  -3877 -13501    -18  -6357   -344  -2238      *      * 
   267    746  -4391    798    378  -3423    528   -212  -4431    238  -3966   -792  -1208   2779    -78  -1273   -956  -1933  -4384  -6116  -1532   619
     -   -149   -500    233     43   -381    399    106   -626    210   -466   -720    275    394     45     96    359    117   -369   -294   -249 
     -      0 -12470 -13512   -894  -1115   -701  -1378      *      * 
   268    404  -5933    511   3080  -4513  -4098  -2480  -2994    721  -4221  -2812  -2144  -1023    864  -1077  -2589  -1924  -3384  -6116  -5433   620
     -   -149   -500    233     43   -381    398    105   -626    212   -465   -721    275    394     45     96    359    117   -369   -295   -249 
     -     -8  -8254  -8791  -1446   -660   -701  -1378      *      * 
   269   2071  -1193  -7100  -6463   3038    647    607  -1055  -6058  -1347    235  -5947  -6351  -5681  -2639  -1741  -4694  -1672    -19    244   624
     -   -149   -500    233     43   -381    399    106   -626    210   -466   -720    275    394     45     96    359    117   -369   -294   -249 
     -      0 -12467 -13509   -894  -1115  -1004   -996      *      * 
   270    284  -2207  -2550   -426    337  -2112  -1680   1249  -1879   1364    780  -1579  -6061    865    -52  -1296   -468    671  -2845   -350   625
     -   -149   -500    233     43   -381    399    106   -626    210   -466   -720    275    394     45     96    359    117   -369   -294   -249 
     -      0 -12467 -13509   -894  -1115  -1004   -996      *      * 
   271   1297  -2696    -90   1459  -6251   -540   -929  -2808   1571  -3086  -1032  -1118  -2565   1428    913   -563  -1103  -2640  -6113  -5430   626
     -   -149   -500    233     43   -381    399    106   -626    210   -466   -720    275    394     45     96    359    117   -369   -294   -249 
     -      0 -12467 -13509   -894  -1115  -1004   -996      *      * 
   272    203  -5924   1470   2013   -708  -4385   -534  -1327    441  -3104   -769  -1204  -5525   2191   -490  -2814   -838  -1074  -1055   -826   627
     -   -149   -500    233     43   -381    399    106   -626    210   -466   -720    276    394     45     96    359    117   -369   -294   -249 
     -     -3  -9194 -13509   -418  -1991  -1004   -996      *      * 
   273  -1929  -2023  -7101  -6465  -2317  -6302  -3235    727  -5154   2025   3577  -1406  -6352  -5682  -5859  -5387  -3359   1378  -5039  -1892   629
     -   -149   -500    233     43   -381    399    106   -626    210   -466   -720    275    394     45     96    359    117   -369   -294   -249 
     -      0 -12467 -13509   -894  -1115   -539  -1681      *      * 
   274   1860  -2642  -3218  -1301  -6190   1274  -2188  -1005  -1725   -270   -115  -1692  -1300    270   -973   1122    341   -894  -6085  -5414   630
     -   -149   -500    233     43   -381    399    106   -626    210   -466   -720    275    394     45     96    359    117   -369   -294   -249 
     -      0 -12470 -13512   -894  -1115   -701  -1378      *      * 
   275    128  -3030   -757    756  -6254   1321  -1085  -3382   1179  -5949  -5022  -1064   1487   1918   -155  -1260    -53  -3915  -1702  -5433   631
     -   -149   -500    233     43   -381    399    106   -626    210   -466   -720    275    394     45     96    359    117   -369   -294   -249 
     -      0 -12470 -13512   -894  -1115   -701  -1378      *      * 
   276   -682  -1667  -7051  -6418  -3952  -1981    889  -4085  -2105    212    292  -5927  -6350  -4224  -3413  -2830  -4698  -4006   5621   1492   632
     -   -149   -500    233     43   -381    399    106   -626    210   -466   -720    275    394     45     96    359    117   -369   -294   -249 
     -      0 -12470 -13512   -894  -1115   -701  -1378      *      * 
   277  -2199  -4584  -3390  -3644   -470  -4520  -5176   2161  -6061   1773    464  -5951  -6354  -5684  -4103  -4853  -3129   2139  -1968   -317   633
     -   -149   -500    233     43   -381    399    106   -626    210   -466   -720    275    394     45     96    359    117   -369   -294   -249 
     -     -1 -12470 -10282   -894  -1115   -701  -1378      *      * 
   278   1732  -5932  -1400  -1123  -6253  -1389   -597  -4052   1916  -2351    229   -629  -4020   1196   1543   -213  -1185  -2532  -1740  -2177   634
     -   -149   -500    233     43   -381    399    106   -626    210   -466   -720    275    394     45     96    359    117   -369   -294   -249 
     -      0 -12469 -13511   -894  -1115   -808  -1221      *      * 
   279    432  -5722   1366   2638  -6140  -2872  -2517  -5935   -990  -5907  -4937   -968  -5468   1196  -2004   1131   -914  -5510  -5803  -5350   635
     -   -149   -500    233     43   -381    399    106   -626    210   -466   -720    275    394     45     96    359    117   -369   -294   -249 
     -      0 -12469 -13511   -894  -1115   -808  -1221      *      * 
   280  -7011  -9058   -331  -3188  -9202   3724  -6121  -6239  -1311  -8957  -8423  -2044  -7299  -3125  -3927  -6602  -7102  -8620  -9116  -8043   636
     -   -149   -500    233     43   -381    399    106   -626    210   -466   -720    275    394     45     96    359    117   -369   -294   -249 
     -      0 -12469 -13511   -894  -1115   -808  -1221      *      * 
   281  -1286  -5932   -707    193  -6253  -5432  -1157  -4240   3159  -3235  -5021  -2830  -5526   1186   1136   -604   -623  -3246  -6115  -3307   637
     -   -149   -500    233     43   -381    399    106   -626    210   -466   -720    275    394     45     96    359    117   -369   -294   -249 
     -     -1 -12469 -10384   -894  -1115   -808  -1221      *      * 
   282  -7936  -7298 -10367  -9808   -519 -10240  -8947   2622  -9651   2211    471  -9968  -9189  -8374  -9128  -9666  -7783   1200  -7359  -3813   638
     -   -149   -500    233     43   -381    399    106   -626    210   -466   -720    275    394     45     96    359    117   -369   -294   -249 
     -      0 -12468 -13510   -894  -1115   -901  -1107      *      * 
   283   -693  -5930  -1936  -1892  -6251  -4044   1445  -1510   3030  -4427  -5020  -1768  -5525   1374    494  -2121     44    255  -6114  -5431   639
     -   -149   -500    233     43   -381    399    106   -626    210   -466   -720    275    394     45     96    359    117   -369   -294   -249 
     -      0 -12468 -13510   -894  -1115   -901  -1107      *      * 
   284     69   -525  -2602  -3263    591  -4395   1683  -1101  -5986  -1999  -2509  -2096   -592  -5627   -641   -328   -243    771   2006   3480   640
     -   -149   -500    234     43   -381    399    106   -626    210   -466   -720    275    394     45     96    359    117   -369   -294   -249 
     -     -6  -8107 -10564   -977  -1023   -742  -1314      *      * 
   285  -1455  -5929    265    184  -2018  -2379    164  -3027   1735   -657  -1667  -1324  -1210    390   2582  -1924  -1042    -88  -6113  -2158   643
     -   -149   -500    233     43   -381    399    106   -626    210   -466   -720    275    394     45     96    359    117   -369   -294   -249 
     -      0 -12468 -13510   -894  -1115   -889  -1120      *      * 
   286  -1925  -2368  -1557   3521  -2209  -3340    149   -988  -1802  -1649  -4773  -3307  -5614   -738  -4322  -2559  -1339   -840  -5910  -1387   644
     -   -149   -500    233     43   -381    399    106   -626    210   -466   -720    275    394     45     96    359    117   -369   -294   -249 
     -      0 -12468 -13510   -894  -1115   -889  -1120      *      * 
   287  -2255  -5931   2444   -511  -2538  -3345   3067  -6002  -2726  -5946  -5020   -748  -4744   -407  -3252   -106   2308  -3012  -2430  -1601   645
     -   -149   -500    233     43   -381    399    106   -626    210   -466   -720    275    394     45     96    359    117   -369   -294   -249 
     -      0 -12468 -13510   -894  -1115   -718  -1351      *      * 
   288  -2235  -2045  -7100   -772  -1071  -6303  -2378   2539  -6060  -1050    489  -3864  -6353  -3930  -1283  -3252  -1057   2731  -5040  -1781   646
     -   -149   -500    233     43   -381    399    106   -626    210   -466   -720    275    394     45     96    359    117   -369   -294   -249 
     -      0 -12469 -13511   -894  -1115   -787  -1249      *      * 
   289    312  -4880  -1860   -907     58  -5977    150    397  -2035   -302   -919  -2055  -6046   -655   -886   -971   1546   2124  -1937    735   647
     -   -153   -508    240     53   -389    399    107   -629    210   -460   -725    271    386     37     90    358    122   -350   -303   -258 
     -    -79  -4249 -10144  -2850   -215   -787  -1249      *      * 
   290  -2290  -2771   2064   2679  -3249  -3701    349  -2397    -43  -4403  -3347    -45  -1613    904  -2613  -1715  -1057   -863  -6112  -1340   660
     -   -149   -500    233     43   -381    399    106   -626    210   -466   -720    275    394     45     96    359    117   -369   -294   -249 
     -      0 -12466 -13508   -894  -1115   -900  -1108      *      * 
   291  -2585  -6662  -2367  -6165  -8855   3745  -6840  -8674  -1209  -8730  -7908  -3816  -7204  -6596  -2257  -3020  -4157  -3820  -8837  -8393   661
     -   -150   -501    234     42   -382    408    104   -627    209   -467   -722    274    394     44     95    359    117   -370   -296   -251 
     -    -84  -4142 -13508    -21  -6106   -900  -1108      *      * 
   292  -8037  -7384 -10438  -9855   2322 -10313  -8935   1781  -9688   2498  -1350 -10051  -2369  -8347  -9122  -9745  -7867   -351  -7318  -7587   663
     -   -149   -500    233     43   -381    399    106   -626    210   -466   -720    275    394     45     96    359    117   -369   -294   -249 
     -      0 -12466 -13508   -894  -1115   -900  -1108      *      * 
   293   -129  -5932   1843   3289  -6253  -1682  -2246  -6004  -1173  -5948  -3370  -2790  -4084  -1059  -2486  -3180  -2178  -5554  -6115  -2832   664
     -   -149   -500    233     43   -381    399    106   -626    210   -466   -720    275    394     45     96    359    117   -369   -294   -249 
     -     -1 -12466 -11253   -894  -1115   -900  -1108      *      * 
   294     35  -5929   -888   -998  -6250  -1692   -108  -6001    395  -4776  -5018   3084  -5522   1619   -382   1050   -996  -2908  -6112  -5429   665
     -   -149   -500    233     43   -381    399    106   -626    210   -466   -720    275    394     45     96    359    117   -369   -294   -249 
     -      0 -12465 -13508   -894  -1115   -943  -1060      *      * 
   295   2707    645  -7098  -6462    572  -1130  -5171    602  -6057   -997   1817  -3809  -6350  -3277  -5857  -1604    190      1  -5037  -2665   666
     -   -149   -500    233     43   -381    399    106   -626    210   -466   -720    275    394     45     96    359    117   -369   -294   -249 
     -      0 -12465 -13508   -894  -1115   -943  -1060      *      * 
   296   -625  -2318  -4392  -1731  -1561   -645  -3430   -577  -6006  -1706  -1323  -5914   3820  -4156  -2546  -3155  -2186   -257  -5043  -2541   667
     -   -148   -500    232     43   -380    399    106   -625    210   -465   -721    275    395     45     96    359    117   -369   -295   -250 
     -     -2  -9489 -13508  -3758   -111   -943  -1060      *      * 
   297    920  -5929   1601   1989  -6250  -1840  -1316  -2173    225  -3327  -3418   -582  -1571   1820   -447   -393   -829  -3098  -6112  -5429   691
     -   -149   -500    233     43   -381    399    106   -626    210   -466   -720    275    394     45     96    359    117   -369   -294   -249 
     -      0 -12465 -13508   -894  -1115   -943  -1060      *      * 
   298   3211  -4875  -7412  -6852  -4990    635  -5585  -1259  -6451  -3308  -4234  -6207  -6546  -4287  -6245  -1105    460   -877  -5489  -3192   692
     -   -149   -500    233     43   -381    399    106   -626    210   -466   -720    275    394     45     96    359    117   -369   -294   -249 
     -      0 -12464 -13507   -894  -1115   -943  -1060      *      * 
   299  -4169  -7293 -10094  -9575   3735  -9805  -7822   -801  -9322   1838  -2797  -9333  -8995  -8119  -8799  -9108  -7724  -3313   2069   -526   693
     -   -149   -500    233     43   -381    399    106   -626    210   -466   -720    275    394     45     96    359    117   -369   -294   -249 
     -      0 -12464 -13507   -894  -1115   -943  -1060      *      * 
   300   -999   1079  -2116  -2352  -2167  -1480   -800   2086  -1368    745   1891   1192  -2875   -209   -770  -1664  -1260    899  -5536  -5056   694
     -   -149   -500    233     43   -381    399    106   -626    210   -466   -720    275    394     45     96    359    117   -369   -294   -249 
     -      0 -12464 -13507   -894  -1115   -943  -1060      *      * 
   301   -638  -2138   1188  -1178  -3251   2616  -4088  -5993    213  -1264    962   -919  -5522  -1628    627    191  -2572  -5545  -1369  -3492   695
     -   -149   -500    233     43   -381    399    106   -626    210   -466   -720    275    394     45     96    359    117   -369   -294   -249 
     -      0 -12464 -13507   -894  -1115   -943  -1060      *      * 
   302  -7195  -2084  -9591  -8997  -1299  -9115  -7923   -468  -8718   2872   3178  -8796  -8598  -7841  -8355  -3451  -4744  -1115  -6955  -6993   696
     -   -149   -500    233     43   -381    399    106   -626    210   -466   -720    275    394     45     96    359    117   -369   -294   -249 
     -      0 -12464 -13507   -894  -1115   -943  -1060      *      * 
   303  -7852  -7271 -10101  -9555   3578  -9798  -7961  -2956  -9303   1991   1757  -9374  -8979  -2846  -8785  -5597  -7691  -3966  -6791    387   697
     -   -149   -500    233     43   -381    399    106   -626    210   -466   -720    275    394     45     96    359    117   -369   -294   -249 
     -      0 -12464 -13507   -894  -1115   -943  -1060      *      * 
   304    204  -5928    324   1296  -6249  -2252    635  -3983   1186  -3113  -2465    259  -5521    204   1013    834   1254  -2860  -6111  -2232   698
     -   -149   -500    233     43   -381    399    106   -626    210   -466   -720    275    394     45     96    359    117   -369   -294   -249 
     -      0 -12464 -13507   -894  -1115   -943  -1060      *      * 
   305  -6598  -7979  -1583  -3542  -9141   3783  -6346  -9120  -6838  -9027  -8411  -2417  -4050  -6062  -7812  -2345  -3890  -5160  -9222  -8197   699
     -   -150   -501    233     47   -382    398    105   -627    211   -467   -722    280    393     49     95    359    116   -370   -296   -250 
     -    -57  -4702 -13507   -457  -1881   -863  -1151      *      * 
   306    527  -2211    604   1514  -6249    784  -1207  -2937   2134  -4037  -2640  -1504  -5522   -577   1049  -1298  -1305  -2020  -6111  -5428   704
     -   -149   -500    233     43   -381    399    106   -626    210   -466   -720    275    394     45     96    359    117   -369   -294   -249 
     -      0 -12465 -13507   -894  -1115   -900  -1108      *      * 
   307  -2939  -6260  -5291  -5022  -2559  -3318    375  -6970   -896  -7014  -6150   4224  -1160  -4995  -5473  -2248  -1538  -6426  -7212  -3271   705
     -   -149   -500    233     43   -381    399    106   -626    210   -466   -720    275    394     45     96    359    117   -369   -294   -249 
     -      0 -12465 -13507   -894  -1115   -900  -1108      *      * 
   308  -3064  -1620  -2437  -2740   2573  -5894  -1895   1088    471   -337   -922   -658  -1910   -416   -366  -1883   1568    877  -5368  -3054   706
     -   -149   -500    233     43   -381    399    106   -626    210   -466   -720    275    394     45     96    359    117   -369   -294   -249 
     -      0 -12465 -13507   -894  -1115   -900  -1108      *      * 
   309  -3474  -6427  -8943  -9304  -9093   3853  -8389  -8995  -9089  -9211  -8276  -7534  -7493  -8534  -8687  -5721  -6331  -7676  -9121  -9279   707
     -   -149   -500    233     43   -381    399    106   -626    210   -466   -720    275    394     45     96    359    117   -369   -294   -249 
     -      0 -12465 -13507   -894  -1115   -900  -1108      *      * 
   310  -4228  -7807  -8542  -6731  -8936  -7726  -5571  -8128   3995  -7712  -7077  -2783  -7671  -5154   -799  -7184  -2966  -7905  -7501  -7498   708
     -   -149   -500    233     43   -381    399    106   -626    210   -466   -720    275    394     45     96    359    117   -369   -294   -249 
     -     -2 -12461  -9683   -894  -1115   -900  -1108      *      * 
   311    848  -1167  -7003  -6373  -3088  -5498  -5149  -2856  -2404   1597   2780  -3532  -2419   2214   -199  -3238    -65    212  -5039  -4695   709
     -   -149   -500    233     43   -381    399    106   -626    210   -466   -720    275    394     45     96    359    117   -369   -294   -249 
     -      0 -12460 -13502   -894  -1115  -1044   -957      *      * 
   312  -4014  -2438  -9154  -8754  -6442  -8841  -8374   1901  -8617   1725   1435  -8494  -8627  -5060  -8637  -8127  -3619   2608  -7874  -7485   710
     -   -149   -500    233     43   -381    399    106   -626    210   -466   -720    275    394     45     96    359    117   -369   -294   -249 
     -      0 -12460 -13502   -894  -1115  -1044   -957      *      * 
   313  -4503  -1433  -8185  -7638  -3636  -4021  -6605   1469  -7319    291  -4710  -7199  -7529  -7008  -7190  -6693   -229   3323  -6410  -3076   711
     -   -149   -500    233     43   -381    399    106   -626    210   -466   -720    275    394     45     96    359    117   -369   -294   -249 
     -      0 -12457 -13499   -894  -1115   -785  -1253      *      * 
   314   -602  -1094  -2244     15  -6242  -4331    148  -4659   3039  -2799  -3501  -3026  -5516    754   1979  -2323  -1953  -1631  -6104  -3069   712
     -   -149   -500    233     43   -381    399    106   -626    210   -466   -720    275    394     45     96    359    117   -369   -294   -249 
     -      0 -12459 -13501   -894  -1115   -589  -1577      *      * 
   315  -1721  -2078  -7101  -6465   -941  -4756  -5175   1630  -6060   1488  -1228  -5950  -3464  -5683  -5860  -4736  -2231   2853  -5040  -3231   713
     -      *      *      *      *      *      *      *      *      *      *      *      *      *      *      *      *      *      *      *      * 
     -      *      *      *      *      *      *      *      *      0 
//
HMMER2.0  [2.3.2]
NAME  MDR003
LENG  250
ALPH  Amino
RF    no
CS    no
MAP   yes
COM   hmmbuild -F -n cluster069m1 cluster069m1.refined.hmm cluster069m1.refined.seed
COM   hmmcalibrate cluster069m1.refined.hmm
NSEQ  706
DATE  Fri Jun 12 18:18:48 2009
CKSUM 627
GA    269.60 269.60
XT      -8455     -4  -1000  -1000  -8455     -4  -8455     -4 
NULT      -4  -8455
NULE     595  -1558     85    338   -294    453  -1158    197    249    902  -1085   -142    -21   -313     45    531    201    384  -1998   -644 
EVD   -206.954483   0.209426
HMM        A      C      D      E      F      G      H      I      K      L      M      N      P      Q      R      S      T      V      W      Y    
         m->m   m->i   m->d   i->m   i->i   d->m   d->d   b->m   m->e
           -9      *  -7348
     1  -1395  -7954  -8789  -6767  -8960  -7858     15  -2481   1876  -7719  -7089  -6522  -7737  -5150   3778  -7317  -7031  -7966   -669  -7496    18
     -   -149   -500    233     43   -381    399    106   -626    210   -466   -720    275    394     45     96    359    117   -369   -294   -249 
     -      0 -12507 -13549   -894  -1115   -701  -1378     -9      * 
     2  -7158  -9271   4198  -2132  -9384  -6844  -6328  -9409  -6813  -9224  -8703  -3243  -7452  -6028  -7890  -6745  -4220  -8826  -9428  -8248    19
     -   -149   -500    233     43   -381    399    106   -626    210   -466   -720    275    394     45     96    359    117   -369   -294   -249 
     -      0 -12630 -13672   -894  -1115   -701  -1378      *      * 
     3  -1546   -837  -5006  -6653  -3658  -4339  -5365   1095  -6249   -280   -911  -6138  -2845  -5872  -6049  -5577  -2141   3451  -5229  -2731    20
     -   -149   -500    233     43   -381    399    106   -626    210   -466   -720    275    394     45     96    359    117   -369   -294   -249 
     -      0 -12644 -13686   -894  -1115   -701  -1378      *      * 
     4   -353  -4754  -7272  -4213   -856  -3247  -5346  -3200  -6231   2418   3637  -2865  -6524  -2962  -4349  -5559  -3076    226  -5211  -2132    21
     -   -149   -500    233     43   -381    399    106   -626    210   -466   -720    275    394     45     96    359    117   -369   -294   -249 
     -      0 -12644 -13686   -894  -1115   -701  -1378      *      * 
     5   -259   -958  -1900  -4234  -1609  -1373  -1839   1851  -1237    198    759   1236  -6477  -2531  -1886  -1546     57   1833    476   -480    22
     -   -149   -500    233     43   -381    399    106   -626    210   -466   -720    275    394     45     96    359    117   -369   -294   -249 
     -      0 -12644 -13686   -894  -1115   -701  -1378      *      * 
     6   3085   -718  -7329  -6704  -4786  -1616  -5419  -2895  -6300  -2472  -1194  -6169  -6563  -2854  -6100    420    -51    959  -5290  -4948    23
     -   -149   -500    233     43   -381    399    106   -626    210   -466   -720    275    394     45     96    359    117   -369   -294   -249 
     -      0 -12644 -13686   -894  -1115   -701  -1378      *      * 
     7  -2825  -4754  -7270  -6634  -1033  -6474  -5345  -1807  -2677   2552   3447  -1809  -6524  -2120  -6030  -1191     52  -2438  -5211  -1871    24
     -   -149   -500    233     43   -381    399    106   -626    210   -466   -720    275    394     45     96    359    117   -369   -294   -249 
     -      0 -12644 -13686   -894  -1115   -701  -1378      *      * 
     8  -3739  -8012   -299  -5339  -9314   3752  -6576  -9285  -7071  -9210  -8576  -1977  -7447  -3902  -8020  -2718  -6973  -8452  -9402  -8410    25
     -   -149   -500    233     43   -381    399    106   -626    210   -466   -720    275    394     45     96    359    117   -369   -294   -249 
     -      0 -12652 -13695   -894  -1115   -701  -1378      *      * 
     9  -1815  -5716  -3287  -1314   -848  -2908  -2561    469   -445   1147   3315  -1457  -4167   1751    791  -3122  -1099     44  -6001  -5428    26
     -   -149   -500    233     43   -381    399    106   -626    210   -466   -720    275    394     45     96    359    117   -369   -294   -249 
     -      0 -12653 -13695   -894  -1115   -701  -1378      *      * 
    10  -2005  -2918  -3754  -6654   -707  -4525  -1482   1329  -3937   1607    542  -6138  -6542  -2627  -3163  -2934  -3478   1403  -5229   3081    27
     -   -149   -500    233     43   -381    399    106   -626    210   -466   -720    275    394     45     96    359    117   -369   -294   -249 
     -      0 -12662 -13705   -894  -1115   -701  -1378      *      * 
    11   -329  -6131    601    470  -6452   -171  -1780  -3222  -1580  -6147  -2826   -802   3303    -38  -1154   -271  -1316  -2992  -1974  -2937    28
     -   -147   -502    231     42   -380    397    104   -624    208   -467   -722    273    401     46     94    361    116   -363   -296   -251 
     -   -118  -3674 -13717    -13  -6768   -701  -1378      *      * 
    12   -465  -6128   1966    926  -1688   2160   -442  -2916  -2222  -3193  -3195  -1029  -1165   -624  -1887    224   -766  -1225   -219  -1911    30
     -   -153   -507    230     61   -388    395    115   -630    212   -467   -720    271    393     52     93    356    116   -370   -302   -229 
     -  -1879  -3184   -694  -1352   -717   -701  -1378      *      * 
    13   1751  -3760    289  -1192  -1097  -4852   -710    583  -2882   -174   -127   1101   1183  -3581  -3988   -415    578   -207  -4173  -2462    41
     -   -149   -500    233     43   -381    399    106   -626    210   -466   -720    275    394     45     96    359    117   -369   -294   -249 
     -  -1106 -11295   -902   -894  -1115  -6983    -11      *      * 
    14  -1119  -2595   -796  -1531  -2571    818  -2804   1148  -3183   1779    532   -683  -4052   -478  -3292    -79  -1312    642  -3032    -59    42
     -   -149   -500    233     43   -381    399    106   -626    210   -466   -720    275    394     45     96    359    117   -369   -294   -249 
     -    -87 -10191  -4119   -894  -1115  -5397    -35      *      * 
    15     81  -3782   -667   1888   1274   -486   -492    796  -1029  -1012  -2881   -511   1825  -1613  -2156  -1082   -738  -3382  -3989  -3331    43
     -   -149   -500    233     43   -381    399    106   -626    210   -466   -720    275    394     45     96    359    117   -369   -294   -249 
     -     -2 -10227 -11270   -894  -1115  -4394    -70      *      * 
    16   -166  -4071   1084    790   -755   1375     90  -2115  -1830   -121  -3161   1065  -3682    151  -1169    -26    810  -1406  -4258  -3579    44
     -   -149   -500    233     43   -381    399    106   -626    210   -466   -720    275    394     45     96    359    117   -369   -294   -249 
     -     -2 -10475 -11518   -894  -1115  -4991    -46      *      * 
    17  -1701   -857   1060   -628  -4516   2179   -883  -4267   -320  -1125  -3284    524    483    -33  -2443   1142   -313  -3817  -4379  -3696    45
     -   -149   -500    233     43   -381    399    106   -626    210   -466   -720    275    394     45     96    359    117   -369   -294   -249 
     -     -1 -10602 -11644   -894  -1115  -6811    -13      *      * 
    18    776  -3661    691   -259   2214   -919  -1368  -3408  -2321    145   -918  -1194   -675  -2253   1582   -962  -2053   -382    935   -344    46
     -   -149   -500    233     43   -381    399    106   -626    210   -466   -720    275    394     45     96    359    117   -369   -294   -249 
     -     -1 -10614 -11656   -894  -1115  -6619    -15      *      * 
    19   1765   -102   -450   1318  -1425   -269  -2472    308  -1365    815  -3086   -875  -1143  -1495  -1679   -224  -1014  -2572      2  -3605    47
     -   -149   -500    233     43   -381    399    106   -626    210   -466   -720    275    394     45     96    359    117   -369   -294   -249 
     -     -1 -10631 -11673   -894  -1115   -985  -1015      *      * 
    20  -2103  -5482   2148   1636  -4900   1202   -505  -5554   -644  -3000  -2441  -1109     40   1416    511  -1378  -1283  -5104  -1274  -1758    48
     -   -149   -500    233     43   -381    399    106   -626    210   -466   -720    275    394     45     96    359    117   -369   -294   -249 
     -  -1378 -11999   -701   -894  -1115  -6281    -19      *      * 
    21   1173  -4048  -2684   -323  -4297  -1566   -563   -867  -1487   -491  -1558  -2431   2586   2013    414  -1152  -2698  -1538  -4276  -3639    49
     -   -149   -500    233     43   -381    399    106   -626    210   -466   -720    275    394     45     96    359    117   -369   -294   -249 
     -     -1 -10623 -11665   -894  -1115    -85  -4133      *      * 
    22    872  -6077    838    547  -6397   1039    360  -2640  -2879  -1121  -3302    435    900   -749    215   -535    362     61  -6260  -1314    50
     -   -149   -500    233     43   -381    399    106   -626    210   -466   -720    275    394     45     96    359    117   -369   -294   -249 
     -  -3289 -12620   -156   -894  -1115  -3302   -154      *      * 
    23  -2016   4741  -4278  -3646  -1728  -3523  -2370   -369  -3140  -1696   2650  -3150  -3592  -2864   -320  -1832  -1966  -1279  -2249   2215    51
     -   -149   -500    233     43   -381    399    106   -626    210   -466   -720    275    394     45     96    359    117   -369   -294   -249 
     -     -3  -9335 -10377   -894  -1115     -6  -7869      *      * 
    24     70  -6087   -377    302  -1328    270  -1606   -880  -1055   -150   -367   -988   1332    233   -332   -258    743    731   -599   -359    52
     -   -149   -500    233     43   -381    399    106   -626    210   -466   -720    275    394     45     96    359    117   -369   -294   -249 
     -      0 -12679 -13721   -894  -1115   -839  -1182      *      * 
    25  -2478   -813  -7133  -4085   1357  -6429  -5269    933  -6188   2367   2540  -6061     34  -2832  -3827  -2450  -1886   -908  -1753  -1696    53
     -   -149   -500    233     43   -381    399    106   -626    210   -466   -720    275    394     45     98    359    117   -369   -294   -249 
     -     -8  -7436 -13721   -154  -3303   -839  -1182      *      * 
    26  -2917   -931  -7730  -7201  -5393   3724  -5952  -4939  -6775  -2914  -2411  -6502  -6818  -3945  -2964  -1552  -2924  -2775  -2003  -5554    55
     -   -149   -500    233     43   -381    399    106   -626    210   -466   -720    275    394     45     96    359    117   -369   -294   -249 
     -     -3 -12679  -9258   -894  -1115   -839  -1182      *      * 
    27   -101    106  -2321  -4048   1254   1275    295    -68  -6155    885    749   -756  -6536   -538  -1234    690   -205    -53  -1794   -151    56
     -   -149   -500    233     43   -381    399    106   -626    210   -466   -720    275    394     45     96    359    117   -369   -294   -249 
     -      0 -12677 -13719   -894  -1115  -1073   -930      *      * 
    28  -7207  -9349   1232   3765  -9423  -6887  -6365  -9451  -6849  -9265  -8746  -5465  -7494  -3293  -7928  -3643  -7319  -8874  -9471  -4000    57
     -   -149   -500    233     43   -381    399    106   -626    210   -466   -720    275    394     45     96    359    117   -369   -294   -249 
     -      0 -12677 -13719   -894  -1115  -1073   -930      *      * 
    29   1296   4247  -7305  -6669   1523   1810  -2805  -1694  -6264  -2753  -1358  -6153  -6557  -5886  -6063  -2056  -4900   -857  -2676   -128    58
     -   -149   -500    233     43   -381    399    106   -626    210   -466   -720    275    394     45     96    359    117   -369   -294   -249 
     -      0 -12677 -13719   -894  -1115  -1073   -930      *      * 
    30   2953    102  -9103  -9455  -9023  -3625  -8365  -8849  -9055  -9112  -8131  -7418  -7384  -8472  -8637   2092   -535   -640  -9245  -9242    59
     -   -149   -500    233     43   -381    399    106   -626    210   -466   -720    275    394     45     96    359    117   -369   -294   -249 
     -      0 -12677 -13719   -894  -1115  -1073   -930      *      * 
    31  -4002  -6417  -9056  -9413  -9132   3852  -8445  -8986  -9135  -9231  -8267  -7531  -7505  -8561  -8734  -4201  -6300  -7651  -9280  -9334    60
     -   -149   -500    233     43   -381    399    106   -626    210   -466   -720    275    394     45     96    359    117   -369   -294   -249 
     -      0 -12677 -13719   -894  -1115  -1073   -930      *      * 
    32  -4958  -4789  -7276  -1147  -2831  -6502   -420   2077  -1588  -2747   -990  -6139  -6553  -2318    715  -5586   1146   2677  -1878  -1188    61
     -   -149   -500    233     43   -381    399    106   -626    210   -466   -720    275    394     45     96    359    117   -369   -294   -249 
     -    -87 -12677  -4096   -894  -1115  -1073   -930      *      * 
    33  -5200  -6299  -9532  -9235  -7084  -9419  -9622   1742  -9236  -4489  -5745  -9074  -9140  -9254  -9456  -8822  -6817   3615  -8945  -8367    62
     -   -149   -500    233     43   -381    399    106   -626    210   -466   -720    275    394     45     96    359    117   -369   -294   -249 
     -      0 -12590 -13632   -894  -1115  -3347   -149      *      * 
    34  -1278  -2386  -6215  -2187  -4838  -3836  -2067   -314  -3067    334  -2050  -2919  -6296  -2021    843   -198   2667   1782  -5295  -4920    63
     -   -149   -500    233     43   -381    399    106   -626    210   -466   -720    275    394     45     96    359    117   -369   -294   -249 
     -      0 -12593 -13635   -894  -1115  -3760   -111      *      * 
    35   1617  -6063   -361   1984  -6384  -1839  -1085  -6135   -243  -6079  -5153  -1470  -5655    315   2373   -468  -3743  -5685  -6246  -5563    64
     -   -149   -500    233     43   -381    399    106   -626    210   -466   -720    275    394     45     96    359    117   -369   -294   -249 
     -     -5 -12593  -8296   -894  -1115  -3760   -111      *      * 
    36  -1383  -1028  -7236  -6601  -4671  -6439  -5313    622  -2835   -845  -1248  -6085  -4293  -5820  -3768  -3943    757   3401  -5177  -4835    65
     -   -149   -500    233     43   -381    399    106   -626    210   -466   -720    275    394     45     96    359    117   -369   -294   -249 
     -      0 -12588 -13630   -894  -1115  -3821   -106      *      * 
    37   -545  -6210  -8653  -9012  -8941   3758  -8211  -8770  -8854  -9026  -8050  -3698  -7297  -8289  -4048  -2484  -6077  -7431  -9156  -9133    66
     -   -147   -500    232     43   -381    400    105   -627    210   -466   -721    275    395     45     95    359    118   -370   -290   -250 
     -     -8  -7449 -13630  -2053   -398  -3150   -172      *      * 
    38    962  -1213    222    889  -6373  -2596   -950  -6123   -320  -3863  -5140  -1415   2621  -1982  -1627   1474   -883  -3008  -6235  -5552    74
     -   -149   -500    236     42   -381    400    105   -627    210   -466   -721    275    394     45     95    359    119   -370   -295   -250 
     -     -6  -7989 -13635  -2629   -254  -3760   -111      *      * 
    39    173  -2732   1864    420  -6373   2372  -1030  -6123   -829  -3575  -5140    861  -4967    326  -1470   -457  -2144  -3324  -6235  -5552    90
     -   -149   -500    233     43   -381    399    106   -626    210   -466   -720    275    394     45     96    359    117   -369   -294   -249 
     -     -4 -12593  -8454   -894  -1115  -3760   -111      *      * 
    40    362   1175  -4195  -6595  -4666  -6433  -2551  -1264  -4788  -2734   -806  -6079  -6483  -5814  -5991  -2253  -1813   3553  -5172  -4829    91
     -   -125   -506    234     43   -387    397    105   -629    205   -472   -727    271    394     50     96    363    115   -373   -301   -253 
     -   -195  -3004  -8960  -1092   -913  -3202   -166      *      * 
    41   -786  -6049    308     44  -6370  -1917   1071  -3193    646  -6065  -5138   -863  -1592    657   -309    903   2612  -1490  -6232  -4190   102
     -   -149   -500    233     43   -381    401    105   -627    210   -465   -721    275    393     45     96    360    117   -370   -295   -250 
     -    -35  -5844  -7213    -60  -4607  -2670   -247      *      * 
    42  -1267  -2579   1833   -369  -3724   1912   2106  -6120   -294  -2806  -5137    832  -2789   -892    795   -283   -520  -3891  -2340  -3884   104
     -   -149   -500    233     43   -381    399    106   -626    210   -466   -720    275    394     45     96    359    117   -369   -294   -249 
     -      0 -12589 -13631   -894  -1115   -124  -3598      *      * 
    43  -4293  -3009  -1021  -6668   2527  -4974    368   -187  -3811   2095  -1084  -6152  -2509  -5886  -4335  -3405  -1679   1080    424    466   105
     -   -149   -500    233     43   -381    399    106   -626    210   -466   -720    275    394     45     96    359    117   -369   -294   -249 
     -      0 -12676 -13718   -894  -1115  -1108   -900      *      * 
    44   1828  -2454  -2011   -357  -6453  -2147   -596  -6204   1783  -2666  -3063  -2092  -3525   1546   1240    206   -946   -737  -6315  -2413   106
     -   -149   -500    233     43   -381    399    106   -624    210   -466   -720    275    394     45     96    359    117   -369   -294   -249 
     -     -4  -8438 -13718   -268  -2560  -1108   -900      *      * 
    45   -690  -1622  -2243  -3137  -5122  -6151  -4916    147  -1727  -2357  -3218  -2250   2668  -2806  -2802  -2137  -1344   2779  -5522  -5107   108
     -   -149   -500    233     43   -381    399    106   -626    210   -466   -720    275    394     45     96    359    117   -369   -294   -249 
     -      0 -12676 -13718   -894  -1115   -657  -1451      *      * 
    46  -9706  -9124 -10182 -10569 -10849   3864  -9932 -11724 -10822 -11222 -11009  -3981  -9664 -10614 -10302 -10056 -10055 -11041  -9649 -10869   109
     -   -149   -500    233     43   -381    399    106   -626    210   -466   -720    275    394     45     96    359    117   -369   -294   -249 
     -      0 -12679 -13721   -894  -1115   -839  -1182      *      * 
    47  -3728  -7211   3976  -1836  -7509  -4678  -5154  -7289  -1797  -7210  -2942  -3833  -6520    472   -537  -3295  -2082  -6826  -7374  -6628   110
     -   -149   -500    233     43   -381    399    106   -626    210   -466   -720    275    394     45     96    359    117   -369   -294   -249 
     -      0 -12679 -13721   -894  -1115   -839  -1182      *      * 
    48    -70  -2039  -1775    -86  -6456  -4192    294  -6207   -482  -5201  -3094  -2003   -683  -1169   3676  -1929  -1321  -5757  -6318  -2368   111
     -   -149   -500    233     43   -381    399    106   -626    210   -466   -720    275    394     45     96    359    117   -369   -294   -249 
     -      0 -12679 -13721   -894  -1115   -839  -1182      *      * 
    49  -2783  -6389  -9617  -9319  -7150  -4866  -9672   -667  -9315  -3406  -2608  -9148  -9212  -9317  -9525  -8876  -6903   3843  -8997  -8436   112
     -   -149   -500    233     43   -381    399    106   -626    210   -466   -720    275    394     45     96    359    117   -369   -294   -249 
     -      0 -12679 -13721   -894  -1115   -839  -1182      *      * 
    50   -142   2333  -7307  -6671   1602  -1720  -5380    641  -6266     74   3750  -6155  -6559  -5888  -6065  -2108  -1684   1005   -791   -758   113
     -   -149   -500    233     43   -381    399    106   -626    210   -466   -720    275    394     45     96    359    117   -369   -294   -249 
     -     -4 -12679  -8566   -894  -1115   -839  -1182      *      * 
    51   1738    567  -7303  -6667   -575   2740  -5376  -1502  -6262  -1355   -299  -6151  -6555  -5885  -6062  -1718   -592    -10   -944   -297   114
     -   -148   -500    233     43   -381    399    105   -626    210   -466   -721    275    394     45     96    359    118   -369   -295   -249 
     -    -12  -6937 -13717   -115  -3712  -1207   -819      *      * 
    52   -806    784  -7303  -6667   1599  -4389  -2590    464  -6262   2037   2736  -3665  -6555  -5885  -3819  -1247  -1746    628      7  -2310   116
     -   -149   -500    234     43   -381    399    105   -627    210   -465   -721    275    395     45     96    359    117   -370   -295   -250 
     -     -9  -8079  -8524  -1982   -421  -1207   -819      *      * 
    53   1194    663  -2477  -2216   1404    606   -431  -1007  -2549    213    353  -1376  -2868  -1527   -745    320    -56    766    851   -452   123
     -   -143   -497    231     35   -386    396    108   -649    199   -482   -724    279    463     54     95    364    114   -388   -321   -270 
     -  -5545    -31 -13714   -459  -1875   -835  -1186      *      * 
    54   -342  -2299    283  -1276  -2964   3164   -345  -4532   -867  -6148  -5221   -155  -5725   -882   -907   -392  -1442  -3799  -6315  -5632   131
     -   -149   -500    233     43   -381    399    106   -626    210   -466   -720    275    394     45     96    359    117   -369   -294   -249 
     -     -3 -12676  -9017   -894  -1115  -1169   -849      *      * 
    55   1679   2992  -5694  -3649  -2752   1112    -51  -4695  -2799  -1288   -774  -3732   -749  -1991  -1698   1493    446  -1411  -1913  -1623   132
     -   -149   -500    233     43   -381    399    106   -626    210   -466   -720    275    394     45     96    359    117   -369   -294   -249 
     -     -3 -12673  -8836   -894  -1115  -1392   -692      *      * 
    56  -2445  -1527  -7298  -6662   3607  -6500    980  -1339  -6257    890   1477  -6146  -6550  -5879  -3571  -2877  -2321  -1217   1403   1434   133
     -   -149   -500    233     43   -381    399    106   -626    210   -466   -720    275    394     45     96    359    117   -369   -294   -249 
     -      0 -12670 -13712   -894  -1115   -760  -1288      *      * 
    57   2090   -426  -3154  -2296  -6453   2116  -1387  -6204   -459  -6148  -5221  -2466  -2914   -468    727    802   -897  -2991  -6315  -5632   134
     -   -149   -500    233     43   -381    399    106   -626    210   -466   -720    275    394     45     96    359    117   -369   -294   -249 
     -      0 -12676 -13718   -894  -1115  -1169   -849      *      * 
    58  -2199  -6162  -2643  -2741  -6483  -2940  -1341  -6234  -3902  -6178  -5252   1093   1881   -525  -1126   1696   2695  -4140  -6346  -5661   135
     -   -149   -500    233     43   -381    399    106   -626    210   -466   -720    275    394     45     96    359    117   -369   -294   -249 
     -      0 -12676 -13718   -894  -1115  -1169   -849      *      * 
    59  -3007  -4925  -6368   -577   1395  -6332   2612   -390  -1912    -26  -1044  -1759  -3891   -858   1676  -1570     70    624  -2025   2201   136
     -   -149   -500    233     43   -381    399    106   -626    210   -466   -720    275    394     45     96    359    117   -369   -294   -249 
     -      0 -12676 -13718   -894  -1115  -1169   -849      *      * 
    60   1853    602  -7272  -2364   -979  -2656   -900    207  -2488   -360   -957  -6137  -1045  -3528  -3712  -1863     26   2510  -5245  -4902   137
     -   -147   -500    233     43   -381    398    106   -626    210   -466   -721    275    394     45     97    359    117   -369   -294   -249 
     -    -14  -7218  -8562   -136  -3477  -1169   -849      *      * 
    61  -1491   -382  -2324  -1627  -4310  -3676  -1781    547  -2116  -1043  -1238   -937  -4674   -586   2277  -2939   1410   2170  -5862  -3009   139
     -   -149   -500    233     43   -381    399    106   -626    210   -466   -720    275    394     45     96    359    117   -369   -294   -249 
     -      0 -12672 -13714   -894  -1115  -1469   -647      *      * 
    62   1480   2351  -3469  -6643   -891  -1874  -5369   -809  -3185   -561   -334  -1468  -6549  -3647  -2795  -1267   1956   1926  -5240  -2440   140
     -   -149   -500    233     43   -381    399    106   -626    210   -466   -720    275    394     45     96    359    117   -369   -294   -249 
     -      0 -12672 -13714   -894  -1115   -865  -1148      *      * 
    63  -2011  -1484   2750  -1480  -6452  -3147   1242  -2889     26  -1690  -5221    101   2117  -1870    202     90  -1557  -4056  -6315  -3226   141
     -   -149   -500    233     43   -381    399    106   -626    210   -466   -720    275    394     45     96    359    117   -369   -294   -249 
     -      0 -12676 -13718   -894  -1115  -1169   -849      *      * 
    64   2021  -1223  -2484    979  -6449   -643   1877  -4034  -1160  -4557  -5219  -4269   -594    725    890     14  -1692   -561   1919  -1504   142
     -   -149   -500    233     43   -381    399    106   -626    210   -466   -720    275    394     45     96    359    117   -369   -294   -249 
     -      0 -12676 -13718   -894  -1115  -1026   -974      *      * 
    65     32   -949    513    119  -2271  -1206    853  -3399   -435  -2422  -1415    434  -2965    357   2501   -306    691  -2222    537   -609   143
     -   -148   -500    233     42   -381    399    105   -627    210   -467   -707    275    395     45     95    359    118   -370   -295   -250 
     -    -24  -5919 -13719   -805  -1226  -1101   -906      *      * 
    66     86   1032  -3200  -6437   1279  -1119   -940  -2105  -2612   1654   2098  -1136  -2476  -1370   -309    -91    382   -587   -711    246   151
     -   -149   -500    233     43   -381    399    106   -626    210   -466   -720    275    394     45     96    359    117   -369   -294   -249 
     -      0 -12676 -13719   -894  -1115  -1101   -906      *      * 
    67    636   2912  -7335  -6701   -918  -6540  -5414    236  -6297   1102   -495  -4468  -6589  -5921  -6098  -3073   -207   2548  -5278  -4936   152
     -   -149   -500    233     43   -381    399    106   -626    210   -466   -720    275    394     45     96    359    117   -369   -294   -249 
     -      0 -12676 -13719   -894  -1115  -1101   -906      *      * 
    68   1622    665  -7295  -3480   -386  -2147   1470    245  -4454  -1339    794  -6148  -6555   -280   -983  -1487    678   1827   2206  -1677   153
     -   -149   -500    233     43   -381    399    106   -626    210   -466   -720    275    394     45     96    359    117   -369   -294   -249 
     -      0 -12676 -13719   -894  -1115  -1101   -906      *      * 
    69   -232  -3076  -1383  -1629  -3280  -4883   1112  -1410   1877  -2592  -3578  -3164   2308   -587   2136  -2395   -565  -1526  -6307  -3579   154
     -   -149   -500    233     43   -381    399    106   -626    210   -466   -720    275    394     45     96    359    117   -369   -294   -249 
     -      0 -12676 -13719   -894  -1115  -1101   -906      *      * 
    70  -1667  -2066  -7305  -6669  -2417  -6507  -5378   2751    434    763   2373  -6153  -6557  -3625   -917  -5592  -2852   1379  -1865  -4901   155
     -   -149   -500    233     43   -381    399    106   -626    210   -466   -720    275    394     45     96    359    117   -369   -294   -249 
     -      0 -12676 -13719   -894  -1115  -1101   -906      *      * 
    71  -3423  -8859  -1864  -3777  -9333  -3047  -6378  -9321  -6802  -5622  -8596  -3795   4253  -3429  -4096  -2981  -3923  -8693  -9369  -8260   156
     -   -149   -500    234     43   -381    399    106   -626    210   -466   -720    275    394     45     97    359    117   -369   -294   -249 
     -     -7  -7666 -13719   -176  -3119  -1101   -906      *      * 
    72    921  -2935   2537   1370  -3429  -1448   -616  -2963   -380  -4703  -5221  -1377    613    392   -391    -58  -1659  -2768  -6316  -5633   158
     -   -148   -501    238     42   -381    399    108   -627    210   -465   -721    275    394     44     95    359    116   -370   -295   -250 
     -    -24  -6869  -7001  -1958   -429  -1101   -906      *      * 
    73   -590  -1014    923   -486  -4087   2286   1433  -4101  -1359  -3677  -5210    911  -3455  -1185   -494    808    202  -3273    383  -2709   167
     -   -149   -500    233     43   -381    399    106   -626    210   -466   -720    275    394     45     96    359    117   -369   -294   -249 
     -      0 -12665 -13707   -894  -1115   -533  -1695      *      * 
    74  -2985    175  -3955  -2337  -2080  -6506  -5377    484  -6263   1532   3316  -6152  -6556  -3697  -3577  -5591  -1925   -474   4510  -4901   168
     -   -149   -500    234     43   -381    398    106   -626    210   -465   -720    275    394     45     96    359    117   -369   -294   -249 
     -    -14  -7390  -8114   -150  -3338  -1101   -906      *      * 
    75  -1677  -6140    341  -2013  -3671   -739  -4298  -6212  -3204  -4731  -5229  -1991    -64  -2375  -2043   2973   1715  -5762  -6323  -5640   170
     -   -150   -501    234     44   -382    397    104   -620    210   -466   -722    277    392     46     94    365    116   -371   -296   -251 
     -     -6  -8040 -13716  -3977    -95   -738  -1321      *      * 
    76   -810  -2360   -367  -3113   3614  -5381   -948  -1514  -6263    876    557  -2977  -1083  -5886  -6064  -2511  -1689  -1762   1210    819   190
     -   -149   -500    233     43   -381    399    106   -626    210   -466   -720    275    394     45     96    359    117   -369   -294   -249 
     -      0 -12679 -13722   -894  -1115  -1101   -906      *      * 
    77   1377  -6134  -1239   2663  -6455  -2768  -2386  -1375  -2138  -3002  -3719  -2038   -391     51   -836  -1155    722     97  -6318  -5635   191
     -   -149   -500    233     43   -381    399    106   -626    210   -466   -720    275    394     45     96    359    117   -369   -294   -249 
     -      0 -12679 -13722   -894  -1115  -1101   -906      *      * 
    78     94  -6126   1370   2554  -6442  -2866  -2322  -2257  -3880  -2334  -2793  -3128  -5732   2327  -1286  -2478    533  -1013  -6312  -5632   192
     -   -149   -500    233     43   -381    399    106   -626    210   -466   -720    275    394     45     96    359    117   -369   -294   -249 
     -      0 -12679 -13722   -894  -1115  -1101   -906      *      * 
    79   3500  -2533  -8495  -8286  -6732    227  -7066  -6311  -7883  -2580   -546  -7045  -4448  -7432  -7605  -2576  -3968  -3426  -7187  -3044   193
     -   -149   -500    233     43   -381    399    106   -626    210   -466   -720    275    394     45     96    359    117   -369   -294   -249 
     -     -5 -12679  -8262   -894  -1115  -1101   -906      *      * 
    80   3581    -30  -4712  -9371  -8855  -3301  -8291  -4820  -8981  -8920  -7977  -7398  -3733  -8411  -4643   -753  -2866  -2581  -9105  -9064   194
     -   -149   -500    233     43   -381    399    106   -626    210   -466   -720    275    394     45     96    359    117   -369   -294   -249 
     -      0 -12675 -13717   -894  -1115  -1480   -640      *      * 
    81   1602  -1435  -9100  -9449  -9011    443  -8359  -8836  -9049  -9099  -2826  -7415  -4469  -8467  -8633   1976   2712  -4169  -9234  -9229   195
     -   -149   -500    233     43   -381    399    106   -626    210   -466   -720    275    394     45     96    359    117   -369   -294   -249 
     -      0 -12675 -13717   -894  -1115   -762  -1285      *      * 
    82  -1680  -4788  -7308  -6671   -233  -3675  -5381   2151  -6266   1296   1832  -3826  -6559  -3510  -6066  -2149  -1296   2267  -5246  -3198   196
     -   -149   -500    233     43   -381    399    106   -626    210   -466   -720    275    394     47     96    359    117   -369   -294   -249 
     -     -5  -8313 -13722   -251  -2647  -1101   -906      *      * 
    83  -2575  -2125  -6783  -6364  -3316  -1537  -5033  -3217  -6014  -1346   -316  -5856   4089  -5606  -5814  -1520  -2205  -2636  -4716  -4719   198
     -   -149   -500    233     43   -381    399    106   -626    210   -466   -720    275    394     45     96    359    117   -369   -294   -249 
     -      0 -12679 -13722   -894  -1115  -1101   -906      *      * 
    84    445   1551  -7307  -6671  -1997  -3833  -2638   1614  -6266     18    652  -6155  -3737  -3659  -6066  -1106    989   2463  -5246  -3022   199
     -   -149   -500    233     43   -381    399    106   -626    210   -466   -720    275    394     45     96    359    117   -369   -294   -249 
     -      0 -12679 -13722   -894  -1115  -1101   -906      *      * 
    85   2389   -857  -8059  -7650  -5946  -3115  -6430   -148  -7257  -5851  -5183  -1193  -1411  -2565  -7034  -1947    151   2625  -6427  -6109   200
     -   -149   -500    233     43   -381    399    106   -626    210   -466   -720    275    394     45     96    359    117   -369   -294   -249 
     -     -9 -12679  -7407   -894  -1115  -1101   -906      *      * 
    86  -1924  -3114  -7300  -6664   3695  -2487   1105  -3282  -6259  -2522  -2553  -6148  -6552  -3532  -6058  -2653  -3848  -2542    889   3259   201
     -   -149   -500    233     43   -381    399    106   -626    210   -466   -720    275    394     45     96    359    117   -369   -294   -249 
     -      0 -12671 -13713   -894  -1115  -1004   -996      *      * 
    87    980   1835  -7303  -6667   -306   -458  -2676   -399  -6262   1961   1058  -6151  -3674  -2547  -3794   -286    563    287  -5242  -2229   202
     -   -149   -500    233     43   -381    399    106   -626    210   -466   -720    275    394     45     96    359    117   -369   -294   -249 
     -      0 -12676 -13718   -894  -1115  -1415   -678      *      * 
    88  -2360  -1670  -9002  -9151  -8069  -6657  -8072  -4560  -8771  -4872  -3008  -7415  -7417  -8254  -8424  -1597   4025  -2808  -8564  -8390   203
     -   -149   -500    233     43   -381    399    106   -626    210   -466   -720    275    394     45     96    359    117   -369   -294   -249 
     -      0 -12676 -13718   -894  -1115  -1415   -678      *      * 
    89   3363  -6279  -9097  -9449  -9023  -4125  -8363  -8847  -9053  -9111  -8130  -7416  -3371  -8470  -8636  -1522  -2072   1413  -9244  -9241   204
     -   -149   -500    233     43   -381    399    106   -626    210   -466   -720    275    394     45     96    359    117   -369   -294   -249 
     -      0 -12676 -13718   -894  -1115  -1415   -678      *      * 
    90  -1501  -2118  -2559   -972   -414  -4715    754    472  -3305   -114   -428  -6140  -6552  -2305  -2500  -5585  -4897   -860   3648   3824   205
     -   -149   -500    233     43   -381    399    106   -626    210   -466   -720    275    394     45     96    359    117   -369   -294   -249 
     -      0 -12676 -13718   -894  -1115  -1415   -678      *      * 
    91  -1691  -1945  -7298  -3993   -338  -3495   2250   -452  -6258   -728   -803  -3611  -6555  -1145  -3840  -3504  -2492  -1280  -5242   4323   206
     -   -149   -500    233     43   -381    399    106   -626    210   -466   -720    275    394     45     96    359    117   -369   -294   -249 
     -      0 -12676 -13718   -894  -1115  -1415   -678      *      * 
    92   2379   1920  -9088  -9421  -3901   2170  -8325  -4077  -9021  -8994  -8038  -7409  -7379  -8443  -8609   1497  -1627  -3818  -9162  -9136   207
     -   -149   -500    233     43   -381    399    106   -626    210   -466   -720    275    394     45     96    359    117   -369   -294   -249 
     -      0 -12676 -13718   -894  -1115  -1415   -678      *      * 
    93  -8387  -7709 -10750 -10141    545 -10641  -9143  -1185  -9964   3238   -243 -10388  -9434  -8540  -9344 -10088  -8193  -2567  -7485  -4147   208
     -   -149   -500    233     43   -381    399    106   -626    210   -466   -720    275    394     45     96    359    117   -369   -294   -249 
     -    -32 -12676  -5522   -894  -1115  -1415   -678      *      * 
    94  -1862    -93  -1155  -1696    610  -3128   2100    428   -930   -959   -288   -562  -6173   -829    775  -2481   -639   2366  -2761    578   209
     -   -149   -500    233     43   -381    399    106   -626    210   -466   -720    275    394     45     96    359    117   -369   -294   -249 
     -      0 -12644 -13686   -894  -1115   -389  -2081      *      * 
    95  -3411  -6131   2682   1479  -6452  -2867   2358  -2627  -1219  -2620   -768    332  -5726    291    145  -2346    -93   -785  -6315   -901   210
     -   -149   -500    233     43   -381    399    106   -626    210   -466   -720    275    394     45     96    359    117   -369   -294   -249 
     -      0 -12676 -13718   -894  -1115  -1415   -678      *      * 
    96   -637    597  -7299  -6664  -3245  -4508  -1788    982  -1598   2369   -421  -2351  -6555  -1708    116  -3100  -1336   1265   -528  -3106   211
     -   -149   -500    233     43   -381    399    106   -626    210   -466   -720    275    394     45     96    359    117   -369   -294   -249 
     -      0 -12676 -13718   -894  -1115  -1415   -678      *      * 
    97   3144  -5897  -8337  -8436  -7600   2044  -7270  -7406  -8064  -7762  -6791  -7061  -7121  -7621  -3839  -1760  -1996  -5026  -2199  -3395   212
     -   -149   -500    234     44   -381    398    105   -626    211   -465   -721    275    394     45     96    359    117   -369   -295   -250 
     -     -4  -8476 -13718  -1799   -489  -1415   -678      *      * 
    98   -884  -6133   -587  -1236  -6454   1464   1279  -6205    517  -5312  -3821    978  -5727    652   2895  -1884  -3657  -5755  -6316  -5633   217
     -   -149   -500    233     43   -381    399    106   -626    210   -466   -720    275    394     45     96    359    117   -369   -294   -249 
     -      0 -12676 -13718   -894  -1115  -1415   -678      *      * 
    99  -2277  -6824  -9990  -9590  -6235  -9851  -9322   1235  -9517   2894   1122  -9529  -9277  -8868  -9382  -9248  -4164    604  -8082  -8054   218
     -   -149   -500    233     43   -381    399    106   -626    210   -466   -720    275    394     45     96    359    117   -369   -294   -249 
     -      0 -12676 -13718   -894  -1115  -1415   -678      *      * 
   100   -653   -290  -2368     34  -6453  -1627   -922  -3250   1473  -4472  -5221  -2456  -5726   2601   2542   -288  -1241  -2141  -6315  -5632   219
     -   -149   -500    233     43   -381    399    106   -626    210   -466   -720    275    394     45     96    359    117   -369   -294   -249 
     -      0 -12676 -13718   -894  -1115  -1415   -678      *      * 
   101   1712  -2863  -1805   -585  -6453  -3758   -901  -6204   1667  -4306  -2682  -3084   2252   -488   1397   -540  -1999  -4941  -2122  -3040   220
     -   -149   -500    233     43   -381    399    106   -626    210   -466   -720    275    394     45     96    359    117   -368   -294   -249 
     -     -4  -8695 -13718   -972  -1029  -1415   -678      *      * 
   102  -3842  -9190   -619  -3298  -9331   3716  -3489  -9320  -2672  -9141  -8582   -986  -7462  -6007  -2947  -2938  -4379  -8754  -9337  -8209   223
     -   -149   -501    234     42   -379    397    104   -625    209   -462   -722    274    396     46     96    359    116   -369   -296   -251 
     -     -5  -8208 -13718  -3706   -115   -810  -1219      *      * 
   103  -3273  -5535   1239   3097  -6114  -5511  -2091  -5993  -1422  -6021   -833  -2577  -5548   2637  -2711  -3601  -3414  -5616  -5475  -5381   240
     -   -151   -493    234     40   -380    396    107   -627    212   -465   -715    272    396     46     96    358    119   -367   -293   -249 
     -    -39  -5868  -6681  -3143   -173   -497  -1778      *      * 
   104  -2341  -1600  -5123  -4560  -5591  -5943  -1872  -3908    993  -4348  -4659  -3476  -6023  -4347   2333   2368   1644  -3669    -74  -3266   258
     -   -149   -500    233     43   -381    399    106   -626    210   -466   -720    275    394     45     96    359    117   -369   -294   -249 
     -      0 -12669 -13711   -894  -1115  -1842   -472      *      * 
   105  -4824  -2606  -9609  -9310  -7151  -9495  -9679   1879  -4740   -666  -5814  -9148  -9215  -9319  -9524  -8896  -6894   3465  -9004  -8433   259
     -   -149   -500    233     43   -381    399    106   -626    210   -466   -720    275    394     45     96    359    117   -369   -294   -249 
     -      0 -12669 -13711   -894  -1115  -1842   -472      *      * 
   106  -8387  -7708 -10748 -10139  -3190 -10638  -9135  -5124  -9962   3396  -2422 -10387  -9429  -8534  -9340 -10087  -8192  -3824  -7476  -7756   260
     -   -149   -500    233     43   -381    399    106   -626    210   -466   -720    275    394     45     96    359    117   -369   -294   -249 
     -      0 -12669 -13711   -894  -1115  -1842   -472      *      * 
   107  -6926  -6400  -9631  -9330  -7093  -9522  -9684   3726  -9328  -2170  -5761  -9176  -9226  -9307  -9531  -8926  -6918   1741  -8956  -8424   261
     -   -149   -500    233     43   -381    399    106   -626    210   -466   -720    275    394     45     96    359    117   -369   -294   -249 
     -      0 -12669 -13711   -894  -1115  -1842   -472      *      * 
   108  -8368  -8629  -7827  -7817  -9143  -8375   5452  -9980  -6643  -9590  -9080  -7840  -4504  -1661  -4931  -8376  -8439  -9517  -8695  -8496   262
     -   -149   -500    233     43   -381    399    106   -626    210   -466   -720    275    394     45     96    359    117   -369   -294   -249 
     -      0 -12669 -13711   -894  -1115  -1842   -472      *      * 
   109   2840  -5336  -3078  -4966  -5432    205  -2475  -3880  -4838  -4066  -4568  -2828  -6198  -3297  -5184   2131  -2067  -3117  -1977  -5330   263
     -   -149   -500    233     43   -381    399    106   -626    210   -466   -720    275    394     45     96    359    117   -369   -294   -249 
     -      0 -12669 -13711   -894  -1115  -1842   -472      *      * 
   110   3261  -6284  -8856  -4685  -9019   1904  -8319  -8840  -8996  -9105  -8128  -7375  -7377  -8410  -8617  -5928  -4739  -2381  -9239  -9223   264
     -   -149   -500    233     43   -381    399    106   -626    210   -466   -720    275    394     45     96    359    117   -369   -294   -249 
     -      0 -12669 -13711   -894  -1115  -1842   -472      *      * 
   111   2954   2173  -9095  -9447  -9018  -3190  -8358  -8845  -9048  -9107  -8125  -7411  -7376  -8464  -8630    763   1842  -7499  -9239  -9236   265
     -   -149   -500    233     43   -381    399    106   -626    210   -466   -720    275    394     45     96    359    117   -369   -294   -249 
     -      0 -12669 -13711   -894  -1115  -1842   -472      *      * 
   112  -6372  -7335  -3067  -3962  -9244   3804  -6890  -9172  -7401  -9197  -8458  -5983  -7444  -6643  -8170  -1730  -2806  -8150  -9368  -8601   266
     -   -149   -500    233     43   -381    399    106   -626    210   -466   -720    275    394     45     96    359    117   -369   -294   -249 
     -      0 -12669 -13711   -894  -1115  -1842   -472      *      * 
   113   -187  -7477  -2946  -3775  -9253   3701  -6798  -9188  -7296  -9189  -8474  -3041  -2936  -6541  -5542  -2390  -6777  -4285  -9369  -8542   267
     -   -149   -500    233     43   -381    399    106   -626    210   -466   -720    275    394     45     96    359    117   -369   -294   -249 
     -      0 -12669 -13711   -894  -1115  -1842   -472      *      * 
   114  -4580  -6299  -9452  -9105  -1345  -9201  -9033   -238  -9028  -1458  -5697  -8871  -8993  -8942  -9144  -3796    517   3632  -8533  -8035   268
     -   -149   -500    233     43   -381    399    106   -626    210   -466   -720    275    394     45     96    359    117   -369   -294   -249 
     -      0 -12669 -13711   -894  -1115  -1842   -472      *      * 
   115  -4772  -6346  -8471  -8839  -9052   3851  -8265  -8895  -8908  -9142  -8175  -7338  -7414  -4303  -8607  -4092  -6210  -7564  -9247  -9215   269
     -   -149   -500    233     43   -381    399    106   -626    210   -466   -720    275    394     45     96    359    117   -369   -294   -249 
     -      0 -12669 -13711   -894  -1115  -1842   -472      *      * 
   116  -3921  -4816  -7245  -6616  -4780  -3716  -5385    598  -6195   1463   3051  -3575  -6559   3250  -2922  -2252   -852  -4237  -5280  -4937   270
     -   -149   -500    233     43   -381    399    106   -626    210   -466   -720    275    394     45     96    359    117   -369   -294   -249 
     -      0 -12669 -13711   -894  -1115  -1842   -472      *      * 
   117   3630   -937  -9095  -9444  -9007  -4148  -8354  -8826  -9045  -9094     37  -7410  -7376  -8462  -8628  -2581  -4093  -2588  -9230  -9226   271
     -   -149   -500    233     43   -381    399    106   -626    210   -466   -720    275    394     45     96    359    117   -369   -294   -249 
     -      0 -12669 -13711   -894  -1115  -1842   -472      *      * 
   118   3642   -555  -9074  -9393  -8844  -4106  -8297  -4663  -8994  -3508  -7961  -7401  -7372  -8421  -8587  -3050  -2187  -2947  -9104  -9064   272
     -   -149   -500    233     43   -381    399    106   -626    210   -466   -720    275    394     45     96    359    117   -369   -294   -249 
     -      0 -12669 -13711   -894  -1115  -1842   -472      *      * 
   119  -2918  -6339  -9512  -9172  -6955  -9315  -9180   3264  -9111    146  -1701  -8967  -9064  -9021  -4205  -8664  -1091   2189  -8603  -8120   273
     -   -149   -500    233     43   -381    399    106   -626    210   -466   -720    275    394     45     96    359    117   -369   -294   -249 
     -      0 -12669 -13711   -894  -1115  -1842   -472      *      * 
   120   -378   -993  -3422  -1309  -6393  -4132    -85  -1455  -2583  -4349   1155   -712  -5730   4012   -106   -830  -2517  -3275  -1966  -3306   274
     -   -149   -500    233     43   -381    399    106   -626    210   -466   -720    275    394     45     96    359    117   -369   -294   -249 
     -      0 -12669 -13711   -894  -1115  -1117   -892      *      * 
   121  -5127  -2364  -7477  -6845  -1639  -6690  -5563   2433  -6444   2107   -616  -6336  -6726  -6058  -6243  -4779  -3886   1514   -351    542   275
     -   -149   -500    233     43   -381    399    106   -626    210   -466   -720    275    394     45     96    359    117   -369   -294   -249 
     -      0 -12674 -13716   -894  -1115  -1552   -602      *      * 
   122   3502   2650  -9099  -9451  -9022  -4604  -8362  -8848  -9052  -9111  -8130  -7415  -7381  -8469  -8635  -1711  -6151  -2637  -9243  -9241   276
     -   -149   -497    233     43   -381    399    106   -626    210   -466   -720    275    394     45     96    359    117   -369   -294   -249 
     -     -2  -9386 -13716   -415  -1999  -1552   -602      *      * 
   123  -2480  -6119  -4520  -2927  -2608  -2649    707  -4147   1265   -272  -1572  -1630  -5734   2898   2774  -2210  -3742  -5738  -6306  -5629   278
     -   -149   -500    234     44   -381    399    106   -626    210   -466   -720    275    394     45     96    359    117   -369   -294   -249 
     -     -7  -7743 -13716   -185  -3058   -853  -1163      *      * 
   124    642  -2536  -2486  -2524  -2062  -3371   3830  -4005  -3085    -44   2099   -669  -5914   -324    636   -755  -2486  -3246   2011   1120   280
     -   -149   -500    233     43   -381    399    106   -626    210   -466   -720    275    394     45     96    359    117   -369   -294   -249 
     -     -5 -12678  -8368   -894  -1115  -1207   -819      *      * 
   125    546   -386  -7300  -3473    130  -6503   -100   1313   -787   1574      8  -6149  -6553  -3411    153  -2754  -2439   1240   2255   -181   281
     -   -149   -500    233     43   -381    400    105   -626    210   -466   -721    275    394     46     96    359    117   -369   -295   -249 
     -    -14  -6743 -13716   -102  -3878   -863  -1151      *      * 
   126  -7200  -9313  -1551  -1316  -9408   3737  -2801  -9411  -2339  -9221  -8691  -1904  -7492  -2512  -4392  -3628  -7304  -8845  -9416  -8265   283
     -   -146   -502    232     41   -383    396    103   -624    209   -462   -717    273    394     45     97    360    115   -368   -297   -242 
     -    -14  -6694 -13720  -3123   -176  -1207   -819      *      * 
   127   3433    794  -8619  -8490  -7026  -3421  -7283  -6601  -8087   -169  -1243  -7126  -4890  -7619  -7791  -3387  -3239   -774  -7469  -7202   300
     -   -149   -500    233     43   -381    401    105   -626    210   -466   -721    275    394     45     96    359    118   -370   -295   -250 
     -    -18  -6382 -13720    -81  -4199  -1207   -819      *      * 
   128  -3678  -4200     87   3299  -6455  -5635  -1350  -2853    193  -5409  -5223  -1276  -5728   -565    656  -3793    334  -1794  -6318  -5635   302
     -   -149   -500    233     43   -381    399    106   -626    210   -466   -720    275    394     45     96    359    117   -369   -294   -249 
     -      0 -12678 -13720   -894  -1115   -456  -1884      *      * 
   129  -3476  -6395  -9624  -9322  -3506  -9510  -9671   2675  -9318  -3435  -1644  -9161  -9226  -9317  -9527  -8909  -3980   3207  -8988  -8431   303
     -   -149   -500    233     43   -381    399    106   -626    210   -466   -720    275    394     45     96    359    117   -369   -294   -249 
     -      0 -12683 -13725   -894  -1115   -701  -1378      *      * 
   130  -9300  -8222  -9694 -10046   3622  -9575    -42   -146  -9603   -588  -7514  -8187  -9424  -8321  -8964  -8823  -9148  -2908  -1713   3446   304
     -   -149   -500    233     43   -381    399    106   -626    210   -466   -720    275    394     45     96    359    117   -369   -294   -249 
     -      0 -12683 -13725   -894  -1115   -701  -1378      *      * 
   131   3013    959  -9097  -9430  -8935    312  -8336  -8722  -9031  -4824  -8051  -7418  -5464  -8452  -8618  -3741    784   1312  -9175  -9151   305
     -   -149   -500    233     43   -381    399    106   -626    210   -466   -720    275    394     45     96    359    117   -369   -294   -249 
     -      0 -12683 -13725   -894  -1115   -701  -1378      *      * 
   132  -5700  -6309  -9045  -9392  -8944  -6592  -8347  -6206  -9022  -6555  -8137  -7431  -7409  -8464  -8625  -1986   4086  -7521  -9189  -9110   306
     -   -149   -500    233     43   -381    399    106   -626    210   -466   -720    275    394     45     96    359    117   -369   -294   -249 
     -      0 -12683 -13725   -894  -1115   -701  -1378      *      * 
   133   2779   1107  -9211  -9415  -8296  -6909  -8580  -5660  -9106  -4574  -7155  -7687  -7663  -8631  -8802  -6275  -2785   2717  -9163  -8977   307
     -   -149   -500    233     43   -381    399    106   -626    210   -466   -720    275    394     45     96    359    117   -369   -294   -249 
     -   -585 -12683  -1586   -894  -1115   -701  -1378      *      * 
   134  -3471  -6078  -2868  -6256  -8543   3568  -6961  -8409  -3836  -8575  -7691  -6046  -6838  -6816  -7812   1193  -5802  -7181  -8721  -8353   308
     -   -149   -500    233     43   -381    399    106   -626    210   -466   -720    275    394     45     96    359    117   -369   -294   -249 
     -      0 -12099 -13141   -894  -1115    -13  -6791      *      * 
   135  -3443  -7523  -1451  -5251  -3666  -1465    231  -8488  -3277  -8445  -7654    508  -7185  -5865  -6985   3210   1617  -7794  -8628  -7817   309
     -   -149   -500    233     43   -381    399    106   -626    210   -466   -720    275    394     45     96    359    117   -369   -294   -249 
     -      0 -12683 -13725   -894  -1115   -701  -1378      *      * 
   136     90  -6139    989   1910  -6460  -3000  -1254  -1586   -524  -2521  -5228  -2190   2638    141   -370  -1366   -636  -2219  -6322  -5639   310
     -   -149   -500    233     43   -381    399    106   -626    210   -466   -720    275    394     45     96    359    117   -369   -294   -249 
     -      0 -12683 -13725   -894  -1115   -701  -1378      *      * 
   137   1233  -6139    -95   2349  -2820    921   -367  -6211   -540  -5176  -5228  -1391    291     77  -1768   -422   -467  -2462  -1315  -2605   311
     -   -149   -500    233     43   -381    399    106   -626    210   -466   -720    275    394     45     96    359    117   -369   -294   -249 
     -      0 -12683 -13725   -894  -1115   -701  -1378      *      * 
   138  -7591  -8176  -3907  -1698  -9161  -7929  -2607  -8364   3972  -7943  -2698  -4795  -7878  -2657   -964  -7431  -7205  -8169  -7737  -7704   312
     -   -149   -500    233     43   -381    399    106   -626    210   -466   -720    275    394     45     96    359    117   -369   -294   -249 
     -      0 -12683 -13725   -894  -1115   -701  -1378      *      * 
   139   -754  -6114  -4676  -2172  -6398  -5757   1143  -1945   1219  -6105  -1837  -3089  -5846    156   2941  -3915  -3383   -211   4083  -5674   313
     -   -149   -500    233     43   -381    399    106   -626    210   -466   -720    275    394     45     96    359    117   -369   -294   -249 
     -      0 -12683 -13725   -894  -1115   -701  -1378      *      * 
   140    782  -6139   2038   1640  -3435   -740    890  -6211     25  -4333  -5228     47   -456   1315    202  -1289  -1242  -3607  -6322  -5639   314
     -   -149   -500    233     43   -381    399    106   -626    210   -466   -720    275    394     45     96    359    117   -369   -294   -249 
     -    -10 -12683  -7275   -894  -1115   -701  -1378      *      * 
   141    -34  -4783  -7302  -4591   2445  -6504   1100  -1138  -6261   1389     92  -6150  -6554  -5883  -3420  -3784    678    378     17   2267   315
     -   -149   -500    233     43   -381    399    106   -626    210   -466   -720    275    394     45     96    359    117   -369   -294   -249 
     -      0 -12674 -13716   -894  -1115  -1547   -604      *      * 
   142  -2726  -7502 -10579 -10023  -3949 -10463  -9183   -179  -9871   3165   -493 -10193  -9403  -8592  -9349  -9896  -7991    289  -7580  -7831   316
     -   -149   -500    233     43   -381    399    106   -626    210   -466   -720    275    394     45     96    359    117   -369   -294   -249 
     -      0 -12674 -13716   -894  -1115  -1547   -604      *      * 
   143  -1817  -6083  -2800   -149  -6382  -3605   1209    247    230   -668   2155  -2894  -5737    -14   2803  -2031   -463    352  -6279  -2849   317
     -   -149   -500    233     43   -381    400    106   -626    210   -466   -720    275    394     45     96    359    117   -369   -294   -249 
     -  -1076  -8201   -937   -237  -2721  -1547   -604      *      * 
   144  -1678  -5112   1801   2171  -5434  -2251     44  -5184   1183  -3484  -1739    794  -4706    879    367   -324  -1545  -4735  -5296  -1107   319
     -   -149   -500    233     43   -381    399    106   -626    210   -466   -720    275    394     45     96    359    117   -369   -294   -249 
     -     -1 -11608 -12650   -894  -1115    -24  -5922      *      * 
   145   1158  -6131   -165   1150  -6452  -1003    694  -6203    -24   -692  -1136    -62  -5725    885   1081    558    732  -2387  -6314  -3518   320
     -   -149   -500    233     43   -381    399    106   -626    210   -466   -720    275    394     45     96    359    117   -369   -294   -249 
     -      0 -12675 -13717   -894  -1115  -1479   -641      *      * 
   146  -2064   -677  -2885  -4034   2089  -4602  -1746  -1394  -3137   1561   2331  -3217  -6537    636  -2911  -3996  -2174  -3614   -486   2955   321
     -   -149   -501    231     42   -382    397    104   -628    209   -467   -722    274    413     44     94    359    116   -371   -296   -251 
     -    -85  -4131 -13717    -18  -6321  -1479   -641      *      * 
   147  -2041  -2944  -1570  -3169  -6503   3536   -212  -6254   -627  -4770  -5273   -672  -3705    110  -2870  -2727  -4647  -5805  -6364  -5680   323
     -   -149   -500    233     43   -381    399    106   -626    210   -466   -720    275    394     45     96    359    117   -369   -294   -249 
     -      0 -12675 -13717   -894  -1115   -367  -2156      *      * 
   148  -1002  -2879  -7916  -7296    201  -7164  -6056   2785  -6913   1380  -1323  -6812  -7162  -6505  -6711  -6265  -5488   1955  -2405  -2805   324
     -   -149   -500    233     43   -381    399    106   -626    210   -466   -720    275    394     45     96    359    117   -369   -294   -249 
     -   -469 -12683  -1849   -894  -1115   -701  -1378      *      * 
   149    533  -1660   2103   -906  -6008  -2378   -508  -5759    121  -3296  -4776  -1554   2968   -137  -1089   -846  -2086  -5309  -5871  -5188   325
     -   -149   -500    233     43   -381    399    106   -626    210   -466   -720    275    394     45     96    359    117   -369   -294   -249 
     -      0 -12214 -13256   -894  -1115  -5857    -25      *      * 
   150    829  -5454   2183   1901  -5882  -1159  -1272  -5682   -704  -4005  -4682  -1869    449  -1086   1443  -1230  -1699  -4037  -5525  -1441   326
     -   -149   -500    233     43   -381    399    106   -626    210   -466   -720    275    394     45     96    359    117   -369   -294   -249 
     -      0 -12214 -13256   -894  -1115    -16  -6534      *      * 
   151    600  -6139   2675   1542  -6460  -2032    180  -2743   -105  -6155  -5228   -754  -3696    -41    -17    197   -248  -5761  -6322  -5640   327
     -   -149   -500    233     43   -381    399    106   -626    210   -466   -720    275    394     45     96    359    117   -369   -294   -249 
     -      0 -12683 -13725   -894  -1115   -701  -1378      *      * 
   152  -2110  -2251  -1922  -2837  -3113  -2714   4754  -6158  -2525  -3178  -2918    376  -5741    302   1515  -2274  -3489  -3575  -2224   -259   328
     -   -149   -500    233     43   -381    399    106   -626    210   -466   -720    275    394     45     96    359    117   -369   -294   -249 
     -      0 -12683 -13725   -894  -1115   -701  -1378      *      * 
   153  -2798  -6165  -9145  -8691  -1021  -8719  -8034   3379  -8486   -458   -320  -8370  -8563  -8210  -1121  -7948  -4083   1977  -7639  -7277   329
     -   -149   -500    233     43   -381    399    106   -626    210   -466   -720    275    394     45     96    359    117   -369   -294   -249 
     -      0 -12683 -13725   -894  -1115   -701  -1378      *      * 
   154   1742  -4794  -7310  -6674   3316   -128  -1869  -4286  -6270   -303   1613  -6159  -6564  -5893  -4171   -566  -2830  -3415  -5251    686   330
     -   -149   -500    234     43   -381    398    105   -626    210   -465   -715    275    394     45     96    359    117   -369   -295   -249 
     -     -4  -8367 -13725  -1454   -655   -701  -1378      *      * 
   155  -3808  -1433   2123  -4400  -1496  -3712    468  -5744  -4331  -5875  -5063   2315  -2274  -4263  -4796   2413  -1579  -5451   -991    522   334
     -   -149   -500    233     43   -381    399    106   -626    210   -466   -720    275    394     45     96    359    117   -369   -294   -249 
     -      0 -12683 -13725   -894  -1115   -701  -1378      *      * 
   156  -5690  -2459  -9041  -9395  -9034  -6582  -8366  -8870  -9049  -9130  -8151  -3750  -7400  -8470  -8644   3774  -5225  -7527  -9250  -9242   335
     -   -149   -500    233     43   -381    399    106   -626    210   -466   -720    275    394     45     96    359    117   -369   -294   -249 
     -      0 -12683 -13725   -894  -1115   -701  -1378      *      * 
   157  -7605  -8162  -4121  -6788  -9165  -4459   -254  -8356  -1934  -7933  -7304  -6618  -7891  -2601   4184  -7453  -2307  -8165  -7723  -7702   336
     -   -149   -500    234     43   -381    399    105   -626    210   -466   -721    275    395     45     96    359    117   -369   -295   -249 
     -     -5  -8349 -13725  -1456   -654   -701  -1378      *      * 
   158  -2739  -2562   2885  -1936  -6460  -2755  -2490  -3872  -3064  -3713  -5229    485  -5735  -3187  -2823   1704   2006  -5761  -6324  -5641   340
     -   -149   -500    233     43   -381    399    106   -626    210   -466   -720    275    394     45     96    359    117   -369   -294   -249 
     -      0 -12683 -13725   -894  -1115   -701  -1378      *      * 
   159    224  -1038  -1081  -3928  -2149  -1619  -5281  -1291  -4726   1973  -2593  -2264   -282  -3548  -1530    -19   2063   -334  -5300  -1521   341
     -   -149   -500    233     43   -381    399    106   -626    210   -466   -720    275    394     45     96    359    117   -369   -294   -249 
     -      0 -12683 -13725   -894  -1115   -701  -1378      *      * 
   160    871  -6138   1825    906  -3079     54  -1708  -3517  -1763  -2594  -2891   -707  -5733  -1267  -1255   2028    112  -3281  -6322  -5639   342
     -   -148   -500    232     45   -381    398    105   -627    214   -465   -721    275    393     46     95    359    117   -370   -295   -250 
     -    -39  -5228 -13725    -38  -5271   -701  -1378      *      * 
   161  -9308  -8227  -9708 -10058   4562  -9593  -5778  -8024  -9618  -3250  -3384  -8204  -9431  -8329  -8976  -8843  -9154  -4096  -1650  -1095   344
     -   -149   -500    234     43   -381    399    105   -627    210   -466   -721    276    393     47     95    359    118   -370   -295   -247 
     -     -9  -7289 -13725  -1518   -620   -701  -1378      *      * 
   162   2239  -6085  -2652   1662  -4000   -489  -1936  -3492   -842   -620  -3792  -4301  -3897  -1578    206  -1028  -1805    889  -6284   -345   348
     -   -149   -500    233     43   -381    399    106   -626    210   -466   -720    275    394     45     96    359    117   -369   -294   -249 
     -      0 -12683 -13725   -894  -1115   -701  -1378      *      * 
   163     22  -6139   2272   1452  -6460  -1861   -102  -3806    538  -2999  -2689  -1086   -116   1640    199   -330   -717  -5761  -6322  -3545   349
     -   -149   -500    233     43   -381    399    106   -626    210   -466   -720    275    394     45     96    359    117   -369   -294   -249 
     -      0 -12683 -13725   -894  -1115   -701  -1378      *      * 
   164    665  -1792   1307   1098  -6455   1509    955  -3946   -189  -2078    474  -4276  -5734   1098    653  -1641   -377  -2032  -1388  -5638   350
     -   -149   -500    233     43   -381    399    106   -626    210   -466   -720    275    394     45     96    359    117   -369   -294   -249 
     -      0 -12683 -13725   -894  -1115   -701  -1378      *      * 
   165  -4242  -6282  -9186  -8680   2539  -8699  -7826   2628  -8430   -241   -176  -8355  -8491  -7987  -8285  -7904  -3140   2165  -1775  -7068   351
     -   -149   -500    234     44   -379    398    105   -627    211   -466   -721    276    393     45     95    360    117   -370   -295   -247 
     -    -12  -7317  -9097  -1746   -511   -701  -1378      *      * 
   166  -1538  -2995  -3998  -2676  -2208  -1650   -254  -3816    384   1613   3084  -3370   -896   -412   2159  -1952  -2224  -2665  -1085  -3302   356
     -   -149   -500    233     43   -381    399    106   -626    210   -466   -720    275    394     45     96    359    117   -369   -294   -249 
     -      0 -12681 -13723   -894  -1115   -547  -1664      *      * 
   167   1387  -1510     15   1243  -6460  -2822    205  -6211   -292  -1600  -5228  -1142  -1473    449   2391  -1173    158  -2367  -1948  -5639   357
     -   -149   -500    233     43   -381    399    106   -626    210   -466   -720    275    394     45     96    359    117   -369   -294   -249 
     -    -62 -12683  -4584   -894  -1115   -701  -1378      *      * 
   168   2216  -1652   -377    258  -1936  -2123     73    -58  -1650    154   1162  -1612  -3530   -209    191  -2189   -849   -115    726  -2643   358
     -   -149   -500    233     43   -381    399    106   -626    210   -466   -720    275    394     45     96    359    117   -369   -294   -249 
     -      0 -12622 -13664   -894  -1115  -3333   -151      *      * 
   169  -1710  -4792  -4548  -4299  -3226  -3602  -1752  -3506  -5857  -1586  -2499  -5866  -4665  -5563  -2617   -871   3891  -3236  -5242  -4887   359
     -   -146   -501    234     44   -382    401    104   -628    209   -467   -722    274    392     44     99    360    116   -370   -296   -251 
     -    -25  -6236  -8106  -2108   -381  -3333   -151      *      * 
   170   -381  -1396   1280   -314  -6396   2392   -451  -6147    -11  -6091  -5164   1908  -2175    698   -721  -1367  -3592  -5697  -6258  -2367   367
     -   -149   -500    233     43   -381    399    106   -626    210   -466   -720    275    394     45     96    359    117   -369   -294   -249 
     -    -11 -12617  -7126   -894  -1115  -3429   -141      *      * 
   171  -3298  -2563   -342  -1329  -7089   3598  -4824  -4130  -1925  -6798  -5901   -417  -4045  -1592  -5062  -2186  -4095  -6400  -6969  -6240   368
     -   -149   -500    233     43   -381    399    106   -626    210   -466   -720    275    394     45     96    359    117   -369   -294   -249 
     -    -40 -12606  -5217   -894  -1115  -2355   -314      *      * 
   172     35  -2013  -2205    974  -6358  -2825   -296  -6109    898  -3318  -2194  -2410  -3480   1039   3159  -1686  -3038  -2146  -6220   -219   369
     -   -149   -500    233     43   -381    401    107   -627    210   -466   -721    275    394     45     96    359    117   -370   -295   -250 
     -    -26  -5825 -13620   -144  -3392  -2506   -279      *      * 
   173  -5669  -1883  -8797  -9126  -8992   3831  -8245  -8832  -2319  -9075  -8109  -7352  -3638  -8321  -8429  -5430  -6150  -7501  -9161  -9172   372
     -   -149   -500    233     43   -381    399    106   -626    210   -466   -720    275    394     45     97    359    117   -369   -294   -249 
     -     -4  -8669 -13634   -313  -2357    -65  -4498      *      * 
   174  -1917  -2617  -9524  -9183   -863  -9326  -9182    102  -9121  -2026   1308  -8978  -9075  -9026  -9246  -8674  -5350   3633  -8604  -8125   374
     -   -149   -500    233     43   -381    399    106   -626    210   -466   -720    275    394     45     96    359    117   -369   -294   -249 
     -      0 -12683 -13725   -894  -1115   -701  -1378      *      * 
   175  -7208  -1543   4142  -3356  -9433  -4222   -313  -9455  -6854  -9270  -8749  -1487  -7499  -2499  -7933  -3984  -7322  -8876  -9480  -8293   375
     -   -149   -500    233     43   -381    399    106   -626    210   -466   -720    275    394     45     96    359    117   -369   -294   -249 
     -      0 -12683 -13725   -894  -1115   -701  -1378      *      * 
   176  -2390    442  -9010  -8519  -1314  -8515  -7705    957  -8272    145   -298  -8166  -8379  -7940  -8175  -7714  -6449   3421  -7328  -1537   376
     -   -149   -500    233     43   -381    399    106   -626    210   -466   -720    275    394     45     96    359    117   -369   -294   -249 
     -      0 -12683 -13725   -894  -1115   -701  -1378      *      * 
   177  -1701  -1505  -9596  -9312  -7194  -9284  -9608   1010  -9297  -4970  -5862  -9068  -9133  -9291  -9489  -4457  -3996   3693  -9009  -8442   377
     -   -149   -500    233     43   -381    399    106   -626    210   -466   -720    275    394     45     96    359    117   -369   -294   -249 
     -      0 -12683 -13725   -894  -1115   -701  -1378      *      * 
   178  -8332  -2318 -10716 -10120   -548 -10605  -9170   -488  -9950   3254  -1493 -10351  -9435  -8560  -9353 -10049  -8150  -1267  -7519  -7806   378
     -   -149   -500    233     43   -381    399    106   -626    210   -466   -720    275    394     45     96    359    117   -369   -294   -249 
     -     -2 -12683  -9336   -894  -1115   -701  -1378      *      * 
   179  -7055  -8471    -82  -5424  -9465  -6990  -6676  -9509  -7171  -9382  -8800   4347  -7625  -6399  -8146  -1695  -7270  -8762  -9457  -8514   379
     -   -149   -500    233     43   -381    399    106   -626    210   -466   -720    275    394     45     96    359    117   -369   -294   -249 
     -      0 -12681 -13723   -894  -1115   -945  -1058      *      * 
   180   -718   1496  -4219  -9235  -3601  -5389  -8156  -8301  -8871  -4641  -7711  -7373  -7367  -8316  -8493   3573   -968  -7271  -8832  -3320   380
     -   -149   -500    233     43   -381    399    106   -626    210   -466   -720    275    394     45     96    359    117   -369   -294   -249 
     -      0 -12681 -13723   -894  -1115   -945  -1058      *      * 
   181  -4282  -7199 -10172  -9676  -3547  -9463  -8748  -2782  -9461   3341  -4536  -9447  -9037  -8421  -9038  -2109  -4132  -2070  -7510  -7653   381
     -   -149   -500    233     43   -381    398    105   -626    210   -466   -721    275    394     45     96    359    121   -369   -295   -250 
     -    -14  -6718 -13723   -100  -3905   -945  -1058      *      * 
   182   2263  -5691  -4834  -3293  -2261  -1450  -1281  -1879  -3226  -4346  -4829  -1284  -1426  -2106  -2490   2135   1339  -1009  -5988  -2013   383
     -   -149   -500    233     43   -381    399    106   -626    210   -466   -720    275    394     45     96    359    117   -369   -294   -249 
     -      0 -12681 -13723   -894  -1115   -945  -1058      *      * 
   183  -4156  -7632   -953   -287  -7902   3574   -478  -7710  -3487  -7621  -6781  -1966  -6769  -1536   -795  -1877  -5980  -7235  -7792  -3695   384
     -   -149   -500    233     43   -381    399    106   -626    210   -466   -720    275    394     45     96    359    117   -369   -294   -249 
     -      0 -12681 -13723   -894  -1115   -945  -1058      *      * 
   184   -863  -6298   1884   3249  -6616  -3627  -2150  -6371  -1719  -6313  -5391  -1187    460  -1601  -2681  -2415  -3328  -5919  -6481  -5789   385
     -   -149   -500    232     42   -381    407    105   -627    210   -467   -721    275    393     45     95    358    117   -370   -295   -250 
     -    -44  -5045 -13723    -34  -5443   -945  -1058      *      * 
   185   1333  -2336  -7298  -6663   2662  -1185   -527  -2376   -185   1629    832  -6152  -4242  -1631  -4753  -2305  -2883  -3385  -1870    840   387
     -   -149   -495    233     42   -379    398    105   -625    209   -466   -716    274    397     46     96    359    116   -370   -295   -248 
     -     -9  -7400 -13723  -2718   -238   -945  -1058      *      * 
   186  -2488  -4816  -7339  -6704  -1075  -6544  -5417   1687  -6300   2316   1256  -4545  -6592   -428  -6101  -4515   -647   1489  -5280  -4938   401
     -   -149   -500    234     43   -381    398    105   -626    210   -466   -721    275    394     45     97    359    118   -369   -295   -249 
     -     -3  -8917 -13723  -1741   -513   -945  -1058      *      * 
   187  -1607  -6137   2401    248  -6458  -3051   2606  -1911  -1956  -1959  -1812  -1771     17   1675   1629  -2092  -1257  -1685  -6320  -5637   406
     -   -149   -500    233     43   -381    399    106   -626    210   -466   -720    275    394     45     96    359    117   -369   -294   -249 
     -      0 -12681 -13723   -894  -1115   -945  -1058      *      * 
   188   2934  -6137  -1532   1014  -6458  -3016  -1630  -6209    196  -2469  -5226  -2683  -5731    327    116  -2122  -1594  -1824  -6320  -2622   407
     -   -149   -500    233     43   -381    399    106   -626    210   -466   -720    275    394     45     96    359    117   -367   -294   -249 
     -     -6  -8050 -13723   -218  -2834   -945  -1058      *      * 
   189  -3146  -6303  -8720  -9084  -9034      4  -3496  -8864  -8978  -9121  -8144  -1112  -7390  -8385  -8624   3439    995  -7524  -9253  -9227   409
     -   -149   -500    233     43   -381    399    106   -626    210   -466   -720    275    394     45     96    359    117   -369   -294   -249 
     -      0 -12681 -13723   -894  -1115   -945  -1058      *      * 
   190  -2225  -1360  -7325  -6689    776  -4708  -5399    119  -6284   2201     28  -6174  -6576  -5906  -3653  -5612  -3838    -57   4637  -4921   410
     -   -149   -500    233     43   -381    399    106   -626    210   -466   -720    275    394     45     96    359    119   -369   -294   -249 
     -     -9  -7870  -8970   -197  -2967   -567  -1622      *      * 
   191   -473  -6136   1049   1188  -6458   -192    407  -6208    525  -4460  -3026    222  -2142    359   2436    344  -2182  -4667  -6320  -2361   412
     -   -149   -500    233     43   -381    399    106   -626    210   -466   -720    275    394     45     96    359    117   -369   -294   -249 
     -      0 -12680 -13723   -894  -1115  -1011   -989      *      * 
   192  -1011   4502  -7527  -6901  -2819  -6747  -5636   -379  -6505   1967  -1125  -6395  -6786  -6130  -6311  -1685  -1247    605  -5488  -5148   413
     -   -148   -500    233     43   -381    399    106   -626    210   -466   -720    275    394     45     96    359    117   -368   -294   -249 
     -     -7  -8971  -8344   -967  -1033  -1011   -989      *      * 
   193  -5227  -1182  -9322  -8863  -6267  -8920  -8201    470  -8665   2721    214  -8577  -8687  -4294  -8576  -8163  -1630   1910  -7642  -7375   416
     -   -149   -500    233     43   -381    399    106   -626    210   -466   -720    275    394     45     96    359    117   -369   -294   -249 
     -      0 -12676 -13718   -894  -1115   -393  -2069      *      * 
   194   2950  -6162  -3442  -2767  -6490   -160  -4328  -6240    -87  -6185  -5259  -2204    700  -3869    957   -639  -1213  -2037  -6352  -5670   417
     -   -149   -500    233     43   -381    399    106   -626    210   -466   -720    275    395     45     97    359    117   -369   -294   -249 
     -     -6  -7940 -13725   -205  -2916   -701  -1378      *      * 
   195   -933  -6138    373    542  -1590  -2614   -761  -4099      4  -2482  -1719  -1954   3070   -245   1249   -675   -591  -3894  -3000  -3324   419
     -   -149   -500    233     43   -381    399    106   -626    210   -466   -720    275    394     45     96    359    117   -369   -294   -249 
     -      0 -12683 -13725   -894  -1115   -701  -1378      *      * 
   196  -4682  -1469  -1130  -2994   2853   2323   1012  -5985  -2345  -1360   -916    428  -3788   -880  -1954  -1339  -4621  -5601  -2126   1327   420
     -   -149   -500    233     43   -381    399    106   -626    210   -466   -720    275    394     45     96    359    117   -369   -294   -249 
     -      0 -12683 -13725   -894  -1115   -701  -1378      *      * 
   197 -10611  -9418 -10422 -10807 -10990   3865 -10068 -12044 -10980 -11388 -11329 -10734  -9857 -10863  -4614 -11078 -10855 -11603  -9673 -11010   421
     -   -149   -500    233     43   -381    399    106   -626    210   -466   -720    275    394     45     96    359    117   -369   -294   -249 
     -      0 -12683 -13725   -894  -1115   -701  -1378      *      * 
   198  -2205     80  -5568  -4995  -5288  -6127   1507  -1514    -59  -5140  -2477  -3035  -6199  -3128   3738  -2361    191  -1419  -5645  -1756   422
     -   -149   -500    233     43   -381    399    106   -626    210   -466   -720    275    394     45     96    359    117   -369   -294   -249 
     -      0 -12683 -13725   -894  -1115   -701  -1378      *      * 
   199  -9048  -8094  -9799 -10023   4305  -9666  -1762  -3863  -9616   -489   2033  -8362  -9401  -8336  -8991  -8924  -8890  -4723  -1028  -1651   423
     -   -149   -500    233     43   -381    399    106   -626    210   -466   -720    275    394     45     96    359    117   -369   -294   -249 
     -      0 -12683 -13725   -894  -1115   -701  -1378      *      * 
   200  -1964  -1172  -9334  -8929  -2103  -9006  -8512   2314  -8783   1488  -2084  -8657  -8806  -8568  -8797  -5556  -6701   2644  -8044  -7648   424
     -   -149   -500    233     43   -381    399    106   -626    210   -466   -720    275    394     45     96    359    117   -369   -294   -249 
     -      0 -12683 -13725   -894  -1115   -701  -1378      *      * 
   201  -7218  -9360     91   3879  -9438  -6896  -6374  -9462  -4391  -9275  -8756  -2757  -7504  -6075  -7936  -6800  -7330  -8884  -9482  -8297   425
     -   -149   -500    233     43   -381    399    106   -626    210   -466   -720    275    394     45     96    359    117   -369   -294   -249 
     -      0 -12683 -13725   -894  -1115   -701  -1378      *      * 
   202  -7993  -7381 -10459  -9926  -3267 -10313  -9144   3073  -9777   1585   3071 -10030  -4641  -8605  -9319  -9721  -4753  -1126  -7622  -7833   426
     -   -149   -500    233     43   -381    399    106   -626    210   -466   -720    275    394     45     96    359    117   -369   -294   -249 
     -      0 -12683 -13725   -894  -1115   -701  -1378      *      * 
   203  -1901  -6333  -8507  -8814  -9040   3750  -8171  -8860  -3978  -9095  -8132  -3897  -3768  -8191  -2867  -1145  -3007  -7541  -9216  -9176   427
     -   -149   -500    233     43   -381    399    106   -626    210   -466   -720    275    394     45     96    359    117   -369   -294   -249 
     -      0 -12683 -13725   -894  -1115   -701  -1378      *      * 
   204  -5442  -6489  -5541  -3606  -6780  -4236  -4886  -3391   3760   -950  -2320  -3331  -6456  -1289    372  -3090  -2256  -2191  -6623  -6139   428
     -   -149   -500    233     43   -381    399    106   -626    210   -466   -720    275    394     45     96    359    117   -369   -294   -249 
     -      0 -12683 -13725   -894  -1115   -701  -1378      *      * 
   205   -184  -5012  -6054  -5477   -443  -2465  -5048  -1047    782  -2445  -2550  -1031  -6322  -2236   2905  -1030   2014  -1247  -5438   -442   429
     -   -149   -500    233     43   -381    399    106   -626    210   -466   -720    275    394     45     96    359    117   -369   -294   -249 
     -     -8 -12683  -7574   -894  -1115   -701  -1378      *      * 
   206  -4375  -9313   4020   -857  -9403   -203  -6352  -9419  -3187  -5605  -8705  -1526  -7485  -6050  -4499  -2468  -7297  -8844  -9443  -8267   430
     -   -149   -500    233     43   -381    399    106   -626    210   -466   -720    275    394     45     96    359    117   -369   -294   -249 
     -     -6 -12676  -8015   -894  -1115   -978  -1022      *      * 
   207  -1511  -2650  -4333  -6664    823  -6502  -2451   3013  -2554    889   1400  -6148  -3147  -3426  -3368  -2187  -2905    796  -5239    -69   431
     -   -149   -500    233     43   -381    399    106   -626    210   -466   -720    275    394     45     96    359    117   -369   -294   -249 
     -    -14 -12673  -6718   -894  -1115   -371  -2140      *      * 
   208  -1045  -2581  -3259   -379   -803  -3678   -175   -841  -2575   1059   -225  -4524  -6333   -946   2305   -787   -791   -606   2898   1802   432
     -   -149   -500    233     43   -381    399    106   -626    210   -466   -720    275    394     45     96    360    117   -369   -294   -249 
     -     -4  -8448 -13711   -270  -2549  -1848   -470      *      * 
   209    814  -6125   2247    577  -3606    595  -1549  -4095  -1321  -3462  -5214    325  -3077    773  -1292   1021    103  -2920  -6309  -5626   434
     -   -149   -500    233     43   -381    399    106   -626    210   -466   -720    275    394     45     96    359    117   -369   -294   -249 
     -     -3 -12669  -8921   -894  -1115  -1102   -904      *      * 
   210    787  -2518   1016  -1049  -3514   -648   1596  -6199   -998  -3746  -5216   2784   1358  -1124    188  -1582  -2548  -1539  -6310  -3106   435
     -   -149   -500    233     43   -381    399    106   -626    210   -466   -720    275    394     45     96    359    117   -369   -294   -249 
     -     -2 -12671  -9507   -894  -1115  -1733   -516      *      * 
   211    797  -6125    343    812  -3865   1326    214  -6197  -1571  -3673   -972    598  -2749    232   -445   1164    827  -1845  -1830  -3321   436
     -   -150   -501    232     44   -382    399    106   -625    210   -465   -722    274    396     49     94    360    118   -371   -296   -249 
     -     -6  -9013  -8958  -4715    -56  -1063   -939      *      * 
   212   -200  -2569   -528    352  -6448   -387   -447  -4044   1324  -1545    150   -256     88   1978   1606   -457   -264  -1791  -2090  -2387   475
     -   -149   -500    233     43   -381    399    106   -626    210   -466   -720    275    394     45     96    359    117   -369   -294   -249 
     -    -15 -12672  -6654   -894  -1115  -1704   -529      *      * 
   213  -2539  -4877  -7404  -6769  -1101  -6612  -5483    884  -6366   2412   1848  -6258  -4130  -5980  -6164  -5698  -2335   1944  -1822  -2881   476
     -   -149   -500    233     43   -381    399    106   -626    210   -466   -720    275    394     45     96    359    117   -369   -294   -249 
     -   -648 -12657  -1468   -894  -1115  -2391   -305      *      * 
   214     55  -5493   1926    818  -5814   1897   -944  -5565  -2594  -3895  -4582    110   1302  -1578  -2006    628  -2859  -3706  -5676  -4993   477
     -   -149   -500    233     43   -381    399    106   -626    210   -466   -720    275    394     45     96    359    117   -369   -294   -249 
     -     -1 -12010 -13052   -894  -1115  -6273    -19      *      * 
   215  -7511  -6907  -9929  -9351  -4979  -4364  -8391  -2987  -9163   1785   4774  -9460  -8680  -7851  -8605  -9050  -2631  -2701  -6836  -7095   478
     -   -149   -500    233     43   -381    399    106   -626    210   -466   -720    275    394     45     96    359    117   -369   -294   -249 
     -     -1 -12010 -13052   -894  -1115   -133  -3505      *      * 
   216   2100  -2562    178    125  -1074    506   -561  -4000   -145  -1020  -5184  -1617  -1827   -727   1338    148  -1388  -2407  -6278  -1591   479
     -   -149   -500    233     43   -381    399    106   -626    210   -466   -720    275    394     45     98    359    117   -369   -294   -249 
     -    -52  -8043  -4995   -222  -2809  -2034   -404      *      * 
   217   1366   -635  -1501   -161  -1225  -1068   -154  -2696   -715   -965   -206  -1883   2714    506   -565  -1463   -864   -405  -6224  -5548   481
     -   -149   -500    233     43   -381    399    106   -626    210   -466   -720    275    394     45     96    359    117   -369   -294   -249 
     -      0 -12600 -13642   -894  -1115  -3707   -115      *      * 
   218     52  -5632   -538    -90   3785  -3714  -4397  -1359  -2228   -193  -2173  -2193  -4353   -809   -431  -2712  -1405  -1380  -5924  -3150   482
     -   -149   -500    233     43   -381    399    106   -626    210   -466   -720    275    394     45     96    359    117   -369   -294   -249 
     -     -4 -12600  -8429   -894  -1115  -3265   -158      *      * 
   219    150  -2135   -502    162  -3192  -2051   2669  -2468    -97    764  -2935   -780  -2807   -541   2065   -396  -1270  -2230  -2402    362   483
     -   -149   -500    233     43   -381    399    106   -626    210   -466   -720    275    394     45     96    359    117   -369   -294   -249 
     -    -12 -12598  -6889   -894  -1115  -2040   -402      *      * 
   220   -775  -2298     80  -1100  -4023   -931    558  -6133   1149  -4452  -5150    434   2324     10   2352  -1644  -2435  -3870  -6244  -2038   484
     -   -149   -500    233     43   -381    399    106   -626    210   -466   -720    275    394     45     96    359    117   -369   -294   -249 
     -      0 -12603 -13645   -894  -1115   -729  -1335      *      * 
   221  -1384   -448   1093  -1872  -6427   2011   -460  -3963  -3850  -4325  -5196   3189  -4210  -2214  -1531    -10  -3586  -4567  -6291  -5609   485
     -   -149   -500    233     43   -381    399    106   -626    210   -466   -720    275    394     45     96    359    117   -369   -294   -249 
     -      0 -12652 -13694   -894  -1115  -2586   -263      *      * 
   222    528      2  -7274  -6638  -3393  -2220  -5352   1539  -2095    344  -2278  -3549  -6531  -3482   1178  -3331   -147   2483  -5219  -4877   486
     -   -149   -494    233     43   -381    399    106   -626    210   -466   -720    275    394     45     96    359    117   -369   -294   -249 
     -     -4  -8426 -13694   -975  -1025  -2586   -263      *      * 
   223    416  -2946  -1677  -1844  -6393  -2280  -1287  -2362  -1544  -3379   -900  -1147  -5709  -1687    746   2346   2231  -1971  -1408  -2149   489
     -   -149   -500    233     43   -381    399    106   -626    210   -465   -720    275    394     45     96    359    117   -369   -294   -249 
     -     -4  -8713 -13694   -311  -2367  -1168   -849      *      * 
   224  -9278  -8204  -9686 -10036   3508  -9566  -5757  -8015  -9595  -2514  -3007  -8182  -9408  -8308  -8954  -3464  -9127  -4787  -5001   3983   491
     -   -149   -500    233     43   -381    399    106   -626    210   -466   -720    275    394     45     96    359    117   -369   -294   -249 
     -      0 -12664 -13706   -894  -1115   -882  -1128      *      * 
   225    391    175  -3823   -712   1601  -3841   2225    194  -3770  -1719  -1361  -3365  -6158    731   1678    668    773  -1203  -2727   -781   492
     -   -149   -500    233     43   -381    399    106   -626    210   -466   -720    275    394     45     96    359    117   -369   -294   -249 
     -      0 -12673 -13716   -894  -1115  -1577   -589      *      * 
   226   2221    339  -7247  -6614   -693   1531  -5364   -671  -4380  -1425  -3990  -2372    306  -2344  -3727    923   -730   -283  -5245   -706   493
     -   -149   -500    233     43   -381    399    106   -626    210   -466   -720    275    394     45     96    359    117   -369   -294   -249 
     -      0 -12673 -13716   -894  -1115  -1135   -877      *      * 
   227  -2870  -3396  -7384  -6752   2911  -4374  -5471   1600  -6350   -171   -623  -6239  -6639  -5975  -6153  -4455  -4974   2385  -5333    786   494
     -   -149   -500    233     43   -381    399    106   -626    210   -466   -720    275    394     45     96    359    117   -369   -294   -249 
     -     -3 -12676  -8965   -894  -1115  -1392   -692      *      * 
   228   -785  -6139   3768   -447  -6444  -4275  -4334  -6186  -3925   -921   -996    689  -5764  -1126  -3276  -3496  -3421  -4575  -6331  -3193   495
     -   -149   -500    233     43   -381    399    106   -626    210   -466   -720    275    394     45     96    359    117   -369   -294   -249 
     -      0 -12673 -13715   -894  -1115  -1488   -636      *      * 
   229   -977  -4787  -7306  -6670   -341  -4284  -5379    490  -6265   2888   1191  -6154  -4261  -5888  -2589  -5593  -1742    -88  -5244  -2910   496
     -   -149   -500    233     43   -381    399    106   -626    210   -466   -720    275    394     45     96    359    117   -369   -294   -249 
     -      0 -12674 -13716   -894  -1115  -1555   -600      *      * 
   230    592  -2265   1954  -1451   -374    335   -273   -171  -3336    188   1308   -561  -1590  -1187   -636     87   -420     11  -2078  -1706   497
     -   -149   -500    233     43   -381    399    106   -626    210   -466   -720    275    394     45     96    359    117   -369   -294   -249 
     -   -401 -12674  -2045   -894  -1115  -1555   -600      *      * 
   231    628  -5738    -98    311  -1119   -243    328  -2861   -399    236    271  -1138   -829   1761   -110    -52    767  -1273  -3017    -79   498
     -   -149   -500    233     43   -381    399    106   -626    210   -466   -720    275    394     45     96    359    117   -369   -294   -249 
     -    -72 -12274  -4367   -894  -1115  -5696    -28      *      * 
   232  -1864  -4324  -6837  -1807   -508  -3663  -4914   1124  -2309   2034   2617  -2116  -2525  -3002  -3260  -5128  -1439   1302    658   -207   499
     -   -149   -500    233     43   -381    399    106   -626    210   -466   -720    275    394     45     96    359    117   -369   -294   -249 
     -    -18 -12202  -6370   -894  -1115  -5888    -25      *      * 
   233   1099    751  -2246  -1694   1026   -253  -1397     50  -1917    337   2395  -1802  -5872   -686  -1195    134    -87    -74    106    415   500
     -   -150   -497    236     41   -382    400    104   -626    210   -468   -722    274    396     43     95    361    118   -367   -296   -251 
     -    -86  -5226  -5010  -1893   -453    -87  -4097      *      * 
   234    184  -6084   1269   1996  -1100  -2014   -359  -1273    448  -1056  -1267   -895  -3665    995    817  -1887   -734   -254  -3248  -1471   507
     -   -149   -500    233     43   -381    399    106   -626    210   -466   -720    275    394     45     96    359    117   -369   -294   -249 
     -      0 -12630 -13672   -894  -1115   -577  -1600      *      * 
   235   1540   -773     73   1464  -1115  -1644   1464  -2523   -202  -1292  -1300    -31  -1505    737   -309   -730   -109   -993  -6303   -184   508
     -   -149   -500    233     43   -381    399    106   -626    210   -466   -720    275    394     45     96    359    117   -369   -294   -249 
     -      0 -12666 -13709   -894  -1115   -920  -1085      *      * 
   236   -948  -2331   1496   -234  -6452   1489    890  -3859    350  -3119  -5219    308   -655    836   2037  -2227  -1300  -4173  -6314  -1049   509
     -   -149   -500    233     43   -381    399    106   -626    210   -466   -720    275    394     45     96    359    117   -369   -294   -249 
     -     -4 -12674  -8731   -894  -1115  -1048   -954      *      * 
   237   -779  -6128  -1221  -1443  -6448  -1133  -1779  -2361   -173  -1560  -5217  -1381   3710  -1294  -1002  -1107  -1589  -3783  -1069  -2063   510
     -   -149   -500    233     43   -381    399    106   -626    210   -466   -720    275    394     45     96    359    117   -369   -294   -249 
     -      0 -12674 -13716   -894  -1115  -1557   -599      *      * 
   238    514  -6130   2143   1735  -6451   -828    -39  -2465    -41  -2740   -803  -2704    120    795    170   -862   -647  -2537  -2307  -1403   511
     -   -149   -500    233     43   -381    399    106   -626    210   -466   -720    275    394     45     96    359    117   -369   -294   -249 
     -    -41 -12674  -5165   -894  -1115  -1557   -599      *      * 
   239   -856  -2947   -711    -59  -1629  -2332   -149   -683   -982   1177   -153  -4862  -3646   -300   2573  -2992   -623    334   1240  -1143   512
     -   -149   -500    233     43   -381    399    106   -626    210   -466   -720    275    394     45     96    359    117   -369   -294   -249 
     -      0 -12633 -13675   -894  -1115   -327  -2301      *      * 
   240    232    719  -7303  -6667    965  -1952  -1829   2261  -2780    603   1351  -4514  -4268  -2243  -3877  -3273     71   1451    101   -903   513
     -   -149   -500    233     43   -381    399    106   -626    210   -466   -720    275    394     45     96    359    117   -369   -294   -249 
     -      0 -12675 -13717   -894  -1115   -906  -1101      *      * 
   241    756  -2665  -2315  -1212  -3083   1426   1271  -4551    332  -2776  -2126   -772  -2039   1972   1720   -171  -1101  -1827  -1102  -1528   514
     -   -150   -495    234     44   -382    398    108   -625    210   -466   -719    276    392     46     95    359    118   -368   -296   -250 
     -  -7623  -4172    -90    -19  -6284  -1186   -835      *      * 
   242  -3774  -3246  -6230  -5696  -1880  -5918  -4830   -832  -5486   2191   2242  -5620  -5245  -4533  -5122  -5230  -3670   2582  -3616  -3710   516
     -   -149   -501    231     43   -378    397    117   -625    211   -465   -722    274    393     45     94    359    117   -370   -287   -249 
     -  -3545   -131  -9677    -98  -3924    -15  -6621      *      * 
   243    744  -6129   -238   1759  -6450   -558  -1967  -4315   -107  -3396  -5218  -1228  -2272   1347   2240    101  -1196  -2434  -2016  -5630   519
     -   -149   -500    233     43   -381    399    106   -626    210   -466   -720    275    394     45     96    359    117   -369   -294   -249 
     -      0 -12673 -13715   -894  -1115   -891  -1118      *      * 
   244    -11   -440  -7305  -4296  -3307  -2124  -1762   1305  -6264   1902   3189  -6153  -6557  -1641  -1653  -1916  -1548    391   -907  -1127   520
     -   -149   -500    233     43   -381    399    106   -626    210   -466   -720    275    394     45     96    359    117   -369   -294   -249 
     -      0 -12677 -13720   -894  -1115   -444  -1917      *      * 
   245  -4965  -2414  -7310  -3891   1485  -2761  -3058   -166  -4602   2747   1659  -6158  -4362  -3866  -3798  -3169  -3077   -547   1421  -2670   521
     -   -149   -500    233     43   -381    399    106   -626    210   -466   -720    275    394     45     96    359    117   -369   -294   -249 
     -      0 -12683 -13725   -894  -1115   -701  -1378      *      * 
   246   1329   -728    408    773  -3177    -46    568  -3087    -21  -2121  -1849   -269  -3805    735   1427     12    272   -925  -6321  -5639   522
     -   -149   -500    233     43   -381    399    106   -626    210   -466   -720    275    394     45     96    359    117   -369   -294   -249 
     -      0 -12683 -13725   -894  -1115   -701  -1378      *      * 
   247   -195  -1812   1423   2607  -6460  -1332   -467  -6210   -488  -1755  -2792  -1293  -3759    664    850  -1253    294  -4318  -6322  -5639   523
     -   -149   -500    233     43   -381    399    106   -626    210   -466   -720    275    394     45     96    359    117   -369   -294   -249 
     -      0 -12683 -13725   -894  -1115   -701  -1378      *      * 
   248   -354    198  -2236  -6674  -2102  -1339  -2703   1364  -6269   1682    218  -6158  -6562  -3253  -6069  -1874    -37   2223  -1910  -2922   524
     -   -149   -500    233     43   -381    399    106   -626    210   -466   -720    275    394     45     96    359    117   -369   -294   -249 
     -      0 -12683 -13725   -894  -1115   -701  -1378      *      * 
   249    458   -568  -5070  -2597    920   -962  -2110    775  -2087    877   2769  -6154  -6561  -5887  -1327   -863   -409   1451  -5249   -259   525
     -   -149   -500    233     43   -381    399    106   -626    210   -466   -720    275    394     45     96    359    117   -369   -294   -249 
     -      0 -12683 -13725   -894  -1115   -701  -1378      *      * 
   250   1018  -3909   1303   1691  -6460    247   -293  -4083   -116  -1924  -2645   -955  -1943    671    884   -263   -135  -2290  -2422  -5639   526
     -      *      *      *      *      *      *      *      *      *      *      *      *      *      *      *      *      *      *      *      * 
     -      *      *      *      *      *      *      *      *      0 
//
HMMER2.0  [2.3.2]
NAME  MDR004
LENG  249
ALPH  Amino
RF    no
CS    no
MAP   yes
COM   hmmbuild -F -n cluster060c1 round2l0a2/build/cluster060c1.hmm round2l0a2/build/cluster060c1.seed
NSEQ  486
DATE  Fri May 15 09:28:31 2009
CKSUM 6567
GA    272.90 272.90
XT      -8455     -4  -1000  -1000  -8455     -4  -8455     -4 
NULT      -4  -8455
NULE     595  -1558     85    338   -294    453  -1158    197    249    902  -1085   -142    -21   -313     45    531    201    384  -1998   -644 
HMM        A      C      D      E      F      G      H      I      K      L      M      N      P      Q      R      S      T      V      W      Y    
         m->m   m->i   m->d   i->m   i->i   d->m   d->d   b->m   m->e
          -20      *  -6175
     1  -1058  -4870    242    799  -5194  -3799   -980  -4942   2621  -3506  -3959  -3005  -4463    151   2609  -2730  -2152  -4494  -5049  -4370     1
     -   -149   -500    233     43   -381    399    106   -626    210   -466   -720    275    394     45     96    359    117   -369   -294   -249 
     -     -1 -11320 -12362   -894  -1115   -701  -1378    -20      * 
     2  -3254  -4688  -7637  -7180  -5142  -7160  -3099   1018  -6955  -3103  -2683  -1522  -7070  -6733  -6917  -6375  -2312   3660  -6205  -5787     2
     -   -149   -500    233     43   -381    399    106   -626    210   -466   -720    275    394     45     96    359    117   -369   -294   -249 
     -     -1 -11320 -12362   -894  -1115   -701  -1378      *      * 
     3   2033   -146  -2051    -24  -3665  -4363   2657  -3347   1030  -2370   -114  -2198  -4455  -1518   1065   -895  -1148     59  -4982   -776     3
     -   -149   -500    233     43   -381    399    106   -626    210   -466   -720    275    394     45     96    359    117   -369   -294   -249 
     -     -1 -11320 -12362   -894  -1115   -701  -1378      *      * 
     4   3346  -1352  -5956  -5333   -496  -3469   -707  -3035  -4946  -3389  -2743  -2866  -5268  -4581  -4772  -1248  -2015  -2047    706    920     4
     -   -149   -500    233     43   -381    399    106   -626    210   -466   -720    275    394     45     96    359    117   -369   -294   -249 
     -     -1 -11320 -12362   -894  -1115   -701  -1378      *      * 
     5   3031    747  -6779  -6376   1400  -4341  -5127   -663  -5974  -4528  -3864  -5451  -5671  -5561  -5736    224    683  -1974  -5114  -4797     5
     -   -149   -500    233     43   -381    399    106   -626    210   -466   -720    275    394     45     96    359    117   -369   -294   -249 
     -     -1 -11320 -12362   -894  -1115   -701  -1378      *      * 
     6   1079  -4931  -7675  -8029  -7674   3562  -7002  -7502  -7687  -7763  -6782  -6056  -6032  -7103  -7281  -1718  -3843  -6157  -7894  -7888     6
     -   -149   -500    233     43   -381    399    106   -626    210   -466   -720    275    394     45     96    359    117   -369   -294   -249 
     -     -1 -11320 -12362   -894  -1115   -701  -1378      *      * 
     7  -3888  -5183  -8398  -8070  -5445  -8282  -8230   1529  -8048   1381  -1710  -7940  -7909  -7826  -8150  -7683  -5696   3137  -7299  -6969     7
     -   -149   -500    233     43   -381    399    106   -626    210   -466   -720    275    394     45     96    359    117   -369   -294   -249 
     -     -1 -11320 -12362   -894  -1115   -701  -1378      *      * 
     8  -9323  -8079  -8801  -9189  -9516  -8026  -8624 -10663  -9528  -9998  -9952   4462  -8483  -9368  -9018  -9760  -9538 -10262  -8276  -9476     8
     -   -149   -500    233     43   -381    399    106   -626    210   -466   -720    275    394     45     96    359    117   -369   -294   -249 
     -     -1 -11320 -12362   -894  -1115   -701  -1378      *      * 
     9  -6819  -7056  -7571  -6883  -8583   -275  -6009  -8364  -4742  -7989  -7401  -6642  -7353  -3655   4177  -6898  -6846  -7904  -7428  -7699     9
     -   -149   -500    233     43   -381    399    106   -626    210   -466   -720    275    394     45     96    359    117   -369   -294   -249 
     -     -1 -11320 -12362   -894  -1115   -701  -1378      *      * 
    10   2466  -4925  -7574  -7897  -7578  -2059  -1018  -7386  -7593  -7651   1950  -6030   3158  -7037  -7221  -3067  -2396  -6113  -7812  -7778    10
     -   -149   -500    233     43   -381    399    106   -626    210   -466   -720    275    394     45     96    359    117   -369   -294   -249 
     -     -1 -11320 -12362   -894  -1115   -701  -1378      *      * 
    11  -8572  -8052   4223  -7330  -9448  -3296  -7891 -10284  -8595  -9747  -9573  -7620  -8160  -8074  -8688  -8603  -8759  -9804  -8293  -9197    11
     -   -149   -500    233     43   -381    399    106   -626    210   -466   -720    275    394     45     96    359    117   -369   -294   -249 
     -     -1 -11326 -12368   -894  -1115   -701  -1378      *      * 
    12     12   1169  -6542  -5939  -3966  -5806  -4740   1482  -5566   1903  -1667  -5453  -5826  -3072  -5390  -4912    329   2082  -4578  -4230    12
     -   -149   -500    233     43   -381    399    106   -626    210   -466   -720    275    394     45     96    359    117   -369   -294   -249 
     -     -1 -11326 -12368   -894  -1115   -701  -1378      *      * 
    13     41  -3485  -5988  -5353    577  -2192  -4073   -471  -1768   2418   2595  -2753  -5253   -745  -3132  -1023  -1771   -622  -2182  -2555    13
     -   -149   -500    233     43   -381    399    106   -626    210   -466   -720    275    394     45     96    359    117   -369   -294   -249 
     -     -1 -11326 -12368   -894  -1115   -701  -1378      *      * 
    14  -6072  -6994  -4849  -2397  -7797  -6204   -104  -7197  -2540  -6825   -753  -4843  -6403   4511  -3381  -5842  -2403  -6929  -6671  -6459    14
     -   -149   -500    233     43   -381    399    106   -626    210   -466   -720    275    394     45     96    359    117   -369   -294   -249 
     -     -1 -11326 -12368   -894  -1115   -701  -1378      *      * 
    15  -1363  -1802  -5956  -5256  -3628  -5293  -4092  -2393  -1184  -2632  -1642  -4835  -5339  -4441   4012  -4385  -1555  -1597     82  -3765    15
     -   -149   -500    233     43   -381    399    106   -626    210   -466   -720    275    394     45     96    359    117   -369   -294   -249 
     -     -1 -11326 -12368   -894  -1115   -701  -1378      *      * 
    16   1154  -4849  -2391   1228  -5170  -3661  -2128  -4921   1444   -926   1000  -1183  -4444   2207   1175  -1228  -1203  -2852  -5033  -1416    16
     -   -149   -500    233     43   -381    399    106   -626    210   -466   -720    275    394     45     96    359    117   -369   -294   -249 
     -     -1 -11326 -12368   -894  -1115   -701  -1378      *      * 
    17  -2999  -5913  -1870  -4509  -7891   3775  -5599  -7808  -6081  -7846  -7092  -1439  -6104  -5358  -3139  -3445  -5345  -6766  -8014  -7288    17
     -   -149   -500    234     43   -381    398    111   -626    210   -466   -721    275    394     45     96    359    117   -369   -295   -250 
     -    -45  -5654  -6497   -427  -1964   -701  -1378      *      * 
    18    532  -1678  -2614  -2584    825  -1371   2162  -2151   1179    961     97    900  -4574   -217    333   -418  -2385   -368  -4698  -1616    20
     -   -149   -500    233     43   -381    399    106   -626    210   -466   -720    275    394     45     96    359    117   -369   -294   -249 
     -     -1 -11311 -12354   -894  -1115  -1315   -741      *      * 
    19  -3548  -6022  -6683  -6841  -3289  -6827    156  -6721  -6107  -6255  -6001  -6087  -7046  -2998  -5987  -3750  -6456  -6645  -3903   4885    21
     -   -149   -500    233     43   -381    399    106   -626    210   -466   -720    275    394     45     96    359    117   -369   -294   -249 
     -     -1 -11311 -12354   -894  -1115   -418  -1993      *      * 
    20    679  -7157   -852  -3005  -7401   -194  -3131  -7289  -2592  -2802  -6467   -671   3860  -4356  -5659  -3630  -5418  -6774  -7379  -6418    22
     -   -149   -500    233     43   -381    399    106   -626    210   -466   -720    275    394     45     96    359    117   -369   -294   -249 
     -     -1 -11327 -12369   -894  -1115   -701  -1378      *      * 
    21    313  -3520  -5712  -5094  -3479  -3250  -1870  -2231  -3216   -731   -173  -4713   3712  -2338  -1179  -2109  -3588    312  -3973  -2135    23
     -   -149   -500    233     43   -381    399    106   -626    210   -466   -720    275    394     45     96    359    117   -369   -294   -249 
     -     -1 -11327 -12369   -894  -1115   -701  -1378      *      * 
    22  -1213  -7810  -1728  -2806  -7990  -5566  -1378  -7939  -3342  -4206  -7193  -4152   4197  -1980  -5949  -5432  -5914  -7399  -7916  -6863    24
     -   -149   -500    233     43   -381    399    105   -626    210   -465   -721    275    395     45     96    359    117   -369   -295   -249 
     -    -30  -6405  -6790   -984  -1017   -701  -1378      *      * 
    23     83  -4839  -1012   -726  -5160  -2069   -728  -4910    809  -3378  -3928  -1275   3631  -2110  -1421  -1914  -1669  -3082  -5022  -2880    27
     -   -149   -500    233     43   -381    399    106   -626    210   -466   -720    275    394     45     96    359    117   -369   -294   -249 
     -     -1 -11314 -12356   -894  -1115  -1219   -810      *      * 
    24  -2885  -4894    646  -1915  -1018   3366  -1716  -4898  -2769  -4892  -3998  -1997  -2749    533  -3277  -3094  -1259  -2214  -5102  -1398    28
     -   -147   -500    232     43   -381    401    105   -627    210   -467   -721    275    393     45     95    359    118   -368   -295   -249 
     -    -98  -3935 -12356    -40  -5199   -451  -1896      *      * 
    25   3070  -4585    -98     41  -4795  -2714  -1553  -1563  -2082  -3852  -2026  -3128  -1434  -2698  -2142   -377  -2756    -20    125  -4230    30
     -   -149   -500    233     43   -381    399    106   -626    210   -466   -720    275    394     45     96    359    117   -369   -294   -249 
     -     -1 -11327 -12369   -894  -1115   -701  -1378      *      * 
    26  -2015  -4963  -3253  -2027  -5282  -1293  -1389  -5030  -2137  -4982  -4064   -638   1300  -1889  -3237   3129    663  -4586  -5156  -1725    31
     -   -149   -500    233     43   -381    399    106   -626    210   -466   -720    275    394     45     96    359    117   -369   -294   -249 
     -     -1 -11327 -12369   -894  -1115   -701  -1378      *      * 
    27  -1684  -4855   2692   1565  -5176  -4354  -2337  -4927   -397  -3170  -3945  -1619   2028     18  -1841   -157   -605  -4477  -5038  -4355    32
     -   -149   -500    233     43   -381    399    106   -626    210   -466   -720    275    394     45     96    359    117   -369   -294   -249 
     -     -1 -11327 -12369   -894  -1115   -701  -1378      *      * 
    28  -2638  -3486  -6004  -5368  -3439  -2904   -999   3119  -4963    944  -2688  -2201  -5257  -4586  -4763  -4291    388    779    719    666    33
     -   -149   -500    233     43   -381    399    106   -626    210   -466   -720    275    394     45     96    359    117   -369   -294   -249 
     -     -1 -11327 -12369   -894  -1115   -701  -1378      *      * 
    29  -6936  -1784  -9304  -8695  -2087  -9122  -7685   -211  -8500   2114   2218  -8862   3078  -7152  -7918  -8521  -6755  -4652  -6119  -6380    34
     -   -149   -500    233     43   -381    399    106   -626    210   -466   -720    275    394     45     96    359    117   -369   -294   -249 
     -     -1 -11327 -12369   -894  -1115   -701  -1378      *      * 
    30  -9425  -8097  -9073  -9461  -9640   3867  -8721 -10727  -9654 -10046 -10014  -9428  -8519  -9534  -9073  -9924  -9640 -10332  -8310  -9658    35
     -   -149   -500    233     43   -381    399    106   -626    210   -466   -720    275    394     45     96    359    117   -369   -294   -249 
     -     -1 -11327 -12369   -894  -1115   -701  -1378      *      * 
    31  -6943  -6287  -9337  -8747  -4304  -9207  -7810  -2715  -8576   3175    830  -8952  -3265  -7216  -7997  -8641  -6768    546  -6183  -6460    36
     -   -149   -500    233     43   -381    399    106   -626    210   -466   -720    275    394     45     96    359    117   -369   -294   -249 
     -     -1 -11327 -12369   -894  -1115   -701  -1378      *      * 
    32  -7543  -8113  -2969   3967  -9045  -6923  -6682  -9518  -7232  -9148  -8811  -5972  -7474  -6530  -7930  -7249  -7664  -9014  -8257  -8359    37
     -   -149   -500    233     43   -381    399    106   -626    210   -466   -720    275    394     45     96    359    117   -369   -294   -249 
     -     -1 -11327 -12369   -894  -1115   -701  -1378      *      * 
    33    387   2704  -6011  -5376   1255  -3468  -4085   1000  -4971  -1048   -436  -4860  -5263  -4594  -4771  -4299  -3606   2808   -135   -599    38
     -   -149   -500    233     43   -381    399    106   -626    210   -466   -720    275    394     45     96    359    117   -369   -294   -249 
     -     -1 -11327 -12369   -894  -1115   -701  -1378      *      * 
    34   2861   -142  -7753  -8105  -7680  -3269  -7019  -7507  -7709  -7769  -6787  -6072  -6039  -7126  -7292   2530  -3235  -6161  -7901  -7898    39
     -   -149   -500    233     43   -381    399    106   -626    210   -466   -720    275    394     45     96    359    117   -369   -294   -249 
     -     -1 -11327 -12369   -894  -1115   -701  -1378      *      * 
    35  -9425  -8097  -9073  -9461  -9640   3867  -8721 -10727  -9654 -10046 -10014  -9428  -8519  -9534  -9073  -9924  -9640 -10332  -8310  -9658    40
     -   -149   -500    233     43   -381    399    106   -626    210   -466   -720    275    394     45     96    359    117   -369   -294   -249 
     -     -1 -11327 -12369   -894  -1115   -701  -1378      *      * 
    36  -2698  -4526  -1445   2213  -1939  -4459   -115    478  -1052  -3510  -3652  -3165  -4548   -983    258  -3381   1933   1622  -1736  -4202    41
     -   -149   -500    233     43   -381    399    106   -626    210   -466   -720    275    394     45     96    359    117   -369   -294   -249 
     -     -1 -11327 -12369   -894  -1115   -701  -1378      *      * 
    37  -5593  -5072  -8296  -8004  -5849  -8159  -8370   2674  -8003  -4582  -4515  -7836  -7897  -8015  -8216  -7575  -5590   3255  -7696  -7127    42
     -   -149   -500    233     43   -381    399    106   -626    210   -466   -720    275    394     45     96    359    117   -369   -294   -249 
     -     -1 -11327 -12369   -894  -1115   -701  -1378      *      * 
    38   1267    -56  -2045   1492  -4078  -4706  -1741     60  -2272  -1244  -3196  -3617  -4784  -2206  -2306     52  -1296   2463  -4400  -3936    43
     -   -149   -500    233     43   -381    399    106   -626    210   -466   -720    275    394     45     96    359    117   -369   -294   -249 
     -     -1 -11327 -12369   -894  -1115   -701  -1378      *      * 
    39   2618  -4858   -551   1734  -3546   -206  -3018  -4210   -492  -4874  -3948  -1686  -4452   -303  -1116   -124  -1791  -2026  -5042  -4359    44
     -   -149   -500    233     43   -381    399    106   -626    210   -466   -720    275    394     45     96    359    117   -369   -294   -249 
     -    -28 -11335  -5729   -894  -1115   -701  -1378      *      * 
    40   -496   1026  -5981  -5345   -980   -292  -1099    639  -2083   1691   -550  -2171  -2374  -4565  -3682  -1876     46   2170  -3925  -3583    45
     -   -149   -500    234     43   -381    399    105   -626    210   -466   -721    276    394     45     96    359    117   -369   -295   -248 
     -    -22  -7636  -6612  -1996   -416  -1639   -559      *      * 
    41   -484  -7160    298  -3682  -7624   3568  -4829  -7546  -3254  -7419  -6745  -1381  -2247  -2691  -3305  -2393  -5097  -6963  -7608  -6611    51
     -   -148   -500    233     43   -381    399    105   -626    211   -466   -721    275    394     45     96    359    118   -370   -295   -250 
     -    -28  -6472  -6952  -1377   -701  -1469   -647      *      * 
    42   1127  -4686   1046   1548  -5067  -1472    -14  -2139    -14  -1400  -3854  -2939   1983   -347  -1433    388  -1635  -1989  -4803  -4266    56
     -   -142   -502    236     44   -383    398    108   -627    209   -465   -711    274    394     45     94    359    115   -372   -297   -252 
     -    -92  -4222  -6951  -2114   -379   -415  -2001      *      * 
    43     49  -4842   1468    312  -3180   2648  -1932  -4914   -714  -3965  -3931    724  -1711    132   -524  -1562  -2291  -4464  -5025  -4342    67
     -   -148   -500    233     44   -381    399    106   -626    210   -466   -720    275    394     45     96    359    117   -368   -294   -249 
     -    -64  -6594  -4908   -207  -2902  -1398   -689      *      * 
    44   1046    800  -1062  -2258  -4141  -1451  -3309  -1100  -2177  -3574  -1628  -2426  -1547  -1847  -1957  -1637   -533   3140  -4423  -3936    69
     -   -147   -497    235     45   -382    398    112   -628    210   -467   -720    276    394     45     94    359    116   -370   -296   -251 
     -   -141  -3505  -7589  -1065   -938   -278  -2511      *      * 
    45   -217  -4016    476    112  -1284   -160  -1783  -2406    267  -3374  -3936   -347  -1307     87   -113   1570   1977  -2108  -5030  -1380    74
     -   -149   -500    233     43   -381    401    105   -625    211   -466   -721    275    393     45     96    359    117   -370   -295   -250 
     -    -73  -4451  -8134    -56  -4724   -737  -1322      *      * 
    46  -1019  -4849    785   -312  -5170   1900    677  -4921     45  -4865  -2309   -547  -1063    977   2076   -854   -524  -3164    374  -4349    76
     -   -147   -500    233     43   -381    399    107   -626    210   -466   -721    275    394     46     95    359    117   -370   -295   -250 
     -    -26  -6164  -8056  -1729   -518   -486  -1806      *      * 
    47  -3661  -1070  -5993  -2145   2834  -5207     47  -1550  -4956    117  -2692  -4848   -430  -1704  -1506  -3071  -2879   -721   4892     11    82
     -   -149   -500    233     43   -381    399    106   -626    210   -466   -720    275    394     45     96    359    117   -369   -294   -249 
     -     -1 -11330 -12372   -894  -1115   -573  -1609      *      * 
    48    830  -3080  -3234   -781  -3157  -2040   -568  -4923   2548  -2188   -590   -688  -2908   1535    933    344   -838  -1786  -1233  -4357    83
     -   -149   -500    233     43   -381    399    106   -626    210   -466   -720    275    394     45     96    359    117   -369   -294   -249 
     -     -1 -11335 -12378   -894  -1115   -701  -1378      *      * 
    49   -681  -2113  -5635    245  -3499  -5155  -1298   1394  -1463    281   -918  -4677   1267  -1574  -2035  -4223   -563   2494  -3990  -3638    84
     -   -149   -500    233     43   -381    399    106   -626    210   -466   -720    275    394     45     96    359    117   -369   -294   -249 
     -     -1 -11335 -12378   -894  -1115   -701  -1378      *      * 
    50  -5081  -4487  -2944  -4599  -7418   3807  -5602  -7822  -5998  -7818  -7102  -2138  -6179  -2767  -6589  -5098  -5432  -6827  -1246  -6847    85
     -   -149   -500    233     43   -381    399    106   -626    210   -466   -720    275    394     45     96    359    117   -369   -294   -249 
     -     -1 -11335 -12378   -894  -1115   -701  -1378      *      * 
    51  -2053  -7388   3880     11  -7561  -5436  -4758  -7477  -3053  -7340  -6652  -2684  -5956    864  -3600  -3856   -729  -6951  -7531  -6525    86
     -   -149   -500    233     43   -381    399    106   -626    210   -466   -720    275    394     45     96    359    117   -369   -294   -249 
     -     -1 -11335 -12378   -894  -1115   -701  -1378      *      * 
    52   -301  -4858  -2412   1592  -5180  -3621  -2576  -4930   1499  -2745   -991  -2208    220    644   2785  -1461  -2252  -3586  -5042  -4359    87
     -   -149   -500    233     43   -381    399    106   -626    210   -466   -720    275    394     45     96    359    117   -369   -294   -249 
     -     -1 -11335 -12378   -894  -1115   -701  -1378      *      * 
    53  -2932  -5071  -8301  -8004  -5825  -8164  -8365   -397  -8000  -2878  -4490  -7835  -7896  -8002  -8211  -7566  -5586   3830  -7680  -7120    88
     -   -149   -500    233     43   -381    399    106   -626    210   -466   -720    275    394     45     96    359    117   -369   -294   -249 
     -     -1 -11335 -12378   -894  -1115   -701  -1378      *      * 
    54  -1095   4960  -6024  -5388   1632  -5226  -4098  -2042  -4984  -2148   3041  -4873  -5276  -4606  -4784  -3164  -1930  -1083  -3963  -1348    89
     -   -149   -500    233     43   -381    399    106   -626    210   -466   -720    275    394     45     96    359    117   -369   -294   -249 
     -     -1 -11335 -12378   -894  -1115   -701  -1378      *      * 
    55   3214   -710  -7764  -8115  -7684   1720  -7027  -7510  -7716  -7773  -6792  -6081  -6047  -7133  -7299   -736  -3281  -2773  -7906  -7903    90
     -   -149   -500    233     43   -381    399    106   -626    210   -466   -720    275    394     45     96    359    117   -369   -294   -249 
     -    -21 -11335  -6160   -894  -1115   -701  -1378      *      * 
    56  -6894  -6242  -9305  -8733  -4319  -9181  -7834   -418  -8572   3318  -3076  -8930  -8074  -7233  -8010  -8625  -6729  -1953  -6203  -6469    91
     -   -149   -500    233     43   -381    399    106   -626    210   -466   -720    275    394     45     96    359    117   -369   -294   -249 
     -     -1 -11315 -12357   -894  -1115   -376  -2124      *      * 
    57    166   -170  -6317  -5699  -3753  -5545  -4455   -987  -5311   1994  -1642  -5196  -5584  -4944  -5123  -1806    666   2476  -4309  -3963    92
     -   -149   -500    233     43   -381    399    106   -626    210   -466   -720    275    394     45     96    359    117   -369   -294   -249 
     -     -1 -11335 -12378   -894  -1115   -701  -1378      *      * 
    58   1812  -1978  -2494  -2134  -5111   1032    281  -1930  -2622  -4818  -3906    818   1832    132  -2368     95   -696  -1822  -5008   1083    93
     -   -149   -500    233     43   -381    399    106   -626    210   -466   -720    275    394     45     96    359    117   -369   -294   -249 
     -     -1 -11335 -12378   -894  -1115   -701  -1378      *      * 
    59  -2124  -4960  -7431  -7786  -7678   3748  -2298  -7514  -7602  -4281  -6796  -6029  -6049  -7043  -7249   -724  -3793  -6179  -7897  -7866    94
     -   -149   -500    233     43   -381    399    106   -626    210   -466   -720    275    394     45     96    359    117   -369   -294   -249 
     -     -1 -11335 -12378   -894  -1115   -701  -1378      *      * 
    60  -2010  -1119  -3472  -3038  -7780   3796  -6388  -7642  -6960  -7830  -6926  -5473  -6097  -6283  -7138  -4760  -5017  -6386  -7954  -7684    95
     -   -149   -500    233     43   -381    399    106   -626    210   -466   -720    275    394     45     96    359    117   -369   -294   -249 
     -     -1 -11335 -12378   -894  -1115   -701  -1378      *      * 
    61   1526  -5739  -8095  -8460  -8306   3503  -7573  -8309  -8300  -8456  -7591  -6858  -6758  -7793  -7878  -5491  -5703  -7030  -8084  -8469    96
     -   -149   -500    233     43   -381    399    106   -626    210   -466   -720    275    394     45     96    359    117   -369   -294   -249 
     -     -1 -11335 -12378   -894  -1115   -701  -1378      *      * 
    62  -7959  -3038  -8345  -8698   -222  -8224  -4411  -6851  -8250  -6164   -185  -2308  -8079  -1753  -7614  -7471  -7809  -7004   -626   4826    97
     -   -149   -500    233     43   -381    399    106   -626    210   -466   -720    275    394     45     96    359    117   -369   -294   -249 
     -     -1 -11335 -12378   -894  -1115   -701  -1378      *      * 
    63   3602  -1750  -7756  -8108  -7689   -858  -7027  -7517  -7716  -7779  -6797  -6081  -6048  -7134  -7301  -1146  -4818  -6172  -7909  -7906    98
     -   -149   -500    233     43   -381    399    106   -626    210   -466   -720    275    394     45     96    359    117   -369   -294   -249 
     -     -1 -11335 -12378   -894  -1115   -701  -1378      *      * 
    64  -2665  -6273    128   3512  -6554  -3239  -4120  -6366  -3974  -6283  -5437  -3705  -2605   1499  -2836  -2169   -419  -5886  -6459  -5651    99
     -   -149   -500    233     43   -381    399    106   -626    210   -466   -720    275    394     45     96    359    117   -369   -294   -249 
     -     -1 -11335 -12378   -894  -1115   -701  -1378      *      * 
    65  -2996  -3795  -4522   -641    883  -4893    689  -1920   -136   -578  -1826  -3092  -4962    238    270  -3397  -2610  -2108    454   4048   100
     -   -149   -500    233     43   -381    399    106   -626    210   -466   -720    275    394     45     96    359    117   -369   -294   -249 
     -     -1 -11335 -12378   -894  -1115   -701  -1378      *      * 
    66   1497   3633  -6595  -6031  -4114  -3640  -4826    470  -5654  -1974  -3298  -5457  -5796  -5291  -5468  -1792  -1267   2646  -4696  -4349   101
     -   -149   -500    233     43   -381    399    106   -626    210   -466   -720    275    394     45     96    359    117   -369   -294   -249 
     -     -1 -11335 -12378   -894  -1115   -701  -1378      *      * 
    67   1815   -613  -5842  -5217  -3469  -5189  -4052    160  -1403     31  -2714   -349  -2795  -4501   -485  -1380    983   2210  -3967  -3621   102
     -   -149   -500    233     43   -381    399    106   -626    210   -466   -720    275    394     45     96    359    117   -369   -294   -249 
     -     -1 -11335 -12378   -894  -1115   -701  -1378      *      * 
    68   1952   -993  -6579  -5983  -4032  -5834  -4794   -199  -5613  -1791  -1100  -5492  -5864  -5262  -5441  -1516    589   2897  -4639  -4285   103
     -   -149   -500    233     43   -381    399    106   -626    210   -466   -720    275    394     45     96    359    117   -369   -294   -249 
     -     -1 -11335 -12378   -894  -1115   -701  -1378      *      * 
    69  -1113  -4858   1747   -602  -3466  -4359   2464  -4929  -1725  -4054  -3947  -1324   3031   -406  -1816    -49  -2705  -4480  -1602    156   104
     -   -149   -500    233     43   -381    399    106   -626    210   -466   -720    275    394     45     96    359    117   -369   -294   -249 
     -     -1 -11335 -12378   -894  -1115   -701  -1378      *      * 
    70   2531  -4836  -1198   1636  -5147  -1771    511  -3244  -1694  -2392  -1635  -3005  -2857    165  -1197   -935   -353   -236   -370  -1382   105
     -   -149   -500    233     43   -381    399    106   -626    210   -466   -720    275    394     45     96    359    117   -369   -294   -249 
     -     -1 -11335 -12378   -894  -1115   -701  -1378      *      * 
    71    933  -2508    582   -250  -5179   1969    -98  -3172   -486  -2904  -3947  -1203  -1087   -299   1436     26   -295  -1349  -5042  -2445   106
     -   -149   -500    233     43   -381    399    106   -626    210   -466   -720    275    394     45     96    359    117   -369   -294   -249 
     -     -1 -11335 -12378   -894  -1115   -701  -1378      *      * 
    72  -3538   -481  -4184  -1436  -3970  -4780   3326  -1202  -3476   -212   2359    -20  -4855   3045  -1054  -1027   -780  -1827  -4329  -3889   107
     -   -149   -500    233     43   -381    399    106   -626    210   -466   -720    275    394     45     96    359    117   -369   -294   -249 
     -     -1 -11335 -12378   -894  -1115   -701  -1378      *      * 
    73   1398   3739  -6728  -6155  -4201  -5933  -4995   -772  -5795   1393  -3347  -5645  -5994  -5447  -5626  -3283    -10   1731  -4839  -4485   108
     -   -149   -500    233     43   -381    399    106   -626    210   -466   -720    275    394     45     96    359    117   -369   -294   -249 
     -     -1 -11335 -12378   -894  -1115   -701  -1378      *      * 
    74  -2173  -3696  -6226  -5590   -156  -5437  -1685    615  -5188   2668   3038  -5084  -5466  -4791  -4982  -3518  -3818   -908  -1313  -3809   109
     -   -149   -500    233     43   -381    399    106   -626    210   -466   -720    275    394     45     96    359    117   -369   -294   -249 
     -     -1 -11335 -12378   -894  -1115   -701  -1378      *      * 
    75   -397  -1700  -3270  -1454  -2606  -3974   1849  -3013    -56  -3314  -3894  -3026   3614  -1161    179  -1388  -1275  -4403  -4997  -4333   110
     -   -149   -500    233     43   -381    399    106   -626    210   -466   -720    275    394     45     96    359    117   -369   -294   -249 
     -     -6 -11335  -8169   -894  -1115   -701  -1378      *      * 
    76  -1476  -3489  -6008  -5372  -1936  -5211  -4082   2568    607    -66   -209  -3787  -5260  -4590  -2639  -4295  -3603   2489    413  -1784   111
     -   -149   -500    233     43   -381    399    106   -626    210   -466   -720    275    394     45     96    359    117   -369   -294   -249 
     -     -1 -11331 -12373   -894  -1115   -581  -1594      *      * 
    77  -4802  -6946  -2551  -2600  -7985  -3088  -5197  -7989  -5665  -5506  -7281  -4303   4271  -4912  -6618  -3828  -5742  -7225  -8066  -3275   112
     -   -149   -500    233     43   -381    399    106   -626    210   -466   -720    275    394     45     96    359    117   -369   -294   -249 
     -    -15 -11335  -6658   -894  -1115   -701  -1378      *      * 
    78   1168  -2257   1650   1584  -5167   -676  -1070  -4040    962  -3534  -3935  -1231      1    827   -897   -135   -334  -3406  -5029  -4346   113
     -   -149   -498    233     43   -381    399    106   -626    210   -466   -721    276    394     45     96    359    117   -369   -294   -249 
     -     -7  -7769 -12363  -1708   -527   -435  -1941      *      * 
    79  -1236  -4862   -280   -437  -5183   3085    543  -4933  -2057  -4878  -3951    656  -1973   -937  -1861   -155   -216  -4484  -1866  -4362   118
     -   -149   -500    233     43   -381    399    106   -626    210   -466   -720    275    394     45     96    359    117   -369   -294   -249 
     -     -1 -11335 -12378   -894  -1115   -701  -1378      *      * 
    80  -6197  -5747  -8522  -7922    846  -8033  -6611   -555  -7622   2381   2581  -7680  -7490  -6680  -7217  -7244  -6071   1118   1641   1217   119
     -   -149   -500    233     43   -381    399    106   -626    210   -466   -720    275    394     45     96    359    117   -369   -294   -249 
     -     -1 -11335 -12378   -894  -1115   -701  -1378      *      * 
    81  -3162  -5747   1943  -1513  -6049    -29  -3740  -5831  -3470  -5762  -4876   -569   -610  -2404  -2143   2739   1061  -5366  -5934  -5186   120
     -   -149   -500    233     43   -381    399    106   -626    210   -466   -720    275    394     45     96    359    117   -369   -294   -249 
     -     -1 -11335 -12378   -894  -1115   -701  -1378      *      * 
    82   -497  -3510    181  -1894   2206  -5191  -1594  -1872  -3200   1701   2584  -2903  -2440  -2808  -4711  -2618  -3601  -1231   2647    849   121
     -   -149   -500    233     43   -381    399    106   -626    210   -466   -720    275    394     45     96    359    117   -369   -294   -249 
     -     -1 -11335 -12378   -894  -1115   -701  -1378      *      * 
    83    222  -1318  -1009   1451  -2748  -4414   -191   1255    -31  -2088  -1599  -3112  -2468   -720   -149  -1218    498   1954  -4682  -4197   122
     -   -149   -500    233     43   -381    399    106   -626    210   -466   -720    275    394     45     96    359    117   -369   -294   -249 
     -     -1 -11335 -12378   -894  -1115   -701  -1378      *      * 
    84  -1589  -4858    876   2991  -5179  -3220    961  -4930  -1397  -3398  -2591  -1521  -4452   2025  -1171  -1774   -675  -1963  -5042  -2446   123
     -   -149   -500    233     43   -381    399    106   -626    210   -466   -720    275    394     45     96    359    117   -369   -294   -249 
     -     -1 -11335 -12378   -894  -1115   -701  -1378      *      * 
    85   3630  -1845  -7754  -8106  -7689   -772  -7027  -7517  -7716  -7779  -6798  -6081  -6049  -7134  -7301  -2536  -4819  -6172  -7909  -7907   124
     -   -149   -500    233     43   -381    399    106   -626    210   -466   -720    275    394     45     96    359    117   -369   -294   -249 
     -     -1 -11335 -12378   -894  -1115   -701  -1378      *      * 
    86   3603  -4945  -7726  -8079  -7688   -488  -7022  -7514  -7709  -7777  -6796  -6076  -6048  -7126  -7298  -1900  -4818  -3169  -7908  -7903   125
     -   -149   -500    233     43   -381    399    106   -626    210   -466   -720    275    394     45     96    359    117   -369   -294   -249 
     -     -1 -11335 -12378   -894  -1115   -701  -1378      *      * 
    87   2961   1988  -7751  -8084  -7597   1550  -6993  -3689  -7685  -7671  -6713  -6074  -6043  -7108  -7274    357   -853  -2537  -7835  -7812   126
     -   -149   -500    233     43   -381    399    106   -626    210   -466   -720    275    394     45     96    359    117   -369   -294   -249 
     -     -1 -11335 -12378   -894  -1115   -701  -1378      *      * 
    88  -2806  -1530  -6510  -5886  -1058  -5747  -4631   2434  -5496   2477   -436  -5395  -5753  -5089  -5292  -4844  -2088    285   -393  -4116   127
     -   -149   -500    233     43   -381    399    106   -626    210   -466   -720    275    394     45     96    359    117   -369   -294   -249 
     -     -1 -11335 -12378   -894  -1115   -701  -1378      *      * 
    89  -1697    431  -6705  -6242  -4423  -5328  -5002  -2793  -5845  -2379   -637  -5436   4123  -5447  -5624  -2525  -2846  -1575  -4944  -4619   128
     -   -149   -500    233     43   -381    399    106   -626    210   -466   -720    275    394     45     96    359    117   -369   -294   -249 
     -     -1 -11335 -12378   -894  -1115   -701  -1378      *      * 
    90  -5986  -6521  -5175   3946  -7213  -6329  -6382  -3498  -6735  -6817  -6685  -5737  -6945  -6264  -7145  -6102  -6280  -2612  -7621  -7162   129
     -   -149   -500    233     43   -381    399    106   -626    210   -466   -720    275    394     45     96    359    117   -369   -294   -249 
     -     -1 -11335 -12378   -894  -1115   -701  -1378      *      * 
    91   1001  -4898  -7616  -7856  -7259  -2619  -6824  -6977  -7500  -7286  -3446    259  -6024  -6958  -7141  -1220   2987   2153  -7549  -7452   130
     -   -149   -500    233     43   -381    399    106   -626    210   -466   -720    275    394     45     96    359    117   -369   -294   -249 
     -     -1 -11335 -12378   -894  -1115   -701  -1378      *      * 
    92    789    211  -6012  -5376   3223  -3755  -1888  -1992  -4971    406  -2696  -4860  -5264  -4593  -4770  -2801  -1484   -469   3132   1879   131
     -   -149   -500    233     43   -381    399    106   -626    210   -466   -720    275    394     45     96    359    117   -369   -294   -249 
     -     -1 -11335 -12378   -894  -1115   -701  -1378      *      * 
    93    233   2491  -6015  -5379   3298  -5217  -4088    469  -4974    647   1585  -4863  -5266  -4596  -4773  -2001  -1593   -583  -3953   -466   132
     -   -149   -500    233     43   -381    399    106   -626    210   -466   -720    275    394     45     96    359    117   -369   -294   -249 
     -     -1 -11335 -12378   -894  -1115   -701  -1378      *      * 
    94  -4513  -5114  -7460  -7759  -7753  -5378  -6965  -7643  -7317  -7865  -6920  -6144  -6181  -7025  -3630  -3330   4090  -6334  -7878  -7874   133
     -   -149   -500    233     43   -381    399    106   -626    210   -466   -720    275    394     45     96    359    117   -369   -294   -249 
     -     -1 -11335 -12378   -894  -1115   -701  -1378      *      * 
    95   2154  -4911  -7713  -7998  -7351  -2662  -6910  -6824  -7608  -7341   -753  -6063  -6043  -7047  -7214  -1644  -2164   3195  -7652  -7578   134
     -   -149   -500    233     43   -381    399    106   -626    210   -466   -720    275    394     45     96    359    117   -369   -294   -249 
     -     -1 -11335 -12378   -894  -1115   -701  -1378      *      * 
    96  -3553  -4154  -6579  -6031   1513  -5848   1095  -1693  -5623  -2770  -3366  -5380  -5882  -5167  -5391  -2859   -369  -2623   5590   1890   135
     -   -149   -500    233     43   -381    399    106   -626    210   -466   -720    275    394     45     96    359    117   -369   -294   -249 
     -     -1 -11335 -12378   -894  -1115   -701  -1378      *      * 
    97    510  -4834   -100   -798  -1885  -1017   2058  -3686  -2611    -48  -3926  -1299  -4459   2140  -2010   1995   -361  -2545  -1215  -4348   136
     -   -149   -500    233     43   -381    399    106   -626    210   -466   -720    275    394     45     96    359    117   -369   -294   -249 
     -     -1 -11335 -12378   -894  -1115   -701  -1378      *      * 
    98   1337  -1526  -5963  -5422  -4034  -3087  -1339  -2373  -5104  -1199  -3268   3800  -5418  -4793  -5038  -2226    110  -2638  -4514  -4169   137
     -   -149   -500    233     43   -381    399    106   -626    210   -466   -720    275    394     45     96    359    117   -369   -294   -249 
     -     -1 -11335 -12378   -894  -1115   -701  -1378      *      * 
    99  -3882  -5863  -8954  -8458  -1720  -8785  -7784   -319  -8321   2350    894  -8486  -7979  -7304  -7956  -8172  -6342   2663  -6370  -6517   138
     -   -149   -500    233     43   -381    399    106   -626    210   -466   -720    275    394     45     96    359    117   -369   -294   -249 
     -     -1 -11335 -12378   -894  -1115   -701  -1378      *      * 
   100  -1754  -1516  -2759  -3039   3796  -2913   1613  -1067  -2422  -2192   -470  -3428  -5249  -4534  -1441  -3535  -2061    992  -3961    898   139
     -   -149   -500    233     43   -381    399    106   -626    210   -466   -720    275    394     45     96    359    117   -369   -294   -249 
     -     -1 -11335 -12378   -894  -1115   -701  -1378      *      * 
   101  -2212  -4715    698   1112   -495  -1647   1035  -1904  -2274    307   2923  -1532  -2779   1855   -980  -1906    374  -1486    459  -1315   140
     -   -149   -500    233     43   -381    399    106   -626    210   -466   -720    275    394     45     96    359    117   -369   -294   -249 
     -     -1 -11335 -12378   -894  -1115   -701  -1378      *      * 
   102  -1167  -4095  -1899   -412  -2774  -3046    781    694  -1661    916    -44  -2485  -4669   -866   2621  -2320    166    684  -1300  -3984   141
     -   -148   -500    233     43   -381    399    106   -626    210   -465   -720    275    394     45     96    359    117   -369   -294   -249 
     -    -13  -6885 -12378   -240  -2705   -701  -1378      *      * 
   103   2166   -257  -7295  -7196  -5890   3071  -1945  -5493  -6809  -2707  -1966  -5815  -5904  -6349  -6531  -1591  -2692  -3437  -6315  -6059   143
     -   -149   -500    233     43   -381    399    106   -626    210   -466   -720    275    394     45     96    359    117   -369   -294   -249 
     -     -7 -11335  -7883   -894  -1115   -701  -1378      *      * 
   104    561  -1151  -1308   -111  -3237   2146   1299  -4883    836  -3965   -731   -476  -2855    668   1650  -1691  -3305  -4448  -3492  -1309   144
     -   -149   -500    233     43   -381    399    106   -626    210   -466   -720    275    394     45     96    359    117   -369   -294   -249 
     -     -1 -11330 -12372   -894  -1115   -558  -1639      *      * 
   105   -493  -1302  -6043  -5407    929  -3796  -4118  -1043  -5003   2900   -250  -4893  -5294  -4624  -4802  -4332  -2720    184  -3980  -1315   145
     -   -149   -500    234     43   -381    399    106   -626    210   -466   -720    275    394     45     96    360    117   -369   -294   -249 
     -    -12  -6904 -12378   -717  -1353   -701  -1378      *      * 
   106    305  -1544  -2333  -1459  -5180  -1380  -1039  -4930   2407  -4102  -3948  -2457  -2739   2528   1067     21     68  -2240  -5042  -4359   148
     -   -149   -500    233     43   -381    399    106   -626    210   -466   -720    275    394     45     96    359    117   -369   -294   -249 
     -     -1 -11335 -12378   -894  -1115   -701  -1378      *      * 
   107   1979  -4858   -464    501  -5180  -2124  -1684  -3083    739  -4139  -1838  -1867   2128   -592    215    324  -1931  -2660  -5042  -4359   149
     -   -149   -500    233     43   -381    399    106   -626    210   -466   -720    275    394     45     96    359    117   -369   -294   -249 
     -     -1 -11335 -12378   -894  -1115   -701  -1378      *      * 
   108  -2185  -6395   -869  -1403  -6750   3625  -4289  -6572  -3538  -6492  -5667   -518  -2205  -3900  -2894  -2965  -2529  -3653  -6674  -5848   150
     -   -148   -501    233     45   -381    401    107   -627    210   -467   -721    275    394     45     96    358    116   -370   -295   -250 
     -    -28  -5730 -12378  -2224   -348   -701  -1378      *      * 
   109  -2721  -4880    952   3264  -5200  -3020   -650  -4952   -852  -4895  -3969  -1385  -4469   1757  -1522  -1818  -2571  -4502   -940  -4379   156
     -   -146   -489    232     42   -380    398    105   -627    208   -467   -723    274    395     44     97    363    118   -371   -297   -252 
     -     -8  -7535 -12378  -5149    -41   -701  -1378      *      * 
   110  -1445  -2007  -1932  -2188  -2145  -3021   -852  -4795    217  -1834  -2477   -254  -2558  -2280   1372   1174   2758   -579    752  -3023   207
     -   -149   -500    233     43   -381    399    106   -626    210   -466   -720    275    394     45     96    359    117   -369   -294   -249 
     -     -1 -11335 -12378   -894  -1115   -701  -1378      *      * 
   111   -395  -1108  -7487  -6965   2001  -6927  -6036    260  -6684   1451  -2061  -6578  -6829  -6337  -6561  -6099  -4295   2729  -5716  -5388   208
     -   -149   -500    233     43   -381    399    106   -626    210   -466   -720    275    394     45     96    359    117   -369   -294   -249 
     -     -1 -11335 -12378   -894  -1115   -701  -1378      *      * 
   112  -7010  -2645  -9372  -8765  -1846  -9233  -7750  -1565  -8580   3338  -1675  -8972  -8079  -7191  -7978  -8657  -6822  -3249  -6139  -2658   209
     -   -149   -500    233     43   -381    399    106   -626    210   -466   -720    275    394     45     96    359    117   -369   -294   -249 
     -     -1 -11335 -12378   -894  -1115   -701  -1378      *      * 
   113  -2814  -1711  -7538  -7034  -1370  -7007  -6166   2905  -6770   -800  -1891  -6656  -6908  -6456  -6670  -6190  -4991   2672   2151  -5505   210
     -   -149   -500    233     43   -381    399    106   -626    210   -466   -720    275    394     45     96    359    117   -369   -294   -249 
     -     -1 -11335 -12378   -894  -1115   -701  -1378      *      * 
   114  -5941  -6785  -4969  -4844  -7589  -6162   5299  -7265  -3446  -6901  -6278  -3297  -6418    952  -2113  -3244  -5814  -6926  -6675  -6401   211
     -   -149   -500    233     43   -381    399    106   -626    210   -466   -720    275    394     45     96    359    117   -369   -294   -249 
     -     -1 -11335 -12378   -894  -1115   -701  -1378      *      * 
   115   2084  -5123  -7706  -8065  -7830   3275  -7132  -7691  -7820  -7930  -6972  -6230  -2612  -7250  -7424  -4787  -5010  -6359  -7954  -8028   212
     -   -149   -500    233     43   -381    399    106   -626    210   -466   -720    275    394     45     96    359    117   -369   -294   -249 
     -     -1 -11335 -12378   -894  -1115   -701  -1378      *      * 
   116    679  -4955  -7730  -8044  -7385   3624  -7032  -3835  -7680  -4133  -6437  -6123  -6101  -7131  -7298  -4661  -4851  -1957  -7814  -7742   213
     -   -149   -500    233     43   -381    399    106   -626    210   -466   -720    275    394     45     96    359    117   -369   -294   -249 
     -     -1 -11335 -12378   -894  -1115   -701  -1378      *      * 
   117   2502  -4942  -7750  -8097  -7675    529  -7020  -7498  -7706  -4986  -6784  -6078  -6046  -7125  -7293   2028   1535  -3787  -7898  -7892   214
     -   -149   -500    233     43   -381    399    106   -626    210   -466   -720    275    394     45     96    359    117   -369   -294   -249 
     -     -1 -11335 -12378   -894  -1115   -701  -1378      *      * 
   118  -2765  -3444  -7740  -8093  -7690   1066  -7026  -7519  -7714  -7781  -6800  -6081  -6050  -7132  -7301   3534  -4821  -6174  -7909  -7906   215
     -   -149   -500    233     43   -381    399    106   -626    210   -466   -720    275    394     45     96    359    117   -369   -294   -249 
     -     -1 -11335 -12378   -894  -1115   -701  -1378      *      * 
   119  -2341  -2374  -3706  -7865  -7692   3747  -6988  -7521  -7668  -7780  -6802  -6043  -6049  -7077  -7291   -494  -4826  -6180  -7911  -7893   216
     -   -149   -500    233     43   -381    399    106   -626    210   -466   -720    275    394     45     96    359    117   -369   -294   -249 
     -     -1 -11335 -12378   -894  -1115   -701  -1378      *      * 
   120  -5604  -5079  -8311  -8011  -5802  -8201  -8373   3432  -8009  -2412  -4468  -7854  -7910  -8001  -8218  -7604  -5597   2450  -7663  -7115   217
     -   -149   -500    233     43   -381    399    106   -626    210   -466   -720    275    394     45     96    359    117   -369   -294   -249 
     -     -1 -11335 -12378   -894  -1115   -701  -1378      *      * 
   121  -2950  -4983  -7097  -7469  -7699   3717  -6910  -7532  -7568  -7784  -6813  -1489  -6053  -6968  -7267   -124  -4843  -6199  -7914  -7867   218
     -   -149   -500    233     43   -381    399    106   -626    210   -466   -720    275    394     45     96    359    117   -369   -294   -249 
     -     -1 -11335 -12378   -894  -1115   -701  -1378      *      * 
   122  -2625  -3494  -5997  -5362  -3448  -3311  -1800    552  -4960   -428  -1304  -4853  -5262  -1984  -4765   1145   3228    314  -3952  -2248   219
     -   -149   -500    233     43   -381    399    106   -626    210   -466   -720    275    394     45     96    359    117   -369   -294   -249 
     -     -1 -11335 -12378   -894  -1115   -701  -1378      *      * 
   123   2121  -1258  -6010  -5374    784  -5214    801  -2231  -4970  -1123   2195  -4859  -5264  -4593  -4770   -417   2380  -1513  -3951  -3609   220
     -   -149   -500    233     43   -381    399    106   -626    210   -466   -720    275    394     45     96    359    117   -369   -294   -249 
     -     -1 -11335 -12378   -894  -1115   -701  -1378      *      * 
   124   3454  -4936  -7738  -8075  -7611    586  -6997  -7397  -7686  -1853  -6725  -6073  -6044  -7109  -7277  -2614  -2129  -2214  -7848  -7827   221
     -   -149   -500    233     43   -381    399    106   -626    210   -466   -720    275    394     45     96    359    117   -369   -294   -249 
     -     -1 -11335 -12378   -894  -1115   -701  -1378      *      * 
   125  -1650  -5042  -8215  -7874  -5613  -8019  -7880   3684  -7814   -485   -527  -7673  -7760  -7707  -7936  -7370    -72    583  -7275  -6810   222
     -   -149   -500    233     43   -381    399    106   -626    210   -466   -720    275    394     45     96    359    117   -369   -294   -249 
     -     -1 -11335 -12378   -894  -1115   -701  -1378      *      * 
   126  -1620  -3688  -4976  -3154  -3672  -2910  -3836  -2491  -4136   -980    934  -4304  -5093   4294  -2076  -2842  -2124  -2274  -4123  -3746   223
     -   -149   -500    233     43   -381    399    106   -626    210   -466   -720    275    394     45     96    359    117   -369   -294   -249 
     -     -1 -11335 -12378   -894  -1115   -701  -1378      *      * 
   127  -2000  -4603  -7230  -6609  -1764  -6523  -5383   1118  -6241   2849   1946  -6177  -6411  -5717  -5998  -5641  -2113   -357  -4988  -1987   224
     -   -149   -500    233     43   -381    399    106   -626    210   -466   -720    275    394     45     96    359    117   -369   -294   -249 
     -     -1 -11335 -12378   -894  -1115   -701  -1378      *      * 
   128   3225   2746  -6509  -6002  -4177   -618  -4743  -2708  -5602  -2584  -1665  -5260  -5554  -5208  -5386   -909  -1644   -945  -4674  -4344   225
     -   -149   -500    233     43   -381    399    106   -626    210   -465   -720    275    394     45     96    359    117   -369   -294   -249 
     -     -8  -7579 -12378   -339  -2257   -701  -1378      *      * 
   129  -2306  -2500  -3236  -1353  -5176  -3303   1840  -3430   2965  -4871  -3946   -704  -4454  -1845   2056   -198   -311  -1930  -5040  -2317   227
     -   -149   -500    233     43   -381    399    106   -626    210   -466   -720    275    394     45     96    359    117   -369   -294   -249 
     -     -1 -11335 -12378   -894  -1115   -701  -1378      *      * 
   130   2944  -2254  -4330   -753  -1836  -4830    658  -1636   -864   -280  -1636  -1453  -4903   -303  -1387  -1116  -1125   -791  -1279   -894   228
     -   -149   -500    233     43   -381    399    106   -626    210   -466   -720    275    394     45     96    359    117   -369   -294   -249 
     -     -1 -11335 -12378   -894  -1115   -701  -1378      *      * 
   131    679  -1612  -1077  -3904   2542  -2928   -128   -542   -824   1596   1413  -4786  -5242  -1858  -1175  -2304  -1676  -1320    867    338   229
     -   -149   -501    233     42   -381    398    107   -627    210   -465   -721    277    395     46     97    359    119   -370   -295   -250 
     -    -19  -6263 -12378  -2527   -275   -701  -1378      *      * 
   132  -1143  -2380  -1280  -1950  -1045   3513  -3063  -4841  -2330  -4823  -3917   -746  -4491  -1493  -2162  -1700  -1936  -3116  -5021  -4355   244
     -   -146   -500    233     43   -381    398    107   -626    211   -466   -721    275    394     45     96    359    117   -370   -295   -250 
     -    -46  -5006 -12378    -79  -4229   -701  -1378      *      * 
   133   3012   1211  -5844  -5218  -1451  -2366   -114   -500  -3013  -1048   -723   -278  -1627  -2488  -2644   -848  -2138   -186  -3966  -1383   246
     -   -149   -500    233     43   -381    399    106   -626    210   -466   -720    275    394     45     96    359    117   -369   -294   -249 
     -     -7 -11335  -7877   -894  -1115   -701  -1378      *      * 
   134   -857  -4852  -1831    -72  -2028  -2409    149  -1600   1511  -3459  -2871  -1035   -202  -1328   2555   -476   1531  -1701  -5035  -1368   247
     -   -145   -499    232     42   -382    397    106   -628    216   -466   -722    275    392     45     95    359    119   -371   -296   -251 
     -   -216  -2845 -12372    -19  -6262   -963  -1038      *      * 
   135  -2045     69  -6021  -5387  -3465  -5231  -4105   1048  -1845  -2782  -1702  -4875    -19  -4609  -3196  -2528   -364   3383  -3972  -3630   249
     -   -149   -500    233     43   -381    399    106   -626    210   -466   -720    275    394     45     96    359    117   -369   -294   -249 
     -     -1 -11330 -12372   -894  -1115   -963  -1038      *      * 
   136    568  -3490  -6010  -5373   2872  -5211  -4083   2082  -4968    -29  -1142  -4857  -5261  -4591  -4768  -3112  -1409   -315   1057   1919   250
     -   -149   -500    233     43   -381    399    106   -626    210   -466   -720    275    394     45     96    359    117   -369   -294   -249 
     -     -1 -11330 -12372   -894  -1115   -963  -1038      *      * 
   137   2055   -730  -6760  -6293  -4467   -200  -5078    -30  -5907  -3549  -3665  -5515  -5777  -5519  -5696  -2302   1791   2324  -5012  -4679   251
     -   -149   -500    233     43   -381    399    106   -626    210   -466   -720    275    394     45     96    359    117   -369   -294   -249 
     -     -1 -11330 -12372   -894  -1115   -963  -1038      *      * 
   138  -2177  -4938  -7731  -8081  -7674  -5223  -7016  -7464  -7700  -7756  -6781  -6072  -6042  -7121  -7289   -370   3963  -1426  -7898  -7892   252
     -   -149   -500    233     43   -381    399    106   -626    210   -466   -720    275    394     45     96    359    117   -369   -294   -249 
     -     -1 -11330 -12372   -894  -1115   -963  -1038      *      * 
   139   2964   1575  -3202  -7244  -5926  -2014  -6096  -2284  -6859  -5853  -5131  -5832  -5913  -6390  -6570   -289    -70   1647  -6357  -6104   253
     -   -149   -500    233     43   -381    399    106   -626    210   -466   -720    275    394     45     96    359    117   -369   -294   -249 
     -    -74 -11330  -4329   -894  -1115   -963  -1038      *      * 
   140  -2164   -957  -7211  -7234  -7519   3592  -6495  -7308  -2884  -7509  -6567  -2226  -5958  -6422    348   -720  -1789  -6070  -7625  -7555   254
     -   -149   -500    233     43   -381    399    106   -626    210   -466   -720    275    394     45     96    359    117   -369   -294   -249 
     -     -1 -11256 -12298   -894  -1115   -175  -3133      *      * 
   141  -2614  -1972    231  -1805  -5191   -694  -1632  -4942  -1992  -4887  -3960   -143  -3367   -992  -2286   3091   1220  -4493  -5054  -4371   255
     -   -149   -500    233     43   -381    399    106   -626    210   -466   -720    275    394     45     96    359    117   -369   -294   -249 
     -     -1 -11335 -12377   -894  -1115   -741  -1316      *      * 
   142   1500  -4858   2048   1531  -5179  -1607  -2165  -4930   -333  -3054  -3947  -1478   1102   1224  -2127  -1300  -1305  -2600  -5041  -4358   256
     -   -149   -500    233     43   -381    399    106   -626    210   -466   -720    275    394     45     96    359    117   -369   -294   -249 
     -     -1 -11335 -12377   -894  -1115   -741  -1316      *      * 
   143    597  -4857   1289   3108  -3258  -1231  -2241  -4928  -1164  -4081  -2159  -1516  -2471  -1334  -3105   -271  -2357  -2575  -5040  -2992   257
     -   -149   -500    233     43   -381    399    106   -626    210   -466   -720    275    394     45     96    359    117   -369   -294   -249 
     -     -1 -11335 -12377   -894  -1115   -741  -1316      *      * 
   144  -3552  -6785  -7421  -5558  -7796  -6671  -1245  -6977   3888  -6554  -5920  -3072  -6559  -1332    393  -3887  -3782  -6790  -6342  -6334   258
     -   -149   -500    233     43   -381    399    106   -626    210   -466   -720    275    394     45     96    359    117   -369   -294   -249 
     -     -1 -11335 -12377   -894  -1115   -741  -1316      *      * 
   145    474   4194  -5997  -5362  -2193  -3870   -590    662  -2272   1424  -1170  -4853  -5261  -1272    379  -3157  -2820    351  -3951  -3608   259
     -   -149   -500    233     43   -381    399    106   -626    210   -466   -720    275    394     45     96    359    117   -369   -294   -249 
     -     -1 -11335 -12377   -894  -1115   -676  -1418      *      * 
   146   1956  -4728   1511   1576  -5110  -1797  -1471  -4889   -168  -3752  -3896  -1851  -1847   1277    623  -1148  -1043  -2929  -4846  -4309   260
     -   -149   -500    233     43   -381    399    106   -626    210   -466   -720    275    394     45     96    359    117   -369   -294   -249 
     -     -1 -11335 -12378   -894  -1115   -701  -1378      *      * 
   147   2190  -3665  -2488  -2551   2017  -5014  -1221  -1971   -876   -566    -16  -4288  -5076  -1000   1432  -2680   -523   -124  -1457    487   261
     -   -149   -500    233     43   -381    399    106   -626    210   -466   -720    275    394     45     96    359    117   -369   -294   -249 
     -     -1 -11335 -12378   -894  -1115   -701  -1378      *      * 
   148   1016   5017  -6167  -5548  -3622  -3416  -4275   -728  -5149   -183  -1947  -5017  -5405  -4774  -4951   -902  -2779    673  -4142  -3799   262
     -   -149   -500    232     45   -381    398    105   -625    210   -466   -721    275    393     45     96    359    117   -364   -295   -250 
     -    -74  -4331 -12378    -51  -4846   -701  -1378      *      * 
   149   -932  -4837  -2729   1483  -2956  -3424   -650  -2239   1104    888   -926   -559  -4458    427   2192  -2380  -1403    -36  -5027  -4350   264
     -   -149   -500    233     43   -381    399    106   -626    210   -466   -720    275    394     45     96    359    117   -369   -294   -249 
     -     -1 -11335 -12378   -894  -1115   -701  -1378      *      * 
   150   1390  -4859    784   1872  -5180   -978  -1945  -4931   1368  -4875  -3948   -287  -3078    297    123    167   -725  -2609  -5042  -4359   265
     -   -149   -500    233     43   -379    399    106   -626    210   -466   -720    275    394     45     96    359    117   -369   -294   -249 
     -     -8  -7568 -12378   -337  -2263   -701  -1378      *      * 
   151  -3783  -3604  -6119  -5489     61  -5328  -1145   -793  -5085   3071   -231  -2886  -5371  -2562  -4880  -4414  -3723   -993    234   -328   267
     -   -149   -500    233     43   -381    398    106   -626    210   -466   -721    277    395     45     96    359    117   -369   -294   -249 
     -    -13  -6875 -12378   -978  -1022   -701  -1378      *      * 
   152  -1241  -5068  -6312  -6676  -7700   3779  -2205  -7550  -7066  -7768  -6826  -5767  -6064  -2759  -6973  -4662  -2788  -6253  -7884  -7743   270
     -   -149   -500    233     43   -381    399    106   -626    210   -466   -720    275    394     45     96    359    117   -369   -294   -249 
     -     -6 -11335  -8013   -894  -1115   -701  -1378      *      * 
   153   3480  -1588  -3327  -4523  -3886  -3474  -1900  -3441  -3147  -1629  -3095  -2773  -3076  -4108  -4458  -2185  -1788  -1067  -4332  -3955   271
     -   -149   -500    233     43   -381    399    106   -626    210   -466   -720    275    394     45     96    359    117   -369   -294   -249 
     -    -32 -11330  -5548   -894  -1115   -941  -1062      *      * 
   154    172  -4821   2967   1162  -2117  -4327    378  -1966   -481  -2692  -3911  -1509  -4420    -62  -2559   -881    780   -805  -5005  -4324   272
     -   -149   -501    234     42   -379    398    105   -627    210   -464   -721    276    393     44     96    359    118   -366   -295   -250 
     -    -62  -5023  -6491  -1547   -604   -741  -1316      *      * 
   155    817    -87  -1412   -939   -939   -757   2429    807     48    -40  -2095  -2319  -3274   -792   1654  -3455   -746    681  -4623  -1458   276
     -   -149   -500    233     43   -381    399    106   -626    210   -466   -720    275    394     45     96    359    117   -369   -294   -249 
     -     -1 -11305 -12347   -894  -1115   -303  -2399      *      * 
   156   2629    836  -6006  -5370  -2130   1066  -4084  -1715  -4966   -107  -1502  -4857  -2695  -2213  -4768  -1021     72    787  -3951  -3609   277
     -   -149   -500    233     43   -381    398    105   -625    210   -464   -721    275    394     45     96    359    117   -367   -295   -250 
     -    -28  -5724 -12378   -989  -1011   -701  -1378      *      * 
   157  -2202  -1795  -6019  -5383   1808  -5221  -4093   3345  -4978  -1616  -1856  -4867  -1483  -4601  -3528  -4306  -3613   1110     92   -570   280
     -   -149   -500    233     43   -381    399    106   -626    210   -466   -720    275    394     45     96    359    117   -369   -294   -249 
     -     -1 -11335 -12378   -894  -1115   -701  -1378      *      * 
   158  -2181  -1582   1968  -2231  -5207  -3462  -1780  -4930  -2826  -2100  -4041   3821  -4619  -2427  -1928  -1884  -3505  -1748  -5145  -4482   281
     -   -149   -500    233     43   -381    399    106   -626    210   -466   -720    275    394     45     96    359    117   -369   -294   -249 
     -    -12 -11335  -7039   -894  -1115   -701  -1378      *      * 
   159  -2061  -4334  -3876  -1193  -1209  -3514   -957  -4046  -2164  -4247  -3490  -3527  -4795  -3085     88  -1602  -1292  -3839  -1141   4585   282
     -   -149   -500    233     43   -381    399    106   -626    210   -466   -720    275    394     45     96    359    117   -369   -294   -249 
     -     -1 -11325 -12367   -894  -1115   -478  -1826      *      * 
   160  -2417  -4859  -1802  -1427  -5180  -2706   1625  -4931   2360  -2625  -2199    -17  -2752   -846   2837   -861   -175  -4481  -5042  -4359   283
     -   -149   -500    233     43   -381    399    106   -626    210   -466   -720    275    394     45     96    359    117   -369   -294   -249 
     -     -1 -11335 -12378   -894  -1115   -701  -1378      *      * 
   161   -639  -4859   1154   1902  -5180  -1151  -1280  -3407   -635  -3904  -3948    -12  -2472    146  -1697    -36   2434  -3288  -5042  -4359   284
     -   -149   -500    233     43   -381    399    105   -627    210   -466   -721    276    394     45     96    359    120   -368   -295   -250 
     -    -57  -5002  -7075    -79  -4233   -701  -1378      *      * 
   162   -684  -4849   -316   2536  -5170   -421   -146  -4921  -1178  -3794  -1781  -1456   -120   2576  -1562   -791   -252  -2116  -2092  -4349   286
     -   -149   -500    233     43   -381    399    106   -626    210   -466   -720    275    394     45     97    359    117   -369   -294   -249 
     -    -53  -6031  -5579   -150  -3344   -482  -1816      *      * 
   163  -1102   -345   3718  -1029  -5268  -2196  -1190  -5022  -2063  -4965  -4043    636  -4518  -2635   -911   -734  -1381  -4571  -5133  -4444   288
     -   -148   -500    233     43   -381    399    106   -626    210   -466   -720    275    394     45     96    360    117   -369   -294   -249 
     -     -8  -7518 -12348  -1408   -682  -1708   -527      *      * 
   164  -7929  -6852  -8338  -8685   4295  -8222  -4410  -2497  -8245  -1102  -6000  -6835  -8059  -6957  -7604  -7472  -7775  -6878   3261   -611   292
     -   -149   -500    233     43   -381    399    106   -626    210   -466   -720    275    394     45     96    359    117   -369   -294   -249 
     -     -8 -11305  -7654   -894  -1115   -306  -2385      *      * 
   165   1632  -1919  -2025    107  -4450  -1527  -3240  -2521  -2082   -998  -2129  -3316  -1678   -906  -2189   -154  -1671   2747  -4638  -4100   293
     -   -149   -500    233     43   -381    399    106   -626    210   -466   -720    275    394     45     96    359    117   -369   -294   -249 
     -     -1 -11329 -12371   -894  -1115   -542  -1676      *      * 
   166   1719  -4858    613   2584  -5179  -2058  -1155  -4930   -661  -3024  -2469  -2179  -1131    907  -3105  -1276   -137  -2738  -5042  -4359   294
     -   -149   -500    233     43   -381    399    106   -626    210   -466   -720    275    394     45     96    359    117   -369   -294   -249 
     -     -1 -11335 -12378   -894  -1115   -701  -1378      *      * 
   167    839  -1703  -2193   2032  -2913  -1128  -1541   -744   -107  -1886  -3818  -3067  -1598    -77    858  -1384  -3342   1728    636  -2281   295
     -   -149   -500    233     43   -381    399    106   -626    210   -466   -720    275    394     45     96    359    117   -369   -294   -249 
     -     -1 -11335 -12378   -894  -1115   -701  -1378      *      * 
   168   -682     98  -6033  -5398   -619  -2985  -4110   1695  -4994    916    683  -4883  -5286  -4617  -4794  -2328   -790   2744  -3975  -3632   296
     -   -149   -500    233     43   -381    399    106   -626    210   -466   -720    275    394     45     96    359    117   -369   -294   -249 
     -     -1 -11335 -12378   -894  -1115   -701  -1378      *      * 
   169    -82  -4858  -1562   -647  -5179  -2162   -751  -3282   2567    631    272   -145  -2380    154   1633  -1384  -1444  -4480  -5042  -4359   297
     -   -149   -500    233     43   -381    399    106   -626    210   -466   -720    275    394     45     96    359    117   -369   -294   -249 
     -    -59  -8533  -4744   -500  -1771   -701  -1378      *      * 
   170   1433  -2393    897   1839  -5129  -2052   -772  -4880   1154  -4824  -3897   -295  -4402    493    991   -248   -909  -3402  -4991  -4309   299
     -   -149   -500    234     43   -381    399    108   -626    210   -466   -720    275    394     45     96    359    117   -369   -294   -248 
     -    -81  -7559  -4338  -1401   -686   -936  -1067      *      * 
   171   1708  -3966  -2060   1336   1062  -2764    621     63  -1255    891  -1539  -2078  -4684   -176   -953  -3568  -2156   -431    214   -241   303
     -   -149   -500    233     43   -381    399    106   -626    210   -466   -720    275    394     45     96    359    117   -369   -294   -249 
     -   -252 -11235  -2646   -894  -1115  -2290   -330      *      * 
   172  -1341  -1074  -5420  -3336  -1311  -2547  -3711  -2704  -4452  -2378  -1309  -1485  -4906  -2294  -4344  -2469   3809  -1100  -3659  -2148   304
     -   -149   -500    233     43   -381    399    106   -626    210   -466   -720    275    394     45     96    359    117   -369   -294   -249 
     -    -62 -10994  -4590   -894  -1115  -3959    -96      *      * 
   173    -81  -4495   1915    565  -4816   1995   -242  -4567   -671  -1861  -3584   1496  -4089    585  -1322   -981  -2961  -4117   -978  -2008   305
     -   -149   -500    233     43   -381    399    106   -626    210   -466   -720    275    394     45     96    359    117   -369   -294   -249 
     -    -10 -10938  -7238   -894  -1115  -3288   -156      *      * 
   174  -1746  -4641   -285  -1058  -4960   3268   -615  -4713    278  -4656  -3734     -9  -1070  -1085  -1579  -1226  -3100  -4262  -4823  -4133   306
     -   -148   -500    233     43   -381    399    106   -626    210   -466   -720    275    394     45     96    359    117   -369   -294   -249 
     -    -23  -7670  -6484  -1354   -716   -174  -3140      *      * 
   175     72  -4819   -863     78  -5140   1301   1229  -3763   2023  -2286  -3908   -527  -2461    631   1896  -1853  -1875  -4441  -5002  -4320   310
     -   -149   -500    233     43   -381    398    106   -626    210   -466   -720    275    394     45     96    359    117   -369   -294   -248 
     -     -8  -7579 -12335  -1473   -644   -372  -2137      *      * 
   176  -2151  -5963  -4507  -3091  -7305   3648  -4759  -6954  -2035  -6814  -6050  -4631    -50  -2850  -1718  -2289  -2418  -6349  -6833  -6414   321
     -   -148   -500    233     43   -381    399    105   -626    210   -466   -721    275    394     45     96    360    117   -369   -295   -249 
     -     -7  -7658 -12373  -1727   -519   -577  -1601      *      * 
   177   1795   -328  -6243  -5621   -982  -5468  -4365   -111  -5228  -3503   -414  -5115  -1650  -4860  -5038  -4561  -3409   3153  -4223  -1823   326
     -   -149   -500    233     43   -381    399    106   -626    210   -466   -720    275    394     45     96    359    117   -369   -294   -249 
     -     -1 -11335 -12378   -894  -1115   -701  -1378      *      * 
   178  -2584  -7851   3842  -1519  -7958  -5527   -443  -7949  -5378  -7779  -7206   1717  -2762  -2035  -6385  -3353  -2540  -7387  -7984  -6848   327
     -   -149   -500    233     43   -381    399    106   -626    210   -466   -720    275    394     45     96    359    117   -369   -294   -249 
     -     -1 -11335 -12378   -894  -1115   -701  -1378      *      * 
   179  -1952  -3508  -6030  -3844  -2425  -5234  -4107    217  -4990   1017    330  -2771  -5283  -4614  -2677  -3864  -2564   3294  -3972  -3629   328
     -   -149   -500    233     43   -381    399    106   -626    210   -466   -720    275    394     45     96    359    117   -369   -294   -249 
     -     -1 -11335 -12378   -894  -1115   -701  -1378      *      * 
   180  -1642  -2081  -8271  -7965  -5821  -8140  -8265   3514  -7952  -2371  -3277  -7794  -7871  -7954  -8156  -7531  -3320   2140  -7627  -7063   329
     -   -149   -500    233     43   -381    399    106   -626    210   -466   -720    275    394     45     96    359    117   -369   -294   -249 
     -     -1 -11335 -12378   -894  -1115   -701  -1378      *      * 
   181  -6684  -6071  -9139  -8597   -555  -8984  -7784    737  -8441   2978  -1264  -8702  -8027  -7253  -7970  -8387  -3597    913  -6265  -6480   330
     -   -149   -500    233     43   -381    399    106   -626    210   -466   -720    275    394     45     96    359    117   -369   -294   -249 
     -     -1 -11335 -12378   -894  -1115   -701  -1378      *      * 
   182  -5870  -7979   4186  -2725  -8097  -5559  -5043  -8122  -5527  -7938  -7416  -1942  -6167  -4744  -6603  -4569  -5986  -7538  -8143  -6962   331
     -   -149   -500    233     43   -381    398    105   -626    210   -466   -721    275    395     45     96    360    117   -369   -295   -249 
     -    -30  -5613 -12378   -116  -3698   -701  -1378      *      * 
   183  -2871   1443  -6012  -5375   1895  -5214   -489   1345  -4970   -781   3918   -286    210  -1451  -4770  -3551  -3297    170  -1114  -1464   333
     -   -149   -500    233     43   -381    399    106   -626    210   -466   -720    275    394     45     96    359    117   -369   -294   -249 
     -     -1 -11335 -12378   -894  -1115   -701  -1378      *      * 
   184   -641  -4230  -6948  -6384  -1569  -6283  -5297   2006  -6048  -2942   1821  -5930  -6273  -5721  -3398  -3386  -4465   3176  -5112  -4748   334
     -   -149   -500    233     43   -381    399    106   -626    210   -466   -720    275    394     45     96    359    117   -369   -294   -249 
     -     -1 -11335 -12378   -894  -1115   -701  -1378      *      * 
   185    625  -1849  -7758  -8110  -7688   3596  -7027  -7515  -7716  -7777  -6796  -6080  -6047  -7133  -7300   -822  -3558  -6170  -7909  -7906   335
     -   -149   -500    233     43   -381    399    106   -626    210   -466   -720    275    394     45     96    359    117   -369   -294   -249 
     -     -1 -11335 -12378   -894  -1115   -701  -1378      *      * 
   186   2140  -6199  -4534  -3006  -7491   3125  -4770  -7092  -2350  -6901  -6179  -4694  -2622  -1467  -2146  -5193  -3216  -6540  -6878  -6505   336
     -   -149   -500    233     43   -381    399    106   -626    210   -466   -720    275    394     45     96    359    117   -369   -294   -249 
     -     -1 -11335 -12378   -894  -1115   -701  -1378      *      * 
   187    205  -4860   2549   -267  -5181  -1398  -1793  -4932    697  -4291  -3949   -521   1036  -1707  -2085   1573   -740  -4482  -5043  -4360   337
     -   -149   -500    233     43   -381    399    106   -626    210   -466   -720    275    394     45     96    359    117   -369   -294   -249 
     -     -1 -11335 -12378   -894  -1115   -701  -1378      *      * 
   188  -2887  -3537  -6045  -5414    243  -3456    578  -2407  -2909  -2432  -1518  -4893  -5304  -4629  -4809  -2540  -3652  -1294   -676   4637   338
     -   -149   -500    233     43   -381    399    106   -626    210   -466   -720    275    394     45     96    359    117   -369   -294   -249 
     -    -12 -11335  -7039   -894  -1115   -701  -1378      *      * 
   189   -781  -3483  -6003  -5367   2159  -2599  -4076   1455  -4961   1666    141  -4851  -5254  -4584  -4761  -3743   -996   1451   2014  -2316   339
     -   -149   -500    233     43   -381    399    106   -626    210   -466   -720    275    394     45     96    359    117   -369   -294   -249 
     -     -3 -11325  -9272   -894  -1115   -478  -1826      *      * 
   190   1545  -4857    863    899  -5178  -1145   -157  -3343  -2596  -3606  -3946   1433    951   2046  -1492   -261  -1828  -3161  -5040  -4357   340
     -   -149   -500    233     43   -381    399    106   -626    210   -466   -720    275    394     45     96    359    117   -369   -294   -249 
     -     -3 -11333  -9495   -894  -1115   -643  -1475      *      * 
   191  -1563  -4859   -687    234  -5180   -915  -2248  -4931   1458   -825  -3948  -1432   -825   1337   3049  -1759  -3325  -4481  -5042  -4359   341
     -   -149   -500    233     43   -381    399    106   -626    210   -466   -720    275    394     45     96    359    117   -369   -294   -249 
     -     -1 -11334 -12376   -894  -1115   -783  -1255      *      * 
   192  -4454   -849    353   -343  -7093  -5343   -483  -6952  -4662  -3535  -6141   4164  -5804  -4223  -5400  -4926  -2052  -6485  -7091  -2251   342
     -   -149   -500    233     43   -381    399    106   -626    210   -466   -720    275    394     45     96    359    117   -369   -294   -249 
     -     -1 -11332 -12374   -894  -1115   -783  -1255      *      * 
   193  -1465  -3489  -6009  -5373   -135  -2890  -4082   1511  -4967   2185    821  -4857  -2744  -1453  -4767  -4295  -1932   1330   -903   1217   343
     -   -149   -500    233     43   -381    399    106   -626    210   -466   -720    275    394     45     96    359    117   -369   -294   -249 
     -     -1 -11332 -12374   -894  -1115   -783  -1255      *      * 
   194    722  -1379   1559    965  -5176  -1251  -1405  -2171   1567  -3268  -2763    749  -2898   1186    854   -260  -2011  -3744  -5039  -4356   344
     -   -149   -500    233     43   -381    399    106   -626    210   -466   -720    275    394     45     96    359    117   -369   -294   -249 
     -     -1 -11332 -12374   -894  -1115   -783  -1255      *      * 
   195   2379   2793  -6005  -5369  -2318  -2948  -1939   -512  -3225     -7   -958  -4855  -5260  -4588  -3023   1016  -1876   1017  -3947  -2181   345
     -   -149   -500    233     43   -381    399    106   -626    210   -466   -720    275    394     45     96    359    117   -369   -294   -249 
     -     -1 -11330 -12372   -894  -1115   -783  -1255      *      * 
   196   1290    232  -7297  -6708  -4190  -6618  -5561  -1340  -6364   2829    847  -6282  -6522  -5889  -6154  -5753  -1689   -777  -5191  -4948   346
     -   -149   -500    233     43   -381    399    106   -626    210   -466   -720    275    394     45     96    359    117   -369   -294   -249 
     -     -1 -11330 -12372   -894  -1115   -783  -1255      *      * 
   197   3319  -3084  -6498  -6067  -7365   -975  -5634  -7077     57  -7126  -6242    404  -5966  -5343    165  -1795  -4804  -5567  -7185  -6986   347
     -   -149   -500    233     43   -381    399    106   -626    210   -466   -720    275    394     45     96    359    117   -369   -294   -249 
     -     -1 -11330 -12372   -894  -1115   -783  -1255      *      * 
   198   -809  -4742    740    224   -626  -4387  -1122   -713    300   -141   1907  -1149   1196   -363    467  -2711    720    763  -4956   -684   348
     -   -149   -500    233     43   -381    399    106   -626    210   -466   -720    275    394     45     96    359    117   -369   -294   -249 
     -     -1 -11330 -12372   -894  -1115   -783  -1255      *      * 
   199  -2050  -4860   3297    801  -1282    904  -1399  -4931   -521  -2788  -3949    297  -4452   -530   -799  -3266  -3326  -4482  -5043  -2393   349
     -   -149   -500    233     43   -381    399    106   -626    210   -466   -720    275    394     45     96    359    117   -369   -294   -249 
     -     -1 -11330 -12372   -894  -1115   -783  -1255      *      * 
   200   -684  -1527  -7741  -8093  -7685   3763  -7022  -7513  -7710  -7775  -6794  -6076  -6045  -7127  -7296  -2777  -4815  -6168  -7904  -7901   350
     -   -149   -500    233     43   -381    399    106   -626    210   -466   -720    275    394     45     96    359    117   -369   -294   -249 
     -     -1 -11330 -12372   -894  -1115   -783  -1255      *      * 
   201  -5761  -1033  -6517  -5150  -7182  -6364   1176  -6527   -922  -6256  -2079  -5051  -6299  -1279   4004  -1967  -1404  -2671  -6157  -6034   351
     -   -149   -500    233     43   -381    399    106   -626    210   -466   -720    275    394     45     96    359    117   -369   -294   -249 
     -     -1 -11330 -12372   -894  -1115   -652  -1460      *      * 
   202  -4357  -4143  -6707  -6075  -3755  -5947    849   2515  -5683   2095   1863  -5597  -5919  -3399  -5460  -5046  -3168   -641   2619  -4265   352
     -   -149   -500    233     43   -381    399    106   -626    210   -466   -720    275    394     45     96    359    117   -369   -294   -249 
     -     -1 -11332 -12374   -894  -1115   -701  -1378      *      * 
   203   -644   -301  -3509  -5373  -1007  -5211  -4083   1066  -4968  -1730   -425  -4857  -5261  -2065  -4768  -1691  -1526   3373  -3948  -2148   353
     -   -149   -500    233     43   -381    399    106   -626    210   -466   -720    275    394     45     96    359    117   -369   -294   -249 
     -     -1 -11332 -12374   -894  -1115   -701  -1378      *      * 
   204  -3662    145  -5996  -3963  -1599  -5208    357   1741  -4958    539    940    438  -5258   2431  -4762     36   -229    908  -3948   -411   354
     -   -149   -500    233     43   -381    399    106   -626    210   -466   -720    275    394     45     96    359    117   -369   -294   -249 
     -     -1 -11332 -12374   -894  -1115   -701  -1378      *      * 
   205  -5970  -5474  -8491  -8005  -4630  -8171  -7276   3541  -7821    829  -1787  -7843  -7679  -2003  -7589  -7462  -5899    776  -6280     -4   355
     -   -149   -500    233     43   -381    399    106   -626    210   -466   -720    275    394     45     96    359    117   -369   -294   -249 
     -     -1 -11332 -12374   -894  -1115   -701  -1378      *      * 
   206   2668  -4955  -7449  -7811  -7688   2746  -6975  -7518  -7650  -7776  -6798  -2102  -6045  -7060  -7283   -756  -4823  -6177  -7907  -7886   356
     -   -149   -500    233     43   -381    399    106   -626    210   -466   -720    275    394     45     96    359    117   -369   -294   -249 
     -     -1 -11332 -12374   -894  -1115   -701  -1378      *      * 
   207  -1127  -1212  -6007  -5371   2814  -2483  -4081  -1111  -4966   1360   2429  -4856  -2218  -2194  -1784  -1575    359    861  -3947  -2185   357
     -   -149   -500    233     43   -381    399    106   -626    210   -466   -720    275    394     45     96    359    117   -369   -294   -249 
     -     -1 -11332 -12374   -894  -1115   -701  -1378      *      * 
   208  -2673  -3530  -6037  -5403  -3475  -2504  -4125   -682  -5001   2099   3302  -2738  -5299   2565  -4805  -4335  -1966  -1244  -3991  -3650   358
     -   -149   -500    233     43   -381    399    106   -626    210   -466   -720    275    394     45     96    359    117   -369   -294   -249 
     -     -1 -11332 -12374   -894  -1115   -701  -1378      *      * 
   209   -200  -4859  -1919  -2306  -5181   2944  -1634  -4931    299  -4875  -1821   -181  -4453    992    158    369  -2695  -4482  -5042  -4360   359
     -   -149   -500    233     43   -381    399    106   -626    210   -466   -720    275    394     45     96    359    117   -369   -294   -249 
     -     -1 -11332 -12374   -894  -1115   -701  -1378      *      * 
   210  -3781  -4991  -6906  -7282  -7698   3789  -6864  -7532  -7511  -7780  -6813  -2017  -2791  -6905  -7250  -1630  -4846  -6203  -7912  -7849   360
     -   -149   -500    233     43   -381    399    106   -626    210   -466   -720    275    394     45     96    359    117   -369   -294   -249 
     -     -1 -11332 -12374   -894  -1115   -701  -1378      *      * 
   211   1671  -4347  -2657  -2050   -782   -729  -1910   -852  -2030  -1466   -911   -956   1286  -2336   1101    702    713    426  -4657  -1783   361
     -   -149   -500    233     43   -381    399    106   -626    210   -466   -720    275    394     45     96    359    117   -369   -294   -249 
     -     -6 -11332  -8158   -894  -1115   -701  -1378      *      * 
   212   -186  -4846  -1215   -135  -1415  -2218    208   -526   2796  -2957  -1379  -1478  -1401    -16    291  -1177    457   -221  -5031   -809   362
     -   -149   -496    234     43   -381    399    105   -625    210   -466   -721    276    393     45     95    359    118   -369   -295   -250 
     -    -72  -4373 -12369    -53  -4800   -580  -1595      *      * 
   213   2405  -3629  -2374  -2257  -1888    297  -3860   -602  -1078   -433  -1903  -4370  -1755  -2825  -4356  -1545    513   1631  -4068  -3696   364
     -   -148   -503    239     49   -383    397    106   -628    212   -469   -723    274    401     44     93    358    116   -372   -297   -252 
     -   -336  -2267 -12374   -437  -1935   -701  -1378      *      * 
   214  -1271  -4855    340   2948  -5177   -308   -112  -3279   -409  -4871  -3944    554  -2100    679  -2151   -400    217  -4477  -5039  -4356   367
     -   -149   -500    233     43   -381    399    106   -626    210   -466   -720    275    394     45     96    359    117   -369   -294   -249 
     -     -1 -11332 -12374   -894  -1115   -701  -1378      *      * 
   215   -964   -487  -6031  -5396   1106  -1214  -4108   1453  -4991   1779   -409  -4881  -5283  -4615  -4792  -3187  -1898   2192  -3972  -3630   368
     -   -149   -500    233     43   -381    399    106   -626    210   -466   -720    275    394     45     96    359    117   -369   -294   -249 
     -     -1 -11332 -12374   -894  -1115   -701  -1378      *      * 
   216  -2947  -5312   2795  -1277  -2530  -3326  -3395  -5385  -2507  -5324  -4416   3183    587  -1408  -3578   -724  -2884  -3340  -5495  -4783   369
     -   -149   -500    233     43   -381    398    105   -624    210   -463   -721    275    394     45     96    359    117   -369   -295   -250 
     -    -41  -5182 -12374    -89  -4069   -701  -1378      *      * 
   217  -1089   -659  -6185  -5554   1898  -5400  -4279   1635  -5155   2334   1580  -5046  -5438  -4774  -4957  -3734  -2291   -384  -4128  -3792   371
     -   -149   -500    233     43   -381    399    106   -626    210   -466   -720    275    394     45     96    359    117   -369   -294   -249 
     -     -1 -11332 -12374   -894  -1115   -701  -1378      *      * 
   218   1601  -4702   -538  -1183    -33   1713  -3069  -4661  -2679   -442   1727   -545  -1128   -415    -10    201  -1071  -1551   -160  -4287   372
     -   -149   -500    233     43   -381    399    106   -626    210   -466   -720    275    394     45     96    359    117   -369   -294   -249 
     -     -1 -11332 -12374   -894  -1115   -701  -1378      *      * 
   219    370  -2514  -1970   -486  -3289  -1568   -576  -2538   1206    410   -722  -1967   2063   1345   1044  -2466   -359  -1590  -1801  -3065   373
     -   -149   -500    233     43   -381    399    106   -626    210   -466   -720    275    394     45     96    359    117   -369   -294   -249 
     -     -1 -11332 -12374   -894  -1115   -701  -1378      *      * 
   220  -6522  -5974  -8924  -8339   -238  -8606   -709   1735  -8114   2333   2196  -8308  -7819  -7018  -7662  -7910  -6385   1448  -6053  -6203   374
     -   -149   -500    233     43   -381    399    106   -626    210   -466   -720    275    394     45     96    359    117   -369   -294   -249 
     -     -1 -11332 -12374   -894  -1115   -701  -1378      *      * 
   221  -1915  -5451  -8185  -4097   -587  -7604  -6374    -87  -7234   2395   4030  -7276  -7205  -6429  -6885  -6776  -5722  -2981  -1341  -5552   375
     -   -149   -500    233     43   -381    399    106   -626    210   -466   -720    275    394     45     96    359    117   -369   -294   -249 
     -     -1 -11332 -12374   -894  -1115   -701  -1378      *      * 
   222    978  -3542  -5581  -4971     75   -259   -988   -869  -3125     57   1818  -1460  -2753    315   1850   -420    418    269  -2029    473   376
     -   -149   -500    233     43   -381    399    106   -626    210   -466   -720    275    394     45     96    359    117   -369   -294   -249 
     -     -1 -11332 -12374   -894  -1115   -701  -1378      *      * 
   223  -3314  -6768  -6763  -2993  -7737  -4159  -4395  -6955   3666  -6546  -5904  -1878  -6503  -1356   1850  -3654  -5790  -6753  -6348  -6308   377
     -   -149   -500    233     43   -381    399    106   -626    210   -466   -720    275    394     45     96    359    117   -369   -294   -249 
     -     -1 -11332 -12374   -894  -1115   -701  -1378      *      * 
   224  -6231  -3766  -7370  -2885  -7733  -2785    260  -6949  -2488  -6534  -5898  -5317  -6543   -541   4126  -6096  -5826  -6761  -1841  -3418   378
     -   -149   -500    233     43   -381    399    106   -626    210   -466   -720    275    394     45     96    359    117   -369   -294   -249 
     -     -1 -11332 -12374   -894  -1115   -701  -1378      *      * 
   225    868  -1637  -6042  -5409  -3481    305  -2036   1192  -5006   2427  -2725  -4894  -5296    354  -4807  -4331  -3639   -261  -3991  -3649   379
     -   -149   -500    233     43   -381    399    106   -626    210   -466   -720    275    394     45     96    359    117   -369   -294   -249 
     -     -1 -11332 -12374   -894  -1115   -701  -1378      *      * 
   226   -922  -1956  -1883  -1790  -5061  -3623    866  -1164  -1218  -2929  -1669  -1903  -4471    772   1545    539   2761    -50    -65  -4321   380
     -   -149   -500    233     43   -381    399    106   -626    210   -466   -720    275    394     45     96    359    117   -369   -294   -249 
     -     -1 -11332 -12374   -894  -1115   -701  -1378      *      * 
   227  -4167  -3966  -6493  -5873    355  -5725   1973   2432  -5475   1415   -284  -5353  -5732  -5045  -5257  -4818  -4103   1655   1286   -305   381
     -   -149   -500    233     43   -381    399    106   -626    210   -466   -720    275    394     45     96    359    117   -369   -294   -249 
     -     -1 -11332 -12374   -894  -1115   -701  -1378      *      * 
   228  -2428   -761  -5898    -74  -1312  -5194    522   1502  -1144  -1083    722  -4805  -5245   -789  -4725   -695   3020   -644  -1269  -2299   382
     -   -149   -500    233     43   -381    399    106   -626    210   -466   -720    275    394     45     96    359    117   -369   -294   -249 
     -     -1 -11332 -12374   -894  -1115   -701  -1378      *      * 
   229    780  -4939  -7717  -8063  -1013   3555  -7002  -7474  -7692  -4672  -6766  -6069  -6043  -7113  -7284  -1540  -2290  -6153  -7868  -7837   383
     -   -149   -500    233     43   -381    399    106   -626    210   -466   -720    275    394     45     96    359    117   -369   -294   -249 
     -     -1 -11332 -12374   -894  -1115   -701  -1378      *      * 
   230   -339  -4357  -6973  -6647  -2475  -5276  -5444  -4412  -6255  -2843  -1458  -5618  -5799  -5832  -6015   3232   1823  -1933  -5478  -5173   384
     -   -149   -500    233     43   -381    399    106   -626    210   -466   -720    275    394     45     96    359    117   -369   -294   -249 
     -     -1 -11332 -12374   -894  -1115   -701  -1378      *      * 
   231   -868  -4000  -5175  -4635  -4185   -868  -4187  -3745  -1429   -598  -3381  -1911  -5268  -4228  -3231   -907   3580    167  -4610  -4231   385
     -   -149   -500    233     43   -381    399    106   -626    210   -466   -720    275    394     45     96    359    117   -369   -294   -249 
     -     -1 -11332 -12374   -894  -1115   -701  -1378      *      * 
   232  -7062  -6384  -9423  -8814  -1376  -9314  -7812  -3800  -8637   3224   2002  -9062  -8106  -7210  -8016  -8762  -6868  -2784  -6154  -6435   386
     -   -149   -500    233     43   -381    399    106   -626    210   -466   -720    275    394     45     96    359    117   -369   -294   -249 
     -     -1 -11332 -12374   -894  -1115   -701  -1378      *      * 
   233  -6282  -6787  -7555  -5601  -7813  -6687  -1582  -6994   -511  -6566  -5936  -5360  -6575  -3997   4171  -6149  -2573  -6808  -6349  -6347   387
     -   -149   -500    233     43   -381    399    106   -626    210   -466   -720    275    394     45     96    359    117   -369   -294   -249 
     -     -1 -11332 -12374   -894  -1115   -701  -1378      *      * 
   234   1050   -485  -1702  -2981  -5139   -594  -3272  -4847  -2891  -4880  -3998    220   2644  -2842  -1566   2119  -1230  -2597  -5116  -1604   388
     -   -149   -500    233     43   -381    399    106   -626    210   -466   -720    275    394     45     96    359    117   -369   -294   -249 
     -     -1 -11332 -12374   -894  -1115   -701  -1378      *      * 
   235  -6170  -6681  -7480  -5618  -7701  -4783  -4447  -6930  -2963  -1550  -2835  -5368  -6554   2109   3898  -6072  -3872  -6741  -6360  -6348   389
     -   -149   -500    233     43   -381    399    106   -626    210   -466   -720    275    394     45     96    359    117   -369   -294   -249 
     -     -1 -11332 -12374   -894  -1115   -701  -1378      *      * 
   236  -1485  -6806   1462  -2490  -7742  -3337  -5029  -7674  -5353  -7582  -6898  -1516   2564  -4718  -6215   2376   1062  -6974  -7773  -6803   390
     -   -149   -500    233     43   -381    399    106   -626    210   -466   -720    275    394     45     96    359    117   -369   -294   -249 
     -     -1 -11332 -12374   -894  -1115   -701  -1378      *      * 
   237    567  -4646   1388    -11  -2138  -4421   -713    416  -1001    587  -1831   -206    233  -1161  -1385  -1960   -883   1730  -4886  -2683   391
     -   -149   -500    233     43   -381    399    106   -626    210   -466   -720    275    394     45     96    359    117   -369   -294   -249 
     -     -1 -11332 -12374   -894  -1115   -701  -1378      *      * 
   238   1599  -4855    911   2355  -5176  -1168  -1774  -3358   -347  -1116  -2791  -1318  -1596    419  -1873   -493   -764  -2030  -5038  -2269   392
     -   -149   -498    232     42   -382    404    107   -627    209   -467   -722    276    397     44     96    358    117   -370   -296   -250 
     -    -58  -4664 -12374  -1556   -600   -701  -1378      *      * 
   239    566  -4841    271   2097   1664  -1414  -3019  -4901  -1852  -3343   -904   -349  -4453    120  -1391  -1381  -2508  -1043  -5028   2525   396
     -   -149   -500    233     43   -381    399    106   -626    210   -466   -720    275    394     45     96    359    117   -369   -294   -249 
     -     -1 -11332 -12374   -894  -1115   -701  -1378      *      * 
   240  -6287  -6791  -7598  -5600  -7811  -6693  -4408  -2702   3849  -6556  -5926  -5358  -6573   1233  -1083  -6152  -5867  -3484  -6342  -6342   397
     -   -149   -500    233     43   -381    399    106   -626    210   -466   -720    275    394     45     96    359    117   -369   -294   -249 
     -     -1 -11332 -12374   -894  -1115   -701  -1378      *      * 
   241   2764  -4832  -2921   -752  -5143    658  -1155   -146  -1105  -4844  -1232  -3002  -4455    -88    117    -88   -307  -2487  -5022  -4346   398
     -   -149   -500    233     43   -381    399    106   -626    210   -466   -720    275    394     45     96    359    117   -369   -294   -249 
     -     -1 -11332 -12374   -894  -1115   -701  -1378      *      * 
   242   1895  -4855     34   1277  -5176   -974   -756  -2058    318  -1798  -1080   -671  -4449   1258   1440  -1505  -2308  -1122  -5038  -4355   399
     -   -149   -500    233     43   -381    399    106   -626    210   -466   -720    275    394     45     96    359    117   -369   -294   -249 
     -     -1 -11332 -12374   -894  -1115   -701  -1378      *      * 
   243  -2494  -4769  -7569  -7021  -4480  -3595  -6010   3172  -6721   1792   1606  -6640  -6843  -6274  -6546  -6150  -5059   -213  -5590  -3042   400
     -   -149   -500    233     43   -381    399    106   -626    210   -466   -720    275    394     45     96    359    117   -369   -294   -249 
     -     -1 -11332 -12374   -894  -1115   -701  -1378      *      * 
   244   2377   -134  -6008  -5371   -795  -3216  -4081    254  -2598   -751     15  -4856  -5260  -4589    739  -4295    207   1818   -917  -3605   401
     -   -149   -500    233     43   -381    399    106   -626    210   -466   -720    275    394     45     96    359    117   -369   -294   -249 
     -     -1 -11332 -12374   -894  -1115   -701  -1378      *      * 
   245   1622  -1676   1495    333  -5176  -2202  -1610  -4927    -78  -2792  -2855   -848  -4449   1874   1560    -51   -944  -3411  -5038  -4355   402
     -   -149   -500    233     43   -381    399    106   -626    210   -466   -720    275    394     45     96    359    117   -369   -294   -249 
     -     -1 -11332 -12374   -894  -1115   -701  -1378      *      * 
   246   1707  -4853    835   1930  -2888    -86  -2283  -3427  -1313  -1752   -849  -1923  -4449    898    285     39  -1178  -2213  -1213  -4354   403
     -   -149   -500    233     43   -381    399    106   -626    210   -466   -720    275    394     45     96    359    117   -369   -294   -249 
     -     -1 -11332 -12374   -894  -1115   -701  -1378      *      * 
   247  -1822  -5027  -7844  -7288   2375  -7291  -6271    630  -6996   2297   -533  -6951  -7056  -6439  -6778  -6470  -1947   1483  -5695  -5530   404
     -   -149   -500    233     43   -381    399    106   -626    210   -466   -720    275    394     45     96    359    117   -369   -294   -249
[truncated: 8,712,091 more chars]
