# Supplementary material for: Subdivision of the MDR superfamily of medium-chain dehydrogenases/reductases through iterative hidden Markov model refinement
Source: BMC Bioinformatics. 2010 Oct 27;11:534. doi: 10.1186/1471-2105-11-534 (PMC2976758; doi:10.1186/1471-2105-11-534)
Supplement: Additional file 4 — MDR family alignment figures. Illustrations showing the mafft MSAs from Additional file 3: mdr-sequences. Red sequence identifiers denote sequences from UniProtKB/TrEMBL, while blue correspond to sequences from Swiss-Prot. The position cscores are shown in a bar plot under the MSA. Positions that contain gaps in over 90% of the sequences have been removed from the alignment in order to increase readability. [file 1471-2105-11-534-S4.ZIP]

Archive with 258 entries (258 files):
- mdr/MDR001.fasta
- mdr/MDR002.fasta
- mdr/MDR003.fasta
- mdr/MDR004.fasta
- mdr/MDR005.fasta
- mdr/MDR006.fasta
- mdr/MDR007.fasta
- mdr/MDR008.fasta
- mdr/MDR009.fasta
- mdr/MDR010.fasta
- mdr/MDR011.fasta
- mdr/MDR012.fasta
- mdr/MDR013.fasta
- mdr/MDR014.fasta
- mdr/MDR015.fasta
- mdr/MDR016.fasta
- mdr/MDR017.fasta
- mdr/MDR018.fasta
- mdr/MDR019.fasta
- mdr/MDR020.fasta
- mdr/MDR021.fasta
- mdr/MDR022.fasta
- mdr/MDR023.fasta
- mdr/MDR024.fasta
- mdr/MDR025.fasta
- mdr/MDR026.fasta
- mdr/MDR027.fasta
- mdr/MDR028.fasta
- mdr/MDR029.fasta
- mdr/MDR030.fasta
- mdr/MDR031.fasta
- mdr/MDR032.fasta
- mdr/MDR033.fasta
- mdr/MDR034.fasta
- mdr/MDR035.fasta
- mdr/MDR036.fasta
- mdr/MDR037.fasta
- mdr/MDR038.fasta
- mdr/MDR039.fasta
- mdr/MDR040.fasta
- mdr/MDR041.fasta
- mdr/MDR042.fasta
- mdr/MDR043.fasta
- mdr/MDR044.fasta
- mdr/MDR045.fasta
- mdr/MDR046.fasta
- mdr/MDR047.fasta
- mdr/MDR048.fasta
- mdr/MDR049.fasta
- mdr/MDR050.fasta
- mdr/MDR051.fasta
- mdr/MDR052.fasta
- mdr/MDR053.fasta
- mdr/MDR054.fasta
- mdr/MDR055.fasta
- mdr/MDR056.fasta
- mdr/MDR057.fasta
- mdr/MDR058.fasta
- mdr/MDR059.fasta
- mdr/MDR060.fasta
- mdr/MDR061.fasta
- mdr/MDR062.fasta
- mdr/MDR063.fasta
- mdr/MDR064.fasta
- mdr/MDR065.fasta
- mdr/MDR066.fasta
- mdr/MDR067.fasta
- mdr/MDR068.fasta
- mdr/MDR069.fasta
- mdr/MDR070.fasta
- mdr/MDR071.fasta
- mdr/MDR072.fasta
- mdr/MDR073.fasta
- mdr/MDR074.fasta
- mdr/MDR075.fasta
- mdr/MDR076.fasta
- mdr/MDR077.fasta
- mdr/MDR078.fasta
- mdr/MDR079.fasta
- mdr/MDR080.fasta
- mdr/MDR081.fasta
- mdr/MDR082.fasta
- mdr/MDR083.fasta
- mdr/MDR084.fasta
- mdr/MDR085.fasta
- mdr/MDR086.fasta
- mdr/MDR001.mafft
- mdr/MDR002.mafft
- mdr/MDR003.mafft
- mdr/MDR004.mafft
- mdr/MDR005.mafft
- mdr/MDR006.mafft
- mdr/MDR007.mafft
- mdr/MDR008.mafft
- mdr/MDR009.mafft
- mdr/MDR010.mafft
- mdr/MDR011.mafft
- mdr/MDR012.mafft
- mdr/MDR013.mafft
- mdr/MDR014.mafft
- mdr/MDR015.mafft
- mdr/MDR016.mafft
- mdr/MDR017.mafft
- mdr/MDR018.mafft
- mdr/MDR019.mafft
- mdr/MDR020.mafft
- mdr/MDR021.mafft
- mdr/MDR022.mafft
- mdr/MDR023.mafft
- mdr/MDR024.mafft
- mdr/MDR025.mafft
- mdr/MDR026.mafft
- mdr/MDR027.mafft
- mdr/MDR028.mafft
- mdr/MDR029.mafft
- mdr/MDR030.mafft
- mdr/MDR031.mafft
- mdr/MDR032.mafft
- mdr/MDR033.mafft
- mdr/MDR034.mafft
- mdr/MDR035.mafft
- mdr/MDR036.mafft
- mdr/MDR037.mafft
- mdr/MDR038.mafft
- mdr/MDR039.mafft
- mdr/MDR040.mafft
- mdr/MDR041.mafft
- mdr/MDR042.mafft
- mdr/MDR043.mafft
- mdr/MDR044.mafft
- mdr/MDR045.mafft
- mdr/MDR046.mafft
- mdr/MDR047.mafft
- mdr/MDR048.mafft
- mdr/MDR049.mafft
- mdr/MDR050.mafft
- mdr/MDR051.mafft
- mdr/MDR052.mafft
- mdr/MDR053.mafft
- mdr/MDR054.mafft
- mdr/MDR055.mafft
- mdr/MDR056.mafft
- mdr/MDR057.mafft
- mdr/MDR058.mafft
- mdr/MDR059.mafft
- mdr/MDR060.mafft
- mdr/MDR061.mafft
- mdr/MDR062.mafft
- mdr/MDR063.mafft
- mdr/MDR064.mafft
- mdr/MDR065.mafft
- mdr/MDR066.mafft
- mdr/MDR067.mafft
- mdr/MDR068.mafft
- mdr/MDR069.mafft
- mdr/MDR070.mafft
- mdr/MDR071.mafft
- mdr/MDR072.mafft
- mdr/MDR073.mafft
- mdr/MDR074.mafft
- mdr/MDR075.mafft
- mdr/MDR076.mafft
- mdr/MDR077.mafft
- mdr/MDR078.mafft
- mdr/MDR079.mafft
- mdr/MDR080.mafft
- mdr/MDR081.mafft
- mdr/MDR082.mafft
- mdr/MDR083.mafft
- mdr/MDR084.mafft
- mdr/MDR085.mafft
- mdr/MDR086.mafft
- mdr/MDR001.seed
- mdr/MDR002.seed
- mdr/MDR003.seed
- mdr/MDR004.seed
- mdr/MDR005.seed
- mdr/MDR006.seed
- mdr/MDR007.seed
- mdr/MDR008.seed
- mdr/MDR009.seed
- mdr/MDR010.seed
- mdr/MDR011.seed
- mdr/MDR012.seed
- mdr/MDR013.seed
- mdr/MDR014.seed
- mdr/MDR015.seed
- mdr/MDR016.seed
- mdr/MDR017.seed
- mdr/MDR018.seed
- mdr/MDR019.seed
- mdr/MDR020.seed
- mdr/MDR021.seed
- mdr/MDR022.seed
- mdr/MDR023.seed
- mdr/MDR024.seed
- mdr/MDR025.seed
- mdr/MDR026.seed
- mdr/MDR027.seed
- mdr/MDR028.seed
- mdr/MDR029.seed
- mdr/MDR030.seed
- mdr/MDR031.seed
- mdr/MDR032.seed
- mdr/MDR033.seed
- mdr/MDR034.seed
- mdr/MDR035.seed
- mdr/MDR036.seed
- mdr/MDR037.seed
- mdr/MDR038.seed
- mdr/MDR039.seed
- mdr/MDR040.seed
- mdr/MDR041.seed
- mdr/MDR042.seed
- mdr/MDR043.seed
- mdr/MDR044.seed
- mdr/MDR045.seed
- mdr/MDR046.seed
- mdr/MDR047.seed
- mdr/MDR048.seed
- mdr/MDR049.seed
- mdr/MDR050.seed
- mdr/MDR051.seed
- mdr/MDR052.seed
- mdr/MDR053.seed
- mdr/MDR054.seed
- mdr/MDR055.seed
- mdr/MDR056.seed
- mdr/MDR057.seed
- mdr/MDR058.seed
- mdr/MDR059.seed
- mdr/MDR060.seed
- mdr/MDR061.seed
- mdr/MDR062.seed
- mdr/MDR063.seed
- mdr/MDR064.seed
- mdr/MDR065.seed
- mdr/MDR066.seed
- mdr/MDR067.seed
- mdr/MDR068.seed
- mdr/MDR069.seed
- mdr/MDR070.seed
- mdr/MDR071.seed
- mdr/MDR072.seed
- mdr/MDR073.seed
- mdr/MDR074.seed
- mdr/MDR075.seed
- mdr/MDR076.seed
- mdr/MDR077.seed
- mdr/MDR078.seed
- mdr/MDR079.seed
- mdr/MDR080.seed
- mdr/MDR081.seed
- mdr/MDR082.seed
- mdr/MDR083.seed
- mdr/MDR084.seed
- mdr/MDR085.seed
- mdr/MDR086.seed
