# Supplementary material for: Subdivision of the MDR superfamily of medium-chain dehydrogenases/reductases through iterative hidden Markov model refinement
Source: BMC Bioinformatics. 2010 Oct 27;11:534. doi: 10.1186/1471-2105-11-534 (PMC2976758; doi:10.1186/1471-2105-11-534)
Supplement: Additional file 4 — MDR family alignment figures. Illustrations showing the mafft MSAs from Additional file 3: mdr-sequences. Red sequence identifiers denote sequences from UniProtKB/TrEMBL, while blue correspond to sequences from Swiss-Prot. The position cscores are shown in a bar plot under the MSA. Positions that contain gaps in over 90% of the sequences have been removed from the alignment in order to increase readability. [file 1471-2105-11-534-S4.ZIP › mdr/MDR002.fasta]

>sp|Q39172|P1_ARATH Probable NADP-dependent oxidoreductase P1 OS=Arabidopsis thaliana GN=P1 PE=1 SV=1
MTATNKQVILKDYVSGFPTESDFDFTTTTVELRVPEGTNSVLVKNLYLSCDPYMRIRMGK
PDPSTAALAQAYTPGQPIQGYGVSRIIESGHPDYKKGDLLWGIVAWEEYSVITPMTHAHF
KIQHTDVPLSYYTGLLGMPGMTAYAGFYEVCSPKEGETVYVSAASGAVGQLVGQLAKMMG
CYVVGSAGSKEKVDLLKTKFGFDDAFNYKEESDLTAALKRCFPNGIDIYFENVGGKMLDA
VLVNMNMHGRIAVCGMISQYNLENQEGVHNLSNIIYKRIRIQGFVVSDFYDKYSKFLEFV
LPHIREGKITYVEDVADGLEKAPEALVGLFHGKNVGKQVVVVARE
>sp|Q39173|P2_ARATH Probable NADP-dependent oxidoreductase P2 OS=Arabidopsis thaliana GN=P2 PE=2 SV=2
MTTNKQVIFKDHVSGFPKESDFNFTTTTVELRVPEGSKSVLVKNLYLSCDPYMRSRMGKP
DPSSALAQAYAPGKPIYGYGVSRVIESGHPDYKKGDLLWGIVGWEEYSVITPMAHMHFKI
QHTDVPLSYYTGLLGMPGMTAYAGFYEVCSPKKGETVYVSAASGAVGQLVGQFAKMMGCY
VVGSAGSKEKVDLLKTKFGFDDAFNYKEESDLSAALKRCFPKGIDMYFENVGGKMLDAVL
LNMNPHGRIAVCGMISQYNLENQEGVHNLSNIIYKRIRIQGFVVADFYDKYPKFLELVLP
RIKEGKITYVEDVADGLEKAPEALVGLFHGKNVGKQVVVIARE
>sp|Q3SZJ4|PTGR1_BOVIN Prostaglandin reductase 1 OS=Bos taurus GN=PTGR1 PE=2 SV=1
MVHAKSWTLKKHFVGYPTNSDFELKTVELPPLKDGEVLLEALYLTVDPYMRIMAKSLKEG
DMMMGEQVARVVESKNSAFPTGTIVLAPSGWTTHSISNGEKLEKVLAEWPDTLPLSLALG
TVGMPGLTAYFGLLDICGVKGGETVLVSAAAGAVGSIVGQIAKLKGCKVVGTAGSDEKVA
WLKKHGFDVALNYKTVKSLEEALKEAAPEGYDCYFDNVGGEFSNVAITQMKKFGRIAICG
AISVYNRTSPLSPGPSPEIIIFKELHLQGFVVYRWQGEVRQKALRDLLKWVSEGKIQYHE
HVTEGFENMPAAFIGLLKGENLGKAIVKA
>sp|Q9EQZ5|PTGR1_CAVPO Prostaglandin reductase 1 OS=Cavia porcellus GN=Ptgr1 PE=1 SV=1
MVKAKSWTLKKHFQGKPTQSDFELKTVELPPLKNGEVLLEALFLSVDPYMRIASKRLKEG
AVMMGQQVARVVESKNSAFPAGSIVLAQSGWTTHFISDGKGLEKLLTEWPDKLPLSLALG
TIGMPGLTAYFGLLEVCGVKGGETVLVSAAAGAVGSVVGQIAKLKGCKVVGAAGSDEKIA
YLKQIGFDAAFNYKTVNSLEEALKKASPDGYDCYFDNVGGEFLNTVLSQMKDFGKIAICG
AISVYNRMDQLPPGPSPESIIYKQLRIEGFIVYRWQGDVREKALRDLMKWVLEGKIQYHE
HVTKGFENMPAAFIEMLNGANLGKAVVTA
>sp|Q14914|PTGR1_HUMAN Prostaglandin reductase 1 OS=Homo sapiens GN=PTGR1 PE=1 SV=2
MVRTKTWTLKKHFVGYPTNSDFELKTAELPPLKNGEVLLEALFLTVDPYMRVAAKRLKEG
DTMMGQQVAKVVESKNVALPKGTIVLASPGWTTHSISDGKDLEKLLTEWPDTIPLSLALG
TVGMPGLTAYFGLLEICGVKGGETVMVNAAAGAVGSVVGQIAKLKGCKVVGAVGSDEKVA
YLQKLGFDVVFNYKTVESLEETLKKASPDGYDCYFDNVGGEFSNTVIGQMKKFGRIAICG
AISTYNRTGPLPPGPPPEIVIYQELRMEAFVVYRWQGDARQKALKDLLKWVLEGKIQYKE
YIIEGFENMPAAFMGMLKGDNLGKTIVKA
>sp|Q91YR9|PTGR1_MOUSE Prostaglandin reductase 1 OS=Mus musculus GN=Ptgr1 PE=2 SV=2
MVQAKSWTLKKHFEGFPTDGNFELKTTELPPLNNGEVLLEALFLSVDPYMRVAAKKLKEG
DRMMGEQVARVVESKNSAFPKGTIVAALLGWTSHSISDGNGLTKLPVEWPDKLPLSLALG
TVGMPGLTAYFGLLDICGVKGGETVMVSAAAGAVGSVVGQIAKLKGCKVVGTAGSDEKVA
YLKKLGFDVAFNYKTVKSLEEALRTASPDGYDCYFDNVGGEFSNAVILQMKTFGRIAICG
AISQYNRTGPCPQGPAPEVVIYQQLRMEGFIVNRWQGEVRQKALTELMNWVSEGKVQCHE
YVTEGFEKMPAAFMGMLKGENLGKTIVKA
>sp|Q29073|PTGR1_PIG Prostaglandin reductase 1 OS=Sus scrofa GN=PTGR1 PE=1 SV=1
MVRAKSWTLKKHFVGYPTPSNFELKTVELPPLKNGEVLLEALFLTVDPYMRIAARKLKEG
DMMMGEQVARVIESKNAAFPTGTIVVALLGWTTHSISDGKNLERLLAEWPDTLPLSLTLG
TVGMPGLTAYFGLLDICGLKGGETVMVNAAAGAVGSVVGQIAKLKGCKVVGAAGSDEKVA
CLKKYGFDVAFNYKTIESLEETLKKASPEGYDCYFDNVGGEFSNAVTSQMKKFGRIAICG
AISTYNRTGPPPPGPPPEVVIYNELCFQGFIVTRWQGEVRQKALRDLLKWVSEGKIQYHE
HITEGFENMPAAFMGMLKGENLGKAIVKA
>sp|Q28719|PTGR1_RABIT Prostaglandin reductase 1 OS=Oryctolagus cuniculus GN=PTGR1 PE=2 SV=1
MVRAKNWTLKKHFHGHPTDSDFELKTVELPPLNNGEVLLEALFLSVDPYMRLGSKRLKEG
DTMMGQQVARVVESKNPAWPVGTLVLAHSGWASHSISDGQQLEKLLTEWPDTLPLSLALG
TVGMPGITAYFGLLEICGAKSGDTVLVNAAAGAVGAVVGQIAKIKGCRVVGAAGSEEKVD
YLKKIGFDFAFNYKTVKSLEETLKKAAPDGYDCYFDNVGGEFSNTVIRQMKKFGRVAICG
AISMYNSTGQLPPGPSPESVLYQEIRMEGFIFNRWKGEVGQKALKELLTWVLEGKIQYRE
FVIEGFENMPAAFMRMLKGENVGKARSESLKSGTCKPGDHPHDLIFPIT
>sp|P97584|PTGR1_RAT Prostaglandin reductase 1 OS=Rattus norvegicus GN=Ptgr1 PE=2 SV=3
MVQAKTWTLKKHFEGFPTDSNFELRTTELPPLNNGEVLLEALFLSVDPYMRVAAKKLKEG
DSMMGEQVARVVESKNSAFPTGTIVVALLGWTSHSISDGNGLRKLPAEWPDKLPLSLALG
TVGMPGLTAYFGLLDICGLKGGETVLVNAAAGAVGSVVGQIAKLKGCKVVGTAGSDEKVA
YLKKLGFDVAFNYKTVKSLEEALRTASPDGYDCYFDNVGGEFSNTVILQMKTFGRIAICG
AISQYNRTGPCPPGPSPEVIIYQQLRMEGFIVTRWQGEVRQKALTDLMNWVSEGKIRYHE
YITEGFEKMPAAFMGMLKGDNLGKTIVKA
>sp|Q32L99|PTGR2_BOVIN Prostaglandin reductase 2 OS=Bos taurus GN=PTGR2 PE=2 SV=1
MIVQRVVLNSRPGKNGHPVAENFRVEEVNLPDCVNEGQVQVRTLYLSVDPYMRCRMNEDT
GSDYITPWQLSQVVDGGGVGIIEESKHTNFMKGDFVTSFYWPWQTKVILDGNILEKVDPQ
LVDGHLSYFLGAIGMPGLTSLIGVQEKGHITAGSNQTMVVSGAAGACGSLAGQIGRLLGC
SRVVGICGTPEKCLFLTSELGFDAAINYKEGNVAEQLHKLCPAGVDVYFDNVGGDISDTV
ISQMNQNSHIILCGQISQYNKDVPYPPPLPPAIEAIQKERNITRERFLVLNYKDKFEFGI
LQLSQWFKEGKLKIKETMINGLENMGAAFQSMMTGGNIGKQIVCISGDTSL
>sp|Q8N8N7|PTGR2_HUMAN Prostaglandin reductase 2 OS=Homo sapiens GN=PTGR2 PE=1 SV=1
MIVQRVVLNSRPGKNGNPVAENFRMEEVYLPDNINEGQVQVRTLYLSVDPYMRCRMNEDT
GTDYITPWQLSQVVDGGGIGIIEESKHTNLTKGDFVTSFYWPWQTKVILDGNSLEKVDPQ
LVDGHLSYFLGAIGMPGLTSLIGIQEKGHITAGSNKTMVVSGAAGACGSVAGQIGHFLGC
SRVVGICGTHEKCILLTSELGFDAAINYKKDNVAEQLRESCPAGVDVYFDNVGGNISDTV
ISQMNENSHIILCGQISQYNKDVPYPPPLSPAIEAIQKERNITRERFLVLNYKDKFEPGI
LQLSQWFKEGKLKIKETVINGLENMGAAFQSMMTGGNIGKQIVCISEEISL
>sp|Q8VDQ1|PTGR2_MOUSE Prostaglandin reductase 2 OS=Mus musculus GN=Ptgr2 PE=1 SV=2
MIIQRVVLNSRPGKNGNPVAENFRVEEFSLPDALNEGQVQVRTLYLSVDPYMRCKMNEDT
GTDYLAPWQLAQVADGGGIGVVEESKHQKLTKGDFVTSFYWPWQTKAILDGNGLEKVDPQ
LVDGHLSYFLGAIGMPGLTSLIGVQEKGHISAGSNQTMVVSGAAGACGSLAGQIGHLLGC
SRVVGICGTQEKCLFLTSELGFDAAVNYKTGNVAEQLREACPGGVDVYFDNVGGDISNAV
ISQMNENSHIILCGQISQYSNDVPYPPPLPPAVEAIRKERNITRERFTVLNYKDKFEPGI
LQLSQWFKEGKLKVKETMAKGLENMGVAFQSMMTGGNVGKQIVCISEDSSL
>sp|Q5R806|PTGR2_PONAB Prostaglandin reductase 2 OS=Pongo abelii GN=PTGR2 PE=2 SV=2
MIVQRVVLNSRPGKNGNPVAENFRMEEVYLPDNINEGQVQVRTLYLSVDPYMRCRMNEDT
GTDYITPWQLSQVVDGGGIGIIEESKHTNLTKGDFVTSFYWPWQTKVILDGNSLEKVDPQ
LVDGHLSYFLGAIGMPGLTSLIGIQEKGHITAGSNKTMVVSGAAGACGSVAGQIGHLLGC
SRVVGICGTHEKCVLLTSELGFDAAINYKKDNVAEQLRESCPAGVDVYFDNVGGNISDTV
ISQMNENSHIILCGQISQYNKDVPYPPPLSPAIEAIQKERNITRERFLVLNYRDKFEPGI
LQLSQWFKEGKLKIKETVINGLENMGAAFQSMMTGGNIGKQIVCISEEISL
>sp|Q5BK81|PTGR2_RAT Prostaglandin reductase 2 OS=Rattus norvegicus GN=Ptgr2 PE=2 SV=2
MIIQRVVLDSRPGKNGNPVAENFRVEEVSLPDTINEGQVRVRTLYLSVDPYMRCKMNEET
GADYLAPWQLAQVADGGGLGVIEESKHQKLAKGDFVTSFYWPWQTKAILDGNGLEKVDPQ
LVDGHLSYFLGAIGMPGLTSLIGVQEKGHVSAGSNQTMVVSGAAGACGSLAGQIGHLLGC
SRVVGICGTHEKCLFLTSELGFDAAVNYKTGNVAEQLREACPDGVDVYFDNVGGDISNAV
ISQMNQNSHIILCGQISQYNKDVPYPPPLPPAVEAIQKERNITRERFMVLNYKDRFEPGI
LQLSQWFKEGKLKIKETVANGLENMGVAFQSMMTGGNIGKQIVRISEDSSP
>sp|Q9C0Y6|YKM8_SCHPO Zinc-type alcohol dehydrogenase-like protein PB24D3.08c OS=Schizosaccharomyces pombe GN=SPAPB24D3.08c PE=2 SV=1
MVSNNAVIIKKYLDSTAGYPVIGEHLAFEKREFDLENAQVDEETPVLLKNIYTSVDPYLR
MRMQSPKHASYIPPLELGKPFYNSTVAKVVKSTLDQYKPGMDVVFVSGWEEYTFVSKQAL
GFLQPINNPYKLPLIDFVGSLGMPSQTAYCGLKHIGKPKAGETIYISAASGAVGQMAGQL
AKAMGLHVVGSVGSDEKFKICLDSGYDSVFNYKKESPFKALPRLCPKGIDIYFENVGGET
MDAVLENMNLQGRIIFCGAISQYNNPNPYRVKNLGMVLVKSLTIQGFIVANILPQYQEQY
FEEMPKLIAEGKIKYKCDVYDGLESAPEAFIGMLQGKNSGKTIVKIADE
>sp|Q03102|YMN1_YEAST Uncharacterized membrane protein YML131W OS=Saccharomyces cerevisiae GN=YML131W PE=1 SV=1
MVLAKQWVLKNLPTPGEPFNFHFHDPACTFELIEKELSSEQLKDGELLLETTYLSNDPAQ
KFWISSMDKNYAKGVQPGEIIPARGIGKVLASRNKAFSPGDYVSAVTGWTTHAIISQENV
QGLRKLDKNKVGKLWWYLSVLGGTSLTAYFIFFTYAQLQEREEDYGKVYLISGAAGAVGT
VCIQLALNVFKASKVIAIAGGPEKVAFVESFGDNVVGVDYKDPSFKQKLIEAAGGENTVD
YFIDNVGSNVLEAGVLLLKQRAMLIACGAISAYNDPSKFVFKGYSFILTKRLVVKGVLVT
DNIDDFPKALDKLGSLVKHGKIDLLKSATLEDGTGDKFKNVPLIWKGLFSGVNKGKLITK
VNNEE
>sp|P76113|YNCB_ECOLI Putative NADP-dependent oxidoreductase yncB OS=Escherichia coli (strain K12) GN=yncB PE=3 SV=2
MPKAQESIMGQQKQRNRRWVLASRPHGAPVPENFRLEEDDVATPGEGQVLLRTVYLSLDP
YMRGRMSDEPSYSPPVDIGGVMVGGTVSRVVESNHPDYQSGDWVLGYSGWQDYDISSGDD
LVKLGDHPQNPSWSLGVLGMPGFTAYMGLLDIGQPKEGETLVVAAATGPVGATVGQIGKL
KGCRVVGVAGGAEKCRHATEVLGFDVCLDHHADDFAEQLAKACPKGIDIYYENVGGKVFD
AVLPLLNTSARIPVCGLVSSYNATELPPGPDRLPLLMATVLKKRIRLQGFIIAQDYGHRI
HEFQREMGQWVKEDKIHYREEITDGLENAPQTFIGLLKGKNFGKVVIRVAGDD
>tr|A7D706|A7D706_9EURY Alcohol dehydrogenase, zinc-binding domain protein OS=Halorubrum lacusprofundi ATCC 49239 GN=HlacDRAFT_2270 PE=4 SV=1
MTNTNREWLLAERPEGEPDMDCFELHETDVPSPAPGELLVRTRFLSVDPYMRGRMRDAES
YAEPWDVGDALKGGIVGKVIESESDAYDAGDLVTGEGRWADYSTLDADAVAPVDPTVADP
EAYLGVLGMPGRTAYFGLLEVGEPTPGDTVVVSGAAGAVGSVVGQIAKRNGCRVVGFAGS
DEKTAWLTDDLGFDAAINYKTTDDYRAALDEAAPDGVDVYFDNVGGPITDAVFTQLNLDA
RVAVCGQIAHYNDEEVPTGPRKLPALIPVRARVQGLLVGDFATRFGEASERLGRWVASGE
LEHRETIVEGLENAPDAFLGLFSGDNIGKQVVQVSAADEE
>tr|B0R477|B0R477_HALS3 Putative oxidoreductase (Zinc-containing alcohol dehydrogenase family) OS=Halobacterium salinarum (strain ATCC 29341 / DSM 671 / R1) GN=OE2199F PE=4 SV=1
MRDTSREWVFAERPEGEPDMDSFELRERDVPEPRHGELLVRVRYLSVDPYMRGRMRDSDS
YADPWTVGEPLSGGVVGEVVESESDAYEAGDLVSGNGTWADYSLLDAANVAPVDPSVADL
PAYLGVLGMPGRTAYFGLLEVGAPKPGDTVVVSGAAGAVGSVVGQIAKHNGCRVVGFAGS
EEKVDWLTEDLGFDAGINYKQVDDYSAALDDAAPDGVDVYFDNVGGPISDAVFTKLNVDA
RVAVCGQIAHYNNEDVPTGPRKLPQLIAPRAKVQGLLVGDFATRFGEASEQLGQWVAAGD
IEHRETVVSGLENAPDAFLGLFSGDNIGKQVVGVSE
>tr|Q5V206|Q5V206_HALMA Quinone oxidoreductase OS=Haloarcula marismortui GN=yfmJ2 PE=4 SV=1
MSNTNRVYRLAKRPEGTPDHDTFELSEEEIPEPGPGEVLIKTLYLSVDPYMRDRMRDSES
YEEPWDVGDALKGAVVGEVVESNGARFDEGDVVTGELEWAEYATAPGPVLTEVNPELAPI
STALGVLGMPGLTAYFGTREVAQPAAGDTFVVTGAAGAVGSVAGQLAKLQGARVVGFAGS
DEKVSFLEDDLGFDVGINYKTTDDYRAALDEAAPDGVDAYFDNVGGPITDAVFTRLNTDA
RVAVCGQISLYNSEEIPMGPRKLTQVIQSRATVEGLLVSDFEPRFEEATKQLGQWVASGD
ISYRETVTEGIENAPDAFLGLFEGENIGKQLVQVAER
>tr|Q9HR85|Q9HR85_HALSA Quinone oxidoreductase OS=Halobacterium salinarium GN=yfmJ PE=4 SV=1
MHDRAAVNTYGCLPGVPVLGARSRTPEGAAGSVTTLPLGVVDDCMRDTSREWVFAERPEG
EPDMDSFELRERDVPEPRHGELLVRVRYLSVDPYMRGRMRDSDSYADPWTVGEPLSGGVV
GEVVESESDAYEAGDLVSGNGTWADYSLLDAANVAPVDPSVADLPAYLGVLGMPGRTAYF
GLLEVGAPKPGDTVVVSGAAGAVGSVVGQIAKHNGCRVVGFAGSEEKVDWLTEDLGFDAG
INYKQVDDYSAALDDAAPDGVDVYFDNVGGPISDAVFTKLNVDARVAVCGQIAHYNNEDV
PTGPRKLPQLIAPRAKVQGLLVGDFATRFGEASEQLGQWVAAGDIEHRETVVSGLENAPD
AFLGLFSGDNIGKQVVGVSE
>tr|A1CDD9|A1CDD9_ASPCL Alcohol dehydrogenase, zinc-containing OS=Aspergillus clavatus GN=ACLA_006230 PE=4 SV=1
MPISNRQVIYANTPSPAINPSLKDGTFKLNTTSIPDQIPHDKVLVRVHYLSLDPAMRQWL
TAKRSYIAPVERGSVMRGQSIAQVIRVGRQLQSQYKVGDWVVAYSGWQEYCLLGPKEAQK
VVVPPGCLPTDAMSVLGMTGLTAYFGMTEVGQPKAGETVVVSGAAGATGMVAGQIAKIKG
AKRVIGLAGSADKCAFLVKELGFDVAINYKDADWKNQLKEATPEYIDVYFDNVGGEILDA
CLARAQKDARFAICGAISQYNSAKPQGPASFMNVISQRVTMKGFIVFDYAKKYEIALKDL
STWLSQGKIKRKEHIIHGGLEAAPQGLVDLYKGANTGKMMVEVAPVSEAIGEKARL
>tr|A1CNQ0|A1CNQ0_ASPCL Oxidoreductase, zinc-binding dehydrogenase family, putative OS=Aspergillus clavatus GN=ACLA_019760 PE=4 SV=1
MSSNKALVFKKVPEGYPVPGEHLTIESVDYDANTPAPENGVVLQSLYTSFDPYMRGRMRP
ANVKSYSPAMELGKPVDSMTIAKVLRSNNSSFKEGDLVTGYVPIQEYIAVDGNQIARIRP
LDNPLGIEDIRVFLGALGMPGLTAYSSLYEIGKPKKGETIFVSAASGAVGQLVGQLAKHE
GLKVIGSVGSDEKLEYITKELGFDGGFNYKKEKPADALARLAPQGIDIYYENVGGEHLEA
ALDALNNFGRIVLCGLISQYNSAPYPIKNIHNVLIKRIDMRGFIVSDPGMGDKYTKEHQQ
NVQKWIKEGSFKSLIHETTGIDNAAEGLVGIFHGKNKGKAVLKF
>tr|A1D1J9|A1D1J9_NEOFI Oxidoreductase, zinc-binding dehydrogenase family, putative OS=Neosartorya fischeri (strain ATCC 1020 / DSM 3700 / NRRL 181) GN=NFIA_009720 PE=4 SV=1
MSSNKALVFKKVPEGYPVPGEHLTIEPVEYDANTPAPENGVVLQSLYTSFDPYMRGRMRP
PHVKSYSPALELGKPIDSTTIAKVLRSNNASFKEGDLVIGFVPIQEYIVLDGSQVARIRP
LENPLGIEDIRVFLGALGMPGLTAYSSLYEIGKPKKGETIFVSAASGAVGQLVGQLAKHE
GLKVIGSVGSDEKLEYITKDLGFDGGFNYKKEKPADALARLAPQGIDIYYENVGGEHLEA
ALDAMNNFGRVVVCGLISQYNTAPYPIKNIHNVLIKRIDMRGFIVSDPGMGDKYTEEHQK
NVQKWIKEGSFKALLHETTGIDNAAEGLVGIFHGKNKGKAVLKF
>tr|A1DCB7|A1DCB7_NEOFI Alcohol dehydrogenase, zinc-containing OS=Neosartorya fischeri (strain ATCC 1020 / DSM 3700 / NRRL 181) GN=NFIA_025500 PE=4 SV=1
MPISNRQLIYANTPSPAIDPSLTNGTFKLNTTSIPDQIPNDKVLVRVHYLSLDPAMRQWL
TAKRSYIAPVERGSVMRGQSIAQVIAVGSGLQSQYKVGDWVVAYSGWQEYCLLGPKEAQK
VVVPPGCQPTDAMSVLGMTGLTAYFGMMEVGQPKPGDTVVVSGAAGATGMVAGQIAKVKG
AKRVVGIAGSADKCEFLVKELGFDAAINYKDKDWKKQLKEATPEYIDVYFDNVGGEILDA
CLARAQKDSRFAICGAISQYNSAKPQGPASFMNVISQRITMKGFIVFDYAKKYDIALKDL
STWLTQGKIKRKEHIIRGGLEAAPQGLVSLYEGANTGKMMVEVAPVSEAIGAKAKL
>tr|A2QZC1|A2QZC1_ASPNC Contig An12c0120, complete genome. OS=Aspergillus niger (strain CBS 513.88 / FGSC A1513) GN=An12g04390 PE=4 SV=1
MSLNRALIFKKVPTGSLPVPGEDLATEPVTQCNLNSAPANGILVQSLYASFDPYMRGRMR
GAERKSYVPAYKLGTPVDTFAIGKVLKTNNPAYQEGQLVIGELPIQEYVAVEETSISRVR
PLENPLGLEDVRVFLGPLGMPGLTAYSSLYKIGKPKRGETIFVSAASGAVGQLVGQLAKR
EGLRVIGSVGSDEKLAYILNELGFDAGFNYKREKPREALARLAPEGINIYYDNVGGGHLE
AALDALNDFGRVVACGMISDVSGEPYPVKNIHAVITKRLYMQGFIVADAEFGPAYFMEHQ
ANVQRWIKDGSIKCLFHETVGVENAAEGLVGIFEGKNKGKALLKF
>tr|A2R1G2|A2R1G2_ASPNC Contig An13c0040, complete genome. OS=Aspergillus niger (strain CBS 513.88 / FGSC A1513) GN=An13g01120 PE=4 SV=1
MTITNRQLIYVKAPTAAIDPSVTTGTFNLKSTTIASKDNVPDDKVLVRIHYLALEPAMRQ
WLTAKRSYIAPVKIGSIMRGQSIAQVLSVGSSLKSQYKVGDWVIAYSGWQEYAFLGAKEA
QKISVPAGCKPTDAMSVLGMTGLTAYFGMMDVGKPKAGDTVVVSGAAGATGMVAGQIAKI
QGAKRVIGIAGSKDKCEFLCRELGFDVAINYKDEDWKKQLKEATPEYIDVYFDNVGGEIL
DACLGRAAQFARFVICGAISQYNVAKPKGPANIMQVISQRVKMQGYIVFDYAKQYPDALQ
DLAKWLTQGKIKRKEHIVKGGLESAPQSLVDLYKGVNTGKMMVEVVPAEEGIKAKL
>tr|A2R334|A2R334_ASPNC Catalytic activity: S. scrofa LTB4/PGR converts OS=Aspergillus niger (strain CBS 513.88 / FGSC A1513) GN=An14g02890 PE=4 SV=1
MSNQSLVFKQIPTGYFVPGQDVVVKQASYDASAPAPEGGIFVQSLYASFDPYMRGRMRPA
HIKSYSPAFTLDAPIDSSIIAKVLRSNTPAYKEGDLIIGFLPIQQYISVSAEQLPRVRAL
ENPLGIEDLRVFIGALGMPGLTAYSSLYEIGKPKKGETIFVSAASGAVGQLVGQLAKHEG
LKVIGSVGSDEKLDFIIKELGFDGGFNYKTEKPADALARLAPEGLDIYYENVGGEHLEAA
LNAMNDFGRVVVCGMISQYNGGGYPIKNITNVLTKRLDMRGFIVGDKGMGDKYAKEHQEN
VQKWIKEGTFKTLIHETQGIENAPEGLLGIFHGKNLGKAVLKF
>tr|A2RAH9|A2RAH9_ASPNC Catalytic activity: NADPH + quinone <=> NADP(+) + semiquinone. OS=Aspergillus niger (strain CBS 513.88 / FGSC A1513) GN=An18g03210 PE=4 SV=1
MYPNKSLILTNIPTGLPTPHKDLTPLPRPLDITTPPPNPHSLLTKLLYASLDPYMRGRMR
PAHIKSYSPPYPLDSPITAYAVAQVVHSTHASFKTGEIIYARLPIQEYSILLDGANSPVQ
KIPTPLPSGIELSQYVGILGMTGLTAYAGLFEIGEPKKGETVFVSSAAGAVGSVVGQLAK
RIGCRVIGSAGGERKRKYVVEELGFDECFDYRVEGAKEALGRLAGGEGGSGVDVYFENVG
GEQLDAVLEVMNNGGRIVACGMVSQYNLKPEERYGLKNLYNVVTKRLRMRGFIVGDKDIG
PKWIKERNEKVTAWLQEGSINAKEDITVGIENGPEAFVAMLRGENLGKAVLKIADPDL
>tr|A3GG47|A3GG47_PICST Quinone oxidoreductase OS=Pichia stipitis GN=YMN1 PE=4 SV=1
MSIPKESTCFIVNEQPYAKVNFDLNDEKSTFKLTTKPLREIQNGELLIKTIYLSNDPTQR
AWIQKGMKADRMYVELVGKNQIMRSVGIGQVVQSKLEGYQPGDYVNCVLNWSDYAIIKKD
AIYNKITNKSIPLTQYLDVLGTTGITAYVALQKVISLKSTDTVVISAASGATGSMCVQIA
KKVVGCKKVIGISGSEDKCKWVESLGADVCVNYKSPTFAKDMSAALGKEKFCDVYMDSVG
GKILDVMLGLTKPFGTILACGAIAGYNDFKSSMIANWPQIITNRLTVKGFIVLDFKDSYP
EAIQAILKWIKEGKVIANESSFTVVDLTSPGDFKKIPETWGLLFSDKKGPGKLLTKIGSS
KL
>tr|A3GG48|A3GG48_PICST Quinone oxidoreductase OS=Pichia stipitis GN=QOR1 PE=4 SV=1
MSIPTSATKVVLKNAPTKEVNYEFGQPSSTFDVATEKLPELQDGQILVKILYLSNDPTQR
TWMQKDQDLSRAYAPPILPGDAVKSLALAEVVASKSSKAAVGAVVSGRFEWADYAVASEA
LIFNIVDQSKGLPLPFYLSVLGMTSLTAYFGLTEVGQFKKPAEGEKGPIVAVSAASGATG
SMVVKIAKHILGASKVIGISGSDEKCKYVESIGADYCANYHDPEWKEKLTKEIGQDYIDI
YFDNVGGDILGFMLSKIKRFGRVVACGAISGYNDRELIKVPNWGEIITNSLTVQGFIVGN
YLAKVPEAIAVLADGLTTGKLQVAESFHVEDLSEKEDKFEQIPQVWKLLFGNQKPNGKLI
TKIA
>tr|A4QR22|A4QR22_MAGGR Putative uncharacterized protein OS=Magnaporthe grisea GN=MGG_03707 PE=4 SV=1
MASPRPTTTKQWILTNKPAGEPILSGPDATWQLKEVPLPPLEPGQILAKVKYFSNDTGLR
NFIQSTVAADRFYVPTVPLGSPMRSGVIAEVVESASDKFKAGDMVMDFHLGVWGEHCILN
ADESQPLGPLPGGLSPTHYLGALGASGLAAYTGLYYAGKAKPGQTIVISAAAGATGTMAV
QIAAKILGAGKVIGISSSEEKCKFVKSLGAHECLNYNSPTFKEDLIKATPDEVDLFFDNT
GGEILDLMLTRVKKHGHVAVCGAVTMYNNEEPLKLKNWFEVISCRITIRGFIMLDYMDKV
PAIMGELMGAIADGRLQLGDAETIIDASIEEQPKVWMRLFNGEDQQAKAGKLITRLN
>tr|A4R5X0|A4R5X0_MAGGR Putative uncharacterized protein OS=Magnaporthe grisea GN=MGG_10413 PE=4 SV=1
MSRNNTSVVLAERPKPKIIPGKTFAKKVQPAPTEADLKDGQILAETLYIGLDPAMRGWLN
DARSYVPPVQIDEVMRAAAVCRVLASRSKLAKRGDLVSGMPGWQEISILSEKGPRSFDAP
FAVPPNGRPTDMLGVLGMTGLTAYMGVKHVAAIKPGDTVVVSGAAGATGSVVGQMAKHVY
GAGRVVGIAGGEDKCRWLVEELGFDAAIDYKAPDFKKKFAEATKGFIDVYWDNVGGEILD
LALARAKKHARFVMCGGISTYNDSANEVRGPKNINMVIAMSIRMQGFIVFDYIKEYAQAR
QDLAKWLQEGKIKRGETIVKGGMDVIEQTLVDLFNGVNKGKLLVEVKNPDSAKL
>tr|A4RLS7|A4RLS7_MAGGR Putative uncharacterized protein OS=Magnaporthe grisea GN=MGG_11308 PE=4 SV=1
MAPTSNKAIIFKKAPEGFPKPGEDLVIEDRPLELVAPEGGVVAQVLYASFDPYQRGRLRK
PEVKSYFPAMTIGQPLENTSLLRVLESKSERFAKGDVLKHSLCPNQQYVVLSAEQAQQQS
IFKVEESSEFELAHHLGVLGMPGLTAYASLFEIGKPKKGETILVSSAAGAVGQVVGQLAK
REGLTVIGSVGSDDKVEYCKELGFDHVFNYKKESPDAALTRLAPNGIDIYYENVGGEHLE
AALKHMNKYGRIPTCGMISEYNVKPEDQKGIKGLMNIVSKEITMRGFLYQSIAGPWAAKF
KEDVTKGLKDGSIKAKLHVVEGIENGPEGFVGMLRGENFGKAVLKIGE
>tr|A5DPT4|A5DPT4_PICGU Putative uncharacterized protein OS=Pichia guilliermondii GN=PGUG_05285 PE=4 SV=2
MAPTQTKTFIVNEQPIKNVNYELGQKHSTFKLVDQTLQPLQDGHVRVKTLYLSNDPTQRS
WIQKGINPERMYVPPVGQGEPMRSLGIGQVVESKSSTYKNGDLVICSLYWSQYCDIDEQQ
IDSKVPDASIPLPVYLSTLGMTGLTAYFGIREVAKAKKGDTVVVSAASGATGSMVVQIAK
AIGCHVIGISGGEEKCRYVESIGADACVNYKDPAFRKNMVKALGDKKFCDVFFDNVGGDI
LDVMLALTKVNGTIVACGAIAGYNDHTKMQIRNWGEIIVNRLTVKGFIILDHKDKYGAAV
KEIAGWIKEGKVKADESAFNLVDLTGESKFTEVPIVWGTLFSDNKKPGKLLTKLADPKL
>tr|A5DPT5|A5DPT5_PICGU Putative uncharacterized protein OS=Pichia guilliermondii GN=PGUG_05286 PE=4 SV=1
MAPTQTKTFIVNENPLKDVNFELGQKDSTFKLVEEPLKPLHDGQVRVKTLYLSNDPTQRN
WIQKGIDPERLYVPPVQQGEPVRSLGLGQVVDSKSSNYKNGDLVLCMMYWSQYCDLTEKQ
INSKIPDRSIPLPLYLSTLGMTGLTAYFGLLDVGKAKKGDTVVISAASGATGSMAVQVAK
AKGCYVVGISGSEEKCRFVESIGADACVNYKDSNFKENIKKALGDKKYCDIFFDNVGGEI
LDVMLTLTKVGGTIVACGAIAGYNDASKIQIKNWSEIILNRLQVKGFIILDHTDKYAAAI
QEIAGWIKEGKVKADENAFHLVDLSDESKFAEIPTVWGTLFTDEKKPGKLLTKLADAE
>tr|A5DPT6|A5DPT6_PICGU Putative uncharacterized protein OS=Pichia guilliermondii GN=PGUG_05287 PE=4 SV=2
MSPKETRALILNEPPVGEVVLELGKENSTFKLVNQPLEPLSDGQVLVKTLYMSNDPTQRM
WIQKGQDPERMYTAPVLPGQKMRTRAIAQVVESKSADYSVGEFILSEMYWADYSVLEASS
IQRKVDNSIPLPLYLSTLGSIGMTAYFGLLEVGKAKKGDTVVVSAASGATGSMVVQIAKA
IGCHVIGISGGEEKCRYVESIGADVCVDYKDPNFKENIKKALGDKKFCDIYYDNVGGEIL
DVMLTLTKVNGTIIACGAISGYNDPAKSKINNWSEIILNRLTVRGFIVSDFRDKFADAAN
QINAWIKEGKVNGDSYNLVDLSEESKFGDIPKTWNLLFQNEKKPGKLLTKLADPGKI
>tr|A5DTF0|A5DTF0_LODEL Putative uncharacterized protein OS=Lodderomyces elongisporus GN=LELG_00636 PE=4 SV=1
MSLPTKTVQVIFENLPKGEVVTDVSKSDSTFKVKETTLDTNLKEGELLVKALYFSNDPTQ
RTWLRKNGNNARSYLPPVYEGNVMQSFGLAEVVESKSSNFTKGDVVNAKIPWADYAVISD
ALVFNKIDKSADVPLPYYLSVLGMTSLTAFFGLTEVGGLKKYLDEKPKELTVCVSAASGA
VGSTVVQLAKHLLGATKVIGISGSDEKCKWVESLGADLCVNYKDEDYQDKIVKFLDGGFI
DVYFDNVGGKILSFVLTHMSKFGRVAACGAISGYNNPEAAKVDTWFTIITTCLTVQGFLV
FNYKDQFPEAVKILTKALKEKKLNVGKDAINVESLEGADTKEKFAEIPRIWNQLFDGEKP
TGKLIIKAD
>tr|A5DTF1|A5DTF1_LODEL Putative uncharacterized protein OS=Lodderomyces elongisporus GN=LELG_00637 PE=4 SV=1
MSTTIPKLATQVVLHQPPTGFIRSGFGQPDSTFAIHETEIPGLQNGQLLIEILLISNDPT
QRGWIRSKHSGIRHYAPAIEVGAPMESYALGKVIESKSEKYQQGDIVTGKFYWADFAIVE
ENRVFNKTQPDLKVPLEYYLSILGMTSWTALLGLTEAGGLKKYLTEKPQKLVVLVSAASG
ATGSVVVQVAKHLLGATKVIGITGSDEKCQWVNSLGADFSVNYKDPNYQEKLDKYLGDEL
VDVYFDNVGGLILNYALTKMAKYGTVISCGSIATYNGAEQANVSNWREITVNSLTVKGFI
VTDYYAQIPEAVQILTKAVKEGKLRTKDAYHVETLSGNDLSARLEQIPKIWDQLFSGEKP
NGKLLTKLK
>tr|A6QY86|A6QY86_AJECN Putative uncharacterized protein OS=Ajellomyces capsulata (strain NAm1 / WU24) GN=HCAG_02343 PE=4 SV=1
MSPQNKALFFSKIPTGYPVPGEHLTIQNVPIDPSTPAPENGITVQSLYTSFDPYMRGRMR
DSTIKSYSPAFELGNPIYSRSVAKVLTSNNSKYKPDDHIIGFLPVQEYVVLPPAALEAIQ
LLDNPLGLEDIRVFLGPLGMPGLTAYSSLMEIGKPVQGETIFISAASGAVGQVVGQLAKH
LGLKVIGSVGTDAKLDYILNELGFDGGFNYKKEKPCDGLARLAPDGIDIYYENVGGEYLE
AAIDAMRDFGRIVACGMISQYNLRPQERYGIKNIFMIISKRITMRGFIVGDHGMGDKWEK
QHKETVSRWIKEGSFKPAISETVGIDNAAEGLVGIFRGENFGKAVLKFQKNPGFNNWLPV
GGTV
>tr|A6RMS3|A6RMS3_BOTFB Putative uncharacterized protein OS=Botryotinia fuckeliana (strain B05.10) GN=BC1G_01745 PE=4 SV=1
MVQNKGLIFKQVPQGVPVAGKDLVVETREFDLDQAPPAGGITTKNFYASFDPYQRGRMRA
AEAKSYSPAFPLGQPINNSTIAKVIKSDNPKFQPGDLLTGFIWTEEYSALPKQLADGATK
IENPHKLDVKHFLGALGMPGLTAYSSFYEIGKPVKGETIFISSASGAVGALVGQLAKHEG
LTVIGSVGSDDKLDYIINELKFDGGFNYKTEKSADALKRLAPNGIDIYYENVGGEQLEAA
INAMKDYGRIVACGMISEYSKPEADRYPIKNLMNIVAKRITMRGFIVSDANMGPLHVKAR
DENVAKWLADGSFKASLSVTEGIDNGPEGLIGMLAGKNFGKAVLKIADFEFYEALSACDF
FDIPRSPE
>tr|A6S7H7|A6S7H7_BOTFB Putative uncharacterized protein OS=Botryotinia fuckeliana (strain B05.10) GN=BC1G_08031 PE=4 SV=1
MDGQKIKRSKNIMAQSTYQSVVLAKRPTGQIVPGETFEKKENPMVTEADLKDDQVLVEVL
YLSLDPAMRGWLNDRRSYVPPVQIGEVMRGVSIGKVIASKSSKFNVGDYASGITGWKEVA
IMASKDLTPIELPPNGKLTDALGVLGMTGLTAYFGILEVGKIKAGDFVVVSGAAGATGSV
VCQIAKLKGAKVLGLAGSDDKVQWLKELGCDDALNYKDKEFPSKFKAATPNFIDVFFDNV
GGEILELALSRAKPFSTFVMCGAISQYNSDTPVGPKNFSMIIAMRIRLQGFIVFDYASKY
AEARKEMSQWLAEGKLQRKETIVKGGLGVAEKALMELYQGVNTGKLLVEIKEDSSVGSRL
>tr|A6ZLT4|A6ZLT4_YEAS7 Conserved protein OS=Saccharomyces cerevisiae (strain YJM789) GN=SCY_4046 PE=4 SV=1
MVLAKQWVLKNLPTPGEPFNFHFHDPACTFELIEKELSSEQLKDGELLLETTYLSNDPAQ
KFWISSMDKNYAKGVQPGEIIPARGIGKVLASRNKAFSPGDYVSAVTGWTTHAIISQENV
QGLRKLDKNKVGKLWWYLSVLGGTSLTAYFIFFTYAQLQEREEDYGKVYLISGAAGAVGT
VCIQLALNVFKASKVIAIAGGPEKVAFVESFGDNVVGVDYKDPSFKQKLIEAAGGENTVD
YFIDNVGSNVLEAGVLLLKQRAMLIACGAISAYNDPSKFVFKGYSFILTKRLVVKGVLVT
DNIDDFPKALDKLGSLVKHGKIDLLKSATLEDGTGDKFKNVPLIWKGLFSGVNKGKLITK
VNNEE
>tr|A7ELU0|A7ELU0_SCLS1 Putative uncharacterized protein OS=Sclerotinia sclerotiorum (strain ATCC 18683 / 1980 / Ss-1) GN=SS1G_06287 PE=4 SV=1
MVQNKGLIFKQVPQGFPIAGKDLVVEAREFDLEQAPPAGGVTTKNLYASFDPYQRGRMRA
AEVKSYSPAFPLGQPINNNTVAKVIKSDNPKFQPGDLIVGFIWTEEYSALPKQLADGATK
IENPHNLDVKHFLGALGMPGLTAYSSFYEIGKPVKGETIFISSASGAVGQLVGQLAKHEG
LKVIGSVGSDDKLDYIIKDLKFDGGFNYKTEKAADALKRLAPDGIDIYYENVGGEQLEAA
ISAMKDFGRIVACGMISEYNKTEAERYPIKNLMNIVAKRLTFKGFIVGDANMGPLHAKAR
DENVSKWLADGSFKATLSVTEGIDNSPEGLIGMLQGKNFGKAVLKIADAE
>tr|A7F0D9|A7F0D9_SCLS1 Putative uncharacterized protein OS=Sclerotinia sclerotiorum (strain ATCC 18683 / 1980 / Ss-1) GN=SS1G_11056 PE=4 SV=1
MEGQKIKRSKNIMAQSTYQSVVLAKRPTAQIVPGETFEKKENPMVTEADLKDDQVLVEVL
YLSLDPAMRGWLNDARSYVPPVQIGEVMRGISIGKIIASKSSNFNVGDYVSGVTGWTEVA
IMDSKDLTPIDLPPNGKLTDALGVLGVTGLTAYFGILEVGKVKAGDFVVVSGAAGATGSV
VCQIAKLKGATVLGLAGSDDKVQWLKELGCDDALNYKDEQFASKFKAATPNFIDVFFDNV
GGDILELALSRAKPFSTFVMCGAISQYNSKAPVGPKNFSMIITMRIRLQGFIVFDFASKY
AEARKDMSQWLAEGKLQRKETILKGGLGVAEQGLLDLYQGINTGKLLVEIKEDSSVGSRL
>tr|A7TFM4|A7TFM4_VANPO Putative uncharacterized protein OS=Vanderwaltozyma polyspora (strain ATCC 22028 / DSM 70294) GN=Kpol_1023p1 PE=4 SV=1
MVLAKQWVMKNQPVPGTPFNMDMNDPNATFELKEVELNEGQLKEGEFLVETLLLSNDPAQ
KFWIATADKNYAAGISPGELVPARGIGKVIASKNPAYEAGDYVSANVNWTTYIILNEGGK
FPVRKVSKDEVGDLSWHLSALGGTALTAYFIFYNYAQLQEREEDYGKVYLISGAAGAVGS
YCIQFALHVFKASKIIAIAGGPEKVKYVESFGDKVVGVDYKDPSFKENLIKAAGGPNTVD
YFIDNVGGEILDLGTYLLKQKAMLLACGSISGYNDTSKFVFKNYVSVITKRLTIKGLLLT
DNLTDFPKGLKKLIEMIKAGYIDVSKTETIVDGTGENFKEVPNLWNGLFKGINKGKLITK
VNEY
>tr|A8NPP7|A8NPP7_COPC7 Putative uncharacterized protein OS=Coprinopsis cinerea (strain Okayama-7 / 130 / FGSC 9003) GN=CC1G_05331 PE=4 SV=1
MGRKEAEALVPEGFVTSKIVYMTGFWAEALLYGIYFCLFVAALNIMLRKRTLHTFSSRVF
LVGIVVMFVLITLHNFFNIYSMIEGYAYQTSLESPVHFMRNTTNWARYSFPVILALVIWI
GDALVIYRCFIIWQRNYYAILLPLVLLLASISFHSVNLWWFGNPTARSLEDMRPIMSTTF
PLHFAQNVVTTGMIAFKLWQHHRRTRRVGVSVSGGLSMITIVRIVVESALLYTVQMAINI
VLFFLNSSGQVVIQHCLIPTTGIVFALIAIRAHSARYSSTHSEHNPPSKSLIPSWLHGGE
NDVENQRTGHSNMPVVTTVTEEHRMDDISHTIKLPDHKLQLTNPLRIQVLLDLSRSRDQT
CTYDLSLSYSPLSIDHTDPLNRFTMAPVTNGRAIFNSIPEGFPEPGKTIVYDESQKIDVD
TVQLNGGFLIKVLYLSVDPYMRGRMRDPSKKSYSPAFTLGQPMNGHGVGVVVRSESSSVK
VGDHVYGMLEFQNYIVRPNLEGLRIVDNKHNLPLSYYIGVCGMPGKTAYMAWKEYSQAKK
GETAFVTTGAGPVGSFVIQLAKLDGLKVIGSAGSDEKVEFMKSIGADVAFNYKTTNTLEV
LQKEGPIDVYWDNVGGETLDAALEAANINARFIECGMIAGYNTGGQPVKNLMYVVGKSIS
MHGFIVSRLEHKYEDKFYEEVPALVAKGDLKYREQVFDGLQSVGDAILAVQKGTNKAKAV
IKVASD
>tr|A8NUH8|A8NUH8_COPC7 Putative uncharacterized protein OS=Coprinopsis cinerea (strain Okayama-7 / 130 / FGSC 9003) GN=CC1G_07109 PE=4 SV=1
MAPSSYKQIVLNSRPVGDIEPDTFRTEVRPASDLRPGPGQALVQCTWLSLDPAMRGYIRD
VRSYLPPVQIGEVMRAAGLGVVVAVGPGSKFQVGDYVSGQWGMREFAVVKDKHLEKLELG
PGIEALDYLGVLGGSGLTAYFGLKEIGQLKAGDKLVVSGAAGSVGTVACQLGKAAGAKVY
AIAGGPAKCRWLEEEIGVEKAFDYKSPSFFADVKKHVGYLDVYFDNVGGDILDFLLTRLN
KDARIVLCGAISAYNSPKPKGLQSYLNLISQRATLRGFILFDYEHRYPEALAELRKGLQS
GAIKRKFHIVEGGIEQAPKALPMLFSGGNTGKLVVKVSDEPKAQAKL
>tr|B0DP13|B0DP13_LACBS Predicted protein OS=Laccaria bicolor (strain S238N-H82) GN=LACBIDRAFT_185826 PE=4 SV=1
MGLTKNSRVLFNEVPKGYPEPGKTTVYDTTQTIDVENVHLDGGFLLKTLELSIDPYMRGR
MRHPEKKSYSAPFAIGQPLTGHGVGVVVRSELEGVNAGDHLYGFFEHVQYSIRKDLSGLR
VIDNKFKLPWSAFIGVAGMPGKTAYMAWKEYSKAKKGETVFVTTGGGPVGSLVIQLAKLD
GLKVIASAGSEEKVQFMKEIGADVAFNYKTTDTAEVLEKEGPIDIYWDNVGGATLDAALE
AAALNARFIECGMIAGYNVGGQPIKNLINVIGKSLSIHGFIVSRLEPKYDDEFYAVVPAK
VASGEIQHREDVYDGLDKVGDIILAVQQGLNKAKAVVHVADD
>tr|B0XNH2|B0XNH2_ASPFC Oxidoreductase, zinc-binding dehydrogenase family, putative OS=Aspergillus fumigatus (strain CEA10 / CBS 144.89 / FGSC A1163) GN=AFUB_015140 PE=4 SV=1
MSSNKALVFKKVPEGYPVPGEHLTIEPVEYDANTPAPENGVVLQSLYTSFDPYMRGRMRP
AHVKSYSPAFELGKPIDSTTIAKVLRSNNASFKEGDLVIGFVPIQEYIVLDGSQVARIRP
LENPLGIEDIRVFLGALGMPGLTAYSSLYEIGKPKKGETIFVSAASGAVGQLVGQLAKHE
GLKVIGSVGSDEKLEYITKDLGFDGGFNYKKEKPADALARLAPQGIDIYYENVGGEHLEA
ALDAMNNFGRVVVCGLISQYNTAPYPIKNIHNVLIKRIDMRGFIVSDPGMGDKYTEEHQK
NVQKWIKEGSFKALLHETTGIDNAAEGLVGIFYGKNKGKAVLKF
>tr|B0YCG1|B0YCG1_ASPFC Alcohol dehydrogenase, zinc-containing OS=Aspergillus fumigatus (strain CEA10 / CBS 144.89 / FGSC A1163) GN=AFUB_090070 PE=4 SV=1
MPISNRQLIYANTPSPAIDPSLTNGTFKLNTTSLPDQIPNDKVLVRVHYLSLDPAMRQWL
TAKRSYIAPVERGSVMRGQSIAQVIAVGSGLQSQYTVGDWVVAYSGWQEYCLLGPKEAQK
VAVPPGCQPTDAMSVLGMTGLTAYFGMIEIGQPKPGDTVVVSGAAGATGMVAGQIAKVKG
AKRVVGIAGSADKCEFLVKELGFDAAINYKDKGWKKQLKEATPEYIDVYFDNVGGEILDA
CLARAQKDSRFVICGAISQYNSAKPQGPASFMNVIACDRRSIADSVLQSQRITMKGFIVF
DFAKKYDIALKDLSTWLTQGKIKRKEHIIRGGLEAAPQGLVSLYEGANTGKMMVEVAPVS
EAIGAKAKL
>tr|B2AFJ0|B2AFJ0_PODAN Predicted CDS Pa_5_11750 OS=Podospora anserina PE=4 SV=1
MSDKVQNKTLLFKKVPTNAPIPGEHLAVEPVPFDLKPPKGGLTVAVLSASYDPYLRGKMR
DPSIKSYSPPFLVGEPITNDTVSKVIRSDTPDFAEGDLIVAYLPLAEYAHLSADQLKDGT
IRRRVDIKNSKIGKDLGLFLGPLGMPGLTAWSSYHEIGQPKKGETIFISSAAGAVGQVVG
QVAKREGLRVIGSVGSDEKLDFILNELGFDGGFNYKTENPFDALKRLAPDGVDIYFENVG
GEQLEAAIEAMNQHGRIIACGMISQYSVPDEQKYGVKNLFKVVSKRIMMRGFIVYDKGFA
DKYGEEHQRKMQEWLAEGSYKAKLSVTEGIDNAAEGLVGMLEGKNFGKAVLKIRDLEE
>tr|B2AL18|B2AL18_PODAN Predicted CDS Pa_5_9660 OS=Podospora anserina PE=4 SV=1
MTTNTSLVLSQRPSGPIEKGKTFSLKSSPAPTEADLKDGQVLLETLYISFDPAMRGWLDD
RRSYIPPVQLNEVMRALTVSRVLASKSTKFSPGTIVTSASGIQEYAIMPDSQVEKAYDLP
QGGKLTDLLGVLGSTGLTAYFGMTKIGLPKPGDTVVVSAAAGATGSVAAQIAKIAGARVI
GIAGGEQKCRWLKEELGLDEAIDYKSPDYKQKFKEATPKFVDVYFDNVGGEILDMVMARA
AQFSRFVMCGGISQYNSAEKKGPGASFFNVITQRIRMQGFIVFDYITEYDGRGSSGAEGK
LRRKETVVKGGVRSAEEAFDWLFTGKNTGKLMVEVKGEEGGARL
>tr|B2W5C2|B2W5C2_PYRTR NADP-dependent leukotriene B4 12-hydroxydehydrogenase OS=Pyrenophora tritici-repentis (strain Pt-1C-BFP) GN=PTRG_04822 PE=4 SV=1
MVQNKGLIFKQIPEGWPKPGQDLTIEDRPIDLDQSLPEGSLLVKNFYASFDPYQRGRMRA
PESKSYSPPFELGKPITNRSIFKVVKSNSDKFKEGETLITTGVTPIEEYSILNKDLVAGC
RKLENPYNLDPKYFLGPLGMPGLTAWSSFYEIGQPKKGETIFISAASGAVGQLVGQLAKH
EGLTVIGSVGDDKKLDFIKSELNFDAGFNYKTEKPADALARLAPNGIDIYYENVGGEQLE
AAINAMNNFGRIIACGMISQYNTKPAEQYPIRNLMNVVAKRLTIRGFIVADENMGPKHAK
EHQEKLQKWLADGTFKAKISVTEGIDNAIDGFLGMLEGKNFGKAVLQIADLSKE
>tr|B2WD40|B2WD40_PYRTR NADP-dependent leukotriene B4 12-hydroxydehydrogenase OS=Pyrenophora tritici-repentis (strain Pt-1C-BFP) GN=PTRG_07899 PE=4 SV=1
MPSFTSIHLAERPTDAVIAGKTFTSKQQEIPSATSLKDGEVLFQTLYLSLDPAMRGWLNP
TRSYIPPVEIGAVMRGSGIGLIIASKSKKFPVGTYASGMCGWSEYAVLHEKHVESLDLPQ
GAVPTDALGVLGMTGLTAYFGLLEIGQVKAGDFVVVSGAAGATGSVVGQIAKLKGARVLG
LAGEDSKVAWLKEELGFDEALNYKDPEFQKKFRAATKGLIDVYFDNVGGEILDLALSRAK
PFSRFVMCGAISEYNKKKPQGPKNYMMIISMRIRMQGFVVFDFADKYAEARKQLAQWLSE
GKLKRKETVVKGGITKAEEALVGLFEGRNTGKIMVQVADLESVKAKL
>tr|B2WLB9|B2WLB9_PYRTR NADP-dependent leukotriene B4 12-hydroxydehydrogenase OS=Pyrenophora tritici-repentis (strain Pt-1C-BFP) GN=PTRG_10779 PE=4 SV=1
MDSGEPAPCEPKVEGDDATFKLLNKTLPVPKEDECGQDQRHSEDGVILLLSQSVYTWTPS
KRVILCVPTPIGEIVTSSTDKLPKGQLVMGDFGWTEYTVQNVKAVRPIQADESAGIRPTH
FIGSLGGPGITAYAGLIDTARATASDTVVVSGAAGATGSMVVQLAKHVVGCKRVIGIAGG
PEKCKWVESLGADICVDYKSASFEKDLKAATEGFVEVYFDNVGGDILSLMLSRMKRFGRI
AACGAVATYNSMADSGVKNWFEIISNRLEVKGFIVIDAITSGKAGPWIQEMIGAVKEGKI
RVGEETETVVKTKFEDVPKTWMMLFEGGNRGKLVTEVVA
>tr|B3LLC9|B3LLC9_YEAS1 Putative uncharacterized protein OS=Saccharomyces cerevisiae (strain RM11-1a) GN=SCRG_01769 PE=4 SV=1
MVLAKQWVLKNLPTPGEPFNFHFHDPACTFELIEKELSSEQLKDGELLLETTYLSNDPAQ
KFWISSMDKNYAKGVQPGEIIPARGIGKVLASRNKAFSPGDYVSAVTGWTTHAIISQENV
QGLRKLDKNKVGKLWWYLSVLGGTSLTAYFIFFTYAQLQEREEDYGKVYLISGAAGAVGT
VCIQLALNVFKASKVIAIAGGPEKVAFVESFGDNVVGVDYKDPSFKQKLIEAAGGENTVD
YFIDNVGSNVLEAGVLLLKQRAMLIACGAISAYNDPSKFVFKGYSFILTKRLVVKGVLVT
DNIDDFPKALDKLGSLVKHGKIDLLKSATLEDGTGDKFKNVPLIWKGLFSGVNKGKLITK
VNNEE
>tr|B5VP00|B5VP00_YEAS6 YML131Wp-like protein OS=Saccharomyces cerevisiae (strain AWRI1631) GN=AWRI1631_130020 PE=4 SV=1
MVLAKQWVLKNLPTPGEPFNFHFHDPACTFELIEKELSSEQLKDGELLLETTYLSNDPAQ
KFWISSMDKNYAKGVQPGEIIPARGIGKVLASRNKAFSPGDYVSAVTGWTTHAIISQENV
QGLRKLDKNKVGKLWWYLSVLGGTSLTAYFIFFTYAQLQEREEDYGKVYLISGAAGAVGT
VCIQLALNVFKASKVIAIAGGPEKVAFVESFGDNVVGVDYKDPSFKQKLIEAAGGENTVD
YFIDNVGSNVLEAGVLLLKQRAMLIACGAISAYNDPSKFVFKGYSFILTKRLVVKGVLVT
DNIDDFPKALDKLGSLVKHGKIDLLKSATLEDGTGDKFKNVPLIWKGLFSGVNKGKLITK
VNNEE
>tr|B6GWF0|B6GWF0_PENCH Pc06g01800 protein OS=Penicillium chrysogenum Wisconsin 54-1255 GN=Pc06g01800 PE=4 SV=1
MSANKVLTFKKIPQGYPVAGQDLVVETAAYDANVAAPDNGVVLQSLYTSFDPYMRGRMRP
AEIKSYAPAFALDKPIDSRTIGKIVRSNNASYKEGDLVIGHVPIQQYIALGEQELARIQK
LDNPLGLEDIRVFLGPLGMPGLTAYSSLYEIGKPKKGETIFVSAASGAVGQLVGQLAKHE
GLRVIGSVGSDEKLEYITKTLGFDGGFNYKNEKPADALAHLAPEGIDIYYENVGGEHLEA
ALDAMNNFGRIVVCGLISQYNSAPYPIKNIHNVLVKRITMRGFIVGDKGMGDIYAKEHQE
NVQKWIKDGSFKVLIHETEGIDNAAEGLIGIFHGKNLGKAVLKF
>tr|B6HMD7|B6HMD7_PENCH Pc21g08790 protein OS=Penicillium chrysogenum Wisconsin 54-1255 GN=Pc21g08790 PE=4 SV=1
MTNKQIIYTTPPAPAIDPSLSTGTFRLNTLPIPKDVPTDKLLVRVHYLSLDPAMRQWLTA
KRSYIAPVEQGAIMRGQSIAQVLAVGSSLSSKYSKGDWVVASSGWQEYAVVSAKEAEKIT
VPAGGRPTDAMSVLGMTGLTAYFGMVEIAQVKKGDTVVVSGAAGATGMVAGQIARIKGAK
RVVGLAGTKEKCDFLVRELGFDSAVNYKDADWRKQLKLATPEYIDVFFDNTGGDILDACL
ARAATNSRFAICGAISQYNAAKPQGPASFMSVISQRITMKGFIVFDHAKQFPAALKELGS
WLAEGKLKRKEHIVPGGLEAAPQGLVDLYAGANTGKMMVEVAPVSEALAAKAKL
>tr|B6K0G9|B6K0G9_SCHJP NADP-dependent leukotriene B4 12-hydroxydehydrogenase OS=Schizosaccharomyces japonicus yFS275 GN=SJAG_01362 PE=4 SV=1
MSNNAVIVRKLMQSSEGYPKVGENIDFVRRPYDASQLQLSDNFPVLAKVLYISVDPFLKL
RLIENLDADEEVTKPFEEGKPLSCYAVVTVIDSLSEKWKKGDRLFSFANWEEYTLLSTQT
LESSCLITDKDDSMLKDYLGVLGMAGHTAYIGLKHVGHPKANETVLVSSACGAVGMMAGQ
LAKSFGCYVVGSAGSDEKVEFLKNELHFDDAFNYKKENYSDALKRTCPKGIDVYFDNVGG
ELLDTVFLHANLYARIIYCGALSQYCAKEPYGLKNTMQMITKCIRFEGFSYYYYYSLYWD
ECCSTIKKLLSEQKLHFKLDMKVGLEQTPEAFTSMLQGKNFGKVIVQVAQD
>tr|B6K1P0|B6K1P0_SCHJP NADP-dependent leukotriene B4 12-hydroxydehydrogenase OS=Schizosaccharomyces japonicus yFS275 GN=SJAG_02151 PE=4 SV=1
MSKTNNAVIVKELMPPHSGYPVVGKNIAFAKRPYDESKLKVTEDFPLLVKVLYLSIDPYL
RGRFDASSYDSYVPPFEQGAPVCGFAVGVVVDSALDQFKKGQNLIGLFNWEEYALVHKSV
LQYVYPTPKGANLPLIDYVGVLGMPSQTAYTGLKLVGQPKAGETIFISAASGAVGQMAGQ
LCKAAGLYVVGSAGTDEKVEFLKNELHFVAAFNYKKEKPLEALKKYCPKGIDIYFENVGG
ETLDAVLSVANRFSRIIGCGMISQYNAKEPYPLKNIINIVKKSITFRGFIVSDYFHEYQK
EYYADIPKLVHEKKLKYRIDVTKGLENAPDVFLGMLHGKNFGKSIVELVSE
>tr|B6QBI8|B6QBI8_PENMA Oxidoreductase, zinc-binding dehydrogenase family, putative OS=Penicillium marneffei ATCC 18224 GN=PMAA_065720 PE=4 SV=1
MPDNRALFFSSVPSGLPVVGKDLTLESVPYPEEVSENGIIVKNVYASLDPYMRGRMRAPE
VKSYATPFELHKPIFNRQIAQVTKSNNANFKEGDLVIGMLPFQEYVALNGDQVAELQPLQ
NPLGLEDIRDFLGALGMPGLTAYSSLYEIGKPKKGDTIFVSAASGAVGQLVGQLAKHEGL
KVIGSVGSDEKLEFILKDLGFDAGFNYKKESPAQALQRLAPEGLDIYYDNVGGDHLEASL
DAMKDYGRVILCGLIAVYNQKPEEIYPLGNYGQILWKRLTVRGFLVGDKGMGDKYDDEHQ
KRVSKWIQEGIFKAVNWEVEGIEQAADGLLALFSGRNFGKAVLKY
>tr|B6QDW3|B6QDW3_PENMA Alcohol dehydrogenase, zinc-containing OS=Penicillium marneffei ATCC 18224 GN=PMAA_088450 PE=4 SV=1
MALANKQILYSKTPAPAINPDLRSENGTFSLRQNTIPLPIPSDKVLVRNHYLSLDPAMRQ
WLTAKRSYIAPVELGDVMRSLAVAQIVDVGSSLTSQFKKGEWLIALTGWQEYALLSAKEA
ASQRANVPPGCSPLDSMTVLGTVGLTAYFGLLEVSQLRAGDTVVISGAAGATGMIVGQIA
KIKGAKRIIGLAGSADKCRFLTEELGFDVAINYKDNDWKKQLHAACPEYIDVYFDNVGGE
ILDACLGLAAKDARFAICGHISQYSAAKPEGPKNIMMLIGQRVMMKGFIYLDYRKQFPAA
IADLKQWLLDGKIKRKYYIIKGGLEACPQGLVDMYAGANTGKTMVEVVPFSEAIPNSNNA
AKL
>tr|B6QUZ5|B6QUZ5_PENMA Alcohol dehydrogenase, putative OS=Penicillium marneffei ATCC 18224 GN=PMAA_010530 PE=4 SV=1
MVSNKALIYTKLPTHNPVVGEHLQVESLPDFDLNQHVPEGSAIIKGLYFSCDPYMRGRMR
PPTKSSYAPPFEIGKPIAAYALVQVLRLEDGKESATTAGGQTYGKGDILYGLFDIAEYSL
VGKQLLQHPYVNKVENPYNLPLSNFLSAMGMTGLTAYSSLYEIGKPKKGETIFISSAAGA
VGQIVGQIAKKEGLKVIGSVGDDAKLDFIVNELGFDSGFNYKKETSVLEALQRHAPNGVD
IYYENVGGEHLAAALECLNVFGRIIASGMVSQYSLPPDDRYPIKNLTQIIPKRIRFQGFL
VNDPDFGPKYVKERDERVPQWLAEGSIKTKEHIDEGIDQAGTAFVNMLAGKNFGKAIIHV
ADPE
>tr|Q0CDF0|Q0CDF0_ASPTN Putative uncharacterized protein OS=Aspergillus terreus (strain NIH 2624) GN=ATEG_08284 PE=4 SV=1
MSSPKQTRCWVLASRPTGNVVLDGENPTFTLQTRSLPALVDNQVLVKTIYLSNDPAQRWW
INDELPRNLQHLKPVKVGDVMGARGIAEVVESTSSKFKKGDQVIHLAQLGWVEYAVLGDD
EVAPIDPLPRGLSDAHYLGAFGANGLTAYYGLIVQCEPKQSDTIVVSGAAGATGSIVVQI
AKHLVGAQNVIGIAGSDDKCRWVEQLGADICLNYKSPSFAKDLEKATGARANIYFDNVGG
EILNQMLPLMAAHGRIAVCGAISSYNGQDALSLPNWFYVIFSRIRIEGFTVADYRSKAGE
VRKILAQAVEDGKLQIDEGSHTVVKAAFEAIPRVWVRLFEGANKGKLITAL
>tr|Q0CM48|Q0CM48_ASPTN Putative uncharacterized protein OS=Aspergillus terreus (strain NIH 2624) GN=ATEG_05236 PE=4 SV=1
MSNKALVFKKVPQGYPVPGEHIVIEQASYDANTPAPENGVVLQSLYTSFDPYMRGRMRPA
ETKSYSPAFPLNKPIDSASIAKVVRSNNANYKEGDLVIGYMPIQEYVALGAEQLASIKPL
DNPLGIEDVRVFLGALGMPGLTAYSSLYEIGKPKKGETIFVSAASGAVGQLVGQLAKHEG
LKVIGSVGSDEKLEYITKDLGFDGGFNYKKETPKDALARLAPQGIDIYYENVGGVHLEAA
LDALNNFGRIVVCGLISQYNSEPYPIKNIHNVLIKRLDMRGFIVSDKGMGDKYTEEHQKN
VQKWIKEGSFKALIHETEGIDNAADGLVGIFYGKNKGKAVLKF
>tr|Q0CPP2|Q0CPP2_ASPTN Putative uncharacterized protein OS=Aspergillus terreus (strain NIH 2624) GN=ATEG_04342 PE=4 SV=1
MTINNRQIIYANTPSPAIDPSLTSGTFKLNTTTIPDNVPADKVLVRVHYLSLDPAMRQWL
TAKRSYIAPVERGAVMRGQSIAQVIGVGDSVKSQYKVGDWVIAYSGWQEYALMSAKDAQK
ITVPPGCQPTDAMSVLGMTGLTAYFGMMEVGQPKPGDTVVVSGAAGATGMVAGQIAKIQG
AKRVVGLAGSADKCEFLRKELGFDAAINYKDKDWKKQLKEATPEYIDVFFDNVGGEILDA
CLARAARDSRFVICGAISQYNAAKPQGPASFMNVISQRVMMKGFIVFDYAKKYPVALKDL
GTWLSQGKLKRKDHIVTGGLESAPQGLVNLYAGVNTGKMMVEVAPMSKAIGRQAKL
>tr|Q0U5Z8|Q0U5Z8_PHANO Putative uncharacterized protein OS=Phaeosphaeria nodorum GN=SNOG_12816 PE=4 SV=1
MSGQQTRQWILSNPPQNDPVLEGSDATFKLETVTLPAPGKDQALVKTLYLSNDPAQRGWI
QKGQDPERLYVPPVQAGEVMRAFAVAEVVESSSDSLKKGQLVMAPTGWTEYAVMDVKELR
PVQADEASGIRATHFLGTLGGTGLTAYNGLIDVAHATKDDVVVVSGAAGATGSIVVQLAK
NVIGCKKVIGIAGGAKKCKWVESLGADICVDYKSPSFKEDLLKATEGYVQVYFDNVGGEI
LDLMLTRIARHGRIAACGSVATYNAPGSQGLKNWFEVIANRIEIKGFIVIDAIAAGKAAG
WVGELAKAAKEGKIQMGEETETVVKTKFEDVPKTWTMLFEGANTGKLVTAITA
>tr|Q0UAC3|Q0UAC3_PHANO Putative uncharacterized protein OS=Phaeosphaeria nodorum GN=SNOG_11291 PE=4 SV=1
MVQNKGVIFKKVPDGWPVAGEHITVETRDIDLDQQLPEGGLLVKNFYASFDPYQRGRMRS
PDKKSYSPPFELGKPITNRSIFKVVKSNTEQYKAGDVLITRGITPIEEYSVFDKDTVAGV
MKLENPYELDPKHFLGALGMPGLTAWSSFYEIGVPKKGETIFISAASGAVGQLVGQLARH
EGLKVIGSVGDDAKLQFIKEELGFTDGFNYKTEKPADALARLAPDGIDIYYENVGGEQLE
AAINAMNNFGRIIACGMISQYNCKPGEQYPIRNLMQVVAKRLTMRGFIVSDENMGPKHAK
EHQEKLQKWLHEGTFKAKISVTEGIDNAPEGFLGMLQGKNFGKAVLQIADIAKD
>tr|Q0UVS6|Q0UVS6_PHANO Putative uncharacterized protein OS=Phaeosphaeria nodorum GN=SNOG_04138 PE=4 SV=1
MPQYTSIHLAERPQAAIEAGKTFTPQQHSIPSPSSLKDDEVLFQTLYLSLDPAMRGWLNP
TRSYIPPVEIGAVMRGTGIGLIVASKSAKFPVGSYATGMCGWTEYAVLKAKHLDPLDLPD
GAVPTDALGVCGMTGLTAYFGILDIGQVKKGDFVVVSGAAGATGSVVGQIAKIKGATVLG
LAGEDSKVRWLKEELGFDEALNYKDPDFQKKFRAATKGLIDVYFDNVGGEILDLALSRAK
PFARFVQCGAISDYNKKKPQGLKNYMMLISMRIRMQGFVVFDFEKKYPEAKKQLAQWLSE
GKLKRQETIVKGGVMKAEEALVGLFEGKNIGKTMVEVAKPEDVKAKL
>tr|Q1E2S8|Q1E2S8_COCIM Putative uncharacterized protein OS=Coccidioides immitis GN=CIMG_03135 PE=4 SV=1
MATENKALFYQKVPTEFPVPGEHLTIEKVPFDPEAPAPDGGLTLQALYTSFDPYMRGGMR
PAQVKSYRPAYEIGKPLPSISIVKVLKSNNDRFKPGDIAIGFMPIQQYIAAPAETVQALR
LLDNPLGLDDLRYFLGALGMPGLTAYSSLMEIGKPKKGETIFISSAAGAVGQVVGQIAKH
EGLRVVGSVGSDEKLNYIINDLGFDAGFNYKKEKPRDALKRLIPEGIDIYYENVGGEHLD
AAIESMNDFGRIVTCGMISQYNVKPEDRYPIKNLFMVVTKRITMRGFIVSDPGMGDKWAK
EHRERVSQWIKDGTFKPMIHETVGIDNAAEGLVGLFQGKNFGKAVLKL
>tr|Q2GR03|Q2GR03_CHAGB Putative uncharacterized protein OS=Chaetomium globosum GN=CHGG_09601 PE=4 SV=1
MARQSQQLELAERPTGPIVPGKTFRQRTVAAPTEADLQDGQLLLECLYVSYDPAMRGWLD
DKRSYIPPVQIGEVMRAATISRVLASRSAKAKAGDIVTAPLGIREVGILPESQVEPASAL
VAGAKVTDLLGVFGLTGLTAYFGMTKIGEPKAGDTVVVSAAAGATGSVAAQIAKIAGARV
IGTAGSDEKCRWLKEELGLDVALNYKDPEFHRKFKEATPKFIDVFFDNVGGEQLEMALGR
ANAFSRFVMCGGISQYNSESKSGPTKNFFNIIGQRIKMQGFIVFDYAEEYAAARTQIGQW
LGEGKLKRKETILKGGVGASEEALDYLFQGRNIGKLMVEVKNPRGGRGTAVTCMLDQNRS
N
>tr|Q2HHL4|Q2HHL4_CHAGB Putative uncharacterized protein OS=Chaetomium globosum GN=CHGG_00290 PE=4 SV=1
MQNKTLIFKNVPTRLPVPGQDLVVEDLGFDPSAAPPPGGVTLEVLYASFDPYQRGRMRPA
HIKSYSPAYELGKPIASGAVGRVLKSDADAYKPGDLVVGLLPTGEYATLAKDRLAAIQAK
VHNPHGLKELGLFLGPLGMPGLTGWSSLHEIGQPKEGETIFISSAAGAVGQVVGQIAKRE
GLKVIGSVGSDDKLEFIIKELGFDGGFNYKKEKAADALKRLAPEGLDIYYENVGGEQLEA
ALDAMNDFGRIVACGMISQYNVPAEERYGVKNLFLVVSKRLTMRGFIVGDKGFADKYGKE
HQEKMQQWLAEGSVKAKLHVVEGIDNAAEGLVSIFEGKNFGKAVLKIKDE
>tr|Q2U7X7|Q2U7X7_ASPOR Predicted NAD-dependent oxidoreductase OS=Aspergillus oryzae GN=AO090701000660 PE=4 SV=1
MSSNKALIFKQVPTGYPVPGKDLTIQPALYDKDIAPAENGIVVQSLYASFDPYMRGRMRS
ADTKSYIPGFELDKPIDSLGIAKVIRSNNAAYKEGDIVIGQIPIQEVVSLDEGSIAKVRL
LQNPLGIDLSVFLGALGMPGLTAFSSFYKIGKPKQGETIFVSAASGAVGQVVGQLAKHEG
LKVIGSVGSDEKLDFILNELGFDGGFNYKKEKPADALARLAPQGLDIYYENVGGEHLEAA
IDALNQFGRIVACGMISEYNSAPYPITNLHKVVGKSLEMRGFIVMNPGFADAYMEEHQMK
VQKWISEGTFKALTHETVGIENAAEGLVGIFYGRNKGKAVLKF
>tr|Q2UQQ5|Q2UQQ5_ASPOR Predicted NAD-dependent oxidoreductase OS=Aspergillus oryzae GN=AO090005001147 PE=4 SV=1
MSQNKALVFKKIPQGYPVPGQDIVVEPVSVDPNSPAPANGVVLQSLYTSLDPYMRGRMRP
AEVKSYSPAFAMDKPIDSSSIAKVLRSNNSKYKEGDLVIGFVPIQEYIVLDEQSIVRIRP
LENPLGIEDIRVFLGALGMPGLTAYSSLYEIGKPKKGETIFVSAASGAVGQLVGQLAKHE
GLKVIGSVGSDDKLEYITKELNFDGGFNYKNEKPADALARLAPEGIDIYYENVGGEHLEA
ALDAMNNFGRVVVCGMISQYNSAPYPIKNIQYVLTKRLTMRGFIVGDAGMGDKYTKEHQE
NVQKWIKDGSFKALTHETVGIDNSADALLGIFHGKNKGKAVLKF
>tr|Q2UT67|Q2UT67_ASPOR Putative NADP-dependent oxidoreductases OS=Aspergillus oryzae GN=AO090005000137 PE=4 SV=1
MPITNRQAIYANTPSPAIDPSLSNGTFKISTTTISDNVPDDKVLVRVHYLSLDPAMRQWL
TAKRSYIAPVERGSVMRGQSIAQVIGVGSNLKTQYKAGDWVIAYSGWQEYALLGQKEAQK
VVIPPGCRPTDAMSVLGMTGLTAYFGMTEVGQPKPGDTVVVSGAAGATGMVAGQIAKIKG
AKRVVGLAGSAEKCAFLRNELGFDAAINYKDKDWKKQLKDATPEYIDVFFDNTGGEILDA
CLARAARDARFAICGAISQYNSAKPQGPASFMTVIGFIVFDYAKKYPIALKDLSEWLTQG
KIKRKEHIVPGGLEAAPQGLVDLYGGVNTGKMMVEVAPVSEAIGAKAKL
>tr|Q4P8L5|Q4P8L5_USTMA Putative uncharacterized protein OS=Ustilago maydis GN=UM03548.1 PE=4 SV=1
MSFAIPSQQTQIVLRERPTAAIKDSLGENDSTYEKRTVPVPQESELKDGEVLVRVEYVSL
DPAMRGWLRDARSYLPPVQIGEVMRAGGVGVIVASKFPGLSKGDQISGTLGWQQYARVPG
KSVEKRSIREGSSLLDYLGPLGSSGQTAYWGIFDVAAIKKDDVVVVTGAAGSVGSVAVQL
AKLKGCKVIAVAGADDKCQWLKDSLGADEALNYKDPNFKKTYREIVTKKYGYIDAIFENV
GGDILDMSLLCMKPHARIALCGAISDYNNPKPNGLKNYQTIIAMRIKLQGFIVFDYAKRY
SEAEDDMAKWMKEGKLARKFHVVGEELDAKAREHGKSLEQCPKALNDLFAGKNVGKMVVK
VAP
>tr|Q4PDA2|Q4PDA2_USTMA Putative uncharacterized protein OS=Ustilago maydis GN=UM01911.1 PE=4 SV=1
MVTNHQVLFNKTQPTGLPKPGETTKPGSAELDIDNVALNGGVLTRNIAVSLDPTMRNRMK
GNNGYFSAPYVVGQPVTAIGIAEVVRSEVNDFAPGDIVYAWSTGIEDYTIHPAAAAATFR
KFDPAQLNNGLSITTYLGAAGMAGMTAYMSLKEIIGDLKPGNKMFVSGAAGAVGQLVVQL
CHQAGVGVIASAGSDEKCEFVRSLGAEESINYKTEDLRAKLKAFAADTGIHYYFDNVGGD
QLEAYIDNAARYGIIVACGYISGYNAEKPEDVVYPKNLFNVITKELKYQGFIVSSYIPKW
LGKFMDEVPKMLADGTIKNREDVTFGVYGAEDAFLRLFTGDNSGKVAVLIDTDRAEKWNL
KKQMDASKVWK
>tr|Q4WGC2|Q4WGC2_ASPFU Alcohol dehydrogenase, zinc-containing OS=Aspergillus fumigatus GN=AFUA_7G04530 PE=4 SV=1
MPISNRQLIYANTPSPAIDPSLTNGTFKLNTTSLPDQIPNDKVLVRVHYLSLDPAMRQWL
TAKRSYIAPVERGSVMRGQSIAQVIAVGSGLQSQYTVGDWVVAYSGWQEYCLLGPKEAQK
VAVPPGCQPTDAMSVLGMTGLTAYFGMIEIGQPKPGDTVVVSGAAGATGMVAGQIAKVKG
AKRVVGIAGSADKCEFLVKELGFDAAINYKDKGWKKQLKEATPEYIDVYFDNVGGEILDA
CLARAQKDSRFVICGAISQYNSAKPQGPASFMNVIACDRRSIADSVLQSQRITMKGFIVF
DFAKKYDIALKDLSTWLTQGKIKRKEHIIRGGLEAAPQGLVSLYEGANTGKMMVEVAPVS
EAIGAKAKL
>tr|Q4WRP3|Q4WRP3_ASPFU Oxidoreductase, zinc-binding dehydrogenase family, putative OS=Aspergillus fumigatus GN=AFUA_1G15610 PE=4 SV=1
MSSNKALVFKKVPEGYPVPGEHLTIEPVEYDANTPAPENGVVLQSLYTSFDPYMRGRMRP
AHVKSYSPAFELGKPIDSTTIAKVLRSNNASFKEGDLVIGFVPIQEYIVLDGSQVARIRP
LENPLGIEDIRVFLGALGMPGLTAYSSLYEIGKPKKGETIFVSAASGAVGQLVGQLAKHE
GLKVIGSVGSDEKLEYITKDLGFDGGFNYKKEKPADALARLAPQGIDIYYENVGGEHLEA
ALDAMNNFGRVVVCGLISQYNTAPYPIKNIHNVLIKRIDMRGFIVSDPGMGDKYTEEHQK
NVQKWIKEGSFKALLHETTGIDNAAEGLVGIFYGKNKGKAVLKF
>tr|Q55ZC0|Q55ZC0_CRYNE Putative uncharacterized protein OS=Cryptococcus neoformans GN=CNBA5690 PE=4 SV=1
MTSPQKNVQIILNERPQKGPVTDTTFKSKTVDVPELKDGEILARVDYASVDPTMRGWINE
GRSYMPPVEIGAAMRANGLGTVIASKAKDFKAGDKVLGLLNWQEYYVGPTEGLTKRETPE
GARDVDHLGLFGMTGLTAYFGMIEVGKIKDGDHVVISGAAGAVGLVATQIALAHPNCKVT
VIAGSKEKLDYLKKLGAHNALNYKDDDFKEQFKKVGLIDVYFDNVGGKILDMALAQLNPF
ARIVACGAISQYNATVPDPIYNYFNIISMKATMRGFIVFQFADRFPEGIKYLSDLVKKGK
MEFNYHIIDGLDSCVQALREMFEGKNLGKTVVRVSNEAAKGSKL
>tr|Q59ZH5|Q59ZH5_CANAL Putative uncharacterized protein OS=Candida albicans GN=CaO19.11028 PE=4 SV=1
MSLPSVATQIVLKNHPAGFINPEFNKLDSTFAVKHASFPKELKEGEVIVKTLYLSNDPTQ
RSWIRSKLEKRRHYAKPIEEGSPMRSLGLGQIVQSNSSRFKPGDIVYGIILWGDYSVLED
TSLYNSIDTSLGLPLEYYLSVLGMTSLTAFFGLTEAGDLKQYLNSPPGKGPIVCVSAASG
ATGSVVVQIAKNLLGASKVIGISGSSEKCQWVEKLGADICVNYKDPNYQDQIEKFLGDEF
IDTYFDNVGGDILSFVLTKVKKFGNVVACGSIAGYNNREASKVSNWGEITVNSLTVRGFI
VTDYQEHFPKAIGILTDAVKAGKIRTDGAYHVENLHGHDLIHRLENIPKIWNKLFEDNKP
NGKMITKVALDI
>tr|Q5A0V7|Q5A0V7_CANAL Putative uncharacterized protein OS=Candida albicans GN=CaO19.3139 PE=4 SV=1
MSAPKVATQVFLKTCPSGFIHTKVNEDDSTFEVKEVPVPELKEGQVLAKVLYLSNDPTQR
TWLRKAGDNSPSYMPPVHEGTPMASLGLAEIIESKSEKYQKGDIASGRIYWADYAVVPDV
VFFNKIDKSLGLPLEFFLSILGMTTLTAFFGLTEVGKLKKYLDGPKEGEKGPVVCVSAAS
GATGSSVVQIAKHLLGASKVIGISGSDEKCKWVESLGADLCVNYKNSEWKQQVSDYLAKD
NEGIDVYFDCVGGEILSFILTKMNKFGHVAACGAISGYNDNKAFAVTSWPFIITNSLNVQ
GFIVGNFAAQFPEAIKILGAAVKEGKIKAQGAYHVEKLSGDEPSKRLADIPRIWNMLFED
NKPNGKLLIKVD
>tr|Q5A128|Q5A128_CANAL Putative uncharacterized protein OS=Candida albicans GN=CaO19.10651 PE=4 SV=1
MSAPKVATQVFLKTCPSGFIHTKVNEDDSTFEVKEVPVPELKEGQVLAKVLYLSNDPTQR
TWLRKAGDNSPSYMPPVHEGTPMASLGLAEIIESKSEKYQKGDIASGRIYWADYAVVPDV
VFFNKIDKSLGLPLEFFLSILGMTTLTAFFGLTEVGKLKKYLDGPKEGEKGPVVCVSAAS
GATGSSVVQIAKHLLGASKVIGISGSDEKCKWVESLGADLCVNYKNSEWKQQVSDYLAKD
NEGIDVYFDCVGGEILSFILTKMNKFGHVAACGAISGYNDNKAFAVTSWPFIITNSLNVQ
GFIVGNFAAQFPEAIKILGAAVKEGKIKVQGAYHVEKLSGDEPSKRLADIPRIWNMLFED
NKPNGKLLIKVD
>tr|Q5AWY1|Q5AWY1_EMENI Putative uncharacterized protein OS=Emericella nidulans GN=AN7199.2 PE=4 SV=1
MPSSKQWILANKPTDLPTLSGPTPTFKLTSADVPKPSSSQALVKTLMLSNDPAQRTWIVP
NADPERLYLPPVQEGSPMSAFALAEVVESGSPNELPVGSLVLCPTNWTEYSVHEIKTLQK
IQPIEGLDLGHFLGALGMTAVTAYYGIKEVAGTTKDDTVVVSGAAGATGSMVVQIAKKII
GCKRVIGIAGTDDKCRWVETLGADVCINYKKDSFEQDLIKETEGFVEVYFDNVGGNILDL
MLTRMKRHGRIAACADDKQEVISMRLHIRGFIVLDYYHKFSDVIAELTQAWKEGKIVVDE
SMQTVVEAKFEDIPNVWMKLFEGGNTGKLCTKIVSRRHRVRRGKEKRQVLIIIAATGCLN
LWSPINVKSMA
>tr|Q5AY13|Q5AY13_EMENI Putative uncharacterized protein OS=Emericella nidulans GN=AN6817.2 PE=4 SV=1
MSNKQIILHERPTDAIDPSLTSGTFRLRTVPRPDNVPADKVLVRVHYLSLDPAMRQWLSA
SRSYIAPVKIGAVMRGVSMSRVVAVGKDLASKFQVGDWVSAYTGWQEYAVLGKDDVEKIA
IPVGGRPTDVLSVLGLTGLTAYFGMIEIGQPRPGDTVVVSGAAGATGMVAGQIAKIKGAK
RVIGLAGTQDKCDFLVKELGFDVAINYKSPNWRKQLKAATPDYINVYFDNVGGEILDACL
ARAAPFSRFVMCGAISQYNTSKPKGPASYMNVISQRVTMKGFIVFDFAEKYAAAREELSS
WLAQGKLARKDHILTGGLESAPKALVDLYAGANTGKMMVEVAPVNETEPRAKL
>tr|Q5BEY5|Q5BEY5_EMENI Putative uncharacterized protein OS=Emericella nidulans GN=AN0895.2 PE=4 SV=1
MAANKALVFKKIPDGYPVPGEHLTIEPAAYDASAAAPADGVFLQSLYTSFDPYMRGRMRS
AEIKSYAPPFYLDKPIESASIAKVIRSNNGSYKEGDLVIGRLPIQEYVAVEKDELSRIRH
LENPLGIEDIRVFLGALGMPGLTAYSSLYEIGQPKKGETIFVSAASGAVGQLVGQLAKHE
GLKVIGSVGSDEKLNYIINDLGFDGGFNYKKEKPADALARLAPNGIDIYYENVGGEHLEA
ALEAINNFGRVVVCGMISQYNSAPYPIKNIAYVLTKRLTMRGFIVGDAGMGDKYTKEHQE
NVQKWIKDGSFKTLIHETEGIENAAEGLVGIFYGKNLGKAVLKF
>tr|Q5KNN5|Q5KNN5_CRYNE Cytoplasm protein, putative OS=Cryptococcus neoformans GN=CNA05880 PE=4 SV=1
MTSPQKNVQIILNERPQKGPVTDTTFKSKTVDVPELKDGEILARVDYASVDPTMRGWINE
GRSYMPPVEIGAAMRANGLGTVIASKAKDFKAGDKVLGLLNWQEYYVGPTEGLTKRETPE
GARDVDHLGLFGMTGLTAYFGMIEVGKVKDGDHVVISGAAGAVGLVATQIALAHPNCKVT
VIAGSKEKLDYLKKLGAHNALNYKDDDFKEQFKKVGLIDVYFDNVGGKILDMALAQLNPF
ARIVACGAISQYNATVPDPIYNYFNIISMKATMRGFIVFQFADRFPEGIKYLSDLVKKGK
MEFNYHIIDGLDSCVQALREMFEGKNLGKTVVRVSNEAAKGSKL
>tr|Q6BV61|Q6BV61_DEBHA DEHA2C05104p OS=Debaryomyces hansenii GN=DEHA2C05104g PE=4 SV=1
MSIPSNYKQIILNSAPSKEVNLKYGEESSTFRIEQASFDENSVKDGEVVVKVLYLSNDPT
QRGWMQKGIDAKRMYAPPILENDPVTALGLGEIVLSKSSKHSVGDKVTGRFSWQEYVVVN
EQSIFTTIDESAGLPLTSYLSSVGMTGLTAYFGVTKVGELKKGQTIVISAASGATGSMCV
QIAKHIVGATKVIGISGSAEKCKWVESLGADVCVNYHDADYQKQLSDIIGDDFVDVYYDN
VGGEILSFMLSKVKPFGHVVACGAIAGYNDKEKSNVTSWAEIITNRLTVRGFIILDFVKD
YAQGVGAIVGAIKEGKIKITEGTSVVDLTSEKDVLAKVPETWSLLFGSNKPNGKLITKIA
>tr|Q6BV62|Q6BV62_DEBHA DEHA2C05082p OS=Debaryomyces hansenii GN=DEHA2C05082g PE=4 SV=1
MTIPSSYKKIVLNNAPSKEVNLKYGEESSTFRIERTTFDKNSVKDGEMVIKMLYFSNDPA
QKGWMQKGIDSKRMYLRILENDPVISLGLGEVVFSKSSKHSVGDKVTGRFTWEEYIVVNE
ERITKTIDESLGLPLTSYLSSVGMTGLTAYFGVTKVGELKKGQTIVISAASGATGSMCVQ
IAKHIVGASKVVGISSSPKKCKWVESLGADVCVNYHDTDYQKQLSDIIGDDFVDVYYDNV
GGEILSFMLSKVKQFGNIVACGAISGYNDAEKGEVTGWPEITRNRLTIRGFIIIDFIKDF
AEGINAIVGAIKEGKINITEDVSVVDLSKEIDVLAKVPETWGLLFSNKKPNGKLVTKIA
>tr|Q6CCV6|Q6CCV6_YARLI YALI0C06171p OS=Yarrowia lipolytica GN=YALI0C06171g PE=4 SV=1
MSYTRVTLQQHPKTTIEPSTFKDETVPIPTKDDLKDGDYLIKVKLVSLDPTLRGQMSGQK
SYIEPVKLGDVMRAWGLGEVVESKNPEYKVGDIVSGVVGFSEYAIGHNQDHRKIPNIPGI
PLEDNLGVLGLTGLTAWWGINGVAGGIKSGETVLVSGAAGATGSVAGQLAKIAGAKVIGI
AGGKDKCDFITKELGFDVALDYKSADFKKDFKEATKGGVDVYYDNVGGEILDMALMAAND
FARFIMCGGISQYNLDKPQPLYNVLQVVPKRIKMQGFIVMDHGDRFPEIIKDLAGLISQG
KLKAKTHLIEGPVTGLPNALKSLFEGANTGKMIYKLDSKL
>tr|Q6FLW4|Q6FLW4_CANGA Similar to uniprot|Q03102 Saccharomyces cerevisiae YML131w OS=Candida glabrata GN=CAGL0K12958g PE=4 SV=1
MVSAKQIVIKNEPTPGYPFQFDKHSDDATFTTVEKNIDENDLSDGEVLVETHYLSNDPAQ
KFWIASIDKNYAKGVSKGEVIPARGIAKVLASKNSKFSVGDFVSARTGWTSHCILKDSDG
VELTKLDLTKVSDPSWYLSVLGGTALTAYFIFYRYAELQERESDYGKTFLISGAAGAVGS
VCIQIALHRFKAAKVIAIAGGAEKVKFVESFGSRVVGVDYKDPSFKDNLLKAAGGQNTVD
YFIDNVGGEILDFSTALLKVHAYIIACGSISGYNDPSKLPFKNYVSVVTKRLTIKGLLLY
DNKENFPAGYSKLLEMIESNQLDVSKAETMVDATGEKFDDIPLIWNSLFEGRNKGKLITK
LK
>tr|Q6Q5K5|Q6Q5K5_YEAST YML131W OS=Saccharomyces cerevisiae GN=YML131W PE=2 SV=1
MVLAKQWVLKNLPTPGEPFNFHFHDPACTFELIEKELSSEQLKDGELLLETTYLSNDPAQ
KFWISSMDKNYAKGVQPGEIIPARGIGKVLASRNKAFSPGDYVSAVTGWTTHAIISQENV
QGLRKLDKNKVGKLWWYLSVLGGTSLTAYFIFFTYAQLQEREEDYGKVYLISGAAGAVGT
VCIQLALNVFKASKVIAIAGGPEKVAFVESFGDNVVGVDYKDPSFKQKLIEAAGGENTAD
YFIDNVGSNVLEAGVLLLKQRAMLIACGAISAYNDPSKFVFKGYSFILTKRLVVKGVLVT
DNIDDFPKALDKLGSLVKHGKIDLLKSATLEDGTGDKFKNVPLIWKGLFSGVNKGKLITK
VNNEE
>tr|Q751P9|Q751P9_ASHGO AGL360Wp OS=Ashbya gossypii GN=AGL360W PE=4 SV=1
MVSAKQWVLKNEADPNHDFNFDMGTSGSTFEMLDVELSSEQVKEGQLLVQTQYLSNDPAQ
KFWICSGDKNYAAGVAIGEVIPARGIVKVLFSRNQNVKQDEYLAGPIGWRTHAVIEDVSV
YSKVSLRAVGELWGHLSVLGSTALTAYFIFKEYLNVAQDESGHHKVFLISGAAGSVGSLC
IQLALNVYKASKVIAVAGGAEKVKYVESFGQQVVGVDYKDPEFKKNLLAASGGANTVDYF
IDNVGGDILDIGIDLLKVHAVITACGSISGYTDASKFVLKNSSRILTKRLVIKGMLVTDH
ANKFPEAIEQLASYVQSGEISLEKSATIRDATGDAFKDVPLIWRGLFQGINKGKLITKVS
A
>tr|Q7S2T5|Q7S2T5_NEUCR Putative uncharacterized protein OS=Neurospora crassa GN=NCU09040 PE=4 SV=1
MAPTHNKTLVFKKIPEGYPVPGEHIVIEDRGFDPDAAPPPGGMTVSILWASFDPYQRGRM
RDASVKSYAPAYQLGGPVTNDTVAKVLKSDNPDYQPGDLVVAHLPIAEYAALTKTEVGSV
MGGIVGQVVQTKIDNKYGFKDLGLFLGPLGMPGLTAWSSYKEIGQPKAGETIFISSAAGA
VGQVVGQIAKREGLKVIGSVGAGEKLDFIINELGFDGGFNYKKEKPLDALKRLAPQGIDI
YYENVGGEHLDAALECLNTFGRIVACGMISQYNVKPGEAYGVKNLIQVVAKRLTMRGFIV
FDKDFGPKYAKEHQEQLSKWIAEGSVKFKLHVTEGIDNAPKGLVGIFKGENFGKAVLHIK
DE
>tr|Q7S571|Q7S571_NEUCR Putative uncharacterized protein OS=Neurospora crassa GN=NCU02299 PE=4 SV=2
MFHHTHGYKSHSLQLELVHRPSGPIIPGHTFRVSAVPAPVPSDLNEGDLLLETLYISLDP
AMRGWLDDVRSYVPPVQIGEVMRAFCICRVLASRSPKAAAGDIVTAMNGIREIGILSDRH
IEKPAFLPPGGKTTDLLGVLGMTGLTAYFGMMKIGNVKRGDTVVVSAAAGATGSVAVQIA
RIQGAKRVVGTAGSDEKCRWLVEEGGADVALNYKDPEFRRKFKEATPDFVDVYFDNVGGE
QLNMALARANRGARFVMCGGISQYNAEHKQGPKNINNVITMRIRMEGFIVFDYKDEYPTA
LGQLAQWLAEGKLKRKETILKGGVRVADEGMVQLYKGGNIGKLLIEVKNPDEERQSRL
>tr|Q8NJQ2|Q8NJQ2_COCHE Reductase RED1 OS=Cochliobolus heterostrophus GN=RED1 PE=4 SV=1
MYQNKSLIFKNPPIGWPKPDVDFGVECRPIDINGDIPLGGVILKNCYVSLDPYQRGRMRA
PTVDSYSPPFTIGDPMEGHVISRVIRSASTKLQPGDFVSGVGPIQEFSVLSAGVVDGFTR
IENPYNLNLEIFLGPLGMPGLTAYSSFYEIGKPKKGETIFISAASCAVGQLVGQLAKREG
LYVIGSVGDDEKVEFITKGLGFDVGFNYKKEVIGEALMRVAPEGIDIYFDNVGGQTLESA
LYAMRPRGRIVVSGMISQYNLQPSELYGVKNLFMVITNRITIQGFIVTDSDMGPKYSAEH
LKNVSQWIYDGSLKPKIHVDTGMDHACQSFINMLKGRKIGKAVLQIADLNGD
>tr|Q9Y7W3|Q9Y7W3_BOTFU NADP-dependent leukotriene b4 12-hydroxydehydrogenase (Fragment) OS=Botryotinia fuckeliana PE=4 SV=1
MDGQKIKRSKNIMAQSTYQSVVLAKRPTGQIVPGETFEKKENPMVTEADLKDDQVLVEVL
YLSLDPAMRDRRSYVPPVQIGEVMRGVSIGKVIASKSSKFNVGDYASGITGWKEVAIMAS
KDLTPIELPPNGKLTDALGVLGMTGLTAYFGILEVGKIKAGDFVVVSGAAGATGSVVCQI
AKLKGAKVLGLAGSDDKVQWLKELGCDDALNYKDKEFPSKFKAATPNFIDVFFDNVGGEI
LELALSRAKPFSTFVMCGAISQYNSDTPVGPKNFSMIIAMRIRLQGFIVFDYASKYAEAR
KEMSQWLAEGKLQRKETIVKGGLGVAEKA
>tr|A8K0N2|A8K0N2_HUMAN cDNA FLJ78495, highly similar to Homo sapiens leukotriene B4 12-hydroxydehydrogenase (LTB4DH), mRNA OS=Homo sapiens GN=LTB4DH PE=2 SV=1
MVRTKTWTLKKHFVGYPTNSDFELKTSELPPLKNGEVLLEALFLTVDPYMRVAAKRLKEG
DTMMGQQVAKVVESKNVALPKGTIVLASPGWTTHSISDGKDLEKLLTEWPDTIPLSLALG
TVGMPGLTAYFGLLEICGVKGGETVMVNAAAGAVGSVVGQIAKLKGCKVVGAVGSDEKVA
YLQKLGFDVVFNYKTVESLEETLKKASPDGYDCYFDNVGGEFSNTVIGQMKKFGRIAICG
AISTYNRTGPLPPGPPPEIVIYQELRMEAFVVYRWQGDARQKALKDLLKWVLEGKIQYKE
YIIEGFENMPAAFMGMLKGDNLGKTIVKA
>tr|B4DPK3|B4DPK3_HUMAN cDNA FLJ59730, highly similar to NADP-dependent leukotriene B412-hydroxydehydrogenase (EC 1.3.1.74) OS=Homo sapiens PE=2 SV=1
MVRTKTWTLKKHFVGYPTNSDFELKTSELPPLKNGEVLLEALFLTVDPYMRVAAKRLKEG
DTMMGQQVAKVVESKNVALPKGTIVLASPGWTTHSISDGKDLEKLLTEWPDTIPLSLALG
TVGMPGLTAYFGLLEICGVKGGETVMVNAAAGAVGSVVGQIAKLKGCKVVGAVGSDEKVA
YLQKLGFDVVFNYKTVESLEETLKKASPDGYDCYFDNVGGEFSNTVIGQMKKFGRIAICG
AISTYNRTGPLPPGPPPEIVIYQELRMEAFVVYRWQGDARQKALKDLLKWVLEIKRENEE
D
>tr|A0C8D8|A0C8D8_PARTE Chromosome undetermined scaffold_158, whole genome shotgun sequence OS=Paramecium tetraurelia GN=GSPATT00036188001 PE=4 SV=1
MQNKALVLKQRPDETFPQNMDFFEVREVPVPELNDGEILIRVLYIGVDPVMRVWLSGAKT
YIDAVQIGQVMPAFGVGIVVDTKQPKWDVGQIVFGVLECANLCKRATKPLFKVPLFELGD
PNIPLLLSIYGVTGLTALNGMKLIPQDHIPTQDRQRTFCVSSAAGSTGSIALQIAKHMGF
KTIGIVSGREKREFVLGLGADECITYNDCKENDEIIVDKLTQEIKRVAPNGIDVYFDNAG
EEVLDAVLPGMAKEGLILLCGATSTYNAWKNRGGLTNLASAITQQVKLEGIIFYQDQAKI
YSGFSDMIELVNDGVIKHQEEIYYGVENFVQGLKRVFLGQNMGKIIIQIDQQVEHQAKL
>tr|A0CG16|A0CG16_PARTE Chromosome undetermined scaffold_178, whole genome shotgun sequence OS=Paramecium tetraurelia GN=GSPATT00038176001 PE=4 SV=1
MNNKVLLLQRRPDESFPQNMNFFEIQQQPTPQLDKGEILIRVLFIGVDPVMRVWLSGAKT
YIDSVQIGQVMPAFGVGQCIESNAKSWNPGQLVFGVLECAQYCVRKVNKLFKVPSFVEIG
DPIIPLTLSIYGVTGLTALNAMKQIPESNRPTQESPKTLCVSSAAGSTGSVVCQIAKRMG
YRVVGIVSSEEKVEFLKELGVDECVTYNKCKQNEEINVNQLTQLLKSHASEGIDVYYDNA
GEEILDAVIPVINKRGYVLLCGATSTYNSWKQRCGLKNLAKAIENSIKFEGIMFLNEKQK
MYDGFAEMVEMVNEGSIKHQEEILLGIEQFIIGLQNVFLGKNKGKTIIQIYDNQLLQAKL
>tr|A0DM15|A0DM15_PARTE Chromosome undetermined scaffold_56, whole genome shotgun sequence OS=Paramecium tetraurelia GN=GSPATT00018300001 PE=4 SV=1
MRGVTLRRYPDESFPKNIDFFDLKDFPIPTNLKENDLLIKVCYVSIDPVMRVWFSGAKTY
IDTVHQGQIIPAFGCGVVAESKSKRFTKGDLVLGALDCADYCVRSANAIFKLPAVKSKHD
PNLPLFLSVYGVTGITALKGLHQIPKENLPTKESKKTLVVSSAAGSTGSFALQIGKHWGY
RTVGIVSSRDKKDFVLSLGADACVCYNDTLDSNGIVDTDKLTKLIKQAAPEGVDAMYDNS
GEEVLDAILPAMNKGAFIVLCGATATYYTWKNRGGLKNLAHFITKQIKAEGILYFGQKNA
IIESFKEMNELVTGKHIQHKEEFINGLENVTIGLQKVFMGKNLGRVIVKLDNEVPLPKF
>tr|A0DNE0|A0DNE0_PARTE Chromosome undetermined scaffold_58, whole genome shotgun sequence OS=Paramecium tetraurelia GN=GSPATT00018753001 PE=4 SV=1
MRGVTLRRYPDESFPKNIDFFDLKDFPIPTNLKENDLLIKVCYVSIDPVMRVWFSGAKTY
IDTVHQGQVIPAFGCGVVAESKSKRFNKGDLVLGALDCADYCVRNANTIFKLPAVKSKHD
PNLPLFLSVYGVTGITALKGLHQIPKENLPTKESKKTLVVSSAAGSTGSFALQIGKYWGY
RTVGIVSSRDKKDFVLSLGADACVCYNDTLDSNGIVDTNKLTKLMKQAAPEGIDAMYDNS
GEEVLDAVLPAMNKGAFIVLCGATATYYTWKNRGGLKNLSHFITKQIKAEGILYFGQKNA
IMESFKEMNELVTGNHIQHKEEFINGLENVTIGLQKVFMGKNLGRVIVKLDNEVPLPKF
>tr|A0DUP2|A0DUP2_PARTE Chromosome undetermined scaffold_64, whole genome shotgun sequence OS=Paramecium tetraurelia GN=GSPATT00020431001 PE=4 SV=1
MSNLQVQLIKKPDAKYPKVNDVFQVKTASTPTASQLKDGEVFLENLYFSIDATMRVWISG
AKTYVDPVLPGNTMFGQAVSRVLASKSQKFQKGDYVIGVVNWTLYQIISDAKLHLVKRGG
DIDDLTGYSFLGPLGISGLTAYIGFEAIGKPKEGETVVISAAAGAVGEIAVQLAKTYYKC
KVIGIAGGPEKCDYVKKQLGAHDCIDYKNENLSKRLRELTPNGIHVYFDNVGGEMLDEIL
MHITDHTRIILCGAIATYNQTGEPYKVKNYPRLIIKRAVMQGFLYFDHPELFKPGQATIT
QMLKQGQLKIRYDVQNGLEQAPNGLAKLLLGQNNGKVVVKAKADQPKL
>tr|A0E5B7|A0E5B7_PARTE Chromosome undetermined scaffold_79, whole genome shotgun sequence OS=Paramecium tetraurelia GN=GSPATT00023661001 PE=4 SV=1
MSNLQVQLVKKPDAKYPRVNDVFQVKTTSTPTATQLKDGEVLLENLYFSIDAAMRVWISG
AKTYVDPVLPGNTMFGQAVSRVLASKSEKFQKGDYVIGIVNWTLYQITSDAKLHLVKRGG
DIDDLTGYSLLGPLGISGLTAFVGFEAIGKPKEGETVVISAAAGAVGEIAVQLAKTYYKC
KVIGIAGGPEKCDYVKKQLGAHDCIDYKNENLSKRLRELTPNGIHVYFDNVGGEMLDEIL
MHITDHTRIILCGAIATYNQTGEPYKVKNYPRLIIKRAVMQGFLYFDHPELFKPGQATIT
QMLKQGQMKIRYDVQNGLEQAPNGLAKLLLGQNNGKVVVKAKSDQPKL
>tr|A4VEL4|A4VEL4_TETTH Alcohol dehydrogenase OS=Tetrahymena thermophila SB210 GN=TTHERM_00374939 PE=4 SV=1
MKNKQLIYLKKPDNTFPDSAENIFKVSESQITLKSLKQGDFVVQVHYVSVDPVMRVWLSG
AETYYPKLKQGDVMHCFGVGIVIYSNNSQMNVGSQVFGNLGIQQYSLVDKSRRKMVFPLP
QQQDFPSIKLIDYLNLVNNGMAAYMGCIEVCQPKPGQTILVSTAAGATGLLVCQLAKQKG
CKVIGITGSNRKCDFLKGVIQIDEAINYKTQNLSEVLKNYKIDMYFDNVGEETLDLAIRQ
INQKGRIALCGAMGNYNDYNNRKGIKNYLMIVLKRIFMKGITFTEVGEKMPEVLEYYSNS
IKEGQIKTYIEEFESIEKLPEALKFCFNGDNIGKVVVKIQDISFEEACKEVFKQNSLSSL
>tr|A7S3A7|A7S3A7_NEMVE Predicted protein OS=Nematostella vectensis GN=v1g165928 PE=4 SV=1
MASKQNSRVILRSRPGKVNPPSLENFAVEPVEPPLVCEQGEILVKTLYLSVDPYMRSRMN
EGGSVGYIAPFEIGKVLSGGGVGRVEESKSDKFSVGDIVECFGFPWQHYCVLPEDHQSLR
KVESEIVCENPSLALGLCGLTALTSLIALQERGHIVPGQNQTVVVTGAAGACGSAAGQIA
KIFGCGKLVGICGSEEKCQYIKELGFDSSINYKQVDNMAEELRKHCPQGIDVYFDNVGGE
ISNEIIRLMNKNSHVIICGQISTYNQDIPYPNPLPQDVQEIVTKQNITRERFLVLDFSPL
IPAARAQLEVWVKEGKLKNRETVEEGLENVAKAFLSMMSGGNIGKQVVKVA
>tr|A8NMK0|A8NMK0_BRUMA Oxidoreductase, zinc-binding dehydrogenase family protein OS=Brugia malayi GN=Bm1_05625 PE=4 SV=1
MDENQTQCCSYSRNSNYLSYNKRIVFVRRPGANNFPSADCFRCEDCLAPNRLDVGNGQCI
VRTLFLSVDPAQRCRMNKSTGVDYLAPYEIGELVDGLEGIGVIEMVSSNSAFKVGDLVTS
IGRLWPWSRLFVADEVDLVRVTLPPGFSPSIILSCVGLSGLTALLGIQKKAEIDRTRPQT
FVVSGAAGSCGSLAGQRLIFVYFRMAKNCAIGTECVAMDIVLIARLHGCTKVIGICGSDQ
KCAVLLNEWGFNGAINYKRESVVDRLHKLAPEGVDIYFDNVGGFVSDAVISLMSEGGRIV
LCGQIAVYNTDLPNPPPLPEKTAQIIAERKIKREKFIVLQYKDDIDTSVAQLSAWLQEKK
LKSRETVYEGLERAPEAVIDLLNGCNIGKMIVKVDDS
>tr|A8WT09|A8WT09_CAEBR Putative uncharacterized protein OS=Caenorhabditis briggsae GN=CBG03002 PE=4 SV=1
MTSSSSSSQLPADNKVVMFVKRPGENNPPTVDCFDVIPIDSPSESDITSEQCIVRILFLS
VDPAQRCRMNTSTGVDYLGPYEIGEPVDGMEGVGIVERAGSASTLQVGDLVTGCIRLWTW
TKYFVVDSTDLVKVNLPSTFSPSVILSCAGLSGITALLGIRKKAKIDRTRPQTIVVSGAA
GSCGSLAGQIARIEGCTTIIGICGSDEKCKVLKEEFGFDAAINYKTEIISERLDRLAPDG
VDIYWDNVGGRVSDEVIEMMNPNSRIVLCGQIAVYNTDLPYPPPLPDHTVQILKERNIER
ERYLVLTYKDEMDEAIAQLSEWLQQDRIKVKETIYDGLASAPHAFVDMMTGKNIGKMLIR
P
>tr|A9VAK7|A9VAK7_MONBE Predicted protein OS=Monosiga brevicollis GN=38857 PE=4 SV=1
MSKNRQLLLQEYPKDNITADSFKLEESDIPSIQDGEVLIKNIVASVDPYQRGILSPGPSY
AEPVQIGSPMRLGTVGVVVESKAEGYEKGDFVNGFGGVQDYYVGKPGENLQNKLQPRPEN
LEDISKAMSVLSVVIGLTAYVGTKHILNPSKDSVFLVSAGAGAVGSLSGQIAKELGATVI
GVAGKPEKLDYMKSLGFDHVFNYKTDDLKAEFKRVAPKGITHYFDNTAGPITEAFLQNAA
TGAKHAVCGAISDYNKEKPDGIRSWASIIKSRITITGFLVSDHIDKYGEFVQWAKPLVDA
GKLKWSVDLREGGPGKYVDTATDLFAGKHSGKMLLKLNEFPQ
>tr|B0W9J0|B0W9J0_CULQU NADP-dependent leukotriene B4 12-hydroxydehydrogenase OS=Culex quinquefasciatus GN=CpipJ_CPIJ003801 PE=4 SV=1
MSLLRNIHRFYGSSSSAVTAQSWIYAKVFKGEPTQQNFRLEREDLPALEDGDFLARADYI
SVDPYMRPYMMAYPEGTPMIGGQVATVLDSRNPAFPVGSAIFGQFGWRTHTVCNPAKLKT
DRPYVLPDFGSLPTSLGLGVLGMPGNTAYFGLSELCEPKEGETVVVSGAAGAVGSHVGQI
GKIKGCRVVGIAGSDAKCAWLKELGFDEVINYKTANVYGELKKAAPKGIDCYFDNVGGPI
SEAVIKQMNVYGRIAVCGTISNYNTAIEKVTDPLRQMVFKQLRMEGFLVWRWNNRWMEGI
EANLRWIRDGKLQWQETVTDGFEQVPQAFMDMLKGGNTGKAVVKV
>tr|B0W9J1|B0W9J1_CULQU NADP-dependent leukotriene B4 12-hydroxydehydrogenase OS=Culex quinquefasciatus GN=CpipJ_CPIJ003802 PE=4 SV=1
MVVTSLNWLYAKKFEGEPTPANFRLVEEELPPLQDGQFLAQATFLSVDPYMRPYMRSYPE
GTLMIGGQVATVLESRNPAFPVGASVFGQFGWRTHTVCDPSKDTSGKPYVLPDFGSLPAS
LALGVLGMPGNTAYFGLLELCAPKEGETVVVSGAAGAVGSIVGQIAKIKGCRVVGIAGSD
DKCKWLKELGFDEVINYKTANVKEELQRAAPKGVDCYFDNVGGVITEAVMRLINTFGRIA
VCGTISNYNGVPIQVQDPQTDFVFKQLRMEGFIVSRWVNRWTEGIMANLGWIREGKLQWQ
ETVSEGFKSMPQAFMDMLKGGNTGKAVVKV
>tr|B0X3D4|B0X3D4_CULQU NADP-dependent leukotriene B4 12-hydroxydehydrogenase OS=Culex quinquefasciatus GN=CpipJ_CPIJ014058 PE=4 SV=1
MVIVAKKWIYAKAFSGFPTGENFRLEQETLGELKDNEFLAEALFLSVDPYMRPYMAQYPE
GSVMIGGQVAKVVASRNARFPVGCHVHGSFGWRTHTICNPDEGEKNWAPYLLPDFGQEPL
SLGVGVLGMPGCTAYFGFLEICKPKEGETVVVSGAAGAVGSLVGQIAKIKGCKVIGIAGT
DEKCAWLRELGFDHAINYKTADIGAELKVAAPNGVDCYFDNVGGKTTEIVRGQMNNFGRI
SVCGTISNYNAEQPTMVVDPQRDYVWKQLRQEGFMCWRWLDRWVECIKQHLIWIKEGKLK
YRETFTDGFEQMPKAFIGMLNGENVGKAVVKV
>tr|B0X3D5|B0X3D5_CULQU NADP-dependent leukotriene B4 12-hydroxydehydrogenase OS=Culex quinquefasciatus GN=CpipJ_CPIJ014059 PE=4 SV=1
MVYTAKKWIYARAFDGEPKLDDFRLEEEVMPELQDGEFLAEAEFLSVDPYMRIYILSYPV
GSVMIGGQVARVLESRNAGFPVGAYVFGQFGWRTVSICDPRGITVRKPYVLPDFGASVPR
SVGIGACGTVGNSAYFGFLEICRPKEGETVVVSGAAGAVGSLVGQIGKIKGCRVIGIAGT
DEKCAWLRELGFDHAINYKTADIGAELGVAAPEGVDCYFDNVGGKISEMVRKQMRSRGRI
AVCGTISMYNGSPTQVADPQRDFVWKELVQEGFSVHRWTDRWLEGIGQNLKWIQEGKLKY
RETVTEGFENMPKAFIEMMKGGNIGKAIVKV
>tr|B3S436|B3S436_TRIAD Putative uncharacterized protein OS=Trichoplax adhaerens GN=TRIADDRAFT_28673 PE=4 SV=1
MKSRQVVIASEFKGAPQPSNFRIDEVDLPAVKDGEVLVQNLFLSVDPYMRAYTQFLKVGN
TMIGQGVAKVVESKCDAYKTGEIVLARCGWRTHAVVSDLTLLAKCPASYYPDISPSLYIG
ALGMPGLTAYYGLLDICKAKKGETVYVNSAAGAVGSVVGQIAKIKGMRVVGSAGTDEKVA
WLKELGFDEAFNYKTAGPIGDVLKKYCPNGIDVFFENVGGEAFAPTLSLMNYYGRIGVCG
AIAGYNDSQPLQAPLFHGQLISKSIKIEGFLVTTLMTRPEELKKALGEMIGWYKEGKLKT
RENILNGFDKMPEAFMTMLKGGGHGKFLVKV
>tr|B6L5D0|B6L5D0_BRAFL Putative uncharacterized protein OS=Branchiostoma floridae GN=BRAFLDRAFT_276226 PE=4 SV=1
MSTNRRVVLASRPGVNGEPRVENFCTEDCGYPVVHDGQILAKTLFLSVDPYMRCRMNEDT
GAQYLSPWQLDHACEGGGVGVVIDSKHQDFHAGDIVETFNLPWQQYSLLSPDGLRKLDPT
LLGGKLSLALGAVGMPGATSLLGIREKGHVTPGANQTFVVSGAAGACGSLAGQIARLEGA
AHVVGICGSEEKCKLLKEEFGFDHAINYRTDNVADRLKETCPCGIDTYFDNVGGEISETV
IKQMNEGSHVILCGQISVYNKDVPYPPPIPQVVTDILKDRNITRERFLVLYYQDKFQESL
IQLATWVHEGRLKVKETMMEGIEKTGEAFVSLMKGGNVGKMIVHVADP
>tr|B6LGL2|B6LGL2_BRAFL Putative uncharacterized protein OS=Branchiostoma floridae GN=BRAFLDRAFT_70354 PE=4 SV=1
MVKSKRFVFARQFDGMPKESDFQLVEEETPALKDGEILVESLFNSVDPYMRATNGYNHDR
RRMRSCHIGAPCAVRYHHYYVCFLGWWWVSMTAYFGFLKLCEPKEGETVFVNGAAGAVGS
LVGQIAKIKGCRAVGSAGSDAKVAWLKELGFDAAFNYKTVSSLDAALKEAAPYGIDCYFD
NVGADFTSTVLNHMNLYGRVSICGSISTYNDNEMAKGPYPFVTILSKQLTVAGFKVPRWF
KEWPKGMEQMAQWIKEGKIKYKEHVTEGFENMPKAFIGMLVGENTGKAVVKL
>tr|B6LHF7|B6LHF7_BRAFL Putative uncharacterized protein OS=Branchiostoma floridae GN=BRAFLDRAFT_276968 PE=4 SV=1
MVKAKKFVIAAKFDGLPKVSDFQLVEEDTPELKNGDLLCETLFISVDPYMRIFGRSLKEG
DTMIGEVVSRVIESKSKKYPVGTTVLAGYGWRTHAVVHEDDKHPLPTAQLRAVPADFPKE
LSPGLLLGVTGMPGMTAYFGLIDVCQAKAGETVFVNAAAGAVGSLVGQIAKIKGCKVIGC
AGTDDKVTWLRDLGFDYVFNYKTKSLSEELKKVAPEGIDCYFDNVGGDFSVSVLNNHMKD
HGRVAVCGSISTYNNPEVKGHYFFETIITKRLKLQGFIGAEYQADWPAATTQVAKWIVEG
KVNHKEHVTDGFDQTPQALIGVLTGKNTGKAIVKI
>tr|B6LHF8|B6LHF8_BRAFL Putative uncharacterized protein OS=Branchiostoma floridae GN=BRAFLDRAFT_119473 PE=4 SV=1
MVKAKKFVIAAKFDGLPKVTDFQLVEESTPELKNGGTCQHNAGNNKAIHSVIESKSKKYP
VGTTVLAGYGWRTHAVVHEDDKHPLPTAQLRAAPADFPKELSPGLLLGVTGMPGMTAYFG
LLDVCQPKSGETVFVNAAAGAVGSLVGQIAKIEGCKVIGCAGTDDKVTWLRDLGFDYVFN
YKTKSLGEELKKAAPEGIDCYFDNVGGDFSVSVLNNHMKDHGRVAVCGSISTYNNPEAKG
HYFFETIIVKRLKLQGFFGAEYHADWPAATTQVAKWIVEGKVKHKEHVTDGFDQTPQALI
GVLTGKNTGKAIVKI
>tr|B6MAZ4|B6MAZ4_BRAFL Putative uncharacterized protein OS=Branchiostoma floridae GN=BRAFLDRAFT_280909 PE=4 SV=1
MVKAKKFVIAARFDGLPKVSDFKLVEEDTPELKNGDLLCETLFISVDPYMRLFGRSLKEG
DTMIGEVVSRVIESKSQKYPVGTTVLAGYGWRTHAVVHEDDKHPLPTAQLRAVPADFPKE
LSPGLLLGVTGMPGMTAYFGLIDVCQPKSGETVFVNAAAGAVGSLVGQIAKIKGCKVIGC
AGTDDKVTWLRDLGFDYVFNYKTKSLGEELKKAAPEGIDCYFDNVGGDFSVSVLTNHMKD
HGRVAVCGSISTYNNPEVKGHYFFETIITKRLKLQGFFGAEYQADWPAATTQVAKWIVEG
KVKHKEHVTDGFDQTPQALIGVLTGKNTGKGIVKI
>tr|B6N402|B6N402_BRAFL Putative uncharacterized protein OS=Branchiostoma floridae GN=BRAFLDRAFT_90388 PE=4 SV=1
MVKCRRFIFARRFDGLPKESDFQLVEEETPELKDGEILAESIFCSVDPYMWTFSRGLSEG
VTMIGECCARVIESKSSDFPVGTVVMHRYGWCTHAVLDTKNKDPQNIIRKAPADYPKDLP
LSLLLGAVGMPGMTAYFGLLKCLELKQQETVFVNAAAGAVGSVVGQIAKIKGCKAVGSAG
SDAKVAWLKEIGFDAAFNYKTVSSLDAALKEAAPNGIDCYFDNVGGDFTTAVLNHMNQSG
RVAIVGGISTYNDKDTAGKGPYPYKVIQGKELTVRGFIVRRWLDQWPQGKAQMMQWIKEG
KIKYREHVTEGFENMPKAFIGMLVGENTGKAVVKL
>tr|B6N404|B6N404_BRAFL Putative uncharacterized protein OS=Branchiostoma floridae GN=BRAFLDRAFT_115252 PE=4 SV=1
MVKSKRFIFARQFDGPPKESDFQLVEEETPELKDGEILVESLFNSVDPYMRPYTRQLPTG
ITMIGEGCGRVIESKSSDFPVGTVVMHRYGWCTHAVLDTKNKDPQNIIRKAPADYPKDLP
LSLLLGAVGMPGMTAYYGLMKLCEPKEGETVFVNGAAGAVGSLVGQIAKIKGCRAVGSAG
TDAKVAWLKELGFDAAFNYKTVSSLDAALKEAAPNGIDCYFDNVGADFSSTVLNHMNLFG
RMAICGSISTYNDNEPAKGPYPFVTILFKQLTVTGFIVTRWIKEWPKGMEQMVQWIKEGK
IKYREHVTEGFENMPKAFIGMLVGENTGKAVVKL
>tr|B6N405|B6N405_BRAFL Putative uncharacterized protein OS=Branchiostoma floridae GN=BRAFLDRAFT_125857 PE=4 SV=1
MIGEGCGRVIESKSSDFPVGTVVMHRYGWCTHAVLDTKNKDPQNIIRKAPADYPKDLPLS
LLLGAVGMPGMTAYFGLLKLCEPKEGETVFVNGAAGAVGSLVGQIAKIKGCRAVGSAGTD
AKVAWLKELGFDAAFNYKTVSSLDAALKEAAPNGIDCYFDNVGADFSSTVLNHMNLFGRV
SICGSISTYNDNEPAKGPYPFVTILSKQLTVTGFIVTRWIKEWPKGMEQMVQWIKEGKIK
YREHVTEGFENMPKAFIGMLVGENTGKAVVKL
>tr|B6N415|B6N415_BRAFL Putative uncharacterized protein OS=Branchiostoma floridae GN=BRAFLDRAFT_90402 PE=4 SV=1
MVKCRRFIFARHFDGLPKESDFQLVEEETPELKDGGKVGYELRNVIRKAPADYPKDLPLS
LLLGAVGMPGMTAYFGLLKCLELKQQETVFVNAAAGAVGSVVGQIAKIKGCRAVGSAGSD
AKVAWLKEIGFDAAFNYKTVSSLDAALKEAASNGIDCYFDNVGGDFTTAVLNHMNQSGRV
AIVGGISTYNDKDTAGKGPYPYKVIQGKELTVRGFIVRRWLDQWPQGKDQMMQWIKEGKI
KYREHVTEGFENMPKAFIGMLVGENTGKAVVKL
>tr|B6N417|B6N417_BRAFL Putative uncharacterized protein OS=Branchiostoma floridae GN=BRAFLDRAFT_115255 PE=4 SV=1
MVKSKRFIFARQFDGPPKESDFQLVEEETPELKDGEILVESLFNSVDPYMRPYTRQLPTG
ITMIGEGCGRVIESKSSDFPVGTVVMHRYGWCTHAVLDTKNKDPQNIIRKAPADYPKDLP
LSLLLGAVGMPGMTAYYGLMKLCEPKEGETVFVNGAAGAVGSLVGQIAKIKGCRAVGSAG
TDAKVAWLKELGFDAAFNYKTVSSLDAALKEAAPNGIDCYFDNVGADFSSTVLNHMNLFG
RVSICGSISTYNDNEPAKGPYPFVTILFKQLTVTGFIVTRWIKEWPKGMEQMVQWIKEGK
LKYREHVTEGFENMPKAFIGMLVGENTGKAVVKL
>tr|B6N418|B6N418_BRAFL Putative uncharacterized protein OS=Branchiostoma floridae GN=BRAFLDRAFT_90405 PE=4 SV=1
MVKSKRFVFARQFEGPPKESDFQLVEEETPELKDGEILVESLFNSVDPYMRPYTRRLPTG
ITMIGEGCGRVIESKSSDFPVGTVVMHRYGWCTHAVLDTKNKDPQNIIRKAPADYPKDLP
LSLLLGAVGMPGMTAYFGLLKLCEPKEGETVFVNGAAGAVGSLVGQIAKIKGCKAVGSAG
TDAKVAWLKEIGFDAAFNYKTVSSLDAALKEAAPKGIDCYFDNVGADFSSTVLNHMNLFG
RMSICGSISTYNDNEPAKGPYPFVTILSKQLTVTGFIVTRWIKEWPKGMEQMVQWIKEGK
LKYREHVTEGFENMPKAFIGMLVGENTGKAVVKL
>tr|B6P103|B6P103_BRAFL Putative uncharacterized protein OS=Branchiostoma floridae GN=BRAFLDRAFT_101491 PE=4 SV=1
MVKSKRFVFARQFDGMPKESDFVLVEEETPALKDGEILVESLFNSVDPYMRPYTRVLPTG
ITMIGEGCGRVIESKSSDFPVGTVVMHQYGWCTHAVLDTKKPDPERPIRKAPADYPKDLP
LSLLLGAVGMTGMTAYFGFLKLCEPKEGETVFVNGAAGAVGSLVGQIAKIKGCRAVGSAG
SDAKVAWLKELGFDAAFNYKTVSSLDAALKEAAPSGIDCYFDNVGADFTSTVLNHMNLFG
RVSICGSISTYNDNEMAKGPYPFVTILSKQLTVAGFKVPRWFKEWPKGMEQMAQWIEEGK
IKYKEHVTEGFENMPKAFIGLFVGENTGKAVVKL
>tr|B6P145|B6P145_BRAFL Putative uncharacterized protein OS=Branchiostoma floridae GN=BRAFLDRAFT_129739 PE=4 SV=1
MSTNRRVVLASRPGVNGEPRLENFRSEDCGYPVVHDGQILVKTLFLSADPYMRCRMNEDT
GAHYLSPWQLDHACEGGGVGVVIDSQHKDFKQGDFVESFNLPWQQYSLLSPDGLRKLDPT
LLGGKLSLALGALGMPGATALLGIREKGHVTPGANQTFVVSGAAGACGSLAGQIARLEGA
AHVVGICGSEEKCKLLREELGFDHAINYRTDNVADRLKEICPRGIDTYFDNVGGEISETV
IKQMNAGSHVILCGQISVYNKDVPYPPPIPQVVTDILKDRNITRERFLVLNYQDKFQESL
IQLATWVHEGKLKVKETVMEGIEKTGEAFVSLMKGGNVGKMIVHVADP
>tr|B6PF53|B6PF53_BRAFL Putative uncharacterized protein (Fragment) OS=Branchiostoma floridae GN=BRAFLDRAFT_167534 PE=4 SV=1
MVKAKKFVIAARFDGLPKVSDFKLVEEDTPELKNGDLLCETLFISVDPYMRLFGRSLKEG
DTMIGEVVSRVIESKSKKYPVGTTVLAGYGWRTHAVVHEDDKHPLPTAQLRAVPADFPKE
LSPGLLLGVTGMPGMTAYFGLIDVCQAKSGETVFVNAAAGAVGSLVGQIAKIKGCKVIGY
AGTDDKVTWLRDLGFDYVFNYKTKSLGEELKKAAPEGIDCYFDNVGGDFSVSVLTSHMKD
HGRVAVCGSISTYNNPEAKGQYVFETIIIKRLKLQGFIGAEYQADWPAAATQVAKWIVE
>tr|B6PPV9|B6PPV9_BRAFL Putative uncharacterized protein OS=Branchiostoma floridae GN=BRAFLDRAFT_109548 PE=4 SV=1
MVKAKKFVIAARFDGLPKVSDFQLVEEDTPELKNGDLLCETLFISVDPYMRPFGRSLKKG
DTMIGEVVSRVIESKSKKYPVGTTVLAGYGWRTHAVVHEDDKHPLPTAQLRAVPADFPKE
LSPGLLLGVTGKVRGKPSFVNAAAGAVGSLVGQIAKIKGCKVIGCAGTDDKVTWLRDLGF
DYVFNYKTKSLGEELKKAAPEGIDCYFDNVGGDFSVSVLTNHMKDHGRVAVCGSISTYNN
PEAKGHYFFETIITKRLKLQGFFGAEYQADWPAATTQVAKWIVEGKVKHKEHVTNGFDQT
PQALIGVLTGKNTGKAIVKI
>tr|Q0G839|Q0G839_CAEEL Protein M106.3b, partially confirmed by transcript evidence OS=Caenorhabditis elegans GN=M106.3 PE=4 SV=1
MTSSSSSAHQPLPADNKVVIFVKRPGENNAPTIDCFDVVPIDSPSEKDITSDQCIVRTLF
LSVDPAQRCRMNPSTGVDYLGPYEIGEPVDGMEGVGVVERVGSACTLEVGDLVTGCIRLW
TWTKYFVCDSSDLVKVNLPSSRNFSPSVILSCAGLSGITALLGIRKKALIDRSRPQTIVV
SGAAGSCGSLAGQIARIEGCSKVIGICGSDDKCTVLKREFGFNDTINYKTENVSERLGHL
APEGIDIYWDNVGGVISDDVIRAMNNEGRVVLCGQIAVYNTDLPYPPPLPEHTTKIIKER
NIQRERYLVLMYKDEIDEAVAQLSEWLQQDKIKVKETIYDGLNAAPSAFVDMMNGKNIGK
MLIRP
>tr|Q0G840|Q0G840_CAEEL Protein M106.3a, partially confirmed by transcript evidence OS=Caenorhabditis elegans GN=M106.3 PE=4 SV=1
MRIFQARQMTSSSSSAHQPLPADNKVVIFVKRPGENNAPTIDCFDVVPIDSPSEKDITSD
QCIVRTLFLSVDPAQRCRMNPSTGVDYLGPYEIGEPVDGMEGVGVVERVGSACTLEVGDL
VTGCIRLWTWTKYFVCDSSDLVKVNLPSSRNFSPSVILSCAGLSGITALLGIRKKALIDR
SRPQTIVVSGAAGSCGSLAGQIARIEGCSKVIGICGSDDKCTVLKREFGFNDTINYKTEN
VSERLGHLAPEGIDIYWDNVGGVISDDVIRAMNNEGRVVLCGQIAVYNTDLPYPPPLPEH
TTKIIKERNIQRERYLVLMYKDEIDEAVAQLSEWLQQDKIKVKETIYDGLNAAPSAFVDM
MNGKNIGKMLIRP
>tr|Q16ET2|Q16ET2_AEDAE Alcohol dehydrogenase OS=Aedes aegypti GN=AAEL015034 PE=4 SV=1
MVVAKKWIYAKAFSGLPTADNFRLEEETIDGELKENEIFTEAVYLSVDPYMRPFMKQHPE
GSVMIGGQVAKVLDSKNPKFPKGSYVVGAFGWRTHAICNPDDVAPERKPYPLPDFDGEPL
WLGIGALGMPGQTAYFGFLEICKPKEGETVVVSGAAGAVGSLVGQIAKIKGCKVIGIAGT
EAKCEWIRSLGFDHAINYKTADVEAELKKAAPDGVDCYFDNVGGSTAEIVRKQMNLFGRI
SVCGTISDYNSEPTQVSDPQRDFVWKQLRQEGFMVFRWNDRMSEAFGQNLKWIKEGKLKY
RETITEGFENMPQAFIGTLTGENIGKAVVKV
>tr|Q16M06|Q16M06_AEDAE Alcohol dehydrogenase OS=Aedes aegypti GN=AAEL012455 PE=4 SV=1
MMRSGLVSTRRYCSSSAIAAKKWIYAKVFKGEPTQHNFQLEVDKLPALKDGDILAQAEYI
SVDPYMRPYMMAYPAGSLMIGGQVGKVIDSKNASFPVGSSIFGQFGWRTHTVCNPETMKK
DQPYLLPSFGNLPTSLALGVLGMPGNTAYFGLLELCSPKKGETVVVSGAAGAVGNHVGQI
AKNLGCRVVGIAGSDAKCQWLKDLGFDEAINYKTANIFAELKKAAPKGVDVYFDNVGGQI
SETVIKQMNLYGRIAVCGTISNYNTAIEKVSDPLRQMVFKQLKMEGFVVWRWNDRWMEGI
EANLKWINEGKLKWHETVTEGFENLPMAFIDMLKGGNTGKAVVKII
>tr|Q16M07|Q16M07_AEDAE Alcohol dehydrogenase OS=Aedes aegypti GN=AAEL012457 PE=4 SV=1
MGVVSRNWLYVKKFDGEPTNENFQLIDEELPELQDGEFLAEAEYLSVDPYMRPYMSRFPV
GSLMIGGQVAKIVESKNSKFPVGAKIFGQFGWRTHTVCNPDKSQSDKPYLLPDFGTLPAS
LALGVLGMPGNTAYFGFLELCSPKDGETVVVSGAAGAVGSIVGQIAKLKGCQVIGIAGSD
DKCKWLKTLGFDHTINYKTENVLEALKKAAPKGIDCYFDNVGGTITESVMRLMNLYGRIS
VCGTISNYNSGPITVQDPQRDFVFKQLKMEGFIVSRWRDRWMEGILANLDWIKQGKLQYE
ETVTSGFDNMPKAFMNMLKGGNTGKAIVKVQ
>tr|Q16Q92|Q16Q92_AEDAE Alcohol dehydrogenase OS=Aedes aegypti GN=AAEL011356 PE=4 SV=1
MAKYTAKKWIYARAFDGEPKLEDFRLEEEVMPAIKDGEFLAKAEYLSVDPYMRIYILSYP
VGSVMIGGQIAQVIESKHADFPVGAYVFGQFGWRTYAICNPTGIETRKPYVLPDFGTLPR
SLGIGTLGTVGNTAYFGFLEICRPKEGETVVVSGAAGAVGSIVGQIAKIKGCRVVGIAGS
DEKCQWLREIGFDAAINYKTADVGKELKEAAPEGVDCYFDNVGGQIAATVRKQMNLRGRI
AVCGTISMYNGNPIQVEDPQRDFVWKQLVQEGFSVHRWTDKWFEGIEQNLKWIQEGKLKY
RETVTDGFESMPQAFIDMMRGQNVGKAIVKV
>tr|Q17EZ4|Q17EZ4_AEDAE Alcohol dehydrogenase OS=Aedes aegypti GN=AAEL003617 PE=4 SV=1
MVVAKKWIYAKAFSGFPTVNNFRLEQEAIDAKLKDNEFLAEAIYLSVDPYMRTFMPQYPE
GTVMIGCQVAKVLDSKNPHFPTGTYVVGAFGWRTHSVCKPDEVEPEWKPYPLPDFAGEPL
SLGIGALGMTGQTAYFAFLKICKPKEGETVVVSAAAGAVGSLVGQIAKIKGCKVIGIVGT
DAKCEWIKSLGFEHAINYKTADVEAELRNASPEGVDCYFDNVGGRTAEIVHKQMNRFGRI
AVCGSISDYNSEVETVRFSKKDTASKKLKREEFSVFRWNDQRSEAIEQILKWIKEGRIKC
RETITEGFENMPQAFMGMLAGENIGKAVVKA
>tr|Q1HPR4|Q1HPR4_BOMMO NADP-dependent oxidoreductase OS=Bombyx mori PE=2 SV=1
MTSARKYVVKNHFKGVPKQEDYELVEFVIPPLIDGEVLVKAEWISVDPYLRAYNSYQAVP
YDQFSYQVGVVVQSRDSNYPVGTRVVAHKGWCDHYVFTPSTQPNTPKDRIYKLPDLQGLS
PSLGVGAVGMPGATAYFGFLEICKPKAGETVVVTGAAGAVGSLVGQIAKIKGCRVIGFAG
TDDKVKWLEEELGFDKAFNYKTVDVPAALKEAAPNGIDCYFDNVGGEISSQIISKMNVYG
RVSVCGSISAYNEDLTKLPKATILQPSLVFNQIKVEGFLVWRWNDQSKAFAEIIPWIQSG
KLKVKEHVTEGFDKLFDAFIGMLAGENYGKAVVKV
>tr|Q22RF9|Q22RF9_TETTH Oxidoreductase, zinc-binding dehydrogenase family protein OS=Tetrahymena thermophila SB210 GN=TTHERM_00016280 PE=4 SV=1
MEEEYNVKIVLESRPGKEYPEKDCFQITYGKPPTESEVKVDQILVRVKFISIDASMRVWI
SGAKTYMDPVNPGDVMPASCIGEVVFSRSPDLNKGDLVLGLMKWQKYLILDRKGLMKVPK
EYPNPEHFLGVLGTNGLTAYFGMFDIGKPQKGETVVVSAAAGAVGQIAVQLAKSVGARVI
GMAGSKDKCEFVKSLGADECINYKEDDIFKKLKEYCPKGIDVYFDNVGGEILDLCLLLVR
DHCRIVMCGAISGYNSTKPYAIKNYQRLIIKKGLMQGFIVMDYAKRYKEAIAYLGNLISK
NQLKHTEDVLYGLDSAPRGLRRLIGGDNTGKVIIKCDYPEKQQPKL
>tr|Q54LY2|Q54LY2_DICDI Putative uncharacterized protein OS=Dictyostelium discoideum GN=DDB_0186921 PE=4 SV=1
MTKVKFIALKNYIKGGYPQEKDFETKEVDLDETLGNNQILVKLIYISVDPYVRGRMSEGK
SYIDPFKIGEPIECGGVGKIEKSNCSKWKVGDYIANNQFPWKEKFVTDGNNPGCYKADKN
AAPLPCYLSLLGMTGMTAYCGLTEIGEPKKGETLVVSAGSGAVGQIVGQVGKIIGCRVIG
IAGSKEKCDFMTKELRFDVGINYKSPTYKDDIAKAVEKTGVDIYWENVGGEITDAVLPHL
NKYARIPLCGVISSYNKTELDVGPRIQIYLLKSSAKMQGFIVFNYIDKFPAASKQLAEWY
NQGKIKDQHSIKKGLDQVVPSFLSLFNSDHLGKMIIKIADE
>tr|Q54LY4|Q54LY4_DICDI Zinc-containing alcohol dehydrogenase (ADH) OS=Dictyostelium discoideum GN=DDB_0231606 PE=4 SV=1
MVLSKQIVLKNHIESGTPTLEDFEEKTFEFSIEELKNEEVVVKLEIVSPDPYMRGRMTTR
KSYIPPFEIGKPIVGYAIGKVTKAGSASKYSVGDYIMGHLPWQSEFIYNSNSPYANKIDT
TLAPLESFLSVLGMVGLTAYHGLKEIAEPKQGETMVISAAAGAVGQLVGQIGKIKGCRVV
GIVGSEEKIKYIVDELGFDVGVNYNSPTYKDDIAKAIPNGVDIYWENVGGVVSDAIWPHL
NKFARIPLCGVISQYNSTEKDVGPRIEGYLLKTSSKLQGFIVANYASKHAEALKELAQWY
KSGQLKDRHTINNGFDQLVPSFLALFKGTNTGKMMVKL
>tr|Q7QF38|Q7QF38_ANOGA AGAP000288-PA (Fragment) OS=Anopheles gambiae GN=AGAP000288 PE=4 SV=4
LWQQLVRQRQYATDAAGAARKWIYAKAFQGEPHHGNFRLETEPLPATLQPGEFLAQAEYL
SVDPYMRPYMLAYPEGSLMIGGQIARVTRSENAHFPVGATVFGQFGWRTHTVCDPARLEK
DKPYVLPDFGGLPTSLGLGILGMPGNTAYFGLQELCQPQPGETVVVSGAAGAVGSVVGQI
AKIKGCRAVGIAGTEEKCEWLRKIGFDAAINYKRNDVYGELKKAAPRGVDCYFDNVGGSV
TETVLKQMNVYGRIAVCGAISNYNSAVGKVTDPQRQFVFKQLRMEGFLVWRWNDRWLEGI
EGNLRWIREGRLAYEETVTEGFERMPDAFIDMLRGGNTGKAVVKV
>tr|Q7QF39|Q7QF39_ANOGA AGAP000289-PA (Fragment) OS=Anopheles gambiae GN=AGAP000289 PE=4 SV=4
RMHIAKKWIYAKPFVDEPTLDNFELVEEPVPELQDGEFLIKALYLSVDPYMRIYMLPSPT
GCTMIGGQVGEVIESRHADFPVGALAFAQVGWRTVSVCAPASFETRKPYVLPELGPLPAS
LGMGALGTVGNTAYFGLLEICQPQPGETVVVSGAAGAVGSLVGQIAKIKGCRVVGIAGST
EKCEWLRELGFDGVINYKEEDVGEALRQLAPDGVDCYFDNVGGRTAETVKGQMKPFGRIA
VCGTISQYNGREPARVTDPQRDFVWKQLVQEGFSVHRWTDRWFEGVHQNLRWIQEGKLKV
RETVTDGFENMPRAFIEMMRGGNVGKAVVKV
>tr|Q7QFD1|Q7QFD1_ANOGA AGAP000414-PA OS=Anopheles gambiae GN=AGAP000414 PE=4 SV=3
MRARALCLVSKKKKKQYKMVVAKKWIYAKPFEGLPKDENFRLEEETLPEPGENEFVAEAV
FLSVDPYMRPYMASYPAGTVMIGGQVAKVTASRHPQFPVGATVFGNFGWRTHTLVNPEQG
AADSRPYVLPPFGAHPASLGLGVLGMPGNTAYFGFLELCQPKQGETVVVSGAAGAVGSLV
GQIAKIKGCRVVGIAGSDDKCGWLRELGFDATINYRQVERDAFADALRAAAPGGVDCYFD
NVGGYISEAVLGQMNLYGRISVCGTISNYNAERAQVADPQRLFVFKQLRQEGFIVTRWAK
RWMEGIRQNLQWIEEGRLRYQETVTDGFEQMPAAFVSMLTGGNTGKAVVKV
>tr|Q869N3|Q869N3_DICDI Similar to Oceanobacillus iheyensis. Quinone oxidoreductase (Putative uncharacterized protein) OS=Dictyostelium discoideum GN=DDB_0217804 PE=4 SV=1
MTEIKQITLDKYFERDNGMPDRNQFKITTCKFDENQKMEKDQIMIKLEYVSVDPYLRARM
NSKKTFVDPFKLHDPINSGCIGKVLKSTSDRFKEGDHVSGYFDWKEIQIVKVSKEILMAD
PNIAPLSAYLGICGMPGVTAYYGTVLIGKPKKGETLVVNAAAGVVGTTVGQIGKILGLRV
VGICGSDEKAKSLINDFHFDSGLNYHSPTYAEDLKKACPNGIDIFYENVGGEVTDDIGQR
AQYIVFEKRITMQGFLVFDYSDEDYKDAFQHLSKWLKEGKMIEKHVINNGFDQIIPSFIK
IFETSNKNIGKVIIKL
>tr|Q967C7|Q967C7_GEOCY Leukotriene B4 OS=Geodia cydonium GN=lB4 PE=2 SV=1
MATKIRKYVLRSHFSGFPQRDALEIVEEELPPIKDGEFLCEAQWISVDPYMRPYTSRLPL
GITMIGTQVAKVVESKNDKYSPGDLVSSNFGWVTHTISDGVQQWGGKQGPVLKLDPAIHS
SPSTALGVLGMPGATSYFGFLEICQPKKGETLVVNGGAGAVGSLVGQIAKLKGCRVVGFA
GSDAKVKYMLDLGFDAAYNYKTVESLDAAIKESCPNGVDLFFDNVGGEFFEVTLSNMNEF
GRVSVCGAISLYNATEKPKFRSVSEIILFKQLKVEGFIVARWLDQWPKAFKEISEWIKEG
KVKYDEHVTEGFDNMFDAFAGLFTGDNTGKAIVKI
>tr|A7E3P5|A7E3P5_BOVIN Zinc binding alcohol dehydrogenase, domain containing 1 OS=Bos taurus GN=ZADH1 PE=2 SV=1
MNEDTGSDYITPWQLSQVVDGGGVGIIEESKHTNFMKGDFVTSFYWPWQTKVILDGNILE
KVDPQLVDGHLSYFLGAIGMPGLTSLIGVQEKGHITAGSNQTMVVSGAAGACGSLAGQIG
RLLGCSRVVGICGTPEKCLFLTSELGFDAAINYKEGNVAEQLHKLCPAGVDVYFDNVGGD
ISDTVISQMNQNSHIILCGQISQYNKDVPYPPPLPPAIEAIQKERNITRERFLVLNYKDK
FEFGILQLSQWFKEGKLKIKETMINGLENMGAAFQSMMTGGNIGKQIVCISGDTSL
>tr|A2XV46|A2XV46_ORYSI Putative uncharacterized protein OS=Oryza sativa subsp. indica GN=OsI_015939 PE=4 SV=1
MAATNKKIVLRNHVTGFPKESDMELVAATGAAPSRVPEGTDGAVLVKNLYLSCDPYMRGR
MSSHDGSYVDAFVVGEAITGYGVGKVVDSSHPGFKAGDLVWGMTGWEEYSLIKDPIRALF
AIRHPDLPLSYYTGLLGMAGFTAYVGFHEICAPREGERVYVSAASGAVGQLVGQFAKLMG
CYVVGSAGSDDKVRLLREKFGFDDAFNYKKESDLSAALKRCFPEGIDIYFENVGGAMLDA
VLLNMRVRGRVAACGMISQYNLEHPDPVHNLTAIVTKRLRIEGFIVSDHYARYREYEEKA
ARYVKEGKIAYVEDVAEGLENAPAALIGLFSGRNVGKQVVVVARE
>tr|A2YER9|A2YER9_ORYSI Putative uncharacterized protein OS=Oryza sativa subsp. indica GN=OsI_022812 PE=4 SV=1
MEVESRYVAVRHHVEGLPSEDDFEVKAARVRWWPESGEVLVRNLYLSVDPYQLNRMKRRS
ASHLAVDGIVPGERIDAYGAGEVVASACEEYKEGDVVAGVLGWEDYTLFRPSPGVLMSKL
AASDDLPLSHHLSALGTSGMTAYAGLYEVGRPEAGEKVFVSAASGSVGSLVGQFAKLAGC
YVVGCAGTNAKVDLLKNKLGFDDAFNYKDEPDMKSALKRYFPDGIDIYFDNVGGETLEAA
LANMNTYGRVALCGVISEYTDAGHRAVPDLLEVIYKRITIRGFFAWDFLTRFAEFTGVIS
DWIRQGKVQVIEDISDGLESVPSAFAALFSGDNIGKKMVKLA
>tr|A2ZD47|A2ZD47_ORYSI Putative uncharacterized protein OS=Oryza sativa subsp. indica GN=OsI_034490 PE=4 SV=1
MDGGGVDGYGMEMVRNRKVVLRRYVTAGYPTVDDMEVVSSTVMPRVPLGTMAPAVMVKNI
YLSCDPWMRGRMTKHDDATAEIAEDFVLGEAMVNFGVSKVVDSTHPVFAAGDLVWGLCGW
EEYSLITQPETLHKINHPDLPLSYYTGVLGVTGLTAYAAFFEVGKPKKGETVFVSAASGA
VGQIVGQLAKIAGCYVVGSAGSDEKVTLLKTKFGFHDAFNYKKEGNDLTGALRRCFPDGI
DIYFDNVGGATLDAALVNMRRGGRVVVCGMISQYNLQEPEGVHNVIQILSKTIRVEGFAV
FNHFGLYPMFEDEMARYLKEGKVTVLQDVVKGIEKASEALIGMFSGRNVGKLLVAVADE
>tr|A2ZJ54|A2ZJ54_ORYSI Putative uncharacterized protein OS=Oryza sativa subsp. indica GN=OsI_036597 PE=4 SV=1
MAAVVTNRRVILKRYVQTGLPSEDDMEVVTAKTTLAVPAGSEAVIVKNLYVSCDPYMRGR
MTRHEMPSYVPDYVPGEVITNCGVMKVVSSGHPDFKDGDLVWGVTGWEEYTLVNNPKPYL
HKINYPEFPLSYYTGVLGIAGLTAYGGFFEVSKPKKGDYVFVSAASGAVGQIVGQLAKIT
GCYVVGSAGSDEKVNLLKTKFGFHDAFNYKKELDLEGALKRCFPEGIDIYFDNVGGAMLD
AVLPNMCKGGQITTCGMISQYNLELPDGVRNLFYLVANSLRMEGFLVSNYIAIYHRYEKE
MAGYLREGKVVYVEDIVEGLEAAPSALIGLFTGRNVGKQLVAIARE
>tr|A2ZJ56|A2ZJ56_ORYSI Putative uncharacterized protein OS=Oryza sativa subsp. indica GN=OsI_036599 PE=4 SV=1
MAMTTAVSNTRVILRRYMTWFPSEDEMEVTSYISDFVQGEEIFVWGMTGWQEYTVINNPE
SLFKINHPELPLSYYTGILGMPGLTAYAGFFEVPKPKKGEYVFISGASGAVGQVVGQLAK
ITGCYVVGSAGSDEKVNLLKSKFGFDDAFNYKKEQDLEAALRRCFPEGIDIYYENVGGKM
LDAVLPNMRLGGRIVACGMISQYNLEQPEGVRNLYYIVTKRLRMEGFHVFDYYDRYYRFE
EEMAGYLKEGKVSYVEDVVEGLDAAPAALIRLFTGCSVGKQLVAVARE
>tr|A2ZJ57|A2ZJ57_ORYSI Putative uncharacterized protein OS=Oryza sativa subsp. indica GN=OsI_036600 PE=4 SV=1
MAATASNKRVILKRYVTGFLSEDDMEVVTTEAPPLAVPAGSEAVVVKNLYVSCDPYMRNR
MTRHEMPSYVPDFVPGEVLANFGVMRVISSGHPDFKAGDLVWGITGWEEYTVINNPESLF
RINHPKLPLSYYTGILGMPGLTAYAGFFEVSKPKKGDYVFISAASGAVGQIVGQLAKIIG
CYVVGSAGSDEKVSLLKTKFGFNDAFNYRKEPDLKAALRRYFPEGIDIYFENVGGETLDA
VLPNMRLGGRIAACGMISQYNLEWPEGVKNLFYIVTKRLRMEGFLVFDFYDKYYQFEEEM
ARYLKEGKVAYVEDVVEGLDAAPAALIKLFTGRNVGKQLVAIARE
>tr|A2ZJ61|A2ZJ61_ORYSI Putative uncharacterized protein OS=Oryza sativa subsp. indica GN=OsI_036604 PE=4 SV=1
MKVISSGHQDFNAGDLVWGITGWEEYTVIDNPETLFKINHPELPLSYYTGILGMPGLTAY
GGFFEVAKPKKGEYVFISSAFGAVGQIVGQLAKITGCYVVGSAGSDEKVNLLKTKFGFDD
AFNYKKELDLEATLKRCFPDGIDIYFENVGGAMLDAVLPNMRVAGRIAACGMISQYNLEQ
PEGVYNTICIVTKRLRMQGFLVFDFYDKYYQIEEQIARYLKEGKVAYTEDVVEGLDAAPA
ALVKLFTSSSIGKQLVAVARE
>tr|A3A0F1|A3A0F1_ORYSJ Putative uncharacterized protein OS=Oryza sativa subsp. japonica GN=OsJ_004273 PE=4 SV=1
MARNRKVVLREYIAGRPPREDDMVLVDGGTVALRVPEAAAPAPAVLVKNLYLSCDPYMRG
RMRDFHGSYIPPFKPGSVGFLLPFACSPFNQRCISPSTRRIALLVIEGSICVKVIEGLGV
ARVVDSTHPGFSAGDIVSGMTGWEEYSLIDRPEQLSKIQQSDIPLSYHLGLLGMPGFTAY
AGFYEICSPKKGEFVFVSAASGAVGQIVGQLAKLHGCYVVGSAGTNQKMHHSGFTAMFQV
ELLKGKFGFDAAFNYKEEPDLTAALKRYFPEGIDIYFENVGGPMLDAVLLNMRTHGRIAV
CGMVSQNALTDPVGIHNIFCLVPKRIRMQGFIQSDHLHMFPQFVSDMAKHYRDGKIVYVE
DMSIGLENAPAALVGLFSGKNVGKKVVCVSQELSQFTF
>tr|A3BDC7|A3BDC7_ORYSJ Putative uncharacterized protein OS=Oryza sativa subsp. japonica GN=OsJ_021049 PE=4 SV=1
MEVESRYVAVRHHVEGLPSEDDFEVKAARVRWWPESGEVLVRNLYLSVDPYQLNRMKRRS
ASHLAVDGIVPGERIDAYGAGEVVASACEEYKEGDVVAGVLGWEDYTLFRPSPACSWTSG
MTAYAGLYEVGRPEAGEKVFVSAASGSVGSLVGQFAKLAGCYVVGCAGTNAKVDLLKNKL
GFDDAFNYKDEPDMKSALKRYFPDGIDIYFDNVGGETLEAALANMNTYGRVALCGVISEY
TDAGHRAVPDLLEVIYKRITIRGFFAWDFLTRFAEFTGVISDWIRQGKVQVIEDISDGLE
SVPSAFAALFSGDNIGKKMVKLA
>tr|A3CG06|A3CG06_ORYSJ Putative uncharacterized protein OS=Oryza sativa subsp. japonica GN=OsJ_034228 PE=4 SV=1
MGLYSGMHGLTAYVGFFEMSKPKKGEYVFVSSACGAIGQIVGQLAKIKGCYVVGSAGSDD
KVNLLKTKFGFDDAFNYKKETDLEAALKRCFPEGIDIDFENVGGAMLDAVLPNMRLGGRI
TMCGMISQYHLERPEGVRNLMYIITKRLRMEGFVIFDSIAVYRQFEEEMAGYLREGKVTY
LEDIVQGLDAAPAALIGIYNGLNVGKQLVAIA
>tr|A5AE87|A5AE87_VITVI Putative uncharacterized protein OS=Vitis vinifera GN=VITISV_036384 PE=4 SV=1
MTGLEGVGGCGGENSTVVESREWVMSAYAAEGVPTSDHLKLRTTKLSLDANSIPDGHVAV
ELLWISVDPYLRTRMTGHDDGLYFSQFALNEVITAFGVGRVXXSKNGKFSTGDIVXNPFF
PFAEYCIAPPTFLRVIDPTAGIELPAYLSSLGVPGFAAWVGIEVLGNPKPGSNVFISAAA
GGVGIFAGQLAKLKGCRVVGSTGTDEKVKLLKEEFGYDEAFXYNKETDFDAALXKYFPNG
IDLYLDNVGGKMLEAVLNHVNLHARIPICGMISQYNQIWTEREGVRNLLNMVGKEVRMEG
YLVGSYLDRFDDFTKEMETYTKEGKLRSKHKIYCGIESFIESLGSMFTSSNIGKVITTFA
IGRVIRSKSSNVSKGDLVISPLFLFSKYCNHTREALGYEITDLGTSISGKIPVTVHVIGV
LRFPAWVGIEVIGNPKSGSNIFISVASLATSVVGNFVEQLAKL
>tr|A5AHT6|A5AHT6_VITVI Putative uncharacterized protein (Chromosome undetermined scaffold_351, whole genome shotgun sequence) (Chromosome undetermined scaffold_605, whole genome shotgun sequence) OS=Vitis vinifera GN=GSVIVT00004110001 PE=4 SV=1
MEQTEVGNKQIILKNYTDQIPKETDLELRHGNKIKLKVPKGSGAFLVKNLYLSCDPYMRG
RMRDFHDSYLPPFTPGSVIEGFGVSRVVDSDNPNFKPGDLIAGVTGWEEYSLIYRTQQLR
KIQHQDDIPLSFHVGLLGMPGFTAYAGFYEVCSPQKGETVLVSAASGAVGQLVGQLAKLH
GCYVVGSAGSSQKVDLLKNKLGFDEAFNYKEEPNLDAALKRYFPKGIDIFFDNVGGDMLD
AALLNMRIHGRIAICGMVSQTSLSNPQGIHNMYALITKRITMKGFLQSDYLHLFPRFVED
VSCYYKQGKIVYIEDMNQALESAPAAFVGLFSGKNVGKQVICVAPE
>tr|A5AWL0|A5AWL0_VITVI Putative uncharacterized protein OS=Vitis vinifera GN=VITISV_034510 PE=4 SV=1
MAGLEGVDNGGXENLTMVESREWVMVAYAAKGIPTSDHLKLRTTKLSLDADSIPKDHVAV
ELLWVSVDPYLRGRMSGQDEGLYFSQFALDEVITTCGIGRVIRSKSSKFSKGDLVSTSFF
PFSEYFIIEATSLQVVDQTAGIEXSTYLSALGVPGFAAWVAIEVIGNPKSGSNVFISAAA
GGVGMFAGQLAKFKGCRVVGSTGTDEKVKLLKEEFGYDEAFNYNKEADFDAALSKYFPNG
IDLYLDNVGGKMLEAVLNHVNARARIAVSGMISQYNQVWTEREGVRNLLNIVGKEVRIEG
YLMGSHMDRFDDFTKAMVTYTKEGKLRSKHKIYYGIESFIESLGSIFSSSNIGKLQFRGN
RSRNIWLDLTVEKGQLDSNLKVLLQRDKSILGLKWYSFQQRGKLTMQALDSHSGGMV
>tr|A5AXT8|A5AXT8_VITVI Putative uncharacterized protein OS=Vitis vinifera GN=VITISV_026273 PE=4 SV=1
MGMEVINKYVTIKTHIDGAPQDSDFELKTAALHLWAEPGSNDVIVKNLHVSIDPYQLNRM
KSYSSSHRTINFAVPISPGMDIDAYGVGRVVASGHPEFEEDDLVVGLISWGEYSVVKGGN
MLRKLDPMGFPLSNHVGILGFSGLTAHGGFFQVCKPKKGEKVFVSAASGSVGNLVGQYAK
LFGCYVVGCAGNKQKVNLLKEKLGFDDAFNYKEETDLKSTLKRYFPDGIDIYFDNVGAEM
LEAAVANMNIFGRVAVCGVISQYTDSGKRAAPDMLDIVYKRITIQGFLAADLMNGYTDFI
STTQDYLNDGKIQVIEDISQGVESIPSAFVGLFRGDNVGKKINLSLRNIFMYNSMIRGYV
LSHSPTRAILCYLDMLNYGLLANNYTFPPLIKACTTLGSSSKLIGCLVHAHVVTFGFDED
PFVVSALIEFYSLNFDMGTARTLFDRIPNRDVVLWTAMIDGYGKMGDVEHARILFEDMPE
RNAISWSAVMAAYSRVGDFKEVLCLFRRMQEAGTMPNESVLVSVLTACAHLGALAQGLWV
HSYAKQCNFDSNPILATALVDMYSKCGCVESALSTFQGIPNKDAGAWNAMISGVAMNGDA
WKSLELFNKMISNGTQPTETTFVAVLTACTHARLVREGLKLFEQMSSNYGVEPQXEHYAC
LVDLMARAGMLAEAEKFIEEKMGGLGRGDANVWGAXLGACRTYGNIEVGNRVWKKLADMG
VADCGTHVLSYNLYREAGWDMEAKRVRRLISEXGMKKKPGCSIIEVDGTVEEFLAGDLSH
SQAPQICKTLDSLXNIGXLEXYNGA
>tr|A5BJX1|A5BJX1_VITVI Putative uncharacterized protein OS=Vitis vinifera GN=VITISV_003098 PE=4 SV=1
MEVTNKYVTVKTHIDGSAPQESDFELKTTALHLSVEPGSKDVIVKNLYVSIDPYQINRMK
IVCSSQKLVSTADGITPGQAISAHGLGRVVASGSPEFEKDDLVVGLINWEEYTIVKGGNT
LRKLDPMGFPLSYHLGVLGLSGLTAYAGFVEVCKPKKGEKVFVSAACGSVGNLVGQYAKL
FGCHVVELLKGKLGFDDAFNYKEETDLKSTLKRYFPDGMDIYFDNVGGKMLEASVANMNP
FGRIAVCGIISEYTGIGERAAPDMIDIVYKRLKIQGFLVIDYLKGMDDFISTMSNHLSXG
KIHVLEDISQGVESISSAFVGLFQGDNVGKKVVKVADE
>tr|A5BKL3|A5BKL3_VITVI Putative uncharacterized protein (Chromosome chr5 scaffold_72, whole genome shotgun sequence) OS=Vitis vinifera GN=GSVIVT00034730001 PE=4 SV=1
MADGEAVSNKQVIFRDYVSGFPKESDMYVTTSTISLKVPEGSEAVLVKNLYLSCDPYMRS
RMRNIQGSYVEPFKPGSPITGYGVAKVLDSRHPDFRTGDLVWGITGWEEYSLITTDERLF
KIQHTDVPLSYYTGILGMAGMTAYSGFYEICSPKKGEYVFISAASGAVGQLVGQFAKLLG
CYVVGSAGTKEKVDLLKNKFGFDEAFNYKEEQDLEACLKRYFPEGIDIYFENVGGKMLDA
VLVNMRLHGRIAVCGMISQYNLEEPEGVRNLFTIVTKRIRMEGFLVFDYYHLYPKFLDLI
MPYIREGKIVYVEDIAEGLESAPTALIGLYSGRNVGKQVVVVARE
>tr|A5BKL4|A5BKL4_VITVI Putative uncharacterized protein OS=Vitis vinifera GN=VITISV_043826 PE=4 SV=1
MAEVSNKQVIFKDYISGFPTDADMYITTSTISLKVPEGSKAVLVKNLYLSCDPYMRPRMT
YTTDSYVDSFKPGSEDASEKKYRMTVIRPTLIMAVSVIEGYGVAKVLDSGHPNFSKGDLV
WGFTNWEEYSLITSTEMLIKIPTTDVPLSYYTGILGMPGLTAYAGFYEICTPKKGEYVYV
SAASGAVGQLVGQFAKLLGCYVVGSAGSKEKVDLLKNKFGFDEAFNYKEETDLVACLKRY
FPEGIDIYFDNVGGKMLDAVLLNMRVHGRIAACGMISQYNLDKLEGVCNLINIIIKQVRM
QGFVITSYYHLYPKYLEMVLPHIKEGKIVYVEDTVEGLESAPQALIGLFSGRNVGKQVVV
VARE
>tr|A5BKL5|A5BKL5_VITVI Putative uncharacterized protein (Chromosome chr5 scaffold_72, whole genome shotgun sequence) OS=Vitis vinifera GN=GSVIVT00034733001 PE=4 SV=1
MAEVSNKQVIFKDYVSGFPTDADMYMTTSTMSLKVPEGSQAVLVKNLYLSCDPYMRARMT
YTHTSYIGSFKPGSVLNGFGVAKVLDSGHPNFSKGDLIWGFTGWEEYTLMTSTETLFKIP
TTDVPLSYYIGILGMPGMTAYAGFYEICTPKKGEYVYVSSASGAVGQLVGQFAKLLGCYV
VGSAGTKEKVDLLKDKFGFDDAFNYKEEPDLASCLKRYFPEGIDIYFDNVGGEMLDAVLP
RMRSHGRIAVCGMISQYNMEKPEGLCNLISIIIKQVKIQGFLVRSYYHLYPKYMEMVLPH
IKEGKIVYVEDTVEGLENAPQALIGLFSGANVGKQVVVVSRE
>tr|A5BNR2|A5BNR2_VITVI Putative uncharacterized protein OS=Vitis vinifera GN=VITISV_035662 PE=4 SV=1
MEVSNKQVIYRDYITGFPKETDLVLNTSTISLKVPEESNGVLVKNLYLSCDPYMRILMRK
VPDNNLFTCYIPGSPITGFGVARVLDSRHPNFKEGDLVWGTTAWEEYSLITTPETLIKIE
HTDVPLSYYTGILSFYELCSPRKGECVFISSAFGTVGQIVGQFAKLTGCYVVGSAGSKEK
VDLLKNKLGFDAAFNYKEEHDLDAALKRYCPDGIDIYFDNVGGKMLDAVLLNMRPRGRIA
ACGMVSQYNLEEPEGVKNLIQVIYKQIRIEGLVVFNYYHLYPKFLDMILPHIREGKIVYF
EEINEGLESGPAALIKLLSGRNVGKQVVVVARE
>tr|A5BNR3|A5BNR3_VITVI Putative uncharacterized protein (Chromosome chr5 scaffold_72, whole genome shotgun sequence) OS=Vitis vinifera GN=GSVIVT00034739001 PE=4 SV=1
MAKLEVSSKRVMLRNYVTVFPQETYLELSQGTIVLKVPQGSNAFWSRISTCHAIHKCTIV
CKKVKMMITSSSLKPGSAITGYGVARVLDSGDPNFREGELIWGTTGWEEYSLITTSSIRF
KIQHTDVPLSNYTGIFGMPGITAYARFYEICSPKKGEHVSVSAASGAVGQLVGQFAKLMG
CYVVGSVGSKEKVDLLKNKHGFNEAFNYKEEHELDAALKRCFPEGIDIYFDNVDGKMLDA
ILNMRTRGRIAACGMVSQYNLEQPESIKNLINIISKQVCIQGFVSHEQYHLYPQMLDTLL
PYIREGKLVYVEDIAEGLERSPAALVGLFSGHNVGKQVAAVAHE
>tr|A5BNR5|A5BNR5_VITVI Putative uncharacterized protein OS=Vitis vinifera GN=VITISV_035665 PE=4 SV=1
MASGEEVRNKQVVLRDYVSGYLKESDMCMATATITLKVPEGNSKAVLVKNLYLSCDPYIR
GHTKSIQGGYADEYFKPGSPIVGYGVAKVLDSGHPDFKKDDLVWGFTGWEEYSLITATES
LFKIHHTDVPLSYYTGLLSMPGMTAYTGFYEVCAPKKEEYVFVSSAFGAVGQLVGQLAKL
LGCYVVGSAGSKEKVDLLKTKIGFDEAFNYKEEKDYDACLKRYFPEGIDIYFDSVGGKML
DAALLNMRLDGRIAACVLRKLYVSYSNLFILVMVSEPEQQTTMAGSQKASGSENKTIDPS
HPLYIHHSDQPGHVLVPIKLNGVNYQSWSKAVIHALTTKKKIGFVDGTVEEPSQEDEPFM
FEQWNQCNSMILSWLTHAVESDIAEGIIHAKTAREVWVDLRDQFSQKNAPAVFQIQKSIA
TMSQGTMTVAAYFTKIKALWDELETYRSPLTCNQRQAHLEQREEDRLMQFLMGLNESYKA
VRSNILMMSPLPNVRQAYSLIVQEEMQRQVSSEPTENFSIAAAVPGKGGNPRQKMCDHCN
RSGHTIDECRTLKFHCKFCDKRGHTEDRCRLKNGSNNKTGQFRGQRPFGRGNQPSANATE
SQEMSDSTSSSTVQGFTTEQIQQLAQAIRALNHSNSGNIDAYANAAGATDHIVSHMSLFT
DLKPSNVTTVNLPNGVASPITHTGTVIFDSQLTLKDVLCVPSFNLNLISASKLAKDQNCY
IIFFPDYCILQDLVSGKMIGSGKQRGGLYYMHPSTNKSVVFHVSQPSDLWHLRLGHPSFS
RFKLLSRLLPDIHKEIGNHCPICPQAKQTRLPFPKSSITTKFPFSLLHCDVWGPHKIPAH
TGSRYFLTIVDDFSRCTWIFLMHHKSETQSLLTNFVQFVKTQFHTDVQTVRMDNGTEFIP
LRIFLQNKGIELQTSCIYTPQQNGVVERKHRHILNVARSLMFQSNVPLEFWGECVLTAVY
LINRIPTPLLSNKSPFEVLYNRPPSLTHLRVFGCECYVTNVHPKQKFDPRASICVFLGYP
HGKKGYKVLDLQTQKISVSRDVFFRENIFPFHSSSSQSQQHSPSLPLPLPISFDSTPQPI
SLPRFSPSSTPPLSHHNPVSSPPSSNTDVPEPLSHESVASPLPSSPSPSSLSSPPSVPLV
PSNTSAPSPTHEPPLRRSTRHIQPPAWHHDYVMSAQLNHSSTQSSSRQGTRYPLSSHLSF
FRFSPHHRAFLALLTAQTEPSSFEQADCDPRWRQAMSTELQALERNNTWEMVPLPPGHKP
IGCRWVYKIKYHSDGTIERYKARLVAKGYTQVAGIDYQETFSPTAKLTTLRCLLTVAASR
NWYIHQLDVHNAFLHGNLQEEVYMTPPPGLRRQGENLVCRLRKSIYGLKQASRNWFSTFT
ATVKSAGYIQSKADYSLFTKSQGNKFTAILIYVDDILLTGNDLHEIKMLKTHLLKRFFIK
DLGELKYFLGIEFSRSKKGIFMSQRKYTLDILQDTGLTGVKPEKFPMEQNLKLTNEDGEL
LHDPSRYRRLVGRLIYLTVTRPDIVYSVRTLSQFMNTPRKPHWEAALRVLRYIKGSPGQG
LFLPSENNLTLSAFCDSDWGGCRMSRRSVSGYCVFLGSSLISWKSKKQTNVSRSSAEAEY
RAMANTCLELTWLRYILKDLKVELDKPAPLFCDNQAALYIAANPVFHERTKHIEIDCHIV
REKLQAGVIRPCYVSTKMQLADVFTKALGREQFEFLCTKLGCGMISQYEFDQPEGVHNLF
NIITKRVRVEGFMVFDYYHLYPKFLDTMIPYIKEGKIVYEEDITEGLESLPSALVRLFSG
KNAGKAVVVVARE
>tr|A5BNR6|A5BNR6_VITVI Putative uncharacterized protein (Chromosome chr5 scaffold_72, whole genome shotgun sequence) OS=Vitis vinifera GN=GSVIVT00034735001 PE=4 SV=1
MADAEEVSNKQVIFRDYVSGFPKESDMYMTTSTISLKVPEGSKAVVVKNLYLSCDPYMRP
RMSYTTDSYIHSFKPGSVISGYGVAKVLDSGHPNFSKGDLVWGFTGWEEYTLITAPESLF
KIPNNDVPLSYYIGILGMPGITAYAGFYEICSPKKGEYVYVSAASGAVGQLVGQFAKLIG
CYVVGSAGSKEKVDLLKNKFGFDEAFNYKEEQDLVACLKRYFPEGIDIYFENVGGPMLDA
VLANMRVQGRIAACGMISQYNLDKPVGVYNLMNIIKKQIKMQGFVAGSYFHLYPKFLEMI
LPHVKEGKVVYVEDIAEGLESAPQALIGLFSGRNVGKQVVLVARE
>tr|A5BYT8|A5BYT8_VITVI Putative uncharacterized protein OS=Vitis vinifera GN=VITISV_019588 PE=4 SV=1
MPGFTAYAGFYEVCSPQKGETVLVSAASGAVGQLVGQLAKLHGCYVVGSAGSSQKVDLLK
NKLGFDEAFNYKEEPNLDAALKRYFPKGIDIFFDNVGGDMLDAALLNMRIHGRIAICGMV
SQTSLSNPQGIHNMYALITKRITMKGFLQSDYLHLFPRFVEDVSCYYKQGKIVYIEDMNQ
ALESAPAAFVGLFSGKNVGKQVICVAPE
>tr|A7PF30|A7PF30_VITVI Chromosome chr11 scaffold_13, whole genome shotgun sequence OS=Vitis vinifera GN=GSVIVT00016886001 PE=4 SV=1
MEVINKYVTIKTHVDGAPQDSDFELKTAALRLWAEPGSNDVIVKNLYVSIDPYQLNRMKS
YSSSHRTINFAVPISPGMDIDAYGVGRVVASGHPEFEEDDLVVGLISWGEYSVVKGGNML
RKLDPMGFPLSNHVGILGFSGLTAHGGFFQVCKPKKGEKVFVSAASGSVGNLVGQYAKLF
GCYVVGCAGSKQKVNLLKEKLGFDDAFNYKEETDLKSTLKRYFPDGIDIYFDNVGAEMLE
AAVANMNIFGRVAVCGVISQYTDSGKRAAPDMLDIVYKRITMQGFLAADLMNGYTDFIST
TQDYLNDGKIQVIEDISQGVESIPSAFVGLFRGDNVGKKIVKIADE
>tr|A7PX31|A7PX31_VITVI Chromosome chr12 scaffold_36, whole genome shotgun sequence OS=Vitis vinifera GN=GSVIVT00025879001 PE=4 SV=1
MTGLEGVGGCGGENSTVVESREWVMSAYAAEGVPTSDHLKLRTTKLSLDANSIPDGHVAV
ELLWISVDPYLRTRMTGHDDGLYFSQFALNEVITAFGVGRVFLSKNGKFSTGDIVINPFF
PFAEYCIAPPTFLRVIDPTAGIELPAYLSSLGVPGFAAWVGIEVLGNPKPGSNVFISAAA
GGVGIFAGQLAKLKGCRVVGSTGTDEKVKLLKEEFGYDEAFNYNKETDFDAALRKYFPNG
IDLYLDNVGGKMLEAVLNHVNLHARIPICGMISQYNQIWTEREGVRNLLNMVGKEVRMEG
YLVGSYLDRFDDFTKEMETYTKEGKLRSKHKIYCGIESFIESLGSMFTSSNIGKVVIQVK
P
>tr|A7PX32|A7PX32_VITVI Chromosome chr12 scaffold_36, whole genome shotgun sequence OS=Vitis vinifera GN=GSVIVT00025882001 PE=4 SV=1
MAGLEGVDNGGHENLTMVESREWVMVAYAAKGIPTSDHLKLRTTKLSLDADSIPKDHVAV
ELLWVSVDPYLRGRMSGQDEGLYFSQFALDEVITTCGIGRVIRSKSSKFSKGDLVSTSFF
PFSEYFIIEATSLQVVDQTAGIEISTYLSALGVPGFAAWVAIEVIGNPKSGSNVFISAAA
GGVGMFAGQLAKFKGCRVVGSTGTDEKVKLLKEEFGYDEAFNYNKEADFDAALSKYFPNG
IDLYLDNVGGKMLEAVLNHVNARARIAVSGMISQYNQVWTEREGVRNLLNIVGKEVRIEG
YLMGSHMDRFDDFTKAMVTYTKEGKLRSKHKIYYGIESFIESLGSIFSSSNIGKVVIQVK
P
>tr|A7Q6A1|A7Q6A1_VITVI Chromosome chr11 scaffold_56, whole genome shotgun sequence OS=Vitis vinifera GN=GSVIVT00031311001 PE=4 SV=1
MEVTNKYVTVKTHIDGSSPQESDFELKTAALHLSVEPGSKDVIVKNLYVSIDPYQINRMK
RVCSSQKLVSTADGITPGQAISANGIGRVMASGNPEFEKDDLVVGLINWEEYTIVKGGNT
FRKLDPMGFPLSYHLGVLGLSGLTAYGGFFEVCKPKKGEKVFVSAACGSVGNLVGQYAKL
FGCHVVGCAGTKQKASFFHFSFTIYQTIFLYNSLGFDDAFNYKEEADLKSTLKRYFPDGI
DIYFDNVGGKMLEASVANMNPFGRIAVCGIISEYTGIGERVAPDMIDIVYKRLKVQGFLV
IDYLKGMDDFISTMSNHLSTDKIHVLEDISQGVESIPSAFVGLFRGDNVGKKVVKVADE
>tr|A7Q6A2|A7Q6A2_VITVI Chromosome chr11 scaffold_56, whole genome shotgun sequence OS=Vitis vinifera GN=GSVIVT00031312001 PE=4 SV=1
MEVTNKYVTVKTHIDGSSPQESDFELKTAALNLSVEPGSKDVIVKNLYVSIDPYQINRMK
RVCSSQKLVSTADGITPGQAISAHGLGRVVASGNPEFEKDDLVVGLINWEEYTIVKGGNI
LRKLDPMGFPLSYHLGVLGLSGLTAYAGFVEVCKPKKGEKVFVSAACGSVGNLVGQYAKL
FGCHVVGCAGTKQKASFFHFSFSIYQTIFLYDFLLKGKLGFDDAFNYKEETDLKSTLKRY
FPDGMDIYFDNVGGKMLEASVANMNPFGRIAVCGIISEYTGIGERAAPDMIDIVYKRLKI
QGFLVIDYLKGMDDFISTMSNHLSTGKIHVLEDISQGVESISSAFVGLFQGDNVGKRW
>tr|A7QAY4|A7QAY4_VITVI Chromosome chr5 scaffold_72, whole genome shotgun sequence OS=Vitis vinifera GN=GSVIVT00034732001 PE=4 SV=1
MAEVSNKQVIFKDYISGFPTDADMYITTSTISLKVPEGSKAVLVKNLYLSCDPYMRPRMT
YTTDSYVDSFKPGSVIEGYGVAKVLDSGHPNFSKGDLVWGFTNWEEYSLITSTEMLIKIP
TTDVPLSYYTGILGMPGLTAYAGFYEICTPKKGEYVYVSAASGAVGQLVGQFAKLLGCYV
VGSAGSKEKVDLLKNKFGFDEAFNYKEETDLVACLKRYFPEGIDIYFDNVGGKMLDAVLL
NMRVHGRIAACGMISQYNLDKLEGVCNLINIIIKQVRMQGFVITSYYHLYPKYLEMVLPH
IKEGKIVYVEDTVEGLESAPQALIGLFSGRNVGKQVVVVARE
>tr|A7QAY6|A7QAY6_VITVI Chromosome chr5 scaffold_72, whole genome shotgun sequence OS=Vitis vinifera GN=GSVIVT00034734001 PE=4 SV=1
MADGEEVGNTQVIFRGYVSGFPNESDLYLANSRISLKVPEGSKAVVVKNLYLSCDPYMRL
RMSCDANYFQPFKPGSVMTGNGVAKVMDSGHPSFSKGDLVWGITRWEEYTLVTATESLFE
IPDTDVPLSYYIGILGVPGLTAYVGFYELCTPKKGEYVYVSSASGAVGQLVGQFAKLLGC
YVVGSAGTKEKVDLLKNKFGFDEAFNYKEEQDLATCLKRYFPEGIDIYFENVGGAMLDAV
LPNMRVHGRIAACGMISQYNLDKPEGIYNLMNVINKQIKMQGFITPSYFHLYPKFLETIL
PHIKEGKVAYVEDVAEGLQNAPPALIGLFSGHNVGKQVIQVAME
>tr|A7QAY9|A7QAY9_VITVI Chromosome chr5 scaffold_72, whole genome shotgun sequence OS=Vitis vinifera GN=GSVIVT00034737001 PE=4 SV=1
MASGEEVRNKQVVLRDYVSGYLKESDMCMATATITLKVPEGNSKAVLVKNLYLSCDPYIR
GHTKSIQGGYADEYFKPGSPIVGYGVAKVLDSGHPDFKKDDLVWGFTGWEEYSLITATES
LFKIHHTDVPLSYYTGLLSMPGMTAYTGFYEVCAPKKEEYVFVSSAFGAVGQLVGQLAKL
LGCYVVGSAGSKEKVDLLKTKIGFDEAFNYKEEKDYDACLKRYFPEGIDIYFDSVGGKML
DAALLNMRLDGRIAAVG
>tr|A7QAZ2|A7QAZ2_VITVI Chromosome chr5 scaffold_72, whole genome shotgun sequence OS=Vitis vinifera GN=GSVIVT00034740001 PE=4 SV=1
MEVSNKQVIYRDYITGFPKETDLVLNTSTISLKVPEESNGVLVKNLYLSCDPYMRILMRK
VPDNNLFTCYIPGSPITGFGVARVLDSRHPNFKEGDLVWGTTAWEEYSLITTPETLIKIE
HTDVPLSYYTGILSMPGMTAYAGFYELCSPRKGECVFISSAFGTVGQIVGQFAKLTGCYV
VGSAGSKEKVDLLKNKLGFDAAFNYKEEHDLDAALKRYCPDGIDIYFDNVGGKMLDAVLL
NMRPRGRIAACGMVSQYNLEEPEGVKNLIQVIYKQIRIEGLVVFNYYHLYPKFLDMILPH
IREGKIVYFEEINEGLESGPAALIKLLSGRNVGKQVVVVARE
>tr|A7XDF3|A7XDF3_9LAMI (+)-pulegone reductase OS=Mentha haplocalyx var. piperascens PE=2 SV=1
MEVDMVMNKQIVLNNYVNGSLKESDLSLRTSTICMEIPHGCNGAVLVKNLYLSVNPYLIL
RMGKLDIPQFDSILPGSTIVSYGVSKVLDSTHPSYEKGELIWGSQAGWEEYTLIQNPYNL
FKIQDKDVPLSYYVGILGMPGMTAYAGFFEICSPKKGETVFVTAAAGSVGQLVGQFAKMF
GCYVVGSAGSKEKVDLLKNKFGFDDAFNYKEESDYDTALKRHFPEGIDIYFDNVGGKMLE
AVINNMRVHGRIAVCGMVSQYSLKQPEGVHNLLKLVPKQIRMQGFVVVDYYHLYPKFLEM
VLPCIKEGKVIYVEDISEGLESAPSALLGVYVGRNIGNQVVAVSRE
>tr|A8MQM0|A8MQM0_ARATH Uncharacterized protein At3g59845.2 OS=Arabidopsis thaliana GN=At3g59845 PE=4 SV=1
MIWGIVNWEEFSTINPAAIFKIDVNINVPLSYYTGILGMIGLTAYAGFFEICSPKKGDTV
FVSAASGAVGQLVGQFAKLMGCYVVGSAGSKQKVDLLLNKFGYDDAFNYKEEPDLDSALK
RCVPKGIDIYFENVGGKMLDAVLLNMKTYGRIAVCGMISQYHLETRDRLQNLPDIIFKKI
RMQGFASYDFIDRFPKFLEFVLPYIKEEKLAYVEDIVEGLENGPAALVGLLHGKNVGKQV
LKVA
>tr|A9NUD3|A9NUD3_PICSI Putative uncharacterized protein OS=Picea sitchensis PE=2 SV=1
MEQIISNRELILVAYANEGPVTDAHLKIRETQLDVGSVGKDGSPGDVAVQNLWISVDPYL
RQLMKQSDDGLYMPSFQLNQVIRSASVGKVVASANPAFEVGDIVSGFYQVSEYAIVPGGG
LRKIDTSVAKPSDYLGLLGMPALTAWSGFTIVGEPNPGDEVFVSAAAGSVGMLVGQLAKI
KGCRVVGSAGSDQKVKLLKEEFGFDDAFNYKSETDWDAALARYFPRGIDIYFDNVGGRML
EAVLNNINMKARIPLCGMISQYNQEWKQRFGVRNLLNLVGKCVKMEGFMCVQYLHRMGEF
LEEMTGYIKEGKLKYKEDVKEGLESFLEAFNSMFSGDNLGKPVIYLGPPQ
>tr|A9P0J2|A9P0J2_PICSI Putative uncharacterized protein OS=Picea sitchensis PE=2 SV=1
MASTEVNNNQVILKDYITGMPKLSHMLLKSTKLPLQLKDGSQDVLAKNLYLSCDPYMRGC
MRNLPSYFTPIFTPGSVINGYGVAKVVISNHPDFKEDDLVMGITGWEEYSIIPGGNQLQK
IRYTDIPLSYYLGILGMPGLTAYVGFYDLSSPKAGEKVFISAASGAVGQLVGQFAKMHGC
YVVGSAGSKQKVELLKDRLGFDDAFNYKEELDLHATLKRYFPNGIDIYFENVGSKMLEAV
LENMNLHGRIAACGMISEYNLEEGQGIRNISRVISKRIKIQGFIIHDYWHMYPQFVEKVR
GSIKEGKIVYVEDIADGLENAPAAFVGLFEGKNIGKQVVRICDE
>tr|A9P0J4|A9P0J4_PICSI Putative uncharacterized protein OS=Picea sitchensis PE=2 SV=1
MEQTIPNREIILVSYADEGPVTDAHLKIRETQLDIGNVGRDGSAGDVVVQNVWISVDPYL
RHCMKKSNDGLYLQNFQLNQAIKSGSVGKVVASSNSEFEVGDLVAGLLQVSEYAVVPGGI
LRKIDATVAKPSDYLGLLGVPALTAWVGFTIIGNPNPGDEVFVSAAAGSVGMVVGQLAKI
KGCRVVGSAGSDQKVKLLKEEFGFDDAFNYRSETDWDAALTRHFPRGIDIYFDNVGGRML
EAVLNHINMKARIPLCGMISQYNEEWKQRYGVRNLLNLVGKCAKMEGFMCTKYFHRRGEF
VEEMTGYIKEGKIKYKEDVKEGLESFLDAFNSMFSGENVGKPVIHLTPPP
>tr|A9PAV4|A9PAV4_POPTR Putative uncharacterized protein OS=Populus trichocarpa PE=2 SV=1
MAGRGETVSNKHVLFKNYVSGFPKESDMYVATTTTELKVPDGCNNGVLVKNLYLSCDPYM
IILMKKSIDQRTFTSYTPGSPLRGYGVAKVLDSRHPGFKEGDFVWGTVGWEEYSLITSFQ
PFFKIQDTDVPLSYYTGILGMPGMTAYFGFYQVCSPKKGEHVYISAASGAVGQLVGQFAK
LMGCYVVGSAGSKEKVDLLKNKFGFDEAFNYKEEPDLNAALGRYFPEGIDIYFENVGGKM
LDAVLPNMRFRGRIAVCGMISQYNLDKPEGVFNLMTVVYKRVRIEGFVVTDYYDQYPKFL
DFVLPCIREGKIKYMEDISEGLENGPAALVGLFSGQNVGKKLVVVARE
>tr|A9PG43|A9PG43_POPTR Putative uncharacterized protein OS=Populus trichocarpa PE=2 SV=1
MASDIRGEVSNKQVVLKNYACGFPKESDFEVTTTTIKLKVPEDSKNAVLLKTLYLSCDPY
LRGRMRYTPVTDPDFCSYTLGSPISGFAVATVVDSGHPDFKKGDLVWGRRVGWEEYSLVT
TPECLTKILHIDVPLSYYTGILGMPGITAYFGFFEICSPKKGESVYVSAASGAVGQLVGQ
IAKLMGCYVVGSAGSKEKVELLKSKFGFDGAFNYKEEHDLDAALKRYFPEGIDIYFENVG
GKMLDAVLLNMRLRGRIAACGMISQYNLHQPETIQNLTNIVYKRIRIQGFVVMDYFDQYS
KFLDFILPCIREGKIVYVEDIAEGLESGPAALIGLFSGRNIGKQVVKVTDE
>tr|A9S021|A9S021_PHYPA Predicted protein OS=Physcomitrella patens subsp. patens GN=PHYPADRAFT_179921 PE=4 SV=1
MTSNQVRNKQIKLKHYVLGKLEESDFQISSNEITLELNDNNDVLVKNLYLSCDPYMRHRM
RGETNSYIPPYQEGQVLDGYGVSKVVLSNNSSFKVGDCVSSWTRWEEYSVIPRGQRLKVI
DPALAPLSYHAGALGMAGFTAYVGFFEVLKPKKGETLFVSAASGAVGQLVGQLARDAGLY
VVGSAGSQEKIDLLTNKLGYNAAFNYKEEPDLVAAVAKYCPQGVDKYFENVGGKTLDAVL
DNMNNFGRVAVCGLISQYDQGGQDGVYNLKRIINKRVTLQGFLQSDYLHLEPKFMDHMSK
LIKADKLVYFEDFAEGLDNAPNAFCRMMIGSKIGKQVITVAKD
>tr|A9TN09|A9TN09_PHYPA Predicted protein OS=Physcomitrella patens subsp. patens GN=PHYPADRAFT_147916 PE=4 SV=1
MASSQFEGGKVRHKQVVLAAIPKGMPKVTDLRVEETETDVVVQPDSNDVAVKLLYISLDP
YYRELMAEEDLLGLGLYKKGEPIYGGVVAEVVLSDNPDFQVGDTVLGNLNFSEYVVVPKG
QDLIKVDASQVPASYYLGVLGMPGLTAWVGLKLIGKAKAGDQVFVTAAAGAVGQVVGQLA
KVYGCRVVGSAGSDEKVKLLKTEFGFDDAYNYKTEADLDKALKRHLPNGIDIYFDNVGGE
TLDAVFKNVNMGARIVLCGAISQYNVDKRYGIKNLFSAVAKAVKMEGFLVGKYTAEHMGE
YATEMSGYLKEGKVKYREHVTKGIENFPSAFAGLMTGENVGKSVLRV
>tr|B0F4G8|B0F4G8_MENPI Pulegone reductase OS=Mentha piperita PE=2 SV=1
MVMNKQIVLNNYINGSLKQSDLALRTSTICMEIPNGCNGAILVKNLYLSVNPYLILRMGK
LDIPQFDSILPGSTIVSYGVSKVLDSTHPSYEKGELIWGSQAGWEEYTLIQNPYNLFKIQ
DKDVPLSYYVGILGMPGMTAYAGFFEICSPKKGETVFVTAAAGSVGQLVGQFAKMFGCYV
VGSAGSKEKVDLLKNKFGFDDAFNYKEESDYDTALKRHFPEGIDIYFDNVGGKMLEAVIN
NMRVHGRIAVCGMVSQYSLKQPEGVHNLLKLIPKQIRMQGFVVVDYYHLYPKFLEMVLPC
IKEGKVTYVEDISEGLESAPSALLGVYVGRNIGNQVVAVSRE
>tr|B4FJH6|B4FJH6_MAIZE Putative uncharacterized protein OS=Zea mays PE=2 SV=1
MTGWEDYSLITKPEQLRKIQQSDIPLSYHLGLLGMPGFTAYVGFYEICSPKKGEFVFVSA
ASGAVGQIVGQLAKLHGCYVVGSAGTDQKVELLKEKFGFDAAFNYKEEPDLTAALKRHFP
EGIDIYFENVGGPMLDAVLLNMRVHGRIAVCGMVSQHGVTAPAGIHNLFSLISKRIEMKG
FIQSDYVHLFPQFVDDITRHYRDGKIVYVEDMSVGLESGPASFVGLFSGKNVGKQVVCVS
RD
>tr|B4FSF6|B4FSF6_MAIZE Putative uncharacterized protein OS=Zea mays PE=2 SV=1
MPGLTAYGGFTHVARPKKGDFVYVSAASGAVGQIVGQLAKIAGCYVVGSAGSDEKVSLLK
TKFGFDDAFNYKSESDLGAALKRCLPDGIDIYFDNVGGATLDAALLHMRHGGRVAACGMI
SQYNLEERDGHGLRNLFYIISNAIRVEGFTALDWFHLYARFEEEMARYIKEGKVVVVEDV
AEGIESAPAALIGLFSGKNVGKQLVAIARA
>tr|B4FSR0|B4FSR0_MAIZE Putative uncharacterized protein OS=Zea mays PE=2 SV=1
MERERQAVARNRKVVLRGYIDRAPREEDMELVDGGAVELRVPEGGGGPAVLVKNLYLSCD
PYMRGRMRDFRNSYIPPFKPGSPIEGFGVGRVVDSTHPGFSAGDVVSGMTGWEDYSLITK
PEQLRKIQQSDIPLSYHLGLLGMPGFTAYVGFYEICSPKKGEFVFVSAASGAVGQIVGQL
AKLHGCYVVGSAGTDQKVELLKEKFGFDAAFNYKEEPDLTAALKRHFPEGIDIYFENVGG
PMLDAVLLNMRVHGRIAVCGMVSQHGVTAPAGIHNLFSLISKRIEMKGFIQSDYVHLFPQ
FVDDITRHYRDGKIVYVEDMSVGLESGPASFVGLFSGKNVGKQVVCVSRD
>tr|B6SSU0|B6SSU0_MAIZE NADP-dependent oxidoreductase P2 OS=Zea mays PE=2 SV=1
MEVVNRYVATRHHIEGAPTEADFEVKEEMARWAPDSGEVLVRNLYLSIDPYQLNRMKRSS
VTHLAVEGILPGQRITTYAAGEVVASACEEYKAGDKVAGVLGWEDYTLFKPSPAVVMSKV
ADDAAGFPLSHHINVLGTSGMTAYGGFFEVCKPVKGEKVFVSAASGSVGSLVGQFAKLAG
CYVVGCAGTAAKVDLLKGKLGFDDAFNYKEEPDLKSALKRYFPDGIDIYFENVGGEMLEA
ALANMNPYGRVALSGVISEYTGGARRAVPDLLEVIYKRITIRGFFAYDFLSKFAEFNAVI
GGWVRDGKVQVLEDVSDGLESVPSAFAALFRGQNVGKKLVKLA
>tr|B6TDE0|B6TDE0_MAIZE NADP-dependent oxidoreductase P1 OS=Zea mays PE=2 SV=1
MATTATNRRVILKEYVEGYPREEHMELLRGAEVPLRLTGAEPAGSVLVRNLYLSCDPYMR
PKMSRPLRESYTAAFVPGDTITGYGVARVVDSSDPRLAPGDLVWGITGWEDYSVVTPPAT
RLLSKISHHGAGEGAGVPLSYYTGILGMPGLTAYVGFHEICAPKKGETVFVSAASGAVGQ
LVGQFARLAGCHVVGSAGSREKVELLKTRFGFHDAFNYKEEPDLGAALKRCFPDGIDIYF
ENVGGAMLDAVLLNMRVHGRIAVCGLISQYNLADGEKDAVRNLAAVISKRLRLQGFIEPD
HKHLYPQYEAWVLPYIRDGTLAYVEDVAEGLESAPKALIGLFHGRNVGKQLVRVADDE
>tr|B6TFG1|B6TFG1_MAIZE NADP-dependent oxidoreductase P1 OS=Zea mays PE=2 SV=1
MERERQAVARNRKVVLRGYIDRAPREEDMELVDGGAVELRVPEGGGGPAVLVKNLYLSCD
PYMRGRMRDFRNSYIPPFKPGSPIEGFGVGRVVDSTHPGFSAGDVVSGMTGWEDYSLITN
PEQLRKIQQSDIPLSYHLGLLGMPGFTAYVGFYEICSPKKGEFVFVSAASGAVGQIVGQL
AKLHGCYVVGSAGTDQKVELLKEKFGFDATFNYKEEPDLTAALKRHFPEGIDIYFENVGG
PMLDAVLLNMRVHGRIAVCGMVSQHGVTAPAGIHNLFSLISKRIAMKGFIQSDYVHLFPQ
FVDDITRHYRDGKIVYVEDMSVGLESGPASFVGLFSGKNVGKQVVCVSRD
>tr|B6U8S0|B6U8S0_MAIZE NADP-dependent oxidoreductase P2 OS=Zea mays PE=2 SV=1
MAGQEVANKRVVLKRYVTGFPGADDMEVVTGTARVAVPPGSTAMVLKNLYVSCDPYMRGR
MTKHERPSYVPDFVVGEVLENFGVCKVIASGHQDFKVGDLVWGMTGWEEYTLIHNPESFF
KINHPELPLSYYTGVLGMPGLTAWAGFFDVGKPKKGDNVFVSAASGAVGQLVGQFAKLTG
CYVVGSAGSDEKVNLLKTKFGFDEAFNYKKEQDLDAALRRYFPEGIDIYFENVGGSTLEA
VLPNMRIHGRIPTCGMISQYNLEEPEGVHNLFEIIAKRLRMEGFMVFDYYGQYHKFEQEM
AGYLKAGKIAYVEDIAEGLEKAPEALIGLFTGRNVGKQLVAIARE
>tr|B7FL02|B7FL02_MEDTR Putative uncharacterized protein OS=Medicago truncatula PE=2 SV=1
MAQVKNKQVLLKHYVSGFPKESDLNIVDSTINLKLPEGSNDTVLVKNLYLSCDPYMRTLM
SDPKASINPRAYVPQSPLTGYGVSKVVESGHKDYKEGDIVWGITNWEEYSLIPAAQIHFK
IEHTDVPLSYYTGILGMPGMTAYAGFFEVGATKKGENVFVSAASGAVGQLVGQFAKLHGC
YVVGSAGSKEKVDLLKNKFGYDEAINYKEEQDLNATLKRHFPEGIDVYFENVGGKTLDAV
LLNMRLQGRIPVCGMISQYNLTQPEGVTNLAHIVYKRVRLQGFIVADYYHLYGKFLEFVL
PHIREGKVVYVEDIAEGLEKGPEALVGIFSGKNVGKQVLVVARE
>tr|B7GE58|B7GE58_PHATR Predicted protein OS=Phaeodactylum tricornutum CCAP 1055/1 GN=PHATRDRAFT_41413 PE=4 SV=1
MNANQIAVQKWTLVNYPEDHFVASRDAKYVSDETIELDNLQFDGTKESTSSTTFPPDHVV
VQVEALSVDAFIRTMLDREAYHGSVKPGAILPAMGYGVVRAAGPDAKYKPGSRVTGILGA
TTVAILPNDQLNPVLIFPRIPSSLSLGYLGLSGLTAYVGLFGAPPKAPGRGDTVVVSAAA
GAVGHIAAQMARLAGATRVVGIAGGPDKKAFLLETLGLDGAIDYKDETQSLEAQLDTQCP
DGVDFFFDSVGGDTLETVLSRINQSARVVICGAISQYSSGNINKKNQVQGPSTYIKLAEK
SASMTGFNVMHHPWAMAKAIPYLVWHYYRGNIHVPEHVEGDLKAFPSALESMFEGGTHCG
RLLIDVDGSLGKARDRS
>tr|O04473|O04473_ARATH F5I14.9 protein OS=Arabidopsis thaliana GN=F5I14.9 PE=4 SV=1
MGEVSVVENKKVILKNYVDGIPTETDMEVKLGETIELKAPKGSSCFLVKNLYLSCDPYMR
GRMRDFHGSYLPPFVPGQKCCEVLRFVLFIGELFIFEEREMCRCCIYALERSCTPSFRCF
DEWIYYMLRKLEICYILLVKLFIFFNDSLISTDSFVILMQRIEGFGLARVIDSDDTNYKP
GDIVSGIIGWEEYSLLRSSDNLQLRNIQLDDDIPLSYHLGLLGMAGFTAYAGFNEICCPK
KGDSVFVSAACGAVGQLVGQLAKLHGCYVVGSAGSKQKVEILKNELGYDEAFNYKEEADL
DTALKRYFPEGIDIYFDNVGGSMLDAALLNMKVRGRIALCGMVSLQSLSTSSQGIKNLYS
AIYKRLRLEGFLQSDYLHIFPQFLENVKRYYKEGKIVYVEDISEGLDLAPAALVGLFSGK
NIGKQVVRVAKE
>tr|Q01ID0|Q01ID0_ORYSA OSIGBa0092E01.5 protein (H0306B06.9 protein) OS=Oryza sativa GN=OSIGBa0092E01.5 PE=4 SV=1
MAATNKKIVLRNHVTGFPKESDMELVAATGAAPSRVPEGTDGAVLVKNLYLSCDPYMRGR
MSSHDGSYVDAFVVGEAITGYGVGKVVDSSHPGFKAGDLVWGMTGWEEYSLIKDPSRALF
AIRHPDLPLSYYTGLLGMAGFTAYVGFHEICAPREGERVYVSAASGAVGQLVGQFAKLMG
CYVVGSAGSDDKVRLLREKFGFDDAFNYKKESDLSAALKRCFPEGIDIYFENVGGAMLDA
VLLNMRVRGRVAACGMISQYNLEHPDPVHNLTAIVTKRLRIEGFIVSDHYARYREYEEKA
ARYVKEGKIAYVEDVAEGLENAPAALIGLFSGRNVGKQVVVVARE
>tr|Q0PIN2|Q0PIN2_PINTA Phenylpropenal double-bond reductase OS=Pinus taeda PE=2 SV=1
MEQRVPNRELILVAYANEGPVTDSHLNIRETKLDLGSVGKDGSSGDVAVQNLWISVDPYL
RQLMKESDDGLYLPSFPLNQAIRSILVGKVVASANPAFEVGDIVSGFYQVSEYAIVPRGD
LMKIDTSVVKPSDYLGLLGMPALTAWAGFIIVGEPKPGDEVFVSAAAGSVGMLVGQLAKI
KSCRVVGSAGSDQKVKLLKEFGFDDAFNYKCETDLDAALSRYFPRGIDIYFDNVGGRMLE
AVLNHINMKARIPLCGMISQYNQEWKQRFGVRNLLNLVGKCAKMEGFMSGQYHHRMGEFF
EEMTGYIKQGKIKYKEDVKVGLDSFLEAFNSMFTGENIGKPVIYLGPPLPK
>tr|Q2KM86|Q2KM86_HORVD 2-alkenal reductase OS=Hordeum vulgare var. distichum GN=ALH PE=4 SV=1
MAAAAAEVGNRRVILKRYVTGFPTEDDMEVVPATARLAVPPGSAAVVVKNLYLSCDPYMR
SRMSRHDEPSYVPDFVQGEVLTTLGVSKVVESGHQDYKAGDLVWGMTGCEEYTLITNLQT
HFKINHPELPLSYYTGVLGMPGLTAYVGFFDVAKPKKGDYVFVSAASGAVGQLVGQLAKI
SGCYVVGSAGSDEKVNLLKTKFGFDDAFNYKKEQDLNATLKRCFPEGIDIYFENVGGAML
DAVLLNMRLHGRVSVCGMISQYNLEQLDGVRNLFHIVAKRIRMEGFIVMDHYGTYRKFEE
EMAGYLKEGKITYVEDVAEGIESFPSALIGLFYVRNVGKQLVAVARE
>tr|Q2KNL2|Q2KNL2_OCIBA Alcohol dehydrogenase-like protein OS=Ocimum basilicum GN=ADH3 PE=2 SV=1
MFRNENKQVIFNNFVNGSPEESDMSVRTETVDLGIPEGCDDAVLVKNLYLSCGPYMIGRM
KNLEGYFFESFKPGSPIVGCGVFKVLDSSHPNYKKGDIISGFTNWEEYSLLTITDATPFF
KIQDKDLPLSYYIGILGVPGMTAYTGFFELCCPKKGETVFVSAASGAVGQLVGQFAKLAE
CYVVGSAGSNDKVNLLKNKFGFDEAFNYKDEKDYSAALKRYFPNGIDIYFDNVGGKMLEA
AISNMRAHGRIAICGMVSQYGLEQHEGVHNLFTILTKQIRMQGFLVGEYYHLFPKFLEMI
LPHIKQGKITYVEDIVEGLENAPSTLVGLLSGRNVGKQVVLVSPE
>tr|Q2QVJ5|Q2QVJ5_ORYSJ Os12g0227400 protein OS=Oryza sativa subsp. japonica GN=Os12g0227400 PE=2 SV=1
MAATVVSNKRVILKRYVTGLVSEDDMEVVTVEAPPLAVPAGSKTVVVKNLYISCDPYMRN
RMTYHEEPSYVPDFVLGEVLVNFGVMKVISSGHQDFKAGDLVWGITGWEEYTVINNPETL
FKINHPELPLSYYTGILGMPGLTAYGGFFEVAKPKKGEYVFISSAFGAVGQIVGQLAKIT
GCYVVGSAGSDEKVNLLKTKFGFDDAFNYKKELDLEAALKRCFPDGIDIYFENVGGAMLD
AVLPNMRVAGRIAACGMISQYNLEQPEGVYNMICIVTKRLRMQGFLVFDFYDMYYQIEEQ
IAGYLKEGKVAYTEDVVEGLDAAPAALVKLFTSSSIGKQLVAVARE
>tr|Q2QVJ6|Q2QVJ6_ORYSJ Os12g0226900 protein OS=Oryza sativa subsp. japonica GN=Os12g0226900 PE=2 SV=1
MAATASNKRVILKRYVTGLLSEDDMEVVTTEVPPLAVVPAGSEAVVVKNLYVSCDPYMRN
RMTRHEVPSYVSDFIPGEVLANFGVMRVISSGHPDFKAGDLVWGITGWEEYTVINNPESL
FRINHPKLPLSYYTGILGMPGLTAYAGFFEVSKPKKGEYVFISAASGAVGQIVGQLAKII
GCYVVGSAGSDEKVSLLKTKFGFNDAFNYKKEPDLEAALRRYFPEGIDIYFENVGGETLD
AVLPNMRLGGRIAACGMISQYNLERPEGVKNLFYIVTKRLRMEGFLVFDFYDRYYQFEDE
MARYLKEGKVAYVEDVVEGLDAAPAALIKLFTGRNVGKQLVAIARE
>tr|Q2QVJ8|Q2QVJ8_ORYSJ Os12g0226700 protein OS=Oryza sativa subsp. japonica GN=Os12g0226700 PE=4 SV=1
MAAATVSNKRVILKRYVTGLLSEDDMEVVTVEAPPLDVPTGSKGVVVKNLYVSCDPYMRN
RMTHHELPSYIPDFVPGEVLENFGVMKVISSGHLDFKAGDLVWGMTGWEEYTVINNPESL
FKINHPELPLSYYTGILGMPGLTAYAGFFDVPKPKKGEYVFISGASGAVGQVVGQLAKIT
GCYVIGSAGYDEKVNLLKSKFGFDDAFNYKKEQDLEAALRRYFPEGIDIYYENVGGKMLD
AVLPNMSLGGRIVACGMISQYNLEQPEGVRNLYYIVTKRLRMEGFHVFDYYDRYYRFEEE
MAGYLKEEKVSYVEDVVEGLDTAPAALIRLFTGRSVGKQLVAVARE
>tr|Q2QVK7|Q2QVK7_ORYSJ Os12g0225900 protein OS=Oryza sativa subsp. japonica GN=Os12g0225900 PE=2 SV=2
MAAVVTNRRVILKRYVTGLPSEDDMEVVTAKTTLAVPAGSEAVMVKNLYVSCDPYMRGRM
TRHEVPSYVPDYVPGEVITNCGVMKVVSSGHPDFKDGDLVWGVTGWEEYTLVNNPKPYLH
KINYPEFPLSYYTGVLGIAGLTAYGGFFEVSKPKKGDYVFVSAASGAVGQIVGQLAKITG
CYVVGSAGSDEKVKLLKTKFGFHDAFNYKKELDLEGALKRCFPDGIDIYFDNVGGAMLDA
VLPNMRIGGKITICGMISQYNLERPDGVRNLFYLFAKSLRMEGFLVSNYIAIYHRYEKEM
AGYLREGKVVYVEDIVEGLEAAPAALIGLFTGRNVGKQLVTIARE
>tr|Q501A9|Q501A9_ARATH At5g16970 OS=Arabidopsis thaliana PE=2 SV=1
MTATNKQVILKDYVSGFPTESDFDFTTTTVELRVPEGTNSVLVKNLYLSCDPYMRIRMGK
PDPSTAALAQAYTPGQPIQGYGVSRIIESGHPDYKKGDLLWGIVAWEEYSVITPMTHAHF
KIQHTDVPLSYYTGLLGMPGMTAYAGFYEVCSPKEGETVYVSAASGAVGQLVGQLAKMMG
CYVVGSAGSKEKVDLLKTKFGFDDAFNYKEESDLTAALKRCFPNGIDIYFENVGGKMLDA
VLVNMNMHGRIAVCGMISQYNLENQEGVHNLSNIIYKRIRIQGFVVSDFYDKYSKFLEFV
LPHIREGKITYVEDVADGLEKAPEALVGLFHGKNVGKQVVVVARE
>tr|Q53LC7|Q53LC7_ORYSJ NADP-dependent oxidoreductase P1, putative, expressed OS=Oryza sativa subsp. japonica GN=Os11g0255500 PE=4 SV=1
MDGGGVDGYEMEMVRNRKVVLRRYVTAGYPTVDDMEVVSSTMMPRVPLGTMAPAVMVKNI
YLSCDPWMRGRMTKHDDATAEIAEDFVLGEAMVNFGVSKVVDSTHPVFAAGDLVWGLCGW
EEYSLITQPETLHKINHPDLPLSYYTGVLGVTGLTAYAAFFEVGKPKKGETVFVSAASGA
VGQIVGQLAKIAGCYVVGSAGSDEKVTLLKTKFGFHDAFNYKKESNDLTGALRRCFPDGI
DIYFDNVGGATLDAALVNMRRGGRVVVCGMISQYNLQEPEGVHNVIQILSKTIRVEGFAV
FNHFGLYPMFEDEMARYLKEGKVTVLQDVVKGIEKASEALIGMFSGRNVGKLLVAVADE
>tr|Q69XJ5|Q69XJ5_ORYSJ cDNA, clone: J090097J02, full insert sequence OS=Oryza sativa subsp. japonica GN=P0486H12.29 PE=2 SV=1
MEVESRYVAVRHHVEGLPSEDDFEVKAARVRWWPESGEVLVRNLYLSVDPYQLNRMKRRS
ASHLAVDGIVPGERIDAYGAGEVVASACEEYKEGDVVAGVLGWEDYTLFRPSPGVLMSKL
AASDDLPLSHHLSALGTSGMTAYAGLYEVGRPEAGEKVFVSAASGSVGSLVGQFAKLAGC
YVVGCAGTNAKVDLLKNKLGFDDAFNYKDEPDMKSALKRYFPDGIDIYFDNVGGETLEAA
LANMNTYGRVALCGVISEYTDAGHRAVPDLLEVIYKRITIRGFFAWDFLTRFAEFTGVIS
DWIRQGKVQVIEDISDGLESVPSAFAALFSGDNIGKKMVKLA
>tr|Q6WAU0|Q6WAU0_MENPI (+)-pulegone reductase OS=Mentha piperita PE=2 SV=1
MVMNKQIVLNNYINGSLKQSDLALRTSTICMEIPDGCNGAILVKNLYLSVNPYLILRMGK
LDIPQFDSILPGSTIVSYGVSKVLDSTHPSYEKGELIWGSQAGWEEYTLIQNPYNLFKIQ
DKDVPLSYYVGILGMPGMTAYAGFFEICSPKKGETVFVTAAAGSVGQLVGQFAKMFGCYV
VGSAGSKEKVDLLKNKFGFDDAFNYKEESDYDTALKRHFPEGIDIYFDNVGGKMLEAVIN
NMRVHGRIAVCGMVSQYSLKQPEGVHNLLKLIPKQIRMQGFVVVDYYHLYPKFLEMVLPR
IKEGKVTYVEDISEGLESAPSALLGVYVGRNVGNQVVAVSRE
>tr|Q7XUK3|Q7XUK3_ORYSJ Os04g0497000 protein OS=Oryza sativa subsp. japonica GN=OSJNBa0067K08.13 PE=2 SV=2
MAATNKKIVLRNHVTGFPKESDMELVAATGAAPSRVPEGTDGAVLVKNLYLSCDPYMRGR
MSSHDGSYVDAFVVGEAITGYGVGKVVDSSHPGFKAGDLVWGMTGWEEYSLIKDPSRALF
AIRHPDLPLSYYTGLLGMAGFTAYVGFHEICAPREGERVYVSAASGAVGQLVGQFAKLMG
CYVVGSAGSDDKVRLLREKFGFDDAFNYKKESDLSAALKRCFPEGIDIYFENVGGAMLDA
VLLNMRVRGRVAACGMISQYNLEHPDPVHNLTAIVTKRLRIEGFIVSDHYARYREYEEKA
ARYVKEGKIAYVEDVAEGLENAPAALIGLFSGRNVGKQVVVVARE
>tr|Q8GWT2|Q8GWT2_ARATH Putative quinone oxidoreductase (At5g16980) OS=Arabidopsis thaliana GN=At5g16980/F2K13_130 PE=2 SV=1
MGGVQCYHLTHEHFKIQHTDVPLSYYTGLLGMPGMTAYVGFYEICSPKKGETVYVSAASG
AVGQLVGQFAKMMGCYVVGSAGSKEKVDLLKTKFGFDYAFNYKEEPDLSAALKRCFPNGI
DIYFENVGGKMLDAVLMNMNMHGRIAVCGMISQYNLENQEGVHNLSNIIYKRIRIQGFVV
SDFYDEYSKFLEFLHPHIKEGKITYVEDVADGLEKGPEALVGLFHGKNVGKQVVVIARE
>tr|Q8L865|Q8L865_ARATH Quinone oxidoreductase-like protein OS=Arabidopsis thaliana GN=At5g16970 PE=2 SV=1
MTATNKQVILKDYVSGFPTESDFDFTTTTVELRVPEGTNSVLVKNLYLSCDPYMRIRMGK
PDPSTAALAQAYTPGQPIQGYGVSRIIESGHPDYKKGDLLWGIVAWEEYSVITPMTHAHF
KIQHTDVPLSYYTGLLGMPGMTAYAGFYEVCSPKEGETVYVSAASGAVGQLVGQLAKMMG
CYVVGSAGSKEKVDLLKTKFGFDDAFNYKEESDLTAALKRCFTNGIDIYFENVGGKMLDA
VLVNMNMHGRIAVCGMISQYNLENQEGVHNLSNIIYKRIRIQGFVVSDFYDKYSKFLEFV
LPHIREGKITYVEDVADGLEKAPEALVGLFHGKNVGKQVVVVARE
>tr|Q8L997|Q8L997_ARATH Quinone oxidoreductase-like protein OS=Arabidopsis thaliana PE=2 SV=1
MATKINKQVVLLDYVTGFAKESDLVITSTTIDLRVPKGSMTALVKNLYLSCDPYMRNRMR
KPDPLSPATAQSFTPGKPISGFGVSKVIDSGHSDYEEGDLIWGAVGWEEYSVITPIPNLH
FKIHHTNFPLSYYTGLLGMPGMTAYVGFYEICTPKKGDTVFVSAASGAVGQLVGQFAKLM
GCYVVGSAGSKEKVDLLKNKFGFDDAFNYKEEHNLIGALKRCFPEGIDIYFENVGGKMLD
AVILNMRPHGRIAACGMISQYNLKNPEGIYGLSLITYKRIRIEGFNCFDYFHKYSEFLEF
VVPYIKEGKIKYVEDVADGLESAPAALVGLFHGKNVGKQLVLVSPS
>tr|Q8LA26|Q8LA26_ARATH Allyl alcohol dehydrogenase, putative OS=Arabidopsis thaliana PE=2 SV=1
MTNAEAVTVTNKQIIFPDYVTGFPKESDLKITTTTIDLRLPEGSTSVLVKNLYLSCDPYM
RICMGKPDPLSSSLVPPYKTGVPIIGLGVSKVIDSGHPDYKKGDLLWGLVGWEEYSVITL
TTYSHFKIEHTDVPLSYYTGLLGMPGMTAYAGFYEVCSPKKGETVFVSAASGAVGQLVGQ
FAKLMGCYVVGSAGSKEKVDLLKTKFGFDDAFNYKEEKDFSAALKRYFPEGIDIYFENVG
GKMLDAVLINMKLHGRVAVCGMISQYNLVDPEGVHNLPTILYKRIQLQGFGVCDFYDKYP
KFLDFVLPYIREGKITYVEDIAEGFESGPSALLGLFEGKNVGKQLFVVARE
>tr|Q8LC19|Q8LC19_ARATH Allyl alcohol dehydrogenase-like protein OS=Arabidopsis thaliana PE=2 SV=1
METTVKNKQVILRNYVKGIPKESDLMIITASDPVELKVKPGSAAVMVRNLYLSCDPYMGI
LMREPTPSTLALLDAFIPGKPIAGIGVSQVIDSDDPSFTKGDMIWGIVNWEEFSTINPAA
IFKIDVNINVPLSYYTGILGMIGLTAYAGFFEICSPKKGETVFVSAASGAVGQLVGQFAK
LMGCYVVGSAGSKQKVDLLLNKFGYDDAFNYKEEPDLDSALKRCVPKGIDIYFENVGGKM
LDAVLLNMKTYGRIAVCGMISQYHLETRDRLQNLPDIIFKKIRMQGFASYDFIDRFPKFL
EFVLPYIKEEKLAYVEDIVEGLENGPAALVGLLHGKNVGKQVLKVA
>tr|Q8LDI4|Q8LDI4_ARATH Quinone oxidoreductase-like protein OS=Arabidopsis thaliana PE=2 SV=1
MTTNKQVIFKDHVXXFPKESDFNFTTTTVELRVPEGSKSVLVKNLYLSCDPYMRSRMGKP
DPSSALAQAYAPGKPIYGYGVSRVIESGHPDYKKGDLLWGIVGWEEYSVITPMAHMHFKI
QHTDVPLSYYTGLLGMPGMTAYAGFYEVCSPKKGETVYVSAASGAVGQLVGQFAKMMGCY
VVGSAGSKEKVDLLKTKFGFDDAFNYKEESDLSAALKRCFPKGIDMYFENVGGKMLDAVL
LNMNPHGRIAVCGMISQYNLENQEGVHNLSNIIYKRIRIQGFVVSDFYDKYPKFLELVLP
RIKEGKITYVEDVADGLEKAPEALVGLFHGKNVGKQVVVIARE
>tr|Q8LEZ0|Q8LEZ0_ARATH Quinone oxidoreductase-like protein OS=Arabidopsis thaliana PE=2 SV=1
MANICIATTATNNQVILRDYVSGFPKESDLYIAAATVDLRVPPGSMAVLVKNLYLSCDPH
SRTRMGKPDPSSPTSMAHAFTIGKPISGFGVAKAIHSCHPNYKTGDLLWGRVGWEEYCVI
SPTPSSHFKIHHTDVPLSFYTGILGIPGLTAYVGFYEICSPKKGKTVFVSAASGAVGQLV
GQFAKMVGCYVVGSASSKEKVDLPKTKFGYDDAFNYKEEQDLSAALKRCFPKGIDIYFEN
VGGKMLDAVLQNMRTHGRIAACGMISQYNLKESEVLHNTATIVHKRIRVQGFAAVEFFDR
YSKFLDFILPHVREGKITYVEDIAQGLENGPSALIGLFHGKNVGKQLVEVARE
>tr|Q8LFN7|Q8LFN7_ARATH Quinone oxidoreductase-like protein OS=Arabidopsis thaliana PE=2 SV=1
MANIGVVTTATNNQVILRNYVSGFPKESDLYIAATTVDLRVPPGSMAVLVKNLYLSCDPF
SRIRMEKPDPSSPASLARAYSIGKPISGYGVAKAIDSGHPNYKTGDLLWGRVGWEEYSVI
NPTPSSHFKIHHADVPLSFYTGLLGIPGLTAYVGFYEICSPKKGETVFVSAASGAVGQLV
GQFAKMAGCYVVGSASSKEKVDLLKTKFGYDDAFNYKEEHDLSAALKRCFPEGIDIYFEN
VGGKMLEAVLENMRTHGRIAACGMISQYNLKEPEGVHNLASIVYKRIRVQGFAAVEFFDK
YSKFLDFILPYVREGKITYVEDIAQGLENGPSALIGLFHGKNVGKQLVAVARE
>tr|Q8LPM0|Q8LPM0_ARATH Allyl alcohol dehydrogenase-like protein (At3g59840) OS=Arabidopsis thaliana GN=At3g59840 PE=2 SV=1
METTVKNKQVILRNYVKGIPKESDLMIITASDPVELKVKPGSAAVMVRNLYLSCDPYMGI
LMREPTPSTLALLDAFIPGKPIAGIGVSQVIDSDDPSFTKGDMIWGIVNWEEFSTINPAA
IFKIDVNINVPLSYYTGILGMIGLTAYAGFFEICSPKKGDTVFVSAASGAVGQLVGQFAK
LMGCYVVGSAGSKQKVDLLLNKFGYDDAFNYKEEPDLDSALKRCVPKGIDIYFENVGGKM
LDAVLLNMKTYGRIAVCGMISQYHLETRDRLQNLPDIIFKKIRMQGFASYDFIDRFPKFL
EFVLPYIKEEKLAYVEDIVEGLENGPAALVGLLHGKNVGKQVLKVA
>tr|Q8S0M7|Q8S0M7_ORYSJ cDNA clone:001-119-D10, full insert sequence OS=Oryza sativa subsp. japonica GN=B1078G07.5 PE=2 SV=1
MEQQQAAPMARNRKVVLREYIAGRPPREDDMVLVDGGTVALRVPEAAAPAPAVLVKNLYL
SCDPYMRGRMRDFHGSYIPPFKPGSVIEGLGVARVVDSTHPGFSAGDIVSGMTGWEEYSL
IDRPEQLSKIQQSDIPLSYHLGLLGMPGFTAYAGFYEICSPKKGEFVFVSAASGAVGQIV
GQLAKLHGCYVVGSAGTNQKVELLKGKFGFDAAFNYKEEPDLTAALKRYFPEGIDIYFEN
VGGPMLDAVLLNMRTHGRIAVCGMVSQNALTDPVGIHNIFCLVPKRIRMQGFIQSDHLHM
FPQFVSDMAKHYRDGKIVYVEDMSIGLENAPAALVGLFSGKNVGKKVVCVSQELSQFTF
>tr|Q8VZ25|Q8VZ25_ARATH Putative quinone oxidoreductase OS=Arabidopsis thaliana GN=At5g17000 PE=2 SV=1
MTATNKQVVLKNYVSGFPKESDFDFKTTTVEFKLPGGSNSVLVKNLYLSCDPYMRIRMGK
PDPSTAALAQAYAPGKPIFGYGVSRVIESGHPDYKKGDLLWGIVGWEEYSVITPMTHMHF
KIQHTDIPLSYYTGLLGMPGMTAYAGFYEVCSPKEGETVYVSAASGAVGQLVGQFAKMMG
CYVVGSAGSTEKVNLLKTKFGFDDAFNYKEEPDLSAALKRCFPTGIDIYFENVGGKMLDA
VLLNMNPHGRIAVCGMISQYNLENQEGVHNLSNIIYKRIRIQGFAVFDFYEKYSKFLDFV
LPHIKEGKITYVEDVADGLEKGPEALVGLFHGKNVGKQVVVIARE
>tr|Q93Z72|Q93Z72_ARATH AT5g16970/F2K13_120 (Putative quinone oxidoreductase) OS=Arabidopsis thaliana GN=At5g17000 PE=2 SV=1
MTATNKQVVLKNYVSGFPKESDFDFKTTTVEFKLPGGSNSVLVKNLYLSCDPYMRIRMGK
PDPSTAALAQAYAPGKPIFGYGVSRVIESGHPDYKKGDLLWGIVGWEEYSVITPMTHMHF
KIQHTDIPLSYYTGLLGMPGMTAYAGFYEVCSPKEGETVYVSAASGAVGQLVGQFAKMMG
CYVVGSAGSTEKVDLLKTKFGFDDAFNYKEEPDLSAALKRCFPTGIDIYFENVGGKMLDA
VLLNMNPHGRIAVCGMISQYNLENQEGVHNLSNIIYKRIRIQGFAVFDFYEKYSKFLDFV
LPHIKEGKITYVEDVADGLEKGPEALVGLFHGKNVGKQVVVIARE
>tr|Q94C17|Q94C17_ARATH At1g65560/F5I14_32 OS=Arabidopsis thaliana PE=2 SV=1
MAGFTAYAGFNEICCPKKGDSVFVSAACGAVGQLVGQLAKLHGCYVVGSAGSKQKVEILK
NELGYDEAFNYKEEADLDTALKRYFPEGIDIYFDNVGGSMLDAALLNMKVRGRIALCGMV
SLQSLSTSSQGIKNLYSAIYKRLRLEGFLQSDYLHIFPQFLENVKRYYKEGKIVYVEDIS
EGLDLAPAALVGLFSGKNIGKQVVRVAKE
>tr|Q9C677|Q9C677_ARATH Allyl alcohol dehydrogenase, putative (Putative allyl alcohol dehydrogenase) OS=Arabidopsis thaliana GN=At1g26320 PE=2 SV=1
MTNAEAVTVTNKQIIFPDYVTGFPKESDLKITTTTIDLRLPEGSTSVLVKNLYLSCDPYM
RICMGKPDPLSSSLVPPYKTGVPIIGLGVSKVIDSGHPDYKKGDLLWGLVGWEEYSVITL
TTYSHFKIEHTDVPLSYYTGLLGMPGMTAYAGFYEVCSPKKGETVFVSAASGAVGQLVGQ
FAKLMGCYVVGSAGSKEKVYLLKTKFGFDDAFNYKEEKDFSAALKRYFPEGIDIYFENVG
GKMLDAVLINMKLHGRVAVCGMISQYNLVDPEGVHNLPTILYKRIQLQGFGVCDFYDKYP
KFLDFVLPYIREGKITYVEDIAEGFESGPSALLGLFEGKNVGKQLFVVARE
>tr|Q9FKC9|Q9FKC9_ARATH Allyl alcohol dehydrogenase; NADP-dependent oxidoreductase-like protein OS=Arabidopsis thaliana GN=At5g37980 PE=4 SV=1
MANISVVTTATNNQVILRNYVSGFPKESDLYIAATTVDLRVPPGSMAVLVKNLYLSCDPF
SRIRMEKPDPSSPASVARAYSIGKPISGFGVAKAIDSCHPNYKTGDLLWGRVGWEEYSVI
TPTPSSHFKIHHTDVPLSFYTGLLGIPGLTAYVGFYEICSPKKGETVFVSAASGAVGQLV
GQFAKMAGCYVVGSASSKEKVDLLKTKFGYDEAFNYKEEHDLSAALKRCFPEGIDIYFEN
VGGKMLDAVLENMRTHGRIAACGMISQYNLKEPEGVHNLASIVYKRIRVQGFAAVEFFDK
YSKFLDFILPYVREGKITYVEDIAQGLENGPSALIGLFHGKNVGKQLVAVARE
>tr|Q9FKD2|Q9FKD2_ARATH Allyl alcohol dehydrogenase; NADP-dependent oxidoreductase-like protein (At5g37940/K18L3_100) OS=Arabidopsis thaliana GN=At5g37940 PE=2 SV=1
MANICIATTATNNQVILRDYVSGFPKQSDLYIATTTIDLRVPPGSMAVLVKNLYLSCDPH
SRTRMGKPDPSSQASMAHAFTIGKPISGFGVAKAIDSGHPNYKTGDLLWGRVGWEEYSVI
TPTPSSHFKIHHTDVPLSFYTGLLGIPGLTAYVGFYEICSPKKGETVFVSAASGAVGQLV
GQFAKMAGCYVVGSASSKEKVDLLKTKFGYDDAFNYKEEKDLSAALKRCFPEGIDIYFEN
VGGKMLDAVLQNMRTHGRIAACGMISQYNLKEPEGLHNTATIVHKRIRVQDFAAVEFFDR
YSKFLDFILPHVREGKITYVEDIAQGLENGPSALIGLFHGKNVGKQLVEVARE
>tr|Q9LFK2|Q9LFK2_ARATH Quinone oxidoreductase-like protein OS=Arabidopsis thaliana GN=F2K13_150 PE=4 SV=1
MTATNKQVVLKNYVSGFPKESDFDFKTTTVEFKLPGGSNSVLVKNLYLSCDPYMRIRMGK
PDPSTAALAQAYAPGKPIFGYGVSRVIESGHPDYKKGDLLWGIVGWEEYSVITPMTHMHF
KIQHTDIPLSYYTGLLGMPGMTAYAGFYEVCSPKEGETVYVSAASGAVGQLVGQFAKMMG
CYVVGSAGSTEKVDLLKTKFGFDDAFNYKEEPDLSAALKRFSELLISKRLMSLTVRIGID
IYFENVGGKMLDAVLLNMNPHGRIAVCGMISQYNLENQEGVHNLSNIIYKRIRIQGFAVF
DFYEKYSKFLDFVLPHIKEGKITYVEDVADGLEKGPEALVGLFHGKNVGKQVVVIARE
>tr|Q9LFK4|Q9LFK4_ARATH Quinone oxidoreductase-like protein OS=Arabidopsis thaliana GN=F2K13_130 PE=4 SV=1
MTTATNKQVILKDYVSGFPTESNFDFTTTTVELRVPEGTNSVLVKNLYLSCDPYMRICMG
KPNPSTAALAQAYTPGQCYHLTHEHFKIQHTDVPLSYYTGLLGMPGMTAYVGFYEICSPK
KGETVYVSAASGAVGQLVGQFAKMMGCYVVGSAGSKEKVDLLKTKFGFDYAFNYKEEPDL
SAALKRCFPNGIDIYFENVGGKMLDAVLMNMNMHGRIAVCGMISQYNLENQEGVHNLSNI
IYKRIRIQGFVVSDFYDEYSKFLEFLHPHIKEGKITYVEDVADGLEKGPEALVGLFHGKN
VGKQVVVIARE
>tr|Q9LFK5|Q9LFK5_ARATH Quinone oxidoreductase-like protein OS=Arabidopsis thaliana GN=F2K13_110 PE=4 SV=1
MATTINKQVVLLDYVTGFAKESDLVITSTTIDLRVLKGSMTALVKNLYLSCDPYMRNRMR
KPDPLSPATAQSFTPGKPISGFGVSKVIDSGHSDYEEGDLIWGAVGWEEYSVITPIPNLH
FKIHHTNFPLSYYTGLLGMPGMTAYVGFYEICTPKKGDTVFVSAASGAVGQLVGQFAKLM
GCYVVGSAGSKEKVDLLKNKFGFDDAFNYKEEHNLIGALKRCFPEGIDIYFENVGGKMLD
AVILNMRPHGRIAACGMISQYNLKNPEGIYGLSLITYKRIRIEGFNCFDYFHKYSEFLEF
VVPYIKEGKIKYVEDVADGLESAPAALVGLFHGKNVGKQLVVVSPS
>tr|Q9LTB4|Q9LTB4_ARATH NADP-dependent oxidoreductase-like (Oxidoreductase like protein) (At5g38000) OS=Arabidopsis thaliana GN=At5g38000 PE=2 SV=1
MANIGVVTTATNNQVIFRNYVNGFPKESDLYIAASTVDLRVPPGSMAVLVKNLYLSCDPH
SRTRMGKPDPSSPASMAHAFTIGKPISGFGVAKAIDSGHPNYKTGDLLWGRVGWEEYSVI
TPTPSSHFKIHHTDVPLSFYTGLLGIPGLTAYIGFYEICSPKKGETVFVSAASGAVGQLV
GQFAKMAGCYVVGSASSEEKVDLLKTKFGYDDAFNYKEEKDLSAALKRCFPEGIDIYFEN
VGGKMLEAVLENMRTHGRIAACGMISQYNLKKPEVLHNTATIVHKRIRVQGFAAVEFFDR
YSKFLDFILPHVREGKLTYVEDISQGLENGPSALIGLFHGKNVGKQLVEVARV
>tr|Q9M1Z0|Q9M1Z0_ARATH Allyl alcohol dehydrogenase-like protein OS=Arabidopsis thaliana GN=F24G16.110 PE=4 SV=1
METTVKNKQVILRNYVKGIPKESDLMIITASDPVELKVKPGSAAVMVRNLYLSCDPYMGI
LMREPTPSTLALLDAFIPGKPIAGIGVSQVIDSDDPSFTKGDMIWGIVNWEEFSTINPAA
IFKIDVNINVPLSYYTGILGMIGLTAYAGFFEICSPKKGDTVFVSAASGAVGQLVGQFAK
LMGCYVVGSAGSKQKVDLLLNKFGYDDAFNYKEEPDLDSALKRCVPKGIDIYFENVGGKM
LDAVLLNMKTYGRIAVCGMISQYHLETRDRLQNLPDIIFKKIRMQGFASYDFIDRFPKFL
EFVLPYIKEEKLAYVEDIVEGLENGPAALVGLLHGKNVGKQVLKGKKINPNSSDYNLRTT
DSRVAMGILSWFTGSPKPSQSETSKPEMIQMPKSETPAPGMNGAIEVPRPDRATVFEFGS
VAATGDRVTLAGYCPVSDDLEPCRWEILPADGKDAPQFRVVF
>tr|Q9M9M7|Q9M9M7_ARATH Putative NADP-dependent oxidoreductase OS=Arabidopsis thaliana GN=At3g03080 PE=4 SV=1
MATSGNATVANKQVILRDYVTGFPKESDLIFTDSTIDLKIPEGSKTVLVKNLYLSCDPYM
RIRMGKPDPGTAALAPHYIPGEPIYGFSVSKVIDSGHPDYKKGDLLWGLVGWGEYSLITP
DFSHYKIQHTDVPLSYYTGLLGMPGMTAYAGFYEICSPKKGETVFVSAASGAVGQLVGQF
AKIMGCYVVGSAGSNEKVDLLKNKFGFDDAFNYKAEPDLNAALKRCFPEGIDIYFENVGG
KMLDAVLLNMKLHGRIAVCGMISQYNLEDQEGVHNLANVIYKRIRIKGFVVSDYFDKHLK
FLDFVLPYIREGKITYVEDVVEGLENGPSALLGLFHGKNVGKQLIAVARE
>tr|Q9SLN8|Q9SLN8_TOBAC Allyl alcohol dehydrogenase OS=Nicotiana tabacum GN=NtADH PE=2 SV=1
MAEEVSNKQVILKNYVTGYPKESDMEIKNVTIKLKVPEGSNDVVVKNLYLSCDPYMRSRM
RKIEGSYVESFAPGSPITGYGVAKVLESGDPKFQKGDLVWGMTGWEEYSIITPTQTLFKI
HDKDVPLSYYTGILGMPGMTAYAGFHEVCSPKKGETVFVSAASGAVGQLVGQFAKMLGCY
VVGSAGSKEKVDLLKSKFGFDEAFNYKEEQDLSAALKRYFPDGIDIYFENVGGKMLDAVL
VNMKLYGRIAVCGMISQYNLEQTEGVHNLFCLITKRIRMEGFLVFDYYHLYPKYLEMVIP
QIKAGKVVYVEDVAHGLESAPTALVGLFSGRNIGKQVVMVSRE
>tr|A0HHP1|A0HHP1_COMTE Alcohol dehydrogenase, zinc-binding OS=Comamonas testosteroni KF-1 GN=CtesDRAFT_1303 PE=4 SV=1
MTVNQQILLDNRPQGEAVESNFKLVQSPLPAVGEGQVLVRHHYLSLDPYMRGRMNDSKSY
AQPQPLGEVMQGGTVGEIVESRHPKFKAGDKVVGMGGWQEYSLLDPSVPGALRKVDTTHV
PLSYYLGAVGMPGVTAWYGLVKIINPKAGETMVVSAATGAVGSAFVALAKARGCRVVGIA
GGAEKCRYAVHELGFDACIDYREHPDVKTMAKALKDACPNGIDGYFENVGGYIFDAVLLR
TNAFARVALCGMIAGYDGQPLPLANPALLLVNRIKLEGFIVSEHMEVWGEALTELGGLVA
AGKLKPRETISQGLASAPGAFLGLLKGKNFGKQLVKLI
>tr|A0Y3I3|A0Y3I3_9GAMM Putative Zinc-binding NADPH:quinone reductase/dehydrogenase/oxidoreductase OS=Alteromonadales bacterium TW-7 GN=ATW7_01380 PE=4 SV=1
MSATSRQLTLASRPHGAPTDKNFELKTVDIPALKDGEVLLRTIYLSLDPYMRGRMSDAKS
YADPVNVGDVMVGATVCQVEESKNDKFSEGEWVLAYTGWQSYAISNGEGLMQLGKEPANP
SYALGIMGMPGFTAYMGLLDIGAPKEGETVVVAAATGPVGATVGQIAKIKGCKVVGVAGG
SEKCAHAVEKLGFDACIDHKADDFAEQLEKACDNGIDVYYENVGGKVFDAVLPLLNTAAR
VPLCGLVSQYNATSLPEGPDRMGMLMGQLLTKRIKMQGFIIFDDYGHRYDEFAQDMQKWL
QDGKVQYREHMVEGIENTVSAFNDMISGKNFGKTVVKINDAL
>tr|A0Y7R6|A0Y7R6_9GAMM Quinone oxidoreductase OS=marine gamma proteobacterium HTCC2143 GN=GP2143_12981 PE=4 SV=1
MLARTPLEGYPTDGDFRLDSSSIPEPADGQCVSRTLYLSLDPYQWGRRRSGVEQVGDVCH
GRTVSAVIKSRHPHFNEGDIIFSTHGWQDYGLTGSGISTFGYMLPRRVEPALAPISSALG
VLGMLGLTAYAGTALQCQPKAGETFVVSAASGGVGQIAGQIAKIYGCRVVGIAGAQAKCD
FLQQSLGFDAAVSHLSEDFADQLASACPDGIDMYFENVGGKVFNAVLPLFNRAARISRCG
LISQYGNTDGLDPLQTWQHIGQAVFDQQAMTIHSLFVGDYVADHQKPFLEIMSQWVANGK
VKYREDLWTGLEQAPAAFTAMLAGKNFGKTMIAVGDDPTLTDAISHRRSDGNILA
>tr|A0Y7W7|A0Y7W7_9GAMM Quinone oxidoreductase OS=marine gamma proteobacterium HTCC2143 GN=GP2143_13236 PE=4 SV=1
MPLDENFTYETIEIPSISDGQVLVEAQWLSLDPYMRGRMSAAKSYAPPIEIGAVIVGEFA
GVIIESKHSDFKVGEHVCCQGGWQDHAVVDGDEPSLHKVDASLLPLSAYLGVAGMPGRTA
YFGLLEKGRPQEGETVVVSAASGAVGSVVGQIAKMKGCRVVGVAGGQEKCDYVINELGFD
ACVDYKAGNLNADLAAACPGGIDVYFENVGGDTSRAVAKLLNSGARIPVCGYISNYNDSR
ENRTETPFHIFGALNPVPEHGFFLVHESEKTPQEMTEELASWINQGKLKYRESVVEGLQN
APEAFRGLLTGKNFGKQLIKITG
>tr|A0Y8M8|A0Y8M8_9GAMM Probable oxidoreductase OS=marine gamma proteobacterium HTCC2143 GN=GP2143_14541 PE=4 SV=1
MEINRQWLLAKRPSGMVGPENFKYAETPVPVPGIGEVLVKNLFLSFDPTQRGWMVDQPGY
LPPVNIGEPMRAGSVGQVVESLHAEFSVGDLVQTTGCWQDYVVVAPGQGPMGLSKLPPGV
SPEMMLSVLGITGLTAYFGLLDLGQPRPGETVLISGAAGATGSVVGQIAKLKGCRVVGIA
GGSEKCAWLQKEAGFDAVIDYKNENVRAQIAHHCPDKWDVFFDNVGGTILEDALEHLNLR
SRVVLCGGIAGYNATEPLPGPSNLMKLVTNRSRMEGFIILDYLPRAAEAVKDIMAWVASG
ELKFQIDLQEGFEHIPATLQRLYTGKNFGKQLLKIADPVSV
>tr|A0YAD0|A0YAD0_9GAMM Putative oxidoreductase OS=marine gamma proteobacterium HTCC2143 GN=GP2143_17551 PE=4 SV=1
MSLTTKEVQLKSRPDGIPAASDFEIVARKIPSPDDSQVLIQNIFMSVDPYMRGRMRDDFQ
LGAVMEGATVGKVIESRHPDFQVGDYVTHWKGWREHYLSDGKDLDKVDPDLAPLSAYLGV
LGFPGLTAYGGLLTTGALQDGESVFVSAASGAVGSLVGQIAKIKGCTVVGSAGSDEKVTH
LIEEFGFDHAFNYKTADIDAELTKALPRGIDVYFENVGGPQLEAALNHMRMYGRIPLCGM
ISMYNNGPTIAPGPKNLSAMIYKRVTMKGLVTPDYIDQQAQFREDVGQWIKDGKVKYKET
IHQGIESAPQSFIELFSGGNEGKMLVQLAEQ
>tr|A0YAN1|A0YAN1_9GAMM Putative oxidoreductase OS=marine gamma proteobacterium HTCC2143 GN=GP2143_18056 PE=4 SV=1
MEENRQVLIDSLPGGKLEITNYKLHQSPVPVAGDGEVLCRTLWVTVAAGARAGLQGSASY
AGAPKTGVVMNGAAVATVVASQALGFSEGDLVICNAGWQDYSVHSASVLQKIEGSVDPVH
HLGVLGTNGVTAYFGLLDIGKPKAGETVLVSACGGSVGHIVAQLAKLKGCRVVGTAGSDA
KAQKLQAQLGIDAVVNYKSPDFRQLLKEATPNGIDVYFDNTGGDILGSALFRMNEHGRIA
CCGVVSQYDTSSPSPGPKGIPGLLVNKRITMRGFLVFDYKERYDEAKKQLSEWIVSGKLT
PLVDEVIGLENAPDAFVDLLAGGNIGTRVIRVSE
>tr|A0YAQ6|A0YAQ6_9GAMM Putative zinc-binding dehydrogenase OS=marine gamma proteobacterium HTCC2143 GN=GP2143_18181 PE=4 SV=1
MLPIDAAPVFNWRILQVPFTMGLLGQRWLTRVRCINTTIHNDKKESFMPIDRRTFTLSTV
SALSALALSPTVLAGEEKNKRIVLASRPVGKPTLENFRIEDVAIPKIADGQILLKTKYLS
LDPYMRGRMNAGKSYASRVELGDVMVGGTVSEVVESRNSTFNRGDLVSSYSGWQSYEVSS
GQGIMKLDPRIPKTSYALGVLGMPGLTGYVGLMDIGEPKAGETVVLAASTGAVGSVVGQL
AKSKGCRVVGIAGAKEKCEYAVKELGYDACVSHYDSDMAQQLEAECPQGIDVYFENVGGS
SWEAVMPLLNNHARIPVCGLIANYNATSLPPGPDRMSMLQSMILTKSIRMQGFIASDYFH
RIPELVEEIGPLLASGQMKYKEHVVDGLDNAPEAFFGLFRGANFGKLVVKVS
>tr|A0YFD1|A0YFD1_9GAMM Probable nadp-dependent oxidoreductase oxidoreductase protein OS=marine gamma proteobacterium HTCC2143 GN=GP2143_09075 PE=4 SV=1
MLVRNFIGSVDPGMRSILSGVDSYAQVLKPGSIISGATIGVVEDSHHPKFAIGDVVSGGF
GWTELGVSDGRGLLKLTDRRVPYSCHIGVLGVPGLTAFFGLERIAQLKDNETLLVTSAAG
TVGATAGQLAKLRGCHVTGIAGSDDKCSWLKNVCGFDEVINYKTVGDLDMAIAEACSGGI
DVLFDNVGNTMIDRVIPRMKVGGRIVVSGQVADYNKAPEDVPGIHNTSAFITHRLRMEGL
VVYDDFRDFSRAKEEMIGHIMKGDLHYREHVTEGVANMPEAFISLFTGESFGRRLVQLGD
IPEQRQ
>tr|A0YFZ1|A0YFZ1_9GAMM Putative dehydrogenase OS=marine gamma proteobacterium HTCC2143 GN=GP2143_01820 PE=4 SV=1
MPSSKEIHLKSRPRGLPTADNFEFVEVDVSEPGENEVLVQNIYMSVDPYMRGRMREDFAL
GEVLAGGAVGKVVASKHNDFQAGDYVSNFSGWREYFLSNGEDLTKVDASLAPLSCYLGVL
GMPGLTAYGGLLVTGELKDGETVFVSAASGAVGSVVGQIAKVKGCTVIGSAGSDEKVAEL
INEFGFDHAFNYKTADPLTELRKAAPDGIDVYFENVGGIQLEAALTHMKINGRIPICGMI
STYNDAGTASPGPRNLTETIYKFITMKGFVVSGFGAQQPQFVEDMAGWIKSGEVKYHETI
FDGIDSAPTAFMGLFDGTNNGKMLVQLADQ
>tr|A0YG04|A0YG04_9GAMM Probable NADP-dependent oxidoreductase OS=marine gamma proteobacterium HTCC2143 GN=GP2143_01885 PE=4 SV=1
MTAINNTKIVLKSRPVGMPVDSDFEILSVPQRAPGSDEMLLKTLWLSLDPYMRGRMSDRK
SYAKPLELGDVITGGIVSQVVESNIADYPVGTLVSGMYGWQSYAIAKADDYRLFKVDPEL
APISTAVGTTGMPGQTAYFGLLRVGEPKAGETVVVSAASGAVGSVVGQIAKIEGCRAVGI
AGGQAKCDYVINELGFDACVDYKAEDFPQQLAAACPAGVDVYFENVGGAVLEAVAPLLNK
GARVPICGYISAYNATSEDQIRTPEEVFNGLAHPPFNRFFIVTEWIEEFEESTRRLGQWI
KEGKLKYRETVVEGIDSAPSAFRMLFTGENFGKLMIKVADPV
>tr|A0Z1G0|A0Z1G0_9GAMM Probable oxidoreductase OS=marine gamma proteobacterium HTCC2080 GN=MGP2080_07057 PE=4 SV=1
MTINRQWLLAERPSGMVGLHNFEYAETPIPEPKNNEVLVKNLFLSFDPAQRNWMVDRKAY
LPPVAIGAPMRAASVGEVVDSRHADYQVGDLVQTTGYWQDYVVAAPGEGPMGLVKLPPGV
SPEMMLSVLGITGLTAYFGLLDVGQPKAGDTVLVSGAAGSTGSFVGQIAKIKGCRVVGIA
GGPDKCRWLEETAGFDAVIDYKNEDVSEQIAHHCPDKWDVFFDNVGGPILEAAIDHINLR
SRIVLCGSISGYNATAPIPGPSNLSNLTINRARMEGFVILDYMPRAMEAIQDLMAWVASG
DLVYQVDLQEGFDNIPATLQRLYTGQNLGKQLLKIS
>tr|A0Z3V2|A0Z3V2_9GAMM Alcohol dehydrogenase, zinc-containing OS=marine gamma proteobacterium HTCC2080 GN=MGP2080_02171 PE=4 SV=1
MTVNRQWLLAKRPDGMIGPDNFKYTETPVPTPGDQEVLIRNLYFSFDPTQRNWMVDRPSY
LPPVGLGEVMRAGSVGQVVESRHSDFNVGDLVQTTGCWQDYVVLAPGEGPMGLNVLPPGV
PPELMLSVLGITGITAYFGLLDVGKPIAGDTVLVSGAAGATGSVAAQIARIKGCRVVGIA
GGPEKCAWLTDSAKLDVAIDYKAGDLDAQIGAACPDKWNVFFDNVGGSTMQAALNHISLN
ARIAMCGGISGYNDIEPQPGPNNLMNLVTNRGRMEGFIILDYLHRAAEAVQELIGWVGSG
EIQYQVDVQEGFDNIPATLQRLYTGQNKGKQLLKIADPE
>tr|A0Z5Q4|A0Z5Q4_9GAMM Oxidoreductase, zinc-binding protein OS=marine gamma proteobacterium HTCC2080 GN=MGP2080_13108 PE=4 SV=1
MPRAVNLARHPTGAVRPEDFEVVEAPRPEVPEGWFLIKNRVFSLDAGFRQWMSAGAGDNY
LTGMQLNEPVQSIVLGEVVESRHPDFEVGTLVNARTAWEEMSLLDGTDLCSPLLAAEDLP
LSEYMSTLGPTGMTAWLGLNHIGQPKPGDVVVVSAAGGAVGTIVGQLAKAAGCRTIGLVS
SAAKAQWLTDEVGYDLAISREAHPDLAQALIEAAPEGIDIFFDNVGGSVLNTVMQHLQEG
ARLVLCGAISQYEAEVEPVSHTWELITKRARMEGFMFSDYTDEFPAVIEAMEKLLRAGEL
KTFDQCYQGIEQTPTAFCDMMSGASRGKCLVVLED
>tr|A0Z5Q8|A0Z5Q8_9GAMM YfmJ OS=marine gamma proteobacterium HTCC2080 GN=MGP2080_13128 PE=4 SV=1
MTKQQWTLKARPQGIPDRSEVDIETRTIDHVPDEHLLIECLYFSMDPAIRGWMSDVPNYL
PPIPLGDSVRSSVVGKVLQSEADGFSTGDLVVGTGGWETHGVVPAAYFSVIPPDSPFPAH
YYLSALGAVGLTPYFGLLRAGKAAAGQTLLMSAAAGAVGSIGGQIGKILGQRVVGIAGSD
EKCRWVTDELGFDSCINYKTCGDMEQAIRGACPEGVDLFFDNVGGEILDAALMNLNKDAN
IVFCGSISNYNATEPVPGPYNWWQVLARSVTVQGYLISDYLSEFPEGQAQISEWINSGQL
KFKEHIVDGFENTLDAYNLLFEGKNDGKLMVKV
>tr|A0Z5T0|A0Z5T0_9GAMM Alcohol dehydrogenase, zinc-binding protein OS=marine gamma proteobacterium HTCC2080 GN=MGP2080_13238 PE=4 SV=1
MSNRQVVLAAHPQGVPAASDFRLVEAHVPKAGPGQMVVRNLYLSLEAAIRSWLDGTANYF
EPIALGGAIRGPSIARVETSQLMDFEPGDLVFGLHHWEDYSLSDGNTVLLRKLTPNPTLP
LSWYAGALGGSGQTAYVGLHRIGGIKPGETVLVSAAAGATGSMACQIAALEGCRVVGIVG
ADDKAEVVLEELGAHAVVNYRKEPDLAAALARTCPEGVDVYFDNVGGVTLDAALMTMAQG
GRIVGCGMISDYNSAATPTPLYNLWQVVERQLKMQGFLLYSYLDDLPAASAALEAWLLSG
KLKAMENITQGLSEAGAAYSAMMAGTTKGKNLVAVGER
>tr|A0Z6C6|A0Z6C6_9GAMM YfmJ OS=marine gamma proteobacterium HTCC2080 GN=MGP2080_08916 PE=4 SV=1
MTQVKSVVLARRPKGNPVAEDFQVEVSDLPTLRDGELLCHNHFVSLDAGFRNWMNEGSGD
AVLPAMELGEPVCGLVLGEVIDSLNPLYAQGDMLMARFAWQTHSISDGSDFIARLPATLE
FDPAAYMGVLGDTGMSAYFGMTDILKPSSNDCVLISGAGGAVGSIAGQLAKKSGARVVGL
VGSEEKGQWICDVLGYDAAVVRGDADNMAEAIRKVCPEGVDAFFDNVGGEALEAAISNMN
HRGRMALCGAVSSYGVPAYGPSNLFEIVTKEIRAEGFMTHFRHDRYEEAREALSEGLRSG
ALASPEYRLQGIHQIGQAYADLFAGRNFGKTIVEL
>tr|A1ZDZ1|A1ZDZ1_9SPHI Oxidoreductase, zinc-binding dehydrogenase family protein OS=Microscilla marina ATCC 23134 GN=M23134_04132 PE=4 SV=1
MNKQVILKQRPVGLPDESTWETVKADIPAAKDGEVVVKQHYISLDPAMRGWMNDSKSYLP
PVGIGEVMRAGSVGEVVESKHPDFQVGDYLSGWGGVQQYAATDAKGWFKVDPNLVSLPTY
IGTLGMPGMTAYFGILEVGKIKEGETVLISGAAGAVGSIAGQIAKIKGCKVVGIAGGAEK
CAYLKDELGFDGAIDYKNEDIQAAIKRECPKGVDVYFDNVGGDILDAALANLRMHGRVPL
CGAISQYNSTEGIAGPKNYLSLLVNRGTMQGFIILDYVKDYQKAAMEMGTWMAQGKLKSR
EDVHEGIENFRETFLRLFSGEKLGKLVLKVMDN
>tr|A2TNH6|A2TNH6_9FLAO YfmJ OS=Dokdonia donghaensis MED134 GN=MED134_06249 PE=4 SV=1
MNTTKVILLKNRPSGKPSSSDFEFTEEQVPEINDGEILLETTYVSVDPYLRGRMQDAKSY
VPPFELNKPIHSGVVAKVIATKNDNFKEGDYVSGMLDWKEVQKSTGEELHKVSKDNAPLP
AYLGTLGMTGLTAYFGLKEIGKPKEGETILVSGAAGAVGSIVGQIAKIKGCRVVGVAGSD
EKIEKLKKDFGYDDGFNYNTEDDLNAAIQRTCPDGVDIYWDNVGGELSDAVFFNINQKAR
IINCGAIAVYNDNKVPTGVSPQVFLIKNSALMQGFIVSNYMDSFPEGVQQLSKWYGEGKL
HHEDTIVEGFENIPQAFIDLFDGKNTGKMLVKI
>tr|A2U237|A2U237_9FLAO Zinc-binding dehydrogenase OS=Polaribacter sp. MED152 GN=MED152_02200 PE=4 SV=1
MTNKQIIFKKRPSGVPDADTWELQTNEVPELEEGEILVQHHYISLDPAMRGWMNDTKSYI
PPVEIDAVMRAGSVGKVIKNNGNPKFEIGDTVTSWGGVQQYAITNGDGWYKVDTNLAPMP
MYIGTLGMPGMTAYFGITEVGKIVEGDIVLVSGAAGAVGSIVGQIAKIKGCTVIGIAGGK
EKCDYIVNELGFDDAIDYKSENIYSALKQKCPQGVDVFFDNVGGKILDAALSKLRMHARV
VICGAISQYNNKSKVDGPSNYLSLLVTRSTMQGMVVMDYTKKFGEAAKQMGIWMKEGKLK
SKEDIYEGIENFHETYNRLFSGDKKGKLVLKVIED
>tr|A2UAK9|A2UAK9_BACCO Alcohol dehydrogenase, zinc-binding OS=Bacillus coagulans 36D1 GN=BcoaDRAFT_1261 PE=4 SV=1
MDGNKKQIRLARRPVGTPTMEDFAFTEAPIGTPGEGEVLIRNVYISVDPYLRGRMEDVKS
YIPPFQLNDVIVSGVIGQVVASQSAQFKKGDIVIGTLGWETYSIAHEKTIRKLDPDLAPI
TTHLGIIGMTGLTAYFGLLDIGKPKAGETVVVSGAAGAVGSTVGQIAKIKGARAVGIAGS
EEKCRYLTETLGFDAAINYKTENVRKALKEACPDGVDVYFDNVGGEISDAVFPLLNDFAR
IPVCGAISAYNKTEPDVGPRVQQYLIKTSSLMQGFTVGHYSSRFKEAGAQLAAWLNEGKL
KYEETITEGFDSIIDAFLDLFKGKNIGKQLVKISEFE
>tr|A2VYU1|A2VYU1_9BURK Putative uncharacterized protein OS=Burkholderia cenocepacia PC184 GN=BCPG_03227 PE=4 SV=1
MPQSKTANRQIVLNSRPVGAPTPDNFRAETADVPVPGPGQVLLRTVWLSLDPYMRGRMSD
APSYAPPAELGQPMVGGTVSRVVSSNLPAFREGDLVVAGAGWQDYALSDGRDLIPLGRDF
AHPSYALGVFGMPGFTAYTGLLKIGEPEAGETVVVAAASGAVGAVVGQIAKLKGCRVVGV
AGGADKCAYVTGTLGFDACVDHHDPAFAAKLKDACPNGIDVYFENVGGAVFDAVWPLLND
HARVPVCGIIAHYNDAAYDDNALSTGRDRVPALMGAILRKRIRVQGFIILDHYATGYASF
LKDMSEWVAQGKVKTLEDVVPDLADAPQALIGLLAGKNFGKVVVRVGPDELA
>tr|A2W044|A2W044_9BURK Putative uncharacterized protein OS=Burkholderia cenocepacia PC184 GN=BCPG_03700 PE=4 SV=1
MSTPVNRQLLLKTRPEGRVGREHFSLVETPVPALADGEVLVRVLYLSMDPTNRVWMSDVP
QYLPPVAIGEVMRALGIGRVVASRHAGFAEGDLVQGLVGWQDYAVVPAEQVAQLVKLPAQ
SGLPLPTLLGACGMSGLTAYYGLTDIAPVQPGETLVVSAAAGSVGSIAGQIGKIHGARVV
GIAGGADKCRYLTETLGFDAAVDYKSDDFRQQLKAATPDGVHVNFENVGGEVMRAVLSRM
VIGGRVALCGVISNYNSGRAADDVGVLISKRLTMRGFLILDYRKSREAVQTLAGWLRDGR
LKAEETVADGLENAPDVLNRLFDGDHRGKLVLRVDPDA
>tr|A2WDI3|A2WDI3_9BURK Putative uncharacterized protein OS=Burkholderia dolosa AUO158 GN=BDAG_02808 PE=4 SV=1
MSTLVNRQLLLKTRPEGRVGREHFSLVETPVPALADGDVLVRVLYLSMDPTNRVWMSDVP
QYLPPVAIGDVMRALGIGRVVASRHAGFAEGDLVQGLVGWQDYARVPAEQAAQLVKLPAQ
SGLPLPTLLGACGMSGLTAYYGLTEIAPVQPGETLVVSAAAGSVGSIAGQIGKIHGARVV
GIAGGADKCRYLTDTLGFDAAVDYKADDFREQLKAATPDGVHVNFENVGGDVMRAVLSRM
VIGGRIALCGVISNYNSGRAADDVGVLISKRLTMRGFLILDYRKSREAVQTLAGWLRDGR
LKAEETVADGLENAPDVLNRLFDGDHRGKLVLRVDPAA
>tr|A2WF01|A2WF01_9BURK Putative uncharacterized protein OS=Burkholderia dolosa AUO158 GN=BDAG_03347 PE=4 SV=1
MPQSKSVNRRIVLNSRPVGAPTANDFRIETGDVPTPGAGQVLLRTVWLSLDPYMRGRMSD
APSYAPPVALGDVMVGGTVSSVVSSNLPAYREGDLVVAAAGWQDYALSDGSDLIALGRDF
AHPSHALGVLGMPGFTAYTGLLKIGEPKAGETVVVAAASGAVGAVVGQIAKLKGCRVIGV
AGGADKCAYVTDTLGFDACLDHRDPAFAAKLKEACPNGIDVYFENVGGAVFDAVWPLLND
DARVPVCGLIAHYNDTAPPAGPDRVPALMTTILRKRIRMQGFIILDHYATGYAPFLKDMS
EWVAQGKVKALEDVVPDLADAPAALIGLLAGKNFGKVVVRVGPDELA
>tr|A3JFI9|A3JFI9_9ALTE Predicted NADP-dependent oxidoreductase OS=Marinobacter sp. ELB17 GN=MELB17_06124 PE=4 SV=1
MSTYKAINLVKHLKGKPGPELFEVVEKTVPEPGDGEFLVKQAFMSMDPAMMGWMTGDTDS
YIPPVELGTVMRSSGVGEVVASKHADFAVGDQVMGMFGWQEMALTDGKGINKVDKKIPLE
MALAVFALPGLTATQGLFGCGHLKSGETLVVSGAAGSVGSIVGQLAKAEGLRVIGVVGSQ
EKADWIINELGFDGAVNYKTDDLGAKLDELVPNGIDVYFENTGGPIQHYVFDRMNAHGRI
VVCGMIADYTAETLRPGPSWMRIIKKRLSIQGFTMPDHMHKAQELQAKLAPYVQNGDIKY
RTHVLEGLESAMDGLNLFLSGGNKGKLMVKI
>tr|A3JFJ6|A3JFJ6_9ALTE Predicted NADP-dependent oxidoreductase OS=Marinobacter sp. ELB17 GN=MELB17_06159 PE=4 SV=1
MSTYKAINLVKRNEGHIGPELFEMVEKTAPQPADGEFVVKQAYMSLDPAMMGWMTADTDS
YIPRVELGTVMRSSGIGEVVASNHADFAVGDQVMGMFGWQEMALTDGTGVNKVDKKIPPE
MALSVFALPGLTATQGLFGCGHPKAGETLVVSGAAGSVGSIVGQLAKAEGLRVIGVVGSD
EKAGWIINELGFDGAVNYKIDDLGAKLDELAPEGVDVYFENTGGPIQDAVFERMNAHGRI
VVCGMIADYTSANPSPGPNWMRIIKKRLKIQGFTMPDHMHKAGELQAKLAPYVQSGQVKY
RAHVLEGLESAMGGLSLFLTGDNKGKLMVRL
>tr|A3JQV5|A3JQV5_9RHOB Oxidoreductase, zinc-binding protein OS=Rhodobacterales bacterium HTCC2150 GN=RB2150_06578 PE=4 SV=1
MSDLNTCVILKSRPIGIPTPEYFDIIEKPIASLSDGQVLVRTDYWSVEPAMRGWVNDAPN
YSPPVPIGDVMRSFATGEVIKSRDANFAVGDQVTGLFGWQTHAVVDGTTISRKITETDLP
NSLALGVLGINGVTAYCGFLDLCQPTSGETVVVSTAAGAVGSAVGQLAKIHGCRTIGITS
SAAKIDQCKNDFGFDEAISYKSPDFKTELTSTLPDGVDCYFDNTSGDISDAVMCHLALNA
RITICGTAAHSDWDPIPMGPRVHRQMLVARAKMQGFLVFDHKERFPHAINALANWVRDGS
LKYNEHILDGPAAATDAIGMLYRGENTGKLLVRV
>tr|A3K3I2|A3K3I2_9RHOB NADP-dependent oxidoreductase, L4bD family protein OS=Sagittula stellata E-37 GN=SSE37_11149 PE=4 SV=1
MPSQMTRIAMARHPEGDPVAEDFSLERGAMPEPAEGEILVEVTLLSLDPYMRGRMAPVKS
YAPSLSVGDTMTGQGVGRVISSKADGFAEGDLVTGMTGWASHAVLKGNEARKLDSDLPPS
TALGVLGMPGFTAWTGLKKYGRPKAGETLVVAAATGPVGAMVGQLAKSQGLRTVAIAGGP
EKCRIATETFGFDAAIDHRAHDAASLRKALEEAAPDGIDIYWENVGGKVLEAVLPLMNVH
GRIPLCGTIAWYSGSDDIADGLPTVWRSILTKRLSVNGLIIFDHWDGFPDFLREVTPKVA
ADQITWLEDVAEGLENAPAAFMAMLKGGNTGKQIVKLS
>tr|A3KSK9|A3KSK9_PSEAE Putative uncharacterized protein OS=Pseudomonas aeruginosa C3719 GN=PACG_00617 PE=4 SV=1
MTSQINRQYQLAQRPSGLPGRDTFSFVETPLGEPAEGQILVKNEYLSLDPAMRGWMNDAR
SYIPPVGIGEVMRALGVGKVLVSKHPGFQAGDYVNGALGVQDYFIGEPKGFYKVDPSRAP
LPRYLSALGMTGMTAYFALLDVGQPKNGETVVISGAAGAVGSVAGQIARLRGCRVVGIAG
GAEKCRFLVEELGFDGAIDYKNEDLAAGLKRECPKGIDVFFDNVGGEILDTVLTRIAFKA
RIVLCGAISQYNNKEAVRGPANYLSLLVNRARMEGMVVMDYAQRFPEGLKEMATWLAEGK
LQSREDIVEGLETFPETLLKLFSGENFGKLVLKV
>tr|A3KTY5|A3KTY5_PSEAE Putative uncharacterized protein OS=Pseudomonas aeruginosa C3719 GN=PACG_01114 PE=4 SV=1
MSQSTQVNRRIVLASRPHGAPTRDNFRIEQVPLPEPGAGQVLLRTVYLSLDPYMRGRMSD
APSYAPPVELGAVMVGGTVSRVEASNHPGFKVGDWVLSANGWQDYALSDGSGLARLGESP
EHPSYALGLLGMPGFTAYMGLLDIGKPQAGETLVVAAATGPVGATVGQIGKLKGCRVVGV
AGGAEKCRHAVQVLGFDACLDHHAADFAERLAEACPDGIDIYYENVGGKVFDAVFPLLNA
KARIPVCGIVAHYNDTELPPGPDRLPALMGTILRKRIKVQGFIIFDDYGHRYDEFQRDMS
KWFADGLIQYREERVDGLENAPEAFFGLLQGRNFGKLVVRVGADA
>tr|A3L8G0|A3L8G0_PSEAE Putative uncharacterized protein OS=Pseudomonas aeruginosa 2192 GN=PA2G_01278 PE=4 SV=1
MSQSTQVNRRIVLASRPHGAPTRDNFRIEQVPLPEPGAGQVLLRTVYLSLDPYMRGRMSD
APSYAPPVELGAVMVGGTVSRVEASNHPGFKVGDWVLSANGWQDYALSDGSGLARLGESP
EHPSYALGLLGMPGFTAYMGLLDIGKPQAGETLVVAAATGPVGATVGQIGKLKGCRVVGV
AGGAEKCRHAVQVLGFDACLDHHAADFAERLAEACPDGIDIYYENVGGKVFDAVFPLLNA
KARIPVCGIVAHYNDTELPPGPDRLPALMGTILRKRIKVQGFIIFDDYGHRYDEFQRDMS
KWFADGLIQYREERVDGLENAPEAFFGLLQGRNFGKLVVRVGADA
>tr|A3LAL2|A3LAL2_PSEAE Putative uncharacterized protein OS=Pseudomonas aeruginosa 2192 GN=PA2G_00629 PE=4 SV=1
MTSQINRQYQLAQRPSGLPGRDTFSFVETPLGEPAEGQILVKNEYLSLDPAMRGWMNDAR
SYIPPVGIGEVMRALGVGKVLVSKHPGFQAGDYVNGALGVQDYFIGEPKGFYKVDPSRAP
LPRYLSALGMTGMTAYFALLDVGQPKNGETVVISGAAGAVGSVAGQIARLKGCRVVGIAG
GAEKCRFLVEELGFDGAIDYKNEDLAAGLKRECPKGIDVFFDNVGGEILDTVLTRIAFKA
RIVLCGAISQYNNKEAVRGPANYLSLLVNRARMEGMVVMDYAQRFPEGLKEMATWLAEGK
LQSREDIVEGLETFPETLLKLFSGENFGKLVLKV
>tr|A3RX74|A3RX74_RALSO Putative uncharacterized protein OS=Ralstonia solanacearum UW551 GN=RRSL_01605 PE=4 SV=1
MSNSYQRIVLASRPEGPVMPDNFRLETAQIPELKDGQVLVRNHFLSLDPYMRGRMNDSKS
YAEPQPLDEVMIGGTVGVVEASKNPAYAVGDNVIGMFGWQEIGISDGRGMQKVDTRHVPL
SAYLGSVGMPGVTAWYGLNRIMHAKPGQTVAVSAASGAVGSVVGQLAKLKGCRAVGFAGG
KDKCDYVVNELGFDACIDYKAAKDPKDLYAMLKEATPDGIDAYFENVGGDILDAVLRRMN
PFGRIALCGMIAGYDGQPLPLQNPQLILVSRLTIEGFIVSEHMDVWPEALRELGGYVAQG
KLKFRESVAQGLASAPEAFIGLLKGKNFGKQLVKLV
>tr|A3S790|A3S790_9RHOB NADP-dependent oxidoreductase, L4bD family protein OS=Sulfitobacter sp. EE-36 GN=EE36_03108 PE=4 SV=1
MSDQMKRIVLASRPDGAPTADNFRLEEGPVPTPGDGEVLVRVKYMSLDPYMRGRMDDAKS
YAAPVPVGGTMEGGSVGEVIASNSPDFKPGDHAFGMLGWATHGVLPANQLRKVDPDQVSI
TTSLGVLGMPGFTGWQGLMEYGRPKEGETLVVAAATGPVGSMVGQIAKSHGLRVVGIAGG
ADKCAMAKEHFGFDECIDHRAYDDAKSLRAALKDACPKGIDIYFENVGGKVLEAVIPMMN
PHGRIPICGMIAWYNAGGLGAGAAEEALTAPKLWRTILVNFLSVNGFIISNHWNNFPKFL
KEVAPKVADGTIAVKEDITEGLENAPQAFMDLLTGGNQGKAIVKVG
>tr|A3SFX1|A3SFX1_9RHOB Putative oxidoreductase OS=Sulfitobacter sp. EE-36 GN=EE36_02778 PE=4 SV=1
MTNTQIVIAELPSDSLTPAHFKQTTADMPVAGDGQVLLKVILMSIDAANRSWMKGATYRA
AVNAGDAMPTYAICEVVESNSDRLAVGDIVASEATWSNFVVADARKCEKLPKVPQLSNLM
SVYGIAGKTAYHGLISVGQPVAGETVLVSAAAGSVGGYVGQIAKALGCRVVGIAGGAEKC
KWVTEELGFDACIDYRAPGMSKALRSACPDGVDVYFDNVGGTVLEAALFAMNEKGRIVCC
GAVSQYDTETPIGPRNLPGLVVVKRLRMEGFIVMDWTQNDAKALRALQTWVEAGQIKVTE
DIVDGLENAPQALIGLLAGENKGKRMVRVAADPS
>tr|A3SS65|A3SS65_9RHOB NADP-dependent oxidoreductase, L4bD family protein OS=Sulfitobacter sp. NAS-14.1 GN=NAS141_08101 PE=4 SV=1
MSDQMKRIVLASRPDGAPTADNFRLEEGPVPTPGDGEVLVRVKYMSLDPYMRGRMDDAKS
YAAPVPVGGTMEGGSVGEVIASNSPDFKPGDHAFGMLGWATHGVLPANQLRKVDPDQVSI
TTSLGVLGMPGFTGWQGLMEYGRPKEGETLVVAAATGPVGSMVGQIAKSHGLRVVGIAGG
ADKCAMAKEHFGFDECIDHRAYDDAKSLRAALKDACPKGIDIYFENVGGKVLEAVIPMMN
PHGRIPICGMIAWYNAGGLGAGAAEEALTAPKLWRTILVNFLSVNGFIISNHWNNFPKFL
KEVAPKVADGTIAVKEDITEGLENAPQAFMDLLTGGNQGKAIVKVG
>tr|A3T025|A3T025_9RHOB Putative oxidoreductase OS=Sulfitobacter sp. NAS-14.1 GN=NAS141_03191 PE=4 SV=1
MTNTQIVIAELPSDSLTPAHFKQTTTDMPVAADGQVLLKVILMSIDAANRSWMKGATYRV
AVNAGDAMPTYAICEVVESSSDRLAVGDIVASEATWSNFVVADARKCEKLPKVPQLSNLM
SVYGIAGKTAYHGLISVGQPVAGETVLVSAAAGSVGGYVGQIAKALGCRVVGIAGGAEKC
KWVTEELGFDACIDYRAPGMSKALRAACPDGVDVYFDNVGGTVLEAALFAMNEKGRIVCC
GAVSQYDTETPTGPRNLPGLVVVKRLRMEGFIVMDWTQNDAKALRALQTWVEAGQIKVTE
DIVDGLENAPQALIGLLAGENKGKRMVRVAADPS
>tr|A3TP90|A3TP90_9MICO Putative oxidoreductase OS=Janibacter sp. HTCC2649 GN=JNB_15328 PE=4 SV=1
MSAALPTTSREWHLVARPHGWPTAQDFALREAPVTAPADGRVLVRNLHFSVDPYMRGRMN
DVKSYAPPFQLDQPMEGGAVGEVIASAAEGIEVGDHVLHGLGWREYADVAGSAVVKVDPA
VAPLSAYLGVLGMTGLTAYAGLLDVASFQPGDAVFVSGAAGAVGSQVGQIARLKGASRVI
GSAGSDEKVALLVDEYGFDAAFNYKNGPVAEQLREAAPDGIDVYFDNVGGEHLEAAIGSL
KVHGRAAICGMIAQYNATEPTPGPRNLALVIGKRLRLQGMLVGDHSALQPQFVQEVGGWL
ASGELKYAETAIEGMENGVEAFLGLLRGENTGKMIVSLG
>tr|A3TW38|A3TW38_9RHOB NADP-dependent oxidoreductase, L4bD family protein OS=Oceanicola batsensis HTCC2597 GN=OB2597_11341 PE=4 SV=1
MKHIVLAKRPEGAPTDENFRLEDAPVPEPGEGEVLVKVKYMSLDPYMRGRMDDGPSYAAP
VEVGSTMEGGAVGEVIASNDPKFQPGDHAFGMFGWATHGVQPARMLRKVNPDDAPIQTSL
GVLGMPGFTAWAGMTAYSRMKEGETLVVGAATGPVGSMVGQLAKQAGLRVIGVAGGEEKC
KMAVETFGFDACVDHRGKDARAMREALKNECPDGIDIYFENVGGPTLGGVIPLLNLHARV
IVCGMIAWYSGESDETGSMPLQKLWRHALVKRLTIQGLLQTDHVSRFGDFLREVAPKVAS
GDIVYVEDVEEGLENAPEAFMGLLKGRNQGKLVVKVD
>tr|A3U9X4|A3U9X4_9FLAO YfmJ OS=Croceibacter atlanticus HTCC2559 GN=CA2559_11258 PE=4 SV=1
MNSTILLNNRPEGRPQESDFKFVESEKPSAKDGEILLETKYVSVDPYLRGRMRDQKSYIE
PFELNEPITSHIIAEVIETKNDNFKEGDLVTGMLAWKKYQTTSGEQLNKIDTDLAPATAY
LGILGMTGLTAYFGLTKIGEPKDGETLVVSGAAGAVGTVVGQIGKIKGCKVIGTAGTDDK
VELLKDKFGYDEAINYKTTDNMKEAIASAAPNGVDVYFDNVGGDITDAVLANIARNARVI
NCGAISVYNDTETPTGPRVEPILIKNSVSMQGFTIGNYQSQFKEGMQQLGKWLKEDKLTY
SETIVEGFDNIPQAFIDLFDGKNQGKMIVKV
>tr|A3UDU3|A3UDU3_9RHOB Alcohol dehydrogenase, zinc-containing OS=Oceanicaulis alexandrii HTCC2633 GN=OA2633_04581 PE=4 SV=1
MNSREIRLTQHFTGPVKSDYFEMAEVELPEPGEGEVLVRNAWLSVDPYMRGRMIGVKTYI
DPFEVGAPLEGGAVGQVVASNADGFAEGDWVMSMKGWREGYVAPANTLTKIDASVLPPEA
YLGVAGLTGMTAYIGLKRIIELKAGETLWMSAAAGAVGSAGVQFAKAMGANVIATAGGEE
KTAFCSEIGADAVVDYKATDDLAGAVRAAAEPFGGVDAYFENVGGDHLQAALDVIKPHGR
MAVCGMIARYNDDQPLPGPTNLTQIIAKKLKVQGFILSDHFDLQGEFISDLSDWMMAGKV
KTRDTVYEGIEQTPDAFMGLFTGANIGKMLVKL
>tr|A3UTL0|A3UTL0_VIBSP Putative NADP-dependent oxidoreductase OS=Vibrio splendidus 12B01 GN=V12B01_15266 PE=4 SV=1
MTQQDNRRIVLASRPVGAPTQDNFRLETVAAPSIKDGEMLLRAVYLSLDPYMRGRMSDAK
SYADPVAIDEVMVGATVCQVEESNHADYEVGEWVLAYTGWQDLGVSNGEGLIKLGKEPTH
PSYALGIMGMPGFTAYMGLLDIGQPKQGDTLVVAAATGAVGATVGQIGKLKGCRVIGVAG
GQEKCQYAKDVLGFDECIDHKADDFAEQLAKACDNGIDVYFENVGGKVFDAVMPLLNTGA
RIPVCGLISQYNATSLPEGPDRMSSLIGTLLVKRIKMQGFIIFDDYAHRYNEFAVEMTEW
LSQGKMHYREHLIEGLDEAPQAFMGLLEGQNFGKLVIKTNEVK
>tr|A3VEW9|A3VEW9_9RHOB NADP-dependent oxidoreductase, L4bD family protein OS=Rhodobacterales bacterium HTCC2654 GN=RB2654_10314 PE=4 SV=1
MSVTAKRIVLAKRPKGEVTPENFRLEDYEVPDPKAGEVVVRVTALSLDPYMRGRMDDAKS
YAAPVEVDAVMEGGTVGEVIASNADGFAEGDVVFGMTGWCDHAVMSAKALTKVPAGVPPT
AALGVLGMPGFTGWHGLTDIGKPKAGETVVVAAATGPVGSMVGQYAKHLGLRAVGVAGGP
DKCRHAVEHFGFDECLDHRAYADGKEMRKAIAEACPDGVDIYFENVGGKVLEGVLPNMNT
FGRIPVCGMIAWYDLGGLGMGDGPGKDQLPRAWRTILVNRLKVEGFIITDGWHRLNEFLG
EVAPLVANGTIKFTEDVAEGLENAPEAFMSMLKGGNFGKQIVKIA
>tr|A3WL32|A3WL32_9GAMM Predicted NADP-dependent oxidoreductase OS=Idiomarina baltica OS145 GN=OS145_00530 PE=4 SV=1
MSQYKAIKLVKRPQPGPVSKDIFEIVELDRPSVDDGQILIKQTHMSLDPAMFGWMSPDKE
SYIPPVELGSVMRSSGVGEVVASKHPDFAEGDRVMGMMGWQEYALSDGQGINKVQTGAPD
EMVLSVFALPGLTATQGLLNVGKPKQGETLVVTGAAGSVGSIVGQMAKADGLSVIGVVGS
DEKAEWIVNELGFDGAVNYKTDDIPAKLAELTPNGIDLYFENTGGPIQHAVMGRMNAHGR
IVVCGMIADYDKEQPSPGPSWIPIIKKRLTIQGFTMPDHFDQIPTLLKQLTPYVTNGDIK
YRAHVLEGLESAIEGLNMFLSGENQGKLLVKL
>tr|A3XBL8|A3XBL8_9RHOB NADP-dependent oxidoreductase, L4bD family protein OS=Roseobacter sp. MED193 GN=MED193_22246 PE=4 SV=1
MSAEMQEIVLASRPDAAPTAENFRLESAELPQPGEGEVLVKVHYMSLDPYMRGRMDDAKS
YAAPVPIGGRMEAGGVGEVIASNSPYFEVGDFAFGMFGWASHGCLPAKELRKLDPKQGPI
TAALGVLGMPGFTGWHGLSAYGRPQAGETLVVAAATGPVGSMVGQLAKQAGLRVVGIAGG
ADKCKMAVDTFGFDACLDHRAYEDARALRKDLKEACPKGVDIYFENVGGKVLEAVLPMMN
PHGRIPICGMIAWYNAGGLGEGASDAALTGPNIWRNVLVKFLSVNGFIISNHFDRYPEFL
KEVGPMVAKGELRFVEDIAEGLENAPAAFMAMLNGGNTGKQIVKLV
>tr|A3XU43|A3XU43_9VIBR Putative NADP-dependent oxidoreductase OS=Vibrio sp. MED222 GN=MED222_07523 PE=4 SV=1
MTQQDNRRIVLASRPVGAPTQDNFRLEAVAAPTIKDGEMLLRSVYLSLDPYMRGRMSDAK
SYADPVAIDEVMVGATVCQVEESNNSDFEVGEWVLAYTGWQDLGVSDGEGLIKLGKEPTH
PSYALGIMGMPGFTAYMGLLDIGQPKEGDTLVVAAATGAVGATVGQIGKLKGCRVIGVAG
GQEKCQYAKEVLGFDECIDHKADDFAEQLAKACSNGIDVYFENVGGKVFDAVMPLLNTGA
RIPVCGLISQYNATSLPEGPDRMSSLMGTLLVKRIKMQGFIIFDDYAHRYNEFAVQMTEW
LSQGKMHYREHLVEGLDEAPQAFMGLLEGQNFGKLVIKTNEAK
>tr|A3YE36|A3YE36_9GAMM Oxidoreductase, zinc-binding OS=Marinomonas sp. MED121 GN=MED121_21530 PE=4 SV=1
MTLNRQWRMSKRPTDLVGREHFEFDQSKLRDIEDGEFLVRNLYLSFDPTLRVWMNEKDSY
VSAIQINEIMRGTTVSEVIESKHSDYQVGDKVLGGFGWQDYAISDGKERIIQTRKIPPNI
PATMPLSVLGVTGITAYFGMTEIGKVKAGDTVLVSGAAGATGSIAGQVAKLKGAKVIGIA
GSKEKCDWLTQAAGFDHAINYKDDNISQALSELCPKGIDVFFDNVGGEILDIVLAKIKIN
ARIVLCGAISSYNSGQNYALKNTSNLIVQRCTMQGFIVLDFLPRANEAISALLGWIQAGE
LIFQEDIQQGLENAPEAFQRIFTGKNQGKQLLKIAEPEH
>tr|A3YEK1|A3YEK1_9GAMM Predicted NADP-dependent oxidoreductase OS=Marinomonas sp. MED121 GN=MED121_04823 PE=4 SV=1
MSYFKAINLVKRPSGGPITNDLFEVVSKEIPKLSQGEFLVKQNHLSLDPAMFGWMSPDTN
SYIPPVALGDVMRSSGIGEVVESKHPDFKVGDRVTGLMGWQEYYLTDGQGMNKVEAPLPD
EAILSIFALPGITATQGLFNIGKPKAGETIIITGAAGSVGSLVGQLAKADGLTVIGVVGT
DEKADWIVNELGFDAAINYKSDNLAAQLEEIAPQGFDLYFENTGGPIQNLIIDRMNAHGR
VIVCGMIADYSKAEPSPGPNWINVVKRRLTIQGFTMPDHFAEVPALLAKLTPYVTSGKIK
YRAHVLEGLESSIDGLNLFFTGENKGKLIVKL
>tr|A4A0K6|A4A0K6_9PLAN Putative oxidoreductase OS=Blastopirellula marina DSM 3645 GN=DSM3645_01856 PE=4 SV=1
MTATTTSKQIELASRPSGLPTLSNFKLTTAELSPIKEGEFLVKNLWMSVDPYMRGRMKAG
KSYVPPFQMGEPLEGGCIGEVVESRHDKFPAGDIVLGNLGWREYWKSTGEGVTVVDPQLA
PVQAYLGVLGMTGMTAWVGLHKIAELQAGSTLFVSAASGAVGSVVCQLAKAKNCRVIGSA
GKAEKIAWLKEKGGVDAVINYKQTEDLAGELAQLAPDGIDVYFDNVGGDHLEAAIEVMND
FGCCVECGMISIYNATEPTMAPRNLFKVVAKRIRMQGFIVVDHMQDQKEFIQAMAPLIKS
GEVVWEESVTEGLEKAPQAFIGLFNGDNLGKQLVRIV
>tr|A4AA60|A4AA60_9GAMM NADP-dependent oxidoreductase OS=Congregibacter litoralis KT71 GN=KT71_11780 PE=4 SV=1
MTTNQTWVLRARPVGDIKDSDLELVESPLGDLADGHVRVKTIYLSLDPTNRIWMSDADAY
LPPVEIGEGMRGGSIGVVVESRHEQVENGAIVNTGLSQWARYNDIPGDLVNVLPAIPGLP
LTAFMGPLGATGMTAYFGLTDIGKPRAGETLVVSAAAGAVGSMVGQIGKIHGCRVVGIAG
SDEKCQWLTEKAGFDAAINYKTGDVGEALNRHCPDGIDINFENVGGEIMDAVIARLNDFS
RMPLCGLISSYNDTDATPGPYNFANLLMRRTLLKGFIILDYLDRFPEGMQAMAGWLMEGK
IRFETDVVEGLEQAPAALERLFTGKNLGKLVVRVSEEP
>tr|A4AJ10|A4AJ10_9ACTN Putative dehydrogenase OS=marine actinobacterium PHSC20C1 GN=A20C1_11396 PE=4 SV=1
MSTSISTQWQLASRPTGEPTSENVVKVEIDLAELAEGDVRVRNTFLSVDPYMRGRMNEGR
SYVAPYSLGETMTGAAVGEVIESTVEVLPVGTLVQHQLGWRDITQAPAAQFTALPNVPGV
SPSLFLSVLGLTGITAWTGLTQIAEIKEGDTVFVSGAAGGVGTMVGQIARLLGASRVVGS
AGTAEKVELLTSKYGYDAAFNYKDGDIAGQLAEAAPDGIDVYFDNVGGDHLSAALGAFND
GGRAAICGVMSLINAKGDTGIKNSANIVTRGLTIKGFTMGSYFHLAPQFADAMRGWLGDG
KIVYDETITDGIDNAFAAFTGLMNGANVGKAIVRV
>tr|A4AQP5|A4AQP5_9FLAO Putative NADP-dependent oxidoreductase OS=Flavobacteriales bacterium HTCC2170 GN=FB2170_14688 PE=4 SV=1
MNKQLLFVKRPQGQADASTWSLETNPIPEINEGEILVKQHFISLDPAMRGWMNEGKSYIE
PMAIGSVMRAGSVGEVVAAKNHPKFKVGDYVSGFGGVQQYAVSDGNGLYSVDPKLAPLPT
YIGTLGMPGMTAYFGILEVGKIKEGDTVVVSGAAGAVGSIVGQIAKIKGCTVIGIAGGAD
KCKYIVEELGFDGAIDYKNEDVNSRLKEECPKGLDVYFDNVGGEILDCALARLRMNARIV
ICGAISQYNNKTAIKGPSNYLSLLVNRATMQGMVVFDWANRYGEAAMAMGTWLAEGKLKS
REAIFNGIENFPQTYNRLFSGDKLGKLVLKVIEDQ
>tr|A4BDE4|A4BDE4_9GAMM Predicted NADP-dependent oxidoreductase OS=Reinekea sp. MED297 GN=MED297_06049 PE=4 SV=1
MRVWFIFPGENLMTQYTAIHLKARPGEAPLGPALFDVKRHGKPEVSDGTFLIKQTYMSLD
PAMLGWMSPDRDSYVPPVELGEVMRSSGIGEVIESQHPDYAVGDVVMGMFGWTELALSNG
QGVNKLDPTINPEMALSVFALPGLTATQGLYDIGQPKAGETLVVSGAAGSVGAIVGQLAK
ADGLTVIGVAGGAEKCQWLVDELGFDGAIDYKSDDLGAKLDELAPNGVDVYFENTGGPIQ
HEVFNRMNAHGRIAVCGMIADYTAREPSPGPNWMNIIKKRLLIQGFTMPDHLHKAPQLLE
KLTPYVMNGQIKYRAHVLDGLESAMDGLNLFFTGENRGKLMVKL
>tr|A4C0N5|A4C0N5_9FLAO Zinc-containing alcohol dehydrogenase superfamily protein OS=Polaribacter irgensii 23-P GN=PI23P_10130 PE=4 SV=1
MKNKQIILKKRPVGFPDANTWELETQTVPELEEGEILIAHHYISLDPAMRGWMNDTKSYI
PPVALNHVMRAGAIGKVIQNNNNPKFEIGDCVTSWGGVQQFSISNGDGWYKVDEKLASMP
VYLGTLGMPGMTAYFGILEVGKIKAGDIVLVSGAAGAVGAIVGQIAKIKGCTVIGIAGGK
EKCDALVNELGFDAAIDYKTENIYSALKKKCPKGIDVFFDNVGGVILDAALSKLRMHAKV
VICGAISQYNNKHKINGPSNYLSLLVTRSTMQGMVVMDYTKDFGIAAKQMGIWMQEGKLK
SKEDVYEGIENFQETYNRLFSGEKNGKLVLKVIE
>tr|A4C3M6|A4C3M6_9GAMM Oxidoreductase, zinc-binding protein OS=Pseudoalteromonas tunicata D2 GN=PTD2_01276 PE=4 SV=1
MTTPVSQTATKNRQWLLASRPVGAPTISDFNFVATDIPTPKEGEVLLRTVYLSLDPYMRG
RMSDAKSYAEPVAINDVMVGGAVCVVEKSHHSDYSEGEWVVAFAGWQDYSVSDGTNLLKL
GKNPTMPSYALGVLGMPGLTAYMGLLDIGQPQAGETVVVGAATGAVGSLVGQIAKLQGCK
VVGIAGGAEKCEFAVQTLGFDACLDHTRDDLAAQLAQVCDAGINVYFENVGGKVFDAVLP
LLNSKARIPLCGLISQYNATQLPDGPDRLSLLMGNLLIKRIKMQGFIVFDDYGHRYQEFS
QAMQAWLAEGKIHYREDRVEGFEQTAAAFIGLLTGQNFGKLVVRVGPDAL
>tr|A4EV98|A4EV98_9RHOB NADP-dependent oxidoreductase, L4bD family protein OS=Roseobacter sp. SK209-2-6 GN=RSK20926_22124 PE=4 SV=1
MSEMMQEIVLASRPSGAPHPENFRLESHALPEPAEGEVLVRVHYMSLDPYMRGRMDDAKS
YAAPVPIGGRMEAGGVGEVIASNSPHFAPGDFAFGMFGWASHGCLPAKELRKLDPNQGPI
TAALGVLGMPGFTGWHGLSAYGRPKAGETLVVAAATGPVGSMVGQLAKQAGLRVVGIAGG
AEKCKLAVETFGFDACLDHYAYDDAKSLRKELANACPQGIDIYFENVAGKVLEAVLPLMN
SHGRIPICGMISWYNAGALGAGASDNVLTGPNIWRNILVKFLSVNGFIISNHFDRYPEFL
KEVGPLVAKGEVRFLEDTAEGLENAPKAFMSMLKGGNKGKQIVKLI
>tr|A4LCF4|A4LCF4_BURPS Oxidoreductase, zinc-binding dehydrogenase family protein OS=Burkholderia pseudomallei 305 GN=BURPS305_6935 PE=4 SV=1
MSQVNRRVLLVSRPEREARVENFELVETPLAPLAEGEVRVRNHFLSIDPYMRGRMNAGRS
YAEPQPLGEVMGGGTAGEVVESRNPAFAPGDRVIGAYGWQEYGTSTGKELRKVDTTRVPL
SAYLGAVGMPGVTAWYGLNRIIRPRAGETLVVSAASGAVGSVVGQLAKLAGCRAVGIAGG
ADKCRYVVDTLGFDACVDYKAGRLADDLAAAAPDGVDGCFENVGGAVLDATLARMNPFGR
IAMCGMIAAYDGAPAPLANPALILRERLLVQGFIVSEHFDVWPEALAQLASLVANRQLHY
RETIAQGLERAPDALLGLLKGRNFGKQLVALV
>tr|A4LFG9|A4LFG9_BURPS Putative nadp-dependent oxidoreductase yncb OS=Burkholderia pseudomallei 305 GN=BURPS305_6054 PE=4 SV=1
MHRCGSRIADRGSRIADRGSRIADRGSRLAPRASRLAPRASRLAPRASRECDCGALAAFA
DAGACRPFPFLPKVMPIMSTPVNRQLRLKARPDGRVGHEHFTLAEAPLPALGPGEMLVRV
LYLSMDPTNRVWMSDIPQYLPPVAIGDVMRALGIGRVVASNAPGFAEGDLVQGLVGWQDY
AHVRADEIAQYTKLPAALGLPLPRLLGACGMSGLTAYYGLTEIAPVQPGETLVVSAAAGS
VGSVAGQIGKIHGARVVGIAGGADKCRYLTDELGFDAAVDYKSDDWKRALKDATPDGVHV
SFENVGGEIMRAVLSRMAIGGRVALCGVIANYNSGRPTDDVSVLIAKRLTMRGFLILDYR
KSREAIATLAGWLRDGRLKAEETVADGLTNAPDVLNRLFDGSHRGKLVLRVDPQA
>tr|A4LU27|A4LU27_BURPS Oxidoreductase, zinc-binding dehydrogenase family OS=Burkholderia pseudomallei 305 GN=BURPS305_0517 PE=4 SV=1
MPQTKTTNRRIVLHSRPKGAPTPENFRTETAAVPVPAPGEVLLRTIWLSLDPYMRGRMSD
APSYAAPVELGGVMVGGTVSRVVSSSVPAFRDGDLVLSNAGWQDYAVSDGTDLMPLADVA
HPSYALGVLGMPGFTAYFGLLHIGEPKAGETVAVAAASGAVGAVVGQIAKLKGCRVVGIA
GGADKCRYVAGTLGFDACVDHHDPDFAKQLAAACPDGIDVYFENVGGAVFDAVLPLLNDH
ARVPVCGLIAHYNDSELPGGPNRLPLLTSSVLRKRIRMQGFIILDHYADVYPAFLKDMSE
WVAQGKVKPREDVVDGLDAAPRALIGLLGGKNFGKVVVRVGPDTL
>tr|A5H0F5|A5H0F5_STAXY NADP-dependent oxidoreductase-like protein OS=Staphylococcus xylosus PE=4 SV=1
MNTERIVLAKRPEGIPSDDVFRYETVEIDRPKQDEIQIESLYISVDPYMRGRMDDSESYV
APFELDKPMNGHVVGRVVESNIDGFAKDDIVTGTFPWQKIVNIKAKHAIKVSQTDIPLYL
YLSVLGMTGQTAYHGLLKIGQPQEGETVIVSAASGAVGSVVGQIAKLKGAHVVGIAGGSE
KTNYLTEELGFDVGVDYRANDFAEQLEKAVPNGVDVYFENVGGTIADEVMKHLNQFARIP
VCGAISGYNNTEVEYGPRIQPIIIKSQALMQGFIVGNYADDFPNASKALAQWVQEDKIKT
KTSVKKGFESLPNAFRNLFTGDNFGKQVVQVSDDV
>tr|A5J2Y8|A5J2Y8_BURMA Oxidoreductase, zinc-binding dehydrogenase family protein OS=Burkholderia mallei FMH GN=BMAFMH_E0272 PE=4 SV=1
MPQTKTTNRRIVLHSRPKGAPTPENFRTETAAVPVPAPGEVLLRTIWLSLDPYMRGRMSD
APSYAAPVELGGVMVGGTVSRVVSSSVPAFRDGDLVLSNAGWQDYAVSDGTDLMPLADVA
HPSYALGVLGMPGFTAYFGLLHIGEPKAGETVAVAAASGAVGAVVGQIAKLKGCRVVGIA
GGADKCRYVAGTLGFDACVDHHDPDFAKQLAAACPDGIDVYFENVGGAVFDAVLPLLNDH
ARVPVCGLIAHYNDSELPGGPNRLPLLTSSVLRKRIRMQGFIILDHYADVYPAFLKDMSE
WVAQGKVKPREDVVDGLDAAPRALIGLLGGKNFGKVVVRVGPDTL
>tr|A5J9W0|A5J9W0_BURMA Oxidoreductase, zinc-binding dehydrogenase family protein OS=Burkholderia mallei FMH GN=BMAFMH_K0197 PE=4 SV=1
MRGLTSRVRRRRHFRAPPAKLEKSRRCDCIVADRGSRIADRGSRIAPRASCLAPRASRLA
PRASRLAPRASRLAPRASRLAPRASRLAPRASRLAPRASRLAPRASRECDRGALAAFADA
GACRPFPFLPKVMPMSTPVNRQLRLKARPDGRVGHEHFTLAEAPLPPLGPGEMLVRVLYL
SMDPTNRVWMSDIPQYLPPVAIGDVMRALGIGRVVASNAPGFAEGDLVQGLVGWQDYAHV
RADEIAQYTKLPAALGLPLPRLLGACGMSGLTAYYGLTEIAPVQPGETLVVSAAAGSVGS
VAGQIGKIHGARVVGIAGGADKCRYLTDELGFDAAVDYKSDDWKRALKDATPDGVHVSFE
NVGGEIMRAVLSRMAIGGRVALCGVIANYNNGRPADDVSVLIAKRLTMRGFLILDYRKSR
EAIATLAGWLRDGRLKAEETVADGLTNAPDVLNRLFDGSHRGKLVLRVDPQA
>tr|A5L054|A5L054_9GAMM Putative NADP-dependent oxidoreductase OS=Vibrionales bacterium SWAT-3 GN=VSWAT3_24739 PE=4 SV=1
MTQQDNRRIVLASRPVGAPTQDNFCLETVAAPTINDGEMLLRSVYLSLDPYMRGRMNDAK
SYADPVAIDEVMVGATVCQVEASNNSNYEVGEWVLAYTGWQDYGVSNGEGLIKLGKAPTH
PSYALGIMGMPGFTAYMGLLDIGQPKEGDTLVVAAATGPVGATVGQIGKLKGCRVIGVAG
GQEKCQYAKEVLGFDECIDHKADDFAEQLAKVCDKGIDVYFENVGGKVFDAVMPLLNTGA
RIPVCGLISQYNATSLPEGPDRMSSLMGTLLVKRIKMQGFIIFDDYAHRYNEFATQMTEW
LSQGKMHYREHLIEGLDEAPQAFMGLLEGQNFGKLVIKTNEPK
>tr|A5TGA3|A5TGA3_BURMA Oxidoreductase, zinc-binding dehydrogenase family protein OS=Burkholderia mallei 2002721280 GN=BMA721280_L0348 PE=4 SV=1
MPQTKTTNRRIVLHSRPKGAPTPENFRTETAAVPVPAPGEVLLRTIWLSLDPYMRGRMSD
APSYAAPVELGGVMVGGTVSRVVSSSVPAFRDGDLVLSNAGWQDYAVSDGTDLMPLADVA
HPSYALGVLGMPGFTAYFGLLHIGEPKAGETVAVAAASGAVGAVVGQIAKLKGCRVVGIA
GGADKCRYVAGTLGFDACVDHHDPDFAKQLAAACPDGIDVYFENVGGAVFDAVLPLLNDH
ARVPVCGLIAHYNDSELPGGPNRLPLLTSSVLRKRIRMQGFIILDHYADVYPAFLKDMSE
WVAQGKVKPREDVVDGLDAAPRALIGLLGGKNFGKVVVRVGPDTL
>tr|A5TKE8|A5TKE8_BURMA Oxidoreductase, zinc-binding dehydrogenase family protein OS=Burkholderia mallei 2002721280 GN=BMA721280_A0853 PE=4 SV=1
MSQVNRRVLLVSRPEREARVENFELVETPLAPLAEGEVRVRNHFLSIDPYMRGRMNAGRS
YAEPQPLGEVMGGGTAGEVVESRNPAFAPGDRVIGAYGWQEYGTSAGKELRKVDTTRVPL
SAYLGAAGMPGVTAWYGLNRIIRPRAGETLVVSAASGAVGSVVGQLAKLAGCRAVGIAGG
ADKCRYVVDTLGFDACVDYKAGRLADDLAAAAPDGVDGCFENVGGAVLDATLARMNPFGR
IAMCGMIAAYDGAPAPLANPALILRERLLVQGFIVSEHFDVWPEALAQLASLVANRQLHY
RETIAQGLERAPDALLGLLKGRNFGKQLVALV
>tr|A5XGL5|A5XGL5_BURMA Oxidoreductase, zinc-binding dehydrogenase family protein OS=Burkholderia mallei FMH GN=BMAFMH_C0978 PE=4 SV=1
MSQVNRRVLLVSRPEREARVENFELVETPLAPLAEGEVRVRNHFLSIDPYMRGRMNAGRS
YAEPQPLGEVMGGGTAGEVVESRNPAFAPGDRVIGAYGWQEYGTSAGKELRKVDTTRVPL
SAYLGAAGMPGVTAWYGLNRIIRPRAGETLVVSAASGAVGSVVGQLAKLAGCRAVGIAGG
ADKCRYVVDTLGFDACVDYKAGRLADDLAAAAPDGVDGCFENVGGAVLDATLARMNPFGR
IAMCGMIAAYDGAPAPLANPALILRERLLVQGFIVSEHFDVWPEALAQLASLVANRQLHY
RETIAQGLERAPDALLGLLKGRNFGKQLVALV
>tr|A5XK65|A5XK65_BURMA Oxidoreductase, zinc-binding dehydrogenase family protein OS=Burkholderia mallei JHU GN=BMAJHU_I0263 PE=4 SV=1
MPQTKTTNRRIVLHSRPKGAPTPENFRTETAAVPVPAPGEVLLRTIWLSLDPYMRGRMSD
APSYAAPVELGGVMVGGTVSRVVSSSVPAFRDGDLVLSNAGWQDYAVSDGTDLMPLADVA
HPSYALGVLGMPGFTAYFGLLHIGEPKAGETVAVAAASGAVGAVVGQIAKLKGCRVVGIA
GGADKCRYVAGTLGFDACVDHHDPDFAKQLAAACPDGIDVYFENVGGAVFDAVLPLLNDH
ARVPVCGLIAHYNDSELPGGPNRLPLLTSSVLRKRIRMQGFIILDHYADVYPAFLKDMSE
WVAQGKVKPREDVVDGLDAAPRALIGLLGGKNFGKVVVRVGPDTL
>tr|A5XQ77|A5XQ77_BURMA Oxidoreductase, zinc-binding dehydrogenase family protein OS=Burkholderia mallei JHU GN=BMAJHU_C1035 PE=4 SV=1
MSQVNRRVLLVSRPEREARVENFELVETPLAPLAEGEVRVRNHFLSIDPYMRGRMNAGRS
YAEPQPLGEVMGGGTAGEVVESRNPAFAPGDRVIGAYGWQEYGTSAGKELRKVDTTRVPL
SAYLGAAGMPGVTAWYGLNRIIRPRAGETLVVSAASGAVGSVVGQLAKLAGCRAVGIAGG
ADKCRYVVDTLGFDACVDYKAGRLADDLAAAAPDGVDGCFENVGGAVLDATLARMNPFGR
IAMCGMIAAYDGAPAPLANPALILRERLLVQGFIVSEHFDVWPEALAQLASLVANRQLHY
RETIAQGLERAPDALLGLLKGRNFGKQLVALV
>tr|A5XVU3|A5XVU3_BURMA Oxidoreductase, zinc-binding dehydrogenase family protein OS=Burkholderia mallei JHU GN=BMAJHU_E0215 PE=4 SV=1
MSTPVNRQLRLKARPDGRVGHEHFTLAEAPLPPLGPGEMLVRVLYLSMDPTNRVWMSDIP
QYLPPVAIGDVMRALGIGRVVASNAPGFAEGDLVQGLVGWQDYAHVRADEIAQYTKLPAA
LGLPLPRLLGACGMSGLTAYYGLTEIAPVQPGETLVVSAAAGSVGSVAGQIGKIHGARVV
GIAGGADKCRYLTDELGFDAAVDYKSDDWKRALKDATPDGVHVSFENVGGEIMRAVLSRM
AIGGRVALCGVIANYNNGRPADDVSVLIAKRLTMRGFLILDYRKSREAIATLAGWLRDGR
LKAEETVADGLTNAPDVLNRLFDGSHRGKLVLRVDPQA
>tr|A6AJI1|A6AJI1_VIBHA Putative NADP-dependent oxidoreductase yncb OS=Vibrio harveyi HY01 GN=A1Q_1711 PE=4 SV=1
MTQTLNRQIVLANRPKGSPVPENFSLEQTAIPTPSEGEVLLRSVYLSLDPYMRGRMNEGK
SYADPVELNEVMVGGTVCQVVESKNPDFQTGEWVVAYTGWQDYALSNGEGLFKLGSEPTH
PSYALGVLGMPGFTAYVGLLEIGQPKAGDTLVVAAATGAVGSMVGQIGKLKGCRVIGVAG
GAEKCQYAKETLGFDECLDHTADDFAEQLAATCDKGIDVYFENVGGKVFDAVLPLLNVGA
RVPLCGLISQYNATALPEGPDRMSMLMGNILVKRIKMQGFIIFDHYEQSYTNFVKDVSQW
LAEGKIHYREHLVEGLENAPEAFIGLLEGKNFGKLVIQTNQPV
>tr|A6AX77|A6AX77_VIBPA Putative NADP-dependent oxidoreductase yncb OS=Vibrio parahaemolyticus AQ3810 GN=A79_0517 PE=4 SV=1
MTNATNRRIVLASRPHGAPTTKNFRLEEVAKPVPQAGEMLLRTVYLSLDPYMRGRMSDAE
SYAEPVALDDVMIGGTVCQVEASNHPDYEAGEWVLAYTVGWQDYAISTGEMVIKLGKEPQ
NPSYALGVAGMPGFTAYMGLLDIGQPKQGETIVVAAATGPVGATVGQIGKIKGCRVVGIA
GGEEKCRYAKEVLGFDECIDHKADDFAQQLKDACYSGIDVYFENVGGKVFEAVMPLLNTS
ARIPLCGLISQYNATELPEGTDHLPLLMGKLLTKRIKVQGFIIFDDYGHRYGEFAQDINQ
WLAEGKIQYREHLVEGLDNAPEAFIGLLEGKNFGKLVVKINDPL
>tr|A6CEV3|A6CEV3_9PLAN Putative oxidoreductase OS=Planctomyces maris DSM 8797 GN=PM8797T_02494 PE=4 SV=1
MQSRQIQLTSYPEGLPTLDNFELVETELQSPGENEFLVQNEWLSVDPYMRGRMREGESYV
KPFQIGEPMEGACVGKVVESRHPQYSEGDYVLGNQGWRDAWLSEGTGVMKVDPEAVPLQA
YLSILGMTGMTAYVGLLKIGELKEGDRVFVSAASGAVGSIVCQIAKIHGCFVVGSAGSKQ
KIDWLKEKADIDAAFNYKEVDDVSARLKELAPEGIDLYFDNVGGDHLQAALDNLNDFGRI
VSCGMISTYNDKSPQPGPDNLFKIISRRLRMQGFIVRDHDDIREEFQIRMTEWIQAGKMH
WEETVTTGLEKTPQAFIDLFHGSKMGKAIVKVSE
>tr|A6D6S2|A6D6S2_9VIBR Putative NADP-dependent oxidoreductase OS=Vibrio shilonii AK1 GN=VSAK1_21929 PE=4 SV=1
MSQENNRRIVLASRPVGAPVNENFRLETAVVPEPKDGEMLLRAIYLSLDPYMRGRMSAAE
SYADPVALDEVMVGATVCQVEQSNNENFEQGDWVLAYTGWQDYAISNGEGLVKLGKNPSH
PSFALGIMGMPGFTAYMGLLDIGQPKAGDTVVVAAATGPVGATVGQIAKLKGCKVVGIAG
GAEKCLHAKEILGFDECLDHKSDDLAQQLAEACGNGIDVYFENVGGKVFDAVLPLLNTGA
RIPVCGLISQYNATSLPEGPDRMSMLVATLLIKRIKMQGFIIFDDYAHRYDEFASQMGQW
LAEGKIKYKEHLVDGFENTPEAFMGLLEGKNFGKLVIKMNEPK
>tr|A6ECK0|A6ECK0_9SPHI YfmJ OS=Pedobacter sp. BAL39 GN=PBAL39_18569 PE=4 SV=1
MNKVILLNKRPEGIPTPEDFKFIEEEKPVATDGQILLKTLYVSVDPYLRGRMSDAKSYIP
PFELNKPIQSALVAEVQDSKNPDFKTGDFVTGMLEWKLFQTSTGKGLTKVDGEKASLSAY
LGVLGMTGLTAYFGLKEIGHPKAGETLFVSGAAGAVGSVAGQIGKIMGCRVIGAAGSDEK
VNLLRSKFGYDAAINYKTTHDLTKDIAAIAPDGIDVYFDNVGGDISDAVLANINRLGRVP
LCGSISSYNDKEVATGPRVQTVMVKKSVLMQGFIVSNYAAQFPEGIAQLSKWFSEGKLTH
SETIVEGFEQIPQAFIDLFAGKNEGKMVVKI
>tr|A6EUW3|A6EUW3_9ALTE Alcohol dehydrogenase, zinc-binding protein OS=Marinobacter algicola DG893 GN=MDG893_10441 PE=4 SV=1
MSNHTNRAVILKQRPQGEIQEGDLALEERPVRELKEGEVLAKVLWLSLDPYMRPRMNDAK
GYMDPIGLDEVIVGESVARIVESRSDDLKVGDLVTCYSGWQEYVVFPANAEMVYKIDPKD
NVPLQAYLGVAGMPGRTGYCGLMYVGKPTSGETVVVSAASGPVGTVVGQTAKKEGCRTVG
VAGGPEKCRYVVEELGFDACVDYKAGNLEADLKAACPNGIDIYFENVGGAVTRAVAPLLN
PGARVPICGFVSAYNAEDMGSVETPFHVFKALDPVPEHRFFLVTEWQDKHQEITNLLADR
VASGELKYRETIAEGLENAPEAFKGMLKGKNFGKQLVHIAD
>tr|A6FHQ9|A6FHQ9_9GAMM Putative oxidoreductase OS=Moritella sp. PE36 GN=PE36_02874 PE=4 SV=1
MPQSNSVNRRITLASRPVGAPTSANFRLEETVIPTPSEGELLLRTNYLSLDPYMRGRMND
GASYAEPVAIDGTMVGATVCQVVTSLHPDYQAGEWVLAYTGWQDYGISDGEGLIKLGAEP
TNPSFALGILGMPGFTAYMGLLDIGQPKSGDTLVVAAATGPVGATVGQIGKLKGCYVVGI
AGGAEKCKYAVDVLGFDKCIDHKASDFDAQLKAACPKGIDVYFENVGGKVFDSVLPQLNT
GARVPVCGLVSQYNATELPSGPDRLSLLMGTLLVKRIKMQGFIIFDDYAHRYNEFYEQMM
TWLQAGQIKYREHMIDGLESAPAAFTGMLQGENFGKLVVKVAE
>tr|A6FID3|A6FID3_9GAMM Predicted NADP-dependent oxidoreductase OS=Moritella sp. PE36 GN=PE36_08216 PE=4 SV=1
MTTYTAINLIKRPTGGPINAELFAVVQKQMPTVGEGEFLVKQSHMSLDPAMFGWMSPDTN
SYIPPVALGDVMRSSGIGEIVESNHPEFKVGDRMMGMMGWQEYFLSDGQGLNKVTAPLPD
EAILSIFALPGLTATQGLFNVGKPQKGETIIVTGAAGSVGSIVGQLAKADGLKVIGVVGS
DEKADWIVNELGFDAAINYKSDDLDAQLAQHAADGIDLYFENTGGPIQNLIIDRMNPHGR
VMVCGLIADYDKQVPAPGPSWMNVLKRRLTIQGFTMPDHFHQVPALLEKLTPYVMAGKIK
HRSHVLEGLESSISGLNLFFTGENKGKLIVKL
>tr|A7CNH1|A7CNH1_BURPI Alcohol dehydrogenase, zinc-binding domain protein OS=Ralstonia pickettii 12D GN=Rpic12DDRAFT_0098 PE=4 SV=1
MSKTYQRIVLASRPQGAVTPDNFRLETVELPELQEGQVLVRNHFLSLDPYMRGRMNDSKS
YAQPQPLDEVMIGGTVGVVEASKNPSFAVGDAVVGMFGWQEVGVSDGRGIQKVDTRHIPL
SAYLGSVGMPGVTAWYGLNKIMLPKPGQTVAVSAASGAVGSVVGQLAKLKGCRVVGFAGG
KDKCDYVVNELGFDACIDYKAASDAKELYKMLKEATPDGIDSYFENVGGAILDAVLSRMN
AFGRIAMCGMIAGYDGQPLPLQNPQLILVSRLTIEGFIVSEHMDVWPEALRELGGFVAQG
KLKFRESVAQGLASAPEAFMGLLKGKNFGKQLVKLV
>tr|A7K2I3|A7K2I3_9VIBR Oxidoreductase, zinc-binding dehydrogenase family OS=Vibrio sp. Ex25 GN=VEx25_A0311 PE=4 SV=1
MTNATNRRIVLASRPHGAPTKENFRLEEVAKPTPQDGEMLLRTVYLSLDPYMRGRMSDAE
SYADPVAVDDVMIAGTVCQVEASNHPDYEAGEWVLAYTVGWQDYAISTGEMVIKLGKEPQ
NPSYALGVAGMPGFTAYMGLLDIGQPKPGETIVVAAATGPVGATVGQIGKIKGCRVVGIA
GGEEKCRYAKEVLGFDECIDHKADDFAEQLKNACDQGIDVYFENVGGKVFEAVMPLLNTS
ARIPLCGLISQYNATELPEGTDHLPLLMGKLLTKRIKVQGFIIFDDYGHRYGEFAQDINQ
WLAEGKIQYREHLVQGLENAPEAFIGLLEGKNFGKLVVQINDPL
>tr|A8ECV2|A8ECV2_BURPS Oxidoreductase, zinc-binding dehydrogenase family OS=Burkholderia pseudomallei 406e GN=BURPS406E_H0657 PE=4 SV=1
MSQVNRRVLLVSRPEREARVENFELVETPLAPLAVGEVRVRNHFLSIDPYMRGRMNAGRS
YAEPQPLGEVMGGGTAGEVVESRNPAFAPGDRVIGAYGWQEYGTSAGKELRKVDTTRVPL
SAYLGAAGMPGVTAWYGLNRIIRPRAGETLVVSAASGAVGSVVGQLAKLAGCRAVGIAGG
ADKCRYVVDTLGFDACVDYKAGRLADDLAAAAPDGVDGCFENVGGAVLDATLARMNPFGR
IAMCGMIAAYDGAPAPLANPALILRERLLVQGFIVSEHFDVWPEALAQLASLVANRQLHY
RETIAQGLERAPDALLGLLKGRNFGKQLVALV
>tr|A8ENK1|A8ENK1_BURPS Oxidoreductase, zinc-binding dehydrogenase family OS=Burkholderia pseudomallei 406e GN=BURPS406E_D0488 PE=4 SV=1
MRGLTSSVRRRRHFRAPPAKLEKSRRCDCIVADRGSRIADRGSRIADRGSRIADRASRLA
PRASRLAPRASRLAPRASRECDRGALAAFADAGACRPFPFLPKVMPMSTPVNRQLRLKAR
PDGRVGHEHFTLAEAPLPALGPGEMLVRVLYLSMDPTNRVWMSDIPQYLPPVAIGDVMRA
LGIGRVVASNAPGFAEGDLVQGLVGWQDYAHVRADEIAQYTKLPAALGLPLPRLLGACGM
SGLTAYYGLTEIAPVQPGETLVVSAAAGSVGSVAGQIGKIHGARVVGIAGGADKCRYLTD
ELGFDAAVDYKSDDWKRALKDATPDGVHVSFENVGGEIMRAVLSRMAIGGRVALCGVIAN
YNSGRPTDDVSVLIAKRLTMRGFLILDYRKSREAIATLAGWLRDGRLKAEETVADGLTNA
PDVLNRLFDGSHRGKLVLRVDPQA
>tr|A8EQF9|A8EQF9_BURPS Oxidoreductase, zinc-binding dehydrogenase family OS=Burkholderia pseudomallei 406e GN=BURPS406E_C1654 PE=4 SV=1
MPQTKTTNRRIVLHSRPKGAPTPENFRTETAAVPVPAPGEVLLRTIWLSLDPYMRGRMSD
APSYAAPVELGGVMVGGTVSRVVSSSVPAFRDGDLVLSNAGWQDYAVSDGTDLMPLADVA
HPSYALGVLGMPGFTAYFGLLHIGEPKAGETVAVAAASGAVGAVVGQIAKLKGCRVVGIA
GGADKCRYVAGTLGFDACVDHHDPDFAKQLAAACPDGIDVYFENVGGAVFDAVLPLLNDH
ARVPVCGLIAHYNDSELPGGPNRLPLLTSSVLRKRIRMQGFIILDHYADVYPAFLKDMSE
WVAQGKVKPREDVVDGLDAAPRALIGLLGGKNFGKVVVRVGPDTL
>tr|A8KCR4|A8KCR4_BURPS Oxidoreductase, zinc-binding dehydrogenase family OS=Burkholderia pseudomallei Pasteur 52237 GN=BURPSPAST_AC0411 PE=4 SV=1
MIASLRIADRGSRIADRGSRIADRGSRIADRASRLAPRASRLAPRASRECDRGALAAFAD
AGACRPFPFLPKVMPMSTPVNRQLRLKARPDGRVGHEHFTLAEAPLPALGPGEMLVRVLY
LSMDPTNRVWMSDIPQYLPPVAIGDVMRALGIGRVVASNAPGFAEGDLVQGLVGWQDYAH
VRADEIAQYTKLPAALGLPLPRLLGACGMSGLTAYYGLTEIAPVQPGETLVVSAAAGSVG
SVAGQIGKIHGARVVGIAGGADKCRYLTDELGFDAAVDYKSDDWKRALKDATPDGVHVSF
ENVGGEIMRAVLSRMAIGGRVALCGVIANYNNGRPADDVSVLIAKRLTMRGFLILDYRKS
REAIATLAGWLRDGRLKAEETVADGLTNAPDVLNRLFDGSHRGKLVLRVDPQA
>tr|A8KL17|A8KL17_BURPS Oxidoreductase, zinc-binding dehydrogenase family OS=Burkholderia pseudomallei Pasteur 52237 GN=BURPSPAST_AA1011 PE=4 SV=1
MSQVNRRVLLVSRPEREARVENFELVETPLAPLAVGEVRVRNHFLSIDPYMRGRMNAGRS
YAEPQPLGEVMGGGTAGEVVESRNPAFAPGDRVIGAYGWQEYGTSTGKELRKVDTTRVPL
SAYLGAAGMPGVTAWYGLNRIIRPRAGETLVVSAASGAVGSVVGQLAKLAGCRAVGIAGG
ADKCRYVVDTLGFDACVDYKAGRLADDLAAAAPDGVDGCFENVGGAVLDATLARMNPFGR
IAMCGMIAAYDGAPAPLANPALILRERLLVQGFIVSEHFDVWPEALAQLASLVANRQLHY
RETIAQGLERAPDALLGLLKGRNFGKQLVALV
>tr|A8KUV9|A8KUV9_BURPS Oxidoreductase, zinc-binding dehydrogenase family OS=Burkholderia pseudomallei Pasteur 52237 GN=BURPSPAST_V0082 PE=4 SV=1
MPQTKTTNRRIVLHSRPKGAPTPENFRTETAAVPVPAPGEVLLRTIWLSLDPYMRGRMSD
APSYAAPVELGGVMVGGTVSRVVSSSVPAFRDGDLVLSNAGWQDYAVSDGTDLMPLADVA
HPSYALGVLGMPGFTAYFGLLHIGEPKAGETVAVAAASGAVGAVVGQIAKLKGCRVVGIA
GGADKCRYVAGTLGFDACVDHHDPDFAKQLAAACPDGIDVYFENVGGAVFDAVLPLLNDH
ARVPVCGLIAHYNDSELPGGPNRLPLLTSSVLRKRIRMQGFIILDHYADVYPAFLKDMSE
WVAQGKVKPREDVVDGLDAAPRALIGLLGGKNFGKVVVRVGPDTL
>tr|A8TRG2|A8TRG2_9PROT Quinone oxidoreductase OS=alpha proteobacterium BAL199 GN=BAL199_27251 PE=4 SV=1
MKSQQVRLAKRPKGEPTAENFEIAEAELPAVGPGQMLVRIIWLSLDPYMRGRMDDARSYA
KSVEIGEVMGAGTVGQVMESNHPGYAEGDFVLGMFGWQSHVVSDGNGVRKLDPALAPLST
WVGVMGMPGLTAYVGLLDIGEPKEGETVVVSAASGAVGSVVGQLAKIKGARAVGVAGPDE
KVRYVVDELGFDACVSHRSATLRDDLKAACPNGIDVYFENVGGPTLDAALSLMNPFGRIP
VCGMISMYNTGPVGGDADRLPALMRRILTDRLKIQGFIVSDRGNRHKAFMKEVGGYLREG
RIKYRESVTVGLENAPKTFIGLLRGENFGKQLIQVSEDPTRG
>tr|A8U3I5|A8U3I5_9PROT Alcohol dehydrogenase, zinc-binding protein OS=alpha proteobacterium BAL199 GN=BAL199_07113 PE=4 SV=1
MTDDNLHVVLRARPDPGVTADLFEAVAAPMPTVGPGQFLVRVIWLSLDPAMRGWIAEAAN
YSTPVPLGSPMTGFTVGEVVESRNAAYPVGTIVQGRQGWRRFAVSDGSDIDRVVDPALAP
ISTALSVLGVNGATAYVGLVELCNPKPGETVVVTTAAGAVGSMVGQIAKALGCRAVGVAG
GPDKVRACLDDFGFDAAIDYKATPDLGPALDSACPAGVDCFFDNVGAEQFDRVMDRINIG
ARIAICGTIGMPSFPLPVGPRPNRQLLIKRARMQGFLILDHYDRYAAIIEQLAGWYRAGR
FRWREDVTDGLENAGSALVRLLAGSNTGKALVRVGVDP
>tr|A9DDN5|A9DDN5_9GAMM Hypothetical alcohol dehydrogenase, zinc-containing OS=Shewanella benthica KT99 GN=KT99_09718 PE=4 SV=1
MNANQILLDSRPEGLPTADNFKQTSVQLPAITKGEFLVKNLWMSVDPYMRGRMIDRESYI
APFQIGQVLEGGSIGEVIESNNPQFPIGTRVSAMHGWRSHYVTDGSEHTRLPNTPMSESH
FLGVLGMPGMTAWTGLTRIAALKEGDTLFVSGAAGAVGSVVCQLGKLMGAKVVASVGSDE
KAAYLRDLGVDAVINYQTTKDLSAALKQAAPQGIDVYFENVGGEHLTAALNNMNDHGRIA
VCGMISQYNDTAPTPGPNNLGMIIIKKLKIEGFIVFEHWDHYPEFAKKMGQWLATGTVKA
EQTIYQGLEQAPAAFIGLFEGKNRGKMLVKLD
>tr|A9EC85|A9EC85_9RHOB NADP-dependent oxidoreductase, L4bD family protein OS=Oceanibulbus indolifex HEL-45 GN=OIHEL45_00240 PE=4 SV=1
MSDQMQKIVLASRPDGAPTPENFRLESADVPQPGNGEILVEVHYMSLDPYMRGRMDDAKS
YAEPVPIGGLMEGGSVGKVIASNDPSFQVGDFAFGAFGWATHGVAPAKQCQKVDAEGVPI
TASLGVLGMPGLTGWYGLNEIGQPKEGETLVVAAATGPVGSIVGQLAKAKGLRTVGIAGG
AEKCEIATRDFGFDVCLDHRAYDDAKSLRAALKEAAPDGIDIYYENVGGKVLDAVLPLMN
PHGRIPLCGMIAWYNAGGLGADAEGAGLTAPRLWRTILVNFLTVRGFIISNHWNRMPEFH
REVAPMVADGRVKVKEDITEGLENAPQAFIDMLNGGNTGKAIVKVA
>tr|A9EHX0|A9EHX0_9RHOB Putative zinc-binding dehydrogenase OS=Phaeobacter gallaeciensis 2.10 GN=RG210_09527 PE=4 SV=1
MTQTSTTNRQFVLAERPKGEPTDSTLRLETTEVPTPGEGQMLLRNEYLSLDPYMRGRMSS
APSYAAPVEIDEVMVGGTVAEVVTSNVKGYEKGDWVVAFGGWQDYTLSDGTGVINMGKNP
QNPSWALGVLGMPGLTAWAGLTQIGQPKEGETLVVAGASGPVGATVGQIGKILGLRVVGI
AGGAEKCQHVIDTLGFDACIDYKADGFADDLAKAVPDGIDIYFENVGGAVFDAVMPLLNP
SARIPLCGLISQYNATALPEGPDRMNYLMGQLLRKRITMRGFIVFDDFGHLYPEFAKQMT
GWVQDGKVKYREEMIEGLEQAPAAFVGLLRGEAFGKRVIHLAD
>tr|A9FYA3|A9FYA3_9RHOB Putative zinc-binding dehydrogenase OS=Phaeobacter gallaeciensis BS107 GN=RGBS107_03918 PE=4 SV=1
MTQTSTTNRQFVLAERPKGEPTDSTLRLETTEVPTPGEGQMLLRNEYLSLDPYMRGRMSS
APSYAAPVEIDEVMVGGTVAEVVTSNVKGYEKGDWVVAFGGWQDYTLSDGTGVINMGKNP
QNPSWALGVLGMPGLTAWAGLTQIGQPKEGETLVVAGASGPVGATVGQIGKILGLRVVGI
AGGAEKCQHVIDTLGFDACIDYKADGFADDLAKAVPDGIDIYFENVGGAVFDAVMPLLNP
SARIPLCGLISQYNATALPEGPDRMNYLMGQLLRKRITMRGFIVFDDFGHLYPEFAKQMT
GWVQDGKVKYREEMIEGLEQAPAAFVGLLRGEAFGKRVIHLAD
>tr|A9GFQ1|A9GFQ1_METNO Oxidoreductase, zinc-binding dehydrogenase family OS=Methylobacterium nodulans ORS 2060 GN=MnodDRAFT_3366 PE=4 SV=1
MSDLNRRIVLASRPHGEPTPAHFRLERSAMPVARDGEVLLRNRYLSLDPYMRGRMSAAKS
YAKPVEINEVMVGGTVAEVVASHHPDFVVGDTVLAYGGWQDFAVSNGQGLRKLDPSVAPV
TTALGVLGMPGMTAYTGLLTIGAPKPGETVVVAAATGPVGSLVGQIAKLKGARIVGIAGG
PDKCRYLIEELGFDAAVDHRGDDLPTALAEACPKGIDVYFENVGGAVFDAVLPLLNDFAR
IPVCGLVANYNMTELPPGPDRVPALMRAILSKRLTFRGFIVWDFAEQEQAFLRDVAGWLR
EGRIRYREDLVEGLEQAPEAFIGLLKGRNFGKLVVKL
>tr|A9JYK9|A9JYK9_BURMA Oxidoreductase, zinc-binding dehydrogenase family protein OS=Burkholderia mallei ATCC 10399 GN=BMA10399_G0393 PE=4 SV=1
MPQTKTTNRRIVLHSRPKGAPTPENFRTETAAVPVPAPGEVLLRTIWLSLDPYMRGRMSD
APSYAAPVELGGVMVGGTVSRVVSSSVPAFRDGDLVLSNAGWQDYAVSDGTDLMPLADVA
HPSYALGVLGMPGFTAYFGLLHIGEPKAGETVAVAAASGAVGAVVGQIAKLKGCRVVGIA
GGADKCRYVAGTLGFDACVDHHDPDFAKQLAAACPDGIDVYFENVGGAVFDAVLPLLNDH
ARVPVCGLIAHYNDSELPGGPNRLPLLTSSVLRKRIRMQGFIILDHYADVYPAFLKDMSE
WVAQGKVKPREDVVDGLDAAPRALIGLLGGKNFGKVVVRVGPDTL
>tr|A9K703|A9K703_BURMA Oxidoreductase, zinc-binding dehydrogenase family protein OS=Burkholderia mallei ATCC 10399 GN=BMA10399_K0118 PE=4 SV=1
MRGLTSRVRRRRHFRAPPAKLEKSRRCDCIVADRGSRIADRASCLVPRASRLAPRASRLA
PRASRLAPRASRLAPRASRLAPRASRLAPRASRECDRGALAAFADAGACRPFPFLPKVMP
MSTPVNRQLRLKARPDGRVGHEHFTLAEAPLPPLGPGEMLVRVLYLSMDPTNRVWMSDIP
QYLPPVAIGDVMRALGIGRVVASNAPGFAEGDLVQGLVGWQDYAHVRADEIAQYTKLPAA
LGLPLPRLLGACGMSGLTAYYGLTEIAPVQPGETLVVSAAAGSVGSVAGQIGKIHGARVV
GIAGGADKCRYLTDELGFDAAVDYKSDDWKRALKDATPDGVHVSFENVGGEIMRAVLSRM
AIGGRVALCGVIANYNNGRPADDVSVLIAKRLTMRGFLILDYRKSREAIATLAGWLRDGR
LKAEETVADGLTNAPDVLNRLFDGSHRGKLVLRVDPQA
>tr|A9K8T9|A9K8T9_BURMA Oxidoreductase, zinc-binding dehydrogenase family protein OS=Burkholderia mallei ATCC 10399 GN=BMA10399_E1078 PE=4 SV=1
MSQVNRRVLLVSRPEREARVENFELVETPLAPLAEGEVRVRNHFLSIDPYMRGRMNAGRS
YAEPQPLGEVMGGGTAGEVVESRNPAFAPGDRVIGAYGWQEYGTSAGKELRKVDTTRVPL
SAYLGAAGMPGVTAWYGLNRIIRPRAGETLVVSAASGAVGSVVGQLAKLAGCRAVGIAGG
ADKCRYVVDTLGFDACVDYKAGRLADDLAAAAPDGVDGCFENVGGAVLDATLARMNPFGR
IAMCGMIAAYDGAPAPLANPALILRERLLVQGFIVSEHFDVWPEALAQLASLVANRQLHY
RETIAQGLERAPDALLGLLKGRNFGKQLVALV
>tr|B0FB15|B0FB15_9BACT Predicted NADP-dependent oxidoreductase OS=uncultured bacterium pFosPlaG PE=4 SV=1
MLMTTNTAINLIKRPSGGPITADLFAVVEKEMPAVGAGEFLVKQNHMSLDPAMFGWMSPD
TNSYIPPVALGDVMRSSGIGEVVESNHPDFKVGDRVMGMMGWQHYFLSNGQGVNKVDAPL
PDEAILSIFALPGLTATQGLFNVGKPKKGETLIVTGAAGSVGSIVGQLAKADGLHVIGVV
GKDEKADWIVNELGFDAAINYKSDDLDGQLARHAANGIDLYFENTGGPIQNLIVERMNAH
GRVVVCGLIADYDKELASPGPSWINVIKRRLTIQGFTMPDHFHEVPALLAKLTPYVMAGK
IKHRSHVLEGLESAIEGLNLFFTGENKGKLIVKL
>tr|B0J7F4|B0J7F4_RHILT Alcohol dehydrogenase zinc-binding domain protein OS=Rhizobium leguminosarum bv. trifolii WSM1325 GN=RlegDRAFT_0539 PE=4 SV=1
MVSQPVTTRIVLASRPSGKPVAANFRLERETVRDLAEGEVLLKTLYLSLDPYMRGRMDDA
KSYAKPVEIGGVMEGGTVAQVAHSRNTAFKAGDIVLSHSGWQSYAISDGAGLQKLDPETA
PITTALGILGMPGFTAYAGLRNIGKPKAGETLVVAAASGAVGSAVGQMAKIYGARVVGIA
GGSKKCDHLRQELGFDVAIDHHSSDFPAQLAAACPNGIDVYFENVGGHVWSAVFPLLNDF
ARIPVCGLIAHYNEGSSVSNGGDQLPAVMRAILRKSLTIRGFIQREFADQRPDFSHQAGA
WISEGRLKYKEDLVDGLENAPEAFLGLLEGKNFGKLIVRVAPRT
>tr|B0PRG7|B0PRG7_9DELT Alcohol dehydrogenase zinc-binding domain protein OS=Anaeromyxobacter dehalogenans 2CP-1 GN=A2cp1DRAFT_2897 PE=4 SV=1
MSSPSVNRRIVLAARPRGAPTAQDFRLEQVPVTAPADGQVLLRTVYLSLDPYMRGRMSEG
PSYVPPLALGETMGGGTVSRVVASRHPGFREGELVLGATGWQDYALSDGEGLMPVRDTAH
PSYALSVLGMPGFTAYHGLLNIGQPRPGETVVVAAASGAVGAVVGQIARIRGARVIGVAG
GAEKRRYVTEQLGFDACLDRRDPHLAQQLAEACPDGIDVYFENVGGAVLDAVLPLLREGA
RVPVCGGIAHYNDEAPPPGPDRLPMLMALVLRKRLRLQGFIILDHYADGYAPFLRDMSAW
VAEGKVKLREDVVVGLENAPAALMGLLEGKNFGKVVVRVAD
>tr|B1EC18|B1EC18_9MICC Alcohol dehydrogenase zinc-binding domain protein OS=Arthrobacter chlorophenolicus A6 GN=AchlDRAFT_4462 PE=4 SV=1
MRGRMNDVKSYSAPFALDKALDGGAVGEVIASRSEAHKEGDVVVHALGWREYAVVDGSTA
SPARTDLAPASAFLGALGMTGLTAYAGLLKVAEFKEGDAVFVSGAAGAVGSLVGQIAKAM
GATRVIGSAGSPAKVARLLELGFDAAFDYHDGPVREQLEKAAGAQGIDVYFDNVGGEHLE
AALSVLNVGGRVAMCGAIAQYNSTEPTPAPHNLMQAIGKQLTLRGFLVGGQRQHAAEFAE
KMAGWLASGAVRYDETVVDGLENAPQAFMDLLDGANTGKMLVRL
>tr|B1EM31|B1EM31_9ESCH Oxidoreductase, zinc-binding dehydrogenase family OS=Escherichia albertii TW07627 GN=ESCAB7627_2684 PE=4 SV=1
MLKAQESIMGQQKQRNRRWVLASRPHGAPVLDNFRLEEDEVATPGEGQVLLRTIYLSLDP
YMRGRMSDEPSYSPPVEIGSVMVGGTVSRVVESNHPDYQPGDWVLSYNGWQDYAISSGDE
LVKLGDHPQNPSWSLGILGMPGFTAYMGLLDIGQPKEGETLVVAAATGPVGATVGQIGKL
KGCRIVGVAGGAEKCRHATEVLGFDVCLDHHADDFAEQLAKACPKGIDIYYENVGGNVFD
AVLPLLNTSARIPVCGLVSGYNATELPSGPDRLPLLMATVLKKRIRLQGFIISQDYGHRI
HEFQREMGQWVKEGKIHYREHMTDGLENAPQTFIGLLEGKNFGKVVIRVAEDD
>tr|B1FI12|B1FI12_9BURK Alcohol dehydrogenase zinc-binding domain protein OS=Burkholderia ambifaria IOP40-10 GN=BamIOP4010DRAFT_3672 PE=4 SV=1
MPQTKTANRRIVLNARPVGAPTPNDFRTETADVPVPGAGQVLLRTVWLSLDPYMRGRMSD
APSYAPPVELGDVMVGGTVSRVVASNLPAYREGDLVVAGGGWQDYALSDGSDLIALGRDF
AHPSYALGVLGMPGFTAYTGLLKIGEPKAGETVVVAAASGAVGSVVGQIAKLKGCRVVGI
AGGADKVAYVKDTLGFDACIDHRDPQFAAKLKEACPNGIDVYFENVGGAVFDAVWPLLND
HARVPVCGIIAHYNDAAYDDTAVSSGRDRVPALMGTILRKRIRMQGFIILDHYATGYAPF
LKEMSEWVAQGKVKTLEDVVPDLADAPNALIGLLAGKNFGKVVVRVGPDELA
>tr|B1FJJ3|B1FJJ3_9BURK Alcohol dehydrogenase zinc-binding domain protein OS=Burkholderia ambifaria IOP40-10 GN=BamIOP4010DRAFT_4204 PE=4 SV=1
MSTPVNRQLLLKTRPEGRVGREHFSLVETPVPALADGEVLVRVLYLSMDPTNRVWMSDVP
QYLPPVAIGEVMRALGIGRVVASRHAGFAEGDLVQGLVGWQDYAVVAADQAAQLVKLPAP
SGLPLPTLLGACGMSGLTAYYGLTDIAPVQPGETLVVSAAAGSVGSIAGQIGKIHGARVV
GIAGGADKCRYLTETLGFDAAVDYKADDFREQLKAATPDGVHVNFENVGGEVMRAVLSRM
VIGGRVALCGVISNYNSGRATDDVGVLISKRITMRGFLILDYRKSREAVQTLAGWLRDGR
LKAEETVADGLENAPDVLNRLFDGDHRGKLVLRVDPDA
>tr|B1FZ72|B1FZ72_9BURK Alcohol dehydrogenase zinc-binding domain protein OS=Burkholderia graminis C4D1M GN=BgramDRAFT_2409 PE=4 SV=1
MPQINRQFLLASRPQGAVTPDNFRLVQTPLAPLADGEIRVRNHYLSLDPYMRGRMNDSKS
YAAPQPLDEVMIGGTVGEVIESKNPKFAVGDKVVAIFGWQEYGTSDGAGVQKVDDTHVPL
SAYLGPVGMPGVTAWYGLNRIIAPKAGETVVVSAASGAVGSVVGQLAKQAGARAVGIAGG
VEKCRYVVETLGFDACVDYKAGNLYQDLKAATPDGIDGCFENVGGEVLDATLARMNPSGR
IAVCGYIAGYDGQPVPLKHPSLILTQRLLVQGFIVTEHMDVWPQALNELGTLVAQKKLQY
RETIAQGLDAAPEAFIGLLKGKNFGKQLVKLI
>tr|B1H768|B1H768_BURPS Oxidoreductase, zinc-binding dehydrogenase family OS=Burkholderia pseudomallei S13 GN=BURPSS13_K0234 PE=4 SV=1
MPQTKTTNRRIVLHSRPKGAPTPENFRTETAAVPVPAPGEVLLRTIWLSLDPYMRGRMSD
APSYAAPVELGGVMVGGTVSRVVSSSVPAFRDGDLVLSNAGWQDYAVSDGTDLMPLADVA
HPSYALGVLGMPGFTAYFGLLHIGEPKAGETVAVAAASGAVGAVVGQIAKLKGCRVVGIA
GGADKCRYVAGTLGFDACVDHHDPDFAKQLAAACPDGIDVYFENVGGAVFDAVLPLLNDH
ARVPVCGLIAHYNDSELPGGPNRLPLLTSSVLRKRIRMQGFIILDHYADVYPAFLKDMSE
WVAQGKVKPREDVVDGLDAAPRALIGLLGGKNFGKVVVRVGPDTL
>tr|B1H7M3|B1H7M3_BURPS Oxidoreductase, zinc-binding dehydrogenase family OS=Burkholderia pseudomallei S13 GN=BURPSS13_X0650 PE=4 SV=1
MHRCGSRIADRGSRIADRGSRIADRGSRIADRGSRIADRGSRIADRGSRLADRASRLAPR
ASRLAPRASRLAPRASRLAPRASRLAPRASRECDRGALAAFADAGACRPFPFLPKVMPIM
STPVNRQLRLKARPDGRVGHEHFTLAEAPLPALGPGEMLVRVLYLSMDPTNRVWMSDIPQ
YLPPVAIGDVMRALGIGRVVASNAPGFAEGDLVQGLVGWQDYAHVRADEIAQYTKLPAAL
GLPLPRLLGACGMSGLTAYYGLTEIAPVQPGETLVVSAAAGSVGSVAGQIGKIHGARVVG
IAGGADKCRYLTDELGFDAAVDYKSDDWKRALKDATPDGVHVSFENVGGEIMRAVLSRMA
IGGRVALCGVIANYNSGRPADDVSVLIAKRLTMRGFLILDYRKSREAIATLAGWLRDGRL
KAEETVADGLTNAPDVLNRLFDGSHRGKLVLRVDPQA
>tr|B1HJW9|B1HJW9_BURPS Oxidoreductase, zinc-binding dehydrogenase family OS=Burkholderia pseudomallei S13 GN=BURPSS13_P0944 PE=4 SV=1
MSQVNRRVLLVSRPEREARVENFELVETPLAPLAEGEVRVRNHFLSIDPYMRGRMNAGRS
YAEPQPLGEVMGGGTAGEVVESRNPAFAPGDRVIGAYGWQEYGTSAGKELRKVDTTRVPL
SAYLGAAGMPGVTAWYGLNRIIRPRAGETLVVSAASGAVGSVVGQLAKLAGCRAVGIAGG
ADKCRYVVDTLGFDACVDYKAGRLADDLAAAAPDGVDGCFENVGGAVLDATLARMNPFGR
IAMCGMIAAYDGAPAPLANPALVLRERLLVQGFIVSEHFDVWPEALAQLASLVANRQLHY
RETIAQGLERAPDALLGLLKGRNFGKQLVALV
>tr|B1T2F8|B1T2F8_9BURK Alcohol dehydrogenase zinc-binding domain protein OS=Burkholderia ambifaria MEX-5 GN=BamMEX5DRAFT_1974 PE=4 SV=1
MSTPVNRQLLLKTRPEGRVGREHFSLVETPVPPLADGEVLVRVLYLSMDPTNRVWMSDVP
QYLPPVAIGEVMRALGIGRVVASRHAGFAEGDLVQGLVGWQDYAVVAADQAAQLVKLPAQ
SGLPLPTLLGACGMSGLTAYYGLTDIAPVQPGETLVVSAAAGSVGSIAGQIGKIHGARVV
GIAGGADKCRYLTETLGFDAAVDYKADDFREQLKAATPDGVHVNFENVGGEVMRAVLSRM
VIGGRVALCGVISNYNSGRAADDVGVLISKRITMRGFLILDYRKSREAVQTLAGWLRDGR
LKAEETVADGLENAPDVLNRLFDGDHRGKLVLRVDPDA
>tr|B1T8T7|B1T8T7_9BURK Alcohol dehydrogenase zinc-binding domain protein OS=Burkholderia ambifaria MEX-5 GN=BamMEX5DRAFT_4203 PE=4 SV=1
MNTVNRQILLVSRPQGAASADNFRLVETPLAPLAAGEVRVRNHFLSLDPYMRGRMNDAKS
YAAPQPLNEVMIGATAGEVVESRHPDFAVGEHVVGQFGWQEYGTSNGGGLRKVDTSRVPL
SAWLGVTGMPGVTAWVGLNRIIAPKAGETVVVSAASGAVGSVVGQLAKRAGCRAVGIAGG
PDKCRYVVDTLGFDACVDYKAGRLADDLAAATPDGVDGCFENVGGAVLDTTMARMNAFGR
IALCGMIAGYDGVPAPLANPGLILRSRLTMQGFIVFEHPDAWPPALAELSELVATKQLHY
RETIAHGLERAPDAFLGLLKGRNFGKQLVQLV
>tr|B1TEW4|B1TEW4_9BURK Alcohol dehydrogenase zinc-binding domain protein OS=Burkholderia ambifaria MEX-5 GN=BamMEX5DRAFT_6330 PE=4 SV=1
MPQNKTANRRIVLNARPVGAPTPNDFRTETADVPVPGAGQVLLRTVWLSLDPYMRGRMSD
APSYAPPVELGDVMVGGTVSRVVASNLPAYREGDLVVAGGGWQDYALSDGSDLIALGRDF
AHPSYALGVLGMPGFTAYTGLLKIGEPKAGETVVVAAASGAVGSVVGQIAKLKGCRVVGI
AGGADKVAYVKDTLGFDACIDHRDPQFAAKLEEACPNGIDVYFENVGGAVFDAVWPLLND
HARVPVCGIIAHYNDAAYDDTAVSSGRDRVPALMGTILRKRIRMQGFIILDHYATGYAPF
LKEMSEWVAQGKVKTLEDVIPDLADAPNALIGLLAGKNFGKVVVRVGPDELA
>tr|B1U0B2|B1U0B2_MICLU Alcohol dehydrogenase zinc-binding domain protein OS=Micrococcus luteus NCTC 2665 GN=MlutDRAFT_2061 PE=4 SV=1
MSTPTRTREIHLASRPHGAPTPENFRLTEVELPELAEGQVLVRNTVMSVDPYMRGRMNDV
ESYVPPFQLDAPLDGGAVGTVIASRHADVPEGTSVLHGLGWREHAVLDGDTVQAVDTSQF
SDSTYLGVLGMTGLTAYTGLVHVAEMQEGDAVFISGAAGAVGSVAGQIARLLGASRVVGS
AGTPEKVARVKELGFDAAFDYHDGSPTDLLAEAAPEGIDVYFDNVGGDHLEAAIAAMRVD
GRVAMCGAIAQYNSTEPPAAPRNLALAIGKCLTLRGFVLQKYAAQVRPEFLERVGPWVAA
GKIQWDETVREGLENAPQAFIDLLEGANTGKMLVRL
>tr|B2GX92|B2GX92_BURPS Oxidoreductase, zinc-binding dehydrogenase family OS=Burkholderia pseudomallei 1655 GN=BURPS1655_A1437 PE=4 SV=1
MSQVNRRVLLVSRPEREARVENFELVETPLAPLAEGEVRVRNHFLSIDPYMRGRMNAGRS
YAEPQPLGEVMGGGTAGEVVESRNPAFAPGDRVIGAYGWQEYGTSTGKELRKVDTTRVPL
SAYLGAAGMPGVTAWYGLNRIIQPRAGETLVVSAASGAVGSVVGQLAKLAGCRAVGIAGG
ADKCRYVVDTLGFDACVDYKAGRLADDLAAAAPDGVDGCFENVGGAVLDATLARMNPFGR
IAMCGMIAAYDGAPAPLANPALILRERLLVQGFIVSEHFDVWPEALAQLASLVANRQLHY
RETIAQGLERAPDALLGLLKGRNFGKQLVALV
>tr|B2H809|B2H809_BURPS Oxidoreductase, zinc-binding dehydrogenase family OS=Burkholderia pseudomallei 1655 GN=BURPS1655_I0828 PE=4 SV=1
MPQTKTTNRRIVLHSRPKGAPTPENFRTETAAVPVPAPGEVLLRTIWLSLDPYMRGRMSD
APSYAAPVELGGVMVGGTVSRVVSSSVPAFRDGDLVLSNAGWQDYAVSDGTDLMPLADVA
HPSYALGVLGMPGFTAYFGLLHIGEPKAGETVAVAAASGAVGAVVGQIAKLKGCRVVGIA
GGADKCRYVAGTLGFDACVDHHDPDFAKQLAAACPDGIDVYFENVGGAVFDAVLPLLNDH
ARVPVCGLIAHYNDSELPGGPNRLPLLTSSVLRKRIRMQGFIILDHYADVYPAFLKDMSE
WVAQGKVKPREDVVDGLDAAPRALIGLLGGKNFGKVVVRVGPDTL
>tr|B2HBG5|B2HBG5_BURPS Oxidoreductase, zinc-binding dehydrogenase family OS=Burkholderia pseudomallei 1655 GN=BURPS1655_D1286 PE=4 SV=1
MHRCGSRIADRGSRIADRGSRIADRGSRIAERGARLAPRASRLAPRASRECDRGALAAFA
DAGACRPFPFLPKVMPMSTPVNRQLRLKARPDGRVGHEHFTLAEAPLPPLGPGEMLVRVL
YLSMDPTNRVWMSDIPQYLPPVAIGDVMRALGIGRVVASNAPGFAEGDLVQGLVGWQDYA
HVRADEIAQYTKLPAALGLPLPRLLGACGMSGLTAYYGLTEIAPVQPGETLVVSAAAGSV
GSVAGQIGKIHGARVVGIAGGADKCRYLTDELGFDAAVDYKSDDWKRALKDATPDGVHVS
FENVGGEIMRAVLSRMAIGGRVALCGVIANYNNGRPADDVSVLIAKRLTMRGFLILDYRK
SREAIATLAGWLRDGRLKAEETVADGLTNAPDVLNRLFDGSHRGKLVLRVDPQA
>tr|B2NDM5|B2NDM5_ECOLX Oxidoreductase, zinc-binding dehydrogenase family OS=Escherichia coli 53638 GN=Ec53638_4793 PE=4 SV=1
MGQQKQRNRRWVLASRPHGAPVPENFRLEEDDVATPGEGQVLLRTVYLSLDPYMRGRMSD
EPSYSPPVDIGGVMVGGTVSRVVESNHPDYQPGDWVLGYSGWQDYDISSGDDLVKLGDHP
QNPSWSLGVLGMPGFTAYMGLLDIGQPKEGETLVVAAATGPVGATVGQIGKLKGCRVVGV
AGGAEKCRHATEVLGFDVCLDHHADDFAEQLAKACPKGIDIYYENVGGKVFDAVLPLLNT
SARIPVCGLVSSYNATELPPGPDRLPLLMATVLKKRIRLQGFIIAQDYGHRIHEFQKEMG
QWVKEDKIHYREDITDGLENAPQTFIGLLKGKNFGKVVIRVAGDD
>tr|B2NQB7|B2NQB7_ECO57 Oxidoreductase, zinc-binding dehydrogenase family OS=Escherichia coli O157:H7 str. EC4196 GN=ECH7EC4196_1838 PE=4 SV=1
MGQQKQRNRRWVLASRPHGAPVPENFRLEEDDVATPGEGQVLLRTVYLSLDPYMRGRMSD
EPSYSPPVDIGGVMVGGTVSRVVESNHPDYQSGDWVLGYSGWQDYDISSGDDLVKLGDHP
QNPSWSLGVLGMPGFTAYMGLLDIGQPKEGETLVVAAATGPVGATVGQIGKLKGCRVVGV
AGGAEKCRHATEVLGFDVCLDHHADDFAEQLAKACPKGIDIYYENVGGKVFDAVLPLLNT
SARIPVCGLVSSYNATELPPGPDRLPLLMATVLKKRIRLQGFIIAQDYGHRIHEFQREMG
QWVKEDKIHYREEITDGLENAPQTFIGLLKGKNFGKVVIRVAGDD
>tr|B2P4Y3|B2P4Y3_ECO57 Oxidoreductase, zinc-binding dehydrogenase family OS=Escherichia coli O157:H7 str. EC4113 GN=ECH7EC4113_5696 PE=4 SV=1
MGQQKQRNRRWVLASRPHGAPVPENFRLEEDDVATPGEGQVLLRTVYLSLDPYMRGRMSD
EPSYSPPVDIGGVMVGGTVSRVVESNHPDYQSGDWVLGYSGWQDYDISSGDDLVKLGDHP
QNPSWSLGVLGMPGFTAYMGLLDIGQPKEGETLVVAAATGPVGATVGQIGKLKGCRVVGV
AGGAEKCRHATEVLGFDVCLDHHADDFAEQLAKACPKGIDIYYENVGGKVFDAVLPLLNT
SARIPVCGLVSSYNATELPPGPDRLPLLMATVLKKRIRLQGFIIAQDYGHRIHEFQREMG
QWVKEDKIHYREEITDGLENAPQTFIGLLKGKNFGKVVIRVAGDD
>tr|B2PLP2|B2PLP2_ECO57 Oxidoreductase, zinc-binding dehydrogenase family OS=Escherichia coli O157:H7 str. EC4076 GN=ECH7EC4076_5864 PE=4 SV=1
MGQQKQRNRRWVLASRPHGAPVPENFRLEEDDVATPGEGQVLLRTVYLSLDPYMRGRMSD
EPSYSPPVDIGGVMVGGTVSRVVESNHPDYQSGDWVLGYSGWQDYDISSGDDLVKLGDHP
QNPSWSLGVLGMPGFTAYMGLLDIGQPKEGETLVVAAATGPVGATVGQIGKLKGCRVVGV
AGGAEKCRHATEVLGFDVCLDHHADDFAEQLAKACPKGIDIYYENVGGKVFDAVLPLLNT
SARIPVCGLVSSYNATELPPGPDRLPLLMATVLKKRIRLQGFIIAQDYGHRIHEFQREMG
QWVKEDKIHYREEITDGLENAPQTFIGLLKGKNFGKVVIRVAGDD
>tr|B3A8E5|B3A8E5_ECO57 Oxidoreductase, zinc-binding dehydrogenase family OS=Escherichia coli O157:H7 str. EC4401 GN=ECH7EC4401_4578 PE=4 SV=1
MGQQKQRNRRWVLASRPHGAPVPENFRLEEDDVATPGEGQVLLRTVYLSLDPYMRGRMSD
EPSYSPPVDIGGVMVGGTVSRVVESNHPDYQSGDWVLGYSGWQDYDISSGDDLVKLGDHP
QNPSWSLGVLGMPGFTAYMGLLDIGQPKEGETLVVAAATGPVGATVGQIGKLKGCRVVGV
AGGAEKCRHATEVLGFDVCLDHHADDFAEQLAKACPKGIDIYYENVGGKVFDAVLPLLNT
SARIPVCGLVSSYNATELPPGPDRLPLLMATVLKKRIRLQGFIIAQDYGHRIHEFQREMG
QWVKEDKIHYREEITDGLENAPQTFIGLLKGKNFGKVVIRVAGDD
>tr|B3AP27|B3AP27_ECO57 Oxidoreductase, zinc-binding dehydrogenase family OS=Escherichia coli O157:H7 str. EC4486 GN=ECH7EC4486_4080 PE=4 SV=1
MGQQKQRNRRWVLASRPHGAPVPENFRLEEDDVATPGEGQVLLRTVYLSLDPYMRGRMSD
EPSYSPPVDIGGVMVGGTVSRVVESNHPDYQSGDWVLGYSGWQDYDISSGDDLVKLGDHP
QNPSWSLGVLGMPGFTAYMGLLDIGQPKEGETLVVAAATGPVGATVGQIGKLKGCRVVGV
AGGAEKCRHATEVLGFDVCLDHHADDFAEQLAKACPKGIDIYYENVGGKVFDAVLPLLNT
SARIPVCGLVSSYNATELPPGPDRLPLLMATVLKKRIRLQGFIIAQDYGHRIHEFQREMG
QWVKEDKIHYREEITDGLENAPQTFIGLLKGKNFGKVVIRVAGDD
>tr|B3B1D5|B3B1D5_ECO57 Oxidoreductase, zinc-binding dehydrogenase family OS=Escherichia coli O157:H7 str. EC4501 GN=ECH7EC4501_2654 PE=4 SV=1
MGQQKQRNRRWVLASRPHGAPVPENFRLEEDDVATPGEGQVLLRTVYLSLDPYMRGRMSD
EPSYSPPVDIGGVMVGGTVSRVVESNHPDYQSGDWVLGYSGWQDYDISSGDDLVKLGDHP
QNPSWSLGVLGMPGFTAYMGLLDIGQPKEGETLVVAAATGPVGATVGQIGKLKGCRVVGV
AGGAEKCRHATEVLGFDVCLDHHADDFAEQLAKACPKGIDIYYENVGGKVFDAVLPLLNT
SARIPVCGLVSSYNATELPPGPDRLPLLMATVLKKRIRLQGFIIAQDYGHRIHEFQREMG
QWVKEDKIHYREEITDGLENAPQTFIGLLKGKNFGKVVIRVAGDD
>tr|B3BKM0|B3BKM0_ECO57 Oxidoreductase, zinc-binding dehydrogenase family OS=Escherichia coli O157:H7 str. EC869 GN=ECH7EC869_4936 PE=4 SV=1
MGQQKQRNRRWVLASRPHGAPVPENFRLEEDDVATPGEGQVLLRTVYLSLDPYMRGRMSD
EPSYSPPVDIGGVMVGGTVSRVVESNHPDYQSGDWVLGYSGWQDYDISSGDDLVKLGDHP
QNPSWSLGVLGMPGFTAYMGLLDIGQPKEGETLVVAAATGPVGATVGQIGKLKGCRVVGV
AGGAEKCRHATEVLGFDVCLDHHADDFAEQLAKACPKGIDIYYENVGGKVFDAVLPLLNT
SARIPVCGLVSSYNATELPPGPDRLPLLMATVLKKRIRLQGFIIAQDYGHRIHEFQREMG
QWVKEDKIHYREEITDGLENAPQTFIGLLKGKNFGKVVIRVAGDD
>tr|B3BWK6|B3BWK6_ECO57 Oxidoreductase, zinc-binding dehydrogenase family OS=Escherichia coli O157:H7 str. EC508 GN=ECH7EC508_4366 PE=4 SV=1
MGQQKQRNRRWVLASRPHGAPVPENFRLEEDDVATPGEGQVLLRTVYLSLDPYMRGRMSD
EPSYSPPVDIGGVMVGGTVSRVVESNHPDYQSGDWVLGYSGWQDYDISSGDDLVKLGDHP
QNPSWSLGVLGMPGFTAYMGLLDIGQPKEGETLVVAAATGPVGATVGQIGKLKGCRVVGV
AGGAEKCRHATEVLGFDVCLDHHADDFAEQLAKACPKGIDIYYENVGGKVFDAVLPLLNT
SARIPVCGLVSSYNATELPPGPDRLPLLMATVLKKRIRLQGFIIAQDYGHRIHEFQREMG
QWVKEDKIHYREEITDGLENAPQTFIGLLKGKNFGKVVIRVAGDD
>tr|B3G2M7|B3G2M7_PSEAE NADP-dependent oxidoreductase protein OS=Pseudomonas aeruginosa GN=PACL_0501 PE=4 SV=1
MRCPVPADGELLLRVLYISLDAASRAWMQGATYRPGLVAGEVMAGLGLAEVVESCSASFQ
PGDLVCAETGWQTFAVVPAAGLIRLPRLEPLTHLLSVYGVAGLTAYFGLLECVRPMQGET
LAVSAAAGAVGSIVGQIARIRGCRTVGIAGGASKCAWLVRELGFDAALDYKTGTLADDLR
RTCPDGIDAYFDNTGGAILDACLPNMAEHGRVACCGAISQYDLDRPAAGPAGIPGLLIIK
RLTLRGFLLGDFLESRERALSDLKAWVDSGQIKVYEDVLYGLESLPAALVGLLNGENFGK
RIVKVA
>tr|B3H7Z5|B3H7Z5_ECOLX Oxidoreductase, zinc-binding dehydrogenase family OS=Escherichia coli B7A GN=EcB7A_0264 PE=4 SV=1
MGQQKQRNRRWVLASRPHGAPVPENFRLEEDDVATPGEGQVLLRTVYLSLDPYMRGRVSD
EPSYSPPVDIGGVMVGGTVSRVVESNHPDYQPGDWVLGYSGWQDYDISSGDDLVKLGDHP
QNPSWSLGVLGMPGFTAYMGLLDIGQPKEGETLVVAAATGPVGATVGQIGKLKGCRVVGV
AGGAEKCRHAIEVLGFDVCLDHHADDFAEQLVKACPKGIDIYYENVGGKVFDAVLPLLNT
SARIPVCGLVSSYNATELPPGPDRLPLLMATVLKKRIRLQGFIIAQDYGHRIHEFQKEMG
QWVKEDKIHYHEDITDGLENAPQTFIGLLKGKNFGKVVIRVAGDD
>tr|B3I236|B3I236_ECOLX Oxidoreductase, zinc-binding dehydrogenase family OS=Escherichia coli E22 GN=EcE22_4965 PE=4 SV=1
MGQQKQRNRRWVLASRPHGAPVPENFRLEEDDVATPGEGQVLLRTVYLSLDPYMRGRMSD
EPSYSPPVDIGGVMVGGTVSRVVESNHPDYQPGDWVLGYSGWQDYDISSGDDLVKLGDHP
QNPSWSLGVLGMPGFTAYMGLLDIGQPKEGETLVVAAATGPVGATVGQIGKLKGCRVVGV
AGGAEKCRHAIEVLGFDVCLDHHADDFAEQLVKACPKGIDIYYENVGGKVFDAVLPLLNT
SARIPVCGLVSSYNATELPPGPDRLPLLMATVLKKRIRLQGFIIAQDYGHRIHEFQKEMG
QWVKEDKIHYHEDITDGLENAPQTFIGLLKGKNFGKVVIRVAGDD
>tr|B3IE09|B3IE09_ECOLX Oxidoreductase, zinc-binding dehydrogenase family OS=Escherichia coli E110019 GN=EcE110019_4787 PE=4 SV=1
MGQQKQRNRRWVLASRPHGAPVPENFRLEEDDVATPGEGQVLLRTVYLSLDPYMRGRMSD
EPSYSPPVDIGGVMVGGTVSRVVESNHPDYQPGDWVLGYSGWQDYDISSGDDLVKLGDHP
QNPSWSLGVLGMPGFTAYMGLLDIGQPKEGETLVVAAATGPVGATVGQIGKLKGCRVVGV
AGGAEKCRHAIEVLGFDVCLDHHADDFAEQLVKACPKGIDIYYENVGGKVFDAVLPLLNT
SARIPVCGLVSSYNATELPPGPDRLPLLMATVLKKRIRLQGFIIAQDYGHRIHEFQKEMG
QWVKEDKIHYHEDITDGLENTPQTFIGLLKGKNFGKVVIRVAGDD
>tr|B3K4I3|B3K4I3_9BACI Alcohol dehydrogenase zinc-binding domain protein OS=Geobacillus sp. Y412MC10 GN=GYMC10DRAFT_0501 PE=4 SV=1
MSVNERILLAKRPQGMPEESDFTFEEQPLPVPQAGEVLVRTVYLSVDPYMRGRMSDAKSY
AKPYEVGQVIAGGAVGQVMESTDPTYREGDFVAGTWGWQRFAAVRTGTLRKVNPDLAPVS
TALGVLGMTGLTAYFGLLDIGQPKEGETVVVSGAAGAVGMIVGQIAKIKGARVVGIAGSD
EKTGYLTGKLGFDVAINYRTEDVASALAEACPGGVDVYFDNVGGEVSDAVLRLINKNARI
PICGQIALYNLEKPDTGPRIQSLLLTNTALMKGFLVGDYASRYNEALQELAEWLRDGKIQ
YTENIADGFDKTIEAFLGLFSGENLGKQLVKVSEEQS
>tr|B3WGJ5|B3WGJ5_ECOLX Oxidoreductase, zinc-binding dehydrogenase family OS=Escherichia coli B171 GN=EcB171_1247 PE=4 SV=1
MGQQKQRNRRWVLASRPHGAPVPENFRLEEDDVATPGEGQVLLRTVYLSLDPYMRGRMSD
EPSYSPPVDIGGVMVGGTVSRVVESNHPDYQPGDWVLGYSGWQDYDISSGDDLVKLGDHP
QNPSWSLGVLGMPGFTAYMGLLDIGQPKEGETLVVAAATGPVGATVGQIGKLKGCRVVGV
AGGAEKCRHAIEVLGFDVCLDHHADDFAEQLVKACPKGIDIYYENVGGKVFDAVLPLLNT
SARIPVCGLVSSYNATELPPGPDRLPLLMATVLKKRIRLQGFIIAQDYGHRIHEFQKEMG
QWVKEDKIHYHEDITDGLENAPQTFIGLLKGKNFGKVVIRVAGDD
>tr|B3WXZ1|B3WXZ1_SHIDY Oxidoreductase, zinc-binding dehydrogenase family OS=Shigella dysenteriae 1012 GN=Sd1012_2075 PE=4 SV=1
MGQQKQRNRRWVLASRPHGAPVPENFRLEEDDVVTPGEGQVLLRTVYLSLDPYMRGRMSD
EPSYSPPVDIGGVMIGGTVSRVVESNHPDYQPGDWVLGYSGWQDYDISSGDDLVKLGDHP
QNPSWSLGVLGMPSFTAYMGLLDIGQPKEGETLVVAAATGPVGATVGQIGKLKGCRVVGV
AGGAEKCRHATEVLGFDVCLDHHADDFAEQLAKACPKGIDIYYENVGGKVFDAVLPLLNT
SARIPVCGLVSSYNSTELPPGPDRLPLLMATVLKKRIRLQGFIIAQNYGHRIHEFQKDMG
QWVKEDKIHYREEITDGLENAPQTFIGLLKGKNFGKVVIRVAGDD
>tr|B3XAL1|B3XAL1_ECOLX Oxidoreductase, zinc-binding dehydrogenase family OS=Escherichia coli 101-1 GN=EC1011_2087 PE=4 SV=1
MGQQKQRNRRWVLASRPHGAPVPENFRLEEDDVATPGEGQVLLRTVYLSLDPYMRGRMSD
EPSYSPPVDIGGVMVGGTVSRVVESNHPDYQPGDWVLGYSGWQDYDISSGDDLVKLGDHP
QNPSWSLGVLGMPGFTAYMGLLDIGQPKEGETLVVAAATGPVGATVGQIGKLKGCRVVGV
AGGAEKCRHAIEVLGFDVCLDHHADDFAEQLAKACPKGIDIYYENVGGKVFDAVLPLLNT
SARIPVCGLVSSYNATELPPGPDRLPLLMATVLKKRIRLQGFIIAQDYGHRIHEFQKEMG
QWVKEDKIHYREDITDGLENAPQTFIGLLKGKNFGKVVIRVAGDD
>tr|B3YD52|B3YD52_SALET Putative NADP-dependent oxidoreductase yncb OS=Salmonella enterica subsp. enterica serovar Kentucky str. CVM29188 GN=SeKA_A1041 PE=4 SV=1
MKQQTNRNRRWVLASRPHGAPQMDNFRLEEDDVATPGEGQVLLRTVFLSLDPYMRGRMSD
EPSYAPPVEPGCVMVGGTVSRVVASNHPDYRPDEWVLSYNGWQDYDISDGEGLVKLGDNP
QHPSWSLGILGMPGFTAYMGLLDIGQPKEGETLVVAAATGPVGATVGQIGKLKGCRVVGI
AGGAEKCRHATDVLGFDLCLDHHADNFPQQLAQACPQGIDIYYENVGGKVFDAVLPLLNT
SARIPLCGLVSGYNATALPDGPDRLPLLMATLLKKRIRLQGFIINQDYGHRIHEFQQEMG
RWIKEGKIHYREQITDGLENAPEAFMGLLAGKNFGKVVIRLADDA
>tr|B3ZZV2|B3ZZV2_SALNE Putative NADP-dependent oxidoreductase yncb OS=Salmonella enterica subsp. enterica serovar Newport str. SL317 GN=SNSL317_A0550 PE=4 SV=1
MKQQTNRNRRWVLASRPHGAPQMDNFRLEEDDVATPGEGQVLLRTVFLSLDPYMRGRMSD
EPSYAPPVEPGCVMVGGTVSRVVASNHPDYRPDEWVLSYNGWQDYDISDGEGLVKLGDNP
QHPSWSLGILGMPGFTAYMGLLDIGQPKEGETLVVAAATGPVGATVGQIGKLKGCRVVGI
AGGAEKCRHATDVLGFDLCLDHHADNFPQQLAQACPQGIDIYYENVGGKVFDAVLPLLNT
SARIPLCGLVSGYNATALPDGPDRLPLLMATLLKKRIRLQGFIINQDYGHRIHEFQQEMG
RWIKEGKIHYREQITDGLENAPEAFMGLLAGKNFGKVVIRLADDA
>tr|B4AHZ5|B4AHZ5_BACPU Putative NADP-dependent oxidoreductase yncb OS=Bacillus pumilus ATCC 7061 GN=BAT_3403 PE=4 SV=1
MSQQKQIQLAKRPQGLPTKDVFHFETVDIPVPQDGEVLIQTKYVSVDPYMRGRMQDTKSY
TPPFKLNEVIQGGVVGEVVESKSSQFEKGDFVLGFLGWQEYSTAKAESLTKIDPSIAPLS
YYLGILGMPGQTAYFGLLAIGQPKEGETVVISGAAGAVGSVVGQIAKIKGAHVVGIAGSD
DKLAYLKELGFDETINYKTTNDLDDAIAKACPNGVDVYFDNVGGEISDAVMNHLNRFARI
PVCGAISSYNISASEDIGPRVQTKLIKTSALMQGFIVANYSDRFEEAARDLAQWVKEDKL
TYKETIIEGFDNIPDAFLGLFKGENVGKQLVKIS
>tr|B4V447|B4V447_9ACTO Dehydrogenase OS=Streptomyces sp. Mg1 GN=SSAG_02525 PE=4 SV=1
MSSEIPAVSREWHLVRRPQGWPVAEDFALREAPVNAEPAAGRILVRNLHMSVDPYMRGRM
NDAKSYIPPFQLDEPMQGGAVGEVVASADERFAVGDHVLHHLGWREYAELDAAQATKVDA
ALAPLSAYLGVLGMPGLTAYAGLFEVASFKDGDSVFVSGAAGAVGSLVGQFARIKGASRV
IGSAGSDEKVKLLTEKYGFDAAFNYKNGPVAQQLPEAAPEGIDVYFDNVGGDHLEAAISS
MKVHGRATLCGAIAHYNDTEAAPGPRNLIQVIGKRLRLQGVLVGDHAGIQEQFVQDVAGW
LRSGELVADETVVEGVENATDAFLGMLRGDNTGKMIVSFTG
>tr|B4V562|B4V562_9ACTO Zinc-containing alcohol dehydrogenase OS=Streptomyces sp. Mg1 GN=SSAG_02890 PE=4 SV=1
MTTSTAYAVHQIARPTGFPAASDFTLVRTPVPDPDPGTALVENLLLSVDPYHRGLMDGGE
GGFELDAPLEGRAVGRVIASRDPGLSEGDLVFHRSGWRTHALVTLGVDGTRRLRGHEGVP
LEGYLSILGGTGLTAYAALTRTAGLRAGEDLFVSAAAGGVGTATGHIARLLGARRIIGSA
GSAAKVRHLTGTLGFDAAFDYHDGPVGEQLAQAAPDGIDVYVDNVGGDHLEGAIDSLREY
GRVAWVGAISMYNGDRSPAAPRNLFEVVHKSLRLEGVLVRNHTNLQDELEDFLVPHLRSG
RVGTDTTVVQGIDHMVEAFLGMLRGDNLGKMLVRLTS
>tr|B4W865|B4W865_9CAUL Oxidoreductase, zinc-binding dehydrogenase family OS=Brevundimonas sp. BAL3 GN=BBAL3_1514 PE=4 SV=1
MTTNRQCRLIARPVGIAQAEHFAIVDGASIEPADGELRVRNRFLSVEPAMRGWIADMGNY
SAPVEIGSVMRSLAVGEVETSRHPDYSPGQIVCGWFGWQERATISAQQVVRIVRESDLPM
SLSLGVLGINGVTALLALSKIGEPKAGETVVVSTAAGAVGSAAGQIAKILGCRTVGIAGG
PDKVRSCLEDFRYDAAIDYRNGPIDAALAEACPEGVDVYYDNVAGPISDAVYRRLAVNSR
VIVCGTASVPDWSDWPIGPRVERHLLRQRARMQGFVIFDHMAEYEAAIARLADWVRSGVL
AYREDILDGIEACPDALAGLYRGENAGKRLIRL
>tr|B4WE58|B4WE58_9CAUL Oxidoreductase, zinc-binding dehydrogenase family OS=Brevundimonas sp. BAL3 GN=BBAL3_2800 PE=4 SV=1
MALNGKTNRQWVLRQRPKGLIQPGDLELVESPIPDLKETEVLVRTVYLSLDPTNRTWMND
SEGYLPPVGLGEVMRGLTLGVVEHSRSDRFKVGDVVMPASAGWADYAVVPEGGLRPVHRA
PGLPLTANMSVLGMTGLTAYFGVTDVLKAKAGETIVISAAAGAVGSIAGQIAKQRGCRVI
GIAGGPEKCAWLTDELGFDAAVDYKNEDVGAALDRLAPDGIDLNFENVGGDIMIAVFNRL
KVHGRMAVCGLVSSYNATKAPPSPNFARIITHRLTVQGFLVLDYAPRAREMVAEMGPWLA
EGKVKWKVHVDDGLEGAVESLNRLFTGDHDGKLLVRVSEEPA
>tr|B4WZD2|B4WZD2_9GAMM Oxidoreductase, zinc-binding dehydrogenase family OS=Alcanivorax sp. DG881 GN=ADG881_2829 PE=4 SV=1
MSVNRQIILSEYPKGMPQPEHLPLKEGAMPSPKEGQVLIKTIYLSLDPYMRGRMSPAKSY
AASVELGDVMQGGTVGQIVESRLEGYEAGDYVLGFGGWQEYSVQGKEMLRKLDPKQVPIS
TALGVLGMPGFTAYAGLLEIGQPKEGETVVVSAASGAVGQIVGQIAKIKGCRVVGVAGAP
DKCQHVVDTYGFDACVNYKDDDFEAQLKAACPNGIDVYFENVGGKVFDAVMKLVNDFARI
PLCGRIAHYNDTEAPQGPDQLPAFLTKLLVKRVLIKGFIQFDYAHLMKDFVRDMSTWMQA
GKIQYQEDVVEGLENTVDAFQGLLQGRNRGKLLVRVSEDTSR
>tr|B5C0Z8|B5C0Z8_SALET Putative NADP-dependent oxidoreductase yncb OS=Salmonella enterica subsp. enterica serovar Saintpaul str. SARA23 GN=SeSPA_A2145 PE=4 SV=1
MKQQTNRNRRWVLASRPHGAPQMDNFRLEEDDVATPGEGQVLLRTVFLSLDPYMRGRMSD
EPSYAPPVEPGCVMVGGTVSRVVASNHPDYRPDEWVLSYNGWQDYDISEGEGLVKLGDNP
QHPSWSLGILGMPGFTAYMGLLDIGQPKEGETLVVAAATGPVGATVGQIGKLKGCRVVGI
AGGAEKCRHATDVLGFDLCLDHHADNFPQQLAQACPQGIDIYYENVGGKVFDAVLPLLNT
SARIPLCGLVSGYNATALPDGPDRLPLLMATLLKKRIRLQGFIINQDYGHRIHEFQQEMG
RWIKEGKIHYREQITDGLENAPEAFMGLLAGKNFGKVVIRLADDA
>tr|B5CAR9|B5CAR9_SALET Putative NADP-dependent oxidoreductase yncb OS=Salmonella enterica subsp. enterica serovar Schwarzengrund str. SL480 GN=SeSB_A1921 PE=4 SV=1
MKQQTNRNRRWVLASRPHGAPQMDNFRLEEDDVATPGEGQVLLRTVFLSLDPYMRGRMSD
EPSYAPPVEPGCVMVGGTVSRVVASNHPDYRPDEWVLSYNGWQDYDISDGEGLVKLGDNP
QHPSWSLGILGMPGFTAYMGLLDIGQPKEGETLVVAAATGPVGATVGQIGKLKGCRVVGI
AGGAEKCRHATDVLGFDLCLDHHADNFPQQLAQACPQGIDIYYENVGGKVFDAVLPLLNT
SARIPLCGLVSGYNATALPDGPDRLPLLMATLLKKRIRLQGFIINQDYGHRIHEFQQEMG
RWIKEGKIHYREQITDGLENAPEAFMGLLAGKNFGKVVIRLADDA
>tr|B5G8B5|B5G8B5_9ACTO Oxidoreductase OS=Streptomyces sp. SPB74 GN=SSBG_00523 PE=4 SV=1
MTTLPESGRAWHLVRRPQGWPVPEDFALREAPVPAPAAGRVLVRNLYFSVDPYMRGRMND
VKSYTPPFALDEPMTGGAVGQVVASEAEGFAEGDYVLHFAGWREYASVPAEHATKVDPDA
APLSAYLGVLGMTGLTAYAGLLRVAAFKEGDAVFVSGAAGAVGSEVGQIAKLKGASRVIG
SAGSDEKVAWLVDELGFDAAFNYKNGPVAEQLKQAAPDGIDVYYDNVGAEHLEAAISRAN
VHARFAICGMIAQYNVTEPPAAPRNLAQVIGKRIRLEGMLVQDHSDLQGQFVQEVSAWVR
DGSLKHRETFAHGIENGAEAFLGLLRGENTGKMIVDLT
>tr|B5GQK8|B5GQK8_STRCL Dehydrogenase OS=Streptomyces clavuligerus ATCC 27064 GN=SSCG_01632 PE=4 SV=1
MSALPATGREWHLVARPHGWPTAEDAALREVPVTEPAEGTVLVRNQYFSVDPYMRGRMND
VKSYIPPFQIDRPMEGGAVGEVIASAAEGIAVGDHVLTFHGWREYAQVPAAQATKVDPSL
APLSAYLGVLGMPGLTAYAGLFEVGGFKEGDAVFVSGAAGAVGSLVGQMARIKGASRVIG
SAGSDDKVKRLVEEYGFDAAFNYKNGPVGEQLQQAAPGGIDVYFDNVGGEHLEAAINSLK
PFGRAVLCGMISLYNETEPQPGPSNLMQVIGKRLRLEGVLVGDHQGLQPQFVREVAGWIA
SGELTYGETVVEGIEHGFGAFLDMMKGQNTGKMVVKV
>tr|B5H6H0|B5H6H0_STRPR Putative uncharacterized protein OS=Streptomyces pristinaespiralis ATCC 25486 GN=SSDG_00749 PE=4 SV=1
MQVLYLSIDPAMRGWMNAGRSYIRPVELGEVMRAGAVGRVTASRHPGFAVGDHVSGTFGV
QEFCLSDGRGVTKVDPAAAPLPTYLGTLGMSGLTAYFGLIDIGRPEPGQTVVVSGAAGAV
GSIVGQIAKILGCRVIGIAGGERKCRLVVDEFGFDAAIDYQSEDVRKALREHAPDGVDVY
FDNVGGDILDAVLLRLARGARVVICGAVSQYNSTRPQGPANYMSLLVNRASMTGMVVFDY
ADRYAEGIAQLAAWRAEGRLTSLEDVVPGGVEAFPRTLMRLFRGENHGKLVLEVADGHST
GTAIGEGGSR
>tr|B5HUM2|B5HUM2_9ACTO Alcohol dehydrogenase OS=Streptomyces sviceus ATCC 29083 GN=SSEG_03107 PE=4 SV=1
MDTSSKSTTLSSRSGICRTGLEARLVARPDGLPAPGNFEILEVAVPNPEPGQVLVRNLFM
SLDPGMLMLITGESGLPMPRYEVGEVMYGDAIGEVVASADSSLGEGDLVMHRLGWREYAV
AQAGLFRRVDRDAYPTPSTYLGFGLVAYVGLMDAAELRPGDTVFVSSAAGATGSMAGQIA
RLKGAARVIGSAGSRHKAAYLTGRLGFDAAFDYHDGPIVDRLREAAPEGIDVYFDNVGGE
QLRAAIEIMNPHGRIAVCGALNRQSKAGPDGGPGDLLSVLGKRLTIRGFTVGDHLERAPE
FGAQFRTWLREGAIVYDETVIDGLANAPQALLDIVNGAYTGKTVVRLGS
>tr|B5JC59|B5JC59_9RHOB Oxidoreductase, zinc-binding dehydrogenase family OS=Octadecabacter antarcticus 307 GN=OA307_807 PE=4 SV=1
MTQNDKTNRQLVLAERPKGEPTKDTLNLVAGDIPAAGANQMLLRTEYLSLDPYMRGRMSY
ALSYADPVKINDVMIGGTVAQVVTSHVDGFASGDWVLSFNGWQDYALSDGAGVAKLDQSG
THPSWALGVLGMPGFTAWAGLTQIGMPKAGETIVVAAATGPVGATVGQIGKLLGCRVVGI
AGGAEKCSFAVDELGFDACINHKAEDLAEQLTEATPDGIDVYFENVGGKVLDAVIPLLNP
NARVPVCGIVSQYNATKLPDGPDRMNWLMGQILRKKIKMQGFIIYDDFGHLYADFAKEMS
GWIESGKVKYHEEIIDGLENAPAAFIGLLNGENFGKRVIRVGPNTKETT
>tr|B5MJB8|B5MJB8_SALET Putative NADP-dependent oxidoreductase yncb OS=Salmonella enterica subsp. enterica serovar Saintpaul str. SARA29 GN=SeSPB_A1712 PE=4 SV=1
MKQQTNRNRRWVLASRPHGAPQMDNFRLEEDDVATPGEGQVLLRTVFLSLDPYMRGRMSD
EPSYAPPVEPGCVMVGGTVSRVVASNHPDYRPDEWVLSYNGWQDYDISDGEGLVKLGDNP
QHPSWSLGVLGMPGFTAYMGLLDIGQPKEGETLVVAAATGPVGATVGQIGKLKGCRVVGI
AGGAEKCRHATDVLGFDLCLDHHADNFPQQLAQACPQGIDIYYENVGGKVFDAVLPLLNT
SARIPLCGLVSGYNATALPDGPDRLPLLMATLLKKRIRLQGFIINQDYGHRIHEFQQEMG
RWIKEGKIHYREQITDGLENAPEAFMGLLAGKNFGKVVIRLADDA
>tr|B5N1N8|B5N1N8_SALET Putative NADP-dependent oxidoreductase yncb OS=Salmonella enterica subsp. enterica serovar 4,[5],12:i:- str. CVM23701 GN=SeI_A4160 PE=4 SV=1
MKQQTNRNRRWVLASRPHGAPQMDNFRLEEDDVATPGEGQVLLRTVFLSLDPYMRGRMSD
EPSYAPPVEPGCVMVGGTVSRVVASNHPDYRPDEWVLSYNGWQDYDISDGEGLVKLGDNP
QHPSWSLGILGMPGFTAYMGLLDIGQPKEGETLVVAAATGPVGATVGQIGKLKGCRVVGI
AGGAEKCRHATDVLGFDLCLDHHADNFPQQLAQACPQGIDIYYENVGGKVFDAVLPLLNT
SARIPLCGLVSGYNATALPDGPDRLPLLMATLLKKRIRLQGFIINQDYGHRIHEFQQEMG
RWIKEGKIHYREQITDGLENAPEAFMGLLAGKNFGKVVIRLADDA
>tr|B5NB80|B5NB80_SALET Putative NADP-dependent oxidoreductase yncb OS=Salmonella enterica subsp. enterica serovar Javiana str. GA_MM04042433 GN=SeJ_A1859 PE=4 SV=1
MKQQTNRNRRWVLASRPHGAPQMDNFRLEEDDVATPGEGQVLLRTVFLSLDPYMRGRMSD
EPSYAPPVEPGCVMVGGTVSRVVASNHPDYRPDEWVLSYNGWQDYDISDGEGLVKLGDNP
QHPSWSLGILGMPGFTAYMGLLDIGQPKEGETLVVAAATGPVGATVGQIGKLKGCRVVGI
AGGAEKCRHATDVLGFDLCLDHHADNFPQQLAQACPQGIDIYYENVGGKVFDAVLPLLNT
SARIPLCGLVSGYNATALPNGPDRLPLLMATLLKKRIRLQGFIINQDYGHRIHEFQQEMG
RWIKEGKIHYREQITDGLENAPEAFMGLLAGKNFGKVVIRLADDA
>tr|B5NLE7|B5NLE7_SALET Putative NADP-dependent oxidoreductase yncb OS=Salmonella enterica subsp. enterica serovar Kentucky str. CDC 191 GN=SeKB_A1676 PE=4 SV=1
MKQQTNRNRRWVLASRPHGAPQMDNFRLEEDDVATPGEGQVLLRTVFLSLDPYMRGRMSD
EPSYAPPVEPGCVMVGGTVSRVVASNHPDYRPDEWVLSYNGWQDYDISDGEGLVKLGDNP
QHPSWSLGILGMPGFTAYMGLLDIGQPKEGETLVVAAATGPVGATVGQIGKLKGCRVVGI
AGGAEKCRHATDVLGFDLCLDHHADNFPQQLAQACPQGIDIYYENVGGKVFDAVLPLLNT
SARIPLCGLVSGYNATALPDGPDRLPLLMATLLKKRIRLQGFIINQDYGHRIHEFQQEMG
RWIKEGKIHYREQITDGLENAPEAFMGLLAGKNFGKVVIRLADDA
>tr|B5P041|B5P041_SALET Putative NADP-dependent oxidoreductase yncb OS=Salmonella enterica subsp. enterica serovar Heidelberg str. SL486 GN=SeHB_A1652 PE=4 SV=1
MKQQTNRNRRWVLASRPHGAPQMDNFRLEEDDVATPGEGQVLLRTVFLSLDPYMRGRMSD
EPSYAPPVEPGCVMVGGTVSRVVASNHPDYRPDEWVLSYNGWQDYDISDGEGLVKLGDNP
QHPSWSLGILGMPGFTAYMGLLDIGQPKEGETLVVAAATGPVGATVGQIGKLKGCRVVGI
AGGAEKCRHATDVLGFDLCLDHHADNFPQQLAQACPQGIDIYYENVGGKVFDAVLPLLNT
SARIPLCGLVSGYNATALPDGPDRLPLLMATLLKKRIRLQGFIINQDYGHRIHEFQQEMG
RWIKEGKIHYREQITDGLENAPEAFMGLLAGKNFGKVVIRLADDA
>tr|B5PE50|B5PE50_SALET Putative NADP-dependent oxidoreductase yncb OS=Salmonella enterica subsp. enterica serovar Weltevreden str. HI_N05-537 GN=SeW_A1764 PE=4 SV=1
MKQQTNRNRRWVLASRPHGTPQMDNFRLEEDDVATPGEGQVLLRTVFLSLDPYMRGRMSD
EPSYAPPVEPGCVMVGGTVSRVVASNHPDYRPDEWVLSYNGWQDYDISDGEGLVKLGDNP
QHPSWSLGILGMPGFTAYMGLLDIGQPKEGETLVVAAATGPVGATVGQIGKLKGCRVVGI
AGGAEKCRHATDVLGFDLCLDHHADNFPQQLAQACPQGIDIYYENVGGKVFDAVLPLLNT
SARIPLCGLVSGYNATTLPDGPDRLPLLMATLLKKRIRLQGFIINQDYGHRIHEFQQEMG
RWIKEGKIHYREQITDGLENAPEAFMGLLAGKNFGKVVIRLADDA
>tr|B5PPV0|B5PPV0_SALHA Putative NADP-dependent oxidoreductase yncb OS=Salmonella enterica subsp. enterica serovar Hadar str. RI_05P066 GN=SeH_A2198 PE=4 SV=1
MKQQTNRNRRWVLASRPHGAPQMDNFRLEEDDVATPGEGQVLLRTVFLSLDPYMRGRMSD
EPSYAPPVEPGCVMVGGTVSRVVASNHPDYRPDEWVLSYNGWQDYDISDGEGLVKLGDNP
QHPSWSLGILGMPGFTSYMGLLDIGQPKEGETLVVAAATGPVGATVGQIGKLKGCRVVGI
AGGAEKCRHATDILGFDLCLDHHADNFPQQLAQACPQGIDIYYENVGGKVFDAVLPLLNT
SARIPLCGLVSGYNATALPDGPDRLPLLMATLLKKRIRLQGFIINQDYGHRIHEFQQEMG
RWIKEGKIHYREQITDGLENAPEAFMGLLAGKNFGKVVIRLADDA
>tr|B5QBG4|B5QBG4_SALVI Putative NADP-dependent oxidoreductase yncb OS=Salmonella enterica subsp. enterica serovar Virchow str. SL491 GN=SeV_A0486 PE=4 SV=1
MKQQTNRNRRWVLASRPHGAPQMDNFRLEEDDIATPGEGQVLLRTVFLSLDPYMRGRMSD
EPSYAPPVEPDCVMVGGTVSRVVASNHPDYRPDEWVLSYNGWQDYDISDGEGLVKLGDNP
QHPSWSLGILGMPGFTAYMGLLDIGQPKEGETLVVAAATGPVGATVGQIGKLKGCRVVGI
AGGAEKCRHATDVLGFDLCLDHHADNFPQQLAQACPQGIDIYYENVGGKVFDAVLPLLNT
SARIPLCGLVSGYNATALPDGPDRLPLLMATLLKKRIRLQGFIINQDYGHRIHEFQQEMG
RWIKEGKIHYREQITDGLENAPEAFMGLLAGKNFGKVVIRLADDA
>tr|B5S0W8|B5S0W8_RALSO Hypothetical nadp-dependent oxidoreductase oxidoreductase (Partial sequence c terminus) protein OS=Ralstonia solanacearum GN=RSMK00824 PE=4 SV=1
MHAKPGQTVAVSAASGAVGSVVGQLAKLKGCRAVGFAGGKDKCDYVVNELGFDACIDYKA
AKDPKDLYAMLKEATPDGIDAYFENVGGDILDTVLRRMNPFGRIALCGMIAGYDGQPLPL
QNPQLILVSRLTVEGFIVSEHMDVWPEALRELGGYVAQGKLKFRESVAQGLASAPEAFIG
LLKGKNFGKQLVKLV
>tr|B5SKX3|B5SKX3_RALSO Nadp-dependent oxidoreductase protein OS=Ralstonia solanacearum IPO1609 GN=RSIPO_01300 PE=4 SV=1
MSNSYQRIVLASRPEGPVMPDNFRLETAQIPELKDGQVLVRNHFLSLDPYMRGRMNDSKS
YAEPQPLDEVMIGGTVGVVEASKNPAYAVGDNVIGMFGWQEIGISDGRGMQKVDTRHVPL
SAYLGSVGMPGVTAWYGLNRIMHAKPGQTVAVSAASGAVGSVVGQLAKLKGCRAVGFAGG
KDKCDYVVNELGFDACIDYKAAKDPKDLYAMLKEATPDGIDAYFENVGGDILDAVLRRMN
PFGRIALCGMIAGYDGQPLPLQNPQLILVSRLTIEGFIVSEHMDVWPEALRELGGYVAQG
KLKFRESVAQGLASAPEAFIGLLKGKNFGKQLVKLV
>tr|B5WAA1|B5WAA1_9BURK Alcohol dehydrogenase zinc-binding domain protein OS=Burkholderia sp. H160 GN=BH160DRAFT_0001 PE=4 SV=1
MKNRNWILTNRPQGAIESGDLTREDRDMPVPGDGEVLVRVLYLAMDPAIRGFMNASGNYA
APLPLGAPVRGVMLGQVVVTGPGADLSEGQFVWGFGTWSDYVVAPASQFYVVDADADSDL
PSFTHVRGTIGLTAYYGLLDVGDFKAGDTVLVSGAAGAVGSLVGQIARIKGASRVVGIAG
GTAKCQRAVDDYGYDVCIDYRSCSDLNTELGTTLPEGIDLLFENVGGSIFEASLNHLARN
ARIAICGMISRYNTSNVEPGPSNLWNIVVKTAQVRGFLVSSILGDRARTSAMLKSINEWI
SEGRLKSDIDIREGFETVPDVYNCLFTGAHKGRLIVKVADPLR
>tr|B5WGF7|B5WGF7_9BURK Alcohol dehydrogenase zinc-binding domain protein OS=Burkholderia sp. H160 GN=BH160DRAFT_2158 PE=4 SV=1
MAQMNRQLLLVSRPQGEATPDNFKLVETPLAPLADGEVRVRNHYLSLDPYMRGRMNDSKS
YAAPQPLNEVMIGGTVGEVVETRNPKFTVGDKVVAMFGWQEYGTSNGAGLQKVDDTHVPL
SAYLGPVGMPGVTAWYGLNRIIAPKAGETVVVSAASGAVGSVVGQLAKAAGARAVGIAGG
ADKCRYVVETLGFDACVDYKAGNLYKDLKAVTPDGVDGCFENVGGEGLDATLARMNAFGR
VALCGFIAGYDGQPLPLKQPSLMLTQRLLVQGFIVSEHMDVWPEALKQLGTLVAQKKLQY
RETIAQDLEAAPEAFIGLLKGRNFGKQLVKLI
>tr|B6ATX1|B6ATX1_9RHOB Zinc-containing alcohol dehydrogenase superfamily OS=Rhodobacterales bacterium HTCC2083 GN=RB2083_2960 PE=4 SV=1
MQNRQITIAELPTDALTTDHFQLANAPMPDPKDGEVLLRVILMSIDAANRSWMKGATYRA
AVNKGDPMPTYAICEVAASNSPKLAVGDIVAAEATWSNYITAKAHKVQKLPKVDTLSHLM
SVYGIAGKTAFHGLISIGQPLAGETVLVSAAAGSVGGYVGQIAKTLGCRVVGIAGGPEKC
AWVKDELGFDACVDYRASGLSKALFKVCPDGADIYFDNVGGKVLESSLNVMNEKGRVVCC
GAISQYDTDNPTGPRNLPGALVVKRLKMEGFIVMDFAHNDAKCLRAMQHWVSTGQVKVFE
DIVEGLENAPQALIGLLNGDNKGKRLVRVAADPT
>tr|B6ATZ9|B6ATZ9_9RHOB Alcohol dehydrogenase, zinc-binding domain protein OS=Rhodobacterales bacterium HTCC2083 GN=RB2083_2938 PE=4 SV=1
MHQMSGTPLQNCKTSNKERLFSMTQTDTENRQFVLAERPKGEPNDKTLRLETNEMPTAGK
GQMLLRNEYLSLDPYMRGRMSDAPSYAAPVEIGGVMVGGTVSQVVTSDVKGFEAGDWVVA
RGGWQDYAVSDGAMVINMGKEPQNPSWALGVMGMPGLTAWAGLTQIGQPKEGETLVVAGA
SGPVGATVGQIGKLLGLHVVGIAGGTEKCAHVKDVLGFDDCIDYKADGFPKALKAAVPKG
IDIYFENVGGAVFDAVMPRLNPSARIPVCGLISQYNATSLPDGPDRMNMLMGTILRKRMT
MRGYIVFDDFGHLYPEFAKQVGDWVASGKIKYLEEMIEGMEQAPAAFAGLLRGEAFGKRV
IKLNA
>tr|B6B7C3|B6B7C3_9RHOB Alcohol dehydrogenase, zinc-containing OS=Rhodobacterales bacterium Y4I GN=RBY4I_299 PE=4 SV=1
MTDQMQRIVLASRPEGQASEENFRLESVDMPQPGDGEVLVKIHYMSLDPYMRGRMNAGKS
YAPPVEIGETMTAGGVGEVIASNSPDFQPGDFALGAFGWASHACALASDIRKLDPDMAPL
TTALGALGMPGFTAWHGLDAYGRPQAGETLVVAAATGPVGSMVGQLAKQKGLRVVGIAGG
ADKCKLAVETFGFDACLDHRAYASAQGLSEALAAECPDGIDIYYENVGGKVLEAVLPLMK
NFGRIPVCGMIAWYNSAETDLTAPAIWRTVLTKFLSVNGFIIFNHYDRYGEFLREVAPKI
ASGDIKYLEDIAEGLENAPQTFLSMMQGGNTGKQIVKLV
>tr|B6FCF9|B6FCF9_9ENTR Putative uncharacterized protein OS=Enterobacter cancerogenus ATCC 35316 GN=ENTCAN_02425 PE=4 SV=1
MQNRRWVLASRPHGAPTPENFRLEEQPIPEPGEGQVLLRTEWLSLDPYMRGRMSDAPSYS
PPVEIGAVMVGGTVSRVERSNHPDFKPGEWVLGYSGWQTHALSDGKELVKLGDNPAHPSW
SLGILGMPGFTAYMGLLDIGQPKPGETLVVAAATGPVGATVGQIGKIKGCRVVGVAGGEE
KCRHAVEVLGFDKCIDHHADDFAQQLADACPDGIDVYYENVGGKVFDAVLPLLNTSARVP
ICGLVSGYNATDLPDGPDRLPLLMGTLLKKRIRMQGFIIAQDYGDRIDEFQAQMGRWVQE
GKIHYREQVTDGLENAPQALIGLLEGKNFGKVVIRVAADNK
>tr|B6QZV3|B6QZV3_9RHOB Alcohol dehydrogenase, zinc-binding domain protein OS=Pseudovibrio sp. JE062 GN=PJE062_4629 PE=4 SV=1
MIKPTDFKIVQEDLPELKDGEVLVKQVYMSLDPAMRGWLDDDEGSYMPPVRIGETMRSFG
IGIVEASNNPAFTVGTRVNGMFGWSEHYITTGEDLIPLPEDVPLEHFMGLLGLPGATAYH
GFMELIDTPKAGETVLISGAAGSVGSLVGQIAKAEGLKVIGVTGSDEKKDWLLNELGFDA
VINYKTENLEEMVAKYAPDGIDRHFENVGGKVLEVALDNMKIGGKITLCGLISTYNDTEP
SVGPHLVRAIARRLTLKGLVIIDQQHRFGEIFEKLSAYAQKGQIKYRLDIVEGLKQAPEA
INKLFDGTNQGKLVIRI
>tr|B6R2T2|B6R2T2_9RHOB Oxidoreductase, zinc-binding OS=Pseudovibrio sp. JE062 GN=PJE062_788 PE=4 SV=1
MPQNTEVNRQIVLAERPVGAPTSQNFRLEDAAIPTPGEGEMLLRTVYLSLDPYMRGRMSD
AKSYADPVEIGAPMVGGTVSVVVKSNLKGFAEGDWVVSLGGWQDYSISNGEMVFNLGKEP
AMPSWALGIMGMPGFTAYAGLLEIGEPKEGETIAVAAATGPVGATVGQIGKIKGCRVVGI
AGGAEKCKHAVDNLGFDVCLDRNSPTFAQDLKDACPDGIDVYFENVGGAVFDAVLPLLNP
HARIPLCGLISQYNATSLPDGPDRIGMLMGTLLVKKIRMQGFIIFDSFPNLYPKFAADMQ
QWIAQGKVKYREQMVDGLENAPDAFMGLLEGKNFGKVVVKVGD
>tr|B6R9B1|B6R9B1_9RHOB Quinone oxidoreductase OS=Pseudovibrio sp. JE062 GN=yfmJ PE=4 SV=1
MSPANYRYEEVEQDLTPVRGEVVVEGAYWSVDPYMRIQQSSKDTWEAPHPTGEVQGAAVV
GRVTRVGEGVTALKVGDWVETYMGWRSAGLRAVADCRLLDADEVSPSTALHVLGMPGRIA
YFGLLEAGKPRPGETLVVSGAAGAVGSIVGQIGKLAGLRVIGVVGSDEKARWITEELGFD
AAINYRQVSDVEGMKQAFTEHAPDGVDIYYDNTGGVTTDAFIESMNLRARIIICGQISQY
QSGLEVPNMGPRLLHHFLYKRATMTGVLARDYTARMDEMLKVMGPWVRDGKIRYNETVID
GFEKLPEALCGLFTGANTGKMIVKA
>tr|B6X4C2|B6X4C2_9ENTR Putative uncharacterized protein OS=Providencia rustigianii DSM 4541 GN=PROVRUST_02058 PE=4 SV=1
MKQTDTVNRKVVLAERPKGEPTVDTLRLEEEAIPVVGENQMLLRTEYLSLDPYMRGRMSD
APSYAAPVEVGNVMVGGTVAKVVTSKLDGFAEGDWVLSFNGWQDYALSDGEGVTNLGNSP
EHPSWALGILGMPGFTAWAGLTQIGEPKPGETIVVAAATGPVGATVGQIGKLLGCRVVGV
AGGPDKCAYAVDELDFDACIDHKAEDFADQLVKANPDGIDVYFENVGGKVLDAVIPLLNP
HARVPVCGLVSQYNATELPGGPDRMNWLMGQILRNKVKVQGFIIFDSFGHLYPDFAEQMG
AWVESGKIKYREEIIDGLQNAPEAFIGLLNGENFGKRVIRVGRN
>tr|B7A2T5|B7A2T5_ECO57 Oxidoreductase, zinc-binding dehydrogenase family OS=Escherichia coli O157:H7 str. TW14588 GN=ESCCO14588_3609 PE=4 SV=1
MGQQKQRNRRWVLASRPHGAPVPENFRLEEDDVATPGEGQVLLRTVYLSLDPYMRGRMSD
EPSYSPPVDIGGVMVGGTVSRVVESNHPDYQSGDWVLGYSGWQDYDISSGDDLVKLGDHP
QNPSWSLGVLGMPGFTAYMGLLDIGQPKEGETLVVAAATGPVGATVGQIGKLKGCRVVGV
AGGAEKCRHATEVLGFDVCLDHHADDFAEQLAKACPKGIDIYYENVGGKVFDAVLPLLNT
SARIPVCGLVSSYNATELPPGPDRLPLLMATVLKKRIRLQGFIIAQDYGHRIHEFQREMG
QWVKEDKIHYREEITDGLENAPQTFIGLLKGKNFGKVVIRVAGDD
>tr|B7CH40|B7CH40_BURPS Oxidoreductase, zinc-binding dehydrogenase family OS=Burkholderia pseudomallei 576 GN=BUC_5932 PE=4 SV=1
MPQTKTTNRRIVLHSRPKGAPTPENFRTETAAVPVPAPGEVLLRTIWLSLDPYMRGRMSD
APSYAAPVELGGVMVGGTVSRVVSSSVPAFRDGDLVLSNAGWQDYAVSDGTDLMPLADVA
HPSYALGVLGMPGFTAYFGLLHIGEPKAGETVAVAAASGAVGAVVGQIAKLKGCRVVGIA
GGADKCRYVAGTLGFDACVDHHDPDFAKQLAAACPDGIDVYFENVGGAVFDAVLPLLNDH
ARVPVCGLIAHYNDSELPGGPNRLPLLTSSVLRKRIRMQGFIILDHYADVYPAFLKDMSE
WVAQGKVKPREDVVDGLDAAPRALIGLLGGKNFGKVVVRVGPDTL
>tr|B7CNC0|B7CNC0_BURPS Oxidoreductase, zinc-binding dehydrogenase family OS=Burkholderia pseudomallei 576 GN=BUC_1750 PE=4 SV=1
MSQVNRRVLLVSRPEREARVENFELVETPLAPLAEGEVRVRNHFLSIDPYMRGRMNAGRS
YAEPQPLGEVMGGGTAGEVVESRNPAFAPGDRVIGAYGWQEYGTSAGKELRKVDTTRVPL
SAYLGAAGMPGVTAWYGLNRIIRPRAGETLVVSAAGGAVGSVVGQLAKLAGCRAVGIAGG
ADKCRYVVDTLGFDACVDYKAGRLADDLAAAAPDGVDGCFENVGGAVLDATLARMNPFGR
IAMCGMIAAYDGAPAPLANPALILRERLLVQGFIVSEHFDVWPEALAQLASLVANRQLHY
RETIAQGLERAPDALLGLLKGRNFGKQLVALV
>tr|B7CR24|B7CR24_BURPS Oxidoreductase, zinc-binding dehydrogenase family OS=Burkholderia pseudomallei 576 GN=BUC_6784 PE=4 SV=1
MRGLTSRVRRRRHFRAPPAKLEKSRRCDCIVADRGSRIADRGSRIADRGSRIAPRGSRLA
PRASRLAPRASRLAPRASRLAPRASRECDRGALAAFADAGACRPFPFLPKVMPMSTPVNR
QLRLKARPDGRVGHEHFTLAEAPLPPLGPGEMLVRVLYLSMDPTNRVWMSDIPQYLPPVA
IGDVMRALGIGRVVASNAPGFAEGDLVQGLVGWQDYAHVRADEIAQYTKLPAALGLPLPR
LLGACGMSGLTAYYGLTEIAPVQPGETLVVSAAAGSVGSVAGQIGKIHGTRVVGIAGGAD
KCRYLTDELGFDAAVDYKSDDWKRALKDATPDGVHVSFENVGGEIMRAVLSRMAIGGRVA
LCGVIANYNSGRPTDDVSVLIAKRLTMRGFLILDYRKSREAIATLAGWLRDGRLKAEETV
ADGLTNAPDVLNRLFDGSHRGKLVLRVDPQA
>tr|B7D5X2|B7D5X2_9BURK Alcohol dehydrogenase zinc-binding domain protein OS=Diaphorobacter sp. TPSY GN=DtpsyDRAFT_1885 PE=4 SV=1
MPRNQQILLDNRPQGEATVGNFRLVTTDTPALQDGQVLVRHHYLSLDPYMRGRMNDSKSY
AASQPLGEVMIGGTVGEVVESRHPVYAVGDKVVGMGGWQEYSVADGNTPGMLRKVDTTHV
PLSAYLGAVGMPGVTAWYGLVKIIAPKAGETVVVSAASGAVGSAFGALAKARGCRVVGIA
GGPDKCRYVTEELGFDACIDHRANGDLKSMARALKEACPDGIDGYFENVGGYILDAVLLR
ANAFARVAVCGMIAGYDGQPLPLQNPALILINRMKVEGFIVSEHMEVWPEALKELGGLAA
SGKLRPRETIAQGLAAAPEAFLGLLKGKNFGKQLVKLV
>tr|B7DQ17|B7DQ17_9BACL Alcohol dehydrogenase zinc-binding domain protein OS=Alicyclobacillus acidocaldarius LAA1 GN=AaLAA1DRAFT_1092 PE=4 SV=1
MTVTAKRIVLAKRPQGTPTLDCFRFETVDLPPLEEGQVLVKTLYLSVDPYMRGRMNDVKS
YVPPYRLNEPITGGAVCEIVESKAEHLRPGDIVLTQTGWQTHAVVPGTKVQKLDPAPEPL
TLALGLLGMTGLTAYFGLIDVCDPKPGETVVVSGAAGAVGMVVGQIAKILGCRAVGIAGS
DEKVRFLTEELGFDAAVNYKSPTFAEDLKQACPDGVDVYFDNVGGTVSDEVLKRINEFAR
IALCGQIALYNLDKPDVGPRPGPLLLTRKAKMQGFIVSDYAPRFPEGLQKLQTWFNEGRL
KSRETVIEGFDRTIDAFLGLFTGVNTGKLVVKVS
>tr|B7L0Z0|B7L0Z0_METCH Alcohol dehydrogenase zinc-binding domain protein OS=Methylobacterium chloromethanicum CM4 GN=Mchl_2519 PE=4 SV=1
MAVVNRRIVLAARPHGEPKPEHFRLEEGRTPTPQQGEVLLRTRWLSLDPYMRGRMSAAKS
YAKPVEIGETMVGQTVSEVVVSENPAFAEGDLVLANAGWQEFAVSDGKNLQRIDPADGPP
SQFLGILGMPGMTAYTGLLEIGRPQPKETVVVAAAAGPVGSLVGQIARIKGARAVGIAGG
AEKCAYLTETLGFDAAVDHRAADFPDALARTCPDGIDVYFENVGGAVFDAVLPLLNDFAR
VPVCGLVAGYNLSELPAGPDRSPVLMRAILTKRLTLRGFIVSDFAAMHGDFVRDVGGWLR
AGRVKAREDVVEGLENAPAAFAGMLRGANFGKLVVKVA
>tr|B7L6G5|B7L6G5_ECOLX Putative conserved oxidoreductase, Zn-dependent and NAD(P)-binding OS=Escherichia coli GN=yncB PE=4 SV=1
MGQQKQRNRRWVLASRPHGAPVPENFRLEEDDVATPGEGQVLLRTVYLSLDPYMRGRMSD
EPSYSPPVDIGGVMVGGTVSRVVESNHPDYQPGDWVLGYSGWQDYDISSGDDLVKLGDHP
QNPSWSLGVLGMPGFTAYMGLLDIGQPKEGETLVVAAATGPVGATVGQIGKLKGCRVVGV
AGGAEKCRHAIEVLGFDVCLDHHADDFAEQLVKACPKGIDIYYENVGGKVFDAVLPLLNT
SARIPVCGLVSSYNATELPPGPDRLPLLMATVLKKRIRLQGFIIAQDYGHRIHEFQKEMG
QWVKEDKIHYHEDITDGLENAPQTFIGLLKGKNFGKVVIRVAGDD
>tr|B7LQS9|B7LQS9_ESCFE Putative conserved oxidoreductase, Zn-dependent and NAD(P)-binding OS=Escherichia fergusonii GN=yncB PE=4 SV=1
MGQQKQRNRRWVLASRPHGAPVAENFRLEEDDVATPGEGQVLLRTVYLSLDPYMRGRMSD
EPSYSPPVDIGGVMVGGTVSRVVESNHPDYRAGDWVLSYSGWQDYDISSGDELVKLGDQP
ENPSWSLGVLGMPGFTAYMGLLDIGQPKEGETLVVAAATGPVGATVGQIGKLKGCRVVGV
AGGAEKCRHATEVLGFDVCLDHHADDFAEQLAKACPKGIDIYYENVGGKVFDAVLPLLNT
SARIPVCGLVSSYNATELPPGPDRLPLLMATVLKKRIRLQGFIIGQDYGHRIHEFQQEMG
QWVKEGKIHYREQITNGLENAPQTFIGLLNGKNFGKVVIRVADDD
>tr|B7LZ39|B7LZ39_ECOLX Putative conserved oxidoreductase, Zn-dependent and NAD(P)-binding OS=Escherichia coli GN=yncB PE=4 SV=1
MGQQKQRNRRWVLASRPHGAPVPENFRLEEDDVATPGEGQVLLRTVYLSLDPYMRGRMSD
EPSYSPPVDIGGVMVGGTVSRVVESNHPDYQPGDWVLGYSGWQDYDISSGDDLVKLGDHP
QNPSWSLGVLGMPGFTAYMGLLDIGQPKEGETLVVAAATGPVGATVGQIGKLKGCRVVGV
AGGAEKCRHAIEVLGFDVCLDHHADDFAEQLVKACPKGIDIYYENVGGKVFDAVLPLLNT
SARIPVCGLVSSYNATELPPGPDRLPLLMATVLKKRIRLQGFIIAQDYGHRIHEFQKEMG
QWVKEDKIHYREDITDGLENAPQTFIGLLKGKNFGKVVIRVAGDD
>tr|B7N4K7|B7N4K7_ECOLX Putative conserved oxidoreductase, Zn-dependent and NAD(P)-binding OS=Escherichia coli GN=yncB PE=4 SV=1
MGQQKQRNRRWVLASRPHGAPVPENFRLEEDDIATPGEGQVLLRTVYLSLDPYMRGRMSD
EPSYSPPVDIGGVMVGGTVSRVVESNHPDYQPGDWVLGYSGWQDYDISSGDDLVKLGDHP
QNPSWSLGVLGMPGFTAYMGLLDIGQPKEGETLVVAAATGPVGATVGQIGKLKGCRVVGI
AGGAEKCRHATEVLGFDVCLDHHADDFAEQLAKACPKGVDIYYENVGGKVFDAVLPLLNT
SARIPVCGLVSSYNATELPPGPDRLPLLMATVLKKRIRLQGFIIAQDYGHRIHEFQKEMG
QWVKEDKIHYREEITDGLENAPQTFIGLLKGKNFGKVVIRVAGDD
>tr|B7QXT1|B7QXT1_9RHOB Quinone oxidoreductase OS=Ruegeria sp. R11 GN=yfmJ PE=4 SV=1
MPQSETQNRQFVLAERPKGEPTDNTLRLETTEVPTPGKGQMLLRNEYLSLDPYMRGRMSS
APSYAPPVEIGEVMVGGTVAQVVSSDVQGYEAGDWVVAFGGWQDYTLSDGSGVINMGKTP
QNPSWALGVLGMPGLTAWAGLTQIGQPKEGETLVVAGASGPVGATVGQIGKILGLRVVGI
AGGSEKCQHVVDTLGFDACIDYKADSFADDLAKAVPDGIDIYFENVGGAVFDAVMPLLNP
SARIPLCGLISQYNATTLPEGPDRMNYLMGQLLRKRITMRGFIVFDDFGHLYPEFAKQMT
GWVQEGKVKYREEMIEGLEQAPAAFVGLLRGEAFGKRVIHLAD
>tr|B7RNW6|B7RNW6_9RHOB Quinone oxidoreductase OS=Roseobacter sp. GAI101 GN=RGAI101_1044 PE=4 SV=1
MTDTMKHIVLASRPDGAPTADNFRLEEAPVPTPGDGEVLVRVHYMSLDPYMRGRMDDAKS
YAAPVPVGGTMEGGSVGEVIASNSPDFKPGDFAFGMFGWATHGVQPAKMLRKVDPAQAPI
TTSLGVLGMPGFTGWQGLMEYGRPKSGETLVVAAATGPVGSMVGQIAKSLGLRVVGIAGG
AEKCATAKDHFGFDECIDHRAYSDAKSLSAALKEACPKGIDIYFENVGGKVLEAVIPLMN
PHGRIPICGMIAWYNAGGLGANAAEQALTAPKLWRTILVNFLSVNGFIISNHWGNFPTFL
KEVAPKVADGSVAVQEDITEGLENAPQAFMDLLTGGNTGKAIVKVG
>tr|B7RQV0|B7RQV0_9RHOB NADP-dependent leukotriene b4 12-hydroxydehydrogenase OS=Roseobacter sp. GAI101 GN=RGAI101_4087 PE=4 SV=1
MTNRQITIAELPTDALTPAHFKETTTDMPTAGDGQVLLKVILMSIDAANRSWMKGATYRA
AVNAGDAMPTYAICEVTESKSDRLAVGDIVAAEATWSDYVVADACKCEKLPKVPELSNLM
SVYGIAGKTAFHGLISVGQPIAGETVLVSAAAGSVGGYVGQIAKALGCRVVGIAGGAEKC
KWVKEEMGFDDCIDYRAPGMSKALRAACPDGVDVYFDNVGGAVLEAALFSMNEKGRIVCC
GAISQYDTETPSGPRNLPGLVVVKRLRMEGFIVMDWAHNDAKALRALQTWVANGQIKVTE
DIVEGLENAPQALIGLLAGDNKGKRMVRVAADPA
>tr|B7RSZ5|B7RSZ5_9GAMM Oxidoreductase, zinc-binding dehydrogenase family OS=marine gamma proteobacterium HTCC2148 GN=GPB2148_3029 PE=4 SV=1
MVGPHNFKYAETPIPEPKSGEVLIKNLYLSFDPAQRNWMVDRKAYLPPVAIGEPMRAGSV
GTVIESHNADFQVGDLVQTTGYWQDYVVAAPGEGPMGLVKLPAGVSPEMMLSVLGITGLT
AYFGLLEIGQPKAGETVLISGAAGSTGSFVGQIAKIKGCRVVGIAGGPDKCRWLKETAGF
DAVIDYKNEDVNAQIAHHCPDKWDVFFDNVGGTILEAALDHLNLRSRVVLCGSISGYNAT
GPIPGPSNLSNLTINRARMEGFVILDYMPRAMEAIQELMGWISSGQLIYQVDLQEGFENI
PATLQRLYAGQNLGKQLLKIDS
>tr|B7RT99|B7RT99_9GAMM Oxidoreductase, zinc-binding dehydrogenase family OS=marine gamma proteobacterium HTCC2148 GN=GPB2148_3339 PE=4 SV=1
MTEILNRQYYLASRPKGEPNSENIPSRDVPLAALSAGEVRMRNLFISLDPAIRGWMSDEP
NYIEPIALGDAVRASVIGRVVESNSENFAVGDVAMTMGGWEAYTTLPAEALNKLDESMGI
PLSNFLGVLGPTGLTAYFGLMEIGQPKAGETVLVSAAAGAVGSIVGQIAKMQGCRVVGMA
GTDEKCAWLTEDLGFDAAINYKTCGDFSKAIGEVCRDGVDVYFDNVGGEILDAALSCMNK
FGRVAVCGWISSYNAEELPHLKNLWQLVAESITIRGFVVLDFLDRFPEGVGQLVEWLMAG
KLQFKEEIVDGLDNVLPVFMKLFDGSNQGKLVLRLPED
>tr|B7RU50|B7RU50_9GAMM Oxidoreductase, zinc-binding dehydrogenase family (Fragment) OS=marine gamma proteobacterium HTCC2148 GN=GPB2148_3818 PE=4 SV=1
MSDSNKQWLLKTRPTGMVTVDNFEMVATPLPSPDFASGQVLIKNLMLGFDPAMRGWIEDV
RSYLPPVAIGEPMRASGVGQIIASENEDLPVGTLVQGLLDWQEYSIGDPAGPVPPRPLPD
GTPPSMALSVFGTTTLTAYFGLLDIGQPQQGDTVLVSGAAGATGSVVAQIAKLKGCRVIG
IAGGKEKCQWLLDTCGLDEVIDYKSEDIDTRLGELCPDDIDVFFDNVGGDTLEVALDHMA
DFSRIVLCGAISQYNNETPAPGPKNLMILVARRIRMQGFIVLDYLDRADEAFTELAAWVM
DGKIAWREDTQEGFENIPATLARLFDGRNQGKQLLKLAGAD
>tr|B7RXF7|B7RXF7_9GAMM Oxidoreductase, zinc-binding dehydrogenase family OS=marine gamma proteobacterium HTCC2148 GN=GPB2148_2155 PE=4 SV=1
MTQAVNRQFYLAQRPSGLPTTDDVILRELPIPEPGVGEIVIRNLYMSLDPAIRGWMSDAP
NYIEPIPVGSCVWATTIGRVVASNSPEFAVGDIALGMNGWEDYSLCAAEAASKIEDTMGL
PLTNFLSILGSTGLTAYFGLLDIGKPQAGETLLVSGAAGAVGSLVGQIAKIIGCRVVGIA
GGSQKCSWLLDECGFDEVIDYKTCGDLTAAIAEKCPDGVDIYWENVGGDMLDSVLLNLAQ
GARIPFCGWIATYNDAEQRPGPKNLWQLLAKSARMEGFLVLNYIPRFPEGIAAMAQWLLE
GKLHHREHVVSGLENALDAFHMLFDGRNTGKLIINIGDMDD
>tr|B7RXG1|B7RXG1_9GAMM Oxidoreductase, zinc-binding dehydrogenase family OS=marine gamma proteobacterium HTCC2148 GN=GPB2148_2121 PE=4 SV=1
MVDAEIPAIANGEVLIQTLYLALEPAMKGWMENRADYVSPLEIGDVMRGYGTGRVIESRN
DRLPTGTIVGGSLGWQEYVVTDGKSLPVNVLPNDIETPAAMGVLGVTGLTAYFGMLEIGK
PKAGDTVLVSGAAGATGSIAGQLAMIEGCRVVGIAGSDEKCQWLTQDLGFDDAINYKSED
VAARVRETCPQGVNIYYDNVGGEILDIALNNLSDNARVVICGGISRYNLTGAIPGPKNYF
NLVYRRSRMEGFIVSDFAKRFPEATAVLQEHLHSGRLKHRETILEGFESMPNALMSLFSG
DNIGKLLVHVS
>tr|B7RXH2|B7RXH2_9GAMM Oxidoreductase, zinc-binding dehydrogenase family OS=marine gamma proteobacterium HTCC2148 GN=GPB2148_2005 PE=4 SV=1
MKNTQVVLAQRPEGAPKANDFAVVETETVPLEDGQALVKNLYISLDAGFRNWMDEDSGDE
VLPAMPLGKAVMGLILGEVIESRNSGIEVGCLLMARLAWEEFSVVNEGDWWVEVDNEHQL
PLSYHLGVLGDTGMSGYFGLVDIGQPKPGDTVVVSAAGGAVGSVAGQIAKIMGARVIGLA
GSDEKCQRLVNELGYDVGLNYKADNLSELIAQHCPDGIDVYFDNVGGLLLETILEHIAHG
ARIPFCGAVADYTAQKSGGGGPSNLFQLVAQCVTLQGFMTHFQLERYPEARSQLAQWLAS
GELKAHEHMYHGVDQCGIAFSDMFAGKNFGKAVVKVAAS
>tr|B7RXK2|B7RXK2_9GAMM Oxidoreductase, zinc-binding dehydrogenase family OS=marine gamma proteobacterium HTCC2148 GN=GPB2148_2145 PE=4 SV=1
MSMSRRQFSMASVAALGAVGINPLAAAEPAVNRRILLASRPVGKPSTENFRQESVAIPEV
GDGEVLLRTRYLSLDPYMRGRMNAGKSYADRVELGDVMVGGTVSEVVQTNHPNYAKGDLV
NAFSGWQEYDVSTGQGLMKLDTRIARPSYALGVLGMPGLTAYVGLLDLGEPKAGETVVLA
ASTGAVGSVVGQIAKLKGCRVVGIAGAKEKCEYAVKELGYDACVSHYDDDMAAQLKEACP
KGIDVYFENVGGSSWEAVMPLLNNFARVPVCGLIAHYNQTELPPGPDRMSMLQGMILSRS
IKMQGFIVSNYIHRAPDFIGDMSTWMAEGKIQYREDMVEGLQNAPEAFLGLFKGANFGKL
VVKVS
>tr|B7UV73|B7UV73_PSEAE Probable oxidoreductase OS=Pseudomonas aeruginosa LESB58 GN=PLES_36791 PE=4 SV=1
MTSQINRQYQLAQRPSGLPGRDTFSFVETPLGEPAEGQILVKNEYLSLDPAMRGWMNDAR
SYIPPVGIGEVMRALGVGKVLVSKHPGFQAGDYVNGALGVQDYFIGEPKGFYKVDPSRAP
LPRYLSALGMTGMTAYFALLDVGQPKNGETVVISGAAGAVGSVAGQIARLKGCRVVGIAG
GAEKCRFLVEELGFDGAIDYKNEDLAAGLKRECPKGIDVFFDNVGGEILDTVLTRIAFKA
RIVLCGAISQYNNKEAVRGPANYLSLLVNRARMEGMVVMDYAQRFPEGLKEMATWLAEGK
LQSREDIVEGLETFPETLLKLFSGENFGKLVLKV
>tr|B7UYI2|B7UYI2_PSEAE Probable oxidoreductase OS=Pseudomonas aeruginosa LESB58 GN=PLES_12101 PE=4 SV=1
MINRQIVLSELPRTALAVRHFQGREVRCPVPADGELLLRVLYIPLDAASRAWMHGATYRP
GLVAGEVMAGLGLAEVVESCSASFQPGDLVCAETGWQTFAVVPAAGLIRLPRLEPLTHLL
SVYGVAGLTAYFGLLECVRPMQGETLAVSAAAGAVGSIVGQIARIRGCRTVGIAGGASKC
AWLVRELGFDAALDYKTGTLADDLRRTCSDGIDAYFDNTGGAILDACLPNMAEHGRVACC
GAISQYNLDRPAAGPAGIPGLLIIKRLTLRGFLLGDFLESRERALSDLKAWVDSGQIKVY
EDVLYGLESLPAALVGLLNGENFGKRIVKVA
>tr|B7V9R0|B7V9R0_PSEAE Putative NADP-dependent oxidoreductase OS=Pseudomonas aeruginosa LESB58 GN=PLES_31281 PE=4 SV=1
MSQSTQVNRRIVLASRPHGAPTRDNFRIEQVPLPEPGAGQVLLRTVYLSLDPYMRGRMSD
APSYAPPVELGAVMVGGTVSRVEASNHPGFKVGDWVLSANGWQDYALSDGSGLARLGESP
EHPSYALGLLGMPGFTAYMGLLDIGKPQAGETLVVAAATGPVGATVGQIGKLKGCRVVGV
AGGAEKCRHAVQVLGFDACLDHHAADFAERLAEACPDGIDIYYENVGGKVFDAVFPLLNA
KARIPVCGIVAHYNDTELPPGPDRLPALMGTILRKRIKVQGFIIFDDYGHRYDEFQRDMS
KWFADGLIQYREERVDGLENAPEAFFGLLQGRNFGKLVVRVGADA
>tr|B7VRG8|B7VRG8_VIBSP Putative NADP-dependent oxidoreductase OS=Vibrio splendidus LGP32 GN=VS_II0556 PE=4 SV=1
MTQQDNRRIVLASRPVGAPTQDNFRLETVAAPTIKDGEMLLRSVYLSLDPYMRGRMSDAK
SYADPVAIDEVMVGATVCQVEESNNSDFEVGEWVLAYTGWQDLGVSDGEGLIKLGKEPTH
PSYALGIMGMPGFTAYMGLLDIGQPKEGDTLVVAAATGAVGATVGQIGKLKGCRVIGVAG
GQEKCQYAKEVLGFDECIDHKADDFAEQLAKACSNGIDVYFENVGGKVFDAVMPLLNTGA
RIPVCGLISQYNATSLPEGPDRMSSLMGTLLVKRIKMQGFIIFDDYAHRYNEFAVQMTEW
LSQGKMHYREHLVEGLDEAPQAFMGLLEGQNFGKLVIKTNEAK
>tr|Q091X5|Q091X5_STIAU Oxidoreductase, zinc-binding OS=Stigmatella aurantiaca DW4/3-1 GN=STIAU_2503 PE=4 SV=1
MNDVKSYVPPFKLGEALDGGAVGQVVRSRAPGFQEGDFVTSSGGWREYHVADARQYMKVD
PNVGSLSAYLGVLGMPGMTAYVGLLDLGKPVAGETVFVSGAAGAVGGLVGQIAKIQGCRV
VGSAGSPEKVKHLREDLGFDDAFNYKDGPVADALARTCPEGIDVYFDNVGGEHLEASIGK
MKNYGRIVLCGAISQYNATAPTPGPRNLTLAVGKRLTLQGFIVSDQRHQHRRPDFLRDVG
GWLREKKVKEVETVVEGLDKAPEAFIGLLRGHNTGKMVVKLASGPA
>tr|Q1N5Y4|Q1N5Y4_9GAMM Predicted NADP-dependent oxidoreductase OS=Oceanobacter sp. RED65 GN=RED65_10459 PE=4 SV=1
MSQYTEILLTKRPDGNPIGPHMFEVVKKDMPQAGPGEILIKQTHMSLDPAMLGWMNPDKE
SYIPPVELGTVMRSSGLGEVVESNHPDFAVGDTVMGMTGWAEYIVSNGQGFNKVQTGVDA
ETALSIFALPGLTATQGLKKIGEPKAGETLVVTGAAGSVGSIVGQIAKADGLRVIGVVGD
DEKAQWITEELGFDGAINYKTDDLAAKLEELTPNGVDVYFENTGGPIQAEVFKRLNAHAR
AVVCGMIADYTNPTPPPGPNWIPLIKKRIRVQGFAMPDHFKDVPELLGILTPYVMQGKIK
YRSHILEGLESAMTGLNLFFTGGNKGKLIVKL
>tr|Q1NCX6|Q1NCX6_9SPHN Probable oxidoreductase OS=Sphingomonas sp. SKA58 GN=SKA58_16338 PE=4 SV=1
MLLRHELLLCAPTIRNWISGRRESYYPTIEIGDPILAPAASRILFSDDPAWPVGALVVGL
GTWQDYEWVSPEGRGLRVIPDGISSRAAMGLFGMNALTAYFGVIAVGRARKGETLLVSGA
AGSVGAMAAQFGRILGCRVVGLCGSVEKARWLREDCGITSVIDYVREDVPDRLAALCPDG
VDVVFDNVGGEFLHQALARTNRHGRIVLCGQIATYDVADPDAGRPLDMMRIIYGSITLSG
FLLNDFSTDIPDAQKKIAEWAKQGLLAHREDLRDGFDSLPETFMALFNGGNQGTLLGRIA
DKQGRAL
>tr|Q1NH93|Q1NH93_9SPHN Alcohol dehydrogenase, zinc-containing OS=Sphingomonas sp. SKA58 GN=SKA58_01875 PE=4 SV=1
MTEFNRQVLLTSRPAGIAQAENFAIGHAPIQQPAPGQILVRNHYLSIEPAMRGWIADAGN
YAAPVAIGSVMRSLASGEVVASAHPDYTVGEHVSGWFGWQDYACVAADQVVQRTTAAEMR
ASLGILGINGMTAYLALTLVGQPRAGETIAVSTAAGAVGSAVGQIARILGCRTIGIAGGP
TKVRRCVEEYGYDHAVDYHAGNVEAAIAEHAPEGIDIYFDNVAGAISDSVLPHLAQRARV
IVCGTASIDRWDPWPMGPRVERHLLVKRARMEGFVIFDHLDRYAEATAQLRTWISQGRLT
WREDILEGIEACPDALAGLYRGENDGKRLVRLV
>tr|Q1VFD7|Q1VFD7_VIBAL Putative oxidoreductase OS=Vibrio alginolyticus 12G01 GN=V12G01_05791 PE=4 SV=1
MTNATNRRIVLASRPHGAPTQENFRLEEVTKPTPKEGEMLLRTVYLSLDPYMRGRMSDAE
SYADPVAIDDVMVGGTVCQVETSNHPDYEAGEWVLAYTVGWQDYAISTGEMVIKLGKEPQ
NPSYALGVAGMPGFTAYMGLLDIGQPKPGETIVVAAATGPVGATVGQIGKIKGCRVVGIA
GGEEKCRYAKEVLGFDECIDHKAEDFAEQLKNACDKGIDVYFENVGGKVFEAVMPLLNTN
ARIPLCGLISQYNATELPEGTDHLPLLMGKLLTKRIKVQGFIIFDDYGHRYGEFAQDINQ
WLAEGKIQYREHLVQGLDNAPEAFIGLLEGKNFGKLVVQINDPL
>tr|Q1VR83|Q1VR83_9FLAO YfmJ OS=Psychroflexus torquis ATCC 700755 GN=P700755_06720 PE=4 SV=1
MNTTRTINLKSRPKGTPNLSDFDFTTSEVKELQKGEVLLQTTYVSVDPYLRGRMSDAKSY
IEPFELNKPIVSGVIAKIIDSKSDNFSVGDFVSGVLEWKETQVAKEDSLKKVDPSKAPLS
AYLGILGMTGLTAYLGLTEIGKPKEGETLVVSGAAGAVGSIVGQIGKILGLHVVGIAGSD
EKVDMIKSDFGFDKGINYNTTENMTQAIAKACPNGVDVYFDNVGGEISEAVLFKINKFSR
TVNCGAISVYNNTELPKSTSVQPFLIKNSSLMQGFVIFDYADKHPAGIKQLAKWLQEGKL
EYTETIQEGFETIPQAFLDLFEGKNKGKMVVKL
>tr|Q1YFU4|Q1YFU4_MOBAS Putative oxidoreductase OS=Manganese-oxidizing bacterium (strain SI85-9A1) GN=SI859A1_03084 PE=4 SV=1
MTQSTEVNRRYVLAERPKGEPNDDTLRLETVARPEAGAGQMLLRNEYLSLDPYMRGRMSD
APSYAAPVEIGEVMVGGTVAQVVTSNVDGFAEGDWVVAFGGWQDYALSDGKGVINMGKDP
ENPSWALGVLGMPGLTAWAGLTQIGAPKPGETLVVAGASGPVGATVGQIGKILGCRVIGI
AGGAEKCAHVVETLGFDACVDYKADGFADALKDAAADGIDIYFENVGGAVFDAVLPLLNP
SARIPVCGLISQYNATSLPDGPDRMNYLMGQILRKRMTMRGFIVFDDFGHLYPQFAEQMG
AWVKDGKIRYREEMISGLEQAPGAFIGLLKGEAFGKRVIHLAD
>tr|Q1YP79|Q1YP79_9GAMM Probable oxidoreductase OS=gamma proteobacterium HTCC2207 GN=GB2207_07652 PE=4 SV=1
MTAPVINKKWTLKSRPETTVSAEHFNFENETIRDLVAGEFLVKNHYLSFEPAQRGWLNDV
RSYVPPVAIGEVMRSMAVGEVIASNHSDYQIGDRVQGGFGWQEYAISDGTGLFPVSKIPE
GMPIAYPLHIYGLTGLTAYFGLLDIGKPKAGDTVVISGAAGATGSTVGQIAKLMGCRVIG
IAGGPAKCQWLIDELGYDAVIDYKSESVDARMKELCKNSINIYFDNVGGEILDSALVNLA
NHARVVLCGGISSGYQTKALPPGPKNYMQLVIRRSHMEGFIVLDHVERYPAAIEQLSQWV
DEGKILVKEHILEGIEECPAGLAGLFAGHNFGKQLVKI
>tr|Q1YQ93|Q1YQ93_9GAMM Alcohol dehydrogenase, zinc-containing OS=gamma proteobacterium HTCC2207 GN=GB2207_00215 PE=4 SV=1
MSHVNKSIVLASRPVGQPTADNFRLETTSVAPITEGQILIKTLYLSLDPYMRGRMSAAKS
YADPVAIGEVMTAESAGVVVESKSALYAVGDHVCSRSGWQEYFVSEENDPLTYKVDAAKV
PLSAYLGVCGMPGRTAYFGLKTQGKPQAGETLVVSAASGAVGSAVGQIGKKLGLHVVGVA
GGPDKCAYVKDELGFDQVVDYKAGNLDADLAAACPNGIDIYFESVGGALTEAVAKQLNAG
ARVPICGYISNYNSTDISKERTPFHIFGELETPPAHKFFLVFDYMDDYAEANNVLTDWVA
NGELKYKETLVEGLEKAPEYFSWLFSGKNFGKLVVKIADQ
>tr|Q1YS60|Q1YS60_9GAMM Quinone oxidoreductase OS=gamma proteobacterium HTCC2207 GN=GB2207_04382 PE=4 SV=1
MPTNRQVVLASYVTDAAQPENFALSEGPMPEPSEGEFLLRNMYFSMEPAIRGWVDGKANY
FEPIPIGGVIRGPSVGQVIKSKNPDFAEGEYVYALNQWEDYSLCHSEAILLEKLKPEPGI
PLSYYVGSLGGAGATAYIGLREVGLIQAGQTVIVSAAAGATGSMAGQIARLTGCKVIGIV
GSDDKAELIVEQFGFDAAVNYKTEDVTEAVMAIAPEGVDIYFDNVGGPVLNAMLKTMKTY
GRIVACGMISDYNRTDNPNPITNLWEMVSRQLTMQGFLLPTYQDEVPAAMAELEGWIRSG
DIKVLENITEGFDNTPRAFCELMSGGTVGKALVRVDI
>tr|Q1YS64|Q1YS64_9GAMM Zinc-containing alcohol dehydrogenase superfamily protein OS=gamma proteobacterium HTCC2207 GN=GB2207_04362 PE=4 SV=1
MSINYKQYYLHQRPVGDTTDSDVRVRTVEVDGLADGQLLIKNEYFSLDPAIRGWMSDEPS
YMPPIDLGDVIRSSTVGTIVESKHPDFAAGEVVYGLNGWEEYSVSDGYFLTKVPEDNQFP
LHYYLSAFGAVGLTAYFGITDAAKLKPGDTLLMSAAAGAVGSLGGQLAKNMGCRVVGLAG
SDEKCQWLTDDLGFDAVINYKTEQGNLNAAIAAACPEGVDVYFDNVGGEILDAALLNINS
NARIVFCGSISSYNASEPVPGPYNWWQILAKSATVQGFLISNYFPQFEAGAAAIAELLTD
DKLQFKYEIVDGFDNTLTAFHKLFDGSNKGKLMLKV
>tr|Q1YS69|Q1YS69_9GAMM Zinc-containing alcohol dehydrogenase superfamily protein OS=gamma proteobacterium HTCC2207 GN=GB2207_04337 PE=4 SV=1
MTQMNTRVLLARRPAEHLVAADFEVDTQPLGTIEEGQFLIQNTYLSMDAGFRQWMNEGSG
DNYLASMPLGEPVQSIIMGRIIESRHSGYPVGSTVMGRTSWEQYSIDDGTDFMAILDLDP
DVEPYEYLASLGPSGMTAYFGLMDIGAPKSGDIFVINAAAGGIGSLAGQMAKAEGCTTVG
IAGGPAKCAWLKDTLGYDHVIDYKSGESLDDQLLALAPEGADIMFDNVGGPMLGTMLGHL
AENARVVLCGAVSQYEREGGHESVANMWELITKRAKAEGFMFSDYVDRYPEALDYITAML
KADALVSPVHISQGIESSGQAFIDMLDGNSTGKCLVKL
>tr|Q1YZ29|Q1YZ29_PHOPR Hypothetical alcohol dehydrogenase, zinc-containing OS=Photobacterium profundum 3TCK GN=P3TCK_07716 PE=4 SV=1
MNIQEIQLASRPTGIPSAENFALAQNTLPEIQDGEVLVKNLWMSVDPYMRGRMMDRASYI
APFQIGEALEGGAIGEVIESKNTEFPVGTKVNSMQGWRSHYISNGNGLTALPVTPLPDQS
FLGIMGMPGMTAWTGLFRIANLKPTDTVFISAASGAVGSVACQIAKMHGCTVVGSTGSDD
KVALLKSLGVDIVINYKKESNLTEALAKAAPQGIDVYFENVGGEHLEAALANMNDYGRMA
VCGMISQYNATEPQPGPTNLAMLIIKKLKVEGFIVFDHWAHYGEFAQQMGQWIAEGKIKW
EETVYEGLAEAPNAFIGLFEGKNKGKMLVKL
>tr|Q1ZFM5|Q1ZFM5_9GAMM Putative NADP-dependent oxidoreductase OS=Psychromonas sp. CNPT3 GN=PCNPT3_06241 PE=4 SV=1
MSNHQNRQVLLNARPIGAPKLTDFNLKSSAKPSIKDGEVLLRSIYLSLDPYMRGRMSDAA
SYADPVAINDVMVGATVCQVDASKNSQFKTGDWVLAYSGWQDFSVSNGDGLVPLGQSPQN
PSHALGIMGMPGFTAYMGLLDIGQPKSGDTLVVAAASGPVGATVGQIGKLKGCRVIGVAG
GSEKCDYVKNVLGFDDCLDHHDPEFAQKLALACHNGIDIYYENVGGKVFDAVLPLLNTGA
RIPVCGLISQYNATALDQGPDRLSLLMGTILVKRIKMQGFIIFDDYAHRYDEFAAEMTQW
LSEGKIHYREHLIDGLENAPQAFIGLLEGKNFGKLVIQVNTPNL
>tr|Q1ZX44|Q1ZX44_9VIBR Putative NADP-dependent oxidoreductase OS=Vibrio angustum S14 GN=VAS14_09404 PE=4 SV=1
MTATNRQLLLASRPVGAPTTENFHLTETSIPTPQQGELLLKAVYLSLDPYMRGRMSDKKS
YAEPVGINEVMVGGTVCQVTASHHPDYQVGEWVLAYSGWQDYAVSNGEGLIKLGINPTHP
SYALGVMGMPGFTAYMGLLDIGQPKQGDTIVVAAATGAVGSMVGQIGKIKGCRVVGIAGG
NEKCQYAKETLGFDECIDHHAADFAQQLADSCTDGIDIYYENVGGKVFDAVLPLLNTGAR
IPLCGLISQYNATSLPDGPDRMNMLMGQLLVKRIKMQGFIIFDDYAHRYDEFAQQMSQWL
AEGKIHYREDRVEGLEQAPQAFIGLLEGKNFGKVVVKVS
>tr|Q26G91|Q26G91_9BACT Oxidoreductase, zinc-containing alcohol dehydrogenase family OS=Flavobacteria bacterium BBFL7 GN=BBFL7_01868 PE=4 SV=1
MSKAIVLKQRPNGTPQTDDFEIIKEEQPSVKSGEVLLKAKYVSVDPYLRGRMRDEESYIE
PFKINKPIASTVVAEVVESKNEKYKEGDFLTGMLDWKEYQVHTGDTLRKISSDHIALSAY
LGVLGLTGLTAYFGLNRIGEPKKGQTLLVSGAAGAVGSIVGQIGKIEGLSVIGIAGSDEK
VSLLTDQLGFDAAINYNTTDDLAAAIKEHAPDGIDIYFDNVGSYTLDAAMKNINRFGRVI
NCGAISLYNETEQPTGPRLETTLVKKSVKMQGFIVRNFEEDFPEGVQQLSKWLQEGKLKH
EETIVNGFDSIPQAFIDLFKGKNKGKMVVKI
>tr|Q2BC35|Q2BC35_9BACI Putative uncharacterized protein OS=Bacillus sp. NRRL B-14911 GN=B14911_18900 PE=4 SV=1
MLPNTQQQIQLASRPKGTPVKDDFRFADVKVEEPKEGEVLLQTVYLSVDPYMRGRMSDAK
SYVEPFKLDEALHGGGVAKVVKSKSAAFNEGDYIVGMLPWQEYSVASEKAVRKIDPQVAP
VSTHLGILGMPGLTAYFGLLDIGQPKENETVVVSGAAGAVGSAVGQIAKIKGARVVGIAG
SDEKISYLKDELGFDEAINYKTAGDIREALEKACPDGIDVYFENVGGEIGDAAISLLNKF
GRVPVCGAISAYNKQGEDTGPRVQGQLIKTSALMKGFTVGDYASRYKEAAADLGKWVSEG
KLKYEETVTEGFDNILDAFLGLFEGKNMGKQLVKVAEDK
>tr|Q2C899|Q2C899_9GAMM Putative NADP-dependent oxidoreductase OS=Photobacterium sp. SKA34 GN=SKA34_06495 PE=4 SV=1
MTATNRQLLLASRPVGAPTPENFHLKETKIPTPQQGELLLKAVYLSLDPYMRGRMSDKKS
YAEPVGINEVMVGGTVCQVTASHHPDFQVGEWVLAYSGWQDYAVSNGEGLIKLGMNPTHP
SYALGVMGMPGFTAYMGLLDIGQPKQDDTIVVAAATGAVGSMVGQIGKIKGCRVVGIAGG
NEKCQYAKETLGFDECIDHHATDFAQQLADACTDGIDIYYENVGGKVFDAVLPLLNTGSR
IPLCGLISQYNATSLPDGPDRMNMLMGQLLVKRIKMQGFIIFDDYAHRYDEFAQQMSQWL
AEGKIHYREDRVEGLDQAPQAFIGLLEGKNFGKVVVKVN
>tr|Q7BJZ7|Q7BJZ7_STAAU Quinone oxidoreductase OS=Staphylococcus aureus PE=4 SV=1
MQNKQILFNKIPEGMPQEDTFKIEEIDTPKLESDGVLVQTLYISVDPYMRGRMTKADSYV
QPFEIGKPIVSHVVAKVIDSTLADYKKGDVVVGMLPWRIINHVQADQITKVPTTDVPLDL
YLSVLGMPGQTAYHGLLDIGQPKAGDTVVVSAASGAVGSVVGQIAKIKGCRVVGIAGGDK
KVNYLTETLGFDAGIDYKKEDFAEALAQAVPDGIDVYFENVGGTVGDEVFKHLNRFARVP
VCGAISSYNHPEADIGPRIQGTLIKKQVMMRGFLVSEFANAFKEASEQLATWVQEGKIQS
QVTIEDGFENAPHAFKNLFTGDNFGKQVIKVTE
>tr|Q7UAG3|Q7UAG3_SHIFL Putative oxidoreductase OS=Shigella flexneri GN=yncB PE=4 SV=1
MLQRGCDGCKQNQSREPATIDGFMPKAQESIMGQQKQRNRRWVLASRPHGAPVPENFRLE
EDDVATPGEGQVLLRTVYLSLDPYMRGRMSDEPSYSPPVDIGGVMVGGTVSRVVESNHPD
YQPGDWVLGYSGWQDYDISSGDDLVKLGDHPQNPSWSLGVLGMPGFTAYMGLLDIGQPKE
GETLVVAAATEPVGATVGQIGKLKGCRVVGVAGGAEKCRHATEVLGFDVCLDHHADDFAE
QLAKACPKGIDIYYENVGGKVFDAVLPLLNTSARIPVCGLVSSYNATELPPGPDRLPLLM
ATVLKKRIRLQGFIIAQDYGHRIHEFQKEMGQWVKEDKIHYREDITDGLENAPQTFIGLL
KGKNFGKVVIRVAGDD
>tr|A0AYR6|A0AYR6_BURCH Alcohol dehydrogenase, zinc-binding domain protein OS=Burkholderia cenocepacia (strain HI2424) GN=Bcen2424_3805 PE=4 SV=1
MSTPVNRQLLLKTRPEGRVGRDHFSLVETPVPALADGEVLVRVLYLSMDPTNRVWMSDVP
QYLPPVAIGEVMRALGIGRVVASRHAGFAEGDLVQGLVGWQDYAVVPAEQVAQLVKLPAQ
SGLPLPTLLGACGMSGLTAYYGLTDIAPVQPGETLVVSAAAGSVGSIAGQIGKIHGARVV
GIAGGADKCRYLTETLGFDAAVDYKADDFRQQLKAATPDGVHVNFENVGGEVMRAVLSRM
VIGGRVALCGVISNYNSGRAADDVGVLISKRLTMRGFLILDYRKSREAVQTLAGWLRDGR
LKAEETVADGLENAPDVLNRLFDGDHRGKLVLRVDPDA
>tr|A0B0G2|A0B0G2_BURCH Alcohol dehydrogenase, zinc-binding domain protein OS=Burkholderia cenocepacia (strain HI2424) GN=Bcen2424_4404 PE=4 SV=1
MPQSKTANRQIVLNSRPVGAPTPDNFRAETADVPVPGPGQVLLRTVWLSLDPYMRGRMSD
APSYAPPAELGQPMVGGTVSRVVSSNLPAFREGDLVVAGAGWQDYALSDGRDLIPLGRDF
AHPSYALGVLGMPGFTAYTGLLKIGEPKAGETVVVAAASGAVGAVVGQIAKLKGCRVVGV
AGGADKCAYVTGTLGFDACVDHHDPAFAAKLKDACPNGIDVYFENVGGAVFDAVWPLLND
HARVPVCGIIAHYNDAAYDDKALSTGRDRVPALMGAILRKRIRVQGFIILDHYATGYAPF
LKDMSEWVAQGKVKTLEDVVPDLADAPQALIGLLAGKNFGKVVVRVGPDELA
>tr|A0JU10|A0JU10_ARTS2 Alcohol dehydrogenase, zinc-binding domain protein OS=Arthrobacter sp. (strain FB24) GN=Arth_1136 PE=4 SV=1
MSANTATLPRTTREIQLASRPHGRPVPENFRLAESELPELQDGQVLVRNQFISVDPYMRG
RMNDVKSYSAPFALDAALDGGAVGEVIASRSEERKVGDVVVHSLGWREFAVLDAAATSLA
RTDLAPASAFLGALGMTGLTAYAGLLKVAEFKPGEVVFVSGAAGAVGSLVGQIAKAMGAS
RVIGSAGSPEKVARLLELGFDAAFNYNDGPVAAQLAAAAGERGIDVYFDNVGGEHLEAAL
SALTVGGRVAMCGAIAQYNSTEPTPAPRNLMLAIGKQLTLKGFLVGGYWQHMEEFVGTVS
AWVADGTVRYDETVVDGLENAPQAFMDLLDGANTGKMLVRI
>tr|A0KP80|A0KP80_AERHH Probable NADP-dependent oxidoreductase p1 OS=Aeromonas hydrophila subsp. hydrophila (strain ATCC 7966 / NCIB 9240) GN=AHA_3611 PE=4 SV=1
MNQSSHQIQLLRRPVGLPSLADFTLTEVALPELQEGEVRVANQWLSVDPYMRGRMSEAKS
YVPPFPLNGPLDGGAIGVVEASRHPDFAVGDRVSSMLGWRDRFVANSAQLTRLPDTRLPP
QLFLGALGMPGMTAWTGLNRIAKLQAGETVLVSAASGAVGSMVVQLAKRAGARVIGSTGS
ADKVAYLKSLGADEVINYRETPDLDAELARLVPEGIHVYFENVGGAMLDAALNHMVVHGR
IVMCGLIEQYNGQSEASGPRNLSQVIRKRLTMQGLIVFDHWQHYGEFLAEVTPAFDAGTL
QAEETVYQGLASMPQAFIGLFEGRNTGKMLVKLA
>tr|A0KVJ4|A0KVJ4_SHESA Alcohol dehydrogenase, zinc-binding domain protein OS=Shewanella sp. (strain ANA-3) GN=Shewana3_1579 PE=4 SV=1
MISSQIHLASRPVGMPTLANFKQVEVTLPALKAGEVLVKNTWMSVDPYMRGRMMDRDSYI
PPFQIDAVMDGGAIGEVIESLNPQFPVGSKVSHISGWRSAFISDGQDLTLLPAVNIPEQY
FLGVIGMPGLTAWVGLMQIAKLKPTDTVFVSAASGAVGMVVCQIAKLNGCKVIASVGSDE
KAELVQSLGVDAVINYKKVTDLTQALRDAAPNGIDVYFENVGGAHLEAALNVLNEYGRIP
VCGMIADYNAQAPVSGPSNLLAINTKKLTMQGFIVMDYFDQFEEFIAQMAQWLQAGKVKS
QETVYHGLDQAAEAFIGLFEGKNKGKMLVKL
>tr|A0M1K5|A0M1K5_GRAFK Zinc-type alcohol dehydrogenase OS=Gramella forsetii (strain KT0803) GN=GFO_1527 PE=4 SV=1
MLKMNKQIILKSRPEGKPSLKNFEIQEIDNAQNGEIILETKFISVDPYLRGRMRDEKSYI
EPFEVGKPLESMVVSEVTDSSNEDFKKGDHVIGMLDWKKQQSHSGKDLRKIDPSIAPLSA
YLGVLGLTGLTAYLALDKIGKLEKGETLLVSGAAGAVGSVVGQIGKIKGCHVVGIAGSDE
KIDHIQGKFGFDAGINYKTTQNMKKAISEACPDGVDVYFDNVGGEILDAALQNINKAARI
INCGAISIYNETEVPTGPRSEGILIKKSALMQGFLVRDHIEDYQKAISDLAGWLKSGELK
YDETVVEGFDQTPQAFIDIFDGKNLGKMVVKA
>tr|A0PTG3|A0PTG3_MYCUA Conserved hypothetical NADP-dependent oxidoreductase OS=Mycobacterium ulcerans (strain Agy99) GN=MUL_3472 PE=4 SV=1
MTLVNTVCRLAARPIGLPKPSDWEVADEPVGGPADGEFLVRVEYLSVDPAMRTWMNAGRS
YVAPVPIGEVMRAGGIGRVIDSRHPDFAAGDEVYGMFGVQRYAHSDGSGVTRVDTTLAPA
PVHLGALGISGITAYFGLLDVGRPQPGQTVVVSGAAGSVGSIVGQVARIVGCRAIGIAGG
EQKCRWLVEELGFDAAIDYQAGDLRRQLKMHAPNGIDVFFDNVGGEVLEAGLSRLARGAR
VVICGAISQYNAAGELHGPANYMQLLVARASMTGFVVFDYADRYGEAVGQLANWLASGEL
RAREQVVAGDVGDFPEVLLALFRGENTGKLVLALRLAIRTDRTVTIAAIHGLGPRCARAR
RIAGSSRAAPRCVPVRVLRGGAPFPSARPRRCGRCEPALR
>tr|A0QM31|A0QM31_MYCA1 Oxidoreductase, zinc-binding OS=Mycobacterium avium (strain 104) GN=MAV_4845 PE=4 SV=1
MPDLPNRQILLRRRPSGLVRPDDTELVTTPAPEPAEGEALLRTTYVGIDAAARTWLDDQP
SYLPPVQLGEVIRAAGIGEVVASRCDAFAVGDVVTTLTGFQEYAIIRDDLFSTPIPGEDD
QLAIMSVYGPTGATAYFGMTDIGRPQPGETVVVSAAAGATGSIAGQIAKIAGARVVGIAG
GPEKCRAVVADFGFDACIDYKNDDVAAALKQHCPRRVDVYFDNVGGPILDAVLGRLAPRA
RVVLCGVISSYLTGDHPGPANYVNLLSKTALMQGFNALDQWGRFDEAFAALRKWEAEGRL
HHRQTIFEGIESCVDALNGLFTGVNIGKTLVKLSEPGAG
>tr|A1JTA1|A1JTA1_YERE8 Putative oxidoreductase OS=Yersinia enterocolitica serotype O:8 / biotype 1B (strain 8081) GN=YE2584 PE=4 SV=1
MTQDKKQNRRIILASRPHGTPTQENFRLESQPIPQPAAGQVLLRTRYLSLDPYMRGRMSD
APSYAAPVEVGEVMVGGAVSRVEASQHPDFQVGDWVLARSGWQDYALSDGSDIRNLGPQL
SHPSRALGVLGMPGFTAYMGLLDIGQPKAGETLVVAAASGAVGSVVGQIGKLKGCKVIGI
AGGAEKCRYVVEELGFDACIDHRATDFAQQLEKACSAGIDIYYENVGGAVFDAVLPLLNP
RARIPVCGLIARYNDTELPGGPDRLPLLQSIILRKRIRMQGFIIFDDYAPHFDDFLQQMT
PWVEQGKIKFREDLVDGLENAPQAFIGLLEGKNFGKLVIRVSNE
>tr|A1R474|A1R474_ARTAT Putative quinone oxidoreductase OS=Arthrobacter aurescens (strain TC1) GN=AAur_1252 PE=4 SV=1
MSTATGTPTETREIQLASRPVGRPAPENFRLAQAELPELAEGQLLVKNQFMSVDPYMRGR
MNDVKSYSAPFRLDAALDGGAVGEVIASRSDAHKVGDVVVHQLGWREHAVVDGAATTPVP
SGLAPTSAFLGALGMTGLTAYAGLLKVAEFKEGDVVFVSGAAGAVGSMVGQIAKAMGASK
VIGSAGSPEKVARLLELGFDAAFNYNDAPVLDQLKEAAGERGIDVYFDNVGGEHLEAALA
TLTVGGRVAMCGAIAQYNSTEPSVAPRNLAVAIGKQLTLRGFLVGGQRQHAAEFAQKMAG
WLADGSVSYDETIVDGLENAPQAFIDLLDGANTGKMLVRL
>tr|A1S2S9|A1S2S9_SHEAM Putative oxidoreductase OS=Shewanella amazonensis (strain ATCC BAA-1098 / SB2B) GN=Sama_0475 PE=4 SV=1
MTDSINRRIVLASRPVGAPTSDNFRLETLAKPEPKQGEVLLRTIYLSLDPYMRGRMSDAK
SYAEPVALGEVMIGGTVCQVEVSNHPDFAVGEWVLAYNVGWQSYAVSGAEGLLKLGANPS
HPSYALGVMGMPGFTAYMGLLDIGAPKAGETIVVAAATGPVGATVGQIGKLKGARVVGIA
GGADKCRHAVEVLGFDACIDHKSANFAAELAAACPDGIDVYFENVGGAVFDAVIPLLNTN
ARIPVCGLISQYNATELPAGPDRLSLLMGLILTKRIKVQGFIIFDDYGHRYGEFEQDMSQ
WLAEGKIQYREQIEQGLENAPEQLIGLLEGKNFGKLVIQVNQPLSMFA
>tr|A1SP61|A1SP61_NOCSJ Alcohol dehydrogenase, zinc-binding domain protein OS=Nocardioides sp. (strain BAA-499 / JS614) GN=Noca_4099 PE=4 SV=1
MLTPPRHTRAVVLQRRPQGPPRPDDFALVQQPLPRPHRGAVVVGVADLSLDPYLRSVLGA
GHLAQAALALGSAVVPGTAVAIVLESEHPSFAPGDWVVGDIGWREHGIVDGDALRPVPVI
DGLPRSAVLGAAGMPGLTAYAALERHLRPQHGETVAISSATGGVGATAGQLAAARGARTV
AIVGSAEKAADALELGYEAAVVRTTSDWATDLARACPDGIDGYLHMGDQQTLDCVLDRLS
VGARISLCGLMDQYNDGPRTVLDAGKVMSARASVHGMVVYDHQDLATVHREAVASLVAAD
QLRLHEHRTIGLASAPAAFCELMSGANRGKAVVEVASFS
>tr|A1SXC0|A1SXC0_PSYIN Alcohol dehydrogenase, zinc-binding domain protein OS=Psychromonas ingrahamii (strain 37) GN=Ping_2403 PE=4 SV=1
MATFTAINLIKRPTGGPLDSSLFEVVKKTIPTVEAGQFLVKQQHMSLDPAMFGWMSADMN
SYIPPVALGDVMRSSGIGEVTMSHHPDFEVGDRVTGMMGWQEYFLSDGQGVNKVTAPLPN
ENILSVFALPGLTAVQGLFNVGKPKKGETLIVTGAAGSVGSIVGQLAKAEGLRVIGVVGN
QEKADWIVNELGFDAAINYKSDDLDAQLAKAAPDGIDLFFENTGGPIQHFIFDRINAHGR
VVVCGLISAYDADVPDLGPSWLNIIKRRITIQGFTMPDHFHQVPELLEKLTPYVMAGQIK
HRSHVLQGLESAIEGLNLFSTGENKGKLIVQL
>tr|A1SZX0|A1SZX0_PSYIN Alcohol dehydrogenase, zinc-binding domain protein OS=Psychromonas ingrahamii (strain 37) GN=Ping_3348 PE=4 SV=1
MSQTKQVNRQFLLASRPVGAPVRADFNLVETAVPAIKEGEVLLRSVYLSLDPYMRGRMSD
AKSYAPAVELGEPLVGGAVCRIEQSHNPDFVVGDWVVAFAGWQDYAVSDGQSLLKIDASL
AHHSYALGVLGMPGLTAYMGLLDIGQPQAGETVVVAAATGAVGSLVGQIAKLKGCKVVGI
AGGAEKCRYAVEQLGFDFCLDHKSENLAEQLSKACDNGIDVYFESVGGKVFDAVFPLLNT
KARIPVCGLISQYNATELPEGPDRLSMLMGTLLVKRIKAQGFIVFDDYGDRYNEFSEAMG
EWLSDGKIKYKEQIVDGLENAPSAFIGLLQGENFGKLIVRVGPDNLQ
>tr|A1T7B3|A1T7B3_MYCVP Alcohol dehydrogenase, zinc-binding domain protein OS=Mycobacterium vanbaalenii (strain DSM 7251 / PYR-1) GN=Mvan_2249 PE=4 SV=1
MPTLTNRQIVLRRRPHGLVAPEDTELVTAPAPEPGDGEALVRTTYVGIDAAARTWLDDQP
GYLPPVGLGEVIRAAGIGEVVQSRCAAYSVGDIVTTLTGFQEYTIVRDDLFTTPVPGPGD
QVDQLAVMSIYGPTGATAYFGMTGIGRPQPGETVVVSAAAGATGSVAGQIAKIAGARVVG
IAGGPHKCRAVVEDFGFDACIDYRNEDVPAALRQHCPKGVDVYFDNVGGPILDAVLGRLA
HKARVVLCGVISSYLTGEHPGPANYVNLLAKTALMQGFNALDEWGRFDEAFAALRGWEEQ
GLLTHREHIFDGIESCVDALNGLFTGANIGKTLVRLAGS
>tr|A1TR51|A1TR51_ACIAC Alcohol dehydrogenase, zinc-binding domain protein OS=Acidovorax avenae subsp. citrulli (strain AAC00-1) GN=Aave_2871 PE=4 SV=1
MPRNQQILLDSRPQGEATTGNFKLVATDTPALQDGQVLVRHHYLSLDPYMRGRMNDSKSY
AASQPLGEVMIGGTVGEVAESRHPKFAVGDKVVGMGGWQEWSVVDGNAPGMLRKVDTTHV
PLSHYLGAVGMPGVTAWYGLVKIIEPKAGETMVVSAASGAVGSAFGALAKARGCRVVGIA
GGPDKCRYVTEELGFDACIDHREHGDLKSMSQALKQACPQGIDGYFENVGGYILDAVLLR
ANAFARVAVCGMIAGYDGQPLPLQNPALILINRMKVQGFIVSEHMEIWPEALKELGGLVG
SGKLRPRETIAESIAAAPEAFLGLLKGKNFGKQLVKLV
>tr|A1UGF5|A1UGF5_MYCSK Alcohol dehydrogenase, zinc-binding domain protein OS=Mycobacterium sp. (strain KMS) GN=Mkms_2718 PE=4 SV=1
MNRQIVLRRRPVGLVEPSDTELVESPAPEPADGEALLRTTFVGIDAAIRTWLNDQRGYLP
PVQLGEVIRAAGIGEVVRSRCDAFAVGDVVTTLTGFQEYAIIRDDLFSTPIAGREKVDQR
AVMSVYGPTGATAYFGMTDIGRPRPGETVVVSAAAGATGSVAGQIAKIAGARVVGIAGGP
QKCRTVVEDFGFDACIDYRSADLAAALKEHCPKGVDVYFDNVGGAILDAVLGRLAQNARV
VLCGVISSYLTGEHPGPANYVNLLSRTALMQGFNALDQWGRFEEAFAALRSWDEQGLLVH
REHVFEGIGSCVDALNGLFAGVNIGKMLVKIGEPTVETA
>tr|A1UUS0|A1UUS0_BURMS Oxidoreductase, zinc-binding dehydrogenase family protein OS=Burkholderia mallei (strain SAVP1) GN=BMASAVP1_0106 PE=4 SV=1
MPQTKTTNRRIVLHSRPKGAPTPENFRTETAAVPVPAPGEVLLRTIWLSLDPYMRGRMSD
APSYAAPVELGGVMVGGTVSRVVSSSVPAFRDGDLVLSNAGWQDYAVSDGTDLMPLADVA
HPSYALGVLGMPGFTAYFGLLHIGEPKAGETVAVAAASGAVGAVVGQIAKLKGCRVVGIA
GGADKCRYVAGTLGFDACVDHHDPDFAKQLAAACPDGIDVYFENVGGAVFDAVLPLLNDH
ARVPVCGLIAHYNDSELPGGPNRLPLLTSSVLRKRIRMQGFIILDHYADVYPAFLKDMSE
WVAQGKVKPREDVVDGLDAAPRALIGLLGGKNFGKVVVRVGPDTL
>tr|A1UYH4|A1UYH4_BURMS Oxidoreductase, zinc-binding dehydrogenase family protein OS=Burkholderia mallei (strain SAVP1) GN=BMASAVP1_1431 PE=4 SV=1
MIASLRIADRGSRIAPRASRLAPRASRLVPRASRLAPRASRLAPRASRLAPRASRLAPRA
SRECDRGALAAFADAGACRPFPFLPKVMPMSTPVNRQLRLKARPDGRVGHEHFTLAEAPL
PPLGPGEMLVRVLYLSMDPTNRVWMSDIPQYLPPVAIGDVMRALGIGRVVASNAPGFAEG
DLVQGLVGWQDYAHVRADEIAQYTKLPAALGLPLPRLLGACGMSGLTAYYGLTEIAPVQP
GETLVVSAAAGSVGSVAGQIGKIHGARVVGIAGGADKCRYLTDELGFDAAVDYKSDDWKR
ALKDATPDGVHVSFENVGGEIMRAVLSRMAIGGRVALCGVIANYNNGRPADDVSVLIAKR
LTMRGFLILDYRKSREAIATLAGWLRDGRLKAEETVADGLTNAPDVLNRLFDGSHRGKLV
LRVDPQA
>tr|A1V4T8|A1V4T8_BURMS Oxidoreductase, zinc-binding dehydrogenase family protein OS=Burkholderia mallei (strain SAVP1) GN=BMASAVP1_A1922 PE=4 SV=1
MSQVNRRVLLVSRPEREARVENFELVETPLAPLAEGEVRVRNHFLSIDPYMRGRMNAGRS
YAEPQPLGEVMGGGTAGEVVESRNPAFAPGDRVIGAYGWQEYGTSAGKELRKVDTTRVPL
SAYLGAAGMPGVTAWYGLNRIIRPRAGETLVVSAASGAVGSVVGQLAKLAGCRAVGIAGG
ADKCRYVVDTLGFDACVDYKAGRLADDLAAAAPDGVDGCFENVGGAVLDATLARMNPFGR
IAMCGMIAAYDGAPAPLANPALILRERLLVQGFIVSEHFDVWPEALAQLASLVANRQLHY
RETIAQGLERAPDALLGLLKGRNFGKQLVALV
>tr|A1VNC8|A1VNC8_POLNA Alcohol dehydrogenase, zinc-binding domain protein OS=Polaromonas naphthalenivorans (strain CJ2) GN=Pnap_1846 PE=4 SV=1
MPANQQFLLDNRPAGEAVASNFKLVSSETPPLQDGQVLVRHHYLSLDPYMRGRMSDSKSY
TAPQPLGEVMLGGTVGEVVESRSPRFQPGDKVVGMGGWQLYSVVNADEPGALRKVDTSHV
PLSYYLGAVGMPGVTAWYGLVKIIEPKAGETMVVSAATGAVGSAFAALAKARGCRTVGIA
GGPDKCRYAVEELGFDACIDYKLHQDAASLSKALKEACPDGIDGYFENVGGMVLDAVLPR
MNAFGRIAVCGMIAGYDGKPMPLTCPALILTSRLKVQGFIVTEHMDIWPEALKELAGLVA
TGTLRPRESVAEGLEAAPEAFLGLLKGKNFGKQLVKLI
>tr|A1W6L2|A1W6L2_ACISJ Alcohol dehydrogenase, zinc-binding domain protein OS=Acidovorax sp. (strain JS42) GN=Ajs_1697 PE=4 SV=1
MPRNQQILLDNRPQGEATVDNFRLVTTDTPALQDGQVLVRHHYLSLDPYMRGRMNDSKSY
AASQPLGEVMIGGTVGEVVESRHPAYAVGDKVVGMGGWQEYSVADGNAPGMLRKVDTTHV
PLSYYLGAVGMPGVTAWYGLVKIIDPQPGQTLVVSAASGAVGSAFGALAKARGCRVVGIA
GGPDKCRYVTDELGFDACVDHRANGDLKSMARALKEACPDGIDGYFENVGGYILDAVLLR
ANAFARVAVCGMIAGYDGQPLPLQNPALILINRMRVEGFIVSEHMEVWPEALKELGGLAA
SGKLRPRETIAQGLAAAPEAFLGLLKGKNFGKQLVKLV
>tr|A1WKE4|A1WKE4_VEREI Alcohol dehydrogenase, zinc-binding domain protein OS=Verminephrobacter eiseniae (strain EF01-2) GN=Veis_2355 PE=4 SV=1
MPHNQQIVLDNRPQGEAVASNFRLVLTDTPALEDGQVLVRHHYLSLDPYMRGRMNEGRSY
AAAQRLGEVMMGGTVGEVVESRHPRYAVGDKVLGMGGWQEYSVVDGAAVGALRPVDTSHV
PLSYYLGAVGMPGVTAWYGLVRIIAPKEGETVVVSAATGAVGSAFAALAKARGCRVVGLA
GGADKCRYALQELGFDACIDYRQYAGDVKALSQALKPACPNGIDGYFENVGGPIMDAVML
RMNAFSRIALCGMIAGYDGAPLPMRNPALLLINRTRLEGFIVSEHMQVWPEALTELATLV
GAGKLRPRETVAQGIAAAPQAFLGLLKGKNLGKQLVKLI
>tr|A2RWS3|A2RWS3_BURM9 Oxidoreductase, zinc-binding dehydrogenase family protein OS=Burkholderia mallei (strain NCTC 10229) GN=BMA10229_0318 PE=4 SV=1
MPQTKTTNRRIVLHSRPKGAPTPENFRTETAAVPVPAPGEVLLRTIWLSLDPYMRGRMSD
APSYAAPVELGGVMVGGTVSRVVSSSVPAFRDGDLVLSNAGWQDYAVSDGTDLMPLADVA
HPSYALGVLGMPGFTAYFGLLHIGEPKAGETVAVAAASGAVGAVVGQIAKLKGCRVVGIA
GGADKCRYVAGTLGFDACVDHHDPDFAKQLAAACPDGIDVYFENVGGAVFDAVLPLLNDH
ARVPVCGLIAHYNDSELPGGPNRLPLLTSSVLRKRIRMQGFIILDHYADVYPAFLKDMSE
WVAQGKVKPREDVVDGLDAAPRALIGLLGGKNFGKVVVRVGPDTL
>tr|A2S0F9|A2S0F9_BURM9 Oxidoreductase, zinc-binding dehydrogenase family protein OS=Burkholderia mallei (strain NCTC 10229) GN=BMA10229_1628 PE=4 SV=1
MIASLRIADRGSRIADRGSRIADRGSRIADRASCLAPRASRLVPRASRLAPRASRLAPRA
SRLAPRASRLAPRASRLAPRASRLAPRASRLAPRASRLAPRASRECDRGALAAFADAGAC
RPFPFLPKVMPMSTPVNRQLRLKARPDGRVGHEHFTLAEAPLPPLGPGEMLVRVLYLSMD
PTNRVWMSDIPQYLPPVAIGDVMRALGIGRVVASNAPGFAEGDLVQGLVGWQDYAHVRAD
EIAQYTKLPAALGLPLPRLLGACGMSGLTAYYGLTEIAPVQPGETLVVSAAAGSVGSVAG
QIGKIHGARVVGIAGGADKCRYLTDELGFDAAVDYKSDDWKRALKDATPDGVHVSFENVG
GEIMRAVLSRMAIGGRVALCGVIANYNNGRPADDVSVLIAKRLTMRGFLILDYRKSREAI
ATLAGWLRDGRLKAEETVADGLTNAPDVLNRLFDGSHRGKLVLRVDPQA
>tr|A2SBJ5|A2SBJ5_BURM9 Oxidoreductase, zinc-binding dehydrogenase family protein OS=Burkholderia mallei (strain NCTC 10229) GN=BMA10229_A3382 PE=4 SV=1
MSQVNRRVLLVSRPEREARVENFELVETPLAPLAEGEVRVRNHFLSIDPYMRGRMNAGRS
YAEPQPLGEVMGGGTAGEVVESRNPAFAPGDRVIGAYGWQEYGTSAGKELRKVDTTRVPL
SAYLGAAGMPGVTAWYGLNRIIRPRAGETLVVSAASGAVGSVVGQLAKLAGCRAVGIAGG
ADKCRYVVDTLGFDACVDYKAGRLADDLAAAAPDGVDGCFENVGGAVLDATLARMNPFGR
IAMCGMIAAYDGAPAPLANPALILRERLLVQGFIVSEHFDVWPEALAQLASLVANRQLHY
RETIAQGLERAPDALLGLLKGRNFGKQLVALV
>tr|A2SFR5|A2SFR5_METPP Putative oxidoreductase/dehydrogenase OS=Methylibium petroleiphilum (strain PM1) GN=Mpe_A1442 PE=4 SV=1
MPQTSSTNRRFVLAERPAGMPTASTFRLETVDIPKPAEGQMLLRTLWLSLDPYMRIRLNE
GYSYRPGVDLGGAMVGGTISRVEESRHPGYKAGDLVIAASGWQDYALSDGSDIDIKLDPS
MAHPSWGLGVLGMPGFTAWHGLVNIGEPKAGETFVIAAATGAVGQIAGQLAKARGLRAVG
IAGGADKCRYAVQELGFDACVDHRSADLPGDLKKACPDGIDIYFENVGGAVFDAVLPLFN
LHSRMAICGLIAHYNGGGESGDRMPLLLTSLLKRLKTQGFIIYDHYAEHYEAFFREMSGL
LAQGRIKVREDVIDTLEGAPQGLVSLLEGRNFGKVVVKVA
>tr|A2SGQ1|A2SGQ1_METPP Putative NADP-dependent oxidoreductase oxidoreductase protein OS=Methylibium petroleiphilum (strain PM1) GN=Mpe_A1781 PE=4 SV=1
MTATINQQILLASRPDGEPTVDNFRLVETPLAELEDGQVRVRHHYLSLDPYMRGRMNEGR
SYAQPQPLGEVMIGGTVGEVVASRHASFAVGDAVVGMGGWQLYQTVDARQRGALQKVDTT
QIPLSAYLGAVGMPGVTAWYGLTQIIAPQAGETVVVSAASGAVGGAVGQLAKARGARVVG
LAGGPEKCAYVSGELGFDACIDYRQHPDLKSLSAALKAACPNGIDGHFENVGGLILDAVM
LRANAFSRIAFCGMIAGYNGEPIPMQNPSLILVNRMKLQGFIVTEHTALWPQALKELGAA
VASGRLKYRESIAEGLAGAPQAFLGLLKGRNFGKQLVKLV
>tr|A2SHR2|A2SHR2_METPP Zinc-containing alcohol dehydrogenase superfamily OS=Methylibium petroleiphilum (strain PM1) GN=Mpe_A2145 PE=4 SV=1
MTTAGNRQLLLARHPEGRIRDEDFRLVDAPLAPLADGQVQVRTIYLSIDPTMRVWLHPTD
NYLPMIQPGEVFRGIGIGVVEATRHPGFAQGTLVQGLFGCQQRVISDGSDLLVLSDIAPL
PVTAHFSLLGHIGMTAYCGLVKVGAAKAGETLLVSGAAGAVGALVGQIGRILGCRVVGVA
GGAEKCRYLTEVLGFDAAVDYRAADFDASLAAACSKGIDVYFDNVGGHTLELALGLMNDF
GRIVCCGMISTYNDYDVPGPRNIVQVVLKRLRMQGFVILDPEHDPKEAYAHLLQWAGEGR
LQHRAHVVEGLERVPDAINMLLDGRNQGKLMVRLSDEPAAA
>tr|A3D361|A3D361_SHEB5 Alcohol dehydrogenase, zinc-binding domain protein OS=Shewanella baltica (strain OS155 / ATCC BAA-1091) GN=Sbal_1662 PE=4 SV=1
MNSTITETREIHLASRPEGMPTAENFALVNQSLAPLADGQVLIKNLWMSVDPYMRGRMVD
RKSYVPPFALNQVLEGGAIGEVIASKNSDFPVGTKVSSMLGWREHAVTDTAGLTALPQTE
LDSSHFLGVLGMPGMTAWTGLTRITDLKAGETLFVSAASGAVGSVACQIGKLMGARVIAS
VGSDEKAELLRSYGVDAIINYKTCGNLTQALTKAAPEGIDVYFENVGGEHLAAALSNMKD
HGRIAVCGMISQYNDTAPTPGPDNLALIVMRKLKLEGFIVSEHWAHYPEFAVKMAQWLAE
GKVKAEQTIYQGLEQAPDAFIGLFEGKNRGKMLVKLA
>tr|A3MB53|A3MB53_BURM7 Oxidoreductase, zinc-binding dehydrogenase family protein OS=Burkholderia mallei (strain NCTC 10247) GN=BMA10247_A0284 PE=4 SV=1
MRGLTSRVRRRRHFRAPPAKLEKSRRCDCIVADRGSRIADRGSRIADRGSRIADRGSRIA
DRASCLAPRASRLVPRASRLAPRASRLAPRASRLAPRASRLAPRASRLAPRASRECDRGA
LAAFADAGACRPFPFLPKVMPMSTPVNRQLRLKARPDGRVGHEHFTLAEAPLPPLGPGEM
LVRVLYLSMDPTNRVWMSDIPQYLPPVAIGDVMRALGIGRVVASNAPGFAEGDLVQGLVG
WQDYAHVRADEIAQYTKLPAALGLPLPRLLGACGMSGLTAYYGLTEIAPVQPGETLVVSA
AAGSVGSVAGQIGKIHGARVVGIAGGADKCRYLTDELGFDAAVDYKSDDWKRALKDATPD
GVHVSFENVGGEIMRAVLSRMAIGGRVALCGVIANYNNGRPADDVSVLIAKRLTMRGFLI
LDYRKSREAIATLAGWLRDGRLKAEETVADGLTNAPDVLNRLFDGSHRGKLVLRVDPQA
>tr|A3MDX5|A3MDX5_BURM7 Oxidoreductase, zinc-binding dehydrogenase family protein OS=Burkholderia mallei (strain NCTC 10247) GN=BMA10247_A1275 PE=4 SV=1
MPQTKTTNRRIVLHSRPKGAPTPENFRTETAAVPVPAPGEVLLRTIWLSLDPYMRGRMSD
APSYAAPVELGGVMVGGTVSRVVSSSVPAFRDGDLVLSNAGWQDYAVSDGTDLMPLADVA
HPSYALGVLGMPGFTAYFGLLHIGEPKAGETVAVAAASGAVGAVVGQIAKLKGCRVVGIA
GGADKCRYVAGTLGFDACVDHHDPDFAKQLAAACPDGIDVYFENVGGAVFDAVLPLLNDH
ARVPVCGLIAHYNDSELPGGPNRLPLLTSSVLRKRIRMQGFIILDHYADVYPAFLKDMSE
WVAQGKVKPREDVVDGLDAAPRALIGLLGGKNFGKVVVRVGPDTL
>tr|A3MKG3|A3MKG3_BURM7 Oxidoreductase, zinc-binding dehydrogenase family protein OS=Burkholderia mallei (strain NCTC 10247) GN=BMA10247_1195 PE=4 SV=1
MSQVNRRVLLVSRPEREARVENFELVETPLAPLAEGEVRVRNHFLSIDPYMRGRMNAGRS
YAEPQPLGEVMGGGTAGEVVESRNPAFAPGDRVIGAYGWQEYGTSAGKELRKVDTTRVPL
SAYLGAAGMPGVTAWYGLNRIIRPRAGETLVVSAASGAVGSVVGQLAKLAGCRAVGIAGG
ADKCRYVVDTLGFDACVDYKAGRLADDLAAAAPDGVDGCFENVGGAVLDATLARMNPFGR
IAMCGMIAAYDGAPAPLANPALILRERLLVQGFIVSEHFDVWPEALAQLASLVANRQLHY
RETIAQGLERAPDALLGLLKGRNFGKQLVALV
>tr|A3NAF1|A3NAF1_BURP6 Oxidoreductase, zinc-binding dehydrogenase family OS=Burkholderia pseudomallei (strain 668) GN=BURPS668_2287 PE=4 SV=1
MSQVNRRVLLVSRPEREARVENFELVETPLAPLAEGEVRVRNHFLSIDPYMRGRMNAGRS
YAEPQPLGEVMGGGTAGEVVESRNPAFAPGDRVIGAYGWQEYGTSTGKELRKVDTTRVPL
SAYLGAVGMPGVTAWYGLNRIIRPRAGETLVVSAASGAVGSVVGQLAKLAGCRAVGIAGG
ADKCRYVVDTLGFDACVDYKAGRLADDLAAAAPDGVDGCFENVGGAVLDATLARMNPFGR
IAMCGMIAAYDGAPAPLANPALILRERLLVQGFIVSEHFDVWPEALAQLASLVANRQLHY
RETIAQGLERAPDALLGLLKGRNFGKQLVALV
>tr|A3NKA2|A3NKA2_BURP6 Putative NADP-dependent oxidoreductase yncb OS=Burkholderia pseudomallei (strain 668) GN=BURPS668_A1778 PE=4 SV=1
MPQTKTTNRRIVLHSRPKGAPTPENFRTETAAVPVPAPGEVLLRTIWLSLDPYMRGRMND
APSYAAPVWLGGVMVGGTVSRVVSSSVPAFRDGDLVLSNAGWQDYAVSDGTDLMPLADVA
HPSYALGVLGMPGFTAYFGLLHIGEPKAGETVAVAAASGAVGAVVGQIAKLKGCRVVGIA
GGADKCRYVAGTLGFDACVDHHDPDFAKQLAAACPDGIDVYFENVGGAVFDAVLPLLNDH
ARVPVCGLIAHYNDSELPGGPNRLPLLTSSVLRKRIRMQGFIILDHYANVYPAFLKDMSE
WVAQGKVKPREDVVDGLDAAPRALIGLLGGKNFGKVVVRVGPDTL
>tr|A3NMR9|A3NMR9_BURP6 Oxidoreductase, zinc-binding dehydrogenase family protein OS=Burkholderia pseudomallei (strain 668) GN=BURPS668_A2648 PE=4 SV=1
MHRCGSRIADRGSRIADRGSRIADRGSRIADRGSRLADRASRLAPRASRLAPRASRECDR
GALAAFADAGACRPFPFLPKVMPIMSTPVNRQLRLKARPDGRVGHEHFTLAEAPLPALGP
GEMLVRVLYLSMDPTNRVWMSDIPQYLPPVAIGDVMRALGIGRVVASNAPGFAEGDLVQG
LVGWQDYAHVRADEIAQYTKLPAALGLPLPRLLGACGMSGLTAYYGLTEIAPVQPGETLV
VSAAAGSVGSVAGQIGKIHGARVVGIAGGADKCRYLTDELGFDAAVDYKSDDWKRALKDA
TPDGVHVSFENVGGEIMRAVLSRMAIGGRVALCGVIANYNSGRPTDDVSVLIAKRLTMRG
FLILDYRKSREAIATLAGWLRDGRLKAEETVADGLTNAPDVLNRLFDGSHRGKLVLRVDP
QA
>tr|A3NW69|A3NW69_BURP0 Oxidoreductase, zinc-binding dehydrogenase family OS=Burkholderia pseudomallei (strain 1106a) GN=BURPS1106A_2326 PE=4 SV=1
MSQVNRRVLLVSRPEREARVENFELVETPLAPLAVGEVRVRNHFLSIDPYMRGRMNAGRS
YAEPQPLGEVMGGGTAGEVVESRNPAFAPGDRVIGAYGWQEYGTSAGKELRKVDTTRVPL
SAYLGAAGMPGVTAWYGLNRIIRPRAGETLVVSAASGAVGSVVGQLAKLAGCRAVGIAGG
ADKCRYVVDTLGFDACVDYKAGRLADDLAAAAPDGVDGCFENVGGAVLDATLARMNPFGR
IAMCGMIAAYDGAPAPLANPALILRERLLVQGFIVSEHFDVWPEALAQLASLVANRQLHY
RETIAQGLERAPDALLGLLKGRNFGKQLVALV
>tr|A3P5W6|A3P5W6_BURP0 Oxidoreductase, zinc-binding dehydrogenase family OS=Burkholderia pseudomallei (strain 1106a) GN=BURPS1106A_A1691 PE=4 SV=1
MPQTKTTNRRIVLHSRPKGAPTPENFRTETAAVPVPAPGEVLLRTIWLSLDPYMRGRMSD
APSYAAPVELGGVMVGGTVSRVVSSSVPAFRDGDLVLSNAGWQDYAVSDGTDLMPLADVA
HPSYALGVLGMPGFTAYFGLLHIGEPKAGETVAVAAASGAVGAVVGQIAKLKGCRVVGIA
GGADKCRYVAGTLGFDACVDHHDPDFAKQLADACPDGIDVYFENVGGAVFDAVLPLLNDH
ARVPVCGLIAHYNDSELPGGPNRLPLLTSSVLRKRIRMQGFIILDHYADVYPAFLKDMSE
WVAQGKVKPREDVVDGLDAAPRALIGLLGGKNFGKVVVRVGPDTL
>tr|A3P879|A3P879_BURP0 Oxidoreductase, zinc-binding dehydrogenase family OS=Burkholderia pseudomallei (strain 1106a) GN=BURPS1106A_A2509 PE=4 SV=1
MSTPVNRQLRLKARPDGRVGHEHFTLAEAPLPALGPGEMLVRVLYLSMDPTNRVWMSDIP
QYLPPVAIGDVMRALGIGRVVASNAPGFAEGDLVQGLVGWQDYAHVRADEIAQYTKLPAA
LGLPLPRLLGACGMSGLTAYYGLTEIAPVQPGETLVVSAAAGSVGSVAGQIGKIHGARVV
GIAGGADKCRYLTDELGFDAAVDYKSDDWKRALKDATPDGVHVSFENVGGEIMRAVLSRM
AIGGRVALCGVIANYNSGRPTDDVSVLIAKRLTMRGFLILDYRKSREAIATLAGWLRDGR
LKAEETVADGLTNAPDVLNRLFDGSHRGKLVLRVDPQA
>tr|A3PPL4|A3PPL4_RHOS1 Alcohol dehydrogenase, zinc-binding domain protein OS=Rhodobacter sphaeroides (strain ATCC 17029 / ATH 2.4.9) GN=Rsph17029_3180 PE=4 SV=1
MPQRSDINRRVVLAQRPKGTPDESTLRMEEVPIPEPAEGQMLLRTVWLSLDPYMRGRMND
TKSYAKPVEIGGVMTGQVVAEVMQSRLTGFEAGDMVLAGSGWQDYALSDGTEVVNLGKAP
ERPSRALGILGMPGYTAYAGLLKIGEPQPGETVVVAAASGPVGATVGQIAKLKGCRAVGV
AGGADKCRYVVETLGFDACIDHRAPDFEAQLAAACPNGIDIYFENVGGRVLYGVLPLLNP
FARMPVCGIVSWYNSPGLPEGPDMAPALMGTILRMKVKLQGFIIFDSFPRSLYAEFAREM
TGWLAEGKVKYREQVVEGLEAAPQALNDLLAGRNFGKMVVKL
>tr|A3Q007|A3Q007_MYCSJ Alcohol dehydrogenase, zinc-binding domain protein OS=Mycobacterium sp. (strain JLS) GN=Mjls_2704 PE=4 SV=1
MPDPMNRQIVLRRRPVGLVEPSDTELVESPAPEPADGEALLRTTFVGIDAAIRTWLNDQR
GYLPPVQLGEVIRAAGIGEVVRSRCDAFAVGDVVTTLTGFQEYAIIRDDLFSTPIAGREK
VDQRAVMSVYGPTGATAYFGMTDIGQPRPGETVVVSAAAGATGSVAGQIAKIAGARVVGI
AGGPLKCRTVVEDFGFDACIDYRSADLAAALKEHCPKGVDVYFDNVGGAILDAVLGRLAQ
NARVVLCGVISSYLTGEHPGPANYVNLLSRTALMQGFNALDQWGRFQEAFAALRSWDEQG
LLVHREHVFEGIGSCVDALNGLFAGVNIGKMLVKIGEPTVQTG
>tr|A3QG31|A3QG31_SHELP Alcohol dehydrogenase, zinc-binding domain protein OS=Shewanella loihica (strain ATCC BAA-1088 / PV-4) GN=Shew_2563 PE=4 SV=1
MQAQEITLASRPEGMPTQANFGLKQVELPALKPGEFLVKNLWMSVDPYMRGRMIDRESYI
APFALGEVLEGGAIGEVIESNHDGFPVGSKVSSMKGWRSHYVTDGTDHTLLPDTPLSESH
FLGVMGMPGMTAWTGLNRIAQLKEGETLFVSAASGAVGSVACQLGLLMGAKVVASVGSDE
KAEALKAMGIEQVINYKTTPNLSQALKDTAPQGVDVYFENVGGEHLAAALDNMNDHGRIA
VCGMIAQYNDTKPTPGPSNLAYIIMKKLRVEGFIVFEHWQHYGEFAKQMGQWLASGKVKA
EQTIYEGLDNAPAAFIGLFEGKNRGKMVVKL
>tr|A4FF56|A4FF56_SACEN Alcohol dehydrogenase, zinc-binding domain protein OS=Saccharopolyspora erythraea (strain NRRL 23338) GN=SACE_3406 PE=4 SV=1
MSYKSLEVRLAARPKGWPTDETFEFAEVEVGEPAEGQVLVRNLVMSVDPSMRGRMNAGKS
YVEPFEVGEPMTGGALGEVVSSRAEGVQPGDLVVHWQGWREYAVVDGKRTLKVDPDAAPL
NAYLGVLGMIGMTAYVGLVEIASVKEGDVVFVSGAAGAVGAVAGQIAKLKGASRVIGSAG
SAEKVRYITEELGFDAAFNYKDGPVYDQLKAAAPDGIDVYFDNVGGEHLEAAISVLNDFG
RVAECGMISQYNNSEPQPGPRNMTMLVQKRLTLRGFIVIDHAHLRDQFLAEVGQWLREGR
IHYTETVYEGLRNAPEALLGMMRGENTGKTLVKIADRS
>tr|A4JLL6|A4JLL6_BURVG Alcohol dehydrogenase, zinc-binding domain protein OS=Burkholderia vietnamiensis (strain G4 / LMG 22486) GN=Bcep1808_4189 PE=4 SV=1
MSTLVNRQLLLKTRPEARVGREHFSLVETPVAALADGEVLVRVLYLSMDPTNRVWMSDVP
QYLPPVAIGEVMRALGIGRVVASRHADFAEGDLVQGLVGWQDYARVPADQAAQLVKLPAQ
SGLPLPTLLGACGMSGLTAYYGLTEIAPVQPGETLVVSAAAGSVGSIAGQIGKIHGARVV
GIAGGADKCRYLTDTLGFDAAVDYKADDFREQLKAATPDGVHVNFENVGGDVMRAVLSRM
VIGGRVALCGVISTYNSGRAADDVGVLISKRLTMRGFLILDYRKSCEAVQTLAGWLRDGR
LKAEETVADGLENAPDVLNRLFDGDHRGKLVLRVDPQA
>tr|A4JNR2|A4JNR2_BURVG Alcohol dehydrogenase, zinc-binding domain protein OS=Burkholderia vietnamiensis (strain G4 / LMG 22486) GN=Bcep1808_4958 PE=4 SV=1
MPQSNTANRRIVLNARPVGAPTANDFRVETADVPVPGAGQVLLRTIWLSLDPYMRGRMSD
APSYAPPVALGDVMVGGTVSRVVASNLPAYREGDLVVAGSGWQDYALSDGRDLIPLGRDF
AHPSYALGVLGMPGFTAYTGLLSIGEPKAGETVVVAAASGAVGSVVGQIAKLKGCRVVGV
AGGAEKVAYVKDTLGFDACVDHRDPQFAARLKDACPDGIDVYFENVGGAVFDAVWPLLND
HARVPVCGIIAHYNDAAYDDTAVSAGRDRVPALMGTILRKRIRMQGFIILDHYATGYAPF
LKEMSEWVAQGKVKTLEDVVPDLTEAPQALIGLLAGKNFGKVVVRVGPDQLD
>tr|A4SRL8|A4SRL8_AERS4 Alcohol dehydrogenase, zinc-containing OS=Aeromonas salmonicida (strain A449) GN=ASA_3573 PE=4 SV=1
MSLLSHQIQLLRRPVGMPSQDDFIQAEVALPELQEGEVLVANQWLSVDPYMHGRMTEAKS
YVPPFALHSALDGGAIGTVQDSRHPDFAVGDRVSSMLGWRDSLVAKAEQLTRLPDTTLPA
QLFLGALGMPGMTAWVGLNRIAKLQAGETVLVSAASGAVGSMVVQLAKRAGARVIGSTGS
ADKVAYLKTLGADEVINYRETPDLDAELTRLAPEGIKVYFENVGGAMLDAALNNMAVHGR
IVLCGLIEQYNSKGEASGPRNLSQVIRKRLTMQGLIVSDHWQHYGEFLAEVIPAFEAGAL
QAEETIYQGLASMPQAFIGLFEGRNTGKMLVKLD
>tr|A4TC98|A4TC98_MYCGI Alcohol dehydrogenase, zinc-binding domain protein OS=Mycobacterium gilvum (strain PYR-GCK) GN=Mflv_4094 PE=4 SV=1
MSTLTNRQILLRRRPTGLVDPEDTELVSVPAPEPADGEALVRTTYVGIDAAARTWLDDQP
GYLPPVGLGEVIRAAGIGEVIESRCEAYAVGDIVTTLTGFQEYTLVRDDLFTTPVPGPAD
QVDQLAVMSIYGPTGATAYFGMVGIGRPQQGETVVVSAAAGATGSVAGQIAKIAGARVVG
IAGGPHKCRAVVEDFGFDACIDYRNDDLRAELKRHCPQGVNVYFDNVGGPILDAVLGRLA
HKARVVLCGVISSYLTGEHPGPANYVNLLAKTATMQGFNALDEWGRFDEAFTALRRWEEQ
GLLTHREHIFDGIESCVDALNGLFTGANIGKTLVRLGIGDDASTRSS
>tr|A4VMP3|A4VMP3_PSEU5 Probable oxidoreductase OS=Pseudomonas stutzeri (strain A1501) GN=PST_2594 PE=4 SV=1
MTLLNQQFLLAQRPVGAPTRETFEFVEKPLGEPGPNQILVKVEYLSIDPAMRGWMNDAKS
YIPPVGIGEVMRALGVGKVIASQHPDYKEGDYVNGALGVQAYYLGEPKGFYKVDPQQAPL
PRYLSALGMTGMTAYFALLSVGQPKAGETVVISGAAGAVGSIAGQIAKIKGCRVVGIAGG
ADKCRFLTEKLGFDGAIDYKNEDLAAALKRECPKGVDVYFDNVGGDILDTVLQRLSVGAR
VVICGAISQYNNKEAVKGPSNYLSLLVNRARMEGMVVTDYVSRYPEAMRDMAEWLASGKL
KSKEDVIEGLQTFPETLMKLFTGGNFGKLVLKVS
>tr|A4WAP7|A4WAP7_ENT38 Alcohol dehydrogenase, zinc-binding domain protein OS=Enterobacter sp. (strain 638) GN=Ent638_2102 PE=4 SV=1
MSQSAKTNRRLVLASRPHGAPVADNFRLEEQSVPAPAEGQVLLRTIWLSLDPYMRGRMSD
APSYSPPVEIGAVMVGGTVSRVEQSRHPDYKEGEWVLSYSGWQEYDLSDGKGLVKLGENL
EHPSWALGILGMPGFTAYMGLLDIGQPKSGETLVVAAATGPVGATVGQIGKIKGCHVVGV
AGGAEKCRHAVEVLGFDHCLDHHADDFAQQLAQACPDGIDVYYENVGGKVFDAVLPLLNT
SARVPVCGLVSGYNATELPAGPDRLPLLMGTILKKRLRVQGFIIAQDYGHRIDEFQTEMG
RWIKEGKIQYREQVTEGLENAPEAFIGLLEGKNFGKVVIRVANDND
>tr|A4X9P8|A4X9P8_SALTO Alcohol dehydrogenase, zinc-binding domain protein OS=Salinispora tropica (strain ATCC BAA-916 / DSM 44818 / CNB-440) GN=Strop_3188 PE=4 SV=1
MNSAANREIHLAARPQGWPTEDTFRLATTDVPTPGPGQIVVRNTFMSVDPYMRGRMNDVA
SYVPPFALDAPLDGGAVGEVVASEADGFAVGDTVLHGLGWREYALLDASTVRTVDPALAP
VSTYLGVLGMTGLTAYAGLLEVAAMQPGDTVFVSGAAGAVGSMVGQIAKLRGAGRVVGSA
GSPAKVERLRALGFDAAFDYHDGPVLDSLRSAAPDGIDVYFDNVGGEHLEAAIGAMRQNG
RAAICGMIAQYNAAEPPAAPRNLAMIISKRLTLRGFIVSDYGQLGEQFVQEVGGWLRDGK
LSYDETIIDGIENAPAAFLGLLRGENLGKMLVRV
>tr|A4XEF8|A4XEF8_NOVAD Alcohol dehydrogenase, zinc-binding domain protein OS=Novosphingobium aromaticivorans (strain DSM 12444) GN=Saro_3459 PE=4 SV=1
MERTQATTRQITLARRPTGIPVPEDFALVEVPRPVPGPGEILVRMRVGSCDPAIRGFLDD
RPSYLPPVALGAPINGMSLGEVIESNNPDWPVGTLLRTFAVWSEYYVVGADALGIEKVEQ
APGVPLQHYMGALGPVGLTAWVGLFEIGKAKAGETVLVSAAAGATGSTVVQLAKAAGCRV
IGLAGGPDKARLVRELGADVAIDYKAVADLGAAIEEAAPDGIDVYFDNVGGETLDAVLPL
MRLHGRIAVCGMIAQYNDADNPHGNRNLWQLVVNRLTMRGFITYDHPEVLGEAQAMLDRL
FAEGKLKPLENVREGLEKLPEAFIDLMSGRTTGKTLVLV
>tr|A4XEG9|A4XEG9_NOVAD Alcohol dehydrogenase, zinc-binding domain protein OS=Novosphingobium aromaticivorans (strain DSM 12444) GN=Saro_3470 PE=4 SV=1
MTENRFWRLDRHPEGSDFASALSLQTETLPALGEGEVRVRVGWLSMDAGTRMWMSPRTDG
YQPPLPLGSKMAGLVLGRVSESRDPAFPAGTLVRGFGQWADYATVVPALSGLEAVDDGIA
DIRQHFGALGMNAWTAFVGVREVAAISPGEWLVVSAAAGATGSMACQVGRNLGAKVVGIA
GGAEKCRYLVEELGVDIAIDYKNEDVAARLAEVPGGVNAYFDNVGGPMLDAVLPNMAHYG
RVAVCGMVAAYDNDAPLPGPARFDQVLMRRLRIEGFFIPDFLHRGAEFMPILREWVDAGK
LTVRLNETVGLENVLEGYERMLSGKAIGKVIVKVGD
>tr|A4XEH3|A4XEH3_NOVAD Alcohol dehydrogenase, zinc-binding domain protein OS=Novosphingobium aromaticivorans (strain DSM 12444) GN=Saro_3474 PE=4 SV=1
MTVNRRFLLARRPHGTPVPEDFSLVEQTVPDAPEGGFVVRNCYASLDPAQRGWMDDAPSY
MPPIPLGTPVRASTVGVVATSRNPDFAVGDWVLGLNGLEDYSVNEPGGFTMKVDPSVVQS
PSRFLSAMGAVGLTAYFGLTEVAKPKPGETLLVSGAAGAVGSAVGQIGKILGCRVIGIAG
GPAKCRRLIDDYGFDVAIDYKGKSVEQLAAEIREAAPGGADVVFENVGGDVMDAELLNLA
KHARIVLCGLISEYNSPTKIGVRNLWQVLTQQATLFGYLIMDYAPRFAEGGAVMAQWMAE
GRLRIDEDVQVGLENAYDAFMRLFTGANTGKLVLKIADGL
>tr|A4YST8|A4YST8_BRASO Putative NADP-dependent oxidoreductase OS=Bradyrhizobium sp. (strain ORS278) GN=BRADO3166 PE=4 SV=1
MSQAKRIVLAARPVGEPKPSDFRLEDYAVPTPGAGEVLLRTIWLSLDPYMRGRMSDGPSY
AQPVPVGGVMEAGTVCEVVASNNPAFKPGDIVLARAGWQTHAISDGRGLAKVDPSLAPIS
TAVGVLGMPGMTAYTGLLDIGQPKAGETVVVAAASGAVGSAVGQIAKIKGARAIGIAGGK
DKCDYVRSEFGFDDCLDHRDPDLAAKLKVACPDGIDVYFENVGGPVFEAVFPLFNAFARM
PVCGLIAHYNDTQSASPKWAGALMRNVLTKRLLIRGFIVSDFASRHGDFIKDMSAWVRDG
KVKYKEHVTEGLENAPDAFMGLLKGANFGKQLVRVGPDKA
>tr|A5CST1|A5CST1_CLAM3 Putative oxidoreductase OS=Clavibacter michiganensis subsp. michiganensis (strain NCPPB 382) GN=CMM_2088 PE=4 SV=1
MSARSIQWQLAKRPTGEPTPDDVRRVEVDLPDLSDGEVRVENEFISVDPYMRGRMNDVPS
YVPPFQLDEAMTGSAVGRVVESRSDDLEVGTLVSHSLGWRDVAQGPAAGFRPVPEVPGVA
SSAHLGVLGLTGLTAYVGLTRIASIQEGDVVFVSGAAGAVGSMVGQIARLLGASRVVGSA
GSAEKVERLTSHLGFDAAFDYHGGDLEGKLAEAAPDGIDLYFDNVGGDHLSAALGALKDF
GRVANCGSISTYNSTGEEIAIRNTGRIVTRGLTLRGFTLGNHQDLAPEFASKMGPWLAEG
RITADETVIDGIDRAFEAFTGLMRGENVGKMVVRTSASA
>tr|A5EHQ6|A5EHQ6_BRASB Putative NADP-dependent oxidoreductase OS=Bradyrhizobium sp. (strain BTAi1 / ATCC BAA-1182) GN=BBta_3611 PE=4 SV=1
MSQAKRIVLAARPVGEPKPSDFRLEEHAIPTPGAGEVLLRTIWLSLDPYMRGRMSDGPSY
AQPVPVGGVMEAGTVCEVVASNNPGFKAGDIVLARAGWQTHAISDGKGLAKVDPKLAPIS
TAVGVLGMPGMTAYTGLLDIGQPKPGETVVVAAASGAVGSAVGQIAKIKGARAIGIAGGK
DKCDYVKNEFGFDDCLDHRDPDLAAKLKAACPKGIDVYFENVGGPVFEAVFPLFNAFARM
PVCGLIAHYNDTQSVAPKWAGALMRNVLTKRLTIRGFIVSDFASRHGDFLKDMSAWVRDG
KVKYKEHVTEGLENAPDAFMGLLKGANFGKQLVRVGPDKA
>tr|A5G2N5|A5G2N5_ACICJ Alcohol dehydrogenase, zinc-binding domain protein OS=Acidiphilium cryptum (strain JF-5) GN=Acry_2927 PE=4 SV=1
MSQPESRQFRLIRRPVGLPKRDDFEFLVEPARPPEAGEVMVGVEYISLDPAMRGWMNEGK
SYIKPVGLGEVMRAGAIGTVIESRAEGFAAGDVVTGPLGVQSVATLAAKDCLKVDPSLAP
KPLFISTLGMPGMTAYFGLLAVGEPKQGETVVVSAAAGAVGALVGQIAKIQGCRVVGIAG
REDKCRYIVDELGFDAAIDYKTESVPDRLRETCPNGIDVYFDNVGGQILDDCLARINLRA
RIVICGAISQYNSTTPVRGPANYLSLLVNRARMQGMIVFDWADRYPEGMRAMAGWLKEGK
LKSREDIVDGLDNFPETLLKLFTGENFGKLVLKV
>tr|A5IUX6|A5IUX6_STAA9 Alcohol dehydrogenase, zinc-binding domain protein OS=Staphylococcus aureus (strain JH9) GN=SaurJH9_2218 PE=4 SV=1
MQNKQILFNKIPEGMPQEDTFKIEEIDTPKLESDGVLVQTLYISVDPYMRGRMTKADSYV
QPFEIGKPIVSHVVAKVIDSTLADYKKGDVVVGMLPWRIINHVQADQITKVPTTDVPLDL
YLSVLGMPGQTAYHGLLDIGQPKAGDTVVVSAASGAVGSVVGQIAKIKGCRVVGIAGGDK
KVNYLTETLGFDAGIDYKKEDFAEALAQAVPDGIDVYFENVGGTVGDEVFKHLNRFARVP
VCGAISSYNHPEADIGPRIQGTLIKKQVMMRGFLVSEFANAFKEASEQLATWVQEGKIQS
QVTIEDGFENAPHAFKNLFTGDNFGKQVIKVTE
>tr|A5VE26|A5VE26_SPHWW Alcohol dehydrogenase, zinc-binding domain protein OS=Sphingomonas wittichii (strain RW1 / DSM 6014 / JCM 10273) GN=Swit_4202 PE=4 SV=1
MAHAWVLTSRPKAVPVASDFDLVPIPDRPLEDGEIRVRNRWLSVDPYMRARMNAGHGYMP
PFILGEPMTGRALGDVVESRHAGFKPGDVVSHMAGWRDEAIVGSSLDPWRIPFSDVPETA
WLNGLGAAGLAAWVGLAVIADARAGETLFVSAAAGAVGSVVVQLAKAWGLRVVASAGGPR
KAAWALELGADHSIDYKRDPLLETLGAAAPDGIDIYFDNVGGAHLDAALAVSRRGARVAI
CGMIDSYNGERPLELRHAGRLIAARIRMEGYLVSDHMGARDRFLAEMIPLVRDGRIRNRE
TVRQGLAAMPEAFLGLFDGMNIGKMLVEIPWRGDGGAKALP
>tr|A5W7A9|A5W7A9_PSEP1 Alcohol dehydrogenase, zinc-binding domain protein OS=Pseudomonas putida (strain F1 / ATCC 700007) GN=Pput_3895 PE=4 SV=1
MTQTNRRFLLAKRPVGAVRRDDFSFETVPAEQPGEGQVLVRNLYLSLDPAMRGWMNEGKS
YIPPVALGQVMRALGVGEVVASNHPGYQPGDHVSGALGVQDYFTGEPQGLHKIDPKLAPL
PRYLSALGMTGMTAYFALLEVGQPKAGDTVVISGAAGAVGSIVGQIAKIKGCRVVGIAGG
AEKCQYLKDELGFDGVIDYKAEDVLAGLKRECPKGVDVYFDNVGGDILDAVLTRINFKAR
IVICGAISQYNNKEAVKGPANYLSLLVNRARMEGFVVMDYSKDYGKAALEIAGWLASGQV
KSKEDVVEGLETFPETLLKLFSGENFGKLVLKV
>tr|A5WEF4|A5WEF4_PSYWF Alcohol dehydrogenase, zinc-binding domain protein OS=Psychrobacter sp. (strain PRwf-1) GN=PsycPRwf_1095 PE=4 SV=1
MSFDNTPFNTAQSDTLNRQIKLASRPHGKPIDDNFELTTTDVPCAADNEMLLRTLYLSLD
PYMRGRMSDAKSYADPLEVGDVMLGATVSQVVSSNVEGFSEGDIVVAYGGWQDYSVSTGE
GVYKLTQEMSNPSYGLGVLGMPGFTGYMGLTDIGKPKAGETLVVGAATGPVGATVGQVGK
LHNLKVVGVAGGADKCKYAVEELGFDVCLDHRSDDFEAQLAAACPNGIDIYYENVGGRVF
DAVLPLLNAHARIPVCGLAAHYNETELPEGKDRLSQLMSLILRQRLTVKGFIIFEEYGDS
FPQFLQTMGKWVSEGKVKTKEHIVDGLQNAPKGFVDMLEGNNFGKTVVKVADPK
>tr|A6QJ31|A6QJ31_STAAE Putative uncharacterized protein OS=Staphylococcus aureus (strain Newman) GN=NWMN_2091 PE=4 SV=1
MQNKQILFNKIPEGMPQEDTFKIEEIDTPKLESDGVLVQTLYISVDPYMRGRMTKADSYV
QPFEIGKPIVSHVVAKVIDSTLADYKKGDVVVGMLPWRIINHVQADQITKVPTTDVPLDL
YLSVLGMPGQTAYHGLLDIGQPKAGDTVVVSAASGAVGSVVGQIAKIKGCRVVGIAGGDK
KVNYLTETLGFDAGIDYKKEDFAEALAQAVPDGIDVYFENVGGTVGDEVFKHLNRFARVP
VCGAISSYNHPEADIGPRIQGTLIKKQVMMRGFLVSEFANAFKEASEQLATWVQEGKIQS
QVTIEDGFENAPHAFKNLFTGDNFGKQVIKVTE
>tr|A6T9S3|A6T9S3_KLEP7 Putative dehydrogenase, NAD(P)-binding OS=Klebsiella pneumoniae subsp. pneumoniae (strain ATCC 700721 / MGH 78578) GN=yncB PE=4 SV=1
MTDQPQRHRRWVLASRPHGEPTAENFRLEESEVPTPGPGQVLLRTVYLSLDPYMRGRMSD
APSYSPPVAIGAVMVGGTVSRVVSSNHADYQPGDWVLGYSGWQDYELSDGSGLVKLGDNP
QHPSWSLGVLGMPGFTAYMGLLEIGQPKAGETLVVAAATGPVGATVGQIGKIKGCRTVGI
AGGAEKCRYAVETLGFDLCLDHRADDFAEQLAKACPQGIDVYYENVGGKVFDAVLPLLNT
AARVPVCGLVSGYNATGLPDGPDRLPLLMATILKKRIRMQGFIIGQDYGHRIAEFQQQMG
RWVQEGKIKYREQLIDGLDQAPQALIGLLKGENFGKVVIRVAADD
>tr|A6U3R7|A6U3R7_STAA2 Alcohol dehydrogenase zinc-binding domain protein OS=Staphylococcus aureus (strain JH1) GN=SaurJH1_2257 PE=4 SV=1
MQNKQILFNKIPEGMPQEDTFKIEEIDTPKLESDGVLVQTLYISVDPYMRGRMTKADSYV
QPFEIGKPIVSHVVAKVIDSTLADYKKGDVVVGMLPWRIINHVQADQITKVPTTDVPLDL
YLSVLGMPGQTAYHGLLDIGQPKAGDTVVVSAASGAVGSVVGQIAKIKGCRVVGIAGGDK
KVNYLTETLGFDAGIDYKKEDFAEALAQAVPDGIDVYFENVGGTVGDEVFKHLNRFARVP
VCGAISSYNHPEADIGPRIQGTLIKKQVMMRGFLVSEFANAFKEASEQLATWVQEGKIQS
QVTIEDGFENAPHAFKNLFTGDNFGKQVIKVTE
>tr|A6V5X4|A6V5X4_PSEA7 Putative uncharacterized protein OS=Pseudomonas aeruginosa (strain PA7) GN=PSPA7_3099 PE=4 SV=1
MSQSTQVNRRIVLASRPHGAPTRENFRLEQVPVPQPGAGQVLLRTVYLSLDPYMRGRMSD
APSYAPPVELGAVMVGGTVSRVQASKHADFKVGDWVLSANGWQDYALSDGSGLARLGEAP
EHPSHALGVLGMPGFTAYMGLLDIGQPRTGETLVVAAATGPVGATVGQIGKLKGCTVIGV
AGGAQKCRHAVEVLGFDACLDHHAADFAERLAEACPQGIDIYYENVGGKVFDAVFPLLNA
KARIPVCGIVAHYNDTDLPPGPDRLPALMGTILRKRIKVQGFIIFDDYGHRYGEFQRDMS
QWITEGRIQYREERVDGLENAPEAFFGLLQGRNFGKLVIRVGADA
>tr|A6V7E3|A6V7E3_PSEA7 Probable oxidoreductase OS=Pseudomonas aeruginosa (strain PA7) GN=PSPA7_3624 PE=4 SV=1
MQTQINRQYQLAQRPSGLPGRDTFSFVEAPLGEPGDGQILVRNEYLSLDPAMRGWMNDAR
SYIPPVAIGEVMRALGVGKVLASRHPGFKPGDYVNGALGVQDYFVGEPKGFYLVDPSRAP
LPRYLSALGMTGMTAYFALLDVGQPRSGETVVISGAAGAVGSVAGQIARLKGCRVVGIAG
GAEKCRFLVEELGFDGAIDYKNEDLAAGLKRECPKGIDVFFDNVGGEILDTVLTRIAFKA
RIVLCGAISQYNNKEAVRGPANYLSLLVNRARMEGMVVMDYAQRFPEGLKEMATWLAEGK
LQSREDIVEGLETFPETLLKLFSGENFGKLVLKV
>tr|A6VTR1|A6VTR1_MARMS Alcohol dehydrogenase zinc-binding domain protein OS=Marinomonas sp. (strain MWYL1) GN=Mmwyl1_0909 PE=4 SV=1
MSYRSVKLIKRPELEITEDVFNIVTQDIPTPAEGEVLVKLSHLSLDPAMRGWMSPDENSY
IPPVKLGDTMRASGIGEVVESNNEKLPVGSRVMGLMGLTEYAISDGNGLNVIPKELPAEA
ILSVIALPGITAYHGVFEVLKPEAGQTLIVTAAAGSVGSLVGQMAKNLGLTVVGVAGSDE
KCQWLTKELGFDHAINYKDADFIEQLTNATPNGIDLFFENTGGVAQGPIFERMNPHGRIA
VCGLIADYQKAEPAPGPSWVGIIKRRLTIQGFTMPDHFHRIPEYGQALGAMLGKGELKYR
AHVIEGIENATSGINLLFEGKNTGKLIVKL
>tr|A6W4X4|A6W4X4_KINRD Alcohol dehydrogenase zinc-binding domain protein OS=Kineococcus radiotolerans (strain ATCC BAA-149 / DSM 14245 / SRS30216) GN=Krad_0373 PE=4 SV=1
MTSSTQVQLVSRPRGWPTPEDFRTVSVELPALAPGQVRIRNEFLSVDPYMRGRMSAARSY
VAPYAVGETMTGGAVGRVEESTSDDLPVGTLVVHDLGWRDVAQGDAAAFRAVAEVPGAPS
SLHLGILGMTGLTAYVGLTAIAGLREGETVFVSGAAGAVGTAVGQIARLLGASTVIGSAG
SAEKVALLEGKYGYDRALNYRDAPIREQLAQAAPDGIDVFFDNVGGDHLEAALAAFNDHG
RAAICGAISQYNATGPVAGPDNLGNLVTRKLTLRGFIVGDHRELAGEFRERMTGWFADGR
IAYDETVFEGIGNAVDAFLAMMRGANTGKMVVRL
>tr|A6WLV3|A6WLV3_SHEB8 Alcohol dehydrogenase zinc-binding domain protein OS=Shewanella baltica (strain OS185) GN=Shew185_1647 PE=4 SV=1
MNSTITETREIHLASRPEGMPRAENFALVNQSLAPLADGQVLIKNLWMSVDPYMRGRMVD
RKSYVPPFALNQVLEGGAIGEVIASKNSDFPVGTKVSSMLGWREHAVTDTAGLTALPQTE
LDSSHFLGVLGMPGMTAWTGLTRIADLKAGETLFVSAASGAVGSVACQIGKLMGARVIAS
VGSDEKAALLQSYGVDAIINYKTCGNLTQALTKAAPEGIDVYFENVGGEHLAAALSNMKD
HGRIAVCGMISQYNDTAPTPGPDNLALIVMRKLKLEGFIVSEHWAHYPEFAVKMAQWLAE
GKVKAEQTIYQGLEQAPDAFIGLFEGKNRGKMLVKLA
>tr|A6WXT6|A6WXT6_OCHA4 Alcohol dehydrogenase zinc-binding domain protein OS=Ochrobactrum anthropi (strain ATCC 49188 / DSM 6882 / NCTC 12168) GN=Oant_1070 PE=4 SV=1
MSEKINRRIVLASRPEGRPTAENFRLEEAAIPSPGDGEVLLRLHYLSLDPYMRGRMSAAK
SYAAPVAIGDVMEGGTVGEVVESKSAGFAPGDFVLSHSGWQDYAVADASTLRKLHPKEAP
VTTALGVLGMPGFTAYSGLLTIGQPKPGETVAVAAATGPVGSAVGQIARMKGARAVGIAG
GADKCKALIDEFGFDVAIDHHSKNFAQELAEACPKGIDVYFENVGGKVFDAVFPLLNQFA
RVPVCGLIAQYNQSGPFDGPDRLPLVMRDILSKSLTIRGFIQRDFADQRPAFYHDMVKWI
ADGQVRYREDIVDGLENAPKAFISLLEGGNFGKLIVKLA
>tr|A7HQ21|A7HQ21_PARL1 Alcohol dehydrogenase zinc-binding domain protein OS=Parvibaculum lavamentivorans (strain DS-1 / DSM 13023 / NCIMB 13966) GN=Plav_0381 PE=4 SV=1
MKNDVNRQFRLKTRPTGRIETSNFDFVEQPIPEPGPGEALIRVLYLSLDPTNRIWMSDMD
QYMPPVEIGAVMRGGGIGVVVKSNSARYKEGDHVSGLTGWQDYCIADEGMNAMGVLPKGL
PVGLPTMLGACGMTGLTAYFGLLELGRPEPGNTVLVSAAAGAVGSIVGQIAKIKGCRAVG
IAGGPDKCRHIVEDLGFDAAVDYKRKDWREQLAAATPDGIDVNFENVGGEIMEAVMARMN
LFSRMPLCGMISGYNTGDPAMRADFSPILMRRIEVQGFIVVDFMAKFAEGATQLATWVAE
GKLKHRETIVDGLENAPVAVNKLFDGGNIGKLVVKVAEAP
>tr|A7HS35|A7HS35_PARL1 Alcohol dehydrogenase zinc-binding domain protein OS=Parvibaculum lavamentivorans (strain DS-1 / DSM 13023 / NCIMB 13966) GN=Plav_1097 PE=4 SV=1
MPTKAKRWVLASRPEGKPTAENFRLDDMTLPDIGEHEILIRTEFHSVDPGMRGRLSGDSY
TAALPVGETIDSAMVGVVEASNNEKFKVGDRVTGGFGWVTHAVSNGRGVQVLAPEMFHGA
LRPTAAIGVLGIPGLTSYFGLLELGQPKEGDTVLISSAAGPVGATAGQIAKMKGCRVVGI
AGSKEKCDYVKGLGFDACFSYRGADLRAAIKEHCPDGVDIYFDNVGAEMLDAAILNMKEH
GRIVVSGQVSEYNRAEDELVGIRNVTRFITHRLRMEGLVVFDYFKRFREAQAEMAGWIHE
GKLQYTEDVSEGIEGSAAAFIGLFEGENLGRRLIEVS
>tr|A7HS36|A7HS36_PARL1 Alcohol dehydrogenase zinc-binding domain protein OS=Parvibaculum lavamentivorans (strain DS-1 / DSM 13023 / NCIMB 13966) GN=Plav_1098 PE=4 SV=1
MSNLSSKEIRLKARPVGMPKDSDFEVASADVLQPGDGEVLVRNIWMSVDPYMRGRMMDRE
SYVPPFQIGKPLEGGAIGQVVESKSDKLKVGTYVNHMWGWREYATGPAAGFTPVDPSLGP
IEAFLGTLGMPGMTAWAGLFKVANLKDGETVFVSAASGAVGSVVCQLAKAHGCYVVGSAG
SDEKCKWLEEVAGIDKAINYKTCGDLTKAVADAFPKGIDVYFENVGGKHLEAAINAMRPN
GRAALCGMIEQYNDTEPRPGPTNLIQIVGKSLRLQGFIVSNYFQHMGEFFAEMGPLIQSG
KMKWEETVEEGIENAPKAFLNLFKGANFGKMLVKIGPDKAV
>tr|A7HS40|A7HS40_PARL1 Alcohol dehydrogenase zinc-binding domain protein OS=Parvibaculum lavamentivorans (strain DS-1 / DSM 13023 / NCIMB 13966) GN=Plav_1102 PE=4 SV=1
MTVNRQILLTENPSGKLAESHFKLSEGTVPTPKDGELLVRTRLISLDAANRAWMQGATYR
AAVDAGTVMAGGSVSEVMEAKAPGFAKGDLVFADTGWQDYAAVPAKGAQKLPKMEPLSHL
LSVYGIAGLTAYFGLLEVGKPKAGDTVVVSAAAGSVGTIVGQIAKIKGCTVIGIAGGAAK
CKMLTDELGFDAAIDYKAEPVGKALRKAAPKGIDVYFDNVGGDILEAVLFGMNNFGRIAC
CGAVSQYDGAAPAHGPRGIPGLVVVKRLTMQGFIVMDYADRHDAALNELQGWVNSGKIKV
KEDIMTGLENTPKALVGLLAGDNVGKRMIKVD
>tr|A7HS85|A7HS85_PARL1 Alcohol dehydrogenase zinc-binding domain protein OS=Parvibaculum lavamentivorans (strain DS-1 / DSM 13023 / NCIMB 13966) GN=Plav_1147 PE=4 SV=1
MLKTISAWFRSENRAQPGQKRGEAQVSASAHHWYFNKRPKDVIEADTLVLREDPIPALKQ
GELLVRTLYMSLDATNRVWMSDWDTYMDPLPLGSRMLGFVLGEVAESRNPAFPQGSLVTG
LGTWSDYFVTDGVGYVPFPKPEGVPLADAFGILSVAGPTAYVGLLEIGKPKPGDTVVVTA
AAGAVGALVGQIAKLHGCRVVGVAGSEDKCRWLTDELGFDAAIDYRKENVLDALKREAPN
GIDVHFENVGGEQLDAGLTLMNDGGRVVICGLISTYNSSEPVPGPYMFRNVIMKRLTIQG
FVILDYAEHFAEYNAKLVEWMRTGKLKYRLHIVDGLKNARDALGLLYTGGNNGKLMVRIG
KESA
>tr|A7MPY2|A7MPY2_ENTS8 Putative uncharacterized protein OS=Enterobacter sakazakii (strain ATCC BAA-894) GN=ESA_01900 PE=4 SV=1
MNALRFLDALKTKENIMTQSSSRNRRWVLASRPHGKPVAENFRLEEDSIAEPGEGQVLVR
TVYLSLDPYMRGRMSDEPSYSPPVQIGEVMVGGTVGVVEKSSHPDFHPGDWVVGYSGWQD
YAICDPKQLTPLGKSPEHPSWFLGVLGMPGFTAYMGLLDIGAPKAGETLVVAAATGPVGA
SVGQIGKIKGCRVVGVAGGEEKCRYAVEHLGFDECIDHRAADFADKLAAACPQGIDVYYE
NVGGKVFDAVMPLLNTGARVPLCGLVSGYNATDLPPGPDRLPLLMGTLLKKRIRMQGFII
NQDYGHRIEEFQREMGQWVSEGRIHYREHIVDGLENAPEAFIGLLEGKNFGKLVIRVGQD
DA
>tr|A7N2H3|A7N2H3_VIBHB Putative uncharacterized protein OS=Vibrio harveyi (strain ATCC BAA-1116 / BB120) GN=VIBHAR_05194 PE=4 SV=1
MTQTLNRQIVLANRPKGSPVPENFRLEQTAIPTPSEGEVLLRSVYLSLDPYMRGRMNEGK
SYADPVELNDVMVGGTVCQVVDSKNSDFQAGEWVVAYTGWQDYALSNGEGLFKLGTKPTH
PSYALGVLGMPGFTAYVGLLEISQPKAGDTLVVAAATGAVGSMVGQIGKLKGCRVIGVAG
GAEKCQYAKETLGFDDCLDHTADDFAEQLATTCDKGIDVYFENVGGKVFDAVLPLFNVGA
RVPLCGLISQYNATALPEGPDRMSMLMGNILVKRIKMQGFIIFDHYEQSYTNFVKDVSQW
LAEGKIHYREHLVEGLENAPEAFIGLLEGKNFGKLVIQTNQPV
>tr|A7X565|A7X565_STAA1 Putative uncharacterized protein OS=Staphylococcus aureus (strain Mu3 / ATCC 700698) GN=SAHV_2171 PE=4 SV=1
MQNKQILFNKIPEGMPQEDTFKIEEIDTPKLESDGVLVQTLYISVDPYMRGRMTKADSYV
QPFEIGKPIVSHVVAKVIDSTLADYKKGDVVVGMLPWRIINHVQADQITKVPTTDVPLDL
YLSVLGMPGQTAYHGLLDIGQPKAGDTVVVSAASGAVGSVVGQIAKIKGCRVVGIAGGDK
KVNYLTETLGFDAGIDYKKEDFAEALAQAVPDGIDVYFENVGGTVGDEVFKHLNRFARVP
VCGAISSYNHPEADIGPRIQGTLIKKQVMMRGFLVSEFANAFKEASEQLATWVQEGKIQS
QVTIEDGFENAPHAFKNLFTGDNFGKQVIKVTE
>tr|A7Z2C7|A7Z2C7_BACA2 YfmJ OS=Bacillus amyloliquefaciens (strain FZB42) GN=yfmJ PE=4 SV=1
MPNHQQQIQLARRPKGVPAHDDFRFETIAVPEPKDGEVLVKTSYVSVDPYMRGRMQDTKS
YVEPFALDEAITGGVIAEVLTDGDKLKKGDVVIGNLAWQEYSAVNESALRKLDTDIAPAQ
AYLGILGMTGLTAYFGLLDIGRPKKGETVVVSGAAGAVGSTVGQIAKIKGARVVGIAGSD
EKIAYLKEELQFDEAINYKTADDIQKALEQACPDGVDVYFDNVGGPISDAVINLLNEFAR
ISVCGAISSYNTESEEEDMGPRVQPKLIKTKALMQGFIVSDYADRFSEGAKQLAEWLKDG
KLHYEETITEGFSNIPDAFLGLFKGENKGKQIIKVSDPS
>tr|A7ZLP4|A7ZLP4_ECO24 Oxidoreductase, zinc-binding dehydrogenase family OS=Escherichia coli O139:H28 (strain E24377A / ETEC) GN=EcE24377A_1630 PE=4 SV=1
MGQQKQRNRRWVLASRPHGAPVPDNFRLEEDDVATPGEGQVLLRTVYLSLDPYMRGRMSD
EPSYSPPVDIGGVMVGGTVSRVVESNHPDYQPGDWVLGYSGWQDYDISSGDDLVKLGDHP
QNPSWSLGVLGMPGFTAYMGLLDIGQPKEGETLVVAAATGPVGATVGQIGKLKGCRVVGV
AGGAEKCRHAIEVLGFDVCLDHHANDFAEQLVKACPKGIDIYYENVGGKVFDAVLPLLNT
SARIPVCGLVSSYNATELPPGPDRLPLLMATVLKKRIRLQGFIIAQDYGHRIHEFQKEMG
QWVKEDKIHYHEDITDGLENAPQTFIGLLKGKNFGKVVIRVAGDD
>tr|A8A009|A8A009_ECOHS Oxidoreductase, zinc-binding dehydrogenase family OS=Escherichia coli O9:H4 (strain HS) GN=EcHS_A1535 PE=4 SV=1
MGQQKQRNRRWVLASRPHGAPVPENFRLEEDDVATPGEGQVLLRTVYLSLDPYMRGRMSD
EPSYSPPVDIGGVMVGGTVSRVVESNHPDYQPGDWVLGYSGWQDYDISSGDDLVKLGDHP
QNPSWSLGVLGMPGFTAYMGLLDIGQPKEGETLVVAAATGPVGATVGQIGKLKGCRVVGV
AGGAEKCRHAIEVLGFDVCLDHHADDFAEQLAKACPKGIDIYYENVGGKVFDAVLPLLNT
SARIPVCGLVSSYNATELPPGPDRLPLLMATVLKKRIRLQGFIIAQDYGHRIHEFQKEMG
QWVKEDKIHYREDITDGLENAPQTFIGLLKGKNFGKVVIRVAGDD
>tr|A8AGL2|A8AGL2_CITK8 Putative uncharacterized protein OS=Citrobacter koseri (strain ATCC BAA-895 / CDC 4225-83 / SGSC4696) GN=CKO_01492 PE=4 SV=1
MPQAEENIMGQQAYRNRRWVLASRPHGAPVESNFRMEEDDVATPGEGQVLLRTIFLSLDP
YMRGRMSDEPSYSPPVEIDGVMVGGTVSRVVESSHPDYHPGEWVLSYSGWQDYDISDGKG
LVKLGDNPEHPSWALGVLGMPGFTAYMGLLDIGQPKAGETLVVAAATGPVGATVGQIGKL
KGCHVVGVAGGAEKCRYATEILGFDICLDHHAADFAEQLAKACPQGIDVYYENVGGKVFD
AVLPLLNTSARIPLCGLVSGYNATKLPDGPDRLPLLMATLLKKRIRLQGFIIGQDYGHRI
HEFQQEMGRWVKEGKIHYREQITDGLEKAPGAFIGLLTGKNFGKVVIRLADDA
>tr|A8FAW9|A8FAW9_BACP2 NADP-dependent dehydrogenase OS=Bacillus pumilus (strain SAFR-032) GN=yfmJ PE=4 SV=1
MSQQKQIQLAKRPQGLPTKDVFHFETVDIPVPQDGEVLIQTKYVSVDPYMRGRMQDTKSY
TPPFKLNEVIQGGVVGEVVESKSPQFEKGDFVLGFLGWQEYSTAKADSLTKIDPSIAPLS
YYLGILGMPGQTAYFGLLAIGQPKEGETVVISGAAGAVGSVVGQIAKIKGAHVVGIAGSD
DKLAYLKELGFDETINYKTTNDLDDAIAKACPNGVDVYFDNVGGEISDAVMNHLNRFARI
PVCGAISSYNISASEDIGPRVQTKLIKTSALMQGFIVANYSDRFEEAARDLAQWVKEDKL
TYKETIIEGFDNIPDAFIGLFKGENVGKQLVKIS
>tr|A8FTN4|A8FTN4_SHESH Alcohol dehydrogenase, zinc-binding domain protein OS=Shewanella sediminis (strain HAW-EB3) GN=Ssed_1596 PE=4 SV=1
MQAQQILLDSRPEGLPTTANFKLASSPLAGINDGEFLVKNLWMSVDPYMRGRMIDRKSYI
APFAIGEVLEGGAIGEVIESRHPEFPVGSKVSSMLGWRSHYVTDGSDHTRLPQTPLSESH
FLGVLGMPGMTAWTGLNRIAELKEGETLFVSAASGAVGSVACQLGKLMGAKVVASVGSDE
KAEHLLSIGVDAVINYKISENLSAELHAAAPEGIDVYFENVGGEHLSAALDNMNDHGRIA
VCGMISQYNDTRPTPGPSNLAMIIIKKLKIEGFIVFEHWAHYPEFAKQMGQWLASGAVKA
EQTVYEGLERAPDAFIGLFEGKNRGKMVVKLA
>tr|A8GG53|A8GG53_SERP5 Alcohol dehydrogenase zinc-binding domain protein OS=Serratia proteamaculans (strain 568) GN=Spro_2992 PE=4 SV=1
MSQSMQHNRRFLLASRPHGEPTADNFRLEKVATPQPAAGQVLLRTVYLSLDPYMRGRMSD
APSYAPPVEIGEVMVGGTVSRVVTSQHPDFKAGDWVLGYDGWQDYALSDGSGLRNLGPDQ
KHPSRLLGVLGMPGFTAYMGLLDIGQPKPGETLVVAAASGAVGSVVGQVAKLKGCRVVGV
AGGKEKCRYVVEELGFDACVDHRAPDFAEQLAAACPQGIDIYYENVGGAVFDAVIPLLNT
QARIPVCGIIAHYNATDLPAGPDRLPMLQGLILRKRIRMQGFIIFDDYAEGFGEFLQHMG
EWVEQGKIKFREDLVDGLENAPQALIGLLHGKNFGKLVIRVGDE
>tr|A8H5V5|A8H5V5_SHEPA Alcohol dehydrogenase zinc-binding domain protein OS=Shewanella pealeana (strain ATCC 700345 / ANG-SQ1) GN=Spea_2622 PE=4 SV=1
MNIQEIQLKSRPEGMPTADNFVLAKGSISPIKQGEFLVKNLWMSVDPYMRGRMIDRKSYI
APFQIGKVLEGGAIGEVIESLNPAFSIGSKVSSMLGWRSHFVSDGAEITILPNTPISESH
FLGVLGMPGMTAWTGLNRIAQLTAGETLFVSAASGAVGSVVAQIGKLMGARVVASVGSDE
KAQYLTSLGVDAVINYKTCGDLDAALGHAAPEGIDVYFENVGGEHLSAALNHMKDHGRIA
VCGMIAQYNDTAPTPGPSNLAQIIIKKLKIEGFIVFEHWDHYPQFAAQMGQWLAEGKVQA
EQTIYEGLENAPDAFIGLFEGKNRGKMVVKLA
>tr|A8LKD3|A8LKD3_DINSH Alcohol dehydrogenase zinc-binding domain protein OS=Dinoroseobacter shibae (strain DFL 12) GN=Dshi_2983 PE=4 SV=1
MQNTQVILARRPVGVPQPEHFDITRTPVPDPAEGEVLIRITHWSVDPAQRGWANNVPNYS
PPVALGDPMRAFAVGDVLASRHAGYAEGDVVEGLFGWQTHACLSGDAIARKVTETDLPRS
YALGILGLNGTTAYFGLRETCAARAGDTVVVSTAAGAVGSAVGQIARLMGCRTVGIAGGP
EKTALCTQAFGYDAAIDYKAQDVGAALADACPDGVDCYFDNTCGPISDAVMGHLAQGARI
TICGTAAITEWDPIPSGPRVHRQLLVARARMQGFLIFDYRDRLAEARAALADWLRAGQIT
TREHILKGPEAAPGAISMLYRGENTGKLLIAV
>tr|A8LX56|A8LX56_SALAI Alcohol dehydrogenase zinc-binding domain protein OS=Salinispora arenicola (strain CNS-205) GN=Sare_3414 PE=4 SV=1
MSRTANREIHLAARPQGWPTEDTFRLVTTDVPTPGQGQIVVRNTIMSVDPYMRGRMNDVA
SYVPPFALDAPLDGGAIGEVVASEADDFAPGDTVLHGLGWREYALLDAKAVRKVDPALAP
VSTYLGVLGMTGLTAYAGLIEVAAMQPGETVFVSGAAGAVGSMVGQIAKLRGAGRVVGSA
GSPAKVERLRALGFDAAFDYHDGPVSEQLRAAAPDGIDVYFDNVGGEHLEAAIGAMRQNG
RAAICGMIAQYNAPEPPAAPRNLTMLISKRLTLRGFIVSDYGHLSEEFVQEVGGWLRDGK
LSYDETIVDGIENAPAAFLGLLRGENLGKMLVRV
>tr|A8YYF4|A8YYF4_STAAT Possible alcohol dehydrogenase OS=Staphylococcus aureus (strain USA300 / TCH1516) GN=USA300HOU_2180 PE=4 SV=1
MMQNKQILFNKIPEGMPQEDTFKIEEIDTPKLESDGVLVQTLYISVDPYMRGRMTKADSY
VQPFEIGKPIVSHVVAKVIDSTLADYKKGDVVVGMLPWRIINHVQADQITKVPTTDVPLD
LYLSVLGMPGQTAYHGLLDIGQPKAGDTVVVSAASGAVGSVVGQIAKIKGCRVVGIAGGD
KKVNYLTETLGFDAGIDYKKEDFAEALAQAVPDGIDVYFENVGGTVGDEVFKHLNRFARV
PVCGAISSYNHPEADIGPRIQGTLIKKQVMMRGFLVSEFANAFKEASEQLATWVQEGKIQ
SQVTIEDGFENAPHAFKNLFTGDNFGKQVIKVTE
>tr|A9AJT6|A9AJT6_BURM1 Alcohol dehydrogenase zinc-binding domain protein (Putative NADP-dependent oxidoreductase) OS=Burkholderia multivorans (strain ATCC 17616 / 249) GN=BMULJ_01868 PE=4 SV=1
MNTINRQVLLVSRPQQAASVDNFRLVETPLAPLADGELRVRNHFLSLDPYMRGRMNDAKS
YAPPQPLNEVMIGGTAGEVIESRHPDFAVGDRVVGQFGWQEYGTSNGAGLRKVDTSRVPL
SAWLGVTGMPGVTAWVGLNRIIKPKAGDTIVVSAASGAVGCVVGQLAKRAGCRAVGIAGG
PDKCRYVVDTLGFDACVDYKAGRLVDDLAAATPDGVDGCFENVGGAVLDATMARMNAFGR
IAVCGMIAAYDGAAAPLANPALILRSRLTMQGFIVFEHADAWPPALAELAELVATKQLHY
RETIAYGLERAPEAFIGMLKGRNFGKQLVQLV
>tr|A9AKC8|A9AKC8_BURM1 Alcohol dehydrogenase zinc-binding domain protein (Putative NADP-dependent oxidoreductase) OS=Burkholderia multivorans (strain ATCC 17616 / 249) GN=BMULJ_04286 PE=4 SV=1
MSQSKTANRRIVLNSRPVGAPTANDFRLETGDVPTPGAGQVLLRTVWLSLDPYMRGRMSD
APSYAPPVQLGDVMVGGTISRVVASNLPAFREGDLVVAAGGWQDYALSDGSDLIPLGRDF
PHPSRALGVLGMPGFTAYTGLLTIGEPKAGETVVVAAASGAVGAVVGQIAKLKGCRVIGV
AGGADKCAYVTGTLGFDACIDHRDPAFASQLKAACPNGIDVYFENVGGAVFDAVWPLLNN
HARVPVCGLIAHYNDTALPAGPDRLPKLMTTILSKRIRMQGFIILDYYATGYAPFLKDMS
EWVAQGSVKVLEDVIPDLTDAPAALIGLLAGKNFGKVVVRVGPDELA
>tr|A9BZU2|A9BZU2_DELAS Alcohol dehydrogenase zinc-binding domain protein OS=Delftia acidovorans (strain DSM 14801 / SPH-1) GN=Daci_3362 PE=4 SV=1
MPVNQQILLDNRPEGEAVESNFRLVSTETPALAEGQVLVRHHYLSLDPYMRGRMNDSKSY
AQPQPLGEVMIGGTVGEVVESRHPKFAVGDKVVGMGGWQEYSVVDGDAPGMLRKVDTTHV
PLSHYLGAVGMPGVTAWYGLVKIIAPKAGETVVVSAATGAVGSAFAALAKARGCRVVGIA
GGPEKCRYATEELGFDACIDYREHPDTKTMAKALKDACPQGIDGYFENVGGYILDAVLLR
TNAFARIALCGMIAGYDGTPLPMTNPALILINRIRIEGFIVSEHMEVWPEALQELGRLVG
TGKLRPRESIAEGIASAPSAFLGLLKGKNFGKQLVKLTP
>tr|A9FSX1|A9FSX1_SORC5 Putative NADP-dependent oxidoreductase OS=Sorangium cellulosum (strain So ce56) GN=sce8298 PE=4 SV=1
MSTPSLSNRHYILKARPEGPPDRSHFELREAPVREPGDGEVLVRTRYLSVDPTNRIWMSD
MKQYMPPVNQGEVMRALGVGVVERSRHPDYGAGDLVSGLLGWQDYNVAAPGDLALTRLPA
LDVPLGAFLCPLHVTGGFTAYVGLFDIAQPRPGETIVVSGAAGSVGSLVGQMGKIAGCRV
VGIAGSDAGCRYVTEELGFDACINYRTEDVAAALDRACPQGVDIDFENAGGDILDTVLDK
MNLFGRVTICGLISTYNDKQPRPGPVRFPLILMQRLRVQGFVITDHQARFPEAFEKIHGW
IKEGRIKWRERVVEGLENAPDALGMLFQPNKIGKLLIKVSE
>tr|A9KXB8|A9KXB8_SHEB9 Alcohol dehydrogenase zinc-binding domain protein OS=Shewanella baltica (strain OS195) GN=Sbal195_1684 PE=4 SV=1
MNSTITETREIHLASRPEGMPTAENFALVNKPLSPLADGQVLIKNLWMSVDPYMRGRMVD
RKSYVPPFALNQVLEGGAIGEVIASKNSDFPVGTKVSSMLGWREHAVTDTAGLTALPQTE
LDSSHFLGVLGMPGMTAWTGLTRITDLKAGETLFVSAASGAVGSVACQIGKLMGARVIAS
VGSDEKAELLRSYGVDAIINYKTCGNLTQALTKAAPEGIDVYFENVGGEHLAAALSNMKD
HGRIAVCGMISQYNDTAPTPGPDNLALIVMRKLKLEGFIVSEHWAHYPEFAVKMAQWLAE
GKVKAEQTIYQGLEQAPDAFIGLFEGKNSGKMLVKLA
>tr|A9MQZ1|A9MQZ1_SALAR Putative uncharacterized protein OS=Salmonella arizonae (strain ATCC BAA-731 / CDC346-86 / RSK2980) GN=SARI_01388 PE=4 SV=1
MDYARHEENIMKQHTNRNRRWVLASRPHGAPQMDNFRLEEDAVATPGEGQVLLRTVFLSL
DPYMRGRMSDEPSYAPPIEPGCVMVGGTVSRVVASNHPDYQPDEWVLSYNGWQDYDISDG
KGLVKLGDNPQHPSWSLGISGMPGFTAYMGLLDIGQPKEGETLVVAAATGPVGATVGQIG
KLKGCRVVGIAGGAEKCRHATEVLGFDLCLDHHADDFPQQLAQACSQGIDIYYENVGGKV
FDAVLPLLNTSARIPLCGLVSGYNATALPDGPDRLPLLMATLLKKRIRLQGFIIDQDYGQ
RIHEFQQEMGRWIKEGKIHYREQITDGLENAPEAFIGLLAGKNFGKAVIRLAEDA
>tr|A9MYR4|A9MYR4_SALPB Putative uncharacterized protein OS=Salmonella paratyphi B (strain ATCC BAA-1250 / SPB7) GN=SPAB_01698 PE=4 SV=1
MKQQTNRNRRWVLASRPHGAPQMDNFRLEEDDVATPGEGQVLLRTVFLSLDPYMRGRMSD
EPSYAPPVEPGCVMVGGTVSRVVASNHPDYRPDEWVLSYNGWQDYDISDGEGLVKLGDNP
QHPSWSLGILGMPGFTAYMGLLDIGQPKEGETLVVAAATGPVGATVGQIGKLKGCRVVGI
AGGAEKCRHATDVLGFDLCLDHHADNFPQQLAQACPQGIDIYYENVGGKVFDAVLPLLNT
SARIPLCGLVSGYNATALPDGPDRLPLLMATLLKKRIRLQGFIINQDYGHRIHEFQQEMG
RWIKEGKIHYREQITDGLENAPEAFMGLLAGKNFGKVVIRLADDA
>tr|A9W4Y3|A9W4Y3_METEP Alcohol dehydrogenase zinc-binding domain protein OS=Methylobacterium extorquens (strain PA1) GN=Mext_2244 PE=4 SV=1
MAVVNRRIVLAARPHGEPKPEHFRLEEGRTPTPQQGEVLLRTRWLSLDPYMRGRMSAAKS
YAKPVEIGETMVGQTVSEVVVSEHPNFAEGDLVLANAGWQEFAVSDGKNLQRIDPADGPP
SQFLGILGMPGMTAYTGLLEIGRPQPKETVVVAAAAGPVGSLVGQIARIKGARAVGIAGG
AEKCAYLTETLGFDAAVDHRAADFPDALARACPDGIDVYFENVGGAVFDAVLPLLNDFAR
VPVCGLVAGYNLSELPAGPDRSPVLMRAILTKRLTLRGFIVWDFAAMQGDFISDVGGWLR
AGRVKAREDVVEGLENAPAAFAGMLRGANFGKLVVKVA
>tr|A9WMB8|A9WMB8_RENSM Zinc-binding dehydrogenase OS=Renibacterium salmoninarum (strain ATCC 33209 / DSM 20767 / IFO 15589) GN=RSal33209_0312 PE=4 SV=1
MSLPVSTRQFELASRPNGVPTLENFRFTEADLPELADGQILVKNVAVSVDLYMRGRMNDV
KSYVPPFQLDKPLDGGAVGEVIASRSDSVQVGDAVVHDRGWRDYLIADAARVQKIDLSLA
PASAYLGVLGMTGLTAYIGLTKIAESKAGDVVFVSGAAGAVGSLVGKIAKQLGAARVIGS
AGSAEKVAQLLELGFDAAFNYNDGPVKDQLKAALGDFDGIDVYFDNVGGEHLEAAIWHLN
KFGRVALCGAISQYNSTEAPVGPRNFALAIGKELNFHGFIVSSYAKFAGEYAQLVGPLVA
SGKIQYKETVVRGIENTAQAFIDMLGGANTGKMVITVD
>tr|B0KUJ7|B0KUJ7_PSEPG Alcohol dehydrogenase zinc-binding domain protein OS=Pseudomonas putida (strain GB-1) GN=PputGB1_1395 PE=4 SV=1
MTQTNRRFLLAKRPVGAVRRDDFSFETVPVEQPGEGQVLVRNLYLSLDPAMRGWMNEGKS
YIPPVALGQVMRALGVGEVVASNHSAFEPGDHVSGALGVQDYFTGEPQGLHKIDPNLAPL
PRYLSALGMTGMTAYFALLDVGQPKAGDTVVISGAAGAVGSIVGQIAKVKGCRVVGIAGG
AEKCRYLLDELGFDGVIDYKAEDVLAGLKRECPKGVDVYFDNVGGEILDAVLTRINFKAR
IVICGAISQYNNKEAVKGPANYLALLVNRARMEGFVVMDYSKDYGKAALEIAGWLASGQV
KSKEDVVEGLETFPETLLKLFSGENFGKLVLKV
>tr|B0RF41|B0RF41_CLAMS Putative oxidoreductase OS=Clavibacter michiganensis subsp. sepedonicus (strain ATCC 33113 / JCM 9667) GN=CMS0857 PE=4 SV=1
MLARHRGDHREAPSSCVALREVPVLPLPDGEVRVRTDSMQVTAVMADLMSPAPGLPMPAY
ERDRPLWGGATGTVVESASDMPVGTVVTHMSGWREEVVGSAGSFWPVPVDRLPGAEHVLN
QGVTAFHGMVDVARVGDGDVVFVTGAAGGVGSLAGQIARARGASTVIGSTGSAAKAAWLV
DELGFDAAIDHRREDVLARLRELAPDGIDVLFDTVAGPQFEAAVQAAAPGARFALCGALA
GQIDGGQGGMPRLDVMTAIVKQLEIRPFSTHHTAEQIRAWDEHYARWLWEGRIVFPHTIV
EGGIAAAPGALDGLLRGEFRGNVIVRM
>tr|B0RGS4|B0RGS4_CLAMS Putative oxidoreductase OS=Clavibacter michiganensis subsp. sepedonicus (strain ATCC 33113 / JCM 9667) GN=CMS1141 PE=4 SV=1
MSARSIQWQLAKRPTGEPTPDDVRRVEVDLPDLQDGEVRVENEFISVDPYMRGRMNDVPS
YVPPFQLDEAMTGSAVGRVVESRSDDLAVGTLVSHMLGWRDVAQGQAGGFRPVPEVPGVA
SSAHLGVLGLTGLTAYVGLTRIASIKEGDVVFVSGAAGAVGSMVGQIARLLGASRVVGSA
GSAEKVERLTSHLGFDAAFDYHGGDLEAKLAEAAPDGIDLYFDNVGGDHLSAALGALKDF
GRVANCGSISTYNSTGEEIAIRNTGRIVTRGLTLRGFTLGNHQDLAPEFASKMGPWLSEG
RITADETVIDGIDRAFEAFTGLMRGENVGKMVVRTSAS
>tr|B0RM38|B0RM38_XANCB Zinc-containing alcohol dehydrogenase superfamily protein OS=Xanthomonas campestris pv. campestris (strain B100) GN=xcc-b100_0294 PE=4 SV=1
MTSLTNRRIVLASRPHGEPGTDNFRIEDAPVPPTGHNQILVRNRFLSLDPYMRGRMDEGP
SYAAPVAIDAVMEGGTVGEVLESNHPDYHPGELLVLGGGWQTHTVLEPTAPLRKLPKDDA
LPLSTALGVYGMPGFTAYAGLHEIGKPQAGETLVVAAASGPVGATVAQLARLQGLRVVAI
AGGEEKVRYLRDTLRVDVALDHRAEDFAAQLRAATPDGIDVYFENVGGKVFDAVMPQLND
FARIPVCGVVATYNSRGQVAPGPDRLPDFIGQVLRKRLTVRGFIQHDFIRLMPAFLREMG
QWLREDKIQYREHVLHGLDSAPQGLISLLRGENFGKAVVALD
>tr|B0T2L0|B0T2L0_CAUSK Alcohol dehydrogenase zinc-binding domain protein OS=Caulobacter sp. (strain K31) GN=Caul_3134 PE=4 SV=1
MVTSREIRLKSRPVGVPVQDNFELASVEVGPPGDGEIQVKNLWMSVDPYMRGRMTDRRSY
VPPFELGKVLQGGAIGEVTASNDPDFKPGDIVSTMFGWREVFNVSPKALAAAGMGAVTKI
DTHGLPPQTFLGIAGMPGLTAYVGLLKIAALKEGDVVFVSAAAGAVGQVVCQIAKIKGHT
VIGSAGGPEKVAFLKSIGVDHVIDYKASPDVVAELGKAAPKGIDVYFDNVGGVHLEAAID
SARPFARFALCGMISQYNETGKPTGPANIIQAVGKSLRLEGFIVSNHYDMAPQFIQDMAG
WISSGQMKWNETVEEGVDRAPDAFIKLFKGENLGKMLVKLG
>tr|B0T5K7|B0T5K7_CAUSK Alcohol dehydrogenase zinc-binding domain protein OS=Caulobacter sp. (strain K31) GN=Caul_0428 PE=4 SV=1
MTLQSRDILLKSRPQGMPTADNFEAVTVTVPDPGPGQVQVRNLWMTVDPYMRGRMVDRPS
YVPPFQLGQALLGGAIGEVTASGDERFKPGDLVQSMWGWREAFTQPADTLTAVNTHGLPP
QALLGVAGMPGLTAYVGLTKVAQAKAGETVFVSAASGAVGSVVCQIAKIKGCTVIGSAGG
PEKIAFLKEIGVDVAIDYKAEPDLAAALAKAAPQGIDVYFDNVGGEHLEAALAVANRFAR
LAICGMISAYNSDQPPAAPRNLGLVIGKCLRIEGFIVGNHWDLMPEYVGQLAAWVAEGKV
VWKETVVDGVEAAPEAFLKLFKGENLGKMLVKLG
>tr|B0UMW8|B0UMW8_METS4 Alcohol dehydrogenase zinc-binding domain protein OS=Methylobacterium sp. (strain 4-46) GN=M446_4455 PE=4 SV=1
MSDLNRRIVLAARPHGEPNPAHFRLERGAVPVPREGEVLLRNRYLSLDPYMRGRMSAAKS
YAKPVEINEVMVGGTVAEVVASHNPGFAAGDTVLAYGGWQDFAVSDGRGLRKLDPAVAPV
TTALGILGMPGMTAYTGLLTIGAPKPGETVVVAAATGPVGSLVGQIAKLKGARAVGIAGG
PDKCRHLTEELGFDAAIDHRSADLPGALAAACPNGIDVYFENVGGAVFDAVLPLLNDFAR
IPVCGLVANYNMTELPPGPDRVPALMRATLSKRLTFRGFIVWDFADQEPAFLRDVAEWLR
DGRIRYREDIVEGLEQAPEAFIGLLKGRNFGKLVVKL
>tr|B0V3Z8|B0V3Z8_ACIBY Putative dehydrogenase, with NAD(P)-binding and GroES-like domains OS=Acinetobacter baumannii (strain AYE) GN=p3ABAYE0015 PE=4 SV=1
MKTVINQRIVLAKRPVGEPKHSDFRIEQVELNELKQGEILLKTIYLSLDPYMRGRMSDAP
SYAAPVEIGEVMVGGTVSQVMASKNPKFKEGEWVLSGNGWQGYAISDGTACQSLGMQPEH
PSWALGILGMPGFTAYMGLLDIGQPKAGETLVVAAATGPVGATVGQIGKLKGCRVVGVAG
GAEKCHYAVQELGFDACINYHDENFAEQLQQAVPNGIDIYYENVGGKVFDAVWPLLNSAA
RVPVCGVVSQYNATEQAQGPDRLPGFISTLLRKRIRMQGFIIFDDYGNQYPEFNQQMSEW
LKDRKIKYKEHMVQGLDNTINAFNGMLKGKNFGKVVVKI
>tr|B1IS10|B1IS10_ECOLC Alcohol dehydrogenase zinc-binding domain protein OS=Escherichia coli (strain ATCC 8739 / DSM 1576 / Crooks) GN=EcolC_2210 PE=4 SV=1
MGQQKQRNRRWVLASRPHGAPVPENFRLEEDDVATPGEGQVLLRTVYLSLDPYMRGRMSD
EPSYSPPVDIGGVMVGGTVSRVVESNHPDYQPGDWVLGYSGWQDYDISSGDDLVKLGDHP
QNPSWSLGVLGMPGFTAYMGLLDIGQPKEGETLVVAAATGPVGATVGQIGKLKGCRVVGV
AGGAEKCRHAIEVLGFDVCLDHHADDFAEQLAKACPKGIDIYYENVGGKVFDAVLPLLNT
SARIPVCGLVSSYNATELPPGPDRLPLLMATVLKKRIRLQGFIIAQDYGHRIHEFQKEMG
QWVKEDKIHYREDITDGLENAPQTFIGLLKGKNFGKVVIRVAGDD
>tr|B1J5Q7|B1J5Q7_PSEPW Alcohol dehydrogenase zinc-binding domain protein OS=Pseudomonas putida (strain W619) GN=PputW619_1424 PE=4 SV=1
MTQNNRRFLLAKRPTGAVRRDDFTFETVPADAPGEGQIQVRNLYLSLDPAMRGWMNEGKS
YIPPVALGQVMRALGVGEVVASNHPDFKPGDHVSGALGVQDYFTGEPQGMHKIDPNLAPL
PRYLSALGMTGMTAYFALLDVGQPKEGDTVVISGAAGAVGSIVGQIAKIKGCRVVGIAGG
AQKCQYLKDELGFDGVIDYKAEDVLAGLKRECPKGVDVYFDNVGGEILDAVLTRINFKAR
IVICGAISQYNNKEAVKGPANYLALLVNRARMEGFVVMDHAKEYGKAAQEIAGWLASGKV
KSKEDVVEGLETFPETLLKLFSGENFGKLVLKV
>tr|B1K4F3|B1K4F3_BURCC Alcohol dehydrogenase zinc-binding domain protein OS=Burkholderia cenocepacia (strain MC0-3) GN=Bcenmc03_3719 PE=4 SV=1
MSTPVNRQLLLKTRPEGRVGRDHFSLVETPVPALADGEVLVRVLYLSMDPTNRVWMSDVP
QYLPPVAIGEVMRALGIGRVVASRHAGFAEGDLVQGLVGWQDYAVVPAEQVAQLVKLPAQ
SGLPLPTLLGACGMSGLTAYYGLTDIAPVQPGETLVVSAAAGSVGSIAGQIGKIHGARVV
GIAGGADKCRYLTETLGFDAAVDYKADDFRQQLKAATPDGVHVNFENVGGEVMRAVLSRM
VIGGRVALCGVISNYNSGRAADDVGVLISKRLTMRGFLILDYRKSREAVQTLAGWLRDGR
LKAEETVADGLENAPDVLNRLFDGDHRGKLVLRVDPDA
>tr|B1K5B2|B1K5B2_BURCC Alcohol dehydrogenase zinc-binding domain protein OS=Burkholderia cenocepacia (strain MC0-3) GN=Bcenmc03_5953 PE=4 SV=1
MPQSKTANRQIILNSRPVGAPTPDNFRAETADVPVPGPGQVLLRTVWLSLDPYMRGRMSD
APSYAPPAELGQPMVGGTVSRVVSSNLPAFREGDLVVAGAGWQDYALSDGRDLIPLGRDF
AHPSYALGVLGMPGFTAYTGLLKIGEPKAGETVVVAAASGAVGAVVGQIAKLKGCRVVGV
AGGADKCAYVTGTLGFDACVDHHDPAFAAKLKDACPNGIDVYFENVGGAVFDAVWPLLND
HARVPVCGIIAHYNDAAYDDKALSTGRDRVPALMGAILRKRIRVQGFIILDHYATGYAPF
LKDMSEWVAQGKVKTLEDVVPDLADAPQALIGLLAGKNFGKVVVRVGPDELA
>tr|B1KPV0|B1KPV0_SHEWM Alcohol dehydrogenase zinc-binding domain protein OS=Shewanella woodyi (strain ATCC 51908 / MS32) GN=Swoo_3364 PE=4 SV=1
MQAQQILLNSRPEGVPTPDNFKIASLSLPEVKEGEFLVKNLWMSVDPYMRGRMIDRESYI
APFNLGEVLDGGAIGEVIESRHAEFPVGSKVTSMLGWRSHYVTDGNEHTKLPDISLSESH
FLGVLGMPGMTAWTGLTRISELKAGETLFVSAASGAVGSIACQLGKLIGAKVIASVGSDE
KAAYLKSLGVDAVINYKTVSNLSEALKEAAQEGVDVYFENVGGEHLSAALDNMNDHGRIA
VCGMIAQYNDTVPTPGPSNLAMIIIKKLRVEGFIVFEHWAHYPEFAKEMGQWLTTGAVKA
EQTVYEGLENASTAFIGLFEGKNCGKMVVKLA
>tr|B1LFG7|B1LFG7_ECOSM Oxidoreductase, zinc-binding dehydrogenase family OS=Escherichia coli (strain SMS-3-5 / SECEC) GN=EcSMS35_1723 PE=4 SV=1
MGQQKQRNRRWVLASRPHGAPVPENFRLEEDDVATPGEGQVLLRTVYLSLDPYMRGRMSD
EPSYSPPVDIGGVMVGGTVSRVVESNHPDYQPGDWVLGYSGWQDYDISSGDDLVKLGDHP
QNPSWSLGVLGMPGFTAYMGLLDIGQPKEGETLVVAAATGPVGATVGQIGKLKGCRVVGV
AGGAEKCRHATEVLGFDVCLDHHADDFAEQLAKACPKGIDIYYENVGGKVFDAVLPLLNT
SARIPVCGLVSSYNATELPPGPDRLPLLMATVLKKRIRLQGFIIGQDYGHRIHEFQQEMG
QWVKEGKIHYREQITNGLENAPQTFIGLLNGKNFGKVVIRVADDD
>tr|B1LX06|B1LX06_METRJ Alcohol dehydrogenase zinc-binding domain protein OS=Methylobacterium radiotolerans (strain ATCC 27329 / DSM 1819 / JCM 2831) GN=Mrad2831_3736 PE=4 SV=1
MTTAMNRRIVLASRPHGEPRPENFRLEEVPVPQPGPGQVLLRTRWLSLDPYMRGRMSDAK
SYAAPVEIGAPITAETVGEVVASNHPDHAVGDLLTAFAGWQEYCVTDAKGSRKVDPAAAP
PSTALGVLGMPGMTAYTGLLNIGRPKFGETVVVAAAAGPVGSLVGQIAKIHGARAVGIAG
GPEKCRYLTEELGFDAAIDHRGSDLPGTLAAACPKGIDVYFENVGGAVFAAVLPLLNPFA
RIPVCGLVSAYNATEVPPGPDRLPGLMRSVLTNRLHIQGFIVWDFAEQAETFRKEVAGWI
QDGRVRYREDVVEGLENAPEAFIGLLKGRNFGKLVVRVS
>tr|B1VH67|B1VH67_CORU7 Putative oxidoreductase OS=Corynebacterium urealyticum (strain ATCC 43042 / DSM 7109) GN=cu1148 PE=4 SV=1
MVTAKQWVLASRPTGTPTMENFRLEQVELPDLAEGQILVENTVNTVDPYMRGRMNDVKSY
IPPFDLNKPMTGGAVGVVRESRSEKFQVGDTVSHPLGWQDIAIVDEGQAKPVDLNVAPAA
AYLGILGLTGLTAYVGLTRIAEIKEGDVVFVSGAAGAVGSAVGQFARHLGASRVIGSAGS
EEKVARLKELGFDAAINYREGDLAGQLRQAAPEGIDVYFDNVGGDHLEAAIARMNTFGRV
AMCGAIAQYNDTQPPTAPRNLALAIGKCLTLRGFVLGQYLDVAGEFRERMAPLIASGEVR
YDVTTRHGIEAMPGAFLELFTGGNTGKMVVQM
>tr|B1VYE2|B1VYE2_STRGG Putative oxidoreductase OS=Streptomyces griseus subsp. griseus (strain JCM 4626 / NBRC 13350) GN=SGR_5098 PE=4 SV=1
MSAALPTSSREWHLVARPHGWPRAEDFALREAEVAAPAEGRVLVRNTHFSVDPYMRGRMN
DVKSYTPPFKLDHPMDGGAVGEVIASNAEGFAVGDHVLHGLGWREIADVPAKHAVKVDPG
LAPLSAYLGVLGMTGLTAYAGLFDVASFQEGDAVFVSGAAGAVGSQVGQMAKLKGASRVI
GSAGSDEKVKLLTEEYGFDAAFNYKNGPVRDQLREAAPDGIDVYFDNVGGEHLEAAISSF
NVHGRATICGMIAQYNATEPTPGPSNMALIIGKRLRLTGMLVGDHADLQPQFVREVAGWL
ASGELKYRETTVEGIENGYDAFVGLLRGENTGKMIVSLV
>tr|B1VZJ4|B1VZJ4_STRGG Putative oxidoreductase OS=Streptomyces griseus subsp. griseus (strain JCM 4626 / NBRC 13350) GN=SGR_5290 PE=4 SV=1
MPQTARSVQQVSRPSGRPTGAEFRFVDGPVPAPGPGTALVENVLLSVDPYMRENMDGDWA
LAAPLEGRSIGRVTASRTHGLTEGDLVFHRQGWRTHAVVRPEEVRVLPQAPGVPAEAYLG
ILGGTGLTAYVALTRIARIEPGETVYVSAAAGGVGSAAGQLARLMGAGRVVGSAGSPAKV
RFLVEELGFDAAFDHREGRLAEQLAKAAPEGIDVYIDNVGGEHLEAAIGAMREYGRIAWC
GAIAQYDASEPPPAPRNLFDLVGKSIRLEGFLVRNHRDAQEELERLLLPALAAGTVIDRH
TVTEGFDGVVDAFLGMLDGRNTGKATVRVVAS
>tr|B1W4L7|B1W4L7_STRGG Putative dehydrogenase OS=Streptomyces griseus subsp. griseus (strain JCM 4626 / NBRC 13350) GN=SGR_6205 PE=4 SV=1
MPSSSPATYREVRLTRRPEGELTPDHLQVVTFPIPDPTPGQVLVRNTLMSVTAVMRTLMR
DETDLPVTGYAPDRPLWGPALGEVVAVNGSDAGLVPGDLVTHRHGWREYAVGDAAEFQRV
DPAELPDPAAHLSQGFTAWLGIVRGAQVRAGDTVFVSAAAGGVGTLAGQFARLRGAARVI
GSTSSERKARVLVEQLGYDAAVIRGAGSMEDQLRAAAPEGLDAVFDNVGGEQLSAALAVA
RRGARIALIGALDGQLSGGFRSVIEVDSGSLILRGITVRGLSGSDHLDALPEWTKEFGQG
LRDGTLTFPHVRVSGIDQAPRALCDLLEGRHIGAVLVEL
>tr|B1XDG0|B1XDG0_ECODH Predicted oxidoreductase, Zn-dependent and NAD(P)-binding OS=Escherichia coli (strain DH10B) GN=yncB PE=4 SV=1
MGQQKQRNRRWVLASRPHGAPVPENFRLEEDDVATPGEGQVLLRTVYLSLDPYMRGRMSD
EPSYSPPVDIGGVMVGGTVSRVVESNHPDYQSGDWVLGYSGWQDYDISSGDDLVKLGDHP
QNPSWSLGVLGMPGFTAYMGLLDIGQPKEGETLVVAAATGPVGATVGQIGKLKGCRVVGV
AGGAEKCRHATEVLGFDVCLDHHADDFAEQLAKACPKGIDIYYENVGGKVFDAVLPLLNT
SARIPVCGLVSSYNATELPPGPDRLPLLMATVLKKRIRLQGFIIAQDYGHRIHEFQREMG
QWVKEDKIHYREEITDGLENAPQTFIGLLKGKNFGKVVIRVAGDD
>tr|B1YL47|B1YL47_EXIS2 Alcohol dehydrogenase zinc-binding domain protein OS=Exiguobacterium sibiricum (strain DSM 17290 / JCM 13490 / 255-15) GN=Exig_0798 PE=4 SV=1
MSEQQIVLASRPEGRPTRDTFRYETIELDALKADQVLVETLYISVDPYMRGRMNDARSYS
QPFDLDAPIQGGVVARVVESTSDLLTVGDTVVGMLDWATKSVVDAKQVRKIDATLAPVST
ALGVLGMTGMTAYFGLLDIGNPQSGETVVVSAAAGAVGSIVGQIAKIKGARVVGIAGSAE
KIQYLKEELGFDEVINYKTEQIGEALDRTCPDGIDVYFENVGGAIGDAVLDRLNPFARIP
VCGAISGYNEQADLGPRVQSKLIIARARMQGFLVGDYGKRFKEAAEQLGKWVSNGELKYE
ETIFEGFEQVPDAFLGLFDGSNTGKLLVKL
>tr|B1YRL9|B1YRL9_BURA4 Alcohol dehydrogenase zinc-binding domain protein OS=Burkholderia ambifaria (strain MC40-6) GN=BamMC406_1808 PE=4 SV=1
MNTVNRQILLVSRPQGAASADNFRLVETPLAPLAAGELRVRNHFLSLDPYMRGRMNDTKS
YAAPQPLNEVMIGATAGEVIESRHPDFAVGEHVVGQFGWQEYGTSNGGGLRKVDTSRVPL
SAWLGVTGMPGVTARVGLNRIIAPKAGETVVVSAASGAVGSVVGQLAKRAGCRAVGIAGG
PDKCRYVVDTLGFDACVDYKAGRLADDLAAATPDGVDGCFENVGGAVLDTTMARMNAFGR
IAVCGMIAGYDGVPAPLANPGLILRSRLTMQGFIVFEHPDAWPPALAELGELVATKRLHY
RESIAHGLERAPDAFLGLLKGRNFGKQLVQLV
>tr|B1YWP4|B1YWP4_BURA4 Alcohol dehydrogenase zinc-binding domain protein OS=Burkholderia ambifaria (strain MC40-6) GN=BamMC406_4293 PE=4 SV=1
MPQTKTANRRIVLNARPVGAPTPNDFRTETADVPVPGAGQVLLRTVWLSLDPYMRGRMSD
APSYAPPVGLGDVMVGGTISRVVASNLPAYREGDLVVAGGGWQDYALSDGSDLIALGRDF
AHPSYALGVLGMPGFTAYTGLLKIGEPKAGETVVVAAASGAVGSVVGQIAKLKGCRVVGV
AGGADKVAYVKDTLGFDACIDHRDPQFAAKLKEACPNGIDVYFENVGGAVFDAVWPLLND
HARVPVCGIIAHYNDAAYDDTAVSSGRDRVPALMGTILRKRIRMQGFIILDHYATGYAPF
LKEMSEWVAQGKVKTLEDVIPDLADAPNALIGLLAGKNFGKVVVRVGPDELA
>tr|B1Z0Z4|B1Z0Z4_BURA4 Alcohol dehydrogenase zinc-binding domain protein OS=Burkholderia ambifaria (strain MC40-6) GN=BamMC406_3707 PE=4 SV=1
MSTPVNRQLLLKTRPDGRVGREHFSLVETPVPALADGEVLVRVLYLSMDPTNRVWMSDVP
QYLPPVAIGEVMRALGIGRVVASRHAGFAEGDLVQGLVGWQDYAVVAADQAAQLVKLPAQ
SGLPLPTLLGACGMSGLTAYYGLTDIAPVQPGETLVVSAAAGSVGSIAGQIGKIHGARVV
GIAGGADKCRYLTETLGFDAAVDYKADDFREQLKAATPDGVHVNFENVGGEVMRAVLSRM
VIGGRVALCGVISNYNSGRAADDVGVLISKRITMRGFLILDYRKSREAVQTLAGWLRDGR
LKAEETVADGLENAPDVLNRLFDGDHRGKLVLRVDPDA
>tr|B1Z7D1|B1Z7D1_METPB Alcohol dehydrogenase zinc-binding domain protein OS=Methylobacterium populi (strain ATCC BAA-705 / NCIMB 13946 / BJ001) GN=Mpop_2201 PE=4 SV=1
MAVVNRRIVLAARPHGEPKPEHFRLEEGRTPAPQPGEVLLRTRWLSLDPYMRGRMSAAKS
YAKPVEIGEVMVGQTVSEVVASENPAFAEGDLVLANAGWQEFTVSDGSGLRRIDPADGAP
SQFLGILGMPGMTAYTGLLEIGRPQPKETVVVAAAAGPVGSLVGQIARIKGARAVGIAGG
AEKCAYLTETLGFDAAVDHRANDFPDALARACPDGIDVYFENVGGAVFDAVLPLLNDFAR
VPVCGLVAGYNLSELPSGPDRSPVLMRAILTKRLTLRGFIVRDFAAMQDDFLRDVGGWLR
AGRVKAREDVVEGLENAPAAFAGMLKGANFGKLVVKVA
>tr|B2FN52|B2FN52_STRMK Putative zinc-binding dehydrogenase/oxidoreductase OS=Stenotrophomonas maltophilia (strain K279a) GN=Smlt3347 PE=4 SV=1
MSDSLATSRIVLASRPQGAPSAANFRLEQAALPALGDGEVLLRNRYLSLDPYMRGRMDEG
PSYAAPVAVGAVMEGQTVAEVLQSNAEGVTTGELVLAPGGWQTHAVLPAKALGRRLDPAG
LPLSTALGVYGMPGFTAYSSLHEIARLKPGETLVVAAATGPVGATVAQLAKLQGARVVAI
AGGEAKRAYLQTLGVDVALDHRAADFAEQLRAAVPAGIDVYFENVGGHVLDAVLPLLNDF
ARIPVCGTIATYNERGIEQPGPDRLPALFSQILRQRLTVRGFIVHDFNHLWPDFEREMRQ
WLREGRIQYREDVVEGLENAPEAFFGLLQGRNFGKLVVKLD
>tr|B2GJB4|B2GJB4_KOCRD Oxidoreductase OS=Kocuria rhizophila (strain ATCC 9341 / DSM 348 / NBRC 12708 / DC2201) GN=KRH_23150 PE=4 SV=1
MATNDSISTQIQLVSRPEGWPEPENFRTETVELPELQDGQVRVRNEFISVDPYMRGRMRD
EKSYVPPFALNETMTGGAVGRVVESRSEKLPEGTPVLHQYGWRDLAQGSADEFTAIQELP
DTPLSVYLGILGMTGMTAYTGLTRIAGLKEGDRVFVSGAAGAVGSAAGQIAKQLGASYVI
GSAGSDEKAKLLTEKYGFDAVLNYKDAPIREQLAKAVGEDGVDVYYDNVGGDHLEAALDV
LNRHGRVAVCGAISQYNSTERPCGPDNMGNIIKNSLMLEGFTMGDHWDVTEEYTSRMTEW
FTSGKIAYDETVVEGLDHAVDAFIDMMKGANTGKMVVKI
>tr|B2HE63|B2HE63_MYCMM Conserved hypothetical NADP-dependent oxidoreductase OS=Mycobacterium marinum (strain ATCC BAA-535 / M) GN=MMAR_2903 PE=4 SV=1
MPDRNRRFLLRERPTGRIGPNTFELSEAPIPEIGDGEALVRVTWISLDPTNRGWINDMPS
YLPPVGIGEVMRAAGLGEVVESRNPNYPVGLTVQGLVGWQDYAVVSDTTPLFPVEVADGV
SPSAYLGALGMTGLTAWIGMREIAKPRPGETVVVSAAAGAVGSVAGQLAKADGARVVGIA
GGPQKCALLTEQLGFDAAVDHRADDWAAQLVAATPNGIDVDFENVGGDIMDAIFARLNVR
ARVALCGLISGYNSADPPPGPRAFGNLLVQRATLQGFIILDHLGRAAEATAEIAGLIAQG
KLTPLETVVTGFEQLPTAINMLFDGTNVGKLVVRTSE
>tr|B2HGM4|B2HGM4_MYCMM Conserved hypothetical NADP-dependent oxidoreductase OS=Mycobacterium marinum (strain ATCC BAA-535 / M) GN=MMAR_1558 PE=4 SV=1
MTLVNTVCRLAARPIGLPKPSDWEVADEPVGGPADGEFLVRVEYLSVDPAMRTWMNAGRS
YVAPVQIGEVMRAGGIGRVIDSRHPDFAAGDEVYGMFGVQRYAHSDGSGVTRVDTTLAPA
PVHLGALGISGITAYFGLLDVGRPQPGQTVVVSGAAGSVGSIVGQVARIVGCRAIGIAGG
EQKCRWLVEELGFDAAIDYQAGDLRRQLKMHAPNGIDVFFDNVGGEVLEAGLSRLARGAR
VVICGAISQYNAAGELHGPANYMQLLVARASMTGFVVFDYADRYGEAVGQLANWLASGEL
RAREQVVAGDVGDFPEVLLALFRGENTGKLVLALR
>tr|B2HNY8|B2HNY8_MYCMM Putative uncharacterized protein OS=Mycobacterium marinum (strain ATCC BAA-535 / M) GN=MMAR_0566 PE=4 SV=1
MSDLLNSQIVLRRRPSGLVQPGDTMLVTMPAPEPADGEALLRTTYVGIDAAARTWLDDQP
GYLPPVRLGEVIRAAGIGEVVESRCDAYAVGDVVTTLTGFQEYVIIRDDVFSTPIPGEDD
QLAIMSVYGPTGATAYFGMTDIGRPQPGETVVVSAAAGATGSIAGQIAKIAGARVVGIAG
GREKCRAVVENFGFDACIDYKNDDLDAALKAHCPRRVDVYFDNVGGPILDAVLGRLAPKA
RVVLCGVISSYLTGEHPGPANYVNLLSKTALMQGFNALDQWGRFDEAFANLRKWEAEGRL
KHRQTVYEGIDSCVDALNGLFTGANIGKTLVKLGEPSSG
>tr|B2IZM9|B2IZM9_NOSP7 Alcohol dehydrogenase, zinc-binding domain protein OS=Nostoc punctiforme (strain ATCC 29133 / PCC 73102) GN=Npun_F1458 PE=4 SV=1
MSDLMNKQIILKSRPVGEPKESDFALVETPTPEPGEGEILSRTIYLSLDPYMRGRLSASE
SYAASVELNSAIVGGTVSQVVKSNHPQFQVGDFILSNNGWQTYAVSKAETLRKLDPTQAP
LSYSLGVLGMPGLTAYAALLDIGQPKEGETVVVSAASGAVGAVAGQIAKIKGARVVGIVG
SDDKRDYIVKELGFDVGINRKTQELDSALKEAAPNGIDVYYDNTAGVILETVLQQINLGA
RIPLVGLISEYNATSTPSGPNLMPLLVKRALIKGFLVTDYQHRFNDFLRDVSGWLQSGQL
KYKEDVVMGLENAPHAFIGLLRGDNFGKLIVKVNDDPTAK
>tr|B2JAV4|B2JAV4_NOSP7 Alcohol dehydrogenase, zinc-binding domain protein OS=Nostoc punctiforme (strain ATCC 29133 / PCC 73102) GN=Npun_AR200 PE=4 SV=1
MTRAINRQFLLAARPVGDIKESDFEYREEPIPSPKDDEVLVRTIYLSLDPTNRIWMSDME
QYMPPVEIGEVMRGGIIGVVEESKNPNFKKGDLVSGLLGWQDYAIALGSSGFSLTRLPNP
LPCPLNAFTGPLGATGFTAYFGLLDIGQPKVGETVVVSAAGGAVGSIVGQIAKIKGCRVV
GITGSDEKCRWLTEELGFDAAINYKTGDLEKALAQACPNGIDVYFDNVGGIILDAVLTKI
NLRARLPLCGLISTYNASKPVPGPYNYSQILMKRALVQGFIILDYIPRFHEAIAEIGKWL
NQGQIKYALEIVEGLENAPKAILKLFDGNKKGKLVIKVSNEPT
>tr|B2JGP1|B2JGP1_BURP8 Alcohol dehydrogenase zinc-binding domain protein OS=Burkholderia phymatum (strain DSM 17167 / STM815) GN=Bphy_1037 PE=4 SV=1
MSQLNRQILLASRPQGAASADNFKLVETPLAPLAEGEVRVRNHYLSLDPYMRGRMSDARS
YAAPQPLNEVMIGGTAGEVVESKNAAFKPGDKVVGMSGWQEFGTSDGKGLQKVDDTHVPL
SAYLGPVGMPGVTAWYGLNNIIAPKAGETVVVSAASGAVGSVVGQLAKQAGARAVGIAGG
SEKCRYVVETLGFDACVDYKAGNLYQDLKAATPDGVDGCFENVGGEGLDATLARMNAHGR
IALCGFIAGYDGAPIPLRHPALLLTQRLLVQGFIVTEHMDVWPRALKELGTLVAQKKLHY
RETIAQGLEHAPEAFLGMLKGRNFGKQLVKLI
>tr|B2STY7|B2STY7_XANOP Quinone oxidoreductase OS=Xanthomonas oryzae pv. oryzae (strain PXO99A) GN=PXO_03275 PE=4 SV=1
MTSLTNRRIVLASRPQGEPSADNFRIEDIAVPPTGHDQILVRNRFLSLDPYMRGRMDDGP
SYVAPVAIDALMEGGTVGEVIESNHADYHPGDLLVLPGGWQTHSLLTPKTPLRKLPQDDG
LPPSTALGVYGMPGFTAYAGLHEIGKPQSGETLVVAAASGPVGATVAQLARLQGLRVVAI
AGGEEKVRYLRDTLRVDVALDHRADDFAEQLRAATPDGIDIYFENVGGKVFDAVLPQLND
FARIPVCGVIATYNSRGQVLPGPDRLPEFIGQLLRKRLTVRGFIQHDVIRLMPAFLREMG
QWLREDKIQYREHVLHGLDSAPQGLVDVLRGKNFGKAVVALD
>tr|B2T430|B2T430_BURPP Alcohol dehydrogenase zinc-binding domain protein OS=Burkholderia phytofirmans (strain DSM 17436 / PsJN) GN=Bphyt_1933 PE=4 SV=1
MPQINRQLVLASRPQGAVTPDNFRLVETPLAPLADGELRVRNHYLSLDPYMRGRMNDSKS
YAAPQPLDEVMIGGTVGEVVESKNPKFAVGDKVVAMFGWQEYGTSNGTGVQKVDDTHVPL
SAYLGPVGMPGVTAWYGLNRIIVPKAGETVVVSAASGAVGSVVGQLAKLAGARAVGIAGG
ADKCRYVTETLGFDACVDYKAGNLYQDLKAVTPNGVDGYFENVGGAVLDATLARMNAFGR
IALCGFIAGYDGEPVPLKHPSLILTQRLLVQGFIVSEHMDVWPEALKQLGTLVAQKKLAY
RESIAQGLEAAPEAFIGLLKGKNFGKQLVKLI
>tr|B2T5C2|B2T5C2_BURPP Alcohol dehydrogenase zinc-binding domain protein OS=Burkholderia phytofirmans (strain DSM 17436 / PsJN) GN=Bphyt_2386 PE=4 SV=1
MNAPYSNRQWFYVKRPTSRVGSEHYELRESEISGPLAANEVVVRARYISVDPYIRIQQHE
RNTYDVPHPLGIVQRSGVVGEVVESASPLFAKGDWVSAYSGWQLYARCHQSELTKLDPAS
APVSTALGVLGMPGRIAWFGLMEAGRPRPGDTLVVSGAAGAVGSLVAQFGKKAGCKVVGI
AGGPDKCRFLLDELKLDRAVDYREHKTHKDLTSTLIEATGGVDVYFDNVGGPITDAVIPL
IKRRARIVICGAISQYDGGLDTPDMGPRFLQHMLFQRATIQGVLARDYINRMDEMVAQVA
PWVKSGEIVFKETFVDGFEQLPAALNSLFEGGNIGKLLVRV
>tr|B2U1K1|B2U1K1_SHIB3 Oxidoreductase, zinc-binding dehydrogenase family OS=Shigella boydii serotype 18 (strain CDC 3083-94 / BS512) GN=SbBS512_E1719 PE=4 SV=1
MGQQKQRNRRWVLASRPHGAPVPENFRLEEDDVATPGEGQVLLRTVYLSLDPYMRGRMSD
EPSYSPPVDIGGVMVGGTVSHVVESNHPDYQPGDWVLGYSGWQDYDISSGDDLVKLGDHP
QNPSWSLGVLGMPGFTAYMGLLDIGQPKEGETLVVAAATGPVGATVGQIGKLKGCRVVGG
AGGAEKCRHAIEVLGFDVCLDHHAGDFAEQLVKACPKGIDIYYENVGGKVFDAVLPLLNT
SARIPVCGLVSSYNATELPPGPDRLPLLMATVLKKRIRLQGFIIAQDYGHRIHEFQKEMG
QWVKEDKIHYHEDITDGLENAPQTFIGLLKGKNFGKVVIRVAGDD
>tr|B2UC08|B2UC08_RALPJ Alcohol dehydrogenase zinc-binding domain protein OS=Ralstonia pickettii (strain 12J) GN=Rpic_1440 PE=4 SV=1
MSKTYQRIVLASRPQGAVTPDNFRLETVDIPELQDGQVLVRNHFLSLDPYMRGRMNDSKS
YAQPQPLDEVMIGGTVGVVEASKNPSFAVGDNVVGMFGWQEMGVSDGRGIQKVDTRHIPL
SAYLGSVGMPGVTAWYGLNKIMLPKPGQTVAVSAASGAVGSVVGQLAKLKGCRVVGFAGG
KDKCDYVVNELGFDACIDYKAASDAKELYKMLKEATPDGIDSYFENVGGAILDAVLSRMN
AFGRIAMCGMIAGYDGQPLPLQNPQLILVSRLTIEGFIVSEHMDVWPEALRELGGFVAQG
KLKFRESVAQGLASAPEAFMGLLKGKNFGKQLVKLV
>tr|B2VBU1|B2VBU1_ERWT9 Putative zinc-binding dehydrogenase OS=Erwinia tasmaniensis (strain DSM 17950 / Et1/99) GN=ETA_22680 PE=4 SV=1
MPQDKQTNRRLLLASRPHGAPTAANFRLESQPVPEPDAGQVLLRTVWLSLDPYMRGRMSD
APSYVPPVALNEVMCGGTVAVVERSEHPDFCVGDWVVSGSSWQDFALSDGRDLIKLSGPV
LEHPSWALGMLGMPGFTAYMGLLDIGNPQPGETVVVAAATGAVGSLVGQIAKLKGCHVVG
IAGGAEKCRYAEQVLGFDRCLDHREDNLAENLSRHCADGIDVYFESVGGKVFNSVLPLMN
TKGRIPVCGLIADYNSSGIADGPDRLPLLQSAILRKRLRIEGFIINQDYGQRFDEFFNQM
SRWVAEERLVFREDIVDGLDNAPEALIGMLEGKNFGKVVVRVAQDKPDLKR
>tr|B3DYJ6|B3DYJ6_METI4 Putative NADP-dependent oxidoreductase OS=Methylacidiphilum infernorum (isolate V4) GN=Minf_1990 PE=4 SV=1
MKNKQIILVKKPEGMIDESHFAAVFTDVPAPKDGEVLVKNRYVSIDPYLRLLTEEPATFS
RGVQVGSRMESWSVGEVLESKSDAFKPSQFVVGYLGWQEYGLSEARDLRRIDPSLAPLPA
FLGVLGMPGITAYFGIFRYGKPQAGQTVLISAASGTVGMTAGQLAKMHSCRVIGIAETEE
KCRYLVEELHFDRAINISQRSLIEGLKEDAPEGIDLYYDNVGGETLDNALLFLRKNSRVV
ICGMISQYNVKTPYALKNFERLHSARATLKGFIVADLMSQWPEALSKLERWVKEKKLKHK
ENIFHGLENAPKALHSIFTEAPIGKTVVEV
>tr|B3QFD7|B3QFD7_RHOPT Alcohol dehydrogenase zinc-binding domain protein OS=Rhodopseudomonas palustris (strain TIE-1) GN=Rpal_2496 PE=4 SV=1
MPKGQRIVLASRPVGEPTPQNFRLEEFDVPAPGEGQVLLRTIWLSLDPYMRGRMSDGPSY
AQPVPVGGVMEGGTVCEVIDSKSPGFAKGDIVLAHSGWATHAIADAKPLRKIDPALGPIS
TAVGVLGMPGMTAYTGLLDIGQPKEGETVVVAAASGAVGSAVGQIAKVKGARAIGIAGGK
DKCDYVKQELGFDDCLDHRDPDLAAKLKAACPNGIDVYFENVGGEVFEAVFPLLNAFARI
PVCGLIAQYNAFETPPTPKWATALMRHVLTKRLTIRGFIVSDFAGRRQEFLREMSGWVRD
GKVKYREHVTDDLENAPEAFMGLLKGANFGKQLVRVGPERA
>tr|B3R540|B3R540_CUPTR Putative NADP-dependent Zn-binding oxidoreductases, putative GroES-like domain OS=Cupriavidus taiwanensis (strain R1 / LMG 19424) GN=RALTA_A1474 PE=4 SV=1
MSNTFKRIVLASRPEGAVTAANFRLEEVPVPQIADGQVLVRNHYLSLDPYMRGRMNESKS
YAAPQPLNEVMIGGTVGEVVESKNSKFKPGDKVVGMFGWQEMGVSDGTGLQPVDTTHIPL
SAYLGAVGMPGVTAWYGLNKIIQPKAGKTIAVSAASGAVGSVVGQLAKLAGCRAVGFAGG
KDKCDYVVNELGFDACIDYKAAKDPKELYTMLKEATPDGIDGYFENVGGEIFDAVLSRMN
AFGRIALCGMIAGYDGQPLPLKNPQLILVSRLTIEGFIVSEHMEVWPQALKELGTAVAQG
KLKFRESIAEGLASAPEAFIGLLKGKNFGKQLVKLV
>tr|B4EJM7|B4EJM7_BURCJ Putative dehydrogenase, zinc-binding subunit OS=Burkholderia cepacia (strain J2315 / LMG 16656) GN=BceJ2315_49850 PE=4 SV=1
MPQSKTANRQIILNSRPVGAPTPDNFRAETSDVPVPGPGQVLLRTVWLSLDPYMRGRMSD
APSYAPPAELGQPMVGGTVSRVVSSNLPAFREGDLVVAGAGWQDYALSDGRDLIPLGRDF
AHPSYALGVLGMPGFTAYTGLLKIGEPKAGETVVVAAASGAVGAVVGQIAKLKGCRVVGV
AGGADKCAYVTGTLGFDACVDHHDPAFAAKLKDACPNGIDVYFENVGGAVFDAVWPLLND
HARVPVCGIIAHYNDAAYDDKALSTGRDRVPALMGAILRKRIRVQGFIILDHYASGYAPF
LKDMSEWVAQGKVKTLEDVVPDLADAPQALIGLLAGKNFGKVVVRVGPDELA
>tr|B4EMP2|B4EMP2_BURCJ Putative zinc-binding oxidoreductase OS=Burkholderia cepacia (strain J2315 / LMG 16656) GN=BceJ2315_42970 PE=4 SV=1
MSTPVNRQLLLKTRPEGRVGRDHFSLVETPVPALADGEVLVRVLYLSMDPTNRVWMSDVP
QYLPPVAIGEVMRALGIGRVVASRHAGFAEGDLVQGLVGWQDYAVVPAEQAAQLVKLPAQ
SGLPLPTLLGACGMSGLTAYYGLTDIAPVQPGETLVVSAAAGSVGSIAGQIGKIHGARVV
GIAGGADKCRYLTDTLGFDAAVDYKADDFRQQLKAATPDGVHVNFENVGGEVMRAVLSRM
VIGGRVALCGVISNYNSGRAADDVGVLISKRLTMRGFLILDYRKSREAVQTLAGWLRDGR
LKAEETVADGLENAPDVLNRLFDGDHRGKLVLRVDPHA
>tr|B4RAY2|B4RAY2_PHEZH Zinc-containing alcohol dehydrogenase superfamily OS=Phenylobacterium zucineum (strain HLK1) GN=PHZ_c1622 PE=4 SV=1
MSETNRQFVLAELPQGHLTPAHFRLVEGERPTAGPGEVVVRTRYVSLDAANRAWMQGATY
RSALAAGDVMAGGALAEVVESNAPELAPGDLVFADTGWQDYAALPARRLSKLPKLEPMTH
LLSVYGVAGLTAYFGLLECGRPQAGETVVVSAAAGSVGSIVGQIARIQGCRVIGIAGGAE
KGRWLTDELGFDAAVDYKAADFKRQLREAVGEGIDVYFDNVGGEVFEACLFGMKTFGRIA
CCGAVSQYDGEAPRHGPRGVPGLIVTKRLTLRGFIVSDFDDRREAALADLQAWVGAGKLK
VQEDVIDGFENLPQALVGLLHGENRGKRMVRV
>tr|B4RDK4|B4RDK4_PHEZH Alcohol dehydrogenase, zinc-containing OS=Phenylobacterium zucineum (strain HLK1) GN=PHZ_c1983 PE=4 SV=1
MTAAREIRLKSRPSGVPTHDNFELATVELPDPGPGEVQVKNLWMTVDPYMRGRMNDVKSY
VPPFQLGEALQGGAIGEVAVSNDPSLKPGDLVLSMLGWRERFNAPAGALQKIDPQGLPPQ
AFLGVAGMPGLTAYAGLLRVAGLKDGDVVFVSGAAGAVGSLVCQIAKAKGHTVIGSAGGP
EKVAFLKEIGVDHAIDYKAEKDLTAALARAAPNGIDVYFDNVGGDHLEAALNAARPFARF
AECGMISMYNSTEPPAGPRNIIQVVGKQIRIQGFIVSSHADMQADFQRDLAGWVREGKVK
WKETVFEGIERAPDAFLGLFKGENLGKMLVKLA
>tr|B4S067|B4S067_ALTMD Predicted NADP-dependent oxidoreductase OS=Alteromonas macleodii (strain DSM 17117 / Deep ecotype) GN=MADE_03835 PE=4 SV=1
MSTYKAITLVQRPHDRKIGPHLFETKELEVPTPKDGQILIKQTHMSLDPAMLGWMSEDRE
SYIPPVELGDVMRSSGVGEVVESKNPDFSVGDKVMGMTGWSEYVLSDGSGFNKLQDGVTE
EMALCVFALPGLTATTGLYNFGEPKEGETLIVTGAAGSVGSMVGQLAKADGLRVIGVVGS
EEKADWIVNELGFDGAVNYKTDDLEEKLTELTPDKIDVFFENTGGPIQHHIVNRMNTHGR
IVVCGMIADYQADNPSPGPNWIPLIKKRINIRGFAMPDHWGEIPKILEKLTPYVQQGKIK
YRAHTIEGLDNAEKGLNMLFEGKNTGKMIVKL
>tr|B4SQE2|B4SQE2_STRM5 Alcohol dehydrogenase zinc-binding domain protein OS=Stenotrophomonas maltophilia (strain R551-3) GN=Smal_2773 PE=4 SV=1
MSDPSTTSRIVLASRPQGAPSAANFRLEQVALPSLADGEVLLRNRYLSLDPYMRGRMDEG
PSYAAPVAVGAVMEGQTVAEVLQSNAEGVAAGDLVLAPGGWQTHAVLPAKALGRRLDPAG
LPLSTALGVYGMPGFTAYSSLHEIARLKPGETLVVAAATGPVGATVAQLAKLQGARVVAI
AGGEAKRAYLQTLGVDVALDHRAADFAATLRAAVPRGIDVYFENVGGHVLDAVLPLLNDF
ARIPVCGTIATYNERGVEQPGPDRLPALFSQILRQRLTVRGFIVHDFNHLWPDFEREMPQ
WLRDGRIQYREDVVEGLENAPEAFFGLLQGRNFGKLVVKLD
>tr|B4T5X8|B4T5X8_SALNS Putative NADP-dependent oxidoreductase yncb OS=Salmonella newport (strain SL254) GN=SNSL254_A1704 PE=4 SV=1
MKQQTNRNRRWVLASRPHGAPQMDNFRLEEDDVATPGEGQVLLRTVFLSLDPYMRGRMSD
EPSYAPPVEPGCVMVGGTVSRVVASNHPDYRPDEWVLSYNGWQDYDISDGEGLVKLGDNP
QHPSWSLGVLGMPGFTAYMGLLDIGQPKEGETLVVAAATGPVGATVGQIGKLKGCRVVGI
AGGAEKCRHATDVLGFDLCLDHHADNFPQQLAQACPQGIDIYYENVGGKVFDAVLPLLNT
SARIPLCGLVSGYNATALPDGPDRLPLLMATLLKKRIRLQGFIINQDYGHRIHEFQQEMG
RWIKEGKIHYREQITDGLENAPEAFMGLLAGKNFGKVVIRLADDA
>tr|B4TIL2|B4TIL2_SALHS Putative NADP-dependent oxidoreductase yncb OS=Salmonella heidelberg (strain SL476) GN=SeHA_C1769 PE=4 SV=1
MKQQTNRNRRWVLASRPHGAPQMDNFRLEEDDVATPGEGQVLLRTVFLSLDPYMRGRMSD
EPSYAPPVEPGCVMVGGTVSRVVASNHPDYRPDEWVLSYNGWQDYDISDGEGLVKLGDNP
QHPSWSLGILGMPGFTAYMGLLDIGQPKEGETLVVAAATGPVGATVGQIGKLKGCRVVGI
AGGAEKCRHATDVLGFDLCLDHHADNFPQQLAQACPQGIDIYYENVGGKVFDAVLPLLNT
SARIPLCGLVSGYNATALPDGPDRLPLLMATLLKKRIRLQGFIINQDYGHRIHEFQQEMG
RWIKEGKIHYREQITDGLENAPEAFMGLLAGKNFGKVVIRLADDA
>tr|B4TW38|B4TW38_SALSV Putative NADP-dependent oxidoreductase yncb OS=Salmonella schwarzengrund (strain CVM19633) GN=SeSA_A1707 PE=4 SV=1
MKQQTNRNRRWVLASRPHGAPQMDNFRLEEDDVATPGEGQVLLRTVFLSLDPYMRGRMSD
EPSYAPPVEPGCVMVGGTVSRVVASNHPDYRPDEWVLSYNGWQDYDISDGEGLVKLGDNP
QHPSWSLGILGMPGFTAYMGLLDIGQPKEGETLVVAAATGPVGATVGQIGKLKGCRVVGI
AGGAEKCRHATDVLGFDLCLDHHADNFPQQLAQACPQGIDIYYENVGGKVFDAVLPLLNT
SARIPLCGLVSGYNATALPDGPDRLPLLMATLLKKRIRLQGFIINQDYGHRIHEFQQEMG
RWIKEGKIHYREQITDGLENAPEAFMGLLAGKNFGKVVIRLADDA
>tr|B4UMT3|B4UMT3_ANASK Alcohol dehydrogenase zinc-binding domain protein OS=Anaeromyxobacter sp. (strain K) GN=AnaeK_3312 PE=4 SV=1
MSQRPAINRRIVLAARPRGAPTAQDFRLEQVPVPAPAAGQVLLRTVYLSLDPYMRGRMSE
GPSYAPPLELGETMVGGTVSRVVASRHPGFREGELVVGATGWQDCALSDGEGLMPIRDLA
HPSYALGVLGMPGFTAYHGMLNIGEPRPGETVVVAAASGAVGAVVGQIARLRGARVIGIA
GGAEKRRYVTEELGFDACLDRRDPGLAQQLAAACPDGIDVYFENVGGAVLDAVLPLLREG
ARVPVCGGIAHYNDAAPPPGPDRLPMLMALVLRKRLRLQGFIILDHYADGYAPFLRDMSA
WVAEGKVKLREDVVVGLENAPAAFIGLLEGKNFGKVVVRVAD
>tr|B5BJB8|B5BJB8_SALPK Putative NADP-dependent oxidoreductase OS=Salmonella paratyphi A (strain AKU_12601) GN=SSPA1187 PE=4 SV=1
MMDYARHEENRMKQQTNRNRRWVLASRPHGAPQMDNFRLEEDDVATPGEGQVLLRTVFLS
LDPYMRGRMSDEPSYAPPVEPGCVMVGGTVSRVVASNHPDYRPDEWVLSYNGWQDYDISD
GEGLVKLGDNPQHPSWSLGVLGMPGFTAYMGLLDIGQPKEGETLVVAAATGPVGATVGQI
GKLKGCRVVGIAGGAEKCRHATDVLGFDLCLDHHADNFPQQLAQACPQGIDIYYENVGGK
VFDAVLPLLNTSARIPLCGLVSGYNATTLPDGPDRLPLLMATLLKKRIRLQGFIINQDYG
HRIHEFQQEMGRWIKEGKIHYREQITDGLENAPEAFIGLLAGKNFGKVVIRLADDA
>tr|B5F5U0|B5F5U0_SALA4 Putative NADP-dependent oxidoreductase yncb OS=Salmonella agona (strain SL483) GN=SeAg_B1571 PE=4 SV=1
MKQQTNRNRRWVLASRPHGAPQMDNFRLEEDDVATPGEGQVLLRTVFLSLDPYMRGRMSD
EPSYAPPVEPGCVMVGGTVSRVVASNHPDYRPDEWVLSYNGWQDYDISDGEGLVKLGDNP
QHPSWSLGVLGMPGFTAYMGLLDIGQPKEGETLVVAAATGPVGATVGQIGKLKGCRVVGI
AGGAEKCRHATDVLGFDLCLDHHADNFPQQLAQACPQGIDIYYENVGGKVFDAVLPLLNT
SARIPLCGLVSGYNATALPDGPDRLPLLMATLLKKRIRLQGFIINQDYGHRIHEFQQEMG
RWIKEGKIHYREQITDGLENAPEAFMGLLAGKNFGKVVIRLADDA
>tr|B5FHH3|B5FHH3_SALDC Putative NADP-dependent oxidoreductase yncb OS=Salmonella dublin (strain CT_02021853) GN=SeD_A1752 PE=4 SV=1
MKQQTNRNRRWVLASRPHGAPQMDNFRLEEDDVATPGEGQVLLRTVFLSLDPYMRGRMSD
EPSYAPPVEPGCVMVGGTVSRVVASNHPDYRPDEWVLSYNGWQDYDISDGEGLVKLGDNP
QHPSWSLGILGMPGFTAYMGLLDIGQPKEGETLVVAAATGPVGATVGQIGKLKGCRVVGI
AGGAEKCRHATDVLGFDLCLDHHADNFPQQLAQACPQGIDIYYENVGGKVFDAVLPLLNT
SARIPLCGLVSGYNATALPDGPDRLPLLMATLLKKRIRLQGFIINQDYGHRIHEFQQEMG
RWIKEGKIHYREQITDGLENAPEAFMGLLAGKNFGKVVIRLADDA
>tr|B5QTL3|B5QTL3_SALEP Putative NADP-dependent oxidoreductase OS=Salmonella enteritidis PT4 (strain P125109) GN=yncB PE=4 SV=1
MMDYARHEENRMKQQTNRNRRWVLASRPHGAPQMDNFRLEEDDVATPGEGQVLLRTVFLS
LDPYMRGRMSDEPSYAPPVEPGCVMVGGTVSRVVASNHPDYRPDEWVLSYNGWQDYDISD
GEGLVKLGDNPQHPSWSLGILGMPGFTAYMGLLDIGQPKEGETLVVAAATGPVGATVGQI
GKLKGCRVVGIAGGAEKCRHATDVLGFDLCLDHHADNFPQQLAQACPQGIDIYYENVGGK
VFDAVLPLLNTSARIPLCGLVSGYNATALPDGPDRLPLLMATLLKKRIRLQGFIINQDYG
HRIHEFQQEMGRWIKEGKIHYREQITDGLENAPEAFMGLLAGKNFGKVVIRLADDA
>tr|B5RA92|B5RA92_SALG2 Putative NADP-dependent oxidoreductase OS=Salmonella gallinarum (strain 287/91 / NCTC 13346) GN=yncB PE=4 SV=1
MMDYARHEENRMKQQTNRNRRWVLASRPHGAPQMDNFRLEEDDVATPGEGQVLLRTVFLS
LDPYMRGRMSDEPSYAPPVEPGCVMVGGTVSRVVASNHPDYRPDEWVLSYNGWQDYDISD
GEGLVKLGDNPQHPSWSLGILGMPGFTAYMGLLDIGQPKEGETLVVAAATGPVGATVGQI
GKLKGCRVVGIAGGAEKCRHATDVLGFDLCLDHHADNFPQQLAQACPQGIDIYYENVGGK
VFDAVLPLLNTSARIPLCGLVSGYNATALPDGPDRLPLLMATLLKKRIRLQGFIINQDYG
HRIHEFQQEMGRWIKEGKIHYREQITDGLENAPEAFMGLLAGKNFGKVVIRLADDA
>tr|B5XWV6|B5XWV6_KLEP3 Oxidoreductase, zinc-binding dehydrogenase family OS=Klebsiella pneumoniae (strain 342) GN=KPK_2439 PE=4 SV=1
MTDQPQRHRRWVLASRPHGEPTAENFRLEESEVPTPGPGQVLLRTVFLSLDPYMRGRMSD
APSYSPPVAIGAVMVGGTVSRVVSSNHADYQPGDWVLGYSGWQDYELSDGNGLVKLGDDP
KHPSWSLGVLGMPGFTAYMGLLDIGQPKAGETLVVAAATGPVGATVGQIGKIKGCRTVGI
AGGEEKCRYAVETLGFDVCLDHRADDFAEQLAQACPQGIDVYYENVGGKVFDAVLPLLNT
AARVPVCGLVSGYNATGLPDGPDRLPLLMATILKKRIRMQGFIIGQDYGHRIAEFQQQMG
RWVQEGKIKYREQLIDGLDQAPQALIGLLKGENFGKVVIRVAADD
>tr|B5Z0W6|B5Z0W6_ECO5E Oxidoreductase, zinc-binding dehydrogenase family OS=Escherichia coli O157:H7 (strain EC4115 / EHEC) GN=ECH74115_2055 PE=4 SV=1
MGQQKQRNRRWVLASRPHGAPVPENFRLEEDDVATPGEGQVLLRTVYLSLDPYMRGRMSD
EPSYSPPVDIGGVMVGGTVSRVVESNHPDYQSGDWVLGYSGWQDYDISSGDDLVKLGDHP
QNPSWSLGVLGMPGFTAYMGLLDIGQPKEGETLVVAAATGPVGATVGQIGKLKGCRVVGV
AGGAEKCRHATEVLGFDVCLDHHADDFAEQLAKACPKGIDIYYENVGGKVFDAVLPLLNT
SARIPVCGLVSSYNATELPPGPDRLPLLMATVLKKRIRLQGFIIAQDYGHRIHEFQREMG
QWVKEDKIHYREEITDGLENAPQTFIGLLKGKNFGKVVIRVAGDD
>tr|B6A576|B6A576_RHILW Alcohol dehydrogenase zinc-binding domain protein OS=Rhizobium leguminosarum bv. trifolii (strain WSM2304) GN=Rleg2_6181 PE=4 SV=1
MTNNVNRKVVLAARPDGNPKPSDFRLETEAVPVPGKDQLLLRTRYLSLDPYYRSLMGNAN
GTSNPLDIGATMIGSTVSEVVESDNPAFVKGDIVCGFAGWQDYSLSDGSELQKLDPESAP
VSTALGVLGFTGMTAYVGLTTIGVPKPGETVVVSAATGAVGSIAVQIAKLKGARVVGIAG
GKEKTDYLVNELGADAAVDHRAPDFADQLKKAVPNGIDVDFESVGGKVFEAVFPLLNHHA
RVIVCGVVSQYNSNEPASGPNLLPSLLEVALWKRMQIRGFGVDEHSDQFENFQRDVGGWV
KEGEIKYREDVVQGLENAAEAFPRLFTGGNFGRLIVKF
>tr|B6IAJ5|B6IAJ5_ECOSE Putative oxidoreductase OS=Escherichia coli (strain SE11) GN=ECSE_1532 PE=4 SV=1
MPKAQESIMGQQKQRNRRWVLASRPHGAPVPENFRLEEDDVATPGEGQVLLRTVYLSLDP
YMRGRMSDEPSYSPPVDIGGVMVGGTVSRVVESNHPDYQPGDWVLGYSGWQDYDISSGDD
LVKLGDHPQNPSWSLGVLGMPGFTAYMGLLDIGQPKEGETLVVAAATGPVGATVGQIGKL
KGCRVVGVAGGAEKCRHAIEVLGFDVCLDHHADDFAEQLVKACPKGIDIYYENVGGKVFD
AVLPLLNTSARIPVCGLVSSYNATELPPGPDRLPLLMATVLKKRIRLQGFIIAQDYGHRI
HEFQKEMGQWVKEDKIHYHEDITDGLENAPQTFIGLLKGKNFGKVVIRVAGDD
>tr|B6IR99|B6IR99_RHOCS Oxidoreductase, zinc-binding dehydrogenase family OS=Rhodospirillum centenum (strain ATCC 51521 / SW) GN=RC1_0548 PE=4 SV=1
MPVNRRIVLAERPQGMPTPETFRLEEGPVPTAGPDQVLLRTVWLSLDPYMRGRMSAAKSY
AQPVEIGDVMVGGTVCEVVQSNAEGFAPGDLVLAQTGWQDYAAAGAKAVQKLDPGAFPPS
LALGTLGMPGLTAYVGLLDIGEPRNGETVVVSAAAGAVGSVVGQIARIRGCRAVGIAGGK
DKCDYVTGTLGFDACVDYKAPDFMQRLKEACPSGIDVYFDNVGGDVADACMALLNNFARV
PVCGRIANYNDTELPPGPNRVPQLMGLVLTRRLKVQGFIVSDRWHRMADFHHDMGAWLRD
GRIKYREDVVEGLEKAPEAFIGLLQGRNFGKLLVRVGPDRA
>tr|B6IWW7|B6IWW7_RHOCS Oxidoreductase, zinc-binding dehydrogenase family OS=Rhodospirillum centenum (strain ATCC 51521 / SW) GN=RC1_3433 PE=4 SV=1
MTARMNRQWILTARPQGDAFEDCLVWREAPVPEPGPDQVLVRTIYLSMDPSNRIWMQQAS
YIPAVPLGEPMWGVILGEVVESRNSRFRPGDLVTGMGAWADYCLSDGKGLGPVRRIPGLP
LQAFTGVLGPTGLTAYFGLYDIGRPQPGETVVVTAAAGAVGSMVGQFARLRGCRAVGICG
SDEKARWLVEELGFDAALNYRSGPAELRRGLKAACPSGIDVYFENVGGWISEVAYGFLNL
RARIPLCGLISQYNAAEPQPGPRNMDILLVRRCRMEGFIVLDYMDRAAEMLREVGPWLAD
GRLKWKVDVDQGLETAPRSLHKLFSGGNTGKLVVQVGAEPAA
>tr|O34812|O34812_BACSU YfmJ protein OS=Bacillus subtilis GN=yfmJ PE=4 SV=1
MTASQQQIQLARRPQGIPVHEDFRFETIPVPEPKQGEVLVKTLYVSVDPYMRGRMQDTKS
YVEPFALDKALSGGVIAEVVSDGNHLKKGDIVIGNLSWQEFSAVSESALRKIDTSLAPAS
AYLGILGMTGLTAYFGLLDIGRPKEGETVVVSGAAGAVGSTVGQIAKIKGARVVGIAGSD
EKIDYLKQELQFDEAINYKTADDIQKALQNACPDGVDVYFDNVGGPISDAVMNLLNEFAR
IPVCGAISSYNAESEADDMGPRVQSKLIKTKSLMQGFIVSDYSDRFSEGAKQLAEWLKAG
KLHYEETITEGFENIPDAFLGLFKGENKGKQLIKVSDPS
>tr|Q01Y49|Q01Y49_SOLUE Alcohol dehydrogenase, zinc-binding domain protein OS=Solibacter usitatus (strain Ellin6076) GN=Acid_4455 PE=4 SV=1
MTDSNIVSREIRLASRPTGMPTAANFTMVRTELPRLEDQQVLVRNLYLSVDPYMRGRMNP
GKSYVPPFEVGKALDGAAVGEVLESRAEDFKAGDAVTSFFGWRDCFVSSPKYLHPIDREV
QSLSVYLGVLGMTGMTAWIGLNLVDVKAGDVIFVSGAAGAVGSVAGQLAKLRGCRVIGAA
GCDEKVKLLRERFGFDSAFNYKAGPVRAQLEREAPEGIDVYFDNVGGEMLEAALWSLRTH
SRIIACGSISGYNDESPRPGPSNLHNIVTKRLTIKGFIVSDWMQQRAQFEHEVAPLFVAG
KLKHEETVVHGLEHAVDAFIGLFRGENSGKMVVALG
>tr|Q02KD4|Q02KD4_PSEAB Probable oxidoreductase OS=Pseudomonas aeruginosa (strain UCBPP-PA14) GN=PA14_43190 PE=4 SV=1
MTSQINRQYQLAQRPSGLPGRDTFSFVETPLGEPAEGQILVKNEYLSLDPAMRGWMNDAR
SYIPPVGIGEVMRALGVGKVLVSKHPGFQAGDYVNGALGVQDYFVGEPKGFYKVDPSRAP
LPRYLSALGMTGMTAYFALLDVGQPKNGETVVISGAAGAVGSVAGQIARLKGCRVVGIAG
GAEKCRFLVEELGFDGAIDYKNEDLAAGLKRECPKGIDVFFDNVGGEILDTVLTRIAFKA
RIVLCGAISQYNNKEAVRGPANYLSLLVNRARMEGMVVMDYAQRFPEGLKEMATWLAEGK
LQSREDIVEGLETFPETLLKLFSGENFGKLVLKV
>tr|Q02LY3|Q02LY3_PSEAB Putative NADP-dependent oxidoreductase OS=Pseudomonas aeruginosa (strain UCBPP-PA14) GN=PA14_36290 PE=4 SV=1
MSQSTQVNRRIVLASRPHGAPTRDNFRIEQVPLPEPGAGQVLLRTVYLSLDPYMRGRMSD
APSYAPPVELGAVMVGGTVSRVEASNHPGFKVGDWVLSANGWQDYALSDGSGLARLGESP
EHPSYALGLLGMPGFTAYMGLLDIGKPQAGETLVVGAATGPVGATVGQIGKLKGCRVVGV
AGGAEKCRHAVQVLGFDACLDHHAADFAERLAEACPDGIDIYYENVGGKVFDAVFPLLNA
KARIPVCGIVAHYNDTDLPPGPDRLPALMGTILRKRIKVQGFIIFDDYGHRYDEFQRDMS
KWFADGLIQYREERVDGLENAPEAFFGLLQGRNFGKLVVRVGADA
>tr|Q02RP3|Q02RP3_PSEAB Probable oxidoreductase OS=Pseudomonas aeruginosa (strain UCBPP-PA14) GN=PA14_15660 PE=4 SV=1
MINRQIVLSELPRTALAVRHFQGREVRCPVPADGELLLRVLYIPLDAASRAWMQGATYRP
GLVAGEVMAGLGLAEVVESRSASFQPGDLVCAETGWQTFAVVPAAGLIRLPRLEPLTHLL
SVYGVAGLTAYFGLLECARPVQGETLAVSAAAGAVGSIVGQIARIRGCRTVGIAGGASKC
AWLVRELGFDAALDYKTGTLADDLRRTCPDGIDAYFDNTGGAILDACLPNMAEHGRVACC
GAISQYDLDRPAAGPAGIPGLLIIKRLTLRGFLLGDFLESRERALSDLKAWVDSGQIKVY
EDVLYGLESLPAALVGLLNGENFGKRIVKVA
>tr|Q07LI5|Q07LI5_RHOP5 Alcohol dehydrogenase, zinc-binding domain protein OS=Rhodopseudomonas palustris (strain BisA53) GN=RPE_3266 PE=4 SV=1
MAQAASRIVLASRPLGEPTPPNFRLEDYAIPTPGEGQVLLRTIWLSLDPYMRGRMSEGPS
YSAPVPVDGVMEGGTVCEVIASNHPNFAKGDVVLSHTGWQSHALSDGKGLRKIDPKLAPI
STAVGVLGMPGMTAYTGLLAIGNPQPGETVVVAAASGAVGSAVGQIAKIKGARAVGIAGG
KDKCDYVVNELGFDACLDHRDPDLAAQLKEACPKGIDVYFENVGGAVFEAVFPRLNNFAR
IPVCGLIADYNTIYGPETPAPKWANAIMRAILVKRLNFRGFIVSDFAAMHGDFLRDTSQW
IREGKLKYREFVTDGLASAPEAFIGLLKGANFGKQLVRVGPDPA
>tr|Q07VF9|Q07VF9_RHOP5 Alcohol dehydrogenase, zinc-binding domain protein OS=Rhodopseudomonas palustris (strain BisA53) GN=RPE_0114 PE=4 SV=1
MSAVNRQILLVEKPTGKLGPEHFKLVDGAIPEPKDGEALLKVRYISLDAANRAWMHGATY
RAAVESNTVMAGGGVAEVVSSKAPGLAAGDLVFGDTGWQEFSAVPARELSKLPKLEPMTH
LLSVYGIAGLTAYFGLLDVGQPKAGETVVVSAAAGSVGSIVGQIAKIKGCRVVGIAGGQE
KCDWLTGELGFDAAVDYKDGALFKALRKAAPDGIDVYFDNVGGEVLEACLPQMNLRGRIA
CCGAISQYDGAPSATGPRGVPGLIVVKRLIMQGFIVMDYMKERDRALADLQSWVGSGQLK
VQEDVIEGLENTPQALIGLLAGDNRGKRMVRV
>tr|Q082A9|Q082A9_SHEFN Alcohol dehydrogenase, zinc-binding domain protein OS=Shewanella frigidimarina (strain NCIMB 400) GN=Sfri_2060 PE=4 SV=1
MTTYKAINLIARPEGGPVGPELFEVVQKEMPKVAQGQFLVKQNHMSLDPAMFGWMSADTE
SYIPPVELGDVMRSSGIGEIVESNHPDFKVGDRVMGMMGWQEYFLSNGAGLNKVTAPLPD
EAILSVFALPGLTATQGLFNVGKPQKGETIVVSGAAGSVGSIVGQLAKADGLRVIGVVGS
DEKADWIVNELGFDGAVNYKTDDIAAKLAELTPNGVDVYFENTGGPIQHHVFARMNAHGR
IVVCGMIADYPKAVPDLGPNWIQVIKKRLIIQGFTMPDHFGDVPALLEKLTPYVMKGQIK
HRAHVLNGLESAMTGLNLFFTGKNKGKLIVKL
>tr|Q087A6|Q087A6_SHEFN Alcohol dehydrogenase, zinc-binding domain protein OS=Shewanella frigidimarina (strain NCIMB 400) GN=Sfri_0804 PE=4 SV=1
MNTQNRRIVLASRPQGEPVANNFRLETVNKPVPAEGEVLLRAVYLSLDPYMRGRMNDAKS
YADPVAIDDVMVGASVSQVEVSNHPDYKVGEWVLSFGGWQDYVVSNGEGLMKLGDNPSHP
SYALGIMGMPGFTAYMGLLDIGVPKAGETIVVAAATGPVGATVGQIAKLKGCRVVGIAGG
EEKCRYAKEVLGFDECIDHKAADFAQQLTAHCDNGIDVYFENVGGKVFDAVLPLLNTGAR
VPVCGLISQYNATSLPDGPDRLSLLMGTLLVKRIKMQGFIIFDDYGDRYPEFAKDMGQWL
GEGKIQYREQIVDGLENMAAAFIGLLKGENFGKVVIKVNNPL
>tr|Q0AR15|Q0AR15_MARMM Alcohol dehydrogenase, zinc-binding domain protein OS=Maricaulis maris (strain MCS10) GN=Mmar10_0979 PE=4 SV=1
MKSREIHLNAYLKGAPDPKYYDVVETDVPAPGAGEVLVRNLYISVDPYMRGRMSGVHTYI
APFGIGQVMDGGAVGEVIESNFDGLKPGDHVSSMHGWREAYTAPGAGLTKIDTSILPPQA
FLGIAGMPGLTAYVGLKRMIDLQPGETLWMSAGAGAVGSSGIQFAKAMGATVIATAGGAE
KCAFVKSLGADHVVDYKATDDLTAAITAVAPDGVDGYFENVGGTHFTAALNTLRRKGRIA
ACGMIQRYNDTSAATLPDNLTMMIGKSLTIRGFIVSDHADMFTDFVSDLGNWMAAGKIKP
AETVMDGIENAPAAFSGLFTGQNTGKMLVKI
>tr|Q0B445|Q0B445_BURCM Alcohol dehydrogenase, zinc-binding domain protein OS=Burkholderia ambifaria (strain ATCC BAA-244 / AMMD) GN=Bamb_5531 PE=4 SV=1
MSTPVNRQLLLKTRPEGRVGREHFSLVETPVPALADGEVLVRVLYLSMDPTNRVWMSDVP
QYLPPVAIGEVMRALGIGRVVASRHAGFAEGDLVQGLVGWQDYAVVAADQAAQLVKLPAQ
SGLPLPTLLGACGMSGLTAYYGLTDIAPVQPGETLVVSAAAGSVGSIAGQIGKIHGARVV
GIAGGADKCRYLTETLGFDAAVDYKADDFREQLKAATPDGVHVNFENVGGEVMRAVLSRM
VIGGRVALCGVISNYNSGRAADDVGVLISKRITMRGFLILDYRKSREAVQTLAGWLRDGR
LKAEETVADGLENAPDVLNRLFDGDHRGKLVLRVDPGA
>tr|Q0B8Z4|Q0B8Z4_BURCM Alcohol dehydrogenase, zinc-binding domain protein OS=Burkholderia ambifaria (strain ATCC BAA-244 / AMMD) GN=Bamb_3825 PE=4 SV=1
MPQTKTANRRIVLNARPVGAPTPNDFRTETADVPVPRAGQVLLRTVWLSLDPYMRGRMSD
APSYAPPVELGDVMVGGTVSRVVASNLPAYREGDLVVAGAGWQDYALSDGSDLIALGRDF
AHPSYALGVLGMPGFTAYTGLLKIGEPKAGETVVVAAASGAVGSVVGQIAKLKGCRVVGV
AGGADKVAYVKDTLGFDACIDHRDPQFAAKLKDACPNGIDVYFENVGGAVFDAVWPLLND
HARVPVCGIIAHYNDAAYDDTAVSSGRDRVPALMGTILRKRIRMQGFIILDHYATGYAPF
LKEMSEWVAQGKVKTLEDVIPDLADAPNALIGLLAGKNFGKVVVRVGPDELA
>tr|Q0BZC8|Q0BZC8_HYPNA Oxidoreductase, zinc-binding dehydrogenase family OS=Hyphomonas neptunium (strain ATCC 15444) GN=HNE_2470 PE=4 SV=1
MPVRINPHWILARTPIKGWPVDEDFSWREAPAILPQLGQMLTRTIYLSLDPYQWGRRRRG
VEIPGEVCHGRTVSQVLQSRIKGFEAGDYVFNTNGWQTYGLTGEGISDFGYMLPRKIDPN
MAPISSALGILGMLGLTAYAGIVVQCAPQPGETVVISAASGGVGQVAGQLAKLRGCRVVG
IAGREEKCAYVRDTLGLDACISHLDSDFSERLRAACPDGVDVYFENVGGRVFEAVLNLFN
INARITLCGLASQYGAMNEDIMQVWNETGADIFSRRNVIVHPLFVGNFVVSHQDQFLAEM
AEWLRGGHMHYLEDISDGLESAPQAFREMLAGGTFGKTLVQVSADPTL
>tr|Q0BZY2|Q0BZY2_HYPNA Oxidoreductase, zinc-binding dehydrogenase family OS=Hyphomonas neptunium (strain ATCC 15444) GN=HNE_2266 PE=4 SV=1
MSGAETLQQIVLAQYCDGVPKPSDFRLETAPLPEPKDGQFRVAHVWCSVDPGTRSRLSGG
DSYAAALPLGKPIDGFSVGVVDASSNPDWPVGTKVFCAGGWKTHSIQSGKGFIGKVMDVP
GVPLSAWIGVLGVPGLTAWFGMKDVARFKEGDAVLVTSAAGPVGATAGQLAKGWGASKVV
GVAGSDEKCRWLVSEAGFDAAINYKTASDLSGAIAAEFPKGVDVLFDNVGNAMVDTVLPL
MALNGRICISGQVADYNLKPEETPGIVHTKPFITHRVNMQGLVVFDFARGFPEALGSMAK
MIASGALKIQEDRFEGIAEIPEAFCGLFRGENSGRRVVKVGAE
>tr|Q0C2B1|Q0C2B1_HYPNA NADP-dependent oxidoreductase, L4BD family OS=Hyphomonas neptunium (strain ATCC 15444) GN=HNE_1415 PE=4 SV=1
MVNEKNLTWVLRKRPVGDLQQGDLELVESALTQLEDGQVRAKTIYLSLDPTNRIWMSDVD
AYLPPVGIGDAMRGGGLSVITESRFDGLEPGDIVNTGLAGWAIYNTLPGASLAKLPKLPG
VPLTAFMGPLGATGMTAYFGLMDIAKPKAGETVVVSAAAGAVGSMVGQIAKIQGCRVVGI
AGGADKCRWLTETAGFDAAIDYKNEDVGKALDKHCPNGIDINFENVGGKIMDEVIARLND
FSRMPLCGLISTYNATDPVPGPYNFSNLLMRRTLVKGFIVIDYFPRFPEGMQQMAQWFME
GKLKYETDIVDGFEKAPASLSRLFEGKNLGKLVVQVSPEPV
>tr|Q0C385|Q0C385_HYPNA NADP-dependent oxidoreductase, L4BD family OS=Hyphomonas neptunium (strain ATCC 15444) GN=HNE_1087 PE=4 SV=1
MKLYTLKTEIDAVPVADDFIAIEAPRPDCPDGGIVARVIYLSLDPYVGSRLRGRHMGEAP
PKPMEGAIPGAIVGQVVKSRAAGVSEGDFVHAMEGGWQEFAAIPAGHFRKLDPKSAPLRA
HIGVLGMPGLTAWAGITQLAKVMAGDVVLIDAAAGAVGGTAGQIARIKGASKAVGIAGGP
EKCRLVTETYGFDACIDYKAEGWQAALKEALPEGASVFFENVSAEMAMTALSVSQTYVRG
VLCGLADAYQSSGPAPHALNAGAIIGKRAQLRGLVVYDFYSRWDEYAAEAAAWIRDGKLA
FAEDHADGLDQAPALFAKLMRGANVGKPIITVSEEQA
>tr|Q0C4A1|Q0C4A1_HYPNA NADP-dependent oxidoreductase, L4BD family OS=Hyphomonas neptunium (strain ATCC 15444) GN=HNE_0714 PE=4 SV=1
MSKLTSTDWSLAARPVGMPKLSDFASREVDVADPKDGEIQVVNTWMSVDPYMRGRMYDRE
SYVPPFQIGETLQGGAVGRVTASAHPDFKTGDLVNSMLGWRTAWVAAPQAAMVQKLPNIG
LPESAYLGVAGMPGLTAYAGLLRVGELKEGDTVFVSGAAGAVGSTVVQIAKIKGCTVIGT
AGGKEKCDVVKSLGADHVIDYKEAGGFDGLVAALKSAAPKGIDVYFDNVGGDHLSAAIEA
ARPMARFALCGMIAQYNETGKPTGPHNIIQAVGKQLKLQGFIVSSHADMTPAFHADMAKW
IASGKMKYEETVMNGIEKAPAAFLGLFTGANTGKMLVKLG
>tr|Q0HK21|Q0HK21_SHESM Alcohol dehydrogenase, zinc-binding domain protein OS=Shewanella sp. (strain MR-4) GN=Shewmr4_1518 PE=4 SV=1
MISNQIHLASRPTGMPTQTNFKLVEVTLPALKTGEVLVKNTWMSVDPYMRGRMIDKDSYI
PPYQINEVMDGGAIGEVIESLNPQFPVGAKVSHISGWRSAFISDGSDLTLLPAVNIPEQY
FLGIIGMPGLTAWVGLMKVAKLKPTDTVFVSAASGAVGMVVCQIAKLNGCKVIASVGSDE
KAELVKSLGVDAVINYKNVTDLTQALRDAAPEGIDVYFENVGGAHLEAALDVMNDYGRIS
VCGMIAYYNAQTPVPGPSNLLAINTKKLTMQGFIVMDYWDQYSEFVGQMAQWLQEGKMKS
EETVYQGLEQAPDAFIGLFEGKNKGKMLVKL
>tr|Q0HWC2|Q0HWC2_SHESR Alcohol dehydrogenase, zinc-binding domain protein OS=Shewanella sp. (strain MR-7) GN=Shewmr7_1585 PE=4 SV=1
MISNQIHLASRPTGMPTQTNFKLVEVTLPALKTGEVLVKNTWMSVDPYMRGRMIDKDSYI
PPYQINEVMDGGAIGEVIESLNPQFPVGAKVSHISGWRSAFISDGSDLTLLPAVNIPEQY
FLGIIGMPGLTAWVGLMKVAKLKPTDTVFVSAASGAVGMVVCQIAKLNGCKVIASVGSDE
KAELVKSLGVDAVINYKNVTDLTQALRDAAPEGIDVYFENVGGAHLEAALDVMNDYGRIP
VCGMIAYYNAQTPVPGPSNLLAINTKKLTMQGFIVMDYWDQYSEFVGQMAQWLQEGKMKS
EETVYQGLEQAPDAFIGLFEGKNKGKMLVKL
>tr|Q0KBF6|Q0KBF6_RALEH Putative NADP-dependent oxidoreductase yncB OS=Ralstonia eutropha (strain ATCC 17699 / H16 / DSM 428 / Stanier 337) GN=H16_A1533 PE=4 SV=1
MSKTFKRIVLASRPEGAVTPANFRLEEVPVPQIADGQVLVRNHYLSLDPYMRGRMNDSKS
YAAPQPLDEVMIGGTVGEVVESRNSKFKPGDKVVGMFGWQEMGVSDGTGLQPVDTTHIPL
SAYLGSVGMPGVTAWYGLNKIILPKPGKTIAVSAASGAVGSVVGQLAKLAGCRAVGFAGG
KDKCDYVVNELGFDACIDYKAAKDPKELYKMLKEATPDGIDGYFENVGGDILDAVLTRMN
AFGRIAMCGMIAGYDGQPLPLKNPQLILVSRLTIEGFIVSEHMEVWPQALKELGTAVAQG
KLKFRESIAEGLASAPEAFIGLLKGKNFGKQLVKLV
>tr|Q0RIM8|Q0RIM8_FRAAA Putative dehydrogenase, with GroES-like domain OS=Frankia alni (strain ACN14a) GN=FRAAL3998 PE=4 SV=1
MTFTHAEAPTVGDMSASTPATSSATEPPQVTPPAPSSPISSAPASSSPASSSPTSSSPVE
SLSAPAAGRLVRLAAYPVGLPAPEDFRVELAAVPAPRPGQVVVRTTLFALDAAARLFLGD
VGLPLPRLTLGDVVPGAALGEVVASTDPGFAVGDEVCHQLGWREFAVADAAALRRVDPAV
LPTPTAYLAPLLTAWAGLVAAAELRSGDTVFVSGAAGAVGGLAGQIARLRGAGRVIGSAG
SPAKVAHVTGTLGFDAAFDHRDGPVLDRLRECAPEGIDVYFDNTGGAQLAAAVRLLRPHG
RVVLCGLLDRQTGPRPGRAAGEETTPDLGYAIANRLTLRGLRTADFADRRAEAEQEIGHW
LATGRLQLDETIVDGIENAPRAFTDLLRGAFTGRVVIRVDGPGM
>tr|Q0RWC4|Q0RWC4_RHOSR Probable NADPH:quinone reductase OS=Rhodococcus sp. (strain RHA1) GN=RHA1_ro10219 PE=4 SV=1
MSTLTNRLYRLRSRPEGEVTADNLEWLEEPVAEILDGQALIRTHYLSVDPTNRVWMSAMR
SYIPPVELNAVMRGAGVGRVVASRRDDLPVGSFVVGLTGWQDYCVADAASEDMSFTVLPD
PLPAPLPAFVGVLGHTGISAYLGVEFGDPRPGETVFVSAAAGAVGSIAGQLAKQRGARVV
GIAGGAEKCRYLVEELGFDACIDRHAGDWQKQLDDATPEGIDVDFENVGGEIMDHVFGRL
NIGARITLCGLVSEYNDYNGDNAQRGLRNVSQLLMQRATLRGFIVFDHVDRYAEIIGQLS
QALSAGTLHSAETVVDGLEHARHTLNRSLAGENRGKVVVKVITE
>tr|Q0S133|Q0S133_RHOSR Possible NADP-dependent oxidoreductase OS=Rhodococcus sp. (strain RHA1) GN=RHA1_ro06987 PE=4 SV=1
MNSSQQIVLAQRPHGHVSVEDFRVEDVALPELEAGDVALETLFISIDPAIRGWLDDRPSY
LPPVALGEPVRAFGLARVRASRNSNFTAGDIVRGFVGWQRRQIVSSPGTDWDRITSREDV
PLEHYLGVLGMTGLTAWAGVCDILRPEPGHTVLISGASGAVGSVAVQLAKQAGAQVVGVA
GGAEKCSMVARLGADAVVDRKAPDWKDQLEAATPDGIDRLFENSGGPMFEASITRLNNHA
HIALCGLIDGYNLTERPSGPDNFGQLLTKRILTQGFVALDYMDRAAEVEVTLGELIRSGQ
LEAVQSVLPGFEQLPAAFVDSFSDGHPGKLIIDLTA
>tr|Q0S404|Q0S404_RHOSR Probable NADPH:quinone reductase OS=Rhodococcus sp. (strain RHA1) GN=RHA1_ro05955 PE=4 SV=1
MSVESIVQSTRIVLASRPDGAPTTDNFRLEAVNLPDPAEGQVLIRVIYLSLDPYMRGRMS
AAESYADPVEIDEVMVGGTVGQVVDSRHPDFATGDYVLGYAGWQSHAVVDGNQLRTLDRR
AAPLSTAVGVLGMPGFTAYSGLLKIGQPKAGETVVVAAASGPVGSAVGQIAKLKGARAVG
IAGGPEKCAYLLDELGFDAAVDHRSPNFAEELRAACPDGIDVYFENVGGAVAAAVLPLLN
LYARVPVCGLIAQYNDTETPEGPDRLPGFFTRVLVKSLTIRGFIQREFVSEMYADFQRDV
SGWIRDGRFAYREDIVDGLENAPAAFIGLLRGSNFGKLVVRVAEED
>tr|Q0S7D9|Q0S7D9_RHOSR Possible Zn-binding dehydrogenase OS=Rhodococcus sp. (strain RHA1) GN=RHA1_ro04762 PE=4 SV=1
MQSHELKLARHPRGKVRPSDFHLDVVTVPGELAPGDILVRNSWSSIDPSVRMRLGPTGPA
GYLPPFRIGETLSGLAVGEVLESRDPGFEKGDTVLHIKGFREFAVVRQGSETLAGAGGVT
RLDTSVHPPQSYLGALGSSGLTAYVGLQCIGGLTSGDVVWISSAAGAVGSLAAQIAKLRG
HYVVGSTGSGEKVTFLLDEVKLDAAFDYHSPDLAGALANAAPDGIDLYFDNVGGTHLEAA
LYHLRPGGRVAMAGAVASYDADTAAPSPGNLFQIVAKNLTVRGFRAGAYDHLLGDMRDEV
GSYLRDGRLVVEETVFDGLGSAPDAIVAMLHGRTVGKTLCRLR
>tr|Q0SCW8|Q0SCW8_RHOSR Probable NADP dependent oxidoreductase OS=Rhodococcus sp. (strain RHA1) GN=RHA1_ro02813 PE=4 SV=1
MTPSTQIQLIKRPVGWPTQDDFRTATVELPDLGPDQVRVANEFVSVDPYMRGRMNDVKSY
IPPFALGETMTGGAVGRVVESTAATHPVGSVVVHDLGWRDLAQGDASAFRVVDEIPGVPI
SAYLGILGLTGLTAYVGLVHVAHLKAGDSVFISGAAGAVGTAAGQIARLEGASRVIGSAG
SAEKVALLTDRYGYDAAFDYKQAPVREQLRGLAGDGIDVYFDNVGGDHLEAALDVMRNGG
RAALCGAISAYNATERTPGPDNMVNIISRGLTLEGFTLGNYTHVFPEFAAKMGPWLASGD
VVHDETVVDGIENSVDAFLQLMHGGNVGKMLVKVA
>tr|Q0SD50|Q0SD50_RHOSR Probable NADP-dependent oxidoreductase OS=Rhodococcus sp. (strain RHA1) GN=RHA1_ro02731 PE=4 SV=1
MSVLNRTWRVAGMPREHLETSHFSFETADRPEAGDGQVLCRVLWISMDAAQRAWFQAATY
RAAIQVGDAMPGFSLAQVVESRCDDFAVGDIVAGDLAWQDYVIAEPNTLRRIVPNRPLSN
YLSVLGITGLTAYFGLLDIGEAKPGETVVVSGAAGATGTLVGQIAKKQGCRVVGICGSPE
KQKWLTSELGFDAAVSYRDESFRKSLREACPDGIDVFFDNVGGTTLDTVLGSMAYRGRVV
CCGVVSQYDTTSPVRGARGVPGVLIIKSITMRGFLVMTDFADRWDEGLKVLEGWLDDGSL
QVREDTLEGLEKAPEGLIGLLNGNNVGKRMIHVADPS
>tr|Q0SGL3|Q0SGL3_RHOSR Possible NADPH: quinone reductase OS=Rhodococcus sp. (strain RHA1) GN=RHA1_ro01509 PE=4 SV=1
MTSVNRQVRLAKRPVGRPDDSTWEITSEPIPEPADGEFTVKVDYVSLDPAMRGWLDDVKS
YVPPVAIGEVMRTHAVGRVVASKNAKFPEGQLVSGQFGVQEFALSDGRGALAVDESLAPA
PTWLGALGFPGMTAYFGLTDVGKLEKGDTVLISGAAGAVGSIAGQIAKLKGATVIGIAGG
PEKCAWLTEDLGFDAAIDYKSESVGKALRAAAPDGIDIYFDNVGGEILDAALARLRKNAR
VALCGAISGYNATDPQPGPSRYLSLLVNRASMTGFIVFDYLDRFPEGMEAMSEWIRAGEI
VTREQVETGGVEAFGRTLNLLFDGANTGKLVLEIGDH
>tr|Q0T438|Q0T438_SHIF8 Putative oxidoreductase OS=Shigella flexneri serotype 5b (strain 8401) GN=yncB PE=4 SV=1
MGQQKQRNRRWVLASRPHGAPVPENFRLEEDDVATPGEGQVLLRTVYLSLDPYMRGRMSD
EPSYSPPVDIGGVMVGGTVSRVVESNHPDYQPGDWVLGYSGWQDYDISSGDDLVKLGDHP
QNPSWSLGVLGMPGFTAYMGLLDIGQPKEGETLVVAAATEPVGATVGQIGKLKGCRVVGV
AGGAEKCRHATEVLGFDVCLDHHADDFAEQLAKACPKGIDIYYENVGGKVFDAVLPLLNT
SARIPVCGLVSSYNATELPPGPDRLPLLMATVLKKRIRLQGFIIAQDYGHRIHEFQKEMG
QWVKEDKIHYREDITDGLENAPQTFIGLLKGKNFGKVVIRVAGDDKSFNGGVSRHKNPGK
KLIFSFN
>tr|Q12AG1|Q12AG1_POLSJ Alcohol dehydrogenase, zinc-binding OS=Polaromonas sp. (strain JS666 / ATCC BAA-500) GN=Bpro_2565 PE=4 SV=1
MPLNQQILLDNRPIGEAVASNFKLVSSETPALKDGQVLVRHHFLSLDPYMRGRMNDTRNY
AAAQPLGQVMIGGTAGEVMESRSPKFQPGDKVVGMGGWQQYSVVDAEQPGALRKVDTTQV
PLSHYLGAVGMPGVTAYYGLVKIIEPKAGQTVAVSAATGAVGSAFAALAKARGCRTVGIA
GGPDKCQYAVNELGFDACIDYKLYKDAASLSAALKEACPNGIDGYFENVGGMVLNAVLPL
MNDFGRIAVCGMIAGYDGEPTPITHPALILRSRLKVQGFIVSEHMEVWPEALKELGTLVA
TGKLRPRETIAQGLQAAPEAFLGLLKGRNFGKQLVKLI
>tr|Q12BN0|Q12BN0_POLSJ Alcohol dehydrogenase, zinc-binding OS=Polaromonas sp. (strain JS666 / ATCC BAA-500) GN=Bpro_2135 PE=4 SV=1
MSAITELVNHQVRLASRPAGLPTRANWNFTTEPVAEPGPGGVLVKTLYLSLDPAMRGWMN
DAKSYIPPVELGAVMRAGGVGKVIASQNPAFAVGDYVNAGLDVQEYCLIPADQIKRSGMF
KIDPRLGLTSWLNVLGLPGMTGYFGLLEVGLPKAGETVVVSGAAGAVGQTVGQIARLKGC
RVVGIAGGKAKCDWVVNELGFDACIDYKNSDVRAGLKEHCPKGVDIYFDNVGGEILDLVL
AKLARGARIIICGAISQYNNTTPVKGPANYLSLLVNRARMEGIVVFDYADRYHLAVAELA
GYLKAGTMKSKEDVVVGLDTFPETLLKLFNGENFGKLVLQVAKE
>tr|Q12PF3|Q12PF3_SHEDO Alcohol dehydrogenase, zinc-binding OS=Shewanella denitrificans (strain OS217 / ATCC BAA-1090 / DSM 15013) GN=Sden_1387 PE=4 SV=1
MSNNQTNQRIVLASRPFGSPKADNFRLEEAAIPTPAAGEVLLRTVYLSLDPYMRGRMSEA
KSYADPVAIDAVMVGATVCQVVSSKNPKFSEGQWVLAYTGWQTYGISDGSDLMPLGDNPT
NPSFALGIMGMPGFTAYMGLLDIGQPKNGDTLVVAAATGPVGATVGQIGKLKGCYVVGVA
GGAEKCRYAVEVLGFDACIDHHSDNFAEQLAKACPQGIDIYFENVGGKVFDAVLPILNTG
ARIPVCGLISQYNATELPPEPDRLSLLMGTLLVKRIKMQGFIIFDDYGHRYHEFASDMSQ
WLAEGKIHYREHLVEGLDKAPDAFIGLLEGKNFGKLTIKIS
>tr|Q138I9|Q138I9_RHOPS Alcohol dehydrogenase, zinc-binding OS=Rhodopseudomonas palustris (strain BisB5) GN=RPD_2265 PE=4 SV=1
MSKGQRIVLASRPTGEPTAANFRLEEFDVPAPGEGQVLLRTIWLSLDPYMRGRMSDGPSY
AQPVPVGGVMEGGTVCEVLDSNSPGFAKGDIVLAHAGWQTHALADPKPLRKIDPSLGPIS
TAVGVLGMPGMTAYTGLLDIGQPKEGETVVVAAASGAVGSAVGQIAKIKGARAVGIAGGK
AKCDYVKNELGFDDCLDHRDPDLAAKLKAACPKGIDVYFENVGGEVFEAVFPLLNAFARI
PVCGLIAQYNAFEAPPTPKWAGAMMRHVLTKRLTIRGFIVSDFAGRRQEFLRDMSEWVRD
GKVKYREFVTEGVESAPSAFIGLLKGANFGKQLVRVGPDRA
>tr|Q13EI4|Q13EI4_RHOPS Alcohol dehydrogenase, zinc-binding OS=Rhodopseudomonas palustris (strain BisB5) GN=RPD_0265 PE=4 SV=1
MTAVNRQVLLIAKPKEKLGPEHFRMAEAAVPEPKDGEALVKVRYISLDAANRAWMQGATY
RAAVETDSVMPGGGIAEVVSSKAEGLSPGDIVFADTGWQDYAALPAKHLTKLPKVEPLTH
LLSVYGIAGLTAYFGLLDVGKPVAGETVVVSAAAGSVGSIVGQIAKIKGCRVVGIAGGRA
KCDWLVNELGFDAAVDYKDGALFKALRAAAPNGIDVYFDNVGGDILEACLPQMNLRGRIA
CCGAVSQYDRTPSATGPRGVPGLIVVKRLIMQGFIVMDYMDRRDAAVAELQGWVASGRLK
VQEDVIDGLENTPQALIGLLAGENRGKRMVKV
>tr|Q13YY9|Q13YY9_BURXL Putative NADP-dependent oxidoreductase OS=Burkholderia xenovorans (strain LB400) GN=Bxeno_A2162 PE=4 SV=1
MSQINRQLVLASRPQGAVTPDNFRLVEAPLAPLADGELRVRNHYLSLDPYMRGRMNDSKS
YAPPQPLNEVMIGGTVGEVVESKNPKFAVGDKVVAMFGWQEYGTSNGTGLQKVDDTHVPL
SAYLGPVGMPGVTAWYGLNRIIAPKAGETVVVSAASGAVGSVVGQLAKLAGARAVGIAGG
ADKCRYVTGTLGFDACVDYKAGNLYQDLKAATPNGVDGYFENVGGEVLDATLARMNPFGR
IALCGFIAGYDGQPVPLRHPSLMLTQRLLVQGFIVSEHMDVWPEALKRLGTLVAQKKLHY
RETIAQGLDAAPEAFMGLLKGKNFGKQLVKLI
>tr|Q15S68|Q15S68_PSEA6 Alcohol dehydrogenase, zinc-binding OS=Pseudoalteromonas atlantica (strain T6c / BAA-1087) GN=Patl_2759 PE=4 SV=1
MKDNMQVQLASTPESQPLPEHFAFVKGDMPQAGDNQVLCETMYLSLDPYMRSQIAGRHMS
GSVNPGDVMRGETVSKVIESNHADFEVGDVVRCFGGWQTYSVHDGDSIFKVKKEIDNPSY
ALSALGMPGLTAYAGLVWQAQPKAGDVVVIPAAIGGVGSVAGQLAKIYGCTVIGIAGTDE
KCDYAVENLGYDACINRKKGDLGEQLDKLCPEGVDIFFDLVGGDMLNTVSERLAVGARVI
LCGLMADYNKTTRSMGPPPAMWIKARAIVYGLVVYDFEPRRDEFVDACVKYIKEGKLIVR
EDVAKGLAAAPDAFCRLMRGENMGKAVVKV
>tr|Q15V92|Q15V92_PSEA6 Alcohol dehydrogenase, zinc-binding OS=Pseudoalteromonas atlantica (strain T6c / BAA-1087) GN=Patl_1674 PE=4 SV=1
MSTYTAINLIQRPEPGPIPASTFEVVEKPVPTPGPGEILVKQTYMSLDPAMIGWMSSDTK
SYIPPVALGDVMRSSGIGEVVESNHPDFTAGDKVMGMTGWTEYFVSTGQGLNKLPAGVGE
EQALSVFALPGLTATQGLFGVAKPKAGETIVVSGAAGSVGSIVGQLAKADGLTVIGVAGS
DEKCQWLVNELGFDGAINYKSDDMNAMLNELAPNGVDIFFENTGGAIQQHIFEHMNAHGR
IAVCGMISDYATSQPSAGPNWIPIIKKRLTIQGFTMPDHYAQVPELLAKLTPYVMKGQIK
YRAHVLEGLPSAVDGLNMLLSGANNGKLMVKL
>tr|Q15W08|Q15W08_PSEA6 Alcohol dehydrogenase, zinc-binding OS=Pseudoalteromonas atlantica (strain T6c / BAA-1087) GN=Patl_1405 PE=4 SV=1
MSQYVNRAVVLAKRPDGEPQNDDFRIEEQPLAPLAQGEILVRTVWLSLDPYMRPRMNDMK
SYAAPTPIGGTMTGEVVGEVMESRSTKYAVGDHITAYGGWQEYFVKPDDAPMMYKIQDLN
IPLQSYLGAAGMTGRTAYFGLTEIGKPQPGDTLVVSAASGAVGGIVGQLGKMYGCKVIGI
AGGSEKCQFVVDELGFDACVDYKAGDLEKDLQQACPDGIDIYFENVGGDVTRAVAKLLNP
GARVPICGYVSNYNDTDLSKVQTPQDILATSPNPPTARFFVQTEWQDQHQPITQKLAQWV
KDGKLVYRESIAEGIEQSIPAFQGMLKGKNFGKQLVSISPE
>tr|Q1B8K3|Q1B8K3_MYCSS Alcohol dehydrogenase, zinc-binding protein OS=Mycobacterium sp. (strain MCS) GN=Mmcs_2673 PE=4 SV=1
MNRQIVLRRRPVGLVEPSDTELVESPAPEPADGEALLRTTFVGIDAAIRTWLNDQRGYLP
PVQLGEVIRAAGIGEVVRSRCDAFAVGDVVTTLTGFQEYAIIRDDLFSTPIAGREKVDQR
AVMSVYGPTGATAYFGMTDIGRPRPGETVVVSAAAGATGSVAGQIAKIAGARVVGIAGGP
QKCRTVVEDFGFDACIDYRSADLAAALKEHCPKGVDVYFDNVGGAILDAVLGRLAQNARV
VLCGVISSYLTGEHPGPANYVNLLSRTALMQGFNALDQWGRFEEAFAALRSWDEQGLLVH
REHVFEGIGSCVDALNGLFAGVNIGKMLVKIGEPTVETA
>tr|Q1BLR6|Q1BLR6_BURCA Alcohol dehydrogenase, zinc-binding OS=Burkholderia cenocepacia (strain AU 1054) GN=Bcen_4558 PE=4 SV=1
MSTPVNRQLLLKTRPEGRVGRDHFSLVETPVPALADGEVLVRVLYLSMDPTNRVWMSDVP
QYLPPVAIGEVMRALGIGRVVASRHAGFAEGDLVQGLVGWQDYAVVPAEQVAQLVKLPAQ
SGLPLPTLLGACGMSGLTAYYGLTDIAPVQPGETLVVSAAAGSVGSIAGQIGKIHGARVV
GIAGGADKCRYLTETLGFDAAVDYKADDFRQQLKAATPDGVHVNFENVGGEVMRAVLSRM
VIGGRVALCGVISNYNSGRAADDVGVLISKRLTMRGFLILDYRKSREAVQTLAGWLRDGR
LKAEETVADGLENAPDVLNRLFDGDHRGKLVLRVDPDA
>tr|Q1BNF3|Q1BNF3_BURCA Alcohol dehydrogenase, zinc-binding OS=Burkholderia cenocepacia (strain AU 1054) GN=Bcen_3963 PE=4 SV=1
MPQSKTANRQIVLNSRPVGAPTPDNFRAETADVPVPGPGQVLLRTVWLSLDPYMRGRMSD
APSYAPPAELGQPMVGGTVSRVVSSNLPAFREGDLVVAGAGWQDYALSDGRDLIPLGRDF
AHPSYALGVLGMPGFTAYTGLLKIGEPKAGETVVVAAASGAVGAVVGQIAKLKGCRVVGV
AGGADKCAYVTGTLGFDACVDHHDPAFAAKLKDACPNGIDVYFENVGGAVFDAVWPLLND
HARVPVCGIIAHYNDAAYDDKALSTGRDRVPALMGAILRKRIRVQGFIILDHYATGYAPF
LKDMSEWVAQGKVKTLEDVVPDLADAPQALIGLLAGKNFGKVVVRVGPDELA
>tr|Q1D7K0|Q1D7K0_MYXXD Oxidoreductase, zinc-binding dehydrogenase family OS=Myxococcus xanthus (strain DK 1622) GN=MXAN_3170 PE=4 SV=1
MPGRNPLRDLTNRRIVLASRPEGRPTGENFRIEDVSVPEPGEGELLLKVQYLSLDPYMRG
RMSTAKSYARPLDLGEVIVGGTVARVVRSRHPGYAEGDIVLSYSGWQTYSLSKGEGLRKL
DPAAAPVSTALGVLGMPGFTAYSGLFTIGRPQPGETVVVAAASGPVGATVGQLARIKGAR
AVGIAGGPEKCAYVRDELGFDAVVDHHAPDFAERLKEACPKGVDVYFENVGGAVWDAVFP
LLNPFARVPVCGLIAWYNSTGPFEGPNRLPLVMRDVLSKSLTLRGFIQTEFVSQLPDFYR
DMSAWVREGRVRYREDIVNGLDHAPEAFVGLLEGRNFGKLVVKVDETA
>tr|Q1DAE8|Q1DAE8_MYXXD Oxidoreductase, zinc-binding dehydrogenase family OS=Myxococcus xanthus (strain DK 1622) GN=MXAN_2152 PE=4 SV=1
MSTTSNRQWVLKTRPREAVSEDCFEWREGPVPTPGPGEALVRVTWLAIEPTQRTWLNANA
TYIQPVALGEVMRGAGVGLVIASRTERLAVGDWVAGLTGWQDYVLTGDAGLFGLNKVPDG
VAPKAMLNLYGASGLTAYFGITEVGRVAPGETVLVSAAAGSVGSIAGQVARLRGCRVIGI
AGGPHKAEWVTRTARFDACIDYKSEDIRARLRALAPQGVDVVFDNVGGHVLEAALDHLAR
GARVVLSGSVASGYKDGDYGTAPRNYMQLGFKRARMEGFIFLDYVSRFPEAFRELAAWDA
QGALHCAESIAEGLEQAPSALRGLFEGRNVGKQLVRVTSIP
>tr|Q1GUA0|Q1GUA0_SPHAL Alcohol dehydrogenase, zinc-binding OS=Sphingopyxis alaskensis GN=Sala_1055 PE=4 SV=1
MKAWHLTSRPQGLPTIDNFALRDLPDTPLDKDQLRVRNLWLSVDPYMRGRMNDAKSYAAS
FQLDQPMTGGAIGKVLESRMEGFAPGDLVLHMGGWREGGVIGLDMMPNKLPTALLDAGLP
PQTFLHNMGLTGGTAWIGLLRVAAAKPGDTVFVSASAGAVGSAVVQIAKAREMTVIGSAG
GAEKCAWVTELGADAAIDYKAAPVLPQLAAALERLGKPGIDVYFDNVGGEHLDAAFATAN
DFARFAICGMIDVYNDAKPQEMKYLIRTIPARIRMEGFIYTDQFIDCMEEFYADMSGLIA
SGAVTIRETVHEGIEAAPEAFLGLFSGENIGKMLVRV
>tr|Q1ID81|Q1ID81_PSEE4 Putative zinc-containing alcohol dehydrogenase OS=Pseudomonas entomophila (strain L48) GN=PSEEN1511 PE=4 SV=1
MSTRNRRFLLAKRPVGAVRREDFTYEEVATEQPAEGEVLVKNLYLSLDPAMRGWMNEGKS
YIAPVALGQVMRALGVGEVIASRHPEFKVGDHVNGALGVQDYYTGAPQGLYKIDPRLAPL
PRYLSALGMTGMTAYFALLDVGQPKAGETVVISGAAGAVGSIAGQIAKLKGCRVIGIAGG
AQKCQYLKDELGFDGVIDYKAEDVLAGLKRECPGGVDVYFDNVGGDILDAVLSRLNFKAR
VVICGAISQYNNKEAVKGPANYLSLLVNRARMEGFVVMDYVKEYGKAAQEMAGWLANGKV
KSKEDVVEGLETFPETLLKLFSGENFGKLVLKV
>tr|Q1LM98|Q1LM98_RALME Alcohol dehydrogenase, zinc-binding OS=Ralstonia metallidurans (strain CH34 / ATCC 43123 / DSM 2839) GN=Rmet_1849 PE=4 SV=1
MSKQTYKRIVLASRPEAAVTPDNFRIEELPVPELADGQVLVRNHFLSLDPYMRGRMSDSK
SYADPQPLNEVMIGGTVGEVIASKNPKWNVGDKVIGMFGWQELGVSDGGMMQKVDTTHIP
LSAYLGSVGMPGVTAWYGLNKIIAPKAGETVVVSAASGAVGSVVGQLAKLAGCYVVGVAG
GKEKCDYVVNELGFDACVDYKAAKDAKELYAMVKAVTPNGIDGYFENVGGDILDVVLSRL
NPFARIAVCGLIAGYDGQDMPIRNPRAILVARAKIEGFIVSEHMELWPQALRELGTYVAQ
GKIKFRESIAEGLASAPEAFIGLLKGKNFGKQLVKLA
>tr|Q1QC10|Q1QC10_PSYCK Alcohol dehydrogenase, zinc-binding OS=Psychrobacter cryohalolentis (strain K5) GN=Pcryo_1012 PE=4 SV=1
MSFNEQQNPQQNRQIKLASRPHGAPTADNFELATGDIPKPNQSEMLLRTVYLSLDPYMRG
RMSDAASYADPLEIGDVMLGGTVAQVVESNIDTFAVGDLVVSNSGWQDYSVSDGEGVLKL
DKNMANPSYGLGVLGMPGFTGYMGLTDIGKPKKGETLVVAAATGPVGATVGQVGNQLGLR
TVGVAGGAEKCAYAVEELGFDVCLDHKADDFAEQLAIACPNGIDIYYENVGGKVFDGVLP
LLNAHARIPVCGLVSQYNATELPDGKDRLGVLMGNILSKRLTIKGFIIFEEYGDHFPEFL
ATMSKWLESGDVKTKEHQVDGLAQAPQAFFDMLDGKNFGKTVIKVADVQ
>tr|Q1QCG0|Q1QCG0_PSYCK Alcohol dehydrogenase, zinc-binding OS=Psychrobacter cryohalolentis (strain K5) GN=Pcryo_0862 PE=4 SV=1
MTTMNKQWRLKERPIGAPSAETWDYTESELPTITDGQLLIKIEYISMDPAMRGWLNDAKS
YIAPVQIGEVMRAGTVGEVIESKHEKFAVGDYVVGHNGVQSYAVSDGTGLHKVDPNLAPL
SYYLGVLGMPGMTGYFGLLKTGKPKAGETVVVSGAAGAVGSLVGQIAKLKGCRVVGIAGG
AEKCKFLVDELGFDAAVDYKNEDVKKGLKQACPNGVDVFFDNVGGDILNDVLTQINLRAR
IVICGAISQYNNTTAVKGPSNYLSLLVNRARMEGIVVFDNIKEYPIAMKEIAGWIQSGDM
KVKDHIVEGIETFPDTLMMLFKGENFGKLVLKVEG
>tr|Q1QZF4|Q1QZF4_CHRSD Alcohol dehydrogenase, zinc-binding OS=Chromohalobacter salexigens (strain DSM 3043 / ATCC BAA-138 / NCIMB 13768) GN=Csal_0797 PE=4 SV=1
MESRYFTIHSHPKGLPTRDVFSLESRTLPALEAGEVRVRNRWLSVDPYMRGRMDGVTTYV
EPFTLGQPLEGAAIGEVLESRDERFSPGDLVAHMGGWRDVAQLPGSGLQALPDLEVPPQA
FLGVLGMPGMTAWTGLNRIAQLKEGERVLVSAASGAVGSLAVQLAKAKGCHVVGIAGAPE
KLEWLESLGVRAVSYRDKDARQLGADLHDASPEGVDVYYENVGGICLEAALDNIRVGARI
AVCGLIDGYNAETPSPGPSNLSRLLIRRARMEGFIVTDAQNWEHYPTFLKDVGPLVAQGK
LDYKETVEDGLERTPDAFLKLFEGGNTGKMLVRL
>tr|Q212S5|Q212S5_RHOPB Alcohol dehydrogenase, zinc-binding OS=Rhodopseudomonas palustris (strain BisB18) GN=RPC_3068 PE=4 SV=1
MSQSASRIVLASRPQGEPTPANFRLEGFPVPTPGDGQLLLRTIYLSLDPYMRGRMSDGPS
YAAPVPVDGVMDGGTVAEVIASHHPGFAKGDFVLAHSGWQSHALSDGKGLRKVDPKLAPI
STAVGVLGMPGMTAYTGLLEIGKPKAGETVVVAAASGAVGSAVGQIARIKGAHAVGIAGG
REKCDYVVNELGFDACLDHREPDLAARLKEACPKGIDVYFENVGGAVFEAVFPRLNPFAR
IPVCGLIADYNTIYDGDTPTPKWANSIMRAILVKRLNFRGFIVSDFAALHGDFLRDMSHW
LRDGKIKHREFVTEGLASAPEAFIGLLKGANFGKQLVRVGPDNS
>tr|Q21VJ5|Q21VJ5_RHOFD Alcohol dehydrogenase, zinc-binding OS=Rhodoferax ferrireducens (strain DSM 15236 / ATCC BAA-621 / T118) GN=Rfer_2491 PE=4 SV=1
MPTNQQIHLVSRPSGEALASNFKLIVSETPALQDGQVLVRHHFLSLDPYMRGRMNDAKSY
TAPQALNEVMGGGTVGEVVESRNPKFAVGDKVVGMGGWQQYSVVDANQLGALRKVDTTLI
PLSAYLGAVGMPGVTAWYGLVKIIEPKAGETMVVSAATGAVGSAFAALSKARGCRTVGIA
GGPEKCRYAVDELGFDVCIDYKLHHDAASLSKALKDACPDGVDGYFENVGGMVLDAVLLC
MNAFGRIAVCGMIAGYDGAPLPLSHPALILTNRLKVQGFIVSEHMEVWPEALKELGTLVA
TGKLKPRESIAQGLEAAPEAFLGLLKGKNFGKQLVKLA
>tr|Q21WE1|Q21WE1_RHOFD Alcohol dehydrogenase, zinc-binding OS=Rhodoferax ferrireducens (strain DSM 15236 / ATCC BAA-621 / T118) GN=Rfer_2188 PE=4 SV=1
MPALATLTNHQIRLASRPVGLPTRANWQSTLEAVAEPVEGGVLLKTLALSLDPAMRGWMN
EGKSYIPPVAIGEVMRAGGVGKVIASRNPQFAVGDYVSAGFGVQEYLTLVQADFKRSGLV
KIDLSMGTLTQWLNVLGMPGMTGYFGLMDVGQPRAGETVVVSGAAGAVGQTVGQMAKIKG
CRAVGIAGGQAKCDWVVKELGFDACIDYKAGPSAVKDGLKQHCPAGVDVYFDNVGGEILD
TVLTRINRGARIIICGAISQYNNTTAVQGPKNYLSLLVNRARMEGIVVFDYADRYHLAVT
EMAGYLKDGRMKSKEDVVKGLDAFPEALNKLFSGENFGKLVLQVAED
>tr|Q223I7|Q223I7_RHOFD Alcohol dehydrogenase, zinc-binding OS=Rhodoferax ferrireducens (strain DSM 15236 / ATCC BAA-621 / T118) GN=Rfer_0018 PE=4 SV=1
MTQTTTLNRQVQLAARPVGTPTAADFHLATTAVPVAGPGQLLLRTVYLSLDPYMRGRMSD
AASYAASVAIGATMVGATVCRVQSSQHAGFAVGDWVLAYTGWQDYALSDGTGLTKLDPGL
ARPSYALGVLGMPGFTAYMGLLDIGAPKAGETVVVAAATGAVGSVVGQIAKLKGCRVVGI
AGGADKCRSAVQELGFDACIDHHNPDLAALLAAACPKGIDVYFENVGGKVFDAVLPLLNT
AARVPVCGLIAQYNATALPEGPDRSPLLMRTLLTKRIRMQGFIIFDDYGHRYPEFAKDMS
QWLANGQIKFREDIVNGLENAPQAFIGLLEGKNFGKLIVRVAND
>tr|Q2FEU5|Q2FEU5_STAA3 Alcohol dehydrogenase, zinc-containing OS=Staphylococcus aureus (strain USA300) GN=SAUSA300_2147 PE=4 SV=1
MQNKQILFNKIPEGMPQEDTFKIEEIDTPKLESDGVLVQTLYISVDPYMRGRMTKADSYV
QPFEIGKPIVSHVVAKVIDSTLADYKKGDVVVGMLPWRIINHVQADQITKVPTTDVPLDL
YLSVLGMPGQTAYHGLLDIGQPKAGDTVVVSAASGAVGSVVGQIAKIKGCRVVGIAGGDK
KVNYLTETLGFDAGIDYKKEDFAEALAQAVPDGIDVYFENVGGTVGDEVFKHLNRFARVP
VCGAISSYNHPEADIGPRIQGTLIKKQVMMRGFLVSEFANAFKEASEQLATWVQEGKIQS
QVTIEDGFENAPHAFKNLFTGDNFGKQVIKVTE
>tr|Q2G2D7|Q2G2D7_STAA8 Putative uncharacterized protein OS=Staphylococcus aureus (strain NCTC 8325) GN=SAOUHSC_02447 PE=4 SV=1
MQNKQILFNKIPEGMPQEDTFKIEEIDTPKLESDGVLVQTLYISVDPYMRGRMTKADSYV
QPFEIGKPIVSHVVAKVIDSTLADYKKGDVVVGMLPWRIINHVQADQITKVPTTDVPLDL
YLSVLGMPGQTAYHGLLDIGQPKAGDTVVVSAASGAVGSVVGQIAKIKGCRVVGIAGGDK
KVNYLTETLGFDAGIDYKKEDFAEALAQAVPDGIDVYFENVGGTVGDEVFKHLNRFARVP
VCGAISSYNHPEADIGPRIQGTLIKKQVMMRGFLVSEFANAFKEASEQLATWVQEGKIQS
QVTIEDGFENAPHAFKNLFTGDNFGKQVIKVTE
>tr|Q2IED4|Q2IED4_ANADE Zinc-binding alcohol dehydrogenase OS=Anaeromyxobacter dehalogenans (strain 2CP-C) GN=Adeh_3174 PE=4 SV=1
MPQAPTINRRIVLAARPRGAPVPRDFRLEEAPVPSPADGQVLLRTLYLSLDPYMRGRMSE
APSYAPPAALDEPMVGGTVSRVVASRHPRLREGDLVLGTSGWQDYALSDGQDLVPLADTA
HPSYALGVLGMPGFTAYHGLLNIGQPRPGETVVVAAASGAVGAVVGQLAKLRGARAVGIT
GGAEKCRYVTEELGFDACLDRHAPHLAERLAGACPAGIDVYFENVGGPVLDAVLPLLNEG
ARVPVCGGIAHYNDEAPPPGPDRLPMLMSLVLRKRLRVQGFIILDHYADGHAPFLRDMSA
WVAGGQVRLREDVVAGLENAPAALIGLLEGKNFGKVIVRVAE
>tr|Q2IV72|Q2IV72_RHOP2 Alcohol dehydrogenase superfamily, zinc-containing OS=Rhodopseudomonas palustris (strain HaA2) GN=RPB_3192 PE=4 SV=1
MSKGQRIVLASRPTGEPTAANFRLEDYEVPAPGEGQVLLRTIWLSLDPYMRGRMSDGPSY
AQPVPVGGVMEGGTVCEVLDSKSPGFAKGDIVLAHSGWATHAVADAKPLRKIDPSLGPIS
TAVGVLGMPGMTAYTGLLDIGQPKAGETVVVAAASGAVGSAVGQIAKIKGARAVGIAGGK
VKCDYVKTELGFDDCLDHRDPDLAAKLKAACPNGIDVYFENVGGEVFEAVFPLFNAFARM
PVCGLIAQYNAFEAPPTPKWATALMRHVLTKRLTIRGFIVSDFAGRRQEFLRDMSEWVRD
GKVKYKEFVTEGVESAPEAFIGLLKGANFGKQLVRVGPDKA
>tr|Q2J2N6|Q2J2N6_RHOP2 Alcohol dehydrogenase superfamily, zinc-containing OS=Rhodopseudomonas palustris (strain HaA2) GN=RPB_0563 PE=4 SV=1
MTAVNRQVLLIEKPKEKLGLEHFRMAEAAMPEPKDGEALVRVRYISLDAANRAWMQGATY
RAAVETDSVMPGGGIAEVVSSKAPGLSPGDIVFADTGWQDYAALPAKHLTKLPKVEPLTH
LLSVYGIAGLTAYFGLLDIGQPRAGETVVVSAAAGSVGSIVGQIAKLKGCRVVGIAGGKQ
KCDWLVNELGFDAAVDYKDGALFKALRAAAPNGIDVYFDNVGGDILEACLAQMNLKGRIA
CCGAVSQYDRTPSATGPRGIPGLIVVKRLIMQGFIVMDYMDQRDEAVAKLQGWVESGKLK
VQEDVIDGLENTPAALIGLLAGENRGKRMVRV
>tr|Q2NXF7|Q2NXF7_XANOM Quinone oxidoreductase OS=Xanthomonas oryzae pv. oryzae (strain MAFF 311018) GN=XOO4265 PE=4 SV=1
MTSLTNRRIVLASRPQGEPSADNFRIEDIAVPPTGHDQILVRNRFLSLDPYMRGRMDDGP
SYVAPVAIDALMEGGTVGEVIESNHADYHPGDLLVLPGGWQTHSLLTPKTPLRKLPQDDG
LPPSTALGVYGMPGFTAYAGLHEIGKPQSGETLVVAAASGPVGATVAQLARLQGLRVVAI
AGGEEKVRYLRDTLRVDVALDHRADDFAEQLRAATLDGIDIYFENVGGKVFDAVLPQLND
FARIPVCGVIATYNSRGQVLPGPDRLPEFIGQLLRKRLTVRGFIQHDVIRLMPAFLREMG
QWLREDKIQYREHVLHGLDSAPQGLVDVLRGKNFGKAVVALD
>tr|Q2RX66|Q2RX66_RHORT Zinc-containing alcohol dehydrogenase superfamily OS=Rhodospirillum rubrum (strain ATCC 11170 / NCIB 8255) GN=Rru_A0474 PE=4 SV=1
MAQSLAENRRIVLARRPQGAPVAEDFRLETAPRPIAGDGQMLLRSLWLSLDPYMRGRMDD
GPSYAAPVALGAVMVGGTVCRVEDSRLDGFLPGDLVLAYSGWQDYALSDGTGVERLEPHL
DRPSLALGALGMPGLTAYVGLLDIGKPQPGETVVVAAATGAVGATVVQIAKLKGARVVAI
AGGAEKTAYARETLGADVAIDHHDPAFAQTLATACPKGIDVYFENVGGKVFDAVLPLLNT
GARVPLCGLIATYNGAGPDNAKRLPELMRSLLVRRITLRGFIIGDHRDRIPAFQKDMAGW
LASGQIIAREDVVDGLERAPAAFISLLKGGNFGKLVVAVG
>tr|Q2S7D7|Q2S7D7_HAHCH Putative NADP-dependent oxidoreductase OS=Hahella chejuensis (strain KCTC 2396) GN=HCH_06814 PE=4 SV=1
MSELLNKQYRLAKRPVGEPGDDTWEFCEKPVAQPGADEVLVKIQYVSLDPAMRGWLNEGK
SYIAPVQIGDVMRAGAVGEVIASNHDGFSPGDMVVGTLGVQQYAICNGKELHKVDTRIAP
APRYLGVLGMPGMTAYFGLLDTGKPQEGETVVVSGAAGAVGGVVGQIAKIKGCRVVGIAG
GAEKCRYLIEELGFDGVVDYKNEDVMAGLKRECPNGVDVFFDNVGGDILDAVLARINLHA
RIVICGAISQYNNTKPVKGPSNYLSLLVNRARMEGIVVFDNSKHYGKAAMEMAGWMAAGK
LKAKEHVVEGIENFPNTLMMLFSGDNFGKLVLKVTDN
>tr|Q2SEM6|Q2SEM6_HAHCH Putative NADP-dependent oxidoreductase OS=Hahella chejuensis (strain KCTC 2396) GN=HCH_04191 PE=4 SV=1
MSYKAVKLVTRPETDITPACFELVELDIPALEPGQILIKQTHMSLDPAMRGWMSAATDSY
IPPVGLGEVMRSSGVGEVVESRNDRFPVGAKVAGMFGWREYLVSSGEGVSIMPQELPAAA
ILSVLALPGVTAYHGLMEVAKPKAGETLLVSGAAGSVGSLVGQIAKAEGLRVIGVAGSEE
KCRWLVEELGFDAAINYKSEDLAQAVKAAAPNGIDIYFENTGGPVQHVAMANMSAFGRIV
VCGVIADYNAATPAPGPSWTQIVKKRLSIQGFTMPDHMHRFGDLSQKVGAYLLEGKIKYR
THELKGLESAIEGINLLFTGANEGKLLVRL
>tr|Q2SWN0|Q2SWN0_BURTA Oxidoreductase, zinc-binding dehydrogenase family protein OS=Burkholderia thailandensis (strain E264 / ATCC 700388 / DSM 13276 / CIP 106301) GN=BTH_I2148 PE=4 SV=1
MSQINRQVLLVSRPEREASVDNFKLVETPLAPLADGEVRVRNHFLSIDPYMRGRMNAGRS
YAEPQPLGEVMGGGTAGEVVESRNPAFAVGDRVIGAYGWQEYGTSTGKELRKVDTTHVPL
SAYLGPVGMPGVTAWYGLNRIIRPRAGETIVVSAASGAVGSVAGQLAKLAGCRAVGVAGG
ADKCRYVVDTLGFDACVDYKAGRLAEDLAAAAPDGVDGYFENVGGAVLDATLARMNPFGR
VAMCGMIATYDGAPAPLANPALILRERLLVQGFIVSEHFDVWPEALAQLASLVARQQLHY
RETIAQGIERAPDALLGLLKGRNFGKQLVALV
>tr|Q2T7X4|Q2T7X4_BURTA Oxidoreductase, zinc-binding dehydrogenase family protein OS=Burkholderia thailandensis (strain E264 / ATCC 700388 / DSM 13276 / CIP 106301) GN=BTH_II0525 PE=4 SV=1
MSTPVNRQLRLKARPDGRVGQEHFTLAEAPLPALRPGEMLVRVLYLSMDPTNRVWMSDIP
QYLPPVAIGDVMRALGIGRVVASNAPGFAEGDLVQGLVGWQDYAHVRADEAAHYTKLPAA
LGLPLPRLLGACGMSGLTAYYGLTEIAPVQPGETLVVSAAAGSVGSVAGQIGKIHGARVV
GIAGGADKCRYLTDELGFDAAVDYKADDWKRALKDATPDGVHVNFENVGGEIMRAVLSRM
VIGGRVALCGVIANYNSGRPADDVSVLIAKRLTMRGFLILDYRKSREAIATLAGWLRDGR
LKAEETVADGLTNAPDVLNRLFDGSHRGKLVLRVDPQA
>tr|Q2YYK1|Q2YYK1_STAAB Quinone oxidoreductase OS=Staphylococcus aureus (strain bovine RF122 / ET3-1) GN=SAB2068c PE=4 SV=1
MQNKQILFNKVPEGMPQEDTFKIEDIDTPKLESDGVLVQTLYISVDPYMRGRMTKADSYV
QPFEIGKPIVSHVVAKVIDSTLADYKKGDVVVGMLPWRIINHVQADQITKVPTTDVPLDL
YLSVLGMPGQTAYHGLLDIGQPKDGDTVVVSAASGAVGSVVGQIAKIKGCRVVGIAGGDK
KVNYLTETLGFDAGIDYKKEDFAEALAQAVPDGIDVYFENVGGTVGDEVFKHLNRFARVP
VCGAISSYNHPEADIGPRIQGTLIKKQVMMRGFLVSEFANAFKEASEQLATWVQEGKIQS
QVTIEDGFENAPRAFKNLFTGDNFGKQVIKVSEL
>tr|Q32FR1|Q32FR1_SHIDS Putative oxidoreductase OS=Shigella dysenteriae serotype 1 (strain Sd197) GN=yncB PE=4 SV=1
MLQRGCDGCKQNQSREPATIDGFMPKAQESIMGQQKQRNRRWVLASCPHGAPVPENFRLE
EDDVATPGEGQVLLRTVYLSLDPYMRGRMSDEPSYSPPVDIGGVMVGGTVSRVVESNHPD
YQPGDWVLGYSGWQDYDISSGDDLVKLGDHPQNPSWSLGVLGMPGFTAYMGLLDIGQPKE
GETLVVAAATGPVGATVGQIGKLKGCRVVGVAGGAEKCRHATEVLGFDVCLDHHADDFAE
QLAKACPKGIDIYYENVGGKVFDAVLPLLNTSARIPVCGLVSSYNATELPPGPDRLPLLM
ATVLKKRIRLQGFIIAQDYGHRIHEFQKEMGQWVKEDKIHYREEITDGLENAPQTFIGLL
KGKNFGKVVIRVAGDD
>tr|Q393G4|Q393G4_BURS3 Zinc-containing alcohol dehydrogenase superfamily OS=Burkholderia sp. (strain 383) GN=Bcep18194_B2291 PE=4 SV=1
MSTPVNRQLLLKTRPEGRVGREHFSLVETPVPALADGEVLVRVLYLSMDPTNRVWMSDVP
QYLPPVAIGEVMRALGIGRVVASRNAGFAEGDLVQGLVGWQDYAVVPADQAAQLVKLPAA
SGLPLPTLLGACGMSGLTAYYGLTDITPVQPGETLVVSAAAGSVGSIAGQIGKIHGARVV
GIAGGADKCRYLTETLGFDAAVDYKADDFRQQLKAATPDGVHVNFENVGGEVMRAVLSRM
VIGGRVALCGVISNYNSGRAADDVGVLISKRLTMRGFLILDYRKSREAVQTLAGWLRDGR
LKAEETVADGLENAPDVLNRLFDGDHRGKLVLRVDPDA
>tr|Q395Z2|Q395Z2_BURS3 Zinc-containing alcohol dehydrogenase superfamily OS=Burkholderia sp. (strain 383) GN=Bcep18194_B1605 PE=4 SV=1
MPQSKTANRQIILNSRPVGAPTPGNFRTESGEVPTPGAGQVLLRTVWLSLDPYMRGRMSD
APSYAAPAELGQPMVGGTVSQVVSSNLPAFREGDLVVAGAGWQDYALSDGRDLIPLGRNF
AHPSYALGVLGMPGFTAYTGLLKIGEPKAGETVVVAAASGAVGAVVGQIAKLKGCRVVGV
AGGADKCAYVTDTLGFDACVDHRDPAFAAKLKEACPNGIDIYFENVGGAVFDAVWPLLND
HARVPVCGIIAHYNDAAYDDKAVSTGRDRVPALVGTILRKRIRMQGFIILDHYATGYATF
MKDMSEWVAQGKVKTLEDVVPDLADAPEALIGLLAGKNFGKVVVRVGPDELA
>tr|Q396E6|Q396E6_BURS3 Zinc-containing alcohol dehydrogenase superfamily OS=Burkholderia sp. (strain 383) GN=Bcep18194_B1551 PE=4 SV=1
MSEKDFGYQPSHNTLVHQVERPHGEPRREHFRFVRQPLAPLAPGEVLVRNVHFSVDPYMR
ECMDGDWALHAPLEGRTIGQVLRTTDPMLRPGDWVFHRQGWRTYAQVPAQALRVIRPVEG
VPLTAWLSILGGTGLTAWVALTRIVRLQPGESLYVSAAAGGVGTAAGQFAKLLGANRIVG
STSHERKARQLTSGLGYTDAFVYQPGQVGAQLRERIPEGFDVYLDNVGGEQLEAAIAVLK
DHGRAALIGAVAQYSALQPPAAPRNLFDVVGKSLTLQGFLVKDYANLQQELEAFAIPHLQ
RGDIVAPETITKGFDTIVDAFLAMLAGGNLGKAIVSVDTDDAGAL
>tr|Q3BYY7|Q3BYY7_XANC5 Zinc-containing alcohol dehydrogenase superfamily protein OS=Xanthomonas campestris pv. vesicatoria (strain 85-10) GN=XCV0295 PE=4 SV=1
MTSIINRRIVLASRPHGEPSADNFRIEEVAVEPTGHDQILVRNRFLSLDPYMRGRMDEGP
SYAAPVAIDAVMEGGTVGEVIASNHADYQPGDLLVLPGGWQTHSLLTPTTPLRKLPKDDS
LPLSTALGVYGMPGFTAYAGLHEIGKPQPGETLVVAAASGPVGATVAQLARLQGLRVVAI
AGGEEKVRYLRDTLQVEVALDHRADDFAEQLRAATPDGIDIYFENVGGKVFDAVLPQLND
FARIPVCGVIATYNSRGQAHPGPDRLPDFMGQVLRKRLTVRGFIQHDFIRLMPAFLREMG
QWLREDKIQYREHVLHGLDSAPQGLIDVLRGKNFGKAVVALD
>tr|Q3ICY2|Q3ICY2_PSEHT Putative Zinc-binding NADPH:quinone reductase/dehydrogenase/oxidoreductase OS=Pseudoalteromonas haloplanktis (strain TAC 125) GN=PSHAb0123 PE=4 SV=1
MSVTSRQLTLASRPHGAPTDENFALKTLELPPLKNGEVLLRTIYLSLDPYMRGRMSDAKS
YADPVNVGDVMVGATVCQVQESKNDSFSEGEWVLAYTGWQDYAISNGEGLMQLGKEPANP
SYALGIMGMPGFTAYMGLLDIGAPKAGETVVVAAATGPVGATVGQIAKIKGCRVVGVAGG
SEKCKHAVEVLGFDACIDHKADNFAQQLEQACDNGIDVYYENVGGKVFDAVLPLLNTSAR
VPVCGLVSQYNATSLPEGPDRLGMLMGQILSKRIKMQGFIIFDDYGHRYDEFATAMQQWL
QDGKIQYREHMVEGIENTITAFNDMISGKNFGKTVVKINSPL
>tr|Q3IWE6|Q3IWE6_RHOS4 Alcohol dehydrogenase, zinc-containing OS=Rhodobacter sphaeroides (strain ATCC 17023 / 2.4.1 / NCIB 8253 / DSM 158) GN=RHOS4_35700 PE=4 SV=1
MPQRSDINRRVVLAQRPKGTPDESTLRMEEVPISEPAEGQMLLRTVWLSLDPYMRGRMND
TKSYAKPVEIGGVMTGQVVAEVMQSSLPGFEAGDMVLAGSGWQDYALSDGTEVVNLGKAP
ERPSRALGILGMPGYTAYAGLLKIGEPQPGETVVVAAASGPVGATVGQIAKLKGCRAVGV
AGGADKCRYVVETLGFDACIDHRAPDFEAQLAAACPNGIDIYFENVGGRVLYGVLPLLNP
FARMPVCGIVSWYNSPGLPEGPDMAPALMGTILRMKVKLQGFIIFDSFPRSLYAEFAREM
TGWLAEGKVKYREQVVEGLEAAPQALNDLLAGRNFGKMVVKL
>tr|Q3JK03|Q3JK03_BURP1 Oxidoreductase, zinc-binding dehydrogenase family protein OS=Burkholderia pseudomallei (strain 1710b) GN=BURPS1710b_A0941 PE=4 SV=1
MIASLRIADRGSRIADRGSRIAPRASRLAPRASRLAPRASRECDRGALAAFADAGACRPF
PFLPKVMPMSTPVNRQLRLKARPDGRVGHEHFTLAEAPLPALGPGEMLVRVLYLSMDPTN
RVWMSDIPQYLPPVAIGDVMRALGIGRVVASNAPGFAEGDLVQGLVGWQDYAHVRADEIA
QYTKLPAALGLPLPRLLGACGMSGLTAYYGLTEIAPVQPGETLVVSAAAGSVGSVAGQIG
KIHGARVVGIAGGADKCRYLTDELGFDAAVDYKSDDWKRALKDATPDGVHVSFENVGGEI
MRAVLSRMAIGGRVALCGVIANYNNGRPADDVSVLIAKRLTMRGFLILDYRKSREAIATL
AGWLRDGRLKAEETVADGLTNAPDVLNRLFDGSHRGKLVLRVDPQA
>tr|Q3JLY5|Q3JLY5_BURP1 Alcohol dehydrogenase, zinc-containing OS=Burkholderia pseudomallei (strain 1710b) GN=BURPS1710b_A0259 PE=4 SV=1
MPQTKTTNRRIVLHSRPKGAPTPENFRTETAAVPVPAPGEVLLRTIWLSLDPYMRGRMSD
APSYAAPVELGGVMVGGTVSRVVSSSVPAFRDGDLVLSNAGWQDYAVSDGTDLMPLADVA
HPSYALGVLGMPGFTAYFGLLHIGEPKAGETVAVAAASGAVGAVVGQIAKLKGCRVVGIA
GGADKCRYVAGTLGFDACVDHHDPDFAKQLAAACPDGIDVYFENVGGAVFDAVLPLLNDH
ARVPVCGLIAHYNDSELPGGPNRLPLLTSSVLRKRIRMQGFIILDHYADVYPAFLKDMSE
WVAQGKVKPREDVVDGLDAAPRALIGLLGGKNFGKVVVRVGPDTL
>tr|Q3JRF9|Q3JRF9_BURP1 Oxidoreductase, zinc-binding dehydrogenase family protein OS=Burkholderia pseudomallei (strain 1710b) GN=BURPS1710b_2449 PE=4 SV=1
MSQVNRRVLLVSRPEREARVENFELVETPLAPLAEGEVRVRNHFLSIDPYMRGRMNAGRS
YAEPQPLGEVMGGGTAGEVVESRNPAFAPGDRVIGAYGWQEYGTSTGKELRKVDTTRVPL
SAYLGAAGMPGVTAWYGLNRIIRPRAGETLVVSAASGAVGSVVGQLAKLAGCRAVGIAGG
ADKCRYVVDTLGFDACVDYKAGRLADDLAAAAPDGVDGCFENVGGAVLDATLARMNPFGR
IAMCGMIAAYDGAPAPLANPALILRERLLVQGFIVSEHFDVWPEALAQLASLVANRQLHY
RETIAQGLERAPDALLGLLKGRNFGKQLVALV
>tr|Q3K8H2|Q3K8H2_PSEPF Zinc-containing alcohol dehydrogenase superfamily OS=Pseudomonas fluorescens (strain PfO-1) GN=Pf01_4195 PE=4 SV=1
MTNQTNRQFLLAKRPAGAATRETFTYQELPVGEPAAGQILVKNEYLSLDPAMRGWMNEGK
SYIPPVGLGEVMRALGVGKVVASNNPGFAVGDYVNGAIGVQDYFLGEPKGFYKVDPKLAP
LPVYLSALGMTGMTAYFALLDVGAPKAGDTVVLSGAAGAVGSIAGQIAKIKGCRVIGIAG
GADKCKFLVDELGFDGAIDYKSEDVLAGLKRECPKGVDVYFDNVGGDILDAVLSRLNFKA
RVVICGAISQYNNKEAVKGPANYLSLLVNRARMEGFVVMDYAAQYASAAQEMAGWMAKGQ
LKSKEDIVEGLETFPETLGKLFSGENFGKLVLKV
>tr|Q3KFA6|Q3KFA6_PSEPF Zinc-containing alcohol dehydrogenase superfamily OS=Pseudomonas fluorescens (strain PfO-1) GN=Pf01_1807 PE=4 SV=1
MSDPLTLNQRFVLASRPVGAPTPENFRLEREALPDLEDGQVLLKTLYLSLDPYMRGRMSD
APSYAAPVQIGEVMTGGAVSRVEQSRHPKFHPGDLVVGATGWQSHSISDGRNIIPIPSGL
PSPSMALGVLGMPGMTAYMGLMDIGQPKEGETLVVAAASGAVGSVVGQVAKIKGLRAVGV
AGGAEKCKYVVEELGFDACIDHKAPDFAEQLAKACPDGIDIYYENVGGHVFDAVVPLLNS
KARIPLCGLIAGYNASEAPKGPDRLPALQRTLLTKRVRIQGFIVFDDYGDRQPEFISAMV
PWVRDGKVKFREDVVEGLEQAPQAFIGLLEGRNFGKLVVKVAQD
>tr|Q3M4R1|Q3M4R1_ANAVT Zinc-containing alcohol dehydrogenase superfamily OS=Anabaena variabilis (strain ATCC 29413 / PCC 7937) GN=Ava_4427 PE=4 SV=1
MADTVNQQIVLKSRPVGEPQESDFALVESPIPQLGEGEVLNRTIYLSLDPYMRGRLSTNA
SYAASTELNSVIVGETVSQVIQSHHPDFQPGDFVLSNHGWQTYAVAKGKTLRKLDPNQAP
LSYYLGVLGMPGLTAYAALLDIGQPKAGETVVISAASGAVGAVAGQIAKIKGARVVGIVG
SDQKRDYIVKELGFNVGINRRTQEIASALKEAAPDGIDVYFDNTAGEILEAVLQQINLGA
RIPLVGLISQYNASSPPPGPNLLPLLIKRALIKGFLVSDYQHRFSDFARDVTEWLQSGQL
KYKEDIVVGLENAPRAFIGLLRGENFGKLIVEVSQ
>tr|Q3Z1I2|Q3Z1I2_SHISS Putative oxidoreductase OS=Shigella sonnei (strain Ss046) GN=yncB PE=4 SV=1
MLQRGCDGCKQNQSREPATIDGFMPKAQESIMGQQKQRNRRWVLASRPHGAPVPENFRLE
EDDVATPGEGQVLLRTVYLSLDPYMRGRMSDEPSYSPPVDIGGVMVGGTVSRVVESNHPD
YQPSDWVLGYSGWQDYDISSGDDLVKLGDHPQNPSWSLGVLGMPGFTAYMGLLDIGQPKE
GETLVVAAATGPVGATVGQIGKLKGCRVVGVAGGAEKCRHAIEVLGFDVCLDHHADDFAE
QLVKACPKGIDIYYENVGGKVFDAVLPLLNTSARIPVCGLVSSYNATELPPGPDRLPLLM
ATVLKKRIRLQGFIIAQDYGHRIHEFQKEMGQWVKEDKIHYHEDITDGLEGNDSNLLIVF
YVQIMPDDFVMQLHRF
>tr|Q46UH4|Q46UH4_RALEJ Zinc-containing alcohol dehydrogenase superfamily OS=Ralstonia eutropha (strain JMP134) GN=Reut_B3852 PE=4 SV=1
MKTMNRRWILRQRPVGDIGDNDLQLVEAPLPRPGDGEILVRNIYLMVAPTNRVWMSEIDQ
YMAPVALGEVMRGVTMGVVTESHHPDFKAGDIVEGGMAWEEYSVTKMARRVPVEYGLPLH
AYASVLGNSGMTAYFGMLDIARPKAGETIVVSAAAGGVGSIAGQIGKILGCRVVGVAGGQ
NKCRLVREEFGLDACVDYKAGNVLADLRAACPDGIDVDFENVGGETMDAVLALINPGARI
AMCGMISTYNASGDWWSPKMFRNVIMKRARIEGFLIADYRSRFHEAVEVMAKWVRDGQLK
YRVDIVEGIEQAPAALNRLFTGKNIGKQLVRLAPESVIG
>tr|Q472A1|Q472A1_RALEJ Zinc-containing alcohol dehydrogenase superfamily OS=Ralstonia eutropha (strain JMP134) GN=Reut_A1412 PE=4 SV=1
MSTNTFKRIVLASRPEGAVTPANFRLEEVPVPELADGQVLVRNHYLSLDPYMRGRMNDSK
SYATPQPLNEVMIGGTVGEVVASKNSKYKAGDKVVGMFGWQEMGVSDGTGMQPVDTTHIP
LSAYLGSVGMPGVTAWYGLNKIIQPKAGQTVVVSAASGAVGSVVGQLAKLAGCRAVGFAG
GKDKCDYVVNELGFDACIDYKAAKDSKELYTMLKEATPNGIDGYFENVGGDILDAVLTRM
NAFGRIAMCGMIAGYDGQPLPLKNPQLILVSRLTVEGFIVSEHMEVWPQALKELGTAVAQ
GKLKFRESVAQGLESAPEAFMGLLKGKNFGKQLVKLV
>tr|Q47NR0|Q47NR0_THEFY Putative oxidoreductase OS=Thermobifida fusca (strain YX) GN=Tfu_1876 PE=4 SV=1
MPTTAREFHLIARPQGEPAVTDFALVTRTLPDPGPGELLVRNLVLSVDPYMRGKMSGVRT
YTDPYELNAPMEGGAVGVVEASTDPAVPTGTLVVHNAGWRSHALLPASRVRPLPADSPVD
PSVYLGALGMPGLTAYVGLRHKAGIREGDTVFVSGAAGAVGSMVGQLAALYGARRVIGSA
GSPEKVAYLRDELGFDAAFDYRAAPVREQLADAAPDGIDVYFDNVGGDHLEAAIACANDF
ARFAICGAISGYNATSAPRAPRNLFQIVTKRLTLRGFIVSDEPHLAEEFQREVAPAVADG
RIKVRETVVEGLERTPEAFISMLRGGNIGKMVVRVAE
>tr|Q487T5|Q487T5_COLP3 Oxidoreductase, zinc-binding OS=Colwellia psychrerythraea (strain 34H / ATCC BAA-681) GN=CPS_0931 PE=4 SV=1
MNQNKQVNRQILLASRPFGAPSHDNFTLAQTAKPSPKQGEVLLRTVYLSLDPYMRGRMND
AKSYADPVALNEVMVGGTVCRVEESKHADYQQGDWVVSFGGWQDYSISNGVDLLKLGNDI
SNPSYALGVLGMPGLTAYMGLLDIGQPKAGETVVVAAATGAVGSLVGQIAKIQGCKVIGI
AGGTEKCQYAVDTLGFDACLDHHSDELATLLAKTCTDGIDVYFENVGGKVFDAVLPLLNP
KSRIPLCGLISQYNATELPDGPDRMSSLMGTLLVKRAKMQGFIVFDDYGHRYGEFNKAMM
TWLSEGKIKYKEHRVEGLENSVSSFIGLLEGKNFGKLVVRVGPDDLT
>tr|Q48KP4|Q48KP4_PSE14 Oxidoreductase, zinc-binding OS=Pseudomonas syringae pv. phaseolicola (strain 1448A / Race 6) GN=PSPPH_1797 PE=4 SV=1
MTDLSNRQFLLAKRPSGDVRREDFTYQEAPVTALAEGQILVRNKYLSLDPAMRGWMNDGK
SYIPAVKLGEVMRALGVGEVLESKNPKFAVGDHLQGALGVQDYFVGEPKGFYKVDTSLAP
LPLYLSALGMTGMNAYLALLDVGQPKSGDTVVISGAAGAVGSVAGQIAKLKGCRVVGIAG
GAEKCRLLTEELGFDAAIDYKSEDVMDGLKRHCPDGVNVYFDNVGGDILDAALSQLAVGA
RVVICGAISQYNNTTAIKGPANYMSLLVNRARMEGFIVLDHPERFAEAGQVMAGWIKEGK
LKSKEHIVDGLETFPETFQMLFSGENQGKLILKVE
>tr|Q49ZD2|Q49ZD2_STAS1 Putative NADP-dependent oxidoreductase OS=Staphylococcus saprophyticus subsp. saprophyticus (strain ATCC 15305 / DSM 20229) GN=SSP0699 PE=4 SV=1
MKTERIVLAKRPEGIPSNDVFKYETVEVGMPDSEEIQIETLYISVDPYMRGRMDDSKSYI
TPFQLNEPMNGHIVGKVTESNADGFNKGDIVTGTFPWQKVVNVKAKHAIKVTQTNIPLYL
YLSVLGMTGQTAYHGLLKIGQPQEGETVVVSAASGAVGSVVGQIAKLKGAHVVGIAGGKE
KTNYLTDSLGFDEAVDYKADNFSEALSKAVPNGVDVYFENVGGTVGDEVMKHLNQFARIP
VCGAISGYNNTEIEYGPRIQPIIIKSQALMQGFIVANYADDFANASKELAQWVQEDKIKT
KTSVMEGFDNVPEAFRNLFTGDNFGKQVVQVSDNN
>tr|Q4KFF8|Q4KFF8_PSEF5 Alcohol dehydrogenase, zinc-containing OS=Pseudomonas fluorescens (strain Pf-5 / ATCC BAA-477) GN=PFL_1906 PE=4 SV=1
MPQTLTLNQRVVLVSRPEGAPVPENFRLERVALPELADGQVLLKTLYLSLDPYMRGRMSD
APSYAAPVEIDEVMTGGAVSRVERSLNPKFQEGDLVVGATGWQSHCICDGRNLIPVPSGL
PSPSMALGVLGMPGMTAYMGLMDIGQPKAGETLVVGAASGAVGSVVGQVAKLKGLRVVGV
AGGADKCRYVVEELGFDACIDHKSPDFADELAQACFKGVDIYFENVGGKVFDGVLPLLNP
RARIPLCGLIAQYNAQALPPGPDRLPLLQRTLLTKRVRIQGFIVFDDYGDRHPEFIKAMA
PWVREGKVKFKEDVVEGLEQAPEAFIGLLEGRNFGKLVVKVAPDASI
>tr|Q4KFV2|Q4KFV2_PSEF5 Alcohol dehydrogenase, zinc-containing OS=Pseudomonas fluorescens (strain Pf-5 / ATCC BAA-477) GN=PFL_1755 PE=4 SV=1
MTALTNRQFLLAKRPIGPATRDTFTYQQVAVGEPAAGQILVQNQYLSLDPAMRGWMNEGK
SYIAPVAIGEVMRALGVGQVIASSHPGFAVGDYVNGALGVQDYFLGEPRGFYKVDPKLAP
LPLYLSALGMTGMTAYFALLDVGAPKAGDTVVLSGAAGAVGSIAGQIARIKGCRVVGIAG
GQDKCRFLIDELGFDGAIDYKNEDVHAGLKRECPKGVDVYFDNVGGDILDAVLSRLNVKA
RVVICGAISQYNNKEAVKGPANYLSLLVNRARMEGFVVMDYAAQFAEAGQEMAGWMAKGQ
LKSKEDIIEGLETFPETLGKLFSGENFGKLILKV
>tr|Q4LAB9|Q4LAB9_STAHJ Similar to quinone/NADP-dependent oxidoreductase OS=Staphylococcus haemolyticus (strain JCSC1435) GN=SH0097 PE=4 SV=1
MNNQQVVLAKRPQSIPQDDVFRFETIETREPHAGEVQVESIYVSVDPYMRGRMNDTKSYV
QPFQVNEPLQGHIVGKVTQSNDERLSVGDYVTGILPWKKINTVNGDDVTPVPSKDVPLHL
YLSVLGMPGMTAYTGLLQIGQPQSGETVVVSAASGAVGSVVGQIAKIKGAKVVGIAGGKQ
KTTYLTDELGFDAAIDYKQDDFAQQLEAAVPDGIDVYFENVGGAISDEVFKYLNRFARVP
VCGAISAYNNEKDDIGPRIQGTLIKNQALMQGFVVAQFADHFKEASEQLAQWVSEGKIKF
EVTIDEGFDNLPSAFRKLFTGENFGKQVVKVAEE
>tr|Q4V007|Q4V007_XANC8 Quinone oxidoreductase OS=Xanthomonas campestris pv. campestris (strain 8004) GN=XC_0280 PE=4 SV=1
MTSLTNRRIVLASRPHGEPGTDNFRIEDAPVPPTGHNQILVRNRFLSLDPYMRGRMDEGP
SYAAPVAIDAVMEGGTVGEVLESNHPDYHPGELLVLGGGWQTHTVLEPTAPLRKLPKDDA
LPLSTALGVYGMPGFTAYAGLHEIGKPQAGETLVVAAASGPVGATVAQLARLQGLRVVAI
AGGEEKVRYLRDTLRVDVALDHRAEDFAAQLRAATPDGIDVYFENVGGKVFDAVMPQLND
FARIPVCGVVATYNSRGQVAPGPDRLPDFIGQVLRKRLTVRGFIQHDFIRLMPAFLREMG
QWLREDKIQYREHVLHGLDSAPQGLISLLRGENFGKAVVALD
>tr|Q4ZVD8|Q4ZVD8_PSEU2 Zinc-containing alcohol dehydrogenase superfamily OS=Pseudomonas syringae pv. syringae (strain B728a) GN=Psyr_1837 PE=4 SV=1
MTDLSNRQFLLAKRPSGDARREDFTYQEVPVSALADGQILVRSKYLSLDPAMRGWMNEGK
SYIPAVELGEVMRAIGVGEVIESKNPKFAVGDHVQGRLGVQDYFAGEPKGFYKVDTNLAP
LPLYLSALGMTGMTAYLALLDVGQPKSGDTVVISGAAGAVGSIAGQIAKLKGCRVVGIAG
GTKKCRLLTEELGFDAAIDYKSEDVMDGLKRHCPDGVNVYFDNVGGDILDAALSQLAVGA
RVVICGAISQYNSTKAIKGPANYMSLLVNRARMEGFIVLDHPERYAEAGQVMAGWIKEGK
LKSKEHIVEGLETFPETFQMLFSGENQGKLILKVE
>tr|Q57P69|Q57P69_SALCH Putative NADP-dependent oxidoreductase OS=Salmonella choleraesuis GN=yncB PE=4 SV=1
MMDYARHEENRMKQQTNRNRRWVLASRPHGAPQMDNFRLEEDDVATPGEGQVLLRTVFLS
LDPYMRGRMSDEPSYAPPVEPGCVMVGGTVSRVVASNHPDYRPDEWVLSYNGWQDYDISD
GEGLVKLGDNPQHPSWSLGVLGMPGFTAYMGLLDIGQPKEGETLVVAAATGPVGATVGQI
GKLKGCRVVGIAGGAEKCRHATDVLGFDLCLDHHADNFPQQLAQACPQGIDIYYENVGGK
VFDAVLPLLNTSARIPLCGLVSGYNATALPDGPDRLPLLMATLLKKRIRLQGFIINQDYG
HRIHEFQQEMGRWIKEGKIHYREQITDGLENAPEAFMGLLAGKNFGKVVIRLADDA
>tr|Q5GU41|Q5GU41_XANOR Quinone oxidoreductase OS=Xanthomonas oryzae pv. oryzae GN=XOO4528 PE=4 SV=1
MHARPLCEEFPMTSLTNRRIVLASRPQGEPSADNFRIEDIAVPPTGHDQILVRNRFLSLD
PYMRGRMDDGPSYVAPVAIDALMEGGTVGEVIESNHADYHPGDLLVLPGGWQTHSLLTPK
TPLRKLPQDDGLPPSTALGVYGMPGFTAYAGLHEIGKPQSGETLVVAAASGPVGATVAQL
ARLQGLRVVAIAGGEEKVRYLRDTLRVDVALDHRADDFAEQLRAATPDGIDIYFENVGGK
VFDAVLPQLNDFARIPVCGVIATYNSRGQVLPGPDRLPEFIGQLLRKRLTVRGFIQHDVI
RLMPAFLREMGQWLREDKIQYREHVLHGLDSAPQGLVDVLRGKNFGKAVVALD
>tr|Q5HE18|Q5HE18_STAAC Alcohol dehydrogenase, zinc-containing OS=Staphylococcus aureus (strain COL) GN=SACOL2178 PE=4 SV=1
MQNKQILFNKIPEGMPQEDTFKIEEIDTPKLESDGVLVQTLYISVDPYMRGRMTKADSYV
QPFEIGKPIVSHVVAKVIDSTLADYKKGDVVVGMLPWRIINHVQADQITKVPTTDVPLDL
YLSVLGMPGQTAYHGLLDIGQPKAGDTVVVSAASGAVGSVVGQIAKIKGCRVVGIAGGDK
KVNYLTETLGFDAGIDYKKEDFAEALAQAVPDGIDVYFENVGGTVGDEVFKHLNRFARVP
VCGAISSYNHPEADIGPRIQGTLIKKQVMMRGFLVSEFANAFKEASEQLATWVQEGKIQS
QVTIEDGFENAPHAFKNLFTGDNFGKQVIKVTE
>tr|Q5HM43|Q5HM43_STAEQ Alcohol dehydrogenase, zinc-containing OS=Staphylococcus epidermidis (strain ATCC 35984 / RP62A) GN=SERP1786 PE=4 SV=1
MNNEQIVFNKVPDGMPQDDTFKYEDIDVIEPSENELQLKTLYISVDPYMRGRMTNADSYV
DPFKQGEPFNGHTVSKVLKSKDSNFDEGDIVVGMLPWRKINTVNSEYVNKVPTSDVPLHL
YLSVLGMPGQTAYHGLLDIGQPKEGETVVISAASGAVGSVVGQIAKLKGCRVVGIAGGDK
KVNYLKNELRFDAGIDYKKDNFPEALKEAVPNGIDVYFENVGGYIGDEVFKHLNTHARIP
VCGAISSYNHPEKDIGPRIQQTLIKNQAMMRGFIVAEFADGFKEASKQLAQWVQENKIKT
QVSVEDGFDKVPQAFRNLLTGDNFGKQVIKVASE
>tr|Q5LP39|Q5LP39_SILPO NADP-dependent oxidoreductase, L4bD family OS=Silicibacter pomeroyi GN=SPO3013 PE=4 SV=1
MTDRMYRIALASRPTGAPEAANFSLEEAPVPTPGPGEVLVRVHYMSLDPYMRGRMDDAKS
YAAPVPIGGTMEAGGVGEVIASNDPGFAPGDFAFGMFGWATHGVQPGKMLRKIDPKVMPI
TTALGVLGMPGFTGWFGLMEHGRPKAGETLVVAAATGPVGSMVGQVARLAGLRTVGVAGG
ADKCRIATETFGFDACLDHRAYDSAADLRRALAAECPDGIDIYFENVGGKVLEAVLPLMN
NFGRIPVCGMISWYNAGGLGAGASDPGLTGPAIWRSILVKFLSVNGFIISNHFDRYPAFL
AEIAPKLASGEIRYLEDVAEGLENAPAAFMAMLRGGNTGKQIVKLI
>tr|Q5PHW0|Q5PHW0_SALPA Putative NADP-dependent oxidoreductase OS=Salmonella paratyphi A GN=yncB PE=4 SV=1
MMDYARHEENRMKQQTNRNRRWVLASRPHGAPQMDNFRLEEDDVATPGEGQVLLRTVFLS
LDPYMRGRMSDEPSYAPPVEPGCVMVGGTVSRVVASNHPDYRPDEWVLSYNGWQDYDISD
GEGLVKLGDNPQHPSWSLGVLGMPGFTAYMGLLDIGQPKEGETLVVAAATGPVGATVGQI
GKLKGCRVVGIAGGAEKCRHATDVLGFDLCLDHHADNFPQQLAQACPQGIDIYYENVGGK
VFDAVLPLLNTSARIPLCGLVSGYNATTLPDGPDRLPLLMATLLKKRIRLQGFIINQDYG
HRIHEFQQEMGRWIKEGKIHYREQITDGLENAPEAFIGLLAGKNFGKVVIRLADDA
>tr|Q5QW78|Q5QW78_IDILO Predicted NADP-dependent oxidoreductases OS=Idiomarina loihiensis GN=IL0315 PE=4 SV=1
MTTYKAIKLVKRPEPGPVSANIFEVTEKELPKAGSGEILIKQRQMSLDPAMFGWMSPDTE
SYIPPVELNTVMRSSGVGEVVESNHPEFEVGDRVMGMMGWQEYALSDGKGINKVQADVPD
ETVLSVFALPGLTATQGLLNVGKPKNGETIVVTGAAGSVGSIVGQIAKAEGLKVIGVVGS
DEKANWIVNELGFDGAINYKTDDLRDQLTKLTPDGVDLYFENTGGPIQNLVVERMNAHGR
VVVCGMIADYDKEVPSPGPSWVPVIKKRLTIQGFTMPDHFDQIPSLLQQLTPYVMSGKIK
HRSHILEGLESAIEGLNMFFTGDNKGKLIVKL
>tr|Q5YNX2|Q5YNX2_NOCFA Putative dehydrogenase OS=Nocardia farcinica GN=NFA_52670 PE=4 SV=1
MTEPAPRQAAATGLPRTGREFLLAARPDGVPTADNFALVTRPVPEPAPGQVLVRNTWMSV
DPYMRGRMDDRPSYIEPFRLGAPLEGSAVGEVIASRAPAVPVGTTVTHFAGWRDYAVLDA
TAVTPVDPDLAPPWQYLGALGTTGLTAYAALTDVAPVRPGDTVFVSAAAGAVGSVAGQLA
KLLGAGRVIGAAGGPAKTALLREEFGFDAALDHRAGDLAGQLAAAAPEGIDVYLDSVGGG
HLRVAVEAMRPRGRIALVGAISGYNGAAAEPGPDLFKAATREVSLRGMLVNSYFDRFGEY
IGKAAGWLARGELRTRQTVHEGLEQAPTALLGVLSGANVGKMLVRLAD
>tr|Q5YXJ2|Q5YXJ2_NOCFA Putative dehydrogenase OS=Nocardia farcinica GN=NFA_22520 PE=4 SV=1
MPDINRRLVLARRPEGRVRPTDLELRTVALPDPGPGQALVRNTWLSIDPSVRIRFAATTP
RGYLPPLREGEPLAGLALGEVVASRHPGFAVGDLVSHTLGYRDYAVVGADSATIGGYGAP
TRIDTDGLPPQWFLGPLGSAGLTAYVGLTAILELRPADTLWVSAAAGAVGGLAAQLARLR
GATVIGSAGGPAKVAFLRDELGIAAFDYRACPPAAALAELAPAGLDAYFDNVGGEHLTAA
LDAMRAEGRIALCGAVAEYDGAGAAGPGNLFQMVSKQLRMRGFRAGSFTDLEPAMRAEVA
AHLRAGRLVHRETVFDGLERAADALCAMLAGETVGKTLCRLIPA
>tr|Q62C09|Q62C09_BURMA Oxidoreductase, zinc-binding dehydrogenase family protein OS=Burkholderia mallei GN=BMAA1106 PE=4 SV=1
MPQTKTTNRRIVLHSRPKGAPTPENFRTETAAVPVPAPGEVLLRTIWLSLDPYMRGRMSD
APSYAAPVELGGVMVGGTVSRVVSSSVPAFRDGDLVLSNAGWQDYAVSDGTDLMPLADVA
HPSYALGVLGMPGFTAYFGLLHIGEPKAGETVAVAAASGAVGAVVGQIAKLKGCRVVGIA
GGADKCRYVAGTLGFDACVDHHDPDFAKQLAAACPDGIDVYFENVGGAVFDAVLPLLNDH
ARVPVCGLIAHYNDSELPGGPNRLPLLTSSVLRKRIRMQGFIILDHYADVYPAFLKDMSE
WVAQGKVKPREDVVDGLDAAPRALIGLLGGKNFGKVVVRVGPDTL
>tr|Q62E11|Q62E11_BURMA Oxidoreductase, zinc-binding dehydrogenase family protein OS=Burkholderia mallei GN=BMAA0247 PE=4 SV=1
MSTPVNRQLRLKARPDGRVGHEHFTLAEAPLPPLGPGEMLVRVLYLSMDPTNRVWMSDIP
QYLPPVAIGDVMRALGIGRVVASNAPGFAEGDLVQGLVGWQDYAHVRADEIAQYTKLPAA
LGLPLPRLLGACGMSGLTAYYGLTEIAPVQPGETLVVSAAAGSVGSVAGQIGKIHGARVV
GIAGGADKCRYLTDELGFDAAVDYKSDDWKRALKDATPDGVHVSFENVGGEIMRAVLSRM
AIGGRVALCGVIANYNNGRPADDVSVLIAKRLTMRGFLILDYRKSREAIATLAGWLRDGR
LKAEETVADGLTNAPDVLNRLFDGSHRGKLVLRVDPQA
>tr|Q62JN4|Q62JN4_BURMA Oxidoreductase, zinc-binding dehydrogenase family protein OS=Burkholderia mallei GN=BMA1431 PE=4 SV=1
MSQVNRRVLLVSRPEREARVENFELVETPLAPLAEGEVRVRNHFLSIDPYMRGRMNAGRS
YAEPQPLGEVMGGGTAGEVVESRNPAFAPGDRVIGAYGWQEYGTSAGKELRKVDTTRVPL
SAYLGAAGMPGVTAWYGLNRIIRPRAGETLVVSAASGAVGSVVGQLAKLAGCRAVGIAGG
ADKCRYVVDTLGFDACVDYKAGRLADDLAAAAPDGVDGCFENVGGAVLDATLARMNPFGR
IAMCGMIAAYDGAPAPLANPALILRERLLVQGFIVSEHFDVWPEALAQLASLVANRQLHY
RETIAQGLERAPDALLGLLKGRNFGKQLVALV
>tr|Q63J66|Q63J66_BURPS Putative oxidoreductase OS=Burkholderia pseudomallei GN=BPSS1852 PE=4 SV=1
MSTPVNRQLRLKARPDGRVGHEHFTLAEAPLPPLGPGEMLVRVLYLSMDPTNRVWMSDIP
QYLPPVAIGDVMRALGIGRVVASNAPGFAEGDLVQGLVGWQDYAHVRADEIAQYTKLPAA
LGLPLPRLLGACGMSGLTAYYGLTEIAPVQPGETLVVSAAAGSVGSVAGQIGKIHGTRVV
GIAGGADKCRYLTDELGFDAAVDYKSDDWKRALKDATPDGVHVSFENVGGEIMRAVLSRM
AIGGRVALCGVIANYNSGRPADDVSVLIAKRLTMRGFLILDYRKSREAIATLAGWLRDGR
LKAEETVADGLTNAPDVLNRLFDGSHRGKLVLRVDPQA
>tr|Q63KV6|Q63KV6_BURPS Putative oxidoreductase/dehydrogenase OS=Burkholderia pseudomallei GN=BPSS1258 PE=4 SV=1
MPQTKTTNRRIVLHSRPKGAPTPENFRTETAAVPVPAPGEVLLRTIWLSLDPYMRGRMSD
APSYAAPVELGGVMVGGTVSRVVSSSVPAFRDGDLVLSNAGWQDYAVSDGTDLMPLADVA
HPSYALGVLGMPGFTAYFGLLHIGEPKAGETVAVAAASGAVGAVVGQIAKLKGCRVVGIA
GGADKCRYVAGTLGFDACVDHHDPDFAKQLAAACPDGIDVYFENVGGAVFDAVLPLLNDH
ARVPVCGLIAHYNDSELPGGPNRLPLLTSSVLRKRIRMQGFIILDHYADVYPAFLKDMSE
WVAQGKVKPREDVVDGLDAAPRALIGLLGGKNFGKVVVRVGPDTL
>tr|Q63V14|Q63V14_BURPS Putative oxidoreductase OS=Burkholderia pseudomallei GN=BPSL1430 PE=4 SV=1
MSQVNRRVLLVSRPEREARVENFELVETPLAPLAVGEVRVRNHFLSIDPYMRGRMNAGRS
YAEPQPLGEVMGGGTAGEVVESRNPAFAPGDRVIGAYGWQEYGTSTGKELRKVDTTRVPL
SAYLGAAGMPGVTAWYGLNRIIRPRAGETLVVSAASGAVGSVVGQLAKLAGCRAVGIAGG
ADKCRYVVDTLGFDACVDYKAGRLADDLAAAAPDGVDGCFENVGGAVLDATLARMNPFGR
IAMCGMIAAYDGAPAPLANPALILRERLLVQGFIVSEHFDVWPEALAQLASLVANRQLHY
RETIAQGLERAPDALLGLLKGRNFGKQLVALV
>tr|Q65MK2|Q65MK2_BACLD YfmJ (Putative oxidoreductase) OS=Bacillus licheniformis (strain DSM 13 / ATCC 14580) GN=yfmJ PE=4 SV=1
MPQKQIELARRPQGIPVMDDFRIKETEIPEAKNGEALVKTLYVSVDPYMRGRMQDTKSYV
EPFPLDEVITGGVIGEVISAKGDKLKKGDIVLGRLGWQEYSAVREDNLQKIDPSLAPVTA
FLGILGMTGLTAYFGLLDIGQPKAGETVVVSGAAGAVGSAVGQIAKIKGARVVGIAGSDE
KTAYLKEKLGFDEAINYKTTENMASALEQACPDGVDVYFDNVGGAISDAVFTLINKFARI
PVCGAISSYNVKSAEEDMGPRVQTALIKSSALMKGFVVNDYRDRFPEGIKQLAEWVKSGQ
LQYEETITEGFERIPEAFLGLFEGKNLGKQLIKVADSDNA
>tr|Q6AAQ4|Q6AAQ4_PROAC Zinc-binding dehydrogenase OS=Propionibacterium acnes GN=PPA0411 PE=4 SV=1
MSTTRPTTTRAVHLASRPHGAPTEDNFRIEEISLPELSDGQILVANDVMSVDPYMRGRMN
DVKSYVPPFHIDRPLDGGAVGTVIESRSEDIPEGSHVSHQLGWREHAVLNAGDAHIIDTD
IAPASAYLSVLGMTGLTAYAGLTRAAEMKAGDAVFVSGAAGAVGSMVGQLARLLGASRVI
GSAGTDAKVARLRELGFDAAFNYHDGPSTELLGQAAPDGIDVYYDNVGGDHLEAAIDHLN
IDGRVAMCGAISQYNSVEPPCAPRNLALAIGKRLTLRGFVIAKYAEEVRPEFQQRMAEWL
PADEIHWDETFRDGLDAAPQAFIDMLDGANTGKMLVRL
>tr|Q6DA11|Q6DA11_ERWCT Putative zinc-binding dehydrogenase OS=Erwinia carotovora subsp. atroseptica GN=ECA0452 PE=4 SV=1
MTQIDRINRRVVLAQRPHGAPTQDNFRLEQQAVPSVDSGQVLLRTVFLSLDPYMRGRMSD
APSYAKPVELNDVMVGGTISRVVESKHPDYQTGDWVLSYSGWQDYAISDGKGLTNLGQSP
TNPSYALGILGMPGFTAYMGLTDIGQPKAGETLVVAAATGPVGATVGQIGKLKGCRVVGV
AGGAEKCRYAVEVLGFDVCLDHRADDFAEQLKQACPQGIDIYFENVGGKVFDAVLPLLNT
SARIPVCGLVSGYNGTGLPDGPDRLPLLAGTLLKKRIRMQGFIIFDDYGHRFDEFWKEVS
PWVAQGKIKYREEIVDGLENASEAFIGLLHGRNFGKLVIRIGPDA
>tr|Q6G7C7|Q6G7C7_STAAS Putative zinc-binding dehydrogenase OS=Staphylococcus aureus (strain MSSA476) GN=SAS2088 PE=4 SV=1
MMQNKQILFNKIPEGMPQEDTFKIEETDTPKLESDGVLVQTLYISVDPYMRGRMTKADSY
VQPFEIGKPIVSHVVAKVIDSTLADYKKGDVVVGMLPWRIINHVQADQITKVPTTDVPLD
LYLSVLGMPGQTAYHGLLDIGQPKAGDTVVVSAASGAVGSVVGQIAKIKGCRVVGIAGGD
KKVNYLTGTLGFDAGIDYKKEDFAEALAQAVPDGIDVYFENVGGTVGDEVFKHLNRFARV
PVCGAISSYNHPEADIGPRIQGTLIKKQVMMRGFLVSEFANAFKEASEQLATWVQEGKIQ
SQVTIEDGFENAPHAFKNLFTGDNFGKQVIKVTE
>tr|Q6GEP2|Q6GEP2_STAAR Putative zinc-binding dehydrogenase OS=Staphylococcus aureus (strain MRSA252) GN=SAR2278 PE=4 SV=1
MMQNKQILFNKIPEGMPQEDTFKIEDIDTPKLESDGVLVQTLYISVDPYMRGRMTKADSY
VQPFEIGKPIVSHVVAKVIDSTLADYKKGDVVVGMLPWRIINHVQADQITKVPTTDVPLD
LYLSVLGMPGQTAYHGLLDIGQPKDGDTVVVSAASGAVGSVVGQIAKIKGCRVVGIAGGD
KKVNYLTETLGFDAGIDYKKEDFAESLAQAVPDGIDVYFENVGGTVGDEVFKHLNRFARV
PVCGAISSYNHPEADIGPRIQGTLIKKQVMMRGFLVSEFANAFKEASEQLATWVQEGKIQ
SQVTIEDGFENAPRAFKNLFTGDNFGKQVIKVTE
>tr|Q6LI50|Q6LI50_PHOPR Hypothetical alcohol dehydrogenase, zinc-containing OS=Photobacterium profundum GN=YFMJ PE=4 SV=1
MNIQEIQLASRPTGIPSAENFALAQNTLPEIQDGEVLVKNLWMSVDPYMRGRMMDRASYI
APFQIGEALEGGAIGEVIESKNTEFPAGTKVNSMQGWRSHYISNGNGLTALPVTPLPDQS
FLGIMGMPGMTAWTGLFRIANLKPTDTVFISAASGAVGSVACQIAKMHGCTVVGSTGSDD
KVALLKSLGVDVVINYKKESNLTEALAKAAPQGIDVYFENVGGEHLEAALANMSDYGRIA
VCGMISQYNATEPQPGPTNLAMLIIKKLKVEGFIVFDHWAHYGEFAQQMGQWIAEGKIKW
EETVYEGLAEAPNAFIGLFEGKNKGKMLVKL
>tr|Q6N7Q5|Q6N7Q5_RHOPA Quinone oxidoreductase OS=Rhodopseudomonas palustris GN=RPA2201 PE=4 SV=1
MPKGQRIVLASRPVGEPTPQNFRLEEFDVPAPGEGQVLLRTIWLSLDPYMRGRMSDGPSY
AQPVPVGGVMEGGTVCEVIDSKSPGFAKGDIVLAHSGWATHAIADAKPLRKIDPALGPIS
TAVGVLGMPGMTAYTGLLDIGQPKEGETVVVAAASGAVGSAVGQIAKVKGARAIGIAGGK
DKCDYVKQELGFDDCLDHRDPDLAAKLKAACPNGIDVYFENVGGEVFEAVFPLLNAFARI
PVCGLIAQYNAFETPPTPKWATALMRHVLTKRLTIRGFIVSDFAGRRQEFLREMSGWVRD
GKVKYREHVTDGLENAPEAFMGLLKGANFGKQLVRVGPERA
>tr|Q6NCJ7|Q6NCJ7_RHOPA Putative oxidoreductase OS=Rhodopseudomonas palustris GN=RPA0475 PE=4 SV=1
MTATVNRQILLIEKPKEKLGPEHFRLAESPIPEPKDGEALVKVRYISLDAANRAWMQGAT
YRAAVETDSVMPGGSVAEVVSSKAPGLVSGDLVFADTGWQDYAVLPAKHLAKLPKVEPMT
HLLSVYGIAGLTAYFGLLDIGKPRAGETVVVSAAAGSVGSIVGQIAKIKGCRVVGIAGGK
QKCDWLVNELGFDAAVDYKDGALFKALRAAAPNGIDVYFDNVGGDILEACLPQMNLKGRI
ACCGAVSQYDRTPSATGPRGIPGLIVVKRLIMQGFIVMDYMDQRDEAVAKLQEWVTSGKL
KVQEDVIDGLENTPQALIGLLAGENRGKRMVKV
>tr|Q73TB5|Q73TB5_MYCPA Putative uncharacterized protein OS=Mycobacterium paratuberculosis GN=MAP_3803 PE=4 SV=1
MPDLPNRQILLRRRPSGLVRPDDTELVTTPAPEPAEGEALLRTTYVGIDAAARTWLDDQP
SYLPPVQLGEVIRAAGIGEVVASRCDAFAVGDVVTTLTGFQEYAIIRDDLFSTPIPGEHD
QLAIMSVYGPTGATAYFGMTDIGRPQPGETVVVSAAAGATGSIAGQIAKIAGARVVGIAG
GPEKCRAVVADFGFDACIDYKNDDVAAALKQHCPRRVDVYFDNVGGPILDAVLGRLAPQA
RVVLCGVISSYLTGDHPGPANYVNLLSKTALMQGFNALDQWGRFDEAFAALRKWEAEGRL
HHRQTIFEGIESCVDALNGLFTGVNIGKTLVKLSEPGAG
>tr|Q7A492|Q7A492_STAAN SA1989 protein OS=Staphylococcus aureus (strain N315) GN=SA1989 PE=4 SV=1
MQNKQILFNKIPEGMPQEDTFKIEEIDTPKLESDGVLVQTLYISVDPYMRGRMTKADSYV
QPFEIGKPIVSHVVAKVIDSTLADYKKGDVVVGMLPWRIINHVQADQITKVPTTDVPLDL
YLSVLGMPGQTAYHGLLDIGQPKAGDTVVVSAASGAVGSVVGQIAKIKGCRVVGIAGGDK
KVNYLTETLGFDAGIDYKKEDFAEALAQAVPDGIDVYFENVGGTVGDEVFKHLNRFARVP
VCGAISSYNHPEADIGPRIQGTLIKKQVMMRGFLVSEFANAFKEASEQLATWVQEGKIQS
QVTIEDGFENAPHAFKNLFTGDNFGKQVIKVTE
>tr|Q7MDH9|Q7MDH9_VIBVY Putative NADP-dependent oxidoreductase OS=Vibrio vulnificus (strain YJ016) GN=VVA1057 PE=4 SV=1
MTQPTNRQIVLASRPVGAPTADNFVLTQSDIPTPAQGEMLLRSVYLSLDPYMRGRMSDAK
SYAEPVGIDEVMVGGTVCQVEASNHAEFEVGEWVLAYTGWQDYALSNGEGLIKLGKQPSH
PSYALGVMGMPGFTAYMGLLDIGQPKEGDTLVVAAATGAVGSMVGQIGKLKGCRVIGIAG
GEEKCQFAKDTLGFDECIDHKAADFAEQLAKACHNGIDIYFENVGGKVFDAVMPLLNTGA
RIPLCGLISQYNATSLPEGPDRMSMLMAQLLIKRIKMQGFIIFDDYGHRYGEFAADMTQW
LAQGKIHYREHLVQGLENAPDAFIGLLEGKNFGKMVVQTNQPR
>tr|Q7NZW1|Q7NZW1_CHRVO Probable zinc-containing alcohol dehydrogenase OS=Chromobacterium violaceum GN=CV_0808 PE=4 SV=1
MKSLEIHLIRRPTGMPSADLFALEEVALPKLQTGQALIENLYLSVDPYMRECMDLEEEWP
LHTPLEGRSIGRVIDAGSSGLNVGELVFHREGWRSHAAVAAEELRVLKEYPGVSASAFLS
IMGGTGLTAYVALSRIAKLQAGEDIFVSAAAGGVGSAIAQLARLMGAGRLIGSTGSAAKA
RYLTETLDYDFAIDYHSQDLSQALGEAAPEGFDIYIDNVGGKHQEAAIRHIRDHGRIAWV
GAVGQYNHAESPELARNLYDIVGKSLRLEGFLVRNYRHLQDELEAFVVPHLQSGRLQPQQ
TVREGLENMAQAFVDMLAGANLGKMLIKLA
>tr|Q7UJZ0|Q7UJZ0_RHOBA Putative oxidoreductase OS=Rhodopirellula baltica GN=RB10967 PE=4 SV=1
MSTATSKAVQSKQIELVSRPDGMPQPSNFELRKAEVGPIQDGEILVKNQWMSVDPYMRGR
MKDTDSYVPPFQIDEPLEGGCIGEVVQSENDQFKEGDMVLGNLGWREYWTSDGKGITKID
PNIAPPQAFLGALGMTGMTAWVGLHKIARLKKGSTVFVSAASGAVGSIVCQLAKAMDCRV
IGSAGKEEKIQWLKDKTGIDAVINYKEVDNLSEELAKHAPDGIDVYFDNVGSDHLEAAID
NMNDFGCCVECGMIATYNATEPPAAPRNMFKVIAKRLRIQGFIVRDHMDAKDEFVADMAK
LIQQDKVVWEESVTDGIENAPDAFIGLFEGDNLGKQLVRLN
>tr|Q82BC9|Q82BC9_STRAW Putative dehydrogenase OS=Streptomyces avermitilis GN=SAV5776 PE=4 SV=1
MTVTPQLPAVSREWHLASRPVGWPKPEDFALVEAEVQQPGEGQVLVRNKFVSVDPYMRGR
MSAAKSYVAPFELNQPMQGGAVGEVVVSNAEGIEAGDHVLHFLGWREYAVVDAKQAVKVD
PEAAPLSAYLGVLGMTGLTAYAGLLRTASFKEGDSVFVSGAAGAVGSQVGQIAKLKGASR
VIGSAGSDDKVKLLVEEYGFDAAFNYKSGPVNEQLREAAPDGVDVYFDNVGGDHLEAAIG
QLNRDGRIAVCGMISVYNDTEPAPGPKNLARLIQTRGRIQGFLVGDHYDLQSQFVQEVGG
WIRSGELKYRETVVEGIENNLEAFLGVLRGDNTGKMIVKL
>tr|Q82ND5|Q82ND5_STRAW Putative dehydrogenase OS=Streptomyces avermitilis GN=SAV1368 PE=4 SV=1
MKPDDWEHCSGPVEEPGPGRFAGRTRVISLDPAMRGWLDDRPSYLPPVGIGEVMRAGSVI
EVTASNHPDFQPGDHVVGTFGVQEHVVSDGKGAMKIDTSLAPPSTYLGALGMPGMTAYFG
LLEVGALKDGETVVVSGAAGAVGSMVGQIAKAKGCRVVGIAGGPEKCALLTDELGFDAAI
DYRTEDVRKALRGHAPDGIDVYFDNVGGDILDAALTRLAMHARVVVCGAISQYNNATPVK
GPSNYLSLLVRRARMEGLVVFDYAKRYPQATQEISGWIGAGHIKVKEHVVRGTVDDFPET
LQMLFRSENVGKLVLELA
>tr|Q83R91|Q83R91_SHIFL Putative oxidoreductase OS=Shigella flexneri GN=yncB PE=4 SV=1
MLQRGCDGCKQNQSREPATIDGFMPKAQESIMGQQKQRNRRWVLPSRPHGAPVPENFRLE
EDDVATPGEGQVLLRTVYLSLDPYMRGRMSDEPSYSPPVDIGGVMVGGTVSRVVESNHPD
YQPGDWVLGYSGWQDYDISSGDDLVKLGDHPQNPSWSLGVLGMPGFTAYMGLLDIGQPKE
GETLVVAAATEPVGATVGQIGKLKGCRVVGVAGGAEKCRHATEVLGFDVCLDHHADDFAE
QLAKACPKGIDIYYENVGGKVFDAVLPLLNTSARIPVCGLVSSYNATELPPGPDRLPLLM
ATVLKKRIRLQGFIIAQDYGHRIHEFQKEMGQWVKEDKIHYREDITDGLENAPQTFIGLL
KGKNFGKVVIRVAGDDKSFNGGVSRHKNPGKKLIFSFN
>tr|Q87GA1|Q87GA1_VIBPA Putative oxidoreductase OS=Vibrio parahaemolyticus GN=VPA1416 PE=4 SV=1
MTNATNRRIVLASRPHGAPTTENFRLEEVAKPVPQAGEMLLRTVYLSLDPYMRGRMSDAE
SYAEPVALDDVMIGGTVCQVEASNHPDYEAGEWVLAYTVGWQDYAISTGEMVIKLGKEPQ
NPSYALGVAGMPGFTAYMGLLDIGQPKPGETIVVAAATGPVGATVGQIGKIKDCRVVGIA
GGEEKCRYAKEVLGFDECIDHKADDFEQQLKDACYNGIDVYFENVGGKVFEAVMPLLNTS
ARIPLCGLISQYNATELPEGTDHLPLLMGKLLTKRIKVQGFIIFDDYGHRYGEFAQDINQ
WLAEGKIQYREHLVEGLDNAPEAFIGLLEGKNFGKLVVKINDPL
>tr|Q884Q9|Q884Q9_PSESM Oxidoreductase, zinc-binding OS=Pseudomonas syringae pv. tomato GN=PSPTO2029 PE=4 SV=1
MCHLQINMNVIATEHSYQPHGSNGIRWMIRSCLNTAPRLESTHKPLLRGPAMTDLSNRQF
LLAKRPSGAVRRDDFTYQQVPVTSLADGQILVRNKFLSLDPAMRGWMNDGKSYIPAVQLG
EVMRALGVGEVLESKNPKFAAGDHVQGALGTQDYFAGEPKGFYKVDTSLAPLPLYLSALG
MTGMTAYLALLDVGQPKSGDTVLISGAAGAVGSIAGQIAKLKGCRVVGIAGGKDKCSLLT
SELGFDAAIDYKSEDVMDAIKRHCPDGVNVYFDNVGGDILDAALSQLAVGARVVICGAIS
QYNNTTAIKGPANYMSLLVNRARMEGFIVLDHADRFAEAGQVMAGWIKEGKLKSKEHIVE
GLETFPETFQMLFNGENQGKLILKVE
>tr|Q88K17|Q88K17_PSEPK Alcohol dehydrogenase, zinc-containing OS=Pseudomonas putida (strain KT2440) GN=PP2476 PE=4 SV=1
MPQSKLINRRVVLASRPHGAPLEANFRIEQSPIPEPAEGQVLLRTVYLSLDPYMRGRMSD
APSYAAPVEIGGVIVGGTVCRVEASKNPAYKVGDWVLSFAGWQDYTLSDGSDLTALGESP
AHPSYALGIFGMPGFTAYMGLLDIGRPQAGETLVVAAATGPVGATVGQIGKIKGCHVVGV
AGGAEKCRHAVEVLGFDACLDHRAPDFAEQLAKACPAGIDIYFENVGGKVFDAVLPLLNT
KARVPVCGIIAHYNDTALPNGPDRLPALMGSILRKRIHVQGFIIFDDYGHRYNEFFNDMS
SWFAQGRIKYREELVSGLEEAPKAFIGLLEGRNFGKLVVRVSED
>tr|Q88LW1|Q88LW1_PSEPK Alcohol dehydrogenase, zinc-containing OS=Pseudomonas putida (strain KT2440) GN=PP1816 PE=4 SV=1
MTQTNRRFLLAKRPVGAVRRDDFSFETVPAEQPGEGQVLVRNLYLSLDPAMRGWMNEGKS
YIPPVALGQVMRALGVGEVVASNHPGYQPGDHVSGALGVQDYFTGEPQGLHKIDPKLAPL
PRYLSALGMTGMTAYFALLEVGQPKAGDTVVISGAAGAVGSIVGQIAKIKGCRVVGIAGG
AEKCQYLKDELGFDGVIDYKAEDVLAGLKRECPKGVDVYFDNVGGDILDAVLTRINFKAR
IVICGAISQYNNKEAVKGPANYLSLLVNRARMEGFVVMDYTKDYGKAAQEIAGWLANGQV
KSKEDVVEGLETFPETLLKLFSGENFGKLVLKV
>tr|Q89N69|Q89N69_BRAJA Blr3973 protein OS=Bradyrhizobium japonicum GN=blr3973 PE=4 SV=1
MTATSIQEEAIMSQAKRIVLAARPVGEPKPSDFRIEEFAVPTPGQGEVLLRTIWLSLDPY
MRGRMSDGPSYAAPVPIDGVMEGEAVSEVAASNNPDFAKGDIVRARTGWQTHAISSGKGL
IKVDPKLGPISTSIGVLGMPGMTAYTGLLDIGKPQEGETVVVAGASGAVGSAVGQIAKIK
GARAVGIAGGKDKCDYVVKELGFDACIDHRDPDLAAKLKDACPKGIDVYFENVGGAVFEA
VFPLLNPFARVPVCGLIAHYNDTEAKPPKWAASMMRATLTKRLTFRGFIVSDFAARHGDF
LRDMSAWVREGKVKYKEFVTEGLESAPGAFMGLLKGANFGKQLVRVGQDKA
>tr|Q89Y51|Q89Y51_BRAJA Blr0103 protein OS=Bradyrhizobium japonicum GN=blr0103 PE=4 SV=1
MSGSINRQILLVEKPSGKLGPEHFKMVDGAMPEPKDGEALLRVRYISLDAANRAWMHGAT
YRSAVEANSVMAGGGIAEVVSSKAPGLAAGDIVFGDTGWQEFAAVPAKHLTKMPKLEPMT
HLLSVFGIAGLTAYFGLLEVGKPKEGETVVVSAAAGSVGSIVGQIAKIKGCRVIGIAGGA
DKCNWLTSELGFDAAVDYKDGAVFKALRAAAPTGIDVYFDNVGGDILEACLPQMNNYGRI
ACCGAISQYDGAPAAHGPRGVPGLIVVKRLVMQGFIVMDYMKDSQRALAELQGWVKSGKL
KVQEDIIDGLENTPKALIGLLAGENRGKRMVKL
>tr|Q8CNF9|Q8CNF9_STAES Quinone oxidoreductase OS=Staphylococcus epidermidis (strain ATCC 12228) GN=SE_1778 PE=4 SV=1
MNNEQIVFNKVPDGMPQDDTFKYEDIDVIEPSENELQLKTLYISVDPYMRGRMTNADSYV
DPFKQGEPFNGHTVSKVLKSKDSNFDEGDIVVGMLPWRKINTVNSEYVNKVPTSDVPLHL
YLSVLGMPGQTAYHGLLDIGQPKEGETVVISAASGAVGSVVGQIAKLKGCRVVGIAGGDK
KVNYLKNELRFDAGIDYKKDNFPEALKEAVPNGIDVYFENVGGYIGDEVFKHLNTHARIP
VCGAISSYNHPEKDIGPRIQQTLIKNQAMMRGFIVAEFADGFKEASKQLAQWVQENKIKT
QVSVEDGFDKVPQAFRNLLTGDNFGKQVIKVASE
>tr|Q8D6M2|Q8D6M2_VIBVU Putative NADP-dependent oxidoreductase OS=Vibrio vulnificus GN=VV2_0507 PE=4 SV=1
MTQPTNRQIVLASRPVGAPTADNFALTQSDIPTPAQGEMLLRSVYLSLDPYMRGRMSDAK
SYAEPVGIDEVMVGGTVCQVEASNHAEFEVGEWVLAYTGWQDYALSDGEGLIKLGKQPSH
PSYALGVMGMPGFTAYMGLLDIGQPKEGDTLVVAAATGAVGSMVGQIGKLKGCRVIGIAG
GEEKCQFAKETLGFDECIDHKATDFAEQLAKVCHNGIDIYFENVGGKVFDAVMPLLNTGA
RIPLCGLISQYNATSLPEGPDRMSMLMAQLLIKRIKMQGFIIFDDYGHRYGEFAADMTQW
LAQGKIHYREHLVQGLENAPDAFIGLLEGKNFGKMVVQTNQPR
>tr|Q8EMB0|Q8EMB0_OCEIH Quinone oxidoreductase OS=Oceanobacillus iheyensis GN=OB2947 PE=4 SV=1
MSEQNQQIKLTKRPEGTPTNEHFEIVDIPINNPNDGEVLIKTIYLSVDPYMRGRMSAGKS
YVKPFEVDKPMNGTIVGEVVTSESESFSKGDLVRGMLPWQRYNVVSASYVEKIDPSVAPL
TAYLSVLGLTGLTAYFGLLDIGQPKEGETVVVSAAAGAVGSSVGQIAKIKGAHVVGIAGT
DEKIDYLENQLGFDKAVNYKDADFKQQLKEACPNGVDVYFDNVGGEVTDNVISLLNDFAR
IPLCGAISTYNLKPGEDHGPSILPKILKTRTTMKGFIVSDYQEQFPEAIKDLAKWVAEDK
LSYEVTTVDGFENTPTAFLDLFEGKNKGKQLVKVSEISS
>tr|Q8NVD0|Q8NVD0_STAAW MW2113 protein OS=Staphylococcus aureus (strain MW2) GN=MW2113 PE=4 SV=1
MQNKQILFNKIPEGMPQEDTFKIEETDTPKLESDGVLVQTLYISVDPYMRGRMTKADSYV
QPFEIGKPIVSHVVAKVIDSTLADYKKGDVVVGMLPWRIINHVQADQITKVPTTDVPLDL
YLSVLGMPGQTAYHGLLDIGQPKAGDTVVVSAASGAVGSVVGQIAKIKGCRVVGIAGGDK
KVNYLTGTLGFDAGIDYKKEDFAEALAQAVPDGIDVYFENVGGTVGDEVFKHLNRFARVP
VCGAISSYNHPEADIGPRIQGTLIKKQVMMRGFLVSEFANAFKEASEQLATWVQEGKIQS
QVTIEDGFENAPHAFKNLFTGDNFGKQVIKVTE
>tr|Q8PDR5|Q8PDR5_XANCP Quinone oxidoreductase OS=Xanthomonas campestris pv. campestris GN=XCC0270 PE=4 SV=1
MTSLTNRRIVLASRPHGEPGTDNFRIEDAPVPPTGHNQILVRNRFLSLDPYMRGRMDEGP
SYAAPVAIDAVMEGGTVGEVLESNHPDYHPGELLVLGGGWQTHTVLEPTAPLRKLPKDDA
LPLSTALGVYGMPGFTAYAGLHEIGKPQAGETLVVAAASGPVGATVAQLARLQGLRVVAI
AGGEEKVRYLRDTLRVDVALDHRAEDFAAQLRAATPDGIDVYFENVGGKVFDAVMPQLND
FARIPVCGVVATYNSRGQVAPGPDRLPDFIGQVLRKRLTVRGFIQHDFIRLMPAFLREMG
QWLREDKIQYREHVLHGLDSAPQGLISLLRGENFGKAVVALD
>tr|Q8PQN6|Q8PQN6_XANAC Quinone oxidoreductase OS=Xanthomonas axonopodis pv. citri GN=XAC0287 PE=4 SV=1
MTSIINRRIVLASRPHGEPSADNFRIEEVPVAPTGHDQILVRNRFLSLDPYMRGRMDEGP
SYAAPVAIDAVMEGGTVGEVIASNHADYHPGDLLVLPGGWQAHSLLTPTTPLRKLPKDDS
LPPSTALGVYGMPGFTAYAGLHEIGKPQPGETLVVAAASGPVGATVAQLARLQGLRVVAI
AGGAEKVRYLRDTLHVDVALDHRADDFAEQLRAATPNGIDIYFENVGGKVFDAVLPQLNE
FARIPVCGVIATYNSRGQAHPGPDRLPDFMGQVLRKRLTVRGFIQHDFIRLMPAFLREMG
QWLREDKIQYREHVLHGLDSAPQGLIDVLRGKNFGKAVVALA
>tr|Q8X9W9|Q8X9W9_ECO57 Putative oxidoreductase OS=Escherichia coli O157:H7 GN=yncB PE=4 SV=1
MLQRGGDGCKQNQSCEPATIDGFMPKAQESIMGQQKQRNRRWVLASRPHGAPVPENFRLE
EDDVATPGEGQVLLRTVYLSLDPYMRGRMSDEPSYSPPVDIGGVMVGGTVSRVVESNHPD
YQSGDWVLGYSGWQDYDISSGDDLVKLGDHPQNPSWSLGVLGMPGFTAYMGLLDIGQPKE
GETLVVAAATGPVGATVGQIGKLKGCRVVGVAGGAEKCRHATEVLGFDVCLDHHADDFAE
QLAKACPKGIDIYYENVGGKVFDAVLPLLNTSARIPVCGLVSSYNATELPPGPDRLPLLM
ATVLKKRIRLQGFIIAQDYGHRIHEFQREMGQWVKEDKIHYREEITDGLENAPQTFIGLL
KGKNFGKVVIRVAGDD
>tr|Q8XYJ2|Q8XYJ2_RALSO Probable nadp-dependent oxidoreductase oxidoreductase protein OS=Ralstonia solanacearum GN=RSc1766 PE=4 SV=1
MSNTYQRIVLASRPEGAVTPDNFRLETAQIPELQDGQVLVRNHFLSLDPYMRGRMNDSKS
YAQPQPLGEVMIGGTVGVVEASRNPAYAVGDNVVGMFGWQEVGISDGRGMQKVDTRHVPL
SAYLGSVGMPGVTAWYGLNRIMHPKPGQTVAVSAASGAVGSVVGQLAKLKGCRAVGFAGG
KDKCDYVVNELGFDACIDYKAAKDPKELYAMLKEATPDGIDAYFENVGGDILDAVLRRMN
PFGRIAMCGMIAGYDGQPLPLQNPQLILVSRLTVEGFIVSEHMDVWPEALRELGGSVAQG
KLKFRESVAQGLASAPEAFIGLLKGKNFGKQLVKLV
>tr|Q8YXM4|Q8YXM4_ANASP All1188 protein OS=Anabaena sp. (strain PCC 7120) GN=all1188 PE=4 SV=1
MQKWKTSCTLVISLILWNNFPMADAVNQQIVLKSRPFGEPQESDFALVESPIPQPGEGEV
LSRTIYLSLDPYMRGRLSANASYAASTELNSVIVGGTVSQVIKSHHLEFQAGDFVLSNHG
WQTYAVAKGETLRKLDPNQAPLSYNLGVLGMPGLTAYAALLDIGQPKAGETVVISAASGA
VGAVAGQIAKIKGARVVGIVGSDEKRDYIVNELGFDVGINRRTQEVSSALKEAAPDGIDV
YFDNTAGEILEAVLQQINLGARIPLVGLISQYNASSPPPGPNLLPLLIKRALIKGFLVSD
YQYRFPDFVRDVAGWLQSGQLKYKEDVVVGLENAPRAFIGLLRGDNFGKLIVKVSQ
>tr|Q8Z742|Q8Z742_SALTI Putative NADP-dependent oxidoreductase OS=Salmonella typhi GN=STY1476 PE=4 SV=1
MKQQTNRNRRWVLASRPHGAPQMDNFRLEEDDVATPGEGQVLLRTVFLSLDPYMRGRMSD
EPSYAPPVEPGCVMVGGTVSRVVASNHPDYRPDEWVLSYNGWQDYDISDGEGLVKLGDNP
QHPSWSLGVLGMPGFTAYMGLLDIGQPKEGETLVVAAATGPVGATVGQIGKLKGCRVVGI
AGGAEKCRHATDVLGFDLCLDHHADNFPQQLAQACPQGIDIYYENVGGKVFDAVLPLLNT
SARIPLCGLVSGYNATTLPDGPDRLPLLMATLLKKRIRLQGFIINQDYGHRIHEFQQEMG
RWIKEGKIHYREQITDGLENAPEAFIGLLAGKNFGKVVIRLADDA
>tr|Q8ZPD4|Q8ZPD4_SALTY Putative NADP-dependent oxidoreductase OS=Salmonella typhimurium GN=yncB PE=4 SV=1
MMDYARHEENRMKQQTNRNRRWVLASRPHGAPQMDNFRLEEDDVATPGEGQVLLRTVFLS
LDPYMRGRMSDEPSYAPPVEPGCVMVGGTVSRVVASNHPDYRPDEWVLSYNGWQDYDISD
GEGLVKLGDNPQHPSWSLGILGMPGFTAYMGLLDIGQPKEGETLVVAAATGPVGATVGQI
GKLKGCRVVGIAGGAEKCRHATDVLGFDLCLDHHADNFPQQLAQACPQGIDIYYENVGGK
VFDAVLPLLNTSARIPLCGLVSGYNATALPDGPDRLPLLMATLLKKRIRLQGFIINQDYG
HRIHEFQQEMGRWIKEGKIHYREQITDGLENAPEAFMGLLAGKNFGKVVIRLADDA
>tr|Q987Z3|Q987Z3_RHILO Quinone oxidoreductase OS=Rhizobium loti GN=mlr6843 PE=4 SV=1
MSTETNIRIVLAARPQGRPKPSDFRIESVGIAEPGEGELLLQILYLSLDPYMRGRMNATK
SYAKPVEIDGVMEGGTVARVVKSRHAGFAEGDIVLSHSGWQGFALSDGVGLRKLDPAAAP
VTTALGVLGMPGFTAYAGLLTIGQPKAGETVVVAAASGAVGSAVGQIARIKGARAVGIAG
GADKCAFVRRELGFDAVVDHRADNFAEQLKAACPDGIDVYFENVGGPVWDAVFPLLNEFA
RVPVCGLIAQYNTVAASADDRLPTLMQQVLHRSLTIRGFIQREFVDQRPAFYRDMAGWIA
SGQVRYREDIVDGLENAPQAFMGLLEGKNFGKLIVRVAQ
>tr|Q99S80|Q99S80_STAAM Similar to quinone oxidoreductase OS=Staphylococcus aureus (strain Mu50 / ATCC 700699) GN=SAV2187 PE=1 SV=1
MQNKQILFNKIPEGMPQEDTFKIEEIDTPKLESDGVLVQTLYISVDPYMRGRMTKADSYV
QPFEIGKPIVSHVVAKVIDSTLADYKKGDVVVGMLPWRIINHVQADQITKVPTTDVPLDL
YLSVLGMPGQTAYHGLLDIGQPKAGDTVVVSAASGAVGSVVGQIAKIKGCRVVGIAGGDK
KVNYLTETLGFDAGIDYKKEDFAEALAQAVPDGIDVYFENVGGTVGDEVFKHLNRFARVP
VCGAISSYNHPEADIGPRIQGTLIKKQVMMRGFLVSEFANAFKEASEQLATWVQEGKIQS
QVTIEDGFENAPHAFKNLFTGDNFGKQVIKVTE
>tr|Q9A6R7|Q9A6R7_CAUCR Alcohol dehydrogenase, zinc-containing OS=Caulobacter crescentus GN=CC_2016 PE=4 SV=1
MTTSREIRLKARPVGMPKDSDFELATVELPAPGDGEIQVKNLWMSVDPYMRGRMYDRPSY
VPPFQLGEALQGGAIGEVIASNDPDFKPGDIVSSMFGWREAYNAHPKSLAAAGMGAITKI
ETHGIPPQAFLGVAGMPGMTAYAGLLRVAALKDGDVVFVSAAAGAVGSIVCQIAKLKGHT
VIGSAGGPEKVAFLKSIGVDHVIDYKATPDVVAELAKVAPKGIDVYFENVGGVHLEAAIN
SARPFARFALCGMISQYNETSKPEGPSNIILAVGKSLRLEGFIVSNHFDLYPQFAKDMAE
WIKAGKITWKETVEDGVDRAPNAFLKLFTGENLGKMLVKLG
>tr|Q9I1S0|Q9I1S0_PSEAE Putative uncharacterized protein OS=Pseudomonas aeruginosa GN=PA2197 PE=4 SV=1
MSQSTQVNRRIVLASRPHGAPTRDNFRIEQVPLPEPGAGQVLLRTVYLSLDPYMRGRMSD
APSYAPPVELGAVMVGGTVSRVEASNHPGFKVGDWVLSANGWQDYALSDGSGLARLGESP
EHPSYALGLLGMPGFTAYMGLLDIGKPQAGETLVVAAATGPVGATVGQIGKLKGCRVVGV
AGGAEKCRHAVQVLGFDACLDHHAADFAERLAEACPDGIDIYYENVGGKVFDAVFPLLNA
KARIPVCGIVAHYNDTELPPGPDRLPALMGTILRKRIKVQGFIIFDDYGHRYDEFQRDMS
KWFADGLIQYREERVDGLENAPEAFFGLLQGRNFGKLVVRVGADA
>tr|Q9I377|Q9I377_PSEAE Probable oxidoreductase OS=Pseudomonas aeruginosa GN=PA1648 PE=4 SV=1
MTSQINRQYQLAQRPSGLPGRDTFSFVETPLGEPAEGQILVKNEYLSLDPAMRGWMNDAR
SYIPPVGIGEVMRALGVGKVLVSKHPGFQAGDYVNGALGVQDYFIGEPKGFYKVDPSRAP
LPRYLSALGMTGMTAYFALLDVGQPKNGETVVISGAAGAVGSVAGQIARLKGCRVVGIAG
GAEKCRFLVEELGFDGAIDYKNEDLAAGLKRECPKGIDVFFDNVGGEILDTVLTRIAFKA
RIVLCGAISQYNNKEAVRGPANYLSLLVNRARMEGMVVMDYAQRFPEGLKEMATWLAEGK
LQSREDIVEGLETFPETLLKLFSGENFGKLVLKV
>tr|Q9RDP0|Q9RDP0_STRCO Putative oxidoreductase OS=Streptomyces coelicolor GN=SCO2397 PE=4 SV=1
MVVSEHETFSAARPSPSKPQERCPMTDSPALPAVNREWHLVTRPVGWPKPEDFALVEAEV
PTPGDGQVLVRNLYVSVDPYMRGRMSAAKSYAAPYELGKPMLGGAVGEVVASNAEGIAVG
DHVLHFLGWREYAAVDAKSAVKVDPDAAPLSTYLGVLGMTGLTAYAGLLRTASFKEGDSV
FVSGAAGAVGSQVGQIAKLKGASRVIGSAGSDEKVKLLLDEYGFDAAFNYKNGPVSEQLR
AAAPDGVDVYFDNVGGDHLEAAIGSLNLNGRIAICGAISVYNNTEPAPGPKNLARLIQTR
GRIEGFLVGDHYDLQPKFVEEVGPWVRTGELKYRETVVEGIENNLEAFLGVLRGDNTGKM
IVKL
>tr|A2ALW3|A2ALW3_MOUSE Leukotriene B4 12-hydroxydehydrogenase OS=Mus musculus GN=Ptgr1 PE=4 SV=1
MVQAKSWTLKKHFEGFPTDGNFELKTTELPPLNNGEVLLEALFLSVDPYMRVAAKKLKEG
DRMMGEQVARVVESKNSAFPKGTIVAALLGWTSHSISDGNGLTKLPVEWPDKLPLSLALG
TVGMPGLTAYFGLLDICGVKGGETVMVSAAAGAVGSVVGQIAKLKGCKVVGTAGSDEKVA
YLKKLGFDVAFNYKTVKSLEEALRTASPDGYDCYFDNVGGEFSNAVILQMKTFGRIAICG
AISQYNRTGPCPQGPAPEVVIYQQLRMEGFIVNRWQGEVRQKALTELMNWVSEGKVQCHE
YVTEGFEKMPAAFMGMLKGENLGKTIVKA
>tr|Q3TXN1|Q3TXN1_MOUSE Putative uncharacterized protein OS=Mus musculus GN=Ptgr2 PE=2 SV=1
MIIQRVVLNSRPGKNGNPVAENFRVEEFSLPDALNEGQVQVRTLYLSVDPYMRCKMNEDT
GTDYLAPWQLAQVADGGGIGVVEESKHQKLTKGDFVTSFYWPWQTKAILDGNGLEKVDPQ
LVDGHLSYFLGAIGMPGLTSLIGVQEKGHISAGSNQTMVVSGAAGACGSLAGQIGHLLGC
SRVVGICGTQEKCLFLTSELGFDAAVNYKTGNVAEQLREACPGGVDVYFDNVGGDISNAV
ISQMNENSHIILCGQISQYSNDVPYPPPLPPAVEAIRKERNITRERFTVLNYKDKFEPGI
LQLSQWFKEGKLKLL
>tr|Q4FJY5|Q4FJY5_MOUSE Ltb4dh protein OS=Mus musculus GN=Ptgr1 PE=2 SV=1
MVQAKSWTLKKHFEGFPTDGNFELKTTELPPLNNGEVLLEALFLSVDPYMRVAAKKLKEG
DRMMGEQVARVVESKNSAFPKGTIVAALLGWTSHSISDGNGLTKLPVEWPDKLPLSLALG
TVGMPGLTAYFGLLDICGVKGGETVMVSAAAGAVGSVVGQIAKLKGCKVVGTAGSDEKVA
YLKKLGFDVAFNYKTVKSLEEALRTASPDGYDCYFDNVGGEFSNAVILQMKTFGRIAICG
AISQYNRTGPCPQGPAPEVVIYQQLRMEGFIVNRWQGEVRQKALTELMNWVSEGKVQYHE
HVTEGFEKMPAAFMGMLKGENLGKTIVKA
>tr|A9UL73|A9UL73_XENTR LOC100135160 protein OS=Xenopus tropicalis GN=LOC100135160 PE=2 SV=1
MVVAKSWTMVRHFDGAPQPEDFLLIEKELPPLKEGEVLLESEFLSVDPYMRPYSKMKLKE
GDVIMGSQVARVVESKNPAFPVGACYVAYAGWTTHFISDGTELDALPSNWPDNLPRSLAL
GAVGMPGLTAYFGFLKVCNPKEGDVVLVNAAAGAVGSVVGQIAKIKGCKVIGSAGSDDKV
GFLKEIGFDEAFNYKTVSSLAEALKTASPEGYDCYFDNVGGKFTDTALQQMKDFGRIAVC
GAISLYNDSVPSTGPYIQPYILFKQLRMEGFFDTRWQDQFPEGLKQLLQWVIEGKLKYRE
HITNGFENMPAGFIGLFKGENTGKAIIKM
>tr|B5FYK9|B5FYK9_TAEGU Putative zinc binding alcohol dehydrogenase domain containing 1 variant 2 OS=Taeniopygia guttata PE=2 SV=1
MIIQRVVLNSRPGKNGVPVAENFRLEQSTIADTVPAGHVLVKTLYLSVDPYMRCRMNEDT
GSDYLQPWQLSEVADGGGIGVVEESKHHNLAKGDFVTSFTWPWQTAAILDGDSLQKLVPQ
LVNGRLSYFLGAAGITGLTALLGIREKGHVAAGASQTMVVSGAAGACGSLAGQIGRLEGC
SRGLGIAGTDEKCSILVQEMGFDAAINYKKGDVAKQLRELCPGGVDVYFDNVGGDISDTV
ISQMNQNSHIILCGQISQYNKDVPYPPPLPPDIEKIQKERNITRERFLVLNYMDKQEASV
LQLCQWIQEGKLKVRETVVEGLANIGAAFQSMMNGGNIGKQIVSVSK
>tr|B5X7T0|B5X7T0_SALSA Zinc-binding alcohol dehydrogenase domain-containing protein 1 OS=Salmo salar GN=ZADH1 PE=2 SV=1
MLLVQRVVLNSRPGTDEEPVPGHFRVEEAIVGPFLKEGQVLVRTLFLSVDPYMRCRMNDD
TGAEYLAPWGLSECVDGGGVGVVELSRCESLSVDDMVTSFNWHWQTQCLMDEKLLQKVEP
QLVDGHISYFLGAVGMPGLTALLGVREKGHVTEGANQTMVVSGAAGACGSIAGQIGRVDG
CTRVVGICGSDEKCRVLVEDLGFSAAVNYRQGDVATALKESCPDGVDVYFDNVGGPISDA
VIAQMNNDGHVILCGQISQYNKDVPYPPPLCDETQEALQSKNITRERFMVLNYMEKHEAG
IIQLSQWVREGQIKVLETVVDGIENMGVAFCSMMKGGNIGKQIIKISD
>tr|Q0V9S8|Q0V9S8_XENTR Putative uncharacterized protein MGC146252 OS=Xenopus tropicalis GN=ptgr2 PE=2 SV=1
MKIKRVVLASRPGNDREPVEENFRLEELTLSEELTEGQVLARTLFLSVDPYLRCRMNEDT
GTDYIGPWKISEVLDSGGIGVVEESRTSQFTAGDFITSFNWPWQTKCILNGDSLQKLDPS
LVDGHISNYLGAVGLTGLTALIGIKEKGHVIPGANQTMVVSGAAGACGSLAGQIGRILGC
SNIVGICGTEQKCKLLVSDLGFDSAVNYKEYGLDEKLRACCPNGVDVYFDNVGGEISDKV
IHQMNQNSHIILCGQISQYNKDVSYPPPLHAETAAILKQRNITRERFLVLTYADQHNSAI
VQLSQWIKTGKLKVKETTVHGLENTAGAFLSMMAGGNIGKQIVQVSE
>tr|Q4REN6|Q4REN6_TETNG Chromosome 10 SCAF15123, whole genome shotgun sequence. (Fragment) OS=Tetraodon nigroviridis GN=GSTENG00035690001 PE=4 SV=1
MVLVKRVVLNSRPGKDGAPEPGNFRVEETTLEPDLEDGEVLVRTLYLSVDPYMRCRMNED
TGADYLTPWQLGERVDGGGVGVVESSRCGALSVGAVVTFLNWPWQTHAVLTGTALRKVDP
QLVDGHLSHFLGALGMTGLSAFFGVREEGHVTKGAKQTMVVSGAAGACGSMAGQIGRLDG
CLGVVGICGSEEKCRTLLEDLGFSAAINYRTEDVPARLKACCPDGVDVYFDNVGGAISDA
VISQMNPGGHVILCGQISQYNKDVPYPPPLSQEIQEVLRGRNITRERFVVLRYTDRLDEA
LCELSRWLRSGQIKVLETVINGIEKMGDAFCSMMEGGNVGKQIVKISE
>tr|Q4REN9|Q4REN9_TETNG Chromosome 10 SCAF15123, whole genome shotgun sequence OS=Tetraodon nigroviridis GN=GSTENG00035684001 PE=4 SV=1
MVLVKRVVLNSRPGKDGAPEPGNFRVEETTLEPDLEDGEVLVRTLYLSVDPYMRCRMNED
TGADYLTPWQLGERVDGGGVGVVESSRCGALSVGAVVTFLNWPWQTHAVLPGTALRKVDP
QLVDGHLSHFLGALGMTGLTAFFGVREQGHVTKGAKQTMVVSGAAGACGSMAGQIGRLDG
CLGVVGICGSEEKCRTLLEDLGFSAAINYRTEDVPARLKACCPDGVDVYFDNVGGAISDA
VISQISQYNKDVPYPPPLSQEIQEVLRGRNITRERFVVLRYTDRLDEALCELSRWLRSGQ
IKVLETVINGIEKMGGTHVGPAALLRIPAVSKISPFLPDAFCSMMEGGNVGKQIVKISEW
KE
>tr|Q4S0R4|Q4S0R4_TETNG Chromosome undetermined SCAF14779, whole genome shotgun sequence. (Fragment) OS=Tetraodon nigroviridis GN=GSTENG00025902001 PE=4 SV=1
MVQAKSWILTKHFDGFPNDSNFELKVEELVEPKDGEVLLEAVFLSVDPYMRPFSALRMKE
GDVMIGTQVAKVVQSKNSAFPVGTHVVARCGWRTHTVCDGTPLTPILPKWPEDVSLSLAL
GTIGMPGLTALFGIEEVLKLQKGETLLVNAAAGAVGTVVGQIAKIKGCKVVGSAGSDAKV
AYLKELGFDEAFNYKTVGSLEEALKKASPDGYDCFFENVGGPFSTVALQQMKAFGRIAVC
GGIATYNDKTQQTGSYPPLTIIFKQLKMEGFMQSRWEHKHPESLKRLMGWLKEGKLQSRE
HVTKGFENMPAAFMGMLRGENTGKAIV
>tr|Q5F370|Q5F370_CHICK Putative uncharacterized protein OS=Gallus gallus GN=RCJMB04_30n4 PE=2 SV=1
MIIQRVVLNSRPGKNGVPVAENFRLEQSTIPDTVQEGQVRVRTLYLSVDPYMRCRMNEDT
GSDYLLPWQLSEVADGGGIGVVEESKHHNFAKGDIVTSFNWPWQTVAILDGSLLQKVVPE
LVNGRLSYFLGAAGLTGLTALLGIREKGHVTVGANQTMVVSGAAGACGSLAGQIGRLEGC
SRVVGIAGTDEKCSILVSEMGFDAAINYKTGNVAQQLRELCPGGVDVYFDNVGGDISDTV
ISQMNQNSHIILCGQISQYNKDVPYPPPLPPGTEKIQKERNITRERFLVLNYMDKQEASI
LQLCQWIQEGKLKVRETVVEGLANIGAAFQSMMNGGNIGKQIVLVSK
>tr|Q5HZQ6|Q5HZQ6_XENLA LOC496331 protein OS=Xenopus laevis GN=ptgr2 PE=2 SV=1
MKIKRVVLASRPGNDREPVKENFRLEELTISEELTEGKVLARTLFLSVDPYLRCRMNEDT
GTDYIGPWKISEVLDSGGIGVVEESRTSKFAAGDFITSFNWPWQTKSILNGESLIKLDPS
LVDGHLSHFLGAVGLTGLTALIGVKEKGHVIPGANQTMVVSGAAGACGSLAGQIGRLLGC
SRIVGICGTEQKCKLLVSDLGFDSAVNYKERGLAEKLRACCPNGVDVYFDNVGGEISDTV
VCQMNQNSHIILCGQISQYNKDVPYPPPLQAETATFLKQNNITRERFMVLNYADQHESAI
VQLSHWIKTGKLKVKETILHGLENTASAFLSMMAGGNVGKQIVQVSE
>tr|Q5PPP7|Q5PPP7_XENTR Hypothetical LOC496616 OS=Xenopus tropicalis GN=ltb4dh PE=2 SV=1
MVVAKSWTMVRHFEGAPKPEDFKLVNTELPSLKDGELLLESEFLSVDPYIRPYSKEKLKE
GDIILGSQVARVVESNNAAFPVGGYYVAYAGWTTHFISDGTGLDALPSNWPDNLPRSLAL
GAVGMPGVTAYYGLLEICKPKEGDVLLVNAAAGAVGSLVGQIGKIKGCKVVGSAGSDEKL
TFLKEIGFDEAFNYKTVSSLAEALKTASPEGYDCYFDNVGGKFSDAALQQMKDFGRITVC
GAISQYNDSVPPSGPYIQPYILFKQLLMQGFLVWTWKNRYPEAQKQLLQWIAEGKLKYHE
HITNGFENMPAGFIGMLKGENVGKAIIIV
>tr|Q5PQ31|Q5PQ31_XENLA LOC495998 protein OS=Xenopus laevis GN=ltb4dh PE=2 SV=1
MVVTKSWTMVRHFEGAPKAEDFKLIEKELPTLKDGEVLLESEFLSVDPYMRPYSKQQLKE
GDVMMGSQVARVVESKNSAFPVGGYYVAYAGWTTHFISDGKGLDALPSNWPDNLPRSLAL
GAVGMPGLTAYFGLLEVCNPKQGEVVLVNAAAGAVGSVVGQIAKIKGCKAVGSAGSDDKL
GFLKEIGFDEVFNYKTVSSLAEALKKASPEGYECFFDNVGGKFTDAALQQMKDFGRIAVC
GAISLYNDSVPSTGPYIQPYILFKQLRMEGFFDSRWQDRFPEALKQLLQWVVEGKLKYRE
HITNGFENMPAGFIGMLKGENIGKAIIKS
>tr|Q5PRB9|Q5PRB9_DANRE Prostaglandin reductase 1 OS=Danio rerio GN=ptgr1 PE=2 SV=1
MAQAKVWVLKQHFDGFPKDSDFELKVEQLSEPANGEVLLEALFLSVDPYMRPFSSFRMKA
EDVMIGTQVAKVIKSNNPSFPVGCHVVGRSGWRTHTLSDGSDLTKILDDWPHDVSLSRAL
GAIGMPGLTALYGLEEVCAIKPGETLLVNAAAGAVGSVVGQIAKLKGCKVVGSAGGDDKV
AYLKELGFDQAFNYKTVPSLEEALKNASPEGYDCYFESVGGHFSSVAIPQMKDLGRIAVC
GAISLYNDSTPQTGPYQQMTMIVKQLKMEGFLVGRWEHKNEESLKRLLTWMQEGKLKCKE
HVTVGFENMPAAFMGMLKGDNIGKAIVKV
>tr|Q5ZII4|Q5ZII4_CHICK Putative uncharacterized protein OS=Gallus gallus GN=RCJMB04_25o1 PE=2 SV=1
MVTAKVWVLKKHFEGFPKPSDFEMKQVALANLKDGELLLESVFLSVDPYMRPYSKRDMKE
GDVMIGTQVARIVESKNPAFAVGTFVVANRGWRTHFISDGKDLNLLPAGWPESLPKSLAL
GTVGMPGLTAYVGLFEICKMKPGETVLVNAAAGAVGSVVGQLAKIGGCKVVGCAGSDSKV
AYLKNIGFDEAFNYKTVASLDEALRKASPDGYDCFFDNVGGEFASIAINHMKKFGRIAVC
GAISQYNDSVPQKGPYIQIPMIFNELSMKGFIVSSWHNHREEGVKALLKWVLEGKLKYHE
QVTERFENMPAAFIGMLKGENLGKAVVKV
>tr|Q642N4|Q642N4_XENTR Ltb4dh protein OS=Xenopus tropicalis GN=ltb4dh PE=2 SV=1
MVIAKSWTMVRHFEGAPQPEDFKLIENELPPLKDGEVLLESEFLSVDPYMRPYSKMKLKE
GDVIMGSQVARVIESKNPAVPVGGYYVAFAGWTTHFISDGQGLAPLPSSWPENLPKSLAL
GAAGMPGLTAYFGLLELCNPKEGDVVLVNAAAGAVGSLVGQIAKIKGCKAVGCAGSDDKV
GFLKEIGFDEAFNYKTVSSLAEALKKASPEGYDCYFENVGGKFADTALQQMKDFGRIAVC
GAISLYNDSVPSTGPYIQPYILFKQLRMEGFLVTRWQDRYPEGQKQLLQWIIEGKLKYHE
HITNGFENMPAGFMGMLKGENIGKAIIKV
>tr|Q64HX4|Q64HX4_ONCMY Leukotriene b4 12-hydroxydehydrogenase/15-ketoreductase OS=Oncorhynchus mykiss PE=2 SV=1
MVVSKAWTLRQHFQGFPKASDFHLREETLPLPKNGQVLLEAVFLSVDPYMRPYSQTMMKE
GDVMIGSQVAKVIQSYNPSFPVGCHVVSDCGWRSHWVCDGAELTPVLPDWPQDIPLSLAL
GAIGMPGLTALYGLEEVCEIKKGETLLVNAAAGAVGSVVGQIAKIKGCRVVGCAGTDSKV
SYLKELGFDQVFNYKTATSLEESLREAAPHGYDCYFENVGGKFSSVVMPQMREYGRIAVC
GSISMYNDTTPQTGPYVHTHMIFKQLRMEGFLCARWKHKHQQSLRRLMAWMTEGKLRCNE
HITIGFNNMPAAFMGMLQGDNTGKAVVKV
>tr|Q6DCS9|Q6DCS9_XENLA MGC80838 protein OS=Xenopus laevis GN=MGC80838 PE=2 SV=1
MVVAKSWTMVRHFEGAPKPEDFKLIEKELPPLKDGEVLLESEFWSVDPYMRPYSKQKLKE
GDVMMGSQVARVMESKNPAFPVGGYYVAYAGWTTHFISDGKGLAPLPSNWPENLPKSLAL
GAAGMPGLTAYFGLLDLCNPKEGDVVLVNAAAGAVGSIVGQIAKIKGCKAVGSAGSDDKL
GFLKEIGFDEVFNYKTVSSLAEALKKASPDGYDCYFENVGGKFADAALQQMKDFGRIAVC
GAISLYNDSVPSTGPYIQPYILFKQLRMEGFIVTRWQDRFPEGQKQLLQWIIEGKLKYHE
HITNGFENMPASFMGMLKGENIGKAIIKV
>tr|Q6DEI9|Q6DEI9_DANRE Im:6903726 protein (Fragment) OS=Danio rerio GN=im:6903726 PE=2 SV=1
GDFRKKHSFCKQGSCFVNICKCCTDIYFFFNFVNKKEKMLNVTRVVLSSRPGNNGQPVKE
NFRVEETTTSSELKEGQVLVRTLYLSVDPYMRCRMNDDTGADYLLPWRLEECVDGGGVGV
VKASKNPDLSVGTIVTSFNWHWQTYDVMDGSLLQKVDPGMVDGHVSYFLGAVGMPGLTAF
FGVREKGHVTAGAQQTMVVSGAAGACGSVAGQIGRLDGCKTVVGICGSDQKCQTLVKELG
FTAGINYRNGDVSSALREHCPRGIDIYFDNVGGPISDAVISQMNPGAHVILCGQISQYNK
DVPYPPPLSQDTQDALRRNNITRERFIVLNYMEKHAEGLMQLSHWVKTGQIKVLETVVNG
IQNMGEAFCSMMTGGNIGKQVVKISD

>tr|Q0IPB5|Q0IPB5_ORYSJ Os12g0226400 protein OS=Oryza sativa subsp. japonica GN=Os12g0226400 PE=4 SV=1
MGLYSGMHGLTAYVGFFEMSKPKKACGAIGQIVGQLAKIKGCYVVGSAGSDDKVNLLKTK
FGFDDAFNYKKETDLEAALKRCFPEGIDIDFENVGGAMLDAVLPNMRLGGRITMCGMISQ
YHLERPEGVRNLMYIITKRLRMEGFVIFDSIAVYRQFEEEMAGYLREGKVTYLEDIVQGL
DAAPAALIGIYNGLNVGKQLVAIA
