# Supplementary material for: Subdivision of the MDR superfamily of medium-chain dehydrogenases/reductases through iterative hidden Markov model refinement
Source: BMC Bioinformatics. 2010 Oct 27;11:534. doi: 10.1186/1471-2105-11-534 (PMC2976758; doi:10.1186/1471-2105-11-534)
Supplement: Additional file 4 — MDR family alignment figures. Illustrations showing the mafft MSAs from Additional file 3: mdr-sequences. Red sequence identifiers denote sequences from UniProtKB/TrEMBL, while blue correspond to sequences from Swiss-Prot. The position cscores are shown in a bar plot under the MSA. Positions that contain gaps in over 90% of the sequences have been removed from the alignment in order to increase readability. [file 1471-2105-11-534-S4.ZIP › mdr/MDR004.fasta]

>sp|Q53FA7|QORX_HUMAN Putative quinone oxidoreductase OS=Homo sapiens GN=TP53I3 PE=1 SV=2
MLAVHFDKPGGPENLYVKEVAKPSPGEGEVLLKVAASALNRADLMQRQGQYDPPPGASNI
LGLEASGHVAELGPGCQGHWKIGDTAMALLPGGGQAQYVTVPEGLLMPIPEGLTLTQAAA
IPEAWLTAFQLLHLVGNVQAGDYVLIHAGLSGVGTAAIQLTRMAGAIPLVTAGSQKKLQM
AEKLGAAAGFNYKKEDFSEATLKFTKGAGVNLILDCIGGSYWEKNVNCLALDGRWVLYGL
MGGGDINGPLFSKLLFKRGSLITSLLRSRDNKYKQMLVNAFTEQILPHFSTEGPQRLLPV
LDRIYPVTEIQEAHKYMEANKNIGKIVLELPQ
>tr|A1CS86|A1CS86_ASPCL Quinone oxidoreductase, putative OS=Aspergillus clavatus GN=ACLA_032420 PE=4 SV=1
MAHPKTMRAVVVRGGKGPADALDVDDIPLPTVSGNQALVRIKAFGLNRMDLLQREAKYPL
PPQAPETLGVEFSGTIETLGPNANKDFKVGDEVFGLAYGGAYAQYIAVSTNMLIHKLSEL
SWEEAAGIPETWITATQALYLVGEYKPGQSVLWHAGASSVSIAGIQLSKADGAKAIYVTA
GSQEKIDFCVKELGATAGFNYHTQDWSAEVLKATNGEGVNVIVDYIGANYFQGNLDAAAK
DGHIVNLAFLGGTKLPEGVDISPFLRKRIRFEGSTLRSRDEGYQKKLRDTLVEHALPKFR
DGSFKVFVEKVFPMEQIVEAHKLMETNQTKGKIICTVS
>tr|A1D552|A1D552_NEOFI Quinone oxidoreductase, putative OS=Neosartorya fischeri (strain ATCC 1020 / DSM 3700 / NRRL 181) GN=NFIA_022560 PE=4 SV=1
MAGTRTMKAVAVKGGTGPADALYIDDIPVPPISGNQALVKIKAFGLNRMDLLQREGQYPL
PPQAPETMGVEFSGTIENLGPDANGDFKVGDEVFGLAYGGAYAQYIAVSTNMLIHKPAEL
SWEEAAGIPETWITATQALYLVGEYKPGQSVLWHAGASSVSIAGIQLAKADGAKAIYVTA
GSDEKIDFCVKKLGATAGFNYHTQDWSAEIQKTTNGEGVNIIVDFIGASYFQGNLDAAAK
DGRIVNLAVMGGVKLPEGVNIAPFLRKRLRFEGSTLRSRDEQYQKKLRDTLVEHALPKFK
DASFKVFVEKVFPMEQIIDAHKLMESNQTKGKIICTVS
>tr|A2QFL5|A2QFL5_ASPNC Function: mycocerosic acid synthase OS=Aspergillus niger (strain CBS 513.88 / FGSC A1513) GN=An02g14970 PE=4 SV=1
MGSIMKAIDIQGGKGSADALFVDQIPIPKPSPGQALVKIKAFGLNRMDLLQREGKYPVPP
QAPSTMGVEFSGVIKELGANTNNGFQIGDSVFGLAYGGAYAEYIVVSTKMLIHKPSGLTW
EEAAGIPETWITASQALYLIGEFSAGKSVLWHAGASSVSIAGIQLAKIGKASAVYVTAGS
QEKIDFCVHELGATAGYNYKTQDWASEILKETNGRGVDIVVDFVGATHFQGNLDVAARDA
RIVQLGQMSGSILPANTDISGILRKRLRFEGSTLRSRDEDYQGRLRDLLVDHALPKFNDQ
TFKVFIDKVFAFEEIADAHRLLESNQTKGKLICTID
>tr|A2QXH2|A2QXH2_ASPNC Similarity: the ORF encoded protein shows also strong similarity OS=Aspergillus niger (strain CBS 513.88 / FGSC A1513) GN=An11g08950 PE=4 SV=1
MPQMRAVVVEGGKGPADAMSIQEIPKPTPSAGQALIKVKAFGLNRMDLLQREGLYPLPPQ
APETMGVEFSGTVESVAAGAESDFKVGDAVFGLAYGGAYAEFIVVDTGMLVHKPAELSWE
QAACVPETWITASQALHIIGGFQAGRSVLWHAGASSVSICGIQLAKAEGAKAVYATAGSQ
EKCDFLVNELGVTAAFNYKTQDWAAEIKKITAGAGVDLIVDFVGANYFQGNIDAAARDGR
IVILGLMSGQKLPNGVDIGGLLFKRLRVEGSTLRSRELEYQRKLRDSMVEHVLPRLKDGS
FKVFVEKVFPFAKIVEAHKLLESNQTRGKLVCVI
>tr|A2R6L3|A2R6L3_ASPNC Similarity to human oxidoreductase protein OS=Aspergillus niger (strain CBS 513.88 / FGSC A1513) GN=An16g00410 PE=4 SV=1
MKAIGVRNGKGNADALFIEEGVPDPVPTGNRILVRIKAFGLNRMDIMQREDRYPYPLLPE
SGKIMGVEFSGIVEEKGPNCSGDFQVGDKVFGLAYGGAYAQKISVSEKMLMHLPPTLSFE
EAAGIPETSFTAIQAVHLVGNLQPGQSVLIHAGASGVGQSAIQIAKAGGASKIFTTAGSD
EKCELCRSLGADFAVNYRSGEDFSEVVKRETNGRGVDLIVDLVGRDYFHQNMASAAMDSR
MVLVAALSGSKVDDFDLRALLNKRIWLMATTLRTRAADYQGQLRDLFCEKILPHIKSGEV
KTTVDKVFSWTHVSDAHKRLESNVNAGKIICLVDEN
>tr|A4RE87|A4RE87_MAGGR Putative uncharacterized protein OS=Magnaporthe grisea GN=MGG_00738 PE=4 SV=1
MPETMKAVDVRGGAGPASALFINAETPRPTPGAGQVLVKVSAFGLNRMDLLQREGKYPLP
PQAPKTLGVEFSGVIESLGDFSASASTDADGIPFKKGDAVFGLAYGDAYAEYIAVSARML
MHKPAGLTHEQAAGIPETFITATQALHLVGGFAKGDRVLWHAGASGVSIAGAQLARRAGA
GAVFSTAGSDDKCAFLREELGVDGAFNYKTQDWAEEVRRATGGRGVDLIVDFVGADYFSK
NMDAAAQEGRIVCLGLLSGAVVKEVNVAQLLFKRLRIEGSTLRARDEEYQGMLRDRLEEC
LPQFETGELKVFVDKVLSWEQIQEAHELLEKNVTRGKIICTIP
>tr|A6QXC0|A6QXC0_AJECN Quinone oxidoreductase OS=Ajellomyces capsulata (strain NAm1 / WU24) GN=HCAG_02027 PE=4 SV=1
MASMRAIDIKGGKGPAANLFINIIPKPLPVVGEALVKIKAFGLNRMDLLQREGMYPVPPQ
APKILGVEFSGVIESLGDGDCLDFKVGDEVFGLAYGGAYAEYISSSVQTLLHKPAELSWI
EAAGIPETWFTAAQAMYLVGEFKPGKSILWHAGASAVSISGIQLSKADNASNIYVTAGSQ
EKIDFCVKEVGATTGFNYKTQDWVSELNKVTNGHGVDVIVDFVGASYFQRNLDVAAKDGR
IVNLGFLGGTKLPAGIDISPILRKRLRYEGSSLRSRDIAYQRQLRDLLLDHAMPKFREGT
FKIYVERVFPFEKVIDAHLLMESNQTKGKIICTITEN
>tr|A6SR40|A6SR40_BOTFB Putative uncharacterized protein OS=Botryotinia fuckeliana (strain B05.10) GN=BC1G_15304 PE=4 SV=1
MSETMRAVDIKDGKGHADALFINDSTPKPTAQSGEAIVKVKAFGLNRMDLLQREGLYPVP
PQAPKTLGVEFSGTIESLGTDIKEGFSVGDEVFGLAYGGAYAEYLAVSTHMLLKKPDHLS
WEEAAGIPETWITATQAMYLVGEFSQGKSILWHAGASSVSIAGIQLAKNSGASAIYVTAG
SQEKIDFCVNALGATAGFNYKTQDWAKEITAATDGKGVDIIVDFVGANYFQGDLDVAAKD
ARIVLLGVMSGTKLPSGVDMGAFIFKRVRFEGSTLRSRDVDYQGKLRDKLEEYIPKFEDG
TFKIFVDKVFPWEKVVEAHKEMEKNTSKGKIICTIS
>tr|A7E4Q8|A7E4Q8_SCLS1 Putative uncharacterized protein OS=Sclerotinia sclerotiorum (strain ATCC 18683 / 1980 / Ss-1) GN=SS1G_00280 PE=4 SV=1
MSREIMRAIDIENGSGPISSLFLNDNVPKPIPSTSQALVKIHSFGLNRMDLMQREGKYNV
PPQAGKILGVEFSGVIEELGDGDVGDFKIGDEVFGLAYGGAYAEYLASSTKMLIHKPAEM
PWSVAAGIPETWITATQALHLVGCFKPGDNVLWHAGASAVSIAGIQLSKAAGANKIFVTA
GSDEKIAFCKSLGATHGFNYHTENWVQEVLDATDGHGADVIVDFIGKNYAQGNLEVAAMD
GRIVQLASLSGYKLDGLDIGPLENKRLRWEGSRLRSRPLEYQGKLRDVLAESALQKFADG
TFQVPIERVFSWKDIRQAHTLMESNQSKGKIICMVN
>tr|A7EEU1|A7EEU1_SCLS1 Putative uncharacterized protein OS=Sclerotinia sclerotiorum (strain ATCC 18683 / 1980 / Ss-1) GN=SS1G_03831 PE=4 SV=1
MPETMRAVDIKNEKGHADALYINDSTPKPTASSGEAIVKVKAFGLNRMDLLQREGHYPVP
PQAPETLGVEFSGTIESLGADVKEGFSVGDEVFGLAYGGAYAEFIAVSTHMLLKKPDHLS
WEEAAGIPETWITATQAMYLVGEFSKGKSILWHAGASSVSIAGIQLAKNSGASAIYATAG
SQEKIDFCVNTLGATAGFNYKTQDWAKEILAATDGKGVDVIIDFVGANYFQGNLNVAARD
ARIVQLGVMSGTKLPSGVDISAFIFKRVRFEGSTLRSRDVDYQGKLRDKLEEYIPRFQDG
TFKIFVDKVFPWEQVIEAHKEMEKNTSKGKIICTIS
>tr|A8NRC0|A8NRC0_COPC7 Putative uncharacterized protein OS=Coprinopsis cinerea (strain Okayama-7 / 130 / FGSC 9003) GN=CC1G_07171 PE=4 SV=1
MRAILIRDEYGPAENLYIGEVEQPAPRAEQVLVKVKAFGLNRMDISQREGKYPPPPGASK
ILGVEFSGIVTELGSDVVGWKIGDEVLGLVGGGAYAEYVVAPQKNLMKKPAHLTWAEAAS
IPENFLTAFQALVLIGEICANDHVLVHAGASGVGIAVIQLARLYRADEEKIRRLLSIPNG
ATHAANYKVEDFSAVVKHITKGHGADVVIDFVAQSHFIKNLDAMAMDGRMTMLALLSGAT
VHSVDLSPILFKRLRIQGSTLRSRSPAYQAELISRLDKEVLPVITGENGDGSVRIYIHKV
YGWNEIIEAHKEMEANKNFGKIVVEVA
>tr|A8PWN7|A8PWN7_MALGO Putative uncharacterized protein OS=Malassezia globosa (strain ATCC 96807 / CBS 7966) GN=MGL_1164 PE=4 SV=1
MHSTSKVSSVPEMMRAVVIENETGPSSALRIGQVQTPKLPMHVTTPHVLVKVRAFGLNRM
DLLQREGHYPVPPGASKILGVEFSGEVAETYDGNGSPGTATQLKVGDPVFGLTHGGAYAE
YVTVPASMTWKKDASMSWEQAASIPEAYMSAFQALHTLSSLKHGEDVLIHAGASGVGLAA
IQLAKFLGARHVYVTAGTPEKIERCKQLGATDGFNYKTEDWADQLKRATNGKGVDVIMDF
IGASYFNSNLASLRLDGRMTLQAVMGGFKLPEGSNILPLLMKRLRIEGSTLRSRSIEYQS
DVARDFARLGCVDALVRGAQPGESSGQNTLRTILHKVWDWHDIKSAHDAMTANQNIGKMV
AVIS
>tr|B0CX80|B0CX80_LACBS Predicted protein OS=Laccaria bicolor (strain S238N-H82) GN=LACBIDRAFT_177286 PE=4 SV=1
MSMQAVLIKDGKGPVENLYIGETSIPTLQPGQVLVKVKAFGLNRMDISQREGHYPPPPGS
SDILGVEFSGVVSNAGTDISEWKVGDEVLGLVGGGAYAEYIAVYHTHLLKKPSHLTWVEA
ASIPENFLTAFQALVLVGKVTEGDNVLIHAGASGVGVSAIQLARVYGAHTVTATTSTQEK
IDWLLNLPNGATHAANYKTEDFAAVVKKVTQNKGVDVVIDFVGQSHFSQNIEAMAVDGRM
TMLALLSGAVVDKANLAPILYKRLHIEGSTLRSRTLKYQAELIAQFKQEVFGKITSQGGD
GPVRTYIHKVFPWSEIQEAHKEMETNKNAGKIIVEVV
>tr|B0XRH3|B0XRH3_ASPFC Quinone oxidoreductase, putative OS=Aspergillus fumigatus (strain CEA10 / CBS 144.89 / FGSC A1163) GN=AFUB_002470 PE=4 SV=1
MDLLQREGQYPLPPQAPETMGVEFSGTIENLGPDANRDFKVGDEVFGLAYGGAYAQYIAV
STNMLIHKPAELSWEEAAGIPETWITATQALYLVGEYKPGQSVLWHAGASSVSIAGIQLA
KADGAKAIYVTAGSDEKIDFCVKKLGATAGFNYHTQDWSAEIQKATNGEGVNIIVDFIGA
TYFQGNLDAAAKDGRIVNLAVMGGVKLPEGVNIAPFLRKRLRFEGSTLRSRDEQYQKKLR
NTLVEHALPKFKDGSFKVFVEKVFPMEQIIDAHKLMESNQTKGKIICTVS
>tr|B2B4C9|B2B4C9_PODAN Predicted CDS Pa_2_850 OS=Podospora anserina PE=4 SV=1
MDLLQREGNYPLPPQAPSTLGVEFSGTIVSFGGDEPNQEHEHFKKGDEVFGLAYGGAYAE
YISVSTRMLLHKPNWLSFEQAAGIPETWITALQALDFVLGGAEGKTILWHAGASSVSISG
IQLSRVSGAKEIYATAGTGEKIKFIEGTLGATKGFNYKSEDWVKGVLEATGGKGVDLIVD
FVGGSYFEKNLDVVARDGRLVMLGLMGGMQTPDRVNIGKLLYKRVRVEGSTLRSRDEEYQ
GKLRDRLEQEYLPKFEKGELKVFVDRVLPWEEIQKGHEVLEGNETMGKVICTIS
>tr|B2WP03|B2WP03_PYRTR Putative uncharacterized protein OS=Pyrenophora tritici-repentis (strain Pt-1C-BFP) GN=PTRG_11713 PE=4 SV=1
MGDMMRAVDIKHGKGPLENLHIADVPKPKLGKSQALVKIKAFGLNRMDLLQREGQYPVPP
GASKILGVEFSGTIAELSAEGGGKEGFKAGDEVFGLAYGGAYAEYIAVSTHMLVRKPNEL
TWEQCAGIPETWITATQAMYLVGHFAPGKTILWHAAASSVSIAGIQLSRSDSAAAVYATA
RQDSKCDFAVKELGATTAFNTTSQDWVQEVMKATDGKGVDIIVDFIGASYFQANLDAVAK
DGVIVNLGFMGGTKLPEGTDISAFIRKRCTFVGSSLRSRDEEYQGKLRDQLVEHALPKIK
DGSFKLFVEKVLPWEQIQDAQRLLQENKTKGKVICTIG
>tr|B6H980|B6H980_PENCH Pc16g10390 protein OS=Penicillium chrysogenum Wisconsin 54-1255 GN=Pc16g10390 PE=4 SV=1
MRAIGIKGGKGPATNLFIDQIAKPTAAEGQAIVKIRAFGLNRMDLLQREGLYPLPPQAPP
TMGVEFSGVIESFGPDGHEDFNIGDEVLGLAYGGAYAEYISVSTHMLVHKPQELSWEESA
GVPETWITASQALFLIGEFQSGQSVLWHAGASSVSISGIQLAKAAGAKAIYATAGSQEKI
DFLEKELGVTKAFNYKTQDWAAEIQSATSGAGVDVIVDFIGATYFQGNLDVAARDSRIVL
LGLMGGGKLPEGVNIAPLLYKRVRIEGSTLRSRDLEYQRKLRDTLVEHALPQFCDGTFKV
FVEKVFPFEKIEEAHKLLESNTTKGKIICVFE
>tr|B6HQY2|B6HQY2_PENCH Pc22g07320 protein OS=Penicillium chrysogenum Wisconsin 54-1255 GN=Pc22g07320 PE=4 SV=1
MRAIGIKGSKGPATSLFIEEVPKPILEEDEVLVKVKAFGLNRMDITQREGRYPVPPQAGP
ILGVEFSGTVSEIGGTTDPGDWRVGDEVFGLVYGGAYAEYVRVSRHMLIKKPANWSWEHA
AAIPETWITATQALHSVAKFQPGEKVLWHAGASSVSLAGIQLAVAAGASAVYTTVGADEK
VEFTQSIGATKSFNYRTSDWLESVKEGTNNGGVDVIIDFVGKDYFTKNLDLAAEDARIVI
LGMMSGSTLPGPMEIAPILRKRITITGSTLRGRDLRYQIGVKEKMVKTALPGIESGKLQV
PIERVFSWKNVSEAHQLLEANTSKGKIVCLVD
>tr|B6Q357|B6Q357_PENMA Quinone oxidoreductase, putative OS=Penicillium marneffei ATCC 18224 GN=PMAA_028440 PE=4 SV=1
MVSMKAIGIKNGKGPAEAMFMDTINRPVPTGNQALVKIKAFGLNRMDLLQREGRYPLPPQ
APSTMGVEFSGVIEELADSQSDFKVGDEVFGLAYGGAYAEYISVSTQMLVHKPSEIPWEE
AAGIPETWITATQALSLIGEFKSGQSVLWHAGASSVSISGIQLSKALGATKIFVTAGSKE
KVDFCVNELGATAGFNYNTQDWAKGVLDATDGKGVDLIVDFIGANYFASNLAAAARDGRI
VELGFMSGVELPAGVNIGPILFKRLRIEGSTLRSRDEGYQEKLRNLLVENALPKFKDGTF
KVFITKVLPFDQIVEAHKLLESNQTKGKVICTVP
>tr|Q0CDE2|Q0CDE2_ASPTN Putative uncharacterized protein OS=Aspergillus terreus (strain NIH 2624) GN=ATEG_08292 PE=4 SV=1
MAEAKTMRAIAVKGGTGPAEALYVDTIPVPTISGNQALVKIKAFGLNRMDLLEREGKYPV
PPQAPKTMGVEFSGTIAALGPDSCADFKVGDEVFGLAYGGAYAEFIAVSTNMLIHKPAEL
SWEEAAGIPETWITATQALYVVGEFKAGQSVMWHAGASSVSIAGIQLAKADGAKAIYVTA
GSDEKVDFCVNKLGATAGFNYRTQDWSAEVLKATGGEGVNVIIDFIGAGYFAGNLNAAAR
DGHIVNLAFLGGTKLPEGVDISAFLRKRVRYEGSTLRSRDEMYQKKLRDMLVEHALPRFK
TGEFKVFVEKVFPFEQVVDAHKLMESNQTKGKIICTI
>tr|Q0UZE0|Q0UZE0_PHANO Putative uncharacterized protein OS=Phaeosphaeria nodorum GN=SNOG_02874 PE=4 SV=1
MGDTMRAVDIKDGKGPVEALHIANVPKPKLGKSQALVKIKAFGLNRMDLLQREGMYPVPP
GASKILGVEFSGTIAELSEEGGGKEGFKEGDEVFGLAYGGAYAEYIAVSTHMLVRKPKEL
TWEQCAGIPETWITATQAMYLVGGFAAGKTILWHAAASSVSIAGIQLSRADSASAVYATA
RQDAKCEFAVKELGANGAFNTTSQNWVEEVMKATDNKGVDIIVDFVGASYFQQNLDAIAK
DGVIVNLGFMGGTKVPEGTDISAFIRKRCTFVGSSLRSRDEEYQGKLRDQLVEHALPRFK
DGRFKLFVDKVLPWEQIQDAHRLLEENKTKGKVICTIS
>tr|Q1E2R9|Q1E2R9_COCIM Putative uncharacterized protein OS=Coccidioides immitis GN=CIMG_03144 PE=4 SV=1
MGDTMRAVDVKGGTGPASALFINPSVPKPKPSATECLVRVKAFGLNRADTLQRQGNYPPL
PGITNILGLEVSGVVEEVGAGQGEDAPVWNAGDEVFGLLYGGGYAEYVVVDKKMLIKKPK
DWSWEYAAGLCEVWFTALQALYLVGGYDSQRTRSILWHAGASSVSIAGIQLSTNANHSLD
NTTTAQNLPSAPKVFATSRTDAKCTFCIENLHCTGAVNTNNPNWVEEIKKQNDGNGIDLV
IDFVGATYFQSNLDVLGQDGRVVILGLMGGVILPDKVNIAPLLRKRARVEGSTLRSRDLE
YQVRLRDLFVEKVMPGLIDGTYKHHTEKVFGWADVGLAHQMMERNETKGKLICVIGST
>tr|Q2UMH7|Q2UMH7_ASPOR NADPH:quinone reductase and related Zn-dependent oxidoreductases OS=Aspergillus oryzae GN=AO090001000750 PE=4 SV=1
MADKMMRAIDVKGGKGSADALFINKIPVPEPGEAQALVKIKAFGLNRMDILQREGNYPVP
PQAPSTMGVEFSGTIEKLGRNPEVGFKLGDEVFGLAYGGAYAEYIAVSTHMLIHKPVELS
WEAAAGIPETWITATQALYLIGGYKPGDSVLWHAGASSVSIAGIQLAKSDGASAVFVTVG
SQEKIDFCLDKLGVTAGYNYRTQDWASELSKATDDRGVDVIIDFVGATHFQGNLNVAARD
ARIVQLGQMSGSILPAGVDIGSLLRKRVRLEGSTLRSRDEDYQKKLRDLLVKHALPKFRD
GTFTVFIEKVLPFEDIADAHKLLESNCTKGKVICTID
>tr|Q2UNQ3|Q2UNQ3_ASPOR NADPH:quinone reductase and related Zn-dependent oxidoreductases OS=Aspergillus oryzae GN=AO090001000273 PE=4 SV=1
MATMRAIAIQGSKGPATAMYVTDIARPVPIPGQVLVKIRAFGLNRMDILQREGLYPLPSY
APETMGVEFSGVIEQLGDEATAMESGFKCGDEVFGLAYGGAYAEYIVVSTKTLFHKPAQL
SWEEAAGIPETWMTATQALLLIGEFQSGQSVLWHAGASSVSIAGIQLAKARGASAIYATA
GSPEKIHFLEQELGVTKAFNYKTDKWAAELQKLTTGVNLVVDFIGAPYFQNNLDIAARDG
RIILLGLMGGAKLPEGVNIAPLLYKRLRLEASGLRSRDLEYQKTLRDMLVDYALPKFCDR
SFKVHIEKVFQFEDIVEAHQLLEKNQTKGKIICMIGSQ
>tr|Q4PID2|Q4PID2_USTMA Putative uncharacterized protein OS=Ustilago maydis GN=UM00131.1 PE=4 SV=1
MSARGFSSSRSLAPTILQSTLAARATIITRPSRAFGHASIAPRCGQQFNSSRPSIVATCL
KTVQFRTMSTEIPSQMKAILVKDGKGPSDNLYLGEAPVPELGEDEVLVKIKAFGLNRMDI
MQREGNYPLPPHAPQIMGVEFSGHIVATNKPKEIQWKVGQEVFGLAVGGAYAEYIKVPSR
MILEKPGELDWVQAAAIPENYLTAFQALRTIGGLQRGEDVLIHAGASGVGLAAIQLARAF
GAGKVYITAGSEDKIKFCQEVGADKGFNYKAVDWAEELAKHTGAKGPAGSVDVIVDFIGA
PYFNGNLQSLKRDGRMILLAFMGGAKIKETVLAQILFKRLRIEGSTLRSRSVEYQSNLVQ
GFVEEKGLERLISGASKDADSNDASHRLVIHKVYSWKDIKEAHDEMEANKNIGKIVITID
DA
>tr|Q4WKL1|Q4WKL1_ASPFU Quinone oxidoreductase, putative OS=Aspergillus fumigatus GN=AFUA_1G02090 PE=4 SV=2
MAGTRTMKAVEAAIDRSLAVKGGTGPADALYIDDIPVPPISGNQALVKIKAFGLNRMDLL
QREGQYPLPPQAPETMGVEFSGTIENLGPDANRDFKVGDEVFGLAYGGAYAQYIAVSTNM
LIHKPAELSWEEAAGIPETWITATQALYLVGEYKPGQSVLWHAGASSVSIAGIQLAKADG
AKAIYVTAGSDEKIDFCVKKLGATAGFNYHTQDWSAEIQKATNGEGVNIIVDFIGATYFQ
GNLDAAAKDGRIVNLAVMGGVKLPEGVNIAPFLRKRLRFEGSTLRSRDEQYQKKLRNTLV
EHALPKFKDGSFKVFVEKVFPMEQIIDAHKLMESNQTKGKIICTVS
>tr|Q55M60|Q55M60_CRYNE Putative uncharacterized protein OS=Cryptococcus neoformans GN=CNBI1520 PE=4 SV=1
MSHSRPLIRTLQTRHIPRLLSTPTPRATTSITSRYIRPCSIRLFGTTVARQVQIPENMKA
VLIKNGTGHADDLYLGQEPTPEPGNGQVQVKIRNFGLNRMDILQREGKYPLPPQASKTIL
GVEFSGIVTKLGEGVNKWKEGDEVFGLSYGGAYAEYIVSPEIMLLAKPEKLSWVQAASIP
EVWMTATQALTLEAPLKEGQNVLIHAGASGVGIAAIQIALHALGAAKVFTTCGTDEKVEF
LKQLGHSDRLHVFNYKTQNFEEEIKKITNGVDLVIDFIGTNYFLQNVNALRLDGTLYSLA
FMSGAKFPAGASMAPFLGKRLTFKGSTLRSRSPEYQAKLLKTFEEKILPKILDDTMTIKV
HEIYPWSKVTEAHKAMEGNKNSGKIVLEVTE
>tr|Q5AWY6|Q5AWY6_EMENI Putative uncharacterized protein OS=Emericella nidulans GN=AN7194.2 PE=4 SV=1
MRAVAIKGGKGPADALYIDNIPVPEYGPSQALVKVKAFGLNRMDLLQREGQYPVPPQAPA
TLGVEFSGTIAELGDGATEDFKVGDEVFGLAYGGAYAEYIAVATGMLIHKPKELSWEEAA
GIPETWITATQALHLVGAFKPGNSVLWHAGASSVSIAGIQLAKAAGASAIYVTAGSDEKI
SFCVNQLGATAGFNYRTQNWAEELSKATNGRGVDVIVDYIGAGYFQDNLKSAALDGRIVN
LAFLGGIKVENVDISYFLRKRIRYEGSTLRSRDEEYQRKLRNMLVDNALEKLRNKEFKVF
VEKVFKFDDVVEAHKLMESNQTKGKIICTI
>tr|Q5K8L0|Q5K8L0_CRYNE Putative uncharacterized protein OS=Cryptococcus neoformans GN=CNL05290 PE=4 SV=1
MSHSRPLIRTLQTRHIPRLLSTPTPRATTSITSRYIRPCSIRLFGTTVARQVQIPENMKA
VLIKNGTGHADDLYLGHEPTPEPGNGQVQVKIRNFGLNRMDILQREGKYPLPPQASKTIL
GVEFSGIVTKLGEGVNKWKEGDEVFGLSYGGAYAEYIVSPEIMLLAKPEKLSWVQAASIP
EVWMTATQALTLEAPLKEGQNVLIHAGASGVGIAAIQIALHALGAAKVFTTCGTDEKVEF
LKQLGHSDRLHVFNYKTQNFEEEIKKITNGVDLVIDFIGTNYFLQNVNVLRLDGTLYSLA
FMSGAKFPAGASMAPFLGKRLTFKGSTLRSRSPEYQAKLLKTFEEKILPKILDDTMTIKV
HEIYPWSKVTEAHKAMEGNKNSGKIVLEVTE
>tr|Q6CEW4|Q6CEW4_YARLI YALI0B12386p OS=Yarrowia lipolytica GN=YALI0B12386g PE=4 SV=1
MKSVQVKDDKGPAENLYIGEGPTPNPQNGQLLVKTEYFGLNRMDLLQRLGNYPLPPQAPK
TLGVEFSGTIEKSESDKFAVGDKVFGLVYGGAYAEYVVAAEETLIKVPDDLSMEVAAGLP
EVWFTGIQVLTTVGKFQKGDSVLFHAGASSVGIAVIQLAASLGASKIFTTVGSDEKCEFV
KKLGNKFGVTVVPINYHNEDFKEVISKHYDASKGEGVNVIIDPVGQTYFVRNLEIAAKDA
RIVLMGAMSGPIVKGDVPIGLIIYKRLVVQGTTLRSRDLAYQEKLRDFFVSHVVPLILEG
KIDTFVDKLFNFTTEDIVASHKYLESNKSMGKVIVKI
>tr|Q871W3|Q871W3_NEUCR Probable NADPH quinone oxidoreductase homolog PIG3 (Putative uncharacterized protein) OS=Neurospora crassa GN=B8P8.090 PE=4 SV=1
MAPKTMKAVDIKNGKGSADNLFINPDTPLPQAQPGQALVKVKAFGLNRMDLIQREGHYPL
PPQAPSTLGVEFSGTIESFGDGDHGDFNVGDEVFGLAYGGAYAEYIAVSSKMLLHKPAHL
SFEQAAGVPETWITATQALHFVLGGIGEQGKTILWHAGASGVSIAGIQLSKLAGAKQIFA
TAGSADKCKFIENELGATAAFNYKEQDWVEEIMKKTDGRGVDLVVDFIGASYFQKNLDVV
ARDGRICMLGLMGGAVADKVDISKLLYKRARVEGSTLRSRDENYQGQLRDKLSEYLPKFE
SGELKIFIDTVLPFEEIVKAHKQLEANTTMGKIICTVS
>tr|A4HCV8|A4HCV8_LEIBR Quinone oxidoreductase-like protein (Alcohol dehydrogenase, zinc-containing-like protein) OS=Leishmania braziliensis GN=LbrM23_V2.0970 PE=4 SV=1
MMRAVVLKGFGGADMMTLGEVPKAAVKKGTDVLIKVMAAGVNRAGVSQWRDRYELPDGAN
SLLGLEVAGIVEQVGSDVVGRVKEGDRVMALLPGGGYADYAVAHMGCVMAMPQGYTFTEA
AAIPEAFITAWQILNRHGKVKARQRVLIHAGASCIGSASAQITEKYFRATAITTSPEEKL
GECKAYASVALSHARDELGWAFAPKVKCLFGEESVNVIVDSVFGGTYLTENAQVLAPNGH
LIVIAFMGGALVRVNALPLFREKAQITFSKLHCRSDQYKMELVTSFEREIVPYMSERIIS
TIVSRTFPLEEAASAHKFVEENGDYGKVVLTVCEPSKAIS
>tr|A4HHB3|A4HHB3_LEIBR Putative uncharacterized protein OS=Leishmania braziliensis GN=LbrM29_V2.1090 PE=4 SV=1
MQMMRAVTLKGFGDTDMLQISCIPKAAITRGRDILIKVSAAGVNRADAAQRHGHYLPPKG
SSEVMGLEVSGVVEQVGVDVKDFKEGDKVMALLRGGGYAEYAVAHEGSVMHIPRGYSFIE
AAAIPEAFLTAWQALKYHGHCRKGHHVLIHAGASGVGTAAAQIVEKHFQAIAVTTSSELK
VEVCKNFASINLARTPDETGMCFSPKVRNLLGEGAINLVLDSVFGGSYISEDAAVLAKDG
RIIVLAFMGGAKVHLNCLPLLRQRAHIIFSKLRCQSDDYKENLVCTFEKEVLPYINERVI
VPVANKTYPLEEVAQAHARLDDSRAWGKIVLTFSNSLTTTSVNRLPTPKA
>tr|A4I0D8|A4I0D8_LEIIN Quinone oxidoreductase-like protein (Alcohol dehydrogenase, zinc-containing-like protein) OS=Leishmania infantum GN=LinJ23.1010 PE=4 SV=1
MMRAVTLKGLGGIATMSISEVPKAAVKKGTDVLIKVMAAGVNRAGVSQRRDNYAPPDGAN
ELLGLEVAGIVEQVGLDVAGRVKEGDRVMALLPGGGYADYAVAHMGCVMAMPQGYTFTEA
AAIPEMFIRAWQILHRHGKVKRGQKVLIHAGASDIGSASAQITEKYFKATAITTSSEEKL
DVCKAHASVTLSRTPDELGLAFAPKLKRLFGEESVNVIVDPVFGGTYLSENAQVLAPNGH
LIVIAFMGGALVHMNALPLFRERAKITFSKLHCRSDQYKAGLVTSFEREIVPYMSERIIC
TIVDRTFPLEEVTNAYKFLAENHGHGKVVLTVCEPSKLSM
>tr|A4I4G0|A4I4G0_LEIIN Putative uncharacterized protein OS=Leishmania infantum GN=LinJ29.1240 PE=4 SV=1
MQLMRAVTLKGFGDTDMLQISRIPKAAITRGRDILIKVSAAGVNRADAAQRKGHYPPPKG
SSEVLGLEVSGIVEQVGDDVKDFKEGDKVMALLPGGGYAEYAVAHEGSVMHIPQGYSFIE
AAAIPEAFLTAWQALKYHGDCRRGQKVLIHAGASGVGTAAAQLVEKYFQATALTTSSESK
VEVCKNFASINLTRTPDETGMCFSPKVKSLLGEGAINLVLDSVFGGSYISEDAAVLAKDG
RIVVLAFMGGATVHLNCLPLLRQRAHVMFSKLRCQSDDYKQNLVDTFEEAVIPYMNERLI
VPVANKTYPLEEVAQAHARLDDRKAWGKIVLTFNSHLSATSANPLPTPKA
>tr|A7T010|A7T010_NEMVE Predicted protein OS=Nematostella vectensis GN=v1g220205 PE=4 SV=1
MKAVLFTPGGPESMYIGDAPRPKLKETEVLIRVHFTALNRADTLQRKGSYPPPPGESEIL
GLEVSGIVEELGSACNLGWRKGDKVMALVPGGGYAEFAAVQESHVMPIPKGMSQSDAATI
PEVWLTSFQLLHLLGDIQQGDKVLIHAGGSGVGTASVQLVRLAGGVPYVTAGSQKKIQAA
MDLGAEGGFNYKEGDFSDWALEVTGGEGMDLITDCVGGSYWQQNIKALATDGRWILYGLL
GGPNVDGNLLGQVLRKRVTLKGTTLRTRSIKYKAKLVKAFTEAAIPHFSSGELKPLIDSI
LPMDRIQEAHTRMEQNLNTGKIVIRVASEKKAEL
>tr|A9UQ76|A9UQ76_MONBE Predicted protein (Fragment) OS=Monosiga brevicollis GN=13798 PE=4 SV=1
VCIRVAASAVNRADTLQRKGNYAPPPGSSQILGLEAAGVIEAVADDVTTLKPQQRVMALL
GGGGYAQYVCVPAGHVLPVPTGMELHTAGGLMETWLTAFQLLHLVAGVKSGDRVLIHAGG
SGVGLAAVQLAKAAGAIPLVTAGSDAKIAKAQSLGATAGYNRHNGSWATALKEQYPDGVQ
VVLDCVGGSYWQDNTEVLAVDGTWVVYGLMGGPSVEGPILGKILRKRLRVIGTTLRSRDV
AYKAELVARFGREALPQLASGEFEVVIDRQYPIQEAAEAHRFVESNGSTGKVLLIVEAPV
SKDEL
>tr|B3RR52|B3RR52_TRIAD Putative uncharacterized protein OS=Trichoplax adhaerens GN=TRIADDRAFT_23019 PE=4 SV=1
MRSVLVGEKGSLTIVNDTPLPSLKTGQILIKVAACGVNRMDLLQRYNKYPVPVGESEILG
VEVAGTIAEMDEEALHHSNFKVGDRVCALVGGGGYADFCASPHQTVMPIPRSMSFVEASA
IPEAFLTAYAAMFLSAKLKKDESILIHAGASGVGTAAIQLAKEFGNKDIFVTAGSEKKLA
MCRELGATTLINYKTHDFAEVVRHTTNKRGVDVVVDFIGASYWERNIKSLALDGRLVLLG
LLGNTATDGIHCNTGLILAKRLTIIGSTLRNRDINYKSNLILDFTRSTVDGFQKGRLKPV
LDSTYTIEEVEAAHDRMLRNLNSGKIVLTM
>tr|B6KG85|B6KG85_TOXGO Quinone oxidoreductase, putative OS=Toxoplasma gondii ME49 GN=TGME49_044870 PE=4 SV=1
MMRAVLVDAAPLSGPPAVEAKNQQSFKLFLGSAAMPQARKEKNEILIRVCAAGVNRMDLL
QKRGKYPPPPGASTILGPEAAGVVASSGKRFREGDRVMALLQGGGYAEYVAVEEGLCMPI
PSTLSFSQAAAIPENWLTAYQLLHFVAGLQPASTPSSACFSSSPPSSATATADSLNSSEH
GERQTDACPFVCAGASGRRLPIRSVLIHAAASGVGTALVQLCRLLAIPTIIASAGSDEKL
QLCKTLGATHLINHRAVEGRFSEAVKNATHGLGVDLLLDPVGASFMQENAQSCALDASWV
LYGALGGVRVPSFDLQLLFAKRIRLLSSTLRSQDLSYRESLVRSFEETILPKLADSSLRV
SRRRVKALSPGCQAGSASTLTNQCCRRTHVESCIRREKRPSGPRGKETVVALRRIRNATE
VRADSREEAGIATNAKTSICFPFQISLQSRGGGCCSSVDGRMDICKHFHNCTRAFANL
>tr|B6L8I4|B6L8I4_BRAFL Putative uncharacterized protein OS=Branchiostoma floridae GN=BRAFLDRAFT_57258 PE=4 SV=1
MQAVVLQQPGGPDNLSVGRVPKPRPQAGEVLLKVYATAVNRADTLQRKGLYPPPKGASDI
LGLEAAGKVDDLGPDCRGRWKHGDRVMALLPGGGNAEFVTVDEDHLMAIPAGMSYQEAAA
IPEVWLTAYQLLHFVGGLQEGETVLIHAGGSGVGTAATQLSRLAGARPIITAGTPEKLQR
ATDLGAVAAFNYKEGEFAQKVLDETNGKGVDVILDCVGASFWQQNVRCLALEGRWVLYGL
LGGGSIDGDILSQVLRKRINLLGTTLRARSKQYKASLVKSFSERALPHFTSGGPIHLRPI
IDRVVPLQDISKAHSCMEDNKNTGKIVLSVRDEDRDEL
>tr|B6PWC2|B6PWC2_BRAFL Putative uncharacterized protein OS=Branchiostoma floridae GN=BRAFLDRAFT_111744 PE=4 SV=1
MLWVAFEYPGGPDNLSVGRVAKPRPQSGEVLLKVYATAINRADTLQRKGLYPPPKGASDI
LGLEAAGKVDDLGPDCRGRWKHGDRVMALLPGGGNAEFVTVDEDHLMAIPAGMSYQEAAA
IPEVWLTAYQLLHFVGGLQEGETVLIHAGGSGVGTAATQLSRLAGARPIITAGTSEKLQR
ATDLGAVAAFNYKEGEFAQKVLDETNGKGVDVILDCVGASFWQQNVRCLALEGRWVLYGL
LGGGSIDGDILSQVLRKRINLLGTTLRARSKQYKASLVKSFSERALPHFTTGGPIHLRPI
IDRVVPLQDISKAHSCMEDNKNTGKIVLSVRDEDRDEL
>tr|Q4DAS0|Q4DAS0_TRYCR Oxidoreductase, putative OS=Trypanosoma cruzi GN=Tc00.1047053506485.80 PE=4 SV=1
MKSMRAVTMRAFGDVDVMHISEVTGVSLSRPSDVIIRVMAAGVNRADVSQRQGHYPPPKG
SSEILGMEVSGVVEKVGENVKRFKEGDRVMALLTGGGYAEMAVAHEGSVMKIPEGYSFVE
AAAIPEAFLTAWQALKLHGNLQKGQHMLFHAGASGVGTAALQLAEKYFRATAIATCSSGK
VEFCKRFAKFVVDRSPDASGKCFSSKVRDAVKGETVNLIVDPVVGGTYLQEDGEVLAQDG
KVVLLAFMGGAKVSLDVMPFFRKRASVIFSKLRDQTDEYKEALVRSFEEEVIPYMTRREI
VPVVQCTYALEEVAAAHKLMENNKSNGKVILTVGKAE
>tr|Q4FXV3|Q4FXV3_LEIMA Putative uncharacterized protein OS=Leishmania major strain Friedlin GN=LMJ_0742 PE=4 SV=1
MQLMRAVTLKGFGDTDMLQISRIPKAVITRGRDILIKVSAAGVNRADAAQRKGHYLPPKG
SSEVLGLEVSGIVEEVGVDVKDFKEGDKVMALLPGGGYAEYAVAHEGSVMHIPQGYSFIE
AAAIPEAFLTAWQALKYHGDCCKGQKVLIHAGASGVGTAAAQLVEKYFQATALTTSSESK
VEVCKNFASINFTRTPDETGMCFSPKVKRLLGEGAINLVLDSVFGGSYISEDAAVLAKDG
RIVVLAFMGGATVHLNCLPLLRQRAHVMFSKLRCQSDDYKQNLVDTFEEAVIPYMNERLI
VPVANKTYPLEEVAQAHMRLDDSKAWGKIVLTFNSHLSATSTNPPPTLTA
>tr|Q4QB77|Q4QB77_LEIMA Quinone oxidoreductase-like protein (Alcohol dehydrogenase, zinc-containing-like protein) OS=Leishmania major GN=LmjF23.0860 PE=4 SV=1
MMRAVTLKGLGGIDTMSISEVPKAVVKKGTDVLIKVIAAGVNRAGVSQRLDNYAPPDGAN
ELLGLEVAGIVEQVGSDAVGRVKEGDRVMALLRGGGYADYAVAHMGCVMAMPQGYTFTEA
AAIPEAFIRAWQILHRHGKVKRGQNVLIHAGASDIGSALAQITEKYFKATAITTSSEEKL
DMCRAHASVTLSRTPDELGLAFAPKLKRLFGEESVNVIVDPVFGGTYLSENAQVLAPNGH
LIVIAFMGGALVHMNALPLFREEAKITFSKLHCRSDQYKADLVTSFEREIVPYMSERIIS
TIVDRTFPLEEVAKAYRFLAEDHGHGKVVLSVSEPPKLSM
>tr|Q582N8|Q582N8_9TRYP Oxidoreductase, putative OS=Trypanosoma brucei GN=Tb927.3.4990 PE=4 SV=1
MKTMRAVTLKAYGAVNMLGIGQVPEPAFSRPNDVLIKVVAAGVNRADISQRRGHYPPPPG
VSELLGLEVSGVVLRVGSNVKRFGEGDRVMALLAGGGYADLVVAHEGSVMKIPDEYSFVE
AAAIPEGFLTAWQLLRRHGSLKKGQCVLVHAGASGVGTSLMQLAGKYFGAKVVATCSEGK
VDFCKKFADIVVDRSPDEMGRCFCHKVKSAVGDDAVNLVVDPVVGGSYLNEDGIVLAQDG
KIVVIALMGGSKVELNISTLLRKRGTIVFSKLRDQTDEYKASLVEEFEREVIPYLKDRII
TPIVQRTFAMEDVAEAHVFMEGNMTNGKVILTMCDSTGE
>tr|Q75JT6|Q75JT6_DICDI Similar to Homo sapiens (Human). Quinone oxidoreductase homolog (Putative quinone oxidoreductase) OS=Dictyostelium discoideum GN=DDB_0217007 PE=4 SV=1
MSMRSILVKQFGGIENLIIGTAPKPTPKNNEILVHVKSFALNRADILQRMGRYPPPPGDS
DILGLEMSGVVVEADKQDKRFKIGDKVFGLVGGGAYGEFCTIASNQAFHMPSHLTFESAS
AIPEAWLTAFQALHPLANFKSGNSVLIHAAASGVGTALIQLCKVDGATKIIGTVGSDEKA
KFIEKLGATHSVNYKTNENFLDVINDVTSKKGVNNVFDYVGAKYWNQNLKSLSMDGVMII
QGFLSGSHIKDTAADITPILGKRLTIKGSTLRNRDNDYKADLVAQFSKRYLTLFESGELK
PIVDKVFNVSEIKEAHEYLEANKNMGKVVVKGFTD
>tr|Q0VC75|Q0VC75_BOVIN Tumor protein p53 inducible protein 3 OS=Bos taurus GN=TP53I3 PE=2 SV=1
MIAVHFDKPGGPENLYLKEVAKPSPGEGEVLLKVAASALNRADLLQRQGQYAPPPGASNI
LGLEASGHVAELGAGCQGPWRVGDPAMVLLSGGGQAQYVTVPAELLMPIPAGLTMCQAAA
IPEAWLTAFQLLHLVGNVQAGDSVLIHAGASGVGTAAIQLARMAGATPLVTAGSQEKLQI
AEKLGAAAGFNYKEEDFSEATLKLTKGAGVNLILDCIGGSYWEKNVNCLALDGHWVLYGL
LGGAVISGPLFSKLLFKRGSLITSLLRPRDKKYKQMLVKAFTEQILPHFSTEGPQRLLPV
LDRVYPVAEIQEAHEYMETNKNVGKIVLELPQ
>tr|A3ACG3|A3ACG3_ORYSJ Putative uncharacterized protein OS=Oryza sativa subsp. japonica GN=OsJ_008485 PE=4 SV=1
MRAVVIARAGGPEVLEERDVGEGLPPPGEGEVLVGVSAAGVNRADTVQRQGRYPAPPGAS
PYPGLECSGTILALGPNVPSRWAVGDQVCALLSSGGYAEKVVVPAGQLLPVPEGVSLTDA
AGLPEVACTVWSTVFVTSHLSPSESFLIHGGSSGIGTFAIQIAKHLGIKVFVTAGSEEKL
AACKGLGADVCINYKTEDFVARVKEETNGKVTLDMEVYLPGVDVILDNIGGLYLQRNLNS
LAVDGRLFIIGFQGGAVTEVNLQPMLARRLTIQAAGLRNRSLDNKALIVSEVEKNVWPAV
VQGKVKPVIYKTFPLSEAAEAHKLMEESSHIGKILLIP
>tr|A5B4X2|A5B4X2_VITVI Putative uncharacterized protein OS=Vitis vinifera GN=VITISV_002784 PE=4 SV=1
MKAVVITTPGDPQVLQVQEVENPEIGDNEVLIRVEATALNRADTLQRKGLYPSPKGSSPY
PGLECSGIIEAVGKAVVRWKVGDQVCALLAGGGYAEKVSVPAGQVLPVPSGVSLKDAAGI
PEVACTVWSTVLMMSRLTAGETFLIHGGSSGIGTFAIQIAKYIGARVFVTAGNEEKLAVC
KDLGADVCINYKTEDFVARVKEETGGKGVDVILDNIGGAYFQRNIDSLNVDGRLFIIGFQ
GGTVAEVNLSGLLARRLTVQAAGLRNRSLENKAAIVSEVEKNVWPAIVAGKVKPVVYKYF
PLTEAAEAHQLMESSNHVGKILLIP
>tr|A5BCC2|A5BCC2_VITVI Putative uncharacterized protein OS=Vitis vinifera GN=VITISV_038808 PE=4 SV=1
MKAVVITTPGDPQXLQVQEVENPEIGDDEVLIRVEAAAINQADTLQRKGLXPPPKGGSPY
PGLECSGIIEAVGXAVVRWKVGDQVCALLSGGGYAEKVAAPAGLVLPVPSGVSLXDAAGI
PEVACTVWSSVFMXSXLSAGETFLVHGGSSGIGIFAIQIAKHIGARVFVTAGNEEKLXVC
KDLGADVCINYKTEDFVARVKEETGGKGVDVILDTIGGAYFQLFIIGFQGGTVAEVNLSG
LLARRLTVQAAGLRNRSLENKAVIVSEVEKNVWPAIMAGKVKTVVYKYFPLTDAAEAHLL
MESGKHFGKILLIP
>tr|A5BVG0|A5BVG0_VITVI Putative uncharacterized protein OS=Vitis vinifera GN=VITISV_008189 PE=4 SV=1
MKAVVITTPGDPQVLQVQEVENPEIGDNEVLIRVEASALNRADTLQRKGLHPPPKGSSPY
PGLECSGIIEAVGKAVVRWKVGDQVCALLAGGGYAEKVSVPAGQVLPVPSGVSLKDAAAI
PEVACTVWSTVFMMSRLTAGETFLIHGGSSGIGTFAIQIAKYIGARVFVTAGNEEKLAVC
KDLGADVCINYKTEDFVARVKEETGGKGVDVILDNIGGAYFQRNIDSLNVDGRLFIIGFQ
GGTVAEVNLSGLLARRLTVQAAGLRNRSLENKAAIVSEVEKNVWPAIVAGKVKPVVYKYF
PLTEAAEAHQLMESSNHVGKILLIP
>tr|A7R8U1|A7R8U1_VITVI Chromosome undetermined scaffold_2957, whole genome shotgun sequence (Fragment) OS=Vitis vinifera GN=GSVIVT00012100001 PE=4 SV=1
MKAVVITTPGDPQVLQVQEVENPEIGDDEVLIRVEAAAINQADTLQRKGLHPPPKGGSPY
PGLECSGIIEAVGKAVVRWKVGDQVCALLSGGGYAEKVAAPAGLVLPVPSGVSLKDAAGI
PEVACTVWSSVFMMSQLSAGETFLVHGGSSGIGIFAIQIAKHIGARVFVTAGNEEKLAVC
KDLGADVCINYKTEDFVARVKEETGGKGVDVILDNIGGAYFQRN
>tr|A8MRW5|A8MRW5_ARATH Uncharacterized protein At4g21580.3 OS=Arabidopsis thaliana GN=At4g21580 PE=4 SV=1
MKAIVISEPGKPEVLQLRDVADPEVKDDEVLIRVLATALNRADTLQRLGLYNPPPGSSPY
LGLECSGTIESVGKGVSRWKVGDQVCALLSGGGYAEKVSVPAGQIFPIPAGISLKDAAAF
PEVACTVWSTVFMMGRLSVGESFLIHGGSSGIGTFAIQIAKHLGVRVFVTAAACKELGAD
VCINYKTEDFVAKVKAETDGKGVDVILDCIGAPYLQKNLDSLNFDGRLCIIGLMGGANAE
IKLSSLLPKRLTVLGAALRPRSPENKAVVVREVEKNVWPAIEAGKVKPVIYKYLPLSQAA
EGHSLMESSNHIGKILLET
>tr|A9NRL3|A9NRL3_PICSI Putative uncharacterized protein OS=Picea sitchensis PE=2 SV=1
MKAVVITTPGDADVLQIQDVDDPQVKDDEVLIKISATALNRADTLQRRGSYPPPKGAPPY
LGLECSGIIEAVGKNVQTWKVGDEVCALLGGGGYAEKVAVLSGHVLPVPKGISLQEAAAL
PEVACTVWSTVFMTSHLSKGENFLVHGGSSGIGTFAIQIAKYYGARVFVTAGSEEKLARC
KELGADVAINYKTEDFVARVKEETGGKGVDVILDSMGASYLQRNLDALGLDGRLFLIGFQ
GGTVTEINLSTIFGKRLTIQAAGLRVRSAENKEQIISDVHKHVWPAFEEGKVKPIIHTSL
PLSQAAEAHKIMESSTHIGKILLIV
>tr|A9SWH3|A9SWH3_PHYPA Predicted protein OS=Physcomitrella patens subsp. patens GN=PHYPADRAFT_233029 PE=4 SV=1
MKAIIIEGGGGPEVLKLKEVDDPIAGEGEVLIKVAAAALNRADVMQRSGHYPPPPGASLI
PGLECSGTIEAVGHGVTQWKVGDEVCALLGGGGYAEKINVPAVQVFPVPKGISLQHAAAI
PEVACTVWSTIFMTCHLKKGETLLIHGGGSGIGTFAIQIAKAKGVKVFVTGGSEEKLKKS
RELGADIGINYKTEDFMERCKAETDGKGVDVILDIMGASYLPRNIKALAMDGRLFHIATQ
GGEVGEIDLNAVIYRRLTVAGAGLRGRSTEKKGEIVQDVLKNVWPEIESGKVKVVIYNAL
PLAEASKAHEILESGSHFGKVLLLVGNA
>tr|B4FB64|B4FB64_MAIZE Putative uncharacterized protein OS=Zea mays PE=2 SV=1
MGRYPPPAGASPYPGLECSGTILALGPNVPSRWAVGDKVCALLSGGGYADKVVAPAGQLL
PIPEGVSLTHAAGLPEVACTVWSTVFMTSHLSPGESFLIHGGSSGIGTFAIQIAKHLGIK
VFVTAGSEEKLAACKALGADVCINYRTEDFVERIKQETNGKGVDVILDNIGGSYLQRNLN
SLGVDGRLFIIGFQGGIAAEVNLQAVLARRLTIQAAGLRNRSLANKAEIVSEVEKNVWPA
VAAGKVKPVIYKTFPLCEAAEAHRLMEASTHIGKILLLP
>tr|B4FFA1|B4FFA1_MAIZE Putative uncharacterized protein OS=Zea mays PE=2 SV=1
MRMRAVVITCAGGPEVLEAREVEDHPALGEGEVLLEVAAAGVNRADTVQRMGRYPPPAGA
SPYPGLECSGTILALGPNVPSRWAVGDKVCALLSGGGYADKVVAPAGQLLPIPEGVSLTH
AAGLPEVACTVWSTVFMTSHLSPGESFLIHGGSSGIGTFAIQIAKHLGIKVFVTAGSEEK
LAACKALGADVCINYRTEDFVERIKQETNGKGVDVILDNIGGSYLQRNLNSLGVDGRLFI
IGFQGGIAAEVNLQAVLARRLTIQAAGLRNRSLANKAEIVSEVEKNVWPAVAAGKVKPVI
YKTFPLCEAAEAHRLMEASTHIGKILLLP
>tr|B4FIQ3|B4FIQ3_MAIZE Putative uncharacterized protein OS=Zea mays PE=2 SV=1
MRAVVITCAGGPEVLEAREVEDHPALGEGEVLLEVAAAGVNRADTVQRMGRYPPPAGASP
YPGLECSGTILALGPNVPSRWAVGDKVCALLSGGGYADKVVAPAGQLLPIPEGVSLTHAA
GLPEVACTVWSTVFMTSHLSPGESFLIHGGSSGIGTFAIQIAKHLGIKVFVTAGSEEKLA
ACKALGADVCINYRTEDFVERIKQETNGKGTTSMLSFLAASMYRALSSNSATSLTVI
>tr|B7FJ07|B7FJ07_MEDTR Putative uncharacterized protein OS=Medicago truncatula PE=2 SV=1
MKAIVITKPGEPEVLQLQEVQDPQIKDDEVLIKVHATALNRADTLQRKGAYPPPQGASPY
PGLECSGIIEFVGKNVSKWKIGDQVCALLAGGGYAEKVAVAEGQVLPVPPGISLKDAASF
PEVACTVWSTIFMTSRLSKGETLLIHGGSSGIGTFAIQIAKYLGSRVFVTAGSEEKLAFC
KSIGADVGINYKTEDFVARVKEETGGQGVDVILDCMGASYYQRNLASLNFDGRLFIIGFQ
GGVSTELDLRALFGKRLTVQAAGLRSRSPENKAVIVAEVEKNVWPAIAEGKVKPVVYKSF
PLSEAAEAHRLMESSQHIGKILLVA
>tr|O65423|O65423_ARATH Putative NADPH quinone oxidoreductase OS=Arabidopsis thaliana GN=F18E5.200 PE=2 SV=1
MKAIVISEPGKPEVLQLRDVADPEVKDDEVLIRVLATALNRADTLQRLGLYNPPPGSSPY
LGLECSGTIESVGKGVSRWKVGDQVCALLSGGGYAEKVSVPAGQIFPIPAGISLKDAAAF
PEVACTVWSTVFMMGRLSVGESFLIHGGSSGIGTFAIQIAKHLGVRVFVTAGSDEKLAAC
KELGADVCINYKTEDFVAKVKAETDGKGVDVILDCIGAPYLQKNLDSLNFDGRLCIIGLM
GGANAEIKLSSLLPKRLTVLGAALRPRSPENKAVVVREVEKNVWPAIEAGKVKPVIYKYL
PLSQAAEGHSLMESSNHIGKILLET
>tr|Q2KKB7|Q2KKB7_THLCA Putative quinone oxidoreductase OS=Thlaspi caerulescens GN=qr1 PE=2 SV=1
MKAIVISEPGAPEVLQLREVEDPQVKDGEVLIKVHATALNRADTLQRLGFYHPPPGSSPY
PGLECSGTIESVGKGVSRWKIGDQVCALLSGGGYAEKVSVPAGQVLPIPAGVSLKDAVAF
PEVACTVWSTVFMMGRLSAGESFLIHGGSSGIGTFAIQMAKHQGVRVFVTAGSEEKLAAC
KELGADVCINYKTEDFVTKVKAETDGKGVDVILDCIGAPYLQKNLDSLNFDGRLCIIGLM
GGANAEIKLSSLLPKRLTVLGAALRPRTAENKAVVVAEVEKNVWPAIEAGKVKPVIYKYL
ILAQAAEAHSLMESSNHIGKILLVT
>tr|Q2V3G2|Q2V3G2_ARATH Uncharacterized protein At4g21580.2 OS=Arabidopsis thaliana GN=At4g21580 PE=4 SV=1
MKAIVISEPDTLQRLGLYNPPPGSSPYLGLECSGTIESVGKGVSRWKVGDQVCALLSGGG
YAEKVSVPAGQIFPIPAGISLKDAAAFPEVACTVWSTVFMMGRLSVGESFLIHGGSSGIG
TFAIQIAKHLGVRVFVTAGSDEKLAACKELGADVCINYKTEDFVAKVKAETDGKGVDVIL
DCIGAPYLQKNLDSLNFDGRLCIIGLMGGANAEIKLSSLLPKRLTVLGAALRPRSPENKA
VVVREVEKNVWPAIEAGKVKPVIYKYLPLSQAAEGHSLMESSNHIGKILLET
>tr|Q3HVL5|Q3HVL5_SOLTU NADPH quinone oxidoreductase-like protein OS=Solanum tuberosum PE=2 SV=1
MKAVVITRPGGPEVLKLQEVEDPQIKDDEILIKIAATAINRADTLQRQGEHPPHKGESEY
PGLECSGTVEAVGKDVIRWKIGDQVCALIGGGGYAEKVAVPTEQVLPIPSGVSLQDAASF
PEVACTVWSTIFMTSKLSSGETFLIHGGSSGIGTFAIQMAKCIGVKVFITAGSEEKLAAC
KELGADVCINYKTEDFVTRIKEETGGKGVDVILDNIGGPYFQQNLGSLNVDGRLFIIGFM
GGTVTQVNLGCLLARRLTVQAAGMRGRSAKNKAQIVREVEKNVWPAIAAGKVKPLVYKYF
PLAEAAEAHQLMESGKHIGKILLTV
>tr|Q6K840|Q6K840_ORYSJ Os02g0805600 protein OS=Oryza sativa subsp. japonica GN=OJ1548_F12.23 PE=2 SV=1
MRAVVIARAGGPEVLEERDVGEGLPPPGEGEVLVGVSAAGVNRADTVQRQGRYPAPPGAS
PYPGLECSGTILALGPNVPSRWAVGDQVCALLSSGGYAEKVVVPAGQLLPVPEGVSLTDA
AGLPEVACTVWSTVFVTSHLSPSESFLIHGGSSGIGTFAIQIAKHLGIKVFVTAGSEEKL
AACKGLGADVCINYKTEDFVARVKEETNGKGVDVILDNIGGLYLQRNLNSLAVDGRLFII
GFQGGAVTEVNLQPMLARRLTIQAAGLRNRSLDNKALIVSEVEKNVWPAVVQGKVKPVIY
KTFPLSEAAEAHKLMEESSHIGKILLIP
>tr|Q948G0|Q948G0_ORYSA Putative quinone oxidoreductase OS=Oryza sativa GN=OSJNBa0049O12.14 PE=4 SV=1
MRAVVIARAGGPEVLEERDVGEGLPPPGEGEVLVGVSAAGVNRADTVQRQGRYPAPPGAS
PYPGLECSGTILALGPNVPSRWAVGDQVCALLSSGGYAEKVVVPAGQLLPVPEGVSLTDA
AGLPEVACTVWSTVFVTSHLSPSESFLIHGGSSGIGTFAIQIAKHLGIKVFVTAGSEEKL
AACKGLGADVCINYKTEDFVARVKEETNGKVTLDMEVYLPGVDVILDNIGGLYLQRNLNS
LAVDGRLFIIGFQGGAVTEVNLQPMLARRLTIQAAGLRNRSLDNKALIVSEVEKNVWPAV
VQGKVKPVIYKTFPLSEAAEAHKLMEESSHIGKILLIP
>tr|A0HGS0|A0HGS0_COMTE Alcohol dehydrogenase, zinc-binding OS=Comamonas testosteroni KF-1 GN=CtesDRAFT_5035 PE=4 SV=1
MKQSLTMEANTMRAVEITSYGAPDVLRMGVRPMPVAAEGEVLIRVAASGINRPDVLQRKG
HYAPPPGASDLPGLEVAGVIVAGDEAAMRKAGFKLGDRVCALVAGGGYASFCAAPVDQCL
PVPEGFSDVQAAALPETFFTVWSNVFDRGALQPGETLLVQGGSSGIGVTAIQLAKAWGAT
VIVTAGSDAKCDDCLKLGADHAINYKTRDFAAEVQRITAGEGVNVILDMVAGSYVAREVQ
CLAPDGRLVIIAVQGGVKAEFDAGLVLRKRLTVTGSTLRPRSVAFKAAIAEALKRNVWPL
LESGKVRPAIYREFDAADAAQAHALMESSQHTGKIVLTWET
>tr|A0HGY0|A0HGY0_COMTE Alcohol dehydrogenase, zinc-binding OS=Comamonas testosteroni KF-1 GN=CtesDRAFT_5091 PE=4 SV=1
MSTFLTDSIPAAQTATMQAIVFDDFGGPEVLVARELPAPELRPHDLLVRNASIGVNRADL
YHRKGAYGRAYFGDADTMGLEIAGTVIEAGPLVQGFSVGDRVMGIVGGGAYAELSRIDHR
MAIHVPGNLDLVDAGAIPEVFVTAHEALFHLAGLRAGESVLIHAAAGGVGSAAVQLAHAA
GARVFATASGDKREAVLGFGADVFIDYRSEDFQTVVAQATSGKGVDIVIDFVGAPYLEPN
VRSLAVGGRMVMVGLLGGSQGAALPMDLVLYRHLRIFGTVMKSRSPEVKQAMVQRFAQRW
LGALESGAIRPVIDSSFALADAARAHRHMESGVSIGKILLLPGSGE
>tr|A0NNH0|A0NNH0_9RHOB Putative NADPH quinone oxidoreductase OS=Labrenzia aggregata IAM 12614 GN=SIAM614_23817 PE=4 SV=1
MQNLPDRMTAVAISEPGEPDVLRAEERSIPELGQGEILIKVAAAGVNRPDVLQRKGAYPP
PKGASDLPGLEVSGEVVALGEGATRHKIGDKVMALTPGGGYATYCKAPEGHALPVPKGFS
MVEAAAVPETFFTVWTNVFDRCGLKSGERFLVHGGTSGIGTTAIQLAKAFGAEVFTTVGS
AEKVEAVRKLGADHAINYREEEFEKVILEITGGEGVNVILDMVGGDYVERNWKAAAIEGR
ICQIATLNGIAENVNFSRLMVKRLTHTGSTLRPRSDAFKTAIGESLKEKVLPLLESGKVA
PVMDSTYPLAEAAEAHRRMEGSGHIGKIVLTVDV
>tr|A0Y7Y2|A0Y7Y2_9GAMM Quinone oxidoreductase OS=marine gamma proteobacterium HTCC2143 GN=GP2143_13311 PE=4 SV=1
MNLRHKILVCSAIAIFDNNNLREHNVTDNSISAPTSRQYVHINDDKSLSILEQPIPQLQA
DEVLIKVCGAGVNRGDLMQRQGLYPPPADASPVMGLEVSGIVIAVGAAVNDRSIGDRICA
LTHGAGYCEYTTVPASQCIAVPDSVSLLDAAALPEALFTVWHNVFQRCSLTAGETVLIHG
GSSGIGTMAIQMAKVIGATIYATAGTDEKCALCEALGASKTVNYKTGDFETELPPVNVIL
DMAGGDFFQKNINLLAPDGRVSTIAMVRGFQADINFLPMMVKRLIITGSTMRPQSFANKA
QMALEISEHIMPAIVSGEIKPVIDSIYALSDVEKAHERMGSGEHAGKVILAVDESMA
>tr|A0Z2K4|A0Z2K4_9GAMM Alcohol dehydrogenase, zinc-binding protein OS=marine gamma proteobacterium HTCC2080 GN=MGP2080_02845 PE=4 SV=1
MRRQYIDIENSDTLRLKTDTLDAPAAGEIAITVDFAGVNRADILQRLGLYPVPDDASPIL
GLEVGGQVAAVGPDVDGFKIGDSVAALVQGGGYATRVNARADHTLKLPANIDSRNGAALP
EALLTAWHNVFTLGALKPEETLLVHGGGSGIGTIAIQMAKAWGARVVATAGGQEKCARVR
SVGADLVLNYRSGTLIEDFKNLALRGAIDVVLDMAGGDFTPLNFELAAPDGRIICIGVMR
GSKAEIQLVPVLMKRLTLTGSTLRGLGMEGRAVGFAALEETMMPFVAAGQIEPHIDTVFS
MEEAMAAHNRMQSGEHFGKILLDCRQTLN
>tr|A1QY09|A1QY09_MYCTF Putative uncharacterized protein (Hypothetical oxidoreductase) OS=Mycobacterium tuberculosis (strain F11) GN=TBFG_03766 PE=4 SV=1
MTIMRAVVAESSDRLVWQEVPDVSAGPGEVLIKVAASGVNRADVLQAAGKYPPPPGVSDI
IGLEVSGIVAAVGPGVTEWSAGQEVCALLAGGGYAEYVAVPADQVLPIPPSVNLVDSAAL
PEVACTVWSNLVMTAHLRPGQLVLIHGGASGIGSHAIQVVRALAARVAITAGSPEKLELC
RDLGAQITINYRDEDFVARLKQETDGSGADIILDIMGASYLDRNIDALATDGQLIVIGMQ
GGVKAELNLGKLLTKRARVIGTTLRARPVSGPHGKAAIAQAVAASVWPMIAANRVRPVIG
TRLPIQQAAQAHELMLSGKTFGKILLTV
>tr|A1ZL61|A1ZL61_9SPHI Putative uncharacterized protein OS=Microscilla marina ATCC 23134 GN=M23134_00181 PE=4 SV=1
MVFYEFYDLDKIKMKAVVIKEFGGPEQLRLGEWDKPTPAKNEVLVKVHASALNRADTLQR
KGVYPPPAGASPILGLELAGEVVEVGSAISRWQTGDQVFGLVQGGGYAEYAVIHEYMAMP
LPQGFTFEQAVAIPEVFLTAFQALRWLARVQPNETVLVHAGASGVGTAAIQLAKAMGARV
VVTASVGKHQTCLDLGAELAIDYKTEDFQQRTLDFTQGKGVDVVIDFIAAPYFHQNIEAL
AVDGRMVILALMGGTKVSEFNLAKMLRKRLSVMGSTLRARSQDYQIKLTQDLAEFAIPLI
TQGKIAPVIDSVFDWTEVAEAHRYMEANKNVGKIILKIS
>tr|A2UUM7|A2UUM7_SHEPU Alcohol dehydrogenase, zinc-binding OS=Shewanella putrefaciens 200 GN=Sput200DRAFT_2377 PE=4 SV=1
MSALPNDYVHIHIEQAGAPEVMQLARSPLPIPSAGQVLIRVHAAGVNGPDIKQRVGIYPP
PPGASPIIGLEVAGEICALGDGVNQWQIGDKVCALVPGGGYGEYALTYAAHCLPIPTDFS
YVQAAALPETLFTVWGNLFMRAGLKAGETVLIHGGSGGIGSTAIQLASALGSKVIATTGK
DEKRDYCLGLGAHEVINYQSQNFVEAVMAFTQDKGVNVVFDIAGGDFINLNLQALAMDGR
MVSVAMQRGPKAEVELFRLMAKRIVWTGSTLRPQSVESKAAIANELQTTVWPLLDSHKIV
PNIFATFPLNEAPKAHALMESGEHRGKVVLTLV
>tr|A2VMF8|A2VMF8_MYCTU Putative uncharacterized protein OS=Mycobacterium tuberculosis C GN=TBCG_03704 PE=4 SV=1
MTIMRAVVAESSDRLVWQEVPDVSAGPGEVLIKVAASGVNRADVLQAAGKYPPPPGVSDI
IGLEVSGIVAAVGPGVTEWSAGQEVCALLAGGGYAEYVAVPADQVLPIPPSVNLVDSAAL
PEVACTVWSNLVMTAHLRPGQLVLIHGGASGIGSHAIQVARALAARVAITVGSPEKLELC
RDLGAQITINYRDEDFVARLKQETDGSGADIILDIMGASYLDRNIDALATDGQLIVIGMQ
GGVKAELNLGKLLTKRARVIGTTLRARPVSGPHGKAAIAQAVAASVWPMIAANRVRPVIG
TRLPIQQAAQAHELMLSGKTFGKILLTV
>tr|A2W1M4|A2W1M4_9BURK NADPH:quinone reductase and related Zn-dependent oxidoreductase OS=Burkholderia cenocepacia PC184 GN=BCPG_04242 PE=4 SV=1
MAMPRFGDGPRIGRASTNVEDHIVIDDANPLPTHMTAIEIVRPGGPDVLVPATRAVPVPG
PGDVLIRIHAAGVNGPDVFQRKGLYDPPPGASDIPGLEIAGEVVAIGRDVTRFVVGDRVC
ALIPGGGYAEYAVANESNTLAIPDGLGMAEAAALPETFMTVWLNLFQRGRFAAGESVLIH
GGASGIGTTATMLAKAFGAATIITTVGSDAQRDASMRLGADLAIDYRSEDFVEAVARFTG
GKGVDVIVDIIAGDYVARNFAAAAMNGRIVQIGVINGPAKELDLFPMLTKRLTHIGSTLR
SRTYGEKAQIIRELEEAVWPLIRQGTVKPQVYRLFDLRDARAAHELMDSGRHIGKIVLVT
PAADHALRAAIDANAKHST
>tr|A2W8Q2|A2W8Q2_9BURK Alcohol dehydrogenase OS=Burkholderia dolosa AUO158 GN=BDAG_01061 PE=4 SV=1
MKAIEITEFGAPDVLKLAERPRPDPQRGEVLIRVTASGVNRPDVFQRKGAYAPPPGASDL
PGLEVAGEIVGGDLSDAALNPFGLKLGDRVCALLAGGGYAEYAVAPLPQCLPVPDGLTDI
EAASLPETFFTVWSNVFDRAQLGAGEGGEHETLLVQGGSSGIGVTAIQIAHALGFRVFAT
AGSAEKCRACESLGAERAINYKTEDFVEVVKSLTQDRGVDVILDMVAGSYVPRELSALAD
GGRLVLIALLGGAKAEVNLNDILRRRLTVTGSTLRPRPIEFKARIAAQLNARVWPLIAEG
RIKPVIYQVLPAAEAAQAHALMESSEHIGKIVLDWGANA
>tr|A2WIM4|A2WIM4_9BURK Oxidoreductase OS=Burkholderia dolosa AUO158 GN=BDAG_04669 PE=4 SV=1
MQAITFDEFGGADVLHLAEVPAPTVRPTDLLVRVHAAGVNRADIKHRQGGYGRPDFGDST
IMGLEIAGEVIETGSETTGFSVGDRVMGVVGGGAYAEIARIDYRMAMPIPPALDYVHAAA
IPEVFVTAHEAMLHLGRLARGESVLIHAAAGGVGSAAVQLANATGATVFATTDASKRESV
ERLGAHIVIDYKTQDFSEIVARETNGRGVDVVVDFVGEPYFARNIASLADGGRLVQVGIL
GGGGSVAVELEQILYRYLQIFGTVMKSRPQAEKHAMVRRFRERWLDRFDAARIEPVVDST
FPLARAADAHRRMESSRNVGKIILTM
>tr|A3JNR6|A3JNR6_9RHOB NADPH/quinone reductase and related Zn-dependent oxidoreductase OS=Rhodobacterales bacterium HTCC2150 GN=RB2150_14781 PE=4 SV=1
MTIPETMNAVEITQSGGPEVLVLNENRPVPTVGFGEVLIKVAYAGVNRPDALQRAGLYNP
PKGASDLPGLEASGHIVAIGAGVSKWKIGDAVCALLPGGGYAEYVTTEASHCLPIPAGMS
LLKAAGLPENHFTVYSNLVVRAGLKSGETILIHGGSSGIGTTAIQLACSMGCRVFVTAGS
EEKCAACVALGAEAAFNYRETDFVAEMKQRGRADVVLDMVGGPYMQRNIKALADDGRLVQ
IAFLQGPKAELNMVEMMTRRLTLTGSTLRPQSILAKSRIATGLSADVWPKLENGQIDVVI
DSEFALSDAAKAHERMETSAHIGKIMLKVSD
>tr|A3K9C3|A3K9C3_9RHOB Alcohol dehydrogenase, zinc-containing OS=Sagittula stellata E-37 GN=SSE37_15471 PE=4 SV=1
MADMRAIEISEAGGPEVLKPCTRPVPEPGAGKVVLKVAYAGVNRPDALQRAGRYAPPPGA
SDLPGLEASGEVVAVGAGVDWPAVGDRVCALLPGGGYAEYVATPAAHCLPVPEGMGMKEA
ACLPETFYTVWSNVFMRGGLQAGERFLIHGGSSGIGTTAIQLAKHFGARVFATAGSAEKC
AACEALGAERAINYRDEDFVKVMKEEGGANLILDMVGGDYIPRNVKTLAEDGRLVQIAFL
QGPQVELNFAQVMVKRLTITGSTLRPQSDLAKARIADELKAKVWPLLDAGKVAPVMDSEF
ALDDASGAHARMESSGHIGKIVLKVG
>tr|A3KR82|A3KR82_PSEAE Putative uncharacterized protein OS=Pseudomonas aeruginosa C3719 GN=PACG_00109 PE=4 SV=1
MTAIEIARPGGPEVLVATSRPLPTPGPREVLVEVRAAGVNGPDVLQRKGVYDPPPGASDI
PGLEIAGTVRAVGSEVSRFAVGEAVMALIPGGGYAQFAVADERTTLHLPDGLGMEEAAAL
PETFMTVWVNLFQRGGFKAGETLLVHGGASGIGTAATMLGKAFGAAKIFTTISSEAQREA
SLRLGADLAINYTEQDFVEEVLRGTEGRGVDVIVDIVAGDYVTRNYQAAAMNGRIVQIGV
IKGKAAEVDLFPMLSKRLVHLGSTLRSRSHDEKGAIIAELERQVWPHVRAGTVRPQVFRT
FPLEQARQAHELMDSGQHIGKIVLTSAP
>tr|A3KWS7|A3KWS7_PSEAE Putative uncharacterized protein OS=Pseudomonas aeruginosa C3719 GN=PACG_02183 PE=4 SV=1
MNALQGIEGRVEWSEIAAPSCGQGEIRIRVAAAGLNRADLLQKAGLYPPPPGASPALGLE
CAGVVSEVGAGSTWQVGDRVCALLAGGGMAEEVVVDARHVLPVPAGLSLAEAAGIPEVYA
TAWLNLFQLAALQPGEKVLLHAGASGVGSAGIQLCKAFGNPCWVSVGSAERLAYCESLGA
AGGVLRKQSLESLRDFAPFDVILDPVGARYAGLNLELLRRDGRWVIIGLMGGREAQLDLA
QLLGKRIQLTGSTLRTRDAEFKAQLIAELGLKVWPLFSAGKLRAQLERTFPIVDAEAAFE
ALASNQVQGKVVLVVDPSLA
>tr|A3L6B9|A3L6B9_PSEAE Putative uncharacterized protein OS=Pseudomonas aeruginosa 2192 GN=PA2G_02665 PE=4 SV=1
MNALQGIEGRVEWSEIAAPSCGQGEIRIRVAAAGLNRADLLQKAGLYPPPPGASPALGLE
CAGVVSEVGAGSTWQVGDRVCALLAGGGMAEEVVVDARHVLPVPAGLSLAEAAGIPEVYA
TAWLNLFQLAALQPGEKVLLHAGASGVGSAGIQLCKAFGNPCWVSVGSAERLAYCESLGA
AGGVLRKQSLESLRDFAPFDVILDPVGARYAGLNLELLRRDGRWVIIGLMGGREAQLDLA
QLLGKRIQLTGSTLRTRDAEFKAQLIAELGLKVWPLFSAGKLRAQLERTFPIVDAEAAFE
ALASNQVQGKVVLVVDPSLA
>tr|A3LC03|A3LC03_PSEAE Putative uncharacterized protein OS=Pseudomonas aeruginosa 2192 GN=PA2G_00121 PE=4 SV=1
MTAIEIARPGGPEVLVATSRPLPTPGPREVLVEVRAAGVNGPDVLQRKGVYDPPPGASDI
PGLEIAGTVRAVGSEVSRFAVGEAVMALIPGGGYAQFAVADERTTLHLPDGLGMEEAAAL
PETFMTVWVNLFQRGGFKAGETLLVHGGASGIGTAATMLGKAFGAAKIFTTISSEAQREA
SLRLGADLAINYTEQDFVEEVLRGTEGRGVDVIVDIVAGDYVTRNYQAAAMNGRIVQIGV
IKGKAAEVDLFPMLSKRLVHLGSTLRSRSHDEKGAIIAELERQVWPHVRAGTVRPQVFRT
FPLEQARQAHELMDSGQHIGKIVLTSAP
>tr|A3RQP3|A3RQP3_RALSO Putative uncharacterized protein OS=Ralstonia solanacearum UW551 GN=RRSL_03887 PE=4 SV=1
MLNAMKAIEITQYGGPDVLKPAERPMPEPGAGEVLIRVRAAGVNRPDVFQRTGNYPVPPG
ASDIPGLEVAGEIIGGDLAHADNRYGLKAGDRVCALVQGGGYAEFCTAPLGQVLPVPAGL
SDIEAAALPENYFTVWSNVFDRGQLGQGAHGRDETLLVQGGSSGIGTTAIQMASALGYRV
FSTAGSAEKCTACVELGASRAIQYKTEDFAEIVKAETGRGVDVVLDMVGGAYVAREIACT
ADDGRIVLIALLGGAKAEVPLGDILRRRITLTGSTLRPRPVAFKAAIAARLHETVWPLLA
SGRIRPVIHEVMPAEHAAQAHALMESSAHIGKIMLTWD
>tr|A3SG55|A3SG55_9RHOB Alcohol dehydrogenase, zinc-containing OS=Sulfitobacter sp. EE-36 GN=EE36_08688 PE=4 SV=1
MTETMRAIEITKAGGPEVLQPTDRPMPQPAHGQVVIKVAYAGVNRPDALQRAGMYAPPPT
ASDLPGLEASGVVSAVGEGVSGLAVGDKVCALLPGGGYAEYVATPAAHCLPVPKGMDMKQ
AACLPETFFTVWSNVFMRGGLKAGERFLVHGGSSGIGTTAIQLAREFGARVFATAGTDSK
CDACAKLGAEAAINYRDSDFVDVLKAEGGADLILDMVGGDYIPRNLQALAEDGRLVQIAF
LSGPKVEVNFATLMTRRLTMTGSTLRPQSELAKAKIAEELREKVWPLLDAGKIAPVMDSE
YAFEDASEAHARMETSGHIGKIVLKVDANA
>tr|A3SM84|A3SM84_9RHOB Alcohol dehydrogenase, zinc-containing OS=Roseovarius nubinhibens ISM GN=ISM_09210 PE=4 SV=1
MDKAMTAVEITQPGGPEVLQITQRPMPEAGPGEVVIRVAWAGVNRPDALQRAGLYAPPPS
ASDLPGLEASGEIVALGEGVGDWALGDQVCALLPGGGYAEYVTTPAAHCLPVPEGMGLRE
AACLPETFFTVWSNVFMRGGLQAGERFLVHGGSSGIGTTAIQLAKAFGARVFATAGSEAK
CAACRDLGADRVINYRDEDFSEILRAEGGANLILDMVGGDYLPRNVRALADEGRLVQIAF
LKGPKVELNFAQVMMRRLTITGSTLRPQSDLAKARIAEALRREVWPLLAAGRIAPVMDSD
YPLGEASQAHAHMEAGDHIGKIVLKVGPEA
>tr|A3SVB1|A3SVB1_9RHOB Alcohol dehydrogenase, zinc-containing OS=Sulfitobacter sp. NAS-14.1 GN=NAS141_13601 PE=4 SV=1
MTETMRAIEITKAGGPEVLQPTDRPMPQPAHGQVVIKVAYAGVNRPDALQRAGMYAPPPT
ASDLPGLEASGVVSAVGEGVSGLAVGDKVCALLPGGGYAEYVATPAAHCLPVPKGMDMKQ
AACLPETFFTVWSNVFMRGGLKAGERFLVHGGSSGIGTTAIQLAREFGARVFATAGTDSK
CDACAKLGAEAAINYRDSDFVDVLKAEGGADLILDMVGGDYIPRNLLALAEDGRLVQIAF
LSGPKVEVNFATLMTRRLTMTGSTLRPQSDLAKAKIAEELREKVWPLLDAGKIAPVMDSE
YAFEDASEAHARMETSGHIGKIVLKVDANA
>tr|A3TP11|A3TP11_9MICO Putative quinone oxidoreductase OS=Janibacter sp. HTCC2649 GN=JNB_14933 PE=4 SV=1
MKAITISEPGGPEALVLTDVDTPEPKSGEVRIKVAAAGVNRADTLQRQGFYNPPAGETDI
PGLEVSGVIDAVGEGVTEWVVGDEVCALLVGGGYAEQVTVPAGQVLPIPAGVDLIDAAAL
PEVASTVWSNVFLTANLQPGETFLVHGGSSGIGTMAIQLAREVGARVAVTAGSQEKLDVC
RELGAEILINYRDQDFVEELAKATNGHGADVILDNMGAKYLPRNVDALATAGRLVVIGMQ
GGVKGELDLGKLLRKRGAVIATSLRARPVAEKATIVAAVREHVWPMIADGRVRPIVHSRH
PLANASDAHAEMEASQHIGKILLLTD
>tr|A3TVN8|A3TVN8_9RHOB Alcohol dehydrogenase, zinc-containing OS=Oceanicola batsensis HTCC2597 GN=OB2597_10591 PE=4 SV=1
MTDMRAIEISEPGGPEVLKPVRRPRPEPQAGQVVIRVAYAGVNRPDALQRAGNYAPPPDA
SDLPGLEASGEVVAIGAGVSWPAVGDEVCALLPGGGYAEYVATPAAHCLPVPQGMTLKEA
ACLPETCYTVWTNVFMRGGLKAGEKFLVHGGSSGIGTTAIQLAKHFGARVFATAGSPGKC
ARCEELGAERAINYREEDFTKVLKAEGGADLILDMVGGDYIPRNVSSLATEGRLVFIAFL
GGPKAELNFAQVMARRLTLTGSTLRPQSDAAKAEIAEGLRQNVWPLLEAGSVAPVMDSEF
ALEDAAKAHARMESSEHIGKIVLKVS
>tr|A3U1B8|A3U1B8_9RHOB Quinone oxidoreductase OS=Oceanicola batsensis HTCC2597 GN=OB2597_20791 PE=4 SV=1
MPETMRHITIDGFGGPEVLKPVTAPRPVPAAGEVLIRVHAAGVNRPDVVQRRGAYPPPPG
VTEIPGLEVAGTIEALGEGMTHLSPGEAVCALVAGGGYAEYVAVPAGQVLPLPEGFDMVQ
AAALPETFFTVWANVFELGGLKRGESLLVHGGSSGIGTTAIQLAVALGARVFATARSPEK
VEACRALGAQVAIDYTQENFADRLLEVTEGAGIDVILDMRGGDFFPENLRALAYRGRMVS
IASLAGREVTLDIALMMRKRAMITGSTLRGRPVAEKAAIARELLDQVWPLFATSPMRPQI
AEVFPLARAAEAHERLETNTVVGKIVLDCLQD
>tr|A3UH85|A3UH85_9RHOB Alcohol dehydrogenase, zinc-containing OS=Oceanicaulis alexandrii HTCC2633 GN=OA2633_08079 PE=4 SV=1
MNPISSRIVTAPEPGGPEKLVVKQVELAPPAAGEVLIDVAASGINRPDVFERMGFYPAPD
GAPEGLGLEVSGTVRAVGDGVTRYKAGDPVVALVSGGGYADVARAKAGSVLPAPKGVDLV
EAAGLPETVFTVWTNVFDAGALKPGERLLVHGGVSGIGSTAIQMAKAQGAYVIATAGGPD
RAQACLDLGADRAFDYHAEDWSAAIRAEGGADVILDMVGGDYVQKNLNCLNRFGRIVMIA
FLKGSRVELDLMGLMLKRQTLTGSTLRSRSDEEKADIAQAVLTHVWPWIEAGKVRPLIDS
TFALDDVAKAHARMDAGGHAGKILLIP
>tr|A3V332|A3V332_9RHOB Alcohol dehydrogenase, zinc-containing OS=Loktanella vestfoldensis SKA53 GN=SKA53_13038 PE=4 SV=1
MMQAVEITQPGGPEVLALTERPMPEPAHDQVVIKVAYAGVNRPDALQRAGLYNPPAGASD
LPGLEAAGEIAAIGAGVTDWKIGDRVCALLPGGGYAAYVATPGAHCLPVPAGLTLAQAAC
LPETFFTVWSNVFMRGGLQAGERFLVHGGSSGIGTTAIQLAHVFGARVFTTAGSDDKCAA
CLGLGAEAAFNYRETDFVEKMKELGGADLILDMVGGPYIQRNIAALADDGRLVQIAFLQG
PKVELNLVQMMTRRLTITGSTLRPQSDLAKARIAQDLRKHVWPLVAAGRVQPVMDQTFAL
ADAAAAHARMESSAHIGKIVLEVAGER
>tr|A3VFN9|A3VFN9_9RHOB NADPH/quinone reductase and related Zn-dependent oxidoreductase OS=Rhodobacterales bacterium HTCC2654 GN=RB2654_11668 PE=4 SV=1
MEREPLMTLPKTMRAVEITKPGAPEVLQPTTRPVPAPGHGEILIELAYAGVNRPDALQRA
GMYAPPPTASDLPGLEGSGTVAAIGPGVTEWLVGDEVCALLPGGGYAEYVTTPAAHALPI
PKGMGLKEAACLPETYYTVWSNVFMRGGLKAGERFLVHGGSSGIGTTAIQLASTLGARVF
TTAGSDDKCKVCTDLGAEVAINYKDADFVEVMAEAGGANLILDMVGGSYIARNIKALADE
GRMVHIAFLTGPKAEINFAQIMARRLTITGSTLRPQSDAAKAAIAAELREHVWPLLGAGR
VKPIMDSTYPLDEAARAHAHMESSTHIGKIVLEV
>tr|A3VNU5|A3VNU5_9PROT NADPH/quinone reductase and related Zn-dependent oxidoreductase OS=Parvularcula bermudensis HTCC2503 GN=PB2503_02062 PE=4 SV=1
MRCIAITSPGGPEALVPADRPAPLPGPGQILVAVAAAGVNRPDALQRQGLYPPPKGASPL
PGLEIAGTVSGHGEGVTSPPLGTRVMALLPGGGYAETVAVDARHILPLPDDLSFVEAAAM
PETLFTVFANLIEAGQLVEGARVLVHGLTSGIGTMAIRLATAYGAFIWGTAGTADRCRAA
EALGAVRCYDYRQEDWAAALSTEPPMDIVLDMIGGDYVAKNLGLLAIGGRHVSIAFLGGA
KATIPIPLVMTRRLHLTGSTLRSRSDEEKARLTAAIAQHVLPMIAEGTVRPVIDSVFPLA
EAADAHRRLDDHHIGKIVLSVDGAAAP
>tr|A3W5B4|A3W5B4_9RHOB Alcohol dehydrogenase, zinc-containing OS=Roseovarius sp. 217 GN=ROS217_11426 PE=4 SV=1
MTKTMQAVEITQAGGPEVLQPTTRPIPTPRAGEVVIRLAYAGVNRPDALQRAGLYAPPPT
ASDLPGLEGAGEIVALGAGVSDWALGDQVCALLPGGGYADYVATPAAHCLPVPHGLSLKQ
AACLPETFFTVWSNVFQRGGLRAGERFLVHGGSSGIGTTAIQLAHTFGARVFTTAGSAEK
CRVCEELGAERAINYHDEDFTEVLSAEGGADLILDMVGGDYLPRNVKALADDGRLVQIAF
LQGPKIELNFSQVMMRRLTITGSTLRPQSDLAKARIAEALRAHVWPLLEAGRIAPVMDSE
FPLTEAAAAHARMESSGHIGKIVLKVA
>tr|A3W608|A3W608_9RHOB Quinone oxidoreductase OS=Roseovarius sp. 217 GN=ROS217_15750 PE=4 SV=1
MSVVEMTAPGGPEVLIPGTRPLPACGAGEVLIRVTATGVNGPDMVQRRGHYPPPKGASDL
LGLEVSGEVVACGDGVTQWTPGDRICALTNGGGYAEFVAVDASHCLPIPQGVDEVAAAGL
PETFFTVWSNVFLDHALPKDGVFLVHGGAGGIGSTAIQLGKVMGLTVLTTVGDAEAAEFV
TSLGADRAINFRSEDFVALTREAGGADIILDIIGGDYVARNIKAARHDARLIQLAFNMGS
KVEIDLMPVMLKRLSYTGSTLRSRPESFKTQVAEALRETVWPFFANGKLRPVTHRVLPMA
EAAEAHRLMEAGDHHGKILLRP
>tr|A3WG26|A3WG26_9SPHN Alcohol dehydrogenase, zinc-containing OS=Erythrobacter sp. NAP1 GN=NAP1_12838 PE=4 SV=1
MTPASLDTRLAVNALGLYFRSPHQGSSHVRSPNPGAELMLEAKAPVIPDTMRAVGFDSPG
GPEVLRLEQTATPSPKQDDVLIKVAFAGVNRPDCAQRAGMYPPPPGASPLPGLEVAGEVV
AIGSGVPAEMLGQRVAALTPGGGYAEFCTAPWQHCLSLPDGMDLKTAAALPETLFTVWHN
VFERGMARDGERLLVHGGTSGIGTMAIMLAKAFDIEVIVTCGDEAKCQAARDLGADLAIN
YREQDFVEVIKEHTGGEGVNVVLDMVSGDYVPRNLQCLAEDGRHVTIAMLGGAKAELFMP
MVMMKRLTLTGSTLRPRSDAFKSALADEIAANAWPLFTSGELAPVMDQTFPLGEAAAAHT
RMEAGEHIGKIVLEVSGG
>tr|A3WPQ1|A3WPQ1_9GAMM Probable NADPH:quinone reductase OS=Idiomarina baltica OS145 GN=OS145_07484 PE=4 SV=1
MRVASIKEGQIEWNEAELSKELSAHQVKIKISHAGINRADLMQVAGAYPPPPGASDIPGL
ECCGQIVAVGDQVDTFAVGDDVCALLAAGGYAQHVIVDQQQVLPLPQGWSKAQGAGWLET
FATAYLNVFQLARVKPSDRVLVHAAAGGVGTSLLQLCKEKGISTVAVVGTDEKQTFCQKL
GASLSINRHHERDWNAIEKEGVDVILNPIGGDSIARDQRFLNTEGRIVLIGLMGGREGQV
DFGRMLIKRQRIIGSTLRALSAERKGAILSELWAEFGDAFNARRVMPMIDQVVPATDVNE
AMDYMRENRTFGKIVLDMNA
>tr|A3WTL8|A3WTL8_9BRAD Zinc-containing alcohol dehydrogenase superfamily protein OS=Nitrobacter sp. Nb-311A GN=NB311A_15767 PE=4 SV=1
MTAIGISKPGGPEVLVPEIRPVPLPGPNEILIKVAVAGVNRPDILQRSGHYPPPPGASDL
PGLEVAGEIAALGEGADKYQIGDKVMSLVSGGGYAQYCVAHESIAMPVPLGFSMIEAGAT
PETLMTVWHNVFERGALKSGETLLIHGGSSGIGTMAIQLARAFGARTIVTVGSREKADAC
LRLGADHAINYRLQDFVAEVTAVTAGAGADLILDMVGGDYIEKNYDAAAIEGRIVQIAFL
GGAKTTVNFARLMVKRLHHTGSTLRPRSVADKAAMVGAIEARVLPLMREGRIKPLIDSSF
PLDKAAEAHRRMETSAHVGKIVLTV
>tr|A3XFS2|A3XFS2_9RHOB Alcohol dehydrogenase, zinc-containing OS=Roseobacter sp. MED193 GN=MED193_11902 PE=4 SV=1
MSDMMRAIEISTPGGPEVLTLTQRPMPVPGHGQVVLKVAYAGVNRPDALQRAGAYNPPPG
ASDLPGLEAAGEVVALGAGVTGLEIGDRVCALLPGGGYAEYVATPAAHCLPIPDGLSLKQ
AACLPETCFTVWSNVFTRGGLEAGERFLVHGGSSGIGTTAIQLASALGTRVFTTVGSDEK
CQACLDLGAERAINYKNEDFVEVLRAEGGANLILDMVGGDYIPRNIKTLADDGRMVHIAF
LSGPKAELNFAQIMARRLTVTGSTLRPQSDLAKARIAQDLFEVVWPLIEAGKLAPVMDSE
FSLEEAAAAHARMESSGHIGKIVLKVAGDAD
>tr|A3XMU6|A3XMU6_9FLAO Quinone oxidoreductase OS=Leeuwenhoekiella blandensis MED217 GN=MED217_06991 PE=4 SV=1
MKAIYITQAGGPEVLQYKDYHLPQLQQHEVQIAVRAAGVNRSDILTRNNPDAYGGDTPKA
QIPGLEVAGEVLAVGEQVKGFKVGDAVCALVPGGGYATHSNVDARLCLPVPEGLSYTEAA
ALPEVVFTVWFNVFQQAKAKEGEGLLIHGGTSGIGVMGLQIAKALGLKTFTTVGSQEKLD
FIEEHQLAKGINYKETAFEEAFKNDKIDVILDMVGGDYTQRNLELLNTKGRLIHINGMKS
LTPQINLWTMMSKQLILSGSLLKPQPVEVKKRIAREVKEKVWPLLASGQVKPIIHKVFKL
EEAAQAHQLMESSAHIGKIILENSAS
>tr|A4AC60|A4AC60_9GAMM Zinc-containing alcohol dehydrogenase superfamily protein OS=Congregibacter litoralis KT71 GN=KT71_05782 PE=4 SV=1
MLDAPQATSLLHSKGPLLMTDITRRFVHIDESDRSLSLQEDQAPVPGADEVLIEVAAAGL
NRADLLQWKGLYPPPPDASPIMGLEVAGTVVACGEAVNEFRPGDEVCALTHGGGYASHAI
APRGQTLAVPAAFELHEAAALPEALLTVWHNVFQRAGLKAGENVLIHGGASGIGTLGVGI
CKAMGATVFSTAGSEEKCRRVEALGASKAFNYKKEDFVEGLDALGLKGRIAVILDMVGGD
YIERNFEVAAPEGRIVNIAFLRGFKADVNFLPLLLKRLTLTGSTLRAQSETQKAQMVREI
REELFEHLDKGSIQAVIDREFPLAQAQEALEYMESGVHMGKILLRP
>tr|A4EF15|A4EF15_9RHOB Alcohol dehydrogenase, zinc-containing, putative OS=Roseobacter sp. CCS2 GN=RCCS2_06359 PE=4 SV=1
MKAIEISQAGGPEVLTLADRPMPEPDYDQVVIKVAYAGVNRPDALQRAGLYNPPKGASDL
PGLEAAGEVAACGAGVANLKPGDQVCALLPGGGYAEYVATPAAHCLPIPDGLTLKQAACL
PETFFTVWSNVFMRGGLQAGQRFLVHGGSSGIGTTAIQLAKAFGARVFTTAGSDEKCKAC
IALGAEAAFSYRDADFVEQMRAVGGADLILDMVGGSYIPRNLKALADDGTLVQIAFLQGP
KVELNFVQLMTRRLTITGSTLRPQSDLAKARIADELRTHVWPLITAGKVAPVMDQEFTLE
DAAAAHARMESSAHIGKIVLKVS
>tr|A4EWH1|A4EWH1_9RHOB Alcohol dehydrogenase, zinc-containing OS=Roseobacter sp. SK209-2-6 GN=RSK20926_04912 PE=4 SV=1
MTEMMRAVEIAEPGGPEVLRLCERPMPEAGHGQVVIKVAYAGVNRPDALQRAGAYNPPPG
ASDLPGLEAAGEVVELGAGVSGLSIGDQVCALLPGGGYAEYVATPAAHCLPVPAGLSLKE
AACLPETCFTVWSNVFTRGGLKAGERFLVHGGSSGIGTTAIQMASALGARVFTTAGSAEK
CQACLDLGAERAINYREEDFVAVLREEGGADLILDMVGGDYIPRNIKTLANDGRLVHIAF
LSGPKAELNFAQIMARRLTVTGSTLRPQSDEAKARIAQDLSEVIWPLIETGKLKPVMDST
FSLDEAAAAHARMESSGHIGKIVLEVSGA
>tr|A4KMP6|A4KMP6_MYCTU Hypothetical oxidoreductase OS=Mycobacterium tuberculosis str. Haarlem GN=TBHG_03715 PE=4 SV=1
MTIMRAVVAESSDRLVWQEVPDVSAGPGEVLIKVAASGVNRADVLQAAGKYPPPPGVSDI
IGLEVSGIVAAVGPGVTEWSAGQEVCALLAGGGYAEYVAVPADQVLPIPPSVNLVDSAAL
PEVACTVWSNLVMTAHLRPGQLVLIHGGASGIGSHAIQVARALAARVAITAGSPEKLELC
RDLGAQITINYRDEDFVARLKQETDGSGADIILDIMGASYLDRNIDALATDGQLIVIGMQ
GGVKAELNLGKLLTKRARVIGTTLRARPVSGPHGKAAIAQAVAASVWPMIAANRVRPVIG
TRLPIQQAAQAHELMLSGKTFGKILLTV
>tr|A4LUJ4|A4LUJ4_BURPS Oxidoreductase, zinc-binding dehydrogenase family protein OS=Burkholderia pseudomallei 305 GN=BURPS305_7997 PE=4 SV=1
MGRFAWRASRAQTRHDLGATCMKAIEITEFGAPDVLKLTERPQPEPKRGEVLIKVAASGV
NRPDVFQRKGAYAPPPGASDLPGLEVAGEIVGGDLADSAANPFGLKLGDRVCALLAGGGY
AQYVAAPLAQCLPVPKGLTDVDAASLPETFFTVWSNVFDRAQLGAGEGGAQETFLVQGGS
SGIGVTAIQIAHALGFRVFATAGTDDKCRACEALGAERAINYKSEDFVEVVKSLTHDRGV
DVILDMVAGAYVPRELAALADGGRLVVIALLGGAKAEINVAEILRRRLTITGSTLRPRPV
EFKAAIAAQLKARVWPLIEDGRVKPVIYRVLPAAQAADAHALMESSEHVGKIVLDWGANA
>tr|A4TWI1|A4TWI1_9PROT Zinc-containing alcohol dehydrogenase superfamily OS=Magnetospirillum gryphiswaldense GN=MGR_0762 PE=4 SV=1
MLPETMTCIEITTPGDAHVLKPAQRPLPRPAKGQVLIKVAAAGINRPDVLQRQGAYPAPP
GASDLPGLEVSGTVAGLGEGVDQWRLGDSVCALTAGGGYAQFVTADARHCLPIPDDLEFV
AAAALPETLFTVWHNVFERGGLKAGEKFLVHGGGSGIGTTAIQLAKALGATVFATAGGKA
KCEACVKLGADRVIDYQTEDFVEVIKAETGGKGVDVILDMVGGDYLPRNVKCLGFDGRLV
NIAFLKGPVAEMNMMPVMLKRLTLTGSTLRPQSDAAKARMAEGLKTTVLPLVAAGRVRPL
IHAVFPLDQAAQAHELMESNTHVGKIVLTV
>tr|A5J7C1|A5J7C1_BURMA Oxidoreductase, zinc-binding dehydrogenase family protein OS=Burkholderia mallei FMH GN=BMAFMH_0040 PE=4 SV=1
MKAIEITEFGAPDVLKLTERPQPEPKRGEVLIKVAASGVNRPDVFQRKGAYAPPPGASDL
PGLEVAGEIVGGDLADSAANPFGLKLGDRVCALLAGGGYAQYVAAPLAQCLPVPKGLTDV
DAASLPETFFTVWSNVFDRAQLGAGEGGAQETFLVQGGSSGIGVTAIQIAHALGFRVFAT
AGTDDKCRACEALGAERAINYKSEDFVEVVKSLTHDRGVDVILDMVAGAYVPRELAALAD
GGRLVVIALLGGAKAEINVAEILRRRLTITGSTLRPRPVEFKAAIAAQLKARVWPLIEDG
RVKPVIYRVLPAAQAADAHALMESSEHVGKIVLDWGANA
>tr|A5P9P8|A5P9P8_9SPHN NADPH quinone oxidoreductase OS=Erythrobacter sp. SD-21 GN=ED21_19627 PE=4 SV=1
MGFDTPGGPEVFRAEKLDLPQPGPDQLLIEVSHAGVNRPDVIQRQGFYPPPPGASPIPGL
EVSGKVVAIGPGVAPEMLNRRVCALVSGGGYAEYCLAHAAHCLSVPPHMDMAEAAAIPET
LFTVWHNVFERGFAVDGETLLVHGGTSGIGTMAIQLAKAFELDVVTTAGSEEKCNAAREL
GADLAINYKTEDFVEKVNEFTGGKGANVILDMVSGDYVQRNLDCLAVDGRHVTIAVLGGL
KSEINMAKLMSKRQVMTGSTLRPRSDEFKALLADEIYTHAWPLFEDRTIAPVMDKTFPLT
EVSAAHARMEAGDHIGKIVLEVRSAQ
>tr|A5TQ41|A5TQ41_BURMA Oxidoreductase, zinc-binding dehydrogenase family protein OS=Burkholderia mallei 2002721280 GN=BMA721280_C0529 PE=4 SV=1
MGRFAWRASRAQTRHDLGATCMKAIEITEFGAPDVLKLTERPQPEPKRGEVLIKVAASGV
NRPDVFQRKGAYAPPPGASDLPGLEVAGEIVGGDLADSAANPFGLKLGDRVCALLAGGGY
AQYVAAPLAQCLPVPKGLTDVDAASLPETFFTVWSNVFDRAQLGAGEGGAQETFLVQGGS
SGIGVTAIQIAHALGFRVFATAGTDDKCRACEALGAERAINYKSEDFVEVVKSLTHDRGV
DVILDMVAGAYVPRELAALADGGRLVVIALLGGAKAEINVAEILRRRLTITGSTLRPRPV
EFKAAIAAQLKARVWPLIEDGRVKPVIYRVLPAAQAADAHALMESSEHVGKIVLDWGANA
>tr|A5XTA2|A5XTA2_BURMA Oxidoreductase, zinc-binding dehydrogenase family protein OS=Burkholderia mallei JHU GN=BMAJHU_0040 PE=4 SV=1
MKAIEITEFGAPDVLKLTERPQPEPKRGEVLIKVAASGVNRPDVFQRKGAYAPPPGASDL
PGLEVAGEIVGGDLADSAANPFGLKLGDRVCALLAGGGYAQYVAAPLAQCLPVPKGLTDV
DAASLPETFFTVWSNVFDRAQLGAGEGGAQETFLVQGGSSGIGVTAIQIAHALGFRVFAT
AGTDDKCRACEALGAERAINYKSEDFVEVVKSLTHDRGVDVILDMVAGAYVPRELAALAD
GGRLVVIALLGGAKAEINVAEILRRRLTITGSTLRPRPVEFKAAIAAQLKARVWPLIEDG
RVKPVIYRVLPAAQAADAHALMESSEHVGKIVLDWGANA
>tr|A6BRX8|A6BRX8_YERPE Probable zinc-binding dehydrogenase OS=Yersinia pestis CA88-4125 GN=YPE_1607 PE=4 SV=1
MTLLTHLPANMVAIEITQFGGPEVLVPAKRPTPMPAAGEILVKVSAAGVNRPDVMQRRGQ
YAPPPGASDIPGLEVAGEVVATAADVTRFKIGDNVCGLIAGGGYAQYCVIHETNALPIPQ
GLSAIEAAALPETFFTVWTNLFQRGHFTAGETVLIHGGSSGIGTTAILLSKAFGAATVIV
TVGSEEKRQACLNLGADIAINYHTQDFVAETKRATAGKGADVIVDLIAGDYVARNYDAAA
MNGRIVQIGTQNGHAKDLNLMLMLIKRLTHTGSTLRSRTVAEKALIANELEQHVWPLLSE
GKMKPQIFSTFPLEAAAKAHELMESSTHIGKIVLTA
>tr|A6DW91|A6DW91_9RHOB Alcohol dehydrogenase, zinc-containing OS=Roseovarius sp. TM1035 GN=RTM1035_16812 PE=4 SV=1
MTKTMQAVEITQAGGPEVLQLTTRPIPAPRAGEVVIRLAYAGVNRPDALQRAGLYAPPPT
ASDLPGLEGAGEIVALGAGVTHWTLGDQVCALLPGGGYAEYVATPAAHCLPVPHGLSLEQ
AACLPETFFTVWSNVFQRGALKGGERFLVHGGSSGIGTTAIQLAHTFGARVFTTAGSAEK
CQVCMDLGAERAINYREEDFTEVLSAEGGADLILDMVGGDYLPRNVKALADDGRLVQIAF
LQGPKIELNFSQVMMRRLTITGSTLRPQSDLAKARIAESLRTHVWPLLEAGKIAPVMDSE
YPLAKAAAAHARMESSGHIGKIVLKVA
>tr|A6DYU0|A6DYU0_9RHOB NADPH:quinone reductase and related Zn-dependent oxidoreductase OS=Roseovarius sp. TM1035 GN=RTM1035_12753 PE=4 SV=1
MSALPETMRVIEMAAPGGPEVLIPGTRALPDCGTGEVLIRVTAAGVNGPDLVQRRGHYPP
PKGASDLLGLEVSGEVVACGEGVTKWHPGDRICALTNGGGYAEFVAVDASHCLPIPNGVD
EVEAAGLPETFFTVWSNVFLGHNLPKDGVFLVHGGAGGIGSTAVQLGKAMGLTVLTTIGD
DAAAQFVTELGADRAINFRTEDFVALTREAGGADIILDIIGGDYVARNIKAARHDARIIQ
LAFNMGSKVEIDLMPVMLKRLSYTGSTLRSRPEGFKTQVAEALHETVWPLFTAQKLRPVT
HRVLPMAEAAEAHRLMEAAEHHGKILLRM
>tr|A6EUW4|A6EUW4_9ALTE Alcohol dehydrogenase, zinc-binding protein OS=Marinobacter algicola DG893 GN=MDG893_10446 PE=4 SV=1
MMRAIKISGDTLSWEAYEEPSEVPENHVAIDIAWTAINRADLMQKAGVYPPPPGASDILG
LEVSGTVSRVGEGVDHLKPGDEVCALLTGGGYATHVVVPAVQVLPIPKGYSLKEAAAIPE
VFATAWLNLYHEAALKPGEKVLVHAAASGLGTAVIQLATALGNPVFATAGDNEKLETCRK
LGASGVWNRKDGSFVDAIKSWGGVDMVLDPVGGNYIAEDQKVLNMDGRIILIGLMGGRMA
EVDLGLMLMKRHRLIGSTLRSRPVADKGDVMSALYKHVWPLLSARQIDPVIDSAWPIEKA
GEAMAYVAENRNIGKVLLQVAG
>tr|A6FVH0|A6FVH0_9RHOB Probable zinc-binding dehydrogenase OS=Roseobacter sp. AzwK-3b GN=RAZWK3B_10932 PE=4 SV=1
MNHMMQAIFAISPGGPEVLQPRGIAVPEPAPGEVLIRVAAAGVNRPDLRQRQGGYPPPPG
ITEVLGLEVAGEIVSCGAGVRRFSHGDKVCALVAGGGYAEYCVAPEEQVLPWPAGLTAIE
AAAIPETFFTVWTNLFRIGRLAEGDTVLIHGGASGIGTTAIQLARAFGATVYATAGTGEK
CQACRDLGATEAINYKTERFEEEILRQTEGRGVDVILDMICAEYLERNLASLAVAGRLVI
IAFLGGGKAEVNIEGMIRKRQSLCGSTLRPQTPQEKGLIAADLQRKVWPLLENGTVKPVI
HSVHPLDRACDAHAELEAGGHVGKIVLSVD
>tr|A6FW58|A6FW58_9RHOB Alcohol dehydrogenase, zinc-containing OS=Roseobacter sp. AzwK-3b GN=RAZWK3B_05962 PE=4 SV=1
MTDMMNAVEITEPGGPDVLRLTSRPVPAPTAGDVVIKVTYAGVNRPDALQRAGLYAPPPT
ASDLPGLEAAGEIVAIGDSVSDWSVGDKVCALLPGGGYAEYVATPAAHCLPIPEGMGLRE
AACLPETFFTVWSNVFGRGGLKAGERFLVHGGSSGIGTTAIQLANAFGARVFTTAGSDEK
CAKCVDLGAERAINYRNEDFVDVMRAEGGADLILDMVGGDYLPRNVKCLADDGRLVQIAF
LQGPKVELNFAQVMMRRLTITGSTLRPQSDQAKAMIAEALRAHVWPLLASGQVAPVMDSE
YELANAALAHAHMEKSTHIGKIVLKVG
>tr|A6GS72|A6GS72_9BURK Probable zinc-binding dehydrogenase OS=Limnobacter sp. MED105 GN=LMED105_12145 PE=4 SV=1
MSTVLAQQLPVTMKAVGVKAPGGADQLELIELPVPLPKPGEVLVQVRAAGVNRPDVLQRL
GLYPPPPDANPNLGLEVSGVVVAVGQGVSESMLGTPVMALCNGGGYAEYACAPAGQCMQI
PEGLSFTEAASLPEVYMTVWQNLFMKGGAKSGQTVLIHGGSSGIGTAAIQLCKKHGLRTF
VTVGNQEKADFCLGLGAEKAYLYKTQDWEQLVLQDTQHQGVDLILDMVAGEYLNKDLSCV
RPQGMVIVIALLGGRFANIDAAKLMTKQVVLTGTTLRPRSAEFKAELARQVGHELKEGFS
SGVLKSLVQATFALDDVAKAHLLMESGNSLGKIVLCIEN
>tr|A6PMH5|A6PMH5_9BACT Alcohol dehydrogenase, zinc-binding domain protein OS=Victivallis vadensis ATCC BAA-548 GN=VvadDRAFT_2227 PE=4 SV=1
MHAMILDADRNFAWAEVPDPVPRDGEVLIRVCAAAVNRADLMQKDGCYASPEGWPQWCGL
EVSGEVVAAPADAKVRPGDKVCALLGGGGYSELVAVPAGMVIPVPEGLSMIEAASLPEVW
STVYLNLMHEAGGMKPGDVFYMQAGASGVGLAAIQFAKRMGAEVITTIGSPEKAAFVRKL
GADYAIDYHTEDIRTVIAAHPPTVALDCVGGKLMGECFRHMAFGGRWIMIATLGGAETAI
DLETVWRKRIRLIGSTLRSRTPEEKAAILQALERELWPLFTDGKLVTNIHAVFPVRQVDE
AHNILRRNENIGKVVLRFP
>tr|A7CLT9|A7CLT9_BURPI Alcohol dehydrogenase, zinc-binding domain protein OS=Ralstonia pickettii 12D GN=Rpic12DDRAFT_0714 PE=4 SV=1
MKAIEITQYGGPEVLQLGERPMPETKAGEVLIRVRAAGVNRPDVFQRTGNYPVPPGASDI
PGLEVAGEIVSGDLTHADNRYGLKVGDRVCALVQGGGYAEFCTAPLGQVLPVPAGLSDVE
AAALPENYFTVWSNVFDRGLLGRGAHGADETLLVQGGSSGIGTTAIQIASALGHRVFATA
GSADKCAACVKLGAARAINYKTEDFVEIVKAETGRGADVVLDMVGGSYVAREIDCTADDG
RIVLIALLGGAKAEVPLGDILRRRLTLTGSTLRPRPVAFKAAIAANLYETVWPLLVSGRI
KPVVHEVMPAAQAAQAHALMESSAHIGKIMLVWD
>tr|A7CQV0|A7CQV0_9BACT Quinone oxidoreductase putative PIG3 OS=Opitutaceae bacterium TAV2 GN=ObacDRAFT_4074 PE=4 SV=1
MNAILIDSQKNMRWQPVPTPEPTGAEILIDVHAAALNRADLLQREGKYPPPPGWPEWPGL
EVAGTVAALGPECSGRWKPGDKVCALLGGGGYAEKVTAHEDLIMPVPAGLTMEQAAALPE
VFATSWLNLVHEAALKSGETVFIQAGASGLGIAAIQTAKFLGAKVITSVGSDEKAQSLRR
FAPDIIVNRATESLAAVFDKNPVHVALDCVGGDALAECFPKMATGGRWVLVSTLGGEFAN
ISLRPVLKSGLRLIGSTLRSRPLATKARILRELTEKIWPEIEAGKIDPAVCKIFPITEAE
AAHGVLQRRENIGKVVLSIC
>tr|A7CW74|A7CW74_9BACT Quinone oxidoreductase putative PIG3 OS=Opitutaceae bacterium TAV2 GN=ObacDRAFT_3674 PE=4 SV=1
MHAILVDSNKRLVWTEVPDPVRRENEVVIEVRAAALNRADLMQREGNYPPPPGWPEWMGL
EVAGVVLEAPAQGRWKRGDKVCALLGGGGYAEKVAVPADMALPVPSGLSMAEAAALPEAF
ATSYLNLCIEGGMTAGDTVFIQAGASGLGIAAIQLAKELGAAVMTTVGSEEKARFVQKLG
ADIVVNRRSDDLAAVMEKHPVNIALDCVAGPGLGANVIRMAPGGRWIVIATLAGAKTEID
MNAFFRRGLRLIGSTLRSRTSEMKAQILSELEALLWGKFASGKIKPVIYKTLSITQAEQA
HAILQNQENIGKVVLTL
>tr|A8EG91|A8EG91_BURPS Oxidoreductase, zinc-binding dehydrogenase family OS=Burkholderia pseudomallei 406e GN=BURPS406E_R0397 PE=4 SV=1
MKAIEITEFGAPDVLKLTERPQPEPKRGEVLIKVAASGVNRPDVFQRKGAYAPPPGASDL
PGLEVAGEIVGGDLADSAANPFGLKLGDRVCALLAGGGYAQYVAAPLAQCLPVPKGLTDV
DAASLPETFFTVWSNVFDRAQLGAGEGGAQETFLVQGGSSGIGVTAIQIAHALGFRVFAT
AGTDDKCRACEALGAERAINYKSEDFVEVVKSLTHDRGVDVILDMVAGAYVPRELAALAD
GGRLVVIALLGGAKAEINVAEILRRRLTITGSTLRPRPVEFKAAIAAQLKARVWPLIEDG
RVKPVIYRVLPAAQAADAHALMESSEHVGKIVLDWGANA
>tr|A8KTV9|A8KTV9_BURPS Oxidoreductase, zinc-binding dehydrogenase family OS=Burkholderia pseudomallei Pasteur 52237 GN=BURPSPAST_A0892 PE=4 SV=1
MGRFAWRASRAQTRHDLGATCMKAIEITEFGAPDVLKLTERPQPEPKRGEVLIKVAASGV
NRPDVFQRKGAYAPPPGASDLPGLEVAGEIVGGDLADSAANPFGLKLGDRVCALLAGGGY
AQYVAAPLAQCLPVPKGLTDVDAASLPETFFTVWSNVFDRAQLGAGEGGAQETFLVQGGS
SGIGVTAIQIAHALGFRVFATAGTDDKCRACEALGAERAINYKSEDFVEVVKSLTHDRGV
DVILDMVAGAYVPRELAALADGGRLVVIALLGGAKAEINVAEILRRRLTITGSTLRPRPV
EFKAAIAAQLKARVWPLIEDGRVKPVIYRVLPAAQAADAHALMESSEHVGKIVLDWGANA
>tr|A8TLU7|A8TLU7_9PROT 3-hydroxybutyryl-CoA dehydrogenase OS=alpha proteobacterium BAL199 GN=BAL199_24549 PE=4 SV=1
MADLPATMTAIEITKPGAPEVLKAGTRPVPVPAEGEVLVKVAFAGINRPDCLQRAGGYPP
PPGASDIPGLEIAGRVVAAGTGVSRWKVGDQVCALVAGGGYAEYCAAPADTCSPVPAGYT
LAEAAALPENYYTVWTNVFERGRLQKGETILIHGGSSGIGTTAIQLAHAFGARVIATAGS
ADKVKVCEQLGAERGINYRDEDFVAVMKELGGADVILDMVGGPYIQRNIDCLKLEGRLVQ
IAFLQPPVVKEFNFLKVMLQRLTITGSTLRPRTVAQKAAIARQLEEKVWPLLEARTVKPL
IHSTFPLDDAAGAHALMESSQHIGKILLEV
>tr|A8TXB3|A8TXB3_9PROT NADPH/quinone reductase and related Zn-dependent oxidoreductase OS=alpha proteobacterium BAL199 GN=BAL199_19281 PE=4 SV=1
MTRPDTMRAVTATDGAVTMGSRPVPQPGRDEILIRVVAAGINRADLAQRQGRHAPPPGAS
DVLGLEVSGIVEAVGPEDPLDIGPASRIPAPQPGDRVCALLAGGGYADYVIASRQCVLPV
PGDLDMVEAAALPEAAFTVWDNMVTRGELDIPKAVLVHAGASGVGTLALQLARTLDCRIF
ATAGTEAKRAACVSLGAERAFDYRTEDWAAEINAQCGGADIVLDLVGASHLAKNLEVMAP
EGRLITIGFVGGATADLDMRAVARKRLTLTGSLLRGRNAVQKSAIAEAVYAGLWPKIARR
EIEPIIHTTFALEDVDQAHTLLAGDSVIGKLVLEVDRALCTADV
>tr|A8U6Y0|A8U6Y0_9LACT Quinone oxidoreductase OS=Carnobacterium sp. AT7 GN=CAT7_06878 PE=4 SV=1
MKVVSIKKPGNSKELEMQERPIPKPEMGQLLVKVKASAINRTDIMTRENRQLPEPYPILG
IEVAGVVVENQDSSNNQLVPGTRVAGLVNHGGYAEYVVMPADRAIRIPDNMSFEEAAAIP
EVFLTAYQTLYWLGELESEETVLIHAGASGVGTAAIQLAKKMTKAKVIVTAGSTEKLQFC
KELGADKLINYKEEEFDQLVLEYTEQKGVDLILDFVGASYWEKNLNSLKTDGRWVVIGVL
GGAVVENVNLGMLLQKRITLKGTLLTPRSDDYKAQLTNEFIENVLPYFEKGLIKPIVDIV
FPLDEVAKAHQYMEENKNSGKIILKIED
>tr|A9D199|A9D199_9RHIZ Alcohol dehydrogenase, zinc-containing OS=Hoeflea phototrophica DFL-43 GN=HPDFL43_15442 PE=4 SV=1
MFRKSGVKENDMMRAIEIREPGGPEMLVPASRPTPTASDTQLLIKVAAAGVNRPDCLQRQ
GAYPPPPGASDIPGLEIAGEVVATGKAVSRFKTGEKVCALVPGGGYAEFCVVDETNALPA
PNGLTMIEAAAIPETFFTVWHNVFQRGGLKAGESFLVHGGTSGIGTTAIQLAKAFGAKVF
ATAGSEAKCAAMLDLGADLAINYKESDFVEVLKEETGGKGVDLILDMVGGDYINRNYQAA
AVEGRIVQIAFLNGRKAEVDFSLLMMKRLTHTGSTLRARDIAFKAKIASELRQHVWPLLN
ERKVLPVMDSIYPLEQAAAAHQRMEDGDHIGKIVLDAG
>tr|A9DWH9|A9DWH9_9RHOB Alcohol dehydrogenase, zinc-containing, putative OS=Oceanibulbus indolifex HEL-45 GN=OIHEL45_04460 PE=4 SV=1
MTQTMRAIEITEPGGPDVLQGTTRPRPQPKHGQVIIKVAFAGVNRPDALQRAGKYAPPAT
ASDLPGLEASGEVVEVGPGVTTLAPGDLVCALLPGGGYAEYVATPAAHCLPIPDGMGLKE
AACLPETFFTVWSNLFMRGGLKAGEKVLIHGGSSGIGTTAIQLARILGARVFVTAGTDSK
CAACMKLGAEVAINYRDTDFVDVLQAEGGADVILDMVGGSYINRNLKALAEDGRLVQIAF
LQGAKEEVNFVTLMTRRLTMTGSTLRPQSDLAKARIAEELMQNVWPLLEAGRVSPVMDST
YDLSEANDAHRRMEASGHIGKIVLTVGGDLTSDEVQ
>tr|A9EHY3|A9EHY3_9RHOB Alcohol dehydrogenase, zinc-containing OS=Phaeobacter gallaeciensis 2.10 GN=RG210_09567 PE=4 SV=1
MTEMMRAIEIQEPGGPSVLQACQRPVPIPGHGQVVLKVAYAGVNRPDALQRAGKYAPPPT
ASDLPGLEASGEVVAIGAGVSELTVGDRVCALLPGGGYAEYVATPAAHCLPVPAGLSMKQ
AACLPETCFTVWSNVFTRGGLQAGERFLVHGGSSGIGTTAIQLASQLGARVFTTAGSDEK
CAACLKLGAERAINYRDEDFVEVLKSEGGANLILDMVGGDYIPRNVRALADDGRMVHIAF
LSGPKVELNFAQVMARRLTLTGSTLRPQSDLAKAQIARDLREVVWPLIEAGKFAPVMDQT
FALEEAAAAHARMESSAHIGKIVLEVGGEG
>tr|A9FY67|A9FY67_9RHOB Alcohol dehydrogenase, zinc-binding protein OS=Phaeobacter gallaeciensis BS107 GN=RGBS107_03873 PE=4 SV=1
MTEMMRAIEIQEPGGPSVLQACQRPVPSPGHGQVVLKVAYAGVNRPDALQRAGKYAPPPT
ASDLPGLEASGEVVAIGAGVSELTVGDRVCALLPGGGYAEYVATPAAHCLPVPAGLSMKQ
AACLPETCFTVWSNVFTRGGLQAGERFLVHGGSSGIGTTAIQLASQLGARVFTTAGSDEK
CAVCLKLGAERAINYRDEDFVEVLKTEGGANLILDMVGGDYIPRNVRALADDGRMVHIAF
LSGPKVELNFAQIMARRLTLTGSTLRPQSDLAKAQIAQDLREVVWPLIEAGKFAPVMDQT
FALEEAAAAHARMESSAHIGKIVLEVGGEG
>tr|A9GRI6|A9GRI6_METNO Quinone oxidoreductase putative PIG3 OS=Methylobacterium nodulans ORS 2060 GN=MnodDRAFT_4478 PE=4 SV=1
MPALPDTMRQVRFNGAGGPEVIGIETAPVPKPGPGQVLIEVVAAGVNRPDCQQRAGKYPP
PPGATDVPGLEVAGRIAALGEGVTGLAVGDEVCALVISGGYAEFCLAEAPLCLPKPGPLS
LIEAAGLPENYYTVWTNVFERGRLQKGERFLVHGGSSGIGYTAIQLAKHFGATVYATAGS
ADKCAFCERMGADVAINYRETDFAEEVKRLTDGKGVDVILDMVGASYLERNLKSLALEGR
LVVIAFLQGFKVESFNMTPIMVKRLTFTGSTLRPRTTAQKAAIAEGLRREVWPLLESGAL
KAVIHATFPLEQAREAHALMESSAHLGKIMLTTGR
>tr|A9H455|A9H455_9RHOB Alcohol dehydrogenase, zinc-containing, putative OS=Roseobacter litoralis Och 149 GN=RLO149_12660 PE=4 SV=1
MNNRTDDMAQMMRAIEISEAGGPEVLTLCQRPMPEPAHDQVVIKVAWAGVNRPDALQRAG
LYAPPPTASDLPGLEASGEVVAVGAGVNDLAVGDLVCALLPGGGYAEYVATPAAHCLAVP
DGMGLREAACLPETYFTVWSNVFTRGGLKAGERFLVHGGSSGIGTTAIQLAHALGARVFA
TAGSEAKCAACVELGAERAINYRDDDFVAAMRAEGGANVILDMVGGDYIPRNFKALADDG
RLVQIAFLGGAKVEVNFTMLMTRRLTMTGSTLRPQSDLAKAGIAQELRDTVWPMLSAGTI
GPVMDQEFLLEEAAAAHTRMESSGHIGKIVLKVAS
>tr|A9K2P0|A9K2P0_BURMA Oxidoreductase, zinc-binding dehydrogenase family protein OS=Burkholderia mallei ATCC 10399 GN=BMA10399_C0463 PE=4 SV=1
MGRFAWRASRAQTRHDLGATCMKAIEITEFGAPDVLKLTERPQPEPKRGEVLIKVAASGV
NRPDVFQRKGAYAPPPGASDLPGLEVAGEIVGGDLADSAANPFGLKLGDRVCALLAGGGY
AQYVAAPLAQCLPVPKGLTDVDAASLPETFFTVWSNVFDRAQLGAGEGGAQETFLVQGGS
SGIGVTAIQIAHALGFRVFATAGTDDKCRACEALGAERAINYKSEDFVEVVKSLTHDRGV
DVILDMVAGAYVPRELAALADGGRLVVIALLGGAKAEINVAEILRRRLTITGSTLRPRPV
EFKAAIAAQLKARVWPLIEDGRVKPVIYRVLPAAQAADAHALMESSEHVGKIVLDWGANA
>tr|A9ZAC8|A9ZAC8_YERPE Putative NAD(P)H quinone oxidoreductase, PIG3 family OS=Yersinia pestis biovar Orientalis str. IP275 GN=YPIP275_0567 PE=4 SV=1
MTLLTHLPANMVAIEITQFGGPEVLVPAKRPTPMPAAGEILVKVSAAGVNRPDVMQRRGQ
YAPPPGASDIPGLEVAGEVVATAADVTRFKIGDNVCGLIAGGGYAQYCVIHETNALPIPQ
GLSAIEAAALPETFFTVWTNLFQRGHFTAGETVLIHGGSSGIGTTAILLSKAFGAATVIV
TVGSEEKRQACLNLGADIAINYHTQDFVAETKRATAGKGADVIVDLIAGDYVARNYDAAA
MNGRIVQIGTQNGHAKDLNLMLMLIKRLTHTGSTLRSRTVAEKALIANELEQHVWPLLSE
GKMKPQIFSTFPLEAAAKAHELMESSTHIGKIVLTA
>tr|A9ZXL7|A9ZXL7_YERPE Zinc-containing alcohol dehydrogenase superfamily OS=Yersinia pestis biovar Orientalis str. F1991016 GN=YpF1991016_1674 PE=4 SV=1
MWITIAPFVTPANMVAIEITQFGGPEVLVPAKRPTPMPAAGEILVKVSAAGVNRPDVMQR
RGQYAPPPGASDIPGLEVAGEVVATAADVTRFKIGDNVCGLIAGGGYAQYCVIHETNALP
IPQGLSAIEAAALPETFFTVWTNLFQRGHFTAGETVLIHGGSSGIGTTAILLSKAFGAAT
VIVTVGSEEKRQACLNLGADIAINYHTQDFVAETKRATAGKGADVIVDLIAGDYVARNYD
AAAMNGRIVQIGTQNGHAKDLNLMLMLIKRLTHTGSTLRSRTVAEKALIANELEQHVWPL
LSEGKMKPQIFSTFPLEAAAKAHELMESSTHIGKIVLTA
>tr|B0GK95|B0GK95_YERPE Putative NAD(P)H quinone oxidoreductase, PIG3 family OS=Yersinia pestis biovar Antiqua str. UG05-0454 GN=YpUG050454_3063 PE=4 SV=1
MTLLTHLPANMVAIEITQFGGPEVLVPAKRPTPMPAAGEILVKVSAAGVNRPDVMQRRGQ
YAPPPGASDIPGLEVAGEVVATAADVTRFKIGDNVCGLIAGGGYAQYCVIHETNALPIPQ
GLSAIEAAALPETFFTVWTNLFQRGHFTAGETVLIHGGSSGIGTTAILLSKAFGAATVIV
TVGSEEKRQACLNLGADIAINYHTQDFVAETKRATAGKGADVIVDLIAGDYVARNYDAAA
MNGRIVQIGTQNGHAKDLNLMLMLIKRLTHTGSTLRSRTVAEKALIANELEQHVWPLLSE
GKMKPQIFSTFPLEAAAKAHELMESSTHIGKIVLTA
>tr|B0GW96|B0GW96_YERPE Putative NAD(P)H quinone oxidoreductase, PIG3 family OS=Yersinia pestis biovar Orientalis str. MG05-1020 GN=YpMG051020_1655 PE=4 SV=1
MTLLTHLPANMVAIEITQFGGPEVLVPAKRPTPMPAAGEILVKVSAAGVNRPDVMQRRGQ
YAPPPGASDIPGLEVAGEVVATAADVTRFKIGDNVCGLIAGGGYAQYCVIHETNALPIPQ
GLSAIEAAALPETFFTVWTNLFQRGHFTAGETVLIHGGSSGIGTTAILLSKAFGAATVIV
TVGSEEKRQACLNLGADIAINYHTQDFVAETKRATAGKGADVIVDLIAGDYVARNYDAAA
MNGRIVQIGTQNGHAKDLNLMLMLIKRLTHTGSTLRSRTVAEKALIANELEQHVWPLLSE
GKMKPQIFSTFPLEAAAKAHELMESSTHIGKIVLTA
>tr|B0H9H5|B0H9H5_YERPE Putative NAD(P)H quinone oxidoreductase, PIG3 family OS=Yersinia pestis biovar Mediaevalis str. K1973002 GN=YpK1973002_4535 PE=4 SV=1
MTLLTHLPANMVAIEITQFGGPEVLVPAKRPTPMPAAGEILVKVSAAGVNRPDVMQRRGQ
YAPPPGASDIPGLEVAGEVVATAADVTRFKIGDNVCGLIAGGGYAQYCVIHETNALPIPQ
GLSAIEAAALPETFFTVWTNLFQRGHFTAGETVLIHGGSSGIGTTAILLSKAFGAATVIV
TVGSEEKRQACLNLGADIAINYHTQDFVAETKRATAGKGADVIVDLIAGDYVARNYDAAA
MNGRIVQIGTQNGHAKDLNLMLMLIKRLTHTGSTLRSRTVAEKALIANELEQHVWPLLSE
GKMKPQIFSTFPLEAAAKAHELMESSTHIGKIVLTA
>tr|B0HE61|B0HE61_YERPE Putative NAD(P)H quinone oxidoreductase, PIG3 family OS=Yersinia pestis biovar Antiqua str. B42003004 GN=YpB42003004_1927 PE=4 SV=1
MTLLTHLPANMVAIEITQFGGPEVLVPAKRPTPMPAAGEILVKVSAAGVNRPDVMQRRGQ
YAPPPGASDIPGLEVAGEVVATAADVTRFKIGDNVCGLIAGGGYAQYCVIHETNALPIPQ
GLSAIEAAALPETFFTVWTNLFQRGHFTAGETVLIHGGSSGIGTTAILLSKAFGAATVIV
TVGSEEKRQACLNLGADIAINYHTQDFVAETKRATAGKGADVIVDLIAGDYVARNYDAAA
MNGRIVQIGTQNGHAKDLNLMLMLIKRLTHTGSTLRSRTVAEKALIANELEQHVWPLLSE
GKMKPQIFSTFPLEAAAKAHELMESSTHIGKIVLTA
>tr|B0HQD3|B0HQD3_YERPE Putative NAD(P)H quinone oxidoreductase, PIG3 family OS=Yersinia pestis biovar Antiqua str. E1979001 GN=YpE1979001_1858 PE=4 SV=1
MTLLTHLPANMVAIEITQFGGPEVLVPAKRPTPMPAAGEILVKVSAAGVNRPDVMQRRGQ
YAPPPGASDIPGLEVAGEVVATAADVTRFKIGDNVCGLIAGGGYAQYCVIHETNALPIPQ
GLSAIEAAALPETFFTVWTNLFQRGHFTAGETVLIHGGSSGIGTTAILLSKAFGAATVIV
TVGSEEKRQACLNLGADIAINYHTQDFVAETKRATAGKGADVIVDLIAGDYVARNYDAAA
MNGRIVQIGTQNGHAKDLNLMLMLIKRLTHTGSTLRSRTVAEKALIANELEQHVWPLLSE
GKMKPQIFSTFPLEAAAKAHELMESSTHIGKIVLTA
>tr|B0J9I3|B0J9I3_RHILT Quinone oxidoreductase putative PIG3 OS=Rhizobium leguminosarum bv. trifolii WSM1325 GN=RlegDRAFT_3517 PE=4 SV=1
MPLPQEMHFVDLPSFGGPEVMTIDRRPLPVPQDGEVLVRAEAIGVNRPDIAQRQGNYPAP
KGASPILGLELSGEIVAVGPGVSGHAVGDKVCGLANGGAYAEYCLLPAGQILPFPKGYDA
VKAAALPETFFTVWANLFQMAGLTEGETVLIHGGSSGIGTTAIQLARAFGAEVYATAGSK
EKCEACEKLGAKRAINYRTEDFAEVIKAETGHGVDIILDMIGASYFERNIASLAKDGCLS
IIAFLGGAIVEKVNLSPIMVKRLTVTGSTMRPRTAEEKRAIRDDLLSEVWPLLAAGTVAP
VIHKVFAFDEVVEAHRLLEDGSHVGKVMLRVG
>tr|B0PTK0|B0PTK0_9DELT NAD(P)H quinone oxidoreductase, PIG3 family OS=Anaeromyxobacter dehalogenans 2CP-1 GN=A2cp1DRAFT_3590 PE=4 SV=1
MKAVVFGGKGGPEVIALRELPDPAPARGEVLVRVRAAALNRADLLQRRGLYPPPPGYRED
VPGLELAGEVAAVGAGVTAWKPGDRVMAIAAGEAQAELCLVHERMLVRIPDRLSFEEAGA
IPEAGMTSHDALFTLGGLRPGWPVLIHAVGSGVSTAAVQIAKAAGATVIGTSRTAEKLER
ARALGLDHGILVGKDEPRFADEVKKVAGRCPLVLDFVGGPYTAENLAALATGGRIVVIGT
MGGGKPTVDLGALMRARGSIVGTVLRPRPLEEKIAATQAFAKDVLPLVAAGRVKPVVDAV
IPAAQVREAHERMERNESFGKLVLAF
>tr|B1FB39|B1FB39_9BURK NAD(P)H quinone oxidoreductase, PIG3 family OS=Burkholderia ambifaria IOP40-10 GN=BamIOP4010DRAFT_1248 PE=4 SV=1
MKAIEITEFGAPDVLKLAERPRPEPKRGEVLIKVAASGVNRPDVFQRKGAYAPPPGASDL
PGLEVAGEIVGGDLSDAALNPFGLKLGDRVCALLAGGGYAEYAVAPLPQCLPVPDGLTDI
EAASLPETFFTVWSNVFDRALLGAGEGGEQETLLVQGGSSGIGVTAIQIAHALGFRVFAT
AGSADKCRACEALGAERAINYKTEDFVEVVKSLTHDRGVDVILDMVAGSYVPRELSALAD
GGRLVLIALLGGAKAEVNLNEILRRRLTVTGSTLRPRPVEFKARIAAQLKARVWPLLADG
RIKPVIYRVLPAGEAAQAHALMESGEHIGKIVLDWGTTA
>tr|B1FY96|B1FY96_9BURK NAD(P)H quinone oxidoreductase, PIG3 family OS=Burkholderia graminis C4D1M GN=BgramDRAFT_1650 PE=4 SV=1
MKAIEITEFGAPEVLKLAERPTPQPKAGEVLIKVAASGINRPDVFQRKGAYAPPPGASDL
PGLEVAGEIVGGDIDGKNNPFGLKIGDRVCALLAGGGYAEYAVAPLLQCLPVPGGLSDVE
AASLPETFFTVWSNVFDRAQLGKGEGGPNETLLVQGGSSGIGVTAIQIAHALGFRVFATA
GSDDKCRACEALGAERAINYKTEDFVEVIKSLTNDRGVDVVLDMVAGSYVSRELTALADG
GRIVLIALLGGAKAELNLNEVLRRRLTVTGSTLRPRPIEFKAKIAAQLKEQVWPHLEGGR
IKPVVHRVFRAAQAADAHALMESSTHVGKIVLSWGDDA
>tr|B1HBR7|B1HBR7_BURPS Oxidoreductase, zinc-binding dehydrogenase family OS=Burkholderia pseudomallei S13 GN=BURPSS13_H0206 PE=4 SV=1
MKAIEITEFGAPDVLKLTERPQPEPKRGEVLIKVAASGVNRPDVFQRKGAYAPPPGASDL
PGLEVAGEIVGGDLADSAANPFGLKLGDRVCALLAGGGYAQYVAAPLAQCLPVPKGLTDV
DAASLPETFFTVWSNVFDRAQLGAGEGGAQETFLVQGGSSGIGVTAIQIAHALGFRVFAT
AGTDDKCRACEALGAERAINYKSEDFVEVVKSLTHDRGVDVILDMVAGAYVPRELAALAD
GGRLVVIALLGGAKAEINVAEILRRRLTITGSTLRPRPVEFKAAIAAQLKARVWPLIEDG
RVKPVIYRVLPAAQAADAHALMESSEHVGKIVLDWGANA
>tr|B1SZA9|B1SZA9_9BURK NAD(P)H quinone oxidoreductase, PIG3 family OS=Burkholderia ambifaria MEX-5 GN=BamMEX5DRAFT_0875 PE=4 SV=1
MKAIEITEFGAPDVLKLAERPRPEPKRGEVLIKVAASGVNRPDVFQRKGAYAPPPGASDL
PGLEVAGEIVGGDLSDAALNPFGLKLGDRVCALLAGGGYAEYAVAPLPQCLPVPEGLTDI
EAASLPETFFTVWSNVFDRALLGAGEGGEQETLLVQGGSSGIGVTAIQIAHALGFRVFAT
AGNADKCRACEALGAERAINYKTEDFVEVVKSLTHDRGVDVILDMVAGSYVPRELSALAD
GGRLVLIALLGGAKAEVNLNEILRRRLTVTGSTLRPRPVEFKARIAAQLKARVWPLLADG
RIKPVIYRVLPAGEAAQAHALMESGEHIGKIVLDWGTTA
>tr|B1TYK2|B1TYK2_MICLU NAD(P)H quinone oxidoreductase, PIG3 family OS=Micrococcus luteus NCTC 2665 GN=MlutDRAFT_1460 PE=4 SV=1
MDVPAQMHAVRFTGAGGNGVVRVGQEPVPDPGPGEVLVQVAAAGLNRADIAQREGRYPPP
RGASEIPGLEVSGTVAALGPEAGMPGEGRFAVGDRVCALLAGGGFAEYVAVPAGQLMAVP
DGVGLVEAAALPEVACTVHSTLVGRAGVQAGDRVLVHGATGGIGSFAVQFLTALAARVLG
TAGGPEKVALGRRLGAEHMFDHRAAESGAFAPWVKEVTDGHGADVILDVVGAPYLAPNVS
ALAPEGRIVTLAVQGGAVPEDFNIMKLVVKRGWLTGATLRSRSVVDKAGIVAAAERAVWP
LVAAGRIDASVGACFPLAEAAEAFDWFDSATRTGKVVLVTDPADARRPSGDRA
>tr|B2H2C6|B2H2C6_BURPS Oxidoreductase, zinc-binding dehydrogenase family OS=Burkholderia pseudomallei 1655 GN=BURPS1655_K0043 PE=4 SV=1
MKAIEITEFGAPDVLKLTERPQPEPKRGEVLIKVAASGVNRPDVFQRKGAYAPPPGASDL
PGLEVAGEIVGGDLADSAANPFGLKLGDRVCALLAGGGYAQYVAAPLAQCLPVPKGLTDV
DAASLPETFFTVWSNVFDRAQLGAGEGGAQETFLVQGGSSGIGVTAIQIAHALGFRVFAT
AGTDDKCRACEALGAERAINYKSEDFVEVVKSLTHDRGVDVILDMVAGAYVPRELAALAD
GGRLVVIALLGGAKAEINVAEILRRRLTITGSTLRPRPVEFKAAIAAQLKARVWPLIEDG
RVKPVIYRVLPAAQAADAHALMESSEHVGKIVLDWGANA
>tr|B2Q1E0|B2Q1E0_PROST Putative uncharacterized protein OS=Providencia stuartii ATCC 25827 GN=PROSTU_02508 PE=4 SV=1
MKTSEEHQMVNNPLNIPNTMKVINIAEHGGAEKLQIIEQPLPVLSEGYLLVKVEAAGVNR
PDVLQRMGAYPPPPDASPILGLEVAGTIVAKADDVQQWQIGDNICALVAGGGYAEYCLVH
QDIALPLGHLSFVEGAAIPENFFTVWANVFQIGKLKKGETVLIHGGTSGIGSVAIMLAKA
FGATVITTVGSAEKVEVAKSLGADCIINYRNDDFVQHTLDYTRSQGVDMVVDIVGGDYVD
KNYQVAAKFGRIIQIGMMKGNPKSLNLMPLMIKRLIHTGSTMRSRTVAEKSSIAAELKQH
VWGMLQKGELKPFVNKTYPLDQVADAHRHMESGDLYGKIVLINK
>tr|B3JTN6|B3JTN6_9DELT NAD(P)H quinone oxidoreductase, PIG3 family OS=Geobacter sp. M21 GN=GM21DRAFT_1023 PE=4 SV=1
MKAVLMEGFGGVEVLKLGEVDRPVPKEGEVLVKVHATSINRPDLVQREGKYPPPPGDSEI
LGLEVAGVIEELGPGVTGWKKGDRVVSLVGGGGYAEYAVAYGCHLMPIPETVSFEEAACI
CESYITAFLNVFMIGGLQDGETAILHGGGGGVNTAAIQLCKALAPKSKLIVTASPEKLER
VKQLGADLVINFKETPDFSEAVKGFTNKKGVDVILDHVGAKYLAPNMNSLGYKGRLVIIG
VISGIKAELNLALMMVKRQQIIGSVLRSRPVSEKGEIAAEFVRRAMPKFADRTIVPIIEK
AFPIEEVVEAHRMMEQDKHFGKIVLKIAE
>tr|B4V5G4|B4V5G4_9ACTO Quinone oxidoreductase OS=Streptomyces sp. Mg1 GN=SSAG_02992 PE=4 SV=1
MHAITIEQPGGPEALVWAEVPDPVAGEGEVLVEVAASAVNRADILQRQGFYDPPPGSSRH
PGLECSGRIVAIGPGVSGWAVGDEVCALLAGGGYAERVAVPAGQLLPVPEGVDLVTAAAL
PEVVCTVWSNIFMIAQLRPGETVLVHGGSSGIGTMAIQLAKAIGAKVAVTAGGPEKLARC
RELGADVLIDYREQDFVAELRAATDGAGADVILDIVGAKYLGRNLDALAVNGRLAVIGLQ
GGVKAELNLGALLAKRAAITATSLRARPLGEKAAIVAAVREHVWPLVSTGRVAPVVHAAF
PMRDAAEAHRVMESSAHVGKLLLTV
>tr|B4WA03|B4WA03_9CAUL Putative NAD(P)H quinone oxidoreductase, PIG3 family OS=Brevundimonas sp. BAL3 GN=BBAL3_1661 PE=4 SV=1
MAARGRGAYLNARTRTIASGATMRVIEIEGGSGPAEALRPADRPDPVARAGEVMIRVHAA
GINRPDLLQRNGVYPPPPGASDIMGLEVAGEVEALGEGVTRWAVGDRVCALLGGGGYADR
VVVDARHLLPIPDGLDYVQAAVLPETVFTVFANVFEAGGLKAGQNLLIHGATSGIGVTAI
QMAKAAGATVIATSRGADKTAAARALGADVSLDAKTDDLAAAIAEAGGADVVLDMVGRDY
AELNLKALKAGGRWVVIASLSGSKVEIDLMRVMLKRLVLTGSTLRSRSADEKARLTAAVE
ATVWPWVVSDAVRPPVQATFPLERAADAHRALEAGDHVGKFVLTA
>tr|B4WZW0|B4WZW0_9GAMM Oxidoreductase, zinc-binding dehydrogenase family OS=Alcanivorax sp. DG881 GN=ADG881_3130 PE=4 SV=1
MRAWCIEDQQLQLDTLPDPQPGPEEIRVEVKAIGVNRADLLQVLGRYPAPPGTSSRIPGL
EYAGVVSAVGERVQQRKVGDAVMGLVPGCAYAEQVITHEREALTMPEGMDFARAATLPEA
FLTAYRALFLEGGLQPGQWCLVRPATAGVGLAATQLANTLGARPIGSSRDLSKLDTANDM
GLAAQVSDDGTLATQLNAITHGDGVAVILDMVGPDWNDLLGGLRAEGSLVNIGVLGGLST
ELNLGALLMKRQTLKSMTMRSQPLENRIRLAQIFNDRLAPLFASGALLPLPLETFPFEDA
NAAHQHMASNDFSGKRVIVVE
>tr|B5GU54|B5GU54_STRCL Quinone oxidoreductase OS=Streptomyces clavuligerus ATCC 27064 GN=SSCG_02878 PE=4 SV=1
MHAITIPEPGGPEALLWAEVPDPVPGEGEVLVEVAASAVNRADLLQRQGFYDPPPGASPY
PGLECSGRIVDLGPGVSGWAVGDEVCALLAGGGYAQRVAVPTGQLLPVPTGLDLVTAAAL
PEVTATVWSNVFMIAHLRPGETVLIHGGASGIGTMAIQLAKAVGARVAVTAGGPEKLARC
AELGADILIDYREQDFVAELRAATDGAGADVVLDIIGAKYLERNIRALALNGRLAVIGLQ
GGVKGEVNLGALLAKRAAITATSLRSRPLGEKAAIVAAVREHVWPLIENGRVRPVVDRSL
PLRQAAEAHRVLESGAQVGKVLLINE
>tr|B5HC45|B5HC45_STRPR Quinone oxidoreductase OS=Streptomyces pristinaespiralis ATCC 25486 GN=SSDG_03024 PE=4 SV=1
MYAITIPEPGGPEALVWAEVPDPVPGEGEVLVDVAASAVNRADLLQRQGFYDPPPGSSPY
PGLECSGRISAVGPGVSGWAVGDEVCALLAGGGYAEKVAVPAGQLLPVPDGMDLITAAAL
PEVTATVWSNVFMIAHLRPGETLLVHGGASGIGTMAVQLAKAVGARVAVTAGSSEKLARC
AELGADILINYREQDFVEEIGKATDGAGADVILDIVGAKYLDRNVKALAVNGRLAVIGLQ
GGVKGELNLGALLRKRAAVTATSLRGRPLGEKAAIVAAVREHVWPLIGGGRVQAVVDRKV
PLTDAAEGHRALESGDHVGKVLLIAPGHA
>tr|B5HTS9|B5HTS9_9ACTO Quinone oxidoreductase OS=Streptomyces sviceus ATCC 29083 GN=SSEG_02627 PE=4 SV=1
MHAITIPEPGGPEALVWSEVPDAVAGEGEVLVEVLAGAVNRADILQRQGFYNPPPGASPY
PGLECSGRIVEIGPGVSGWAVGDEVCALLAGGGYAEKVAVPAGQLLPVPKDLDVKRAAAL
PEVVCTVWSNVFMVAHLRPGETLLVHGGSSGIGTMAIQLAKAVGAKVAVTAGTPQKLERC
AELGADILINYREQDFVEEVRKATDGAGADVILDNMGAKYLDRNVNALAVNGRLAIIGMQ
GGVKGELNIATLLGKRAAISATSLRARPPAEKTAIVAAVREHVWPLLDAGHIRPVVDREL
PMSDAAAAHRVVEESGHIGKVLLVTQ
>tr|B5J1F0|B5J1F0_9RHOB Putative NAD(P)H quinone oxidoreductase, PIG3 family OS=Octadecabacter antarcticus 307 GN=OA307_3478 PE=4 SV=1
MKAVEIAKVGGPEVLVPIDAPMPEPAFGQVRIKVAYAGVNRPDALQRAGMYNPPKGASPL
PGLEAAGEISAIGAGVTDWAVGDAVCALLPGGGYAEEVVTPAAHCLPVPDGLTLKQAACL
PETFFTVWSNVFMRGGLQAGERFLVHGGSSGIGTTAIQLANAFGARVFTTAGSDAKCRAC
LDLGAEVAMNYREVDFVDDVKALGGANLILDMIGGDYLPRNVRALCDDGRLVQIAFLQGP
KIELNFAHLMMRRLTITGSTLRPQSDLAKAEIARQLKAQVWPLLSSGKVAPVMDQEFALA
DASAAHARMESSEHIGKIVLKV
>tr|B5K1E8|B5K1E8_9RHOB Alcohol dehydrogenase, zinc-containing OS=Octadecabacter antarcticus 238 GN=OA238_1190 PE=4 SV=1
MENTAMKAVEIAKAGGPEVLTLIDMPKPEPAFGQVRIKVAYAGVNRPDALQRAGLYNPPK
GASPLPGLEAAGAISAIGAGVTGWAIGDAVCALLPGGGYAQEVVTPAAHCLPLPDGLSLK
QAACLPETFFTVWSNVFMRGGLRAGERFLVHGGSSGIGTTAIQLGHAFGARVFTTAGSEA
KCRACLDLGAEVVMNYRDVDFVDEIKAQGGANLILDMVGGDYLPRNVRALADDGRLVQIA
FLQGPTIELNFAHLMMRRLTITGSTLRPQSDLAKAEIALQLRTHVWPLLASGKISPVMDQ
EFALADASAAHTRMESSQHIGKIVLKI
>tr|B5KCL2|B5KCL2_9RHOB Zinc-containing alcohol dehydrogenase superfamily OS=Octadecabacter antarcticus 238 GN=OA238_340 PE=4 SV=1
MTTLPDFQTSIIISEAGGPEVLQPAQVPLPKPGAHQVLILITAAGINRHDCLQRAAGIHH
DGNSVPGLEASGVVVALGAKVKDLKVGARVMALLQGGGYAQYAVADVALTMPVPEGLSMT
EAAAVPEALFTTWWNFFFLMRLHAGEFALIHGGTSGVGHLALQAMSALGYKVLATCGSAD
KLAAAKGFGALDAFNYNDPDLAQKVTAATGGQGISALLDVSAGAHLDADLEMMAPDGRIA
HLSGGGGAALSVPLRKLMAKRISITGSLLRPLALDRKTQVADMIRRDVWPLLGNRVRPSL
EAVLPLTEAARAHREMEQGRHIGKIVLTVET
>tr|B5S2C3|B5S2C3_RALSO Nadph quinone oxidoreductase protein OS=Ralstonia solanacearum MolK2 GN=RSMK01326 PE=4 SV=1
MKAIEITQYGGPDVLKPAERPMPEPGAGEVLIRVRAAGVNRPDVFQRTGNYPVPPGASDI
PGLEVAGEIIGGDLAHADNRYGLKVGDRVCALVQGGGYAEFCTAPLGQVLPVPVGLSDIE
AAALPENYFTVWSNVFDRGQLGQGAHGRGETLLVQGGSSGIGTTAIQMASVLGYRVFATA
GSAEKCAACVELGASRAIQYKTEDFAEIVKAETGRGVDVVLDMVGGAYVAREIACTADDG
RIVLIALLGGAKAEVPLGDILRRRITLTGSTLRPRPVAFKAAIAAHLHETVWPLLASGRI
RPVIHEVMPAEHAARAHALMESSAHIGKIMLTWG
>tr|B5SIJ8|B5SIJ8_RALSO Nadph quinone oxidoreductase protein OS=Ralstonia solanacearum IPO1609 GN=RSIPO_00915 PE=4 SV=1
MKAIEITQYGGPDVLKPAERPMPEPGAGEVLIRVRAAGVNRPDVFQRTGNYPVPPGASDI
PGLEVAGEIIGGDLAHADNRYGLKAGDRVCALVQGGGYAEFCTAPLGQVLPVPAGLSDIE
AAALPENYFTVWSNVFDRGQLGQGAHGRDETLLVQGGSSGIGTTAIQMASALGYRVFSTA
GSAEKCTACVELGASRAIQYKTEDFAEIVKAETGRGVDVVLDMVGGAYVAREIACTADDG
RIVLIALLGGAKAEVPLGDILRRRITLTGSTLRPRPVAFKAAIAARLHETVWPLLASGRI
RPVIHEVMPAEHAAQAHALMESSAHIGKIMLTWD
>tr|B5WCI7|B5WCI7_9BURK NAD(P)H quinone oxidoreductase, PIG3 family OS=Burkholderia sp. H160 GN=BH160DRAFT_0787 PE=4 SV=1
MSHETKGIPATMTVIDITRPGGPDVLAPVQRPVPAPADDEVLIRLHAAGVNGPDVLQRKG
LYDPPPGASDIPGLEVAGKIVSVGRNVTRFAVGDLVCALVPGGGYAEYAVAHESNTLAVP
AGLTLVEAAAIPETFLTVWLNLFQRGKFKAGETVLIHGGASGIGTTATTLAKAFGASKII
TTVGSDAHRTASIALGADVAVDYRNEDFVEEVMRATDGRGVDVVVDIIAGDYVARNYAAA
AMNGRIVQIGVIKGPAQALDLFPMLAKRLTHIGSTLRSRTHEEKAELIEDLKRSVWPHIR
RGAVKPVIYRTFDLDDARGAHALMDSGTHIGKIVLTTRAARAA
>tr|B5WKM9|B5WKM9_9BURK NAD(P)H quinone oxidoreductase, PIG3 family OS=Burkholderia sp. H160 GN=BH160DRAFT_3618 PE=4 SV=1
MKAIEITEFGAPEVLKLAERPTPQLKVGEVLIKVAASGINRPDVFQRKGGYAPPPGASDL
PGLEVAGEIVGGAIDEKNNPFGLKIGDRVCALLAGGGYAEYAAAPLPQCLPVPAGLSDVE
AASLPETFFTVWSNVFNRAQLGRGEGGPNETLLVQGGSSGIGVTAIQIAHALGFRVFATA
GSDEKCRACEALGAERAINYKTEDFVEVIKSLTNDRGVDVILDMVAGSYVPRELSALADG
GRIVLIALLGGAKAELNLNEVLRRRLTVTGSTLRPRPIEFKAQIAAQLKERVWPHLEAGR
IKPVVHRVFPAAQAADAHALMESSTHVGKIVLAWGQDA
>tr|B5WKW3|B5WKW3_9BURK NAD(P)H quinone oxidoreductase, PIG3 family OS=Burkholderia sp. H160 GN=BH160DRAFT_3716 PE=4 SV=1
MNGASITMQTGTQDPHIHPVPGHQIGILISAAGGPEVLVPSELPVPECASTDVLIRVVCA
GVNRHDVNQRRRGPDNVHSSVPGLEVSGVVVRIGADVTNVKIGDEVCALVNGGGYAEYAI
ADAGQVLPVPPTISLRDAAALPEALFTTVHNFFNVAKLAAGESVLIHGGTSGVGSLAIQL
LSARGHAVYATCGTDEKCSMAEALGAVKAFNYRTVGFAEAVLTATGGKGVDVILDMAGAG
YGRQNVEALARRGRVVHLSPGGNADLTFPLRELMRKEAVVTGSLLRPLPNEEKADIARWI
HAHVWPLIGTAIKPTITQRLPLTQACTAHEALERGDVAGKILLDVSAPSR
>tr|B5ZIM1|B5ZIM1_GLUDA NAD(P)H quinone oxidoreductase, PIG3 family OS=Gluconacetobacter diazotrophicus (strain ATCC 49037 / DSM 5601 / PAl5) GN=Gdia_1484 PE=4 SV=1
MSAPSLCPGLPHHMRAVVVRDPGPPDAMELADLPLPLPGPGEVLVRVMAAGVNRPDIMQR
QGLYPPPPGASPILGLEIAGEVVAGRPDGSWPATGTRVCALTNGGGYAEYCAVPAGQCLP
WPEGYDAIRAAALPETFFTAWSNLAMTAHLAAGESVLIHGGSGGIGTAAIQTTRALGAIP
YVTVGSAEKAALCVRLGAEAAIDYRSEDFVARIGTLTGGRGVDVVLDVIGGPYLDRNLRC
LAPDGRLVIIALQGGAKAQDVGVARIMTRRLTVTGTTLRPRDTAYKAQVADGLRRTIWPG
LADGTIAPVIHATFPFARVAEAHKLMESGAHSGKIVLSLVPA
>tr|B6AVX1|B6AVX1_9RHOB Alcohol dehydrogenase, zinc-containing OS=Rhodobacterales bacterium HTCC2083 GN=RB2083_1668 PE=4 SV=1
MRAVEITKAGGPEVLQLCERPMPEAGHGEVVIKVAYAGVNRPDALQRAGSYAPPPTASDL
PGLEASGEIVAVGAGVSQWAIGDLVCALLPGGGYAEFVATPAAHCLPVPEGMGLKEAACL
PETYFTVFSNVFQRGGLQAGEQFLVHGGSSGIGTTAIQLGKLFGARVFTTAGSDEKCAAC
VELGAERAINYRNEDFVAVMKEIGGADLILDMVGGDYLPRNVKALSNDGRLVQIAFLQGS
KIELNFALMMMKRLTITGSTLRPQSDLAKARIADALRAQVWPLLEAGRLGPVMDSAFDLA
NASAAHTRMESSGHIGKIVLSVGGA
>tr|B6BBK0|B6BBK0_9RHOB Alcohol dehydrogenase, zinc-containing OS=Rhodobacterales bacterium Y4I GN=RBY4I_3382 PE=4 SV=1
MTEMMRAVEISKPGGPEVLQLCERPVPQAGHGEVVIKVAYAGMNRPDALQRAGAYDPPKG
ASDLPGLEASGEVVAVGAGVSGICEGDQVCALLPGGGYAEYVATPAAHCLPVPAGLDLKQ
AACLPETFFTVWSNVFTRGGLKAGERFLVHGGSSGIGTTAIQLAREFGARVFATAGSDEK
CQACLDLGAERAINYRDEDFVQVMQGEGGADLVLDMVGGDYIPRNVKALAEDGRLVQIAF
LQGPKVELNFALMMVKRLTLTGSTLRPQSDLAKARIAQDLREAVWPLIEAGKVAPVMDSE
FALADAAAAHARMESSGHIGKIVLKVA
>tr|B6F2P5|B6F2P5_LIBAS Quinone oxidoreductase OS=Candidatus Liberibacter asiaticus str. psy62 GN=CLIBASIA_00818 PE=4 SV=1
MPICKKMRHVAMSGYGKSNVMFLAESPIPQPQKEEILIKVEAIGVNRPDVMQRKGLYPPP
KNANPILGLEVAGKIVDLGENTTHWNIGDEVCALVNGGGYAEYCLSHQGHTLPIPKGYNA
IQAASLPESFFTVWANLFQTANLRSGQTVLIHGGSSGIGTTAIQLASYFGATVYTTAKSE
EKCLACLKLGAKHAINYLKEDFLEILQKETQGRGIDIILDMVGAEYLNQHLTLLSKEGKL
IIISFLGGNIATEINLNPIISKRITITGSTLRRRTDIAKQSIRDSLQLKIWPLLNSHVIA
PVIHTVLPLGKVAMAHDIMEKSEHIGKIILLP
>tr|B6JJ34|B6JJ34_OLICO NAD OS=Oligotropha carboxidovorans (strain ATCC 49405 / DSM 1227 / OM5) GN=OCAR_7324 PE=4 SV=1
MDKLPTHMTVIAISQPGGPDVLVPEQREVPKPAAGEILVKVEAAGVNRPDVLQRMGKYPV
PPGASDLPGLEIAGTVVALGEGARKHKIGDKVMSLTAGGGYAEYCVAPDAHAITIPAGLS
MKEAATLPETVMTVWHNVFERCALKPGETFMVHGGSSGIGTTAIQMAKAHGAKVIVTVGS
QEKADACVTLGADVAVNYKTQDFVAEAKAATGGKGVNVILDMVGGEYVDRNYDACATEGR
IVQIAFLGGPKATANFGKLMMKRLWHTGSTLRPRSNEDKAAMVKAIEATVLPWIVAGRLK
PLIDSEFSLKDAAKAHARMESGQHIGKIVLTV
>tr|B6R770|B6R770_9RHOB NADPH quinone oxidoreductase OS=Pseudovibrio sp. JE062 GN=PJE062_2011 PE=4 SV=1
MTVGGHPEMMKAVVMNGVGGSEVLEIAEVEVPKPGIGEVLIKVHAAGVNRPDVIQRKGAY
PPPPGASPLLGLEVSGEIVELGEGVASHKVGERVCALTPGGGYAEYCVAPAAHVLHVPAG
MSMEEAAGVPETFFTVWSNVFDRLGLQSGEKFLVHGGSSGIGTTAIQLAKAFGAEVFTTV
GSEEKAQAVRELGADYVINYRTTDFVKEIGNITSKQGVEVILDMVGGDYVEKNWIVAAIE
GRICQIATLHGPSENVNFSRLMMKRLTHTGSTLRPRTNEYKGHIAEALHEKVWPLLESAR
VKVVMDKVFDISDVRAAHDRMEGSNHIGKIILKVA
>tr|B6X8T6|B6X8T6_9ENTR Putative uncharacterized protein OS=Providencia rustigianii DSM 4541 GN=PROVRUST_03669 PE=4 SV=1
MTAVDIIEPGDADKLQLINIPLPKLSAGYMIVKVEAAGVNRPDIFQRKGSYPPPEDASPI
MGLEVSGTVVAMADDVTQWQIGDRVCALVAGGGYAEYCLVHQDIALPLGNLTFEEGAAVP
ENFFTVWANMFQIGQLKQGETVLIHGGTSGIGSVAIMLAKAFGATVITTVGSDEKVSVAK
SLGADCVINYRNQDFVSVALEFTASHGVDIVVDIIGGDYVSKNYMVAAKFGRIIQIGMMK
GNPTNLNMMPMMVKRLQHTGSTMRSRSIDEKIHIAKELKQQVWGMLQKGEIKPIINKVYR
LEQVTDAHNHMESGDLFGKIILINN
>tr|B6XHV6|B6XHV6_9ENTR Putative uncharacterized protein OS=Providencia alcalifaciens DSM 30120 GN=PROVALCAL_02944 PE=4 SV=1
MTAVDIIEPSVSDELQLIEIPLPKLLAGHLIVKVEAAGVNRPDIFQRKGSYPPPPDASPI
MGLEVSGTVVAKADDVTQWNIGDRICALVAGGGYAEYCLVHQDIALPLGNLSFEEGAAIP
ENFFTVWANMFQIGQLKQGETVLIHGGTSGIGSVAIMLAKAFGATVITTVGSEEKAAVAK
SLGADCVINYRTNDFVTATQDFTSHKGVNMVVDIIGGDYVSKNYVVAAKFGRIIQIGMMK
GNPTQLNMMPLMVKRLIHTGSTMRSRSNEEKAQIARELYQQVWDIVQSGKIKPIINKIYT
LNQVESAHQHMESGDLIGKIILINR
>tr|B7CHG3|B7CHG3_BURPS Oxidoreductase, zinc-binding dehydrogenase family OS=Burkholderia pseudomallei 576 GN=BUC_1500 PE=4 SV=1
MGRFAWRASRAQTRHDLGATCMKAIEITEFGAPDVLKLTERPQPEPKRGEVLIKVAASGV
NRPDVFQRKGAYAPPPGASDLPGLEVAGEIVGGDLADSAANPFGLKLGDRVCALLAGGGY
AQYVAAPLAQCLPVPKGLTDVDAASLPETFFTVWSNVFDRAQLGAGEGGAQETFLVQGGS
SGIGVTAIQIAHALGFRVFATAGTDDKCRACEALGAERAINYKSEDFVEVVKSLTHDRGV
DVILDMVAGAYVPRELAALADGGRLVVIALLGGAKAEINVAEILRRRLTITGSTLRPRPV
EFKAAIAAQLKARVWPLIEDGRVKPVIYRVLPAAQAADAHALMESSEHVGKIVLDWGANA
>tr|B7D1V2|B7D1V2_9BURK NAD(P)H quinone oxidoreductase, PIG3 family OS=Diaphorobacter sp. TPSY GN=DtpsyDRAFT_0465 PE=4 SV=1
MNDVMQAVEIAAFGPPEGLRLAERPVPQPGDGELLIRVAASGVNRPDVLQRKGNYAPPAG
VSDLPGLEVAGVVESGDAAAMAQAGLRVGDRVCALVAGGGYAQWCVAPVAQCLPVPQGLS
DVEAASLPETFFTVWSNVFDRGRLQAGEVLLVQGGSSGIGVTAIQLARARGATVIVTAGS
DEKCAACLALGAHHAINYKTQDFVAEARRLTDGRGVDVVLDMVAGSYVAREVECLAEDGR
VVIIAVQGGLDAQFNAGLVLRRRLTITGSTLRPRPVAFKGAIAQALREHVWPLLASGAVK
PVIHSTFPAAQAAQAHALMESNQHVGKIVLTWTT
>tr|B7DSU3|B7DSU3_9BACL NAD(P)H quinone oxidoreductase, PIG3 family OS=Alicyclobacillus acidocaldarius LAA1 GN=AaLAA1DRAFT_2068 PE=4 SV=1
MLAVIMKQFGGPEVLEIGEVQTPQPGPGEVLVRVRATALNRADLLQRRGLYPPPPGASEI
LGLEMAGDVEALGPGVSSVSVGDRVAALLPGGGYAQYAVVPAGMLIRLPDTLSYEQGAAI
PETFLTAYLNLFVLGRLSPGETVLVHAGASGVGTSAIQLIRLAGAHSIVTAGSADKIAKC
FELGAKAGWNYHDGSFVDFVRRETDGRGADIILDFVGAPYFHDNLRALAVDGRLIVIGTM
GGTKVDGFDLGQILAKRQQIIGTALRSRSLEAKIELTAAFVAFAYDALAKGEIAPVIDQV
YDWREVRAAHERMEANQNIGKIVLRVTE
>tr|B7GXE4|B7GXE4_ACIBA NAD(P)H quinone oxidoreductase, PIG3 family protein OS=Acinetobacter baumannii AB307-0294 GN=ABBFA_000702 PE=4 SV=1
MNLPTTMKIVEITVPGGPEVLKLQDSNVPVPQADEVLIEVKAAGINRPDVLQRMGLYPMP
KGVTQIPGLEVAGVVVAVGEQVQQFKVGDKVCALTNGGGYAEYCAVTATQVLPIPENLSF
TQAAAIPETFFTVWANLFDIGRLKKDETALIHGGASGIGTTALAICHALGIKTFATVGSE
DKVEALSDLTTAINYKTQDFEQEILNHTQEQGVDVILDIVGGSYFQKNLNLLKRDGRLVI
IGFMGGRIAKEFDLQKLILKRATITGSTMRARNSQEKAQIAQSLHEHVWPLLEQGKCLPQ
IYKTYAFSDVQSAHACMEQGDHIGKIVLEMNA
>tr|B7I7L5|B7I7L5_ACIBA NADPH:quinone oxidoreductase OS=Acinetobacter baumannii AB0057 GN=AB57_3266 PE=4 SV=1
MNLPTTMKIVEITVPGGPEVLKLQDSNVPVPQADEVLIEVKAAGINRPDVLQRMGLYPMP
KGVTQIPGLEVAGVVVAVGEQVQQFKVGDKVCALTNGGGYAEYCAVTATQVLPIPENLSF
TQAAAIPETFFTVWANLFDIGRLKKDETALIHGGASGIGTTALAICHALGIKTFATVGSE
DKVEALSDLTTAINYKTQDFEQEILNHTQEQGVDVILDIVGGSYFQKNLNLLKRDGRLVI
IGFMGGRIAKEFDLQKLILKRATITGSTMRARNSQEKAQIAQSLHEHVWPLLEQGKCLPQ
IYKTYAFSDVQSAHACMEQGDHIGKIVLEMNA
>tr|B7KV18|B7KV18_METCH NAD(P)H quinone oxidoreductase, PIG3 family OS=Methylobacterium chloromethanicum CM4 GN=Mchl_1826 PE=4 SV=1
MTKSLPETMRQIRFTAAGGPEVIAVETVPLPKPAAGQVLIEVVAAGVNRPDIMQRQGSYP
PPKGATEIPGLEIAGRIAALGEGVTGFSEGEEVCALVISGGYAEFAVAEAGQVLKKPGPL
SLVEAAGLPETVFTVYSTVIQRGRLQKGETFLVHGGSSGIGTTAIQIAKQHGARVLTTAG
SDEKCRFCEELGADAAINYREADFAEEVKRLTDGKGVDVILDMVGAAYLQKNIASLAVEG
RLVQIAFMKGFKAENLTLTPIMLKRLTITGATLRAQAKEAKAAIAEGLKRDVWPLVEAGK
IRPVVHATFPLEEARKAHELMETSSHTGKILLTTGR
>tr|B7QXT9|B7QXT9_9RHOB Alcohol dehydrogenase, zinc-binding OS=Ruegeria sp. R11 GN=RR11_1066 PE=4 SV=1
MSDMMRAIEISEPGGPDVLRECDRPIPAPAHGQVVLKVAYAGVNRPDALQRAGKYAPPPT
ASDLPGLEASGVVVAIGPGVSGLALGDAVCALLPGGGYAEYVATPAAHCLPVPAGLSMKQ
AACLPETFFTVWSNVFTRGGLKAGERFLVHGGSSGIGTTAIQLASTLGARVFTTAGSDEK
CAACLSLGAERAINYRTEDFVEVMKGEGGADLILDMVGGEYITRNIRALADDGRMVHIAF
LSGPKAELNFAQIMARRLTVTGSTLRPQSDLAKARIAQDLREVVWPLIEAGTVAPVMDQT
FALADAAAAHARMEGSTHIGKIVLEVGGEA
>tr|B7RGU6|B7RGU6_9RHOB Alcohol dehydrogenase, zinc-containing OS=Roseobacter sp. GAI101 GN=RGAI101_897 PE=4 SV=1
MLIPTGEIKGRFGSMSDTMRAIEITKAGGPEVLQPTQRPMPTPAHGQVVIKVAYAGVNRP
DALQRAGMYAPPPTASDLPGLEASGEIHAIGDGVSGLSVGDKVCALLPGGGYAEYVATPA
AHCLPVPEGMGMKEAACLPETFFTVWSNVFMRGGLKAGERFLVHGGSSGIGTTAIQLARE
LGARVFATAGTDSKCAACAKLGAEAAINYRDTDFVDVLKAEGGADLILDMVGGDYIPRNL
QALAEDGRLVQIAFLTGPKVEVNFATLMTRRLTMTGSTLRPQSDLAKARIADQLREHVWP
LLDAGKIAPVMDSEYEFEQASEAHARMETSGHIGKIVLKVNG
>tr|B7RZJ8|B7RZJ8_9GAMM Putative NAD(P)H quinone oxidoreductase, PIG3 family OS=marine gamma proteobacterium HTCC2148 GN=GPB2148_866 PE=4 SV=1
MPHTRRYIAVDPDDQSLCIETDIAPTPAPGEILIKVAAAGLNRADLLQRAGLYPPPEDAS
PIMGLEVAGTVLALGHEVTGWQVGDSVCALTHGGGYADHALAPQGQCLPIPAGMNMEEAA
ALPEALLTVWHNVFQRAAMQAGDNVLIHGGASGIGTLGIQMVNALGGKVYTTAGNEQKCT
ALETLGAVKAFNYQTQDFEVALTEAGLKDRINVILDLAGGDFIQKNINVAAPEGRIVNIA
FIRGFQAEVNFAPLLIKRITFTGSTLRSQSFEQKTIMCREIIEHIYPHLQNGSIKPIIDR
VFELDEVASAHDHMQSGAHMGKIILRT
>tr|B7T9X3|B7T9X3_9PROT Putative zinc-containing alcohol dehydrogenase OS=uncultured proteobacterium PE=4 SV=1
MKIIDVPRPGGPEALVVAQRPTPVPNDTEVLIKIAAAGVNRADVLQRKGHYPPPPGAPSY
PGLEAAGVIAAVASAVRDFKVGDQVCALLQGGGYAEYCTVDEGQVLPIPAGLNMIEAASL
PEAYFTVWSNVFGFGRLQPGETLLVHGGSSGIGVAAIQLATALGHIVFTTAGSDMKCRFC
EQLGAKRAINYKTEDFAQEIAEQTAKRGVDVLLDMVGGSYLSNNISCLAPDGRLVIIATQ
SGTKGEVDLLRILQRRLVVTGSALRPRDVEFKRAIKGKLLEVVWPLLARGAIKPIVDKVF
PLDAATDAHAYMESGTHRGKIVLATN
>tr|B7UX50|B7UX50_PSEAE Probable oxidoreductase OS=Pseudomonas aeruginosa LESB58 GN=PLES_41821 PE=4 SV=1
MTAIEIARPGGPEVLVATSRPLPTPGPREVLVEVRAAGVNGPDVLQRKGVYDPPPGASDI
PGLEIAGTVRAVGSEVSRFAVGEAVMALIPGGGYAQFAVADERTTLHLPDGLGMEEAAAL
PETFMTVWVNLFQRGGFKAGETLLVHGGASGIGTTATMLGKAFGAAKIFTTISSEAQREA
SLRLGADVAIDYTEQDFVEEVLRGTEGRGVDVIVDIVAGDYVTRNYQAAAMNGRIVQIGV
IKGKAAEVDLFPMLSKRLVHLGSTLRSRSHDEKGAIIAELERQVWPHVRAGTVRPQVFRT
FPLEQARQAHELMDSGQHIGKIVLTSAP
>tr|B7V7W3|B7V7W3_PSEAE Probable oxidoreductase OS=Pseudomonas aeruginosa LESB58 GN=PLES_18111 PE=4 SV=1
MNALQGIEGRVEWSEIAAPSCGQGEIRIRVAAAGLNRADLLQKAGLYPPPPGASPALGLE
CAGVVSEVGAGCTWQVGDRVCALLAGGGMAEEVVVDARHVLPVPAGLSLAEAAGIPEVYA
TAWLNLFQLAALQPGEKVLLHAGASGVGSAGIQLCKAFGNPCWVSVGSAERLAYCESLGA
AGGVLRKQSLESLRDFAPFDVILDPVGARYAGLNLELLRRDGRWVIIGLMGGREAQLDLA
QLLGKRIQLTGSTLRTRDAEFKAQLIAELGLKVWPLFSAGKLRAQLERTFPIVDAEAAFE
ALASNQVQGKVVLVVDPSLA
>tr|Q08MG8|Q08MG8_STIAU Zinc-containing alcohol dehydrogenase superfamily OS=Stigmatella aurantiaca DW4/3-1 GN=STIAU_0948 PE=4 SV=1
MHVFRTTGAGGPEVLSFEERPDPTPGPSEVLVRVRATALNRADLLQLKGHYPPPPGAPPD
IPGLEYAGEVVAVGPRVRRFQPGARVMGLVGGGAWAEQLTVHEREALPIPEGLDFTQAAA
IPEVYFTAFDALVLQGGLRPGETVLVHAVASGVGSAAALLCRAMGVRVVGTGRNASKLER
AREWGVAHTVLVEGSPPRFAQAVREATGGLGADVALDLVGGDYVPETLEALAPQGRTLLV
GLVAGTQTQVNLGLILSKRLRITGTTLRSRPLEEKIAVAQAAERHLLPLFRAGSLQPVID
AVVPIRDIREALQRLAGNETVGKVVLRWE
>tr|Q0FQQ6|Q0FQQ6_9RHOB Alcohol dehydrogenase, zinc-containing OS=Roseovarius sp. HTCC2601 GN=R2601_19240 PE=4 SV=1
MRAVEISEPGGPEVLRPTTRPVPQPGHSEVVIQVAWAGVNRPDALQRAGRYAPPEGASDL
PGLEASGIVSAVGPGVTWPAVGDAVCALLPGGGYAEYVATPAAHCLPVPEGMGLREAACL
PETYFTVWSNVFQRGALKAGERFLVHGGSSGIGTTAIQLAHVMGARVFATAGSAEKCAAC
LSLGAERAINYREEDFVEVLRAEGGADLILDMVGGDYIPRNVKTLADDGRLVQIAFLQAP
KVELNFVHLMVRRLTITGSTLRPQSVEAKARIASSLREHVWPLLDAGRIGPVMDSEVPLE
KASEAHARMESSAHVGKIVLKVA
>tr|Q0FV23|Q0FV23_9RHOB Zinc-containing alcohol dehydrogenase superfamily protein OS=Roseovarius sp. HTCC2601 GN=R2601_00675 PE=4 SV=1
MTETTRAVIADGAGGPEVLRVTEIPRPEPGPGQLLIEVHAAGINRPDVMQRQGNYPPPPG
ATDVFGLELAGAVAALGEGVEGFAIGDRVMGLVHSGAYADWALLDAPIAIPVPEGMSMAE
AGAVPETFFTVWSNVFERAALQPGETLLIHGGTSGIGTTAILLAKALGSTVIVTAGSDEK
CAAARALGADHAINYRTQDFVAEGRALTDGRGPDVILDMVGGSYMQRNIELLAADGRIAQ
IAFQQGSKAELDLLPLLMKRGTITASTLRARPVEMKARLARALTEHVVPLLASGAVRPPV
DSTFPLADVAKAHARMDSSAHVGKIVLLMKPEA
>tr|Q0G5V3|Q0G5V3_9RHIZ Alcohol dehydrogenase, zinc-containing OS=Fulvimarina pelagi HTCC2506 GN=FP2506_08966 PE=4 SV=1
MKERDVAQANNMRIIGLNGPGGPEVLVPEMRPTPEPGKGEIRIAIAAAGVNRPDVMQRMG
VYPPPPGAPDWPGLEVAGFVDRLGEGASRFEIGDRVMALVPGGGYAEAVTVHETNAIQVP
DGMRLDEAAAIPETFFTVWSNVFMRAGLKKGEVFLVHGGTSGIGTTAIQLARQFGARVFA
TAGSAEKCAAAEKLGAEICFNYRQADFAEGVKEATGGRGADVILDMVGGDYADRNLKCAA
VEGRIVQIAFLNGPKAEIDLSRIMLKRLVFTGSTLRARSVEFKADIARDIERLVIPLLAN
GKVRPVMEKSYPLEQAAEAHRHLDQDHIGKIVLTTGRME
>tr|Q0YFW1|Q0YFW1_9DELT Alcohol dehydrogenase superfamily, zinc-containing OS=Geobacter sp. FRC-32 GN=GeobDRAFT_0574 PE=4 SV=1
MKAVLLEGFGGAEVLKVGEVDKPTPKENEVLVKVMATSINRPDLVQREGKYPPPPGDSEI
LGLEVSGIIEALGPNVAGWKVGDRVMSLVGGGGYAEYAVAYANHLMPIPESMTFEEAACV
CESYITAFLNIFMLGEFKDGQTAILHGGGGGVNTAGIQLCRALAPTSRLIVTASPEKMER
VKAVGADLLINFRETPDFSEIVKEYTSKKGVDLVLDHIGAKYLAPNMNSLAYHGKLVIIG
VTSGIKAELNLALMMVKRQQIIGSVLRPGPVSEKGEIVAEFTRRALPKFADRTIIPIIEK
VFTIDQVADAHLMMEEDKHFGKIVLKIGA
>tr|Q1K4F8|Q1K4F8_DESAC Alcohol dehydrogenase, zinc-binding OS=Desulfuromonas acetoxidans DSM 684 GN=Dace_3011 PE=4 SV=1
MHFKGDTRMKAVLLDDFGGLDVLKVGEVDKPSPKEKEVLIKVVATSINRPDLVQRAGKYP
PPPGDSEILGLEVAGVIEELGSEASGWQVGDRVMALVGGGGYAEYAVAYDNHVMPIPDSM
SFEEAACVCESYITAFLNVFMIGDLQDGQTAILHGGGGGVNTAAIQLAKALTPNTKLIVT
ASPEKLDRVKELGADLVIDYTQTPDFAPQVKEFTNKKGVDVILDHVGAKYLAPNMNSLAY
KGKLVIIGIISGIKAELNLALMMVKRQQIIGSVLRSRPVSEKGEIISEFTKRALPHFAKR
DIVPIIEKVFTIDEIVDAHGMMEEDKHFGKIVLKIAEA
>tr|Q1N8A0|Q1N8A0_9SPHN Alcohol dehydrogenase superfamily, zinc-containing OS=Sphingomonas sp. SKA58 GN=SKA58_11770 PE=4 SV=1
MVNGAILVASGSFNLRLQGGDAVFQFAHGQWPQILFDQAGQRIIALARQIVIQVHVGNVD
PWGQSVNKGAATACRFEAGAWHKPQAGDSKMADGYSIPAEMTAIGIAAPGGPEALVAQRR
PVPAPGEGEVLIRVAAAGVNRPDVLQRQGKYPPPPGASDIPGLEVSGTIVAAGGGADQLI
GQQVCALLAGGGYAEYAVAPAGQCLPIPPGYDLVEAAALPETLFTVWTNLFERAYAAPGD
TVLVHGGTSGIGTMAISLCRLFDVTIIVTCGNDDKCAQALEWGAAHAVNYKTQDFVAEVK
RITDGKGCQAVLDMVGGDYVARNLDCLAEDGRHVSIAVLGGAKAEIFIPQIMQRRLTLTA
STLRARSVGFKSLVADELVRTVWPFVAEGRLRPAMDQRFDMADAAKAHARMDSGAHFGKI
VLTM
>tr|Q1YK07|Q1YK07_MOBAS NADPH, quinone oxidoreductase protein, possible zinc-containing dehydrogenase OS=Manganese-oxidizing bacterium (strain SI85-9A1) GN=SI859A1_00839 PE=4 SV=1
MTIPQDMQAALLDGFGGPEVLKPGTRPVPKPAAGEVLVAVAAAGVNRPDVMQRQGMYPAP
ADAPDWPGLEIAGTVAALGEGASRFAVGDRVMALVPGGGYAEYATVAEVNAIPVPTSLSM
IEAAGVPETYFTVWHNVFQRARLTAGESFLVHGGTSGIGTTAIQLAKHFGARVFATAGSD
DKCRAAESLGAEACINYRTQDFVEGLREKTDGKGVDVILDMVGGEYTPRNLQLAAEDGRI
VQIAFLKGPKTQIDLTPLMRKRLTFTGSTLRNRPVSFKAVIASELTEQVVPLLEAGTVKP
LIDEVYPLEKAADAHRHMDEDHIGKIILTTRHLES
>tr|Q1YS79|Q1YS79_9GAMM Quinone oxidoreductase OS=gamma proteobacterium HTCC2207 GN=GB2207_11938 PE=4 SV=1
MSLPSTVPISQTSIEITQPGGPEVLKPSSRAVPAPADNQLLIQVAAAGINRPDVFQRMGF
YPPPPGVTDIPGLEVSGTVVALGAGVTDWAIGDQVCALLSGGGYAEYAIAEESLCLPIPE
GLDLEDAAALPETCFTVWHNLFERAELKAGEWLLVHGGSSGIGTTAIQMATAMGVNVITT
AGSEEKCAVCEELGAVKAVNYNQQDFVEVCQELTGNGVNVVLDMVGGDYMQRNFNACAPQ
ARIVSIAFLRGSKTELDLLPLMLKQIVLTGSTLRAQPLENKARIAAGVESQVWPLIAEGK
FKPVVHSRFALAEANKGHALMESSQHIGKIILTN
>tr|Q2CA88|Q2CA88_9RHOB Alcohol dehydrogenase, zinc-containing OS=Oceanicola granulosus HTCC2516 GN=OG2516_09168 PE=4 SV=1
MDHTAMTMTRTMRAIEITRPGGPEALVASNRPVPAPGYGQVLIRIAHAGVNRPDALQRAG
LYKPPPNASDLPGLEAAGEVVEVGPGVETPEVGERVCALLPGGGYAEYAVTPAAHCLPVP
EGMSLKEAACLPETYFTVWSNLFMRGRLQGGERVLIHGGSSGIGTTAIQLANHFGARVFT
TAGSAEKCAACKRLGAARAINYREEDFVSVLREAGGAHVILDMVGGDYIARNLEALADEG
RLVQIAFLQGAKAEVNFAEIMMRRLIVTGSTLRPQSDLAKARIAAELRERVWPLLAARRV
GPVLDEEFELEAAARAHARMESSQHIGKIVLNV
>tr|Q3Y1X5|Q3Y1X5_ENTFC Zinc-containing alcohol dehydrogenase superfamily OS=Enterococcus faecium DO GN=EfaeDRAFT_1805 PE=4 SV=1
MRAISIKHPGSVDVLEQIEVPVPKPKQGELLIKVHTAAVNRTDIMKRESVSLKPPYPILG
VEVAGEVVENKSDISTFTPGTKVYGLVNLGGYAEYAVMPADRAILLPDTLDYVSAAGISE
VFLTAYQTLYWLGKLQEGETVLIHAGASGVGTAAIQLARQLSHAKIIVTAGSEEKLAFCK
ELGADELINYKKQDFQEEVRKITEGRGVDVILDFIGASYWEKNLASIAVDGRWVLIGMLG
GTIVPEIDLGVLIGKRVQLLGTLLTPRSDQYKAELAQTFMQKAGPFLENGKIRPIIDRTF
QFSAVKQAHEYMEANKNIGKIILKITE
>tr|Q4J1C4|Q4J1C4_AZOVI Zinc-containing alcohol dehydrogenase superfamily OS=Azotobacter vinelandii DJ GN=AvinDRAFT_4775 PE=4 SV=1
MKALQGIEGSVEWVERPAPSCDVGQIRIRVAAAGLNRADLLQRAGLYPPPPGASDVLGLE
CAGVISEVGAGSHWQVGDRVCALLAGGGMAEEVVVDGRHALPAPEGLSLVEAAVLPEVYA
TAWLNLFKLGALKSGEKALIHAGASGVGSAGIQLCKAFGNPCWVSVGSAERLAYCESLGA
QGGVLRTQDLEGLRDFAPFDVILDPIGARYAALDLDLLARDGRWVIIGLMGGREAQLDLA
KLLGKRVQLIGSTLRNRDDAFKGELIDELRRHVWPLFAEGRLEPRLEHSFAAKDVDTAFE
TLASNNVSGKVALVIDDNLV
>tr|Q5NTG3|Q5NTG3_9BACT NADH:quinone reductase and related Zn-dependent oxidoreductases (Fragment) OS=uncultured bacterium GN=bzo32-1 PE=4 SV=1
AGTGDRVRQWKTGDEVMGIVSGGAYAERLVVHERQAMSVPKSVGLANAAAIPEVFITAWD
ALVVQAGLTSGRWALVHAGASGVGTAAIQICKAIGARVIVTCSTGKVSACRALGADAVVD
YTTSNFVESVKQETDGGGVDAVLDVIGGEYLNRNVSALALKGHIVQVGVMGGGTAPFNLA
ALMAKRGKVSGTLLRVRPLEEKIAITQRFIVEMLPLFDTGVLKARVDRRFPLAQISDAHT
YMEANANIGKIIIDIDA
>tr|Q7D4V9|Q7D4V9_MYCTU Quinone oxidoreductase OS=Mycobacterium tuberculosis GN=MT3886 PE=4 SV=1
MTIMRAVVAESSDRLVWQEVPDVSAGPGEVLIKVAASGVNRADVLQAAGKYPPPPGVSDI
IGLEVSGIVAAVGPGVTEWSAGQEVCALLAGGGYAEYVAVPADQVLPIPPSVNLVDSAAL
PEVACTVWSNLVMTAHLRPGQLVLIHGGASGIGSHAIQVARALAARVAITAGSPEKLELC
RDLGAQITINYRDEDFVARLKQETDGSGADIILDIMGASYLDRNIDALATDGQLIVIGMQ
GGVKAELNLGKLLTKRARVIGTTLRARPVSGPHGKAAIAQAVAASVWPMIAANRVRPVIG
TRLPIQQAAQAHELMLSGKTFGKILLTV
>tr|Q8D0P7|Q8D0P7_YERPE Putative oxidoreductase (Probable Zinc-binding dehydrogenase) OS=Yersinia pestis GN=qor2 PE=4 SV=1
MLTHRHAIKRNIMTLLTHLPANMVAIEITQFGGPEVLVPAKRPTPMPAAGEILVKVSAAG
VNRPDVMQRRGQYAPPPGASDIPGLEVAGEVVATAADVTRFKIGDNVCGLIAGGGYAQYC
VIHETNALPIPQGLSAIEAAALPETFFTVWTNLFQRGHFTAGETVLIHGGSSGIGTTAIL
LSKAFGAATVIVTVGSEEKRQACLNLGADIAINYHTQDFVAETKRATAGKGADVIVDLIA
GDYVARNYDAAAMNGRIVQIGTQNGHAKDLNLMLMLIKRLTHTGSTLRSRTVAEKALIAN
ELEQHVWPLLSEGKMKPQIFSTFPLEAAAKAHELMESSTHIGKIVLTA
>tr|A0B4J2|A0B4J2_BURCH Alcohol dehydrogenase, zinc-binding domain protein OS=Burkholderia cenocepacia (strain HI2424) GN=Bcen2424_5835 PE=4 SV=1
MTAIEIVRPGGPDVLVPATRAVPVPGPGDVLIRIHAAGVNGPDVFQRKGLYDPPPGASDI
PGLEIAGEVVAVGRDVTRFVVGDRVCALIPGGGYAEYAVANESNTLAIPDGLGMAEAAAL
PETFMTVWLNLFQRGRFSPGESVLIHGGASGIGTTATMLAKAFGAATIITTVGSDAQRDA
SMRLGADLAIDYRSEDFVEAVARFTGGKGVDVIVDIIAGDYVARNFAAAAMNGRIVQIGV
INGPAKELDLFPMLTKRLTHIGSTLRSRTYAEKAQIIRELEEAVWPLIRQGTVRPQVYRL
FDLRDARAAHELMDSGRHIGKIVLATPAADHALRAAIDANAKHST
>tr|A0JSQ8|A0JSQ8_ARTS2 Alcohol dehydrogenase, zinc-binding domain protein OS=Arthrobacter sp. (strain FB24) GN=Arth_0679 PE=4 SV=1
MKAVYVSEAGGPEVLEVREVPAPVPGPGEVLIDVVAAGLNRADVQQRRGFYPPPPGASEI
LGLEVSGRIAGFGPDVSKPFSVGDRVVALLAGGGYAQQVAVPAEQVLRIPDGVDLVTAAS
LPEVAATVYSNLIMTAQLQPGETVLIHGATGGIGTMAIQLAKAFGAIVATTAGTAEKVGT
AKAFLGADIAINYTEEDFPEALRAQNGGHGADVILDVVGAKYLRQNVDALADYGRLIVIG
LQGGTKAELDLGKLLSKRAAIIGTALRPRPVAEKGVIMNAVREAVWPLLADGRIRPLVAR
TFPLDQVRAAHEYFDSGDHVGKVLLVM
>tr|A0K926|A0K926_BURCH Alcohol dehydrogenase, zinc-binding domain protein OS=Burkholderia cenocepacia (strain HI2424) GN=Bcen2424_2252 PE=4 SV=1
MKAIEITEFGAPDVLKLAERPRPEPKRGEVLIKVAASGVNRPDVFQRKGAYAPPPGASDL
PGLEVAGEIVGGDLSDAALNPFGLKLGDRVCALLAGGGYAEYAVAPLPQCLPVPDGLTDI
EAASLPETFFTVWSNVFDRAQLGAGEGGEQETLLVQGGSSGIGVTAIQIAHALGFRVFAT
AGTADKCRACEALGAERAINYKTEDFVEVVKSLTHDRGVDVILDMVAGSYVPRELSALAD
GGRLVLIALLGGAKAEVNLSEILRRRLTVTGSTLRPRPVEFKARIAAQLKARVWPLLADG
RIKPVIYRVLPAADAAQAHALMESSEHTGKIVLDWGTNA
>tr|A0L184|A0L184_SHESA Response regulator receiver protein OS=Shewanella sp. (strain ANA-3) GN=Shewana3_3581 PE=4 SV=1
MSELPHDYTHIYLEQPGEPEVMQLTRSPLPVPSAGQVLIRNRAAGVNGPDIKQRMGVYPP
PPGASPIIGLEVAGEICALGEGVTQWQLGDKVCALVPGGGYGEYSLTYAEHCLPIPKGFS
EVQAAALPETFFTVWGNLFMRAGLKAGETVLVHGGSGGIGSTAISLAKHLGATVIATTGQ
DAKRDYCAGLGAHLVVNYNTQNFVEEVMAFTQGKGVNVVFDIAGGDFINLNLQALALDGR
MVSVSTQRSGKAEVSILQLMAKRIVWTGSTLRPQSVAAKAEIAKQLRERVWPLLDSQQIV
PHICATFPLAEAAKAHALMQSGEHRGKVVLTL
>tr|A0LNF3|A0LNF3_SYNFM Alcohol dehydrogenase, zinc-binding domain protein OS=Syntrophobacter fumaroxidans (strain DSM 10017 / MPOB) GN=Sfum_3282 PE=4 SV=1
MNKQRMPAVVVRETGKKGDWNELSIEEVPLPQVKQDEVIVQVHACSVNRADLLQRRGLYP
PPLGASSIMGLDFAGTITEVGSNVEGWEPWAKVFGITAGGGYGRYVAVPAAHLVPIPANL
SFVDAAAAAEVFFTAFLNIFLEAMIESGETLLIHGGGSGVGTAAIQLARAAAVRVIVTAG
SEDKLQRCLELGAAHGINYKEQDFAAEVLELTEGRGVDVILDWIGASYLEKHLRILKTRG
RLVLIGLMGGTRTEIQLPVVLTKRLRIIGSVLRSQSDKEKAALVRAFTDWVLPLLESGKV
RPVVDRVFPIDKVEEAHQYMLAGEHFGKLVLTW
>tr|A0LWR3|A0LWR3_ACIC1 Alcohol dehydrogenase, zinc-binding domain protein OS=Acidothermus cellulolyticus (strain ATCC 43068 / 11B) GN=Acel_2101 PE=4 SV=1
MHAITIRGFGGPDVLTWTEVPDPVPASGEVVIDVVAAGVNRADLLQREGHYPPPPGAPDI
PGLECAGVISAVGPGVDGWQPGDRVCALLGGGGYAERVAVRADHVLPIPAGVTLVEAAAF
PEAACTVWSTVFMAARARAGETLLIHGGASGIGTFAVQLATAWGLRVTATAGTAEKCERV
HALGAEFVINYRTQDFVAEISARTGGRGVDVVLDIVGGPYLARNLAVLAPDGRIVVIALQ
GGRRAELDLAALMTKRGSIYAAGLRARPPEQKAEIVSEVRTHVWPLIGSGQIRPVIEAQV
PMHEAARAHRILEAGRHVGKVVLVHPARVMTETSTPPEETEAAPSGRQSTPPK
>tr|A0PKJ4|A0PKJ4_MYCUA Oxidoreductase OS=Mycobacterium ulcerans (strain Agy99) GN=MUL_0096 PE=4 SV=1
MAFVHAIVAESADHLVWQQVPDVTAGAGEVVIKVAAAGVNRADVLQAAGKYPPPPGASEI
IGMEVSGTITDIGDGVTEWSAGQEVCALLAGGGYAEYVAVPAGQVLPMPPGVSLIDAAAL
PEVACTVWSNLVMTAHLGPGQLVLIHGGACGIGSHAIQVCTALGARVAVTAGSSEKLQLS
RDLGAQITINYRDEDFVARLKQETDGSGADVILDIMGAAYLDRNVDALAVDGQLVIIGMQ
GGIKAELNLGKLLTKRARVIGTTLRARPLQGPNGKAVIAQAVTASVWPMIASNRVRPIIG
SRLPIGQAAQAHQLLLSGQSYGKILLTVDG
>tr|A0Q9E6|A0Q9E6_MYCA1 Quinone oxidoreductase OS=Mycobacterium avium (strain 104) GN=MAV_0242 PE=4 SV=1
MATMRAIVAESADQLSWQEVADVSAGPGEVVVKVAAAGVNRADVLQAAGKYPPPPGASET
IGMEVSGVIAEVGDGVTEWSVGQEVCALLAGGGYAEYVAVPAGQLLPIPAGVDLVDAAGL
PEVACTVWSNLVLIAGLRNGQLLLVHGGASGIGSHAIQVARALGARVAVTAGSAEKLGFC
RELGADITINYRDEDFVARLADETGGADVILDIMGAAYLDRNIDALATDGQLVIIGMQGG
VKAELNIGKLLAKRARVIGTTLRGRPVSGPNSKTEIVQAVTASVWPMIADGRVRPIIGAR
LPIQQAGDAHRRLVASEVTGKIVLTV
>tr|A0R5Y8|A0R5Y8_MYCS2 Quinone oxidoreductase OS=Mycobacterium smegmatis (strain ATCC 700084 / mc(2)155) GN=MSMEG_6362 PE=4 SV=1
MHAIVASVNGGLNWENVASIAPANGEVLIKVHTAGINRADLLQAAGKYPPPPGASEVIGL
EVSGTVEALGDGVSGWSVGQPVCALLAGGGYAEYVAVPAPQVLPVPDGVSLRDAAGLPEV
ACTVWSNVVMTAGLTAGHLLLVHGGASGIGTHAIQVAKAMGARVAVTAGSEEKLGICRDL
GADITINYREEDFVERLRRETDGADVILDIMGAAYLDRNVDALATGGRLVIIGMQGGVKA
ELNIGKLLGKRAGVIATSLRPRPVDGPGGKGEIVRAVRENVWPMIADGRVKPIIGAELPI
ENAQQGHDLLASGKVTGKVLLRVSE
>tr|A1ASL6|A1ASL6_PELPD Alcohol dehydrogenase, zinc-binding domain protein OS=Pelobacter propionicus (strain DSM 2379) GN=Ppro_2736 PE=4 SV=1
MKAVLMDGFGGIEVLGLGEVERPVPGEGQVLVKTFATSINRPDMVQRQGKYPPPAGDSDI
LGLEVAGVIEELGAGVIGWKKGDRVMSLVGGGGYAEYAVAYASHLMPIPESMSFEEAACV
CESSITAFLNVFILGEFKDGQTAILHGGGGGVNTAAIQLCRALTPGCRLIVTSSPEKMER
VKQVGADFLINYRETPDFSDLVKEYTGKKGVDLILDHIGAKYLAPNMNSLAYKGRMVVIG
VTSGIKAELNLALMMVKRQQIIGSVLRSRPVSEKGEIVAEFTRRALPKFADRTIVPIIEK
VFTIDQVVEAHRMMEEDRHFGKIVLKIQ
>tr|A1B4B7|A1B4B7_PARDP Alcohol dehydrogenase, zinc-binding domain protein OS=Paracoccus denitrificans (strain Pd 1222) GN=Pden_2269 PE=4 SV=1
MQAIEISSPGSAEVLRPVTRPVPVAGHGQILIRIAWAGVNRPDVLQRAGSYAPPPGASDL
PGLECAGEVAAVGPGVTRWKPGEQVCALLPGGGYAEYATCPAEHALPIPQGLTLRMAAAL
PETAFTVWSNVVMRGGLRPGERFLVHGGSSGIGTMAIQTARALGARVWATAGSAEKCAAC
EKLGANAINYREEDFVAVLRKAGGADLILDMVGGDYIARNIRCLADDGRLAMIAFLAGPK
AEINFAQIMARRLSVTGSTLRPQSDLAKARIACELQERLWPLVEAGAVRPLIDSTFPLGE
AAEAHRRMEGSNHIGKILLQVSAQD
>tr|A1JTD3|A1JTD3_YERE8 Probable Zinc-binding dehydrogenase OS=Yersinia enterocolitica serotype O:8 / biotype 1B (strain 8081) GN=YE2595 PE=4 SV=1
MTSLTHLPANMVAIEITQPGGPEVLTPIQRPTPMPAAGEILVKVSAAGVNRPDVMQRRGQ
YAPPPGASDIPGLEIAGVVVAVAADVTRFKIGDKVCGLIAGGGYAQYCVIHETNALFIPP
SLTEIEAAALPETFFTVWTNLFQRGHFTAGETVLIHGGSSGIGTTAILLSKAFGAKMVIV
TVGSEEKRQACLTLGADIAINYHTEDFVTETKRATAGKGVDVIVDLIAGDYVARNYEAAA
MNGRIVQIGTQNGHAKDLNLMLMLLKRLTHTGSTLRSRTVAEKALIAKELEQQVWPLLND
GKMKPQIFQTFPLEDAAKAHELMESSTHIGKIVLTA
>tr|A1KQB1|A1KQB1_MYCBP Putative oxidoreductase OS=Mycobacterium bovis (strain BCG / Pasteur 1173P2) GN=BCG_3839 PE=4 SV=1
MTIMRAVVAESSDRLVWQEVPDVSAGPGEVLIKVAASGVNRADVLQAAGKYPPPPGVSDI
IGLEVSGIVAAVGPGVTEWSAGQEVCALLAGGGYAEYVAVPADQVLPIPPSVNLVDSAAL
PEVACTVWSNLVMTAHLRPGQLVLIHGGASGIGSHAIQVARALAARVAITAGSPEKLELC
RDLGAQITINYRDEDFVARLKQETDGSGADIILDIMGASYLDRNIDALATDGQLIVIGMQ
GGVKAELNLGKLLTKRARVIGTTLRARPVSGPHGKAAIAQAVAASVWPMIAANRVRPVIG
TRLPIQQAAQAHELMLSGKTFGKILLTV
>tr|A1R329|A1R329_ARTAT Putative quinone oxidoreductase OS=Arthrobacter aurescens (strain TC1) GN=AAur_0846 PE=4 SV=1
MKAVYISEPGGPEVLEIREVPSPVPGEGEVLIDVVAAGLNRADVQQRRGFYPPPPGASEV
PGLEVSGRIAAFGPGVTKAFSVGDKVVALLSGGGYAQQVAVPAEQVLRIPDGVDLITAAS
LPEVAATVYSNLIMTAQLQPGETVLIHGATGGIGTMAIQLAKAYGAKVATTAGTDEKVGT
AKAFLGADIAINYTEEDFAESLKAHNGGKGADVILDVVGAKYLQQNIEALADYGRLIVIG
LQGGTKAEINLGQLLSKRAAVIGTALRPRPVTEKGIIMSAVRESVWPMLTDGRIKPLVAK
SFPLDQVREAHEYFDSGEHVGKVLLLL
>tr|A1RFU5|A1RFU5_SHESW Alcohol dehydrogenase, zinc-binding domain protein OS=Shewanella sp. (strain W3-18-1) GN=Sputw3181_0689 PE=4 SV=1
MSALPNDYVHIHIEQAGAPEVMQLARSPLPIPSAGQVLIRVHAAGVNGPDIKQRVGIYPP
PPGASPIIGLEVAGEICALGDGVNQWQIGDKVCALVPGGGYGEYALTYAAHCLPIPTDFS
YVQAAALPETLFTVWGNLFMRAGLKAGETVLIHGGSGGIGSTAIQLASALGAKVIATTGK
DEKRDYCLGLGAHEVINYQSQNFVEAVMAFTQDKGVNVVFDIAGGDFINLNLQALAMDGR
MVSVAMQRGPKAEVELFRLMAKRIVWTGSTLRPQSVESKAAIANELQTTVWPLLDSHKIV
PNIFATFPLNEAPKAHALMESGEHRGKVVLTLV
>tr|A1S2Y7|A1S2Y7_SHEAM Alcohol dehydrogenase, zinc-containing OS=Shewanella amazonensis (strain ATCC BAA-1098 / SB2B) GN=Sama_0533 PE=4 SV=1
MTSFHTQVVFDAPGSPEVMKLVQGPAPSPQVGEVLIRVAAAGVNGPDLAQRKGAYPPPPG
ASPILGLEVSGEVVEVAPDVSWPRIGDKVCALVPGGGYAGLVVTPALHCLPIPLTMSLEE
AAGLPETFFTVWGNLFMRAGLKAGETLLIQGGSGGIGSTAILLARAFGARVLVTSGSAEK
REYCVSLGADMAFDYRDEALVDRVLAATDGRGVDVVLDMAGGAMVNNNLKMLANDGRMVS
VAMQAGPRAEVDVFRIMSKRILWTGSTLRPQSIEAKAAIAKELREKVWPLLDSGQCRIPL
FGVYRLDEVVKVHSIMEAKSHHGKLVLSLDGIA
>tr|A1SD40|A1SD40_NOCSJ Alcohol dehydrogenase, zinc-binding domain protein OS=Nocardioides sp. (strain BAA-499 / JS614) GN=Noca_0180 PE=4 SV=1
MRAVIATGAGGPDVLSVAELPDPEPGPGEVLLAVAAAGLNRADLLQRQGFYPPPPGASDV
IGMECSGTVAALGEGVEGWAVGDPACALLAGGGYAELVAVPSGQLMPVPDGVDLVTAAAL
PEVACTVWSNVFMLGGLKPGEAFLVHGGAGGIGTFAIQLAHQLGAQVLTTAGTAEKRAAC
AALGADVTIDYRDQDFVEVARAATEGRGVDLVLDNMGAKYLDRNLDALATEGRLVIIGMQ
GGTRAELDINKLLRKRGAIIATTLRARPTEEKSAICASVVEHVWPLVAEGLVRPVVHGTM
PLAEAGAAHALMESGEHSGKILLTV
>tr|A1TGT0|A1TGT0_MYCVP Alcohol dehydrogenase, zinc-binding domain protein OS=Mycobacterium vanbaalenii (strain DSM 7251 / PYR-1) GN=Mvan_5615 PE=4 SV=1
MHAIVAQPSSEGLTWQSVPDIAPAPGEVLIRVAAAGVNRADLLQAAGKYPPPPGASDILG
LEVSGTIAAIGEGVTKWSQGQPVCALLAGGGYAEFVAVPAGQVLPIPDGVPVPHAAGLPE
VACTVWSNVVMAAGLTAPELLLVHGGASGIGTHAIQVAKALNCRVAVTAGSRNKLDLCAE
LGADITIDYHNEDYVGVVRDAGGADVILDIMGAAYLDRNIETLADGGRLVIIGMQGGAKA
ELNIGKLLTKRGSVIATALRSRPVHGRGGKADIVARVGAELWPLVADGQVRPVIGAEFPI
AEAQAAHELLASGDVSGKVLLRVDV
>tr|A1TLL3|A1TLL3_ACIAC Alcohol dehydrogenase, zinc-binding domain protein OS=Acidovorax avenae subsp. citrulli (strain AAC00-1) GN=Aave_1260 PE=4 SV=1
MATTMRAVEIAGSGGPEVLRLAERPVPRPGVGELLIRVAASGINRPDVLQRKGHYAPPPG
ASDLPGLEVAGTIAEGDGSAMAAAGLKVGDRVCALVAGGGYAEWCVAPVAQCLPVPEGWS
DVEAASLPETFFTVWSNVFDRGRLAAGETLLVQGGSSGIGVTAIQLGRAFGATVIVTAGS
DEKCRTCLELGAHHAINYKTQDFVAEARRITDGRGVDVVLDMVAGDYVAREVECLAEDGR
LVIIAVQGGVQSSFDAGLVLRRRLTVTGSTLRPRSVAFKGAIAAALRERVWPLLVARTVR
PVVHSTFPAAEASRAHALMESSQHAGKIVLTWTA
>tr|A1UN57|A1UN57_MYCSK Alcohol dehydrogenase, zinc-binding domain protein OS=Mycobacterium sp. (strain KMS) GN=Mkms_5076 PE=4 SV=1
MQAIVAESPAKLIWTEVPERPLQSGDVRIDVVAAGINRADLLQAAGKYPPPKGASDIMGL
EVSGVISDVADDVSGWAVGQPVCALLAGGGYAENVTVPAGQVMPVPESVDLAHAAALPEV
ACTVWSNVVMTAALAAGEVLLIHGGASGIGTHAIQVANALGCRVAVTAGSANKLDLCREL
GAEVAINYRDEDFVERLRAETDGAGADVILDIMGAAYLDRNVDALATGGRLAIIGMQGGV
KAELNIGKLLAKRASVTATALRSRPVSGPGSKSDIVAEVVANVWPMVADGRVRPIIGAEF
PVQEAQAAQEMLDSGEVSGKVLLRVRD
>tr|A1V2L3|A1V2L3_BURMS Oxidoreductase, zinc-binding dehydrogenase family protein OS=Burkholderia mallei (strain SAVP1) GN=BMASAVP1_A1126 PE=4 SV=1
MKAIEITEFGAPDVLKLTERPQPEPKRGEVLIKVAASGVNRPDVFQRKGAYAPPPGASDL
PGLEVAGEIVGGDLADSAANPFGLKLGDRVCALLAGGGYAQYVAAPLAQCLPVPKGLTDV
DAASLPETFFTVWSNVFDRAQLGAGEGGAQETFLVQGGSSGIGVTAIQIAHALGFRVFAT
AGTDDKCRACEALGAERAINYKSEDFVEVVKSLTHDRGVDVILDMVAGAYVPRELAALAD
GGRLVVIALLGGAKAEINVAEILRRRLTITGSTLRPRPVEFKAAIAAQLKARVWPLIEDG
RVKPVIYRVLPAAQAADAHALMESSEHVGKIVLDWGANA
>tr|A1VM57|A1VM57_POLNA Alcohol dehydrogenase, zinc-binding domain protein OS=Polaromonas naphthalenivorans (strain CJ2) GN=Pnap_1421 PE=4 SV=1
MQVIEITSFGAPDVLQLGERPDPEPAAGEVLIRVAASGVNRPDVLQRTGNYPVPPGASDI
PGLEVAGEIIAGDAQAMAAAGLKIGDRVCALVAGGGYAGLCVAPVGQCLPVPEGLSDVQA
ASLPETFFTVWSNVFERAHLQKGETLLVQGGSSGIGVTAIQIAKAIGATVLVTAGSDEKC
AACVALGADHAINYKTGEFVEEVKKLTNGQGVDVILDMVGGSYVAREVQCLAEDGRLVII
AVQGGVKAEFNAGLVLRKRLTITGSTLRPRSLEFKTAIAMALKEKIWPLIASGAIKPVIH
STFAAADAAKAHTLMESNQHIGKIVLTW
>tr|A1VU77|A1VU77_POLNA Alcohol dehydrogenase, zinc-binding domain protein OS=Polaromonas naphthalenivorans (strain CJ2) GN=Pnap_3909 PE=4 SV=1
MKAINFKEFGEADVLQLGDAPEPVLRPHDLLVRNHAVGVNRADLTHRRGGYGRANFGDSD
IMGLEIAGEVIATGAEVDGFQTGDRVMGIVGGGAYAEIARIDYRMAMHIPERLDYIHAAA
IPEVFVTAHEALVHLGRLQAGDAVLIHAAAGGVGSAAVQLAHAIGTQVFATADASKLERV
QQLGADRGIDYKTEDFAAVIAGATDGRGVDVVIDFIGAPYLERNLLSLADGGRLVQVGLL
GGGKNAALPLDRLLYKHLQIMGTVMKSRPPQVKQAMVRRFSEQWLRHFERANLAPVLDSV
FALSKAADAHRRMESGLNVGKIILIPFGNGA
>tr|A1W4L9|A1W4L9_ACISJ Alcohol dehydrogenase, zinc-binding domain protein OS=Acidovorax sp. (strain JS42) GN=Ajs_0954 PE=4 SV=1
MNDVMQAVEIAAFGPPEGLRLAERPVPQPGDGELLIRVAASGVNRPDVLQRKGNYAPPAG
VSDLPGLEVAGVVESGDAAAMAQAGLRVGDRVCALVAGGGYAQWCVAPVAQCLPVPQGLS
DVEAASLPETFFTVWSNVFDRGRLQAGEVLLVQGGSSGIGVTAIQLARARGATVIVTAGS
DEKCAACLALGAHHAINYKTQDFVAEARRLTDGRGVDVVLDMVAGSYVAREVECLAEDGR
VVIIAVQGGLDAQFNAGLVLRRRLTITGSTLRPLPVAFKGAIAQALREHVWPLLASGAVK
PVIHTTFPAAQAAQAHALMESNQHVGKIVLTWTT
>tr|A1WLP7|A1WLP7_VEREI Alcohol dehydrogenase, zinc-binding domain protein OS=Verminephrobacter eiseniae (strain EF01-2) GN=Veis_2816 PE=4 SV=1
MRWWPGSLGCVVTPQPPSSPMKRTMQAVEIRSFGGPEVLGLAERPVPQPGTAELLIRVRA
SGVNRPDVLQRLGHYAPPPGSSDIPGLEVAGVVESGDAAALAEAGIRVGDRVCALLAGGG
YAQWCVAPVVQCLPVPEGLSDVQAASLPETFFTVWSNVFDRGRLQAGESLLVQGGSSGIG
VAAIQLARAFGATVIATAGSQEKCAACLALGAQHAIDYKTQDFVAEIKRITAGRGVDVVL
DMVAGDYVAREVECLAEDGRLVIIAVQGGVKSSLNAGLVLRRRLTITGSTLRPRAVPFKG
AIARALRERVWPLLAAGTLRPVVHSQFAAADASQAHALMESNRHIGKIVLTWP
>tr|A2S462|A2S462_BURM9 Oxidoreductase, zinc-binding dehydrogenase family protein OS=Burkholderia mallei (strain NCTC 10229) GN=BMA10229_A0741 PE=4 SV=1
MKAIEITEFGAPDVLKLTERPQPEPKRGEVLIKVAASGVNRPDVFQRKGAYAPPPGASDL
PGLEVAGEIVGGDLADSAANPFGLKLGDRVCALLAGGGYAQYVAAPLAQCLPVPKGLTDV
DAASLPETFFTVWSNVFDRAQLGAGEGGAQETFLVQGGSSGIGVTAIQIAHALGFRVFAT
AGTDDKCRACEALGAERAINYKSEDFVEVVKSLTHDRGVDVILDMVAGAYVPRELAALAD
GGRLVVIALLGGAKAEINVAEILRRRLTITGSTLRPRPVEFKAAIAAQLKARVWPLIEDG
RVKPVIYRVLPAAQAADAHALMESSEHVGKIVLDWGANA
>tr|A2SFM3|A2SFM3_METPP Putative oxidoreductase OS=Methylibium petroleiphilum (strain PM1) GN=Mpe_A1400 PE=4 SV=1
MQAIEISQPGGPEVLRLVERPEPEPGPGELLIDVAAAGVNRPDVLQRAGAYPPPPGASDL
PGLEVAGRIVGGDAGALAAAGFRLGDRVCALTHGGGYAQRCVAPVGQCLPVPAGWSDIEA
ASLPETLFTVWINVFERARLQPGETLLVQGGASGIGVTAIQLAKAFGCRVFVTVGDDARA
QACRAIGADEAINYRTRDFVAEVERLTGGRGVDVILDMVAGSYVARELRCLADDGRLSII
AVQGGTKAEFDAGALLRRRLTITGSTLRPRTTEYKAAVGAALRARVWPLIEAGRFKPMIH
KTFPAAQAAQAHELMESGQHVGKLVLTW
>tr|A3D8Z2|A3D8Z2_SHEB5 Alcohol dehydrogenase, zinc-binding domain protein OS=Shewanella baltica (strain OS155 / ATCC BAA-1091) GN=Sbal_3731 PE=4 SV=1
MSALPSEYTHIHVEQPGTPEVMQLSRSPLPVPASGQVLIRVHAAGVNGPDVKQRVGAYPP
PPGASPIIGLEVAGDICALGDGVSQWQIGDKVCALVPGGGYGEYVLTYAAHCLPIPTGFS
YVQAAALPETFFTVWGNLFMRAGLKAGETVLIHGGSGGIGSTAIQLASALGSKVIATTGQ
DEKRDYCLSLGATEVINYRTHNFVEPVMTLTQDKGVNVVFDIAGGDFINLDLQALALDGR
MVSVAMQRGPKAEVEIFRLMAKRIMWTGSTLRPQSVEAKATIAAELFEKVWPLLNAHKIV
PNIFATFPLGEAAKAHALMESGEHRGKVVLTVI
>tr|A3M8D4|A3M8D4_ACIBT Putative oxydoreductase protein zinc-containing OS=Acinetobacter baumannii (strain ATCC 17978 / NCDC KC 755) GN=A1S_2766 PE=4 SV=1
MNLPTTMKIVEITVPGGPEVLKLQDSNVPVPQADEVLIEVKAAGINRPDVLQRMGLYPMP
KGVTQIPGLEVAGVVVAVGEQVQQFKVGDKVCALTNGGGYAEYCAVTATQVLPIPENLSF
TQAAAIPETFFTVWANLFDIGRLKKDETALIHGGASGIGTTALAICHALGIKTFATVGSE
DKVEALSDLTTAINYKTQDFEQEILNHTQEQGVDVILDIVGGSYFQKNLNLLKRDGRLVI
IGFMGGRIAKEFDLQKLILKRATITGSTMRARNSQEKAQIAQSLHEHVWPLLEQGKCLPQ
IYKTYAFSDVQSAHACMEQGDHIGKIVLEMNA
>tr|A3MI98|A3MI98_BURM7 Oxidoreductase, zinc-binding dehydrogenase family protein OS=Burkholderia mallei (strain NCTC 10247) GN=BMA10247_0409 PE=4 SV=1
MKAIEITEFGAPDVLKLTERPQPEPKRGEVLIKVAASGVNRPDVFQRKGAYAPPPGASDL
PGLEVAGEIVGGDLADSAANPFGLKLGDRVCALLAGGGYAQYVAAPLAQCLPVPKGLTDV
DAASLPETFFTVWSNVFDRAQLGAGEGGAQETFLVQGGSSGIGVTAIQIAHALGFRVFAT
AGTDDKCRACEALGAERAINYKSEDFVEVVKSLTHDRGVDVILDMVAGAYVPRELAALAD
GGRLVVIALLGGAKAEINVAEILRRRLTITGSTLRPRPVEFKAAIAAQLKARVWPLIEDG
RVKPVIYRVLPAAQAADAHALMESSEHVGKIVLDWGANA
>tr|A3N7L4|A3N7L4_BURP6 Oxidoreductase, zinc-binding dehydrogenase family OS=Burkholderia pseudomallei (strain 668) GN=BURPS668_1286 PE=4 SV=1
MKAIEITEFGAPDVLKLTERPQPEPKRGEVLIKVAASGVNRPDVFQRKGAYAPPPGASDL
PGLEVAGEIVGGDLADSAANPFGLKLGDRVCALLAGGGYAQYVAAPLAQCLPVPKGLTDV
DAASLPETFFTVWSNVFDRAQLGAGEGGAQETFLVQGGSSGIGVTAIQIAHALGFRVFAT
AGTDDKCRACEALGAERAINYKSEDFVEVVKSLTHDRGVDVILDMVAGAYVPRELAALAD
GGRLVVIALLGGAKAEINVAEILRRRLTITGSTLRPRPVEFKAAIAAQLKARVWPLIEDG
RVKPVIYRVLPAAQAADAHALMESSEHVGKIVLDWGANA
>tr|A3NTA3|A3NTA3_BURP0 Oxidoreductase, zinc-binding dehydrogenase family OS=Burkholderia pseudomallei (strain 1106a) GN=BURPS1106A_1295 PE=4 SV=1
MGRFAWRASRAQTRHDLGATCMKAIEITEFGAPDVLKLTERPQPEPKRGEVLIKVAASGV
NRPDVFQRKGAYAPPPGASDLPGLEVAGEIVGGDLADSAANPFGLKLCDRVCALLAGGGY
AQYVAAPLAQCLPVPKGLTDVDAASLPETFFTVWSNVFDRAQLGAGEGGAQETFLVQGGS
SGIGVTAIQIAHALGFRVFATAGTDDKCRACEALGAERAINYKSEDFVEVVKSLTHDRGV
DVILDMVAGAYVPRELAALADGGRLVVIALLGGAKAEINVAEILRRRLTITGSTLRPRPV
EFKAAIAAQLKARVWPLIEDGRVKPVIYRVLPAAQAADAHALMESSEHVGKIVLDWGANA
>tr|A3PMA7|A3PMA7_RHOS1 Alcohol dehydrogenase, zinc-binding domain protein OS=Rhodobacter sphaeroides (strain ATCC 17029 / ATH 2.4.9) GN=Rsph17029_2371 PE=4 SV=1
MSLPETMRAIEISRPGGPEVLRPATVPVPVPGHGQILIRVAYAGVNRPDALQRAGAYAPP
PGASPLPGLEASGTVAAVGPGVTRWRVGEEVCALLPGGGYADYAVTPADHALPVPAGLTL
REAACLPETCFTVWSNVALRGGLRAGERFLVHGGSSGIGTTAIQLAAALGARVFATAGSE
EKCAACRALGAERAINYREEDFVAVLKAEGGADLILDMVGGSYLPRNVRALATEGRLVQI
AFLEGTKVELNFAEVMMRRLTITGSTLRPQSDLAKARYARDIETQVWPLVARGALRPVID
GEFPIEQAAEAHARMEGSSHIGKIVLKL
>tr|A3Q7K5|A3Q7K5_MYCSJ Alcohol dehydrogenase, zinc-binding domain protein OS=Mycobacterium sp. (strain JLS) GN=Mjls_5369 PE=4 SV=1
MQAIVAESPAKLIWTEVPERPLQSGDVRIDVVAAGINRADLLQAAGKYPPPKGASDIMGL
EVSGVISDVADDVSGWAVGQPVCALLAGGGYAENVTVPAGQVMPVPESVDLAHAAALPEV
ACTVWSNVVMTAALAAGEVLLIHGGASGIGTHAIQVANALGCRVAVTAGSANKLDLCREL
GAEVAINYRDEDFVERLRAETDGAGADVILDIMGAAYLDRNVDALATGGRLAIIGMQGGV
KAELNIGKLLAKRASVTATALRSRPVSGPGSKSDIVAEVVANVWPMVADGRVRPIIGAEF
PVQEAQAAQEMLDSGEVSGKVLLRVRD
>tr|A3QI42|A3QI42_SHELP Alcohol dehydrogenase, zinc-binding domain protein OS=Shewanella loihica (strain ATCC BAA-1088 / PV-4) GN=Shew_3274 PE=4 SV=1
MSMLPTHYTHVQFNAPGGPEVLELAQSPLPEFAPDQLLIKVEYAGVNGPDIAQRRGLYPP
PPGASEILGLEVSGTVVAVGDAVTGWQLGDRVCALVPGGGYGEYVTTWGVHCLPIPTGVT
MAQAAALPETFFTVWGHMFMRGGLKAGETVLIHGGSGGIGSAAVTLAKQFAVKVLVTCGC
QEKIDYCLALGADHGFNYHDEDLLAQIKAVAPQGVDLVLDMASGDLIDLNLKALAIEGRL
VTIALQRGRRAEVDVALLMAKRICWTGATLRPQSVAAKQAIADGLREQVWPKFDTQEGCS
LVPHLYAEFALGDAAKAHALMESGQHRGKLVLKVAND
>tr|A4F681|A4F681_SACEN Probable NADPH:quinone reductase OS=Saccharopolyspora erythraea (strain NRRL 23338) GN=SACE_0203 PE=4 SV=1
MYAIAIREPGDPDVLEWTEQPDPSPGAGEVLVKVAAAGVNRADLLQRRGFYPPPKGASEI
LGLECSGTIAELGEGVTGWTVGDQVCALLSGGGYAEQVAVPAAQVLPVPSGVDLVEAAGL
PEVTCTVWSNVVMEAGLRGGQFLLVHGGSGGIGTCAIQVATALGARVAATAGSPETLQLC
RELGADPAISYRDEDFVEVVKGLGGADVILDNMGASYLDRNISALAPDGHLAVIGMQGGR
KAELDMGKMLAKRARMSLLALRSRPVEGANGKAAIVTDVRERLWPLVEEGKVRPIVHGRI
PMREAARAHSALDAGGVRGKILLTVD
>tr|A4G227|A4G227_HERAR Zinc-binding dehydrogenase superfamily (Quinone oxidoreductase, NADPH dependent) OS=Herminiimonas arsenicoxydans GN=HEAR0340 PE=4 SV=1
MRAIEITQPGPPDVLKLCERPMPEPKAGELLIKVHAAGINRPDVWQRLGSYAVPKGASDI
PGLEIAGEVVGGDLADSGFKIGDMVCALAQGGGYAEYCTAPVEQCLPIPKGLDVVEAASL
PETFFTVWSNVFDRVGLTGNETLLVQGGTSGIGVTAIQIATALGHRVFATAGSDEKCRAC
EVLGAERGINYKTEDFVEVVKAATNGKGVDVILDIIGGDYVAREINCLADDGRLVFIALA
GGNKATLSLGQVMMRRLTITGSTLRARPVAFKAAIADQLRTKVWPLIEAGKIKPVVYQTF
ALEDAAQAHALMESSTHIGKIVLKV
>tr|A4JGD3|A4JGD3_BURVG Alcohol dehydrogenase, zinc-binding domain protein OS=Burkholderia vietnamiensis (strain G4 / LMG 22486) GN=Bcep1808_2337 PE=4 SV=1
MKAIEITEFGAPDVLKLTERVRPEPARGEVLIKVAASGVNRPDVFQRKGAYAPPPGASDL
PGLEVAGEIVGGDLSDPALNPFGLKLGDRVCALLAGGGYAEYAVAPLPQCLPVPGGLTDI
EAASLPETFFTVWSNVFDRALLGAGEGGEQETLLVQGGSSGIGVTAIQIAHALGFRVFAT
AGTADKCRACEALGAERAINYKTEDFVEVVKSLTHDRGVDVILDMVGAAYLPRELSALAD
GGRIVLIALLGGAKAEINLGEILRRRLTVTGSTLRPRPVEFKARIAAQLKARVWPLLADG
RIKPVIYRVLPAGDAAQAHALMESGEHIGKIVLDWGAIA
>tr|A4JNP3|A4JNP3_BURVG Alcohol dehydrogenase, zinc-binding domain protein OS=Burkholderia vietnamiensis (strain G4 / LMG 22486) GN=Bcep1808_4939 PE=4 SV=1
MKAITFKEFGDAEVLQLAEVAAPEVRPDDLLVRVHAAGVNRADLTHRRGGYGRPNFGDST
IMGLEIAGEVIETGSSVQGYKVGDRVMGVVGGGAYAERARIDWRMAMPIPATLDYVHAAA
IPEVFVTAHEALLHLGRLQRGDAVLIHAAAGGVGSAAVQLAYATGATIFATAEASKLERI
VQLGVDHAIDYKTQDFSEVVASRTGKRGVDVVIDFVGAPYFSRNVASLANGGRLVQVGIL
GGGGDVSVSLEQILYRHLQIIGTVMKSRDQSEKHAMVRRFREHWLDRFAGGAGLEPVVDS
VFPLADAAAAHRRMESAVNVGKIILTMSEDS
>tr|A4QAJ9|A4QAJ9_CORGB Putative uncharacterized protein OS=Corynebacterium glutamicum (strain R) GN=cgR_0282 PE=4 SV=1
MQAIVQTEEKVTASLELQEVPVPTLKPGEVLVEVKAAGVNRADLLQTQGNYPVPAGASEI
LGLECAGVIVDAGDTGQTVGQEVACLLTGGGYAEYVAVPEGQLMPIPEGYSFVEAASIVE
VACTVWSNIGMLAGLQKEDTFLIHGGAGGIGTFAIQMGKALGVTVAVTAGSTEKLKTCKN
LGADILINYKEEDFAEVLKNKADVILDIIGAKYLSQNVKAMAKDAHMVVIGMQGGVKGEL
NLGHLLAKRGTISATALRGRDEADKARIVSSTVENIWPLLQSKEITPHIDHTLPLAEAAA
ALQKIQDGTITGKLVLTV
>tr|A4SXQ6|A4SXQ6_POLSQ Alcohol dehydrogenase, zinc-binding domain protein OS=Polynucleobacter sp. (strain QLW-P1DMWA-1) GN=Pnuc_1054 PE=4 SV=1
MRVIEIKEFGAPEMLVPNTRPDLAAPAAGSGEVLIKVLAAGINRPDVLQRKGHYPVPAGA
SDIPGLEVAGEIIGGDLSHADNAFGLKLGDKVCALVQGGGYADLCTAPIAQCLPYPTGFS
DQEAAALPETFYTVWSNVFMRGELSEGETLLVQGGSSGIGVTAILIAKALGHKVFVTAGT
DEKCAACVALGADLAINYKTQDFVEEIKKATDGKGVNVILDMVTGAYVQREIDCLADDGR
IVIIAIQGGSKAEVSTNQILRRRLTITGSTLRPRPVSFKKQITKQLYDNIWPLLNAGKLK
PSIYKTFTLDQAADAHSLMESSEHVGKIVLTV
>tr|A4T6B9|A4T6B9_MYCGI Alcohol dehydrogenase, zinc-binding domain protein OS=Mycobacterium gilvum (strain PYR-GCK) GN=Mflv_1189 PE=4 SV=1
MAETPDQLNWQSVPDPTPGPGEVLIRVHAAGVNRADLLQAAGKYPPPPGASEIIGLEASG
TIAAVGDGVTEWSEGQRVCALLAGGGYAEYVAVPAGQVLPVPDGVPLDHAAGLPEVACTV
WSNLVMTARLRAPELLLIHGGASGIGTHAIQVARALNCRVAVTAGSRNKLDLCAELGAEI
TIDYHHEDFVEVLRGADSDHPGADVILDIMGASYLDRNIDALATGGRLVIIGMQGGTKAE
INLGKLLAKRGSVMATALRSRPVTGRGSKSVIVSEVIENVWPLVADGQVRPVIGAEFPIS
EAQAAHELLASGDVSGKVILRVDV
>tr|A4TLL6|A4TLL6_YERPP Zinc-binding dehydrogenase OS=Yersinia pestis (strain Pestoides F) GN=YPDSF_1793 PE=4 SV=1
MTLLTHLPANMVAIEITQFGGPEVLVPAKRPTPMPAAGEILVKVSAAGVNRPDVMQRRGQ
YAPPPGASDIPGLEVAGEVVATAADVTRFKIGDNVCGLIAGGGYAQYCVIHETNALPIPQ
GLSAIEAAALPETFFTVWTNLFQRGHFTAGETVLIHGGSSGIGTTAILLSKAFGAATVIV
TVGSEEKRQACLNLGADIAINYHTQDFVAETKRATAGKGADVIVDLIAGDYVARNYDAAA
MNGRIVQIGTQNGHAKDLNLMLMLIKRLTHTGSTLRSRTVAEKALIANELEQHVWPLLSE
GKMKPQIFSTFPLEAAAKAHELMESSTHIGKIVLTA
>tr|A4VJF4|A4VJF4_PSEU5 Probable oxidoreductase OS=Pseudomonas stutzeri (strain A1501) GN=PST_1413 PE=4 SV=1
MKALQGIEGQLEWAHRAAPACAEGEVRIRVAAAGLNRADLLQRAGHYPPPAGVTDILGLE
CAGVVSEVNGRSRWKVGDRVCTLLAGGGMAEEVVVDARHALPVPDGLSLHEAAVIPEVYA
TAWLNLYRLGALLAGDKVLLHAGASGVGSAAIQLCKAFGNPCWVSVGSAERLAYCESLGA
QGGVLRGESLEALRDFAPFDMILDPVGAKYAALNLQLLGMDGRWVMIGLMGGRKAELDLA
GLLAKRIQLIGSTLRSRDADYKADLLAEMEEKVWPLFTSGKLSPRLERTFAIGDVEAAFA
ALASNTVSGKVALVIDDSLA
>tr|A4WVA9|A4WVA9_RHOS5 Alcohol dehydrogenase, zinc-binding domain protein OS=Rhodobacter sphaeroides (strain ATCC 17025 / ATH 2.4.3) GN=Rsph17025_2435 PE=4 SV=1
MKENRVSLPETMRAVEIARPGAPDVLKPCTVPVPVPGHGQILIRIAYAGVNRPDALQRAG
AYAPPPGASPLPGLEAAGTVAAVGPGVARWKVGDEVCALLPGGGYAEYAVTPAGHALPVP
EGLGLREAACLPETCFTVWSNVVLRGGLRAGERFLVHGGSSGIGTTAIQMATALGARVFA
TAGSEEKCAACRDLGAERAINYREEDFVAVLKTEGGADLILDMVGGSYLPRNVKALATEG
RLVQIAFLEGTRIELNFAEVMMRRLTITGSTLRPQSDLAKDRYARDLETHVWPMVVRGAL
RPVMDSEFPLEEAAQAHARMEGSSHVGKIVLKV
>tr|A4XD91|A4XD91_SALTO Alcohol dehydrogenase, zinc-binding domain protein OS=Salinispora tropica (strain ATCC BAA-916 / DSM 44818 / CNB-440) GN=Strop_4470 PE=4 SV=1
MHAITIQEFGGPDALVWTEVPDPEPGPGEVIVDVRASAVNRADVLQRKGYYPPPPGASPY
PGLECSGVISAIADDVPGWAVGQPVCALLAGGGYAERVAVPAGQLLPVPGGVDLVDAAAL
PEVACTVWSNVVRKARLAAGETLLVHGGGSGIGTFAIQLGSALGATVLVTARLAKHDRLR
ALGAAHPIDYREQDFAEEVRQVTGGRGADVILDIMGAAYLGRNVAALATDGRLMLIGLLG
GRKAELDLGALLAKRATVAATTLRSLPPSQKAEIVEGVREQVWPLIAAGKVRPVVDRRLP
MTDAAEAHRLVESNEHVGKVLLTVG
>tr|A4XRX1|A4XRX1_PSEMY Alcohol dehydrogenase, zinc-binding domain protein OS=Pseudomonas mendocina (strain ymp) GN=Pmen_1322 PE=4 SV=1
MKALQGVEGQAQWLEQPAQACDAGQIRVKVAAAGLNRADLLQRAGLYPPPPGASQALGLE
CSGVVIEVGAGSAWQVGDRVCCLLAGGGMAEEVVLDARHALPIPEGLSLVEAAVVPEVYA
TAWLNLFQLGALRPGEKVLLHAGASGVGSAAIQLCKAFGSPCWVSVGSAERLAYCEALGA
QGGALRGEDLQSLRDFAPYDVILDPVGGQYAALNLELLARDGRWINIGLMGGREATLDLA
QVLGKRIQLIGSTLRNRDEQFKADLLRDLQQQVWPLFAEGRLKPQLERSFAIKDSEAAFE
TLAGNQVAGKLALLIDPTLV
>tr|A4YAI1|A4YAI1_SHEPC Alcohol dehydrogenase, zinc-binding domain protein OS=Shewanella putrefaciens (strain CN-32 / ATCC BAA-453) GN=Sputcn32_3252 PE=4 SV=1
MSALPNDYVHIHIEQAGAPEVMQLARSPLPIPSAGQVLIRVHAAGVNGPDIKQRVGIYPP
PPGASPIIGLEVAGEICALGDGVNRWQIGDKVCALVPGGGYGEYALTYAAHCLPIPTDFS
YVQAAALPETLFTVWGNLFMRAGLKAGETVLIHGGSGGIGSTAIQLASALGSKVIATTGK
DEKRDYCLGLGAHEVINYQSQNFVEAVMAFTQDKGVNVVFDIAGGDFINLNLQALAMDGR
MVSVAMQRGPKAEVELFRLMAKRIVWTGSTLRPQSVESKAAIANELQTTVWPLLDSHKIV
PNIFATFPLNEAPKAHALMESGEHRGKVVLTLV
>tr|A4YM89|A4YM89_BRASO Putative NADPH quinone oxidoreductase OS=Bradyrhizobium sp. (strain ORS278) GN=BRADO1103 PE=4 SV=1
MFTPEGFLMEQLPAQMTVVAISQPGGPEVLKPETRPVPKPGPGEILIKVKAAGVNRPDVA
QRSGSYPPPPGASDLPGLEVAGEVVALGEGAVRHKLGDTVMSLVAGGGYAQYCIAQDAQA
MTVAPALSILEAGALPETLMTVWHNVFERGGLKEGETLLVHGGSSGIGTMAIQLAKAFGA
KVLVTVGSQDKADACVKLGADRAINYKTEDFVAVVKEATGGKGANVILDMVGGDYIERNY
DAAATDGRIVQIAFLGSPKATVNFVKLMVKRLTHTGSTLRPRSNADKAAMVAAIEAKVMP
FLREGRIKPLMDSTFQLSDAAKAHARMETSQHIGKIVLEI
>tr|A4YXP2|A4YXP2_BRASO Putative NADPH quinone oxidoreductase OS=Bradyrhizobium sp. (strain ORS278) GN=BRADO4966 PE=4 SV=1
MKAYVYGAQGAAITDVAKPTPKGTQVLIRVRACGLNRADLGMTKGHAHGAAGGVGTVLGM
EWAGEVAELGPDAKGVKVGDRVMGSGAAAFAEYTLADHGRLFHAPSNMNFDEAATLPIAL
STMHNAVVTNGALQPGQSVLVQGASSGVGLMAMQIAKLKGARLVIGSSTDATRRGRLKEF
GADLAIDSSDPAWVDQVLQATNGQGVDLIIDQVSGAVANHNLAATKVLGRIVNVGRLGGT
HADFNFDLHAARRISHVGVTFRTRSIEEIRAIFDEVKTDIWGAVEQRTLRLPIDRVFAFD
DIGAAFAHMEANKHLGKIVVTL
>tr|A5CR55|A5CR55_CLAM3 Putative Zn-dependant oxidoreductase OS=Clavibacter michiganensis subsp. michiganensis (strain NCPPB 382) GN=CMM_1513 PE=4 SV=1
MRAITFPSPGGPDVLSLTDLPDPVAGPGEVLIRVAAAGVNRADLSQRQGAYPPPAGAPTH
LGLEVSGTVAAVGAGATRWGVGDRVCALLAGGGYAELVAVDERHVLPVPDGLDLVEAAGL
PEVVATVWSNVVLDAGLAPGETLLVHGGSSGIGTMAIQLAARLGARVAVTAGSPAKLEAC
RALGADILIDYRQQDFVQALLEATDGHGADVVLDAIGGDYIDRDIRALARDGRIMVIGAQ
SGAPTSIALGQLMARRGRIWGTTLRARDADDKARIVAAIRADVWPAVADGSVRPVVDRVF
PLEDAAAAHAHVASSQHVGKVLLAV
>tr|A5EGC0|A5EGC0_BRASB Putative NADPH quinone oxidoreductase OS=Bradyrhizobium sp. (strain BTAi1 / ATCC BAA-1182) GN=BBta_3096 PE=4 SV=1
MKAYVYGAQGAAITDVAKPTPTGTQVLVRVRACGLNRADLGMTKGHAHGAAGGVGTVLGM
EWAGEVAELGPDAKGLKVGDKVMGSGAAAFAEYTLADHGRLFHAPSNMNFDEAATLPIAL
TTMHNAVVTNGALQPGQRVLIQGASSGVGLMAMQIAKLKGASLVIGSSTDATRRARLAEF
GADLAIDSSDPAWVDQVREATAGEGVDLIVDQVSGSVANQNLAATKVLGRIVNVGRLGGT
HADFNFDLHAARRITYVGVTFRTRSIAEIREIFAEVKRDIWGSVESRTLRLPIDSVFAFD
DIGRAFARMEENKHLGKIVVTL
>tr|A5ERN9|A5ERN9_BRASB Putative NADPH quinone oxidoreductase OS=Bradyrhizobium sp. (strain BTAi1 / ATCC BAA-1182) GN=BBta_6946 PE=4 SV=1
MEQLPAQMTVVAISKPGGPEVLQPETRPVPKPGPGEILIKVKAAGVNRPDVAQRSGSYPP
PPGASDLPGLEVAGEVVALGDGAVRHRLGDHVMSLVAGGGYAEYCIAQDAQAMAVPSALS
ILEAGALPETLMTVWHNVFERGGLTAGETLLVHGGSSGIGTMAIQLAKAFGAKVLVTVGS
PDKAAACVKLGADRAINYKTEDFVAVVKEATGGKGANVILDMVGGDYIERNYDAAATDGR
IVQIAFLGSPKATVNFVKLMVKRLTHTGSTLRPRSNADKAAMVAAIEAKVMPLLREGRIK
PLMDSTFPLVEAAKAHARMETSQHIGKIVLEI
>tr|A5G2H5|A5G2H5_ACICJ Alcohol dehydrogenase, zinc-binding domain protein OS=Acidiphilium cryptum (strain JF-5) GN=Acry_2867 PE=4 SV=1
MSLPDSMKHVTFDRPGGPEVMHVVTGPVPEPRDDEVLIRVEAAGVNRPDVQQRKGAYPPP
PGASPILGLEAAGTVVACGAAVHNWRMGDRVTALCNGGAYAEYVAVPAAQCLPWPAGFGA
IEAASLPETYFTVWANLFDLGRLAPGDSVLVHGGTSGIGVAALQMAHAHGASVYATAGSA
AKCNACLELGATAAINYREQDFLHEIKALTAGNGVDVVLDMVGAPYTQQNLRALRRGGRL
IQIAFMGGSIASNLDLLPIMINRLTVTGSTMRPRSTAEKGGIAAALRERAWPWLESGKIR
PVIAEAMPWGDVVRAHRLMEESGHIGKIILSFE
>tr|A5GDF3|A5GDF3_GEOUR Alcohol dehydrogenase, zinc-binding domain protein OS=Geobacter uraniireducens (strain Rf4) GN=Gura_0180 PE=4 SV=1
MKAVLLEGFGGVEVLKVGEAEKPSPKENEVLVKVMATSVNRPDLVQREGKYPPPPGDSEI
LGLEVAGVIEQLGSNVSGWRVGDRVLSLVGGGGYAEYAVAYADHLMPIPDTMSFEEAACV
CESYITAFLNIFILGEFKDGQTAILHGGGGGVNTAGIQLCRALAPNSKLIVTASPEKMER
VKEVGADLVVNFRETPDFSEIVKEYTNKKGVDLILDHIGAKYLAPNMNSLAYKGKLVVIG
VTSGIKAELNLALMMVKRQQIIGSVLRSRPVSEKGEIVAEFTKRALPKFADRTIVPIIEK
VFPLDQVVDAHRMMEEDKHFGKIVLKIGA
>tr|A5ICN8|A5ICN8_LEGPC Quinone oxidoreductase OS=Legionella pneumophila (strain Corby) GN=qor PE=4 SV=1
MHYIQINNPGPHSELTLAEGPNPGFNESQILVRVKATALNRADLMQKYGKYPPPPGESDI
PGLEVAGEVIVTGSKVKQFKPGDKIYGLVGSGGYAEICPVEASLAHHIPSHWNYSLAAAL
PEALTTVYATLYDLGALSAGQTLLIHGAGSGIASLAIQMAKLTAAKVITTVGDSSKIEKA
LALGADQVILYKEQDFELLIEDNSVDLIIDFVGGDYFNKHLHLLKPQGKLIQIACLKGSK
VECSLALLMQKRLHIIGFVLRSQSIKEKARLWKLAHDHWFNAFENDKIKPVIDSEFDLNQ
IETALQRMQQGSHFGKIVIRVGK
>tr|A5U9A6|A5U9A6_MYCTA Putative oxidoreductase OS=Mycobacterium tuberculosis (strain ATCC 25177 / H37Ra) GN=MRA_3817 PE=4 SV=1
MTIMRAVVAESSDRLVWQEVPDVSAGPGEVLIKVAASGVNRADVLQAAGKYPPPPGVSDI
IGLEVSGIVAAVGPGVTEWSAGQEVCALLAGGGYAEYVAVPADQVLPIPPSVNLVDSAAL
PEVACTVWSNLVMTAHLRPGQLVLIHGGASGIGSHAIQVVRALAARVAITAGSPEKLELC
RDLGAQITINYRDEDFVARLKQETDGSGADIILDIMGASYLDRNIDALATDGQLIVIGMQ
GGVKAELNLGKLLTKRARVIGTTLRARPVSGPHGKAAIAQAVAASVWPMIAANRVRPVIG
TRLPIQQAAQAHELMLSGKTFGKILLTV
>tr|A5UZP6|A5UZP6_ROSS1 Alcohol dehydrogenase, zinc-binding domain protein OS=Roseiflexus sp. (strain RS-1) GN=RoseRS_3745 PE=4 SV=1
MKAILFDAPGSPEVLRYDDAPDPTPGADEVLVRVRATAVNRADLLQRRGVYAPPPGASPI
LGLELAGEVLTPAGPWRVGDRVMAVVTGGGYAELAVVPVGMVMRIPDSLSFEEAGAIPEA
FLTAFLNLFTLGRLQAGETVLIHAGASGVGTAAIQLARVAGARVFATAGSPEKCALCREL
GAELTINYREESFAARALDATGGRGVDLVLDFVGAPYWQQNTAALALDGRLQLIGFLGGS
AGQIDLGPILAKRLHVTGTTLRRMPLPQKTALTADFVAFAHDRLASGELRPVIDTVYPLH
QAAEAHRVMEANRNAGKLVLRVEESVTQP
>tr|A5V2I4|A5V2I4_SPHWW Quinone oxidoreductase putative, PIG3 OS=Sphingomonas wittichii (strain RW1 / DSM 6014 / JCM 10273) GN=Swit_0128 PE=4 SV=1
MAEIPEWMTAIDPEEKGGPEILRPVRRPVPGPGPGQVLIRVAAAGVNRPDVAQRNGAYPP
PPGAPSILGLEVAGEVVALGEGALPELLGQPVCALVAGGGYADYVAAEAGLCLSVPNTLS
MVEAAAIPETLFTVWSNVYERAYAADGDRLLVHGGTSGIGTMAILLGRIFQVETIVTAGS
DEKCAAAIKLGAAHAINYRSQDYVAEVARITGGKGVDIVLDMVGGAYVPRNLDCLAEDGR
HVSIAVLGGAKAEIPIWKIMQKRLTLTGSTLRPRSVAFKTAVADEIASVVWPHVEEGRLK
PVIDATFPLAQAADAHRRLDEDHVGKVVLVN
>tr|A5VS91|A5VS91_BRUO2 Alcohol dehydrogenase, zinc-containing OS=Brucella ovis (strain ATCC 25840 / 63/290 / NCTC 10512) GN=BOV_1679 PE=4 SV=1
MMAELPSLMTAIEITEPGGAYMLRPAQRAVPEPKEGEILVRVRAAGVNRPDVLQRQGQYA
PPPGASDIPGLEIAGDIVALGHGVKRFRKGDQVVALLAGGGYAEYAVVHESNALPLPSGF
GYIEAAAIPETFFTVWHNVFERGGLKEGEVFLVHGGSSGIGTTAIQLAKAFGATVITTAG
SKEKCDACVKLGADRAINYHEEDFVAVVKEMTGGKGVDVILDMVGGDYVERNYKAAAEDG
RIVQIAFLNGAKATANFAILMTKRLTHTGSTLRPRPVAFKAGIARELEAKVWPLLAQRRV
APVMDMIFSLKDAWRAHERMEEGRHIGKIVLDIA
>tr|A5W7L3|A5W7L3_PSEP1 Quinone oxidoreductase putative, PIG3 OS=Pseudomonas putida (strain F1 / ATCC 700007) GN=Pput_3999 PE=4 SV=1
MKALQGVDGHVEWVEAERPTCDAGQVRIRVAAAGLNRADLLQMKGLYPPPPGASPYMGLE
CSGVVEEVGAGAAWRVGDRVCALLASGAMAEEVVVDARHVLPVPEGLGLHEAAALPEVYA
TAWLNIFQLGAVKAGEKVLVHAGASGVGSAAIQLCKAFGSPVWVSVGSQDRLAYCQALGA
AGGVVRNENLDALEGFGPFDVILDPVGAGYGELNLKLLARDGRWVIIGLMGGRKFELDLA
QVLGKRLEITGSTLRNRDDGFKAELLRELQQQVWPLFAEGRLSPQLVDTYPVEFAQAAYA
ELETNQVSGKLVMVIDPSLV
>tr|A6SUY0|A6SUY0_JANMA NADPH2:quinone reductase OS=Janthinobacterium sp. (strain Marseille) (Minibacterium massiliensis) GN=qor1 PE=4 SV=1
MRAIEITQPGPPDVLKLCERPMPEPKAGEVLIKVHAAGINRPDVLQRTGNYPVPKGASDL
PGLEVAGEIVGGDLTGSGFKIGDMICALAQGGGYAEYCTAPVEQCLPIPKGLDAVEAASL
PETFFTVWSNVFDRVGLTGDETLLVQGGTSGIGVTAIQIATALGHRVFATAGSDDKARAC
EVMGAERGINYKTEDFVEIVKAATGGKGVDVILDMVGGDYVPREIRCLADDGRLVFIALL
GGNKAEVSLGQILLRRLTITGSTLRPRPVAFKAAIAKQLRERVWPLIEAGKIKPVIYQTF
PLEEAAQAHALMESSTHIGKIILKL
>tr|A6T7S1|A6T7S1_KLEP7 Putative zinc-containing alcohol dehydrogenase superfamily OS=Klebsiella pneumoniae subsp. pneumoniae (strain ATCC 700721 / MGH 78578) GN=KPN78578_11810 PE=4 SV=1
MKYIAISQPGGPEVLQIREGEIPTIGEHEVLIEVKAAGVNRPDILQRQGLYPMPEGVTPV
PGLEVAGVVVKVGAQVTAFTPGDRVCALTNGGGYAEYCAVPAGQTLPIPAGLSFSEAAAI
PETFFTVWANVFQLGKLQPGESILVHGGASGIGTTAVLLCHALGMTVYATVGQDEKIAAL
RPYATAINYKTDDFAEKIGQLTNDEGVDVILDIVGGPYFNRNLGLLKKDGRLVIIGFMGG
RIAHEVDIQTLMLKRATVTGSTMRGRTAAEKQQIAEALRRHVWPLLEAGKCKPLIYASYP
MAEIAEAHACLDSGQHLGKVVITMTS
>tr|A6U6Z4|A6U6Z4_SINMW Quinone oxidoreductase putative PIG3 OS=Sinorhizobium medicae (strain WSM419) GN=Smed_0568 PE=4 SV=1
MTLPTEMTYVDLPGPGGPENMVLARGAMPEVRTGDILVRVEAFGINRPDVLQRKGDYPLP
AGASPILGLEVAGEVVALGHGASGFSIGDRVCALANGGAYAEYCAVPATQALLWPKGYDA
VKAAALPETFFTVWANVFDMAGLKSGETFLVHGGSSGIGTTAIQLAKALGAEVFATAGSA
AKCKACEALGAKRAINYREEDFRAVVLEETGGRGADVILDMVGGPYFERNIGSLAKDGRL
SIIAFLGGARVEGGNIAPILMKRLRIMGSLLRPRTAAEKQAIRDGLAARVWPLLEGGEVA
PVVQAVLPFEEISDAHRLMEQGDHIGKIVMRIG
>tr|A6V2G5|A6V2G5_PSEA7 Probable oxidoreductase OS=Pseudomonas aeruginosa (strain PA7) GN=PSPA7_1869 PE=4 SV=1
MNALQGIEGRVEWSEIAVPSCGQGEIRIRVAAAGLNRADLLQKAGLYPPPPGASPALGLE
CSGVVSEVGAGSTWQVGDRVCALLAGGGMAEEVVVDARHVLPVPAGLSLAEAAGIPEVYA
TAWLNLFQLAALQPGEKVLLHAGASGVGSAGIQLCKAFGNPCWVSVGSAERLAYCESLGA
AGGVLRKQSLESLRDFAPFDVILDPVGARYAALNLELLRRDGRWVIIGLMGGREAQLDLA
QLLGKRIQLTGSTLRTRDADFKAQLIAELGLKVWPLFSAGKLRAQLERTFPIGDAGAAFE
ALASNQVQGKVVLVVDPSLA
>tr|A6W4Q9|A6W4Q9_KINRD Quinone oxidoreductase putative PIG3 OS=Kineococcus radiotolerans (strain ATCC BAA-149 / DSM 14245 / SRS30216) GN=Krad_0308 PE=4 SV=1
MRAVIVDRPGGPEVLVPTDLPDPVAGPGEVVVRVAAAGVNRADVAQRLGKYPSPPGAPQN
PGLEVSGWVESAGPGVARAVGEEVCALLGGGGYAERVVVPAGQLLPVPQGVGLVEAAALP
EVACTVWSNVFTLAGLRPGELLLVHGGSSGIGTMAIQLARQIGARVAVTAGSADKLERCA
ELGAQVLVNYRDDDFVERVRAFEPAGADVVLDLVGAPYLARNLDVLATGGRLVVIATQGG
THAELDLGLLMRKRISLHATGLRYRPAEEKAGIVASVRDHVWPLVADGAVRPVVHATFPL
AEAARAHEVMEGSSHVGKLLLVTGATAPA
>tr|A6WJ03|A6WJ03_SHEB8 Quinone oxidoreductase putative PIG3 OS=Shewanella baltica (strain OS185) GN=Shew185_0631 PE=4 SV=1
MSALPSEYTHIHVEQPGAPEVMQLSRSPLPVPAAGQVLIRVHAAGVNGPDVKQRVGAYPP
PPGASPIIGLEVAGDICALGDGVSQWQIGDKVCALVPGGGYGEYALTYAAHCLPIPTGFS
YVQAAALPETFFTVWGNLFMRAGLKAGETVLIHGGSGGIGSTAIQLASALGSKVIATTGQ
DEKRDYCLSLGAAEVINYRTHNFVEPVMALTQDKGVNVVFDIAGGDFINLDLQALAMDGR
MVSVAMQRGPKAEVEIFRLMAKRIMWTGSTLRPQSVEAKAAIAAELFEKVWPLLNAHKIV
PNIFATFPLGEAAKAHALMESGEHRGKVVLTVI
>tr|A6WY38|A6WY38_OCHA4 Quinone oxidoreductase putative PIG3 OS=Ochrobactrum anthropi (strain ATCC 49188 / DSM 6882 / NCTC 12168) GN=Oant_1174 PE=4 SV=1
MMADLPSQMTAIEISEPGGAHMLRPVQRSVPEPKEGEILVRVRAAGVNRPDVLQRQGQYA
PPPGASDIPGLEIAGDIVAMGSGVKRFKTGDQVVALLAGGGYAEYAVAHETNALPLPAGY
GYIEAAAIPETFFTVWHNVFERGGLRKGEVFLVHGGSSGIGTTAIQLAKAFGATVIATAG
SKEKCEACLKLGADRAVNYGQEDFVEVVKEMTRGKGANVILDMVGGDYVDRNYKAAAEDG
RIVQIAFLNGAKATANFAILMSKRLTHTGSTLRPRPVDFKAGIARELETKVWPLLARRRV
APVMDMIFSLKDAWRAHERMEEGRHIGKIVLDIA
>tr|A7FH77|A7FH77_YERP3 Putative NAD(P)H quinone oxidoreductase, PIG3 family OS=Yersinia pseudotuberculosis serotype O:1b (strain IP 31758) GN=YpsIP31758_1628 PE=4 SV=1
MTLLTHLPANMVAIEITQFGGPEVLVPAKRPTPMPAAGEILVKVSAAGVNRPDVMQRRGQ
YAPPPGASDIPGLEVAGEVVAIAADVTRFKIGDNVCGLIAGGGYAQYCVIHETNALPIPQ
GLSAIEAAALPETFFTVWTNLFQRGHFTAGETVLIHGGSSGIGTTAILLSKAFGAATVIV
TVGSEEKRQACLHLGADIAINYHTQDFVAETKRATAGKGADVIVDLIAGDYVARNYDAAA
MNGRIVQIGTQNGHAKDLNLMLMLIKRLTHTGSTLRSRTVAEKALIANELEQHVWPLLSE
GKMKPQIFSTFPLEAAAKAHELMESSTHIGKIVLTA
>tr|A7H755|A7H755_ANADF Quinone oxidoreductase putative PIG3 OS=Anaeromyxobacter sp. (strain Fw109-5) GN=Anae109_0336 PE=4 SV=1
MKAVLFDGKGGPEIVRFAETSDPAPARGEVLVRVRAAALNRADLLQRRGLYPPPPGTRED
IPGLELAGEVAAVGAGVTAWKAGDRVMAIASGEAQAELAVAHERMLVRIPDALSSEDAAA
IPEACVTSHDALFTLGGLRPGWPVLVHAIGSGVSTAALQIAKAAGATVIGTSRTADKLER
ARALGLDHGILVAKDEPRFAEEVRRLTGKRGCPLVLDFVGAPYAAENLAALASGGRVVVI
GTMGGPKAQLDLGLLMRARGAIVGTVLRPRPLEEKIAATQAFARDVLPLVAAGAVKPVVD
LVLPAERAREAHERMERNESFGKLVLTF
>tr|A7HUX3|A7HUX3_PARL1 Quinone oxidoreductase putative PIG3 OS=Parvibaculum lavamentivorans (strain DS-1 / DSM 13023 / NCIMB 13966) GN=Plav_2092 PE=4 SV=1
MTTLPKTMKAIAIREPGGPEVLELREIATPEPGHGEILIKVAAAGINRPDTIQRMGLYPA
PPGSPETPGLEVAGEVVATGPGVTMWKAGDKVCALVGGGGYAEYCLAHEAHALPVPQGFT
MTEAAALPETFFTVWTNVFERGALKPGETLLVHGGSSGIGTTAIQLASLFGSTVIATAGS
AEKCAACEKLGAHAAVNYREQDFVAEAKRLTDGRGVDVILDMVGGDYIARNIQACATDGR
IVSIAFLNGSTAEVNFMPVMLKRLTLTGSTLRPRSIEEKAALASALKTKVWPLLDAGRVK
PQIDSVFPLADAAKAHALMEKSSHIGKIVLTV
>tr|A7IDJ8|A7IDJ8_XANP2 Quinone oxidoreductase putative PIG3 OS=Xanthobacter autotrophicus (strain ATCC BAA-1158 / Py2) GN=Xaut_0840 PE=4 SV=1
MSSAAPVSPAPLPETMTAILISAPGGPEVLVPGNRPVPAPAAGELLVKVEAAGINRPDVM
QRKGLYPPPPGASDIPGLEIAGTVVALGEGASRFKLGDRVCALVTGGGYAQYCTTHEATA
LPIPEGLSAAEAAALPETAFTVWSNIFERGQLKAGETLLLHGGSSGIGTTAIQLAKAFGA
RVVVTAGSDEKCAACVALGADLAVNYRTQDFVAEVKSFTGGKGANVILDMIGGPYIQKNY
EAAAQDGRIVQIAFQQGAKAEVDFMRLMLKRLTHTGSTLRSRPVAEKAALAAAIVEQVFP
LIAAGKYRPVMDETFPLANAAAAHARMDASAHVGKIVLTVD
>tr|A7IFS4|A7IFS4_XANP2 Quinone oxidoreductase putative PIG3 OS=Xanthobacter autotrophicus (strain ATCC BAA-1158 / Py2) GN=Xaut_1621 PE=4 SV=1
MPVVEIPSSMRQARFTGAGGPEVIAIETAPVPRPGPGQVLVEVVAAGVNRPDCLQRAGNY
PPPPGATEIPGLEIAGRVVALGEGVDSLKIGDEVCALVISGGYAEYCVAEAPLCLPIPKP
LSLLEAAGLPENYYTVYDNVFTRGRLKAGETILIHGGSSGIGSTAIQLAHHAGARVIATA
GSPEKCDFCLKLGADAAIDYRAKDFVAEVKALTDGRGVDEILDMVGGPYVARNLQALAVE
GRLVQIAFLQPSEVTIDLMPVMLKRLTFTGSTLRARSVALKSAIAEALKRDVWPLLEAGK
IKPFVHATFPLEQAREAHALMESSAHLGKIMLETGR
>tr|A7NID5|A7NID5_ROSCS Quinone oxidoreductase putative PIG3 OS=Roseiflexus castenholzii (strain DSM 13941 / HLO8) GN=Rcas_1137 PE=4 SV=1
MKAILFDTPGAPDVLQYGDAPDPTPGSDELLVRVRATAVNRADLLQRRGAYAPPPGASPI
LGLELAGEVVTPTGQWRAGDRVMAVVTGGGYAELAVVPAGIAMRIPENLSFEEAAAIPEA
FLTAFLNLFAMGKLQTGETVLIHAGASGVGTAAIQLARVAGARVFATAGSAEKLALCREL
GAELAINYREESFAMRVLEATGSRGVDLILDFVGAPYWQQNTAALALDGRLQLIGFLGGS
TGQIDLGPIMTKRLRVTGATLRRTPLSQKIALTADFVAFAHDRLTRGELRPIIDTIYPLR
DAAEAHRVMEANRNAGKLVLRVDTDAA
>tr|A8AFW2|A8AFW2_CITK8 Putative uncharacterized protein OS=Citrobacter koseri (strain ATCC BAA-895 / CDC 4225-83 / SGSC4696) GN=CKO_01235 PE=4 SV=1
MKLIEITEAGGPEVLKVSQGKMPECGENDVLISVKAAGVNRPDIMQREGKYPMPEGVTPV
PGLEVAGIVHSIGKNVAHFSVGDRVCALTNGGGYAEFCAVPAGQVLPAPQNLSFTEAAAL
PETFFTVWANLFSLGKVKKEDVVLIHGGASGIGTTALALCNAMNIKAFSTVGSDDKIPFL
QQYGEIINYRTHDFEEEILSRTDGKGVDVILDIVGAAYFNKNLRLLKKDGRLVLIGFMGG
RMVKEFDIQELILKRAVVTGSTMRSRDAAEKEEIAQQLIQKVWPLIEAGKCKPVIHQIVK
FEDVRQAHTLLDAGTHIGKVILTLE
>tr|A8G0K4|A8G0K4_SHESH Alcohol dehydrogenase, zinc-binding domain protein OS=Shewanella sediminis (strain HAW-EB3) GN=Ssed_4023 PE=4 SV=1
MPEFSLPSEYSHVAFDRPGMAEVMYMTRSPMPILAPGQVLIKVHSAGVNGPDVAQRRGLY
PPPKEASPILGLEVAGEISKVAKGVDQWEPGDMVCALVPGGGYGEYAVAYARHCLPVPCG
WSFQQAAAIPETFFTVWGNLFMRAGLKAGETVLINGASGGIGSAAIVLAKAFGARVIVTS
GSDEKCVYCRNLGADLAINYQDKDFVGSVMEYTRDKGVEVVFDVAGGDFINLNLKVLAMD
GRMVSVAMQRGAKAQVDIFRIMAKRITWTGSTLRPQSVTAKAGIADELMAHVWPMLQQST
KSGSKRLICNLIPNIFAKFPLDECVCAHELMESGAHRGKIVLTLA
>tr|A8GGB7|A8GGB7_SERP5 Quinone oxidoreductase putative PIG3 OS=Serratia proteamaculans (strain 568) GN=Spro_3056 PE=4 SV=1
MSANPALPNTMKVVEISQPGEPEVLISSQRPLPTLQQGEILVKVAAAGVNRPDVMQRRGQ
YAPPAGASDIPGLEIAGTVVAIGIGVQNYAIGDAVCALIAGGGYAEYCKVHESNALPVPE
GFSLIEAAAIPETFFTVWVNVFQRGHLKAGETVLIHGGTSGIGTVATLLAKAFCARVITT
VGSEEKRQASLALGADVAINYRNEDFVEQTQRATNGKGADVIVDLIAGDYVAKNYQAAAM
DGRIVQIGTQNGVVKELNLMPLLIKRLTHTGSTLRARSVEDKAQIAADLRQKVWPLLERG
ALKPQIFKTFPLDQAAEAHALMESSQHIGKIMLTI
>tr|A8I0Z0|A8I0Z0_AZOC5 Zinc-containing alcohol dehydrogenase superfamily OS=Azorhizobium caulinodans (strain ATCC 43989 / DSM 5975 / ORS 571) GN=AZC_1313 PE=4 SV=1
MKAVIYDAFGPADVLRLAEVPMPEVRPRDLLVKVHAAGVNRADLLQRQGYYGRQSYGESD
LLGLEVAGEVVAVGHEVTDIEPGEPVMAIVGGGAYAEFARVDRGLAVRIPPALDFTGAAA
VMESFVTAWEAAVHLGGTGAVTTVLVHAAAGGVGSAGVEIAHSLGARVFATANAQRRTDI
LNLGAECVFDYRSEDFEQGVRAATQGQGVDVIIDFVGGDYLARNLRSLALGGRLVQVGLL
GGKDTAELPLSVLLHNHLRIIGTVMKSRDAEEKRAMVRRFAENALPMFTDGRLKPLVGEV
FPLSEAANAHRCMEAGGGFGKIVLKVSP
>tr|A8IM54|A8IM54_AZOC5 Putative zinc-binding dehydrogenase OS=Azorhizobium caulinodans (strain ATCC 43989 / DSM 5975 / ORS 571) GN=AZC_0490 PE=4 SV=1
MLRHFHPRPDGLPERRRPTSTGQPPRASAEGASGARHHPSPSPFRGAAMTTPLPATMTAI
TIPTPGGPEALVPGERPVPQPVKGELLVKVKAAGVNRPDVMQRKGLYPPPAGASDIPGLE
IAGTVVATGPETQRFKVGDRVCALVTGGGYAEYCTTSALTALPIPDGLSATEAAALPETF
FTVWSNVFDRGRLQPGEVLLVHGGTSGIGTTAIQLAKAFGSKVFVTVGSPEKCEAARKLG
ADLAIDYNTQDFVAEVKSATGGKGADVILDMVAGDYIARNYEAAAVDGRIVQIAFQKGSK
AQVDFMRVMLKRLTHTGSTLRSRPVADKALIAQALEEKVWPLIAKGSVKPLIDATFPLKE
AAAAHAHMEGSTHIGKIVLTIG
>tr|A8LDY7|A8LDY7_FRASN Quinone oxidoreductase putative PIG3 OS=Frankia sp. (strain EAN1pec) GN=Franean1_0286 PE=4 SV=1
MSWSEVPDLPPPGNGEVTVDIVATAVNRADLLQRQGFYPPPRGATEIIGMECSGRVAALG
PGVDGFALGDEVCALLVGGGYATQVNVPAAQLLPVPSGVDLIHAAGLPEVACTVHSTVFE
RAALADGEVFLVHGGASGIGTFAIQAVRALRPSAVVATTAGSAEKLVRCRELGAHITVAY
RDEDFVARVRAETGGHGADVILDNMGASYLERNVDLLATEGRLVVIGLQGGTKGTLNLGA
LLPKRASVHALSLRARPDAQKARIVAGVREEFWPEVAAGRIRPVIDRVLPITEVATAHRV
LEESGHVGKVVMTVGG
>tr|A8LLI7|A8LLI7_DINSH Quinone oxidoreductase putative PIG3 OS=Dinoroseobacter shibae (strain DFL 12) GN=Dshi_0248 PE=4 SV=1
MTLPETMRAVEITEPGGPEVLRPCTRPMPVPGAGQILIKVAYAGVNRPDALQRAGSYAPP
PTASDLPGLEVAGEVVATGPDVARWAVGDQVCALTPGGGYAEYVVCPAAHALPVPDGMPL
DQAAALCENHYTVWSNVVTRGGLTGGERFLVHGGSSGIGTVAIQLAHALGARVFATAGSA
AKCAACMDLGAERAINYREEDFVPVLQDEGGANLILDMVGGDYIPRNLKSLAEDGRLVQI
AFLQGPKVAVNFAPLMMRRLTITGSTLRPQSDLAKARIAAELEREVWPLLSAGRIKVVMD
SEFALDDAAKAHARMESSAHIGKIVLKV
>tr|A8LWC2|A8LWC2_SALAI Quinone oxidoreductase putative PIG3 OS=Salinispora arenicola (strain CNS-205) GN=Sare_4983 PE=4 SV=1
MHAIKIQEPGGPDMLVWSEVPDPEPGPGEVIVDVRASGVNRGDILQRQGHYPPPPGASPY
PGLECSGTISAIADDVRGWTVGQQVCALLAGGGYAERVAVPAGQLLPVPDGVDLVDSAAL
PEVACTVWSNVVRLARLTAGETLLVHGGGSGIGTFAIQLGSALGATVAATARLPKHDRLR
KLGAAHTIDYREQDFVEEVRQVTDSRGADVILDIIGAAYLERNLAALATGGRLMVIGMQG
GRKAELDLAGLLVKRAAVAATALRPLPLAEKAEIVRGVREQVWPLIAGGRIRPIVDRRLP
LTDAAEAHRLVESSEHVGKVLLTVG
>tr|A9AJP1|A9AJP1_BURM1 NAD(P)H quinone oxidoreductase, PIG3 family (NADPH2:quinone reductase) OS=Burkholderia multivorans (strain ATCC 17616 / 249) GN=qor PE=4 SV=1
MKAIEITEFGAPDVLKLTERPRPEPQRGEVLIKVAASGVNRPDVFQRKGAYAPPPGASDL
PGLEIAGEIVGGDLSDAALNPFGLKLGDRVCALLAGGGYAEYATVPLLQCLPVPRGLTDI
EAASLPETFFTVWSNVFDRAQLGAGEGGEQETLLVQGGSSGIGVTAIQIAHALGFRVFAT
AGTAEKCRACEALGAERAIDYKTEDFVEVVKSLTNDRGVDVILDMVAGSYVPRELSALAD
GGRLVIIALLGGAKAEVNLGEILRRRLTITGSTLRPRPVEFKAQIAAQLKARVWPLIEDG
RIKPVIYRVLPAADAAQAHALMESSEHIGKIVLDWGTSA
>tr|A9B714|A9B714_HERA2 Quinone oxidoreductase putative PIG3 OS=Herpetosiphon aurantiacus (strain ATCC 23779 / DSM 785) GN=Haur_3245 PE=4 SV=1
MQAIIFEQAGDADVLQLAEIADLQPQAGELLIRVYATAVNRADILQRRGMYPAPAGASEI
LGLEIAGEVIGHGVGVTAPALGTRVCALLPGGGYAQQVVIPAELAMPIPANLSYEQAAAI
PEVWMTAYDNLFNWGRLSAGERLLVHGGSSGIGTAAIQLARWRGAEVLITAGSEAKIARC
RELGAFAGINYRTEHWPERVQALTEQQGVDVVLDMLGASYFNDNLASLRVGGRLVIIATM
GGAQTELDLRTLMLKRLTVCGTTLRARPIAAKAALTQQMLADVLPRFADGTFQPVIEAVF
DLAEASAAHRLLESSQHVGKIVLRVA
>tr|A9BNB7|A9BNB7_DELAS NAD(P)H quinone oxidoreductase, PIG3 family OS=Delftia acidovorans (strain DSM 14801 / SPH-1) GN=Daci_5183 PE=4 SV=1
MEKQIMRAVELTDFGAPEVLRLGERPLPVAGAQELLIQVSASGVNRPDVLQRKGHYAPPP
GASDLPGLEVAGVIVSGDDEAMRLAGLRVGDRVCALLAGGGYAEYCVAPVAQCLPIPAGL
SEVEASALPETFFTVWSNVFDRGALQAGETLLVQGGSSGIGVTAIQLAKARGATVIVTAG
SDAKCADCLKLGADHAINYRTQDFAAEVQRITEGRGVDVILDMVAGGYVAREVQSLAEDG
RLVIIAVQGGIKAEFDAGLVLRRRLLVTGSTLRPRPVAFKAAIAQALRREVWPLIEAGGI
RPVIHSTFAAADADKAHALMESSQHTGKIVLTW
>tr|A9BX50|A9BX50_DELAS NAD(P)H quinone oxidoreductase, PIG3 family OS=Delftia acidovorans (strain DSM 14801 / SPH-1) GN=Daci_4404 PE=4 SV=1
MKDSTSMQAIVFDDFGGPEVLVARDVARPEVRPHDLLVRNAAIGVNRADVSHRKGAYGRA
HFGESDLMGLEIAGTVVEVGAQVQGFAVGDRVMGIVGGGAYAELSRIDHRMAMHVPESLS
LTDAGAVAEVFVTAHEALFHLASLQPGESVLIHAAGSGVGSAAVQLAHAAGARVFATASG
DKRDAVTGLGADVFIDYRSEDFQAVVADRTDGKGVDVVVDFIGAPYLERNMRSLGMGGRM
VCVGLLGGALAAAVPMDVLLYKHLRIFGTVMKSRPPEVKQAMVQRFAQRWLPALAAGTIR
PVIDSTYPLAEAAQAHRRMESGQSVGKLLLIPEQAGQ
>tr|A9GD81|A9GD81_SORC5 Putative NADPH:quinone reductase. OS=Sorangium cellulosum (strain So ce56) GN=sce9148 PE=4 SV=1
MRAVVIREPGGPEVLEVREVDAPEVPDGHVRVAVRFAGVNRADLLQRLGFYPAPPGAPQD
VPGLEYAGVVEATGKGARRFAPGDRVFGLLAGGAYAERVVAHEREVAPVPDGLTDEEAAA
VPEAFVTAYDALVTRARLAPGERALVHAVGSGVGTAGLQIARALGCFVVGTSRTQDKLDR
CRELGLHAGIATSGATFAGEVLKATGGAGVDVVLELVGGAYVGEDLKACALKARIALVGL
TAGASTELDLRELLRKRVELFGTVLRSRPLEEKIAAAQVLERNISPWLASRAVRPVVDRV
FPIGDAAAAHIYVASNASFGKVLLQLGG
>tr|A9H7Y9|A9H7Y9_GLUDA Quinone oxidoreductase OS=Gluconacetobacter diazotrophicus (strain ATCC 49037 / DSM 5601 / PAl5) GN=GDI0523 PE=4 SV=1
MRAVVVRDPGPPDAMELADLPLPRPGPGEVLVRVMAAGVNRPDIMQRQGLYPPPPGASPI
LGLEIAGEVVAGRPDGSWPATGTRVCALTNGGGYAEYCAVPAGQCLPWPEGYDAIRAAAL
PETFFTAWSNLAMTAHLAAGESVLIHGGSGGIGTAAIQTARALRAIPYVTVGSAEKAALC
VRLGAEAAIDYRSENFVARIGTLTGGRGVDVVLDVIGGPYLDRNLRCLAPDGRLVIIALQ
GGAKAQDVGVARIMTRRLTVTGTTLRPRDTAYKAQVADGLRRTIWPGLADGTIAPVIHAT
FPFARVAEAHKLMESGAHSGKIVLSLVPA
>tr|A9IGM8|A9IGM8_BORPD Put. NADPH quinone oxidoreductase, zinc binding OS=Bordetella petrii (strain ATCC BAA-461 / DSM 12804 / CCUG 43448) GN=Bpet1624 PE=4 SV=1
MRAVEISQPGGPEVLVPADRPMPEPGAGEVLIKVAAAGINRPDVFQRKGNYAPPPGASDL
PGLELAGEIVGGDAAAGGFSVGDKVCALVAGGGYAEYCVAPVAQCLPIPKGLSEIEAAGL
PETYFTVWSNVFDRGALQDGESLLVHGGASGIGTTAIQLARAMGNTVYATVGSDERARAV
EALGAARGINYKTQDFVQEVRDATGGKGVNVILDMVAGEYINRNMKCLADDGRIVVIALL
GGARAEVDCNQILRRRLTLTGSTLRPRPVAFKAAIARALRERVWPLLEQGAIKPIVHATF
PLEQAAAAHAMMEAGENIGKIILTV
>tr|A9L0A7|A9L0A7_SHEB9 NAD(P)H quinone oxidoreductase, PIG3 family OS=Shewanella baltica (strain OS195) GN=Sbal195_0658 PE=4 SV=1
MSALPSEYTHIHVEQPGAPEVMQLSRSPLPVPVAGQVLIRVHAAGVNGPDVKQRVGAYPP
PPGASPIIGLEVAGDICALGEGVSQWQIGDKVCALVPGGGYGEYALTYAAHCLPIPTGFS
YVQAAALPETFFTVWGNLFMRAGLKAGETVLIHGGSGGIGSTAIQLASALGSKVIATTGQ
DEKRDYCLSLGAAEVINYRTHNFVEPVMALTEDKGVNVVFDIAGGDFINLDLQALAMDGR
MVSVAMQRGPKAEVEIFRLMAKRIMWTGSTLRPQSVEAKAAIAAELFEKVWPLLNAHKIV
PNIFATFPLGEAAKAHALMESGEHRGKVVLTVI
>tr|A9M7N3|A9M7N3_BRUC2 NAD(P)H quinone oxidoreductase, PIG3 family OS=Brucella canis (strain ATCC 23365 / NCTC 10854) GN=BCAN_A1776 PE=4 SV=1
MMAELPSLMTAIEITEPGGAYMLRPAQRAVPEPKEGEILVRVRAAGVNRPDVLQRQGQYA
PPPGASDIPGLEIAGDIVALGHGVKRFRKGDQVVALLAGGGYAEYAVVHESNALPLPSGF
GYIEAAAIPETFFTVWHNVFERGGLKEGEVFLVHGGSSGIGTTAIQLAKAFGATVITTAG
SKEKCDACVKLGADRAINYHEEDFVAVVKEMTGGKGVDVILDMVGGDYVERNYKAAAEDG
RIVQIAFLNGAKATANFAILMTKRLTHTGSTLRPRPVAFKAGIARELEAKVWPLLAQRRV
APVMDMIFSLKDAWRAHERMEEGRHIGKIVLDIA
>tr|A9MEE0|A9MEE0_BRUC2 NAD(P)H quinone oxidoreductase, PIG3 family OS=Brucella canis (strain ATCC 23365 / NCTC 10854) GN=BCAN_B0394 PE=4 SV=1
MPKAVLSVIATRPGGPEVLELVPRELPALKRGEMRVRVHAAGVNRPDAMQRAGQYPPPPG
VTDVLGLELSGVVLEIAEDVTRFGPGDRIMALVAGGAYSEEAIVQADVCIPVPAGLSMVE
AAGIPETYFTVWSNLFQHAGLQPGETVLLHGGTSGIGVTATLLAKAIGARMITTCGSDDK
CRASEALGAIASINYRTTDFVEAGRALTEGRGPEVVIDMVGGSYMQRNLQLVAEDGRIAQ
IAFQQGSEAQMDMGPLLFKRLTLTGSTLRARPLVMKAALARSVEAEVLPLVLNKGARPVI
DSVFDLADVQAAHAHLEASAHTGKIILKTAACDAA
>tr|A9R0J9|A9R0J9_YERPG Putative NAD(P)H quinone oxidoreductase, PIG3 family OS=Yersinia pestis bv. Antiqua (strain Angola) GN=YpAngola_A2835 PE=4 SV=1
MTLLTHLPANMVAIEITQFGGPEVLVPAKRPTPMPAAGEILVKVSAAGVNRPDVMQRRGQ
YAPPPGASDIPGLEVAGEVVATAADVTRFKIGDNVCGLIAGGGYAQYCVIHETNALPIPQ
GLSAIEAAALPETFFTVWTNLFQRGHFTAGETVLIHGGSSGIGTTAILLSKAFGAATVIV
TVGSEEKRQACLNLGADIAINYHTQDFVAETKRATAGKGADVIVDLIAGDYVARNYDAAA
MNGRIVQIGTQNGHAKDLNLMLMLIKRLTHTGSTLRSRTVAEKALIANELEQHVWPLLSE
GKMKPQIFSTFPLEAAAKAHELMESSTHIGKIVLTA
>tr|A9W2Y9|A9W2Y9_METEP NAD(P)H quinone oxidoreductase, PIG3 family OS=Methylobacterium extorquens (strain PA1) GN=Mext_1546 PE=4 SV=1
MTKSLPETMRQIRFTAAGGPEVIAVETVPLPEPAAGQVLIEVVAAGVNRPDIMQRQGSYP
PPKGATEIPGLEVAGRIAALGEGMTGFSEGDEVCALVISGGYAEFAVAEAGQVLKKPGPL
SLVEAAGLPETTFTVYSTVIQRGRLQKGETFLVHGGSSGIGTTAIQIAKQHGARVLTTAG
SDEKCRFCEELGADAAINYREADFAEEVKRLTDGKGVDVILDMVGAAYLQKNIASLAVEG
RLVQIAFMKGFKAENLTLTPIMLKRLTITGATLRAQAKEAKAAIAEGLKRDVWPLVEAGK
IRPVVHATFPLEEARKAHELMETSSHTGKILLTTGR
>tr|A9WLL0|A9WLL0_RENSM Putative quinone oxidoreductase OS=Renibacterium salmoninarum (strain ATCC 33209 / DSM 20767 / IFO 15589) GN=RSal33209_0621 PE=4 SV=1
MVGLSKKLFSDDEWSIMKAITLSQFGGPEVLELSEVPDPVAAEGEVLIDVVAVGLNRADV
QQCRGFYPPPDGASEYLGLEVSGRIAQSGHGFTRGQEVVGLLAGGGYAEQIAVPAGQVIP
VPDGVELVDAAGLPEVAATVYSNVVMAAGLSAGETLLVHGGAGGIGAMAIQLGKAWGARV
IATAGSAEKCATVLALGADEAINYREQDFVEVAHQYRGANVILDVMGGSYLSRNMDALAL
NGRLVIIGLQDGATAELNLGALMGKRASVIGTTLRARPVAEKSAIMSRVQAEVWPLVARG
VVKPNSDTTFPLAQASEAHEYFDSGKHQGKILLTI
>tr|A9WWL1|A9WWL1_BRUSI Alcohol dehydrogenase, zinc-binding OS=Brucella suis (strain ATCC 23445 / NCTC 10510) GN=BSUIS_B1212 PE=4 SV=1
MMAELPSLMTAIEITEPGGAYMLRPAQRAVPEPKEGEILVRVRAAGVNRPDVLQRQGQYA
PPPGASDIPGLEIAGDIVALGHGVKRFRKGDQVVALLAGGGYAEYAVVHESNALPLPSGF
GYIEAAAIPETFFTVWHNVFERGGLKEGEVFLVHGGSSGIGTTAIQLAKAFGATVITTAG
SKEKCDACVKLGADRAINYHEEDFVAVVKEMTGGKGVDVILDMVGGDYVERNYKAAAEDG
RIVQIAFLNGAKATANFAILMTKRLTHTGSTLRPRPVAFKAGIARELEAKVWPLLAQRRV
APVMDMIFSLKDAWRAHERMEEGRHIGKIVLDIA
>tr|A9WY83|A9WY83_BRUSI Alcohol dehydrogenase, zinc-binding OS=Brucella suis (strain ATCC 23445 / NCTC 10510) GN=BSUIS_B0395 PE=4 SV=1
MPKAVLSVIATRPGGPEVLELVPRELPALKRGEMRVRVHAAGVNRPDAMQRAGQYPPPPG
VTDVLGLELSGVVLEIAEDVTRFGPGDRIMALVAGGAYSEEAIVQADVCIPVPAGLSMVE
AAGIPETYFTVWSNLFQHAGLQPGETVLLHGGTSGIGVTATLLAKAIGARMITTCGSDDK
CRASEALGAIASINYRTTDFVEAGRALTEGRGPEVVIDMVGGSYMQRNLQLVAEDGRIAQ
IAFQQGSEAQMDMGPLLFKRLTLTGSTLRARPLVMKAALARSVEAEVLPLVLNKGARPVI
DSVFDLADVQAAHAHLEASAHTGKIILKTAACDAA
>tr|B0KTT0|B0KTT0_PSEPG NAD(P)H quinone oxidoreductase, PIG3 family OS=Pseudomonas putida (strain GB-1) GN=PputGB1_1312 PE=4 SV=1
MKALQGVDGHVEWVEAERPACDAGQVRIRVAAAGLNRADLLQMKGLYPPPLGASPYMGLE
CAGVVEEVGAGADWRVGDRVCALLASGAMAEEVVVDARHVLPVPEGLSLQEAAALPEVYA
TAWLNIFQLGAVKAGEKVLVHAGASGVGSAAIQLCKAFGSPVWVSVGSQDRLAYCQALGA
AGGVVRNENLDALEGFGPFDVILDPVGASYGELNLKLLARDGRWVIIGLMGGRKFELDLA
QVLGKRLEITGSTLRNRDDGFKAELLSELQQQVWPLFAEGRLSPQLVDTYPVEFAQAAYA
ELETNQVSGKLVMVIDASLV
>tr|B0RDD9|B0RDD9_CLAMS Putative alcohol dehydrogenase OS=Clavibacter michiganensis subsp. sepedonicus (strain ATCC 33113 / JCM 9667) GN=CMS1790 PE=4 SV=1
MRAITFPSPGSPDVLSLTELPDPVAGPGEVLIRVAAAGVNRADLSQREGAYPPPAGAPTH
LGLEVSGTVEAVGQGATRWSVGDRVCALLAGGGYAELVAVDERHVLPVPDRLDLVQAAGL
PEVVATVWSNVVLDARLAPGETLLVHGGSSGIGTMAIQLATRLGARVAVTAGSPAKLDAC
RALGAEILIDYREQDFVAALLEATDGRGADVILDAIGGDYIDRDIRALARDGRIMVIGAQ
SGAPTSIALGQLMARRGRIWGTTLRARDADDKARIVAAVRADVWPAVADGSVRPVVDRVF
PLAEAAAAHAHVASSQHVGKVLLAV
>tr|B0RV87|B0RV87_XANCB Putative quinone oxidoreductase OS=Xanthomonas campestris pv. campestris (strain B100) GN=xcc-b100_3613 PE=4 SV=1
MSETTMTAIAIRNGKGDADALHAVEQARPQPGPGQVLIRVHAAGINRPDLLQRGGHYPPP
PGAPETLGLEVAGDVVVAAGRWKVGDRVCALLGGGGYAQYAVVDARHVLPVPDGMTLVQA
AALPETIFTAYANLFEHGRLAAGEWLLLHGATSGIGVTAIQLAKVAGAHVLATARSAGKA
AQARELGADVAIDSTTESFVAAAKAHAGVDVALDMVGASVFADTLEALNPRGRIVYIASQ
AGATLEVPIPLLMRKQAIITGSTLRPRNADEKARLAAEVERVVWPWIAQGKVRVLIDQCF
PLAEAAAAHRYLEQGSHLGKVVLEM
>tr|B0SVK5|B0SVK5_CAUSK NAD(P)H quinone oxidoreductase, PIG3 family OS=Caulobacter sp. (strain K31) GN=Caul_0913 PE=4 SV=1
MSETMTAIAVQGGKGPAEALHPETVERPTPGPGEILIRVRAAGVNRPDLLQRLGYYPPPP
GAPATLGLEVAGEVVVGSGRWKEGDKVCALLGGGGYAQYAVVDARHALPIPANSEGEFDF
AHAAALPETVFTVFANVFEHGALKLGETLLIHGGTSGIGTTAIAMAKAHGARVIATGRGA
DKKAQALALGADIAVDAKTEDFAAIAKAAGGVDVVLDMVGASYFDKNLDALNTGGRIVYI
AALAGPVLEVPVMKIMQKRAVITGSTLRPRSADEKARLAAEIERVVWPWIAAGKLKPVID
ATFPLAEAAKAHAHLEAGEHVGKVVLLA
>tr|B0UAE6|B0UAE6_METS4 NAD(P)H quinone oxidoreductase, PIG3 family OS=Methylobacterium sp. (strain 4-46) GN=M446_2003 PE=4 SV=1
MPAIPETMRQVRFTGAGGPEVIGIETAPVPRPGPGQVLIAVAAAGVNRPDCQQRAGKYPP
PPGATEIPGLEVAGRVVARGEGVTGLSEGDEVCALVISGGYAEYCVAEAPLCLPRPRPLS
LLEAASLPENIYTVWTNVFERGRLAPGERFLVHGGSSGIGYTAIQLAKHAGATIYATAGS
AEKCAFCETMGADAAINYREADFAEEVKRLTGGKGVDLILDMVGAAYLERNLKSLALEGR
LVVIAFMQGFKVDGFNMTPIMVKRLTFTGSTLRPRTTAQKAAIAEGLRREVWPWLESGGF
RPVIHATFPLEQAREAHALMESSAHLGKIMLTTGA
>tr|B0VEM8|B0VEM8_ACIBY Putative oxydoreductase protein, zinc-containing (Quinone oxidoreductase, NADPH dependent) OS=Acinetobacter baumannii (strain AYE) GN=ABAYE0718 PE=4 SV=1
MPHSLVESLSGCLEFHLNYQQTKVNQHVLNINQTWSISMNLPTTMKIVEITVPGGPEVLK
LQDSNVPVPQADEVLIEVKAAGINRPDVLQRMGLYPMPKGVTQIPGLEVAGVVVAVGEQV
QQFKVGDKVCALTNGGGYAEYCAVTATQVLPIPENLSFTQAAAIPETFFTVWANLFDIGR
LKKDETALIHGGASGIGTTALAICHALGIKTFATVGSEDKVEALSDLTTAINYKTQDFEQ
EILNHTQEQGVDVILDIVGGSYFQKNLNLLKRDGRLVIIGFMGGRIAKEFDLQKLILKRA
TITGSTMRARNSQEKAQIAQSLHEHVWPLLEQGKCLPQIYKTYAFSDVQSAHACMEQGDH
IGKIVLEMNA
>tr|B0VS33|B0VS33_ACIBS Putative oxydoreductase protein, zinc-containing (Quinone oxidoreductase, NADPH dependent) OS=Acinetobacter baumannii (strain SDF) GN=ABSDF0698 PE=4 SV=1
MPHSLVESLSGCLEFHLNYQQTKVNQHVLNINQTWSISMNLPTTMKIVEITVPGGPEVLK
LQDSNVPVPQADEALIEVKAAGINRPDVLQRMGLYPMPKGVTQIPGLEVAGVVVAVGEQV
QQFKVGDKVCALTNGGGYAEYCAVTATQVLPIPENLSFTQAAAIPETFFTVWANLFDIGR
LKKDETALIHGGASGIGTTALAICHALGIKTFATVGSEDKVEALSDLTTAINYKTQDFEQ
EILNHTQEQGVDVILDIVGGSYFQKNLNLLKRDGRLVIIGFMGGRIGKEFDLQKLILKCA
TITGSTMRARNSQEKAQIAQSLHEHVWPLLAQGKCLPQIYKTYAFSDVQSAHACMEQGDH
IGKIVLEMNA
>tr|B1J1R2|B1J1R2_PSEPW NAD(P)H quinone oxidoreductase, PIG3 family OS=Pseudomonas putida (strain W619) GN=PputW619_1269 PE=4 SV=1
MKALQGEDGHVEWVEAERPALDAGQVRIRVAAAGLNRADLLQMKGLYPPPPGASPYMGLE
CAGVVEEVGPGADWRVGDRVCALLASGAMAEEVVVDARHVLPVPEGLSLHEAAALPEVYA
TAWLNIFQLGAVKAGEKVLVHAGASGVGSAAIQLCKAFGNPVYVSVGSQERLAYCQALGA
TGGVVRNENLEALEGMGPFDVILDPVGASYGQLNLKLLARDGRWVIIGLMGGRTVELDLA
QVLGKRLEITGSTLRNRDDGFKAELLRELQQQVWPLFTEKRLSPQLVDTYPVEFAQAAYA
ELESNQVSGKLVMVIDASLA
>tr|B1JI84|B1JI84_YERPY NAD(P)H quinone oxidoreductase, PIG3 family OS=Yersinia pseudotuberculosis serotype O:3 (strain YPIII) GN=YPK_1737 PE=4 SV=1
MTLLTHLPANMVAIEITQFGGPEVLVPAKRPTPMPAAGEILVKVSAAGVNRPDVMQRRGQ
YAPPPGASDIPGLEVAGEVVAIAADVTRFKIGDNVCGLIAGGGYAQYCVIHETNALPIPQ
GLSAIEAAALPETFFTVWTNLFQRGHFTAGETVLIHGGSSGIGTTAILLSKAFGAATVIV
TVGSEEKRQACLNLGADIAINYHTQDFVAETKRATAGKGADVIVDLIAGDYVARNYDAAA
MNGRIVQIGTQNGHAKDLNLMLMLIKRLTHTGSTLRSRTVAEKALIANELEQHVWPLLSE
GKMKPQIFSTFPLEAAAKAHELMESSTHIGKIVLTA
>tr|B1JVP4|B1JVP4_BURCC NAD(P)H quinone oxidoreductase, PIG3 family OS=Burkholderia cenocepacia (strain MC0-3) GN=Bcenmc03_2276 PE=4 SV=1
MKAIEITEFGAPDVLKLAERPRPEPKRGEVLIKVAASGVNRPDVFQRKGAYAPPPGASDL
PGLEVAGEIVGGDLSDAALNPFGLKLGDRVCALLAGGGYAEYAVAPLPQCLPVPDGLTDI
EAASLPETFFTVWSNVFDRAQLGAGEGGEQETLLVQGGSSGIGVTAIQIAHALGFRVFAT
AGTADKCRACEALGAERAINYKTEDFVEVVKSLTHDRGVDVILDMVAGSYVPRELSALAD
GGRLVLIALLGGAKAEVNLSEILRRRLTVTGSTLRPRPVEFKARIAAQLKARVWPLLADG
RIKPVIYRVLPAADAAQAHALMESSEHTGKIVLDWGTNA
>tr|B1K8F5|B1K8F5_BURCC NAD(P)H quinone oxidoreductase, PIG3 family OS=Burkholderia cenocepacia (strain MC0-3) GN=Bcenmc03_4344 PE=4 SV=1
MIDDANPLPTHMTAIEIVRPGGPDVLVPATRAVPVPGPGDVLIRIHAAGVNGPDVFQRKG
LYDPPPGASDIPGLEIAGEVVAVGHDVTRFVVGDRVCALIPGGGYAEYAVANESNTLAIP
DGLGMAEAAALPETFMTVWLNLFQRGRFAAGESVLIHGGASGIGTTATMLAKAFGAATII
TTVGSDAQRDASMRLGADLAIDYRSEDFVEAVARFTGGKGVDVIVDIIAGDYVARNFAAA
AMNGRIVQIGVINGPAKELDLFPMLTKRLTHIGSTLRSRTYGEKAQIIRELEEAVWPLIR
QGTVKPQVYRLFDLRDARAAHELMDSGRHIGKIVLVTPAADHALRAAIDANAKHST
>tr|B1KDE4|B1KDE4_SHEWM NAD(P)H quinone oxidoreductase, PIG3 family OS=Shewanella woodyi (strain ATCC 51908 / MS32) GN=Swoo_0649 PE=4 SV=1
MSAHSLPQNYLHVTFDEPGAPDVLHLIRSQLPKIEEDQVLIRVHVAGVNGPDLAQRKGVY
PAPTGASSILGLEVAGEVVALGSKVTRWQLGERVCALVPGGGYGEYVATYADHCLPIPHG
WRDSDAAAIVETFFTVWGNLFMRAGLKVGETVLIHGGSGGVGSAAVVLAKAFGAKVITTS
GSNEKCEHCVTLGAELALNYRSDFVTPVMEHTQGRGVDVVFDMAGGDFINQNLKALAMDG
RMVSVAMQRGATAEVDIFRIMAKRIRWTGSTLRPQSVGAKAEITTQLLERVWPLLDCELE
SSTQLKPHVFAEFPLYECAKAHTLMEAGEHRGKLVLRVE
>tr|B1LT54|B1LT54_METRJ NAD(P)H quinone oxidoreductase, PIG3 family OS=Methylobacterium radiotolerans (strain ATCC 27329 / DSM 1819 / JCM 2831) GN=Mrad2831_0337 PE=4 SV=1
MSTTMRAVIAVGQGGPEVLRIVERPRPEPGEGQLLVRVESAGINRPDVMQREGRYPPPPG
ASDVLGLELAGIVEALGPGAGRFRTGDRVMALVHSGAYAEWAVVDEAVALKVPDGLPAIE
AGAIPETYFTVWSNVFERARLRAGESLLIHGGASGIGTTAILLAKAWGARVIVTAGSSEK
CAACLKLGADAAIDYRREDFVAAARAATDGGGPDVILDMVGGPYIARNLDAVAVDGRIAQ
IAFQQGSRVTEIDLQPLLTKRVTLTGSTLRARPVALKARLAEALAEHVLPLLAAGRARPP
IDSVFPFDRVAEAHARMDGGQHVGKIVLSMGDAARGSR
>tr|B1M4Q2|B1M4Q2_METRJ NAD(P)H quinone oxidoreductase, PIG3 family OS=Methylobacterium radiotolerans (strain ATCC 27329 / DSM 1819 / JCM 2831) GN=Mrad2831_2964 PE=4 SV=1
MATTDLPGSMRQIRYAGSGGPEVISLETAPVPSPGPGQVLIEVVAAGVNRPDVAQRSGVY
PPPPGATEIPGLEVAGRVVALGSGVENLTEGDEVCALVISGGYAEYAVAEAAHCLPRPKA
VALVDAGGLPETFFTVYSNVVQRGRLARGESFLVHGGSSGIGATAIQIAKHVGARVFATA
GSTEKCRFCEDLGADAAIDYKQADFAEEVKRLTEGRGVDVILDMIGASYLARNLKSLAPD
GRLVMIALMGGYKVDGLNITPIMRNRLTFTGSTLRPRAKADKAAIADGLRRDIWPELEAG
RIRSVTHATFPLERAREAHELMESSAHLGKILLTTGR
>tr|B1MEP3|B1MEP3_MYCA9 Probable quinone oxidoreductase OS=Mycobacterium abscessus (strain ATCC 19977 / DSM 44196) GN=MAB_0207c PE=4 SV=1
MHAITVDNPGGPEALRWTEVPDPVPGPGEILIDVTAAAANRADLLQRRGLYSPPPGASSI
LGLECSGTVAALGADVAHWSVGQPVCALLSGGGYAEKVVAPATQLLPVPTNVQLDVAAAL
PEVACTVWSNMMMTTKMSAGQSILIHGGASGIGTHTIQVAKALGLRVAVTAGTPEKLDAC
RDLGADLAINYRDTDFVQAVHSFTDGSGVDRILDIMGAKYLSRNVDALGNDGHLVIIGMQ
GGVTAELNIAKLIAKRGSLTATTLRARPIAGPCGKAAIVESVAQNLWPLVEAGKVRPVVG
AEIPLSQAAEAHRLLENGAVVGKVLLTR
>tr|B1MKA8|B1MKA8_MYCA9 Putative quinone oxidoreductase OS=Mycobacterium abscessus (strain ATCC 19977 / DSM 44196) GN=MAB_1112c PE=4 SV=1
MYAITLNGFGDPEVMQWTQVADLPAPGPGEVTIDVVAAGVNRADVMQRLGLYPPPPGVSE
IPGLEVSGHIAEVGPAVQGWVPGDAVCALMAGGGYAERVNVAATQVLPVPRGVSITAAAA
LPETAATVWSNVVMTGGLRSGQTLLIHGGGSGIGTHAIQVGRALGANVAVTAGTQFKLDR
CRELGAHTLINYREQDFPAVVNAAYSGANVILDIVGGGYLAKNVEALAENGHLTIIGLQG
GAAAELNLGALLFKRGSVHATNLRRRPEQGPGSKAEIIAELRQHLWPLIAEGTVAPVVSA
EVPVTDAAEAHRLLDSPETVGKVLLTVRRQ
>tr|B1VIV7|B1VIV7_CORU7 Putative quinone oxidoreductase OS=Corynebacterium urealyticum (strain ATCC 43042 / DSM 7109) GN=cu1944 PE=4 SV=1
MHQRNPDPVSAAVARLGAMNSTSTNTAHAIIQTDPKDPSSLEWQAIDKPQPAEGEALVRI
HYAGLNRADTLQAQGHYPPPKGVTETIGLEAAGVVENPNGATKPDGTPWQEGEEVAVLLS
GGGYATHAAVPAGQLMPIPKGYSLAEAASVVEVACTVWSNVADIAGLREGELALFHGGGG
GIGLFATQYAHAIGAKVAVTAGSQAKLDVCRSYGADTLINYKEEDFAEVLRELGGADVIL
DIIGAKYLDSNVKALAMDGRMVIIGMQGGVKGELNIARLLSKRGTISATGLRYRDTEDKA
RIVRGTLEEMWPLLESGKISHHIDRTVPIQDAAAAHQALLAGEVTGKVVFEVPQS
>tr|B1VQT2|B1VQT2_STRGG Putative quinone oxidoreductase OS=Streptomyces griseus subsp. griseus (strain JCM 4626 / NBRC 13350) GN=SGR_3754 PE=4 SV=1
MHAITIPEPGGPEALVWAEVSDPVPGEGEVLVEVVASAVNRADVLQRQGFYNPPPGASPY
PGLECAGRVLALGPGVTGWAVGDAVCALLAGGGYAEKVAVPAGQLLPVPKGVDLVEAAAL
PEVTATVWSNVFMVAHLRPGETFLVHGGSSGIGTMAIQLAKAVGARVAVTAGSPEKLARC
AELGADILVNYREQDFVEELRENTAGSGADVILDLIGAKYLDRNVSALAVNGRLAIIGLQ
GGAKGELNLGALLTKRAAVTATSLRGRPLHEKAAIVAAVREHVWPLIEDGVVRPVVDRAL
PMADAAEAHRVLESSAHIGKVLLVAPSAGA
>tr|B1Y824|B1Y824_LEPCP NAD(P)H quinone oxidoreductase, PIG3 family OS=Leptothrix cholodnii (strain ATCC 51168 / LMG 8142 / SP-6) GN=Lcho_1498 PE=4 SV=1
MNAIEISRPGAPDVLRLTQRAVPVAGAGEVLIRVAASGVNRPDVLQRKGAYPPPAGASDL
PGLELAGVIESGDAQALQAAGLAIGQRVCALVTGGGYAQYCVAPVGQCLPVPAGFDDVQA
AALPETFFTVWSNVFERARLQSGETLLVQGGTSGIGVTAIQLAKARGATVIATAGSDDKC
QACLALGADHAINYRSQDFAAEALRLTDGRGVDVILDMVAGDYVAREVSCLAEDGRLVII
AVQGGVKASFDAGLVLRRRLTITGSTLRARPVAFKAAIAAALRAQVWPLLESRQVRPVIH
AVLPAAQAADAHALMESNQHIGKIVLQW
>tr|B1YTR0|B1YTR0_BURA4 NAD(P)H quinone oxidoreductase, PIG3 family OS=Burkholderia ambifaria (strain MC40-6) GN=BamMC406_2169 PE=4 SV=1
MKAIEITEFGAPDVLKLAERPRPEPKRGEVLIKVAASGVNRPDVFQRKGAYAPPPGASDL
PGLEVAGEIVGGDLSDAALNPFGLKLGDRVCALLAGGGYAEYAVAPLPQCLPVPDGLTDI
EAASLPETFFTVWSNVFDRALLGAGEGGEQETLLVQGGSSGIGVTAIQIAHALGFRVFAT
AGNADKCRACEALGAERAINYKTEDFVEVVKSLTHDRGVDVILDMVAGSYVPRELSALAD
GGRLVLIALLGGAKAEVNLNEILRRRLTVTGSTLRPRPVEFKARIAAQLKARVWPLLADG
RIKPVIYRVLPAGEAAQAHALMESGEHIGKIVLDWGTTA
>tr|B1ZHC4|B1ZHC4_METPB NAD(P)H quinone oxidoreductase, PIG3 family OS=Methylobacterium populi (strain ATCC BAA-705 / NCIMB 13946 / BJ001) GN=Mpop_1697 PE=4 SV=1
MPTNLPETMRQIRFTGAGGPEVIAVETVPLPKPAAGQVLVEVVAAGVNRPDIMQRQGSYP
PPKGATEIPGLEIAGRIAELGEGVTGFSEGDEVCALVISGGYAEFAVAEAGQVLKRPEPL
SLVEAAGLPETTFTVYSTVIQRGRLKKGETFLVHGGSSGIGTTAIQIAKQHGARVLTTAG
SAEKCRFCEELGADAAINYRESDFAEEVKRLTDGRGVDVILDMVGAAYLQKNIASLAVEG
RLVQIAFMQGYKAENLTLTPIMLKRLTLTGATLRAQAKEAKAAIAEGLKRDVWPLVEAGQ
IRPIVHATFPLEEARKAHELMETSSHSGKILLTTGR
>tr|B1ZN92|B1ZN92_OPITP NAD(P)H quinone oxidoreductase, PIG3 family OS=Opitutus terrae (strain DSM 11246 / PB90-1) GN=Oter_0170 PE=4 SV=1
MKAVVISQPGAPEVLTVAERPTPTIGDEDVLIRVQAAGVNRADVIQRKGHYPAPAGVAAD
IPGLEVAGLVEACGAKVTRWQVGDPVCALLAGGGYAEFVAVDAGHCLPVPKGWSFTDAAA
LPEALFTVWSNVFQRGRLQRGETFLVHGGTSGIGMAAVQLAKAQGARVFATAGTDEKCRA
CEVVGAERCINYRTEDFAAALKDEGVDVILDMIGGDYVAKNLKLLRPEGRLVFINAAKGA
KVEVNLLQVMSQRLTITGSTLRSRERTFKAALAAEIELEVWPLLASGQFRANVFKVFALA
DAAEAHRLMESSQHIGKLVLAL
>tr|B2GG34|B2GG34_KOCRD Putative oxidoreductase OS=Kocuria rhizophila (strain ATCC 9341 / DSM 348 / NBRC 12708 / DC2201) GN=KRH_18880 PE=4 SV=1
MRAVRDLESGGPEVLTVSEVPEPELTAGGVLIEVAAAGLNRADVLQRQGHYPVPPDATDV
FGLEVSGTVLELGEDVPADAGLSVGDPVVALVDSGGYAERVLAPWQQVLPLPEGVDPVAA
AGLPEVAATVFSNVFMAAAAREGETLLVHGGAGGIGTHAIQVARALGMTVLATVGSEEKA
RVVEELGATPIRYRDEDFVARVEELTDGRGADVILDVVGAKYLDPNLRAVATNGRIVIIG
MQGGATGELNVGRLLQKRAAVIGTTLRARPAAEKAAIMAAVREHVWPLVAAGRVRPLVSR
TFPLEQVREAHEYFDSGSHVGKVLLSM
>tr|B2HLK4|B2HLK4_MYCMM Oxidoreductase OS=Mycobacterium marinum (strain ATCC BAA-535 / M) GN=MMAR_5332 PE=4 SV=1
MAFVHAIVAESADHLVWQQVPDVTAGAGEVVIKVAAAGVNRADVLQAAGKYPPPPGASEI
IGMEVSGTITDIGDGVTEWSAGQEVCALLAGGGYAEYVAVPAGQVLPMPPGVSLIDAAAL
PEVACTVWSNLVMTAHLGPGQLVLIHGGASGIGSHAIQVCTALGARVAVTAGSSEKLQLC
RDLGAQITINYRDEDFVARLKQETDGSGADVILDIMGAAYLDRNVDALAVDGQLVIIGMQ
GGIKAELNLGKLLTKRARVIGTTLRARPLQGPNGKAVIAQAVTASVWPMIASNRVRPIIG
SRLPIGQAAQAHQLLLSGQSYGKTLLTVDG
>tr|B2HXY2|B2HXY2_ACIBC NADPH:quinone reductase OS=Acinetobacter baumannii (strain ACICU) GN=ACICU_03016 PE=4 SV=1
MNLPTTMKIVEITVPGGPEVLKLQDSNVPVPQADEVLIEVKAVGINRPDVLQRMGLYPMP
KGVTQIPGLEVAGVVVAVGEQVQQFKVGDKVCALTNGGGYAEYCAVTATQVLPIPENLSF
TQAAAIPETFFTVWANLFDIGRLKKDETTLIHGGASGIGTTALAICHALGIKTFATVGSE
DKVEALSDLTTAINYKTQDFEQEILNHTQEQGVDVILDIVGGSYFQKNLNLLKRDGRLVI
IGFMGGRIAKEFDLQKLILKRATITGSTMRARNSQEKAQIAQSLHEHVWPLLEQGKCLPQ
IYKTYAFSDVQSAHACMEQGDHIGKIVLEMNA
>tr|B2I236|B2I236_ACIBC NADPH:quinone reductase OS=Acinetobacter baumannii (strain ACICU) GN=ACICU_01938 PE=4 SV=1
MKCITFKGAGGPEVITVSERPMPELTDDGILIEVVAAGINGPDVMQRKGLYAPPPGVTDI
PGLEVSGIVKQVGKQVTKFKAGDEVCALVPGGGYAEYVVAHQDNVLFIPEGLTLIEGGIL
LETFMTVWSHLFQHAKFRPNSSILIHGGTSGIGTTATMLTRAFGATKIFTTVSSKEHQEA
SLKIGADVAINYNEDDFVEVVKKHTDGKGVDFVLDIIAGDYIQRNYEVAAMNGTILQIGV
LKGLADKVNIFPMLAKRLTHTGATLRSQTAEAKAEVMAALQEKVWPLISKGQIKPLLYKT
FDLEEARQAHEFLDQGQHVGKLALIVKK
>tr|B2IJL5|B2IJL5_BEII9 NAD(P)H quinone oxidoreductase, PIG3 family OS=Beijerinckia indica subsp. indica (strain ATCC 9039 / DSM 1715 / NCIB 8712) GN=Bind_1245 PE=4 SV=1
MAAIIPDRMRQIYFDGKGGPEVIRVGEAEVPTPGRGKVLIEVAAAGINRPDCVQRAGFYP
PPPGESEIPGLEVAGKIVKLGEGVSQWQIGDEVCALLGSGGYAEYALADAALCLPVPKGL
SLIEAAALPETYFTVYDNVFTRGRLQPGENFLIHGGSSGIGSTAIQLAKQFGAKVFTTAG
SAEKCAFCRTLGADHAIDYKTSDFVEEIRKITDNKYPIDVILDMVGGSYIAKNLSLLNFD
GRMVQIAFLQSPKVASFDFLPLMLRRLTMTGSTLRARALGQKIEIAEALRELVWPLLDQG
LVKPMVHATFPLEEARQSHELMESSAHLGKILLVTGLA
>tr|B2JDN1|B2JDN1_BURP8 NAD(P)H quinone oxidoreductase, PIG3 family OS=Burkholderia phymatum (strain DSM 17167 / STM815) GN=Bphy_2012 PE=4 SV=1
MNAIEITEFGAPEVLKLAERPMPEPKAGEVLIKVAASGVNRPDVFQRKGGYAPPPGASDL
PGLEVAGEIVGGNIDEKRNPFGLKIGDRVCALMAGGGYAEYATVPLLQCLPVPKGFSDIE
AAALPETFFTVWSNVFDRAMLGKGEGGENETFLVQGGSSGIGVTAIQIAHALGFRVFATA
GTDEKCRACEAIGAERAINYKTEDFVEVIKSLTNDRGVDVILDMVAGSYVPRELKALADG
GRLVVIALLGGAKSEVNLNEILRRRLTVTGSTLRPRPVEFKAKIAAQLKEHVWPHLEDGT
IKPVIYKVFPAADAAKAHELMESSTHVGKIVLNWGAGA
>tr|B2K6E8|B2K6E8_YERPB NAD(P)H quinone oxidoreductase, PIG3 family OS=Yersinia pseudotuberculosis serotype IB (strain PB1/+) GN=YPTS_2496 PE=4 SV=1
MTLLTHLPANMVAIEIPQFGGPEVLVPAKRPTPMPAAGEILVKVSAAGVNRPDVMQRRGQ
YAPPPGASDIPGLEVAGEVVAIAADVTRFKIGDNVCGLIAGGGYAQYCVIHETNALPIPQ
GLSAIEAAALPETFFTVWTNLFQRGHFTAGETVLIHGGSSGIGTTAILLSKAFGAATVIV
TVGSEEKRQACLNLGADIAINYHTQDFVAETKRATAGKGADVIVDLIAGDYVARNYDAAA
MNGRIVQIGTQNGHAKDLNLMLMLIKRLTHTGSTLRSRTVAEKALIANELEQHVWPLLSE
GKMKPQIFSTFPLEAAAKAHELMESSTHIGKIVLTA
>tr|B2S7H3|B2S7H3_BRUA1 Alcohol dehydrogenase, zinc-containing OS=Brucella abortus (strain S19) GN=BAbS19_I16360 PE=4 SV=1
MMAELPSLMTAIEITEPGGAYMLRPAQRAVPEPKEGEILVRVRAAGVNRPDVLQRQGQYA
PPPGASDIPGLEIAGDIVALGHGVKRFRKGDQVVALLAGGGYAEYAVVHESNALPLPSGF
GYIEAAAIPETFFTVWHNVFERGWLKEGEVFLVHGGSSGIGTTAIQLAKAFGATVITTAG
SKEKCDACVKLGADRAINYHEEDFVAVVKEMTGGKGVDVILDMVGGDYVERNYKAAAEDG
RIMQIAFLNGAKATANFAILMTKRLTHTGSTLRPRPVAFKAGIARELEAKVWPLLAQRRV
APVMDMIFSLKDAWRAHERMEEGRHIGKIVLDIA
>tr|B2SBM6|B2SBM6_BRUA1 Zinc-containing alcohol dehydrogenase superfamily OS=Brucella abortus (strain S19) GN=BAbS19_II07700 PE=4 SV=1
MPKAVLSVIATRPGGPEVLELVPRELPALKRGEMRVRIHAAGVNRPDAMQRAGQYPPPPG
VTDVLGLELSGVVLEIAEDVTRFGPGDRIMALVAGGAYSEEAIVQADVCIPVPAGLSMVE
AAGIPETYFTVWSNLFQRAGLQPGETVLLHGGTSGIGVTATLLAKAIGARMITTCGSDDK
CRASEALGAIASINYRTTDFVEAGRALTEGRGPEVVIDMVGGSYMQRNLQLVAEDGRIAQ
IAFQQGSEAQMDMGPLLFKRLTLTGSTLRARPLVMKAALARSVEAEVLPLVLNKGARPVI
DSVFDLADVQAAHAHLEASAHTGKIILKTAACDAA
>tr|B2SPM3|B2SPM3_XANOP Quinone reductase OS=Xanthomonas oryzae pv. oryzae (strain PXO99A) GN=PXO_04350 PE=4 SV=1
MSDTTMTAIAIRDGKGDADALYATEQPRPRPAAGQVLMRVNAAGINRPDLLQRAGHYPPP
PGAPETLGLEIAGEIVEPAGRWKVGERVCALLGGGGYAQYAAVDARHVLPIPAGMDLVHA
AALPETIFTAYANLFEHGRLAAGEWLLLHGATSGIGVTAIQMAKAAGAHVLATARSASKA
AQARALGADVAIDSTSESFVEVAKAHGGIDVALDMVGAAVFADTLEALNQRGRIVYIASQ
AGATIELPIPVLMRKQAVITGSTLRPRTADEKARLAAEVERVVWPWIAEGKLRVLVDKRF
PLAEAAAAHRYLEQGSHLGKIVLEI
>tr|B2T2E4|B2T2E4_BURPP NAD(P)H quinone oxidoreductase, PIG3 family OS=Burkholderia phytofirmans (strain DSM 17436 / PsJN) GN=Bphyt_1340 PE=4 SV=1
MKAIEITEFGAPDVLKLAERPMPQPKAGEVLIKVAASGINRPDVFQRKGGYAPPPGASDL
PGLEVAGEIVEGSIDEKNNPFGLKVGDRVCALLAGGGYAEYAVAPLLQCLPVPAGLSDVE
AASLPETFFTVWSNVFDRAQLGKGEGAPNETLLVQGGSSGIGVTAIQIAHALGFRVFATA
GSDEKCRACEALGAERAINYKTEDFVEVIKSLTNDRGVDVVLDMVAGSYVSRELTALADG
GRIVLIALLGGAKAELNLNEVLRRRLTVTGSTLRPRPIEFKAKIAAQLKEYVWPHLEDGR
IKPVVHRVFPAAQAADAHALMESSTHVGKIVLSWGRDA
>tr|B2U7R4|B2U7R4_RALPJ NAD(P)H quinone oxidoreductase, PIG3 family OS=Ralstonia pickettii (strain 12J) GN=Rpic_2217 PE=4 SV=1
MKAIEITQYGGPEVLKLGERPMPEAKAGEVLIRVRAAGVNRPDVFQRTGNYPVPPGASDI
PGLEVAGEIVSGDLAHADNRYGLKVGDRVCALVQGGGYAEFCTAPLGQVLPVPAGLSDVE
AAALPENYFTVWSNVFDRGLLGRGAHGADETLLVQGGSSGIGTTAIQIASALGHRVFATA
GSAEKCDACVELGATRAINYKTEDFVEIVKAETGRGADVVLDMVGGSYVAREIACTADDG
RIVLIALLGGAKAEVPLGDILRRRITLTGSTLRPRPVAFKAAIAANLYETVWPLLASVRI
KPVVHEVMPAAQAAQAHALMESSAHIGKIMLVWD
>tr|B3DXG6|B3DXG6_METI4 NADPH:quinone reductase or related Zn-dependent oxidoreductase OS=Methylacidiphilum infernorum (isolate V4) GN=qor PE=4 SV=1
MVFIMSNCWIIEKKDKQRNLRLVSLPSLHPGRGELKIEVHYAGINRADLLQWEGVYPQPG
PPVAHEIPGLEFSGFISEVGLEVEHWKEGDPVFGLVVGGAFSTEIIVQQRMLLAVEGSLS
LMEAAAIPETFFTAWDGLEYRLKAKENETILISAAGSGVGLSALALAKIKNLRPFCTVRT
PSKKEKLLKLGALDVLVEEEQDLGDWSLSRTGGKGMDLIFDLVGGKKFSLYPCIVAEKGR
ILCLGLLGGTKTEISLDLLLRKRLTIVGSTLRSRPIEEKMILTQDFRKKILPYFTRGELK
PIIERVFSWEELPQALEYLKANKNFGKLLLKVS
>tr|B3E6I6|B3E6I6_GEOLS NAD(P)H quinone oxidoreductase, PIG3 family OS=Geobacter lovleyi (strain ATCC BAA-1151 / DSM 17278 / SZ) GN=Glov_1088 PE=4 SV=1
MKAVLMDGFGGVEVLKLGEAEKPVPAEGQVLVKVIATTINRPDLVQREGKYPPPPGDSEI
LGLEVAGTIEELGPGVEGWQVGQRVMSLVGGGACAEYAVAYASHLMPIPESMSFEEAACV
CESYITAFSNLFMIGGLKDKNTVIIHGGGGGVNMAGVQLCKALVPETKIIVTSHPSKIER
VKAMGVDLVVDFTTTPDFSEAVKEFTNKKGADVILDHVGAKYLAPNMASLGYAGRLVIIG
IISGIKAELNLALMMVKRQQIIGSVLRSRPVKDKAAIVAEFTKTALPKFADRTIVPIIEK
VFSIDEVVEAHRMMEEDKHFGKIVLKIQ
>tr|B3PCX9|B3PCX9_CELJU Alcohol dehydrogenase, zinc-containing OS=Cellvibrio japonicus (strain Ueda107) GN=CJA_1342 PE=4 SV=1
MKYIDYAPGGPEFLRIAEGQVPDVGAGEVLVHVAAAGVNRPDILQRQGLYPAPAAASPVL
GLEVAGDVIALGQGVKRWRLGDRVCALVNGGGYATHVAVPEAQCLPVPQGLDWVQAAALP
ETLFTVWHNLIQRAHLQAGERLLVHGGASGIGTMAIQLAKALGADVFATAGSVEKCAACA
QLGAQAINYRIQDFVGEVKALTAGQGVDVILDMVGGDYVQRNFSAAAKDGRIVNIAFLQG
SRVTLDLMPFMLKRLTFTGSTLRAQSAAAKAQIARELEAQVWPLLAAGKIRPMIDSVYPL
ARVADAHRRMEANQHIGKLVLDMNL
>tr|B3PTE6|B3PTE6_RHIE6 Probable quinone oxidoreductase protein OS=Rhizobium etli (strain CIAT 652) GN=RHECIAT_CH0001225 PE=4 SV=1
MPLPQEMRFVDLKSFGTPEVMAIGRRPLPVPGEGQVLVRAAAIGVNRPDIAQRQGSYPPP
KDASPILGLELSGEIVAVGPDVTDHAVGDKVCGLANGGAYAEYCLLPSGQILPFPKGYDA
VQAAALPETFFTVWANLFQMAGLTEGETVLIHGGTSGIGTTAIQLARAFGAEVYATAGSP
KKCEACERLGAKRAINYRSEDFAEVIRAETGQGVDIILDMIGAAYFERNLASLAKDGCLS
IIAFLGGAVAEKINLSPIMVKRLTVTGSTMRPRTTEEKRAIRDDLLAEVWPLLEAGTVAP
VVHKVFAFEDVVAAHRLLEDGSHIGKIMLTV
>tr|B3QBS1|B3QBS1_RHOPT Alcohol dehydrogenase zinc-binding domain protein OS=Rhodopseudomonas palustris (strain TIE-1) GN=Rpal_2150 PE=4 SV=1
MKAYVYGAGGAAITEVDKPAPKGPQVLIRVRACGLNRADLGMTKGHAHGAAGGLGAVLGM
EFAGEVEALGDEAYGCKIGDRVMGSTAGAFGEYTLADHGRLLPIPDGLSFEEAATLPVAL
TTMHNAVVAIGKLRSGQSVLVQGASSGVGLMAMQIAKLKGARKVIGSSTDKGRRDTLHQF
GADLAIDSSGDGWVDQVLAATGGAGVDLVIDQVSGKVANQNLAATRVLGRIVNVGRLGGT
HADFNFDLHAARRIDYVGVTFRSRSVEEVREIFRQVRGDIWPAVEARVLKLPIDKVFPFT
EIGAAFAHMEANRHLGKIVVTI
>tr|B3QFA7|B3QFA7_RHOPT NAD(P)H quinone oxidoreductase, PIG3 family OS=Rhodopseudomonas palustris (strain TIE-1) GN=Rpal_0985 PE=4 SV=1
MEPIPSQMTVVGISKPGGPEVLLPETRDVPKPGPGEILVKVTAAGVNRPDVAQRSGSYPP
PPGASDLPGLEIAGEVVALGDGASRHKLGDKVMSLVAGGGYAEYCIAQDSQAMKVPAAYS
MIEAGATPETLMTVWHNLFERGGLQPGETLLVHGGSSGIGTMAIQLAVALGSKVITTVGS
QDKADACLKLGASRAINYKTEDFVAAVKEATGGKGVEVILDMVGGDYIERNYDAAAMDGR
IVQIAFLGGAKANVNFVKLMTKRLHHTGSTLRPRSNADKAAMVAAIEAKVLPLLEQGRIK
PLIDGTFALRDAADAHRRMETSQHIGKIVLTV
>tr|B3R3W4|B3R3W4_CUPTR Putative NADPH QUINONE OXIDOREDUCTASE OS=Cupriavidus taiwanensis (strain R1 / LMG 19424) GN=RALTA_A1031 PE=4 SV=1
MQAIEIREYGAPEVLQLTERPDPVPGAGEVLIRVAAAGVNRPDVFQRTGNYPVPPGASDL
PGLEVAGVVVGGDLGHADNRFGLKVGDRVCALVQGGGYAQLCTAPLAQVLPAPQGLSDIE
AAALPETFFTVWSNVFDRGYLGQGPRGKEETLLIQGGSSGIGTTAIQVAKALGFKVFVTA
GTDEKCKACEDLGADRAINYKTQDFVAEVAALTGGKGVDVILDMVAGPYLARELKCIADD
GRIVIIALLGGAKAEIPLGDILRRRITVTGSTLRPRPASFKGKIAAALHEQVWPLLAAGK
IKPVIHKVFPAAQAADAHRLMESSEHIGKIVLTW
>tr|B4E5M5|B4E5M5_BURCJ Putative oxidoreductase OS=Burkholderia cepacia (strain J2315 / LMG 16656) GN=BceJ2315_23070 PE=4 SV=1
MKAIEITEFGAPDVLKLAERPRPEPKRGEVLIKVAASGVNRPDVFQRKGAYAPPPGASDL
PGLEVAGEIVGGDLSDAALNPFGLKLGDRVCALLAGGGYAEYAVAPLPQCLPVPGGLTDI
EAASLPETFFTVWSNVFDRAQLGAGEGGEHETLLVQGGSSGIGVTAIQIAHALGFRVFAT
AGTADKCRACEALGAERAINYKTEDFVEVVKSLTHDRGVDVILDMVAGSYVPRELSALAD
GGRLVLIALLGGAKADVNLGEILRRRLTITGSTLRPRPVEFKARIAAQLKARVWPLLADG
RIKPVIYRVLPAADAAQAHALMESSEHTGKIVLDWGSNA
>tr|B4EFH5|B4EFH5_BURCJ Putative GroES binding Zinc alcohol dehydrogenase OS=Burkholderia cepacia (strain J2315 / LMG 16656) GN=BceJ2315_55460 PE=4 SV=1
MPADAFTPPTEMTAIEIVHPGGPDVLVPARRPVPRPTDEQVLIRVHAAGVNGPDVFQRKG
FYNPPPGASDIPGLEIAGEVIDVGSAVKRFKRGDVVCALVTGGGYAEYAVADHRVTMTLP
KGLGVVEAAAMPETFMTVWLNLFQRGKLQAGESVLIHGGASGIGTTATMLAKAFGASKVM
TTVGSEVHREASLRLGANHAINYRDEDFVEKVNEFTNGNGVDVILDIIAGDYVARNYTIA
AMNGRILQVSVLKGPAKDLDLWPMMTKRLTHIGSTLRSRTPNEKAEIIRELEMHVWPLIQ
AGMVKPQVYKTFPLKDARGAHELIDSGVHIGKIVLVTDALPAE
>tr|B4EH35|B4EH35_BURCJ Putative quinone oxidoreductase OS=Burkholderia cepacia (strain J2315 / LMG 16656) GN=BceJ2315_36050 PE=4 SV=1
MTAIEIVRPGGPDVLVPATRAVPVPGPDDVLIRIHAAGVNGPDVFQRKGLYDPPPGASDI
PGLEIAGEVVAVGRDVTRFAVGDRVCALIPGGGYAEYAVANESNTLAIPDGLGMAEAAAL
PETFMTVWLNLFQRGRLSPGESVLIHGGASGIGTTATMLAKAFGASTIITTVGSEAQRDA
SMRLGADLAIDYRSEDFVEAVARFTGGKGVDVIVDIIAGDYVARNFAAAAMNGRIVQIGV
INGPAKELDLFPMLTKRLTHIGSTLRSRTYAEKAQIIRELEEAVWPLIRQGTVKPRVYRL
FDLRDARAAHELMDSGRHIGKIVLATRAAEGLLRAAVDANAKHST
>tr|B4ETT8|B4ETT8_PROMH Probable zinc-binding dehydrogenase OS=Proteus mirabilis (strain HI4320) GN=PMI1208 PE=4 SV=1
MIKNNDLPAFMTQVVITEPGGVDKLQLENSPLPSLPPHYMLVKVNAAGVNRPDIFQRQGS
YPPPADASPILGLEIAGEVVKLGEHCTKWAIGDRVCALVAGGGYAEYCLVHEDIALPSQG
LSDIEAAALPENLFTVWANLFQLGQLKAGESVLIHGGTSGIGSMAIMLAHNLGCEIYTTV
GSKEKAEVAQKLGANHVINYREKDFATEIPVLTQGKGVDVILDIIGGDYVEKNYQVAAKF
GRVIQVGMMKGAPKNLNMMPLMLKRLIHTGSTMRSRTPEEKTHIAQELKQQVWPLIIKGQ
IKPIINAVFSLQEVAKAHQLMESGDLIGKVVLEIDMNKSLV
>tr|B4RAL8|B4RAL8_PHEZH Alcohol dehydrogenase zinc-containing OS=Phenylobacterium zucineum (strain HLK1) GN=PHZ_c3207 PE=4 SV=1
MSLNEMTAIAIEGGKGPAAALKPVRAPVPQPNAGEILIRVRAAGVNRPDIVQRNGFYPPP
PGAPDTLGLEAAGEVVAGAGRWKAGDRVCALLGGGGYAEYAVCDARHALPIPEGLSFEEA
AGLPETVFTVFANVFEHGALKSGETLLLHGATSGIGTTAIQMAKAAGARVIATARGAAKA
ETARRLGADIAIDAAAEDFGAVAKAAGGVDVVLDMVGGDYFAKNLEALKTGGRIVYIASL
AGAEITVPIFRIMQKRAVITGSTLRPRDADEKARLAAEVERIVWPWIAAGKVKPQVDRTF
PLAEAAAAHAHLESGGHVGKVILTAG
>tr|B4RRY7|B4RRY7_ALTMD Oxidoreductase, zinc-binding dehydrogenase family protein OS=Alteromonas macleodii (strain DSM 17117 / Deep ecotype) GN=MADE_02390 PE=4 SV=1
MHYVDFAKGCKPDELTVKEQAGYSLTAGKVKVEVKAFGVNRADTLQRQGNYPPPPGESEI
LGLEVAGVVSEVASDVSTFKEGDRVCGLVAGGGYATEALVNPAHLMRIPQGMPFFEAAGL
TEVFLTAFQCLRTIAHIKPAQRALIHGGASGVGLAATQLCRYWGVHSAVTASSQEKLSLC
EKNGAEQLINYKQQAFDEVLKKAWPEGVDMVLDMVGGDYLNRNLQVLKRDGSVVYLAMLA
GRYADNLDMAMLLGKRASIIGTTLRNRSDEYKANLIGEFATACIPAFESKELTVNIDTHY
SIKDIDKPHGRLENNDTQGKLVVSW
>tr|B4UHZ7|B4UHZ7_ANASK NAD(P)H quinone oxidoreductase, PIG3 family OS=Anaeromyxobacter sp. (strain K) GN=AnaeK_4208 PE=4 SV=1
MKAVVFGGKGGPEVIALRELPDPAPARGEVLVRVRAAALNRADLLQRRGLYPPPPGYRED
VPGLELAGEVAAVGAGVTAWKQGDRVMAIAAGEAQAELCLVHERMLVRIPDRLSFEEAGA
IPEAGMTSHDALFTLGGLRPGWPVLIHAVGSGVSTAAVQIAKAAGATVIGTSRTAEKLER
ARALGLDHGILVGKDEPRFADEVKKVAGRCPLVLDFVGGPYTAENLAALATGGRIVVIGT
MGGGKPTVDLGALMRARGSIVGTVLRPRPLEEKIAATQAFAKDVLPLVAAGKVKPVVDAV
IPAAQVREAHERMERNESFGKLVLAF
>tr|B5EAG8|B5EAG8_GEOBB NAD(P)H quinone oxidoreductase, PIG3 family OS=Geobacter bemidjiensis (strain Bem / ATCC BAA-1014 / DSM 16622) GN=Gbem_3311 PE=4 SV=1
MKAVLMEGFGGVEVLKLGEVDRPVPKEGEVLVKVYATSINRPDLVQREGKYPPPPGDSEI
LGLEVAGIIEELGPGVTGWKKGDRVVSLVGGGGYAEYAVAYACHLMPVPETVSFEEAACI
CESYITAFLNVFMIGGLKDGETAILHGGGGGVNTAAIQLCKALAPKSKLIVTASPEKLER
VKQLGADLVINFKETPDFSEAVKEFTNKKGVDVILDHVGAKYLAPNMNSLGYKGRLVIIG
VISGIKAELNLALMMVKRQQIIGSVLRSRPVSEKGEIAAEFVRRAMPKFADRTIVPIIEK
AFPIDQVVEAHRMMEQDKHFGKIVLKVAE
>tr|B5XS61|B5XS61_KLEP3 Putative NAD(P)H quinone oxidoreductase, PIG3 family OS=Klebsiella pneumoniae (strain 342) GN=KPK_3235 PE=4 SV=1
MKYIAISQPGGPEVLQIREGEIPAIGENEVLIEVKAAGVNRPDILQRQGLYPMPKGVTPV
PGLEVAGVVVEVGAQVTAFTPGDRVCALTNGGGYAEYCAVPAGQTLPIPAGLSFSEAAAI
PETFFTVWANVFQLGKLQPGESVLIHGGASGIGTTAVLLCHALGMTVYATVGQDEKIAAL
RPYATAINYKADDFAEKIGQLTNDEGVDVILDIVGGPYFNRNLGLLKKDGRLVIIGFMGG
RIAHEVDIQTLMLKRATVTGSTMRGRTAAEKQEIAEALRRHVWPLLEAGKCKPLIYASYP
MAEIAEAHACLDSGQHLGKVVITMTS
>tr|B5ZUG7|B5ZUG7_RHILW NAD(P)H quinone oxidoreductase, PIG3 family OS=Rhizobium leguminosarum bv. trifolii (strain WSM2304) GN=Rleg2_0782 PE=4 SV=1
MSLPHEMSLPQEMRFVDLPSFGGPEVMTIGRRPLPVPGEGQVLVRAEAIGVNRPDVAQRQ
GSYPAPRDASPILGLELSGEIVAIGLGVSGYRVGDKVCGLANGGAYAEYCLLPAGQILPF
PKGYDAVKAAALPETFFTVWANLFQMAGLTEGETVLIHGGSSGIGTTAIQLARAFGAEVY
ATAGSSEKCAACERLGAKRAINYKSEDFAEVIKAETGQGVDIILDMIGAAYFERNLASLG
KDGCLSIIAFLGGAIAEKVNLSPIMVKRLTVTGSTMRPRTAEEKRAIRDDLLSEVWPLLE
AGTVAPVIHKVFAFEEVVAAHRLMEDGSHVGKIMLSVG
>tr|B6INS1|B6INS1_RHOCS Oxidoreductase, zinc-binding dehydrogenase family OS=Rhodospirillum centenum (strain ATCC 51521 / SW) GN=RC1_1859 PE=4 SV=1
MVMAVPERMRAVEIGGAGGPEVLRPVERPVPRPGPGELLIRVAAAGVNRPDVLQRLGLYP
PPPGASDLPGLEVAGTVAAVGEGVSGWREGDALCALVAGGGYAAYCVAPAPQCLPIPRGL
SAVEAAGVPETFFTVWSNVFERGALKPTESLLVHGGTSGIGTTAIQLAKAFGARVFATAG
SPAKARACEELGADRGIDYKAEDFVVVVKELTGGTGVDVVLDMVGGDYLARNVDCLAPDG
RHVSIAFQRGPKGTLNLMWVMQKRLVLTGSTLRPRPVAEKGRIAVALQEKVWPLLEEGLV
RPRIYRTFPLEQAAAAHALIESGEHVGKIILTVAG
>tr|P72043|P72043_MYCTU PROBABLE OXIDOREDUCTASE OS=Mycobacterium tuberculosis GN=Rv3777 PE=4 SV=2
MTIMRAVVAESSDRLVWQEVPDVSAGPGEVLIKVAASGVNRADVLQAAGKYPPPPGVSDI
IGLEVSGIVAAVGPGVTEWSAGQEVCALLAGGGYAEYVAVPADQVLPIPPSVNLVDSAAL
PEVACTVWSNLVMTAHLRPGQLVLIHGGASGIGSHAIQVVRALAARVAITAGSPEKLELC
RDLGAQITINYRDEDFVARLKQETDGSGADIILDIMGASYLDRNIDALATDGQLIVIGMQ
GGVKAELNLGKLLTKRARVIGTTLRARPVSGPHGKAAIAQAVAASVWPMIAANRVRPVIG
TRLPIQQAAQAHELMLSGKTFGKILLTV
>tr|Q01XY3|Q01XY3_SOLUE Alcohol dehydrogenase, zinc-binding domain protein OS=Solibacter usitatus (strain Ellin6076) GN=Acid_4521 PE=4 SV=1
MVAAGEAIRLHTRVMKFISLEAPGGPEVLHLAEGAEPTPGPTEVVIRVEAAGVNRPDLQQ
RAGKYPPPPDASPVLGLEVAGIVAAAGAESGLREGESVCALTPGGGYAEYCLVAGVQCLP
VPRGLSMEEAAGIPETFFTVWANVFQIGRLVAGEKFLVHGGSSGIGTTAIQLAHAFGATV
FTTAGSEAKCRASEALGAARAINYKERDFVAEFAGVDLILDIVGAAYTPRNIECLAPRGR
LVQIAVQKGAEATVNLAKVMQKRLTITGSTMRPRSVAEKGAIARELYEKVWPLLESGRVK
VLVDRVFPLAEAAEAHRYLEAGEHIGKVILKVA
>tr|Q02IV7|Q02IV7_PSEAB Probable oxidoreductase OS=Pseudomonas aeruginosa (strain UCBPP-PA14) GN=PA14_49690 PE=4 SV=1
MTAIEIARPGGPEVLVATSRPLPTPGPREVLVEVRAAGVNGPDVLQRKGVYDPPPGASDI
PGLEIAGTVRAVGSEVSRFAVGEAVMALIPGGGYAQFAVADERTTLHLPDGLGMEEAAAL
PETFMTVWVNLFQRGGFKAGETLLVHGGASGIGTAATMLGKAFGAAKIFTTISSEAQREA
SLRLGADLAINYTEQDFVEEVLRGTEGRGVDVIVDIVAGDYVTRNYQAAAMNGRIVQIGV
IKGKAAEVDLFPMLSKRLVHLGSTLRSRSHDEKGAIIAELERQVWPHVRAGTVRPQVFRT
FPLEQARQAHELMDSGQHIGKIVLTSAP
>tr|Q02Q87|Q02Q87_PSEAB Putative quinone oxidoreductase OS=Pseudomonas aeruginosa (strain UCBPP-PA14) GN=PA14_21890 PE=4 SV=1
MNALQGIEGRVEWSEIAAPSCGQGEIRIRVAAAGLNRADLLQKAGLYPPPPGASPALGLE
CAGVVSEVGAGSTWQVGDRVCALLAGGGMAEEVVVDARHVLPVPAGLSLAEAAGIPEVYA
TAWLNLFQLAALQPGEKVLLHAGASGVGSAGIQLCKAFGNPCWVSVGSAERLAYCESLGA
AGGALRKQSLESLRDFAPFDVILDPVGARYAGLNLELLRSDGRWVIIGLMGGREAQLDLA
QLLGKRIQLTGSTLRTRDTEFKAQLIAELGLKVWPLFSAGKLRAQLERTFPIGDAEAAFE
ALASNQVQGKVVLVVDPSLA
>tr|Q07TV8|Q07TV8_RHOP5 Alcohol dehydrogenase, zinc-binding domain protein OS=Rhodopseudomonas palustris (strain BisA53) GN=RPE_0668 PE=4 SV=1
MEPVPSQMTVIGISQPGGPEVLKPETRAVPQPGPGQLLVKVHAAGVNRPDVAQRSGSYPP
PPGASDLPGLEIAGEVVAIGDGASRHRLGDKVMSLVAGGGYAEYCLAQDAQAMTVPPGYS
MIEAGAAPETLMTVWHNVFERGALSAGETLLVHGGSSGIGTMAIQLAKAFGAKVLVTVGS
QDKAEACVKLGADHAINYRNEDFVKAAKHATGGKGVELILDMVGGDYIERNYDAAAMDGR
IVQIAFLGGPKANANFAKLMMKRLHHTGSTLRPRSDADKAAMVAAIEAQVMPLLAQGRIK
PLIDSTFPLREAAEAHRRMETSQHIGKIVLAP
>tr|Q07WW5|Q07WW5_SHEFN Alcohol dehydrogenase, zinc-binding domain protein OS=Shewanella frigidimarina (strain NCIMB 400) GN=Sfri_3672 PE=4 SV=1
MATVNRQFTHVVVEQPGEPSVMTMTQSTLAMPTEGQVTIKVYAAGVNGPDIKQRVGAYPP
PADASPIIGLEVAGEIVAVADDVTQWQVGDKVCALVPGGGYAELVNTYAAHCLPIPTGYS
FVQAAALPETFFTVWGNLFIRGGLNAGETVLIHGGSGGIGTTAIQMASRLGATVFATSGS
AEKCQYCLDQGASVAINYNEQHFVEPILEATNGLGVNVIMDIAGGDFINENLKAIATDGR
MVSVAMQRGPQANVDIFRIMAKRVIWTGSTLRPQSVANKALIAQGLAEFVWPLLNSGKMS
IPIDSVFPFSQVVQAHELMESGTHKGKIVLDLQADPR
>tr|Q0ALI2|Q0ALI2_MARMM Alcohol dehydrogenase, zinc-binding domain protein OS=Maricaulis maris (strain MCS10) GN=Mmar10_2575 PE=4 SV=1
MTETEMKPELNRIVIAREPGGPDVLDVVARPIPSPAAGEILIRNTACGVNRPDQIERLGF
YPAPPGAPEGLGLEVAGHVEALGEGVTGYKAGDPVCALVAGGGYAAYSLAPAGSVLPVPE
GVPVEDAAGLPETVFTVWTNVFEIGALSRDETLLVHGGTSGIGSTAIQLAKAAGARVIAT
AGTPEKVAQCRQLGADIAINYRDTDFETVVTEAGGADVILDMVGGGYVQKNINCARVGAR
IASIAFLAGSRVEVDLMRVMLKRITLTGSTLRARPVEEKARLAQAVRQTVWPWIADGKMR
PLIDSRFDLDDARSAHERLDSGEHAGKILLLC
>tr|Q0BDC7|Q0BDC7_BURCM Alcohol dehydrogenase, zinc-binding domain protein OS=Burkholderia ambifaria (strain ATCC BAA-244 / AMMD) GN=Bamb_2290 PE=4 SV=1
MKAIEITEFGAPDVLKLAERPRPEPKRGEVLIKVAASGVNRPDVFQRKGAYAPPPGASDL
PGLEVAGEIVGGDLSDAALNPFGLKLGDRVCALLAGGGYAEYAVAPLPQCLPVPDGLTDI
EAASLPETFFTVWSNVFDRALLGAGEGGEQETLLVQGGSSGIGVTAIQIAHALGFRVFAT
AGNADKCRACEALGAERAINYKTEDFVEVVKSLTHDRGVDVILDMVAGSYVPRELSALAD
GGRLVLIALLGGAKAEVNLNEILRRRLTVTGSTLRPRPVEFKARIAAQLKARVWPLLADG
RIKPVIYRVLPAGEAAQAHALMESGEHIGKIVLDWGTTA
>tr|Q0BSF6|Q0BSF6_GRABC Quinone oxidoreductase OS=Granulibacter bethesdensis (strain ATCC BAA-1260 / CGDNIH1) GN=GbCGDNIH1_1348 PE=4 SV=1
MESMTLPDRMAMIRVDGAGGPETLRYENAPLPVPAEGEVMIRVRAAGINRPDLMQRSGLY
PPPPGASPHLGLEVAGEVATLGAGVTTLQQGEKVTALTNGGGYAEYCAVPATQCLPYPEG
FDDIRAAALPETFFTVWANVFMLGRLQKGEKLLVHGGSGGIGSSAIQLASTMGATVYATA
GGAEKCAACRAWGAVESIDYKTKNFADAVAELTGKKGVDVILDMIGGSYLAANIRSLAAG
GRLVTIALQGGAKGEADLARVMTRRLTLTGSTLRPRSKEEKAAIAQALKEHVWPLLSAGR
IGPHVHAVFPLHKAEEAHRLMESGAHTGKIILTTDG
>tr|Q0C698|Q0C698_HYPNA Putative NAD(P)H quinone oxidoreductase, PIG3 family OS=Hyphomonas neptunium (strain ATCC 15444) GN=HNE_0011 PE=4 SV=1
MTATMTAAHAETGQPLKRVERPRPVPGQGEILIEVAAAGLNRADLAQRAGRYPPPPGASD
ILGLEVSGTVVGLGPGTSRFKQGDRVCALLAGGGYASHVVVDEGSVLPVPGDMDLVTAAC
FPEALMTAWANVFDRAGLKPGETFLCHGATSGIGVMAIQMAKAYGAPKIFGTAGSEEKCA
LARDLGADIAINYREQDFEQIVKEAGGADVTLDMVGGDYIQKNIGAAKADGRIINIAYQN
GMVAEVNFGLVLMKRLSLMATTLRARPVPEKSRIRAAVEKDFWPHVASGKIRAVLEKTYP
LAEAEAALAHMEKGGHSGKILLTL
>tr|Q0HEP0|Q0HEP0_SHESM Alcohol dehydrogenase, zinc-binding domain protein OS=Shewanella sp. (strain MR-4) GN=Shewmr4_3411 PE=4 SV=1
MSELPHDYTHIYLEQPGEPEVMQLTRSPLPVLSAGQVLIRNCAVGVNGPDIKQRMGMYPP
PPGASPIIGLEVAGEICALGDGVTQWQLGDKVCALVPGGGYGEYTLTYAVHCLPIPQGFS
EVQAAALPETFFTVWGNLFMRAGLKAGETVLIHGGSGGIGSTAISLAKHLGATVITTTGQ
DEKRDYCSGLGAHLVVNYNTQNFVEEVMAFTQGKGVNVVFDIAGGDFINLNLQALALDGR
MVSVSTQRSAKAEVNILQLMAKRIVWTGSTLRPQTVEAKAEIAKQLAEHVWPLLDSQQIV
PHICATFPLAEAAKAHALMQSGEHRGKVVLTL
>tr|Q0HZB1|Q0HZB1_SHESR Alcohol dehydrogenase, zinc-binding domain protein OS=Shewanella sp. (strain MR-7) GN=Shewmr7_0541 PE=4 SV=1
MSELPHDYTHIYLEQPGAPEVMQLTRSPLPVPSAGQVLIRNCAVGVNGPDIKQRMGIYPP
PPGASPIIGLEVAGEICALGEGVTQWQLGDKVCALVPGGGYGEYTLTYAVHCLPIPQGFS
EVQAAALPETFFTVWGNLFMRAGLKAGETVLIHGGSGGIGSTAISLAKHLGATVITTTGQ
DEKRDYCSGLGAHLVVNYNTQNFVEEVMAFTQGKGVNVVFDIAGGDFINLNLQALALDGR
MVSVSTQRSAKAEVNILQLMAKRIVWTGSTLRPQTVEAKAEIAKQLAEHVWPLLDSQQIV
PHICATFPLAEAAKAHALMQSGEHRGKVVLTL
>tr|Q0K1J4|Q0K1J4_RALEH NADPH:quinone reductase or related Zn-dependent oxidoreductase OS=Ralstonia eutropha (strain ATCC 17699 / H16 / DSM 428 / Stanier 337) GN=H16_B1340 PE=4 SV=1
MPSPSHNIPDTMTAIEIKHPGGPEVLVPTRRPVPAPGPGELLIRHHAAGVNGPDVFQRKG
LYDPPPGASDIPGLEVAGEVAALGQGVTGFRVGDLVCALIPGGGYAEYSVASEHNTLHLP
DGLRLVEAAAMPETFMTVWLNLFQRGKFTKGDTILIHGGASGIGTTATMLSKAFGAAKII
TTVASDAQRDASLALGADYAVNYLEEDFVEAVMRVTEGKGADVIVDIIAGDYVPRNYAAA
GINGRIVQIGVIKGVAKEVDLFPMLTKRLTHMGSTLRSRTPEEKAEIIRELEAQVWPLMA
SGAVKPLIYQTFALEQARAAHELMDSGTHIGKIVLTMGQ
>tr|Q0K414|Q0K414_RALEH NADPH:quinone reductase or related Zn-dependent oxidoreductase OS=Ralstonia eutropha (strain ATCC 17699 / H16 / DSM 428 / Stanier 337) GN=H16_B0463 PE=4 SV=1
MQAIIAREPGDAGVLTLAERPMPEPGAGEVLLRVLAAGVNRPDIMQRQGIAKPAPGITDV
LGLEVCGEVVACGPGVDSQLMGQRLMSLVPGGGYAPWCTAPVDQSFIVPGTLSDAEAAAL
PEGLFTVWHNLFELGRLTMGETVLIHGAAGGIGTLAIRMAHAAGATVIATDNDESRFPEL
RAMGADATICWPTTDFTKACLEYTDGRGVDVVIDIVGGDYVRRNLAAMAFGGRHVSLSFM
QGSAVNVELLTLMQRQVSLHSSTMRPQSHYEKTRMAQSLARHVIPLLKNGRVKPRIHATF
PLAEAVASHRMLESGKVFGKLVLIP
>tr|Q0KCT3|Q0KCT3_RALEH Putative Zn-dependent oxidoreductase OS=Ralstonia eutropha (strain ATCC 17699 / H16 / DSM 428 / Stanier 337) GN=H16_A1046 PE=4 SV=1
MQAIEIREYGAPEVLQLTERPDPVAGAGEVLIRVAAAGVNRPDVFQRTGNYPVPPGASDL
PGLEVAGVVVGGDLSHADNRFGLKVGDRVCALVQGGGYAQLCTAPLAQVLPAPQGLSDIE
AAALPETFFTVWSNVFDRGCLGQGPRGKDETLLIQGGSSGIGTTAIQIAKALGYKVFVTA
GTDEKCKACEDLGADRAINYKTQDFVAEVSALTGGNGVDVILDMVAGPYLARELKCIADD
GRIVIIALLGGAKAEIPLGDILRRRITVTGSTLRPRPASFKGKIAAALHEQVWPLLAAGR
IKPVIHEVFPAAQAADAHRLMESSEHIGKIVLTW
>tr|Q0RBG3|Q0RBG3_FRAAA Putative quinone oxidoreductase OS=Frankia alni (strain ACN14a) GN=FRAAL6600 PE=4 SV=1
MADPPDPGPGEVTLDVVATAVNRADLLQRQGLYPPPPGESEIIGMECSGRVAAVGPEVSG
VEVGTEVCALLGGGGYATRVNVPAGQLLPIPAGVDLVEAAGLPEVAATVYSTVFGIADLR
DGEVFCVHGGASGIGTFAIQAVRALRPDAVIATTAGTAAKLARVRELGADVAVSYRDSDF
VEVIRKATEGHGADVILDNMGAAYLPRNVSLLAVGGRLVVIGLQGGVKGELSLGALLTKR
ASVHAASLRARPAAEKAEIIAGVRAEFWPAVERGAIRPVIDRVLPITEVVGAHSHVADLG
HVGKVILTIAH
>tr|Q0S971|Q0S971_RHOSR Probable NADPH:quinone reductase OS=Rhodococcus sp. (strain RHA1) GN=RHA1_ro04118 PE=4 SV=1
MYAITIDQPGGPEVMKWAEQPDPELPPGHVLLDVAATAVNRADLLQRQGFYPPPPGASDV
LGLECSGTIAELGEGVSGWSVGDQVCALLAGGGYAEKVAVPASQLLPLPEGVDLLVAASL
PEVACTVWSNVVMGAGLSRGDVLLVHGGGGGIGTHAIQVGVALGARVAVTAGSEEKLARC
RELGADILVNYREADFVDEIRKATDGHGADVILDNMGGSYLDRNVDVLAADGRLVVIGMQ
GGRKGELDLGKLLSKRGHVTAAGLRGRAESGHEGKADIVADVRKRLWPLIAEGAVHPIVA
AELPITEAPRGHELLDSADTVGKVILTIPRN
>tr|Q0SC33|Q0SC33_RHOSR Probable NADPH:quinone reductase OS=Rhodococcus sp. (strain RHA1) GN=RHA1_ro03100 PE=4 SV=1
MTTPDTVPDTMRAIVVDNDKNMNIEQVPTPTPAAGEVLLEVAAAGINRADLMQRQGLYPP
PPGITDIMGMEASGTVVAVGAGVDGFRPGDEVCALIAGGAYAEYVVVPAAQLLPIPDGLS
LVDAAALPEVASTVWSTIVMDAGLKAGETLLVHGGGSGIGTHAIQVGKALGATVAVTVGS
EAKAQRCRELGADIVINYREQNFASELAGQVDVILDIMGGQYVPGNVDALAIGGRLVIIG
MQGGLTGELNVGALIGKRARVIGLNVRNRPLTGPGSKAEIIAAVAEKEWPLVTQGLVRPV
ISAKLPLADAERGQAMLDSKDSVGKVLLLPTQS
>tr|Q0VQX0|Q0VQX0_ALCBS Quinone oxidureductase, putative OS=Alcanivorax borkumensis (strain SK2 / ATCC 700651 / DSM 11573) GN=qor PE=4 SV=1
MRAWCIEEKQLQLHSLEAPQPGPEEVQVQVKAIGVNRADLLQVQGRYPAPPGTSSRIPGL
EYAGVVSAIGKRVQKRKVGDAVMGLVPGCAYAEQVISHERETLTIPQGITFIHAATLPEA
FLTAYRALFLEGGLQPGQWCLIRPATAGVGLAATQLAITLGARPIGASREPNKLTAANDL
GLVAQVRENGTFTAQLNTITDGEGVAVILDMVGPDWNDLLGGLRAEGSLVSIGVLGGLNT
ELNLGALLMKRQTLKSMTMRSQPLEKRIQLAQVFNDRLAPLFANGQLRPLPLETFSFENA
IEAHKHMASNDFSGKRVIVVK
>tr|Q0WGC5|Q0WGC5_YERPE Probable Zinc-binding dehydrogenase OS=Yersinia pestis GN=YPO1653 PE=4 SV=1
MTLLTHLPANMVAIEITQFGGPEVLVPAKRPTPMPAAGEILVKVSAAGVNRPDVMQRRGQ
YAPPPGASDIPGLEVAGEVVATAADVTRFKIGDNVCGLIAGGGYAQYCVIHETNALPIPQ
GLSAIEAAALPETFFTVWTNLFQRGHFTAGETVLIHGGSSGIGTTAILLSKAFGAATVIV
TVGSEEKRQACLNLGADIAINYHTQDFVAETKRATAGKGADVIVDLIAGDYVARNYDAAA
MNGRIVQIGTQNGHAKDLNLMLMLIKRLTHTGSTLRSRTVAEKALIANELEQHVWPLLSE
GKMKPQIFSTFPLEAAAKAHELMESSTHIGKIVLTA
>tr|Q11CU8|Q11CU8_MESSB Alcohol dehydrogenase, zinc-binding OS=Mesorhizobium sp. (strain BNC1) GN=Meso_3406 PE=4 SV=1
MTSDEIPDKMTAVAITEHGGPMVLKPEERPVPKPGSGEILIKVRAAGVNRPDVAQRKGVY
PPPPGASDLPGLEVSGIVAATGEGVERWHVGDEVTALTPGGGYAEFCVVHETNALPIPHG
FTFTEAAALPETFFTVWHNVFERGGLKAGETLLVHGGTSGIGTTAIQVASNFGARVIATA
GSAEKCEACLKLGAARAVNYRAEDFVLAVKEATEGRGADVILDMVGGDYIDRNYAAAAMD
GRIVQISLQGGSKAEADFSKLMVKRLTHTGSTLRPRTIKFKAHIAAELEAHVWPLLAARK
VAPVMDTIFPLREAWRAHERMEEGAHIGKIVLDVV
>tr|Q127W9|Q127W9_POLSJ Alcohol dehydrogenase, zinc-binding OS=Polaromonas sp. (strain JS666 / ATCC BAA-500) GN=Bpro_3259 PE=4 SV=1
MKAIEITSYGAPDVLRLGERPDAQAGAGEVLIRVKASGVNRPDVFQRTGNYPVPPGASDI
PGLEVAGEIVAGDAAAMAAAGFKIGDRVCALVAGGGYAELCVAPVGQCLPVPTCNGVALS
DVEAAALPETFFTVWSNVFDRARLQAGETLLIQGGSSGIGVTAIQMAKALGATVLVTAGS
DEKCAACLALGADHAINYKTADFVQEVKKLTNGQGVNVILDMVAGSYVSREVDSLAEDGR
LVIIAVQGGARAEINAGLVLRRRLTITGSTLRPRPLAFKTAIANALKEKVWPLIVSGAIK
PVIHSTFAAVDAGSDTGSGAARAHALMESNQHVGKIVLTW
>tr|Q12S72|Q12S72_SHEDO Alcohol dehydrogenase, zinc-binding OS=Shewanella denitrificans (strain OS217 / ATCC BAA-1090 / DSM 15013) GN=Sden_0411 PE=4 SV=1
MTLSTHVSFTQPGNADVMTFSATNLAQPLAGQVQIKVYAAGVNGPDIKQRMGAYPAPEGA
SPILGLEVSGEICALGEGVSQWQLGDKVCALVPGGGYSERVNTFAAHCLPIPEGLSFEQA
AALPETLFTVWGNLFMRAGLKAGESVLIHGGSGGIGTTAIQLVSALGADVIVTSGSDDKC
QYCLEQGARVAINYNQQDFVEPVLTATEGKGVNVVLDMAGGDFINQNLKALAMDGRMVSV
AMQRGPQAQVDVFRIMAKRITWTGSTLRPQSVEAKAEIAKALMNTVWPLIAAAKISLPLD
SVYPFSEVIAAHQRMESGQHKGKIVLSLI
>tr|Q130C6|Q130C6_RHOPS Alcohol dehydrogenase, zinc-binding OS=Rhodopseudomonas palustris (strain BisB5) GN=RPD_4346 PE=4 SV=1
MEPIPSQMTVVGISKPGGPEVLLPETRDVPKPGPGEILVKVAAAGVNRPDVAQRSGSYPP
PPGASDLPGLEIAGEVVALGEGATKHKLGDKVMSLVAGGGYAQYCIAQDAQAMTVPAGYS
MIEAGATAETLMTVWHNVFERGRLAPGETLLVHGGSSGIGTMAIQLAVALGSKVITTVGS
QEKADACLKLGATRAINYKTDDFVAAVEEATGGKGVEVILDMVGGDYIERNYEAAAMDGR
IVQIAFLGGAKTTVNFTKLMIKRLHHTGSTLRPRSNADKAAMVAAIEAKVMPLLHEGRIK
PLIDGTFALHQAADAHRRMETSQHIGKIVLTV
>tr|Q139I4|Q139I4_RHOPS Alcohol dehydrogenase, zinc-binding OS=Rhodopseudomonas palustris (strain BisB5) GN=RPD_2020 PE=4 SV=1
MKAYVYGAGGAAITDVDKPAPKGPQVLIRVRACGLNRADLGMTKGHAHGAAGGVGAVLGM
EWAGEIAAVGDEAYGCEVGDRVMGSGAAAFGEYTLADHGRLFPIPGGMSFEDAAALPVAL
TTMHNALIAVGKLRAGQSVLIQGASSGVGLMALQIARLKGAKLVIGSSTDNSRRDRLREF
GADLAIDSSGSGWVDQVLAATGGAGVDLIIDQISGSVANQNLAATRVLGRIVNVGRLGGA
HADFNFDLHAARRIDYVGVTFRTRSIEEIREIFRQVRGDIWPAVETRKLKLPVDRVFPFA
EIDKAFAHMEANRHFGKIVVTL
>tr|Q142H6|Q142H6_BURXL Putative NADPH quinone oxidoreductase OS=Burkholderia xenovorans (strain LB400) GN=Bxeno_A1225 PE=4 SV=1
MKAIEITEFGAPEVLKLAERPTPQPAAGEVLIKVAASGINRPDVFQRKGGYAPPPGASDL
PGLEVAGEIVGGTIDEKNNPFGLKVGDRVCALLAGGGYAEYAVAPLLQCLPVPAGLSDVE
AASLPETFFTVWSNVFDRAQLGKGEGAPNETLLVQGGSSGIGVTAIQIAHALGFRVFATA
GSDEKCRACEALGAERAINYKTEDFVEVIKSLTNDRGVDVVLDMVAGSYVSRELTALADG
GRIVLIALLGGAKAELNLNEVLRRRLTVTGSTLRPRPIEFKAKIAAQLKERVWPHLEDGR
IKPVVHRVFPAAQAAEAHALMESSTHVGKIVLSWGQDA
>tr|Q15TV3|Q15TV3_PSEA6 Alcohol dehydrogenase, zinc-binding OS=Pseudoalteromonas atlantica (strain T6c / BAA-1087) GN=Patl_2167 PE=4 SV=1
MQFIDYEEGTATDTLFVNDTTKPTLKQGQVLVKVHSFGINRADTLQRQGKYPAPRGESPI
LGLEVSGEIVSLGISADNESSRWQIGDEVFALVAGGGYAQYVAVNSEHLMPKPKNVDMPS
AAGIAEVFLTAYQSLFQVGGLKTGQRVLIHAGASAVGLAAIQLAKADGCHVSVTASTEKK
LAVCEKYGADRLINYKTQNFAECFEQGGVDVIIDFVAGDYLNRNLKILNADGTIVYLAML
AGRYADKVDMALMLAKRATITGSTLRSRSDEYKSVLIHDFCHRFLADFDNGALRPVIDTQ
YNVKDIALTHERLERNDTMGKLVVSWN
>tr|Q16BE0|Q16BE0_ROSDO Alcohol dehydrogenase, zinc-containing, putative OS=Roseobacter denitrificans (strain ATCC 33942 / OCh 114) GN=RD1_1040 PE=4 SV=1
MAQMMRAIEISEAGGPDVLKPCQRPVPEPAHDQVVIKVAWAGVNRPDALQRAGLYAPPPT
ASDLPGLEASGEVVAVGTGVTDLAVGDLVCALLPGGGYAEYVATPAAHCLGVPDGMGLRE
AACLPETYFTVWSNVFKRGGLKAGERFLVHGGSSGIGTTAIQLAHAFGARVFATAGSDEK
CAACVELGAERAINYRDDDFVAAMRAEGGANVILDMVGGDYIPRNFKALADDGRLVQIAF
LGGPKVEVNFAPLMTRRLTMTGSTLRPQSDLAKAEIAQELRDTVWPMLSAGTIGPVMDQE
FPLKEAAAAHTRMESSGHIGKIVLKVAS
>tr|Q1B1Z2|Q1B1Z2_MYCSS Alcohol dehydrogenase, zinc-binding protein OS=Mycobacterium sp. (strain MCS) GN=Mmcs_4988 PE=4 SV=1
MQAIVAESPAKLIWTEVPERPLQSGDVRIDVVAAGINRADLLQAAGKYPPPKGASDIMGL
EVSGVISDVADDVSGWAVGQPVCALLAGGGYAENVTVPAGQVMPVPESVDLAHAAALPEV
ACTVWSNVVMTAALAAGEVLLIHGGASGIGTHAIQVANALGCRVAVTAGSANKLDLCREL
GAEVAINYRDEDFVERLRAETDGAGADVILDIMGAAYLDRNVDALATGGRLAIIGMQGGV
KAELNIGKLLAKRASVTATALRSRPVSGPGSKSDIVAEVVANVWPMVADGRVRPIIGAEF
PVQEAQAAQEMLDSGEVSGKVLLRVRD
>tr|Q1BKF5|Q1BKF5_BURCA Alcohol dehydrogenase, zinc-binding OS=Burkholderia cenocepacia (strain AU 1054) GN=Bcen_5025 PE=4 SV=1
MTAIEIVRPGGPDVLVPATRAVPVPGPGDVLIRIHAAGVNGPDVFQRKGLYDPPPGASDI
PGLEIAGEVVAVGRDVTRFVVGDRVCALIPGGGYAEYAVANESNTLAIPDGLGMAEAAAL
PETFMTVWLNLFQRGRFSPGESVLIHGGASGIGTTATMLAKAFGAATIITTVGSDAQRDA
SMRLGADLAIDYRSEDFVEAVARFTGGKGVDVIVDIIAGDYVARNFAAAAMNGRIVQIGV
INGPAKELDLFPMLTKRLTHIGSTLRSRTYAEKAQIIRELEEAVWPLIRQGTVRPQVYRL
FDLRDARAAHELMDSGRHIGKIVLATPAADHALRAAIDANAKHST
>tr|Q1BV10|Q1BV10_BURCA Alcohol dehydrogenase, zinc-binding OS=Burkholderia cenocepacia (strain AU 1054) GN=Bcen_1640 PE=4 SV=1
MKAIEITEFGAPDVLKLAERPRPEPKRGEVLIKVAASGVNRPDVFQRKGAYAPPPGASDL
PGLEVAGEIVGGDLSDAALNPFGLKLGDRVCALLAGGGYAEYAVAPLPQCLPVPDGLTDI
EAASLPETFFTVWSNVFDRAQLGAGEGGEQETLLVQGGSSGIGVTAIQIAHALGFRVFAT
AGTADKCRACEALGAERAINYKTEDFVEVVKSLTHDRGVDVILDMVAGSYVPRELSALAD
GGRLVLIALLGGAKAEVNLSEILRRRLTVTGSTLRPRPVEFKARIAAQLKARVWPLLADG
RIKPVIYRVLPAADAAQAHALMESSEHTGKIVLDWGTNA
>tr|Q1C6T7|Q1C6T7_YERPA Zinc-binding dehydrogenase OS=Yersinia pestis bv. Antiqua (strain Antiqua) GN=YPA_1869 PE=4 SV=1
MTLLTHLPANMVAIEITQFGGPEVLVPAKRPTPMPAAGEILVKVSAAGVNRPDVMQRRGQ
YAPPPGASDIPGLEVAGEVVATAADVTRFKIGDNVCGLIAGGGYAQYCVIHETNALPIPQ
GLSAIEAAALPETFFTVWTNLFQRGHFTAGETVLIHGGSSGIGTTAILLSKAFGAATVIV
TVGSEEKRQACLNLGADIAINYHTQDFVAETKRATAGKGADVIVDLIAGDYVARNYDAAA
MNGRIVQIGTQNGHAKDLNLMLMLIKRLTHTGSTLRSRTVAEKALIANELEQHVWPLLSE
GKMKPQIFSTFPLEAAAKAHELMESSTHIGKIVLTA
>tr|Q1CI75|Q1CI75_YERPN Zinc-binding dehydrogenase OS=Yersinia pestis bv. Antiqua (strain Nepal516) GN=YPN_1976 PE=4 SV=1
MTLLTHLPANMVAIEITQFGGPEVLVPAKRPTPMPAAGEILVKVSAAGVNRPDVMQRRGQ
YAPPPGASDIPGLEVAGEVVATAADVTRFKIGDNVCGLIAGGGYAQYCVIHETNALPIPQ
GLSAIEAAALPETFFTVWTNLFQRGHFTAGETVLIHGGSSGIGTTAILLSKAFGAATVIV
TVGSEEKRQACLNLGADIAINYHTQDFVAETKRATAGKGADVIVDLIAGDYVARNYDAAA
MNGRIVQIGTQNGHAKDLNLMLMLIKRLTHTGSTLRSRTVAEKALIANELEQHVWPLLSE
GKMKPQIFSTFPLEAAAKAHELMESSTHIGKIVLTA
>tr|Q1D423|Q1D423_MYXXD NAD(P)H quinone oxidoreductase, PIG3 family OS=Myxococcus xanthus (strain DK 1622) GN=MXAN_4429 PE=4 SV=1
MKVLRITRPGGPEVLAEEERPEPVPGPGEILVRVRASALNRADLLQLRGHYPAPPDVAPD
IPGLEYAGEVVAVGPRARRFQPGDRVMGLVGGGAWSDLLVTHEREAMPIPDGMDFTDAAA
IPEAYLTAFDALVLQGELKPGETVLVHAVASGVGSAAALICQAMGARVVGTGRNAAKLAR
AAAWGVARTVLCDTRPPRFADAVREETGGRGADLCLDLVGGGYVPETLNALAPRGRLMLV
GLVAGAATEVNLGTVLTKRLRITGTVLRSRPLEEKIALAQSAERHLLPLFRTGALRPVID
AVVPRADIRQALERMAGNDSVGKLVVRWA
>tr|Q1GDL7|Q1GDL7_SILST Alcohol dehydrogenase zinc-binding OS=Silicibacter sp. (strain TM1040) GN=TM1040_2517 PE=4 SV=1
MTLELPQTMRAIEISEFGAPNVLKLVERPVPSAGYGQVVIRVAYAGVNRPDALQRAGAYA
PPKGASDLPGLEASGEIVALGEGVTGWNLGDRVCALLPGGGYADYVATPAAHCLPVPKGL
SLKEAACLPETCFTVWSNVVTRGGLRAGERFLVHGGSSGIGTTAIQLASALGARVYATAG
SDDKCAACVGLGADVAINYRDEDFVEILRADGGAHLILDMVGGDYIPRNIKALADDGRLV
HIAFLQGPKAELNFAQIMARRLTVTGSTLRPQSDLAKARIARDLLEAVWPLIEAGKLRPV
MDSTFALAEAAIAHARMEGSTHIGKIVLEVAGAD
>tr|Q1GW85|Q1GW85_SPHAL Alcohol dehydrogenase, zinc-binding OS=Sphingopyxis alaskensis GN=Sala_0364 PE=4 SV=1
MTSLPADMTAVAIGAPGGPEMLQSVTRPVPQPGAEEVLIRVAAAGVNRPDVLQRMGLYPP
PPGASDLPGLEVAGTVVAVGPGGDPEMLGQEVCALVAGGGYAEYCTAPVGSCLPVPKGFS
MAEAAALPETVFTVWHNLFERGYVQEGETVLVHGGTSGIGTTAIGLCKLFGIRVIVTCGS
ADKCDAARALGADLAVDYSNEDYVAAVKDFTGGAGVHVVLDMVGGDYVPRNLDCLADDGR
HVSIAFQRGAKVEIDVSQVMRRRLTLTGSTLRARSAAFKALLADEIHRTLWPRLAEGAWK
PAMDQAFALTDAAAAHARMQAGAHVGKIVLTV
>tr|Q1I9N1|Q1I9N1_PSEE4 Putative Zinc-dependent dehydrogenase OS=Pseudomonas entomophila (strain L48) GN=PSEEN2868 PE=4 SV=1
MRHIIPSHMTAIDITQPGGPEVLLPTTRDTPRPGPREVLVQVHAAGVNGPDLLQRKGLYA
PPPGASDIPGLEIAGRVVALGEQVSRFVVGDAVIALVPGGGYAEYAVADERTTAPLPANL
SMVEGAALPETFMTVWVNLFQRGGFKAGESVLIHGGASGIGTTATQLAKAFGASKIFTTV
KDAEQQAASLALGADVAVDYTREDFVEHVMQHTNGQGVDVIVDIIAGDYVARNFKAAAMD
GRIVQIGVVKGPASEVDLFPLLVKRLTHIGSTLRARSIDDKAAILDDLQARVWPHVCGGS
VKPLIHATFPLTAARQAHELMESGRHIGKVVLSLAYQG
>tr|Q1IDF6|Q1IDF6_PSEE4 Putative alcohol dehydrogenase, zinc-containing OS=Pseudomonas entomophila (strain L48) GN=PSEEN1432 PE=4 SV=1
MKALQGVDGHVAWVEADRPACDAGQVRIRVAAAGLNRADLLQMKGLYPPPPGASPYMGLE
CAGVVEEVGAGADWRVGDRVCALLASGAMAEEVVVDARHVLPVPEGLSLHEAAALPEVYA
TAWLNIFQLGGLKAGEKVLVHAGASGVGSAAIQLCKAFGSPVWVSVGSPERLAYCQGLGA
AGGVVRNANLDELEQLGPFDVILDPVGAGYGQLNLKVLARDGRWVIIGLMSGRKFELDLA
QVLGKRLEITGSTLRNRDDGFKAELLRELQQQVWPLFSEGRLSPQLVDTYPVEFAQAAYA
ELESNQVSGKLVMVIDPSLG
>tr|Q1LFC9|Q1LFC9_RALME Alcohol dehydrogenase, zinc-binding OS=Ralstonia metallidurans (strain CH34 / ATCC 43123 / DSM 2839) GN=Rmet_4281 PE=4 SV=1
MTHATHTIPAAMVAIEITQPGGPDVLAPVQRPVPVPAADEVLIRIHAAGVNGPDVMQRRG
LYDPPPGASDIPGLEVAGEIVSVGRDVIRFAVGDLVCALVPGGGYAEYAVAHESNTLTIP
EGLSMVEAAALPETFLTVWLNLFQRGKFSAGESVLIHGGASGIGTTATMLAKAFGASKII
TTVGSDTQRDASIALGADVAVDYRNEDFVEAVARATDGRGVDVVVDIIAGDYVARNYAAA
AMDGRIVQIGVIKGPAQSLDLFPMLAKRLTHIGSTLRSRTHEEKAVLIEDLEQSVFPHIR
RGAVKPVMYKTFDLGDARRAHELMDSGTHIGKIVLTTQAAHSAP
>tr|Q1LPW6|Q1LPW6_RALME Alcohol dehydrogenase, zinc-binding OS=Ralstonia metallidurans (strain CH34 / ATCC 43123 / DSM 2839) GN=Rmet_0924 PE=4 SV=1
MKAIEIREYGAPEVLQETQRPDPEPKAGEILIRVAAAGINRPDVFQRTGNYPVPPGASDL
PGLEVAGVVVGGDLSHPANRFGLKAGDRVCALVQGGGYAELCTAPIEQCLPVPEGLTDIE
AAALPETFFTVWSNVFDRGQLGKGPRGAAETLLIQGGSSGIGTTAIQIAKALGFKVFVTA
GSDDKCKACESLGADRAINYKTQDFVAEVKALTEGKGVDVILDMVAGSYLARELSCIADD
GRIVIIALLGGGKAEIPLGDILRRRITITGSTLRPRPASFKGAIAQALHQNVWPLLASGK
IKPVIHKVFPAAQAADAHRLMESSEHIGKIVLTW
>tr|Q1MGB7|Q1MGB7_RHIL3 Putative quinone oxidoreductase OS=Rhizobium leguminosarum bv. viciae (strain 3841) GN=RL2518 PE=4 SV=1
MKAIVFDDFGGPAVLRLAEVPLPDIRPDDLLVKVRAAGVNRADILQREGVYGSQTYGDSS
ILGLEVAGEVVAVGKSVRDYGVGNRVMGIVGGGAYAQYARLDSGMAARIPESLSFIEAAA
IMESFVTGWEALAHLGQVAKAETVLVHAAAGGIGSATVQLARSAGASVLATASDENVERV
LSLGAAAVFDYRRSDFEAEVIDFTASRGVDLVIDFVGGAYLARNIRSLAPGGRLVQVGLL
GGDGDAIIPLDIVLHKHLRIMGTVMKSRSRDVKRAMVDRFRQHVLPRLGGEIVPIVAATY
PLAQAAEAQRRMETGGLFGKVVLDFRDPAPHGWLAH
>tr|Q1MJT8|Q1MJT8_RHIL3 Putative quinone oxidoreductase OS=Rhizobium leguminosarum bv. viciae (strain 3841) GN=RL1276 PE=4 SV=1
MPLPQDMRFVDLPSFGGPEVMTIGRRPLPVPQDGQVLVRAEAIGVNRPDIAQRQGSYPAP
KDASPILGLELSGKIVAVGPGVRGHAVGDKVCGLANGGAYAEYCLLPAGQILPIPKAYDA
VKAAALPETFFTVWANLFQMAGLTEGETVLIHGGSSGIGTTAIQLARAFGAEVYATAGSK
EKCEACEKLGAKRAINYRTEDFAEVIKAETGHGVDIILDMIGAAYFERNIASLAKDGCLS
IIAFLGGAVAEKVNLSPIMVKRLTVTGSTMRPRTAEEKRAIRDDLLSEVWPLLAAGTVAP
VIHKVFAFEEVVEAHRLLEEGSHVGKVMLRVG
>tr|Q1QHM0|Q1QHM0_NITHX Alcohol dehydrogenase, zinc-binding OS=Nitrobacter hamburgensis (strain X14 / DSM 10229) GN=Nham_3548 PE=4 SV=1
MEKLPEQMTVIGISRPGGPEVLVPETRPVPAPGPNEILIRVAVAGVNRPDVAQRSGTYPP
PPGASDLPGLEVAGEVVALGEGASQYKPGDKVMSLVSGGGYAQYCVAHESIAMRNPAGLS
MLEAGATPETLMTVWHNVFERGGLKAGETLLIHGGSSGIGTMAIQLAKAFGAKVIVTVGS
KDKADACLRLGADHAVNYKTQDFVAEVKALTGGTGADLILDMVGGDYIEKNYDVAAIDGR
IVQIAFLGGAKATVNFAKLMVKRLHHTGSTLRPRSIADKAAMVGAIEARVLPLMREGRIK
PLIDSSFPLDKAADAHRRMETGAHIGKIVLTV
>tr|Q1QT22|Q1QT22_CHRSD Alcohol dehydrogenase, zinc-binding OS=Chromohalobacter salexigens (strain DSM 3043 / ATCC BAA-138 / NCIMB 13768) GN=Csal_3042 PE=4 SV=1
MYAIAIEDQRLVWREQEAPSSIAADAVRIDVAWAGMNRADAMQRAGHYPPPEGESEIPGL
EVSGTIAEVGRGVERFKPGDKVCALLAGGGYAEQVVVAEAQVLSIPTGLGLREAAALPEV
FATAWLNLYMEGAVQRGERVVLHAGASGVGTAAIQLCRAFGNPCFVTVGSQAKLEACQRL
GADAGWNRHDGSFVEPINAWGGADMILDPVGGEYIAQDLQILNAEGRLVVIGPMAGRDAQ
VDLARLLMKRQRIIGSTLRSRSPRAKGAILDALHAHVWPKVTSGEITPLIDRVWPIQEAD
TAMRHLTDNANTGKILLSVSGEG
>tr|Q21B75|Q21B75_RHOPB Alcohol dehydrogenase, zinc-binding OS=Rhodopseudomonas palustris (strain BisB18) GN=RPC_0790 PE=4 SV=1
MEPIPSQMTVIGISKPGGPEVLLPETRPVPTPGPGEILVKVQAAGVNRPDVAQRAGVYPP
PPGASDLPGLEVAGQVVGLGEGASRHKLGDSVMSLVAGGGYAPYCIAQDAQAMAVPIGLS
IIEAGATPETLMTVWHNVFERGGLKPGETLLIHGGSSGIGTMAIQLAKAFGSKVIVTVGS
NDKAAACVKIGADRAIDYKAEDFVAIVKEFTEGHGADVILDMVGGDYIEKNYDAAAIDGR
IVQIAFLHGPKATVNFVKLMMKRLQHTGSTLRPRSNADKAAMVAAIEAKVLPLFAAGQVK
PLIDGTFPLAEAAEAHRRMESSQHIGKIVLTL
>tr|Q21YD0|Q21YD0_RHOFD Alcohol dehydrogenase, zinc-binding OS=Rhodoferax ferrireducens (strain DSM 15236 / ATCC BAA-621 / T118) GN=Rfer_1490 PE=4 SV=1
MIMKVIEISAFGAPDVLRLGERPMPVPGVGELLIRVAASGVNRPDVLQRTGNYPVPSGAS
DIPGLEVAGVIERGDEQELASAGFKLGERVCALVAGGGYAQYCIAPVGQCLPVPKGLSDV
EAASLPETFFTVWSNVFDRAQLQTGETLLIQGGSSGIGVSAIQLAKALGSRVIVTAGSDE
KCAACLALGADHAINYKTHDFQEEVKRLTGGQGVNVILDMVAGSYVAKEIECLSEDGRLV
IIAVQGGVKSEINAGLVLRRRLTVTGSTLRARPVAFKAAIARALLKNVWPLIEQGRIKPV
IHSTFSAQDAFRAHALMESNLHVGKIVLTWGVA
>tr|Q28KF6|Q28KF6_JANSC Alcohol dehydrogenase zinc-binding OS=Jannaschia sp. (strain CCS1) GN=Jann_3889 PE=4 SV=1
MENKMRAVEISEPGGPDVLRPCERPVPVPGAEQIAITIDHAGVNRPDALQRAGSYAPPPG
ASDLPGLEASGRVAEIGPGVTRWSVGDKVCALLPGGGYAEHVVTHQDHALPVPDGLSMAQ
AAALPETFFTVWSNVFMRAGLRAGQRFLVHGGSSGIGTTAIQLAHALGARVFTTAGSAEK
CAACLELGAEQAINYRDADFVAAMRDVGGADVILDMVGGDYLPRNIKALADDGHLQQIAF
LQGPKVELNFAQLMVRRLTISGSTLRPQSDAAKAAIAQELREKVWPLLSAGRIAPVMDQT
FALENAADAHARMESSAHIGKIVLKVS
>tr|Q2GCB0|Q2GCB0_NOVAD Alcohol dehydrogenase superfamily, zinc-containing OS=Novosphingobium aromaticivorans (strain DSM 12444) GN=Saro_0064 PE=4 SV=1
MNGIPATMTAMGWDAPGGPEVLRPENVRVPQPGPGQVLVKVAFAGVNRPDVIQRQGFYPP
PPDASPLPGLEIAGQVVAMGQGVTWPFIGTAVCALVAGGGYAEYCIAEADQCLQVPTGLP
MAQAAAMPETLFTVWHNVFERGMVAEGETILVHGGTSGIGSMAILLGKLFGVKVIATCGG
PEKCEQALAIGAAHAIDYKAADFVEETLRLTEGRGVHMVLDMVAGDYVARNLKCLADDGR
HVTIAVQGGVRAEINMAEVMRRRLTLTGSTLRPRSRAFKGALASEIRDTVWPLVVEGALR
PIMDQTFPLAEAAAAHVRMEQGAHIGKIVLAVG
>tr|Q2IGY8|Q2IGY8_ANADE Zinc-binding alcohol dehydrogenase OS=Anaeromyxobacter dehalogenans (strain 2CP-C) GN=Adeh_4084 PE=4 SV=1
MKAVVFGGKGGPEVIALRELPDPSPARGEVLVRVRAAALNRADLLQRRGLYPPPPGYRED
VPGLELAGEVAAVGAGVTAWKPGDRVMAIAAGEAQAELCLVHERMLVRIPDRLSFEEAGA
IPEAGMTSHDALFTLGGLRPGWPVLIHAVGSGVSTAAVQIAKAAGATVIGTSRTAEKLER
ARALGLDHGILVGKDEPRFADEVKKVAGRCPLVLDFVGGPYTAENLAVLATGGRIVVIGT
MGGGKPTVDLGALMRARGSIVGTVLRPRPLEEKIAATQAFAKDVLPLVAAGKVKPVVDAV
IPAAQVREAHERMERNESFGKLVLAF
>tr|Q2IRI3|Q2IRI3_RHOP2 Alcohol dehydrogenase superfamily, zinc-containing OS=Rhodopseudomonas palustris (strain HaA2) GN=RPB_4494 PE=4 SV=1
MEPVPSQMTVIGISKPGGPEVLLPETRAVPTPGPGEILVKVAAAGVNRPDVAQRSGSYPP
PPGASDLPGLEIAGEVVAIGDGATRHKLGDKVMSLVAGGGYAEYCIAQDAQAMTVPAGFS
MIEAGATPETLMTVWHNVFERGALQPGETLLVHGGSSGIGTMAIQLAVAFGAKVIATVGA
PDKAEACLKLGATRAINYKTEDFVAAVKETTSGKGADVILDMVGGDYIERNYDAAAMDGR
IVQIAFLGGAKTTVNFTKLMIKRLHHTGSTLRPRSNADKAAMVAAIETRVMPLLAEGRIK
PLIDGTFALQDAAAAHRRMETSQHIGKIVLTV
>tr|Q2IUI0|Q2IUI0_RHOP2 Alcohol dehydrogenase superfamily, zinc-containing OS=Rhodopseudomonas palustris (strain HaA2) GN=RPB_3434 PE=4 SV=1
MKAYVYGADGAAITEIDKPAPKGPQVLVRVRACGLNRADLGMTKGHAHGAAGGVGAVLGM
EWAGEIEAVGDEAYGCEVGQRVMGSGTAAFGESTLADHGRLFPIPDGIGFEEAATLPVAL
TTMHNALIAVGKLRAGQAVLIQGASSGVGLMAMQIAKLKGARLVIGSSTDKHRRDRLSEF
GADLAIDSSDAGWVDQVLEATGGAGVDLIIDQISGKVANQNLAAARVLGRIVNVGRLGGT
HADFNFDLHAARRIDYVGVTFRSRSIEEIREIFRQVRGDIWPAVESRKLRLPIDRVFPFS
EIGEAFAHMEANRHLGKIVVTF
>tr|Q2J4X4|Q2J4X4_FRASC Alcohol dehydrogenase, zinc-binding OS=Frankia sp. (strain CcI3) GN=Francci3_4322 PE=4 SV=1
MTWSTVADPPAPGPGEVTLEVVATAVNRADLLQRQGFYPPPPGASEIIGMECSGRVAVLG
AGVDRVEVGAEVCALLSGGGYASRVNVPVGQVLPVPAGVDLITAAALPEVACTVYSTVFG
IAGLRDREVFLVHGGASGIGTFALQAVRALRPNALVATTAGTAAKLARVRELGAHIAVSY
RDDDFVARIREATDGHGADVILDNMGAAYLARNVAVLAVGGRLVVIGLQGGVKGELNLGA
LLTKRAAVHAASLRGRPVEEKADIVTGVRGDFWPAIEAGAIRPVIDRVLSITEVARAHQH
VADFGHVGKVVLTIPE
>tr|Q2KB38|Q2KB38_RHIEC Probable quinone oxidoreductase protein OS=Rhizobium etli (strain CFN 42 / ATCC 51251) GN=RHE_CH01141 PE=4 SV=1
MSLPQEMRFVDLKSFGGPDVMVIGKRPLPVAGEGEVLVRAEAIGVNRPDIAQRQGSYPPP
KDASPILGLELSGEIVGVGPGVSGYAVGDKVCGLANGGAYAEYCLLPAGQILPFPKGYDA
VKAAALPETFFTVWANLFQMAGLTEGESVLIHGGTSGIGTTAIQLARAFGAEVYATAGST
GKCEACERLGAKRGINYRSEDFAAVIKAETGQGVDIILDMIGAAYFERNIASLAKDGCLS
IIAFLGGAVAEKVNLSPIMVKRLTVTGSTMRPRTAEEKRAIRDDLLSEVWPLLEAGTVAP
VIHKVFAFEDVADAHRLLEEGSHVGKVMLTV
>tr|Q2KWK1|Q2KWK1_BORA1 Putative zinc-binding dehydrogenase OS=Bordetella avium (strain 197N) GN=BAV2660 PE=4 SV=1
MRAVEIIHPGGPEVLVPTERPTPEPGAGEVLIKVSAAGINRPDVFQRKGNYAPPPGASDL
PGLEVAGEIVGGDAAAGGFKIGDKVCALVAGGGYAEYCVAPAVQCLPIPKGLSDIEAAGL
PETYFTVWSNVFDRGALAQGETLLVHGGASGIGTTAIQIARALGHTVYATVGSDERVAAV
ERLGAKGINYKTQDFVQEIKALTGGKGVDVVLDMVAGDYIDRDLSCLADDGRIVIIAQLG
GNKSTINSAEVMRRRLTITGSTLRPRPVAFKGAIARALRERVWPLLEQGAIKPIVHATLP
LEQAADGHAMMEAGEQVGKIILTV
>tr|Q2N6G2|Q2N6G2_ERYLH NADPH quinone oxidoreductase OS=Erythrobacter litoralis (strain HTCC2594) GN=ELI_13185 PE=4 SV=1
MVDTLPKNMTAIGMDRPGAPDVLRTETADVPQPGPGEVLVQVAWAGVNRPDCIQRAGHYP
APPGASPILGLEVSGRIIALGDGVPETLLGETVCALTPGGGYAEYCKVPVGHCLPVPDDL
PLDQAAAVPETLFTVWHNVFQRGCAREGETLLVHGGTSGIGTMATMLAKAFDMQVIVTCG
DDAKCEAAREVGADHAINYKTQDFVEEVKAITRGKGVEVVLDMVSGDYVARNLKCLAEDG
RHVTIAVLGGMQAELNMAFIMSRRLTLTGSTLRPRSDAFKTALCDEIGQIAWPLILNGTI
RPVMDRSFPLADAASAHARMEAGDHIGKIVLEVAGG
>tr|Q2NZD3|Q2NZD3_XANOM Quinone reductase OS=Xanthomonas oryzae pv. oryzae (strain MAFF 311018) GN=XOO3589 PE=4 SV=1
MSDTTMTAIAIRDGKGDADALYATEQPRPRPAAGQVLMRVNAAGINRPDLLQRAGHYPPP
PGAPETLGLEIAGEIVEPAGRWKVGERVCALLGGGGYAQYAAVDARHVLPIPAGMDLVHA
AALPETIFTAYANLFEHGRLAAGEWLLLHGATSGIGVTAIQMAKAAGAHVLATARSASKA
AQARALGADVAIDSTSESFVEVAKAHGGIDVALDMVGAAVFADTLEALNQRGRIVYIASQ
AGATIELPIPVLMRKQAVITGSTLRPRTADEKARLAAEVERVVWPWIAEGKLRVLVDKRF
PLAEAAAAHRYLEQGSHLGKIVLEI
>tr|Q2RVI8|Q2RVI8_RHORT Zinc-containing alcohol dehydrogenase superfamily OS=Rhodospirillum rubrum (strain ATCC 11170 / NCIB 8255) GN=Rru_A1056 PE=4 SV=1
MTAPLPDQMRCVEIAGAGGPEVLKMAARPLPVPGDGEVLIAVAAAGVNRPDVFQRQGSYP
PPPGASDLPGLEVAGTIVAIGAKAGEGWRIGDRVCALLSGGGYAQYASADAALCMPVPQT
LGLDEAAALPETFFTVWHNLFQRARLQEGESLLVHGGSSGIGTTAIQMAKAFGVTVYVTA
GTPEKCAACEALGADRAINYRTEDYPTVIKELTGGRGVDVVLDMVGGDYIDRDLRILAED
GRHVNIAFLQGSKVTVDLMRMMLKRLTLTGSTLRSRPATVKAGIARALEEKVWPLLEQGK
LRPPIHARFALEDAAEAHRLMERSDHIGKIVLTL
>tr|Q2S303|Q2S303_SALRD Oxidoreductase, zinc-binding dehydrogenase family OS=Salinibacter ruber (strain DSM 13855) GN=SRU_1304 PE=4 SV=1
MRAVRVPDPGAPSAMTIGEVPTPTPGADEVRVQVHATALNRADTFQRRGHYAPPEGASSI
MGLEMAGVVQETGPDVTDWHEGDRVFSLLAGGGYAEQVVVHKDLLMAVPPGLSMREAAAI
PEVFLTAYQALHWLGGLQRDHEVLVHAGASGVGTAAIQLAREAGARPYITASAPKHDLCR
DLGAAATIDYESEDFAARVDDLTGGAGVDVVLDFIGAPYFHQNVEALSVDGRIVQLATLG
GSTVEEVSLRALMAKRIQLLTSTLRDRSLDYKVQLTQEFAGDIVPKFVDGQLRPVIDSTY
DWTEVADAHRRMENNANAGKIVLQVVS
>tr|Q2SZN8|Q2SZN8_BURTA Oxidoreductase, zinc-binding dehydrogenase family protein OS=Burkholderia thailandensis (strain E264 / ATCC 700388 / DSM 13276 / CIP 106301) GN=BTH_I1057 PE=4 SV=1
MKAIEITEFGAPDVLKLTERPQPEPKRGEVLIKVAASGVNRPDVFQRKGAYAPPPGASDL
PGLEVAGEIVGGDLSDPATNPFGLKVGERVCALLAGGGYAQYVAAPLAQCLPVPKGLTDV
EAASLPETFFTVWSNVFDRAQLGAGEGGALETFLVQGGSSGIGVTAIQIAHALGFRVFAT
AGTDDKCRACEALGAERAINYKTEDFVEVVKSLTHDRGVDVILDMVAGAYVARELTALAD
GGRLVVIALLGGAKSEINVAEILRRRLTITGSTLRPRPVEFKARIAAQLKARVWPLIEGG
HVKPVVYRVLPAAQAADAHALMESSEHVGKIVLDWGANA
>tr|Q2W3U2|Q2W3U2_MAGMM NADPH:quinone reductase and related Zn-dependent oxidoreductase OS=Magnetospirillum magneticum (strain AMB-1 / ATCC 700264) GN=amb2679 PE=4 SV=1
MLPETMTCVEISTPGAPEVLKPVTRPLPSPKAGEVLIKVAAAGINRPDVLQRAGAYPAPP
GASDLPGLEVAGTIAALGEGAASPALGSRVCALAPGGGYAEYCTVDARHCLPIPAGYDMI
RAAALPETFFTVWHNVVERGQLKAGERFLVHGGAGGIGTTAIQLAKALGATVFATANGEA
KGKACRDLGADFAIDYSTADFVEVIKAETKGKGVDVILDMVGGDYIARNIKSLAADGRLV
SIAFLRGSSAEINLMPVMLKRLTLTGSTLRPQSNDAKARMARGLAETVWPLLDKGAIAPL
IHAVFPLAEAAKAHALMESNAHMGKIVLQV
>tr|Q2Y997|Q2Y997_NITMU Zinc-containing alcohol dehydrogenase superfamily OS=Nitrosospira multiformis (strain ATCC 25196 / NCIMB 11849) GN=Nmul_A1371 PE=4 SV=1
MLAIEIQHPGGPEVLRPAFHPVPQPGPGEILIKVATVGVNRPDILQRRGLYPPPPGASEI
PGLEVAGEIVESGEGTIRFRPGEKVCALVAGGGYAEYCAVHESNALPIPSGLGMIEAAAL
PETFFTVWTNLFQRGKLKSGETVLIHGGTSGIGTTATMLAKAFGALVLTTAGSEEKCRAC
VALGADFAINYRTQDFVEEVRKFTDGKGVDVILDVVAGDYVARNYKAAALNGRILQVGIQ
NGPAMELNLMPMLAKRLTHTGSTLRSRTVPEKAQIAQELEQQVWPLLHEGKIKPQIFKTF
RLEEAAEAHVLMESGAHIGKIVLMTGATISA
>tr|Q2YK49|Q2YK49_BRUA2 Zinc-containing alcohol dehydrogenase superfamily OS=Brucella abortus (strain 2308) GN=BAB2_0831 PE=4 SV=1
MPKAVLSVIATRPGGPEVLELVPRELPALKRGEMRVRIHAAGVNRPDAMQRAGQYPPPPG
VTDVLGLELSGVVLEIAEDVTRFGPGDRIMALVAGGAYSEEAIVQADVCIPVPAGLSMVE
AAGIPETYFTVWSNLFQRAGLQPGETVLLHGGTSGIGVTATLLAKAIGARMITTCGSDDK
CRASEALGAIASINYRTTDFVEAGRALTEGRGPEVVIDMVGGSYMQRNLQLVAEDGRIAQ
IAFQQGSEAQMDMGPLLFKRLTLTGSTLRARPLVMKAALARSVEAEVLPLVLNKGARPVI
DSVFDLADVQAAHAHLEASAHTGKIILKTAACDAA
>tr|Q2YRZ4|Q2YRZ4_BRUA2 Zinc-containing alcohol dehydrogenase superfamily:Glucose/ribitol dehydrogenase OS=Brucella abortus (strain 2308) GN=BAB1_1750 PE=4 SV=1
MTAIEITEPGGAYMLRPAQRAVPEPKEGEILVRVRAAGVNRPDVLQRQGQYAPPPGASDI
PGLEIAGDIVALGHGVKRFRKGDQVVALLAGGGYAEYAVVHESNALPLPSGFGYIEAAAI
PETFFTVWHNVFERGWLKEGEVFLVHGGSSGIGTTAIQLAKAFGATVITTAGSKEKCDAC
VKLGADRAINYHEEDFVAVVKEMTGGKGVDVILDMVGGDYVERNYKAAAEDGRIMQIAFL
NGAKATANFAILMTKRLTHTGSTLRPRPVAFKAGIARELEAKVWPLLAQRRVAPVMDMIF
SLKDAWRAHERMEEGRHIGKIVLDIA
>tr|Q390G2|Q390G2_BURS3 Zinc-containing alcohol dehydrogenase superfamily OS=Burkholderia sp. (strain 383) GN=Bcep18194_B3044 PE=4 SV=1
MPRFEDDPRIGRASTNVEDHIVSDDVKTLPADMTAIEIVRPGGPDVLVPTTRPVPSPRHD
EVLIRIHAAGVNGPDVFQRKGLYDPPPGASDIPGLEVAGEVVAVGRDVTRFALGDEVCAL
IPGGGYAEYAVANESNTLAIPDGLDMTEAAAMPETFMTVWLNLFQRGRFAAGDSVLIHGG
ASGIGTTATMLAKAFGASTIITTVGSEAQRDASLRLGADLAIEYRNEDFVDAVKRFTDGK
GVDVIVDIIAGDYVARNFAAAAMNGRIVQIGVINGPAKELDLFPMLTKRLTHIGSTLRSR
TYEEKAQLIRELEEAVWPLIRQGTVKPQVYRTFDLRDASGAHALMDSGRHIGKIVLRTPA
SATDGKHST
>tr|Q39EE2|Q39EE2_BURS3 Zinc-containing alcohol dehydrogenase superfamily OS=Burkholderia sp. (strain 383) GN=Bcep18194_A5580 PE=4 SV=1
MKAIEITEFGAPDVLKLAERPRPEPKRGEVLIKVAASGVNRPDVFQRKGAYAPPPGASDL
PGLEVAGEIVGGDLSDAALNPFGLKLGDRVCALLAGGGYAEYAVAPLPQCLPVPDGLTDI
EAASLPETFFTVWSNVFDRAQLGAGEGGEQETLLVQGGSSGIGVTAIQIAHALGFRVFAT
AGTADKCRACEALGAERAINYKTEDFVEVVKSLTHDRGVDVILDMVAGSYVPRELSALVD
GGRLVLIALLGGAKADVNLGEILRRRLTITGSTLRPRPVEFKAQIAAQLKSRVWPLLADG
RIKPVIYRVLPAADAAQAHALMESSEHTGKIVLDWGTNA
>tr|Q39XF0|Q39XF0_GEOMG Alcohol dehydrogenase superfamily, zinc-containing OS=Geobacter metallireducens (strain GS-15 / ATCC 53774 / DSM 7210) GN=Gmet_0832 PE=4 SV=1
MKAVLLNGFGGLDVLTVGEVERPKPGEGQVLVKVVATSINRPDLVQREGKYPPPPGDSEI
LGLEVSGTVEELGPGVTGWQVGDRVMTLVGGGAYAEYAVAYASHLMRIPESMSFEEAACV
CESCITAFLNVFMIGGLKDNNTVILHGGGGGVNTAGLQLCKALVPNTKIIVTSHPSKMAR
VKELGADLVIDFTQTPDFSEAVKEFTNKKGADVILDHVGAKYLAPNMNSLAYAGRLVIIG
VISGIKAELNLALMMVKRQQIIGSVLRSRPVKDKGEIVAEFTRTALPKFADRTIVPIIEK
VFTIDQVVEAHRMMEEDKHFGKIVLKIS
>tr|Q3BXD8|Q3BXD8_XANC5 Putative quinone oxidoreductase OS=Xanthomonas campestris pv. vesicatoria (strain 85-10) GN=XCV0844 PE=4 SV=1
MSDTTMTAIAIRDGKGDAEALYATEQPRPRPAPGQVLIRVHAAGINRPDLLQRTGHYPPP
PGAPETLGLEIAGEIVEPAGRWKVGERVCALLAGGGYAQYAAVDARHVLPIPAGMDLVHA
AALPETIFTAYANLFEHGRLAAGQWLLLHGATSGIGVTAIQMAKAAGAHVLATARSASKA
AQARELGADVAIDSTTASFVEVAKAHGGVDVALDMVGAAVFADTLEALNPRGRIVYIASQ
AGATIEVPIPVLMRKQAVITGSTLRPRNADEKARLAAEVERVVWPWIEQGKLRVLLDKCF
PLSEAAAAHRYLEQGSHLGKVVLEM
>tr|Q3IKZ9|Q3IKZ9_PSEHT Putative quinone oxidoreductase, NADPH-dependent OS=Pseudoalteromonas haloplanktis (strain TAC 125) GN=PSHAa1308 PE=4 SV=1
MKYISHEDGILAFSETNKPVLKSHEVLVKVAAIGVNRADCMQRQGKYPAPKDDSQILGLE
CAGIVCDIGGKVDKIWLNKRVFALCAGGAYSEYVAVDAKQLMELPDDVSMREGAAISEVY
LTAFGALFELGKLQAGQTALIHAGASGVGGAAIQMAKSAGATVVITAGSDEKCAHAKALG
ADHAINYKTTDFVEYMKANNLTANTIVDPVSGSYLNKNAAVAAMDCQIVMLAFLDGRFAE
VDFARLLQKRISFHASTLRNRSIEFKRALRDDFVARFYSDIASKSYNFNLYKVLPWSQAS
EAHAILERNENAGKVVLSVE
>tr|Q3IZZ2|Q3IZZ2_RHOS4 NADPH/quinone reductase and related Zn-dependent oxidoreductases OS=Rhodobacter sphaeroides (strain ATCC 17023 / 2.4.1 / NCIB 8253 / DSM 158) GN=RHOS4_23240 PE=4 SV=1
MSLPETMRAIEISRPGGPEVLRPATVPVPVPGHGQILIRVAYAGVNRPDALQRAGAYAPP
PGASPLPGLEASGTVAAVGPGVTRWRVGEEVCALLPGGGYADYAVTPADHALPVPSGLTL
REAACLPETCFTVWSNVALRGGLRAGERFLVHGGSSGIGTTAIQLAAALGARVFATAGSE
EKCAACRALGAERAINYREEDFVAVLKAEGGADLILDMVGGSYLPRNVKALATEGRLVQI
AFLEGTKVELNFAEVMMRRLTITGSTLRPQSDLAKARYARDIETQVWPLVARGALRPVID
SEFPIEQAAEAHARMEGSSHIGKIVLKL
>tr|Q3JUB2|Q3JUB2_BURP1 Oxidoreductase, zinc-binding dehydrogenase family protein OS=Burkholderia pseudomallei (strain 1710b) GN=qor PE=4 SV=1
MGRFAWRASRAQTRHDLGATCMKAIEITEFGAPDVLKLTERPQPEPKRGEVLIKVAASGV
NRPDVFQRKGAYAPPPGASDLPGLEVAGEIVGGDLADSAANPFGLKLGDRVCALLAGGGY
AQYVAAPLAQCLPVPKGLTDVDAASLPETFFTVWSNVFDRAQLGAGEGGAQETFLVQGGS
SGIGVTAIQIAHALGFRVFATAGTDDKCRACEALGAERAINYKSEDFVEVVKSLTHDRGV
DVILDMVAGAYVPRELAALADGGRLVVIALLGGAKAEINVAEILRRRLTITGSTLRPRPV
EFKAAIAAQLKARVWPLIEDGRVKPVIYRVLPAAQAADAHALMESSEHVGKIVLDWGANA
>tr|Q3KCF7|Q3KCF7_PSEPF Zinc-containing alcohol dehydrogenase superfamily OS=Pseudomonas fluorescens (strain PfO-1) GN=Pf01_2807 PE=4 SV=1
MKAINIREFGAADVLELVDAPDPEVRPTDLLVRVYAAGVNRADLTHRTGGYGHPNFGDSL
IIGLEIAGEVIETGSEVTGYAAGDRVMGVVGGGAYAELARIDYRMAMPIPAQLDYVHAAA
IPEVFVTAHEAMMHLARLKSGDSVLIHAAAGGVGSAAVQLAYATGATVYATAEGSKLSRV
EHLGADVAIDYKTHDFAQVIADKTEGRGVDVVIDFIGEPYFARNIASLAHGGRLVQVGIL
GGGGQVSVELEHILYRHLQIIGTVMKSRTQPEKHAMIQRFREHWLDRFDGAGSLEPVVDS
TFALARAADAHRRMESSENVGKIILTMRPEDSP
>tr|Q3KEW1|Q3KEW1_PSEPF Zinc-containing alcohol dehydrogenase superfamily OS=Pseudomonas fluorescens (strain PfO-1) GN=Pf01_1952 PE=4 SV=1
MTLPNEMTRIEITEPGGPEVLQSRRVPLPVAAEGEVLIRVHAAGVNRPDALQRAGKYPMK
PGMNPIPGLEVAGEVVAIGSGVSTFAVGDRVCALTNGGGYAEYCTVPAGQTLPIPDGLDW
IQAAAIPETFFTVWANLFGLGGASRGQRALIHGGTSGIGTTALMLCREFGIEAFATAGSA
DKCAAIRNLGGDAINYREQEFAAVIAEKTASQGVNVILDIMGGSYLNGNISALGMDGRLV
MLGFLGGARANDIDLLAILGKRAVVTGSLLRARTSAEKAAIADQLREHVWPVLAAGRCLP
IIDKVYPLAEAAKAHAHMEAGDHIGKIVLKID
>tr|Q3KFN3|Q3KFN3_PSEPF Zinc-containing alcohol dehydrogenase superfamily OS=Pseudomonas fluorescens (strain PfO-1) GN=Pf01_1680 PE=4 SV=1
MKALQGVEGQVAWVDEPSPTCDVGQVRIRVAAAGLNRADLLQKAGLYPPPPGASHVLGLE
CSGVISEVGAGSSWQVGDRVCALLAGGGMAQEVVVDGRHVLPVPEGVSLIEAAALPEVYA
TVWLNVFQLAALKPGEKVLLHAGASGIGSAAIQLCKAFGNPCWVSVGSAERLAYCESLGA
QGGVVRTDDLESLRDFGPFDVILDPVGGNYSALNLKLLAQDGRWVLIGLMGGREAKLDLA
QVLAKRVQLLGSTLRSRDDQFKADLFSDLSQHVWPLFSEGRLKPQLAKAFPIKDAEAAFA
ELASNTVAGKLVLVIDESLS
>tr|Q3SNY8|Q3SNY8_NITWN Zinc-containing alcohol dehydrogenase superfamily OS=Nitrobacter winogradskyi (strain Nb-255 / ATCC 25391) GN=Nwi_2750 PE=4 SV=1
MEKPPAQMTAIGISKPGGPEVLVPQLRPVPSPGPREVLIKVAAAGVNRPDVLQRSGSYPP
PPGASDLPGLEVAGEVVALGEGASRYRPGDKVMSLVSGGGYAQYCVAHEAIAIPVPTAFS
MIEAGGTPETLITVWHNVFERGALKAGETLLIHGGSSGIGTMAIQLAKVFGARTIVTVGS
KEKAGACLGLGADHAINYKLQDFVAEVKAATAGAGADLILDMVGGDYIEKNYDAAALEGR
IVQIAFLGGAKATVNLARLMVKRLHHTGSTLRPRSVADKAAMVAAIEAKVLPMMRERRIK
PLIDSSFPLEQAADAHRRMETSAHVGKIVLTI
>tr|Q46N15|Q46N15_RALEJ Zinc-containing alcohol dehydrogenase superfamily OS=Ralstonia eutropha (strain JMP134) GN=Reut_C6140 PE=4 SV=1
MKAIDFEDFGEADVLQLRDLPVPEMRPQDLLVRTHAAGVNRADIIHRRGGYGRASFGDST
VMGLEIAGEVIAAGAAVAGFATGDRVMGIVGGGAYAEVARIDYRQAMRIPDGLDYVHAAA
IPEVFVTAHEALLHLGRLQAGDKVLIHAGASGVGSAAVQLARAAGARVFATANSGKLPRV
RGFGADVLIDYKAEDFGEVVKRETGGKGVDVIVDFIGGSYLERNVLSLANGGRLVQVGLL
GGAEGANLPLERLLYGHLQIIGTVMKSRTPEVKRQMVARFAQRWLPGFTESGLVPVVDSV
YPLAQAAEAHRRMESNQSVGKIILSTGA
>tr|Q473U6|Q473U6_RALEJ Zinc-containing alcohol dehydrogenase superfamily OS=Ralstonia eutropha (strain JMP134) GN=Reut_A0958 PE=4 SV=1
MQAIEIREYGAPEVLQETQRPDPVPGAGEILIRVAAAGVNRPDVFQRTGNYPVPPGASDL
PGLEVAGVVVGGDLSHADNRFGLKVGDRVCALVQGGGYAQLCTAPVAQCLPAPKGLSDIE
AAALPETFFTVWSNVFDRGYLGQGPRGKDETLLIQGGSSGIGTTAIQIAKALGYKVFVTA
GTDEKCKACEDLGADRAINYKTQDFVAEVASLTEGKGVDVILDMVAGSYLARELKCIADD
GRIVIIALLGGAKAEIPLGDILRRRITVTGSTLRPRSASFKGQIAQALHQQVWPLLEAGK
IKPVIHKVFPAAQAAEAHRLMESSEHIGKIVLTW
>tr|Q47TV4|Q47TV4_THEFY Putative quinone oxidoreductase OS=Thermobifida fusca (strain YX) GN=Tfu_0072 PE=4 SV=1
MRAIVVSAPGGPENLVWQEVPDPQPGPGEVLVEVAATAVNRGDISQREGNYPPPPGAPEY
LGLECSGRIIAFGPGTEDSGYRVGDEVCALLSGGGYAERVAVPVGQLLPVPKGVGLVEAA
ALPEVACTVWANVFMTAQLREGEALLVHGGASGIGTFAIQAARAFGARVLTTAGSEAKLA
RCRELGADVAINYRSEDFAARVREETGGRGVDVVLDIMGGSYLEANLRSLAVGGRLVVIG
LMGGRRAELDLGRMLIKRLSVHAATLRSRPLEEKAAIVAQVTERVWPLVERGEIRPVVDR
VLPLSQAAEAHRVLEASEHVGKILLVTN
>tr|Q47Z05|Q47Z05_COLP3 Oxidoreductase, zinc-binding OS=Colwellia psychrerythraea (strain 34H / ATCC BAA-681) GN=CPS_3289 PE=4 SV=1
MKYIHVDNQQSLVFSQTDMPKIVADECLIKVHAIGINRADLLQRAGKYPAPAGESSILGL
EVSGEIVQCGDAVSDNHLAQSWQVGDKVFGLVAGGGYAQYVKVKARQLFCLPEQFTFEQG
AACAEVFLTAYQSLFSIAKLANNSKVLIHAGASGVGSAAIQLAKAKQCYVTVTVGSEVKA
QACLALGADCAINYQKNDFVAWSKENVLAGYDVIIDVVSGEYLSKNINVAALDGHIVTLS
MLGGRYCSQVDIAKLLAKRLTLSASTLRNRSEDYKAQLVDNFSSDFYADLVNGQIKPIID
SIYPWQQVEQAHEKMAKNKNVGKLVLLVN
>tr|Q48L89|Q48L89_PSE14 Oxidoreductase, zinc-binding OS=Pseudomonas syringae pv. phaseolicola (strain 1448A / Race 6) GN=PSPPH_1588 PE=4 SV=1
MKALQGVEGHVEWVEEPSPALDVGQVRIKVAAAGLNRADLLQREGKYPPPPGVTQTLGLE
CSGVIAEVGPGTSWVVGDRVCALLAGGAMAEEVVVDGRHVLPVPEGLSLHEAAAIPEVYA
TAWLNLFQLAGLKPGEKVLLHAGASGVGSAGIQLCKAFGNPVWVSVGSTERLAYCVELGA
QGGVVRGESLEGLNDFAPFNVILDPVGASYAELNVKLLALDGRWVLIGIMSGREAQVDLA
HVLGKRIQLMGSTLRSRDDTFKADLLSDLGQHVWPLFTEGRLKPQLAKSFAIKDADAAFE
ELATNTVSGKIVLVIDESLV
>tr|Q4JSJ2|Q4JSJ2_CORJK Putative quinone oxidoreductase OS=Corynebacterium jeikeium (strain K411) GN=jk2033 PE=4 SV=1
MSITTNAIIQTDTENPSSLAWQTTSIADPQPGEALVRIHYAGVNRADTLQAQGHYPPPHG
TTDIIGLEAAGVIEDPNGATRPDGSPWHPGDEVAVLLSGGGYSEYATVPEGQLLPIPAGY
SLAEAASVVEVACTVWSNIMMTAHLREGDTILFHGGGGGIGIFGIQLAKALGATVAVTAG
SEEKLHVCRRYGADILINYKEEDFAEVLAAHGGADVILDIIGAKYLDRNIKALAPDGHIV
IIGMQGGVKGELNIAKLLNKRGNISATGLRYRDNQDKAGIVAETLHNVWPLLENEQITHH
IDRIMPIAEAAAAHKALLAGEVTGKIVLELPQS
>tr|Q4K8E8|Q4K8E8_PSEF5 Oxidoreductase, zinc-binding OS=Pseudomonas fluorescens (strain Pf-5 / ATCC BAA-477) GN=PFL_4393 PE=4 SV=1
MKALQGVEGHVEWVEEPSPACDVGQVRIRVAAAGLNRADLLQRAGLYPPPPGASKALGLE
CSGVVSEVGPGSSWQVGDRVCALLAGGGMAEEVVVDARHVLPVPEGLSLAEAAALPEVYS
TAWLNLFQLAALKPGEKVLLHAGASGVGSAAIQLCKAFGNPCWVSVGSADRLAYCESLGA
QGGVVRTDGIEALRDFGPFDVILDPVGANYVANNLKLLALDGRWVLIGLMGGREAQLDLA
QVLAKRIQFLGSTLRSRNDQFKADLLSDLGQNVWPLFSEGRLSPQLARTFAIQDAEAAFA
ELATNQVSGKLVLVIDPSLT
>tr|Q4UQY7|Q4UQY7_XANC8 Quinone reductase OS=Xanthomonas campestris pv. campestris (strain 8004) GN=XC_3493 PE=4 SV=1
MSETTMTAIAIRNGKGDADALHAVEQARPQPAPGQVLIRVHAAGINRPDLLQRGGHYPPP
PGAPETLGLEVAGEVVVAAGRWKVGDRVCALLGGGGYAQYAAVDARHVLPVPEGMTLVQA
AALPETIFTAYANLFEHGRLAAGEWLLLHGATSGIGVTAIQLAKAAGAHVLATARSAGKA
AQARELGADVAIDSTTESFVAAAKAHAGVDVALDMVGASVFADTLEALNPGGRIVYIASQ
AGATLEVPIPLLMRKQAIITGSTLRPRNADEKARLAAEVERVVWPWIAQGKVRVLIDQCF
PLAEAAAAHRYLEQGSHLGKVVLEM
>tr|Q4ZW24|Q4ZW24_PSEU2 Zinc-containing alcohol dehydrogenase superfamily OS=Pseudomonas syringae pv. syringae (strain B728a) GN=Psyr_1600 PE=4 SV=1
MKALQGVEGHVEWVEEPSPALDVGQVRIKVAAAGLNRADLLQREGKYPPPPGVTQTLGLE
CSGVIAEVGPGSPWVVGDRVCALLAGGAMAEEVVVDGRHVLPVPEGLSLHEAAAIPEVYA
TAWLNLFELAGLKPGEKVLLHAGASGVGSAGIQLCKAFGNPVWVSVGSAERLAYCVELGA
QGGVVRSESLEGLNDFAPFNVILDPVGASYAELNVKLLALDGRWVLIGVMSGREAKVDLA
HVLGKRIRLMGSTLRSRDDTFKADLLSDLGQHVWPLFTEGRLKPQLAKSFAIKDAEAAFE
ELATNTVSGKIVLVIDESLV
>tr|Q577I1|Q577I1_BRUAB Alcohol dehydrogenase, zinc-containing OS=Brucella abortus GN=BruAb2_0810 PE=4 SV=1
MPKAVLSVIATRPGGPEVLELVPRELPALKRGEMRVRIHAAGVNRPDAMQRAGQYPPPPG
VTDVLGLELSGVVLEIAEDVTRFGPGDRIMALVAGGAYSEEAIVQADVCIPVPAGLSMVE
AAGIPETYFTVWSNLFQRAGLQPGETVLLHGGTSGIGVTATLLAKAIGARMITTCGSDDK
CRASEALGAIASINYRTTDFVEAGRALTEGRGPEVVIDMVGGSYMQRNLQLVAEDGRIAQ
IAFQQGSEAQMDMGPLLFKRLTLTGSTLRARPLVMKAALARSVEAEVLPLVLNKGARPVI
DSVFDLADVQAAHAHLEASAHTGKIILKTAACDAA
>tr|Q57BE2|Q57BE2_BRUAB Alcohol dehydrogenase, zinc-containing OS=Brucella abortus GN=BruAb1_1723 PE=4 SV=1
MMAELPSLMTAIEITEPGGAYMLRPAQRAVPEPKEGEILVRVRAAGVNRPDVLQRQGQYA
PPPGASDIPGLEIAGDIVALGHGVKRFRKGDQVVALLAGGGYAEYAVVHESNALPLPSGF
GYIEAAAIPETFFTVWHNVFERGWLKEGEVFLVHGGSSGIGTTAIQLAKAFGATVITTAG
SKEKCDACVKLGADRAINYHEEDFVAVVKEMTGGKGVDVILDMVGGDYVERNYKAAAEDG
RIMQIAFLNGAKATANFAILMTKRLTHTGSTLRPRPVAFKAGIARELEAKVWPLLAQRRV
APVMDMIFSLKDAWRAHERMEEGRHIGKIVLDIA
>tr|Q5GW60|Q5GW60_XANOR Quinone reductase OS=Xanthomonas oryzae pv. oryzae GN=XOO3807 PE=4 SV=1
MSDTTMTAIAIRDGKGDADALYATEQPRPRPAAGQVLMRVNAAGINRPDLLQRAGHYPPP
PGAPETLGLEIAGEIVEPAGRWKVGERVCALLGGGGYAQYAAVDARHVLPIPAGMDLVHA
AALPETIFTAYANLFEHGRLAAGEWLLLHGATSGIGVTAIQMAKAAGAHVLATARSASKA
AQARALGADVAIDSTSESFVEVAKAHGGIDVALDMVGAAVFADTLEALNQRGRIVYIASQ
AGATIELPIPVLMRKQAVITGSTLRPRTADEKARLAAEVERVVWPWIAEGKLRVLVDKRF
PLAEAAAAHRYLEQGSHLGKIVLEI
>tr|Q5LX27|Q5LX27_SILPO Alcohol dehydrogenase, zinc-containing OS=Silicibacter pomeroyi GN=SPO0231 PE=4 SV=1
MSQQMRAVEISRPGGPEVLQLTQRPRPEPGHGQVLIKVAYAGVNRPDALQRAGAYDPPPG
ASDLPGLECSGEVVAVGPGAEDVAVGDKVCALLPGGGYADYVVTPAAHCLPVPQGMALRE
AACLPETFFTVWSNVFTRGGLKAGERFLVHGGSSGIGTTAIQLAHAFGARVFATAGSDDK
CRACLDLGAERAINYRDEDFVKVMRSEGGADLILDMVGGDYIPRNVKALAEDGRLVQIAF
LQGPVVELNFALMMVKRLTLTGSTLRPQSDLAKADIARDLREAVWPLLDAGRIAPVMDSE
FDLGDAAAAHARMESSGHIGKIVLKVG
>tr|Q5QYW5|Q5QYW5_IDILO Probable NADPH:quinone reductase OS=Idiomarina loihiensis GN=qor PE=4 SV=1
MKAIAISEQKVHWKNHPELDEPQANEVQLRVLSAGLNRADLMQIAGKYPPPKGASTIPGL
EVCGVIEKVGSEVNGWQTGQRVSALLAGGGFAEQVNVSAEQILEVPESWSNAEAAGWLET
FATAYLNVYQLADLKPGERVLAHAGASGVGSSLIQLCRESGNELTAVVGSGEKSEFCLKL
GAKNAINRHKQNIVEEVKALGEVDVILNPVAGESIAKDQQYLAQDGRIILIGLMAGVTGE
VDFGRMLMKRQKLIGSTLRALSPERKGKILQGLWRDFGDKFKSSTIKPIIDEVFAADDIQ
QALDYVADNKTQGKVVITLSEE
>tr|Q5WVW4|Q5WVW4_LEGPL Putative uncharacterized protein OS=Legionella pneumophila (strain Lens) GN=lpl1696 PE=4 SV=1
MHSYLKKDLILHYIQINNPGPHSELTLVEGPNPGFNESQILVRVKATALNRADLMQKYGK
YPPPPGESDIPGLEIAGEVIVTGSKVKQFKPGDKIYGLVGSGGYAEVCPVDASLAHHIPS
HWSYSLAAALPEALTTVYATLYDLGALSSGQTLLIHGAGSGIASLAIQMAKLTNTKVITT
VGDSSKIEKALALGADQVIHYKEQDFELLIEDNSVDLIIDFVGGDYFNKHLHLLKPQGKL
IQIACLKGSKVECSLALLMQKRLHIIGFVLRSQSIKEKARLWKLAHDHWFNAFENDKIKP
VIDSEFDLNQIETALQRMQQGSHFGKIVIRVSK
>tr|Q5X4H9|Q5X4H9_LEGPA Putative uncharacterized protein OS=Legionella pneumophila (strain Paris) GN=lpp1697 PE=4 SV=1
MHSYLKKDLILHYIQINNPGPHSELTLVEGPNPGFNESQILVRVKATALNRADLMQKYGK
YPPPPGESDIPGLEVAGEVIITGSKVKQFKPGDKIYGLVGSGGYAEICPVDASLAHHIPS
HWNYSLAAALPEALTTVYATLYDLGALSAGQTLLIHGAGSGIASLAIQMAKLTTTKVITT
VGDSSKIEKALALGADQVIHYKEQDFELLIEDNSVDLIIDFVGGDYFNKHLHLLKPQGKL
IQIACLKGSKVECSLALLMQKRLHIIGFVLRSQSIKEKARLWKLAHDHWFNAFENDKIKP
VIDSEFDLNQIETALQRMQQGSHFGKIVIRVGK
>tr|Q5Z3C7|Q5Z3C7_NOCFA Putative quinone oxidoreductase OS=Nocardia farcinica GN=NFA_2220 PE=4 SV=1
MRAIELNGFGGPEVLVWGKAADPVPGHGEVLIDVVAAGVNRADLLQRQGNYPPPAGASDI
LGLECSGVVAEVGEGVREWQVGDRVCALLSGGGYAERVVVPATQVLPVPEGMDLAAAAGL
PEVAATVWSNLVMTAGLHAGQLVLIHGGGSGIGTHAIQVARQRGARVAVTAGSAEKLERC
RELGADVLINYREQDFVEVVRAQESGAGAAGADIILDNMGAAYLGRNVAALAPHGHLVII
GMQGGVTGELNVGALLGKWGSVHATNVRNRPATGTGSKAEIIAEVRRHLWPLVADGAVVP
VIHAEFDIADAAQAHRVLDSSRAFGKVVLRVREE
>tr|Q5ZUR1|Q5ZUR1_LEGPH Quinone oxidoreductase OS=Legionella pneumophila subsp. pneumophila (strain Philadelphia 1 / ATCC 33152 / DSM 7513) GN=qor PE=4 SV=1
MHSYLKKDLILHYIQINNPGPHSELTLVEGPNPGFNESQILVRVKATALNRADLMQKYGK
YPPPPGESDIPGLEVAGEVIVTGSKVKQFKPGDKIYGLVGSGGYAEICPVDASLAHHIPS
HWNYSLAAALPEALTTVYATLYDLGALSAGQTLLIHGAGSGIASLAIQMAKLTNTKVITT
VGDSSKIEKALALGADQVIHYKEQDFELLIEDNSVDLIIDFVGGDYFNKHLHLLKPQGKL
IQIACLKGSKVECSLALLMQKRLHIIGFVLRSQSIKEKARLWKLAHDHWFNAFENDKIKP
VIDSELDLNQIETALQRMQQGSHFGKIVIRVGK
>tr|Q62IN2|Q62IN2_BURMA Oxidoreductase, zinc-binding dehydrogenase family protein OS=Burkholderia mallei GN=BMA1833 PE=4 SV=1
MKAIEITEFGAPDVLKLTERPQPEPKRGEVLIKVAASGVNRPDVFQRKGAYAPPPGASDL
PGLEVAGEIVGGDLADSAANPFGLKLGDRVCALLAGGGYAQYVAAPLAQCLPVPKGLTDV
DAASLPETFFTVWSNVFDRAQLGAGEGGAQETFLVQGGSSGIGVTAIQIAHALGFRVFAT
AGTDDKCRACEALGAERAINYKSEDFVEVVKSLTHDRGVDVILDMVAGAYVPRELAALAD
GGRLVVIALLGGAKAEINVAEILRRRLTITGSTLRPRPVEFKAAIAAQLKARVWPLIEDG
RVKPVIYRVLPAAQAADAHALMESSEHVGKIVLDWGANA
>tr|Q63VN6|Q63VN6_BURPS Putative oxidoreductase OS=Burkholderia pseudomallei GN=BPSL1208 PE=4 SV=1
MKAIEITEFGAPDVLKLTERPQPEPKRGEVLIKVAASGVNRPDVFQRKGAYAPPPGASDL
PGLEVAGEIVGGDLADSAANPFGLKLGDRVCALLAGGGYAQYVAAPLAQCLPVPKGLTDV
DAASLPETFFTVWSNVFDRAQLGAGEGGAQETFLVQGGSSGIGVTAIQIAHALGFRVFAT
AGTDDKCRACEALGAERAINYKSEDFVEVVKSLTHDRGVDVILDMVAGAYVPRELAALAD
GGRLVVIALLGGAKAEINVAEILRRRLTITGSTLRPRPVEFKAAIAAQLKARVWPLIEDG
RVKPVIYRVLPAAQAADAHALMESSEHVGKIVLDWGANA
>tr|Q669R8|Q669R8_YERPS Probable Zinc-binding dehydrogenase OS=Yersinia pseudotuberculosis GN=YPTB2416 PE=4 SV=1
MTLLTHLPANMVAIEIPQFGGPEVLVPAKRPTPMPAAGEILVKVSAAGVNRPDVMQRRGQ
YAPPPGASDIPGLEVAGEVVAIAADVTRFKIGDNVCGLIAGGGYAQYCVIHETNALPIPQ
GLSAIEAAALPETFFTVWTNLFQRGHFTAGETVLIHGGSSGIGTTAILLSKAFGAATVIV
TVGSEEKRQACLNLGADIAINYHTQDFVAETKRATAGKGADVIVDLIAGDYVARNYDAAA
MNGRIVQIGTQNGHAKDLNLMLMLIKRLTHTGSTLRSRTVAEKALIANELEQHVWPLLSE
GKMKPQIFSTFPLEAAAKAHELMESSTHIGKIVLTA
>tr|Q6A5Q9|Q6A5Q9_PROAC Zn-binding dehydrogenase/oxidoreductase OS=Propionibacterium acnes GN=PPA2200 PE=4 SV=1
MHAITVRPTDKTDSKGRHRPGPECIEWTEVPTPKPGPGEVLVKVKAAGINRGDLLQRQGL
YPPPKGVSETMGLEVTGVISSLGQDVTGWSEDDEVIALLAGGGYAEYVIVPAGQLLPIPE
GIDPVTASTLIEVTATVISNMDHVGLARGETFLVHGGAGGIGQFAIQYAKSLECTVITTC
GTAEKQEFCRTLGADVALDYHEDWVAGVKDATGGRGADVILDVMGAKYLDLNVDALAIGG
RLDIIGMQGGIKGELNIAKLLNKRALVTATSLRPRPLEEKAKICQRVREVAWPLYTNGSI
KPAPVESFPMSEAGRAHERLESGEVLGKVALTL
>tr|Q6FBH9|Q6FBH9_ACIAD Putative oxydoreductase protein, zinc-containing (Quinone oxidoreductase, NADPH dependent) OS=Acinetobacter sp. (strain ADP1) GN=ACIAD1743 PE=4 SV=1
MTDLPTTMRHIEISQSGDPDVLHIVETSLPKIKIDEILIEVKAFGINRPDVLQRKGLYPM
PKDVTPIPGLEVAGIVTAIGENVSQFKVGDRVCALTNGGGYAEYCAVPETQTLPIPSNLS
YIEAAAIPETYFTVWANLFDIGQLSVGETALIHGGASGIGTTALTLCHAMGIKTFCTVGS
DDKVDALNKITTAINYKKHNFEEVILEQTQNKGVDVILDIVGGKYFQQNMNTLKRDGRLV
ILGFMGGRYAKEFDLQQLILKRAKVTGSTMRARTDQEKSEITQSLRQHVWPLLSEGKSLP
LIYKSFSFEDISKAHTCMEESEHIGKIVITLTE
>tr|Q6MQZ6|Q6MQZ6_BDEBA Quinone oxidoreductase OS=Bdellovibrio bacteriovorus GN=qor PE=4 SV=1
MRAVEITQPGGPEVLKITERTKPEPAIGEVLIEIHASGVNRPDCAQRQGTYPPPPGASDI
PGLEIAGKIVAVGAGVSKWKVGDMVCALVSGGGYAEYVAAPEGQCLPVPTGMSVVEAAAL
PETFFTVWTNLFESGRLQKGESVLIHGGAGGIGTTAIQMASAMGVRVFTTVGKKESVSIC
QELGAERVILYKEEDFVSVVKSLTADKGVDVILDMVGGDYFARNIEALAVQGRLVQIATM
QGAKVELDLRKVMFKRLTLTGSTLRARPVAEKSRIATALLQNIWPLLNKNQMRPVIYKVL
KLEQAAEAHAMMEASQHTGKIVLTTR
>tr|Q6N8G3|Q6N8G3_RHOPA Putative quinone oxidoreductase OS=Rhodopseudomonas palustris GN=RPA1940 PE=4 SV=1
MKAYVYGAGGAAITEVDKPAPKGPQVLIRVRACGLNRADLGMTKGHAHGAAGGLGAVLGM
EFAGEVEALGDEAYGCKIGDRVMGSTAGAFGEYTLADHGRLLPIPDGLSFEEAATLPVAL
TTMHNAVVAIGKLRSGQSVLVQGASSGVGLMAMQIAKLKGARKVIGSSTDKSRRDKLHQF
GADLAIDSSGDGWVDQVLAATGGAGVDLVIDQVSGKVANQNLAATRVLGRIVNVGRLGGT
HADFNFDLHAARRIDYVGVTFRSRSVEEVREIFRQVRGDIWPAVEARSLKLPIDKVFPFA
EIGAAFAHMEANRHLGKIVVTI
>tr|Q6NBB3|Q6NBB3_RHOPA Putative NADPH quinone oxidoreductase OS=Rhodopseudomonas palustris GN=RPA0915 PE=4 SV=1
MEPIPSQMTVVGISKPGGPEVLLPETRDVPKPGPGEILVKVAAAGVNRPDVAQRSGSYPP
PPGASDLPGLEIAGEVVALGDGASRHKLGDKVMSLVAGGGYAEYCIAQDAQAMKVPAAYS
MIEAGATPETLMTVWHNVFERGGLQPGETLLVHGGSSGIGTMAIQLAVALGSKVITTVGS
QDKADACLKLGASRAINYKTEDFVAAVKEATGGKGVEVILDMVGGDYIERNYDAAAMDGR
IVQIAFLGGAKANVNFVKLMTKRLHHTGSTLRPRSNADKAAMVAAIEAKVLPLLEQGRIK
PLIDGTFALRDAADAHRRMETSQHIGKIVLTV
>tr|Q6NK60|Q6NK60_CORDI Putative quinone oxidoreductase OS=Corynebacterium diphtheriae GN=DIP0177 PE=4 SV=1
MRAIYVQDDATLAVHDAPTPTLQPGEVLVQVKAAGVNRADLLQAAGHYPPPPGESEIIGL
ECAGVIVDAGTTSRNVGDKVACLLAGGGYAEYVAVPEGQLMPIPEGYSFAEAAAVVEVAA
TVWSNIGMLTGLKPEHMFLIHGGAGGIGTFAIQLAKHVGATVAVTAGSKEKLETCRELGA
DILINYREEDFAEVLKNKCDRILDIMGAKYLDQNVRALAMDGHQVTIGMQGGVKGELNIG
RLLSKRGTISATALRARDREDKARIVASTVENVWPLLADGTIRHHIHATLPLEQAQRAHE
MLKNGEVTGKLVLEV
>tr|Q745P9|Q745P9_MYCPA Putative uncharacterized protein OS=Mycobacterium paratuberculosis GN=MAP_0245c PE=4 SV=1
MRAIVAESADQLSWQEVADVSAGPGEVVVKVAAAGVNRADVLQAAGKYPPPPGASETIGM
EVSGVIAEVGDGVTEWSVGQEVCALLAGGGYAEYVAVPAGQLLPIPAGVDLVDAAGLPEV
ACTVWSNLVLIAGLRNGQRLLVHGGASGIGSHAIQVAQALGARVAVTAGSAEKLDFCREL
GADITINYRDEDFVARLADETRGADVILDIMGAAYLDRNIDALATDGQLVIIGMQGGVKA
ELNIGKLLAKRARVIGTTLRGRPVSGPNSKTEIVQAVTASVWPMIADGRVRPIIGARLPI
QQAGDAHRRLVASEVTGKIVLTV
>tr|Q749V5|Q749V5_GEOSL Alcohol dehydrogenase, zinc-containing OS=Geobacter sulfurreducens GN=GSU2637 PE=4 SV=1
MKAVLLDGFGGLDVLKVGEAERPKPAEGQVLVKVVATSVNRPDLVQREGKYPPPPGDSEI
LGLEVSGTIEELGPGVTGWQVGDRVMSLVGGGGYAEYAVAYASHLMRIPESMSFEEAACV
CESYITAFLNVFMIGGLKDNNSVILHGGGGGVNTAGIQLCKALVPNTKIVATAHPSKIDR
VKALGADLVVDFTQTPDFSEAVKEFTNKKGVDVILDHVGAKYLAPNMNSLAYAGRLVIIG
VISGIKAELNLALMMVKRQQIIGSVLRSRPVKDKGEIVAEFTRTALPKFADRTIVPIIEK
VFPMDQVVEAHRMMEEDKHFGKIVLKIS
>tr|Q7D0L3|Q7D0L3_AGRT5 Quinone oxidoreductase OS=Agrobacterium tumefaciens (strain C58 / ATCC 33970) GN=qor PE=4 SV=2
MRFIDLPSHGGPEVMQSSKAPLPKPARGEILVKVEAAGVNRPDVAQRQGIYPPPKGASPI
LGLEIAGEVVALGEGVDEFKLGDKVCALANGGGYAEYCAVPAGQALPFPKGYDAVKAAAL
PETFFTVWANLFQMAGLTEGETVLIHGGTSGIGTTAIQLAKAFGAEVYATAGSAEKCEAC
VKLGTKRAINYREEDFAEIVKSETGGKGVDVVLDMIGAAYFEKNLAALAKDGCLSIIAFL
GGATAEKVDLRPIMVKRLTVTGSTMRPRTADEKRAIRDELVEQVWPLIESGKVAPVINRV
FTLEEVVDAHRLMESSNHIGKIVMKVS
>tr|Q7N4J5|Q7N4J5_PHOLL Similar to probable dehydrogenase and probable oxidoreductase OS=Photorhabdus luminescens subsp. laumondii GN=plu2342 PE=4 SV=1
MHSQINSLPQYMLAISIIKPGGPEKLHLVQVPLPRPGKGYLLVKVAAAGVNRPDIFQRMG
SYPPPPDASPLPGLEIAGEVVAKGEGCERWNLGDKVCALVAGGGYAEYCLVHDSVALPIY
GLDFVQAAALPENFFTVWANVFQTGQLKPGENLLIHGGTSGIGSVTIMLAKAFGAKVITT
VGSDEKAKVAHSLGADFVINYHKEDFVDRVLKITGNHGVDMVVDLIGGDYVNKNYKVAAK
FGRIIQIGMMKGNPENLNLMPLMLKRLTHTGSTLRSRSVEEKAEIAKELEKQVWPLLKSG
KVTPLICKVFDLKDAADAHRMMEAGDVIGKVMLVNVSP
>tr|Q7NWE7|Q7NWE7_CHRVO Probable quinone oxidoreductase OS=Chromobacterium violaceum GN=CV_2043 PE=4 SV=1
MEKMSAIVQQAPGGVETMEMGEWDKPRAAPGKLLVRVMAAGVNRADLMQREGRYPPPPGA
SPLMGLEVAGVVEEAVGDSAFQPGDAVFGLVEGGGYAEYALLDQSLAIAKPDQLSWVEAA
GLPEAWMTAWFNLVVKAGLQAGERALIHAGASGVGVAAIQLARLLGAEAFASAGSAEKLA
FCRELGASQVFNYHETPAFGERVKAWGGADVVLDPVGASHLAENLQALNPDGRLVNIGLM
GGLKAELDFGRLLMKRISLIGSTLRPQPLAVKAELAAALRDLILPALLEGRARAVVDSSY
PWTQVRDAHAYVADNRNLGKVVLTLFPVMAGG
>tr|Q7TVP4|Q7TVP4_MYCBO PUTATIVE OXIDOREDUCTASE OS=Mycobacterium bovis GN=Mb3806 PE=4 SV=1
MTIMRAVVAESSDRLVWQEVPDVSAGPGEVLIKVAASGVNRADVLQAAGKYPPPPGVSDI
IGLEVSGIVAAVGPGVTEWSAGQEVCALLAGGGYAEYVAVPADQVLPIPPSVNLVDSAAL
PEVACTVWSNLVMTAHLRPGQLVLIHGGASGIGSHAIQVARALAARVAITAGSPEKLELC
RDLGAQITINYRDEDFVARLKQETDGSGADIILDIMGASYLDRNIDALATDGQLIVIGMQ
GGVKAELNLGKLLTKRARVIGTTLRARPVSGPHGKAAIAQAVAASVWPMIAANRVRPVIG
TRLPIQQAAQAHELMLSGKTFGKILLTV
>tr|Q7VZT6|Q7VZT6_BORPE Probable zinc-binding dehydrogenase OS=Bordetella pertussis GN=BP0800 PE=4 SV=1
MRAVEITRPGGPEVLVPTERSVPEPASGEVLIKVSAAGVNRPDVLQRKGNYAPPPGASDL
PGLEVAGEIVGGDAAAGGFAIGDKVCALVAGGGYAEYVVAPAPQCLPIPRGLTEIEAAGL
PETYFTVWSNVFDRGRLAAGEALLVHGGASGIGTTAIQLARAMGNKVYATVGSDERARAV
EALGAALGINYKTQDYVKEVLDATGGAGVDVVLDMVAGEYIGRNLKCLADDGRIVIIALL
GGAHANVDCNQVLRRRLTITGSTLRPRPVEFKGEIARALRERVWPLLENGTLKPVVHATL
PLEQAAAAHAMMEAGENIGKIILTV
>tr|Q7W574|Q7W574_BORPA Probable zinc-binding dehydrogenase OS=Bordetella parapertussis GN=BPP3427 PE=4 SV=1
MRAVEITRPGGPEVLVPTERSVPEPASGEVLIKVSVAGVNRPDVLQRKGNYAPPPGASDL
PGLEVAGEIVGGDAAAGGFAIGDKVCALVAGGGYAEYVVAPAPQCLPIPRGLTEIEAAGL
PETYFTVWSNVFDRGRLAAGEALLVHGGASGIGTTAIQLARAMGNKVYATVGSDERARAV
EALGAALGINYKTQDYVKEVLDATGGAGVDVVLDMVAGEYIGRNLKCLADDGRIVIIALL
GGAHANVDCNQVLRRRLTITGSTLRPRPVEFKGEIARALRERVWPLLENGTLKPVVHATL
PLEQAAAAHAMMEAGENIGKIILTV
>tr|Q7WCQ4|Q7WCQ4_BORBR Probable zinc-binding dehydrogenase OS=Bordetella bronchiseptica GN=BB3877 PE=4 SV=1
MRAVEITRPGGPEVLVPTERSVPEPASGEVLIKVSAAGVNRPDVLQRKGNYAPPPGASDL
PGLEVAGEIVGGDAAAGGFAIGDKVCALVAGGGYAEYVVAPAPQCLPIPRGLTEIEAAGL
PETYFTVWSNVFDRGRLAAGEALLVHGGASGIGTTAIQLARAMGNKVYATVGSDERARAV
EALGAALGINYKTQDYVKEVLDATGGAGVDVVLDMVAGEYIGRNLKCLADDGRIVIIALL
GGAHANVDCNQVLRRRLTITGSTLRPRPVEFKGEIARALRERVWPLLENGTLKPVVHATL
PLEQAAAAHAMMEAGENIGKIILTV
>tr|Q82F92|Q82F92_STRAW Putative quinone oxidoreductase OS=Streptomyces avermitilis GN=qor PE=4 SV=1
MYAITIPEPGGPEALVWTEVPDPEPGEGEVLVEVVASAVNRADLLQRQGFYAPPPGASPY
PGLECSGRIAALGPGVSGWAVGDEVCALLAGGGYAEKVAVPAGQLLPVPEGIGLRQAAAL
PEVTCTVWSNVFMVAHLRPGETLLVHGGSSGIGTMAIQLAKAVGAKVAVTAGTKEKLDFC
AELGADVLVNYREQDFVEEVRRATDGAGADVILDNMGAKYLGRNVDALAVNGRLAIIGMQ
GGAKGELNIGALLHKRGAVTATSLRARPLGEKAAIVAAAREHVWPLIASGRVRPIVDREL
PMSDAATAHRVLEESGHIGKVLLVVP
>tr|Q87YB7|Q87YB7_PSESM Oxidoreductase, zinc-binding OS=Pseudomonas syringae pv. tomato GN=PSPTO3884 PE=4 SV=1
MKALQGVEGHVEWVEEPSPALDVGQVRIKVAAAGLNRADLLQRAGMYPPPPGVTATLGLE
CSGVIAEVGPGTSWLVGDRVCALLAGGAMAEEVVVDGRHVLPVPEGLTLHEAAAIPEVYA
TAWLNLFQLAGLKPGEKVLLHAGASGVGSAGIQLCKAFGNPVWVSVGSTERLAYCVELGA
QGGVVRSESLEGLNDFAPFNVILDPVGANYAELNVKLLALDGRWVLIGIMSGREAKVDLA
HVLGKRIQLMGSTLRSRDETFKADLISDLGQHVWPLFTEGRLKPQLAKSFAIKDAEAAFE
ELATNKVSGKIVLVIDESLV
>tr|Q88M54|Q88M54_PSEPK Alcohol dehydrogenase, zinc-containing OS=Pseudomonas putida (strain KT2440) GN=PP1720 PE=4 SV=1
MKALQGVDGHVEWVEAERPTCDAGQVRIRVAAAGLNRADLLQMKGLYPPPPGASPYMGLE
CSGVVEEVGAGAAWRVGDRVCALLASGAMAEEVVVDARHVLPVPEGLGLHEAAALPEVYA
TAWLNIFQLGAVKAGEKVLVHAGASGVGSAAIQLCKAFGSPVWVSVGSQDRLAYCQALGA
AGGVVRNENLDALEGFGPFDVILDPVGASYGELNLKLLARDGRWVIIGLMGGRKFELDLA
QVLGKRLEITGSTLRNRDDGFKAELLRELQQQVWPLFAEGRLSPQLVDTYPVEFAQAAYA
ELETNQVSGKLVMVIDPSLV
>tr|Q89QI6|Q89QI6_BRAJA Bll3142 protein OS=Bradyrhizobium japonicum GN=bll3142 PE=4 SV=1
MKAYVYGPEGARISDVAQPKPKGTQVLVRVRACGLNRADTGMRKGHAHGAAGGVGTVLGM
EWAGEVAELGPDAKGVKVGDRIMGSGGAAFAEYTLADHGRLFRAPSNMNFEEAATLPVAL
ATMHNAVVTVGGVQAGQSVLIQGASSGVGLMAMQIAKLKGARLVIGSSTDAYRRGRLTEY
GADLAVDSSDPKWVEEVLKATNGEGVDLIVDQVSGKVANQNLAATRIKGRIVNVGRLGGT
HADFNFDLHAARRIDYVGVTFRTRTIEEVREIFEEVRKDIWGAVESRKLQLPIDRVFAFA
DIDKAFEHMEANKHLGKIVVTV
>tr|Q89UB4|Q89UB4_BRAJA Quinone oxidoreductase OS=Bradyrhizobium japonicum GN=qor PE=4 SV=1
MDKLPAQMTVVAISKPGGPEVLVPEQRALPQPGPDEILVKVQAAGVNRPDVAQRSGAYPP
PPGASDLPGLEIAGEVVAVGGNAKRHKIGDKVMSLVAGGGYAQYCIAQDAQAMSVPPALS
IKEAGALPETLMTVWHNVFERGGLKAGETLLIHGGSSGIGTMAIQLAKAFGAKVFVTVGS
QDKIDACLKLGADRAINYKTEDFVAVVKTETGNAGVNLILDMVAGEYVDRNYDAAAVDGR
IVQIATLNGPKVSVNIAKVMVKRLTHTGSTLRPRSNADKAAMVAAIEAKVMPLLREGRVK
PVMDSAFPLEKAADAHRRMETSAHIGKIVLEA
>tr|Q8EJ33|Q8EJ33_SHEON Alcohol dehydrogenase, zinc-containing OS=Shewanella oneidensis GN=SO_0640 PE=4 SV=1
MSDLPNDYAHIHIEQPGAPEVMQLSRSSLPVVGAGQVLIRVSAAGVNGPDLKQRAGAYPP
PPGASLILGLEVAGEICALGEGVTQWQLGDKVCALVPGGGYGEYTLTYAAHCLPIPKGFS
MVQAAALPETFFTVWGNLFMRAGLKAGETVLIHGGSGGIGSTAIALANRLGAKVIATTGQ
DEKRDYCLGLGADLVVNYNSQNFVEEVMSFTQGKGVNVVFDIAGGDFINLNLQSLALDGR
MVSVSTQRSPKAEVNILQLMAKRIVWTGSTLRPQTVEAKAEIARQLRERVWPLLDSQQIV
PHIFATYPLIDAPKAHRLMQSGEHRGKVVLTL
>tr|Q8FU41|Q8FU41_COREF Putative quinone oxidoreductase OS=Corynebacterium efficiens GN=CE0180 PE=4 SV=1
MKAIVQTEEKNTASLELQDVPVPTLKPGEVLVEVKAAGVNRADLLQTQGNYPVPPGASEI
LGLECAGIIADPGDTGRSKGEEVACLLTGGGYAEFVAVPEGQLMPIPEGFSFVEAASIVE
VACTVWSNIGMLAGLKEGQTFLVHGGAGGIGTFAVQMGKAMGATVAVTTGSPEKLQTCQQ
LGADILINYREEDFAEVLKNRADVILDIIGAKYLGQNVKALAKDGHMVTIGLQGGVKGEL
NLGLLLAKRGTISATALRGRDDADKARIVAATVEAIWPMLADGRITPHIDHTLPLADAAK
ALKALEDGTVTGKLVLEV
>tr|Q8FWQ4|Q8FWQ4_BRUSU Alcohol dehydrogenase, zinc-containing OS=Brucella suis GN=BRA0391 PE=4 SV=1
MPKAVLSVIATRPGGPEVLELVPRELPALKRGEMRVRVHAAGVNRPDAMQRAGQYPPPPG
VTDVLGLELSGVVLEIAEDVTRFGPGDRIMALVAGGAYSEEAIVQADVCIPVPAGLSMVE
AAGIPETYFTVWSNLFQHAGLQPGETVLLHGGTSGIGVTATLLAKAIGARMITTCGSDDK
CRASEALGAIASINYRTTDFVEAGRALTEGRGPEVVIDMVGGSYMQRNLQLVAEDGRIAQ
IAFQQGSEAQMDMGPLLFKRLTLTGSTLRARPLVMKAALARSVEAEVLPLVLNKGARPVI
DSVFDLADVQAAHAHLEASAHTGKIILKTAACDAA
>tr|Q8FYW9|Q8FYW9_BRUSU Alcohol dehydrogenase, zinc-containing OS=Brucella suis GN=BR1738 PE=4 SV=1
MTAIEITEPGGAYMLRPAQRAVPEPKEGEILVRVRAAGVNRPDVLQRQGQYAPPPGASDI
PGLEIAGDIVALGHGVKRFRKGDQVVALLAGGGYAEYAVVHESNALPLPSGFGYIEAAAI
PETFFTVWHNVFERGGLKEGEVFLVHGGSSGIGTTAIQLAKAFGATVITTAGSKEKCDAC
VKLGADRAINYHEEDFVAVVKEMTGGKGVDVILDMVGGDYVERNYKAAAEDGRIVQIAFL
NGAKATANFAILMTKRLTHTGSTLRPRPVAFKAGIARELEAKVWPLLAQRRVAPVMDMIF
SLKDAWRAHERMEEGRHIGKIVLDIA
>tr|Q8NTU9|Q8NTU9_CORGL NADPH:quinone reductase and related Zn-dependent oxidoreductases (QUINONE OXIDOREDUCTASE) OS=Corynebacterium glutamicum GN=Cgl0203 PE=4 SV=1
MQAIVQTEEKVTASLELQEVPVPTLKPGEVLVEVKAAGVNRADLLQTQGNYPVPAGASEI
LGLECAGVIVDAGDTGQTVGQEVACLLTGGGYAQYVAVPEGQLMPIPEGYSFVEAASIVE
VACTVWSNIGMLAGLQKEDTFLIHGGAGGIGTFAIQMGKALGVTVAVTAGSTEKLKTCKN
LGADILINYKEEDFAEVLKNKADVILDIIGAKYLSQNVKAMAKDAHMVVIGMQGGVKGEL
NLGHLLAKRGTISATALRGRDEADKARIVSSTVENIWPLLQSKEITPHIDHTLPLAEAAA
ALQKIQDGTITGKLVLAV
>tr|Q8PCI4|Q8PCI4_XANCP Quinone reductase OS=Xanthomonas campestris pv. campestris GN=XCC0742 PE=4 SV=1
MSETTMTAIAIRNGKGDADALHAVEQARPQPAPGQVLIRVHAAGINRPDLLQRGGHYPPP
PGAPETLGLEVAGEVVVAAGRWKVGDRVCALLGGGGYAQYAAVDARHVLPVPEGMTLVQA
AALPETIFTAYANLFEHGRLAAGEWLLLHGATSGIGVTAIQLAKAAGAHVLATARSAGKA
AQARELGADVAIDSTTESFVAAAKAHAGVDVALDMVGASVFADTLEALNPGGRIVYIASQ
AGATLEVPIPLLMRKQAIITGSTLRPRNADEKARLAAEVERVVWPWIAQGKVRVLIDQCF
PLAEAAAAHRYLEQGSHLGKVVLEM
>tr|Q8PP94|Q8PP94_XANAC Quinone reductase OS=Xanthomonas axonopodis pv. citri GN=XAC0794 PE=4 SV=1
MSDTTMTAIAIRDGKGDADALYATEQPRPRPAPGQVLIRVHAAGINRPDLLQRAGHYPPP
PGAPETLGLEIAGEIVEPAGRWKVGDRVCALLGGGGYAQYAAVDARHVLPIPAGMDLVHA
AALPETIFTAYANLFEHGRLAAGQWLLLHGATSGIGVTAIQMAKAAGAHVLATARSAVKA
AQARELGADVAIDSTTASFVEVAKAHGGVDVALDMVGAAVFADTLEALNPHGRIVYIASQ
AGATIEVPIPVLMRKQAVITGSTLRPRSADEKARLAAEVERVVWPWIEQGKLRVLLDKRF
PLREAAAAHRYLEQGSHLGKVVLEM
>tr|Q8XXP8|Q8XXP8_RALSO Putative nadph quinone oxidoreductase oxidoreductase protein OS=Ralstonia solanacearum GN=RSc2065 PE=4 SV=1
MRAIEITQYGGPDVLKPAERPMPEPKAGEVLIRVRAAGVNRPDVFQRTGNYPVPPGASDI
PGLEVAGEIVGGDLAHADNRYGLRAGDRVCALVQGGGYAEFCTAPLGQVLPVPAGLSDIE
AAALPENYFTVWSNVFDRGQLGQGAHGKGETLLVQGGSSGIGTTAIQMASALGYRVFATA
GSDEKCAACVALGAARAIRYRTEDFAEVVKAETGRGVDVVLDMVGGSYVAREIACTADDG
RIVLIALLGGAKAEVPLGEILRRRITLTGSTLRPRPVAFKAAIAAHLHDTVWPLLASGRI
RPVIHEVMPAEHAAQAHALMESSAHIGKIMLTWG
>tr|Q8YBM3|Q8YBM3_BRUME QUINONE OXIDOREDUCTASE OS=Brucella melitensis GN=BMEII0876 PE=4 SV=1
MSCSCFPKVFRMPKAVLSVIATRPGGPEVLELVPRELPALKRGEMRVRIHAAGVNRPDAM
QRAGQYPPPPGVTDVLGLELSGVVLEIAEDVTRFGPGDRIMALVAGGAYSEEAIVQADVC
IPVPAGLSMVEAAGIPETYFTVWSNLFQRAGLQPGETVLLHGGTSGIGVTATLLAKAIGA
RMITTCGSDDKCRASEALGAIASINYRTTDFVEAGRALTEGRGPEVVIDMVGGSYMQRNL
QLVAEDGRIAQIAFQQGSEAQMDMGPLLFKRLTLTGSTLRARPLVMKAALARSVEAEVLP
LVLNKGARPVIDSVFDLADVQAAHAHLEASAHTGKIILKTAACDAA
>tr|Q8YIY7|Q8YIY7_BRUME QUINONE OXIDOREDUCTASE OS=Brucella melitensis GN=BMEI0302 PE=4 SV=1
MTMMAELPSLMTAIEITEPGGAYMLRPAQRAVPEPKEGEILVRVRAAGVNRPDVLQRQGQ
YAPPPGASDIPGLEIAGDIVALGHGVKRFRKGDQVVALLAGGGYAEYAVVHESNALPLPS
GFGYIEAAAIPETFFTVWHNVFERGGLKEGEVFLVHGGSSGIGTTAIQLAKAFGATVITT
AGSKEKCDACVKLGADRAINYHEEDFVAVVKEMTGGKGVDVILDMVGGDYVERNYKAAAE
DGRIMQIAFLNGAKATANFAILMTKRLTHTGSTLRPRPVAFKAGIARELEAKVWPLLAQR
RVAPVMDMIFSLKDAWRAHERMEEGRHIGKIVLDIA
>tr|Q92RD5|Q92RD5_RHIME Putative quinone oxidoreductase OS=Rhizobium meliloti GN=R00953 PE=4 SV=1
MTYVDLPGPGGPENMVLARGPLPEVRPGDILIRVEAFGINRPDVLQRKGDYPLPAGASPI
LGLEAAGEVVALGEGATGFSTGDKVCALANGGAYAEYCAVPATQALRWPKGYDAAKAAAL
PETFFTVWANVFDMARLKSGETFLVHGGSSGIGTTAIQLARAFGAEVFATAGNAAKCEAC
EALGAKRAINYREEDFKAVVLQETGGRGVDVILDMVGGRYFDRNIGSLAKDGRLSIIAFL
GGARVDGANIAPILMKRLQVMGSLLRPRTAAEKQAIRDGLAEKVWPLLEGGDVAPVIQAV
LPFAEIAGAHRLMEEGDHIGKIVMRIG
>tr|Q98FI0|Q98FI0_RHILO NADPH quinone oxidoreductase OS=Rhizobium loti GN=mll3767 PE=4 SV=1
MTAIAISVPGGPRVLKPETRDVPQPGPGEILIKVHAAGVNRPDVQQRKGAYPPPPGASDL
PGLEVSGEVAALGDEISRWRIGDRVCALTPGGGYAEYVKVHSGSVLPLPAGFTHTEAAAV
PENYFTVWHNVFERGALKKGETLLVHGGSSGIGTTAIQLASAFGAYVITTAGSKEKCDAC
LKLGADRAINYREEDFVTAVKEATDGKGATVILDMVGGDYVQRNYEAAAVEGRIVQIAVQ
AGAVASADFSKIMVKRLTHTGSTLRPRTVEFKAAIAAALEAQVWPLLGTRKVAPVMDMIY
PLTDAWRAHERMEEGEHIGKIVLDVG
>tr|Q9A3B1|Q9A3B1_CAUCR Alcohol dehydrogenase zinc-containing OS=Caulobacter crescentus GN=CC_3293 PE=4 SV=1
MTAIAIEGGKGPAQALHATRLDRPTPGPGEILIKMAAAGVNRPDLLQRMGFYPPPPGAPA
TLGLEVAGEVVVGAGRWKAGDKVCALLGGGGYAEYAVVDARHALPIPGDLDLVQAAALPE
TVFTVFANVFEHGALKAGETLLVHGGTSGIGTTAIAMAKAAGAKVIATGRGADKKAKALE
LGADIAVDTKAEDFAEVVKAAGGADVILDMVGASYFDKNLDALNVGGRIVYIASLGGSTL
EVPVMKIMQKRAVITGSTLRPRSADEKARLAAEVERVVWPWVAAGKLKPIIDATFPLADA
AKAHAHLEAGEHVGKVVLTV
>tr|Q9CD96|Q9CD96_MYCLE Putative oxidireductase OS=Mycobacterium leprae GN=ML0118 PE=4 SV=1
MHAIVAESANQMVWREVPDVTAGPGEVLIEVAASGVNRADVLQVAGKYPHPPGASAIIGM
EVAGVVAAVSSGVTEWSVGQEVCALLAGGGYAEYVAVPASQVMPIPKGVNVVDSAGIPEV
ACTVWSNLVMAAHLSAGQLLLLHGGTSGIGSHGIQVARALGAKVAVTAGSEEKLEFCRAL
GAQITINYRDEDFVARLQQQNGGADVILDIMGAAYLDRNIDALAIDGQLIVIGLQGGVKG
ELNLGKVLSKRARIIGSTLRARPVNGPNSKSEIVAAVTASIWPMIADGSVRPIIGARMAV
QQAADAHQLLLSGKVSGKIVLTVAGSGTETLLSRHH
>tr|Q9HYY4|Q9HYY4_PSEAE Probable oxidoreductase OS=Pseudomonas aeruginosa GN=PA3256 PE=4 SV=1
MNALQGIEGRVEWSEIAAPSCGQGEIRIRVAAAGLNRADLLQKAGLYPPPPGASPALGLE
CAGVVSEVGAGCTWQVGDRVCALLAGGGMAEEVVVDARHVLPVPAGLSLAEAAGIPEVYA
TAWLNLFQLAALQPGEKVLLHAGASGVGSAGIQLCKAFGNPCWVSVGSAERLAYCESLGA
AGGVLRKQSLESLRDFAPFDVILDPVGARYAGLNLELLRRDGRWVIIGLMGGREAQLDLA
QLLGKRIQLTGSTLRTRDAEFKAQLIAELGLKVWPLFSAGKLRAQLERTFPIVDAEAAFE
ALASNQVQGKVVLVVDPSLA
>tr|Q9I4J8|Q9I4J8_PSEAE Probable oxidoreductase OS=Pseudomonas aeruginosa GN=PA1137 PE=4 SV=1
MTAIEIARPGGPEVLVATSRPLPTPGPREVLVEVRAAGVNGPDVLQRKGVYDPPPGASDI
PGLEIAGTVRAVGSEVSRFAVGEAVMALIPGGGYAQFAVADERTTLHLPDGLGMEEAAAL
PETFMTVWVNLFQRGGFKAGETLLVHGGASGIGTAATMLGKAFGAAKIFTTISSEAQREA
SLRLGADVAIDYTEQDFVEEVLRGTEGRGVDVIVDIVAGDYVTRNYQAAAMNGRIVQIGV
IKGKAAEVDLFPMLSKRLVHLGSTLRSRSHDEKGAIIAELERQVWPHVRAGTVRPQVFRT
FPLEQARQAHELMDSGQHIGKIVLTSAP
>tr|Q9XA55|Q9XA55_STRCO Putative quinone oxidoreductase OS=Streptomyces coelicolor GN=SCO3823 PE=4 SV=1
MHAITIPEPGGPEALVWAEVPDPQPGEGEVLVEVAASAVNRADIMQRQGFYDPPPGASPY
PGLECSGRVAEVGPGVSGWSVGDEVCALLAGGGYAEKVVVPAGQLLPVPQGLDVKRAAAL
PEVVCTVWSNVFMVAHLRPGETLLVHGGSSGIGTMAIQLAKAVGAKVAVTAGTKEKLERC
AELGADILINYREQDFVAEVKDATGGAGADVILDNMGAKYLDRNVQALAVNGRLAIIGMQ
GGRKGELNIGTLLAKRAAVSATSLRARPLEEKAAIVAAVKEHVWPLLAGGHVRPVVDREM
PMSEAAEGHRVVEESGHIGKVLLVTS
>tr|Q9Z658|Q9Z658_ZYMMO Putative uncharacterized protein (NADPH:quinone oxidoreductase) OS=Zymomonas mobilis GN=ZMO1772 PE=4 SV=1
MMKEVIIKEAGSADVLALHDAPIPTPKADEILVKIAAAGINRPDIIQRMGQYPLPPDATP
IPGLEISGTVIALGQDVEEFKIGDRICGLTNGGGYAEYGVIPAKQALPVPDNLSLTEAAA
IPETYFTVWANLFDIGQAKSGETVLVHGGSSGIGSAAIILAKACGLKVFTTVGNQEKAAA
VEKLGAIAINYNEQDFLTIIQEEMAGKGVDVILDIIGGSYFSRNMKALAFGGRLVIVGAM
GGRIADKFDLLPLIFKRATISGSTMRARTADEKANIARSLREKVWPLLEQGQCHPLIDSS
FPLEKVQDAHKRMESRDHCGKIVLTMPEALF
>tr|Q0VFJ7|Q0VFJ7_XENTR Tumor protein p53 inducible protein 3 OS=Xenopus tropicalis GN=tp53i3 PE=2 SV=1
MLAAFFDAPGGPETLYVKELAKPAPKEGEVLVKVEASALNRADLLQRRGKYAPPPGASDI
LGLEAAGTVVELGLGADGRWKVGEKVMALLSGGGNAEYATVPAGHLMPVPPGMSATDAAA
IPEAWLTAFQLLHFVGKVQKGETVLIHAGASGVGTAAIQLCRLAGAVPIVTAGSHEKLQT
AIKLGAATGFNYKEENFGEKCLKFTNNIGADVILDCVGASHWEKNLQCLNTDGRWVLYGL
MGSGEIHGDLLAKLLWKRGSLLGSLLRSRSKKYKEELVKAFTEQALPHFSAGGPIQLLPI
VDSVFPLHQISDAHQRMEDNKNTGKIVLQMPQ
>tr|Q4TGL2|Q4TGL2_TETNG Chromosome undetermined SCAF3628, whole genome shotgun sequence. (Fragment) OS=Tetraodon nigroviridis GN=GSTENG00001048001 PE=4 SV=1
MRAVCIDTPGRPENLYLKSVPRPQPKVGEALVKIHATALNRADLLQRRGLYPPPPGESDI
MGLEVAGTVAALGPGAKKGWKLGDRVMALLCGGGYAEYVAVPEELLMPVPPNLSLCQAAA
IPEVWLTAFQLLAFIAQVQPGEVVLAHAGASGVGTAAVQLVRLFGAVPVVTAGSPEKLKM
AENLGAAAGFNYREGSFAQRVHDFTGGKGVNIILDCIGGHIWEQNVSCLATDGRWVLYGT
IGGRAVEGNLLGNLLSKRGHLLSSLLRSRSLQYKAELVTAFSHKVLPHFSGSLRPVIDST
FNLENIADAHRHMEANRNTGKIVINV
>tr|Q6GNC3|Q6GNC3_XENLA MGC82892 protein OS=Xenopus laevis GN=tp53i3 PE=2 SV=1
MLAAFFDAPGGPETLYIKEVAKPEPKEGEVLIKVEASALNRADLLQRRGKYAPPPGSSDI
LGLEAAGTVVKLGPGADGSWKVGDGVMALLSGGGNAQYVTVPAGHLIPIPPGMSATDAAA
IPEAWLTAFQLLHFVGKVQKGETVLIHAGASGVGTSAIQLCRLAGAVPIVTAGSPDKLQM
AVKLGAATGFNYKEENFGEKCLEFTNNTGADVILDCIGGTHWEKNLQCIKTDGRWVLYGL
MGSGEIHGDLLANLLRKRGSILGSLLRSRSKKYKEELVKAFTEQALPHFMPGGSVQLQPI
VDSVFPLDQIADAHQRMEDNKNTGKIVLQMPL
