# Supplementary material for: Subdivision of the MDR superfamily of medium-chain dehydrogenases/reductases through iterative hidden Markov model refinement
Source: BMC Bioinformatics. 2010 Oct 27;11:534. doi: 10.1186/1471-2105-11-534 (PMC2976758; doi:10.1186/1471-2105-11-534)
Supplement: Additional file 4 — MDR family alignment figures. Illustrations showing the mafft MSAs from Additional file 3: mdr-sequences. Red sequence identifiers denote sequences from UniProtKB/TrEMBL, while blue correspond to sequences from Swiss-Prot. The position cscores are shown in a bar plot under the MSA. Positions that contain gaps in over 90% of the sequences have been removed from the alignment in order to increase readability. [file 1471-2105-11-534-S4.ZIP › mdr/MDR006.fasta]

>sp|P42865|QOR_LEIAM Probable quinone oxidoreductase OS=Leishmania amazonensis PE=3 SV=1
MSSPSNFKKLQVVSLSKDFRSSTSVVEAHLPEEVPEGMVRVSVKYAGVNASDLNFTNGSY
FKNVQPPFDCGFEAAGTVVQIGAGVANVKVGDHVVLMQYGCFAEFLDAPAERCIPVPELK
PEYSVLPVSALTAAVALGEVGRVKKGDVALVTAAAGGTGQIAVQLLKHVYGCTVIGTCSS
EEKAEFLKSIGCDHVINYKTESLDGRLHELCPKGVDVVYECVGGHTFNDAVRHVAVHARV
VIIGSISSYKSGEVVPFSDPSGTSVTMLLLVKSASLNGFFLPQFHDVIPKYMANLLQYLK
AGQVKLFVDKKVFHGLSSVADAVDHLYSGANYGKVLVEIQ
>sp|Q24K16|ZADH2_BOVIN Zinc-binding alcohol dehydrogenase domain-containing protein 2 OS=Bos taurus GN=ZADH2 PE=2 SV=1
MQRLALAGTRAIVDMSYARHFLDFQGSAIPSKMQKLVVTRLSPNFREAVTLRRDCPVPLP
GDGDLLVRNRFVGVNASDINYSAGRYDPSVKTPFDAGFEGVGEVVALGLSASAAFMVGQA
VAYMAPGSFAEYTVVPARVAIPVPGLKPEYLTLLVSGTTAYISLKELGGLSEGKKVLVTA
AAGGTGQFAVQLAKKAKCHVIGTCSSAEKSAFLKSVGCDRPINYNTEHVGTVLRQEYPQG
VDVVYESVGGAMFDLAVDALATRGRLIVIGFVSGYQTPTGLSPVKAGTLPAKLLKKSASV
QGFFLNHYLPEFRGAMDHLLKMYAGGELVCEVDTGGLSAEGRFTGLESVFRAVDYMYMRK
NTGKIVVELPPSVNSKL
>sp|Q8N4Q0|ZADH2_HUMAN Zinc-binding alcohol dehydrogenase domain-containing protein 2 OS=Homo sapiens GN=ZADH2 PE=1 SV=1
MLRLVPTGARAIVDMSYARHFLDFQGSAIPQAMQKLVVTRLSPNFREAVTLSRDCPVPLP
GDGDLLVRNRFVGVNASDINYSAGRYDPSVKPPFDIGFEGIGEVVALGLSASARYTVGQA
VAYMAPGSFAEYTVVPASIATPVPSVKPEYLTLLVSGTTAYISLKELGGLSEGKKVLVTA
AAGGTGQFAMQLSKKAKCHVIGTCSSDEKSAFLKSLGCDRPINYKTEPVGTVLKQEYPEG
VDVVYESVGGAMFDLAVDALATKGRLIVIGFISGYQTPTGLSPVKAGTLPAKLLKKSASV
QGFFLNHYLSKYQAAMSHLLEMCVSGDLVCEVDLGDLSPEGRFTGLESIFRAVNYMYMGK
NTGKIVVELPHSVNSKL
>sp|Q8BGC4|ZADH2_MOUSE Zinc-binding alcohol dehydrogenase domain-containing protein 2 OS=Mus musculus GN=Zadh2 PE=2 SV=1
MLRLAAAGARAIVDMSYARHFLDFQGSAIPRTMQKLVVTRLSPNFHEAVTLRRDCPVPLP
GDGDLLVRNRFVGINASDINYSAGRYDPSLKPPFDIGFEGIGEVVALGLSASARYTVGQA
VAYMAPGSFAEYTVVPASIAIPMPSVKPEYLTMLVSGTTAYLSLEELGELSEGKKVLVTA
AAGGTGQFAVQLSKIAKCHVIGTCSSDEKAAFLKSIGCDRPINYRTEPVETVLKQEYPEG
VDVVYESVGGAMFDLAVDALATKGRLIVIGFISGYQSPTGLSPIKAGVLPTKLLKKSASL
RGFFLNHYFSKYQAAMERLLELYARGDLVCEVDLGHLAPDGRFIGLESVFQAVDYMYTGK
NTGKLVVELPHPVSSKL
>tr|A8KA15|A8KA15_HUMAN Zinc binding alcohol dehydrogenase, domain containing 2 OS=Homo sapiens GN=ZADH2 PE=2 SV=1
MLRLVPTGARAIVDMSYARHFLDFQGSAIPQAMQKLVVTRLSPNFREAVTLSRDCPVPLP
GDGDLLVRNRFVGVNASDINYSAGRYDPSVKPPFDIGFEGIGEVVALGLSASARYTVGQA
VAYMAPGSFAEYTVVPASIATPVPSVKPEYLTLLVSGTTAYISLKELGGLSEGKKVLVTA
AAGGTGQFAMQLSKKAKCHVIGTCSSDEKSAFLKSLGCDRPINYKTEPVGTVLKQEYPEG
VDVVYESVGGAMFDLAVDALATKGRLIVIGFISGYQTPTGLSPVKAGTLPAKLLKKSASV
QGFFLNHYLSKYQAAMSHLLEMCVSGDLVCEVDLGDLSPEGRFTGLESIFRAVNYMYMGK
NTGKIVVELPHSVNSKL
>tr|B4DZ91|B4DZ91_HUMAN cDNA FLJ52809, highly similar to Zinc-binding alcohol dehydrogenasedomain-containing protein 2 (EC 1.-.-.-) OS=Homo sapiens PE=2 SV=1
MAPGSFAEYTVVPASIATPVPSVKPEYLTLLVSGTTAYISLKELGGLSEGKKVLVTAAAG
GTGQFAMQLSKKAKCHVIGTCSSDEKSAFLKSLGCDRPINYKTEPVGTVLKQEYPEGVDV
VYESVGGAMFDLAVDALATKGRLIVIGFISGYQTPTGLSPVKAGTLPAKLLKKSASVQGF
FLNHYLSKYQAAMSHLLEMCVSGDLVCEVDLGDLSPEGRFTGLESIFRAVNYMYMGKNTG
KIVVELPHSVNSKL
>tr|Q4G1C4|Q4G1C4_HUMAN ZADH2 protein (Fragment) OS=Homo sapiens GN=ZADH2 PE=2 SV=1
MLRLVPTGARAIVDMSYARHFLDFQGSAIPQAMQKLVVTRLSPNFREAVTLSRDCPVPLP
GDGDLLVRNRFVGVNASDINYSAGRYDPSVKPPFDIGFEGIGEVVALGLSASARYTVGQA
VAYMAPSSFAEYTVVPASIATPVPSVKPEYLTLLVSGTTAYISLKELGGLSEGKKVLVTA
AAGGTGQFAMQLSKKAKCHVIGTCSSDEKSAFLKSLGCDSPINYKTEPVGTVLKQEYPEG
VDVVYESVGGAMFDLAVDALATKGRLIVIGFISGYQTPTGLSPVKAGTLPAKLLKKSASV
QGFFLNHYLSKYQAAMSHLLEMCVSGDLVCEVDLGDLSPEGRFTGLESIFRAVNYMYMGK
NKKKKK
>tr|A1Y2C4|A1Y2C4_LEIAM Zeta-crystallin/NADPH-oxidoreductase-like protein (Fragment) OS=Leishmania amazonensis PE=4 SV=1
VEAHLPEEVPEGMVRVSVKYAGVNASDLNFTNGSYFKNVQPPFDCGFEAAGTVVQIGAGV
ANVKVGDHVVLMQYGCFAEFLDAPAERCIPVPELKPEYSVLPVSALTAAVALGEVGRVKK
GDVALVTAAAGGTGQIAVQLLKHVYGCTVIGTCSSEEKAEFLKSIGCDHVINYKTESLDG
RLHELCPKGVDVVYECVGGHTFNDAVRHVAVHARVVIIGSISSYKSGEVVPFSDPSGTSV
TMLLLVKSASLNGFFLPQFHDVIPKYMANLLQYLKAGQVKLFVDKKVFHGLSSVADAVDH
LYSGANYGKVLV
>tr|A1Y2C5|A1Y2C5_LEIME Zeta-crystallin/NADPH-oxidoreductase-like protein (Fragment) OS=Leishmania mexicana PE=4 SV=1
VEAHLPEEVPEGMVRVSVKYAGVNASDLNFTNGSYFKNAQPPFDCGFEAAGTVVQIGAGV
ANVKVGDHVVLMQYGCFAEFLDAPAETCIPVPELKPEYSVLPVSALTAAVALGEVGRVKK
GDVALVTAAAGGTGQIAVQLLKHVYGCTVIGTCSSEEKAEFLKSIGCDHVINYKTESLDG
RLHELCPKGVDVVYECVGGQTFNDAVRHVAVHGRVVIIGSISSYKSGEVVPFSDPSGTSV
TMLLLVKSASLNGFFLPQFHDVIPKYMANLLQYLKAGQVKLFVDKKAFHGLSSVADAVDH
LYSGANYGKVLV
>tr|A1Y2C6|A1Y2C6_LEIIN Zeta-crystallin/NADPH-oxidoreductase-like protein (Fragment) OS=Leishmania infantum PE=4 SV=1
VEAQLPEEVPEGMVRVSVKYAGVNASDLNFTNGSYLKNARPPFDCGFEAAGTVVKIGAGV
ANVKEGDPVVLMQYGCFAEFLDAPAEICIPVPELKPEYIVLPVSALTAAVALGEVGRVKK
DDVALVTAAAGGTGQIAVQLLKHVYGCTVIGTCSSEEKARFLKSIGCDHVINYKTESLDS
RLHMLCPKGVDVVYECVGGQTFNDAVRHVAVHGRVVIIGSISSYKSGEAVPFSHPSGTSM
TMLLLTKSASLNGFFLPQFYDVIPKYMASLLQYLKAGQVKLFVDEKVFHGLSSVADAVDH
LYSGTSCGKVLV
>tr|A1Y2C7|A1Y2C7_LEIDO Zeta-crystallin/NADPH-oxidoreductase-like protein (Fragment) OS=Leishmania donovani PE=4 SV=1
VEAQLPEEVPEGMVRVSVKYAGVNASDLNFTNGSYLKNARPPFDCGFEAAGTVVKIGAGV
ANVKEGDPVVLMQYGCFAEFLDAPAEICIPVPELKPEYIVLPVSALTAAVALGEVGRVKK
GDVALVTAAAGGTGQIAVQLLKHVYGCTVIGTCSSEEKARFLKSIGCDHVINYKTESLDS
RLHMLCPKGVDVVYECVGGQTFNDAVRHVAVHGRVVIIGSISSYKSGEAVPFSHPSGTSM
TMLLLTKSASLNGFFLPQFYDVIPKYMASLLQYLKAGQVKLFVDEKVFHGLSSVADAVDH
LYSGTSCGKVLV
>tr|A1Y2C8|A1Y2C8_LEIMA Zeta-crystallin/NADPH-oxidoreductase-like protein (Fragment) OS=Leishmania major PE=4 SV=1
IEAQLPEEVPEGMVRVSVKYAGVNASDLNFTNGSYFKNARPPFDCGFEAAGTVVKIGAGV
ANVQEGDPVVLMQYGCFAEFLDAPAEMCIPVPELKPEYIVLPVSALTAAVALGEVGHVKK
GDVALVTAAAGGTGQIAVQLLKHVYGCTVIGTCSSEEKAQFLKSIGCDHVINYKTENLDS
RLHVLCPKGVDVIYECVGGQTFNDAVRHVAVQGRVVIIGSVSSYKSGEAVPFSHPSGTSL
TMLLLAKSASLNGFFLPHFHGVMPKHMASLLKYLKAGQVKLFVDKKVFHGLSSVADAVDH
LYSGTSYGKVLV
>tr|A1Y2C9|A1Y2C9_9TRYP Zeta-crystallin/NADPH-oxidoreductase-like protein (Fragment) OS=Leishmania turanica PE=4 SV=1
VEAQLPEEVPEGMVRVSVKYAGVNASDLNFTNGSYFKNAQPPFDCGFEAAGTVVKIGAGV
ANVKEGDPVVLMQYGCFAEFLDAPAEMCIPVPELKPEYIVLPVSALTAAVALGEVGRVKK
GDVALVTAAAGGTGQIAVQLLKHVYGCTVIGTCSSEEKAQFLKSIGCDHVINYKTESLDS
RLHVLCPKGVDVVYECVGGQTFNDAVRHLAVHGRVVIIGSVSSYKSGEAVPFSHPSGTSM
TMLLLAKSASLNGFFLPQFRDVMPKHMASLLKYLKAGQVKLFVDKKVFHGLSSVADAVDH
LYSGTSYGKVLV
>tr|A1Y2D0|A1Y2D0_9TRYP Zeta-crystallin/NADPH-oxidoreductase-like protein (Fragment) OS=Leishmania gerbilli PE=4 SV=1
VEAQLPEEVPEGMVRVSVKYAGVNASDLNFTNGSYFKNARPPFDCGFEAAGTVVKIGAGV
ANVKEGDPVVLMQYGCFAEFLDAPAEMCIPVPELKPEYIVLPVSALTAAVALGEVGRVKK
GDVALVTAAAGGTGQIAVQLLKHVYGCTVIGTCSSEEKAQFLKSIGCDHVINYKTESLDS
RLHVLCPKGVDVVYECVGGQTFNDAVRHVAVHGRVVIIGSVSSYKSGEAVPFSHPSGTSM
TMLLLAKSASLNGFFLPQFHDVMPKHMASLLKYLKAGQVKLFVDKKVFHGLSSVADAVDH
LYSGTSYGKVLV
>tr|A1Y2D1|A1Y2D1_LEIBR Zeta-crystallin/NADPH-oxidoreductase-like protein (Fragment) OS=Leishmania braziliensis PE=4 SV=1
VEAQLPEELPEGKVRVSVKYAGVNASDLNFVNGSYFNNTQTPFDCGFEAVGTVMKIGAGV
TNVKEGDHVVLMQYGCFAEFLDAPAERCILVPELKPEYIVLPVSALTAAVALGEVGRVKK
GDVALVTAAAGGTGQIAVQLLKRVYGCTVIGACSSEEKTEFLKRIGCDHVINYKVESLDS
RLHELCPKGVDVVYECVGGHIFNDAVRHLAVHGRLMIIGSISSYKSIEAIPSFPPSGTSL
TTLLLVKSASLNGFFLPQFHEVIPQYMASLLQYVKSGQVQLFLDKKVFHGLSSVADAVEH
LYSGTSYGKVLV
>tr|A1Y2D2|A1Y2D2_LEIBR Zeta-crystallin/NADPH-oxidoreductase-like protein (Fragment) OS=Leishmania braziliensis PE=4 SV=1
VEAQLPEELPEGKVRVSVKYAGVNASDLNFVNGSYFNNTQTPFDCGFEAVGTVMKIGAGV
TNVKEGDHVVLMQYGCFAEFLDAPAERCILVPELKPEYIVLPVSALTAAVALGEVGRVKK
GDVALVTAAAGGTGQIAVQLLKRVYGCTVIGTCSSEEKTEFLKRIGCDHVINYKVESLDS
RLHELCPKGVDVVYECVGGHIFNDAVRHLAVHGRLMIIGSISSYKSIEAIPSFPPSGTSL
TTLLLVKSASLNGFFLPQFHEVIPQYMASLLQYVKSGQVQLFLDKKVFHGLSSVADAVEH
LYSGTSYGKVLV
>tr|A1YEP7|A1YEP7_LEICH Zeta-crystallin/NADPH-oxidoreductase-like protein (Fragment) OS=Leishmania chagasi PE=4 SV=1
VEAQLPEEVPEGMVRVSVKYAGVNASDLNFTNGSYLKNARPPFDCGFEAAGTVVKIGAGV
ANVKEGDPVVLMQYGCFAEFLDAPAEICIPVPELKPEYIVLPVSALTAAVALGEVGRVKK
DDVALVTAAAGGTGQIAVQLLKHVYGCTVIGTCSSEEKARFLKSIGCDHVINYKTESLDS
RLHMLCPKGVDVVYECVGGQTFNDAVRHVAVHGRVVIIGSISSYKSGEAVPFSHPSGTSM
TMLLLTKSASLNGFFLPQFYDVIPKYMASLLQYLKAGQVKLFVDEKVFHGLSSVADAVDH
LYSGTSCGKVLV
>tr|A4H761|A4H761_LEIBR Oxidoreductase-like protein OS=Leishmania braziliensis GN=LbrM13_V2.0540 PE=4 SV=1
MQAMATAARTYRHIVARELSTDFRAITSIVEAPFPTELHPKAILVKNKYLGINASDINFT
AGIYQPEVRPPFACGFEAVGEVVDVGSGVKDLKAGVAVVTQSYGAFAEYQVVARRHAKPI
PCLAREYLPLDLSATTASIALEHVLKPQPGERAVVTAAAGGTGQFAVQLLKHVYGCSVVG
TCSSPSKEVFLTDTLKCDAVVNYRAEGNNTAAAFMQCYPRGITIAYESVGGDLLEAVIQS
LTLRGRIVSLGCVSTYQNGSVEAVRPSHKPLPLQLLAKSASLSTFFLPHFAKYGQQHFDR
LCALHERGVVQSCIDPTTFKGLEGVYDAIDWMWEQKNCGKVMVEL
>tr|A4HPT6|A4HPT6_LEIBR Oxidoreductase, putative OS=Leishmania braziliensis GN=LbrM35_V2.4420 PE=4 SV=1
MSSPSNFKKLQVISTSKDFRKSTSVVEAQLPEELPEGKVRVSVKYAGVNASDLNFVNGSY
FNNTQTPFDCGFEAVGTVMKIGAGVTNVKEGDHVVLMQYGCFAEFLDAPAERCILVPELK
PEYIVLPVSALTAAVALGEVGRVKKGDVALVTAAAGGTGQIAVQLLKRVYGCTVIGTCSS
EEKTEFLKRIGCDHVINYKVESLDSRLHELCPKGVDVVYECVGGHIFNDAVRHLAVHGRL
MIIGSISSYKSSEAIPSFPPSGTSLTTLLLVKSASLNGFFLPQFHEVIPQYMASLLQYVK
SGQVQLFLDKKVFHGLSSVADAVEHLYSGTSYGKVLVEIQ
>tr|A4HVK0|A4HVK0_LEIIN Oxidoreductase-like protein OS=Leishmania infantum GN=LinJ13.0650 PE=4 SV=1
MAAAARTYRHIVARELSTNFRAVASIVEAPFPTELHPKAILVKNKYLGINASDINFTAGI
YQPNVRPPFACGFEAVGEVVDVGSGVKDLKAGAAVVTQSYGAFTEYQVVARRHAKPIPRM
AREYLPLDLSATTASIALEHVLKPQPGERAVVTAAAGGTGQFAVQLLKHVYGCSVVGTCS
SPSKEVFLTNTLKCDGVVNYKAEGGDTAAAFLRCYPRGVSIAYESVGGDLLEAVIQSLAP
RGRILSLGCVSTYQRGSIEAACPNRKPLPLQLLAKSASLSTFFLPHFAKYGQLHFDRLCA
LHEQGILHCCIDPATFRGLEGVYDAIDWMFEQKNCGKVMVEL
>tr|A4IE56|A4IE56_LEIIN Oxidoreductase, putative OS=Leishmania infantum GN=LinJ36.6970 PE=4 SV=1
MSSPSSFKKLQVVSLSKDFRSSTSVVEAQLPEEVPEGMVRVSVKYAGVNASDLNFTNGSY
LKNARPPFDCGFEAAGTVVKIGAGVANVKEGDPVVLMQYGCFAEFLDAPAEICIPVPELK
PEYIVLPVSALTAAVALGEVGRVKKDDVALVTAAAGGTGQIAVQLLKHVYGCTVIGTCSS
EEKARFLKSIGCDHVINYKTESLDSRLHMLCPKGVDVVYECVGGQTFNDAVRHVAVHGRV
VIIGSISSYKSGEAVPFSHPSGTSMTMLLLTKSASLNGFFLPQFYDVIPKYMASLLQYLK
AGQVKLFVDEKVFHGLSSVADAVDHLYSGTSCGKVLVEIQ
>tr|A7RIK0|A7RIK0_NEMVE Predicted protein (Fragment) OS=Nematostella vectensis GN=v1g82630 PE=4 SV=1
MAVRNLPKTFRKLVVSRLSTNFREAVETVSAKMLEPGPEEVLVKTRYAGINATDINHTAG
RYKPWNKPPFDAGLEGLGEVVATGKDYKGKFSVGQPVMFMRFGGFAEYTLTEKDIVPVPR
TNPIFLTLPISGMTAALSLEKLGELKKGETVLVTAAAGGTGQFAVQLAKQAGCHVIGTCS
TEAKCDFLKSIGCDRPINYKTESLDKVLNKEYPKGIDVIYESIGGEIFDTCVNRLATKGR
IIVIGFITAYKSQLGFNPSKTGTLLPKLLMKSGSLRTFMLFNYLSDMPTVFPRLISMLET
GQLRISIDRGESSPRGPFCGLDSIYDAVEYLHDGKNRGKVVVEIAENTKS
>tr|B3RL05|B3RL05_TRIAD Putative uncharacterized protein OS=Trichoplax adhaerens GN=TRIADDRAFT_19171 PE=4 SV=1
MAAALPRTFRRILCEKFSPDFRQATRIVDTPMVNPGAKELLIKNRYLGINASDINFTAGR
YFNGDEQPPFGVGFEAIGEIVALGNECQRHFKVGNHVAYMQNGSFAEYMVVPAREAFPIP
SCNPEYIPFMVSGLTASISLDQLGDLKSGETVLVTAAAGGTGQFAVQLAKAAGCHVIGTC
SSSEKAEFLRNIGCDRPVNYKTENLDQVLKKEYPKGIDVVYESIGAEMFNICLENLAIKG
RLIVIGYISGYQTAKGVSKSRNLIIPPRLLSKSSSLRGFLLFHYVKHYGKHFQKLANMYH
RAELKSSVDLGQQTHYKGLDSIAEAIDYMYSGKNKGKIIVELPKQTSML
>tr|B6N9J1|B6N9J1_BRAFL Putative uncharacterized protein OS=Branchiostoma floridae GN=BRAFLDRAFT_92417 PE=4 SV=1
MAAQVPKAFQRLMVSSLTPKFRNAISLETVPMAKPGPKEVVVKNRFVGINASDVNFAAGR
YDPTKAPPFQIGFEGLGVVAAAGAESNFKVGQPVAYLHDGAFTEYKVLPTKFAIPLPSLK
AEYIPLMVSGLTAAISFDEVTAAGGTGQFAVQLAKKAGCHVIGTCSTDAKMEFLKSIGCD
RPINYKKEDLNEVLKTEYPKGVDVVYESVGAQMFDTCVNRLALKGRLIVIGFITGYKSDT
GYTPIRGGATLPPKQRGSHVSTYRCKLYHKYNLLGEDNGVIMIVLQFPHTPLIGGNFKSM
TKHDFRHFTGVLEVQLPCKLVVRRRPQTSEPAPRGALHAPRRFGSLCCYGNRPFGRPARA
ELYRLEPFERPAPGRRPKAFEPCRPGPVRDVVRASPSGQSGPFMAVRTVLRTVERPSRPT
DPSDPRTIAWFELMVHAGSD
>tr|B6PVC5|B6PVC5_BRAFL Putative uncharacterized protein OS=Branchiostoma floridae GN=BRAFLDRAFT_111397 PE=4 SV=1
MAPQLPKEFQRLMVSSLTPKFRSAISIETVPMMKPGPGDVVVKNRFVGINASDVNLTAGR
YNPTLVPPFQAGFEGVGMVVAAGVESNFKVGQPVAYMLSGAFSEYKVLPSSSAIPLPSLK
AEYITLLGSGLTAAICLDEVQLAKKAGCHVIGTCSTDTKMEFLRSIGCDRPINYKKEDLN
EVLKTEYPKGVDVVYESVGAQMFDTCVNRLALKGRLIVIGFIAGYKSDTGYTPIRGGATL
PPKLLTKSASVRGFLLSHYTDLWVEYYQRLVSMYNAGDLVSQVDRGEASGTGVFNKGLQS
IPDAVEYLYTGQSKGKIIVEFPEGNSKL
>tr|B6PVC6|B6PVC6_BRAFL Putative uncharacterized protein OS=Branchiostoma floridae GN=BRAFLDRAFT_289875 PE=4 SV=1
MAAQVPKAFQRLMVSSLTPTFRNAISLETVPMVKPGPKEVVVKNRFVGINASDVNFTAGR
YDPTKVPPFQVGFEGVGVVAAAGAESNFKVGQPVGYLHDGAFTEYKVLPTKFAIPLPSLK
AEYIPLMVSGLTAAISFDEVGDLKKGETVLVTAAAGGTGQFAVQLAKKAGCRVIGTCSTD
AKMEFLRSIGCDRPINYKKEDLNEVLKTEYPKGVDVVYESVGAQMFDTCVNRLALKGRLI
VIGFITGYKSDIGYTPIKGGATLPPKLLTKSASVRGFFLFHYTNLWVEYLQRLVSMYHAG
DLVSQVDRGEASGTGVFNKGLQSIPDAVEYLYTGQSKGKIIVEFPERNSKL
>tr|B7PBH1|B7PBH1_IXOSC Quinone oxidoreductase, putative OS=Ixodes scapularis GN=IscW_ISCW017259 PE=4 SV=1
MSLPKEYKKLVCTKTSPNFREAVSVVTVPAPAALNANEVFLKTKYAGVNASDINATAARY
GGTTKPPFDIGFESVAEVVAVGAGVGHLKVGDAVATLNFPEFGAFAEYQLTEATKAFPIP
AAVPEVIPLLVSGLTAAMGLDQQGRIKEGETVLVTAAAGGLGHLAVQWAKAAKCHVIGTC
SSPDKEVYLKSIGCDKVINYKTQDLSTELQKVYPRGVDVVWETVGGKTFDTLLKRLARRG
RLVVIGAISGYQNSDKPFPDVDLHDLPYKLLSRSTSVSGFLLSDYAHLIPQYVAKLTQML
QEGRLVPKVDLGANAEGGELLGLDGCFRGVEYLHSGKSVGKVVVKVHDS
>tr|B7PMJ9|B7PMJ9_IXOSC Quinone oxidoreductase, putative OS=Ixodes scapularis GN=IscW_ISCW006124 PE=4 SV=1
MSLPSEYRKLVCVKVTSNFREAVSVVTEQTPKLGCGEVLLKTKYAGINASDVNVTAARYG
AATPPFNVGFDSVAEVVAVGDDVKHLPVGSAVATINMPGFGAFSEYQRIRASKVFPIPKA
VPEVIPLLISGLTAAIGLDEKGRIKEGETVLITAAAGGLGHLAVQWAKAAKCHVIGTCSS
PEKEVYLKSIGCDKVINYKTHDLGEEIEKFDPNGVDVIWETIGGKTFEDLLDYLSDKGRL
VVVGAISGYQGTDKAVPDVKLEDLPSKLLMRSASVSGFFLPQYSHLFPEYLAKLQKMVQD
GTISPKLDFGLNANGGELKGLDGCVRGVEYLHSGKSVGKVVVKLDESL
>tr|B7PMK2|B7PMK2_IXOSC Quinone oxidoreductase, putative OS=Ixodes scapularis GN=IscW_ISCW006127 PE=4 SV=1
MNLPREYRKLVCVKVTPNFREAVSVVTERTPKLERDEVFLKTKYVGINASDVNNTAARYW
AATPPFSVGVESVAEVVAVGDDVTHLSVGSAVATINFPGFGAFSEYQCVPASKVLPIPRA
VPESIPLLISGLTAAIGLDEQGRIKEGETVLITAAAGGLGHIAVQWAKAAKCHVIGTCSS
PDKEEFLKSIGCDKVINYKTHDLGAELDKSYPKGVDVVWETIGGKTFEVLLNHLSIRGRL
VVVGAITGYQSSDNAFPDVDLTDLPSRLLIRSASVSGFFMSHYYHMYPEYMARLNNMLQV
GKIVPKVDFGINDDGGELKGLEGCIRGVEYLHSGKSIGKVVVKLD
>tr|B7PMK3|B7PMK3_IXOSC Quinone oxidoreductase, putative OS=Ixodes scapularis GN=IscW_ISCW006128 PE=4 SV=1
MPELERDEVLLKTKYVGINASDVNTTATRCWNEKPPFSVGIESVAEVVAVGDGVKHLSIG
SAVATINIPGFGAFSEYQRIPASEVFPIPRAVPEVIPLLISGLTAAIGLDEQGRIKGGET
VLITAAAGGLGHLAVQWAKGAKCHVIGTCSSQEKELYLKSIGCDKVINYRTQDLGAELDK
CYPNGVDVVWETIGGKTFEVLLERLSIKGRLVVVGAITGFQGSDKAFPDVDLTDLPQKLL
IRSASLSGFFLPQYSHLFSKYVAKLQTMLQDGTIVPKVDFGLTADGGEFKGLDGCVRGVE
YLHSGKSVGKVVVKIDESA
>tr|Q25222|Q25222_LEIAM CP36 OS=Leishmania amazonensis PE=2 SV=1
MSSPSNFKKLQVVSLSKDFRSSTSVVEAHLPEEVPEGMVRVSVKYAGVNASDLNFTNGSY
FKNVQPPFDCGFEAAGTVVQIGAGVANVKVGDHVVLMQYGCFAEFLDAPAERCIPVPELK
PEYSVLPVSALTAAVALGEVGRVKKGDVALVTAAGGGTGQIAVQLFKHVYGCTVIGTCSS
EEKAEFLKSIGCDHVINYKTESLDGRLHELCPKGVDVVYECVGGHTFNDAVRHVAVHGRV
VIIGSISSYKSGEVVPFSDPSGTSVTMLLLVKSASLNGFFLPQFHDVIPKYMANLLQYLK
AGQVKLFVDKKVFHGLSSVADAVDHLYSGANYGKVLVEIQ
>tr|Q38A19|Q38A19_9TRYP Oxidoreductase, putative OS=Trypanosoma brucei GN=Tb10.6k15.0820 PE=4 SV=1
MQRKIVAKRLSSNFREATEVLSSPIPSYLKSTELLVKNRFVGINASDINFTSGKYLPGTV
PPFDCGFEALGEVVAVGDGIKQFCAGDVVVTQAFGAFCEYQVVPSRSAKKVPLLKCEYLP
LDLSGTTASISIGEILKPLRGELAVVTAAGGGTGQFAVQILKKVYDCTVVGVTSSCSKEN
MLKELGCDHVIVGERESVGEAMKQLMPTGVNVAYESVGGDMLDVVVDNISLRGRVLSIGG
ISGYSNGGSWDYSEKGKAPLPMRLLSKSASLNTFFLPHYIKYAKLHFSRLCQMYEQGTLQ
SCIDPSKFKGLEAVADAVEYMYERRNKGKVIVEI
>tr|Q4CNS6|Q4CNS6_TRYCR Oxidoreductase, putative (Fragment) OS=Trypanosoma cruzi GN=Tc00.1047053508715.10 PE=4 SV=1
MEALPASCRKIVAVRISSNFRSAVEIRNSPLPSVLKPTEIFVKNRFVGINASDVNFTAGR
YKPDVKPPFECGFEALGEVVASGEKAKEFFVGDTVVTQAYGAFSEYQVVPSRQAKKVPSK
KKEWLPLDLSGTTASISLGEVVKPLSGEVAIVTAASGGTGQFAVQLLKNIYNCHVIGVTS
SSYKANFLKGLGCDHVIVEERETIDEGIKRIAPTGVNFAYESVGGETFQVIVQNISLRGR
ILSIGGISGYSDGSTWMRRSSTYTPLQTALLSKSATLHTFFLPHYSKYAARHFATLCDYY
KSGIIKSCVDSFEFKGLESVPDAIDYMYSRKNQEKIVVEL
>tr|Q4DCU4|Q4DCU4_TRYCR Oxidoreductase, putative OS=Trypanosoma cruzi GN=Tc00.1047053506839.34 PE=4 SV=1
MEALPASCRKIVAVRISSNFRSAVEIRNSPLPSVLKPTEIFVKNRFVGINASDVNFTAGR
YKPDVEPPFECGFEALGEVVASGEKVKGFFVGDIVVTQAFGAFAEYQVVPSRQAKKVPSK
KKEWLPLDLSGTTASISLGEVVKPLSGEVAIVTAASGGTGQFAVQLLKNVYNCHVIGVTS
SSYKANFLKGLGCDHVIVEERETIDEGIKRIAPTGVNFAYESVGGETFQVIVQNISLRGR
ILSIGGISGYSDGSTWMRRSSMYTPLQTALLSKSATLHTFFLPHYSKYAARHFATLCDYY
KSGIIKSCVDSFEFKGLESVPDAIDYMYSRKNQGKIVVEL
>tr|Q4Q0Z7|Q4Q0Z7_LEIMA Oxidoreductase, putative OS=Leishmania major GN=LmjF36.4170 PE=4 SV=1
MSSPSNFKKLQVVSLSKDFRNSTSVVEAQLPEEVPEGMVRVSVKYAGVNASDLNFTNGSY
FKNARPPFDCGFEAAGTVVKIGAGVANVQEGDPVVLMQYGCFAEFLDAPAEMCIPVPELK
PEYIVLPVSALTAAVALGEVGHVKKGDVALVTAAAGGTGQIAVQLLKHVYGCTVIGTCSS
EEKAQFLKSIGCDHVINYKTENLDSRLHVLCPKGLDVIYECVGGQTFNDAVRHVAVQGRV
VIIGSVSSYKSGEAVPFSHPSGTSLTMLLLAKSASLNGFFLPQFHGVMPKHMASLLKYLK
AGQVKLFVDKKVFHGLSSVADAVDHLYSGTSYGKVLVEIQ
>tr|Q4QG82|Q4QG82_LEIMA Oxidoreductase-like protein OS=Leishmania major GN=LmjF13.0720 PE=4 SV=1
MSSASIVALSLSLSFSLGLLRSLGSARHIRYGHPHTNTSAYGGRHPRMQVMAAAARTYRH
IVARELSTNFRAVASIVEAPFPTVLHPKAILVKNKYLGVNASDINFTAGIYQPDVRPPFA
CGFEAVGEVVDVGSGVKDLKAGAAVVTQSYGAFAEYQVVARRHAKPIPRVAREYLPLDLS
ATTASIALEHVLKPQPGERAVVTAAAGGTGQFAVQLLKHVYGCSVVGTCSSPSKEVFLTN
TLKCDGVVNYKAEGGDTAAAFLRCYPRGVNIAYESVGGDLLEAVIQSLAPRGRILSLGCV
STYQCGSIEAACPSRKPLPLQLLAKSASLSTFFLPHFAKYGQLHFDRLCALHEQGLVQCC
IDPTTFEGLEGVYDAIDWMFEQKNCGKVMVEL
>tr|A3BZL4|A3BZL4_ORYSJ Putative uncharacterized protein OS=Oryza sativa subsp. japonica GN=OsJ_028486 PE=4 SV=1
MELKPGMSALVTGGGSGIGKALCIALAQKGLFVTVVDFSEENGREAASLVQNENKKFHGD
LKVPSAMFIKCDVTNAGDLSAAFGKHVDTYGGLDICINCAGIAIKTLVYDDRSDGTSTWR
HAVNVNLVAVIDGTRIASQIMRSGKKPGVIINIGSAAGLYPMNFDPIYSGTKAGVVMFTR
SLAPLKRHGIRVNVLCPEFVQTNMAEQLSRRIIDVTGGYIKMEDIVNGTFELIKDESKAG
ACLWITKRRGMEYWPTPEEQRKYMLNLPKSKRMLTQNTFSTVQTPEFYEKIVVHTLSHNF
RDATRLERVRLRLPVEPHNALVKIIYAGVNASDVNFSAGRYFSGGAKETAARLPLDAGFE
AVGIVASVGDSVNHIKVGSPVALMIFGAYSEFTQVPAKHLLPVPRPDPEVVAMLTSGLTA
SIALEKAGQMASGQVVLVTAAAGGTGQFAVQLAKLAGNKVVATCGGKCKAALLSSLGVDR
VINYQNEKIKDVLKKEFPRGADIIYESVGGEMFDLCLNALAVHGRLIVIGMISQYQGEHG
WKPRNYTGLCDKILAKSQTVAGFFLIQYAHLWQDHLDKLFDLYASGKLKLCMTRCIQQVS
LDPKKFVGVASAPDAVEYLHSGKSVGKVVVCIDPSYSQTLAKL
>tr|A7P9H8|A7P9H8_VITVI Chromosome chr3 scaffold_8, whole genome shotgun sequence OS=Vitis vinifera GN=GSVIVT00036573001 PE=4 SV=1
MELKPGLSALVTGGASGIGKAISLALGEKGIFVTVVDFSEERGKEVASLVEKENAKFHPK
LGFPSAMFIRCDVTNTRELAAAFKKHLATYGGLDICVNSAGIGTHEPFHKDQTENSGLWR
RTINVNLVAVIDCTRLAIQTMQAAKKPGVIINMGSASGLYPMYVDPIYSASKGGVVLFTR
SLAPYKRHGIRVNVLCPEFVQTEMGSSVDSKFIGLMGGYVSMEMVVKGAFELISDERKAG
SCLWITNRRGMEYWPTPIEEAKYRLPISKSRRKVPFKASLNLQIPQSFEKVVVHTLSHNF
RSATSIVRVPLRLPIKPRHVLVKIIYAGVNASDVNFSSGRYFGGNDKDLGSRLPFDAGFE
AVGIIAAVGDSVNDLKIGTPAAVMIFGSYAEFMMVPSKHILPVARPDPEVVAMLTSGLTA
SIALEKAVQMESGKVVLVTAAAGGTGQFAVQLAKLAGNTVIATCGGKEKAMLLRDLGVDR
VIDYKAEDIKTVLKKEFPKGVDIIYESVGGEMFNLCLNALATYGRLVVIGMISQYQGARG
WQPSNYTGLCEKLLAKSQTVAGFFLVQYAHLWQEHLDRLFHLFSLGKLKVAVDPKRFLGL
HAVADAVEYLHSGKSAGKVIVCIDPAYSQQTAKL
>tr|A8J3R3|A8J3R3_CHLRE NADPH:quinone oxidoreductase OS=Chlamydomonas reinhardtii GN=CHLREDRAFT_174569 PE=4 SV=1
MAPSAIVTGAASGIGRAVADALAAKGYNLTLLDLDEATLRSTARDLTSRNSAATGIAIRA
ARLDVTDAAAQKAAFAQHVAEFGSVQAVVLNAGIGERGSFFDPSNTTQWQTTLDVDLTAV
LYGVKAAVEVMGGGGSILAVASAGAIFPMPVAPVYAAAKAGVAHFMVKQITQQDPETAKR
LLGSLDIQLLPPAFVAGVAVDMLTQGGSAAGAGAVAGAGAAQYKPGAVVLIRQDRSLIVI
TQLSSKFREAARLVAAPLPPPAQLPAALPAGALLVRRVYAGVNASDVNYSSGRYHASKAE
AQSKLPYDSGFESVNVVLAAAPDVKGFRPGDCVAALSYGSFSEYGIESARTALPVPCVAP
ELVALLTSGLTASIALEQAGRIQPGETVLVTAAAGGTGQFAVQLAKAAGCHVELGADRVI
DYKRESVKAVLKSEYPKGVDVVWESVGGDMFDTAVNALATRGRVIIIGMMSSYGSGWAPG
TYPGLAEKLLWKSAAAVGFFLLRYAPLFREHLSKLTAMWAAGRLRVALDPRRFVGVESVF
DAVDWLQAGGSVGKVVVQLPQQLPPVGLAPPSVSVSGSGSASGALQSKL
>tr|B1Q482|B1Q482_CAPCH Putative NADPH oxidoreductase OS=Capsicum chinense PE=2 SV=1
MELKPGLSALVTGGASGIGKALSLALAQKGVFVTIVDFSEEKGKEVAAVAEKECAKFHFG
LEFPVVMFIRCDVTNTGELKAAFEKHFVTYGGLDICINSAGIGDIIPFRNDQTDGSKSWR
HTINVNLIGVIDSTRLAIQSMQTAQKPGVIINLGSASGLYPMYAGPIYSASKGGVVMFTR
SLAPFKRQGIRINVLCPEFVQTDLAGQVNPSFIDQLGGYLPMELLLEGAFQLIRDESKAG
ACLWVTSRRGLEYWPTPAEEAKYRLPSSKSRKSLVTVPMDLKIPHSFEKVVVNTLSHNFR
SATRIVRTELRLPLKPDYVLLKVIYAGVNASDVNFSSGRYFSGNGKDVNSLLPLDSGFEA
VGIIAAIGDAVRNLKIGMPAAIMTFGGYAEFTMVPAKHILPVAKPAPEVLAMLTSGLTAS
IALEKAAQMESGKVVLVTAAAGATGQFAVQLAKLAGNTVVATCGGNEKAKLLKDLGVDRV
IDYKAEDIKAVLKEEFPKGTDIVYESVGGEMFDICLNALAVYGRLVVIGMISQYQGEHGW
KPRNYPGICEKLLAKSQTVAGFFLIQYAHLWQEHLDRLVNLFSSGKLKIAIDPKQFVGLH
SVADAVEYLHSGKSAGKVVVCIDPKYAQQLAKL
>tr|Q39174|Q39174_ARATH ARP protein OS=Arabidopsis thaliana GN=ref PE=2 SV=1
MEIKPGLSALVTGGASGIGRALCLALAEKGVFVTVADFSEEKGQETTSLVRKANAKFHHG
LNFPSAIFVKCDVTNRGDLLAAFDKHLATFGTLDICINNAGISTPLRFDKDDTDGSKSWK
HTINVDLIAVVEGTQLAIKAMKAKQKPGVIINMGSAAGLYPMPIDPIYAASKAGVVLFTR
SLAYYRRQGIRINVLCPEFIKTDLAEAIDASILESIGGYMSMDMLIKGAFELITDEKKVG
ACLWITKRRGLEYWPTPMEETKYLVGSSSRKRPSFKVSTKIEFPQSFEKMIVHTLSHKFR
SATRIVRAPLQLPIGPHQVLLKIIYAGVNASDVNFSSGRYFTGGSPKLPFDAGFEGVGLI
AAVGESVKNLEVGTPAAVMTFGAYSEYMIVSSKHVLPVPRPDPEVVAMLTSGLTALIALE
KAGQMKSGETVLVTAAAGGTGQFAVQLAKLSGNKVIATCGGSEKAKLLKELGVDRVIDYK
SENIKTVLKKEFPKGVNIIYESVGGQMFDMCLNALAVYGRLIVIGMISQYQGEKGWEPAK
YPGLCEKILAKSQTVAGFFLVQYSQLWKQNLDKLFNLYALGKLKVGIDQKKFIGLNAVAD
AVEYLHSGKSTGKVVVCIDPAYEQKTSRL
>tr|Q67J16|Q67J16_ORYSJ Os09g0459800 protein OS=Oryza sativa subsp. japonica GN=OSJNBa0054F02.17-1 PE=4 SV=1
MELKPGMSALVTGGGSGIGKALCIALAQKGLFVTVVDFSEENGREAASLVQNENKKFHGD
LKVPSAMFIKCDVTNAGDLSAAFGKHVDTYGGLDICINCAGIAIKTLVYDDRSDGTSTWR
HAVNVNLVAVIDGTRIASQIMRSGKKPGVIINIGSAAGLYPMNFDPIYSGTKAGVVMFTR
SLAPLKRHGIRVNVLCPEFVQTNMAEQLSRRIIDVTGGYIKMEDIVNGTFELIKDESKAG
ACLWITKRRGMEYWPTPEEQRKYMLNLPKSKRMLTQNTFSTVQTPEFYEKIVVHTLSHNF
RDATRLERVRLRLPVEPHNALVKIIYAGVNASDVNFSAGRYFSGGAKETAARLPLDAGFE
AVGIVASVGDSVNHIKVGSPVALMIFGAYSEFTQVPAKHLLPVPRPDPEVVAMLTSGLTA
SIALEKAGQMASGQVVLVTAAAGGTGQFAVQLAKLAGNKVVATCGGKCKAALLSSLGVDR
VINYQNEKIKDVLKKEFPRGADIIYESVGGEMFDLCLNALAVHGRLIVIGMISQYQGEHG
WKPRNYTGLCDKILAKSQTVAGFFLIQYAHLWQDHLDKLFDLYASGKLKVSLDPKKFVGV
ASAPDAVEYLHSGKSVGKVVVCIDPSYSQTLAKL
>tr|Q9FX95|Q9FX95_ARATH ARP protein (At1g49670) OS=Arabidopsis thaliana GN=At1g49670/F14J22.10 PE=2 SV=1
MEIKPGLSALVTGGASGIGRALCLALAEKGVFVTVADFSEEKGQETTSLVREANAKFHQG
LSFPSAIFVKCDVTNRGDLLAAFDKHLATFGTLDICINNAGISTPLRFDKDDTDGSKSWK
HTINVDLIAVVEGTQLAIKAMKAKQKPGVIINMGSAAGLYPMPVDPIYAASKAGVVLFTR
SLAYYRRQGIRINVLCPEFIKTDLAEAIDASILESIGGYMSMDMLIKGAFELITDEKKAG
ACLWITKRRGLEYWPTPMEETKYLVGSSSRKRPSFKVSTKIEFPQSFEKMIVHTLSHKFR
SATRIVRAPLQLPIGPHQVLLKIIYAGVNASDVNFSSGRYFTGGSPKLPFDAGFEGVGLI
AAVGESVKNLEVGTPAAVMTFGAYSEYMIVSSKHVLPVPRPDPEVVAMLTSGLTALIALE
KAGQMKSGETVLVTAAAGGTGQFAVQLAKLSGNKVIATCGGSEKAKLLKELGVDRVIDYK
SENIKTVLKKEFPKGVNIIYESVGGQMFDMCLNALAVYGRLIVIGMISQYQGEKGWEPAK
YPGLCEKILAKSQTVAGFFLVQYSQLWKQNLDKLFNLYALGKLKVGIDQKKFIGLNAVAD
AVEYLHSGKSTGKVVVCIDPAFEQKTSRL
>tr|Q9SXZ7|Q9SXZ7_CICAR NADPH oxidoreductase homolog (Fragment) OS=Cicer arietinum PE=2 SV=1
LDPIYSGSKGGVIMFSRALRLYKRQGIRVNVLCPEFVETDMGTMIGPKFLSMMGGFVPME
MVVKGAFELITDENKAGDCLWITNRRGLEYWPTPSEEAKYLLRSTRSRRRTEYKAPPIKL
PESFEKIVVQTLTHNFRNATSVVRAPLRLPIKPNYVLVKIIYAGVNASDVNFSSGRYFGG
NNSDTASRLPFDAGFEAVGVIAAVGDSVTDLKVGMPCAFMTFGGYAEFTMIPSKYALPMP
RPEPEGVAMLTSGLTASIALEKAGQMESGKVVLVTAAAGGTGQFAVQLAKLAGNTVVATC
GGGAKAKLLKELGVDRVIDYHSEDIKTVLRKEFPKGIDIIYESVGGDMLKLCLDALAVHG
RLIVIGMISQYQGENGWTPSKYPGLCEKLLSKSQTVAGFFLVQYSHMYQEHLNKLFDLYS
SGKLKVAVDPKRFIGLHSVADAVEYLHSGKSVGKVVVCVDPTFGHQVAKL
>tr|A0YLX6|A0YLX6_9CYAN Oxidoreductase OS=Lyngbya sp. PCC 8106 GN=L8106_05675 PE=4 SV=1
MNPQTYKKLVATQVSSDFKSAIKIITLPLRELTNDEIIIQNKFAGVNAGFDTLLSQGKIP
YFKPTPPFELGVEAVGEVVAVGKNITTFKIGDTVATTVRGGGYSEYQVIDANLAIKVPQA
TPEILTLIPTGISALVALEQVGEMTNQETILVTAAAGGTGHIAVQLAKLAGNHVIGTCGS
EAKANLLKKLGCDRVINYRTEDVDEVLQREYPKGINLVFECVGRKMFDICVNHLAIRGRL
IVVGFISEYADQLEIVNQPRIYQKLFWKGASVRGFLMPLYQEYSLEARNRLFHLLESGQI
QVAIDPTEFRGIESIDSAVDYLLAGKSCGKVVITF
>tr|A0ZKX1|A0ZKX1_NODSP Oxidoreductase OS=Nodularia spumigena CCY 9414 GN=N9414_16641 PE=4 SV=1
MEAKIYKKLIAKRFSHDFKSSVEVVEVPIPEPTGNEVLIRNQFAGVNGGFDTLLCRGEVP
FASLIPPFDVGVEAVGEVVDVGENVSDFKVGDTVQTIARGGGYREYQAVDSKLAFKVRES
RPEVLTLMPTGVSALVALEQVGEMKSNEVVLVTAAAGGTGHIAVQLAKLAGNHVIGTCGS
ETKAELLRELGCDRIINYRQENLHQVLKQEYPNGINLIFECVGKDVFDTCVDNLAVGGRL
VVVGFISEYAKQPEKVTQPRIYQQLFWKGASVRGFLMPHYSPYLAEASDRLSNLFYSDKL
KVAVDPTQFLGIESIPSAVEYLLSGQNCGKVIVTY
>tr|B4B7M3|B4B7M3_9CHRO Alcohol dehydrogenase zinc-binding domain protein OS=Cyanothece sp. PCC 7822 GN=Cyan7822DRAFT_4539 PE=4 SV=1
MNPKTYRKLMVKQYSHDFRTAAEIVEVNLEQPQADEIVIRNQFAAVNGGFDTLICQGKVP
YVNPTLPFDLGVEVVGEVIAKGEKVGAFEVGDAVLTTARGGGYREYQTIKAEEAFKVPFA
SPEILTLMPTGVSALVALEQVGEMKSGEVVLVTAAAGGTGHIAVQLAKLAGNHVIGVCGS
PEKSQLLQQLGCDRVINYRQENVDEVLKKEYPKGVNLVFECVGKGMFDTCVNNLAIRGRL
VVVGFISEYAKDIEVVSGPRIYHQLFWKAASVRGFLMPQYREYMPEARERLLQLLETHQI
QVAIEPREFRGIESIADAVEWLIGGKNQGKVVVRF
>tr|B2J7U8|B2J7U8_NOSP7 Alcohol dehydrogenase, zinc-binding domain protein OS=Nostoc punctiforme (strain ATCC 29133 / PCC 73102) GN=Npun_F5608 PE=4 SV=1
MNVTTYRKLIAKQLNQDFKSAIEIVEIPLSKPAASELVIQNKFAGVNGGFDTLLCRGDVP
YINLIPPFDLGVEAVGEVIAIGENVKDFQIGDAVITTARGGGYREYQLINANLAVKVREA
TPELLTLMPTGVSALVALEQVGEMKSNEVVLVTAAAGGTGHIAVQLAKLAGNHVIGTCSS
EAKVKLLRELGCDRIINYRTENLNHVLKQEYPNGINLIFDCVGKQVFDTCVENLAIRGRL
IVVGFISEYAKNVEQITQPRLYHQLFWKAASVKGFLMPHYKEYIAEARDRLLNLFYTDKL
KVSVDPSHFNGIESIPEAVEYLLRGQNCGKVVVRF
>tr|Q8YMC6|Q8YMC6_ANASP Oxidoreductase OS=Anabaena sp. (strain PCC 7120) GN=all5008 PE=4 SV=1
MVGAEVRRGFVIVCVFGHFLGMKRESYRKLIAKGLSQDFKSAAEIVEVPIPQVGIGQLLI
ENKFAGINGGFDTLVCRGDIPYFEIIPPFDLGVEAVGKVVAVGENVTGFQIGDAVVTTVR
GSGYREYQVIDANLAVKVREATPEVLTLMPTGVSALVALEQVGEMTSNEVVLVTAAAGGT
GHIAVQLAKLAGNHVIGTCSSEAKSKLLKALGCDRIINYRTENLDQVLKQEYPKGINLIF
ECVGKDVFDTCVDNLAIRGRLVSIGHISEYGKNVEPVTQARIYHQLMWKAASVRGFLTPY
YQEYIPEAGDRLLNLFYNGKLQVSVDPTQFNGLESIPTAVEYLLSGHNCGKVVVKF
>tr|Q14AZ9|Q14AZ9_MOUSE Zinc binding alcohol dehydrogenase, domain containing 2 OS=Mus musculus GN=Zadh2 PE=2 SV=1
MLRLAAAGARAIVDMSYARHFLDFQGSAIPRTMQKLVVTRLSPNFHEAVTLRRDCPVPLP
GDGDLLVRNRFVGINASDINYSAGRYDPSLKPPFDIGFEGIGEVVALGLSASARYTVGQA
VAYMAPGSFAEYTVVPASIAIPMPSVKPEYLTMLVSGTTAYLSLEELGELSEGKKVLVTA
AAGGTGQFAVQLSKIAKCHVIGTCSSDEKAAFLKSIGCDRPINYRTEPVETVLKQEYPEG
VDVVYESVGGAMFDLAVDALATKGRLIVIGFISGYQSPTGLSPIKAGVLPTKLLKKSASL
RGFFLNHYFSKYQAAMERLLELYARGDLVCEVDLGHLAPDGRFIGLESVFQAVDYMYTGK
NTGKLVVELPHPVSSKL
>tr|Q498I7|Q498I7_XENLA LOC432094 protein OS=Xenopus laevis GN=LOC432094 PE=2 SV=1
MSFLRIGTGSLLRLGCCHRAGPWPVAVSPRSGARPIVDMSHSRHFVDFHGSNIPSSMKKL
VVTQLSPNFRQAVTLIANAPVPVPGDGELLVRNRFVGINASDINYSSGRYDISTKPPFDA
GFEGIGEVVALGLSASKTYAVGQTVAYVQGGSFAEYTVIPAQLAVPVPLVKPEFLTLLIS
GTTAYISLKEMGQLSEGKKVLVTAAAGGTGQFAVQLAKKAKCYVIGTCSSHKKAGFLKSI
GCDLPINYKTENIGSVLKSQFPDGLDVVYESVGGEMFDLSVNCLATKGCLIIIGFISGYQ
TSQGILPVKAGALPAVLLKKSASIHGFFLNHYLSEYKEAIMSLLKLYQKGELVCEVDYGD
QSPEGRFTGLESIFRAVDYMYTGKNIGKIVVELPHPVNSKL
>tr|Q4RFI2|Q4RFI2_TETNG Chromosome 8 SCAF15119, whole genome shotgun sequence OS=Tetraodon nigroviridis GN=GSTENG00035310001 PE=4 SV=1
MASLLLKRSSGRAVSVLGRGRRGADAHPGVDPPARRPIIDMSYSAHFMDFKGSSIPSTMK
KLVVNKLSPDFREAVCLRTAAVPTPGDAELLVRNRFVGINASDINYSAGRYDRTLKPPFD
AGFEGIGEVVGLGLSASSRYTVGDAVAYFSSGAFAEYTVVPAKVCVPVPAVRPEFLTLLV
SGATAFIALKRLGDLTKGETVLVTAAAGGTGQFAVQFAKQAGCHVIGTCSSDEKAGFLKS
LGCDRPINYASEDLARTLRTEYPRGVDVVYESVGGSVLEAAVNNLANKGRVIVIGFISGY
QSASGIPRFRGETLPVKLLQKSASLRGFFLPHFSGDYRDALSSMTHMLSRGQLVCEVDGG
DLAPEGSFTGLESVFRAVDHMYAGKNLGKVVVDLAPPTVSNSKL
>tr|Q4T269|Q4T269_TETNG Chromosome undetermined SCAF10324, whole genome shotgun sequence. (Fragment) OS=Tetraodon nigroviridis GN=GSTENG00008473001 PE=4 SV=1
MASLPLKRSSGRAVSVLGRGRRGADAHPGVDPPARRPIIDMSYSAHFMDFKGSSIPSTMK
KLVVNKLSPDFREAVCLRTAAVPTPGDAELLVRNRFVGINASDINYSAGRYDRTLKPPFD
AGFEGIGEVVGLGLSASSRYTVGDAVAYFSSGAFAEYTVVPAKVCVPVPAVRPEFLTLLV
SGATAFIALKRLGDLTKGETVLVTAAAGGTGQFAVQFAKQAGCHVIGTCSSDEKAGFLKS
LGCDRPINYASEDLARTLRTEYPRGVDVVYESVGGSVLEAAVNNLANKGRVIVIGFISGY
QSASGIPRFRGETLPVKLLQKSASLRGFFLPHFSGDYRDALSSMTHMLSRGQLVCEVDGG
DLAPEGSFTGLESVFRAVDHMYAGKNLGKVVVDLAPPTVSNSKL
>tr|Q5M7N3|Q5M7N3_XENTR Zinc binding alcohol dehydrogenase, domain containing 2 OS=Xenopus tropicalis GN=zadh2 PE=2 SV=1
MGSLRIGAGSVRRLGCWYRPWPVAVSPCCRARPIVDMSYSHHFVDFHGSNIPSSMKKLLV
TQLSPNFRQAVTLIPNAPVPVPGDGELLVRNRFVGINASDINYSSGRYDISTKPPFDAGF
EGIGEVVALGLSASKTYTVGQTVAYVKGGSFAEYTVVPAKVAVPVPSVKPEYLTLLISGT
TAYISLKEMGQLSEGKKVLVTAAAGGTGQFAVQLAKKSKCYVIGTCSSDEKAGFLKSIGC
DCPINYKTENIGSVLKNQFPDGLDVVYESVGGEMFDISVNRLATKGRLIIIGFISGYQTS
QGLLPIKAGALPAVLLKKSASIHGFFLNHYLSEYKEAIMSLLKLYQNGELICEVDYGEQS
PEGRFIGLESIFRAVDYMYTGKNIGKIVVELPHPVNSKL
>tr|Q66IS5|Q66IS5_XENLA MGC85240 protein OS=Xenopus laevis GN=MGC85240 PE=2 SV=1
MSYSHHFVDFHGSNIPSSMKKLVVTQLSPNFRQAVTLIPNAPVPVPGDGELLVRNRFVGI
NASDINYSSGRYDISVKPPFDAGFEGIGEVVALGLSASKTYTVGQTVAYVKGGSFAEYTV
VPAKTAVPVPSVKPEFLTLLISGTTAYISLKEMGQLSEGKKVLVTAAAGGTGQFAVQLAK
KAKCYVIGTCSSDEKAGFLKSIGCDFPINYKTENIGSVLKSKFPDGLDVVYESVGGEMFD
LSVNRLATKGRLIIIGFISGYQTSQGLLPVKAGALPAVLLKKSASIPV
>tr|Q6IR65|Q6IR65_XENLA LOC432094 protein (Fragment) OS=Xenopus laevis GN=LOC432094 PE=2 SV=1
FLRIGTGSLLRLGCCHRAGPWPVAVSPRSGARPIVDMSHSRHFVDFHGSNIPSSMKKLVV
TQLSPNFRQAVTLIANAPVPVPGDGELLVRNRFVGINASDINYSSGRYDISTKPPFDAGF
EGIGEVVALGLSASKTYAVGQTVAYVQGGSFAEYTVIPAQLAVPVPLVKPEFLTLLISGT
TAYISLKEMGQLSEGKKVLVTAAAGGTGQFAVQLAKKAKCYVIGTCSSHKKAGFLKSIGC
DLPINYKTENIGSVLKSQFPDGLDVVYESVGGEMFDLSVNCLATKGCLIIIGFISGYQTS
QGILPVKAGALPAVLLKKSASIHGFFLNHYLSEYKEAIMSLLKLYQKGELVCEVDYGDQS
PEGRFTGLESIFRAVDYMYTGKNIGKIVVELPHPVNSKL
