# Supplementary material for: Subdivision of the MDR superfamily of medium-chain dehydrogenases/reductases through iterative hidden Markov model refinement
Source: BMC Bioinformatics. 2010 Oct 27;11:534. doi: 10.1186/1471-2105-11-534 (PMC2976758; doi:10.1186/1471-2105-11-534)
Supplement: Additional file 4 — MDR family alignment figures. Illustrations showing the mafft MSAs from Additional file 3: mdr-sequences. Red sequence identifiers denote sequences from UniProtKB/TrEMBL, while blue correspond to sequences from Swiss-Prot. The position cscores are shown in a bar plot under the MSA. Positions that contain gaps in over 90% of the sequences have been removed from the alignment in order to increase readability. [file 1471-2105-11-534-S4.ZIP › mdr/MDR007.fasta]

>sp|O45903|MECR1_CAEEL Probable trans-2-enoyl-CoA reductase 1, mitochondrial OS=Caenorhabditis elegans GN=W09H1.5 PE=2 SV=1
MLKVLSLRSALQRAASTRQLVYEGYRNPPEAIQLKTVTIADKPSADQVLVQWIAAPINPA
DLNQIQGVYPVKPALPAVGGNEGFGKVISVGSNVSSIKVGDHVIPDRSGLGTWRELGLHQ
ENDLFPIDNTLSMEYAATFQVNPPTAYRMLKDFIDLKKGDTVAQNGANSAVGKHVIQICR
ILGIKTVNVVRSRDNLEELVKELKDLGADEVITQEELYSRKKKFPGVKLALNCVGGRSSL
FLASLLDHGGCMVTYGGMSKQPVDCPTGPLIFKDISLRGFWMSRWYDIQKSPEKRHEMYQ
ELAGWMKSGEIKKQEIVKNRLEDHAKALDTALSKFDKKQFFVLE
>sp|Q9XXC8|MECR2_CAEEL Probable trans-2-enoyl-CoA reductase 2, mitochondrial OS=Caenorhabditis elegans GN=Y48A6B.9 PE=1 SV=1
MQKTIRSQALIYRKFGDPLKVLQLETVEVPAEPGSGECLVEWLASPINPLDINRIQGNYA
VRAELPVIGGSEGVGRVVKAGSGSRFKSGDHVTIFSANTPIWTEFGVVDDDELVKLDNRI
PLDLAATLMINPPTAWIMLKKYVNLQKGDYIIQNSANSGVGRSVIEMCKALGYKSINIVR
NRQNIEALKTDLWRIGADHVFTEEEFKGTSRQFLKSINVRPKLALNGVGGKSALQISSVL
ERGGTCVTYGGMSKKAHEFTTSALVFNDICVRGVAVGMWARQEEHLDEWNLCVDEVQKLA
VAGKITAIPMEKVVLADHKTAIQKSLEGRSIKQLFVINSKASASHI
>sp|Q8LCU7|MECR_ARATH Probable trans-2-enoyl-CoA reductase, mitochondrial OS=Arabidopsis thaliana GN=At3g45770 PE=1 SV=1
MAALMESVVGRALKFSSTANFRSIRRGETPTLCIKSFSTIMSPPSKAIVYEEHGSPDSVT
RLVNLPPVEVKENDVCVKMIAAPINPSDINRIEGVYPVRPPVPAVGGYEGVGEVYAVGSN
VNGFSPGDWVIPSPPSSGTWQTYVVKEESVWHKIDKECPMEYAATITVNPLTALRMLEDF
VNLNSGDSVVQNGATSIVGQCVIQLARLRGISTINLIRDRAGSDEAREQLKALGADEVFS
ESQLNVKNVKSLLGNLPEPALGFNCVGGNAASLVLKYLREGGTMVTYGGMSKKPITVSTT
SFIFKDLALRGFWLQSWLSMGKVKECREMIDYLLGLARDGKLKYETELVPFEEFPVALDK
ALGKLGRQPKQVITF
>sp|Q7YS70|MECR_BOVIN Trans-2-enoyl-CoA reductase, mitochondrial OS=Bos taurus GN=MECR PE=1 SV=1
MWVCGALCRTRAPAQLGQRLLPESRRRRPASASFSASAEPSRVRALVYGHHGDPAKVVEL
KNLELAAVGGSHVHVKMLAAPINPSDINMIQGNYGLLPQLPAVGGNEGVGQVVAVGSGVT
GVKPGDWVIPANPGLGTWRTEAVFGEEELITVPSDIPLQSAATLGVNPCTAYRMLVDFER
LRPRDSIIQNASNSGVGQAVIQIAAARGLRTINVLRDTPDLQKLTDTLKNLGANHVVTEE
ELRKPEMKSFFKDVPQPRLALNCVGGKSSTELLRHLAPGGTMVTYGGMAKQPVIASVSQL
IFKDLKLRGFWLSQWKKDHSPDQFKELILTLCDLIRRGQLTAPACSEVPLQDYLCALEAS
TQPFVSSKQILTM
>sp|Q6GQN8|MECR_DANRE Trans-2-enoyl-CoA reductase, mitochondrial OS=Danio rerio GN=mecr PE=2 SV=2
MKLPSVASLLIRVYRTTGPVSHIQRIRHGAVLNKNYSSVSAVKNCTALLYRNHGEPSQVV
QLESLDLPQVGAECVLVKMLAAPINPSDLNMLQGTYAILPELPAVGGNEGVAQVMEVGDK
VKTLKVGDWVIPKDAGIGTWRTAAVLKADDLVTLPKDIPVLSAATLGVNPCTAYRMLTDF
EELKAGDTVIQNAANSGVGQAVIQIAAAKGIHTINVIRDRPDLRQLSDRLTAMGATHVIT
EETLRRPEMKELFKSCPRPKLALNGVGGKSATELLRHLQSGGSLVTYGGMAKQPVTVPVS
ALIFKDVRVRGFWVTQWKRDNRHDDEALRHMLDELCILIRAGKLSAPICTQVQLQDFRKA
LENAMKPYVSTKQVFVM
>sp|Q9V6U9|MECR_DROME Probable trans-2-enoyl-CoA reductase, mitochondrial OS=Drosophila melanogaster GN=CG16935 PE=2 SV=2
MLRRGFLSRINAAQWSRQMSVVAKSLKYTQHGEPQEVLQLVEDKLPDPKDNQVLVKILAA
PINPADINTIQGKYPVKPKFPAVGGNECVAEVICVGDKVKGFEAGQHVIPLASGLGTWTT
HAVYKEDQLLIVSKKVGLAEAATSTVNPTTAYRMLKDFVQLCPGDTVIQNGANSAVGQAV
HQLCRAWGINSVGIVRDRPEIAELKQMLQCLGATEVLTEAEIRTSDIFKSGKLKKPRLAF
NCVGGKSATEVSRHLDNGGVLVTYGGMSREPVTVATGPLIFKDIAFRGFWMTRWSKENYS
SPERSKMFKEIFELMEQGKFVAPNHEMVPLAKFKDAAAAALSFKGFTGKKYILDMSI
>sp|Q9BV79|MECR_HUMAN Trans-2-enoyl-CoA reductase, mitochondrial OS=Homo sapiens GN=MECR PE=1 SV=1
MWVCSTLWRVRTPARQWRGLLPASGCHGPAASSYSASAEPARVRALVYGHHGDPAKVVEL
KNLELAAVRGSDVRVKMLAAPINPSDINMIQGNYGLLPELPAVGGNEGVAQVVAVGSNVT
GLKPGDWVIPANAGLGTWRTEAVFSEEALIQVPSDIPLQSAATLGVNPCTAYRMLMDFEQ
LQPGDSVIQNASNSGVGQAVIQIAAALGLRTINVVRDRPDIQKLSDRLKSLGAEHVITEE
ELRRPEMKNFFKDMPQPRLALNCVGGKSSTELLRQLARGGTMVTYGGMAKQPVVASVSLL
IFKDLKLRGFWLSQWKKDHSPDQFKELILTLCDLIRRGQLTAPACSQVPLQDYQSALEAS
MKPFISSKQILTM
>sp|Q9DCS3|MECR_MOUSE Trans-2-enoyl-CoA reductase, mitochondrial OS=Mus musculus GN=Mecr PE=2 SV=2
MLVSQRVTGARARAPQLAGLLEAWYRHGRTTSSYSALSEPSRVRALVYGNHGDPAKVVQL
KNLELTAVEGSDVHVRMLAAPINPSDINMIQGNYGLLPKLPAVGGNEGVGQVIAVGSSVS
ALKPGDWVIPANAGLGTWRTEAVFSEEALIGIPKDIPLQSAATLGVNPCTAYRMLVDFEQ
LQPGDSVIQNASNSGVGQAVIQIASALRLKTINVVRDRPDIKKLTDRLKDLGADYVLTEE
ELRMPETKTIFKDLPLPRLALNCVGGKSSTELLRHLAPGGTMVTYGGMAKQPVTASVSLL
IFKDLKLRGFWLSQWKKNHSPDEFKELILTLCNLIRQGRLTAPSCSEVPLQGYQQALEAS
MKPFVSSKQILTM
>sp|Q9Z311|MECR_RAT Trans-2-enoyl-CoA reductase, mitochondrial OS=Rattus norvegicus GN=Mecr PE=2 SV=1
MLVSRRLTGARARAPLLASLLEAWCRQGRTTSSYSAFSEPSHVRALVYGNHGDPAKVIQL
KNLELTAVEGSDVHVKMLAAPINPSDINMIQGNYGLLPKLPAVGGNEGVGQVIAVGSSVS
GLKPGDWVIPANAGLGTWRTEAVFSEEALIGVPKDIPLQSAATLGVNPCTAYRMLVDFEQ
LQPGDSVIQNASNSGVGQAVIQIASALGLKTINVIRDRPDIKKLTDRLKDLGADYVLTEE
ELRMPETKNIFKDLPLPRLALNCVGGKSSTELLRHLAPGGTMVTYGGMAKQPVTASVSML
IFKDLKLRGFWLSQWKKNHSPDEFKELILILCNLIRQGQLTAPAWSGIPLQDYQQALEAS
MKPFVSLKQILTM
>tr|B3KT72|B3KT72_HUMAN cDNA FLJ37780 fis, clone BRHIP2027017, highly similar to Trans-2-enoyl-CoA reductase, mitochondrial (EC 1.3.1.38) OS=Homo sapiens GN=MECR PE=2 SV=1
MLAAPINPSDINMIQGNYGLLPELPAVGGNEGVAQVVAVGSNVTGLKPGDWVIPANAGLG
TWRTEAVFSEEALIQVPSDIPLQSAATLGVNPCTAYRMLMDFEQLQPGDSVIQNASNSGV
GQAVIQIAAALGLRTINVVRDRPDIQKLSDRLKSLGAEHVITEEELRRPEMKNFFKDMPQ
PRLALNCVGGKSSTELLRQLARGGTMVTYGGMAKQPVVASVSLLIFKDLKLRGFWLSQWK
KDHSPDQFKELILTLCDLIRRGQLTAPACSQVPLQDYQSALEASMKPFISSKQILTM
>tr|A0JCT1|A0JCT1_9HYME Trans-2-enoyl-CoA reductase, putative OS=Glyptapanteles indiensis GN=GIP_L1_00020 PE=4 SV=1
MSRTLGSFFIKTVKTNSVYKKSISRDFGVSCPRNGRGLMYTGYGEPAEVLKLTEVADKKP
EANQVAVKWLLSPVNPADINTLQGKYPSRPSLPAIAGNEGVGEVAEVGGNVTDLKVGDRV
VPNANNIGTWTTRGTYQADLVMKIPKTFGPVEASMLNVNPCTAYRMLKDFEKLSPGDTVI
QNGGNSAVGQLVIQLCKAWNFNSVNVVRDRENIEVLKKDLKAIGATEVLTESEVRTTDLF
KSKKLPAPKLALNCVCGQNAVDVLRHLRAEGTMVTYGAMSREPLTVPASALIFKNISIKG
FWMSAWKKAHGNSEANTTMYEEIGKLFEVKKLQPPPYKVIPLSDEKAVAQALKMDGKIGV
KFIIDLTT
>tr|A7RLW5|A7RLW5_NEMVE Predicted protein OS=Nematostella vectensis GN=v1g228294 PE=4 SV=1
MYKEYGDPGKVLSLEFVDREVIGPSSVGVQMVAAPVNPSDINMIQGSYAIKPALPAVGGN
EGCGQVIKMGKEVKGVKEGDFVILAESGLGSWTRYHVLSEDQVIKVPDYISVEMAATLSV
NPCTAYRMLKDFEHLKPGDTVIQNGGNSGVGRAVIQLAAAWGIKTVNIVRDRPNLDVMVK
ELTDLGATHVVTEDFCRTPEMANFMKDLRPVKLGLNCVGGKSATEVTRQLSDQGSIVTYG
GMSKKPFLVPTGQLIFKDIRVRGFWMTAWNKHNTKSSERVSMIDEICQLHKDGKFSPPPC
NKHALEHFQEAVGAAMQQYSTAKQLLTMT
>tr|A8PQT2|A8PQT2_BRUMA Oxidoreductase, zinc-binding dehydrogenase family protein OS=Brugia malayi GN=Bm1_31850 PE=4 SV=1
MKMFRSSMTLMDVRLCQKCCKRSLSSKQLIYEKYGHPPDVLNLVTKEIGKVGADEVRVRW
MGAPINPADINQLQGVYPRKPPLPAVGGMEGFGEVEEIGSGVTTLRVGDWVLPGISSAGS
WRTLGNHYEKDVFKIAKDLPFDSAATLQVNPPTAYRMLKDFVNLKAGDLVVQNGANSSVG
RCVIELCKLWNIRTVNIVRNRENLDVLVRELKEIGADEVFTEEEMKKESMNKAKNAQLAL
NCVGGRSAMLLSTCLSNKGVMITYGGMSKKPVPTGSLIFKDIKLVGFWISQWYTTQGNKK
DREAMFEELQDLIKHGKLHPPKINKLKLEEWKTAITNAMNSSGTKQLLIMQ
>tr|A8PQT3|A8PQT3_BRUMA Oxidoreductase, zinc-binding dehydrogenase family protein OS=Brugia malayi GN=Bm1_31850 PE=4 SV=1
MKMFRSSMTLMDVRLCQKCCKRSLSSKQLIYEKYGHPPDVLNLVTKEIGKVGADEVRVRW
MGAPINPADINQLQGVYPRKPPLPAVGGMEGFGEVEEIGSGVTTLRVGDWVLPGISSAGS
WRTLGNHYEKDVFKIAKDLPFDSAATLQVNPPTAYRMLKDFVNLKAGDLVVQNGANSSVG
RCVIELCKLWNIRTVNIVRNRENLDVLVRELKEIGADEVFTEEEMKKESMNKAKNAQLAL
NCVGGRSAMLLSTCLSNKGVMITYGGMSKKPVPTGSLIFKDIKLVGFWISQWYTTQGNKK
NITFCFLKLN
>tr|A8WTG2|A8WTG2_CAEBR Putative uncharacterized protein OS=Caenorhabditis briggsae GN=CBG02814 PE=4 SV=2
MLKIKNLRCSVQRAVHTRQLAYEGYGNPPEAIQLKSINIGDKPAADQVFVKWIAAPINPA
DLNQIQGVYPVKPTLPAVGGNEGFGKVISVGSNVKSVKEGDHVIPNKSGLGTWRELGLHS
ETDVFLIDNELPLEYAAVFQVNPPTAYRMLKDFIHLKKGDTVVQNGANSAVGKQVIQICR
ILGIKSVNVVRNRDNLEDLVKELKDLGADDVITQEELYGRKKKFPGVKLALNCVGGRSSL
FLASLLDHGGCMVTYGGMSKQPVDCPTGPLIFKDISLRGFWMSRWYDIQKTPEKRQEMYK
ELAEWMKSGEMKKQAFVNNRLEDHARAIEDAQNKHEKKQLFLLD
>tr|A8WTG3|A8WTG3_CAEBR Putative uncharacterized protein OS=Caenorhabditis briggsae GN=CBG02813 PE=4 SV=1
MLKLNSSFRSLASRSLSTRQLFYEKRGKPEKVVQLRTIELADTLAPEEVLIEWQAAPINP
ADINQIQGTYALRPSLPAAAGLEGAARVSKIGSAVKSVKPGDQVLTSYDIPGTWTDFGIY
DQKHLIKIDNDLPIEHAALFKVNPPSAYLMLKEYAQLNKGDWVVQNCANLAAGKQVIQIA
RILGFKTFNVIRNREDLRELVKEMKDMGADEVVTEEELYDKKKKIKMPRAKLALNGVGGK
SSLYLATALERGGCMVTYGGMSRQPTQAPTAPLIFNDISLRGFWLMTWIRAQKDVSALQK
MYADLSGWMKSGEIAPIPMVKRSLVEHKEALAEAQVKFDKKQVFFMKKQ
>tr|A8XS68|A8XS68_CAEBR Putative uncharacterized protein OS=Caenorhabditis briggsae GN=CBG18225 PE=4 SV=2
MQKTIQSHALIYKKFGDPREVLELETIQIPAEPSKGECLVQWLASPINPLDINRVQGNYA
LKTKPPVIGGSEGVGKVIKAGSGSRFKVGDHVTIFSAETPFWTENGIVDDKDLVQLDNRI
PLDLAATLMINPPTAWIMLQKYVKLEKGDYVIQNSANSGVGRSVIELCKAFGYKSINIVR
SRPNIEALKTDLWRIGADHVFTEEEFKQTSKEFLKSIKSRPKLALNGVGGKSALQISSVL
ERGGTCVTYGGMSKKAHEFTTSALVFNDIQVRGVAVGMWARREENLDEWNYCVEQVQKFA
VEGKLTSIPMEKVSLADHKKAIQKSMEGKSIKQLFIINSSATSRL
>tr|B0WHZ2|B0WHZ2_CULQU Trans-2-enoyl-CoA reductase, mitochondrial OS=Culex quinquefasciatus GN=CpipJ_CPIJ006453 PE=4 SV=1
MSILLARQTAAAHRGHLRRHMSVVASVLRYAEFGDPAKVIRLEQETVPDPAGGQVLIKTL
GAPINPADINTVQGKYPVKPPFPAVGGNECVGEVISVGAQVSGLKVGDRVIPFATGLGTW
RSHALYSAASLMKVPEAIGIAEAATLTVNPCTGYRILKDFVPLKAGDTVIQNGANSACGQ
AIIQLCRAWDVQCVGIVRDRPEFSKLRDYLKNLGAAEILTEEELRTTKLFKDGIFKKPKL
ALNCVGGKNALEMSRHLDNHGVMVTYGGMSREPVTVPTAALIFKDLQFSGFWMTRWTKQN
AESSKRSEMFQELFGLIEKGALKAPAHEMIAFTDYVRAVSSALDIQGFVGKKFIFKF
>tr|B0X8M6|B0X8M6_CULQU Zinc binding dehydrogenase OS=Culex quinquefasciatus GN=CpipJ_CPIJ014619 PE=4 SV=1
MSILLARCHQTASAHRGQLQRHMSVVASVLRYAEFGDPAKVIRLEQETVPDPAGGQVLIK
TLGAPINPADINTVQGKYPVKPPFPAVGGNECVGEVISVGAQVSGLKVGDRVIPFATGLG
TWRSHALYSAASLMKVPEAIGIAEAATLTVNPCTGYRMLKDFVPLKAGDTVIQNGANSAC
GQAIIQLCRAWGVQCVGIVRDRPEFSKLRDYLKNLGAAEILTEEELRTTKLFKDGIFKKP
KLALNCVGGKNALEMSRHLDNHGVMVTYGGMSREPVTVPTAALIFKDLHEMLYVIDQRLK
AQAIPLDKSAQGKLRVLQEKNPSISHNLHLILHRGVEGDL
>tr|B3MHF4|B3MHF4_DROAN GF11158 OS=Drosophila ananassae GN=GF11158 PE=4 SV=1
MSVVAKSLKYTEHGEPQDVLKLVEDELSDPKGKQVLVKILAAPINPADINTIQGKYPVKP
KFPAVAGNEFVGEVICVGENVKDLKEGQHVIPLATGLGTWTTHAVYNADQLLAVSKKVGL
AEAATVTVNPCTAYRMLKDFVHLCPGDTVIQNGANSAVGQAVHQLCRAWGINSIGIVRDR
PEIAELKEMLKCLGATEILTEAEIRTSDIFKTGKVKKPRLAFNCVGGKSATEVSRHLDHK
GILVTYGGMSREPVTVATGPLIFKDIAFRGFWMTRWSKENYNAPERSEMFKEIFGLMENG
KFVAPAHEMVPLEKFKDAAAAALNFKGFTGKKFILDMSK
>tr|B3NRG0|B3NRG0_DROER GG22463 OS=Drosophila erecta GN=GG22463 PE=4 SV=1
MSVLAKSLKYTQHGEPQEVLQLVEDQLPDPKDNQVLVKILAAPINPADINTIQGKYPVKP
KFPAVGGNECVAEVICVGDKVKGLEAGQHVIPLASGLGTWTTHAVYKEDQLLIVSKKVGL
AEAATSTVNPTTAYRMLKDFVQLCPGDTVIQNGANSAVGQAVHQLCRAWGINSIGIVRDR
PEIAELKQMLQCLGATEVLTEAEIRTSDIFKSGKLKKPRLAFNCVGGKSATEVSRHLDNG
GVLVTYGGMSREPVTVATGPLIFKDIAFRGFWMTRWSKENYSSPERSNMFKEIFELMEQG
KFVAPNHEMVPLAKFKDAAAAALNFKGFTGKKYILDMSI
>tr|B4GH84|B4GH84_DROPE GL16992 OS=Drosophila persimilis GN=GL16992 PE=4 SV=1
MLRQTLRPGHAAHWCRQMSVVAKSLKYTQHGEPQDVLKLVEDQLADPKDKQVLVRILAAP
INPADINTIQGKYPVKPKFPAVAGNEFVGEVICVGENVKGLQAGEHVIPLATGLGTWTTY
GLYNQDQLMTVPKKVGLAEAATVTVNPCTAYRMLKDFVKLSPGDTVIQNGANSAVGQAVH
QLCRAWGINSIGIVRDRPEICELKQLLECLGATAVLTEAEVRTSDIFKTGKVKRPKLAFN
CVGGKSATEVSRHLDDCGVMVTYGGMSREPVTVATGPLIFKDIAFRGFWMTRWSKENYDA
PERKQMFKELFELMEQGKFVAPTHEMVPLEKFKHAAAEALNFKGFTGKKFILNMRE
>tr|B4HQY1|B4HQY1_DROSE GM20249 OS=Drosophila sechellia GN=GM20249 PE=4 SV=1
MSVVAKSLKYTQHGEPQEVLQLVEDKLPDPKDNQVLVKILAAPINPADINTIQGKYPVKP
KFPAVGGNECVAEVICVGDKVKGFEAGQHVIPLASGLGTWTTHAVYKEDQLLIVSKKVGL
AEAATSTVNPTTAYRMLKDFVQLCPGDTVIQNGANSAVGQAVHQLCRAWGINSVGIVRDR
PEIAELKQMLQCLGATEVLTEAEIRTSDIFKSGKLKKPRLAFNCVGGKSATEVSRHLDNG
GVLVTYGGMSREPVTVATGPLIFKDIAFRGFWMTRWSKENYSSPERSKMFKEIFELMEQG
KFVAPNHEMVPLAKFKDAAAAALSFKGFTGKKYILDMSI
>tr|B4J593|B4J593_DROGR GH20863 OS=Drosophila grimshawi GN=GH20863 PE=4 SV=1
MLRKTLSSWTRPSQLCRQMSVVAKSLKYTQHGEPQDVLKLVEDKLADPQDKQVLVKILAA
PINPADINTIQGKYPVKPKFPAIAGNEFVGEVVCVGKEVKDLQPGEHVVPLATGLGTWAT
HAVYNEDQLLAISNKVGLAEAATITVNPCTAYRMLKDFVQLSPGDTVIQNGANSAVGQAV
HQLCRAWGINSVGIVRNRPEIGELKQLLECLGATAVLTEEELRTSDIFKSGQLKRPKLAF
NCVGGKSATEVSRHLDNGGVVVTYGGMSREPVTVATGPLIFKDIAFRGFWMTRWSKEHYN
TPERKQMFQDLCQLMVQGKFIAPTHEMVPLDQFKNATAASLNFKGFTGKKFILNMSC
>tr|B4KPW0|B4KPW0_DROMO GI20971 OS=Drosophila mojavensis GN=GI20971 PE=4 SV=1
MSVVAKSLKYTQHGEPQDVLKLVEDKLSDPTDKQVLVQILAAPINPADINTIQGKYPVKP
KFPAIAGNEFVGKVVCVGEEVKSLQPGTHVVPLASGLGTWTTHAVYKEEHLLGISNKVGL
AEAATITVNPCTAYRMLKDFVKLSPGDTVIQNGANSAVGQAVHQLCRAWGINSVGIVRNR
PEIDELKKLLQSLGATAVLTEDEIRTSDIFKSGKIKRPQLALNCVGGKSATEVSRHLNDR
GVMVTYGGMSREPVTVATGPLIFKDIAFRGFWMTRWSKENYNAPERKQMFQELCKLMEEG
KFVAPTHEMVPLEKFKDAAAAALNFKGFTGKKFILDMSKC
>tr|B4LKU3|B4LKU3_DROVI GJ20691 OS=Drosophila virilis GN=GJ20691 PE=4 SV=1
MLRKTLPSWTSQARLCRQMSVVAKSLKYTEHGEPQDVLKLVEDKLADPKDKQVLVKILAA
PINPADINTIQGKYPVKPKFPAIAGNEFVGEVVCVGDQVKGLQPGAHVVPLASGLGTWTT
HAVYTEDQLLAISSKVGLAEAATITVNPCTAYRMLKDFVQLSPGDTVIQNGANSAVGQAV
HQLCRAWGINSVGIVRNRPEISELKQLLQGLGATAVLTEEEMRTSDLFKTGKLKRPQLAL
NCVGGKSATEVSRHLNDRGVMVTYGGMSREPVTVATGPLIFKDIAFRGFWMTRWSKENYS
APERKQMFQELCQLMEQEKFVAPTHEMVPLEKFKEAAAAALNFKGFTGKKFILDMSC
>tr|B4MR14|B4MR14_DROWI GK21344 OS=Drosophila willistoni GN=GK21344 PE=4 SV=1
MAIVAKSLKYTKHGEPQDVLELVEQKIESPQAKQVLVKILAAPINPADINTIQGKYPVKP
KFPAVAGNEFVGEVICVGDEVKSVETGQHVVPLATGLGTWTTHAVYQEDQVMAVSKNVGL
AEAATITVNPCTAYRMLKDFVQLKPGDTVIQNGANSAVGQAVHQLCRAWGINSIGIVRNR
PEIEELKQMLQCLGATAILTEEEIRTSDIFKTGKLKRPKLAFNCVGGKSATEVSRHLDNS
GVMVTYGGMSREPVTVATGPLIFKDIAFRGFWMTRWSKENYDTPERKQMFKDLCDLMEQG
KFVAPVHEMVPLDKFKDAAAAALSFKGFTGKKFILDMSK
>tr|B4MRC5|B4MRC5_DROWI GK15785 OS=Drosophila willistoni GN=GK15785 PE=4 SV=1
MLRPALLPYSRTLGRSMSVLAKALQYEHHGEPLDVLQLVEKKVEKPKNKQVLVKILASPI
NPVDVNIIQGRYPIKPKLPTVAGSEFVGKIIDIGNEVKGLQNGQHVIPLVNTAGAWSTHT
IYQEDQLLAVSEKVGLAEAATIYINPCTAYRMLKDFVHLLPGDTVLHNGANSAVGQAVHQ
LCLAWGFKSIGIVRDRKEIDVLRDQMKKLGASLILTESEIRTTDIFKSGEFRRPKLAFNC
VGGKSATELARHLDHHGVMVTYGGMSREPIEVPTGPLIFKDLAFRGFAVSDWHTKNHDKP
ERTQMFKDLLKLMEEGKFVGPACEMVPLEQFKESAKAALSFEGFTGKKFILDMNN
>tr|B4P455|B4P455_DROYA GE13334 OS=Drosophila yakuba GN=GE13334 PE=4 SV=1
MSVVAKSLKYTQHGEPQEVLQLVEDKLPDPKDNQVLVKILAAPINPADINTIQGKYPVKP
KFPAVGGNECVAEIICVGDKVKGLEPGQHVIPLASGLGTWTTHAVYKEDQLLIVSKKVGL
AEAATSTVNPTTAYRMLKDFVQLCPGDTVIQNGANSAVGQAVHQLCRAWGINSVGIVRDR
PEIAELKQMLQCLGATEVLTETEIRTSDIFKSGKLKKPRLAFNCVGGKSATEVSRHLDNG
GVLVTYGGMSREPVTVATGPLIFKDIAFRGFWMTRWSKENYSSPERSKMFKEIFELMEQG
KFVAPNHEMVPLANFKDAAAAALNFKGFTGKKYILDMSI
>tr|B4QEV2|B4QEV2_DROSI GD25735 OS=Drosophila simulans GN=GD25735 PE=4 SV=1
MLRRGFLSRINAAQWSRQMSVVAKSLKYTQHGEPQEVLQLVEDKLPDPKDNQVLVKILAA
PINPADINTIQVHLCTLNDAQFPAVGGNECVAEVICVGDKVKGFEAGQHVIPLASGLGTW
TTHAVYKEDQLLIVSKKVGLAEAATSTVNPTTAYRMLKDFVQLCPGDTVIQNGANSAVGQ
AVHQLCRAWGINSVGIVRDRPEIAELKQMLQCLGATEVLTEAEIRTSDIFKSGKLKKPRL
AFNCVGGKSATEVSRHLDNGGVLVTYGGMSREPVTVATGPLIFKDIAFRGFWMTRWSKEN
YSSPERSKMFKEIFELMEQGKFVAPNHEMVPLAKFKDAAAAALSFKGFTGKKYILDMSI
>tr|B5E0E2|B5E0E2_DROPS GA24989 OS=Drosophila pseudoobscura pseudoobscura GN=GA24989 PE=4 SV=1
MLRQTLRPGHSAHWCRQMSVVAKSLKYTQHGEPQDVLKLVEDQLADPKDKQVLVRILAAP
INPADINTIQGKYPVKPKFPAVAGNEFVGEVICVGENVKGLQAGEHVIPLATGLGTWTTY
GLYNQNQLMTVPKKVGLAEAATVTVNPCTAYRMLKDFVKLSPGDTVIQNGANSAVGQAVH
QLCRAWGINSIGIVRDRPEICELKQLLECLGATAVLTEAEIRTSDIFKTGKVKRPKLAFN
CVGGKSATEVSRHLDDRGVMVTYGGMSREPVTVATGPLIFKDIAFRGFWMTRWSKENYDA
PERKQMFKELFELMEQGKFVAPTHEMVPLEKFKDAAAAALSFKGFTGKKFILNMRE
>tr|B6LVF0|B6LVF0_BRAFL Putative uncharacterized protein (Fragment) OS=Branchiostoma floridae GN=BRAFLDRAFT_213557 PE=4 SV=1
LTDVDVPDVRDDQVSVRMLAAPINPADINMIQGVYPIKPPLPAVGGNEGVGEVVSVGLQV
SDLQPGDWVIPADSGWGTWRTHAVCPASELRKIPNDIPLEAAATLAVNPCTAYRMLSDFQ
HLQPGDTIVQNGANSGVGQAVIQIAAARGLVTINVVRNRPDRSSYFELEMYLKGLGGHYV
ITEEGLRRQDFRDIFKRLPRPKLALNCVGGKSATEILRHLETGGTMVTYGGMSRQPVTVP
TGSLIFQDIKVVGYWMTQWNKRQTDSQESSEMLSTLCDYVRQGKLQAPSNVQVPISDYMA
AINSTRDAFSTKKQILTMSS
>tr|B7PDY1|B7PDY1_IXOSC Zinc-binding dehydrogenase, putative OS=Ixodes scapularis GN=IscW_ISCW004170 PE=4 SV=1
MAVACRGVRALGKLFCVHSGVNLSPSFCGATNASWSRQKSYAIQFKEFGDPCKVLEKVED
PVVSDIGPDEIAVKILAAPINPSDINTIQGIYGIKPNLPAKAGLEGVGEVTKIGKNVKNM
DVGSWVLLPGDSWGTWRNYGVGDHKRFRKVSNKLDLVTAATMTVNTPTAYRMLSDFPGDT
FIQNGANSGVGQAAIQIAKSMGLNSINIVRDRPNLIELKDMLRALGADYVVTEEELRTPI
MKEIFTVVPPPKLALNCIGGKNATDMMRHLARGATVVTYGGMSRQPVTVSTAALIFQDIR
VVGFWRTQWAKENANTKADDKMYEYLAKISMEGKLQPPAHNLVPFDNYEDAVRTSMESFA
GAKQILVMA
>tr|B7S834|B7S834_9HYME Putative trans-2-enoyl-CoA reductase OS=Glyptapanteles flavicoxis GN=GFP_L7_0010 PE=4 SV=1
MSRTLGNLLIKTVKTNSVYKKSISRDFGVSCQRNGRGLMYTRYGEPAEVLKLTEVADKKP
GANQVAVKWLLSPVNPADINTLQGKYPSRPSLPAIAGNEGVGEVAEVGGNVTGLKVGDRV
VPNANNIGTWTTRGTYEADLVMKIPKTFGPVEASMLNVNPCTAYRMLKDFEKLSPGDTVI
QNGGNSAVGQLVIQLCKAWNFNSVNVVRDREDIAVLKKDLKGIGATEVLTESEVRTTDLF
KSKKLPAPKLALNCVCGQNAVDVLRHLRAEGTMVTYGAMSREPLTVPASALIFKNISIKG
FWMSAWKKAHENSEANTTMYEEIGKLFEVKKLQPPLYKVIPLSDEKAVAQALKMDGKIGV
KFIIDLTT
>tr|Q17E09|Q17E09_AEDAE Zinc binding dehydrogenase OS=Aedes aegypti GN=AAEL003995 PE=4 SV=1
MSVLLRNVPTIRFQRHMSVVASVLRYSEFGDPAKVIQVQQETVADPSNGEVLIKTLGAPI
NPADINTIQGKYPVKPQFPAVGGNECVGEVVAIGGQVGGLKVGDRVVPFATGLGTWRSHA
LYKESNLMKVPNSIGTVEAATITVNPCTAYRMLKDFVSLKAGDTVIQNGANSACGQAVIQ
LCRAWGVDCVGIVRDRPEFSKLRDYLKDLGAAEILTEEELRTTKIFKDGLFKKPKLALNC
VGGKNALEVSRHLDNQGIMVTYGGMSREPVTVPTASLIFKDLQFSGFWMTRWTKENAQNP
KRAEMFSELFELIGKGVLKAPAHELIAFTDYKTAVTNALSIQGFVGKKYIFTF
>tr|Q58CJ2|Q58CJ2_DROME AT25977p OS=Drosophila melanogaster GN=CG16935 PE=2 SV=1
MLRRGFLSRINAAQWSRQMSVVAKSLKYTQHGEPQEVLQLVEDKLPDPKDNQVLVKILAA
PINPADINTIQGKYPVKPKFPAVGGNECVAEVICVGDKVKGFEAGQHVIPLASGLGTWTT
HAVYKEDQLLIVSKKVGLAEAATSTVNPTTAYRMLKDFVQLCPGDTVIQNGANSAVGQAV
HQLCRAWGINSVGIVRDRPEIAELKQMLQCLGATEVLTEAEIRTSDIFKSGKLKKPRLAF
NCVGGKSATEVSRHLDNGGVLVTYGGMSREPVTVATGPLIFKDIAFRGFWMTRWSKENYS
SPERFENVQGDLRADGAGKVRGPQP
>tr|Q7PZC1|Q7PZC1_ANOGA AGAP011834-PA OS=Anopheles gambiae GN=AGAP011834 PE=4 SV=4
MAQLVRQLRKTVGSAHLFQLSVRHMSVMAKVLRYGEFGEPAKVLQLQEESVPDPKQGEVL
IKTLGAPINPADINTIQGKYPVKPTFPAVGGNECVGEVVAIGGDGSGNSLKVGDRVVPFA
TGLGTWRSHAIYAANQLMKVPASVGVPEAATITVNPCTGYRMLKDFVALKPGDTVIQNGA
NSACGLAIIQLCRAWNVECVGVVRDRPEFAQLKDHLKGLGAAEILTEEELRTTKLFKDGI
FRRPRLALNCVGGKSALELARQLDQAGVMVTYGGMSREPVTVPTASLIFKDLRFVGFWMT
RWTKEHAASPLRSEMFNELFGLIDRGALKAPAHEMIPFEEYSAAVTNALNIQGFVGKKYI
FRF
>tr|Q5RBL3|Q5RBL3_PONAB Putative uncharacterized protein DKFZp459E028 OS=Pongo abelii GN=DKFZp459E028 PE=4 SV=1
MLAAPINPSDINMIQGNYGLLPELPAVGGNEGVAQVIAVGSNVTGLKPGDWVIPANAGLG
TWRTEAVFSEKALIQVPSDIPLQSAATMGVNPCTAYRMLMDFEQLQPGDSVIQNASNSGV
GQAVIQIAAALGLRTINVVRDRPVIQKLSDRLKSLGAERVITEEELRRPEMKNFFKEMPQ
PRLALNCVGGKSSTELLRQLARGGTMVTYGGMAKQPVIASVVSWVRGEACLEPGQTPQPG
HIPWHDSCLNRQCPIPGGESVPLSGA
>tr|A2ZH49|A2ZH49_ORYSI Putative uncharacterized protein OS=Oryza sativa subsp. indica GN=OsI_035892 PE=4 SV=1
MAAAARLLPVAAKRLTTTARARRLSTSTSTSPPATAVLYDQHGPPDKVLRVAELPAAEIG
ERDVCVRMLAAPINPSDLNRVEGVYPVRPPLPAAVAGYEGVGQVHALGGAVDSRLLSPGD
WVIPSPPSLGTWQTYIVNPATAWHRVRSDVPPQYVATVTVNPLTALRMLCDFVNLAPGDT
LVQNGATSIVGQCVIQLAKLHGLHTINIIRDRPGSQEAKDKLKQLGADHVFTESQLDIKN
IKSLLGALPEPALGLNCVGGNAASVILKFLRQGGTMVTYGGMSKKPVTVSTSSFIFKDLS
LRGFWLQKWMSSDKAEESRTMIDYLLDLVHEGKLKYEMELTPFSDFHLALDKALGKHGSQ
PKQVLKF
>tr|A3CE29|A3CE29_ORYSJ Putative uncharacterized protein OS=Oryza sativa subsp. japonica GN=OsJ_033551 PE=4 SV=1
MAMAACSCCCHAMVGMPCYLWRTLRSTRRVRRVHCHDDDNVEEGGGGWDSSLSDFAWSSS
KDEEEEGSTSTEGGEYGGHGGGMAAAARLLPVAAKRLTTTARARRLSTSTSTSPPATAVL
YDQHGPPDKVLRVAELPAAEIGERDVCVRMLAAPINPSDLNRVEGVYPVRPPLPAAVAGY
EGVGQVHALGGAVDSRLLSPGDWVIPSPPSLGTWQTYIVNPATAWHRVRSDVPPQYVATV
TVNPLTALRMLCDFVNLAPGDTLVQNGATSIVGQCVIQLAKLHGLHTINIIRDRPGSQEA
KDKLKQLGADHVFTESQLDIKNIKSLLGALPEPALGLNCVGGNAASVILKFLRQGGTMVT
YGGMSKKPVTVSTSSFIFKDLSLRGFWLQKWMSSDKAEESRTMIDYLLDLVHEGKLKYEM
ELTPFSDFHLALDKALGKHGSQPKQVLKF
>tr|A7NZB3|A7NZB3_VITVI Chromosome chr6 scaffold_3, whole genome shotgun sequence OS=Vitis vinifera GN=GSVIVT00024445001 PE=4 SV=1
MALVRLATARTHYGSSFLCLRSESLPRCWSQIRAFSAAMSPPSSAVVYEHHGPPESVTRV
VELPPVEVKENDVCVKMLAAPINPSDINRIEGVYPVRPHVPAVGGYEGVGEVHSLGSAVK
GLSPGDWVIPSPPSSGTWQTYVVKEQSVWHKINKDVPMEYAATVTINPLTALRMLEDFGN
LNPGDAIVQNGATSIVGQCIIQLARIRGIHSINIIRDRVGSDEVKEKLKGLGADEVFTES
QLEVKNVKGLLANLPEPALGFNCVGGNSATLVLKFLRQGGTMVTYGGMSKKPITVSTSSF
IFKDLSLRGFWLQKWMSSDKAKESRKMIDYLLGLTQEGKIKYEMELVPFSNFHAALDKAL
GKFGSQPKQVIKF
>tr|A9P8M4|A9P8M4_POPTR Putative uncharacterized protein OS=Populus trichocarpa PE=2 SV=1
MALIMMRSVATTRRGFFKLKRSYSGIRAFSSLLTSPPSKAVVYERHGPPDAVTRVIEMEG
VEVKEKDVCVKMMAAPINPSDINRIEGVYPVRPPLPAIGGYEGVGEVLSVGSAVKHLSPG
DWVIPSPPSSGTWQTYIVKEESVWHKISKDSPIEYAATITVNPLTALRMLQDFVTLNSGD
CIVQNGATSIVGQCIIQLARHRGIHSINIIRDRVGSDEAKEMLKRLGADEVFTESQLEVK
NIKGLLTNLPEPALGFNCVGGNSASLVLKFLRHGGTMVTYGGMSKKPITTSTSSFIFKDL
SLRGFWLQKLMNSDKVNECRNSIDHLLCLAREGKLKYEMELVSFGDFHTALDKALGKLGS
QPKQVLKF
>tr|A9RRM8|A9RRM8_PHYPA Predicted protein OS=Physcomitrella patens subsp. patens GN=PHYPADRAFT_118360 PE=4 SV=1
MQLLHSGVVASSSIVCPPATAAVYETLGSPDQVLRLVQMDGRELEDGEVCVKMLAAPINP
SDINRIEGTYPMRPTVPAVGGTEGVGVVVAVTPGVRNLTIDDWVIPSHPHLGTWATHIAK
EEGAWCKVGQDVPLEYAATISVNPCTALRMLTDFVDLEAGDVVVQNGATSMVGQCVIQLA
HLRKIQTVNLVRDRSGVDEVKARLSSLGAEHVFTEEELGKLDMKNFLKEIGAGAKLGLNC
VGGSTATAVMKLLGEGGTLVTYGGMSKKPIKLATGPLIFKDIQLRGFWLGKWKTKHSNED
FAAMTKYLLELVRDDKLRYITEKVPFEDFNHALDKAMGKHGSAPKQVLVFK
>tr|Q2QYY6|Q2QYY6_ORYSJ Os12g0102100 protein OS=Oryza sativa subsp. japonica GN=Os12g0102100 PE=4 SV=1
MAAAARLLPVAAKRLTTTARARRLSTSTSTSPPATAVLYDQHGPPDKVLRVAELPAAKIG
ERDVCVRMLAAPINPSDLNRVEGVYPVRPPLPAAVAGYEGVGQVHALGGAVDSRLLSPGD
WVIPSPPSLGTWQTYIVNPATAWHRVRSDVPPQYVATVTVNPLTALRMLCDFVNLAPGDT
LVQNGATSIVGQCVIQLAKLHGLHTINIIRDRPGSQEAKDKLKQLGADHVFTESQLDIKN
IKSLLGALPEPALGLNCVGGNAASVILKFLRQGGTMVTYGGMSKKPVTVSTSSFIFKDLS
LRGFWLQKWMSSDKAEESRTMIDYLLDLVHEGKLKYEMELTPFSDFHLALDKALGKHGSQ
PKQVLKF
>tr|Q3EAP2|Q3EAP2_ARATH Uncharacterized protein At3g45770.2 OS=Arabidopsis thaliana GN=At3g45770 PE=4 SV=1
MIAAPINPSDINRIEGVYPVRPPVPAVGGYEGVGEVYAVGSNVNGFSPGDWVIPSPPSSG
TWQTYVVKEESVWHKIDKECPMEYAATITVNPLTALRMLEDFVNLNSGDSVVQNGATSIV
GQCVIQLARLRGISTINLIRDRAGSDEAREQLKALGADEVFSESQLNVKNVKSLLGNLPE
PALGFNCVGGNAASLVLKYLREGGTMVTYGGMSKKPITVSTTSFIFKDLALRGFWLQSWL
SMGKVKECREMIDYLLGLARDGKLKYETELVPFEEFPVALDKALGKLGRQPKQVITF
>tr|A2A846|A2A846_MOUSE Mitochondrial trans-2-enoyl-CoA reductase OS=Mus musculus GN=Mecr PE=4 SV=1
MLVSQRVTGARARAPQLAGLLEAWYRHGRTTSSYSALSEPSRVRALVYGNHGDPAKVVQL
KNLELTAVEGSDVHVRMLAAPINPSDINMIQGNYGLLPKLPAVGGNEGVGQVIAVGSSVS
ALKPGDWVIPANAGLGTWRTEAVFSEEALIGIPKDIPLQSAATLGVNPCTAYRMLVDFEQ
LQPGDSVIQNASNSGVGQAVIQIASALRLKTINVVRDRPDIKKLTDRLKDLGADYVLTEE
ELRMPETKTIFKDLPLPRLALNCVGGKSSTELLRHLAPGGTMVTYGGMAKQPVTASVSLL
IFKDLKLRGFWLSQWKKNHSPDEFKELILTLCNLIRQGRLTAPSCSEVPLQGYQQALEAS
MKPFVSSKQILTM
>tr|A8E536|A8E536_DANRE Mecr protein OS=Danio rerio GN=mecr PE=2 SV=1
MKLPSVASLLIRVYRTTGPVSHIQRIRHGAVLNKNYSSVSAVKNCTALLYRNHGEPSQVV
QLESLDLPQVGAECVLVKMLAAPINPSDLNMLQGTYAILPELPAVGGNEGVAQVMEVGDK
VKTLKVGDWVIPKDAGIGTWRTAAVLKADDLVTLPKDIPVLSAATLGVNPCTAYRMLTDF
EELKAGDTVIQNAANSGVGQAVIQIAAAKGIHTINVIRDRPDLRQLSDRLTAMGATHVIT
EETLRRPEMKELFKSCPRPKLALNGVGGKSATELLRHLQSGGSLVTYGGMAKQPVTVPVS
ALIFKDVRVRGFWVTQWKRDNRHDDEALRHMLDELCILIRAGKLSAPICTQVQLQDFRKA
LENAMKPYVSTKQVFVM
>tr|B5X9B1|B5X9B1_SALSA Trans-2-enoyl-CoA reductase, mitochondrial OS=Salmo salar GN=MECR PE=2 SV=1
MAGFTGSCFLCFKIKVSRIASLLSKRTEVRRHTVCRTFTTGSTTRQQKLSSPRGSICRYS
TESSINGCTALLYRNHGDPSQVVQLESMELPSVGAKSVLVKLLAAPINPSDINMIQGTYA
ILPDLPAVGGNEGVAQILEVGSQVKALRPGDWVIPRDAGLGTWRTAAVLAEDDVISLPND
IPLFSAATLGVNPCTAFRMLSDFEELKPGDTVIQNAANSGVGQAVIQIAAARGIQTINVV
RDRPDLTQLIDRLKAMGASHVIKEETLRRHEMKELFKTCPRPKLALNGVGGKSATELLRH
LQVGGSMVTYGGMAKQPVTVPVSALIFKNVKVKGFWVTQWKRTHSQDEGALRGMLDELCS
LIRQGKLTAPACSEVGLQDFRKALDTAMQPFTSAKQVLVV
>tr|Q28GQ2|Q28GQ2_XENTR Mitochondrial trans-2-enoyl-CoA reductase OS=Xenopus tropicalis GN=mecr PE=2 SV=1
MWLGLRLFHRPFSSLAARGLVYEKHGEPLQVLRLKNVNITHPADNEVRVKMLAAPINPSD
INMVQGTYALLPQLPAVGGNEGVGVVVEIGRHVSSMRPGDWVVPVDAGLGTWCTEAVFSE
DSLVRVPSDIPVAGAATVSVNPCTAYRLLSDFETLRPGDTIIQNASNSGVGQAVIQIATS
LGITTINVVRDREDLSSLIQRLRDLGADHVITEEQLRKPEMKDLFKNCPRPRLALNCVGG
KSTTEMLRHLDYGGTMVTYGGMSKQPVTVPVSALIFKNVKLCGFWVTQWKKERAQTDREE
IVKMIRDLCDLIRRGKLVPPPSTQRPLEDFSRALQDSQTPFLSRKQILIM
>tr|Q2HYK7|Q2HYK7_ICTPU Trans-2-enoyl-CoA reductase (Fragment) OS=Ictalurus punctatus PE=2 SV=1
RTHGDPSQVIQLETLKLPVLEAKSVLVKMLAAPINPADINMIQGTYAILPDFPAVGGNEG
VGQVLEVGSQVQTVKVGDWVIPRDAGLGTWRTAAVFSEDDLVTVPSDISLLSAASLGVNP
CTAFRMLSDFESLMPGDTVIQNAANSGVGQAVIQIAAAKGIHTISVVRDRPDLQQLTDRL
KAMGATYVIKEETLRKPEMKDIFKVCSRPKLALNGVGGKSATELLRHLQTGRTMVTYGGM
AKQPVTVPVSALIFKDVKVLGFWVTQWKRDHKHDGEALRVMWKSCA
>tr|Q568Q9|Q568Q9_DANRE Mitochondrial trans-2-enoyl-CoA reductase OS=Danio rerio GN=mecr PE=2 SV=1
MKLPSVASLLIRVYRTTGPVSHIQRIRHGAVLNKNYSSVSAVKNCTALLYRNHGEPSQVV
QLESLDLPQVGAECVLVKMLAAPINPSDLNMLQGTYAILPELPAVGGNEGVAQVMEVGDK
VKTLKVGDWVIPKDAGIGTWRTAAVLKADDLVTLPKDIPVLSAATLGVNPCTAYRMLTDF
EEPKAGDTVIQNAANSGVGQAVIQIAAAKGIHTINVIRDRPDLRQLSDRLTAMGATHVIT
EETLRRPEMKELFKSCPRPKLALNGVGGKSATELLRHLQSGGSLVTYGGMAKQPVTVPVS
ALIFKDVRVRGFWVTQWKRDNRHDDEALRHMLDELCILIRAGKLSAPICTSVQLQDFRKA
LENAMKPYVSTKQVFVM
