# Supplementary material for: Subdivision of the MDR superfamily of medium-chain dehydrogenases/reductases through iterative hidden Markov model refinement
Source: BMC Bioinformatics. 2010 Oct 27;11:534. doi: 10.1186/1471-2105-11-534 (PMC2976758; doi:10.1186/1471-2105-11-534)
Supplement: Additional file 4 — MDR family alignment figures. Illustrations showing the mafft MSAs from Additional file 3: mdr-sequences. Red sequence identifiers denote sequences from UniProtKB/TrEMBL, while blue correspond to sequences from Swiss-Prot. The position cscores are shown in a bar plot under the MSA. Positions that contain gaps in over 90% of the sequences have been removed from the alignment in order to increase readability. [file 1471-2105-11-534-S4.ZIP › mdr/MDR009.fasta]

>sp|O97764|QOR_BOVIN Zeta-crystallin OS=Bos taurus GN=CRYZ PE=2 SV=2
MATGQKLMRAIRVFEFGGPEVLKLQSDVAVPIPKDHQVLIKVQACGVNPVDTYIRSGTHN
IKPLLPYTPGFDVAGIIEAVGESVSAFKKGDRVFTTRTISGGYAEYALAADHTVYTLPEK
LDFKQGAAIGIPYFTAYRALLHSACVKPGESVLVHGASGGVGIAACQIARAYGLKVLGTA
STEEGQKIVLENGAHKVFNHKEADYIDKIKKSVGEKGVDVIIEMLANVNLSNDLNLLSHG
GRVIVVGSRGTIEINPRDTMTKESSIKGVTLFSSTKEEFQQFAAALQAGMEIGWLRPVIG
PQYLLEKATQAHENIIHSSGATGKMILLLN
>sp|P11415|QOR_CAVPO Quinone oxidoreductase OS=Cavia porcellus GN=CRYZ PE=1 SV=1
MATGQKLMRAIRVFEFGGPEVLKVQSDVAVPIPKDHQVLIKVHACGINPVETYIRSGTYT
RIPLLPYTPGTDVAGVVESIGNDVSAFKKGDRVFTTSTISGGYAEYALASDHTVYRLPEK
LDFRQGAAIGIPYFTACRALFHSARAKAGESVLVHGASGGVGLAACQIARAYGLKVLGTA
GTEEGQKVVLQNGAHEVFNHRDAHYIDEIKKSIGEKGVDVIIEMLANVNLSNDLKLLSCG
GRVIIVGCRGSIEINPRDTMAKESTISGVSLFSSTKEEFQQFASTIQAGMELGWVKPVIG
SQYPLEKASQAHENIIHSSGTVGKTVLLM
>sp|Q08257|QOR_HUMAN Quinone oxidoreductase OS=Homo sapiens GN=CRYZ PE=1 SV=1
MATGQKLMRAVRVFEFGGPEVLKLRSDIAVPIPKDHQVLIKVHACGVNPVETYIRSGTYS
RKPLLPYTPGSDVAGVIEAVGDNASAFKKGDRVFTSSTISGGYAEYALAADHTVYKLPEK
LDFKQGAAIGIPYFTAYRALIHSACVKAGESVLVHGASGGVGLAACQIARAYGLKILGTA
GTEEGQKIVLQNGAHEVFNHREVNYIDKIKKYVGEKGIDIIIEMLANVNLSKDLSLLSHG
GRVIVVGSRGTIEINPRDTMAKESSIIGVTLFSSTKEEFQQYAAALQAGMEIGWLKPVIG
SQYPLEKVAEAHENIIHGSGATGKMILLL
>sp|Q28452|QOR_LAMGU Quinone oxidoreductase OS=Lama guanicoe GN=CRYZ PE=2 SV=1
MATGQRLMRAIRVSEFGGPEVLKLQSDVAVPIPEEHQVLIKVQACGVNPVDTYIRSGTYS
RKPRLPYTPGLDVAGLIEAVGERVSAFKKGDRVFTTSTVSGGYAEYALAADHTVYKLPGE
LDFQKGAAIGVPYFTAYRALLHSACAKAGESVLVHGASGGVGLAACQIARACCFKVLGTA
GTEEGQRVVLQNGAHEVFNHREDINIDKIKKSVGEKGIDVIIEMLANVNLSNDLNLLSQG
GRVIIVGSKGPVEINPRDTMTKESSIKGVTLFSSTKEEFQQFAAALQAGMEIGWLRPVIG
SQYPLEKVAQAHEDLTHSSGAAGKVVLLLK
>sp|P47199|QOR_MOUSE Quinone oxidoreductase OS=Mus musculus GN=Cryz PE=2 SV=1
MATGQKLMRAIRVFEFGGPEVLKLQSDVVVPVPQSHQVLIKVHACGVNPVETYIRSGAYS
RKPALPYTPGSDVAGIIESVGDKVSAFKKGDRVFCYSTVSGGYAEFALAADDTIYPLPET
LNFRQGAALGIPYFTACRALFHSARARAGESVLVHGASGGVGLATCQIARAHGLKVLGTA
GSEEGKKLVLQNGAHEVFNHKEANYIDKIKMSVGDKDKGVDVIIEMLANENLSNDLKLLS
HGGRVVVVGCRGPIEINPRDTMAKETSIIGVSLSSSTKEEFQQFAGLLQAGIEKGWVKPV
IGSEYPLEKAAQAHEDIIHGSGKTGKMILLL
>sp|Q0MVN8|QOR_PIG Quinone oxidoreductase OS=Sus scrofa GN=CRYZ PE=2 SV=1
MATGQKLMSAIRVFKFGGPEVMKLQSDVAIPIPKDNQVLIKVHACGVNPVDTYIRSGTHN
MKPLLPYTPGLDVAGIVEAVGEHVSSFKKGDRVFTVSTLSGGYAEYALAADDTVYMLPEK
LDFKQGAAIGIPYFTACLALLHSACVKAGEIVLIHGASGGVGIAACQIARAYGLKVLGTA
GTEEGQNIVLQNGAHEVFNHREVNYIDKIKKSVGEKGIDVIIEMLANVNLSNDLNLLSHG
GRVIIVGSRGPIEINPRDTMTKGSSIKGVALYSSTKEEFQQLAAALQAGMEVGWLRPVIG
PVYPLEKAAQAHEDIIHSRGATGKMILLL
>sp|Q5R4S7|QOR_PONAB Quinone oxidoreductase OS=Pongo abelii GN=CRYZ PE=2 SV=1
MATGQKLMRAVRVFEFGGPEVLKLQSDIAVPIPKDHQALIKVHACGVNPVETYIRSGTYS
RKPLLPYTPGSDVAGVIEAVGGNASAFKKGDRVFTSSTISGGYAEYALAADHTVYKLPEK
LDFKQGAAIGIPYFTAYRALIHSAHVKAGESVLVHGASGGVGLAACQIARAYGLKVLGTA
GTEEGQKIVLQNGAHEVFNHREVNYIDKIKKYVGEKGIDVIIEMLANVNLNKDLSLLSHG
GQVIVVGSRGTIEINPRDTMAKESSIIGVTVFSSTKEEFQQYAAALQAGMEIGWLKPVIG
SQYPLEKVAEAHENIIHGSGATGKMILLL
>sp|Q6AYT0|QOR_RAT Quinone oxidoreductase OS=Rattus norvegicus GN=Cryz PE=2 SV=1
MATGQKLMRAIRVFEFGGPEVLKLQSDVVVPAPQSHQVLIKVHACGVNPVETYIRSGTYS
RKPALPYTPGSDVAGIIESVGDGVSAFKKGDRVFCFSTVSGGYAEFALSADNTTYPLPET
LDFRQGAALGIPYFTACRALFHSARARAGESVLVHGASGGVGLATCQIARAHGLKVLGTA
GSEEGKKLVLQNGAHEVFNHKEANYIDKIKTSAGDKGVDVIIEMLANKNLSNDLKLLSCG
GRVIVVGCRGSIEINPRDTMAKETSIIGVSLFSSTKEEFQQFAGILQAGIEKGWVKPVIG
SEYPLEKAAQAHEDIIHSSGKMGKMILLL
>tr|B6NHZ5|B6NHZ5_BRAFL Putative uncharacterized protein OS=Branchiostoma floridae GN=BRAFLDRAFT_95350 PE=4 SV=1
MRAVVVREFGGPEVLKVEEVAVPQAEGKQVLIKVSAVGVNPVETYIRSGTHNIKPPLPWT
PGCDVAGVVEEVGKEATKFQKGDRVFTRGSVTGAYAEFTVAEEDTTFRLADRLSFQQGAA
IGVPYMTAYRALFHRTHGKPGETVLVHGASGGVGLAAVQLAKAHGMVVMGTAGSSEGMEL
VKKNGAAHVFNHREEGYMDKIMAATAGVGVDLIIEMLANVNLEKDLELLARHGRVGVVGN
RGPTQINARAAMTKETSIIGVMLYHMDATELGETVAALYAGFTQGTLNPVVGREYSLEQA
PEAHKDIIETKSAMGKVVLTV
>tr|Q19QT8|Q19QT8_PIG Zeta-crystallin OS=Sus scrofa GN=CRYZ PE=2 SV=1
MATGQRLMRAIRVFKFGGPEVMKLQSDVAIPIPKDNQVLIKVHACGVNPVDTYIRSGTHN
MKPLLPYTPGLDVAGIVEAVGEHVSSFKKGDRVFTVSTLSGGYAEYALAADDTVYMLPEK
LDFKQGAAIGIPYFTACLALLHSACVKAGEIVLIHGASGGVGIAACQIARAYGLKVLGTA
GTEEGQNIVLQNGAHEVFNHREVNYIDKIKKSVGEKGIDVIIEMLANVNLSNDLNLLSHG
GRVIIVGSRGPIEINPRDTMTKGSSIKGVALYSSTKEEFQQLAAALQAGMEVGWLRPVIG
PVYPLEKAAQAHEDIIHSRGATGKMILLLK
>tr|A5G6Q1|A5G6Q1_GEOUR Alcohol dehydrogenase, zinc-binding domain protein OS=Geobacter uraniireducens (strain Rf4) GN=Gura_3312 PE=4 SV=1
MKAIKVHEFGPPEAMRLEEVPDPQPGPGQVVVKVHAVGVNPVDTYIRAGLYPVKLTMPYT
PGLDAAGVVESIGSGVSRCKVGDRVYTAGTVSGAYAEKALCEESQVHMLPEQVSFSQGAG
VNVPYAAAYRALYHRAGAKAGEVVLVHGASGGVGIASVQLARAAGMTVIATAGTERGKLL
VLEQGAHYVLDHHALGYLDQALALTDGHGVDVLLEMLANVNLGKDLRVLANGGRVVVIGS
RGTVEIDPRDAMGRDASILGMSLFNASKREMASIHAALGAGLANGTLRPVVSRELTLAEA
PAAHHAVLETSSCGKIVLIP
>tr|Q3UYY0|Q3UYY0_MOUSE Putative uncharacterized protein OS=Mus musculus GN=Cryz PE=2 SV=1
MATGQKLMRAIRVFEFGEPEVLKLQSDVVVPVPQSHQVLIKVHACGVNPVETYIRSGAYS
RKPALPYTPGSDVAGIIESVGDKVSAFKKGDRVFCYSTVSGGYAEFALAADDTIYPLPET
LNFRQGAALGIPYFTACRALFHSARARAGESVLVHGASGGVGLATCQIARAHGLKVLGTA
GSEEGKKLVLQNGAHEVFNHKEANYIDKIKMSVGDKDKGVDVIIEMLANENLSNDLKLLS
HGGRVVVVGCRGPIEINPRDTMAKETSIIGVSLSSSTKEEFQQFAGLLQAGIEKGWVKPV
IGSEYPLEKAAQAHEDIIHGSGKTGKMILLL
>tr|Q80XR3|Q80XR3_MOUSE Crystallin, zeta OS=Mus musculus GN=Cryz PE=2 SV=1
MATGQKLMRAIRVFEFGGPEVLKLQSDVVVPVPQSHQVLIKVHACGVNPVETYIRSGAYS
RKPALPYTPGSDVAGIIESVGDKVSAFKKGDRVFCYSTVSGGYAEFALAADDTIYPLPET
LNFRQGAALGIPYFTACRALFHSARARAGESVLVHGASGGVGLATCQIARAHGLKVLGTA
GSEEGKKLVLQNGAHEVFNHKEANYIDKIKMSVGDKDKRVDVIIEMLANENLSNDLKLLS
HGGRVVVVGCRGPIEINPRDTMAKETSIIGVSLSSSTKEEFQQFAGLLQAGIEKGWVKPV
IGSEYPLEKAAQAHEDIIHGSGKTGKMILLL
>tr|A5PN39|A5PN39_DANRE Novel protein similar to vertebrate crystallin, zeta (Quinone reductase) (CRYZ, zgc:110776) OS=Danio rerio GN=CH211-215B16.2 PE=4 SV=1
MAASRLMRAVRVSEFGGPSVLKLCSDLPVPSPGQKQVLIRVHACGVNPVETYIRSGSYAR
KPSLPYTPGSDVSGVVEAVGEGVCLLQAGDRVFTTGTVTGGYAEYTVASEDTVHKLPDSL
NYCQGAAMGVPYFTAYRALVHKAHAKPGETVLIHGASGGVGIAACQIARAFGLKVLGTAG
TPEGMKLVLNNGAHLAFNHREKDYLEKIKDTTNGLGVNVIIEMLSNVNLSNDLQLLDFGG
RVIIVGSRGPIEINPRDTMMKESSVIGVALHFATKSETSECAAALYAGMEAGWLKPVIGP
EYTLDKVAQAHEDIINSPGASGKMILTM
>tr|B5X877|B5X877_SALSA Quinone oxidoreductase OS=Salmo salar GN=QOR PE=2 SV=1
MMATTPKLMRAIRVSEFGGPSVLKLCSNIPVPNPGQKQVLIHVHACGVNPVETYIRSGTY
ARKPSLPYTPGTDVSGVVEAVGDRVQLLQAGDRVFTTATETGGYAEYTVVSEDCVHRLPD
PLDYKQGAAIGIPYCTAYRALFHKAHAKAGETVLIHGASGGVGVAACQMARALGLRVLGT
AGTTEGLELVLRNGAHQAFNHKEEGYTSKIMDATKGQGVNVIVEMLSNVNLSNDLQMLAY
GGRVTVVGSRGPIEINPRDTMAKESSIIGVALPYATVEEKAECAAALFAGMDAGWLKPAV
GKQYTLDMAYQAHIDIIDCPGASGKMVLTM
>tr|Q4T922|Q4T922_TETNG Chromosome undetermined SCAF7648, whole genome shotgun sequence OS=Tetraodon nigroviridis GN=GSTENG00004955001 PE=4 SV=1
MRPLGAPSLLWSGGPPARTQTVSTPGPQVLIRVHACGVNPVETYIRAGWYPRKPTLPYTP
GTDVAGVVESVGEGVTAVKAGDRVFTTATVSGGYAEYAVADHDCVYRLPDALDFAQGSAI
GVPYFTAYRALVQKAHIKPGESVLVHGASGGVGVAACQLSRALGLSVLGTAGTPEGLKLV
LSNGAHQAFNHREEDYTHKIMEQTSGRGVDVIVEMLSNVNLCKDLQMLALGGRVVIVGCR
GSIEINPRDIMTKESSIIGTVLPFATPEERKECAAYLFAGMEAGWLRPVVGSRYPLDQAA
QAHHDIIESPGAAGKMVLTM
>tr|Q52L16|Q52L16_XENLA LOC445846 protein OS=Xenopus laevis GN=cryz PE=2 SV=1
MASISRVMRAIRVFEFGKADVLKLCTDLPLPSPVENQVLIRVHACGINPVETYIRAGTYA
RKPTLPYTPGTDVAGVIESVGNDVTSFKRGDRVFATSTITGGYAEYTIASADTVYPLPDV
LSFKQGAAIAVPYFTAYRALFSKANGRPGEVVLVHGASGGVGIAACQIARAYGFQVFGTA
GTPEGLNLALKNGAHKVFNHKEKDYIDKIQDATGGRGVNIILEMLSNVNLSYDLKLLSAG
GRVIIIGCRGPIEINPRDTMAKETSIIGVSLFSATKEDRMETAAALFGGMEAGWLKPLIG
PEYPLEKASQAHEDIIQNSGATGKMVFVI
>tr|Q5CZU9|Q5CZU9_DANRE Crystallin, zeta (Quinone reductase) OS=Danio rerio GN=cryz PE=2 SV=1
MAASRLMRVVRVSEFGGPSVLKLCSDLPVPSPGQKQVLIRVHACGVNPVETYIRSGSYAR
TPSLPYTPGSDVSGVVEAVGKGVCLLQAGDRVFTTGTVTGGYAEYTVASEDTVHKLPDSL
NYCQGAAMGVPYFTAYRALVHKAHAKPGETVLIHGASGGVGIAACQIARAFGLKVLGTAG
TPEGMKLVLNNGAHLAFNHREKGYLEKIKDTTNGLGVNVIIEMLSNVNLSNDLQLLDFGG
RVIIVGSRGPIEINPRDTMMKESSVIGVALHFATKSETSECAAALYAGMEAGWLKPVIGP
KYTLDKVAQAHEDIINSPGASGKMILTI
>tr|Q5ZHT3|Q5ZHT3_CHICK Putative uncharacterized protein OS=Gallus gallus GN=RCJMB04_33h20 PE=2 SV=1
MAAAAARGAMRAVRVFEFGGPEVLRLQADVPIPSPEDAQVLIKVHACGVNPVETYIRSGN
YARKPALPYTPGSDVAGVIEGVGGRVTAFKKGDRVFTSATLSGGYADYAVAEADTVFPLS
DKLSFSQGAAIAIPYFTAYRALFLKGHAKAGESVLIHGASGGVGIAACQIARVYGLKVLG
TAGTEQGMNVVLRNGAHQAFNHREANYLDKIMEYTKMQGVNIIIEMLSNVNLAADLHLLS
HAGRVMVVGCRGPIEINPRDTMNKESSIRGVSLFLQTEEERRECVRAVLDGIESGWLKPV
VGPEYPLQEVAKAHEDIIHSSGARGKMVLLP
>tr|Q6DEC5|Q6DEC5_XENLA LOC445846 protein (Fragment) OS=Xenopus laevis GN=LOC445846 PE=2 SV=1
PRVRPRVRASISRVMRAIRVFEFGKADVLKLCTDLPLPSPVENQVLIRVHACGINPVETY
IRAGTYARKPTLPYTPGTDVAGVIESVGNDVTSFKRGDRVFATSTITGGYAEYTIASADT
VYPLPDVLSFKQGAAIAVPYFTAYRALFSKANGRPGEVVLVHGASGGVGIAACQIARAYG
FQVFGTATPEGLNYALKNGAHKVFNHKEKDYIDKIQDATGGRGVNIILEMLSNVNLSYDL
KLLSAGGRVIIIGCRGPIEINPRDTMAKETSIIGVSLFSATKEDRMETAAALFGGMEAGW
LKPLIGPEYPLEKASQAHEDIIQNSGATGKMVFVI
>tr|Q6DJR0|Q6DJR0_XENTR Crystallin, zeta (Quinone reductase) OS=Xenopus tropicalis GN=cryz PE=2 SV=1
MASISRVMRAIRVFEFGKADVLKLCTDLPLPSPGKNEVLIRVHACGINPVETYIRAGTYA
RKPTLPYTPGTDVAGVIESVGKDVTLFKRGDRVFTTSTISGGYAEYSIASADTVYPLPDL
LSFKQGAAISIPYFTAYRALFSKAHGRPGEVILVHGASGGVGIAACQIARAYGFRVFGTA
GTPEGLNLVLKNGAHKVFNHREEDYIDKIQEATGGAGVDVILEMLSNVNLSHDLNLLAAG
GRVIIVGCRGPIEINPRDTMAKETSIIGVSLFSATKEDRMETAAALFGGMEAGWLKPLIG
CEYPLEKASQAHEDIIQSSGASGKMVFVI
>tr|Q98TD4|Q98TD4_HYLJA Zeta-crystallin OS=Hyla japonica PE=2 SV=1
MASVDRFMRAIRVNEFGKPDVLKLMTDVPVPSPGENQVLIRVHACGINPFESYIRSGLFA
WRPSLPYTPGSDTSGVVEAVGRNVTGFKKGDRVFTRSTITGGYAEYTVACEDMVYHLPDH
LNFKQGAALAIPYFTAYRALFQKAHAKPGELILIHGASGGVGIAACQLARAYGFKVFGTA
GTPKGLNLVMQNGAHKVFNHREKDYIEKIQEAAGGEGVDVILEMLANCNLCNDLKLLSYG
GRVVVLGSQGSVDINPTDIIAKETSIIGHSLYSSTKEEWKEARAAIFGGMESGWLKPLIG
PEYPLEKASQAHEDLTQDSGATGKMVLVL
