# Supplementary material for: Subdivision of the MDR superfamily of medium-chain dehydrogenases/reductases through iterative hidden Markov model refinement
Source: BMC Bioinformatics. 2010 Oct 27;11:534. doi: 10.1186/1471-2105-11-534 (PMC2976758; doi:10.1186/1471-2105-11-534)
Supplement: Additional file 4 — MDR family alignment figures. Illustrations showing the mafft MSAs from Additional file 3: mdr-sequences. Red sequence identifiers denote sequences from UniProtKB/TrEMBL, while blue correspond to sequences from Swiss-Prot. The position cscores are shown in a bar plot under the MSA. Positions that contain gaps in over 90% of the sequences have been removed from the alignment in order to increase readability. [file 1471-2105-11-534-S4.ZIP › mdr/MDR013.fasta]

>sp|O06012|ADHB_BACSU Uncharacterized zinc-type alcohol dehydrogenase-like protein adhB OS=Bacillus subtilis GN=adhB PE=3 SV=1
MKAVTYQGIKNVVVKDVPDPKIEKSDDMIIKVTSTAICGSDLHLIHGFIPNMQEDYVTGH
EPMGIVEEVGSGVTKLKKGDRVIIPFNIACGECFFCKNQLESQCDQSNDNGEMGAYFGYS
GQTGGYPGGQAEYLRVPFANFTHFKIPESCEEPDEKLSVIADAMTTGFWSVDNAGVKKGD
TVIVLGCGPVGLFAQKFCWLKGAKRVIAVDYVNYRLQHAKRTNKVEIVNFEDHENTGNYL
KEITKGGADVVIDAVGMDGKMSDLEFLASGLKLHGGTMSALVIASQAVRKGGTIQITGVY
GGRYNGFPLGDIMQRNVNIRSGQAPVIHYMPYMFELVSTGKIDPGDVVSHVLPLSEAKHG
YDIFDSKMDDCIKVVLKP
>sp|P47734|FADH_METMR S-(hydroxymethyl)glutathione dehydrogenase OS=Methylobacter marinus GN=fdh PE=3 SV=2
MKALCWHGKYDVRVDTVPDPIIVDPTDAIVKITATAICGSDLHLYDGYMPTMESGDILGH
EPMGEVVEVGSEVTSLKTGDRVVVPFTISCGHCFFCEKTLYSCCDTSNPNADMARKAMGH
SPAGIFGYSHMLGGFAGGQAEYLRVPYADVGPIKITSDLPDDKVLFLSDIFPTGYMAAEN
AQIEPGDTVAVWGCGPVAQFVIQSCWMLGAGRVIAIDRVPERLTMAQEHGKAEIIDFEEE
DVYDRLMAMTNGRGPDCCIDAVGCEAHGAGSFDAVLDKAKAALYLGTDRPHVLREAIMCC
RKGGTVSIPGVYVGLLDQLPMGAAMNKGLTLKMGQTHVQRYLEPLLEKIEEDQIDPSFVI
THSLGLDEGPQAYKTFRDKEDGCIKVVLKP
>sp|P77316|YBDR_ECOLI Uncharacterized zinc-type alcohol dehydrogenase-like protein ybdR OS=Escherichia coli (strain K12) GN=ybdR PE=3 SV=1
MKALTYHGPHHVQVENVPDPGVEQADDIILRITATAICGSDLHLYRGKIPQVKHGDIFGH
EFMGEVVETGKDVKNLQKGDRVVIPFVIACGDCFFCRLQQYAACENTNAGKGAALNKKQI
PAPAALFGYSHLYGGVPGGQAEYVRVPKGNVGPFKVPPLLSDDKALFLSDILPTAWQAAK
NAQIQQGSSVAVYGAGPVGLLTIACARLLGAEQIFVVDHHPYRLHFAADRYGAIPINFDE
DSDPAQSIIEQTAGHRGVDAVIDAVGFEAKGSTTETVLTNLKLEGSSGKALRQCIAAVRR
GGIVSVPGVYAGFIHGFLFGDAFDKGLSFKMGQTHVHAWLGELLPLIEKGLLKPEEIVTH
YMPFEEAARGYEIFEKREEECRKVILVPGAQSAEAAQKAVSGLVNAMPGGTI
>sp|Q9P6I8|YHG1_SCHPO Zinc-type alcohol dehydrogenase-like protein C1198.01 OS=Schizosaccharomyces pombe GN=SPBC1198.01 PE=2 SV=1
MEYLTNLKTNIMDKQLGHREVSEGSTQPKPDPSGATMKACVWDGPLNVKIAEVPKPTITH
PKDVIVKTTACTICSGSDSHIFSGEMPGIEKGAILGHESCGIVAEKGDEVNNLEIGDRVV
IAFDLACGQCSFCKRHEYAACDTTNDSKLMDVNYGSHHSAIFGYTKLLGDVPGCQAEYIR
VPFAEINCCKLPDDIPDSEGLFMSDVLCTSLHACTLGEVKKGDTVAIWGMGPIGLYAGRW
AQILGASKVIGIEVVPERIELARQKFGFTVIDRNEVSDVPKKIMELVSNGVDCAIEASGF
RFSTSILHKVERAVGLETDSPDMITECLNAVRKYGHVSIIADYVGTSNQFPIGHVVMKHL
TIRSGQCPCQNYFGYVIDNIRSGKIDPRWMVTNKIKFDDLPDAYNKLFYKEDGYVKVYCD
MTE
>tr|A1C4U2|A1C4U2_ASPCL Alcohol dehydrogenase, putative OS=Aspergillus clavatus GN=ACLA_001210 PE=3 SV=1
MAVSRAAAAVEKVVGHDDTAVFTTDVSNYAKKDYGEETDTRIKATTWQGKNSVEVVEMPK
PRVIDEGDVIVQVTGSTICGSDLHLYHGVIPEVEKGDVLGHEFCGVVDSVGPGVKNVKVG
DRVVASFPIACGDCMNCKKGLTSACERTNSSTLANALYGKRTAGIFGYSHFTSGFAGGQA
EYVRVPGGDVNLLQLPPDVPDEKGLYLSDVIATSYHCVVDTGVQEGDVVAIWGAGPIGQM
CVKFSFDQGASRVILIDGGEGAWRLDFVKSKIPKVETLDFTRLPRGESVTSQLKKMVHGG
PDVALECAAGEYAKGWLHYFETLLGMETDTSELLNEMITSVRPFGRVGVTGIYAGFTNHF
NIGALMQTGVRFIGNGQAPVHKYWKHLLELIQRGEIDPLDMVTHRVRLEDMEEVYALFDK
REKGMQKVFVQTRFSASPAPGSPCLTEL
>tr|A1CY50|A1CY50_NEOFI Alcohol dehydrogenase OS=Neosartorya fischeri (strain ATCC 1020 / DSM 3700 / NRRL 181) GN=NFIA_032340 PE=3 SV=1
MSTSITAHVSNYGEKYGDPSQTMKALTWQGNRTVKVVETATPKIIDPGDAIVKVTGSTIC
GSDLHLYHGAIPELQKGDILGHEFCGIVVTVGPGVQKVKVGDRVVASFQIACGQCYYCKQ
GLSTMCERTNTGESATKLYGQRTSGFFGYSHFTGGFAGGQSEFVRVPYGDVNLLHLPDDV
PDEKGLYLSDVLGTSWNAVVDTGVKEGNTVAIWGAGPVGQMAAEYSFFHGAKRVILIDGG
QGKWRLDFIKKILPKLETIDFANLPKGESVPSTLKKMCDGHGPDVAIECAAGEYEKGWAH
YFQKLLGMETDTSELVNEMLMSVRGFGHCGITGVYAGYCNHFNIGALMECGIKLHGNGQA
PVQKYWKELLRYIQEDKIHPLDMVTHRFKLEDMEKVYDLFDKREPGMQKVFIQTRFSASP
SPGSPPLTVL
>tr|A1CZS5|A1CZS5_NEOFI Alcohol dehydrogenase, putative OS=Neosartorya fischeri (strain ATCC 1020 / DSM 3700 / NRRL 181) GN=NFIA_038190 PE=3 SV=1
MAASQAAGLVEKVIGHGDNAAVTTDVSNYSKNEYGQGTGGRIKATTWQGKNSIKVVEMPK
PRVIDEADVIVKVTGSTICGSDLHLYHGVIPELEKGDVLGHEFCGVIESVGPGVKNIKTG
DRVVAAFPIACGNCMNCKKQLTSACERTNSNSIANALYGKRTAGIFGYSHFTAGFAGGQA
EYVRVPEGDVNLLQLPDDVPFEKGLYLSDVLATSYHCVTDTGVDKGDVVAIWGAGPIGQM
CAKFSFDQGASRVILIDGGEGAWRLDFVKSKIPKVETLDFTKLPRGESVTSELKKRVHGG
PDVALECAAGEYAKGWLHYFETLLGMETDTSEILNEMITSVRPFGRVGVTGVYAGYTNHF
NVGAMMQTGVRLIGNGQAPVQKYWKHLLELIQKGEINPLDMVTHRMRLEDMEKVYALFDK
REEGMQKIFVQTRFSAPPAAGSPSLTVL
>tr|A2QUN8|A2QUN8_ASPNC Contig An09c0210, complete genome OS=Aspergillus niger (strain CBS 513.88 / FGSC A1513) GN=An09g06270 PE=3 SV=1
MAATQAANLVEKAVGHSGNASVTTDVSNYYGEYGQETGEKIKATIWTGKNHVEVVEMPKP
RIVDEDDVLVKVTGSTICGSDLHLYHGVIPQLEKGDVLGHEFCGVVESVGPGAKSVKVGD
RVVAAFPIACGECRNCKKQLTSQCERTNQNSVTNAMYGIFGYSHFTGGFAGGQAEYVRVP
YGDVNLLKLPDDVPDEKALYLSDVLATSYHCVVDTGVTEGDVVAVWGAGPIGQMVASFSF
SQGASRVILIDGGEGAWRLDFVQSKLPKLETLDFTKLPRGESITSQLKKMVPGGPDVALD
CTAGEYAKGWAHYFEMLLGMETDTSEMLNEMITAVRPFGRVGVTGVYAGYTNHFNIGALM
QTGVRLIGNGQAPVQKYWKYLLEQIQKGEINPLDIVSHRVRLEDMDKLYELFDHREGGIQ
KVFVQTKYSAHPSTGSPALVDL
>tr|A4RBI3|A4RBI3_MAGGR Putative uncharacterized protein OS=Magnaporthe grisea GN=MGG_02886 PE=3 SV=1
MATAQAAYAAEKAVGHQEGGITRQDVSDYTETGDPSRTMKALVWMGKNKVEIADMPRPKI
IEPKDVILKVTGSTVCGSDLHLLHGSVIQMNKNDILGHEFCGIVDEVGPEVTKCKPGKRY
VASFQIACGECERTNDNTIAKAMYGNQTAGMFGYSHFTGGFAGGQAEYVRVPFGDVNLLE
IPDDVPDEKALYLSDVLPTSYNAVKDTAVYPGDTVAVFGAGPIGQMAGYWALLEGAEKVI
FVDTEPRLSYIQERFNAEQKAKTTCIDYKKLSSGITNKETVVSKLKEMCGGRGPDCAIEC
AAGEYAKGWAHWLEMTLGAETDTSEILNEMIEGVRNYGRVGVTGVYVGYTNHFNIGSLMQ
RGVRLIGNGQAPVHKYWEELLARIQSNDFDPLQMLSHRVRLEDLDKVYYKFEKREDSMQK
IFVETKFSLPRATGTPELTTY
>tr|A6QT70|A6QT70_AJECN Putative uncharacterized protein OS=Ajellomyces capsulata (strain NAm1 / WU24) GN=HCAG_00576 PE=3 SV=1
MATSRAANVLETGRKEDASIAQGVSNPARDKQKSADPSGETMKALVWLGKNDVAVVDVSK
PKIIEDTDAILKVTGTTICESDLHLYHGSVVQMQKGDIMGHEFCGEVESVGVSVKNLKKG
DRVVAPFQIACGDCKYCKQKLSSQCERTNASQLENEMYGSRTVGMFGYSHLTGGFAGGQA
EYVRVPYAETNLLPLPANVPDEKGLYLSDVLGTAWHCVVDTGVQEGDVVAIWGAGPIGQM
CAEFSFMHGADRVIIIDGGAGAWRLGFVKEKLPRVETVDFSTLRSGESVTSVLKEMVRGG
QGPDVALECAAGEYAKGWAHYIEIILGAETDTSEILNEMVTSVRNFGRCGITGIYVGYRG
VRLIGNGQAPIQKYWEHLLSLVKSGELDPLQMVSTRVKLEDLDLLYRMCDERKKGIQKVF
VQTKFSKEPCPGSPALAEYE
>tr|A6RSY3|A6RSY3_BOTFB Putative uncharacterized protein OS=Botryotinia fuckeliana (strain B05.10) GN=BC1G_03556 PE=3 SV=1
MALSQAAALLEKVVGHDINAITEQDVTNPARDRQKYADPSGETMKALCWMGKNTVKIQEV
PKPRVVEDRDVILKVTGSTVCGSDLHLLHGSVVELEKGDILGHEFCGEVESMGPGVKGLK
KGDRVVASFQIACGDCYYCEKKQSSQCEKTNSNTIENGMYGGRTAGMFGYSHFTGGFAGG
QAEYVRVPFGDVNLLKLPSNVPDEKGLFLSDVICTSWNCVVDTGVNKGDVVAIWGAGPIG
QMSAEFAFMNGASRVIMIDSNWRLDFVKSKIPKVELLDYSKLPRGTSVTTKLKEMVPRGP
DVALECVAGEYAKGWAHYFEMLLGMETDTSEIINEMITSVKNFGRCGVTGVYVGYTNHFN
IGSLMERGVRLIGNGQAPVHMYWEKLLEMIEKNEFDPLQMVSHRVSLDELDDVYYKFEKK
EDGMQKVFVQTKFSAPAAPGTPSLTTYKK
>tr|A7UXA0|A7UXA0_NEUCR Putative uncharacterized protein OS=Neurospora crassa GN=NCU11395 PE=3 SV=1
MATAQLAYGVEKIVGNGPEQIKQDVSAYDPSKGTGDASELMKALVWEGAKKVQVVEVPKP
KIVEPTDVILKVTGSTICGSDLHLYHGAVMQMNKGDILGHEFCGIVEQVGPAVQKVKPGK
RYVVSFQIACGNCFFCKNKLSSQCEVTNSNSQMKAMYGGRTAGIFGYSHLTGGFAGGQAE
YVRVPLADANMLEIPDDVPDEKALYLSDVLPTSYNGVKDTAVYPGDALAIFGGGPIGQMV
GIFALWEGASKVIYVDTEPRLSFIKSRWPAEHADKLHLVDFKQLSSGFTKNETVVSKLKE
LTGNRGPDVAIDCAAGEYAKGWLHWLEMQIGAETDTSEIINEMVEGVRNYGRVGLTGVYV
GYTNHFNVGSLMQRGIRLIGNGQAPVHKYWEDLLQKIREGTLDPTIMISHRVRLDDMDKV
YHKFDAKEDAMQKVFVETKFSLPRAPGTPELTTYE
>tr|A8N8X3|A8N8X3_COPC7 Putative uncharacterized protein OS=Coprinopsis cinerea (strain Okayama-7 / 130 / FGSC 9003) GN=CC1G_00848 PE=3 SV=1
MQAAANAAQNYMGPLPTDVHPEYEPAESGEKMRALAWFGTKDVRMIDAPIPKVTEPDDVI
LKVTATTICGSDLHLYHGEIMALQKGEILGHEFMGVVDSVGPSVKNLEPGQRVVASFQIA
CGECEFCKKKISSMCDRTNPSSLQKAMYGTTDAGFFGYSHFAGGFPGGQAEYVRVPKGNV
NLLPVPDDLADEQVLFLSDILPTSYHAVVDTGVEEGDTVAVWGLGPVGMYVAKFALLKGA
SKVIGIDQVPERLEFAEQSLGIETINFKEHKDVPARIREIIGEKGVDVCIDAGSFHEPKS
FTHKVQKFLMLETDAPETINEMLLAVRKMGRCGIIAVYAGYANGVNVGALMEKGIRLIGN
GQAPVHLYWKDILENYIKTGKLDPTFIISHRVGLEDLPALYAAFDARTAGVEKVVVDTKF
TKALGRRSDNVPPLTRVQDWKNDPEKSSISHVEATKTPEDEARIQPLPRPNESESSLRAR
LVYQSRKRGTLETDLLLSTFAQENLAKMSVPELKEFDKLLDEPDWDIYYWCTGKRTPPER
WAKSELLEKLRVHAQNEGKVVRRMPDLS
>tr|B0XSQ7|B0XSQ7_ASPFC Glutathione-dependent formaldehyde dehydrogenase OS=Aspergillus fumigatus (strain CEA10 / CBS 144.89 / FGSC A1163) GN=AFUB_017250 PE=3 SV=1
MSTSITTHVSNYGEKHGDPSQTMKALTWQGNRTVKVETAIPKIIDPGDAIVKVTGSTICG
SDLHLYHGAIPELQKGDILGHEFCGIVVTVGQGVQKVKVGDRVVASFQIACGQCYYCKQG
LPTMCERTNTGESATRLYGHRMSGFFGYSHFTGGFAGGLSEFVRVPYGDVNLLNLPDDVP
DEKGLYLSDVLGTSWNAVVDTGVKEGNTVAIWGAGPVGQMAAEYSFFHGAKRVILIDGGQ
GKWRLDFIKKILPKLETIDFANLPKGESVPSTLKKMCDGHGPDVAIECAAGEYEKGWAHY
FQRLLGMETDTSELVNEMLMSVRGFGHCGITGVYAGYVRGTFFMCNHFNIGALMECGIKL
HGNGQAPVQKYWKELLRYIQEDKIHPLDMVTHRFKLEDMEKVYDLFDKREQGMQKVFIQT
RFSAPPSPGSRPLTVL
>tr|B0Y2Z8|B0Y2Z8_ASPFC Alcohol dehydrogenase, putative OS=Aspergillus fumigatus (strain CEA10 / CBS 144.89 / FGSC A1163) GN=AFUB_052430 PE=3 SV=1
MAASQAAGLVEKVIGHGDNAAVTTDVSNYSKNDYGQETGARIKATTWQGKNSIQVVEMPK
PRVIDEADVIVKVTGSTICGSDLHLYHGVIPELEKGDVLGHEFCGIVESVGPGVKSIKTG
DRVVAAFPIACGNCMNCKKQLTSACERTNSNSIANALYGKRTAGMFGYSHFTAGFAGGQA
EYVRVPEGDVNLLQLPDDVPFEKGLYLSDVLATSYHCVTDTGVDKGDVVAIWGAGPIGQM
CAKFSFDQGASRVILIDGGEGAWRLDFVKSKIPKVETLDFTNLPKGESVTSGLKKRVHGG
PDVALECAAGEYAKGWLHYFETLLGMETDTSEILNEMITSVRPFGRVGVTGVYAGYTNHF
NVGAMMQTGVRLIGNGQAPVQKYWKHLLELIRKGEINPLDMVTHRMRLEDMEKVYALFDK
REEGMQKIFVQTRFSAPPAAGSPSLTVL
>tr|B2ADX2|B2ADX2_PODAN Predicted CDS Pa_0_390 OS=Podospora anserina PE=4 SV=1
MVAENMTARLAEMALGHGDQNRAAHTDISNPDRDGGRYTDDSGAKMKALAWMGKNDVRVI
ETSKPKIVDDHDVILKVTGSTVCGSDVHLMHGVVVQVEKGDILGHEFCGVVESVGPSITK
LAVGDRVVNSFCISCGECSYCKDKLPTACEKTNASTLHAKLYGGRMGGIFGYSHLTGGYA
GGQAEYVRIPLAENNLLKIPDNVPDEKALYLSDVLPTSYHSVVYTGVNEGDTVAIWGLGP
IGFMACFWAKKKGAKRVIGIDSNWRTEYAKSKIPGLETINYATLESGQTVPTKIHEMVPG
GVDVSIDASGGEYAKGWAHKLEMAIGAEQDTSEMINECLYATKKFGRVGIIGDYVGFTNH
FNVGALMELGIYLIGCGQAPVQRYWEELLEMVEKGEIDPTIMLTHRFKIDDIAKAYKLQE
KREEGLVKCFVETRFSAPRAEGTPELTSL
>tr|B2W4U2|B2W4U2_PYRTR S-(Hydroxymethyl)glutathione dehydrogenase OS=Pyrenophora tritici-repentis (strain Pt-1C-BFP) GN=PTRG_04642 PE=4 SV=1
MQVEKAVGHGDNATTAQNVTNPGNDPSTADNSESMKALAWYGKNDVRIIDTPKPKVIEPR
DVIVKITGSTVCGSDLHLLHGAVVEMQKGDILGHEFCGVVDECGSAVTKFKKGQRVVASF
QIACGDCYYCKQKLSSQCEKTNSNTIENAMYGGRTAGMFGYSHFTGGFAGGQAEYTRVAY
GDVNLLALPDDVPDEQGLFLSDVLATSWHAVVDTGVKKGDVVAIWGAGPIGQMAADFSLM
NGASRVIMIDQNWRLDFVKARYPNIDTIDFSALGKGESVTSKLKEMCNNRGPDVSIECAA
GEYAKGWAHYFEMMLGLETDTSELINEMITSTRNMGRCGITGVYVGFTNHFNIGSLMERG
IRLIGNGQAPVHMYWESLLQMIQEKRIDPSKMVTHRVRLEDLDKVYYKFEKKEDGMQKVF
VETKWSFPASEGSPKLTRY
>tr|B6HU23|B6HU23_PENCH Pc22g13930 protein OS=Penicillium chrysogenum Wisconsin 54-1255 GN=Pc22g13930 PE=4 SV=1
MAMTQAANLVEKALGHGDNATITTDVSSYDNEYGVETGEMIQATTWQGKNQVKVVEMPKP
RVIDPGDVIVKVTGSTICGSDLHLYHGVIPQLEKGDVLGHECCGVVDSVGPEAKNIKVGE
RVVVSFPIACGDCKNCRREYYSQCDRTQENTLTNALYGKRTAGIFGYSHFTGGFAGGQAE
YIRVPYGDVNLLSIPTDVPDEKALYVSDVVATSWHCVVDTGVKKGDVVAIWGAGPIGQMC
AQFSFFHGASRVILIDGGDGAWRLDFVKTKAPKVETINFADLPKGESVTSQLQKMVDGGP
DVALECAAGEYAKGWAHYFEQMLGMETDTSELLNEMITAVRPFGHVGVTGVYAGFTNHFN
IGALMQTGVHLMGNGQAPVQKYWKHLMHLIQANDINPLDMVTHRVRLEDMEKLYAIFNKR
EMGMQKVFVQTKHSAPPTDGTPQLTEL
>tr|B6K5T7|B6K5T7_SCHJP S-(Hydroxymethyl)glutathione dehydrogenase OS=Schizosaccharomyces japonicus yFS275 GN=SJAG_04063 PE=4 SV=1
MNTISNKITNVLSDRLGKHPVAEGSTQPYVHSDELMSAVTWQGPKSVAVEKVPKPTITHE
NDVIVKITACSICSGSDSHIFSGEINPTKKGSIMGHEGCGVIVERGPAVKNLYVGDRVVI
AFDIACGQCPYCKRQEFVACDATNDSKLMDKMYGAHHCAIFGYSDMMGNVPGTQAEYVRV
PFADVNCYKIPANLPDRKALYASDVLCTSLHAVDMAEINKNDTLAIWGLGPIGLLAARWA
QIRGARSIIGIDSVPERLELAASKLKIHVIDRSKVKDIPAKIMEIVPGGVDAAIEASGFR
FTSSFRHTVERAIGMETDSCDMITECCQAVRKYGRISVIADYIGFADRFPIGHIMMKHLT
LRSGQCPCQCYFKQVFDALESGKIDPDFIVTDVVKFNDLPKAYEKLFYKKDGMVKIYCEP
EKED
>tr|Q0CG38|Q0CG38_ASPTN Putative uncharacterized protein OS=Aspergillus terreus (strain NIH 2624) GN=ATEG_07354 PE=3 SV=1
MAASQAANLVEKAVGHSDNATVTTDVSSYNKKEYGVETGPPIQATTWQGKNSIAVGVIPQ
LEKGDVLGHECCGIVETTGPTVSKVRPGQRVVVSFPIACGSCTNCNRKLFSQCERTNENT
ITNALYGKRTAGIFGYSHFTGGFAGGQAEYIRVPYGDVNLLPIPDDVPDEKALFLSDVLG
TSWHCVVDTGVSPGDVVAIWGAGPIGQMCAQFSFYHGAQRVILIDGGNAAWRLDYVKSKA
PKVETIDYSRLSNGESVTSRLKELVPGGPDVALECAAGEYAKGWIHYFEQLLGMETDTSE
ILNEMITSVRPFGRVGVTGVYAAYTNHFNIGALMQTGVRLIGNGQAPVQKYWAELMELIR
KGEINPLDMVTHRLRLEDMDKVYALFDRRDEGVQKVFVQTQYSAPPCVGAPALTEL
>tr|Q0UA06|Q0UA06_PHANO Putative uncharacterized protein OS=Phaeosphaeria nodorum GN=SNOG_11408 PE=3 SV=1
MMSQAAMQAEKAIGHGDNATTAQDVTNPANNPEWANKSGEKMKALAWMGKNSVEIVEVPK
PAIIEDRDVILKITGSTVCGSDLHLLHGSVVELQKGDILGHEFCGVVDEVGKGVTKFKKG
QRVVASFQIACGECYYCKQKLSSQCEKTNANTIENAMYGGRTAGMFGYSHFTGGFAGGQS
EYTRVPYGDVNLLPLPDNVPDEQGLFLSDVLCTSWHAVVDTGVKKGDVVAIWGAGPIGQM
AAEFSLLNGASRVIMIDQNWRLDFVKERYPNIETLDFSTLGKGNSVTAALKKMCNDRGPD
VSIECAAGEYAKGWAHYFEMMLGLETDTSELVNEMIASTRNFGRCGITGVYVGFTNHFNI
GSLMERGIRLIGNGQAPVHLYWESLLKMIQDKQITPMKMVTHRVRLEDLANVYYAFDKKE
DGMQKVFVETKFSFPPCEGSPELKRF
>tr|Q2KFN7|Q2KFN7_MAGGR Putative uncharacterized protein OS=Magnaporthe grisea 70-15 GN=MGCH7_ch7g648 PE=3 SV=1
MATAQAAYAAEKAVGHQEGGITRQDVSDYTETGDPSRTMKALVWMGKNKVEIADMPRPKI
IEPKDVILKVTGSTVCGSDLHLLHGSVIQMNKNDILGHEFCGIVDEVGPEVTKCKPGKRY
VASFQIACGECFFCKQKLSSQCERTNDNTIAKAMYGNQTAGMFGYSHFTGGFAGGQAEYV
RVPFGDVNLLEIPDDVPDEKALYLSDVLPTSYNAVKDTAVYPGDTVAVFGAGPIGQMAGY
WALLEGAEKVIFVDTEPRLSYIQERFNAEQKAKTTCIDYKKLSSGITNKETVVSKLKEMC
GGRGPDCAIECAAGEYAKGWAHWLEMTLGAETDTSEILNEMIEGVRNYGRVGVTGVYVGY
TNHFNIGSLMQRGVRLIGNGQAPVHKYWEELLARIQSNDFDPLQMLSHRVRLEDLDKVYY
KFEKREDSMQKIFVETKFSLPRATGTPELTTY
>tr|Q2UA00|Q2UA00_ASPOR Threonine dehydrogenase and related Zn-dependent dehydrogenases OS=Aspergillus oryzae GN=AO090102000598 PE=3 SV=1
MAASQAANIVEKVVGHNDNATVTTDVSNYNKGAYGQETGEKIKATTWQGKNSVQIVEMPK
PRVVDEGDVIVKVTGSTICGSDLHLYHGVIPQLEKGDVLGHEFCGVVESVGPTVKKVKAG
DRVVAAFPIACGECRNCKEQLTSACERTNENSITNAMYGKRTAGMFGYSHFTGGFAGGQA
EYVRVPYGDVNLLQLPADVPDEKGLYLSDVLATAYHCVVDTGVKKGDVVAIWGGGPIGQM
AAEYSFSQGATRVILIDGGEGAWRLDFVTSKIPKLETIDFSNLPRGESITSQLKKIVPGG
PDVALECAAGEYAKGWAHYFEMLLGMETDTSEILNEMITAVRPFGRIGVTGVYAGYTNHF
NIGALMQTGIRFIGNGQAPVQKYWEHLLELIRRQEINPLDMVTHRVSLENMPELYAAFEG
RDKGMQKVYVQTRFSSPPAEGSPQLTEL
>tr|Q4P3P9|Q4P3P9_USTMA Putative uncharacterized protein OS=Ustilago maydis GN=UM05264.1 PE=3 SV=1
MAESNNTDLPTATATSYKPGEATMLALTFHGTQDVRLTEVRTPTITDPTDVVVRSTGVTI
CGSDLHLYHNKIPDLKKGDILGHEGTGVVEHVGAQITKFKVGDRVVASFSIACGTCEQCK
AKLFTMCDRTNTSAKMDELYGQKLGGILGYSHLLGGYAGTQAEYFRVPFGDVNCFHVPDS
VSDETALLMADVTLTAYHSVVDIKFQEGETAAIWGAGPIGQLIAQWLLKVFGARKVMLID
NVAPRLHWAQERLNGLETINFDQTPQVAEEVMHKVAGGVDVSFDAAGFRYAKSLKHQTMQ
TLGVETDTPEIINEAIRATRKFGRISVIADYVGQCNEFLIGAMMEKGILLKGNGQAPVQA
YMEQVFEDYIVPGKFDPTLILTHRFKLEDIAKVYKAFDEKRIDEHKGGIPIIKTFIETKA
SKPRAASTPELSSVPGF
>tr|Q4WER4|Q4WER4_ASPFU Alcohol dehydrogenase, putative OS=Aspergillus fumigatus GN=AFUA_5G03930 PE=3 SV=2
MAASQAAGLVEKVIGHGDNAAVTTDVSNYSKNDYGQETGARIKATTWQGKNSIQVVEMPK
PRVIDEADVIVKVTGSTICGSDLHLYHGVIPELEKGDVLGHEFCGIVESVGPGVKSIKTG
DRVVAAFPIACGNCMNCKKQLTSACERTNSNSIANALYGKRTAGMFGYSHFTAGFAGGQA
EYVRVPEGDVNLLQLPDDVPFEKGLYLSDVLATSYHCVTDTGVDKGDVVAIWGAGPIGQM
CAKFSFDQGASRVILIDGGEGAWRLDFVKSKIPKVETLDFTNLPKGESVTSGLKKRVHGG
PDVALECAAGEYAKGWLHYFETLLGMETDTSEILNEMITSVRPFGRVGVTGVYAGYTNHF
NVGAMMQTGVRLIGNGQAPVQKYWKHLLELIRKGEINPLDMVTHRMRLEDMEKVYALFDK
REEGMQKIFVQTRFSAPPAAGSPSLTVL
>tr|Q4WIZ0|Q4WIZ0_ASPFU Glutathione-dependent formaldehyde dehydrogenase OS=Aspergillus fumigatus GN=AFUA_2G00170 PE=3 SV=1
MSTSITTHVSNYGEKHGDPSQTMKALTWQGNRTVKVETAIPKIIDPGDAIVKVTGSTICG
SDLHLYHGAIPELQKGDILGHEFCGIVVTVGQGVQKVKVGDRVVASFQIACGQCYYCKQG
LPTMCERTNTGESATRLYGHRMSGFFGYSHFTGGFAGGLSEFVRVPYGDVNLLNLPDDVP
DEKGLYLSDVLGTSWNAVVDTGVKEGNTVAIWGAGPVGQMAAEYSFFHGAKRVILIDGGQ
GKWRLDFIKKILPKLETIDFANLPKGESVPSTLKKMCDGHGPDVAIECAAGEYEKGWAHY
FQRLLGMETDTSELVNEMLMSVRGFGHCGITGVYAGYVRGTFFMCNHFNIGALMECGIKL
HGNGQAPVQKYWKELLRYIQEDKIHPLDMVTHRFKLEDMEKVYDLFDKREQGMQKVFIQT
RFSAPPSPGSRPLTVL
>tr|Q5BAG0|Q5BAG0_EMENI Putative uncharacterized protein OS=Emericella nidulans GN=AN2470.2 PE=3 SV=1
MAATQAANLVEKAVGHSGTATVTTDISNYNNEHGVETGEKIRATVWQGKNSVGIVEMPKP
RVVDAGDVIVRVTGSTVCGSDLHLYHDYLSDRAHAGVIPQLQKGDVLGHECCGVIESVGP
ESTKYKPGQRVVVSFPIACGTCKRCKAQLYSQCENTNENTITNAMYGKRTAGIFGYSHFT
GGFAGGQAEYLRVPYGDVNLLPIPDDVPDEKALFLSDVISTSWHCVVDTGVNKGDIVAVW
GAGPIGQMAVDFAFYHGAERVILIDGGDGAWRLEYVKSKLPKVEVIDFTNLPKGESVSSH
LRKITDHNLDVCLECVGGEYAKGWIHFFEQMVGAETDTSEIVNEMITAVRPFGRVGLTGV
YAGYTNHFNIGSLMQTGVRLIGNGQAPVQKYWGDLMNLIQKGDIDPLRMVSHRFRLEDID
KVYSLFNERNGGVQKVYLETRHSAPAAKEGPQLTNWHMIFI
>tr|Q5K7P7|Q5K7P7_CRYNE (R,R)-butanediol dehydrogenase, putative OS=Cryptococcus neoformans GN=CNBM1590 PE=3 SV=1
MQAAVSLVQDYMGTEPTSTKSPYKHRQDGSTMRALAWFGKEDVRMVDAPIPDITQDTDVI
VKVTGTTICGSDLHLYHSEMLGMQKGDILGHEFMGIIDRVGPSVNHLKIGDRVVVSFQIA
CGTCRYCQQKLSSFCDKTNDSSVVVNLWGQRDSAFFGYSHLTGGWPGGQSEYVRVPFGEV
NCLKVPAEVPDEQALYLSDVLPTSYHAVVDTGVQKGDIVGIWGLGPIGICCVKWALLKGA
SKVYAIDTNPTRLALARSLGPEVITVDFKADDVKKRIHDEVPQGLDVCIDATTFHEPKTF
LHKVEKALMLETDVSETPNEMIWLVKKMGRVGLIGVYTAYTNHFNIGALMEKGVRFIGNG
QAPVHLYWEEILHDYIMTGKFDVGFMISHRVDLEDFPQLYDKFDRRVAGVEKVFVQTKAS
APPAKGFPALSKVDDWADKII
>tr|Q6BSF3|Q6BSF3_DEBHA DEHA2D09262p OS=Debaryomyces hansenii GN=DEHA2D09262g PE=3 SV=2
MSSTQNSENAPMRSVVDTDYKESGSEMMALQWFGKEDVAVGKVPIPAITNDTDVIAKVTG
TTICGSDLHLYHGEIMELKKGDVLGHEWCGIIEDVGPSVQNFKKGDRVVSSFQIACGECF
YCRDNLSSMCDKTSTSRVQESMYGTAVSGIYGYSHFTGGYAGGQAEYVRAPRADYNLLKI
PDKVPDEKALYLSDIVPTSYHSVVCADVKKGDTVAIWGLGPIGLCALRWAQLRGAKRVVG
IDNVESRLAKAQSMGCKVLNFKDIDVVKEILNIVPGGVDSSIDAAGFRYANKLTHNIQRT
LGLETDTSEVINEAIKATRKFGTIALVADYAGFANQFLIGGLMEKGITLRGCGQAPVQKY
WHELLEKVEAGLFDPTFILTHRFPIEEFKELYQAFDKKKGGIGKVFVQTRFSSPPSEGTP
SLSHVNELL
>tr|A8I768|A8I768_CHLRE Predicted protein (Fragment) OS=Chlamydomonas reinhardtii GN=CHLREDRAFT_113105 PE=3 SV=1
MRAVTWHGPKKIVMEERPRPMITDPTDAVLRVTSSAICGSDLHLYLGSAPGMQRGDVLGH
EFMGFVEEVGPEVKHVKKGDRVVACFDIACGHCRSCSRGAFSGCDITNPSKDQEMMYGAR
TAGMFGYAHVTGGYEGGQTDYVRVPFADVNLLHVPKDLPDNKLLLLSDIMSTAWFANELG
SVGPDTTVAIWGAGPGTCQRASVSASQRVRGAPRIILIDNQHTCRLACTHAHTHTHTHTH
THTHVKEALERLVPGGPDVCIEAVGFHYCKSLVHAVMVKVRTLMETDTADILNELIYCCR
KGGTIACIGVYVGLVNGFNIGALMEKGLTLKAGQTPVQKYWGHLLEMVKSGKLDPTMIIT
HELPIEDAPHAYKIFNDKTDGCIKVVLK
>tr|A9SCH2|A9SCH2_PHYPA Predicted protein OS=Physcomitrella patens subsp. patens GN=PHYPADRAFT_127465 PE=3 SV=1
MFKNPEHLETQTCTITSKKDESQPMRVVEFHGKMDMKVKIRPKPLITNPADVILRVTTTA
ICGSDLHMYMGAMPGMKSGDIVGHEFMGVVEAVGPEVKDIKEGDRVVAAFDIACGQCSAC
KLENYSGCDSTNPSWEQDVMYKDRTCGMFGYSHLTGGWDGGQAEFVRVPFADRNCLKVPA
ELDDEHVILLSDILPTAWHANELGRVGKGDNVAIWGCGPVGILAAQCAFQRGASRVVIID
EQPFRLDFAKKKVPGLETINFKEKKTVEELRNLFSHGPDVAIEAVGVHYVSNPLHKLEVM
IGLETDSTEVINECIYAVRKGGRIGVVGAYAGYANHFNLGAFMEKGLSMAGGQTPVQKYW
PTLLPLVQSGELDPTTVITHILGLGEAPEAYKHFNAKDEGWIKVLDIKTNKSSVDAFTLL
FCT
>tr|A9T540|A9T540_PHYPA Predicted protein OS=Physcomitrella patens subsp. patens GN=PHYPADRAFT_140369 PE=3 SV=1
MLFTPSSQADVVLKVTTTFICGSDLHMYCGYMPGMKSGDVVGHEFMGIIDEVGPGVKNFK
KGDRVVASALIACFNCWACKEQSFSLCETTNPSKETSVACGDRTGGIYGYCHLTGGYDGG
QAEYVRVPMADNNLLLVPDGLKDEQVIFLSDILPTGWHANELARVGEGDNVAIWGCGPVG
MMAATSAFNRGANRVVVIDSQQYRLDFLKSNLPKVETINRNDKKVYSALRDLFPHGPDVA
IEAAGFHYVPNPLHKVEVAVGMETYTSEIINELIYCVRKGGRIGIVGDYITYCNHFNLGA
FMEKGLTMAAGQVYIHKYWPTLLSKIESGEIDPSFVITHTLPLGEAPKGYQIFDDKVEGC
VKVEQSTH
>tr|A0YVV1|A0YVV1_9CYAN Alcohol dehydrogenase OS=Lyngbya sp. PCC 8106 GN=L8106_18472 PE=3 SV=1
MKAVCWHGSHDVRVDTVPDPKILNPGDAIIKITSTAICGSDLHLYDGYIPTMKSGDILGH
EFMGEVVEVGPNVKKLKVGDRVVVPFTISCGNCFFCKRDLWSLCDNSNPNSGLVEKMYGH
SPSGLFGYSHLLGGYAGGQAEYARVPFADVGPLKVADGLSDEQVLFLTDIFPTGYMAAEN
CDIEPGDTVAVWGCGPVGQFAIRSAFMLGAERVIAIDHIPERLQLAEKAGAEIINFEEVD
AGVALKEMTGGRGPDRCIEAVGMESHGMDAMGVVDKVKQAVRLETGRPHALRQAIVACRK
GGTVSIPGVYGGFVDKIPMGAIVNKALTLKSGQTHVHRYLRPLMERIQKGDIDPTFVITH
RLNLEQASHGYEIFKHKKDNCIKVVLKP
>tr|A0Z0A2|A0Z0A2_9CYAN Alcohol dehydrogenase OS=Lyngbya sp. PCC 8106 GN=L8106_17872 PE=3 SV=1
MKAVVFHGVGDIRLDNVPEPKILKPNDAIVKLTASAICGTDLHMIRGTMPGMKPGTILGH
EGVGVIEEIGSDVRNLKVGDRVVIPSTIACGYCSYCRSGYQAQCDNANPNGMQAGTSFFG
GPEITGSFDGLQAEWARIPYANAGLVKLPEEVDDDQAILISDIFPTGYFGAELAEIVPGD
TVAVFGCGPVGQFAIASAMLLNAGRVLAIDNIPSRLEMARAQGAEVIDFNAEDPVEAIRR
LTGGIGVDRAIDAVGVDSKRPESGPAAESVAKKAQQYDQELQQIAPETNPQGDNWHPGNA
PSLAVTWAVQALAKAGTLSIIGVYPQTDRFFPIGMAMNKNLTMKMGNCNHRSYIPKLVEI
VRNGTITPTNILTKVEPMASAIEAYQAFDQRQAGWMKVELVPKA
>tr|A2U6V7|A2U6V7_BACCO Alcohol dehydrogenase GroES-like OS=Bacillus coagulans 36D1 GN=BcoaDRAFT_2422 PE=3 SV=1
MKAVTFQGAKDIQVKEVDDPSLKKRDDILVRITSTAICGSDLHIYNGALPARPGFVIGHE
PMGIVEEVGSEVTKVKKGDRVVLPFTVSCGHCYYCQHGMESQCDNSNPNEEVDTGGLFGY
TERYGDIPGGQAEYLRVPFGNQMPFVIPESCELEDEALLFLSDVLPTAYWSVENAGVKQG
DTVVVLGCGPIGLMTQKFAWLNGASRVIAVDHVPYRLKHAKKMNRVEVYNFKEYDEMGKY
LREITNGGADVVIDCVGMDGKKSAIEKIEQKLKLQGGTISAIQIAMEAVRKFGTIQLTGV
YGSVYNAFPLGRLFERNITLKMGQAPAKHLMPKLFQDITEKKFDPTEIITHKISLDKASE
AXQLFSDHKDGCIKVVLKP
>tr|A2UBR7|A2UBR7_BACCO Alcohol dehydrogenase GroES-like OS=Bacillus coagulans 36D1 GN=BcoaDRAFT_2551 PE=4 SV=1
MKAVTFQGIKDVRVKDVPEPKIEKKDDIIVKITSSAICGSDLHLIHGMIPNFPEDYIIGH
EPLGIVEETGPDVTKVKKGDRVIIPFTVACGECWYCTHHLESQCDNANANGEMGGYFGYS
HLTGGYPGGQAEYLRVPYANFTPFKIPENSEVKDEELVLLSDAASTAFWSVDNAGVKDGD
TVVVLGCGPVGLLAQKFAWLKGAKRVIAVDYLDYRLQHAKKYNKVETVNFEQHDNTGEYL
KELTKGGADVVIDAVGMDGKMTPMEYLTSGLKLQGGAMSALVIASQAVRKGGTIQVTGVY
GDRYNAFPLGDIFQRNVSLRTGQAPVIHYMPFLYDLVAQEKVTLSDIVTHVLPLDQAEKG
YEVFDTRTDNCIKVVLKP
>tr|A2WJB0|A2WJB0_9BURK Threonine dehydrogenase OS=Burkholderia dolosa AUO158 GN=BDAG_04914 PE=4 SV=1
MDPVDGLQGRAAAAGGSEEGGIGSRRGACRALARQDDVTARGRGSVPMMALCWHGKRAVR
YERVDDPAIEHPRDAIVKVTLCGIGGADLHLYDAAMPGLKDGAIPGREFMGEVVEVGRDV
DAARLRVGDRVAVPFAIACGECRACRRGDYAVCDASNPNRAFVQRVYGRGTGALFGGGHL
AGGYPGGHAEYVRVPYADVGPIKIPDEIDDERALPLGDALPAGWQAAVQCEIRPNETVAV
WGAGPVGLYAMLAARVLGAGHVIAIDCVPARLERARMLGATPIDFTRLSVADTLADHTHG
RGPDKCIDAVGLGAHAVGAIDAPLDRFDETSAPGVDSPHVLREAIYACRPGGIVSVAGLY
GGLVDSVPVGALVNKALTLRAAQAHVQRWSRDLLTRIANGQIDPSFVVTHRARLEDGPQL
YETSRSRADGCIKAVMRPGD
>tr|A2WJD9|A2WJD9_9BURK Zinc-containing alcohol dehydrogenase superfamily OS=Burkholderia dolosa AUO158 GN=BDAG_04943 PE=3 SV=1
MKAVVFHGIGDIRIDTVPDPEVAEATDAVVRLTASAICGTDLHMVRGTLGGMKPGTILGH
EGVGIVEAVGRDVRNLRRGDRVLIPSTIACGHCAYCRAGYTAQCDVANPGGPRAGTAFFG
GPAQTGPFDGLQAEYARTPLAHASLIRLPDEIDDDRAILMSDIFPTGYFGAQLAEVKPGD
TVAVFGAGPVGQFAIASAKLMGAGRVIAIDRVASRLEMACAQGAEAVDFSEDDPVDTVLR
LTGGIGVDRAIDAVGVDAMRATHGPAAADADAARAFDAEVDAVAPRRRPDGRNWVPGDGP
SQVLQWAVRAVAKAGTVSVIGVYPQQARVFPIGEAMNRNLTIKMGNCNHRTITPQLIELV
RSGAFDPLSVLTRREPLMNAIDAYRAFDLREPGWMKVKLEP
>tr|A3IUJ9|A3IUJ9_9CHRO Zinc-containing alcohol dehydrogenase superfamily protein OS=Cyanothece sp. CCY 0110 GN=CY0110_06359 PE=3 SV=1
MKAVCWHGSQDVRVDNVPDPKILNPRDAIIKVTSTAICGSDLHLYDGYIPTMQSGDILGH
EFMGEVVETGSEVKNLKKGDRVVVPFTISCGNCFFCNRDLWSLCDNSNPNAWMAEKFYGH
SPSGLFGYSHLLGGYAGGQAEYVRVPFADIGPLKVPESLSDEQVLFLTDIFPTGYMAAEN
CDIQPGEIVAVWGCGPVGQFAIRSALMLGAERVIAIDRIPERLALAEAGGAEILNYEEMD
AGVALKEMTGGRGPDCCIDAVGMEAHGTGVMAMYDTVKQAIRMETGRPLVLRQAIAACRK
GGKVSVPGVYGGFIDKMPMGAFVNKGLTMRSGQTHVHKYLRPLLERIEKGDIDPTFVITH
RLSLEEAPDAYKIFRDKKDNCIKVVLKP
>tr|A3KTU5|A3KTU5_PSEAE Putative uncharacterized protein OS=Pseudomonas aeruginosa C3719 GN=PACG_01073 PE=3 SV=1
MKAVVFHDIGDIRLEDVAEPRLQEPTDAIVRLTASAICGTDLHFVRGSVGGMRPGTILGH
EGVGIVEALGDEVRNLQVGDRVVIPSTIACGNCVYCRAGYYAQCDVANPGGSQAGTAFFG
GPRANGGFHGLQAEKARIPYANIGLIRLPSSISDDQAILLSDIFPTGYFGAELAGIAPGN
TVAVFGCGPVGQFAIASALLLGAARVFAIDRHPDRLHMARQQGAEVIDFEREDPVQALRW
LTAGIGVDRAIDAVGVDAEHSHGTATPAPRQEGTSWSPGNAPAQALEWAVQGLAKAGTLS
IIGVYAEDSRQFPIGLAMNRNLTIRMGNCHHRKYIPLLLEHVLSGRIDPAKILTQVNPIG
DANEAFEAFDRRETGWIKVELVPQKRQVEGSEERLDQRAVDELARRPTPESGARG
>tr|A3KTX5|A3KTX5_PSEAE Putative uncharacterized protein OS=Pseudomonas aeruginosa C3719 GN=PACG_01104 PE=3 SV=1
MRALTFHGSHDVRIDRVAEPRLQEPDDLLLRVTATAICGSDLHLYRGKIPMVEQGDILGH
EFMGVVEEVGSAVTAVRPGDRVVVPFVIACGECFFCRLNLHAACETTNPGRGAILNKKQI
PPGAALYGYSHLYGGVPGGQAEYVRVPKANSGPFVIPDVMEDERVLFLSDILPTGYQAVR
NAGVRQGSSVAIYGAGPVGLMAAACARMLGAERIFIVDHHPYRLDFAARSYGAIPIDFDQ
EDDPAAAIIERTDGHRGVDAVIDAVGFEAKGSVTETVLTALKLEASSGKALRQCIAAVRR
GGTVSVPGVYAGFIHGFLFGDAFDKGLTFKMGQTHVQALLPALLEHIGNGDLHPEAIISH
RLRLDDAPEGYALFDEKREDCRKVVLRP
>tr|A3L8D2|A3L8D2_PSEAE Putative uncharacterized protein OS=Pseudomonas aeruginosa 2192 GN=PA2G_01244 PE=3 SV=1
MKAVVFHDIGDIRLEDVAEPRLQEPTDAIVRLTASAICGTDLHFVRGSVGGMRPGTILGH
EGVGIVEALGDEVRNLQVGDRVVIPSTIACGNCVYCRAGYYAQCDVANPGGSQAGTAFFG
GPRANGGFHGLQAEKARIPYANIGLIRLPSSISDDQAILLSDIFPTGYFGAELAGIAPGN
TVAVFGCGPVGQFAIASALLLGAARVFAIDRHPDRLHMARQQGAEVIDFEREDPVQALRW
LTAGIGVDRAIDAVGVDAEHSHGTATPAPRQEGTSWSPGNAPAQALEWAVQGLAKAGTLS
IIGVYAEDSRQFPIGLAMNRNLTIRMGNCHHRKYIPLLLEHVLSGRIDPAKILTQVKPIG
DAIEAFEAFDHRETGWIKVELVPQKRQVEGGEERLDERAVDELARRPTPESGARG
>tr|A3U0F8|A3U0F8_9RHOB Putative Glutathione-dependent formaldehyde dehydrogenase OS=Oceanicola batsensis HTCC2597 GN=OB2597_19241 PE=3 SV=1
MRALTYHGKHDVRVDSVPDPEIVNPRDAIIEITATAICGSDLHLYDGVIPGVMNGDILGH
EFMGRVVETGRDSTLKKDQRVVVPFTISCGKCFHCMKQQYSACDNSNPAEKQDLTEPLYG
EALSGLFGYSHLTGGYPGGQAEYVRVPFSDVGPIVIPDGPSDEEVLFLSDILPTGWMAAE
NCDIEEGDTVAVWGCGPVGLFAVQSALLMGAHQVIAIDHYPNRLDLARKLGAKVIDYRRT
HVLEALREMTGGIGPDAVIDAVGMESHGMAPDNVVDTVKQKVGIGADRGHVLREAIMAVR
KGGRISMPGVYGGFLDKFPTGAFMEKGLQWRTGQTHVQKYSHDLLRRIQEGDIDTTFLIS
HRLPLEEAPRGYENFHSRQDEWTKVVLTP
>tr|A3ZV92|A3ZV92_9PLAN Glutathione-dependent formaldehyde dehydrogenase OS=Blastopirellula marina DSM 3645 GN=DSM3645_02143 PE=3 SV=1
MKAVRWHGKSDVRVEDAPDPKIEDPGDVVIQITSTAICGSDLHLYNGFMPGMKAGDIIGH
EPMGVVVEVGRDVRRLAKGDRVVVPFTISCGHCWFCEQTMFSLCDNSNPNAEQARKQMGH
SPAGLFGFSHLLGGFPGGQAEYLRVPSADVGPIKVPEGLSDEQVLFLSDIFPTGYMAAEN
AEIAPGDTVAVWGCGPVGQFAIQSAWMFDAGRVIAIDRIPERLRMAETNGRAETINTDEV
DVYEKLMEMTNGRGPDRCIDAVGAEAHASSSVWSAMDTMREAIHLESDKPYVLQEAIRCC
RKGGTISVPGVYVGSVQLPFGAAMNKALTFRMGQTHVQRYLDPLMKKIEEGKIDPSFVIT
HRVPLMDAAKAYETFRDKEDECIKVVLKP
>tr|A4LG72|A4LG72_BURPS Oxidoreductase, zinc-binding dehydrogenase family OS=Burkholderia pseudomallei 305 GN=BURPS305_6333 PE=3 SV=1
MRRGFDSARHTEGNIMKAVVFHGIGDIRIDTVPDPGLAQTTDAVVRLTSSAICGTDLHMV
RGTLGGMKPGTILGHEGVGLVEEVGRDVRNLRRGDRVLIPSTISCGHCAYCRAGYTAQCD
TANPGGPLAGTAFFGGPQASGAFDGLQAEYARTPFAHASLIRLPDSLDDERAILMSDIFP
TGYFGAQLAEVRMGDTVAVFGAGPVGQFAIASAKLMGAGRVIAIDRVVSRLEMACAQGAE
VINFDDDDPVDTILQLTGGIGVDRVIDAVGVDAVRPTRGPAAPHDAQSRRAFDDEVRELA
PRTRADGGHWVPGDAPSQVLQWAVRAVAKAGTVSIIGVYPMNDRFFPIGAAMNRNLTVKM
GNCNHRAITPKLIEIVRSGAFDPITVLTQAEPLTSAIDAYRAFDTREPGWIKVKLEP
>tr|A4LNT6|A4LNT6_BURPS Oxidoreductase, zinc-binding dehydrogenase family OS=Burkholderia pseudomallei 305 GN=BURPS305_2469 PE=4 SV=1
MRAPPAPRGWAPARGGRPAAGGASRGATDAERMRGRCVRSPSSRRACRALRVACRHVACR
VRAHVARTSDGARRTSYIARRGPHAVRGPRPGPSRFAPTAMHAARAPSHPEELAMKALCW
HGKHTVRYETVADPAIEDPRDAIVEVRACSIGGADLHLYDAVIPGLKDGDVLGRECVGEV
VEIGAGVSRRRVGERVVVPFAIACGECDQCRRGNWSVCETTNPHRALADKVFGHATGGLL
GCGHLAGGYPGGQAQYVRVPHADVAPATIPDGVDDERALFVGDSLATGWQAAAQCEIEPG
DVVAVWGAGAVGLFAAMSARLLGAAEVIAIDRVPERLALAQKLGATPLDFERLGVADTLA
ERTRGKGPDKCIDAVGLEAQAGEALDAVTDRFRPTVAAGADQPHVLREMIYACRPGGVLS
VPGVYGGLVDKLPMGALMHKGLTLRAGQTHVCRWTAGLLERIADGRLDPSCVITHRATLE
EGPAMYETFGARRDGCIRPVLRPRH
>tr|A5PDR2|A5PDR2_9SPHN Putative Glutathione-dependent formaldehyde dehydrogenase OS=Erythrobacter sp. SD-21 GN=ED21_29501 PE=3 SV=1
MRALTWHGTHDVRVDTVDDPEIINPRDAILKITSTAICGSDLHLYDGVIPGVVPGDVLGH
EFMGEVVETGAESTLKKGQRVVVPFTISCGGCFHCQIKQYSACENSNPVEKQDMSATLYG
HPMSALFGYSHLTGGYSGGQAEYVRVPFSDVGPIVIPDHLEDEKVLFLSDILPTGWMGAE
NAEIQPDDTVAVWGCGPVGLFAIQSAIVMGASKVIAIDHYPHRLELAKKLGAEVIDFRKT
DVRDALMEMSGGIGCDAVIDAVGMESHGFAIDNMIDIAKQKIGIGADRASALKQAILAVR
PGGRVSIPGVYGGMTDKFPLGALMEKGLQVRSGQTHVQRYTKDLLEKIEDGTLDTTFLIS
HRLPLEDAARGYKCFREKQDSWTKVILKPGMEQGQTA
>tr|A6C733|A6C733_9PLAN Oxidoreductase, zinc-binding dehydrogenase family protein OS=Planctomyces maris DSM 8797 GN=PM8797T_04095 PE=3 SV=1
MKAVVFHGVGDIRLDNVPEPKIRESTDAIVRLTSSAICGTDLHFIRGTFPGMQEGTILGH
EGVGIIEEVGSDVRNFSPGDRVVIPSTIGCGSCAYCRDGYYAQCDNANPNGKDAGTAFFG
GPQGTGPIQGLQAEYARIPFANVGLVRLPDNIIDEQAILLSDIFPTGYFGAHLAEIKPGD
TVAVFGCGPVGVFAIISAHLFQAGRVIAVDCVESRLEIARSHGAEVINFEKEDPVETIKD
LTGGIGVDRVIDAVGVDALHPHRETADENEKQQQQKYQQEQSKIIQEQNPQGDLWVPGDA
PSQALRWSVQSAAKAGTLSIIGVYPPQLESFPIGQAMNKNLTINMGNCNHRRYLPQLVRL
VNSGAVEPSTVLTQETPIVSAIEAYESFDQRQAGWMKVELLPAG
>tr|A6CEW0|A6CEW0_9PLAN Alcohol dehydrogenase OS=Planctomyces maris DSM 8797 GN=PM8797T_02529 PE=3 SV=1
MRAVSWHGKEDIRVETFPDPQIVNPRDAIVKVSLTAICGSDLHLYTGRIPTMQTGDILGH
EFMGEVVAVGHEVTNLKIGDRVVVPFTIACGGCYFCKHDLWSLCDNSNPNAWMVEKLYGH
SPSGLFGYSHMLGGYAGGQAEYVRVPFADVGPITVPEGLSDEQVLFLSDIFPTGYMAAEN
CQIREGDTVAVWGCGPVGLFAIWSAYKLGAGKVIAIDRFPERLKLAREYCKAKTLNYEEV
DVFTMLQELTGGRGPDSCIDAVGSEAHGTTLDAWYDLAAEKLMLETDRGHVLRQVIHSCR
KGGTISIPGVYGGFLDKVPIGAAFGKGLQLRMGQTHVHRYLPRLLEFIREGELDPSFLIT
HRSSLEQAADMYRIFEQKQDECIKVVLQT
>tr|A6CRJ2|A6CRJ2_9BACI Alcohol dehydrogenase, glutathione-dependent formaldehyde dehydrogenase OS=Bacillus sp. SG-1 GN=BSG1_13451 PE=3 SV=1
MKAVTYQGSKDIQVKEVEDPKIQKPDDIIVKITSTAICGSDLHLYQGNLPLRPGYIIGHE
PMGIVEETGPDVTRVKKGDRVVLPFNVSCGHCFYCQHDMESQCDNSNPHKDTGGYFGYTE
QYGNHPGGQAEYLRVPFGNAMPFKVPESCDLADEALLFMSDVLPTAYWSVEHSGMKPGDT
VIVLGCGPIGLMAQKFAWMKGAGRVIAVDNLPYRLNKAKQNNNVEIFNFDEFKEMGQHLK
EVTGGGADIVIDCVGMDGEKSAVEKVEQKLKLQGGTLSAINIAKDAVRKFGTVQLTGVYG
MMYNMFPLGNFFERNVTLKMGQAPVVHYMPELFEKITSAELNPTEIITHIMPLEKAAEAY
KIFNDHDDECIKVVLKP
>tr|A6E9D8|A6E9D8_9SPHI Zinc-type alcohol dehydrogenase OS=Pedobacter sp. BAL39 GN=PBAL39_15129 PE=3 SV=1
MKAAVFHKPGDISYTTVADPRIELATDIILKVTSTAICGSDLHILSGAVPQTTDMVMGHE
FMGIVEEVGAEVKNLKKGDRVIVPFPIACGSCFFCNHGASPSCENSNYKHYGPNGDMMDQ
KGAALFGYTDLYGGYSGGQAEYVRVPYADVSPRIIPENITDEQALFLTDIFPTGWSGVDW
AQMKGGEVVAIFGSGPVGLMAQKAAWLHGASRVIAIDPLDYRLEKAKAVNKVDTLNPHKV
DVVEAIREMTAGRGADVCIDAVGFEPERNFIDKLKATVNFEKGSMKVLDLCFEAVRRSGT
VSILGVYGSPYDNFPLFRIFDKGLTIKQGQAPVLNYIDTLIDLVKEEKVVLDDIITHTMP
LSEVAHAYKIFDEKQDDCVKVVLKP
>tr|A8EMW9|A8EMW9_BURPS Oxidoreductase, zinc-binding dehydrogenase family OS=Burkholderia pseudomallei 406e GN=BURPS406E_D0237 PE=3 SV=1
MLAGRRRGMRRGFDSARHTEGNIMKAVVFHGIGDIRIDTVPDPGLAQTTDAVVRLTSSAI
CGTDLHMVRGTLGGMKPGTILGHEGVGLVEEVGRDVRNLRRGDRVLIPSTISCGHCAYCR
AGYTAQCDTANPGGPLAGTAFFGGPQASGAFDGLQAEYARTPFAHASLIRLPDSLDDERA
ILMSDIFPTGYFGAQLAEVRMGDTVAVFGAGPVGQFAIASAKLMGAGRVIAIDRVVSRLE
MACAQGAEVINFDDDDPVDTILQLTGGIGVDRVIDAVGVDAVRPTRGPAAPHDAQSRRAF
DDEVRELAPRTRADGGHWVPGDAPSQVLQWAVRAVAKAGTVSIIGVYPMNDRFFPIGAAM
NRNLTVKMGNCNHRAITPKLIEIVRSGAFDPITVLTQAEPLTSAIDAYRAFDTREPGWIK
VKLEP
>tr|A8KE34|A8KE34_BURPS Oxidoreductase, zinc-binding dehydrogenase family OS=Burkholderia pseudomallei Pasteur 52237 GN=BURPSPAST_AC0162 PE=3 SV=1
MLAGRRRGMRRGFDSARHTEGNIMKAVVFHGIGDIRIDTVPDPGLAQTTDAVVRLTSSAI
CGTDLHMVRGTLGGMKPGTILGHEGVGLVEEVGRDVRNLRRGDRVLIPSTISCGHCAYCR
AGYTAQCDTANPGGPLAGTAFFGGPQASGAFDGLQAEYARTPFAHASLIRLPDSLDDERA
ILMSDIFPTGYFGAQLAEVRMGDTVAVFGAGPVGQFAIASAKLMGAGRVIAIDRVVSRLE
MACAQGAEVINFDDDDPVDTILQLTGGIGVDRVIDAVGVDAVRPTRGPAAPHDAQSRRAF
DDEVRELAPRTRADGGHWVPGDAPSQVLQWAVRAVAKAGTVSIIGVYPMNDRFFPIGAAM
NRNLTVKMGNCNHRAITPKLIEIVRSGAFDPITVLTQAEPLTSAIDAYRAFDTREPGWIK
VKLEP
>tr|A8UB35|A8UB35_9LACT Alcohol dehydrogenase OS=Carnobacterium sp. AT7 GN=CAT7_04379 PE=3 SV=1
MRAVTWQGNEKMEVRNVPDPTIQEPTDMIVRITATAICGSDLHLYHNGKPVMEEDYVVGH
EPMGIVEEVGPGVKKVKKGDRVVIPFNIGCGECHFCTHEMESQCDNSNPNPAFDNGGLFG
FGKMHGNYPGGQAEFLRVPFADFTSFVVPENDLPDEKVLFLSDIVPTAYWSVESSGVKEG
DTVIILGSGPVGLFAQKFAKMKGAKRVIAVDNVKHRLDHARNTNNVETVNFKDVTEVGKF
LYDTTNGGADVVIDCVGMDGVTPTREKAKTLLSVQSGTISPLVTASESVKKFGTVQVTGV
YMTPSASFPINDFFNRNVILKTGQAPVIHLMPKLYDMIEKNIFDPTDIITHTMPLEQAAK
AYDIFDKKADQNIKVILKPGMV
>tr|A9GFA2|A9GFA2_METNO Putative glutathione-dependent formaldehyde dehydrogenase OS=Methylobacterium nodulans ORS 2060 GN=MnodDRAFT_3329 PE=4 SV=1
MKALVWHGTADIRCESVPDPRIEDDRDAIVRVTTCAICGSDLHLYDHFMPGMEKGDIMGH
EFMGEVMEVGSGAKSALKVGERIVVPFTIICGQCDQCRRGNFSVCERSNRNKAIADKVFG
HATAGLFGYTHLTGGYPGGQAEYVRVPFADKTHIKVPSGLTDEQVLFLGDIFPTGWQAAV
QCDIEPTDTVAIWGCGPVGQMAIRSAILLGARQVVAIDCVPERLSMARAGGATTIDFREE
SVVERLNALTDGKGPEKCIDAVGLEAHATATLDSIYDRAKQAVMAETDRPHVLREMIYVC
RPAGTLSVPGVYGGLIDKLPFGALMNKGLTVRTGQTHVNRWTDDLVRRIEEGQIDPSFVI
THSVGLERGPEMYKTFRDKKDNCIKVVLKP
>tr|B0AKX1|B0AKX1_BACAN Oxidoreductase, zinc-binding dehydrogenase family OS=Bacillus anthracis str. A0488 GN=BAC_3156 PE=4 SV=1
MKAVTYQGPNQVQVKQVDDAKLEKKDDIIVKITSTAICGSDLHLYQGNMPLPQGYIIGHE
PMGIVEEVGPDVTKVKKGDRVVIPFNVACGHCFYCQHEMESQCDNSNPHYDSGGYFGYTE
KFGNHPGGQVEYLKVPFGNFTPFVIPESCELEDESLLFLSDVLPTAYWSVINAGVKPGDT
VIVLGCGPVGLMTQKFAWMHGAKRVIAVDYLDYRINYAKKINNVEVFEFTKFPDMGEHLK
EITHGGADVVIDCVGMDGKKSPLEFLEQKLKLQGGTLGPIQIATKAVRKYGTVQMTGVYG
GNYNAFPLGAFWVRNINLKMGQAPVIHFMPELFEKITNKEFDPKEIITHKIPLEEASYGY
QIFNNREDDCIKVILKP
>tr|B0IVI3|B0IVI3_RHILT Alcohol dehydrogenase GroES domain protein OS=Rhizobium leguminosarum bv. trifolii WSM1325 GN=RlegDRAFT_6710 PE=4 SV=1
MKALCWHGKGDIRCDSVPDPKIEDGRDAIIKMTACAICGSDLHLMDGYIPFMEKGDVLGH
EFMGEVVEVGRDNKKLKVGDRVVVPFTICCGECQQCLRGNWSVCERTNRNADNATKAFGY
QTAGLFGYSHLTGAYAGGQAEYVRVPYADVSPIVIPDGMTDEQALFLGDIFPTGWMAAAN
CEIEPTDIVAVWGCGPVGQFCIKSALMQGAARIIAIDNVPERLALAQSAGAEIINFDEVD
GTIPDRIKEMTGGHGADKCIDAVGAESHATASFDAVVDKVKAATLLGTDRPHALRTAIMA
CRPAGIVSVPGVYGGFLDKIPFGAAMNKGLTIRTGQTHVNRYSLDLLRRIEEGEIDPSFI
ITHRAKLEDGPALYETFRDKKDNCIKVVLTA
>tr|B0J3S9|B0J3S9_RHILT Alcohol dehydrogenase GroES domain protein OS=Rhizobium leguminosarum bv. trifolii WSM1325 GN=RlegDRAFT_6927 PE=4 SV=1
MKALTWHGKHDIRCESVPDPQVEEGRDAIIKVTACAICGSDLHLFNGVMPDMHNGDIMGH
ETMGEVVEVGKDNKKLKVGDRVVVPFTISCGECFFCQRGFYSGCERSNPDPAKVKKMWGN
SPAGLFGYTHLLGGYSGGQAEYLRVPYADVGPIKVPDGLTDEQVLFLSDIFPTGYMAADF
CDIQPGDTIAIWGCGPVGQMAIKSAFILGAERVIAIDTVPERLALAEASGATTLDFMDED
IYDKLMELTNGRGADACIDAVGTEADPSASWDSRLDRIKVATFMGTDRPHVLRQAIHCCR
NFGTVSIVGVYGGFLDKIPMGSAINRGLTFRMAQTPVQHYLPLLMERIQNGEIDPSFIIT
HRATLDEGPELYKTFRDKKDGCIKVVLKP
>tr|B0MI84|B0MI84_9FIRM Putative uncharacterized protein OS=Anaerostipes caccae DSM 14662 GN=ANACAC_03338 PE=3 SV=1
MDAIVYHGVKDVGVEKVPDPRIEREDDIIVKVTSTAICGSDLHLIHGRVPALNPGFILGH
ETMGIVAETGKAVTNVKKGDRVIVPFPVACGHCFFCEHGEYSQCDNSNPNGGAGGLFGYS
DAFGGYPGGQAQYLRVPYANVGPVKVPEELEDEQVLFLTDILPTSRWAVDISGMKPGDTV
VVLGCGPVGLLTVKWAFLLGAERVIAVDSVDYRLRHAASYGAEVMNLKDYDNTGMELKEK
THGGADVVIDCVGMDGKMSVVEKVESALKLQAGSKSAIEISSEAVRKCGTVAMIGVYGGR
YNLFPLGNFFDRNITLRMGQCPAQRYVDPILSQIADGSFDATDIITHRLPLSKGKHAYKI
FDEKEDECIKVILKP
>tr|B0PQX8|B0PQX8_9DELT Alcohol dehydrogenase GroES domain protein OS=Anaeromyxobacter dehalogenans 2CP-1 GN=A2cp1DRAFT_2737 PE=3 SV=1
MRALVYEGPYRVKVRDKPAPRIEHGEDVVLRVTRAAICGSDLHLLHGFVPDTRVGSTFGH
EFTGVVEETGPAVRTLRRGDRVVVPFNISCGRCFYCARGLYGDCESSNPMSDLASGVYGY
SHTTGGYDGGQAEYVRVPFADVGPMKIPDDLEDEDVLLLSDVLPTGYQAAEMGGVREGDV
VAVFGCGPVGLVAARSAWLLGARRVIAIDRVPARLRFAERWAGAETLDLEAAGWDPVPVL
KEQTGGRGPDVCVDAVGLEASGSPWQTLLGRGLKLQAGSAVALSWAIHAVRKGGTVSIVG
VYGPPANLVPIGAAMNKGLTLRTAQANVKRYMPHLLEHVRAGRLDGKGLITHRFPLERAA
HAYALFGDRADGCVKCVLVPGAQA
>tr|B0PWD1|B0PWD1_BACAN Oxidoreductase, zinc-binding dehydrogenase family OS=Bacillus anthracis str. A0193 GN=BAQ_3179 PE=3 SV=1
MKAVTYQGPNQVQVKQVDDAKLEKKDDIIVKITSTAICGSDLHLYQGNMPLPQGYIIGHE
PMGIVEEVGPDVTKVKKGDRVVIPFNVACGHCFYCQHEMESQCDNSNPHYDSGGYFGYTE
KFGNHPGGQVEYLKVPFGNFTPFVIPESCELEDESLLFLSDVLPTAYWSVINAGVKPGDT
VIVLGCGPVGLMTQKFAWMHGAKRVIAVDYLDYRINYAKKINNVEVFEFTKFPDMGEHLK
EITHGGADVVIDCVGMDGKKSPLEFLEQKLKLQGGTLGPIQIATKAVRKYGTVQMTGVYG
GNYNAFPLGAFWVRNINLKMGQAPVIHFMPELFEKITNKEFDPKEIITHKIPLEEASYGY
QIFNNREDDCIKVILKP
>tr|B0QDR3|B0QDR3_BACAN Oxidoreductase, zinc-binding dehydrogenase family OS=Bacillus anthracis str. A0442 GN=BAH_3200 PE=3 SV=1
MKAVTYQGPNQVQVKQVDDAKLEKKDDIIVKITSTAICGSDLHLYQGNMPLPQGYIIGHE
PMGIVEEVGPDVTKVKKGDRVVIPFNVACGHCFYCQHEMESQCDNSNPHYDSGGYFGYTE
KFGNHPGGQVEYLKVPFGNFTPFVIPESCELEDESLLFLSDVLPTAYWSVINAGVKPGDT
VIVLGCGPVGLMTQKFAWMHGAKRVIAVDYLDYRINYAKKINNVEVFEFTKFPDMGEHLK
EITHGGADVVIDCVGMDGKKSPLEFLEQKLKLQGGTLGPIQIATKAVRKYGTVQMTGVYG
GNYNAFPLGAFWVRNINLKMGQAPVIHFMPELFEKITNKEFDPKEIITHKIPLEEASYGY
QIFNNREDDCIKVILKP
>tr|B1E3F2|B1E3F2_9MICC Alcohol dehydrogenase GroES domain protein OS=Arthrobacter chlorophenolicus A6 GN=AchlDRAFT_1445 PE=3 SV=1
MKALTWQGKRSVSVEEVPDPVIQEPTDAIVRITSTAICGSDLHLYEVLGPYMHKGDVIGH
EPMGIVEEVGSAVTNLRKGDRVVIPFNISCGSCYMCKQGLQSQCETTQVKDKGSGAALFG
YSELYGSVPGGQAEYLRVPHADYGPVKVGTELPDERYLFLSDILPTAWQAVEYADVQPGG
TLAVLGLGPVGQFAARIGVQRGFNVVGVDPVPERRAMAARHGVDTLDYTKALGDELREKT
AGRGPDAVVDAVGMEAHGSPVAGFAHQALGLLPDKLAQKAMETAGVDRLAALHIAIDAVR
RGGTLSLSGVYGGQASPMPLLTMFDKQIQVRMGQCNVRRWTDDILPLVEDDADPLGVMDL
VTHRSGLDGAPELYEKFQKKEDGCIKVVLNPGA
>tr|B1ETZ3|B1ETZ3_BACAN Oxidoreductase, zinc-binding dehydrogenase family OS=Bacillus anthracis str. A0389 GN=BAK_3231 PE=3 SV=1
MKAVTYQGPNQVQVKQVDDAKLEKKDDIIVKITSTAICGSDLHLYQGNMPLPQGYIIGHE
PMGIVEEVGPDVTKVKKGDRVVIPFNVACGHCFYCQHEMESQCDNSNPHYDSGGYFGYTE
KFGNHPGGQVEYLKVPFGNFTPFVIPESCELEDESLLFLSDVLPTAYWSVINAGVKPGDT
VIVLGCGPVGLMTQKFAWMHGAKRVIAVDYLDYRINYAKKINNVEVFEFTKFPDMGEHLK
EITHGGADVVIDCVGMDGKKSPLEFLEQKLKLQGGTLGPIQIATKAVRKYGTVQMTGVYG
GNYNAFPLGAFWVRNINLKMGQAPVIHFMPELFEKITNKEFDPKEIITHKIPLEEASYGY
QIFNNREDDCIKVILKP
>tr|B1G0H2|B1G0H2_9BURK Alcohol dehydrogenase GroES domain protein OS=Burkholderia graminis C4D1M GN=BgramDRAFT_2773 PE=4 SV=1
MKALSWHGKKDIRCDTVPDPKIEHPRDAIIKVSSCAICGSDLHLYDGFMPGMESGDIMGH
EFMGEVVEVGKENTALKVGDRIVVPFTIICGECDQCRRGNFSVCERTNRNKDIADKMFGH
TTAGLFGYTHLTGGYPGGQAEFVRVPFADKTHVKIPDGLTDEQVLFLGDIFPTGWQAAVQ
CDIEPTDTVAIWGAGPVGQMAIRSAVLLGAKQVIAIDCVPERLSMARAGGAVTIDFKAES
VLERLKELTGGKGPEKCIDAVGMESHATRSLDSMYDRAKQAVMLETDRPHVLREMIYVCR
PAGTLSVPGVYGGLLDKIPFGASMNKGLTWRMGQTHVNRWTDDLLRRIQQGQIDPSFVIT
HTVSLDEGPRMYKTFRDKEDGCIKVVLKP
>tr|B1GBU0|B1GBU0_BACAN Oxidoreductase, zinc-binding dehydrogenase family OS=Bacillus anthracis str. A0465 GN=BAM_3196 PE=3 SV=1
MKAVTYQGPNQVQVKQVDDAKLEKKDDIIVKITSTAICGSDLHLYQGNMPLPQGYIIGHE
PMGIVEEVGPDVTKVKKGDRVVIPFNVACGHCFYCQHEMESQCDNSNPHYDSGGYFGYTE
KFGNHPGGQVEYLKVPFGNFTPFVIPESCELEDESLLFLSDVLPTAYWSVINAGVKPGDT
VIVLGCGPVGLMTQKFAWMHGAKRVIAVDYLDYRINYAKKINNVEVFEFTKFPDMGEHLK
EITHGGADVVIDCVGMDGKKSPLEFLEQKLKLQGGTLGPIQIATKAVRKYGTVQMTGVYG
GNYNAFPLGAFWVRNINLKMGQAPVIHFMPELFEKITNKEFDPKEIITHKIPLEEASYGY
QIFNNREDDCIKVILKP
>tr|B1H433|B1H433_BURPS Oxidoreductase, zinc-binding dehydrogenase family OS=Burkholderia pseudomallei S13 GN=BURPSS13_0131 PE=4 SV=1
MRRFFARAAGSVRLGAGARRAAGGRRRKPRRDRRRAHARPVRAFAVVTPRMSRMSRVARR
MSACRMSGSRARRAYGARRTSYIARRGPHAVRGPRPGPSRFAPTAMHAARAPSHPEELAM
KALCWHGKHTVRYETVADPAIEDPRDAIVEVRACSIGGADLHLYDAVIPGLKDGDVLGRE
CVGEVVEIGAGVSRRRVGERVVVPFAIACGECDQCRRGNWSVCETTNPHRALADKVFGHA
TGGLLGCGHLAGGYPGGQAQYVRVPHADVAPATIPDGVDDERALFVGDSLATGWQAAAQC
EIEPGDVVAVWGAGAVGLFAAMSARLLGAAEVIAIDRVPERLALAQKLGATPLDFERLGV
ADTLAERTRGKGPDKCIDAVGLEAQAGEALDAVTDRFRPTVAAGADQPHVLREMIYACRP
GGVLSVPGVYGGLVDKLPMGALMHKGLTLRAGQTHVCRWTAGLLEQIADGRLDPSCVITH
RATLEEGPAMYETFGARRDGCIRPVLRPRH
>tr|B1H9E1|B1H9E1_BURPS Oxidoreductase, zinc-binding dehydrogenase family OS=Burkholderia pseudomallei S13 GN=BURPSS13_X0903 PE=3 SV=1
MLAGRRRGMRRGFDSARHTEGNIMKAVVFHGIGDIRIDTVPDPGLAQTTDAVVRLTSSAI
CGTDLHMVRGTLGGMKPGTILGHEGVGLVEEVGRDVRNLRRGDRVLIPSTISCGHCAYCR
AGYTAQCDTANPGGPLAGTAFFGGPQASGAFDGLQAEYARTPFAHASLIRLPDSLDDERA
ILMSDIFPTGYFGAQLAEVRMGDTVAVFGAGPVGQFAIASAKLMGAGRVIAIDRVVSRLE
MACAQGAEVINFDDDDPVDTILQLTGGIGVDRVIDAVGVDAVRPTRGPAAPHDAQSRRAF
DDEVRELAPRTRADGGHWVPGDAPSQVLQWAVRAVAKAGTVSIIGVYPMNDRFFPIGAAM
NRNLTVKMGNCNHRAITPKLIEIVRSGAFDPITVLTQAEPLTSAIDAYRAFDTREPGWIK
VKLEP
>tr|B1TDV1|B1TDV1_9BURK Alcohol dehydrogenase GroES domain protein OS=Burkholderia ambifaria MEX-5 GN=BamMEX5DRAFT_5967 PE=4 SV=1
MKAVVFHGIGDIRIDTVPDPEVAQPTDAVVRLTASAICGTDLHMVRGTLGGMKPGTILGH
EGVGIVETVGRDVRNLKRGDRVLIPSTIACGSCAYCRAGYTAQCDVANPGGPRAGTAFFG
GPADTGPFDGLQAEYARTPLANASLIRLPDAIDDDRAILMSDIFPTGYFGAQLAEVKPGD
TVAVFGAGPVGQFAIASAKLLGAGRVIAIDRIASRLDMACAQGAETIDFSEEDPVDTVLR
LTGGIGVDRVIDAVGVDAMRATHGPAAADRDAARAFDAEVDAVAPRRKPDGRYWTPGDGP
SQVLQWAVRAVAKAGTVAVIGVYPPQARVFPIGEAMNRNLTIKMGNCNHRTVTPHLIELV
RSGAFDPVSVLTRCEPLTNAIDAYRAFDVREPGWMKVKLTP
>tr|B1ULI4|B1ULI4_BACAN Oxidoreductase, zinc-binding dehydrogenase family OS=Bacillus anthracis str. A0174 GN=BAO_3137 PE=4 SV=1
MKAVTYQGPNQVQVKQVDDAKLEKKDDIIVKITSTAICGSDLHLYQGNMPLPQGYIIGHE
PMGIVEEVGPDVTKVKKGDRVVIPFNVACGHCFYCQHEMESQCDNSNPHYDSGGYFGYTE
KFGNHPGGQVEYLKVPFGNFTPFVIPESCELEDESLLFLSDVLPTAYWSVINAGVKPGDT
VIVLGCGPVGLMTQKFAWMHGAKRVIAVDYLDYRINYAKKINNVEVFEFTKFPDMGEHLK
EITHGGADVVIDCVGMDGKKSPLEFLEQKLKLQGGTLGPIQIATKAVRKYGTVQMTGVYG
GNYNAFPLGAFWVRNINLKMGQAPVIHFMPELFEKITNKEFDPKEIITHKIPLEEASYGY
QIFNNREDDCIKVILKP
>tr|B2ECT6|B2ECT6_9BACT Alcohol dehydrogenase GroES domain protein OS=bacterium Ellin514 GN=CflavDRAFT_0081 PE=4 SV=1
MKAVVFHGIGDIRLDNVPEPRIEQPQDAIVRLTASAICGTDLHMVRGTLSPMKPGTILGH
EGVGVVEEVGPKVRNFKKGDRVVIGSTIACGSCSFCRHGYYSQCDNANPNGPSAGTAFYG
GPEETGSFNGLQAEFARVPFANTNLVKLPEMMTDDQAIMISDIFPTGYFGADLAQIKDGD
IVAVFGCGPVGQFAIASALLFNAGRVIAVDTFPDRLEMAREQGAEVIDFNAEDPVEAIKE
LTDGKGADRVIDAVGVDAEPPRRGPAAEKAAKYRELFEEEIEKIAPSAKPQGELWKPGQA
PSQAIQWSVECVRKAGTISVIGVYPQTMIWFPFGQAMNRNLTVQAGNCNHRRYIPKLVRM
VQSEEIDPENILTKREPLMSAIDAFKAFDQRKPGWIKVELQPEEGEAIRPRFKVPEAQAR
KKG
>tr|B2EK73|B2EK73_9BACT Alcohol dehydrogenase GroES domain protein OS=bacterium Ellin514 GN=CflavDRAFT_2643 PE=4 SV=1
MRAVCWYGKKDVRVEEVDDPRILNPGDAIIKVTSTTICGSDLHLFDGFIPSMEEGDILGH
EFMGEVEEVGPNVKNLKPGDRVVVPFCISCGQCHHCQHQEWSLCDNTNPNAARNAKLNGF
SGAGLFGYSHLYGGYAGGQAQYARVPFADVGPIKIPNGMEDEQVLFLSDIFPTGYMAAEN
CNIEGGDIVAVWGCGPVGQFAIRSAYLLGAEKVYAIDEVPERMKLAEEGGAIAISDKEDV
IEILKERTGGRGPDACIDAVGMEAHGSAYDVVKQAIKLETDRPYVLRQAMRACRKGGTLS
IPGVYAGFLDKIPLGAAFAKGLTFKMGQTHVHKYLRPLLQLIQDGKIDPRFVITHRIALS
EAPDAYEMFAKKADGCIKIVMKPHEQPAPEIERLERELATESAEDFAMAVPRSKRLREEK
>tr|B2EKY5|B2EKY5_9BACT Alcohol dehydrogenase GroES domain protein OS=bacterium Ellin514 GN=CflavDRAFT_2906 PE=4 SV=1
MKANCWYGKNDVRVENVPDPQILNPRDAIVKITSSAICGSDLHLYDGYVPTMEKGDILGH
EFMGEVVELGSAVKNLKVGDRVVVPFPIACGNCFFCQKKMFSLCENSNPNAALAEEMWGH
SPAGIYGYSHLLGGYAGGQAQYARVAYADVNPIKVPEGMPDDQVLFLSDILPTGYMAAEQ
CDIEPGDTVAIWGCGPVGQFAIKSAYLLGAERVIAIDRFPERLKMAEEKAGAVTLNYERV
DVYDALEEMTGGRGPDRCIDAVGMEAHAHGLAGAYDRVKQAAMLETDRPIVLRQAIMSCR
NGGTVSVPGVYGGFLDKVPFGAIMNRSLTIKTGQTHVQRYMRPLLERIQKGEIDSTFVIT
HHMKLDEAPHGYEIFKNKEDNCVKIVLKPWS
>tr|B2H4X9|B2H4X9_BURPS Oxidoreductase, zinc-binding dehydrogenase family OS=Burkholderia pseudomallei 1655 GN=BURPS1655_J0150 PE=4 SV=1
MKALCWHGKHTVRYETVADPAIEDPRDAIVEVRACSIGGADLHLYDAVIPGLKDGDVLGR
ECVGEVVEIGAGVSRRRVGERVVVPFAIACGECDQCRRGNWSVCETTNPHRALADKVFGH
ATGGLLGCGHLAGGYPGGQAQYVRVPHADVAPATIPDGVDDERALFVGDSLATGWQAAAQ
CEIEPGDVVAVWGAGAVGLFAAMSARLLGAAEVIAIDRVPERLALAQKLGATPLDFERLG
VADTLAERTRGKGPDKCIDAVGLEAQAGEALDAVTDRFRPTVAAGADQPHVLREMIYACR
PGGVLSVPGVYGGLVDKLPMGALMHKGLTLRAGQTHVCRWTAGLLERIADGRLDPSCVIT
HRATLEEGPAMYETFGARRDGCIRPVLRPRH
>tr|B2HAT4|B2HAT4_BURPS Oxidoreductase, zinc-binding dehydrogenase family OS=Burkholderia pseudomallei 1655 GN=BURPS1655_D1034 PE=4 SV=1
MLAGRRRGMRRGFDSARHTEGNIMKAVVFHGIGDIRIDTVPDPGLAQTTDAVVRLTSSAI
CGTDLHMVRGTLGGMKPGTILGHEGVGLVEEVGRDVRNLRRGDRVLIPSTISCGHCAYCR
AGYTAQCDTANPGGPLAGTAFFGGPQASGAFDGLQAEYARTPFAHASLIRLPDSLDDERA
ILMSDIFPTGYFGAQLAEVRMGDTVAVFGAGPVGQFAIASAKLMGAGRVIAIDRVVSRLE
MACAQGAEVINFDDDDPVDTILQLTGGIGVDRVIDAVGVDAVRPTRGPAAPHDAQSRRAF
DDEVRELAPRTRADGGHWVPGDAPSQVLQWAVRAVAKAGTVSIIGVYPMNDRFFPIGAAM
KRNLTVKMGNCNHRAITPKLIEIVRSGAFDPITVLTQAEPLTSAIDAYRAFDTREPGWIK
VKLEP
>tr|B2N8K4|B2N8K4_ECOLX Oxidoreductase, zinc-binding dehydrogenase family OS=Escherichia coli 53638 GN=Ec53638_0706 PE=4 SV=1
MKALTYHGPHHVQVENVPDPGVEQADDIILRITATAICGSDLHLYRGKIPQVKHGDIFGH
EFMGEVVETGKDVKNLQKGDRVVIPFVIACGDCFFCRLQQYAACENTNAGKGAALNKKQI
PAPAALFGYSHLYGGVPGGQAEYVRVPKGNVGPFKVPPLLSDDKALFLSDILPTAWQAAK
NAQIQQGSSVAVYGAGPVGLLTIACARLLGAEQIFVVDHHPYRLHFAADRYGAIPINFDE
DSDPAQSIIEQTAGHRGVDAVIDAVGFEAKGSTTETVLTNLKLEGSSGKALRQCIAAVRR
GGIVSVPGVYAGFIHGFLFGDAFDKGLSFKMGQTHVHAWLGELLPLIEKGLLKPEEIVTH
YMPFEEAARGYEIFEKREEECRKVILVPGAQSAEAAQKAVSGLVNAMPGGTI
>tr|B2NRB4|B2NRB4_ECO57 Oxidoreductase, zinc-binding dehydrogenase family OS=Escherichia coli O157:H7 str. EC4196 GN=ECH7EC4196_4285 PE=4 SV=1
MKALTYHGPHHVQVENVPDPGIEQADDIILRITATAICGSDLHLYRGKIPQVKHGDIFGH
EFMGEVVETGKDVKNLQKGDRVVIPFVIACGDCFFCRLQQYAACENTNAGKGAALNKKQI
PAPAALFGYSHLYGGVPGGQAEYVRVPKGNVGPFKVPPLLSDDKALFLSDILPTAWQAAK
NAQIQQGSSVAVYGAGPVGLLTIACARLLGAEQIFVVDHHPYRLRFAADRYGAIPINFDE
DSDPAQSIIEQTAGHRGVDAVIDAVGFEAKGSTTETVLTNLKLEGSSGKALRQCIAAVRR
GGIVSVPGVYAGFIHGFLFGDAFDKGLTFKMGQTHVHAWLGELLPLIEKGLLKPEEIVTH
YMPFEEAARGYEIFEKREEECRKVILVPGAQSAEAAQKAVSGLVNAMPGGTI
>tr|B2P1V8|B2P1V8_ECO57 Oxidoreductase, zinc-binding dehydrogenase family OS=Escherichia coli O157:H7 str. EC4113 GN=ECH7EC4113_0973 PE=4 SV=1
MKALTYHGPHHVQVENVPDPGIEQADDIILRITATAICGSDLHLYRGKIPQVKHGDIFGH
EFMGEVVETGKDVKNLQKGDRVVIPFVIACGDCFFCRLQQYAACENTNAGKGAALNKKQI
PAPAALFGYSHLYGGVPGGQAEYVRVPKGNVGPFKVPPLLSDDKALFLSDILPTAWQAAK
NAQIQQGSSVAVYGAGPVGLLTIACARLLGAEQIFVVDHHPYRLRFAADRYGAIPINFDE
DSDPAQSIIEQTAGHRGVDAVIDAVGFEAKGSTTETVLTNLKLEGSSGKALRQCIAAVRR
GGIVSVPGVYAGFIHGFLFGDAFDKGLTFKMGQTHVHAWLGELLPLIEKGLLKPEEIVTH
YMPFEEAARGYEIFEKREEECRKVILVPGAQSAEAAQKAVSGLVNAMPGGTI
>tr|B2PFV5|B2PFV5_ECO57 Oxidoreductase, zinc-binding dehydrogenase family OS=Escherichia coli O157:H7 str. EC4076 GN=ECH7EC4076_1899 PE=4 SV=1
MKALTYHGPHHVQVENVPDPGIEQADDIILRITATAICGSDLHLYRGKIPQVKHGDIFGH
EFMGEVVETGKDVKNLQKGDRVVIPFVIACGDCFFCRLQQYAACENTNAGKGAALNKKQI
PAPAALFGYSHLYGGVPGGQAEYVRVPKGNVGPFKVPPLLSDDKALFLSDILPTAWQAAK
NAQIQQGSSVAVYGAGPVGLLTIACARLLGAEQIFVVDHHPYRLRFAADRYGAIPINFDE
DSDPAQSIIEQTAGHRGVDAVIDAVGFEAKGSTTETVLTNLKLEGSSGKALRQCIAAVRR
GGIVSVPGVYAGFIHGFLFGDAFDKGLTFKMGQTHVHAWLGELLPLIEKGLLKPEEIVTH
YMPFEEAARGYEIFEKREEECRKVILVPGAQSAEAAQKAVSGLVNAMPGGTI
>tr|B3A4X5|B3A4X5_ECO57 Oxidoreductase, zinc-binding dehydrogenase family OS=Escherichia coli O157:H7 str. EC4401 GN=ECH7EC4401_2575 PE=4 SV=1
MKALTYHGPHHVQVENVPDPGIEQADDIILRITATAICGSDLHLYRGKIPQVKHGDIFGH
EFMGEVVETGKDVKNLQKGDRVVIPFVIACGDCFFCRLQQYAACENTNAGKGAALNKKQI
PAPAALFGYSHLYGGVPGGQAEYVRVPKGNVGPFKVPPLLSDDKALFLSDILPTAWQAAK
NAQIQQGSSVAVYGAGPVGLLTIACARLLGAEQIFVVDHHPYRLRFAADRYGAIPINFDE
DSDPAQSIIEQTAGHRGVDAVIDAVGFEAKGSTTETVLTNLKLEGSSGKALRQCIAAVRR
GGIVSVPGVYAGFIHGFLFGDAFDKGLTFKMGQTHVHAWLGELLPLIEKGLLKPEEIVTH
YMPFEEAARGYEIFEKREEECRKVILVPGAQSAEAAQKAVSGLVNAMPGGTI
>tr|B3ARY9|B3ARY9_ECO57 Oxidoreductase, zinc-binding dehydrogenase family OS=Escherichia coli O157:H7 str. EC4486 GN=ECH7EC4486_5555 PE=4 SV=1
MKALTYHGPHHVQVENVPDPGIEQADDIILRITATAICGSDLHLYRGKIPQVKHGDIFGH
EFMGEVVETGKDVKNLQKGDRVVIPFVIACGDCFFCRLQQYAACENTNAGKGAALNKKQI
PAPAALFGYSHLYGGVPGGQAEYVRVPKGNVGPFKVPPLLSDDKALFLSDILPTAWQAAK
NAQIQQGSSVAVYGAGPVGLLTIACARLLGAEQIFVVDHHPYRLRFAADRYGAIPINFDE
DSDPAQSIIEQTAGHRGVDAVIDAVGFEAKGSTTETVLTNLKLEGSSGKALRQCIAAVRR
GGIVSVPGVYAGFIHGFLFGDAFDKGLTFKMGQTHVHAWLGELLPLIEKGLLKPEEIVTH
YMPFEEAARGYEIFEKREEECRKVILVPGAQSAEAAQKAVSGLVNAMPGGTI
>tr|B3AYS2|B3AYS2_ECO57 Oxidoreductase, zinc-binding dehydrogenase family OS=Escherichia coli O157:H7 str. EC4501 GN=ECH7EC4501_3134 PE=4 SV=1
MKALTYHGPHHVQVENVPDPGIEQADDIILRITATAICGSDLHLYRGKIPQVKHGDIFGH
EFMGEVVETGKDVKNLQKGDRVVIPFVIACGDCFFCRLQQYAACENTNAGKGAALNKKQI
PAPAALFGYSHLYGGVPGGQAEYVRVPKGNVGPFKVPPLLSDDKALFLSDILPTAWQAAK
NAQIQQGSSVAVYGAGPVGLLTIACARLLGAEQIFVVDHHPYRLRFAADRYGAIPINFDE
DSDPAQSIIEQTAGHRGVDAVIDAVGFEAKGSTTETVLTNLKLEGSSGKALRQCIAAVRR
GGIVSVPGVYAGFIHGFLFGDAFDKGLTFKMGQTHVHAWLGELLPLIEKGLLKPEEIVTH
YMPFEEAARGYEIFEKREEECRKVILVPGAQSAEAAQKAVSGLVNAMPGGTI
>tr|B3BFG9|B3BFG9_ECO57 Oxidoreductase, zinc-binding dehydrogenase family OS=Escherichia coli O157:H7 str. EC869 GN=ECH7EC869_4474 PE=4 SV=1
MKALTYHGPHHVQVENVPDPGIEQADDIILRITATAICGSDLHLYRGKIPQVKHGDIFGH
EFMGEVVETGKDVKNLQKGDRVVIPFVIACGDCFFCRLQQYAACENTNAGKGAALNKKQI
PAPAALFGYSHLYGGVPGGQAEYVRVPKGNVGPFKVPPLLSDDKALFLSDILPTAWQAAK
NAQIQQGSSVAVYGAGPVGLLTIACARLLGAEQIFVVDHHPYRLRFAADRYGAIPINFDE
DSDPAQSIIEQTAGHRGVDAVIDAVGFEAKGSTTETVLTNLKLEGSSGKALRQCIAAVRR
GGIVSVPGVYAGFIHGFLFGDAFDKGLTFKMGQTHVHAWLGELLPLIEKGLLKPEEIVTH
YMPFEEAARGYEIFEKREEECRKVILVPGAQSAEAAQKAVSGLVNAMPGGTI
>tr|B3BSZ5|B3BSZ5_ECO57 Oxidoreductase, zinc-binding dehydrogenase family OS=Escherichia coli O157:H7 str. EC508 GN=ECH7EC508_4552 PE=4 SV=1
MKALTYHGPHHVQVENVPDPGIEQADDIILRITATAICGSDLHLYRGKIPQVKHGDIFGH
EFMGEVVETGKDVKNLQKGDRVVIPFVIACGDCFFCRLQQYAACENTNAGKGAALNKKQI
PAPAALFGYSHLYGGVPGGQAEYVRVPKGNVGPFKVPPLLSDDKALFLSDILPTAWQAAK
NAQIQQGSSVAVYGAGPVGLLTIACARLLGAEQIFVVDHHPYRLRFAADRYGAIPINFDE
DSDPAQSIIEQTAGHRGVDAVIDAVGFEAKGSTTETVLTNLKLEGSSGKALRQCIAAVRR
GGIVSVPGVYAGFIHGFLFGDAFDKGLTFKMGQTHVHAWLGELLPLIEKGLLKPEEIVTH
YMPFEEAARGYEIFEKREEECRKVILVPGAQSAEAAQKAVSGLVNAMPGGTI
>tr|B3HED8|B3HED8_ECOLX Oxidoreductase, zinc-binding dehydrogenase family OS=Escherichia coli B7A GN=EcB7A_3046 PE=4 SV=1
MKALTYHGPHHVQVENVPDPGIEQADDIILRITATAICGSDLHLYRGKIPQVKHGDIVGH
EFMGEVVETGKDVKNLQKGDRVVIPFVIACGDCFFCRLQQYAACENTNAGKGAALNKKQI
PAPAALFGYSHLYGGVPGGQAEYVRVPKGNVGPFKVPPLLSDDKALFLSDILPTAWQAAK
NAQIQQGSSVAVYGAGPVGLLTIACARLLGAEQIFVVDHHPYRLRFAADRYGAIPINFDE
DSDPAQSIIEQTAGHRGVDAVIDAVGFEAKGSTTETVLTNLKLEGSSGKALRQCIAAVRR
GGIVSVPGVYAGFIHGFLFGDAFDKGLTFKMGQTHVHAWLGELLPLIEKGLLKPEEIVTH
YMPFEEAARGYEIFEKREEECRKVILVPGAQSAEAAQKAVSGLVNAMPGGTI
>tr|B3IK72|B3IK72_ECOLX Oxidoreductase, zinc-binding dehydrogenase family OS=Escherichia coli E110019 GN=EcE110019_3206 PE=4 SV=1
MKALTYHGPHHVQVENVPDPGIEQADDIILRITATAICGSDLHLYRGKIPQVKHGDIFGH
EFMGEVVETGKDVKNLQKGDRVVIPFVIACGDCFFCRLQQYAACENTNAGKGAALNKKQI
PAPAALFGYSHLYGGVPGGQAEYVRVPKGNVGPFKVPPLLSDDKALFLSDILPTAWQAAK
NAQIQQGSSVAVYGAGPVGLLTIACARLLGAEQIFVVDHHPYRLRFAADRYGAIPINFDE
DSDPAQSIIEQTAGHRGVDAVIDAVGFEAKGSTTETVLTNLKLEGSSGKALRQCIAAVRR
GGIVSVPGVYAGFIHGFLFGDAFDKGLTFKMGQTHVHAWLGELLPLIEKGLLKPEEIVTH
YMPFEEAARGYEIFEKREEECRKVILVPGAQSAEAAQKAVSGLVNAMPGGTI
>tr|B3J0B2|B3J0B2_BACAN Oxidoreductase, zinc-binding dehydrogenase family OS=Bacillus anthracis Tsiankovskii-I GN=BATI_3025 PE=4 SV=1
MKAVTYQGPNQVQVKQVDDAKLEKKDDIIVKITSTAICGSDLHLYQGNMPLPQGYIIGHE
PMGIVEEVGPDVTKVKKGDRVVIPFNVACGHCFYCQHEMESQCDNSNPHYDSGGYFGYTE
KFGNHPGGQVEYLKVPFGNFTPFVIPESCELEDESLLFLSDVLPTAYWSVINAGVKPGDT
VIVLGCGPVGLMTQKFAWMHGAKRVIAVDYLDYRINYAKKINNVEVFEFTKFPDMGEHLK
EITHGGADVVIDCVGMDGKKSPLEFLEQKLKLQGGTLGPIQIATKAVRKYGTVQMTGVYG
GNYNAFPLGAFWVRNINLKMGQAPVIHFMPELFEKITNKEFDPKEIITHKIPLEEASYGY
QIFNNREDDCIKVILKP
>tr|B3JWM0|B3JWM0_9DELT Alcohol dehydrogenase GroES domain protein OS=Geobacter sp. M21 GN=GM21DRAFT_1965 PE=4 SV=1
MKAVVWHGVGDIRLDEVPDPRIEEPTDAIVRLTTSAICGSDLHMVRGTMPGMKEGTILGH
EGVGIVDEIGASIRNFMPGDRVVIPSTIACGFCSYCRAGYYSQCDNANPNGPDAGTCFFG
GPEFSGPINGLQAEKARIPFAGVGLVKVPDEVTDEQALLLSDILPTGYMAAELAEIKPGN
TVVVFGCGPVGQCAIAAAKLMQAGRIFAVDSVPSRLDLAQEQGAETIDFSREDPVAMIRQ
FTGGIGCDRAIDAVGVDASAPHSGPGSREFSKHQQEFQQELAQVAPRINVQGENWHPGDA
PSMTLVWAVQALAKAGTLSIVGVYPQTVSLFPIGAAMNKNLTMKMGICDHRRFIPKLMEL
VQGKALDPSKILTRKAPFSNVIEAYQAFDLRKEGWLKVQLQMQGAIGEQR
>tr|B3K0B8|B3K0B8_9DELT Alcohol dehydrogenase GroES domain protein OS=Geobacter sp. M21 GN=GM21DRAFT_3263 PE=4 SV=1
MRAVCWHGKQDVRVDTVPDPEIVQKGDVIVKVALTCICGSDLHLYNGYVPTMKKGDILGH
EFVGEIVAAGPGVSRFRVGDRVIVPFPISCGACWYCKHELWSLCDNTNPNSWMMENIYGD
TGGGIFGYSHLYGGYAGGQAEYVRVPFADVGLEKIPDGIPYEQVVLLTDIMPTGYQAAVY
CNINPGDTVAVWGCGPVGLLAMKSAKLLGAERVIGIDRFPDRLQMAHSQCQAEVINYEEV
DVAEQLQNMTGGRGPDSCIDAVGLEARGTGIEDVYDLVKQTLRLETDRASALRQLVRACR
KGGTLSISGVYSGFIDKFPMGAIFAKGLTVRGGQAHVHKYLPHLVKLVAEQQIDPSCIIT
HWISLEEAPAGYRTFLKKQDSCIKIALKPEHAAPKSEPASA
>tr|B3K6E8|B3K6E8_9BACI Alcohol dehydrogenase GroES domain protein OS=Geobacillus sp. Y412MC10 GN=GYMC10DRAFT_1235 PE=4 SV=1
MKAVTYQGRHRIKVKEMKDAVLRHSDDILIRVTTTAICGSDLHLYNGELKHLNDDYIIGH
EPVGVVVDAGPEVSKVKVGDRVIIPFIVSCGKCIFCQNQMESQCDYANEAKNTGGFFGYS
DAYGGFQGAQAELLRVPYGNFMPFVIPEDAEMEDEKLLMLSDALPTAMWSVENGGVKPGD
VVIVLGCGPIGLLTQKFAWLKGAKRVIAIDHVDYRLAHASRTNHVETYNFEKIPEIENYI
LEITKGGADVVIDCVGLDAKRTGIEMLGSMLKLQGGSLGAFRMAVRMVRKYGTIQLTGVY
GLIYNAFPLGELFERNITLKMGLAPVIHYMPRLYQMLKEGTVDPSDIITHRFPMEKAALG
YDIFNERKDGCIKVILKP
>tr|B3KJR9|B3KJR9_9BACI Alcohol dehydrogenase GroES domain protein OS=Geobacillus sp. Y412MC10 GN=GYMC10DRAFT_5837 PE=4 SV=1
MRAVTFQGAKDIQVKHVEDPSIRTQDDIIVRITSTAICGSDLHIYLGAMPAAKDFVIGHE
PMGIVEEVGANVTRVKKGDRVVLPFNVSCGHCYYCNHDMESQCDNSNGNPDVHAGGYLGY
TERYGSYPGGQAEYLRVPYGNFMPFVIPESCELEDEALLFLSDVLPTAYWSVENAGVKPG
DTVTVLGCGPIGLMTQKFAWMKGAKRVIAVDRLPYRLQKAKRLNNVEIYNFEEYDDMGEY
IREITKGGTDIVIDCVGMDGKKSTMEAIGQKLKLQGGTLSAIDIAIQAVRKFGTVQLTGV
YGSLYNMFPLGHIFERNITLTMGQAPVIHYMPELFKKITAGEFDPTEIISHRLPLEQASD
AYRIFSDHEDECTKVVLKP
>tr|B3WM83|B3WM83_ECOLX Oxidoreductase, zinc-binding dehydrogenase family OS=Escherichia coli B171 GN=EcB171_4482 PE=4 SV=1
MKALTYHGPHHVQVENVPDPGIEQADDIILRITATAICGSDLHLYRGKIPQVKHGDIFGH
EFMGEVVETGKDVKNLQKGDRVVIPFVIACGDCFFCRMQQYAACENTNAGKGAALNKKQI
PAPAALFGYSHLYGGVPGGQAEYVRVPKGNVGPFKVPPLLSDDKALFLSDILPTAWQAAK
NAQIQQGSSVAVYGAGPVGLLTIACARLLGAEQIFVVDHHPYRLRFAADRYGAIPINFDE
DSDPAQSIIEQTAGHRGVDAVIDAVGFEAKGSTTETVLTNLKLEGSSGKALRQCIAAVRR
GGIVSVPGVYAGFIHGFLFGDAFDKGLTFKMGQTHVHAWLGELLPLIEKGLLKPEEIVTH
YMPFEEAARGYEIFEKREEECRKVILVPGAQSAEAAQKAVSGLVNAMPGGTI
>tr|B3WZX4|B3WZX4_SHIDY Oxidoreductase, zinc-binding dehydrogenase family OS=Shigella dysenteriae 1012 GN=Sd1012_4012 PE=4 SV=1
MKALTYHGPHHVQVENAPDPGIEQADDIILRITATAICGSDLHLYRGKIPQVKHGDIFGH
EFMGEVVETGKDVKNLQKGDRVVIPFVIACGDCFFCRLQQYAACENTNAGKGAALNKKQI
PAPAALFGYSHLYGGVPGGQAEYVRVPKGNVGPFKVPSLLSDDKALFLSDILPTAWQAAK
NAQIQQGSSVAVYGAGPVGLLTIACARLLGAEQIFVVDHHPYRLHFAADRYGAIPINFDE
DSDPAQSIIEQTAGHRGVDTVIDAVGFEAKGSTTETVLTNLKLEGSSGKALRQCIAAVRR
GGIVSVPGVYAGFIHGFLFGDAFDKGLSFKMGQTHVHAWLGELLPLIEKGLLKPEEIVTH
YMPFEEAARGYEIFEKREEECCKVILVPGAQSAEAAQKAVSGLVNAMPGGTI
>tr|B3XD64|B3XD64_ECOLX Oxidoreductase, zinc-binding dehydrogenase family OS=Escherichia coli 101-1 GN=EC1011_1331 PE=4 SV=1
MKALTYHGPHHVQVENVPDPGIEQADDIILRITATAICGSDLHLYRGKIPQVKHGDIFGH
EFMGEVVETGKDVKNLQKGDRVVIPFVIACGDCFFCRLQQYAACENTNAGKGAALNKKQI
PAPAALFGYSHLYGGVPGGQAEYVRVPKGNVGPFKVPPLLSDDKALFLSDILPTAWQAAK
NAQIQQGSSVAVYGAGPVGLLTIACARLLGAEQIFVVDHHPYRLHFAADRYGAIPINFDE
DSDPAQSIIEQTAGHRGVDAVIDAVGFEAKGSTTETVLTNLKLEGSSGKALRQCIAAVRR
GGIVSVPGVYAGFIHGFLFGDAFDKGLSFKMGQTHVHAWLGELLPLIEKGLLKPEEIVTH
YMPFEEAARGYEIFEKREEECRKVILVPGAQSAEAAQKAVSGLVNAMPGGTI
>tr|B3YMA1|B3YMA1_SALET Oxidoreductase, zinc-binding dehydrogenase family OS=Salmonella enterica subsp. enterica serovar Kentucky str. CVM29188 GN=SeKA_A0072 PE=4 SV=1
MKALTYHGPHHVKVENVPDPGIEQPDDIILRVTATAICGSDLHLYRGKIPQVKHGDIFGH
EFMGEVVETGHDVKNIRKGDRVVIPFVIACGDCFFCRLQQYSACENTNDGHGAAMNKKQI
PPPAALFGYSHLYGGVPGGQAEYVRVPKGNVGPFKVPPLLSDDKALFLSDILPTAWQAAK
NAQIQQGSSVAVFGAGPVGLLTIACARLLGAEQIFVVDHHAWRLRFAEERYGAIPINFDD
ENDPAEKIIEQTAGHRGVDAVIDAVGFEAKGSMTETVLTNLKLEGSSGKALRQCIAAVRR
GGVVSVPGVYAGFIHGFLFGDAFDKGLTFKMGQTHVHAWLGELLPLIEKGLLKPEEIVTH
YMPFEEAARGYEIFEKREEECRKVILVPGATSAQAAQKQATGVINPMPGGVV
>tr|B3YN49|B3YN49_BACCE Oxidoreductase, zinc-binding dehydrogenase family OS=Bacillus cereus W GN=BCW_3035 PE=4 SV=1
MKAVTYQGPNQVQVKQVDDAKLEKKDDIIVKITSTAICGSDLHLYQGNMPLPQGYIIGHE
PMGIVEEVGPDVTKVKKGDRVVIPFNVACGHCFYCQHEMESQCDNSNPHYDSGGYFGYTE
KFGNHPGGQAEYLKVPFGNFTPFVIPESCELEDESLLFLSDVLPTAYWSVINAGVKRGDT
VIVLGCGPVGLMTQKFAWMQGAKRVIAVDYLDYRIHYAKKINNVEVFEFTKFPDMGEHLK
EITHGGADVVIDCVGMDGKKSPLEFLEQKLKLQGGTLGPIQIATKAVRKYGTVQMTGVYG
GNYNAFPLGAFWVRNINLKMGQAPVIHFMPELFKKITNKEFDPKEIITHKIPLEEASYGY
QIFNNREDDCIKVILKP
>tr|B3Z3X3|B3Z3X3_BACCE Oxidoreductase, zinc-binding dehydrogenase family OS=Bacillus cereus NVH0597-99 GN=BC059799_3093 PE=4 SV=1
MKAVTYQGPNQVQVKQVDDAKLEKKDDIIVKITSTAICGSDLHLYQGNMPLPQGYIIGHE
PMGIVEEVGPDVTKVKKGDRVVIPFNVACGHCFYCQHEMESQCDNSNPHYDSGGYFGYTE
KFGNHPGGQAEYLKVPFGNFTPFVIPESCELEDESLLFLSDVLPTAYWSVINAGVKRGDT
VIVLGCGPVGLMTQKFAWMQGAKRVIAVDYLDYRIHYAKKINNVEVFEFTKFPDMGEHLK
EITHGGADVVIDCVGMDGKKSPLEFLEQKLKLQGGTLGPIQIATKAVRKYGTVQMTGVYG
GNYNAFPLGAFWVRNINLKMGQAPVIHFMPELFKKITNKEFDPKEIITHKIPLEEASYGY
QIFNNREDDCIKVILKP
>tr|B3ZHJ2|B3ZHJ2_BACCE Oxidoreductase, zinc-binding dehydrogenase family OS=Bacillus cereus 03BB108 GN=BC03BB108_3023 PE=4 SV=1
MKAVTYQGPNQVQVKQVDDAKLEKKDDIIVKITSTAICGSDLHLYQGNMPLPQGYIIGHE
PMGIVEEVGPDVTKVKKGDRVVIPFNVACGHCFYCQHEMESQCDNSNPHYDSGGYFGYTE
KFGNHPGGQAEYLKVPFGNFTPFVIPESCELEDESLLFLSDVLPTAYWSVINAGVKRGDT
VIVLGCGPVGLMTQKFAWMQGAKRVIAVDYLDYRIHYAKKINNVEVFEFTKFPDMGEHLK
EITHGGADVVIDCVGMDGKKSPLEFLEQKLKLQGGTLGPIQIATKAVRKYGTVQMTGVYG
GNYNAFPLGAFWVRNINLKMGQAPVIHFMPELFKKITNKEFDPKEIITHKIPLEEASYGY
QIFNNREDDCIKVILKP
>tr|B4A6J9|B4A6J9_SALNE Oxidoreductase, zinc-binding dehydrogenase family OS=Salmonella enterica subsp. enterica serovar Newport str. SL317 GN=SNSL317_A3045 PE=4 SV=1
MKALTYHGPHHVKVENVPDPGIEQPDDIILRVTATAICGSDLHLYRGKIPQVKHGDIFGH
EFMGEVVETGHDVKNIQKGDRVVIPFVIACGDCFFCRLQQYSACENTNDGHGAAMNKKQI
PPPAALFGYSHLYGGVPGGQAEYVRVPKGNVGPFKVPPLLSDDKALFLSDILPTAWQAAK
NAQIQQGSSVAVFGAGPVGLLTIACARLLGAEQIFVVDHHAWRLRFAEERYGAIPINFDD
ENDPAEKIIEQTAGHRGVDAVIDAVGFEAKGSLTETVLTNLKLEGSSGKALRQCIAAVRR
GGVVSVPGVYAGFIHGFLFGDAFDKGLTFKMGQTHVHAWLGELLPLIEKGLLKPEEIVTH
YMPFEEAARGYEIFEKREEECRKVILVPGATSAQAAQKQATGVINPMPGGVV
>tr|B4AMP0|B4AMP0_BACPU S-(Hydroxymethyl)glutathione dehydrogenase (Glutathione-dependent formaldehyde dehydrogenase) (Fdh) (Faldh) OS=Bacillus pumilus ATCC 7061 GN=BAT_3876 PE=4 SV=1
MRAVTYQGKNSIAVKKVDAPSIQDREDVIIRMTSTAICGSDLHLYQGNFPLPIGYVIGHE
PMGIVEEVGPDVTAVKKGDRVVIPFTVACGQCQYCHHHLESQCDNSNPHYDSGGLFGYSE
KYGNYPGGQAEYLRVPFGNYTPFKIPDDCELEDEQLLFLSDVLPTAYWSVEHAGVKKGDT
VIVLGCGPVGLMAQQFAWQKGAERVIAVDYIDYRLRHAKRMSGVEVFDFTEDPDMGETLK
ELTKGGADVVIDCVGMDGKKSPLEKIEQKLKLQGGTIGPIQIATKAVRKCGTVQMTGVYG
GLYNMFPLGAFFARNVTLKMGQAPARGYMSKLYQKVTTGEIDPKAIITHQLPLDDAAHAY
HIFNDKKDDCIKVILKP
>tr|B4AV38|B4AV38_9CHRO Alcohol dehydrogenase GroES domain protein OS=Cyanothece sp. PCC 7822 GN=Cyan7822DRAFT_0230 PE=4 SV=1
MKAVCWQGTNKVTVESVPDPKIINPRDAVIKITSTAICGSDLHLYDGFIPTMEQGDILGH
EFMGEVVEVGSEVKRIKVGDRVVNPFPIACGHCFFCQRDLTSLCDNTNPNAFMAEAIMGY
SPSGLFGYSHMLGGYAGGQAEYARVPHADVGLFKIPNELADEQVLFLSDIFPTGYMAAEN
CDIKAGDIVAIWGCGPVGQFAIRSARMLGAGRVIAIDRIPERLEMAQKGGAEILNFEEVD
VGEALKEMTGGRGPDSVMDAVGMEAHGLGLEGFYDKAKQAVRLETDRPHVLRQAIVACRK
GGTVSIPGVYGGFVDKIPMGAAMNKALTFKTGQTHVHRYMGRLLERIQNGEIDPSFVITH
RLKLEDAPTGYDIFKHKKDNCIKIVLKP
>tr|B4AV39|B4AV39_9CHRO Alcohol dehydrogenase GroES domain protein OS=Cyanothece sp. PCC 7822 GN=Cyan7822DRAFT_0231 PE=4 SV=1
MKAVCWHGTEDVRVETVPDPTILNPRDAILKVSSTTICGSDLHIYDGFIPTMEPGDILGH
EFMGEIVEVGSQVKRLKKGDRAVVSSAIGCGQCWYCHQQQWSLCDNSNPNTWMQEKIYGH
GTGAIFGYSHAFGGYAGSFADYIRIPFADFTAIGVPKDIPDEKLLPISDAFPTGYMGADL
CNIQPGEIVAVWGCGPVGQFAMRSAYLLGAERVIGIDRFPERLQLARDFAKAEIINYEEV
DVIEALKEMTGGRGPDACIDAVGMEAHGTGPEGLFDKAKQAIRLETDRPHVLRQMMLACR
KGGTLSIMGVYGGFVDKLPMGAAMNKALTFRMGQMFGPKYIPRILDHVLKGEVDPSAVLS
HRLPLSETKQGFEMFKHKKDQCIKVMLQPD
>tr|B4B5W7|B4B5W7_9CHRO Alcohol dehydrogenase GroES domain protein OS=Cyanothece sp. PCC 7822 GN=Cyan7822DRAFT_4024 PE=4 SV=1
MKAIVFHGIGDIRLDNVPDPKIEQPTDAIIRLTASAICGTDLHMIRGTFSGMKEGTILGH
EGVGIVEEIGTNVRNLKKGDRVVVPSTIGCGYCSYCRTGYYSQCDNANPNGSAAGTAFFG
GPKETGPFQGLQAEYARIPYANVGLIKLPKNVSDDQAILLSDIFPTAYFGADIAEITPGD
TVAIFGCGPVGQFAIASAKLFGAGRIIAVDTIASRLEMAKAQGAEIIDFNAEDPVEIIKQ
LTGGIGVDRVIDAVGVDAVSPNTGPAAQQAQQFTEEFERQQKQVAPQTNPQNGNWHPGNA
PSIVLDWAVQALAKAGTLSIIGVYPPTHRFFPIGMAMNKNLTINMGNCNHRKYIPFLVDR
VNSGMLDPTKILTQVEPLISAIDAYKAFDKRQPGWIKVELVPGRN
>tr|B4CA94|B4CA94_9CHRO Alcohol dehydrogenase GroES domain protein OS=Cyanothece sp. PCC 7425 GN=Cyan7425DRAFT_1392 PE=4 SV=1
MKAVCWHGANDVRVDHVPDPKILNPRDAIIKITSTAICGSDLHLYDGYIPTMKSGDILGH
EFMGEVVELGSAVTNIQVGDRVVVPFTISCGHCFFCQRQLWSLCDNSNPNAYMAEALMGY
SPSGLFGYSHMLGGYAGGQAEYARVPFADVGLFKIPDGLSDDQVLFLTDIFPTGYMAAES
CNIQPGDIVAVWGCGPVGQFAIRSAYMFGAERVIAIDRVPERLHMAREQGCAEVLNYEEV
DVGEALKEMTGGRGPDACIDAVGMEAHGTDAMAFYDQVKQAVRLETDRPTAFRQVIVACR
KGGHVSIPGVYGGFLDKIPMGAAFNKGLTFKMGQTHVQRYFQPLLERIQNGEIDPSFVIT
HRLPLEEAPHAYEIFKHKRDNCIKVVLKP
>tr|B4CA96|B4CA96_9CHRO Alcohol dehydrogenase GroES domain protein OS=Cyanothece sp. PCC 7425 GN=Cyan7425DRAFT_1394 PE=4 SV=1
MKAVCWHGANDVRVETVPDPKILNPRDAILKVTSATICGSDLHIYDGYIPTVQPGDIIGH
EFMGEIVDVGSDVKKLRVGDRVVVSSIIGCGQCFYCQQQQWSLCDNSNPNAWMQEQVYGF
GTAGIFGYSHAFGGYAGAHAEYVRIPFADHGAVKVPAGIPDEKILPISDAFPTGYMGADL
CDIQPGDTVAVWGCGPVGLFAMRSAYMLGAAKVIGIDRVPERLRMAQNFGQAEVINYEAV
DAGEALKEMTGGMGPDACIDAVGLEAHGIGLQGFYDEAKQKVRLETDRPSVLRQMMVACR
KGGTLSIMGVYGGFVDKMPFGAAFNKGLTLRMGQMHGQKYMPMLLEKVMNNEIDPAAVFS
HHLPLEQAPHGYEIFKHKQDNCTKVLLQP
>tr|B4CGE6|B4CGE6_9CHRO Alcohol dehydrogenase GroES domain protein OS=Cyanothece sp. PCC 7425 GN=Cyan7425DRAFT_3817 PE=4 SV=1
MKAICWQGANKVGVDTVPDPKIINPRDAVIKITSTAICGSDLHLYDGYIPTMEQGDILGH
EFMGEVVEVGSEVKRIKVGDRVVNPFPIACGQCFFCKQSLTSLCDNTNPNAFMAEAIMGY
SPSGIFGYSHMLGGYAGGQAEYARVPFADVGLLKIPDGLADEQVLFLSDIFPTGYMAAEN
CNIQPGHIVAIWGCGPVAQFAIRSAFLLGAERVIAIDRVPERLQMAKDGGAEVLNYEQVD
VGEALKEMTGGRGPDAVMDAVGMESHGMGLEGLYDQAKQAVRLETDRPHALRQAIVACRK
GGTVSVPGVFGGFADKIPMGAFMNKALTMKTGQTHVHRYLTPLLEHVQNGDIDPSFVITH
RLPLEQAPDGYEIFKHKKDHCIKVVLKPGQSA
>tr|B4CGE7|B4CGE7_9CHRO Alcohol dehydrogenase GroES domain protein OS=Cyanothece sp. PCC 7425 GN=Cyan7425DRAFT_3818 PE=4 SV=1
MKAACWYGTEDVRVETVPDPKILNPRDATVKVTSTTICGSDLHIYDGYIPTMQPGDIIGH
EFMGEIVEVGSEVKRLKKGDRTVVSSAIGCGHCWYCKQQQWSLCDNSNPNGWMQEAVYGY
GTGAIFGYSHAFGGYAGSFADYIRVPFADFTAIPVPKDIPDEKLLPVSDAFPTGYMGADL
CNIQPGDVVAVWGCGPVGQFAMRSAYLLGAERVIGIDRFPERLQLARDFAKAETINYEEV
DAGEALKEMTGGMGPDACIDAVGMEAHGTGLEGVYDKAKQAVRLETDRPHVLRQMMVACR
KGGTLSIMGVYGGFVDKLPMGAAMNKALTFRSGQMFGPKYIPKLVEHVLNGDVDPSAVLT
HRLPLAEIKQGFEMFKHKKDQCIKVMLQPA
>tr|B4WC33|B4WC33_9CAUL Alcohol dehydrogenase GroES-like domain family OS=Brevundimonas sp. BAL3 GN=BBAL3_3046 PE=4 SV=1
MRALTWHGKHNVQVDTVPDPQIVNPRDAIIKITATAICGSDLHLYDSMIPGMSNGDILGH
EFMGEVVEVGRGNTSLKKGDRVVVPFVIACGQCFFCEKSMPAACDNSNPADKADATEIAY
GQSVAGLFGYSHLTGGFAGGQAEYARVPYSDYGPIKIPDGIEDEKVLFLSDIFPTGWMAA
ENAQIQPGDTVAIWGCGPVGLFAVKSAILQGAGRVIAIDHHPNRLALAKANGAEVLNYHE
VKVREALLEMTAGLGPDSCIDAVGMESHGFSPDNIIDAVKQETRLGTDRPHVLHETIMAV
RKGGTVSVPGVYGGFADKFPVGAFMEKGLTLKTGQTHVQRYLPQLLQLILEGGIDTTDLI
SHRLPLEQAAEGYKNFKENQNEWTKVILKPH
>tr|B4WMI7|B4WMI7_9SYNE Alcohol dehydrogenase GroES-like domain family OS=Synechococcus sp. PCC 7335 GN=S7335_1740 PE=4 SV=1
MKALRWHGKEDVRVDNVPDPKIEATGDAIVRVTATAICGSDLHLYGGKVATLKEGDILGH
EFMGEVVETGSAVSNLKKGDRVVVPFTISCGNCFFCNQDLYSLCDVSNPNEDIARSEMGH
APAGIFGYGHITGGFAGGQAEYVRVPYADVGPVKVPSHLPDEKVLFLSDIFPTGYMGAEN
ANIKEGDTVAIWGCGPVGLFAMKSAWMLGAGRVIAIDHVPERLRLARSYANVETIDSFDA
DQVYEQLMEMTDGMGPAACIDAVGMEAHGSGAMTGILDSIKSSAKLDKQLQHPYVLQQIV
KCCRKGGNISVPGVYTGFLNMFPMGPAMNKGLNWKMGQTHMQKYMQPLMEKVEQGDIDLT
AIITHRLSLDDAPEGYKIFQEKRDNCVKVVMTP
>tr|B5C6C2|B5C6C2_SALET Oxidoreductase, zinc-binding dehydrogenase family protein OS=Salmonella enterica subsp. enterica serovar Saintpaul str. SARA23 GN=SeSPA_A1157 PE=4 SV=1
MKALTYHGPHHVKVENVPDPGIEQPDDIILRVTATAICGSDLHLYRGKIPQVKHGDIFGH
EFMGEVVETGHDVKNIRKGDRVVIPFVIACGDCFFCRLQQYSACENTNDGHGAAMNKKQI
PPPAALFGYSHLYGGVPGGQAEYVRVPKGNVGPFKVPPLLSDDKALFLSDILPTAWQAAK
NAQIQQGSSVAVFGAGPVGLLTIACARLLGAEQIFVVDHHAWRLRFAEERYGAIPINFDD
ENDPAEKIIEQTAGHRGVDAVIDAVGFEAKGSLTETVLTNLKLEGSSGKALRQCIAAVRR
GGVVSVPGVYAGFIHGFLFGDAFDKGLTFKMGQTHVHAWLGELLPLIEKGLLKPEEIVTH
YMPFEEAARGYEIFEKREEECRKVILVPGATSAQAAQKQATGVVNPMPGGVV
>tr|B5CCW6|B5CCW6_SALET Oxidoreductase, zinc-binding dehydrogenase family protein OS=Salmonella enterica subsp. enterica serovar Schwarzengrund str. SL480 GN=SeSB_A0961 PE=4 SV=1
MKALTYHGPHHVKVENVPDPGIEQPDDIILRVTATAICGSDLHLYRGKIPQVKHGDIFGH
EFMGEVVETGHDVKNIRKGDRVVIPFVIACGDCFFCRLQQYSACENTNDGHGAAMNKKQI
PPPAALFGYSHLYGGVPGGQAEYVRVPKGNVGPFKVPPLLSDDKALFLSDILPTAWQAAK
NAQIQQGSSVAVFGAGPVGLLTIACARLLGAEQIFVVDHHAWRLRFAEERYGAIPINFDD
ENDPAEKIIEQTAGHRGVDAVIDAVGFEAKGSLTETVLTNLKLEGSSGKALRQCIAAVRR
GGVVSVPGVYAGFIHGFLFGDAFDKGLTFKMGQTHVHAWLGELLPLIEKGLLKPEEIVTH
YMPFEEAARGYEIFEKREEECRKVILVPGATSAQAAQKQATGVINPMPGGVV
>tr|B5HSQ6|B5HSQ6_9ACTO Putative uncharacterized protein OS=Streptomyces sviceus ATCC 29083 GN=SSEG_02441 PE=4 SV=1
MKAVTWQGKRDVRVEEVPDPKIQEPTDAVIRITSTGLCGSDLHLYEVLTPFMTPGDILGH
EPMGIVEEVGAAVPDLSVGDRVVVPFQIACGNCWMCMTGLPTQCETTQVTSEGMGAALFG
YTRLYGAVPGAQAEYLRVPQAQYGPIKVPEGPPDDRFVYLSDVLPTAWQAVSYADVPEGG
SVAVLGLGPIGDMACRVAQVRGAGRVFGVDLVTERLRRARTRGVETYDLRSFDSEKELVQ
AIRDETDGRGPDAVIDAVGTEAHGSAVARLAQNASALLPRKIGGPFAERFSVDRLAALYT
AIELVRRGGTLSLTGVYGGMADPLPMLTMFDKQIQIRMGQANVRRWSDEIIPYLIDEDPL
GVDDFATHHVPLSDAPHAYEMFQKKQEGAVKVLMRP
>tr|B5MLD3|B5MLD3_SALET Oxidoreductase, zinc-binding dehydrogenase family OS=Salmonella enterica subsp. enterica serovar Saintpaul str. SARA29 GN=SeSPB_A0665 PE=4 SV=1
MKALTYHGPHHVKVENVPDPGIEQPDDIILRVTATAICGSDLHLYRGKIPQVKHGDIFGH
EFMGEVVETGHDVKNIQKGDRVVIPFVIACGDCFFCRLQQYSACENTNDGHGAAMNKKQI
PPPAALFGYSHLYGGVPGGQAEYVRVPKGNVGPFKVPPLLSDDKALFLSDILPTAWQAAK
NAQIQQGSSVAVFGAGPVGLLTIACARLLGAEQIFVVDHHAWRLRFAEERYGAIPINFDD
ENDPAEKIIEQTAGHRGVDAVIDAVGFEAKGSMTETVLTNLKLEGSSGKALRQCIAAVRR
GGVVSVPGVYAGFIHGFLFGDAFDKGLTFKMGQTHVHAWLGELLPLIEKGLLKPEEIVTH
YMPFEEAARGYELFEKREEECRKVILVPGATSAQAAQKQATGVINPMPGGVV
>tr|B5MWH6|B5MWH6_SALET Oxidoreductase, zinc-binding dehydrogenase family OS=Salmonella enterica subsp. enterica serovar 4,[5],12:i:- str. CVM23701 GN=SeI_A1673 PE=4 SV=1
MKALTYHGPHHVKVENVPDPGIEQPDDIILRVTATAICGSDLHLYRGKIPQVKHGDIFGH
EFMGEVVETGHDVKNIRKGDRVVIPFVIACGDCFFCRLQQYSACENTNDGHGAAMNKKQI
PPPAALFGYSHLYGGVPGGQAEYVRVPKGNVGPFKVPPLLSDDKALFLSDILPTAWQAAK
NAQIQQGFSVAVFGAGPVGLLTIACARLLGAEQIFVVDHHAWRLRFAEERYGAIPINFDD
ENDPAEKIIEQTAGHRGVDAVIDAVGFEAKGSLTETVLTNLKLEGSSGKALRQCIAAVRR
GGVVSVPGVYAGFIHGFLFGDAFDKGLTFKMGQTHVHAWLGELLPLIEKGLLKPEEIVTH
YMPFEEAARGYEIFEKREEECRKVILVPGATSAQAAQKQATGVVNPMPGGVV
>tr|B5NI26|B5NI26_SALET Oxidoreductase, zinc-binding dehydrogenase family OS=Salmonella enterica subsp. enterica serovar Javiana str. GA_MM04042433 GN=SeJ_A0992 PE=4 SV=1
MKALTYHGPHHVKVENVPDPGIEQPDDIILRVTATAICGSDLHLYRGKIPQVKHGDIFGH
EFMGEVVETGHDVKNIRKGDRVVIPFVIACGDCFFCRLQQYSACENTNDGHGAAMNKKQI
PPPAALFGYSHLYGGVPGGQAEYVRVPKGNVGPFKVPPLLSDDKALFLSDILPTAWQAAK
NAQIQQGSSVAVFGAGPVGLLTIACARLLGAEQIFVVDHHAWRLRFAEERYGAIPINFDD
ENDPAEKIIEQTAGHRGVDAVIDAVGFEAKGSMTETVLTNLKLEGSSGKALRQCIAAVRR
GGVVSVPGVYAGFIHGFLFGDAFDKGLTFKMGQTHVHAWLGELLPLIEKGLLKPEEIVTH
YMPFEEAARGYEIFEKREEECRKVILVPGATSAQAAQKQATGVINPMPGGVV
>tr|B5NQD0|B5NQD0_SALET Oxidoreductase, zinc-binding dehydrogenase family OS=Salmonella enterica subsp. enterica serovar Kentucky str. CDC 191 GN=SeKB_A0725 PE=4 SV=1
MKALTYHGPHHVKVENVPDPGIEQPDDIILRVTATAICGSDLHLYRGKIPQVKHGDIFGH
EFMGEVVETGHDVKNIRKGDRVVIPFVIACGDCFFCRLQQYSACENTNDGHGAAMNKKQI
PPPAALFGYSHLYGGVPGGQAEYVRVPKGNVGPFKVPPLLSDDKALFLSDILPTAWQAAK
NAQIQQGSSVAVFGAGPVGLLTIACARLLGAEQIFVVDHHAWRLRFAEERYGAIPINFDD
ENDPAEKIIEQTAGHRGVDAVIDAVGFEAKGSMTETVLTNLKLEGSSGKALRQCIAAVRR
GGVVSVPGVYAGFIHGFLFGDAFDKGLTFKMGQTHVHAWLGELLPLIEKGLLKPEEIVTH
YMPFEEAARGYEIFEKREEECRKVILVPGATSAQAAQKQATGVINPMPGGVV
>tr|B5NYG6|B5NYG6_SALET Oxidoreductase, zinc-binding dehydrogenase family OS=Salmonella enterica subsp. enterica serovar Heidelberg str. SL486 GN=SeHB_A0684 PE=4 SV=1
MKALTYHGPHHVKVENVPDPGIEQPDDIILRVTATAICGSDLHLYRGKIPQVKHGDIFGH
EFMGEVVETGHDVKNIQKGDRVVIPFVIACGDCFFCRLQQYSACENTNDGHGAAMNKKQI
PPPAALFGYSHLYGGVPGGQAEYVRVPKGNVGPFKVPPLLSDDKALFLSDILPTAWQAAK
NAQIQQGSSVAVFGAGPVGLLTIACARLLGAEQIFVVDHHAWRLRFAEERYGAIPINFDD
ENDPAEKIIEQTAGHRGVDAVIDAVGFEAKGSLTETVLTNLKLEGSSGKALRQCIAAVRR
GGVVSVPGVYAGFIHGFLFGDAFDKGLTFKMGQTHVHAWLGELLPLIEKGLLKPEEIVTH
YMPFEEAARGYEIFEKREEECRKVILVPGATSAQAAQKQATGVINPMPGGVV
>tr|B5PDF8|B5PDF8_SALET Oxidoreductase, zinc-binding dehydrogenase family OS=Salmonella enterica subsp. enterica serovar Weltevreden str. HI_N05-537 GN=SeW_A0706 PE=4 SV=1
MKALTYHGPHHVKVENVPDPGIEQPDDIILRVTATAICGSDLHLYRGKIPQVKHGDIFGH
EFMGEVVETGHDVKNIRKGDRVVIPFVIACGDCFFCRLQQYSACENTNDGHGAAMNKKQI
PPPAALFGYSHLYGGVPGGQAEYVRVPKGNVGPFKVPPLLSDDKALFLSDILPTAWQAAK
NAQIQQGSSVAVFGAGPVGLLTIACARLLGAEQIFVVDHHAWRLRFAEERYGAIPINFDD
ENDPAEKIIEQTAGHRGVDAVIDAVGFEAKGSMTETVLTNLKLEGSSGKALRQCIAAVRR
GGVVSVPGVYAGFIHGFLFGDAFDKGLTFKMGQTHVHAWLGELLPLIEKGLLKPEEIVTH
YMPFEEAARGYEIFEKREEECRKVILVPGATSAQAAQKQATGAINPMPGGVV
>tr|B5PSS5|B5PSS5_SALHA Oxidoreductase, zinc-binding dehydrogenase family OS=Salmonella enterica subsp. enterica serovar Hadar str. RI_05P066 GN=SeH_A0950 PE=4 SV=1
MKALTYHGPHHVKVENVPDPGIEQPDDIILRVTATAICGSDLHLYRGKIPQVKHGDIFGH
EFMGEVVETGHDVKNIQKGDRVVIPFVIACGDCFFCRLQQYSACENTNDGHGAAMNKKQI
PPPAALFGYSHLYGGVPGGQAEYVRVPKGNVGPFKVPPLLSDDKALFLSDILPTAWQAAK
NAQIQQGSSVAVFGAGPVGLLTIACARLLGAEQIFVVDHHAWRLRFAEERYGAIPINFDD
ENDPAEKIIEQTAGHRGVDAVIDAVGFEAKGSMTETVLTNLKLEGSSGKALRQCIAAVRR
GGVVSVPGVYAGFIHGFLFGDAFDKGLTFKMGQTHVHAWLGELLPLIEKGLLKPEEIVTH
YMPFEEAARGYEIFEKREEECRKVILVPGATSAQAAQKQATGVVNPMPGGVV
>tr|B5QCI9|B5QCI9_SALVI Oxidoreductase, zinc-binding dehydrogenase family OS=Salmonella enterica subsp. enterica serovar Virchow str. SL491 GN=SeV_A1581 PE=4 SV=1
MKALTYHGPHHVKVENVPDPGIEQPDDIILRVTATAICGSDLHLYRGKIPQVKHGDIFGH
EFMGEVVETGHDVKNIRKGDRVVIPFVIACGDCFFCRLQQYSACENTNDGHGAAMNKKQI
PPPAALFGYSHLYGGVPGGQAEYVRVPKGNVGPFKVPPLLSDDKALFLSDILPTAWQAAK
NAQIQQGSSVAVFGAGPVGLLTIACARLLGAEQIFVVDHHAWRLRFAEERYGAIPINFDD
ENDPAEKIIEQTAGHRGVDAVIDAVGFEAKGSMTETVLTNLKLEGSSGKALRQCIAAVRR
GGVVSVPGVYAGFIHGFLFGDAFDKGLTFKMGQTHVHAWLGELLPLIEKGLLKPEEIVTH
YMPFEEAARGYEIFEKREEECRKVILVPGATSAQAAQKQATGVVNPMPGGVV
>tr|B5UMB5|B5UMB5_BACCE Oxidoreductase, zinc-binding dehydrogenase family OS=Bacillus cereus AH1134 GN=BCAH1134_3133 PE=4 SV=1
MKAVTYQGPNQVQVKQVDDAKLEKKDDIIVRITSTAICGSDLHLYQGNMPLPQGYIIGHE
PMGIVEEVGPDVTKVKKGDRVVIPFNVSCGHCFYCQHEMESQCDNSNPHYDSGGYFGYTE
KFGNHPGGQAEYLKVPFGNFTPFVIPESCELEDESLLFLSDVLPTAYWSVINAGVKPGDT
VIVLGCGPVGLMTQKFAWMQGAKRVIAVDYLDYRIHYAKKINNVEVFEFTKFPDMGEHLK
EITHGGADVVIDCVGMDGKKSTLEFLEQKLKLQGGTLGPIQIATKAVRKYGTVQMTGVYG
GNYNAFPLGAFWVRNINLKMGQAPVIHFMPELFEKITNKEFDPKEIITHKIPLEEASYGY
QIFNNREDDCIKVILKP
>tr|B5V268|B5V268_BACCE Oxidoreductase, zinc-binding dehydrogenase family OS=Bacillus cereus H3081.97 GN=BCH308197_3082 PE=4 SV=1
MKAVTYQGPNKVQVKQVDDAKLEKKDDIIVKITSTAICGSDLHLYQGNMPLPPGYIIGHE
PMGIVEEVGPDVTKVKKGDRVVIPFNVACGHCFYCQHEMESQCDNSNPHFDSGGYFGYTE
KFGNHPGGQAEYLKVPFGNFTPFVIPESCELEDESLLFLSDVLPTAYWSVKNAGVKRGDT
VIVLGCGPVGLMTQKFAWMQGAKRVIAVDYLDYRIHYAKKINNVEVFEFTKFPDMGEHLK
EITHGGADVVIDCVGMDGKKSPLEFLEQKLKLQGGTLGPIQIATKAVRKYGTVQMTGVYG
GNYNAFPLGAFWVRNINLKMGQAPVIHFMPELFKKITNKEFDPKEIITHKIPLEEASYGY
QIFNNREDDCIKVILKP
>tr|B5VC52|B5VC52_BACCE S-(Hydroxymethyl)glutathione dehydrogenase OS=Bacillus cereus H3081.97 GN=BCH308197_0141 PE=4 SV=1
MKAVTYQGPNHVQVNQVEDAKLEKKDDIIVKITSTAICGSDLHLYQGNMPLPPGYIIGHE
PMGIVEEVGPEVTKVKKGDRVVVPFNVSCGHCFYCQHEMESQCDNSNPHYDSGGYFGYTE
KFGNHPGGQAEYLKVPFGNFTPFVIPESCELEDESLLFLSDVLPTAYWSVKNAGVKSGDT
VIVLGCGPVGLMVQKFAWMEGAKRVIAVDYLDYRINHAKKMNNVEVFEFTKYPDMGEHLK
EITHGGADVVIDCVGMDGKKSPLEFLEQKFKLQGGTLGPIQISTKAVRKYGTVQMTGVYG
GNYNLFPLGAFWIRNINLKMGQAPVIHFMPELFKKITNNEFDPRDIITHKMSLEEASHGY
RIFNNREDECIKVVLKP
>tr|B5ZHW3|B5ZHW3_GLUDA Alcohol dehydrogenase GroES domain protein OS=Gluconacetobacter diazotrophicus (strain ATCC 49037 / DSM 5601 / PAl5) GN=Gdia_2860 PE=4 SV=1
MKALVWHGKSDIRCESVRDPILENSRDAIIRVTACAICGSDLHIFDGMIPEIHHGDVLGH
ETMGEVVEVGKDAGNLKVGDRVVVPFTIACGECFFCSKGFFSGCERTNPDHARAEKLWGH
SPAGLFGYSHLLGGYAGGQAEYLRVPYADVGPIKVPDHLTDEQALFLSDIFPTGYMAAEF
CNIQPGQTIAIWGCGPVGQMAIRSAFLLGAERVLAIDTVPERLALAEAGGAEMINFRTED
VYPRIQDLTAGRGADACIDAVGTEADTWSGIDAVVDRIKTATFLGTDRPHVLRQAIMCCR
NFGTVSIVGVYGGLLDKIPMGSAINRGLTFRMAQTPVQHYLPMLMDRIVKGDIDPSFVIT
HRASLEEGPELYKTFRDKRDGCIKVVMKP
>tr|B6C464|B6C464_9GAMM Alcohol dehydrogenase GroES-like domain family OS=Nitrosococcus oceani AFC27 GN=NOC27_2989 PE=4 SV=1
MKAVVFHGIGDIRLDEVPEPQIKDPTDAVIRVTASAICGTDLHMVRGTMGGMENGTILGH
EAVGVVEALGKGVRNLKEGDRVVVPSTIACGYCAYCRAGYHAQCDNANPQGLLAGTAFFG
GPKASGPFHGLQAEKARIPFANAGLVKLPDEVSDDEAILVSDIFPTAYFGAELAEIKAGD
TVAVFGCGPVGQFVITSAQLLGAGRILAVDSVPSRLEMARTQGAEIIDFNAEDPVATIRD
LTGGIGVDRAIDAVGVDAERPHHGPAAKQTDAQQAQFEQELKEIAPENHPQGGHWHPGDA
PSQALRWAVESLAKAGTLSIIGVYPPNDRFFPIGQAMNKNLTLKMGNCNHRKYIPMLVNL
VHTGVVNPAAVLTQQEPLTAVIDAYQNFDQRKSGWIKVELK
>tr|B6F9F9|B6F9F9_9ENTR Putative uncharacterized protein OS=Enterobacter cancerogenus ATCC 35316 GN=ENTCAN_01339 PE=4 SV=1
MKALTYHGPHNVRVENVPDPVIEQPDDIILRVTATAICGSDLHLYRGKIPKVEHGDIFGH
EFMGEVVESGRDVKNLQKGDRVVIPFVIACGDCFFCQMHQYAACEKTNAGQGAALNKKQI
PAPAALFGYSHLYGGVPGGQAEYVRVPKGNVGPFKVPQLLSDDKALFLSDILPTAWQAVK
NAQVGKGSSVAVFGAGPVGLLTIACARLAGAEQIFVVDHHPYRLRFAQERYGAIPINFDD
DNDAAEKIIEQTAGQRGVDAVIDAVGFEAKGSTTETILSNLKIEGSSGKALRQCIAAVRR
GGVVSVPGVYAGFIHGFLFGDAFDKGITFKMGQTHVHAWLGELLPLIEQGLLTPEEIVTH
YLPLTDAERAYKIFEKREEECRKVILVPGADTPEAAEQKVKGLVNAFPGGVV
>tr|B6ZP51|B6ZP51_ECO57 Oxidoreductase, zinc-binding dehydrogenase family OS=Escherichia coli O157:H7 str. TW14588 GN=ESCCO14588_2048 PE=4 SV=1
MKALTYHGPHHVQVENVPDPGIEQADDIILRITATAICGSDLHLYRGKIPQVKHGDIFGH
EFMGEVVETGKDVKNLQKGDRVVIPFVIACGDCFFCRLQQYAACENTNAGKGAALNKKQI
PAPAALFGYSHLYGGVPGGQAEYVRVPKGNVGPFKVPPLLSDDKALFLSDILPTAWQAAK
NAQIQQGSSVAVYGAGPVGLLTIACARLLGAEQIFVVDHHPYRLRFAADRYGAIPINFDE
DSDPAQSIIEQTAGHRGVDAVIDAVGFEAKGSTTETVLTNLKLEGSSGKALRQCIAAVRR
GGIVSVPGVYAGFIHGFLFGDAFDKGLTFKMGQTHVHAWLGELLPLIEKGLLKPEEIVTH
YMPFEEAARGYEIFEKREEECRKVILVPGAQSAEAAQKAVSGLVNAMPGGTI
>tr|B7BR78|B7BR78_9CLOT Putative uncharacterized protein OS=Clostridium hylemonae DSM 15053 GN=CLOHYLEM_03034 PE=4 SV=1
MKAIVYDGLQKVECRTVEDPRLEKEDDIIVKVTSAAICGSDLHLVHGLVKGMYDGYVLGH
ETMGIVEEVGKGVKNLTKGDRVVIPFPVACGHCEFCNKGEFSQCDNSNDYGESGGLFGYS
KYHGNYAGGQAEYIRVPYANVGPKKVPDELTDEQVLFVTDVLPTSYWGTEIAGVKAGDTV
VVLGCGPIGLMTIKWCIQKGAGRIIAVDNVSYRLKHAKGYGVEALNFEEYEQVGAHIKEI
THGGAHCVIDCVGLDGKTSVMEKIETALKLQGGSKSAIEIASQCIRKAGTAAFVGVYGNK
YNNFPLGNFFSKNITLKMGQCPATGYVDLMLQKIQKGEFDATDIITHKLSLEEGSHAYSI
FDKKEDNCIKVILKP
>tr|B7CQB0|B7CQB0_BURPS Oxidoreductase, zinc-binding dehydrogenase family OS=Burkholderia pseudomallei 576 GN=BUC_7050 PE=4 SV=1
MLAGRRRGMRRGFDSARHTEGNIMKAVVFHGIGDIRIDTVPDPGLAQTTDAVVRLTSSAI
CGTDLHMVRGTLGGMKPGTILGHEGVGLVEEVGRDVRNLRRGDRVLIPSTISCGHCAYCR
AGYTAQCDTANPGGPLAGTAFFGGPQASGAFDGLQAEYARTPFAHASLIRLPDSLDDERA
ILMSDIFPTGYFGAQLAEVRMGDTVAVFGAGPVGQFAIASAKLMGAGRVIAIDRVVSRLE
MACAQGAEVINFDDDDPVDTILQLTGGIGVDRVIDAVGVDAVRPTRGPAAPHDAQSRRAF
DDEVRELAPRTRADGGHWVPGDAPSQVLQWAVRAVAKAGTVSIIGVYPMNDRFFPIGAAM
NRNLTVKMGNCNHRAITPKLIEIVRSGAFDPITVLTQAEPLTSAIDAYRAFDTREPGWIK
VKLEP
>tr|B7CWA9|B7CWA9_BURPS Oxidoreductase, zinc-binding dehydrogenase family OS=Burkholderia pseudomallei 576 GN=BUC_7347 PE=4 SV=1
MRAPPAPRGWAPARGGRPAAGGASRGATDAERMRGRCVRSPSSRRACRALRVACRHVACR
VRAHVARTSDGARRTSYIARRGPHAVRGPRPGPIRFAPTATHAARAPSHPEELAMKALCW
HGKHTVRYETVADPAIEDPRDAIVEVRACSIGGADLHLYDAVIPGLKDGDVLGRECVGEV
VEIGAGVSRRRVGERVVVPFAIACGECDQCRRGNWSVCETTNPHRALADKVFGHATGGLL
GCGHLAGGYPGGQAQYVRVPHADVAPATIPDGVDDERALFVGDSLATGWQAAAQCEIEPG
DVVAVWGAGAVGLFAAMSARLLGAAEVIAIDRVPERLALAQKLGATPLDFERLGVADTLA
ERTRGKGPDKCIDAVGLEAQAGEALDAVTDRFRPTVAAGADQPHVLREMIYACRPGGVLS
VPGVYGGLVDKLPMGALMHKGLTLRAGQTHVCRWTAGLLERIADGWLDPSCVITHRATLE
EGPAMYETFGARRDGCIRPVLRPRH
>tr|B7D9U3|B7D9U3_9BURK Alcohol dehydrogenase GroES domain protein OS=Diaphorobacter sp. TPSY GN=DtpsyDRAFT_3256 PE=4 SV=1
MKALTYQGAKDVRVENVPDPVLLAQDDVLLRVTATAICGSDLHIYRGKIPGMKDGDILGH
EFMGIVEEVGPAVTALRPGDRVVVPFVIACGSCFYCDKTLFAACENTNPGRGAILNKKNA
TAGAGLFGYSHLYGGYPGGQAEYVRVPHGNVGPLKVPQVLSDEQVLFLSDILPTGYQAAV
NAQIGAGSSVAIFGAGPVGLMSALAARFLGAEQVFMVDHNEYRLQFAQATYGVVPINFDK
DEDPAETILSATGGHGVDATIDAVGFEAKGSALETALTAVRLEGSSGKALRQCIAATRRG
GVLSVPGVYAGFIHGFLFGDAFEKGLTFRMGQTHAQKYMPQLLEHIANGRMRPEVIISHR
MKLADAARGYEIFEKKEEECRKVVLTP
>tr|B7H4K8|B7H4K8_ACIBA Hypothetical zinc-type alcohol dehydrogenase-like protein ybdR OS=Acinetobacter baumannii AB307-0294 GN=ABBFA_002254 PE=4 SV=1
MRALTYHGAEDVRVETVADPIIQEPDDIILRVTATAICGSDLHLYRGKIPKTEHGDIFGH
EFMGIVEEVGPAVTAVKKGDRVIVPFVIACGECFFCQLDLTAACETTNTGRGAIINKKQI
PPGAALFGYSHLYGGVPGGQAEYVRVPKANKGPFKVPGSLSDEKVLFLTDILPTAWQAVN
NAQVKRGSTVAIYGAGPVGLLSAACAKMLGAEKIFMVDHNEYRLNYAAATYDAIPVNFDE
VDAAEFIIQNTDNYRGVDAVIDAIGFEAKGSVIETVLTNLKLEGSSGAALRQCIAAVRRG
GVVSVPGVYAGPIHGFLFGDAFDKGLTFKMGQTHVHQYLPQLLELIERGELTPETIITHR
MKLEDAAEGYRIFNEREEDCRKVILLP
>tr|B7H8K4|B7H8K4_BACCE Oxidoreductase, zinc-binding dehydrogenase family OS=Bacillus cereus B4264 GN=BCB4264_A3114 PE=4 SV=1
MKAVTYQGPNQVQVKQVDDAKLEKKDDIIVKITSTAICGSDLHLYQGNMPLPQGYIIGHE
PMGIVEEVGPDVTKVKKGDRVVIPFNVSCGHCFYCQHEMESQCDNSNPHYDSGGYFGYTE
KFGNHPGGQAEYLKVPFGNFTPFVIPESCELEDESLLFLSDVLPTAYWSVINAGVKPGDT
VIVLGCGPVGLMTQKFAWMQGAKRVIAVDYLDYRMNYAKKINNVEVFEFTKFPDMGEHLK
EITHGGADVVIDCVGMDGKKSPLEFLEQKLKLQGGTLGPIQIATKAVRKYGTVQMTGVYG
GNYNAFPLGAFWVRNINLKMGQAPVIHFMPELFEKITNKEFDPKEIITHKIPLEEASYGY
QIFNNREDDCIKVILKP
>tr|B7HWM6|B7HWM6_BACCE Oxidoreductase, zinc-binding dehydrogenase family OS=Bacillus cereus AH187 GN=BCAH187_A3155 PE=4 SV=1
MKAVTYQGPNKVQVKQVDDAKLEKKDDIIVKITSTAICGSDLHLYQGNMPLPPGYIIGHE
PMGIVEEVGPDVTKVKKGDRVVIPFNVACGHCFYCQHEMESQCDNSNPHFDSGGYFGYTE
KFGNHPGGQAEYLKVPFGNFTPFVIPESCELEDESLLFLSDVLPTAYWSVKNAGVKRGDT
VIVLGCGPVGLMTQKFAWMQGAKRVIAVDYLDYRIHYAKKINNVEVFEFTKFPDMGEHLK
EITHGGADVVIDCVGMDGKKSPLEFLEQKLKLQGGTLGPIQIATKAVRKYGTVQMTGVYG
GNYNAFPLGAFWVRNINLKMGQAPVIHFMPELFKKITNKEFDPKEIITHKIPLEEASYGY
QIFNNREDDCIKVILKP
>tr|B7IBZ8|B7IBZ8_ACIBA Glutathione-dependent formaldehyde dehydrogenase OS=Acinetobacter baumannii AB0057 GN=AB57_1463 PE=4 SV=1
MRALTYHGAEDVRVETVADPIIQEPDDIILRVTATAICGSDLHLYRGKIPKTEHGDIFGH
EFMGIVEEVGPAVTAVKKGDRVIVPFVIACGECFFCQLDLTAACETTNTGRGAIINKKQI
PPGAALFGYSHLYGGVPGGQAEYVRVPKANKGPFKVPGSLSDEKVLFLTDILPTAWQAVN
NAQVKRGSTVAIYGAGPVGLLSAACAKMLGAEKIFMVDHNEYRLNYAAATYDAIPVNFDE
VDAAEFIIQNTDNYRGVDAVIDAIGFEAKGSVIETVLTNLKLEGSSGAALRQCIAAVRRG
GVVSVPGVYAGPIHGFLFGDAFDKGLTFKMGQTHVHQYLPQLLELIERGELTPETIITHR
MKLEDAAEGYRIFNEREEDCRKVILLP
>tr|B7IMK5|B7IMK5_BACCE Oxidoreductase, zinc-binding dehydrogenase family OS=Bacillus cereus G9842 GN=BCG9842_B2124 PE=4 SV=1
MKAVTYQGPNQVQVKQVDDAKLEKKDDIIVRITSTAICGSDLHLYQGNMPLPQGYIIGHE
PMGIVEEVGPDVTKVKKGDRVVIPFNVSCGHCFYCQHEMESQCDNSNPHYDSGGYFGYTE
KFGNHPGGQAEYLKVPFGNFTPFVIPESCDLEDESLLFLSDVLPTAYWSVINAGVKPGDT
VIVLGCGPVGLMTQKFAWMQGAKRVIAVDYLDYRMNYAKKINNVEVFEFTKFPDMGEHLK
EITHGGADVVIDCVGMDGKKSPLEFLEQKLKLQGGTLGPIQIATKAVRKYGTVQMTGVYG
GNYNAFPLGAFWVRNINLKMGQAPVIHFMPELFKKITNKEFDPKEIITHKIPLEEASYGY
QIFNNREDDCIKVILKP
>tr|B7JE36|B7JE36_BACCE Oxidoreductase, zinc-binding dehydrogenase family OS=Bacillus cereus AH820 GN=BCAH820_3133 PE=4 SV=1
MKAVTYQGPNQVQVKQVDDAKLEKKDDIIVKITSTAICGSDLHLYQGNMPLPQGYIIGHE
PMGIVEEVGPDVTKVKKGDRVVIPFNVACGHCFYCQHEMESQCDNSNPHYDSGGYFGYTE
KFGNHPGGQAEYLKVPFGNFTPFVIPESCELEDESLLFLSDVLPTAYWSVINAGVKRGDT
VIVLGCGPVGLMTQKFAWMQGAKRVIAVDYLDYRIHYAKKINNVEVFEFTKFPDMGEHLK
EITHGGADVVIDCVGMDGKKSPLEFLEQKLKLQGGTLGPIQIATKAVRKYGTVQMTGVYG
GNYNAFPLGAFWVRNINLKMGQAPVIHFMPELFKKITNKEFDPKEIITHKIPLEEASYGY
QIFNNREDDCIKVILKP
>tr|B7K7M8|B7K7M8_9CHRO Alcohol dehydrogenase GroES domain protein OS=Cyanothece sp. PCC 7424 GN=PCC7424_1352 PE=4 SV=1
MKALCWHGAGDVRVDTVNDPKILNPKDAIIKVTSTAICGSDLHIYDGYIPSMQSGDILGH
EFMGEVVEVGSEVKTLKVGDRVVIPFTIACGNCFFCQKDLWSLCDNSNPNAWMIEKMYGH
SPSGLFGYSHLFGGYAGGQAEYVRVPFADVGGFKIPDGMSDEQVLFLTDIFPTGYMAAEN
CNIEPGDTVAVWGCGPVGQFAIRSAFLLGAERVIAIDRIPERLQMAQQGKAEVLNYEEVD
AGEALKEMTGGFGPDACIDAVGMEAHGTDAIALYDQIKQAVRLETGRPLALRQAIVACRK
GGRVSVPGVYGGFIDKVPMGAVVNKALTLRSGQTHVHRYLRPLLEHIQNGKIDPTFVITH
RLKLEDAPKGYDIFKHKKDNCIKVVLNP
>tr|B7KTY1|B7KTY1_METCH Alcohol dehydrogenase GroES domain protein OS=Methylobacterium chloromethanicum CM4 GN=Mchl_3368 PE=4 SV=1
MLAMNYRGPYRVRVDRKPVPVCEHVQDAVVRVTRTCICGSDLHLYHGLVPDTRVGMTFGH
EFIGVVEEVGPSVKNLAVGDHVIVPFNIACGQCHFCKQGLFGNCHESNSQATAVGAIYGY
SHTAGGYDGGQAEYVRVPYADVGPCKIPSNMDLDDAVLLTDVVPTGYQAAEMAGIQPGDT
VVVFGAGPVGIMAARCAWLFGAGRVIVIDHIDYRLDFARTYCPAEVYNFRSLEDPVVFLK
KTTDSLGADVCIDAVGGDAAGSALHTLMGTKLKLEGGSATALHWAINSVKKGGVVSIVGV
YGPTGNLIPIGNVVNKGITIRANQASVKRLLPRLIEHIEAGRLNPKALVTHKVPLEEIAD
AYHIFSAKLDGCIKPVLVPPSARG
>tr|B7KZX1|B7KZX1_METCH Alcohol dehydrogenase GroES domain protein OS=Methylobacterium chloromethanicum CM4 GN=Mchl_4105 PE=4 SV=1
MRALVWHGTEDIRCDTVPDPKIEDDRDAIIKVTACAICGSDLHLYDHFMPGMEKGDVMGH
EFMGEVVETGKGVNGALKKGERIVVPFTIICGECDQCKRGFFSVCERSNRNKHIADKAFG
HTTAGLFGYTHLTGGYQGGQAEYVRVPFADKTHIKVPENLSDEQVLFLGDIFPTGWQAAV
QADIQPTDTVAVWGAGPVGQMTLRSALLLGAKQVVCIDSVPERLEMARAGGAITIDNSQE
STVERLNELTGGKGPEKCIDAVGMEAHSPRALEHAYDRVKQAVMLESDRASVLREMIYVC
RPAGILSIPGVYGGLIDKVPMGALMNKGLTIRTGQTHVNRWTDDLVKRIDDGQIDPSFVI
THRAKLDQGPEMYKTFRDKKDNCIKVVLRP
>tr|B7L0G0|B7L0G0_METCH Alcohol dehydrogenase GroES domain protein OS=Methylobacterium chloromethanicum CM4 GN=Mchl_0764 PE=4 SV=1
MKALCWHGKGDIRCDTVPDPSIEDSRDVIIKVTSCAICGSDLHLMDGQMPTMKSGDVLGH
EFMGEVVETAPGFTKFKKGDRIVVPFNINCGECRQCKLGNYSVCQRSNRNAEMAAAQFGF
TTAGLFGYSHITGGYAGGQAEYVRVPMADVAPMKVPEGMDDESVLFLTDILPTGWQGAEH
CEIKGGEIIAVWGAGPVGLFAIQSAKIMGAERIIAIDTVPERLALARKYGATDIIDFAKE
DVFERIKEISRGEGADGVIDCVGMEASAGHGLSSVISTLQEKLTSTERPYALMEAIRAVR
PCGIVSVPGVYGGPIPVNMGAIVQKGLTLKSGQTHVKRYLEPLTKLIQQGKFDTASLITH
RSADLADGPDLYKTFRDKKDGCVKVVFHPN
>tr|B7L1R9|B7L1R9_METCH Alcohol dehydrogenase GroES domain protein OS=Methylobacterium chloromethanicum CM4 GN=Mchl_0531 PE=4 SV=1
MRALVWHGTEDIRCDTVPDPKIEDERDAIIKVTTCAICGSDLHLYDHVMPGMEKGDVMGH
EFMGEVVEMGKGVNGALRKGERIVVPFTIICGECDQCKRGYFSVCERSNRNKHVADKVFG
HTTAGLFGYTHLTGGYQGGQAEYVRVPFADKTHIKVPEHLSDEQVLFLGDIFPTGWQAAV
QADIQPTDTVAIWGAGPVGQMTLRSALLLGAKQVVCIDSVPERLEMARAGGAITVDNAQE
SVVERLNELTDGKGPEKCIDAVGMEAHSPRALEHAYDRLKQAVMLESDRAAVLREMIYVC
RPAGIISIPGVYGGLVDKLPMGALMNKGLTIRTGQTHVNRWTDDLVKRIDDGQIDPSFVI
THRVRLDQGPEMYKTFRDKKDNCIKVVLRP
>tr|B7L2D8|B7L2D8_METCH Alcohol dehydrogenase GroES domain protein OS=Methylobacterium chloromethanicum CM4 GN=Mchl_2582 PE=4 SV=1
MRALVWHGTQDIRCDTVPDPEIEDDRDAIIKVTACAICGSDLHLYDHFIPAMKKGDILGH
EFMGEVVETGRGLNGALKKGDRVVIPFTIICGECDQCKRGFFSVCERSNRNRDLAAKVFG
HGTAGLFGYSHLTGGYSGGQAEYVRVPFADKTHIKVPDSLTDEQVLFLGDIFPTGWQAAV
QADIQPHDTVAIWGAGPVGQMAIRSAILLGAKQVVCIDSVPERLDMARAGGAIVIDNSRE
SVVERLNELTHGRGPEKCIDAVGMEAHSPRAVEQVYDRVKQAMMLESDRASVLREMIYVC
RPAGILSIPGVYGGLVDKMPMGALMNKGLTIRAGQTHVNRWTDDLVRRIEEGQIDPSFVI
THRAGLEQGPELYRTFRDKKDNCIKVVLRP
>tr|B7L3B0|B7L3B0_METCH Alcohol dehydrogenase GroES domain protein OS=Methylobacterium chloromethanicum CM4 GN=Mchl_5582 PE=4 SV=1
MRALCWHGKGDVRCDTVADPEIKHPRDAIIKVTACAICGSDLHLLDGYQPTMEAGDILGH
ENMGEVVALGSEVTNLKIGDRVVVPFTISCGDCWFCKKGLFAACDRTNPNAEMAAKAMGH
SPAGLFGFSHMLGGYCGGQAEYLRVPMADVGPIKIPDNVTDEQALFLSDIFPTGYMAAEN
AQIEHGDTVAIWGCGPVGQFAIRSALMMGAGRVIAIDEVPERLAMAEAGGAETINFAETD
VYDELQARTKGRGPDSCIDAVGCEAAAHGAADAVMDKVKASMMLATDRVHVLRQAIMSCR
KGGTVSVPGVYVGMGDKLPIGAAMNKGLTIKLGQTHVQRYTRPLLEKIVAGAIDPSFVIT
HPASLEDAPEMYAKFRDKEEGVIKVVMRPHG
>tr|B7L8J2|B7L8J2_ECOLX Putative oxidoreductase, Zn-dependent and NAD(P)-binding OS=Escherichia coli GN=ybdR PE=4 SV=1
MKALTYHGPHHVQVENVPDPGIEQADDIILRITATAICGSDLHLYRGKIPQVKHGDIFGH
EFMGEVVETGKDVKNLQKGDRVVIPFVIACGDCFFCRLQQYAACENTNAGKGAALNKKQI
PAPAALFGYSHLYGGVPGGQAEYVRVPKGNVGPFKVPPLLSDDKALFLSDILPTAWQAAK
NAQIQQGSSVAVYGAGPVGLLTIACARLLGAEQIFVVDHHPYRLRFAADRYGAIPINFDE
DSDPAQSIIEQTAGHRGVDAVIDAVGFEAKGSTTETVLTNLKLEGSSGKALRQCIAAVRR
GGIVSVPGVYAGFIHGFLFGDAFDKGLTFKMGQTHVHAWLGELLPLIEKGLLKPEEIVTH
YMPFEEAARGYEIFEKREEECRKVILVPGAQSAEAAQKAVSGLVNAMPGGTI
>tr|B7M4U1|B7M4U1_ECOLX Putative oxidoreductase, Zn-dependent and NAD(P)-binding OS=Escherichia coli GN=ybdR PE=4 SV=1
MKALTYHGPHHVQVENVPDPGIEQADDIILRITATAICGSDLHLYRGKIPQVKHGDIFGH
EFMGEVVETGKDVKNLQKGDRVVIPFVIACGDCFFCRMQQYAACENTNAGKGAALNKKQI
PAPAALFGYSHLYGGVPGGQAEYVRVPKGNVGPFKVPPLLSDDKALFLSDILPTAWQAAK
NAQIQQGSSVAVYGAGPVGLLTIACARLLGAEQIFVVDHHPYRLRFAADRYGAIPINFDE
DSDPAQSIIEQTAGHRGVDAVIDAVGFEAKGSTTETVLTNLKLEGSSGKALRQCIAAVRR
GGIVSVPGVYAGFIHGFLFGDAFDKGLTFKMGQTHVHAWLGELLPLIEKGLLKPEEIVTH
YMPFEEAARGYEIFEKREEECRKVILVPGAQSAEAAQKAVSGLVNAMPGGTI
>tr|B7V9R9|B7V9R9_PSEAE Probable alcohol dehydrogenase (Zn-dependent) OS=Pseudomonas aeruginosa LESB58 GN=PLES_31371 PE=4 SV=1
MRALTFHGSHDVRIDRVAEPRLQEPDDLLLRVTATAICGSDLHLYRGKIPMVEQGDILGH
EFMGVVEEVGSAVTAVRPGDRVVVPFVIACGECFFCRLNLHAACETTNPGRGAILNKKQI
PPGAALYGYSHLYGGVPGGQAEYVRVPKANSGPFVIPDVMEDERVLFLSDILPTGYQAVR
NAGVRQGSSVAIYGAGPVGLMAAACARMLGAERIFIVDHHPYRLDFAARTYGAIPIDFDQ
EDDPAAAIIERTDGHRGVDAVIDAVGFEAKGSVTETVLTALKLEASSGKALRQCIAAVRR
GGTVSVPGVYAGFIHGFLFGDAFDKGLTFKMGQTHVQALLPALLEHIGNGDLHPEAIISH
RLRLDDAPEGYALFDEKREDCRKVVLRP
>tr|B7V9V0|B7V9V0_PSEAE Probable alcohol dehydrogenase (Zn-dependent) OS=Pseudomonas aeruginosa LESB58 GN=PLES_31681 PE=4 SV=1
MKAVVFHDIGDIRLEDVAEPRLQEPTDAIVRLTASAICGTDLHFVRGSVGGMRPGTILGH
EGVGIVEALGDEVRNLQVGDRVVIPSTIACGNCVYCRAGYYAQCDVANPGGSQAGTAFFG
GPRANGGFHGLQAEKARIPYANIGLIRLPSSISDDQAILLSDIFPTGYFGAELAGIAPGN
TVAVFGCGPVGQFAIASALLLGAARVFAIDRHPDRLHMARQQGAEVIDFEREDPVQALRW
LTAGIGVDRAIDAVGVDAEHSHGTATPAPRQEGTSWSPGNAPAQALEWAVQGLAKAGTLS
IIGVYAEDSRQFPIGLAMNRNLTIRMGNCHHRKYIPLLLEHVLSGRIDPAKILTQVKPIG
DAIEAFEAFDRRETGWIKVELVPQKRQVEGGEERLDERAVDELARRPTPESGARG
>tr|Q09CX7|Q09CX7_STIAU S-(Hydroxymethyl)glutathione dehydrogenase OS=Stigmatella aurantiaca DW4/3-1 GN=STIAU_1996 PE=3 SV=1
MRALTYQGPSKVRVENKPDPRIEHPQDVILKVTRAAICGSDLHLLHGLVPDTRVGCTFGH
EFTGVVEDMGREVKSLRQGDRVVVPFNISCGSCFYCQRHLTALCENSNPASDVASGVYGY
SHTTGGFEGGQAEYVRVPYADVGPMKIPDDMDEEEVLFLSDIFPTGYQGAEMGEIKAGET
VVVFGAGPVGLFAMKSAWLMGAGRVIAVDHIPYRLAFAEQYAKVETVNFKEVGDVVMHLR
EMCGGRGADVCIDAVGMEADGSKMHTVLGLVMKAEAGAPTAINWCIDTVRKGGNVSIIGV
YGPPWNLVSIGTAMNKGLTLRMNQCNVRRYMPHLLEHIRSGRVDAKGIITHRFSLEDAPQ
AYHLFAQKRDNCVKCVLAPHGHA
>tr|Q09EC4|Q09EC4_STIAU S-(Hydroxymethyl)glutathione dehydrogenase OS=Stigmatella aurantiaca DW4/3-1 GN=STIAU_8317 PE=3 SV=1
MKAVVFHGIGDIRLDDVEEPRLEKPTDAIVRVSASAICGTDLHMIRGTMPGMKPGTILGH
EGVGYIEELGEDVRNFNVGDRVVIPSTIACGSCVYCRSGYYAQCNEANPHGPLAGTAFFG
GPMMTGPFHGMQAEKVRVPFAHVGLVRVPDGVSDEQAILISDIFPTGYMGAEMAEIKPGD
TVAVFGCGPVGQFAIVSAKLLGAGRVFAIDCHEDRLEMARSQGAEIINFDAEDPVETLRR
LTGGIGVDRAIDAVGVDSVHAHHGPAAKAAKAEHAEFKREVKEVAPKTNPDGDNWVPGDA
PAQALLWAVQALAKAGTLSIIGVYPQTARTFPIGEAMNKNLTLKMGNCNHRKYIPKLLEL
VRTGEVDPTAILSHVEPMTSAIDAYRQFDLRKPGWLKVELEPTMLT
>tr|Q0FY33|Q0FY33_9RHIZ Alcohol dehydrogenase OS=Fulvimarina pelagi HTCC2506 GN=FP2506_17574 PE=3 SV=1
MKAVVFHGVRDISLDTVPDPSIKEPTDAIVRITSSAICGTDLHMVRGTMPGMVEGTVLGH
EGVGVVEEVGPGVRNLSPGQRVVIPSTIACGTCSYCRSGYTAQCDDANPNGHLAGTSFYG
GPGPTGPFDGLQAQYARIPYANVNLVPLHPEISDHQAICLSDIASTAWFGADIADIQAGD
GKTVLVMGCGPVGLFTILGAWHYGAQRVIAVDRRTDRLDMARRLGAETINFEEENPIEAV
RDLTGGIGPDRAIDAVGVDAFKPTKGPMKEMVDKRSDFYAMQVKHLAEESADTHAVQYAA
GDAPSLSLEWAVQSLAKAGTLSIIGVYPQSDPFFPIGTAMNKNITMRMGNANHKKYVQHL
VELVRRGGLKPEAILTEEEPMRDVLKAYETFDDQQKGWIKVELDPTAV
>tr|Q0FY37|Q0FY37_9RHIZ Putative Glutathione-dependent formaldehyde dehydrogenase OS=Fulvimarina pelagi HTCC2506 GN=FP2506_17554 PE=3 SV=1
MRALTYHGTKDVRVDTVPDPEIINPRDAVIKITSTAICGSDLHLYDGVIPGTLNGDILGH
EFMGEVVETGPKSTLKKGQRVVVPFTISCGKCYFCEKQQFSACDNANPAEKQDMTEQLYG
HAVGGLFGYSHLTGGFSGGQAEYVRVPYSDVGPIVVPDHLDDDKVLFLSDILPTGWMAAD
NADIEEGDTVAVWGCGPVGLFCIQSALLMGADRVIAIDHYSRRLELARQAGAQVIDFKQT
NVTEALMEMTGGIGPDAVIDAVGMESHGFSLGDQAQAFNLADTIKQKVGIGADRGGALRE
AIFACRKGGRLSMPGVYGGFVDKFPLGALMEKGIQIKSGQTHVQRYLNQLLRLIEEDKID
TTFMISHRLPLEEAPKGYKNFKDNQNDWTKVVLKPGV
>tr|Q0JWI2|Q0JWI2_STRAM Putative glutathione-dependent formaldehyde Zinc-binding dehydrogenase OS=Streptomyces ambofaciens GN=DSMT0102 PE=3 SV=1
MKALCWEGVNKLSVEQVPDPELRNDQDIVVRLIAGTTCGSDLHLIGGYIPAMRAGDVIGH
EFVGEVVETGSAVRKHKVGDRVVVCSFVGCGRCWYCANDLWSLCDNTNTNPGVGQALFGY
ETAGIFGYSHAMGGLRGSHAEYVRVPFADYGAFKVPEGIDDTSALFVSDSVPTGWMGADL
AGVKPGDVVAVWGCGAVGQMAARAAILKGAERVISIDRIPERLAMTERYVGAETLDYTST
DVAAELRERTGGRGPDVCIEAVGMEAHSDGPAHLYDQAKQQLRLQSDRPTAVRQAIHACR
KAGTVFILGVFAGAVDKFPLGAVINKGLTVRGAQMHGQRYIPMLLERLAAGEIETAHLAT
HTLSLDQAPRAYDMFKQKTDGCVRAVIRPEPRGAA
>tr|Q0YHU7|Q0YHU7_9DELT Alcohol dehydrogenase superfamily, zinc-containing:GroES-related OS=Geobacter sp. FRC-32 GN=GeobDRAFT_1423 PE=3 SV=1
MKAVCWHGKHNVQVDTVPDPQILNPRDAIVKVTLSGICGSDLHLYNGKVPTMKEGDILGH
EFMGEVVEVGSAITSISRGDRVIVPFPIACGDCWYCQEGLWALCDNSNPNSWMLEKLYGD
TGAGIFGYSHLYGGYAGGQAEYVRVPFADTGLEKVPAELGDEKVLFLTDILPTGYQAAEN
CNIRKGDTVAVWGCGPVGLLAMKCAWHLGAGKVFAIDRFPERLEMARMHCKAETLNYEET
DITEALHNMTGGRGPDSCIDAVGMEAQGTGFEAAYDTVKQTLHLENDRPIALRQLIKACR
KGGTISVPGVYSGFVDKMPMGAIFAKGLTLRAGQTHVQKYLRPLMRLIETGEIDSSFLIT
HRMSLNDAPMGYELFDRKQDGCVKIVLRPQGTSQTVH
>tr|Q0YHV3|Q0YHV3_9DELT Alcohol dehydrogenase superfamily, zinc-containing:Alcohol dehydrogenase, zinc-containing OS=Geobacter sp. FRC-32 GN=GeobDRAFT_1419 PE=3 SV=1
MKAVVWHGVGDIRLDDVAEPRIEQQTDAIVKITASAICGTDLHMVRGTMSGMRPGTILGH
EGVGTVEEVGTAVRNFKPGDRVLIPSTIACGYCSYCRDGYYAQCDNANPNGMQAGTSFFG
GPEKSGPVNGLQAEKARIPFAGVGLVKIPDGVTDEQAILVSDIFPTGYMGAELAEIKPGN
TVAIFGCGPVGQFAIASAKLFQAGRIFAVDCIPSRLEKAREQGAEVIDFSKEDPVQMIRD
MTGGIGCDRAIDAVGVDAEAPHTGPAVREAKEHEEEFRQEVAHVAPQTNISGDNWHPGDA
PSMTLIWGVECLAKAGTFSVIGVYPESVTLFPIGMAMNKNLTIKMGNCNHRKYIPFLLDM
VRSGTVDPVRILTRREPLTSAVDAYRAFDMRQSGWLKVELQTREMTH
>tr|Q18Z42|Q18Z42_DESHD Alcohol dehydrogenase, zinc-binding OS=Desulfitobacterium hafniense (strain DCB-2) GN=Dhaf_3267 PE=3 SV=1
MKAIVYEGIRDVKVKNVGDPGIQKPDDIIVKVTSTAICGSDLHLIHGMVPGMPEGFVLGH
ETMGIVEEVGGDVYNIKKGDRVIVPFPIACGHCWYCEHDLWSQCDNANPEAEVGAYFGYS
NTFGGYDGGQAEYLRVPYANVGPKVVPEELTDEQVLFLTDILPTSYWGVEIGGVKKDDTV
VVLGCGPVGLLTIKWAIFQGAKRVIAVDHISYRLDHAYRYYGVEVINFEDHDNTGEYIKE
ITHGGADVVIDCVGMDGKASTLEKIETLLKLQGGSKSAIEIATQAVRKGGTVALVGVYGS
KYNLFPLGDFFSRNITLKMGQCPAHSYVEPIMELIKTGRFDATDIITHRLSLDKGEHAYE
VFDEKKDNCIKVVLKP
>tr|Q1NI18|Q1NI18_9SPHN Putative Glutathione-dependent formaldehyde dehydrogenase OS=Sphingomonas sp. SKA58 GN=SKA58_00500 PE=3 SV=1
MRALTWHGKHDVRVDTVPDPEIVNPRDAIIRITSTAICGSDLHLYDGYIPSMKAGDILGH
EFMGEVVETGSGSTLRKGQRVVVPFTISCGSCFHCSKHQYSACDNGLPADNQDIAQAAYG
QPMAGLFGYSHMTGGYAGGQAEYVRVPFSDVGPIVIPDGVEDDKVLFLSDILPTGWQAAE
YAQIEPGDTVAVWGCGPVGLFAVQSAFLMGAERVIAIDHFPHRLELAKRFGADTINFEEV
KTYEALLEMTGGIGPDACIDAVGLEAHGFFADNIWDQIKVSTFTGTDRTHSIRQAILACR
KGGRVSMPAVYGGFVDKFPLGAFMEKGLTLKTGQTHVQHYLPGLLNAIMEGKIDTTFLIS
HRMPLEQAAEGYRMFHDKQDEVTKVVLKPGMDLSQAA
>tr|Q1Q7T4|Q1Q7T4_PSYCK Alcohol dehydrogenase GroES-like OS=Psychrobacter cryohalolentis (strain K5) GN=Pcryo_2481 PE=3 SV=1
MRALTYHGAKDVRVDNVPEPKLQEKDDVILRVTATAICGSDLHLYRGKMPATEEGDIFGH
EFMGVVEEVGSEVTAVKKGDRVVIPFVIACGNCFFCQHDLMSACETTNTGPGAAINKKII
PPPAALFGFSHLYGGIPGGQAEFVRVPKGNFNPFKVNGSLSDEKVLFLSDILPTAWQAVT
NANITKGSTVAIYGAGPVGLLSAACAKMLGAEQIFVVDHNDYRLQYAKDTYGAIPVNFDK
VDAAEFIIEQTKGHRGVDSVIDAIGFEAKGSMLETIMTNLKIEGSSGAALRQCIAAVRRG
GVVSVPGVYAGPIHGFLFGDAFDKGLTFKMGQTHVHKYLPQLLEYIENGDLSPEAIITHR
MNLSDAAKGYEIFEKREEECRKVILTP
>tr|Q1RR02|Q1RR02_STRAM Putative glutathione-dependent formaldehyde Zinc-binding dehydrogenase OS=Streptomyces ambofaciens ATCC 23877 GN=SAMT0084 PE=3 SV=1
MKALCWEGVNKLSVEQVPDPELRNDQDIVVRLIAGTTCGSDLHLIGGYIPAMRAGDVIGH
EFVGEVVETGSAVRKHKVGDRVVVCSFVGCGRCWYCANDLWSLCDNTNTNPGVGQALFGY
ETAGIFGYSHAMGGLRGSHAEYVRVPFADYGAFKVPEGIDDTSALFVSDSVPTGWMGADL
AGVKPGDVVAVWGCGAVGQMAARAAILKGAERVISIDRIPERLAMTERYVGAETLDYTST
DVAAELRERTGGRGPDVCIEAVGMEAHSDGPAHLYDQAKQQLRLQSDRPTAVRQAIHACR
KAGTVFILGVFAGAVDKFPLGAVINKGLTVRGAQMHGQRYIPMLLERLAAGEIETAHLAT
HTLSLDQAPRAYDMFKQKTDGCVRAVIRPEPRGAA
>tr|Q1YGJ2|Q1YGJ2_MOBAS Putative zinc-binding alcohol dehydrogenase OS=Manganese-oxidizing bacterium (strain SI85-9A1) GN=SI859A1_02834 PE=4 SV=1
MKAITWHGKHDMRCETVPDPEIEHGRDAIIKMSACAICGSDLHFYDGFMPGMESGDIVGH
EFMGEVVEVGKDNRKLAVGDRVVVPFTIVCGECDQCRRGNFSVCERSNRNAETAAKMFGH
TTAGLFGYSHLTGGYSGGQAEYVRVPFADFGPVKVPEGLSDEEVLFLGDILPTGWQGAKN
CDIQPTDTVAIWGAGPVGLFALQSAIIQGAKQVVVIDEVPERLAIAARMGAITINFQEES
TVERLNDLTQGKGPECCIDCVGMEAHSGYEAEHLFDRAKQAIMAETDRPHVLREMIYVCR
PGGTISVPGVYGGLVDKIPFGAAMNKSLSFKMGQTHVNKWADDLLGRIQQGQFDTTSFIS
HRGTLEDGPELYKTFRDKTDNCTKVVLTP
>tr|Q1YMW5|Q1YMW5_MOBAS Putative Zn containing dehydrogenase OS=Manganese-oxidizing bacterium (strain SI85-9A1) GN=SI859A1_02081 PE=3 SV=1
MQWHSPPCLLSLAPVHQSEPPRIATRIQQMRAVVFHGIRDIRLDTVPDPTIKNPTDAIVR
ITSSAICGTDLHMIRGSMPGMVEGTVMGHEGVGVIEEVGSSVRNLRPGQRVVIPSTIACG
HCSYCRDGYTAQCDEANPNGHLAGTAFYGGPQQTGPFDGLQAEYARIPHANVNLVPLHPE
ITDHQAICLSDIASTGWFGADIADIEAGRGKTVLVMGCGPVGLFSILGAWHKGAQRVIAV
DRLPDRLDKARELGAETINFDEENPIEAIRELTGGIGPDRAIDVVGVDAFMPTKGPMRVL
EKRAEQYAEQVERLAEAGADTNAAHFAAGDAPSLSLEWATEALAKAGTLAIIGVYPQSHN
AFPIGTAMNKNITMRMGNANHKKYVQELVELVRRGGLKPEHILSQMEPMTDVIAAYETFD
AQNKGWVKVELNPAA
>tr|Q2B3E7|Q2B3E7_9BACI AdhB OS=Bacillus sp. NRRL B-14911 GN=B14911_17835 PE=3 SV=1
MKAVTYQGSKDIQVKEVEDPRIEKNDDVIVKITSTAICGSDLHIYQGNMPLREGYIIGHE
PMGIVEEVGPEVTKVKKGDRVVIPFNVSCGQCFFCQHDMESQCDNSNPHQDTGAYFGYTE
RYGNYPGGQAEYLRVPYGNFVPFVVPESNEMEDEELLFLSDVLPTAYWSVLHSGVKKGDT
VVVLGCGPIGLMAQKFAWMKGASRVIAVDHLDYRLQHAKLVNKVETFNFSEHDDMGDYLK
EITSGGAEVVIDCVGMDGKKSAIEKIEQKLKLQGGTLGPIQMATKAVKKFGTVQLTGVYG
ATYNMFPLEAFFSRNVTIKTGQAPVIHLMPEIYNMIEEKKIDPTHIVSHKLPLADAARGY
HLFNEHEDDCTKVVLKP
>tr|Q2BDE1|Q2BDE1_9BACI Alcohol dehydrogenase OS=Bacillus sp. NRRL B-14911 GN=B14911_12937 PE=3 SV=1
MKAVTYQGIKNVEVKEVPDPRIEKPDDMIIKVTSTAICGSDLHLIHGFIPNMQEDYVIGH
EPMGIVEEVGPEVTKVKKGDRVIIPFNIACGECIYCKNQLESQCDNTNDNGDMGAYFGYS
GNTGGYPGGQAEYLRVPFANFTHFKIPESCEEPDEKLSVIADAMSTGFWSVDNAGVKSGD
TVIVLGCGPVGLFAQKFAWMKGAKRVIAVDYVDYRLQHAKRTNKVEIINFEQYENVGSHL
KEITHGGADVVIDAVGMDGKMTDMEFLASGLKLQGGAMSALIIASQAVRKAGTIQITGVY
GGRYNGFPLGDIMQRNVNIRSGQAPMIHLMPYMYELVATGKIDPGDVVSHVLPLSEAKHG
YEIFDTKMDNCIKVVLKP
>tr|Q2CHF5|Q2CHF5_9RHOB Putative Glutathione-dependent formaldehyde dehydrogenase OS=Oceanicola granulosus HTCC2516 GN=OG2516_18505 PE=3 SV=1
MRALTYQGKHDVRVETVPDPQIVNPRDAIIEITATAICGSDLHLYDGVIPAVMPGDILGH
EFMGRVVETGPGSTLEKGQRVVVPFTISCGQCFHCAQQQFSACDNSNPAEKQDLTEPLYG
HPVSGLFGYSHLTGGYPGGQAEYVRVPFSDVGPIVIPDGMDDEEVLFLSDILPTGWMAAE
NADITEGDTVAVWGCGPVGLFAVQSARVMGAHKVIAIDHYPNRLALARQMGAEVIDYTQT
HVLEALMEMTGGIGPDAVIDAVGMESHGFAPDNMLDTIKQTVGMGADAPHALRMAIMACR
KGGRISMPGVYGGMADKFPLGALMEKGLQLRTGQTHVQRYTSDLLRRIQEGELDTTFMIS
HRLPLEEAARGYANFANNQNDWTKVVLKPGMAA
>tr|Q3EJP9|Q3EJP9_BACTI Glutathione-dependent formaldehyde dehydrogenase OS=Bacillus thuringiensis serovar israelensis ATCC 35646 GN=RBTH_01457 PE=3 SV=1
MKAVTYQGPNQVQVKQVDDAKLEKKDDIIVRITSTAICGSDLHLYQGNMPLPQGYIIGHE
PMGIVEEVGPDVTKVKKGDRVVIPFNVSCGHCFYCQHEMESQCDNSNPHYDSGGYFGYTE
KFGNHPGGQAEYLKVPFGNFTPFVIPESCDLEDESLLFLSDVLPTAYWSVINAGVKPGDT
VIVLGCGPVGLMTQKFAWMQGAKRVIAVDYLDYRMNYAKKINNVEVFEFTKFPDMGEHLK
EITHGGADVVIDCVGMDGKKSPLEFLEQKLKLQGGTLGPIQIATKAVRKYGTVQMTGVYG
GNYNAFPLGAFWVRNINLKMGQAPVIHFMPELFKKITNKEFDPKEIITHKIPLEEASYGY
QIFNNREDDCIKVILKP
>tr|Q3Y0V2|Q3Y0V2_ENTFC Zinc-containing alcohol dehydrogenase superfamily OS=Enterococcus faecium DO GN=EfaeDRAFT_1860 PE=3 SV=1
MKAVTWQGKQKMEIRNVDDPKILEPTDAIIRITATAICGSDLHLYHHGEAVLEKGYVVGH
EPMGIVEEVGSQVQTLKKGQRVVIPFNISCGHCHFCLNHMESQCDESNPDQLYGGLFGFG
KLNGNHWGGQAEYLRVPYADSTSFVVPDNDLPDEKVLFLSDILPTAYWSVENAGVKKGDT
VVILGSGPVGLFAQKFAVMAGAERVIAVDPVQHRLDKAANYNGVETYFLEDTAQAGTELY
ELAKGGADVIIDCVGMDGLEPVKEKAKNLVSLQSGTISPLQMASQAVKKFGTVQVTGVYM
TPASSYPLQEFFMRDIAVKHGQAPIIHLMPKIYAMIAEGLFDPTQIITHSLPLSEAAQAY
EIFDKKEDKNIKVVLKP
>tr|Q3ZUZ2|Q3ZUZ2_ENTSA Putative uncharacterized protein OS=Enterobacter sakazakii PE=3 SV=1
MDTFIHPTNLCFFTQPLSPGKLSKPPHWRRIPRLAAHPVYPWCSPDRLSHWNLSLFTDCQ
EVVMKALTYHGPHNVKVENVPDPIIEAQDDIILRVTATAICGSDLHLYRGKIPQVHHGDI
FGHEFMGEVVETGSAVKDIRKGDRVVIPFVIACGDCFFCKLQQYSACENTNKGTGAALNK
KQIPAPAALFGYSHLYGGIPGGQAEYVRVPKGNVGPFKVPPVLSDDKALFLSDILPTAWQ
AVKNGQVQKGSQVAIYGAGPVGLLSAACARLLGAEQIFMVDHNDYRLAFAKERYGVIPIN
FDENDDPAAFIIENTPGNRGVDAVIDAVGFEAKGSLTETVLSNLKIEGSSGKALRQCIAA
VRRGGVVSVPGVYAGFIHGFLFGDAFDKGISFKMGQTHVHAFLPELLPLIEQGLLTPEEI
VTHYLPLEDAARGYKIFEKREEECRKVILVPGAATPEAAREKVTALMNAPLQPLQP
>tr|Q4J3Y0|Q4J3Y0_AZOVI Zinc-containing alcohol dehydrogenase superfamily OS=Azotobacter vinelandii DJ GN=AvinDRAFT_6356 PE=3 SV=1
MKAVVFHDIGDIRLDDVPEPQIEAPTDAIVRLTASAICGTDLHFIRGSVGGMRPGTILGH
EGVGIVEQLGEGVRNLQIGDRVVIPSTIACGNCSYCRAGYYAQCDVANPNGKEAGTAFYG
GPAQAGPFQGLQAEKARIPFANVGLVKLPSEISDDQAILLSDIFPTGYFGAKMAEIRDGD
TVAVFGCGPVGQFAIASARLLGAARVFAIDRCPDRLQMARQQGAETIDFEREDPVRTLRR
LTDGIGVDRAIDAVGVDAGHEHAFQHGHDPEEEERFAREVAAVAPKPHPDGANWQPGDAP
SQALEWAVEALAKAGTLSIVGVYPPQAHSFPIGLATEKNLTINMGNCHHRKYIPKLIELI
LAKRIDPAKILTQIKPMGDAIAAIRAFDRHEHGWIKVELQPQRMQGGTEGSEEVLSADQL
LDEGIEETFPASDPVSVSPRPERH
>tr|Q4MX28|Q4MX28_BACCE Glutathione-dependent formaldehyde dehydrogenase OS=Bacillus cereus G9241 GN=adhB PE=3 SV=1
MKAVTYQGPNKVQVKQVDDAKLEKKDDIIIKITSTAICGSDLHLYQGNMPLPPGYIIGHE
PMGIVEEVGPDVTKVKKGDRVVIPFNVACGHCFYCQHEMESQCDNSNPHYDSGGYFGYTE
KFGNHPGGQAEYLKVPFGNFTPFVIPESCELEDESLLFLSDVLPTAYWSVINAGVKPGDT
VIVLGCGPVGLMTQKFAWMQGAKRVIAVDYLDYRMNYAKKINNVEIFEFTKFPDMGEHLK
EITHGGADVVIDCVGMDGKKSPLEFLEQKLKLQGGTLGPIQIATKAVRKYGTVQMTGVYG
GNYNAFPLGAFWVRNINLKMGQAPVIHFMPELFEKITNKEFDPKEIITHKIPLEEASYGY
QIFNNREDDCIKVILKP
>tr|Q5KRX4|Q5KRX4_CORGL Putative glutathione-dependent aldehyde dehydrogenase OS=Corynebacterium glutamicum PE=3 SV=1
MKALTWQASNTVNVEEVPDPQIQEPTDAVIRVTSTAICGSDLHLYEVLTPFMDKGDIIGH
EPMGIVEEIGSAVTHIKPGDRVVIPFNISCGHCFMCRQGLQSQCETTQVREYGTGAQFLG
YSRLYGSVPGGQAEYLRVPHADYGAIKVPNVGEDERYLFLSDVVPTAWQAVDYAAVPDGG
TLAVLGLGPIGQMSARIGKHLGYRVIATDAVPERRAMAERYGIETLDSSEDGVAEQLKDL
TDGRGPNSVVDAVGMEAHGSPVASAVQAAVGKLPSPLDRKAMERAGVDRMSALYTAIDSV
RRGGTISISGVYGGMKDPMPMLTMFDKQIQLRMGQCNVRSWTETLLPLVDDPSDPLGVLD
LKTHTAPLEEAPAMYEKFQKKQDGCIKVVLKP
>tr|Q70KK7|Q70KK7_BACAM Yx01 protein OS=Bacillus amyloliquefaciens GN=yx01 PE=3 SV=1
MKALTYQGKEHMEVKEVPAPAIQDERDVIVRITATGICGSDLHLYKNGIPADPGYIVGHE
PMGIVEETGSQVKKLRKGDRVVIPFNIGCGECHYCKHQMESQCDESNPNPHTDAGGLFGF
SEFNGNYPGGQAEYLRVPYADFSSFLVPADSELEDEQVLLLSDVMPTAFWSVQHSGVKKG
DTVVILGSGPIGLMAQKFAWKKGAKRVIAVDQVPHRLEHARRINGAETFNFSEHDEIGKL
LHEYTSGGADVVIDCVGMDGTPLSKEKAEQKPNQFGTISPILTASEAVKKFGTVQLTGAY
ISEADGFPLGDFFTRNVSLKMGQAPVIHLMPMLYQMIEQNEIDPTDIITHKMSLAEAPAA
YDIFDKKEDGNIKVILKP
>tr|Q79B38|Q79B38_BACSU Alcohol dehydrogenase (Fragment) OS=Bacillus subtilis GN=adhB PE=3 SV=1
MKAVTYQGIKNVVVKDVPDPKIEKSDDMIIKVTSTAICGSDLHLIHGFIPNMQEDYVTGH
EPMGIVEEVGSGVTKLKKGDRVIIPFNIACGECFFCKNQLESQCDQSNDNGEMGAYFGYS
GQTGGYPGGQAEYLRVPFANFTHFKIPESCEEPDEKLSVIADAMTTGFWSVDNAGVKKGD
TVIVLGCGPVGLFAQKFCWLKGAKRVIAVDYVNYRLQHAKRTNKVEIVNFEDHENTGNYL
KEITKGGADVVIDAVGMDGKMSDLEFLASGLKLHGGTMSALVIASQAVRKGGTIQITGVY
GGRYNGFPLGDIMQRNVNIRSGQAPV
>tr|A0K0J2|A0K0J2_ARTS2 Alcohol dehydrogenase GroES domain protein OS=Arthrobacter sp. (strain FB24) GN=Arth_3437 PE=3 SV=1
MKALTWQGKRSVSVENVPDPIIQEPTDAIIRVTSTAICGSDLHLYEVLGPYMHKGDVIGH
EPMGIVEEVGSSVTNLSIGDRVVIPFNISCGKCFMCFRGLQSQCETTQVKSHGSGAALFG
YSELYGSVPGGQAEYLRVPHADYGPVKVGTELPDERYLFLSDILPTAWQAVKYADTEEGG
TLAVFGLGPVGQFASRIGRHLGLRVIGVDPVPERRAMAERHGIETMDYAKGIADELREAT
KGRGPDSVIDAVGMEAHGSPVAGFAHQALGLLPDKLAQKAMETAGVDRLAALHASLDAVR
RGGTVSLSGVYGGQASPMPLLSMFDKQLQLRMGQCNVRNWTDELLPLVEDEADPLGVMDL
VTHRVGLEEAPAMYEKFQKKEDGCIKVVLQP
>tr|A0KDA4|A0KDA4_BURCH Alcohol dehydrogenase GroES domain protein OS=Burkholderia cenocepacia (strain HI2424) GN=Bcen2424_6437 PE=3 SV=1
MKAVVFHGIGDIRIDTVPDPEVSATTDAVVRLTASAICGTDLHMVRGTLGGMKPGTILGH
EGVGIVEAVGRDVRNLRRGDRVLIPSTIACGSCAYCRAGYTAQCDVANPGGPRAGTSFFG
GPAETGPVDGLQAEYARTPLAHASLIRLPDAIDDDRAILMSDIFPTGYFGAQLAEVKPGD
TVAVFGAGPVGQFAIASAKLMGAGRVIAIDRIASRLEMACAQGAEIVDFSEDDPVDTVLR
LTGGIGVDRVIDAVGVDAMRATHGPAAADRDAARAFDAEVDAIVPHRKPDGRNWVPGDGP
SQVLQWAVRAVAKAGTISVIGVYPPAARVFPIGEAMNRNLTIKMGNCNHRTVTPPLVELV
RSGAFDPLSVLTRTEPLTNAIDAYRAFDVREPGWMKVKLAP
>tr|A0QK12|A0QK12_MYCA1 S-(Hydroxymethyl)glutathione dehydrogenase OS=Mycobacterium avium (strain 104) GN=MAV_4101 PE=4 SV=1
MKAVTWHGKRDVRVDSVPDPKIEQPTDAIIEVTSTNICGSDLHLYEILGAFMKPGDILGH
EPMGVVREVGTETGDLRVGDRVVIPFQICCGSCYMCGQQLYTQCETTQVRDQGMGAALFG
YSELYGEVPGGQAELLRVPQAQFTHIKVPVGPPDSRFVYLSDVLPTAWQAVAYADIPDGG
TVAVLGLGPIGDMASRIADHLGYRVIAVDLVPERLGRAAQRGIHTIDLARLDAGLGDAIR
DLTDGRGADSVIDAVGMEAHGSPAAKLAQQVAGVLPDALGKRLMQTAGVDRLSALYSAID
AVRRGGTISLIGVYGGMADPLPMLTLFDKQVTLRMGQANVKRWVDDIMPLLTDDDPLGVD
DFATHVLPLERAPHAYEIFQKKQDGAVKVILKP
>tr|A0QQ92|A0QQ92_MYCS2 S-(Hydroxymethyl)glutathione dehydrogenase OS=Mycobacterium smegmatis (strain ATCC 700084 / mc(2)155) GN=MSMEG_0671 PE=3 SV=1
MRAMVYRGPYKIRLEDKPIPAIEHPNDAIVRVTKAAICGSDLHLYHGMMPDTRVGTTFGH
EFIGVVEKVGPSVQNLSVGDRVMVPFNIFCGSCYFCARGLYSNCHNVNPNATAVGGIYGY
SHTCGGYDGGQAEFVRVPFADVGPSIIPDRLDDEDALLLTDALATGYFGAQLGNIAEGDT
VVVFGAGPVGLFAAKSAWLMGAGRVIVIDHLEYRLEKARTFAHAETINFVDCDDIVVKMK
RTTDHLGADVAIDAAGAEADGNFLQHVTATKLKLQGGSPIALNWAIDSVRKGGTVSVVGA
YGPMFSAVKFGDAFNKGLTLRMNQCPVKREWPRLLSHIKNGYLKPNDIVTHRIPLEHIAE
GYHIFSAKLDDCIKPIIVPTAS
>tr|A0R6N9|A0R6N9_MYCS2 S-(Hydroxymethyl)glutathione dehydrogenase OS=Mycobacterium smegmatis (strain ATCC 700084 / mc(2)155) GN=MSMEG_6616 PE=3 SV=1
MKAVTWHGRRDVRVDNVPDPKIEQPTDAIIEVTSTNICGSDLHLYEVLGAFMNEGDILGH
EPMGIVREVGSAVDGLSVGDRVVIPFQISCGHCFMCDQKLYTQCETTQVREQGMGAALFG
YSELYGSVPGGQAQYLRVPQAQFTHIKVPDGPPDSRYVYLSDVLPTAWQSVAYAEIPKGG
TVTVLGLGPIGDMAARIAHHLGYEVFAVDRIPERLRRAADRGIQAIDLGAIDEPLGDVIR
SMTHGRGTDAVIDAVGMEAHGSPVAKIMQTAAAALPDAVAKPMMENAGVDRLDALYSAID
TVRRGGTISLIGVYGGTADPIPMLTLFDKQIQLRMGQANVKRWVDDIMPLLGDDDPLGVD
DFATHILPIDEAPHAYEIFQKKQDGAVKIILKP
>tr|A0RFS7|A0RFS7_BACAH Alcohol dehydrogenase, glutathione-dependent formaldehyde dehydrogenase OS=Bacillus thuringiensis (strain Al Hakam) GN=BALH_2794 PE=3 SV=1
MKAVTYQGPNQVQVKQVDDAKLEKKDDIIVKITSTAICGSDLHLYQGNMPLPQGYIIGHE
PMGIVEEVGPDVTKVKKGDRVVIPFNVACGHCFYCQHEMESQCDNSNPHYDSGGYFGYTE
KFGNHPGGQAEYLKVPFGNFTPFVIPESCELEDESLLFLSDVLPTAYWSVINAGVKRGDT
VIVLGCGPVGLMTQKFAWMQGAKRVIAVDYLDYRIHYAKKINNVEVFEFTKFPDMGEHLK
EITHGGADVVIDCVGMDGKKSPLEFLEQKLKLQGGTLGPIQIATKAVRKYGTVQMTGVYG
GNYNAFPLGAFWVRNINLKMGQAPVIHFMPELFKKITNKEFDPKEIITHKIPLEEASYGY
QIFNNREDDCIKVILKP
>tr|A1R3S1|A1R3S1_ARTAT Putative glutathione-dependent formaldehyde dehydrogenase OS=Arthrobacter aurescens (strain TC1) GN=AAur_1095 PE=3 SV=1
MKAVTWQGRRSLSVEDVPDPSIQEPTDAIVRITSTAICGSDLHLYEVLGPYMHKGDVIGH
EPMGIVEEVGSEVHRLKKGDRVVVPFNISCGHCYMCNQGLQSQCETTQVTAKGSGAALFG
YSELYGSVPGGQAQYLRVPFADYGPVKIDSDAPDERYLFLSDILPTAWQAVEYANVPEGG
TLAVLGLGPVGQFAARIGVHKGFRVIGVDPVPERRAMAETHGIETMDYSSHVAEQIREQT
LGRGPDSVVDAVGMEAHGSPVASFLHRAVSLLPDKPAQVAMETMSVDRLAALHTAVDLVR
RGGTISLSGVYGGQADPMPLMTMFDKQIQLRMGQCNVRSWIDDLLPLVEDDADPLGVMHL
VTHTGGLDEAPALYEKFQKKQDGCIKVVLKP
>tr|A1R5V3|A1R5V3_ARTAT Putative alcohol dehydrogenase OS=Arthrobacter aurescens (strain TC1) GN=AAur_1866 PE=3 SV=1
MRSMVYRGPYKVRVEEKDIPQIEHPNDAIVQVKLGAICGSDLHLYHGMMPDTRVGMTFGH
EFVGVVHEVGSSVQNLEVGDRVMVPFNIYCGSCYFCSRGLYSNCHNVNPNATAVGGIYGY
SHTCGGYDGGQAEFVRVPFADVGPTTIPDWMDEEDAVLLTDALPTGYFGAQLGDIAEGDT
VVVFGAGPVGLFAAKSAWLMGAGRVIVIDHLEYRLEKARSFAHAETYNFVEYDDIVVHLK
KATDYLGADVVIDAVGAEADGNFLQHVTSSKLKLQGGSPIALNWAIDSVRKGGTVSVVGA
YGPLFSAVKFGDAMNKGLTLRMNQCPVKRQWPRLFEHIRNGHLKPSDIVTHRIPLEHIAE
GYHIFSAKLDDCIKPLIVATSA
>tr|A1SI01|A1SI01_NOCSJ Alcohol dehydrogenase GroES domain protein OS=Nocardioides sp. (strain BAA-499 / JS614) GN=Noca_1926 PE=3 SV=1
MKAVTWQGRKDIRVEEVPDPRIEEPTDAIIRVTTTGLCGSDLHLYDPLTPFMTPGDIVGH
EPMGVVEAVGSEVTELAVGDRVVVPFNISCGSCWMCERGLHSQCETTQNRDTGTGASLFG
YSSLYGAVPGGQAELLRVPFADFLPVQVPHGPPDDRFIYLSDVLPTAWQGIAYAGVPEGG
TLLVLGAGPIGDMATRIALHRGIRVIVVDRVPERLARVSARGAEILDLGEIDDVAEQVRG
LTGGRGADSVLEAVGMEAHGSPVAEAVQKSLRLLPKKLQQLMMTNLSVERLAALYLAFEA
VRRGGTVSISGVYGGTSDPMPMMQLFDKQLQLRMGQANVRAWTDELRTLLEQDEDHLDVE
GFATHHLPLDAAPQAYASFQAKDDGMVKVLFRP
>tr|A1TEC2|A1TEC2_MYCVP Alcohol dehydrogenase GroES domain protein OS=Mycobacterium vanbaalenii (strain DSM 7251 / PYR-1) GN=Mvan_4749 PE=3 SV=1
MRAVTWHGRRDVRVDSVPDPKIEEPTDAIIEVTSTNICGSDLHLYEVLGAFMNEGDILGH
EPMGVVREVGSAVSNLAVGDRVVIPFQISCGHCFMCDRKLYTQCETTQVRDQGMGAALFG
YSELYGSVPGGQAEYLRVPQAQFTHIKVPDGPPDSRFVYLSDVLPTAWQAVAYADVPDGG
TVTVLGLGPIGDMAARIAQHLGYQVFAVDLVPERLDRAIARGIHTIDASIVDGSVGDEVR
RLTGGRGSDSVIDAVGMEAHGSPVAKFAQQATALLPDAVAKPMMQKAGVDRLDALYTAID
CVRRGGTLSLIGVYGGMADPMPMLTLFDKQIQVRMGQANVKKWVDDIMPLLTDSDPLGVD
TFATHVLPMEEAPHAYKIFQQKQDGAVKVILQP
>tr|A1TUC0|A1TUC0_ACIAC Alcohol dehydrogenase GroES domain protein OS=Acidovorax avenae subsp. citrulli (strain AAC00-1) GN=Aave_4017 PE=3 SV=1
MLAMNYRGPYRVRASHKAEPDIEHPNDAIVRVTRACICGSDLHLYHGLVPDTRVGTTFGH
EFTGVVEAVGPSVRNLKPGDHVLVPFNIFCGSCYFCQKELYSNCHNTNPEATAVGGIYGY
SHTTGGYDGGQAEYVRVPLADVGPQVIPSDIDLDDAVLLTDALPTGYQAAEMGDIQEGDT
VVVFGAGPVGIFAARSAWLLGAGRVIVVDHVEYRLDFVRQYAPCETVDFKSVRDMAVHLK
RMTDGLGPDVCIDAVGCEAAGSFAQSLTGVRLKLQGGAATVLHWCINSVRKGGTVSIVGV
YGPTFNAVPIGNAVNKGLTLRMNQASVKRHLPRLIEHIQAGRLKPREIITHRFALEDIAE
AYHTFSSKLDGCIKPVIVPSAA
>tr|A1UAX6|A1UAX6_MYCSK Alcohol dehydrogenase GroES domain protein OS=Mycobacterium sp. (strain KMS) GN=Mkms_0768 PE=3 SV=1
MRALCWNGVNKLSVETVDDPEILNPHDVILKVTLTTTCGSDLHFIDGYLPGMREGDIFGH
EFMGEIVETGREVRDVKVGDRVVVPSFIGCDRCWYCEHDLYSCCDTTNPNAELQQPLLGY
PSGGIYGYTHPFGGYAGSHAQFVRVPFGDTNCFPIPGDITDEQALFLSDAVPTGFMGADF
CDVNGGDTVAVWGAGGVGLMAAKSALLLGAERAIVIDRIPERLSLAGEFGLETIDYGAAD
SVQESLREMTGGRGPDACIDAVGMEGHSTGLQQVYDRAKQLLRLETDRASALRQAILACR
KGGVVSVLGVYGLTDKFPMGVVTNKGLTLRSAQQHGQRYMARLFDYVEQGDLDPAKLITH
DLPLEQGVRAYDMFKNKQDNCIRVALRP
>tr|A1UNH8|A1UNH8_MYCSK Alcohol dehydrogenase GroES domain protein OS=Mycobacterium sp. (strain KMS) GN=Mkms_5197 PE=4 SV=1
MRAVTWQGRRKVSVDNVPDPIIKEPTDAVIRVTSTNICGSDLHLYETLSAFMSPGDIIGH
EAMGVVEEVGTQTGDLKVGDRVVIPFNISCGTCWMCDHGLQSQCETTQNRDQGTGAALFG
FSKLYGEVAGGQAEYLRVPQAQYTHIKIPEDGPDERFVYLSDVLPTAWQGVEYANVPDGG
TLVVVGLGPIGSMACRIAAHRNNCRVIGIDLVEERLDRARPYCAEVIDLRTQDADAVVAE
LTQGRGADSVIDAVGMEAHGSPVAEAAQTASGFLPSSIGRVVMKHAGVDRLAALNSAIAL
VRRGGTVSLSGVYGGAADPINMMTLFDKQVTLRMGQANVKRWVPDILPLLTADDPLGVEN
FATHRLPLAEAPGAYETFQKKQDGMVKVVLTP
>tr|A3M458|A3M458_ACIBT Alcohol dehydrogenase GroES-like protein OS=Acinetobacter baumannii (strain ATCC 17978 / NCDC KC 755) GN=A1S_1274 PE=4 SV=2
MRALTYHGAEDVRVETVADPIIQEPDDIILRVTATAICGSDLHLYRGKIPKTEHGDIFGH
EFMGIVEEIGPAVTAVKKGDRVIVPFVIACGECFFCQLDLTAACETTNTGRGAIINKKQI
PPGAALFGYSHLYGGVPGGQAEYVRVPKANKGPFKVPGSLSDEKVLFLTDILPTAWQAVT
NAQVKRGSTVAIYGAGPVGLLSAACAKMLGAEKIFMVDHNEYRLNYAAATYDAIPVNFDE
VDAAEFIIQNTDNYRGVDAVIDAIGFEAKGSVIETVLTNLKLEGSSGAALRQCIAAVRRG
GVVSVPGVYAGPIHGFLFGDAFDKGLTFKMGQTHVHQYLPQLLELIERGELTPETIITHR
MKLEDAAEGYRIFNEREEDCRKVILLP
>tr|A3NNI6|A3NNI6_BURP6 S-(Hydroxymethyl)glutathione dehydrogenase OS=Burkholderia pseudomallei (strain 668) GN=BURPS668_A2916 PE=3 SV=1
MAPNFSTRGIAADTRGAESEASSLKRRRRRSRRPFIASLLLCKNFRSRCRSCRASRVCAP
PARQAPRLLAGRRRSMRRGFDSARHTEGNIMKAVVFHGIGDIRIDTVPDPGLAQTTDAVV
RLTSSAICGTDLHMVRGTLGGMKPGTILGHEGVGLVEEVGRDVRNLRRGDRVLIPSTISC
GHCAYCRAGYTAQCDTANPGGPLAGTAFFGGPQASGAFDGLQAEYARTPFAHASLIRLPD
SLDDERAILMSDIFPTGYFGAQLAEVRMGDTVAVFGAGPVGQFAIASAKLMGAGRVIAID
RVVSRLEMACAQGAEVINFDDDDPVDTILQLTGGIGVDRVIDAVGVDAVRPTRGPAAPHD
AQSRRAFDDEVRELAPRTRADGGHWVPGDAPSQVLQWAVRAVAKAGTVSIIGVYPMNDRF
FPIGAAMNRNLTVKMGNCNHRAITPKLIEIVRSGAFDPITVLTQAEPLTSAIDAYRAFDT
REPGWIKVKLEP
>tr|A3NP66|A3NP66_BURP6 Oxidoreductase, zinc-binding dehydrogenase family OS=Burkholderia pseudomallei (strain 668) GN=BURPS668_A3146 PE=4 SV=1
MTRAACGKRRGAALFCARRRLRAVGRRRAAGGRRREPRRDRRRAHARPVRAFAVVTSRMS
RVARRMSACRHVACRVRARVARTSGGARRTSYIARRGPHAVRGPRPGPSRFAPTAMHAAR
APSHPEELAMKALCWHGKHTVRYETVADPAIEDPRDAIVEVRACSIGGADLHLYDAVIPG
LKDGDVLGRECVGEVVEIGAGVSRRRVGERVVVPFAIACGECDQCRRGNWSVCETTNPHR
ALADKVFGHATGGLLGCGHLAGGYPGGQAQYVRVPHADVAPATIPDGVDDERALFVGDSL
ATGWQAAAQCEIEPGDVVAVWGAGAVGLFAAMSARLLGAAEVIAIDRVPERLALAQKLGA
TPLDFERLGVADTLAERTRGKGPDKCIDAVGLEAQAGEALDAVTDRFRPTVAAGADQPHV
LREMIYACRPGGVLSVPGVYGGLVDKLPMGALMHKGLTLRAGQTHVCRWTAGLLERIADG
RLDPSCVITHRATLEEGPAMYETFGARRDGCIRPVLRPRH
>tr|A3P8X9|A3P8X9_BURP0 Oxidoreductase, zinc-binding dehydrogenase family OS=Burkholderia pseudomallei (strain 1106a) GN=BURPS1106A_A2760 PE=3 SV=1
MLAGRRRGMRRGFDSARHTEGNIMKAVVFHGIGDIRIDTVPDPGLAQTTDAVVRLTSSAI
CGTDLHMVRGTLGGMKPGTILGHEGVGLVEEVGRDVRNLRRGDRVLIPSTISCGHCAYCR
AGYTAQCDTANPGGPLAGTAFFGGPQASGAFDGLQAEYARTPFAHASLIRLPDSLDDERA
ILMSDIFPTGYFGAQLAEVRMGDTVAVFGAGPVGQFAIASAKLMGAGRVIAIDRVVSRLE
MACAQGAEVINFDDDDPVDTILQLTGGIGVDRVIDAVGVDAVRPTRGPAAPHDAQSRRAF
DDEVRELAPRTRADGGHWVPGDAPSQVLQWAVRAVAKAGTVSIIGVYPMNDRFFPIGAAM
NRNLTVKMGNCNHRAITPKLIEIVRSGAFDPITVLTQAEPLTSAIDAYRAFDTREPGWIK
VKLEP
>tr|A3P9N6|A3P9N6_BURP0 Oxidoreductase, zinc-binding dehydrogenase family OS=Burkholderia pseudomallei (strain 1106a) GN=BURPS1106A_A3017 PE=4 SV=1
MTRAACGKRRGAALFARAAGSVRLGAGARWAAGGRRRKPRRDRRRAHARPVRAFAVVTPR
MSRMSRVARRMSACRMSGSRARRAYGARRTSYIARRGPHAVRGPRPGPIRFAPTAMHAAR
APSHPEELAMKALCWHGKHTVRYETVADPAIEDPRDAIVEVRACSIGGADLHLYDAVIPG
LKDGDVLGRECVGEVVEIGAGVSRRRVGERVVVPFAIACGECDQCRRGNWSVCETTNPHR
ALADKVFGHATGGLLGCGHLAGGYPGGQAQYVRVPHADVAPATIPDGVDDERALFVGDSL
ATGWQAAAQCEIEPGDVVAVWGAGAVGLFAAMSARLLGAAEVIAIDRVPERLALAQKLGA
TPLDFERLGVADTLAERTRGKGPDKCIDAVGLEAQAGEALDAVTDRFRPTVAAGADQPHV
LREMIYACRPGGVLSVPGVYGGLVDKLPMGALMHKGLTLRAGQTHVCRWTAGLLERIADG
RLDPSCVITHRATLEEGPAMYETFGARRDGCIRPVLRPRH
>tr|A3PRE7|A3PRE7_RHOS1 Alcohol dehydrogenase GroES domain protein OS=Rhodobacter sphaeroides (strain ATCC 17029 / ATH 2.4.9) GN=Rsph17029_3833 PE=3 SV=1
MRALTWHGKHDVRVETHPDPEIVNPRDAIIEVTATAICGSDLHLYDGVIPGLMSGDILGH
EFMGRVVETGPKSTLKKGQRVVVPFTISCGKCFFCEHQLFSACDNSNPAEKQDLSEPLYG
HAVSGLFGYSHLTGGYPGGQAEYVRVPYSDVGPIVIPDGLEDEQVLFLSDILPTGWMAAE
NAGIEEGDTVAVWGCGPVGLFAIQSALLMGAGKVIAIDEYPKRLALARRLGAEVIDFRRT
KVLEALMEMSGGLGPDAVIDAVGMEAHGFMPDTLMDNMKQRVGIGADSGHALREAILAVR
KGGRVSVPGVYGGFLDKFPLGALMEKGLTVKTGQTHVQRYTEELLRRIGDGEIDTTFLIS
HRLPLEEAARGYENFRFNQNEWTKVVLKPGLTGA
>tr|A3PUI2|A3PUI2_MYCSJ Alcohol dehydrogenase GroES domain protein OS=Mycobacterium sp. (strain JLS) GN=Mjls_0748 PE=3 SV=1
MRALCWNGVNKLSVETVDDPEILNPHDVILKVTLTTTCGSDLHFIDGYLPGMREGDIFGH
EFMGEIVETGREVRDVKVGDRVVVPSFIGCDRCWYCEHDLYSCCDTTNPNAELQQPLLGY
PSGGIYGYTHPFGGYAGSHAQFVRVPFGDTNCFPIPGDITDEQALFLSDAVPTGFMGADF
CDVNGGDTVAVWGAGGVGLMAAKSALLLGAERAIVIDRIPERLSLAGEFGLETIDYGAAD
SVQESLREMTGGRGPDACIDAVGMEGHSTGLQQVYDRAKQLLRLETDRASALRQAILACR
KGGVVSVLGVYGLTDKFPMGVVTNKGLTLRSAQQHGQRYMARLFDYVEQGDLDPAKLITH
DLPLEQGVRAYDMFKNKQDNCIRVALRP
>tr|A3Q7X4|A3Q7X4_MYCSJ Alcohol dehydrogenase GroES domain protein OS=Mycobacterium sp. (strain JLS) GN=Mjls_5488 PE=4 SV=1
MRAVTWQGRRKVSVDNVPDPIIKEPTDAVIRVTSTNICGSDLHLYETLSAFMSPGDIIGH
EAMGVVEEVGTQTGDLKVGDRVVIPFNISCGTCWMCDHGLQSQCETTQNRDQGTGAALFG
FSKLYGEVAGGQAEYLRVPQAQYTHIKIPEDGPDERFVYLSDVLPTAWQGVEYANVPDGG
TLVVVGLGPIGSMACRIAAHRNNCRVIGIDLVEERLDRARPYCAEVIDLRTQDADAVVAE
LTQGRGADSVIDAVGMEAHGSPVAEAAQTASGFLPSSIGRVVMKHAGVDRLAALNSAIAL
VRRGGTVSLSGVYGGAADPINMMTLFDKQVTLRMGQANVKRWVPDILPLLTADDPLGVEN
FATHRLPLAEAPGAYETFQKKQDGMVKVVLTP
>tr|A4FL47|A4FL47_SACEN Zn-binding alcohol dehydrogenase OS=Saccharopolyspora erythraea (strain NRRL 23338) GN=SACE_5586 PE=3 SV=1
MEPASAGTESCGVPKMRALTWQGPRDVRVQDVPDPRLETDTDAIVRITSTAICGSDLHLY
EVLAPFLSPGDVLGHEPMGIVEETGSAVEHIRPGDRVVVPFNIACGDCWMCRRGLHAQCE
TTQNTDQGCGASLFGYTKLYGQVPGGQAEYLRVPQAQFGPIKVPEGPPDEQFLYLSDVLP
TAWQAVEYAAVPEGGSVAVFGLGPIGQMSARIARHRGFRPIAVDLVDERLKMAERNGIEV
VDARHTDDVPAVLRERTDGRGPDSVIDAVGMEAHGSPGAEFAQKMASVLPDAVAEPLMTK
AGVDRLAVLHQCIDSVRRAGTISLSGVYGGMADPLPMLTMFDKGLRVAMGQAHVRRWIGD
LLPLVEDESDPLGVRDLATHHLPLEEAPNGYDIFQRKVDGSIKVLLHPQG
>tr|A4JQS1|A4JQS1_BURVG Alcohol dehydrogenase GroES domain protein OS=Burkholderia vietnamiensis (strain G4 / LMG 22486) GN=Bcep1808_5687 PE=3 SV=1
MKAVVFHGIGDIRIDTVPDPQLAQPTDAVVRLTASAICGTDLHMVRGTLGGMKPGTILGH
EGVGIVEAVGRDVRNLKRGDRVLIPSTIACGSCAYCRAGYTAQCDVANPGGPRAGTAFFG
GPADTGAFDGLQAEYARTPLANASLIRLPDSIDDDRAILMSDIFPTGYFGAQLAEIKPGD
TVAVFGAGPVGQFAIASAKLMGAGRVFAIDRIASRLDMACAQGAETIDFAEEDPVDAVLR
LTGGIGVDRAIDAVGVDAMRATHGPAAADADAARAFDTEVDAVAPRRKPDGRNWVPGDGP
SQVLQWAVRAVAKAGTVSVIGVYPAQARVFPIGEAMNRNLTIKMGNCNHRTITPHLIELV
RSGAFDPAAVLTCREPLTNAIDAYRAFDVREPGWMKVKLTP
>tr|A4QIG7|A4QIG7_CORGB Putative uncharacterized protein OS=Corynebacterium glutamicum (strain R) GN=cgR_0114 PE=3 SV=1
MKALTWQASNTVNVEEVPDPQIQEPTDAVIRVTSTAICGSDLHLYEVLTPFMDKGDIIGH
EPMGIVEEIGSAVTHIKPGDRVVIPFNISCGHCFMCRQGLQSQCETTQVREYGTGAQFLG
YSRLYGSVPGGQAEYLRVPHADYGAIKVPNVGEDERYLFLSDVVPTAWQAVDYAAVPDGG
TLAVLGLGPIGQMSARIGKHLGYRVIATDAVPERRAMAERYGIETLDSSEDGVAEQLKDL
TDGRGPNSVVDAVGMEAHGSPVASAVQAAVGKLPSPLDRKAMERAGVDRMSALYTAIDSV
RRGGTISISGVYGGMKDPMPMLTMFDKQIQLRMGQCNVRSWTETLLPLVDDPSDPLGVLD
LKTHTAPLEEAPAMYEKFQKKQDGCIKVVLKP
>tr|A4T6K6|A4T6K6_MYCGI Alcohol dehydrogenase GroES domain protein OS=Mycobacterium gilvum (strain PYR-GCK) GN=Mflv_1966 PE=3 SV=1
MKAVTWHGRRDVRVDTVADPKIEQPTDAIIEVTSTNICGSDLHLYEVLGAFMSEGDVLGH
EPMGIVREVGAEVSNLSVGDRVVIPFQISCGHCFMCDMKLYTQCETTQVREQGMGAALFG
FSELYGSVPGGQAEYLRVPQAQFTHIKVPEGPDDSRFVYLSDVLPTAWQSVAYADIPDGG
TVTVIGLGPIGDMAARIAQHKGHTVFAVDFVPERLARAKARGIHTIDASALDGSVGDEVR
RLTSGRGSDSVIDAVGMEAHGSPVAKAVQDATAFLPGAIAKPMMKKAGVDRLDALYTAID
CVRRGGTLSVIGVYGGMADPMPILTMFDKQIQVRMGQANVKRWVDDILPLLTDEDPLGVD
TFATHTLPLDQAPHAYEIFQKKQDGAVKVILKP
>tr|A4TAY5|A4TAY5_MYCGI Alcohol dehydrogenase GroES domain protein OS=Mycobacterium gilvum (strain PYR-GCK) GN=Mflv_3148 PE=3 SV=1
MKAMTYRGPYKVRVEEKDVPSLEHPNDAIVRVQRAAICGSDLHLYHGLMPDTRVGHTFGH
EFIGTVHEVGSSVQNLQPGDRVMVPFNIFCGSCYFCARGLYSNCHNVNPNATAVGGIYGY
SHTCGGYDGGQAEFVRVPFADVGPVLIPDWLGDDDALMLTDALPTGYFGAQLGDIVEGDT
VIVFGAGPVGLYAAKSAWLMGAGRVLVVDHLDYRLKKAESFAHAETYNFVEYDDIVVEMK
KATGYLGADVVIDAVGAEADGNALMHVTSAKLKLQGGSPVALNWAIDSVRKGGTVSVVGA
YGPMFSAVKFGDAMNKGLTINANQCPVKRQWPRLLSHIQQGYLTPSDIVTHHIPLDEIAE
GYHMFSSKLDDCIKPVVVMNTN
>tr|A4VFU4|A4VFU4_PSEU5 Zinc-containing dehydrogenase OS=Pseudomonas stutzeri (strain A1501) GN=PST_0138 PE=4 SV=1
MRALRWHGKHDIRCDNHVPDPSIEDPRDAIIKVSSCAICGSDLHLYDGFMPGMQHGDIMG
HEFMGEVMEVGSANKKLKVGDRVVVPFTIVCGECDQCRRGNFSVCERTNRNKDIADKVFG
HTTAGLYGYTHLTGGYAGGQAEYVRVPYADVGPVVIPNGLTDEQVLFLGDILPTGWQAAA
QCDIQPTDTVAIWGAGPVGQFAIRSAIMMGAEQVICIDNVPERLSMARAGGAITINFDEE
SVLERLKELTRGKGPEKCIDSVGMEAHAARSIDSMYDRAKQALMLESDRPHVLREMIYVC
RPAGIISIPGVYGGLIDKIPFGAAMNKGLTFRMGQTHVNRWTDDLLNRIQEGQIDPSFVI
THSVSLEQGPEMYKTFRDKHDGCIKVVLKP
>tr|A4VLG1|A4VLG1_PSEU5 Probable alcohol dehydrogenase (Zn-dependent) OS=Pseudomonas stutzeri (strain A1501) GN=PST_2147 PE=3 SV=1
MKAVVYHAVGDIRFEDVPEPRILAPTDAIVRITASAICGTDLHFVRGTVSGMQPGTILGH
EGVGIVEALGADVRNLQIGDRVVIPSTIACGNCSYCRAGYFAQCDGANPNGKEAGTSFYG
GPQTTGPFHGLQAEKARIPFANIGLVKLPPEISDDQAILLSDIFPTGYFGAEMAEVGSGD
TVAVFGCGPVGQFAIASAKLLGAGRVFAIDRHDDRLRMAQRQGAEAINFDREDPVETLKR
LTGGIGVDRVIDAVGVDAEHGCCGAAATSSSAQGQLWQPGDAPSQALEWAVQSIAKAGTL
SIIGVYPPDAMTFPIGMAMNKNITINMGNCHHRKYIPRLIEMVQARRIDPAKILTQVKPM
TDVIAAFESFDRRQNGWIKVELQPQRSDARGSEERVLDEAVAETFPASDPTSMQNPR
>tr|A4WYR7|A4WYR7_RHOS5 Putative uncharacterized protein OS=Rhodobacter sphaeroides (strain ATCC 17025 / ATH 2.4.3) GN=Rsph17025_3663 PE=3 SV=1
MRALTWHGKHDVRVETHPDPEIVNPRDAIIEVTATAICGSDLHLYDGVIPGLMSGDILGH
EFMGRVVETGPKSTLTKGQRVVVPFTISCGKCFFCEHQLFSACDNSNPAEKQDLSEPLYG
HAVSGLFGYSHLTGGYPGGQAEYVRVPYSDVGPIVIPDGLDDEQVLFLSDILPTGWMAAE
NAEIQEGDTVAVWGCGPVGLFAIQSAFLMGAGKVIAIDEYPKRLALARKLGAEVIDFRRT
RVLEALMEMSGGLGPDAVIDAVGMEAHGFMPDTLMDNMKQRIGIGADSAHALREAIMAVR
KGGRVSVPGVYGGFLDKFPLGALMEKGLTLKTGQTHVQRYTEELLRRIGDGEIDTTFLIS
HRLPLEEAARGYENFRYNQNEWTKVVLKPGMAAA
>tr|A4XUM5|A4XUM5_PSEMY Alcohol dehydrogenase GroES domain protein OS=Pseudomonas mendocina (strain ymp) GN=Pmen_2283 PE=3 SV=1
MKAVVFHDIGDIRLDEVPEPQVQASTDAVIRITASAICGTDLHFVRGTVGGMRKGTILGH
EAVGIVEALGSDVRNLSIGDRVVVPSTIACGNCAYCRAGYYAQCDEANPNGKEAGTSFYG
GPEITGAFDGLQAELARIPFANIGLVKLPSEISDDQAILLSDIFPTGYFGAKLAEVSSGD
TVAVFGCGPVGQFAIASAKLLGAARVFAIDHLDDRLDMARRQGAEVIHFDREDPVDTLRR
LTNGIGVDRAIDAVGVDAQCPAHGHAPGNGENAQWQPGDAPEQALQWAVDALAKAGTLAI
VGVYPHQAREFPIGQAMNKNLTVNMGNCNHRRYIPELIEMVQAGRIDPAKILTQVKPMSD
AIEAFKAFDRRDSGWIKVQLRPARNDAVNGSEERVDGGPILDRAIAEADPLKESRSKKPG
RL
>tr|A4XUP2|A4XUP2_PSEMY Alcohol dehydrogenase GroES domain protein OS=Pseudomonas mendocina (strain ymp) GN=Pmen_2300 PE=3 SV=1
MRALTYHGSHDVRVDQVDDPSIEQPDDIILRVTATAICGSDLHLYRGKIPQVKQGDIFGH
EFMGVVEEAGPAVTAVRKGDRVIVPFVIACGSCFFCQLDLHAACETTNPGRGAILNKKQI
PSGAALFGYSHLYGGVPGGQAELVRVPKANAGPFKVPDELDDEQVLFLTDILPTGYQAAI
NAGIKPGSSVAIYGAGPVGLMSAACARMLGAEQIFMVDHHDYRLQYAQQTYGVVPINFDV
VDDPAAAIIEQTAGHRGVDAVIDAVGFEAKGSLTETVLTALKLEASSGVALRQCIAAVRR
GGTVSVPGVYAGFIHGFLFGDAFDKGLTFKMGQTHVHPLLPTLLQHVLEGELRPEIIISH
RLPLAEAAEGYRIFESRKEECRKVILRP
>tr|A4YPH8|A4YPH8_BRASO S-(Hydroxymethyl)glutathione dehydrogenase (Glutathione-dependent formaldehyde dehydrogenase) (Fdh) OS=Bradyrhizobium sp. (strain ORS278) GN=fdh PE=3 SV=1
MKALVWHGKEDIRCDTVSDPEIEHSRDAIIKVTSCAICGSDLHLFHNYIPAMMPGDIMGH
ETMGEVVEVGSGVNGKLKKGDRIVVPFTIICGECDQCRRGNFSVCETTNRNKHMAEKVFG
HSTAGLFGYTHLTGGYPGGQAEYLRVPYADATHIKVPDGMSDEQALFLSDIFPTGWQGAA
QCDIEPDDTVAVWGCGPVGQMAIRSAILLGAKQVVAIDRIPERLAMAEAGGAITINFDRE
SVVERLNELTDNKGPEKCIDCVGFESHISMAQPDSVLDRAKQMFMIENDRPHALREIIYV
CRPGGIVSIPGVYSGFSDMVPMGALMNKGLTIRTGQTHVNRWTDDLKHRIQDGQIDPSFV
ITHTVPLAQGPEMYRAFRDKQDSCVKVVLKP
>tr|A5CV63|A5CV63_CLAM3 Putative Zn-dependant dehydrogenase OS=Clavibacter michiganensis subsp. michiganensis (strain NCPPB 382) GN=CMM_2915 PE=3 SV=1
MKALTWQGIHDVEVKEVADPVIEQDTDAVIRITSTAICGSDLHLYEVFGPFLEKDDVLGH
ENMGVVEQVGSAVTKLKVGDRVVVPFVIACHDCFMCDKGLFTQCETTQVKAQGSGAALYG
FSEMYGSIPGGQAERLRMPLADVNAIVVNSELPDERYLFLSDILPTAWQGVQYANVPEGG
TLGVMGLGPVGQFAARIGKHLGYRVIAVDPVAERRAMAERHGVETLDLTDDVADQLREMV
DGRGPDAMVEAVGMEAHGSPAASFAQKAAGLLPDGIAKKVMDVASVDRLAALHTAFDAVR
RGGTVSISGVYGGEADPLPMKSLFDKQITIRMGQCNVQHWIEDLLPLVEDPSDPLGVMDL
VTHSVPLSEAAHMYEIFQKKEDGCIKVVLKP
>tr|A5EE31|A5EE31_BRASB S-(Hydroxymethyl)glutathione dehydrogenase OS=Bradyrhizobium sp. (strain BTAi1 / ATCC BAA-1182) GN=fdh PE=3 SV=1
MKALVWHGKEDIRCDTVSDPEIEHDRDAIIKVTSCAICGSDLHLFHNYIPAMMPGDIMGH
ETMGEVVEVGSGVNGKLKKGDRIVVPFTIICGECEQCRRGNYSVCETTNRNKHLAEKVFG
HTTAGLFGYTHLTGGYPGGQAEYLRVPFADATHIKVPDGMTDEQALFLSDIFPTGWQAAA
QCDIEPDDTVAVWGCGPVGQMAIRSAILLGASRVIAIDRIPERLAMAEAGGAITINFDKE
SVVGRLNELTDNKGPEKCIDCVGFESHISMAQPDSVLDRAKQMFMLENDRPHALREIIYV
CRPGGIVSIPGVYSGFSDMVPMGALMNKGLTIRTGQTHVNRWTDDLTQRIADGQIDPSFV
ITHTVPLAQGPEMYRAFRDKQDSCVKVVLKP
>tr|A5FGI9|A5FGI9_FLAJ1 Alcohol dehydrogenase GroES domain protein OS=Flavobacterium johnsoniae (strain ATCC 17061 / DSM 2064 / UW101) GN=Fjoh_2657 PE=3 SV=1
MKAAVIHGPGSVKYDTVEDPKIIAQDDIILKVTSTAICGSDLHIYSGAMPTTPMVLGHEF
MGIVEETGSAVTHLKRGDRVVVPFPIACGNCFFCNHDVPGNCEHSNPEHYGPEGGIVTEK
GGALFGYTDLYGGYDGGQAQYVRVPYANYGPRVVPEDLSDEQLLFLTDIFPTGYTGVDWG
EVKGGETVAIFGSGPVGIMAAKSAWLRGAAQVIVVDTLQFRLDKAKATAGCTTILWEDGP
KDVVEQIRSLTNGRGADVCIDAVGFEPDRNLGDRIKATINFEKGSTKVLEACMSAVRRSG
IVSVLGVYPVNYDNFPIGQFFDKGIILKGGQAPAHKHIDKLLEYVVQGKVKLDDIITHRL
PLSEISHAYDIFKKREDGCVKVVLDPWK
>tr|A5VGN7|A5VGN7_SPHWW Alcohol dehydrogenase GroES domain protein OS=Sphingomonas wittichii (strain RW1 / DSM 6014 / JCM 10273) GN=Swit_5345 PE=3 SV=1
MKAITWHGKHDVRCDTVDDPAIVNPRDAIIRVTSTAICGSDLHLYDGYIPTMQKGDILGH
EFMGEVVEAGPKSSLNTGQRVVVPFTISCGSCYHCSKTQYSACENANPADNQDIGREGYG
HPMPGLFGYSHMTGGYAGGQAEYVRVPFSDVGPLVIPDESIPDDKVLFLSDILPTGWMAA
ENAEIEPGDTVAVWGCGPVGLFAVQSAFLMGAERVIAIDHFPHRLELARKFGAETVNFEE
SKVYEALMEMTGGIGPDAAIDCVGLEAHGAFADNIIDQIKASTFLGTDRIHAIRQVILAT
RKGGRVSMPAVYGGFVDKFPLGALMEKGLTLKTGQTHVQRYLQPLYAAIAEDKIDSTFLI
SHRMALEDGPLGYQKFHDEQDSYTKIVLKPGQAAGATAA
>tr|A5W357|A5W357_PSEP1 Alcohol dehydrogenase GroES domain protein OS=Pseudomonas putida (strain F1 / ATCC 700007) GN=Pput_2429 PE=3 SV=1
MRALTYHGANDVRVDTVPDPIIQDPDDIILRVTATAICGSDLHLYRGKIPQTEAGDIFGH
EFMGVVEDTGRAVTNLQIGDRVVVPFVIACGSCFFCQHDLFAACETTNTGRGSLINKKGI
PPGAALFGYSHLYGGIPGGQADYVRVPKANVGPFKVPTALADDKVLFLSDILPTAWQAVL
NAEIGQGSSLAIYGAGPVGLLTAACARMLGAQTIFMVDDNDYRLTYAQDAYGVTAINFEQ
DDDPADSIIRQTPGMRGVDAVIDAVGFEAKGSTAETVMTALKIEGSSGKALRQSISAVRR
GGIVSVPGVYAGFIHAFMFGDAFDKGLTFKMGQTHVQKYLPELLEHIEAGRLQPERIVTH
RLALEEATMGYRMFDQKQDNCRKVILVPGAASGTLGPEYV
>tr|A6T7L0|A6T7L0_KLEP7 Putative oxidoreductase OS=Klebsiella pneumoniae subsp. pneumoniae (strain ATCC 700721 / MGH 78578) GN=KPN78578_11200 PE=3 SV=1
MKALTYHGPHHVSVDTMPDPALEAADDIILRVTATAICGSDLHLYRGKIPGTHHGDIFGH
EFMGEVVEAGSEVTAVRKGDRVVIPFVIACGDCFFCRLQQYAACESTNSGQGATLNRKGI
SPPAALFGYSDLYGGIPGGQAEYVRVPKANTGPFKVPDTLPDEKVLFLSDILPTAWQAVK
NAEVKPGSSVAIFGAGPVGLLCASCARLNGAEQIFIIDHNDYRLDFAQQRYGAIPINFDH
HDDPAQWIIDNTPGHRGVDAVIDAVGFEAKGSLTETVLSTLKIEGSSGKALRQCIAAVRR
GGIVSVPGVYAGFIHGFMFGDAFDKGLTFRMGQTHVHAWLPDLLALIEQGLLTPEEIVTH
HMPLEEAARGYQIFEKREEACRKVILVPGMQPGKATL
>tr|A6UGT4|A6UGT4_SINMW Alcohol dehydrogenase GroES domain protein OS=Sinorhizobium medicae (strain WSM419) GN=Smed_4057 PE=3 SV=1
MRASGFDHLRSWEHLPQLRVWRNVKDEQSAVLFFFFQRLTRSSDVKALTWHGKGDIRCES
VPDPEIKDERDVIIKVTACAICGSDVHIFHGLIPSMENGDVLGHETMGEVVEVGSGASNL
KVGDRVVVPFTISCGECFFCRKGFYSACERTNPDREKAAKLWGNSPAGLFGYSHLLGGYS
GGQAEYLRVPHADVGPIKVPDELTDEQALFLSDIFPTGYMAAEFCDIEPGQTIAVWGCGP
VGQMAIRSAFLLGAERVIAIDTIAERLRLAETAGAVTLDYIAEDIYDRIMEITHGRGADA
CIDAVGTEADSRASLGSLVDRVKVATFMGTDRPHVLRQAIHCCRNFGTVSVVGVYGGYLD
KVPFGSAINRGLTFRMAQTPVQRYLPALLDRIEKGEIDPSFVVTHRGGLADGPELYKTFA
ERKDGCIKVVLRP
>tr|A6V5Y7|A6V5Y7_PSEA7 Probable alcohol dehydrogenase (Zn-dependent) OS=Pseudomonas aeruginosa (strain PA7) GN=PSPA7_3112 PE=3 SV=1
MRALTFHGSHDVRIERVAEPRLQEPDDLLLRVTATAICGSDLHLYRGKIPLVEQGDILGH
EFMGIVEEVGPAVTAVRPGDRVVVPFVIACGECFFCRLNLHAACETSNPGRGAILNKKQI
PPGAALYGYSHLYGGVPGGQAEYVRVPKANSGPLVIPDALDDERVLFLSDILPTGYQAVR
NAGIRQGSSVAIYGAGPVGLMSAACARLLGAERIFIVDHHRYRLDFAARTYGAIPIDFGS
EDDPAAAIIERTEGHRGVDAAIDAVGFEAKGSVTESMLAALRLEAGSGKALRQCIAAVRR
GGTVSVPGVYAGFIHGFLFGDAFDKGLTFKMGQTHVQALLPALLEHIGNGELHPEAIISH
RLRLDDAPLGYALFDEKHEDCRKVILRP
>tr|A6V623|A6V623_PSEA7 Probable alcohol dehydrogenase (Zn-dependent) OS=Pseudomonas aeruginosa (strain PA7) GN=PSPA7_3148 PE=3 SV=1
MKAVVFHDIGDIRLEDVAEPRLREPTDAIVRLTASAICGTDLHFVRGSVGGMRPGTILGH
EGVGIVEALGDEVRNLQVGDRVVIPSTIACGNCVYCRAGYYAQCDVANPGGAQAGTAFFG
GPQANGGFHGLQAEKARIPFANIGLIRLPSAISDDQAILLSDIFPTGYFGAELAEITPGD
TVTVFGCGPVGQFAIASALLMGAARVFAVDRHPDRLHMARQQGAEVIDFEREDPVQALRW
LTGGIGVDRAIDAVGVDAEHSHGAATAAPRQDGTSWSPGNAPAQALEWAVQGLAKAGTLS
IIGVYAEDSRQFPIGLAMNRNLTIRMGNCHHRKYIPRLLDYVLSGRIDPARILTQVKPIG
DAIEAFEAFDRRETGWIKVELTPQKQRVEGDEERVDESVVDELARRPTPESGARG
>tr|A6W667|A6W667_KINRD Alcohol dehydrogenase GroES domain protein OS=Kineococcus radiotolerans (strain ATCC BAA-149 / DSM 14245 / SRS30216) GN=Krad_0818 PE=3 SV=1
MRALTWQGKRSVSVQDVPDPRIVDPTDAVVRITSTAICGSDLHLYEVLGPYMSKGDVLGH
EPMGVVEAVGPAVANLQVGDRVVIPFNISCGHCFMCTRGLQSQCETTQVHEQGSGAALFG
FSSLYGSVPGGQAEYLRVPHADYGPVKVGREGDGGLPDDRYLFLSDIVPTAWQGVQYADV
PDGGTLAVLGLGPVGQFAARIGRHLGYEVIGVDPVAERRQMAQRHGVTAIDLTDGDADVV
TQLRERTDGRGPDAVLDAVGMEAHGGAEGAVAKAAQTAVGLLPDALAQKVTETAGVDRLW
AVRSAVEAVRRGGTVSLSGVYGGEADPLPMKTMFDKQLQFRMGQCNVRRWIDDLLPLVED
PADPLGVEDLTTHRVSLEDAPDAYEMFQEKRDGCIKVVITP
>tr|A6W8Z0|A6W8Z0_KINRD Alcohol dehydrogenase GroES domain protein OS=Kineococcus radiotolerans (strain ATCC BAA-149 / DSM 14245 / SRS30216) GN=Krad_1793 PE=3 SV=1
MRAMVYRGPYRVRVEEKDVPRIEHPNDAIVRVTLAAICGSDLHLYHGLMPDTRVGTTFGH
EFIGVVESVGSSVQSLVPGDRVMVPFNISCGSCFYCARGMLSNCHNVNPNATAVGGIYGY
SHTAGGYDGGQAEYVRVPFADVGPTLIPEWMHDEDAVLLTDATATGYFGAQLGEIREGDV
VVVFGAGPVGLVAARSAWLMGAGRVIVVDHLDYRLEKARTFAQTETVNFAEHDDVVVHLK
RITDHLGADVAIDSVGAEADGNFRQHVTGAKLKLQGGSAVALNWAIDSVRKGATISVMGA
YGPIPNSVKFGDAVNKGLTLRMNQCPVKRQWPRLFEHVRNGHLTPRDLVTHRIPLEHIAE
GYHIFSSKLDDCLKPLIVPTPA
>tr|A6WG83|A6WG83_KINRD Alcohol dehydrogenase GroES domain protein OS=Kineococcus radiotolerans (strain ATCC BAA-149 / DSM 14245 / SRS30216) GN=Krad_4359 PE=3 SV=1
MRALVWNGVNDLAVETVADPTVLNPHDVVLKVSLTTTCGSDLHFIDGYLPGMQPGDVFGH
EFMGVVVEVGPEVRSTAVGDRVVVPSFIACGTCAYCKREMYSLCDTTNPNGALQQPLLGY
PSGGIYGYTHPFGGYAGSHAEYVRVPFGDVNCFPVPEGVDDVSALFTSDAVPTGFMGADF
CDITPGDTVAVFGAGAVGLMAAASARLLGAERVIVVDRLASRLTLARDRIGAETIDYSEV
DSVQEVLRESTGGRGPDAVIEAVGMEGHGTGLQNVVDRAKQAVRLETDRATPLREAVLAC
RKGGVVSILGVYGLTDSFPTGVVLNKGLTIKAAQQHGQRYVPRLLAHLAAGELDTSFLAT
HRMSLEDSVEGYRIFKEKEDDCLRAVFQP
>tr|A7HAS7|A7HAS7_ANADF Alcohol dehydrogenase GroES domain protein OS=Anaeromyxobacter sp. (strain Fw109-5) GN=Anae109_1619 PE=3 SV=1
MRALTYEGPARVRVRHKPDPRIEHPQDAILRVTCAAICGSDLHLLHGLVPDTRIGSTFGH
EIVGVVEDVGSQADGVAKGDRLMVPFNISCGGCYYCERGLTACCENTNPSSDIACGVYGY
SHTTGGYDGGQAEYVRVPFAAIGPMKVPDDMSDEEVIALTDALPTGYQGAEMCNLSGGET
VVVFGAGPVGLFAMKSAWLLGAGRVIAVDKVGYRLDFARRWAGVETMDFEAVDVITAVKD
LTEGRGADACIDAVGLEAAGSPMQRAAGVYAKTVAGSATALNWCFHAARKGGTVSVVGVY
GPPYNLVDFGTAMNKCQTIRTGQCSVRRYMPQLLEHVREGRIDARALITHRYPLDEASEA
YHTFAQKKDGCIKPVLLPHGRTLH
>tr|A7MEC3|A7MEC3_ENTS8 Putative uncharacterized protein OS=Enterobacter sakazakii (strain ATCC BAA-894) GN=ESA_01363 PE=3 SV=1
MRALCWNGVNDLRVETVGDPTIVNPHDVILKVGLTTTCGSDLHVIDGLIPSMEEGDILGH
EFMGEVVEVGPEVKNIRRGDRVVVPSFISCGSCWYCNHGLTSCCDNTNPNAHLQEKILGY
PTAGIYAYSHAFGGYAGSHAEYVRVPFADNDCFIVPENVSDEQALFLSDAAPTGYMGADF
CNIHPGDTVAVWGCGGVGLMAAQSAFLLGAERVIAIDRFPERLAMARDIVGAIPLDYTNV
DIYEALLEITGGRGPDSCIDAVGMEAHGEGLEYAYDRTKQALKMHTDIGAALRQAIRACR
KGGTLAILGVYGMMDKFPLGVAMNKGLTIRTAQQHGQTYMKRLLDHASRGELRTDFLATH
RFSLEDAPRGYEMFKNKEDGCVRAVFKP
>tr|A7MK22|A7MK22_ENTS8 Putative uncharacterized protein OS=Enterobacter sakazakii (strain ATCC BAA-894) GN=ESA_02717 PE=3 SV=1
MKALTYHGPHNVKVENVPDPIIEAQDDIILRVTATAICGSDLHLYRGKIPQVHHGDIFGH
EFMGEVVETGSAVKDIRKGDRVVIPFVIACGDCFFCKLQQYSACENTNKGTGAALNKKQI
PAPAALFGYSHLYGGIPGGQAEYVRVPKGNVGPFKVPPVLSDDKALFLSDILPTAWQAVK
NGQVQKGSQVAIYGAGPVGLLSAACARLLGAEQIFMVDHNDYRLAFAKERYGVIPINFDE
NDDPAAFIIENTPGNRGVDAVIDAVGFEAKGSLTETVLSNLKIEGSSGKALRQCIAAVRR
GGVVSVPGVYAGFIHGFLFGDAFDKGISFKMGQTHVHAFLPELLPLIEQGLLTPEEIVTH
YLPLEDAARGYKIFEKREEECRKVILVPGAATPEAAREKVTALMNAPLQPLQP
>tr|A7Z179|A7Z179_BACA2 Putative glutathione-dependent formaldehyde dehydrogenase OS=Bacillus amyloliquefaciens (strain FZB42) GN=RBAM_003560 PE=3 SV=1
MKALTYQGKEHMEVKEVPAPAIQDERDVIVRITATGICGSDLHLYKNGIPADPGYIVGHE
PMGIVEETGSQVKKLRKGDRVVIPFNIGCGECHYCKHQMESQCDESNPNPHTDAGGLFGF
SEFNGNYPGGQAEYLRVPYADFSSFLVPADSELEDEQVLLLSDVMPTAFWSVQHSGVKKG
DTVVILGSGPIGLMAQKFAWKKGAKRVIAVDQVPHRLEHARRINGAETFNFSEHDEIGKL
LHEYTSGGADVVIDCVGMDGTPLSKEKAEQKPNQFGTISPILTASEAVKKFGTVQLTGAY
ISEADGFPLGDFFTRNVSLKMGQAPVIHLMPMLYQMIEQNEIDPTDIITHKMSLAEAPAA
YDIFDKKEDGNIKVILKP
>tr|A7Z1V5|A7Z1V5_BACA2 AdhB OS=Bacillus amyloliquefaciens (strain FZB42) GN=adhB PE=3 SV=1
MKAVTYQGVKNVVVKDVPDPKIEKHDDMIIKVTSTAICGSDLHLIHGLIPNLQEDYIIGH
EPMGIVEETGPGVTKVKKGDRVIIPFNIACGECVYCKNHLESQCDQSNENGDIGAYFGYS
GNAGGYPGGQAEYLRVPFANFTHFKVPETCEEPDEKLSVIADAMTTGFWSVDNAGVKEGD
TVIVLGCGPVGLFAQKFCWLKGAKRVIAVDYVYYRLQHAKRTNKVEIVNFEDHENTGSYL
KEITKGGADVVIDAVGMDGKMTDLEFLASGLKLQGGAMSALVIASQAVRKGGTIQITGVY
GGRYNGFPLGDIMQRNVNIRSGQAPVIHYMPYMFELVSTGKIDPGDVVSHVIPLSEAKHG
YEMFDTKTDDCIKVVLKP
>tr|A7ZIZ4|A7ZIZ4_ECO24 Oxidoreductase, zinc-binding dehydrogenase family OS=Escherichia coli O139:H28 (strain E24377A / ETEC) GN=EcE24377A_0630 PE=3 SV=1
MKALTYHGPHHVQVENVPDPGVEQADDIILRITATAICGSDLHLYRGKIPQVKHGDIFGH
EFMGEVVETGKDVKNLQKGDRVVILFVIACGDCFFCRMQQYAACENTNAGKGAALNKKQI
PAPAALFGYSHLYGGVPGGQAEYVRVPKGNVGPFKVPPLLSDDKALFLSDILPTAWQAAK
NAQIQQGSSVAVYGAGPVGLLTIACARLLGAEQIFVVDHHPYRLHFAADRYGAIPINFDE
DSDPAQSIIEQTAGHRGVDAVIDAVGFEAKGSTTETVLTNLKLEGSSGKALRQCIAAVRR
GGIVSVPGVYAGFIHGFLFGDAFDKGLTFKMGQTHVHAWLGELLPLIEKGLLKPEEIVTH
YMPFEEAARGYEIFEKREEECRKVILVPGAQSAEAAQKAVSGLVNAMPGGTI
>tr|A7ZXN6|A7ZXN6_ECOHS Oxidoreductase, zinc-binding dehydrogenase family OS=Escherichia coli O9:H4 (strain HS) GN=EcHS_A0660 PE=3 SV=1
MKALTYHGPHHVQVENVPDPGVEQADDIILRITATAICGSDLHLYRGKIPQVKHGDIFGH
EFMGEVVETGKDVKNLQKGDRVVIPFVIACGDCFFCRLQQYAACENTNAGKGAALNKKQI
PAPAALFGYSHLYGGVPGGQAEYVRVPKGNVGPFKVPPLLSDDKALFLSDILPTAWQAAK
NAQIQQGSSVAVYGAGPVGLLTIACARLLGAEQIFVVDHHPYRLHFAADRYGAIPINFDE
DSDPAQSIIEQTAGHRGVDAVIDAVGFEAKGSTTETVLTNLKLEGSSGKALRQCIAAVRR
GGIVSVPGVYAGFIHGFLFGDAFDKGLSFKMGQTHVHAWLGELLPLIEKGLLKPEEIVTH
YMPFEEAGRGYEIFEKREEECRKVILVPGAQNAEAAQKAVSGLVNAMPGGTI
>tr|A8F9L8|A8F9L8_BACP2 S-(Hydroxymethyl)glutathione dehydrogenase OS=Bacillus pumilus (strain SAFR-032) GN=adhB PE=3 SV=1
MRAVTYQGKNSIAVKKVDAPSIQDREDVIIRITSTAICGSDLHLYQGNFPLPIGYVIGHE
PMGIVEEVGPDVTAVKKGDRVVIPFTVACGQCQYCHHHLESQCDNSNPHYDSGGLFGYSE
KYGNYPGGQAEYLRVPFGNYTPFKIPDDCELEDEQLLFLSDVLPTAYWSVEHAGVKKGDT
VIVLGCGPVGLMAQQFAWQKGAERVIAVDYIDYRLRHAKQMSGVEVFDFTEDPDMGETLK
ELTKGGADVVIDCVGMDGKKSPLEKIEQKLKLQGGTIGPIQIATKAVRKCGTVQMTGVYG
GLYNMFPLGAFFARNVTLKMGQAPARGYMSKLYQKVTTGEIDPRAIITHQLPLDDAAHAY
HIFNDKKDDCIKVILKP
>tr|A8HTE1|A8HTE1_AZOC5 IMP dehydrogenase OS=Azorhizobium caulinodans (strain ATCC 43989 / DSM 5975 / ORS 571) GN=AZC_0826 PE=4 SV=1
MKALTFHGKGDIRCEQVPDPTIQEPTDAIIKVTACAICGSDVHIYDGVIPSMESGDVLGH
ETMGEVVEVGSGTTTLKVGDRVVVPFTIACGQCFFCQRGYFSGCERSNPNHQMAEKMWGF
SPAGLYGYSHMLGGYSGGQAEYLRVPFADSGPIKVPNGLSDEQVLFLSDIFPTGYMAAEF
CEIRGGETIAIWGCGPVGQMAIRSAFMLGAERVIAIDTVPERLALAQAGGAETIDFLAED
VYERIREMTGGRGADACIDAVGTEADASSSFDARIDRIKVATFMGTDRPHVLRQAIQCCR
NFGIVSIVGVYGGFLDKIPMGSAINRGLTFRMAQTPVQRYLPTLLKRIEDGDFDPSFVIT
HRASLEEGPDLYAKFRDKQDGCIKVVLKP
>tr|A8L3B8|A8L3B8_FRASN Alcohol dehydrogenase GroES domain protein OS=Frankia sp. (strain EAN1pec) GN=Franean1_5391 PE=3 SV=1
MRAVVWHGVGDIRLDTVTEPKIEQPTDAVVRITTAAICGTDLHFVRGTVPGMKPGLIIGH
EGVGVVEEVGQSVRNFRRGDRVLLSAVLGCGSCTYCRSGYFAQCDDINPYGRRTGSAFYG
APRDNGSFDGLQAEYARVPYAHTNLFRLSDSISDDQAIPLSDIYPTGYFGAVIAEVSDGD
VVAVWGCGPVGQFAVLSSFQRGAARVIAIDGHADRLDRAQALGAEVVNFNEEDPVEAILD
LTRGIGPDRAIDAVGVDAESPKSGPAAARAREQDDQHREELRQIAPETHAHNGHWKPGDA
PTQAHSWAVESLAKAGTLGIIGVYPPTDRFFPIGTAMNKNLTINMGNGNHPRYIPKLLDM
VESGVVHPQKMVTQHEPMRDVLAAYEEFDLRRPGWLKVALDLTS
>tr|A8LZ76|A8LZ76_SALAI Alcohol dehydrogenase GroES domain protein OS=Salinispora arenicola (strain CNS-205) GN=Sare_3638 PE=4 SV=1
MRALCWTDTGQIAVRQVPDPELRNGHDAIVQVRQSATCGGDLPLLAGRAPYLADGDVLGH
EFLGEVVTVGPQVRRHRVGDRVVVSSTVACGSCWQCRSGAPWCCDNGNPAPEASELAYGH
PVPGAFGRPTATGGFAGGHAEYVRVPYADVGAYRIPDQVSDDRALFAADAAPAGWLAAEL
GGVRTGSVVAVWGAGAVGQLTARAAGMLGADRVIVIDPRDDRLRMARRHTDAETIDPRHA
DVPAELRERTGGRGPDVCVEAVGPAWDGRPRSLADRFTDAAERPPAVREAVHVCRKGGTV
VVLGEYAGYVDTFPLGAVGAKGLRVRGVRQHGARHVPTLLERMARDELRTEHLATHRLPL
EEGARGYALFRDRRDGCVRAVFSPDLPPAG
>tr|A9AMQ2|A9AMQ2_BURM1 Alcohol dehydrogenase GroES domain protein (S-(Hydroxymethyl)glutathione dehydrogenase) OS=Burkholderia multivorans (strain ATCC 17616 / 249) GN=adhC PE=4 SV=1
MRALRWHGKHDVRCDTVPDPIIESGRDAIVKVSACAICGSDLHLFDGLMPSMKHGDILGH
EFMGEVVEVGKDNASLKIGDRVVVPFTIFCGECDQCRRGNFSVCERTNRNRNDADRVFGH
TTAGLFGYSHLTGGYPGGQAEYVRVPFADRTHIRIPDGLTDEQVLFLGDILPTGWQAAVN
CEIEPTDTVAVWGAGPVGQMAIRSALLLGARQVVVIDRVAERLEMAERSGAIPIHFEQES
VLDRLGELTHGKGPEKCIDAVGMESHATRSADAIYDRVKQAMMLETDRPHVLREMIYVCR
PAGILSIPGVYAGVLDKIPFGAAMNKGLTFRMGQTHVNRWTDDLLARIRSGQFDPSFVIT
HTVPLEKGPDMYKVFRDKLDGCIKVVMKP
>tr|A9ATQ3|A9ATQ3_BURM1 Alcohol dehydrogenase GroES domain protein (Alcohol dehydrogenase) OS=Burkholderia multivorans (strain ATCC 17616 / 249) GN=adh PE=3 SV=1
MKAVVFHGIGDIRIDTVPDPEVADTTDAVVRLTASAICGTDLHMVRGTLGGMKPGTILGH
EGVGIVEAVGRDVRNLRRDDRVLIPSTIACGHCVYCRAGYTAQCDVANPGGPRAGTAFFG
GPADTGAFDGLQAEYARTPLANASLIRLPDEIDDDRAILMSDIFPTGYFGAQLAEVKPGD
TVAVFGAGPVGQFAIASAKLMGAGRVIAIDRIASRLDMACAQGAEAVDFSEEDPVDTVLR
LTGGIGVDRVIDAVGVDAMRATHGPAAADHEAARAFDAEVDAVAPRRKPDGRYWVPGDGP
SQVLQWAVRAVAKAGTVAVIGVYPPQARVFPIGEAMNRNLTIKMGNCNHRTITPQLIELV
RSGAFDPLSVLTQREPLTNAIDAYRAFDVREPGWIKVKLEP
>tr|A9ATT1|A9ATT1_BURM1 Alcohol dehydrogenase GroES domain protein (S-(Hydroxymethyl)glutathione dehydrogenase) OS=Burkholderia multivorans (strain ATCC 17616 / 249) GN=adhC PE=4 SV=1
MMALCWHGKRTVRYERVPDPAIEHPRDAIVKVRRCAIGGADLHLYDAAMPGLKDGAILGR
EFVGEVVEVGRENRHLHVGDRVVVPFVVACGECEQCRRGNYSVCEASNPNRAFVERVYGQ
GTGGLLGGGHLAGSYAGGHAEYVRVPFADVAPIRLPDELDDERALPLGDTLPAGWQAAAQ
CAIQPNDVVAVWGAGAVGLFAALAARLLGAREVIAIDCVPARLECARTLGATPLDFTKLS
VADTLAKHTRGKGPDKCIDAVGLHAHAIDAVDAPLDRFKETSAPGVDPPHVLREAVYACR
PGGIVSIAGLYGGLVDNVPVGAIVNKGLTLRAAQTHVPRWSDELLKRIADGQIDPSFVVT
HRARLEDGPALYELSRTRSDGCIKAVMQPGE
>tr|A9EWX9|A9EWX9_SORC5 Alcohol dehydrogenase OS=Sorangium cellulosum (strain So ce56) GN=fdh1 PE=4 SV=1
MKAVVFHGVGDIRMDDVKEPKIKEPTDAILRITASAICGTDLHFVRGTMPGMVPGTVLGH
EAVGVVEELGADVRNLKKGDRVVVPSTIACGYCSYCRAAYYAQCDNANPNGKHAGTAFFG
GPAMSGPFDGLQAELARIPFAGVGLVKLPNGVSDDQAILLSDIFPTAYFGAELAEIKPGD
TVAIFGCGPVGLFTIASAKLMGAGRILAVDRVPDRLEMAREQGAETVDFSAEDPIEAILR
LTGGIGVDRAIDAVGVDAERPHEGPAHKEAKQQAKAFDLEVKQISPDARTKGDAFRAGDG
PSQVLQWAVRCVAKAGTIAVIGVYPQTSRTFPIGEAMNKNLTLQMGNCNHRKYIPKLVDL
VQTGQVEPTAILTRKAPLESAIDAYKAFDRRDAGWVKVELRPSRAGMAAHLDRAVA
>tr|A9G2K3|A9G2K3_SORC5 Alcohol dehydrogenase OS=Sorangium cellulosum (strain So ce56) GN=fdh2 PE=4 SV=1
MRAICWNGVDDIVVESVPEPKLISPHDAIVRVSLSSVCGSDLHLLHGYIPTMKQGDILGH
EFLGEVVETGAEVKRVQRGDRVVVSSIIGCGRCAYCQRELWSLCENSNPHHVVTDRVFGD
TTAAIFGYSHAFGGFAGSHAEYVRVPFADHGAFKVPDGVRDESALFASDALSTGYMAAEL
CDIRPGQVVAVWGCGGVGQMAIKSAYLLGAERVIAIDRIADRLAMAKAHGGADALNYAEV
DVQEALREMTGGRGPDACIDAVGMEADGTGLQHAVDRVKQAFRMQSDRPLVLREAMLACR
KGGTVSIVGVYSGFADKIPLGALMNKALIVRTGQQHGQRYIPRLLDHIQRGDIDPSYLLT
HRMCLDDGPHGYRLFEARAEACVRAVFAP
>tr|A9GUK1|A9GUK1_SORC5 Alcohol dehydrogenase OS=Sorangium cellulosum (strain So ce56) GN=adh1 PE=4 SV=1
MKALVFHKPSDVRVEDVPDPRIEEPTDVIVRVTATAICGSDLHIYNGFFPQAKPMVLGHE
FMGFVEEIGPQVTKLRKGDRVVVPFPIACGRCFFCQAELPVHCESSNPKHYGPEGGTLEG
KGGALFGYTDIYGGYNGGQAEYVRVPYADFGPRRVPERLTDEQVLFATDILPTGWTAIEW
AELKGGETVAVFGCGPVGLATMKCAWLRGAARVIGVDREEYRLTTAREVAKAETVNVDKV
DAVEAIRAMTGGRGADVCVDAVGMEAHRGLLEKASSALHGQVGTISALRLAMSAVRRGGV
VPVVGVYGVPYDNFPLGQLFDKGLRLRAGQALAHNYVDRILKHIEDGHLRADDIITHRLP
LSRAPHGYEIFNKKLDDCVKVVLRP
>tr|A9GY35|A9GY35_SORC5 Family membership OS=Sorangium cellulosum (strain So ce56) GN=sce7010 PE=4 SV=1
MLALTYHGPKNVRVEENPEPRVQHPNDVVLRVSRATICGSDLHLYHGYVPDTRVGTIFGH
EFTGVVEELGASVQTLKRGDRVVVPFNIACGTCFFCQRERTSACENTNPLTTLASGIFGY
SHTTGGYQGGQAERVRVPFADVGPMKIPDDLSDEDALFLSDILPTGYQAAEMGDIGPADT
VAVFGCGPVGLVAQRCAWILGARRVIAVDSVGYRLDFARRHNKAETLDFSETPDVVSALR
DMTDGRGPDVCIEAVGLEANGSALHDVLGKALKLEAGSPVALNWAIQSVRRGGRVSIVGV
YGPPWNLLDVGAAMNKGLTIKTGQCDVKRYMPRLLEHVRSGNIDPRALITHRAPLEAAPE
MYRVFAARTDGILKCVLIPRGAK
>tr|A9H4Q0|A9H4Q0_GLUDA Putative zinc-type alcohol dehydrogenase-like protein OS=Gluconacetobacter diazotrophicus (strain ATCC 49037 / DSM 5601 / PAl5) GN=GDI3523 PE=4 SV=1
MKALVWHGKSDIRCESVRDPILENSRDAIIRVTACAICGSDLHIFDGMIPEMHHGDVLGH
ETMGEVVEVGKDAGNLKVGDRVVVPFTIACGECFFYSKGFFSGCERTNPDHARAEKLWGH
SPAGLFGYSHLLGGYAGGQAEYLRVPYADVGPIKVPDHLTDEQALFLSDIFPTGYMAAEF
CNIQPGQTIAIWGCGPVGQMAIRSAFLLGAERVLAIDTVPERLALAEAGGAEMINFRTED
VYPRIQDLTAGRGADACIDAVGTEADTWSGIDAVVDRIKTATFLGTDRPHVLRQAIMCCR
NFGTVSIVGVYGGLLDKIPMGSAINRGLTFRMAQTPVQHYLPMLMDRIVKGDIDPSFVIT
HRASLEEGPELYKTFRDKRDGCIKVVMKP
>tr|A9MKG4|A9MKG4_SALAR Putative uncharacterized protein OS=Salmonella arizonae (strain ATCC BAA-731 / CDC346-86 / RSK2980) GN=SARI_02320 PE=4 SV=1
MGEVVETGHDVKNIQKGDRVVIPFVIACGDCFFCRLQQYSACENTNDGHGAAMNKKQIPP
PAALFGYSHLYGGVPGGQAEYVRVPKGNVGPFKVPPLLSDDKALFLSDILPTAWQAAKNA
QIQQGSSVAVFGAGPVGLLTIACARLLGAEQIFVVDHHPWRLRFAEERYGAIPINFDDEN
DPAEKIIEQTAGHRGVDAVIDAVGFEAKGSMTETVLTNLKLEGSSGKALRQCIAAVRRGG
VVSVPGVYAGFIHGFLFGDAFDKGLTFKMGQTHVHAWLGELLPLIEKGLLKPEEIVTHYM
PFEEAARGYEIFEKREEECRKVILVPGATSAQAAQKQATGVINPMPGGVV
>tr|A9MV97|A9MV97_SALPB Putative uncharacterized protein OS=Salmonella paratyphi B (strain ATCC BAA-1250 / SPB7) GN=SPAB_02946 PE=4 SV=1
MKALTYHGPHHVKVENVPDPGIEQPDDIILRVTATAICGSDLHLYRGKIPQVKHGDIFGH
EFMGEVVETGHDVKNIRKGDRVVIPFVIACGDCFFCRLQQYSACENTNDGHGAAMNKKQI
PPPAALFGYSHLYGGVPGGQAEYVRVPKGNVGPFKVPPLLSDDKALFLSDILPTAWQAAK
NAQIQQGSSVAVFGAGPVGLLTIACARLLGAEQIFVVDHHVWRLRFAEERYGAIPINFDD
ENDPAEKIIEQTAGHRGVDAVIDAVGFEAKGSLTETVLTNLKLEGSSGKALRQCIAAVRR
GGVVSVPGVYAGFIHGFLFGDAFDKGLTFKMGQTHVHAWLGELLPLIEKGLLKPEEIVTH
YMPFEEAARGYEIFEKREEECRKVILVPGATSAQAAQKQATGVINPMPGGVV
>tr|A9W1G5|A9W1G5_METEP Alcohol dehydrogenase GroES domain protein OS=Methylobacterium extorquens (strain PA1) GN=Mext_1016 PE=4 SV=1
MKALCWHGKGDIRCDTVPDPSIEDSRDVIIKVTSCAICGSDLHLMDGQMPTMKSGDVLGH
EFMGEVVETAPGFTKFKKGDRIVVPFNINCGECRQCKLGNYSVCQRSNRNAEMAAAQFGF
TTAGLFGYSHLTGGYAGGQAEYVRVPMADVAPMKVPEGMDDESVLFLTDILPTGWQGAEH
CEIKGGEIIAVWGAGPVGLFAIQSAKIMGAERIIAIDTVPERLALARKYGATDIIDFAKE
DVFERIKEISRGEGADGVIDCVGMEASAGHGLSSVISTLQEKLTSTERPYALMEAIRAVR
PCGIVSVPGVYGGPIPVNMGAIVQKGLTLKSGQTHVKRYLEPLTKLIQQGKFDTASLITH
RSADLADGPDLYKTFRDKKDGCVKVVFHPN
>tr|A9W546|A9W546_METEP Alcohol dehydrogenase GroES domain protein OS=Methylobacterium extorquens (strain PA1) GN=Mext_2307 PE=4 SV=1
MRALVWHGTQDIRCDTVPDPEIEDDRDAIIKVTACAICGSDLHLYDHFIPAMKKGDILGH
EFMGEVVETGRGLNGALKKGDRVVIPFTIICGECDQCKRGFFSVCERSNRNRDLAAKVFG
HGTAGLFGYSHLTGGYPGGQAEYVRVPFADKTHIKVPDSLTDEQVLFLGDIFPTGWQAAV
QADIQPHDTVAIWGAGPVGQMAIRSAILLGAKQVVCIDSVPERLDMARAGGAIVIDNSRE
SVVERLNELTHGKGPEKCIDAVGMEAHSPRAVEQVYDRVKQAMMLESDRASVLREMIYVC
RPAGILSIPGVYGGLVDKMPMGALMNKGLTIRAGQTHVNRWTDDLVRRIEEGQIDPSFVI
THRAGLEQGPELYRTFRDKKDNCIKVVLRP
>tr|B0KFF3|B0KFF3_PSEPG Alcohol dehydrogenase GroES domain protein OS=Pseudomonas putida (strain GB-1) GN=PputGB1_2984 PE=3 SV=1
MRALTYHGANDVRVDNVPDPIIEEADDIILRVTATAICGSDLHLYRGKIPETEAGDIFGH
EFMGIVEDTGSAVTNLQIGDRVVIPFVIACGSCFFCQHDLFAACETTNTGRGSINNKKGI
PPGAALFGYSHLYGGIPGGQADYVRVPKGNVGPFKVPTDLTDDKVLFLSDILPTAWQAVI
NAEIGQGSSVAIYGAGPVGLLSAACARMLGAQTIFMVDDNDYRLAYAQDAYGVVPINFEQ
DDDPADSIIRQTPGMRGVDAVIDAVGFEAKGSTAETVMTALKIEGSSGKALRQSIAAVRR
GGVVSVPGVYAGFIHGFMFGDAFDKGLTFKMGQTHVQKYLPELLEHIEAGRLRPELIVTH
RLALEEAAMGYKMFDQKQDNCRKVILVPGAAAGTLGPDYV
>tr|B0RT65|B0RT65_XANCB Zinc-containing alcohol dehydrogenase superfamily protein OS=Xanthomonas campestris pv. campestris (strain B100) GN=xcc-b100_2296 PE=3 SV=1
MRALCWNGVNDLRVETVPDPVLVNPRDVILKVGLSTTCGSDLHFIDGYLPTMREGDVIGH
EFMGTVVEVGPAVKNVRVGQRVVVPSFISCGGCWHCERKEYSLCDNTNPHWEMQEPLLGH
PTAGIYGYTHAFGGYAGSHATYIRVPHADVGCFEVPDEVSDEDALFLSDAGPTGFMGADF
CNIQPGDTVAVWGCGGVGLMAQQSARILGAERVIAIDRLPERLAMARDVLGVEVIDYSAV
DSVVDVLREMTGGRGPDACIDAVGMEAHGTGMGHAYDRVKQALHLHTDRGQALREAILAC
RKGGILSVLGVYGLMDKFPLGAVMNKGLTVRTAQQHGQLYVPRLLDLARAGRLKSSFLMT
HKMPLEEAARGYEMFKHKHEGCVRAAFVP
>tr|B0RWL8|B0RWL8_XANCB Zn-dependent dehydrogenase OS=Xanthomonas campestris pv. campestris (strain B100) GN=xcc-b100_3890 PE=3 SV=1
MLVERDDLILRVTATAICGSDLHLYHGKIPDLRPGDILGHEFMGIVEEVGPDVTAVRPGD
RVVIPFVVACGQCFHCLLQEFSACETTNTGKGAALNHKDMRPPAALFGFSHLYGGLSGGQ
AEYVRVPKANVGPLVVPDALHDEQVLFLSDILPTGYQAVVDAGVKQRSTVAIFGAGPVGL
MAAACCRMLGAERVFMVDRHAYRLDFASRTYGVIPINFDEIDDPADIIVSQTDGRGVDAS
IEAVGFEAEGSALETALTTLKLEGSSGVALRQCIAATRRCGTVSVPGVYAGFIHAFMFGD
AFDKGLTFKMGQTHVQKHMPYLLERIGNGELKPSAIISHRLPLAEAARGYEVFDKKQDDC
RKVVLTP
>tr|B0UP94|B0UP94_METS4 Alcohol dehydrogenase GroES domain protein OS=Methylobacterium sp. (strain 4-46) GN=M446_4494 PE=3 SV=1
MKALVWHGTQDIRCETVPDPRIEDDRDAIIRVTTCAICGSDLHLYDHFMPGMERGDILGH
ESMGEVVEVGRGARSALKVGDRVVIPFTIFCGECDQCRRGNFSVCERSNRNKALAEKVFG
HTTAGLFGYTHLTGGYPGGQAEYLRVPFADKTHIKVPSTLTDEQLLFLSDIFPTGWQAAV
QCDIEPTDTVAIWGCGPVGQMAIRSAILLGARQVVAIDCVPERLSMARAGGAITIDFREE
SVIERLNDLTNGKGPEKCIDSVGLEAHATATLDSMYDRAKQAVMLETDRPHVLREMIYVC
RPAGILSIPGVYGGLLDKIPFGALMNKGLTVRTGQTHVNRWTDDLLRRIEEGQIDPSFVI
THTVGLDQGPEMYRTFRDKKDNCIKVVLKP
>tr|B0UPT1|B0UPT1_METS4 Alcohol dehydrogenase GroES domain protein OS=Methylobacterium sp. (strain 4-46) GN=M446_0110 PE=3 SV=1
MRALVWHGTEDIRCDTVPDPKIEDERDAIIKVTTCAICGSDLHLYDHVMPGMEKGDVMGH
EFMGEVVEMGRGVNGALRKGERIVVPFTIICGECDQCKRGYFSVCERSNRNKSIAEKAFG
HTTAGLFGYTHLTGGYQGGQAEYVRVPFADKTHIKVPDNLSDEQVLFLGDIFPTGWQAAV
QADIQPTDTVAIWGAGPVGQMTLRSAVLLGAKQVVCIDSVPERLEMARAGGAVTIDNAQE
SVIERLNELTNGKGPEKCIDAVGMEAHSPRALEQVYDRLKQAVMLESDRASVLREMIYVC
RPAGILSIPGVYGGLVDKLPVGALMNKGLTIRTGQTHVNRWTDDLVKRVADGQIDPSFVI
THRVGLEQGPEMYKTFRDKKDNCIKVVLRP
>tr|B0VAZ7|B0VAZ7_ACIBY Putative zinc-type alcohol dehydrogenase-like protein OS=Acinetobacter baumannii (strain AYE) GN=ABAYE2431 PE=3 SV=1
MRALTYHGAEDVRVETVADPIIQEPDDIILRVTATAICGSDLHLYRGKIPKTEHGDIFGH
EFMGIVEEVGPAVTAVKKGDRVIVPFVIACGECFFCQLDLTAACETTNTGRGAIINKKQI
PPGAALFGYSHLYGGVPGGQAEYVRVPKANKGPFKVPGSLSDEKVLFLTDILPTAWQAVN
NAQVKRGSTVAIYGAGPVGLLSAACAKMLGAEKIFMVDHNEYRLNYAAATYDAIPVNFDE
VDAAEFIIQNTDNYRGVDAVIDAIGFEAKGSVIETVLTNLKLEGSSGAALRQCIAAVRRG
GVVSVPGVYAGPIHGFLFGDAFDKGLTFKMGQTHVHQYLPQLLELIERGELTPETIITHR
MKLEDAAEGYRIFNEREEDCRKVILLP
>tr|B1IYJ7|B1IYJ7_ECOLC Alcohol dehydrogenase GroES domain protein OS=Escherichia coli (strain ATCC 8739 / DSM 1576 / Crooks) GN=EcolC_3035 PE=3 SV=1
MKALTYHGPHHVQVENVPDPGVEQADDIILRITATAICGSDLHLYRGKIPQVKHGDIFGH
EFMGEVVETGKDVKNLQKGDRVVIPFVIACGDCFFCRLQQYAACENTNAGKGAALNKKQI
PAPAALFGYSHLYGGVPGGQAEYVRVPKGNVGPFKVPPLLSDDKALFLSDILPTAWQAAK
NAQIQQGSSVAVYGAGPVGLLTIACARLLGAEQIFVVDHHPYRLHFAADRYGAIPINFDE
DSDPAQSIIEQTAGHRGVDAVIDAVGFEAKGSTTETVLTNLKLEGSSGKALRQCIAAVRR
GGIVSVPGVYAGFIHGFLFGDAFDKGLSFKMGQTHVHAWLGELLPLIEKGLLKPEEIVTH
YMPFEEAARGYEIFEKREEECRKVILVPGAQSAEAAQKAVSGLVNAMPGGTI
>tr|B1J8F0|B1J8F0_PSEPW Alcohol dehydrogenase GroES domain protein OS=Pseudomonas putida (strain W619) GN=PputW619_2641 PE=3 SV=1
MRALTYHGAGDVRVDNVPEPELQEDDDILLRVTATAICGSDLHLYRGKIPLVETGDILGH
EFMGIVEDVGSAVTAVRPGDRVVIPFVIACGDCFFCQHQLFAACETTNTGPGAILNKKVI
PPGAALFGYSHLYGGVPGGQADYVRVPKGNTGPFKVPGHLADDQLLFLSDILPTAWQAVL
NAEVGQGASLAIYGAGPVGLLSAACARMLGVEQIFMVDECGYRLDYAHQAYGVIPIDFAH
DDDPADTIIRQTRGMRGVDAVIDAVGFEAKGSTTETVLTALKLEGSSGKALRQSIAAVRR
GGVVSVPGVYAGFIHGFLFGDAFDKGLTFRMGQTHVHRYLPELLEHIEAGRLNPQAIITH
RLALEDAARGYEMFDEQQERCRKVILVPGAAPDPLP
>tr|B1KAA1|B1KAA1_BURCC Alcohol dehydrogenase GroES domain protein OS=Burkholderia cenocepacia (strain MC0-3) GN=Bcenmc03_6027 PE=3 SV=1
MKAVVFHGIGDIRIDTVPDPEVSATTDAVVRLTASAICGTDLHMVRGTLGGMKPGTILGH
EGVGIVEAVGRDVRNLRRGDRVLIPSTIACGSCAYCRAGYTAQCDVANPGGPRAGTSFFG
GPAETGPVDGLQAEYARTPLAHASLIRLPDAIDDDRAILMSDIFPTGYFGAQLAEVKPGD
TVAVFGAGPVGQFAIASAKLMGAGRVIAIDRIASRLEMACAQGAEIVDFSEDDPVDTVLR
LTGGIGVDRVIDAVGVDAMRATHGPAAADRDAARAFDAEVDAIVPHRKPDGRNWVPGDGP
SQVLQWAVRAVAKAGTISVIGVYPPAARVFPIGEAMNRNLTIKMGNCNHRTVTPPLVELV
RSGAFDPLSVLTRTEPLTHAIDAYRAFDVREPGWMKVKLAP
>tr|B1LY84|B1LY84_METRJ Alcohol dehydrogenase GroES domain protein OS=Methylobacterium radiotolerans (strain ATCC 27329 / DSM 1819 / JCM 2831) GN=Mrad2831_3881 PE=4 SV=1
MKALCWHGRNDIRCDTVPDPVIEDSRDVIIKVTSCAICGSDLHLMDGLMPTMKSGDVLGH
EFMGEVVEVGQGFTKFKKGDRIVVPFNINCGACRQCKLGNYSVCERSNRNAEMAAAQFGY
TTAGLFGYSHLTGGYAGGQAEYVRVPMADVAPMKVPDGMDDESVLFLTDILPTGWQGAEH
CEIRGGETIAVWGTGPVGIFAIQSAKIMGAERIIAIETVPERIALARKAGATDVIDFMNE
DVFERIKEITKGQGADGVIDCVGMEASAGHGGLTGMLSTVQEKLTATERPYALAEAIKAV
RPCGIVSVPGVYGGPIPVNMGSIVQKGLTLKSGQTHVKRYLEPLTKLIQEGKIDMTSLIT
HRSQNLAEGPDLYKTFRDKKDGCVKVVFHLN
>tr|B1M9J5|B1M9J5_METRJ Alcohol dehydrogenase GroES domain protein OS=Methylobacterium radiotolerans (strain ATCC 27329 / DSM 1819 / JCM 2831) GN=Mrad2831_6246 PE=3 SV=1
MRALYWNGVNDLRVGTVKDPEIVNPRDAILKVRLSTTCGSDLHFIDGYIPSMKAGDVIGH
EFMGEVVEVGTEVRKVKKGDRVVVPSFIACGECWYCQEKLFSLCDCTHPKPELQEPLLGY
PTAGIYGYTHAFGGYAGSHAEYIRVPHADVDCFKVPDGVADETALFLSDAAPTGYMGADF
CGIRPGDTVAVWGCGGVGLMAQQSARLMGAERVIAIDRFPERLRMAREHAGSETLDYTQV
HSVLEALKEMTGGRGPDACIDAVGMEAHGTGSQYAYDRVKQALRLETDRGQALREAVMAC
RKGGTLSVLGVYGMIDKFPMGVIMNKGMTLRTAQQHGQAYMDRLLTHAAKGELNPAYLAT
HRFSLEDGPRGYDMFKHKTDGCVRAVFAP
>tr|B1M9K2|B1M9K2_METRJ Alcohol dehydrogenase GroES domain protein OS=Methylobacterium radiotolerans (strain ATCC 27329 / DSM 1819 / JCM 2831) GN=Mrad2831_6253 PE=4 SV=1
MRALVWHGKEDIRCDTVSDPEIEDGRDVIVKVTSCAICGSDLHLFHNFIPAMLPGDVLGH
ETMGEVVETGCGLNGKVKKGDRVVVPFTIVCGECDQCKRGYFSVCQRSNRKKHLADKVFG
HTTAGLFGYSHLTGGYPGGQAEYLRVPFADATVQKVPEGIPDEKLLFLSDIFPTGWQAAV
QADIQPTDTVAIWGCGPVGQMTIRSAILLGAEQVIAIDHLPERLEMAEAGGAITINFDEE
NVVERLNELTGGEGPEKCIDCIGMESHVTPSLPDTVYDRAKQILLAESDRPHVLREMIYV
CRPGGLISIPGVYGGLVDKIPMGAAMNKGLTFRMGQTHVQRWTGDLLRRIEEEQIDPSFV
ITHEVPLDQGPEMYRTFRDKQDSCIKVVLKP
>tr|B1VLV8|B1VLV8_STRGG Putative dehydrogenase OS=Streptomyces griseus subsp. griseus (strain JCM 4626 / NBRC 13350) GN=SGR_6670 PE=4 SV=1
MRALTYQGRRDVRVETVPDPRIQDPTDIIVKITSTGICGSDLHLYEVLGPYLDPGDILGH
EPMGIVEEVGREVTAVAPGDRVVIPFNVSCGHCYMCGQGLHSQCETTQVRERGTGASLFG
YTKLYGQVPGGQAEYLRVPFGNDLPIKVPHGPSDDRFVYLSDVLPTAWQAVQYADIPPGG
SVTVLGLGPIGAMAARIARHRGAGLVIGVDLVPERLERASTHGATCLDLRRYGKNLGDAV
RDLTDGRGTDAVIDAVGMEAHGSPVAKAAHTAVGHLPDALAQRMMETAGIDRLAALHAAI
DLVRRGGTVSLSGVYGGSADPMPLLTMFDKQIQLRMGQANVKRWVDDLLPLLTDDDPLGV
DSFATHHLPLEEGPKAYETFQKKADGMIKTLLVP
>tr|B1X606|B1X606_ECODH Predicted oxidoreductase, Zn-dependent and NAD(P)-binding OS=Escherichia coli (strain DH10B) GN=ybdR PE=4 SV=1
MKALTYHGPHHVQVENVPDPGVEQADDIILRITATAICGSDLHLYRGKIPQVKHGDIFGH
EFMGEVVETGKDVKNLQKGDRVVIPFVIACGDCFFCRLQQYAACENTNAGKGAALNKKQI
PAPAALFGYSHLYGGVPGGQAEYVRVPKGNVGPFKVPPLLSDDKALFLSDILPTAWQAAK
NAQIQQGSSVAVYGAGPVGLLTIACARLLGAEQIFVVDHHPYRLHFAADRYGAIPINFDE
DSDPAQSIIEQTAGHRGVDAVIDAVGFEAKGSTTETVLTNLKLEGSSGKALRQCIAAVRR
GGIVSVPGVYAGFIHGFLFGDAFDKGLSFKMGQTHVHAWLGELLPLIEKGLLKPEEIVTH
YMPFEEAARGYEIFEKREEECRKVILVPGAQSAEAAQKAVSGLVNAMPGGTI
>tr|B1YKA5|B1YKA5_EXIS2 Alcohol dehydrogenase GroES domain protein OS=Exiguobacterium sibiricum (strain DSM 17290 / JCM 13490 / 255-15) GN=Exig_2206 PE=4 SV=1
MRAVTYQGTKNVEVKDVQDPSIEKNDDIIVKITSTAICGSDLHIYQGNMPAKKDYVIGHE
PMGIVEEVGPDVTKVKRGDRVVLPFNVACGHCFFCEHDMESQCDNSNGNPHVDTGGYFGF
TEEFGGHPGGQAEYLKVPFGNFMPLVVPESCELEDEALLFLSDVIPTAYWSVINSGVKKG
DTVVILGSGPVGLMTQKFAWMQGAKRVIAVDQQVYRLNHAKMTNRVETVNLQDHKETGQY
LKELTQGGADVVIDCVGLDGKMSAVEKVEQKVGLQGGTLSAINIAKDAVRKFGTVQLTGV
YAKKYNQFPLGDFFTRNITLKMGQAPVVHLMPELFQKIINQEFDPTDIITHKIDLEQAAH
AYQTFNDHEDGCIKVILKP
>tr|B1Z8A6|B1Z8A6_METPB Alcohol dehydrogenase GroES domain protein OS=Methylobacterium populi (strain ATCC BAA-705 / NCIMB 13946 / BJ001) GN=Mpop_2264 PE=4 SV=1
MRALVWHGTQDIRCDTVPDPEIEDDRDAIIRVTSCAICGSDLHLYDHFIPAMKKGDIMGH
EFMGEVVETGRGLNGTLKKGERVVIPFTIICGECDQCKRGFFSVCERSNRNRDLAAKVFG
HGTAGLFGYSHLTGGYPGGQAEYVRVPFADKTHIKVPDSLTDEQVLFLGDIFPTGWQAAV
QADIQPHDTVAIWGAGPVGQMTIRSAILLGAKQVVCIDSVPERLDMARAGGAIVIDNSRE
SVVERLNELTHGKGPEKCIDAVGMEAHSPRAVEQVFDRVKQAMMLESDRASVLREMIYVC
RPAGILSIPGVYGGLVDKMPMGAVMNKGLTIRTGQTHVNRWSDDLLRRIEEGQIDPSFVI
THRVGLEQGPEMYRTFRDKQDNCIKVVLRP
>tr|B1ZDF5|B1ZDF5_METPB Alcohol dehydrogenase GroES domain protein OS=Methylobacterium populi (strain ATCC BAA-705 / NCIMB 13946 / BJ001) GN=Mpop_1328 PE=4 SV=1
MKALCWHGKGDIRCDTVPDPTIEDSRDVIIKVTSCAICGSDLHLMDGQMPTMKSGDVLGH
EFMGEVVETAPGFTKFKKGDRIVVPFNINCGECRQCKLGNWSVCQRSNRNAEMAAAQFGF
TTAGLFGYSHITGGYWGGQAEYVRVPMADVAPMKVPDGMDDESVLFLTDILPTGWQGAEH
CEIKGGEIIAVWGAGPVGLFAIQSAKIMGAERIIAIDTVPERLALARKYGATDIIDFAKD
DVFERIKEISRGEGADGVIDCVGMEASAGHGISSVISTLQEKLTSTERPYALMEAIRAVR
PCGIVSVPGVYGGPIPVNMGAIVQKGLTMKSGQTHVKRYLEPLTKLIQQGKFDTASLITH
RSTDLADGPDLYKTFRDKKDGCVKVVFHPN
>tr|B1ZG19|B1ZG19_METPB Alcohol dehydrogenase GroES domain protein OS=Methylobacterium populi (strain ATCC BAA-705 / NCIMB 13946 / BJ001) GN=Mpop_0160 PE=4 SV=1
MKALTWQSRGKITCETVPDPKIEHGRDVIIKVTACAICGSDLHLMGGFMPTMECGDVLGH
ETMGEVIEVGKDNAKLKVGDRIVVPFTICCGECRQCKWGNWSCCERTNPNGKLQAETYGY
PLAGLFGFSHITGGYAGGQAEYLRVPYADVGPIVVPEGLTDEQVLFLSDIFPTAYQAAEH
CDIGPEDTVAIWGCGPVGVLAVKCCYLLGAKRVIAIDSVPERLALAREAGAETIDLSKEN
VQDTLMEMTKGLGPDSVIEAVGMESHGADTTLQKVTSAIMEHTVSLERPYALNQAILACR
PGGNVSMPGVFAGPVGPVALGILMNKGLTLKTGQTHMVRYMKPLLERIQNGDIDPSFIIS
HRSTNLEEGPALYDLFRDKKDNCTKVVFKPHG
>tr|B1ZMA3|B1ZMA3_OPITP Alcohol dehydrogenase GroES domain protein OS=Opitutus terrae (strain DSM 11246 / PB90-1) GN=Oter_0065 PE=4 SV=1
MKAVCWMGKKKMEVQEVDDPKILNPRDCIVRITSTAICGSDLHLYDGYMPTLEKGDILGH
EFMGEVVEVGPRVAKLKVGDRVVVPFTISCGGCAHCARQQWSLCDNTNPNAWMAEKLLGY
SAAGLYGYSHLTGGYAGGQAQYARVPFADVGPLKIENDLTDEQVLFISDIFPTGYMAAEN
CDIQPGQTVVAVWGCGPVGQFAIRSALLMGAAKVYAIDNVPERLAMAEAAGAIPINDNED
VLEKLRDLTGGRGPDAAIDAVGMEAHGSIYDDVKQSLKLETDRPYALRQAMRAVRKGGVL
SIPGVYGGFIDKVPFGAVFNKGVTLKMGQTHVQRYMPDLLRLVEEKKIDPSFVITHRVPL
SRAPEMYETFAEKRDGCIKVVLDPAA
>tr|B2AIN0|B2AIN0_CUPTR S-(Hydroxymethyl)glutathione dehydrogenase (Glutathione-dependent formaldehyde dehydrogenase) (FDH) (FALDH) OS=Cupriavidus taiwanensis (strain R1 / LMG 19424) GN=fdh PE=4 SV=1
MKAVVFHGIGDIRLDDVPEPVIEQDTDAIVRLTASAICGTDLHFVRGTMEGLAPGTVLGH
EGVGVVEALGDGVRNLSVGDRVVIPSTIACGYCSYCRAGYYAQCDNANPHGKQAGTAFYG
GPEQTGPFQGLQAEKARVPFAHVNLVKLPDNISDEQAIMLSDIFPTGYFGADLASIHPGH
TVAVFGCGPVGQFVIASAKLMGAGRIFAVDAVADRLDMARAQGAEVVNFDAEDPVQTIVE
LTGGIGVDRAIDAVGVDAMHAHHGPAAQDPSIPESEQEAARLAPHAHPTEQGNWVPGDAP
AQALDWAIRALAKAGTLSIIGVYPPTDRSFPIGAAMNKNLTVRMGNCNHRAYIPRLVELV
RTGAVDPAAILTRREPMTSAIEAYQAFDQRQPGWIKVELQPGSVH
>tr|B2FSR6|B2FSR6_STRMK Putative zinc-dependant alcohol dehydrogenase OS=Stenotrophomonas maltophilia (strain K279a) GN=Smlt2548 PE=4 SV=1
MQALTYHGRKDVRVETVPDPVLAAEDDLILRVTATAICGSDLHLYRGKIPDLHDGDVLGH
EFMGVVEEVGSGVTQVQPGDRVVIPFVIACGECFHCRLAEYAACETTNTGKGAALNQKGM
LPPAALFGYSHLYGGVAGGQAEFVRVPKANVGPLRIPEGIADEQVLFLSDILPTGYQAAL
NAGVKAGSTVAIFGAGPVGLMSAACCRLLGAETIFMVDHLRYRLDYARRTYGVTPIDFKE
IEDPADYILAQTSGRGVDACIEAVGFEAEGSALESALTAVKLEGSSGVAIRQCIAAARRG
GVVSIPGVYAGFIHGFLLGDAFDKGLTFKMGQTHVQGLMPELLDAIMEGKLHPGDIISHR
MRLADAAQGYAMFDAKDDDCRKIVLTP
>tr|B2GJ94|B2GJ94_KOCRD Glutathione-dependent formaldehyde dehydrogenase OS=Kocuria rhizophila (strain ATCC 9341 / DSM 348 / NBRC 12708 / DC2201) GN=KRH_14520 PE=4 SV=1
MRALTWQGLGDVRVENVPDPVLQDPTDAIVRVTSTAICGSDLHLYGVLAPYLQKDYVLGH
EFMGVVEEVGSGVSSLRPGDRVVVPFVIACGHCWMCDRGLFAACETTQIREMGTGAALFG
FSSLYGSVPGGQAEMVRVPHADFGPVKLPQDFEDERFLYLSDILPTAWQGVKYANVGEED
TLAVLGLGPVGQLAVRSAALQGVKRVIAVDLVDERLALAKSWGAETVDLREVDDVSDTLK
DMTDGRGPDGVLDAVGMEAHGNPIAEKVVAGAARLPKALGRKAIETAGIDRLDALHTAIH
SVRRAGTVSLSGVYGGMADPMPMMEMFDKGITMRMGQCHVRHWTDELLEIASRPEDVLGL
ESLATHHVSLDEAPEAYKMFQEKKDGCIKVVLKP
>tr|B2HXJ3|B2HXJ3_ACIBC Threonine dehydrogenase OS=Acinetobacter baumannii (strain ACICU) GN=ACICU_01280 PE=4 SV=1
MRALTYHGAEDVRVETVADPIIQEPDDIILRVTATAICGSDLHLYRGKIPKTEHGDIFGH
EFMGIVEEVGPAVTAVKKGDRVIVPFVIACGDCFFCQLDLTAACETTNTGRGAIINKKQI
PPGAALFGYSHLYGGVPGGQAEYVRVPKANKGPFKVPGSLSDEKVLFLTDILPTAWQAVT
NAQVKRGSTVAIYGAGPVGLLSAACAKMLGAEKIFMVDHNEYRLNYAAATYDAIPVNFDE
VDAAEFIIQNTDNYRGVDAVIDAIGFEAKGSVIETVLTNLKLEGSSGAALRQCIAAVRRG
GVVSVPGVYAGPIHGFLFGDAFDKGLTFKMGQTHVHQYLPQLLELIERGELTPETIITHR
MKLEDAAEGYRIFNEREEDCRKVILLP
>tr|B2IW58|B2IW58_NOSP7 Alcohol dehydrogenase GroES domain protein OS=Nostoc punctiforme (strain ATCC 29133 / PCC 73102) GN=Npun_R6235 PE=4 SV=1
MKAVCWHGANDVRVETVPDPKILNPRDAIVKITSTAICGSDLHIYDGYIPTMQKGDILGH
EFMGEVVELGSAVKNVNVGDRVVVPFTISCGSCFFCNRDLWSLCDNSNPNAWLVKKQMGH
SPAGLFGYSHLFGGYAGGQAEYARVPFADVGLFKIPDGLTDEQVLFLTDIFPTGYMAAEN
CNIKPGDIVAVWGCGPVGQFAIKSAYMLGAERVIAFDRIPERLQMAKEYGKAEVLNYEEV
NIGEALKEMTGGRGPDACIDAVGMEAHGTDFMAFYDQVKQAVRLETDRPTALRQVIVSAA
KGGHVSLVGVYGGFLDKIPMGAAMNKGLTFKMGQTNVHKYLKPLLEHIQNGEIDPTFIIT
HTLPLEQAPHGYEIFKHKKDNCIKVVLKP
>tr|B2IWY6|B2IWY6_NOSP7 Alcohol dehydrogenase GroES domain protein OS=Nostoc punctiforme (strain ATCC 29133 / PCC 73102) GN=Npun_R6237 PE=4 SV=1
MKAVCWNGANDVRVQSVPDPTILNPRDAIIKITSTAICGSDLHIYGGYIPTVQQGDIIGH
EFMGEVVEVGRGVNNLKIGDRVVVPSTIGCGNCHYCQHDMWSLCDNSNPKGWIEEKLFGN
ITSAIYGYSHMLGGYAGAQAEYIRVPFADVGVVKVPPDLPDEMLLFISDAIPTGYMGAEL
CDIQPGDTVAVWGCGAVGQFAMISAYMMGAEKVIAIDRFPERLEMAKKFAKAEVINYEEV
NAGEALKEMTGGRGPDACIDAVGLEAHGVGLEDFYDQTKQKLRLETDRPHVLREMMVACR
KGGTLSIMGVYGGFVDKIPFGAAFNKGLTFRMGQMHGQKYMHLLLQMILDGKLDPSFVVT
HQLPLEQAPHAYHIFQQKKDNCIKVVLKP
>tr|B2IXQ3|B2IXQ3_NOSP7 Alcohol dehydrogenase GroES domain protein OS=Nostoc punctiforme (strain ATCC 29133 / PCC 73102) GN=Npun_R3100 PE=4 SV=1
MKAVVFHGIGDIRLDNVPEPKIKESTDAIIRLTSSAICGTDLHMIRGTFTGMKPGTILGH
EGVGIVEEIGSNVRNLKVGDRVVVPSTIACGYCSYCRTGYHAQCDNANPNGHNAGTAFFG
GPEAAGPFDGLQAEYARIPYANAGLVKLPKEVTDDQAILLSDIFPTAYFGADIAEITPGD
TVAIFGCGPVGQFAIVSARLFGAGHIIAVDTIPSRLEMARDLGAEIIDYNAEDPIEAIRE
LTGGIGVDRAIDAVGVDANAPDSGPAAEKARQEAQQFQQQLQQIAPKTNPQNGNWHPGNA
PSLVLEWAVQALAKAGTLSIIGVYPPSHNFFPIGTAMNKNLTINMGNCNHRKYIPTLVDL
VRNGTVDPTKVLTQVEPLMSVIDAYKAFDRRQPGWVKVELVPGATLANV
>tr|B2J8K2|B2J8K2_NOSP7 Alcohol dehydrogenase GroES domain protein OS=Nostoc punctiforme (strain ATCC 29133 / PCC 73102) GN=Npun_R2418 PE=4 SV=1
MKALCWHGANDVRVDTVPDPKIINPRDAIVKITSTAICGSDLHLYDGYIPTMEKGDILGH
EFMGEVVELGSAVKNVKIGDRVVVPFTISCGSCFFCQKDLWSLCDNSNPNAWIAEKLMGH
SPSGLFGYSHMMGGYAGGQAEYARVPFADVGLFKIPDGLTDEQVLFLTDIFPTGYMAAEN
CDIQPGDTVAIWGCGPVGQFAIRSAYMLGAERVIAIDRVPERLQMAKDGKAEVLNYEEVE
VGEALKDMTGGRGPDACMDAVGMEAHGTGPDAFYDQVKQAVRMETDRPTALRQVIVACRK
GGTVSIPGVYGGFVDKIPMGAAMNKALTFKMGQTHVHKYLRPLLDRVQNGDIDPSFVITH
RLPLEQAPHGYEIFKHKKDNCIKIVLKPGQAA
>tr|B2JC02|B2JC02_NOSP7 Alcohol dehydrogenase GroES domain protein OS=Nostoc punctiforme (strain ATCC 29133 / PCC 73102) GN=Npun_DF037 PE=4 SV=1
MKAVCWNGANDVRVETVPDPKIINPRDAVIKITTTAICGSDLHLYNGYVPTMEKGDILGH
EMMGEVVEIGSAVKNLNIGDRVVVPFPIACGNCWYCQHDFWSLCDNSNPNAWLAEKFMGY
SPSGIFGYSHMLGGYAGGQAQYARVPFADTGLFKIPDGLTDEQVVFLTDIFPTGYMAADN
CNIQPGDIVAVWGCGPVAQFTIKSAYLLGAERVIAIDRIPERLQMAKDQGKAEILNYEEV
DVGEALKEMTGGRGPDACIDAVGLEAHGTGLEGVYDEVKQAVRLETDRPHVLRQVMIDCR
KGGHVSIPGVYVGVVDKIPMGAAMNKALVFKMGQTHVHKYLNTLLDHIQNGRIDPSFVIT
HRLPLDEAPRGYEIFRDKKENCIKVVLKP
>tr|B2JRU3|B2JRU3_BURP8 Alcohol dehydrogenase GroES domain protein OS=Burkholderia phymatum (strain DSM 17167 / STM815) GN=Bphy_4753 PE=4 SV=1
MKAVVFHGIGDIRLDTVSDPAIEQPTDAVVRITSSAICGTDLHMVRGTLPGMQPGTILGH
EAVGMIEETGPNVRNFRNGDRVLIPSTISCGYCAYCRSGHTAQCDTANPNGPLAGTAFYG
GPKATGPFNGLQAQYARTPLAHASLIRLPDNIDDDRAILMSDIFPTGYFGAQICGVQLGD
TVAVFGAGPVGQFAIASARLMGAGRVICVDRVPSRLDMARNQGAEVINFDIDEPVQTILD
LTGGIGVDRAIDAVGVDAVRAEHGPAASAQQDKQKNFEQELQEIAPRQNEQDGNWKPGSG
PSQVLQWAVKAVAKAGTLSVIGVYPMNDRFFPIGEAMNRNLSVRMGNCNHRAITPKLVEL
VRNGSFDPLAVLTQREPITNAIEAYRAFDKREPGWIKVKLEP
>tr|B2JRZ0|B2JRZ0_BURP8 Alcohol dehydrogenase GroES domain protein OS=Burkholderia phymatum (strain DSM 17167 / STM815) GN=Bphy_4801 PE=4 SV=1
MRALTWHGKKDIRCDTVPDPIIEHPRDAIVKVSSCAICGSDLHLFDGFMPGMKSGDIMGH
EFMGEVVEVGKENAALKVGDRVVVPFTIICGECDQCKRGNFSVCERSNRNRDAADKLFGH
TTAGLFGYTHLTGGYPGGQAEFVRVPFADKTHVKIPDGLSDEQVLFLGDIFPTGWQAAVQ
CDIEPADTVAIWGAGPVGQMAIRSAVLLGARQVIAIDWVPERLEMARAGGAIPINFKEDS
VLDRLAELTQGKGPEKCIDAVGMESHATRSFDAIYDRAKQAVMLETDRPHVLREMIYVCR
PAGVLSVPGVYGGLIDKIPFGASMNKGLTWRMGQTHVNRWTDDLLRRIQDGQIDPSFVIT
HTVALENGPAMYETFRDKEDGCIKVVLKP
>tr|B3Q5A2|B3Q5A2_RHIE6 Putative alcohol dehydrogenase protein OS=Rhizobium etli (strain CIAT 652) GN=RHECIAT_PC0000303 PE=4 SV=1
MRALTWHGKHDIRCESVPDPKIENGRDAIIKVTACAICGSDLHLYDGVMPDMHGGDVMGH
ETMGEVVEVGRDNTKLKVGDRVVVPFTISCGECFFCKRGFYSGCERSNPDRAKVTKMWGN
SPAGLFGYSHLLGGYAGGQAEYLRVPYADVGPIKVPDGLSDEQVLFLSDIFPTGYMAADF
CNIQSGDTIAIWGCGPVGQMAIRSAFLLGAERVIAIDAVPERLALAQAAGAIPLDFMDKD
VYDQIMELTHGRGADACIDAVGTEAEAAASWDSRLDRIKVAMFMGTDRPHVLRQAIHCCR
NFGTVSIVGVYGGFLDKIPMGSAINRGLTFRMAQTPVQHYLPRLMERIEEGDIDPSFVIT
HRGTLEDGPSLYKTFRDKQDGCIKVVLKP
>tr|B3QDY3|B3QDY3_RHOPT Alcohol dehydrogenase GroES domain protein OS=Rhodopseudomonas palustris (strain TIE-1) GN=Rpal_2370 PE=4 SV=1
MKALTWHGKNDIRCENVPDPKIQHGRDAIIKVTACAICGSDLHLMDGVMPSMQSGDVLGH
ETMGEVVEVGSENTKLKVGDRVVVPFTISCGECFFCQRGFYSGCERSNPNAKMAEKMWGH
SPAGLFGYSHMLGGYAGGQAEYLRIPYADVGPIKVPDGLTDEQVLFLSDIFPTGFMAADF
CNLKGGETVAVWGCGPVGQMAIKSAFLLGAERVIAIDTVPERMELARQSGAIVINFMDDD
VYDKIQDLTNGRGADACIDAVGTEAAATASLDSMIDRVKVATFMGTDRPHVLRQAIHCCR
NFGTVSIVGVYGGLLDKIPMGSAINRGLTMRMAQTPVQHYLPQLLGRIQQGEIDPSFVIT
HRATLDEGPELYKTFRDKKDGCIKVVMRP
>tr|B4RHL2|B4RHL2_PHEZH Glutathione-dependent formaldehyde dehydrogenase OS=Phenylobacterium zucineum (strain HLK1) GN=fdh PE=4 SV=1
MKAICWQGKKDLRCEEVPDPVIEDPKDAIIRVTSTCICGSDLHLMNGFVPTMCKGDVMGH
EPMGEVVEVGAEARAAGLNVGDRVVVPFQMICGQCEQCRAGNFSVCQVTNRNADLAKAFF
GDTTAGLFGYSHITGGYAGGQAEYMRVPFAATTVIKVPKTGADEKYVFLSDILPTGWQAA
AFADIQPTDTVAVWGCGPVGLFTVLSAIAMGAERVIAIDDVPERLEMAATLGAQVLDRRG
TNVIQALKDMTGGHGPEKCIDAVGIEAHGPTAVLELIDRVQTALKLETERPIALREAIMA
CKSAGTVSIPGVYGGMSNSIPMGAAMNKGLTIRTGQTHVKRWADDLLRRIDEGEIDPTFL
ITHTAPLGQAPELYKLFRDKQDGCVKVVLKP
>tr|B4SYH1|B4SYH1_SALNS Alcohol dehydrogenase GroES-like domain protein OS=Salmonella newport (strain SL254) GN=SNSL254_A0669 PE=4 SV=1
MKALTYHGPHHVKVENVPDPGIEQPDDIILRVTATAICGSDLHLYRGKIPQVKHGDIFGH
EFMGEVVETGHDVKNIQKGDRVVIPFVIACGDCFFCRLQQYSACENTNDGHGAAMNKKQI
PPPAALFGYSHLYGGVPGGQAEYVRVPKGNVGPFKVPPLLSDDKALFLSDILPTAWQAAK
NAQIQQGSSVAVFGAGPVGLLTIACARLLGAEQIFVVDHHAWRLRFAEERYGAIPINFDD
ENDPAEKIIEQTAGHRGVDAVIDAVGFEAKGSMTETVLTNLKLEGSSGKALRQCIAAVRR
GGVVSVPGVYAGFIHGFLFGDAFDKGLTFKMGQTHVHAWLGELLPLIEKGLLKPEEIVTH
YMPFEEAARGYEIFEKREEECRKVILVPGATSAQAAQKQATGVVNPMPGGVV
>tr|B4TAG5|B4TAG5_SALHS S-(Hydroxymethyl)glutathione dehydrogenase (Glutathione-dependent formaldehyde dehydrogenase) (Fdh) (Faldh) OS=Salmonella heidelberg (strain SL476) GN=SeHA_C0728 PE=4 SV=1
MKALTYHGPHHVKVENVPDPGIEQPDDIILRVTATAICGSDLHLYRGKIPQVKHGDIFGH
EFMGEVVETGHDVKNIQKGDRVVIPFVIACGDCFFCRLQQYSACENTNDGHGAAMNKKQI
PPPAALFGYSHLYGGVPGGQAEYVRVPKGNVGPFKVPPLLSDDKALFLSDILPTAWQAAK
NAQIQQGSSVAVFGAGPVGLLTIACARLLGAEQIFVVDHHAWRLRFAEERYGAIPINFDD
ENDPAEKIIEQTAGHRGVDAVIDAVGFEAKGSLTETVLTNLKLEGSSGKALRQCIAAVRR
GGVVSVPGVYAGFIHGFLFGDAFDKGLTFKMGQTHVHAWLGELLPLIEKGLLKPEEIVTH
YMPFEEAARGYEIFEKREEECRKVILVPGATSAQAAQKQATGVINPMPGGVV
>tr|B4TP85|B4TP85_SALSV S-(Hydroxymethyl)glutathione dehydrogenase (Glutathione-dependent formaldehyde dehydrogenase) (Fdh) (Faldh) OS=Salmonella schwarzengrund (strain CVM19633) GN=SeSA_A0774 PE=4 SV=1
MKALTYHGPHHVKVENVPDPGIEQPDDIILRVTATAICGSDLHLYRGKIPQVKHGDIFGH
EFMGEVVETGHDVKNIRKGDRVVIPFVIACGDCFFCRLQQYSACENTNDGHGAAMNKKQI
PPPAALFGYSHLYGGVPGGQAEYVRVPKGNVGPFKVPPLLSDDKALFLSDILPTAWQAAK
NAQIQQGSSVAVFGAGPVGLLTIACARLLGAEQIFVVDHHAWRLRFAEERYGAIPINFDD
ENDPAEKIIEQTAGHRGVDAVIDAVGFEAKGSLTETVLTNLKLEGSSGKALRQCIAAVRR
GGVVSVPGVYAGFIHGFLFGDAFDKGLTFKMGQTHVHAWLGELLPLIEKGLLKPEEIVTH
YMPFEEAARGYEIFEKREEECRKVILVPGATSAQAAQKQATGVINPMPGGVV
>tr|B4UG73|B4UG73_ANASK Alcohol dehydrogenase GroES domain protein OS=Anaeromyxobacter sp. (strain K) GN=AnaeK_2540 PE=4 SV=1
MRALVYEGPYRVKVRDKPAPRIEHGEDVVLRVTRAAICGSDLHLLHGFVPDTRVGSTFGH
EFTGVVEETGPAVRTLRRGDRVVVPFNISCGRCFYCARGLYGDCESSNPMSDLASGVYGY
SHTTGGYDGGQAEYVRVPFADVGPMKIPEDLEDEDVLLLSDVLPTGYQAAEMGGVREGDV
VAVFGCGPVGLVAARSAWLLGASRVIAIDRVPARLRFAERWAGAETLDLEAAGWDPVPVL
KDLTGGRGPDVCVDAVGLEASGSPWQTLLGRGLKLQAGSAVALSWAIHAVRKGGTVSIVG
VYGPPANLVPIGAAMNKGLTLRTAQANVKRYMPHLLEHVRAGRLDGKGLITHRFPLERAA
HAYALFGDRADGCVKCVLVPGARA
>tr|B5E933|B5E933_GEOBB Alcohol dehydrogenase GroES domain protein OS=Geobacter bemidjiensis (strain Bem / ATCC BAA-1014 / DSM 16622) GN=Gbem_0139 PE=4 SV=1
MRAVCWHGKQDVRVDTVPDPEIVQKGDVIVKVALTCICGSDLHLYNGYVPTMKKGDILGH
EFVGEIVAACPGVTHFRVGDRVIVPFPISCGACWYCKHELWSLCDNTNPNSWMMEHIYGD
TGGGIFGYSHLYGGYAGGQAEYVRVPFADVGLEKIPDGIPYEQVVLLTDIMPTGYQAAVY
CNINPGDTVAVWGCGPVGLLAMKSAKLLGAERVIGIDRFPDRLQMAHSQCQAEVLNYEEV
DVAEQLQNMTGGRGPDSCIDAVGLEARGTGIEDVYDLVKQTLRLETDRASALRQLVRACR
KGGTLSISGVYSGFIDKFPMGAIFAKGLTVRGGQAHVHKYLPHLVKLVAEQQIDPSSIIT
HRMSLEDAPAGYRTFLKKQDSCIKIALTPEHAAPKTEPASP
>tr|B5EHI3|B5EHI3_GEOBB Alcohol dehydrogenase GroES domain protein OS=Geobacter bemidjiensis (strain Bem / ATCC BAA-1014 / DSM 16622) GN=Gbem_1174 PE=4 SV=1
MKAVVWHGVGDIRLDEVPDPRIEEPTDAIVRLTTSAICGTDLHMVRGTMPGMKEGTILGH
EGVGIVDQIGASIRNFMPGDRVVIPSTIACGFCSYCRAGYYSQCDNANPNGPDAGTCFFG
GPELSGPINGLQAEKARIPFAGVGLVKVPDEVTDEQALLLSDILPTGYMAAELAEIKPGN
TVVVFGCGPVGQCAIAAAKLMQAGRIFAVDSVPFRLDLAQEQGAEAIDFSREDPVAMIHQ
FTGGIGCDRAIDAVGVDASAPHSGPGSREFREHLQEFQQELAQVAPRTNVQGENWHPGDA
PSMTLVWAVQSLAKAGTLSIVGVYPQTVSLFPIGAAMNKNLTLKMGNCDHRRFIPKLMEL
VQGKALDPAKILTQKAPFSNVIEAYQAFDLRKEGWLKVQLQMQGAIGEER
>tr|B5EYK5|B5EYK5_SALA4 Oxidoreductase, zinc-binding dehydrogenase family OS=Salmonella agona (strain SL483) GN=SeAg_B0655 PE=4 SV=1
MKALTYHGPHHVKVENVPDPGIEQPDDIILRVTATAICGSDLHLYRGKIPQVKHGDIFGH
EFMGEVVETGHDVKNIQKGDRVVIPFVIACGDCFFCRLQQYSACENTNDGHGAAMNKKQI
PPPAALFGYSHLYGGVPGGQAEYVRVPKGNVGPFKVPPLLSDDKALFLSDILPTAWQAAK
NAQIQQGSSVAVFGAGPVGLLTIACARLLGAEQIFVVDHHAWRLRFAEERYGAIPINFDD
ENDPAEKIIEQTAGHRGVDAVIDAVGFEAKGSMTETVLTNLKLEGSSGKALRQCIAAVRR
GGVVSVPGVYAGFIHGFLFGDAFDKGLTFKMGQTHVHAWLGELLPLIEKGLLKPEEIVTH
YMPFEEAARGYEIFEKREEECRKVILVPGATSAQAAQKQATGVVNPMPGGVV
>tr|B5FML3|B5FML3_SALDC Oxidoreductase, zinc-binding dehydrogenase family OS=Salmonella dublin (strain CT_02021853) GN=SeD_A0714 PE=4 SV=1
MKALTYHGPHHVKVENVPDPGIELPDDIILRVTATAICGSDLHLYRGKIPQVKHGDIFGH
EFMGEVVETGHDVKNIRKGDRVVIPFVIACGDCFFCRLQQYSACENTNDGHGAAMNKKQI
PPPAALFGYSHLYGGVPGGQAEYVRVPKGNVGPFKVPPLLSDDKALFLSDILPTAWQAAK
NAQIQQGSSVAVFGAGPVGLLTIACARLLGAEQIFVVDHHAWRLRFAEERYGAIPINFDD
ENDPAEKIIEQTAGHRGVDAVIDAVGFEAKGSLTETVLTNLKLEGSSGKALRQCIAAVRR
GGVVSVPGVYAGFIHGFLFGDAFDKGLTFKMGQTHVHAWLGELLPLIEKGLLKPEEIVTH
YMPFEEAARGYEIFEKREEECRKVILVPGATSAQAAQKQATGVINPMPGGVV
>tr|B5QVL6|B5QVL6_SALEP Hypothetical zinc-dependant alcohol dehydrogenase OS=Salmonella enteritidis PT4 (strain P125109) GN=ybdR PE=4 SV=1
MKALTYHGPHHVKVENVPDPGIEQPDDIILRVTATAICGSDLHLYRGKIPQVKHGDIFGH
EFMGEVVETGHDVKNIRKGDRVVIPFVIACGDCFFCRLQQYSACENTNDGHGATMNKKQI
PPPAALFGYSHLYGGVPGGQAEYVRVPKGNVGPFKVPPLLSDDKALFLSDILPTAWQAAK
NAQIQQGSSVAVFGAGPVGLLTIACARLLGAEQIFVVDHHAWRLRFAEERYGAIPINFDD
ENDPAEKIIEQTAGHRGVDAVIDAVGFEAKGSLTETVLTNLKLEGSSGKALRQCIAAVRR
GGVVSVPGVYAGFIHGFLFGDAFDKGLTFKMGQTHVHAWLGELLPLIEKGLLKPEEIVTH
YMPFEEAARGYEIFEKREEECRKVILVPGATSAQAAQKQATGVINPMPGGVV
>tr|B5R7W3|B5R7W3_SALG2 Hypothetical zinc-dependant alcohol dehydrogenase OS=Salmonella gallinarum (strain 287/91 / NCTC 13346) GN=ybdR PE=4 SV=1
MKALTYHGPHHVKVENVPDPGIEQPDDIILRVTATAICGSDLHLYRGKIPQVKHGDIFGH
EFMGEVVETGHDVKNIRKGDRVVIPFVIACGDCFFCRLQQYSACENTNDGHGATMNKKQI
PPPAALFGYSHLYGGVPGGQAEYVRVPKGNVGPFKVPPLLSDDKALFLSDILPTAWQAAK
NAQIQQGSSVAVFGAGPVGLLTIACARLLGAEQIFVVDHHAWRLRFAEERYGAIPINFDD
ENDPAEKIIEQTAGHRGVDAVIDAVGFEAKGSLTETVLTNLKLEGSSGKALRQCIAAVRR
GGVVSVPGVYAGFIHGFLFGLFGDAFDKGLTFKMGQTHVHAWLGELLPLIEKGLLKPEEI
VTHYMPFEEAARGYEIFEKREEECRKVILVPGAMSAQAAQKQATGVINPMPGGVV
>tr|B5XSG9|B5XSG9_KLEP3 Oxidoreductase, zinc-binding dehydrogenase family OS=Klebsiella pneumoniae (strain 342) GN=KPK_3344 PE=4 SV=1
MKALTYHGPHHVSVDTMPDPALEAPDDIILRVTATAICGSDLHLYRGKIPGTHHGDIFGH
EFMGEVVEAGSEVTAVRKGDRVVIPFVIACGDCFFCRLQQYAACESTNSGQGATLNRKGI
SPPAALFGYSDLYGGIPGGQAEYVRVPKANTGPFKVPDTLPDEKVLFLSDILPTAWQAVK
NAEVKPGSSVAIFGAGPVGLLCASCARLNGAEQIFIIDHNDYRLDFAQQRYGAIPINFDT
HDDPAQWIIDNTPGHRGVDAVIDAVGFEAKGSLTETVLSNLKIEGSSGKALRQCIAAVRR
GGVVSVPGVYAGFIHGFMFGDAFDKGLTFRMGQTHVHAWLPDLLALIEQGLLTPEEIVTH
HMPLEEAARGYQIFEKREEACRKVILVPGMQPGKATL
>tr|B5YPV5|B5YPV5_ECO5E Oxidoreductase, zinc-binding dehydrogenase family OS=Escherichia coli O157:H7 (strain EC4115 / EHEC) GN=ECH74115_0695 PE=4 SV=1
MKALTYHGPHHVQVENVPDPGIEQADDIILRITATAICGSDLHLYRGKIPQVKHGDIFGH
EFMGEVVETGKDVKNLQKGDRVVIPFVIACGDCFFCRLQQYAACENTNAGKGAALNKKQI
PAPAALFGYSHLYGGVPGGQAEYVRVPKGNVGPFKVPPLLSDDKALFLSDILPTAWQAAK
NAQIQQGSSVAVYGAGPVGLLTIACARLLGAEQIFVVDHHPYRLRFAADRYGAIPINFDE
DSDPAQSIIEQTAGHRGVDAVIDAVGFEAKGSTTETVLTNLKLEGSSGKALRQCIAAVRR
GGIVSVPGVYAGFIHGFLFGDAFDKGLTFKMGQTHVHAWLGELLPLIEKGLLKPEEIVTH
YMPFEEAARGYEIFEKREEECRKVILVPGAQSAEAAQKAVSGLVNAMPGGTI
>tr|B6A041|B6A041_RHILW Alcohol dehydrogenase GroES domain protein OS=Rhizobium leguminosarum bv. trifolii (strain WSM2304) GN=Rleg2_4725 PE=4 SV=1
MRALVWHGKEDIRCDTVSDPEIEHPRDAIIKVTSCAICGSDLHLFHNFIPAMKSGDIMGH
EMMGEVVEVGSEASGSLKKGDRIVVPFTITCGECDQCKRGNFSVCERTNRKKDLADKAFG
HATAGLFGYTHLTGGYPGGQAEYLRVPFADKTHIKVPESLTDEQVLFLGDIFPTGWQAAA
QCDIEPTDTVVVWGCGPVGQMTIRSAVLLGARQVLAIDRIPERLSMAEAGGAITINFEEE
SVVERLNELTGGKGPEKCIDAVGLESHVSMGQPDTLLDRAKQVVMLENDRPHVLREMIYV
CRPGGIISIPGVYSGLVDKIPMGMAMNKGLSFRMGQTHVKRWTADLLRRIEDGQIDPSFV
ITHTVGLEQGPEMYKVFRDKQDSCIKVVLKP
>tr|B6I0R7|B6I0R7_ECOSE Putative oxidoreductase OS=Escherichia coli (strain SE11) GN=ECSE_0676 PE=4 SV=1
MKALTYHGPHHVQVENVPDPGIEQADDIILRITATAICGSDLHLYRGKIPQVKHGDIFGH
EFMGEVVETGKDVKNLQKGDRVVIPFVIACGDCFFCRMQQYAACENTNAGKGAALNKKQI
PAPAALFGYSHLYGGVPGGQAEYVRVPKGNVGPFKVPPLLSDDKALFLSDILPTAWQAAK
NAQIQQGSSVAVYGAGPVGLLTIACARLLGAEQIFVVDHHPYRLRFAADRYGAIPINFDE
DSDPAQSIIEQTAGHRGVDAVIDAVGFEAKGSTTETVLTNLKLEGSSGKALRQCIAAVRR
GGIVSVPGVYAGFIHGFLFGDAFDKGLTFKMGQTHVHAWLGELLPLIEKGLLKPEEIVTH
YMPFEEAARGYEIFEKREEECRKVILVPGAQSAEAAQKAVSGLVNAMPGGTI
>tr|B6IUU2|B6IUU2_RHOCS Zinc-type alcohol dehydrogenase, putative OS=Rhodospirillum centenum (strain ATCC 51521 / SW) GN=RC1_2649 PE=4 SV=1
MKALCWHGKEDVRVERVPDPRIAEPGDIIVKVTSTAICGSDLHLYDGYIPTMRQGDILGH
EFMGEVVETGREVKTLKVGDRVIVPFTIACGGCFFCNRQLWSLCDNSNPNAGVAETIFGK
SPSALFGYSFLMGGFAGGQAEYVRVPYADVGPMKIPHVRDGGPEDDKVLFLTDIFPTGWM
AAENCAIQDGDVVAVWGCGPVGQFAIRSAQLQGAARVVAIDRVPERLRLAAEAGAETIDF
DRNDVRARLDELTGGRGPDSCINAVGIEAHGTGSVDAVLDRAKTAVGLATDRGHVLRQAI
MACRKGGTISIPGVYAGVLDKVPFGAAFAKGLNFRMGQTHMMRYMRPLLERIEKGEIDPS
FLITHRLSLEDGPGAYRTFRDKQDGCIKVVMRPGG
>tr|Q022X1|Q022X1_SOLUE Alcohol dehydrogenase GroES domain protein OS=Solibacter usitatus (strain Ellin6076) GN=Acid_2995 PE=3 SV=1
MKANCWRGKKKMEVEQVPDPKILNSQDAIVKITSTAICGSDLHLYNGFVPSMQDGDIVGH
EFMGEVMEVGKDVGKLKVGDRVVVPFPISCGKCFFCEKQMYSLCENSNPNAWLAEKLWGH
SPAGLFGYSHLLGGFAGGQAEYARVPFADVGPIRIENGFTDEQVLFLSDIFPTGYMAAEA
CDIQPGDTIAVWGCGPVGLFAIKSAFLLGAERVIAIDRFPERLKMAREKCGAVTLNYEHV
DVLDTLKEMTGGRGPDSCIDSVGMEAHGHGAMYAYDRAKQALMLESDRPIALREAIMACR
NGGTVSVPGVYGGLVDKLPMGSVMNRSLVIKTGQTHVQRYLRPLLQRIENGEIDPSFVVT
HRLPLDEAPKAYDMFLNKTDDCIKVVLKP
>tr|Q02LV1|Q02LV1_PSEAB Putative Zn-dependent alcohol dehydrogenase OS=Pseudomonas aeruginosa (strain UCBPP-PA14) GN=PA14_36660 PE=3 SV=1
MKAVVFHDIGDIRLEDVAEPRLQEPTDAIVRLTASAICGTDLHFVRGSVGGMRPGTILGH
EGVGIVEALGDEVRNLQVGDRVVIPSTIACGNCVYCRAGYYAQCDVANPGGSQAGTAFFG
GPRANGGFHGLQAEKARIPYANIGLIRLPSSISDDQAILLSDIFPTGYFGAELAGIAPGN
TVAVFGCGPVGQFAIASALLLGAARVFAIDRHPDRLHMARQQGAEVIDFEREDPVQALRW
LTAGIGVDRAIDAVGVDAEHSHGTATPAPRQEGTSWSPGNAPAQALEWAVQGLAKAGTLS
IIGVYAEDSRQFPIGLAMNRNLTIRMGNCHHRKYIPLLLEHVLSGRIDPAKILTQVKPIG
DAIEAFEAFDRRETGWIKVELVPQKRQVEGSEERLDERAVDELARRPTPESGARG
>tr|Q07KF5|Q07KF5_RHOP5 Alcohol dehydrogenase GroES domain protein OS=Rhodopseudomonas palustris (strain BisA53) GN=RPE_3649 PE=4 SV=1
MKALTWHGKNDIRCDSVPDPKIEHGRDAIIKVTACAICGSDLHLFDGIMPTMEKGDVLGH
ETMGEVVEVGPDNNKLKVGDRVVVPFTISCGECFFCQRGFYSGCERSNPNAKMAEKLWGH
SPAGLFGYSHMLGGFAGGQAEYMRVPYADVGPMKVPDGLTDEQVLFLSDIFPTGYMAAEF
CNLKGGETVAVWGCGPVGQFAIKSAFLLGAERVIAIDTVPERLALAQASGAITLDFIKED
IYDRIQELTHGRGADACIDAVGTEPSTASGLDAVVDRIKVATFMGTDRPHVLRQAIHCCR
NFGTVSIVGVYGGLLDKIPMGSAINRGLTFRMAQTPVQHYLPLLLSRIEKGEIDPTFVIT
HRATLEEGPELYKTFRAKQDGCIKVVMKP
>tr|Q0B3R6|Q0B3R6_BURCM Alcohol dehydrogenase GroES domain protein OS=Burkholderia ambifaria (strain ATCC BAA-244 / AMMD) GN=Bamb_5660 PE=3 SV=1
MKAVVFHGIGDIRIDTVPDPEVSQPTDAVVRLTASAICGTDLHIVRGTLGGMKPGTILGH
EGVGIVETVGRDVRNLKRGDRVLIPSTIACGSCAYCRAGYTAQCDVANPGGPRAGTAFFG
GPADTGPFDGLQAEYARTPLANASLIRLPDAIDDDRAILMSDIFPTGYFGAQLAEVKPGD
TVAVFGAGPVGQFAIASAKLLGAGRVIAIDRIASRLDMACAQGAETIDFSEEDPVDTVLR
LTGGIGVDRVIDAVGVDAMRATHGPAAADRDAARAFDAEVDAVAPRRKPDGRYWTPGDGP
SQVLQWAVRAVAKAGTVAVIGVYPPQARVFPIGEAMNRNLTIKMGNCNHRTITPHLIELV
RSGAFDPVSVLTRCEPLTNAIDAYRAFDVREPGWMKVKLTP
>tr|Q0RBW3|Q0RBW3_FRAAA Glutathione-dependent formaldehyde dehydrogenase (FDH) with NAD(P)-binding and GroES domains OS=Frankia alni (strain ACN14a) GN=fdh PE=3 SV=1
MRANCWLGRGDVEVRQVPDPQILNSHDAIVRITKTAICGSDLHLYGGFVPTMMKGDVLGH
EFMGEVVDVGHDVESLRIGDRVVVPFPIACGQCNTCLAGDYSLCENSNPNAALAEKILGH
APAGIFGYSHMLGGFPGGQAEYARVPFADVGPIKIEDDLPDERVLFLSDILPTGYMGAEF
CDITPGDVIAVWGAGPVGQFAVASAFLLGAERVIVIDRFPYRLEMARDSSGAEPVNYEET
DVREALLELTGGRGPDACIDAVGLEAHHSSHAAYSYDRSKQITRVESDRPFALREAVRNC
RNGGIVSVIGVYGGFVDKFPMGSLMNRGLTLRSGQCHVQRYLRPLLDRIRNGEIDPSFVI
THRLGLDDAPHGFETFRDKADECMKVVLTP
>tr|Q0S5A0|Q0S5A0_RHOSR Dehydrogenase OS=Rhodococcus sp. (strain RHA1) GN=RHA1_ro05506 PE=3 SV=1
MRAVTWQGKRKVSVDTVPDPVIEQKTDAIVEITTTNICGSDLHLYEVLGAFMSEGDILGH
EPMGIVREVGSEVTDVKVGDRVVIPFQISCGNCHMCDRKLFTQCEITQNRDEGTGAALFG
YSKLYGSVRGGQAEYLRVPHVKNTHITVPDGPPDSRFVYLSDVLPTAWQAVEYADIPDGG
SVVVLGLGPIGDMAARIAAHNGFRVIGVDLVPERLARPQARHIETVDLTDAEGELGDVIR
EMTGGRGPDSVIDAVGMEAHGSPGAKLLQQVTSYLPDALAGPLMSTVGIDRLHALYSAID
IVRRGGTLSLIGVYGGMADPIPMLTLFDKQIQVRMGQANVKRWVPDILPLLTDADPLGVD
TFATHELPLDHAPHAYEIFQKKEDGAVKILLKP
>tr|Q0SBK2|Q0SBK2_RHOSR Zn-binding alcohol dehydrogenase OS=Rhodococcus sp. (strain RHA1) GN=RHA1_ro03281 PE=3 SV=1
MRAVTWQGKRKVSVDTVADPKIEHPTDAIIKVTTTNICGSDLHLYETLGPFMGEGDILGH
EPMGIVEEVGTAAGNLKVGDRVVIPFQISCGDCFMCNLQLYTQCETTQVREQGMGAALFG
FSKLYGEVPGGQAEYLRVPQAQFTHITVPEGPPDSRFVYLSDVLPTAWQSVEYAAIPEGG
SVTVLGLGPIGDMAARVAHHKGARVIAVDNVPERLARAKARGIETLNLDEHGGDLADVIR
DATDGRGTDSVIDAVGMEAHGSPIGKLAQQIVGYLPDAVAAPLMQKAGVDRLGALYSAID
IVRRGGTISIIGVYGGMADPIPMLTLFDKQIQLRMGQANIKKWVDDIMPLLGDDDPLGVD
TFATHELPLEQAPHAYEIFQKKQDGAVKIQLKP
>tr|Q0T707|Q0T707_SHIF8 Putative oxidoreductase OS=Shigella flexneri serotype 5b (strain 8401) GN=ybdR PE=3 SV=1
MKALTYHGPHHVQVENVPDPGIEQADDIILRITVTAICGSDLHLYRGKIPQVKHGDIFGH
EFMGEVVETGKDVKNLQKGDRVVIPFVIACGDCFFCRLQQYAACENTNAGKGAALNKKQI
PAPAALFGYSHLYGGVPGGQAEYVRVPKGNVGPFKVPPLLSDDKALFLSDILPTAWQAAK
NVQIQQGSSVAVYGAGPVGLLTIACARLLGAEQIFVVDHHPYRLRFAADRYGAIPINFDE
DSDPAQSIIEQTAGHRGVDAVIDAVGFEAKGSTTETVLTNLKLEGSSGKALRQCIAAVRR
GGIVSVPGVYAGFIHGFLFGDAFDKGLTFKMGQTHVHAWLGELLPLIEKGLLKPEEIVTH
YMPFEEAARGYEIFEKREEECRKVILVPGAQSAEAAQKAVSGLVNAMPGGTI
>tr|Q11C24|Q11C24_MESSB Alcohol dehydrogenase GroES-like OS=Mesorhizobium sp. (strain BNC1) GN=Meso_3683 PE=4 SV=1
MRALVWHGKHDVRVETVDDPKIVNPRDAIIKITSTAICGSDLHLYDGVIPAIRPGDILGH
EFMGEVVEVGKGNSRLSKGDRVVVPFVIACGKCFFCQKQQYSACDNSNPAEKADMSEMLY
GHHMAGLFGYSHLTGGYAGGQAEYVRVPYSDIGPIVVPDDLDDDEVLFLSDILPTGWMAA
ENCEIEEGDTVAVWGCGPVGLFAIQSALIMGAAQVIAIDHYPHRLELASRIGAKVINYKN
SRVYEALMDMTGGIGPDAVIDAVGMESHGFAPDNLYDYAKQTLKLETDRPHVLRQAIYAC
RKGGRVSVPGVYGGFVDKFPVGAFMQKGLTLRTGQTHVQKYLSSLLDMIRERKIDTTFLI
SHRLSLEAGPEGYRKFAFEQNETTKVVLKPGWENANG
>tr|Q11VP8|Q11VP8_CYTH3 Zinc-type alcohol dehydrogenase OS=Cytophaga hutchinsonii (strain ATCC 33406 / NCIMB 9469) GN=adhP PE=3 SV=1
MKAAVFHKPGHISVDTVEDPKIEKSDDIILKVTSTAICGSDLHIYDGFFPQARPLIMGHE
FMGIVEEVGNAVTHLKAGDRIVVPFPIACGHCYFCNHDMQPNCEHSNPEHYGPEGDVLSG
KGGGLFGYTDLYGGYAGGQAQYVRVPYADYSPRLVPESLSDEQVLFLTDIFPTGWSAIDW
AQLKGGETVAIFGSGPVGLMAQKAAWLKGAGRVIAIDPLNYRLAKAKMVNNVETLNPHEV
DVIEAIRAMTNGRGADVCVDAVGVEAERTFFDKVKAVVRFEKGTDKVLENCFKAVRRGGT
VTVVGVYGTPYDNFPLHTMFDKGLTVRLGQAPVQKYIDHLFTLVQNEKVVLNDIVTHVLP
LSHASHAYDIFKNKQEDCVKVILKP
>tr|Q13IJ8|Q13IJ8_BURXL Putative glutathione-dependent formaldehyde dehydrogenase OS=Burkholderia xenovorans (strain LB400) GN=Bxeno_C0163 PE=4 SV=1
MRALCWHGKKDVRIDNVPDPMIEHPRDAIIKVSSCAICGSDLHLFDGFMPTMKSGDVLGH
EFMGEVVEVGAENQKLKIGDRVVVPFTIACGECDRCRRGFFSVCERSNRNKEMADKVFGH
STAGLFGYSHLTGGYPGGQAEYVRVPFADFTPVRIPDGLTDEQVLFLGDIFPTGWQAAAQ
CEIEPTDTVSIWGAGPVGQFAIRSAILLGARQVISIDRVPERLAMARAAGAITINFDTES
VLDRLNELTQGKGPEKCIDAVGMESHATRSFDALYDRAKQALMLETDRPHVLREMIYVCR
PAGILSIPGVYGGLIDKIPFGAAMNKGLTFRMGQTHVNRWTDDLLRRIQEGQIDPSFVIT
HTVPLEQGPEMYRVFREKEDGCVKVVLKPSPSMGQ
>tr|Q13QY0|Q13QY0_BURXL Putative zinc-containing dehydrogenase OS=Burkholderia xenovorans (strain LB400) GN=Bxeno_B0541 PE=4 SV=1
MRALRWHGKHDIRCDTVPDPIIEEGRDAIIKVSTCAICGSDLHLFDGFMPTMESGDIMGH
EFMGEVVEVGKDNKALSVGDRVVIPFTIFCGECDQCKRGNFSVCERSNRNKEKADKVFGH
ATAGLFGYSHLTGGYAGGQAEYVRVPMADTTHVKIPDGLTDEQVLFLGDIFPTGWQAAVN
CDIQPEDTVAIWGAGPVGQMAIRSAVLLGARQVVVIDRVPERLVMARAGGAITINFDEES
VLDRLKELTNGKGPEKCIDAVGMESHATRSFDAMYDRVKQAVMLETDRPHVLREMIYVCR
PAGILSVPGVYGGLIDKIPFGASMNKGLTWKMGQTHVNRWTDDLLHRIQEGQIDPSFVIT
HTVSLEQGPDMYKTFRDKEDGCIKVVMKP
>tr|Q1AY38|Q1AY38_RUBXD Alcohol dehydrogenase GroES-like protein OS=Rubrobacter xylanophilus (strain DSM 9941 / NBRC 16129) GN=Rxyl_0720 PE=3 SV=1
MKAVVWHGRQDVRVESVPDPELREPTDAIVRVTSTAICGSDLHLYGKLAPIMREGDILGH
EPMGVVEEVGSGVEHIKPGDRVVVPFNISCGSCYFCNMQLYSQCERTRDRGRLAEAASLL
GRGKGASLFGYTHVYGAVPGGQAEYLRVPQAHFGPIKVPEGPPDERFLYLSDVLPTSWQA
VAYADVPEGGTLAVWGLGPIGQMCCRIALHRGAGRVIGVDAVPERLDLASRYGVETLDYS
AVDRAGLAVVEMTGGRGVDAAIDAVGMEAGGSLVDAVLQATRVQLDRARALRECAASVRR
GGTLSIVGVYAGPIQMFPLGDLFDMQVQLRMGQANVRRWTDEILPLLADEDPLGVEELAT
HRLPLEEAPRAYETFQRKQDGCIKCVLRP
>tr|Q1B1M1|Q1B1M1_MYCSS Alcohol dehydrogenase GroES-like protein OS=Mycobacterium sp. (strain MCS) GN=Mmcs_5109 PE=4 SV=1
MRAVTWQGRRKVSVDNVPDPIIKEPTDAVIRVTSTNICGSDLHLYETLSAFMSPGDIIGH
EAMGVVEEVGTQTGDLKVGDRVVIPFNISCGTCWMCDHGLQSQCETTQNRDQGTGAALFG
FSKLYGEVAGGQAEYLRVPQAQYTHIKIPEDGPDERFVYLSDVLPTAWQGVEYANVPDGG
TLVVVGLGPIGSMACRIAAHRNNCRVIGIDLVEERLDRARPYCAEVIDLRTQDADAVVAE
LTQGRGADSVIDAVGMEAHGSPVAEAAQTASGFLPSSIGRVVMKHAGVDRLAALNSAIAL
VRRGGTVSLSGVYGGAADPINMMTLFDKQVTLRMGQANVKRWVPDILPLLTADDPLGVEN
FATHRLPLAEAPGAYETFQKKQDGMVKVVLTP
>tr|Q1BE10|Q1BE10_MYCSS Alcohol dehydrogenase GroES-like protein OS=Mycobacterium sp. (strain MCS) GN=Mmcs_0754 PE=3 SV=1
MRALCWNGVNKLSVETVDDPEILNPHDVILKVTLTTTCGSDLHFIDGYLPGMREGDIFGH
EFMGEIVETGREVRDVKVGDRVVVPSFIGCDRCWYCEHDLYSCCDTTNPNAELQQPLLGY
PSGGIYGYTHPFGGYAGSHAQFVRVPFGDTNCFPIPGDITDEQALFLSDAVPTGFMGADF
CDVNGGDTVAVWGAGGVGLMAAKSALLLGAERAIVIDRIPERLSLAGEFGLETIDYGAAD
SVQESLREMTGGRGPDACIDAVGMEGHSTGLQQVYDRAKQLLRLETDRASALRQAILACR
KGGVVSVLGVYGLTDKFPMGVVTNKGLTLRSAQQHGQRYMARLFDYVEQGDLDPAKLITH
DLPLEQGVRAYDMFKNKQDNCIRVALRP
>tr|Q1BVQ7|Q1BVQ7_BURCA Alcohol dehydrogenase GroES-like OS=Burkholderia cenocepacia (strain AU 1054) GN=Bcen_1392 PE=3 SV=1
MKAVVFHGIGDIRIDTVPDPEVSATTDAVVRLTASAICGTDLHMVRGTLGGMKPGTILGH
EGVGIVEAVGRDVRNLRRGDRVLIPSTIACGSCAYCRAGYTAQCDVANPGGPRAGTSFFG
GPAETGPVDGLQAEYARTPLAHASLIRLPDAIDDDRAILMSDIFPTGYFGAQLAEVKPGD
TVAVFGAGPVGQFAIASAKLMGAGRVIAIDRIASRLEMACAQGAEIVDFSEDDPVDTVLR
LTGGIGVDRVIDAVGVDAMRATHGPAAADRDAARAFDAEVDAIVPHRKPDGRNWVPGDGP
SQVLQWAVRAVAKAGTISVIGVYPPAARVFPIGEAMNRNLTIKMGNCNHRTVTPPLVELV
RSGAFDPLSVLTRTEPLTNAIDAYRAFDVREPGWMKVKLAP
>tr|Q1CYS5|Q1CYS5_MYXXD Oxidoreductase, zinc-binding dehydrogenase family OS=Myxococcus xanthus (strain DK 1622) GN=MXAN_6323 PE=3 SV=1
MKAVVFHGIGDIRLDDVEEPRIEKSTDAIVRLTASAICGTDLHMIRGTMPGMKPGTILGH
EGVGVIEALGDDVRNLNIGDRVVIPSTIACGNCSYCRAGYHAQCNDANPNGPSAGTAFFG
GPQETGPFHGMQAEKVRVPFANVGLVRIPEGVSDEQAILISDIFPTGYMGAELAEIKPGD
TVAVFGCGPVGLFAIVSAKLLGAGRVFAIDCHEDRLDLARAQGAEVINFEEEDPLETLKR
LTNGIGVDRAIDAVGVDAMHPHHGPAAKKAHQEKAEFKREVKEAAPKTNPKGDNWVPGDA
PAQALMWAVEGLAKAGTLSIIGVYPAQVRTFPIGMAMNKNLTMKMGNCNHRKYIPKLLEL
VRTGVVDPTAILSHVEPMGSAIDAYRNFDARKPGWVKVELEPTQLQ
>tr|Q1DFM3|Q1DFM3_MYXXD Oxidoreductase, zinc-binding dehydrogenase family OS=Myxococcus xanthus (strain DK 1622) GN=MXAN_0269 PE=3 SV=1
MRALCWNGINDLGVETVGDPRIVNPHDVILQVRMSTTCGSDLHFIDGYIPTMRKGDVIGH
EFMGTVVEKGPAVKKVQVGDRVVVPSFIGCGSCWYCQHDLWSLCDNTNPKGELQEPLFGY
QTAGIYGYTHTFGGYAGAHAQFVRVPHADNDCFRVPEGVTDEQALFLSDAVPTGYMGADF
CDIQPGQTVAVWGCGGVGLMAQKAAFLLGAERVIGIDRFPERLKLAREKVGAETISYEEV
DSVLDVLKELTGGRGPDACIDAVGMEAHGTGVGAAYDRAKQAMRLQTDRGQALRQAILAC
RKGGILSVVGVYGFMDAFPLGAIMNKGLTVRSAQQHGQKYLPRLLEHVVKGELDPSFLAT
HRFSLEDAPKGYELFKKKQDGCVRAVFLPN
>tr|Q1H1C8|Q1H1C8_METFK Alcohol dehydrogenase GroES-like protein OS=Methylobacillus flagellatus (strain KT / ATCC 51484 / DSM 6875) GN=Mfla_1441 PE=3 SV=1
MRALTYHGSKDVRIETVPDPVLQADDDIIIRVTSTAICGSDLHLYRGKIPQLHDGDILGH
EFMGIVEDTGHGVTEVRKGDRVIIPFVIACGHCFFCAQQQFAACETTNPGPGPSLNKKSG
TPPAALFGYSHLYGGIPGGQAELVRVPHGNVGPFKINGSLADEQVLFLTDILPTGYQAVL
NAGVGKGSSLAIFGAGPVGLMAAACARMMGVETIFMIDDLQYRLDFAQAQYNTISINLDE
VEDPADYILEHTAHRGVDGSIDAVGFEAKGSVVESALTALKLETSNGKVIRQCIAATRRG
GTVSIPGVYAGFIHGFLIGDAFDKGLTFKMGQTHVHRFLPELLEFIENGDLHPADIITHR
MALEDAPLGYRIFNDAEENCRKVVLTPGLH
>tr|Q1IM89|Q1IM89_ACIBL Alcohol dehydrogenase GroES-like OS=Acidobacteria bacterium (strain Ellin345) GN=Acid345_3010 PE=3 SV=1
MKAVCWNGRHDMRVETVDDPKILNPRDCIIKVTRTAICGSDLHLYNGLIPTMEAGDIVGH
EFMGEVVEIGPQVKKLKVGDRVVIPFTIACGNCFFCRQQLWSSCDNTNPNAYIAEALMGY
SPSGLFGYSHMTGGYAGGQAQYVRVPFADIGPLKIESDLTDDQVLFLSDVFPTGYMAAEN
CDIQPGKGQTVAVWGCGPVGLFAIKSAFLLGAEQVIAIDRFPERLYLAEQAGAETLNYSE
IPDLIEVLKELTGGRGPDACIDAVGMEAHGVSIDALADEVKQVMKVETDRPLALRQAIQA
CRKGGVVSVPGVYGGFVDKIPMGAFMNKALTMKTGQTHMMKYMKPLLEHIEKGDIDPSFI
ISHRVTIDQVPEMYDVWLKKQDHVTKIVIDPWAENIAA
>tr|Q1J2E0|Q1J2E0_DEIGD Zn-dependent alcohol dehydrogenase OS=Deinococcus geothermalis (strain DSM 11300) GN=Dgeo_0041 PE=3 SV=1
MKALVWQGINRVGVERVPDPTILQPTDAIVRVTATAICGSDLHLLDGYIPSMVKGDILGH
EFMGEVVEVGSAVRRIRVGDRVIVPFPIACGKCWYCQHGLTSLCDNSNPNPKLAETLWGY
AGAGIYGYSHITGGYAGGQAQFARTVYADANLYPVPEGLTDEQVLFLTDILPTGYMAAEH
SNIQPGDVVTVFGAGPVGLFTVMSAFLLGAGRVISIDRFDDRLKLARQLGAETINYEADN
VFERLKELTGGRGPDSVVDAVGMESHGTGLGGIYDAVKQTTRVLETERPHALRAAIMACR
KGGTVSVPGVYGGLADKIPVGALMNKGLTLRTGQTHVHRYLDTLTQHILRGDIDPTVIIT
HRLSLDEAPRGYQLFKHKHDGCIKCVLDPWADPKEHAPTSPQPET
>tr|Q21A00|Q21A00_RHOPB Alcohol dehydrogenase, zinc-binding OS=Rhodopseudomonas palustris (strain BisB18) GN=RPC_1223 PE=4 SV=1
MKALTWHGKNDIRCESVPDPTIQDGRDAIIKVTACAICGSDLHLFDGVMPTMENGDVLGH
ETMGEVVEVGNDNKALKVGDRVVVPFTISCGQCFFCKRGFFSGCERSNPNAKMAESVWGH
SPAGLFGYSHMLGGFAGGQAEYLRVPYADVGPIKVPDGLSDEQVLFLSDIFPTGFMAADF
CDLKGGETVAIWGCGPVGQFAIKSAFLLGAERVIAIDTVPERLAMAQASGAITLDFMKED
IFDRIQDLTEGRGADACIDAVGTEPETGSGVDAVIDRIKVATFIGTDRPHVLRQAIHCCR
NFGTVSIVGVYGGLLDKIPMGSAINRGLTFRMAQTPVQHYLPQLLGRIEKGEIDPSFVIT
HRATLEEGPELYSTFRAKQDGCIKVVMKPS
>tr|Q24T09|Q24T09_DESHY Putative uncharacterized protein OS=Desulfitobacterium hafniense (strain Y51) GN=DSY3044 PE=3 SV=1
MYRSALPGESYLQNNFLEGVGMKAIVYEGIRDVKVKNVGDPGIQKPDDIIVKVTSTAICG
SDLHLIHGMVPGMPEGFVLGHETMGIVEEVGGDVHKVKKGDRVIVPFPIACGHCWYCEHD
LWSQCDNANPEAEVGAYFGYSNTFGGYDGGQAEYLRVPYANVGPKVVPEELTDEQVLFLT
DILPTSYWGVEIGGVKKGDTVVVLGCGPVGLLTIKWAIFQGAKRVIAVDHISYRLDHAYR
YYGVEVINFEDHDNTGEYIKEITHGGADVVIDCVGMDGKASTFEKIETLLKLQGGSKSAI
EIATQAVRKGGTVALVGVYGSKYNLFPLGDFFSRNITLKMGQCPAHSYVEPILELIKTGR
FDATDIITHRLSLDKGEHAYEIFDEKKDNCIKVVLKP
>tr|Q2IQK8|Q2IQK8_ANADE Zinc-binding alcohol dehydrogenase OS=Anaeromyxobacter dehalogenans (strain 2CP-C) GN=Adeh_1320 PE=3 SV=1
MRALVYEGPYRVRVRDKPAPRIEHGEDVVLRVTRAAICGSDLHLLHGFVPDTRVGSTFGH
EFTGVVEETGPAVRTLRRGDRVVVPFNISCGRCFYCTRGLYGDCESSNPMSDLASGVYGY
SHTTGGYDGGQAEYVRVPFADVGPMKIPEDLDDEDVLLLSDVLPTGYQAAEMGGVREGDV
VAVFGCGPVGLVAARSAWLLGAARVIAVDRVPARLRFAERWAGAETLDLEAAGWDPVPVL
KELTGGRGPDVCVDAVGLEASGSAWQTLLGRGLKLQAGSAVALSWAIHAVRKGGTVSIVG
VYGPPANLVPIGAAMNKGLTLRTAQANVKRYMPHLLEHVRAGRLDGKGLITHRFPLERAA
HAYAVFGDRADGCVKCVLVPGAAA
>tr|Q2IV77|Q2IV77_RHOP2 Alcohol dehydrogenase superfamily, zinc-containing OS=Rhodopseudomonas palustris (strain HaA2) GN=RPB_3187 PE=4 SV=1
MKALTWHGKSDIRCESVPDPKIEHGRDAIIRVTACAICGSDLHLFDGVMPSMKSGDVLGH
ETMGEVVEVGADNKALKVGDRVVVPFTISCGECFFCKRGFYSGCERSNPNAEQAAKLWGH
SPAGLFGYSHLLGGFAGGQAEYLRVPYADVGPIKVPDGMTDEQALFLSDIFPTGFMAADF
CNLKGGETVAIWGCGPVGQFAIKSAFLLGAERVIAIDTVPERLEMARASGAITIDFRNED
VYDRIQDLTHGRGADACIDAVGTEPDTASGFDAIVDRIKVATFMGTDRPHVLRQAIHCCR
NFGTVSIVGVYGGLLDNIPMGSAINRGLTFRMAQTPVQHYLPQLLARIEKGEIDPTFVIT
HRATLEDGPELYKTFRDKQDGCIKVVMKP
>tr|Q2K1X4|Q2K1X4_RHIEC Putative alcohol dehydrogenase protein OS=Rhizobium etli (strain CFN 42 / ATCC 51251) GN=RHE_PB00045 PE=4 SV=1
MRALTWHGKHDIRCDSVPDPQIQDGRDAIIKVTACAICGSDLHLYDGVMPEMRSGDVMGH
ETMGEVVEVGKDNTKLKVGDRVVVPFTISCGECFFCKRGFYSGCERSNPDRAKVTKLWGN
SPAGLFGYSHLLGGYAGGQAEYLRVPYADVGPIKVPAGLSDEQVLFLSDIFPTGYMAADF
CNIQSGDTIAIWGCGPVGQMAIRSAFLLGAERVIAIDAVPERMALAEAAGAVILDFMDKD
VYDQIMELTDGRGADACIDAVGTEAEAAASWDSRLDRIKVAMFMGTDRPHVLRQAIQCCR
NFGTVSIVGVYGGFLDKIPMGSAINRGLTFKMAQTPVQHYLPILMERIEKGDIDPSFVIT
HRGTLEDGPTLYKTFRDKQDGCIKVVLKP
>tr|Q2Y729|Q2Y729_NITMU Zinc-containing alcohol dehydrogenase superfamily OS=Nitrosospira multiformis (strain ATCC 25196 / NCIMB 11849) GN=Nmul_A2149 PE=3 SV=1
MRALTYHGSYDVRVDTVPDPILQEPDDIVLKITATAICGSDLHLYRGKMPELKNGDILGH
EFMGTVVDAGPEVTALRKGDRVVVPFVIACGQCFFCERQLYAACETTNPDRGAIMNKKNV
RSGAAFFGYTHLYGGVPGGQAEYVRVPKANVGPIKIPETLPDEKVLFLSDILPTGYQAVL
NAEIGPGSSVVIFGAGPVGLMSAACARLLGAETIFMVDHHPYRLEFARQTYDVIPLNFDE
VDPAEVIVEKTSYRGVDAAIDAIGFEAKGSALETVMTNLKLEGSSGVALRQCIAAVRRGG
TISVPGVYAGFIHAFLFGDAFEKGVTFRMGQTHVQRFLPELLEHVESGKLQPDVIISHRM
PLAEAASAYKIFEKKEDDCRKVVLTP
>tr|Q324T3|Q324T3_SHIBS Putative oxidoreductase OS=Shigella boydii serotype 4 (strain Sb227) GN=ybdR PE=3 SV=1
MKALTYHGPHHVQVENVPDPGIEQADDIILRITATAICGSDLHLYRGKIPQVKHGDIFGH
EFMGEVVETGKDVKNLQKGDRVVIPFVIACGDCFFCRMQQYAACENTNAGKGAALNKKQI
PAPAALFGYSHLYGGVPGGQAEYVRVPKGNVGPFKVPPLLSDDKALFLSDILPTAWQAAK
NAQIQQGSSVAVYGAGPVGLLTIACARLLGAEQIFVVDHHPYRLSFAADRYGAIPINFDE
DSDPAQSIIEQTAGHRGVDAVIDAVGFEAKGSTTETVLTNLKLEGSSGKALRQCIAAVRR
GGIVSVPGVYAGFIHGFLFGDAFDKGLTFKMGQTHVHAWLGELLPLIEKGLLKPEEIVTH
YMPFEEAARGYEIFEKREEECRKVILVPGAQSAEEAQKAVSGLVNAMPGGTI
>tr|Q3BNR6|Q3BNR6_XANC5 Zn-dependent dehydrogenase OS=Xanthomonas campestris pv. vesicatoria (strain 85-10) GN=XCV3866 PE=3 SV=1
MLALNYHGSRDVRVETVPDPLLVERDDLILRVTATAICGSDLHLYRGKIPDLRPGDILGH
EFMGIVEEVGPDVTAVKPGDRVVIPFVVACGRCFHCVLQEFSACETTNTGKGAALNHKDM
RPPAALFGFSHLYGGLSGGQAEYVRVPKANVGPLVVPDALHDEQVLFLSDILPTGYQAVV
DAGVKQGSTVAIFGAGPVGLMAAACCRMLGAERIFMVDRHAYRLDFASRAYGVIPINFDE
VDDPADVIVSQTDGRGVDASIEAVGFEAEGSAIETALTNLKLEGSSGVAIRQCIAATRRC
GVVSVPGVYAGFIHAFMFGDAFDKGLTFKMGQTHVQKHMPHLLECIGNGQLKPSSIISHR
MPLADAARGYELFDKKQDDCRKVVLTP
>tr|Q3BTV3|Q3BTV3_XANC5 Zinc-containing alcohol dehydrogenase superfamily protein OS=Xanthomonas campestris pv. vesicatoria (strain 85-10) GN=XCV2079 PE=3 SV=1
MRALCWNGINDLRVETVPDPVLVNPRDVILKVGLTTTCGSDLHFIDGYLPTMREGDVIGH
EFMGTVVEVGNAVKNVRVGQRVVVPSFISCGGCWHCERKEFSLCDNTNPNWEMQEPLLGH
ATAGIYGYTHAFGGYAGSHATYIRVPHADVGCFEVPDGVSDEDALFLSDAGPTGFMGADF
CNIQPGDTVAVWGCGGVGLMAQQSARILGAERVIGIDRLPERLAMARDVLGVEVIDYSAV
DSVVDVLREMTGGRGPDACIDAVGMEAHGTGIGHTYDRVKQALHLHTDRGQALREAILAC
RKGGILSVLGVYGVMDKFPLGAVMNKGLTVRTAQQHGQRYVPRLLDLAQAGRLKSGFLLT
HKMPLEDAVRGYDMFKHKHDGCVRAGFVP
>tr|Q3IXL5|Q3IXL5_RHOS4 Putative Glutathione-dependent formaldehyde dehydrogenase OS=Rhodobacter sphaeroides (strain ATCC 17023 / 2.4.1 / NCIB 8253 / DSM 158) GN=fdh PE=3 SV=1
MRALTWHGKHDVRVETHPDPEIVNPRDAIIEVTATAICGSDLHLYDGVIPGLMSGDILGH
EFMGRVVETGPKSTLKKGQRVVVPFTISCGQCFFCEHQLFSACDNSNPAEKQDLSEPLYG
HAVSGLFGYSHLTGGYPGGQAEYVRVPYSDVGPIVIPDGLEDEQVLFLSDILPTGWMAAE
NAGIEEGDTVAVWGCGPVGLFAIQSALLMGAGKVIAIDEYPKRLALARRLGAEVIDFRRT
KVLEALMEMSGGLGPDAVIDAVGMEAHGFMPDTLMDNMKQRVGIGADSGHALREAILAVR
KGGRVSVPGVYGGFLDKFPLGALMEKGLTVKTGQTHVQRYTEELLRRIGEGEIDTTFLIS
HRLPLEEAARGYENFRFNQNEWTKVVLKPGLTGA
>tr|Q3JDI5|Q3JDI5_NITOC Zinc-containing alcohol dehydrogenase superfamily OS=Nitrosococcus oceani (strain ATCC 19707 / NCIMB 11848) GN=Noc_0592 PE=3 SV=1
MKAVVFHGIGDIRLDEVPEPQIKDPTDAVIRVTASAICGTDLHMVRGTMGGMENGTILGH
EAVGVVEALGKGVRNLKEGDRVVVPSTIACGYCAYCRAGYHAQCDNANPQGLLAGTAFFG
GPKASGPFHGLQAEKARIPFANAGLVKLPDEVSDDEAILVSDIFPTAYFGAELAEIKAGD
TVAVFGCGPVGQFVITSAQLLGAGRILAVDSVPSRLEMARTQGAEIIDFNAEDPVATIRD
LTGGIGVDRAIDAVGVDAERPHHGPAAKQTDAQQAQFEQELKEIAPENHPQGGHWHPGDA
PSQALRWAVESLAKAGTLSIIGVYPPNDRFFPIGQAMNKNLTLKMGNCNHRKYIPMLVNL
VHTGVVNPAAVLTQQEPLTAVIDAYQNFDQRKSGWIKVELK
>tr|Q3JIT0|Q3JIT0_BURP1 Glutathione-dependent formaldehyde dehydrogenase OS=Burkholderia pseudomallei (strain 1710b) GN=BURPS1710b_A1366 PE=4 SV=1
MSHVACRVRAHVARTSDGARRTSYIARRGPHAVRGPRPGPIRFAPTATHAARAPSHPEEL
AMKALCWHGKHTVRYETVADPAVEDPRDAIVEVRACSIGGADLHLYDAVIPGLKDGDVLG
RECVGEVVEIGAGVSRRRVGERVVVPFAIACGECDQCRRGNWSVCETTNPHRALADKVFG
HATGGLLGCGHLAGGYPGGQAQYVRVPHADVAPATIPDGVDDERALFVGDSLATGWQAAA
QCEIEPGDVVAVWGAGAVGLFAAMSARLLGAAEVIAIDRVPERLALAQKLGATPLDFERL
GVADTLAERTRGKGPDKCIDAVGLEAQAGEALDAVTDRFRPTVAAGADQPHVLREMIYAC
RPGGVLSVPGVYGGLVDKLPMGALMHKGLTLRAGQTHVCRWTAGLLERIADGRLDPSCVI
THRATLEEGPAMYETFGARRDGCIRPVLRPRH
>tr|Q3JJF4|Q3JJF4_BURP1 Alcohol dehydrogenase OS=Burkholderia pseudomallei (strain 1710b) GN=BURPS1710b_A1142 PE=3 SV=1
MRRGFDSARHTEGNIMKAVVFHGIGDIRIDTVPDPGLAQTTDAVVRLTSSAICGTDLHMV
RGTLGGMKPGTILGHEGVGLVEEVGRDVRNLRRGDRVLIPSTISCGHCAYCRAGYTAQCD
TANPGGPLAGTAFFGGPQASGAFDGLQAEYARTPFAHASLIRLPDSLDDERAILMSDIFP
TGYFGAQLAEVRMGDTVAVFGAGPVGQFAIASAKLMGAGRVIAIDRVVSRLEMACAQGAE
VINFDDDDPVDTILQLTGGIGVDRVIDAVGVDAVRPTRGPAAPHDAQSRRAFDDEVRELA
PRTRADGGHWVPGDAPSQVLQWAVRAVAKAGTVSIIGVYPMNDRFFPIGAAMNRNLTVKM
GNCNHRAITPKLIEIVRSGAFDPITVLTQAEPLTSAIDAYRAFDTREPGWIKVKLEP
>tr|Q3M192|Q3M192_ANAVT Zinc-containing alcohol dehydrogenase superfamily OS=Anabaena variabilis (strain ATCC 29413 / PCC 7937) GN=Ava_C0165 PE=3 SV=1
MKAVCWNGANDVRVETVPDPKIINPRDAVIKITTTAICGSDLHLYNGYVPTMEKGDILGH
EMMGEVVEIGSAVKNLNIGDRVVVPFPIACGNCWYCQHDFWSLCDNSNPNAWLAEKFMGY
SPSGIFGYSHMLGGYAGGQAEYARVPFADTGLFKIPDGLTDEQVVFLTDIFPTGYMAADN
CNIQPGDIVAVWGCGPVAQFTIRSAYLLGAERVIAIDRIPERLQMAKDQGKAEILNYEEV
NVSEALKEMTGGRGPDACIDAVGLEAHGTGLEGVYDEVKQAVRLETDRPHVLRQVMMDCR
KGGHVSIPGVYVGVVDKIPMGAAMNKALVFKMGQTHVHKYLNTLLDHIQNGRIDPSFVIT
HRLPLDEAPRGYGIFKDKKENCIKVVLKP
>tr|Q3M4I8|Q3M4I8_ANAVT Zinc-containing alcohol dehydrogenase superfamily OS=Anabaena variabilis (strain ATCC 29413 / PCC 7937) GN=Ava_4500 PE=3 SV=1
MKAVCWHGTNDVRVETVPDPKILNPRDAIIKITSTAICGSDLHIYNGYIPTMQSGDILGH
EFMGEVVELGSAVKNVKVGDRVVVPFTISCGSCFFCQRDLWSLCDNSNPNAWMVELQMGH
SPAGLFGYSHLFGGYAGGQAEYARVPFADVGLLKIPDNLPDEQVLFLTDIFPTGYMAAEN
CNIKPGDIVAVWGCGPVGQFAIKSAYMLGAERVIAFDRIPERLQMAKEQCNAEVLNYEEV
NIGEALKEMTGGRGPDACIDAVGMEAHGTDLMAFYDQVKQAVRLETDRPTALRQVIVSAA
KGGHVSLAGVYGGFLDKIPMGSAMNKGLTFKMGQTHVHKYLRPLLERIQNGEIDTSFVIT
HTLPLEQAPHGYEIFKHKKDNCIKVVLKPSGN
>tr|Q3M4J0|Q3M4J0_ANAVT Zinc-containing alcohol dehydrogenase superfamily OS=Anabaena variabilis (strain ATCC 29413 / PCC 7937) GN=Ava_4498 PE=3 SV=1
MKAVCWYGANEVRVENVPDPKILNPRDAIIKITSTAICGSDLHIYGGYIPTVQQGDIIGH
EFMGEVVEVGSGVDNLKIGDRVVVPSTIGCGRCHYCEHDMWSLCDNSNTKGWLEEKLYGN
ITSAIYGYSHLLGGYAGAQAEYIRVPFADVGVVKVPPDLPDEMLLFISDAIPTGYMGAEM
CDIQPGDTVAVWGCGAVGQFAMISAYMMGAEKVIAIDRFPERLEMARKYAKAEVINYEEV
NAGEALKEMTGGRGPDACIDAVGLEAHGVGLEDFYDQTKQKLKLESDRPHVLREMMVACR
KGGTLSIMGVYGGFVDKIPFGAAFNKGLTFRMGQMHGQKYMNLLLQLILDGKLDPSFVVS
HQLPLEQAPFGYHIFQQKKDNCTKVVLKP
>tr|Q3Z4I5|Q3Z4I5_SHISS Putative oxidoreductase OS=Shigella sonnei (strain Ss046) GN=ybdR PE=3 SV=1
MKALTYHGPHHVQVENVPDPGIEQADDIILRITATAICGSDLHLYRGKIPQVKHGDILGH
EFMGEVVETGKDVKNLQKGDRVVIPFVIACGDCFFCRMQQYAACENTNAGKGAALNKKQI
PAPAALFGYSHLYGGVPGGQAEYVRVPKGNVGPFKVPPLLSDDKALFLSDILPTAWQAAK
NAQIQQGSSVAVYGAGPVGLLTIACARLLGAEQIFVVDHHPYRLRFAADRYGAIPINFDE
DSDPAQSIIEQTAGHRGVDAVIDAVGFEAKGSTTETVLTNLKLEGSSGKALRQCIAAVRR
GGIVSVPGVYAGFIHGFLFGDAFDKGLTFKMGQTHVHAWLGELLPLIEKGLLKPEEIVTH
YMPFEEAARGYEIFEKREEECRKVILVPGAQSAEAAQKAVSGLVNAMPGGTI
>tr|Q47P29|Q47P29_THEFY Alcohol dehydrogenase OS=Thermobifida fusca (strain YX) GN=Tfu_1755 PE=3 SV=1
MRAVVWHGVGDIRVEDVDEPTIQDPQDAIVQLTTSAICGTDLHLLRGTIPGMRPGTIMGH
EGVGVVTEVGPGVRNFRPGDRVVISPTIGCGACSYCRAGYFSQCDNANPAGRRSGTAFLG
GPEANGAFHGTQAERVRVPYANVGLIGLPERVSDEEGILLADMFPTGWFGARLAEVTPGD
TVAVFGCGPVGLFTILSAWQQGAGRVLAVDGVESRLEQARGLHAEVINYNVEDPVAALVE
LTGGIGPDRVIDAVGVDAQRPESGPAVAAEDDVHRLEKEHAATVPSARPGETAQILSDER
AQVLQWAVEAVAKAGTLAIIGNYPLNARIFPIGLAMNKNLTLNAGSCHHRKYIPKLLDMI
TSQQLDITSVLTQEEPITGDVLRAYEAFGQHKPGWTKVALTTV
>tr|Q47RJ4|Q47RJ4_THEFY Putative glutathione-dependent aldehyde dehydrogenase OS=Thermobifida fusca (strain YX) GN=Tfu_0885 PE=3 SV=1
MRALTWQGPRDVRVETVPDPTIEEPTDAIIRITSSGLCGSDLHLYEVMAPFMREGDILGH
EPMGVVEAVGDAVTTLRPGDRVVVPFNIACGHCFMCVQGLQAQCETTQVRETGMGGRLFG
YSSLYGSVPGAQAEYLRVPHADYGPIKVPKGPPDDRFVYLSDVLATAWQAVRYAAVPPGG
SLAVLGLGPIGDMCCRVAQHLGAGQVFGVDVVPERLSRAARRGVTTFHFDEDTVDAIRDL
TDGRGPDAVIDAVGMEAHGSPITRTAQRLTALLPSKAGAALITTAGVDRLTALHTAITLV
RRGGTISLSGVYGGIADPLPMLTLFDKQVQIRMGQANVRRWVDEILPLLTDDDPLGVDSF
ATHRLPLAEAPYAYAAFQHKDNGMVKTLFHP
>tr|Q48G60|Q48G60_PSE14 Glutathione-dependent formaldehyde dehydrogenase OS=Pseudomonas syringae pv. phaseolicola (strain 1448A / Race 6) GN=fdh PE=3 SV=1
MRALTYHGANSVKVDTVPDPEIQEADDIILKVTATAICGSDLHLYRGKIPTVEHGDIFGH
EFMGIVEETGPAVTAVQKGDRVVIPFVIACGSCFFCNIDLFAACETTNTGRGAIINKKSI
PPGAALFGFSHLYGGIPGGQAEYVRVPKANVGPFKVPGTLADEKVLFLSDILPTAWQAVT
NAGIGQGSSVAIYGAGPVGLMSAACARMLGAEKIFMVDHHPYRLAYAQKTYGVIPINFDD
DDDPADTIIRQTAGMRGVDGVVDAVGFEAKGSTTETILATLKLEGSSGKALRQCIAAVRR
GGVVSVPGVYAGFIHGFMFGDAFDKGLTFKMGQTHVHRFMLELLEHIEAGRLEPEAIITH
RMSLEDAAKGYKLFDKKEEDCRKVILTPGNNTIVVPDATTEELVAGGVPAM
>tr|Q49WT3|Q49WT3_STAS1 Alcohol dehydrogenase OS=Staphylococcus saprophyticus subsp. saprophyticus (strain ATCC 15305 / DSM 20229) GN=SSP1623 PE=3 SV=1
MKAVTYQGHKNMEVREVHDPIIEESTDAIIKITASGICGSDLHLYHQGDLFMDPDFVIGH
EPMGIVEEVGKEVKTLKKGDRVVIPFNIGCGDCFYCNNEMESQCDNSNPSPASWKMNNGG
LFGFGGMHGNHWGGQAEYLRVPFADFSSFKVPDSDLKDEQVLFLSDVVPTAYWSVEHAGV
KSGDTVIVLGCGPIGLMAQKFAKLKGAERVIAIDNVEHRLNHAKKSNGAEVYNFSKEDNI
GKLLHESTRGGADVVIDCVGMDGQVAQDDLEISSNSAQRGNISPIITAAESVRKFGTIQL
TGIYGTPADNFPIDLIFNRDVQVKSGQAPVIHQMPKLYEMIKNEVFDPTEIITHTMPLED
AKQAYDIFDQKKDNNIKVILKP
>tr|Q4K7F9|Q4K7F9_PSEF5 Glutathione-dependent formaldehyde dehydrogenase, putative OS=Pseudomonas fluorescens (strain Pf-5 / ATCC BAA-477) GN=PFL_4742 PE=3 SV=1
MKAVVFHSVGDIRLEDVAEPTLLAPTDAIIRVTASAICGTDLHFVRGTVAPMKPGTILGH
EAVGIVEQLGTDVRNLQVGDRVVVPSTIACGNCSYCRAGYYAQCDDVNPHGKEAGTAFYG
GPEITGPFHGLQAEKARIPFAHIGLVKLPEQISDDQAILLSDIFPTGYFGARLAEVSHGD
TVAVFGCGPVGQFAIASARLLGATRVFAIDHHQDRLQMARRQGAETIDFDQEDPVATLKR
LTAGIGVDRAIDAVGVDAEHACHGDDGRPARSCQWQSGNAPDQVLRWAVEGLAKAGTLSI
IGVYPQEARSFPIGLSMNKNLTINMGNCHHRKYIPTLIDMVLNQRIDPASILTQTRPMDD
AIAAFEAFDRREPGWTKVQLRPQPQC
>tr|Q4K7H8|Q4K7H8_PSEF5 Glutathione-dependent formaldehyde dehydrogenase, putative OS=Pseudomonas fluorescens (strain Pf-5 / ATCC BAA-477) GN=PFL_4722 PE=3 SV=1
MRAMTYHGAHDVRVETVPDPIIEASDDIILRVTATAICGSDLHLYRGKIPAVEHGDIFGH
EFMGIVEDTGSAVTAVQRGDRVVIPFVIACGDCFFCQQELYAACETTNTGTGAAMNKKLI
PPPAALFGYSRIYGGIPGGQAELVRVPKANTGPFKVPGTLADERVLFLSDILPTAWQAVI
NAGVSQGSSLAIYGAGPVGLLSAACARMLGVERIFMVDHHPYRLDYAQRTYGVIPINFND
DDDPADTIISQTSGSRGVDGVIDAVGFEAKGSTTETVLATLKLEGSSGKALRQCIAAVRR
GGVVSVPGVYAGFIHGFLFGDAFDKGLTFKMGQTHVHRYLPELLEHIETGRLQPDAIISH
RLSLEQAAEGYKIFDKKQEDCRKVILTPGGSNMQLADVDDTTSLAPAV
>tr|Q4UQ59|Q4UQ59_XANC8 Zn-dependent alcohol dehydrogenase OS=Xanthomonas campestris pv. campestris (strain 8004) GN=XC_3774 PE=3 SV=1
MLALNYHGSRDVRVETVPDPLLVERDDLILRVTATAICGSDLHLYHGKIPDLRPGDILGH
EFMGIVEEVGPDVTAVRPGDRVVIPFVVACGQCFHCLLQEFSACETTNTGKGAALNHKDM
RPPAALFGFSHLYGGLSGGQAEYVRVPKANVGPLVVPDALHDEQVLFLSDILPTGYQAVV
DAGVKQRSTVAIFGAGPVGLMAAACCRMLGAERVFMVDRHAYRLDFASRTYGVIPINFDE
IDDPADIIVSQTDGRGVDASIEAVGFEAEGSALETALTTLKLEGSSGVALRQCIAATRRC
GTVSVPGVYAGFIHAFMFGDAFDKGLTFKMGQTHVQKHMPYLLERIGNGELKPSAIISHR
LPLAEAARGYEVFDKKQDDCRKVVLTP
>tr|Q4UUM9|Q4UUM9_XANC8 Glutathione-dependent formaldehyde dehydrogenase OS=Xanthomonas campestris pv. campestris (strain 8004) GN=XC_2188 PE=3 SV=1
MRALCWNGVNDLRVETVPDPVLVNPRDVILKVGLSTTCGSDLHFIDGYLPTMREGDVIGH
EFMGTVVEVGPAVKNVRVGQRVVVPSFISCGGCWHCERKEYSLCDNTNPHWEMQESLLGH
PTAGIYGYTHAFGGYAGSHATYIRVPHADVGCFEVPDEVSDEDALFLSDAGPTGFMGADF
CNIQPGDTVAVWGCGGVGLMAQQSARILGAERVIAIDRLPERLAMARDVLGVEVIDYSTV
DSVVDVLREMTGGRGPDACIDAVGMEAHGTGMGHAYDRVKQALHLHTDRGQALREAILAC
RKGGILSVLGVYGLMDKFPLGAVMNKGLTMRTAQQHGQLYVPRLLDLARAGRLKSSFLMT
HKMPLEEAARGYEMFKHKHEGCVRAAFVP
>tr|Q4ZQL3|Q4ZQL3_PSEU2 Zinc-containing alcohol dehydrogenase superfamily OS=Pseudomonas syringae pv. syringae (strain B728a) GN=Psyr_3527 PE=3 SV=1
MRALTYHGANSVKVDTVPDPVIEQADDIILRVTATAICGSDLHLYRGKIPTVEHGDIFGH
EFMGVVEETGSAVTAVAKGDRVVIPFVIACGSCFFCNLDQFAACETTNTGRGAILNKKSI
PPGAALFGFSHLYGGVPGGQAEYVRVPKANVGPFKVPGTLADEKVLFLSDILPTAWQAVL
NAGIGQGSTVAIYGAGPVGLMSAACAKMLGAEKIFMVDHHPYRLAYAQKTYGVIPINFDE
DDDPADTIIRQTAGMRGVDGVIDAVGFEAKGSTTETILATLKLEGSSGKALRQCIAAVRR
GGVVSVPGVYAGFIHGFMFGDAFDKGLTFKMGQTHVHRFMPELLEHIEAGRLEPEAIITH
RMSLEDAAKGYKLFDKKEEDCRKVILTPGNNTIVVPDDTTEALVGGGVPAM
>tr|Q5HXL3|Q5HXL3_GLUOX Putative alcohol/aldehyde dehydrogenase OS=Gluconobacter oxydans GN=GOX2676 PE=4 SV=1
MKALTWQKKGKITCESVRDPEIIEGRDVIIKVTACAICGSDLHLMDGLMPTMKCGDILGH
ETMGEVVEVGKDNKRLSVGDRIVVPFTISCGECRQCKWGNWSCCERTNPNRRQQAETFGY
PLAGLFGYSHITGGFSGGQAEYLRVPYADVGPIIVPEGLEDEQVLFLSDIFPTGYQAAEN
CEITPESEKTIAVWGCGPVGQMAIRSCFLLGAKRVIAIDEVPERLAMARAAGAETIDFRT
QNIQETLVEMTDGLGPDAVIEAVGMEAHGADTMMQKVGSALLSATTLERPFALNQAILGC
RPGGILSMPGVYAGALGPVMIGILMNKGLTLRTGQTNTQKYLKPLLERIQKGEIDPSFVI
SHRSSNLEDGPALYEKFRDKKDRCTKVVFRPHG
>tr|Q5L1F7|Q5L1F7_GEOKA Alcohol dehydrogenase OS=Geobacillus kaustophilus GN=GK0938 PE=3 SV=1
MKAVTYQGIKDVAVKQMPDPKILKDDDIIVKITSTAICGSDLHLVHGMIPNMPEDFIIGH
EPMGIVEEVGPAVTKVKKGDRVIVPFTIACGQCWYCQHGLESQCDASNPNGESGGYFGYS
ETFGGYPGGQAEYLRVPFANFTPFVVPENCELEDEKLLFLSDIIPTAFWGVDEAGVKDGD
TVVVLGCGPVGLLTQKFAWMKGAKRVIAVDYIDYRIEHAKKTNKVETLNFTEYENVGEYI
KEMTGGGADVVIDCVGLDGKMTPLELIGSALKLQGGAMGAIVIASQAVRKGGTIQLVGVY
GARYNQFPLGDLFSRNITLKMGQAPVIHYIPTLYEWIVEGKFDPTDIITHRLPLDEAQYA
YEIFDEKKDGCIKVVLKP
>tr|Q5P6L9|Q5P6L9_AZOSE Putative glutathione-dependent formaldehyde dehydrogenase OS=Azoarcus sp. (strain EbN1) GN=fdh PE=4 SV=1
MKALCWHGKKDVRYDTVPDPRIEDPRDAIVKVTSCAICGSDLHLYDGFMMGMESGDILGH
EFMGEVVEVGAADHRLKVGDRVVVPFTICCGECEQCRRGNFSVCERSNRNKALADKTFGH
STAGLFGYTHLTGGYAGGQAEYVRVPYADVAPVKITSGLSDDQVLFLGDILPTGWQAAVQ
CDIQPTDTVAIWGAGPVGQFAIRSAVLLGAKQVIAIDRVPERLGMAQAGGATTINCEDES
VIERLNELTGGKGPEKCIDAVGMEAHATQSLDSLYDRAKQAIMLETDRPHVLREMIYVCR
PAGTLSVPGVYGGLIDKLPFGALMNKGLTLRTGQTHVNRWTADLLRRIEEGQIDPTFVVT
HVAALEDGPEMYKTFRDKKDGCIKVVLKP
>tr|Q5WCE9|Q5WCE9_BACSK Glutathione-dependent formaldehyde dehydrogenase OS=Bacillus clausii (strain KSM-K16) GN=adhB PE=3 SV=1
MKAVTYQGMNHVEVSTIKAPEIQDPEDVIVRITSTAICGSDLHLYQGNMYTPKGFVIGHE
PMGIVEETGPEVTKVKKGDRVVIPFTVACGHCPYCQNHQESQCDRSNPHYDSGGLFGYSE
KFGDYPGGQAEYLRVPFGNYTPFRLPDDCELEDEQVLFLSDVLPTAYWSVVHAGVKKGDT
VIVLGCGPVGLMTQAFAWQQGAERVIAVDYFDYRLEKARQMNHTETFDFTKDKDTGETLK
ELTKGGADVVIDCVGMDGKKSPLEMVEQKLKLQGGTLGPIQIATKAVKKCGIVQLTGVYG
GNYNLFPLGAFFSRNVTLKMGQAPARAYMETLYEQISKGLINPTSIITHKLALSDAPKGY
DLFNNKKDGCIKVVLKP
>tr|Q5WCG4|Q5WCG4_BACSK Glutathione-dependent formaldehyde dehydrogenase OS=Bacillus clausii (strain KSM-K16) GN=ABC3413 PE=3 SV=1
MKAVTFQGKKQMEPKEVPAPSIQQDTDIIVRITASGICGSDLHLYHGGIVPETDYVVGHE
PMGIVEEVGPMVKSLKKGDRVVIPFNVSCGECFFCQHQMESQCDNSNGNPHSDAGGLFGF
AEQFGNYPGGQAEYLRVPYGDFTSFKLPAESELDDEQVVLLSDVIPTAYWSVKHAGVSTG
DTVIILGCGPIGLMAQKFAWLHGAKRVIAVDQVAHRLEHGKRTNLVETYNFSNTPDIGKQ
LYEDTEGGADVVIDCVGMDGTVPPGETFGSSGDNQFGTIQPIVTASEAVRKFGTVQITGV
YGSEANQFPINDFFTRNVSLKMGQAPVVHLMPTLYTMIERGTIDPTDIITHRMGIEDAPD
AYRIFDQKEDGNIKTIFKL
>tr|Q5YS84|Q5YS84_NOCFA Putative dehydrogenase OS=Nocardia farcinica GN=NFA_41080 PE=3 SV=1
MRALCWNGVNDLAVETVEDPRLVNPHDVIVRVRLTTTCGSDLHFIDGYLPGMRAGDVFGH
EFMGEIVEVGREVRDRKVGDRVVVPSFIGCGTCFYCTRDMYSLCDTTNPNAELQQPVFGY
PTGGIYGYTHPFGGYQGSHAEYVRVPFGDVNSFVVPEGITDEQALFVSDAVPTGLMGADF
CDIAPGDTVAVWGSGGVGLMAGHTARLLGAGRVVVIDRIPERLALARKHFDAETIDYTAV
DSVQEALREMTGGRGPDACIDAVGMEGHGTGLQQIYDRAKQLLRLETDRATPLREAILAC
RKGGVVAVLGIYGLTDKFPMGVVTNKGLTIRTAQQHGQRYVPRMFDHILQGDLDPSYLVT
HDLSLEDGPRGYEVFKNKDEGCVRAVFRP
>tr|Q5YY94|Q5YY94_NOCFA Putative dehydrogenase OS=Nocardia farcinica GN=NFA_20010 PE=3 SV=1
MKAVTWQGRRKIAVDEVPDPRIQQPTDAIVRITSTAVCGSDLHLYEVLGPYMTPGDVLGH
EPMGIVEEVGAQVRDLKPGDRVVVPFQISCGHCAMCDTGLPTQCETTQVRSQGSGAALFG
YSELYGQVPGGQAEYLRVPYADHTHITVPEGPDDQRFLYLSDVLPTAWQAVEYAAVPDGG
SVTVLGLGPIGDMACRVAAHRGYRVIGVDRVPERLSRVAARGIEVIDFSAVDADLGDVIR
DRTDGRGTDAVIDAVGMEAHGSPIGSVAHRSAALLPDVVARKVMDTAGVDRLAALHEAID
IVRRGGTISLVGVYGGMVDPLPMRVLFDKQIQLRMGQANVTRWAPEILPLLTDDDPLGVD
TFATHRLPLSKAPAAYEMFQQKADGAVKIVLDPAA
>tr|Q639J2|Q639J2_BACCZ Alcohol dehydrogenase, glutathione-dependent formaldehyde dehydrogenase OS=Bacillus cereus (strain ZK / E33L) GN=adhB PE=3 SV=1
MKAVTYQGPNQVQVKQVDDAKLEKKDDIIVKITSTAICGSDLHLYQGNMPLPPGYIIGHE
PMGIVEEVGPDVTKVKKGDRVVIPFNVACGHCFYCQHEMESQCDNSNPHYDSGGYFGYTE
KFGNHPGGQAEYLKVPFGNFTPFVIPESCELEDESLLFLSDVLPTAYWSVINAGVKPGDT
VIVLGCGPVGLMTQKFAWMQGAKRVIAVDYLDYRMNYAKKINNVEVFEFTKFPDMGEHLK
EITHGGADVVIDCVGMDGKKSPLEFLEQKLKLQGGTLGPIQIATKAVRKYGTVQMTGVYG
GNYNAFPLGAFWVRNINLKMGQAPVIHFMPELFEKITNKEFDPKEIITHKIPLEEASYGY
QIFNNREDDCIKVILKP
>tr|Q63I34|Q63I34_BURPS Putative Zinc-binding dehydrogenase OS=Burkholderia pseudomallei GN=BPSS2235 PE=4 SV=1
MKALCWHGKHTVRYETVADPAVEDPRDAIVEVRACSIGGADLHLYDAVIPGLKDGDVLGR
ECVGEVVEIGAGVSRRRVGERVVVPFAIACGECDQCRRGNWSVCETTNPHRALADKVFGH
ATGGLLGCGHLAGGYPGGQAQYVRVPHADVAPATIPDGVDDERALFVGDSLATGWQAAAQ
CEIEPGNVVAVWGAGAVGLFAAMSARLLGAAEVIAIDRVPERLALAQKLGATPLDFERLG
VADTLAERTRGKGPDKCIDAVGLEAQAGEALDAVTDRFRPTVAAGADQPHVLREMIYACR
PGGVLSVPGVYGGLVDKLPMGALMHKGLTLRAGQTHVCRWTAGLLERIADGRLDPSCVIT
HRATLEEGPAMYETFGARRDGCIRPVLRPRH
>tr|Q63IP5|Q63IP5_BURPS Putative zinc-containing alcohol dehydrogenase OS=Burkholderia pseudomallei GN=BPSS2024 PE=3 SV=1
MKAVVFHGIGDIRIDTVPDPGLAQTTDAVVRLTSSAICGTDLHMVRGTLGGMKPGTILGH
EGVGLVEEVGRDVRNLRRGDRVLIPSTISCGHCAYCRAGYTAQCDTANPGGPLAGTAFFG
GPQASGAFDGLQAEYARTPFAHASLIRLPDSLDDERAILMSDIFPTGYFGAQLAEVRMGD
TVAVFGAGPVGQFAIASAKLMGAGRVIAIDRVVSRLEMACAQGAEVINFDDDDPVDTILQ
LTGGIGVDRVIDAVGVDAVRPTRGPAAPHDAQSRRAFDDEVRELAPRTRADGGHWVPGDA
PSQVLQWAVRAVAKAGTVSIIGVYPMNDRFFPIGAAMNRNLTVKMGNCNHRAITPKLIEI
VRSGAFDPITVLTQAEPLTSAIDAYRAFDTREPGWIKVKLEP
>tr|Q65E67|Q65E67_BACLD AdhB (Alcohol dehydrogenase) OS=Bacillus licheniformis (strain DSM 13 / ATCC 14580) GN=adhB PE=3 SV=1
MKAVTFQGPQHVEVSQVEDAKIEKSDDIVVRITSTAICGSDLHLYQGNFPLPKGFQLGHE
PMGIVEETGPDVTKVKKGDRVVIPFTVACGHCFYCENKLESQCDNANPHYDSGGYFGYSE
KFGNHPGGQAEYLKVPFGNFTPFVIPESCEMEDESLLFLSDVLPTAYWSVLHAGVKKGDT
VIVLGCGPVGLMAQKFAWMEGAKRVIAVDYLDYRLKQAEALNRVEVFDFTKYPDMGEHLK
EITKGGADVVIDCVGMDGKKSPLEYLEQKLKLQGGTLGPIQISTKAVRKCGTVQITGVYG
SNYNMFPLGAFFSRNVTLKMGQAPVIHLMPEIYKKIEENQFDPKEIITHQLPLEEAGRAY
HLFNDHEDDCIKVILKP
>tr|Q6HGX1|Q6HGX1_BACHK Alcohol dehydrogenase, glutathione-dependent formaldehyde dehydrogenase OS=Bacillus thuringiensis subsp. konkukian GN=adhB PE=3 SV=1
MKAVTYQGPNKVQVKQVDDAKLEKKDDIIVKITSTAICGSDLHLYQGNMPLPPGYIIGHE
PMGIVEEVGPDVTKVKKGDRVVIPFNVACGHCFYCQHEMESQCDNSNPHYDSGGYFGYTE
KFGNHPGGQAEYLKVPFGNFTPFVIPESCELEDESLLFLSDVLPTAYWSVINAGVKRGDT
VIVLGCGPVGLMTQKFAWMQGAKRVIAVDYLDYRIHYAKKINNVEVFEFTKFPDMGEHLK
EITHGGADVVIDCVGMDGKKSPLEFLEQKLKLQGGTLGPIQIATKAVRKYGTVQMTGVYG
GNYNAFPLGAFWVRNINLKMGQAPVIHFMPELFKKITNKEFDPKEIITHKIPLEEASYGY
QIFNNREDDCIKVILKP
>tr|Q6N824|Q6N824_RHOPA Zinc-containing dehydrogenase OS=Rhodopseudomonas palustris GN=RPA2080 PE=4 SV=1
MKALTWHGKNDIRCENVPDPKIQHGRDAIIKVTACAICGSDLHLMDGVMPSMQSGDVLGH
ETMGEVVEVGSENTKLKVGDRVVVPFTISCGECFFCQRGFYSGCERSNPNAKMAEKMWGH
SPAGLFGYSHMLGGYAGGQAEYLRIPYADVGPIKVPDGLTDEQVLFLSDIFPTGFMAADF
CNLKGGETVAVWGCGPVGQMAIKSAFLLGAERVIAIDTVPERMELARQSGAIVINFMDDD
VYDKIQDLTNGRGADACIDAVGTEAAATASLDSMIDRVKVATFMGTDRPHVLRQAIHCCR
NFGTVSIVGVYGGLLDKIPMGSAINRGLTMRMAQTPVQQYLPQLLGRIQQGEIDPSFVIT
HRATLDEGPELYKTFRDKKDGCIKVVMRP
>tr|Q735K7|Q735K7_BACC1 Alcohol dehydrogenase, zinc-containing OS=Bacillus cereus (strain ATCC 10987) GN=adhB PE=3 SV=1
MKAVTYQGPNQVQVKQVDDAKLEKKDDIIVKITSTAICGSDLHLYQGNMPLPQGYIIGHE
PMGIVEEVGPDVTKVKKGDRVVIPFNVACGHCFYCQHEMESQCDNSNPHYDSGGYFGYTE
KFGNHPGGQAEYLKVPFGNFTPFVIPESCELEDESLLFLSDVLPTAYWSVINAGVKRGDT
VIVLGCGPVGLMTQKFAWMQGAKRVIAVDYLDYRINYAKKINNVEVFEFTKFPDMGEHLK
EITHGGADVVIDCVGMDGKKSPLEFLEQKLKLQGGTLGPIQIATKAVRKYGTVQMTGVYG
GNYNAFPLGAFWVRNINLKMGQAPVIHFMPELFEKITNKEFDPKEIITHKIPLEEASYGY
QIFNNREDDCIKVILKP
>tr|Q73UV3|Q73UV3_MYCPA Putative uncharacterized protein OS=Mycobacterium paratuberculosis GN=MAP_3263c PE=4 SV=1
MKAVTWHGKRDVRVDSVPDPKIEQPTDAIIEVTSTNICGSDLHLYEILGAFMKPGDILGH
EPMGVVREVGTETGDLRVGDRVVIPFQICCGSCYMCGQQLYTQCETTQVRDQGMGAALFG
YSELYGEVPGGQAELLRVPQAQFTHIKVPVGPPDSRFVYLSDVLPTAWQAVAYADIPDGG
TVAVLGLGPIGDMAARIADHLGYRVIAVDLVPERLGRAAQRGIHTIDLARLDAGLGDAIR
DLTDGRGADSVIDAVGMEAHGSPAAKLAQQVAGVLPDALGKRLMQTAGVDRLSALYSAID
AVRRGGTISLIGVYGGMADPLPMLTLFDKQVTLRMGQANVKRWVDDIMPLLTDDDPLGVD
DFATHVLPLERAPHAYEIFQKKQDGAVKVILKP
>tr|Q7NMN0|Q7NMN0_GLOVI Gll0735 protein OS=Gloeobacter violaceus GN=gll0735 PE=3 SV=1
MKAVCWHGAGDVRVETVPDPAILYPRDAIIKVTSTAICGSDLHLYDGVIPTMQKGDILGH
EFMGEVVEVGAAVKNLRKGDRVVVPFTIACGHCHFCERTLWSLCDNSNPNAWMAEKVYGS
TSGSGLFGYSHLFGGYAGGQAEYVRVPFADTGPMKVPESLTDEQVLFLTDIFPTGYMAAE
NCNIQPGDTVAVWGCGPVGQFAIKSAYMLGADRVIGIDRHPKRLKMAKEQGGAEVLNLDE
VEVGEALKEMTGGWGPSHCIDAVGLEAHGSGIEGIYDNVMNALKLETDKPAALRQAIVAC
RKGGTVSIPGVYGGLLDKMPMGAAFAKGLTFKMGQTHVHRYLQPLLERIVQGELDPTFVI
THRLKLDDAPEGYRTFRDQKDDCIKVVLKP
>tr|Q7UKC0|Q7UKC0_RHOBA Glutathione-dependent formaldehyde dehydrogenase OS=Rhodopirellula baltica GN=fdh PE=3 SV=1
MKAVCWHGRNDIRVDNVDDPKILDPRDAIIRITASGICGSDLHLMAGAAPAMEAGDIIGH
EPMGEVVEVGNAVSNLSVGDRVVVPFTISCGECFFCQSTLYSLCDQSNRNAEQAEKIMGH
SPAGLFGYTHMLGGYAGGQAEYLRVPYADVGPIKVPDGLPDEQVVFLSDIFPTGYMAAEN
CEITPNDTVAVWGCGPVGQFAIQSAWMLGAKRVIAIDNVPERLEMARSVSKAEVIDYEKS
DVYETLQEWTKGRGPDCCIDAVGAENHAAGNLQSVLDDAKTALHLGSDRPHVLNEIFKCC
RKGGRVSVPGVYFSSVNLQWGTAMNKALQIRLGQTHMQRYLTPLMEKITDGEIDPSFVIT
HVEPLDNAPEAYKKFRDKEDGCIKVVLKP
>tr|Q81BQ9|Q81BQ9_BACCR Glutathione-dependent formaldehyde dehydrogenase OS=Bacillus cereus (strain ATCC 14579 / DSM 31) GN=BC_3092 PE=3 SV=1
MKAVTYQGPNQVQVKQVDDAKLEKKDDIIVKITSTAICGSDLHLYQGNMPLPQGYIIGHE
PMGIVEEVGPDVTKVKKGDRVVIPFNVSCGHCFYCQHEMESQCDNSNPHYDSGGYFGYTE
KFGNHPGGQAEYLKVPFGNFTPFVIPESCELEDESLLFLSDVLPTAYWSVINAGVRPGDT
VIVLGCGPVGLMTQKFAWMQGAKRVIAVDYLDYRMNYAKKINNVEVFEFTKFPDMGEHLK
EITHGGADVVIDCVGMDGKKSPLEFLEQKLKLQGGTLGPIQIATKAVRKYGTVQMTGVYG
GNYNAFPLGAFWVRNINLKMGQAPVIHFMPELFEKITNKEFDPKEIITHKIPLEEASYGY
QIFNNREDDCIKVILKP
>tr|Q81NP8|Q81NP8_BACAN Alcohol dehydrogenase, zinc-containing OS=Bacillus anthracis GN=adhB PE=3 SV=1
MKAVTYQGPNQVQVKQVDDAKLEKKDDIIVKITSTAICGSDLHLYQGNMPLPQGYIIGHE
PMGIVEEVGPDVTKVKKGDRVVIPFNVACGHCFYCQHEMESQCDNSNPHYDSGGYFGYTE
KFGNHPGGQVEYLKVPFGNFTPFVIPESCELEDESLLFLSDVLPTAYWSVINAGVKPGDT
VIVLGCGPVGLMTQKFAWMHGAKRVIAVDYLDYRINYAKKINNVEVFEFTKFPDMGEHLK
EITHGGADVVIDCVGMDGKKSPLEFLEQKLKLQGGTLGPIQIATKAVRKYGTVQMTGVYG
GNYNAFPLGAFWVRNINLKMGQAPVIHFMPELFEKITNKEFDPKEIITHKIPLEEASYGY
QIFNNREDDCIKVILKP
>tr|Q83SA9|Q83SA9_SHIFL Putative oxidoreductase OS=Shigella flexneri GN=ybdR PE=3 SV=1
MKALTYHGPHHVQVENVPDPGIEQADDIILRITVTAICGSDLHLYRGKIPQVKHGDIFGH
EFMGEVVETGKDVKNLQKGDRVVIPFVIACGDCFFCRLQQYAACENTNAGKGAALNKKQI
PAPAALFGYSHLYGGVPGGQAEYVRVPKGNVGPFKVPPLLSDDKALFLSDILPTAWQAAK
NVQIQQGSSVAVYGAGPVGLLTIACARLLGAEQIFVVDHHPYRLRFAADRYGAIPINFDE
DSDPAQSIIEQTAGHRGVDAVIDAVGFEAKGSTTETVLTNLKLEGSSGKALRQCIAAVRR
GGIVSVPGVYAGFIHGFLFGDAFDKGLTFKMGQTHVHAWLGELLPLIEKGLLKPEEIVTH
YMPFEEAARGYEIFEKREEECRKVILVPGAQSAEAAQKAVSGLVNAMPGGTI
>tr|Q885F9|Q885F9_PSESM Glutathione-dependent formaldehyde dehydrogenase OS=Pseudomonas syringae pv. tomato GN=fdH PE=3 SV=1
MRALTYHGANSVKVDSVPDPELQEADDIILRVTATAICGSDLHLYRGKIPTVEHGDIFGH
EFMGIVEETGSAVTAVQKGDRVVIPFVIACGSCFFCNIDLFAACETTNTGRGAIMNKKSI
PPGAALFGFSHLYGGIPGGQAEYVRVPKANVGPFKVPGTLADEKVLFLSDILPTAWQAVT
NAGIGPGSSVAIYGAGPVGLMSAACAKMLGAERIFMVDHHPYRLAYAQKTYGVIPINFDD
DDDPADTIIRQTPGMRGVDGVVDAVGFEAKGSTTETILATLKLEGSSGKALRQCIAAVRR
GGVVSVPGVYAGFIHGFMFGDAFDKGLTFKMGQTHVHRFMPELLEHIEAGRLAPEAIISH
RMSLEDAAKGYKLFDKKEEDCRKVILTPGDNTIVVPDTQTEALVGGVVPAM
>tr|Q88FV8|Q88FV8_PSEPK Formaldehyde dehydrogenase, glutathione-independent, putative OS=Pseudomonas putida (strain KT2440) GN=PP3970 PE=3 SV=1
MRAVSYHGANDVRVDSVPDPILQDADDIILRVTATAICGSDLHLYRGKIPETEQGDIFGH
EFMGIVEEVGRDVTTLQVGDRVVIPFVIACGSCFFCQQDLFAACETTNTGRGSIINKKGI
PPGAALFGYSHLYGGIPGGQADYVRVPKGNVGPFKVPTTLADDKVLFLSDILPTAWQAVI
NAEIGEGSSVAIYGAGPVGLLSAACARMLGAHTVFMVDDNDYRLAYAQEAYGVIPINFEK
DDDPADSIIRQTPGMRGVDAVIDAVGFEAKGSTTETVMTALKLEGSSGKALRQSIAAVRR
GGVVSVPGVYAGFIHGFMFGDAFDKGLTFKMGQTHVQKYLPELLEHIEAGRLQPELIVTH
RLALEEAAMGYKMFDQKQDNCRKVILVPGAAPGTLGPDHL
>tr|Q8FQJ4|Q8FQJ4_COREF Putative glutathione-dependent aldehyde dehydrogenase OS=Corynebacterium efficiens GN=CE1125 PE=3 SV=1
MKALTWQGKRKVSVETVPDPILKAENDAIIQVTSTGICGSDLHLYEVLAPFMDEGDIIGH
EPMGRVVEAGPASNLKEGDRVVIPFNISCGHCWMCKRGLFSQCEVTQVREYGSGASLLGY
SRLYGSVPGGQAEYLRVPHADFGPIKVGDELPDHRYLFLSDVLPTAWQAVKYADVGEGDT
LAVYGLGPIGQMCARIGRHLGARVFGIEPVPERRAMAARHGIEVFDLGDDTHDHIRDLTD
GRGPDAVVDAVGMEAHGSPVGKLAHNAMSLLPDAAARKMMEHGGLDRLGALHGSIDLVRR
GGTVSLSGVYGGEASPMPMLTLFDKQIQMRMGQCNVKSWIDDLLPLVEDPADPLGVDDLT
THRVSLDEAPAHYEKFQKKEDGCIKVVLDPTL
>tr|Q8P4K4|Q8P4K4_XANCP Zn-dependent alcohol dehydrogenase OS=Xanthomonas campestris pv. campestris GN=ybdR PE=3 SV=1
MLALNYHGSRDVRVETVPDPLLVERDDLILRVTATAICGSDLHLYHGKIPDLRPGDILGH
EFMGIVEEVGPDVTAVRPGDRVVIPFVVACGQCFHCLLQEFSACETTNTGKGAALNHKDM
RPPAALFGFSHLYGGLSGGQAEYVRVPKANVGPLVVPDALHDEQVLFLSDILPTGYQAVV
DAGVKQRSTVAIFGAGPVGLMAAACCRMLGAERVFMVDRHAYRLDFASRTYGVIPINFDE
IDDPADIIVSQTDGRGVDASIEAVGFEAEGSALETALTTLKLEGSSGVALRQCIAATRRC
GTVSVPGVYAGFIHAFMFGDAFDKGLTFKMGQTHVQKHMPYLLERIGNGELKPSAIISHR
LPLAEAARGYEVFDKKQDDCRKVVLTP
>tr|Q8P970|Q8P970_XANCP Glutathione-dependent formaldehyde dehydrogenase OS=Xanthomonas campestris pv. campestris GN=fdh PE=3 SV=1
MRALCWNGVNDLRVETVPDPVLVNPRDVILKVGLSTTCGSDLHFIDGYLPTMREGDVIGH
EFMGTVVEVGPAVKNVRVGQRVVVPSFISCGGCWHCERKEYSLCDNTNPHWEMQESLLGH
PTAGIYGYTHAFGGYAGSHATYIRVPHADVGCFEVPDEVSDEDALFLSDAGPTGFMGADF
CNIQPGDTVAVWGCGGVGLMAQQSARILGAERVIAIDRLPERLAMARDVLGVEVIDYSTV
DSVVDVLREMTGGRGPDACIDAVGMEAHGTGMGHAYDRVKQALHLHTDRGQALREAILAC
RKGGILSVLGVYGLMDKFPLGAVMNKGLTMRTAQQHGQLYVPRLLDLARAGRLKSSFLMT
HKMPLEEAARGYEMFKHKHEGCVRAAFVP
>tr|Q8PG70|Q8PG70_XANAC Zn-dependent alcohol dehydrogenase OS=Xanthomonas axonopodis pv. citri GN=ybdR PE=3 SV=1
MLALNYHGSRDVRVETVPGPLLVERDDLILRVTATAICGSDLHLYRGKIPDLRPGDILGH
EFMGIVEEVGPDVTAVKPGDRVVIPFVVACGRCFHCVLQEFSACETTNTGKGAALNHKDM
RPPAALFGFSHLYGGLSGGQAEYVRVPKANVGPLAVPDALHDEQVLFLSDILPTGYQAVV
NAGVKQGSTVAIFGAGPVGLMAAACCRMLGAERVFMVDRHAYRLDFASRTYGVIPINFDE
VDDPADVIVSQTNGRGVDASIEAVGFEAEGSAIETALTNLKLEGSSGVAIRQCIAATRRC
GVVSVPGVYAGFIHAFMFGDAFDKGLTFKMGQTHVQKHMPHLLECIGNGQLKPSAIISHR
MSLADAARGYDLFDKKQDDCRKVVLTP
>tr|Q8PKX9|Q8PKX9_XANAC Glutathione-dependent formaldehyde dehydrogenase OS=Xanthomonas axonopodis pv. citri GN=fdh PE=3 SV=1
MRALCWNGVNDLRVETVPDPALVNPRDVILKVGLTTTCGSDLHFIDGYLPTMREGDVIGH
EFMGTVVEIGTAVKNVRVGQRVVVPSFISCGGCWHCERKEFSLCDNTNPNWEMQEPLLGH
PTAGIYGYTHAFGGYAGSHATYIRVPHADVGCFEVPDGVSDEDALFLSDAGPTGFMGADF
CDIQSGDTVAVWGCGGVGLMAQQSARILGAERVIGIDRLPERLAMARDVLGVEVIDYSAV
DSVVDVLREMTGGRGPDACIDAVGMEAHGTGIGHTYDRVKQALHLHTDRGQALREAILAC
RKGGILSVLGVYGVMDKFPLGAVMNKGLTVRTAQQHGQRYVPKLLDLAQAGRLKSGFLLT
HKMPLEDAVRGYDMFKHKHDGCVRAGFVP
>tr|Q8XBT2|Q8XBT2_ECO57 Putative oxidoreductase OS=Escherichia coli O157:H7 GN=ybdR PE=3 SV=1
MKALTYHGPHHVQVENVPDPGIEQADDIILRITATAICGSDLHLYRGKIPQVKHGDIFGH
EFMGEVVETGKDVKNLQKGDRVVIPFVIACGDCFFCRLQQYAACENTNAGKGAALNKKQI
PAPAALFGYSHLYGGVPGGQAEYVRVPKGNVGPFKVPPLLSDDKALFLSDILPTAWQAAK
NAQIQQGSSVAVYGAGPVGLLTIACARLLGAEQIFVVDHHPYRLRFAADRYGAIPINFDE
DSDPAQSIIEQTAGHRGVDAVIDAVGFEAKGSTTETVLTNLKLEGSSGKALRQCIAAVRR
GGIVSVPGVYAGFIHGFLFGDAFDKGLTFKMGQTHVHAWLGELLPLIEKGLLKPEEIVTH
YMPFEEAARGYEIFEKREEECRKVILVPGAQSAEAAQKAVSGLVNAMPGGTI
>tr|Q8YLG4|Q8YLG4_ANASP Alcohol dehydrogenase OS=Anabaena sp. (strain PCC 7120) GN=all5334 PE=3 SV=1
MKAVVFHGIGDIRLDNVPEPKIKEPTDAIIRLTSSAICGTDLHMIRGTFTGMKPGTILGH
EGVGIVEELGSNVRNLQVGDRVVVPSTIACGYCSYCRSGYHAQCDNANPHGHNAGTAFFG
GPEAAGPFDGLQAEYARIPYANAGLVKLPKEVTDDQAILLSDIFPTAYFGADIAEITPGD
TVAIFGCGPVGQFAIVSARLFGAGRIIAVDTIPSRLEMARDLGAEVIDYNAEDPIEAIRE
LTGGIGVDRVIEAVGVDANAPDSGPAAKKARQEAQQFQQQLQQIAPETNPQNGNWHPGNA
PSQALEWSIQALAKAGTLSIIGVYPPTHNFFPIGTAMNKNLTINMGNCNHRKYIPLLVDL
VRNGTVDPTKVLTQVEPLMSVIDAYKAFDQRQPGWVKVELVPGAALANV
>tr|Q8YYF3|Q8YYF3_ANASP Alcohol dehydrogenase OS=Anabaena sp. (strain PCC 7120) GN=alr0897 PE=3 SV=1
MKAVCWHGTNDVRVETVPDPKILNPRDAIIKITSTAICGSDLHIYNGYIPTMQSGDILGH
EFMGEVVELGSAVKNVKVGDRVVVPFTISCGSCFFCQRDLWSLCDNSNPNAWLVELQMGH
SPAGLFGYSHLFGGYAGGQAEYARVPFADVGLLKIPDNLPDEQVLFLTDIFPTGYMAAEN
CNIKPGDIVAVWGCGPVGQFAIKSAYMLGAERVIAFDRIPERLQMAKEQCNAEVLNYEEV
NIGEALKEMTGGRGPDACIDAVGMEAHGTDLMAFYDQVKQAVRLETDRPTALRQVIVSAA
KGGHVSLAGVYGGFLDKIPMGSAMNKGLTFKMGQTHVHKYLKPLLERIQNGEIDPSFVIT
HTIPLEQAPHGYEIFKHKKDNCIKVVLKP
>tr|Q8YYF5|Q8YYF5_ANASP Alcohol dehydrogenase OS=Anabaena sp. (strain PCC 7120) GN=alr0895 PE=3 SV=1
MKAVCWYGANEVRVETVPDPKILNPRDAIIKITSTAICGSDLHIYGGYIPTVQQGDIIGH
EFMGEVVEVGSRVDNLKIGDRVVVPSTIGCGRCHYCEHDMWSLCDNSNPNGWLEEKLYGN
ITSAIYGYSHLLGGYAGAQAEYIRVPFADVGVVKVPPDLPDEMLLFISDAIPTGYMGAEM
CDIQPGDTVAVWGCGAVGQFAMISAYMMGAEKVIAIDRFPERLEMAKKYAKAEVINYEEV
NAGEALKEMTGGRGPDACIDAVGLEAHGVGLEDFYDQTKQKLKLESDRPHVLREMMVACR
KGGTLSIMGVYGGFVDKIPFGAAFNKGLTFRMGQMHGQKYMNLLLQLILDGKLDPSFVVS
HQLPLEQAPLGYHIFQQKKDNCIKVVLKP
>tr|Q8Z8J5|Q8Z8J5_SALTI Hypothetical zinc-dependant alcohol dehydrogenase OS=Salmonella typhi GN=ybdR PE=3 SV=1
MKALTYHGPHHVKVENVPDPGIEQPDDIILRVTATAICGSDLHLYRGKIPQVKHGDIFGH
EFMGEVVETGHDVKNIRKGDRVVIPFVIACGDCFFCRLQQYSACENTNDGHGAAMNKKQI
PPPAALFGYSHLYGGVPGGQAEYVRVPKGNVGPFKVPPLLSDDKALFLSDILPTAWQAAK
NAQIQQRSSVAVFGAGPVGLLTIACARLLGAEQIFVVDHHAWRLRFAEERYGAIPINFDD
ENDPAEKIIEQTAGHRGVDAVIDAVGFEAKGSMTETVLTNLKLEGSSGKALRQCIAAVGR
GGVVSVPGVYAGFIHGFLFGDAFDKGLTFKMGQTHVHAWLGELLPLIEKGLLKPEEIVTH
YMPFEEAARGYEIFEKREEECRKVILVPGAMSAQAAQKQATGVINPMPGGVV
>tr|Q8ZR17|Q8ZR17_SALTY Putative dehydrogenase OS=Salmonella typhimurium GN=ybdR PE=3 SV=1
MKALTYHGPHHVKVENVPDPGIEQPDDIILRVTATAICGSDLHLYRGKIPQVKHGDIFGH
EFMGEVVETGHDVKNIRKGDRVVIPFVIACGDCFFCRLQQYSACENTNDGHGAAMNKKQI
PPPAALFGYSHLYGGVPGGQAEYVRVPKGNVGPFKVPPLLSDDKALFLSDILPTAWQAAK
NAQIQQGFSVAVFGAGPVGLLTIACARLLGAEQIFVVDHHAWRLRFAEERYGAIPINFDD
ENDPAEKIIEQTAGHRGVDAVIDAVGFEAKGSLTETVLTNLKLEGSSGKALRQCIAAVRR
GGVVSVPGVYAGFIHGFLFGDAFDKGLTFKMGQTHVHAWLGELLPLIEKGLLKPEEIVTH
YMPFEEAARGYEIFEKREEECRKVILVPGATSAQAAQKQATGVVNPMPGGVV
>tr|Q92X82|Q92X82_RHIME Formaldehyde dehydrogenase (Glutathione) OS=Rhizobium meliloti GN=RB0080 PE=3 SV=2
MKALTWHGKGDIRCESVPDPKIEDDRDAVIKVTACAICGSDVHIFHGLIPSMENGDILGH
ETMGEVVEVGKGARGLEVGDRVVVPFTIACGECFFCRKGFYSACERTNPDREKAAKLWGN
SPAGLFGYSHLLGGYSGGQAEYLRVPHADVGPIKVPDELTDEQALFLSDIFPTGYMAAEF
CNIEPGQTIAIWGCGPVGQMAIRSAFLLGAERVIAIDSIPERLRLAESAGAMTLDYMAED
IYDRIMEITHGRGADACIDAVGTEADSRASLDSLVDRVKVATFMGTDRPHVLRQAIHCCR
NFGTVSVVGVYGGYLDKVPLGSAINRGLTLRMAQTPVQRYLPSLLDRIRKGEIDPSFVVT
HRGGLDDGPELYKTFAERKDGCIKVVLRP
>tr|Q97DU6|Q97DU6_CLOAB Alcohol dehydrogenase OS=Clostridium acetobutylicum GN=CA_C3375 PE=3 SV=1
MKAITFEGMNNVKVKNVNDPNIIKNDDAIIKITSTTICGSDLHLLRGTMPKVPHGFIIGH
EAMGIVEETGKEVTNLKKGDRVIVPFPVSCGHCWYCTHGLSSQCDNSNEHGEVGAIYGYG
DLMGGYDGGQAEYLRVPYANFGPKLVPENLTDEQVLFLTDILPTSYWGTIVNGGVKQGDT
VVVLGCGPVGLLAQKWAAYAGASRIIAVDNIDYRLEHAKKYNSAEILNFNDYDNTGEYIK
EITHGGADVVIDCVGMDGERSPIENVETLLKIQGGSKSAIEISTQAVRRGGTVSVVGVYG
ARYNNFPFGDFFSRNITIKTGQCPAHSYVDVILDLIKQNKFDATDIITHTMSLSDGEKAY
NLFNNKLDNCIKVILKP
>tr|Q9I1S7|Q9I1S7_PSEAE Probable alcohol dehydrogenase (Zn-dependent) OS=Pseudomonas aeruginosa GN=PA2188 PE=3 SV=1
MRALTFHGSHDVRIDRVAEPRLQEPDDLLLRVTATAICGSDLHLYRGKIPMVEQGDILGH
EFMGVVEEVGSAVTAVRPGDRVVVPFVIACGECFFCRLNLHAACETTNPGRGAILNKKQI
PPGAALYGYSHLYGGVPGGQAEYVRVPKANSGPFVIPDVMEDERVLFLSDILSTGYQAVR
NAGVRQGSSVAIYGAGPVGLMAAACARMLGAERIFIVDHHPYRLDFAARTYGAIPIDFDQ
EDDPAAAIIERTDGHRGVDAVIDAVGFEAKGSVTETVLTALKLEASSGKALRQCIAAVRR
GGTVSVPGVYAGFIHGFLFGDAFDKGLTFKMGQTHVQALLPALLEHIGNGDLHPEAIISH
RLRLDDAPEGYALFDEKREDCRKVVLRP
>tr|Q9I1V7|Q9I1V7_PSEAE Probable alcohol dehydrogenase (Zn-dependent) OS=Pseudomonas aeruginosa GN=PA2158 PE=3 SV=1
MKAVVFHDIGDIRLEDVAEPRLQEPTDAIVRLTASAICGTDLHFVRGSVGGMRPGTILGH
EGVGIVEALGDEVRNLQVGDRVVIPSTIACGNCVYCRAGYYAQCDVANPGGSQAGTAFFG
GPRANGGFHGLQAEKARIPYANIGLIRLPSSISDDQAILLSDIFPTGYFGAELAGIAPGN
TVAVFGCGPVGQFAIASALLLGAARVFAIDRHPDRLHMARQQGAEVIDFEREDPVQALRW
LTAGIGVDRAIDAVGVDAEHSHGTATPAPRQEGTSWSPGNAPAQALEWAVQGLAKAGTLS
IIGVYAEDSRQFPIGLAMNRNLTIRMGNCHHRKYIPLLLEHVLSGRIDPAKILTQVKPIG
DAIEAFEAFDRRETGWIKVELVPQKRQVEGSEERLDERAVDELARRPTPESGARG
>tr|Q9KBU5|Q9KBU5_BACHD Alcohol dehydrogenase OS=Bacillus halodurans GN=adhB PE=3 SV=1
MKAVTYQGIKDVKVKEVPDPKLEKKDDVLVRITSTAICGSDLHLVHGMIPNFPKGYIIGH
EPMGIVEEVGPDVTKVKKGDRVIVPFNIACGKCYYCTHDLESQCDNSNPNGQAGAYFGYS
GTFGGYPGGQAELLRVPYGNFTPFVVPEDAEMEDEKLLFLSDIIPTAYWGVEQAEVKKGD
TVVVLGCGPVGLLAQKFAWLKGAERVIAVDYVQYRLTHAKQTNQVEVLDFSTIDDVGTHI
KEITKGGADSVIDCVGMDGKKSAVEMVETALKLQGGTLGPINIASQAVRKGGTVSIVGVY
GTRYNAFPLGDFFARNITLKMGQAPIIHYMPTLYQMIKDEVFDPTDLITHRLPLELAEHG
YDIFDAKQDDCIKVVLKP
>tr|Q9RS48|Q9RS48_DEIRA Alcohol dehydrogenase, zinc-containing OS=Deinococcus radiodurans GN=DR_2279 PE=3 SV=1
MGERKCGGWPPKVFLHSLSPGGAGGSTKAVVWHGIGDIRLDDVPEPKIEAPTDAIVRLTA
SAICGTDLHFIRGTMSDMVPGTILGHEGVGIVEAVGPEVRNFVPGDRVVIPSSASCGYCP
PCREGNTSQCDNANPNGPSAGTAFYGGPKSSGPLNGMQAEKVRVVYANSSLVKLPDNVSD
DQAIMISDIFPTAYFGAEIAGVKTGSVVVVLGCGPVGQFSIISAKLLGATRVIAVDRLDD
RLDMARKNGAEVINFEKEDPVEAVKKLTGGLLADCVIDAVGVDAQHAHAGPAKPDAEKEQ
KFEQEVQEVAPDAKPEKDGQWTPGDAPSQASEWAIEMTKKAGQIGIIGVYSPQMTTYPIG
KAMNKNLTIRMGNCNHRAIIPGLVDLVAAGVVDPARVLTEHEHLGSAIEAFEAFDKRQPG
WIKVELEPQAG
>tr|Q9RZE4|Q9RZE4_DEIRA Alcohol dehydrogenase, zinc-containing OS=Deinococcus radiodurans GN=DR_A0005 PE=3 SV=1
MKAIVWQGVNKVGVETVPDPTLLLPTDAIVKITSTAICGSDLHLLDGYIPSMETGDILGH
EFMGEVVEVGSEVRKLKVGDRVVVPFNIACGVCDPCKRGFFSACDNSNPNHRMAEALYGA
TSGGALFGYSHMYGGYAGGQAQYVRVPFADVGPFKIESGLKDEQVLFLTDIFPTGYQAAE
QCNIVPGRDVVAVFGAGPVGQFAARSAQMLGAAHVIVIDRVPERLAMAEAAGCQTINYEK
EDVLLSLREATGGRGPDHVIDAVGMEAHGHGPGSTMDKVQQNLKLTFDRITALRWAILSC
AKGGTVSMPGVYGGLVDKMPIGAAFAKGLIFRMGQTHTHRHIPSLLGRIEAGQIDPSFVI
THRASLDQAPELYKTFRDKQDCCIKVVLNPWA
>tr|Q9XAM4|Q9XAM4_STRCO Putative glutathione-dependent aldehyde dehydrogenase OS=Streptomyces coelicolor GN=SCO6706 PE=3 SV=1
MKAVTWQGKRDVRVEEVPDPKIQEPTDAVIRVTSSGLCGSDLHLYEVLTPFMTPGDILGH
EPMGIVEEVGPEVTNLKPGDRVVVPFQIACGHCYMCDTGLPTQCETTQVTGEGMGAPLFG
YTRLYGAIPGGQAEYLRVPQAQFGPIKVPEGPADDRFVYLSDVLPTAWQAVEYAAVPQGG
SLAVLGLGPIGDMACRIARLKGIDKVFGVDLVPERLERARERGVETFDLRSFDNEKELVS
AIQDRTGGRGPDAVIDAVGTEAHGGAVAKLVQQTAAVLPRAIGGPLAERFSIDRLAALYT
AIDLVRRGGTISLSGVYGGMADPMPMLTMFDKQIQLRMGQANVRRWSDEIVPYLTDDDPL
GVDGFATHRMPLADAPHAYEMFQKKQDGAVKVLMQP
