# Supplementary material for: Subdivision of the MDR superfamily of medium-chain dehydrogenases/reductases through iterative hidden Markov model refinement
Source: BMC Bioinformatics. 2010 Oct 27;11:534. doi: 10.1186/1471-2105-11-534 (PMC2976758; doi:10.1186/1471-2105-11-534)
Supplement: Additional file 4 — MDR family alignment figures. Illustrations showing the mafft MSAs from Additional file 3: mdr-sequences. Red sequence identifiers denote sequences from UniProtKB/TrEMBL, while blue correspond to sequences from Swiss-Prot. The position cscores are shown in a bar plot under the MSA. Positions that contain gaps in over 90% of the sequences have been removed from the alignment in order to increase readability. [file 1471-2105-11-534-S4.ZIP › mdr/MDR014.fasta]

>sp|A0KQV6|TDH_AERHH L-threonine 3-dehydrogenase OS=Aeromonas hydrophila subsp. hydrophila (strain ATCC 7966 / NCIB 9240) GN=tdh PE=3 SV=1
MKALSKLHKEVGIWMTDVPAPELGHNDLLIKIRKTAICGTDIHIYNWDEWSQKTIPVPMV
VGHEYVGEVVAIGQEVRGFAVGDRVSGEGHITCGHCRNCRAGRTHLCRNTIGVGVNRPGA
FAEYLVIPAFNAFKLPDNVPDELAAIFDPFGNAVHTALSFDLVGEDVLITGAGPIGIMAA
AVCRHVGARHVVITDVNEYRLELARKMGATRAVNVTKEQLSGVMSELGMTEGFDVGLEMS
GVPSAFQDMIDKMNHGGKIAMLGIPPATMAIDWGKVIFKGLFIKGIYGREMFETWYKMAS
LIQSGLDLSPIITHRFHIDDFQQGFDAMRSGQSGKVILSWDK
>sp|A4SHB7|TDH_AERS4 L-threonine 3-dehydrogenase OS=Aeromonas salmonicida (strain A449) GN=tdh PE=3 SV=1
MKALSKLKAEVGIWMTDVPAPELGHNDLLIKIRKTAICGTDMHIYNWDEWAQKTIPVPMV
VGHEYVGEVVAVGQEVRGFAVGDRVSGEGHITCGHCRNCRAGRTHLCRNTIGVGVNRPGS
FAEYLVIPAFNAFKLPDNIPDELAAIFDPFGNAVHTALSFDLVGEDVLITGAGPIGIMAA
AVCRHVGARHVVITDVNEYRLELARKMGATRAVNVSKEKLADVMSALGMTEGFDVGLEMS
GVPSAFQDMIDKMNHGGKIAMLGIPPSTMAIDWNKVIFKGLFIKGIYGREMFETWYKMAS
LIQSGLDLTPIITHHFHIDDFQQGFEAMGSGKSGKVILSWDK
>sp|Q2IJN4|TDH_ANADE L-threonine 3-dehydrogenase OS=Anaeromyxobacter dehalogenans (strain 2CP-C) GN=tdh PE=3 SV=1
MKALVKAKREEGIWMQHDVPVPEVGVHDVMIRVTKSAICGTDVHIYNWDEWSQKTVPVPM
VVGHEYVGRVERVGAEVEAFRPGERVSGEGHVTCGFCRNCRAGRRHLCRHTVGVGVNRPG
SFAEYVVIPADNVYRIPDDIPDDIAAIFDPFGNATHTALSFDLVGEDVLVTGAGPIGVMA
AAIARHVGARHVVVTDVNDYRLDLARRMGASRAVNVAREDLRAVMSELGMREGFDVGLEM
SGNGRAFRQLLEVMNHGGRIALLGIMPGPEPIDWSQVVFKGLQLKGVYGREMYETWYKMV
AMLQSGLDLSAVVTHRFSIDDFQQGFDVMRSGRSGKVVLDWGVAR
>sp|A7HEI5|TDH_ANADF L-threonine 3-dehydrogenase OS=Anaeromyxobacter sp. (strain Fw109-5) GN=tdh PE=3 SV=1
MKALVKSRRAEGIWMVHDAPVPEVGVHDVRIRVRKSAICGTDVHIYNWDEWSQRTIPVPM
IVGHEYVGVVDAVGGEVEAFHPGDRVSGEGHVTCGFCRNCRAGRRHLCRHTIGVGVNRPG
SFAEYVVIPADNVYRIPDDIPDEVAAIFDPYGNATHTALSFELVGEDVLVTGAGPIGVMA
VSIARHVGARHVVVTDVNDYRLGLARRMGATRAVNVAREDLRAVMKDLGMKEGFDVGLEM
SGNGRAFRQMLEAMNHGAKVALLGIMPGEEAIDWSQVVFKGLVLKGIYGREMYETWYKMV
AMLQSGLDISPVITHRFPIDEFQQGFDVMRSGQSGKVVLDWGT
>sp|A7Z4X0|TDH_BACA2 L-threonine 3-dehydrogenase OS=Bacillus amyloliquefaciens (strain FZB42) GN=tdh PE=3 SV=1
MGGKMKAIVKNENAFGATLKEIPIPSINENEVLIKVQAASICGTDVHIYNWDQWAQKRIK
TPQVFGHEFSGIVAETGKHVTNVKTGDYVSAETHFVCGTCVPCLTGKHHVCTHTKILGVD
TAGSFAEYVKVPARNVWKNPADMDPAVASVQEPLGNAVHTVLESSQLAGGSAAIIGCGPI
GLMAVAVAKAAGASRIAAIDKNDYRLALAKKLGATITISADKEDPLEVIDTLTGGEGIDL
VCEMSGHPAAIAQGLKMAANGGRFHMLSLPERPVTVDLTNDVVFKGLTVQGITGRKMFET
WRQVSHLLESGLVDLTPVITHQLPLEDFEKGFDLMRKGQCGKVILIP
>sp|Q65JE7|TDH_BACLD L-threonine 3-dehydrogenase OS=Bacillus licheniformis (strain DSM 13 / ATCC 14580) GN=tdh PE=3 SV=1
MDGNMKALIKKPGEPGASFELVPIPKIDKHEVLIKVKAASICGTDVHIYNWDEWAKSRVK
PPYVFGHEFSGEVVQVGENVTTVKEGEYVSAETHIVCGKCLPCLTGKEHVCKKTLILGVD
TDGCFAEYVKMPAANIWKNPAGMPEDLASIQEPLGNAVHTVLTGMTAGVKVAVVGCGPIG
LMAVAVAKASGAAQVIAIDKNEYRLDLALQMGATDIISVEKEDPLKNVSALTNGEGADLV
CEMSGHPTAIRQSLKMAANGGRVHVLSLPEHPVCIDMTNDIVFKGLTVQGITGRKMFETW
RQVSGLLQSGTIQIKPVITHRFPMEEFEKGFELMRKGQCGKVVLIP
>sp|O31776|TDH_BACSU L-threonine 3-dehydrogenase OS=Bacillus subtilis GN=tdh PE=3 SV=1
MQSGKMKALMKKDGAFGAVLTEVPIPEIDKHEVLIKVKAASICGTDVHIYNWDQWARQRI
KTPYVFGHEFSGIVEGVGENVSSVKVGEYVSAETHIVCGECVPCLTGKSHVCTNTAIIGV
DTAGCFAEYVKVPADNIWRNPADMDPSIASIQEPLGNAVHTVLESQPAGGTTAVIGCGPI
GLMAVAVAKAAGASQVIAIDKNEYRLRLAKQMGATCTVSIEKEDPLKIVSALTSGEGADL
VCEMSGHPSAIAQGLAMAANGGRFHILSLPEHPVTIDLTNKVVFKGLTIQGITGRKMFST
WRQVSQLISSNMIDLAPVITHQFPLEEFEKGFELMRSGQCGKVILIP
>sp|Q1BK24|TDH_BURCA L-threonine 3-dehydrogenase OS=Burkholderia cenocepacia (strain AU 1054) GN=tdh PE=3 SV=1
MKALAKLERGPGLTLTRVKRPEVGHNDVLIKIRRTAICGTDIHIWKWDDWAQKTIPVPMH
VGHEYVGEIVEMGQEVRGFAIGDRVSGEGHITCGFCRNCRAGRRHLCRNTVGVGVNREGA
FAEYLAIPAFNAFKIPPEISDDLASIFDPFGNATHTALSFNLVGEDVLITGAGPIGIMAV
AIAKHVGARNVVITDINDYRLELARKMGATRAVNVARESLRDVMADLHMTEGFDVGLEMS
GVPSAFTSLLEAMNHGGKVALLGIPPAQTAIDWNQVIFKGLEIKGIYGREMFETWYKMVA
MLQSGLDLSPIITHRFAADDYEQGFAAMLSGESGKVILDWTA
>sp|A0B459|TDH_BURCH L-threonine 3-dehydrogenase OS=Burkholderia cenocepacia (strain HI2424) GN=tdh PE=3 SV=1
MKALAKLERGPGLTLTRVKRPEVGHNDVLIKIRRTAICGTDIHIWKWDDWAQKTIPVPMH
VGHEYVGEIVEMGQEVRGFAIGDRVSGEGHITCGFCRNCRAGRRHLCRNTVGVGVNREGA
FAEYLAIPAFNAFKIPPEISDDLASIFDPFGNATHTALSFNLVGEDVLITGAGPIGIMAV
AIAKHVGARNVVITDINDYRLELARKMGATRAVNVARESLRDVMADLHMTEGFDVGLEMS
GVPSAFTSLLEAMNHGGKVALLGIPPAQTAIDWNQVIFKGLEIKGIYGREMFETWYKMVA
MLQSGLDLSPIITHRFAADDYEQGFAAMLSGESGKVILDWTA
>sp|Q0B5Q1|TDH_BURCM L-threonine 3-dehydrogenase OS=Burkholderia ambifaria (strain ATCC BAA-244 / AMMD) GN=tdh PE=3 SV=1
MKALAKLERGPGLTLTRVKRPEVGHNDVLIKIHRTAICGTDIHIWKWDDWAQKTIPVPMH
VGHEYVGEIVEMGQEVRGFAIGDRVSGEGHITCGFCRNCRAGRRHLCRNTVGVGVNREGA
FAEYLAIPAFNAFKIPPEISDDLASIFDPFGNATHTALSFNLVGEDVLITGAGPIGVMAA
AIAKHVGARNVVITDINDYRLELARKMGATRAVNVSRESLRDVMADLHMTEGFDVGLEMS
GVPSAFTSMLEAMNHGGKIALLGIPPAQTAIDWNQVIFKGLEIKGIYGREMFETWYKMVA
MLQSGLDLSPIITHRFAADDYEKGFAAMLSGESGKVILDWTV
>sp|A3MAC8|TDH_BURM7 L-threonine 3-dehydrogenase OS=Burkholderia mallei (strain NCTC 10247) GN=tdh PE=3 SV=1
MKALAKLERGPGLTLTRVKKPEVGHNDVLIKIRRTAICGTDIHIWKWDDWAQKTIPVPMH
VGHEYVGEIVEMGQEVRGFSIGDRVSGEGHITCGFCRNCRAGRRHLCRNTVGVGVNREGA
FAEYLAIPAFNAFKIPPEISDDLAAIFDPFGNATHTALSFNLVGEDVLITGAGPIGVMAV
AIAKHVGARNVVITDINDYRLELARKMGATRAVNVSRESLRDVMADLHMTEGFDVGLEMS
GVPSAFTSLLESMNHGGKVALLGIPPAQTAIDWNQVIFKGLEIKGIYGREMFETWYKMVA
MLQSGLDLSPIITHRFAVDDYEKGFAAMLSGESGKVILDWADA
>sp|A2RZW5|TDH_BURM9 L-threonine 3-dehydrogenase OS=Burkholderia mallei (strain NCTC 10229) GN=tdh PE=3 SV=1
MKALAKLERGPGLTLTRVKKPEVGHNDVLIKIRRTAICGTDIHIWKWDDWAQKTIPVPMH
VGHEYVGEIVEMGQEVRGFSIGDRVSGEGHITCGFCRNCRAGRRHLCRNTVGVGVNREGA
FAEYLAIPAFNAFKIPPEISDDLAAIFDPFGNATHTALSFNLVGEDVLITGAGPIGVMAV
AIAKHVGARNVVITDINDYRLELARKMGATRAVNVSRESLRDVMADLHMTEGFDVGLEMS
GVPSAFTSLLESMNHGGKVALLGIPPAQTAIDWNQVIFKGLEIKGIYGREMFETWYKMVA
MLQSGLDLSPIITHRFAVDDYEKGFAAMLSGESGKVILDWADA
>sp|Q62EL5|TDH_BURMA L-threonine 3-dehydrogenase OS=Burkholderia mallei GN=tdh PE=3 SV=1
MKALAKLERGPGLTLTRVKKPEVGHNDVLIKIRRTAICGTDIHIWKWDDWAQKTIPVPMH
VGHEYVGEIVEMGQEVRGFSIGDRVSGEGHITCGFCRNCRAGRRHLCRNTVGVGVNREGA
FAEYLAIPAFNAFKIPPEISDDLAAIFDPFGNATHTALSFNLVGEDVLITGAGPIGVMAV
AIAKHVGARNVVITDINDYRLELARKMGATRAVNVSRESLRDVMADLHMTEGFDVGLEMS
GVPSAFTSLLESMNHGGKVALLGIPPAQTAIDWNQVIFKGLEIKGIYGREMFETWYKMVA
MLQSGLDLSPIITHRFAVDDYEKGFAAMLSGESGKVILDWADA
>sp|A1UXP8|TDH_BURMS L-threonine 3-dehydrogenase OS=Burkholderia mallei (strain SAVP1) GN=tdh PE=3 SV=1
MKALAKLERGPGLTLTRVKKPEVGHNDVLIKIRRTAICGTDIHIWKWDDWAQKTIPVPMH
VGHEYVGEIVEMGQEVRGFSIGDRVSGEGHITCGFCRNCRAGRRHLCRNTVGVGVNREGA
FAEYLAIPAFNAFKIPPEISDDLAAIFDPFGNATHTALSFNLVGEDVLITGAGPIGVMAV
AIAKHVGARNVVITDINDYRLELARKMGATRAVNVSRESLRDVMADLHMTEGFDVGLEMS
GVPSAFTSLLESMNHGGKVALLGIPPAQTAIDWNQVIFKGLEIKGIYGREMFETWYKMVA
MLQSGLDLSPIITHRFAVDDYEKGFAAMLSGESGKVILDWADA
>sp|A3P139|TDH_BURP0 L-threonine 3-dehydrogenase OS=Burkholderia pseudomallei (strain 1106a) GN=tdh PE=3 SV=1
MKALAKLERGPGLTLTRVKKPEVGHNDVLIKIRRTAICGTDIHIWKWDDWAQKTIPVPMH
VGHEYVGEIVEMGQEVRGFSIGDRVSGEGHITCGFCRNCRAGRRHLCRNTVGVGVNREGA
FAEYLAIPAFNAFKIPPEISDDLAAIFDPFGNATHTALSFNLVGEDVLITGAGPIGVMAV
AIAKHVGARNVVITDINDYRLELARKMGATRAVNVSRESLRDVMADLHMTEGFDVGLEMS
GVPSAFTSLLESMNHGGKVALLGIPPAQTAIDWNQVIFKGLEIKGIYGREMFETWYKMVA
MLQSGLDLSPIITHRFAVDDYEKGFAAMLSGESGKVILDWADA
>sp|Q3JID4|TDH_BURP1 L-threonine 3-dehydrogenase OS=Burkholderia pseudomallei (strain 1710b) GN=tdh PE=3 SV=1
MKALAKLERGPGLTLTRVKKPEVGHNDVLIKIRRTAICGTDIHIWKWDDWAQKTIPVPMH
VGHEYVGEIVEMGQEVRGFSIGDRVSGEGHITCGFCRNCRAGRRHLCRNTVGVGVNREGA
FAEYLAIPAFNAFKIPPEISDDLAAIFDPFGNATHTALSFNLVGEDVLITGAGPIGVMAV
AIAKHVGARNVVITDINDYRLELARKMGATRAVNVSRESLRDVMADLHMTEGFDVGLEMS
GVPSAFTSLLESMNHGGKVALLGIPPAQTAIDWNQVIFKGLEIKGIYGREMFETWYKMVA
MLQSGLDLSPIITHRFAVDDYEKGFAAMLSGESGKVILDWADA
>sp|A3NF91|TDH_BURP6 L-threonine 3-dehydrogenase OS=Burkholderia pseudomallei (strain 668) GN=tdh PE=3 SV=1
MKALAKLERGPGLTLTRVKKPEVGHNDVLIKIRRTAICGTDIHIWKWDDWAQKTIPVPMH
VGHEYVGEIVEMGQEVRGFSIGDRVSGEGHITCGFCRNCRAGRRHLCRNTVGVGVNREGA
FAEYLAIPAFNAFKIPPEISDDLAAIFDPFGNATHTALSFNLVGEDVLITGAGPIGVMAV
AIAKHVGARNVVITDINDYRLELARKMGATRAVNVSRESLRDVMADLHMTEGFDVGLEMS
GVPSAFTSLLESMNHGGKVALLGIPPAQTAIDWNQVIFKGLEIKGIYGREMFETWYKMVA
MLQSGLDLSPIITHRFAVDDYEKGFAAMLSGESGKVILDWADA
>sp|Q63PD9|TDH_BURPS L-threonine 3-dehydrogenase OS=Burkholderia pseudomallei GN=tdh PE=3 SV=1
MKALAKLERGPGLTLTRVKKPEVGHNDVLIKIRRTAICGTDIHIWKWDDWAQKTIPVPMH
VGHEYVGEIVEMGQEVRGFSIGDRVSGEGHITCGFCRNCRAGRRHLCRNTVGVGVNREGA
FAEYLAIPAFNAFKIPPEISDDLAAIFDPFGNATHTALSFNLVGEDVLITGAGPIGVMAV
AIAKHVGARNVVITDINDYRLELARKMGATRAVNVSRESLRDVMADLHMTEGFDVGLEMS
GVPSAFTSLLESMNHGGKVALLGIPPAQTAIDWNQVIFKGLEIKGIYGREMFETWYKMVA
MLQSGLDLSPIITHRFAVDDYEKGFAAMLSGESGKVILDWADA
>sp|Q38ZS8|TDH_BURS3 L-threonine 3-dehydrogenase OS=Burkholderia sp. (strain 383) GN=tdh PE=3 SV=1
MKALAKLERGPGLTLTRVKRPEVGHNDVLIKIRRTAICGTDIHIWKWDDWAQKTIPVPMH
VGHEYVGEIVEMGQEVRGFAIGDRVSGEGHITCGFCRNCRAGRRHLCRNTVGVGVNREGA
FAEYLAIPAFNAFKIPPEISDDLASIFDPFGNATHTALSFNLVGEDVLITGAGPIGIMAV
AIAKHVGARNVVITDINDYRLELARKMGATRAVNVARESLRDVMSDLHMTEGFDVGLEMS
GVPSAFTSMLEAMNHGGKVALLGIPPAQTAIDWNQVIFKGLEIKGIYGREMFETWYKMVA
MLQSGLDLSPIITHRFAADDYEKGFAAMLSGESGKVILDWTA
>sp|Q2T9E1|TDH_BURTA L-threonine 3-dehydrogenase OS=Burkholderia thailandensis (strain E264 / ATCC 700388 / DSM 13276 / CIP 106301) GN=tdh PE=3 SV=1
MKALAKLERGPGLTLTRVKKPEVGHNDVLIKIRRTAICGTDIHIWKWDDWAQKTIPVPMH
VGHEYVGEIVEMGQEVRGFSIGDRVSGEGHITCGFCRNCRAGRRHLCRNTVGVGVNREGA
FAEYLAIPAFNAFKIPPEISDDLAAIFDPFGNATHTALSFNLVGEDVLITGAGPIGVMAV
AIAKHVGARNVVITDINDYRLDLARRMGATRAVNVSRESLRDVMADLHMTEGFDVGLEMS
GVPSAFTSLLESMNHGGKVALLGIPPAQTAIDWNQVIFKGLEIKGIYGREMFETWYKMVA
MLQSGLDLSPIITHRFAVDDYEKGFAAMLSGESGKVILDWAAA
>sp|A4JKG7|TDH_BURVG L-threonine 3-dehydrogenase OS=Burkholderia vietnamiensis (strain G4 / LMG 22486) GN=tdh PE=3 SV=1
MKALAKLERAPGLTLTRVKRPEVGHNDVLIKIRRTAICGTDIHIWKWDDWAQKTIPVPMH
VGHEYVGEIVEMGQEVRGFAIGDRVSGEGHITCGFCRNCRAGRRHLCRNTVGVGVNREGA
FAEYLAIPAFNAFKIPPEISDDLASIFDPFGNATHTALSFNLVGEDVLITGAGPIGIMAV
AIAKHVGARNVVITDINDYRLELARKMGATRAVNVARESLRDVMAELRMTEGFDVGLEMS
GVPSAFTSLLEAMNHGGKVALLGIPPAQTAIDWNQVIFKGLEIKGIYGREMFETWYKMVA
MLQSGLDLSPIVTHRFAVDDYEKGFAAMLSGESGKVILDWTA
>sp|Q13SG2|TDH_BURXL L-threonine 3-dehydrogenase OS=Burkholderia xenovorans (strain LB400) GN=tdh PE=3 SV=1
MKALAKLERAPGLTLTDVKKPEVGHNDVMIRITRTAICGTDIHIWKWDDWAQKTIPVPMH
VGHEYVGEIVEMGQEVRGFAIGDRVSGEGHITCGFCRNCRAGRRHLCRNTVGVGVNREGA
FAEYLVIPAFNAFKIPPEISDDLAAIFDPFGNATHTALSFNLVGEDVLITGAGPIGIMAV
AIAKHVGARNVVITDVNDYRLELARKMGATRAVNVSRESLRDVMADLHMAEGFDVGLEMS
GVPSAFTGMLEAMNHGGKIALLGIPPAQTAIDWTQVIFKGLEIKGIYGREMFETWYKMVA
MLQSGLDLSPILTHHFKVDDYREAFATMLSGESGKVILDWTAA
>sp|Q7NXH5|TDH_CHRVO L-threonine 3-dehydrogenase OS=Chromobacterium violaceum GN=tdh PE=3 SV=1
MKALAKLKAAPGLEMTDVPLPEVGHNDLLIKIVKTAICGTDIHIWNWDEWSQKTIPVPMH
VGHEYVGVVAGMGSEVQGFKIGQRVSGEGHITCGYCRNCRAGRRHLCRNTTGVGVNREGA
FAEYLVIPAFNAFPIPDDISDDLASIFDPFGNAVHTALSFNLVGEDVLITGAGPIGIMAV
AIAKHVGARHVVITDVNDYRLELAKKMGATRAVNVAREDLKAVMQELHMSEGFDVGLEMS
GNPQAFRQMLETMNHGGKVALLGIPPSNTAIDWNQVIFKGLEIKGIYGREMFETWYKMVA
LIQSGLDISPIITHHFKVDEFEQGFAAMLSGQSGKVILDWR
>sp|A8ARK6|TDH_CITK8 L-threonine 3-dehydrogenase OS=Citrobacter koseri (strain ATCC BAA-895 / CDC 4225-83 / SGSC4696) GN=tdh PE=3 SV=1
MKALSKLKAEEGIWMTDVPVPEVGHNDLLIKIRKTAICGTDVHIYNWDEWSQKTIPVPMV
VGHEYVGEVVGIGQEVKGFRIGDRVSGEGHITCGHCRNCRGGRTHLCRNTLGVGVNRPGC
FAEYLVLPAFNAFKIPDNISDDLASIFDPFGNAVHTALSFDLVGEDVLVSGAGPIGIMAA
AVAKHVGARHVVITDVNEYRLELARKMGIIHTVNVAKENLTDVMANLGMTEGFDVGLEMS
GAPPAFRAMLDTMNHGGRIAMLGIPPSDMSIDWTKVIFKGLFIKGIYGREMFETWYKMAA
LIQSGLDLSPIITHRFSIDEFQKGFDAMRSGQSGKVILSWD
>sp|Q48AM4|TDH_COLP3 L-threonine 3-dehydrogenase OS=Colwellia psychrerythraea (strain 34H / ATCC BAA-681) GN=tdh PE=3 SV=1
MKSLAKLKAEPGIWLTRTEKPKLGHNDLLIKIKKTAICGTDIHIYNWDEWAQKTVPTPMV
VGHEYAGEVVGIGQEVKGFTLGDRVSGEGHITCGHCRNCRGGRTHLCRNTVGVGVNRAGS
FAEYLVIPAYNAFKLPDEISDDLASIFDPFGNAVHTALSFDLVGEDVLITGAGPIGIMAA
AVAKHVGARHVVITDINEYRLDLARKMGATRAVDVSKESLKDVMTDLGMTEGFDVGMEMS
GVPMAFTSMLESMNNGGKIAMLGIPGSDMAIDWSQVIFKGLTIKGIYGREMFETWYKMAS
LIQSGLDLTPIITHHYNIDDFQQGFDMMRSGQSGKVILDWT
>sp|A9KET6|TDH_COXBN L-threonine 3-dehydrogenase OS=Coxiella burnetii (strain Dugway 5J108-111) GN=tdh PE=3 SV=1
MKVLSKLKPAPGLWLHKAPTPKPGRDEVLIKIKKTAICGTDLHIYKWDEWAQKTIPVPMH
VGHEFVGEIVEVGEAASALAVGDRVSGEGHITCGDCRNCRAGKRHLCRYTVGVGVNRPGA
FAEYLVIPAKNAYKIPAKISDDIAAILDPFGNAAHSALEFDLVGEDVLITGAGPVGLMSA
AIARHVGARHVVITDVNDYRLALAEKVGVTAAVNSTKTPLTETMKNLGMTEGFDVGLEMS
GNAEAFRSMLTVMNNGGKIAFLGIPPEPFAIDWNQVVFKSLLIKGIYGRRMFETWYKMTN
LLLSGLDISPIITHEFPMKDFQQAFDVMLSGKTGKVILNWEQ
>sp|A9NA21|TDH_COXBR L-threonine 3-dehydrogenase OS=Coxiella burnetii (strain RSA 331 / Henzerling II) GN=tdh PE=3 SV=1
MKVLSKLKPAPGLWLHKAPTPKPGRDEVLIKIKKTAICGTDLHIYKWDEWAQKTIPVPMH
VGHEFVGEIVEVGEAASALAVGDRVSGEGHITCGDCRNCRAGKRHLCRYTVGVGVNRPGA
FAEYLVIPAKNAYKIPAKISDDIAAILDPFGNAAHSALEFDLVGEDVLITGAGPVGLMSA
AIARHVGARHVVITDVNDYRLALAEKVGVTAAVNSTKTPLTETMKNLGMTEGFDVGLEMS
GNAEAFRSMLTVMNNGGKIAFLGIPPEPFAIDWNQVVFKSLLIKGIYGRRMFETWYKMTN
LLLSGLDISPIITHEFPMKDFQQAFDVMLSGKTGKVILNWEQ
>sp|Q83F39|TDH_COXBU L-threonine 3-dehydrogenase OS=Coxiella burnetii GN=tdh PE=3 SV=1
MKVLSKLKPAPGLWLHKAPTPKPGRDEVLIKIKKTAICGTDLHIYKWDEWAQKTIPVPMH
VGHEFVGEIVEVGEAASALAVGDRVSGEGHITCGDCRNCRAGKRHLCRYTVGVGVNRPGA
FAEYLVIPAKNAYKIPAKISDDIAAILDPFGNAAHSALEFDLVGEDVLITGAGPVGLMSA
AIARHVGARHVVITDVNDYRLALAEKVGVTAAVNSTKTPLTETMKNLGMTEGFDVGLEMS
GNAEAFRSMLTVMNNGGKIAFLGIPPEPFAIDWNQVVFKSLLIKGIYGRRMFETWYKMTN
LLLSGLDISPIITHEFPMKDFQQAFDVMLSGKTGKVILNWEQ
>sp|Q9RTU4|TDH_DEIRA L-threonine 3-dehydrogenase OS=Deinococcus radiodurans GN=tdh PE=3 SV=2
MRALSKQQPGEGIWMIETEVPTPGPNDLLIRIRKGSICGTDVHIYKWDDWASQTVPVPMV
VGHEYVGVVAGMGSEVRGFEIGDRVSGEGHVTCGHCRNCRAGRRHLCRNTQGVGVNRPGS
FAEYLVLPAFNAFKLPDDIPDDVAAIFDPFGNAVHTALSFDLVGEDVLITGAGPIGCMAA
AVARHVGARNVVITDVNDYRLDLARQMGVTRAVNVAREDLWTVATQELDMHEGFDVGMEM
SGSGPAFAQMVSVMNNGGKVALLGIPSGEVQIDWNAVIFKMLTIKGIYGREMFETWYKMA
ALIQSGLDLTPVITHHYGIGDFQQGFDAMLSGQSGKVILDWETEEQSA
>sp|A7ZTH0|TDH_ECO24 L-threonine 3-dehydrogenase OS=Escherichia coli O139:H28 (strain E24377A / ETEC) GN=tdh PE=3 SV=1
MKALSKLKAEEGIWMTDVPVPELGHNDLLIKIRKTAICGTDVHIYNWDEWSQKTIPVPMV
VGHEYVGEVVGIGQEVKGFMIGDRVSGEGHITCGHCRNCRGGRTHLCRNTIGVGVNRPGC
FAEYLVIPAFNAFKIPDNISDDLASIFDPFGNAVHTALSFDLVGEDVLVSGAGPIGIMAA
AVAKHVGARNVVITDVNEYRLELARKMGITRAVNVAKENLNDVMAELGMTEGFDVGLEMP
GAPPAFRTMLDTMNHGGRIAMLGIPPSDMSIDWTKVIFKGLFIKGIYGREMFETWYKMAA
LIQSGLDLSPIITHRFSIDDFQKGFDAMRSGQSGKVILSWD
>sp|Q8XEJ1|TDH_ECO57 L-threonine 3-dehydrogenase OS=Escherichia coli O157:H7 GN=tdh PE=3 SV=1
MKALSKLKAEEGIWMTDVPVPELGHNDLLIKIRKTAICGTDVHIYNWDEWSQKTIPVPMV
VGHEYVGEVVGIGQEVKGFKIGDRVSGEGHITCGHCRNCRGGRTHLCRNTIGVGVNRPGC
FAEYLVIPAFNAFKIPDNISDDLASIFDPFGNAVHTALSFDLVGEDVLVSGAGPIGIMAA
AVAKHVGARNVVITDVNEYRLELARKMGITRAVNVAKENLNDVMAELGMTEGFDVGLEMS
GAPPAFRTMLDTMNHGGRIAMLGIPPSDMSIDWTKVIFKGLFIKGIYGREMFETWYKMAA
LIQSGLDLSPIITHRFSIDDFQKGFDAMCSGQSGKVILSWD
>sp|A8A681|TDH_ECOHS L-threonine 3-dehydrogenase OS=Escherichia coli O9:H4 (strain HS) GN=tdh PE=3 SV=1
MKALSKLKAEEGIWMTDVPVPELGHNDLLIKIRKTAICGTDVHIYNWDEWSQKTIPVPMV
VGHEYVGEVVGIGQEVKGFKIGDRVSGEGHITCGHCRNCRGGRTHLCRNTIGVGVNRPGC
FAEYLVIPAFNAFKIPDNISDDLASIFDPFGNAVHTALSFDLVGEDVLVSGAGPIGIMAA
AVAKHVGARNVVITDVNEYRLELARKMGITRAVNVAKENLNDVMAELGMTEGFDVGLEMS
GAPPAFRTMLDTMNHGGRIAMLGIPPSDMSIDWTKVIFKGLFIKGIYGREMFETWYKMAA
LIQSGLDLSPIITHRFSIDDFQKGFDAMRSGQSGKVILSWD
>sp|A1AHF3|TDH_ECOK1 L-threonine 3-dehydrogenase OS=Escherichia coli O1:K1 / APEC GN=tdh PE=3 SV=1
MKALSKLKAEEGIWMTDVPVPELGHNDLLIKIRKTAICGTDVHIYNWDEWSQKTIPVPMV
VGHEYVGEVVGIGQEVKGFKIGDRVSGEGHITCGHCRNCRGGRTHLCRNTIGVGVNRPGC
FAEYLVIPAFNAFKIPDNISDDLASIFDPFGNAVHTALSFDLVGEDVLVSGAGPIGIMAA
AVAKHVGARNVVITDVNEYRLELARKMGITRAVNVAKENLNDVMTELGMTEGFDVGLEMS
GAPPAFRTMLDTMNHGGRIAMLGIPPSDMSIDWTKVIFKGLFIKGIYGREMFETWYKMAA
LIQSGLDLSPIITHRFSIDDFQKGFDAMRSGQSGKVILSWD
>sp|Q0TBJ0|TDH_ECOL5 L-threonine 3-dehydrogenase OS=Escherichia coli O6:K15:H31 (strain 536 / UPEC) GN=tdh PE=3 SV=1
MKALSKLKAEEGIWMTDVPVPELGHNDLLIKIRKTAICGTDVHIYNWDEWSQKTIPVPMV
VGHEYVGEVVGIGQEVKGFKIGDRVSGEGHITCGHCRNCRGGRTHLCRNTIGVGVNRPGC
FAEYLVIPAFNAFKIPDNISDDLASIFDPFGNAVHTALSFDLVGEDVLVSGAGPIGIMAA
AVAKHVGARNVVITDVNEYRLELARKMGITRAVNVAKENLNDVMAELGMTEGFDVGLEMS
GAPPAFRTMLDTMNHGGRIAMLGIPPSDMSIDWTKVIFKGLFIKGIYGREMFETWYKMAA
LIQSGLDLSPIITHRFSIDDFQKGFDAMRSGQSGKVILSWD
>sp|Q8FCA2|TDH_ECOL6 L-threonine 3-dehydrogenase OS=Escherichia coli O6 GN=tdh PE=3 SV=1
MKALSKLKAEEGIWMTDVPVPELGHNDLLIKIRKTAICGTDVHIYNWDEWSQKTIPVPMV
VGHEYVGEVVGIGQEVKGFKIGDRVSGEGHITCGHCRNCRGGRTHLCRNTIGVGVNRPGC
FAEYLVIPAFNAFKIPDNISDDLASIFDPFGNAVHTALSFDLVGEDVLVSGAGPIGIMAA
AVAKHVGARNVVITDVNEYRLELARKMGITRAVNVAKENLNDVMTELGMTEGFDVGLEMS
GAPPAFRTMLDTMNHGGRIAMLGIPPSDMSIDWTKVIFKGLFIKGIYGREMFETWYKMAA
LIQSGLDLSPIITHRFSIDDFQKGFDAMRSGQSGKVILSWD
>sp|B1IZH4|TDH_ECOLC L-threonine 3-dehydrogenase OS=Escherichia coli (strain ATCC 8739 / DSM 1576 / Crooks) GN=tdh PE=3 SV=1
MKALSKLKAEEGIWMTDVPVPELGHNDLLIKIRKTAICGTDVHIYNWDEWSQKTIPVPMV
VGHEYVGEVVGIGQEVKGFKIGDRVSGEGHITCGHCRNCRGGRTHLCRNTIGVGVNRPGC
FAEYLVIPAFNAFKIPDNISDDLASIFDPFGNAVHTALSFDLVGEDVLVSGAGPIGIMAA
AVAKHVGARNVVITDVNEYRLELARKMGITRAVNVAKENLNDVMAELGMTEGFDVGLEMS
GAPPAFRTMLDTMNHGGRIAMLGIPPSDMSIDWTKVIFKGLFIKGIYGREMFETWYKMAA
LIQSGLDLSPIITHRFSIDDFQKGFDAMRSGQSGKVILSWD
>sp|P07913|TDH_ECOLI L-threonine 3-dehydrogenase OS=Escherichia coli (strain K12) GN=tdh PE=1 SV=1
MKALSKLKAEEGIWMTDVPVPELGHNDLLIKIRKTAICGTDVHIYNWDEWSQKTIPVPMV
VGHEYVGEVVGIGQEVKGFKIGDRVSGEGHITCGHCRNCRGGRTHLCRNTIGVGVNRPGC
FAEYLVIPAFNAFKIPDNISDDLAAIFDPFGNAVHTALSFDLVGEDVLVSGAGPIGIMAA
AVAKHVGARNVVITDVNEYRLELARKMGITRAVNVAKENLNDVMAELGMTEGFDVGLEMS
GAPPAFRTMLDTMNHGGRIAMLGIPPSDMSIDWTKVIFKGLFIKGIYGREMFETWYKMAA
LIQSGLDLSPIITHRFSIDDFQKGFDAMRSGQSGKVILSWD
>sp|Q1R4X4|TDH_ECOUT L-threonine 3-dehydrogenase OS=Escherichia coli (strain UTI89 / UPEC) GN=tdh PE=3 SV=1
MKALSKLKAEEGIWMTDVPVPELGHNDLLIKIRKTAICGTDVHIYNWDEWSQKTIPVPMV
VGHEYVGEVVGIGQEVKGFKIGDRVSGEGHITCGHCRNCRGGRTHLCRNTIGVGVNRPGC
FAEYLVIPAFNAFKIPDNISDDLASIFDPFGNAVHTALSFDLVGEDVLVSGAGPIGIMAA
AVAKHVGARNVVITDVNEYRLELARKMGITRAVNVAKENLNDVMTELGMTEGFDVGLEMS
GAPPAFRTMLDTMNHGGRIAMLGIPPSDMSIDWTKVIFKGLFIKGIYGREMFETWYKMAA
LIQSGLDLSPIITHRFSIDDFQKGFDAMRSGQSGKVILSWD
>sp|A4W529|TDH_ENT38 L-threonine 3-dehydrogenase OS=Enterobacter sp. (strain 638) GN=tdh PE=3 SV=1
MKALSKLKAEEGIWMTDVPEPEVGHNDLLIKIRKTAICGTDVHIYNWDEWSQKTIPVPMV
VGHEYVGEVVGIGQEVKGFKIGDRVSGEGHITCGHCRNCRGGRTHLCRNTVGVGVNRPGC
FAEYLVIPAFNAFKIPDNISDDLASIFDPFGNAVHTALSFDLVGEDVLVSGAGPIGIMAA
AVAKHVGARNVVITDVNEYRLSLARKMGVTRAVDVSKENLNDVMAELGMTEGFDVGLEMS
GAPPAFRSMLDTMNHGGRIAMLGIPPSDMSIDWNKVIFKGLFIKGIYGREMFETWYKMAA
LIQSGLDLTPIITHHFGIDDFQKGFDAMRSGQSGKVILSWD
>sp|A7MID0|TDH_ENTS8 L-threonine 3-dehydrogenase OS=Enterobacter sakazakii (strain ATCC BAA-894) GN=tdh PE=3 SV=1
MKALSKLKPAEGIWMTDVPEPEVGHNDLLIKIRKTAICGTDVHIYNWDEWSQKTIPVPMV
VGHEYVGEVVGIGQEVKGFKIGDRVSGEGHITCGHCRNCRGGRTHLCRNTVGVGVNRPGC
FAEYLVIPAFNAFKIPDNISDDLASIFDPFGNAVHTALSFDLVGEDVLVSGAGPIGIMAA
AVAKHVGARNVVITDVNEYRLSLARKMGVTRAVNVANESLQDVMNELGMTEGFDVGLEMS
GAPPAFRTMLDTMNHGGRIAMLGIPPSDMSIDWNKVIFKGLFIKGIYGREMFETWYKMAA
LIQSGLDLSPIITHRFTIDDFQKGFDAMRSGQSGKVILSWD
>sp|Q6DAT5|TDH_ERWCT L-threonine 3-dehydrogenase OS=Erwinia carotovora subsp. atroseptica GN=tdh PE=3 SV=1
MKALAKLRPEEGIWMMDAPMPELGHNDIMIKIRKSAICGTDVHIYNWDEWSQKTIPVPMV
VGHEYVGEIVAIGQEVNGFHIGDRVSGEGHITCGYCRNCRAGRRHLCRNAIGVGVNRPGS
FAEYLVIPAYNAFRIPDNISDELAAIFDPFGNAVHTALSFDLVGEDVLITGAGPIGMMAA
AVCRHVGARNVVITDVNAYRLELASKMGATRAVNVAEEKLTDVMIELGMTEGFDIGLEMS
GAPSAFRAMLKAMNHGGRIAMLGIPHEPMSIDWGEVIFKGLFIKGIYGREMFETWYKMSA
LIQSGLDLSPIITHRFHIDEFQKGFDAMRSGQSGKVILNWDEAYTRHTSSCMCVDCATRH
T
>sp|B0TYR8|TDH_FRAP2 L-threonine 3-dehydrogenase OS=Francisella philomiragia subsp. philomiragia (strain ATCC 25017) GN=tdh PE=3 SV=1
MKALAKLKKEPGIWMIDDAPMPEYGYNDVLIKIKKTAICGTDLHIYNWDKWSQATIPVPM
ITGHEFAGEVVAKGNGVTSVDVGDRVSGEGHLVCGQCRNCRAGKRHLCRKTIGIGVNVQG
AFAEYLVMPAVNVFKIPDSISDDIASTFDPMGNAIHTALSFNLTGEDVLITGAGPIGLMA
VKIARFCGARRIVITDINKYRLQMARDFGATVAVNVSEFQNQQQLTAQMRKVMSEIGMTE
GFDVGLEMSGINSAISMMLDVMNHGGKLSLLGISAGDISVDWGAILFKGLTLKGIYGREM
FETWYLMTSMLQAGMDMEPIITHRLHIDDYQKGFEIMKSGQCGKVILDWSR
>sp|Q14IB6|TDH_FRAT1 L-threonine 3-dehydrogenase OS=Francisella tularensis subsp. tularensis (strain FSC 198) GN=tdh PE=3 SV=1
MKALAKLKKQPGIWIINDAPIPEYGYNDVLIKIKKTAICGTDLHIYNWDKWSQNTIPVPM
ITGHEFAGEVVAKGDGVTSVDIGDRVSGEGHLVCGQCRNCRAGKRHLCRKTIGIGVNVQG
AFAEYLVMPAVNVFKIPDSISDDIASTFDPMGNAIHTALSFNLTGEDVLITGAGPIGLMA
VKIARFCGARRIVITDINEYRLQMARDFGATVALNVAPFKNQDELVKQMRKVMSDIGMTE
GFDVGLEMSGINSAISMMLDVMNHGGKLSLLGISAGDISVDWGAILFKGLTLKGIYGREM
FETWYLMTSMLQAGMDMNPIITHRLHIDEFQKGFEIMKSGQCGKVILDWSS
>sp|A7NDM9|TDH_FRATF L-threonine 3-dehydrogenase OS=Francisella tularensis subsp. holarctica (strain FTA) GN=tdh PE=3 SV=1
MKALAKLKKQPGIWMINDAPIPEYGYNDVLIKIKKTAICGTDLHIYNWDKWSQNTIPVPM
ITGHEFAGEVVAKGDGVTSVDIGDRVSGEGHLVCGQCRNCRAGKRHLCRKTIGIGVNVQG
AFAEYLVMPAVNVFKIPDSISDDIASTFDPMGNAIHTALSFNLTGEDVLITGAGPIGLMA
VKIARFCGARRIVITDINEYRLQMARDFGATVALNVAPFKNQDELVKQMRKVMSDIGMTE
GFDVGLEMSGINSAISMMLDVMNHGGKLSLLGISAGDISVDWGAILFKGLTLKGIYGREM
FETWYLMTSMLQAGMDMNPIITHRLHIDEFQKGFEIMKSGQCGKVILDWSS
>sp|Q2A282|TDH_FRATH L-threonine 3-dehydrogenase OS=Francisella tularensis subsp. holarctica (strain LVS) GN=tdh PE=3 SV=1
MKALAKLKKQPGIWMINDAPIPEYGYNDVLIKIKKTAICGTDLHIYNWDKWSQNTIPVPM
ITGHEFAGEVVAKGDGVTSVDIGDRVSGEGHLVCGQCRNCRAGKRHLCRKTIGIGVNVQG
AFAEYLVMPAVNVFKIPDSISDDIASTFDPMGNAIHTALSFNLTGEDVLITGAGPIGLMA
VKIARFCGARRIVITDINEYRLQMARDFGATVALNVAPFKNQDELVKQMRKVMSDIGMTE
GFDVGLEMSGINSAISMMLDVMNHGGKLSLLGISAGDISVDWGAILFKGLTLKGIYGREM
FETWYLMTSMLQAGMDMNPIITHRLHIDEFQKGFEIMKSGQCGKVILDWSS
>sp|A0Q5K3|TDH_FRATN L-threonine 3-dehydrogenase OS=Francisella tularensis subsp. novicida (strain U112) GN=tdh PE=3 SV=1
MKALAKLKKQPGIWMIDDAPIPEYGYNDVLIKIKKTAICGTDLHIYNWDKWSQNTIPVPM
ITGHEFAGEVVAKGDGVTSVDIGDRVSGEGHLVCGQCRNCRAGKRHLCRKTIGIGVNVQG
AFAEYLVMPAVNVFKIPDSISDDIASTFDPMGNAIHTALSFNLTGEDVLITGAGPIGLMA
VKIARFCGARRIVITDINEYRLQMARDFGATVALNVAPFKNQDELVKQMRKVMSDIGMTE
GFDIGLEMSGINSAISMMLDVMNHGGKLSLLGISAGDISVDWGAILFKGLTLKGIYGREM
FETWYLMTSMLQAGMDMNPIITHRLHIDEFQKGFEIMKSGQCGKVILDWSS
>sp|Q0BKV5|TDH_FRATO L-threonine 3-dehydrogenase OS=Francisella tularensis subsp. holarctica (strain OSU18) GN=tdh PE=3 SV=1
MKALAKLKKQPGIWMINDAPIPEYGYNDVLIKIKKTAICGTDLHIYNWDKWSQNTIPVPM
ITGHEFAGEVVAKGDGVTSVDIGDRVSGEGHLVCGQCRNCRAGKRHLCRKTIGIGVNVQG
AFAEYLVMPAVNVFKIPDSISDDIASTFDPMGNAIHTALSFNLTGEDVLITGAGPIGLMA
VKIARFCGARRIVITDINEYRLQMARDFGATVALNVAPFKNQDELVKQMRKVMSDIGMTE
GFDVGLEMSGINSAISMMLDVMNHGGKLSLLGISAGDISVDWGAILFKGLTLKGIYGREM
FETWYLMTSMLQAGMDMNPIITHRLHIDEFQKGFEIMKSGQCGKVILDWSS
>sp|Q5NGW4|TDH_FRATT L-threonine 3-dehydrogenase OS=Francisella tularensis subsp. tularensis GN=tdh PE=3 SV=1
MKALAKLKKQPGIWIINDAPIPEYGYNDVLIKIKKTAICGTDLHIYNWDKWSQNTIPVPM
ITGHEFAGEVVAKGDGVTSVDIGDRVSGEGHLVCGQCRNCRAGKRHLCRKTIGIGVNVQG
AFAEYLVMPAVNVFKIPDSISDDIASTFDPMGNAIHTALSFNLTGEDVLITGAGPIGLMA
VKIARFCGARRIVITDINEYRLQMARDFGATVALNVAPFKNQDELVKQMRKVMSDIGMTE
GFDVGLEMSGINSAISMMLDVMNHGGKLSLLGISAGDISVDWGAILFKGLTLKGIYGREM
FETWYLMTSMLQAGMDMNPIITHRLHIDEFQKGFEIMKSGQCGKVILDWSS
>sp|A4IZ92|TDH_FRATW L-threonine 3-dehydrogenase OS=Francisella tularensis subsp. tularensis (strain WY96-3418) GN=tdh PE=3 SV=1
MKALAKLKKQPGIWIINDAPIPEYGYNDVLIKIKKTAICGTDLHIYNWDKWSQNTIPVPM
ITGHEFAGEVVAKGDGVTSVDIGDRVSGEGHLVCGQCRNCRAGKRHLCRKTIGIGVNVQG
AFAEYLVMPAVNVFKIPDSISDDIASTFDPMGNAIHTALSFNLTGEDVLITGAGPIGLMA
VKIARFCGARRIVITDINEYRLQMARDFGATVALNVAPFKNQDELVKQMRKVMSDIGMTE
GFDVGLEMSGINSAISMMLDVMNHGGKLSLLGISAGDISVDWGAILFKGLTLKGIYGREM
FETWYLMTSMLQAGMDMNPIITHRLHIDEFQKGFEIMKSGQCGKVILDWSS
>sp|Q5QUN8|TDH_IDILO L-threonine 3-dehydrogenase OS=Idiomarina loihiensis GN=tdh PE=3 SV=1
MKALSKLHAKPGIWMTDVEKPECGYNDLLIKIKKTAICGTDVHIYKWDDWSQKTIPVPMV
VGHEYVGEVAAMGDGVRGFEIGDRVSGEGHITCGHCRNCRAGRRHLCRNTYGVGVNRPGA
FAEYLALPAENAFKLPDDVTDEMAAVFDPFGNAVHTALAFDLVGEDVLITGAGPIGIMAA
AVARHVGARHVVITDVNEYRLDLARKMGVTRAVDVSKEKLSDVMTELGMKEGFDVGLEMS
GVPSAFSQMLETMNHGGKIAMLGIPPENIAIDWNQVIFKGLVIKGIYGREMFETWYKMAS
LLQSGLDISPILTHEMPIDDFEKGFETMISGQSGKVILNWD
>sp|A6TFL2|TDH_KLEP7 L-threonine 3-dehydrogenase OS=Klebsiella pneumoniae subsp. pneumoniae (strain ATCC 700721 / MGH 78578) GN=tdh PE=3 SV=1
MKALSKLKAEEGIWMTDVPEPEVGHNDLLIKIRKTAICGTDVHIYNWDEWSQKTIPVPMV
VGHEYVGEVVGIGQEVRGFKIGDRVSGEGHITCGHCRNCRAGRTHLCRNTIGVGVNRPGC
FAEYLVIPAFNAFKIPDNISDDLASIFDPFGNAVHTALSFDLVGEDVLVSGAGPIGVMAA
AVAKHVGARNVVITDVNEYRLELARKMGVTRAVNVAKENLNDVMAELGMTEGFDVGLEMS
GAPPAFRSMLDTMNHGGRIAMLGIPPSDMSIDWTKVIFKGLFIKGIYGREMFETWYKMAA
LIQSGLDLSPIITHRFGIDDFQKGFDAMRSGQSGKVVLSWD
>sp|Q5X748|TDH_LEGPA L-threonine 3-dehydrogenase OS=Legionella pneumophila (strain Paris) GN=tdh PE=3 SV=1
MKSLVKAKKEPGIWMQDIPVPEYGVNDVLIKIKRTAICGTDIHIYSWDEWAQATIPVPMT
VGHEFYGEIVEVGKEVQGLKVGQRVSGEGHITCGFCRNCRAGKRHLCRNTLGVGVNRPGC
FAEYLALPATNVIALPDNITEEQAAILDPFGNAAHCALAFDVVGEDVLITGAGPIGIMAA
AIVRHIGARHVVITDVNDHRLELARQMGVSRAVNVKYQKLIDVANELGMLEGFDVGLEMS
GNPMALNDMMKAMNHGGHVALLGIPPQETPIDWNQVIFKGLVIKGIYGREMFETWYKMIA
MLQSGLNISPVITHNFPVDEYQHAFQIMASGQSGKVILNW
>sp|A5IGK7|TDH_LEGPC L-threonine 3-dehydrogenase OS=Legionella pneumophila (strain Corby) GN=tdh PE=3 SV=1
MKSLVKAKKEPGIWMQDVPVPEYGVNDVLIKIKRTAICGTDIHIYSWDEWAQATIPVPMT
VGHEFYGEIVEVGKEVQGLKVGQRVSGEGHITCGFCRNCRAGKRHLCRNTLGVGVNRPGC
FAEYLALPATNVIALPDNITEEQAAILDPFGNAAHCALAFDVVGEDVLITGAGPIGIMAA
AIVRHIGARHVVITDVNDHRLELARQMGVSRAVNVKYQKLSDVANELGMLEGFDVGLEMS
GNPMALNDMMKAMNHGGHVALLGIPPQETPIDWNQVIFKGLVIKGIYGREMFETWYKMIA
MLQSGLNISPVITHNFPVDEYQHAFQIMASGQSGKVILNW
>sp|Q5ZXM9|TDH_LEGPH L-threonine 3-dehydrogenase OS=Legionella pneumophila subsp. pneumophila (strain Philadelphia 1 / ATCC 33152 / DSM 7513) GN=tdh PE=3 SV=2
MKSLVKAKKEPGIWMQDIPVPEYGVNDVLIKIKRTAICGTDIHIYSWDEWAQATIPVPMT
VGHEFYGEIVEVGKEVQGLKVGQRVSGEGHITCGFCRNCRAGKRHLCRNTLGVGVNRPGC
FAEYLALPATNVIALPDNITEEQAAILDPFGNAAHCALAFDVVGEDVLITGAGPIGIMAA
AIVRHIGARHVVITDVNDHRLELARQMGVSRAVNVKYQKLSDVANELGMLEGFDVGLEMS
GNPMALNDMMKAMNHGGHVALLGIPPQETPIDWNQVIFKGLVIKGIYGREMFETWYKMIA
MLQSGLNISPVITHNFPVDEYQHAFQIMASGQSGKVILNW
>sp|Q5WYJ7|TDH_LEGPL L-threonine 3-dehydrogenase OS=Legionella pneumophila (strain Lens) GN=tdh PE=3 SV=1
MKSLVKAKKEPGIWMQDIPVPEYGVNDVLIKIKRTAICGTDIHIYSWDEWAQATIPVPMT
VGHEFYGEIVEVGKEVQGLKVGQRVSGEGHITCGFCRNCRAGKRHLCRNTLGVGVNRPGC
FAEYLALPATNVIALPDNITEEQAAILDPFGNAAHCALAFDVVGEDVLITGAGPIGIMAA
AIVRHIGARHVVITDVNDHRLELARKMGVSRAVNVKYQKLSDVANELGMLEGFDVGLEMS
GNPMALNDMMKAMNHGGHVALLGIPPQETPIDWNQVIFKGLVIKGIYGREMFETWYKMIA
MLQSGLNISPVITHNFPVDEYQHAFQIMASGQSGKVILNW
>sp|A6W1W3|TDH_MARMS L-threonine 3-dehydrogenase OS=Marinomonas sp. (strain MWYL1) GN=tdh PE=3 SV=1
MKTLAKLHAEKGIWMTDVPHPDCGHNDVVIKISKTAICGTDMHIYQWDDWAQNTIPVPMT
VGHEFVGVITEVGPEVSGFKIGDRVSGEGHITCGHCRNCRAGRRHLCRKTLGVGVNRTGA
FAEYLVIPASNAFKIPNNISDDMAAIFDPFGNATHTALSFDLIGEDVLITGAGPIGAMAA
AIAKHVGARNVVITDVNDFRLDLAKKMGATRTVNVSRESLKDVMTEIDMHEGFDVGLEMS
GNDMAFRSMLECMNHGGKIAMLGIPGKDTLIDWNQVIFKGLIIKGIYGREMYETWYKMVA
MLQSGLDISPIITHRFKVDEFQQGFDTMGSGLSGKVILDWN
>sp|Q11L77|TDH_MESSB L-threonine 3-dehydrogenase OS=Mesorhizobium sp. (strain BNC1) GN=tdh PE=3 SV=1
MTNMMKALVKAKPEEGLWMERVPLPEIGPNDVLIKVRKAAICGTDVHIWNWDEWARKTVP
VPLVTGHEFVGEVVDVGSAVTEYRIGQRVSGEGHIVCGHCRNCRAGRGHLCRNTLGVGVH
RPGAFAEYISLPQHNVVAIPDDVPDEIAAIFDPLGNAVHTALSFDLVGEDVLVTGAGPIG
IMGALVAQCVGARKVVITDINPGRLALAKKLGVRHVVNAREEKLTDVMRKLGMTEGFDVG
LEMSGSASAFRDMIDVMNNGGKIAILGIAPTGFEIDWNKVIFKMLHLKGIYGREMFETWY
KMIALVQGPLDISGLITHRISADDYREGFAAMRSGEAGKVVMDW
>sp|Q6MD15|TDH_PARUW L-threonine 3-dehydrogenase OS=Protochlamydia amoebophila (strain UWE25) GN=tdh PE=3 SV=1
MKGLVKKISAPGLWMENLPIPSHVKDDEVLIKTIKTSICGTDVHIYKWDAWAQKNVPVPL
VIGHEFIGEIAEFGKNVKGFKIGERVCGEGHIVCNQCPNCRMGRKHVCMHTKGLGYHISG
CFAEYFVLPAENVFSLPPSISDDLGAIFDPYGNAVHTTLAFNLIGEDVLITGAGPIGIMA
AAIAKQAGARHIVITDVNDYRLDLARTMGVSHAINVNRESLDNFMQSLGIKYGFTVGLEM
SGHPDGLKTLTEKIRHGGNIALLGILPPATSIDWNLVIFKMLTLKGIYGREIFSTWYQMV
HLLEIGLNLAPIITHHFSVDNFEKGFEVMLSGQSGKVILDWV
>sp|Q7MY48|TDH_PHOLL L-threonine 3-dehydrogenase OS=Photorhabdus luminescens subsp. laumondii GN=tdh PE=3 SV=1
MKALSKLKAEEGIWMIDVPEPELGHNDVMIKIRKTAICGTDVHIYNWDDWSQKTIPVPMV
VGHEYVGEVVAIGQEVKGFKIGDRVSGEGHITCGYCRNCRGGRTHLCRNTIGVGVNRAGC
FAQYLVIPAFNAFKIPDNISDELAAIFDPFGNAVHTALSFDLVGEDVLVSGAGPIGIMAA
AVCKHVGARHVVITDVNEYRLELARKMGVTRAVNVSQENLTDVMAELGMTEGFDVGLEMS
GAPAAFRTLLNTMNHGGRVALLGIPPSDMAIDWNQVIFKGLFIKGIYGREMFETWYKMAT
LIQSGLDLTPIITHRFSIDDFQKGFDIMRSGQSGKVILNWD
>sp|Q6LRD9|TDH_PHOPR L-threonine 3-dehydrogenase OS=Photobacterium profundum GN=tdh PE=3 SV=2
MKIKALSKLKPEEGIWMNEVDKPEMGHNDLLIRIKKTAICGTDVHIYNWDEWSQKTIPVP
MVVGHEYVGEVVGIGQEVRGFTIGDRVSGEGHITCGHCRNCRGGRTHLCRNTTGVGVNRD
GAFAEFLVIPAFNAFKIPAGISDDLASIFDPFGNAVHTALSFDLVGEDVLITGAGPIGIM
AAAVAKHVGARHVVITDVNEYRLDLARKMGVTRAVNVANEKLEDVMSELGMTEGFDVGLE
MSGVPSAFNGMLASMNHGGKVALLGIPPSDMAVDWTQVIFKGLVIKGIYGREMFETWYKM
ASLIQSGLDLTPIITHHYKIDDFQKGFDMMRSGMSGKVILDWE
>sp|Q6AAR3|TDH_PROAC L-threonine 3-dehydrogenase OS=Propionibacterium acnes GN=tdh PE=3 SV=1
MKALVKTRPEPGLELVEVPDPVAGPNDVIVKVMRTGICGTDVHIDKWDGWAAKTVHTPLV
LGHEFCGEIVELGSEVNDLEVGQFVSGEGHYVCGRCRACLAGKRHLCRNTQGIGYAVNGA
YCQYFVMPAGNVWVHHIPDLDPDVAAIFDPFGNAVHTALQFPCLAEDVLVSGAGPIGIMA
ALVAQFQGARNVVVTDLSDERLELAQQLGLKNAVNVSREGLETVWDRFDMKEGFDIGLEM
SGSGTALTSMIDNMTHGGRIALLGTPSTDITLDFSKIIFNMITIQGVTGRQIFETWYTMA
SLIRSGLDISGIITDRYPITEFREAFDVAGSGHGGKVVMNWECLD
>sp|Q15ZU4|TDH_PSEA6 L-threonine 3-dehydrogenase OS=Pseudoalteromonas atlantica (strain T6c / BAA-1087) GN=tdh PE=3 SV=1
MKSLAKLKSEKGIWLHDSEMPTVGHNDILIKIRKTAICGTDMHIYNWDEWSQNTIPVPMV
VGHEYVGEVVEIGEEVRGFAIGDRVSGEGHITCGHCRNCRAGRRHLCRNTSGVGVNRAGA
FAEYLSIPAFNAFKIPDNISDDLAAIFDPFGNAVHTALSFDLVGEDVLITGAGPIGIMAA
AVAQHVGARHVVITDVNEYRLDLARKMGASRAVNVAKESLKDVMNDLGMSEGFDVGLEMS
GVPAAFRDMLDKMNHGGKVAMLGIPSGDVAVDWNKVIFKGLVIKGIYGREMFETWYKMAS
LIQGGLNLAPIITHQFNIDEFQQGFDTMGSGQSGKVILNW
>sp|Q3IHW0|TDH_PSEHT L-threonine 3-dehydrogenase OS=Pseudoalteromonas haloplanktis (strain TAC 125) GN=tdh PE=3 SV=1
MKALSKLKAEPGIWMTDAPKPEVGHNDLLIKIRKTAICGTDVHIYKWDEWAQKTIPTPMV
VGHEYVGEVVDMGQEVRGFKVGDRVSGEGHITCGHCRNCRAGRVHLCRNTTGVGVNREGA
FAEYLVIPAFNAFKIPDNISDELASIFDPFGNAVHTALSFDLVGEDVLITGAGPIGIMAA
AVAKHVGARHVVISDVNEYRLELARKMGATRAVNVANEKLEDVIKELGMTEGFDIGLEMS
GVPSAFNSMLNNMNHGGKVAMLGIPPSDMAVDWNQVIFKGLVIKGIYGREMFETWYKMAS
LIQSGLDLNPIITHQYSIDDFQAGFDMMISGQSGKVILNWD
>sp|A1SVW5|TDH_PSYIN L-threonine 3-dehydrogenase OS=Psychromonas ingrahamii (strain 37) GN=tdh PE=3 SV=1
MKIKALAKLKPEVGIWMTTVDKPEPGHNDLLIKIHKTAICGTDIHIYNWDEWSQNTIPVP
MVVGHEYVGEVVGMGQEVRGFSVGDRVSGEGHITCGHCRNCRAGRTHLCRNTIGVGVNRT
GAFAEYLVIPAFNAFKIPAGISDDLASIFDPFGNAVHSALSFDVVGEDVLITGAGPIGIM
AAAVAKHAGARYVVITDINEYRLDLARKMGVTRAVNVAQQKLEDVIAQLGMTEGFDVGLE
MSGAPVAFNSMLKNMSHGGKIALLGIPPSDMSIDWNMVIFKGLVIKGIYGREMFETWYKM
ASLIQSGLDLDPIITHTFPVDKFQEGFDMMRSGKSGKVILDWSI
>sp|Q9UYX0|TDH_PYRAB Probable L-threonine 3-dehydrogenase OS=Pyrococcus abyssi GN=tdh PE=3 SV=1
MSEKMVAIMKTKPAYGAELVEVDVPKPGPGEVLIKVIATSICGTDLHIYEWNEWAQSRIK
PPQIMGHEVAGEVVEVGPGVEGIEVGDYVSVETHIVCGKCYACRRGQYHVCQNTKIFGVD
TDGVFAEYAVVPAQNVWKNPKSIPPEYATLQEPLGNAVDTVLAGPISGKSVLITGAGPLG
LLGIAVAKASGAYPVIVSEPSDFRRELAKKVGADYVINPFEEDVVKEVMDITDGNGVDVF
LEFSGAPKALEQGLQAVTPAGRVSLLGLYPGKVSIDFNNLIIFKALTVYGITGRHLWETW
YTVSRLLQSGKLNLDPIITHKYKGFDKYEEAFELMRAGKTGKVVFMLK
>sp|Q8U259|TDH_PYRFU Probable L-threonine 3-dehydrogenase OS=Pyrococcus furiosus GN=tdh PE=3 SV=1
MSEKMVAIMKTKPEYGAELVEVDVPKPGPGEVLIKILATSICGTDLHIYEWNEWAQTRIR
PPQIMGHEVAGEVVEVGPGVEGIEVGDYVSVETHIVCGKCYACKRGQYHVCQNTKIFGVD
TDGVFAEYAVVPAQNVWKNPKNIPPEYATLQEPLGNAVDTVLAGPIAGKSVLITGAGPLG
LLGIAVAKASGAYPVIVSEPSEFRRNLAKKVGADYVINPFEEDVVKEVMDITDGNGVDVF
LEFSGAPKALEQGLQAVTPAGRVSLLGLFPGKVSIDFNNLIIFKALTVYGITGRHLWETW
YTVSRLLQSGKLNIDPIITHKYKGFDKYEEAFELMRAGKTGKVVFMLK
>sp|O58389|TDH_PYRHO Probable L-threonine 3-dehydrogenase OS=Pyrococcus horikoshii GN=tdh PE=1 SV=1
MSEKMVAIMKTKPGYGAELVEVDVPKPGPGEVLIKVLATSICGTDLHIYEWNEWAQSRIK
PPQIMGHEVAGEVVEIGPGVEGIEVGDYVSVETHIVCGKCYACRRGQYHVCQNTKIFGVD
TDGVFAEYAVVPAQNIWKNPKSIPPEYATLQEPLGNAVDTVLAGPISGKSVLITGAGPLG
LLGIAVAKASGAYPVIVSEPSDFRRELAKKVGADYVINPFEEDVVKEVMDITDGNGVDVF
LEFSGAPKALEQGLQAVTPAGRVSLLGLYPGKVTIDFNNLIIFKALTIYGITGRHLWETW
YTVSRLLQSGKLNLDPIITHKYKGFDKYEEAFELMRAGKTGKVVFMLK
>sp|Q5JI69|TDH_PYRKO Probable L-threonine 3-dehydrogenase OS=Pyrococcus kodakaraensis GN=tdh PE=3 SV=1
MAEKMQAIMKTKPAYGAELVEVDVPKPGPGEVLIKVLATSICGTDLHIYEWNEWAQSRIK
PPQIMGHEVAGEVVEVGPGVEDLQVGDYISVETHIVCGKCYACKHNRYHVCQNTKIFGVD
MDGVFAHYAIVPAKNAWKNPKDMPPEYAALQEPLGNAVDTVLAGPIAGRSTLITGAGPLG
LLGIAVAKASGAYPVIVSEPSEFRRKLAKKVGADYVVNPFEEDPVKFVMDITDGAGVEVF
LEFSGAPKALEQGLKAVTPGGRVSLLGLFPREVTIDFNNLIIFKALEVHGITGRHLWETW
YTVSSLIQSGKLNLDPIITHKYKGFDKFEEAFELMRAGKTGKVVFFPHKG
>sp|Q2K618|TDH_RHIEC L-threonine 3-dehydrogenase OS=Rhizobium etli (strain CFN 42 / ATCC 51251) GN=tdh PE=3 SV=1
MSNMMKALVKSKPEVGLWMENVPVPEVGPNDVLIRVKKSAICGTDVHIWNWDQWAQKTIP
VPMVVGHEFSGEIAEIGSAVTRYHVGERVSGEGHIVCGKCRNCRAGRGHLCRNTLGVGVN
RPGSFGEFVCIPESNVVPIPDDISDEIAAIFDPFGNAVHTALSFDLVGEDVLVTGAGPIG
IMGALVAKRSGARKVVITDINPHRLDLARKLGIDHVVDASKENLADVMKAIGMTEGFDVG
LEMSGAAPAFRDMIDKMNNGGKIAILGIAPAGFEIDWNKVIFKMLNLKGIYGREMFETWY
KMIAFVQGGLDLSPIITHRIKIDDFRDGFEAMRSGNSGKVVMDWM
>sp|Q1MDT5|TDH_RHIL3 L-threonine 3-dehydrogenase OS=Rhizobium leguminosarum bv. viciae (strain 3841) GN=tdh PE=3 SV=1
MSNMMKALVKAKPEVGLWMENVPVPEVGPNDVLIRVKKSAICGTDVHIWNWDQWAQKTIP
VPMVVGHEFSGEIAEIGSAVTRYHVGERVSGEGHIVCGKCRNCRAGRGHLCRNTLGVGVN
RPGSFGEFVCIPESNVVPIPDDISDEIAAIFDPFGNAVHTALSFDLVGEDVLVTGAGPIG
IMGALVAKRSGARKVVITDINPHRLELARKLGIDHVVDASKENLADVMKAIGMTEGFDVG
LEMSGAAPAFRDMIDKMNNGGKIAILGIAPAGFEIDWNKVIFKMLNLKGIYGREMFETWY
KMIAFVQGGLDLAPIITHRIGIDDFRDGFEAMRSGNSGKVVMDWM
>sp|Q983J7|TDH_RHILO L-threonine 3-dehydrogenase OS=Rhizobium loti GN=tdh PE=3 SV=1
MSNMMKALVKAKAEPGIWMEEVPVPEIGPNDVLIKIRKTAICGTDVHIYNWDQWAQKTVP
VPMVTGHEFVGTVADFGAAVTEYKVGQRVSGEGHIVCGHCRNCRAGRGHLCRNTLGVGVN
RPGAFGEYLAIPQHNVVPIPDDVPDEIAAIFDPLGNAVHTALSFDLVGEDVLVTGAGPIG
IMGALVAQCVGARKVVITDINPVRLALAKKLGVQHVVDASKEKLRDVMPVLGMTEGFDVG
LEMSGAAPAFRDMIDTMNNGGKIAILGIAPTGFEIDWNKVIFKMLHLKGIYGREMFETWY
KMIALVQGPLDVSGLITHRIGIDDFQEGFDAMRSGSSGKVVMDW
>sp|Q52998|TDH_RHIME L-threonine 3-dehydrogenase OS=Rhizobium meliloti GN=tdh PE=3 SV=2
MTNMMKALVKTKPEVGLWMERVPVPEIGPNDVLIRVRKSAICGTDVHIWNWDQWAEKTIP
VPMVVGHEFMGEVVEVGPAVSKHHVGERVSGEGHIVCGKCRNCRAGRGHLCRNTLGVGVN
RPGSFAEFVCLPEYNVVSIPDDVPDEIAAIFDPFGNAVHTALSFDLVGEDVLVTGAGPIG
IMGAMVAKRCGARKVVITDINPVRLDLARKLGIDHVVDASKEKLADVMRVIGMTEGFDVG
LEMSGAAPAFRDMIDKMNNGGKIAILGIAPAGFEIDWNKVIFKMLNLKGIYGREMFETWY
KMIAFVQGGLDLSPIITHRIGIDDFRDGFEAMRSGNSGKVVMDW
>sp|A4FND4|TDH_SACEN L-threonine 3-dehydrogenase OS=Saccharopolyspora erythraea (strain NRRL 23338) GN=tdh PE=3 SV=1
MRALVKTSPAPGLELTELPDPTPGANDIVVQVFRTGICGTDLHIDSWDEWAARTVPTPLV
IGHEFAGEVVAVGSAVTQAQVGDFVSGEGHLVCGTCRNCRAGRRHLCANTRGLGVHHNGA
FAEYAVLPEQNVWVHREHVDPDVAAIFDPFGNAVHTALTFPVVGEDVLITGAGPIGLMAA
CVARHAGARNVVITDVSEHRLELARRVGVDLAVNVAETGIADAQAKLGMSEGFDVAMEVS
GQPSALRETIENMAHGGRIAMLGLPAERFQIDWSAVVLKMLTVKGIYGREMFETWYSMSV
LLQSGLDLSPVITHRFPCTRHVEAFETARAGRCGKVILDWTVR
>sp|A9MKQ8|TDH_SALAR L-threonine 3-dehydrogenase OS=Salmonella arizonae (strain ATCC BAA-731 / CDC346-86 / RSK2980) GN=tdh PE=3 SV=1
MKALSKLKAEEGIWMTDVPEPEVGHNDLLIKIRKTAICGTDVHIYNWDEWSQKTIPVPMV
VGHEYVGEVVGIGQEVKGFNIGDRVSGEGHITCGHCRNCRGGRTHLCRNTTGVGVNRPGC
FAEYLVIPAFNAFKIPDNISDDLASIFDPFGNAVHTALSFDLVGEDVLVSGAGPIGVMAA
AVAKHVGARHVVITDVNEYRLELARKMGVTRAVNVAKESLTDVMAELGMTEGFDVGLEMS
GAPPAFRTMLDTMNHGGRIAMLGIPPADMSIDWTKVIFKGLFIKGIYGREMFETWYKMAA
LIQSGLDLSPIITHRFSIDDFQKGFDAMRSGQSGKVILSWD
>sp|Q57IC5|TDH_SALCH L-threonine 3-dehydrogenase OS=Salmonella choleraesuis GN=tdh PE=3 SV=1
MKALSKLKAEEGIWMTDVPEPEVGHNDLLIKIRKTAICGTDVHIYNWDDWSQKTIPVPMV
VGHEYVGEVVGIGQEVKGFKIGDRVSGEGHITCGHCRNCRGGRTHLCRNTTGVGVNRPGC
FAEYLVIPAFNAFKIPDNISDDLASIFDPFGNAVHTALSFDLVGEDVLVSGAGPIGVMAA
AVAKHVGARHVVITDVNEYRLELARKMGVTRAVNVAKESLNDVMAELGMTEGFDVGLEMS
GAPPAFRTMLDTMNHGGRIAMLGIPPSDMSIDWTKVIFKGLFIKGIYGREMFETWYKMAA
LIQSGLDLSPIITHRFSIDDFQKGFDAMRSGQSGKVILSWD
>sp|Q5PC07|TDH_SALPA L-threonine 3-dehydrogenase OS=Salmonella paratyphi A GN=tdh PE=3 SV=1
MKALSKLKAEEGIWMTDVPEPEVGHNDLLIKIRKTAICGTDVHIYNWDDWSQKTIPVPMV
VGHEYVGEVVGIGQEVKGFKIGDRVSGEGHITCGHCRNCRGGRTHLCRNTTGVGVNRPGC
FAEYLVIPAFNAFKIPDNISDDLASIFDPFGNAVHTALSFDLVGEDVLVSGAGPIGVMAA
AVAKHVGARHVVITDVNEYRLELARKMGVTRAVNVAKESLNDVMAELGMTEGFDVGLEMS
GAPPAFRTMLDTMNHGGRIAMLGIPPSDMSIDWTKVIFKGLFIKGIYGREMFETWYKMAA
LIQSGLDLSPIITHRFSIDDFQKGFDAMRSGQSGKVILSWD
>sp|A9MVL0|TDH_SALPB L-threonine 3-dehydrogenase OS=Salmonella paratyphi B (strain ATCC BAA-1250 / SPB7) GN=tdh PE=3 SV=1
MKALSKLKAEEGIWMTDVPEPEVGHNDLLIKIRKTAICGTDVHIYNWDDWSQKTIPVPMV
VGHEYVGEVVGIGQEVKGFKIGDRVSGEGHITCGHCRNCRGGRTHLCRNTTGVGVNRPGC
FAEYLVIPAFNAFKIPDNISDDLASIFDPFGNAVHTALSFDLVGEDVLVSGAGPIGVMAA
AVAKHVGARHVVITDVNEYRLELARKMGVTRAVNVAKESLNDVMAELGMTEGFDVGLEMS
GAPPAFRTMLDTMNHGGRIAMLGIPPSDMSIDWTKVIFKGLFIKGIYGREMFETWYKMAA
LIQSGLDLSPIITHRFSIDDFQKGFDAMRSGQSGKVILSWD
>sp|Q8Z2F4|TDH_SALTI L-threonine 3-dehydrogenase OS=Salmonella typhi GN=tdh PE=3 SV=1
MKALSKLKAEEGIWMTDVPEPEVGHNDLLIKIRKTAICGTDVHIYNWDEWSQKTIPVPMV
VGHEYVGEVVGIGQEVKGFKIGDRVSGEGHITCGHCRNCRGGRTHLCRNTTGVGVNRPGC
FAEYLVIPAFNAFKIPDNISDDLASIFDPFGNAVHTALSFDLVGEDVLVSGAGPIGVMAA
AVAKHVGARHVVITDVNEYRLELARKMGVTRAVNVAKESLNDVMAELGMTEGFDVGLEMS
GAPPAFRTMLDTMNHGGRIAMLGIPPSDMSIDWTKVIFKGLFIKGIYGREMFETWYKMAA
LIQSGLDLSPIITHRFSVDDFQKGFDAMCSGQSGKVILSWD
>sp|Q8ZL52|TDH_SALTY L-threonine 3-dehydrogenase OS=Salmonella typhimurium GN=tdh PE=3 SV=1
MKALSKLKAEEGIWMTDVPEPEVGHNDLLIKIRKTAICGTDVHIYNWDDWSQKTIPVPMV
VGHEYVGEVVGIGQEVKGFKIGDRVSGEGHITCGHCRNCRGGRTHLCRNTTGVGVNRPGC
FAEYLVIPAFNAFKIPDNISDDLASIFDPFGNAVHTALSFDLVGEDVLVSGAGPIGVMAA
AVAKHVGARHVVITDVNEYRLELARKMGVTRAVNVAKESLNDVMAELGMTEGFDVGLEMS
GAPPAFRTMLDTMNHGGRIAMLGIPPSDMSIDWTKVIFKGLFIKGIYGREMFETWYKMAA
LIQSGLDLSPIITHRFSIDDFQKGFDAMRSGQSGKVILSWD
>sp|A8GLC6|TDH_SERP5 L-threonine 3-dehydrogenase OS=Serratia proteamaculans (strain 568) GN=tdh PE=3 SV=1
MKALSKLKAEEGIWMTDVPQPELGHNDIMIKIRKTAICGTDVHIYNWDEWSQKTIPVPMV
VGHEYVGEVVAIGQEVKGFTVGDRVSGEGHITCGHCRNCRGGRTHLCRNTTGVGVNRPGS
FAEYLVIPAFNAFKIPDNISDELASIFDPFGNAVHTALSFDLVGEDVLVSGAGPIGIMAA
AVCKHVGARHVVITDVNEYRLDLARKMGVTRAVNVSKENLNDVMAELGMTEGFDVGLEMS
GAPPAFRTLLNAMNHGGRIAMLGIPPSDMSIDWNQVIFKGLFIKGIYGREMFETWYKMAA
LIQSGLDLTPIITHRFTIDQFQQGFDAMRSGQSGKVVLSWD
>sp|A1S1Q3|TDH_SHEAM L-threonine 3-dehydrogenase OS=Shewanella amazonensis (strain ATCC BAA-1098 / SB2B) GN=tdh PE=3 SV=1
MKALAKLKPEEGIWMVDAPKPEMGHNDLLIKIRKTAICGTDVHIYNWDEWSQKTIPVPMV
VGHEYVGEVVGIGQEVRGFKIGDRVSGEGHITCGHCRNCRAGRTHLCRNTTGVGVNREGS
FAEYLVIPAFNAFKIPDDISDDLAAIFDPFGNAVHTALSFDLVGEDVLITGAGPIGIMAA
AVCRHVGARHVVITDVNEYRLELARKMGATRAVNVAKENLKDVMKDLGMTEGFDVGLEMS
GVPAAFHAMLDTMNHGGKIAMLGIPGGEMAIDWSKVIFKGLIIKGIYGREMFETWYKMAS
LLQSGLDLSPIVTHHFKVDDFQQGFDAMRSGQSGKVILSWD
>sp|A3CYN0|TDH_SHEB5 L-threonine 3-dehydrogenase OS=Shewanella baltica (strain OS155 / ATCC BAA-1091) GN=tdh PE=3 SV=1
MKALSKLKAEKGIWLVDAPKPVMGHNDLLIKIKKTAICGTDMHIYNWDEWSQKTIPVPMV
VGHEYVGEVVDIGQEVRGFKIGDRVSGEGHITCGHCRNCRAGRTHLCRNTSGVGVNREGS
FAEYLVIPAFNAFKIPDDISDDLASIFDPFGNAVHTALSFDLVGEDVLITGAGPIGIMAA
AVCRHVGARHVVITDVNEYRLELARKMGATRAVNVSKESLKDVMKELGMTEGFDVGLEMS
GVPSAFHAMLDTMNHGGKVAMLGIPGGEMAIDWSKVIFKGLVIKGIYGREMFETWYKMAS
LIQSGLDISPIITHHFKIDDFQQGFDAMGSGQSGKVILSWD
>sp|A6WUG6|TDH_SHEB8 L-threonine 3-dehydrogenase OS=Shewanella baltica (strain OS185) GN=tdh PE=3 SV=1
MKALSKLKAEKGIWLVDAPKPVMGHNDLLIKIKKTAICGTDMHIYNWDEWSQKTIPVPMV
VGHEYVGEVVDIGQEVRGFKIGDRVSGEGHITCGHCRNCRAGRTHLCRNTSGVGVNREGS
FAEYLVIPAFNAFKIPDDISDDLASIFDPFGNAVHTALSFDLVGEDVLITGAGPIGIMAA
AVCRHVGARHVVITDVNEYRLELARKMGATRAVNVSKENLKDVMKELGMTEGFDVGLEMS
GVPSAFHAMLDTMNHGGKVAMLGIPSGEMAIDWSKVIFKGLVIKGIYGREMFETWYKMAS
LIQSGLDISPIITHHFKIDDFQQGFDAMGSGQSGKVILSWD
>sp|A9KWY0|TDH_SHEB9 L-threonine 3-dehydrogenase OS=Shewanella baltica (strain OS195) GN=tdh PE=3 SV=1
MKALSKLKAEKGIWLVDAPKPVMGHNDLLIKIKKTAICGTDMHIYNWDEWSQKTIPVPMV
VGHEYVGEVVDIGQEVRGFKIGDRVSGEGHITCGHCRNCRAGRTHLCRNTSGVGVNREGS
FAEYLVIPAFNAFKIPDDISDDLASIFDPFGNAVHTALSFDLVGEDVLITGAGPIGIMAA
AVCRHVGARHVVITDVNEYRLELARKMGATRAVNVSKESLKDVMKELGMTEGFDVGLEMS
GVPSAFHAMLDTMNHGGKVAMLGIPGGEMAIDWSKVIFKGLVIKGIYGREMFETWYKMAS
LIQSGLDISPIITHHFKIDDFQQGFDAMGSGQSGKVILSWD
>sp|Q07W50|TDH_SHEFN L-threonine 3-dehydrogenase OS=Shewanella frigidimarina (strain NCIMB 400) GN=tdh PE=3 SV=1
MKALSKLKPEEGIWMVDAPKPEMGHNDLLIKIRKTAICGTDVHIYNWDEWSQKTIPVPMI
AGHEYVGEVVDVGQEVRGFSIGDRVSGEGHITCGHCRNCRAGRTHLCRNTSGVGVNRDGA
FAEYLVLPAFNAFKIPADIPDDLAAIFDPFGNAVHTALSFDLVGEDVLITGAGPIGIMAA
AVCKHVGARHVVITDVNEYRLDLARKMGATRAVNVATENLKDVMKELGMTEGFDVGLEMS
GVPSAFHAMLDTMNHGGKIAMLGIPGGEMAIDWSKIIFKGLIIKGIYGREMFETWYKMAS
LIQSGLDLSPIITHHFSIDDFQKGFDAMRSGQSGKVILNWD
>sp|B0TNM4|TDH_SHEHH L-threonine 3-dehydrogenase OS=Shewanella halifaxensis (strain HAW-EB4) GN=tdh PE=3 SV=1
MKALSKLKPEEGIWMVDAPKPEVGHNDLLIKIRKTAICGTDVHIYNWDEWSQNTIPVPMV
VGHEYVGEVVGMGQEVRGFTIGDRVSGEGHITCGHCRNCRGGRTHLCRNTSGVGVNREGA
FAEYLVIPAFNAFKIPDDISDDLASIFDPFGNAVHTALSFDLVGEDVLITGAGPIGIMAA
AVCRHVGARHVVITDVNEYRLELAQKMGATRAVNVAKEKLEDVMQELGMTEGFDVGLEMS
GVPSAFHSMLDTMNHGGKIAMLGIPGGEMAIDWSKVIFKGLIIKGIYGREMFETWYKMAS
LIQSGLDISPIITHHFSIDEFQQGFDAMRSGQSGKVILNWD
>sp|A3QJC8|TDH_SHELP L-threonine 3-dehydrogenase OS=Shewanella loihica (strain ATCC BAA-1088 / PV-4) GN=tdh PE=3 SV=1
MKALSKLKPEEGIWMVDAPKPEVGHNDLLIKIRKTAICGTDVHIYNWDEWSQNTIPVPMV
VGHEYVGEVVEIGQEVRGFQIGDRVSGEGHITCGHCRNCRAGRTHLCRNTSGVGVNREGA
FAEYLVIPAFNAFKIPDDISDDLASIFDPFGNAVHTALSFDLVGEDVLITGAGPIGIMAA
AVCRHVGARHVVITDVNEYRLELAKKMGATRAVNVAKEKLEDVMQDLGMTEGFDVGLEMS
GVPAAFHSMLDTMNHGGKIAMLGIPGGDMAIDWSKVIFKGLIIKGIYGREMFETWYKMAS
LIQSGLDISPIITHHYNVDDFQAGFDAMRSGQSGKVILSWD
>sp|Q8E8J1|TDH_SHEON L-threonine 3-dehydrogenase OS=Shewanella oneidensis GN=tdh PE=3 SV=1
MKALSKLKAEKGIWLVDAPKPEMGHNDLLIKIKKTAICGTDMHIYNWDEWSQKTIPVPMV
VGHEYVGEVVDIGQEVRGFNIGDRVSGEGHITCGHCRNCRAGRTHLCRNTSGVGVNREGS
FAEYLVIPAFNAFKIPDDISDDLASIFDPFGNAVHTALSFDLVGEDVLITGAGPIGIMAA
AVCRHVGARHVVITDVNEYRLELARKMGATRAVNVAQENLKDVMKELGMTEGFDVGLEMS
GVPSAFRAMLDTMNHGGKIAMLGIPGGEMAIDWSKVIFKGLVIKGIYGREMFETWYKMAS
LIQSGLDISPIITHHYKIDDFQKGFDAMGSGQSGKVILSWD
>sp|A8GYP8|TDH_SHEPA L-threonine 3-dehydrogenase OS=Shewanella pealeana (strain ATCC 700345 / ANG-SQ1) GN=tdh PE=3 SV=1
MKALSKLKPEEGIWMVDAPKPEVGHNDLLIKIRKTAICGTDVHIYNWDEWSQNTIPVPMV
VGHEYVGEVVGMGQEVRGFTIGDRVSGEGHITCGHCRNCRGGRTHLCRNTSGVGVNREGA
FAEYLVIPAFNAFKIPDDISDDLASIFDPFGNAVHTALSFDLVGEDVLITGAGPIGIMAA
AVCRHVGARHVVITDVNEYRLELAEKMGATRAVNVAKENLEDVMQELGMTEGFDVGLEMS
GVPSAFHSMLDTMNHGGKIAMLGIPGGDMAIDWSKVIFKGLIIKGIYGREMFETWYKMAS
LIQSGLDISPIITHHYSIDEFQQGFDAMRSGQSGKVILNWD
>sp|A4YCC5|TDH_SHEPC L-threonine 3-dehydrogenase OS=Shewanella putrefaciens (strain CN-32 / ATCC BAA-453) GN=tdh PE=3 SV=1
MKALSKLKAEKGIWLVDAPKPEMGHNDLLIKIKKTAICGTDMHIYNWDEWSQKTIPVPMV
VGHEYVGEVVDIGQEVRGFKIGDRVSGEGHITCGHCRNCRAGRTHLCRNTSGVGVNREGS
FAEYLVIPAFNAFKIPDDISDDLASIFDPFGNAVHTALSFDLVGEDVLITGAGPIGIMAA
AVCRHVGARHVVITDVNEYRLELARKMGATRAVNVSKENLKDVMKELGMTEGFDVGLEMS
GVPSAFHAMLDTMNHGGKVAMLGIPGGEMAIDWSKVIFKGLVIKGIYGREMFETWYKMAS
LIQSGLDISPIITHHYKIDDFQKGFDAMGSGQSGKVILSWD
>sp|A0L2Q3|TDH_SHESA L-threonine 3-dehydrogenase OS=Shewanella sp. (strain ANA-3) GN=tdh PE=3 SV=1
MKALSKLKAEKGIWLVDAPKPEMGHNDLLIKIKKTAICGTDMHIYNWDEWSQKTIPVPMV
VGHEYVGEVVDIGQEVRGFKIGDRVSGEGHITCGHCRNCRAGRTHLCRNTSGVGVNREGS
FAEYLVIPAFNAFKIPDDISDDLASIFDPFGNAVHTALSFDLVGEDVLITGAGPIGIMAA
AVCRHVGARHVVITDVNEYRLELARKMGATRAVNVAQESLKDVMKELGMTEGFDVGLEMS
GVPSAFHAMLDTMNHGGKIAMLGIPGGEMAIDWSKVIFKGLVIKGIYGREMFETWYKMAS
LIQSGLDISPIITHHYKIDDFQKGFDAMGSGQSGKVILSWD
>sp|A8FPE0|TDH_SHESH L-threonine 3-dehydrogenase OS=Shewanella sediminis (strain HAW-EB3) GN=tdh PE=3 SV=1
MKALSKLKPEEGIWMVDAPKPEMGHNDLLIKIRKTAICGTDIHIYNWDEWSQKTIPVPMV
VGHEYVGEVIDMGIEVRGFDVGDRVSGEGHITCGHCRNCRGGRTHLCRNTSGVGVNRDGA
FAEYLVIPAFNAFKIPDDISDDLASIFDPFGNAVHTALSFDLVGEDVLITGAGPIGIMAA
AVCRHVGARHVVITDVNEYRLELANKMGATRAVNVAKESLEGVMEELGMTEGFDVGLEMS
GVPSAFHSMLDTMNHGGKIAMLGIPGGEMAIDWSKVIFKGLILKGIYGREMFETWYKMAS
LIQSGLDISPIITHHFKIDDFQQGFDAMRSGQSGKVILNWD
>sp|Q0HDA3|TDH_SHESM L-threonine 3-dehydrogenase OS=Shewanella sp. (strain MR-4) GN=tdh PE=3 SV=1
MKALSKLKAEKGIWLVDAPKPEMGHNDLLIKIKKTAICGTDMHIYNWDEWSQKTIPVPMV
VGHEYVGEVVDIGQEVRGFKIGDRVSGEGHITCGHCRNCRAGRTHLCRNTSGVGVNREGS
FAEYLVIPAFNAFKIPDDISDDLASIFDPFGNAVHTALSFDLVGEDVLITGAGPIGIMAA
AVCRHVGARHVVITDVNEYRLELARKMGATRAVNVAQESLKDVMKELGMTEGFDVGLEMS
GVPSAFHAMLDTMNHGGKIAMLGIPGGEMAIDWSKVIFKGLVIKGIYGREMFETWYKMAS
LIQSGLDISPIITHHYKIDDFQKGFDAMGSGQSGKVILSWD
>sp|Q0HPI5|TDH_SHESR L-threonine 3-dehydrogenase OS=Shewanella sp. (strain MR-7) GN=tdh PE=3 SV=1
MKALSKLKAEKGIWLVDAPKPEMGHNDLLIKIKKTAICGTDMHIYNWDEWSQKTIPVPMV
VGHEYVGEVVDIGQEVRGFKIGDRVSGEGHITCGHCRNCRAGRTHLCRNTSGVGVNREGS
FAEYLVIPAFNAFKIPDDISDDLASIFDPFGNAVHTALSFDLVGEDVLITGAGPIGIMAA
AVCRHVGARHVVITDVNEYRLELARKMGATRAVNVAQENLKDVMKELGMTEGFDVGLEMS
GVPSAFHAMLDTMNHGGKIAMLGIPGGEMAIDWSKVIFKGLVIKGIYGREMFETWYKMAS
LIQSGLDISPIITHHYKIDDFQKGFDAMGSGQSGKVILSWD
>sp|A1RE07|TDH_SHESW L-threonine 3-dehydrogenase OS=Shewanella sp. (strain W3-18-1) GN=tdh PE=3 SV=1
MKALSKLKAEKGIWLVDAPKPVMGHNDLLIKIKKTAICGTDMHIYNWDEWSQKTIPVPMV
VGHEYVGEVVDIGQEVRGFNIGDRVSGEGHITCGHCRNCRAGRTHLCRNTSGVGVNREGS
FAEYLVIPAFNAFKIPDDISDDLASIFDPFGNAVHTALSFDLVGEDVLITGAGPIGIMAA
AVCRHVGARHVVITDVNEYRLELARKMGATRAVNVSKESLKDVMKELGMTEGFDVGLEMS
GVPSAFHAMLDTMNHGGKIAMLGIPGGEMAIDWSKVIFKGLVIKGIYGREMFETWYKMAS
LIQSGLDISPIITHHFKIDDFQQGFDAMGSGQSGKVILSWD
>sp|Q31V06|TDH_SHIBS L-threonine 3-dehydrogenase OS=Shigella boydii serotype 4 (strain Sb227) GN=tdh PE=3 SV=1
MKALSKLKAEEGIWMTDVPVPELGHNDLLIKIRKTAICGTDVHIYNWDEWSQKTIPVPMV
VGHEYVGEVVGIGQEVKGFKIGDRVSGEGHITCGHCRNCRGGRTHLCRNTIGVGVNRPGC
FAEYLVIPAFNAFKIPDNISDDLASIFDPFGNAVHTALSFDLVGEDVLVSGAGPIGIMAA
AVAKHVGARNVVITDVNEYRLELARKMGITRAVNVAKENLNDVMAELGMTEGFDVGLEMS
GAPPAFRTMLDTMNHGGRIAMLGIPPSDMSIDWTKVIFKGLFIKGIYGREMFETWYKMAA
LIQSGLDLSPIITHRFSIDDFQKGFDAMRSGQSGKVILSWD
>sp|Q329N8|TDH_SHIDS L-threonine 3-dehydrogenase OS=Shigella dysenteriae serotype 1 (strain Sd197) GN=tdh PE=3 SV=1
MKALSKLKAEEGIWMTDVPVPELGHNDLLIKIRKTAICGTDVHIYNWDEWSQKTIPVPMV
VGHEYVGEVVGIGQEVKGFKIGDRVSGEGHITCGHCRNCRGGRTHLCRNTIGVGVNRPGC
FAEYLVIPAFNAFKIPGNISDDLASIFDPFGNAVHTALSFDLVGEDVLVSGAGPIGIMAA
AVAKHVGARNVVITDVNEYRLELARKMGITRAANVAKENLNDVMAELGMTEGFDVGLEMS
GAPPAFRTMLDTMNHGGRIAMLGIPPSDMSIDWTKVIFKGLFIKGIYGREMFETWYKMAA
LIQSGLDLSPIITHRFSIDDFQKGFDAMRSGQSGKVILSWD
>sp|Q0SYE5|TDH_SHIF8 L-threonine 3-dehydrogenase OS=Shigella flexneri serotype 5b (strain 8401) GN=tdh PE=3 SV=1
MKALSKLKAEEGIWMTDVPVPELGHNDLLIKIRKTAICGTDVHIYNWDEWSQKTIPVPMV
VGHEYVGEVVGIGQEVKGFKIGDRVSGEGHITCGHCRNCRGGRTHLCRNTIGVGVNRPGC
FAEYLVIPAFNAFKIPDNISDDLASIFDPFGNAVHTALSFDLVGEDVLVSGAGPIGIMAA
AVAKHVGARNVVITDVNEYRLELARKMGITRAVNVAKENLNDVMAELGMTEGFDVGLEMS
GAPPAFRTMLDTMNHGGRIAMLGIPPSDMSIDWTKVIFKGLFIKGIYGREMFETWYKMAA
LIQSGLDLSPIITHRFSIDDFQKGFDAMRSGQSGKVILSWD
>sp|P59409|TDH_SHIFL L-threonine 3-dehydrogenase OS=Shigella flexneri GN=tdh PE=3 SV=1
MKALSKLKAEEGIWMTDVPVPELGHNDLLIKIRKTAICGTDVHIYNWDEWSQKTIPVPMV
VGHEYVGEVVGIGQEVKGFKIGDRVSGEGHITCGHCRNCRGGRTHLCRNTIGVGVNRPGC
FAEYLVIPAFNAFKIPDNISDDLASIFDPFGNAVHTALSFDLVGEDVLVSGAGPIGIMAA
AVAKHVGARNVVITDVNEYRLELARKMGITRAVNVAKENLNDVMAELGMTEGFDVGLEMS
GAPPAFRTMLDTMNHGGRIAMLGIPPSDMSIDWTKVIFKGLFIKGIYGREMFETWYKMAA
LIQSGLDLSPIITHRFSIDDFQKGFDAMRSGQSGKVILSWD
>sp|Q3YVY1|TDH_SHISS L-threonine 3-dehydrogenase OS=Shigella sonnei (strain Ss046) GN=tdh PE=3 SV=1
MKALSKLKAEEGIWMTDVPVPELGHNDLLIKIRKTAICGTDVHIYNWDEWSQKTIPVPMV
VGHEYVGEVVGIGQEVKGFKIGDRVSGEGHITCGHCRNCRGGRTHLCRNTIGVGVNRPGC
FAEYLVIPAFNAFKIPDNISDDLASIFDPFGNAVHTALSFDLVGEDVLVSGAGPIGIMAA
AVAKHVGARNVVITDVNEYRLELARKMGITRAVNVAKENLNDVMAELGMAEGFDIGLEMS
GAPPAFRTMLDTMNHGGRIAMLGIPPSDMSIDWTKVIFKGLFIKGIYGREMFETWYKMAA
LIQSGLDLSPIITHRFSIDDFQKGFDAMRSGQSGKVILSWD
>sp|Q5LN53|TDH_SILPO L-threonine 3-dehydrogenase OS=Silicibacter pomeroyi GN=tdh PE=3 SV=2
MKALEKSKPEEGLWMVQAPVPEIGPDDVLIKIKKTGICGTDIHIWNWDEWAAHTVPVPMI
TGHEFAGEIVELGRDVTGLSIGQRVSGEGHLIGTESRQSRAGKFHLDPGTRGIGVNVQGA
FAQYLRLPAFNVVPLPEDIPDEIGAILDPLGNAVHTALSFDLLGEDVLITGAGPIGIMAA
AVAKHAGARHVVITDINADRLKLAQHVVPRARTVDVTREDLGDVVHELGLKQGFDVGLEM
SGSQAALDQMVEALVMGGKIALLGIPPGKSPVDWSRIVFKAITIKGVYGREMFETWYKMI
AMLQNGLDVSRVITHRFGVDEFREGFAAMKSGLSGKVVLDWT
>sp|A6UBM6|TDH_SINMW L-threonine 3-dehydrogenase OS=Sinorhizobium medicae (strain WSM419) GN=tdh PE=3 SV=1
MTNMMRALVKTRPEVGLWMERVPVPEVGPNDVLIRVRKSAICGTDVHIWNWDQWAQKTIP
VPMVVGHEFMGEIVEVGPAVTKHHVGERVSGEGHIVCGKCRNCRAGRGHLCRNTLGVGVN
RPGSFAEFVCLPEYNVVSIPDDVPDEIAAIFDPFGNAVHTALSFDLVGEDVLVTGAGPIG
IMGALVAKRCGARKVVITDINPVRLDLARKVGIDYVVDASKENLADVMRVIGMTEGFDVG
LEMSGAAPAFRDMIDKMNNGGKIAILGIAPAGFEIDWNKVIFKMLNLKGIYGREMFETWY
KMIAFVQGGLDLSQIITHRIGIDEFGDGFEAMRSGNSGKVVMDW
>sp|Q02BT1|TDH_SOLUE L-threonine 3-dehydrogenase OS=Solibacter usitatus (strain Ellin6076) GN=tdh PE=3 SV=1
MKALVKSKSQPGLWLEEIPEPAIGINDVLIRVLRTGICGTDVHIYKWDEWARETIHVPMA
IGHEFVGRIEAVGSNVADFFPGDIVSGEGHVVCGRCRNCFAGRRHLCAKTMGVGVNRPGA
FAEYIALPMTNIWRHHEGIDLDVAAIFDPFGNAVHTALSFPVLGEDVLITGAGPIGIMAA
AVARHAAARYTVITDLNPYRLELAAKLGVTRAVNVREQKLGDVQKELGMTEGFDVGLEMS
GNPAGFRDMLANMSHGAKIAMLGIPAGEMAIDWRTVIFNMLTIKGIYGREMYETWYKMSV
MLQSGLDISPVITHRYHYTDFEKGFEVMSSGNSGKVILSWD
>sp|Q82MN2|TDH_STRAW L-threonine 3-dehydrogenase OS=Streptomyces avermitilis GN=tdh PE=3 SV=1
MKALVKEKAEPGLWLMDVPEPEIGPGDVLIKVLRTGICGTDLHIRSWDGWAQQAVRTPLV
LGHEFVGEVVETGRDVVDIKAGDRVSGEGHLVCGKCRNCQAGRRHLCRATVGLGVGRDGA
FAEYVALPAANVWVHRVPVDLDVAAIFDPFGNAVHTALSFPLVGEDVLITGAGPIGLMAA
AVARHAGARNVMITDVSEERLELARKIGVSLALNVADTTIADGQRALGLREGFDIGLEMS
GRPEAMRDMIANMTHGGRIAMLGLPSQEFPVDWARIVTSMITIKGIYGREMFETWYAMSV
LLEGGLDLAPVITGRYGYRDYEAAFADAASGRGGKVILDWTL
>sp|Q9L233|TDH_STRCO L-threonine 3-dehydrogenase OS=Streptomyces coelicolor GN=tdh PE=3 SV=1
MKALVKENAEPGLWLADVPEPTIGSGDVLIKVLRTGICGTDLHIRAWDGWAQQAIRTPLV
VGHEFVGEVVDTGRDVTDIKAGDRVSGEGHLVCGKCRNCLAGRRHLCRATVGLGVGRDGA
FAEYVALPASNVWVHRVPVDLDVAAIFDPFGNAVHTALSFPLVGEDVLITGAGPIGLMAA
AVARHAGARNVVITDVSEERLELARKVGATLALNVSDATIADGQRELGLREGFDIGLEMS
GRPEAMRDMIANMTHGGRIAMLGLPAEEFPVDWARVVTSMITVKGIYGREMFETWYAMSV
LLEGGLDLAPVITGRYSHRDFEAAFADAASGRGGKVILDWTA
>sp|Q67N85|TDH_SYMTH L-threonine 3-dehydrogenase OS=Symbiobacterium thermophilum GN=tdh PE=3 SV=1
MAETMRALRKLEAGPGATLQEVPIPTIGPRDVLVKVRAASICGTDYHIYTWDPWSAGRVK
PPLTIGHELAGEVVAVGREVTACKVGDYVSAETHIVCNRCPRCHMGEYHLCENTKILGVD
TDGAFAEYVAVPEQNIWVNDKDIPFELQSIQEPLGNAVHTALNGDLTARSVLITGCGPIG
IMSVPVAKMAGAEIVMAMDINEYRLQLAGQLGADVLINPTKQDPVEVVRSYTRGYGADVV
LEMSGNPTAIRQGLKAARNGARISLLGLPGRPLELDLAADVIMRGLVLQGITGRRMWQTW
YQVRSLYRAGLAERLRPLVTHRMPLEQIDAAMELMGSGQSGKIVLVPDLKA
>sp|Q8R7K0|TDH_THETN L-threonine 3-dehydrogenase OS=Thermoanaerobacter tengcongensis GN=tdh PE=3 SV=2
MDGLMTAVVKQYHKEGADIVKKEIPKIGPDEVLIKVKATSICGTDVHIYVWNEWAKSRIK
PPKTMGHEFVGEVVEIGENVTSVKVGDLVSAETHIVCGKCRACRTGNAHICENTLILGVD
TDGAFAEYIKVPESNVWINDKNIPLEILSIQEPLGNAVHTVFSGDVVGKSVAVIGCGPIG
MMAIPLLKRTGAAAIFAIEPADYRRELAHKLGATRVINPLREDVVSIIKSETEGYGADVV
LDFSGNPTAIRQGLEYIAKGGRMSILGLPDNEVPIDITNNVVFKGITIQGITGRRMYDTW
YTVKGLLKSGLAEDLKPIITHTFPLTEYQKGMELMIKGQCGKVVLYP
>sp|A5F0N6|TDH_VIBC3 L-threonine 3-dehydrogenase OS=Vibrio cholerae serotype O1 (strain ATCC 39541 / Ogawa 395 / O395) GN=tdh PE=3 SV=1
MKIKALSKLKPEQGIWMNEVDMPELGHNDLLIKIKKTAICGTDVHIYNWDEWSQKTIPVP
MVVGHEYVGEVVGIGQEVRGFQIGDRVSGEGHITCGHCRNCRGGRTHLCRNTIGVGVNRT
GCFSEYLVIPAFNAFKIPDGISDDLASIFDPFGNAVHTALSFDLVGEDVLITGAGPIGIM
AAAVAKHVGARHVVITDVNEYRLDLARKMGVTRAVNVAEQNLEDVMKELGMTEGFDVGLE
MSGVPSAFSAMLKTMNHGGRIALLGIPPSSMAIDWNQVIFKGLVIKGIYGREMFETWYKM
ASLIQSGLDISPIITHHFKVDDFQKGFDIMRSGASGKVILDWQ
>sp|Q9KL62|TDH_VIBCH L-threonine 3-dehydrogenase OS=Vibrio cholerae GN=tdh PE=3 SV=1
MKIKALSKLKPEQGIWMNEVDMPELGHNDLLIKIKKTAICGTDVHIYNWDEWSQKTIPVP
MVVGHEYVGEVVGIGQEVRGFQIGDRVSGEGHITCGHCRNCRGGRTHLCRNTIGVGVNRT
GCFSEYLVIPAFNAFKIPDGISDDLASIFDPFGNAVHTALSFDLVGEDVLITGAGPIGIM
AAAVAKHVGARHVVITDVNEYRLDLARKMGVTRAVNVAEQNLEDVMKELGMTEGFDVGLE
MSGVPSAFSAMLKTMNHGGRIALLGIPPSSMAIDWNQVIFKGLVIKGIYGREMFETWYKM
ASLIQSGLDISPIITHHFKVDDFQKGFDIMRSGASGKVILDWQ
>sp|Q5E0F9|TDH_VIBF1 L-threonine 3-dehydrogenase OS=Vibrio fischeri (strain ATCC 700601 / ES114) GN=tdh PE=3 SV=1
MKIKALSKLKPEEGIWLTEVEKPEMGHNDLLIRIKKTAICGTDVHIYNWDEWSQKTIPVP
MVVGHEYVGEVVGIGQEVRGFEIGDRVSGEGHITCGHCRNCRGGRTHLCRNTTGVGVNRT
GAFSEYLVIPAFNAFKIPAGISDDLASIFDPFGNAVHTALSFDLVGEDVLITGAGPIGIM
AAAVAKHVGARHVVITDVNEYRLDLAKKMGVTRAVNVMNEKLEDVMSELGMTEGFDVGLE
MSGNPSAFNSMLTNMNHGGKISLLGIPPSDMTVDWNQVIFKGLVIKGIYGREMFETWYKM
ASLIQSGLDLTPIITHHYKIDDFQAGFDMMRSGMSGKVILDWE
>sp|P59410|TDH_VIBPA L-threonine 3-dehydrogenase OS=Vibrio parahaemolyticus GN=tdh PE=3 SV=1
MKIKALSKLKPEQGIWMTEVDKPEVGHNDILIKIKKTAICGTDVHIYNWDEWSQKTIPVP
MVVGHEYVGEVVAIGQEVRGFEIGDRVSGEGHITCGHCRNCRGGRTHLCRNTIGVGVNRE
GAFAEYLVIPAFNAFKIPDEISDDLASIFDPFGNAVHTALSFDLVGEDVLITGAGPIGIM
AAAVAKHVGARHVVITDVNEYRLELARKMGVTRAVNVAEEKLEDVMAELGMTEGFDVGLE
MSGNPAAFNSMLTTMNHGGRIALLGIPPSDMGIDWNQVIFKGLVIKGIYGREMFETWYKM
ASLIQSGLDLSPIITHHYKIDDFQEGFDVMRSGMSGKVILDWE
>sp|Q8D442|TDH_VIBVU L-threonine 3-dehydrogenase OS=Vibrio vulnificus GN=tdh PE=3 SV=1
MKIKALSKLKPEEGIWMTEVDKPVLGHNDLLIKIKKTAICGTDVHIYNWDEWSQKTIPVP
MVVGHEYVGEVVGIGQEVRGFEIGDRVSGEGHITCGHCRNCRGGRTHLCRNTIGVGVNRT
GCFSEYLVIPAFNAFKIPANISDDLASIFDPFGNAVHTALSFDLVGEDVLITGAGPIGIM
AAAVAKHVGARHVVITDVNEYRLDLARKMGVTRAVNVAEQKLDDVMAELGMTEGFDVGLE
MSGNPSAFNSMLKTMNHGGRIALLGIPPSDMGIDWNQVIFKGLVIKGIYGREMFETWYKM
ASLIQSGLDLTPIITHHFKVDDFQQGFDIMRSGMSGKVILDWE
>sp|Q7MFL5|TDH_VIBVY L-threonine 3-dehydrogenase OS=Vibrio vulnificus (strain YJ016) GN=tdh PE=3 SV=1
MKIKALSKLKPEEGIWMTEVDKPVLGHNDLLIKIKKTAICGTDVHIYNWDEWSQKTIPVP
MVVGHEYVGEVVGIGQEVRGFEIGDRVSGEGHITCGHCRNCRGGRTHLCRNTIGVGVNRT
GCFSEYLVIPAFNAFKIPANISDDLASIFDPFGNAVHTALSFDLVGEDVLITGAGPIGIM
AAAVAKHVGARHVVITDVNEYRLDLARKMGVTRAVNVAEQKLDDVMVELGMTEGFDVGLE
MSGNPSAFNSMLKTMNHGGRIALLGIPPSDMGIDWNQVIFKGLVIKGIYGREMFETWYKM
ASLIQSGLDLTPIITHHFKVDDFQQGFDIMRSGMSGKVILDWE
>sp|Q8PNN2|TDH_XANAC L-threonine 3-dehydrogenase OS=Xanthomonas axonopodis pv. citri GN=tdh PE=3 SV=1
MKALVKREANKGIWLEQVPVPTPGPNEVLIKLEKTAICGTDLHIYLWDEWSQRTIEPGLT
IGHEFVGRVAELGSAVTGYQIGQRVSAEGHIVCGHCRNCRGGRPHLCPNTVGIGVNVNGA
FAEYMVMPASNLWPIPDQIPSELAAFFDPYGNAAHCALEFDVIGEDVLITGAGPIGIIAA
GICKHIGARNVVVTDVNDFRLKLAADMGATRVVNVSKTSLKDVMADLHMEGFDVGLEMSG
NSRAFNDMLDCMYHGGKIAMLGIMPRGAGCDWDKIIFKGLTVQGIYGRKMYETWYKMTQL
VLSGFPLHKVLTHQLPIDDFQKGFDLMEEGKAGKVVLSWN
>sp|Q3BWT0|TDH_XANC5 L-threonine 3-dehydrogenase OS=Xanthomonas campestris pv. vesicatoria (strain 85-10) GN=tdh PE=3 SV=1
MKALVKREANKGIWLEQVPVPTPGPNEVLIKLEKTAICGTDLHIYLWDEWSQRTIRPGLT
IGHEFVGRVAELGSAVTGYQVGQRVSAEGHIVCGHCRNCRGGRPHLCPNTVGIGVNVNGA
FAEYMVMPASNLWLIPDQIPSELAAFFDPYGNAAHCALEFDVIGEDVLITGAGPIGIIAA
GICKHIGARNVVVTDVNDFRLKLAADMGATRVVNVSKTSLKDVMADLHMEGFDVGLEMSG
NPRAFNDMLDCMYHGGKIAMLGIMPRGAGCDWDKIIFKGLTVQGIYGRKMYETWYKMTQL
VLSGFPLHKVLTHQLPIDDFQKGFDLMEEGKAGKVVLSWN
>sp|Q4URI9|TDH_XANC8 L-threonine 3-dehydrogenase OS=Xanthomonas campestris pv. campestris (strain 8004) GN=tdh PE=3 SV=1
MKALVKREASKGIWLEQVPVPTPGPNEVLIKLEKTAICGTDLHIYLWDEWSQRTITPGLT
IGHEFVGRVAELGSAVTGYQVGQRVSAEGHIVCGHCRNCRGGRPHLCPNTVGIGVNVNGA
FAEYMVMPASNLWPIPDQIPSELAAFFDPYGNAAHCALEFDVIGEDVLITGAGPIGIIAA
GICKHIGARNVVVTDVNDFRLKLAADLGATRVVNVSKTSLKDVMADLHMEGFDVGLEMSG
NPRAFNDMLDCMYHGGKIAMLGIMPRGAGCDWDKIIFKGLTVQGIYGRKMYETWYKMTQL
VLSGFPLQKVLTHQLSIDEFQKGFDLMEEGKAGKVVLSWN
>sp|O34268|TDH_XANCP L-threonine 3-dehydrogenase OS=Xanthomonas campestris pv. campestris GN=tdh PE=3 SV=1
MKALVKREASKGIWLEQVPVPTPGPNEVLIKLEKTAICGTDLHIYLWDEWSQRTITPGLT
IGHEFVGRVAELGSAVTGYQVGQRVSAEGHIVCGHCRNCRGGRPHLCPNTVGIGVNVNGA
FAEYMVMPASNLWPIPDQIPSELAAFFDPYGNAAHCALEFDVIGEDVLITGAGPIGIIAA
GICKHIGARNVVVTDVNDFRLKLAADLGATRVVNVSKTSLKDVMADLHMEGFDVGLEMSG
NPRAFNDMLDCMYHGGKIAMLGIMPRGAGCDWDKIIFKGLTVQGIYGRKMYETWYKMTQL
VLSGFPLQKVLTHQLSIDEFQKGFDLMEEGKAGKVVLSWN
>sp|Q2NZP2|TDH_XANOM L-threonine 3-dehydrogenase OS=Xanthomonas oryzae pv. oryzae (strain MAFF 311018) GN=tdh PE=3 SV=1
MKALVKRETNKGIWLEQVPVPTPGPNEVLIKLEKTAICGTDLHIYLWDEWSQRTIKPGLT
IGHEFVGRVAELGSAVTGYQVGQRVSAEGHIVCGHCRNCRGGRPHLCPNTMGIGVNVNGA
FAEYMVMPASNLWPIPDQIPSELAAFFDPYGNAAHCALEFDVIGEDVLITGAGPIGIIAA
GICKHIGARNVVVTDVNDFRLKLAADMGATRVVNVSKTSLKDVMADLHMEGFDVGLEMSG
NPRAFNDMLDCMYHGGKIAMLGIMPRGAGCDWDKIIFKGLTVQGIYGRKMYETWYKMTQL
VLSGFPLHKVLTHQLPIDDFQKGFDLMEAGKAGKVVLSWN
>sp|Q5GWI3|TDH_XANOR L-threonine 3-dehydrogenase OS=Xanthomonas oryzae pv. oryzae GN=tdh PE=3 SV=2
MKALVKRETNKGIWLEQVPVPTPGPNEVLIKLEKTAICGTDLHIYLWDEWSQRTIKPGLT
IGHEFVGRVAELGSAVTGYQVGQRVSAEGHIVCGHCRNCRGGRPHLCPNTMGIGVNVNGA
FAEYMVMPASNLWPIPDQIPSELAAFFDPYGNAAHCALEFDVIGEDVLITGAGPIGIIAA
GICKHIGARNVVVTDVNDFRLKLAADMGATRVVNVSKTSLKDVMADLHMEGFDVGLEMSG
NPRAFNDMLDCMYHGGKIAMLGIMPRGAGCDWDKIIFKGLTVQGIYGRKMYETWYKMTQL
VLSGFPLHKVLTHQLPIDDFQKGFDLMEAGKAGKVVLSWN
>sp|A1JHX8|TDH_YERE8 L-threonine 3-dehydrogenase OS=Yersinia enterocolitica serotype O:8 / biotype 1B (strain 8081) GN=tdh PE=3 SV=1
MKALAKLKAEEGIWMTNVPQPELGHNDIMIKIRKTAICGTDVHIYNWDEWSQKTIPVPMV
VGHEYVGEVVAIGQEVKGFNIGDRVSGEGHITCGHCRNCRGGRTHLCRNTVGVGVNRPGS
FAEYLVIPAFNAFKIPDNISDELAAIFDPFGNAVHTALSFDLVGEDVLVSGAGPIGIMAA
AVCKHVGARHVVITDVNEYRLDLARKMGVTRAVNVNKENLNDVMAELGMTEGFDVGLEMS
GAPPAFRALLNSMNHGGRIAMLGIPPSDMSIDWNQVIFKGLFIKGIYGREMFETWYKMAA
LIQSGLDLTPIITHRFSIDEFQQGFDAMRSGKSGKVILNWD
>sp|A7FCU5|TDH_YERP3 L-threonine 3-dehydrogenase OS=Yersinia pseudotuberculosis serotype O:1b (strain IP 31758) GN=tdh PE=3 SV=1
MKALSKLKAEEGIWMTDVPQPELGHNDIMIKIRKTAICGTDVHIYNWDEWSQKTIPVPMV
VGHEYVGEVVAIGQEVKGFNIGDRVSGEGHITCGHCRNCRGGRTHLCRNTVGVGVNRPGS
FAEYLVIPAFNAFKIPDNISDELAAIFDPFGNAVHTALSFDLVGEDVLVSGAGPIGIMAA
AVCKHVGARHVVITDVNEYRLDLARKMGVTRAVNVSKENLNDVMTELGMTEGFDVGLEMS
GAPPAFRSLLNSMNHGGRIAMLGIPPSDMSIDWNQVIFKGLFIKGIYGREMFETWYKMAA
LIQSGLDLTPIITHRFPIDEFQQGFDAMRSGKSGKVVLSWD
>sp|Q1C278|TDH_YERPA L-threonine 3-dehydrogenase OS=Yersinia pestis bv. Antiqua (strain Antiqua) GN=tdh PE=3 SV=1
MKALSKLKAEEGIWMTDVPQPELGHNDIMIKIRKTAICGTDVHIYNWDEWSQKTIPVPMV
VGHEYVGEVVAIGQEVKGFNIGDRVSGEGHITCGHCRNCRGGRTHLCRNTVGVGVNRPGS
FAEYLVIPAFNAFKIPDNISDELAAIFDPFGNAVHTALSFDLVGEDVLVSGAGPIGIMAA
AVCKHVGARHVVIADVNEYRLDLARKMGVTRAVNVSKENLNDVMTELGMTEGFDVGLEMS
GAPPAFRSLLNSMNHGGRIAMLGIPPSDMSIDWNQVIFKGLFIKGIYGREMFETWYKMAA
LIQSGLDLTPIITHRFPIDEFQQGFDAMRSGKSGKVVLSWD
>sp|Q8ZJN2|TDH_YERPE L-threonine 3-dehydrogenase OS=Yersinia pestis GN=tdh PE=3 SV=1
MKALSKLKAEEGIWMTDVPQPELGHNDIMIKIRKTAICGTDVHIYNWDEWSQKTIPVPMV
VGHEYVGEVVAIGQEVKGFNIGDRVSGEGHITCGHCRNCRGGRTHLCRNTVGVGVNRPGS
FAEYLVIPAFNAFKIPDNISDELAAIFDPFGNAVHTALSFDLVGEDVLVSGAGPIGIMAA
AVCKHVGARHVVIADVNEYRLDLARKMGVTRAVNVSKENLNDVMTELGMTEGFDVGLEMS
GAPPAFRSLLNSMNHGGRIAMLGIPPSDMSIDWNQVIFKGLFIKGIYGREMFETWYKMAA
LIQSGLDLTPIITHRFPIDEFQQGFDAMRSGKSGKVVLSWD
>sp|Q1CD13|TDH_YERPN L-threonine 3-dehydrogenase OS=Yersinia pestis bv. Antiqua (strain Nepal516) GN=tdh PE=3 SV=1
MKALSKLKAEEGIWMTDVPQPELGHNDIMIKIRKTAICGTDVHIYNWDEWSQKTIPVPMV
VGHEYVGEVVAIGQEVKGFNIGDRVSGEGHITCGHCRNCRGGRTHLCRNTVGVGVNRPGS
FAEYLVIPAFNAFKIPDNISDELAAIFDPFGNAVHTALSFDLVGEDVLVSGAGPIGIMAA
AVCKHVGARHVVIADVNEYRLDLARKMGVTRAVNVSKENLNDVMTELGMTEGFDVGLEMS
GAPPAFRSLLNSMNHGGRIAMLGIPPSDMSIDWNQVIFKGLFIKGIYGREMFETWYKMAA
LIQSGLDLTPIITHRFPIDEFQQGFDAMRSGKSGKVVLSWD
>sp|A4TSC6|TDH_YERPP L-threonine 3-dehydrogenase OS=Yersinia pestis (strain Pestoides F) GN=tdh PE=3 SV=1
MKALSKLKAEEGIWMTDVPQPELGHNDIMIKIRKTAICGTDVHIYNWDEWSQKTIPVPMV
VGHEYVGEVVAIGQEVKGFNIGDRVSGEGHITCGHCRNCRGGRTHLCRNTVGVGVNRPGS
FAEYLVIPAFNAFKIPDNISDELAAIFDPFGNAVHTALSFDLVGEDVLVSGAGPIGIMAA
AVCKHVGARHVVIADVNEYRLDLARKMGVTRAVNVSKENLNDVMTELGMTEGFDVGLEMS
GAPPAFRSLLNSMNHGGRIAMLGIPPSDMSIDWNQVIFKGLFIKGIYGREMFETWYKMAA
LIQSGLDLTPIITHRFPIDEFQQGFDAMRSGKSGKVVLSWD
>sp|Q66GC5|TDH_YERPS L-threonine 3-dehydrogenase OS=Yersinia pseudotuberculosis GN=tdh PE=3 SV=1
MKALSKLKAEEGIWMTDVPQPELGHNDIMIKIRKTAICGTDVHIYNWDEWSQKTIPVPMV
VGHEYVGEVVAIGQEVKGFNIGDRVSGEGHITCGHCRNCRGGRTHLCRNTVGVGVNRPGS
FAEYLVIPAFNAFKIPDNISDELAAIFDPFGNAVHTALSFDLVGEDVLVSGAGPIGIMAA
AVCKHVGARHVVITDVNEYRLDLARKMGVTRAVNVSKENLNDVMTELGMTEGFDVGLEMS
GAPPAFRSLLNSMNHGGRIAMLGIPPSDMSIDWNQVIFKGLFIKGIYGREMFETWYKMAA
LIQSGLDLTPIITHRFPIDEFQQGFDAMRSGKSGKVVLSWD
>tr|B5IU01|B5IU01_9EURY L-threonine 3-dehydrogenase OS=Thermococcus barophilus MP GN=TERMP_295 PE=4 SV=1
MADKMIAIMKSKPAYGAELVEVDVPKPKEGEVLIKVLATSICGTDLHIYEWNEWAQSRIK
PPQIMGHEVAGEVVEVGPGVEDIQVGDYISAETHIVCGKCYQCRTGNYHVCQNTKIFGVD
TDGVFAEYAIVPAQNAWKNPKNIPPEYATLQEPLGNAVDTVLAEPVAGKTVLITGAGPLG
LLGITVAKAAGASLVIVSEPSDFRRELARKVGADVVINPFEEDVVKEVRDLTDGNGVDVF
LEFSGAPKALEQGLQAVTPAGRVSLLGLFPRDVSIDFNNLIIFKSLTVYGITGRHLWQTW
YTVSRLLQSGKLNLDPIITHKYKGFDKFEEAFELMRAGKTGKVVFFPHRK
>tr|B6YTJ5|B6YTJ5_THEON Threonine 3-dehydrogenase OS=Thermococcus onnurineus (strain NA1) GN=TON_0397 PE=4 SV=1
MAEKMPAIVKTKPAYGAELVEVDIPKPGPGEVLIKVLATSICGTDLHIYEWNEWAQSRIK
PPQIMGHEVAGEVIEVGPGVDTINVGDYISAETHIVCGKCYACKHNRYHVCQNTKIFGVD
MDGVFAEYAIVPAQNAWKNPKDMPPEYATLQEPLGNAVDTVLAGPIAGRSTLITGAGPLG
LLGIAVAKASGAYPVIVSEPSEFRRELAKKVGADYVVNPFEEDPVKFVMDITDGAGVEVF
LEFSGAPKAFEQGLQAVTPGGRVSLLGLFPREVTFDINNLVIFKALEVHGITGRHLWETW
YTVSSLIQSGKLNLDPIITHKYKGFDKFEEAFELMRAGKTGKVVFFPHKK
>tr|B7R582|B7R582_9EURY L-threonine 3-dehydrogenase OS=Thermococcus sp. AM4 GN=tdh PE=4 SV=1
MTEKMPAIMKTKPAYGAELVEVDVPKPGPGEVLIRVLATSICGTDLHIYEWNEWAQSRIK
PPQIMGHEVAGEVVEVGPGVEDLQEGDYISAETHIVCGKCYACKHNRYHVCQNTKIFGVD
MDGVFATYAIVPAQNAWKNPKDMKPEYASLQEPLGNAVDTVLAGPIAGRSTLITGAGPLG
LLGITVAKASGAYPVIVSEPSDFRRKLAKKVGADYVINPFEEDPVEVVMSITDGAGVEVF
LEFSGAPKALEQGLKATTPGGRVSLLGLFPRDVTLDFNNLIIFKALEVHGITGRHLWETW
YTVSSLIQSGKLNLDPIITHKYKGFDKFEEAFELMRAGKTGKVVFFPKE
>tr|A9V0K5|A9V0K5_MONBE Predicted protein OS=Monosiga brevicollis GN=32598 PE=3 SV=1
MLMTAVSALRAGRQAAVALQAPVCSVAAAYRRLSTSDLIPQVREDEVHAGCLENVIQRPT
YNAADYPTIPGTSIRCLKKETPAPGISLSTTEIPELQAGELLIRVKRAAICGTDVHIYNW
DEWSQRTVPTPMVTGHEYSGVVEAVGDGVKGFQVGDRVTGEGHIVCGHCRNCRGGRQHLC
HNTVGVGVNRPGAFAELFTLPATNAFKLPEEISDDMASIMDPLGNAVHCCLSFDLVGEDV
LITGAGPIGIMAAAICRHLGARFVVITDVNEYRLGLARACGADLAINVGGANADDLLKSA
MTDLGMLEGFDVGLEMSGHGSALRNMLNNMAHGGKLAILGIPAEPFPIDMDKLVFKGLTV
KGIYGREMYETWYKMRNMLIGGLSKRLAPIITHNLKLEQYKEGFEIMRSGQSGKVILEF
>tr|A0NML2|A0NML2_9RHOB L-threonine 3-dehydrogenase OS=Labrenzia aggregata IAM 12614 GN=tdh PE=3 SV=1
MKALSKSEPREGLWMTRAPVPEIGPDDVLIKIHKTGICGTDIHIWNWDDWAAKTVPVPMI
TGHEFAGEIVEIGKNVTDLEIGQRCSGEGHLIGRHSRQSRAGKFHLDPETRGIGVNEQGA
FAEYLRLPAFNVVLLPDEIDDEIGAILDPLGNAVHTALSFDLVGEDVLITGAGPIGIMAA
AVARHVGARNVVITDINQARLDLATKVADVVPVNVAREDLKGIEKKLGMKEGFDVGLEMS
GSQVALDQMVENLVMGGRIALLGIPPGKSPVDWSRIVFKAITIKGVYGREIFETWYKMIA
MLQNGLDVRNVITHRFGVDDFEKGFAAMKSGEAGKVVLSWT
>tr|A0XXV7|A0XXV7_9GAMM L-threonine 3-dehydrogenase OS=Alteromonadales bacterium TW-7 GN=tdh PE=3 SV=1
MKALSKLKAEPGIWMTDAPKPEVGHNDLLIKIRKTAICGTDVHIYKWDEWASKTIPTPMV
VGHEYVGEVVDMGQEVRGFSVGDRVSGEGHITCGHCRNCRAGRVHLCRNTTGVGVNREGA
FAEYLVIPAFNAFKIPDNISDELASIFDPFGNAVHTALSFDLVGEDVLITGAGPIGIMAA
AVAKHVGARHVVITDVNEYRLELARKMGATRAVNVANEKLEDVMTDLGMTEGFDIGLEMS
GVPSAFNSMLNNMNHGGKIAMLGIPPSDMAVDWNQVIFKGLVIKGIYGREMFETWYKMAS
LIQSGLNLSPIITHQYSVDDFQAGFDMMISGQSGKVILNWD
>tr|A0Z8L6|A0Z8L6_9GAMM L-threonine 3-dehydrogenase OS=marine gamma proteobacterium HTCC2080 GN=tdh PE=3 SV=1
MKALVKKRAEEGLWLEDVPIPAIGGNDVLIKVHKTAICGTDVHIYNWDAWAQKTIPVPMV
SGHEFAGEIVELGSNVTGLQVGDIVSGEGHVVCGRCRNCLAGRLHLCPNTMGVGVNRDGA
FAEYLAIPATNVFRPNVYIPTDLLSIFDPYGNAVHTALSFNMVGEDVIITGAGPIGIMAA
MVAGHCGARNVILTDVNEYRLDLAKRIVPKVQPINVSKQEISRNFMESLGILEGFDVCLE
MSGSPVAFQDVLSKMINGGSIAMLGLMPDDTGIAWTDVVFKGLNIKGIYGREMYETWYKM
VMMVQSGLPIDRIITHRLHYTEFQEGFDIMRSGQSGKIILNWKD
>tr|A1EJL3|A1EJL3_VIBCH Threonine 3-dehydrogenase OS=Vibrio cholerae V52 GN=tdh PE=3 SV=1
MKIKALSKLKPEQGIWMNEVDMPELGHNDLLIKIKKTAICGTDVHIYNWDEWSQKTIPVP
MVVGHEYVGEVVGIGQEVRGFQIGDRVSGEGHITCGHCRNCRGGRTHLCRNTIGVGVNRT
GCFSEYLVIPAFNAFKIPDGISDDLASIFDPFGNAVHTALSFDLVGEDVLITGAGPIGIM
AAAVAKHVGARHVVITDVNEYRLDLARKMGVTRAVNVAEQNLEDVMKELGMTEGFDVGLE
MSGVPSAFSAMLKTMNHGGRIALLGIPPSSMAIDWNQVIFKGLVIKGIYGREMFETWYKM
ASLIQSGLDISPIITHHFKVDDFQKGFDIMRSGASGKVILDWQ
>tr|A1F2W7|A1F2W7_VIBCH Threonine 3-dehydrogenase OS=Vibrio cholerae 2740-80 GN=tdh PE=3 SV=1
MKIKALSKLKPEQGIWMNEVDMPELGHNDLLIKIKKTAICGTDVHIYNWDEWSQKTIPVP
MVVGHEYVGEVVGIGQEVRGFQIGDRVSGEGHITCGHCRNCRGGRTHLCRNTIGVGVNRT
GCFSEYLVIPAFNAFKIPDGISDDLASIFDPFGNAVHTALSFDLVGEDVLITGAGPIGIM
AAAVAKHVGARHVVITDVNEYRLDLARKMGVTRAVNVAEQNLEDVMKELGMTEGFDVGLE
MSGVPSAFSAMLKTMNHGGRIALLGIPPSSMAIDWNQVIFKGLVIKGIYGREMFETWYKM
ASLIQSGLDISPIITHHFKVDDFQKGFDIMRSGASGKVILDWQ
>tr|A2P423|A2P423_VIBCH Threonine 3-dehydrogenase OS=Vibrio cholerae 1587 GN=tdh PE=3 SV=1
MKIKALSKLKPEQGIWMNEVDMPELGHNDLLIKIKKTAICGTDVHIYNWDEWSQKTIPVP
MVVGHEYVGEVVGIGQEVRGFQIGDRVSGEGHITCGHCRNCRGGRTHLCRNTIGVGVNRT
GCFSEYLVIPAFNAFKIPDGISDDLASIFDPFGNAVHTALSFDLVGEDVLITGAGPIGIM
AAAVAKHVGARHVVITDVNEYRLDLARKMGVTRAVNVAEQNLEEVMKELGMTEGFDVGLE
MSGVPSAFSAMLKTMNHGGRIALLGIPPSSMAIDWNQVIFKGLVIKGIYGREMFETWYKM
ASLIQSGLDISPIITHHFKVDDFQKGFDIMRSGASGKVILDWQ
>tr|A2PJ81|A2PJ81_VIBCH Threonine 3-dehydrogenase OS=Vibrio cholerae MAK 757 GN=tdh PE=3 SV=1
MKIKALSKLKPEQGIWMNEVDMPELGHNDLLIKIKKTAICGTDVHIYNWDEWSQKTIPVP
MVVGHEYVGEVVGIGQEVRGFQIGDRVSGEGHITCGHCRNCRGGRTHLCRNTIGVGVNRT
GCFSEYLVIPAFNAFKIPDGISDDLASIFDPFGNAVHTALSFDLVGEDVLITGAGPIGIM
AAAVAKHVGARHVVITDVNEYRLDLARKMGVTRAVNVAEQNLEDVMKELGMTEGFDVGLE
MSGVPSAFSAMLKTMNHGGRIALLGIPPSSMAIDWNQVIFKGLVIKGIYGREMFETWYKM
ASLIQSGLDISPIITHHFKVDDFQKGFDIMRSGASGKVILDWQ
>tr|A2PUI1|A2PUI1_VIBCH Threonine 3-dehydrogenase OS=Vibrio cholerae MZO-3 GN=tdh PE=3 SV=1
MKIKALSKLKPEQGIWMNEVDMPELGHNDLLIKIKKTAICGTDVHIYNWDEWSQKTIPVP
MVVGHEYVGEVVGIGQEVRGFQIGDRVSGEGHITCGHCRNCRGGRTHLCRNTIGVGVNRT
GCFSEYLVIPAFNAFKIPDGISDDLASIFDPFGNAVHTALSFDLVGEDVLITGAGPIGIM
AAAVAKHVGARHVVITDVNEYRLDLARKMGVTRAVNVAEQNLEDVMKELGMTEGFDVGLE
MSGVPSAFSAMLKTMNHGGRIALLGIPPSSMAIDWNQVIFKGLVIKGIYGREMFETWYKM
ASLIQSGLDISPIITHHFKVDDFQKGFDIMRSGASGKVILDWQ
>tr|A2V3L6|A2V3L6_SHEPU L-threonine 3-dehydrogenase OS=Shewanella putrefaciens 200 GN=Sput200DRAFT_0168 PE=3 SV=1
MKALSKLKAEKGIWLVDAPKPEMGHNDLLIKIKKTAICGTDMHIYNWDEWSQKTIPVPMV
VGHEYVGEVVDIGQEVRGFKIGDRVSGEGHITCGHCRNCRAGRTHLCRNTSGVGVNREGS
FAEYLVIPAFNAFKIPDDISDDLASIFDPFGNAVHTALSFDLVGEDVLITGAGPIGIMAA
AVCRHVGARHVVITDVNEYRLELARKMGATRAVNVSKENLKDVMKELGMTEGFDVGLEMS
GVPSAFHAMLDTMNHGGKVAMLGIPGGEMAIDWSKVIFKGLVIKGIYGREMFETWYKMAS
LIQSGLDISPIITHHYKIDDFQKGFDAMGSGQSGKVILSWD
>tr|A2W228|A2W228_9BURK Threonine dehydrogenase OS=Burkholderia cenocepacia PC184 GN=BCPG_04397 PE=3 SV=1
MKALAKLERGPGLTLTRVKRPEVGHNDVLIKIRRTAICGTDIHIWKWDDWAQKTIPVPMH
VGHEYVGEIVEMGQEVRGFAIGDRVSGEGHITCGFCRNCRAGRRHLCRNTVGVGVNREGA
FAEYLAIPAFNAFKIPPEISDDLASIFDPFGNATHTALSFNLVGEDVLITGAGPIGIMAV
AIAKHVGARNVVITDINDYRLELARKMGATRAVNVARESLRDVMADLHMTEGFDVGLEMS
GVPSAFTSLLEAMNHGGKVALLGIPPAQTAIDWNQVIFKGLEIKGIYGREMFETWYKMVA
MLQSGLDLSPIITHRFAADDYEQGFAAMLSGESGKVILDWTV
>tr|A2WH86|A2WH86_9BURK Threonine dehydrogenase OS=Burkholderia dolosa AUO158 GN=BDAG_04165 PE=3 SV=1
MKALAKLERAPGLTLTRVKRPEVGHNDVLIKIRRTAICGTDIHIWKWDDWAQKTIPVPMH
VGHEYVGEIVEMGQEVRGFAIGDRVSGEGHITCGFCRNCRAGRRHLCRNTIGVGVNREGA
FAEYLAIPAFNAFKIPPEISDDLASIFDPFGNATHTALSFNLVGEDVLITGAGPIGIMAV
AIAKHVGARNVVITDINDYRLELARKMGATRAVNVSRESLRDVMADLHMTEGFDVGLEMS
GVPSAFTNMLEAMNHGGKVALLGIPPAQTAIDWNQVIFKGLEIKGIYGREMFETWYKMVA
MLQSGLDLSPIITHRFAADDYEKGFAAMLSGESGKVILDWTV
>tr|A3E9D2|A3E9D2_VIBCH Threonine 3-dehydrogenase OS=Vibrio cholerae MO10 GN=tdh PE=3 SV=1
MKIKALSKLKPEQGIWMNEVDMPELGHNDLLIKIKKTAICGTDVHIYNWDEWSQKTIPVP
MVVGHEYVGEVVGIGQEVRGFQIGDRVSGEGHITCGHCRNCRGGRTHLCRNTIGVGVNRT
GCFSEYLVIPAFNAFKIPDGISDDLASIFDPFGNAVHTALSFDLVGEDVLITGAGPIGIM
AAAVAKHVGARHVVITDVNEYRLDLARKMGVTRAVNVAEQNLEDVMKELGMTEGFDVGLE
MSGVPSAFSAMLKTMNHGGRIALLGIPPSSMAIDWNQVIFKGLVIKGIYGREMFETWYKM
ASLIQSGLDISPIITHHFKVDDFQKGFDIMRSGASGKVILDWQ
>tr|A3EHJ4|A3EHJ4_VIBCH Threonine 3-dehydrogenase OS=Vibrio cholerae V51 GN=tdh PE=3 SV=1
MKIKALSKLKPEQGIWMNEVDMPELGHNDLLIKIKKTAICGTDVHIYNWDEWSQKTIPVP
MVVGHEYVGEVVGIGQEVRGFQIGDRVSGEGHITCGHCRNCRGGRTHLCRNTIGVGVNRT
GCFSEYLVIPAFNAFKIPDGISDDLASIFDPFGNAVHTALSFDLVGEDVLITGAGPIGIM
AAAVAKHVGARHVVITDVNEYRLDLARKMGVTRAVNVAEQNLEEVMKELGMTEGFDVGLE
MSGVPSAFSAMLKTMNHGGRIALLGIPPSSMAIDWNQVIFKGLVIKGIYGREMFETWYKM
ASLIQSGLDISPIITHHFKVDDFQKGFDIMRSGASGKVILDWQ
>tr|A3GS50|A3GS50_VIBCH Threonine 3-dehydrogenase OS=Vibrio cholerae NCTC 8457 GN=tdh PE=3 SV=1
MKIKALSKLKPEQGIWMNEVDMPELGHNDLLIKIKKTAICGTDVHIYNWDEWSQKTIPVP
MVVGHEYVGEVVGIGQEVRGFQIGDRVSGEGHITCGHCRNCRGGRTHLCRNTIGVGVNRT
GCFSEYLVIPAFNAFKIPDGISDDLASIFDPFGNAVHTALSFDLVGEDVLITGAGPIGIM
AAAVAKHVGARHVVITDVNEYRLDLARKMGVTRAVNVAEQNLEDVMKELGMTEGFDVGLE
MSGVPSAFSAMLKTMNHGGRIALLGIPPSSMAIDWNQVIFKGLVIKGIYGREMFETWYKM
ASLIQSGLDISPIITHHFKVDDFQKGFDIMRSGASGKVILDWQ
>tr|A3GZP1|A3GZP1_VIBCH Threonine 3-dehydrogenase OS=Vibrio cholerae B33 GN=tdh PE=3 SV=1
MKIKALSKLKPEQGIWMNEVDMPELGHNDLLIKIKKTAICGTDVHIYNWDEWSQKTIPVP
MVVGHEYVGEVVGIGQEVRGFQIGDRVSGEGHITCGHCRNCRGGRTHLCRNTIGVGVNRT
GCFSEYLVIPAFNAFKIPDGISDDLASIFDPFGNAVHTALSFDLVGEDVLITGAGPIGIM
AAAVAKHVGARHVVITDVNEYRLDLARKMGVTRAVNVAEQNLEDVMKELGMTEGFDVGLE
MSGVPSAFSAMLKTMNHGGRIALLGIPPSSMAIDWNQVIFKGLVIKGIYGREMFETWYKM
ASLIQSGLDISPIITHHFKVDDFQKGFDIMRSGASGKVILDWQ
>tr|A3S8L3|A3S8L3_9RHOB L-threonine 3-dehydrogenase OS=Sulfitobacter sp. EE-36 GN=tdh PE=3 SV=1
MSNEMKALCKSEPREGLWMTRAPVPEIGPDDVLIKINKTGICGTDIHIWNWDEWAQNTVP
VPLITGHEFAGEIVELGRNVTDLTIGQRCSGEGHLIGKTSRQSRSGKFHLDPATRGIGVN
EQGAFAQYLRLPAFNVVPLPDTISDDIGAILDPLGNAVHTALSFDLVGEDVLITGAGPIG
IMAAAVARHVGARHVVITDVNPARLELAAKVADVVPVDVRHEDLADVIARLKMKQGFDVG
MEMSGNQVALDQMVEAMTMGGRIAMLGIPPGKSPVDWSRIVFKAITVKGVYGREIFETWY
KMIAMLENGLDVSEIITHRFDVDDFQTGFATMKSGASGKVVLDWTGA
>tr|A3SII6|A3SII6_9RHOB L-threonine 3-dehydrogenase OS=Roseovarius nubinhibens ISM GN=tdh PE=3 SV=1
MKALVKSRPEPGLWMEHVPVPEPGDDEVLIKVRKSAICGTDVHIWKWDEWSAKTVPVPMV
VGHEFCGEIVDTGRAAIKYKIGQRVAGEGHVVCGTCRNCRAGRGHLCRNTLGVGVNRPGS
FAEYLCIPESNVVPIPDDIPDEIAAIFDPFGNAVHTALSFDLVGEDVLVTGAGPIGIMGA
LVAQKAGARKVVITDISPYRIALAQKLGVQHVVNAAEENLKDVMARLGMTEGFDVGLEMS
GAAPAMRDMIDKMNNGGKIALLGIAPTEFAVDWNKIIFKMLNVKGIYGREMYETWYKMIA
LVQSGLDLTPLITHRIGIDAFEDGFAAMLSGEAGKVVMDWG
>tr|A3STH5|A3STH5_9RHOB L-threonine 3-dehydrogenase OS=Sulfitobacter sp. NAS-14.1 GN=tdh PE=3 SV=1
MSNEMKALCKSEPREGLWMTRAPVPEIGPDDVLIKINKTGICGTDIHIWNWDEWAQNTVP
VPLITGHEFAGEIVELGRNVTDLTIGQRCSGEGHLIGKTSRQSRSGKFHLDPATRGIGVN
EQGAFAQYLRLPAFNVVPLPDTISDDIGAILDPLGNAVHTALSFDLVGEDVLITGAGPIG
IMAAAVARHVGARHVVITDVNPARLELAAKVADVVPVDVRHEDLADVIARLKMKQGFDVG
MEMSGNQVALDQMVEAMTMGGRIAMLGIPPGKSPVDWSRIVFKAITVKGVYGREIFETWY
KMIAMLENGLDVSEIITHRFDVDDFQTGFATMKSGASGKVVLDWTGA
>tr|A3TI21|A3TI21_9MICO L-threonine 3-dehydrogenase OS=Janibacter sp. HTCC2649 GN=tdh PE=3 SV=1
MMGAVRALVKTEAGPGLQFIDVPEPTCGDADVKIRVLRAGLCGTDLHLEQWDDWAASVVK
APMTIGHEFYGEVVETGALVDHIKVGDRVSGEGHLICGNCRNCRAGRRHLCIKTVGVGVN
RDGAFADYVVIPAMNAWVQPADLDPDLGAIFDPLGNATHTALQWPVIGEDVVVTGAGPIG
VMAVAIARHAGARRIAVTDMSDERLALAKVAGADLCVNVGRGENLEWAQKQLGMLEGFDI
GLEMSGAPKAVEDMLANLNHGARVAMLGLPKDPYPIDWGRVITHMITIRGIYGREMFETW
YLMGSMLATSAELRDAVQSVITHRFPAEEWAKGFEVARSGQCGKVVLDWS
>tr|A3UC73|A3UC73_9RHOB L-threonine 3-dehydrogenase OS=Oceanicaulis alexandrii HTCC2633 GN=tdh PE=3 SV=1
MKALVKAKAEEGLWLQEVDKPVVGPDDVLIRVHNTAICGTDVHIYNWDSWAQKNVPVPMV
VGHEFGGVIEEVGADVTRVSPGMRVSGEGHVVGQKSRAVRAGRFHLDPDTKGIGVNMPGA
FAEYLVIPAFNVVPLPDEVAMEQAAFLDPLGNAVHTATAFDLVGEDVLITGAGPIGIMAA
AVARHCGARHIAVTDINPDRLALLEKVCPTAVPVNTTKDDLKDVRARLKMTEGFDVGLEM
SGAEPAFTQMVENMVMGGKIAMLGLPGKPFNLDMGSLIMRAITFKGIYGREMFETWHKML
AMLQSGLDVSQLITHRLPATDFQTGFDAMRSGKAGKVILDWTQV
>tr|A3UV81|A3UV81_VIBSP L-threonine 3-dehydrogenase OS=Vibrio splendidus 12B01 GN=tdh PE=3 SV=1
MKIKALSKLKPEEGIWMTEVEKPEMGHNDLLIRIKKTAICGTDVHIYNWDEWSQNTIPVP
MVVGHEYVGEVVGIGQEVRGFEIGDRVSGEGHITCGHCRNCRGGRTHLCRNTTGVGVNRT
GAFSEFLVIPAFNAFKIPAEISDDLASIFDPFGNAVHTALSFDLVGEDVLITGAGPIGIM
AAAVAKHVGARHVVITDVNEYRLDLARQMGVTRAVNVMEEKLEDVMADLGMTEGFDVGLE
MSGNPSAFNSMLTNMNHGGKISLLGIPPSDMAVDWNQVIFKGLVIKGIYGREMFETWYKM
ASLIQSGLDLTPIITHHYKVDDFQKGFDMMRSGMSGKVILDWE
>tr|A3VUW3|A3VUW3_9PROT Threonine 3-dehydrogenase OS=Parvularcula bermudensis HTCC2503 GN=PB2503_12714 PE=3 SV=1
MKALVKAHAEPGIWLQTVPEPEIGATDVLIKVKKTAICGTDIHIYEWDDWAQSTIPVPLT
IGHEFMGEVVAVGSDVTNVALGDRVSAEGHITCGVCRNCRAGKRHLCRNALGLGVSRAGA
FAEFVAVPAFNIYHLPDAVSDELGAIFDPFGNAVHTALSYDLVGEDVLITGAGPIGAMAA
AIARFVGARHIVVTDINDFRLDLAAQMGATRTVNIGREALPDVMAELGMTEGFDVGLEMS
GAAAGFRDMLDTMNHGGKIALLGLLPKGTGIDWSKVIFKGLDLKGIYGRRLFETWYKMGA
LTQSGLDLSPIITHRLPIEDFENGFEIMRSGRSGKIVLEWP
>tr|A3W414|A3W414_9RHOB L-threonine 3-dehydrogenase OS=Roseovarius sp. 217 GN=tdh PE=3 SV=1
MKALVKAKAEPGLWMEYVPVPEVGPSDVLIKVRKSAICGTDVHIWKWDEFSAKTVPVPMV
VGHEFVGEIVDTGAAAVKYRIGQRVSGEGHIVCGTCRNCRAGRGHLCRNTRGVGVHRPGS
FAEYLCIPESNVVPIPEDIPDEIAAIFDPFGNAVHTALSFDLVGEDVLVTGAGPIGIMGA
LVAQKAGARKVVITDINPYRLELARRMGVQHVVDVGREQLRDVMAEIGMTEGFDVGLEMS
GAAPAMQQMIARMNNGGKLALLGIAPTEFAVDWNAVIFKMLHIKGIYGREMFETWYKMIA
LVQSGLDVSGLITHRIGIDDFEQGFAAMISGNSGKVVMDW
>tr|A3WJ44|A3WJ44_9GAMM L-threonine 3-dehydrogenase OS=Idiomarina baltica OS145 GN=tdh PE=3 SV=1
MKALAKLHSKPGIWMTDVEKPEFGYNDVLIKIKKTAICGTDVHIYKWDDWSQKTIPVPMV
VGHEYVGEVAAMGDGVRGFEVGDRVSGEGHITCGHCRNCRAGRRHLCRNTYGVGVNRPGA
FAEYLVIPADNAFKLPDDVTDDMAAIMDPLGNAVHTALAFDLVGEDVLITGAGPIGIMAA
AVARHVGARHVVITDVNEYRLELAKKMGVTRAVNVAEESLKDVMSELGMKEGFDVGLEMS
GVPSAFSQMLATMNHGGKVAMLGIPPENVAIDWNEVIFKGLVIKGIYGREMFETWYKMAS
LLQSGLDISPILTHQMSVDDYEEGFETMVSGQSGKVILNWD
>tr|A3XDG7|A3XDG7_9RHOB L-threonine 3-dehydrogenase OS=Roseobacter sp. MED193 GN=tdh PE=3 SV=1
MTRPNTMKALEKSHPKEGLWMVQAPVPEIGPDEVLIKINKTGICGTDVHIWNWDAWAQKT
VPVPLITGHEFAGEIVELGRNVTDLEIGQRCSGEGHLIGHHSRQSRAGKFHLDPETRGIG
VNEQGAFAQYLALPAFNVVPLPDDIPDDIGAILDPLGNAVHTALSFDLVGEDVLVTGAGP
IGIMAAAVARHAGARHVAITDVNSGRLELAAQVANVRPVNVATEDLNDVIAELGMSQGFD
VGLEMSGNQRALDQMVEALVMGGRIALLGIPPGKSPVDWSRIVFKALTLKGVYGREIFET
WYKMIAMLQNGLDVSPVITHQFGVDDFAEGFAAMKSGNSGKVVLNWNQST
>tr|A3XTT7|A3XTT7_9VIBR L-threonine 3-dehydrogenase OS=Vibrio sp. MED222 GN=tdh PE=3 SV=1
MKIKALSKLKPEEGIWMTEVEKPEMGHNDLLIRIKKTAICGTDVHIYNWDEWSQNTIPVP
MVVGHEYVGEVVGIGQEVRGFEIGDRVSGEGHITCGHCRNCRGGRTHLCRNTTGVGVNRT
GAFSEFLVIPAFNAFKIPAEISDDLASIFDPFGNAVHTALSFDLVGEDVLITGAGPIGIM
AAAVAKHVGARHVVITDVNEYRLDLARQMGVTRAVNVMEEKLEDVMSDLGMTEGFDVGLE
MSGNPSAFNSMLTNMNHGGKISLLGIPPSDMAVDWNQVIFKGLVIKGIYGREMFETWYKM
ASLIQSGLDLTPIITHHYKVDDFQKGFDMMRSGMSGKVILDWE
>tr|A3YHC4|A3YHC4_9GAMM L-threonine 3-dehydrogenase OS=Marinomonas sp. MED121 GN=tdh PE=3 SV=1
MKTLAKTQNTPGIWMTESERPQCGHNDVLIKIKKTAICGTDMHIYHWDEWAQGTIPVPMT
VGHEFVGEIAEVGPEVSGFTIGDRVSGEGHITCGHCRNCRAGRRHLCRETIGVGVNRSGA
FAEYLVIPASNAFKIPDGVSDDMASILDPFGNAVHTALSFDLVGEDVLITGAGPIGAMAA
AICRHVGARNVVITDVNDYRLSLAKELGATRTVNVTKETLSEVMLDLGMTEGFDVGLEMS
GNGQALNGMLEVLNHGGNIAMLGIPSKDTVIDWNQVIFKGLNIKGIYGREMFETWYKMVA
MLQSGLDISPIITHHFKINDFQAGFDAMASGKSGKIILDWQ
>tr|A4AA73|A4AA73_9GAMM L-threonine 3-dehydrogenase OS=Congregibacter litoralis KT71 GN=KT71_11845 PE=3 SV=1
MRALVKKEAAKGLWLEDVPQPEPGINDVLIKVRRTAICGTDMHIYNWDDWAQRTIPVPMV
VGHEFVGEIVDVGSNVNDFKPGQIVSGEGHVVCGRCRNCMAGRRHLCNDNSGIGVDRPGA
FAEYLTLPMSNVWEHAPGIDLDVAALFDPLGNAVHTALQFDLLGEDVLITGAGPIGSMAA
AVCRHAGARHIVITDVIDERLALAAKLGATRTVNVANESLVDVQEELGMREGFDVGLEMS
GNPQALNDQISHLCHGGKIAMLGIPSENTAIDWSRVIFNMLTLKGIYGREMYETWYKMSV
MIQTGLDISPVITHRMPYSDYETGFAAMNDGSASKVVLNWDD
>tr|A4AJ24|A4AJ24_9ACTN L-threonine 3-dehydrogenase OS=marine actinobacterium PHSC20C1 GN=tdh PE=3 SV=1
MKALYKDKAGPGLILTERPEPTPGRGEVKIRVARTGICGTDLHIESWDAWAAGAINAPLI
PGHEFSGHIVELGEGVTSVAVGALVSGEGHVVCGHCRNCRAGRRHLCKFTSSIGVNRDGA
FAEFVVIPEQNVWAHPTDIDPELAAIFDPLGNAVHTALSFPMVGEDVIITGAGPIGLMAA
KVARHIGARHIVMTDVNEERLQLARDMGVSLAINVSKMRIAEAQAELGMVEGFDIGLEMS
GHATALPEMIDNMNQGGRIAMLGLPAEPISIDWATVVTHMITIKGIYGREMFETWYAMNA
MVHTGLDVSAVITDRFPADRWEEAFATARKGNSGKVIIDWS
>tr|A4BBV5|A4BBV5_9GAMM L-threonine 3-dehydrogenase OS=Reinekea sp. MED297 GN=tdh PE=3 SV=1
MKALAKLKAEPGIWMTDAPEPEVGHNDLLIKIRKTAICGTDVHIYNWDHWSQENVPLGLV
TGHEYAGEVVGMGQEVQGFKVGDRVSGEGHITCGHCRNCRAGRRHLCRNTQGVGVNRAGA
FAEYLVIPAFNAFKLPDEVTDDMASIFDPFGNAVHTALSFNLVAEDVLITGAGPIGIMAA
SVAKHVGARNIVITDVNDYRLGLASQMGATRTVNVAQERLEDVMQQLGMAEGFDVGLEMS
GVPSAFRSMLKAMNHGGKVALLGIPPEQMGIDWNDIIFKGLELKGIYGREMFETWYKMAG
LIQSGLDLNPIITHHFSVDDYQQGFDIMRSGQSGKVILEW
>tr|A4C7C6|A4C7C6_9GAMM L-threonine 3-dehydrogenase OS=Pseudoalteromonas tunicata D2 GN=tdh PE=3 SV=1
MKALSKLKAEPGIWMTEAAKPEVGHNDLLIKIRKTAICGTDVHIYKWDEWAQNTIPVPMV
VGHEYVGEVVDMGQEVRGFKIGDRVSGEGHITCGHCRNCRAGRVHLCRNTIGVGVNREGS
FAEYLVIPAYNAFKIPDNISDELASIFDPFGNAVHTALSFDLVGEDVLITGAGPIGIMAA
AVAKHVGARYVVVTDVNEYRLDLARKMGATRAVNIANEKLEDVMKELGMTEGFDVGLEMS
GVPSAFKNMLSNMNHGGKIAMLGIPPSDMAVDWNQVIFKGLVIKGIYGREMFETWYKMAS
LIQSGLDLSPIITHQFPIDQFQQGFDTMLSGQSGKVILDWC
>tr|A4ETV4|A4ETV4_9RHOB L-threonine 3-dehydrogenase OS=Roseobacter sp. SK209-2-6 GN=tdh PE=3 SV=1
MTSWAKPNSMKALEKSHPKEGLWMVQAPVPEIGPDEVLIKVNKTGICGTDIHIWNWDEWA
AGTVPVPMITGHEFAGEIVELGKDVTGLSIGQRCSGEGHLIEHDSRQSRAGKFHLDPGTR
GIGVNEQGAFAQYLRLPAFNVVPLPDDIPDEIGAILDPLGNAVHTALSFELLGEDVLITG
AGPIGIMAAAVARHASARNVVITDVNPDRLALAEKVADVRTVNVAQEDLNDVISELGMSQ
GFDVGLEMSGNQAALDQMVEALVMGGKIALLGIPPGKSPVDWSRIVFKAITLKGVYGREM
FETWYKMIAMLQNGLDVSRVITHRFAVNEFEQGFAAMKSGSSGKVVLDWS
>tr|A4KSK1|A4KSK1_FRATU L-threonine 3-dehydrogenase OS=Francisella tularensis subsp. holarctica 257 GN=FTHG_01419 PE=3 SV=1
MKALAKLKKQPGIWMINDAPIPEYGYNDVLIKIKKTAICGTDLHIYNWDKWSQNTIPVPM
ITGHEFAGEVVAKGDGVTSVDIGDRVSGEGHLVCGQCRNCRAGKRHLCRKTIGIGVNVQG
AFAEYLVMPAVNVFKIPDSISDDIASTFDPMGNAIHTALSFNLTGEDVLITGAGPIGLMA
VKIARFCGARRIVITDINEYRLQMARDFGATVALNVAPFKNQDELVKQMRKVMSDIGMTE
GFDVGLEMSGINSAISMMLDVMNHGGKLSLLGISAGDISVDWGAILFKGLTLKGIYGREM
FETWYLMTSMLQAGMDMNPIITHRLHIDEFQKGFEIMKSGQCGKVILDWSS
>tr|A4LUR3|A4LUR3_BURPS L-threonine 3-dehydrogenase OS=Burkholderia pseudomallei 305 GN=tdh PE=3 SV=1
MKALAKLERGPGLTLTRVKKPEVGHNDVLIKIRRTAICGTDIHIWKWDDWAQKTIPVPMH
VGHEYVGEIVEMGQEVRGFSIGDRVSGEGHITCGFCRNCRAGRRHLCRNTVGVGVNREGA
FAEYLAIPAFNAFKIPPEISDDLAAIFDPFGNATHTALSFNLVGEDVLITGAGPIGVMAV
AIAKHVGARNVVITDINDYRLELARKMGATRAVNVSRESLRDVMADLHMTEGFDVGLEMS
GVPSAFTSLLESMNHGGKVALLGIPPAQTAIDWNQVIFKGLEIKGIYGREMFETWYKMVA
MLQSGLDLSPIITHRFAVDDYEKGFAAMLSGESGKVILDWADA
>tr|A5KVD4|A5KVD4_9GAMM L-threonine 3-dehydrogenase OS=Vibrionales bacterium SWAT-3 GN=tdh PE=3 SV=1
MKIKALSKLKPEEGIWMTEVEKPEMGHNDLLIRIKKTAICGTDVHIYNWDEWSQNTIPVP
MVVGHEYVGEVVGIGQEVRGFEIGDRVSGEGHITCGHCRNCRGGRTHLCRNTTGVGVNRT
GAFSEYLVIPAFNAFKIPAEISDDLASIFDPFGNAVHTALSFDLVGEDVLITGAGPIGIM
AAAVAKHVGARHVVITDVNEYRLDLAKKMGVTRAVNVMEEKLEDVMADLGMTEGFDVGLE
MSGVPSAFNSMLTNMNHGGKISLLGIPPSDMAVDWNQVIFKGLVIKGIYGREMFETWYKM
ASLIQSGLDLTPIITHHYKVDDFQKGFDAMRSGLSGKVILDWE
>tr|A5TPB5|A5TPB5_BURMA L-threonine 3-dehydrogenase OS=Burkholderia mallei 2002721280 GN=tdh PE=3 SV=1
MKALAKLERGPGLTLTRVKKPEVGHNDVLIKIRRTAICGTDIHIWKWDDWAQKTIPVPMH
VGHEYVGEIVEMGQEVRGFSIGDRVSGEGHITCGFCRNCRAGRRHLCRNTVGVGVNREGA
FAEYLAIPAFNAFKIPPEISDDLAAIFDPFGNATHTALSFNLVGEDVLITGAGPIGVMAV
AIAKHVGARNVVITDINDYRLELARKMGATRAVNVSRESLRDVMADLHMTEGFDVGLEMS
GVPSAFTSLLESMNHGGKVALLGIPPAQTAIDWNQVIFKGLEIKGIYGREMFETWYKMVA
MLQSGLDLSPIITHRFAVDDYEKGFAAMLSGESGKVILDWADA
>tr|A5XJ96|A5XJ96_BURMA L-threonine 3-dehydrogenase OS=Burkholderia mallei FMH GN=tdh PE=3 SV=1
MKALAKLERGPGLTLTRVKKPEVGHNDVLIKIRRTAICGTDIHIWKWDDWAQKTIPVPMH
VGHEYVGEIVEMGQEVRGFSIGDRVSGEGHITCGFCRNCRAGRRHLCRNTVGVGVNREGA
FAEYLAIPAFNAFKIPPEISDDLAAIFDPFGNATHTALSFNLVGEDVLITGAGPIGVMAV
AIAKHVGARNVVITDINDYRLELARKMGATRAVNVSRESLRDVMADLHMTEGFDVGLEMS
GVPSAFTSLLESMNHGGKVALLGIPPAQTAIDWNQVIFKGLEIKGIYGREMFETWYKMVA
MLQSGLDLSPIITHRFAVDDYEKGFAAMLSGESGKVILDWADA
>tr|A5XZ01|A5XZ01_BURMA L-threonine 3-dehydrogenase OS=Burkholderia mallei JHU GN=tdh PE=3 SV=1
MKALAKLERGPGLTLTRVKKPEVGHNDVLIKIRRTAICGTDIHIWKWDDWAQKTIPVPMH
VGHEYVGEIVEMGQEVRGFSIGDRVSGEGHITCGFCRNCRAGRRHLCRNTVGVGVNREGA
FAEYLAIPAFNAFKIPPEISDDLAAIFDPFGNATHTALSFNLVGEDVLITGAGPIGVMAV
AIAKHVGARNVVITDINDYRLELARKMGATRAVNVSRESLRDVMADLHMTEGFDVGLEMS
GVPSAFTSLLESMNHGGKVALLGIPPAQTAIDWNQVIFKGLEIKGIYGREMFETWYKMVA
MLQSGLDLSPIITHRFAVDDYEKGFAAMLSGESGKVILDWADA
>tr|A6A1X0|A6A1X0_VIBCH L-threonine 3-dehydrogenase OS=Vibrio cholerae MZO-2 GN=tdh PE=3 SV=1
MKIKALSKLKPEQGIWMNEVDMPELGHNDLLIKIKKTAICGTDVHIYNWDEWSQKTIPVP
MVVGHEYVGEVVGIGQEVRGFQIGDRVSGEGHITCGHCRNCRGGRTHLCRNTIGVGVNRT
GCFSEYLVIPAFNAFKIPEGISDDLASIFDPFGNAVHTALSFDLVGEDVLITGAGPIGIM
AAAVAKHVGARHVVITDVNEYRLDLARKMGVTRAVNVAEQNLEEVMKELGMTEGFDVGLE
MSGVPSAFSAMLKTMNHGGRIALLGIPPSSMAIDWNQVIFKGLVIKGIYGREMFETWYKM
ASLIQSGLDISPIITHHFKVDDFQKGFDIMRSGASGKVILDWQ
>tr|A6A9H4|A6A9H4_VIBCH Threonine 3-dehydrogenase OS=Vibrio cholerae 623-39 GN=tdh PE=3 SV=1
MKIKALSKLKPEQGIWMNEVDMPELGHNDLLIKIKKTAICGTDVHIYNWDEWSQKTIPVP
MVVGHEYVGEVVGIGQEVRGFQIGDRVSGEGHITCGHCRNCRGGRTHLCRNTIGVGVNRT
GCFSEYLVIPAFNAFKIPDGISDDLASIFDPFGNAVHTALSFDLVGEDVLITGAGPIGIM
AAAVAKHVGARHVVITDVNEYRLDLARKMGVTRAVNVAEQNLEEVMKELGMTEGFDVGLE
MSGVPSAFSAMLKTMNHGGRIALLGIPPSSMAIDWNQVIFKGLVIKGIYGREMFETWYKM
ASLIQSGLDISPIITHHFKVDDFQKGFDIMRSGASGKVILDWQ
>tr|A6AJU1|A6AJU1_VIBHA L-threonine 3-dehydrogenase OS=Vibrio harveyi HY01 GN=tdh PE=3 SV=1
MKIKALSKLKPEQGIWMTEVDKPEVGHNDILIKIKKTAICGTDVHIYNWDEWSQKTIPVP
MVVGHEYVGEVVAIGQEVRGFEIGDRVSGEGHITCGHCRNCRGGRTHLCRNTIGVGVNRE
GAFAEYLVIPAFNAFKIPEGISDDLASIFDPFGNAVHTALSFDLVGEDVLITGAGPIGIM
AAAVAKHVGARHVVITDVNEYRLELARKMGVTRAVNVAEEKLEDVMAELGMTEGFDVGLE
MSGNPAAFNSMLTTMNHGGRIALLGIPPSDMGIDWNQVIFKGLVIKGIYGREMFETWYKM
ASLIQSGLDLSPIITHHYKIDDFQEGFDVMRSGMSGKVILDWE
>tr|A6AWY7|A6AWY7_VIBPA L-threonine 3-dehydrogenase OS=Vibrio parahaemolyticus AQ3810 GN=tdh PE=3 SV=1
MKIKALSKLKPEEGIWMTEVDKPEVGHNDILIKIKKTAICGTDVHIYNWDEWSQKTIPVP
MVVGHEYVGEVVAIGQEVRGFEIGDRVSGEGHITCGHCRNCRGGRTHLCRNTIGVGVNRE
GAFAEYLVIPAFNAFKIPDEISDDLASIFDPFGNAVHTALSFDLVGEDVLITGAGPIGIM
AAAVAKHVGARHVVITDVNEYRLELARKMGVTRAVNVAEEKLEDVMAELGMTEGFDVGLE
MSGNPAAFNSMLTTMNHGGRIALLGIPPSDMGIDWNQVIFKGLVIKGIYGREMFETWYKM
ASLIQSGLDLSPIITHHYKIDDFQEGFDVMRSGMSGKVILDWE
>tr|A6BFP9|A6BFP9_9FIRM Putative uncharacterized protein OS=Dorea longicatena DSM 13814 GN=DORLON_01121 PE=3 SV=1
MQLNNDGLMWALVKEKPEEGLWMKRVPIPEVGSNDVKIKIHKTAICGTDVHIYQWNDWAQ
HTIPIGLTAGHEYVGEIVEKGEGVRGFEIGDLVSGEGHITCGKCRNCLEGHKENCKDAKG
VGVNRNGAFAEYLVIPSSNVWPCNPNIPEEMYAIFDPFGNATHTALSFDSLGEDVLVAGA
GPIGCMAAAIVKFAGARNVVVTDMNPYRLELAAKLGATRTVNLKEENLKDVMKQIGMTEG
FDVGLEMSGSQAALDDMIHNMKHGGHIALLGLQRTDAKVDLETVIFNGLHLKGIYGRKVW
DTWYKMSTMLQAGLDISDIITHHFDIKDYQKGFEAMISGNSGKVILDWAHVND
>tr|A6BW68|A6BW68_YERPE Threonine 3-dehydrogenase OS=Yersinia pestis CA88-4125 GN=tdh PE=3 SV=1
MKALSKLKAEEGIWMTDVPQPELGHNDIMIKIRKTAICGTDVHIYNWDEWSQKTIPVPMV
VGHEYVGEVVAIGQEVKGFNIGDRVSGEGHITCGHCRNCRGGRTHLCRNTVGVGVNRPGS
FAEYLVIPAFNAFKIPDNISDELAAIFDPFGNAVHTALSFDLVGEDVLVSGAGPIGIMAA
AVCKHVGARHVVIADVNEYRLDLARKMGVTRAVNVSKENLNDVMTELGMTEGFDVGLEMS
GAPPAFRSLLNSMNHGGRIAMLGIPPSDMSIDWNQVIFKGLFIKGIYGREMFETWYKMAA
LIQSGLDLTPIITHRFPIDEFQQGFDAMRSGKSGKVVLSWD
>tr|A6CFH6|A6CFH6_9PLAN L-threonine 3-dehydrogenase OS=Planctomyces maris DSM 8797 GN=tdh PE=3 SV=1
MKALVKKESKPGLWLEDVPVPTIGINDVLIKVDRTGICGTDVHIYKWDDWAQKTIPVPMV
VGHEFVGEIVEVGSNVVDYTPGEIVSGEGHVVCGRCRNCFAGRRHLCAHTRGVGVNRPGA
FAEYISLPMTNIWHHEDSINRDVASIFDPFGNAVHTALSFDVLGEDVLITGAGPIGVMAA
AVVKHAGARHVVVTDVNPYRLDLARKMGATLALDVRENTIADAQQQLGMTEGFDVGLEMS
GNPQAFRDMLNNMCHGGKIAMLGIPEKEIAIDWNVVVFNMLTIKGIYGREMYETWYKMTV
MLQSGLDLSPIITHRFHASEFEAGFDVMMSGQSGKVILDWNNI
>tr|A6D3D9|A6D3D9_9VIBR L-threonine 3-dehydrogenase OS=Vibrio shilonii AK1 GN=tdh PE=3 SV=1
MKIKALSKLKPEQGIWMTEVDKPELGHNDILIRIKKTAICGTDVHIYNWDEWSQNTIPVP
MVVGHEYVGEVVGIGQEVRGFEIGDRVSGEGHITCGHCRNCRGGRTHLCRNTVGVGVNRT
GAFSEYLVIPAFNAFKIPEGISDDLASIFDPFGNAVHTALSFDLVGEDVLITGAGPIGIM
AAAVAKHVGARHVVITDVNEYRLDLARQMGVTRAVNVAKENLKDVMAELGMTEGFDVGLE
MSGVQAAFSSMLETMNHGGRIALLGIPPSDMGIDWNQVIFKGLVIKGIYGREMFETWYKM
ASLIQSGLDLTPIITHHYKIDDFQEGFDVMRSGQSGKVILDWE
>tr|A6E4R9|A6E4R9_9RHOB L-threonine 3-dehydrogenase OS=Roseovarius sp. TM1035 GN=tdh PE=3 SV=1
MQNEMKALVKAKAEPGLWMEYVPVPEVGPSDVLIKVRKSAICGTDVHIWKWDEFSARTVP
VPMVVGHEFVGEIVDTGPAAVKYRIGQRVSGEGHIVCGTCRNCRAGRGHLCRNTKGVGVH
RPGSFAEYLCIPESNVVPIPEDIPDEIAAIFDPFGNAVHTALSFDLVGEDVLVTGAGPIG
IMGALVAQKVGARKVVITDINPYRLDLAQRMGVQHVVDVGKEHLRDVMADIGMTEGFDVG
LEMSGAAPAMQQMIARMNNGGKLALLGIAPTEFAVDWNAVIFKMLHIKGIYGREMYETWY
KMIALVQSGLDVSGLITHRIGIDDFEQGFAAMISGNSGKVVMDW
>tr|A6F7W4|A6F7W4_9GAMM L-threonine 3-dehydrogenase OS=Moritella sp. PE36 GN=tdh PE=3 SV=1
MKALAKLKPEQGIWMTDVEKPTLGHNDLLIKIRKTAICGTDIHIYNWDEWSQKTIPVPMV
VGHEYVGEVVGIGQEVRGFTLGDRVSGEGHITCGHCRNCRAGRTHLCRNTIGVGVNREGA
FAEYLVIPAFNAFKLPDDISDDMAAIFDPFGNAVHTALSFDVVGEDVLITGAGPIGIMAA
AVCKHVGARNVVITDVNEFRLDLARKMGVTRAVNVTTESLTDVMDELKMTEGFDVGLEMS
GVPSAFRDMLDKMNHGGKIAMLGIPPNDMSIEWGNVIFKGLVIKGIYGREMFETWYKMAA
LIQSGLDLTPIITHHFPIDQFQEGFDIMRSGMSGKVILDWE
>tr|A6F9J2|A6F9J2_9GAMM L-threonine 3-dehydrogenase OS=Moritella sp. PE36 GN=tdh PE=3 SV=1
MKALAKLKPEQGIWMTDVEKPTLGHNDLLIKIRKTAICGTDIHIYNWDEWSQKTIPVPMV
VGHEYVGEVVGIGQEVRGFTLGDRVSGEGHITCGHCRNCRAGRTHLCRNTIGVGVNREGA
FAEYLVIPAFNAFKLPDDISDDMAAIFDPFGNAVHTALSFDVVGEDVLITGAGPIGIMAA
AVCKHVGARNVVITDVNEFRLDLARKMGVTRAVNVTTESLTDVMDELKMTEGFDVGLEMS
GVPSAFRDMLDKMNHGGKIAMLGIPPNDMSIEWGNVIFKGLVIKGIYGREMFETWYKMAA
LIQSGLDLTPIITHHFPIDQFQEGFDIMRSGMSGKVILDWT
>tr|A6XQI5|A6XQI5_VIBCH Threonine 3-dehydrogenase OS=Vibrio cholerae AM-19226 GN=tdh PE=3 SV=1
MKIKALSKLKPEQGIWMNEVDMPELGHNDLLIKIKKTAICGTDVHIYNWDEWSQKTIPVP
MVVGHEYVGEVVGIGQEVRGFQIGDRVSGEGHITCGHCRNCRGGRTHLCRNTIGVGVNRT
GCFSEYLVIPAFNAFKIPDGISDDLASIFDPFGNAVHTALSFDLVGEDVLITGAGPIGIM
AAAVAKHVGARHVVITDVNEYRLDLARKMGVTRAVNVAEQNLEEVMKELGMTEGFDVGLE
MSGVPSAFSAMLKTMNHGGRIALLGIPPSSMAIDWNQVIFKGLVIKGIYGREMFETWYKM
ASLIQSGLDISPIITHHFKVDDFQKGFDIMRSGASGKVILDWQ
>tr|A6Y208|A6Y208_VIBCH Threonine 3-dehydrogenase OS=Vibrio cholerae RC385 GN=tdh PE=3 SV=1
MKIKALSKLKPEQGIWMNEVDMPELGHNDLLIKIKKTAICGTDVHIYNWDEWSQKTIPVP
MVVGHEYVGEVVGIGQEVRGFQIGDRVSGEGHITCGHCRNCRGGRTHLCRNTIGVGVNRT
GCFSEYLVIPAFNAFKIPEEISDDLASIFDPFGNAVHTALSFDLVGEDVLITGAGPIGIM
AAAVAKHVGARHVVITDVNEYRLDLARKMGVTRAVNVAEQNLEEVMKELGMTEGFDVGLE
MSGVPSAFSAMLKTMNHGGRIALLGIPPSSMAIDWNQVIFKGLVIKGIYGREMFETWYKM
ASLIQSGLDISPIITHHFKVDDFQKGFDIMRSGASGKVILDWQ
>tr|A7JBY5|A7JBY5_FRATT Putative uncharacterized protein OS=Francisella tularensis subsp. tularensis FSC033 GN=FTBG_00084 PE=3 SV=1
MKALAKLKKQPGIWIINDAPIPEYGYNDVLIKIKKTAICGTDLHIYNWDKWSQNTIPVPM
ITGHEFAGEVVAKGDGVTSVDIGDRVSGEGHLVCGQCRNCRAGKRHLCRKTIGIGVNVQG
AFAEYLVMPAVNVFKIPDSISDDIASTFDPMGNAIHTALSFNLTGEDVLITGAGPIGLMA
VKIARFCGARRIVITDINEYRLQMARDFGATVALNVAPFKNQDELVKQMRKVMSDIGMTE
GFDVGLEMSGINSAISMMLDVMNHGGKLSLLGISAGDISVDWGAILFKGLTLKGIYGREM
FETWYLMTSMLQAGMDMNPIITHRLHIDEFQKGFEIMKSGQCGKVILDWSS
>tr|A7JGX8|A7JGX8_FRANO Putative uncharacterized protein OS=Francisella novicida GA99-3549 GN=FTCG_00151 PE=3 SV=1
MKALAKLKKQPGIWMINDAPIPEYGYNDVLIKIKKTAICGTDLHIYNWDKWSQNTIPVPM
ITGHEFAGEVVAKGDGVTSVDIGDRVSGEGHLVCGQCRNCRAGKRHLCRKTIGIGVNVQG
AFAEYLVMPAVNVFKIPDSISDDIASTFDPMGNAIHTALSFNLTGEDVLITGAGPIGLMA
VKIARFCGARRIVITDINEYRLQMARDFGATVALNVAPFKNQDELVKQMRKVMSDIGMTE
GFDIGLEMSGINSAISMMLDVMNHGGKLSLLGISAGDISVDWGAILFKGLTLKGIYGREM
FETWYLMTSMLQAGMDMNPIITHRLHIDEFQKGFEIMKSGQCGKVILDWSS
>tr|A7JL30|A7JL30_FRANO L-threonine 3-dehydrogenase OS=Francisella novicida GA99-3548 GN=FTDG_00207 PE=3 SV=1
MKALAKLKKQPGIWMINDAPIPEYGYNDVLIKIKKTAICGTDLHIYNWDKWSQNTIPVPM
ITGHEFAGEVVAKGDGVTSVDIGDRVSGEGHLVCGQCRNCRAGKRHLCRKTIGIGVNVQG
AFAEYLVMPAVNVFKIPDSISDDIASTFDPMGNAIHTALSFNLTGEDVLITGAGPIGLMA
VKIARFCGARRIVITDINEYRLQMARDFGATVALNVAPFKNQDELVKQMRKVMSDIGMTE
GFDIGLEMSGINSAISMMLDVMNHGGKLSLLGISAGDISVDWGAILFKGLTLKGIYGREM
FETWYLMTSMLQAGMDMNPIITHRLHIDEFQKGFEIMKSGQCGKVILDWSS
>tr|A7K1J1|A7K1J1_9VIBR L-threonine 3-dehydrogenase OS=Vibrio sp. Ex25 GN=tdh PE=3 SV=1
MKIKALSKLKPEEGIWMTEVDKPEVGHNDILIKIKKTAICGTDVHIYNWDEWSQKTIPVP
MVVGHEYVGEVVAIGQEVRGFEIGDRVSGEGHITCGHCRNCRGGRTHLCRNTIGVGVNRE
GAFAEYLVIPAFNAFKIPDEISDDLASIFDPFGNAVHTALSFDLVGEDVLITGAGPIGIM
AAAVAKHVGARHVVITDVNEYRLELARKMGVTRAVNVAEEKLEDVMAELGMTEGFDVGLE
MSGNPAAFNSMLTTMNHGGRIALLGIPPSDMGIDWNQVIFKGLVIKGIYGREMFETWYKM
ASLIQSGLDLSPIITHHYKIDDFQEGFDVMRSGMSGKVILDWE
>tr|A7YV75|A7YV75_FRATU L-threonine 3-dehydrogenase OS=Francisella tularensis subsp. holarctica FSC022 GN=FTAG_01016 PE=3 SV=1
MKALAKLKKQPGIWMINDAPIPEYGYNDVLIKIKKTAICGTDLHIYNWDKWSQNTIPVPM
ITGHEFAGEVVAKGDGVTSVDIGDRVSGEGHLVCGQCRNCRAGKRHLCRKTIGIGVNVQG
AFAEYLVMPAVNVFKIPDSISDDIASTFDPMGNAIHTALSFNLTGEDVLITGAGPIGLMA
VKIARFCGARRIVITDINEYRLQMARDFGATVALNVAPFKNQDELVKQMRKVMSDIGMTE
GFDVGLEMSGINSAISMMLDVMNHGGKLSLLGISAGDISVDWGAILFKGLTLKGIYGREM
FETWYLMTSMLQAGMDMNPIITHRLHIDEFQKGFEIMKSGQCGKVILDWSS
>tr|A8DR53|A8DR53_9BACT L-threonine 3-dehydrogenase OS=uncultured bacterium PE=3 SV=1
MKALVKKEAAPGLSLEEWPDPEIGINDVLIKVKRTAICGTDLHIYNWDAWAEKTIPVPMV
IGHEFVGEVAAVGTNVIDFTLGQVVSGEGHVVCGRCRNCMAGKRHLCACTSGVGVNRPGA
FAEYLSLPMSNVWVHRPEIDLDVATLFDPLGNAVHTALQYDLLGEDVLITGAGPIGIMAA
AVCRHAGARHVVVTDIIPGRLTLAEKLGATCTVDVSREKIGSVQRQLGMSEGFDVGLEMS
GSPAAFEEMLANMKHGGKIAMLGIPDKNMTVDWNTVIFNMLTLKGIYGREMYETWYKMAV
MVESGLDITPVITHRLHYTEFAEGFTAMQAGDACKVILNWES
>tr|A8DWX3|A8DWX3_BURPS L-threonine 3-dehydrogenase OS=Burkholderia pseudomallei 406e GN=tdh PE=3 SV=1
MKALAKLERGPGLTLTRVKKPEVGHNDVLIKIRRTAICGTDIHIWKWDDWAQKTIPVPMH
VGHEYVGEIVEMGQEVRGFSIGDRVSGEGHITCGFCRNCRAGRRHLCRNTVGVGVNREGA
FAEYLAIPAFNAFKIPPEISDDLAAIFDPFGNATHTALSFNLVGEDVLITGAGPIGVMAV
AIAKHVGARNVVITDINDYRLELARKMGATRAVNVSRESLRDVMADLHMTEGFDVGLEMS
GVPSAFTSLLESMNHGGKVALLGIPPAQTAIDWNQVIFKGLEIKGIYGREMFETWYKMVA
MLQSGLDLSPIITHRFAVDDYEKGFAAMLSGESGKVILDWADA
>tr|A8HLH4|A8HLH4_BURPS L-threonine 3-dehydrogenase OS=Burkholderia pseudomallei Pasteur 52237 GN=tdh PE=3 SV=1
MKALAKLERGPGLTLTRVKKPEVGHNDVLIKIRRTAICGTDIHIWKWDDWAQKTIPVPMH
VGHEYVGEIVEMGQEVRGFSIGDRVSGEGHITCGFCRNCRAGRRHLCRNTVGVGVNREGA
FAEYLAIPAFNAFKIPPEISDDLAAIFDPFGNATHTALSFNLVGEDVLITGAGPIGVMAV
AIAKHVGARNVVITDINDYRLELARKMGATRAVNVSRESLRDVMADLHMTEGFDVGLEMS
GVPSAFTSLLESMNHGGKVALLGIPPAQTAIDWNQVIFKGLEIKGIYGREMFETWYKMVA
MLQSGLDLSPIITHRFAVDDYEKGFAAMLSGESGKVILDWADA
>tr|A8SZE8|A8SZE8_9VIBR L-threonine 3-dehydrogenase OS=Vibrio campbellii AND4 GN=AND4_05694 PE=3 SV=1
MKIKALSKLKPEEGIWMTEVDKPEVGHNDILIKIKKTAICGTDVHIYNWDEWSQKTIPVP
MVVGHEYVGEVVAIGQEVRGFEIGDRVSGEGHITCGHCRNCRGGRTHLCRNTIGVGVNRE
GAFAEYLVIPAFNAFKIPEGISDDLASIFDPFGNAVHTALSFDLVGEDVLITGAGPIGIM
AAAVAKHVGARHVVITDVNEYRLGLAREMGVTRAVNVAEEKLEDVMAELGMTEGFDVGLE
MSGNPSAFNTMLTTMNHGGCIALLGIPPSDMGIDWNQVIFKGLVIKGIYGREMFETWYKM
ASLIQSGLDLTPIITHHFKVEDFQKGFDAMRSGLSGKVILDWE
>tr|A8VT75|A8VT75_9BACI DbpA, RNA-binding domain protein OS=Bacillus selenitireducens MLS10 GN=BselDRAFT_0702 PE=3 SV=1
MRKEMKALVKHRSGHGAEMQMVPIPEIGPKEVLIEVKAASICGTDVHIYEWDRWAESRVK
PPYVFGHEFSGVVKEVGDLVTNVKQGDHVSAETHIVCGHCPQCMTGKAHICQDTKIIGVD
RDGCFAEYVSLPAENLWVNDPDLPFEEASIQEPFGNAVHTVLEGEVSGKTVAVIGCGPIG
LMAVGIAKASGASSVIAFDLNPYRLELAGQMGADHLIHSGEQDPLDEVDKLTSGNGVDVV
CEMSGHPVAMNQGFKMATNGGRVAVLSLPSKPVEIDVTNDIVFKGLTVQGITGRKMFQTW
QQTAGLLRSGRVDVTPMMTHTFPLEEFEKGFDLMIEGNCGKVVLIP
>tr|A9CYG8|A9CYG8_9GAMM L-threonine 3-dehydrogenase OS=Shewanella benthica KT99 GN=tdh PE=4 SV=1
MKALSKLKPEQGIWMVDAPKPELGHNDLLIKIRKTAICGTDIHIYNWDTWSQNTIPVPMV
VGHEYVGEVVEIGQEVRGFTLGDRVSGEGHITCGHCRNCRAGRTHLCRNTSGVGVNRDGA
FAEYLVIPAFNAFKIPDDISDDLAAIFDPFGNAVHTALSFDLVGEDVLITGAGPIGIMAA
AVCRHVGARHVVITDVNEYRLELAKKMGATRTVNVTKEKLEDVMAELGMTEGFDVGLEMS
GVPSAFHSMLDTMNHGGKIAMLGIPGDDMAIDWSKIIFKGLIIKGIYGREMFETWYKMAS
LIQSGLDISPIITHHYKIDDFQQGFDAMRSGQSGKVILSWD
>tr|A9DY44|A9DY44_9RHOB L-threonine 3-dehydrogenase OS=Oceanibulbus indolifex HEL-45 GN=tdh PE=4 SV=1
MTTNEMKALSKLHAREGLWMTHAPVPEIGPDDVLIKINKTGICGTDIHIWNWDDWAAQTV
PVPLITGHEFAGEIVELGRNVEGLEIGQRCSGEGHLIGKQSRQSRAGKFHLDPATRGIGV
NEQGAFAQYLKLPAFNVVPLPDEISDDIGAILDPLGNAVHTALSFDLVGEDVLITGAGPI
GIMAAAVARHVGARHVVITDVNPARLALAEKVADVVPVNVAEESLADVIPRLKMKQGFDV
GLEMSGNQQALDQMVEAMTMGGRIAMLGIPPGKSPVDWSRIVFKAITIKGVYGREIFETW
YKMIAMLENGLDVSGIITHRFGVDDFEQGFAAMKSGQSGKVVLDWT
>tr|A9FGS1|A9FGS1_9RHOB L-threonine 3-dehydrogenase OS=Phaeobacter gallaeciensis 2.10 GN=tdh PE=4 SV=1
MSRPNTMKALEKSRPEEGLWMVQAPVPEIGPDEVLIKIRTTGICGTDIHIWNWDEWASHT
VPVPMITGHEFAGEIVEVGRNVTDLTIGQRCSGEGHLIQTDSRQSRAGKFHLDPGTRGIG
VNEQGAFAQYLKLPAFNVVPLPEDIPDEIGAILDPLGNAVHTALSFDLLGEDVLITGAGP
IGVMAAAVARHAGARHVVITDINPDRLALAEHVVPAVRAVNVAEDDLQDVVRELGLKQGF
DVGLEMSGSQAALDQMVEALVMGGKIALLGIPPGKSPVDWSRIVFKAITIKGVYGREMFE
TWYKMIAMLQNGLDVSRVITHRFDVEDFAEGFAAMKSGRSGKVVLRWP
>tr|A9G5U2|A9G5U2_9RHOB L-threonine 3-dehydrogenase OS=Phaeobacter gallaeciensis BS107 GN=tdh PE=4 SV=1
MSRPNTMKALEKSHPREGLWMVQAPVPEIGPDEVLIKIRTTGICGTDIHIWNWDEWASHT
VPVPMITGHEFAGEIVEIGRNVTDLAVGQRCSGEGHLIQTDSRQSRAGKFHLDPGTRGIG
VNEQGAFAQYLKLPAFNVVPLPEDIPDEIGAILDPLGNAVHTALSFDLLGEDVLITGAGP
IGVMAAAVARHAGARHVVITDINPDRLALAEHVVPAVRAVNVAEEDLQDVVRELGLKQGF
DVGLEMSGSQAALDQMVEALVMGGKIALLGIPPGKSPVDWSRIVFKAITIKGVYGREMFE
TWYKMIAMLQNGLDVSRVITHRFDVEDFAEGFAAMKSGRSGKVVLRWP
>tr|A9H903|A9H903_9RHOB L-threonine 3-dehydrogenase OS=Roseobacter litoralis Och 149 GN=tdh PE=4 SV=1
MSNGMKALSKLHAREGIWMTHAPVPEIGPDDVLIKINKTGICGTDIHIWNWDEWAAGTVP
VPMITGHEFAGEIVEVGRNVTDLSIGQRCSGEGHLIGKTSRQSRAGKFHLDPATRGIGVN
EQGAFAQFLKLPVFNVVPLPDDISDDIGAILDPLGNAVHTALSFDLIGEDVLVTGAGPIG
IMAAAVARHAGARHVVITDVNADRLALASQVADVVPVNVAQDDLKQTIADLGMKQGFDVG
LEMSGNQQALDQMVDAMTMGGRIAMLGIPPGKSPVDWSRIVFNAITIKGVYGREIFETWY
KMIAMLQNGLDVTKVITHRFSANDYEAGFAAMKSGKSGKVVLDWASL
>tr|A9LBQ2|A9LBQ2_BURMA L-threonine 3-dehydrogenase OS=Burkholderia mallei ATCC 10399 GN=tdh PE=4 SV=1
MKALAKLERGPGLTLTRVKKPEVGHNDVLIKIRRTAICGTDIHIWKWDDWAQKTIPVPMH
VGHEYVGEIVEMGQEVRGFSIGDRVSGEGHITCGFCRNCRAGRRHLCRNTVGVGVNREGA
FAEYLAIPAFNAFKIPPEISDDLAAIFDPFGNATHTALSFNLVGEDVLITGAGPIGVMAV
AIAKHVGARNVVITDINDYRLELARKMGATRAVNVSRESLRDVMADLHMTEGFDVGLEMS
GVPSAFTSLLESMNHGGKVALLGIPPAQTAIDWNQVIFKGLEIKGIYGREMFETWYKMVA
MLQSGLDLSPIITHRFAVDDYEKGFAAMLSGESGKVILDWADA
>tr|A9Z465|A9Z465_YERPE L-threonine 3-dehydrogenase OS=Yersinia pestis biovar Orientalis str. IP275 GN=tdh PE=4 SV=1
MKALSKLKAEEGIWMTDVPQPELGHNDIMIKIRKTAICGTDVHIYNWDEWSQKTIPVPMV
VGHEYVGEVVAIGQEVKGFNIGDRVSGEGHITCGHCRNCRGGRTHLCRNTVGVGVNRPGS
FAEYLVIPAFNAFKIPDNISDELAAIFDPFGNAVHTALSFDLVGEDVLVSGAGPIGIMAA
AVCKHVGARHVVIADVNEYRLDLARKMGVTRAVNVSKENLNDVMTELGMTEGFDVGLEMS
GAPPAFRSLLNSMNHGGRIAMLGIPPSDMSIDWNQVIFKGLFIKGIYGREMFETWYKMAA
LIQSGLDLTPIITHRFPIDEFQQGFDAMRSGKSGKVVLSWD
>tr|A9ZGX0|A9ZGX0_COXBU L-threonine 3-dehydrogenase OS=Coxiella burnetii RSA 334 GN=tdh PE=4 SV=1
MKVLSKLKPAPGLWLHKAPTPKPGRDEVLIKIKKTAICGTDLHIYKWDEWAQKTIPVPMH
VGHEFVGEIVEVGEAASALAVGDRVSGEGHITCGDCRNCRAGKRHLCRYTVGVGVNRPGA
FAEYLVIPAKNAYKIPAKISDDIAAILDPFGNAAHSALEFDLVGEDVLITGAGPVGLMSA
AIARHVGARHVVITDVNDYRLALAEKVGVTAAVNSTKTPLTETMKNLGMTEGFDVGLEMS
GNAEAFRSMLTVMNNGGKIAFLGIPPEPFAIDWNQVVFKSLLIKGIYGRRMFETWYKMTN
LLLSGLDISPIITHEFPMKDFQQAFDVMLSGKTGKVILNWEQ
>tr|A9ZYY0|A9ZYY0_YERPE L-threonine 3-dehydrogenase OS=Yersinia pestis biovar Orientalis str. F1991016 GN=tdh PE=4 SV=1
MKALSKLKAEEGIWMTDVPQPELGHNDIMIKIRKTAICGTDVHIYNWDEWSQKTIPVPMV
VGHEYVGEVVAIGQEVKGFNIGDRVSGEGHITCGHCRNCRGGRTHLCRNTVGVGVNRPGS
FAEYLVIPAFNAFKIPDNISDELAAIFDPFGNAVHTALSFDLVGEDVLVSGAGPIGIMAA
AVCKHVGARHVVIADVNEYRLDLARKMGVTRAVNVSKENLNDVMTELGMTEGFDVGLEMS
GAPPAFRSLLNSMNHGGRIAMLGIPPSDMSIDWNQVIFKGLFIKGIYGREMFETWYKMAA
LIQSGLDLTPIITHRFPIDEFQQGFDAMRSGKSGKVVLSWD
>tr|B0GME7|B0GME7_YERPE L-threonine 3-dehydrogenase OS=Yersinia pestis biovar Antiqua str. UG05-0454 GN=tdh PE=3 SV=1
MKALSKLKAEEGIWMTDVPQPELGHNDIMIKIRKTAICGTDVHIYNWDEWSQKTIPVPMV
VGHEYVGEVVAIGQEVKGFNIGDRVSGEGHITCGHCRNCRGGRTHLCRNTVGVGVNRPGS
FAEYLVIPAFNAFKIPDNISDELAAIFDPFGNAVHTALSFDLVGEDVLVSGAGPIGIMAA
AVCKHVGARHVVIADVNEYRLDLARKMGVTRAVNVSKENLNDVMTELGMTEGFDVGLEMS
GAPPAFRSLLNSMNHGGRIAMLGIPPSDMSIDWNQVIFKGLFIKGIYGREMFETWYKMAA
LIQSGLDLTPIITHRFPIDEFQQGFDAMRSGKSGKVVLSWD
>tr|B0GPK3|B0GPK3_YERPE L-threonine 3-dehydrogenase OS=Yersinia pestis biovar Orientalis str. MG05-1020 GN=tdh PE=3 SV=1
MKALSKLKAEEGIWMTDVPQPELGHNDIMIKIRKTAICGTDVHIYNWDEWSQKTIPVPMV
VGHEYVGEVVAIGQEVKGFNIGDRVSGEGHITCGHCRNCRGGRTHLCRNTVGVGVNRPGS
FAEYLVIPAFNAFKIPDNISDELAAIFDPFGNAVHTALSFDLVGEDVLVSGAGPIGIMAA
AVCKHVGARHVVIADVNEYRLDLARKMGVTRAVNVSKENLNDVMTELGMTEGFDVGLEMS
GAPPAFRSLLNSMNHGGRIAMLGIPPSDMSIDWNQVIFKGLFIKGIYGREMFETWYKMAA
LIQSGLDLTPIITHRFPIDEFQQGFDAMRSGKSGKVVLSWD
>tr|B0HAF6|B0HAF6_YERPE L-threonine 3-dehydrogenase OS=Yersinia pestis biovar Mediaevalis str. K1973002 GN=tdh PE=3 SV=1
MKALSKLKAEEGIWMTDVPQPELGHNDIMIKIRKTAICGTDVHIYNWDEWSQKTIPVPMV
VGHEYVGEVVAIGQEVKGFNIGDRVSGEGHITCGHCRNCRGGRTHLCRNTVGVGVNRPGS
FAEYLVIPAFNAFKIPDNISDELAAIFDPFGNAVHTALSFDLVGEDVLVSGAGPIGIMAA
AVCKHVGARHVVIADVNEYRLDLARKMGVTRAVNVSKENLNDVMTELGMTEGFDVGLEMS
GAPPAFRSLLNSMNHGGRIAMLGIPPSDMSIDWNQVIFKGLFIKGIYGREMFETWYKMAA
LIQSGLDLTPIITHRFPIDEFQQGFDAMRSGKSGKVVLSWD
>tr|B0HLD4|B0HLD4_YERPE L-threonine 3-dehydrogenase OS=Yersinia pestis biovar Antiqua str. B42003004 GN=tdh PE=3 SV=1
MKALSKLKAEEGIWMTDVPQPELGHNDIMIKIRKTAICGTDVHIYNWDEWSQKTIPVPMV
VGHEYVGEVVAIGQEVKGFNIGDRVSGEGHITCGHCRNCRGGRTHLCRNTVGVGVNRPGS
FAEYLVIPAFNAFKIPDNISDELAAIFDPFGNAVHTALSFDLVGEDVLVSGAGPIGIMAA
AVCKHVGARHVVIADVNEYRLDLARKMGVTRAVNVSKENLNDVMTELGMTEGFDVGLEMS
GAPPAFRSLLNSMNHGGRIAMLGIPPSDMSIDWNQVIFKGLFIKGIYGREMFETWYKMAA
LIQSGLDLTPIITHRFPIDEFQQGFDAMRSGKSGKVVLSWD
>tr|B0HYY6|B0HYY6_YERPE L-threonine 3-dehydrogenase OS=Yersinia pestis biovar Antiqua str. E1979001 GN=tdh PE=3 SV=1
MKALSKLKAEEGIWMTDVPQPELGHNDIMIKIRKTAICGTDVHIYNWDEWSQKTIPVPMV
VGHEYVGEVVAIGQEVKGFNIGDRVSGEGHITCGHCRNCRGGRTHLCRNTVGVGVNRPGS
FAEYLVIPAFNAFKIPDNISDELAAIFDPFGNAVHTALSFDLVGEDVLVSGAGPIGIMAA
AVCKHVGARHVVIADVNEYRLDLARKMGVTRAVNVSKENLNDVMTELGMTEGFDVGLEMS
GAPPAFRSLLNSMNHGGRIAMLGIPPSDMSIDWNQVIFKGLFIKGIYGREMFETWYKMAA
LIQSGLDLTPIITHRFPIDEFQQGFDAMRSGKSGKVVLSWD
>tr|B0NDP3|B0NDP3_EUBSP Putative uncharacterized protein OS=Clostridium scindens ATCC 35704 GN=CLOSCI_01571 PE=3 SV=1
MVEIKNDGMMWALVKEKPEEGLWMKRVPIPEVGPNDVKIKIHKTAICGTDVHIYQWNDWA
QHTIPIGLTAGHEYVGEIVEVGDGVQGFKIGDLVSGEGHITCGKCRNCLEGHKENCKDAK
GVGVNRNGAFAEYLVIPSSNVWPCNPAIPEEMYAIFDPFGNATHTALSYEVLGEDVLIAG
AGPIGIMAAAIVKFSGARHVVVTDLNDYRLDLAKKLGATRTVNLKEEKLADVMKEIGMTE
GFDVGLEMSGSQAGLADMIHNMKHGGKIALLGLQRTDATVDLETVIFNGLNLRGIYGRKV
WDTWYKMSTMLQAGLDISDIITHRFDIKDYEKGFEAMISGMSGKVILDWAHVND
>tr|B0PP50|B0PP50_9DELT L-threonine 3-dehydrogenase OS=Anaeromyxobacter dehalogenans 2CP-1 GN=A2cp1DRAFT_2073 PE=3 SV=1
MKALVKAKREEGIWMQHDVPVPEVGVHDVMIRVTKSAICGTDVHIYNWDEWSQKTVPVPM
VVGHEYVGRVEKVGAEVEAFRPGERVSGEGHVTCGFCRNCRAGRRHLCRHTVGVGVNRPG
SFAEYVVIPADNVYRIPDDIPDDIAAIFDPFGNATHTALSFDLVGEDVLVTGAGPIGVMA
AAIARHVGARHVVVTDVNDYRLDLARRMGASRAVNVAKEDLRAVMSELGMREGFDVGLEM
SGNGRAFRQLLEVMNHGGKVALLGIMAGPEPIDWSQVVFKGLQLKGVYGREMYETWYKMV
AMLQSGLDLTAVVTHRFSIDDFQQGFDVMRSGRSGKVVLDWGAAR
>tr|B1EIH3|B1EIH3_9ESCH L-threonine 3-dehydrogenase OS=Escherichia albertii TW07627 GN=tdh PE=3 SV=1
MKALSKLKAEEGIWMTDVPEPELGHNDLLIKIRKTAICGTDVHIYNWDEWSQKTIPVPMV
VGHEYVGEVVAIGQEVKGFKIGDRVSGEGHITCGHCRNCRGGRTHLCRNTIGVGVNRPGC
FAEYLVIPAFNAFKIPDNISDDLAAIFDPFGNAVHTALSFDLVGEDVLVSGAGPIGIMAA
AVAKHVGARNVVITDVNEYRLELARKMGITRAVNVAQENLSDVMAKLGMTEGFDVGLEMS
GAPAAFRTMLDTMNHGGRIAMLGIPPSDMSIDWTKVIFKGLFIKGIYGREMFETWYKMAA
LIQSGLDLSPIITHRFSIDDFQKGFDAMRSGQSGKVILSWD
>tr|B1FEK3|B1FEK3_9BURK L-threonine 3-dehydrogenase OS=Burkholderia ambifaria IOP40-10 GN=BamIOP4010DRAFT_2463 PE=3 SV=1
MKALAKLERGPGLTLTRVKRPEVGHNDVLIKIHRTAICGTDIHIWKWDDWAQKTIPVPMH
VGHEYVGEIVEMGQEVRGFAIGDRVSGEGHITCGFCRNCRAGRRHLCRNTVGVGVNREGA
FAEYLAIPAFNAFKIPPEISDDLASIFDPFGNATHTALSFNLVGEDVLITGAGPIGVMAA
AIAKHVGARNVVITDINDYRLELARKMGATRAVNVSRESLRDVMADLHMTEGFDVGLEMS
GVPSAFTSMLEAMNHGGKVALLGIPPAQTAIDWNQVIFKGLEIKGIYGREMFETWYKMVA
MLQSGLDLSPIITHRFAADDYEKGFAAMLSGESGKVILDWTV
>tr|B1FUN4|B1FUN4_9BURK L-threonine 3-dehydrogenase OS=Burkholderia graminis C4D1M GN=BgramDRAFT_0908 PE=3 SV=1
MKALAKLERAPGLTLTDVKLPEVGHNDVMIRITRTAICGTDIHIWKWDDWAQKTIPVPMH
VGHEYVGEIVQMGEEVRGFSIGDRVSGEGHITCGFCRNCRAGRRHLCRNTVGVGVNREGA
FAEYLVIPAFNAFKIPPEISDDLAAIFDPFGNATHTALSFNLVGEDVLITGAGPIGIMAV
AIAKHVGARNVVITDINDYRLDLARKMGATRAVNVSRESLRDVMADLHMAEGFDVGLEMS
GVPSAFTSMLEAMNHGGKIALLGIPPAQTAIDWTQVIFKGLEIKGIYGREMFETWYKMVA
MLQSGLDLSPILTHHFKVDDYQQAFATMLSGESGKVILDWTAA
>tr|B1H4R3|B1H4R3_BURPS L-threonine 3-dehydrogenase OS=Burkholderia pseudomallei S13 GN=tdh PE=3 SV=1
MKALAKLERGPGLTLTRVKKPEVGHNDVLIKIRRTAICGTDIHIWKWDDWAQKTIPVPMH
VGHEYVGEIVEMGQEVRGFSIGDRVSGEGHITCGFCRNCRAGRRHLCRNTVGVGVNREGA
FAEYLAIPAFNAFKIPPEISDDLAAIFDPFGNATHTALSFNLVGEDVLITGAGPIGVMAV
AIAKHVGARNVVITDINDYRLELARKMGATRAVNVSRESLRDVMADLHMTEGFDVGLEMS
GVPSAFTSLLESMNHGGKVALLGIPPAQTAIDWNQVIFKGLEIKGIYGREMFETWYKMVA
MLQSGLDLSPIITHRFAVDDYEKGFAAMLSGESGKVILDWADA
>tr|B1T1W0|B1T1W0_9BURK L-threonine 3-dehydrogenase OS=Burkholderia ambifaria MEX-5 GN=BamMEX5DRAFT_1776 PE=4 SV=1
MKALAKLERGPGLTLTRVKRPEVGHNDVLIKIHRTAICGTDIHIWKWDDWAQKTIPVPMH
VGHEYVGEIVEMGQEVRGFAIGDRVSGEGHITCGFCRNCRAGRRHLCRNTVGVGVNREGA
FAEYLAIPAFNAFKIPPEISDDLASIFDPFGNATHTALSFNLVGEDVLITGAGPIGVMAA
AIAKHVGARNVVITDINDYRLELARKMGATRAVNVARESLRDVMDDLHMTEGFDVGLEMS
GVPSAFTSMLEAMNHGGKVALLGIPPAQTAIDWNQVIFKGLEIKGIYGREMFETWYKMVA
MLQSGLDLSPIITHRFAADDYEKGFAAMLSGESGKVILDWTV
>tr|B2CYN0|B2CYN0_VIBOR L-threonine 3-dehydrogenase OS=Vibrio orientalis PE=4 SV=1
MKIKALSKLKPEEGIWMTEVEKPEVGHNDLLIKIKKTAICGTDVHIYNWDEWSQKTIPVP
MVVGHEYVGEVVGMGQEVRGFEIGDRVSGEGHITCGHCRNCRGGRTHLCRNTTGVGVNRT
GAFSEYLVIPAFNAFKIPAEISDDLASIFDPFGNAVHTALSFDLVGEDVLITGAGPIGIM
AAAVAKHVGARHVVITDVNEYRLDLAKKMGVTRAVNVMEEKLEDVMSELGMTEGFDVGLE
MSGVPSAFNSMLTNMNHGGKISLLGIPPSDMAVDWNQVIFKGLVIKGIYGREMFETWYKM
ASLIQSGLDLTPIITHHYKVDDFQAGFDMMRSGMSGKVILDWE
>tr|B2ECX4|B2ECX4_9BACT L-threonine 3-dehydrogenase OS=bacterium Ellin514 GN=CflavDRAFT_0193 PE=4 SV=1
MKALVKGKAEPGLWLQDVPMPQVGINDVLIKVDRTGICGTDVHIYKWDNWAQKTIPVPMV
VGHEFVGEIVEVGANVKDFFPGEVVSGEGHVVCGHCRNCLAGRRHLCADTKGIGVNRPGA
FAEYLVLPMTNVWHHNPSIDRDVAAIFDPFGNAVHTALSFPVLGEDVLITGAGPIGIMAA
AVVKHAGARFVVITDVNPYRLELARKMGVTLAINPRETSLGKVQKKLGMVEGFDVGLEMS
GNADAFRDMIAHMSHGGKIAMLGIPEKEIAVDWNTVVFSMLTIKGIYGREMYETWYKMTV
MLQSGLDISPVITHRFHYTEFQKGFDAMLSGQSGKVILDWKSA
>tr|B2KK26|B2KK26_BURPS L-threonine 3-dehydrogenase OS=Burkholderia pseudomallei 1655 GN=tdh PE=4 SV=1
MKALAKLERGPGLTLTRVKKPEVGHNDVLIKIRRTAICGTDIHIWKWDDWAQKTIPVPMH
VGHEYVGEIVEMGQEVRGFSIGDRVSGEGHITCGFCRNCRAGRRHLCRNTVGVGVNREGA
FAEYLAIPAFNAFKIPPEISDDLAAIFDPFGNATHTALSFNLVGEDVLITGAGPIGVMAV
AIAKHVGARNVVITDINDYRLELARKMGATRAVNVSRESLRDVMADLHMTEGFDVGLEMS
GVPSAFTSLLESMNHGGKVALLGIPPAQTAIDWNQVIFKGLEIKGIYGREMFETWYKMVA
MLQSGLDLSPIITHRFAVDDYEKGFAAMLSGESGKVILDWADA
>tr|B2N744|B2N744_ECOLX L-threonine 3-dehydrogenase OS=Escherichia coli 53638 GN=tdh PE=4 SV=1
MKALSKLKAEEGIWMTDVPVPELGHNDLLIKIRKTAICGTDVHIYNWDEWSQKTIPVPMV
VGHEYVGEVVGIGQEVKGFKIGDRVSGEGHITCGHCRNCRGGRTHLCRNTIGVGVNRPGC
FAEYLVIPAFNAFKIPDNISDDLASIFDPFGNAVHTALSFDLVGEDVLVSGAGPIGIMAA
AVAKHVGARNVVITDVNEYRLELARKMGITRAVNVAKENLNDVMAELGMTEGFDVGLEMS
GAPPAFRTMLDTMNHGGRIAMLGIPPSDMSIDWTKVIFKGLFIKGIYGREMFETWYKMAA
LIQSGLDLSPIITHRFSIDDFQKGFDAMRSGQSGKVILSWD
>tr|B2NKP3|B2NKP3_ECO57 L-threonine 3-dehydrogenase OS=Escherichia coli O157:H7 str. EC4196 GN=tdh PE=4 SV=1
MKALSKLKAEEGIWMTDVPVPELGHNDLLIKIRKTAICGTDVHIYNWDEWSQKTIPVPMV
VGHEYVGEVVGIGQEVKGFKIGDRVSGEGHITCGHCRNCRGGRTHLCRNTIGVGVNRPGC
FAEYLVIPAFNAFKIPDNISDDLASIFDPFGNAVHTALSFDLVGEDVLVSGAGPIGIMAA
AVAKHVGARNVVITDVNEYRLELARKMGITRAVNVAKENLNDVMAELGMTEGFDVGLEMS
GAPPAFRTMLDTMNHGGRIAMLGIPPSDMSIDWTKVIFKGLFIKGIYGREMFETWYKMAA
LIQSGLDLSPIITHRFSIDDFQKGFDAMCSGQSGKVILSWD
>tr|B2NZS1|B2NZS1_ECO57 L-threonine 3-dehydrogenase OS=Escherichia coli O157:H7 str. EC4113 GN=tdh PE=4 SV=1
MKALSKLKAEEGIWMTDVPVPELGHNDLLIKIRKTAICGTDVHIYNWDEWSQKTIPVPMV
VGHEYVGEVVGIGQEVKGFKIGDRVSGEGHITCGHCRNCRGGRTHLCRNTIGVGVNRPGC
FAEYLVIPAFNAFKIPDNISDDLASIFDPFGNAVHTALSFDLVGEDVLVSGAGPIGIMAA
AVAKHVGARNVVITDVNEYRLELARKMGITRAVNVAKENLNDVMAELGMTEGFDVGLEMS
GAPPAFRTMLDTMNHGGRIAMLGIPPSDMSIDWTKVIFKGLFIKGIYGREMFETWYKMAA
LIQSGLDLSPIITHRFSIDDFQKGFDAMCSGQSGKVILSWD
>tr|B2PHL2|B2PHL2_ECO57 L-threonine 3-dehydrogenase OS=Escherichia coli O157:H7 str. EC4076 GN=tdh PE=4 SV=1
MKALSKLKAEEGIWMTDVPVPELGHNDLLIKIRKTAICGTDVHIYNWDEWSQKTIPVPMV
VGHEYVGEVVGIGQEVKGFKIGDRVSGEGHITCGHCRNCRGGRTHLCRNTIGVGVNRPGC
FAEYLVIPAFNAFKIPDNISDDLASIFDPFGNAVHTALSFDLVGEDVLVSGAGPIGIMAA
AVAKHVGARNVVITDVNEYRLELARKMGITRAVNVAKENLNDVMAELGMTEGFDVGLEMS
GAPPAFRTMLDTMNHGGRIAMLGIPPSDMSIDWTKVIFKGLFIKGIYGREMFETWYKMAA
LIQSGLDLSPIITHRFSIDDFQKGFDAMCSGQSGKVILSWD
>tr|B2PVA2|B2PVA2_PROST Putative uncharacterized protein OS=Providencia stuartii ATCC 25827 GN=PROSTU_00479 PE=4 SV=1
MKALSKLKAEPGIWMTEVPKPELGHNDVMIKIRKTAICGTDVHIYNWDEWSQKTIPVPMV
VGHEYIGEIVEIGQEVKGFKIGDRVSGEGHITCGHCRNCRGGRTHLCRNTIGVGVNRPGC
FAQYLVLPAFNAFKIPDNIPDEIAAIFDPFGNAVHTALSFDLVGEDVLVSGAGPIGIMAA
AVCRHVGARHVVITDINDYRLELAKKMGVTRAVNVGRENLKDVMKELGMQEGFDVALEVS
GSPAAFHSMLDTMNHGGHIALLGIPSSEMAIDWSKVIFKGLFIKGIYGREMFETWYKMAT
LIQSGLDLSPIITHQFSIDDFQKGFDVMRSGQSGKVILNWD
>tr|B2QE95|B2QE95_9BACL L-threonine 3-dehydrogenase OS=Exiguobacterium sp. AT1b GN=EAT1bDRAFT_2369 PE=4 SV=1
MEQLVSTKETESTTPVMKAIQKHTAGFGAKLVDVPVPTPGPGEVLIQVKATSICGTDVHI
YEWDEWSQSRVKPPYVFGHEFSGEVVALGEGTKRIKVGQAVSAETHIVCHQCKQCLRGQY
HICKNTKIIGVDTQGCFAEYVVMPEENLWVNPESMPAKLASIQEPLGNAVHTVLASDVSA
KSVAIVGCGPIGLMAVGVAKAAGASLVYAIDVNPYRLKLAEAMGADVVINSLEENPLELI
ERETDGDGIDVVCEMSGHPIAIDQAFKMVTAGGDVNVLSLPARPVAIDLTRDVVFKGVRV
QGITGRKMYETWSQVSTMLATGQLNVEPIITHVFKLEEFEKGFELMRAGKCGKVVLIP
>tr|B3A217|B3A217_ECO57 L-threonine 3-dehydrogenase OS=Escherichia coli O157:H7 str. EC4401 GN=tdh PE=4 SV=1
MKALSKLKAEEGIWMTDVPVPELGHNDLLIKIRKTAICGTDVHIYNWDEWSQKTIPVPMV
VGHEYVGEVVGIGQEVKGFKIGDRVSGEGHITCGHCRNCRGGRTHLCRNTIGVGVNRPGC
FAEYLVIPAFNAFKIPDNISDDLASIFDPFGNAVHTALSFDLVGEDVLVSGAGPIGIMAA
AVAKHVGARNVVITDVNEYRLELARKMGITRAVNVAKENLNDVMAELGMTEGFDVGLEMS
GAPPAFRTMLDTMNHGGRIAMLGIPPSDMSIDWTKVIFKGLFIKGIYGREMFETWYKMAA
LIQSGLDLSPIITHRFSIDDFQKGFDAMCSGQSGKVILSWD
>tr|B3AGI2|B3AGI2_ECO57 L-threonine 3-dehydrogenase OS=Escherichia coli O157:H7 str. EC4486 GN=tdh PE=4 SV=1
MKALSKLKAEEGIWMTDVPVPELGHNDLLIKIRKTAICGTDVHIYNWDEWSQKTIPVPMV
VGHEYVGEVVGIGQEVKGFKIGDRVSGEGHITCGHCRNCRGGRTHLCRNTIGVGVNRPGC
FAEYLVIPAFNAFKIPDNISDDLASIFDPFGNAVHTALSFDLVGEDVLVSGAGPIGIMAA
AVAKHVGARNVVITDVNEYRLELARKMGITRAVNVAKENLNDVMAELGMTEGFDVGLEMS
GAPPAFRTMLDTMNHGGRIAMLGIPPSDMSIDWTKVIFKGLFIKGIYGREMFETWYKMAA
LIQSGLDLSPIITHRFSIDDFQKGFDAMCSGQSGKVILSWD
>tr|B3AX11|B3AX11_ECO57 L-threonine 3-dehydrogenase OS=Escherichia coli O157:H7 str. EC4501 GN=tdh PE=4 SV=1
MKALSKLKAEEGIWMTDVPVPELGHNDLLIKIRKTAICGTDVHIYNWDEWSQKTIPVPMV
VGHEYVGEVVGIGQEVKGFKIGDRVSGEGHITCGHCRNCRGGRTHLCRNTIGVGVNRPGC
FAEYLVIPAFNAFKIPDNISDDLASIFDPFGNAVHTALSFDLVGEDVLVSGAGPIGIMAA
AVAKHVGARNVVITDVNEYRLELARKMGITRAVNVAKENLNDVMAELGMTEGFDVGLEMS
GAPPAFRTMLDTMNHGGRIAMLGIPPSDMSIDWTKVIFKGLFIKGIYGREMFETWYKMAA
LIQSGLDLSPIITHRFSIDDFQKGFDAMCSGQSGKVILSWD
>tr|B3BD27|B3BD27_ECO57 L-threonine 3-dehydrogenase OS=Escherichia coli O157:H7 str. EC869 GN=tdh PE=4 SV=1
MKALSKLKAEEGIWMTDVPVPELGHNDLLIKIRKTAICGTDVHIYNWDEWSQKTIPVPMV
VGHEYVGEVVGIGQEVKGFKIGDRVSGEGHITCGHCRNCRGGRTHLCRNTIGVGVNRPGC
FAEYLVIPAFNAFKIPDNISDDLASIFDPFGNAVHTALSFDLVGEDVLVSGAGPIGIMAA
AVAKHVGARNVVITDVNEYRLELARKMGITRAVNVAKENLNDVMAELGMTEGFDVGLEMS
GVPPAFRTMLDTMNHGGRIAMLGIPPSDMSIDWTKVIFKGLFIKGIYGREMFETWYKMAA
LIQSGLDLSPIITHRFSIDDFQKGFDAMCSGQSGKVILSWD
>tr|B3BRK6|B3BRK6_ECO57 L-threonine 3-dehydrogenase OS=Escherichia coli O157:H7 str. EC508 GN=tdh PE=4 SV=1
MKALSKLKAEEGIWMTDVPVPELGHNDLLIKIRKTAICGTDVHIYNWDEWSQKTIPVPMV
VGHEYVGEVVGIGQEVKGFKIGDRVSGEGHITCGHCRNCRGGRTHLCRNTIGVGVNRPGC
FAEYLVIPAFNAFKIPDNISDDLASIFDPFGNAVHTALSFDLVGEDVLVSGAGPIGIMAA
AVAKHVGARNVVITDVNEYRLELARKMGITRAVNVAKENLNDVMAELGMTEGFDVGLEMS
GAPPAFRTMLDTMNHGGRIAMLGIPPSDMSIDWTKVIFKGLFIKGIYGREMFETWYKMAA
LIQSGLDLSPIITHRFSIDDFQKGFDAMCSGQSGKVILSWD
>tr|B3HGM3|B3HGM3_ECOLX L-threonine 3-dehydrogenase OS=Escherichia coli B7A GN=tdh PE=4 SV=1
MKALSKLKAEEGIWMTDVPVPELGHNDLLIKIRKTAICGTDVHIYNWDEWSQKTIPVPMV
VGHEYVGEVVGIGQEVKGFKIGDRVSGEGHITCGHCRNCRGGRTHLCRNTIGVGVNRPGC
FAEYLVIPAFNAFKIPDNISDDLASIFDPFGNAVHTALSFDLVGEDVLVSGAGPIGIMAA
AVAKHVGARNVVITDVNEYRLELARKMGITRAVNVAKENLNDVMAELGMTEGFDVGLEMS
GAPPAFRTMLDTMNHGGRIAMLGIPPSDMSIDWTKVIFKGLFIKGIYGREMFETWYKMAA
LIQSGLDLSPIITHRFSIDDFQKGFDAMRSGQSGKVILSWD
>tr|B3HMH3|B3HMH3_ECOLX L-threonine 3-dehydrogenase OS=Escherichia coli F11 GN=tdh PE=4 SV=1
MKALSKLKAEEGIWMTDVPVPELGHNDLLIKIRKTAICGTDVHIYNWDEWSQKTIPVPMV
VGHEYVGEVVGIGQEVKGFKIGDRVSGEGHITCGHCRNCRGGRTHLCRNTIGVGVNRPGC
FAEYLVIPAFNAFKIPDNISDDLASIFDPFGNAVHTALSFDLVGEDVLVSGAGPIGIMAA
AVAKHVGARNVVITDVNEYRLELARKMGITRAVNVAKENLNDVMAELGMTEGFDVGLEMS
GAPPAFRTMLDTMNHGGRIAMLGIPPSDMSIDWTKVIFKGLFIKGIYGREMFETWYKMAA
LIQSGLDLSPIITHRFSIDDFQKGFDAMRSGQSGKVILSWD
>tr|B3IC08|B3IC08_ECOLX L-threonine 3-dehydrogenase OS=Escherichia coli E22 GN=tdh PE=4 SV=1
MKALSKLKAEEGIWMTDVPVPELGHNDLLIKIRKTAICGTDVHIYNWDEWSQKTIPVPMV
VGHEYVGEVVGIGQEVKGFKIGDRVSGEGHITCGHCRNCRGGRTHLCRNTIGVGVNRPGC
FAEYLVIPAFNAFKIPDNISDDLASIFDPFGNAVHTALSFDLVGEDVLVSGAGPIGIMAA
AVAKHVGARNVVITDVNEYRLELARKMGITRAVNVAKENLNDVMAELGMTEGFDVGLEMS
GAPPAFRTMLDTMNHGGRIAMLGIPPSDMSIDWTKVIFKGLFIKGIYGREMFETWYKMAA
LIQSGLDLSPIITHRFSIDDFQKGFDAMRSGQSGKVILSWD
>tr|B3IIU1|B3IIU1_ECOLX L-threonine 3-dehydrogenase OS=Escherichia coli E110019 GN=tdh PE=4 SV=1
MKALSKLKAEEGIWMTDVPVPELGHNDLLIKIRKTAICGTDVHIYNWDEWSQKTIPVPMV
VGHEYVGEVVGIGQEVKGFKIGDRVSGEGHITCGHCRNCRGGRTHLCRNTIGVGVNRPGC
FAEYLVIPAFNAFKIPDNISDDLASIFDPFGNAVHTALSFDLVGEDVLVSGAGPIGIMAA
AVAKHVGARNVVITDVNEYRLELARKMGITRAVNVAKENLNDVMAELGMTEGFDVGLEMS
GAPPAFRTMLDTMNHGGRIAMLGIPPSDMSIDWTKVIFKGLFIKGIYGREMFETWYKMAA
LIQSGLDLSPIITHRFSIDDFQKGFDAMRSGQSGKVILSWD
>tr|B3JZ01|B3JZ01_9DELT L-threonine 3-dehydrogenase OS=Geobacter sp. M21 GN=GM21DRAFT_2796 PE=4 SV=1
MPKTMQALVKKYPKPGLWLDEVPVPEVGINDVLIKVHKTAVCGTDLHIWDWNDWARKTIP
VPMVVGHEFVGRVAAMGSNVADLNIGDIVSGEGHIVCGRCRNCLAGRRHLCKDTNGVGVN
RAGAFAEYICIPVTNVWHADPTIPMEILGIFDPFGNATHTTLAFPILGEDVLITGAGPIG
IMATAIARHAGARYIVVTDLNQYRLDLAKKMGATVALNVREGTLAQVRQQLGMKEGFDVG
LEMSGNGDAFKEMLSNMCHGGKIAMLGLPSADISIDWNQVIFNMLTIKGIYGREMYETWY
LMQSLIKIGLDLSPVITHRMHYTQFEEAFRVMSTGNAGKVMLNWVEE
>tr|B3WL01|B3WL01_ECOLX L-threonine 3-dehydrogenase OS=Escherichia coli B171 GN=tdh PE=4 SV=1
MKALSKLKAEEGIWMTDVPVPELGHNDLLIKIRKTAICGTDVHIYNWDEWSQKTIPVPMV
VGHEYVGEVVGIGQEVKGFKIGDRVSGEGHITCGHCRNCRGGRTHLCRNTIGVGVNRPGC
FAEYLVIPAFNAFKIPDNISDDLASIFDPFGNAVHTALSFDLVGEDVLVSGAGPIGIMAA
AVAKHVGARNVVITDVNEYRLELARKMGITRAVNVAKENLNDVMAELGMTEGFDVGLEMS
GAPPAFRTMLDTMNHGGRIAMLGIPPSDMSIDWTKVIFKGLFIKGIYGREMFETWYKMAA
LIQSGLDLSPIITHRFSIDDFQKGFDAMRSGQSGKVILSWD
>tr|B3WW26|B3WW26_SHIDY L-threonine 3-dehydrogenase OS=Shigella dysenteriae 1012 GN=tdh PE=4 SV=1
MKALSKLKAEEGIWMTDVPVPELGHNDLLIKIRKTAICGTDVHIYNWDEWSQKTIPVPMV
VGHEYVGEVVGIGQEVKGFKIGDRVSGEGHITCGHCRNCRGGRTHLCRNTIGVGVNRPGC
FAEYLVIPAFNAFKIPDNISDDLASIFDPFGNAVHTALSFDLVGEDVLVSGAGPIGIMAA
AVAKHVGARNVVITDVNEYRLELARKMGITRAVNVAKENLNDVMAELGMTEGFDVGLEMS
GAPPAFRTMLDTMNHGGRIAMLGIPPSDMSIDWTKVIFKGLFIKGIYGREMFETWYKMAA
LIQSGLDLSPIITHRFSIDDFQKGFDAMRSGQSGKVILSWD
>tr|B3X7Z5|B3X7Z5_ECOLX L-threonine 3-dehydrogenase OS=Escherichia coli 101-1 GN=tdh PE=4 SV=1
MKALSKLKAEEGIWMTDVPVPEPGHNDLLIKIRKTAICGTDVHIYNWDEWSQKTIPVPMV
VGHEYVGEVVGIGQEVKGFKIGDRVSGEGHITCGHCRNCRGGRTHLCRNTIGVGVNRPGC
FAEYLVIPAFNAFKIPDNISDDLASIFDPFGNAVHTALSFDLVGEDVLVSGAGPIGIMAA
AVAKHVGARNVVITDVNEYRLELARKMGITRAVNVAKENLNDVMAELGMTEGFDVGLEMS
GAPPAFRTMLDTMNHGGRIAMLGIPPSDMSIDWTKVIFKGLFIKGIYGREMFETWYKMAA
LIQSGLDLSPIITHRFSIDDFQKGFDAMRSGQSGKVILSWD
>tr|B3YDM8|B3YDM8_SALET L-threonine 3-dehydrogenase OS=Salmonella enterica subsp. enterica serovar Kentucky str. CVM29188 GN=tdh PE=4 SV=1
MKALSKLKAEEGIWMTDVPEPEVGHNDLLIKIRKTAICGTDVHIYNWDDWSQKTIPVPMV
VGHEYVGEVVGIGQEVKGFKIGDRVSGEGHITCGHCRNCRGGRTHLCRNTTGVGVNRPGC
FAEYLVIPAFNAFKIPDNISDDLASIFDPFGNAVHTALSFDLVGEDVLVSGAGPIGVMAA
AVAKHVGARHVVITDVNEYRLELARKMGVTRAVNVAKESLNDVMAELGMTEGFDVGLEMS
GAPPAFRTMLDTMNHGGRIAMLGIPPSDMSIDWTKVIFKGLFIKGIYGREMFETWYKMAA
LIQSGLDLSPIITHRFSIDDFQKGFDAMRSGQSGKVILSWD
>tr|B4A563|B4A563_SALNE L-threonine 3-dehydrogenase OS=Salmonella enterica subsp. enterica serovar Newport str. SL317 GN=tdh PE=4 SV=1
MKALSKLKAEEGIWMTDVPEPEVGHNDLLIKIRKTAICGTDVHIYNWDDWSQKTIPVPMV
VGHEYVGEVVGIGQEVKGFKIGDRVSGEGHITCGHCRNCRGGRTHLCRNTTGVGVNRPGC
FAEYLVIPAFNAFKIPDNISDDLASIFDPFGNAVHTALSFDLVGEDVLVSGAGPIGVMAA
AVAKHVGARHVVITDVNEYRLELARKMGVTRAVNVAKESLNDVMAELGMTEGFDVGLEMS
GAPPAFRTMLDTMNHGGRIAMLGIPPSDMSIDWTKVIFKGLFIKGIYGREMFETWYKMAA
LIQSGLDLSPIITHRFSIDDFQKGFDAMRSGQSGKVILSWD
>tr|B4ADQ9|B4ADQ9_BACPU L-threonine 3-dehydrogenase OS=Bacillus pumilus ATCC 7061 GN=tdh PE=4 SV=1
MCGTMKAIVKKESAYGAVLMEMPIPEINDHEVLIQVKATSICGTDVHIYNWDDWAKGRVK
APYIFGHEFTGEVVKTGKQVSRAKVGDFVSAETHVVCNQCSMCLTGQQHLCNETKILGVD
IDGCFAEYVKVPEQNVWHNPAQMPVELASIQEPLGNAVHTVLHTPVSGKSVAIFGCGPIG
LMAIAVAKASGAVQVFAVDQNEYRLNLAREMGADHIVDIGKDDPVEVIKQFTRMEGADVI
CEMSGHPVAINQALEACANGGKINILSLPERPVTIDITNQIVFRGLTVQGITGRKMFETW
RQVSELLRTNTIDVKPVVTHTLPFEQFEKGFELMRNGMCGKVVLMMPSNQRGKKG
>tr|B4AQJ5|B4AQJ5_FRANO L-threonine 3-dehydrogenase OS=Francisella novicida FTE GN=tdh PE=4 SV=1
MKALAKLKKQPGIWMIDDAPIPEYGYNDVLIKIKKTAICGTDLHIYNWDKWSQNTIPVPM
ITGHEFAGEVVAKGDGVTSVDIGDRVSGEGHLVCGQCRNCRAGKRHLCRKTIGIGVNVQG
AFAEYLVMPAVNVFKIPDSISDDIASTFDPMGNAIHTALSFNLTGEDVLITGAGPIGLMA
VKIARFCGARRIVITDINEYRLQMARDFGATVALNVAPFKNQDELVKQMRKVMSDIGMTE
GFDIGLEMSGINSAISMMLDVMNHGGKLSLLGISAGDISVDWGAILFKGLTLKGIYGREM
FETWYLMTSMLQAGMDMNPIITHRLHIDEFQKGFEIMKSGQCGKVILDWSS
>tr|B4D592|B4D592_9BACT L-threonine 3-dehydrogenase OS=Chthoniobacter flavus Ellin428 GN=CfE428DRAFT_4081 PE=4 SV=1
MKALVKAKSEPGLWLQDVPEPQCGINDVLIRVDRTGICGTDLHIYKWDAWAQKTIPVPMV
VGHEFVGEIVQVGENVSDFFPGEIVSGEGHVVCGRCRNCLAGRRHLCAHTVGVGVNRPGA
FAEYLSLPMTNVWHHRPGIDLDVASIFDPLGNAVHTALSFDVLGEDVLITGAGPIGLMAA
AVVRHAGARYVVITDVNEHRLELAKKMGVDVALNVTNGSLAEVQKQLQMAEGFDVGLEMS
GNPAAFRSMIDNMAHGGKIAMLGIPSEDIAIDWNKVVFNMLTIKGIYGREMYETWYKMSV
MLQSGLDISPVITHRFGADEFEKGFAAMKSGESGKVILDWKVFR
>tr|B4VBD3|B4VBD3_9ACTO L-threonine 3-dehydrogenase OS=Streptomyces sp. Mg1 GN=SSAG_04767 PE=4 SV=1
MKALVKHKAEPGLWLMDVPEPEYGPGDVLIKVLRTGICGTDLHIRAWDGWAQGAVKTPLV
LGHEFVGEVAALGADVQDIEIGALVSGEGHLVCGKCRNCLAGRRHLCRSTIGLGVGRDGA
FAEYVVLPAQNVWVHRTAVDLDVAAIFDPFGNAVHTALSFPLVGEDVLITGAGPIGIMAA
AVAKHAGARNVVITDVSPERLEIARKAGATLAVDVRNTTIADAQARLGLREGFDIGLEMS
GRAEAMQDMIANMTHGGRIAMLGLPAQDFPVDWAKVVTSMLTIKGIYGREMFETWYAMTV
LLEGGLDLSPVITGRYAHTEFEAAFDEASTARSGKIILDWTA
>tr|B4WAR4|B4WAR4_9CAUL Alcohol dehydrogenase GroES-like domain family OS=Brevundimonas sp. BAL3 GN=BBAL3_22 PE=4 SV=1
MTDTMKALAKTAPGVGLELIDAPIPEAGPEDVLIRVHRTAVCGTDIHIWNWDEWSQKNVP
TPMITGHEFAGEIVAVGKDVDRPLKIGQRVSAEGHVIDLNSEAARAGHFHLDPKTRGIGV
NRQGAFAEFVVAPAFNVIELPDDVPYEIGSILDPFGNAVHTAQQFDLLGEDVLVTGAGPI
GMMAAAVARHAGARTVVLTDINDFRLELAQKVAPGVRTVNTTKEDIHDVMKELGLKVGFD
VALEMSGSPIAFRQCVDTLIMGGGMAMLGIPGKPMETDWGAIILKALTIKGVYGREMFTT
WRKMLGLLKAGLDLSPLITHRLDYADYREGFEAMKSGQSGKVVLNWDKAA
>tr|B5C4B4|B5C4B4_SALET L-threonine 3-dehydrogenase OS=Salmonella enterica subsp. enterica serovar Saintpaul str. SARA23 GN=tdh PE=4 SV=1
MKALSKLKAEEGIWMTDVPEPEVGHNDLLIKIRKTAICGTDVHIYNWDDWSQKTIPVPMV
VGHEYVGEVVGIGQEVKGFKIGDRVSGEGHITCGHCRNCRGGRTHLCRNTTGVGVNRPGC
FAEYLVIPAFNAFKIPDNISDDLASIFDPFGNAVHTALSFDLVGEDVLVSGAGPIGVMAA
AVAKHVGARHVVITDVNEYRLELARKMGVTRAVNVAKESLNDVMAELGMTEGFDVGLEMS
GAPPAFRTMLDTMNHGGRIAMLGIPPSDMSIDWTKVIFKGLFIKGIYGREMFETWYKMAA
LIQSGLDLSPIITHRFSIDDFQKGFDAMRSGQSGKVILSWD
>tr|B5C9T6|B5C9T6_SALET L-threonine 3-dehydrogenase OS=Salmonella enterica subsp. enterica serovar Schwarzengrund str. SL480 GN=tdh PE=4 SV=1
MKALSKLKAEEGIWMTDVPEPEVGHNDLLIKIRKTAICGTDVHIYNWDDWSQKTIPVPMV
VGHEYVGEVVGIGQEVKGFKIGDRVSGEGHITCGHCRNCRGGRTHLCRNTTGVGVNRPGC
FAEYLVIPAFNAFKIPDNISDDLASIFDPFGNAVHTALSFDLVGEDVLVSGAGPIGVMAA
AVAKHVGARHVVITDVNEYRLELARKMGVTRAVNVAKESLNDVMAELGMTEGFDVGLEMS
GAPPAFRTMLDTMNHGGRIAMLGIPPSDMSIDWTKVIFKGLFIKGIYGREMFETWYKMAA
LIQSGLDLSPIITHRFSIDDFQKGFDAMRSGQSGKVILSWD
>tr|B5GFH0|B5GFH0_9ACTO L-threonine 3-dehydrogenase OS=Streptomyces sp. SPB74 GN=SSBG_03078 PE=4 SV=1
MKALVKEKAAPGLSLVEVPEPEAGPGDVLIKVLRTGICGTDLHIRAWDGWAQQAVSAPLV
VGHEFFGEVVSTGRDVSGIAVGDLVSGEGHLVCGTCRNCLAGRRHLCRATVGLGVGRDGC
FAEYVVLPASNVWVHRNPVDLDIAAIFDPFGNAVHTALSFPLVGEDVLITGAGPIGLMAA
AVAKHAGARNVAVTDVSEARLALARKVGADLALDVSSASIADGQRLLGLREGFDVGLEMS
GNPAAMRDMLANMTHGGKIAMLGLPAQEFAVDWARVVTSMITIKGIYGREMFETWYAMSV
LLEGGLDLSPVITGRYPAAEFEAAFEDAASGHGGKVVMDWTA
>tr|B5HIJ7|B5HIJ7_STRPR L-threonine 3-dehydrogenase OS=Streptomyces pristinaespiralis ATCC 25486 GN=SSDG_04983 PE=4 SV=1
MKALVKQHAEPGLWLMDVPEPETGPGDVLIKVLRTGICGTDLHIRSWDGWAQQAVTTPRV
LGHEFVGEVAAIGADVQDIAVGDIVSGEGHLVCGKCRNCLAGRRHLCRSTIGLGVGRDGA
FAEYVALPASNVWVHRTKVDLDVAAIFDPFGNAVHTALSFPLVGEDVLITGAGPIGIMAA
AVARHAGARNVVITDVSESRLALARKVGATLAVNVAETDIAAAQRQLGLKEGFDIGLEMS
GRPEAVRDMVDNMTHGGRIAMLGLPAQEFAVDWSKIVTSMITIKGIYGREMFETWYAMTV
LLEGGLDLSPVITGSYGYQDFDAAFDEAATARSGKIILDWTV
>tr|B5HW91|B5HW91_9ACTO L-threonine 3-dehydrogenase OS=Streptomyces sviceus ATCC 29083 GN=SSEG_03676 PE=4 SV=1
MKALVKEKAEPGLWLADVPEPAVGPGDVLIKVLRTGICGTDLHIRSWDGWAQQAIRTPLV
LGHEFVGEVVETGRDVSEIALGDRVSGEGHLVCGKCRNCLAGRRHLCRATVGLGVGRDGA
FAEYVVLPAANVWVHRVPVDLDVAAIFDPFGNAVHTALSFPLVGEDVLITGAGPIGLMAA
AVARHAGARNVVVTDVSEERLELARKIGVSLALNVSEARIADGQRELGLREGFDIGLEMS
GRPEALRDMIANMTHGGRIAMLGLPAAEFPVDWARIVTSMITIKGIYGREMFETWYAMSV
LLEGGLDLAPVITGRYGYRDFEAAFADAASGRGGKVILDWTN
>tr|B5JCQ6|B5JCQ6_9BACT L-threonine 3-dehydrogenase OS=Verrucomicrobiae bacterium DG1235 GN=VDG1235_3720 PE=4 SV=1
MKGLVKSYARRGLWLEDVPKPEFGINDVLIRVIRTGVCGTDLHIYVWDDWAQKTIPVPMV
VGHEFVGEIVALGSNVFDFKLGDVVSGEGHVVCGRCRNCMAGRRHLCAHVKGIGVNRAGA
FAEYIVLPMTNVWLHHEGVDLDVASIFDPFGNAVHTALSFPLLGEDVLITGAGPIGIIAT
AVARHAGARYIVVSDLNEYRLDLARKMGATVAFNAKERDLASIQKELDMQEGFDVGLEMS
GNPNAFKDMVNNLCHGGKVAMLGIPSGPMGIDWNHVVFNMLTIKGIYGREMYETWYKMTV
MLQSGLDIKPVITHRFHYTEFEKAFEVMESGQSGKVILNWD
>tr|B5MH58|B5MH58_SALET L-threonine 3-dehydrogenase OS=Salmonella enterica subsp. enterica serovar Saintpaul str. SARA29 GN=tdh PE=4 SV=1
MKALSKLKAEEGIWMTDVPEPEVGHNDLLIKIRKTAICGTDVHIYNWDDWSQKTIPVPMV
VGHEYVGEVVGIGQEVKGFKIGDRVSGEGHITCGHCRNCRGGRTHLCRNTTGVGVNRPGC
FAEYLVIPAFNAFKIPDNISDDLASIFDPFGNAVHTALSFDLVGEDVLVSGAGPIGVMAA
AVAKHVGARHVVITDVNEYRLELARKMGVTRAVNVAKESLNDVMAELGMTEGFDVGLEMS
GAPPAFRTMLDTMNHGGRIAMLGIPPSDMSIDWTKVIFKGLFIKGIYGREMFETWYKMAA
LIQSGLDLSPIITHRFSIDDFQKGFDAMRSGQSGKVILSWD
>tr|B5N5D6|B5N5D6_SALET L-threonine 3-dehydrogenase OS=Salmonella enterica subsp. enterica serovar 4,[5],12:i:- str. CVM23701 GN=tdh PE=4 SV=1
MKALSKLKAEEGIWMTDVPEPEVGHNDLLIKIRKTAICGTDVHIYNWDDWSQKTIPVPMV
VGHEYVGEVVGIGQEVKGFKIGDRVSGEGHITCGHCRNCRGGRTHLCRNTTGVGVNRPGC
FAEYLVIPAFNAFKIPDNISDDLASIFDPFGNAVHTALSFDLVGEDVLVSGAGPIGVMAA
AVAKHVGARHVVITDVNEYRLELARKMGVTRAVNVAKESLNDVMAELGMTEGFDVGLEMS
GAPPAFRTMLDTMNHGGRIAMLGIPPSDMSIDWTKVIFKGLFIKGIYGREMFETWYKMAA
LIQSGLDLSPIITHRFSIDDFQKGFDAMRSGQSGKVILSWD
>tr|B5NCV1|B5NCV1_SALET L-threonine 3-dehydrogenase OS=Salmonella enterica subsp. enterica serovar Javiana str. GA_MM04042433 GN=tdh PE=4 SV=1
MKALSKLKAEEGIWMTDVPEPEVGHNDLLIKIRKTAICGTDVHIYNWDDWSQKTIPVPMV
VGHEYVGEVVGIGQEVKGFKIGDRVSGEGHITCGHCRNCRGGRTHLCRNTTGVGVNRPGC
FAEYLVIPAFNAFKIPDNISDDLASIFDPFGNAVHTALSFDLVGEDVLVSGAGPIGVMAA
AVAKHVGARHVVITDVNEYRLELARKMGVTRAVNVAKESLNDVMAELGMTEGFDVGLEMS
GAPPAFRTMLDTMNHGGRIAMLGIPPSDMSIDWTKVIFKGLFIKGIYGREMFETWYKMAA
LIQSGLDLSPIITHRFSIDDFQKGFDAMRSGQSGKVILSWD
>tr|B5NSN6|B5NSN6_SALET L-threonine 3-dehydrogenase OS=Salmonella enterica subsp. enterica serovar Kentucky str. CDC 191 GN=tdh PE=4 SV=1
MKALSKLKAEEGIWMTDVPEPEVGHNDLLIKIRKTAICGTDVHIYNWDDWSQKTIPVPMV
VGHEYVGEVVGIGQEVKGFKIGDRVSGEGHITCGHCRNCRGGRTHLCRNTTGVGVNRPGC
FAEYLVIPAFNAFKIPDNISDDLASIFDPFGNAVHTALSFDLVGEDVLVSGAGPIGVMAA
AVAKHVGARHVVITDVNEYRLELARKMGVTRAVNVAKESLNDVMAELGMTEGFDVGLEMS
GAPPAFRTMLDTMNHGGRIAMLGIPPSDMSIDWTKVIFKGLFIKGIYGREMFETWYKMAA
LIQSGLDLSPIITHRFSIDDFQKGFDAMRSGQSGKVILSWD
>tr|B5P1S8|B5P1S8_SALET L-threonine 3-dehydrogenase OS=Salmonella enterica subsp. enterica serovar Heidelberg str. SL486 GN=tdh PE=4 SV=1
MKALSKLKAEEGIWMTDVPEPEVGHNDLLIKIRKTAICGTDVHIYNWDDWSQKTIPVPMV
VGHEYVGEVVGIGQEVKGFKIGDRVSGEGHITCGHCRNCRGGRTHLCRNTTGVGVNRPGC
FAEYLVIPAFNAFKIPDNISDDLASIFDPFGNAVHTALSFDLVGEDVLVSGAGPIGVMAA
AVAKHVGARHVVITDVNEYRLELARKMGVTRAVNVAKESLNDVMAELGMTEGFDVGLEMS
GAPPAFRTMLDTMNHGGRIAMLGIPPSDMSIDWTKVIFKGLFIKGIYGREMFETWYKMAA
LIQSGLDLSPIITHRFSIDDFQKGFDAMRSGQSGKVILSWD
>tr|B5PBV2|B5PBV2_SALET L-threonine 3-dehydrogenase OS=Salmonella enterica subsp. enterica serovar Weltevreden str. HI_N05-537 GN=tdh PE=4 SV=1
MKALSKLKAEEGIWMTDVPEPEVGHNDLLIKIRKTAICGTDVHIYNWDDWSQKTIPVPMV
VGHEYVGEVVGIGQEVKGFKIGDRVSGEGHITCGHCRNCRGGRTHLCRNTTGVGVNRPGC
FAEYLVIPAFNAFKIPDNISDDLASIFDPFGNAVHTALSFDLVGEDVLVSGAGPIGVMAA
AVAKHVGARHVVITDVNEYRLELARKMGVTRAVNVAKESLNDVMAELGMTEGFDVGLEMS
GAPPAFRTMLDTMNHGGRIAMLGIPPSDMSIDWTKVIFKGLFIKGIYGREMFETWYKMAA
LIQSGLDLSPIITHRFSIDDFQKGFDAMRSGQSGKVILSWD
>tr|B5PRJ7|B5PRJ7_SALHA L-threonine 3-dehydrogenase OS=Salmonella enterica subsp. enterica serovar Hadar str. RI_05P066 GN=tdh PE=4 SV=1
MKALSKLKAEEGIWMTDVPEPEVGHNDLLIKIRKTAICGTDVHIYNWDDWSQKTIPVPMV
VGHEYVGEVVGIGQEVKGFKIGDRVSGEGHITCGHCRNCRGGRTHLCRNTTGVGVNRPGC
FAEYLVIPAFNAFKIPDNISDDLASIFDPFGNAVHTALSFDLVGEDVLVSGAGPIGVMAA
AVAKHVGARHVVITDVNEYRLELARKMGVTRAVNVAKESLNDVMAELGMTEGFDVGLEMS
GAPPAFRTMLDTMNHGGRIAMLGIPPSDMSIDWTKVIFKGLFIKGIYGREMFETWYKMAA
LIQSGLDLSPIITHRFSIDDFQKGFDAMRSGQSGKVILSWD
>tr|B5Q6T8|B5Q6T8_SALVI L-threonine 3-dehydrogenase OS=Salmonella enterica subsp. enterica serovar Virchow str. SL491 GN=tdh PE=4 SV=1
MKALSKLKAEEGIWMTDVPEPEAGHNDLLIKIRKTAICGTDVHIYNWDDWSQKTIPVPMV
VGHEYVGEVVGIGQEVKGFKIGDRVSGEGHITCGHCRNCRGGRTHLCRNTTGVGVNRPGC
FAEYLVIPAFNAFKIPDNISDDLASIFDPFGNAVHTALSFDLVGEDVLVSGAGPIGVMAA
AVAKHVGARHVVITDVNEYRLELARKMGVTRAVNVAKESLNDVMAELGMTEGFDVGLEMS
GAPPAFRTMLDTMNHGGRIAMLGIPPSDMSIDWTKVIFKGLFIKGIYGREMFETWYKMAA
LIQSGLDLSPIITHRFSIDDFQKGFDAMRSGQSGKVILSWD
>tr|B5WN31|B5WN31_9BURK L-threonine 3-dehydrogenase OS=Burkholderia sp. H160 GN=BH160DRAFT_4484 PE=4 SV=1
MKALAKLERGPGLTLTDVKKPEVGHNDVMIRITRTAICGTDIHIWKWDDWAQKTIPVPMH
VGHEYVGEIVEMGQEVRGFAIGDRVSGEGHITCGFCRNCRAGRRHLCRNTIGVGVNREGA
FAEYLVIPAFNAFKIPPEISDDLAAIFDPFGNATHTALSFNLVGEDVLITGAGPIGIMAV
AIAKHVGARNVVITDVNDYRLELARKMGATRAVNVSRESLHDVMHDLHMTEGFDVGLEMS
GVPSAFTSMLEAMNHGGKIALLGIPPAQTAIDWTQVIFKGLEIRGIYGREMFETWYKMVA
MLQSGLDLSPILTHHFKVDDYQEAFATMLSGESGKVILDWTAA
>tr|B6BF19|B6BF19_9RHOB L-threonine 3-dehydrogenase OS=Rhodobacterales bacterium Y4I GN=tdh PE=4 SV=1
MSRPNTMKALEKSRPEEGLWMVQAPVPEIGPDEVLIKVKKTGICGTDIHIWNWDDWAAHT
VPVPMITGHEFAGEIVEIGRNVTDLAVGQRCSGEGHLIKTDSRQSRAGKFHLDPGTRGIG
VNEQGAFAQYLKLPAFNVVPLPDDIPDEIGAILDPLGNAVHTALSFDLLGEDVLITGAGP
IGIMAAAVAKHAGARHVVITDINPDRLQLAAHVVPAVRTVDVSKEELQDVIRELGMKQGF
DVGLEMSGSQAALDQMVEALVMGGKIALLGIPPGKSPVDWSRIVFKAITLKGVYGREMFE
TWYKMIAMLQNGLDVSRVITHRFGVDDFAEGFAAMKSGASGKVVLDWT
>tr|B6BTJ1|B6BTJ1_9PROT L-threonine 3-dehydrogenase OS=beta proteobacterium KB13 GN=tdh PE=4 SV=1
MKALVKAKAEEGIWLQDMPEPECGNNDVIVKIHKTAICGTDIHIYNWDEWAQKTIPVPMI
TGHEYAGEIVEVGQNVTDLSVGDIVSGEGHITCGRCRNCLAGRIHLCPNTIGVGVNRTGA
FAEFVSIPAKNIFKPSREISTDLLSVFDPYGNAVHTALSFNMVGEDVLITGAGPIGSMAA
LVAKHAGARNIVITDMNQFRLDLIKKILPEVITINVSKEKITKEMMAKLGIFEGFDVGLE
MSGSPQAFSGMLDLMINGGNIAMLAIMPAGSGIDWDMVVFKGLTIKGIYGREIFETWYKG
SMMVQSGLPLEKIITHRFSYEDFQEGFDVMRSGNSGKVILNWI
>tr|B6FFQ1|B6FFQ1_9ENTR Putative uncharacterized protein OS=Enterobacter cancerogenus ATCC 35316 GN=ENTCAN_03582 PE=4 SV=1
MKALSKLKAEEGIWMTDVPEPEVGHNDLLIKIRKTAICGTDVHIYNWDQWSQNTIPVPMV
VGHEYVGEVVGIGQEVKGFKIGDRVSGEGHITCGHCRNCRGGRTHLCRNTVGVGVNRPGC
FAEYLVIPAFNAFKIPDNISDDLASIFDPFGNAVHTALSFDLVGEDVLVSGAGPIGIMAA
AVAKHVGARNVVITDVNEYRLSLARKMGVTRAVDVSKENLNDVMAELGMTEGFDVGLEMS
GAPPAFRTMLDTMNHGGRIAMLGIPPSDMSIDWNKVIFKGLFIKGIYGREMFETWYKMAA
LIQSGLDLTPIITHHFSVDEFQKGFDAMRSGQSGKVILSWDK
>tr|B6WYL8|B6WYL8_9ENTR Putative uncharacterized protein OS=Providencia rustigianii DSM 4541 GN=PROVRUST_00041 PE=4 SV=1
MKALSKLKAEPGIWMTDVPKPELGHNDVMIKIRKTAICGTDVHIYNWDEWSQKTIPVPMV
VGHEYIGEIVEIGQEVKGFKIGDRVSGEGHITCGHCRNCRGGRTHLCRNTIGVGVNRPGC
FAEYLVIPAFNAFKIPDNIPDEIAAIFDPFGNAVHTALSFDLVGEDVLVSGAGPIGIMAA
AVCRHVGARHVVITDVNDYRLELAKKMGVTRAVNVSRENLKDVMKELGMKEGFDVALEVS
GAPPAFQTMLDTMNHGGRIALLGIPPSSMATDWSQVIFKGLFIKGIYGREMFETWYKMAT
LIQSGLDLSPIITHQFSIDDFQKGFDVMRSGQSGKVILNWD
>tr|B6XJU8|B6XJU8_9ENTR Putative uncharacterized protein OS=Providencia alcalifaciens DSM 30120 GN=PROVALCAL_03656 PE=4 SV=1
MKALSKLKAEPGIWMTDVPKPELGHNDVMIKIRKTAICGTDVHIYNWDEWSQKTIPVPMV
VGHEYIGEIVEIGQEVKGFKIGDRVSGEGHITCGHCRNCRGGRTHLCRNTIGVGVNRPGC
FAEYLVIPAFNAFKIPDNIPDEIASIFDPFGNAVHTALSFDLVGEDVLVSGAGPIGIMAA
AVCRHVGARHVVITDVNDYRLELAKKMGVTRAVNVSRENLKDVMNELGMKEGFDVALEVS
GAPAAFQTMLDTMNHGGRIALLGIPPASMATDWSQVIFKGLFIKGIYGREMFETWYKMAT
LVQSGLDLSPIITHEFSIDDFQKGFDVMRSGQSGKVILNWD
>tr|B6YL24|B6YL24_9BACT L-threonine 3-dehydrogenase OS=Thermotogales bacterium TBF 19.5.1 GN=KoleDRAFT_1024 PE=4 SV=1
MKKTMKAIVKETCGPGFSLKEVPVPEELGPNEVLVKVDKASICGTDVHIYEWNEWSQQRI
KPPQIAGHEFTGEVIEVGENVSMVSVGDRVVSETHIPCMKCLQCKTGKMHICRDMEILGV
DRDGVFAKYVKVPEIVLWKVDKGIPAEYASIMEPFGNAVHTALVTDLTGKNVLITGAGPI
GVMAAAVAKASGAARVIVTELKDFRKSLAKKMGADVVLDPREIDVPSKVKELTEGNGVDV
LLEMSGNVNALVQGLQSITNGGVVSLLGVFPGSISFDINSLIIFKGLTVFGITGRKMFET
WQIATQLLKNNVVDLSPIVTHIVKMEDWEKGFEAMMSGSSGKVIIDISEGV
>tr|B6ZRP4|B6ZRP4_ECO57 L-threonine 3-dehydrogenase OS=Escherichia coli O157:H7 str. TW14588 GN=tdh PE=4 SV=1
MKALSKLKAEEGIWMTDVPVPELGHNDLLIKIRKTAICGTDVHIYNWDEWSQKTIPVPMV
VGHEYVGEVVGIGQEVKGFKIGDRVSGEGHITCGHCRNCRGGRTHLCRNTIGVGVNRPGC
FAEYLVIPAFNAFKIPDNISDDLASIFDPFGNAVHTALSFDLVGEDVLVSGAGPIGIMAA
AVAKHVGARNVVITDVNEYRLELARKMGITRAVNVAKENLNDVMAELGMTEGFDVGLEMS
GAPPAFRTMLDTMNHGGRIAMLGIPPSDMSIDWTKVIFKGLFIKGIYGREMFETWYKMAA
LIQSGLDLSPIITHRFSIDDFQKGFDAMCSGQSGKVILSWD
>tr|B7BSY7|B7BSY7_9CLOT Putative uncharacterized protein OS=Clostridium hylemonae DSM 15053 GN=CLOHYLEM_03654 PE=4 SV=1
MGDIKNDGMMWALVKEKPEEGLWMKRVPVPEVGPNDVKIKIHKTAICGTDVHIYQWNDWA
QHTIPVGLTAGHEYVGEVVEVGGGVQGFHIGDLVSGEGHITCGKCRNCLEGHKENCKDAK
GVGVNRNGAFAEYLVIPSSNVWPCNPAIPEEMYAIFDPFGNATHTALSYDVLGEDVLITG
AGPIGIMAAAIVKFSGARHVVVTDLNQYRLDLAKKLGATRVVNLKEEKLTDVMKEIGMTE
GFDVGLEMSGSQPGLSDMIHNMKHGGKIALLGLQRTDAVVDLETVIFNGLNLRGIYGRKV
WDTWYKMSTMLQAGLDISDIITHHFDIKDYEKGFEAMISGQSGKVILDWAHVND
>tr|B7CTJ3|B7CTJ3_BURPS L-threonine 3-dehydrogenase OS=Burkholderia pseudomallei 576 GN=tdh PE=4 SV=1
MKALAKLERGPGLTLTRVKKPEVGHNDVLIKIRRTAICGTDIHIWKWDDWAQKTIPVPMH
VGHEYVGEIVEMGQEVRGFSIGDRVSGEGHITCGFCRNCRAGRRHLCRNTVGVGVNREGA
FAEYLAIPAFNAFKIPPEISDDLAAIFDPFGNATHTALSFNLVGEDVLITGAGPIGVMAV
AIAKHVGARNVVITDINDYRLELARKMGATRAVNVSRESLRDVMADLHMTEGFDVGLEMS
GVPSAFTSLLESMNHGGKVALLGIPPAQTAIDWNQVIFKGLEIKGIYGREMFETWYKMVA
MLQSGLDLSPIITHRFAVDDYEKGFAAMLSGESGKVILDWADA
>tr|B7DGJ1|B7DGJ1_DESSA L-threonine 3-dehydrogenase OS=Desulfovibrio salexigens DSM 2638 GN=DesalDRAFT_2032 PE=4 SV=1
MSTMKALVKSKAEEGIWMEEVPVPECGHNDVLIKVKKTAICGTDIHIYNWDSWAQQTIPV
PMVVGHEFVGTIEKMGGEVQGLALGDRVSAEGHVTCGHCRNCRAGKRHLCRNTIGVGVNR
PGCFAEYVCVPAVNVFKLNDAITDDVASIFDPLGNAVHTALSFDLVGEDVLITGAGPIGM
MAVAVARHAGARHVVITDINDYRLDLAGKMGATRTVNVTKEKLEDVMNELGMTEGFDVGL
EMSGSPAAFGEMLDKMNHGGNIALLGILPDNTAIDWNQVVFKGLKLKGIYGREMFETWYK
MASMLQSSLDVTPAITHHFKIDDFQKGFDVMRSGQSGKVILDWTK
>tr|B7ID59|B7ID59_9THEM L-threonine 3-dehydrogenase OS=Thermosipho africanus TCF52B GN=THA_1495 PE=4 SV=1
MKAILKETAGPGFVMKEVPKPEKLGPREVLVKIRRASICGTDVHIYKWDEWSQSRINPPL
IVGHEMAGEVVAIGEAVTQVKVGDLVSAETHIPCEHCVQCKTGRMHVCKNLEILGVDRNG
VFTEYAIIPETVLWRFSKEIPLDYASVMEPFGNAIHTALVTDLTGKKVLITGAGPIGLMA
IQVAKASGASLVITSEVDPNRIQMAKENGADIVINPAEQDLVKSIYTITDDGVDILLEMS
GNKKALEDGLKCVTMGGEASLLGIFGGSIDINLDSLVIMRGITIYGITGRKMFDTWKVAD
ELLRSKKVDLSKVVTHVLPFEDWEKGFELMLNKQCGKVVLNLD
>tr|B7L742|B7L742_ECOLX Threonine 3-dehydrogenase, NAD(P)-binding OS=Escherichia coli GN=tdh PE=4 SV=1
MKALSKLKAEEGIWMTDVPVPELGHNDLLIKIRKTAICGTDVHIYNWDEWSQKTIPVPMV
VGHEYVGEVVGIGQEVKGFKIGDRVSGEGHITCGHCRNCRGGRTHLCRNTIGVGVNRPGC
FAEYLVIPAFNAFKIPDNISDDLASIFDPFGNAVHTALSFDLVGEDVLVSGAGPIGIMAA
AVAKHVGARNVVITDVNEYRLELARKMGITRAVNVAKENLNDVMAELGMTEGFDVGLEMS
GAPPAFRTMLDTMNHGGRIAMLGIPPSDMSIDWTKVIFKGLFIKGIYGREMFETWYKMAA
LIQSGLDLSPIITHRFSIDDFQKGFDAMRSGQSGKVILSWD
>tr|B7LVH6|B7LVH6_ESCFE Threonine 3-dehydrogenase, NAD(P)-binding OS=Escherichia fergusonii GN=tdh PE=4 SV=1
MKALSKLKAEEGIWMTDVPEPELGHNDLLIKIRKTAICGTDVHIYNWDEWSQKTIPVPMV
VGHEYVGEVVGIGQEVKGFKIGDRVSGEGHITCGHCRNCRAGRTHLCRNTIGVGVNRPGC
FAEYLVIPAFNAFKIPDNISDDLASIFDPFGNAVHTALSFDLVGEDVLVSGAGPIGIMAA
AVAKHVGARNVVITDVNEYRLELARKMGITRAVNVAKENLEDVMAELGMTEGFDVGLEMS
GAPAAFRTMLDTMNHGGRIAMLGIPPSDMSIDWTKVIFKGLFIKGIYGREMFETWYKMAA
LIQSGLDLSPIITHRFSIDDFQKGFDAMRSGQSGKVILSWD
>tr|B7MFI0|B7MFI0_ECOLX Threonine 3-dehydrogenase, NAD(P)-binding OS=Escherichia coli GN=tdh PE=4 SV=1
MKALSKLKAEEGIWMTDVPVPELGHNDLLIKIRKTAICGTDVHIYNWDEWSQKTIPVPMV
VGHEYVGEVVGIGQEVKGFKIGDRVSGEGHITCGHCRNCRGGRTHLCRNTIGVGVNRPGC
FAEYLVIPAFNAFKIPDNISDDLASIFDPFGNAVHTALSFDLVGEDVLVSGAGPIGIMAA
AVAKHVGARNVVITDVNEYRLELARKMGITRAVNVAKENLNDVMTELGMTEGFDVGLEMS
GAPPAFRTMLDTMNHGGRIAMLGIPPSDMSIDWTKVIFKGLFIKGIYGREMFETWYKMAA
LIQSGLDLSPIITHRFSIDDFQKGFDAMRSGQSGKVILSWD
>tr|B7NES3|B7NES3_ECOLX Threonine 3-dehydrogenase, NAD(P)-binding OS=Escherichia coli GN=tdh PE=4 SV=1
MKALSKLKAEEGIWMTDVPVPELGHNDLLIKIRKTAICGTDVHIYNWDEWSQKTIPVPMV
VGHEYVGEVVGIGQEVKGFKIGDRVSGEGHITCGHCRNCRGGRTHLCRNTIGVGVNRPGC
FAEYLVIPAFNAFKIPDNISDDLASIFDPFGNAVHTALSFDLVGEDVLVSGAGPIGIMAA
AVAKHVGARNVVITDVNEYRLELARKMGVTRAVNVAKENLNDVMAELGMTEGFDVGLEMS
GAPPAFRTMLDTMNHGGRIAMLGIPPSDMSIDWTKVIFKGLFIKGIYGREMFETWYKMAA
LIQSGLDLSPIITHRFSIDDFQKGFDAMRSGQSGKVILSWD
>tr|B7QUN0|B7QUN0_9RHOB L-threonine 3-dehydrogenase OS=Ruegeria sp. R11 GN=tdh PE=4 SV=1
MSRPNTMKALEKSHPQEGLWMVQAPVPEIGPDEVLIKVKKTGICGTDIHIWNWDEWASHT
VPVPMITGHEFAGEIVEIGRDVTDLAVGQRCSGEGHLIKTDSRQSRAGKFHLDPGTRGIG
VNEQGAFAQYLKLPAFNVVPLPDDIPDEIGAILDPLGNAVHTALSFDLLGEDVLITGAGP
IGIMAAAVAKHAGARHVVITDINPDRLALAEHVVPAVRAVNVAQEDLQDVVRELGLKQGF
DVGLEMSGSQAALDQMVEALVMGGKIALLGIPPGKSPVDWSRIVFKAITIKGVYGREMFE
TWYKMIAMLQNGLDVSRVITHRFGVDDFADGFAAMKSGSSGKVVLDWT
>tr|B7R6A2|B7R6A2_9THEO L-threonine 3-dehydrogenase OS=Carboxydibrachium pacificum DSM 12653 GN=tdh PE=4 SV=1
MSIMDGLMTAVVKQYHKEGADIVKKEIPKIGPDEVLIKVKATSICGTDVHIYVWNEWAKS
RIKPPKTMGHEFVGEVVEIGENVTSVKVGDLVSAETHIVCGKCRACRTGNAHICENTLIL
GVDTDGAFAEYIKVPESNVWINDKHIPLEILSIQEPLGNAVHTVFSGDVVGKSVAVIGCG
PIGMMAIPLLKRTGAAAIFAIEPADYRRELAHKLGATRVINPLREDVVSIIKSETEGYGA
DVVLDFSGNPTAIRQGLEYIAKGGRMSILGLPDNEVPIDITNNVVFKGITIQGITGRRMY
DTWYTVKGLLKSGLAEDLKPIITHTFPLTEYQKGMELMIKGQCGKVVLYP
>tr|B7RM04|B7RM04_9RHOB L-threonine 3-dehydrogenase OS=Roseobacter sp. GAI101 GN=tdh PE=4 SV=1
MSNQMKALCKSEPREGLWMTRAPVPEIGPDDVLIKINKTGICGTDIHIWNWDDWAQKTVP
VPLITGHEFAGEIVELGRNVTDLSIGQRCSGEGHLIGKTSRQSRSGKFHLDPATRGIGVN
EQGAFAQYLRLPAFNVVPLPDEVSDDIGAILDPLGNAVHTALSFDLVGEDVLITGAGPIG
IMAAAVARHVGARHVAITDVNPARLALAEKVADVVPVNVAKEDLADVIARLKMKQGFDVG
MEMSGNQAALDQMVEAMTMGGRIAMLGIPPGKSAVDWSRIVFKAITIKGVYGREIFETWY
KMIAMLENGLDVSGIITHRFGADDFEQGFAAMKSGLSGKVVLDWTGV
>tr|B7RTV8|B7RTV8_9GAMM L-threonine 3-dehydrogenase OS=marine gamma proteobacterium HTCC2148 GN=tdh PE=4 SV=1
MKALVKKESREGIWLEDVPEPQLGINDVLIKVKRTAICGTDMHIYNWDAWAQKTIPVPMV
VGHEFVGEIADVGANVNDFRPGQIVSGEGHVVCGRCRNCMAGRRHLCNQTSGIGVDRPGS
FAEYVALPMSNVWEHSPGIDLDVASLFDPFGNATHTALQFDLLGEDVLITGAGPIGAMAA
AVCKHAGARHVVITDVIDSRLDLARTLGATRTVNVTRERIADVKAELGMYEGFDVGLEMS
GNPQAFNELIDNMCHGGKISILGIPAENTAIDWNKVIFNMLTLKGIYGREMYETWYKMSV
MIDSGLDISPVITHRLPFTEFQTGFDAMNTGEASKVVLNWDV
>tr|B7ULH2|B7ULH2_ECO27 Threonine 3-dehydrogenase, NAD(P)-binding OS=Escherichia coli O127:H6 str. E2348/69 GN=tdh PE=4 SV=1
MKALSKLKAEEGIWMTDVPVPELGHNDLLIKIRKTAICGTDVHIYNWDEWSQKTIPVPMV
VGHEYVGEVVGIGQEVKGFKIGDRVSGEGHITCGHCRNCRGGRTHLCRNTIGVGVNRPGC
FAEYLVIPAFNAFKIPDNISDDLASIFDPFGNAVHTALSFDLVGEDVLVSGAGPIGIMAA
AVAKHVGARNVVITDVNEYRLELARKMGITRAVNVAKENLNDVMTELGMTEGFDVGLEMS
GAPPAFRTMLDTMNHGGRIAMLGIPPSDMSIDWTKVIFKGLFIKGIYGREMFETWYKMAA
LIQSGLDLSPIITHRFSIDDFQKGFDAMRSGQSGKVILSWD
>tr|B7VR52|B7VR52_VIBSP L-threonine 3-dehydrogenase OS=Vibrio splendidus LGP32 GN=VS_II0437 PE=4 SV=1
MKIKALSKLKPEEGIWMTEVEKPEMGHNDLLIRIKKTAICGTDVHIYNWDEWSQNTIPVP
MVVGHEYVGEVVGIGQEVRGFEIGDRVSGEGHITCGHCRNCRGGRTHLCRNTTGVGVNRT
GAFSEFLVIPAFNAFKIPAEISDDLASIFDPFGNAVHTALSFDLVGEDVLITGAGPIGIM
AAAVAKHVGARHVVITDVNEYRLDLARQMGVTRAVNVMEEKLEDVMSDLGMTEGFDVGLE
MSGNPSAFNSMLTNMNHGGKISLLGIPPSDMAVDWNQVIFKGLVIKGIYGREMFETWYKM
ASLIQSGLDLTPIITHHYKVDDFQKGFDMMRSGMSGKVILDWE
>tr|Q0FN51|Q0FN51_9RHOB L-threonine 3-dehydrogenase OS=Roseovarius sp. HTCC2601 GN=tdh PE=3 SV=1
MTNQMIALEKSKPEPGLWQVEAPVPEIGPEDVLIRINKTGICGTDIHIWNWDEWAQRTVP
VPLITGHEFAGEIVELGRDVTGLEIGQRCSGEGHLIGRQSRQSRAGRFHLDPETRGIGVN
EQGAFAEYLRLPAFNVVPLPDAVDDEIGAILDPLGNAVHTALSYDLVGEDVLITGAGPIG
IMAAAVARHVGARHVVITDVNPARLELAAQVTDVVPVNVAQEDLRDVAARLKMKQGFDVG
LEMSGNQAALDQMVESLVMGGRIALLGIPPGKSPVDWSRIVFKAITLKGIYGREIFETWY
KMIAMLENGLDVRRVITHRFAATDFREGFEIMRSGLSGKVVLDWR
>tr|Q1VFN1|Q1VFN1_VIBAL L-threonine 3-dehydrogenase OS=Vibrio alginolyticus 12G01 GN=tdh PE=3 SV=1
MKIKALSKLKPEEGIWMTEVDKPEVGHNDILIKIKKTAICGTDVHIYNWDEWSQKTIPVP
MVVGHEYVGEVVAIGQEVRGFEIGDRVSGEGHITCGHCRNCRGGRTHLCRNTIGVGVNRE
GAFAEYLVIPAFNAFKIPEGISDDLASIFDPFGNAVHTALSFDLVGEDVLITGAGPIGIM
AAAVAKHVGARHVVITDVNEYRLELARKMGVKRAVNVAEEKLEDVMAELGMTEGFDVGLE
MSGNPAAFNSMLTTMNHGGRIALLGIPPSDMGIDWNQVIFKGLVIKGIYGREMFETWYKM
ASLIQSGLDLSPIITHHYKIDDFQEGFDVMRSGMSGKVILDWE
>tr|Q1YRI7|Q1YRI7_9GAMM L-threonine 3-dehydrogenase OS=gamma proteobacterium HTCC2207 GN=tdh PE=3 SV=1
MKALVKRNSTVGLWLEDVPKPEMGINDVLIKIKRTAICGTDMHIYNWDSWAQETIPVPMV
VGHEFVGEIVDVGSNVNDFRPGQIVSGEGHVVCGRCRNCLAGRRHLCAHTSGIGVDRSGA
FAEYLALPMSNVWEHRADIDLDVAALFDPLGNAVHTALQYDLLGEDVLITGAGPIGAMAA
AVCRHAGARNVVITDINPQRLALAKELGATCTVDVRTEKLADVQRALGMSEGFDVGLEMS
GNPAGFRDLLSNMCHGGKVAMLGIPAEEVAIDWSLVIFNMLTLKGIYGREMYETWYKMSV
MIESGLDISSVITHRMHYTDFQKGFDAMNAGEASKVILNWD
>tr|Q1Z1W9|Q1Z1W9_PHOPR L-threonine 3-dehydrogenase OS=Photobacterium profundum 3TCK GN=tdh PE=3 SV=1
MKIKALSKLKPEEGIWMNEVDKPEMGHNDLLIRIKKTAICGTDVHIYNWDEWSQKTIPVP
MVVGHEYVGEVVGIGQEVRGFEIGDRVSGEGHITCGHCRNCRGGRTHLCRNTTGVGVNRD
GAFAEFLVIPAFNAFKIPEGISDDLASIFDPFGNAVHTALSFDLVGEDVLITGAGPIGIM
AAAVAKHVGARHVVITDVNEYRLDLARKMGVTRAVNVANEKLEDVMSELGMTEGFDVGLE
MSGVPSAFNGMLANMNHGGKVALLGIPPSDMAVDWTQVIFKGLVIKGIYGREMFETWYKM
ASLIQSGLDLTPIITHHYKIDDFQKGFDMMRSGMSGKVILDWE
>tr|Q1ZCF2|Q1ZCF2_9GAMM Threonine 3-dehydrogenase OS=Psychromonas sp. CNPT3 GN=PCNPT3_08320 PE=3 SV=1
MKIKALSKLKAEVGIWMCDVDKPQPGHNDLLIKIRKTAICGTDIHIYNWDEWSQKTIPVP
MVVGHEYVGEVVAMGQEVRGYEIGDRVSGEGHITCGFCRNCRAGRTHLCRNTIGVGVNRT
GAFAEYLVIPAFNAFKIPDDISDDLAAIFDPFGNAVHSALSFDLVGEDVLITGAGPIGIM
AAAVAKHVGARHVVITDVNEYRLDLARKMGVTRAVNVANEKLEDVMAELNMTEGFDVGLE
MSGVPMAFNSMLKNLTHGGKVALLGIPPSDMSVDWNMIIFKGLLIKGIYGREMFETWYKM
GSLLQSGLDISALITHVYPIDEFQKGFDTMRSGLSGKVILDWTK
>tr|Q1ZQ35|Q1ZQ35_9VIBR L-threonine 3-dehydrogenase OS=Vibrio angustum S14 GN=tdh PE=3 SV=1
MKIKALSKLKPEEGIWMTEVDKPEVGHNDLLIRIKKTAICGTDVHIYNWDEWSQKTIPVP
MVVGHEYVGEVVGMGQEVRGFAIGDRVSGEGHITCGHCRNCRGGRTHLCRNTIGVGVNRE
GAFAEYLVIPAFNAFKIPDDISDDVASIFDPFGNAVHTALSFDLVGEDVLITGAGPIGIM
AAAVAKHVGARHVVITDVNEYRLDLAREMGVTRAVNVAKESLTDVMAELGMKEGFDVGME
MSGNPAAFNSMLSSMNHGGKIALLGIPPSDMAIDWNQVIFKGLIIKGIYGREMFETWYKM
ATLIQSGLDLSPIITHHYKIDDFQQGFDVMRSGQSGKVILDWE
>tr|Q2C312|Q2C312_9GAMM L-threonine 3-dehydrogenase OS=Photobacterium sp. SKA34 GN=tdh PE=3 SV=1
MKIKALSKLKPEEGIWMTEVDKPEVGHNDLLIRIKKTAICGTDVHIYNWDEWSQKTIPVP
MVVGHEYVGEVVGMGQEVRGFAIGDRVSGEGHITCGHCRNCRGGRTHLCRNTIGVGVNRE
GAFAEYLVIPAFNAFKIPDDISDDVASIFDPFGNAVHTALSFDLVGEDVLITGAGPIGIM
AAAVAKHVGARHVVITDVNEYRLDLAREMGVTRAINVAKESLTDVMAELGMKEGFDVGME
MSGNPAAFNSMLSSMNHGGKIALLGIPPSDMAIDWNQVIFKGLIIKGIYGREMFETWYKM
ATLIQSGLDLSPIITHHYKIDDFQEGFDVMRSGQSGKVILDWE
>tr|Q2CJP8|Q2CJP8_9RHOB L-threonine 3-dehydrogenase OS=Oceanicola granulosus HTCC2516 GN=tdh PE=3 SV=1
MSNQMRALEKSKPGEGLWMIDAPVPEIGPEDVLIKVRKTGICGTDIHIWKWDEWAAHTVP
VPLITGHEFAGEIVELGRSVTDLEIGQRVSGEGHLIGHQSRQSRAGKFHLDPGTRGIGVN
EQGAFAEYLRLPAFNVVPLPDAIDDEIGAILDPLGNAVHTALSFDLVGEDVLITGAGPIG
IMAAAVARHVGARHVVITDVNPERLALAEKVADVTPVNVASEDLADVIPRLKMKQGFDVG
LEMSGNQRALDQMVENLVMGGRIALLGIPPGKSPVDWSRIVFKAITIKGVYGREIFETWY
KMIAMLENGLDVRPVITHRFKADEFRDGFGAMLSGGSGKVVLDWS
>tr|A0JUI4|A0JUI4_ARTS2 L-threonine 3-dehydrogenase OS=Arthrobacter sp. (strain FB24) GN=Arth_1310 PE=3 SV=1
MKALYKAGAHAGFELVDRPEPETGPGDVKIRVMTTGICGTDLHIQSWDAWAQSMIEAPLI
AGHEFYGEVVETGEDVRDVKVGDRVSGEGHIVCGICRNCRAGRRQMCIHTVSVGVQRDGA
FAEYVVIPETNVWVHQDPSVTPELGAIFDPFGNAVHTALSFPLVGEDVLITGAGPIGLMA
IAVARHAGARKIAITDVSAPRLELARQLGVDLAIDVSKMRVKDAQRELGMREGFDIGMEM
SGHPTALPEMIDNMNHGGRIAMLGLPSQSIDIDWGKVVTHMLTMKGIYGREMFETWYAMS
AMLSSNPVLHANISAVVTDTLPATDWEKGFDVARAGVGGKVVLDWTVF
>tr|A1R4S1|A1R4S1_ARTAT L-threonine 3-dehydrogenase OS=Arthrobacter aurescens (strain TC1) GN=tdh PE=3 SV=1
MKALYKSGPHAGFELVERPEPEAGPSDVKIRVMTTGICGTDLHIQSWDAWAQGIIETPLI
AGHEFYGEVVEIGEDVRDVKVGDRVSGEGHVVCGICRNCRAGRRQMCIHTVSVGVQRDGA
FAEYVVIPETNVWVHHDESVTPELGAIFDPFGNAVHTALSFPLVGEDVLITGAGPIGLMA
IAVARHAGARKIAITDVSAPRLELARQMGVDLAVDVSKMRVREAQQELGMREGFDIGLEM
SGHPTALPEMIDNMNHGGRIAMLGLPSQSIDIDWGKVVTHMLTLKGIYGREMFETWYAMS
AMLSSNPVLHRSISAVVTDKLSAADWEKGFEIARSGTGGKVVLDWTEL
>tr|A1SN72|A1SN72_NOCSJ L-threonine 3-dehydrogenase OS=Nocardioides sp. (strain BAA-499 / JS614) GN=Noca_3757 PE=3 SV=1
MRALVKTTAGPGLELIDVPEPACGDRDVKIRVLRAGLCGTDLHLLSWDDWAAATVQAPMT
IGHEFFGEVVEVGADVDHVSVGDRVSGEGHIVCGACRNCRAGRRQLCINTVGVGVNRDGA
FADYVVIPAANAWVQPADLDPDLGALFDPLGNATHTALQWPVVGEDVVITGAGPIGIMAT
AIVRHAGARRIAVTDLSPERLELAASAGADLTVDVSQGQDLAWAQRQLGMLEGFDIGLEM
SGAPDAVRDMLENLNHGARVAMLGLPRSAYEIDWGKVITHMITLRGIYGREMFETWYLMG
SMLATTPALRDAVQSVITWRGPAEDWEEAFEHTRSGTAGKAVLDWS
>tr|A3PII2|A3PII2_RHOS1 L-threonine 3-dehydrogenase OS=Rhodobacter sphaeroides (strain ATCC 17029 / ATH 2.4.9) GN=Rsph17029_1037 PE=3 SV=1
MRALVKAKAEPGLWMEERPVPEIGPDEVLIRVRKTGICGTDVHIWNWDDWAAKTVPVPLV
TGHEFAGEIVEVGRDVRDLSPGQRCSGEGHLIGHHSRQVRAGRFHLDPETRGIGVNVPGA
FADYLRLPAFNVVPLPDAIDDEVGAILDPLGNAVHTALSFDLVGEDVLVTGAGPIGIMAA
AVARHVGARHVVITDVNADRLRLSTEVADVVPVNVATEDLRSVMGRLKIVQGFDVGMEMS
GAPAGFDQMVEAMVMGGRIAMLGIPPGRSPVDWSRIVFKALTIKGVYGREIFETWYKMIA
MLENGLDIRRVITHRFPVADFAEGFAAMRSGASGKVVLDWG
>tr|A4WTS6|A4WTS6_RHOS5 L-threonine 3-dehydrogenase OS=Rhodobacter sphaeroides (strain ATCC 17025 / ATH 2.4.3) GN=Rsph17025_1899 PE=3 SV=1
MRALVKAKAEPGLWMEERPVPGIGPDEVLIRVKKTGICGTDVHIWNWDEWAARTVPVPLV
TGHEFAGEIVEVGRDVEDLTVGQRCSGEGHLIGHHSRQVRAGRFHLDPETRGIGVNVAGA
FADYLRLPAFNVVPLPDSIDDEVGAILDPLGNAVHTALSFDLVGEDVLITGAGPIGIMAA
AVARHVGARHVVITDVNPDRLRLASEVADVVPVNVASEDLREVMGRLRIVQGFDVGMEMS
GAPAGFDQMVEAMVMGGRIAMLGIPPGRSPVDWSRIVFKALTIKGVYGREIFETWYKMIA
MLENGLDIRRVITHRFPVADFAEGFAVMRGGTSGKVVLDWG
>tr|A6LMP5|A6LMP5_THEM4 Alcohol dehydrogenase GroES domain protein OS=Thermosipho melanesiensis (strain BI429 / DSM 12029) GN=Tmel_1347 PE=3 SV=1
MKAILKENAGPGFTMRDVNKPEKLGPRDVLVKIRRASICGTDVHIYKWDEWSQSRIKPPL
IVGHEMAGEVVEVGEAVTQVKVGDLVSAETHIPCEHCYQCKTGRMHVCKNLEILGVDRNG
VFTEYAVIPETVLWKFSKEIPLDFASVMEPFGNAVHTALVSDLTGKKVLITGSGPIGLMA
IQVAKAAGASLVITTEVDPLRIEMAKENGADIVINPLEQDLVKSIYTITNDGVDILLEMS
GNKKALEDGLKCVTMGGEASLLGIFGGSIDINLDSLVIMRGITVYGITGRRMFDTWKVAD
ELLKNKKVDLSKVVTHVLPFDQWEKGFELMLNKKCGKVVLNLD
>tr|A7HMM0|A7HMM0_FERNB Alcohol dehydrogenase GroES domain protein OS=Fervidobacterium nodosum (strain ATCC 35602 / DSM 5306 / Rt17-B1) GN=Fnod_1306 PE=3 SV=1
MNTMKAIMKEKAGPGLVLKEVKRPDVNDLGPRDVLVKVRRASICGTDVHIYKWDEWSQSR
IIPPLITGHEMAGEVVAVGSAVTRVNIGDLVAAETHIPCESCYQCKTGRMHVCKNLKILG
VDTNGIFAEYAIIPESVLWRFSSEIPLDFASVMEPFGNAIHTASVTNLLGKNVLITGAGP
IGLMAIQVAKVAGASTVIVSEVDPMRIKMAQENGADVIINPAEKDLVKEVYKILDDGVDV
LLEMSGNRKAFEDGLKCVTMGGEVSVLGIFGGKIDINLDSLITMRGLTVYGITGRRMFET
WRIADELLRTKKVDLSKVVTHVIPFEQWEKGFELMLNKQCGKVVLNLD
>tr|A7N3C3|A7N3C3_VIBHB Putative uncharacterized protein OS=Vibrio harveyi (strain ATCC BAA-1116 / BB120) GN=VIBHAR_05001 PE=3 SV=1
MKEFFVTHRAGQCLVNTMKIKALSKLKPEQGIWMTEVDKPEVGHNDILIKIKKTAICGTD
VHIYNWDEWSQKTIPVPMVVGHEYVGEVVAIGQEVRGFEIGDRVSGEGHITCGHCRNCRG
GRTHLCRNTIGVGVNREGAFAEYLVIPAFNAFKIPEGISDDLASIFDPFGNAVHTALSFD
LVGEDVLITGAGPIGIMAAAVAKHVGARHVVITDVNEYRLELARKMGVTRAVNVAEEKLE
DVMSELGMTEGFDVGLEMSGNPAAFNSMLTTMNHGGRIALLGIPPSDMGIDWNQVIFKGL
VIKGIYGREMFETWYKMASLIQSGLDLSPIITHHYKIDDFQEGFDVMRSGMSGKVILDWE
>tr|A8F8T0|A8F8T0_THELT Alcohol dehydrogenase GroES domain protein OS=Thermotoga lettingae (strain ATCC BAA-301 / DSM 14385 / TMO) GN=Tlet_2010 PE=3 SV=1
MKAITKTHMAAGLKMKDIPEPSNLKPTEVLVKVRKVSICGSDVHIYKWDDWAQKHIKPPM
TVGHEFAGIVEAVGEAVTMVKVGDYVAAETHIPCQHCYQCKTNRMHICKDMKILGVDIDG
AFAEYVRVPEIVLWKVSKEIPEEFASVMEPFGNAVHTALVEDLTGKTVLITGVGPIGAMA
IQVAKASGASLVIASEIKPFRKNLAKINGADVVIDPREENLTQKVMKLTGGDGVDILLEM
SGSSTALEQGLQSLTRGGSASILGVFSTRIQIPIDELITFKGIKLFGITGRKMFETWRIA
DQLLKSKKIDLSKVVTHMISFKDWEKGFELMLNGECGKVVMSVE
>tr|A8FDG8|A8FDG8_BACP2 L-threonine 3-dehydrogenase OS=Bacillus pumilus (strain SAFR-032) GN=tdh PE=3 SV=1
MCGTMKAIVKKESAYGAVLMEMPIPEINDHEVLIQVKATSICGTDVHIYNWDDWAKGRVK
APYIFGHEFTGEVVKTGKQVSRAKVGDFVSAETHVVCNQCSMCLTGQQHLCNETKILGVD
IDGCFAEYVKVPEQNVWHNPAQMPVELASIQEPLGNAVHTVLHTPVSGKSVAIFGCGPIG
LMAIAVAKASGAVQVFAVDQNQYRLDLARKMGADHIVDIGKGDPVEVIKQFTRMEGADVI
CEMSGHPVAINQALESCANGGKVNILSLPERPVTIDITNQIVFRGLTVQGITGRKMFETW
RQVSELLRTNTIDVQPVVTHTLPFEQFEKGFELMRNGTCGKVVLMMPSNQRGKK
>tr|A9AR24|A9AR24_BURM1 L-threonine 3-dehydrogenase (Threonine 3-dehydrogenase) OS=Burkholderia multivorans (strain ATCC 17616 / 249) GN=tdh PE=3 SV=1
MKALAKLERAPGLTLTRVKRPEVGHNDVLIKIRRTAICGTDIHIWKWDDWAQKTIPVPMH
VGHEYVGEIVEMGQEVRGFAIGDRVSGEGHITCGFCRNCRAGRRHLCRNTVGVGVNREGA
FAEYLAIPAFNAFKIPPEISDDLASIFDPFGNATHTALSFNLVGEDVLITGAGPIGIMAV
AIAKHVGARNVVITDINDYRLELARKMGATRAVNVARESLRDVMADLRMTEGFDVGLEMS
GVPSAFTSLLEAMNHGGKVALLGIPPAQTAIDWNQVIFKGLEIKGIYGREMFETWYKMVA
MLQSGLDLSPIITHRFAADDYEKGFAAMLSGESGKVILDWTV
>tr|A9B094|A9B094_HERA2 Alcohol dehydrogenase GroES domain protein OS=Herpetosiphon aurantiacus (strain ATCC 23779 / DSM 785) GN=Haur_2565 PE=3 SV=1
MANNTMRAVQKPSAAPGAKLITAPIPQPKRDEVLIRVRASTICGTDLHIYKWDPWAQSRF
KAPMIFGHELAGDVVEVGSDVTMVKVGDFVSAETHIVCGYCYQCRTGAAHICRNVEIIGV
DRPGCFAEYIAVPAVNVWRNDPNMPPALAAAQEPFGNAVHTALATNLSTRNVLVTGCGPI
GLFAVGIAHAAGAKQIFATDINPKRLEMARTMGATHALDSRDDVVHHVLAATEGEGVDVL
LEMSGHPSAIDQGFRSLRYGGFASLLGLPPNGLPDFDLANHVVFKGATVYGVSGRKMFET
WYQTQALVAGNKVDLRPIITHHLPLEEFETAFELMLRGEAAKVALYPHGLDGAW
>tr|A9R685|A9R685_YERPG L-threonine 3-dehydrogenase OS=Yersinia pestis bv. Antiqua (strain Angola) GN=tdh PE=4 SV=1
MKALSKLKAEEGIWMTDVPQPELGHNDIMIKIRKTAICGTDVHIYNWDEWSQKTIPVPMV
VGHEYVGEVVAIGQEVKGFNIGDRVSGEGHITCGHCRNCRGGRTHLCRNTVGVGVNRPGS
FAEYLVIPAFNAFKIPDNISDELAAIFDPFGNAVHTALSFDLVGEDVLVSGAGPIGIMAA
AVCKHVGARHVVIADVNEYRLDLARKMGVTRAVNVSKENLNDVMTELGMTEGFDVGLEMS
GAPPAFRSLLNSMNHGGRIAMLGIPPSDMSIDWNQVIFKGLFIKGIYGREMFETWYKMAA
LIQSGLDLTPIITHRFPIDEFQQGFDAMRSGKSGKVVLSWD
>tr|A9WPR7|A9WPR7_RENSM Threonine 3-dehydrogenase OS=Renibacterium salmoninarum (strain ATCC 33209 / DSM 20767 / IFO 15589) GN=RSal33209_1301 PE=4 SV=1
MELTAISASAAKVKDIMKALFKPGPQAGFELVDRPEPQAGEFDVKIKVMTAGICGTDLHI
QAWDAWAASTINAPLVPGHEFYGEVVEVGSEVKDVKVGDRVSGEGHIVCGTCRNCRAGRR
QMCIRTQSVGVQRDGAFAEYVVIPETNVWVHHDESMTPELGAVFDPFGNATHTALAFPVL
GEDVLITGAGPIGLMAITVARHAGARKIAITDISQPRLELARKLGVDLAVDVSKMRVKDA
QAELGMREGFDVGLEMSGHPTALPEMIQNMNHGGRIAMLGLPAASIDIDWAKVVTHMLTL
KGIYGREMYESWYAMSAMLSSNPVLRAGISSIITDVLPATEWETGFAAAKSGVGGKVVLD
WTVF
>tr|B0K591|B0K591_THEPX L-threonine 3-dehydrogenase OS=Thermoanaerobacter sp. (strain X514) GN=Teth514_0780 PE=3 SV=1
MVEGYMTAVVKQHTTEGADIIKKEIPIIGPDEVLIKVKATSICGTDVHIYVWNEWAKSRI
KPPKTMGHEFVGEVVEIGKNVTSVKVGDLVSAETHIVCGKCKACRTGNAHICENTLILGV
DTDGAFAEYIKVPESNVWLNDKDIPLELLSIQEPLGNAVHTVFSGEVVGKTVAVVGCGPI
GMMAIPLLKTTGASAVFAIEPVEYRRELAHKLGATRVINPLKEDVVSIIKSETEGYGADV
VLDFSGSSIAIRQGLKYIAKGGRMSILGLPDNEVPIDITNDVIFKGITIHGITGRRMYDT
WYQVKGLLRSGLKDALKPIITHTFPLTEYQKGMELMIKGQCGKVVLYP
>tr|B0KC21|B0KC21_THEP3 L-threonine 3-dehydrogenase OS=Thermoanaerobacter pseudethanolicus (strain ATCC 33223 / 39E) GN=Teth39_0288 PE=3 SV=1
MVEGYMTAVVKQHTTEGADIIKKEIPIIGPDEVLIKVKATSICGTDVHIYVWNEWAKSRI
KPPKTMGHEFVGEVVEIGKNVTSVKVGDLVSAETHIVCGKCKACRTGNAHICENTLILGV
DTDGAFAEYIKVPESNVWLNDKDIPLELLSIQEPLGNAVHTVFSGEVVGKTVAVVGCGPI
GMMAIPLLKTTGASAVFAIEPVEYRRELAHKLGATRVINPLKEDVVSIIKSETEGYGADV
VLDFSGSSIAIRQGLKYIAKGGRMSILGLPDNEVPIDITNDVIFKGITIHGITGRRMYDT
WYQVKGLLRSGLKDALKPIITHTFPLTEYQKGMELMIKGQCGKVVLYP
>tr|B0RU31|B0RU31_XANCB L-threonine 3-dehydrogenase OS=Xanthomonas campestris pv. campestris (strain B100) GN=xcc-b100_3408 PE=3 SV=1
MKALVKREASKGIWLEQVPVPTPGPNEVLIKLEKTAICGTDLHIYLWDEWSQRTITPGLT
IGHEFVGRVAELGSAVTGYQVGQRVSAEGHIVCGHCRNCRGGRPHLCPNTVGIGVNVNGA
FAEYMVMPASNLWPIPDQIPSELAAFFDPYGNAAHCALEFDVIGEDVLITGAGPIGIIAA
GICKHIGARNVVVTDVNDFRLKLAADLGATRVVNVSKTSLKDVMADLHMEGFDVGLEMSG
NPRAFNDMLDCMYHGGKIAMLGIMPRGAGCDWDKIIFKGLTVQGIYGRKMYETWYKMTQL
VLSGFPLQKVLTHQLSIDEFQKGFDLMEEGKAGKVVLSWN
>tr|B1JQW2|B1JQW2_YERPY L-threonine 3-dehydrogenase OS=Yersinia pseudotuberculosis serotype O:3 (strain YPIII) GN=YPK_4144 PE=3 SV=1
MKALSKLKAEEGIWMTDVPQPELGHNDIMIKIRKTAICGTDVHIYNWDEWSQKTIPVPMV
VGHEYVGEVVAIGQEVKGFNIGDRVSGEGHITCGHCRNCRGGRTHLCRNTVGVGVNRPGS
FAEYLVIPAFNAFKIPDNISDELAAIFDPFGNAVHTALSFDLVGEDVLVSGAGPIGIMAA
AVCKHVGARHVVITDVNEYRLDLARKMGVTRAVNVSKENLNDVMTELGMTEGFDVGLEMS
GAPPAFRSLLNSMNHGGRIAMLGIPPSDMSIDWNQVIFKGLFIKGIYGREMFETWYKMAA
LIQSGLDLTPIITHRFPIDEFQQGFDAMRSGKSGKVVLSWD
>tr|B1K269|B1K269_BURCC L-threonine 3-dehydrogenase OS=Burkholderia cenocepacia (strain MC0-3) GN=Bcenmc03_4535 PE=3 SV=1
MKALAKLERGPGLTLTRVKRPEVGHNDVLIKIRRTAICGTDIHIWKWDDWAQKTIPVPMH
VGHEYVGEIVEMGQEVRGFAIGDRVSGEGHITCGFCRNCRAGRRHLCRNTVGVGVNREGA
FAEYLAIPAFNAFKIPPEISDDLASIFDPFGNATHTALSFNLVGEDVLITGAGPIGIMAV
AIAKHVGARNVVITDINDYRLELARKMGATRAVNVARESLRDVMADLHMTEGFDVGLEMS
GVPSAFTSLLEAMNHGGKVALLGIPPAQTAIDWNQVIFKGLEIKGIYGREMFETWYKMVA
MLQSGLDLSPIITHRFAADDYEQGFAAMLSGESGKVILDWTA
>tr|B1KL24|B1KL24_SHEWM L-threonine 3-dehydrogenase OS=Shewanella woodyi (strain ATCC 51908 / MS32) GN=Swoo_0064 PE=3 SV=1
MKALSKLKPEEGIWMVDAPKPEMGHNDLLIKIRKTAICGTDVHIYNWDEWSQNTIPVPMV
VGHEYVGEVVDIGQEVRGFSIGDRVSGEGHITCGHCRNCRAGRTHLCRNTSGVGVNRDGA
FAEYLVIPAFNAFKIPDDISDDLASIFDPFGNAVHTALSFDLVGEDVLITGAGPIGIMAA
AVCRHVGARHVVITDVNEYRLELAQKMGATRAVNVAKEDLKDVMSELGMTEGFDVGLEMS
GVPSAFHSMLDTMNHGGKVAMLGIPGGDMAIDWSKVIFKGLIIKGIYGREMFETWYKMAS
LIQSGLDISPIITHHYKVDEFQQGFDAMRSGQSGKVILNWD
>tr|B1LK55|B1LK55_ECOSM L-threonine 3-dehydrogenase OS=Escherichia coli (strain SMS-3-5 / SECEC) GN=tdh PE=3 SV=1
MKALSKLKAEEGIWMTDVPVPELGHNDLLIKIRKTAICGTDVHIYNWDEWSQKTIPVPMV
VGHEYVGEVVGIGQEVKGFKIGDRVSGEGHITCGHCRNCRGGRTHLCRNTIGVGVNRPGC
FAEYLVIPAFNAFKIPDNISDDLASIFDPFGNAVHTALSFDLVGEDVLVSGAGPIGIMAA
AVAKHVGARNVVITDVNEYRLELARKMGITRAVNVAKENLNDVMTELGMTEGFDVGLEMS
GAPPAFRTMLDTMNHGGRIAMLGIPPSDMSIDWTKVIFKGLFIKGIYGREMFETWYKMAA
LIQSGLDLSPIITHRFSIDDFQKGFDAMRSGQSGKVILSWD
>tr|B1VWE7|B1VWE7_STRGG Putative threonine 3-dehydrogenase OS=Streptomyces griseus subsp. griseus (strain JCM 4626 / NBRC 13350) GN=SGR_1444 PE=4 SV=1
MKALVKQKAEPGLWLMDVPEPEYGPTDVLIKVLRTGICGTDLHIRAYDGWAQQAVTTPLI
LGHEFVGEVAAIGSDVADIATGDLVSGEGHLVCGKCRNCLAGRRHLCRSTVGLGVGRDGA
FAEYVVLPASNVWVHRVPVDLDIAAIFDPFGNAVHTALSFPLVGEDVLITGAGPIGIMAA
AVARHAGARNVVITDVSEARLALARKVGVSLALNVADRTIADGQRELGLREGFDIGLEMS
GRPEAMREMVANMTHGGRIAMLGLPAEEFAVDWARIVTSMITVKGIYGREMYETWYAMSV
LLEGGLDLAPVITGRYGYRDFEAAFDDAASGLGGKIILDWTV
>tr|B1X950|B1X950_ECODH Threonine 3-dehydrogenase, NAD(P)-binding OS=Escherichia coli (strain DH10B) GN=tdh PE=4 SV=1
MKALSKLKAEEGIWMTDVPVPELGHNDLLIKIRKTAICGTDVHIYNWDEWSQKTIPVPMV
VGHEYVGEVVGIGQEVKGFKIGDRVSGEGHITCGHCRNCRGGRTHLCRNTIGVGVNRPGC
FAEYLVIPAFNAFKIPDNISDDLAAIFDPFGNAVHTALSFDLVGEDVLVSGAGPIGIMAA
AVAKHVGARNVVITDVNEYRLELARKMGITRAVNVAKENLNDVMAELGMTEGFDVGLEMS
GAPPAFRTMLDTMNHGGRIAMLGIPPSDMSIDWTKVIFKGLFIKGIYGREMFETWYKMAA
LIQSGLDLSPIITHRFSIDDFQKGFDAMRSGQSGKVILSWD
>tr|B1YMC5|B1YMC5_EXIS2 L-threonine 3-dehydrogenase OS=Exiguobacterium sibiricum (strain DSM 17290 / JCM 13490 / 255-15) GN=Exig_1032 PE=4 SV=1
MMTKLVTAVEDTTKVKTMRALVKEERGFGAVLKEVAVPSPKRGEVLIRVEATSICGTDVH
IYEWDAWAASRVNPPYVFGHEFSGEVVELGEGTKRLKLGDRVSAETHIVCHQCKQCLRGQ
YHICKNTKIIGVDTQGCFAEYVVMPEENLWVNPEDMPAAIASIQEPMGNAVHTVLASDVS
AKTVAIVGCGPIGLMAVSVAKAAGAAEVIAIDVNPYRLELAKTMGADVVIDSRHEDVLER
VRMMTDGDGIDVVCEMSGHPVAIRQAFEMVTAGGDVNILSLPVKPVEIDLTNHVVFKGVR
VQGITGRKMYETWSQVSAFLSSGKVDVKPLITHTLPLERFEEGFELMRQGKCGKVVLQPR
GTN
>tr|B1YXP0|B1YXP0_BURA4 L-threonine 3-dehydrogenase OS=Burkholderia ambifaria (strain MC40-6) GN=BamMC406_3116 PE=4 SV=1
MKALAKLERGPGLTLTRVKRPEVGHNDVLIKIHRTAICGTDIHIWKWDDWAQKTIPVPMH
VGHEYVGEIVEMGQEVRGFAIGDRVSGEGHITCGFCRNCRAGRRHLCRNTVGVGVNREGA
FAEYLAIPAFNAFKIPPEISDDLASIFDPFGNATHTALSFNLVGEDVLITGAGPIGVMAA
AIAKHVGARNVVITDINDYRLELARKMGATRAVNVSRESLRDVMADLHMTEGFDVGLEMS
GVPSAFTSMLEAMNHGGKVALLGIPPAQTAIDWNQVIFKGLEIKGIYGREMFETWYKMVA
MLQSGLDLSPIITHRFAADDYEKGFAAMLSGESGKVILDWTV
>tr|B1ZUX2|B1ZUX2_OPITP L-threonine 3-dehydrogenase OS=Opitutus terrae (strain DSM 11246 / PB90-1) GN=Oter_2661 PE=4 SV=1
MRKMRAIAKLQSGPGLQLTEVPVPQPGINEVLIKIKKTSICGTDVHIYNWDAWAEKTIRP
PMVIGHEFVGSIEEVGSNVHGFQRGDLVDGEGHIVCGVCRNCLAGRRHLCKDTKGVGVNR
DGAFAEYLCIPASNAVHVDPSIPLDVLSCFDPLGNAVHTALQYDLVGEDVLITGAGPIGC
MATAVAKQSGARQVVVTDVNPNRLALARRMGATRVVDVSQEQLPEVQRELGMKEGFDVGL
EMSGNPRALADMIDNMFHGGRIALLGIMPEKAPVDWNKVVFNMLTIRGVYGREMYETWYK
MTALIQSGLDISPVITHRFPFTEFQQGFELMRSGKSGKIVLDWENA
>tr|B1ZY55|B1ZY55_OPITP L-threonine 3-dehydrogenase OS=Opitutus terrae (strain DSM 11246 / PB90-1) GN=Oter_2923 PE=4 SV=1
MHLPTTMQAIAKLKPGPGLNLIEVPVPVPGINDVLIRIKRTSICGTDIHIYNWDAWAAKT
IPAPMVIGHEFVGEVAAVGSNVTTFQIGELVDGEGHIVCGVCRNCLAGRRHLCKDTKGVG
VNRPGAFAEYLCLPSSNAVKVDPTISLDVLSCFDPLGNATHTALQYDLVGEDVLITGAGP
IGCMAAAIAQQAGARKVVVTDVNPDRLALAQRMGATRVVDVSKEKLPDVQHEIGMKEGFD
VGLEMSGNPRALNDMIDNMAHGGRIALLGIMPERAAVDWNKVVFNMLTIRGIYGREIYAT
WYKMQSLIQRGLDITPVITHRMPFTDFERGFELMRSGKSGKIVLNWEVA
>tr|B2FQN4|B2FQN4_STRMK Putative threonine 3-dehydrogenase OS=Stenotrophomonas maltophilia (strain K279a) GN=tdh PE=4 SV=1
MKALVKREAAKGIWLEEVPVPTPGPNEVLIKLEKTAICGTDLHIYLWDEWSQRTIKPGLT
IGHEFVGRVAALGSAVTGYEIGQRVSAEGHIVCGHCRNCRGGRPHLCPNTVGIGVNVNGA
FAEYMVMPASNLWPIPDQIPSELAAFFDPYGNAAHCALEFNVIGEDVLITGAGPIGIIAA
GICKHIGARNVVVTDVNDFRLKLAADMGATRVVNVANQSLKDVMKELHMEGFDVGLEMSG
NPRAFNDMLDCMYHGGKIAMLGIMPKGAGCDWDKIIFKGLTVQGIYGRKMYETWYKMTQL
VLSGFPLGKVMTHQLPIDDFQKGFDLMEEGKAGKVVLSWN
>tr|B2JPU0|B2JPU0_BURP8 L-threonine 3-dehydrogenase OS=Burkholderia phymatum (strain DSM 17167 / STM815) GN=Bphy_4160 PE=4 SV=1
MKALAKLERAPGLTLTRVKKPEVGHNDVMIRITRTAICGTDIHIWKWDDWAQKTIPVPMH
VGHEYVGEIVEMGQEVRGFSIGDRVSGEGHITCGFCRNCRAGRRHLCRNTVGVGVNREGA
FAEYLVIPAFNAFKIPPEISDDLAAIFDPFGNATHTALSFNLVGEDVLITGAGPIGIMAV
AIAKHVGARNVVITDVNDYRLELARKMGATRAVNVSRETLRDVMRDLHMTEGFDVGLEMS
GVPSAFTSMLEAMNHGGKIALLGIPPAQTAIDWTQVIFKGLEIKGIYGREMFETWYKMVA
MLQSGLDLSPILTHRFAVDDYEKAFATMLSGESGKVILDWTV
>tr|B2JYP4|B2JYP4_YERPB L-threonine 3-dehydrogenase OS=Yersinia pseudotuberculosis serotype IB (strain PB1/+) GN=YPTS_0059 PE=4 SV=1
MKALSKLKAEEGIWMTDVPQPELGHNDIMIKIRKTAICGTDVHIYNWDEWSQKTIPVPMV
VGHEYVGEVVAIGQEVKGFNIGDRVSGEGHITCGHCRNCRGGRTHLCRNTVGVGVNRPGS
FAEYLVIPAFNAFKIPDNISDELAAIFDPFGNAVHTALSFDLVGEDVLVSGAGPIGIMAA
AVCKHVGARHVVITDVNEYRLDLARKMGVTRAVNVSKENLNDVMTELGMTEGFDVGLEMS
GAPPAFRSLLNSMNHGGRIAMLGIPPSDMSIDWNQVIFKGLFIKGIYGREMFETWYKMAA
LIQSGLDLTPIITHRFPIDEFQQGFDAMRSGKSGKVVLSWD
>tr|B2SDJ2|B2SDJ2_FRATM L-threonine 3-dehydrogenase OS=Francisella tularensis subsp. mediasiatica (strain FSC147) GN=tdh PE=4 SV=1
MKALAKLKKQPGIWIINDAPIPEYGYNDVLIKIKKTAICGTDLHIYNWDKWSQNTIPVPM
ITGHEFAGEVVAKGDGVTSVDIGDRVSGEGHLVCGQCRNCRAGKRHLCRKTIGIGVNVQG
AFAEYLVMPAVNVFKIPDSISDDIASTFDPMGNAIHTALSFNLTGEDVLITGAGPIGLMV
VKIARFCGARRIVITDINEYRLQMARDFGATVALNVAPFKNQDELVKQMRKVMSDIGMTE
GFDVGLEMSGINSAISMMLDVMNHGGKLSLLGISAGDISVDWGAILFKGLTLKGIYGREM
FETWYLMTSMLQAGMDMNPIITHRLHIDEFQKGFEIMKSGQCGKVILDWSS
>tr|B2SML9|B2SML9_XANOP L-threonine 3-dehydrogenase OS=Xanthomonas oryzae pv. oryzae (strain PXO99A) GN=tdh PE=4 SV=1
MAQTMKALVKRETNKGIWLEQVPVPTPGPNEVLIKLEKTAICGTDLHIYLWDEWSQRTIK
PGLTIGHEFVGRVAELGSAVTGYQVGQRVSAEGHIVCGHCRNCRGGRPHLCPNTMGIGVN
VNGAFAEYMVMPASNLWPIPDQIPSELAAFFDPYGNAAHCALEFDVIGEDVLITGAGPIG
IIAAGICKHIGARNVVVTDVNDFRLKLAADMGATRVVNVSKTSLKDVMADLHMEGFDVGL
EMSGNPRAFNDMLDCMYHGGKIAMLGIMPRGAGCDWDKIIFKGLTVQGIYGRKMYETWYK
MTQLVLSGFPLHKVLTHQLPIDDFQKGFDLMEAGKAGKVVLSWN
>tr|B2T7X5|B2T7X5_BURPP L-threonine 3-dehydrogenase OS=Burkholderia phytofirmans (strain DSM 17436 / PsJN) GN=Bphyt_7003 PE=4 SV=1
MKALAKLERAPGLTLTDVKKPEVGHNDVMIRITRTAICGTDIHIWKWDDWAQKTIPVPMH
VGHEYVGEIVEMGQEVRGFAIGDRVSGEGHITCGFCRNCRAGRRHLCRNTVGVGVNREGA
FAEYLVIPAFNAFKIPPEISDDLAAIFDPFGNATHTALSFNLVGEDVLITGAGPIGIMAV
AIAKHVGARNVVITDVNDYRLELARKMGATRAVNVSRESLRDVMADLHMTEGFDVGLEMS
GVPSAFTSMLEAMNHGGKIALLGIPPAQTAIDWTQVIFKGLEIKGIYGREMFETWYKMVA
MLQSGLDLSPILTHHFKVDDYQEAFATMLSGESGKVILDWTAA
>tr|B2U5D5|B2U5D5_SHIB3 L-threonine 3-dehydrogenase OS=Shigella boydii serotype 18 (strain CDC 3083-94 / BS512) GN=tdh PE=4 SV=1
MKALSKLKAEEGIWMTDVPVPELGHNDLLIKIRKTAICGTDVHIYNWDEWSQKTIPVPMV
VGHEYVGEVVGIGQEVKGFKIGDRVSGEGHITCGHCRNCRGGRTHLCRNTIGVGVNRPGC
FAEYLVIPAFNAFKIPDNISDDLASIFDPFGNAVHTALSFDLVGEDVLVSGAGPIGIMAA
AVAKHVGARNVVITDVNEYRLELARKMGITRAVNVAKENLNDVMAELGMTEGFDVGLEMS
GAPPAFRTMLDTMNHGGRIAMLGIPPSDMSIDWTKVIFKGLFIKGIYGREMFETWYKMAA
LIQSGLDLSPIITHRFSIDDFQKGFDAMRSGQSGKVILSWD
>tr|B2UMC7|B2UMC7_AKKM8 L-threonine 3-dehydrogenase OS=Akkermansia muciniphila (strain ATCC BAA-835) GN=Amuc_0233 PE=4 SV=1
MGGMKALVKTQAGPGLELMDVPMPEVGPNDVLIKIHKTAICGTDLHIWNWDKWAQQTIPV
GMHVGHEFCGVIESVGSSVTEYKPGEIVSGEGHIVCGHCRSCRSGQKHLCPNTKGVGVNR
PGCFAEYLSIPQDNVVRIHKSIPMEIASIFDPLGNAVHTALSWDLVGEDVLITGAGVIGC
MAAAVCKKAGAKTVVITDINDFRLGLAKTLGADRTVNVTREKLEDVMKELEMTEGFDVCL
EMSGAPSCLKDIIDNSRNGANISLLGIQPDGSSIEWNKFIWKGLKMKGIYGREIFETWHK
MDSMIRSGLNVAPIITHRLPYTEFREGFEAMNSGKSGKVVLDWIV
>tr|B3PUI4|B3PUI4_RHIE6 L-threonine 3-dehydrogenase protein OS=Rhizobium etli (strain CIAT 652) GN=tdh PE=4 SV=1
MSNMMKALVKSKAEVGLWMEDVPVPEVGPNDVLIRVKKSAICGTDVHIWNWDQWAQKTIP
VPMVVGHEFSGEIAEIGSAVTRYHVGERVSGEGHIVCGKCRNCRAGRGHLCRNTLGVGVN
RPGSFGEFVCIPESNVVPIPDDISDEIAAIFDPFGNAVHTALSFDLVGEDVLVTGAGPIG
IMGALVAKRSGARKVVITDINPHRLDLARKLGIDHVVDASKENLADVMKAIGMTEGFDVG
LEMSGAAPAFRDMIDKMNNGGKIAILGIAPAGFEIDWNKVIFKMLNLKGIYGREMFETWY
KMIAFVQGGLDLSPIITHRIKIDDFRDGFEAMRSGNSGKVVMDWM
>tr|B4EFZ7|B4EFZ7_BURCJ Threonine 3-dehydrogenase OS=Burkholderia cepacia (strain J2315 / LMG 16656) GN=tdh PE=4 SV=1
MKALAKLERGPGLTLTRVKRPEVGHNDVLIKIRRTAICGTDIHIWKWDDWAQKTIPVPMH
VGHEYVGEIVEMGQEVRGFAIGDRVSGEGHITCGFCRNCRAGRRHLCRNTVGVGVNREGA
FAEYLAIPAFNAFKIPPEISDDLASIFDPFGNATHTALSFNLVGEDVLITGAGPIGIMAV
AIAKHVGARNVVITDINDYRLELARKMGATRAVNVARESLRDVMADLHMTEGFDVGLEMS
GVPSAFTSLLEAMNHGGKVALLGIPPAQTAIDWNQVIFKGLEIKGIYGREMFETWYKMVA
MLQSGLDLSPIITHRFAADDYEQGFAAMLSGESGKVILDWTV
>tr|B4F134|B4F134_PROMH L-threonine 3-dehydrogenase OS=Proteus mirabilis (strain HI4320) GN=tdh PE=4 SV=1
MKALSKLKAQPGIWMTDVPVPELGHNDVMIKIRKTAICGTDVHIYNWDEWSQKTIPVPMV
VGHEYIGEIVAIGQEVKGFNIGDRVSGEGHITCGHCRNCRGGRTHLCRNTIGVGVNRPGC
FAEYLVIPAFNAFKIPDNIPDELAAIFDPFGNAVHTALSFDLVGEDVLVSGAGPIGIMAA
AICKHVGARHVVITDVNEYRLDLAKKMGVTRAVNVSKENLTDVMKELGMTEGFDVGLEMS
GAPPAFRTMLSTMNHGGRIALLGIPPSDMAIDWGQVIFKGLFIKGIYGREMFETWYKMAA
LIQSGLDLSPIITHQFPIDEFQKGFDIMRSGQSGKVILDWQ
>tr|B4S298|B4S298_ALTMD L-threonine 3-dehydrogenase OS=Alteromonas macleodii (strain DSM 17117 / Deep ecotype) GN=MADE_00067 PE=4 SV=1
MKSLVKAKAEKGIWLQDTPKPEVGHNDLLIKIRKTAICGTDMHIYNWDEWSQNTIPVPVV
VGHEYVGEVVGMGQEVKGFEVGDRVSGEGHITCGHCRNCRAGRVHLCRNTEGVGVNRPGA
FAEYLVIPAFNAFKIPDNISDDLASIFDPFGNAVHTALSFDLVGEDVLITGAGPIGIMAA
AVAKHVGARHVVVTDINPYRLELAKKMGATRTVDVSKENLQDVMDELGMSEGFDVGLEMS
GVPVAFRDMLNKMNHGGKIAMLGIPPQDVAVDWNQVIFKGLVIKGIYGREMFETWYKMAS
LLQSGLDLSPIITHTFSIDDFQKGFDTMGSGHSGKVILDWQ
>tr|B4SLK1|B4SLK1_STRM5 L-threonine 3-dehydrogenase OS=Stenotrophomonas maltophilia (strain R551-3) GN=Smal_0806 PE=4 SV=1
MAQQTMKALVKREAAKGIWMEEVPVPTPGPNQVLIKLEKTAICGTDLHIYLWDEWSQRTI
KPGLTIGHEFVGRIAEIGPGVTGYEIGQRVSAEGHIVCGHCRNCRGGRPHLCPNTVGIGV
NVNGAFAEYMVMPASNLWPIPDQIPSELAAFFDPYGNAAHCALEFNVIGEDVLITGAGPI
GIIAAGICKHIGARNVVVTDVNDFRLKLAADMGATRVVNVANTSLKDVMKELHMEGFDVG
LEMSGNPRAFNDMLDCMYHGGKIAMLGIMPKGAGCDWDKIIFKGLTVQGIYGRKMYETWY
KMTQLVLSGFPLGKVMTHQLPIDDFQKGFDLMEEGKAGKVVLSWN
>tr|B4SXB9|B4SXB9_SALNS L-threonine 3-dehydrogenase OS=Salmonella newport (strain SL254) GN=tdh PE=4 SV=1
MKALSKLKAEEGIWMTDVPEPEVGHNDLLIKIRKTAICGTDVHIYNWDDWSQKTIPVPMV
VGHEYVGEVVGIGQEVKGFKIGDRVSGEGHITCGHCRNCRGGRTHLCRNTTGVGVNRPGC
FAEYLVIPAFNAFKIPDNISDDLASIFDPFGNAVHTALSFDLVGEDVLVSGAGPIGVMAA
AVAKHVGARHVVITDVNEYRLELARKMGVTRAVNVAKESLNDVMAELGMTEGFDVGLEMS
GAPPAFRTMLDTMNHGGRIAMLGIPPSDMSIDWTKVIFKGLFIKGIYGREMFETWYKMAA
LIQSGLDLSPIITHRFSIDDFQKGFDAMRSGQSGKVILSWD
>tr|B4T9A1|B4T9A1_SALHS L-threonine 3-dehydrogenase OS=Salmonella heidelberg (strain SL476) GN=tdh PE=4 SV=1
MKALSKLKAEEGIWMTDVPEPEVGHNDLLIKIRKTAICGTDVHIYNWDDWSQKTIPVPMV
VGHEYVGEVVGIGQEVKGFKIGDRVSGEGHITCGHCRNCRGGRTHLCRNTTGVGVNRPGC
FAEYLVIPAFNAFKIPDNISDDLASIFDPFGNAVHTALSFDLVGEDVLVSGAGPIGVMAA
AVAKHVGARHVVITDVNEYRLELARKMGVTRAVNVAKESLNDVMAELGMTEGFDVGLEMS
GAPPAFRTMLDTMNHGGRIAMLGIPPSDMSIDWTKVIFKGLFIKGIYGREMFETWYKMAA
LIQSGLDLSPIITHRFSIDDFQKGFDAMRSGQSGKVILSWD
>tr|B4TZV9|B4TZV9_SALSV L-threonine 3-dehydrogenase OS=Salmonella schwarzengrund (strain CVM19633) GN=tdh PE=4 SV=1
MKALSKLKAEEGIWMTDVPEPEVGHNDLLIKIRKTAICGTDVHIYNWDDWSQKTIPVPMV
VGHEYVGEVVGIGQEVKGFKIGDRVSGEGHITCGHCRNCRGGRTHLCRNTTGVGVNRPGC
FAEYLVIPAFNAFKIPDNISDDLASIFDPFGNAVHTALSFDLVGEDVLVSGAGPIGVMAA
AVAKHVGARHVVITDVNEYRLELARKMGVTRAVNVAKESLNDVMAELGMTEGFDVGLEMS
GAPPAFRTMLDTMNHGGRIAMLGIPPSDMSIDWTKVIFKGLFIKGIYGREMFETWYKMAA
LIQSGLDLSPIITHRFSIDDFQKGFDAMRSGQSGKVILSWD
>tr|B4UMJ1|B4UMJ1_ANASK L-threonine 3-dehydrogenase OS=Anaeromyxobacter sp. (strain K) GN=AnaeK_1783 PE=4 SV=1
MKALVKAKREEGIWMQHDVPVPEVGVHDVMIKVTKSAICGTDVHIYNWDEWSQKTVPVPM
VVGHEYVGRVEKVGAEVEAFRPGERVSGEGHVTCGFCRNCRAGRRHLCRHTVGVGVNRPG
SFAEYVVIPADNVYRIPDDIPDDIAAIFDPFGNATHTALSFDLVGEDVLVTGAGPIGVMA
AAIARHVGARHVVVTDVNDYRLDLARRMGASRAVNVAKEDLRAVMSELGMREGFDVGLEM
SGNGRAFRQLLEVMNHGGKVALLGIMAGPEPVDWSQVVFKGLQLKGVYGREMYETWYKMV
AMLQSGLDLSAVVTHRFSIDDFQQGFDVMRSGRSGKVVLDWGAAR
>tr|B5BHZ1|B5BHZ1_SALPK Threonine 3-dehydrogenase OS=Salmonella paratyphi A (strain AKU_12601) GN=SSPA3323 PE=4 SV=1
MKALSKLKAEEGIWMTDVPEPEVGHNDLLIKIRKTAICGTDVHIYNWDDWSQKTIPVPMV
VGHEYVGEVVGIGQEVKGFKIGDRVSGEGHITCGHCRNCRGGRTHLCRNTTGVGVNRPGC
FAEYLVIPAFNAFKIPDNISDDLASIFDPFGNAVHTALSFDLVGEDVLVSGAGPIGVMAA
AVAKHVGARHVVITDVNEYRLELARKMGVTRAVNVAKESLNDVMAELGMTEGFDVGLEMS
GAPPAFRTMLDTMNHGGRIAMLGIPPSDMSIDWTKVIFKGLFIKGIYGREMFETWYKMAA
LIQSGLDLSPIITHRFSIDDFQKGFDAMRSGQSGKVILSWD
>tr|B5EJ55|B5EJ55_GEOBB L-threonine 3-dehydrogenase OS=Geobacter bemidjiensis (strain Bem / ATCC BAA-1014 / DSM 16622) GN=Gbem_0050 PE=4 SV=1
MQKTMQALVKKYPKPGLWLDEVPVPEVGINDVLIKVHKTAVCGTDLHIWDWNDWARKTIP
VPMVVGHEFVGRVAAMGSNVADLNIGDIVSGEGHIVCGRCRNCLAGRRHLCKDTNGVGVN
RAGAFAEYICIPVTNVWHADPTIPMEILGIFDPFGNATHTTLAFPILGEDVLITGAGPIG
IMATAIARHAGARYIVVTDLNQYRLDLAKKMGATVALNVREGTLAQVRQQLGMKEGFDVG
LEMSGNGDAFKEMLANMCHGGKIAMLGLPSGDLAVDWNQVIFNMLTIKGIYGREMYETWY
LMQSLIKIGLDLTPVITHRMHYTEFEEAFRVMSTGNAGKVMLNWVEE
>tr|B5ETJ6|B5ETJ6_VIBFM L-threonine 3-dehydrogenase OS=Vibrio fischeri (strain MJ11) GN=tdh PE=4 SV=1
MKIKALSKLKPEEGIWLTEVEKPEMGHNDLLIRIKKTAICGTDVHIYNWDEWSQKTIPVP
MVVGHEYVGEVVGIGQEVRGFEIGDRVSGEGHITCGHCRNCRGGRTHLCRNTTGVGVNRT
GAFSEYLVIPAFNAFKIPAGISDDLASIFDPFGNAVHTALSFDLVGEDVLITGAGPIGIM
AAAVAKHVGARHVVITDVNEYRLDLAKKMGVTRAVNVMNEKLEDVMSDLGMTEGFDVGLE
MSGNPSAFNSMLTNMNHGGKISLLGIPPSDMTVDWNQVIFKGLVIKGIYGREMFETWYKM
ASLIQSGLDLTPIITHHYKIDDFQKGFDMMRSGMSGKVILDWE
>tr|B5EXC3|B5EXC3_SALA4 L-threonine 3-dehydrogenase OS=Salmonella agona (strain SL483) GN=tdh PE=4 SV=1
MKALSKLKAEEGIWMTDVPEPEVGHNDLLIKIRKTAICGTDVHIYNWDDWSQKTIPVPMV
VGHEYVGEVVGIGQEVKGFKIGDRVSGEGHITCGHCRNCRGGRTHLCRNTTGVGVNRPGC
FAEYLVIPAFNAFKIPDNISDDLASIFDPFGNAVHTALSFDLVGEDVLVSGAGPIGVMAA
AVAKHVGARHVVITDVNEYRLELARKMGVTRAVNVAKESLNDVMAELGMTEGFDVGLEMS
GAPPAFRTMLDTMNHGGRIAMLGIPPSDMSIDWTKVIFKGLFIKGIYGREMFETWYKMAA
LIQSGLDLSPIITHRFSIDDFQKGFDAMRSGQSGKVILSWD
>tr|B5FLI6|B5FLI6_SALDC L-threonine 3-dehydrogenase OS=Salmonella dublin (strain CT_02021853) GN=tdh PE=4 SV=1
MKALSKLKAEEGIWMTDVPEPEVGHNDLLIKIRKTAICGTDVHIYNWDDWSQKTIPVPMV
VGHEYVGEVVGIGQEVKGFKIGDRVSGEGHITCGHCRNCRGGRTHLCRNTTGVGVNRPGC
FAEYLVIPAFNAFKIPDNISDDLASIFDPFGNAVHTALSFDLVGEDVLVSGAGPIGVMAA
AVAKHVGARHVVITDVNEYRLELARKMGVTRAVNVAKESLNDVMAELGMTEGFDVGLEMS
GAPPAFRTMLDTMNHGGRIAMLGIPPSDMSIDWTKVIFKGLFIKGIYGREMFETWYKMAA
LIQSGLDLSPIITHRFSIDDFQKGFDAMRSGQSGKVILSWD
>tr|B5R5E1|B5R5E1_SALEP Threonine 3-dehydrogenase OS=Salmonella enteritidis PT4 (strain P125109) GN=tdh PE=4 SV=1
MKALSKLKAEEGIWMTDVPEPEVGHNDLLIKIRKTAICGTDVHIYNWDDWSQKTIPVPMV
VGHEYVGEVVGIGQEVKGFKIGDRVSGEGHITCGHCRNCRGGRTHLCRNTTGVGVNRPGC
FAEYLVIPAFNAFKIPDNISDDLASIFDPFGNAVHTALSFDLVGEDVLVSGAGPIGVMAA
AVAKHVGARHVVITDVNEYRLELARKMGVTRAVNVAKESLNDVMAELGMTEGFDVGLEMS
GAPPAFRTMLDTMNHGGRIAMLGIPPSDMSIDWTKVIFKGLFIKGIYGREMFETWYKMAA
LIQSGLDLSPIITHRFSIDDFQKGFDAMRSGQSGKVILSWD
>tr|B5RGH0|B5RGH0_SALG2 Threonine 3-dehydrogenase OS=Salmonella gallinarum (strain 287/91 / NCTC 13346) GN=tdh PE=4 SV=1
MKALSKLKAEEGIWMTDVPEPEVGHNDLLIKIRKTAICGTDVHIYNWDDWSQKTIPVPMV
VGHEYVGEVVGIGQEVKGFKIGDRVSGEGHITCGHCRNCRGGRTHLCRNTTGVGVNRPGC
FAEYLVIPALNAFKIPDNISDDLASIFDPFGNAVHTALSFDLVGEDVLVSGAGPIGVMAA
AVAKHVGARHVVITDVNEYRLELARKMGVTRAVNVAKESLNDVMAELGMTEGFDVGLEMS
GAPPAFCTMLDTMNHGGRIAMLGIPPSDMSIDWTKVIFKGLFIKGIYGREMFETWYKMAA
LIQSGLDLSPIITHRFSIDDFQKGFDAMRSGQSGKVILSWD
>tr|B5XTI4|B5XTI4_KLEP3 L-threonine 3-dehydrogenase OS=Klebsiella pneumoniae (strain 342) GN=tdh PE=4 SV=1
MKALSKLKAEEGIWMTDVPEPEVGHNDLLIKIRKTAICGTDVHIYNWDEWSQKTIPVPMV
VGHEYVGEVVGIGQEVRGFKIGDRVSGEGHITCGHCRNCRAGRTHLCRNTIGVGVNRPGC
FAEYLVIPAFNAFKIPDNISDDLASIFDPFGNAVHTALSFDLVGEDVLVSGAGPIGVMAA
AVAKHVGARNVVITDVNEYRLELARKMGVTRAVNVAKENLNDVMAELGMTEGFDVGLEMS
GAPPAFRSMLDTMNHGGRIAMLGIPPSDMSIDWTKVIFKGLFIKGIYGREMFETWYKMAA
LIQSGLDLSPIITHRFGIDDFQKGFDAMRSGQSGKVVLSWE
>tr|B5YWB7|B5YWB7_ECO5E L-threonine 3-dehydrogenase OS=Escherichia coli O157:H7 (strain EC4115 / EHEC) GN=tdh PE=4 SV=1
MKALSKLKAEEGIWMTDVPVPELGHNDLLIKIRKTAICGTDVHIYNWDEWSQKTIPVPMV
VGHEYVGEVVGIGQEVKGFKIGDRVSGEGHITCGHCRNCRGGRTHLCRNTIGVGVNRPGC
FAEYLVIPAFNAFKIPDNISDDLASIFDPFGNAVHTALSFDLVGEDVLVSGAGPIGIMAA
AVAKHVGARNVVITDVNEYRLELARKMGITRAVNVAKENLNDVMAELGMTEGFDVGLEMS
GAPPAFRTMLDTMNHGGRIAMLGIPPSDMSIDWTKVIFKGLFIKGIYGREMFETWYKMAA
LIQSGLDLSPIITHRFSIDDFQKGFDAMCSGQSGKVILSWD
>tr|B5ZXE7|B5ZXE7_RHILW L-threonine 3-dehydrogenase OS=Rhizobium leguminosarum bv. trifolii (strain WSM2304) GN=Rleg2_2700 PE=4 SV=1
MSNMMKALVKSKPEVGLWMENVPVPEVGPNDVLIRVRKSAICGTDVHIWNWDQWAQKTIP
VPMVVGHEFSGEIAEIGSAVTRYHVGERVSGEGHIVCGKCRNCRAGRGHLCRNTLGVGVN
RPGSFGEFVCIPESNVVAIPEDISDEIAAIFDPFGNAVHTALSFDLVGEDVLVTGAGPIG
IMGALVAKRSGARKVVITDINPHRLALARKLGIDHVVDASSENLADVMKSIGMTEGFDVG
LEMSGAAPAFRDMIDKMNNGGKIAILGIAPAGFEIDWNKVIFKMLNLKGIYGREMFETWY
KMIAFVQGGLDLAPIITHRIGIDEFRDGFEAMRSGNSGKVVMDWM
>tr|B6ESA4|B6ESA4_ALISL L-threonine 3-dehydrogenase OS=Aliivibrio salmonicida (strain LFI1238) GN=tdh PE=4 SV=1
MKIKALSKLKPEEGIWMTEVEKPEMGHNDILIRIKKTAICGTDVHIYNWDEWSQKTIPVP
MVVGHEYVGEVVGIGQEVRGFEIGDRVSGEGHITCGHCRNCRGGRTHLCRNTTGVGVNRT
GAFSEFLVIPAFNAFKIPAGISDDLASIFDPFGNAVHTALSFDLVGEDVLITGAGPIGIM
AAAVAKHVGARHVVITDVNEFRLDLARKMGVTRAVNVMNEKLEDVMSDLGMTEGFDVGLE
MSGNPSAFNSMLTNMNHGGKISLLGIPPSDMAVDWNQVIFKGLVIKGIYGREMFETWYKM
ASLIQSGLDLTPIITHHYKIDDFQAGFDMMRSGMSGKVILDWE
>tr|B6I3J6|B6I3J6_ECOSE Threonine 3-dehydrogenase OS=Escherichia coli (strain SE11) GN=ECSE_3899 PE=4 SV=1
MKALSKLKAEEGIWMTDVPVPELGHNDLLIKIRKTAICGTDVHIYNWDEWSQKTIPVPMV
VGHEYVGEVVGIGQEVKGFKIGDRVSGEGHITCGHCRNCRGGRTHLCRNTIGVGVNRPGC
FAEYLVIPAFNAFKIPDNISDDLASIFDPFGNAVHTALSFDLVGEDVLVSGAGPIGIMAA
AVAKHVGARNVVITDVNEYRLELARKMGITRAVNVAKENLNDVMAELGMTEGFDVGLEMS
GAPPAFRTMLDTMNHGGRIAMLGIPPSDMSIDWTKVIFKGLFIKGIYGREMFETWYKMAA
LIQSGLDLSPIITHRFSIDDFQKGFDAMRSGQSGKVILSWD
>tr|B6J2S1|B6J2S1_COXB2 Threonine 3-dehydrogenase OS=Coxiella burnetii (strain CbuG_Q212) GN=tdh PE=4 SV=1
MKVLSKLKPAPGLWLHKAPTPKPGRDEVLIKIKKTAICGTDLHIYKWDEWAQKTIPVPMH
VGHEFVGEIVEVGEAASALAVGDRVSGEGHITCGDCRNCRAGKRHLCRYTVGVGVNRPGA
FAEYLVIPAKNAYKIPAKISDDIAAILDPFGNAAHSALEFDLVGEDVLITGAGPVGLMSA
AIARHVGARHVVITDVNDYRLALAEKVGVTAAVNSTKTPLTETMKNLGMTEGFDVGLEMS
GNAEAFRSMLTVMNNGGKIAFLGIPPEPFAIDWNQVVFKSLLIKGIYGRRMFETWYKMTN
LLLSGLDISPIITHEFPMKDFQQAFDVMLSGKTGKVILNWEQ
>tr|B6J5M2|B6J5M2_COXB1 Threonine 3-dehydrogenase OS=Coxiella burnetii (strain CbuK_Q154) GN=tdh PE=4 SV=1
MGLKKLMKVLSKLKPAPGLWLHKAPTPKPGRDEVLIKIKKTAICGTDLHIYKWDEWAQKT
IPVPMHVGHEFVGEIVEVGEAASALAVGDRVSGEGHITCGDCRNCRAGKRHLCRYTVGVG
VNRPGAFAEYLVIPAKNAYKIPAKISDDIAAILDPFGNAAHSALEFDLVGEDVLITGAGP
VGLMSAAIARHVGARHVVITDVNDYRLALAEKVGVTAAVNSTKTPLTETMKNLGMTEGFD
VGLEMSGNAEAFRSMLTVMNNGGKIAFLGIPPEPFAIDWNQVVFKSLLIKGIYGRRMFET
WYKMTNLLLSGLDISPIITHEFPMKDFQQAFDVMLSGKTGKVILNWEQ
>tr|Q0APA1|Q0APA1_MARMM L-threonine 3-dehydrogenase OS=Maricaulis maris (strain MCS10) GN=Mmar10_1594 PE=3 SV=1
MKALVKAKPEEGIWMEDVPEPTIGPDDVLIKIKRTAICGTDIHIYNWDDWAAKNVPTPMV
VGHEYAGEIVDVGSNVTRVKAGQRVSGEGHVVGVTSRAARAGRFHLDPETRGVGVNIPGA
FAEFMKLPAFNVVPLPEDVPDEIGAILDPLGNAVHTALQFDMIGEDVLITGAGPIGIMAA
AIARHVGARHVVLTDINTHRLHLAGQVAPNIRTVDVSKEKIEDVAKELGMTEGFDVGLEM
SGAPQAFGSMLNNMVMGGKVAMLGLPSRPIEVDFGQLVLKAITLKGIYGREMFETWYKMI
AMLESGLDVSRIITHRYKADEFQKGFDAMRAGKSGKVILEWD
>tr|Q12I35|Q12I35_SHEDO L-threonine 3-dehydrogenase OS=Shewanella denitrificans (strain OS217 / ATCC BAA-1090 / DSM 15013) GN=Sden_3616 PE=3 SV=1
MMKALSKLKAEKGIWMVDAPKPVMGHNDLLIKIRKTAICGTDMHIYNWDEWAQKTIPVPM
VVGHEYVGEVVDMGVEVRGFTVGDRVSGEGHITCGHCRNCRGGRTHLCRNTTGVGVNREG
SFAEYLVIPAFNAFKIPADISDDLAAIFDPFGNAVHTALSFDLVGEDVLITGAGPIGIMA
AAVCKHVGARHVVITDVNEYRLELARKMGATRAVNVSKENLTDVMTELGMTEGFDVGLEM
SGVPSAFHGMLDTMNHGGKIAMLGIPGGEMAIDWSKVIFKGLIIKGIYGREMFETWYKMA
SLIQSGLDLSPIITHHFAIDDFQLGFEAMGSGQSGKVILNWD
>tr|Q16DL6|Q16DL6_ROSDO L-threonine 3-dehydrogenase OS=Roseobacter denitrificans (strain ATCC 33942 / OCh 114) GN=tdh PE=3 SV=1
MKALAKLHAREGIWMTQAPVPEIGPDDVLIKINKTGICGTDIHIWNWDEWAAGTVPVPMI
TGHEFAGEIVEVGRNVTDLSIGQRCSGEGHLIGKTSRQSRAGKFHLDPATRGIGVNEQGA
FAQFLKLPAFNVVPLPDDISDDIGAILDPLGNAVHTALSFDLIGEDVLVTGAGPIGIMAA
AVARHAGARHVVITDVNADRLALASRVADVVPVNVAQDDLKQTIADLGMKQGFDVGLEMS
GNQQALDQMVDAMTMGGRIAMLGIPPGKSPVDWSQIVFKAITIKGVYGREIFETWYKMIA
MLQNGLDVSQVITHRFAADEYEAGFAAMKSGKSGKVVLDWTTA
>tr|Q1GC61|Q1GC61_SILST L-threonine 3-dehydrogenase OS=Silicibacter sp. (strain TM1040) GN=TM1040_3023 PE=3 SV=1
MRPNTMKALEKSKPQEGLWMVQAPVPEIGPDEVLIKINKTGICGTDIHIWNWDDWAAHTV
PVPMITGHEFAGEIVELGRNVTGLTVGQRCSGEGHLIGTESRQSRSGKFHLDPGTRGIGV
NEQGAFAQYLRLPAFNVVPLPDDIPDDIGAILDPLGNAVHTALSFDLLGEDVLITGAGPI
GIMAAAVARHAGARHVVITDVNADRLALASEVTRVRTVNVAVEDLNDVMHELGLREGFDV
GLEMSGNQQALDQMVEALVMGGKIALLGIPPGKSPVDWSRIVFKAITIKGVYGREMFETW
YKMIAMLQNGLDVSGVITHRFAVDEFEQGFAAMKSGQSGKVVLDWTGG
>tr|Q1IJN0|Q1IJN0_ACIBL L-threonine 3-dehydrogenase OS=Acidobacteria bacterium (strain Ellin345) GN=Acid345_3920 PE=3 SV=1
MPNTMLAVMKPEAAPGSEIREVPVPKFGPNEVLVKVKVASICGTDLHIYNWDQWAQRRIK
PPLIPGHEFCGDVVAVGSEVTLVKEGDFVSAEMHVNCGKCLQCRTGQAHICQHVKIIGVD
ANGAFAEYVVIPESNIWKLDPAIPQEYASILDPLGNAVHTVLAGDIAAKTVAITGCGPIG
LFSIAVAKACGATKVFAIEVNEHRRAIAKKMKADFVLDPTKDNVKQVVLDNTEGVGVDVL
LEMAGRQDAIKLGFSILRLGGRASLLGIPGKPIEINLAEDIIFKGAIVQGINGRKMYETW
YQMEALLKAKMLDLHPVITDKIPMKDFSTAMARLQSGEASKILMYPNGTK
>tr|Q1J182|Q1J182_DEIGD L-threonine 3-dehydrogenase OS=Deinococcus geothermalis (strain DSM 11300) GN=Dgeo_0449 PE=3 SV=1
MTAPSRLPNMPTVPTTMKALSKQEARPGLWMIETEVPTPGPNDLLIRVKNSSICGTDVHI
YRWDEWAQKTIPVPMVVGHEYVGVVAGMGSEVRGFEIGDRVSGEGHVTCGHCRNCRAGRR
HLCRNTLGVGVNRPGSFAEYLVLPAFNAFKIPDDIPDEIAAIFDPFGNAVHTALSFDLVG
EDVLITGAGPIGVMAAAVARHVGARNVVVTDVNDYRLDLARRMGATRAVNVAREDLWEVA
RSELGMTEGFDVGMEMSGSGAAFAQMIRVMNNGGKIAILGIPSGHVDIDWNDVIFKGLTL
KGIYGREMFETWYKMTALIQSGLDLTPVLTHRFGIDDYQKGFDAMLGGQSGKVILDWEAG
V
>tr|Q2SLI6|Q2SLI6_HAHCH Tdh protein OS=Hahella chejuensis (strain KCTC 2396) GN=tdh PE=3 SV=1
MQSSTMKALVKAQSAPGLWLQEQPVPECGPNDVIIKIKRTAICGTDIHIYNWDDWARNNV
PVPLTTGHEYSGEIVEVGSHVDGLHIGQRVSGEGHVVGMLSRNARAGRFHLAPDTKGIGV
NLPGAFAEYLCLPAFNVVPLPDAVSLELGAILDPLGNAVHAALAYDLVGEDVLITGAGPI
GIMAAAVARFAGAHKVVITDINDYRLELAAKVADVEPVNAQRESLRDVMGRLKMKEGFDV
GLEMSGIPSALNDMLDVMMMGGRISLLGLPSKPAELDLSKIVLKALQIKGIYGREMFETW
YKMLAMLEAGLDIEPIITHHFEYADYEQGFEAMRSGRSGKVVLRWSD
>tr|Q3J3U9|Q3J3U9_RHOS4 L-threonine 3-dehydrogenase OS=Rhodobacter sphaeroides (strain ATCC 17023 / 2.4.1 / NCIB 8253 / DSM 158) GN=tdh PE=3 SV=1
MRALVKAKAEPGLWMEERPVPEIGPDEVLIRVRKTGICGTDVHIWNWDDWAAKTVPVPLV
TGHEFAGEIVEVGRDVRDLSPGQRCSGEGHLIGHHSRQVRAGRFHLDPETRGIGVNVPGA
FADYLRLPAFNVVPLPDAIDDEVGAILDPLGNAVHTALSFDLVGEDVLVTGAGPIGIMAA
AVARHVGARHVVITDVNADRLRLSTEVADVVPVNVATEDLRSVMGRLKIVQGFDVGMEMS
GAPAGFDQMVEAMVMGGRIAMLGIPPGRSPVDWSRIVFKALTIKGVYGREIFETWYKMIA
MLENGLDIRRVITHRFPVADFAEGFAAMRSGASGKVVLDWG
