# Supplementary material for: Subdivision of the MDR superfamily of medium-chain dehydrogenases/reductases through iterative hidden Markov model refinement
Source: BMC Bioinformatics. 2010 Oct 27;11:534. doi: 10.1186/1471-2105-11-534 (PMC2976758; doi:10.1186/1471-2105-11-534)
Supplement: Additional file 4 — MDR family alignment figures. Illustrations showing the mafft MSAs from Additional file 3: mdr-sequences. Red sequence identifiers denote sequences from UniProtKB/TrEMBL, while blue correspond to sequences from Swiss-Prot. The position cscores are shown in a bar plot under the MSA. Positions that contain gaps in over 90% of the sequences have been removed from the alignment in order to increase readability. [file 1471-2105-11-534-S4.ZIP › mdr/MDR015.fasta]

>sp|A6QQF5|QORL2_BOVIN Quinone oxidoreductase-like protein 2 OS=Bos taurus PE=2 SV=2
MAAAWGRFLSRAWLCRTAWQGCGRNYRAALCAELKRPLVIEEVTPRPVQPHEVRVNVHFC
GINFADILACQGQYQERHQLPFTPGMEFSGMVLETGTDVSTVKEGDRVIGLPGFSGMAEE
CITDHKNLWQIPEKVSLREAAALPVSYGTAIFALEHRACTQPGETVLVTAAAGATGLAVI
DVATNILQAKVIAAAGSDEKCQLAMQSGAQSSVNYSRGSLKEAVGKLVGSGGVNVVIDMV
GGDIFLEALRSLAYEGRIVVVGFAGGTIASVPANLLLLKNVSAMGLYWGRYRQQNFPVFS
RSLSSALQYCQEGRIQPHIGEVFELEEVNDAFLHVTQRKSTGKVLLSLK
>sp|Q3UNZ8|QORL2_MOUSE Quinone oxidoreductase-like protein 2 OS=Mus musculus PE=2 SV=1
MAARLCTRCLPPVWLCRQAWQGQGRHYRAALCTELKQPLTIQEVAPRPVGPQEVRVDVHF
CGVNFADILACRGQYQEKPPLPFTPGMEFSGAVLETGTDVSTVKKGDRVIGVSSFHAMAE
QCITDQKTLWRIPENVSLQDAAVLPVSYGTAILAVDHRARIQPGETVLVTAAAGATGLAV
IDVATNVFRAKVIAATGSDEKCKLAVQRGAQFSVNYSQGSLRDAVKKLAGSGGVNVAIDM
VGGDVFLESLRSLAWEGRIVVLGFAGGNIASVPSNLLLLKNISAMGLYWGRYQHQDFAVF
SKSMSTAMQYCQQGLIHPHTGAVFKLEKINDAFLHVMQRKSTGKVLLSLK
>sp|A7RK30|QORL2_NEMVE Quinone oxidoreductase-like protein 2 homolog OS=Nematostella vectensis GN=v1g238856 PE=3 SV=1
MAAFQCPPERVLRPLARAISASQRRRQTYEKWPTGRKSYRAVMCNELGKPLVVEDKFSTE
NLGTSQVRVAVHSCGINFADILKCIGKYQEKPELPFVPGTEISGEVVEVGSKVTSLSKGD
RVLGVCGQGGGMAEECVLPQTALWKIPSSLSFTQAAALAISYGTAYIGLKHKANLQPGQT
VLVTAAAGALGLASVDLAANVFGAKVIGASRKEKLVIVQEIGATATIDYTRENIKDKVKE
LTDGHGANVIMEAVGGDVFKQCLKCIAWNGYIIPVGFASGEIPQIPANILLVKNCSAVGL
YWGAHSKHDPQLLRESVDKTLEYFKNGKLKGPYISASFGLDKVNEAFQMILQRKSTGKVV
INTKQ
>sp|B0BNC9|QORL2_RAT Quinone oxidoreductase-like protein 2 OS=Rattus norvegicus PE=2 SV=1
MAARLCARCLPPAWLCRQAGQGQSRHYRAAVCTELKQPLTIQEVAPRPIGPQEVRVDVHF
CGINFADNLVCRGQYQEKPPLPFTPGMEFSGVVLEAGADVSTVKKGDRVIGVSNFHSMAE
QCITDQKTLWRIPENVSLQDAAVLPVSYGTAILAVDHRARIQPGETVLVTAAAGATGLAV
IDVATNVFCAKVIAAAGSDEKCKLAMQRGAQSGVNYSQGSLKDAVKKLVGSSGVNVAIDM
VGGDVFLDSLRSLAWEGRIVVLGFAGGNIASVPSNLLLLKNISAMGLYWGRYQHQDFAVF
SKSMSTALQYCQQGLIHPHTGAVFKLEKVNDAFLHVMQRKSTGKVLLSLK
>tr|A1CFZ9|A1CFZ9_ASPCL Alcohol dehydrogenase, zinc-containing OS=Aspergillus clavatus GN=ACLA_065110 PE=4 SV=1
MRAIQVKEYVKGPLDLKVSDLPTPSPSPNHYLIKIHSAGTNFFDLLQIQGKYQHQPPLPW
VGGAEFAGTVLAVPTARQTTQFKVGDRVFGATQGAYATHVLAPESSLLPVPAGWSFEDAA
GLFVTAPTSYGGLVHRANVQPGDWVLVHAAAGGVGLAAVQIAKANGATVIATAGTERKRQ
VAREFGADYVIDYRDKQWPEEVKKLCAQHRTGNGKAGVDIVYDPVGMIEASLKCVAWNAR
LLVIGFAAGKIEKVALNRVLLKNVSLVGLHWGQYAKFEKESVGVVWKGIFDLVAQGKFRG
TAFRDESFVGLESVPRALQALGSRETWGKVVVKIIDDEAQSKL
>tr|A1D9B8|A1D9B8_NEOFI Alcohol dehydrogenase, zinc-containing OS=Neosartorya fischeri (strain ATCC 1020 / DSM 3700 / NRRL 181) GN=NFIA_115150 PE=4 SV=1
MRAIQVKEYVKGPLDLRVTELPTPSPSPDKYLIEVHSAGTNFFDLLQIQGKYQHQPPLPW
IGGAEFAGTILAVPTSQKKTQFKVGDRVFGATQGAYATHALAPEASLLPVPAGWSFEDAA
GLFVTAPTSYGGLVHRANVQPGDWVLVHAAAGGVGLAAVQIAKAKGATVIATAGTERKRQ
VAQEFGADYVIDYRNQKWPEEVKKLCAQHRTGNGKAGVDIVYDPVGMIDASLKCVAWNAR
LLVIGFAAGKIEKVALNRVLLKNVSLVGLHWGQYAKFEKETVGVVWKGIFDLVAQGKFRG
TAFTDESFVGLESVPRALQALGSRETWGKVVVKVIDDEAKSKL
>tr|A2QY67|A2QY67_ASPNC Contig An12c0010, complete genome. OS=Aspergillus niger (strain CBS 513.88 / FGSC A1513) GN=An12g00170 PE=4 SV=1
MRAIQVKEYVKGPQDLQVATLPTPSPSATDYLIEIHSAGTNFFDLLQIQGKYQHQPPLPW
IGGAEFAGTILAVPTKAQSPRFNVGDRVFGATQGAYATHILAPEHTLLPVPAGWSFEDAA
GLFVTAPTSYGGLVHRANVQPGDWVLVHAAAGGVGLAAVQIAKAKGATVIATAGTERKRQ
IARQFGADHVIDYGEKSWPEEVKRLCSQYRTGNGKAGVDIVYDPVGMIEASLKCVAWNAR
LLVIGFAAGKIEKVALNRVLLKNVSLVGLHWGQYARFEKETVQTVWKGIFDLVAQGKFKG
TAFKDESFVGLESVPRALQALGGRETWGKVVVKIIDDDAIAGKSKL
>tr|A4REF2|A4REF2_MAGGR Putative uncharacterized protein OS=Magnaporthe grisea GN=MGG_11515 PE=4 SV=1
MPYIPKFSAMRGIQVAEYVKGPQELKVSDLPDPVPKSDQYLIEVHAAAANFFDILQIQGK
YQLQPPLPWVSGFEFAGVVISTPSSSKSPAFPVGTRVFGASQGAYATKVCALEASLLAVP
DGWSFREAAGLFVTAPTSYGALVVRADVKAGDYVLVHAAAGGVGLAAVQVAKAKGATVIA
TAGTKRKLEVAKAFGADYAIDYRAADWPEQVKKLTPKGRGVDIVYDPVGLVDKSTKCIAW
NGRILIIGFAAGSIEKVAMNKVLLKNISLVGIHWGAYTLHEPAKIGEVWDDIRDMIKKKQ
FRGTEFTDKEFVGLESIPDALIALGSRDTWGKVVIRIPQGSSGKL
>tr|A6R431|A6R431_AJECN Putative uncharacterized protein OS=Ajellomyces capsulata (strain NAm1 / WU24) GN=HCAG_04389 PE=4 SV=1
MRAIQVREYVKGPLDLTVTTLPTPTPSADKYLIKIHSAGTNFFDLLQIQGKYQHQPPLPW
ISGMEFGGTILSPPTAASSPKFKVGDRVFGASQGAYATHILAHESALRPVPEGWSFEDAA
GLFITAPTSYGGLVTRANVQSGDWVLVHAAAGGVGLAAVQVAKAKGATVIATAGSYRKRQ
IAKSFGADYTIDYKDSKWPDAVKKLCAEKRTGNGKAGVDIVYDPVGMIDQSLKCVAWNAR
LLVIGFAAGKIEEVALNRVLLKNVSIMGLHWGQYVNFEKETVGVVWDGIFELIRQRKFRG
TSFHGSKAMSGIGECTKGRCRRWGNERLGGRSS
>tr|A6SEE1|A6SEE1_BOTFB Putative uncharacterized protein OS=Botryotinia fuckeliana (strain B05.10) GN=BC1G_10824 PE=4 SV=1
MRGIQIKEYVKGPQDLKVTDLPDPVPNPDQYLIEIHATATNFYDLLQIRGKYQHQPPLPW
ISGSEFSGTIISTPSSSSSPKYKPGDRVFGASQGGYATLVCAQEASLYPVPDSWSFFEAA
GLFVTAPTSYGALVTRANIKSGDYVLIHAAAGGVGLAAVQIAKAFGATVIATAGTKRKLE
VAREFGADHVIDYGDATWPDQVKKLTPNNRGVDIVFDPVGLIDKSTKCIRWNGRLLVIGF
AAGNIEKVAMNKVLLKNISIVGLHWGAYVQNEPEKIQEVWEGIFKLIKEGKFKGTVFRDK
EFVGLEDVPGALESLGGRGTWGKVVVKVEKNGKEGRSKI
>tr|A7EK14|A7EK14_SCLS1 Putative uncharacterized protein OS=Sclerotinia sclerotiorum (strain ATCC 18683 / 1980 / Ss-1) GN=SS1G_05660 PE=4 SV=1
MRGIQITEYVKGPQDLKITDLPDPVPNPDQYLIEIHATATNFFDLLQIQGKYQHQPPLPW
ISGSEFSGVVLSTPKSSSSPKYKPGDRVFGASQGGYATHVCAQEASLYPVPESWSFFEAA
GLFVTAPTSYSALVTRANIRSGDYVLVHAAAGGVGLAAVQIAKAFGATVIATAGTKRKLE
VAREFGADHAIDYTEASWPDQVKKLTPNNRGVDIVFDPVGLIDKSTKCIRWNGRILVIGF
AAGNIEKVPMNKVLLKNISIVGLHWGAYVQNEPERIQEVWDGIFKLIKEGKFKGTVFKDR
EFQGLEDVPQALESLGSRGTWGKVVVKVDQKEKAGRSKI
>tr|A7UWT6|A7UWT6_NEUCR Putative uncharacterized protein OS=Neurospora crassa GN=NCU11325 PE=4 SV=1
MRGIQVAQYVKSPQELRVTELPDPTPTSDEYLIEVHAAATNFFDILQIQGKYQNQPPFPW
VSGAEFAGVVLATPSGLKDPKFPVGSRVFGASQGAYATKVKAKETALLPAPEGWSLVDAA
GLFVTAPTSYGALVVRAGVKKGDFVLVHAAAGGVGLAAVQVAKAFGATVIATAGTKHKLE
VAKSFGADHVVDYTDPKWPEMVKKLTPKGKGVDIVYDPVGLVDLSTKCTAWNGRILIVGF
AAGKIEKVAMNKVLLKNISLVGVHWGQYAVHEKETVVTVWQGIMKLIAEGKFKPTVFSDK
EFVGLEKIPDALIALGGRETWGKVVVQVPQQEGKSRL
>tr|A8N5V7|A8N5V7_COPC7 Putative uncharacterized protein OS=Coprinopsis cinerea (strain Okayama-7 / 130 / FGSC 9003) GN=CC1G_01888 PE=4 SV=1
MRGYVVRELAHPSKIPLSHDLPEPTASGKQVVVDIYSAGLNFFDILQAQGKYQHKPPLPF
TYGTEFAGRIAHNSPIPAGCPYKAGDRVFGAQTGAFADKVAVDWDKLIPLPDNISFDQGA
GLYVTWPTSYEALVGRAELKPALGAKVIAAAGSEAKIEVAKKFGGADYGINYTKPGWQKE
ILALTKGHGVDVIYDPVGLINDCLKCIAWKGRALVIGFAGGTIEKVPMNLVLLKNVSIVG
LHWGAYTQKEPSRIPVVWKDILNLFASGRTKPVVYTEVWPLEKLVDGLVALERRETWGKV
VIKVREDDTPKTRL
>tr|B0D0J0|B0D0J0_LACBS Predicted protein OS=Laccaria bicolor (strain S238N-H82) GN=LACBIDRAFT_183429 PE=4 SV=1
MRAFVIKKLSHPSNISLSIDVPEPQPDQRQVIVDVYSAGLNFFDILQAQGKYQNKPALPF
TLGSEFAGRIAKNSPIPKGCPYKAGDRVFGASQGAFADKVSVDWERLITLPDNVSFDQGA
GLFITWPTSYEALVGRAELKPGEWVLVTAAAGGVGIAAVQIAKALGAKVIAAAGSEAKLD
VAKRIGGADYGVDYSKPAWYKEVLEITGGKGVDVIYDPVGLINDSLKCIAWKGRALVVGF
AAGTIEKVPMNLVLLKNVSLVGVHWGAYTIKESGRIPVVWKELLDLFASNRVKPVTFTKV
YALDEVTNGLAALERRETWGKAVVRVNQENPAERAKL
>tr|B0YC54|B0YC54_ASPFC Alcohol dehydrogenase, zinc-containing OS=Aspergillus fumigatus (strain CEA10 / CBS 144.89 / FGSC A1163) GN=AFUB_088970 PE=4 SV=1
MRAIQVKEYVKGPLDLRVTELPTPSPSPDKYLIEVHSAGTNFFDLLQIQGKYQHQPPLPW
IGGAEFAGTILAVPTGQKKTQFKVGDRVFGATQGAYATHVLAPEASLLPIPAGWSFEDAA
GLFVTAPTSYGGLVHRANVQPGDWVLVHAAAGGVGLAAVQIAKAKGATVIATAGTERKRQ
VAQEFGADYVIDYCNQKWPEEVKKLCAQHRTGNGKAGVDVVYDPVGMIDASLKCVAWNAR
LLVIGFAAGKIEKVALNRVLLKNVSLVGLHWGQYAKFEKETVGVVWKGIFDLVAQGKFRG
TAFTDERFVGLESVPRALQALGSRETWGKVVVKVIDDEAKSKL
>tr|B2AAI1|B2AAI1_PODAN Predicted CDS Pa_1_4080 OS=Podospora anserina PE=4 SV=1
MKGIQVSAYVKAPGELKVTELADPKPAADEYLIEVHAAATNFFDILQIQGKYQHQPPFPW
VSGAEFAGVVLATPSGSKNPKFPVGSKVFGATQGSYATKCVAKEVSMLPVPKGWSFNQAS
GLFVTAPTSYGALVLRAGVKAGDYVLVHAAAGGVGLAAVQVAKAYGATVIATAGTARKLE
VAKSFGADHVVDYRDENWPQIVKKLTPKGRGVDIVYDPVGMVDKSTKCIAWNGRILIVGF
AAGTIEKVAMNKVLLKNISLVGIHWGMYEKMETRSVPKVWEGIMKLIAEGKFKGTEFTDK
EFVGLESVPDALKALGSRETWGKVVVKIPQEGQNKL
>tr|B2W508|B2W508_PYRTR Quinone oxidoreductase OS=Pyrenophora tritici-repentis (strain Pt-1C-BFP) GN=PTRG_04708 PE=4 SV=1
MKGIQIKEYVEGPNDLKVIDLPTPTPKPNEYLIAIHATAANFFDILQIRGKYQTQPPFPW
VAGMEFSGVVLKAPTALPGGKTPAFKEGDKVFGGNQGAYATHITCTEEMLKPLPEGWSYE
DAAGMFVTGPTSYGGLVVRAGVKEGDWVLVHAAAGGVGLAAVQIAKAFGATVIATAGTAH
KLDVARSFGADYAVNYRDADWPEQVKKLTPKGRGVDIVYDPVGLIDKSMKCIAWNGRLLV
IGFAGGPIEKIATNRILLKNISVVGLFWGALIEKQPEIETQVWDGIFKLVKEGKYRGTTF
TDKEYVGLESVPAALNVLGGRDSWGKVIVKVPQDGASKL
>tr|B6HKI5|B6HKI5_PENCH Pc21g11670 protein OS=Penicillium chrysogenum Wisconsin 54-1255 GN=Pc21g11670 PE=4 SV=1
MRAVQVSEYVKGPLDLKVTTVPTPTPTADKYLIEIHSAGTNFFDILQIQGKYQHQPPLPW
IGGAEFAGTVTAVPRSANNRFKLGDRVFGATQGAYATHVLAAEQTLLPVPEGWSFEDAAG
LFVTAPTSYGGLVQRAGVKAGDWVLVHAAAGGVGLAAVQIAKAMGATVIATAGTERKREI
AKDFGADYVIDYTGKAWPEIVKGICKEKREGNGAAGVDIVYDPVGMIEASLKCVAWNARL
LVIGFAAGKIEKVALNRVLLKNVSIVGLHWGQYAKFETETVGVVWRGIFDLVRQGKFRGT
AFKDESFVGLESVPRALQALGGRETWGKVVVNIVGDAKSKL
>tr|B6QV17|B6QV17_PENMA Alcohol dehydrogenase, zinc-containing OS=Penicillium marneffei ATCC 18224 GN=PMAA_010870 PE=4 SV=1
MRAIQISEYVKGPLDLKITDLPTPSPTKDKYLIEIHSAGTNFFDILQIQGKYQHQPPFPW
ISGMEFAGSILATPTSAGNHKFKVGDRVFGASQGAYATHILAPEASLFPVPRGWSFADAA
GLFVTAPTSYGGLVTRANVQAGEWVLVHAAAGGVGLAAVQIAKALGATVIAATGSEEKGQ
VARRFGADYVVNYRADKNWPEQVKKLCKENRKGNGKAGVDVVYDPVGMIDQSLKCVAWNA
RLLVIGFAAGTIEKVALNRVLLKNVSIIGIHWGQYMNFERETVPVVWKGIFDLIDQGKFK
STAFTDENFIGLESVPRALKALGSRGTWGKVVVKIVDDKGKL
>tr|Q0U9Z5|Q0U9Z5_PHANO Putative uncharacterized protein OS=Phaeosphaeria nodorum GN=SNOG_11419 PE=4 SV=2
MKGIQLKEYVEGPEGLKVLDLPTPTPKATEYLIAIHASATNFFDLLQIRGKYQHQPAFPW
IAGSEFSGVVLKAPTSLPGGKTPKFKEGDKVFGASQGGYATHIVCTEERLKGVPEGWSFA
DAAGVFVTAPTSYAGLVTRAGIKKVGDWVLVHAAAGGVGLAAVQIAKAFGATVIATAGTQ
HKQDVARAFGADYAVDYRQKDWPEQVKKLTPKGRGVDIVYDPVGLIAQSMKCTAWNGRLL
VIGFAAGDIEKMATNRILLKNVSVVGLHWGAYAINEPEMQDKVWDGIFELVKEGKYRGTA
FTDKEFVGLESVPAALKALGARDSWGKVVVKVPQEGGSKI
>tr|Q1DPN3|Q1DPN3_COCIM Putative uncharacterized protein OS=Coccidioides immitis GN=CIMG_07730 PE=4 SV=1
MRAIQVREYVKGPLDLTVTTLPIPSPSPDQYLIQVHSAGTNFFDLLQIQGKYQNQPPLPW
ISGAEFAGTVLSTPSGNKSPKYKVGDRVFGASQGAYATHIVATERSLLPVPEGWSFEDAA
GLFITAPTSYGGLVHRANVQKGEWVLVHAAAGGVGLAAVQIAKAKGATVIATAGTERKRQ
VAKSFGADYTINYREPKWPDAVKKLCAQHRTGNGKAGVDIVYDPVGMIDQSLKCVAWNAR
LLVIGFAAGSIEKVALNRVLLKNVSLVGLHWGQYANFEKETVGVVWKGIFDLVKEGKFKG
TSFKDETFVGLESVPRALQALGGRETWGKVVVKVPDEEQSGAKSSKL
>tr|Q2HDB4|Q2HDB4_CHAGB Putative uncharacterized protein OS=Chaetomium globosum GN=CHGG_01790 PE=3 SV=1
MRGIQVASYVKAAHELKVTELADPKPAPDDYLIEVHAAATNFFDILQIQGKYQHQPPFPW
VSGAEFAGIVLATPANSKNPKFPVGSRVFGATQGAYATKCVAKEVSMLAVPEGWSYKEAA
GLFVTAPTSYGALVVRAGVKAGDYVLVHAAAGGVGLAAVQIAKAFGATVIATAGTERKLQ
VAKAFGADHVVDYRDPKWPELVKKLTPKGRGVDIVYDPVGMVDKSTKCTSWNGRILIVGF
AAGTIEKVAMNKVLLKNISLVGIHWGQYAVHEKETVVTVWQGIMKLIAKGKFRGTEFTDK
DASGLSVAAAATLSQKSTPYYQSEIHTIGKRRMHSKVVIIGSGPAAHTAAIYLARAELKP
VLYEGFMANGVAAGGQLTTTTEVENFPGFPEAVTGQELMDKMRAQSERFGTVIVSETVGK
LDLSKRPFEYSTEWSPDTVMTADAVILATGASARRLGLPGEDKYWQNGISACAVCDGAVP
IFRNKPLVVIGGGDSAAEEAIFLTKYGSHVTVLVRRDKLRASSIMARRLLANKKVTGLFA
AGDVQDKRYRQAITSAGTGCMAALDAEKYLEELEDEQADGKL
>tr|Q2U234|Q2U234_ASPOR NADPH:quinone reductase and related Zn-dependent oxidoreductases OS=Aspergillus oryzae GN=AO090038000620 PE=4 SV=1
MRAIQVKEYVKGPLDLQVTTLPTPSPSPSDYLIQIRSAGTNFFDLLQIQGKYQHQPPLPW
IGGAEFAGTVLAIPTSKSASQARFKVGDRVFGATQGAYATHILAPEHTLLPVPNGWSFED
AAGLFVTAPTSYGGLVHRANVQPGDWVLVHAAAGGVGLAAVQIAKGKGATVIATAGTERK
RQIAREFGADHVIDYRNTGWPEEVKKLCAQHRTGNGKAGVDIVYDPVGMIDASLKCVAWN
ARLLVIGFAAGKIEKVALNRVLLKNVSIVGLHWGQYARFEKDTVGTVWNGIFDLVAQGKF
KGTAFKDESFVGLESVPRALQALGGRETWGKVVVKVIDEARSKL
>tr|Q4PIL8|Q4PIL8_USTMA Putative uncharacterized protein OS=Ustilago maydis GN=UM00045.1 PE=4 SV=1
MRAFYLHKDIAPSELLSTLVNDAPEPKVTAGSNEVLVDVHSAAFNFFDILAVQGKYQVKT
PHPYVPGVEMAGIISKDSPIPEGCDFIPGKTRVFGAAQGAYGEKTKADYWQLMEVPEGIT
LEQAAGLFVTWPTSYAALKFRADVQPDEWVLVHAGAGGVGICAIQIAKAMGAKVIATAGS
DDKLRVCKQFGGADYAVNYRDKDWQAQVKKITEGHGVDVVYDPVGMIVPSLKVIAWNGRI
IVVGFAAGTIEKIPANLILLKNVAVTGVHWGAYVRNEPDKIGETWEALLDMFKTKKVTPT
VFEHIYEGLESVPEGLKDLADRKTWGKAVVRIRADPQFPPKGKHKL
>tr|Q4WAT2|Q4WAT2_ASPFU Alcohol dehydrogenase, zinc-containing OS=Aspergillus fumigatus GN=AFUA_7G02400 PE=4 SV=1
MRAIQVKEYVKGPLDLRVTELPTPSPSPDKYLIEVHSAGTNFFDLLQIQGKYQHQPPLPW
IGGAEFAGTILAVPTGQKKTQFKVGDRVFGATQGAYATHVLAPEASLLPIPAGWSFEDAA
GLFVTAPTSYGGLVHRANVQPGDWVLVHAAAGGVGLAAVQIAKAKGATVIATAGTERKRQ
VAQEFGADYVIDYCNQKWPEEVKKLCAQHRTGNGKAGVDVVYDPVGMIDASLKCVAWNAR
LLVIGFAAGKIEKVALNRVLLKNVSLVGLHWGQYAKFEKETVGVVWKGIFDLVAQGKFRG
TAFTDERFVGLESVPRALQALGSRETWGKVVVKVIDDEAKSKL
>tr|Q5ARK5|Q5ARK5_EMENI Putative uncharacterized protein OS=Emericella nidulans GN=AN9075.2 PE=4 SV=1
MRAIQVKEYVKGPLDLTVSTLPTPSPSPSAYLIEIHSAGTNFFDLLQIRGKYQHQPPLPW
ISGSEFAGTIAAVPTTSGPWKYKVGDRVFGATQGAYATHVLAPESALLPVPQGWSFEDAA
GLFVTAPTSYGGLVHRANVQPGEWVLVHAAAGGVGLAAVQIAKARGATVIATAGTERKRE
VAKAFGADYVIDYRDKAWPEKVKALCAEHRSGNGKAGVDVVYDPVGMIDLSLKCVAWNAR
LLVIGFAAGSIEKVALNRVLLKNVSIVGLHWGQYAKFETETVGAVWKGIFDLIAQGKFRG
TAFRDESFVGLESVPRALQALGGRETWGKVVVRIIDDKGTQLIQVYFGTRRSSNPTPFRH
SHKTWHMSTVLCKSPFLRLLPRVKDTWQANRDSWIAQLREGSLTIDKLGQALFVQVIVLG
AV
>tr|B3RLZ4|B3RLZ4_TRIAD Putative uncharacterized protein OS=Trichoplax adhaerens GN=TRIADDRAFT_52177 PE=4 SV=1
MPKFVSPPERLLRSAASHASASSTSTGAAYRAAFCAQTNKPLVIKKVYDTKQLGPSELRI
RIRACAINFADILMCQGAYQEKPNLPFIPGTEIAGDIIEIGSNVTTFKKGDKVLALVNLH
GFAEQCITDVDATWKIPNTVSYATAATLVVSYATAYMAFDRRAELKKGETVLVTAAAGGT
GLAAVDLGANVFGANVIGAAGSAEKTALAKVKGAMHAINYREQDIKTEVLSITKRKGVDV
VFDAVGGDTFEKCLRCTGFGGRLLTIGYASGSIPKGSYRFKDPKLYKHSIDSVVRLLGEG
KIHPHVGASFPLNKINEAFQFIKDRKSTGKIAITMD
>tr|B6PMC9|B6PMC9_BRAFL Putative uncharacterized protein (Fragment) OS=Branchiostoma floridae GN=BRAFLDRAFT_253149 PE=4 SV=1
PLNLQQRGYRAAVCHKIKAPMEVGDLPSVEKIPKGMVKVAVHSTGINFADILMVAGAYQE
RPELPFVPGFEMAGEVMAVGEGVTAFKEGHRVVGLLQPPGSYAEECLANEKMLFHLPDSV
TYTTAAAVPVSYGTALLGLTRRANLQHGETVLVTAAAGALGTAVVDLAAHALGATVIGGA
GSQEKCEFVSSRGAQHTIDYSQDSIKDRVKVITQGRGCDVAFDGVGGKVFEDCLKCLAWE
GRMLVAGFAGGDIPKIAANLLLVKNISAAGLYWGKYAMQNIGVLRQTVEDTLTLMEEGKI
KGPPQPTTFKLEQVNEAFKFIMDRKSTGKVVLEIR
>tr|A2Y334|A2Y334_ORYSI Putative uncharacterized protein OS=Oryza sativa subsp. indica GN=OsI_018727 PE=4 SV=1
MDALVVRRLGDPTLAPGGEASPFAPVTGDHPAPALASPTSVRVRVAATSLNFATYLQVQG
KYQERPALPFVPGSDYAGFVDAVGPAVRRFRPGDRVCGLAAVGSFADLIVADEKQLFSVP
DGCDLVAAGALPVAFGTSHLALVHRAQLKAGQVLLVLGAAGGVGASAVQIGKVCGAVVIA
VARGTEKLQYLKTIGADHVIDSSKESIMESAKSFLKAKGLKGVDVLYDPVGGKLTQDSLK
LLNWGAHILIIGFASGDVPIIRANIALVKNWTIHGLYWGSYFTHRPPVLIDSLNELFSWL
SKGLIKIQISHTYRLPEAHLAFAALRDRKAVGKVMIVMGSPAKSRL
>tr|A7Q3D2|A7Q3D2_VITVI Chromosome chr13 scaffold_48, whole genome shotgun sequence OS=Vitis vinifera GN=GSVIVT00029244001 PE=4 SV=1
MEALVCRKVGDPTLSDETSPISVSASHLIPSLNSPTAVRVRVRATSLNYANYLQILGKYQ
EKPPHPFIPGSDYSGIVESVGPSVSMFKIGDTVCSVAALGSFAQYIVVDETELFRVPDGC
DLVAAAALPVAFGTSHVALVHRAQLTSAQVLLVLGAAGGVGLAAVQIGKVCGATVIAVAR
GAGKVQILKSLGVDHVVDSSIENVTESVKNFLKAKKLKGVDVLYDPVGGKLTKETMKLLN
WGAHILVIGFASGEVPVIPANIALVKNWTVHGLYWGSYRIHRPGVLEDSMKELLSWLARG
LIEIHISHSYNLSEAHFAFSAIKDRKAIGKVMIAFDDHKTVRSKL
>tr|A8J3I5|A8J3I5_CHLRE Predicted protein OS=Chlamydomonas reinhardtii GN=CHLREDRAFT_118587 PE=4 SV=1
MKAIVCEGLGDARSPLGTGCLALKELPEPKLPDGHVRVQVAAASLNFPDALQIKGGYQDK
PKLPFIPGSEVSGVVTEVASGVKSLRVGDKVCAVRQTGAFAEQAVVPAPAAWRVPEGLAL
EDAAAIPIVYGTADVSLRHRAQLKPGQTVLVLGAAGGVGVAALQLAKLAGARVVAVAGGA
AKADFLRGQGADAYWGHWTFHLFQQPSAPTAFTGVDVVFDPVGGSQLFEALKCVAWGAQY
LVIGFASGDIPKVPANLLLVKNTTMHGVFWGSYMMHQPRVLADSMRQVLEWFGQGKLRVE
VFARFPLERVTEAFQVILDRRVRGKVLLTMAPRARL
>tr|A9NNV6|A9NNV6_PICSI Putative uncharacterized protein OS=Picea sitchensis PE=2 SV=1
MDSPQSGTMQALICRKLGDPTAPISETSPIFLSSHHPVPQLTSPTSVRIRIKAISVNYGS
ALQIMGKYQEKPPLPFVLGSDFSGVVEAVGKGVTRVKVGDGVCTITGQDSYAEKVVVDEK
DLFVVPPGCDLIAAGGLPVAFGTSHLGLVHRAGICRGQVLLVLGAAGGVGLSAVQIGKVC
GAIVIAVARGPEKERLLKSLGADHVVDSTSGNIVPNVREYLKSRNLKGVDVLYDPVGGRL
LKDSLKLLNWGAKILVIGFASGEIPIIPTNITLVKNWTVHGLYWGSYKIHQPDVLVDSMQ
ELLSWLAKGLIHINVSHTFRLSEANLAFAAIMQRKVIGKVMITFEDNAFVDEKSARSKL
>tr|A9PG84|A9PG84_POPTR Putative uncharacterized protein OS=Populus trichocarpa PE=2 SV=1
MEALVCKKLGDPTALKSSISEADNDSPIILSKTHPIPQLKSPTSVRVRVKATSLNYANYL
QILGKYQEKPPLPFIPGSDYSGIVDAVGSGVSLLKVGDRVCSFAALGSFAEFIVADQAEL
FKVPDGCDLVAAGALPVAFGTSHVALVHRAQLTSGQVLLVLGAAGGVGLSAVQIGKVCGA
VVIAVARGDEKVQFLKSLGVDHVVDSSKESVIASVKDFLKARKLKGVDVLYDPVGGKLTK
ESMKLLNWGAQILVIGFASGDVPVIPANIALVKNWTVHGLYWGSYKIHRPVVLEDSIREL
LSWVAKGRITIHISHTYNLSEASLAFAAIKDRKAIGKVMITIDDERSVKSKL
>tr|A9T036|A9T036_PHYPA Predicted protein OS=Physcomitrella patens subsp. patens GN=PHYPADRAFT_138140 PE=4 SV=1
MRALVCRKLGDPTLPFSDTSPIYVEENFPKPKLSSPTSVRVKVFASSLNFATGLQIEGKY
QEKPPLPYVPGEDFSGTVLEVGDRVTKVKVGDAVCGAATGGAYAAEIVIDASLVFKVPNG
CDLLQAGGLPIAFGTSHVGLVHRANLQAGQVLLVLGAAGGVGLSAVQIGKLLGAVVIGVA
RGHDKAELLKAYGVDLVVDPKDGGLINTVKAFLKSRKLRGVDVLYDPVGGKLFKDSMKLL
SWGAHIVIIGFTSGEIPSIPANILLVKNLTVHGLYWGSYTRFNPQVMQDSMEALLGYLTN
GSLRVHISHTFSIDEANKAFALLKQREVKGKVMILPGGSSSSPASKL
>tr|B6TQU4|B6TQU4_MAIZE Oxidoreductase/ zinc ion binding protein OS=Zea mays PE=2 SV=1
MEALVVRQLGDPTLPPGGEASPFAAVSGDHPVPEISSPTAVRVRVAATSLNFATFLQVQG
KYQERPPLPFVPGSDYSGVVDAVGPGVRGLRPGDRVCSFTGLGSFADFIVAEEKQLFLVP
DGCDLVTAGALPVAFGTSHLALVHRAQLKAGQVLLVLGAAGGVGASAVQIGKVCGAVVIA
VARGAEKSDYLKSIGADHVIDSSKDNVIESAKSFLKARGLKGVDVLYDPVGGKLTQDSLK
LLNWGAQILVIGFASGDVPVIRANIALVKNWTVHGLYWGSYLTHRPQVLIDSLNELLSWL
SKGLITVQISHCYRLVEVHLAFSALRDRKAVGKVMIVMGSSAVPRL
>tr|Q0WWG9|Q0WWG9_ARATH Quinone reductase-like protein (Fragment) OS=Arabidopsis thaliana GN=At3g56460 PE=2 SV=1
PDTSVRVRVIATSLNYANYLQILGKYQEKPPLPFIPGSDYSGIVDAIGPAVTKFRVGDRV
CSFADLGSFAQFIVADQSRLFLVPERCDMVAAAALPVAFGTSHVALVHRARLTSGQVLLV
LGAAGGVGLAAVQIGKVCGAIVIAVARGTEKIQLLKSMGVDHVVDLGTENVISSVKEFIK
TRKLKGVDVLYDPVGGKLTKESMKVLKWGAQILVIGFASGEIPVIPANIALVKNWTVHGL
YWGSYRIHQPNVLEDSIKELLSWLSRGLITIHISHTYSLSQANLAFGDLKDRKAIGKVMI
ALDHKTALSSKL
>tr|Q5WMV3|Q5WMV3_ORYSJ Os05g0313500 protein OS=Oryza sativa subsp. japonica GN=OJ1308_D01.1 PE=4 SV=1
MDALVVRRLGDPTLAPGGEASPFAPVTGDHPAPALASPTSVRVRVAATSLNFATYLQVQG
KYQERPALPFVPGSDYAGFVDAVGPAVRRFRPGDRVCGLAAVGSFADLIVADEKQLFSVP
DGCDLVAAGALPVAFGTSHLALVHRAELKAGQVLLVLGAAGGVGASAVQIGKVCGAVVIA
VARGTEKLQYLKTIGADHVIDSSKESIMESAKSFLKAKGLKGVDVLYDPVGGKLTQDSLK
LLNWGAHILIIGFASGDVPIIRANIALVKNWTIHGLYWGSYFTHRPPVLIDSLNELFSWL
SKGLIKIQISHTYRLPEAHLAFAALRDRKAVGKVMIVMGSPAKSRL
>tr|Q9LXZ4|Q9LXZ4_ARATH Quinone reductase-like protein OS=Arabidopsis thaliana GN=T5P19_110 PE=2 SV=1
MEALVCRKLGDPTATNPGSPESPVEVSKTHPIPSLNSDTSVRVRVIATSLNYANYLQILG
KYQEKPPLPFIPGSDYSGIVDAIGPAVTKFRVGDRVCSFADLGSFAQFIVADQSRLFLVP
ERCDMVAAAALPVAFGTSHVALVHRARLTSGQVLLVLGAAGGVGLAAVQIGKVCGAIVIA
VARGTEKIQLLKSMGVDHVVDLGTENVISSVKEFIKTRKLKGVDVLYDPVGGKLTKESMK
VLKWGAQILVIGFASGEIPVIPANIALVKNWTVHGLYWGSYRIHQPNVLEDSIKELLSWL
SRGLITIHISHTYSLSQANLAFGDLKDRKAIGKVMIALDHKTALSSKL
>tr|A0HCH8|A0HCH8_COMTE Alcohol dehydrogenase, zinc-binding OS=Comamonas testosteroni KF-1 GN=CtesDRAFT_0696 PE=4 SV=1
MHAWLCTTPTGVETLKWTEQPTPQPGPGQVLLEVKAASLNFPDLLIVQNKYQIKPALPFV
PGSEYAGVVQAVGEGVKHLKVGQHVACLSGTGGFATHTLAPAAMCMPLPVDFPFVDAAAF
IMTYATSHHALIDRGQLKAGETVLVLGAAGGVGTAAIQIAKAAGARVIAAASTDDKCALC
KAQGADLTINYSQGDLREAIKAATDGKGPDVIYDPVGGEFAEPAFRSIAWRGRYLIIGFA
SGPIPSLPLNLPLLKGASLVGVFWGDFAKREPQNNAAMMQELSQWWAQGRIKPVIDRTMP
MSELFAAYERMGSRQVQGKLVLVNA
>tr|A0NZ02|A0NZ02_9RHOB Possible alcohol dehydrogenase and quinone oxidoreductase OS=Labrenzia aggregata IAM 12614 GN=SIAM614_25327 PE=4 SV=1
MKACLCKTFGPPSSLVVEEIADPVAGPGEVVVRVKACALNFFDTLIIRGKYQYKPEMPFS
PSAEFAGVVETVGEGVTGVSAGDRVVGYMRWGAAREKVVVAASDLVALPDDISFEVAAGL
TVTYGTTLHAYRDRAGLKPGETVAVLGASGGVGQAAVEIAAIMGAKVIACASSKEKLAFA
RSLGAHMTVDYSVQPLKETLKELTGGKGVDVVYDPVGGDLSEQAIRATAWEGRFLVIGFA
AGDIPKIPLNIVMLKGCDIRGVFWGAALERDPEGHRRNMKELLTWVGEGKLKPHIHGVYK
LEETAQALEEIAARRVQGKVILTP
>tr|A0Y8K5|A0Y8K5_9GAMM NADPH quinone oxidoreductase, putative OS=marine gamma proteobacterium HTCC2143 GN=GP2143_14426 PE=4 SV=1
MQSVCCYQFGSPDALERVDVDTPKPGSGEVLVEITAAGVGFVDGLMVQGLYQVKPPLPYY
PGSEFAGIVRTVGANVQGFIPGDRVMGLASSGAFADALTINAKQLIKLPAILDDATAAGL
YINYATALYGLRDCGDLKSGETILILGAAGGVGSAAISVAKAMGAYVIAAASTAGKRDAA
ITFGADEVVDYSQPDWRDTLKAMTQGRGLNLVYDPVGGDTAEPAFRSLSPGGRFLVVGFA
SGTIPKLPFNLALLKRSALIGVDWGGESRADPSINHSLMTTLMDWIEDSKLKPAAVVTLP
MSEFREGLNAQLAGEIVGKLVLKNN
>tr|A0YG09|A0YG09_9GAMM Quinone oxidoreductase OS=marine gamma proteobacterium HTCC2143 GN=GP2143_01910 PE=4 SV=1
MRAVVCKELGPVEKLVLDTDWQVGAPGPDEVVIDVKAGGLNFPDTLIIQGKYQVKPELPF
VPGGECAGVISAVGSNVEQQKVGDKVIVVGSHGAFSEQLVTKASGVLSMPESLSFVEAAG
IGMTYFTSYYALKQRAQLKAGETVLVLGAAGGVGITAVEIAKAMGATVIAAASTDEKLAL
AKEKGADHLINYSEQNLKDTLKELTGGKGVDVVYDPVGGDFSEAALRCMAWKGRFLVIGF
ANGEIPKIPLNLTLLKGCDIRGVFFGAFSAKEPAEHRSNISELWAMFDAGQLKPVVTDVF
PMTDYVGAFRCLTERRAKGKVILDLAQ
>tr|A0YH75|A0YH75_9GAMM Alcohol dehydrogenase, zinc-containing OS=marine gamma proteobacterium HTCC2143 GN=GP2143_12144 PE=4 SV=1
MKALVCSELSADLNNLHFEDIELPTPGPGMVKLRMKAAAACFQDYLMAQGLYQLKPALPF
TPGVEGAGEVIAVGEGVDNVKVGDAVVAGLGFGAYAEEAIVAARNVRIKPECLSFSEGAA
YMSSYLTAYVALYRRAQLQPGETLLVHGAAGGIGLAACDLGKMFGATVIATASSEEKRNV
LRARGVDYVLDVTKGFRDEVKHITNGQGADVIYDPVGGDVFNESCRCIAFDGRLLVMGFT
SGEHVKIGTNYALIKGFSVMGVRAGEYGRRFPGRGLENNAWVDRMASTGKIKPYIGATFP
LENVQDAINMVYQRQAIGKVIVTIP
>tr|A0Z541|A0Z541_9GAMM NADPH:quinone reductase and related Zn-dependent oxidoreductase OS=marine gamma proteobacterium HTCC2080 GN=MGP2080_00630 PE=4 SV=1
MAVALVCREHGLPEKLDLCDDWPVPELGANDVLLRVKAAGLNFPDVLIIQGKYQFQPELP
FVPGGECAGVVEAVGSDVSRWQVGDEVVQMGMAGGFADTLVVNENSLLPKPKALSMTEAA
GIGITYFTSYYALVQRANIQPGETLLVLGAAGGVGSTAVELGKALGAKVIAAASSDEKLE
LCKELGADEVINYTTEDLKGRIKELTEGRGVDVVYDPVGGDFSEIALRSMAWQGRFLVIG
FANGPIPKVPLNLTLLKGCQIVGVFWGRFMSEEPEAHLSNVKTLWEWFEAGKIKPVVTDV
FPIADYESGYAAMMERRAKGKVIFTF
>tr|A1QMS6|A1QMS6_MYCTF Putative uncharacterized protein (Hypothetical quinone oxidoreductase) (NADPH:quinone oxidoreductase) (Zeta-crystallin) OS=Mycobacterium tuberculosis (strain F11) GN=TBFG_00148 PE=4 SV=1
MKACVVKELSGPSGMVYTDIDEVSGDGGKVVIDVRAAGVCFPDLLLTKGEYQLKLTPPFV
PGMETAGVVRSAPSDAGFHVGERVSAFGVLGGYAEQIAVPVANVVRSPVELDDAGAVSLL
VNYNTMYFALARRAALRPGDTVLVLGAAGGVGTAAVQIAKAMQAGKVIAMVHREGAIDYV
ASLGADVVLPLTEGWAQQVRDHTYGQGVDIVVDPIGGPTFDDALGVLAIDGKLLLIGFAA
GAVPTLKVNRLLVRNISVVGVGWGEYLNAVPGSAALFAWGLNQLVFLGLRPPPPQRYPLS
EAQAALQSLDDGGVLGKVVLEP
>tr|A1QW73|A1QW73_MYCTF NADPH quinone oxidoreductase fadB4 OS=Mycobacterium tuberculosis (strain F11) GN=TBFG_03124 PE=4 SV=1
MRAVRVTRLEGPDAVEVAEVEEPTSAGVVIEVHAAGVAFPDALLTRGRYQYRPEPPFVLG
AEIAGVVRSAPDNSQVRSGDRVVGLTMLTGGMAEVAVLSPERVFKLPDNMTFEAGAGVLF
NDLTVYFALAVRGRLQAGETVLVHGAAGGIGTSTLRLAPALGASRTVAVVSTQEKAELAT
VAGATDVVLAEGFKDAVQELTNGRGVDIVVDPVGGDRFTDSLRSLAAGGRLLVIGFTGGE
IPTVKVNRLLLNNIDVVGVGWGAWSLTHPDALAQQWSQLERLLRSGKLPPPEPVVYPLDQ
AAAAIASLENRTAKGKVVLRVRD
>tr|A1ZZS3|A1ZZS3_9SPHI Zinc-containing alcohol dehydrogenase superfamily OS=Microscilla marina ATCC 23134 GN=M23134_06048 PE=4 SV=1
MGGSWHLKQQRNHNKSYQLTPKPISMKAVLCKELGLPSALVVEEVTSKKPGKKEVLIEVK
ACSVNYPDTLIIQGLYQFKPELPFSPGSDIAGIVKEVGEEVKHLKPGQEVFGIVPHGGFA
EEVIAPASGVFPKPAAMDFKVAAAFMMAYGTSYHALKDRAHLQEGETLLVLGASGGVGLA
AIELGKLMGAKVIAAASTDEKLALCKEYGADQTINYTQENLKERVKALTNGKGADVVYDP
VGGDYSEAALRATAWEGRFLVVGFPAGIAQIALNLPLLKGCQIVGVFWGSFAMRSPQKNM
QNTMALINYYTKGELKPYIDKVYSLEQAPQALQDMMDRKTKGKVIVQP
>tr|A2TZQ3|A2TZQ3_9FLAO Zinc-binding dehydrogenase OS=Polaribacter sp. MED152 GN=MED152_06340 PE=4 SV=1
MFWIILLQNSNMKAIVCTKFGLPNTLKFIEKENPQSKEDEVLVEVKACSVNFPDTLIIQG
KYQFRPDFPFSPGSDIAGVVAEVGNSVKHLKKGDEVVGFIPFGGFAEKAVVKAKDCFAKP
KGMSMVNASAFLLAYGTSYHALKDRADLQKDETVLILGASGGVGLTALELAKLMGAKVIA
AASSDEKLALCKDFGADEIINYNKENLKERVNELTKGKGVDVIYDPVGGNFSEQALRAIA
WKGRHLVIGFANGEIPKIPINLTLLKGASIVGVFWGAFAQKEPKKSLENIRELLQWFAQG
KLKPHIDKVYSLENAPKALEAMMNRETKGKIVINMTI
>tr|A2VN77|A2VN77_MYCTU Putative uncharacterized protein OS=Mycobacterium tuberculosis C GN=TBCG_00148 PE=4 SV=1
MKACVVKELSGPSGMVYTDIDEVSGDGGKVVIDVRAAGVCFPDLLLTKGEYQLKLTPPFV
PGMETAGVVRSAPSDAGFHVGERVSAFGVLGGYAEQIAVPVANVVRSPVELDDAGAVSLL
VNYNTMYFALARRAALRPGDTVLVLGAAGGVGTAAVQIAKAMQAGKVIAMVHREGAIDYV
ASLGADVVLPLTEGWAQQVRDHTYGQGVDIVVDPIGGPTFDDALGVLAIDGKLLLIGFAA
GAVPTLKVNRLLVRNISVVGVGWGEYLNAVPGSAALFAWGLNQLVFLGLRPPPPQRYPLS
EAQAALQSLDDGGVLGKVVLEP
>tr|A2VNU8|A2VNU8_MYCTU NADPH quinone oxidoreductase fadB4 OS=Mycobacterium tuberculosis C GN=TBCG_03078 PE=4 SV=1
MRAVRVTRLEGPDAVEVAEVEEPTSAGVVIEVHAAGVAFPDALLTRGRYQYRPEPPFVLG
AEIAGVVRSAPDNSQVRSGDRVVGLTMLTGGMAEVAVLSPERVFKLPDNMTFEAGAGVLF
NDLTVYFALAVRGRLQAGETVLVHGAAGGIGTSTLRLAPALGASRTVAVVSTQEKAELAT
VAGATDVVLAEGFKDAVQELTNGRGVDIVVDPVGGDRFTDSLRSLAAGGRLLVIGFTGGE
IPTVKVNRLLLNNIDVVGVGWGAWSLTHPDALAQQWSQLERLLRSGKLPPPEPVVYPLDQ
AAAAIASLENRTAKGKVVLRVRD
>tr|A2VR61|A2VR61_9BURK NADPH:quinone reductase and related Zn-dependent oxidoreductase OS=Burkholderia cenocepacia PC184 GN=BCPG_00432 PE=4 SV=1
MVLTVASTTFRNTDDLAEADGHRMLIVNRPRGDIPHTVPMHGHAAQGEKRMKALLCTAFG
PIDRLRIEDVAIPEPAAGQVRIQVKAASLNFPDALIVQGLYQVKPALPFSPGAEFAGVID
AVGAGVTAWRPGDSVMAFTGHGGFAEQCVADVHQLAALPPGMTFEQGAALVLAYGTSLHA
LQQRARLQAGETLLVLGAAGGVGIAAIEIAKALGARVIAAASSADKLALCREAGADETID
YATEDLRRRVDELTGGRGADVVYDPVGGAYSEAALRATAWRGRFLVVGFAAGEIPKIALN
LALLKERDILGVFWGDAVRRDPAQHAANMRLLAEWFAAGKVRPAITERVSLDGAADAIAR
MANRQVKGKVVIFPDA
>tr|A3HUL4|A3HUL4_9SPHI Oxidoreductase, zinc-binding protein OS=Algoriphagus sp. PR1 GN=ALPR1_01305 PE=4 SV=1
MKAIVCEEFGSVENLFLGERPDPIPDSNQVLIKVEACGVSFPDLLILQNKYQFQPSLPYS
PGGEAAGQIVEVGKEVKNFQKGDRVLALCRWGGFAEKVVVDAERVFKIPNAISYVMAASS
IYSYSTSYHALKDRGELKKGETLLVLGGSGAIGSAAIELGKAMGAKVIAAASSDEKLAFC
KEKGADELINYGSEDLKNKIKELTDGKGVDVVLDPVGGNFTEAALRGTAWKGRYLIVGFA
NGEIPKIPMNLPLLKGCAIVGVFWGNFSKKEVELNLQNMDRLNQWFLEGKLKGESIQEYH
LSEAKKAILALQERSKFKKGVVRIS
>tr|A3JF07|A3JF07_9ALTE NADPH:quinone reductase and related Zn-dependent oxidoreductase OS=Marinobacter sp. ELB17 GN=MELB17_06754 PE=4 SV=1
MGVSVKAILCKEYGPADKLVIEDVPSPTAKGRGVKVRVKAAGLNFPDTLIIEGKYQLKPP
LPFSPGGEMSGEVIAVGEKVTRFKVGDRVAGLTGYGAFAEEVIVPERNLLLLPDGMSDEK
AAAFMMVYGTSYYALKQRANIQTGESLLVLGASGGVGRATVELGKAMGARVIAAASSAQK
LAVAEAAGADELINYTEEPLKDAVKRLTNSKGVDVIYDPVGGDYTEQALRAMAWNGRHLI
IGFAAGDIPKIPANLMLLKGCSVVGVFWGSFTQREPEASAQNMIELMKLYAEGKIDPKIS
EVFEFEDYAKALGALTERRATGKVVLKVGF
>tr|A3JWV5|A3JWV5_9RHOB Oxidoreductase, zinc-binding dehydrogenase family protein OS=Rhodobacterales bacterium HTCC2150 GN=RB2150_16574 PE=4 SV=1
MDTPVPAPKSGEVLVKIAACALNFADLLMLSGKYQATPPLPFSPGLELSGTITALGPDVD
AADLPIGTRVAIFAGQGGLADYGCFDVNACTPLPDAMPFDEAAAFQVAFGTSHVALAYKA
RLQPGETLVVLGASGGVGLTAIEVGKLMGAKVIAVARGADKLAVAASKGADHLIDSETAD
LKAEIRALGGADVIYDPVGGAQFDAAIRACNPDGRVLVIGFASGDIPKPAANILMVKNIT
VIGFYWGGYMTFKPNVVTDSLKQLFEWHSQGRITPHISARFPLAQATDALEYLRARKSTG
KVIVTME
>tr|A3K0D1|A3K0D1_9RHOB Oxidoreductase, zinc-binding dehydrogenase family protein OS=Sagittula stellata E-37 GN=SSE37_23429 PE=4 SV=1
MTEIEVPTPKPGEIRVRVAACGLNFADLLMVKGTYQDTPDCPFVLGMEVSGVVDSLGEGV
ENFAPGDRVAVFGGQGGLAEMACFDAKRAVHLPDTMDFTTAAAFQIAYGTSHIALDHRAK
LLPGETLLVLGAAGGVGLTAVEIGKLMGATVIACARGSDKLKAAKAAGADHLIDARTQDI
RAEVKALGGADVVYDPVGGEQWEAAFRACKPEARLLPIGFASGDVPQVKANHLLVKNLTV
LGVYWGGYLAFRPDILTGSLATLMAWHGDGRLKPHVSHTYPLEKAAEGLALLRDRKSTGK
VVITIQDM
>tr|A3KKD3|A3KKD3_STRAM Putative oxidoreductase OS=Streptomyces ambofaciens ATCC 23877 GN=SAML1183 PE=4 SV=1
MQAWQVHENGEPREVMRLADVAPPTPGEGQVLLRVRAANINFPDALMCRGQYQVRPPLPF
TPGVEICGETEDGRRVLANPALPHGGFAEYAVADARALLPAPEALDDAEAAALHIGYQTG
WFGLHRRARLEAGETLLVHAAAGGVGSAAVQLGKAAGATVIGVVGGPEKAAVARELGCDV
VVDRHGEDVVGAVKEATGGRGADVVYDPVGGQAYAQSAKVVAFEGRIVVVGFASGTIPSP
ALNHALVKNYAVLGLHWGLYNTKNPKLVQHCHEQLTELAARGAIKPLVSERVPLDGAADA
VQRVADGTTTGRVAVVPQKGAAA
>tr|A3L230|A3L230_PSEAE Putative uncharacterized protein OS=Pseudomonas aeruginosa C3719 GN=PACG_04185 PE=4 SV=1
MKAVLCKAFGPASSLVLEEIASPSPAKNEILLDVHAAGVNFPDTLIIEGKYQFKPPFPFS
PGGEAAGVVAAVGEKVAHVRPGDRVMALTGWGSFAEQVKVPGYNVMPIPEGMDFASAAAF
GMTYGTSMHALKQRANLQPGETLLVLGASGGVGLAAVEIGKAMGARVIAAASTPDKLAVA
KAAGADELINYSEGSLREQLKALTGGQGVDVIYDPVGGELFEEAFRSIAWNGRMLVVGFA
SGSIPSLPANLTLLKGASLVGVFWGSFAQRQPQDNADNFRQLFAWHAEGKLKPLVSQRFP
LERAGDAIDALGQRKAVGKVVVEVR
>tr|A3LIP4|A3LIP4_PSEAE Putative uncharacterized protein OS=Pseudomonas aeruginosa 2192 GN=PA2G_04713 PE=4 SV=1
MKAVLCKAFGPASSLVLEEIASPSPAKNEILLDVHAAGVNFPDTLIIEGKYQFKPPFPFS
PGGEAAGVVAAVGEKVAHVRPGDRVMALTGWGSFAEQVKVPGYNVMPIPEGMDFASAAAF
GMTYGTSMHALKQRANLQPGETLLVLGASGGVGLAAVEIGKAMGARVIAAASTPDKLAVA
KAAGADELINYSEGSLREQLKALTGGQGVDVIYDPVGGELFEEAFRSIAWNGRMLVVGFA
SGSIPSLPANLTLLKGASLVGVFWGSFAQRQPQDNADNFRQLFAWHAEGKLKPLVSQRFP
LERAGDAIDALGQRRAVGKVVVEVR
>tr|A3RVB2|A3RVB2_RALSO Quinone oxidoreductase OS=Ralstonia solanacearum UW551 GN=RRSL_02115 PE=4 SV=1
MHRPGIRIPARKTNRTIVLLLGYTARHPRFCHRTTHLSGDKMKAVVCKRWGPPESLVIET
LPDPAPGAGEVVIDVKAAGVNFPDVLIIQNKYQFKPELPFTPGSEVAGVVRAVGDGVAHV
KAGDHVIAFLGQGAFASQVKAPAKAVMPMPPGMAFDTAAAFTLTYGTSHHAVVDRGQLKA
GETMLVLGAAGGVGLAAIEIGKAIGARVIAAASSDEKLAVCQAHGADALINYATEDLRER
IKTLTDGKGPDVIYDPVGGIYAEPAFRSIAWRGRYLVVGFANGEIPKMPLNLALLKGASL
VGVFWGEFARREPKANLANMMQMLGWMQEGKIRPHISARYPLEQTAQALLDMAARKVTGK
VVIQP
>tr|A3S7Y6|A3S7Y6_9RHOB Oxidoreductase, zinc-binding dehydrogenase family protein OS=Sulfitobacter sp. EE-36 GN=EE36_04338 PE=4 SV=1
MRAMQVTAYDQPLSEQELEMPVPAAGEVLIRVDACGLNFGDLLMIKGTYQQKPDLPFTLG
MELSGSVAAVGEGVTDLAVGQRIAAYSGLLGLAEYAAIPANVCVPIPDDMPAEDAAAFLV
AYGTSHVALDYKARLQPGERLLVLGASGGVGLTAVELGKLMGAEVIACARGAAKLEICRA
AGADHLIDSETDDIREVVKSLGGADVVYDPIGGDQFKAALRACNPEARILPLGFASGEVP
QIPANILLVKNIDVLGFFWGGYKNFKPQVLTDSFKVLIDWYSAGKLKPHVSHVLPLDQAN
EALDLLRTRKATGKVIVRVS
>tr|A3SFX2|A3SFX2_9RHOB Oxidoreductase, zinc-binding dehydrogenase family protein OS=Sulfitobacter sp. EE-36 GN=EE36_02783 PE=4 SV=1
MKAMLSTAPGGPETLELTEMPQPEPKKGQVRIRIRAAGLNFPDTLIIKDLYQMKPPRPFA
PGGEVSGDVDAVGEGVSNVAAGDRVLAMTGFGGFATDIIVDAERVLKIPDAMPYDEASCL
VLTYGTSHHALKNRAEIQPGESLLIMGAAGGVGVAAIELAKAAGARVIAAVSSEDKAQFC
RDLGADETIIYSRDMDDRATQKAFSDEIKKLSGGEGVDVVYDAVGGAYAEPAVRALAWKG
RYLVVGFPAGIPKIPLNLTLLKGSQIMGVFWGAHTAREPKVHAENMADLFRMYAGGQIKP
RISARYPLEKAADALNLMQDRKVQGKVVLDVQ
>tr|A3SI64|A3SI64_9RHOB Oxidoreductase, zinc-binding dehydrogenase family protein OS=Roseovarius nubinhibens ISM GN=ISM_02110 PE=4 SV=1
MIRVKIMACGLNFADLLMCQGKYQDTPEPPFTLGMEVAGVVDALGPDTDGPAVGSRVAVF
GGQGGLAEYGCFPANRAVLLPDDMRFDDAAALQIAYGTSHLALDYKARLQPGETLLVLGA
AGGVGLTAVEIGHAMGAKVIACARGAEKLEVARRAGADHLIDAASEDIRERVRALGGADV
VYDPVGGDQFKAAFRACNPEARLLPIGFASGDVPQIPANHLLVKNLTVMGLYWGGYLAFK
PEVVTDSLATLLSWHREGRIKPHVSHALPLAQAGDGLELLRSRKSTGKVVIRPHE
>tr|A3SSU8|A3SSU8_9RHOB Oxidoreductase, zinc-binding dehydrogenase family OS=Sulfitobacter sp. NAS-14.1 GN=NAS141_09266 PE=4 SV=1
MRAMQVTAYDQPLSEQELEMPVPAAGEVLIKVDACGLNFGDLLMIKGTYQQKPDLPFTLG
MELSGSVAAVGEGVTDLAVGQRIAAYSGLLGLAEYAAIPANVCVPIPDDMPAEDAAAFLV
AYGTSHVALDYKARLQPGERLLVLGASGGVGLTAVELGKLMGAEVIACARGAAKLEICRA
AGADHLIDSETDDIREVVKSLGGADVVYDPIGGDQFKAALRACNPEARILPLGFASGEVP
QIPANILLVKNIDVLGFFWGGYKNFKPQVLTDSFKVLIDWYSAGKLKPHVSHVLPLDQAN
EALDLLRTRKATGKVIVRVS
>tr|A3T024|A3T024_9RHOB Oxidoreductase, zinc-binding dehydrogenase family protein OS=Sulfitobacter sp. NAS-14.1 GN=NAS141_03186 PE=4 SV=1
MKAMLSTAPGGPETLELTEMPQPEPKKGQVRIRIRAAGLNFPDTLIIKDLYQMKPPRPFA
PGGEVSGDVDAVGEGVSNVAVGDRVLAMTGFGGFATDIIVDAERVQKIPDAMPYDEASCL
VLTYGTSHHALKNRAEIQPGESLLIMGAAGGVGVAAIELAKAAGARVIAAVSSEDKAQFC
RDLGADETIIYSRDMDDRATQKAFSDEIKKLSGGEGVDVVYDAVGGAYAEPAVRALAWKG
RYLVVGFPAGIPKIPLNLTLLKGSQIMGVFWGAHTAREPKVHAENMADLFRMYAGGQIKP
RISARYPLEKAADALNLMQDRKVQGKVVLDVQ
>tr|A3TNV6|A3TNV6_9MICO FadB4 OS=Janibacter sp. HTCC2649 GN=JNB_14658 PE=4 SV=1
MRAAQVTRLDGPDAVEVVDVPSPDVPDGQVLIDVAAAGVSFPDVLLSRGEYQMKPPPPFV
PGAEVAGVVRVAPAGSGLEVGDRVAAFPFLGGFAEQVVCDPAFVFPLPENVTFEQGAALP
MNYLTCHFALRQRGRLAEGEKVLVHGAAGGIGTAAIQLAKAWGATVYAVVSDDAKADVAR
QAGADEVVLAEGFKNAVAELTSGHGVDIVVDPVGGDRFTDSLRSLAPLGRLLVIGFTAGS
IPEVKVNRLLLNNIDVVGVGWGAFWTGRPGYIRKQWDDLVPLLEAGQLDPVIGEVRDLGE
IGAALLDIDERRATGKILLTP
>tr|A3TVC8|A3TVC8_9RHOB Zinc-binding dehydrogenase OS=Oceanicola batsensis HTCC2597 GN=OB2597_10029 PE=4 SV=1
MRAFTVPAPDTDPAMTELEVPRPGPGEILVRNACCGLNFADLLMMRGKYQEMPEHPFVLG
MEIAGTVEALGPGTEGPPPGSRVALFGGRGGLADYGLFPADRAVVLPDQIDFATAAALPV
AYGTSHVALDHKARLRRGETLVVLGAAGGVGLTAVELGHLMGARVVAIARGEAKLEIARQ
AGADHLIDARSSDIRDQIKALGGADVVYDAVGGDLFRAAFRAMKPEGRILVIGHASGDVP
QIPANHLLVKNVDVLGFYWGGYLRFRPEVITDSLATLFDWAAQGRIRPHISHTLPLERAA
EGLELLRSRASTGKVVITMPPAP
>tr|A3TVY2|A3TVY2_9RHOB Oxidoreductase, zinc-binding OS=Oceanicola batsensis HTCC2597 GN=OB2597_11061 PE=4 SV=1
MKAIVCKEFGPLDDLDYKDVPDPRPGPGQVLIRTEAAGVNYPDGLIVQGLYQSKPDRPFT
PGSEVAGEIVAVGDGVTRFRQGDRVVTYCSGGYAEMAVGSERTCFSLPEGMDAADACAMI
IAWGTSHHALKQRANIQPGETLVIFGAAGATGTAAIQIGKVMGATVIAVCSSDEKQKIAT
EQGADHVIGYDNLKDEVKALTGGKGADVVYDSVGGDAFKAASRFMAPNGRLLVIGFASGE
IPQLPVNLTLVKEYSVVGVFWGNWTRREPEAYLANMDELFGWYAEGKVKPLIEGRYPLAD
AADVLKRVMNRGAVGKIALVP
>tr|A3U1E5|A3U1E5_9RHOB Alcohol dehydrogenase, zinc-containing OS=Oceanicola batsensis HTCC2597 GN=OB2597_20926 PE=4 SV=1
MKALLSHAPGGPETLVLRDLPDPEPGPAEVRIAVRTVGINFPDTLIIEDKYQFRPDRPFA
PGAELVGVVDALGDGVSDLRVGDRVMALPMWGALAEKICIAETRCHRLPDAVGDEQAACL
QMTYGTALYALEQRGDLTEGESLLVLGAAGGVGLAAVELGAALGARVIAAASSESKVGVA
RDHGASDSLVYPEAPLERAAQKQLSDQIKHLAGAEGVDVVMDIVVGDYTEPALRATAWGG
RVLIVGFPAGIARIPANLPLLKSCDIRGIFWGGAIERDWNRHRTDMARLVDMCAAGQIRP
RVHQTFPLAEGGAAIRALSERGVIGKVCVTL
>tr|A3UJ21|A3UJ21_9RHOB Probable oxidoreductase protein OS=Oceanicaulis alexandrii HTCC2633 GN=OA2633_00615 PE=4 SV=1
MRALVCKDFAPYKNLTVEEAPEPPLGEGMVMLDVKAAGVNFPDILLVEGNYQMKPPTPFV
PGMEAAGVISGLGEKVQGVKEGDRVIAATMLGAFAEKVPVHFSQVVPMPESMSFEEGAAL
TTIYGTSYHALKDRARLKEGETVLVLGAAGGVGIATVQLAKAMGAKVIAAASSDEKLQFC
RDNGADETINYTTEDLKARVKELTGGKGVDVVYDPVGGDYAEPALRATGWDGRYLVIGFA
SGPIPKIPLNLALLNSRNIQGVFWGAWAGQNPRDNAKNLKEIFDFYEAGKIKPQVSASYK
LEDYAKAFEDLLERRVKGKVVLTP
>tr|A3V3I2|A3V3I2_9RHOB Oxidoreductase, zinc-binding dehydrogenase family OS=Loktanella vestfoldensis SKA53 GN=SKA53_01546 PE=4 SV=1
MRAFQVSSFTNPPALVDIAAPLPAPGEVLLDIAACGLNFADLLMAKGSYQDTPMPPFTLG
MEVCGTVTALGDGVTTPAIGTRVAVFGGQGGMAEQGVFPANLCRPVPDSMSAEVAAGFMV
AYGTSHLALTHRARLQQGETLLVLGAAGGVGLTAVEIGKALGARVIAVARGADKLAVAQA
AGADHVIDSDTQDIKAVVKALGGADVVYDPVGGDAFKAALGACRPQARYVVIGFASGDVP
QVPANILLVKNVDLIGFYWGGYLKFRPDLLSDSLAELLGWLADSRLKPHISHVLPLAQAE
KALDLMRSRASTGKVVITP
>tr|A3VHN5|A3VHN5_9RHOB Oxidoreductase, zinc-binding dehydrogenase family protein OS=Rhodobacterales bacterium HTCC2654 GN=RB2654_08472 PE=4 SV=1
MNFGDLLMAKGQYQEKPDLPFTLGMEVAGTIREVGEGVEGFEPGMRVLVGGGSGGLADFG
TFPATKAIRIPDSMSFTDAAAFQVAYGTSHVGLDYRARLQPGENLLVLGAAGGVGMTAIE
IGKLMGAKVIACARGKEKLEVCKSAGADVLIDSETDDLREAVKAAGGADVIYDPVGGDQF
RAAMRATNPEARILVVGFASGDIPQIPANHLLVKNLNIMGYYWGGYNRFKPEVLTNSMAT
LIRWYDEGKLKPHVGATLPLEQAGDAYELMRSRKSTGKVVVTTGRG
>tr|A3VSI0|A3VSI0_9PROT Oxidoreductase, zinc-binding dehydrogenase family protein OS=Parvularcula bermudensis HTCC2503 GN=PB2503_08474 PE=4 SV=1
MKALMSTAPGGPETLSLIEQATPSPRKGEVIVAVKAAGVNYPDTLIIKDLYQFKPPRPFA
PGNEVAGVVEALGEGVTHLSVGDRVAATLAPCGGFATHAAAPAAATFPIGDMPFEEAAAL
VMTYGTSLHALKDRAALAEGETLLILGASGGVGSAAIELGKAIGARVVGAVSSTEKADFV
KELGADEAIVYPKGDLSRDDQKALSASFKEACGKNGADVIYDAVGGPYAEPALRAIAWEG
RYLVVGFPAGIPTLPLNLPLLKGCQIVGVFWGAAVQRDPKGHEANLTLLKKLVADGAIQP
RVTETFPLERGAEALKKLESRSATGKLVITMP
>tr|A3W7D6|A3W7D6_9RHOB Zinc-binding dehydrogenase OS=Roseovarius sp. 217 GN=ROS217_16835 PE=4 SV=1
MRAYQIPARGADPALTTLPRPLPKSGELALRIAACGLNFADLLMIKGAYQDTPEPPFTLG
MEVAGTVEALGPDTRGPAPGTRVAVFAGQGGLADYGCFPAARAVPLPDSMTFADAAAFQV
AYGTSHVALDHKAHLQPGETLLVLGAAGGVGLTAVEIGKQMGARVIACARGADKLAVAKR
AGADHLIDAAEQDIRETCRALGGVDVVYDPVGGDHFKAAFRACNPEARILTIGFASGEVP
QIPANHLLVKNISVMGLYWGGYLKFRPEVVTNSLATLFDWYAQGLLRPHVSHLLPLEQTA
EALDLLRTRKSTGKVVITLD
>tr|A3WBF9|A3WBF9_9SPHN Alcohol dehydrogenase, zinc-containing OS=Erythrobacter sp. NAP1 GN=NAP1_06770 PE=4 SV=1
MKALRVESLSDDLSGVTLADMAEPERRPGEVLVRVRAASLNFPDLLMTKGKYQFKPELPF
TSGLECAGEVIEADADSGFSPGDRVMGGNKTGAFAEIASIPERGLSRLPAGFDFAQGAAM
GAAYSTAYTGLVELCGLEAGQTVLVHGASGGVGLAACDLTKALGAKVIAATGVAGKRAAI
EAACSPDAVITAEGRFREEVAELTDGHLCDIVFDPVGGDIFDESTRCVTFGGKLVVVGFT
SGRIAEVATNIPLIKGFSIVGLRAGEYARRFPERGAAVNAAIAQLAEAGRISPAIDRTLP
LSRWREGFEAMAKRELVGKVVFEPGS
>tr|A3WHZ9|A3WHZ9_9SPHN Alcohol dehydrogenase, zinc-containing OS=Erythrobacter sp. NAP1 GN=NAP1_09117 PE=4 SV=1
MKAIRTHEVGGPETLTLDEIDTPKPGKGEVLVAVKACAINYPDTLMIRDLYQFKPERPYS
PGGEIAGVIEAVGEGVEGFKVGDNVMAGIGNGGLREKAIVPANRMFPVPDGVPHEKAASL
LMTYGTTIHGLKDRGHIKEGDVVLVLGAAGGVGLSAVELAKAFGARVVAAVSSEAKGEVA
RKAGADEVVIYPREEMDKAASKDLANKFKEACGPNGANIVYDIVGGQYSEPALRSIAWEG
RFLVVGFPAGIAKMPLNLTLLKSCDICGVFWGAFTAREPAKFVQQVKELFALMKEGKIDP
LVSETFPLERAGEAIAKLENREAVGKLVVTMD
>tr|A3XBR1|A3XBR1_9RHOB Oxidoreductase, zinc-binding dehydrogenase family protein OS=Roseobacter sp. MED193 GN=MED193_03947 PE=4 SV=1
MLSTTPGGPETLVWSEQPDLTPGKGELLVEIRAAGVNFPDTLIIRDLYQMKPPRPFAPGG
EISGVVIALGEGVSGYEIGDRVLALTGHGGFATQICVAANQAVRFPKEMPFEDAAGFVFT
YGTSYHALKDRAQLKPGETLLILGAAGGVGAAAIELGKSMGAKVIAAVSTAEKAAFCAEI
GADETLVYNRDMSKEDQKEFSKNIKELSGKSGVDVVYDAVGGMYAEPALRAMAWLGRYLV
VGFPAGIPEIPLNLPLLKGCDIRGVFWGASVFRDPKGHAENMAELQALYGAGKIKPQICE
VLPMTDASLALEMMQDRRVMGKVILINS
>tr|A3XFA8|A3XFA8_9RHOB Oxidoreductase, zinc-binding dehydrogenase family protein OS=Roseobacter sp. MED193 GN=MED193_21586 PE=4 SV=1
MLAYRINDFNAPPVLEEIESPPPGADEVKVRIRACGLNFADLLLQKGTYQDTPLPPFTPG
LELAGEVMECGSQVQRVSPGDRVAVFSGQGGLAQEGVFDAARVVAIPDSMSFEDAAALLI
TYGTSHVALDHCARLQPGETLLVTGAAGGVGLTAVEIGKLMGARVIAHARGAGKLKVAKS
AGADHLIDDTADLRAEVKSLGGADVVYDAVGGDVWKAAFRATKPGGRLLPIGFASGEVPQ
IPANHLLVKNLTVIGFYIGGYLKSHPEVMQRSFATLMEWHSSGRISPHISHVLPLAQVAE
GMELLRSRASTGKVVITP
>tr|A3YE39|A3YE39_9GAMM Oxidoreductase, zinc-binding OS=Marinomonas sp. MED121 GN=MED121_21515 PE=4 SV=1
MKAIMCHEFAPIDALTYEEVPDPTPNEYEIIIVVAACGINFPDGLLVQGLYQMKPEHPFS
PGSEVTGTISQLGAKVKHLKLGQRVIGLTMTGGYAQKVAINSRMVLPLPDTISFEQGAGL
ITAHATAHHGLKQRANLKKGETLLVTGASGGTGLAAVQIGKAMGAKVIALCSSQEKLFAA
KEQGADELLLSSDPDLKDKIKALTANKGVDVVYEVVGGDIFQTCARTMAWNGRLLVVGFA
SGSIPEFPVNLALVKGFSVIGVFWGSFAQKEPANFMVNMQELLAWYEQGQVKVVIDQVYP
LSQAPEALSKVFNRQSIGKLILTP
>tr|A4A9X3|A4A9X3_9GAMM Zinc-containing alcohol dehydrogenase superfamily protein OS=Congregibacter litoralis KT71 GN=KT71_07919 PE=4 SV=1
MADKLQLATDHPEPTAEAGQVVIDVKAAGLNFPDVLIIQGKYQFQPDMPFSPGGECAGVV
LSVGEGVERYKVGDKVIAMTGSGCFRDQIAVDHNAVMPMPEGLDFTQAAGVAMTYFTSYH
ALKQRADLKEGETLLVLGAAGGVGSTAVELGKLMGAKVIAAASSEEKLAMCRDLGADETI
NYSEQDLKAAVKELTGGKGVDVVYDPVGGDYAEPALRGMAWNGRYLVIGFASGPIPEIPL
NLALLKGCSIVGVFWGRFIAEEPAVHLQNIKELWGLFAEGKLKPAINDVFALEDYEQAYD
VMTGRLARGKVILTME
>tr|A4AQP4|A4AQP4_9FLAO Probable oxidoreductase protein OS=Flavobacteriales bacterium HTCC2170 GN=FB2170_14683 PE=4 SV=1
MKAIRCKKYGPPSSLILEEMASLEPGAKEVVVSVKACGINFPDTLIIQGLYQLKPELPFT
PGSDIAGIVKEVGEGVNHLTVGDEVFGFVAYGAFAEEVIVPSNACFPKPKKMDYPVAASF
MMAYGTSYHALKDRAKLKEGETLLVLGAAGGVGLAAVELGKLMGAEVIAAASTDEKLELC
SEYGADETINYSKQDLKATIKELTGGKGVDVIYDPVGGIYTEKAFRAIAWNGRFLVVGFA
AGTIPKMPLNLPLLKGASIVGVFWGGFAIGNPKANMQNTKALMQLYEEGKIKPHIHRIYK
LADAPKALEEMMNRKVRGKLVVQME
>tr|A4EIV8|A4EIV8_9RHOB Alcohol dehydrogenase, zinc-binding protein OS=Roseobacter sp. CCS2 GN=RCCS2_14529 PE=4 SV=1
MAFCRGSSACIFGDAFLCAASYCNLQNSINTKHATVAAQDLTLRIGKSPVSHLKVVKISP
FYKLHHVPDKGAQGKNLKDSTAMRAFQVTSFEEKPKLIDLPDPTPGPGDVLLEIAACGLN
FADLLMANGTYQDTPKPPFTLGMEVCGKIIVHGPGVEGPAIGTRVAVFGGQGGLAEKGVF
PAALCRPVPDTMPDQIAAGFMVAYGTSHLALVRRAQLQAGETLLVLGAAGGVGLTAVEIG
KAMGATVIAVARGADKLAVAKAAGADHLIDSDTDDIKAAVKTLGGADVVYDPVGGDAFKA
ALGACKREARVIVIGFASGDVPQIPANILLVKNITVIGFYWGGYLAFNAQALTDSLAELM
AWHADGRLKPHVSHALPLDQAADALDLMRTRKSTGKVVVTP
>tr|A4ERC7|A4ERC7_9RHOB Oxidoreductase, zinc-binding dehydrogenase family protein OS=Roseobacter sp. SK209-2-6 GN=RSK20926_18882 PE=4 SV=1
MHSMLSNEPGGPETLIWSEQPDLSPKKGEILVSVRAAGVNFPDTLIIRDLYQVKPPRPFA
PGGEVSGEVIAIGEGVTGYSLGDRVLALTGHGGFATQICVPANQAVKFPETMSYEEAAAF
VFTYGTSYHALKDRASLAPGETLLVLGAAGGVGVAAIELGKAMGARVIAAVSTEEKAEFC
LSVGADEALVYSREMNKADQKKFSSEIRELTGRSGVDVAYDAVGGDYAEPVLRSMAWQGR
YLVVGFPAGIPKIPLNLPLLKGCDIRGVFWGASVFQDPKGHASNMAELQELFRSAKIRPR
IHASLPMQRAAEALGIIERREVMGKVVLTNA
>tr|A4EVJ6|A4EVJ6_9RHOB Oxidoreductase, zinc-binding dehydrogenase family protein OS=Roseobacter sp. SK209-2-6 GN=RSK20926_22614 PE=4 SV=1
MLCLRVTDFSAPPSFCDITCADPGPGQIRLRIRACGLNFADLLLLKGTYQDTPDLPFTPG
LEVAGEVIALGKDVANFNLGDRVAVFCGSGGLAEEGVFEASRAIPIPAGMSDEDAAAMLI
AYGTSHVALEHCARLQSGETLLVTGAAGGVGLTAVEIGKLMGARVIAHARGAGKLRAAQN
AGADHLIDDSEDLRAIVKSLGGSDVVYDAIGGGVWKDAFRSANPGARLLPIGFASGEVPQ
IPANHLLVKNLTVIGFYIGGYLKARPEVIRNSFETLFRWHGEGRIKPHVSHVLPFEKTFE
GLEMLRNRTSTGKVVITMS
>tr|A4GHZ3|A4GHZ3_9BACT Alcohol dehydrogenase OS=uncultured marine bacterium EB0_39H12 GN=MBMO_EB0-39H12.0080 PE=4 SV=1
MESRVLECQFLSEDMSGVVLVNKTITNPEANELLIKVKASSVNFPDYLMTQGKYQHKPEL
PFGLGMEGSGIVERIGKDVHGFKENDHVIFGAIGQGAFSDYVTVNEKAVNIMPKNLSFEQ
AAAFQTAYLTAYVSLVRRGELKKGENLLVHGATGGVGMAAVQLGKYLEAKVIATGTSSEK
LKITQSWGADHTILTHKDNIVDFKDEVKELTQGKGADVIYDPVGGDVFDHSIRCINWGGR
ILVVGFASGRIPVLPVNMALIKGFSVVGVRAGEFGRKNPEAGIENTQKIREICEAGHFSP
HICEEFSLDQSKEALKFLSQRKLVGKVVITTD
>tr|A4KL40|A4KL40_MYCTU NADPH quinone oxidoreductase fadB4 OS=Mycobacterium tuberculosis str. Haarlem GN=TBHG_03072 PE=4 SV=1
MRAVRVTRLEGPDAVEVAEVEEPTSAGVVIEVHAAGVAFPDALLTRGRYQYRPEPPFVLG
AEIAGVVRSAPDNSQVRSGDRVVGLTMLTGGMAEVAVLSPERVFKLPDNMTFEAGAGVLF
NDLTVYFALAVRGRLQAGETVLVHGAAGGIGTSTLRLAPALGASRTVAVVSTQEKAELAT
VAGATDVVLAEGFKDAVQELTNGRGVDIVVDPVGGDRFTDSLRSLAAGGRLLVIGFTGGE
IPTVKVNRLLLNNIDVVGVGWGAWSLTHPDALAQQWSQLERLLRSGKLPPPEPVVYPLDQ
AAAAIASLENRTAKGKVVLRVRD
>tr|A4KNH3|A4KNH3_MYCTU Hypothetical quinone oxidoreductase (NADPH:quinone oxidoreductase) (Zeta-crystallin) OS=Mycobacterium tuberculosis str. Haarlem GN=TBHG_00149 PE=4 SV=1
MKACVVKELSGPSGMVYTDIDEVSGDGGKVVIDVRAAGVCFPDLLLTKGEYQLKLTPPFV
PGMETAGVVRSAPSDAGFHVGERVSAFGVLGGYAEQIAVPVANVVRSPVELDDAGAVSLL
VNYNTMYFALARRAALRPGDTVLVLGAAGGVGTAAVQIAKAMQAGKVIAMVHREGAIDYV
ASLGADVVLPLTEGWAQQVRDHTYGQGVDIVVDPIGGPTFDDALGVLAIDGKLLLIGFAA
GAVPTLKVNRLLVRNISVVGVGWGEYLNAVPGSAALFAWGLNQLVFLGLRPPPPQRYPLS
EAQAALQSLDDGGVLGKVVLEP
>tr|A4U345|A4U345_9PROT Alcohol dehydrogenase superfamily, zinc-containing OS=Magnetospirillum gryphiswaldense GN=MGR_2488 PE=4 SV=1
MHAVVCPQFGAALELRELPPLSLAAHQVRIRVAAAGVNFADSLFIQGKYQEKVAPPLVPG
MELAGTVEQVGADVTELAVGDRVMANVTGGGFASEAVADWTDVHKIPDAMDFVTAAAFPV
AYGTSHLGLLKAALRPGEVLVVHGAAGGVGLTAVEIGVAMGATVIATAGGAEKVQIALDH
GAHHGIDYKAEDVRAKVKELTGGRGADVVYDPVGGEIFDASLRSIAPDGRILVIGFASGN
VPQIPANHLLVKNVTVIGYWWGAYRKLNPLLVRQSMNDALDMWAQGKLHPHVSQTLPLAQ
ASEALALLKSRAVSGKLVLTI
>tr|A5P885|A5P885_9SPHN Alcohol dehydrogenase, zinc-containing OS=Erythrobacter sp. SD-21 GN=ED21_28733 PE=4 SV=1
MKALVVEELSRDLSGLGLRDVDAPRRRTGELLVAVRAASLNYPDLLMTRGDYQFKPELPF
VSGLEMAGEVIEADPGSGFEVGDKVMGGAKTGAFAQQIALSTTALRAIPEGLDFAQAAAM
GAAYHTAYVSLVELGGLQPGQTVLVHGASGGVGLAACDLAKALGAKVIAATHSEAKLEAI
RRTGTTHAAILNHGRFREEVSTLTDGALCDLVFDPVGGDVFDESTRCVTFGGKLLVVGFV
AGRIPEIAVNIPLIKGFSVVGVRAGEYARRFPERGQRIAEAIDKLASEKRIAPHIDRILP
LDQWRKGFKAMDRGEIVGKVVLAP
>tr|A5PB63|A5PB63_9SPHN Alcohol dehydrogenase, zinc-containing OS=Erythrobacter sp. SD-21 GN=ED21_23811 PE=4 SV=1
MKAVLSKETGGPETLVVENIEAPTPGKGEVLIDVAACAINFPDTLIIRDMYQFKPPRPFA
PGGEISGTIEALGEGVEGFAVGDRVICGVGNGGLQEKVAVAAARLFEVPEGIDLVQASAL
LMTYGTTIHGLKDRGDIKEGETVLVLGAAGGVGLSAVELAKAYGCHVVAAVSTEEKGEVA
KQAGADEVVIYPRAPFDKDTSKQLANDFKAAVGPNGADIVYDIVGGDYSEPALRSIAWEG
RFLVIGFPAGIAKMPLNLTLLKSCDIRGVFWGAFTAREPEKNNANIAELFDLWKAGKINP
LVSETYPIDRAHEAIAKLENRGAIGKLVVTMD
>tr|A6E343|A6E343_9RHOB Zinc-binding dehydrogenase OS=Roseovarius sp. TM1035 GN=RTM1035_06543 PE=4 SV=1
MRAYHLPAKGAEPLLTDLPRPTPGPGEIRVRIAACGLNFADLLMIKGAYQDTPEPPFTLG
MEVAGTVDALGPGTDGPAPGTRIAVFGGQGGLADYGCFPAARAVPLPDAMSFADAAAFQV
AYGTSHVALDHKARLQPGETLLVLGAAGGVGLTAVEIGKQMGARVIACARGADKLAVAQE
AGADHLIDAATQDIRDVCRALGGVDVVYDPVGGDQFTAALRACNPEARILTIGFASGDVP
QIPANHLLVKNITVMGLYWGGYLKFRPEVVTQSMATLFDWYAAGRLRPHVSHLLPLEQAA
EALDLLRLRKSTGKVVVTLT
>tr|A6F2F0|A6F2F0_9ALTE Zinc-containing alcohol dehydrogenase superfamily protein OS=Marinobacter algicola DG893 GN=MDG893_01960 PE=4 SV=1
MRAILCKEYGPAETLVIEDVTSPVVKGHGVKVRVKAAGLNFPDTLIIEGKYQLKPTMPFS
PGGEMSGEVIEVGEKVTRFKSGDRVAGLTGYGAFAEEVVVPEQNILPIPESMSDEKAAAF
SMVYGTSYYALKQRANIQPGETLLVLGASGGVGLATVELGKAMGAHVIAAASTAEKLAVA
KEAGADELINYTEEPLKDAVKRLTNSKGVDVIYDPVGGDFTEQALRAMAWNGRHLIIGFA
AGDIPKIPANLTLLKGCSVVGVFWGSFTQREPQNSAQNMMELLKLFSEGKINPRISEVYD
FEDYEKALGALTGRTATGKVVLKVGS
>tr|A6FQH3|A6FQH3_9RHOB Oxidoreductase, zinc-binding dehydrogenase family protein OS=Roseobacter sp. AzwK-3b GN=RAZWK3B_20466 PE=4 SV=1
MRAFHIDSPGAPPAVTDLSMPTPGPGEIRLKVGACGLNFADLLMMTGDYQDTPAAPFTLG
MEVAGTVEAHGPGVTAPAIGTRVAVFGGQGGLAEYGCFPADRAVPLPDAMSDIDAAAFQI
AYGTSHVALDHKAQLQPGETLLVLGAAGGVGLTAVEIGKLMGARVIACARGADKLAVARQ
AGADHLIDAKTDDIRAACKALGGVDVVYDPVGGDQFDAAFRATNPEGRILSIGFASGTVP
QIKANHLLVKNLSVIGFYWGGYLKFRPSVVTDSLATLMGWYEAGRIKPHVSHVLPLDQAA
EALELLRSRTSTGKVVVTPR
>tr|A6G293|A6G293_9DELT Oxidoreductase, zinc-binding dehydrogenase family protein OS=Plesiocystis pacifica SIR-1 GN=PPSIR1_20584 PE=4 SV=1
MRAAHVTALEGPDALEVVELPDPEPSRGQVVVAVESAGVNFPDLLLTRGLYQLRPNLPFA
PGGEVAGEVVAVGEGAGFEVGERVMALTGWNGFATHVVLGAERCVRVPETMPTDLAGAFA
FTYGTTYHGLVDRGGLAKGERLLVLGAAGGVGSAAVELGVALGARVIAAASSPEKLAFCA
ELGAEAGIDYAQEDLKKRAKALGGGAVDVVYDPVGGERSEQALRALGPGGRHLVIGFASG
TIPRVAWNLALLKQCAIVGVSWGAWALMNPKANAENMRALFELHAAGKLRPQITARYGLE
QVGEALRAMEARAVKGKVIIEPQR
>tr|A6GQE4|A6GQE4_9BURK Probable oxidoreductase protein OS=Limnobacter sp. MED105 GN=LMED105_12927 PE=4 SV=1
MKALMCKTLGLPDTLVFEETADPQPGPGQVVVDMKAAGVNFPDALMIQGKYQFKPALPFA
PGAELAGVVAALGEGVKNVKVGDRVIAMCTHGAFAEKVLVQAKQIIPMPPAISFETAASF
TLAYGTSYHALKGRAQLKEGETLLVLGAAGGVGLAAIQIAKALGAKVIAAASSAEKLAIC
KENGADELINYSNEDLRERVKELTGGKGPNVIFDPVGGKFAEPAFRSIGWNGRYLVVGFA
DGEIPSIPLNLPLLKGASIVGVFWGDFVNRQLFDFIKDLGEMFALIEQGKLKPLVSKVYS
LPQGAQALQDLLDRKVVGKVVITANT
>tr|A7CGG2|A7CGG2_BURPI Alcohol dehydrogenase, zinc-binding domain protein OS=Ralstonia pickettii 12D GN=Rpic12DDRAFT_2354 PE=4 SV=1
MPVSAMCTQSVGVPLTKRKPFWAPSVASNTESGRCSVSELDAPLWFCSGATTVTRPRGLS
ARCSAASPGARYPSSLAMRICMARIVTEQRSRIVLGHTFYTLTKYASTGWTLHRSRSNRT
IVLLFGYTGRRDRVQCMRDGEQSNARLLRRHMMKAVVCKTWGPPESLVIETLPDLSPGAG
EVVIDVKAAGVNFPDVLIIQNKYQFKPELPFTPGSEVAGVVNAVGEGVSHLKAGDHVIAF
LGQGAFASQVKASAKVVMPMPPGMAFDTAAAFTLTYGTSHHAVVDRGQLKAGETMLVLGA
AGGVGLAAIEIGKAIGARVIAAASSDEKLAVCKDHGADALINYSTEDLRERIKELTDGKG
PDVIYDPVGGIYAEPAFRSIAWRGRYLVVGFANGEIPKMPLNLALLKGASLVGVFWGEFA
RREPKANLANMMQMLGWMQEGKIRPHISARYPLEQTTQALLDMAARKVTGKVVIQP
>tr|A8TLZ4|A8TLZ4_9PROT Putative oxidoreductase, zinc-binding protein OS=alpha proteobacterium BAL199 GN=BAL199_02249 PE=4 SV=1
MRAMLCKAFGPIDDLALEEMPSAALAAGEVRIKVAACGVNFPDVLIVEGKYQFKPDRPFA
PGGEVSGTVAEVGADVTGFKVGDAVMATTLWGGFAEEVVTTPDRLLRRPPTMDETTAAGF
ALTYGTSYHALVQRAAIQPGETLLVLGAAGGVGVAAIQIAKALGARVIAAAGSADKLAFA
REQGADEVVNYTEDGYRDRLKELTGGRGVDVIYDPVGGDLMDPSLRSMAWNGRYLVVGFA
SGEIPKIPANLTLLKGCAVVGVFWGQFRRNEPQVEAENFRRLFELHAEDRIKPVISQTFP
LAQARDALAVLAGRKVKGKIVLTV
>tr|A9D9F5|A9D9F5_9RHIZ Alcohol dehydrogenase, zinc-binding protein OS=Hoeflea phototrophica DFL-43 GN=HPDFL43_08274 PE=4 SV=1
MKAIICPDYGPVSNLEYRDMPEPDPGKAEVVISAEAIGVNYPDGLLVQGLYQMKPETPFI
PGMEAAGRIKSVGAGITSLKPGDRVVAMIDRGAYAQQVLAPADRVFALPDQMTCEDACAL
MCAWGTSHHALRQRAQLKKTETLLVLGAAGSTGLAAVSIGKAIGARVIAVASSDEKRSAC
LDAGADVALPYEGLREALKSETGGKGVDVAYDPVGGPAFEVAARAMARNGRLLVVGFASG
EIPKLAVNLALLKEYSLVGVFWGSFVSHEPKAYAANNRELFAWHSSGLIKPRIDVRRPLS
EAADALQRILDRGAVGKTILIP
>tr|A9DUH2|A9DUH2_9RHOB Oxidoreductase, putative OS=Oceanibulbus indolifex HEL-45 GN=OIHEL45_08570 PE=4 SV=1
MRAMQVTAYDEPLTLRELEMPMPGQGEVLIQVDTCGLNFGDLLIIKGTYQEKPPLPFTLG
MEMAGTITALGEGVDHLKVGQRVAAYTGFDGLAEYAAIPAAVCVPIPEEMTAVDAAAFLI
AYGTSHVALDYKARLQPGERLLVLGASGGIGLTAVELGKMMGAEVIAVARGADKLAVCKE
AGADHLINSETDDIRAIVKELGGADVVYDPVGGDQFKAAMRACNPEARLIPLGFASGEVP
QIPANILLVKNLSVLGFYWGGYAKIKPSVLTDSFAKLIEWYVAGKLKPHVSNVLPLEQAN
EALALLRDRKATGKVVVQVAG
>tr|A9EKV4|A9EKV4_9RHOB Oxidoreductase, zinc-binding dehydrogenase family protein OS=Phaeobacter gallaeciensis 2.10 GN=RG210_13471 PE=4 SV=1
MRAYRVSSFDISPTIAEVDVRSPKSGEVAVAIHACGLNFADLLLLRGKYQDTPDLPFVPG
LELAGVIEAVGADVDGLAVGDRVAVFSGQGGLAETGVFPVDRVTRIPDEMSFADAAAFQI
TYGTGLVALDHCARLQPGETLLVTGAAGGVGLTAVEIGKRLGARVIAHARGAEKLAVAKA
AGADHLIDASEDLRQSVKDLGGADVVYEAIGGDVWQAAFRATNPGGRLLPIGFAGGEVPQ
IPANHLLVKNLSVIGFYFGGYLKSHPAVIRGAIERLLQWYRDGSLRPHISHRLPLDQVSE
GLDLLRSRQATGKVVIMIRPDQR
>tr|A9F9K0|A9F9K0_9RHOB Oxidoreductase, zinc-binding dehydrogenase family protein (Fragment) OS=Phaeobacter gallaeciensis 2.10 GN=RG210_16254 PE=4 SV=1
MHAMLSTAPGGPETLHWSAQECPEPGPQEVVVKIHAASVNYPDTLMIQDLYQIKPPRPFA
PGGEIAGEIIALGREVQDHKIGDRVLALTGYGGFATHIVIPAGTAIQIPDQMPYLDAAGF
VFTYGTSHHALKERANLQSGETVLVLGAAGGVGSAAVELAKAAGARVIAAVSSAEKAAFC
QEIGADATVIYGHAPDKEDQISFGKNIKALAGKAGVDVVYDAVGGPYAEPALRAMGWQGR
YLVVGFAAGIPKIPMNLPLLKGCQIVGVFWGAAV
>tr|A9FNV7|A9FNV7_9RHOB Oxidoreductase, zinc-binding dehydrogenase family protein OS=Phaeobacter gallaeciensis BS107 GN=RGBS107_14926 PE=4 SV=1
MHAMLSTAPGGPETLHWSAQECPEPGPQEVVVKIHAASVNYPDTLMIQDLYQIKPPRPFA
PGGEIAGEIIALGREVQDHKIGDRVLALTGYGGFATHIVIPAGAAIQIPDQMPYLDAAGF
VFTYGTSHHALKERANLQSGETVLVLGAAGGVGSAAVELAKAAGARVIAAVSSAEKAAFC
QEIGADATVIYGHAPDKEDQISFGKNIKALAGKAGVDVVYDAVGGPYAEPALRAMGWQGR
YLVVGFAAGIPKIPMNLPLLKGCQIVGVFWGAAVQRDPAQHLRNVGELFELYGSGKIRPR
VHATYPMSEAAAALTEMQNRNVLGKIILTNTPE
>tr|A9G0W5|A9G0W5_9RHOB Alcohol dehydrogenase, zinc-binding protein OS=Phaeobacter gallaeciensis BS107 GN=RGBS107_18068 PE=4 SV=1
MRAYRVSSFDISPTIAEVDVRSPKSGEVAVAIHACGLNFADLLLLRGKYQDTPDLPFVPG
LELAGVIEAVGADVDGLAVGDRVAVFSGQGGLAETGVFPADRVTRIPDEMSFADAAAFQI
TYGTGLVALDHCARLQPGETLLVTGAAGGVGLTAVEIGKRLGARVIAHARGAEKLAVAKA
AGADHLIDASEDLRQSVKDLGGADVVYEAIGGEVWQAAFRATNPGGRLLPIGFAGGEVPQ
IPANHLLVKNLSVIGFYFGGYLKSHPAVIRSAIERLLQWYRDGSLRPHISHRLPLDQVSE
GLDLLRSRQATGKVVIMIRPDQR
>tr|A9G2P2|A9G2P2_METNO Alcohol dehydrogenase superfamily, zinc-containing OS=Methylobacterium nodulans ORS 2060 GN=MnodDRAFT_2131 PE=4 SV=1
MQSFEGSAYGTLDHFELVDRDIPEPGARQVRIRVAAAALGFVDGLIIQGRYQYKPPLPYV
PGGEIAGVVDAVGAEVHHLSAGDRVATWQFGGGLAEYTLAPADEVEPIPANLAFADAAAI
LLDYQTAQYALFGRGGVRAGETVLVAGAAGGVGAAAVQLAAKAGAYVIAAASTPEKRDRV
RALGAQAAINSAGPDIRAEIKAAAPRGVVDVVVDPVGGPTFEALFRSLAKEGRHLVIGFA
AGSIPALPANLALLKSAALIGVEIRHFLASRPAEARAARAALFEQVASGALAPPPLIPFP
LVQAREALATASCRDKTGKVVVIQQPDALASDASRNS
>tr|A9GJ78|A9GJ78_METNO Alcohol dehydrogenase superfamily, zinc-containing OS=Methylobacterium nodulans ORS 2060 GN=MnodDRAFT_3725 PE=4 SV=1
MKALLCKALGGPEDLVIEDLPDPVPGPGEVLVRVTVAALNFFDTLIIAGRYQVKPDLPFS
PGAEAAGIVEALGPGVEGFRIGERVIAHLGYGACRERVVVGVGGLSRVPDQVSDEQAAGL
TVTYGTSLHALQDRAGLRPGETLAVLGASGGVGLAAVELGHAMGARVIACASSADKLEAA
KAHGADLILDYGTENLREGLRRLGGEKGIDVVYDPVGGDFSEPALRSLNWKGRFLVIGFA
SGPIPRIPLNLVLLKGIDVQGVHWGAFVKNEPEAHAANQARLLALVAEGRLTAKVHGVYP
LARAAEALGILSRREAVGKVLLRP
>tr|A9H5B3|A9H5B3_9RHOB Oxidoreductase, putative OS=Roseobacter litoralis Och 149 GN=RLO149_13360 PE=4 SV=1
MRAMQVTELGKPLSLRDIPHPSAGAGQVVVKVHTCGLNFGDLLAIKGTYQERPDVPFTLG
MELCGTVTEVGQGVTRFTVGQRIAAYCGFDALADFAAISADICVPIPDVMSDEDAAAFLI
AYGTSHVALDYKAHLRAGERLLVLGASGGVGLTAVELGKLMGAEVIAVARGAQKLQVAKA
AGADHLIDSETDDIRDCVKALGGADVVYDPIGGEQFKAALRACRPEARLIPLGFASGEVP
QIPANHLLVKNLTVIGFYWGGYTRVNPKVLTDSFEVLTDWYVAGKIKPHVSHVLPLEQAN
EALDLLRTRKATGKVVVRVA
>tr|B1FNH5|B1FNH5_9BURK Alcohol dehydrogenase zinc-binding domain protein OS=Burkholderia ambifaria IOP40-10 GN=BamIOP4010DRAFT_5586 PE=4 SV=1
MKALMCTAFGPIDRLRIEDVAIPEPAAGQVRIRVKAASLNFPDALIVQGLYQVKPALPFS
PGAEFAGVIDAVGDGVSAWQPGDEVVAFTGHGGFAEQCVADVHQIAALPPGMTFEQGAAL
VLAYGTSLHALQQRARLQQGETLLVLGAAGGVGLAAIEIAKALGARVIAAASSADKLALC
REAGADDTIDYATEDLRRRVDELTGGRGADVVYDPVGGAYSEAALRATAWRGRFLVVGFA
AGEIPKIALNLALLKERDILGVFWGDAVRRDPAEHAVNMRQLAQWFVAGKVRPAITERVP
LSGAADAIARMANRQVKGKVVILPDA
>tr|B1FYU4|B1FYU4_9BURK Alcohol dehydrogenase zinc-binding domain protein OS=Burkholderia graminis C4D1M GN=BgramDRAFT_2313 PE=4 SV=1
MRAIRCNQYGPPESLTVEELPDLEPPPGHVVIDVKAASVNFPDVLIIQNKYQFKPPLPFT
PGSEVAGIVRAVGAGVTQFTPGSRVVAFTGAGGFAQQALASESACVPLAEDVDLELAAAF
TLAYGTSHHAVVDRAALQAGETMLVLGAAGGVGLAAVEIGKALGARVIAAASSDEKLAVC
LQHGADATINYTTEDLRERIKTLTDGKGPDVIYDPVGGVYAEPAFRSIGWRGRYLVVGFA
NGEIPKLPLNLTLLKGASVVGVFWGDFAKREPERNHAAFRQMVGWIGEGKLKPHVSARYP
LDETARALRDMAERRVIGKVVITP
>tr|B1G828|B1G828_9BURK Alcohol dehydrogenase zinc-binding domain protein OS=Burkholderia graminis C4D1M GN=BgramDRAFT_5523 PE=4 SV=1
MKSFVGTSFDIGSYALVDEPMPDPGHGQLRIRIEATALGFVDGLMMQGRYQIKPRLPYVP
GGEIAGVVDAVGPGVTRPLVDERVVTWQLGGGLAEYVVVDAADVDIAPSGLPMPIAAAML
VDYQTAHYALFDQARLTAADTLLVLGAGGAVSSAAIQLAVHAGARVIAAASSESKRKAAC
ELGAVAAIDYSLPDWREALRSVAPEGVDVVLDPVGANMLEPAFRSLAKGGRYLVIGFAGG
AIPSLPVNLALLKNATLHGVDVRYFLATRPEQARRVRAALFSMVARGHLRPPATIAFPLA
NASDAVLATFDRERRGKIVVLPEAVIGSSDAG
>tr|B1T057|B1T057_9BURK Alcohol dehydrogenase zinc-binding domain protein OS=Burkholderia ambifaria MEX-5 GN=BamMEX5DRAFT_1173 PE=4 SV=1
MKALMCTAFGPIDRLRIEDVAIPEPGAGQVRIRVKAASLNFPDALIVQGLYQVKPALPFS
PGAEFAGVIDAVGDGVSAWRSGDEVVAFTGHGGFAEQCVADVHQIAALPPGMTFEQGAAL
VLAYGTSLHALQQRARLRQGETLLVLGAAGGVGLAAIEIAKALGARVIAAASSADKLALC
CEAGADDTIDYATEDLRRRVDELTGGRGADVVYDPVGGAYSEAALRATAWRGRFLVVGFA
AGEIPKIALNLALLKERDILGVFWGDAVRRAPAEHATNMRQLAQWFAAGKVRPAITERVP
LSGAADAIARMANRQVKGKVVILTDA
>tr|B4W852|B4W852_9CAUL Oxidoreductase, zinc-binding dehydrogenase family OS=Brevundimonas sp. BAL3 GN=BBAL3_663 PE=4 SV=1
MKAWVCRSYVSPFEIAIEEIPVPDPGPGEVLIEVAAAGLTFGETLVLQGQYQLTPPLPYV
PCSELSGVVRACGNGVTRFRPGDAVIAFSFSLSGGALAKFSVMPEGFVFPKPPRVGFVEA
AAIPINFWTAFNALHRRGALRPSETLVVHGATGGVGLAAVQIGKAIGATVIATGGEDAKL
EVVKSLGADHVLNHRTQDLREAIKGLTGGRGADVFVDPVGGDLFDLSMRAIAPGGRILVV
GFTSGQWAQAKTNILLVKMISVIGVEARLAIETTGGEGLADFLEMLKWVNSGRILPFVSQ
VFEFEEAVEGFQAILSRSHVGKCILRVGEPA
>tr|B4W8L1|B4W8L1_9CAUL Oxidoreductase, zinc-binding dehydrogenase family OS=Brevundimonas sp. BAL3 GN=BBAL3_3293 PE=4 SV=1
MQAVVAHAFGAPDTFAIEEAPTPLPAKGEVTVRIARAAVNFVDLIVSSGRYQVRPPLPFI
PGGEFAGVVEAVGDGVSGFKPGDRVCGSKVGGAFAEFVAIDATLVYQLPATLSTADAATF
RVNHATAYHALVQRARLAPGETVLVLGAAGAVGTAAIQIAKALGAIVVASASSTEKQALA
MVAGADHAITSGAEDWRAQLKAVAPGGADVVVDPVGGAATEPAFRSLTRGGRHLVIGFAA
GSIPSLPTNLALVKSVSLVGVDVRQFSLLEPAASAANMQALFAMHAEGKLRPAAVEVYAL
PDFAAAMERVQSGAGTARVALDMGGPHQ
>tr|B4WET4|B4WET4_9CAUL Oxidoreductase, zinc-binding dehydrogenase family OS=Brevundimonas sp. BAL3 GN=BBAL3_2553 PE=4 SV=1
MSKAPGGPETLVVEDVLDPTPRAGEVVIEVKAVGINYPDTLIIEDKYQFRPERPFSPGAE
VAGVVEAVGEGVKGVAKGDRVIAVPGWGGLVERLAVRVETVIPIPEAMSFEEAAALIMTY
GTSYYALKDRAQLKAGETLLVLGAAGGVGAAAVELGKAMGARVVAAASTNDKVQFALDLG
ADNGLIYPTGPMDRAAQKELSGEFKLATGRDGADVVYDAVGGDYADPALRAMDWNGRYLV
VGFPAGIPSLPLNLTLLKSVSVIGVFWGAAVARDPKGHAANMTELMQMYAEGKIRPRVSQ
TFPLEKAGEAIKALGDRQALGKIVVTVGD
>tr|B4X1J3|B4X1J3_9GAMM Oxidoreductase, zinc-binding dehydrogenase family OS=Alcanivorax sp. DG881 GN=ADG881_2251 PE=4 SV=1
MRAILCKELGPANTLVIEDIASPAPGKGEVKVRVKAAGLNFPDTLIIEGKYQIKPELPFS
PGGEMAGEVLEVGEGVKNFKPGQRIMGLTGYGAFAEEILVPDNRLIPVPDGMDDHTAAAF
SMVYGTSYHALKQRANIQPGETLLVLGASGGVGLAAVEIGKAMGAKVIACASSDEKLEVA
REAGADDLINYADEDLKEALKKRYPKGVDVIYDPVGDKFTEAALRNMAWNGRLLVVGFAA
GDIPKIPANLALLKGCSIVGVFWGAFTQQEPKVNMQNIMELFQLFGQGKLKPRISQVFKF
EEYEQALAALTSRTAKGKVVLDVAGQ
>tr|B5GAI2|B5GAI2_9ACTO Oxidoreductase OS=Streptomyces sp. SPB74 GN=SSBG_01290 PE=4 SV=1
MRAWQVAETGEPERVMRLVETERPEPGPGQLLVRVLAADVNFPDALLCRGQYQIRPPLPF
TPGVELCGRAEDGRRLIGTPVLPHGGFAEYALLEEAASLPAPEALDDAEAAALHIGYQTG
WFGLHRRARLQSGETLLVHAAAGGVGSAAVQLGKAAGARVIGVVGGPGKAEAARALGCDL
VLDRHTDDIVAAVKEFTGGRGADVVYDPVGGDSYTKSAKCVAFEGRIVVVGFTSGTIPAP
ALNHAMVKNYAILGLHWGLYARYAPETIAACHRELTRLAAEGVVKPLVSERVPLEEAASA
VGRVAGGRSTGRICVLP
>tr|B5HIM5|B5HIM5_STRPR Oxidoreductase OS=Streptomyces pristinaespiralis ATCC 25486 GN=SSDG_05011 PE=4 SV=1
MQAWRVHRNGEPSEVMRLEEVDRPTPGDGQLLLKVRAANINFPDALLCRGQYQVRPPLPF
TPGVEVCGETEDGRRVIANPALPNGGLAEYVVADAAAVLPAPEALDDAEAAALHIGYQTG
WFGLHRRAALKEGETLLVHAAAGGVGSAAVQLGKAAGARVIGVVGGAEKAAVARELGCDV
VIDRRTDDIVAAVKEATGGRGADVVYDPVGGDAYAKSAKCVAFEGRIVVVGFASGDIPSP
ALNHALVKNYSIMGLHWGLYATKDPRAIGRCHQTLTEYAAKGLIKPLVSDRVAFKDAAGA
VQRVADGTTTGRLVVVPDGAGR
>tr|B5JB88|B5JB88_9RHOB Oxidoreductase, zinc-binding dehydrogenase family OS=Octadecabacter antarcticus 307 GN=OA307_871 PE=4 SV=1
MRAFQVTTFETPATLINTAAMLPAEGEVLLNIEACGLNFADLLMANGTYQDTPTPPFTLG
MEVCGTVLALGAGVMSPAIGARVAVFGGQGGLADQGVFPAALCREVPDTMTSEAAAGFQV
AYGTSHLALTRRAKLQAGETLLVMGAAGGVGLTAVEIGKAMGATVIGIARGTEKMAVAKA
AGADHVIDASDDITAAVRALGGADVVYDPVGGVSFKAALRATNREGRIVVIGFASGDIPQ
IPANHLLVKNITVIGFYWGGYLKFNPTALTDSMGELLNWYAQGRLKPHVSQVVPLDNAAD
ALDLLRSRKSTGKVVVTP
>tr|B5KBM7|B5KBM7_9RHOB Oxidoreductase, zinc-binding dehydrogenase family OS=Octadecabacter antarcticus 238 GN=OA238_778 PE=4 SV=1
MRAFQVTSFDTPAALIDAPATPPAEGEVLLGIQACGLNFADLLMANGTYQDTPTPPFTLG
MEVCGTVLALGAGVTTPALGARVAVFGGQGGLADQGVFPAALCREVPDTMTSEIAAGFQV
AYGTSHLALTRRAKLQAGETLLVMGAAGGVGLTAVEIGKAMGATVIGVARGAAKMAVAKA
AGADHVIDASEDITAAVRALGGADVVYDPVGGPSFKAALRATNREGRIVIIGFASGDIPQ
IPANHLLVKNITVIGFYWGGYLKFNPTALTDSMGELLDWYAQGRLKPHVSHVVPLDKAAD
ALELLRSRKSPGKVVVAP
>tr|B5S162|B5S162_RALSO Putative uncharacterized protein OS=Ralstonia solanacearum GN=RSMK00373 PE=4 SV=1
MKAVVCKRWGPPESLVIETLPDPAPGAGEVVIDVKAAGVNFPDVLIIQNKYQFKPELPFT
PGSEVAGVVRAVGDGVAHVKAGDHVIAFLGQGAFASQVKAPAKAVMPMPPGMAFDTAAAF
TLTYGTSHHAVVDRGQLKAGETMLVLGAAGGVGLAAIEIGKAIGARVIAAASSDEKLAVC
QAHGADALINYATEDLRERIKALTDGKGPDVIYDPVGGIYAEPAFRSIAWRGRYLVVGFA
NGEIPKMPLNLALLKGASLVGVFWGEFARREPKANLANMMQMLGWMQEDKIRPHISARYP
LEQTAQALLDMAARKVTGKVVIQP
>tr|B5SM11|B5SM11_RALSO Putative uncharacterized protein OS=Ralstonia solanacearum IPO1609 GN=RSIPO_01635 PE=4 SV=1
MKAVVCKRWGPPESLVIETLPDPAPGAGEVVIDVKAAGVNFPDVLIIQNKYQFKPELPFT
PGSEVAGVVRAVGDGVAHVKAGDHVIAFLGQGAFASQVKAPAKAVMPMPPGMAFDTAAAF
TLTYGTSHHAVVDRGQLKAGETMLVLGAAGGVGLAAIEIGKAIGARVIAAASSDEKLAVC
QAHGADALINYATEDLRERIKTLTDGKGPDVIYDPVGGIYAEPAFRSIAWRGRYLVVGFA
NGEIPKMPLNLALLKGASLVGVFWGEFARREPKANLANMMQMLGWMQEGKIRPHISARYP
LEQTAQALLDMAARKVTGKVVIQP
>tr|B5WVB0|B5WVB0_9BURK Alcohol dehydrogenase zinc-binding domain protein OS=Burkholderia sp. H160 GN=BH160DRAFT_7013 PE=4 SV=1
MRAIRCKQYGPPESLVVEDLPDLEPPPGHVVIDVKAAAVNFPDVLIIENKYQFKPPLPFT
PGSEAAGIVRAVGEGVTQFRPGSRVAAFTGSGGFAEQALAPASACVPLDDDVPFELAAAF
TLAYGTSHHAVVDRGALQPGETTLVLGAAGGVGLAAVEIGKALGARVIAAASSDEKLATC
VKHGADATINYSTEDLRERIKALTDGRGPDVIYDPVGGAYAEPAFRSIGWRGRYLVVGFA
NGEIPKLPLNLMLLKGASVVGVFWGDFARREPQRNRAAFEQMMGWIREGKLKPYVSARYS
LDDTGRALRDMAERRVIGKVVITP
>tr|B6ATX3|B6ATX3_9RHOB Oxidoreductase, zinc-binding dehydrogenase family OS=Rhodobacterales bacterium HTCC2083 GN=RB2083_1190 PE=4 SV=1
MKTMLSTDVGGPETLALSDMPSPEPGKNQVRIKVHAAGVNFPDTLIIRDLYQMKPPRPFA
PGGEISGEVDALGEAVTNLKVGDRVLGMIGFGGFATEVVADANRVVKIPDNMPYDEAACF
VLTYGTSHHALKDRANIQAGETLLILGAAGGVGVAAIELGKAAGAKVIAAVSSEEKAQFC
RDLGADGTLIYSRDISDRASQKEFSTQIKALSGSDGVDVIYDAVGGDYAQPAVRSLAWKG
RYLVVGFPAGIPSIPLNLTLLKGCQIVGVFWGAHTVREPQNHAENMGDLFRLYREGKIKP
RISANYPLDKAGDALQLLQDRKVLGKVVVTMD
>tr|B6B2C6|B6B2C6_9RHOB Oxidoreductase, zinc-binding dehydrogenase family OS=Rhodobacterales bacterium HTCC2083 GN=RB2083_1799 PE=4 SV=1
MRAFQVSKIGEPAELSQVTAPNAACGEVLVKISTCGLNFADLLMQTGQYQDTPPAPFTLG
MEIAGTVEAIGEGVTSPAIGTRVAVFGGQGGLADYGTYDARTAIEIPDKMSMTDAAAFQI
AYGTSHVALGYRANLQAGETLLVLGAAGGVGLTAVEIGKLMGATVIAVARGADKLEVAGK
AGADHVIDAGVEDLRAELKALGGVDVVYDPVGGDLFKAAFRACKPEARILSIGFASGEVP
KVMTNHLLVKNITVMGFYWGGYMKFKPEVIAHSLRELFAWYEAGKLQPHVSHVLPFEQAA
GGIELLRTRKSTGKVVIEVAAE
>tr|B6B8C2|B6B8C2_9RHOB Oxidoreductase, zinc-binding dehydrogenase family OS=Rhodobacterales bacterium Y4I GN=RBY4I_2892 PE=4 SV=1
MLAYQVSAFDRPAALTETGCPSPASGQAAVALRACGLNFADLLMMKGSYQDTPEPPFTLG
LEAAGVVTALGESTEGFAAGDRVAVFGGCGGLAEAGVFDAARLIRIPDAMSFEQAAAIQI
AYGTSHMALDHCARLQPGETLLVTGAAGGVGLTAVEIGKLMGATVIAQARGQEKLDVAAA
AGADHLIDAGEDLRSAVKALGGADVVYDAIGGDVWKAAFRSANPGARLLPVGFAGGEVPQ
IPANHLLVKNLTVIGFYLGGYMKFRPEAVRRSFETLFAWHGEGRIKPHISHVLPLERAGD
GLELLRSRKSTGKVVITTGTSG
>tr|B6R2W5|B6R2W5_9RHOB Quinone oxidoreductase OS=Pseudovibrio sp. JE062 GN=qor_2 PE=4 SV=1
MRAVVCSEYGPPEALRVEDVERKEPKKGQVRIAVEAAGVNFPDTLVIAGKYQIKPPMPFV
PGGEVAGRIEAVGEGVTGFAPGDPVMALLLQQGGYAEEVVVDAFAVMKRPETMSAQVAAG
FTMTYGTSMHALKQRAQLQPGETLLVLGAGGGVGLTAVEIGKVMGAKVIAAASSAEKLEA
ARKAGADELINYSTQDLRERLKEIVGKAGVDVVYDPVGGDLFEQALRSTAWNGRALVVGF
AAGDIPSIPTNLPLLKGCSVMGVFWGAFRMREPSSDQNNFSELFKWLQEGKLNPTVSRSY
SLEEAPQALRDLMERRVVGKVVLETGRI
>tr|B6R5I6|B6R5I6_9RHOB Quinone oxidoreductase OS=Pseudovibrio sp. JE062 GN=qor_3 PE=4 SV=1
MKAVICEKLGGPSDLVVRELEDPSAGPGEVLVRVKAAALNYFDTLIIQGKYQFKPELPFS
PSGEMAGIVEAVGEGVTRFKVGDRVASYAKWGAARELYVAPEDEVVLVPDAVSLKHAAGL
LITYGTAIHGLRSRAHLQPGESVAVLGASGGAGQAAVEVAKLMGARVIACASSEDKLAHA
KACGADELVDYSQGGLKQKLKDLTDGKGLEVVYDVIGGDYADDALRATGWRGRYLVVGFA
SGTIQRIPANLALLKGCDILGVFWGDAVVREPEEHHKDCEQLFQWVAEGKLKPHIHAEYP
FEDIALGLEEISSRRAKGKVLLIP
>tr|B7D190|B7D190_9BURK Alcohol dehydrogenase zinc-binding domain protein OS=Diaphorobacter sp. TPSY GN=DtpsyDRAFT_0253 PE=4 SV=1
MHAWLCTNPTGVEALAWTELPDPAPKAGEVLVEIRAASLNFPDLLIVQNKYQIKPPLPFV
PGSEFAGVVQAVGDGVTHLQVGQNVACLSGTGGFATHTIAPAARCIPLPDGFGHVDAAAF
IMTYATSYHALLDRGQLQAGETVLVLGAAGGVGTAAIQIAKAKGARVIAAASTDEKCDVC
LKLGADAVINYSVEDLRDAAKSLTDGRGPDVIYDPVGGALAEPAFRSIAWRGRYLVVGFA
SGPIPSLPLNLPLLKGASVVGVFWGEFAKREPQANASMMGTLLQWYAQGKIRPAIDRTMP
MSQLPAAFAHMGARAVIGKLVLVN
>tr|B7DPX0|B7DPX0_9BACL Alcohol dehydrogenase zinc-binding domain protein OS=Alicyclobacillus acidocaldarius LAA1 GN=AaLAA1DRAFT_1045 PE=4 SV=1
MKAWVVRELGHHRDVLRLEDTPAPPMQPGSARIRVEAAALNFLDLLVCQGQYQEKPPLPF
TPGVEVCGVVEEVAPGSTFQVGDRVIALPQLPHGGLAEQVVVPLAQVHRVPQGASPAEAA
AMFITYHTAYYALHRLARLQPGEVLLVHAGAGGVGSAAIQLGKAAGARVIATAGGPEKVE
TCRQLGADEAVDYRSGDFVEAVKAFTSGRGADVIFDPVGGDVFDESRRCIAFEGRLLVIG
FASGRIPQAPMNHVLVKNYSLVGVHWGLFHRLYPDAVREMHEELIRLYEAGRIRPLVRHV
YPFEDVIPAMDALGGRQTVGKVIVSVS
>tr|B7L252|B7L252_METCH Alcohol dehydrogenase zinc-binding domain protein OS=Methylobacterium chloromethanicum CM4 GN=Mchl_0924 PE=4 SV=1
MKALVCSRLGGPEDLGIEDLPDPVAGPGEALVRVQVAALNFFDTLIIAGRYQVKPDLPFS
PGGEACGVIEALGPGAEGFSIGDRLMVHLSHGTARERIAVPVKRLARVPEAVSDEIAAGL
SITYGTTLHALRDRARIRPGETLVVLGASGGVGLAAVELGKLLGARVIACASSPEKLETA
RAHGADDLIDYKADNLREALRRLTGERGVDVVYDAVGGDLAEPAMRALGWKGRFLVIGFA
AGEIPKFPLNVIMLKGIDVQGVHWGAFVEREPEAHAANQAQLLAWAAEGKLTVKVHGVYP
LDAYAEALGVLVRREAVGKVLLDLRG
>tr|B7QSF1|B7QSF1_9RHOB Oxidoreductase, zinc-binding dehydrogenase family OS=Ruegeria sp. R11 GN=RR11_2539 PE=4 SV=1
MHAMLSITPGGPETLEWAEAQTPESGPSQILVAIRAAGVNYPDTLMIRDLYQFKPPRPFA
PGGEIAGVVVSTGPEVTDFAVGDRVMALSGHGGFATHICIDAADALRIPDAMPDTDAAAF
VFTYGTSYHALMERGVLRSGETVLILGAAGGVGTAAIQIAKAVGARVIAAVSDAGKAEVC
KALGADDTVIYGRNPDKEEQISFSRNIKALAGKAGVDVIYDAVGGSYAEPALRAIAWQGR
YLVVGFPAGIPKIPLNLPLLKGCQIVGVFWGAAVERDPKGHQANMQALFDLYASGQVKPL
IHATHPMKDAAKALEEMQNRQVMGKVVMVNDQ
>tr|B7QXF8|B7QXF8_9RHOB Alcohol dehydrogenase, zinc-binding OS=Ruegeria sp. R11 GN=RR11_345 PE=4 SV=1
MRAYRIDNFDVGPAIASVDFTPPSSGQIGVAIYACGLNFADLLLLKGQYQDTPPLPFVPG
LELAGVVTAVGSDVEGFSIGDRVAVFSGQGGLADYGCFDAARAVKIPDTMSFADAAAFQI
TYGTGLVALEHCARLQPGETLLVTGAAGGVGLTAVEIGKRLGARVIAHARGAEKLAIAKA
AGADHLIDASEDLRSKVKELGGADVVYEAIGGDVWTAAFRATNPGGRLLPIGFAGGEVPQ
IPANHLLVKNLTVIGFYFGGYLKSHPHVIRRAISTLIDWYQDGSLRPHISHKLPLERVDE
GLELLRSRKATGKVVITLRDET
>tr|B7RM51|B7RM51_9RHOB Oxidoreductase, zinc-binding dehydrogenase family OS=Roseobacter sp. GAI101 GN=RGAI101_1436 PE=4 SV=1
MRAMQVTAYDQPLTLQHLDVPVPRAGEVLVQVDTCGLNFGDLLVIKGTYQEKPALPVTLG
MELAGTVTALGDGVTDLKVGQRIAAYSGFHGLAEYAAVPADICVPIPDRMTSVDAAAFLI
AYGTSHVALDYKARLQPGERLLVLGASGGVGLTAVELGKLMGAEVIACARGQAKLEICRA
AGADHLIDSDTDDIREIVKSLGGADVVYDPIGGDQFKAALRACNPEARLLPLGFASGEVP
QIPANILLVKNLNVLGLFWGGYKKFKPSVLTDSFKTLIDWYVAGQLKPHVSHVLPLEQAN
EALDLLRSRKATGKVVVQVAG
>tr|B7RQV1|B7RQV1_9RHOB Oxidoreductase, zinc-binding dehydrogenase family OS=Roseobacter sp. GAI101 GN=RGAI101_4118 PE=4 SV=1
MKAMLSTAPGGPETLELTELPQPEPKKGEVRIRVRAAGLNFPDTLIIQDLYQMKPTRPFA
PGGEVAGDVEALGEGVTNVAVGDRVLAMTGFGGFATEMCIGADRVMKIPDAMPYDEASCL
VLTYGTSHHALKNRAEIQPGESLLILGAAGGVGAAAIELGKATGARVIAAVSSEEKAQFC
RDLGADETIVYSRDMDDRATQKEFSNEIKRLAGGDGVDVVYDAVGGAYAEPAVRALAWKG
RYLVVGFPAGIPKIPLNLTLLKGCQIVGVFWGAHTVREPEIHAENMADLFRMYAEGQIKP
RISARFPLEKAADALNLMQDRKVLGKVVLDVD
>tr|B7S1M8|B7S1M8_9GAMM Oxidoreductase, zinc-binding dehydrogenase family OS=marine gamma proteobacterium HTCC2148 GN=GPB2148_1221 PE=4 SV=1
MMKAIICKEHGLPEKLELTTEWPEPELGENDVIIDVKAAGLNFPDVLMIQGKYQFQPDMP
FVPGAESAGVVSAVGDKVTRYKVGDKVISMGASGAFCERIAVHEMGAFPLPEGLTFEQAA
GVSITYFTSYYALKQRANIQPGETLLVLGAAGGVGTTAIELGKLMGAKVIAAASSPEKLE
LCKQLGADEVINYSEESLKDRVKELTGGKGVDVVYDPVGGDFAEPAVRSMAWKGRYLVIG
FASGPIPQIPLNLALLKGCSLVGVFWGRFSGEEPQENLNNITELWDMFTQGKLSPVVTDV
FPMAQYEDAFNCLIHRKARGKVILTTQ
>tr|B7V5C4|B7V5C4_PSEAE Probable oxidoreductase OS=Pseudomonas aeruginosa LESB58 GN=PLES_56281 PE=4 SV=1
MKAVLCKAFGPASSLVLEEIASPSPAKNEILLDVHAAGVNFPDTLIIEGKYQFKPPFPFS
PGGEAAGVVAAVGEKVAHVRPGDRVMALTGWGSFAEQVKVPGYNVMPIPEGMDFASAAAF
GMTYGTSMHALKQRANLQPGETLLVLGASGGVGLAAVEIGKAMGARVIAAASTPDKLAVA
KAAGADELINYSEGSLREQLKALTGGQGVDVIYDPVGGELFEEAFRSIAWNGRMLVVGFA
SGSIPSLPANLTLLKGASLVGVFWGSFAQRQPQDNADNFRQLFAWHAEGKLKPLVSQRFP
LERAGDAIDALGQRRAVGKVVVEVR
>tr|Q0FT45|Q0FT45_9RHOB Oxidoreductase, zinc-binding dehydrogenase family protein OS=Roseovarius sp. HTCC2601 GN=R2601_20971 PE=4 SV=1
MIEGKYQDTPKVPFTMGMEVAGTIDTVGTGVTGFAPGDRVAVFGGKGGLAEYGVFDAARA
VKIPDSMSFEDAAAFQIAYGTSHLALDHRARLQPGETLLVLGAAGGVGLTAVEIGKLMGA
TVIACARGPEKLEVARQAGADHLIDARTEDIREAVLALGGSDVVYDAVGGDQFTAAFRSC
KPEARILTIGFASGEVPQIKANHLLVKNLTVMGLYWGGYLTFRPEILTGSLAQLFAWYDQ
KKIRPHVSHVLPLEEVADGLALLRDRKSTGKVVIRIDG
>tr|Q1N3N4|Q1N3N4_9GAMM Quinone oxidoreductase OS=Oceanobacter sp. RED65 GN=RED65_12244 PE=4 SV=1
MKQVICKEFAPIDSLTIADVDSPEPKKNQVRIKAEAMGVNFPDGLLVQGLYQMKPPTPFV
PGIEVAGTIDAVGEGVDELNIGDSVAVLMPIGGYSEEVVVHKAMVQPLPNGVSPAHATAL
MCAYGTSHHALKQRANLQAGETLLVLGAGGSTGIAAVEIGKAMGAHVIAVASSDDKLELA
KQHGADELVKNDDHLADNLKALVKNKGIDVIFDPIGGDAFDTCIRRMAWNGRYLVIGFAS
GRIPELSVNLALVKGFSLMGVFWGTFVQKQPQDYMTNQQELFQWYKEGKVSPHIHASYPL
EQVKDALNAVLSGKVLGKVVLTP
>tr|Q1YFQ8|Q1YFQ8_MOBAS Possible zinc-containing alcohol dehydrogenase OS=Manganese-oxidizing bacterium (strain SI85-9A1) GN=SI859A1_03122 PE=4 SV=1
MKAIVCEDYGPIENLAYKDVDEPSPAGREVVIKAEAVGVNYPDGLLVQGLYQARPDLPFV
PGMESAGTVVAVGPDVTRLKVGDRVVASMQLGAFAERVAVHEAAAMPLPDGFDAGVACAL
VCGYGTAHHALKQRAALKPGETLLVLGAAGATGLAAIQIGKTMGARVIAVASSAEKQALA
RAEGADEAIGYEDLRGDIKRLTDGAGVDVAFDPVGGEAFDALARSMAWNGRLLVIGFASA
TIPKLPVNLALVKGYSLVGVFWGAFTRKEPAVFADNMRELMGWAVDGSVRPHVSERAKLT
DAADVLRRMHDRQTTGKIVLVP
>tr|Q1YQ88|Q1YQ88_9GAMM Oxidoreductase, zinc-binding OS=gamma proteobacterium HTCC2207 GN=GB2207_00240 PE=4 SV=1
MKALVCNEFGPTENLTLEERPVPTPGKGEILVDIKAAGVNFPDVLTVQGKYQFKPELPFV
PGGEVAGIVTAVGEGVTSRKVGDKVVSTVQIGGFAEQCVGSEHGAFAMGETMSFEQAAGF
AITYGTSYYALKQQANIQPGETLLVLGAAGGVGIATIQIAKAMGATVIAAASTEEKLDFA
CEAGADLRINYSTENLKDKVKELTGGKGADVIYDPVGGDFSEQAFRAIAWDGRFLVIGFA
SGPIPKIPLNLCLLKGASLVGVFWGAWAARFPLESRNNFDELIAMIDGGQFSPLVTEVYQ
LADYKDAFASISERRAKGKVILSMA
>tr|Q8VQC9|Q8VQC9_MYXXA Putative oxidoreductase OS=Myxococcus xanthus PE=4 SV=1
MRALQLQRLDGPDGLQLVDVPEPEAGDSVLIDVVAAGVSFPDLLLTRGQYQLKPALPFIP
GVEVAGVVRQAPAGAGVKPGQRVMAFSFGLGGFAEVAAIQPEMVFPIPADWSFEAAAGVV
MNYHTAHFALHRRGRLKAEESVVVHGAAGGVGTAAVQVARGAKARVIAVVSDERKADVAR
RAGAHEVLLSTGDWVAQVREKTGGLGANVVVDPVGGDIFDKSLKCLAPEGRLLVVGFASG
RIPEVQVNRLLLRNIDVVGVAWGGFLLHEPSLTPTIAKDLEAMADRGVLTPVVGPVFPLE
QGAQALRELDARRATGKVVLRMREG
>tr|Q9JP93|Q9JP93_RHOGE ORF326 protein OS=Rhodocyclus gelatinosus GN=ORF326 PE=4 SV=1
MKAWLCESLDGVAGMHWRELPTPEPAPGEVRVAIRAASLNFPDLLIVEGKYQARPPLPFV
PGAEFAGVVEALGEGVTTLAVGQPVAVIGTHGGFATHACVDAGRAIALPPGFALEDAAAF
AFTYGTSQHALLDRGALRPGETVLVLGAAGGVGTAALQIAKAVGAHVIAAASGAEKCALC
RELGADAVIDYSVENLRDALKALTGGRGPDLVYDPVGGELAEPALRSIAWRGRYLVVGFA
SGAIPALPWNLALLKGASIVGVFWGEFVRREPQASAAAIGQLARWYAEGRIKPVVGARFA
LEDLPQAYERMASRRALGKLIVVCGN
>tr|A0K6G7|A0K6G7_BURCH Alcohol dehydrogenase, zinc-binding domain protein OS=Burkholderia cenocepacia (strain HI2424) GN=Bcen2424_1342 PE=4 SV=1
MKALLCTAFGPIDRLRIEDVAIPEPAAGQVRIQVKAASLNFPDALIVQGLYQVKPALPFS
PGAEFAGVIDAVGEGVTAWRVGDSVMAFTGHGGFAQQCVADARQLAALPPGMTFEQGAAL
VLAYGTSLHALQQRARLQAGETLLVLGAAGGVGIAAIEIAKALGARVIAAASSADKLALC
REAGADETIDYATEDLRRRVDELTGGRGADVVYDPVGGAYSEAALRATAWRGRFLVVGFA
AGEIPKIALNLALLKERDILGVFWGDAVRRDPAQHAANMRLLAEWFAAGKVRPAITERVS
LDGAAEAIARMANRQVKGKVVIFPDA
>tr|A0PR22|A0PR22_MYCUA NADPH quinone oxidoreductase FadB4 OS=Mycobacterium ulcerans (strain Agy99) GN=fadB4 PE=4 SV=1
MRAIRVTRLDGPDAVEVAEVDEPTGDGVVVDVHAAGVAFPDALLTRGLYQYRPQLPFVLG
AEIAGVVWSAPPDCHVRAGDRVVGLTMLSGGMAEVAVLTPDRVFRLPDNVSFEAGAGLLF
NDLTVYFALAVRGRLQRGETVLVHGAAGGIGTSALRLAPVLGASRTIAVVSSEEKSAIAT
AAGATDVVLADGFKDTVKELTNGRGVDVVVDPVGGDRFTDSLRSLAPAGRLLVIGFTGGE
IPTVKVNRLLLNNIDVVGVGWGAWAGTHPGALAEQWAALESLLSSGALPPPEPAVYPLEQ
AGAAVASLENRTARGKVVLRVRG
>tr|A0PVL6|A0PVL6_MYCUA Quinone oxidoreductase OS=Mycobacterium ulcerans (strain Agy99) GN=MUL_4387 PE=4 SV=1
MRAIVCDAYGPPEDLVLDEVPDPVPAPGQVLVRVRAVAVNFPDVLFIAGKYQIKIPPPFV
PGNEIAGEVVGAGAGVILVPGQRVFGTTFGAFAELALLDGAAAQPIPDDADFASAAAFGV
TYRTAYHALRSVAQVSQGDWVVVLGAAGGVGLAAVDLAVAMGARVLAAASSPEKLGLCRQ
RGAEAVVDYDQEDLKLRIRELTGESARVVLDPVGGSYAEPALRGLARGGIFVTLGYAAGS
IPAIPLNLVMLKNLTIRGMEIRTFMGDYPDECARDVAELSQMFAAGKIRPHIGARFPLAD
TPAALRYVAERKVLGKVVIDVA
>tr|A0PWF9|A0PWF9_MYCUA Quinone oxidoreductase OS=Mycobacterium ulcerans (strain Agy99) GN=MUL_4758 PE=4 SV=1
MKACVVQELSGPSGLVYTEVDDVSDGGGNVVIDVRAAGVCLPDLLLTKGEYQLKLPPPFV
PGLETAGVVRSAPARSGFRVGERVSAFGVLGGYAEQVAVPVSNVVRSPAELDDAEAVSLL
VNYNTMYFALARRAAMRPGETVLVLGGAGGVGTAAIQIAKAMGAGQVIAVVHREGAIDYV
ASVGADVVLPLTEGWVEEVHKHTHGRGVDIVVDPIGGPVFDDAIHALAVDGKLLAIGFAA
GSIPTLAVNRLLRRNVGVLGVAWGEYLNRVPGSVYLFSWGLNHLVSLGLRPPPPQRFPLS
EAQAALQSLAGGAVLGKIVLEP
>tr|A0Q9K9|A0Q9K9_MYCA1 Alcohol dehydrogenase, zinc-binding OS=Mycobacterium avium (strain 104) GN=MAV_0308 PE=4 SV=1
MRAVVCRSYGTPEDLVLDEVPDPVPGPGQLLVRVRAAAVNFPDVLFIAGKYQVKIPPPFI
PGNEIAGEVIAAGEGARFLPGQRVAGTTFGAFAEQALLDADQAEPIPDDADFASAAAFGV
TYRTAYHALRSTAGVTAGDWVVVLGAAGGVGLAAVDLAVAMQARVLAAASSPEKLELCRR
RGAEATVDYDREDLKTRIRDLTGDRARVVLDPVGGPYSEPALRGLARGGTFVTLGYASGT
IPAIPLNLVLLKDICVRGMEIRTFMTDRPDDAVRDLTELSQMFAAGTVRPYIGARFPLAR
TAAALRHVADRKVLGKVVIDVA
>tr|A0QJT6|A0QJT6_MYCA1 Oxidoreductase, zinc-binding dehydrogenase family protein OS=Mycobacterium avium (strain 104) GN=MAV_4021 PE=4 SV=1
MRAARVTRLDGPDAIEVTDVDEPTGDGVVVDVHAAGVAFPDALLTRGLYQYRPELPFVLG
AEIAGVVRSAPEGAHVRSGDRVVGLTMLSGGMAEVAVLAPDRVFKLPDNVSFEAGAGLLF
NDLTVYFALTVRGRLQRGETVLVHGAAGGIGTSALRLAPALGAARTIAVVSTTDKADIAT
AAGATDVVLADGFKDAVKELTHGRGVDIVVDPVGGDRFTDSLRSLAPGGRLLVVGFTGGE
IPTVKVNRLLLNNIDVVGVGWGAWTGTHPGALAEQWAGLERLLTSGELAPPEPVVYPLDE
AAAAVASLENRTAKGKVVLRVRG
>tr|A0QNM5|A0QNM5_MYCS2 Oxidoreductase, zinc-binding dehydrogenase family protein OS=Mycobacterium smegmatis (strain ATCC 700084 / mc(2)155) GN=MSMEG_0097 PE=4 SV=1
MKALVAQALTGTSGLAYADVDEPVSGDAVIIDVGAAGVCFPDLLLLRGEYQMRLDPPFIP
GMEVAGTVRSAPESSGFAPGQRVSAFTMIGGYAEQVAALPDNVIPTPENLDDASAAALLG
NYYTTQFALARRGALVPGETVLVLGSAGGIGTASIQLAKAHGAGVIAMVHRAGAEDFVSG
LGADVVLPLTDGWRDAVLAATDGRGVDLVVDPIGGPAFDDAVRVLAPEGRLLVIGFAAGA
GIPTVKVNRLLLRNVSVVGVGWGEFVRRNPGAQAAVGAELGKLVADGLRPPPPVRYRLAD
GAAALDAMAAGEVRGKLVLEP
>tr|A0QU07|A0QU07_MYCS2 Oxidoreductase, zinc-binding dehydrogenase family protein OS=Mycobacterium smegmatis (strain ATCC 700084 / mc(2)155) GN=MSMEG_2033 PE=4 SV=1
MRAALITRLDGPDAVEVVEVDEPSGDDAVLIDVHAAGVAFPDALLTRGLYQYKPDLPFSP
GAEVAGVVRSAPAGASVAAGDRVLGLTMLSGGMAEVVALPEDRVFKLPDAVPFDAGAGIL
FNDMTVHFVLRTRGRLSGGETVLVHGAAGGIGSSVLRLAPALGAARTIAVVSTEEKGEIA
RAAGASDVVLADGFRDAVKELTDGRGVDMVVDPVGGDRFTDSLRSLAVGGRLLVVGFTGG
EIPQVKVNRLLLNNIEVIGAGWGAWTFTHPGYLQEQWAELEPLLASGAVAPPQVEVYPLE
QAAQAIASLENRSAKGKVVLKLR
>tr|A0R1P6|A0R1P6_MYCS2 Alcohol dehydrogenase, zinc-binding OS=Mycobacterium smegmatis (strain ATCC 700084 / mc(2)155) GN=MSMEG_4828 PE=4 SV=1
MRAAVCPRYGPPEVVRVEELPVPELGPDQVRVRVGAAAVNFPDVLLVADRYQATVPVPFV
PGSEFAGVVTETADGVTDFAVGDRVVGTGMHGAFAEEVCVDASCLQRAVERLDDRGAAAS
GVAHRTAFHALRSVARVSTGDDVVVLGAGGGVGLAAVQIAAALGARVTAVASSSEKLDAA
ARYGAHHLVDHTAGPLRAALRDAVPDGADAVLDPVGGDLSEPALRALRRGGRFVTIGFAS
GAIPRIPLNLVLVKGVQILGFAFQDVPPEEFARNESELGELLASGAVTPHIGAVYPLVEV
AAALRHVAEGRAVGKVVLDVSRVR
>tr|A1B1U6|A1B1U6_PARDP Alcohol dehydrogenase, zinc-binding domain protein OS=Paracoccus denitrificans (strain Pd 1222) GN=Pden_1389 PE=4 SV=1
MRTTWKMMQIKTMSGSPVAGEMTLAPPGPGEVLVGMRAAALNFADLLMTGGRYQETPPLP
FVPGLEGAGEILAAGEGVALAPGTRVVVQSQGTMAQANLFPAECCHPIPDAMSYEEAAGF
LIAYGTSHFALTLRAGLRAGETLAVLGAAGGVGLTAVEIGAALGARVIAVGRGDGKLAAA
RAAGATDCIDSGTCPDLRAALRDLGGVDVVYDPVGDAPGEAAFGALRPGGRFLVIGFAGG
KPPALPLNHALVKNIAIHGFYWGGYRKLDPVLLERDIASLFALYEQGRLRPHVGVTLPLE
RLAEGYELLETRRSTGKVIISI
>tr|A1KA03|A1KA03_AZOSB NADPH quinone oxidoreductase, putative OS=Azoarcus sp. (strain BH72) GN=azo3042 PE=4 SV=1
MRALVCQEFAPLDALQVGELPDPQPAAGEVVIRVSAAGINFYDTLIVQGKYQVKPAAPFS
PGGEVAGTVAAVGEGVSHVRPGDRVCAFTSYGGYAELCRAKASQTWPLPDAVGFEAAAAG
LVTYGTAWFGLHDRARIQAGETVLVLGAAGGVGLAAVQIAKAAGARVIAAAGSAERLALC
REHGADVLIDYTAADLKDAVKAATGGQGADIVVDVVGGAYTEAALRATAWRGRVLIIGFA
AGEIPRIPANLLLLKGCEASGVFWDELMRREPQEAARQVAAVLDCFADGRLRPPVTAACG
LGGAVDAMRALAGRQVAGKLIVLPQQ
>tr|A1KEW9|A1KEW9_MYCBP Putative quinone oxidoreductase OS=Mycobacterium bovis (strain BCG / Pasteur 1173P2) GN=BCG_0185 PE=4 SV=1
MKACVVKELSGPSGMVYTDIDEVSGDGGKVVIDVRAAGVCFPDLLLTKGEYQLKLTPPFV
PGMETAGVVRSAPSDAGFHVGERVSAFGVLGGYAEQIAVPVANVVRSPVELDDAGAVSLL
VNYNTMYFALARRAALRPGDTVLVLGAAGGVGTAAVQIAKAMQAGKVIAMVHREGAIDYV
ASLGADVVLPLTEGWAQQVRDHTYGQGVDIVVDPIGGPTFDDALGVLAIDGKLLLIGFAA
GAVPTLKVNRLLVRNISVVGVGWGEYLNAVPGSAALFAWGLNQLVFLGLRPPPPQRYPLS
EAQAALQSLDDGGVLGKVVLEP
>tr|A1KND7|A1KND7_MYCBP Probable NADPH quinone oxidoreductase fadB4 OS=Mycobacterium bovis (strain BCG / Pasteur 1173P2) GN=fadB4 PE=4 SV=1
MRAVRVTRLEGPDAVEVAEVEEPTSAGVVIEVHAAGVAFPDALLTRGRYQYRPEPPFVLG
AEIAGVVRSAPDNSQVRSGDRVVGLTMLTGGMAEVAVLSPERVFKLPDNMTFEAGAGVLF
NDLTVYFALAVRGRLQAGETVLVHGAAGGIGTSTLRLAPALGASRTVAVVSTQEKAELAT
VAGATDVVLAEGFKDAVQELTNGRGVDIVVDPVGGDRFTDSLRSLAAGGRLLVIGFTGGE
IPTVKVNRLLLNNIDVVGVGWGAWSLTHPDALAQQWSQLERLLRSGKLPPPEPVVYPLDQ
AAAAIASLENRTAKGKVVLRVRD
>tr|A1SCZ0|A1SCZ0_NOCSJ Alcohol dehydrogenase, zinc-binding domain protein OS=Nocardioides sp. (strain BAA-499 / JS614) GN=Noca_0130 PE=4 SV=1
MRAAQVIDTTGPADVVVRDVPEPTPGPDDVLVEVHRVGISFPDLLLSKGEYQLKPEVPFT
LGVDFAGTVVSGGPFEPGQRVAGVNGYGGAAELVVNPAQFTFALPDHVTFDEGAALPMNY
LTAQFALAERGGLRAGETVLVHGAAGGVGTASIQVAKGYGARTIAVVSTEEKAEVARAAG
ADAAVLLEGFKDAVLQLTDGRGVDVVVDVVGGSAFTDSLRCLAPQGRLLVVGFAAGQGIP
EVRVNRLLLNNVDVRGVGWGAYAMTRPGYLQDQWAALLPMLESGVVKPPIGATYDLDEVT
RALVDMDERRTLGKSVLRVR
>tr|A1T1A8|A1T1A8_MYCVP Alcohol dehydrogenase, zinc-binding domain protein OS=Mycobacterium vanbaalenii (strain DSM 7251 / PYR-1) GN=Mvan_0107 PE=4 SV=1
MKALVAQELTGPAGLAYTDVEDVHGGDAVVLDVGAAGVCFPDLLMLRGEYQMKVPAPFVP
GLEVAGTVRSAPAESGFVAGQRVSAFSLLGAWAEQVAVPVGSVVPTNDALDDGSAVCLLG
NYYTMHFALQRRGALQAGETVLVLGSGGGVGTASVQIAKALGARVIAMVHRPSAIEFVES
LGADVVLPLTEGWLDAVKAETGGRGVDLVVDPIGGPAFDDAIRALATEGRLLVIGFAAGG
IPTVKVNRLLLRNVSVVGVGWGEFVNRTPGAQAQVGAALATLVDQGLRPPEPVRFSLSDG
VAALQAFADRAVNGKLVLEPDR
>tr|A1T685|A1T685_MYCVP Alcohol dehydrogenase, zinc-binding domain protein OS=Mycobacterium vanbaalenii (strain DSM 7251 / PYR-1) GN=Mvan_1864 PE=4 SV=1
MRAIQIAELGGPQAAALVEIDEPMGDDGTVLVDVHAAGVAFPDALQSRGLYQYKPAMPYT
PGAEVAGVVRSAPAGAHVQPGDRVAGLTMLCGAMAEVVALQPERVFKLPDSVSFEAGAGI
LFNDLTVHFALRTRGRLQQGETLLVHGAAGGIGTSALRLAPAFGASRTIAVVSSQDKAEV
ARAAGASEVVLVDGFKDAVKELTGGRGVDIVVDPVGGDRFTDSLRSLAPGGRLLVVGFTG
GEIPTVKVNRLLLNNVDAVGVGWGAWTMTHPGFLQEQWAELEPLLASGAVAAPEPVVYPL
ERAAEAIASLENRSARGKVVVAVR
>tr|A1TCS9|A1TCS9_MYCVP Alcohol dehydrogenase, zinc-binding domain protein OS=Mycobacterium vanbaalenii (strain DSM 7251 / PYR-1) GN=Mvan_4202 PE=4 SV=1
MRAAVCPQYGPPEVVRVEERPEPSAGPGQVVVRVEAAAVNFPDVLLVADSYQVSVAPPFV
PGSEFTGVVDEIGPHTTGFTVGERVAGTGMFGAFAERVVADAAGLTPVPDGVDARTAAAF
GVAHRTAYHALRSTARLSAGDELVVLGAGGGVGLATVQLGVALGARVTAVASSNEKLAVA
GGYGAATLINHRDGELRQALRQAIPDGADVVVDPVGGDVSEPALRSLGRGGRFVSVGFAS
GVIPRIPLNLVLIKGVHVLGFQFQDVPADEFTRNEVELRELLVSGRVKPHVGAVYSLDDT
VAALRHVSDGRAIGKVVIDLS
>tr|A1TM16|A1TM16_ACIAC Alcohol dehydrogenase, zinc-binding domain protein OS=Acidovorax avenae subsp. citrulli (strain AAC00-1) GN=Aave_1413 PE=4 SV=1
MHAWLCTQPTGVDNLAWTELPTPVPKRGEVLIEIRAASLNFPDLLIVQNKYQMKPDPPFV
PGSEYAGVVQAVGEGVEHLRVGQNVACLTGTGGFATHAIAPAALCMPLPDGFPHVDAAAF
IMIYATSHHALVDRAQLRAGETVLVLGAAGGVGTAAIQIAKKMGARVIAAASSDEKCALC
LSTGADAVINYSAENLREAIKGLTDGKGPDVIYDPVGGDFTEPAFRSIAWRGRYLVVGFA
AGPIPSLPLNLALLKGASIVGVFWGEFSRREPKANAAMMAELARWYGEGSVKPVIDRTMP
MAQLHAAYERMASRAVQGKLVLVN
>tr|A1U4G6|A1U4G6_MARAV Alcohol dehydrogenase, zinc-binding domain protein OS=Marinobacter aquaeolei (strain ATCC 700491 / DSM 11845 / VT8) GN=Maqu_2810 PE=4 SV=1
MKAILCKDYGPAENLVIEDIASPDVKGSGVKIRVKAAGLNFPDTLIIQGKYQFQPPMPFS
PGGELSGEVLEVGEKVSRFKPGDRVAALTGWGAFAEEVVAPESNLLPIPDSMSDEKAAAF
MMVYGTSYYALKQRGNLQPGETLLVLGASGGVGLAAVELGKAMGAKVIAAASSAEKLAVA
REAGADELVNYTEESLKDAVKKLTKGKGVDVIYDPVGGDFTEQALRTMGWNGRHLVIGFA
AGDIPKIPANLTLLKGCSVVGVFWGSFTQREPQTSAQNMMELLQMYADGKIDPKVSEVFA
FEEYAAALGALTGRRAAGKIVLRVG
>tr|A1U912|A1U912_MYCSK Alcohol dehydrogenase, zinc-binding domain protein OS=Mycobacterium sp. (strain KMS) GN=Mkms_0101 PE=4 SV=1
MKALLAQELSGPSGLVYTDVDDPASDGAVIIDVGAAGVCFPDLLLLRGEYQLKLEPPFIP
GMEVAGTVRSAPDSSGFMPGQRVSAFTLMGGFAERVAALPDSVIPTPDGVDDASAAALLG
NYYTMQFALARRGGLTPGETVLVLGSAGGVGTAAIQLAKAQGATVIAMVHRSGAEEFIRG
LGADVVLPLTDGWRQAVLDATDGRGVDIVVDPIGGPAFDDAVRVLAPEGRLLVIGFAAGG
GIPTVKVNRLLLRNVSVVGVGWGEFVRRNPSAQAAVGAELAALVEAGLRPPPPVCYPLAE
GPAALQALADGEIKGKLVLQP
>tr|A1UD78|A1UD78_MYCSK Alcohol dehydrogenase, zinc-binding domain protein OS=Mycobacterium sp. (strain KMS) GN=Mkms_1577 PE=4 SV=1
MVPVDGRKATMRAVQIDRLDGPGSVQVVDVDEPDSADGVLIDVHAAGVAFPDALLTRGLY
QYKPDLPFTPGAEIAGVVRSAPAGSGVSPGDRVAGLTMLSGGMAEVIALAPDRVFPLPDA
VSFEAGAGLLFNDLTVHCALRTRGRLAKGETVLVHGAAGGIGTSTLRLAPAFGAGRTIAV
VSTEEKIPVAQAAGADEVVLADGFKDAVKELTDGRGVDVVVDPVGGDRFTDSLRSLAPGG
RLLVIGFTGGEIPTVKVNRLLLNNVDVVGVGWGAWTFAHPGYVREQWAELEPLLASGAVS
APQPDVFPLERAAEAIAALENRSAKGKVVIAVR
>tr|A1UJJ5|A1UJJ5_MYCSK Alcohol dehydrogenase, zinc-binding domain protein OS=Mycobacterium sp. (strain KMS) GN=Mkms_3810 PE=4 SV=1
MRAAVCAAPGPPEGVRIEELPSPVPGPGEVLVRVGAAAVNFPDVLLIAGRYQVSVPTPFV
PGSEFAGTVIGIGPGTAGFAVGDRVTGTGMHGAFAEEVAVAADALNPIADGVDDRTAAAS
GVAHRTAYHTLRSVARTQPGDEVVVLGAGGGVGLAAVQLAAHLGARVTAVASSAEKLAAA
TQHGANRVINHRSGPLRDALRDAVPGGAAAVVDPVGGELSEPALRSLRRGGRFVTVGFAS
GVIPRIPLNLVLIKGVTVQGFQFGDIPADEFERNERELRKLLADSMIRPHIGEVYALEDV
TAALRQVADGRAVGKVVIDLSGRGG
>tr|A1VQF5|A1VQF5_POLNA Alcohol dehydrogenase, zinc-binding domain protein OS=Polaromonas naphthalenivorans (strain CJ2) GN=Pnap_2580 PE=4 SV=1
MHAWLCENPTGVDALTWTELPTPQPGAGEVLIEIKAASLNFPDLLIVQDKYQMKPPLPFV
PGSEYAGVVQAVGDGVSHLQVGQHVACLSGTGGFATHTLAPAALCMPLPADFPFVDAAAF
IMIYATSHHALADRAQLQPGETVLVLGAAGGVGTSAIQIAKALGARVIAAASSDEKCELC
TSIGADATINYSTQDLREALKLLTGGKGPDVIYDPVGGDLAEPAFRSIAWRGRYLVVGFA
AGSIPALPLNLTLLKGASIVGVFWGGFAKNEPKANASAMAELARWYAEGIIKPVIDRTLP
MAELKAAYARMGSRGVKGKLVLVN
>tr|A1W566|A1W566_ACISJ Alcohol dehydrogenase, zinc-binding domain protein OS=Acidovorax sp. (strain JS42) GN=Ajs_1159 PE=4 SV=1
MHAWLCTNPIGVEALAWTELPDPAPKAGEVLVEIRAASLNFPDLLMVQNKYQIKPPLPFV
PGSEFAGVVQAVGDGVSHLQVGQNVACLSGTGGFATHTIAPAARCIPLPDGFGHVDAAAF
IMTYATSYHALLDRGQLQAGETVLVLGAAGGVGTAAIQIAKAKGARVIAAASTDEKCDVC
LKLGADAVINYSVEDLRDAAKSLTDGRGPDVIYDPVGGALAEPAFRSIAWRGRYLVVGFA
SGPIPSLPLNLPLLKGASVVGVFWGEFAKREPQANASMMGTLLQWYAQGKIRPAIDRTMP
MSQLPAAFAHMGARAVIGKLVLVN
>tr|A1WE27|A1WE27_VEREI Alcohol dehydrogenase, zinc-binding domain protein OS=Verminephrobacter eiseniae (strain EF01-2) GN=Veis_0091 PE=4 SV=1
MHAWLCTEPTGVQALAWTELPTPAPQAGEVLIEIRAASLNFPDLLIVQNKYQKKPPLPFV
PGSEYAGVVAAVGAGVTQLKPGQNVACLSGTGGFGTHAIAAAELCLPLPDGFSHVDAAAL
IMTYATSHHALADRAQLQAGETVLVLGAAGGVGTAAIQIAKTMGARVIAAASSAEKCALC
RSIGADASIDYSQDNLREAIKTLTDGQGPQVIYDPVGGDLSEPAFRSIAWRGRHLVVGFA
SGPIPALPWNLALLKGASIVGVFWGDFARREPRSNAAMMGQLAQWYAQGKIKPVIDRTMP
MAELPAAYARMGARGVMGKLVLVN
>tr|A2SF74|A2SF74_METPP NADPH quinone oxidoreductase, putative OS=Methylibium petroleiphilum (strain PM1) GN=Mpe_A1251 PE=4 SV=1
MHAWLCDNPIGPEALKWTELPTPEPQAGEVRVAVRCASLNFPDLLIVQNKYQLKPPLPFV
PGAEFSGVIEAVGPGVTQLHVGMAVASFGGIGGFGSHVCVDARQVMPLPSGFAFDDAAAF
LCTYGTSHHALVDRAQLKAGETVLVLGAAGGVGTAAIQIAKAVGARVIAAASSDEKCALC
RTLGADASINYTSADLREQIKAATEGKGPDVVYDPVGGAMAEPVFRSIAWRGRYLVIGFA
AGAIPALPLNLALLKGASLVGVFWGEFAKREPQQNARALNELASWYAQGRIKPVIEHRYA
LRDLPSAFELMASRQVRGKIVLSVD
>tr|A3PH39|A3PH39_RHOS1 Alcohol dehydrogenase, zinc-binding domain protein OS=Rhodobacter sphaeroides (strain ATCC 17029 / ATH 2.4.9) GN=Rsph17029_0539 PE=4 SV=1
MRAFRLRETGLAPDLTEEPLPEPGPGEIRLRIAACALNFADLLMIQGRYQERPPLPLTLG
MEVAGIVDALGEGVSGPATGTRVAAFGSCGGLAEFGCWPAGRCLPLPDSVSFRDAAAFQI
AYGTGHLALDHRARLQPGERLLVTGAAGGVGLAAVEIGRRMGAHVIATARGEERLAVARA
AGAHEAIDSETEDLKGVLKALGGIDVTYDTVGGAGFDAALRASRPEGRLLAIGFAGGDVP
QVPANLLLVKNLSVIGLYWGGYMTFAPQVLIRSLETLLGWLADGSLRPHVSHELPLERAA
EGLELLRTRQATGKVVITP
>tr|A3PSL8|A3PSL8_MYCSJ Alcohol dehydrogenase, zinc-binding domain protein OS=Mycobacterium sp. (strain JLS) GN=Mjls_0082 PE=4 SV=1
MKALLAQELSGPSGLVYTDVDDPVSDEAVIIDVGAAGVCFPDLLLLRGEYQLKLEPPFIP
GMEVAGTVRSAPDSSGFVPGQRVSAFTLMGGFAERVAALPDSVIPTPDGVDDASAAALLG
NYYTMQFALARRGGLTPGETVLVLGSAGGVGTAAIQLAKAQGAKVIAMVHRPGAEEFIRG
LGADVVLPLTDGWRQAVLDATDGRGVDIVVDPIGGPAFDDAVRVLAPEGRLLVIGFAAGG
GIPTVKVNRLLLRNVSVVGVGWGEFVRRNPSAQAAVGAELAALVEAGLRPPPPVCYPLAE
GPAALQALADGEIKGKLVLQP
>tr|A3PWP5|A3PWP5_MYCSJ Alcohol dehydrogenase, zinc-binding domain protein OS=Mycobacterium sp. (strain JLS) GN=Mjls_1523 PE=4 SV=1
MVPVDGRKATMRAVQIARLDGPGSVQVVDVDEPDSADQVLIEVHAAGVAFPDALLTRGLY
QYKPDLPFTPGAEIAGVVRSAPAGSGVSPGDRVAGLTMLSGGMAEVVALAPDRVFPLPDA
VSFEAGAGLLFNDLTVHCALRTRGRLAKGETVLVHGAAGGIGTSTLRLAPAFGAGRTIAV
VSTEEKIPVAQAAGADEVVLADGFKDAVKELTDGRGVDVVVDPVGGDRFTDSLRSLAPGG
RLLVIGFTGGEIPTVKVNRLLLNNVDVVGVGWGAWTFAHPGYVREQWAELEPLLASGAVS
APQPDVFPLERAAEAIAALENRSAKGKVVIAVR
>tr|A3Q2Z8|A3Q2Z8_MYCSJ Alcohol dehydrogenase, zinc-binding domain protein OS=Mycobacterium sp. (strain JLS) GN=Mjls_3749 PE=4 SV=1
MRAAVCAAPGPPEGVRIEELPSPVPGPGEVLVRVGAAPVNFPDVLLIAGRYQVSVPTPFV
PGSEFAGTVIGIGPGTAGFAVGDRVTGTGMHGAFAEEVAVAADGLSPIAEGVDDRTAAAS
GVAHRTAYHTLRSVARTQPGDEVVVLGAGGGVGLAAVQLAAHLGARVTAVASSAEKLAAA
TQHGANLVINHRSGPLRDALRDAVPGGAAAVVDPVGGELSEPALRSLRRGGRFVTVGFAS
GVIPRIPLNLVLIKGVTVQGFQFGDIPADEFERNERELRKLLADSTIRPHIGAVYALDDV
TAALRQVADGRAVGKVVIDLSGRGG
>tr|A4FKQ2|A4FKQ2_SACEN Probable NADPH:quinone reductase OS=Saccharopolyspora erythraea (strain NRRL 23338) GN=SACE_5389 PE=4 SV=1
MVKAWQVHELGQPRNAMRLEEVPDPKPEAGQVVVRVKASPVNFPDVLLCRGEYQVKPPLP
FAPGVELCGEVVELGPDVEGLAVGDRVVGGAVMPRGAFAEHAVLDASRALPAPETLSDAE
ASALYIGYQTGWFGLHRRAGLRAGETLLVHAAAGGVGSAAIQLGKAAGATVVGVVGGPEK
AQVARDLGADVVVDRHQEDFVQVVKELTGGRGADVIYDPVGGETYQRSTKCIAFEGRILI
IGFAGGTIQTPGLNHALIKNYSIVGLHWGLYVQRDPETARQAHAELAKLAESGAVRPLIS
RRVALEELAEAVQEVGDGKTVGRVAYDVSA
>tr|A4T527|A4T527_MYCGI Alcohol dehydrogenase, zinc-binding domain protein OS=Mycobacterium gilvum (strain PYR-GCK) GN=Mflv_0740 PE=4 SV=1
MKALVAQELTGPAGLAYTEVDEPNGADAVVIDVGAAGVCFPDLLMLRGEYQMKVPAPFVP
GLEVAGTVRSAPDGSGFAAGQRVSGFSLLGAWAERVALPVGSVVPTNAALDDGEAVCLLG
NYYTMYFALHRRGALQPGETVLVLGSGGGIGTASIQIAKALGAKVIAMVHRSSATDFVRS
LGADVVLPLTDGWLDAVKAETGGRGVDLVVDPIGGPAFDDAVRALATEGRLLVIGFAAGG
IPTVKVNRLLLRNVSVVGVGWGEFVNRTPGAQAEVGAALADLVDRGLKPPAPVRYPLSDG
VAALQAFADGAVNGKLVLEP
>tr|A4T875|A4T875_MYCGI Alcohol dehydrogenase, zinc-binding domain protein OS=Mycobacterium gilvum (strain PYR-GCK) GN=Mflv_2449 PE=4 SV=1
MRAAMCREYGPPEVVRVEDVAEPVAGPGQIGVRVDAAAVNFPDVLLVAGTYQISVPPPFV
PGSEFAGVVDEIGPGTEGFTIGDRVSGTAMFGAFAERTVVDAAALAPIPDGVDARTAAAF
GVAYRTAYHTLRSVARVSEGDELVVLGAGGGVGLAAVQLGVALGANVTAVASSAEKLAAA
AEYGAAHLVDHREQDLRAALRTAVPDGADVVIDPVGGRLSEPALRSLGRGGRFVTVGFAS
GEIPRIPLNLVLLKGVQVLGFQFQDVPGDEFVRNDHELRALLSARRVTPHVGAVYPLEEV
AAALRHVGEGRAIGKVLIDVPA
>tr|A4TD99|A4TD99_MYCGI Alcohol dehydrogenase, zinc-binding domain protein OS=Mycobacterium gilvum (strain PYR-GCK) GN=Mflv_4503 PE=4 SV=1
MRAIQIAELSGPGAARLVEIDEPAADDGTVLVEVHAAGVAFPDALQSRGLYQYKPEMPYT
PGAEVAGVVRSAPAGAHVKAGDRVAGLTMLCGAMAEVVALQPERVFALPDSVSFEAGAGI
LFNDLTVQFALRTRGRLAAGETVLVHGAAGGIGTSTLRLAPAFGASRTIAVVSTEEKADV
ARAAGATDVVLADGFKDAVKELTGGRGVDIVVDPVGGDRFTDSLRSLAPGGRLLVVGFTG
GDIPTVKVNRLLLNNVDAVGVGWGAWTMTHPGYLQEQWAELEPLLASGTVPAPEPVVYPL
ERAAEAIASLEDRSARGKVVVAVR
>tr|A4VRU8|A4VRU8_PSEU5 Probable oxidoreductase OS=Pseudomonas stutzeri (strain A1501) GN=PST_4076 PE=4 SV=1
MLIASPRSAPRLKALSSRAIPCRAASVRPVEQGKAMKAVLCKSFGPPESLVVEDAPSPQI
KPSEILLDVHAAGVNFPDTLMIEGKYQFKPPFPFSPGGEAAGVVAAVGEKVSHLKVGDRV
MALTGWGSFAEQVAVAGSNALPIPPSMDFATAAAFSMTYGTSMHALKQRASLQPGETLLV
LGASGGVGLAAVEIGKAVGARVIAAASSAEKLEVARNAGADELINYSEVSLKERLKELTG
GQGVDVIYDPVGGKLFEEAFRSIAWNGRMLVVGFAAGGDIPALPANLPLLKGAALIGVFW
GAFAQRQPQDNAANFRQLFAWHAEGKLKPLVSQRFTLEEAGQAIATLGQRKAVGKLVVQV
R
>tr|A4WQB6|A4WQB6_RHOS5 Alcohol dehydrogenase, zinc-binding domain protein OS=Rhodobacter sphaeroides (strain ATCC 17025 / ATH 2.4.3) GN=Rsph17025_0674 PE=4 SV=1
MRAFRLTETGQDPALTDLPLPEPGPGEIRLRIAACALNFADLLMIQGRYQERPPLPLTLG
MEVAGTVDALGPGVAGPAPGTRVAAFGSCGGLAEFGCWPADRCLPLPDGAGFREAAAFQI
AYGTGHLALEHRARLQPGERLLVTGAAGGVGLAAVEIGRRMGARVIASARGADRLEIARQ
AGAHETIDSDTPDLKAALKALGGVDVTYDTVGGAGFDAALRASRPEGRLLAIGFAGGDVP
QVPANLLLVKNLSVIGLYWGGYMTFAPQVLMRSLETLLGWIADGSLRPHISHELPLERAA
EGLELLRSRQATGKVVILP
>tr|A4XP21|A4XP21_PSEMY Alcohol dehydrogenase, zinc-binding domain protein OS=Pseudomonas mendocina (strain ymp) GN=Pmen_0313 PE=4 SV=1
MKALLCKAFGPAETLVLEDIASPEPKKNEVLIEVHAAGVNFPDTLIIEGKYQFKPPFPFA
PGGEAAGVVKAVGEKVSHLRTGDRVMALTGWGGFAEEVAVPAYNVLPVPKSMDLTTAAAF
GMTYGTSMHALKQRAGLKPGETLLVLGASGGVGLAAVEIGKAMGARVIAAASTAEKLEVA
RKAGADELINYSEQSLKDEVKKLTGGQGVDVIYDPVGGALFEEAFRSIAWNGRFLVVGFA
AGGGIPALPANLPLLKGASLVGVFWGSFAQRQPQDNAENFQQLFAWHAEGKLSPLVSQTF
PLERGGEAINALGQRKAVGKVVVQVR
>tr|A4YJY4|A4YJY4_BRASO Putative quinone oxidoreductases (NADPH) and Zn-dependent alcohol dehydrogenases OS=Bradyrhizobium sp. (strain ORS278) GN=BRADO0250 PE=4 SV=1
MKAILCSQFCQPDDLVLAEVPDPVAGPGEAVIAIKAAALNFFDILMIQGKYQIKPPFPFS
PGAEVAGIIESVGDGVTDLKVGDRVVASCGHNGAREKIALPAAAIVKIPDHLDFDRAAGI
IIIYGTALHALEDRASPKPGETLAVLGAAGGTGLAACELGQLMGLKVIACASSDEKLAFA
KQHGATLTLNYAKDDLKEGLRRLTDGKGADIIFDPVGGTYAEAALRSIAWEGRFLVIGFA
AGDIPKMPLNLALLKGCDIRGVFWGAWTRLNPAKNRANLEKLVQWTADGKLSSHVDRTFP
LAQTADALKVLAGRQAMGKVILHP
>tr|A4YS45|A4YS45_BRASO Putative oxidoreductase OS=Bradyrhizobium sp. (strain ORS278) GN=BRADO2914 PE=4 SV=1
MPRAIVCRELGPPEKLRLEELPARSLGDAEVRVKIRAAGINFPDILMAAGEYQLKPELPF
TPGVEAAGDVIEAGAAVTDHAVGDKVIVRMRFGAYAEEAVVAASQLTPLPSPFDYAEGAT
YLAGHGTAHHALVDRGQLKPGETLLVHGAGGGVGLAAVELGKLIGATVIAAASSEEKLAA
ARARGADHLVLYAREPFRDAVKRITGGRGVDVVFDPVGGEVFENSVRCIAWGARLLVIGF
TGGIGLARTNLILMKGASVLGVRAGEAVRQDPELGERRMAVLLAWAEDGKLRPNVSHRVP
FKDYAAAMRLLIDRKAIGRVAMVMDS
>tr|A5E8P5|A5E8P5_BRASB Putative quinone oxidoreductase (NADPH) and Zn-dependent alcohol dehydrogenase OS=Bradyrhizobium sp. (strain BTAi1 / ATCC BAA-1182) GN=BBta_0243 PE=4 SV=1
MKAILCSQFCQPDDLVLADVPDPVAGPGEAVIAIKAAALNFFDILMIQGKYQMKPPFPFS
PGAEVAGVIESVGEGVTDLKAGDRVVASCGHNGARQKIALPAAAIVKIPDNLDFDRAAGI
IIIYGTALHALEDRASPKPGETLAVLGAAGGTGLAACELGKLMGLKVIACASSDEKLEFA
RQHGATLTLNYAKEDLKEGLRRLTDGKGADIIFDPVGGTYAEAALRSIAWEGRFLVIGFA
AGDIPKMPLNLALLKGCDIRGVFWGAWTRLNPEKNRANLEKLVQWTAEGKLSSHVDRTFP
LAQTADALKVLAGRQAMGKVILHP
>tr|A5EM56|A5EM56_BRASB Putative oxidoreductase OS=Bradyrhizobium sp. (strain BTAi1 / ATCC BAA-1182) GN=BBta_5263 PE=4 SV=1
MPRAIVCRELGPPEALRLEDLPPRAPGEGEVRVKIRAAGINFPDILMAAGEYQLKPELPF
TPGVEAAGDVIETGTAVTGRSVGDRVIVRMRFGAYAEEAVVAARQLTPLPSTFDYAEGAT
YLAGHGTAYHALVDRGQLRSGETLLVHGAGGGVGLAAVELGKLLGATVIAAASSEEKLAV
ARARGADHLVLYAREPFRDAVKRITDGRGVDVVFDPVGGEVFENSVRCIAWGARLLVIGF
TGGIGLARTNLILMKGASVLGVRAGEAVRQDPALGERRMAALLDFAEQGRLRPNVSHRVP
FADYARAMRLLINRKAIGRVALVMD
>tr|A5G0D1|A5G0D1_ACICJ Alcohol dehydrogenase, zinc-binding domain protein OS=Acidiphilium cryptum (strain JF-5) GN=Acry_2114 PE=4 SV=1
MRAIRCEEWGGPETLRLRDIPDPVPQKGEVLIRIHAAGVNFPDVLIIQKKYQVQPELPFT
PGAEIAGEIEAVGEGVTGYKPGGRVLALCSTGGFAEKIALDAHRCVPIPDSVSFEVAAGL
MLAFGTSHHAVVDRGELKPGETILVLGAAGGVGLAAVDIAKAKGARVIAAASSEEKLEIC
RAHGADATINYGTGDLRAAIREHTGGKGPDVIFDPVGGHLAEPAFRSIAWRGRYLVIGFA
EGTIPSLPLNLPLLKGASLVGVFWGEFARREPKNQIRMMEDLFAMLARGEIRPLVSKTYS
LDQTDEALRDMAARRVTGKIVILP
>tr|A5TYM4|A5TYM4_MYCTA Putative quinone oxidoreductase OS=Mycobacterium tuberculosis (strain ATCC 25177 / H37Ra) GN=MRA_0156 PE=4 SV=1
MKACVVKELSGPSGMVYTDIDEVSGDGGKVVIDVRAAGVCFPDLLLTKGEYQLKLTPPFV
PGMETAGVVRSAPSDAGFHVGERVSAFGVLGGYAEQIAVPVANVVRSPVELDDAGAVSLL
VNYNTMYFALARRAALRPGDTVLVLGAAGGVGTAAVQIAKAMQAGKVIAMVHREGAIDYV
ASLGADVVLPLTEGWAQQVRDHTYGQGVDIVVDPIGGPTFDDALGVLAIDGKLLLIGFAA
GAVPTLKVNRLLVRNISVVGVGWGEYLNAVPGSAALFAWGLNQLVFLGLRPPPPQRYPLS
EAQAALQSLDDGGVLGKVVLEP
>tr|A5U7F7|A5U7F7_MYCTA Putative NADPH quinone oxidoreductase FadB4 OS=Mycobacterium tuberculosis (strain ATCC 25177 / H37Ra) GN=fadB4 PE=4 SV=1
MRAVRVTRLEGPDAVEVAEVEEPTSAGVVIEVHAAGVAFPDALLTRGRYQYRPEPPFVLG
AEIAGVVRSAPDNSQVRSGDRVVGLTMLTGGMAEVAVLSPERVFKLPDNMTFEAGAGVLF
NDLTVYFALAVRGRLQAGETVLVHGAAGGIGTSTLRLAPALGASRTVAVVSTQEKAELAT
VAGATDVVLAEGFKDAVQELTNGRGVDIVVDPVGGDRFTDSLRSLAAGGRLLVIGFTGGE
IPTVKVNRLLLNNIDVVGVGWGAWSLTHPDALAQQWSQLERLLRSGKLPPPEPVVYPLDQ
AAAAIASLENRTAKGKVVLRVRD
>tr|A5WAS7|A5WAS7_PSEP1 Alcohol dehydrogenase, zinc-binding domain protein OS=Pseudomonas putida (strain F1 / ATCC 700007) GN=Pput_5119 PE=4 SV=1
MKAVLCKTLGPARNLVLEEVASPLPKKNEILLDVQAAGVNFPDTLIIEGKYQFQPPLPFS
PGGEAAGVVAAVGEKAGAFKVGDRVMALTGWGAFAEQVAVPFYNVLPIPASMDFTTAAAF
GMTYGTSMHALRQRGQLQAGETLLVLGASGGVGLAAVEIGKAMGARVIAAASSAEKLAVA
KAAGADELIDYSQANLREEIKRLTGGQGVDVIYDPVGGELFEQAVRGLAWNGRLLVVGFA
SGSIPQLAANLVLLKGAAVLGVFWGAFAQRQPEDNAANFHQLFAWHAEGKLKPLVSQTYP
LAEAGAAIEKLGQRQAVGKLVVLAR
>tr|A6VE08|A6VE08_PSEA7 Probable oxidoreductase OS=Pseudomonas aeruginosa (strain PA7) GN=PSPA7_5977 PE=4 SV=1
MKAVLCKAFGPASSLVLEEIASPSPAKNEILLDVHAAGVNFPDTLIIEGKYQFKPPFPFS
PGGEAAGVVAAVGEKVTHVQPGDQVMALTGWGSFAEQVKVPAYNVMPIPEGMDFASAAAF
GMTYGTSMHALKQRANLQPGETLLVLGASGGVGLAAVEIGKAMGARVIAAASTPDKLAVA
KAAGADELVNYSEGNLREQLKALTGGQGVDVIYDPVGGELFEEAFRSIAWNGRMLVVGFA
SGSIPSLPANLPLLKGASLVGVFWGSFAQRQPQDNADNFRQLFAWHAEGRLKPLVSQRFP
LERAGDAIDALGQRRAVGKVVVEVR
>tr|A7HQ89|A7HQ89_PARL1 Alcohol dehydrogenase zinc-binding domain protein OS=Parvibaculum lavamentivorans (strain DS-1 / DSM 13023 / NCIMB 13966) GN=Plav_0449 PE=4 SV=1
MRSMRVHELSEDISVLRLDEVELPPPGKGEIRLRLKACSINFPDILMVQGKYQFKPELPF
APGMEGAGLVASVGEGVTKFKPGDRVVAGLRIGGFAEEVNISAEACRPIPGNMDFAKAAA
YPAAYLTAYVALVCRGHLQKGETLLVHGSTGGVGLAAVEMGKLLGATVIATSASDEKLKV
VKQRGADHVLNVTKGFREQVKELTGGRGADVIYDPVGGDVFDESTRCIAWNGRLLVIGFT
SGRIPTVSVNMPLIKGFSVVGVRAGEYGRRDPEAGRANIEAVDRLAAEGKIDPHICARFP
LERAVEAMRLLQNREAVGKVVLEM
>tr|A7HSW9|A7HSW9_PARL1 Alcohol dehydrogenase zinc-binding domain protein OS=Parvibaculum lavamentivorans (strain DS-1 / DSM 13023 / NCIMB 13966) GN=Plav_1382 PE=4 SV=1
MKAVLCKEYGPPESLVIEEVPTPEPKKGEVLLEVHAAAVNFPDVLIIENKYQFKPPLPFS
PGGEVSGIVVKVGEGVDKVKVGDRVIGSCGWGGFAEEIALDQARVTPIPDEMDYVTASAF
LMTYGTSHHALKDRANLKPGETLLVLGAAGGVGLAAVELGKAMGARVIAAASSEEKLAVC
KEHGADETLLYPTGALDKDAQKALTDKIKELTGGNGADVVYDPVGGDYSEPALRATNWEG
RFLVVGFAAGPIPKIPLNLALLKGCQIVGVFWGAFTGREPKRHQENLKELMSWFKAGKLR
PHVSRTYKFEEAAQALNDMAARKVKGKIVIVPSR
>tr|A7HVT2|A7HVT2_PARL1 Alcohol dehydrogenase zinc-binding domain protein OS=Parvibaculum lavamentivorans (strain DS-1 / DSM 13023 / NCIMB 13966) GN=Plav_2406 PE=4 SV=1
MQAIRCVSYGAPSDLKLEEMDDPSPRKGEVVIETEAAGLGYVDALFVAGTYQVKLPLPFI
PGSEVAGKVVALGEGAPDALMGKRVMALSPRGALAGKIALPAASCIPVPDRMSAEAAAGF
IVSYCTALYGFETCGHLREGETVLVLGAAGGVGMAAIDVAKAMGARVIAAASTGEKRAAA
KARGADFTLDYTNPEWRKELEPLTGRRDVDLVYDPVGGDFSEAALRSLAPGGRHLVVGFA
AGAIPKIPLNLALLKRCSIVGVDWGGYIRANSADNIPLLKTLTAWIEQGRIDPEPAASFP
LAQAPMVLQRLLDRQSLGKPVIRFHS
>tr|A7ICC1|A7ICC1_XANP2 Alcohol dehydrogenase zinc-binding domain protein OS=Xanthobacter autotrophicus (strain ATCC BAA-1158 / Py2) GN=Xaut_0406 PE=4 SV=1
MKAVVCVRHGPPDALEIQDLPDPVPGPGEVVVEVSAIGLNFFDTLIIRDLYQVKPALPFS
PGAEFAGHVAALGAGVTGFAVGERVCGYVTHGAAREKVVVEARFLARVPDDLDLVKAAGL
IVTYGTSLYALRERGNLKAGESLAVLGASGGVGLAAVELGRIMGARILACASSAEKVAFA
KAHGADEGFDYAEGDLKGALKAFGGPKGLDMVYDPVGGDMAEQALRALGSLGRFLVVGFA
AGEIPKIPLNLLLLKNCDARGVAFGTVARSDPAWLAGVVAELMEHARTGRISAHVDKTFP
LERCVDALGEIAGRRVKGKVVLTTGR
>tr|A7IMQ5|A7IMQ5_XANP2 Alcohol dehydrogenase zinc-binding domain protein OS=Xanthobacter autotrophicus (strain ATCC BAA-1158 / Py2) GN=Xaut_4076 PE=4 SV=1
MRGWRVHEITEDGAMVFGDCPDPRPAHDGCVVKVAAAGVNFLDTLMIRGRYQVKPPLPFT
PGIEVAGTVVEAGPNSPFRPGDRLCALMDHGGFAEHAAVPALGAQKLPDDFPLREAVALP
VIYPTAHLALRHRAGLKAGETVLVHAGAGGVGSAAIQLARHWGARVIATAGGPQKTALCH
ELGADETIDYAAEPLVERVKEITHGRGVDVIVDPVGGKVAVDSLRCLAWGGRLVIVGFAG
GAVADLPSNRLLLKNAAAMGVYWGAYRQHHPELVSAMFDELFALRRSGAIAPLIRDVFPL
AQAPAALEALAGRRTVGKVVLEP
>tr|A8IQ79|A8IQ79_AZOC5 Putative alcohol dehydrogenase OS=Azorhizobium caulinodans (strain ATCC 43989 / DSM 5975 / ORS 571) GN=AZC_0754 PE=4 SV=1
MKAVLCVRHAPPEALEIVDLPDPVAGPGEVVVEVAAVGLNFFDTLIIRNLYQQKPDLPFS
PGGEFAGRVLALGPGVTGPKVGTRVCGNVGYGAARERLVVRADRLAVVPDDLDLVRAAGL
IITYGTSLYALRDRGELKAGETLVVLGAAGGVGLAAVELGKILGARVIACASSPDKIAFA
RSHGADIGIDYTTENLKLRLKELTGGEGADVVYDPVGGDLSEQALRSLGWCGRLLVIGFA
AGEIPKLPLNLLLLKNCDARGVAFGTQAMRDPAWLTATITELMGYARSGAISAHVDATFP
LERCAEALGEIAGRKVKGKVVLTTGL
>tr|A8LBA1|A8LBA1_FRASN Alcohol dehydrogenase zinc-binding domain protein OS=Frankia sp. (strain EAN1pec) GN=Franean1_0095 PE=4 SV=1
MRAAVCREYGQPEVVRVEEFPTPEPQPDQVGVRVRAAAVNYSDVLLVAGEYQVKVPPPFV
PGSEFAGVVETVGADVTGVAVGDRVFGTGMVGAFGEIAVGRAASLTRTPDGIADTVAAAF
GVAHRTSYHMLRSVARLQPGEQLVVLGAGGGVGLAAVQLGAALGATVTAVASSARKLEVA
ATNGATHLIDHRANDLRKALKETLPDGADVVIDPVGGDLAEPALRSLRWRGRFVTVGYAA
GSIPRIPLNLVLLKGIQIGGMQLRDLGTHAPDELQRNERELMELFAAGKAVPHIGASFTF
DETAAALRYVADGHAIGKIVLEIAP
>tr|A8LD67|A8LD67_FRASN Alcohol dehydrogenase zinc-binding domain protein OS=Frankia sp. (strain EAN1pec) GN=Franean1_4568 PE=4 SV=1
MRAARVEAYGGPADVVIRDVPAPEATPGHVVVDVAAAALNFPDLLLIADRYQVSAPLPFT
PGSEFAGRVAAVGDGVTGLAVGDPVHGSVFSGAMAEQVLAPTTAVSPIPAGLSMVEAAAF
RVTYLTAYHCLVTIGELAPDQWVVVLGAAGGVGSAAVDIAVRLGARVIAAASSPERLAVC
KELGAETCIDYTTEDLKLRIKEITGGGADLVVDPVGDRWAEPALRAIRWGGRFVVVGFAG
GEIPRIPLNLVLLKNITVRGIELRTWSVRLPEETARAREGLATLVAQGMRPLVSEVHDLD
DVAVALQRVADRAPTAKVVIRVAD
>tr|A8LJ14|A8LJ14_DINSH Alcohol dehydrogenase zinc-binding domain protein OS=Dinoroseobacter shibae (strain DFL 12) GN=Dshi_2776 PE=4 SV=1
MRAFRTHAHDAPPALEDIPVPDPGPGELRLRIAACGLNFADLLMARGQYQEQPPLPLTLG
MEVAGTVDALGPDTTGPAPGTRVAVFGGQGGLAKYGVFPAARCVPLPDGMPETEAAGFQI
AYGTSHLALSHTARLQPGETLLVLGAAGGVGLTAVEIGKLMGATVIASARGPAKLDQARK
AGADHLVDSDTDDLREAVKSLGGADVVYDPVGGAAFTEALRACKPEARMLLIGFASGDLP
EIKPNHLLVKNVSVQGFYWGGFLNFNPTALTDSLAQLFDWYAQGRIKPHVSHVLPLEKAA
DGLDLLRSRRSTGKVVITP
>tr|A9ACF3|A9ACF3_BURM1 Alcohol dehydrogenase zinc-binding domain protein (NADPH2:quinone reductase) OS=Burkholderia multivorans (strain ATCC 17616 / 249) GN=qor PE=4 SV=1
MKAVLCTAFGPIDALRIDDVAVPEPGAGQVRVRVKAASLNFPDALIVQGLYQVKPALPFS
PGAEFAGVIDAVGDGVTDWRPGDAVVAFTGHGGFAEQCLADVRQIAALPPGMTFDQGAAL
VLAYGTSLHALQQRARLQAGETLLVLGAAGGVGLAAIEIAKALGARVIAAASSADKLALC
RAAGADDTIDYATDDLRRRVDELTGGRGADVVYDPVGGAYTEAALRATAWRGRFLVVGFA
AGEIPKIALNLALLKERDILGVFWGDAVRRDPAQHAANMRQLAQWFAAGRIRPAITERVP
LAGAVDAIARMANRQVKGKVVILPEA
>tr|A9BMW4|A9BMW4_DELAS Alcohol dehydrogenase zinc-binding domain protein OS=Delftia acidovorans (strain DSM 14801 / SPH-1) GN=Daci_5030 PE=4 SV=1
MHAWLCTTPTGVDQLQWTQLPTPTPGPGQVLLEVKAASLNFPDLLIVQNKYQMKPELPFV
PGSEYAGVVQAVGEGVSHLAVGQRVACLSGTGGFGTHTLAPAALCMPLPDGFSFVDAAAF
IMTYATSHHALIDRGQLRAGETVLVLGAAGGVGTAAIQIAKAAGARVIAAASTDEKCALC
KAQGADATINYSQGDLRAAIKEATDGKGPDVVYDPVGGDFAEPAFRSIAWRGRYLIVGFA
AGPIPALPLNLPLLKGASLVGVFWGEFSRREPKANAAMMQELAQWYGQGKIKPVIDRTMP
MAELHAAYARMGSRQVQGKLVMVNEQ
>tr|A9FZB6|A9FZB6_SORC5 Putative NADPH quinone oxidoreductase OS=Sorangium cellulosum (strain So ce56) GN=sce8562 PE=4 SV=1
MHAWRGHAFGPPEILVWEEVDDPPLAEGEVRIEVAAAAINFPDVLFTAGAHQVKPTPPFI
PGFEVAGVVVESREPSLPPGARVAATLPGSGGYATRAIAGPRTTYALPDAMPFEDAAAMT
ITYQTGYFALHRRAGVQPGDTVLVHAGAGGVGSAAIQLAKAAGATVIATAGGEEKTAVCR
ALGADVAIDYRREDFVAVVKERTSGRGADIVFDPVGGDVFDQSTKCVAFEGRIVVIGFAS
GRIPAARANHLLVKNYSVVGLYWGTYSRARPDLTRRAQDALYALYGQGAIKPLVSAAPPM
AEAKAAMKAVASRATTGKIVLTNRR
>tr|A9HYD2|A9HYD2_BORPD Zinc-binding dehydrogenase family protein OS=Bordetella petrii (strain ATCC BAA-461 / DSM 12804 / CCUG 43448) GN=Bpet0391 PE=4 SV=1
MMRALLCERHGPVQDVTLRDIDDAPAPGPHEVTIGIDHASVSHATRLLIEGSYQSRPPLP
FVPGTEAVGRVLARGSAVTRLAVGDRVVAVSRWGCYAQRLTLPEYTVYPLPDGVEPLAAL
PVPISYGTAYTALLWRAALQPGDTVLVLGAGSGVGLAAVEIAALLGATVIACASTAAKRQ
AALDAGAAHALAADDDLAAQVKSRTGGLGADIVFDAVGGAAFERSVRAAAANARMLSIGF
ASGQVPAVPLNLLLVKNIALHGFFYGRYLGWTPADERIAHAPALQRAMRTLLDWTRDGRI
RPAVTAVYPAADLAAALAALETRRVIGKVALKIE
>tr|A9IDN9|A9IDN9_BORPD NADPH quinone oxidoreductase, putative OS=Bordetella petrii (strain ATCC BAA-461 / DSM 12804 / CCUG 43448) GN=Bpet1246 PE=4 SV=1
MKAVVIREFAEPEHLKVEEIADPVAGPGEVLINVTHAGINFPDVLVMTGKYQNLPDRPFV
PGKDAAGSVVAVGPGVVGLKEGDRVVAQVEHGAFAERMVAPAASCYPLPASISDRDAAGM
GLVYQTAFFALVERGQFSAGETVLINGAAGGVGGAAVQLVKALGGTALAGVAGEQQAAAT
RALGADHIIDLAAPDLRDSLREQVFACTGGRGADVVLDPLGDEIFDASIRAVAWCGRLVC
IGFAAGRIPTLKVNYLLVKNIAVSGLQWSDYRDRQPEKVRDVQQRLYDLHAKGLLRPQIT
EVLPLARFAEPLRILADGKGSGKYVLQFC
>tr|A9W1B0|A9W1B0_METEP Alcohol dehydrogenase zinc-binding domain protein OS=Methylobacterium extorquens (strain PA1) GN=Mext_0961 PE=4 SV=1
MKALVCSRLGGPEDLGVEDLPDPVAGPGEALVRVRVAALNFFDTLIIAGRYQVKPELPFS
PGGEACGVIEALGAGAESFSVGDRVMVHLSHGTARERIAVPVKRLARVPEAVSDEIAAGL
SITYGTTLHALRDRARIRPGETLVVLGASGGVGLAAVELGKLLGARVIACASSPEKLETA
RAHGADDLIDYKADNLREALRRLTGERGVDVVYDAVGGDLAEPAMRALGWKGRFLVIGFA
AGEIPKFPLNVIMLKGIDVQGVHWGAFVEREPEAHAANQAQLLAWAAEGKLTVKVHGVYP
LDGYAEALGVLVRREAVGKVLLDLGG
>tr|B0KP96|B0KP96_PSEPG Alcohol dehydrogenase zinc-binding domain protein OS=Pseudomonas putida (strain GB-1) GN=PputGB1_5271 PE=4 SV=1
MKAVLCKTLGPARDLVLEDVASPQPKKNEILLDVQAAGVNFPDTLIIEGKYQFQPPLPFS
PGGEAAGVVAAVGEKAGTFKVGDRVMALTGWGAFAEQVAVPFYNVLPIPASMDFTTAAAF
GMTYGTSMHALRQRGQLQAGETLLVLGASGGVGLAAVEIGKAMGARVIAAASSAEKLAVA
KAAGADELIDYSQASLREEIKRLTGGQGVDVIYDPVGGELFEQAVRGLAWNGRLLVVGFA
SGSIPQLAANLVLLKGAAVLGVFWGAFAQRQPQDNAANFKQLFAWHAEGKLKPLVSQTYP
LAEAGAAIEKLGQRQAVGKLVVLAK
>tr|B0T466|B0T466_CAUSK Alcohol dehydrogenase zinc-binding domain protein OS=Caulobacter sp. (strain K31) GN=Caul_4830 PE=4 SV=1
MKAVLSKAVGGPETLVLEELPDPVAGPGQVLLEIKACGVNYPDVLIIEDKYQFKPERPFA
PGGEVSGVVLALGEGVTTLKVGQRVLASTGHGGMAEKVALDAMRCTPIPDNMPFDEAAAF
ILTYGTSYYALKDRGHLKAGETLLVLGAAGGVGLAAVELGKAAGARVIAACSSQEKVDLA
IKHGADAGVVYPRGPFDKDGQKALATLIKEACGPNGWDVAYDAVGGDYSEATIRAAGWNG
RFLVIGFPSGIPKIPLNLTLLKSCDIVGVFWGASVARDPKGHAQNVRELMDLYQAGKIKP
YVSERFPLEKAGDAIAHLASRKAMGKVVVVTD
>tr|B0T5M7|B0T5M7_CAUSK Alcohol dehydrogenase zinc-binding domain protein OS=Caulobacter sp. (strain K31) GN=Caul_1906 PE=4 SV=1
MRALLSLQAGGPETLRLCDIDEPSPGPGQVAVAVQACGVNFPDLLVIEDKYQLRPPRPFS
PGSELAGVVRAIGEGVVSPRVGERVSASLPFGSMAEVVLVPADRCTVVPDAMPFEEAAAF
QVTYGTVYHALVARAGMRLGETLLVLGAGGGVGLAAVELGKTLGARVVAAASSQDKLDAA
RAMGADAVVLYPRAFEDVAQARAFTEAVRAACGGEGADVVVDPVGGAYAEPAFRSIAGQG
RYLVVGFAAGIPAIPLNLVLLKAAQIIGVFWGAYMARDPQAGARDMKALLDLYTAGKIRP
RVSERYGLEQGGEAIARLGSRGVSGKIVVDVNGSESRTST
>tr|B0T876|B0T876_CAUSK Alcohol dehydrogenase zinc-binding domain protein OS=Caulobacter sp. (strain K31) GN=Caul_0644 PE=4 SV=1
MTDTMRALVVEHLAPDFAGCVVREVPTPTPGPGEVLVRVRAAGVNFPDLLMTRGEYQFKP
PLPFTPGLELAGEVAALGGDVTGWKIGDAVVGGARLGGFADYAVLGAEALKPKPARLSFA
QAAAYGAAYLTAYVALVRRARLEPGEWVLVHGAAGGVGLAAVDLAKALGARVIAASASND
KLAAIQALYAPDAVVNVTDGFREQVKAITGGRGADVIYDPVGGDVFDESVRCIAFDGRLL
VIGFTSGRIPTVSVNMPLIKGFSVMGVRAGEYGRQFPEKGRENTEAVWRMADEGVIRPHV
HAEFPLDRWREAFDLLANRRVVGKAIIRPDL
>tr|B0UHB0|B0UHB0_METS4 Alcohol dehydrogenase zinc-binding domain protein OS=Methylobacterium sp. (strain 4-46) GN=M446_4322 PE=4 SV=1
MKALLCKTLGGPEDLVIADLPDPVPGPGEVRVRVTVAALNFFDTLIIAGRYQVKPDLPFS
PGAEAAGIVEAIGPGVEGLRVGERVIAHLGHGTCRETILARREALSPIPDGVGDEQAAGL
TVTYGTSLHALQDRAALRAGETLVVLGASGGVGLAAVELGHAMGARVIACASSADKLEAA
RAHGADLVLDYSEENLREGLRRLGGAAGIDVVYDPVGGDFSEPALRSLNWKGRFLVIGFA
AGPIPKIPLNLVLLKGIDVQGVHWGAFVRNEPEAHARNQARLLALVAEGRLTAKVHGVYP
LERAAEALGVLSRREAVGKVLLRP
>tr|B1JFC5|B1JFC5_PSEPW Alcohol dehydrogenase zinc-binding domain protein OS=Pseudomonas putida (strain W619) GN=PputW619_5033 PE=4 SV=1
MKAVLCKTLGPARNLVLEEVASPVPKKNEILLEVHAAGVNFPDTLIIEGKYQFQPPLPFS
PGGEAAGVVAAVGERAGALQVGDRVMALTGWGAFAEQVAVPFYNVLPIPDSMDFTTAAAF
GMTYGTSMHALKQRGQLQPGETLLVLGASGGVGLAAVEIGKAMGAKVIAAASNSEKLAVA
KAAGADELIDYSQASLKEEIKRLTGGQGVDVIYDPVGGELFDQAVRGLAWNGRLLVVGFA
SGTIPQMAANLVLLKGAAVLGVFWGAFAQRQPQDNAANFSQLFAWHAEGKLKPLVSKTYP
LAEAGAAIEQLGQRKAVGKLVVLPR
>tr|B1JZK3|B1JZK3_BURCC Alcohol dehydrogenase zinc-binding domain protein OS=Burkholderia cenocepacia (strain MC0-3) GN=Bcenmc03_1321 PE=4 SV=1
MKALLCTAFGPIDRLRIEDVAIPEPAAGQVRIQVKAASLNFPDALIVQGLYQVKPALPFS
PGAEFAGVIDAVGAGVTAWRPGGSVMAFTGHGGFAEQCVADVHQLAALPPGMTFEQGAAL
VLAYGTSLHALQQRARLQAGETLLVLGAAGGVGIAAIEIAKALGARVIAAASSADKLALC
REAGADETIDYATEDLRRRVDELTGGRGADVVYDPVGGAYSEAALRATAWRGRFLVVGFA
AGEIPKIALNLALLKERDILGVFWGDAVRRDPAQHAANMRLLAEWFAAGKVRPAITERVS
LDGAADAIARMANRQVKGKVVIFPDA
>tr|B1LUS5|B1LUS5_METRJ Alcohol dehydrogenase zinc-binding domain protein OS=Methylobacterium radiotolerans (strain ATCC 27329 / DSM 1819 / JCM 2831) GN=Mrad2831_3534 PE=4 SV=1
MRALLCTRLDGPEHLEIVERPDPVPGPGQALVRMRLAALNFFDTLITAGRYQVKPALPFS
PGGEGVGVVEALGEGAAGVSVGDRVIVHAGHGCCAELIALDAARLTPVPDAVPDAQAAGL
TITYGTSLHALANRARLQPGEWLAVLGASGGVGLAAVELGRLMGARVIACASSEEKLAVA
RAHGAEAGVVYDPATLKDELRRISGGGIDVVYDAVGDAYAEPALRALGWRGRFLVIGFAA
GAIPRLPLNLMLLKELDVQGVHWGAFLDREPEAHRADQRRLLGWVAEGELTAQVHGVYPL
AEYPEAFGLLTRRAAVGKVLLRP
>tr|B1ML27|B1ML27_MYCA9 Probable oxidoreductase OS=Mycobacterium abscessus (strain ATCC 19977 / DSM 44196) GN=MAB_4603c PE=4 SV=1
MKAIQAQSLSGPEGLVYTDVETPGAGPNVVVVDVKAAGVCFPDYLMTKGEYQLKMEPPFV
PGIETAGVVRSAPEGSGIKPGDRVMAFNFIGGYAERVAVAPSNILPTPPQLDDAEAVALI
ANYHTMYFAYARRGQLRAGETVLVLGAAGGIGTAAIQIAKGMGAKVIAVVNRTAATEFVK
SVGADIVLPLEEGWAKAVREATGGAGVDMVVDPIGGPAFDDAVRTLASEGRLLVVGFAAG
GIPTIKVNRLLLRNASLIGVAWGEFLRTHADYLYETQAGLEKLVAEGMRPPVSARIPLSE
GRQALQDFADGKVYGKMVLVP
>tr|B1VQN0|B1VQN0_STRGG Putative oxidoreductase OS=Streptomyces griseus subsp. griseus (strain JCM 4626 / NBRC 13350) GN=SGR_502 PE=4 SV=1
MQAWRVHRNGEPGEVMRLEETDRPTPGDGQVLVEVRAANVNFPDALLCRGQYQVRPPLPF
TPGVEVCGTTEDGRRVLATPALPHGGFADVVVADEAALLPAPDALDDAEAAALHIGYQTG
WFGLHRRARLQPGETLLVHAAAGGVGSAAVQLGKAAGAKVIGVVGGPEKAAVARGLGCDL
VIDRRAEDLVAAVKEATGGRGADVVYDPVGGDAYAKSTKCVAFEGRILVVGFASGVIPTP
GLNHALVKNYSVVGLHWGLYNTKDPAAVRACHEELTELAAQGTVKPLVSERVAMAGAAEA
VQRVADGTSTGRIVVLPGGAR
>tr|B1YND2|B1YND2_BURA4 Alcohol dehydrogenase zinc-binding domain protein OS=Burkholderia ambifaria (strain MC40-6) GN=BamMC406_1259 PE=4 SV=1
MKALMCTAFGPIDRLRIDDVAIPEPAAGQVRIRVKAASLNFPDALIVQGLYQVKPALPFS
PGAEFAGVIDAVGDGVSAWRPGDEVVAFTGHGGFAEQCVADVHQIAALPPGMTFEQGAAL
VLAYGTSLHALQQRARLQQGETLLVLGAAGGVGLAAIEIAKALGARVIAAASSADKLALC
RDAGADDTIDYATEDLRRRVDELTGGRGADVVYDPVGGAYSEAALRATAWRGRFLVVGFA
AGEIPKIALNLALLKERDILGVFWGDAVRRDPAEHAVNMRQLAQWFAAGKVRPAITERVP
LSGAADAIARMANRQVKGKVLILPDA
>tr|B1Z919|B1Z919_METPB Alcohol dehydrogenase zinc-binding domain protein OS=Methylobacterium populi (strain ATCC BAA-705 / NCIMB 13946 / BJ001) GN=Mpop_0899 PE=4 SV=1
MKALVCSRLGGPEDLAVQDLPDPVPGPGEALVRVRVAALNFFDTLIIAGRYQVKPDLPFS
PGGEACGVIEALGSDAEGFSVGDRVMVHLSHGTARERIAVPVKRLARVPDAVSDETAAGL
SITYGTTLHALRDRADIKPGETLVVLGASGGVGLAAVELGKLLGARVIACASSPEKLETA
RAHGADELIDYKADNLREELRRLTGERGVDVVYDAVGGDLAEPAMRALGWKGRFLVIGFA
AGEIPKFPLNVIMLKGIDVQGVHWGAFVEREPEAHAANQDRLLAWAAEGKLTVKVHGVYP
LDAYEAALGVLIRREAVGKVLLDLAR
>tr|B2HGG3|B2HGG3_MYCMM NADPH quinone oxidoreductase FadB4 OS=Mycobacterium marinum (strain ATCC BAA-535 / M) GN=fadB4 PE=4 SV=1
MRAIRVTRLDGPDAVEVAEVDEPTGDGVVVDVHAAGVAFPDALLTRGLYQYRPQLPFVLG
AEIAGVVRSAPPDCHVRAGDRVVGLTMLSGGMAEVAVLAPDRVFRLPENVSFEAGAGLLF
NDLTVYFALAVRGRLQRGETVLVHGAAGGIGTSALRLAPVLGASRTIAVVSSEEKSAIAT
AAGATDVVLADGFKDTVKELTNGRGVDVVVDPVGGDRFTDSLRSLAPAGRLLVIGFTGGE
IPTVKVNRLLLNNIDVVGVGWGAWAGTHPGALAEQWAALESLLSSGALPPPEPAVYPLEQ
AGAAVASLENRTARGKVVLRVRG
>tr|B2HLI5|B2HLI5_MYCMM Quinone oxidoreductase OS=Mycobacterium marinum (strain ATCC BAA-535 / M) GN=MMAR_5313 PE=4 SV=1
MRAIVCNAYGPPEDLVLDEVPDPVPAPGQVLVRVRAAAVNFPDVLFIAGKYQIKIPPPFI
PGNEIAGEVVSVGAGVTLVPGQRVFGTTFGAFAELALLDGAAAEPIPDDADFASAAAFGV
TYRTAYHALRSVAQVSQGDWVVVLGAAGGVGLAAVDLAVAMGARVLAAASSPEKLGLCRQ
RGAEAVVDYDQEDLKLRIRELTGESARVVLDPVGGSYAEPALRGLARGGMFVTLGYAAGS
IPAIPLNLVMLKNLTIRGMEIRTFMGDYPNECARDVAELSQMFAAGKIRPHIGARFPLAD
TPAALRYVAERKVLGKVVIDVV
>tr|B2HLS9|B2HLS9_MYCMM Quinone oxidoreductase OS=Mycobacterium marinum (strain ATCC BAA-535 / M) GN=MMAR_0361 PE=4 SV=1
MKACVVQELSGPSGLVYTEVDDVSDGGGNVVIDVRAAGVCFPDLLLTKGEYQLKLPPPFV
PGLETAGVVRSAPARSGFRVGERVSAFGVLGGYAEQVAVPVSNVVRSPAELDDAEAVSLL
VNYNTMYFALARRAAMRPGETVLVLGGAGGVGTAAIQIAKAMGAGQVIAVVHREGAIDYV
ASVGADVVLPLTEGWVDEVHKHTHGRGVDIVVDPIGGPVFDDAIRALAIDGKLLAIGFAA
GSIPTLAVNRLLRRNVGVLGVAWGEYLNRVPGSVYLFSWGLNHLVSLGLRPPPPQRFPLS
EAQAALQSLADGAVLGKIVLEP
>tr|B2JG65|B2JG65_BURP8 Alcohol dehydrogenase zinc-binding domain protein OS=Burkholderia phymatum (strain DSM 17167 / STM815) GN=Bphy_0958 PE=4 SV=1
MRAIRCNQYGPPETLSIEELPDLVPQAGQIAIDVKAASVNFPDVLIIQNRYQFKPSLPFT
PGAEVAGIVRAVGDGVTQFKPGMRVVAYTQQGGFAEQAVADAGACVPLADDADLEAAAVL
TLAYGTSHHAVVDRAALKAGETMLVLGAAGGVGLAAVEIGKALGARVIAAASSDEKLATC
VAHGADATINYATEDLRERIKALTDGNGPDVIYDPVGGSYAEPAFRSIGWRGRYLVVGFA
NGEIPKLPLNLALLKGASIVGVFWGEFARREPQRNAAAFQEMLGWIRAGKLRPLVSARYP
LEDTARALNDMAQRRVLGKIVITP
>tr|B2JSJ1|B2JSJ1_BURP8 Alcohol dehydrogenase zinc-binding domain protein OS=Burkholderia phymatum (strain DSM 17167 / STM815) GN=Bphy_4910 PE=4 SV=1
MRSFLGTAFELDSFSIVDRPVPEPGPGQLRIRIAAAALGFVDGLMIQGRYQIKPPLPYVP
GGEIAGVVDAVGRDVTSHAVGQSVVTWQLGGGLAEHVVVDAVEVDTVPDELSLPMAAAML
VDFQTAHYALFDQGRLTAADTLLVLGAGGAVASAAIQLAVHTGARVIAAAASEQKRDAAY
ELGAMQTIDYSLPNWREALKKVAPEGVDVVLDPVGASMLEPAFRSLAKGGRYLVVGFAGG
TIPSLPVNLALLKNATLHGVDIRYFLASRPKLARRVRNALFAMAARGDLQPPATIAFALE
NARCAVEALYERDRRGKVLVLPRALAHEMQI
>tr|B2T3T0|B2T3T0_BURPP Alcohol dehydrogenase zinc-binding domain protein OS=Burkholderia phytofirmans (strain DSM 17436 / PsJN) GN=Bphyt_1833 PE=4 SV=1
MRAIRCKQYGPPESLVVENLPDLEAPPGHVVIDVKAAAVNFPDVLIIENKYQFKPPLPFT
PGSEVAGVVRAVGADVTQFKPGSRVVAFTGQGGFAEQALAPATACVPLAEDIDFELAAAF
TLAYGTSHHAVVDRGALQAGETMLVLGAAGGVGLAAVEIGKALGARVIAAASSDEKLATC
VKHGADATINYSTEDLRERIKALTDGKGPDVIYDPIGGVYAEPAFRSIGWRGRYLVVGFA
NGEIPKLPLNLTLLKGASLVGVFWGDFAKREPQRNHAAFEQMTRWIGEGKLKPYVSARYS
LEDTGRALRDMAERRVIGKVVVTP
>tr|B2U9T7|B2U9T7_RALPJ Alcohol dehydrogenase zinc-binding domain protein OS=Ralstonia pickettii (strain 12J) GN=Rpic_1047 PE=4 SV=1
MKAVVCKTWGPPESLVIETLPDLSPGAGEVVIDVKAAGVNFPDVLIIQNKYQFKPELPFT
PGSEVAGVVNAVGEGVSHLKAGDHVIAFLGQGAFASQVKASAKVVMPMPPGMAFDTAAAF
TLTYGTSHHAVVDRGQLKAGETMLVLGAAGGVGLAAIEIGKAIGARVIAAASSDEKLAVC
KDHGADALINYSTEDLRECIKELTDGKGPDVIYDPVGGIYAEPAFRSIAWRGRYLVVGFA
NGEIPKMPLNLALLKGASLVGVFWGEFARREPKANLANMMQMLGWMQEGKIRPHISARYP
LEQTTQALLDMAARKVTGKVVIQP
>tr|B3Q8R6|B3Q8R6_RHOPT Alcohol dehydrogenase zinc-binding domain protein OS=Rhodopseudomonas palustris (strain TIE-1) GN=Rpal_3398 PE=4 SV=1
MKAVVVDDYAAIDQVALKQIARPAVMPGSVRVRVQAVGIGFVDGLKVQGRYQTKDPLPFI
PGTEFAGVIDAVGDRVANYAAGQTVMGMSRSGALAEYIVVPAEAVAPLPDGVSPEEGASF
RANYLTAYYALAERARLQRDEILLVLGAAGGVGTAAIQIGKLLGARVIAGASTAQKRDFA
LKLGADAVIDYTQPDWRDTFKTLTGEHGADVIFDPIGGPVAVEAFRSIAWNGRHIVIGFA
AGAIPALPFNLPLLKGGSLLGVDLAQLPRREPDVLARCTAELSRLLATGALKPAIVSAFA
LEDFRAAFTALAGRDALGKVVVRIAP
>tr|B3Q9E0|B3Q9E0_RHOPT Alcohol dehydrogenase zinc-binding domain protein OS=Rhodopseudomonas palustris (strain TIE-1) GN=Rpal_0404 PE=4 SV=1
MKAILCQQYCGPDDLVYADVPDPVAGPGEAVIAVKAAALNFFDILMIQGKYQIKPPFPFS
PGAEVAGVIESVGEGVTDLKVGDRVVASCGHNGAREKIALPAQMIVKIPDNLDFDRAAGI
IIIYGTALHALEDRASPKPGETLAVLGAAGGTGLAACELGKLMGLKVIACASSDEKLAFA
KQHGAELTLNYATEDLKEGLKKLTGGKGVDIIFDPVGGTYAEAALRSIAWEGRFLVIGFA
AGDIPKMPLNLALLKGCDIRGVFWGAWTRLNPEKNRANLEKLVKWAAEGKISSHVDRTFP
LTQTADALKVLAGRQAMGKVILHP
>tr|B3QFB9|B3QFB9_RHOPT Alcohol dehydrogenase zinc-binding domain protein OS=Rhodopseudomonas palustris (strain TIE-1) GN=Rpal_2478 PE=4 SV=1
MPKAVVCRELGPPESLRLEEIERKALKPGDVRIAIRAAGINFPDILMCAGEYQLKPELPF
IPGMEAAGEIIELGADVTSVKLGDRVIVKLRFGAYAEEVVAAASQLTPAPANFDFAEAAT
YLAGHGTAWHGLVERGQLQPGEVLLVHGAGGGVGLAAVEVGKYLGATVIAAASSEEKLAV
ARQRGADHGILYGAEPFKDAVKRITEGRGADVVFDPVGGQIFEDSVRCINWGARLLVVGF
TGGIGLARTNLILMKGASVIGVRAGEAVRRDPARGEQRTAKLLALAAKGVLRPNVSHRLP
LSQWAPAMRLLIDRKAIGRVALLP
>tr|B3R1L5|B3R1L5_CUPTR Putative OXIDOREDUCTASE PROTEIN; zinc-containing alcohol dehydrogenase family, Quinone oxidoreductase subfamily OS=Cupriavidus taiwanensis (strain R1 / LMG 19424) GN=RALTA_A1922 PE=4 SV=1
MKAVLCKAWGPPDSLTLETLPDLVPGKGEVVIDVKAAAVNFPDVLIIQNKYQAKPELPFT
PGSELAGVVNAVGEGVTHVKPGDNVIAYLGNGAFASQARAPAASVVPMPPGIDFETAAAF
TLTYGTSHHAVIDRGELKAGQTMLVLGAAGGVGLAAIEIGKAIGARVIAAASTDEKLEVC
KQHGADAFINYSTEDLRERIKALTDSKGPDVIYDPVGGIYAEPAFRSIGWRGRYLVVGFA
NGEIPRLPLNLALLKGASLVGVFWGDFVRREPKANQANMAQMLGWMKEGKIRPHISARYP
LEQAAQALKDMEARKVTGKIVIVP
>tr|B3R2D7|B3R2D7_CUPTR Putative Zinc-containing dehydrogenase OS=Cupriavidus taiwanensis (strain R1 / LMG 19424) GN=RALTA_A1711 PE=4 SV=1
MQDNDYLGLVCSRWCHWSELELQRLPRQPLGPGQVRIRVRHAGVGFALSLFVSGKYQRKP
PLPFTPGTEAAGEILEVAPDVTRLHVGQRVAAALDWGGFAEEVVTTADTVYPVPGGLTLA
HAAALPITYGTVWAALAWRAALQPGDTMLVHGASGALGTAAVQVGRLMGARVIATASTAA
KREAALRNGAAHVLEPDPATLAGAVKALCPAGGADVVFDPVGGDLFDASLRCAAPGARLL
SIGYASGRIPAVPANLLLVKNLTLIGFNYGYYIGWGLTDERRRFAPQVQAMVGEIMQAAA
SGRLAPPVLQHFALGDWLNAVDTTMSRRAIGKVMLDI
>tr|B4E655|B4E655_BURCJ Putative dehydrogenase OS=Burkholderia cepacia (strain J2315 / LMG 16656) GN=BceJ2315_13000 PE=4 SV=1
MKALLCTAFGPIDRLRIEDVAIPEPAAGQVRIQVKAASLNFPDALIVQGLYQVKPALPFS
PGAEFAGVIDAVGDGVTAWRPGDSVMAFTGHGGFAEYCVADAHQLAALPPGMTFEQGAAL
VLAYGTSLHALQQRARLQAGETLLVLGAAGGVGIAAIEIAKALGARVIAAASSADKLALC
REAGADETIDYATEDLRRRVDELTGGRGADVVYDPVGGASSEAALRATAWRGRFLVVGFA
AGEIPKIALNLALLKERDILGVFWGDAVRRDPAQHAANMRLLAEWFAAGKVRPAITERVS
LAGAADAIARMANRQVKGKVVIFPDA
>tr|B4RCA5|B4RCA5_PHEZH Alcohol dehydrogenase, zinc-containing OS=Phenylobacterium zucineum (strain HLK1) GN=PHZ_c3489 PE=4 SV=1
MKALLSKEVGGPDKLVLEDVPAPQAKAGQAVVEVKAIGVNFPDVLIIEDKYQFKPERPFS
PGGEIAGIVKSVGEGVTHVKPGDRVLGNTGWGGMAQELALEAARLVKIPDSMPFDEAAAF
IMTYGTSWHALKDRAQLKAGQTMLVLGAAGGVGLAAVELGKAVGAKVIAAASSQEKVDLC
LSKGAAAGVVYPKGPFDKDGQKQLAQLFKEATGPNGADVIYDAIGDAYAEPALRSIAWEG
KYLVVGFAAGEIPKIPLNLALLKGCEIVGVFWGAWVGKNPERHRESVAELMRMYEEGKIK
PYVSERFPLERAADAIRHLASRKAMGKVVVTVD
>tr|B4RDV9|B4RDV9_PHEZH Alcohol dehydrogenase, zinc-containing OS=Phenylobacterium zucineum (strain HLK1) GN=PHZ_c0394 PE=4 SV=1
MRALVVERLAPDYQGCVVKEVPVPEPGPGEVRVRVRAAAVNFPDLMQTRGEHQHKPALPF
TPGLELAGEVDALGEGVTGFALGDPVAGGARNACAEYALVHASQLRPKPGHLSFAQAAGY
PVAYLTAYVALVRAANVQPGEWVLVHGAAGGVGLAAVDLAKVLGARVIAASASDEKLKVI
ADEYAPDAVVNVTGGFRERVKEITAGRGADVIYDPVGGDVFDESTRCIAFGGRLLVIGFT
SGRLPTLPANIALIKGFSVHGVRAGEYGRQFPDKGRENIEAIWRLAAEGRVRPRVHREYP
LDDWRAAFETLANRTVVGKTIIRPDL
>tr|B4RTQ6|B4RTQ6_ALTMD Zinc-containing alcohol dehydrogenase superfamily protein OS=Alteromonas macleodii (strain DSM 17117 / Deep ecotype) GN=MADE_01063 PE=4 SV=1
MKAIVCEAFGPLDDLQFKDVADPVVKKGHVVVNVEAAGVNFPDGLLVQGLYQMQPDFPFI
PGNEVAGTITEVGEGVSHLKEGQRVIALSNLGGYAEKALIPATHVMPLPDPIHVNEGAAL
VTAHATAHHALKQRAKLQPGETLVVTGAAGGTGLAAVQIGKIMGAKVIAVCSTEEKLALA
KEYGADVLINYKEKDLKETLKEVTGGKGADVVYECVGGDTFHACSRSMAWEGRLLVVGFA
GGEIPKFPVNLALVKGYSVMGVFWGSFTQHDPKGFAENMQELLTWYVQGKVKVVVDEALP
LEQATKAMAKVMNREVKGKMVLVP
>tr|B6A528|B6A528_RHILW Alcohol dehydrogenase zinc-binding domain protein OS=Rhizobium leguminosarum bv. trifolii (strain WSM2304) GN=Rleg2_6127 PE=4 SV=1
MKCFAGSGLSSLEEFSFVDVPTPVPGSGQVRIRNMATALGFVDGLIIRGKYQIKPQLPYI
PGGEIAGVIDAVGAGVTSTAVGSRVATWQLGGGLAEFSVVSEDDVVAIPEELDFNAAAAM
IVDYQTAHYALFERGGLKEGETVLVSGAAGGVGSVAIQLARRAGARVIAAVSSEAKRERA
LTLGAHATVTSMGPDIRSEIKALAPLGLDMVLDPVGGSIFEPLFRSLAKEGRHMVVGFAG
GSIPALSTNLALLKSASLIGVDIRHFTSAYPEAARSVLRQLFVDVRDHTLAPPAISTFEF
SNCYEAFHAIGARDRIGKVVVCPNVS
>tr|B6IUD5|B6IUD5_RHOCS Oxidoreductase, zinc-binding dehydrogenase family OS=Rhodospirillum centenum (strain ATCC 51521 / SW) GN=RC1_2742 PE=4 SV=1
MKAVVCRAFGPPESLSLEEMPAPELGAGQVRIAIKAAAINFADTLMIQGKYQEKPPFPFV
AGFECAGLVTEVGEGVGHLRPGMRVIALSQQGAFCTETVADAAGVIPLPEEMGFAEGAAF
PVAYGTSHIGLVDRGQLKAGETLLVLGAAGGVGLTAVEIGKALGARVIAAASSPEKLAIA
RAHGADETIDYAAEDLRARVKELAPKGVDVVYDPVGGDAFDAALRCMAWDGRIVVVGFAS
GRIPTVPANLLLVKQIAVTGLYWGAHMRNNPQRLASSLMELLGLYRAGKLKPHVSHALPL
EDHARAFRLLMERQATGKVVLTND
>tr|P95185|P95185_MYCTU PROBABLE NADPH QUINONE OXIDOREDUCTASE FADB4 (NADPH:QUINONE REDUCTASE) (ZETA-CRYSTALLIN) OS=Mycobacterium tuberculosis GN=fadB4 PE=4 SV=1
MRAVRVTRLEGPDAVEVAEVEEPTSAGVVIEVHAAGVAFPDALLTRGRYQYRPEPPFVLG
AEIAGVVRSAPDNSQVRSGDRVVGLTMLTGGMAEVAVLSPERVFKLPDNMTFEAGAGVLF
NDLTVYFALAVRGRLQAGETVLVHGAAGGIGTSTLRLAPALGASRTVAVVSTQEKAELAT
VAGATDVVLAEGFKDAVQELTNGRGVDIVVDPVGGDRFTDSLRSLAAGGRLLVIGFTGGE
IPTVKVNRLLLNNIDVVGVGWGAWSLTHPDALAQQWSQLERLLRSGKLPPPEPVVYPLDQ
AAAAIASLENRTAKGKVVLRVRD
>tr|P96826|P96826_MYCTU POSSIBLE QUINONE OXIDOREDUCTASE (NADPH:QUINONE OXIDOREDUCTASE) (ZETA-CRYSTALLIN) OS=Mycobacterium tuberculosis GN=MT0157 PE=4 SV=1
MKACVVKELSGPSGMVYTDIDEVSGDGGKVVIDVRAAGVCFPDLLLTKGEYQLKLTPPFV
PGMETAGVVRSAPSDAGFHVGERVSAFGVLGGYAEQIAVPVANVVRSPVELDDAGAVSLL
VNYNTMYFALARRAALRPGDTVLVLGAAGGVGTAAVQIAKAMQAGKVIAMVHREGAIDYV
ASLGADVVLPLTEGWAQQVRDHTYGQGVDIVVDPIGGPTFDDALGVLAIDGKLLLIGFAA
GAVPTLKVNRLLVRNISVVGVGWGEYLNAVPGSAALFAWGLNQLVFLGLRPPPPQRYPLS
EAQAALQSLDDGGVLGKVVLEP
>tr|Q02ED0|Q02ED0_PSEAB Putative oxidoreductase, zinc-binding OS=Pseudomonas aeruginosa (strain UCBPP-PA14) GN=PA14_69110 PE=4 SV=1
MKAVLCKAFGPASSLVLEEIASPSPAKNEILLDVHAAGVNFPDTLIIEGKYQFKPPFPFS
PGGEAAGVVAAVGEKVAHVRPGDRVMALTGWGSFAEQVKVPGYNVMPIPEGMDFASAAAF
GMTYGTSMHALKQRANLQPGETLLVLGASGGVGLAAVEIGKAMGARVIAAASTPDKLAVA
KAAGADELINYSEGSLREQLKALTGGQGVDVIYDPVGGELFEEAFRSIAWNGRMLVVGFA
SGSIPSLPANLTLLKGASLVGVFWGSFAQRQPQDNADNFRQLFAWHAEGKLKPLVSQRFP
LERAGDAIDALGQRKAVGKVVVEVR
>tr|Q07P89|Q07P89_RHOP5 Alcohol dehydrogenase, zinc-binding domain protein OS=Rhodopseudomonas palustris (strain BisA53) GN=RPE_2304 PE=4 SV=1
MPQAVVCRALGPPESLRLEQVARPALRAGEVRVKVAAAGINFPDILMCAGEYQLKPELPF
VPGVEVSGEVIEIGEDVRDVAIGAKVIAKMRFGGYADEVVVDAKQLSPWPAGFDAGEAAT
FLAGHGTAWHALVERGHLQPGEVLLVHGAGGGVGLAAVELGKLLGAEVIATASSDAKLAM
ARERGADHLIRYDREPFRDAVKRITQNRGADLVFDPVGGEVFEQSLRCIAWGARILVVGF
TGGIGLARTNLVLMKGASIVGVRAGEAMRRDPKLGAARLKALYDLAAEGRIKPHVSHRLP
LARFAEAMRLLTDRQAIGRVALTIS
>tr|Q07VN3|Q07VN3_RHOP5 Alcohol dehydrogenase, zinc-binding domain protein OS=Rhodopseudomonas palustris (strain BisA53) GN=RPE_0040 PE=4 SV=1
MKAILCSQYCGPDDLVLADIVDPVAGPGEAVITIHAAALNFFDILMIQGKYQIKPPFPFS
PAAEVAGVIESVGEGVTDLKVGDRVVASCGYNGAREKIALPAASIVKIPDHLNFDRAAGI
IITYGTALHALEDRASPKPGETLAVLGAAGGTGLAACELGKLMGLKVIACASSDEKLEFA
KQHGAELTLNYTKEDLKEGLKRLTGGKGVDIIFDPVGGSYAEAALRSIAWEGRFLVIGFA
AGEIPKMPLNLALLKGCDIRGVFWGAWTRLNPAKNRANLEKLVRWTAEGKISSHVDRTFP
LAQTADALKVLAGRQAMGKVILHP
>tr|Q0AP48|Q0AP48_MARMM Alcohol dehydrogenase, zinc-binding domain protein OS=Maricaulis maris (strain MCS10) GN=Mmar10_1647 PE=4 SV=1
MKALVCKEFGPEDQLVVEDIDAPAIQPGHVRIDVKAGGLNFPDLLCVRGQYQFKPPLPFV
PGTEGAGVISELGEGVEGLAVGDKVLFNTPVGAFAEQAVVPAPAVTPIPDSMPFDAAAGL
TIVYGTSYHALKQRAEIKPGETLLVLGAAGGVGLATVELGKAMGAKVIAAASSDEKLAVC
KSHGADELINYSTEDLKARIKELTGGKGVDVIYDPVGGDYAETAFRGIAAGGRHLVIGFA
AGEIPKLPLNLPLLKMASVVGVFWGAWAGSVPGGHKQNMDELFEMFEAGKIKPHVAGTYR
LEDFIEGFNALSGRKAIGKVILTP
>tr|Q0B314|Q0B314_BURCM Alcohol dehydrogenase, zinc-binding domain protein OS=Burkholderia ambifaria (strain ATCC BAA-244 / AMMD) GN=Bamb_5914 PE=4 SV=1
MKAILSTVAGGPETLALHEVPEPMPGAGQVRVRIAACALNYPDLLVIQDRYQDRPERPFA
PGSEVAGVVDAVGDGVAGIRVGDRVFGATGNRGGLAEKITLPADGCFALPAAMSFDDASA
LLLTYATMMHALKDAARLAAGETLLVLGAAGGIGVASVELGKAMGARVVAVASSREKVDL
ALSRGADAGVVCPAGPLDLEAAKAFKDALRAACGPRGADVVCDPVGGDYAEAALRSLAFQ
GRYLVIGFTAGIPRIPLNLVLLKAARMIGVLWGAFASGEAQANRRNVEELVAFYERGLIR
PFISARFPLAQAPEALAVLAERRALGKVVVRCDEALV
>tr|Q0BGD1|Q0BGD1_BURCM Alcohol dehydrogenase, zinc-binding domain protein OS=Burkholderia ambifaria (strain ATCC BAA-244 / AMMD) GN=Bamb_1234 PE=4 SV=1
MKALMCTAFGPIDRLRIDDVAIPEPAAGQVRIRVKAASLNFPDALIVQGLYQVKPALPFS
PGAEFAGVIDAVGDGVSAWQPGDEVVAFTGHGGFAEQCVADVHQIAALPPGMTFEQGAAL
VLAYGTSLHALQQRARLQQGETLLVLGAAGGVGLAAIEIAKALGARVIAAASSADKLALC
RAAGADDTIDYATEDLRRRVDELTGGRGADVVYDPVGGAYSEAALRATAWRGRFLVVGFA
AGEIPKIALNLALLKERDILGVFWGDAVRRDPAEHAVNMRQLAQWFAAGKVRPAITERVP
LSGAADAIARMANRQVKGKVVILPDA
>tr|Q0BWZ7|Q0BWZ7_HYPNA Putative quinone oxidoreductase OS=Hyphomonas neptunium (strain ATCC 15444) GN=HNE_3323 PE=4 SV=1
MKAVLSKVVGGPETLVIEDVAVPTPGKGQVLVQVKACGVNYPDVLIIQDMYQFKPPRPFS
PGGEVAGIVSAVGEGVSHVKPGDRVLASTGNGGMAEYCLAAAHGVMPIPEGMPFEEAAAF
LMTYGTSYYAIKDRGDPKPGEKLLVLGAAGGVGIAAVELGKAMGLEVIAAASSQEKVDFC
LSKGADHGLVYARELDRDGQKKFSDDIKAVSGGGVDIIYDGVGGNYAEPAVRAMNWEGRF
LVIGFPAGIPKLPLNLTLLKSCDVRGVFWGAAVARDPKAHQQNVKELFDLYKAGKIRPHI
SGSYPMEKAADAIRELQDRKAQGKVVVTM
>tr|Q0BXZ1|Q0BXZ1_HYPNA Oxidoreductase, zinc-binding dehydrogenase family OS=Hyphomonas neptunium (strain ATCC 15444) GN=HNE_2975 PE=4 SV=1
MKSLVVSELAPDFAGTSLKDLPLPEPKAGEVRVAIKAASLNFPDLLMTEGKYQLKPELPF
TLGMELAGVVDAVGEGVTAFQPGDEVAGGSRIGAFSEYITLPAAGLRKKPATLSFAEASA
YGAAYLTAYVSLVIRGNLQPGETLLVHGASGGVGMAAVEVGKLLGATVIATSASDEKLKT
VKARGADHIINVTRGFREEVKALTGGRGADVIYDPVGGDVFDESVRCIAFDGRLLIIGFT
SGRIPSVSVNMPLIKGFSVVGVRAGEYGRQFPEKGRANQEAIWKWAEDGKVKPCIHAEVP
LTDWRRAFDMMRSREVVGKVVLVP
>tr|Q0BZG5|Q0BZG5_HYPNA Putative quinone oxidoreductase OS=Hyphomonas neptunium (strain ATCC 15444) GN=HNE_2433 PE=4 SV=1
MKAAVADSLESLESYSLKEVEMPGAGPGQVLIRVMACGVGYVDSLVALGRYQVKPPVPHT
PGQEVAGTVEAVGEGVSHVAPGDRVMTMTAKGFAEFAVAAAPMVVKLPEALSFAEGASLP
LNYITAMHALKDRGAVAEGETVLVFGAAGGVGSAGVQVAKALGARVIAAASTEEKRAFAL
AHGADLAIDTSPEGWRDRLKELTGGKGPNVILDPVCGPLFEPAFRSLAWRGRHLVVGFVG
GPIPALPSNLTLMKGAALLGVDVRQYLQYETKRAIGDLHQLATWASEGKIKPPVGAVYPF
EQFGEAMVSALSGQGTGKVVLDISGS
>tr|Q0JZN8|Q0JZN8_RALEH NADPH:quinone reductase or related Zn-dependent oxidoreductase OS=Ralstonia eutropha (strain ATCC 17699 / H16 / DSM 428 / Stanier 337) GN=H16_B2004 PE=4 SV=1
MKALVCKQFGGVQDVALQAIPEPVLADPHAVTIAVEYASVSHATGLMIAGQYQRRPPLPF
VPGTEAVGRVVACGDACTRLRPGDRVVAIADWGCFAEQVTVPEYTVYRVPDALPSKAALP
IPISYGTAYCGLVWRCALRPNDTVLVLGAGAGVGLAAVEIARQLGATVIACASTEAKRAD
ALRRGATHALAPADLAASVKALTHGRGADVVVDPVGGDLFNQALRAAAANARILSIGFAS
GTIPQAPVNLLLVKNLTLHGFFFGRYIGWTPANERAEHATALQEVMATLFDWAARGKLEP
TVSAVYPITGLDDALAALESRQVVGKVAIKIKETET
>tr|Q0K949|Q0K949_RALEH NADPH:quinone oxidoreductase OS=Ralstonia eutropha (strain ATCC 17699 / H16 / DSM 428 / Stanier 337) GN=H16_A2377 PE=4 SV=1
MKAVLCKAWGPPDSLTIETLPDLVPAKGEVVIDVKAAAVNFPDVLIIQNKYQAKPALPFS
PGSELAGVVNAVGEGVTHVKPGDKVIAYLGNGAFASQAKAPAASVVPMPPGIDFETAAAF
TLTYGTSHHAVIDRGELKAGQTMLVLGAAGGVGLAAIEIGKAIGARVIAAASTDEKLAVC
KEHGADALINYSTEDLRERIKALTDGKGPDVIYDPVGGIYAEPAFRSIGWRGRYLVVGFA
NGEIPKLPLNLALLKGASLVGVFWGDFVRREPKANQANMAQMLGWMKEGKIRPHISARYP
LEQAPQALKDMEARKVTGKIVIVP
>tr|Q0K9Z3|Q0K9Z3_RALEH NADPH:quinone reductase or related Zn-dependent oxidoreductase OS=Ralstonia eutropha (strain ATCC 17699 / H16 / DSM 428 / Stanier 337) GN=H16_A2079 PE=4 SV=1
MQETDYLGLVCSRWCHWSELELQRLPRQPLAPGQVRIRVRHAGVGFALSLFVSGKYQRKP
PLPFIPGTEAAGEIIEVAPDVTRLRPGQRVAAALDWGGFAEEAVAMADTVYPVPDGLELA
QAAALPITYGTVWAALAWRAALQPGETMLVHGASGALGTAAVQVGRLMGARVIATASTEA
KREAALRNGAAHALPSDAATLAAAVKALCPAGGADVVFDPVGGDLFDASLRCAAPGARLL
SIGYASGRIPEVPANLLLVKNLTLIGFNYGYYIGWGLTDERRRFAQPVQAMVAEIMQAAA
SGKLAPPVLQHFPLSDWLSAVDTTMSRRAIGKIMLDI
>tr|Q0RPC7|Q0RPC7_FRAAA Putative Quinone oxidoreductase OS=Frankia alni (strain ACN14a) GN=FRAAL1956 PE=4 SV=1
MNLPDVLIAAGRYQVPVPPPFTPGSEFAGVVVGVGPQVTGVRVGDRVAGAAMSGAFAEYV
AAPAESLIPVPAGVDLATAAASWVCHLTAYHALRSIAAIAPGERLVVLGAAGGVGLATVE
LGALLGARVIAAASSPEKLAACKERGAEHLIDYERTPLRDAIRAAAGGADVVVDPVGGRF
AEAALRTLGWGGRFITVGYASGEIPRIPLNLLLLKGMIVRGFELRTFPRFEPELAARDRA
ELAELLDTGRVAPLIGARFPLADTGAALTHVAERQAIGKVVLEMTAGDDTGDDTAGEDQD
RRPGSAGEIDG
>tr|Q0RYZ7|Q0RYZ7_RHOSR Probable NADPH:quinone reductase OS=Rhodococcus sp. (strain RHA1) GN=RHA1_ro08445 PE=4 SV=1
MKAVQISTLDGPGAVEFVDLDEPVAAVDEIVIDVKAVGVSFVDALMTRGKYQVRPELPFV
PGVEVAGLVRSAPDGASVKAGDRCAAYIPRGGYAEVVVAQPSVTFPLPDELSFHQGAAFA
MNFQTVHFALVRRGRVKAGEHVLVHGAAGGVGTAAIQVAKGLGATVTAVVDSDANVGVAE
SAGADAVVVAGDGWAEAVRAAAPGGVDVTVDPVGGDFFADSIRLLRREGRHLVIGFAAGG
IPEIAVNRLLLKNIDVVGVYWGGFIEQDESIAAESAAELTRLAREGFIRPVVGNVYPLAD
AAKALTAMEDRTATGKVVLAVDVVD
>tr|Q0S9P0|Q0S9P0_RHOSR Probable NADPH:quinone reductase OS=Rhodococcus sp. (strain RHA1) GN=RHA1_ro03949 PE=4 SV=1
MYAQQLTTASGPAGVQLVEIDEPDGTGRVVVDLHAAGVSFPDLLQTTGSYQLVRELPFVL
GVEGAGVVRSAPTDSGIRAGQRVAVLASDGAWQQTVAVEPDSVFPLPDSVSLEAGAGFLM
NYLTVHFALDERARYRSGETVLVHGAAGGVGVAALQVAAALGLETIAVVSTEEKAGIAKA
NRADHVVLLDGWKDRVRDLTGGRGVDIILDPVGGDRFTDSLRSLAPNGRLVVLGFTGGEI
PTVKVNRLLLRNISVLGAGWGEYVRTNPGYTSRQWATLGPLLESGALQIAEPTTYSFEHA
GDALRTLETRSATGKIALSVRPS
>tr|Q0SE91|Q0SE91_RHOSR Probable NADPH:quinone reductase OS=Rhodococcus sp. (strain RHA1) GN=RHA1_ro02339 PE=4 SV=1
MKAWRVHELGQPRDVLTFEDVPDLEPKPGELLVKVLSAAANFPDVLLCRGEYQIKPPLPF
TPGVELCGEVVGLGEGVTEFAVGDRVIGMPSLPNGGFAELAVMSSATAFPAPEALDDAEA
SALSIGYQTGWFALHRRTQIQPGETLLVHAAAGGVGSAAVQLGKAAGAKVIGVVGGPEKA
AYTRELGADLVLDRHSEDFVQAVKDFTDGRGADVVFDPVGGDSYTKSTKCIAFEGRIIVI
GFASGTIPSPGLNHALIKNYSIIGLHWGLYNAYNPAAIRECHDELTRMAAAGEIKPMISE
RLGLTDVADGIARLGEGTTVGRLAFLPGR
>tr|Q0SFC4|Q0SFC4_RHOSR Probable NADPH:quinone reductase OS=Rhodococcus sp. (strain RHA1) GN=RHA1_ro01951 PE=4 SV=1
MRAVVVTELSGPGGMTLQDVPEPAAEGLVLIDVKASGVCFPDLLISYGKYQLGPELPFVP
GAEVAGVVVSAPADSGFEPGQRVLAASQVGGYAERVAVPPAQVLPIPSILDFDEAASLIV
NYQTMEFALERRARLRAGETVVVLGAAGGVGTSTIQLAKAHCARVIAVVRRDGAEDFLRE
LGADEVVRLDDGWGARVRALTGGRGAQIVVDPVGGDAFDEAVRVLAPEGRLVVIGFAGGA
IPEVKVNRVLFRNISIVGAAWGEFIRTEPNALEEVHAALIRHVERGLRPVVTSRYPLERA
ADALRDLEAGLVLGKAVLVQD
>tr|Q0SGA5|Q0SGA5_RHOSR Probable NADPH:quinone reductase OS=Rhodococcus sp. (strain RHA1) GN=RHA1_ro01618 PE=4 SV=1
MNGHNRMRALMVTALDGPRALAAVEVDEPVADESAILVEVHAVGVSFPDLLLTQGRYQYK
PELPFVPGGEVAGIVRSAPDGSGYSPGDRVVGLTGVGGAMAEVVALPPETTFSLPDTISM
AAGAAVLFNYLTVHFALVCRGRLEAGESVLVQGAAGGIGTAGVTLAPHLGASRTIAVVSS
EEKAEYVRSLGASDVVATGNWRDEVLAITDGRGVDVVVDPVGGDRFTDSVRSLATGGRIL
VMGFTGRDIPSVKVNRLLLKNASAVGVAWGSWWAEDPQRLSAQWSELCPLLASGALTIPE
PTRYPFGAAAEALLDLEHRRTVGKSVLTLR
>tr|Q0SGM4|Q0SGM4_RHOSR Quinone oxidoreductase OS=Rhodococcus sp. (strain RHA1) GN=RHA1_ro01498 PE=4 SV=1
MKAWRVHELGEPRTALQLEEVPDPTAGPGQVLVKVLAAPANFPDVLLCRGEYQIKPPLPF
TPGVELCGEVLEVGDGVTRFAVGDRVIGNPNLPGGGFAQLAVMDEANTFAAPSALDDAEA
SALSIGYQTSWFALHRRTQLKPGETLLVHAAAGGVGSAAVQLGKAAGAKVIGVVGGADKV
EYCRRLGADLVIDRHTDDFVPLVKEFTGGRGADVVYDPVGGDAYAKSTKCIAFEGRILII
GFAGGTIPTPGLNHALIKNYSIIGLHWGLYKQYNQQAIADCHAELTRLADSGAITPLISE
RLSLADVADGIGRLGDGSTVGRLVFQP
>tr|Q11D67|Q11D67_MESSB Alcohol dehydrogenase, zinc-binding OS=Mesorhizobium sp. (strain BNC1) GN=Meso_3287 PE=4 SV=1
MRAVVCRQFGDPEVLAVENIPAPRIGPRDVRISVQAAGVNFPDVLTVRNQYQHKPELPFV
PGQELAGIVIETGSDVTEFEVGDRAVSRCRLGAFAEEAVCAADGRTVRLPDRVDFVTGAA
FAATYGTAYHAFKRRASLKPGETVLVLGAAGGVGLAAVELAKLMGARVIAAASSPEKLEV
CRRAGADELIDYTQQGLRESIRELTDGRGVDVVVDPVGGDLAELALRGMAWGGRYLVIGF
AAGFIPRVALNLVLLKGCSVIGVAAGTAAKHDMAGAIQEIETLARWIAEGRLKPLVSATL
RLEQAAEALRSLAERTATGKIVLMPQR
>tr|Q128R6|Q128R6_POLSJ Alcohol dehydrogenase, zinc-binding OS=Polaromonas sp. (strain JS666 / ATCC BAA-500) GN=Bpro_3062 PE=4 SV=1
MQAWLCENPTGVDALTWKELPTPQPKEGEVLIEIKAASLNFPDLLIVQNKYQIKPPLPFV
PGSEYAGVVQAVGEGVKHLQVGQNVACLSGTGGFGTHTIAPAALCMPLPAGFSHVDAAAF
IMIYATSWHALMDRAQLKAGETVLVLGAAGGVGTAAIQIAKAAGARVIAAASTDEKCAFC
SALGADATINYTSKNLRDEIKTLTGGNGPDVIYDPVGGDFAEPAFRSIAWRGRYLVVGFA
SGPIPSLPLNLALLKGASIVGVFWGDFARREPKANAAMMAELARWYTEGKIKPAIDRTMP
MAELKAAYAYMGSRGVKGKLVMIN
>tr|Q138K6|Q138K6_RHOPS Alcohol dehydrogenase, zinc-binding OS=Rhodopseudomonas palustris (strain BisB5) GN=RPD_2248 PE=4 SV=1
MPKAVVCRELGPPEVLRLEEIERKPLQAGEARVAIRAAGINFPDILMCAGEYQLKPELPF
IPGVEAAGDVIEIGEGVTNAKVGDRVIVKLRFGAYAEEVAVAASQLTPMPPNFDYAEAAT
FLAGHGTAWHGLVDRGHLQKGEVLLVHGAGGGVGLAAVELGKYLGATVIAAASSEEKLEV
ARVRGADHGVLYSREPFRDAVKRITGGRGADVVFDPVGGEIFEDSVRCINWGARLLIVGF
TGGIGLARTNLILMKGASVVGVRAGEAVRRDPALGEQRIAGLFDLAAQGKIRPNVSHRLP
LAQWASGMRLLIERRAIGRVALLP
>tr|Q13D94|Q13D94_RHOPS Alcohol dehydrogenase, zinc-binding OS=Rhodopseudomonas palustris (strain BisB5) GN=RPD_0707 PE=4 SV=1
MKAILCQQYCGPDDLVLADVPDPVAGPGEAVIAIKAAALNFFDILMIQGKYQIKPPFPFS
PGAEVAGVIESIGDGVTDLKVGDRVVASCGHNGAREKIALPAASIVKIPDNLDYDRAAGI
IIIYGTALHALEDRASPKPGETLAVLGAAGGTGLAACELGKLMGLKVIACASSDEKLAFA
RQHGAELTLNYAKEDLKEGLKKLTGGKGVDIIFDPVGGTYAEAALRSIAWEGRFLVIGFA
AGDIPKMPLNLALLKGCDIRGVFWGAWTRLNAAKNRANLEKLVQWTAEGKISSHVDRTFP
LAQTADALKVLGGRQAMGKVILHP
>tr|Q13Z73|Q13Z73_BURXL Putative NADPH quinone oxidoreductase, zinc-containing OS=Burkholderia xenovorans (strain LB400) GN=Bxeno_A2078 PE=4 SV=1
MRAIRCNQYGPPESLVVENLPDLVAPPGHVVIDVKAAAVNFPDVLIIENKYQFKPPLPFT
PGSELAGVVRAVGADVTQFKPGSRVVAFTGQGGFAEQALAPASACVPLADGVEFELAAAF
TLAYGTSHHAVVDRGALQAGETMLVLGAAGGVGLAAVEIGKALGARVIAAASNDEKLAIC
VKHGADATINYSTEDLRERIKALTDGKGPDVIYDPVGGVYAEPAFRSIGWRGRYLVVGFA
NGEIPKLPLNLTLLKGASLVGVFWGDFARREPQHNHAAFGQMTRWIAEGKLKPYVSARYS
LEDTGRALRDMAERRVIGKVVVTP
>tr|Q15UV3|Q15UV3_PSEA6 Alcohol dehydrogenase, zinc-binding OS=Pseudoalteromonas atlantica (strain T6c / BAA-1087) GN=Patl_1814 PE=4 SV=1
MKAIVCNAFGPVEDLEYKDVPDPKADKGQVVVDIKACGVNFPDGLIVQGLYQMKPEVPFI
PGNEVAGVISEIGEGVPHLKVGQRVIALCMLGGYAQKVACAATHVMPLPDEISFDEAAGL
VTAHATAHHGLKQRANIQPGETLLVTGAAGGTGLAAVQIGKQMGAKVIAVCSTQEKLDMA
KANGADILINYSEVDLKSAIKDVTNGKGVDVVYECVGGDTFHACSRSMAWNGRLLVVGFA
GGTIPEFPVNLSLVKGYSVVGVFWGSFTQHQPQDFAQNMKELLTWYVQGKVKVVVDEALP
LAQAKDALNKVMGREVKGKMSLNP
>tr|Q160Q5|Q160Q5_ROSDO Oxidoreductase, putative OS=Roseobacter denitrificans (strain ATCC 33942 / OCh 114) GN=RD1_4096 PE=4 SV=1
MRAMQVTELGKPLSLRDIPHPSAGAGQVVVKVHTCGLNFGDLLAIKGTYQERPDVPFTLG
MELCGTVTEVGQGVTRFTAGQRIAAYCGFDALADFAAISADICVPIPDVMSDEDAAAFLI
AYGTSHVALDYKAHLRAGERLLVLGASGGVGLTAVELGKLMGAEVIAVARGAQKLEVAKA
AGADHLIDSETDDIRDCVKALGGADVVYDPIGGDQFKAALRACRPEARLIPLGFASGEVP
QIPANHLLVKNLTVIGFYWGGYTRVNPKVLTDSFEVLTDWYVAGKIKPHVSHVLPLEQAN
EALDLLRTRKATGKVVVRVA
>tr|Q1AXH5|Q1AXH5_RUBXD Alcohol dehydrogenase, zinc-binding protein OS=Rubrobacter xylanophilus (strain DSM 9941 / NBRC 16129) GN=Rxyl_0936 PE=4 SV=1
MRAWRVHENGEPERVLRLEEVEEPSCGPGEALIEVEAASLNFLDVLLCRGGYQERPEPPF
IPGAEAAGRVLEAGPQTGLEPGGRVVALTRPRGAFAERVAVPATGLFPVPEEMPPEKAAA
LPIVYQTAHFALHRRAGLEAGETVLVHAGAGGVGSAAIQLARAAGARVIATAGSEEKLRI
CRGLGAELALDYRRQDVIGAVKEATGGRGADVVFDPVGGDVFDASRRCVAFEGRLLVIGF
AGGRIAEAPTNHVLLKNYSVVGVHWGLYQSVMPELVREVHEELLGLYASGEIDPLIGEAV
PFEELPAALARLGAGRTVGKVVARVGS
>tr|Q1B5J1|Q1B5J1_MYCSS Alcohol dehydrogenase, zinc-binding protein OS=Mycobacterium sp. (strain MCS) GN=Mmcs_3737 PE=4 SV=1
MRAAVCAAPGPPEGVRIEELPSPVPGPGEVLVRVGAAAVNFPDVLLIAGRYQVSVPTPFV
PGSEFAGTVIGIGPGTAGFAVGDRVTGTGMHGAFAEEVAVAADALNPIADGVDDRTAAAS
GVAHRTAYHTLRSVARTQPGDEVVVLGAGGGVGLAAVQLAAHLGARVTAVASSAEKLAAA
TQHGANRVINHRSGPLRDALRDAVPGGAAAVVDPVGGELSEPALRSLRRGGRFVTVGFAS
GVIPRIPLNLVLIKGVTVQGFQFGDIPADEFERNERELRKLLADSMIRPHIGEVYALEDV
TAALRQVADGRAVGKVVIDLSGRGG
>tr|Q1BBR9|Q1BBR9_MYCSS Alcohol dehydrogenase, zinc-binding protein OS=Mycobacterium sp. (strain MCS) GN=Mmcs_1554 PE=4 SV=1
MVPVDGRKATMRAVQIDRLDGPGSVQVVDVDEPDSADGVLIDVHAAGVAFPDALLTRGLY
QYKPDLPFTPGAEIAGVVRSAPAGSGVSPGDRVAGLTMLSGGMAEVIALAPDRVFPLPDA
VSFEAGAGLLFNDLTVHCALRTRGRLAKGETVLVHGAAGGIGTSTLRLAPAFGAGRTIAV
VSTEEKIPVAQAAGADEVVLADGFKDAVKELTDGRGVDVVVDPVGGDRFTDSLRSLAPGG
RLLVIGFTGGEIPTVKVNRLLLNNVDVVGVGWGAWTFAHPGYVREQWAELEPLLASGAVS
APQPDVFPLERAAEAIAALENRSAKGKVVIAVR
>tr|Q1BFX0|Q1BFX0_MYCSS Alcohol dehydrogenase, zinc-binding protein OS=Mycobacterium sp. (strain MCS) GN=Mmcs_0092 PE=4 SV=1
MKALLAQELSGPSGLVYTDVDDPASDGAVIIDVGAAGVCFPDLLLLRGEYQLKLEPPFIP
GMEVAGTVRSAPDSSGFMPGQRVSAFTLMGGFAERVAALPDSVIPTPDGVDDASAAALLG
NYYTMQFALARRGGLTPGETVLVLGSAGGVGTAAIQLAKAQGATVIAMVHRSGAEEFIRG
LGADVVLPLTDGWRQAVLDATDGRGVDIVVDPIGGPAFDDAVRVLAPEGRLLVIGFAAGG
GIPTVKVNRLLLRNVSVVGVGWGEFVRRNPSAQAAVGAELAALVEAGLRPPPPVCYPLAE
GPAALQALADGEIKGKLVLQP
>tr|Q1BX85|Q1BX85_BURCA Alcohol dehydrogenase, zinc-binding OS=Burkholderia cenocepacia (strain AU 1054) GN=Bcen_0861 PE=4 SV=1
MKALLCTAFGPIDRLRIEDVAIPEPAAGQVRIQVKAASLNFPDALIVQGLYQVKPALPFS
PGAEFAGVIDAVGEGVTAWRVGDSVMAFTGHGGFAQQCVADARQLAALPPGMTFEQGAAL
VLAYGTSLHALQQRARLQAGETLLVLGAAGGVGIAAIEIAKALGARVIAAASSADKLALC
REAGADETIDYATEDLRRRVDELTGGRGADVVYDPVGGAYSEAALRATAWRGRFLVVGFA
AGEIPKIALNLALLKERDILGVFWGDAVRRDPAQHAANMRLLAEWFAAGKVRPAITERVS
LDGAAEAIARMANRQVKGKVVIFPDA
>tr|Q1CZD1|Q1CZD1_MYXXD Oxidoreductase, zinc-binding dehydrogenase family OS=Myxococcus xanthus (strain DK 1622) GN=MXAN_6107 PE=4 SV=1
MRALQLQRLDGPDGLQLVDVPEPEAGDSVLIDVVAAGVSFPDLLLTRGQYQLKPALPFIP
GVEVAGVVRQAPAGAGVKPGQRVMAFSFGLGGFAEVAAIQPEMVFPIPADWSFEAAAGVV
MNYHTAHFALHRRGRLKAEESVVVHGAAGGVGTAAVQVARGAKARVIAVVSDERKADVAR
RAGAHEVLLSTGDWVAQVREKTGGLGANVVVDPVGGDIFDKSLKCLAPEGRLLVVGFASG
RIPEVQVNRLLLRNIDVVGVAWGGFLLHEPSLTPTIAKDLEAMADRGVLTPVVGPVFPLE
QGAQALRELDARRATGKVVLRMREG
>tr|Q1GFC3|Q1GFC3_SILST Oxidoreductase; zinc-binding dehydrogenase family OS=Silicibacter sp. (strain TM1040) GN=TM1040_1910 PE=4 SV=1
MLSFRIVKHGTNGTLCDTPFAPPGPGQIEIEIHACALNFADLLMIKGNYQDTPSLPFTPG
LECAGRITAVGPQISNFRIGDRVAVFGGQGGLAEIGVFDAARAVPIPDTVSYEDAAAALI
AHGTSLLALEHLARLQPGERLLVTGAAGGVGLTAVEIGKLMGAEVIAQARGAEKLAVAKA
AGADHLIDASDDLRQRVKDLGGADVVYDAVGGDTWEAAFRATNPGGRLLPIGFAGGAVPQ
IPANHLLVKNLTVFGFYIGGLIKLRPELGQQTFETLMRWLAEGRITPHISHRLPLSETDA
GLELIRSRAATGKVIIQPQAGRVR
>tr|Q1GR81|Q1GR81_SPHAL Alcohol dehydrogenase, zinc-binding OS=Sphingopyxis alaskensis GN=Sala_2132 PE=4 SV=1
MKALLSTATGGPETLVLGELPRPSAGKGQIVIDVKACAVNFPDTLIIEDKYQFKPERPFA
PGGEVAGLVAEVGEGVTGFKAGDRVIAGCGNGGMAEAVAVSVHNVYHLPEGHDFAEGASL
LMTYGTSIHALVDRGHIKEGDTLLVLGASGGVGIAAVELGKAFGARVVAGVSSEEKAAIA
RDAGADEIVVYGRQPFDKDQSKELANRFKEAVGPGGANLIYDAVGGDYAEPALRSIAWEG
RYLVVGFPAGIPRLPLNLTLLKSCDVAGVFWGAFVAREPERNRANIARLFQLWEQGKIKP
RVTGSYALEDGGKAIAKLGDRSAVGKLVVTI
>tr|Q1GSE3|Q1GSE3_SPHAL Alcohol dehydrogenase, zinc-binding OS=Sphingopyxis alaskensis GN=Sala_1716 PE=4 SV=1
MRALQVRELLPDHAGTGLADLPVPLAGPGEVRVRVRAAGVNFPDLLMTRGAYQLKPALPF
VPGLEFAGEVDAVGEGVKSWSVGDAVVGGNRFGAMAEYTVVPAASLRPRPAALGWDAAAA
YPVAYLTAYVALVRGARIEPGDWVLVHGAAGGVGLATVDLAKALGARVIAAASRADKRAA
VERLYAPDAVIDGAPGFRETVKALTGGQGADVIVDPVGGDIFDESTRCIAFGGRLLVVGF
ASGRIPELPANMPLIKGFSVVGVRAGEYGRRFPERGAENVAAIDALAAAGTIRPHVHATL
DLADWREGFAMLERREAVGTVVLRP
>tr|Q1GUU6|Q1GUU6_SPHAL Alcohol dehydrogenase, zinc-binding OS=Sphingopyxis alaskensis GN=Sala_0858 PE=4 SV=1
MPRAVMASALGPPDTYRLVEYDPGPPSPSQVRIAIRATGISYVDVLTAAGNYQVKPPLPY
IPGSECAGIVEAVGMDVEGLSVGDKVVGSGWGGLFADAANLPARTVRKMPETLSFEEAAV
FPVSYATARHALVDRGRLAAGETLLVLGAGGATGYAAIQLGKYLGAQVIASASNATKRSL
ARAGGADAVIDARDPDWRATVTAATGGQGVDVVFDPVGGDATDRAFRSLAWNGRHLVIGF
PAGIAALRTNLPLLKGASLIGVDVRQFGLFEPGRSEANRDAIFDLAAEGRLRPAIARTYP
LEDFCAAMQDAETGESAGRIVLTMGQMSSTPR
>tr|Q1I340|Q1I340_PSEE4 Putative alcohol dehydrogenase, zinc-containing OS=Pseudomonas entomophila (strain L48) GN=PSEEN5326 PE=4 SV=1
MKALLCKALGPARDLVLEEVASPTPKKNEILLDVHAAGVNFPDTLIIEGKYQFQPPLPFS
PGGEAAGVVAAVGEKAGAFKVGDRVMALTGWGAFAEQVAVPFYNVLPIPAGMDFTTAAAF
GMTYGTSMHALTQRGQLKAGETLLVLGASGGVGLAAVEIGKALGARVIAAASSAEKLAVA
KAAGADELIDYSQASLKDEIKRLTGGQGVDVVYDPVGGELFDQAVRGLAWNGRLLVVGFA
SGTIPQLPVNLALLKGAAVLGVFWGAFAQRQPEDNAKNFRQLFAWHAEGKLKPLVSQTYP
LAEGGAAIERLAQRQAVGKLVVVAR
>tr|Q1J3U4|Q1J3U4_DEIGD Alcohol dehydrogenase, zinc-binding OS=Deinococcus geothermalis (strain DSM 11300) GN=Dgeo_2406 PE=4 SV=1
MRALICTAFAEPEALTVQTVPDPTPGPGEVVLDVQAAGVNYPDALMVMGQYQVKPPLPFT
PGAEAAGVIAAVGEGVTHLRPGQRAVAFTGTGAFAEQLLAPASVVMPLPDGLELEVAAGL
PLAYGTSMHALADRAQLQAGETLLVLGAAGGVGLAAVMIGKALGARVIAAASSEEKLKLC
REHGADETLNYAAENLRERLKTLTGGQGPDVIFDPVGGDLAEPAFRSIGWGGRYLVVGFA
GGEIPKLPLNLPLLKGASLVGVFWGEFARRDPPANARNMARLLSWVAEGKVRPLVSERYS
LERAPEALRALLSRRVTGKVVVTP
>tr|Q1LDR2|Q1LDR2_RALME Alcohol dehydrogenase, zinc-binding OS=Ralstonia metallidurans (strain CH34 / ATCC 43123 / DSM 2839) GN=Rmet_4852 PE=4 SV=1
MKALVCKQFGGVEDVELATVSEPALADPHAVTIEVEFASVSHATGLMIAGQYQRRPPLPF
VPGTEAVGRVVACGKAVTRLRPGDRVVAIADWGCYAERFTVPEYTVYPVPDSLPPKVALP
IPLSYGTAYCGLVWRCALTPQDTLLVLGAGAGVGLAAVEIGRQLGATVVACASTEAKRAD
ALRRGATHAVAPQDLAAQVKALTGGRGADVVVDPVGGDLFGQALRAAAPNARILSIGFAS
GSIPQAPVNLLLVKNLTLHGFFFGRYIGWTPSDERAEHAPALQQVMSTLFQWAAEGKLEP
TVSAVYPITGLGDALAALESRKVVGKVAIKIKETET
>tr|Q1LLH8|Q1LLH8_RALME Alcohol dehydrogenase, zinc-binding OS=Ralstonia metallidurans (strain CH34 / ATCC 43123 / DSM 2839) GN=Rmet_2119 PE=4 SV=1
MDVMQRFFEQNDRAFPALHLAAAHAYPRACPIPTGDTMKAVLCKAWGPPDSLTLETLPDL
VPGDGEVVIDVKAAGVNFPDVLIIQNKYQAKPELPFSPGSELAGVVNAVGAGVTHVKPRD
KVIAYLGNGAFASQAKAPAKAVVPMPPGIDFDVAAAFTLTYGTSHHAVVDRGELKAGETM
LVLGAAGGVGLAAIEIGKAIGARVIAAASTDEKLAVCKEHGADALINYSTEDLRERVKAL
TDGKGPDVIYDPVGGVYAEPAFRSIAWRGRYLVVGFANGEIPKIPLNLALLKGASLVGVF
WGEFARREPKANQANMAQMLGWMKEGKIRPHISARYPLEQAPQALKDMEARKVTGKIVIT
P
>tr|Q21DC0|Q21DC0_RHOPB Alcohol dehydrogenase, zinc-binding OS=Rhodopseudomonas palustris (strain BisB18) GN=RPC_0037 PE=4 SV=1
MKAVLCSEYCGPDDLVLADIADPVAGPGEAVIAIKAAALNFFDILMIQGKYQIKPPFPFS
PAAEVAGVIESLGDGVSDLKVGDRVVASCGFNGARDKIALPAQSIVKIPDNLDFDRAAGI
IITYGTALHALEDRAHPKPGETLAVLGAAGGTGLAACELGKLMGLKVIACASSDAKLDFA
KQHGAELTLNYAAEDLKDGLKRLTEGRGADIIFDPVGGSYAEAALRAIAWEGRFLVIGFA
AGEIPKMPLNLALLKGCDIRGVFWGAWAKLNPAKNRANLEKLVQWTAEGKISSHVDRSFP
LAQTADALKVLAGRQAMGKVILHP
>tr|Q21UQ8|Q21UQ8_RHOFD Alcohol dehydrogenase, zinc-binding OS=Rhodoferax ferrireducens (strain DSM 15236 / ATCC BAA-621 / T118) GN=Rfer_2783 PE=4 SV=1
MHAWLCENPVGVDALTWKELPTPSPKAGEVLIEIKAASLNFPDLLIVQNKYQMKPPLPFV
PGSEYAGVVQAVGDGVSHLKVGQHVACLSGTGGFGTHTVAPAALCLPLPDGFPFVDAAAF
IMIYATSYHALVDRAQLKAGETVLVLGAAGGVGTAAIQIAKACGARVIAAASNDEKCALC
QSIGADATINYTRENLRDAVKTLTAGKGPDVIYDPVGGDFAEPAFRSIAWRGRYLVVGFA
AGPIPALPFNLALLKGASIVGVFWGDFAKREPQANAAMMKELAQWYGQGKIKPVIDSTLP
MAELKAAFAHMGSRGVKGKLVMVN
>tr|Q28T14|Q28T14_JANSC Alcohol dehydrogenase zinc-binding OS=Jannaschia sp. (strain CCS1) GN=Jann_1231 PE=4 SV=1
MRAFVVSDHGVPPRVEEVAEPTPGPGQVRIRIHACGVNFGDLLIVKGTYQDTPALPFTLG
MEIAGVVDALGDGVTSPALGTRVAVFEGSGGMAEFGVFSATRCVEIPDTMPFEEAAGFIV
AYGTSHLALTDRAHLKQGERLLVLGAAGGVGLTAVELGAAMGAEVIAVARGAEKLAVAKA
AGAAHVLDSETSDIRAEVKALGGADVVYDAVGGDGFKAAMRATNPGGRIIVIGFASGDVP
QIPANHLLVKNIDAIGFYWGGYLKWAPERLAQSLSDLMAMYEAGQLSPHIGATRPLAEAG
DALELLRSRKVAGKVVVTI
>tr|Q2G7R6|Q2G7R6_NOVAD Alcohol dehydrogenase superfamily, zinc-containing OS=Novosphingobium aromaticivorans (strain DSM 12444) GN=Saro_1667 PE=4 SV=1
MTTMCALQVRALSEDLGGLALVDLPMPVPSAGEALVRIEAAALGFPDLLMTKGRYQARPP
LPFVPGMEGAGVVVEAGEGCQFKPGDEVIVGGLTGGVAQYGCFASGAMMPKPASLDMGQA
ASLRAAYLTAWVALVRRGMAQPGETLLVHGAAGGVGLAAVDLGKALGLRVIAAASSDEKR
AAIQQLYAPDHVIDSAPGFRDRVLAITEGRGADLVYDPVGGDVFDESTRCIAFDGRLLVI
GFAGGRIPQIGVNIALIKGFSVVGVRAGEYGRRFPERGAENLAQVQRLASDGRIRPHVHA
RYALADWKQAFAGMESRSVIGRSVILPHG
>tr|Q2G954|Q2G954_NOVAD Alcohol dehydrogenase superfamily, zinc-containing OS=Novosphingobium aromaticivorans (strain DSM 12444) GN=Saro_1174 PE=4 SV=1
MKALRTHAAGGPETLVLDDLPDPVPGKGEVLVRVHACSINFPDTLMIRDLYQFRPERPYA
PGSELAGEIEALGEGVTGWKVGDRVIAMIGSGGLAEKVIAPVARLFPLPDGVDYATGASL
LMTYGTTIHGLKDRGHIKAGDTVLVLGAAGGVGLSAVELAKAFGARVIAAVSSEEKAQVV
REAGADDVVIYGRPPFDKAQSKALADQFKAACGPNGADIVYDIVGGDYSEPALRAIAWEG
RFLVVGFPAGIAKLPLNLTLLKSCDVCGVFWGAWTAREPAAFKAEVEELFALLKAGKINP
RVSQRFSLEQGREAIATLENRQAMGKVVVEMIG
>tr|Q2IV57|Q2IV57_RHOP2 Alcohol dehydrogenase superfamily, zinc-containing OS=Rhodopseudomonas palustris (strain HaA2) GN=RPB_3207 PE=4 SV=1
MAKAVVCRELGPPEALRLEEIERKALKPGEVRVAIRAAGINFPDILMCAGEYQLKPELPF
IPGVEAAGDVIETGEGVSDVRVGDKVIVKLRFGAYAQEVAVAASQLTPMPPNFDYAEAAT
YLAGHGTAWHGLVDRGQLKKGEVLLVHGAAGGVGLAAVELGKYLGATVIAAASSEEKLAV
ARARGADHGILYGAEPFRDAVKRITGGRGADVVFDPVGGAIFEDSVRCINWGARLLVVGF
TGGIGLARTNLILMKGASVIGVRAGEAVRRDPALGERRIAALLDLAAKGVLRPNVSHRLP
LAQWAQGMRLLIERRAIGRVALLP
>tr|Q2J403|Q2J403_RHOP2 Alcohol dehydrogenase superfamily, zinc-containing OS=Rhodopseudomonas palustris (strain HaA2) GN=RPB_0095 PE=4 SV=1
MKAILCQQYCGPDDLVLTEVPDPVAGPGEAVIAIKAAALNFFDILMIQGKYQIKPPFPFS
PGAEVAGVIESIGEGVTDLKVGDRVVASCGHNGAREKIALPASAIIKIPDNLDYDRAAGI
IIIYGTALHALDDRASPKPGETLAVLGAAGGTGLAACELGKLMGLKVIACASSDEKLEFA
KQHGAELTLNYAKEDLKEGLKKLTGGKGVDIIFDPVGGTYAEAALRSIAWEGRFLVIGFA
AGDIPKMPLNLALLKGCDIRGVFWGAWTRINPAKHRANLEKLVQWAAEGKISSHVDRTFP
LAQTADALNVLGGRQAMGKVILHP
>tr|Q2N9P6|Q2N9P6_ERYLH Alcohol dehydrogenase, zinc-containing OS=Erythrobacter litoralis (strain HTCC2594) GN=ELI_07515 PE=4 SV=1
MKALRVQHLSDDLSGVELVDLPQPERKQGEVLVLVRAASLNYPDLLMTQGKYQFKPEPPF
TSGMELAGKVLEADSDSGFAPGDRVMGGAKTGGFAETAVAPARALRRIPDGVSLATAAAM
GAAYSTAYTGLVELGGLEASQSVLVHGASGGVGLAACDLAKALGATVIAATHREDKLEAL
EAASGADHVILNHGRFREQVGDLTGGTLCDLVFDPVGGDVFDESTRCVAFGGKLLVVGFV
AGRIPEIAVNIPLIKGFSVVGVRAGEYARRFPDRGARIMGELDKLAVSGAITPHIDRTLP
LACWREAFDAMAAGDLIGKVVLEP
>tr|Q2NC40|Q2NC40_ERYLH Alcohol dehydrogenase, zinc-containing OS=Erythrobacter litoralis (strain HTCC2594) GN=ELI_03295 PE=4 SV=1
MKVLRTHAVGGPETLTLDEVEVPTPGKGEVLVDVKACAINYPDTLMIRDLYQFKPERPYA
PGGEIAGVVEAVGEGVDGVSVGDRVMAGIGNGGLTEKVIVPAGRMFPVPEGVPFEKAASL
LMTYGTTIHGLKDRGHIKKGDTVLVLGAAGGVGLSAVELAKAFGARVVAAVSSEEKGEVA
RKAGADEVVIYPKDEMDKAASKELASAFKAACGPEGANIVYDIVGGQYSEPALRSIAWEG
RFLVVGFPAGIAKMPLNLTLLKSCDIAGVFWGAFTAREPVKFREQVEELFQMMKDGKIDP
LVSETFPLEKGGDAIAKLENRQAVGKLVVLMD
>tr|Q2RNY0|Q2RNY0_RHORT Zinc-containing alcohol dehydrogenase superfamily OS=Rhodospirillum rubrum (strain ATCC 11170 / NCIB 8255) GN=Rru_A3371 PE=4 SV=1
MRAMVCDAFGPPDVLRVADLPDPPLPPDGVRIRVRAAGINFADGLFIAGQYQIRPRPPFI
PGFEVAGDILEVGPEVLDLRPGQRVMAILDQGGYADQVVAPARDVHALTDRMDLLAAGGF
PIAYGTSHFGLTDRCRLRPGEIVLIHGAAGGVGLTAVECAKALGATVIATAGGADRLEIA
RQHGADYGIDHRNENIKARVRELTGGRGVDVVYDPVGGDVFDASLRCTAPDGRILVVGFA
SGAIPTPPANLLLVKNITVIGFNWGGYRQIAEQRVRESMEDVVSWWDRGLVTPHVGARFA
LSQAAEALAALRERKIIGKAVLIPD
>tr|Q2SE68|Q2SE68_HAHCH NADPH:quinone reductase and related Zn-dependent oxidoreductase OS=Hahella chejuensis (strain KCTC 2396) GN=HCH_04350 PE=4 SV=1
MRALLCKEHGPADLLVIEDTVEPEVSGANVLVDVKAAGLNFPDTLIIQGKYQFQPPMPFS
PGGEVVGVVSAVGDKVKRLKPGDRVMGLTGWGGFAQKVAVPESNLIPVPAGVDDIVAAGF
VMTYGTSIHALTQRGRLQAGETLLVLGAGGGVGLAAVEIGKAMGAKVIAAASSAEKLAAA
EEAGADETINYAETDLKEAIKAMTEGRGVDVVYDPVGGALTDKALRSMAWGGRHLVVGFA
SGDIPKLPANLTLLKGCEVVGVFWGAFTQRQPQDNLQNFQRLFQWMQEGRIKPRVSKVYP
FEQAAQAIADMAERRLVGKAVVRIAE
>tr|Q2W9B9|Q2W9B9_MAGMM NADPH:quinone reductase and related Zn-dependent oxidoreductase OS=Magnetospirillum magneticum (strain AMB-1 / ATCC 700264) GN=amb0752 PE=4 SV=1
MKAVVCPAFGQDLVVTDFPAPAMIPGGVRIAVHAAGVNFADSLITGGKYQEKMEPPFVPG
MELAGVVTEVADGVTTAKPGDRVMATVTGGAFAEEAVCDQTDVYVLPDGLDFVTAAGFPV
AYGTSHLGLKGKAGLKSGETLVVHGAAGGVGLTAVEVGRALGATVIGTAGGPDKVKVALE
HGAHFGIDYKAEDIRERVKALTDGRGADVVYDPVGGQVFDASLRSIAADGRILIIGFAGG
TVQQIPANILLVKNVTVIGYYWGAYRKIAPQMVRDSLGECLDWWAAGKLSPHVSKVMDLS
QAVEAIGLLKGRAATGKIVLICR
>tr|Q39HJ6|Q39HJ6_BURS3 Zinc-containing alcohol dehydrogenase superfamily OS=Burkholderia sp. (strain 383) GN=Bcep18194_A4474 PE=4 SV=1
MKALLCTAFGPINSLRIEDVAIPEPAAGQVRVQVKAASLNFPDALIVQGLYQVKPALPFS
PGAEFAGVIDAVGEGVTAWRPGDSVVAFTGHGGFAQQCVADVHQIAALPPGMTFEQGAAL
VLAYGTSLHALQQRARLQEGETLLVLGAAGGVGLAAIEIAKALGARVIAAASSADKLALC
REAGADETIDYATEDLRRRVDELTGGRGADVVYDPVGGAYSEAALRATAWHGRFLVVGFA
AGEIPKIALNLALLKERDILGVFWGDAVRRDPKQHVANMRLLAEWFAAGKVRPAITERVS
LAGAADAIARMANRQVKGKVVILPDA
>tr|Q3J595|Q3J595_RHOS4 Zinc-binding dehydrogenase OS=Rhodobacter sphaeroides (strain ATCC 17023 / 2.4.1 / NCIB 8253 / DSM 158) GN=RHOS4_04710 PE=4 SV=1
MRAFRLRETGLAPDLTEDPLPEPGPGEIRLRIAACALNFADLLMIQGRYQERPPLPLTLG
MEVAGIVDALGEGVSGPAPGTRVAAFGSCGGLAEFGCWPAGRCLPLPDSVSFRDAAAFQI
AYGTGHLALDHRARLQPGERLLVTGAAGGVGLAAVEIGRRMGAHVIATARGEERLAVARA
AGAHEAIDSETEDLKGVLKALGGIDVTYDTVGGAGFDAALRASRPEGRLLAIGFAGGDVP
QVPANLLLVKNLSVIGLYWGGYMTFAPQVLIRSLETLLGWLADGSLRPHVSHELPLERAA
EGLELLRTRQATGKVVITP
>tr|Q3K4X2|Q3K4X2_PSEPF Zinc-containing alcohol dehydrogenase superfamily OS=Pseudomonas fluorescens (strain PfO-1) GN=Pf01_5445 PE=4 SV=1
MKAVLCKAFGPAESLVLEDVASPVAKKNEILLDVHAAGVNFPDTLIIEGKYQFKPPFPFS
PGGEAAGVVSEVGEKVSHLKVGDRVMALTGWGSFAEQVAVPGYNVLPIPPSMDFNTAAAF
SMTYGTSMHALKQRGNLQPGETLLVLGASGGVGLAAVEIGKAMGARVIAAASSAEKLAVA
KAAGADELINYSETSLKDEIKRLTDGQGADVIYDPVGGDLFDQAIRAIAWNGRLLVVGFA
SGRIPELPVNLALLKGAAVLGVFWGSFAQRQPQDNAANFQQLFGWFAEGKLKPLVSQVYP
LGNAAQAINDLGQRKAVGKVVVQVR
>tr|Q46ZH0|Q46ZH0_RALEJ Zinc-containing alcohol dehydrogenase superfamily OS=Ralstonia eutropha (strain JMP134) GN=Reut_A2099 PE=4 SV=1
MKAVLCKAWGPPDSLTVETLPDPVPDQGEVVIEVKAAGVNFPDVLIIQNKYQAKPELPFT
PGSELAGIVTAVGAGVTHVKPGDNVIAYLGNGAFASHVKAPANKVVPMPPGVDYETAAAF
TLTYGTSHHAVVDRGELKAGQTMLVLGAAGGVGLAAIEIGKAIGARVIAAASTDEKLAVC
KEHGADALINYSTEDLRERVKALTDGNGPDVIYDPVGGVYAEPAFRSIAWRGRYLVVGFA
NGEIPKIPLNLALLKGASLVGVFWGDFVRREPRANQANMAQMLGWMKEGKLRPHISARYP
LEQAPQALKDMEARKVTGKVVIVP
>tr|Q470A1|Q470A1_RALEJ Zinc-containing alcohol dehydrogenase superfamily OS=Ralstonia eutropha (strain JMP134) GN=Reut_A1917 PE=4 SV=1
MGDYLGLVCSRWCHWSELELQRIARRPLAPGQVRIRVRHAGVGFALSLFVSGKYQRKPPL
PFTPGTEAAGEIIEVAPDVTRLRPGQRVAAALDWGGFAQEVVTTADTVYPVPDALDLASA
AALPVTYGTVWAALAWRAMLQPGETMLVHGASGSLGTAAVQVGRLMGAHVIATASTEAKR
EAALHNGAAHALSSDPQSLAAEVKALCHAGGVDVVFDPVGGDLFDASLRCAAPGGRLLSI
GYAGGRIPEVPANLLLVKNLSVIGFNYGYYIGWGLTDERSRFAPQVQDVVGKIMHAVANR
EMPKPVLQHFGLHQWLEAVDTTMSRRAIGKVMLDMP
>tr|Q47T19|Q47T19_THEFY Putative oxidoreductase OS=Thermobifida fusca (strain YX) GN=Tfu_0360 PE=4 SV=1
MKALRVHNLGEPKDVLKLEEVPVPEPAPGQIVVRVLATAVNFPDALMCRGLYQEKPPLPF
TPGVELCGEVVALGEGVTTVTEGDRVIGSPVLPYGSFAEYAPMDISRVFPAPPSLSDTEA
AALFIGYQTGWFALHRRAGLQAGETVLVHAAAGGVGSAAVQLAKAAGARVIGVVGGAAKA
EYARKLGADIVVDRYVDDFVSVVKEATDGRGADVIYDPVGGESYTRSTKCIAFEGRILII
GFASGTIPTPGLNHALVKNYSLLGLHWGLYNKRNPALVAHCHEELTALAERGAIKPAVSE
VLSLEELPDGVQRLADGTTVGRLVATPHGAQ
>tr|Q48PR7|Q48PR7_PSE14 Quinone oxidoreductase OS=Pseudomonas syringae pv. phaseolicola (strain 1448A / Race 6) GN=qor2 PE=4 SV=1
MKALLCKAFGPASTLVLEDVPGPEIKKNEILLDVHAAGVNFPDTLIIEGKYQFKPPFPFS
PGGEAAGVISAVGEKVTHLKPGDRVMALTGWGSFAEQVAVPGYNVLPIPTSMDFTTAAAF
SMTYGTSMHALKQRANLQAGETLLVLGASGGVGLAAVEIGKALGARVIAAASSAEKLEVA
KNAGADELINYSETSLKDEVKRLTNDNGADVIYDPVGGDLFDQAIRAIAWNGRLLVVGFA
SGRIPDLPVNLTLLKGASVVGVFWGSFAQRQPQDNAANFKQLFAWFEEGKLKPLVSTVYP
LEKAGEAIDLLGERRAVGKVVVLVN
>tr|Q4K3Z8|Q4K3Z8_PSEF5 Oxidoreductase, zinc-binding OS=Pseudomonas fluorescens (strain Pf-5 / ATCC BAA-477) GN=fadB4 PE=4 SV=1
MKAVLCKAFGPAETLVLEEVASPVPKKNEILLEVHAAGVNFPDTLIIEGKYQFKPPFPFS
PGGEAAGVVSAVGEKVGHLKAGDRVMALTGWGSFAEQVAVPGYNVLPIPAAMDFNTAAAF
SMTYGTSMHALKQRGNLQPGETLLVLGASGGVGLAAVEIGKAMGARVIAAASSAEKLAVA
KAAGADELINYSESSLKDEIKRLTGGNGADVIYDPVGGDLFDQAIRSIAWNGRLLVVGFA
SGRIPELPVNLALLKGAAVVGVFWGSFAQRQPQDNAANFQQLFGWFAEGKLKPLVSQVYP
LTEAARAIDDLGQRRAVGKVVVQVR
>tr|Q4ZZN7|Q4ZZN7_PSEU2 Zinc-containing alcohol dehydrogenase superfamily OS=Pseudomonas syringae pv. syringae (strain B728a) GN=Psyr_0313 PE=4 SV=1
MKALLCKAFGPASTLVLEDVPGPAIKKNEILLDVHAAGVNFPDTLIIEGKYQFKPPFPFS
PGGEAAGVIAAVGENVSHLKPGDRVMALTGWGSFAEQVAVPHYNVLPIPQGMDFTTAAAF
SMTYGTSMHALTQRARLQPGEILLVLGASGGVGLAAVEIGKALGARVIAAASSAEKLEVA
RNAGADELINYSETSLKDEIKRLTHGNGADVIYDPVGGDLFDQAIRSIAWNGRLLVVGFA
SGRIPELPVNLTLLKGASVVGVFWGSFAQRQPQDNAANFKQLFAWFEEGKLKPLVSTVYP
LERAGEAIDLLGGRRAVGKVVVLIGKTA
>tr|Q5LP88|Q5LP88_SILPO Oxidoreductase, zinc-binding dehydrogenase family OS=Silicibacter pomeroyi GN=SPO2960 PE=4 SV=1
MRSFTVQSAGSPAQLIDQPVPEPAPGQVRIDIRACGLNFADLLMQKGTYQDTPPAPFTLG
MEVAGTINALGTGVSHLKVGDRIAIYTGQGGLAEQGVFDADRALPLPDTMSFEHAAAFQI
AYGTSHMALDHRARLQPGETLLVTGAAGGVGLTAVEIGKLMGARVIAQARGADKLEIARQ
AGADILIDADEDLRARLLDLGGVDVVYDAIGGDVFKAAFRAANPEARLLPIGFAGGEVPQ
IPANHLLVRNLTVIGFYIGGYLSFRPEVIRNSFQTLLDWYQQGRLHPHVSHILPLERAAE
GLELLRNRTATGKVVITP
>tr|Q5LQE2|Q5LQE2_SILPO Oxidoreductase, zinc-binding dehydrogenase family OS=Silicibacter pomeroyi GN=SPO2548 PE=4 SV=1
MMKALMSKTPGGPDSLSLENIAEPVPGKGEVRIAVKAVGLNFPDLLIIRDLYQFKPPRPF
APGSELSGIVESTGEGVTQLKAGDRVLAFSGWGGLAEQVVVPESRISRIPDQMPFEDAAA
FMMTYGTSYHALKDRAGLGLGQTLLVLGASGGVGLAAVELGKILGARVLAAASSEDKLQT
ALDAGADDGLVYPLGEINKKELSTRFKELCGKSGADVIYDPVGGDYSEPALRAIAWEGQF
LVVGFPAGIAKLPMNLPLLKACSVTGVFWGAAVERNPAQHAEATAELFDFYLKGKVKPKV
EVMQGLENAAAALEKLSQRKVQGKLVVSLG
>tr|Q5LS01|Q5LS01_SILPO Oxidoreductase, zinc-binding dehydrogenase family OS=Silicibacter pomeroyi GN=SPO1969 PE=4 SV=1
MKAMLSTAVGGPETLELTEMADPAPGKGELLVRVHAAGVNFPDTLMIRDLYQMKPPRPFA
PGGEIAGEVLAVGEGVSGYTPGDRVLALTGFGGFATHLTVKANVAVKIPDAMPYDEAACF
IFTYGTSHHALKDRAALQPGETLLILGAAGGVGAAAIELGKAAGARVIAAVSSQEKAEFC
RQIGADETLVYPRELDRDGQKALSGEIKKLAGGDGVDVVYDAVGGAYAEPCLRAMAWQGR
YLVVGFPAGIPSIPLNLTLLKGCQIVGVFWGASVFRDPKGHAANVGDLFRLYAEGRIKPQ
ICARFPLDQAGAALEMMQDRKVLGKVVITP
>tr|Q5YPF5|Q5YPF5_NOCFA Putative dehydrogenase OS=Nocardia farcinica GN=NFA_50840 PE=4 SV=1
MRAAQVSRLEGPEAVEIVDIPEPAAFPGGVVIDVHAAGVAFPDVLMTRGLYQMKPELPFV
VGGEVAGVVREAPEGAHVRPGDRVLALTMLGNAIAEVAVTPAEMVFKLPDNISMEAGAGI
LFNDLTVHFCLRNRGRLAPGETVLVHGAAGGIGTSTLRMAAALGASRVVAVVSTPEKAEV
AKANGATDVVLTEGWLAAVKELTGGRGVDIVLDPVGGDRFTDSIRSLASAGRLLVVGFTA
GEIPTVKVNRLLLKNVEVVGAAWGEWVMSHPGYLAEQWAEVEPLLASGAIAPPQPVLYPL
ERAAEAVASLDNRTATGKVVVTVR
>tr|Q6N5I5|Q6N5I5_RHOPA Putative quinone oxidoreductase OS=Rhodopseudomonas palustris GN=RPA2989 PE=4 SV=1
MPAPEPLMKAVVVDDYAAIDQVALKQIARPTVTPGSVRVRVQAVGIGFVDGLKVQGRYQT
KDPLPFIPGTEFAGVIDAVGDGVANYAAGQTVMGIARSGALAEYIVVPAEAVAPLPDGVS
PEEGASFRANYLTAYYALAERAKLQRDEILLVLGAAGGVGTAAIQIGKLLGARVIAGAST
AQKRDFALKLGADAVIDYTQPDWRDTFKTLTGGHGADVIFDPIGGPVAVEAFRSIAWNGR
HIVVGFAAGSIPALPFNLPLLKGGSLLGVDLAQLPRREPDVLARCTAELSRLLASGALKP
AIVSAFALEDFRAAFTALAGRDALGKVVVRIAP
>tr|Q6N7S2|Q6N7S2_RHOPA Putative oxidoreductase OS=Rhodopseudomonas palustris GN=RPA2184 PE=4 SV=1
MPKAVVCRELGPPESLRLEEIERKGLKPGDVRIAIRAAGINFPDILMCAGEYQLKPELPF
IPGMEAAGEIIELGADVTSVKLGDRVIVKLRFGAYAEEVVAAASQLTPAPANFDFAEAAT
YLAGHGTAWHGLVERGQLQPGEVLLVHGAGGGVGLAAVEVGKYLGATVIAAASSEEKLAV
ARQRGADHGLLYGAEPFKDAVKRITEGRGADVVFDPVGGQIFEDSVRCINWGARLLVVGF
TGGIGLARTNLILMKGASVIGVRAGEAVRRDPARGEQRTAKLLELAAKGVLRPNVSHRLP
LSQWAPAMRLLIDRKAIGRVALLP
>tr|Q6NCR9|Q6NCR9_RHOPA Possible alcohol dehydrogenases and quinone oxidoreductases. OS=Rhodopseudomonas palustris GN=RPA0400 PE=4 SV=1
MKAILCQQYCGPDDLVYADVPDPVAGPGEAVIAVKAAALNFFDILMIQGKYQIKPPFPFS
PGAEVAGVIESVGEGVTDLKVGDRVVASCGHNGAREKIALPAQMIVKIPDNLDFDRAAGI
IIIYGTALHALEDRASPKPGETLAVLGAAGGTGLAACELGKLMGLKVIACASSEEKLAFA
KQHGAELTLNYATEDLKEGLKKLTGGKGVDIIFDPVGGTYAEAALRSIAWEGRFLVIGFA
AGDIPKMPLNLALLKGCDIRGVFWGAWTRLNPEKNRANLEKLVKWAAEGKISSHVDRTFP
LAQTADALKVLAGRQAMGKVILHP
>tr|Q73V26|Q73V26_MYCPA FadB4 OS=Mycobacterium paratuberculosis GN=fadB4 PE=4 SV=1
MRAARVTRLDGPDAIEVTDVDEPTGDGVFVDVHAAGVAFPDALLTRGLYQYRPELPFVLG
AEIAGVVRSAPEGAHVRSGDRVVGLTMLSGGMAEVAVLAPDRVFKLPDKVSFEAGAGLLF
NDLTVYFALTVRGRLQRGETVLVHGAAGGIGTSALRLAPALGAARTIAVVSTTDKADIAT
AAGATDVVLADGFKDAVKELTHGRGVDIVVDPVGGDRFTDSLRSLAPGGRLLVVGFTGGE
IPTVKVNRLLLNNIDVVGVGWGAWTGTHPGALAEQWAGLERLLTSGELAPPEPVVYPLDE
AAAAVASLENRTAKGKVVLRVRG
>tr|Q745Q3|Q745Q3_MYCPA Putative uncharacterized protein OS=Mycobacterium paratuberculosis GN=MAP_0263c PE=4 SV=1
MRAVVCRSYGTPEDLVLDEVPDPVPGPGQLLVRVRAAAVNFPDVLFIAGKYQVKIPPPFI
PGNEIAGEVIAAGEGARFVPGQRVAGTTFGAFAEQALLNADQAEPIPDDADFASAAAFGV
TYRTAYHALRSTAGVTAGDWVVVLGAAGGVGLAAVDLAVAMQARVLAAASSPEKLELCRR
RGAEATVDYDREDLKTRIRELTGDRARVVLDPVGGPYSEPALRGLARGGTFVTLGYASGT
IPAIPLNLVLLKDICVRGMEIRTFMTDRPDDAVRDLTELSQMFAAGTVRPYIGARFPLER
TAAALRHVADRKVLGKVVIDVA
>tr|Q7TX61|Q7TX61_MYCBO PROBABLE NADPH QUINONE OXIDOREDUCTASE FADB4 (NADPH:QUINONE REDUCTASE) (ZETA-CRYSTALLIN) OS=Mycobacterium bovis GN=fadB4 PE=4 SV=1
MRAVRVTRLEGPDAVEVAEVEEPTSAGVVIEVHAAGVAFPDALLTRGRYQYRPEPPFVLG
AEIAGVVRSAPDNSQVRSGDRVVGLTMLTGGMAEVAVLSPERVFKLPDNMTFEAGAGVLF
NDLTVYFALAVRGRLQAGETVLVHGAAGGIGTSTLRLAPALGASRTVAVVSTQEKAELAT
VAGATDVVLAEGFKDAVQELTNGRGVDIVVDPVGGDRFTDSLRSLAAGGRLLVIGFTGGE
IPTVKVNRLLLNNIDVVGVGWGAWSLTHPDALAQQWSQLERLLRSGKLPPPEPVVYPLDQ
AAAAIASLENRTAKGKVVLRVRD
>tr|Q7U2Q9|Q7U2Q9_MYCBO PUTATIVE QUINONE OXIDOREDUCTASE (NADPH:QUINONE OXIDOREDUCTASE) (ZETA-CRYSTALLIN) OS=Mycobacterium bovis GN=Mb0154 PE=4 SV=1
MKACVVKELSGPSGMVYTDIDEVSGDGGKVVIDVRAAGVCFPDLLLTKGEYQLKLTPPFV
PGMETAGVVRSAPSDAGFHVGERVSAFGVLGGYAEQIAVPVANVVRSPVELDDAGAVSLL
VNYNTMYFALARRAALRPGDTVLVLGAAGGVGTAAVQIAKAMQAGKVIAMVHREGAIDYV
ASLGADVVLPLTEGWAQQVRDHTYGQGVDIVVDPIGGPTFDDALGVLAIDGKLLLIGFAA
GAVPTLKVNRLLVRNISVVGVGWGEYLNAVPGSAALFAWGLNQLVFLGLRPPPPQRYPLS
EAQAALQSLDDGGVLGKVVLEP
>tr|Q7VT48|Q7VT48_BORPE Putative zinc-binding dehydrogenase OS=Bordetella pertussis GN=BP3708 PE=4 SV=1
MKAVVCREYGGPDVAAYEEVPAPALAPGAVRIQVQACSASFASLLVMEGKHQNRAPLPLI
PGTEVAGVVTELGAGATRFRVGDRVIAGVQSGCYAQEVVAPEATVFELPADVPFETGAQF
PTIYGTAYGALQWRAQVEPGEVVLVHGAAGGSGLAAVEVAKALGATVISTVGSDAKQAIV
REHGADHAINYRTQDWRAEVLRLTGQRGADVIYDPVGGETFDASLRCIAPDGRIIPMGFA
SGAIPTVPANIVLVKNISILGVYWGYYFGWGRHPVRPGNDARLRAAYARLFEWTRQGRIR
PRAHAVVPLADFRTALRMIASREAIGRIVMQPQQ
>tr|Q7WFG9|Q7WFG9_BORBR Putative zinc-binding dehydrogenase OS=Bordetella bronchiseptica GN=BB4304 PE=4 SV=1
MKAVVCREYGGPDVAAYEEVPAPALAPGAVRIQVQACSASFASLLVMEGKHQNRAPLPLI
PGTEVAGVVTELGAGATRFRVGDRVIAGVQSGGYAQEVVAPEATVFELPADVPFETGAQF
PTIYGTAYGALQWRAQVEPGEVVLVHGAAGGSGLAAVEVAKALGATVIATVGSDAKQAIV
REHGADHAINYRTQDWRAEVLRLTGQRGADVIYDPVGGETFDASLRCIAPDGRIIPMGFA
SGAIPTVPANIVLVKNISILGVYWGYYFGWGRHPVKPGNDARLRAAYARLFEWTRQGRIR
PRAHAVVPLADFRTALRMIASREAIGRIVMQPQQ
>tr|Q826P3|Q826P3_STRAW Putative dehydrogenase OS=Streptomyces avermitilis GN=SAV7139 PE=4 SV=1
MGKRPLSMRSTPVRRAVPWRPRMQAWQVHQNGEPSEVMRLEDVERPVPGEGQVLLKVRAA
NINFPDALLCRGQYQVRPPLPFTPGVEICGETEDGRRVLANPVLPFGGFAEYAVADAAAL
LPAPDALDDAEAAALHIGYQTGWFGLHRRAHLEAGETLLVHAAAGGVGSAAVQLGKAAGA
TVIGVVGGADKAAVARELGCDVVVDRRTEDVIGAVKEATGGRGADVIYDPVGGAAYTQST
KVVAFEGRIVVVGFASGTIPSPALNHALVKNYAILGLHWGLYNTKNPKLVQHCHEQLTEL
ATRGAIKPLVSERVPLGGAAAAVQRVADGVTTGRVAVVPSLENGATA
>tr|Q87UR5|Q87UR5_PSESM Oxidoreductase, zinc-binding OS=Pseudomonas syringae pv. tomato GN=PSPTO5231 PE=4 SV=1
MKALLCKAFGPASTLVLEDVPSPEIKKNEILLDVHAAGVNFPDTLIIEGKYQFKPPFPFS
PGGEAAGVIAAVGENVSHLKPGDRVMALTGWGSFAEQVAVPHYNVLPIPESMDFTTAAAF
SMTYGTSMHALKQRANLQPGETLLVLGASGGVGLAAVEIGKALGARVIAAASSSEKLEVA
RNAGADELINYSETSLKDEVKRLTQGNGADVIYDPVGGDLFDQAIRTIAWNGRLLVVGFA
SGRIPELPINLALLKGASVVGVFWGSFAQRQSQDNAANFTQLFAWFEEGKLKPLVSTVYP
LERAGEAIDLLGGRRAVGKVVVLVN
>tr|Q88CH1|Q88CH1_PSEPK Alcohol dehydrogenase, zinc-containing OS=Pseudomonas putida (strain KT2440) GN=PP5210 PE=4 SV=1
MKAVLCKTLGPARNLVLEEVASPLPKKNEILLDVQAAGVNFPDTLIIEGKYQFQPPLPFS
PGGEAAGVVAAVGEKAGAFKVGDRVMALTGWGAFAEQVAVPFYNVLPIPASMDFTTAAAF
GMTYGTSMHALRQRGQLQAGETLLVLGASGGVGLAAVEIGKAMGARVIAAASSAEKLAVA
KAAGADELIDYSQANLREEIKRLTGGQGVDVIYDPVGGELFEQAVRGLAWNGRLLVVGFA
SGSIPQLAANLVLLKGAAVLGVFWGAFAQRQPEDNAANFHQLFAWHAEGKLKPLVSQTYP
LAEAGVAIEKLGQRQAVGKLVVLAR
>tr|Q89I97|Q89I97_BRAJA Blr5742 protein OS=Bradyrhizobium japonicum GN=blr5742 PE=4 SV=1
MKAVLCSSFTGPADLRLSEIDEPRPAGDEILIDVHAASVSFMDQLMVSGLYQMRPPTPFV
PGTEASGIVVAVGDKVTAFAPGDRVACSSWTGGYAERMTAKESKSVRLPDGVAFEAAATV
LHNYGTAYYALVERARAQAGETVFITGAAGGVGLAAVDLGRHFGLRVVAGVGSDDKAALV
RGYGASEIVNYRSEDLRDRIKSITSGQGIDVGFDNVGGAVFEQMARLMKWGGRLLPIGFA
SGEIPQVPMNLPLLKNYSIIGVFVGAWAERFSAEAAQMNDTLMQLLADGQIRPHIDCVLP
LEEAGDGMRAVANRTVQGRIVLKIR
>tr|Q89IM9|Q89IM9_BRAJA Bll5605 protein OS=Bradyrhizobium japonicum GN=bll5605 PE=4 SV=1
MVRAVVCRELGAPESLLLEEFLSRALKPGEVRVAIRAAGLNFPDVLMAAGEYQLKPELPF
TPGMEAAGDVTEVGAETRGVAVGDKVIVKMRHGAFTDEAVVAPSQLTPMPSTFDYAEAAT
YLAGHGTAYHALIDRGRVEPGEVLLVHGAGGGVGLAAVEIGKMLGATVIATASSDEKLAI
AKARGADHLVRYDREPFRDAVKRITDGRGADVVFDPVGGEVFENSMRCIAWGARLLVIGF
TGGIGSAKTNLLLIKGASVLGVRAGEAVRKNPTLGEVRLKALLQWAEEGKLRPNVSHRLP
LGDYAKAMRLLIDRKAIGRVALVME
>tr|Q89X00|Q89X00_BRAJA Blr0528 protein OS=Bradyrhizobium japonicum GN=blr0528 PE=4 SV=1
MKAILCTQYCQPDDLVLAEVPDAVAGPGEAVIAIKAAALNFFDILMIQGKYQIKPPFPFS
PAAEVAGVIESIGPGVTDLKVGDRVVASCGHNGAREKIALPAASIVKIPDNLDYDRAAGI
IIIYGTALHALEDRASPKPGETLAVLGAAGGTGLAACELGKLMGLKVIACASSDEKLEFA
KAHGAELTLNYGKEDLKEGLRKLTGGKGVDIIFDPVGGAYAEQALRSIAWEGRFLVIGFA
AGDIPKMPLNLALLKGCDIRGVFWGAWTRLNPAKNRANLEKLVKWTAEGKISSHVDRTFP
LAQTADALKVLAGRQAMGKVILHP
>tr|Q8Y041|Q8Y041_RALSO Probable oxidoreductase protein OS=Ralstonia solanacearum GN=RSc1203 PE=4 SV=1
MKAVVCKTWGPPESLVIETLPDPVPGAGEVVIDVKAAGVNFPDVLIIQNQYQFKPELPFT
PGSELAGVVRAVGDGVSHVKAGDPVIAFLGQGAFASQVKAPAKMVMPMPPGMAFDTAAAF
TLTYGTSHHAVVDRGQLRPGETMLVLGAAGGVGLAAIEIGKAIGARVIAAASSDEKLAVC
REHGADALINYAAEDLRERIKALTDGKGPDVIYDPVGGIYAEPAFRSIAWRGRYLVVGFA
NGEIPKMPLNLALLKGASLVGVFWGDFARREPKANLANMMQMLGWLQEGKIRPHISARYP
LERTAQALLDMAARKVTGKVVIQP
>tr|Q9AA38|Q9AA38_CAUCR Alcohol dehydrogenase, zinc-containing OS=Caulobacter crescentus GN=CC_0770 PE=4 SV=1
MRALVVEDLAPNYAGCAVREVATPQPGPGEALVRVRAASVNFPDLLMTRGEYQLKPPLPF
TPGLDLAGEVVALGEGVTGLSVGDAVVGGARLGGFAEYAVLSAGALKPKPARLSFAEAAA
YGAAYLTAYVALVRRARLEPGEWVLVHGAAGGVGLAAVDLAKALGARVIATSASDAKLAQ
VKVLYAPDAVVNVTEGFRDQVKAITGGHGADVIYDPVGGDVFDESVRCIAFDGRLLVIGF
TSGRIPNVSVNMPLIKGFSVMGVRAGEYGRQFPEKGRENADAIWTMANEGVIRPHVHAEL
PLDRWREAFDLLAERKVVGKAVITP
>tr|Q9ABX4|Q9ABX4_CAUCR Alcohol dehydrogenase, zinc-containing OS=Caulobacter crescentus GN=CC_0096 PE=4 SV=1
MKAVLSKEVGGPETLVLEELPDPVAGAGQVLIDVKACGVNYPDVLIIEDKYQFKPTRPFA
PGGEVSGVISAVSEGVTRFKVGDRVLASTGWGGYAEKLALEEGRCTHIPDNMPFDEAAAF
VLTYGTSYYALKERGALKAGETLLVLGAAGGVGLAAVELGKAMGAKVIAAASSQEKIDLA
IKHGADSGVVYPRGPFDKDGQKELANLIKGACGPDGWDVAYDAVGGDYSEATIRAAGWNG
RFLVIGFPSGIPKIPLNLTLLKSCDIVGVFWGAAVARDPKGHAQNLKELMDLYAAGKIRP
YVSERFPLARAGEAIAHLSSRKAMGKVVITVD
>tr|Q9HTV6|Q9HTV6_PSEAE Probable oxidoreductase OS=Pseudomonas aeruginosa GN=PA5234 PE=4 SV=1
MKAVLCKAFGPASSLVLEEIASPSPAKNEILLDVHAAGVNFPDTLIIEGKYQFKPPFPFS
PGGEAAGVVAAVGEKVAHVRPGDRVMALTGWGSFAEQVKVPGYNVMPIPEGMDFASAAAF
GMTYGTSMHALKQRANLQPGETLLVLGASGGVGLAAVEIGKAMGARVIAAASTPDKLAVA
KAAGADELINYSEGSLREQLKALTGGQGVDVIYDPVGGELFEEAFRSIAWNGRMLVVGFA
SGSIPSLPANLTLLKGASLVGVFWGSFAQRQPQDNADNFRQLFAWHAEGKLKPLVSQRFP
LERAGDAIDALGQRRAVGKVVVEVR
>tr|Q9RJX1|Q9RJX1_STRCO Putative oxidoreductase OS=Streptomyces coelicolor GN=SCO1199 PE=4 SV=1
MQAWQVHENGEPGEVMRLADVAPPTPGEGQVLLRVRAANINFPDALMCRGQYQVRPPLPF
TPGVEICGETEEGRRVIANPALPHGGFAEYALADARALLPAPDSLDDAEAAALHIGYQTG
WFGLHRRARLEAGETLLVHAAAGGVGSAAVQLGKAAGATVIGVVGGSQKAAVARELGCDV
VVDRHAEDVVAAVKEATGGRGADVIYDPVGGQAYAQSAKVVAFEGRIVVVGFASGTIPSP
ALNHALVKNYAILGLHWGLYNTKDPKLVRHCHEQLTELAARGAIKPLVSERVPLADAADA
VQRVADGRTTGRLAVVPENLDKGAAA
>tr|Q9RYQ7|Q9RYQ7_DEIRA NADPH quinone oxidoreductase, putative OS=Deinococcus radiodurans GN=DR_A0251 PE=4 SV=1
MLLVPAFSGGFAMRALVCQQFDQPETLTVLESPDPTPGAGEVVIAVEAAGVNFPDALMVM
GQYQVRPPLPFVAGAEAAGTVAAMGEGVRHLKPGQNVVAFTGTGAFASHLVAPASNVIPL
PPGFPADVAATLPLAYGTTLHALIQRGQLKEGETLLVLGAAGGVGLAAVMIGKALGARVI
AAASTPEKCAVASEHGADEVINYTDEDLRERLKALTGKKGLDVVFDPVGDRYAEPAFRSL
GWNGRYLVIGFAGGEIPKLPLNLPLLKGSSLVGVFWGEFAQREPKANAENMARLIGWIAE
GKVRPLVSERYPLERGSEALRALLGRQVTGKVVITP
