# Supplementary material for: Subdivision of the MDR superfamily of medium-chain dehydrogenases/reductases through iterative hidden Markov model refinement
Source: BMC Bioinformatics. 2010 Oct 27;11:534. doi: 10.1186/1471-2105-11-534 (PMC2976758; doi:10.1186/1471-2105-11-534)
Supplement: Additional file 4 — MDR family alignment figures. Illustrations showing the mafft MSAs from Additional file 3: mdr-sequences. Red sequence identifiers denote sequences from UniProtKB/TrEMBL, while blue correspond to sequences from Swiss-Prot. The position cscores are shown in a bar plot under the MSA. Positions that contain gaps in over 90% of the sequences have been removed from the alignment in order to increase readability. [file 1471-2105-11-534-S4.ZIP › mdr/MDR016.fasta]

>sp|P12311|ADH1_BACST Alcohol dehydrogenase OS=Bacillus stearothermophilus GN=adhT PE=1 SV=2
MKAAVVEQFKKPLQVKEVEKPKISYGEVLVRIKACGVCHTDLHAAHGDWPVKPKLPLIPG
HEGVGVIEEVGPGVTHLKVGDRVGIPWLYSACGHCDYCLSGQETLCERQQNAGYSVDGGY
AEYCRAAADYVVKIPDNLSFEEAAPIFCAGVTTYKALKVTGAKPGEWVAIYGIGGLGHVA
VQYAKAMGLNVVAVDLGDEKLELAKQLGADLVVNPKHDDAAQWIKEKVGGVHATVVTAVS
KAAFESAYKSIRRGGACVLVGLPPEEIPIPIFDTVLNGVKIIGSIVGTRKDLQEALQFAA
EGKVKTIVEVQPLENINDVFDRMLKGQINGRVVLKVD
>sp|P20368|ADH1_ZYMMO Alcohol dehydrogenase 1 OS=Zymomonas mobilis GN=adhA PE=1 SV=2
MKAAVITKDHTIEVKDTKLRPLKYGEALLEMEYCGVCHTDLHVKNGDFGDETGRITGHEG
IGIVKQVGEGVTSLKVGDRASVAWFFKGCGHCEYCVSGNETLCRNVENAGYTVDGAMAEE
CIVVADYSVKVPDGLDPAVASSITCAGVTTYKAVKVSQIQPGQWLAIYGLGGLGNLALQY
AKNVFNAKVIAIDVNDEQLAFAKELGADMVINPKNEDAAKIIQEKVGGAHATVVTAVAKS
AFNSAVEAIRAGGRVVAVGLPPEKMDLSIPRLVLDGIEVLGSLVGTREDLKEAFQFAAEG
KVKPKVTKRKVEEINQIFDEMEHGKFTGRMVVDFTHH
>sp|P42327|ADH2_BACST Alcohol dehydrogenase OS=Bacillus stearothermophilus GN=adh PE=1 SV=1
MKAAVVNEFKKALEIKEVERPKLEEGEVLVKIEACGVCHTDLHAAHGDWPIKPKLPLIPG
HEGVGIVVEVAKGVKSIKVGDRVGIPWLYSACGECEYCLTGQETLCPHQLNGGYSVDGGY
AEYCKAPADYVAKIPDNLDPVEVAPILCAGVTTYKALKVSGARPGEWVAIYGIGGLGHIA
LQYAKAMGLNVVAVDISDEKSKLAKDLGADIAINGLKEDPVKAIHDQVGGVHAAISVAVN
KKAFEQAYQSVKRGGTLVVVGLPNADLPIPIFDTVLNGVSVKGSIVGTRKDMQEALDFAA
RGKVRPIVETAELEEINEVFERMEKGKINGRIVLKLKED
>sp|P42328|ADH3_BACST Alcohol dehydrogenase OS=Bacillus stearothermophilus PE=1 SV=1
MKAAVVEQFKEPLKIKEVEKPTISYGEVLVRIKACGVCHTDLHAAHGDWPVKPKLPLIPG
HEGVGIVEEVGPGVTHLKVGDRVGIPWLYSACGHCDYCLSGQETLCEHQKNAGYSVDGGY
AEYCRAAADYVVKIPDNLSFEEAAPIFCAGVTTYKALKVTGAKPGEWVAIYGIGGLGHVA
VQYAKAMGLNVVAVDIGDEKLELAKELGADLVVNPLKEDAAKFMKEKVGGVHAAVVTAVS
KPAFQSAYNSIRRGGACVLVGLPPEEMPIPIFDTVLNGIKIIGSIVGTRKDLQEALQFAA
EGKVKTIIEVQPLEKINEVFDRMLKGQINGRVVLTLEDK
>sp|O31186|ADHA_RHIME Alcohol dehydrogenase OS=Rhizobium meliloti GN=adhA PE=3 SV=1
MTMTAAVVREFGKPLVIEEVPVPQPGPGQVLIKYEATGVCHTDLHAAKGDWPVRPNPPFI
PGHEGVGYVAKLGAEVTRLKEGDRVGVPWLHTACGCCTPCRTGWETLCGSQQNTGYSVDG
TFAQYGLADPDFVGRLPARLEFGPAAPVLCAGVTVYKGLKETEVRPGEWVLVSGIGGLGH
MAVQYAKAMGMHVAAADIFPDKLALAEKLGADLVVDARAPDAVEEVQRRTGGLHGALVTA
VSPKAMEQAYSMLRSKGTMALVGLPPGQICLPVFDTVLKRITVRGSIVGTRQDLEEALEF
AGEGKVAAHFSWDKIENINAIFERMEEGKIDGRIVLDLNG
>sp|P39451|ADHP_ECOLI Alcohol dehydrogenase, propanol-preferring OS=Escherichia coli (strain K12) GN=adhP PE=1 SV=1
MKAAVVTKDHHVDVTYKTLRSLKHGEALLKMECCGVCHTDLHVKNGDFGDKTGVILGHEG
IGVVAEVGPGVTSLKPGDRASVAWFYEGCGHCEYCNSGNETLCRSVKNAGYSVDGGMAEE
CIVVADYAVKVPDGLDSAAASSITCAGVTTYKAVKLSKIRPGQWIAIYGLGGLGNLALQY
AKNVFNAKVIAIDVNDEQLKLATEMGADLAINSHTEDAAKIVQEKTGGAHAAVVTAVAKA
AFNSAVDAVRAGGRVVAVGLPPESMSLDIPRLVLDGIEVVGSLVGTRQDLTEAFQFAAEG
KVVPKVALRPLADINTIFTEMEEGKIRGRMVIDFRH
>sp|Q2FJ31|ADH_STAA3 Alcohol dehydrogenase OS=Staphylococcus aureus (strain USA300) GN=adh PE=3 SV=1
MRAAVVTKDHKVSIEDKKLRALKPGEALVQTEYCGVCHTDLHVKNADFGDVTGVTLGHEG
IGKVIEVAEDVESLKIGDRVSIAWMFESCGRCEYCTTGRETLCRSVKNAGYTVDGAMAEQ
VIVTADYAVKVPEKLDPAAASSITCAGVTTYKAVKVSNVKPGQWLGVFGIGGLGNLALQY
AKNVMGAKIVAFDINDDKLAFAKELGADAIINSKDVDPVAEVMKLTDNKGLDATVVTSVA
KTPFNQAVDVVKAGARVVAVGLPVDKMNLDIPRLVLDGIEVVGSLVGTRQDLREAFEFAA
ENKVTPKVQLRKLEEINDIFEEMENGTITGRMVIKF
>sp|Q2G0G1|ADH_STAA8 Alcohol dehydrogenase OS=Staphylococcus aureus (strain NCTC 8325) GN=adh PE=3 SV=1
MRAAVVTKDHKVSIEDKKLRALKPGEALVQTEYCGVCHTDLHVKNADFGDVTGVTLGHEG
IGKVIEVAEDVESLKIGDRVSIAWMFESCGRCEYCTTGRETLCRSVKNAGYTVDGAMAEQ
VIVTADYAVKVPEKLDPAAASSITCAGVTTYKAVKVSNVKPGQWLGVFGIGGLGNLALQY
AKNVMGAKIVAFDINDDKLAFAKELGADAIINSKDVDPVAEVMKLTDNKGLDATVVTSVA
KTPFNQAVDVVKAGARVVAVGLPVDKMNLDIPRLVLDGIEVVGSLVGTRQDLREAFEFAA
ENKVTPKVQLRKLEEINDIFEEMENGTITGRMVIKF
>sp|Q2YSX0|ADH_STAAB Alcohol dehydrogenase OS=Staphylococcus aureus (strain bovine RF122 / ET3-1) GN=adh PE=3 SV=1
MRAAVVTKDHKVSIEDKKLRALKPGEALVQTEYCGVCHTDLHVKNADFGDVTGVTLGHEG
IGKVIEVAEDVESLKIGDRVSIAWMFESCGRCEYCTTGRETLCRSVKNAGYTVDGAMAEQ
VIVTADYAVKVPEKLDPAAASSITCAGVTTYKAVKVSNVKPGQWLGVFGIGGLGNLALQY
AKNVMGAKIVAFDINDDKLAFAKELGADAIINSKDVDPVAEVMKLTDNKGLDATVVTSVA
KTPFNQAVDVVKAGARVVAVGLPVDKMNLDIPRLVLDGIEVVGSLVGTRQDLREAFEFAA
ENKVTPKVQLRKLEEINDIFEEMENGTITGRMVIKF
>sp|Q5HI63|ADH_STAAC Alcohol dehydrogenase OS=Staphylococcus aureus (strain COL) GN=adh PE=3 SV=1
MRAAVVTKDHKVSIEDKKLRALKPGEALVQTEYCGVCHTDLHVKNADFGDVTGVTLGHEG
IGKVIEVAEDVESLKIGDRVSIAWMFESCGRCEYCTTGRETLCRSVKNAGYTVDGAMAEQ
VIVTADYAVKVPEKLDPAAASSITCAGVTTYKAVKVSNVKPGQWLGVFGIGGLGNLALQY
AKNVMGAKIVAFDINDDKLAFAKELGADAIINSKDVDPVAEVMKLTDNKGLDATVVTSVA
KTPFNQAVDVVKAGARVVAVGLPVDKMNLDIPRLVLDGIEVVGSLVGTRQDLREAFEFAA
ENKVTPKVQLRKLEEINDIFEEMENGTITGRMVIKF
>sp|Q99W07|ADH_STAAM Alcohol dehydrogenase OS=Staphylococcus aureus (strain Mu50 / ATCC 700699) GN=adh PE=3 SV=1
MRAAVVTKDHKVSIEDKKLRALKPGEALVQTEYCGVCHTDLHVKNADFGDVTGVTLGHEG
IGKVIEVAEDVESLKIGDRVSIAWMFESCGRCEYCTTGRETLCRSVKNAGYTVDGAMAEQ
VIVTADYAVKVPEKLDPAAASSITCAGVTTYKAVKVSNVKPGQWLGVFGIGGLGNLALQY
AKNVMGAKIVAFDINDDKLAFAKELGADAIINSKDVDPVAEVMKLTDNKGLDATVVTSVA
KTPFNQAVDVVKAGARVVAVGLPVDKMNLDIPRLVLDGIEVVGSLVGTRQDLREAFEFAA
ENKVTPKVQLRKLEEINDIFEEMEKGTITGRMVIKF
>sp|Q7A742|ADH_STAAN Alcohol dehydrogenase OS=Staphylococcus aureus (strain N315) GN=adh PE=1 SV=1
MRAAVVTKDHKVSIEDKKLRALKPGEALVQTEYCGVCHTDLHVKNADFGDVTGVTLGHEG
IGKVIEVAEDVESLKIGDRVSIAWMFESCGRCEYCTTGRETLCRSVKNAGYTVDGAMAEQ
VIVTADYAVKVPEKLDPAAASSITCAGVTTYKAVKVSNVKPGQWLGVFGIGGLGNLALQY
AKNVMGAKIVAFDINDDKLAFAKELGADAIINSKDVDPVAEVMKLTDNKGLDATVVTSVA
KTPFNQAVDVVKAGARVVAVGLPVDKMNLDIPRLVLDGIEVVGSLVGTRQDLREAFEFAA
ENKVTPKVQLRKLEEINDIFEEMEKGTITGRMVIKF
>sp|Q6GJ63|ADH_STAAR Alcohol dehydrogenase OS=Staphylococcus aureus (strain MRSA252) GN=adh PE=3 SV=1
MRAAVVTKDHKVSIEDKKLRALKPGEALVQTEYCGVCHTDLHVKNADFGDVTGVTLGHEG
IGKVIEVAEDVESLKIGDRVSIAWMFESCGRCEYCTTGRETLCRSVKNAGYTVDGAMAEQ
VIVTADYAVKVPEKLDPAAASSITCAGVTTYKAVKVSNVKPGQWLGVFGIGGLGNLALQY
AKNVMGAKIVAFDINDDKLAFAKELGADAIINSKDVDPVAEVMKLTDNKGLDATVVTSVA
KTPFNQAVDVVKAGARVVAVGLPVDKMNLDIPRLVLDGIEVVGSLVGTRQDLREAFEFAA
ENKVTPKVQLRKLEEINDIFEEMENGTITGRMVIKF
>sp|Q6GBM4|ADH_STAAS Alcohol dehydrogenase OS=Staphylococcus aureus (strain MSSA476) GN=adh PE=3 SV=1
MRAAVVTKDHKVSIEDKKLRALKPGEALVQTEYCGVCHTDLHVKNADFGDVTGVTLGHEG
IGKVIEVAEDVESLKIGDRVSIAWMFESCGRCEYCTTGRETLCRSVKNAGYTVDGAMAEQ
VIVTADYAVKVPEKLDPAAASSITCAGVTTYKAVKVSNVKPGQWLGVFGIGGLGNLALQY
AKNVMGAKIVAFDINDDKLAFAKELGADAIINSKDVDPVAEVMKLTDNKGLDATVVTSVA
KTPFNQAVDVVKAGARVVAVGLPVDKMNLDIPRLVLDGIEVVGSLVGTRQDLREAFEFAA
ENKVTPKVQLRKLEEINDIFEEMENGTITGRMVIKF
>sp|Q8NXU1|ADH_STAAW Alcohol dehydrogenase OS=Staphylococcus aureus (strain MW2) GN=adh PE=3 SV=1
MRAAVVTKDHKVSIEDKKLRALKPGEALVQTEYCGVCHTDLHVKNADFGDVTGVTLGHEG
IGKVIEVAEDVESLKIGDRVSIAWMFESCGRCEYCTTGRETLCRSVKNAGYTVDGAMAEQ
VIVTADYAVKVPEKLDPAAASSITCAGVTTYKAVKVSNVKPGQWLGVFGIGGLGNLALQY
AKNVMGAKIVAFDINDDKLAFAKELGADAIINSKDVDPVAEVMKLTDNKGLDATVVTSVA
KTPFNQAVDVVKAGARVVAVGLPVDKMNLDIPRLVLDGIEVVGSLVGTRQDLREAFEFAA
ENKVTPKVQLRKLEEINDIFEEMENGTITGRMVIKF
>sp|Q5HRD6|ADH_STAEQ Alcohol dehydrogenase OS=Staphylococcus epidermidis (strain ATCC 35984 / RP62A) GN=adh PE=3 SV=1
MKAAVVTKDHRVSIEEKRLRELKPGEALVKTEYCGVCHTDLHVKNADFGDVTGVTLGHEG
IGRVIEVADNVDSLKVGDRVSIAWMYAACGNCEYCTTGRETLCRDVLNAGYTVDGAMAEE
VIVDANYAVKVPENLDPAAASSITCAGVTTYKAVKVSGIEPGQWLGVFGVGGLGNLALQY
AKNVMGAKVVAFDINDDKLNFAKELGADAIINSTNVDPIEEVNRLTNNKGLDATVITAVA
KTPFNQAVDVVKAGARVVAVGLPVDKMDLDIPRLVLDGIEVVGSLVGTRQDLREAFQFAA
ENKVIPKVQLRQLSEINDIFDEMEKGTITGRMVIDMKSSH
>sp|Q8CQ56|ADH_STAES Alcohol dehydrogenase OS=Staphylococcus epidermidis (strain ATCC 12228) GN=adh PE=3 SV=1
MKAAVVTKDHRVSIEEKRLRELRPGEALVKTEYCGVCHTDLHVKNADFGDVTGVTLGHEG
IGRVIKIADNVDSLKVGDRVSIAWMYAACGNCEYCTTGRETLCRDVLNAGYTVDGAMAEE
VIVDANYAVKVPENLDPAAASSITCAGVTTYKAVKVSGIEPGQWLGVFGVGGLGNLALQY
AKNVMGAKVVAFDINDDKLNFAKELGADAIINSTNVDPIEEVNRLTNNKGLDATVITAVA
KTPFNQAVDVVKAGARVVAVGLPVDKMDLDIPRLVLDGIEVVGSLVGTRQDLREAFQFAA
ENKVIPKIQLRQLSEINDIFDEMEKGTITGRMVIDMKSTH
>tr|Q27Q47|Q27Q47_ACACA Zinc-containing alcohol dehydrogenase superfamily protein (Fragment) OS=Acanthamoeba castellanii PE=2 SV=1
TMRAAVVEKFGAPLVIKNVPVPTPGKDEVLIKVHACGVCHTDLHAADGDWPVKPILPLIP
GHEGVGEVVAVGSGVERLKVGDRVGVPWLHSACGYCEHCLGGWETLCHSQQNTGYSVHGA
YAEYTVAPANYVGVLPDALSYVEAAPILCAGVTTYKGLKETGTRPGQWCVVFGAGGLGHV
GLQYAKAMGFNTIAIDISDQALALAKELGADMTINAAKQDPGQVVWKEVGGAHGCLVTAV
APKAFQQAVSTVRRGGTVALVGLPPSTFPLDIFNVVL
>tr|A0H8L2|A0H8L2_COMTE Alcohol dehydrogenase GroES-like OS=Comamonas testosteroni KF-1 GN=CtesDRAFT_3178 PE=3 SV=1
MSLPQTMKAAVVRSFGKPLTIEEMPVPRPTDDQILVKIAASGVCHTDLHAAEGDWPVKPH
PPFIPGHEGVGYVAAVGKNVRHVKEGDRVGVPWLHSACGFCRHCIGGWETLCESQTNTGY
SVNGGFADYALADPNYVGHLPSNVSFIDIAPVLCAGVTVYKGLKVTDAKPGDWVVISGIG
GLGHMAVQYAKAMGFNVAAVDIDDGKLALARQLGATVTVNAKTTDPAAYLQREIEGAHGV
LVTAVSPKAFEQALGMVRRGGTISLNGLPPGDFPLPIFSMVLKGITVRGSIVGTRLDLQE
SLDFAAQGKVKATVSTDKLENINDIFARMHEGKIEGRVVLDIAA
>tr|A0NJ42|A0NJ42_OENOE Alcohol dehydrogenase I OS=Oenococcus oeni ATCC BAA-1163 GN=adhA1 PE=3 SV=1
MKAAVVREKNDGFVDLIDDWKPRELGFGDALVDVEYCGLCHTDLHCASGDFGDPNTLGER
NGDFRRVVGHEGVGIVSKLGEGADQYLKVGDRVSIAWFYDACGVCDYCVSGNETFCRKVR
NSGYTVDGAMAQQVVVDAKYAVKVPEGLDPAQASSITCAGVTMYKSLKVGETKPGQWVSV
HGAGGLGNLAVQYAHNVFGAHVVAIDGNPDKLEAAKEGGAEVLINRKQPGIDVAAEVQKD
TGGVHNAQVTAVNDAAFKQAVDSLRPMGKLVAVALPQGDMALNIVKTVLDGIEVRGSLVG
TRADLKEAFQFGAEGKVTPIVEKVDLNDINDVIEEMKEGTITGRKVFDFTHM
>tr|A2RQ34|A2RQ34_HERSE Alcohol dehydrogenase protein OS=Herbaspirillum seropedicae GN=adhA PE=3 SV=1
MTQMMKAAVVREFGKPLSIEQVPVPTPAPGQILVKFEASGVCHTDLHAAHGDWPVKPTPP
FIPGHEGTGYVAAVGAGVKHVKEGDRVGVPWLHTACGCCSPCRTGWETLCAEQQNTGYSV
NGSFAEYGLADPKFVGHLPDNLDFGPAAPVLCAGVTVYKGLKETEVRPGEWVVISGIGGL
GHMAVQYAKAMGMHVVAADIHEDKLALAKKLGADLTVDGRNHNAVAEVQRIIGGAHGALV
TAVSPKAMEQAFGFLRARGTMALVGLPPGDISLPVFNTVLKRITVRGSIVGTRQDLEESL
VFAAEGKVAAHFTWDKLDNINAIFARMEEGKIDGRIVLDLK
>tr|A2U6J8|A2U6J8_BACCO Alcohol dehydrogenase GroES-like OS=Bacillus coagulans 36D1 GN=BcoaDRAFT_0601 PE=3 SV=1
MRAAVVSSDKQKLVEVKDVQLRPLEYGEALVDIEYCGVCHTDLHVAKGDFGDVPGRILGH
EGVGIVREVADGVTSLKVGDRVSVAWFFEGCGHCEYCLTGNETFCRDVKNAGYSIDGAMA
EQCIVKADYAVKVPEGLDPRQATSITCAGVTTYKAIKVADVKPGEWIAIYGAGGLGNLAV
QYAKHVFNAKVIAIDINDDKLSLAKEVGADLTFNSKMKGDPAEWIQKEVGGAHAAVVTAV
SKQAFNQAVHSVRPVSKVVAVGLPPETMDLEIVKTVLDGIEVVGSLVGTRKDLEEAFMFG
AEGKVVPVVQTRRLEEVGDVFKEMEEGRIQGRMVLDMSLK
>tr|A2VYQ9|A2VYQ9_9BURK Zn-dependent alcohol dehydrogenase OS=Burkholderia cenocepacia PC184 GN=BCPG_03194 PE=3 SV=1
MPKPDTGLLITRQEQRMTQTMKAAVVHAFGEPLRIDEVPIPAPGPGQILVNIKASGVCHT
DLHAADGDWPVKPSLPFIPGHEGVGIVAAVGAGVTHVREGDRVGVPWLYTACGHCEYCCT
GWETLCHGQQNTGYSVNGSYAEYVLADPDYVGQLPAQVAFDEIAPILCAGVTVYKGIRVT
DTRPGQWLAISGIGGLGHVAVQYARAMGLHVAAIDISPDKLALARQLGAHLTIDASIDDP
AKVIQKEIGGAHGVLVTAVSRSAFAQALGMVRRGGTVALNGLPPGDFPLPIFSTVLNGIT
VRGSIVGTRRDLQESLDFAADGLVRAHIHRDRLGNINDVFAKLREGKVDGRIVLTDMH
>tr|A3L1J9|A3L1J9_PSEAE Alcohol dehydrogenase OS=Pseudomonas aeruginosa C3719 GN=PACG_03990 PE=3 SV=1
MTLPQTMKAAVVHAYGAPLRIEEVKVPLPGPGQVLVKIEASGVCHTDLHAAEGDWPVKPP
LPFIPGHEGVGYVAAVGSGVTRVKEGDQVGIPWLYTACGCCEHCLTGWETLCESQQNTGY
SVNGGYAEYVLADPNYVGILPKNVEFAEIAPILCAGVTVYKGLKQTNARPGQWVAISGIG
GLGHVAVQYARAMGLHVAAIDIDDAKLELARKLGASLTVNARQEDPVEVLQRDIGGAHGV
LVTAVSNSAFGQAIGMARRGGTIALVGLPPGDFPTPIFDVVLKGLHIAGSIVGTRADLQE
ALDFAGEGLVKATIHPGKLDDINQILDQMRAGQIEGRIVLEM
>tr|A3LG39|A3LG39_PSEAE Alcohol dehydrogenase OS=Pseudomonas aeruginosa 2192 GN=PA2G_03766 PE=3 SV=1
MTLPQTMKAAVVHAYGAPLRIEEVKVPLPGPGQVLVKIEASGVCHTDLHAAEGDWPVKPP
LPFIPGHEGVGYVAAVGSGVTRVKEGDRVGIPWLYTACGCCEHCLTGWETLCESQQNTGY
SVNGGYAEYVLADPNYVGILPKNVEFAEIAPILCAGVTVYKGLKQTNARPGQWVAISGIG
GLGHVAVQYARAMGLHVAAIDIDDAKLELARKLGASLTVNARQEDPVEVLQRDIGGAHGV
LVTAVSNSAFGQAIGMARRGGTIALVGLPPGDFPTPIFDVVLKGLHIAGSIVGTRADLQE
ALDFAGEGLVKATIHPGKLDDINQILDQMRAGQIEGRIVLEM
>tr|A3RQY0|A3RQY0_RALSO Alcohol dehydrogenase OS=Ralstonia solanacearum UW551 GN=RRSL_03976 PE=3 SV=1
MAKSMKAAVVHAFGEPLRIEEVPIPTPGRGQILVNIRASGVCHTDLHAADGDWPVKPRLP
FIPGHEGVGFVAAVGEGVTAAKEGDRVGVPWLYTACGHCEHCLSGWETLCHDQQNTGYSV
NGGYAEYVLADPNYVGHLPAQVGFEEIAPILCAGVTVYKGIRMTDTRPGQWIAISGIGGL
GHVAVQYAVAMGLHVVAVDVAPEKLALARELGARLTVDASQQDPAAVIQKEVGGVHGVLV
TAVSRSAFGQALGMVRRGGTVSLNGLPPGDFPLPIFSTVLNGITVRGSIVGTRRDLQESL
QFAAEGQVRAHIHRDRLDNINQVLADLKAGKVDGRIVLSLD
>tr|A4C7R6|A4C7R6_9GAMM Alcohol dehydrogenase, zinc-containing OS=Pseudoalteromonas tunicata D2 GN=PTD2_06304 PE=3 SV=1
MKAAVTYGYKEPLVIEERPTPTLNPKDILVKIHACGVCHTDLHACHGDWPVKAKLPLVPG
HEGVGEIVALGAQITHLKIGDRVGIPWLYSACGHCEYCLSGNENLCLAQQNAGYSVDGSY
AQYCKAHGDYVIKIPDNLTYVEAAPLFCAGVTTYKALKVANIKPGDWVAIFGVGGLGHLA
VQYAVAMGFNVVAVDTGADKLTLAKELGAEICLDFKTDDVIGQILKQTQGVHATICTAVS
KAGFEQSYRAIRRGGKCVLVGLPPEDMPIPIFDTVLNGVSIIGSIVGTRQDLVECLDFAA
RGKVKAITIEKSLEDINDIFNDMIAGEINGRVVMKMC
>tr|A4L2Z1|A4L2Z1_LACRE AdhP (Fragment) OS=Lactobacillus reuteri GN=lr0781 PE=3 SV=1
LHVAAGDFGKKPGRIIGHEGVGRVSKVAPGVTSLKVGDRVSIAWFFKGCGHCEYCLTGRE
TLCRNVLNAGYTADGAMAEQCIVPADYAVKVPEGLDPVEATSLTCAGVTMYKALKVADIK
PGQWVSIVGAGGLSNLGIQFAHNVFGAHVIAVDGNPDKLEAAKKNGAEILINRHDGDVDK
QIQEKVGGVHAAVVTAVSPSAFDQAVDSLRPDGKLVAVALPQGDMKLNIAKTVLDGIIVA
GSLVGTRQDLAECFQFGAEGKVHPIVKTRKLSEINDMIQELKDNKVVGRNVVDFVHNDND
>tr|A4LFU2|A4LFU2_BURPS Oxidoreductase, zinc-binding dehydrogenase family OS=Burkholderia pseudomallei 305 GN=BURPS305_6192 PE=3 SV=1
MAQYMKAAVVHAFGEPLRIEEVPVPTPGAGQILVNVKASGVCHTDLHAADGDWPVKPTLP
FIPGHEGVGFVAAVGEGVRHVKEGDRVGVPWLYTACGHCEYCQTGWETLCHEQQNAGYSV
NGSYAEYVLADPNYVGHLPSNVAFDEIAPILCAGVTVYKGIRVTDTRPGQWIAISGIGGL
GHVAVQYAKAMGLHVVAVDVAPQKLELARKLGAAFVVDASKDDPAAVIQKEIGGVHGVLV
TAVSRGAFAQALGMVRRGGTVSLNGLPPGDFPLPIFSTVLNGITVRGSIVGTRRDLQESL
DFAAEGLVRAHIHRDKLEHINGVFSALREGKVDGRIVLTGQ
>tr|A5J9J8|A5J9J8_BURMA Oxidoreductase, zinc-binding dehydrogenase family OS=Burkholderia mallei FMH GN=BMAFMH_K0067 PE=3 SV=1
MAQYMKAAVVHAFGEPLRIEEVPVPTPGAGQILVNVKASGVCHTDLHAADGDWPVKPTLP
FIPGHEGVGFVAAVGEGVRHVKEGDRVGVPWLYTACGHCEYCQTGWETLCHEQQNTGYSV
NGSYAEYVLADPNYVGHLPSNVAFDEIAPILCAGVTVYKGIRVTDTRPGQWIAISGIGGL
GHVAVQYAKAMGLHVVAVDVAPQKLELARKLGATFVVDASKDDPAAVIQKEIGGVHGVLV
TAVSRGAFAQALGMVRRGGTVSLNGLPPGDFPLPIFSTVLNGITVRGSIVGTRRDLQESL
DFAAEGLVRAHIHRDKLEHINGVFSALREGKVDGRIVLTGQ
>tr|A5L9L5|A5L9L5_STRPN Alcohol dehydrogenase, zinc-containing OS=Streptococcus pneumoniae SP3-BS71 GN=CGSSp3BS71_06159 PE=3 SV=1
MKAVVVNPESTGVAIEEKVLRPLETGEALVEVEYCGVCHTDLHVAHGDFGQVPGRVLGHE
GIGIVKEIAPDVKSLKVGDRVSVAWFFEGCGTCEYCTTGRETLCRTVKNAGYSVDGGMAE
QCIVTADYAVKVPDGLDPAQASSITCAGVTTYKAIKEAKVEPGQWVVLYGAGGLGNLAVQ
YAKKVFNAHVIAVDINNDKLALAKEVGADIVINGLEVEDVARLIKEKTDGGAHSAVVTAV
SKVAFNQAVDSIRAGGRVVAVGLPSEMMELSIVKTVLDGIQVIGSLVGTRKDLEEAFQFG
AEGLVVPVVQKRPVEDAVAIFDEMEKGQIQGRMVLDFTH
>tr|A5LJJ1|A5LJJ1_STRPN Alcohol dehydrogenase, zinc-containing OS=Streptococcus pneumoniae SP6-BS73 GN=CGSSp6BS73_10956 PE=3 SV=1
MKAVVVNPESTGVAIEEKVLRPLETGEALVEVEYCGVCHTDLHVAHGDFGQVPGRVLGHE
GIGIVKEIAPDVKSLKVGDRVSVAWFFEGCGTCEYCTTGRETLCRTVKNAGYSVDGGMAE
QCIVTADYAVKVPDGLDPAQASSITCAGVTTYKAIKEAKVEPGQWVVLYGAGGLGNLAVQ
YAKKVFNAHVIAVDINNDKLALAKEVGADIVINGLEVEDVAGLIKEKTDGGAHSAVVTAV
SKVAFNQAVDSVRAGGRVVAVGLPSEMMELSIVKTVLDGIQVIGSLVGTRKDLEEAFQFG
AEGLVAPVVQKRPVEDAVAIFDEMEKGQIQGRMVLDFTH
>tr|A5LWU4|A5LWU4_STRPN Alcohol dehydrogenase, zinc-containing OS=Streptococcus pneumoniae SP9-BS68 GN=CGSSp9BS68_08922 PE=3 SV=1
MKAVVVNPESTGVAIEEKVLRPLETGEALVEVEYCGVCHTDLHVAHGDFGQVPGRVLGHE
GIGIVKEIAPDVKSLKVGDRVSVAWFFEGCGTCEYCTTGRETLCRTVKNAGYSVDGGMAE
QCIVTADYAVKVPDGLDPAQASSITCAGVTTYKAIKEAKVEPGQWVVLYGAGGLGNLAVQ
YAKKVFNAHVIAVDINNDKLALAKEVGADIVINGLEVEDVAGLIKEKTDGGAHSAVVTAV
SKVAFNQAVDSVRAGGRVVAVGLPSEMMELSIVKTVLDGIQVIGSLVGTRKDLEEAFQFG
AEGLVAPVVQKRPVEDAVAIFDEMEKGQIQGRMVLDFTH
>tr|A5LYN0|A5LYN0_STRPN Alcohol dehydrogenase, zinc-containing OS=Streptococcus pneumoniae SP11-BS70 GN=CGSSp11BS70_08445 PE=3 SV=1
MKAVVVNPESTGVAIEEKVLRPLETGEALVEVEYCGVCHTDLHVAHGDFGQVPGRVLGHE
GIGIVKEIAPDVKSLKVGDRVSVAWFFEGCGTCEYCTTGRETLCRTVKNAGYSVDGGMAE
QCIVTADYAVKVPDGLDPAQASSITCAGVTTYKAIKEAKVEPGQWVVLYGAGGLGNLAVQ
YAKKVFNAHVIAVDINNDKLTLAKEVGADIVINGLEVEDVAGLIKEKTDGGAHSAVVTAV
SKVAFNQAVDSIRAGGRVVAVGLPSEMMELSIVKTVLDGIQVIGSLVGTRKDLEEAFQFG
AEGLVVPVVQKRPVEDAVAIFDEMEKGQIQGRMVLDFTH
>tr|A5M4S1|A5M4S1_STRPN Alcohol dehydrogenase, zinc-containing OS=Streptococcus pneumoniae SP14-BS69 GN=CGSSp14BS69_07715 PE=3 SV=1
MKAVVVNPESTGVAIEEKVLRPLETGEALVEVEYCGVCHTDLHVAHGDFGQVPGRVLGHE
GIGIVKKIAPDVKSLKVGDRVSVAWFFEGCGTCEYCTTGRETLCRTVKNAGYSVDGGMAE
QCIVTADYAVKVPDGLDPAQASSITCAGVTTYKAIKEAKVEPGQWVVLYGAGGLGNLAVQ
YAKKVFNAHVIAVDINNDKLALAKEVGADIVINGLEVEDVAGLIKEKTDGGAHSAVVTAV
SKVAFNQAVDSIRAGGRVVAVGLPSEMMELSIVKTVLDGIQVIGSLVGTRKDLEEAFQFG
AEGLVVPVVQKRPVEDAVAIFDEMEKGQIQGRMVLDFTH
>tr|A5MDW9|A5MDW9_STRPN Alcohol dehydrogenase, zinc-containing OS=Streptococcus pneumoniae SP18-BS74 GN=CGSSp18BS74_07670 PE=3 SV=1
MKAVVVNPESTGVAIEEKVLRPLETGEALVEVEYCGVCHTDLHVAHGDFGQVPGRVLGHE
GIGIVKEIAPDVKSLKVGDRVSVAWFFEGCGTCEYCTTGRETLCRTVKNAGYSVDGGMAE
QCIVTADYAVKVPDGLDPAQASSITCAGVTTYKAIKEAKVEPGQWVVLYGAGGLGNLAVQ
YAKKVFNAHVIAVDINNDKLALAKEVGADIVINGLEVEDVAGLIKEKTDGGAHSAVVTAV
SKVAFNQAVDSIRAGGRVVAVGLPSEMMELSIVKTVLDGIQVIGSLVGTRKDLEEAFQFG
AEGLVVPVVQKRPVEDAVAIFDEMEKGQIQGRMVLDFTH
>tr|A5MLL3|A5MLL3_STRPN Alcohol dehydrogenase, zinc-containing OS=Streptococcus pneumoniae SP19-BS75 GN=CGSSp19BS75_11893 PE=3 SV=1
MKAVVVNPESTGVAIEEKVLRPLETGEALVEVEYCGVCHTDLHVAHGDFGQVPGRVLGHE
GIGIVKEIAPDVKSLKVGDRVSVAWFFEGCGTCEYCTTGRETLCRTVKNAGYSVDGGMAE
QCIVTADYAVKVPDGLDPAQASSITCAGVTTYKAIKEAKVEPGQWVVLYGAGGLGNLAVQ
YAKKVFNAHVIAVDINNDKLALAKEVGADIVINGLEVEDVAGLIKEKTDGGAHSAVVTAV
SKVAFNQAVDSVRAGGRVVAVGLPSETMELSIVKTVLDGIQVIGSLVGTRKDLEEAFQFG
AEGLVVPVVQKRPVEDAVAIFDEMEKGQIQGRMVLDFTH
>tr|A5MS92|A5MS92_STRPN Alcohol dehydrogenase, zinc-containing OS=Streptococcus pneumoniae SP23-BS72 GN=CGSSp23BS72_11605 PE=3 SV=1
MKAVVVNPESTGVAIEEKVLRPLETGEALVEVEYCGICHTDLHVAHGDFGQVPGRVLGHE
GIGIVKEIAPDVKSLKVGDRVSVAWFFEGCGTCEYCTTGRETLCRTVKNAGYSVDGGMAE
QCIVTADYAVKVPDGLDPAQASSITCAGVTTYKAIKEAKVEPGQWVVLYGAGGLGNLAVQ
YAKKVFNAHVIAVDINNDKLALAKEVGADIVINGLEVEDVAGLIKEKTDGGAHSAVVTAV
SKVAFNQAVDSIRAGGRVVAVGLPSETMELSIVKTVLDGIQVIGSLVGTRKDLEEAFQFG
AEGLVVPVVQKRPVEDAVAIFDEMEKGQIQGRMVLDFTH
>tr|A5TNY4|A5TNY4_BURMA Oxidoreductase, zinc-binding dehydrogenase family OS=Burkholderia mallei 2002721280 GN=BMA721280_I0155 PE=3 SV=1
MAQYMKAAVVHAFGEPLRIEEVPVPTPGAGQILVNVKASGVCHTDLHAADGDWPVKPTLP
FIPGHEGVGFVAAVGEGVRHVKEGDRVGVPWLYTACGHCEYCQTGWETLCHEQQNTGYSV
NGSYAEYVLADPNYVGHLPSNVAFDEIAPILCAGVTVYKGIRVTDTRPGQWIAISGIGGL
GHVAVQYAKAMGLHVVAVDVAPQKLELARKLGATFVVDASKDDPAAVIQKEIGGVHGVLV
TAVSRGAFAQALGMVRRGGTVSLNGLPPGDFPLPIFSTVLNGITVRGSIVGTRRDLQESL
DFAAEGLVRAHIHRDKLEHINGVFSALREGKVDGRIVLTGQ
>tr|A5XVI5|A5XVI5_BURMA Oxidoreductase, zinc-binding dehydrogenase family OS=Burkholderia mallei JHU GN=BMAJHU_E0083 PE=3 SV=1
MKAAVVHAFGEPLRIEEVPVPTPGAGQILVNVKASGVCHTDLHAADGDWPVKPTLPFIPG
HEGVGFVAAVGEGVRHVKEGDRVGVPWLYTACGHCEYCQTGWETLCHEQQNTGYSVNGSY
AEYVLADPNYVGHLPSNVAFDEIAPILCAGVTVYKGIRVTDTRPGQWIAISGIGGLGHVA
VQYAKAMGLHVVAVDVAPQKLELARKLGATFVVDASKDDPAAVIQKEIGGVHGVLVTAVS
RGAFAQALGMVRRGGTVSLNGLPPGDFPLPIFSTVLNGITVRGSIVGTRRDLQESLDFAA
EGLVRAHIHRDKLEHINGVFSALREGKVDGRIVLTGQ
>tr|A7M7D4|A7M7D4_ZYMMO Alcohol dehydrogenase A OS=Zymomonas mobilis GN=adhA PE=3 SV=1
MKAAVITKDHTIEVKDTKLRPLKYGEALLEMEYCGVCHTDLHVKNGDFGDETGRITGHEG
IGIVKQVGEGVTSLKVGDRASVAWFFKGCGHCEYCVSGNETLCRNVENAGYTVDGAMAEE
CIVVADYSVKVPDGLDPAVASSITCAGVTTYKAVKVSQIQPGQWLAIYGLGGLGNLALQY
AKNVFNAKVIAIDVNDEQLAFAKELGADMVINPKNEDAAKIIQEKVGGAHATVVTAVAKS
AFNSAVEAIRAGGRVVAVGLPPEKMDLSIPRLVLDGIEVLGSLVGTREDLKEAFQFAAEG
KVKPKVTKRKVEEINQIFDEMEHGKFTGRMVVDFTHH
>tr|A8EN77|A8EN77_BURPS Oxidoreductase, zinc-binding dehydrogenase family OS=Burkholderia pseudomallei 406e GN=BURPS406E_D0354 PE=3 SV=1
MAQYMKAAVVHAFGEPLRIEEVPVPTPGAGQILVNVKASGVCHTDLHAADGDWPVKPTLP
FIPGHEGVGFVAAVGEGVRHVKEGDRVGVPWLYTACGHCEYCQTGWETLCHEQQNTGYSV
NGSYAEYVLADPNYVGHLPSNVAFDEIAPILCAGVTVYKGIRVTDTRPGQWIAISGIGGL
GHVAVQYAKAMGLHVVAVDVAPQKLELARKLGATFVVDASKDDPAAVIQKEIGGVHGVLV
TAVSRGAFAQALGMVRRGGTVSLNGLPPGDFPLPIFSTVLNGITVRGSIVGTRRDLQESL
DFAAEGLVRAHIHRDKLEHINGVFSALREGKVDGRIVLTGQ
>tr|A8KEF0|A8KEF0_BURPS Oxidoreductase, zinc-binding dehydrogenase family OS=Burkholderia pseudomallei Pasteur 52237 GN=BURPSPAST_AC0279 PE=3 SV=1
MMAQYMKAAVVHAFGEPLRIEEVPVPTPGAGQILVNVKASGVCHTDLHAADGDWPVKPTL
PFIPGHEGVGFVAAVGEGVRHVKEGDRVGVPWLYTACGHCEYCQTGWETLCHEQQNTGYS
VNGSYAEYVLADPNYVGHLPSNVAFDEIAPILCAGVTVYKGIRVTDTRPGQWIAISGIGG
LGHVAVQYAKAMGLHVVAVDVAPQKLELARKLGATFVVDASKDDPAAVIQKEIGGVHGVL
VTAVSRGAFAQALGMVRRGGTVSLNGLPPGDFPLPIFSTVLNGITVRGSIVGTRRDLQES
LDFAAEGLVRAHIHRDKLEHINGVFSALREGKVDGRIVLTGQ
>tr|A8TC18|A8TC18_9VIBR Alcohol dehydrogenase, propanol-preferring OS=Vibrio campbellii AND4 GN=AND4_04076 PE=3 SV=1
MKAAVVSEFKGPLIIKDIPLPNIKPRDVLVKVHACGVCHTDLHACHGDWPVKPKMPLVPG
HEGVGEIVEVGSEIHHLKAGDRVGIPWLYSACGHCDYCLEGQETLCLDQHNAGYSVDGGY
AEFCLAHGEYVVKIPDGISYVDAAPLFCAGVTTYKALKVTDVKPGQWVAIVGAGGLGHLA
IQYAAAMGMNVIAVDTGDEKLALAKSLGAQHTIDFMKEKPSERIKDITNGGVHGVVCTAV
SKPAFQEAYHSVRRGGACVLVGLPPEEMPIPIFDTVLNGIKVIGSIVGTRKDLQECLQFA
AEGKVKAIIEVKRLEDINDIFADMERGEINGRIVMAFT
>tr|A9K3F3|A9K3F3_BURMA Alcohol dehydrogenase, zinc-containing OS=Burkholderia mallei ATCC 10399 GN=BMA10399_B1501 PE=4 SV=1
MRDRYSIGHRTNRERLMAQYMKAAVVHAFGEPLRIEEVPVPTPGAGQILVNVKASGVCHT
DLHAADGDWPVKPTLPFIPGHEGVGFVAAVGEGVRHVKEGDRVGVPWLYTACGHCEYCQT
GWETLCHEQQNTGYSVNGSYAEYVLADPNYVGHLPSNVAFDEIAPILCAGVTVYKGIRVT
DTRPGQWIAISGIGGLGHVAVQYAKAMGLHVVAVDVAPQKLELARKLGATFVVDASKDDP
AAVIQKEIGGVHGVLVTAVSRGAFAQALGMVRRGGTVSLNGLPPGDFPLPIFSTVLNGIT
VRGSIVGTRRDLQESLDFAAEGLVRAHIHRDKLEHINGVFSALREGKVDGRIVLTGQ
>tr|B0AQP4|B0AQP4_BACAN Putative alcohol dehydrogenase, zinc-containing OS=Bacillus anthracis str. A0488 GN=BAC_2287 PE=4 SV=1
MKAVVVNKNSKANIEVVEKELRPLHSGEALVDVEYCGVCHTDLHVANHDFGNTDGRILGH
EGVGIVTKIADDVTSLKVGDRVSIAWMFQSCGRCEYCVTGRETFCREVKNAGYSVDGGMA
EQCIVTADYAVKVPEGLDPAQASSITCAGVTTYKAIKVSDIKPGQPIVIYGCGGLGNLAI
QYAKNVFGAKVIAVDINDDKLALAKEVGADMTINPISQGPADKIIQEEFGGAYAAVVTAV
SKVAFNSAVDAVRACGKVVAVGLPVETMDLNIPRLVLDGIEVVGSLVGTRKDLEEAFMFG
AEGKVVPVVQTCSLDKVQNVFEEMEQGRIQGRMVIDFKQNNCDCK
>tr|B0Q3H6|B0Q3H6_BACAN Putative alcohol dehydrogenase, zinc-containing OS=Bacillus anthracis str. A0193 GN=BAQ_2313 PE=3 SV=1
MKAVVVNKNSKANIEVVEKELRPLHSGEALVDVEYCGVCHTDLHVANHDFGNTDGRILGH
EGVGIVTKIADDVTSLKVGDRVSIAWMFQSCGRCEYCVTGRETFCREVKNAGYSVDGGMA
EQCIVTADYAVKVPEGLDPAQASSITCAGVTTYKAIKVSDIKPGQPIVIYGCGGLGNLAI
QYAKNVFGAKVIAVDINDDKLALAKEVGADMTINPISQGPADKIIQEEFGGAYAAVVTAV
SKVAFNSAVDAVRACGKVVAVGLPVETMDLNIPRLVLDGIEVVGSLVGTRKDLEEAFMFG
AEGKVVPVVQTCSLDKVQNVFEEMEQGRIQGRMVIDFKQNNCDCK
>tr|B0QES5|B0QES5_BACAN Putative alcohol dehydrogenase, zinc-containing OS=Bacillus anthracis str. A0442 GN=BAH_2318 PE=3 SV=1
MKAVVVNKNSKANIEVVEKELRPLHSGEALVDVEYCGVCHTDLHVANHDFGNTDGRILGH
EGVGIVTKIADDVTSLKVGDRVSIAWMFQSCGRCEYCVTGRETFCREVKNAGYSVDGGMA
EQCIVTADYAVKVPEGLDPAQASSITCAGVTTYKAIKVSDIKPGQPIVIYGCGGLGNLAI
QYAKNVFGAKVIAVDINDDKLALAKEVGADMTINPISQGPADKIIQEEFGGAYAAVVTAV
SKVAFNSAVDAVRACGKVVAVGLPVETMDLNIPRLVLDGIEVVGSLVGTRKDLEEAFMFG
AEGKVVPVVQTCSLDKVQNVFEEMEQGRIQGRMVIDFKQNNCDCK
>tr|B1EZ32|B1EZ32_BACAN Putative alcohol dehydrogenase, zinc-containing OS=Bacillus anthracis str. A0389 GN=BAK_2349 PE=3 SV=1
MKAVVVNKNSKANIEVVEKELRPLHSGEALVDVEYCGVCHTDLHVANHDFGNTDGRILGH
EGVGIVTKIADDVTSLKVGDRVSIAWMFQSCGRCEYCVTGRETFCREVKNAGYSVDGGMA
EQCIVTADYAVKVPEGLDPAQASSITCAGVTTYKAIKVSDIKPGQPIVIYGCGGLGNLAI
QYAKNVFGAKVIAVDINDDKLALAKEVGADMTINPISQGPADKIIQEEFGGAYAAVVTAV
SKVAFNSAVDAVRACGKVVAVGLPVETMDLNIPRLVLDGIEVVGSLVGTRKDLEEAFMFG
AEGKVVPVVQTCSLDKVQNVFEEMEQGRIQGRMVIDFKQNNCDCK
>tr|B1FK66|B1FK66_9BURK Alcohol dehydrogenase GroES domain protein OS=Burkholderia ambifaria IOP40-10 GN=BamIOP4010DRAFT_4427 PE=3 SV=1
MTQTMKAAVVHAFGEPLRIEEVSVPTPGAGQILVNIKASGVCHTDLHAADGDWPVKPTLP
FIPGHEGVGVVAAVGAGVTHVREGDRVGVPWLYTACGHCEYCHTGWETLCHGQQNTGYSV
NGSYAEYVLADPDYVGHLPAQVAFDEIAPILCAGVTVYKGIRVTDTRPGQWLAISGIGGL
GHVAVQYARAMGLHVAAIDVSPAKLELARQLGAQLTIDASVDDPAKVIQKEIGGAHGVLV
TAVSRSAFAQALGMVRRGGTVALNGLPPGDFPLPIFSTVLNGITVRGSIVGTRRDLQESL
DFAADGLVRAHIHRDRLGNINDIFARLREGRIDGRVVLTDMH
>tr|B1G454|B1G454_9BURK Alcohol dehydrogenase GroES domain protein OS=Burkholderia graminis C4D1M GN=BgramDRAFT_4179 PE=3 SV=1
MAQLMKAAVVHEFGAPLRIEEIAIPKPGCGQILVNVKASGVCHTDLHAADGDWPVKPALP
FIPGHEGVGYVAAVGDGVTHVKEGDRVGVPWLYTACGHCEHCLGGWETLCHEQQNTGYSV
NGAYAEYVLADPNYVGHLPASVAFEDIAPILCAGVTVYKGIRMTDTRPGQWITISGIGGL
GHVAVQYAMAMGLRVAAVDITDDKLALARELGAELAFNALECDPAAAIQKEIGGTHGVLV
TAVSRSAFAQALGMVRRGGTVALNGLPPGDFPLPIFSTVLNGITVRGSIVGTRRDLQESL
DFAAQGRVRARIHLDRLENINHVFTALRSGQVDGRIVLKFD
>tr|B1GIH1|B1GIH1_BACAN Putative alcohol dehydrogenase, zinc-containing OS=Bacillus anthracis str. A0465 GN=BAM_2312 PE=3 SV=1
MKAVVVNKNSKANIEVVEKELRPLHSGEALVDVEYCGVCHTDLHVANHDFGNTDGRILGH
EGVGIVTKIADDVTSLKVGDRVSIAWMFQSCGRCEYCVTGRETFCREVKNAGYSVDGGMA
EQCIVTADYAVKVPEGLDPAQASSITCAGVTTYKAIKVSDIKPGQPIVIYGCGGLGNLAI
QYAKNVFGAKVIAVDINDDKLALAKEVGADMTINPISQGPADKIIQEEFGGAYAAVVTAV
SKVAFNSAVDAVRACGKVVAVGLPVETMDLNIPRLVLDGIEVVGSLVGTRKDLEEAFMFG
AEGKVVPVVQTCSLDKVQNVFEEMEQGRIQGRMVIDFKQNNCDCK
>tr|B1H972|B1H972_BURPS Oxidoreductase, zinc-binding dehydrogenase family OS=Burkholderia pseudomallei S13 GN=BURPSS13_X0783 PE=3 SV=1
MAQYMKAAVVHAFGEPLRIEEVPVPTPGAGQILVNVKASGVCHTDLHAADGDWPVKPTLP
FIPGHEGVGFVAAVGEGVRHVKEGDRVGVPWLYTACGHCEYCQTGWETLCHEQQNTGYSV
NGSYAEYVLADPNYVGHLPSNVAFDEIAPILCAGVTVYKGIRVTDTRPGQWIAISGIGGL
GHVAVQYAKAMGLHVVAVDVAPQKLELARKLGAAFVVDASKDDPAAVIQKEIGGVHGVLV
TAVSRGAFAQALGMVRRGGTVSLNGLPPGDFPLPIFSTVLNGITVRGSIVGTRRDLQESL
DFAAEGLVRAHIHRDKLEHINGVFSALREGKVDGRIVLTGQ
>tr|B1S2J3|B1S2J3_STRPN Alcohol dehydrogenase, propanol-preferring OS=Streptococcus pneumoniae CDC1873-00 GN=SP187300_0386 PE=4 SV=1
MKAVVVNPESTGVAIEEKVLRPLETGEALVEVEYCGVCHTDLHVAHGDFGQVPGRVLGHE
GIGIVKEIAPDVKSLKVGDRVSVAWFFEGCGTCEYCTTGRETLCRTVKNAGYSVDGGMAE
QCIVTADYAVKVPDGLDPAQASSITCAGVTTYKAIKEAKVEPGQWVVLYGAGGLGNLAVQ
YAKKVFNAHVIAVDINNDKLALAKEVGADIVINGLEVEDVAGLIKEKTDGGAHSAVVTAV
SKVAFNQAVDSIRAGGRVVAVGLPSEMMELSIVKTVLDGIQVIGSLVGTRKDLEEAFQFG
AEGLVVPVVQKRPVEDAVAIFDEMEKGQIQGRMVLDFTH
>tr|B1T9R3|B1T9R3_9BURK Alcohol dehydrogenase GroES domain protein OS=Burkholderia ambifaria MEX-5 GN=BamMEX5DRAFT_4529 PE=4 SV=1
MTQTMKAAVVHAFGEPLRIEEVPVPTPGAGQILVNIKASGVCHTDLHAADGDWPVKPTLP
FIPGHEGVGVVAAVGAGVTHVREGDRVGVPWLYTACGHCEYCHTGWETLCHGQQNTGYSV
NGSYAEYVLADPDYVGHLPAQVAFDEIAPILCAGVTVYKGIRVTDTRPGQWLAISGIGGL
GHVAVQYARAMGLHVAAIDVSPEKLELARKLGAQLTIDASADDPAKVIQKEIGGAHGVLV
TAVSRSAFAQALGMVRRGGTVALNGLPPGDFPLPIFSTVLNGITVRGSIVGTRRDLQESL
DFAADGLVRAHIHRDRLGNINDIFARLREGRIDGRVVLTDMH
>tr|B1TXD6|B1TXD6_MICLU Alcohol dehydrogenase GroES domain protein OS=Micrococcus luteus NCTC 2665 GN=MlutDRAFT_1033 PE=4 SV=1
MTTMKAAVVTQFGTEADVKEVERPTPGQHEALVKLISSGVCHTDLHAMEGDWPVKPTPPF
IPGHEGVGIVEEVGPDVENLKVGDMVGNAWLWRACGHCQYCRTGWETLCEEQVNGGYSVD
GSFGEYMLVDARYAPVIPEGADPMEVGPILCAGVTVYKGLKQTEVRPGQWVVISGIGGLG
HIAVQYAVAMGMRVVAVDVADDKLALASRHGAELTVNANVADPSVEIQEKIGGAHGVLVT
AVHPQAFGQAIAMTRRGGTIVFNGLPPGDFPAPIFDIVLKGLTIRGSIVGTRQDMVEALE
FYAAGKIHPTFHTRPLTEINDVFDEMRHGKIEGRVVIDYAMQD
>tr|B1UIY1|B1UIY1_BACAN Putative alcohol dehydrogenase, zinc-containing OS=Bacillus anthracis str. A0174 GN=BAO_2262 PE=4 SV=1
MKAVVVNKNSKANIEVVEKELRPLHSGEALVDVEYCGVCHTDLHVANHDFGNTDGRILGH
EGVGIVTKIADDVTSLKVGDRVSIAWMFQSCGRCEYCVTGRETFCREVKNAGYSVDGGMA
EQCIVTADYAVKVPEGLDPAQASSITCAGVTTYKAIKVSDIKPGQPIVIYGCGGLGNLAI
QYAKNVFGAKVIAVDINDDKLALAKEVGADMTINPISQGPADKIIQEEFGGAYAAVVTAV
SKVAFNSAVDAVRACGKVVAVGLPVETMDLNIPRLVLDGIEVVGSLVGTRKDLEEAFMFG
AEGKVVPVVQTCSLDKVQNVFEEMEQGRIQGRMVIDFKQNNCDCK
>tr|B2DL22|B2DL22_STRPN Alcohol dehydrogenase, propanol-preferring OS=Streptococcus pneumoniae CDC1087-00 GN=SP108700_0275 PE=4 SV=1
MKAVVVNPESTGVAIEEKVLRPLETGEALVEVEYCGVCHTDLHVAHGDFGQVPGRVLGHE
GIGIVKEIAPDVKSLKVGDRVSVAWFFEGCGTCEYCTTGRETLCRTVKNAGYSVDGGMAE
QCIVTADYAVKVPDGLDPAQASSITCAGVTTYKAIKEAKVEPGQWVVLYGAGGLGNLAVQ
YAKKVFNAHVIAVDINNDKLALAKEVGADIVINGLEVEDVAGLIKEKTDGGAHSAVVTAV
SKVAFNQAVDSVRAGGRVVAVGLPSEMMELSIVKTVLDGIQVIGSLVGTRKDLEEAFQFG
AEGLVAPVVQKRPVEDAVAIFDEMEKGQIQGRMVLDFTH
>tr|B2DQ76|B2DQ76_STRPN Alcohol dehydrogenase, propanol-preferring OS=Streptococcus pneumoniae SP195 GN=SP195_0298 PE=4 SV=1
MKAVVVNPESTGVAIEEKVLRPLETGEALVEVEYCGVCHTDLHVAHGDFGQVPGRVLGHE
GIGIVKEIAPDVKSLKVGDRVSVAWFFEGCGTCEYCTTGRETLCRTVKNAGYSVDGGMAE
QCIVTADYAVKVPDGLDPAQASSITCAGVTTYKAIKEAKVEPGQWVVLYGAGGLGNLAVQ
YAKKVFNAHVIAVDINNDKLALAKEVGADIVINGLEVEDVAGLIKEKTDGGAHSAVVTAV
SKVAFNQAVDSVRAGGRVVAVGLPSEMMELSIVKTVLDGIQVIGSLVGTRKDLEEAFQFG
AEGLVAPVVQKRPVEDAVAIFDEMEKGQIQGRMVLDFTH
>tr|B2DS04|B2DS04_STRPN Alcohol dehydrogenase, propanol-preferring OS=Streptococcus pneumoniae CDC0288-04 GN=SP28804_0249 PE=4 SV=1
MKAVVVNPESTGVAIEEKVLRPLETGEALVEVEYCGVCHTDLHVAHGDFGQVPGRVLGHE
GIGIVKEIAPDVKSLKVGDRVSVAWFFEGCGTCEYCTTGRETLCRTVKNAGYSVDGGMAE
QCIVTADYAVKVPDGLDPAQASSITCAGVTTYKAIKEAKVEPGQWVVLYGAGGLGNLAVQ
YAKKVFNAHVIAVDINNDKLTLAKEVGADIVINGLEVEDVAGLIKEKTDGGAHSAVVTAV
SKVAFNQAVDSIRAGGRVVAVGLPSEMMELSIVKTVLDGIQVIGSLVGTRKDLEEAFQFG
AEGLVVPVVQKRPVEDAVAIFDEMEKGQIQGRMVLDFTH
>tr|B2E010|B2E010_STRPN Alcohol dehydrogenase, propanol-preferring OS=Streptococcus pneumoniae CDC3059-06 GN=SP305906_0317 PE=4 SV=1
MKAVVVNPESTGVAVEEKVLRPLETGEALVEIEYCGVCHTDLHVAHGDFGQVPGRVLGHE
GVGIVKEIAPDVKSLKVGDRVSVAWFFEGCGTCEYCTTGRETLCRTVKNAGYSVDGGMAE
QCIVTADYAVKVPDGLDPAQASSITCAGVTTYKAIKEAKVEPGQWVVLYGAGGLGNLAVQ
YAKKVFNAHVIAVDINNDKLALAKEVGADIVINGLEVEDVAGLIKEKTDGGAHSAVVTAV
SKVAFNQAVDSIRAGGRVVAVGLPSEMMELSIVKTVLDGIQVIGSLVGTRKDLEEAFQFG
AEGLVVPVVQKRPVEDAVAIFDEMEKGQIQGRMVLDFTH
>tr|B2HB45|B2HB45_BURPS Oxidoreductase, zinc-binding dehydrogenase family OS=Burkholderia pseudomallei 1655 GN=BURPS1655_D1156 PE=4 SV=1
MAQYMKAAVVHAFGEPLRIEEVPVPTPGAGQILVNVKASGVCHTDLHAADGDWPVKPTLP
FIPGHEGVGFVAAVGEGVRHVKEGDRVGVPWLYTACGHCEYCQTGWETLCHEQQNTGYSV
NGSYAEYVLADPNYVGHLPSNVAFDEIAPILCAGVTVYKGIRVTDTRPGQWIAISGIGGL
GHVAVQYAKAMGLHVVAVDVAPQKLELARKLGATFVVDASKDDPAAVIQKEIGGVHGVLV
TAVSRGAFAQALGMVRRGGTVSLNGLPPGDFPLPIFSTVLNGITVRGSIVGTRRDLQESL
DFAAEGLVRAHIHRDKLEHINGVFSALREGKVDGRIVLTGQ
>tr|B2NDQ8|B2NDQ8_ECOLX Oxidoreductase, zinc-binding dehydrogenase family OS=Escherichia coli 53638 GN=Ec53638_4834 PE=4 SV=1
MKAAVVTKDHHVDVTDKTLRSLKHGEALLKMECCGVCHTDLHVKNGDFGDKTGVILGHEG
IGVVVEVGPGVTSLKPGDRASVAWFYEGCGHCEYCNSGNETLCRSVKNAGYSVDGGMAEE
CIVVADYAVKVPDGLDSAAASSITCAGVTTYKAVKLSKIRPGQWIAIYGLGGLGNLALQY
AKNVFNAKVIAIDVNDEQLKLATEMGADLAINSRTEDAAKIVQEKTGGAHSAVVTAVAKA
AFNSAVDAVRAGGRVVAVGLPPESMSLDIPRLVLDGIEVVGSLVGTRQDLTEAFQFAAEG
KVVPKVALRPLADINTIFTEMEEGKIRGRMVIDFRR
>tr|B2NQ94|B2NQ94_ECO57 Oxidoreductase, zinc-binding dehydrogenase family OS=Escherichia coli O157:H7 str. EC4196 GN=ECH7EC4196_1802 PE=4 SV=1
MKAAVVTKDHHVDVTDKTLRSLKHGEALLKMECCGVCHTDLHVKNGDFGDKTGVILGHEG
IGVVAEVGPGVTSLKPGDRASVAWFYEGCGHCEYCNSGNETLCRSVKNAGYSVDGGMAEE
CIVVADYAVKVPDGLDSAAASSITCAGVTTYKAVKLSKIRPGQWIAIYGLGGLGNLALQY
AKNVFNAKVIAIDVNDEQLKLATEMGADLAINSRTEDAAKIVQEKTGGAHAAVVTAVAKA
AFNSAVDAVRAGGRVVAVGLPPESMSLDIPRLVLDGIEVVGSLVGTRQDLTEAFQFAAEG
KVVPKVALRPLADINTIFTEMEEGKIRGRMVIDFRR
>tr|B2P4V9|B2P4V9_ECO57 Oxidoreductase, zinc-binding dehydrogenase family OS=Escherichia coli O157:H7 str. EC4113 GN=ECH7EC4113_5661 PE=4 SV=1
MKAAVVTKDHHVDVTDKTLRSLKHGEALLKMECCGVCHTDLHVKNGDFGDKTGVILGHEG
IGVVAEVGPGVTSLKPGDRASVAWFYEGCGHCEYCNSGNETLCRSVKNAGYSVDGGMAEE
CIVVADYAVKVPDGLDSAAASSITCAGVTTYKAVKLSKIRPGQWIAIYGLGGLGNLALQY
AKNVFNAKVIAIDVNDEQLKLATEMGADLAINSRTEDAAKIVQEKTGGAHAAVVTAVAKA
AFNSAVDAVRAGGRVVAVGLPPESMSLDIPRLVLDGIEVVGSLVGTRQDLTEAFQFAAEG
KVVPKVALRPLADINTIFTEMEEGKIRGRMVIDFRR
>tr|B2PLR5|B2PLR5_ECO57 Oxidoreductase, zinc-binding dehydrogenase family OS=Escherichia coli O157:H7 str. EC4076 GN=ECH7EC4076_5900 PE=4 SV=1
MKAAVVTKDHHVDVTDKTLRSLKHGEALLKMECCGVCHTDLHVKNGDFGDKTGVILGHEG
IGVVAEVGPGVTSLKPGDRASVAWFYEGCGHCEYCNSGNETLCRSVKNAGYSVDGGMAEE
CIVVADYAVKVPDGLDSAAASSITCAGVTTYKAVKLSKIRPGQWIAIYGLGGLGNLALQY
AKNVFNAKVIAIDVNDEQLKLATEMGADLAINSRTEDAAKIVQEKTGGAHAAVVTAVAKA
AFNSAVDAVRAGGRVVAVGLPPESMSLDIPRLVLDGIEVVGSLVGTRQDLTEAFQFAAEG
KVVPKVALRPLADINTIFTEMEEGKIRGRMVIDFRR
>tr|B2Q7Q8|B2Q7Q8_9BACL Alcohol dehydrogenase zinc-binding domain protein OS=Exiguobacterium sp. AT1b GN=EAT1bDRAFT_0076 PE=4 SV=1
MKAVVVNSASKANIEVVEKELRPLQAGEALVDVEYCGVCHTDLHVAAGDFGDVQGRVLGH
EGIGIVSQIADDVKSLKVGDRVSIAWMYHACGRCEYCTTGRETFCRNVQNAGYSVDGGMA
EQSIVVADYAVKVPDGLDPAQASSITCAGVTTYKAIKVADVKPGETVVIYGCGGLGNLAI
QYAKHVFNAHVIAVDLNDDKLELAKESGADLTINPSTDGDAADIVQEKFGGAHAAVVTAV
SKVAFNSAVNAVRACGKVVAVGLPSETMDLNIPRLVLDGIEVVGSLVGTRKDLEEAFQFG
AEGLVVPVVHKRCLHEVQDVFEEMEQGKIQGRMVIDFKNKDC
>tr|B2QN08|B2QN08_9CHLR Alcohol dehydrogenase GroES domain protein OS=Chloroflexus sp. Y-400-fl GN=Chy400DRAFT_2391 PE=4 SV=1
MKTMKAAVVHDFHQPLRIEEVPKPEPGFGEIVVKIEASGLCHTDIHAAHGDWPVKPKLPF
IPGHEGIGIVESVGAGVTNVKEGDRVAIPWLGYACGECKYCASGWETLCERQLNTGYFLD
GAHAQYAKAYAKYVGIVPAGVSALDAAPLTCAGVTTYKAVKVSGARPSELVAIFGVGGLG
HLALQYARIAGATVAAIDLLDERLQTARELGADITINASTQDPIEELKKWGGADAAICLA
VSPKAFEQAYRSLRRGGRLVFVGLPADNMIQLPIFETVLNGIHVMGSIVGTRADLAETFA
LHAAGKTRVLFETRKLDQVNEAFEEVEHGRNKAPRIVFSEF
>tr|B3A8H0|B3A8H0_ECO57 Oxidoreductase, zinc-binding dehydrogenase family OS=Escherichia coli O157:H7 str. EC4401 GN=ECH7EC4401_4614 PE=4 SV=1
MKAAVVTKDHHVDVTDKTLRSLKHGEALLKMECCGVCHTDLHVKNGDFGDKTGVILGHEG
IGVVAEVGPGVTSLKPGDRASVAWFYEGCGHCEYCNSGNETLCRSVKNAGYSVDGGMAEE
CIVVADYAVKVPDGLDSAAASSITCAGVTTYKAVKLSKIRPGQWIAIYGLGGLGNLALQY
AKNVFNAKVIAIDVNDEQLKLATEMGADLAINSRTEDAAKIVQEKTGGAHAAVVTAVAKA
AFNSAVDAVRAGGRVVAVGLPPESMSLDIPRLVLDGIEVVGSLVGTRQDLTEAFQFAAEG
KVVPKVALRPLADINTIFTEMEEGKIRGRMVIDFRR
>tr|B3AP03|B3AP03_ECO57 Oxidoreductase, zinc-binding dehydrogenase family OS=Escherichia coli O157:H7 str. EC4486 GN=ECH7EC4486_4045 PE=4 SV=1
MKAAVVTKDHHVDVTDKTLRSLKHGEALLKMECCGVCHTDLHVKNGDFGDKTGVILGHEG
IGVVAEVGPGVTSLKPGDRASVAWFYEGCGHCEYCNSGNETLCRSVKNAGYSVDGGMAEE
CIVVADYAVKVPDGLDSAAASSITCAGVTTYKAVKLSKIRPGQWIAIYGLGGLGNLALQY
AKNVFNAKVIAIDVNDEQLKLATEMGADLAINSRTEDAAKIVQEKTGGAHAAVVTAVAKA
AFNSAVDAVRAGGRVVAVGLPPESMSLDIPRLVLDGIEVVGSLVGTRQDLTEAFQFAAEG
KVVPKVALRPLADINTIFTEMEEGKIRGRMVIDFRR
>tr|B3B1B1|B3B1B1_ECO57 Oxidoreductase, zinc-binding dehydrogenase family OS=Escherichia coli O157:H7 str. EC4501 GN=ECH7EC4501_2618 PE=4 SV=1
MKAAVVTKDHHVDVTDKTLRSLKHGEALLKMECCGVCHTDLHVKNGDFGDKTGVILGHEG
IGVVAEVGPGVTSLKPGDRASVAWFYEGCGHCEYCNSGNETLCRSVKNAGYSVDGGMAEE
CIVVADYAVKVPDGLDSAAASSITCAGVTTYKAVKLSKIRPGQWIAIYGLGGLGNLALQY
AKNVFNAKVIAIDVNDEQLKLATEMGADLAINSRTEDAAKIVQEKTGGAHAAVVTAVAKA
AFNSAVDAVRAGGRVVAVGLPPESMSLDIPRLVLDGIEVVGSLVGTRQDLTEAFQFAAEG
KVVPKVALRPLADINTIFTEMEEGKIRGRMVIDFRR
>tr|B3BKJ6|B3BKJ6_ECO57 Oxidoreductase, zinc-binding dehydrogenase family OS=Escherichia coli O157:H7 str. EC869 GN=ECH7EC869_4900 PE=4 SV=1
MKAAVVTKDHHVDVTDKTLRSLKHGEALLKMECCGVCHTDLHVKNGDFGDKTGVILGHEG
IGVVAEVGPGVTSLKPGDRASVAWFYEGCGHCEYCNSGNETLCRSVKNAGYSVDGGMAEE
CIVVADYAVKVPDGLDSAAASSITCAGVTTYKAVKLSKIRPGQWIAIYGLGGLGNLALQY
AKNVFNAKVIAIDVNDEQLKLATEMGADLAINSRTEDAAKIVQEKTGGAHAAVVTAVAKA
AFNSAVDAVRAGGRVVAVGLPPESMSLDIPRLVLDGIEVVGSLVGTRQDLTEAFQFAAEG
KVVPKVALRPLADINTIFTEMEEGKIRGRMVIDFRR
>tr|B3BWI2|B3BWI2_ECO57 Oxidoreductase, zinc-binding dehydrogenase family OS=Escherichia coli O157:H7 str. EC508 GN=ECH7EC508_4331 PE=4 SV=1
MKAAVVTKDHHVDVTDKTLRSLKHGEALLKMECCGVCHTDLHVKNGDFGDKTGVILGHEG
IGVVAEVGPGVTSLKPGDRASVAWFYEGCGHCEYCNSGNETLCRSVKNAGYSVDGGMAEE
CIVVADYAVKVPDGLDSAAASSITCAGVTTYKAVKLSKIRPGQWIAIYGLGGLGNLALQY
AKNVFNAKVIAIDVNDEQLKLATEMGADLAINSRTEDAAKIVQEKTGGAHAAVVTAVAKA
AFNSAVDAVRAGGRVVAVGLPPESMSLDIPRLVLDGIEVVGSLVGTRQDLTEAFQFAAEG
KVVPKVALRPLADINTIFTEMEEGKIRGRMVIDFRR
>tr|B3H7X0|B3H7X0_ECOLX Oxidoreductase, zinc-binding dehydrogenase family OS=Escherichia coli B7A GN=EcB7A_0233 PE=4 SV=1
MKAAVVTKDHHVDVTDKTLRSLKHGEALLKMECCGVCHTDLHVKNGDFGDKTGVILGHEG
IGVVAEVGPGVTSLKPGDRASVAWFYEGCGHCEYCNSGNETLCRSVKNAGYSVDGGMAEE
CIVVADYAVKVPDGLDSAAASSITCAGVTTYKAVKLSKIRPGQWIAIYGLGGLGNLALQY
AKNVFNAKVIAIDVNDEQLKLATEMGADLAINSRTEDAAKIVQEKTGGAHAAVVTAVAKA
AFNSAVDAVRAGGRVVAVGLPPESMSLDIPRLVLDGIEVVGSLVGTRQDLTEAFQFAAEG
KVVPKVALRPLADINTIFTEMEEGKIRGRMVIDFRR
>tr|B3HUB0|B3HUB0_ECOLX Oxidoreductase, zinc-binding dehydrogenase family OS=Escherichia coli F11 GN=EcF11_2610 PE=4 SV=1
MKAAVVTKAHHVDVTDKTLRSLKHGEALLKMECCGVCHTDLHVKNGDFGDKTGVILGHEG
IGVVAEVGPGVTSLKPGDRASVAWFYEGCGHCEYCNSGNETLCRSVKNAGYSVDGGMAEE
CIVVADYAVKVPDGLDSAAASSITCAGVTTYKAVKLSKIRPGQWIAIYGLGGLGNLALQY
AKNVFNAKVIAIDVNDEQLKLATEMGADLAINSRTEDAARIVQEKAGGAHAAVVTAVAKA
AFNSAVDAVRAGGRVVAVGLPPESMSLDIPRLVLDGIEVVGSLVGTRQDLTEAFQFAAEG
KVVPKVALRPLADINTIFTEMEEGKIRGRMVIDFRR
>tr|B3I6Q6|B3I6Q6_ECOLX Oxidoreductase, zinc-binding dehydrogenase family OS=Escherichia coli E22 GN=EcE22_5202 PE=4 SV=1
MKAAVVTKDHHVDVTDKTLRSLKHGEALLKMECCGVCHTDLHVKNGDFGDKTGVILGHEG
IGVVAEVGPGVTSLKPGDRASVAWFYEGCGHCEYCNSGNETLCRSVKNAGYSVDGGMAEE
CIVVADYAVKVPDGLDSAAASSITCAGVTTYKAVKLSKIRPGQWIAIYGLGGLGNLALQY
AKNVFNAKVIAIDVNDEQLKLATEMGADLAINSRTEDAAKIVQEKTGGAHAAVVTAVAKA
AFNSAVDAVRAGCRVVAVGLPPESMSLDIPRLVLDGIEVVGSLVGTRQDLTEAFQFAAEG
KVVPKVALRPLADINTIFTEMEEGKIRGRMVIDFRR
>tr|B3IEW9|B3IEW9_ECOLX Oxidoreductase, zinc-binding dehydrogenase family OS=Escherichia coli E110019 GN=EcE110019_4751 PE=4 SV=1
MKAAVVTKDHHVDVTDKTLRSLKHGEALLKMECCGVCHTDLHVKNGDFGDKTGVILGHEG
IGVVAEVGPGVTSLKPGDRASVAWFYEGCGHCEYCNSGNETLCRSVKNAGYSVDGGMAEE
CIVVADYAVKVPDGLDSAAASSITCAGVTTYKAVKLSKIRPGQWIAIYGLGGLGNLALQY
AKNVFNAKVIAIDVNDEQLKLATEMGADLAINSRTEDAAKIVQEKTGGAHAAVVTAVAKA
AFNSAVDAVRAGGRVVAVGLPLESMSLDIPRLVLDGIEVVGSLVGTRQDLTEAFQFAAEG
KVVPKVALRPLADINTIFTEMEEGKIRGRMVIDFRH
>tr|B3J2F5|B3J2F5_BACAN Putative alcohol dehydrogenase, zinc-containing OS=Bacillus anthracis Tsiankovskii-I GN=BATI_2182 PE=4 SV=1
MKAVVVNKNSKANIEVVEKELRPLHSGEALVDVEYCGVCHTDLHVANHDFGNTDGRILGH
EGVGIVTKIADDVTSLKVGDRVSIAWMFQSCGRCEYCVTGRETFCREVKNAGYSVDGGMA
EQCIVTADYAVKVPEGLDPAQASSITCAGVTTYKAIKVSDIKPGQPIVIYGCGGLGNLAI
QYAKNVFGAKVIAVDINDDKLALAKEVGADMTINPISQGPADKIIQEEFGGAYAAVVTAV
SKVAFNSAVDAVRACGKVVAVGLPVETMDLNIPRLVLDGIEVVGSLVGTRKDLEEAFMFG
AEGKVVPVVQTCSLDKVQNVFEEMEQGRIQGRMVIDFKQNNCDCK
>tr|B3WGL8|B3WGL8_ECOLX Oxidoreductase, zinc-binding dehydrogenase family OS=Escherichia coli B171 GN=EcB171_1279 PE=4 SV=1
MKAAVVTKDHHVDVTDKTLRSLKHGEALLKMECCGVCHTDLHVKNGDFGDKTGVILGHEG
IGVVAEVGPGVTSLKPGDRASVAWFYEGCGHCEYCNSGNETLCRSVKNAGYSVDGGMAEE
CIVVADYAVKVPDGLDSAAASSITCAGVTTYKAVKLSKIRPGQWIAIYGLGGLGNLALQY
AKNVFNAKVIAIDVNDEQLKLATEMGADLAINSRTEDAAKIVQEKTGGAHAAVVTAVAKA
AFNSAVDAVRAGGRVVAVGLPPESMSLDIPRLVLDGIEVVGSLVGTRQDLTEAFQFAAEG
KVVPKVALRPLADINTIFTEMEEGKIRGRMVIDFRR
>tr|B3WY04|B3WY04_SHIDY Oxidoreductase, zinc-binding dehydrogenase family OS=Shigella dysenteriae 1012 GN=Sd1012_2093 PE=4 SV=1
MKAAVVTKDHHVDVTDKTLRSLKHGEALLKMECCGVCHTDLHVKNGDFGDKTGVILGHEG
IGVVAEVGPGVTSLKPGDRASVAWFYEGCGHCEYCNSGNETLCRSVKNAGYSVDGGMAEE
CIVVADYAVKVPDGLDSAAASSITCAGVTTYKAVKLSKIRPGQWIAIYGLGGLGNLALQY
AKNVFNAKVIAIDVNDEQLKLATEMGADLAINSRTEDAAQIVQEKTGGAHAAVVTAVAKA
AFNSAVDAVRAGGRVVAVGLPPESMSLDIPRLVLDGIEVVGSLVGTRQDLTEAFQFAAEG
KVVPKVALRPLADINTIFTEMEEGKIRGRMVIDFRH
>tr|B3XAN5|B3XAN5_ECOLX Oxidoreductase, zinc-binding dehydrogenase family OS=Escherichia coli 101-1 GN=EC1011_2118 PE=4 SV=1
MKAAVVTKDHHVDVTYKTLRSLKHGEALLKMECCGVCHTDLHVKNGDFGDKTGVILGHEG
IGVVAEVGPGVTSLKPGDRASVAWFYEGCGHCEYCNSGNETLCRSVKNAGYSVDGGMAEE
CIVVADYAVKVPDGLDSAAASSITCAGVTTYKAVKLSKIRPGQWIAIYGLGGLGNLALQY
AKNVFNAKVIAIDVNDEQLKLATEMGADLAINSHTEDAAKIVQEKTGGAHAAVVTAVAKA
AFNSAVDAVRAGGRVVAVGLPPESMSLDIPRLVLDGIEVVGSLVGTRQDLTEAFQFAAEG
KVVPKVALRPLADINTIFTEMEEGKIRGRMVIDFRH
>tr|B3XPM3|B3XPM3_LACRE Alcohol dehydrogenase GroES domain protein OS=Lactobacillus reuteri 100-23 GN=Lreu23DRAFT_4420 PE=4 SV=1
MKAAVINDPVDGFVTVKDVQLRDLKPGEALVDMEYCGLCHTDLHVAAGDFGKKPGRIIGH
EGVGRVSKVAPGVTSLKVGDRVSIAWFFKGCGHCEYCLTGRETLCRNVLNAGYTADGAMA
EQCIVPADYAVKVPEGLDPVEATSLTCAGVTMYKALKVADIKPGQWVSIVGAGGLGNLGI
QFAHNVFGAHVIAVDGNPDKLEAAKKNGAEVLINRHDGDVDKQIQEKVGGVHAAVVTAVS
ASAFDQAVDSLRPDGKLVAVALPQGDMKLNIAKTVLDGIIVAGSLVGTRQDLAECFQFGA
EGKVHPIVKTRKLSEINDMIQELKDNKVVGRNVVDFVHNDND
>tr|B3YCF7|B3YCF7_SALET Alcohol dehydrogenase, propanol-preferring OS=Salmonella enterica subsp. enterica serovar Kentucky str. CVM29188 GN=SeKA_A1017 PE=4 SV=1
MKAAVVTQDHQVDVTEKTLRPLRHGEALLKMECCGVCHTDLHVKNGDFGDKTGVILGHEG
IGVVAEVGPGVTSLKPGDRASVAWFYEGCGHCEYCNTGNETLCRNVKNAGYTVDGGMAEE
CIVVADYAVKVPEGLDSAAASSITCAGVTTYKAVKISHIKPGQWIAIYGLGGLGNLALQY
AKNVFNAKVIAIDVNDGQLKLAEEMGADLTINSRTEDAAKIVQEKTGGAHAAVVTAVAKA
AFNSAVDAVRAGGRVVAVGLPPEAMNLDIPRLVLDGIQVVGSLVGTRQDLTEAFQFAAEG
KVVPKVALRPLEDINVIFKEMEQGQIRGRMVIDFRR
>tr|B3YT31|B3YT31_BACCE Putative alcohol dehydrogenase, zinc-containing OS=Bacillus cereus W GN=BCW_2208 PE=4 SV=1
MKAVVVNKNSKANIEVVEKELRPLHSGEALVDVEYCGVCHTDLHVANHDFGNTDGRILGH
EGVGIVTKIADDVTSLKVGDRVSIAWMFQSCGRCEYCVTGRETFCREVKNAGYSVDGGMA
EQCIVTADYAVKVPEGLDPAQASSITCAGVTTYKAIKVSDIKPGQPIVIYGCGGLGNLAI
QYAKNVFGAKVIAVDINDDKLALAKEVGADMTINPISQGPADKIIQEEFGGAYAAVVTAV
SKVAFNSAVDAVRACGKVVAVGLPVETMDLNIPRLVLDGIEVVGSLVGTRKDLEEAFMFG
AEGKVVPVVQTCSLDKVQNVFEEMEQGRIQGRMVIDFKQNNCDCK
>tr|B3ZA56|B3ZA56_BACCE Putative alcohol dehydrogenase, zinc-containing OS=Bacillus cereus NVH0597-99 GN=BC059799_2229 PE=4 SV=1
MKAVIVNKNSKANIEVVEKELRPLHSGEALVDVEYCGVCHTDLHVANHDFGNTDGRILGH
EGVGIVTKIADDVTSLKVGDRVSIAWMFQSCGRCEYCVTGRETFCREVKNAGYSVDGGMA
EQCIVTADYAVKVPEGLDPAQASSITCAGVTTYKAIKVSDIKPGQPIVIYGCGGLGNLAI
QYAKNVFGAKVIAVDINDDKLALAKEVGADMTINPISQGPADKIIQEEFGGAYAAVVTAV
SKVAFNSAVDAVRACGKVVAVGLPVETMDLNIPRLVLDGIEVVGSLVGTRKDLEEAFMFG
AEGKVVPVVQTCSLDKVQNVFEEMEQGRIQGRMVIDFKQNNCDCK
>tr|B3ZUQ0|B3ZUQ0_BACCE Putative alcohol dehydrogenase, zinc-containing OS=Bacillus cereus 03BB108 GN=BC03BB108_2192 PE=4 SV=1
MKAVVVNKNSKANIEVVEKELRPLHSGEALVDVEYCGVCHTDLHVANHDFGNTDGRILGH
EGVGIVMKIADDVTSLKVGDRVSIAWMFQSCGRCEYCVTGRETFCREVKNAGYSVDGGMA
EQCIVTADYAVKVPEGLDPAQASSITCAGVTTYKAIKVSDIKPGQPIVIYGCGGLGNLAI
QYAKNVFGAKVIAVDINDDKLALAKEVGADMTINPISQGPADKIIQEEFGGAYAAVVTAV
SKVAFNSAVDAVRACGKVVAVGLPVETMDLNIPRLVLDGIEVVGSLVGTRKDLEEAFMFG
AEGKVVPVVQTCSLDTVQNVFEEMEQGRIQGRMVIDFKQNNCDCK
>tr|B3ZZX5|B3ZZX5_SALNE Alcohol dehydrogenase, propanol-preferring OS=Salmonella enterica subsp. enterica serovar Newport str. SL317 GN=SNSL317_A0575 PE=4 SV=1
MKAAVVTQDHQVDVTEKTLRPLRHGEALLKMECCGVCHTDLHVKNGDFGDKTGVILGHEG
IGVVAEVGPGVTSLKPGDRASVAWFYEGCGHCEYCNTGNETLCRNVKNAGYTVDGGMAEE
CIVVADYAVKVPEGLDSAAASSITCAGVTTYKAVKISHIKPGQWIAIYGLGGLGNLALQY
AKNVFNAKVIAIDVNDGQLKLAEEMGADLTINSRTEDAAKIVQEKTGGAHAAVVTAVAKA
AFNSAVDAVRAGGRVVAVGLPPEAMNLDIPRLVLDGIQVVGSLVGTRQDLTEAFQFAAEG
KVVPKVALRPLEDINAIFKEMEQGQIRGRMVIDFRR
>tr|B4AZV7|B4AZV7_9CHRO Alcohol dehydrogenase GroES domain protein OS=Cyanothece sp. PCC 7822 GN=Cyan7822DRAFT_1489 PE=4 SV=1
MKAAVVHQFGEPLVIEDVPIPEPGYGQVLVKIVASGVCHTDLHAADGDWPFKPNPPFIPG
HEGVGYVVKVGEGVTRLSEGMRVGIPWLHSACQACEYCYTGWETLCASQQCTGYTVNGAF
AEYALAQAAFVGHIPDELDYIDAAPILCAGVTTYKGLKETEAKPGEWVVISGIGGLGHLA
VQYAVAMGLHVVALDTRDDKLELASQLGADLTVNVKKLDPVEIVQKEIGGAHGCLVTAVS
VPAFRQAIGTLRRKGTCALVGLPPGEFPAPIFEMVIKRITIRGSIVGTRQDLQECLQFAA
QRKVKPTVEIQPLEAINHVFQRLREGNINGRVVLQI
>tr|B4WDP2|B4WDP2_9CAUL Alcohol dehydrogenase GroES-like domain family OS=Brevundimonas sp. BAL3 GN=BBAL3_1702 PE=4 SV=1
MSRTMKAAVVRAFGQPLTIEEVAVPEPGPGQIQVKIEASGVCHTDLHAAEGDWPVKPNPP
FIPGHEGVGYVSAVGAGVTLVKEGDRVGVPWLYSACGHCKHCLGGWETLCHDQQNTGYSV
NGGFAEYAIADPNYVGHLPANVSFTDIAPILCAGVTVYKGLKMTDTKPGDWVVISGIGGL
GHVAVQYAKAMGLNVAAVDVDDAKLDLARRLGATVTVNAKTSNDPAADIKAQTDGGAQGV
LVTAVSPKAFEQAVNMTSRGATVALNGLPPGDFPLSIFDMVLNGTTVRGSIVGTRLDLQE
ALQFAADEKVKATVSVEPLENINSIFQRMRDGQIEGRIVMTI
>tr|B5C0X7|B5C0X7_SALET Alcohol dehydrogenase, propanol-preferring OS=Salmonella enterica subsp. enterica serovar Saintpaul str. SARA23 GN=SeSPA_A2122 PE=4 SV=1
MKAAVVTQDHQVDVTEKTLRPLRHGEALLKMECCGVCHTDLHVKNGDFGDKTGVILGHEG
IGVVAEVGPGVTSLKPGDRASVAWFYEGCGHCEYCNTGNETLCRNVKNAGYTVDGGMAEE
CIVVADYAVKVPEGLDSAAASSITCAGVTTYKAVKISHIKPGQWIAIYGLGGLGNLALQY
AKNVFNAKVIAIDVNDGQLKLAEEMGADLTINSRTEDAAKIVQEKTGGAHAAVVTAVAKA
AFNSAVDAVRAGGRVVAVGLPPEAMNLDIPRLVLDGIQVVGSLVGTRQDLTEAFQFAAEG
KVVPKVALRPLEDINVIFKEMEQGQIRGRMVIDFRR
>tr|B5CAP6|B5CAP6_SALET Alcohol dehydrogenase, propanol-preferring OS=Salmonella enterica subsp. enterica serovar Schwarzengrund str. SL480 GN=SeSB_A1946 PE=4 SV=1
MKAAVVTQDHQVDVTEKTLRPLRHGEALLKMECCGVCHTDLHVKNGDFGDKTGVILGHEG
IGVVAEVGPGVTSLKPGDRASVAWFYEGCGHCEYCNTGNETLCRNVKNAGYTVDGGMAEE
CIVVADYAVKVPEGLDSAAASSITCAGVTTYKAVKISHIKPGQWIAIYGLGGLGNLALQY
AKNVFNAKVIAIDVNDGQLKLAEEMGADLTINSRTEDAAKIVQEKTGGAHAAVVTAVAKA
AFNSAVDAVRAGGRVVAVGLPPEAMNLDIPRLVLDGIQVVGSLVGTRQDLTEAFQFAAEG
KVVPKVALRPLEDINVIFKEMEQGQIRGRMVIDFRR
>tr|B5I3J5|B5I3J5_9ACTO Alcohol dehydrogenase OS=Streptomyces sviceus ATCC 29083 GN=SSEG_06339 PE=4 SV=1
MKAAVVRAFGEPLVIEERPDPEPGPGQVRVRVEASGLCHTDIHAARGDWPVKPNPPFVPG
HEGVGLVEKLGAGVAHLSVGQRVAVPWLGKACGRCEHCLSGWETLCEGQINTGYGCDGGY
AEKMLAWADFAQPVPDGVTAVDAAPLTCAGVTTYKALKVAGVRPTQLVAISGVGGLGHLA
VQYAKIVGAQVAAIDVTDEKLDLAAELGADLVIDARKDDVGEALKRYGGAHAAIALAVNE
EAFTAVNSGLRRGGKLVMVALPAHGTIRVPIFDTVLNGTSVIGSIVGTRQDLAEVFQLHA
AGRTRVISETRPLASVNESIEDVLRGQVRARIVFDLGAGR
>tr|B5MJD9|B5MJD9_SALET Alcohol dehydrogenase, propanol-preferring OS=Salmonella enterica subsp. enterica serovar Saintpaul str. SARA29 GN=SeSPB_A1736 PE=4 SV=1
MKAAVVTQDHQVDVTEKTLRPLRHGEALLKMECCGVCHTDLHVKNGDFGDKTGVILGHEG
IGVVAEVGPGVTSLKPGDRASVAWFYEGCGHCEYCNTGNETLCRNVKNAGYTVDGGMAEE
CIVVADYAVKVPEGLDSAAASSITCAGVTTYKAVKISHIKPGQWIAIYGLGGLGNLALQY
AKNVFNAKVIAIDVNDGQLKLAEEMGADLTINSRTEDAAKIVQEKTGGAHAAVVTAVAKA
AFNSAVDAVRAGGRVVAVGLPPEAMNLDIPRLVLDGIQVVGSLVGTRQDLTEAFQFAAEG
KVVPKVALRPLEDINVIFKEMEQGQIRGRMVIDFRR
>tr|B5N222|B5N222_SALET Alcohol dehydrogenase, propanol-preferring OS=Salmonella enterica subsp. enterica serovar 4,[5],12:i:- str. CVM23701 GN=SeI_A3188 PE=4 SV=1
MKAAVVTQDHQVDVTEKTLRPLRHGEALLKMECCGVCHTDLHVKNGDFGDKTGVILGHEG
IGVVAEVGPGVTSLKPGDRASVAWFYEGCGHCEYCNTGNETLCRNVKNAGYTVDGGMAEE
CIVVADYAVKVPEGLDSAAASSITCAGVTTYKAVKISHIKPGQWIAIYGLGGLGNLALQY
AKNVFNAKVIAIDVNDGQLKLAEEMGADLTINSRTEDAAKIVQEKTGGAHAAVVTAVAKA
AFNSAVDAVRAGGRVVAVGLPPEAMNLDIPRLVLDGIQVVGSLVGTRQDLTEAFQFAAEG
KVVPKVALRPLEDINVIFKEMEQGQIRGRMVIDFRR
>tr|B5NB57|B5NB57_SALET Alcohol dehydrogenase, propanol-preferring OS=Salmonella enterica subsp. enterica serovar Javiana str. GA_MM04042433 GN=SeJ_A1885 PE=4 SV=1
MKAAVVTQDHQVDVTEKTLRPLRHGEALLKMECCGVCHTDLHVKNGDFGDKTGVILGHEG
IGVVAEVGPGVTSLKPGDRASVAWFYEGCGHCEYCNTGNETLCRNVKNAGYTVDGGMAEE
CIVVADYAVKVPEGLDSAAASSITCAGVTTYKAVKISHIKPGQWIAIYGLGGLGNLALQY
AKNVFNAKVIAIDVNDGQLKLAEEMGADLTINSRTEDAAKIVQEKTGGAHAAVVTAVAKA
AFNSAVDAVRAGGRVVAVGLPPEAMNLDIPRLVLDGIQVVGSLVGTRQDLTEAFQFAAEG
KVVPKVALRPLEDINVIFKEMEQGQIRGRMVIDFRR
>tr|B5NLC4|B5NLC4_SALET Alcohol dehydrogenase, propanol-preferring OS=Salmonella enterica subsp. enterica serovar Kentucky str. CDC 191 GN=SeKB_A1701 PE=4 SV=1
MKAAVVTQDHQVDVTEKTLRPLRHGEALLKMECCGVCHTDLHVKNGDFGDKTGVILGHEG
IGVVAEVGPGVTSLKPGDRASVAWFYEGCGHCEYCNTGNETLCRNVKNAGYTVDGGMAEE
CIVVADYAVKVPEGLDSAAASSITCAGVTTYKAVKISHIKPGQWIAIYGLGGLGNLALQY
AKNVFNAKVIAIDVNDGQLKLAEEMGADLTINSRTEDAAKIVQEKTGGAHAAVVTAVAKA
AFNSAVDAVRAGGRVVAVGLPPEAMNLDIPRLVLDGIQVVGSLVGTRQDLTEAFQFAAEG
KVVPKVALRPLEDINVIFKEMEQGQIRGRMVIDFRR
>tr|B5P019|B5P019_SALET Alcohol dehydrogenase, propanol-preferring OS=Salmonella enterica subsp. enterica serovar Heidelberg str. SL486 GN=SeHB_A1676 PE=4 SV=1
MKAAVVTQDHQVDVTEKTLRPLRHGEALLKMECCGVCHTDLHVKNGDFGDKTGVILGHEG
IGVVAEVGPGVTSLKPGDRASVAWFYEGCGHCEYCNTGNETLCRNVKNAGYTVDGGMAEE
CIVVADYAVKVPEGLDSAAASSITCAGVTTYKAVKISHIKPGQWIAIYGLGGLGNLALQY
AKNVFNAKVIAIDVNDGQLKLAEEMGADLTINSRTEDAAKIVQEKTGGAHAAVVTAVAKA
AFNSAVDAVRAGGRVVAVGLPPEAMNLDIPRLVLDGIQVVGSLVGTRQDLTEAFQFAAEG
KVVPKVALRPLEDINVIFKEMEQGQIRGRMVIDFRR
>tr|B5PE28|B5PE28_SALET Alcohol dehydrogenase, propanol-preferring OS=Salmonella enterica subsp. enterica serovar Weltevreden str. HI_N05-537 GN=SeW_A1788 PE=4 SV=1
MKAAVVTQDHQVDVTEKTLRPLRHGEALLKMECCGVCHTDLHVKNGDFGDKTGVILGHEG
IGVVAEVGPGVTSLKPGDRASVAWFYEGCGHCEYCNTGNETLCRNVKNAGYTVDGGMAEE
CIVVADYAVKVPEGLDSAAASSITCAGVTTYKAVKISHIKPGQWIAIYGLGGLGNLALQY
AKNVFNAKVIAIDVNDGQLKLAEEMGADLTINSRTEDAAKIVQEKTGGAHAAVVTAVAKA
AFNSAVDAVRAGGRVVAVGLPPEAMNLDIPRLVLDGIQVVGSLVGTRQDLTEAFQFAAEG
KVVPKVALRPLEDINAIFKEMEQGQIRGRMVIDFRR
>tr|B5PPX1|B5PPX1_SALHA Alcohol dehydrogenase, propanol-preferring OS=Salmonella enterica subsp. enterica serovar Hadar str. RI_05P066 GN=SeH_A2221 PE=4 SV=1
MKAAVVTQDHQVDVTEKTLRPLRHGEALLKMECCGVCHTDLHVKNGDFGDKTGVILGHEG
IGVVAEVGPGVTSLKPGDRASVAWFYEGCGHCEYCNTGNETLCRNVKNAGYTVDGGMAEE
CIVVADYAVKVPEGLDSAAASSITCAGVTTYKAVKISHIKPGQWIAIYGLGGLGNLALQY
AKNVFNAKVIAIDVNDGQLKLAEEMGADLTINSRTEDAAKIVQEKTGGAHAAVVTAVAKA
AFNSAVDAVRAGGRVVAVGLPPEAMNLDIPRLVLDGIQVVGSLVGTRQDLTEAFQFAAEG
KVVPKVALRPLEDINVIFKEMEQGQIRGRMVIDFRR
>tr|B5QBR5|B5QBR5_SALVI Alcohol dehydrogenase, propanol-preferring OS=Salmonella enterica subsp. enterica serovar Virchow str. SL491 GN=SeV_A0510 PE=4 SV=1
MKAAVVTQDHQVDVTEKTLRPLRHGEALLKMECCGVCHTDLHVKNGDFGDKTGVILGHEG
IGVVAEVGPGVTSLKPGDRASVAWFYEGCGHCEYCNTGNETLCRNVKNAGYTVDGGMAEE
CIVVADYAVKVPEGLDSAAASSITCAGVTTYKAVKISHIKPGQWIAIYGLGGLGNLALQY
AKNVFNAKVIAIDVNDGQLKLAEEMGADLTINSRTEDAAKIVQEKTGGAHAAVVTAVAKA
AFNSAVDAVRAGGRVVAVGLPPEAMNLDIPRLVLDGIQVVGSLVGTRQDLTEAFQFAAEG
KVVPKVALRPLEDINVIFKEMEQGQIRGRMVIDFRR
>tr|B5RX69|B5RX69_RALSO Propanol-preferring alcohol dehydrogenase protein OS=Ralstonia solanacearum GN=adhA PE=4 SV=1
MAKSMKAAVVHAFGEPLRIEEVPIPTPGRGQILVNIRASGVCHTDLHAADGDWPVKPRLP
FIPGHEGVGFVAAVGEGVTAVKEGDRVGVPWLYTACGHCEHCLSGWETLCHDQQNTGYSV
NGGYAEYVLADPNYVGHLPAQVGFEEIAPILCAGVTVYKGIRMTDTRPGQWIAISGIGGL
GHVAVQYAVAMGLHVVAVDVAPEKLALARELGARLTVDASQQDPAAVIQKEVGGVHGVLV
TAVSRSAFGQALGMVRRGGTVSLNGLPPGDFPLPIFSTVLNGITVRGSIVGTRRDLQESL
QFAAEGQVRAHIHRDRLDNINQVLADLKAGKVDGRIVLSLD
>tr|B5SK54|B5SK54_RALSO Propanol-preferring alcohol dehydrogenase protein OS=Ralstonia solanacearum IPO1609 GN=adhA PE=4 SV=1
MAKSMKAAVVHAFGEPLRIEEVPIPTPGRGQILVNIRASGVCHTDLHAADGDWPVKPRLP
FIPGHEGVGFVAAVGEGVTAAKEGDRVGVPWLYTACGHCEHCLSGWETLCHDQQNTGYSV
NGGYAEYVLADPNYVGHLPAQVGFEEIAPILCAGVTVYKGIRMTDTRPGQWIAISGIGGL
GHVAVQYAVAMGLHVVAVDVAPEKLALARELGARLTVDASQQDPAAVIQKEVGGVHGVLV
TAVSRSAFGQALGMVRRGGTVSLNGLPPGDFPLPIFSTVLNGITVRGSIVGTRRDLQESL
QFAAEGQVRAHIHRDRLDNINQVLADLKAGKVDGRIVLSLD
>tr|B5UU65|B5UU65_BACCE Putative alcohol dehydrogenase, zinc-containing OS=Bacillus cereus AH1134 GN=BCAH1134_2230 PE=4 SV=1
MKAVVVNKNSKANIEVIDKELRPLHSGEALVDVEYCGVCHTDLHVANHDFGNTDGRILGH
EGVGIVTKIADDVTSLKIGDRVSIAWMFQSCGRCEYCVTGRETFCREVKNAGYSVDGGMA
EQCIVTADYAVKVPEGLDPAQASSITCAGVTTYKAIKVSDIKPSQPIVIYGCGGLGNLAI
QYAKNVFGAKVIAVDINDDKLALAKEVGADMTINPISQGPADKIVQEEFGGAYAAVVTAV
SKVAFNSAVDAVRACGKVVAVGLPVETMDLNIPRLVLDGIEVVGSLVGTRKDLEEAFMFG
AEGKVVPVVQTCSLDKVQNVFEEMEQGRIQGRMVIDFKKHNCDCK
>tr|B5V067|B5V067_BACCE Putative alcohol dehydrogenase, zinc-containing OS=Bacillus cereus H3081.97 GN=BCH308197_2295 PE=4 SV=1
MKAVVVNKNSKANIEIIEKELRPLHSGEALVDVEYCGVCHTDLHVANHDFGNTDGRILGH
EGIGIVTKIADDVTSLKVGDRVSIAWMFQSCGRCEYCVTGRETFCREVKNAGYSVDGGMA
EQCIVTADYAVKVPEGLDPAQASSITCAGVTTYKAIKVSNIKPGQPIVIYGCGGLGNLAI
QYAKNVFGAKVIAVDINDDKLALAKEVGADMTINPISQGPADKIVQDEFGGAYAAVVTAV
SKVAFNSAVDAVRACGKVVAVGLPVETMDLNIPRLVLDGIEVVGSLVGTRKDLEEAFMFG
AEGKVVPVVQTCSLDKVQSVFEEMEQGRIQGRMVINFKQHNCDCQ
>tr|B5WQB6|B5WQB6_9BURK Alcohol dehydrogenase GroES domain protein OS=Burkholderia sp. H160 GN=BH160DRAFT_5269 PE=4 SV=1
MAQSMKAAVVHAFGEPLRIEEVPVPTPGPGQILVSIKASGVCHTDLHAADGDWPVKPTLP
FIPGHEGVGFVAAAGSGVTNVKEGDRVGVPWLYTACGYCEHCQSGWETLCHDQQNTGYSV
NGAYAEYVLADPNYVGHLPQQIAFDEIAPILCAGVTVYKGIRVTDTRAGQWLAISGIGGL
GHVAVQYAIAMGLHVVAVDVSEDKLALARELGAHLAIDASRTDPAAIIQKELGGVHGVLV
TAVSRSAFAQALGMVRRGGTVALNGLPPGDFPLPIFSTVLNGITVRGSIVGTRRDLQESL
DFAAEGKVRAHIQRERLDNINTVLTDLRNGNVSGRMVLTFD
>tr|B5ZEB9|B5ZEB9_GLUDA Alcohol dehydrogenase GroES domain protein OS=Gluconacetobacter diazotrophicus (strain ATCC 49037 / DSM 5601 / PAl5) GN=Gdia_0720 PE=4 SV=1
MTGKMKAAVVREFGKPLTIEELDIPSIRPDQILVKMDACGVCHTDLHAARGDWPVKPNPP
FIPGHEGVGHVVSVGSAVKWVKLGDVVGVPWLYSACGHCEHCLGGWETLCASQDDTGYTV
NGCFAEYVVADPSYVAHLPKTIDPLQVAPVLCAGLTVYKGLKMTDTKPGDWVAVSGVGGL
GQMAVQYGVAMGMNVIAVDIDDEKLATAKALGAALTVNARATDPAPFIQSQVGGAHGALV
TAVSRSAFSQAMGFARRGGTIVLNGLPPGEFPISIFDMVMAGTTVRGSIVGTRLDMIEAV
SFFADGKVKTVIEPDRLENINQIFTDLEEGKIQGRKVLDFRQ
>tr|B6FCA0|B6FCA0_9ENTR Putative uncharacterized protein OS=Enterobacter cancerogenus ATCC 35316 GN=ENTCAN_02366 PE=4 SV=1
MQMHIMNKEKQMKAAVVTQDHQVNVTEKTLRPLKHGEALLKMECCGVCHTDLHVKNGDFG
DKTGVILGHEGIGIVKEIGPGVNSLKVGDRASVAWFFEGCGHCEYCNAGNETLCRSVKNA
GYSVDGGMAEECIVTADYAVKVPDGLGSAAASSITCAGVTTYKAVKISTIKPGQWIAIYG
LGGLGNLALQYAKNVFNAKVIAIDVNDEQLKLAASMGADLTINSRNEDAAKVIQEKTGGA
HAAVVTAVAKAAFNSAVDAVRAGGRVVAVGLPPEAMSLDIPRLVLDGIQVVGSLVGTRQD
LVEAFQFAAEGKVVPKVTMRPLEDINAIFKEMEQGQIRGRMVIDLRA
>tr|B6QYA9|B6QYA9_9RHOB Alcohol dehydrogenase OS=Pseudovibrio sp. JE062 GN=PJE062_1671 PE=4 SV=1
MSMMRAAVVREFGAPLDVCEVEKPTVTDDTVVVKIEATGVCHTDLHAAEGDWPVKPTPAF
IPGHEGVGIVVEKGRNVTSVKEGDRVGIPWLHTACRCCRHCVDGWETLCENQQNSGYSVN
GSFAEYAVADPNFVAHLPKELEFAPAAPILCAGVTVYKGLKETETKPGQTVVISGIGGLG
HLAVQYAKAMGLHVIAVDIAEDKLELAKSLGADMTLNAFKCDPVAEVQAGGGAEGVLVTA
VAGKSFQQGVGMLARGGTMSLVGLPPEDFPLNIFDMVLNRKTLRGSIVGTRNDLRESLEF
AGDGQVAAHYTTEPLDNINDIFDRMRNGKIDGRIVMDM
>tr|B7A2Q2|B7A2Q2_ECO57 Oxidoreductase, zinc-binding dehydrogenase family OS=Escherichia coli O157:H7 str. TW14588 GN=ESCCO14588_3645 PE=4 SV=1
MKAAVVTKDHHVDVTDKTLRSLKHGEALLKMECCGVCHTDLHVKNGDFGDKTGVILGHEG
IGVVAEVGPGVTSLKPGDRASVAWFYEGCGHCEYCNSGNETLCRSVKNAGYSVDGGMAEE
CIVVADYAVKVPDGLDSAAASSITCAGVTTYKAVKLSKIRPGQWIAIYGLGGLGNLALQY
AKNVFNAKVIAIDVNDEQLKLATEMGADLAINSRTEDAAKIVQEKTGGAHAAVVTAVAKA
AFNSAVDAVRAGGRVVAVGLPPESMSLDIPRLVLDGIEVVGSLVGTRQDLTEAFQFAAEG
KVVPKVALRPLADINTIFTEMEEGKIRGRMVIDFRR
>tr|B7CQN5|B7CQN5_BURPS Oxidoreductase, zinc-binding dehydrogenase family OS=Burkholderia pseudomallei 576 GN=BUC_6923 PE=4 SV=1
MAQYMKAAVVHAFGEPLRIEEVPVPTPGAGQILVNVKASGVCHTDLHAADGDWPVKPTLP
FIPGHEGVGFVAAVGEGVRHVKEGDRVGVPWLYTACGHCEYCQTGWETLCHEQQNTGYSV
NGSYAEYVLADPNYVGHLPSNVAFDEIAPILCAGVTVYKGIRVTDTRPGQWIAISGIGGL
GHVAVQYAKAMGLHVVAVDVAPQKLELARKLGAAFVVDASKDDPAAVIQKEIGGVHGVLV
TAVSRGAFAQALGMVRRGGTVSLNGLPPGDFPLPIFSTVLNGITVRGSIVGTRRDLQESL
DFAAEGLVRAHIHRDKLEHINGVFSALREGKVDGRIVLTGQ
>tr|B7D8C9|B7D8C9_9BURK Alcohol dehydrogenase GroES domain protein OS=Diaphorobacter sp. TPSY GN=DtpsyDRAFT_2742 PE=4 SV=1
MPAKTMKAAVVREFGKPLTIEEVPVPAPTADQILVKIEASGVCHTDLHAAEGDWPVKPNP
PFIPGHEGVGFVAAVGANVKHVKEGDRVGVPWLHSACGCCTHCLGGWETLCESQSNTGYS
VNGGFADYALADPNYVGHLPKDVGFVDIAPVLCAGVTVYKGLKVTDTKPGDWVAISGIGG
LGHMAVQYARAMGLNVAAVDVDDNKLALARQLGASVTVNARDTDPAAFLQKEIGGAHGAL
VTAVSPKAFEQALGMVRRGGTVSLNGLPPGNFPLPIFDMVLRGVTVRGSIVGTRLDLQES
LDFAARGQVKATVRTEKLENINDVFARMHKGQIQGRVVLDMAA
>tr|B7GIH5|B7GIH5_9BACI Zn-dependent alcohol dehydrogenase OS=Anoxybacillus flavithermus WK1 GN=adhA PE=4 SV=1
MHRRKNPFLLQRRKIVMKAAVVEQFKEPLQIKDVEKPTISYGEVLVRIKACGVCHTDLHA
AHGDWPVKPKLPLIPGHEGVGVIEEVGPGVTHLKVGDRVGIPWLYSACGHCDYCLSGQET
LCEHQQNAGYSVDGGYAEYCRAAADYVVKIPDNLSFQEAAPIFCAGVTTYKALKVTGAKP
GEWVAIYGIGGLGHVAVQYAKAMGLNVVAVDLGDEKLELAKQLGADLIVNPKHEDAAQWM
KEKVGGVHAAVVTAVSKTAFESAYKAIRRGGACVLVGLPPEEMPVPIFDTVLNGVKIIGS
IVGTRKDLQEALQFAAEGKVKTIVEVQPLENINDVFDRMLKGQINGRVVLKVD
>tr|B7H525|B7H525_BACCE Putative alcohol dehydrogenase, zinc-containing OS=Bacillus cereus B4264 GN=BCB4264_A2248 PE=4 SV=1
MKAVVVNKNSKANIEVIEKELRPLHSGEALVDVEYCGVCHTDLHVANHDFGNTDGRILGH
EGVGIVTKIADDVTSLKIGDRVSIAWMFQSCGRCEYCVTGRETFCREVKNAGYSVDGGMA
EQCIVTADYAVKVPEGLDPAQASSITCAGVTTYKAIKVSDIKPSQPIVIYGCGGLGNLAI
QYAKNVFGAKVIAVDINDDKLALAKEVGADMTINPISQGPADKIVQEEFGGAYAAVVTAV
SKVAFNSAVDAVRACGKVVAVGLPVETMDLNIPRLVLDGIEVVGSLVGTRKDLEEAFMFG
AEGKVVPVVQTCSLDKVQNVFEEMEQGRIQGRMVIDFKKHNCDCK
>tr|B7HQ62|B7HQ62_BACCE Putative alcohol dehydrogenase, zinc-containing OS=Bacillus cereus AH187 GN=BCAH187_A2378 PE=4 SV=1
MKAVVVNKNSKANIEVIEKELRPLHSGEALVDVEYCGVCHTDLHVANHDFGNTDGRILGH
EGIGIVTKIADDVTSLKVGDRVSIAWMFQSCGRCEYCVTGRETFCREVKNAGYSVDGGMA
EQCIVTADYAVKVPEGLDPAQASSITCAGVTTYKAIKVSNIKPGQPIVIYGCGGLGNLAI
QYAKNVFGAKVIAVDINDDKLALAKEVGADMTINPISQGPADKIVQDEFGGAYAAVVTAV
SKVAFNSAVDAVRACGKVVAVGLPVETMDLNIPRLVLDGIEVVGSLVGTRKDLEEAFMFG
AEGKVVPVVQTCSLDKVQNVFEEMEQGRIQGRMVIDFKQHNCDCK
>tr|B7IVA2|B7IVA2_BACCE Putative alcohol dehydrogenase, zinc-containing OS=Bacillus cereus G9842 GN=BCG9842_B3075 PE=4 SV=1
MKAVVVNKNSKANIEVVEKELRPLRSGEALVDVEYCGVCHTDLHVANHDFGNTDGRILGH
EGVGIVTKIADDVNSLKIGDRVSIAWMFQSCGRCEYCVTGRETFCREVKNAGYSVDGGMA
EQCIVTADYAVKVPEGLDPAQASSITCAGVTTYKAIKVSDIKPGQPIVIYGCGGLGNLAI
QYAKNVFGAKVIAVDINDDKLALAKEVGADMTINPISQGPADKIVQEELGGAYAAVVTAV
SKVAFNSAVDAVRACGKVVAVGLPVETMDLNIPRLVLDGIEVVGSLVGTRKDLEEAFMFG
AEGKVVPVVQTCSLDKVQNVFEEMEQGRIQGRMVIDFKKHNCDCK
>tr|B7JMJ5|B7JMJ5_BACCE Putative alcohol dehydrogenase, zinc-containing OS=Bacillus cereus AH820 GN=BCAH820_2293 PE=4 SV=1
MKAVVVNKNSKANIEVVEKELRPLHSGEALVDVEYCGVCHTDLHVANHDFGNTDGRILGH
EGVGIVTKIADDVTSLKVGDRVSIAWMFQSCGRCEYCVTGRETFCREVKNAGYSVDGGMA
EQCIVTADYAVKVPEGLDPAQASSITCAGVTTYKAIKVSDIKPGQPIVIYGCGGLGNLAI
QYAKNVFGAKVIAVDINDDKLALAKEVGADMTINPISQGPADKIIQEEFGGAYAAVVTAV
SKVAFNSAVDAVRACGKVVAVGLPVETMDLNIPRLVLDGIEVVGSLVGTRKDLEEAFMFG
AEGKVVPVVQTCSLDKVQNVFEEMEQGRIQGRMVIDFKQNNCDCK
>tr|B7L7H8|B7L7H8_ECOLX Alcohol dehydrogenase, 1-propanol preferring OS=Escherichia coli GN=adhP PE=4 SV=1
MKAAVVTKDHHVDVTDKTLRSLKHGEALLKMECCGVCHTDLHVKNGDFGDKTGVILGHEG
IGVVAEVGPGVTSLKPGDRASVAWFYEGCGHCEYCNSGNETLCRSVKNAGYSVDGGMAEE
CIVVADYAVKVPDGLDSAAASSITCAGVTTYKAVKLSKIRPGQWIAIYGLGGLGNLALQY
AKNVFNAKVIAIDVNDEQLKLATEMGADLAINSRTEDAAKIVQEKTGGAHAAVVTAVAKA
AFNSAVDAVRAGGRVVAVGLPPESMSLDIPRLVLDGIEVVGSLVGTRQDLTEAFQFAAEG
KVVPKVALRPLADINTIFTEMEEGKIRGRMVIDFRR
>tr|B7LQX0|B7LQX0_ESCFE Alcohol dehydrogenase, 1-propanol preferring OS=Escherichia fergusonii GN=adhP PE=4 SV=1
MKAAVVTKDHHVDVTDKTLRSLKHGEALLKMECCGVCHTDLHVKNGDFGDKTGVILGHEG
IGVVAEVGPGVTSLKPGDRASVAWFYEGCGHCEYCNSGNETLCRSVKNAGYSVDGGMAEE
CIVVADYAVKVPDGLDSAAASSITCAGVTTYKAVKLSKIRPGQWIAIYGLGGLGNLALQY
AKNVFNAKVIAIDVNDEQLKLATEIGADLAINSRTEDAAKIVQEKTGGAHAAVVTAVAKA
AFNSAVDAVRAGGRVVAVGLPPESMSLDIPRLVLDGIEVVGSLVGTRQDLTEAFQFAAEG
KVVPKVALRPLADINTIFTEMEEGKIRGRMVIDFRR
>tr|B7MMW0|B7MMW0_ECOLX Alcohol dehydrogenase, 1-propanol preferring OS=Escherichia coli GN=adhP PE=4 SV=1
MKAAVVTKDHHVDVTDKTLRSLKHGEALLKMECCGVCHTDLHVKNGDFGDKTGVILGHEG
IGVVAEVGPGVTSLKPGDRASVAWFYEGCGHCEYCNSGNETLCRSVKNAGYSVDGGMAEE
CIVVADYAVKVPDGLDSAAASSITCAGVTTYKAVKLSKIRPGQWIAIYGLGGLGNLALQY
AKNVFNAKVIAIDVNDEQLKLATEMGADLAINSRTEDAARIVQEKAGGAHAAVVTAVAKA
AFNSAVDAVRAGGRVVAVGLPPESMSLDIPRLVLDGIEVVGSLVGTRQDLTEAFQFAAEG
KVVPKVALRPLADINTIFTEMEEGKIRGRMVIDFRR
>tr|B7URL8|B7URL8_ECO27 Alcohol dehydrogenase, 1-propanol preferring OS=Escherichia coli O127:H6 str. E2348/69 GN=adhP PE=4 SV=1
MKAAVVTKDHHVDVTDKTLRSLKHGEALLKMECCGVCHTDLHVKNGDFGDKTGVILGHEG
IGVVAEVGPGVTSLKPGDRASVAWFYEGCGHCEYCNSGNETLCRSVKNAGYSVDGGMAEE
CIVVADYAVKVPDGLDSAAASSITCAGVTTYKAVKLSKIRPGQWIAIYGLGGLGNLALQY
AKNVFNAKVIAIDVNDEQLKLATEMGADLAINSRTEDAARIVQEKAGGAHAAVVTAVAKA
AFNSAVDAVRAGGRVVAVGLPPESMSLDIPRLVLDGIEVVGSLVGTRQDLTEAFQFAAEG
KVVPKVALRPLEDINTIFTEMEEGKIRGRMVIDFRR
>tr|B7V5W8|B7V5W8_PSEAE Alcohol dehydrogenase OS=Pseudomonas aeruginosa LESB58 GN=adhA PE=4 SV=1
MTLPQTMKAAVVHAYGAPLRIEEVKVPLPGPGQVLVKIEASGVCHTDLHAAEGDWPVKPP
LPFIPGHEGVGYVAAVGSGVTRVKEGDRVGIPWLYTACGCCEHCLTGWETLCESQQNTGY
SVNGGYAEYVLADPNYVGILPKNVEFAEIAPILCAGVTVYKGLKQTNARPGQWVAISGIG
GLGHVAVQYARAMGLHVAAIDIDDAKLELARKLGASLTVNARQEDPVEVLQRDIGGAHGV
LVTAVSNSAFGQAIGMARRGGTIALVGLPPGDFPTPIFDVVLKGLHIAGSIVGTRADLQE
ALDFAGEGLVKATIHPGKLDDINQILDQMRAGQIEGRIVLEM
>tr|Q0YLM5|Q0YLM5_9DELT Alcohol dehydrogenase superfamily, zinc-containing:Alcohol dehydrogenase, zinc-containing OS=Geobacter sp. FRC-32 GN=GeobDRAFT_2672 PE=3 SV=1
MLPETMKAAVVHEFGKRLSIQNVSVPRPGLGQVLVRVMASGVCHTDLHAADGDWPVKPKL
PFIPGHEGAGYVAAVGPGVTVLKEGDRVGVAWLHSACGHCDYCLTGWETLCQQQDNTGYS
VDGAYAEYVLAPAAYVARIPDGLDFTEAAPILCAGVTTYKGLKQTDTKAGDWVAIVGIGG
LGHMAVQYAKAMGLHVAAVDISEEKLELARSLGAELIVNAEKTDAATMIQKQVGGAHGVL
VTAVSPRIFRQSLDMLRRGGTCTLVGLPPGEFPMPIFDIVLKGITVRGSIVGTRKDLQEC
LQFAAEGKVKAVIETQALEAVNEVFDRLKRGQVSGRVVLKL
>tr|Q1NBV9|Q1NBV9_9SPHN Zinc-containing alcohol dehydrogenase superfamily:Zinc-containing alcohol dehydrogenase OS=Sphingomonas sp. SKA58 GN=SKA58_18675 PE=3 SV=1
MAKTMKAAVVREFGKPLVIEDAPIPTVGPGQILVKIAATGVCHTDLHAAEGDWPVKPNPP
FIPGHEGVGHVAAVGAGVTHVKEGDRVGVPWLYTACGHCVHCLGGWETLCHEQQNTGYSV
NGSFAEYVLADPNYVGHLPDNVDFLDIAPILCAGVTVYKGLKATEARPGEWVVVSGIGGL
GHMAVQYARAMGLNVAAVDIDDSKLDLATRLGATLTVNAHSEDPSAALKKAIGGAHGALV
TAVSPKAFQQALGMVRRGGTVALNGLPPGDFPLSIFDTVLNGITVRGSIVGTRLDLLEAL
AFAGDGKVKATVHADKLENINDVFSRMHHGDIEGRIVLDLA
>tr|Q2ZXM0|Q2ZXM0_STRSU Zinc-containing alcohol dehydrogenase superfamily OS=Streptococcus suis 89/1591 GN=SsuiDRAFT_0037 PE=3 SV=1
MKAVVVNPESTGVVVVDKELRSLEAGEALVQIEYCGVCHTDLHVANGDFGKVPGRVLGHE
GIGIVTEIAPGVTSLKVGDRVSVAWFFQGCGMCEYCTTGRETLCRTVKNAGYSVDGGMAE
QCIVTADYAVKVPEGLDPAQASSITCAGVTCYKAIKEAHLEPGQWIAIYGAGGLGNLAVQ
YAKKVFNAHVIAVDINNNKLELAKEVGADVTINGLEVEDVPGYIKEITGGGVHSTVVTAV
SKVAFNQAIDSVRAGGYVVAVGLPSEYMDLSIVKTVLDGIKVVGSLVGTRKDLEEAFHFG
AMGLVVPVVQKRPVEDAEAVFNEMVAGTIQGRMVLDFCHSH
>tr|Q3CZ31|Q3CZ31_STRAG Alcohol dehydrogenase, propanol-preferring (Fragment) OS=Streptococcus agalactiae H36B GN=adhP PE=4 SV=1
PGRILGHVGIGIVEEIGEGVTSLRVGDRVSIAWFFEGCGHCEYCTTGRETLCRSVKNAGY
SVDGGMSEYAIVTADYAVKVPEGLDPAQASSITCAGVTTYKAIKEAGAAPGQWIAVYGAG
GLGNLAVQYAKKVFNAHVVAVDINADKLQLAKEVGADLTVNGKEIKDVAAYIQEKTGGCH
GVVVTAVSKIAFNQAIDSVRAGGTVVAVGLPSEYMELSIVKTVLDGIRVVGSLVGTRKDL
EEAFAFGAEGLVVPVVEKVPVDTAPQVFDEMERGLIQGRKVLDFTK
>tr|Q3DII6|Q3DII6_STRAG Alcohol dehydrogenase, propanol-preferring (Fragment) OS=Streptococcus agalactiae 515 GN=adhP PE=3 SV=1
VEVVEHDLPKVGHGEALVKVEYCGVCHTDLHVAHGDFGQVPGRILGHEGIGIVEEIGEGV
TSLRVGDRVSIAWFFEGCGHCEYCTTGRETLCRSVKNAGYSVDGGMSEYAVVTADYAVKV
PEGLDPAQASSITCAGVTTYXAIKEAGAAPGQWIAVYGAGGLGNLAVQYAKKVFNAHVVA
VDINADKLQLAKEVGADLTVNGKEIKDVAAYIQEKTGGCHGVVVTAVSKVAFNQAIDSVR
AGGTVVAVGLPSEYMELSIVKTVLDGIRVVGSLVGTRKDLEEAFAFGAEGLVVPVVEKVP
VDTAPQVFDEMERGLIQGRKVLDFTK
>tr|Q3DTQ7|Q3DTQ7_STRAG Alcohol dehydrogenase, propanol-preferring (Fragment) OS=Streptococcus agalactiae 18RS21 GN=adhA PE=3 SV=1
PKVGHGEALVKVEYCGVCHTDLHVAHGDFGQVPGRILGHEGIGIVEEIGEGVTSLRVGDR
VSIAWFFEGCGHCEYCTTGRETLCRSVKNAGYSVDGGMSEYAIVTADYAVKVPEGLDPAQ
ASSITCAGVTTYKAIKEAGAAPGQWIAVYGAGGLGNLAVQYAKKVFNAHVVAVDINADKL
QLAKEVGADLTVNGKEIKDVAAYIQEKTGGCHGVVVTAVSKVAFNQAIDSVRAGGTVVAV
GLPSEYMELSIVKTVLDGIRVVGSLVGTRKDLEEAFAFGAEGLVVPVVEKVPVDTAPQVF
DEMERGLIQGRKVLDFTK
>tr|Q3ETI8|Q3ETI8_BACTI Alcohol dehydrogenase OS=Bacillus thuringiensis serovar israelensis ATCC 35646 GN=RBTH_04909 PE=3 SV=1
MKAVVVNKNSKANIEVVEKELRPLRSGEALVDVEYCGVCHTDLHVANHDFGNTDGRILGH
EGVGIVTKIADDVNSLKIGDRVSIAWMFQSCGRCEYCVTGRETFCREVKNAGYSVDGGMA
EQCIVTADYAVKVPEGLDPAQASSITCAGVTTYKAIKVSDIKPGQPIVIYGCGGLGNLAI
QYAKNVFGAKVIAVDINDDKLALAKEVGADMTINPISQGPADKIVQEELGGAYAAVVTAV
SKVAFNSAVDAVRACGKVVAVGLPVETMDLNIPRLVLDGIEVVGSLVGTRKDLEEAFMFG
AEGKVVPVVQTCSLDKVQNVFEEMEQGRIQGRMVIDFKKHNCDCK
>tr|Q491Q9|Q491Q9_STRP1 Alcohol dehydrogenase OS=Streptococcus pyogenes serotype M1 GN=adhA PE=3 SV=1
MYNLFVTDYKKVIIRWRTDMKAVVVNQASTGVEVVEHDLPNIGHGEALVKVEYCGVCHTD
LHVAHGDFGQVPGRILGHEGIGIVEEIGEGVTSLKVGDRVSIAWFFEGCGHCEYCTTGRE
TLCRSVKNAGYSVDGGMSEYAVVTADYAVKVPEGLDPAQASSITCAGVTTYKAIKEAGAA
PGQWIVIFGAGGLGNLAVQYAKKVFNAHVVAVDINNDKLELAKEVGADILVNGKEIEDVP
GYIQEKTGGAHGVVVTAVSKVAFNQAIDSVRAGGTVVAVGLPSEYMELSIVKTVLDGIKV
VGSLVGTRKDLEEAFAFGAEGLVAPVVEKVPVDTAPEVFDEMERGLIQGRKVLDFIS
>tr|Q4IV21|Q4IV21_AZOVI Zinc-containing alcohol dehydrogenase superfamily OS=Azotobacter vinelandii DJ GN=AvinDRAFT_1875 PE=3 SV=1
MAQTMKAAVVVEFGKPLEIREVPVPTPGPGQLLVKIAACGVCHTDLHAAEGDWPVKPEPP
FIPGHEGVGQVVAVGAGVGHVKEGDRVGIPWLHSSCGHCEHCLGGWETLCLAQSNTGYSV
NGGFAEYALADAEYVGHLPDNADFIEIAPILCAGVTVYKGLKMTDTRPGQWVAISGIGGL
GHMAVQYARAMGLNVAAVDVDDAKLELARRLGASLTVNARDQDPTAFLHKEIGGMHGVLV
TAVSPKAFEQALGMARRGGTVALNGLPPGEFSLSIFDMVLNGTTVRGSIVGTRLDLQEAL
DFAGQGKVRATVASEPLENINDIFARMHKGQIEGRIVLDLAA
>tr|Q4MTT7|Q4MTT7_BACCE Alcohol dehydrogenase, propanol-preferring OS=Bacillus cereus G9241 GN=adhP PE=3 SV=1
MKAVVVNKNSKANIEVIEKELRPLHSGEALVDVEYCGVCHTDLHVANHDFGNTDGRILGH
EGIGIVTKIADDVTSLKVGDRVSIAWMFQSCGRCEYCVTGRETFCREVKNAGYSVDGGMA
EQCIVTADYAVKVPEGLDPAQASSITCAGVTTYKAIKVSNIKPGQPIVIYGCGGLGNLAI
QYAKNVFGAKVIAVDINDDKLALAKEVGADMTINPISQGPADKIVQDEFGGAYAAVVTAV
SKVAFNSAVDAVRACGKVVAVGLPVETMDLNIPRLVLDGIEVVGSLVGTRKDLEEAFMFG
AEGKVVPVVQTCSLDRVQNVFEEMEQGRIQGRMVIDFKQHNCDCK
>tr|Q6RS93|Q6RS93_9BACI Thermostable alcohol dehydrogenase OS=Geobacillus sp. M10EXG GN=adhT PE=3 SV=1
MKAAVVEQFKEPLKIKEVEKPSISYGEVLVRIKACGVCHTDLHAAHGDWPVKPKLPLIPG
HEGVGIVEEVGPGVTHLKVGDRVGIPWLYSACGHCEYCLSGQEALCEHQQNAGYSVDGGY
AEYCRAAPDYVVKIPDNLSFEEAAPIFCAGVTTYKALKVTGTKPGEWVAIYGIGGLGHVA
VQYAKAMGLHVVAVDIGDEKLELAKELGADLVVNPAKENAAQFMKEKVGGVHAAVVTAVS
KPAFQSAYNSIRRGGTCVLVGLPPEEMPIPIFDTVLNGIKIIGSIVGTRKDLQEALQFAA
EGKVKTIIEVQPLEKINEVFDRMLKGEINGRVVLTLENNN
>tr|Q7AE27|Q7AE27_ECO57 Alcohol dehydrogenase OS=Escherichia coli O157:H7 GN=ECs2082 PE=3 SV=1
MQNIIRKGGTMKAAVVTKDHHVDVTDKTLRSLKHGEALLKMECCGVCHTDLHVKNGDFGD
KTGVILGHEGIGVVAEVGPGVTSLKPGDRASVAWFYEGCGHCEYCNSGNETLCRSVKNAG
YSVDGGMAEECIVVADYAVKVPDGLDSAAANSITCAGVTTYKAVKLSKIRPGQWIAIYGL
GGLGNLALQYAKNVFNAKVIAIDVNDEQLKLATEMGADLAINSRTEDAAKIVQEKTGGAH
AAVVTAVAKAAFNSAVDAVRAGGRVVAVGLPPESMSLDIPRLVLDGIEVVGSLVGTRQDL
TEAFQFAAEGKVVPKVALRPLADINTIFTEMEEGKIRGRMVIDFRR
>tr|Q8GIX7|Q8GIX7_MORSE Alcohol dehydrogenase OS=Moraxella sp. (strain TAE123) GN=adh PE=3 SV=1
MKAAVLHEFGQSLQIEEVDIPTPGAGEIVVKMQASGVCHTDLHAVEGDWPVKPSPPFIPG
HEGVGLITAVGEGVTHVKEGDRVGVAWLYSACGHCTHCLGGWETLCESQQNSGYSVNGSF
AEYVLANANYVGIIPESVDSIEIAPVLCAGVTVYKGLKMTDTKPGDWVVISGIGGLGHMA
VQYAIAMGLNVAAVDIDDDKLAFAKKLGAKVTVNAKNTDPAEYLQKEIGGAHGALVTAVS
AKAFDQALSMLRRGGTLVCNGLPPGDFPVSIFDTVLNGITIRGSIVGTRLDLQESLDMAA
AGKVKATVTAEPLENINDIFERMRQGKIEGRIVIDYTM
>tr|Q8L3C9|Q8L3C9_9FLAO Alcohol dehydrogenase OS=Flavobacterium frigidimaris GN=alcdh PE=3 SV=1
MLPKTMKAAVIREFGSLLKIEEVEVKRPGRNEILVKVIASGVCHTDLHAVEGDWPVKPKM
PLIPGHEAVGYVVAVGQEVKNVKEGDAVGVPWLYSACGGCDQCITGWETLCDTQQNGGYS
VDGGFAEYVIADARYVGLLPSNVNFMEMAPILCAGVTVYKGLKETEVKPGEWVAISGIGG
LGHVAVQYAKAMGMHVAAIDVADDKLDLAKKLGADLVVNAKNQNPGEFLKKEVGGMHGAL
ITAVSPIAFKQGLETLRRKGTMALNGLPPGNFDLSIFDTVLNRITIRGSIVGTRKDMKEA
IEFAVEGKVKATVTPAKLENINEVFDKMKKGQIEGRVVLEIAKA
>tr|Q93R82|Q93R82_9RHIZ Glucosaminitol dehydrogenase OS=Agrobacterium tumefaciens PE=3 SV=2
MAKTMKAAVVRAFGKPLTIEEVAIPDPGPAEILINYKATGICHTDLHAATGDWPVKPNPP
FIPGHEGVGYVAKIGAGVTGIKEGDRAGTPWLYTACGCCIPCRTGWETLCPSQKNSGYSV
NGSFAEYGLADPKFVGRLPDNLEFGPAAPVLCAGVTVYKGLKETEVRPGEWVVISGIGGL
GHMAVQYAKAMGMHVVAADIYDDKLELAKKLGADFTVNGRAPDAVEQVQKATGGVHGALV
TAVSPKAMEQAYGFLRSKGTMALVGLPPGFISIPVFETVLKRITVRGSIVGTRQDLEEAL
SFAGEGKVAAHFSWDKLENINDIFRRMEEGKIDGRIVLX
>tr|A0B0J6|A0B0J6_BURCH Alcohol dehydrogenase GroES domain protein OS=Burkholderia cenocepacia (strain HI2424) GN=Bcen2424_4438 PE=3 SV=1
MTQTMKAAVVHAFGEPLRIEEVPIPAPGPGQILVNIKASGVCHTDLHAADGDWPVKPSLP
FIPGHEGVGIVAAVGAGVTHVREGDRVGVPWLYTACGHCEYCCTGWETLCHGQQNTGYSV
NGSYAEYVLADPDYVGQLPAQVAFDEIAPILCAGVTVYKGIRVTDTRPGQWLAISGIGGL
GHVAVQYARAMGLHVAAIDISPDKLALARQLGAHLTIDASIDDPAKVIQKEIGGAHGVLV
TAVSRSAFAQALGMVRRGGTVALNGLPPGDFPLPIFSTVLNGITVRGSIVGTRRDLQESL
DFAADGLVRAHIHRDRLGNINDIFAKLREGKVDGRIVLTDMH
>tr|A0JZJ6|A0JZJ6_ARTS2 Alcohol dehydrogenase GroES domain protein OS=Arthrobacter sp. (strain FB24) GN=Arth_3087 PE=3 SV=1
MTTTMQAAVVTEFGKDLQIQSLPVPTPGRGEALVKVITTGVCHTDLHAAEGDWPVKPTPP
FIPGHEGVGEVVALGEGVTDLAVGDLVGNAWLWSACGDCQYCRTGWETLCEAQKNAGYSV
DGSFGEYMLVDTRFAARIPAGSDPVEVAPVLCAGVTVYKGLKMTEAKPGQWVTISGIGGL
GHIAVQYAVAMGLRVAAVDIADDKLALAKKHGAELTVNALHEDPAEVIQRETGGCHGVLV
TAVHPSAFGQAIGMARRGGTIVFNGLPPGDFPAPIFEIVLKGLTVRGSIVGTRQDLEEAL
DFYAQGKIHPTVSTRELSEVNAVLDEMKHAKIDGRVVIKY
>tr|A0PLH8|A0PLH8_MYCUA Zn-dependent alcohol dehydrogenase, AdhX OS=Mycobacterium ulcerans (strain Agy99) GN=adhX PE=3 SV=1
MTQTLANPGATQATETLRAAVVTGFGEPLQIKELALPTPGYGEALVKLETSGVCHTDLHA
AHGDWPVKPAPPFVPGHEGCGTVVALGDGVTDLKVGDKVGNAWLWSACGSCEQCRTGWET
LCENQRNGGYTVNGSFGTYMLVNADYAARIPDGADPLEVAPILCAGVTVYKGLKVTDTRP
GQWVAISGIGGLGHVAVQYARAMGLRVVAIDIDDDKLALAARLGAELVVNARTSDVVAQV
QEATGGVHGVLVTAVHPQAFGQAIGLARRGGTIVFNGLPPGDFPAPIFVIVLKGLTIRGS
IVGTRQDMAEALDFYARGLIHPTVEGAALEDINHVFERMERGQIDGRVVIDYR
>tr|A0RDP6|A0RDP6_BACAH Alcohol dehydrogenase, zinc-containing OS=Bacillus thuringiensis (strain Al Hakam) GN=BALH_2027 PE=3 SV=1
MKAVVVNKNSKANIEVVEKELRPLHSGEALVDVEYCGVCHTDLHVANHDFGNTDGRILGH
EGVGIVMKIADDVTSLKVGDRVSIAWMFQSCGRCEYCVTGRETFCREVKNAGYSVDGGMA
EQCIVTADYAVKVPEGLDPAQASSITCAGVTTYKAIKVSDIKPGQPIVIYGCGGLGNLAI
QYAKNVFGAKVIAVDINDDKLALAKEVGADMTINPISQGPADKIIQEEFGGAYAAVVTAV
SKVAFNSAVDAVRACGKVVAVGLPVETMDLNIPRLVLDGIEVVGSLVGTRKDLEEAFMFG
AEGKVVPVVQTCSLDTVQNVFEEMEQGRIQGRMVIDFKQNNCDCK
>tr|A1AB74|A1AB74_ECOK1 Alcohol dehydrogenase, propanol-preferring OS=Escherichia coli O1:K1 / APEC GN=adhP PE=3 SV=1
MQNIIRKGGTMKAAVVTKDHHVDVTDKTLRSLKHGEALLKMECCGVCHTDLHVKNGDFGD
KTGVILGHEGIGVVAEVGPGVTSLKPGDRASVAWFYEGCGHCEYCNSGNETLCRSVKNAG
YSVDGGMAEECIVVADYAVKVPDGLDSAAASSITCAGVTTYKAVKLSKIRPGQWIAIYGL
GGLGNLALQYAKNVFNAKVIAIDVNDEQLKLATEMGADLAINSRTEDAARIVQEKAGGAH
AAVVTAVAKAAFNSAVDAVRAGGRVVAVGLPPESMSLDIPRLVLDGIEVVGSLVGTRQDL
TEAFQFAAEGKVVPKVALRPLADINTIFTEMEEGKIRGRMVIDFRR
>tr|A1B4L3|A1B4L3_PARDP Alcohol dehydrogenase GroES domain protein OS=Paracoccus denitrificans (strain Pd 1222) GN=Pden_2367 PE=3 SV=1
MAKTMKAAVVREFGKPLTIDEVPVPEPGPGMIQVRIQASGVCHTDLHAAEGDWPVKPNPP
FIPGHEGVGFVSAVGAGVKHVKEGDRVGVPWLYTACGHCRHCLGGWETLCESQLNTGYSV
NGGFADYVVADPNYVGHLPKNVDFLDIAPVLCAGVTVYKGLKVTDTKPGDWVVISGIGGL
GHMAVQYAKAMGMNVAAVDIDDEKLALARKLGATVTVNAATEPDPAAAIRKQTDGGAQGV
LVTAVGRKAFEQAIGMVARGGTVALNGLPPGDFPLDIFGMVLNGITVRGSIVGTRLDLQE
SLDFAGDGKVKATVHKAKLEDINNIFGQMHKGQIEGRMVLDMAG
>tr|A1IQE8|A1IQE8_NEIMA Putative alcohol dehydrogenase OS=Neisseria meningitidis serogroup A GN=NMA0725 PE=3 SV=1
MQAVVVNKNVAGDVEVVEREVRPLEYGEALVEVEYCGVCHTDLHVAAGDYGEKPGRVLGH
EGIGLVKEVADGVKHLKVGDRVSIAWLFQSCGSCEYCNTGRETLCRSVLNAGYTADGGMA
THCIVSADYAVKVPEGLDPAQASSITCAGVTTYKAIKVSSVRPGQWIAIYGAGGLGNLGV
QYAKKVFGAHVVAIDINDDKLAFAKETGADLVVNAAKEDAAKVIQEKTGGAHAAVVTAVS
AAAFNSAVNCVRAGGRVVAIGLPPESMDLSIPRLVLDGIEVVGSLVGTRKDLEEAFQFGA
EGLVVPKVQLRALDEAPAIFQEMREGKITGRMVIDMKKECGCGHHR
>tr|A1KSF5|A1KSF5_NEIMF Putative alcohol dehydrogenase OS=Neisseria meningitidis serogroup C / serotype 2a (strain ATCC 700532 / FAM18) GN=adhA PE=3 SV=1
MKMQAVVVNKNVAGDVEIVEREVRPLEYGEALVEVEYCGVCHTDLHVAAGDYGEKPGRVL
GHEGIGLVKEVADGVKNLKVGDRVSIAWLFQSCGSCEYCNTGRETLCRSVLNAGYTADGG
MATHCIVSADYAVKVPEGLDPAQASSITCAGVTTYKAIKVSSVRPGQWIAIYGAGGLGNL
GVQYAKKVFGAHVVAIDINDEKLAFAKESGADLVINAAKEDAAKVIQEKTGGAHVAIVTA
VSAAAFNSAVNCVRAGGRVVAIGLPPESMDLSIPRLVLDGIEVVGSLVGTRKDLEEAFQF
GAESLVVPKVQLRALDEAPAIFQEMREGKITGRMVIDMKKECGCGHHH
>tr|A1R952|A1R952_ARTAT Zn-dependent alcohol dehydrogenase OS=Arthrobacter aurescens (strain TC1) GN=adhA PE=3 SV=1
MSTTMQAAVVTEFGTDLTVKEVERPTPGPGQALVRLITSGVCHTDLHAAEGDWPVKPTPP
FIPGHEGVGEVVALGEGVTDVAVGDLVGNAWLWSTCGDCQYCRTGWETLCESQQNGGYSV
DGSFGEYMLVDTRFAARIPEGSDPVEVAPVLCAGVTVYKGLKMTEARPGQWVTISGIGGL
GHIAVQYAVAMGLRVAAVDIADDKLALAKEHGAELTVNALHEDPVEVIQRETGGCHGVLV
TAVHPSAFGQAIGMARRGGTIVFNGLPPGDFPAPIFEIVLKGLTVRGSIVGTRQDLEEAL
EFYAQGKIKPTVSTRELSEVNAVLDEMKHAKIDGRVVLKF
>tr|A1TS55|A1TS55_ACIAC Alcohol dehydrogenase GroES domain protein OS=Acidovorax avenae subsp. citrulli (strain AAC00-1) GN=Aave_3231 PE=3 SV=1
MLPKTMKAAVVREFGKPLNIEEAPVPTPADDQILVKIEASGVCHTDLHAAEGDWPVKPNP
PFIPGHEGVGFVAAIGKNVKHVKEGDRVGVPWLHSACGCCTHCLGGWETLCESQSNTGYS
VNGGFADYALADPDFVGHLPKDVSFVDIAPVLCAGVTVYKGLKVTDAKPGDWVVISGIGG
LGHMAVQYAKAMGLNVAAVDVEDDKLELAKKLGASVTVNAKTADPAAYLQKEVGGAHGAL
VTAVSPKAFEQALGMVRRGGTVSLNGLPPGNFPLPIFDMVLRGITVRGSIVGTRLDLQES
LDFAARGQVRATVATEKLENINDVFARMHKGQIQGRIVLDMAAH
>tr|A1UY44|A1UY44_BURMS Alcohol dehydrogenase, zinc-containing OS=Burkholderia mallei (strain SAVP1) GN=BMASAVP1_1300 PE=3 SV=1
MAQYMKAAVVHAFGEPLRIEEVPVPTPGAGQILVNVKASGVCHTDLHAADGDWPVKPTLP
FIPGHEGVGFVAAVGEGVRHVKEGDRVGVPWLYTACGHCEYCQTGWETLCHEQQNTGYSV
NGSYAEYVLADPNYVGHLPSNVAFDEIAPILCAGVTVYKGIRVTDTRPGQWIAISGIGGL
GHVAVQYAKAMGLHVVAVDVAPQKLELARKLGATFVVDASKDDPAAVIQKEIGGVHGVLV
TAVSRGAFAQALGMVRRGGTVSLNGLPPGDFPLPIFSTVLNGITVRGSIVGTRRDLQESL
DFAAEGLVRAHIHRDKLEHINGVFSALREGKVDGRIVLTGQ
>tr|A1W744|A1W744_ACISJ Alcohol dehydrogenase GroES domain protein OS=Acidovorax sp. (strain JS42) GN=Ajs_1889 PE=3 SV=1
MPAKTMKAAVVREFGKPLTIEEVPVPTPAADQILVKIEASGVCHTDLHAAEGDWPVKPNP
PFIPGHEGVGFVAAVGANVKHVKEGDRVGVPWLHSACGRCTHCLGGWETLCESQSNTGYS
VNGGFADYALADPNYVGRLPKDLGFVDIAPVLCAGVTVYKGLKVTDTKPGDWVAISGIGG
LGHMAVQYARAMGLNVAAVDVDDDKLALARQLGASVTVNARDTDPAAFLQKEIGGAHGAL
VTAVSPKAFEQALGMVRRGGTVSLNGLPPGNFPLPIFDMVLRGVTVRGSIVGTRLDLQES
LDFAARGQVKATVRTEKLENINDVFARMHKGQIQGRVVLDMAA
>tr|A2RC10|A2RC10_STRPG Alcohol dehydrogenase OS=Streptococcus pyogenes serotype M5 (strain Manfredo) GN=adhP PE=3 SV=1
MKAVVVNQASTGVEVVEHDLPNIGHGEALVKVEYCGVCHTDLHVAHGDFGQVPGRILGHE
GIGIVEEIGEGVTSLKVGDRVSIAWFFEGCGHCEYCTTGRETLCRSVKNAGYSVDGGMSE
YAVVTADYAVKVPEGLDPAQASSITCAGVTTYKAIKEAGAAPGQWIVIFGAGGLGNLAVQ
YAKKVFNAHVVAVDINNDKLELAKEVGADILVNGKEIEDVPGYIQEKTGGAHGVVVTAVS
KVAFNQAIDSVRAGGTVVAVGLPSEYMELSIVKTVLDGIKVVGSLVGTRKDLEEAFAFGA
EGLVVPVVEKVPVDTAPEVFDEMERGLIQGRKVLDFIS
>tr|A2RMM7|A2RMM7_LACLM Alcohol dehydrogenase, zinc-containing OS=Lactococcus lactis subsp. cremoris (strain MG1363) GN=adhA PE=3 SV=1
MKAAVVRQNPDGYADVVEKELRMIKPNEALLDMEYCGVCHTDLHVAAGDYGNKAGTVLGH
EGIGIVKEIGSEVTSLKVGDRVSVAWFFEGCGHCEYCVSGNETFCREVKNAGYSVDGGMA
EQAIVTADYAVKVPEGLDPIEASSITCAGVTTYKAIKVSGVKPGDWQVIFGAGGLGNLAI
QYAKNFFGAKVIAVDINQDKLDLAKKIGADVIINSGEVNPIDEIKKITGGLGAQSAVVCA
VARIAFEQAVASLKPMGKMVAVALPNTEMTLSVPTVVFDGVEVAGSLVGTRLDLAEAFQF
GAEGKVKPIVATRKLEEINEIIDEMKAGKIEGRMVIDFTK
>tr|A3CQ37|A3CQ37_STRSV Alcohol dehydrogenase, propanol-preferring, putative OS=Streptococcus sanguinis (strain SK36) GN=adh PE=3 SV=1
MKAVVVNPEGTNVQLIENKELRPLETGEALVDIEYCGVCHTDLHVAHGDFGKVPGRVLGH
EGIGIVKEIAPDVKSLKVGDRVSVAWFFEGCGTCEYCTTGRETLCRTVKNAGYSVDGGMA
EQCIVTADYAVKVPEGLDPAQASSITCAGVTTYKAIKEAQLQPGQWTVIFGAGGLGNLAV
QYAKKVFNAHVVAVDINNDKLALAKEVGADIVINGHEVEDVAALIQEKTGGAHSAVVTAV
SKVAFNQAVDSVRAGGRVVAVGLPSEMMDLSIVKTVLDGIQVIGSLVGTRKDLEEAFQFG
AEGLVAPVVQKRPVSDAVDVFDEMEAGTIQGRMVLDFTH
>tr|A3MAS7|A3MAS7_BURM7 Alcohol dehydrogenase, zinc-containing OS=Burkholderia mallei (strain NCTC 10247) GN=BMA10247_A0157 PE=3 SV=1
MAQYMKAAVVHAFGEPLRIEEVPVPTPGAGQILVNVKASGVCHTDLHAADGDWPVKPTLP
FIPGHEGVGFVAAVGEGVRHVKEGDRVGVPWLYTACGHCEYCQTGWETLCHEQQNTGYSV
NGSYAEYVLADPNYVGHLPSNVAFDEIAPILCAGVTVYKGIRVTDTRPGQWIAISGIGGL
GHVAVQYAKAMGLHVVAVDVAPQKLELARKLGATFVVDASKDDPAAVIQKEIGGVHGVLV
TAVSRGAFAQALGMVRRGGTVSLNGLPPGDFPLPIFSTVLNGITVRGSIVGTRRDLQESL
DFAAEGLVRAHIHRDKLEHINGVFSALREGKVDGRIVLTGQ
>tr|A3N3P7|A3N3P7_ACTP2 Alcohol dehydrogenase 1 OS=Actinobacillus pleuropneumoniae serotype 5b (strain L20) GN=adhI PE=3 SV=1
MMKMRAAVVAPQCDGTVEIVERDIPEIKNGEALVEVEYCGVCHTDLHVAAGDYGKKPGRI
LGHEGIGIVKSIAPDVTNLKVGDRVSIAWMFESCGSCEYCTTGRETLCRSVKNAGYTVDG
GMATHCVVTADYAVKVPDGLDPAQASSITCAGVTTYKGIKVSGVRAGQWIAIYGAGGLGN
LAVQYAKKVFGARVIAIDINDDKLAFAKEVGADLTINPLKEDSVQVIQEKVGGAHAAVVT
AVSKVAFNAAVNCVRAGGRVVAIGLPPETMDLSIPRIVLDGIEIVGSLVGTRQDLAEAFQ
FGAEGLVVPLVQLRRLDEANDIFQEMRDGKIQGRMVIDMKKGCGCGCSH
>tr|A3NN55|A3NN55_BURP6 Oxidoreductase, zinc-binding dehydrogenase family OS=Burkholderia pseudomallei (strain 668) GN=BURPS668_A2784 PE=3 SV=1
MAQYMKAAVVHAFGEPLRIEEVPVPTPGAGQILVNVKASGVCHTDLHAADGDWPVKPTLP
FIPGHEGVGFVAAVGEGVRHVKEGDRVGVPWLYTACGHCEYCQTGWETLCHEQQNTGYSV
NGSYAEYVLADPNYVGHLPSNVAFDEIAPILCAGVTVYKGIRVTDTRPGQWIAISGIGGL
GHVAVQYAKAMGLHVVAVDVAPQKLELARKLGAAFVVDASKDDPAAVIQKEIGGVHGVLV
TAVSRGAFAQALGMVRRGGTVSLNGLPPGDFPLPIFSTVLNGITVRGSIVGTRRDLQESL
DFAAEGLVRAHIHRDKLEHINGVFSALREGKVDGRIVLTGQ
>tr|A3P8L2|A3P8L2_BURP0 Oxidoreductase, zinc-binding dehydrogenase family OS=Burkholderia pseudomallei (strain 1106a) GN=BURPS1106A_A2642 PE=3 SV=1
MRDRYSIGHRTNRERLMAQYMKAAVVHAFGEPLRIEEVPVPTPGAGQILVNVKASGVCHT
DLHAADGDWPVKPTLPFIPGHEGVGFVAAVGEGVRHVKEGDRVGVPWLYTACGHCEYCQT
GWETLCHEQQNTGYSVNGSYAEYVLADPNYVGHLPSNVAFDEIAPILCAGVTVYKGIRVT
DTRPGQWIAISGIGGLGHVAVQYAKAMGLHVVAVDVAPQKLELARKLGATFVVDASKDDP
AAVIQKEIGGVHGVLVTAVSRGAFAQALGMVRRGGTVSLNGLPPGDFPLPIFSTVLNGIT
VRGSIVGTRRDLQESLDFAAEGLVRAHIHRDKLEHINGVFSALREGKVDGRIVLTGQ
>tr|A4FC99|A4FC99_SACEN Alcohol dehydrogenase, zinc-binding OS=Saccharopolyspora erythraea (strain NRRL 23338) GN=SACE_2374 PE=3 SV=1
MKAAVVHDFAKELTLTEVPKPEPGPGEVVVKIETSGLCHTDIHAAHGDWPVKPKLPLIPG
HEGVGIVESVGAEVTEVAEGDRVAIPWLGVACGTCDYCTSGWETLCEKQLNTGYLIDGGY
AEYAKASAKYVAKVPDGVDPLDAAPLTCAGVTTYKAVKLSGARPAATVAVFGIGGLGHLA
LQYAKIFGARVIAVDVVDEKLELARELGADHTVNALTEDPVQAIKDLGGADAAISVAVAP
KAFEQAYSSLRRGGKLVFVALPADNQVQLPIFETVLNGITIIGSIVGTRGDLDEVFRLHQ
QGRTRVIRESRRLEEVNTCFEEVEKGQVKARLVFDLR
>tr|A4JNU4|A4JNU4_BURVG Alcohol dehydrogenase GroES domain protein OS=Burkholderia vietnamiensis (strain G4 / LMG 22486) GN=Bcep1808_4991 PE=3 SV=1
MTQTMKAAVVHAFGEPLRIEEVPVPTPGPGQILVNIKATGVCHTDLHAADGDWPVKPTLP
FIPGHEGVGIVAAVGAGVTHVREGDRVGVPWLYTACGHCEYCHTGWETLCHGQENTGYSV
NGSYAEYVLADPNYVGHLPAQVAFDEIAPILCAGVTVYKGIRVTDTRPGQWLAISGIGGL
GHVAVQYARAMGLHVAAIDVSPAKLELARQLGAELTIDASVDDPAKVIQKEIGGAHGVLV
TAVSRSAFAQALGMVRRGGTVALNGLPPGDFPLPIFSTVLNGITVRGSIVGTRRDLQESL
DFAADGLVRAHIHRDRLGNINDIFSRLREGKIDGRIVLTDMQ
>tr|A4QHJ5|A4QHJ5_CORGB Putative uncharacterized protein OS=Corynebacterium glutamicum (strain R) GN=cgR_2695 PE=4 SV=1
MTTAAPQEFTAAVVEKFGHEVTVKDIDLPKPGPNQALVKVLTSGICHTDLHALEGDWPVK
PEPPFVPGHEGVGEVVELGPGEHDVKVGDIVGNAWLWSACGTCEYCITGRETQCNEAEYG
GYTQNGSFGQYMLVDTRYAARIPDGVDYLEAAPILCAGVTVYKALKVSETRPGQFMVISG
VGGLGHIAVQYAAAMGMRVIAVDIADDKLELARKHGAEFTVNARNEDPGEAVQKYTNGGA
HGVLVTAVHEAAFGQALDMARRAGTIVFNGLPPGEFPASVFNIVFKGLTIRGSLVGTRQD
LAEALDFFARGLIKPTVSECSLDEVNDVLDRMRNGKIDGRVAIRY
>tr|A4TEL4|A4TEL4_MYCGI Alcohol dehydrogenase GroES domain protein OS=Mycobacterium gilvum (strain PYR-GCK) GN=Mflv_4951 PE=3 SV=1
MQAAVVTAFGEPLVVEERDLPAPGPGEALVKLVTSGVCHTDLHAAHGDWPVKPSPPFIPG
HEGYGTVVAVGDGVDDLSVGDMVGNAWLWSSCGRCEYCRTGWETLCEQQRNGGYSVDGSF
GTYMLVDAAYAARIPDGVDPVEVAPILCAGVTVYKGLKVTDTRPGQWVAISGIGGLGHVA
VQYARAMGLRVVAIDVDDSKLDLATGLGAEVVVNARTADVVAEVHRATGGVHGVLVTAVH
RDAFGQAIGLARRGGTIVFVGLPPGDFPAPIFDIVLKGLTIRGSIVGTRQDMVEAIDFFA
RGLVHPTVHTTRLDDINDVFDRMERGQIDGRVVIDYR
>tr|A4VT08|A4VT08_STRSY Zn-dependent alcohol dehydrogenase OS=Streptococcus suis (strain 05ZYH33) GN=SSU05_0279 PE=3 SV=1
MKAVVVNPESTGVVVVEKELRPLEAGEALVQIEYCGVCHTDLHVANGDFGKVPGRVLGHE
GIGIVTEIAPGVTSLKVGDRVSVAWFFQGCGMCEYCTTGRETLCRTVKNAGYSVDGGMAE
QCIVTADYAVKVPEGLDPAQASSITCAGVTCYKAIKEAHLEPGQWIAIYGAGGLGNLAVQ
YAKKVFNAHVIAVDINNDKLELAKEVGADVTINGLEVEDVPGYIKEITGGGVHSTVVTAV
SKVAFNQAIDSVRAGGYVVAVGLPSEYMDLSIVKTVLDGIKVVGSLVGTRKDLEEAFHFG
AMGLVVPVVQKRPVEDAEAVFNEMVAGTIQGRMVLDFCHSH
>tr|A4VZ93|A4VZ93_STRS2 Zn-dependent alcohol dehydrogenase OS=Streptococcus suis (strain 98HAH33) GN=SSU98_0274 PE=3 SV=1
MKAVVVNPESTGVVVVEKELRPLEAGEALVQIEYCGVCHTDLHVANGDFGKVPGRVLGHE
GIGIVTEIAPGVTSLKVGDRVSVAWFFQGCGMCEYCTTGRETLCRTVKNAGYSVDGGMAE
QCIVTADYAVKVPEGLDPAQASSITCAGVTCYKAIKEAHLEPGQWIAIYGAGGLGNLAVQ
YAKKVFNAHVIAVDINNDKLELAKEVGADVTINGLEVEDVPGYIKEITGGGVHSTVVTAV
SKVAFNQAIDSVRAGGYVVAVGLPSEYMDLSIVKTVLDGIKVVGSLVGTRKDLEEAFHFG
AMGLVVPVVQKRPVEDAEAVFNEMVAGTIQGRMVLDFCHSH
>tr|A4XNH8|A4XNH8_PSEMY Alcohol dehydrogenase GroES domain protein OS=Pseudomonas mendocina (strain ymp) GN=Pmen_0120 PE=3 SV=1
MNPTMKAAVVHAFGQPLRIEEVKTPLPGPGQILVKIEASGVCHTDLHAAEGDWPVKPSLP
FIPGHEGVGYVAAVGSGVTRVKEGDRVGVPWLYSACGCCEHCLTGWETLCESQQNTGYSI
NGGYAEYVLADPNYVGILPKNVDFLEIAPILCAGVTVYKGLKETRARPGQWVVISGIGGL
GHVAVQYARAMGLHVVAVDVDDAKLELARRLGASLTINARQENPAEVVQREIGGAHGVLV
TAVSNAAFGQAIGMARRHGTVALVGLPPGDFPTPIFDVVLKAISITGSIVGTRADLQEAL
DFAGEGLVRATVHSDRLDNINAIFEQMRQGQIEGRMVLQF
>tr|A4YRZ9|A4YRZ9_BRASO Alcohol dehydrogenase OS=Bradyrhizobium sp. (strain ORS278) GN=adhA PE=3 SV=1
MQTMKAAVVKAFGKPLVIEDVPVPVPGPGELLVKLKACGVCHTDLHAASGDWPVKPTPPF
IPGHEAAGVVAALGAGVTDFKVGDAVGVAWLHDACLRCEYCETGWETLCEHQHNTGYSVN
GGFAEYVIAAAAFAARLPANVDFARVAPILCAGVTTYKGLKETDTRPGEWVVISGVGGLG
HVAIQYAKAMGLKAIGLDIAEDKLKLALEAGAAHAVNALDNDAVDRVLQITGGGAQGVLV
TAVSTPAFAQALKMVRRKGTVSLVGLPPGEFPTPIFDVVLKRITVRGSIVGTRRDLDEAI
AFAAEGKVKAEVTTAPLSEINTIFDRMKAGKIDGRVVLDFT
>tr|A5EM95|A5EM95_BRASB Alcohol dehydrogenase OS=Bradyrhizobium sp. (strain BTAi1 / ATCC BAA-1182) GN=adhA PE=3 SV=1
MQTMKAAVVKAFGKPLVIEDVPVPVPGPGELLVKLKACGVCHTDLHAASGDWPVKPVPPF
IPGHEAAGVVAALGPGVTDFKIGDAVGVAWLHDACLRCEYCETGWETLCEHQHNTGYSVN
GGFAEYVIASAAFAARLPANVNFAKIAPILCAGVTTYKGLKETDTRPGEWVVISGVGGLG
HVAIQYAKAMGLKAIGLDIAEDKLKLALEAGADHAVNALDKDAVERVIAFTGGGAHGVLV
TAVSTPAFAQALKMVRRKGTVSLVGLPPGEFPTPIFDVVLKRITVRGSIVGTRRDLDEAV
AFAAEGKVKAEITTAPLSEINTIFDRMKAGKIDGRVVLDFT
>tr|A5IQF9|A5IQF9_STAA9 Alcohol dehydrogenase GroES domain protein OS=Staphylococcus aureus (strain JH9) GN=SaurJH9_0628 PE=3 SV=1
MRAAVVTKDHKVSIEDKKLRALKPGEALVQTEYCGVCHTDLHVKNADFGDVTGVTLGHEG
IGKVIEVAEDVESLKIGDRVSIAWMFESCGRCEYCTTGRETLCRSVKNAGYTVDGAMAEQ
VIVTADYAVKVPEKLDPAAASSITCAGVTTYKAVKVSNVKPGQWLGVFGIGGLGNLALQY
AKNVMGAKIVAFDINDDKLAFAKELGADAIINSKDVDPVAEVMKLTDNKGLDATVVTSVA
KTPFNQAVDVVKAGARVVAVGLPVDKMNLDIPRLVLDGIEVVGSLVGTRQDLREAFEFAA
ENKVTPKVQLRKLEEINDIFEEMENGTITGRMVIKF
>tr|A5IYM3|A5IYM3_MYCAP Alcohol dehydrogenase OS=Mycoplasma agalactiae (strain PG2) GN=adhT PE=3 SV=1
MKAFVVTEPKKWSVKEVDVPKPKYKEVLIEMETSGICHTDLHAANYDWLVEPKYPLIPGH
EGIGKVVALGEGCTRLKIGDRVALAWLHDACGYCEYCLTGRETLCPNQNMSAYTKDGSYA
EYAIGHEDYVGLVPEKLDIITGAPVVCAGVTTYKSLKQTKAKAGNFVAVIGVGGLGQMAI
QYAKAMGLRPIGIDLSDEKCELALKSGAEYAFNSAKDPKFIEKIIEVTNGGVHAVVNTSV
HPSAAEQGMDMLRRGGRQVLVGLPAKDKHGKDDFKVSIFWSVLLERELAGSIVGTRQDLA
EALEYAAEGKVKSEVTKVVKLEEVSDIFDKLQKGEFLGRAVIDFRK
>tr|A5URB5|A5URB5_ROSS1 Alcohol dehydrogenase GroES domain protein OS=Roseiflexus sp. (strain RS-1) GN=RoseRS_0752 PE=3 SV=1
MTTMKAAVVHDFHQPLRIEELPKPEPGFGEIVVKIEASGLCHTDIHAAHGDWPVKPKLPF
IPGHEGVGIVESVGAGVTNVKEGDRVAIPWLGYACGDCKYCASGWETLCERQLNTGYFLD
GAYAQYAKAYAKYVGIVPAGVSALDAAPLTCAGVTTYKAVKVSGARPSELVAVFGVGGLG
HLALQYAKIAGATVAAIDLLDERLQTARELGADITINASTHDPVEELKKWGGADAAICVA
VSPKAFEQAYRSLRRGGRLVFVALPADNYIQLPIFETVLNGIHVIGSIVGTRADLAETFA
LHAAGKTRVLFETRALDQVNEAFKDVEHGRNKAPRIVFSEF
>tr|A5VLL8|A5VLL8_LACRD Alcohol dehydrogenase GroES domain protein OS=Lactobacillus reuteri (strain DSM 20016) GN=Lreu_1496 PE=3 SV=1
MKAAVINDPVDGFVTVKDVQLRDLKPGEALVDMEYCGLCHTDLHVAAGDFGKKPGRIIGH
EGVGRVSKVAPGVTSLKVGDRVSIAWFFKGCGHCEYCLTGRETLCRNVLNAGYTADGAMA
EQCIVPADYAVKVPEGLDPVEATSLTCAGVTMYKALKVADIKPGQWVSIVGAGGLGNLGI
QLAHNVFGAHVIAVDGNPDKLEAAKKNGAEILINRHDGDVDKQIQEKVGGVHAAVVTAVS
ASAFDQAVDSLRPDGKLVAVALPQGDMKLNIAKTVLDGIIVAGSLVGTRQDLAECFQFGA
EGKVHPIVKTRKLSEINDMIQELKDNKVVGRNVVDFVHNDND
>tr|A5VND3|A5VND3_BRUO2 Alcohol dehydrogenase, zinc-containing OS=Brucella ovis (strain ATCC 25840 / 63/290 / NCTC 10512) GN=BOV_0195 PE=3 SV=1
MAKTMKAAVVRAFGKPLTIDEVPIPQPGPGQIQVAIQASGVCHTDLHAAEGDWPVKPNPP
FIPGHEGVGFVSAVGSGVKHVKEGDRVGIPWLYTACGHCRHCLGGWETLCEEQLNTGYSV
NGGFAEYVVADPNFVGHLPKNIDFNEIAPVLCAGVTVYKGLKVTDTKPGDWVVISGIGGL
GHMAVQYARAMGLNVAAVDIDDRKLDLARRLGATVTVNAKTVADPAAYIRKETDGGAQGV
LVTAVSPKAFEQALGMVARGGTVSLNGLPPGDFPLSIFNMVLNGVTVRGSIVGTRLDLQE
SLDFAADGKVKATIQTGKLEDINAIFDDMRQGNIEGRIVMDLTQ
>tr|A5W1R5|A5W1R5_PSEP1 Alcohol dehydrogenase GroES domain protein OS=Pseudomonas putida (strain F1 / ATCC 700007) GN=Pput_1932 PE=3 SV=1
MKAAVVAPGRRVDVVEKTLRPLEYGEALLKMQCCGVCHTDLHVKNGDFGDKTGVVLGHEG
IGVVQEVGPGVTSLKPGDRASVAWFYQGCGHCEYCNSGNETLCRDVKNSGYTVDGGMAEA
CIVKADYSVKVPDGLDSAAASSITCAGVTTYKAVKISNVRPGQWIAIYGLGGLGNLALQY
AKNVFNAKVIAIDVNEEQLRFASEMGADLVVNPLNEDAAKVIQAKTGGAHAAVVTAVAKG
AFNSAVDALRAGGRLVAVGLPSESMDLNIPRLVLDGIEVVGSLVGTRQDLQEAFQFAAEG
KVVPKVTLRPIEDINQIFDEMLEGKIKGRMVIQFEG
>tr|A6QER7|A6QER7_STAAE Alcohol dehydrogenase OS=Staphylococcus aureus (strain Newman) GN=adh1 PE=3 SV=1
MRAAVVTKDHKVSIEDKKLRALKPGEALVQTEYCGVCHTDLHVKNADFGDVTGVTLGHEG
IGKVIEVAEDVESLKIGDRVSIAWMFESCGRCEYCTTGRETLCRSVKNAGYTVDGAMAEQ
VIVTADYAVKVPEKLDPAAASSITCAGVTTYKAVKVSNVKPGQWLGVFGIGGLGNLALQY
AKNVMGAKIVAFDINDDKLAFAKELGADAIINSKDVDPVAEVMKLTDNKGLDATVVTSVA
KTPFNQAVDVVKAGARVVAVGLPVDKMNLDIPRLVLDGIEVVGSLVGTRQDLREAFEFAA
ENKVTPKVQLRKLEEINDIFEEMENGTITGRMVIKF
>tr|A6T9L3|A6T9L3_KLEP7 Alcohol dehydrogenase OS=Klebsiella pneumoniae subsp. pneumoniae (strain ATCC 700721 / MGH 78578) GN=adhP PE=3 SV=1
MKAAVVTHDHQVNVTEKTLRPLEYGEALLKMECCGVCHTDLHVKNGDFGDKTGVILGHEG
IGVVQKVGPGVTSLKPGDRASVAWFFEGCGHCDYCNSGNETLCRSVKNAGYTVDGGMAEE
CIVTANYAVKVPDGLDSAAASSITCAGVTTYKAVKVSHIKPGQWIAIYGLGGLGNLALQY
AKNVFNAKVIAIDVNDGQLELAASMGADLTINSRNEDAAKVIQEKTGGAHAAVVTAVAKA
AFNSAVDAVRAGGRVVAVGLPPEAMSLDIPRLVLDGIEVVGSLVGTRQDLVEAFQFAAEG
KVVPKVTLRPLEDINAIFKEMEQGQIRGRMVIDLRS
>tr|A6TZ83|A6TZ83_STAA2 Alcohol dehydrogenase GroES domain protein OS=Staphylococcus aureus (strain JH1) GN=SaurJH1_0643 PE=3 SV=1
MRAAVVTKDHKVSIEDKKLRALKPGEALVQTEYCGVCHTDLHVKNADFGDVTGVTLGHEG
IGKVIEVAEDVESLKIGDRVSIAWMFESCGRCEYCTTGRETLCRSVKNAGYTVDGAMAEQ
VIVTADYAVKVPEKLDPAAASSITCAGVTTYKAVKVSNVKPGQWLGVFGIGGLGNLALQY
AKNVMGAKIVAFDINDDKLAFAKELGADAIINSKDVDPVAEVMKLTDNKGLDATVVTSVA
KTPFNQAVDVVKAGARVVAVGLPVDKMNLDIPRLVLDGIEVVGSLVGTRQDLREAFEFAA
ENKVTPKVQLRKLEEINDIFEEMENGTITGRMVIKF
>tr|A6UDU5|A6UDU5_SINMW Alcohol dehydrogenase zinc-binding domain protein OS=Sinorhizobium medicae (strain WSM419) GN=Smed_2996 PE=3 SV=1
MKMAQTMKAAVVRQFRAPLTIEEMEVPTPGAGQVLVKYEATGVCHTDLHAANGDWPVKPA
PPFIPGHEGVGFVSAVGAGVRRVKEGDRVGVPWLHTACRYCTYCRTGWETLCSSQSNTGY
SVNGTFAEFGLADPEFAGKIPDRLEFGAAAPVLCAGVTVYKGLKETEVRPGEWVAISGVG
GLGHMAVQYAKAMGMHVVAADISEDKLALAKQLGADIAVNGKSDDAVEQVQKATSGGVHG
VLVTAVSPAAMEQAFGFLRSKGTMVLVGLPPGMMSLPVFETVLKRITVRGSIVGTRQDLE
ESLAFAAEGKVKPYFSWESLENINDIFHRMEAGKIDGRIVVRLQ
>tr|A6VEP1|A6VEP1_PSEA7 Alcohol dehydrogenase OS=Pseudomonas aeruginosa (strain PA7) GN=adhA PE=3 SV=1
MTLPQTMKAAVVHAYGAPLRIEEVKVPLPGPGQVLVKIEASGVCHTDLHAAEGDWPVKPP
LPFIPGHEGVGYVAAVGNGVTRVKEGDRVGIPWLYTACGCCEHCLTGWETLCEGQQNTGY
SVNGGYAEYVLADPNYVGLLPKNVEFAEIAPILCAGVTVYKGLKQTNARPGQWVAISGIG
GLGHVAVQYARAMGLHVAAIDIDDAKLELARKLGASLTVNARQEDPVETLQRDIGGAHGV
LVTAVSNSAFGQAIGMARRGGTIALVGLPPGDFPTPIFDVVLKGLHIAGSIVGTRADLQE
ALDFAGEGLVKATIHPGKLDDINQILDQMRAGQIEGRIVLEM
>tr|A6VRV0|A6VRV0_MARMS Alcohol dehydrogenase GroES domain protein OS=Marinomonas sp. (strain MWYL1) GN=Mmwyl1_0237 PE=3 SV=1
MKAAVASKFGAILKIEDVVKPKIEPHQVLVKIHACGVCHTDLHACHGDWPVKPTLPFIPG
HEGVGEIVEVGSAVKHLALGDRVGIPWLYSACGHCEYCLTGNENLCLSQQNAGYSVDGGY
AEYCAAHAEYVVKVPEGLGYVEAAPLFCAGVTTYKALKVSGAKPGDWVALFGVGGLGHLA
VQYAVAMGFRVVAVDTGSAKRELAMSLGAEYFFDFKTDDVVKEILDTTSGVHATVCTAVS
KAGFRQSYDVVRRGGKCVLVGLPPEDMPLPIFNTVLNGVSVVGSIVGTRKDLEECLEFAA
RGKVKAIIAEKSLDDINEIFADMEKGEITGRIVMTL
>tr|A6VWR2|A6VWR2_MARMS Alcohol dehydrogenase GroES domain protein OS=Marinomonas sp. (strain MWYL1) GN=Mmwyl1_1967 PE=3 SV=1
MTKKMQAAVVEQFGQGLVLKEMDIPTPGPGQILVKTEACGVCHTDLHAEAGDWPVKPSLP
FIPGHEGIGIVVALGEGVTAVKEGDRVGVPWLYSACGHCEHCLAAWETVCGEAEFGGYTK
NGGFAEYILANPNYVAHIPAGLSATEAAPLICAGITTYKGLKETKAKPGDWVVISGIGGL
GHLAVQYAKAMGLHVCAVDIDDKKLEHATQLGADAVVNAKHEGAIEAVIKATNGGGHGVL
ITAPSLIAFNQGVAMTRKRGICVLVGLPPGEFPVPLFDVVANCVTIRGSFVGTRQDMAEA
LAFAAEGKVKADIELQPLSAINDVFKRLENGDVPSRVVIDFASN
>tr|A6WVJ9|A6WVJ9_OCHA4 Alcohol dehydrogenase GroES domain protein OS=Ochrobactrum anthropi (strain ATCC 49188 / DSM 6882 / NCTC 12168) GN=Oant_0272 PE=3 SV=1
MAKTMKAAVVRAFGKPLTIDEVPIPEPGPGQIQVAIHASGVCHTDLHAAEGDWPVKPNPP
FIPGHEGVGYVSAVGSGVKHVKEGDRVGVPWLYTACGHCRHCLGGWETLCEEQLNTGYSV
NGGFAEYVVADPNFVGHLPKNIDFNEIAPVLCAGVTVYKGLKVTDTKPGDWVVISGVGGL
GHMAVQYAKAMGLNVAAVDIDDRKLDLARKLGATITVNAKTHNDPAAYIKKETDGGAQGV
LVTAVSPIAFEQALGMVSRGGTVSLNGLPPGDFPLSIFNMVLNGVTVRGSIVGTRLDLQE
SLDFAGDGKVRATIRTEKLEDINSIFDDMRQGNIEGRVVVDLTQ
>tr|A7GLV0|A7GLV0_BACCN Alcohol dehydrogenase GroES domain protein OS=Bacillus cereus subsp. cytotoxis (strain NVH 391-98) GN=Bcer98_0768 PE=3 SV=1
MKAVVVNKNSKANIEVIEKELRPLRAGEALVDVEYCGVCHTDLHVANHDFGNTDGRILGH
EGIGIVTKIADDVTSLQVGDRVSIAWMFQSCGRCEYCVTGRETFCREVKNAGYTVDGGMA
EQCIVTADYAVKVPEGLDPAQASSITCAGVTTYKAIKVSDIKPGQSIVIYGCGGLGNLAV
QYAKHVFGAKVIAVDINDDKLALAKKVGADMTINPTTQGLADKIIQEAFGGAYAAVVTAV
SKVAFNSAVDAVRACGKVVAVGLPVETMDLSIPRLVLDGIEVVGSLVGTRKDLEEAFMFG
AEGKVVPVVQTCSLDEVQDVFEEMEQGKIQGRMVIDFKQHK
>tr|A7MLH8|A7MLH8_ENTS8 Putative uncharacterized protein OS=Enterobacter sakazakii (strain ATCC BAA-894) GN=ESA_01682 PE=3 SV=1
MKVMKMKAAVVKAFGQPLEIQEVLVPEVTPGKVLVKIAATGVCHTDLHAAEGDWPVKPNP
SFIPGHEGVGHVVAVGQGVTHIKEGDRVGVPWLYSACGHCEHCLGGWETLCHSQQNSGYS
VNGSFAEYCLADANYVGILPDNVEFTHIAPILCAGVTVYKGLKMTDTKPGDWVVISGIGG
LGHLAIQYANAMGLNVAAVDIDNDKLEFAKRLGAQVTANALDVDPGSYFHDTFGGAHGVL
VTAVSPKAFAQATTMMRRGGTMVLNGLPPGKFDLSIFDMVLDGTTVRGSIVGTRKDLQEA
LDFAGHNKVAAEIAVEPLENINDIFDRMRNGKITGRIVVDMSL
>tr|A7NSA4|A7NSA4_ROSCS Alcohol dehydrogenase GroES domain protein OS=Roseiflexus castenholzii (strain DSM 13941 / HLO8) GN=Rcas_4434 PE=3 SV=1
MTTMKAAVVHDFQQPLRIEELPKPEPGFGEIVVKIEASGLCHTDIHAAHGDWPVKPKLPF
IPGHEGVGIVESVGPGVTNVKEGDRVAIPWLGYACGDCKYCASGWETLCERQLNTGYFLD
GAYAQYAKAFAKYVGIVPQGVSPLDAAPLTCAGVTTYKAVKVSGARPSELVAVFGVGGLG
HLALQYAKIAGATVAAIDLLDERLQTARELGADITINAKTQDPVEELKKWGGADAAICVA
VSPKAFEQAYHSLSRGGRLVFVALPADNYIQLPIFETVLKGIHVIGSIVGTRADLAETFA
LHAAGKTRVLYETRALDQVNEAFDDVEHGRNKAPRIVFSEL
>tr|A7WZ54|A7WZ54_STAA1 Alcohol dehydrogenase I OS=Staphylococcus aureus (strain Mu3 / ATCC 700698) GN=adh1 PE=3 SV=1
MRAAVVTKDHKVSIEDKKLRALKPGEALVQTEYCGVCHTDLHVKNADFGDVTGVTLGHEG
IGKVIEVAEDVESLKIGDRVSIAWMFESCGRCEYCTTGRETLCRSVKNAGYTVDGAMAEQ
VIVTADYAVKVPEKLDPAAASSITCAGVTTYKAVKVSNVKPGQWLGVFGIGGLGNLALQY
AKNVMGAKIVAFDINDDKLAFAKELGADAIINSKDVDPVAEVMKLTDNKGLDATVVTSVA
KTPFNQAVDVVKAGARVVAVGLPVDKMNLDIPRLVLDGIEVVGSLVGTRQDLREAFEFAA
ENKVTPKVQLRKLEEINDIFEEMEKGTITGRMVIKF
>tr|A7Z531|A7Z531_BACA2 Putative NADP-dependent alcohol dehydrogenase OS=Bacillus amyloliquefaciens (strain FZB42) GN=RBAM_017440 PE=3 SV=1
MKAVVATKDKSIAIVQKELRPLRHGEAKVKMEYCGVCHTDLHVKNADFGDVTGVTLGHEG
IGIVTEIGEGVTSLNKGDRVSIAWMFESCGCCEYCLTGRETLCRDVKNAGYTVDGAMAEE
AIVAVDYAIKVPENLDPAAASSITCAGVTTYKSVKVSEIKPGQWIGVFGVGGLGNLAVQY
AKNVFNAKVIAFDISDEKLNFAKSLGADAVVNSLNEDPVAKAKEVTNDLGLDAVVITAVS
KTPFNQAIDVVKAGARVVAVGLPVDKMDLDIPRLVLDGIQVVGSLVGTREDLKEAFQFAA
DGKVVPKVTKRPIEDVNDIFEEMEQGKVTGRMVIDFTS
>tr|A7ZLS0|A7ZLS0_ECO24 Oxidoreductase, zinc-binding dehydrogenase family OS=Escherichia coli O139:H28 (strain E24377A / ETEC) GN=EcE24377A_1660 PE=3 SV=1
MKAAVVTKDHHVDVTDKTLRSLKHGEALLKMECCGVCHTDLHVKNGDFGDKTGVILGHEG
IGVVAEVGPGVTSLKPGDRASVAWFYEGCGHCEYCNSGNETLCRSVKNAGYSVDGGMAEE
CIVVADYAVKVPDGLDSAAASSITCAGVTTYKAVKLSKIRPGQWIAIYGLGGLGNLALQY
AKNVFNAKVIAIDVNDEQLKLATEMGADLAINSRTEDAAKIVQEKTGGAHAAVVTAVAKA
AFNSAVDAVRAGGRVVAVGLPPESMSLDIPRLVLDGIEVVGSLVGTRQDLTEAFQFAAEG
KVVPKVALRPLADINTIFTEMEEGKIRGRMVIDFRR
>tr|A8A035|A8A035_ECOHS Oxidoreductase, zinc-binding dehydrogenase family OS=Escherichia coli O9:H4 (strain HS) GN=EcHS_A1563 PE=3 SV=1
MKAAVVTKDHHVDVTYKTLRSLKHGEALLKMECCGVCHTDLHVKNGDFGDKTGVILGHEG
IGVVAEVGPGVTSLKPGDRASVAWFYEGCGHCEYCNSGNETLCRSVKNAGYSVDGGMAEE
CIVVADYAVKVPDGLDSAAASSITCAGVTTYKAVKLSKIRPGQWIAIYGLGGLGNLALQY
AKNVFNAKVIAIDVNDEQLKLATEMGADLAINSHTEDAAKIVQEKTGGAHAAVVTAVAKA
AFNSAVDAVRAGGRVVAVGLPPESMSLDIPRLVLDGIEVVGSLVGTRQDLTEAFQFAAEG
KVVPKVALRPLADINTIFTEMEEGKIRGRMVIDFRH
>tr|A8AVS1|A8AVS1_STRGC Alcohol dehydrogenase OS=Streptococcus gordonii (strain Challis / ATCC 35105 / CH1 / DL1 / V288) GN=adhA PE=3 SV=1
MKAVVVNPESTGVEIIQNKELRPLETGEALVEIEYCGVCHTDLHVAHGDFGKVPGRILGH
EGIGIVKELAPDVKSLKVGDRVSVAWFFEGCGTCEYCTTGRETLCRTVKNAGYSVDGGMA
EQCIVTADYAVKVPEGLDPAQASSITCAGVTTYKAIKEAQLQPGQWIVLYGAGGLGNLAV
QYAKKVFNAHVIAVDINNDKLALAKEVGADIVINGHEVDDVPGLIKEKTNGGAHSAVVTA
VSKVAFNQAVDSVRAGGRVVAVGLPSEMMDLSIVKTVLDGIQVIGSLVGTRKDLEEAFQF
GAEGLVVPVVEKRPVEDAVDVFDEMEAGTIQGRMVLDFTH
>tr|A8GEG4|A8GEG4_SERP5 Alcohol dehydrogenase zinc-binding domain protein OS=Serratia proteamaculans (strain 568) GN=Spro_2403 PE=3 SV=1
MKAAVVTKNHSVDIQEKQLRPLKYGEAALKMECCGVCHTDLHVKNGDFGEVPGITLGHEG
VGVVTAVGEGVTSLKVGDRASVAWFYQGCGHCEYCVNGNETLCRSVKNAGFSVDGGMAEE
CIVVADYAVKVPDGLDSFAASSITCAGVTTYKAVKISDIKPGQWIAIYGLGGLGNLALQY
AKNVFNAKVIAIDVNQGQLDFAKEIGADLVINSKTENAEEIIQQKVGGAHAAVVTAVARS
AFNSAVNAVRAGGKVVAVGLPPESMDLSIPRLVLDGIQVVGSLVGTREDLKEAFQFAAEG
KVTPKVTKRPLGDINAIFEEMKSGTIRGRMVIDLSAS
>tr|A8IJK5|A8IJK5_AZOC5 Alcohol dehydrogenase OS=Azorhizobium caulinodans (strain ATCC 43989 / DSM 5975 / ORS 571) GN=AZC_0320 PE=3 SV=1
MTNMMKAAVVHQLGQPLVIEQVPVPEPGPEQILVRIAATGVCHTDLHAVKGDWPVKPKPP
FIPGHEGVGTVVGVGSRVKRVKEGDRVGIPWLHTACGYCPHCRTGWETLCADQQNTGYSV
NGSFAEYAVADPNYVGRLPDKLDWGPAAPVLCAGVTVYKGLKETEVKPGEWVAISGIGGL
GHMAVQYAKAMGMHVVAIDVHPDKLELAKKLGAELVVNAREEDPGAVVQKAIGGVHGVLV
TAVSPKAFEQAFNVLRAHGTMALCGLPPGMFAMPIFDTVLKRITVRGSIVGTRQDLEEAL
EFAGNGQVAAHFSWDKLENINEIFHRMEEGGIDGRIVLNMN
>tr|A8LRW9|A8LRW9_DINSH Alcohol dehydrogenase GroES domain protein OS=Dinoroseobacter shibae (strain DFL 12) GN=Dshi_0931 PE=3 SV=1
MSMMKAALVTDFSKPLEIREVRKPTVTDGNILVKIEACGVCHTDLHAARGDWPVKPEPPF
IPGHEGVGVVVEVGHNVTSVKEGDRVGVPWLHHACGHCTACVTGWETLCRTEPEYTGYTV
NGGFAEYVEADPTYVGHLPDKLDFAPAAPILCAGVTVYKGLKECDLHPGQTVVISGIGGL
GHLAVQYARAMGLHVIAVDVAEDKLALARDLGAGVAINAATQDPVAEVARLGGAEGVLVT
AVSNTAFSQGVGMLAPGGTMSLVGLPPGDFPLNIFDVVLNRKTIRGSIVGTRADLAESLS
FAAEGKVASHYATDSLDNINGIFDQMEQGRIEGRIVMTM
>tr|A8Z114|A8Z114_STAAT Alcohol dehydrogenase OS=Staphylococcus aureus (strain USA300 / TCH1516) GN=adh PE=3 SV=1
MRAAVVTKDHKVSIEDKKLRALKPGEALVQTEYCGVCHTDLHVKNADFGDVTGVTLGHEG
IGKVIEVAEDVESLKIGDRVSIAWMFESCGRCEYCTTGRETLCRSVKNAGYTVDGAMAEQ
VIVTADYAVKVPEKLDPAAASSITCAGVTTYKAVKVSNVKPGQWLGVFGIGGLGNLALQY
AKNVMGAKIVAFDINDDKLAFAKELGADAIINSKDVDPVAEVMKLTDNKGLDATVVTSVA
KTPFNQAVDVVKAGARVVAVGLPVDKMNLDIPRLVLDGIEVVGSLVGTRQDLREAFEFAA
ENKVTPKVQLRKLEEINDIFEEMENGTITGRMVIKF
>tr|A9BVZ3|A9BVZ3_DELAS Alcohol dehydrogenase GroES domain protein OS=Delftia acidovorans (strain DSM 14801 / SPH-1) GN=Daci_2868 PE=3 SV=1
MNRTMKAAVVREFGKPLTIEEVPVPRPDPGHVLVKIEACGVCHTDLHAAQGDWPVKPNPP
FIPGHEGVGYVAAVGAGVTHVKEGDRVGIPWLYTACGHCEHCLGGWETLCEQQKNTGYSV
NGGFAQYALADANFVGLLPGSVDLIEIAPVLCAGVTVYKGLKVTDTKPGNWVVISGIGGL
GHMAVQYAKAMGLNVAAVDVDDDKLALARRLGAQVTVNAMTTDPAAYLKKEIGGAHGALV
TAVSPKAFEQALGMVRRGGTVSLNGLPPGSFPLPIFNMVLSGVTVRGSIVGTRLDLQESL
DFAAMGKVKATVSTDRLENINDIFARMHEGKIEGRVVLDLNA
>tr|A9CK47|A9CK47_AGRT5 Alcohol dehydrogenase OS=Agrobacterium tumefaciens (strain C58 / ATCC 33970) GN=adhP PE=3 SV=1
MTKTMKAAVVRAFGKPLTIEEVAIPDPGPGEILINYKATGVCHTDLHAATGDWPVKPNPP
FIPGHEGAGYVAKIGAGVTGIKEGDRAGTPWLYTACGCCIPCRTGWETLCPSQKNSGYSV
NGSFAEYGLADPKFVGRLPDNLDFGPAAPVLCAGVTVYKGLKETEVRPGEWVVISGIGGL
GHMAVQYAKAMGMHVVAADIFDDKLALAKKLGADVVVNGRAPDAVEQVQKATGGVHGALV
TAVSPKAMEQAYGFLRSKGTMALVGLPPGFISIPVFDTVLKRITVRGSIVGTRQDLEEAL
TFAGEGKVAAHFSWDKLENINDIFHRMEEGKIDGRIVVDLAA
>tr|A9HNA5|A9HNA5_GLUDA Alcohol dehydrogenase OS=Gluconacetobacter diazotrophicus (strain ATCC 49037 / DSM 5601 / PAl5) GN=adh PE=4 SV=1
MRSADTILGGTSMTGKMKAAVVREFGKPLTIEELDIPSIRPDQILVKMDACGVCHTDLHA
ARGDWPVKPNPPFIPGHEGVGHVVSVGSAVKWVKLGDVVGVPWLYSACGHCEHCLGGWET
LCASQDDTGYTVNGCFAEYVVADPSYVAHLPKTIDPLQVAPVLCAGLTVYKGLKMTDTKP
GDWVAVSGVGGLGQMAVQYGVAMGMNVIAVDIDDEKLATAKALGAALTVNARATDPAPFI
QSQVGGAHGALVTAVSRSAFSQAMGFARRGGTIVLNGLPPGEFPISIFDMVMAGTTVRGS
IVGTRLDMIEAVSFFADGKVKTVIEPDRLENINQIFTDLEEGKIQGRKVLDFRQ
>tr|A9M214|A9M214_NEIM0 Alcohol dehydrogenase, propanol-preferring OS=Neisseria meningitidis serogroup C (strain 053442) GN=adhP PE=4 SV=1
MKMQAVVVNKNVAGDVEIVEREVRPLEYGEALVEVEYCGVCHTDLHVAAGDYGEKPGRVL
GHEGIGLVKEVADGVKNLKVGDRVSIAWLFQSCGSCEYCNTGRETLCRSVLNAGYTADGG
MATHCIVSADYAVKVPEGLDPAQASSITCAGVTTYKAIKVSGVRPGQWIAIYGAGGLGNL
GVQYAKKVFGAHVVAIDINDDKLAFAKETGADLVVNAAKEDAAKVIQEKTGGAHAAVVTA
VSAAAFNSAVNCVRAGGRVVAIGLPPESMDLSIPRLVLDGIEVVGSLVGTRKDLEEAFQF
GAEGLVVPKVELRALDEAPAIFQEMREGKITGRMVIDMKKECGCGHHH
>tr|A9M7E5|A9M7E5_BRUC2 Alcohol dehydrogenase OS=Brucella canis (strain ATCC 23365 / NCTC 10854) GN=adhT PE=4 SV=1
MAKTMKAAVVRAFGKPLTIDEVPIPQPGPGQIQVAIQASGVCHTDLHAAEGDWPVKPNPP
FIPGHEGVGFVSAVGSGVKHVKEGDRVGIPWLYTACGHCRHCLGGWETLCEEQLNTGYSV
NGGFAEYVVADPNFVGHLPKNIDFNEIAPVLCAGVTVYKGLKVTDTKPGDWVVISGIGGL
GHMAVQYARAMGLNVAAVDIDDRKLDLARRLGATVTVNAKTVADPAAYIRKETDGGAQGV
LVTAVSPKAFEQALGMVARGGTVSLNGLPPGDFPLSIFNMVLNGVTVRGSIVGTRLDLQE
SLDFAADGKVKATIQTGKLEDINAIFDDMRQGNIEGRIVMDLTQ
>tr|A9MR04|A9MR04_SALAR Putative uncharacterized protein OS=Salmonella arizonae (strain ATCC BAA-731 / CDC346-86 / RSK2980) GN=SARI_01402 PE=4 SV=1
MKAAVVTQDHQVDVTEKTLRPLRHGEALLKMECCGVCHTDLHVKNGDFGDKTGVILGHEG
IGVVAEVGPGVTSLKPGDRASVAWFYEGCGHCEYCNTGNETLCRNVKNAGYTVDGGMAEE
CIVVADYAVKVPEGLDSAAASSITCAGVTTYKAVKISHIKPGQWIAIYGLGGLGNLALQY
AKNVFNAKVIAIDVNDGQLKLAEEMGADLTINSRTEDAAKIVQEKTGGAHAAVVTAVAKA
AFNSAVDAVRAGGRVVAVGLPPEAMNLDIPRLVLDGIQVVGSLVGTRQDLTEAFQFAAEG
KVVPKVALRPLEDINVIFKEMEQGQIRGRMVIDFRR
>tr|A9MYU6|A9MYU6_SALPB Putative uncharacterized protein OS=Salmonella paratyphi B (strain ATCC BAA-1250 / SPB7) GN=SPAB_01731 PE=4 SV=1
MKAAVVTQDHQVDVTEKTLRPLRHGEALLKMECCGVCHTDLHVKNGDFGDKTGVILGHEG
IGVVAEVGPGVTSLKPGDRASVAWFYEGCGHCEYCNTGNETLCRNVKNAGYTVDGGMAEE
CIVVADYAVKVPEGLDSAAASSITCAGVTTYKAVKISHIKPGQWIAIYGLGGLGNLALQY
AKNVFNAKVIAIDVNDGQLKLAEEMGADLTINSRTEDAAKIVQEKTGGAHAAVVTAVAKA
AFNSAVDAVRAGGRVVAVGLPPEAMNLDIPRLVLDGIQVVGSLVGTRQDLTEAFQFAAEG
KVVPKVALRPLEDINAIFKEMEQGQIRGRMVIDFRR
>tr|A9VTZ8|A9VTZ8_BACWK Alcohol dehydrogenase GroES domain protein OS=Bacillus weihenstephanensis (strain KBAB4) GN=BcerKBAB4_2089 PE=4 SV=1
MKAVVVNKNSKANIEVIEKELRPLHSGEALVDVEYCGVCHTDLHVANHDFGNTDGRILGH
EGVGIVTKIADDVTSLKIGDRVSIAWMFQSCGRCEYCVTGRETFCREVKNAGYSVDGGMA
EQCIVTADYAVKVPEGLDPAQASSITCAGVTTYKAIKVSDIKPGQPIVIYGCGGLGNLAI
QYAKNVFGAKVIAVDINDDKLALAKEVGADMTINPISQGPADKIVQEEFGGAYAAVVTAV
SKVAFNSAVDAVRACGKVVAVGLPVETMDLNIPRLVLDGIEVVGSLVGTRKDLEEAFMFG
AEGKVVPVVQTCSLDKVQNVFEEMEQGRIQGRMVIDFKQHNCECK
>tr|A9WKD2|A9WKD2_CHLAA Alcohol dehydrogenase GroES domain protein OS=Chloroflexus aurantiacus (strain ATCC 29366 / DSM 635 / J-10-fl) GN=Caur_2809 PE=4 SV=1
MKTMKAAVVHDFHQPLRIEEVPKPEPGFGEIVVKIEASGLCHTDIHAAHGDWPVKPKLPF
IPGHEGIGIVESVGAGVTNVKEGDRVAIPWLGYACGECKYCASGWETLCERQLNTGYFLD
GAHAQYAKAYAKYVGIVPAGVSALDAAPLTCAGVTTYKAVKVSGARPSELVAIFGVGGLG
HLALQYARIAGATVAAIDLLDERLQTARELGADITINASTQDPIEELKKWGGADAAICLA
VSPKAFEQAYRSLRRGGRLVFVGLPADNMIQLPIFETVLNGIHVMGSIVGTRADLAETFA
LHAAGKTRVLFETRKLDQVNEAFEEVEHGRNKAPRIVFSEF
>tr|B0BTY4|B0BTY4_ACTPJ Alcohol dehydrogenase OS=Actinobacillus pleuropneumoniae serotype 3 (strain JL03) GN=adh3 PE=4 SV=1
MMKMRAAVVAPQCDGTVEIVERDIPEIKNGEALVEVEYCGVCHTDLHVAAGDYGKKPGRI
LGHEGIGIVKSIAPDVTNLKVGDRVSIAWMFESCGSCEYCTTGRETLCRSVKNAGYTVDG
GMATHCVVTADYAVKVPDGLDPAQASSITCAGVTTYKGIKVSGVRAGQWIAIYGAGGLGN
LAVQYAKKVFGARVIAIDINDDKLAFAKEVGADLTINPLKEDSVQVIQEKVGGAHAAVVT
AVSKVAFNAAVNCVRAGGRVVAIGLPPETMDLSIPRIVLDGIEIVGSLVGTRQDLAEAFQ
FGAEGLVVPLVQLRRLDEANDIFQEMRDGKIQGRMVIDMKKGCGCGCSH
>tr|B0CJ60|B0CJ60_BRUSI Alcohol dehydrogenase OS=Brucella suis (strain ATCC 23445 / NCTC 10510) GN=adhT PE=4 SV=1
MAKTMKAAVVRAFGKPLTIDEVPIPQPGPGQIQVAIQASGVCHTDLHAAEGDWPVKPNPP
FIPGHEGVGFVSAVGSGVKHVKEGDRVGIPWLYTACGHCRHCLGGWETLCEEQLNTGYSV
NGGFAEYVVADPNFVGHLPKNIDFNEIAPVLCAGVTVYKGLKVTDTKPGDWVVISGIGGL
GHMAVQYARAMGLNVAAVDIDDRKLDLARRLGATVTVNAKTVADPAAYIRKETDGGAQGV
LVTAVSPKAFEQALGMVARGGTVSLNGLPPGDFPLSIFNMVLNGVTVRGSIVGTRLDLQE
SLDFAADGKVKATIQTGKLEDINAIFDDMRQGNIEGRIVMDLTQ
>tr|B0KLR7|B0KLR7_PSEPG Alcohol dehydrogenase zinc-binding domain protein OS=Pseudomonas putida (strain GB-1) GN=PputGB1_3554 PE=3 SV=1
MKAAVVAPGRRVDVVEKTLRPLQHGEALLKMQCCGVCHTDLHVKNGDFGDKTGVVLGHEG
IGVVQEVGPGVTSLKPGDRASVAWFYQGCGHCEYCNSGNETLCREVKNSGYTVDGGMAEA
CIVQADYSVKVPDGLDSAAASSITCAGVTTYKAVKISNIRPGQWIAIYGLGGLGNLALQY
AKNVFNAKVIAIDVNEEQLRFASEMGADLVVNPLNEDAAKVIQAKTGGAHAAVVTAVAKG
AFNSAVDALRAGGRLVAVGLPSESMDLNIPRLVLDGIEVVGSLVGTRQDLQEAFQFAAEG
KVVPKVTLRPIEDINQIFDEMLEGKIKGRMVIQFEG
>tr|B0SUZ9|B0SUZ9_CAUSK Alcohol dehydrogenase GroES domain protein OS=Caulobacter sp. (strain K31) GN=Caul_2341 PE=3 SV=1
MEKTMKAAVVRAFGQPLVIEEVRVPQVGPGQILVKIAAAGVCHTDLHAAQGDWPVKPNPP
FIPGHEGAGHVVAVGAGVTHVREGDRVGVPWLYSACGHCVHCLGGWETLCELQQNTGYSV
NGSFADYVLADPNYVGHLPDNVGFVEIAPVLCAGVTVYKGLKMTEAKPGDWVAISGVGGL
GHMAVQYARAMGLNVAAVDIDDQKLALARALGATVTVNALHADPVAVLKKEIGGAHGVLV
TAVSPKAFAQALGLVRRGGAVALNGLPPGDFPLSIFDTVLNGITIRGSIVGTRLDLQEAL
AFAGEGKVRATVSTDRLENINAVFDRMRRGEIEGRVVLDLSDGPRSGS
>tr|B0SVX0|B0SVX0_CAUSK Alcohol dehydrogenase GroES domain protein OS=Caulobacter sp. (strain K31) GN=Caul_2461 PE=3 SV=1
MDKTMRAAVVRAFGQALVVEDVARPKPGRGQVLVKIAACGVCHTDLHAAHGDWPIKPSLP
LIPGHEGVGTVVQVGKGVEHVKEGDRVGVPWLHTACGHCVHCLGGWETLCEAQQNTGYSV
NGGFAEYVLADADYVGHLPANLSFLEVAPILCAGVTVYKGLKVTDAKPGDWVAISGIGGL
GHMAVQYAKAMGFKVAAVDIDEDKLRLARSLGTEITVNARETDPGPYLQKEIGGAQGVLV
TAVSPIAFSQALGMVRRGGTVSLNGLPPGDFPLSIFDTVLRGITVRGSIVGTRLDLQEAL
AFAADGRVRATVHAEGLDNINSVFERMARGEIEGRVVLDFEDRL
>tr|B1I911|B1I911_STRPI Alcohol dehydrogenase, propanol-preferring OS=Streptococcus pneumoniae (strain Hungary19A-6) GN=SPH_0401 PE=3 SV=1
MKAVVVNPESTGVAIEEKVLRPLETGEALVEVEYCGVCHTDLHVAHGDFGQVPGRVLGHE
GIGIVKEIAPDVKSLKVGDRVSVAWFFEGCGTCEYCTTGRETLCRTVKNAGYSVDGGMAE
QCIVTADYAVKVPDGLDPAQASSITCAGVTTYKAIKEAKVEPGQWVVLYGAGGLGNLAVQ
YAKKVFNAHVIAVDINNDKLALAKEVGADIVINGLEVEDVAGLIKEKTDGGAHSAVVTAV
SKVAFNQAVDSIRAGGRVVAVGLPSEMMELSIVKTVLDGIQVIGSLVGTRKDLEEAFQFG
AEGLVVPVVQKRPVEDAVAIFDEMEKGQIQGRMVLDFTH
>tr|B1IRY0|B1IRY0_ECOLC Alcohol dehydrogenase zinc-binding domain protein OS=Escherichia coli (strain ATCC 8739 / DSM 1576 / Crooks) GN=EcolC_2179 PE=3 SV=1
MKAAVVTKDHHVDVTYKTLRSLKHGEALLKMECCGVCHTDLHVKNGDFGDKTGVILGHEG
IGVVAEVGPGVTSLKPGDRASVAWFYEGCGHCEYCNSGNETLCRSVKNAGYSVDGGMAEE
CIVVADYAVKVPDGLDSAAASSITCAGVTTYKAVKLSKIRPGQWIAIYGLGGLGNLALQY
AKNVFNAKVIAIDVNDEQLKLATEMGADLAINSHTEDAAKIVQEKTGGAHAAVVTAVAKA
AFNSAVDAVRAGGRVVAVGLPPESMSLDIPRLVLDGIEVVGSLVGTRQDLTEAFQFAAEG
KVVPKVALRPLADINTIFTEMEEGKIRGRMVIDFRH
>tr|B1J778|B1J778_PSEPW Alcohol dehydrogenase zinc-binding domain protein OS=Pseudomonas putida (strain W619) GN=PputW619_2066 PE=3 SV=1
MKAAVVAKGRRVEVVEKNLRPLAHGEALLKMQCCGVCHTDLHVKNGDFGDKTGVILGHEG
IGVVVEVGPGVTSLKPGDRASVAWFFQGCGHCEYCNSGNETLCREVKNSGYTVDGGMAEA
CIVVADYAVKVPDGLDSAAASSITCAGVTTYKAVKSSNIRPGQWIAVYGLGGLGNLALQY
AKNVFNARVIAIDVNDEQLAFAREMGADLVVNARSEDVAKVIQAQTGGAHAAVVTAVSKS
AFNSAVDALRAGGRLVAVGLPPEAMSLDIPRLVLDGIEVVGSLVGTRQDLAEAFEFAAQG
KVVPKVTLRPIEDINDIFEEMLEGKIKGRMVINFAD
>tr|B1K4P3|B1K4P3_BURCC Alcohol dehydrogenase GroES domain protein OS=Burkholderia cenocepacia (strain MC0-3) GN=Bcenmc03_5867 PE=3 SV=1
MTQTMKAAVVHAFGEPLRIEEVPVPAPGPGQILVNIKASGVCHTDLHAADGDWPVKPSLP
FIPGHEGVGIVAAVGAGVTHVREGDRVGVPWLYTACGHCEYCCTGWETLCHGQQNTGYSV
NGSYAEYVLADPDYVGQLPAQVAFDEIAPILCAGVTVYKGIRVTDTRPGQWLAISGIGGL
GHVAVQYARAMGLHVAAIDISPDKLALARQLGAHLTIDASIDDPAKVIQKEIGGAHGVLV
TAVSRSAFAQALGMVRRGGTVALNGLPPGDFPLPIFSTVLNGITVRGSIVGTRRDLQESL
DFAADGLVRAHIHRDRLGNINDIFAKLREGKVDGRIVLTDMH
>tr|B1LFD9|B1LFD9_ECOSM Oxidoreductase, zinc-binding dehydrogenase family OS=Escherichia coli (strain SMS-3-5 / SECEC) GN=EcSMS35_1696 PE=3 SV=1
MKAAVVTKDHHVDVTDKTLRSLKHGEALLKMECCGVCHTDLHVKNGDFGDKTGVILGHEG
IGVVAEVGPGVTSLKPGDRASVAWFYEGCGHCEYCNSGNETLCRSVKNAGYSVDGGMAEE
CIVVADYAVKVPDGLDSAAASSITCAGVTTYKAVKLSKIRPGQWIAIYGLGGLGNLALQY
AKNVFNAKVIAIDVNDEQLKLATEMGADLAINSRTEDAAKIVQEKTGGAHAAVVTAVAKA
AFNSAVDAVRAGGRVVAVGLPPESMSLDIPRLVLDGIEVVGSLVGTRQDLTEAFQFAAEG
KVVPKVALRPLADINTIFTEMEEGKIRGRMVIDFRR
>tr|B1MWU3|B1MWU3_LEUCK Zn-dependent alcohol dehydrogenase OS=Leuconostoc citreum (strain KM20) GN=adhA PE=3 SV=1
MKAAVVRENPDGYVDLIDNWEPKALSFGEALVDMEYVGLCHTDLHVAGADFGNPNKIGQR
NGAFRRVIGHEGVGRVSKLAEGAGDYLKIGDRVSIAWFYDACGVCDYCVTGNETFCRKVR
NSGYTVDGAMSQQAVVNAKYAVKVPEGLDPVEATSITCAGVTMYKSLKVGETKPGQWVSV
HGAGGLGNLAVQYAHNVFGAHVAIIDGNDDKLAAAKENGAEVLINRKKVEDVAAEVQKAT
GGVHTAQVTAVNAAAFNQAVDSLRPMGKLVAVALPQGDMALNIAKTVLDGIEVRGSLVGT
RADLKEAFQFGAEGKVKPIVEKVNFADMNEIIDEMKAGKITGRKVFDFTTL
>tr|B1VHY8|B1VHY8_CORU7 Alcohol dehydrogenase OS=Corynebacterium urealyticum (strain ATCC 43042 / DSM 7109) GN=adhA PE=4 SV=1
MTDTTFRAAVVEDFGPELNLRDVEMPTPGRNQALVKLQASGICHTDLHAAEGDWPVKPEP
PFVPGHEGVGEVVELGPGDHSVKVGDIVGNVWLWSACGECEYCRTGWETLCNQAEYGGYT
VNGSFGTYMLVDTRYCARIPEGSDPVEVAPILCAGVTVYKGLKVSETKPGQFMVISGVGG
LGHIAVQYAVAMGMRVIAVDIADEKLELAKKHGAEFTVNAKHADPAEAVQEFTDGGAHGV
LVTAVHPQAFGQAVGMARKGGTIVFNGLPPGDFPAPIFEIVFKALTIRGSLVGTRQDLAE
ALDFYARGLIKPTVSECSLDDVNAVFEELRHGKVDGRMSIRY
>tr|B1XE69|B1XE69_ECODH Alcohol dehydrogenase, 1-propanol preferring OS=Escherichia coli (strain DH10B) GN=adhP PE=4 SV=1
MKAAVVTKDHHVDVTYKTLRSLKHGEALLKMECCGVCHTDLHVKNGDFGDKTGVILGHEG
IGVVAEVGPGVTSLKPGDRASVAWFYEGCGHCEYCNSGNETLCRSVKNAGYSVDGGMAEE
CIVVADYAVKVPDGLDSAAASSITCAGVTTYKAVKLSKIRPGQWIAIYGLGGLGNLALQY
AKNVFNAKVIAIDVNDEQLKLATEMGADLAINSHTEDAAKIVQEKTGGAHAAVVTAVAKA
AFNSAVDAVRAGGRVVAVGLPPESMSLDIPRLVLDGIEVVGSLVGTRQDLTEAFQFAAEG
KVVPKVALRPLADINTIFTEMEEGKIRGRMVIDFRH
>tr|B1YWT0|B1YWT0_BURA4 Alcohol dehydrogenase GroES domain protein OS=Burkholderia ambifaria (strain MC40-6) GN=BamMC406_4330 PE=4 SV=1
MTETMKAAVVHAFGEPLRIEEVPIPTPGAGQILVNIKASGVCHTDLHAADGDWPVKPTLP
FIPGHEGVGIVAAVGAGVTHVREGDRVGVPWLYTACGHCEYCHTGWETLCHGQQNTGYSV
NGSYAEYVLADPDYVGHLPAQVAFDEIAPILCAGVTVYKGIRVTDTRPGQWLAISGIGGL
GHVAVQYARAMGLHVAAIDVSPAKLELARQLGAQLTIDASVDDPAKVIQKEIGGAHGVLV
TAVSRSAFAQALGMVRRGGTVALNGLPPGDFPLPIFSTVLNGITVRGSIVGTRRDLQESL
DFAADGLVRAHIHRDRLGNINDIFARLREGRIDGRVVLTDMH
>tr|B2G8Z0|B2G8Z0_LACRJ Alcohol dehydrogenase OS=Lactobacillus reuteri (strain JCM 1112) GN=LAR_1406 PE=4 SV=1
MKAAVINDPVDGFVTVKDVQLRDLKPGEALVDMEYCGLCHTDLHVAAGDFGKKPGRIIGH
EGVGRVSKVAPGVTSLKVGDRVSIAWFFKGCGHCEYCLTGRETLCRNVLNAGYTADGAMA
EQCIVPADYAVKVPEGLDPVEATSLTCAGVTMYKALKVADIKPGQWVSIVGAGGLGNLGI
QLAHNVFGAHVIAVDGNPDKLEAAKKNGAEILINRHDGDVDKQIQEKVGGVHAAVVTAVS
ASAFDQAVDSLRPDGKLVAVALPQGDMKLNIAKTVLDGIIVAGSLVGTRQDLAECFQFGA
EGKVHPIVKTRKLSEINDMIQELKDNKVVGRNVVDFVHNDND
>tr|B2GDY2|B2GDY2_LACF3 Alcohol dehydrogenase OS=Lactobacillus fermentum (strain IFO 3956 / LMG 18251) GN=LAF_1528 PE=4 SV=1
MKAAVINDPVDGFVTVKDVQLRDLKPGEALVDVEYCGLCHTDLHVAAGDFGEKPGTIIGH
EGVGRVSKVAPGVTSLKVGDRVSIAWFFKGCGHCEYCLTGRETFCREVLNAGYTADGAMA
QQCIVPADYAVKVPEGLDPVEATSLTCAGVTMYKALKVAGIKPGQWVSIVGAGGLGNLGI
QFAHNVFGAHVVAVDGNEDKLQAAKENGAEVLINRHDGDVDKQIQEKVGGVHAAVVTAVN
ASAFDQAVDSLRPDGKLVAVALPQGDMQLNIAKTVLDGIIVAGSLVGTRQDLAECFQFGA
EGKVKPIVKTRKLDEINDMIQELKDNKVVGRNVVDFVHE
>tr|B2GK88|B2GK88_KOCRD Alcohol dehydrogenase OS=Kocuria rhizophila (strain ATCC 9341 / DSM 348 / NBRC 12708 / DC2201) GN=adh PE=4 SV=1
MNAAEVEAFGEDLVVGEHEIPEPGPHQALVKLIASGVCHTDLHAAGGDWPVKPKLPLIPG
HEGVGIVEKLGPDVTELEVGQMVGNAWLWSACGNCDHCRTGWETLCEQQVNGGYGIGGSF
GEYMLVDARYAAVIPEGADPYEIAPVLCAGVTVYKGLKQTEVKPGQWVVISGIGGLGHVA
VQYAVAMGMRVVAVDVADDKLALATEHGAEITVNAFAEDPAEVIQEKIGGSHGVLVTAVH
PQAFGQAIGMTRRGGTIVFNGLPPGDFPAPIFDIVLKGLTIRGSIVGTRQDMIEALEFYA
AGKIHPTFSKRPLEDINAIFDEMEHGKIDGRVVIEY
>tr|B2HH60|B2HH60_MYCMM Zn-dependent alcohol dehydrogenase, AdhX OS=Mycobacterium marinum (strain ATCC BAA-535 / M) GN=adhX PE=4 SV=1
MTQTLANPGATQATETLCAAVVTGFGEPLQIKELALPTPGYGEALVKLETSGVCHTDLHA
AHGDWPVKPAPPFVPGHEGCGTVVALGDGVTDLKVGDKVGNAWLWSACGSCEQCRTGWET
LCENQRNGGYTVNGSFGTYMLVNADYAARIPDGADPLEVAPILCAGVTVYKGLKVTDTRP
GQWVAISGIGGLGHVAVQYARAMGLRVVAIDIDDDKLALAARLGAELVVNARTSDVVAQV
QEATGGVHGVLVTAVHPQAFGQAIGLARRGGTIVFNGLPPGDFPAPIFDIVLKGLTIRGS
IVGTRQDMAEALDFYARGLIHPTVEGAALEDINHVFERMERGQIDGRVVIDYR
>tr|B2IH10|B2IH10_BEII9 Alcohol dehydrogenase GroES domain protein OS=Beijerinckia indica subsp. indica (strain ATCC 9039 / DSM 1715 / NCIB 8712) GN=Bind_0774 PE=4 SV=1
MATKMKAALVHAFGKPLSIEEIDIPSIGPDQILVKLTACGVCHTDLHAASGDWPVKPKLP
FIPGHEGVGQIAAVGQSVTWVKEGDIVGVPWLYSACGHCDHCLAGWETLCEHQQETGYSV
NGCFAEYVVADPNYVAHLPQGLDPIKVAPVLCAGLTVYKGLKMTDTKPGNWVAISGVGGL
GQMAVQYGIAMGLNVIAIDIDEEKLATAKKLGAALTINALHQDPGEEIHKAVGGVHGALI
TAVSPKAFSQAMKVTRRGGTIVLNGLPPGEFPISIFDMVMDGTTVRGSIVGTRLDMVEAL
DFFKQGKISTVVATDRLDNINAIFDRLQHGKVNGRIVIDYRS
>tr|B2ISL2|B2ISL2_STRPS Alcohol dehydrogenase OS=Streptococcus pneumoniae (strain CGSP14) GN=adhP PE=4 SV=1
MKAVVVNPESTGVAIEEKVLRPLETGEALVEVEYCGVCHTDLHVAHGDFGQVPGRVLGHE
GIGIVKEIAPDVKSLKVGDRVSVAWFFEGCGTCEYCTTGRETLCRTVKNAGYSVDGGMAE
QCIVTADYAVKVPDGLDPAQASSITCAGVTTYKAIKEAKVEPGQWVVLYGAGGLGNLAVQ
YAKKVFNAHVIAVDINNDKLALAKEVGADIVINGLEVEDVAGLIKEKTDGGAHSAVVTAV
SKVAFNQAVDSIRAGGRVVAVGLPSEMMELSIVKTVLDGIQVIGSLVGTRKDLEEAFQFG
AEGLVVPVVQKRPVEDAVAIFDEMEKGQIQGRMVLDFTH
>tr|B2JVF7|B2JVF7_BURP8 Alcohol dehydrogenase GroES domain protein OS=Burkholderia phymatum (strain DSM 17167 / STM815) GN=Bphy_5870 PE=4 SV=1
MSRHMKAAVVREFGSPLSIEEVAIPEVGPGQILVNIKASGVCHTDLHAADGDWPVKPTLP
FIPGHEGVGYVAAVGSGVKRVKEGDRVGVPWLYTACGQCEHCLSGWETLCHEQKNTGYSV
NGGYAEYVLADPNYVGHLPANVAFDEIAPILCAGVTVYKGIRVTDTRPGQWLAISGIGGL
GHVAVQYAIAMGLHVVAVDISDTKLELARKLGATLAVNANTTDPAAFIQKEIGGAHGVLV
TAVSRTAFAQALGMVRRGGTISLNGLPPGDFPLPIFSTVLNGITVRGSIVGTRRDLQESL
DFAAQGSVRAHVHRDRLENINAVFGALREGTVDGRIVMELD
>tr|B2S8J1|B2S8J1_BRUA1 Zinc-containing alcohol dehydrogenase OS=Brucella abortus (strain S19) GN=BAbS19_I01920 PE=4 SV=1
MAKTMKAAVVRAFGKPLTIDEVPIPQPGPGQIQVAIQASGVCHTDLHAAEGDWPVKPNPP
FIPGHEGVGFVSAVGSGVKHVKEGDRVGIPWLYTACGHCRHCLGGWETLCEEQLNTGYSV
NGGFAEYVVADPNFVGHLPKNIDFNEIAPVLCAGVTVYKGLKVTDTKPGDWVVISGIGGL
GHMAVQYARAMGLNVAAVDIDDRKLDLARRLGATVTVNAKTVADPAAYIRKETDGGAQGV
LVTAVSPKAFEQALGMVARGGTVSLNGLPPGDFPLSIFNMVLNGVTVRGSIVGTRLDLQE
SLDFAADGKVKATIQTGKLEDINAIFDDMRQGNIEGRIVMDLTQ
>tr|B2VBD4|B2VBD4_ERWT9 Alcohol dehydrogenase OS=Erwinia tasmaniensis (strain DSM 17950 / Et1/99) GN=adhP PE=4 SV=1
MKAAVVTHDHQVDVVEKTLRALQHGEALLTMECCGVCHTDLHVKNGDFGDKTGVILGHEG
IGVVKSVGPGVTSLKPGDRASVAWFFKGCGHCEYCNSGNETLCREVVNAGYTADGGMAEE
CIVAADYAVKVPDGLDSAVASSITCAGVTTYKAVKISGITPGKWLVVYGLGGLGNLALQY
AKNVFNARVIAVDVSDAQLKFAEEMGADMVINSRNEDAAKLIQQRTGGAHAAVVTAVAKA
AFNSAVDAMRAGGRIVAVGLPSESMSLNIPRLVLDGIQVVGSLVGTREDLAEAFQFAAEG
KVVPKVTRRPLQDINAIFHEMESGKIVGRMVIDFNRTH
>tr|B3H329|B3H329_ACTP7 Alcohol dehydrogenase 1 OS=Actinobacillus pleuropneumoniae serotype 7 (strain AP76) GN=adhI PE=4 SV=1
MMKMRAAVVAPQCDGTVEIVERDIPEIKNGEALVEVEYCGVCHTDLHVAAGDYGKKPGRI
LGHEGIGIVKSIAPDVTNLKVGDRVSIAWMFESCGSCEYCTTGRETLCRSVKNAGYTVDG
GMATHCVVTADYAVKVPDGLDPAQASSITCAGVTTYKGIKVSGVRAGQWIAIYGAGGLGN
LAVQYAKKVFGARVIAIDINDDKLAFAKEVGADLTINPLKEDSVQVIQEKVGGAHAAVVT
AVSKVAFNAAVNCVRAGGRVVAIGLPPETMDLSIPRIVLDGIEIVGSLVGTRQDLAEAFQ
FGAEGLVVPLVQLRRLDEANDIFQEMRDGKIQGRMVIDMKKGCGCGCSH
>tr|B3PN89|B3PN89_MYCA5 Zn-dependent alcohol dehydrogenase OS=Mycoplasma arthritidis (strain 158L3-1) GN=adhA PE=4 SV=1
MAKMKAFVVESPKNWQIKEVNIPSPKYKEVLIKMETSGICHTDLHVANDDWLLKAKFPII
PGHEGIGIIVELGEGCNRFKVGDRVALAWLHDSCGHCEFCLQGKETLCPNQNMSAYTKDG
SFAEYAIGHEDYIAAIPNNFDIVQGAPIVCAGVTTYKAVKKANQKAGNWITVIGVGGLGH
LAIQYAKAMGYRVIGIDINDEKCDLAIKSGAEAAFNSLKSNVIDEVIKLTNGGSHAVINT
SVATKAAELGLSILRRGGRQVLVGLPSKNASGKDNFEVSIFWSVLYEKEIVGSIVGTRLD
LQEAIEFASLGKVKTEITRVVKLEDVPEIFKKLESGDFIGRAVIDFRTKK
>tr|B4EK33|B4EK33_BURCJ Alcohol dehydrogenase OS=Burkholderia cepacia (strain J2315 / LMG 16656) GN=adhA PE=4 SV=1
MTQTMKAAVVHAFGAPLRIEEVPIPAPGPGQILVNIKASGVCHTDLHAADGDWPVKPSLP
FIPGHEGVGIVAAVGAGVTHVREGDRVGVPWLYTACGHCEYCCTGWETLCHGQQNTGYSV
NGSYAEYVLADPDYVGQLPAQVAFDEIAPILCAGVTVYKGIRVTDTRPGQWLAISGIGGL
GHVAVQYARAMGLHVAAIDISPDKLALARQLGAHLTIDASIDDPATVIQKEIGGAHGVLV
TAVSRSAFAQALGMVRRGGTVALNGLPPGDFPLPIFSTVLNGITVRGSIVGTRRDLQESL
DFAADGLVRAHIHRDRLGNINDVFAKLREGKVDGRIVLTDMH
>tr|B4SR32|B4SR32_STRM5 Alcohol dehydrogenase GroES domain protein OS=Stenotrophomonas maltophilia (strain R551-3) GN=Smal_0028 PE=4 SV=1
MNSTMKAAVVREFGKPLVIEEVSVPRPGAGEVLVKIEACGVCHTDLHAAEGDWPVKPNPP
FIPGHEGVGHIVAVGGGVGHVKEGDRVGIPWLYSACGHCEHCLGGWETLCETQRNTGYSV
NGGFAEYALADANYVGLLPKEVGFVEIAPVLCAGVTVYKGLKVTDTKPGDWVVISGIGGL
GHMAVQYARAMGLNVAAVDVDDSKLALARQLGAQITVNARTTDPAAFLKKEIGGAHGALV
TAVSPKAFEQALGMVRRGGTVSLNGLPPGNFPLDIFGMVLNGITVRGSIVGTRLDLQESL
QFAAEGKVAATVSTDRLENINDVFARMHAGTIEGRVVLDFAA
>tr|B4T5V7|B4T5V7_SALNS Alcohol dehydrogenase, propanol-preferring OS=Salmonella newport (strain SL254) GN=SNSL254_A1681 PE=4 SV=1
MKAVVVTQDHQVDVTEKTLRPLRHGEALLKMECCGVCHTDLHVKNGDFGDKTGVILGHEG
IGVVAEVGPGVTSLKPGDRASVAWFYEGCGHCEYCNTGNETLCRNVKNAGYTVDGGMAEE
CIVVADYAVKVPEGLDSAAASSITCAGVTTYKAVKISHIKPGQWIAIYGLGGLGNLALQY
AKNVFNAKVIAIDVNDGQLKLAEEMGADLTINSRTEDAAKIVQEKTGGAHAAVVTAVAKA
AFNSAVDAVRAGGRVVAVGLPPEAMNLDIPRLVLDGIQVVGSLVGTRQDLTEAFQFAAEG
KVVPKVALRPLEDINVIFKEMEQGQIRGRMVIDFRR
>tr|B4TII9|B4TII9_SALHS Alcohol dehydrogenase, propanol-preferring OS=Salmonella heidelberg (strain SL476) GN=SeHA_C1744 PE=4 SV=1
MKAAVVTQDHQVDVTEKTLRPLRHGEALLKMECCGVCHTDLHVKNGDFGDKTGVILGHEG
IGVVAEVGPGVTSLKPGDRASVAWFYEGCGHCEYCNTGNETLCRNVKNAGYTVDGGMAEE
CIVVADYAVKVPEGLDSAAASSITCAGVTTYKAVKISHIKPGQWIAIYGLGGLGNLALQY
AKNVFNAKVIAIDVNDGQLKLAEEMGADLTINSRTEDAAKIVQEKTGGAHAAVVTAVAKA
AFNSAVDAVRAGGRVVAVGLPPEAMNLDIPRLVLDGIQVVGSLVGTRQDLTEAFQFAAEG
KVVPKVALRPLEDINVIFKEMEQGQIRGRMVIDFRR
>tr|B4TW16|B4TW16_SALSV Alcohol dehydrogenase, propanol-preferring OS=Salmonella schwarzengrund (strain CVM19633) GN=SeSA_A1683 PE=4 SV=1
MKAAVVTQDHQVDVTEKTLRPLRHGEALLKMECCGVCHTDLHVKNGDFGDKTGVILGHEG
IGVVAEVGPGVTSLKPGDRASVAWFYEGCGHCEYCNTGNETLCRNVKNAGYTVDGGMAEE
CIVVADYAVKVPEGLDSAAASSITCAGVTTYKAVKISHIKPGQWIAIYGLGGLGNLALQY
AKNVFNAKVIAIDVNDGQLKLAEEMGADLTINSRTEDAAKIVQEKTGGAHAAVVTAVAKA
AFNSAVDAVRAGGRVVAVGLPPEAMNLDIPRLVLDGIQVVGSLVGTRQDLTEAFQFAAEG
KVVPKVALRPLEDINVIFKEMEQGQIRGRMVIDFRR
>tr|B4U4Z0|B4U4Z0_STREM Alcohol dehydrogenase I OS=Streptococcus equi subsp. zooepidemicus (strain MGCS10565) GN=adhA PE=4 SV=1
MKAVVVNQTSSGVEVVEHDVPSIGHGEALVKVEYCGVCHTDLHVAHGDFGQVPGRILGHE
GIGIVEKLGEGVTSLKVGDRVSIAWFFEGCGHCEYCTTGRETLCRSVKNAGYSVDGGMSE
YAVVTADYAVKVPDGLDPAQASSITCAGVTTYKAIKEAGAAPGQWIVIFGAGGLGNLAVQ
YAKKVFNAHVVAVDINNDKLELAKEVGADIVVNGKEIEDVAGYIQEKTGGAHGVVVTAVS
KVAFNQAIDSVRAGGTVVAVGLPSEYMELSIVKTVLDGIKVVGSLVGTRKDLEEAFAFGA
EGLVVPVVEKVPVETAPEVFDEMERGLIQGRKVLDFTI
>tr|B5BJE1|B5BJE1_SALPK Alcohol dehydrogenase OS=Salmonella paratyphi A (strain AKU_12601) GN=SSPA1209 PE=4 SV=1
MKAAVVTQDHQVDVTEKTLRPLRHGEALLKMECCGVCHTDLHVKNGDFGDKTGVILGHEG
IGVVAEVGPGVTSLKPGDRASVAWFYEGCGHCEYCNTGNETLCRNVKNAGYTVDGGMAEE
CIVVADYAVKVPEGLDSAAASSITCAGVATYKAVKISHIKPGQWIAIYGLGGLGNLALQY
AKNVFNAKVIAIDVNDGQLKLAEEMGADLTINSRTEDAAKIVQEKTGGAHAAVVTAVAKA
AFNSAVDAVRAGGRVVAVGLPPEAMNLDIPRLVLDGIQVVGSLVGTRQDLTEAFQFAAEG
KVVPKVALRPLEDINVIFKEMEQGQIRGRMVIDFRR
>tr|B5E6V7|B5E6V7_STRP4 Alcohol dehydrogenase, zinc-containing OS=Streptococcus pneumoniae serotype 19F (strain G54) GN=adhP PE=4 SV=1
MKAVVVNPESTGVAIEEKVLRPLETGEALVEVEYCGVCHTDLHVAHGDFGQVPGRVLGHE
GIGIVKEIAPDVKSLKVGDRVSVAWFFEGCGTCEYCTTGRETLCRTVKNAGYSVDGGMAE
QCIVTADYAVKVPDGLDPAQASSITCAGVTTYKAIKEAKVEPGQWVVLYGAGGLGNLAVQ
YAKKVFNAHVIAVDINNDKLALAKEVGADIVINGLEVEDVAGLIKEKTDGGAHSAVVTAV
SKVAFNQAVDSVRAGGRVVAVGLPSEMMELSIVKTVLDGIQVIGSLVGTRKDLEEAFQFG
AEGLVAPVVQKRPVEDAVAIFDEMEKGQIQGRMVLDFTH
>tr|B5F5W4|B5F5W4_SALA4 Alcohol dehydrogenase, propanol-preferring OS=Salmonella agona (strain SL483) GN=SeAg_B1598 PE=4 SV=1
MKAAVVTQDHQVDVTEKTLRPLRHGEALLKMECCGVCHTDLHVKNGDFGDKTGVILGHEG
IGVVAEVGPGVTSLKPGDRASVAWFYEGCGHCEYCNTGNETLCRNVKNAGYTVDGGMAEE
CIVVADYAVKVPEGLDSAAASSITCAGVTTYKAVKISHIKPGQWIAIYGLGGLGNLALQY
AKNVFNAKVIAIDVNDGQLKLAEEMGADLTINSRTEDAAKIVQEKTGGAHAAVVTAVAKA
AFNSAVDAVRAGGRVVAVGLPPEAMNLDIPRLVLDGIQVVGSLVGTRQDLTEAFQFAAEG
KVVPKVALRPLEDINVIFKEMEQGQIRGRMVIDFRR
>tr|B5FHJ5|B5FHJ5_SALDC Alcohol dehydrogenase, propanol-preferring OS=Salmonella dublin (strain CT_02021853) GN=SeD_A1776 PE=4 SV=1
MKAAVVTQDHQVDVTEKTLRPLRHGEALLKMECCGVCHTDLHVKNGDFGDKTGVILGHEG
IGVVAEVGPGVTSLKPGDRASVAWFYEGCGHCEYCNTGNETLCRNVKNAGYTVDGGMAEE
CIVVADYAVKVPEGLDSAAASSITCAGVTTYKAVKISHIKPGQWIAIYGLGGLGNLALQY
AKNVFNAKVIAIDVNDGQLKLAEEMGADLTINSRTEDAAKIVQEKTGGAHAAVVTAVAKA
AFNSAVDAVRAGGRVVAVGLPPEAMNLDIPRLVLDGIQVVGSLVGTRQDLTEAFQFAAEG
KVVPKVALRPLEDINVIFKEMEQGQIRGRMVIDFRR
>tr|B5QTN5|B5QTN5_SALEP Alcohol dehydrogenase OS=Salmonella enteritidis PT4 (strain P125109) GN=adhP PE=4 SV=1
MLKMECCGVCHTDLHVKNGDFGDKTGVILGHEGIGVVAEVGPGVTSLKPGDRASVAWFYE
GCGHCEYCNTGNETLCRNVKNAGYTVDGGMAEECIVVADYAVKVPEGLDSAAASSITCAG
VTTYKAVKISHIKPGQWIAIYGLGGLGNLALQYAKNVFNAKVIAIDVNDGQLKLAEEMGA
DLTINSRTEDAAKIVQEKTGGAHAAVVTAVAKAAFNSAVDAVRAGGRVVAVGLPPEAMNL
DIPRLVLDGIQVVGSLVGTRQDLTEAFQFAAEGKVVPKVALRPLEDINVIFKEMEQGQIR
GRMVIDFRR
>tr|B5RAB3|B5RAB3_SALG2 Alcohol dehydrogenase OS=Salmonella gallinarum (strain 287/91 / NCTC 13346) GN=adhP PE=4 SV=1
MLKMECCGVCHTDLHVKNGDFGDKTGVILGHEGIGVVAEVGPGVTSLKPGDRASVAWFYE
GCGHCEYCNTGNETLCRNVKNAGYTVDGGMAEECIVVADYAVKVPEGLDSAAASSITCAG
VTTYKAVKISHIKPGQCIAIYGLGNLALQYAKNVFNAKVIAIDVNDGQLKLAEEMGADLT
INSRTEDAAKIVQEKTGGAHAAVVTAVAKAAFNSAVDAVRAGGRVVAVGLPPEAMNLDIP
RLVLDGIQVVGSLVGTRQDLTEAFQFAAEGKVVPKVALRPLEDINVIFKEMEQGQIRGRM
VIDFRR
>tr|B5XJ33|B5XJ33_STRPZ Alcohol dehydrogenase OS=Streptococcus pyogenes serotype M49 (strain NZ131) GN=adhP PE=4 SV=1
MKAVVVNQASTGVEVVEHDLPNVGHGEALVKVEYCGVCHTDLHVAHGDFGQVPGRILGHE
GIGIVEEIGEGVTSLKVGDRVSIAWFFEGCGHCEYCTTGRETLCRSVKNAGYSVDGGMSE
YAVVTADYAVKVPEGLDPAQASSITCAGVTTYKAIKEAGAAPGQWIVIFGAGGLGNLAVQ
YAKKVFNAHVVAVDINNDKLELAKEVGADILVNGKEIEDVPGYIQEKTGGAHGVVVTAVS
KVAFNQAIDSVRAGGTVVAVGLPSEYMELSIVKTVLDGIKVVGSLVGTRKDLEEAFAFGA
EGLVAPVVEKVPVDTAPEVFDEMERGLIQGRKVLDFIS
>tr|B5XX20|B5XX20_KLEP3 Alcohol dehydrogenase OS=Klebsiella pneumoniae (strain 342) GN=KPK_2503 PE=4 SV=1
MKAAVVTHDHQVNVTEKTLRPLEYGEALLKMECCGVCHTDLHVKNGDFGDKTGVILGHEG
IGVVQKVGPGVTSLKPGDRASVAWFFEGCGHCDYCNSGNETLCRSVKNAGYTVDGGMAEE
CIVTANYAVKVPDGLDSAAASSITCAGVTTYKAVKVSHIKPGQWIAIYGLGGLGNLALQY
AKNVFNAKVIAIDVNDGQLELAASMGADLTINSRNEDAAKVIQEKTGGAHAAVVTAVAKA
AFNSAVDAVRAGGRVVAVGLPPEAMSLDIPRLVLDGIEVVGSLVGTRQDLVEAFQFAAEG
KVVPKVTLRPLEDINAIFKEMEQGQIRGRMVIDLRS
>tr|B5Z1T8|B5Z1T8_ECO5E Oxidoreductase, zinc-binding dehydrogenase family OS=Escherichia coli O157:H7 (strain EC4115 / EHEC) GN=ECH74115_2090 PE=4 SV=1
MKAAVVTKDHHVDVTDKTLRSLKHGEALLKMECCGVCHTDLHVKNGDFGDKTGVILGHEG
IGVVAEVGPGVTSLKPGDRASVAWFYEGCGHCEYCNSGNETLCRSVKNAGYSVDGGMAEE
CIVVADYAVKVPDGLDSAAASSITCAGVTTYKAVKLSKIRPGQWIAIYGLGGLGNLALQY
AKNVFNAKVIAIDVNDEQLKLATEMGADLAINSRTEDAAKIVQEKTGGAHAAVVTAVAKA
AFNSAVDAVRAGGRVVAVGLPPESMSLDIPRLVLDGIEVVGSLVGTRQDLTEAFQFAAEG
KVVPKVALRPLADINTIFTEMEEGKIRGRMVIDFRR
>tr|B6IAN0|B6IAN0_ECOSE Alcohol dehydrogenase OS=Escherichia coli (strain SE11) GN=ECSE_1567 PE=4 SV=1
MQNIIRKGGTMKAAVVTKDHHVDVTDKTLRSLKHGEALLKMECCGVCHTDLHVKNGDFGD
KTGVILGHEGIGVVAEVGPGVTSLKPGDRASVAWFYEGCGHCEYCNSGNETLCRSVKNAG
YSVDGGMAEECIVVADYAVKVPDGLDSAAASSITCAGVTTYKAVKLSKIRPGQWIAIYGL
GGLGNLALQYAKNVFNAKVIAIDVNDEQLKLATEMGADLAINSRTEDAAKIVQEKTGGAH
AAVVTAVAKAAFNSAVDAVRAGGRVVAVGLPPESMSLDIPRLVLDGIEVVGSLVGTRQDL
TEAFQFAAEGKVVPKVALRPLADINTIFTEMEEGKIRGRMVIDFRR
>tr|Q02DT4|Q02DT4_PSEAB Alcohol dehydrogenase, zinc-containing OS=Pseudomonas aeruginosa (strain UCBPP-PA14) GN=adhA PE=1 SV=1
MTLPQTMKAAVVHAYGAPLRIEEVKVPLPGPGQVLVKIEASGVCHTDLHAAEGDWPVKPP
LPFIPGHEGVGYVAAVGSGVTRVKEGDRVGIPWLYTACGCCEHCLTGWETLCESQQNTGY
SVNGGYAEYVLADPNYVGILPKNVEFAEIAPILCAGVTVYKGLKQTNARPGQWVAISGIG
GLGHVAVQYARAMGLHVAAIDIDDAKLELARKLGASLTVNARQEDPVEALQRDIGGAHGV
LVTAVSNSAFGQAIGMARRGGTIALVGLPPGDFPTPIFDVVLKGLHIAGSIVGTRADLQE
ALDFAGEGLVKATIHPGKLDDINQILDQMRAGQIEGRIVLEM
>tr|Q02X50|Q02X50_LACLS Zn-dependent alcohol dehydrogenase OS=Lactococcus lactis subsp. cremoris (strain SK11) GN=LACR_1990 PE=3 SV=1
MKAAVVRQNPDGYADVVEKELRMIKPNESLLDMEYCGVCHTDLHVAAGDYGNKAGTVLGH
EGIGIVKEIGSEVTSLKVGDRVSVAWFFEGCGHCEYCVSGNETFCREVKNAGYSVDGGMA
EQAIVTADYAVKVPEGLDPIEASSITCAGVTTYKAIKVSGVKPGDWQVIFGAGGLGNLAI
QYAKNVFGAKVIAVDINQDKLDLAKKIGADVIINSGEVNPIDEIKKITGGLGAQSAVVCA
VARIAFEQAVASLKPMGKMFAVALPNTEMTLSVPTVVFDGVEVAGSLVGTRLDLAEAFQF
GAEGKVKPIVATRKLEEINEIIDEMKAGKIEGRMVIDFTK
>tr|Q03RM0|Q03RM0_LACBA Zn-dependent alcohol dehydrogenase OS=Lactobacillus brevis (strain ATCC 367 / JCM 1170) GN=LVIS_1019 PE=3 SV=1
MKAAVIRDSVDGYVDIKDVTLRPITHGEALVKMEYCGLCHTDLHVAAGDFGKQPGRIIGH
EGVGKVIQVADDVDNLKIGDRVSVAWFFKGCGHCEYCLTGRETLCRNVQNSGFTVDGAMA
EECIVDANYAVKVPEGLDPIEATSLTCAGVTMYKALKVGETKPGQWVEVVGAGGLGNLAI
QYAHNVFGAHVVAVDGNPDKLAAAKANGAEVLINRHDGNVAEQIQEKVGGVDNAQVTAVN
KDAFTQSVNALKPDGKLVAVALPQGDMELNIAKTVLDGISVRGSLVGTRQDLAETFQFGA
EGKVHPIVKTRRLDEVNDIIDEMKNNQIVGRMVVDFTK
>tr|Q03TQ2|Q03TQ2_LACBA Zn-dependent alcohol dehydrogenase OS=Lactobacillus brevis (strain ATCC 367 / JCM 1170) GN=LVIS_0254 PE=3 SV=1
MKAAVVRDSLDGYVDIKEVPVRKIKANEALVDVEYCGLCHTDLHVAQGDFGNTAGRVIGH
EGVGRVKEIGSDVTSLKVGDRVSIAWFFAGCGHCEYCLTGRETLCRNVENAGFNVDGAMA
EQVIVKADYAVKVPDDLDPVQASSITCAGVTTYKALKVANLHPGEWVTIYGCGGLGNLAI
QWAKNVFKAHVIAIDINDDKLASAKKVGADLTFNSKTEDSGAWVQDKIGGAHAAVVTAVS
QIAFDQAIGSVRAGARVVAVGLPKGAMEVSIVKVVLDGIEIAGSLVGTRQDLAEAFQLCA
EGDVTPIVATRKLEEVNDIIDEMKAGKIEGRMVVKF
>tr|Q03UY0|Q03UY0_LEUMM Zn-dependent alcohol dehydrogenase OS=Leuconostoc mesenteroides subsp. mesenteroides (strain ATCC 8293 / NCDO 523) GN=LEUM_1919 PE=3 SV=1
MKAAVVRNVNDGYVDLIEDWQPRALAFGDALVDVEYVGLCHTDLHCANGDFGDPNKIGER
NGNFGRVIGHEGVGRVSKLGEGASDYLKVGDRVSIAWFYDACGVCDYCVSGNETFCRKVR
NSGYTIDGAMSQQVVVNAKYAVKVPEGLDPVEATSITCAGVTMYKALKVGETKPGEWVSV
HGAGGLGNLAVQYAHSVFGAHVAVIDGNDDKLAAAKANGAEVLVNRKKEDVVAKVNELTG
GVHNAQVTAVNDAAFSQAVNVLRPMGKLVAVALPQGDMALNIAKTVLDGIEVRGSLVGTR
ADLKEAFQFGAEGKVKPIVETVAFQDMNEIIDEMKAGSITGRKVIDFTTL
>tr|Q04GE6|Q04GE6_OENOB Zn-dependent alcohol dehydrogenase OS=Oenococcus oeni (strain BAA-331 / PSU-1) GN=OEOE_0527 PE=3 SV=1
MLNYRDLMVFLFATKEGIKIFKESRELKMKAAVVREKNDGFVDLIDDWKPRELGFGDALV
DVEYCGLCHTDLHCASGDFGDPNTLGERNGDFRRVAGHEGVGIVSKLGEGADQYLKVGDR
VSIAWFYDACGVCDYCVSGNETFCRKVRNSGYTVDGAMAQQVVVDAKYAVKVPEGLDPAQ
ASSITCAGVTMYKSLKVGETKPGQWVSVHGAGGLGNLAVQYAHNVFGAHVVAIDGNPDKL
EAAKEGGAEVLINRKQPGIDVAAEVQKDTGGVHNAQVTAVNDAAFKQAVDSLRPMGKLVA
VALPQGDMELNIVKTVLDGIEVRGSLVGTRADLKEAFQFGAEGKVTPIVEKVDLNDINDV
IEEMKEGTITGRKVFDFTHM
>tr|Q04MG5|Q04MG5_STRP2 Alcohol dehydrogenase, zinc-containing OS=Streptococcus pneumoniae serotype 2 (strain D39 / NCTC 7466) GN=SPD_0265 PE=3 SV=1
MKAVVVNPESTGVAIEEKVLRPLETGEALVEVEYCGVCHTDLHVAHGDFGQVPGRVLGHE
GIGIVKEIAPDVKSLKVGDRVSVAWFFEGCGTCEYCTTGRETLCRTVKNAGYSVDGGMAE
QCIVTADYAVKVPDGLDPAQASSITCAGVTTYKAIKEAKVEPGQWVVLYGAGGLGNLAVQ
YAKKVFNAHVIAVDINNDKLALAKEVGADIVINGLEVEDVAGLIKEKTDGGAHSAVVTAV
SKVAFNQAVDSIRAGGRVVAVGLPSEMMELSIVKTVLDGIQVIGSLVGTRKDLEEAFQFG
AEGLVVPVVQKRPVEDAVAIFDEMEKGQIQGRMVLDFTH
>tr|Q0B8U9|Q0B8U9_BURCM Alcohol dehydrogenase GroES domain protein OS=Burkholderia ambifaria (strain ATCC BAA-244 / AMMD) GN=Bamb_3870 PE=3 SV=1
MKAAVVHAFGEPLRIEEVPIPTPGAGQILVNIKASGVCHTDLHAADGDWPVKPTLPFIPG
HEGVGVVAAVGAGVTHVREGDRVGVPWLYTACGHCEYCHTGWETLCHGQQNTGYSVNGSY
AEYVLADPDYVGHLPAQVAFDEIAPILCAGVTVYKGIRVTDTRPGQWLAISGIGGLGHVA
VQYARAMGLHVAAIDVSPAKLELARQLGAELTIDASVDDPAKVIQKEIGGAHGVLVTAVS
RSAFAQALGMVRRGGTVALNGLPPGDFPLPIFSTVLNGITVRGSIVGTRRDLQESLDFAA
DGLVRAHIHRDRLGNINDIFARLREGRIDGRVVLTDMH
>tr|Q0THU2|Q0THU2_ECOL5 Alcohol dehydrogenase I OS=Escherichia coli O6:K15:H31 (strain 536 / UPEC) GN=ECP_1480 PE=3 SV=1
MKAAVVTKAHHVDVTDKTLRSLKHGEALLKMECCGVCHTDLHVKNGDFGDKTGVILGHEG
IGVVAEVGPGVTSLKPGDRASVAWFYEGCGHCEYCNSGNETLCRSVKNAGYSVDGGMAEE
CIVVADYAVKVPDGLDSAAASSITCAGVTTYKAVKLSKIRPGQWIAIYGLGGLGNLALQY
AKNVFNAKVIAIDVNDEQLKLATEMGADLAINSRTEDAARIVQEKAGGAHAAVVTAVAKA
AFNSAVDAVRAGGRVVAVGLPPESMSLDIPRLVLDGIEVVGSLVGTRQDLTEAFQFAAEG
KVVPKVALRPLADINTIFTEMEEGKIRGRMVIDFRR
>tr|Q13HL2|Q13HL2_BURXL Putative Zinc-containing alcohol dehydrogenase OS=Burkholderia xenovorans (strain LB400) GN=Bxeno_C0499 PE=3 SV=1
MKTHMQAAVVEQFGKPLVLKELAIPTPGPGQVLVKTEACGVCHTDLHATNGDWPLKPGLP
FTPGHEGIGIVAALGAGVTAVKEGDRIGVPWLYSACGHCEYCLAAREPVCAEAQFGGYTK
NGGFAEYIVADPNYVAHIPAGLAAREAAPLICAGITSYKGIKETQARPGEWVVISGVGGL
GHLGIQYAKAMGLQVCAVDIDDGKLAHAKRLGADAVVNANDGDPIAAVIRATGGGAHGVL
ITAPSLGAFKQGVGMTRKCGTCVLVGLPPGEFPTPLFDVVANCITIRGSFVGNRRDMAEA
LAFAADGKVRADIELQPLSAINNVFQRLGHGDVPSRVVLEFASH
>tr|Q13XU5|Q13XU5_BURXL Zinc-containing alcohol dehydrogenase superfamily OS=Burkholderia xenovorans (strain LB400) GN=Bxeno_A2556 PE=3 SV=1
MAQLMKAAVVHEFGAPLRIEEVPVPQVGRGQILVNIKASGVCHTDLHAADGDWPVKPTLP
FIPGHEGVGYVAAVGEGVKHVKEGDRVGVPWLYTACGHCEHCLGGWETLCQEQQNTGYSV
NGAYAEYVVADPNFVGHLPAAVSFEDIAPILCAGVTVYKGIRMTDARPGQWITISGIGGL
GHVAVQYAIAMGLRVVAVDISEDKLALARELGATLAFNASECDPAAAIQKEIGGTHGVLV
TAVSRSAFAQALGMVRRGGTVALNGLPPGDFPLPIFSTVLNGITVRGSIVGTRQDLQESL
EFAAQGRVRARIHLDRLDNINHVLAELKSGKVDGRIVLNLD
>tr|Q1BNI8|Q1BNI8_BURCA Alcohol dehydrogenase GroES-like OS=Burkholderia cenocepacia (strain AU 1054) GN=Bcen_3928 PE=3 SV=1
MTQTMKAAVVHAFGEPLRIEEVPIPAPGPGQILVNIKASGVCHTDLHAADGDWPVKPSLP
FIPGHEGVGIVAAVGAGVTHVREGDRVGVPWLYTACGHCEYCCTGWETLCHGQQNTGYSV
NGSYAEYVLADPDYVGQLPAQVAFDEIAPILCAGVTVYKGIRVTDTRPGQWLAISGIGGL
GHVAVQYARAMGLHVAAIDISPDKLALARQLGAHLTIDASIDDPAKVIQKEIGGAHGVLV
TAVSRSAFAQALGMVRRGGTVALNGLPPGDFPLPIFSTVLNGITVRGSIVGTRRDLQESL
DFAADGLVRAHIHRDRLGNINDIFAKLREGKVDGRIVLTDMH
>tr|Q1GQB0|Q1GQB0_SPHAL Alcohol dehydrogenase GroES-like protein OS=Sphingopyxis alaskensis GN=Sala_2455 PE=3 SV=1
MAKTMKAAVVREFGKPLVIEEAPIPTVGPGQILVKVAAAGVCHTDLHAAEGDWPVKPNPP
FIPGHEGVGHVAAVGSGVTLIKEGDRVGVPWLYSACGHCVHCLGGWETLCESQQNTGYSV
NGSFAEYVLADPNYVGHLPDNVDFLDIAPILCAGVTVYKGLKATEAKPGEWVVVSGIGGL
GHMAVQYARAMGLNVAAVDVDDRKLDLATRLGAALTVNAREEDPSAAIKQAIDGAQGVLV
TAVSPKAFQQALGMVRRGGTVALNGLPPGDFPLSIFDTVLNGITVRGSIVGTRLDLLEAL
AFAGEGKVHATVHAEKLENINDVFARMRRGDIDGRIVLDLA
>tr|Q1J919|Q1J919_STRPF Alcohol dehydrogenase OS=Streptococcus pyogenes serotype M4 (strain MGAS10750) GN=adhA PE=3 SV=1
MKAVVVNQASTGVEVVEHDLPNVGHGEALVKVEYCGVCHTDLHVAHGDFGQVPGRILGHE
GIGIVEEIGEGVTSLKVGDRVSIAWFFEGCGHCEYCTTGRETLCRSVKNAGYSVDGGMSE
YAVVTADYAVKVPEGLDPAQASSITCAGVTTYKAIKEAGAAPGQWIVIFGAGGLGNLAVQ
YAKKVFNAHVVAVDINNDKLELAKEVGADIVVNGKEIEDVPGYIQEKTGGAHGVVVTAVS
KVAFNQAIDSVRAGGTVVAVGLPSEYMELSIVKTVLDGIKVVGSLVGTRKDLEEAFAFGA
EGLVVPVVEKVPVDTAPGVFDEMERGLIQGRKVLDFIS
>tr|Q1JJ65|Q1JJ65_STRPD Alcohol dehydrogenase OS=Streptococcus pyogenes serotype M2 (strain MGAS10270) GN=adhA PE=3 SV=1
MKAVVVNQASTGVEVVEHDLPNVGHGEALVKVEYCGVCHTDLHVAHGDFGQVPGRILGHE
GIGIVEEIGEGVTSLKVGDRVSIAWFFEGCGHCEYCTTGRETLCRSVKNAGYSVDGGMSE
YAVVTADYAVKVPEGLDPAQASSITCAGVTTYKAIKEAGAAPGQWIVIFGAGGLGNLAVQ
YAKKVFNAHVVAVDINNDKLELAKEVGADILVNGKEIEDVPGYIQEKTGGAHGVVVTAVS
KVAFNQAIDSVRAGGTVVAVGLPSEYMELSIVKTVLDGIKVVGSLVGTRKDLEEAFAFGA
EGLVVPVVEKVPVDTAPEVFDEMERGLIQGRKVLDFIS
>tr|Q1JP20|Q1JP20_STRPC Alcohol dehydrogenase OS=Streptococcus pyogenes serotype M12 (strain MGAS9429) GN=adhA PE=3 SV=1
MYNLFVTDYKKVIIRWRTDMKAVVVNQASTGVEVVEHDLPNVGHGKALVKVEYCGVCHTD
LHVAHGDFGQVPGRILGHEGIGIVEEIGEGVTSLKVGDRVSIAWFFEGCGHCEYCTTGRE
TLCRSVKNAGYSVDGGMSEYAVVTADYAVKVPEGLDPAQASSITCGGVPTYKAIKEAGAA
PGQWIVIFGAGGLGNLAVQYAKKVFNAHVVAVDINNDKLELAKEVGADIVVNGKEIEDVP
GYIQEKTGGAHGVVVTAVSKVAFNQAIDSVRAGGTVVAVGLPSEYMELSIVKTVLDGIKV
VGSLVGTRKDLEEAFAFGAEGLVVPIVEKVPVDTAPEVFDEMERGLIQGRKVLDFIS
>tr|Q1LPE7|Q1LPE7_RALME Alcohol dehydrogenase GroES-like protein OS=Ralstonia metallidurans (strain CH34 / ATCC 43123 / DSM 2839) GN=Rmet_1093 PE=3 SV=1
MPAMMKAAVVRAFGAPLTIDEVPVPQPGPGQIQVKIEASGVCHTDLHAAQGDWPVKPSLP
FIPGHEGVGFVSAVGANVKRVKEGDRVGVPWLYSACGYCEHCLQGWETLCEKQQNTGYSV
NGGYGEFVVADPNYVGLLPKNVDFIEIAPILCAGVTVYKGLKVTDTRPGQWVVISGIGGL
GHVAVQYARAMGLRVAAVDIDDAKLAFARKLGAEVAINARTTDPAAFLQKEIGGAHGVLV
TAVSPQAFSQAIGMVRRGGTISLNGLPPGDFPTPIFDVVLKAITIRGSIVGTRSDLQEAL
EFAASGVVKATVSTEKLDSINSIFDRMKAGQIEGRIVLDFSR
>tr|Q1M8J4|Q1M8J4_RHIL3 Putative alcohol dehydrogenase OS=Rhizobium leguminosarum bv. viciae (strain 3841) GN=adhA PE=3 SV=1
MTNKLMKAAVVREFGKPLAIECVPVPVPGPGEILVKVVACGVCHTDLHAADGDWPVKPTP
PFIPGHEAAGIVAALGSGVTEFKEGDAVGVAWLHDACLRCEYCETGWETLCEHQHNTGYS
CNGGFAEYVIASAAFAARLPQNVNFSEIAPILCAGVTTYKGLKETEARPGEWVAISGVGG
LGHVAIQYAKAMGLKVVALDVAAAKLDLARQVGADLALNVLSEDTIEKVLKVTSGGAHGV
LVTAVSPPAFSQALSMVRRKGTVSLVGLPPGNFPMPIFDVVLKRITVRGSIVGTRRDLDE
ALAFATEGRVRAEIAKAPLDDINDIFAGLKAGTIEGRMVLDIAGQASALATQGQSAA
>tr|Q1QTF1|Q1QTF1_CHRSD Alcohol dehydrogenase, zinc-binding OS=Chromohalobacter salexigens (strain DSM 3043 / ATCC BAA-138 / NCIMB 13768) GN=Csal_2912 PE=3 SV=1
MDKTMKAAVVRQFGEPLVIEEVATPRPQQGEILVEVAASGVCHTDLHAAHGDWPVKPSPP
FIPGHEGVGHIVAVGEGVKHVKEGDRVGVPWLYSTCGHCEHCLGGWETLCESQQNTGYSV
NGGFADYTLADANYVGRLPDNVDFLEIAPVLCAGVTVYKGLKMTDARPGQWVVISGIGGL
GHMAVQYARAMGFNVAAVDIDDGKLALAERLGATVVVNASKADPAETLKREIGGAHGALV
TAVSPKAFDQAQRMLRRGGTLVLNGLPPGDFPLPIFDTVLNGITVRGSIVGTRQDLQEAL
DFAGQGKVEATIATEKLENINDVFQRMLDGKIEGRIVLDMTG
>tr|Q1RBU0|Q1RBU0_ECOUT Alcohol dehydrogenase, propanol-preferring OS=Escherichia coli (strain UTI89 / UPEC) GN=adhP PE=3 SV=1
MQNIIRKGGTMKAAVVTKDHHVDVTDKTLRSLKHGEALLKMECCGVCHTDLHVKNGDFGD
KTGVILGHEGIGVVAEVGPGVTSLKPGDRASVAWFYEGCGHCEYCNSGNETLCRSVKNAG
YSVDGGMAEECIVVADYAVKVPDGLDSAAASSITCAGVTTYKAVKLSKIRPGQWIAIYGL
GGLGNLALQYAKNVFNAKVIAIDVNDEQLKLATEMGADLAINSRTEDAARIVQEKAGGAH
AAVVTAVAKAAFNSAVDAVRAGGRVVAVGLPPESMSLDIPRLVLDGIEVVGSLVGTRQDL
TEAFQFAAEGKVVPKVALRPLADINTIFTEMEEGKIRGRMVIDFRR
>tr|Q2J8T9|Q2J8T9_FRASC Alcohol dehydrogenase, zinc-binding OS=Frankia sp. (strain CcI3) GN=Francci3_2945 PE=3 SV=1
MKAAVVTDFRAPLRIEDRDVPVPGPGQILVRMEASGLCHTDIHAAHGDWPVKPTPPFVPG
HEGVGVVKAVGAGVTGRAIGDRVAIPWLGHACGRCRYCVGGWETLCESQRNSGYSIDGAF
AEYAVADADYTVPVPGDVPSFDAAPLTCAGVTTYKAIKVAGVTPAETVAVFGIGGLGHLA
LQYARIAGGFTVGVDVTEAKLELATELGADHVVNARTADPVEAIQRLGGADVAVALAASP
RSFEQAFASLRRGGRLVCVALPADGTMSIPIFDTVLKGITVKGSIVGTRNDLAEVFRLHA
AGRTRVIASGRKLDDVNACMDEVLDSRVPARLVFEF
>tr|Q2K1F3|Q2K1F3_RHIEC Alcohol dehydrogenase protein OS=Rhizobium etli (strain CFN 42 / ATCC 51251) GN=adhA2 PE=3 SV=1
MKAAVVREFGKPLAIECVPIPVPGPGEILVKVAACGVCHTDLHAAEGDWPVKPVPPFIPG
HEAAGIVAALGPDVTEFKEGDAVGVAWLHDACLRCEYCETGWETLCAHQHNTGYSCNGGF
AEYVVASAAFAARLPAGLDFAEIAPILCAGVTTYKGLKETEARPGEWVAISGVGGLGHVA
IQYAKAMGLKVVALDVAAAKLDLARQVGADLALNARAEDTVEKVLKATNGGAHGVVVTAV
SPPAFSQALGMVRRKGTVSLVGLPPGNFPTPIFDVVLKRITIRGSIVGTRRDLDEALAFA
AEGRVRAEIAKAPLDDVNDIFASLKAGTIEGRMVLDIAGEAGVSAAAEQSAA
>tr|Q2T871|Q2T871_BURTA Alcohol dehydrogenase, zinc-containing OS=Burkholderia thailandensis (strain E264 / ATCC 700388 / DSM 13276 / CIP 106301) GN=BTH_II0428 PE=3 SV=1
MAQYMKAAVVHAFGEPLRIEEVPVPTPGPGQILVNIKASGVCHTDLHAADGDWPVKPTLP
FIPGHEGVGFVTAVGGGVKHVKEGDRVGVPWLYTACGHCEYCQTGWETLCHEQQNTGYSV
NGSYAEYVLADPNYVGHLPSNVAFDEIAPILCAGVTVYKGIRVTDTRPGQWIAISGIGGL
GHVAVQYAKAMGLHVVAVDVAHEKLELARKLGAAFVVDASRDDPAAVIQKEIGGVHGVLV
TAVSRSAFAQALGMVRRGGTVSLNGLPPGDFPLPIFSTVLNGITVRGSIVGTRRDLQESL
DFAAEGLVRAHIHRDKLENINSVFTALREGKVDGRIVLTGE
>tr|Q2YP66|Q2YP66_BRUA2 Zinc-containing alcohol dehydrogenase superfamily:Zinc-containing alcohol dehydrogenase OS=Brucella abortus (strain 2308) GN=BAB1_0204 PE=3 SV=1
MAKTMKAAVVRAFGKPLTIDEVPIPQPGPGQIQVAIQASGVCHTDLHAAEGDWPVKPNPP
FIPGHEGVGFVSAVGSGVKHVKEGDRVGIPWLYTACGHCRHCLGGWETLCEEQLNTGYSV
NGGFAEYVVADPNFVGHLPKNIDFNEIAPVLCAGVTVYKGLKVTDTKPGDWVVISGIGGL
GHMAVQYARAMGLNVAAVDIDDRKLDLARRLGATVTVNAKTVADPAAYIRKETDGGAQGV
LVTAVSPKAFEQALGMVARGGTVSLNGLPPGDFPLSIFNMVLNGVTVRGSIVGTRLDLQE
SLDFAADGKVKATIQTGKLEDINAIFDDMRQGNIEGRIVMDLTQ
>tr|Q32G20|Q32G20_SHIDS Alcohol dehydrogenase OS=Shigella dysenteriae serotype 1 (strain Sd197) GN=adhP PE=3 SV=1
MQNIIRKGGTMKAAVVTKDHHVDVTDKTLRSLKHDEALLKMECCGVCHTDLHVKNGDFGD
KTSVILGHEGIGVVAEVGPGVTSLKPGDRASVAWFYEGCGHCEYCNSGNETLCRSVKNAG
YSVDGGMAQECIVVADYAVKVPDGLDSAAASSITCAGVTTYKAVKLSKIRPGQWIAIYGL
GGLGNLALQYAKNVFNAKVIAIDVNDEQLKLATEMGADLAINSRTEDAAKIVQEKTGGAH
AAVVTAVAKAAFNSAVDAVRAGGHVVAVGLPPESMSLDIPRLVLDGIEVVGSLVGTRQDL
TEAFQFAAEGKVVPKVALRPLADINTIFTEMEEGKIRGRMVIDFRRSEAFAATASPGVAA
SHTLQHEMAKWIIVA
>tr|Q3ICG9|Q3ICG9_PSEHT Alcohol dehydrogenase, propanol-preferring OS=Pseudoalteromonas haloplanktis (strain TAC 125) GN=adhP PE=3 SV=1
MKAAINNEFKGKLQIIDMPIPEVGINDVLVKIAACGVCHTDLHACHGDWPVAPKMPLVPG
HEGVGVIEKVGSNIKHLEVGDRVGVPWLYSACGHCEFCLDGRETLCLSQHNTGYSIDGSY
AEYCLAHGDYVVKIPEGLGFSEAAPLFCAGVTTYKALKVSGAKPGQWVAIVGVGGLGHLA
VQYAKAMGFNVIAVDTGKEKLALAKELGADITLDFKEVVPSEAIFEQVGGAHAVVCTAVS
KPGFEQAYKSVRRGGKCVLVGLPPEDMPLPIFDTVLNGVSVVGSIVGTRKDLQECLEFAA
QGKVKAIIEEKRLEDINEIFDDMLKGEINGRIVVTI
>tr|Q3JJP9|Q3JJP9_BURP1 Alcohol dehydrogenase, zinc-containing OS=Burkholderia pseudomallei (strain 1710b) GN=adhA PE=3 SV=1
MAQYMKAAVVHAFGEPLRIEEVPVPTPGAGQILVNVKASGVCHTDLHAADGDWPVKPTLP
FIPGHEGVGFVAAVGEGVRHVKEGDRVGVPWLYTACGHCEYCQTGWETLCHEQQNTGYSV
NGSYAEYVLADPNYVGHLPSNVAFDEIAPILCAGVTVYKGIRVTDTRPGQWIAISGIGGL
GHVAVQYAKAMGLHVVAVDVAPQKLELARKLGAAFVVDASKDDPAAVIQKEIGGVHGVLV
TAVSRGAFAQALGMVRRGGTVSLNGLPPGDFPLPIFSTVLNGITVRGSIVGTRRDLQESL
DFAAEGLVRAHIHRDKLEHINGVFSALREGKVDGRIVLTGQ
>tr|Q3K3X3|Q3K3X3_STRA1 Alcohol dehydrogenase, zinc-containing OS=Streptococcus agalactiae serotype Ia GN=SAK_0087 PE=3 SV=1
MKAVVVNQASTGVEVVEHDLPKVGHGEALVKVEYCGVCHTDLHVAHGDFGQVPGRILGHE
GIGIVEEIGEGVTSLRVGDRVSIAWFFEGCGHCEYCTTGRETLCRSVKNAGYSVDGGMSE
YAIVTADYAVKVPEGLDPAQASSITCAGVTTYKAIKEAGAAPGQWIAVYGAGGLGNLAVQ
YAKKVFNAHVVAVDINADKLQLAKEVGADLTVNGKEIKDVAAYIQEKTGGCHGVVVTAVS
KIAFNQAIDSVRAGGTVVAVGLPSEYMELSIVKTVLDGIRVVGSLVGTRKDLEEAFAFGA
EGLVVPVVEKVPVDTAPQVFDEMERGLIQGRKVLDFTK
>tr|Q46UZ9|Q46UZ9_RALEJ Zinc-containing alcohol dehydrogenase superfamily OS=Ralstonia eutropha (strain JMP134) GN=Reut_B3677 PE=3 SV=1
MPAMMKAAVVRAFGAPLTIDEVPVPQPGPGQVQVKIEASGVCHTDLHAADGDWPVKPTLP
FIPGHEGVGYVSAVGSGVSRVKEGDRVGVPWLYSACGYCEHCLQGWETLCEKQQNTGYSV
NGGYGEYVVADPNYVGLLPDKVGFVEIAPILCAGVTVYKGLKVTDTRPGQWVVISGIGGL
GHVAVQYARAMGLRVAAVDIDDAKLNLARRLGAEVAVNARDTDPAAWLQKEIGGAHGVLV
TAVSPKAFSQAIGMVRRGGTIALNGLPPGDFGTPIFDVVLKGITIRGSIVGTRSDLQESL
DFAAHGDVKATVSTAKLDDVNDVFGRLREGKVEGRVVLDFSR
>tr|Q47XF5|Q47XF5_COLP3 Alcohol dehydrogenase, zinc-containing OS=Colwellia psychrerythraea (strain 34H / ATCC BAA-681) GN=CPS_3853 PE=3 SV=1
MKAAVNHQFKGKLEIEQLDKPTISSHEVLVKIHACGVCHTDLHACHGDWPVKPKMPLVPG
HEGVGEIVEVGDQVSHCKLGDRVGIPWLYSACGHCDYCLTGDENLCLSQQNAGYSVDGSY
AEYCKADGNYVVKIPDGISYVDAAPLFCAGVTTYKALKVSTAKPGEWVAIFGIGGLGHLA
VQYAVAMGLNVIAVDTGEAKLDLAKKLGASLCLDFKRDDVVAKVLAETGGVHASICTAVS
KSGFEQSYKVIRRGGKCVLVGLPPEDMPLPIFDTVLNGVSVVGSIVGTRKDLIECLDFAA
RGKVKAITIEKSLEDINDIFEEMINGEITGRVVMKF
>tr|Q48VV2|Q48VV2_STRPM Alcohol dehydrogenase OS=Streptococcus pyogenes serotype M28 GN=adhA PE=3 SV=1
MKAVVVNQASTGVEVVEHDLPNVGHGEALVKVEYCGVCHTDLHVAHGDFGQVPGRILGHE
GIGIVEEIGEGVTSLKVGDRVSIAWFFEGCGHCEYCTTGRETLCRSVKNAGYSVDGGMSE
YAVVTADYAVKVPEGLDPAQASSITCAGVTTYKAIKEAGAAPGQWIVIFGAGGLGNLAVQ
YAKKVFNAHVVAVDINNDKLELAKEVGADILVNGKEIEDVPGYIQEKTGGAHGVVVTAVS
KVAFNQAIDSVRAGGTVVAVGLPSEYMELSIVKTVLDGIKVVGSLVGTRKDLEEAFAFGA
EGLVAPVVEKVPVDTAPEVFDEMERGLIQGRKVLDFIS
>tr|Q57FH6|Q57FH6_BRUAB Alcohol dehydrogenase, zinc-containing OS=Brucella abortus GN=BruAb1_0198 PE=3 SV=1
MAKTMKAAVVRAFGKPLTIDEVPIPQPGPGQIQVAIQASGVCHTDLHAAEGDWPVKPNPP
FIPGHEGVGFVSAVGSGVKHVKEGDRVGIPWLYTACGHCRHCLGGWETLCEEQLNTGYSV
NGGFAEYVVADPNFVGHLPKNIDFNEIAPVLCAGVTVYKGLKVTDTKPGDWVVISGIGGL
GHMAVQYARAMGLNVAAVDIDDRKLDLARRLGATVTVNAKTVADPAAYIRKETDGGAQGV
LVTAVSPKAFEQALGMVARGGTVSLNGLPPGDFPLSIFNMVLNGVTVRGSIVGTRLDLQE
SLDFAADGKVKATIQTGKLEDINAIFDDMRQGNIEGRIVMDLTQ
>tr|Q57P87|Q57P87_SALCH Alcohol dehydrogenase, propanol preferring OS=Salmonella choleraesuis GN=adhP PE=3 SV=1
MKAAVVTQDHQVDVTEKTLRPLRHGEALLKMECCGVCHTDLHVKNGDFGDKTGVILGHEG
IGVVAEVGPGVTSLKPGDRASVAWFYEGCGHCEYCNTGNETLCRNVKNAGYTVDGGMAEE
CIVVADYAVKVPEGLDSAAASSITCAGVTTYKAVKISHIKPGQWIAIYGLGGLGNLALQY
AKNVFNAKVIAIDVNDGQLKLAEEMGADLTINSRTEDAAKIVQEKTGGAHAAVVTAVAKA
AFNSAVDAVRAGGRVVAVGLPPEAMNLDIPRLVLDGIQVVGSLVGTRQDLTEAFQFAAEG
KVVPKVALRPLEDINVIFKEMEQGQIRGRMVIDFRR
>tr|Q5F6V3|Q5F6V3_NEIG1 Putative alcohol dehydrogenase OS=Neisseria gonorrhoeae (strain ATCC 700825 / FA 1090) GN=NGO1442 PE=3 SV=1
MKMQAVVVNKNVAGDVEVVEREVRPLEYGEALVEVEYCGVCHTDLHVAAGDYGEKPGRVL
GHEGIGLVKEVADGVKNLKVGDRVSIAWLFQSCGSCEYCNTGRETLCRSVLNAGYTADGG
MATHCIVSADYAVKVPEGLDPAQASSITCAGVTTYKAIKVSGVRPGQWIAIYGAGGLGNL
GVQYAKKVFGTHVVAIDINDDKLAFAKETGADLVVNAAKEDAAKVIQEKTGGAHAAVVTA
VSAAAFNSAVNCVRAGGRVVAVGLPPESMDLSIPRLVLDGIEVVGSLVGTRKDLEEAFQF
GAEGLVVPKVQLRALDEAPAIFQEMREGKITGRMVIDMKKECGCDHHH
>tr|Q5FU50|Q5FU50_GLUOX NAD-dependent alcohol dehydrogenase OS=Gluconobacter oxydans GN=GOX0313 PE=3 SV=1
MADTMLAAVVREFGKPLSIERLPIPDIKPHQILVKVDTCGVCHTDLHAARGDWPSKPNPP
FIPGHEGVGHIVAVGSQVGDFVKTGDVVGVPWLYSACGHCEHCLGGWETLCEKQDDTGYT
VNGCFAEYVVADPNYVAHLPSTIDPLQASPVLCAGLTVYKGLKMTEARPGQWVAVSGVGG
LGQMAVQYAVAMGMNVVAVDIDDEKLATAKKLGASLTVNAKDTDPARFIQQQIGGAHGAL
VTAVGRTAFSQAMGYARRGGTIVLNGLPPGDFPVSIFDMVMNGTTIRGSIVGTRLDMIEA
MDFFARGKVKSVVTPGKLENINTIFDDLQNGRLEGRTVLDFRS
>tr|Q5L214|Q5L214_GEOKA Alcohol dehydrogenase OS=Geobacillus kaustophilus GN=GK0731 PE=3 SV=1
MKAAVVHKFKQKLQIEEVEKPKLGYGEVLVKIEACGVCHTDLHAAHGDWPVKPKLPLIPG
HEGVGIVVEIGEGVKSIQIGDRVGIPWLYSACGECEYCLSGQETLCPHQLNGGYSVDGSY
AEYCKAPANYVARIPKNLDPVQVAPILCAGVTTYKALKVSNAKPGEWVAIYGIGGLGHIA
LQYAKAMGLNVVAVDISDEKAELAAKLGADITINGLQEDPVAAIREKVGGVQAAISVAVT
KKAFEQAYQSVRRGGCLVIVGLPHDELPIPIFDTVLNGVTIKGSIVGTRKDMQEALDFAA
RGKVRPIVEAVPLEKINEVFERMEKGQINGRVVLTM
>tr|Q5PHY4|Q5PHY4_SALPA Alcohol dehydrogenase OS=Salmonella paratyphi A GN=adhP PE=3 SV=1
MKAAVVTQDHQVDVTEKTLRPLRHGEALLKMECCGVCHTDLHVKNGDFGDKTGVILGHEG
IGVVAEVGPGVTSLKPGDRASVAWFYEGCGHCEYCNTGNETLCRNVKNAGYTVDGGMAEE
CIVVADYAVKVPEGLDSAAASSITCAGVATYKAVKISHIKPGQWIAIYGLGGLGNLALQY
AKNVFNAKVIAIDVNDGQLKLAEEMGADLTINSRTEDAAKIVQEKTGGAHAAVVTAVAKA
AFNSAVDAVRAGGRVVAVGLPPEAMNLDIPRLVLDGIQVVGSLVGTRQDLTEAFQFAAEG
KVVPKVALRPLEDINVIFKEMEQGQIRGRMVIDFRR
>tr|Q5WLY6|Q5WLY6_BACSK Alcohol dehydrogenase OS=Bacillus clausii (strain KSM-K16) GN=adhA PE=3 SV=1
MSKTSERRMMKAAVVNQFNQQLEIKEVPVPTVEYGEVLVKIKACGVCHTDLHAAHGDWPV
KPKLPLIPGHEGVGIVEEIGEGVTSIKVGDRVGIPWLYSACGECEYCLTGRETLCPDQLN
AGYSVDGGYAEYCKAPANYIVKIPENLDFAEVSPIFCAGVTTYKALKVADAKAGDWVAIY
GIGGLGHVALQYAKAMGYNVVAVDIMEDKLELAKRLGADLTVNGLQVDPVQEIKEKVGGV
QAAISVAVTKKAFEQAYGSVKRGGTLVVVGLPNDELPIPIFDTVLNGVTVKGSIVGTRKD
LQESIEFAAQGKVRTNIETQPLDKINEVFERMENGKINGRVVLTIDETA
>tr|Q5XED8|Q5XED8_STRP6 Alcohol dehydrogenase OS=Streptococcus pyogenes serotype M6 GN=M6_Spy0090 PE=3 SV=1
MKAVVVNQASTGVEVVEHDLPNVGHGEALVKVEYCGVCHTDLHVAHGDFGQVPGRILGHE
GIGIVEEIGEGVTSLKVGDRVSIAWFFEGCGHCEYCTTGRETLCRSVKNAGYSVDGGMSE
YAVVTADYAVKVPEGLDPAQASSITCAGVTTYKAIKEAGAAPGQWIVIFGAGGLGNLAVQ
YAKKVFNAHVVAVDINNDKLELAKEVGADILVNGKEIEDVPGYIQEKIGGAHGVVVTAVS
KVAFNQAIDSVRAGGTVVAVGLPSEYMELSIVKTVLDGIKVVGSLVGTRKDLEEAFAFGA
EGLVAPVVEKVPVDTAPEVFDEMERGLIQGRKVLDFIS
>tr|Q62EA8|Q62EA8_BURMA Alcohol dehydrogenase, zinc-containing OS=Burkholderia mallei GN=BMAA0132 PE=3 SV=1
MAQYMKAAVVHAFGEPLRIEEVPVPTPGAGQILVNVKASGVCHTDLHAADGDWPVKPTLP
FIPGHEGVGFVAAVGEGVRHVKEGDRVGVPWLYTACGHCEYCQTGWETLCHEQQNTGYSV
NGSYAEYVLADPNYVGHLPSNVAFDEIAPILCAGVTVYKGIRVTDTRPGQWIAISGIGGL
GHVAVQYAKAMGLHVVAVDVAPQKLELARKLGATFVVDASKDDPAAVIQKEIGGVHGVLV
TAVSRGAFAQALGMVRRGGTVSLNGLPPGDFPLPIFSTVLNGITVRGSIVGTRRDLQESL
DFAAEGLVRAHIHRDKLEHINGVFSALREGKVDGRIVLTGQ
>tr|Q63BS7|Q63BS7_BACCZ Alcohol dehydrogenase, zinc-containing OS=Bacillus cereus (strain ZK / E33L) GN=adhB PE=3 SV=1
MKAVVVNKNSKANIEVVEKELRPLHSGEALVDVEYCGVCHTDLHVANHDFGNTDGRILGH
EGVGIVTKIADDVTSLKVGDRVSIAWMFQSCGRCEYCVTGRETFCREVKNAGYSVDGGMA
EQCIVTADYAVKVPEGLDPAQASSITCAGVTTYKAIKVSDIKPGQPIVIYGCGGLGNLAI
QYAKNVFGAKVIAVDINDDKLALAKEVGADMTINPISQGPADKIIQEEFGGAYAAVVTAV
SKVAFNSAVDAVRACGKVVAVGLPVETMDLNIPRLVLDGIEVVGSLVGTRKDLEEAFMFG
AEGKVVPVVQTCSLDKVQNVFEEMEQGRIQGRMVIDFKQNNCDCK
>tr|Q63IX2|Q63IX2_BURPS Alcohol dehydrogenase OS=Burkholderia pseudomallei GN=adhA PE=3 SV=1
MAQYMKAAVVHAFGEPLRIEEVPVPTPGAGQILVNVKASGVCHTDLHAADGDWPVKPTLP
FIPGHEGVGFVAAVGEGVRHVKEGDRVGVPWLYTACGHCEYCQTGWETLCHEQQNTGYSV
YGSYAEYVLADPNYVGHLPSNVAFDEIAPILCAGVTVYKGIRVTDTRPGQWIAISGIGGL
GHVAVQYAKAMGLHVVAVDVAPQKLELARKLGAAFVVDASKDDPAAVIQKEIGGVHGVLV
TAVSRGAFAQALGMVRRGGTVSLNGLPPGDFPLPIFSTVLNGITVRGSIVGTRRDLQESL
DFAAEGLVRAHIHRDKLEHINGVFSALREGKVDGRIVLTGQ
>tr|Q6ACG5|Q6ACG5_LEIXX Alcohol dehydrogenase OS=Leifsonia xyli subsp. xyli GN=adh PE=3 SV=1
MLIERKTPMRAAVVTSFTEPIVVEDVPLPTPGPGQVLVRIETCGLCHTDIHAAHGDWPVR
PSLPFIPGHEGVGRVTALGEGVTAPAVGTRVALAWLGSACGSCRYCETGRENLCVSQQNT
GYSIDGAYAEYAVADARFAVPVPDSVSSMDAAPLTCAGVTAYVAVKTARVRPAERVVVFG
VGGLGHLAVQYARLVGAEVIAVDVTDEKLALATELGADHVVNARTSDPVQEIHALGGADA
VIVLAVAPAVFDQAFRSLSRGGRLILVSLPANGVMGIPVFETVLNGITVAGSIVGTREDL
AEVFRLQALGRTRVIAQPRELEQAPEAMQEVLDGTVPARLVFDLAHVGSH
>tr|Q6F7F7|Q6F7F7_ACIAD Alcohol dehydrogenase OS=Acinetobacter sp. (strain ADP1) GN=adhA PE=3 SV=1
MGSLMKAAVVTAFNQPLEIKDVEIPKVTSGKVLVKMIATGVCHTDLHAMHGDWPIKPSLP
FIPGHEGVGEVVEIGEGITHLKIGDTVGVPWLYSACGHCDHCYAGWETLCKQQQNSGYSV
NGSFAEYCLADGEYVGVIPEGVDLLEIAPILCAGVTVYKGLKMTEAKTGDWVAISGIGGL
GHVAVQYAKTMGFNVVAIDVDDSKLELAKQLGADVGINALKVDVKEEVLKATGEGCHGVL
VTAVSPKAFEQAVSVVRRGGTMVLNGLPPGKFDLSIFDMVLDGITVRGSIVGTRLDLKEA
LDIAARGKVKAHISVEPLENINDIFERMEQGKIDGRIVIDLKL
>tr|Q6HJ97|Q6HJ97_BACHK Alcohol dehydrogenase, zinc-containing OS=Bacillus thuringiensis subsp. konkukian GN=adhB PE=3 SV=1
MKAVVVNKNSKANIEVVEKELRPLHSGEALVDVEYCGVCHTDLHVANHDFGNTDGRILGH
EGVGIVTKIADDVTSLKVGDRVSIAWMFQSCGRCEYCVTGRETFCREVKNAGYSVDGGMA
EQCIVTADYAVKVPEGLDPAQASSITCAGVTTYKAIKVSDIKPGQPIVIYGCGGLGNLAI
QYAKNVFGAKVIAVDINDDKLALAKEVGADMTINPISQGSADKIIQEEFGGAYAAVVTAV
SKVAFNSAVDAVRACGKVVAVGLPVETMDLNIPRLVLDGIEVVGSLVGTRKDLEEAFMFG
AEGKVVPVVQTCSLDKVQNVFEEMEQGRIQGRMVIDFKQHNCDCK
>tr|Q6NEZ5|Q6NEZ5_CORDI Alcohol dehydrogenase OS=Corynebacterium diphtheriae GN=adhA PE=4 SV=1
MSATEFPSAFTAAVVDKFGSELNIHDVDLPEPGQHQALVKVLTSGICHTDLHAAEGDWPV
KPKPPFVPGHEGVGEVVKLGPGEHSVALGDMVGNVWLWSACGECEYCRTGWETMCEKAEY
GGYTVDGSFGQYMLVDTRYCARIPDGCDLLEVAPILCAGVTVYKGLKVTETRPGQFVVIS
GVGGLGHIAVQYAVAMGMRVIAVDIADDKLELAKKHGAEFVVNAREEDPTEAIVKYTKGG
AHGVLVTAVHPQAFGQAIGMARKNGTIVFNGLPPGEFPAPIFDIVFKGLTIRGSLVGTRQ
DLEEALDFYARGMIKPTVTECKLDDVNSVFADMKQGKIDGRMAIRY
>tr|Q738U7|Q738U7_BACC1 Alcohol dehydrogenase, zinc-containing OS=Bacillus cereus (strain ATCC 10987) GN=BCE_2296 PE=3 SV=1
MKAVVVNKNSKANIEIIEKELRPLHSGEALVDVEYCGVCHTDLHVANHDFGNTDGRILGH
EGIGIVTKIADDVTSLKVGDRVSIAWMFQSCGRCEYCITGRETFCREVKNAGYSVDGGMA
EQCIVTADYAVKVPEGLDPAQASSITCAGVTTYKAIKVSDIKPGQPIVIYGCGGLGNLAI
QYAKNVFGAKVIAVDINDDKLALAKEVGADMTINPISQGPADKIVQEEFGGAYAAVVTAV
SKVAFNSAVDAVRACGKVVAVGLPVETMDLNIPRLVLDGIEVVGSLVGTRKDLEEAFMFG
AEGKVVPVVQTCSLDKVQHVFEEMEQGRIQGRMVIDFKHNNCDCNSL
>tr|Q7CQI9|Q7CQI9_SALTY Alcohol dehydrogenase OS=Salmonella typhimurium GN=adhP PE=3 SV=1
MKAAVVTQDHQVDVTEKTLRPLRHGEALLKMECCGVCHTDLHVKNGDFGDKTGVILGHEG
IGVVAEVGPGVTSLKPGDRASVAWFYEGCGHCEYCNTGNETLCRNVKNAGYTVDGGMAEE
CIVVADYAVKVPEGLDSAAASSITCAGVTTYKAVKISHIKPGQWIAIYGLGGLGNLALQY
AKNVFNAKVIAIDVNDGQLKLAEEMGADLTINSRTEDAAKIVQEKTGGAHAAVVTAVAKA
AFNSAVDAVRAGGRVVAVGLPPEAMNLDIPRLVLDGIQVVGSLVGTRQDLTEAFQFAAEG
KVVPKVALRPLEDINVIFKEMEQGQIRGRMVIDFRR
>tr|Q81DX6|Q81DX6_BACCR Alcohol dehydrogenase OS=Bacillus cereus (strain ATCC 14579 / DSM 31) GN=BC_2220 PE=3 SV=1
MKAVVVNKNSKANIEVIEKELRPLHSGEALVDVEYCGVCHTDLHVANHDFGNTDGRILGH
EGVGIVTKIADDVTSLKIGDRVSIAWMFQSCGRCEYCVTGRETFCREVKNAGYSVDGGMA
EQCIVTADYAVKVPEGLDPAQASSITCAGVTTYKAIKVSDIKPSQPIVIYGCGGLGNLAI
QYAKNVFGAKVIAVDINDDKLALAKEVGADMTINPISQGPADKIVQEKFGGAYAAVVTAV
SKVAFNSAVDAVRACGKVVAVGLPVETMDLNIPRLVLDGIEVVGSLVGTRKDLEEAFMFG
AEGKVVPVVQTCSLDKVQNVFEEMEQGRIQGRMVIDFKKHNCDCK
>tr|Q81QZ5|Q81QZ5_BACAN Alcohol dehydrogenase, zinc-containing OS=Bacillus anthracis GN=BAS2111 PE=3 SV=1
MKAVVVNKNSKANIEVVEKELRPLHSGEALVDVEYCGVCHTDLHVANHDFGNTDGRILGH
EGVGIVTKIADDVTSLKVGDRVSIAWMFQSCGRCEYCVTGRETFCREVKNAGYSVDGGMA
EQCIVTADYAVKVPEGLDPAQASSITCAGVTTYKAIKVSDIKPGQPIVIYGCGGLGNLAI
QYAKNVFGAKVIAVDINDDKLALAKEVGADMTINPISQGPADKIIQEEFGGAYAAVVTAV
SKVAFNSAVDAVRACGKVVAVGLPVETMDLNIPRLVLDGIEVVGSLVGTRKDLEEAFMFG
AEGKVVPVVQTCSLDKVQNVFEEMEQGRIQGRMVIDFKQNNCDCK
>tr|Q833V0|Q833V0_ENTFA Alcohol dehydrogenase, zinc-containing OS=Enterococcus faecalis GN=EF_1826 PE=3 SV=1
MYKAIVAAKGKTTKIVEKESRPLKDNEARLKMEVCGVCHTDLHVKNADFGDVSGCTLGHE
GIGIVTEVGKDVTSLKIGDRASVAWFYEGCGHCEYCTSGRETLCRSVKNAGYTVDGAMAE
ECIVTDGYAVKVPENLASEPASSITCAGVTTYKAIKESGIRPGQWLMISGLGGLGNLALQ
YAKHVFNAKVVAVDVNDNQLAFAKEMGADLLINPVKDPDFAAQLQKEIGGVHAAVVTAVA
KSAFNGAVDAVRAGGTVVAVGLPVETMDLSIPRLVLDGIHVVGSLVGTRQDLREAFQFGA
EGKVVPVCQTRQPEEINAIFEEMEQGKIRGRMVIDFRS
>tr|Q83R96|Q83R96_SHIFL Alcohol dehydrogenase OS=Shigella flexneri GN=adhP PE=3 SV=1
MKTAVVTKDHHVDVTDKTLRSLKHGEALLKMECCGVCHTDLHVKNGDFGDKTGVILGHEG
IGVVAEVGPGVTSLKPGDRASVAWFYEGCGHCEYCNSGNETLCRSVKNAGYSVDGGMEEE
CIVVADYAVKVPDGLDSAAPSSITCAGVTTYKAVKLSKIRPGQWIAIYGLGGLGNLALQY
AKNVFNAKVIAIDVNDEQLKLATEMDADLAINSRTEDAAKIVQEKTGGAHAAVVTAVAKA
AFNSAVDAVRAGGRVVAVGLPPESMSLDIPRLVLDGIEVVGSLVGTRQDLTEAFQFAAEG
KVVPKVALRPLADINTIFTEMEEGKIRGRMVIDFRH
>tr|Q88G86|Q88G86_PSEPK Alcohol dehydrogenase, zinc-containing OS=Pseudomonas putida (strain KT2440) GN=PP3839 PE=3 SV=1
MKAAVVAPGRRVDVIEKSLRPLEHGEALLKMQCCGVCHTDLHVKNGDFGDKTGVVLGHEG
IGVVQEVGPGVTSLKPGDRASVAWFYQGCGHCEYCNSGNETLCRDVKNSGYTVDGGMAEA
CIVKADYSVKVPDGLDSAAASSITCAGVTTYKAVKISNVRPGQWIAIYGLGGLGNLALQY
AKNVFNAKVIAIDVNEEQLRFASEMGADLVVNPLNEDAAKVIQAKTGGAHAAVVTAVAKG
AFNSAVDALRAGGRLVAVGLPSESMDLNIPRLVLDGIEVVGSLVGTRQDLQEAFQFAAEG
KVVPKVTLRPIEDINQIFDEMLEGKIKGRMVIQFEG
>tr|Q89IH9|Q89IH9_BRAJA Alcohol dehydrogenase OS=Bradyrhizobium japonicum GN=bll5655 PE=3 SV=1
MPTMKAAIVRQFGKPLVIEDVPVPQPGPGEVLVKVKACGVCHTDLHAASGDWPVKPVPPF
IPGHEVAGIVAALGSGVKNLKVGDAVGVAWLHDACMSCEYCETGWETLCEHQHNTGYSVN
GGFAEYVIASAAFAAKLPATIDFAGIAPILCAGVTTYKGLKETEAKPGEWVVISGVGGLG
HVAIQYAKAMGLKVAAVDIADDKLELARETGADLAVNALAADAVDKVLAVTGGGAHGVLV
TAVSTAAFAQALKMVRRKGTVSLVGLPPGEFPTPIFDVVLKRITVRGSIVGTRRDLDEAI
AFAADGKVKAEVTKVPLAEINDVFDRMKAGKIEGRMVLDFG
>tr|Q8DR96|Q8DR96_STRR6 Alcohol dehydrogenase, propanol-preferring. OS=Streptococcus pneumoniae (strain ATCC BAA-255 / R6) GN=adhP PE=3 SV=1
MKAVVVNPESTGVAIEEKVLRPLETGEALVEVEYCGVCHTDLHVAHGDFGQVPGRVLGHE
GIGIVKEIAPDVKSLKVGDRVSVAWFFEGCGTCEYCTTGRETLCRTVKNAGYSVDGGMAE
QCIVTADYAVKVPDGLDPAQASSITCAGVTTYKAIKEAKVEPGQWVVLYGAGGLGNLAVQ
YAKKVFNAHVIAVDINNDKLALAKEVGADIVINGLEVEDVAGLIKEKTDGGAHSAVVTAV
SKVAFNQAVDSIRAGGRVVAVGLPSEMMELSIVKTVLDGIQVIGSLVGTRKDLEEAFQFG
AEGLVVPVVQKRPVEDAVAIFDEMEKGQIQGRMVLDFTH
>tr|Q8E2D4|Q8E2D4_STRA5 Alcohol dehydrogenase, propanol-preferring OS=Streptococcus agalactiae serotype V GN=adhP PE=3 SV=1
MKAVVVNQASTGVEVVEHDLPKVGHGEALVKVEYCGVCHTDLHVAHGDFGQVPGRILGHE
GIGIVEEIGEGVTSLRVGDRVSIAWFFEGCGHCEYCTTGRETLCRSVKNAGYSVDGGMSE
YAIVTADYAVKVPEGLDPAQASSITCAGVTTYKAIKEAGAAPGQWIAVYGAGGLGNLAVQ
YAKKVFNAHVVAVDINADKLQLAKEVGADLTVNGKEIKDVAAYIQEKTGGCHGVVVTAVS
KVAFNQAIDSVRAGGTVVAVGLPSEYMELSIVKTVLDGIRVVGSLVGTRKDLEEAFAFGA
EGLVVPVVEKVPVDTAPQVFDEMERGLIQGRKVLDFTK
>tr|Q8E7U1|Q8E7U1_STRA3 Putative uncharacterized protein gbs0054 OS=Streptococcus agalactiae serotype III GN=gbs0054 PE=3 SV=1
MKAVVVNQASTGVEVVEHDLPKVGHGEALVKVEYCGVCHTDLHVAHGDFGQVPGRILGHE
GIGIVEEIGEGVTSLRVGDRVSIAWFFEGCGHCEYCTTGRETLCRSVKNAGYSVDGGMSE
YAVVTADYAVKVPEGLDPAQASSITCAGVTTYKAIKEAGAAPGQWIAVYGAGGLGNLAVQ
YAKKVFNAHVVAVDINADKLQLAKEVGADLTVNGKEIKDVAAYIQEKTGGCHGVVVTAVS
KVAFNQAIDSVRAGGTVVAVGLPSEYMELSIVKTVLDGIRVVGSLVGTRKDLEEAFAFGA
EGLVVPVVEKVPVDTAPQVFDEMERGLIQGRKVLDFTK
>tr|Q8FHH2|Q8FHH2_ECOL6 Alcohol dehydrogenase, propanol-preferring OS=Escherichia coli O6 GN=adhP PE=3 SV=1
MQNIIRKGGTMKAAVVTKDHHVDVTDKTLRSLKHGEALLKMECCGVCHTDLHVKNGDFGD
KTGVILGHEGIGVVAEVGPGVTSLKPGDRASVAWFYEGCGHCEYCNSGNETLCRSVKNAG
YSVDGGMAEECIVVADYAVKVPDGLDSAAASSITCAGVTTYKAVKLSKIRPGQWIAIYGL
GGLGNLALQYAKNVFNAKVIAIDVNDEQLKLATEMGADLAINSRTEDAARIVQEKAGGAH
AAVVTAVAKAAFNSAVDAVRAGGRVVAVGLPPESMSLDIPRLVLDGIEVVGSLVGTRQDL
TEAFQFAAEGKVVPKVALRPLADINTIFTEMEEGKIRGRMVIDFRR
>tr|Q8FUG7|Q8FUG7_COREF Putative alcohol dehydrogenase OS=Corynebacterium efficiens GN=CE0053 PE=4 SV=1
MTTFRAALVESFDADIAVKDVERPTPGPNQALVKLIASGICHTDLHAAKGDWPVLPEPPF
IPGHEGIGEIVELGPGEHDVAVGDIVGNAWLWSACANCEFCRTGRETFCPNAQYGGYTQN
GSFGEYMLVDTRFAPRIPDGVDYLEAAPILCAGVTVYKALKVSNIRPGQFMVISGIGGLG
HIAVQYAKAMGMRPIAVDIADSKLELAKSLGAEFTVNARDVDPAEAVREFTNGGAHGVLV
TAVHEKAFGQALGMARTNGTIVFNGLPPGEFPVSVFDVVFRGLTITGSLVGTRQDMEEAL
DFYARGLIKPKVAECGLDDVADVFEKLESGGIDGRVAIRY
>tr|Q8G2V9|Q8G2V9_BRUSU Alcohol dehydrogenase, zinc-containing OS=Brucella suis GN=BR0203 PE=3 SV=1
MAKTMKAAVVRAFGKPLTIDEVPIPQPGPGQIQVAIQASGVCHTDLHAAEGDWPVKPNPP
FIPGHEGVGFVSAVGSGVKHVKEGDRVGIPWLYTACGHCRHCLGGWETLCEEQLNTGYSV
NGGFAEYVVADPNFVGHLPKNIDFNEIAPVLCAGVTVYKGLKVTDTKPGDWVVISGIGGL
GHMAVQYARAMGLNVAAVDIDDRKLDLARRLGATVTVNAKTVADPAAYIRKETDGGAQGV
LVTAVSPKAFEQALGMVARGGTVSLNGLPPGDFPLSIFNMVLNGVTVRGSIVGTRLDLQE
SLDFAADGKVKATIQTGKLEDINAIFDDMRQGNIEGRIVMDLTQ
>tr|Q8K8X5|Q8K8X5_STRP3 Putative alcohol dehydrogenase I OS=Streptococcus pyogenes serotype M3 GN=adh1 PE=3 SV=1
MKAVVVNQASTGVEVVEHDLPNVGHGEALVKVEYCGVCHTDLHVAHGDFGQVPGRILGHE
GIGIVEEIGEGVTSLKVGDRVSIAWFFEGCGHCEYCTTGRETLCRSVKNAGYSVDGGMSE
YAVVTADYAVKVPEGLDPAQASSITCAGVTTYKAIKEAGAAPGQWIVIFGAGGLGNLAVQ
YAKKVFNAHVVAVDINNDKLELAKEVGADIVVNGKEIEDVPGYIQEKTGGAHGVVVTAVS
KVAFNQAIDSVRAGGTVVAVGLPSEYMELSIVKTVLDGIKVVGSLVGTRKDLEEAFAFGA
EGLVVPVVEKVPVDTAPEVFDEMERGLIQGRKVLDFIS
>tr|Q8NLX9|Q8NLX9_CORGL Zn-dependent alcohol dehydrogenases (Zn-dependent alcohol dehydrogenase) OS=Corynebacterium glutamicum GN=adhA PE=4 SV=1
MTTAAPQEFTAAVVEKFGHDVTVKDIDLPKPGPHQALVKVLTSGICHTDLHALEGDWPVK
PEPPFVPGHEGVGEVVELGPGEHDVKVGDIVGNAWLWSACGTCEYCITGRETQCNEAEYG
GYTQNGSFGQYMLVDTRYAARIPDGVDYLEAAPILCAGVTVYKALKVSETRPGQFMVISG
VGGLGHIAVQYAAAMGMRVIAVDIADDKLELARKHGAEFTVNARNEDSGEAVQKYTNGGA
HGVLVTAVHEAAFGQALDMARRAGTIVFNGLPPGEFPASVFNIVFKGLTIRGSLVGTRQD
LAEALDFFARGLIKPTVSECSLDEVNGVLDRMRNGKIDGRVAIRF
>tr|Q8P2Z8|Q8P2Z8_STRP8 Putative alcohol dehydrogenase I OS=Streptococcus pyogenes serotype M18 GN=adhP PE=3 SV=1
MKAVVVNQASTGVEVVEHDLPNVGHGEALVKVEYCGVCHTDLHVAHGDFGQVPGRILGHE
GIGIVEEIGEGVTSLKVGDRVSIAWFFEGCGHCEYCTTGRETLCRSVKNAGYSVDGGMSE
YAVVTADYAVKVPEGLDPAQASSITCAGVTTYKAIKEAGVAPGQWIVIFGAGGLGNLAVQ
YAKKVFNAHVVAVDINNDKLELAKEVGADILVNGKEIEDVPGYIQEKIGGAHGVVVTAVS
KVAFNQAIDSVRAGGTVVAVGLPSEYMELSIVKTVLDGIKVVGSLVGTRKDLEEAFAFGA
EGLVAPVVEKVPVDTAPEVFDEMERGLIQGRKVLDFIS
>tr|Q8XEF9|Q8XEF9_ECO57 Alcohol dehydrogenase OS=Escherichia coli O157:H7 GN=adhP PE=3 SV=1
MQNIIRKGGTMKAAVVTKDHHVDVTDKTLRSLKHGEALLKMECCGVCHTDLHVKNGDFGD
KTGVILGHEGIGVVAEVGPGVTSLKPGDRASVAWFYEGCGHCEYCNSGNETLCRSVKNAG
YSVDGGMAEECIVVADYAVKVPDGLDSAAASSITCAGVTTYKAVKLSKIRPGQWIAIYGL
GGLGNLALQYAKNVFNAKVIAIDVNDEQLKLATEMGADLAINSRTEDAAKIVQEKTGGAH
AAVVTAVAKAAFNSAVDAVRAGGRVVAVGLPPESMSLDIPRLVLDGIEVVGSLVGTRQDL
TEAFQFAAEGKVVPKVALRPLADINTIFTEMEEGKIRGRMVIDFRR
>tr|Q8XGI7|Q8XGI7_SALTI Alcohol dehydrogenase OS=Salmonella typhi GN=adhP PE=3 SV=1
MKAAVVTQDHQVDVTEKTLRPLRHGEALLKMECCGVCHTDLHVKNGDFGDKTGVILGHEG
IGVVAEVGPGVTSLKPGDRASVAWFYEGCGHCEYCNTGNETLCRNVKNAGYTVDGGMAEE
CIVVADYAVKVPEGLDSAAASSITCAGVTTYKAVKISHIKPGQWIAIYGLGGLGNLALQY
AKNVFNAKVIAIDVNDGQLKLAEEMGADLTINSRTEDAAKIVQEKTGGAHAAVVTAVAKA
AFNSAVDAVRAGGRVVAVGLPPEAMNLDIPRLVLDGIQVVGSLVGTRQDLTEAFQFAAEG
KVVPKVALRPLEDINVIFKEMEQGQIRGRMVIDFRR
>tr|Q8XUQ6|Q8XUQ6_RALSO Putative propanol-preferring alcohol dehydrogenase oxidoreductase protein OS=Ralstonia solanacearum GN=adhA PE=3 SV=1
MARSMKAAVVHAFGEPLRIEDVPIPTPGRGQILVNIRASGVCHTDLHAADGDWPVKPRLP
FIPGHEGVGFVAAVGEGVTAVKEGDRVGVPWLYTACGHCEHCLGGWETLCHDQQNTGYSV
NGGYAEYVLADPNYVGHLPAQVGFEEIAPILCAGVTVYKGIRMTDTRPGQWIAISGIGGL
GHVAVQYAVAMGLHVVAVDVAPEKLALARELGARLSVDASQQDPAAVIQKEVGGVHGVLV
TAVSRSAFAQALGMVRRGGTVSLNGLPPGDFPLPIFSTVLNGITVRGSIVGTRRDLQESL
QFAAEGQVRAHIHRDRLDNINQVLADLKAGKVDGRIVLSLD
>tr|Q8YEY1|Q8YEY1_BRUME ALCOHOL DEHYDROGENASE OS=Brucella melitensis GN=BMEI1746 PE=3 SV=1
MWQPAVSSPASLMLVSSHSPGTMQVRQRRSNSMAKTMKAAVVRAFGKPLTIDEVPIPQPG
PGQIQVAIQASGVCHTDLHAAEGDWPVKPNPPFIPGHEGVGFVSAVGSGVKHVKEGDRVG
IPWLYTACGHCLGGWETLCEEQLNTGYSVNGGFAEYVVADPNFVGHLPKNIDFNEIAPVL
CAGVTVYKGLKVTDTKPGDWVVISGIGGLGHMAVQYARAMGLNVAAVDIDDRKLDLARRL
GATVTVNAKTVADPAAYIRKETDGGAQGVLVTAVSPKAFEQALGMVARGGTVSLNGLPPG
DFPLSIFNMVLNGVTVRGSIVGTRLDLQESLDFAADGKVKATIQTGKLEDINAIFDDMRQ
GNIEGRIVMDLTQ
>tr|Q97SP1|Q97SP1_STRPN Alcohol dehydrogenase, zinc-containing OS=Streptococcus pneumoniae GN=SP_0285 PE=3 SV=1
MKAVVVNPESTGVAIEEKVLRPLETGEALVEVEYCGVCHTDLHVAHGDFGQVPGRVLGHE
GIGIVKEIAPDVKSLKVGDRVSVAWFFEGCGTCEYCTTGRETLCRTVKNAGYSVDGGMAE
QCIVTADYAVKVPDGLDPAQASSITCAGVTTYKAIKEAKVEPGQWVVLYGAGGLGNLAVQ
YAKKVFNAHVIAVDINNDKLALAKEVGADIVINGLEVEDVAGLIKEKTDGGAHSAVVTAV
SKVAFNQAVDSIRAGGRVVAVGLPSEMMELSIVKTVLDGIQVIGSLVGTRKDLEEAFQFG
AEGLVVPVVQKRPVEDAVAIFDEMEKGQIQGRMVLDFTH
>tr|Q9A1X7|Q9A1X7_STRP1 Putative alcohol dehydrogenase I OS=Streptococcus pyogenes serotype M1 GN=adhA PE=3 SV=1
MKAVVVNQASTGVEVVEHDLPNIGHGEALVKVEYCGVCHTDLHVAHGDFGQVPGRILGHE
GIGIVEEIGEGVTSLKVGDRVSIAWFFEGCGHCEYCTTGRETLCRSVKNAGYSVDGGMSE
YAVVTADYAVKVPEGLDPAQASSITCAGVTTYKAIKEAGAAPGQWIVIFGAGGLGNLAVQ
YAKKVFNAHVVAVDINNDKLELAKEVGADILVNGKEIEDVPGYIQEKTGGAHGVVVTAVS
KVAFNQAIDSVRAGGTVVAVGLPSEYMELSIVKTVLDGIKVVGSLVGTRKDLEEAFAFGA
EGLVAPVVEKVPVDTAPEVFDEMERGLIQGRKVLDFIS
>tr|Q9CEN0|Q9CEN0_LACLA Alcohol dehydrogenase OS=Lactococcus lactis subsp. lactis GN=adhA PE=3 SV=1
MKAAVVRHNPDGYADLVEKELRAIKPNEALLDMEYCGVCHTDLHVAAGDYGNKAGTVLGH
EGIGIVKEIGTDVSSLQVGDRVSVAWFFEGCGHCEYCVSGNETFCREVKNAGYSVDGGMA
EEAIVVADYAVKVPDGLDPIEASSITCAGVTTYKAIKVSGVKPGDWQVIFGAGGLGNLAI
QYAKNVFGAKVIAVDINQDKLNLAKKIGADVIINSGDVNPVDEIKKITGGLGAQSAIVCA
VARIAFEQAVASLKPMGKMVAVALPNTEMTLSVPTVVFDGVEVAGSLVGTRLDLAEAFQF
GAEGKVKPIVATRKLEEINDIIDEMKAGKIEGRMVIDFTK
>tr|Q9HTD9|Q9HTD9_PSEAE Alcohol dehydrogenase OS=Pseudomonas aeruginosa GN=adhA PE=1 SV=1
MTLPQTMKAAVVHAYGAPLRIEEVKVPLPGPGQVLVKIEASGVCHTDLHAAEGDWPVKPP
LPFIPGHEGVGYVAAVGSGVTRVKEGDRVGIPWLYTACGCCEHCLTGWETLCESQQNTGY
SVNGGYAEYVLADPNYVGILPKNVEFAEIAPILCAGVTVYKGLKQTNARPGQWVAISGIG
GLGHVAVQYARAMGLHVAAIDIDDAKLELARKLGASLTVNARQEDPVEVLQRDIGGAHGV
LVTAVSNSAFGQAIGMARRGGTIALVGLPPGDFPTPIFDVVLKGLHIAGSIVGTRADLQE
ALDFAGEGLVKATIHPGKLDDINQILDQMRAGQIEGRIVLEM
>tr|Q9K0P0|Q9K0P0_NEIMB Alcohol dehydrogenase, propanol-preferring OS=Neisseria meningitidis serogroup B GN=adhP PE=3 SV=1
MKMQAVVVNKNVAGDVEVIEREVRPLEYGEALVEVEYCGVCHTDLHVAAGDYGEKPGRVL
GHEGIGLVKEVADGVKNLKVGDRVSIAWLFQSCGSCEYCNTGRETLCRSVLNAGYTADGG
MATHCIVSADYAVKVPEGLDPAQASSITCAGVTTYKAIKVSGVRPGQWIAIYGAGGLGNL
GVQYAKKVFGAHVVAIDINDDKLAFAKETGADLVVNAAKEDAAKVIQEKTGGAHAAVVTA
VSAAAFNSAVNCVRAGGRVVAIGLPPESMDLSIPRLVLDGIEVVGSLVGTRKDLEEAFQF
GAEGLVVPKVQLRALDEAPAIFQEMREGKITGRMVIDMKKECGCGHHH
>tr|Q9RI47|Q9RI47_STRCO Putative alcohol dehydrogenase OS=Streptomyces coelicolor GN=SCO0199 PE=3 SV=1
MKAAVVREFGKPLVIEDRPDPEPGPGQVLVAVEASGLCHTDIHAAHGDWPVKPTPPFVPG
HEGVGLVEKLGDGVTHLAVGQRVAVPWLGKACGRCEHCRSGWETLCEDQVNTGYGCDGGY
AEKMLAWADFAQPVPEGVSALDAAPLTCAGVTTYKALKVAEVGPAQLVAVSGVGGLGHLA
VQYAKIAGARVVAIDVTDDKLQLARELGADLVIDARTQDVGAELKRHGGAHAALALAVNP
AAFQAVNSGLRRGGKLVMVALPAHGTLQVPIFDTVLNGTSVIGSIVGTRQDLAEVFQLHA
EGRTKVIRETRPLAAVNDCIDEVLGGQVKARIVFDLNAGG
