# Supplementary material for: Subdivision of the MDR superfamily of medium-chain dehydrogenases/reductases through iterative hidden Markov model refinement
Source: BMC Bioinformatics. 2010 Oct 27;11:534. doi: 10.1186/1471-2105-11-534 (PMC2976758; doi:10.1186/1471-2105-11-534)
Supplement: Additional file 4 — MDR family alignment figures. Illustrations showing the mafft MSAs from Additional file 3: mdr-sequences. Red sequence identifiers denote sequences from UniProtKB/TrEMBL, while blue correspond to sequences from Swiss-Prot. The position cscores are shown in a bar plot under the MSA. Positions that contain gaps in over 90% of the sequences have been removed from the alignment in order to increase readability. [file 1471-2105-11-534-S4.ZIP › mdr/MDR017.fasta]

>tr|A0NJL7|A0NJL7_OENOE NADPH-quinone oxidoreductase, Zn-dependent OS=Oenococcus oeni ATCC BAA-1163 GN=OENOO_58047 PE=4 SV=1
MANNKISQTTKKLSQIFNSEKQPAIFFDKNVSTIEENNSLLDGQTDVPVLDPHDLLVEVQ
AVSVNPVDTKLRQTGVASKIKILGYDAFGIVKNTGKDVTRFHAGDRVYYAGTTQRPGSNE
KFQAVDERLVGRAPEKLNKSEIAAMPLTSITAYEILVDQLGLRFQNHAADGKNMLVINGA
GGVGSVLLQMAAYLGINLSVTAHSSESIEWLKKYSVDKIYDYENIDETLADQKFDYIVFL
YDPALYWDVAIKHIKPYGQLVSIVGTNKPLNMGPLKNIAVQFKWEYMFAKSDFNHNILSQ
GQALDKIAILLDAGILKTTLNKTFDLINAENLRQAYKLVESGRMQGKVVLNGPFDKALK
>tr|A2VQ41|A2VQ41_9BURK NADPH:quinone reductase and related Zn-dependent oxidoreductase OS=Burkholderia cenocepacia PC184 GN=BCPG_00041 PE=4 SV=1
MKAVGLTRYLPIDHPQALLDVELPQPVPGPRDLLVKVEAISVNPVDTKVRAPKPQVEETP
RVLGWDAAGTVVAVGADVTLFRPGDEVFYAGSITRPGANSEFHAVDERIAALKPRTLDFA
AAAALPLTALTAWEALFDRLRVSPQGADAGKSVLIIGGAGGVGSIAIQLAKTLGKLKVIA
TASRPASAEWVRALGADAVVDHFGDLPAQLREAGHPSVDYVLIFNDTDHHFPAAAEVIRP
QGGICTIVENAKPVPVELLKAKSAAFHWEFMFTRAMFETPDMIEQHKILGEVARLVDAGT
LRTTLGEQLGTINAANVRRAHQMLEGGRAIGKLVLSGF
>tr|A2W9Y2|A2W9Y2_9BURK Alcohol dehydrogenase OS=Burkholderia dolosa AUO158 GN=BDAG_01509 PE=4 SV=1
MKAVGLTRYLPIDDPQALLDVDLPQPVPGPHDLLVKVEAISVNPVDTKVRAPKPQVEDTP
RVLGWDAAGTVVAVGAEVTLFRPGDEVFYAGSITRPGANSEFHTVDERIAALKPRTLDFA
ASAALPLTALTAWEALFDRLRVSPQGADAGKSVLIIGGAGGVGSIAIQLAKTLGKLHVIA
TASRPASAEWVRSLGADQVVDHFGDLPAQLRDAGHANVDYVLIFNDTDHHFPAAAEVIRP
QGGICTIVENAKPVPVELLKAKSAAFHWEFMFTRAMFETLDMIEQHRILTEVARLVDGGT
LRTTVGEQLGTINAANVRRAHQLLEGGRAIGKLVLSGF
>tr|A3I668|A3I668_9BACI Alginate lyase OS=Bacillus sp. B14905 GN=BB14905_18275 PE=4 SV=1
MKEKGAILIMEKMKAVGLHQYLPVDQPESLLDLQIAKPSVKDRDLLIKVKAVSVNPVDYK
VRTPKEKFEDTPKILGWDVAGIVVESGPLCTLFKPGDEVYYAGDITRQGCNGEFHLVDER
IVGHKPKSLNFAESAALPLTSITAYEAIFDRMKVSSLSNENKNKTILIIGAAGGVGSIAI
QLAKWAGLTVIGTASRQESRVWATDLGADYVINHYEEFIPQLKIIGFEAVDYILCLNSTQ
EYWANMAEAIAPQGTICSIVETDEPINLTLLKNKSVTFVWEFMFTRSMYQTEDMNEQHKL
LNRIAILVDSNILKTTISEILYPINADNLRKAHAILENGKTIGKIVLEGFK
>tr|A3KXJ5|A3KXJ5_PSEAE Putative uncharacterized protein OS=Pseudomonas aeruginosa C3719 GN=PACG_02478 PE=4 SV=1
MKAVGYYQSLPIDHPDALLDLELPEPTPGPRDLLVEVRAISVNPVDTKVRQRAQPEAGQA
KVLGWDAAGVVRAVGSEVSLFRPGDRVWYAGDITRPGSNSELHRVDERIAGHLPKSLDFA
QAAALPLTTITAWELLFERLQIAEGKADQGQSLLVVGAAGGVGSILVQLARQLTGLNVIG
TASRAETQAWVRDLGAHHVIDHGKPLAEELKRIGVAEVSHVASLTHTDQHLEQIVAALRP
QGRLALIDDPASLDIGKLKQKSLSLHWEFMYTRSMFQTDDMIEQHRLLERVAGLIDEGVL
KTTVGEHFGRIDAANLRRAHALLESGRAKGKIVLEGF
>tr|A3LE27|A3LE27_PSEAE Putative uncharacterized protein OS=Pseudomonas aeruginosa 2192 GN=PA2G_03005 PE=4 SV=1
MKAVGYYQSLPIDHPDALLDLELPEPTPGPRDLLVEVRAISVNPVDTKVRQRAQPEAGQA
KVLGWDAAGVVRAVGSEVSLFRPGDRVWYAGDITRPGSNSELHRVDERIAGHLPKSLDFA
QAAALPLTTITAWELLFERLQIAEGKADQGQSLLVVGAAGGVGSILVQLARQLTGLNVIG
TASRAETQAWVRDLGAHHVIDHGKPLAEELKRIGVAEVSHVASLTHTDQHLEQIVAALRP
QGRLALIDDPASLDIGKLKQKSLSLHWEFMYTRSMFQTDDMIEQHRLLERVAGLIDEGVL
KTTVGEHFGRIDAANLRRAHALLESGRAKGKIVLEGF
>tr|A3UL19|A3UL19_VIBSP Zinc-containing alcohol dehydrogenase superfamily protein OS=Vibrio splendidus 12B01 GN=V12B01_16086 PE=4 SV=1
MSVPSKMKAIGFTQSLAITEQDSLFEFETSLPELKNSDLLVKVSATSINPADAKIRIRSA
KDKTLEQPKVLGYDAVGEVVGKGADVEGFEVGDRVYYAGDVTRMGANAEYQTVDYRITAK
APKSLSDEAAAVMPLATLTAWEALFDRLRVRPEEKKSILIIGGAGGVGSITIQLAKQLTN
LNVIATASRPETEQWVRDMGADYVVNHRNLVESVREQGIQHVDYIFNVADTKGHWDAMVE
LIAPQGMISSIVEFDGGIDLSALQGKSAGFVWELMFTRSLFNTEDIQKQQDILFQAANLI
DAGRIKTTLTSTLNGFSVDTFKDAHQRIESSASIGKTAIKY
>tr|A3V806|A3V806_9RHOB Zinc-containing alcohol dehydrogenase superfamily OS=Loktanella vestfoldensis SKA53 GN=SKA53_06867 PE=4 SV=1
MKAVALTRYLPVSDPACFVDVDLPQSVPTGRDILVAVKAVSVNPVDTKVRKSKGADVVEN
PPRVLGYDAAGVVAAVGPDVKLFAVGDEVYYSGDITRSGSNAEFQLVDERIVGRKPATLG
FAQAAALPLTTITAYESFFDRLGIDRDGADAGQSILIIGAGGGVGSIGIQLAKAAGLVVI
ATASRPETAAWVTALGADHVIDHRADMVAQVRALGLHHVDHIAVFNDMRHWEAAVELIRP
QGGIVSIDNTDVPLPMAAMKTKAASLHWEFMFARAMFQTPDMIAQHHLLTYVADEIDAGR
LRTTLDTVLRPINAENLRKAHAMIETGTAKGKIVLEQS
>tr|A3XP27|A3XP27_9FLAO Zinc-containing alcohol dehydrogenase superfamily protein OS=Leeuwenhoekiella blandensis MED217 GN=MED217_09140 PE=4 SV=1
MKAIGFKQSLPITKEDSFIAFETEVPKPEGRDLLVKVQANSVNPVDYKIRQNAVKDQVLD
TPKIIGWDAVGIVEAVGAEVALFNVGDAVFYAGDLTRSGSNAEYQLVDERIVGRKPKNLS
IAEAAAIPLTGLTAYETLFDRFKYNPATDKGKSLLILAGAGGVGSIAIQLAKKLTDLTVI
ATASREETQDWCKQMGADYVVDHYELKDQLAAEGFEQVDFIFDCVDLKSYWETAAELIKP
QGHIVSITGSSEPLNLNLLKNKSVTFSWELMYTRSMHQTEDMQRQHDILNHLAQLLEDGT
LQTTLTTTFEGFSVENLKEAHKLQESGKSIGKNVIVF
>tr|A3XW06|A3XW06_9VIBR Zinc-containing alcohol dehydrogenase superfamily protein OS=Vibrio sp. MED222 GN=MED222_03900 PE=4 SV=1
MSVPSKMKAIGFTQSFAITEQDSLFEFETSLPELKNNDLLVKVSATSINPADAKIRIRSA
KDKTLEQPKVLGYDAVGEVVGKGTDVEGFELGDRVYYAGDVTRMGANAEYQAVDYRIAAK
APKSLSDEAAAVMPLATLTAWEALFDRLRVRPEEQKSILIIGGAGGVGSITIQLASQLTN
LTVIATASRPETEQWVRDMGADHVVNHRNLVESVREQGIQHVDYIFNVADTKGHWESMVE
LIAPQGMISSIVEFDGGIDLSALQGKSVGFVWELMFTRSLFNTDDIQKQQDILFKAANLI
DAGRIKSTLTTTLNGFNVETLKDAHQRIESSASIGKTAIKY
>tr|A4BQ34|A4BQ34_9GAMM Zinc-containing alcohol dehydrogenase superfamily protein OS=Nitrococcus mobilis Nb-231 GN=NB231_04750 PE=4 SV=1
MKAVALTHYLPVDNPKAFLDVDLPKPAASGRDLLVSVKAVSVNPIDTKVRRPKDKVEEVP
RVLGWDASGIVEAVGPDATLFKPGDEVYYAGDITRSGSDAEFQLVDERIVGFKPKSLGFA
EAAALPLTTLTAYEAFFDRLGIDRAGADKGQSVLIIGAGGGVGSIAIQLAKAAELVVIAT
ASRPETTSWVKELGADHVVNHREPMVEQVRALGFQHVDHIAIFNDMRHWETAVELIRPQG
GIVSIDDTDRPMPMEGMKMKAASLHWEFMFARAMHQTPDMIEQHKLLTWVAEEVDAGRIR
TTVNKVFTPINAVNMREAHRLIETGAAKGKIVLEGWAS
>tr|A4ES30|A4ES30_9RHOB Zinc-containing alcohol dehydrogenase superfamily protein OS=Roseobacter sp. SK209-2-6 GN=RSK20926_20147 PE=4 SV=1
MKAVGFTRSHPIDHPASLQEYQVPKPEPLENDLIVRIDAVSVNPADAKIRNRSAQNQERE
TPRILGYDAVGTIEALGSAVTGFALGDRVFYAGDVARDGSNAEYQAVDARIAAKAPQALT
NAEAATLPLVCLTAYEALFDRMNLRKRQTGTLLIIGGAGGVGSIMIQLAKALTNMTVIAT
ASRPETHNWVQRMGADHVADHRDLVSSVRDLGFENVDYIFNAADTKGHWDAMADLIAPQG
TIGAIVEFDGGVELSKLQGKSVTFVWELMFTRSLFGTPDLKRQSEILSEIARLVDAGKLR
PTLNHELKGLNVKTLKEAHKMIETGTTIGKIAVNFDRPG
>tr|A5L0S9|A5L0S9_9GAMM Alcohol dehydrogenase, zinc-binding protein OS=Vibrionales bacterium SWAT-3 GN=VSWAT3_11982 PE=4 SV=1
MSLPSTMKAIGFTQSLAITKPESLFEFETSLPELKENDLLVKVSATSINPADAKIRIRNA
KDKTLEQPKVLGYDAVGEVVGKGTNVEGFDLGDRVYYAGDVTRMGANAEYQAVDYRITAK
APQSLTDEAAVVMPLATLTAWEALFDRLRVRPEEKKSILIIGGAGGVGSITIQLAKQLTN
LNVIATASRPETELWVKDMGADHVVNHRNLVESVREQGIQYVDYIFNVADTKGHWDAMVE
LIAPQGMISSIVEFDSEIDLSALQGKSVGFIWELMFTRSLFNTDDIQKQQDILFQTANLI
DAGRIKSTLTTTLNGLSSGTLKEAHRRIESSASIGKTAIKY
>tr|A6C149|A6C149_9PLAN Zinc-containing alcohol dehydrogenase superfamily protein OS=Planctomyces maris DSM 8797 GN=PM8797T_05705 PE=4 SV=1
MKAVGLTRYLPIDDPESLMDVELEKPQPGGRDLLVAVKAIAVNPVDTKVRAPKDKIEPEP
KVLGWDAAGIVEAVGPEVELFQPGDEVFYAGDITRPGCNSEFQLIDERIVGAKPQSLDFA
KAAAIPLTSITAYEAFFERLELDVDGANSGETLLIIGGAGGVGSIGIQLAKLAGLTVIAT
ASRPESTEWVKQLGADHVVNHYEPLRPQIEALGMKYLDSIALFNNTDQHWEGVVDLIRPQ
GRIVSIVENKEPLAQSMMKTKSATFVWEFMYTRSMFETPDMIEQHHLLNRVAEWIDAGKI
SCTANQVLSPINAANLREAHKTLEAGRTIGKIVLEGWD
>tr|A6CZJ0|A6CZJ0_9VIBR Alcohol dehydrogenase, zinc-binding protein OS=Vibrio shilonii AK1 GN=VSAK1_06000 PE=4 SV=1
MTTMMKAIGFSESKTIDEENSLYEFEMAMPEIGEFDLLVKVAAISVNPADAKIRVRSAVN
KTLESPRVLGFDAVGEVVSVGSKVTDFTEGERVYYAGDVTRPGTNAQYHAVDSRIVARAP
KGLTDAEAAVVPLTALTGWEALFDRLRVDPSERKTLLIIGGAGGVGSITTQIAKQLTNLT
VIATASRPETEAWVKEMGADYVANHRNLVESVHDLGFETVDYIFNVADTVGHWDAMAELI
APQGMIGSIVEFDSGIDLSKLQGKSVGFVWELMFTRSIYKTQDMYKQGDILKQVANLIDS
GRIQSTLTKEINGFNAESLKQGHRLMESGAMIGKLAINFD
>tr|A8CWM5|A8CWM5_9CHLR Alcohol dehydrogenase, zinc-binding domain protein OS=Dehalococcoides sp. VS GN=DeVSDRAFT_0324 PE=4 SV=1
MRVEAVSVNPVDTKVRSPKPQVEAQPRVLGYDAAGTVEAVGENVTRFKVGDKVYYSGDIT
RPGSNSELQLVDERIVGAAPKSLSAAEAAALPLTAITAWELLFQRMPFDSENGGRGKTLL
VIAGAGGVGSIAIQIAKRAGFSVIATASRAETVAWCRKMGADHVVDHRQPLTPQLQALGI
EQVDAAINLADTARYWDELGELLAPQGSVGLIVEPAGALKIGDPYKLKCIGIHWEMMFAR
PKFRTPDMIEQGRILDRVAQLIDAGELQGTHTETLGRIDAATLREAHRRLESGATIGKLV
LAGW
>tr|A9ETN0|A9ETN0_9RHOB Zinc-containing alcohol dehydrogenase superfamily protein OS=Phaeobacter gallaeciensis 2.10 GN=RG210_05392 PE=4 SV=1
MKAVGFTHYLPIEIESAFLDLDIEKPQPEGRDVLVSIKAVAVNPVDVKVRAPKDKVEETP
RIIGYDASGVVEAVGPDVTLFMPGDEVYYAGDITRSGTNAEFHLVDERIVGRKPASLSHA
EAAALPLTTITAYEAFFDRLGIDRDGADAGQSILIIGAGGGVGSIGIQLAKQAGLMVIAT
ASRSETSDWVKSLGADHVINHREDIVAQVHASGIKHVDHIAIFNDMRHWNTAVELIRPQG
GIVSIDDTDLPMPMSGMKTKAASFHWEFMFARSMHQTPDMIEQHHLLCYVTDQN
>tr|B0ALU7|B0ALU7_BACAN Alcohol dehydrogenase, zinc-containing OS=Bacillus anthracis str. A0488 GN=BAC_3533 PE=4 SV=1
MKAIGLHEYLPIEEENSLIDMEIERPVATGRDILVKINAISVNPVDTKVRSPKDKKEEVA
KILGWDASGVVVQTGESCTLFKEGDEVFYAGSITKQGTYSEYHLVDERIVGKKPKTLSNA
ESAALPLTAITAWEGLFERLGIDYNKKDTNSFKNILIIGGAGGVGSIAIQLAKWAGLNVI
TTASRNETIHWVEKFGADYIINHHQPLQDQILEFGIKDVDYIFCLNNTDQHWQAICELIK
PQGKICSIVENEHPLEMGILKSKSATFVWEFMFTKAMYETGDMITQHELLNKVSELLDEG
ILKTTLNETFTPINAQNVKKAHALLESGSTIGKIVLEKF
>tr|B0PXB2|B0PXB2_BACAN Alcohol dehydrogenase, zinc-containing OS=Bacillus anthracis str. A0193 GN=BAQ_3552 PE=4 SV=1
MKAIGLHEYLPIEEENSLIDMEIERPVATGRDILVKINAISVNPVDTKVRSPKDKKEEVA
KILGWDASGVVVQTGESCTLFKEGDEVFYAGSITKQGTYSEYHLVDERIVGKKPKTLSNA
ESAALPLTAITAWEGLFERLGIDYNKKDTNSFKNILIIGGAGGVGSIAIQLAKWAGLNVI
TTASRNETIHWVEKFGADYIINHHQPLQDQILEFGIKDVDYIFCLNNTDQHWQAICELIK
PQGKICSIVENEHPLEMGILKSKSATFVWEFMFTKAMYETGDMITQHELLNKVSELLDEG
ILKTTLNETFTPINAQNVKKAHALLESGSTIGKIVLEKF
>tr|B0QDH6|B0QDH6_BACAN Alcohol dehydrogenase, zinc-containing OS=Bacillus anthracis str. A0442 GN=BAH_3579 PE=4 SV=1
MKAIGLHEYLPIEEENSLIDMEIERPVATGRDILVKINAISVNPVDTKVRSPKDKKEEVA
KILGWDASGVVVQTGESCTLFKEGDEVFYAGSITKQGTYSEYHLVDERIVGKKPKTLSNA
ESAALPLTAITAWEGLFERLGIDYNKKDTNSFKNILIIGGAGGVGSIAIQLAKWAGLNVI
TTASRNETIHWVEKFGADYIINHHQPLQDQILEFGIKDVDYIFCLNNTDQHWQAICELIK
PQGKICSIVENEHPLEMGILKSKSATFVWEFMFTKAMYETGDMITQHELLNKVSELLDEG
ILKTTLNETFTPINAQNVKKAHALLESGSTIGKIVLEKF
>tr|B1FMF2|B1FMF2_9BURK Zinc-binding alcohol dehydrogenase family protein OS=Burkholderia ambifaria IOP40-10 GN=BamIOP4010DRAFT_5213 PE=4 SV=1
MKAVGLTRYLPIDDPQALLDVELPQPVPGPRDLLVKVEAISVNPVDTKVRAPKAQVEEVP
RVLGWDAAGTVVAVGAEVTLFRPGDEVFYAGSITRPGANSELHAVDERIVARKPRTLDFA
ASAALPLTALTAWEALFDRLRVSPQGADAGKSVLIIGGAGGVGSIAIQLAKTLGKLRVIA
TASRPASAEWVRSLGADDVVDHFGDLPAQLRDIGHPEVDYVLIFNDTDHHFPAAAEVIRP
QGGICTIVENAKPVPVELLKAKSAAFHWEFMFTRAMFETPDMIEQHKILSEVARLVDGGT
LRTTVGEQLGTINAANVRRAHQLLEAGRAIGKLVLSGF
>tr|B1FYZ4|B1FYZ4_9BURK Zinc-binding alcohol dehydrogenase family protein OS=Burkholderia graminis C4D1M GN=BgramDRAFT_2340 PE=4 SV=1
MKAVGLYRYLPIDHEEALIDVEIAQPQATGRDLLVKVEAISVNPVDTKVRAPKDTVEKEP
RVLGWDAAGTVVAVGPEATLFKVGDPVFYAGSITRPGANSEFHLVDERIVGRKPASLDFT
HAAALPLTAITAWEALFDRLGVSPQGAHEGRTVLIFGGAGGVGSIGIQLAKQLGKLKVIA
TASRPESAKWASELGADHIVDHFGDMPAQLKKLGIEQVDYVLLFNDTDANFPAAAELVKP
QGGICTIVENSKPVPVELLKAKSAAFHWEFMFTRSMFGTPDMIEQHKLLTEVARLVDAGT
LRTTVGQHLGAINAANLRRAHRLLEEGRVIGKLVLSGF
>tr|B1GCV4|B1GCV4_BACAN Alcohol dehydrogenase, zinc-containing OS=Bacillus anthracis str. A0465 GN=BAM_3576 PE=4 SV=1
MKAIGLHEYLPIEEENSLIDMEIERPVATGRDILVKINAISVNPVDTKVRSPKDKKEEVA
KILGWDASGVVVQTGESCTLFKEGDEVFYAGSITKQGTYSEYHLVDERIVGKKPKTLSNA
ESAALPLTAITAWEGLFERLGIDYNKKDTNSFKNILIIGGAGGVGSIAIQLAKWAGLNVI
TTASRNETIHWVEKFGADYIINHHQPLQDQILEFGIKDVDYIFCLNNTDQHWQAICELIK
PQGKICSIVENEHPLEMGILKSKSATFVWEFMFTKAMYETGDMITQHELLNKVSELLDEG
ILKTTLNETFTPINAQNVKKAHALLESGSTIGKIVLEKF
>tr|B1T8L7|B1T8L7_9BURK Zinc-binding alcohol dehydrogenase family protein OS=Burkholderia ambifaria MEX-5 GN=BamMEX5DRAFT_4133 PE=4 SV=1
MKAVGLTHYLPIDDPQALLDVELPQPVPGPRDLLVKVEAISVNPVDTKVRAPKAQVEAVP
RVLGWDAAGTVVAVGAEVTLFRPGDEVFYAGSITRPGANSEFHAVDERIVARKPRTLDFA
ASAALPLTALTAWEALFDRLRVSPQGADAGKSVLIIGGAGGVGSIAIQLAKTLGKLRVIA
TASRPASAEWVRSLGADDVVDHFGDLPAQLRDIGHPEVDYVLIFNDTDHHFPAAAEVIRP
QGGICTIVENGKPVPVELLKAKSAAFHWEFMFTRAMFETPDMIEQHKILSEVARLVDGGT
LRTTVGEQLGTINAANVRRAHQLLEAGRAIGKLVLSGF
>tr|B1UL60|B1UL60_BACAN Alcohol dehydrogenase, zinc-containing OS=Bacillus anthracis str. A0174 GN=BAO_3512 PE=4 SV=1
MKAIGLHEYLPIEEENSLIDMEIERPVATGRDILVKINAISVNPVDTKVRSPKDKKEEVA
KILGWDASGVVVQTGESCTLFKEGDEVFYAGSITKQGTYSEYHLVDERIVGKKPKTLSNA
ESAALPLTAITAWEGLFERLGIDYNKKDTNSFKNILIIGGAGGVGSIAIQLAKWAGLNVI
TTASRNETIHWVEKFGADYIINHHQPLQDQILEFGIKDVDYIFCLNNTDQHWQAICELIK
PQGKICSIVENEHPLEMGILKSKSATFVWEFMFTKAMYETGDMITQHELLNKVSELLDEG
ILKTTLNETFTPINAQNVKKAHALLESGSTIGKIVLEKF
>tr|B3IZE1|B3IZE1_BACAN Alcohol dehydrogenase, zinc-containing OS=Bacillus anthracis Tsiankovskii-I GN=BATI_3388 PE=4 SV=1
MKAIGLHEYLPIEEENSLIDMEIERPVATGRDILVKINAISVNPVDTKVRSPKDKKEEVA
KILGWDASGVVVQTGESCTLFKEGDEVFYAGSITKQGTYSEYHLVDERIVGKKPKTLSNA
ESAALPLTAITAWEGLFERLGIDYNKKDTNSFKNILIIGGAGGVGSIAIQLAKWAGLNVI
TTASRNETIHWVEKFGADYIINHHQPLQDQILEFGIKDVDYIFCLNNTDQHWQAICELIK
PQGKICSIVENEHPLEMGILKSKSATFVWEFMFTKAMYETGDMITQHELLNKVSELLDEG
ILKTTLNETFTPINAQNVKKAHALLESGSTIGKIVLEKF
>tr|B3YXK5|B3YXK5_BACCE Alcohol dehydrogenase, zinc-containing OS=Bacillus cereus W GN=BCW_3384 PE=4 SV=1
MKAIGLHEYLPIEEENSLIDMEIERPVATGRDILVKINAISVNPVDTKVRSPKDKKEEVA
KILGWDASGVVVQTGESCTLFKEGDEVFYAGSITKQGTYSEYHLVDERIVGKKPKTLSDA
ESAALPLTAITAWEGLFERLGIDYNKKDTNSFKNILIIGGAGGVGSIAIQLAKWAGLNVI
TTASRNETIHWVEKFGADYIINHHQPLQDQILEFGIKDVDYIFCLNNTDQHWQAICELIK
PQGKICSIVENEHPLEMGILKSKSATFVWEFMFTKAMYETGDMITQHELLNKVSELLDEG
ILKTTLNETFTPINAQNVKKAHALLESGSTIGKIVLEKF
>tr|B3Z5X0|B3Z5X0_BACCE Alcohol dehydrogenase, zinc-containing OS=Bacillus cereus NVH0597-99 GN=BC059799_3476 PE=4 SV=1
MKAIGLHEYLPIEEENSLIDMEVERPVATGRDILVKINAISVNPVDTKVRSPKDKKEEVA
KILGWDASGVVVQAGENCTLFKEGDEVFYAGSITRQGTYSEYHLVDERIVGKKPKTLSDA
ESAALPLTAITAWEGLFERLGIDYNKKDTNSFKNILIIGGAGGVGSIAIQLAKWAGLNVI
ATASRTETIHWVEKFGADYIINHHQPLQEQIVEFGLKDVDYIFCLNNTDQHWRAICDLIK
PQGKICSIVENEHPLEMGILKSKSATLVWEFMFTKAMYETGDMITQHELLNKVSELLDEG
ILKTTLNETFTPINAQNVKKAHALLESGSTIGKIVLEKF
>tr|B3ZIJ4|B3ZIJ4_BACCE Alcohol dehydrogenase, zinc-containing OS=Bacillus cereus 03BB108 GN=BC03BB108_3385 PE=4 SV=1
MKAIGLHEYLPIEEENSLIDMEVERPVATGRDILVKINAISVNPVDTKVRSPKDKKEEVA
KILGWDASGVVVQTGENCTLFKEGDEVFYAGSITRQGTYSEYHLVDERIVGKKPKTLSDA
ESAALPLTAITAWEGLFERLGIDYNKKDTNSFKNILIIGGAGGVGSIAIQLAKWAGLNVI
ATASRTETIHWVEKFGADYIINHHQPLQEQIVEFGLKDVDYIFCLNNTDQHWRAICDLIK
PQGKICSIVENEHPLEMGILKSKSATLVWEFMFTKAMYETGDMITQHELLNKVSELLDEG
ILKTTLNETFTPINAQNVKKAHALLESGSTIGKIVLEKF
>tr|B4AP05|B4AP05_BACPU NADPH:quinone reductase OS=Bacillus pumilus ATCC 7061 GN=BAT_3302 PE=4 SV=1
MKAVGLLEYLPIEHEQSLMDQEVEKPKATGRDLLVKVEAVSVNPVDTKVRSPKDQKEEKL
KILGYDASGTVVEVGEACTVFQPGDHVYYAGDITRQGSNSEYQLVDERIVAKKPVNLSFA
EAAAMPLTTITAYEALFDRMHMKRNAEGATLLIIGGAGGVGSIAIQLAKLANATVIATAS
RPETKEWCLSLGADHIIDHHEPLLAQLHEKGIGEVDFILCLNDTDGHFKGMAEAIKPQGT
ICTIVENQHNLDIQLLKNKSAAFVWEFMFTRPMYKTADMIKQHELLTEAAELFEQGRLTH
TLTKVLSPINAANLKQAHQTLEQGKMIGKFVLEGFEKGERV
>tr|B4X4I3|B4X4I3_9GAMM Zinc-binding alcohol dehydrogenase family protein OS=Alcanivorax sp. DG881 GN=ADG881_98 PE=4 SV=1
MKAIGFNQPRAIEDVHALEDIQLDLPSPGPRDLLVAVQAVSVNPIDTKLRQRPLEQPGYR
VLGFDAAGVVEAVGAEVENFKAGDRVWYAGAVQRQGSNAQHQCVDERLVARKPDSLGMQE
AAALPLTALTAWEALEDQLGFQPGQCEGKNVLVIGGAGGVGSIAIQLAAHHFGLKVITTA
GRETSANWCQSLGAHHIVDYRKPLLPQLEAIGCPQIDGIFITQNLDDYWATACQAVAPFG
GICAIVDARAPLDLNPLKAKSARFSWEFMFTRAMFATDMQRQGDILTQLSALVDQGKIQS
TVSEGLGTINAANLKEAHRRLESGQTIGKLVLAGWE
>tr|B5JLC2|B5JLC2_9BACT Zinc-binding alcohol dehydrogenase family protein OS=Verrucomicrobiae bacterium DG1235 GN=VDG1235_2620 PE=4 SV=1
MKAIQFQPGLSINSPDVAREVDLPLPEASGRDILVEIEAVALNPVDTKVRPGAEGEPKVL
GYDASGTVVAVGNETKILQVGDKVYYAGDITRPGSNAQFQLVDERIAAVRPSSLDAGSSA
ALPLTSLTAWESLFDRLGIDPEGADRGKSLLIIGGAGGVGSIGIQLAKLAGLTVIATASR
PESEQWCRDLGADYVVNHREELAPQLKEFGYETVDYIANYNNTEAYWDVMGEVIAPQGGV
VLIVEQKGNLDVGGLYKLKSVSIAWELMFTRSMFKTADMVKQHEILKRVAELIDSGKIKT
TANGSLGQITAENVVKAHLQIETGRSIGKLVLEGWPE
>tr|B5QJA7|B5QJA7_LACRH NADPH:quinone reductase related Zn-dependent oxidoreductase OS=Lactobacillus rhamnosus HN001 GN=LRH_01972 PE=4 SV=1
MSQNIAIGFTEGLPITAENSLQSFVLPVPTPQPNEVVVQVDGVSVNPIDTKRRQAATRQA
TPQVLGYDAVGTITQVGAQVAGYHVGDRVIYAGTTRKPGSNQQYQAVDARLIARAPQQAP
TADLAALPLVGLTAWELLFEKMGFIPEYNANKGQQLLIINGAGGVGSMLSQLARWSGLTV
LATSSPKNHPWLRDHHVDVPLDYHEDLIAQIHQAGIQTVDGIALLYHPEPYLATASQLIR
AFGHIGCIVGPQAGLDLAVVKDKAASFDYEYMFAKTDFAYHIASQGAILSKLLTLYQDGQ
IKASVTKEFTGINVANLKAATQLVEEGHMVGKVVLTGPFSL
>tr|B5V532|B5V532_BACCE Alcohol dehydrogenase, zinc-containing OS=Bacillus cereus H3081.97 GN=BCH308197_3408 PE=4 SV=1
MKAIGLHEYLPIEEENSLIDMEVERPVATGRDILVKINAISVNPVDTKVRSPKDKKEEVA
KILGWDASGVVVQTGESCTLFKEGDEVFYAGSITRQGTYSEYHLVDERIVGKKPKTLSDA
ESAALPLTAITAWEGLFERLGIDYNKKDTNSFKNILIIGGAGGVGSIAIQLAKWAGLNVI
TTASRNETIHWVEKFGADYIINHHQPLQEQILEFGLKDVDYIFCLNNTDQHWQAICDLIK
PQGKICSIVENEHPLEMGILKSKSATLVWEFMFTKAMYETGDMITQHELLNKVSELLDEG
ILKTTLNETFTPINAENVKKAHALLESGSTIGKIVLEKF
>tr|B5XMR5|B5XMR5_LACCA Putative oxidoreductase OS=Lactobacillus casei str. Zhang GN=LCAZH_p035 PE=4 SV=1
MKAIGFTQHLNINDSRSLFEFEESIPVPKGHDLLVKVNAVSVNPVDVGVRRGGHGKLKAP
KVIGWDACGIVKKVGNQVSLFNPGDRVYYAGSFKRPGSNSEYQLVDERIVGHAPKSLSDD
EAAAMPLTSLTAYEALFEQLSLSSNSQSNKDKTILIINGAGGVGSVATQLAANAGLTVIA
TASRPESINWVKSHGAKYTVNHRNNLVDEVRELGYKFVDYILELKDIDNHWKEMCELIKP
EGAIASITENRRPINLRLLTQKKAIFAWEWMYTKSYYHTNDMQTQHDILEKIASFLDNGQ
LKCTLTHSLSPLNATNLRKAHSLVESGHMVGKVVVSGWEE
>tr|B7HZ42|B7HZ42_BACCE Alcohol dehydrogenase, zinc-containing OS=Bacillus cereus AH187 GN=BCAH187_A3489 PE=4 SV=1
MKAIGLHEYLPIEEENSLIDMEVERPVATGRDILVKINAISVNPVDTKVRSPKDKKEEVA
KILGWDASGVVVQTGESCTLFKEGDEVFYAGSITRQGTYSEYHLVDERIVGKKPKTLSDA
ESAALPLTAITAWEGLFERLGIDYNKKDTNSFKNILIIGGAGGVGSIAIQLAKWAGLNVI
TTASRNETIHWVEKFGADYIINHHQPLQEQILEFGLKDVDYIFCLNNTDQHWQAICDLIK
PQGKICSIVENEHPLEMGILKSKSATLVWEFMFTKAMYETGDMITQHELLNKVSELLDEG
ILKTTLNETFTPINAENVKKAHALLESGSTIGKIVLEKF
>tr|B7IQI5|B7IQI5_BACCE Alcohol dehydrogenase, zinc-containing OS=Bacillus cereus G9842 GN=BCG9842_B1789 PE=4 SV=1
MKAIGLHEYLPIEEENSLINIEVERPVATGRDILVKINAISVNPVDTKVRSPKDKKEDIA
KILGWDASGIVVQTGEGCTLFKEGDEVFYAGSITRQGTYSEYHLVDERIVGKKPKTLNDA
ESAAIPLTAITAWEGLFERLGIDHTKKDTNSFKNILIIGGAGGVGSIAIQLAKWAGLNVI
ATASRGETIDWVKKLGADHTIDHHAPLKEQLQSLGFSDVDYIFCLNNTDQHWQAICDLIK
PQGKICSIVENEHPLEMGILKSKSATLVWEFMFTKAMYETGDMITQHELLNKVSELLDEG
ILKTTLNETLTPINAENLKKAHALLESGRTIGKIVLEKF
>tr|B7JH24|B7JH24_BACCE Alcohol dehydrogenase, zinc-containing OS=Bacillus cereus AH820 GN=BCAH820_3476 PE=4 SV=1
MKAIGLHEYLPIEEENSLIDMEIERPVATGRDILVKINAISVNPVDTKVRSPKDKKEEVA
KILGWDASGVVVQTGESCTLFKEGDEVFYAGSITKQGTYSEYHLVDERIVGKKPKTLSDA
ESAALPLTAITAWEGLFERLGIDYNKKDTNSFKNILIIGGAGGVGSIAIQLAKWAGLNVI
TTASRNETIHWVEKFGADYIINHHQPLQDQILEFGIKDVDYIFCLNNTDQHWQAICELIK
PQGKICSIVENEHPLEMGILKSKSATFVWEFMFTKAMYETGDMITQHELLNKVSELLDEG
ILKTTLNETFTPINAQNVKKAHALLESGSTIGKIVLEKF
>tr|B7VBL9|B7VBL9_PSEAE Probable oxidoreductase OS=Pseudomonas aeruginosa LESB58 GN=PLES_14661 PE=4 SV=1
MKAVGYYQSLPIDHPDALLDLELPEPTPGPRDLLVEVRAISVNPVDTKVRQRAQPEAGQA
KVLGWDAAGVVRAVGSEVSLFRPGDRVWYAGDITRPGSNSELHRVDERIAGHLPKSLDFA
QAAALPLTTITAWELLFERLQIAEGKADQGQSLLVVGAAGGVGSILVQLARQLTGLNVIG
TASRAETQAWVRDLGAHHVIDHGKPLAEELKRIGVAEVSHVASLTHTDQHLEQIVAALRP
QGRLALIDDPASLDIGKLKQKSLSLHWEFMYTRSMFQTDDMIEQHRLLERVAGLIDEGVL
KTTVGEHFGRIDAANLRRAHALLESGRAKGKIVLEGF
>tr|B7VSA0|B7VSA0_VIBSP Zinc-containing alcohol dehydrogenase superfamily OS=Vibrio splendidus LGP32 GN=VS_II1120 PE=4 SV=1
MSVPSKMKAIGFTQSFAITEQDSLFEFETSLPELKNNDLLVKVSATSINPADAKIRIRSA
KDKTLEQPKVLGYDAVGEVVGKGTDVEGFELGDRVYYAGDVTRMGANAEYQAVDYRIAAK
APKSLSDEAAAVMPLATLTAWEALFDRLRVRPEEQKSILIIGGAGGVGSITIQLASQLTN
LTVIATASRPETEEWVRDMGADHVVNHRNLVESVREQGIQHVDYIFNVADTKGHWESMVE
LIAPQGMISSIVEFDGGIDLSALQGKSVGFVWELMFTRSLFNTDDIQKQQDILFKAANLI
DAGRIKSTLTTTLNGFNVETLKDAHQRIESSASIGKTAIKY
>tr|Q1ZWQ2|Q1ZWQ2_9VIBR Zinc-containing alcohol dehydrogenase superfamily protein OS=Vibrio angustum S14 GN=VAS14_10114 PE=4 SV=1
MSPITMKAIGFTQSLAINEQDSLFEFETNLPDLKENDLLVKVSAASINPADAKIRIRSAK
DKTLETPKVLGYDAVGEVIAKGGNVEGFEIGDRVYYAGDVTRMGTNAEYQAIDYRITAHA
PNSLSDESAAVMPLATLTGWEALFDRLRIRPEEKKSILIIGGAGGVGSITIQLAKQLTNL
TVIATASRPETELWVREMGADHVVNHRNLVESVREQGIKYVDYILNVADTKGHWDAMVEL
IAPQGMISSIVEFDGGVDLSALQGKSVGFIWEFMFTRSLFNTDDIQKQQDILCQTANLID
AGRIKSILTSTLNGFSVETLKEAHQRIESAASIGKTAIKY
>tr|Q2C8N3|Q2C8N3_9GAMM Zinc-containing alcohol dehydrogenase superfamily protein OS=Photobacterium sp. SKA34 GN=SKA34_05825 PE=4 SV=1
MSPLTMKAIGFTQSLAINEQDSLFEFETNLPDLKENDLLVKVSATSINPADAKIRIRNAK
DKTLETPKVLGYDAVGEVIAKGNNVEGFEIGDRVYYAGDVTRMGANAEYQAVDYRITAHA
PKSLSDESAAVMPLATLTGWEALFDRLRIRPEEKKSILIIGGAGGVGSITIQLAKQLTNL
TVIATASRPETELWVREMGADHVVNHRNLVESAREQGIKYVDYILNVADTKGHWDAMVEL
IAPQGMISSIVEFDGGVDLSALQGKSVGFIWEFMFTRSLFNTDDIQKQQDILCQTANLID
AGRIKSILTSTLNGFSVETLKEAHQRIESAASIGKTAIKY
>tr|Q4EGB1|Q4EGB1_LISMO Alcohol dehydrogenase, zinc-dependent OS=Listeria monocytogenes str. 4b H7858 GN=LMOh7858_2724 PE=4 SV=1
MKAVGLTRASTDFVDIEIDKPVPENHDLLVRIKAISINPVDTKQREATKLSGDEVRILGW
DAVGEVVDTGSEVALFQTGQDVYFAGDVTRQGAYAEYTLIDERLVGLKPHNLNVEEAAAM
PLTTITAWEALFDRLTITENDKGKSILIINGAGGVGSIATQLAAHAGLEVIATASRPETV
EWTKSHGANYVINHRENIPEQLEELGFEQGVDFILCLHNTSAHWDEMQEAIRPQGKICSI
VELAEPVKMTLLKDKSATFSYEFMFTRSKYDTTDKIRQHEILTEAAHMLDAGELTTTLNQ
VLSPVNAATIEEAHKIISSGKMIGKLVVKGFE
>tr|Q4EP34|Q4EP34_LISMO Alcohol dehydrogenase, zinc-dependent OS=Listeria monocytogenes str. 1/2a F6854 GN=LMOf6854_2634 PE=4 SV=1
MCIILRNSGKGNERCCQMKAVGLTKASTDFVDIEIDKPVPENHDLLVKIKAISINPVDTK
QREAAKLSGEEVRILGWDAVGEVVDTGSEVTLFQTGQDVYFAGDVTRPGVYAEYTLIDER
LVGLKPHNLNVEEAAAMPLTTITAWEALFDRLTITENDKGKSILIINGAGGVGSIATQLA
ANTGLEVIATASRPETVEWTKSHGANYVINHRENIPEQLEELGFKKGVDFILCLHNTSAH
WDEMQEAIRPQGKICSIVELTEPVEMTLLKDKSATFSYEFMFTRSKYDTADKIRQHEILT
EAAHMLDKGNLTTTLNQVLSPVNAATIEEAHKIISSGKMIGKLVVKGFE
>tr|Q4MY13|Q4MY13_BACCE Alcohol dehydrogenase, zinc-containing OS=Bacillus cereus G9241 GN=BCE_G9241_3399 PE=4 SV=1
MKAIGLHEYLPIEEENSLIDMEVERPVATGRDILVKINAISVNPVDTKVRSPKEKKEAVA
KILGWDASGVVVQTGESCTLFKEGDEVFYAGSITRQGTYSEYHLVDERIVGKKPKTLSDA
ESAALPLTAITAWEGLFERLGIDYNKKDTNSFKNILIIGGAGGVGSIAIQLAKWAGLNVI
TTASRNETIQWVEKFGADYIINHHQPLQDQILEFGLKDVDYIFCLNNTDQHWQAMCDLIK
PQGKICSIVENEHPLEMGILKSKSATLVWEFMFTKAMYETGDMITQHELLNKVSELLDEG
ILKTTLNETFTPINAENVKKAHALLESGSTIGKIVLEKF
>tr|A0A3E3|A0A3E3_LACS1 Quinone oxidoreductase OS=Lactobacillus salivarius subsp. salivarius (strain UCC118) GN=LSL_2008 PE=4 SV=1
MKAIGFTQHLNINDSRSLFEFEESIPVPKGHDLLVKVNAVSVNPVDVGVRRGGHGKLKTP
KVIGWDACGIVKKVGNQVSLFNPGDRVYYAGSFKRPGSNSEYQLVDERIVGHAPKSLSDD
EAAAMPLTSLTAYEALFEQLSVSSNSQSNKDKTILIINGAGGVGSVATQLAANAGLTVIA
TASRPESINWVKSHGAKYTVNHRNNLVDEVRELGYKFVDYILELKDIDNHWKEMCELIKP
EGAIASITENKRPINLRLLTQKKAIFAWEWMYTKSYYHTNDMQTQHDILEKIAYFLDNGQ
LKCTLTHSLSPLNATNLRKAHSLVESGHMVGKVVVSGWEE
>tr|A0ALR0|A0ALR0_LISW6 Complete genome OS=Listeria welshimeri serovar 6b (strain ATCC 35897 / DSM 20650 / SLCC5334) GN=lwe2524 PE=4 SV=1
MKAVGLTKESTSFVDLEIAQPVPENHDLLVQIKAISINPVDTKQREATKLKEEEVKILGW
DAVGEVVDTGSKVSLFKTGQEVYFAGDVTRPGSYAEFTLIDERLVGLKPKKLSLEEAAAM
PLTTITAWEALVERLGITEDDNGKSILIINGAGGVGSIATQLAANMGLEVISTASRPETI
EWTQKHGANYVINHREDITKQLANLGFEKGVDFILCLHDTNAHWDEMQKAIRPQGEICSI
VELSEPVEMSLLKDKSATFSYEFMFTRSKYDTEDKIKQHEILTEAARMLDIGALTTTLNK
VLSPINAATIEEAHTIISSGKMIGKLVVKGFD
>tr|A0K7Q0|A0K7Q0_BURCH Alcohol dehydrogenase, zinc-binding domain protein OS=Burkholderia cenocepacia (strain HI2424) GN=Bcen2424_1776 PE=4 SV=1
MKAVGLTRYLPIDDPQALLDVELPQPVPGPHDLLVKVEAISVNPVDTKVRAPKPQVEETP
RVLGWDAAGTVVAVGADVTLFRPGDEVFYAGSITRPGANSEFHAVDERIAALKPRTLDFA
AAAALPLTALTAWEALFDRLRVSPQGADAGKSVLIIGGAGGVGSIAIQLAKTLGKLHVIA
TASRPASAEWVRALGADAVVDHFGDLPAQLREAGHPSVDHVLIFNDTDHHFPAAAEVIRP
QGGICTIVENAKPVPVELLKAKSAAFHWEFMFTRAMFETPDMIEQHKILGEVARLVDAGT
LRTTLGEQLGTINAANVRRAHQMLEGGRAIGKLVLSGF
>tr|A0KNJ0|A0KNJ0_AERHH Zinc-containing alcohol dehydrogenase superfamily OS=Aeromonas hydrophila subsp. hydrophila (strain ATCC 7966 / NCIB 9240) GN=AHA_3352 PE=4 SV=1
MKAIALTHYLPSDHPHCFIEANLADPTPGPRDLLVRVKATSINPVDTKVRAPKAKVESSP
RVLGWDAVGEVIAVGREVTLFKAGDRVWYAGDISRPGSNSALQLVDERIAALAPTSLSDV
EAAALPLTAITAWETLFERMRLTRESSGKLLIIGGAGGVGSIAIQLARQLTGMEVIATAS
RPETRAWCLQMGAHQVVSHHQLQEELTALGITQVDAIFCTNATEQHWDAMASLISPFGHI
CTIAESSEPWDLSLLKSKSVTFSQEFMFTRSLFQTPDMIEQHNLLGLVAALVDQGVVKTT
LSKVVAELTPATLAQAHAEVEAGRMVGKLVIDMSQFGN
>tr|A0M1Q2|A0M1Q2_GRAFK Zinc-type alcohol dehydrogenase OS=Gramella forsetii (strain KT0803) GN=GFO_1574 PE=4 SV=1
MKAVGFKKSLSIEKENSFIDFEIDKPKPQKRDLLVKIKAISVNPVDYKVRQSAAKDSELD
NPKIIGWDASGVVEAVGDDVEMFKVGDEVYYSGDLTRPGCYSEFQLVDERIVGYKPDNLN
WEEAAALPLTSLTAWESIFDRLRIKENEGKAKTVLIIGGAGGVGSIAIQILKQLTNFKVI
ATASRDITKKWCEKMGADKIVDHHNLMDSMGDTRNVDYILNFADTSGNWKAMTELIAPQG
GICCIVNTTENVDLNLMKEKSVSFHWELMFTRSMFKTDDMIMQHEILNKVRKLIEANKIK
TTLNETFEGLSAETLKKVHKLQESGKSVGKNVISF
>tr|A0RGM5|A0RGM5_BACAH Probable zinc-binding dehydrogenase OS=Bacillus thuringiensis (strain Al Hakam) GN=BALH_3111 PE=4 SV=1
MEGIQMKAIGLHEYLPIEEENSLIDIEVERPVATGRDILVKINAISVNPVDTKVRSPKDK
KEDVAKILGWDASGVVVQTGESCTLFKEGDEVFYAGSITRQGTYSEYHLVDERIVGKKPK
TLSDAESAALPLTAITAWEGLFERLGIDYNKKDTNTFKNILIIGGAGGVGSIAIQLAKWA
GLNVITTASRTETIHWVEKFGADYIINHHQPLQDQILEFGIKDVDYIFCLNNTDQHWQAI
CELIKPQGKICSIVENERPLEMGILKSKSATLVWEFMFTKAMYETGDMITQHELLNKVSE
LLDEGILKTTLNETLTPINAENVKKAHALLESGSTIGKIVLEKF
>tr|A1JJA7|A1JJA7_YERE8 Putative oxidoreductase OS=Yersinia enterocolitica serotype O:8 / biotype 1B (strain 8081) GN=YE0581 PE=4 SV=1
MSIKAIAVNPQQPADFIEIALDSLAPGPFDLLVEVKAVSINPVDTKVHGGLKKNGLQQPR
ILGWDAAGVVVSVGEKVTGFRAGDEVWYAGDITRPGSNATQQLVDARIAAHKPRSFNWAQ
AAALPLTAITAWEALFEHLKIQQASADQTLLIIGGAGGVGSLAIPLAALRSPVKVIATAS
RPESAAWCIERGANLIVDYRDLKAQLAKEGINKVDYILCLNDTDGHWSAISELIAPLGQI
CTIVENEKPLDQNQLKLKSAALHWEFMFTRSMFSTPDIAQQGEILKQVSQLVDEGKLQGT
LSETLHGLTVENLKAAHEQVAGGHMQGKIVITY
>tr|A1T0G0|A1T0G0_PSYIN Alcohol dehydrogenase GroES domain protein OS=Psychromonas ingrahamii (strain 37) GN=Ping_3542 PE=4 SV=1
MKAVAYQNSQPITHPQALIDVDLPKPVASGTDILVNVEAISVNPVDTKVRNNVTPTDQQY
KILGWDAVGTIVSIGEQVTLFKPGDKVWYAGAINRQGANCEYHLVDQRIVALAPKSLSCR
EAAAMPLTSITAWEILFDRFNLNSESKGTLLIIGAAGGVGSIMIQLAKQLTNLTVIATAS
RPETQSWVRELGADHVINHRQDLEQELLSIGLDNVNYIASLTHTEDHFAEIATIIAPQGK
LAVIDDAATLDIMPLKRKSVSVHWELMFTRSLFETEDMIEQHKLLTRVANMVDQGKLKST
VANDFGTINAANLIKAHALLESEKSKGKIVLYGF
>tr|A4JEK8|A4JEK8_BURVG Alcohol dehydrogenase, zinc-binding domain protein OS=Burkholderia vietnamiensis (strain G4 / LMG 22486) GN=Bcep1808_1707 PE=4 SV=1
MKAVGLTRYLPIDDPQALVDVELPQPVPGPRDLLVKVEAISVNPVDTKVRAPKPQVEEAP
RVLGWDAAGTVVAVGADVTLFRPGDAVFYAGSITRPGANSEFHAVDERIVARKPESLDFA
AAAALPLTALTAWEALFDRLRVSPQRADAGKSVLIIGGAGGVGSIAIQLAKTLGGLHVIA
TASRPASAEWVRSLGADDVVDHFGDLPAQLREIGRPNVDYVLIFNDTDRHFPAAAEVIRP
QGGICTIVENAKPIPVELLKAKSAAFHWEFMFTRAMFETPDMIEQHKILSEVARLVDGGT
LRTTLGEQLGTINAANLRHAHRMLEGGRAIGKLVLSGF
>tr|A4SJL8|A4SJL8_AERS4 Zinc-containing alcohol dehydrogenase superfamily OS=Aeromonas salmonicida (strain A449) GN=ASA_0959 PE=4 SV=1
MKAIALTHYLPSDHPHCFIEANLPDPTPGPRDLLVKVTATSINPVDTKVRAPKAKVEASP
RVLGWDAVGEVVAVGSEVSLFKAGDRVWYAGDISRPGSNSALQLVDERITALAPTSLTDL
EAAALPLTAITAWETLFERIGLRRESTGKLLIIGGAGGVGSIAIQLARQLTNMEVIATAS
RPESREWCLEMGAHQVVSHHKLQAELTALGITQLDAIFCTNATEQHWDAMASLIRPFGHI
CTIAESSEPWDLSLLKSKSATFGQEFMFTRSLFQTPDMIEQHKLLGQVASLIDQGVLKST
LTRTLSELTPVTLAQAHAEVEAGRMVGKLVIDMSRFAN
>tr|A4VGP9|A4VGP9_PSEU5 Alcohol dehydrogenase, zinc-containing OS=Pseudomonas stutzeri (strain A1501) GN=PST_0444 PE=4 SV=1
MKAVAYFESLAIDDPRALQDVELPEPVPGPRDLLVEVRAISVNPVDTKVRRNTQPEGGQP
KVLGWDVAGVVVGVGSEVSLFKVGDEVFYAGSIARAGGNSERHLVDERIVGRKPRSLSFA
EAAALPLTAITAWELLFERLQLVEGQGAGQQLLIVGAAGGVGSIMLQLARQLTKVSVIAT
ASRPETQAWAREHGAHHVIDHSQPLHAELQRAGFASVSHVASLTQTDQHFDQLVEALTPQ
GRLALIDDPAQPLDVMKLKRKSLSLHWELMFTRSLFETPDMIEQHHLLQRVSQLVDLGVL
RTTLGEHFGTINAANLRRAHALLESGKAKGKIVLEGF
>tr|A4W6A7|A4W6A7_ENT38 Alcohol dehydrogenase, zinc-binding domain protein OS=Enterobacter sp. (strain 638) GN=Ent638_0550 PE=4 SV=1
MPVKAIAVNPNAPSTFIEITQPMPQPGEHDLLVEVKAVSINPVDTKVHAGIVKNGLQAPR
ILGWDASGIVKAVGAGVTQFKPGDEVWYAGDITRPGSNTSHQLIDARIVGHKPTRLDWAS
AAALPLTALTAWEGLFERLNIQDAGAGKTLLIIGGAGGVGSLAIPFAKHNSNVKVIATAS
REDSAQWCRDRGADLVVNYRELQGGLAKHDIKFVDYIFILNDTDGHWAAVSELIAPQGHI
CSIVENDRPLDQNALKSKSAALHWEFMYTRSMYQTADMARQGEILNEVAKLVDDGVVESS
LSETLHGLSVENITQAHRKVLDGHMRGKVVVTF
>tr|A5FEQ1|A5FEQ1_FLAJ1 Alcohol dehydrogenase, zinc-binding domain protein OS=Flavobacterium johnsoniae (strain ATCC 17061 / DSM 2064 / UW101) GN=Fjoh_3309 PE=4 SV=1
MKAIGFKTSLSIEEKDSFIEFETVKPTPGPHDLLVKIDAISVNPVDFKIRQSAAKDTVLE
TPKIIGWDAVGIVQAVGEKVTLFDVGDLVYYAGDITKQGSNAEYQIIDERIVGNKPTSLT
DAEAAAIPLTGLTAWEILFDRIRINPEKDKGKSILIIGGAGGVGSIAIQLAKKIAGLTVI
ATASRPETIDRCKKQGADFVVDHKNLIESVREAGFQNVDFILDFVDTNAYWDIMAELIKP
QGHIASITGSAEPVVLNKLKGKSVSFSWELMYTRSMFQTEDMIDQHHILNKIADLLDEGV
LKTTLKETYKGLTAENLIKAHQLLESGKTIGKIAIKF
>tr|A6V1M6|A6V1M6_PSEA7 Probable oxidoreductase OS=Pseudomonas aeruginosa (strain PA7) GN=PSPA7_1577 PE=4 SV=1
MKAVGYYQSLPIDHPDALLDLELPEPTPGPRDLLVEVRAISVNPVDTKVRQRAQPEAGQA
KVLGWDAAGVVRAVGSEVSLFRPGDRVWYAGDITRPGSNSELHRVDERIAGHLPKSLDFA
QAAALPLTTITAWELLFERLQIAEGKADQGQSLLVVGAAGGVGSILLQLARQLTGLNVIG
TASRAETQAWVRDLGAHHVIDHGKPLTEELKRIGIDEVSHVASLTHTDQHLEQIVAALRP
QGRLALIDDPASLDIGKLKQKSLSLHWEFMYTRSMFQTDDMIEQHRLLERVAGLIDEGVL
KTTVGEHFGRIDAANLRRAHALLESGRAKGKIVLEGF
>tr|A7IJ05|A7IJ05_XANP2 Alcohol dehydrogenase. zinc-binding type 1 OS=Xanthobacter autotrophicus (strain ATCC BAA-1158 / Py2) GN=Xaut_2758 PE=4 SV=1
MKAVGFYASLPIEDAASLVDLDIPAPELRPHDLLVRVRAVSVNPVDVKVRARTTPAEGTA
HVLGYDAVGTVEAVGPQVTLFRPGDEVFYAGSIDRPGTNSVLHAVDERIVGRKPTTLTDA
EAAALPLTAITAWELLFDRLGLPYGVKTQGGAILIVNGAGGVGSILIQLARRLTGLTVIA
TASRPETIQWCKDMGAHHVIDHRQPLDEGLKAIGIPQVQYVASLTATDQHLPAIANALAP
QGALALIDDPKTLDIVPFKRKSLSVHWELMFTRPLFDTPDLIRQHQLLNEVSALVDAGLL
RTSLREELGAITAANLRKAHALVESGRSIGKAVLVGF
>tr|A7MIG1|A7MIG1_ENTS8 Putative uncharacterized protein OS=Enterobacter sakazakii (strain ATCC BAA-894) GN=ESA_03361 PE=4 SV=1
MSVKAIAVNPNAPESFIEITQPMPQPGEYDLLVEVKAVSINPVDTKVHASLKKNGLQEPR
VLGWDASGVVTAVGSKVSGFKPGDEVYYAGDITRAGSNASHQLIDSRIVGHKPRTLSWAA
AAAIPLTALTAWEGLFERLAIQDVGEDKTLLIIGGAGGVGSLAIPFARLHSKVKIIATAS
REDSAQWCRDRGADLVVNYHDLPGELAKHGIKFVDYIFILNDTDGHWAAVSQLIAPQGHI
CSIVENEHPLDQDALKSKSAALHWEFMYTRSMYQTADMARQGEILNEVAKLVDAGEVESA
LSETFHGLSVESISKAHEKVLEGHMRGKVVVEF
>tr|A8FB50|A8FB50_BACP2 NADPH:quinone reductase OS=Bacillus pumilus (strain SAFR-032) GN=BPUM_0783 PE=4 SV=1
MKAVGLLEYLPIEHEQSLVDQEVEKPKAAGRDILVKVEAVSVNPVDTKVRSPKDQKEKKL
KILGYDASGTIVEVGEACTLFQPGDHVYYAGDITRQGSNSEYQLVDERIVAKKPDNLSFA
EAAAMPLTTITAYEALFERMHMKRNAEGATLLIIGGAGGVGSIAIQLAKLANATVIATAS
RPETKEWCLSLGADHIIDHHEPLLAQLQEKGIGEVDFILCLNDTDGHFKGMAEAIKPQGT
ICTIVENQHNLDIQLLKNKSAAFVWEFMFTRPMYKTADMIKQHELLTEAAELFEQGSLTH
TLTKILSPINAAHLKQAHQTLEKGKMIGKFVLEGFEKGGSV
>tr|A8G9I5|A8G9I5_SERP5 Alcohol dehydrogenase. zinc-binding type 1 OS=Serratia proteamaculans (strain 568) GN=Spro_0669 PE=4 SV=1
MSIKAIAVDPKNPANFIAISPEKPTPGQYDLLVEVKAVSVNPVDTKVHAGLQKSGLQQPR
ILGWDASGIVVEVGSSVSGFKPGDEVWYAGDITRPGSNTTHQLIDSRITAHKPQSLNWAE
AAAMPLTALTAWEALFEHLKIQDAAPGKTLLIIGGAGGVGSLAIPFAAQRSQVKVIATAS
RPESAAWCRERGADLVVDYRDLKANLAQQGIENVDYILCLNDTDGHWKAISDLIAPMGHI
CTIVENAQPLDQNALKLKSAALHWELMFTRSMFTTPDIAQQGEILKQVAQMLDEGKLSTT
LSETLQGLTVDTLTAAHKKLLDGHMQGKLVIVY
>tr|A9AH27|A9AH27_BURM1 Zinc-binding alcohol dehydrogenase family protein (NADPH2:quinone reductase) OS=Burkholderia multivorans (strain ATCC 17616 / 249) GN=qor PE=4 SV=1
MKAVGLTRYLPIDDPQALLDVELPQPVPGARDVLVKVEAISVNPVDTKVRAPKPQVEDTP
RVLGWDAAGTVVAVGADVTLFKPGDEVFYAGSITRPGANSEFHAVDERIVALKPRTLDFA
ASAALPLTALTAWEALFDRLNVSPQGADAGKTVLIIGGAGGVGSIAIQLAKTLGKLHVIA
TASRPASSEWVRSLGADEVVDHFGDLPAQLRDAGHANVDYVLIFNDTDHHFPAAAEVIRP
QGGICTIVENAKPVPVELLKAKSAAFHWEFMFTRAMFETPDMIEQHRILSEVARLIDDGT
LRTTVGEHLGTINAANVRRAHQLLEGGRAIGKLVLSGF
>tr|A9C222|A9C222_DELAS Zinc-binding alcohol dehydrogenase family protein OS=Delftia acidovorans (strain DSM 14801 / SPH-1) GN=Daci_3020 PE=4 SV=1
MKAVGYQKPQAISQPESLIDITLPDPVATGRDLLVEVRAVSVNPVDTKVRASGAPAEGQT
HKVLGWDASGIVKAVGPEVTLFKPGDRVWYAGSIARPGTNSELHLVDERIVGHAPKSLDF
AQAAALPLTAITAWEMLFDRLGIAPGKHPSHKTLLIIGASGGVGSILTQLATRLTSLTVI
GTASRPETQAWVKELGAHHVIDHSQPIADELKRIGFPTVDHIVSLTQTDLHFAQIVEAIA
PQGKFGLIDDPASLDITKLKRKSVSVHWELMFTRALFGTDDMIGQHRLLNEVAALVDAGL
IRTTLAERFGSINADNLKRAHALIESGKARGKVVLENWG
>tr|A9GLL5|A9GLL5_SORC5 Alcohol dehydrogenase, zinc-containing OS=Sorangium cellulosum (strain So ce56) GN=sce0134 PE=4 SV=1
MHAVGVHRYLPIEHPESLLDLQLPEPAPRPRDLRVRVCAVAVNPVDVKVRAPKPRVESPP
RVLGWDAAGIVEAVGADVTVFRPGDKVYYAGSIARPGSNAEVHLVDERLAAPMPRSLGFA
DAAALPLTSLTAWEGLFERLGVDPEGRDAGSTVLVLGGAGGVGSMVVQLAKAAGLRVVAT
ASREESRAWARSLGADVLVDHRAPLRPQLEAAGIQHVELIFDTQSTEAWWDTMADLVAPR
GRIVGIVEAKEPLDLGKLMSKSATFAWELMFTRSLYETADMAAQRAILTRVAAWVDEGRV
RTTRREHFGQISAANLRAAHARIESGQAVGKLVLEGWG
>tr|A9HXI4|A9HXI4_BORPD Zn-dependent oxidoreductases-quinone reductase OS=Bordetella petrii (strain ATCC BAA-461 / DSM 12804 / CCUG 43448) GN=Bpet3440 PE=4 SV=1
MKAVALTRYLPVSDPDAFLDVDLPKPVPQGRDILVAVKAVAVNPVDVKVRAPKDKVEAEP
RVIGYDASGVVEAVGPQATLFKPGDEVYYAGDITRAGTNQEFHLVDERIVGHKPRTLSHA
EAAALPLTTITAYEAFFDRLRIDRDGADRGRSILIVGGAGGVGSIGIQLARRAGLTVIAT
ASRPETIAWVKELGADHVVNHRQDLAPQVRAAGFEYVDYVAIFNDMRHWEAAVDLVRPQG
AIVSIDNTDLPMPMAGMKTKSASFHWEFMFARAMHQTPDMIEQHRLLSFVAGEIDAGRLR
TTLTEVLEPINAANLREAHRRVETGAAKGKIVVQGF
>tr|A9VMS0|A9VMS0_BACWK Alcohol dehydrogenase, zinc-binding type 1 OS=Bacillus weihenstephanensis (strain KBAB4) GN=BcerKBAB4_3167 PE=4 SV=1
MKAIGLHEYLPIEEENSLIDIEVERPVATGRDILVKINAISVNPVDTKVRSPKDKKEDIA
KILGWDASGVVIQAGDGCTLFKEGDEVFYAGSITRQGTYSEYHLVDERIVGKKPKTLSDA
ESAALPLTAITAWEGLFERLGIDYNKKDENSFKNILIIGGAGGVGSIAIQLAKWAGLNVI
ATASRNETIHWVEKFGADYIVNHHQPLKDQILEFGLKDVDYIFCLNNTDQHWHAMGDIIK
PQGKICSIVENEHPLEMGILKNKSATFVWEFMFTKAMYETGDMSTQHELLNKVSELLDEG
ILKTTLNETFTPINAENIKKAHAQLESGRTIGKIVVEKF
>tr|B0RU42|B0RU42_XANCB Putative oxidoreductase OS=Xanthomonas campestris pv. campestris (strain B100) GN=xcc-b100_3419 PE=4 SV=1
MKAVALTHYLPIDDPASLLDMDLPAPSAPAGYDLLVRVEAVSVNPVDTKLRAPKAQTLAA
PKVLGFDAAGVVEAVGPDVTAFAVGDEVYYAGDSGRQGSNAEYHLVDARIAGCKPTSLSF
AQAAAMPLTTLTAWELLFQRMPFAFDGARNRGKHLLIIGGAGGVGSIAIQLARHAGFTVI
ATASRPETVEWVRQMGAQHVIDHHQPLHPQLQAIGLDQVDAALNLADTDRYWAQLGEILA
PQGHVGLIVEPRGPLPIGDPYKSKCIGIHWELMFTRARYATDDMVEQHRILNRAASLIDA
GELRTTHTETLSPICAQTLREAHRRLESGSTIGKLVVAGW
>tr|B1HYM6|B1HYM6_LYSSC Zinc-type alcohol dehydrogenase-like protein OS=Lysinibacillus sphaericus (strain C3-41) GN=Bsph_2647 PE=4 SV=1
MNGKGAILMMEKMKAVGLHQYLPVDDAKSLLDIQIEKPVAKDRDLLIQVKAVSVNPVDYK
VRSPKEKYEEIPKILGWDVAGIVVEAGPLCTLFKPGDEVYYAGDITRQGCNSEFHLVDER
IVGHKPKSLNFAESAALPLTSITAYEAIFDRMKVSHFSNENKNKTILIIGAAGGVGSIAI
QLAKWAGLTVIGTASRQESRIWATELGADFMINHYEEFIPQLKKIGFEAVDYILCLNSTQ
EYWVNMAEAIAPQGTICSIVETDEPMNLTLLKNKSATFVWEFMFTRSMYQTEDMNEQHKL
LNRIAILVDSNILKTTITKILYPINADNLRKAHSILENGKTIGKIVLEGFK
>tr|B1JT59|B1JT59_BURCC Zinc-binding alcohol dehydrogenase family protein OS=Burkholderia cenocepacia (strain MC0-3) GN=Bcenmc03_1801 PE=4 SV=1
MKAVGLTRYLPIDDPQALLDVELPQPVPGPRDLLVRVEAISVNPVDTKVRAPKPQVEETP
RVLGWDAAGTVVAVGADVALFRPGDEVFYAGSITRPGANSEFHAVDERIAALKPRTLDFA
AAAALPLTALTAWEALFDRLRVSPQGADAGKSVLIIGGAGGVGSIAIQLAKTLGKLHVIA
TASRPASAEWVRTLGADAVVDHFGDLPAQLREAGHPSVDYVLIFNDTDHHFPAAAEVIRP
QGGICTIVENAKPVPVELLKAKSAAFHWEFMFTRAMFETPDMIEQHKILSEVARLVDGGT
LRTTLGEQLGTINAENVLRAHRMLEGGRAIGKLVLSGF
>tr|B1YEN3|B1YEN3_EXIS2 Zinc-binding alcohol dehydrogenase family protein OS=Exiguobacterium sibiricum (strain DSM 17290 / JCM 13490 / 255-15) GN=Exig_2754 PE=4 SV=1
MQQMKAIGFHKHLPITEADSLIDLELERPVAKGHDVLVEIKAVSVNPVDTKVRAKGTDEQ
EPKIIGYDAAGVVVEVGDHASLFSVGDEVYYAGAINRPGSNSEFQLVDERIVAKKPERLT
FSEAAALPLTALTAYEALTDRMHITFDAKSNLEKTILIIGAAGGVGSIATQLANHAGLTV
IGTASRPETIDWAKAHGAHHTINHHEDFREQLEQLGYSYVDYVFCLNATDQHFDAMVDVI
TPQGTICSIVETDQALNLSALQQKSATFAWEFMFTRSLFETPDMIRQHEILTRIATWLEE
ETLETTVTQTLIGLNAENLKEAHRLVESGKTIGKIVVEQH
>tr|B1YR10|B1YR10_BURA4 Zinc-binding alcohol dehydrogenase family protein OS=Burkholderia ambifaria (strain MC40-6) GN=BamMC406_1688 PE=4 SV=1
MKAVGLTRYLPIDDPQALLDVELPQPVPGPRDLLVKVEAISVNPVDTKVRAPKAQVEEVP
RVLGWDAAGTVVAVGAEVTLFRPGDEVFYAGSITRAGANSEFHVVDERIVARKPRTLDFA
ASAALPLTALTAWEALFDRLRVSPQGADAGKSVLIIGGAGGVGSIAIQLAKTLGKLRVIA
TASRPASAEWVRSLGADDVVDHFGDLPAQLRDIGHPEVDYVLIFNDTDHHFPAAAEVIRP
QGGICTIVENGKPVPVELLKAKSAAFHWEFMFTRAMFETPDMIEQHKILSEVARLVDGGT
LRTTVGEQLGTINAANVRRAHQLLEGGRAIGKLVLSGF
>tr|B2JG91|B2JG91_BURP8 Zinc-binding alcohol dehydrogenase family protein OS=Burkholderia phymatum (strain DSM 17167 / STM815) GN=Bphy_0984 PE=4 SV=1
MKAVGLTHYLPIDNPESLVDIEIDKPQPVGHDILVKVEAISVNPVDYKVRAPKDTVEKTP
RVLGWDASGVVEAVGPDVTLFKPGDPVFYAGSITRPGANSEFHLVDERIVGRKPASLDFT
HAAALPLTAITAWEALFDRLGVSPQGADAGKTVLIIGGAGGVGSIGIQLAKRLAKLMVIA
TASRPESARWAKELGADHIVDHFGDMPAQLKQIGFEEVDYVLMFNDTDRHFPAAAAVIKP
QGGIATIVENAKPVPVELLKAKSAAFHWEFMFTRSMFGTPDMIEQHKLLTEVSRLIDAGI
LRTTVGEHLGKINAENVRRAHKLLEEGRAIGKLVLTGF
>tr|B2SMN0|B2SMN0_XANOP Oxidoreductase OS=Xanthomonas oryzae pv. oryzae (strain PXO99A) GN=PXO_02525 PE=4 SV=1
MLVRVEAISVNPVDTKVRAPKPQPLQAPKILGYDAAGVVEAVGPEVTAFAVGDEVYYAGD
IGRQGSNAQYQLVDARIAGCKPTSLSFAQAAALPLTTLTAWELLFQRMPFAFDGARNRGR
HLLIIGGAGGVGSIAIQLARHAGFTVIATASRPESIEWVRQMGAHHVIDHHQPLQPQLQA
LGMETVDAALNLADTDRYWQQLGEVLAPQGHVGLIVEPRGPLSIGDPYKSKCIGIHWELM
FTRARYATEDMVEQHRILNRAASLIDAGELRTTHTQTLSPINAQHLREAHRRLESGNTIG
KLVLAGW
>tr|B2T3V8|B2T3V8_BURPP Zinc-binding alcohol dehydrogenase family protein OS=Burkholderia phytofirmans (strain DSM 17436 / PsJN) GN=Bphyt_1861 PE=4 SV=1
MKAVGLYRYLPIDQAEALVDVEIPKPEATGRDLLVKVEAISVNPVDTKVRAPKDKLEETP
RILGWDAAGTVAAVGPDVTLFKVGDPVFYAGSITRPGANSEFHLVDERIVGHKPASLDFT
HAAALPLTAITAWEALFDRLGVSPQGADEGRSVLIFGGAGGVGSIGIQLAKQLARLKVIA
TASRPESAKWATELGADHIVDHFGDVPAQLKQLGIDQVDYVLMFNDTDKNFSAAAEVVKP
QGGICTIVENSAPVPVELLKAKSAAFHWEFMFTRSMFGTPDMIEQHKLLTEVARLVDAGT
LCTTVGQNLGAINAANLRRAHQLLEEGRAIGKLVLTGFKA
>tr|B2VH28|B2VH28_ERWT9 Zinc-containing alcohol dehydrogenase superfamily OS=Erwinia tasmaniensis (strain DSM 17950 / Et1/99) GN=ETA_06770 PE=4 SV=1
MTHKAIAINPENPQQFIEIQRPQPTPGEYDLLVEVKAASVNPVDTKVHKGAQKNGLQQPR
VLGWDASGIVLAKGSKVSGFNVGDEVFYAGDITRPGSNTTHQLIDARITGHKPKTLDWAQ
AAAIPLTALTAWEGLFDRLHIDSEGEGKTLLIVGGAGGVGSLAIPFAKLHSKVKVIATAS
RPDSVQWCLDRGADLVINYHDMPAELEKHGLKQVDYIFCLNDTDGHWQTMSQLIAPQGQI
CTIVENAGPLDMEQLKLKSAALHFEFMYTRSMFTTPDIARQGEILDATARLLDEGKITTS
LSKTLHGLSVETLSEAHRLVLEGHMRGKVVMVY
>tr|B3WC12|B3WC12_LACCB Alcohol dehydrogenase, zinc-binding domain protein OS=Lactobacillus casei (strain BL23) GN=LCABL_07900 PE=4 SV=1
MTQNLAIGFTEGLPITAPNSLQQFTLPMPQPQSGEVIVAVAGVSVNPVDTKRRQVAGKHQ
TPQIQGYDAVGTITQIGANVTSFKPGDRVIYAGTTHRPGSNQQYQAVDARLLAAAPADAP
DADLAALPLVGLTAWELLFEKMGFIPEFNTNKGQHLLVINGAGGVGSMLCQLARWSGLTV
LATSSPKNHPWLLDHGVATPLDYHQDLIAQVQHAGLQTVDGIALLYQPEPYLAAASQLIR
AFGHIGCIVGPQTGLDLAVVKDKAASFDYEYMFAKTDFDYHVASQGAILSRLVSLYQDHQ
IKASVTKHFDTISVDTLKTATALVEGGHEVGKVVLTGPFA
>tr|B4EAE9|B4EAE9_BURCJ Putative dehydrogenase OS=Burkholderia cepacia (strain J2315 / LMG 16656) GN=BceJ2315_18130 PE=4 SV=1
MKAVGLTRYLPIDDPQALLDVELPQPVPGPRDLLVKVEAISVNPVDTKVRAPKPQVEETP
RVLGWDAAGTVVAVGADVTLFRPGDEVFYAGSITRPGANSEFHAVDERIAALKPRTLDFA
AAAALPLTALTAWEALFDRLRVSPQGADAGKSVLIIGGAGGVGSIAIQLAKTLGKLHVIA
TASRPASADWVRSLGADAVVDHFGDLPAQLREAGHPSVDYVLILNDTDHHFPAAAEVIRP
QGGICTIVENGKPVPVELLKAKSAAFHWEFMFTRAMFETPDMIEQHRILGEVARLVDGGT
LRTTLGEQLGTINAENVRRAHRMLEAGRAIGKLVLSGF
>tr|B4SLJ4|B4SLJ4_STRM5 Zinc-binding alcohol dehydrogenase family protein OS=Stenotrophomonas maltophilia (strain R551-3) GN=Smal_0799 PE=4 SV=1
MKAVALSRESAPALHDIHLPPPLPPGGRDLLIRVEAISVNPVDSKQRAATDPATLDAPRV
LGWDAAGVVEAIGDEASLFASGDEVYYAGDVTRPGCNAQYQLVDERLVARKPTTLDFAEA
AALPLTTLTAWELLFERMPLRLDDRRQSGQHLLVIGGAGGVGSMAIQLARHAGFEVIATA
SREASIDWCRRMGAQHVIDHRHPLLPQLQSLGIDAVQVALNLADTDHYWDELGLLLAPQG
HVGLIVEPRGPLRIGDPYKAKCIGIHWEFMFARSRFATADRIEQHRILSRAASMIDAGQL
RGTLSETLGTINAANLDIAHQRLASGRTLGKLALAGWGE
>tr|Q02R38|Q02R38_PSEAB Putative zinc-binding dehydrogenase OS=Pseudomonas aeruginosa (strain UCBPP-PA14) GN=PA14_18160 PE=4 SV=1
MKAVGYYQSLPIDHPDALLDLELPEPTPGPRDLLVEVRAISVNPVDTKVRQRAQPEAGQA
KVLGWDAAGVVRAVGSEVSLFRPGDRVWYAGDITRPGSNSELHRVDERIAGHLPKSLDFA
QAAALPLTTITAWELLFERLQIAEGKADQGQSLLVVGAAGGVGSILVQLARQLTGLNVIG
TASRAETQAWVRDLGAHHVIDHGKPLAEELKRIGVAEVSHVASLTHTDQHLEQIVAALRP
QGRLALIDDPASLDIGKLKQKSLSLHWEFMYTRSMFQTDDMIEQHRLLERVAGLIDEGVL
KTTVGEHFGRIDAANLRRAHALLESGRAKGKIVLEGF
>tr|Q03B60|Q03B60_LACC3 NADPH:quinone reductase related Zn-dependent oxidoreductase OS=Lactobacillus casei (strain ATCC 334) GN=LSEI_0725 PE=4 SV=1
MTQNLAIGFTEGLPITAPNSLQQFKLPMPQPQSGEVIVAVAGVSVNPVDTKRRQVAGKHQ
TPQIQGYDAVGTITQIGANVTSFKPGDRVIYAGTTLRPGSNQQYQAVDARLLAAAPADAP
DADLAALPLVGLTAWELLFEKMGFIPEFNANKGQHLLVINGAGGVGSMLCQLARWSGLTV
LATSSPKNHPWLLDHGVATPLDYHQDLIAQVQHAGLQTVDGIALLYQPEPYLAAASQLIR
AFGHIGCIVGPQTGLDLAVVKDKAASFDYEYMFAKTDFDYHVASQGAILSRLVSLYQDHQ
IKASVTKHFDTISVDTLKTATALVEGGHEVGKVVLTGPFA
>tr|Q04G95|Q04G95_OENOB NADPH:quinone reductase or related Zn-dependent oxidoreductase OS=Oenococcus oeni (strain BAA-331 / PSU-1) GN=OEOE_0584 PE=4 SV=1
MANNKISQTTKKLSQIFNSEKQPAVFFDKNVSTIEENNSLLDGQTDVPVLDPHDLLVEVQ
AVSVNPVDTKLRQTGVASKIKILGYDAFGIVKNTGKDVTRFHAGDRVYYAGTTQRPGSNE
KFQAVDERLVGRAPEKLNKSEIAAMPLTSITAYEILVDQLGLRFQNHAADGKNMLVINGA
GGVGSVLLQMAAYLGINLSVTAHSSESIEWLKKYSVDKIYDYENIDETLADQKFDYIVFL
YDPALYWDIAIKHIKPYGQLVSIVGTNKPLNMGPLKNIAVQFKWEYMFAKSDFNHNILSQ
GQALDKIAILLDAGILKTTLNKTFDLINAENLRQAYKLVESGRMQGKVVLNGPFDKALK
>tr|Q0BF01|Q0BF01_BURCM Alcohol dehydrogenase, zinc-binding domain protein OS=Burkholderia ambifaria (strain ATCC BAA-244 / AMMD) GN=Bamb_1716 PE=4 SV=1
MMKAVGLTRYLPIDDPQALLDVELPQPVPGPRDLLVKVEAISVNPVDTKVRAPKAQIEEV
PRVLGWDAAGTVVAVGAEVTLFRPGDEVFYAGSITRAGANSEFHTVDERIVARKPRTLDF
AASAALPLTALTAWEALFDRLRVSPQGADAGKSVLIIGGAGGVGSIAIQLAKTLGKLRVI
ATASRPASTEWVRSLGADDVVDHFGDLPAQLHDIGHPEVDYVLIFNDTDHHFPAAAEVIR
PQGGICTIVENAKPVPVELLKAKSAAFHWEFMFTRAMFETPDMIEQHKILSEVARLVDGG
TLRTTVGEQLGTINAANVRRAHQLLEGGRAIGKLVLSGF
>tr|Q0K0J0|Q0K0J0_RALEH Alcohol dehydrogenase zinc-containing OS=Ralstonia eutropha (strain ATCC 17699 / H16 / DSM 428 / Stanier 337) GN=H16_B1699 PE=4 SV=1
MKAIGLTQYLPISDPRSLQDVEIDMPSPGGRDLLVKVEAVSVNPVDTKVRAPKAQVEPAP
RVLGWDAAGTVAAVGPEVTLFKVGDPVYYAGSITRSGSNAEFHLVDERIVGHKPASLDFA
NAAALPLTAITAWEALFDRLGISPNGDHAGRPVLIIGGAGGVGSIGIQLAKVLAGLTVIA
TASRPESQEWCRRLGADHTVDHRGDLPAQLKALGFAEVDYILCFNDIDGHFPAMAEVVAP
QGKICTIVANTRPLPVELLKNKSATFVWEFMFTRAMYSTPDMVAQHRLLNEVTRLVDAGR
LQTTLGENLGRINAENLRRAHAMLEGGRTIGKLVLEGF
>tr|Q0VLL7|Q0VLL7_ALCBS Alcohol dehydrogenase OS=Alcanivorax borkumensis (strain SK2 / ATCC 700651 / DSM 11573) GN=ABO_2483 PE=4 SV=1
MKAIGFNRPRAIEDVHALEDIQLDLPSPAPRDLLVAVHAISVNPIDTKLRQRPLEQPGYR
VLGFDAAGVVEAVGEEVENFNVGDRVWYAGAVQRQGSNAQYQCVDERLVAKKPNSLGMQE
AAALPLTTLTAWEALEDQLGFQAGECEGKSVLVIGGAGGVGSIAIQLAAHYFGLKVITTA
GRETSANWCQSLGAHHIVDYRKPLLAQLDAIGCPQIDGIFITQNLDDYWATACQAVAPLG
GICAIVDARAPLDLNPLKAKSARFSWEFMFTRAMFATDMQHQGDILTRLSELVDQGTVQT
TVSEGLGTINAANLKEAHRRLESGNTVGKLVLAGWD
>tr|Q11WA6|Q11WA6_CYTH3 NADPH:quinone reductase (Quinone oxidoreductase) OS=Cytophaga hutchinsonii (strain ATCC 33406 / NCIMB 9469) GN=qor PE=4 SV=1
MKAIGFKRSLPITDTNSFILFETDKPVASGRNLLVKIQAISVNPVDFKVRQNSAKEAELE
TPKIIGWDAVGIVEEIGNEVSLFKKGDTVFYAGELTKPGTNAEYQLVDERIVGLAPESLS
LAEAAALPLTALTAWEILFDRIRIQPDKDKGKSILIIGGAGGVGSIAIQLAKKVAGLTVI
ATASRPETKQWCKDLGADHVVNHADLLTEMQSIGFKQVDFILDFVDANAYWDVMAELIKP
QGHIASITGSATPVALNKLKNKSVSFSWELMFTRAMFNTDDMIEQHEILTKVAALIDKKE
IRTTLKQVLKGFTVENLKQAHVLLESGKTIGKVVIEF
>tr|Q13Z44|Q13Z44_BURXL Putative alginate lyase, zinc-containing alcohol dehydrogenase superfamily OS=Burkholderia xenovorans (strain LB400) GN=Bxeno_A2107 PE=4 SV=1
MKAVGLYRYLPIDQAEALVDVDIPKPEASGRDLLVKVEAISVNPVDTKVRAPKDTVEKSP
RILGWDVAGTVAAVGPEVTLFKVGDPVFYAGSITRPGANSEFHLVDERIVGRKPASLDFT
HAAALPLTAITAWEALFDRLGVSPQGADEGRTVLIIGGAGGVGSIGIQLAKQLAKLKVIA
TASRPASAKWATELGADHIVDHFGDMPAQLKKLGIDEVDYVLMFNDTDRNFPAAAEVIKP
QGGICTIVENSQPVPVELLKAKSAAFHWEFMFTRSMFGTPDMIEQHKLLTEVARLVDSGT
LRTTVGQDLGTINAANLRRAHQLLEEGRAIGKLVLTGFEA
>tr|Q15SI8|Q15SI8_PSEA6 Alcohol dehydrogenase, zinc-binding OS=Pseudoalteromonas atlantica (strain T6c / BAA-1087) GN=Patl_2637 PE=4 SV=1
MSVPKQMNAIGFTQSLPIEEQNSLFKFTMPIPTLGENDMLVRVVATSINPADAKNRALSA
IDTPHPQPVILGYDAVGIVEALGKNASGFSVGDKVYYAGDVTRAGSNSEYQAVDHRIVAH
APTSQSDAQAAVMPLVSLTAYEALFDRLRVSKTQKKTLLIIGGAGGVGSIAIQLAKQLTN
LTVIATASRPETEKWVRSMGADYVVNHRNLLDSTRESGFQHVDYIFNVADTQGHWDAMVE
LIAPQGMISSIVEVNSKVDISPLAAKSAGFVWELMFTRSMFNTSDIVRQQDILAEIAQLL
DQGSIKSTLTQTFNGFNVDTFKEAHSVIESGKSIGKTAVIY
>tr|Q15V14|Q15V14_PSEA6 NADPH:quinone reductase OS=Pseudoalteromonas atlantica (strain T6c / BAA-1087) GN=Patl_1753 PE=4 SV=1
MKAIGYKKPSEIATAESLQEYTLDMPVPSARDLLIEVKAVSVNPVDTKLRGRINPSPDAK
VLGYDGVGIVKAVGENVTLFNVGDRVFYAGDMSRQGSNAEFQLVDERIVGLAPTSISDAQ
AAALPLTAITAWELLFDRLQLNRDSKQSLLIIGAAGGVGSIMLQLAKQLTSVTIIATASR
ENSANWVRKLGADHVINHHQPLAEQLTALGFDSVDNIVSLTNTDQHFEQIVQCITPQGKF
ALIDDPASLNVVALKRKSVSLHWEFMFTRSLFETTDMQTQHDILNQIALLVDNGTLMTTL
GRELGKINVENLVKAHQLLESQTMVGKLVLAGF
>tr|Q1BGT9|Q1BGT9_BURCA Alcohol dehydrogenase, zinc-binding OS=Burkholderia cenocepacia (strain AU 1054) GN=Bcen_6303 PE=4 SV=1
MKAVGLTRYLPIDDPQALLDVELPQPVPGPHDLLVKVEAISVNPVDTKVRAPKPQVEETP
RVLGWDAAGTVVAVGADVTLFRPGDEVFYAGSITRPGANSEFHAVDERIAALKPRTLDFA
AAAALPLTALTAWEALFDRLRVSPQGADAGKSVLIIGGAGGVGSIAIQLAKTLGKLHVIA
TASRPASAEWVRALGADAVVDHFGDLPAQLREAGHPSVDHVLIFNDTDHHFPAAAEVIRP
QGGICTIVENAKPVPVELLKAKSAAFHWEFMFTRAMFETPDMIEQHKILGEVARLVDAGT
LRTTLGEQLGTINAANVRRAHQMLEGGRAIGKLVLSGF
>tr|Q1IA05|Q1IA05_PSEE4 Putative alcohol dehydrogenase, zinc-containing OS=Pseudomonas entomophila (strain L48) GN=PSEEN2731 PE=4 SV=1
MKAIGFIHNALPIEDPASLQDIEIPRPGPGPKDLLVEVKAVSVNPVDTKVRAGTVTREPK
ILGWDAAGIVREVGPQVTLFKPGDQVYYAGSIARPGSNSEYHLVDERIVGHQPRSLDAAQ
AAALPLTAITAWELLFDRLGLVEGGGEGDSLLIVGAAGGVGSMLVQLARQLTRLTVIGTA
SRAETADWVRELGAHHVIDHSAPLQGQLQALGIESVSHVASLTHTDQHFAQLVEVLRPQG
RLGVIDDPQTLDVMPLKRKSLSLHWELMFTRSLYETRDMIQQHRLLERVAELIDQGILRT
TLGEHFGAINAANLRRAHALVESGKARGKIVLEGF
>tr|Q1LF41|Q1LF41_RALME Alcohol dehydrogenase GroES-like protein OS=Ralstonia metallidurans (strain CH34 / ATCC 43123 / DSM 2839) GN=Rmet_4370 PE=4 SV=1
MKAIGLTRYLPISDPQSLVDVEIAQPEASGHDLLVKVEAISVNPVDTKVRAPKDKVEDAP
RVLGWDAAGTVVAVGADVTLFKVGDPVFYAGSITRPGANSEYHLVDERIVGHKPASLDFP
QAAALPLTAITAWEAMFDRLRISPKGEDAGKSVLIIGGAGGVGSIGIQLAKVLAGLTVIA
TASRPESEAWCRGLGADHTIDHHGDIPAQLRALGFAHVDFVLCFNDTDRHFNAMAEAIAP
QGTICTIVENTGPLAISALKNKSAGFVWELMFTRAMFQTPDIIAQHRLLNEVARLIDAGK
LRTTVGDNLGTINAANLRRAHALLEGGRTIGKLVLSGF
>tr|Q1QXA2|Q1QXA2_CHRSD Alcohol dehydrogenase GroES-like protein OS=Chromohalobacter salexigens (strain DSM 3043 / ATCC BAA-138 / NCIMB 13768) GN=Csal_1553 PE=4 SV=1
MQAITTTGQPQAAPEEAFEIRQRETPTPGDQDLLVRIEAVSVNPVDTKIRQGAFLPSDQH
NVLGWDAVGRVESVGAGVEHFAPGDRVYYAGEVERPGCNAEYQLVDARLAAKAPQQLSVE
EAAAMPLTSLTAWEALFDKLKLSQGADTHREQTLLIINGAGGVGSIAIQMARQLTGIKVI
ATASRDTSVEWCRRMGAHEVVDHHDLVANMQQAGHAQVDYIFNCHDIGDHWDNMVSLIRP
LGHIVAIAETQKPVDLNALQGKAVTFSWEFMFARPLHGADIAHQGQILATLAEHFDAGRL
RSTLSDIVGPLTPANLGEAHRRLETGHTTGKLVLGAMPAA
>tr|Q2NZN1|Q2NZN1_XANOM Oxidoreductase OS=Xanthomonas oryzae pv. oryzae (strain MAFF 311018) GN=XOO3491 PE=4 SV=1
MKAVALTRHLPIDDPESLLDLELPTPAAPSGYDLLVRVEAISVNPVDTKVRAPKPQPLQA
PKILGYDAAGVVEAVGPEVTAFAVGDEVYYAGDIGRQGSNAQYQLVDARIAGCKPTSLSF
AQAAALPLTTLTAWELLFQRMPFAFDGARNRGRHLLIIGGAGGVGSIAIQLARHAGFTVI
ATASRPESIEWVRQMGAHHVIDHHQPLQPQLQALGMETVDAALNLADTDRYWQQLGEVLA
PQGHVGLIVEPRGPLSIGDPYKSKCIGIHWELMFTRARYATEDMVEQHRILNRAASLIDA
GELRTTHTQTLSPINAQHLREAHRRLESGNTIGKLVLAGW
>tr|Q2RYA2|Q2RYA2_RHORT Zinc-containing alcohol dehydrogenase superfamily OS=Rhodospirillum rubrum (strain ATCC 11170 / NCIB 8255) GN=Rru_A0088 PE=4 SV=1
MKAVGTHAPLPIDHPEALLDLEIDKPVPGPRDLLVRIEAISVNPVDTKTRKTRPASPENP
AILGWDAAGVVEAVGESVTLFKPGEAVYYAGDLTRPGTNAQFHLVDERLAALKPTSLDFA
EAAALPLTTITAYEMLFDRLGVPRSSPEALGEVRSILIVGGAGGVGSIAIQLARRLTGLT
VIATASRPETRDWVSAMGAHHVVDHRGDLAEQINALGVGPVGFIFSTTQTPSHFPALAKI
IAPQGRIGMIDDGVGLDFSLLKTKSASLHWEFMYTRSMFHTEDMIAQHSLLSEVAGLIDD
GTLRTTLTATDGPISAATLKAAHATQESGTTIGKRVLVGF
>tr|Q39FU7|Q39FU7_BURS3 Zinc-containing alcohol dehydrogenase superfamily OS=Burkholderia sp. (strain 383) GN=Bcep18194_A5075 PE=4 SV=1
MKAVGLTRYLPIDDPQALLDVELPQPVPGPRDLLVKVEAISVNPVDFKVRAPKPQVEDTP
RVLGWDAAGTVVAVGADVTLFRPGDEVFYAGSITRPGANSEFHTVDERIAALKPRTLDFA
AAAALPLTALTAWEALFDRLHVSPQGADAGKSVLIIGGAGGVGSIAIQLAKTLGKLHVIA
TASRPASADWVRSLGADAVVDHFGDLPAQLREAGHPNVDYVLIFNDTDRHFPAAAEVIRP
QGGICTIVENDKPVPVELLKAKSAAFHWEFMFTRAMFETPDMIEQHRILGEVARLVDGGT
LRTTLGEQLGTINAANVRRAHQLLEAGRSIGKLVLSGF
>tr|Q46UB5|Q46UB5_RALEJ Zinc-containing alcohol dehydrogenase superfamily OS=Ralstonia eutropha (strain JMP134) GN=Reut_B3912 PE=4 SV=1
MKAIGLTRYLPISDPDSLVDIELETPAASGHDLLVKVEAIAVNPVDTKVRAPKPQVEPNP
RVLGWDAAGTVVAVGPDVSLFKVGDPVYYAGSITRPGANAEYHLVDERIAGHKPASLDFA
HAAALPLTAITAWEALFDRLGVSPKGDDAGKSVLIIGGAGGVGSIGIQLAKTLAGLTVIA
TAARPESQAWCRRLGADHTVDHRSDMAAQLKALGFAQVDYILCFNDTDGHFPVMADLIAP
QGKICTIVENAAPLPVERLKSKSAAFVWEFMFTRAMFGTPDMIAQHRLLNEVARLVDAGR
LQTTVGEHLGAINAANLRRAHAMLEGGKTIGKLVLEGF
>tr|Q4URH8|Q4URH8_XANC8 Oxidoreductase OS=Xanthomonas campestris pv. campestris (strain 8004) GN=XC_3301 PE=4 SV=1
MKAVALTHYLPIDDPASLLDMDLPAPSAPAGYDLLVRVEAVSVNPVDTKLRAPKAQTLAA
PKVLGFDAAGVVEAVGPDVTAFAVGDEVYYAGDSGRQGSNAEYHLVDARIAGCKPTSLSF
AQAAAMPLTTLTAWELLFQRMPFAFDGARNRGKHLLIIGGAGGVGSIAIQLARHAGFTVI
ATASRPETVEWVRQMGAQHVIDHHQPLHPQLQAIGLDQVDAALNLADTDRYWAQLGELLA
PQGHVGLIVEPRGPLPIGDPYKSKCIGIHWELMFTRARYATDDMVEQHRILNRAASLIDA
GELRTTHTETLSPICAQTLREAHRRLESGSTIGKLVVAGW
>tr|Q5GWH0|Q5GWH0_XANOR Oxidoreductase OS=Xanthomonas oryzae pv. oryzae GN=XOO3697 PE=4 SV=1
MKAVALTRHLPIDDPESLLDLELPTPAAPSGYDLLVRVEAISVNPVDTKVRAPKPQPLQA
PKILGYDAAGVVEAVGPEVTAFAVGDEVYYAGDIGRQGSNAQYQLVDARIAGCKPTSLSF
AQAAALPLTTLTAWELLFQRMPFAFDGARNRGRHLLIIGGAGGVGSIAIQLARHAGFTVI
ATASRPESIEWVRQMGAHHVIDHHQPLQPQLQALGMETVDAALNLADTDRYWQQLGEVLA
PQGHVGLIVEPRGPLSIGDPYKSKCIGIHWELMFTRARYATEDMVEQHRILNRAASLIDA
GELRTTHTQTLSPINAQHLREAHRRLESGNTIGKLVLAGW
>tr|Q5WK16|Q5WK16_BACSK Oxidoreductase OS=Bacillus clausii (strain KSM-K16) GN=ABC0750 PE=4 SV=1
MKAIGLYRYLPIDDKESLVEEQVPDPVPSGRDLLIEVKAVSVNPVDTKVRAPKDKTEEAL
RILGFDASGVVKAVGEDCVLFDVGDEVYYAGNIARQGSNAEFQLVDERIVGPKPKSLSFA
EAAAMPLTSITAWEALFDRLRISEGDAGKSILLIGGAGGVGSIAIQLAAKANLNVIATAS
RQETAAWCKSMGAHHTINHKQELLPQLQELGYKDVDYIFCMADTNEHWDGMAACIKPQGA
ICAIVENKRPLDMGKIRSKSVTFSWELMFTRPVFQTEDQIEQHRLLVDIAAMFDRGELKQ
TMTKTLSPMNADTLKEGHRLLEQGNMIGKLVIINE
>tr|Q638A5|Q638A5_BACCZ NADPH:quinone reductase, zinc-binding alcohol dehydrogenase family OS=Bacillus cereus (strain ZK / E33L) GN=BCE33L3175 PE=4 SV=1
MKAIGLHEYLPIEEENSLIDMEVERPVATGRDILVKINAISVNPVDTKVRSPKDKKEEVA
KILGWDASGVVVQTGESCTLFKEGDEVFYAGSITRQGTYSEYHLVDERIVGKKPKTLSNA
ESAALPLTAITAWEGLFERLGIDYNKKDTNSFKNILIIGGAGGVGSIAIQLAKWAGLNVI
TTASRNETIHWVEKFGADYIINHHQPLQDQIVEFGIKDVDYIFCLNNTDQHWRAICDLIK
PQGKICSIVENEHPLEMGILKSKSATLVWEFMFTKAMYETGDMITQHELLNKVSELLDEG
ILKTTLNETITPINAENVKKAHALLESGRTIGKIVLEKF
>tr|Q6D095|Q6D095_ERWCT Putative zinc-binding dehydrogenase OS=Erwinia carotovora subsp. atroseptica GN=ECA3904 PE=4 SV=1
MTAHAIAVDPQQPENFITITQDIPEPGEYDLLIGVKAISVNPVDTKVHAGLRQNGLQQPR
ILGWDASGIVLKTGSAVSHLQVGDEVWYAGDITRPGSNTTHQLIDSRIVARKPVSLDWPA
AAALPLTALTAWEGLFEHLKIQQADSEKTLLIIGGAGGVGSLAISLAALRSSVNIIATAS
QPDSAEWCRQRGAHKVVDYRNLVEELAKEGIKQVDYIFCLNDTDGHWDAISKLIAPMGHI
CTIVENKTPLDQTALKLKSAALHWELMFTRSMFTTPDIAEQGNILHEVAQLVDAGKLQGT
ASETLQGLTVETLKQAHDKVLEGHMRGKIVIAL
>tr|Q6HFX0|Q6HFX0_BACHK Probable zinc-binding dehydrogenase; possible alginate lyase OS=Bacillus thuringiensis subsp. konkukian GN=BT9727_3233 PE=4 SV=1
MKAIGLHEYLPIEEENSLIDMEIERPVATGRDILVKINAISVNPVDTKVRSPKDKKEEVA
KILGWDASGVVVQTGESCTLFKEGDEVFYAGSITRQGTYSEYHLVDERIVGKKPKTLSDA
ESAALPLTAITAWEGLFERLGIDYNKKDTNSFKNILIIGGAGGVGSIAIQLAKWAGLNVI
ATASRTETIHWVEKFGADYIINHHQPLQEQIVEFGLKDVDYIFCLNNTDQHWRAICDLIK
PQGKICSIVENEHPLEMGILKSKSATLVWEFMFTKAMYETGDMITQHELLNKVSELLDEG
ILKTTLNETFTPINAQNVKKAHALLESGSTIGKIVLEKF
>tr|Q71WK5|Q71WK5_LISMF Alcohol dehydrogenase, zinc-dependent OS=Listeria monocytogenes serotype 4b (strain F2365) GN=LMOf2365_2546 PE=4 SV=1
MKAVGLTRTSTDFVDIEIDKPVPENHDLLVRIKAISINPVDTKQREATKLSGDEVRILGW
DAVGEVVDTGSEVALFQTGQDVYFAGDVTRQGAYAEYTLIDERLVGLKPHNLNVEEAAAM
PLTTITAWEALFDRLTITENDKGKSILIINGAGGVGSIATQLAAHAGLEVIATASRPETV
EWTKSHGANYVINHRENIPEQLEELGFEQGVDFILCLHNTSAHWDEMQEAIRPQGKICSI
VELAEPVKMTLLKDKSATFSYEFMFTRSKYDTTDKIRQHEILTEAAHMLDAGELTTTLNQ
VLSPVNAATIEEAHKIISSGKMIGKLVVKGFE
>tr|Q734D7|Q734D7_BACC1 Alcohol dehydrogenase, zinc-containing OS=Bacillus cereus (strain ATCC 10987) GN=BCE_3470 PE=4 SV=1
MKAIGLHEYLPIEEENSLIDLEVEKPVATGRDILVKINAISVNPVDTKVRSPKDKKEDVA
KILGWDASGVVVQTGESCTLFKEGDEVFYAGSITRQGTYSEYHLVDERIVGKKPKTLSDA
ESAALPLTAITAWEGLFERLGIDYNKKDTNSFKNILIIGGAGGVGSIAIQLAKWAGLNVI
TTASRNETIHWVEKFGADYIINHHQPLQEQILEFGLKDVDYIFCLNNTDQHWQAICDLIK
PQGKICSIVENEHPLEMGILKSKSATLVWEFMFTKAMYETGDMITQHELLNKVSELLDEG
ILKTTLNETFTPINAENVKKAHALLESGRTIGKIVLEKF
>tr|Q8PC20|Q8PC20_XANCP Oxidoreductase OS=Xanthomonas campestris pv. campestris GN=XCC0934 PE=4 SV=1
MKAVALTHYLPIDDPASLLDMDLPAPSAPAGYDLLVRVEAVSVNPVDTKLRAPKAQTLAA
PKVLGFDAAGVVEAVGPDVTAFAVGDEVYYAGDSGRQGSNAEYHLVDARIAGCKPTSLSF
AQAAAMPLTTLTAWELLFQRMPFAFDGARNRGKHLLIIGGAGGVGSIAIQLARHAGFTVI
ATASRPETVEWVRQMGAQHVIDHHQPLHPQLQAIGLDQVDAALNLADTDRYWAQLGELLA
PQGHVGLIVEPRGPLPIGDPYKSKCIGIHWELMFTRARYATDDMVEQHRILNRAASLIDA
GELRTTHTETLSPICAQTLREAHRRLESGSTIGKLVVAGW
>tr|Q8PNP3|Q8PNP3_XANAC Oxidoreductase OS=Xanthomonas axonopodis pv. citri GN=XAC1011 PE=4 SV=1
MKAVALTRHLPIDDPESLLDVELPAPAAPSGYDLLVRVEAISVNPVDTKVRAPKPQPLQA
PKVLGYDAAGVIEAVGPEVTAFAVGDEVYYAGDIGRPGSNAQYQLVDARIAGCKPTSLSF
AQAAALPLTTLTAWELLFQRMPYSFDGARNRGRHLLIVGGAGGVGSIAIQLARHAGFTVI
ATASRPESIEWVRQMGAHHVIDHHQPLQPQLQALGLETVDAALNLADTDRYWQPLGEVLA
PQGHVGLIVEPRGPLSIGDPYKSKCIGIHWELMFTRARYATEDMVEQHRILNRAASLIDA
GELRTTHTETLSPINAQQLREAHRRLESGSTIGKLVLAGW
>tr|Q8Y482|Q8Y482_LISMO Lmo2573 protein OS=Listeria monocytogenes GN=lmo2573 PE=4 SV=1
MKAVGLTKASTDFVDIEIDKPVPENHDLLVKIKAISINPVDTKQREAAKLSGEEVRILGW
DAVGEVVDTGSEVTLFQTGQDVYFAGDVTRPGVYAEYTLIDERLVGLKPHNLNVEEAAAM
PLTTITAWEALFDRLTITENDKGKSILIINGAGGVGSIATQLAANTGLEVIATASRSETV
EWTKSHGANYVINHRENIPEQLEELGFKKGVDFILCLHNTSAHWDEMQEAIRPQGKICSI
VELTEPVEMTLLKDKSATFSYEFMFTRSKYDTADKIRQHEILTEAAHMLDKGNLTTTLNQ
VLSPVNAATIEEAHKIISSGKMIGKLVVKGFE
>tr|Q927S0|Q927S0_LISIN Lin2718 protein OS=Listeria innocua GN=lin2718 PE=4 SV=1
MKVVGLTKASTDFVDMEIKQPVPENHDLLVKIKAISINPVDTKQREATKLTGDEVRILGW
DAVGEVVEIGSKVTLFKTGQEVYFAGDVTRPGAYAEFTLIDERLVGLKPKHLSLEEAAAM
PLTTITAWEALFDRLGIVEADKGKSILIINGAGGVGSIATQLAANIGLNVIATASREETI
EWTKKHGANHIINHRENLTKQLKELGFEQGVDFILCLHNTNAHWDDMQEAIRPQGKICSI
VELAEPVKMSLLKDKSATFSYEFMFTRSKYNTEDKIKQHEILTEAARMLDKGDLTSTLNK
VLSPVNAKTIEEAHKIISSGKMIGKLVVKGFE
>tr|Q9HY50|Q9HY50_PSEAE Probable oxidoreductase OS=Pseudomonas aeruginosa GN=PA3567 PE=4 SV=1
MKAVGYYQSLPIDHPDALLDLELPEPTPGPRDLLVEVRAISVNPVDTKVRQRAQPEAGQA
KVLGWDAAGVVRAVGSEVSLFRPGDRVWYAGDITRPGSNSELHRVDERIAGHLPKSLDFA
QAAALPLTTITAWELLFERLQIAEGKADQGQSLLVVGAAGGVGSILVQLARQLTGLNVIG
TASRAETQAWVRDLGAHHVIDHGKPLAEELKRIGVAEVSHVASLTHTDQHLEQIVAALRP
QGRLALIDDPASLDIGKLKQKSLSLHWEFMYTRSMFQTDDMIEQHRLLERVAGLIDEGVL
KTTVGEHFGRIDAANLRRAHALLESGRAKGKIVLEGF
>tr|Q9KEW1|Q9KEW1_BACHD Alginate lyase OS=Bacillus halodurans GN=BH0738 PE=4 SV=1
MKTIGLYKYLPIEHKESLLDLETDRPIPTRKDLLVEVKAISINPVDVKVRSPKENVEPSP
KILGWDASGTVVEVGEDCKLFKLGDEVFYSGSITRQGTYSEYHLVDERIVGHKPKRITHA
EAAALPLTTITAWEALFERLRINSDDVEGNKEKTILIIGGAGGVGSIAIQLAKWAGLNVV
ATASREESVAWVRKLGADEVINHYQSFTEQLTNLQIQEVDYILCLNHTEQHWESMGDVIR
PQGKICSIVETEEPLNLNVLKNKSVTFVWEFMFTRSMYQTEDMIEQHLLLNNVSGLIDKG
VLRSTMNQKLSPINASNLKKAHALVETGRTIGKVVLESF

>sp|Q5HE19|ZDH1_STAAC Zinc-type alcohol dehydrogenase-like protein SACOL2177 OS=Staphylococcus aureus (strain COL) GN=SACOL2177 PE=3 SV=1
MKMIGFEKPFKLEEGNLFKVYEQRKPTPENDDILVKVNSISVNPVDTKQRQMEVTQAPRV
LGFDAIGTVEAIGPDVTLFSPGDVVFYAGSPNRQGSNATYQLVSEAIVAKAPHNISANEA
VSLPLTGITAYETFFDTFKISTNPAENEGKSVLIINGAGGVGSIATQIAKRYGLTVITTA
SRQETTEWCEKMGADIVLNHKEDLVRQFKEIPLVDYIFCTYNTDLYYNTMIELIKPLGHI
TTIVAFNEDQDLNALKLKSITFTHEFMFARPIHRTPDMIKQHEYLEDITKNIESGHYQPT
TTQVFEGLSPENLYQAHQLLEKQSMIGKLVINI
>sp|P63475|ZDH1_STAAM Zinc-type alcohol dehydrogenase-like protein SAV2186 OS=Staphylococcus aureus (strain Mu50 / ATCC 700699) GN=SAV2186 PE=1 SV=1
MKMIGFEKPFKLEEGNLFKVYEQRKPTPENDDILVKVNSISVNPVDTKQRQMKVTQAPRV
LGFDAIGTVEAIGPDVTLFSPGDVVFYAGSPNRQGSNATYQLVSEAIVAKAPHNISANEA
VSLPLTGITAYETFFDTFKISHNPSENVGKSVLIINGAGGVGSIATQIAKRYGLTVITTA
SRQETTEWCEKMGADIVLNHKEDLVRQFKEKEIPLVDYIFCTYNTDLYYNTMIELIKPLG
HITTIVAFNEDQDLNALKLKSITFTHEFMFARPIHRTPDMIKQHEYLEDITKNIELGHYQ
PTTTQVFEGLSPENLYQAHQLLEKQSMIGKLVINI
>sp|P99173|ZDH1_STAAN Zinc-type alcohol dehydrogenase-like protein SA1988 OS=Staphylococcus aureus (strain N315) GN=SA1988 PE=1 SV=1
MKMIGFEKPFKLEEGNLFKVYEQRKPTPENDDILVKVNSISVNPVDTKQRQMKVTQAPRV
LGFDAIGTVEAIGPDVTLFSPGDVVFYAGSPNRQGSNATYQLVSEAIVAKAPHNISANEA
VSLPLTGITAYETFFDTFKISHNPSENVGKSVLIINGAGGVGSIATQIAKRYGLTVITTA
SRQETTEWCEKMGADIVLNHKEDLVRQFKEKEIPLVDYIFCTYNTDLYYNTMIELIKPLG
HITTIVAFNEDQDLNALKLKSITFTHEFMFARPIHRTPDMIKQHEYLEDITKNIELGHYQ
PTTTQVFEGLSPENLYQAHQLLEKQSMIGKLVINI
>sp|Q6GEP3|ZDH1_STAAR Zinc-type alcohol dehydrogenase-like protein SAR2277 OS=Staphylococcus aureus (strain MRSA252) GN=SAR2277 PE=3 SV=1
MKMIGFEKPFKLEEGNLFKVYEQRKPTPENDDILVKVNSISVNPVDTKQRQMEVTQAPRV
LGFDAIGTVEAIGPNVTLFSPGDVVFYAGSPNRQGSNATYQLVSEAIVAKAPHNISANEA
VSLPLTGITAYETFFDTFKISHNPSENIGKSVLIINGAGGVGSIATQIAKRYGLTVITTA
SRQETTEWCEKMGADIVLNHKEDLVRQFKEKEIPLVDYIFCTYNTDLYYNTMIELIKPLG
HITTIVAFNEDQDLNALKLKSITFTHEFMFARPIHRTPDMIKQHEYLEDITKNIESGHYQ
PTTTQVFEGLSPENLYQAHLLLEKQSMIGKLVINI
>sp|Q6G7C8|ZDH1_STAAS Zinc-type alcohol dehydrogenase-like protein SAS2087 OS=Staphylococcus aureus (strain MSSA476) GN=SAS2087 PE=3 SV=1
MKMIGFEKPFKLEEGNLFKVYEQRKPTPENDDILVKVNSISVNPVDTKQRQMEVTQAPRV
LGFDAIGTVEAIGPDVTLFSPGDVVFYAGSPNRQGSNATYQLVSEAIVAKAPHNISANEA
VSLPLTGITAYETFFDTFKISHNPAENEGKSVLIINGAGGVGSIATQIAKRYGLTVITTA
SRQETTEWCEKMGADIVLNHKEDLVRQFKEKEIPLVDYIFCTYNTDLYYNTMIELIKPLG
HITTIVAFNEDQDLNALKLKSITFTHEFMFARPIHRTPDMIKQHEYLEDITKNIESGHYQ
PTTTQVFEGLSPENLYQAHQLLEKQSMIGKLVINI
>sp|Q8NVD1|ZDH1_STAAW Zinc-type alcohol dehydrogenase-like protein MW2112 OS=Staphylococcus aureus (strain MW2) GN=MW2112 PE=3 SV=1
MKMIGFEKPFKLEEGNLFKVYEQRKPTPENDDILVKVNSISVNPVDTKQRQMEVTQAPRV
LGFDAIGTVEAIGPDVTLFSPGDVVFYAGSPNRQGSNATYQLVSEAIVAKAPHNISANEA
VSLPLTGITAYETFFDTFKISHNPAENEGKSVLIINGAGGVGSIATQIAKRYGLTVITTA
SRQETTEWCEKMGADIVLNHKEDLVRQFKEKEIPLVDYIFCTYNTDLYYNTMIELIKPLG
HITTIVAFNEDQDLNALKLKSITFTHEFMFARPIHRTPDMIKQHEYLEDITKNIESGHYQ
PTTTQVFEGLSPENLYQAHQLLEKQSMIGKLVINI
>tr|A0Y623|A0Y623_9GAMM Zinc-containing alcohol dehydrogenase superfamily protein OS=Alteromonadales bacterium TW-7 GN=ATW7_01690 PE=4 SV=1
MKAFGYTRNSKTLTPNSIQAIELDTPTATGHDLLIEVNAISVNPVDTKIRANVTPEQGYK
VLGWDGVGVVKAVGESVSLFNVGDRVFYAGDLSRQGSNAQFQLVDERIVGRAPKTLTDAQ
AAALPLTSITAYEMLFERLQVPKNKQNTQQSILVIGAAGGVGSILVQLAKQLTGLNVVGT
ASREQSVTWLKELGADHVLDHTKNLNEQRLELGLAEFDYVVGLTHTDQYQDQIVECIKPQ
GKFALIDDPTSFDILKFKRKCISVHWEFMFTRSLFTTADITAQHTLLNEISELIDAGTLK
TTLGQNLGLINAANLYKAHQILESHTARGKLVLEGF
>tr|A2UYL2|A2UYL2_SHEPU Alcohol dehydrogenase, zinc-binding OS=Shewanella putrefaciens 200 GN=Sput200DRAFT_2564 PE=4 SV=1
MKAIGYQTAGAITAPNALENITLAEPTATGFDLLVEIKAISVNPVDTKIRASSSAPTGEY
KIIGWDAVGVVKAVGEKVSLFNVGDEVWYAGDISRSGSYAEYQLVDERIVGHKPKSLTYT
QAAALPLTGITAWEILFDRLALPQDGSATDARILIIGAAGGVGSIITQLAVKLTGAEVIG
TASRPESAAWVHKLGADAVINHTKPLSKELANIGITDVTHVISLTQTDQHFDEIVQVLKP
QGKLALIDDPKGPLDVMKLKRKSLSLHWELMFTRSLYQTEDMIAQHHLLNRLSALIDTGE
LQSTFGEHYGTINAQNLIKAHAQIESGKAIGKIVLEGFNQ
>tr|A2WB04|A2WB04_9BURK Zinc-containing alcohol dehydrogenase superfamily OS=Burkholderia dolosa AUO158 GN=BDAG_01900 PE=4 SV=1
MKAIVYAQAGLPIDDPNALYDTDMPVPTPGPRDLLVRIDAIAVNPVDSKLRFGVPPSGPR
ILGWDAAGTVEAVGSDVEQFQPGDKVWYAGDITRPGSYAEYGLVDERIASRRPATLGAAD
AAALPLTAITAWELLFDRLKVAERGGAGQSLLVIGAGGGVGSILVQLARKLTALTVIGTA
SRPQTQAWVAELGAHHVIDHRGPLRPQLTGVGIEHVDHVISLTHTDTYYAQIVDVLKPQG
QLALIDDPDALDAMPLKRKSISLHWEFMFTRSMFRTPDMDRQHALLARVAALIDDGVLKS
TVGEHLGKIDAVNLRRAHALLEAGRAKGKIVLEGF
>tr|A2WIM8|A2WIM8_9BURK Alcohol dehydrogenase OS=Burkholderia dolosa AUO158 GN=BDAG_04673 PE=4 SV=1
MKVLPNVARFSHRRRRAVFHSPAAAGRQQAAGTAQTRFGVSSMKAVVYTQHGLPADHPQS
LLDADVSKPEAARRDLLVKVDAIAVNPVDTKVRMGSPTEQPRILGWDAAGTVEAIGSDVS
MFAPGDKVFFAGSIARPGAYAEYVLVDERIAGRRPATLSSAQAAALPLTSLTAWELLFDR
LGIAEGGGSGDALLIVGAAGGVGSMLTQLARRLTKLRVIGTASRPETRAWAQALGAHDVI
DHHEPLLEGLRGIGVPQVRYVASLTQTDVHYAQLVEALAPQGRLAVIDDPDTLDAMPLKR
KSISLHWELMFTRSLFETADMIRQHEILDRVSTLIDERVLRTTMAEHFGTINAANLRRAH
ALIESGRSRGKIVLEGF
>tr|A3SEK2|A3SEK2_9RHOB Oxidoreductase OS=Sulfitobacter sp. EE-36 GN=EE36_11069 PE=4 SV=1
MKAIGYSAAGPADTLDLIEIDRPAVGPRDLLVAVKGISVNPVDVKLRAAAQPEGAARVLG
FDAAGVVAEVGASVTGFEVGDEVFYAGDVTRAGTNAEFHAVDERIVGRKPASLDFTEAAG
LPLTSITAWEMLFDAFRLTEGGGAEQSLLVIGGAGGVGSILIQLAKALTGLTVIATASRP
ETQDWVRKMGADHVVDHRGDLAAQLAELGQTPSYVAALTATDQHWPAIIDLIAPRGQIAL
IDDPEALDIKAAKPKALSIHWEFMFTRSMFATDDMDAQQNLLNRVAAMIDAGTLQSTVTE
RGEALTVEALRAAHLRQESGRVIGKQVLGGL
>tr|A3U9A8|A3U9A8_9FLAO Alcohol dehydrogenase, zinc-containing protein OS=Croceibacter atlanticus HTCC2559 GN=CA2559_10178 PE=4 SV=1
MKAIGYKENLDIENENSLQDIELETPKAQGRDILVEVKAISVNPVDYKVRSGMKAEGDKW
KVIGWDATGIVKEVGEDVSLFKVGDKVWYAGDFTRQGSNAEYQLVDERIVGNKPSNLSYA
EAAALPLTTLTAWELLFDRLQVSKDDDSKSILIIGAAGGVGSIMVQLAKQLTKLNIIGTA
SREETTSWLQDLGVHTVLNHKHKLSEELEKHNLPAPDYVVSLNGTEHHIDEIVKLIKPQG
KFGFIDDPKSLDVMPFKSKAVSTHFEFMFTRSMFQTEDMIEQHHILNKVSDLIDNNIIKT
TVGEHFGRINAENLRKAHAFLETGKAKGKIVLEEF
>tr|A3WMB4|A3WMB4_9GAMM NADPH:quinone reductase related enzyme OS=Idiomarina baltica OS145 GN=OS145_07032 PE=4 SV=1
MKAVGVKKSLPITEQEALVDIEIPKPSVGDNELLIKVTAVAVNPVDTKIRMRIGQADDYK
VLGWDAVGIVENKGKHVSGFEIGDRVYYAGDISKPGCNAEYHCVDYRIVGHAPQSLDDLA
AAALPLTSLTAWELSFDRLQLNHPSVHEQRCVLIFGGAGGVGSIMIQLLKQLTDVTVIAT
ASRDETQAWVKQLGADYVINHHGDIKQQLEGLPQPTDIALLTHSGDYFETATEVIAPQGR
IGIIDDPEDALDIRLLKQKSISLHWEFMYTRSLFETADISAQRDILNQVSELINNGQIRS
TEGTRLNAMSASTLKQAHQLLESGKAIGKIVLPVAY
>tr|A3YHL1|A3YHL1_9GAMM Oxidoreductase, zinc-binding OS=Marinomonas sp. MED121 GN=MED121_03170 PE=4 SV=1
MKAIGYKASLPISDANSLVDIEVAQPKARGRDLLVKIDAIAVNPVDCKIRQNVAPEGDEH
KIIGWDAVGEVVATGEATSRFKPGDKVFYAGDLTRSGSNAEFQLVDERIVGHKPKSLSNA
EAAALPLTAITAYELLFERLGIKVQAPGTNSTSDEVILVVGAAGGVGSILIQLAKAISGA
TIIGTASRESSNAWVKELGADYVIDHTKDLAEQINALAIGPVTHVASLNSTDSYFETYTE
ILKPFGKIALIDDPATLDVSKMKRKSLSLHWEFMYTHSMFQTEDMNKQNLLLNKVADLVD
QGFIKTTVNKQLSPINAANLRAAHEAIESGQSIGKIVLEGF
>tr|A4BFD9|A4BFD9_9GAMM Oxidoreductase, zinc-binding protein OS=Reinekea sp. MED297 GN=MED297_07213 PE=4 SV=1
MKAIGYTESLDIQNPNALQDLDLPKPVAQGRDLLIQVKAIAVNPVDTKIRRRRAGTEDEP
VVLGWDAVGEVVAVGEDVTLFEIGDQVYYAGDLNRQGTNAEFQRVDERIVGHKPKTLSPA
EAAALPLTSITAYEMLFEHLQLQKQTPETKTTTQEVLLVVGAAGGVGSILLQLAKALTGA
TVIATASRPESVDWVRQLGADYVLDHTQPLAEQMAELTQKEGLGSLTHVASLNATDAYFD
SYIEMLAPFGRIALIDDPQQPLNYMAMKPKSLSLHIEFMYARSMFQAVDMIEQHHLLNHV
AELIDQGYVKTTLGKHLGTINATNLRAAHAELEAGSAIGKLVLEGF
>tr|A4TY09|A4TY09_9PROT NADPH:quinone reductase and related Zn-dependent oxidoreductases OS=Magnetospirillum gryphiswaldense GN=MGR_1596 PE=4 SV=1
MRAIAYRHSLPITDPAALEDVDLPDPVAQGRDLLVRIEAIAVNPVDTKVRRNVDPGGAVK
VLGYDAAGVVVATGPEVSLFKVGDRVFYAGALDRPGTNSQLHLVDERIVGPMPASLDFAA
AAAMPLTFITAWELLFDRLGVTAEDKRSLLIIGGAGGVGSAAIQLARHLTGLTVVATASR
PQSRQWCLDLGAHHVIDHGQDLVAQWRALSLGGADVILALTNTDQHQAALAEIIAPQGAL
GLIDDPKGFDIGLFKRKAISIHWEFMFTRSLFQTDDMIAQHTLLKRVAELVDQGVLRSTQ
AQSLGPIDAATLRRAHALIEDGHAMGKVVLAGF
>tr|A6DNE0|A6DNE0_9BACT Alcohol dehydrogenase, zinc-containing OS=Lentisphaera araneosa HTCC2155 GN=LNTAR_06569 PE=4 SV=1
MKAVGYKSAGAIDRADALEDITLEVPQASGYDLLVEVKAISVNPVDYKIRQNRNPEEGHY
AVIGWDASGIVKAVGDKVKLFKPGDRVWYAGDLTRQGSNAEFQLVDERIVGKMPNSQGFE
TAAALPLTTLTAWEMLFDRLQVEKDNANKSILVIGAAGGVGSIMVQLIKQVTKLQLIATA
SRPDTVSWLEDLGVEKIINHCNKLSDEFESHDLTEVDYVVSLNRTDLHFPEIVKVIKPQG
KFGLIDDPAELDIKELKAKSISLHWEFMYTRSMFQTDDMLEQHKILTQVAEMIDQGKLKT
TLGEHFGTINAENLRRAHKLLESGKSKGKIVLEGF
>tr|A6EW04|A6EW04_9ALTE Alcohol dehydrogenase, zinc-binding domain protein OS=Marinobacter algicola DG893 GN=MDG893_07335 PE=4 SV=1
MKAVGYTESLPIDDPKSLQDVELPQPAAEGRDLLVRVRAIGVNPVDFKVRQRAAAEPGET
KVLGWDAVGEVVATGEAASLFEPGDQVYYAGDVTRQGSNAEYQIVDERIVGRKPASLNDA
EAAALPLTTITAWEMLFDHLGLEQQPPEEISPTDDVILVVGAAGGVGSILIQLAKTLTGA
TVVATASRPESRQWVESLGADSVVNHREPLLPQIEQLVSEGKIAPITHVASLNATDQYFD
DYVAALRPFGRIAMIDDPASLEVMKIKPKSLSLHIEFMFARSMHNADDMQVQHELLETVA
SLVDQGHIRTTAGKNLGVINAENLRAAHSELESGTAVGKIVLEGFE
>tr|A6EZS4|A6EZS4_9ALTE Alcohol dehydrogenase, zinc-binding domain protein OS=Marinobacter algicola DG893 GN=MDG893_14323 PE=4 SV=1
MKAVGYTESLPINDPKPLQDVELPKPMANGRDLLVRVRAIGVNPVDFKVRQRAAAEPGEF
KVLGWDAVGEVVATGEGVSLFKPGDQVYYAGDVTRQGSNAEYQIVDERIVGRKPASLSDA
EAAALPLTTITAWEMLFDHLGLEQQQPGNVHPTDQVILVTGAAGGVGSILIQLAKKLTGA
TVVASASRPESREWVESLGADFVVNHRESLQRQVEQLVSEGKIAPITHVASLNATDQYFD
DYVALLQPFGKIAMIDDPAELDVMKIKPKSLSLHIEFMFARSMHGADDMQVQHDLLETVA
SLVDQGVIRTTAGKNLGLINAENLRAAHTELEAGKAVGKIVLEGFEK
>tr|A7CC22|A7CC22_BURPI Alcohol dehydrogenase, zinc-binding domain protein OS=Ralstonia pickettii 12D GN=Rpic12DDRAFT_4302 PE=4 SV=1
MSAMKAVAYYQSLPIDRPEALVDLTLPEPTPGPRDVLVEVRAISVNPVDVKVRLGMPPVD
GQPRVLGWDAAGVVRAVGAEVSLFKPGDAVWYAGALQRPGTNSELHVVDERVVGAMPATL
GFAQAAALPLTAITAWELLFDRLQVPEPAAPSGKTVLIVGAAGGVGSVLVQLARRLTGLT
VIGTASRPETAAWVRELGAHHVINHAQPLAAELHRIGVPAVDYVASLNQTEHHFEQIVEA
LKPQGRLALIDDPAQLDVRKLKAKSLSLHWEFMYTRSMFGTDDQIEQHRLLNRVAALIDE
GMLRSTMNEHFGTINAANLKRAHAFIESNQARGKIVLEGF
>tr|A9YSK2|A9YSK2_BACME Quinone oxidoreductase OS=Bacillus megaterium PE=4 SV=1
MKAVGFWTKGLPSSDERSLEDLQLADPAHPQGRDLLVRVHAVSVNPRDVKSRMSMAPSNG
APVVLGYDASGVVEAVGSEASLFKPGDEVYYAGVLNRQGANAELQWVDERIVGRKPATLD
HATTAALPLTSLTAWEMLFDRLSLPSDGGAGESLLVIGGAGGVPTMAIQIARQLTQVTVI
ATASRPESEAWVRSMGAHHVINHFHPLPAQLEAIEALAPVTRIFSTHTTPKNWAEMAQVI
APQGRIGLIDDPEPLDLRLMKFKSVSMHWEAMFTRPMHATADIERQHDILNTVADLIDNK
TLVAPRVASYGTINAANLRRAHAALEDGHTVGKITLAGF
>tr|B0IWN3|B0IWN3_RHILT Alcohol dehydrogenase. zinc-binding type 1 OS=Rhizobium leguminosarum bv. trifolii WSM1325 GN=RlegDRAFT_3699 PE=4 SV=1
MRAVAYKTPQPISAETSLIDVELPMPEARGHDLLVEIKAVSVNPVDVKVRAHSAPPADEL
KVLGWDAAGIVKAIGADVTLFRPGDEVFYSGVISRPGSNAEFHLVDERIVGAKPKSLGFA
AAAALPLTSITAYEALFDRLKVQDAVSGAGRSILIIGGAGGVGSIAIQIARALTDLTVIA
TASRPETQDWVKELGAHHVVDHSRPIAPQVAALGIGAPGFIFSTTNTDSHIGDIVEAIAP
QGRFALIDDPKTLDIVPFKRKAVSVHWELMFTRPLYGTPDMIEQHKLLNKISELIDGGKI
RTTLSEIVGPINAANLKTAHAMVESGRMKGKAVLAGF
>tr|B1GAV7|B1GAV7_9BURK Zinc-binding alcohol dehydrogenase family protein OS=Burkholderia graminis C4D1M GN=BgramDRAFT_6494 PE=4 SV=1
MKAVGYQKSLPIDADGSLVDFETSKPEPTGHDIRVAVKAISVNPVDTKVRRRAEPAQGDY
KILGFDAAGVVDAVGPDVTRFKPGDEVFYAGSNQRQGTNCEFHLVDGRIVGRKPRTLSFA
QAAALPLTSITAWELLFDRLGAVPGKRHDPRTLLVIGGAGGVGSILIQLARRLTGLTVVA
TATRPESQQWCLDLGAHAVIDHAKPLKEQIAALRLDPVGLVASLTATDQHYRDVAEFIAP
QGRFGLIDDPAEFSIGVFKAKAVSIHWELMFTRSTFQTPDMIAQSQLLDDVSDLIDKGVL
RTTLDQSFGAINAANLKRAHALLESGKSRGKIVLEGW
>tr|B4WTN0|B4WTN0_9SYNE Zinc-binding alcohol dehydrogenase family protein OS=Synechococcus sp. PCC 7335 GN=S7335_537 PE=4 SV=1
MKAIGYQNAGPISAENALVEFDADTPEIGPNDLLVEVRGVSVNPVDIKVRATAQPEGQPR
ILGFDAAGVVKEIGENVTRFRPGDEVFYAGDITRPGTNAALHAVDERIVGRKPVSLSFVE
AAGMPLTSITAWEILFDSFSLNEEKGEGEALLVVGGAGGVGSILIQLAKKLTALTVIATA
SRNDTRAWVEKMGADHIINHRNPLDEEMKALNISPKYVASLTHTAQHFASINALIKPRGH
IALIDDPKSLDVASIKPKALSLSWEFMFARSMFHTDDMDEQHKLLNKVSELLDSGTLLST
VNKQGGTLSVENLRAAHEFQESGSAIGKTVLEGLSQ
>tr|B5IJA6|B5IJA6_9CHRO Alginate lyase OS=Cyanobium sp. PCC 7001 GN=CPCC7001_1402 PE=4 SV=1
MRAIGYQAPASLDDPLYLQDLDLPEPHPAERDLLVAIEAVGVNPVDGKVRARELPPSGGW
RILGWDAVGCIRALGPGVEGFRPGERVWYAGALQRQGCNAELHCVDHRLVARAPERLGPA
EAAAMPLTSITAWELLFERLRLPQDPEASRGQCLLVVGAAGGVGSMLLQLARALTGLTLV
GTASRPESRAWALRMGAHHVVDHHRPLRPQLEALGIPAVQWVASLTHTDRHFEALVNLLA
PQGALALIDDPDPAAINVLALKRKSLALHWELMFTRSLYATPDLAEQGQILQRVAELVDR
GVLVSTLREPPAAITAANLHRSHRRLASHRMIGKLVLEGFSA
>tr|B5QJH5|B5QJH5_LACRH NADPH:quinone reductase related Zn-dependent oxidoreductase OS=Lactobacillus rhamnosus HN001 GN=LRH_02657 PE=4 SV=1
MKAIGFTQHLPIQDARSLEDLTLSKPTPTGHDLLVNVLAVSVNPVDTGTRGAGHAQLAQP
KVLGWDAVGTVNAVGQDVTRFRVGDRVFYAGSYKRSGSDAEYQLVDERIVGHAPKNLNDA
QAAAMPLTSLTAWEALFEKLHISLNATAENRHHTILIINGSGGVGSMATQLAHLAGLQVL
ATASRPESQKWVQDHGADHVLNHRKPLPPQLKAAGFKNVDYILNLSHLDEHWSEIATMIR
PDGWVAAITENRHGINLQKLTKKRATFVWEWMFSKSWYGYELDSQGAILDQVAALLDKGT
LQCTLTKTLQPLNATNLRQAHALVESGHMIGKIVVAGPWA
>tr|B5WHI1|B5WHI1_9BURK Zinc-binding alcohol dehydrogenase family protein OS=Burkholderia sp. H160 GN=BH160DRAFT_2532 PE=4 SV=1
MKAIGFYQNHPISHPQALQDIELPTPELRDHDLLVEVKAVSVNPVDTKIRRGGDIPEGGA
RIAGWDASGIVRATGALASRFKPGDRVWYAGDIKRPGCNSELHAVDERIVGPMPTSLDFA
EAASLPLTTITAWELLFDRLRVQAADPTDNNVLLVIGAAGGVGSILTQLARELTGTTVIG
TASRPETREWVLAHGAHYVLDHHQPWAAQLAALGIEHVTHVAGLNNSAAYVPQIAAVLRP
EGQFALIDDPVGLDIGPFKGKSISIHWELMFTRAMFTTDTIARQHALLRRAAQLVDQGRL
KHTLTRRIDGINAAGLIEAHALVEAGNMIGKVVIANH
>tr|B5ZEM1|B5ZEM1_GLUDA Zinc-binding alcohol dehydrogenase family protein OS=Gluconacetobacter diazotrophicus (strain ATCC 49037 / DSM 5601 / PAl5) GN=Gdia_2256 PE=4 SV=1
MRAVGYQSPLPIDDPDALQDIELPEPVPTGHDLLVEVRAVSVNPVDTKVRRSAAPEPGQW
RVLGWDAAGVVTATGPDVRDFTAGDEVFYAGSLHRSGTNAQFHLVDERIVGHKPKSLDWA
QAAALPLTAITAWEMLFDRLDIRRPVPGTVPSLLIVGGAGGVGSMAIQLARALTDLTIIA
TASRPETQEWVRSLGAHHVIDHRNALAGQVANLPTGAPGFVFSTTQTDQHFADIVELLAP
QGHLGLIDDPEELSALPLKRKSLSLHWELMFTRPMFETADMAKQGTLLNEIAALVDSGRI
HTTLGENFGPINANNLRRAHALIESGRAKGKIVLTGFGQ
>tr|B6JEZ0|B6JEZ0_OLICO Zinc-binding dehydrogenase OS=Oligotropha carboxidovorans (strain ATCC 49405 / DSM 1227 / OM5) GN=OCAR_5706 PE=4 SV=1
MKAIGYQQSLPIEDERSLVDCELPKPEPGPHDIRVAVKAVSVNPIDTKVRMRAAPPAGET
KVLGFDAAGVVDAVGSSVTLFQPGDEVFYAGSIVRQGTNSEFHLVDERIVGRKPRTLSFA
QAAALPLTSITAWELMFDRMGIAQGKDDTRTLLIVGGAGGVGSIMIQLARKLTGLTVIAT
ASRPETIQWCLDLGAHHVVDHSKPMKEQIEKLKVPPVAWIASLTATEPHFKAMADILAPQ
GVIGLIDDPPPLETTLIKGKAGSLRWESMFTRSTFQTPDMITQHHLLDRVADLIDAGEIK
TTLDKVFGKINAANLRSAHATIESGKSIGKIVLEGW
>tr|B7H0R7|B7H0R7_ACIBA Zinc-binding alcohol dehydrogenase family protein OS=Acinetobacter baumannii AB307-0294 GN=ABBFA_003099 PE=4 SV=1
MKAVAYQKAGPITLPEALVDIELDTPVAKGHDLLVRVQAVSVNPVDTKIRKNVSAEQSGW
KVLGWDAVGTVEAIGDKVTQFKIGDVVWYAGSLNRQGSNSELQLVDERIVGHKPKTLEAT
EAAALPLTAITAWEMLFDRLQVPKTAPTNTTILVIGGAGGVGSITIQLLKQLTNLTIIAT
ASRPETKEWVEQLGADYVLDHRQPLAAQIKQLGLSAPLYVFSTTETDQHLSDIVELIAPQ
GHFGLIDDPHQLDIKPFKSKSVSVHWEFMFTRSMFQTEDMEKQSALLNEVSKLVDEGKIK
TTVTQVLSPINAENLTRVHEQIESGSTKGKIVLHGF
>tr|B7I4R7|B7I4R7_ACIBA Alcohol dehydrogenase, zinc-binding OS=Acinetobacter baumannii AB0057 GN=AB57_0518 PE=4 SV=1
MKAVAYQKAGPITLPEALVDIELDTPVAKGHDLLVRVQAVSVNPVDTKIRKNVSAEQSGW
KVLGWDAVGTVEAIGDKVTQFKIGDVVWYAGSLNRQGSNSELQLVDERIVGHKPKTLEAT
EAAALPLTAITAWEMLFDRLQVPKTAPTNTTILVIGGAGGVGSITIQLLKQLTNLTIIAT
ASRPETKEWVEQLGADYVLDHRQPLAAQIKQLGLSAPLYVFSTTETDQHLSDIVELIAPQ
GHFGLIDDPHQLDIKPFKSKSVSVHWEFMFTRSMFQTEDMEKQSALLNEVSKLVDEGKIK
TTVTQVLSPINAENLTRVHEQIESGSTKGKIVLHGF
>tr|B7KW37|B7KW37_METCH Zinc-binding alcohol dehydrogenase family protein OS=Methylobacterium chloromethanicum CM4 GN=Mchl_2006 PE=4 SV=1
MKAVGFHTSLPIENEAALVDFDLPTPVPGPRDLLVRVQAVSVNPVDTKVRARVTPAEGQP
HILGYDAVGLVEAVGPEVRLFRPGDAVFYAGALGRPGTNAELHCVDERIVGHKPAALSAA
EAAALPLTAITAWEALFDRLDVGKPVPGAARSILIIGGAGGVGSIATQLARQLTDLTVIT
TASRPETAAWSRDLGAHHVIDHTKPLAAEVAGLGLGAPGFVFSTTSTDRHLTEIAELIAP
QGRLALIDDPDSLDVMPFKRKSVSTHWEFMFTRSMFSTTDMGAQGQLLDEVARLVDAGRL
KTTLAERFGPISAANLRRAHALIESGRAKGKIVLEGWA
>tr|B7QQR8|B7QQR8_9RHOB Alginate lyase OS=Ruegeria sp. R11 GN=RR11_2961 PE=4 SV=1
MKSIGYTQNGPIDGAGALSQFDLDRPTLGARDILVAVRGISVNPVDVKLREARAPEGDHG
ILGYDAAGTVVETGSEVKGYEVGDEVFYAGDVTRDGTNSEFHAVDERIVGKKPASLDFVE
SAGLPLTSITAWEMLFDSFRLAEGGGEGHSLLVIGGAGGVGSILIQLAKTLTNLTVIATA
SRPETEDWVRKMGADHVVNHRGDLAEKVKDLGLTPTYVAALTATDQHWPAIIDLIAPRGH
ISLIDDPAYLDISPAKPKALTISWEFMFTRSMFATDDITAQRDLLNRVSQMIDAGTLQST
VTERAETLTVDTLTEAHKRQASGRVIGKQVLPGLSS
>tr|Q09C96|Q09C96_STIAU Zinc-containing alcohol dehydrogenase superfamily OS=Stigmatella aurantiaca DW4/3-1 GN=STIAU_3742 PE=4 SV=1
MKAIGYYQPLPIENPESLQDIVLPEPVPGEHDLLVEVRAIAVNPVDTKVRRGATPKPGEA
RVPGWDAAGVVRSVGSQVTLFKPGDRVWYAGDLNRPGSYSERHLVDERIAGHMPVSLDFA
HAAALPLTTITAWELLFDRLRVQDADPAQNSSVLVIGAAGGVGSILVQLARQLTGLTVIG
TASRPETSDWVRGLGAHHVIDHGKPIAAELKRAGLGEVSYAISLTHTNMHFAQIVEALAP
QGKVALIDDPEPIDVRLLKRKSASLHWELMFTRSMFQTADMKRQHDLLGRVAALIDAGTL
KTTFSEHFGTINAKNLQRAHALIESNKARGKIVLEGF
>tr|Q1N5X7|Q1N5X7_9GAMM Putative alcohol dehydrogenase, zinc-containing OS=Oceanobacter sp. RED65 GN=RED65_10494 PE=4 SV=1
MKAIVFDKSLPITEPNALFETELPKPEASGRDLLIKVQAISVNPIDSKLRLRLLPEKGEP
KTLGFDAVGIVEEVGEKVCLFKKGDRVFYAGDMTRAGSNAEYQLVDERIVGSAPSSLTDE
GLAAMPLTCITAHELLFDRLQFDQTSSYTKHPNVLLVTAGAGGVGSALIQLAKAKCRQNI
VIATASKEESKAYCKQLGADYVIDHSPQRESIAEQIKALGIAPVSHIASLTHTSQHFDDF
IEVIKPQGKIALIDDPAEPLNIQALKLKSVSLHWELMFTRSKFETDDMVRQHFILNEVSE
LLERDKIQSTMKQHFGSITAANLIKAHEAIETGQTMGKIVLSGWD
>tr|Q1YLV0|Q1YLV0_MOBAS Zinc-containing dehydrogenase OS=Manganese-oxidizing bacterium (strain SI85-9A1) GN=SI859A1_02447 PE=4 SV=1
MMKAIAYRNAGAIDRPDALVNVELDRPVPAGRDLLVEVRAISVNPVDYKIRANVDPDGAW
KVLGWDAVGRVVETGESVAGFKVGDDVYYAGSLVRPGANSQFHLVDERIVGHKPASLSDA
EAAALPLTAITAWEMLFDRFDLTRKVPGSANAILIIGGAGGVASIAIQLVRALTDLTVIA
TASRPETRDWVMDLGAHHVIDHSKPLADEIKALGIGSPGFVFSTNGTADNLDAIVELIAP
QGHFGLIDDPEALNVSAFKQKSVSTHWEFMFTRSMFETADMDEQGKLLNNVAELIDTGRI
RTTLGEVMTPINAETLKEAHRKSEAGRAKGKIVLEGF
>tr|Q1Z8K0|Q1Z8K0_PHOPR Putative alcohol dehydrogenase, zinc-containing OS=Photobacterium profundum 3TCK GN=P3TCK_21530 PE=4 SV=1
MKAIGYLEAKAIDQPDALLDIELPMPTATGRDVLVNVNAISVNPVDTKIRRNAQPNEGEH
KILGWDAVGEIVAIGDDVEHYKVGDKVWYAGDITRQGTNAEYHLVDERIVGKQPLTLSNK
EAAALPLTAITAWELLFDRLGFNVISHVASDQAANEAKKPTDTRLLIVGASGGVGSILTQ
LAVKLTNATVIGTASRKESQAWVASLGADYVIDHSKSLTEELARIGISDVTHVISLTHTD
KHFDEIVEALAPQGQLALIDDPQEPIDIMKLKRKSLSLHWELMFTRSMFQTADMDKQRQL
LNAVSSLIDDGELVTTLGQNFGKINAENLKKAHAYIESGKSIGKVVLEGF
>tr|Q26DR6|Q26DR6_9BACT Zinc-containing alcohol dehydrogenase OS=Flavobacteria bacterium BBFL7 GN=BBFL7_00258 PE=4 SV=1
MKAIGYKENLPIDNVNSLQDIALETPKATGRDILVEIKAISVNPADYKVRAGMPVEGNNW
KVIGWDATGIVKEVGEDVTLFNVGDEVWYAGDFTRQGSYAEYQIVDERIVGKKPSSLSYA
EAAALPLTTLTAYEMLFDRLEVSKDDANKTILVIGAAGGVGSILVQLAKKLTKLNIIGTA
SREETTSWLKELGADTVINHRNKLSEEFEKFNLPAPEYVVSLNATEHHVDEIVKLIKPQG
KFGFIDDPKSLNVMPFKGKAVSTHIELMFTRAMFQTEDMIEQHNILNKASQLIDNGTIKT
TLGENFGTINAENLRKAHAFLETGKAKGKIVLEGF
>tr|Q2BJZ1|Q2BJZ1_9GAMM Oxidoreductase, zinc-binding OS=Neptuniibacter caesariensis GN=MED92_13438 PE=4 SV=1
MKAIGYLKSLPITEAESLIDIELDQPVATGKDLLVKVKAIAVNPVDYKIRQRMASEDGSY
KVIGWDAVGEVVATGEQVTNFKPGDAVYYAGDLTRPGSNAEFQLVDERIVGRKPTSLSDS
EAAALPLTTITAWELLFEHLQLKQQTVGQVEKTDEVLLVIGAAGGVGSILVQLAKKLTGA
TVIGTASREGSQKWVTDLGADHVIDHRQPLAPQIEALGLQLSHVASLNATDSYFDTYIEM
LKPFGRIAMIDDPEQPLDILKMKPKSLSLHIEFMYARSMFQADDMIEQSNLLNAVADLLD
QGHIKTTVGKHLGKINADNLKAAHAELEAGQSIGKIVLEGF
>tr|Q3Y132|Q3Y132_ENTFC Zinc-containing alcohol dehydrogenase superfamily OS=Enterococcus faecium DO GN=EfaeDRAFT_1662 PE=4 SV=1
MSEKELMKVVGFYEGLPIDDPKSFIDEKEQIPVPSSRDLLVKVNAVSVNPVDTKLRQDNG
IRNALRILGFDGVGKVVAVGDEVQKFSVGDRVFYAGTTTRAGSNQEYQLVDERIVALAPK
NLSDEEAAALPLTSLTAYELLFEKFGLTPEENANRGKKILVINGSGGVGSILNQLAHWAG
LEVYATASPKNFEWLKKTGVDYPIDYHHDLSKSFRELGIDQVEYVAVLFDITRYFDQIKH
LVRPFGHVGTIVGIKEPLDIGVWKNQSISFDWEYMFAKTDYNYEIETQGEALAHIAALAN
EGIIRSTLSKVYSDGMNAKNLKQATKDVETGHMLGKVVVSGPFNG
>tr|Q68E55|Q68E55_AERPU Putative zinc-binding dehydrogenase OS=Aeromonas punctata GN=pFBAOT6.54 PE=4 SV=1
MKAVGYKVPGPIAEDASLVDIDLPRPVAEGGDILVEVKAVSVNPVDYKIRSSTPPADGDW
KVLGWDAAGIVQEVGPDVTQFAVGDEVYYAGSLIRPGTNAEFHLVDARIVGRKPASLDWA
EAAALPLTTLTAWEAMFDRLDVTKPVPGAAAILIIGGAGGVGSIAIQIARQRTDLIVIST
ASRPETQEWVKGLGAHHVIDHSRPLAPQIAELNIGAPAFVFSTTHTEQHASDIAELIAPQ
GRFGFIDDPKALDVMLFKRKAVSIHHELMFTRSLYGTPDMDEQGKILNSLAVLVDDGKIR
TTLTEKLSPINAANLKTVHALIESGAARGKIVLEGF
>tr|Q9Z3U5|Q9Z3U5_9PROT Alginate lyase OS=Pseudomonas sp. W7 PE=4 SV=1
MKAIGYLEPQAIDQADALIDIELDTPTATGRDLLVKVHAISVNPVDTQVRRAAKPEAGQH
KVLGWDAVGEVVATGLKTQLFKVGDLVWYAGDITRTGSNAEFQLVDERIVGAKPSSLSNV
EAAAMPLTGITAWELLFDRLDFTPLLEGQAGATSAAPQARILIMGAAGVGSILTQLAAKL
TNAVVIGTASREQTQRWVKELGADHVINHHQPLVPQLNALGIENVSHVISLTHTEQHYEQ
LVEALAPQGKLALIDDPQGGLDVMKLKQKSLSLHWELMFTRSMFNTWDMQKQHELLTQLA
QLIDNGVIRTTLGENYGTINAENLKRAHAHIESNRAVGKIVLEGF
>tr|A0KS80|A0KS80_SHESA Alcohol dehydrogenase, zinc-binding domain protein OS=Shewanella sp. (strain ANA-3) GN=Shewana3_0406 PE=4 SV=1
MKAIGYQTAGAVDAPNALQNITLPEPTPQGFDLLVEVKAISVNPVDTKIRTSSSAPTGEY
KILGWDAVGVVKAVGEKVSLFKVGDEVWYAGDISRSGSYAEYQLVDERIVGHKPQTLSNA
QAAALPLTSITAWELLFDRLGLPQDGSATNARILIIGAAGGVGSIITQLAVKLTGAEVIG
TASRPESAAWVKKLGANQVINHQQPLSQELAKWDIADVTHVISLTQTDKHFDEIVKVLRP
QGKLALIDDPVGPLDVMKLKLKSLSLHWELMFTRSLFQTEDMIAQHHLLNRIAELIDAGT
VQSTFGEHYGAINAQNLLKAHAPIESGKAIGKIVLEGFSQ
>tr|A1RFA9|A1RFA9_SHESW Alcohol dehydrogenase, zinc-binding domain protein OS=Shewanella sp. (strain W3-18-1) GN=Sputw3181_0503 PE=4 SV=1
MKAIGYQTAGAITAPNALENITLAEPTATGFDLLVEIKAISVNPVDTKIRASSSAPTGEY
KIIGWDAVGVVKAVGEKVSLFNVGDEVWYAGDISRSGSYAEYQLVDERIVGHKPKSLTYT
QAAALPLTGITAWEILFDRLALPQDGSATDARILIIGAAGGVGSIITQLAVKLTGAEVIG
TASRPESAAWVHKLGADAVINHTRPLSKELANIGITDVTHVISLTQTDQHFDEIVQVLKP
QGKLALIDDLKGPLDVMKLKRKSLSLHWELMFTRSLYQTEDMIAQHHLLNRLSALIDTGE
LQSTFGEHYGTINAQNLIKAHAQIESGKAIGKIVLEGFNQ
>tr|A1TVK6|A1TVK6_ACIAC Alcohol dehydrogenase GroES domain protein OS=Acidovorax avenae subsp. citrulli (strain AAC00-1) GN=Aave_4454 PE=4 SV=1
MKAVGYFTPHALDAATGQGLQDFSDLPAPVPRPHDLLVRVRAVSVNPVDTKVRASAAPAE
AGQPKVLGWDAVGTVEALGAEVRGFAVGDRVFYAGAIDRPGTNAELHAVDARIAAHAPAT
WTDAEAAAVPLTAITAWELLFDRLGVPRHPQTVDGPVPTAADAPVLLVVGGAGGVGSMLI
QIARQLTGLRVVATASRPETRQWCLDLGAHAVIDHREPFAPQLAALGIGAVDAVASLTHT
PQYLAQYVECLRPQGRIAVIDDMPSLDVMPLKRKSISLHWEMMFTRPMFGTPDMAAQGRL
LAEVAELARAGRLRSTLTDTLGPLSAATLREAHARIESGRTIGKLVLVAP
>tr|A2RM94|A2RM94_LACLM Quinone oxidoreductase OS=Lactococcus lactis subsp. cremoris (strain MG1363) GN=qor PE=4 SV=1
MKAIGTVDSGRNFIDFEIEKPILRPHDLLIKVEAISINPVDTKVRKSIKGTLTQPKILGW
DGLGTVVEVGSQSKFFKVGDSVFWAGDVTRAGSNAEFQAVDERIVGFAPKNLSKEKAVAM
PLTSLTAYELLFEKLQVTSESKGKSILIINGAGGVGSVATQMAKNSGLTVIATASNPQAI
EWVKNFGADYTVNHHENLVPQVHELGFKFVDYILILNAVVEHMPAVNELIAPQGSIANIV
EPGQAINLDKLAHKSARFNFEWMFTKVVSDTDDLQSQHDILNQVSEWLDNGTLTSTMTQN
LGALTADNVRKAHELIEENHTIGKIVLT
>tr|A2SF63|A2SF63_METPP Putative oxidoreductase OS=Methylibium petroleiphilum (strain PM1) GN=Mpe_A1240 PE=4 SV=1
MISVDSFSRSFDNASSRLGSRSPCKEFRMKAVAFTRSLPIDAAGALVDIDLPVPEPLPYD
LRVAVRAVSVNPVDTKVRRNGAHADGTPRVLGWDAVGVVESVGSAVTRFQPGDRVWYAGS
IARNGSNAELHLVDERLAGRAPASLTDAQAAALPLTGITAWELLFDRLLVPPGKRGRDSA
AGESLLVMGAAGGVGSILVQLARRLTGLTVIGSASRPETQAWVRELGAHHVIDHGRPLGE
ELRRIDRPEVTHVASLTHTDVHFTQLVEALAPQGRIALIDDPEPIDVRLLKRKSASLHWE
LMFTRALFGTPDMVAQHHLLNDLAALVDDGVVRSTLGEHYGRITAANLTRAHALIESGRA
RGKIVLEGF
>tr|A3D9I9|A3D9I9_SHEB5 Alcohol dehydrogenase, zinc-binding domain protein OS=Shewanella baltica (strain OS155 / ATCC BAA-1091) GN=Sbal_3932 PE=4 SV=1
MKAIGYQTAGAITAPNALENITLAEPTATGFDLLVEVKAISVNPVDTKIRASSSAPAGEY
KIIGWDAVGVVKAVGENVSLFNVGDEVWYAGDISRSGSYAEYQLVDERIVGHKPKSLTYA
QAAALPLTGITAWEILFDRLGLPQDGSATDARILIIGAAGGVGSIITQLAVKLTGAEVIG
TASRPESTAWVQKLGADAVIDHTKSLSGELANIGIADVTHVVSLTQTDQHFDEIVQVLKP
QGKLALIDDPKGPLDVMKLKRKSLSLHWELMFTRSLYQTEDMIAQHHLLNRLSALIDTSE
LQSTFGEHYGTINAQNLIKAHTLIESGKAIGKIVLEGFNQ
>tr|A3M1U7|A3M1U7_ACIBT Putative Zn-dependent oxidoreductase OS=Acinetobacter baumannii (strain ATCC 17978 / NCDC KC 755) GN=A1S_0436 PE=4 SV=2
MKAVAYQKAGPITLPEALVDIELDTPVAKGHDLLIRVQAVSVNPVDTKIRKNVSAEQSGW
KVLGWDAVGTVEAIGDKVTQFKIGDVVWYAGALNRQGSNSELQLVDERIVGHKPKTLEVT
EAAALPLTAITAWEMLFDRLQIPKTAPANTTILVIGGAGGVGSITIQLLKQLTNLTIIAT
ASRPETKEWVEQLGADYVLNHRQPLAAQIKQLGLSAPLYVFSTTETDQHLSDIVELIAPQ
GHFGLIDDPDQLDIKPFKSKSVSVHWEFMFTRSMFQTEDMEKQSELLNEVSKLVDEGKIK
TTVTQVLSPINAENLTRVHEQIESGSTKGKIVLHGF
>tr|A4XYP4|A4XYP4_PSEMY Alcohol dehydrogenase, zinc-binding domain protein OS=Pseudomonas mendocina (strain ymp) GN=Pmen_3712 PE=4 SV=1
MKAVAYYQSLPADHPEALQDVQLDAPSPGPHDLLVEVRAISVNPVDTKIRRNVAPENGAA
KVLGWDAAGVVQAVGSEVSLFQPGDRVFYAGAIDRAGANSELHLVDERIVGRMPASLSFA
EAAALPLTAITAWELLFERLQIAEGSTDQGQSLLIVGAAGGVGSILTQLARRLTGLTVIG
TASRPETQAWVRELGAHHVIDHGKPLSEELARIGIGQVSHVASLTQTDQHYAQLIECLQP
QGRLALIDDPLQPLDVMQLKRKSLSLHWELMFTRSLYQTDDMIEQHRLLQRVAELVDSGA
LKTTLGEHFGTINAANLRRAHALLESGKAKGKIVLEGF
>tr|A4YB13|A4YB13_SHEPC Alcohol dehydrogenase, zinc-binding domain protein OS=Shewanella putrefaciens (strain CN-32 / ATCC BAA-453) GN=Sputcn32_3436 PE=4 SV=1
MKAIGYQTAGAITAPNALENITLAEPTATGFDLLVEIKAISVNPVDTKIRASSSAPTGEY
KIIGWDAVGVVKAVGEKVSLFNVGDEVWYAGDISRSGSYAEYQLVDERIVGHKPKSLTYT
QAAALPLTGITAWEILFDRLALPQDGSATDARILIIGAAGGVGSIITQLAVKLTGAEVIG
TASRPESAAWVHKLGANAVINHTKPLSKELANIGITDVTHVISLTQTDQHFDEIVQVLKP
QGKLALIDDPKGPLDVMKLKRKSLSLHWELMFTRSLYQTEDMIAQHHLLNRLSALIDTGE
LQSTFGEHYGTINAQNLIKAHAQIESGKAIGKIVLEGFNQ
>tr|A4YWU3|A4YWU3_BRASO Putative oxidoreductase; putative Quinone oxidoreductase OS=Bradyrhizobium sp. (strain ORS278) GN=BRADO4637 PE=4 SV=1
MKAVGYQQSLPITDERALFDFETAKPEPKGRDLRVAVKAVSVNPVDTKVRKRAAPPAGES
KILGYDAAGVVEAVGPEVTLFKAGDEVFYAGSILRQGTNAEFHLVDERIVGHKPKSLSFA
EAAALPLTSITAWELLFDRLGAVPGKSLDDRTLLITGAAGGVGSILTQLARRLTGLTVLA
TATRPESRDWCLSLGAHAVIDHAKPMKEQIDALKLPPVALIASLTHTDQHYKAIADFMTP
QGKFGLIDDPAEFSLAAFKGKAISIHWESMFTRSSFTTPDIIAQHNLLNDVSDLIDKGVI
RTTLGDNYGTINAKNLKRAHALIESNTSRGKIVLEGWG
>tr|A5ELJ7|A5ELJ7_BRASB Putative oxidoreductase OS=Bradyrhizobium sp. (strain BTAi1 / ATCC BAA-1182) GN=BBta_5040 PE=4 SV=1
MKAVGYQQSLPITEERALFDFETAKPEPTGRDIRVAVKAVSVNPVDTKVRKRAAPPAGET
KILGYDAAGVVEAVGPEVTLFKAGDEVFYAGSILRQGTNAEFHLVDERIVGRKPKTLSFA
EAAALPLTSITAWELLFDRLGAVPGKSLDDRTLLITGAAGGVGSILIQLARRLTGLTVLA
TATRPESRDWCLSLGAHAVVDHGKPIKEQIEALKLPPVGLVASLTHSDQHYKAIVEVMAP
QSKFGLIDDPAEFSIAAFKGKAISIHWESMFTRSMFTTPDIIAQHNLLNDVADLIDKGVV
RTTLGDHYGSINAANLKRAHALIESNTSRGKIVLEGWG
>tr|A5FVM2|A5FVM2_ACICJ Alcohol dehydrogenase GroES domain protein OS=Acidiphilium cryptum (strain JF-5) GN=Acry_0429 PE=4 SV=1
MKAVAFTHSLPVTADEALIDIEAPDPVLRTHDVLVEVRAVSVNPVDTKIRRRNEPLGEPR
ILGFDAAGIVRSVGPGVTRFGIGDEVFYAGSVDRQGSNAQFHAVDERIIARKPRSLSFAE
AAALPLTTLTAWEMLFDRFSIPRDRVHHDTLLIVGGAGGVGSMAIQLACQLTGLVVVATA
SRPETINWCSSLGAHHVINHHHPLAHQLETCEVSAPSYIFCTNHVERHWRELCHVLAPEG
RIGLIESTGPLDMNEIFNKSASVHTEYMFARSLHQTTQMIEQHHILQSVSRLVDQGVLRT
TMTENYGPITAANLRRAHAAVESGTTRGKIVLEGF
>tr|A5IE10|A5IE10_LEGPC Zinc binding dehydrogenase OS=Legionella pneumophila (strain Corby) GN=LPC_1673 PE=4 SV=1
MKAIGYYHSLPITDNKALMDLDVSVPKATGHDILVEIKAVAVNPVDTKVRRNVQPEPQQP
KILGWDASGVVTEVGSEVTMFKPGDEVWYAGDLTRPGSNCEFHLVDERIAAKKPKSLSFQ
EAAALPLTSLTAWELLFDRLQLSAEDKGILLITGAAGGVGSILVQLARQLTQLTIIGTGA
RPESIQWILDNGAHHVIDHTKDMKAQLQNLHYSEVDYVISLTHTDQHAKSLVEVLKPQGK
FALIDDPQDLDIKLFKLKSISIHWEMMYTRSMFKTADMIKQHDILTEVARLVDAGKIKTT
IAECLGLINADNLRRAHALLESGTSRGKIVLNGFKSI
>tr|A5IUX5|A5IUX5_STAA9 Alcohol dehydrogenase. zinc-binding type 1 OS=Staphylococcus aureus (strain JH9) GN=SaurJH9_2217 PE=4 SV=1
MKMIGFEKPFKLEEGNLFKVYEQRKPTPENDDILVKVNSISVNPVDTKQRQMKVTQAPRV
LGFDAIGTVEAIGPDVTLFSPGDVVFYAGSPNRQGSNATYQLVSEAIVAKAPHNISANEA
VSLPLTGITAYETFFDTFKISHNPSENVGKSVLIINGAGGVGSIATQIAKRYGLTVITTA
SRQETTEWCEKMGADIVLNHKEDLVRQFKEKEIPLVDYIFCTYNTDLYYNTMIELIKPLG
HITTIVAFNEDQDLNALKLKSITFTHEFMFARPIHRTPDMIKQHEYLEDITKNIELGHYQ
PTTTQVFEGLSPENLYQAHQLLEKQSMIGKLVINI
>tr|A5W3Z3|A5W3Z3_PSEP1 Alcohol dehydrogenase. zinc-binding type 1 OS=Pseudomonas putida (strain F1 / ATCC 700007) GN=Pput_2719 PE=4 SV=1
MKAISFIHKGLPIEDPASLQDIFMPKPSPGPRDLLVEVNAVSVNPVDTKVRAGTFTREPK
ILGWDAAGIVREVGAQVTLFKPGDQVYYAGSIARPGSYSEYHLVDERIVGHQPRSLGAAQ
AAALPLTAITAWELLFDRLGIVEGGGEGDALLIVGAAGGVGSMLVQLARQLTRLTVIGTA
SRAETSNWVRELGAHHVIDHSAPLQGQLQALGIESVSHVASLTHTDQHFAQLVEVLRPQG
RLGVIDDPQTLDVMPLKRKSLSLHWELMFTRSLYETDDMVRQHELLERVAGLIDQGILRT
TLGEHFGAINAANMRRAHALVESGKARGKIVLEGF
>tr|A6QJ30|A6QJ30_STAAE Putative uncharacterized protein OS=Staphylococcus aureus (strain Newman) GN=NWMN_2090 PE=4 SV=1
MKMIGFEKPFKLEEGNLFKVYEQRKPTPENDDILVKVNSISVNPVDTKQRQMEVTQAPRV
LGFDAIGTVEAIGPDVTLFSPGDVVFYAGSPNRQGSNATYQLVSEAIVAKAPHNISANEA
VSLPLTGITAYETFFDTFKISTNPAENEGKSVLIINGAGGVGSIATQIAKRYGLTVITTA
SRQETTEWCEKMGADIVLNHKEDLVRQFKEIPLVDYIFCTYNTDLYYNTMIELIKPLGHI
TTIVAFNEDQDLNALKLKSITFTHEFMFARPIHRTPDMIKQHEYLEDITKNIESGHYQPT
TTQVFEGLSPENLYQAHQLLEKQSMIGKLVINI
>tr|A6SYB5|A6SYB5_JANMA NADPH:quinone reductase and related Zn-dependent oxidoreductases OS=Janthinobacterium sp. (strain Marseille) (Minibacterium massiliensis) GN=mma_1572 PE=4 SV=1
MKAIAYKKALPISDAQALLDVTLPDPVASGHDLLVEVKAISVNPVDVKVRSSANPPDGEY
KVIGWDAAGIVRAVGDAVTLFKPGDRVFYAGSIARPGTNSELHLVDEFISGHMPESLDFA
QAAALPLTAITAWELLFERLEIGRDNKEAILIIGAAGGVGSILVQLARQLTGLTVIATAS
RPQTQQWVRELGAHHVIDHAQPLSQELKKIGIENVKYVASLNQTDQHFSEIVESLAPQGK
LALIDDPAALDIRLLKRKSISLHWEFMFTRALFGTPDMHKQHELLNEVARLIDAGIVKTT
VAEHFGTINAANLRRAHELLESNSSKGKIVLEGF
>tr|A6TFS2|A6TFS2_KLEP7 Putative oxireductase; alginate lyase OS=Klebsiella pneumoniae subsp. pneumoniae (strain ATCC 700721 / MGH 78578) GN=KPN78578_39820 PE=4 SV=1
MKAIAITQAAADGNNIPSLTEIDLPIPTAHGRDLLVAVKAISVNPVDTKVRAGFQGDTPR
VLGWDAVGVVQSVGEEVTLFAPGDEVWYAGALGRAGSNSEYQLVDERLVAHKPRTLDNAS
AAALPLTAITAWELLFHRLSVEEGGNAGDTLLIVGAAGGVGSILTQLASKLTAMTVIGTA
SRPESQQWVREAGAHHVIDHSKPLADELARIGITSVTHVASLTNTEQHFNALIDALAPQG
KLALIDDPETLDVVPLKAKSLSLHWEFMFTRSMFETDDMIAQHQLLTRVAALIDNHTIKT
TLGEHYGAITAANLQKAHRQLETGRAVGKIVLEGF
>tr|A6U3R6|A6U3R6_STAA2 Alcohol dehydrogenase. zinc-binding type 1 OS=Staphylococcus aureus (strain JH1) GN=SaurJH1_2256 PE=4 SV=1
MKMIGFEKPFKLEEGNLFKVYEQRKPTPENDDILVKVNSISVNPVDTKQRQMKVTQAPRV
LGFDAIGTVEAIGPDVTLFSPGDVVFYAGSPNRQGSNATYQLVSEAIVAKAPHNISANEA
VSLPLTGITAYETFFDTFKISHNPSENVGKSVLIINGAGGVGSIATQIAKRYGLTVITTA
SRQETTEWCEKMGADIVLNHKEDLVRQFKEKEIPLVDYIFCTYNTDLYYNTMIELIKPLG
HITTIVAFNEDQDLNALKLKSITFTHEFMFARPIHRTPDMIKQHEYLEDITKNIELGHYQ
PTTTQVFEGLSPENLYQAHQLLEKQSMIGKLVINI
>tr|A6U778|A6U778_SINMW Alcohol dehydrogenase. zinc-binding type 1 OS=Sinorhizobium medicae (strain WSM419) GN=Smed_0652 PE=4 SV=1
MRAVAYKTPQPIANEAALIDVDLSVPTPGEHDLLVEVKAVSVNPVDTKVRASVQPEPGQL
KVLGWDAAGVVTAVGPKVTLFKPGDEVFYAGAIDRPGTNAEFHLVDERIVGWKPQSLDFA
AASALPLTAITAWETLFDRLRVGDPVPGAAKTVLIIGGAGGVGSIAIQLLRALTNLTVIA
TASRTETRDWALKLGAHHVLDHSRPLAAEMDQLALGAPAFVFSTTNTDKHVDEIVKLIAP
QGRFALIDDLPILDVMPFKRKSVSIHWEMMFARPLFKTPDMIEQHNLLNRVAELVDSGRI
RTTLTETLGPINAATVSKAHRVIETGRTRGKLVLAGF
>tr|A6UXI6|A6UXI6_PSEA7 Alcohol dehydrogenase, zinc-binding OS=Pseudomonas aeruginosa (strain PA7) GN=PSPA7_0125 PE=4 SV=1
MKAIGYKVPGPIAADAALVDINLPRPVAAGYDILVEVKAVSVNPVDYKVRNSTPPADGDW
KVLGWDAAGIVREVGPDVTQFELGDEVYYAGSITRPGTNAEFHLVDARIVGHKPASLSWA
EAAALPLTTLTAWEAMFDRLDVAKPVPGAAEAILIIGGAGGVGSIAVQIARQRTDLTVIA
TASRPETQEWVRGLGAHHVIDHSRPLAPQIAELGIGAPAFVFSTTHTEQHVADIAELIAP
QGRFGLIDDPKAFDIMVFKRKAVSIHHELMFTRSIYGTPDMNEQGEILDAMAALVDDGKI
RTTLTRRLSPINAANLKTVHALIESGAAKGKIVLEGF
>tr|A6WBR1|A6WBR1_KINRD Alcohol dehydrogenase. zinc-binding type 1 OS=Kineococcus radiotolerans (strain ATCC BAA-149 / DSM 14245 / SRS30216) GN=Krad_2780 PE=4 SV=1
MTTVNAVAAFDGLPISDPASLQDVRVPVPELRPHDVLVRVEAVSVNPVDVKVRSGLGKQT
TPKVLGYDAAGVVEAIGGDVTTLSVGDEVYYAGDITRSGSNTELQAVDERIVARKPATLS
FPEAAALPLTSITAWEALFDRLRLDASSHGTLAVLGGAGGVGSIMIQLAKQLTGVRVLAS
AGKPESRTWVSELGADAVIDHHDLVASVEAVAPEGVDHLFSPASQGNVEAFAEVVKPFGQ
IVAIDDPVGLDLMPLKGKSIAWLWELMFTRSTYTTPDIAEQQRLLGEVAALVDAGRIRTT
LTTTLDDFSAAGLREAHRLVETGRTVGKIVVRR
>tr|A6WTD9|A6WTD9_SHEB8 Alcohol dehydrogenase. zinc-binding type 1 OS=Shewanella baltica (strain OS185) GN=Shew185_3957 PE=4 SV=1
MKAIGYQTAGAITAPNALENITLAEPTAAGFDLLVEIKAISVNPVDTKIRASSSAPAGEY
KIIGWDAVGVIKAVGEKASLFNIGDEVWYAGDISRSGSYAEYQLVDERIVGHKPKSLTYA
QAAALPLTGITAWEILFDRLGLPLDGSATDARILIIGAAGGVGSIITQLAVKLTGAEVIG
TASRPESAAWVQKLGADAVIDHTKSLSGELANIGITDVTHVISLTQTDQHFDEIVQVLKP
QGKLALIDDPKGPLDVMKLKRKSLSLHWELMFTRSLYQTEDMVAQHHLLNRLSALIDTGE
LQSTFGEHYGTINAQNLIKAHTQIESGKAIGKIVLEGFNQ
>tr|A7X564|A7X564_STAA1 Putative uncharacterized protein OS=Staphylococcus aureus (strain Mu3 / ATCC 700698) GN=SAHV_2170 PE=4 SV=1
MKMIGFEKPFKLEEGNLFKVYEQRKPTPENDDILVKVNSISVNPVDTKQRQMKVTQAPRV
LGFDAIGTVEAIGPDVTLFSPGDVVFYAGSPNRQGSNATYQLVSEAIVAKAPHNISANEA
VSLPLTGITAYETFFDTFKISHNPSENVGKSVLIINGAGGVGSIATQIAKRYGLTVITTA
SRQETTEWCEKMGADIVLNHKEDLVRQFKEKEIPLVDYIFCTYNTDLYYNTMIELIKPLG
HITTIVAFNEDQDLNALKLKSITFTHEFMFARPIHRTPDMIKQHEYLEDITKNIELGHYQ
PTTTQVFEGLSPENLYQAHQLLEKQSMIGKLVINI
>tr|A8ARP6|A8ARP6_CITK8 Putative uncharacterized protein OS=Citrobacter koseri (strain ATCC BAA-895 / CDC 4225-83 / SGSC4696) GN=CKO_05116 PE=4 SV=1
MKAIAITRTAPEGSNIEFLQDIDLPVPVAAGHDLLVEVKAISVNPVDTKVRAGFNAETPR
VLGWDATGVVKSVGEAVTLFAPGDEVWYAGALGRPGSNSEFQLVDERIVALKPKTLDNAA
AAALPLTSITAWEMLFDRLGVEEGGNEGDTLLIVGAAGGVGSILTQLARKLTRLTVIGTA
SRPESQKWVREAGAHYVIDHSKPLTEELARIGINAVTHVASLTHTDKHYPQLIEALAPQG
KLALIDDPATLDARPLKTKSISLHWEFMFTRSMFETDDMLAQHQLLTRVAQLIDAKVIHT
TLGEHYGAINAANIQKAHAQLETGRSVGKIVLEGF
>tr|A8IIW7|A8IIW7_AZOC5 Putative zinc-dependent alcohol dehydrogenase protein OS=Azorhizobium caulinodans (strain ATCC 43989 / DSM 5975 / ORS 571) GN=AZC_0208 PE=4 SV=1
MSMKAIGYRQSGPIDRDDALVDIEIDRPAARGRDLLVEVAAISVNPVDTKVRKRAAPPEG
EWKILGWDAVGRVVEVGEGVTRFRPGDEVYYAGSLTRPGANSAFHLVDERIVGRKPATLS
NPEAAALPLTAITAWEMLFDRLDIVKSVPGAANAILIVGGAGGVGSIAIQLVRALTDLTV
IATASRPETQDWVRALGAHHVVDHSAPIAAQVAALGLGAPAFVFSTTETHRHLAEIAELI
APQGRFGLIDDPDGLDVSVFKRKSVSTHWEFMFTRSMFETADMDAQGRLLDEVARLVEAG
KVRTTLTQTLRPISAATLKTAHAILESGKARGKIVVEGF
>tr|A8YYF3|A8YYF3_STAAT Possible alcohol dehydrogenase OS=Staphylococcus aureus (strain USA300 / TCH1516) GN=USA300HOU_2179 PE=4 SV=1
MKMIGFEKPFKLEEGNLFKVYEQRKPTPENDDILVKVNSISVNPVDTKQRQMEVTQAPRV
LGFDAIGTVEAIGPDVTLFSPGDVVFYAGSPNRQGSNATYQLVSEAIVAKAPHNISANEA
VSLPLTGITAYETFFDTFKISTNPAENEGKSVLIINGAGGVGSIATQIAKRYGLTVITTA
SRQETTEWCEKMGADIVLNHKEDLVRQFKEIPLVDYIFCTYNTDLYYNTMIELIKPLGHI
TTIVAFNEDQDLNALKLKSITFTHEFMFARPIHRTPDMIKQHEYLEDITKNIESGHYQPT
TTQVFEGLSPENLYQAHQLLEKQSMIGKLVINI
>tr|A9AQF4|A9AQF4_BURM1 Zinc-binding alcohol dehydrogenase family protein (Ferredoxin subunit of ring-hydroxylating dioxygenase) OS=Burkholderia multivorans (strain ATCC 17616 / 249) GN=BMULJ_03342 PE=4 SV=1
MKAIVYAKAGVPIDDPTALYDTDVPVPAPGPRDLLVKIEAIAVNPVDSKLRLGVQPAGPR
ILGWDAAGTVEAVGSDVELFEPGDKVWYAGDIARPGSYAEYGLVDERVASRRPATLGAAD
AAALPLTAITAWELLFDRLKVAEHGGAGQSLLVIGAGGGVGSILVQFARKLTALTVIGTA
SRPATHAWVAELGAHHVIDHGKELQPQLNAVGIDHVDHVISLTHTDTYYAQIVDVLKPEG
QLALIDDPDTLDAMPLKRKSISLHWEFMFTRSMFRTPDMIRQHALLERVASLIDDGVLKS
TVGEHLGKIDAANLRRAHALIEAGRAKGKIVLEGF
>tr|A9ARZ1|A9ARZ1_BURM1 Zinc-binding alcohol dehydrogenase family protein (NADPH2:quinone reductase) OS=Burkholderia multivorans (strain ATCC 17616 / 249) GN=qor PE=4 SV=1
MKAIVFTEYGLPIDDPRALFDSELPEPTPGPHDLLVQVRAIAVNPVDTKVRSGKGATPQP
KVLGWDTVGVVRAVGSDVTLFQPGDEVFYAGAIDRPGSYSELHLVDERIVGRKPRSLDDA
SAAALPLTSITAWELLFDRLGIGEHGGAGQSLLILGAGGGVGSILTQLARQLTGLKVIGT
TSRPETREWVSALGAHHVIDHSRPLAEQLKHIGIEVVDYVISLTHTDSYLPQLIEVLRPQ
GHLALIDDPAVLDVVPLKRKSLALHWELMFTRSLYGTDDMIKQHQLLNRVAELIDTGVLK
TTVGEHFGRIEAANLRRAHALIESGKAMGKIVLEGF
>tr|A9CJL7|A9CJL7_AGRT5 Zinc-binding dehydrogenase OS=Agrobacterium tumefaciens (strain C58 / ATCC 33970) GN=AGR_C_1830 PE=4 SV=1
MRAIGYKTSQPITAADALIDIDLAQPEAKGHDILVEVKAVSVNPVDTKVRRNQSPENGAT
RVLGFDASGVVKAVGDRVSLFKPGDEVFYAGVINRPGSNSEFHLVDERIVGAKPKSLNFE
EAAALPLTAITAYETLFDRLRVKEPVPGAANAVLVIGGAGGVGSIAIQLLRALTDLTVIA
TASRPETMEWVKELGAHHVVDHGKPIAPQVEALGLGAPGFVFSTTHSDIHAADSVATIAP
QGRFALIDDPAGGFDVMAFKRKCVSIHWEMMFARAVFETPDMIEQHKLLNHVAELVDAGK
IRTTLTEVFGTINAANLIKAHALIESNTARGKIVLSGF
>tr|A9H2A8|A9H2A8_GLUDA Zinc-type alcohol dehydrogenase-like protein OS=Gluconacetobacter diazotrophicus (strain ATCC 49037 / DSM 5601 / PAl5) GN=GDI0186 PE=4 SV=1
MRAVGYQSPLPIDDPDALQDIELPEPVPTGHDLLVEVRAVSVNPVDTKVRRSAAPEPGQW
RVLGWDAAGVVTATGPDVRDFTAGDEVFYAGSLHRSGTNAQFHLVDERIVGHKPKSLDWA
QAAALPLTAITAWEMLFDRLDIRRPVPGTVPSLLIVGGAGGVGSMAIQLARALTDLTIIA
TASRPETQEWVRSLGAHHVIDHRNALAGQVANLPTGAPGFVFSTTQTDQHFADIVELLAP
QGHLGLIDDPEELSALPLKRKSLSLHWELMFTRPMFETADMAEQGKLLNEIASLVDSGRI
RTTLGENFGPINADNLRRAHALIESGRAKGKIVLTGFGQ
>tr|A9L5D9|A9L5D9_SHEB9 Zinc-binding alcohol dehydrogenase family protein OS=Shewanella baltica (strain OS195) GN=Sbal195_4073 PE=4 SV=1
MKAIGYQTAGAITAPNALENITLAEPTATGFDLLVEIKAISVNPVDTKIRASSSAPAGEY
KIIGWDAVGVIKAVGEKASLFNIGDEVWYAGDISRSGSYAEYQLVDERIVGHKPKSLTYA
QAAALPLTGITAWEILFDRLGLPLDGSATDARILIIGAAGGVGSIITQLAVKLTGAEVIG
TASRPESAAWVQKLGADAVIDHTKSLSGELANIGITDVTHVISLTQTDQHFDEIVQVLKP
QGKLALIDDPKGPLDVMKLKRKSLSLHWELMFTRSLYQTEDMVAQHHLLNRLSALIDTGE
LQSTFGEHYGTINAQNLIKAHTLIESGKAIGKIVLEGFSQ
>tr|A9W3D0|A9W3D0_METEP Zinc-binding alcohol dehydrogenase family protein OS=Methylobacterium extorquens (strain PA1) GN=Mext_1687 PE=4 SV=1
MKAVGFHTALPIENEAALVDFDLPTPVPGPRDLLVRVQAVSVNPVDTKVRARVTPAEGQP
HILGYDAVGLVEAVGPEVRLFRPGDAVFYAGALGRPGTNAELHCVDERIVGHKPAALSAA
EAAALPLTAITAWEALFDRLDVGKPVPGAARSILIIGGAGGVGSIATQLARQLTDLTVIT
TASRPETAAWSRDLGAHHVIDHSKPLAAEVAGLGLGAPGFVFSTTSTDRHLTEIAELIAP
QGRFALIDDPDSLDVIPFKRKSVSTHWEFMFTRSMFSTTDMEAQGQLLDEVARLVDAGRL
KTTLAERFGPISAANLRRAHALIESGRAKGKIVLEGWA
>tr|B0CA54|B0CA54_ACAM1 Oxidoreductase, zinc-binding dehydrogenase family OS=Acaryochloris marina (strain MBIC 11017) GN=AM1_1618 PE=4 SV=1
MKAIGYKDAGSAADALIEFETATPQPGPKDLLVEVRGVSVNPVDVKLRASAQPDGEPRIL
GFDAAGVVQEVGSAVTRFRPGDEVFYAGDITRPGTNAPFQVVDERIVGRKPSSLGFTEAA
GIPLTSITAWEMLFDSFGLKEGEGSGEALLVIGGAGGVGSILIQLAKKLTGLTVVATASR
EDTHAWVKKMGADYVVNHRNPLDEELKFLGITPRYVAALTHTDKHFAAIRELIKPRGHMA
LIDDPGALDVASLKTKAISLSWEFMFTRSMFQTEDIDVQHQLLNRVSELLDNGTLISTVN
HHGGSLNIENLRAAHEFQESGKAIGKTVLDGLAAAG
>tr|B0KGG2|B0KGG2_PSEPG Zinc-binding alcohol dehydrogenase family protein OS=Pseudomonas putida (strain GB-1) GN=PputGB1_3071 PE=4 SV=1
MKAVVYTQPGLPIQDPQSLYDTQLPTPKPGARDLLVEVRAIAVNPVDTKIRASRGGEQPQ
VLGWDAVGVVREVGPEVTLFRPGDEVFYAGAIDRPGSYSEFHVVDERIVGHKPRSLDNAS
AAALPLTSITAWELLFDRLGVEENGGQGQSLLVIGAAGGVGSILVQLASKLTQLTVIGTA
SRPETQAWVKALGAHHVIDHTESIPLQLETLKLDPVDHVISLTHTDTYLTQLIEVLRPQG
KLALIDDPAQLDVVPLKRKSLSLHWELMFTRSLYKTEDMIKQHQLLERVSQLVDEGVLKT
TLGEHYGTISAEHLKRAHAMIESGKARGKIVLEGF
>tr|B0RMJ7|B0RMJ7_XANCB Putative oxidoreductase OS=Xanthomonas campestris pv. campestris (strain B100) GN=xcc-b100_4437 PE=4 SV=1
MAMAHAAAPRPTATTMKAIAYPQHGLPIDDPRALVALDLPLPTPGPRDLRVRIHAISVNP
VDTKVRATAPVEAPRVLGWDASGVVDAVGDEVTLFQPGDAVYYAGALTRPGTNAEYHLVD
ERLVGRKPATLDDASAAALPLTAITAWELLFDRLGIVEGGGAGQTLLVVGAAGGVGSILV
QLARALTQLTVVGTASRPQTQDWVYALGAHHVIDHTEPLAAGLQRIGIAQVQHVASLTHT
DQHFAQLVEVLAPQGQLALIDDPATLDALPLKRKSLSLHWELMFTRSLFATDDMIAQHHL
LNRVAALVESGVLRTTLGEHYGRITVDNLRRAHAALESHRTRGKLVLEGF
>tr|B0V422|B0V422_ACIBY Putative alcohol dehydrogenase, zinc-containing OS=Acinetobacter baumannii (strain AYE) GN=p3ABAYE0039 PE=4 SV=1
MKAVSYVINNHDDFKNSLVDIEKAKPTLKERDVLVKVQAISVNPVDTKVRKNSSEANNRI
LGWDAVGEIIEVGSKVTSFKVGDSVWYAGNLTRDGSNAEFQAVDERIISLKPITVSNAEA
AALPLTAITAWEMLFDRFQISETEVGSILIIGGAGGVGSIAIQLLKAKTNLSVIATASRE
ETKSWVESLGADHVIDHSKDLNVQIETLGIEKPKYVFSTNHTETYIKQIVSLIAPQAKLG
LIDDPQTFDIMPFKTKSISIHWELMFTRSMYETDDIEKQGNLLQQVAQLVDQQKIRSTLN
QNLGKINAANLEKAHKLLESGKSKGKIVLENF
>tr|B0V4M1|B0V4M1_ACIBY Putative Zn-dependent oxidoreductase OS=Acinetobacter baumannii (strain AYE) GN=ABAYE3339 PE=4 SV=1
MKAVAYQKAGPITLPEALVDIELDTPVAKGHDLLVRVQAVSVNPVDTKIRKNVSAEQSGW
KVLGWDAVGTVEAIGDKVTQFKIGDVVWYAGSLNRQGSNSELQLVDERIVGHKPKTLEAT
EAAALPLTAITAWEMLFDRLQVPKTAPTNTTILVIGGAGGVGSITIQLLKQLTNLTIIAT
ASRPETKEWVEQLGADYVLDHRQPLAAQIKQLGLSAPLYVFSTTETDQHLSDIVELIAPQ
GHFGLIDDPHQLDIKPFKSKSVSVHWEFMFTRSMFQTEDMEKQSALLNEVSKLVDEGKIK
TTVTQVLSPINAENLTRVHEQIESGSTKGKIVLHGF
>tr|B0VL92|B0VL92_ACIBS Putative Zn-dependent oxidoreductase OS=Acinetobacter baumannii (strain SDF) GN=ABSDF3077 PE=4 SV=1
MKAVAYQKAGPITLPEALVDIELDTPVAKGHDLLIRVQAVSVNPVDTKIRKNVSAEQSGW
KVLGWDAVGTVEAIGDKVTQFKIGDVVWYAGALNRQGSNSELQLVDERIVGHKPKTLEAT
EAAALPLTAITAWEMLFDRLQVPKTAPANTTILVIGGAGGVGSITIQLLKQLTNLTIIAT
ASRPETKEWVEQLGADYVLDHRQSLAAQIKLLGLSAPLYVFSTTETDQHLSDIVELIAPQ
GHFGLIDDPDQLDIKPFKSKSVSVHWEFMFTRSMFQTEDMEKQSALLNEVSKLVDEGKIK
TTVTQVLSPINAENLTRVHEQIESGSTKGKIVLHGF
>tr|B1J8C5|B1J8C5_PSEPW Zinc-binding alcohol dehydrogenase family protein OS=Pseudomonas putida (strain W619) GN=PputW619_2576 PE=4 SV=1
MKAIVFNQPGLPIEDPQSLYEADLPKPTPGARDLLVEIKAIAVNPVDTKVRASRSAEQPQ
VLGWDAVGIVREVGNAVTLFQPGDEVFYAGAIDRPGSYSEYHLVDERIVGHKPRSLDNAS
AAALPLTSITAWELLFDRLSVEQYGGKGQSLLIIGAGGGVGSILVQLARQLTQLTVIGTA
SRPQTQQWVSELGAHHVIDHTVPIPQQLAELKLEPVDYVISLTHTDTYLAQLVEVLRPQG
KLALIDDPVQLDVVPLKRKSLSLHWELMFTRSLYTTEDMIKQHQLLERVSALVDEGVLKT
TVGEHFGAINADNLRRAHALLESGKARGKVVLEGF
>tr|B1LXB0|B1LXB0_METRJ Zinc-binding alcohol dehydrogenase family protein OS=Methylobacterium radiotolerans (strain ATCC 27329 / DSM 1819 / JCM 2831) GN=Mrad2831_5281 PE=4 SV=1
MRGVTYTEGAQIDAPDALLDTTFPDPVPVGRDLLVRVQAISVNPIDTKVRQGAYKQGCEP
KVLGWDAAGTVVSVGPEARLFKPGDAVFYAGALDRPGSNAAFQCVDERLVGAKPASLDFA
AAAALPLTALTAWEMLFDRLDVATPVPGAAPAILIVGGAGGVGSIAIQLARQLTDLIVIA
TASRPETAQWCRDLGAHHVIDHAKPLATEVAALGLPGAPGFVFATTQTGAHLPQIIELLA
PQGRLGPIDDPETLDVMPLKPKSLSLHWELMFTRSLFQTADMERQHAILTEIARLIDAGR
LRTTLSETFGPINAANLARAHALIESGKARGKVVLAGFSD
>tr|B1M5G9|B1M5G9_METRJ Zinc-binding alcohol dehydrogenase family protein OS=Methylobacterium radiotolerans (strain ATCC 27329 / DSM 1819 / JCM 2831) GN=Mrad2831_1565 PE=4 SV=1
MRAVGYRKSLPITDPEALVDLDLPQPAPGPLDLLVKVEAVSVNPVDTKVRRRAEPEAGGA
KVLGWDAAGTVVAAGAEVQGFAAGDAVFYAGDLTRPGTNAQFHCVDARIVGRKPARLDWA
QAAALPLTAITAWETLFDRLDTGKPVPGAAPAILIVGGAGGVGSVAIQLARELTDLTVIA
TASRPETAAWCRDLGAHHVVDHSKPLAAEVAALGLGAPGLVFSTTNTDAHLAAIVELIAP
QGRLALIDDPERLDVGLLKRKSLSLHWEFMFTRSMFATADIAAQGALLDEVARLIDSGRL
RTTLGEHYGRIDAANLRRAHGLIESGRARGKIVLEGFSE
>tr|B1Z710|B1Z710_METPB Zinc-binding alcohol dehydrogenase family protein OS=Methylobacterium populi (strain ATCC BAA-705 / NCIMB 13946 / BJ001) GN=Mpop_0715 PE=4 SV=1
MRAVGFHKPLPIEDDQSLLDLTLPDPVPGPRDLLVRVRAVSINPVDTKVRMRANPPDGQP
QVLGYDAAGLVEAVGPEVTRFKVGDAVFYAGALGRPGTNAELHLVDERIVGAKPATLSFA
EAAAMPLTAITAWEALFDRLDIRKPVPGAAPALLIVGGAGGVGSIATQLARQLTDLTVIA
TASRPETVEWSRTLGAHHVIDHTKPLAAEVAALGLGAPGFVFSTTHTDRHLPEIGKLIAP
QGRFALIDDPAALDVLPFKQKSVSTHWEFMFTRSMFATADMGAQGDLLDAVSRLVEAGTL
TTTVAERFGAISAANLRRAHALIESGRAKGKIVLEGWA
>tr|B2FP92|B2FP92_STRMK Putative dehydrogenase, zinc-containing OS=Stenotrophomonas maltophilia (strain K279a) GN=Smlt4680 PE=4 SV=1
MRAIAYTHAGLPIDDAQALIDIELELPQPGPRDLRVAVRAVAVNPVDTKVRRGVATDGPR
VLGWDAVGIVDAVGSEVTLFQPGDAVYYAGVIDRPGSNAEYQLVDERSVGRKPASLDDAA
AAALPLTAITAWELLFDRLRIPEGGGEGQTLLVIGAAGGVGSILVQLARKLTRLTVIGTA
SRPDTQDWAYAMGAHHVIDHSLPLAEGLARLGISEVQHVASLTHSEQHYAQIVELLAPQG
QFGLIDDPGQVDVMALKRKALSLHWESMFTRPLYKTADMQRQHDLLNRVAELIDAGVLQT
TLGEHFGRIDAANLRRAHALLESHRAKGKIVLEGW
>tr|B2FQM7|B2FQM7_STRMK Putative oxidoreductase OS=Stenotrophomonas maltophilia (strain K279a) GN=Smlt0954 PE=4 SV=1
MKAVALSRESAPALCDIHLPPPLPPGGRDLLIRVEAVSVNPVDGKQRATTDPATLEAPRV
LGWDAAGVVEAIGEDASLFASGDEVYYAGDVTRPGCNAQFHLVDERLVARKPTTLDFAEA
AALPLTTLTAWELLFQRMPLQLDDRRHAGQHLLVIGGAGGVGSMAIQLGRHAGFEVIATA
SRESSIDWCRQMGAQHVIDHRQPLLPQLQALGIDAVQVALNLADTDHYWDALGQLLAPQG
HVGLIVEPRGALRIGDPYKAKCIGIHWEFMFARSRFATADRIEQHRILSRAASMIDAGQL
RGTLSETLGAINAANLDIAHQRLASGRTVGKLALAGWGD
>tr|B2I379|B2I379_ACIBC NADPH:quinone reductase OS=Acinetobacter baumannii (strain ACICU) GN=ACICU_00445 PE=4 SV=1
MKAVAYQKAGPITSPEALVDIEIDTPVAKGHDLLVRVQAVSVNPVDTKIRKNVSAEQSGW
KVLGWDAVGTVEAIGDKVTQFKIGDVVWYAGALNRQGSNSELQLVDERIVGHKPKTLEVT
EAAALPLTAITAWEMLFDRLQVPKTAPTNTTILVIGGAGGVGSITIQLLKQLTNLTIIAT
ASRPETKEWVEQLGADYVLDHRQPLAAQIKQLGLSAPLYVFSTTETDQHLSDIVELIAPQ
GHFGLIDDPDQLDIKPFKSKSVSVHWEFMFTRSMFQTEDMEKQSELLNEVSKLVDEGKIK
TTVTQVLSPINAENLTRVHEQIESGSTKGKIVLHGF
>tr|B2II14|B2II14_BEII9 Zinc-binding alcohol dehydrogenase family protein OS=Beijerinckia indica subsp. indica (strain ATCC 9039 / DSM 1715 / NCIB 8712) GN=Bind_0951 PE=4 SV=1
MRAVGYQTSLPIDQPNALVDIDLPKPEPKGRDLLVAVKAISVNPVDTKVRLRAAPEPGDW
KVLGWDAAGTVVATGPEANLFKPGDEVFYAGALERPGSNAEFHLVDERIVGLKPASLDWA
AAAALPLTSITAWEALFNRLDINKPVAGIKPSILIIGGAGGVGSIAIQLARQLTELEVIA
TASRPETRKWVEDLGAHHIVDHSKPLALQISALDHSPGFVFSTTQSDQHQADVADLIAPQ
GRFALIDDPPSFNIALFKRKSVSIHWEFMYTRSMFQTADMQEQGNLLNEISKLVEKGILR
STLAEHFGLINAANLKRAHALLESGQARGKIVLEGFV
>tr|B2TG14|B2TG14_BURPP Zinc-binding alcohol dehydrogenase family protein OS=Burkholderia phytofirmans (strain DSM 17436 / PsJN) GN=Bphyt_5533 PE=4 SV=1
MKAVVYNESVPLDSPDALTDTTLPESEPTGYDLSVEVHSVSVNPVDTKIRGGVLPPPVVP
KVLGWDASGVVRAVGDKVTLFKPGDRVMYAGSLLRAGTNSELHLVDERIVGPMPTSLSFE
EAAALPLTSVTAWELLFDRLQVREGKDPIGMLLVIGGAGGVGSILIQLARQLTGLTVVAT
ASRPETQEWVRELGAHHVIDHTKPMPAQLRGLGIDEVGYVASLTHTDKHLVEIAEMLAPQ
GRLGLIDDPESLDVPILKPKSISLHWELMYTRSMYQTPDMIEQHHILVRVARLVDAGVLR
TTLADHFGTINAANLRRAHALLESGKARGKIVLSGF
>tr|B2UD52|B2UD52_RALPJ Zinc-binding alcohol dehydrogenase family protein OS=Ralstonia pickettii (strain 12J) GN=Rpic_0066 PE=4 SV=1
MKAVAYYQSLPIDRPEALVDLTLPEPTPGPRDLLVEVRAISVNPVDVKVRLGMPPVDGQP
RVLGWDAAGVVRAVGAEVSLFKPGDAVWYAGALQRPGTNSELHVVDERVVGAMPATLGFA
QAAALPLTAITAWELLFDRLQVPESAAPSGKTVLIVGAAGGVGSVLVQLARRLTGLTVIG
TASRPETAAWVRELGAHHVINHAQPLAAELHRIGVPAVDYVASLNQTEHHFEQIVEALKP
QGRLALIDDPAQLDVRKLKAKSLSLHWEFMYTRSMFGTDDQIEQHRLLNRVAALIDEGAL
RSTMNEHFGTINAANLKRAQAFIESNQARGKIVLEGF
>tr|B3QB16|B3QB16_RHOPT Zinc-binding alcohol dehydrogenase family protein OS=Rhodopseudomonas palustris (strain TIE-1) GN=Rpal_3639 PE=4 SV=1
MKAVGYSKSLPIDDPEALLDLELPTPEPGPRDLRVSVKAISVNPVDFKVRKRAAPPAGEP
KILGYDAAGVVEAVGAEVTLFKPGDEVFYAGSIQRPGTNAEQHLVDERIVGRKPKTLSFA
QAAALPLTSITAWELLFDRLGVVPSKAFDPRTLLIVGGAGGVGSILIQLARRLTGLTIIA
TASRPETQAWCLDLGAHAVIDHSHPMKPQVEALKLPPVALIASLTGTEGHFAGLVDILAP
QGKIGLIDDPATLNPMLLKPKSASLHWEAMFARSSYQTADMIAQHDLLDEIAGLIDTGVL
RTTLDKTFGTITAANLKRAHALLESGTSIGKIVLEGWE
>tr|B3W7U4|B3W7U4_LACCB NADPH:quinone reductase OS=Lactobacillus casei (strain BL23) GN=LCABL_05110 PE=4 SV=1
MKAIGFTQHLPITDEHSLENITLPTPTPEGHDLLINVHAVSVNPVDTGTRGAGHGRLAHP
KVIGWDAVGTVAGIGRDVTRFKIGDRVFYAGSYKRSGSDAEYQLVDERIVGHAPASLSDP
QAAAMPLTSLTAWEALFEKLHIPLHDRATNAEHIILIINGSGGVGSVATQLAHWAGLQVL
ATASRPDSQKWIKDHGADFVLNHRQPLPPQLKAAGFKNVDYILNLSHLDDHWNEIAEMIR
PDGWVAAITENRRGIDLQKLTKKRATFAWEWMFSKSWYGYDLDSQGHILDQMAKLLDDGT
IQCTLTKTLQPLNAENLRQAHALVESGHMIGKVVVNGPWA
>tr|B4EP89|B4EP89_BURCJ Putative alcohol dehydrogenase OS=Burkholderia cepacia (strain J2315 / LMG 16656) GN=BceJ2315_69540 PE=4 SV=1
MKAVVYTQHGLPADHPESLIDADVPKPEAGPQDLLVKVDAIAVNPVDTKVRMGSPTGQPR
ILGWDAAGTVEAVGSAVSMFAPGDKVFFAGSIARPGAYAQYVAVDERIVGRKPATLSDAQ
AAALPLTSLTAWELLFDRLGIAEGGGAGDALLIVGAAGGVGSMLTQLARRLTGLRVIGTA
SRPETRAWAQALGAHDVIDHTGPLLEGLRSIGAPQVRYVASLTQTDIHYAQLVEALAPQG
RLAVIDDPDTLDAVPLKRKSISLHWELMFTRSLFESADMVRQHEILDRVAALIDDGVLRT
TMADHFGTINAANLRRAHALIESGRSRGKIVLEGF
>tr|B4EPJ5|B4EPJ5_BURCJ Putative dehydrogenase, zinc-containing OS=Burkholderia cepacia (strain J2315 / LMG 16656) GN=BceJ2315_63530 PE=4 SV=1
MKAIVYAKAGVPIDDPTSLYDTELPVPTPGPRDLLVRIDAIAVNPVDSKLRLGVQPSGPR
VLGWDAAGTVEAVGADVELFAPGDKVWYAGDITRPGSYAEYGLVDERIASRRPTTLGAAD
AAALPLTAITAWELLFDRLKIAERGGAGQSVLVIGAGGGVGSILVQLARRLTELTVIGTA
SRPATHAWVAELGAHHVIDHGQPLQPQLKSLGIDDVDHVISLTHTDAYYAQIVDVLKPQG
QLALIDDPDTLDAMPLKRKAISLHWEFMFTRSMFRTPDMDRQHALLARVATLIDDGVLKS
TVGEHLGKIDAANLRRAHALLEGGRAKGKIVLEGF
>tr|B4RZ04|B4RZ04_ALTMD Oxidoreductase, zinc-binding protein OS=Alteromonas macleodii (strain DSM 17117 / Deep ecotype) GN=MADE_01966 PE=4 SV=1
MFLILCCLSKFNQEYDENITQKEKRMMKAIGYTHSLDINEPNALIDLDVDKPSASGRDLL
VKINAIAVNPVDYKIRQRVNPEGGDPKILGWDAVGEVAEIGADVTQFAVGDKVYYAGDLT
RAGSNAEFQLVDERIVGKAPSSLSDSEAAALPLTTITAYELLFDHLALKQQSEKSDEVVL
VVGAAGGVGSIMLQLLKVLTGAVVIATASRESSKNWVQELGADYVVDHSKPLAEQIKSLN
IGEVTHVASLNNTHQYIDEYVEVMKPKGKLALIDDPESLDVAKLKQKSLSLHWEFMFTRS
MFETEDMVEQSRLLTHVATLIDEGKIKTTVGKHLGKITAQNLIAAHRILEEGRAIGKLVL
EGF
>tr|B4SPE3|B4SPE3_STRM5 Zinc-binding alcohol dehydrogenase family protein OS=Stenotrophomonas maltophilia (strain R551-3) GN=Smal_4026 PE=4 SV=1
MRAIAYTHAGLPIDDAQALIDIELELPQPGPRDLRVAVRAVAVNPVDTKVRRGVATDGPR
VLGWDAVGIVDAVGSEVTLFRPGDAVYYAGVIDRPGSNAEYQLVDERSVGRKPASLGDAA
AAALPLTAITAWELLFDRLRIPEGGGEGQALLVIGAAGGVGSILVQLARKLTKLTVIGTA
SRPDTQDWVYAMGAHHVIDHSLPLAEGLARLGISEVLHVASLTHTGQHYAQIVELLAPQG
QLGLIDDPGQLDVMALKRKALSLHWESMFTRPLYRTADMQRQHDLLNRVAELIDGGVLQT
TLGEHFGRIDAGNLRRAHALLESHRAKGKIVLEGW
>tr|B5XTC4|B5XTC4_KLEP3 Zinc-binding alcohol dehydrogenase family protein OS=Klebsiella pneumoniae (strain 342) GN=KPK_0074 PE=4 SV=1
MKAIAITQAAADGNNIPSLTEIDLPVPTAHGRDLLVAVKAISVNPVDTKVRAGFQGDTPR
VLGWDAVGVVQSVGEEVTLFAPGDEVWYAGALGRAGSNSEYQLVDERLVAHKPRTLDNAA
AAALPLTAITAWELLFHRLGVKEGGNAGDTLLIVGAAGGVGSILTQLASKLTAMTVIGTA
SRPESQQWVREAGAHHVIDHSKPLANELARIGISAVTHVASLTNTEQHFNALIDALAPQG
KLALIDDPETLDVVPLKAKSLSLHWEFMFTRSMFETDDMIAQHQLLTRVAALIDSHTIKT
TLGEHYGAITAANLQKAHRQLETGRAVGKIVLEGF
>tr|B5ZVI2|B5ZVI2_RHILW Zinc-binding alcohol dehydrogenase family protein OS=Rhizobium leguminosarum bv. trifolii (strain WSM2304) GN=Rleg2_0947 PE=4 SV=1
MRAVAYNSPQPITAETSLIDIELPMPEARGHDLLVEIKAVSVNPADVKIRAHVAPPTDEP
RVLGWDAAGIVKAVGADVTLFKPGDQVFYSGALARSGTNAEFHLVDERIVGAKPKSLDFA
AAAALPLTTITAYEALFDRLKVQDPVSGAARSILIIGGAGGVGSIAIQIARVLTDLTVIA
TASRRETQDWVKDLGAHHVIDHSSPIAPQVAALGIGAPGFIFSTTNTDLHIGDIVEVIAP
QGRFALIDNPKTLDVVPFMRKSASIHWELMFTRPLFETPDMIEQHRLLNRISELVDAGKI
RTTLSETIGPINAANLKKAHAMVETGRMKGKAVLAGF
>tr|Q030R1|Q030R1_LACLS NADPH:quinone reductase related Zn-dependent oxidoreductase OS=Lactococcus lactis subsp. cremoris (strain SK11) GN=LACR_0751 PE=4 SV=1
MKAIGTVDSGRNFIDFEIEKPILRPHDLLIKVEAISINPVDTKVRKSIKGTLTQPKILGW
DGLGTVVEVGSQSKLFKVGDSVFWAGDVTRAGSNAEFQAVDERIVGFAPKNLSKEKAVAM
PLTSLTAYELLFEKLQVTSESKGKSILIINGAGGVGSVATQMAKNSGLTVIATASNPQAI
EWVKNFGADYTVNHHENLVPQVHELGFKFVDYILILNAVVEHMPAVNELIAPQGSIANIV
EPGQAINLDKLAHKSARFNFEWMFTKVVSDTDDLQSQHDILNQASEWLDNGTLTSTMTQN
LGALTADNVRKAHELIEENHTIGKIVLT
>tr|Q03BX3|Q03BX3_LACC3 NADPH:quinone reductase related Zn-dependent oxidoreductase OS=Lactobacillus casei (strain ATCC 334) GN=LSEI_0444 PE=4 SV=1
MKAIGFTQHLPITDEHSLENITLPTPTPEGHDLLINVHAVSVNPVDTGTRGAGHGRLAHP
KVIGWDAVGTVAGIGRDVTRFKIGDRVFYAGSYKRSGSDAEYQLVDERIVGHAPASLSDP
QAAAMPLTSLTAWEALFEKLHIPLHDRATNAEHTILIINGSGGVGSVATQLAHWAGLQVL
ATASRPDSQKWIKDHGADFVLNHRQPLPPQLKAAGFKNVDYILNLSHLDDHWNEIAEMIR
PDGWVAAITENRRGIDLQKLTKKRATFAWEWMFSKSWYGYDLASQGHILDQMAKLLDEGT
IQCTLTKTLQPLNAKNLRQAHALVESGHMIGKVVVDGPWA
>tr|Q03DD5|Q03DD5_PEDPA NADPH:quinone reductase related Zn-dependent oxidoreductase OS=Pediococcus pentosaceus (strain ATCC 25745 / 183-1w) GN=PEPE_1766 PE=4 SV=1
MNKTMWSIGFQKHLPINEEASLFRFETAVPQPEGRDLLVKVDAVSVNPIDVAVRKNGTET
LDEPKVIGWDAVGTVIAKGASAGYFEIGDRVFYAGSFKRAGSDSEYQLVDERVVGHAPEK
LSNAEAAAMPLTSLTAWEALFEQLEIDREDVQGNADKSILIINGAGGVGSIATQLAQKAG
LHVIASASRPETIEWCLKHGADETVNHRNNLIDEVRNLGHQYVDYILELNNIDAHWDEMV
ELIKPNGRMTSITQNHEPVDLKALKHKRVTFAWEWMYTKSYYETPDMETQHVYLDEIARL
LDAGELISTLTKQLSPINVENLKQAHKLVEGNHMMGKVVVENLED
>tr|Q03SD4|Q03SD4_LACBA NADPH:quinone reductase related Zn-dependent oxidoreductase OS=Lactobacillus brevis (strain ATCC 367 / JCM 1170) GN=LVIS_0745 PE=4 SV=1
MTMMHAIGFDRHLPIEDNHSFFDVTVPRPEPTGHDLLVQIIATSVNPVDTAVRRNTVGIL
EHPKVIGWDAYGIVTAVGNDVHDFQSGDRVFYAGSFKRSGTDSDYQLVDERIVGHVPTSL
SPAEIAAMPLTSLTAWEALFEQMHLDIDHPADNAGRTLLVINGAGGVGSVATQLAKLAGL
TVIATASRPETIAWTKQHGADHVVNHRQDVVEQVHALGLDTVDYILELSNLNQHWSEIVD
LIAPSGTIVSITGSNTPIDLRALKQKRATFAWEWMYTKSFYETPDMQSQHAILERVRGLL
DAGRLQSTLTKTLTPITAANLRQAHALVESNRMIGKVVLTNQ
>tr|Q07KP6|Q07KP6_RHOP5 NADPH:quinone reductase OS=Rhodopseudomonas palustris (strain BisA53) GN=RPE_3558 PE=4 SV=1
MKAVGYAKSLPIDHAEALLDIEIDTPAPAGRDLRVAVKAVSVNPVDTKVRRRAEPADGGY
KVLGYDAAGVVDAVGPDVTLFKPGDEVFYAGSILRPGTNAELHLVDERIVGRKPLTLDFA
QAAALPLTAITAWELLFDRLSVQPGKSFDPRTLLIVGGAGGVGSILIQLARRLTGVSVVA
TASRPETTKWCLALGAHAVIDHTQPMKPQIDTLKLPPVALIASLTGTEQHFPALIDILAP
QGKIALIDDPSTLNAMPLKAKSASLHWEAMFARSSYETPDMIAQHHLLNDVADLIDKGVL
RTTLDQTMGTINAANLKQAHALIESGKSVGKVVLEGW
>tr|Q084Q8|Q084Q8_SHEFN Alcohol dehydrogenase, zinc-binding domain protein OS=Shewanella frigidimarina (strain NCIMB 400) GN=Sfri_1405 PE=4 SV=1
MKAIGYKQSLEISNPESLIDVTLDQPIATGRDLLIKVSAIAVNPADYKVRLNMPPADGEV
KVIGWDAVGEVIATGDKASQFKPGDVVYYAGDITRTGSNAEYQLVDERLVGMKPKSLSNA
EAAALPLTAITAWELLFEHLSIKQQSPSAIEKSNEVILVVGAAGGVGSIFVQLAKAITGA
TIIGTASRASSSEWVKKLGADYVVDHTKPLAAQIAALNIGPVTHVASLNSTDTYFDSYTE
LLAPFGKIAMIDDPVALDVTKLKLKSLSLHWEFMFARSMFNAVDMDEQGHLLNRVADLVD
QGFIQTTLGQHMGAINAANLRAAHEALEAGRAIGKIVLEGF
>tr|Q0HN80|Q0HN80_SHESM NADPH:quinone reductase OS=Shewanella sp. (strain MR-4) GN=Shewmr4_0407 PE=4 SV=1
MKAIGYQTAGTIDAPNALQNITLPEPTPQGFDLLVEVKAISVNPVDTKIRISSSAPAGEY
KILGWDAVGVVKAVGDKVSLFKVGDEVWYAGDISRSGSYAEYQLVDERVVGHKPQTLNNA
QAAALPLTSITAWELLFDRLGLPQDGSATNARILIIGAAGGVGSIITQLAVKLTGAEVIG
TASRPESAAWVKKLGANQVINHQQPLSQELAKLDIADVTHVISLTQTDKHFDEIVKVLRP
QGKLALIDDPVGPLDVMKLKRKSLSLHWELMFTRSLYQTEDMIAQHHLLNRIAELIDAGT
LQSTFGEHYGTINAQNLLKAHTQIESGKAIGKIVLEGFSQ
>tr|Q0HQK7|Q0HQK7_SHESR NADPH:quinone reductase OS=Shewanella sp. (strain MR-7) GN=Shewmr7_3618 PE=4 SV=1
MKAIGYQTAGTIDAPNALQNITLPEPTPQGFDLLVEVKAISVNPVDTKIRISSSAPAGEY
KILGWDAVGVVKAVGDKVSLFKVGDEVWYAGDISRSGSYAEYQLVDERIVGHKPQTLNNA
QAAALPLTSITAWELLFDRLGLPQDGSATNARILIIGAAGGVGSIITQLAVKLTGAEVIG
TASRPESAAWVKKLGANQVINHQQPLSQELAKLDIADVTHVISLTQTDKHFDEIVKVLRP
QGKLALIDDPVGPLDVMKLKRKSLSLHWELMFTRSLYQTEDMIAQHHLLNRIAELIDAGT
LQSTFGEHYGTINAQNLLKAHTQIESGKAIGKIVLEGFSQ
>tr|Q134V5|Q134V5_RHOPS Alcohol dehydrogenase GroES-like OS=Rhodopseudomonas palustris (strain BisB5) GN=RPD_3158 PE=4 SV=1
MKAIGYTKPLPIDDADALIEFDTPRPEPGPRDLRVAVKAISVNPVDFKVRNRAAPPAGET
KILGYDAAGVVEAIGSDVSLFKPGDEVFYAGSIQRPGTNAEFHLVDERIVGRKPTTLSFA
QAAALPLTSITAWELLFDRLGVRPGKAYDPRTLLITGGAGGVGSILIQLARKLTSLTVIA
TASRPETETWCRALGANAVIDHSKPMKPQIDALKLPPVALIASLIGTEQHFPALVEILAP
QGKIALIDDPASLNPMLLKPKSASLHWEAMFVRSTFTTADMIAQHDLLNEVADLIDAGVL
RTTLEQTFGAINAANLKRAHALLESGKSVGKIVLEGWE
>tr|Q140G3|Q140G3_BURXL Putative bifunctional oxidoreductase/alginate lyase OS=Burkholderia xenovorans (strain LB400) GN=Bxeno_A1738 PE=4 SV=1
MKAIGYYRNLPVSDPESLVDLTLPEPVPGERDLLVEVRAVSVNPVDVKVRAGMAPEAGQP
KVIGWDAAGVVRAVGKGVTLFKPGDKVWYAGSLLRAGTNSELHVVDERIVGQMPQTLDFA
AAAALPLTTITAWELLFDRLNVPESAKPGGATLLVIGAAGGVGSILVQLARKLTGLTVIG
TASRPETTQWVSGLGAHHVIDHTKPLSEELKRIGFDGVDYIASLNQTDHHFEQIVASVNP
QGHIALIDDPELFDFRKLKTKSVSLHWEFMYTRSMFATPDQIRQHELLSRVASLIDSGVL
RTTLNETFGTINAANLRRAHELIETNRARGKIVLEGF
>tr|Q1GWZ0|Q1GWZ0_SPHAL Alcohol dehydrogenase, zinc-binding OS=Sphingopyxis alaskensis GN=Sala_0107 PE=4 SV=1
METLMKAVGYKVPGPIAEDAALVDIELPQPVAAGYDILVEVKAVSVNPVDYKVRGSSPPA
DGEWKVLGWDASGIVREVGPDVTQFQPGDEVYYAGSITRPGTNVEFHLVDARIVGRKPAS
LDWAEAAALPLTTLTAWEAMFDRLDVAKPVPGAAPAILIIGGAGGVGSIAIQIARQRTDL
TVITTASRAETQEWVKELGAHHVIDHRRPLAAQIAELGIGAPAFVFSTTHTEQHAADIAE
LIAPQGRFALIDDPTAFDIMLFKRKAVSIHHELMFTRSIYGTPDMHEQGKILDALAVLVD
EGKIRTTLTERLSPINAANLKTVHALIESGAAKGKTVLEGF
>tr|Q1MJA3|Q1MJA3_RHIL3 Putative oxidoreductase OS=Rhizobium leguminosarum bv. viciae (strain 3841) GN=RL1462 PE=4 SV=1
MRAVAYKTPQPISAETSLIDVELPMPEAGGHDLLVEIKAVSVNPVDVKVRAHSAPPADEL
KVLGWDAAGIVKAIGADVTLFKPGDEVFYSGVISRPGSNAEFHLVDERIVGTKPKSLDFA
AAAALPLTSITAYEALFDRLKVQDAVSGAGRAILIIGGAGGVGSIAIQIARALTDLTVIA
TASRPETQGWVKELGAHHVVDHSRPIAPQVAALGIGAPGFIFSTTNTDSHIGDIVEAIAP
QGRFALIDDPKMLDIVPFKRKAVSVHWELMFTRPLYGTPDMIEQHKLLNKISELIDAGKI
RTTLSEIVGPINAANLQTAHAMVESGRMKGKAVLAGF
>tr|Q211H7|Q211H7_RHOPB Alcohol dehydrogenase GroES-like OS=Rhodopseudomonas palustris (strain BisB18) GN=RPC_3419 PE=4 SV=1
MKAVGYSNPLPIDHAEALVDFETAIPTPLGRDLRVAVRAVSVNPVDTKVRKRAAAPAGER
KILGYDAAGIVDAVGPEVTLFKPGDEVWYAGSIVRPGTNSEFHLVDERIVGNKPATLSFA
QAAALPLTSITAWELLFDRLGVAPGKSFDPRTLLIVGGAGGVGSILIQLARRLTGLTVVA
TASRPQSSQWCLQLGAHHVVDHSKPLPAQIAALKLPPVALIASLTGTEQHFPALIEILAP
QGKIALIDDPATLDAMPLKAKSASLHWEAMFARSTYQTADMIAQHQLLNDVSDLIDKGVL
RTTLDRSFGAINAANLIKAHAQIESGTSVGKIVLEGW
>tr|Q2FEU6|Q2FEU6_STAA3 Alcohol dehydrogenase, zinc-containing OS=Staphylococcus aureus (strain USA300) GN=SAUSA300_2146 PE=4 SV=1
MKMIGFEKPFKLEEGNLFKVYEQRKPTPENDDILVKVNSISVNPVDTKQRQMEVTQAPRV
LGFDAIGTVEAIGPDVTLFSPGDVVFYAGSPNRQGSNATYQLVSEAIVAKAPHNISANEA
VSLPLTGITAYETFFDTFKISTNPAENEGKSVLIINGAGGVGSIATQIAKRYGLTVITTA
SRQETTEWCEKMGADIVLNHKEDLVRQFKEIPLVDYIFCTYNTDLYYNTMIELIKPLGHI
TTIVAFNEDQDLNALKLKSITFTHEFMFARPIHRTPDMIKQHEYLEDITKNIESGHYQPT
TTQVFEGLSPENLYQAHQLLEKQSMIGKLVINI
>tr|Q2FW62|Q2FW62_STAA8 Putative uncharacterized protein OS=Staphylococcus aureus (strain NCTC 8325) GN=SAOUHSC_02445 PE=4 SV=1
MKMIGFEKPFKLEEGNLFKVYEQRKPTPENDDILVKVNSISVNPVDTKQRQMEVTQAPRV
LGFDAIGTVEAIGPDVTLFSPGDVVFYAGSPNRQGSNATYQLVSEAIVAKAPHNISANEA
VSLPLTGITAYETFFDTFKISTNPAENEGKSVLIINGAGGVGSIATQIAKRYGLTVITTA
SRQETTEWCEKMGADIVLNHKEDLVRQFKEIPLVDYIFCTYNTDLYYNTMIELIKPLGHI
TTIVAFNEDQDLNALKLKSITFTHEFMFARPIHRTPDMIKQHEYLEDITKNIESGHYQPT
TTQVFEGLSPENLYQAHQLLEKQSMIGKLVINI
>tr|Q2IXN3|Q2IXN3_RHOP2 Alcohol dehydrogenase superfamily, zinc-containing OS=Rhodopseudomonas palustris (strain HaA2) GN=RPB_2322 PE=4 SV=1
MKAVGYAKSLPIDDADALIDVDVARPEPGPRDLRVAVKAISVNPVDFKVRKRAAPPAGQI
KILGYDAAGVVESVGSEVTLFRPGDEVFYAGSIGRQGTNAELHLVDERIVGRKPTTLSFA
QAAALPLTSITAWELLFDRLGVRPGKAHDPRTLLITGGAGGVGSILIQLARRLTALTVVA
TASRPQTQAWCRELGADAVIDHSRAMQPQIDALKLPPVALIASLTNTDQHFPALVEILAP
QGKVALIDDPATLNPMLLKPKSASLHWEAMFARSTYTTPDMIAQHDLLNEVADLIDAGVL
RTTLDQTFGTINAANLRRAHALLESGKSVGKIVLEGW
>tr|Q2JZD9|Q2JZD9_RHIEC Putative zinc-dependent alcohol dehydrogenase protein OS=Rhizobium etli (strain CFN 42 / ATCC 51251) GN=RHE_PF00156 PE=4 SV=1
MKAVGYNKPAPITDDASLLDIELPKPAPAGHDILVEVKAVSVNPVDYKVRRSTPPDGTDW
KVIGYDAAGIVSAVGPDVTLFRPGDEVFYAGSIIRPGTNAEFHLVDERIVGRKPKTLDWA
EAAALPLTSITAWEAFFDRLDVNKPVPGAAPAILIVGGAGGVGSIAVQIARQRTDLTVIA
TASRPETQEWVKSLGAHHVIDHSKPLAAEVAALGLGAPAFVFSTTHTDKHAAEIADLIAP
QGRFCLIDDPSAFDIMLFKRKAVSIHHELMFTRPMFGTPDMSEQGRLLNDVSRLVDEGRL
RTTLTNRLSPINAANLKQAHALVESGTARGKVVIEGFGLQR
>tr|Q2S871|Q2S871_HAHCH NADPH:quinone reductase and related Zn-dependent oxidoreductase OS=Hahella chejuensis (strain KCTC 2396) GN=HCH_06512 PE=4 SV=1
MKAIGYLQAQPIDHPESLLDITQPDPQPQGRDLLVEIKAVAVNPVDVKVRRSMSAEGDAH
KVIGWDAAGVVKAVGDQVSLFKPGDEVYYAGSIARPGTNSELHLVDERIVGRKPSNLGFA
EAAALPLTAITAWEMLFDRLQISQKGASSENGEPVRLLVVGAAGGVGSIMLQLARKLTDA
VIIGTASRQETRDWALAMGAHHVIDHRLPLHEELQRIGIDGVTHVASLTHTEKHYDSIVQ
ALEPQGRLAMIDDPSTPIDIMPLKRKSLSLHWEMMFTRSLYETADMIEQHRLLNRVAELV
EEGAVRTTLKQNLGKINAENLKRAHSLIESDAAIGKIVLEGF
>tr|Q2T642|Q2T642_BURTA Alcohol dehydrogenase, zinc-containing OS=Burkholderia thailandensis (strain E264 / ATCC 700388 / DSM 13276 / CIP 106301) GN=BTH_II1160 PE=4 SV=1
MKLKSRPPAVMRPPRAASSLPEPTRRAPETPPAIIPPIVANAPARRRGASRQAHPPQLPR
AGPHVQFTLPIRTAMKAIAFYQNLPIDAADSLVDIELPDPQPGPHDLLVEVRAVSVNPVD
VKVRAGRPPEAGQPTVLGWDAAGVVRAVGSAVSLFKPGERVWYAGALTRAGTNSELHVVD
ERIVGRMPASLDFAHAAALPLTAITAWELLFDRLRIPEGAAAAGKRLLVVGAAGGVGSIL
VQLARRLTGVTVIGTASRDETAAWVRELGAHHVIDHAKPLAAELARIGVGGVDYVASLNQ
TDRHFDQIVDALEPQGKLALIDDPERLDVRKLKAKSASLHWEFMFTRSMFGTHDQIEQHA
LLDRVAALVDAGTLRTTLGEHFGAINAANLKRAHAFIESNRARGKIVLEGF
>tr|Q2YYK2|Q2YYK2_STAAB Putative uncharacterized protein OS=Staphylococcus aureus (strain bovine RF122 / ET3-1) GN=SAB2067c PE=4 SV=1
MKMIGFEKSFKLEEGNLFKVYEQRKPTPENDDILVKVNSISLNPVDTKQRQMEVTQAPRV
LGFDAIGTVEAIGPDVTLFSPGDVVFYAGSPNRQGSNATYQLVSEAIVAKAPHNISANEA
VSLPLTGITAYETFFDTFKISHNPSENIGKSVLIINGAGGVGSIATQIAKRYGLTVITTA
SRQETTEWCEKMGADIVLNHKEDLVRQFKEKEIPLVDYIFCTYNTDLYYNTMIELIKPLG
HITTIVAFNEDQDLNALKLKSITFTHEFMFARPIHRTPDMIKQHEYLEDITKNIESGHYQ
PTTTQVFEGLSPENLYQAHQLLEKQSMIGKLVINI
>tr|Q38WX3|Q38WX3_LACSS Putative zinc-containing alcohol dehydrogenase (Oxidoreductase) OS=Lactobacillus sakei subsp. sakei (strain 23K) GN=LSA1006 PE=4 SV=1
MMNMNKAVGFYKHLPISNPDSFEDIMCQLPTIGDHDLLVKVEGVSVNPVDTFVRCSGRST
KMAHPKVIGWDAVGTVVEVGSECTLFKPNDQVWYAGDFKRSGSDSQYQSVDERIVGPTPQ
NLSLQEAAAIPLVGLTVYESLFEKLALSWDILKNKGKTILIINCAGGVGSMAIQLAKLAG
LRVIATASNPDAIAWVNQLKADAVIDHHQDLVKQMHHLKIRDVDYILNLNNLDAHWNEIA
EIIKPDGRVTATTENHKLIDLQKLTKKRVTFSWEWMYSKSYYQTADMATQNQILTELCQL
FEMKKLMPITTKTYTPINAEHLKRAHRDVESGHMIGKVTLTGW
>tr|Q3BM22|Q3BM22_XANC5 Putative oxidoreductase OS=Xanthomonas campestris pv. vesicatoria (strain 85-10) GN=XCV4460 PE=4 SV=1
MVDDATPSRTTPAMKAIAYPQHGLPIDDARVLIELELPLPTPGPRDLRVRIHAVSVNPVD
TKVRSNAAVDAPRVLGWDASGVVDAVGEAVSLFRPGDAVYYAGALTRPGTNAEFHLVDER
LVGRKPATLDDAAAAALPLTAITAWELLFDRLGIAEGGGEGQALLVVGAGGGVGSILVQL
ARTLTKLTVIGTASRPETQDWVHALGAHHVIDHSQPLGEGLQRIGIAQVQHVASLTHTDQ
HFAQLVEVLAPQGQLALIDDPATLDALPLKRKSVSLHWELMFTRSLFETQDMIAQHHLLN
RVAELVDTGVLRTTLGEHYGRITADNLRRAHAALESHRTRGKLVLEGF
>tr|Q3KIJ6|Q3KIJ6_PSEPF Zinc-containing alcohol dehydrogenase superfamily OS=Pseudomonas fluorescens (strain PfO-1) GN=Pf01_0666 PE=4 SV=1
MKAIAYYASLPISDEKSLQDIELPEPVAGPRDLLVEVKAISVNPVDTKVRQNVAPEGGAA
KVLGWDVAGVVKSVGSEVTLFKAGDKVFYAGSIARAGGNSELHVVDERIVGHMPKTLGFA
EAAALPLTAITAWELLFERLQIREGNTDEDQSLLIVGAAGGVGSILTQLASQLTGLKVIG
TASRPETRDWVTELGADLVIDHSQPLSEELKRTGVTHVTHVASLTQTEQHLDQLVEALAP
QGKLALIDDPKALDVTKLKRKSLSLHWEFMYTRSLFETPDMIEQHKLLNRVAGLIDSGTL
KTTVGEHFGTINASNLRRAHELLESGKAKGKIVLEGF
>tr|Q485Y1|Q485Y1_COLP3 Oxidoreductase, zinc-binding OS=Colwellia psychrerythraea (strain 34H / ATCC BAA-681) GN=CPS_1391 PE=4 SV=1
MKAIGYKKSLPISDIDSLVDIEIPQPIATGRDILVKISAIAVNPVDYKIRQNKPSETDEY
KVIGWDAVGEIVAMGENATKFQLGDKVYYAGDLTRQGSNAEYQLVDERIVGHKPKSLADV
EAAALPLTTITAYEMLFEHLALPKIMPDSSEKSNYVILVVGAAGGVGSILVQLAKAITGA
TIIATASRESSKAWVEKLGAHHVVDHTKPLKPQIDALNIGQVTHVASLNGTESYFDTYIE
LLAPFGKIAMIDDPQKPLDVMKLKFKSLSLHIEFMFARSMFNAVDIEEQSHLLNHVSDLI
DRGYIQTTVGKELGLINADNLKLAHEELESGKSIGKIVLQGF
>tr|Q48CZ8|Q48CZ8_PSE14 Oxidoreductase, zinc-binding dehydrogenase family OS=Pseudomonas syringae pv. phaseolicola (strain 1448A / Race 6) GN=PSPPH_4639 PE=4 SV=1
MKAIAYYHSLPISDALSLQDIELPEPVAGARDLLVEVKAISVNPVDTKIRQNVQPEDGAP
KVLGWDVAGVVKAVGSQVTLFKPGDKVFYAGSLTRPGGNSELHVVDERIVGHMPKTLSFA
HAAALPLTAITAWELLFERLQIAQQKGEGSHSLLIVGAAGGVGSILTQLARQLTTLKVIG
TASRPETESWVRELGAHEVLDHSKPLSEELKRVGLNQVTHVASLTQTEQHLDQLVEALKP
QGKLALIDDPKSLDVSKLKRKSLSLHWEFMYTRSMFETEDMIEQHNLLNRVAELIDAGTL
KTTFGEHFGSINAENLRRAHALLESGKAKGKVVLEGF
>tr|Q49ZD1|Q49ZD1_STAS1 Putative zinc-binding dehydrogenase OS=Staphylococcus saprophyticus subsp. saprophyticus (strain ATCC 15305 / DSM 20229) GN=SSP0700 PE=4 SV=1
MKAIGADKNFNLDEGNLFYEFDTETPQPKQYELLVRVKTISVNPVDTKIRKTPVEHAPRI
LGYDGVGIVEAVGPDVSHFNVGDEVYYSGSPKYQGSNQVLQLVDERLVAKKPKNISNVEA
ASLPLTGLTAYETLFDAFKISFNPEENKGKSILIINGAGGVGSIATQIAKHYGLNVITTA
SREETINWSKDMGADIVLNHKNDLAEEFKKYEISEVDYIFCTFDTDMYYEKMIELVKPRG
TIVTIVAFNNKQDLNLLKPKSITFTHEFMSARPIHETEDMQIHRDYLTDITEKIEAGIYK
PTVTEVIEGLTVDHLYEAHVKLENQGMIGKLVIKL
>tr|Q4KIK8|Q4KIK8_PSEF5 Oxidoreductase, zinc-binding dehydrogenase family OS=Pseudomonas fluorescens (strain Pf-5 / ATCC BAA-477) GN=PFL_0788 PE=4 SV=1
MKAIAYLKGSHLSDPHAFCEVQLDPPPLEPHDLLVAVEAVSVNPLDTKVRAGQVAVPDEV
RTLGWDASGVVRAVGSAVTLFAPGDAVFYAGTFTRDGANAELHRVDERLVGHKPASLSFA
QAAAMPLTSLTAWQLLFERLGRVPGDLAEQGTLLIVGGAGGVGSVLIQLARRLTAMTVIA
TASRPDSRQWCLDLGAHQVLDHSRSLVEQLAALDLPPVTHIAALTHTQRHYADLARIIVP
HGHIALIDDHDFFDAVPLKAKSVSLHWEMVFTRALFKTPDMIEQHHILNRLAQLLDQGLI
RCTLNEVFSPFNADSLRRAHERVEQGGLPGKVVVARDAQPIASL
>tr|Q4KIS6|Q4KIS6_PSEF5 Oxidoreductase, zinc-binding dehydrogenase family OS=Pseudomonas fluorescens (strain Pf-5 / ATCC BAA-477) GN=PFL_0715 PE=4 SV=1
MKAIAYYASLPIDDPKSLQDIELPEPVAGPRDLLVEVRAISVNPVDTKVRQNVQPEGGAA
KVLGWDVAGVVKAVGSDVSLFKVGDRVFYAGSIARAGGNSELHTVDERIVGHMPKSLDFA
AAAALPLTAITAWELLFERLQISQEPADKGQSLLIVGAAGGVGSILTQLARQLTGLKVIG
SASREQTQAWVRELGAHAVVDHSQPLSAELQRIGAGQVTHVASLTQTDAHLDQLVEALAP
QGKLALIDDPKSLDVTKLKRKSLSLHWEFMYTRSLFETADMQEQHVLLNRVAELIDAGTL
KTTVGEHFGQINAANLRRAHALLESGKARGKIVLEGF
>tr|Q4UNN3|Q4UNN3_XANC8 Oxidoreductase OS=Xanthomonas campestris pv. campestris (strain 8004) GN=XC_4305 PE=4 SV=1
MKAIAYPQHGLPIDDPRALVALDLPLPTPGPRDLRVRIHAISVNPVDTKVRATAPVEAPR
VLGWDASGVVDAVGDEVTLFQPGDAVYYAGALTRPGTNAEYHLVDERLVGRKPATLDDAS
AAALPLTAITAWELLFDRLGIVEGGGAGQTLLVVGAAGGVGSILVQLARALTQLTVVGTA
SRPQTQDWVYALGAHHVIDHTEPLAAGLQRIGIAQVQHVASLTHTDQHFAQLVEVLAPQG
QLALIDDPATLDALPLKRKSLSLHWELMFTRSLFATDDMIAQHHLLNRVAALVESGVLRT
TLGEHYGRITVDNLRRAHAALESHRTRGKLVLEGF
>tr|Q4ZYP4|Q4ZYP4_PSEU2 Zinc-containing alcohol dehydrogenase superfamily OS=Pseudomonas syringae pv. syringae (strain B728a) GN=Psyr_0658 PE=4 SV=1
MKAIAYYQSLPISDVKSLQDIELPEPVAGDRDLLVEVKAISVNPVDTKIRQNVQPEDGAG
KVLGWDVAGVVKAVGSQVTLFKPGDKVFYAGSLTRPGANSELHVVDERIVGHMPKTLSFA
HAAALPLTAITAWELLFERLQIPQQKGEGAHSLLIVGAAGGVGSILTQLARKLTSLKVIG
TASRPETASWVSELGAHHVLDHSKPLSEELKRVGLNHVTHVASLTQTEQHLDQLVEALKP
QGKLALIDDPKSLDVSKLKRKSLSLHWEFMYTRSMFETEDMIEQHNLLNRVAELIDAGTL
KTTFGEHFGTINAENLRRAHALLESGKAKGKVVLEGF
>tr|Q5FTP0|Q5FTP0_GLUOX Putative oxidoreductase OS=Gluconobacter oxydans GN=GOX0476 PE=4 SV=1
MKAFGHRRATRMDETDALVELDIPTPVPGPRDVVVEIRAVSVNPVDTKLRSMDPPGDEPR
VLGYDAVGTVVATGGQVRGFRAGDRVFYAGTANRQGSDARFQAVDERLIALAPKSLSDAE
AAALPLTALTAWELLFDRLGVRLGEMDNPEAIMIVGGAGGVGSILTQIARRLTGLTVIAT
ASRPETTDWCLEMGAHHVIDHRRPLDQELARIGIPQVRYVAGLTASGEHRDAIVRSLAPQ
GALALIDDPGEFDIMPFKRKALSVHWEYMFARPMFETPDMPAQGRILAQVASLVDAGLLK
TTLHEMLGPITIANLRRAHELLESGKGIGKVVLCGFA
>tr|Q5HXU5|Q5HXU5_GLUOX Putative oxidoreductase OS=Gluconobacter oxydans GN=GOX2594 PE=4 SV=1
MRAIGYQTPLSIENPASLQDIDLPKPVPTGRDLLVEIRAVSVNPIDTKVRSSATPEAGQW
RVLGWDAAGVVVGTGPDVTDFSVGDEVFYAGAINRPGTNAEFHLVDERIVGLKPRSLTWA
EAAALPLTAITAWEMLFDRLDIRRIVPGTTPSILIIGGAGGVSSIAIQLTKVLTDITVIA
TASRPETQDWVTSLGADYVIDHSKPLAAQVAGLPTGAPGFVFSTTQTDRHLAEIVELLAP
QGHFGLIDDPAELNAVPLKRKSLSLHWELMFTRSLFGTADISAQGKLLNDVSRLIDEGRL
RTTLGKNLGAISAANLREAHALIESGQAKGKIVLEG
>tr|Q5NLU0|Q5NLU0_ZYMMO Alginate lyase OS=Zymomonas mobilis GN=ZMO1696 PE=4 SV=1
MRAIGYQKPLPITETAALVDIDIPKPKPKGRDLLVEIKAVSVNPVDTKVRQKMPPKTGEE
WKILGWDAAGVVVETGRDAELFKVGDEVFYAGAFDRSGSNAEFQLVDEQLVGQKPKSLNW
AEAAALPLTTLTAWEVLFDRLNINMPVAGMKPVILIIGGGGGVSSIAIQLARQLSNATVI
ATASRPESREWVTEMGAHYVIDHSKPLPAQIEALHLDVPSFVFSTTHTAQHFAESAELMA
PQGRFALIDEPGNIDIALFQAKSLSLHYEFMFTRSMFKTADLSEQHRILNRVSRLVDEGR
IRTTLAKNGGVINAAHLKQAHQFIEDGHARGKIVLEGF
>tr|Q5R0E9|Q5R0E9_IDILO NADPH:quinone reductase related enzyme OS=Idiomarina loihiensis GN=IL0700 PE=4 SV=1
MRAVGYKESLPAEDPSSLLDITVDDPVPGANDLLVKVKAVAVNPVDTKIRMRMAPESGHK
IIGWDAVGEVVSAGDKVTGFKTGDRVWYAGDLTRPGCNAQLQTVDYRIVGKAPENLDDTQ
AAALPLTSITAWEILFDRLQVDKPSPHNKRTLLIIGGAGGVGSVLIQLAAQLTDVTVIAT
ASRAESQQWVKALGADHVINHYDDLAEQIESVGASPVTDVACLTHSEQYFAQCMKLMAPQ
GRFCLIDDPSESIDITLMKQKSISLHWEFMFTRSMFTTADMIKQQELLNHIAKMVEKGQI
RSTLGKSFGEMNANNLRKAHQALESQKTIGKIALTVAE
>tr|Q5WUN5|Q5WUN5_LEGPL Putative uncharacterized protein OS=Legionella pneumophila (strain Lens) GN=lpl2133 PE=4 SV=1
MKAIGYYHPLPITDNKALMDLDVSVPKATGHDILVEIKAVAVNPVDTKVRRNVQPEPHQP
KILGWDASGVVTEIGSEVTMFKPGDEVWYAGDLTRPGSNCEFHLVDERIAAKKPKSLSFQ
EAAALPLTSLTAWELLFDRLQLSAEDKGILLITGAAGGVGSILVQLARQLTQLTIIGTGA
RPESIQWILDNGAHHVIDHTKDMKAQLQNLHYSEVDYVISLTHTDQHAKSLVEVLKPQGK
FALIDDPQDLDIKLFKLKSISIHWEMMYTRSMFKTADMIKQHDILTEVARLVDAGKIKTT
IAECLGLINADNLRRAHALLESGTSRGKIVLNGFKSI
>tr|Q5X377|Q5X377_LEGPA Putative uncharacterized protein OS=Legionella pneumophila (strain Paris) GN=lpp2159 PE=4 SV=1
MKAIGYYHSLPITDNKALMDLDVSVPKATGHDILVEIKAVAVNPVDTKVRRNVQPEPQQP
KILGWDASGVVTEIGSEVTMFKPGDEVWYAGDLTRPGSNCEFHLVDERIAAKKPKSLSFQ
EAAALPLTSLTAWELLFDRLQLSAEDKGILLITGAAGGVGSILVQLARQLTQLTIIGTGA
RPESIQWILDNGAHHVIDHTKDMKAQLQNLHYSEVDYVISLTHTDQHAKSLVEVLKPQGK
FALIDDPQDLDIKLFKLKSISIHWEMMYTRSMFKTADMIKQHDILTEVARLVDAGKIKTT
IAECLGLINADNLRRAHALLESGTSRGKIVLNGFKSI
>tr|Q5ZTF4|Q5ZTF4_LEGPH Zinc binding dehydrogenase OS=Legionella pneumophila subsp. pneumophila (strain Philadelphia 1 / ATCC 33152 / DSM 7513) GN=lpg2208 PE=4 SV=1
MKAIGYYHSLPITDNKALMDLDVSVPKATGHDILVEIKAVAVNPVDTKVRRNVQPEPHQP
KILGWDASGVVTEIGSEVTMFKPGDEVWYAGDLTRPGSNCEFHLVDERIAAKKPKSLSFQ
EAAALPLTSLTAWELLFDRLQLSAEDKGILLITGAAGGVGSILVQLARQLTQLTIIGTGA
RPESIQWILDNGAHHVIDHTKDMKAQLQNLHYSEVDYVISLTHTDQHAKSLVEVLKPQGK
FALIDDPQNLDIKLFKLKSISIHWEMMYTRSMFKTADMIKQHDILTEVARLVDAGKIKTT
IAECLGLINADNLRRAHALLESGTSRGKIVLNGFKSI
>tr|Q6FC94|Q6FC94_ACIAD Putative Zn-dependent oxidoreductase OS=Acinetobacter sp. (strain ADP1) GN=ACIAD1454 PE=4 SV=1
MKAVGYKEQGEITRPDALVDIEIDQPVARGKDILVEVKAISVNPVDTKVRKRAAAEAGQW
KILGWDAAGVVVSVGDEVTEFKVGDEVWYAGDLTRPGSNAQFQLVDARIVGHKPKRLSFA
EAAAMPLTTITAWEMLFDRLKIEDPVPGGDRSILIIGGAGGVGSITIQLLKAKSDLKVIA
TASRAETQAWVKQLGADYVIDHSKPLKAQMDELGLKAPSYVFSTNYTDQYMEQIAALTAP
QGRLGLIDDPAELSISPLKTKSISLHWEFMYTRSMYQTEDIAQQRELLNAVAKLVDDGVI
QTTLTEVYGKINAENLKEVHSLIEGGKAKGKIVLEGF
>tr|Q6LQB0|Q6LQB0_PHOPR Putative alcohol dehydrogenase, zinc-containing OS=Photobacterium profundum GN=PBPRA2118 PE=4 SV=1
MKAIGYLEAKAIDQPDALLDIELPMPTATGRDVLVNVNAISVNPVDTKIRRNAQPNEGEH
KILGWDAVGEIVAIGGDVEHYKVGDKVWYAGDITRQGTNAEYHLVDERIVGKQPLTLSNT
EAAALPLTAITAWELLFDRLGFDRLGFNVTSHVSSDQEANEANKPTDTRLLIVGASGGVG
SILTQLAVKLTNATVIGTASRKESQAWVTSLGADYVIDHSKSLTEELTRIGISDVTHVIS
LTHTDKHFDEIVEALAPQGQLALIDDPQEPIDIMKLKRKSLSLHWELMFTRSMFQTADMD
KQRQLLNAVSSLIDDGELVTTLGQNFGKINAENLIKAHAYIESGKSIGKVVLEGF
>tr|Q6N4W0|Q6N4W0_RHOPA Putative alginate lyase OS=Rhodopseudomonas palustris GN=RPA3223 PE=4 SV=1
MKAVGYSKSLPIDDPEALLDLQLPTPEPGPRDLRVSVKAISVNPVDFKVRKRAAPPAGEP
KILGYDAAGVVEAVGAEVTLFKPGDEVFYAGSIQRPGTNAEQHLVDERIVGRKPKTLSFA
QAAALPLTSITAWELLFDRLGVVPSKAFDPRTLLIVGGAGGVGSILIQLARRLTGLTIIA
TASRPETQAWCLDLGAHAVIDHSQPMKPQVEALKLPPVALIASLTGTEGHFAGLIDILAP
QGKIGLIDDPATLNPMLLKPKSASLHWEAMFARSSYQTADMIAQHDLLDEIAGLIDTGVL
RTTLDKTFDTITAANLKRAHALLESGTSIGKIVLEGWE
>tr|Q7NIC3|Q7NIC3_GLOVI Gll2260 protein OS=Gloeobacter violaceus GN=gll2260 PE=4 SV=1
MKAVGYRQPLPVDDPNALLDVDLPEPAVAGRDLLVEVKAISVNPVDTKVRRGTAPPEGQI
KVLGWDASGVVRAVGPEVSLFRPGDAVWYAGSIVRPGTNSELHTVDERIVGRKPASLDFA
RAAALPLTTITAWELLFDRLQVARDRTGRGETLLIVGAAGGVGSILTQLARQLTGITVIG
TASRPETRKWVQDLGAHHVIDHSRPLVEQLQRLGIPQVSYVASLTQTDTHYAQLVEALAP
QGRLALIDDPGPLDVTLLKRKSLSLHWELMFTRSLFTTADLIEQHRLLDEVAQMVEAGVI
QTTVGEHFGRICAENLRKAHALIESGQAKGKIVLEGF
>tr|Q7NXJ6|Q7NXJ6_CHRVO Probable oxidoreductase OS=Chromobacterium violaceum GN=CV_1630 PE=4 SV=1
MKAVAYYQNLPISHPEALQDVQLPEPVIGERDLLVEVQAISVNPVDVKVRANMAPEAGQP
KVLGWDVAGVVRAVGAKTTLFQPGDRVWYAGALQRPGANSELHAVDERIVGRMPDSLDFE
TAAALPLTAITAWELLFDRLQVLANGQPAGRKLMIVGAAGGVGSIMIQLARQLTGLTVIA
TASRPETQAWVRELGAHHVIDHSQPLSRELKRIGIESVDYVASLNQTDAHFGEIVESLAP
QGKLALIDDPAALDARPLKVKSISLHWEFMYTRSMFATDDQIEQHKLLTELARLVDAGIV
KSTVAERFGAINAANLKRAHALLESNAARGKIVLSGF
>tr|Q889J5|Q889J5_PSESM Alcohol dehydrogenase, zinc-containing OS=Pseudomonas syringae pv. tomato GN=PSPTO0754 PE=4 SV=1
MIRPSFSFEVTDMKAIAYYQSLPISDAQALQDIELPEPVAGARDLLVEVKAISVNPVDTK
IRQNVQPEDGAAKVLGWDVAGVVKAVGSQVTLFKPGDKVFYAGSLTRPGGNSELHVVDER
IVGHMPKTLSFAHAAALPLTAITAWELLFERLQVAQRKGEGSQSLLIVGAAGGVGSILTQ
LARQLTSLKVIGTASRAETESWVRELGAHEVLDHSKPLSEELKRVGLDQVTHVASLTQTE
QHLDQLVEALRPQGKLGLIDDPKALDVSKLKRKSLSLHWEFMYTRSMFETEDMIEQHNLL
NRVAELIDAGTLKTTFGEHFGTINAENLRRAHAMLESGKAKGKVVLEGF
>tr|Q88IP6|Q88IP6_PSEPK Alcohol dehydrogenase, zinc-containing OS=Pseudomonas putida (strain KT2440) GN=PP2953 PE=4 SV=1
MKAISFIHKGLPIEDPASLQDIFMPKPSPGPRDLLVEVKAVSVNPVDTKVRAGTFTGEPK
ILGWDAAGVDREVGRQVTLFKPGDQVYYAGSIARPGSYSEYHLVDERIVGHQPRSLGAAQ
AAALPLTAITAWELLFDRLGIAEGGGEGDALLIVGAAGGVGSMLVQLARQLTRLTVIGTA
SRAETSNWVRELGAHHVIDHSAPLQGQLQALGIESVSHVASLTHTDQHFAQLVEVLRPQG
RLGVIDDPQTLDVMPLKRKSLSLHWELMFTRSLYETDDMVRQHELLERVAGLIDQGTLRT
TLGEHFGAINAANMRRAHALVESGKARGKIVLEGF
>tr|Q88WU3|Q88WU3_LACPL Oxidoreductase OS=Lactobacillus plantarum GN=lp_1521 PE=4 SV=1
MHAIGFTDHLPIEDPASLRDVTISKPSAQGHDLLVQVQAVAVNPVDVSVRKTGHEHRMRP
KILGWDATGIVTAVGEAVTLFQPGDHVFYAGSFRRPGCDSAYHLVDERLVGHAPATLTTA
ARAAMPLTSLTAYEALFEQLHIPFDPAKPNSEKCNQTILIINGAGGVGSIATQLAKLAGL
TVISSASRPESIAWTQQHGADLVVNHHHDLVSEVHALGIKDVDYILGLSDLDSHWNEICT
LIKPGGHIASITENRRPIDLKKLTKKRGTFAWEWMYSKSYYHTADMISQHDILETIADLL
DRGLLQSTLSQTLRPINALNLRQAHQLIEQHHMIGKVVIEGWE
>tr|Q89JB2|Q89JB2_BRAJA Zinc-binding dehydrogenase OS=Bradyrhizobium japonicum GN=blr5371 PE=4 SV=1
MKAVGYKKSLPIEDQDALFDFETAKPEPKGRDIRVAVKAISANPVDYKVRKRAVPPEGET
KILGYDAAGVVDAVGPEVTLFKPGDEVFYAGSILRQGTNAEFHLVDERIVGNKPKRLSFA
QAAALPLTSITAWELLFDRLGAVPGKSVDPRTLLITGGAGGVGSILIQLARRLTGLTVLA
TATRPESQEWCLDLGAHAVIDHGKPMKEQIEKLKLPPVALVASLTFTDQHYKAIAEFMAP
QGRFGLIDDPPEFTMSTFKGKAISVHWESMFTRSSFQTPDMIAQHHLLNDVADLIDKGVL
RTTLDQTFGTINAANLKRAHALLESGKSRGKIVLEGW
>tr|Q8EJR1|Q8EJR1_SHEON Alcohol dehydrogenase, zinc-containing OS=Shewanella oneidensis GN=SO_0401 PE=4 SV=1
MRAVGYQTAGAINALENITLAKPTPTGFDLLVEVKAISVNPVDTKIRASSSAPAGEYKIL
GWDAVGVVKAIGDKVSLFKVGDEVWYAGDISRSGSYAEYQLVDERIVAHKPQTLSYAQAA
ALPLTSITAWELLFDRLGLPQDGSATDARILIIGAAGGVGSIITQLAVKLTGAEVIGTAS
RPESATWVQTLGADVVINHNQPLSQELAKLDIADVTHVISLTQTDKHFDEIVKVLRPQGK
LALIDDPVGPLDVMKLKRKSLSLHWELMFTRSLYQTEDMIAQHHLLNRIAELIDTGKVKS
TFGEHYGTINAQNLLKAHAQIESGKAIGKIVLEGFSQ
>tr|Q8NLD8|Q8NLD8_CORGL NADPH:quinone reductase and related Zn-dependent oxidoreductases (PUTATIVE QUINONE OXIDOREDUCTASE) OS=Corynebacterium glutamicum GN=Cgl3004 PE=4 SV=1
MSAQMDTPDPTMSAVAMLDSIPSDQPDFLIDVEVDRPTPGPHDLLVHIEAVSINPVDTKV
RMRAGKQKHPKILGFDAAGEVVAVGSQVTLFNVGDKVFYAGSNQRPGSNAEYQVVDERLV
GHAPQSLGAHDAAALPLVALTAWESLFDRLGVTQSTTGTLLVLGGSGGVPSALIQLARAL
TGLKVVATASRPESQEWVTKLGAHEVIDHSKDLSEQISDVDFVFSSWTTGREVELATLMK
PQSHLVLIDDPVDPNLGAFKQKAIALHWEFMFTRAMFNTPDMGEQGKILNKIADMVDRGQ
FESVTATVLDGLNAANIMEGHRLVEQGKTSGKIVVRV
>tr|Q8P362|Q8P362_XANCP Bifunctional oxidoreductase/alginate lyase OS=Xanthomonas campestris pv. campestris GN=XCC4216 PE=4 SV=1
MKAIAYPQHGLPIDDPRALVALDLPLPTPGPRDLRVRIHAISVNPVDTKVRATAPVEAPR
VLGWDASGVVDAVGDEVTLFQPGDAVYYAGALTRPGTNAEYHLVDERLVGRKPATLDDAS
AAALPLTAITAWELLFDRLGIVEGGGAGQTLLVVGAAGGVGSILVQLARALTQLTVVGTA
SRPQTQDWVYALGAHHVIDHTEPLAAGLQRIGIAQVQHVASLTHTDQHFAQLVEVLAPQG
QLALIDDPATLDALPLKRKSLSLHWELMFTRSLFATDDMIAQHHLLNRVAALVESGVLRT
TLGEHYGRITVDNLRRAHAALESHRTRGKLVLEGF
>tr|Q8PEK0|Q8PEK0_XANAC Oxireductase OS=Xanthomonas axonopodis pv. citri GN=XAC4349 PE=4 SV=1
MKAIAYLQHGLPIDDARALVELELPLPTPGPRDLRVRIHAVSVNPVDTKVRSNAAVDAPR
VLGWDASGVVDAVGEAVSLFRPGDAVYYAGALTRPGTNAEFHLVDERLVGRKPATLDDAA
AAALPLTAITAWELLFDRLGVAEGGGEGQALLVVGAAGGVGSMLVQLARTLTKLTVIGTA
SRPETQDWVHALGAHHVIDHSQPLSEGLQRIGIAQVQHVASLTHTDQHFAQLVEVLAPQG
QLALIDDPATLDALPLKRKSLSLHWELMFTRSLFETEDMIAQHHLLNRVAELVDTGVLRT
TLGEHYGRITADNLRRAHAALESHRTRGKLVLEGF
>tr|Q92R74|Q92R74_RHIME Putative oxidoreductase transmembrane protein OS=Rhizobium meliloti GN=R01036 PE=4 SV=1
MRAVAYKTPQPIANETALIDVDLPVPTPGERDLLVEVRAVSVNPVDTKVRAGVQPEPEQL
KVLGWDAAGVVKAVGPKVTLFKPGDEVFYAGAIDRPGTNAELHLVDERIVGRKPQSLDFA
AASALPLTAITAWETIFDRLRVNDPVPGAANAVLIIGGAGGVGSIAIQLLRALTNVTVIA
TASRAETREWALKLGAHHVLDHSRPLAAEIEQLALGAPAFVFSTTNTDKHVDEIVKLIAP
QGRFALIDDLAVLDVTPFKRKSVSIHWEMMFARPLFGTPDMIEQHNLLNRVAELVDGGKI
RTTLTETLGPIDAATLRKAHQMIETGRTRGKLVLAGF
>tr|Q985B6|Q985B6_RHILO Alginate lyase OS=Rhizobium loti GN=mlr7750 PE=4 SV=1
MCILALDAHNPHLCPRQSSTAIAETRMRAVGYQIPAPITDEASLVDIDLPKPEPKGRQLL
VEVKAISVNPVDTKIRRSAKPEAGSWRVLGWDAAGRVVATGQDASLFKPGDDVFYSGALA
PQGTNAEFHLVDERLVGRKPSSLDYAQAAALPLTAITAFEALFDRLDVKKPVVGAANAIL
IIGGAGGVGSIAVQLARQLTDLTVIATASRPETRDWVLGLGAHHVIDHSKPLAAEVAALG
IGAPAFVFSTTNTDRHLAEIAELIAPQGRFGVIDDPQTLDISPFKRKSVSVHWELMFTRS
LFETQDMAAQGGHLNELSRLVDAGTVRTTLGETFGRINAANLKRAHALIETGKAKGKIVL
EGF
>tr|Q9CHL2|Q9CHL2_LACLA Quinone oxidoreductase OS=Lactococcus lactis subsp. lactis GN=qor PE=4 SV=1
MKAIGTIDSSKNFIDFEIEKPILRPHDLLIKVEAISINPVDTKVRKGIKGNLAEPKILGW
DGLGTVVELGSETKLFKVGDKVFWAGDVTRSGSNAEFQAVDERIVGFAPKNLTKEKAVAM
PLTSLTAYELLFEKLEVTDKSKGKSLLIINGAGGVGSVAIQMAKNAGLTVIATASNPQAI
EWVKNFGADYTVNHHEKLVPQVHELGFKFVDYILILNAVVEHMPAVNELIAPQGSIANIV
EPGQAINLDQLAHKSARFNFEWMFTKVVSNTSDLQSQHDILNKVSEWLDNDVLKSTMTQN
LGPITAENVKKAHELIEENHTIGKIILS

>sp|Q5HM44|ZDH1_STAEQ Zinc-type alcohol dehydrogenase-like protein SERP1785 OS=Staphylococcus epidermidis (strain ATCC 35984 / RP62A) GN=SERP1785 PE=3 SV=1
MKAIGFKSSFQLDEGNCFEEFNFDIPHPSGHELLVKVQSISVNPVDTKQRTMPVDKAPRV
LGFDAVGVIEKIGDQVSMFQEGDVVFYSGSPNQNGSNEEYQLIEEYLVAKAPTNLKSEQA
ASLPLTGLTAYETLFDVFGISKEPSENKGKSLLIINGAGGVGSIATQIAKFYGLKVITTA
SREDTIKWSVNMGADVVLNHKKDLSQQFKDNHIEGVDYIFCTFDTDMYYEMMVNLVKPRG
HIATIVAFNSQQDLNLLKSKSVTFTHEFMFSRPLHHTDDVIKHHEYLKDITEKVEQGYYQ
PTTTKVIDGLDVDSLYEAHQILESHSMIGKLVINLK
>sp|Q8CRJ7|ZDH1_STAES Zinc-type alcohol dehydrogenase-like protein SE_1777 OS=Staphylococcus epidermidis (strain ATCC 12228) GN=SE_1777 PE=3 SV=1
MKAIGFKSSFQLDEGNCFEEFNFDIPHPSGHELLVKVQSISVNPVDTKQRTMPVDKVPRV
LGFDAVGVIEKIGDQVSMFQEGDVVFYSGSPNQNGSNEEYQLIEEYLVAKAPTNLKSEQA
ASLPLTGLTAYETLFDVFGISKEPSENKGKSLLIINGAGGVGSIATQIAKFYGLKVITTA
SREDTIKWSVNMGADVVLNHKKDLSQQFKDNHIEGVDYIFCTFDTDMYYEMMVNLVKPRG
HIATIVAFNSQQDLNLLKSKSVTFTHEFMFSRPLHHTDDVIKHHEYLKDITEKVEQGYYQ
PTTTKVIDGLDVDSLYEAHQILESHSMIGKLVINLK
>tr|A7KGA3|A7KGA3_KLEPN Putative alginate lyase OS=Klebsiella pneumoniae PE=4 SV=1
MSLPHPSMPKGRDLLIRVRAVAVNPRDLKSRRNISPSAGNPVVMGYDASGVVEATGPEMT
LFRPGDHVFYAGVLDRQGANAEFQLVDERITGIKPAALSFEAAASVPLTGLTAWEMLFDR
LQLSVNGDADQTLLMLGGAGGVPCMAIQLARTLSRVNIIGTASRQESVRAVRGFGAHYVL
DHSCALAPQVASLAGLPPITRIFSTYTTPSAWENMAEIIAPQGRIGLIDDPEPLDLRLIK
FKSVSVHWEAMFTRPMHATADMSKQHDILNKLSCMLDSGKLKPPLLAEYGRLNAKALRRA
HEGLC
>tr|A0R2M2|A0R2M2_MYCS2 Zinc-binding alcohol dehydrogenase family protein OS=Mycobacterium smegmatis (strain ATCC 700084 / mc(2)155) GN=MSMEG_5164 PE=4 SV=1
MPTMTAIGSFAALPVDDPDSLQDITIEVPELRPHDVLVRVEAVSVNPVDIKRRRSLSPSA
EPTILGFDAAGVVEAVGSEVTTLSVGDEVWYAGDVSRPGTNAQLHAVDERIVARKPRSLS
FRDAAALPLTTITAWETLFERFNLTADSRGDLLVLGAAGGVGSVMIQLAKKLTGVRVIAT
ASRDESRQWARDLGADEVIDHHDLRTQALDVAPDGVDYLFTPFSAGNVDVFADIVRPFGH
ITAIDEPEGLDLVGLKTKSIAWHWELMFTRPLTGYDIAAQQRLLADAADLVDRGELRTTL
TTAIDGFTAANLREAHRMVESGRMVGKVVVSR
>tr|A4QI46|A4QI46_CORGB Putative uncharacterized protein OS=Corynebacterium glutamicum (strain R) GN=cgR_2892 PE=4 SV=1
MSVQMDTPDPTMSAVAMLDSIPSDQPDFLVDVEVDRPTPGPHDLLVHIEAVSINPVDTKV
RMRAGKQKHPKILGFDAAGEVVTVGSQVTLFNAGDKVFYAGSNQRPGSNAQYQVVDERLV
GHAPQSLEPHDAAALPLVALTAWEALFDRLGVTQSSTGTLLVLGGSGGVPSALIQIARAL
TGLKVVATASRPESAEWVTKLGAHEVIDHSKDLSEQISDVDFVFSSWTTGREVELATLMK
PQSHLVLIDDPVDPNLGAFKQKAIALHWEFMFTRAMFNTPDMGEQGKILNKIADMVDRGQ
FQAVTATVLEGLNAANIMEGHRLVEQGKTSGKIVVRI
>tr|A6TI31|A6TI31_KLEP7 Putative alginate lyase OS=Klebsiella pneumoniae subsp. pneumoniae (strain ATCC 700721 / MGH 78578) GN=KPN78578_47910 PE=4 SV=1
MKAVGFWQPGESTSVIEDLSLPHPSMPKGRDLLIRVRAVAVNPRDLKSRRNISPSAGNPV
VMGYDASGVVEATGPDVTLFRPGDHVFYAGVLDRQGANAEFQLVDERITGIKPAALSFEA
AASVPLTGLTAWEMLFDRLQLSVNGDADQTLLMLGGAGGVPCMAIQLARTLSRVNIIGTA
SRQESVRAVRGFGAHYVLDHSCALAPQVASLAGLPPITRIFSTYTTPSAWENMAEIIAPQ
GRIGLIDDPEPLDLRLIKFKSVSVHWEAMFTRPMHATADMSKQHDILNKLSCMLDSGKLK
PPLLAEYGRLNAKALRRAHEDMENKNVNGKIVFSGF
>tr|B1MZ56|B1MZ56_LEUCK NADPH:quinone reductase OS=Leuconostoc citreum (strain KM20) GN=LCK_00981 PE=4 SV=1
MSFLEKLKNLWPFNSSPKMKAIGFEQALPLDAPNVFIEKMVARPKPAAKEVLVKLSASAV
NPVDTKMRAGYQLDGTFRILGFDAVGTVVAVGTEVSLFSVGDKVYYAGAQNKSGANAEYQ
VVHEQLVGHAPTGLTDAEIAAMPLTSITASEILHEALGYEVKKNSAAGKSILIINGAGGV
GSVLIQLAKYMGMTVITTASKPASIAWVKSMGADYILDYHQDLYAQLCGIQYEQVDDIAI
LQDTNTYWPLVTKVIKPFGRIASIVETTAPIDMGPLKNIGAQFSWVFMFAKANYGVNMAS
QGEALNNIASLLEQQIIKSTMTTTLLGLSVNNLKRATTMVEEGHSIGKVVIEYEEQL
>tr|Q03WY5|Q03WY5_LEUMM NADPH:quinone reductase related Zn-dependent oxidoreductase OS=Leuconostoc mesenteroides subsp. mesenteroides (strain ATCC 8293 / NCDO 523) GN=LEUM_1189 PE=4 SV=1
MNLLDKIKNIWPFGQSHKMRAIGFERPLLIDQPDAFVEKVIPRPQPDKDELLVKVLASSV
NPVDTKMRANYTHDGVFRILGFDAVGVVVEVGQNVQHFSVGDKVYYAGAQLKPGSNADLQ
VVHEALVGHAPTSLSDEEIAAMPLTSITAYEILHEALCYDLEENSALGHTILIVNGAGGV
GSVLIQLAKYIGMTVITTASRTESVTWVKSLGADYILDYHQDLNEQMRKIQHDKVDNIAI
LQNTDYYWPLATAVIKPFGRIASIVETTEPIDMGPLKNIGAQFSWVFMFAKGNYGVNMQS
QGNALNQVARLLDENKIKTTLSKTYHGLSVENIRAATKEVEAGRMIGKVVVKYDEQ
>tr|Q15PC9|Q15PC9_PSEA6 Alcohol dehydrogenase, zinc-binding OS=Pseudoalteromonas atlantica (strain T6c / BAA-1087) GN=Patl_3759 PE=4 SV=1
MKAVGFKTPGKITRKDALIDITLDKPVASGRDLLVKIHAVSVNPADSAARKMMADPEGGY
TVIGYDGAGVVEAIGDDVTLFEVGDEVYYSGTIDRLGTNAEFHLVDERIVGHKPTSISHA
EAAALPLTTLAAWEGIFDRLDVNRPVPEGNNLILVIGGSGGVGTIAIQMLRAITNLTIIS
TASTPETTAWVKKLGAHHVINHHEPIAAQVTALGFGAPGFVLSTNGTAGHIPQIAELIAP
QGRFTPVDAAGAVDLQPFGMKSVSINNFTMFTRPLFHTPDMRVQGEILNEVAKLVDAGKI
KSTVTNVLGKIDAKTLIEAHTQIESGKTRGKIVLEGF
>tr|Q4L864|Q4L864_STAHJ Similar to arginate lyase OS=Staphylococcus haemolyticus (strain JCSC1435) GN=SH0852 PE=4 SV=1
MKAIGFEQPFKLSDGNLFKTFNLDIPEPKVHEILVKIQSISVNPVDTKQRLMDVSKAPRV
LGFDAIGVVESVGNEVTMFNQGDIVYYSGSPDQNGSNAEYQLINERLVAKAPKNISAEQA
VSLPLTGITAYETLFDVFGISRNRNENEGKTLLIINGAGGVGSIATQIAKAYGLRVITTA
SRNETIEWTKKMGADIVLNHKESLLNQFKTQGIELVDYVFCTFNTDMYYDDMIQLVKPRG
HIATIVAFENDQDLNALKPKSLSFSHEFMFARPLNQTDDMIKHHEYLEDITNKVEQNIYQ
PTTTKVIEGLTTENIYQAHQILESNTMIGKLVINLN
>tr|Q6A5L5|Q6A5L5_PROAC Zinc-binding dehydrogenase OS=Propionibacterium acnes GN=PPA2245 PE=4 SV=1
MHAVAITGPLPVSDPECFVDVDLPIPEPGPHDLLVEVQAVSVNPIDIKLRKEAGTLSHPR
VLGFDAASVVRAAGSEVNGFSVGDEVWHSGNRDRPGTYSQFTLVDSRIVSKRPPSLSIAE
AASLPLTALTSWEALIDHIRLGTPEERSNKAFLMIGGAGGVGSAAIQLARAITSGPVVAT
SSRPESAQWCQDMGATGIINHREPLAPQVNDFGITGFDGILSAYTPPASTLAEIIAPFGH
LVMIDGTDSFDLMAFKSKSLTVTSESMFSRPQFATPDVAEQGRALASIADLVEKRQIRPT
MTRHIEGLTAQHVREATAAVESGAMIGKVVITL
>tr|Q88UV7|Q88UV7_LACPL Oxidoreductase OS=Lactobacillus plantarum GN=lp_2346 PE=4 SV=1
MQAKAVGLTQGLPVSDPNSLQDVTINVNQPRGRDILVAVLATAVNPIDTKQRQGQSPVTT
PRILGFDAVAKVLAVGEAVTTIMTDDVVYYAGAVDRPGSDAQYQLVDERLVACAPKTWSP
AQSAGLPLTTLTAWEALFEKLPFTAAADANLGQSVLIINGAGGVGSMAIQLAKWAGLQVI
TTTGKPETTEWVKRLGADIVLDYHQDLGSQLAAAGLQAVDHAILLHSTDQYLPLVTPLVR
PLGTIVAVVTNQHPLPMALLKPKSLNFAWEFMFTKANYQLPSMATQGSILAQVAQLADAG
VIVPTTKRTLAGINAANLRTAHTIVETGQMLGKIVLTAPFDA
>tr|Q8FLN0|Q8FLN0_COREF Putative oxidoreductase OS=Corynebacterium efficiens GN=CE2838 PE=4 SV=1
MTELPHTMPAVGLVDSLPTDHPDFLIDVEVPRPDPGPRDLLVEIAAVSINPVDTKVRMRV
GKQDTPKILGYDAAGTVVAVGSGVSLFRPGDTVFYAGSNQRQGTNARFHLVDERLVGHAP
GSVDATHAAALPLVFLTAWEALFDRLPVTQSTTGTLLVLGGAGGVPSALIQLARALTNLR
VVATASRPESTRWVREMGAHDVIDHHHDLREQISGVDFVFSSWTTGREEELTAVMSPQSH
LVLIDDPLNPNLGAFKQKSIAVHWEFMFTRAMFATPDMAVQGQILTKIADMIDRGQLRSI
TDRVLTGMTAETLMEGHRLIEEGHTTGKIVVKV

>tr|A2R3U8|A2R3U8_ASPNC Remark: this ORF is a putative alginate lyase by homology. OS=Aspergillus niger (strain CBS 513.88 / FGSC A1513) GN=An14g05550 PE=4 SV=1
MKAIGVENYGPVDRLEAWEVPKPTDLQPRDLLVRIKGVAVNPVDTKVRNDYYDRVPRPFQ
ITGYDASGIVEATGSQCSLFNVGDEVYYSGSPIRQGSNAEYQLVDERSVGRKPKSLDFVE
SAAMPLTYITAYEALVERLEIEKEEKAALLIINGAGGVGAMATQIARVVLDLPVVITTAS
RPETIQFTKDMGATHVVNHREDVASQIEKLNLEVPLKYIFITHSTDQYMDTCARVCAPFG
KVCSIVQGQAKMYGTEFMSKSLTFVWCLLGTKPYHKVDVESHHRILEELTDMIDAGKIKC
HLTKRLKLTLDGVKKGHELLQSGGSIGKVGLGVDEPGPGEIFT

>tr|A4VDT7|A4VDT7_TETTH Alcohol dehydrogenase OS=Tetrahymena thermophila SB210 GN=TTHERM_00189479 PE=4 SV=1
MSQILPQTIKAIGLTDPKGDLQLIQIPIKTLGPQDILIRVEAISINPLDYKWAQHMRTQN
ISESSPAIFGYDASGVVVQTGSDCRLFKVGDQVIYSGDFTKLGSNSNYQIVDERLAGKKP
QKLTHPEAAAIPLVALTAYEALVEELGILEINKIQNQSKKILIVGGAGGVGSIAIQIAKK
ILGLTVITTASRVETINFCKKMGADYVINHQNALAEELKKINIESLDYIFNTVDMTQQYF
NQFTPLIKPFGHIVGIVGFEQPLNIQGLFLKRARLSVECIFTRAIFQVEPERQNQILNKI
GDLYDSGIFISTVQIEKPFNLENLLEAHAFSESGKTIGKVVLSNVQDFFERAN
