# Supplementary material for: Subdivision of the MDR superfamily of medium-chain dehydrogenases/reductases through iterative hidden Markov model refinement
Source: BMC Bioinformatics. 2010 Oct 27;11:534. doi: 10.1186/1471-2105-11-534 (PMC2976758; doi:10.1186/1471-2105-11-534)
Supplement: Additional file 4 — MDR family alignment figures. Illustrations showing the mafft MSAs from Additional file 3: mdr-sequences. Red sequence identifiers denote sequences from UniProtKB/TrEMBL, while blue correspond to sequences from Swiss-Prot. The position cscores are shown in a bar plot under the MSA. Positions that contain gaps in over 90% of the sequences have been removed from the alignment in order to increase readability. [file 1471-2105-11-534-S4.ZIP › mdr/MDR018.fasta]

>sp|O94564|YGD6_SCHPO Zinc-type alcohol dehydrogenase-like protein C1773.06c OS=Schizosaccharomyces pombe GN=SPBC1773.06c PE=2 SV=1
MALRYVVHDEISGFDQLKPEEYEVPQKLNPGEVLVKLKAASLNYRDLIITKGLYPLPLQL
PVVPGSDGAGIIEKVGEDVEGFEKGDSVVCNFFTNYLDGTPTDFATHSALGGTRDGCFQK
YAVLPAHALVHAPKNLSFEEIATLPCAAVTAWNGLFGSKEHQVKPGNNVLVLGTGGVSTF
ALQFALAAGANVTVTSSSDEKLEFAKKLGATHTINYKKTPQWASPALKMTNGVGYHHVIE
VGGEKTLPQSIACLAKDGMISMIGFVASEGTTPNLTSIIGQILNRNANIRGIFVGSVSMF
RDMVACIEAKDIHPVVDKVFPFDQLKEAYEYQWSQAHIGKVVLKID
>tr|A1CFT1|A1CFT1_ASPCL Alcohol dehydrogenase, zinc-containing OS=Aspergillus clavatus GN=ACLA_094300 PE=4 SV=1
MAPIIKQWKSNLQGFDSLHQAEAPMPTPGKGEVLVEIHAVSLNYRDTEVVQGEYNHHKAT
DGIETVVVPCSDMSGVVTQVGDGVTTWKVGDRVLSTFLPDHQTGQVTEKELGGSLGLPVD
GVLATHRVFPERALVRAPAHMMHEEGSTLPIASVTAWMSINGMRPMGQNGGQGEYVLLLG
TGGVSIAGLQIAKASGAKVIITSSSDEKLEQARKLGADYTINYRTQPDWDKEVMRVTNNH
GADIILETGGSDTLSKTFDCAAFGGLIDCIGYTSGKQHNPNDRLNMNVLTLRKDLTIKGI
INGPKDRFEEMVQFYEKHQIHPVVNRVFPFEEARAAFQFLASGAHFGKVVVKVKDP
>tr|A1CHD5|A1CHD5_ASPCL Zinc-containing alcohol dehydrogenase, putative OS=Aspergillus clavatus GN=ACLA_047590 PE=4 SV=1
MGSMESGKTHGNPIGEPSVISKSEGFTSRLQSAVIPQQVELVLLQLTSSTEIVLRTTTGN
LEGDSFDHLEFKEAPVPKCGENEVLVKLHAASLNYRDLVIPKEMHPFPLDLPVIPGSDGA
GEVVEAGSKVKHFKKGDKVVTLFNQLHQYGAVDDLSAKSGLGGVMDGTLRQYGVFNENGV
VKAPRNLNFLESSSLTCAALTSWNALYGLKPLKPGEIVLVQGTGGVSMFALQFAKAAGAT
VIATTSSEAKAKKLKELGADHVINYKTNFNWGDTARSLTPENAGVDHIVEVGGAGTLTQS
LKCIKYEGTISIIGFLGGVDPKGQPPILEALSNICTIRGVYVGSKALMTDMIKAIEVNNI
HPVIDEKVFSLDQTREAYEYMVSHPREFLIEHKVLT
>tr|A1CXE9|A1CXE9_NEOFI Zinc-containing alcohol dehydrogenase, putative OS=Neosartorya fischeri (strain ATCC 1020 / DSM 3700 / NRRL 181) GN=NFIA_107930 PE=4 SV=1
MAPSTMKQWVVVDKENGFDSLNFKEGPVPKCGENEVLVKLRAASLNYRDLIIPKGMYPFP
INFPVVPGSDGAGEVVEVGSKVTQFKKGDKVVTLFNQFHQYGPVDTRSTKSGLGGVLDGT
LRQYGVFNENGLVRAPRNLNFLESSTLTCAALTSWNALYGMNALKPGEVVLVQGTGGVST
FALQFAKAAGATVIATTSSDTKAKKLKELGADHVINYKTNPNWGEIARSLTPDNVGVDHI
IEVGGAGTLSQSLKCIKFEGTISIIGFLGGVDPKGQPGMLEALNHICTIRGVYVGSKALM
NDMIKAIEVNNIHPVVDEKVFRLDQAKEAYEYMWAQKHLGKLAIEID
>tr|A1CYE2|A1CYE2_NEOFI Alcohol dehydrogenase, zinc-containing OS=Neosartorya fischeri (strain ATCC 1020 / DSM 3700 / NRRL 181) GN=NFIA_033280 PE=4 SV=1
MAPSIKQWKSNLKGLDSLLQAEAPMPAPGQGEVLVEIHAVSLNYRDTEVVMGEYTHHKAT
QGVETVVVPCSDMSGVVTQVGEGVTAWKAGDRVLSTFLPDHQTGQVTEKELARGLGLPLD
GVLATHRVFAEQALVRAPSYMTHEEASTLPIASVTAWMSINGMRPMGRNGGEGEYVLLLG
TGGVSIAGLQIAKASGAKVIITSSSDEKLEHAKKLGADYTINYRMNPNWNEEVMRVTNNH
GADIILETGGSETLSKTFDCVAFGGLIDCIGYTSGKQQNPNDTLNMNVLTLRKNLTIKGI
INGPKDRFEEMVQFYEKHQIHPVVNRVFPFEESKEAFKFLVSGAHFGKVVIKVKDQ
>tr|A1D0F4|A1D0F4_NEOFI Alcohol dehydrogenase OS=Neosartorya fischeri (strain ATCC 1020 / DSM 3700 / NRRL 181) GN=NFIA_040500 PE=4 SV=1
MQMKAVRIAKAGAKITAELRDESLPTPGPRDVLIKVHAASLNYRDTALLRGEYRAPTKGN
GIPVSDGAGEVIAVGTDVTRIAKGDRVAVSCVTNWIAGPYIPEYRSSSVGFTVDGLLAEY
VIFNEDALVCIPRYMSYVEAASLPCAAVTAWTALNKVEPLQPGQTVLIQGTGGVSLFALQ
FAKIFGARVLAITSSDTKAVKLKELGADAVVNYSTTPDWDREVLSLTGGKGVDKVLDIAG
EKTIVKSAASTKITGTVVLIGFASGFGGGLPPIDILVRSLTVTGSTIGSRVEFEAMLQAM
ERHQVRPIIDRVYPFAEFHEAYKRLEGGQQIGKVVIEIAK
>tr|A2QI91|A2QI91_ASPNC Contig An04c0110, complete genome. OS=Aspergillus niger (strain CBS 513.88 / FGSC A1513) GN=An04g02690 PE=4 SV=1
MGATSQKQWTVLNKDNDFDGLTFGDAPIPKVGENEVLVKFHAASLNFRDLIIPKGQYPFA
LNFPVVPGSDGAGEVVETGSKVTQFKKGDKVVTLFNQQHQYGPIDGRGASSGLGGVIDGT
LRQYGAFNENGLVKSPQNLNHLEASTLSCAALTSWNALYGLKPLQPGQTVLVQGTGGVSI
FALQFAKAAGARVIATTSSEEKAKKLKELGADHVINYKTEPNWGDVARKLTPDSVGVDHI
IEVGGSGTLNESFKCIKFEGVISIIGFVGGADPKTMPNVLDTLSHICTVRGIYVGSKAMM
NDMVQAIEANNIHPVVDEKVFTLEQTREAYEYMWGRNHFGKLAIKIE
>tr|A2QV09|A2QV09_ASPNC Contig An10c0050, complete genome. OS=Aspergillus niger (strain CBS 513.88 / FGSC A1513) GN=An10g00570 PE=4 SV=1
MSLTQWTTTLTGLSSLTKSTTNIPIPTPGDHEVLVEIHAVSLNYRDVEVTKGEYTHHKST
SSIAPLEQKVPCSDMCGTVTHIGPNVTRFQPGDRVLSTFLPDHITGQVTDKELATGLGHP
QPGVLATHRVFPEHGLVKAPKHLGDVEASTLPIASVTAWMSLEERIKLRSGRGAGEGGEV
VVLLQGTGGVAVAGLQIAKGLGATVIITSSSDEKLEKAKALGADYTINYRTTPDWDQEVL
RITKGKGVDVILETGGARTLRKSFECIAFGGLINCIGYLSGKVDDPEDRINVNLLALRRT
VTLQGIINGPRDRFEEMVGFYEEKGIKPVVSKVFGFEEADQAFRFLESGGHFGKVVIQVP
>tr|A2R4B1|A2R4B1_ASPNC Contig An14c0200, complete genome. OS=Aspergillus niger (strain CBS 513.88 / FGSC A1513) GN=An14g07180 PE=4 SV=1
MQQMKAVRAVTAGGNKLMTELREEPLPSPGQHEVLIRVHAVSLNYRDAVLLRGDFPVNSK
EEVIPVSDGAGEVIAVGPGVKRVKPNDRVAVGCFTTWIGGPFIPEYFRTSAGFSIDGMLA
EYVLFHEDALVHIPDYMSYAEAASLPCAAVTAWTALNKIEPLQPGQTVLIQGTGGVSLFA
LQIAKIYGARVLAITSSDTKAARLKALGADAVVNYNTSPDWDREILTLTDGKGVDRTLDI
AGEKTIQKAAACTKIGGVIILIGFASGLGGGIPPIDIMARTLTLTGSIIGSRLDFEAMLA
AMARHETRPVIDQVYSFAEYKEAYQILESGQQVGKVVIEVVNQTAD
>tr|A2R5H3|A2R5H3_ASPNC Contig An15c0150, complete genome. OS=Aspergillus niger (strain CBS 513.88 / FGSC A1513) GN=An15g04310 PE=4 SV=1
MQHYISHFDGIDGLKKEDVTIPSPGPGEVLVQIRAISLNYRDMEVINGEYNHHRAIKQGS
SIIPCSDMCGVVQSVGQNVAKWNVGDRVVSLFVPDHKTGKLTERALATSLGLPQQGVLAT
HRVFAEDALVKAPEHMSDEEACTLPIAGVTAWMAINGTRPLSQNGGRGEYILLQGTGGVS
IAGLQIAKASGAKVIITSSSDEKLAKAKGLGADFGINYRNTPEWANKVMEVTNGHGADII
LETGGSQTLGQSFVCAAYGGLINCIGYTSGKTQASGEQKNVNLLTLSRSLTLKESVNGPT
DRFEELIKFGERHEIHPVICKVFPFSQARDAFRYLESGSHFGKIVIQV
>tr|A2R886|A2R886_ASPNC Contig An16c0200, complete genome. OS=Aspergillus niger (strain CBS 513.88 / FGSC A1513) GN=An16g06240 PE=4 SV=1
MSQMKVVRVVSTGTKSSTEFRDEPKPSPGEHQVLIKVHAASLNYRDSVLLRGEYGVETKK
DVIPLSDGAGEVVAVGKGVTRFKPGDRIAVQCATAWIGGPFIPEYISTSVGFAIDGMLSE
FVVFYEDALVRIPDYISYVEAASLPCAAVTAWTALNKIEPLHPGQTVLIQGTGGVSLFAL
QFAKLSNARVLAITSSDEKAAKLRELGADSVVNYSTCPEWDRDILALTDGKGVDKVLDIA
GEKTIVKSAASTKIGGVVVLIGFASGFGGGLPPMNILSRSLTVTGSTVGSRLDFEAMLAA
MASREIRPVIDRVYPLAEYRKAYQRLESGQQVGKVVIEVTKAND
>tr|A4QYT6|A4QYT6_MAGGR Putative uncharacterized protein OS=Magnaporthe grisea GN=MGG_07773 PE=4 SV=1
MAPEEKQVQRWQTVQDGVDKLWLEQAPVTTPGKDEVLVEIRAVSLNYRDTEVVNGLYKHH
KSLQDKKPDPLTPCSDMCGVVTAVGPDLTVPWKVGDRVLSTFTQSHLSGQIKEEHMATGM
GFPLDGVLQTQRVFPSTGLVKAPDSLSDEEASCLPIAAVTAWMALFWQEPLREFPDLSGK
VVVVQGTGGVSISGMQIAKAAGATTIVTSSSDDKLQKAKALGADHLINYRTTPEWQDEVM
KLTAGRGADVIFECGGADTLHRSLQCVAFGGLVSCIGYLSGKQDKSVEGRPHFNLLALSR
NVTVKGLINGPRDRFEDVVAFYDKHGIKPVVDRVFGFEEGRAALEYLMSGGHFGKVVVKI
SG
>tr|A4RFR6|A4RFR6_MAGGR Putative uncharacterized protein OS=Magnaporthe grisea GN=MGG_00270 PE=4 SV=1
MAPSTQKQLVITGSTKAFDDLKLETSAPVPKPGENEVLVKLHGASLNYRDLIIPRGQYPF
PLDLPVVAGSDGAGEVIEVGSKVKEFKVGDRVVTLFNQGHQHGAVTLSSAATGLGGVLDG
TLRQYGVFAETGLVRAPENLDFVEAASLTCAGLTSWNALYGCKPVKPGDVVLVQGTGGVS
LFALQFAKAVGCTVIATSSSQDKLDMLKKLGADHVINYNEDKNWGETARKLTKGGEGVDN
IIEVGGLGTFEQSLKAIKYEGIISVIGFLGGAAGEKMPSVISSLSSICTIRGTYVGPRSM
MEDMVRAIEVNNIHPVMDKTVFSLDQIKEAYEYMWNKKHIGKMTIKID
>tr|A6QZZ5|A6QZZ5_AJECN Putative uncharacterized protein OS=Ajellomyces capsulata (strain NAm1 / WU24) GN=HCAG_02952 PE=4 SV=1
MAQSICKTTKQWSLAHQNGFDALKFTEEPVRELEDHQVLVKLQGAALNARDLIILHGVYP
IPIQPNVVPGSDGAGIVLAVGKNVTRFKPGDKITTTINQQHIAGPMTVQASRSGLGCIYH
GTLRTVGAFDERGLVPMPAGLSFTEAATLGCAGLTAWNALFGLPGKQIMPGQWVLTQGTG
GVSLFALQFAKAVGATVIATTGSAEKTRLLEKLGVDHIINYQETPGWGAAAKALTPGGLG
VDIVVDVVGAATLKQSVASVKLDGIINLIGFMAPQKHEEVEPMPGLIDALMGGFTARGVW
TGSLMQMEEMCKAIEANVDKLRPVLDSKVFTLEQTREAYEYLASRRHFGKVVINIS
>tr|A6RS45|A6RS45_BOTFB Putative uncharacterized protein OS=Botryotinia fuckeliana (strain B05.10) GN=BC1G_03072 PE=4 SV=1
MSQSIPKTTKTWRIEGVNGFDSLKYDTQATLPELGANDVLVKFHAASLNFRDLIIPKGQY
PFALRDGIIPGSDGAGEVLAVGSKVTRFTPGAKVVTLFSQTHYGGSLDHLSVQSGLGGAV
DGTLRQHGIFNENGLVDMPTSLSYLEAATLPCAAVTAWNALYGLKPVKPGDVVLTQGTGG
VSIFAVQFAKAAGATVIATTSSESKASTLKKLGADHVINYKTTPEWGAHAKSLTPLSAGV
THILEVGGATTMAQSLKAIKIDGVISIIGFVGGQAKEKEPGFLDCLINICTVRGLLVGSR
EMFEDMNRAIDASGIKPVVDEKVFGLDELKEAYQYMWDQKHFGKLAIKIE
>tr|A6SDA9|A6SDA9_BOTFB Putative uncharacterized protein OS=Botryotinia fuckeliana (strain B05.10) GN=BC1G_10892 PE=4 SV=1
MSLPTINKQWTTQQSGLQNLTLGSSTVPTPGDGQVLVKIHTVALNYRDTEVIMGLYNHHK
TTGNETSSLVPCSDISGTIVSSKSSKWKSGDRVLAIFNQTHIRGQVTGKDMASGLGLPTE
GCLQEYRVFDAEGLVKKPDYLTDEEACTLPIAGVTAWMAINGMRPLGQSAGKGETVLIQG
TGGVAISGLQIAKASGMEVIITSSSDAKLAQAKALGADHTINYRTTPIWSEEVMKITQNE
GVSNIFETGGALTLRQSFDAIAFGGLINAIGYLSGKEDDNADRTNTNVLALRRNVTLKGI
LNGPRERFEEMLKWYEEKKVRPVVDRVFGFEEAKEGLEYLFKGGHFGKVVVKVSE
>tr|A6SS95|A6SS95_BOTFB Putative uncharacterized protein OS=Botryotinia fuckeliana (strain B05.10) GN=BC1G_15502 PE=4 SV=1
MAAVLPTTSKVWRVQGTDGFDSLHYNPEEAIAELSDNDVLVKFHAASLNYRDVSIPHGTF
PFGFKKGVVPGSDGAGEVVAVGARVTRFQKGSKVVTQFNQKHIYGSLTSKSISTALGGDL
DGVLRQYGTFSEEGLVPMPRSLDYMHASTLTGAGVTAWNALYGLKPVRPGDFVLTQGTGG
VSLFAIQFAKAAGATVIATTSSPAKVQQLKDLGADHVINYREVTNWGEEAKKLTGLREGV
DHVIEIGGGGTMAQSIKSIRIDGVISVIGWLSKADEKEPSFLETVSKVFTVRGLFVGSRA
MFEEMVSSILFSLFSVPKRSICESCVDYLKNAAIDATNLKPVIDRRVFKLEDLKEAYTYL
KEQKHIGKVCITME
>tr|A7ESP3|A7ESP3_SCLS1 Putative uncharacterized protein OS=Sclerotinia sclerotiorum (strain ATCC 18683 / 1980 / Ss-1) GN=SS1G_08348 PE=4 SV=1
MSQTIPTTTKVWRIKGTDGFHGLEYDAQAELPALGDNDVLVKFHGASLNYRDLVMLKGLY
PAAIRLGVIPGSDGAGEVLAVGSKVSRFNPGSKVVTLFSPRHYGGTLTPSTLGLALGGGS
DGTLRQHGVFNEEALVEMPSSLSYLEAGTLSCAAVTAWNALYGLKPLKPGDVVLTQGTGG
VSIFALQFAKAGGATVIATTSSDAKAETLKKLGADHVINYRTTPEWGAHARSLTEQSIGV
SHVIEVAGANSMAQSLNAVRFEGVISIIGFLSGEAEEKEPSFLQALTKNCIVRGVAVGSR
ELFEDMNRAIDAMKIKPVVDEKVFKLEELKDAYQYMWEQKHFGKLGITFE
>tr|A7EUE5|A7EUE5_SCLS1 Putative uncharacterized protein OS=Sclerotinia sclerotiorum (strain ATCC 18683 / 1980 / Ss-1) GN=SS1G_08952 PE=4 SV=1
MPQPTINKQWTTRQSGLQDLILGSSAVPTPGDGQVLVKIHTVALNYRDTEVMMGLYNHHK
SAGIEPSSLVPCSDISGTIISSNSPKWKSGDRVLAIFNQTHIRGQVTAKDMASGLGLPAE
GCLQEYRVFDGEGLVRTPEYLTDEEACTLPIAGVTAWMAINGMRPLGQPGGKGESLLIQG
TGGVAISGLQIAKASDMEVIITSSSDAKLAQAKSLGADHAINYRTHPKWSEEVMKITQDE
GVSSIFETGGALTLRQSFDAIAFGGLINCIGYLSGKEDEGADRTNTNVLALRRNVTLKGI
LNGPRERFEEMLAWYEEKRIRPVVDKVFEFEEAKEPWSICSMGAILERWL
>tr|A8NI82|A8NI82_COPC7 Putative uncharacterized protein OS=Coprinopsis cinerea (strain Okayama-7 / 130 / FGSC 9003) GN=CC1G_01609 PE=4 SV=1
MSIPQKTAHYFLPKVGTYKSLEKREAPVPKPKADEVLVKIHAVSLQYRDYSVAQGIYDIG
TYENIIPCSDMAGEVISVGEDVKKWKIGDRVCSNFCTEHLYGDPTEETVKSSLGGQSPGV
LTQYRNFPARSLVSIPSHLSYNEASTLPCAALTAYNALLGPSPVLGGETVLVLGTGGVSI
FALQFAVASGATVIATSSSDEKLKIAEKLGAKHLINYKKTPNWDEEVKRITNGRGVDRVI
EVGGAGTLPKSVSSVRIGGSIEVIGFVAKGEGSMDFLIPVIMKSILVRGVYIGPVSKFHS
MIRLIEAHPDTTRPVIDKVFPFDQALQAYAHLESQKHVGKVVIQVSG
>tr|A8NI93|A8NI93_COPC7 Putative uncharacterized protein OS=Coprinopsis cinerea (strain Okayama-7 / 130 / FGSC 9003) GN=CC1G_01618 PE=4 SV=1
MSVPQKAIQYVLPKVGDYRNLKQQEVDVPKPRYDEVLVKVHAVSLQYRDFAIAKGFYNVG
VSENIVPCSDMAGEIVAVGEEVKGWKVGDRVCANFCTDHLHGDPTPESIKSSLGGQSPGV
LTQYRTFPAHSLVTIPSHLSYVEASTLPCAALTAYNALVGPTPVRAGETVLVLGTGGVSI
FGLQLAVASGATVIATSSSDEKLKIAKKLGAHHVINYNKTPNWDEEVKKITNGRGVDRVI
EVGGPGTLAKSLSSVRIGGSVQVIGFVGQGEGTTMDVILPVISKSILVRGVYIGPVSEFE
AMNRLIEAHPETTRPVVDKVFPFDQAADAWAHLESQKHVGKIVIQVAQN
>tr|B0D748|B0D748_LACBS Predicted protein OS=Laccaria bicolor (strain S238N-H82) GN=LACBIDRAFT_318806 PE=4 SV=1
MALPATTHEYIIPKVGSYNNLKLQERPTPQPRPGEVLVRVHAVSLQYRDLLVSNGHYPVG
RTENIVPCSDMAGEIVALGSDVKGWKHGDRVCANFAFEHIHGDTNEEILRSAHGGQADGV
LTEYKTFPAYSLVGIPDHLSYEESSTLPCAGLTAYNALNGPKPIKSGDFVLVLGTGGVSF
FALQFAIAAGAIVIATSSSDEKLKLAAKHGAKHTINYRTTPNWDDEVLKITKGVGVDHVV
EVGGKGTLPRSINAARYGGIVHLIGFVSKDDTDFDLVKLIIVKSVVLRGIMVGSVTQFKD
MIRAMEANPAVTRPVIHKHFKFEDAIKAYAYLESQAHTGKVVIRVLKH
>tr|B0XT53|B0XT53_ASPFC Alcohol dehydrogenase, zinc-containing OS=Aspergillus fumigatus (strain CEA10 / CBS 144.89 / FGSC A1163) GN=AFUB_018060 PE=4 SV=1
MAPSVKQWKSNLKGLDSLQQAEAPMPAPGQGEVLVEIHAVSLNYRDTEVVMGEYTHHKAT
QGVETIVVPCSDMSGVVIQVGEGVTAWKAGDRVLSTFLPDHQTGQVTEKELARGLGLPLD
GVLATHRVFPEYALVRAPSYMTHEEASTLPIASVTAWMSINGMRPMGQNGGEGQYVLLLG
TGGVSIAGLQIAKASGAKVIITSSSDEKLEQAKKLGADYTINYRTNPNWNEEVMRVTNNH
GADIILETGGSETLSKTFDCVAFGGLIDCIGYTSGKQQNPNDTLNMNVLTLRKNLTIKGI
INGPKDRFEEMVQFYEKHQIHPVVNRIFPFEESKEAFKFLASGAHFGKVVIKVKD
>tr|B0Y617|B0Y617_ASPFC Zinc-containing alcohol dehydrogenase, putative OS=Aspergillus fumigatus (strain CEA10 / CBS 144.89 / FGSC A1163) GN=AFUB_065340 PE=4 SV=1
MKQWVVADKENGFDSLNFKEGPVPKCGENEVLVKLRAASLNYRDLIIPKGMYPFPINFPV
VPGSDGAGEVVGVGSKVTQFKKGDKVVTLFNQLHQYGPVDTRSTNSGLGGVLDGTLRQYG
VFNENGLVRAPRNLNFLESSTLTCAALTSWNALYGMNALKPGEIVLVQGTGGVSMFALQF
AKAAGATVIATTSSDTKAKKLKELGADHVINYKTNPNWGEIARSLTPDNVGVDHIIEVGG
AGTLSQSLKCIKFEGTISIIGFLGGADPKGQPGMLEALNHICTIRGVYVGSKALMNDMIR
AIEVNDIHPVVDEKVFRLDQAKEAYEYMWAQKHLGKLAIEIE
>tr|B2AF98|B2AF98_PODAN Predicted CDS Pa_5_120 OS=Podospora anserina PE=4 SV=1
MMHGNGAWDDRELHKPIVPPGLGFITCITSLHRDKKKPNDTTAATYSTMATNQVTRWVTN
QDGIENLTKETIPMPTPAKGEVLVKISAVSLNYRDTEVVNGLYNYYDKPGTPKKPLVPVS
DMCGTVVSVGDDNSPWKVGDRVVSTFLQSHLTGQVYPDHLATGLGKPLDGCLQGYRVFGS
EGLVRAPGYLTDEEASCLPIAGVTAWMAIHGMGVRKGEGETVLLQGTGGVSVAGLQIARA
GGMKTIITSSSDEKLEKAKALGADYVINYRTSPDWEREVMKITGDKGVDVILETGGAGTL
YKSLDCVAFGGLISCIGYVSGREDKAGEARVNLNLLALRRTVTLKGIINGPRDRFEEMCR
FYEKHQIRPVVDRVFGFEEAAEAMKYLAGGSHFGKVVVRVE
>tr|B2API3|B2API3_PODAN Predicted CDS Pa_5_10420 OS=Podospora anserina PE=4 SV=1
MSIPKTQKQWLITGADKGLDGLVYQDAPVPTPGDHEVLVHLLGASLNYRDLIIPRGMYPF
PLNLPVVACSDGAGEVVAVGSKVTKWKKGDKVLTLFNQGHQRGDMDIAASKTGLGGCFDG
TLRQYGTFAETGVAKMPSNLNYVESASLVCAGLTSWNALYGLKPLKKGQWVVTQGTGGVS
LFALQFAKAAGAHVIATTSTAEKAEMLKKLGADHVINYREDVNWGETARKLTPGGEGVEH
VIEVGGADTFTQSLSAVKMEGVISVIGFLGGAAPKDNILETLSRVCTVRGVYVGSREQLE
AMCAEIEKHDIHPVMDKTVFTLEKAKEAYEYMWAKKHTGKIPITIE
>tr|B2VS79|B2VS79_PYRTR Alcohol dehydrogenase OS=Pyrenophora tritici-repentis (strain Pt-1C-BFP) GN=PTRG_01705 PE=4 SV=1
MTPPQKIKQWLTGQDGLDKLRMSEADCPTPGEDEVLVEVHSVSLNYRDTEVAMGQYNHHA
SVDHPPAIVPCSDMCGVVVAVGPTSENSSDPFKNPAFRLKEGDRVISTFAPTHLSGQVKG
SDVASGLGGPAPGVMTQYRVFPNYGVVKVPDYMTDDEAACLPIAAMTAWMSLNCMRPKGE
IIGQGETVVCQGTGGVSICAAQIATAAGADAIVTSSSDEKLERATKLGAKTTINYRKNPD
WEAKVLSATADEGADIIIEVGGAQTLRKSFDCVRFGGLISCIGYLSGKQDEAGDRTNTNL
LCLKRNVTLKGILNGPRSELERMLKFYDEKKIRPVVDRVWKFEEADQALKYLFSGGHFGK
VVVKVKA
>tr|B2WGG8|B2WGG8_PYRTR Alcohol dehydrogenase OS=Pyrenophora tritici-repentis (strain Pt-1C-BFP) GN=PTRG_09024 PE=4 SV=1
MAPTTTKAWTVQGQDGFDSLKFNEQAKIPEMGDMDVLVKIHAASLNYRDLIIPKGKYPFP
MKDNIVPGSDGAGTVESVGKHVTRFKPGDKVVTLFNQGHIAGSLDAQSLGTGLGGAVDGT
LREYAVFSEQGLVHAPSNLNMLEASTLSCAALTAWNALYGLESRALKPGDTVLTQGTGGV
SIFALQFAKAAGARVIATTSSSAKADILKKYGADHIINYKDTPNWGEEAAKLTPGGKGVQ
HVVEVGGPTTMAQSLKAVAIDGVITIIGFIGGMSKDQPTFLDCLNNICTVRGILVGSRLQ
MEDMNRAIDVNDIHPVVDEKVFELKDLKEAYQYMWDQKHFGKLTVRVAKE
>tr|B6H0X1|B6H0X1_PENCH Pc12g06930 protein OS=Penicillium chrysogenum Wisconsin 54-1255 GN=Pc12g06930 PE=4 SV=1
MTQMKAVRIVNAGDKVTAELRNEPLPTPGPRDVLIKVHAASLNYRDTALLRGEYRAPTKE
NGIPVSDGAGEVIAVGKDVARITKGDRVAVGCTANWIAGPYIPEYRSSSVGFTVDGLLAE
CVIFNEDALVRIPDYMSYVEAASLPCAAVTAWTALNKVEPLQPGHTVLIQGTGGVSLFAL
QFAKIFGARVLAITSSDGKAAKLKELGADAVVNYSTTPDWDQEILTLTGGKGVDKVLDIA
GEKTIVKSAASTKITGTIILIGFASGFGGGLPPIDILVRSLTVTGSTVGSRVDFEAMLQA
MERHQVRPVIDQVYPFAEFREAYKRLEGGQQVGKVVIEIAK
>tr|B6H484|B6H484_PENCH Pc13g07960 protein OS=Penicillium chrysogenum Wisconsin 54-1255 GN=Pc13g07960 PE=4 SV=1
MSPSTMKQWVVEDKEHGYDGLVYKDAAVPKVGENEVLVKLHAASLNYRDLIIPKGQYPFA
LKFPVVPGSDGAGEVIEVGSKVAEFKKGDQVATLFNQGHQYGDVDTYAAGTGLGGVIDGT
LREYGVFNEQGLVKAPRNLDAREASTLSCAALTSWNALYGLKPLKPGQVVLVQGTGGVSM
FGLQFAKAAGATVIATTSSTLKAEKLKKLGADHVINYKTEPNWGDAARKLTPDGAGVDHI
IEVGGSGTLQQSFKCVKLEGVISVIGFIGGVDPKTQPTVLETLTHICTVRGVYVGSKALM
KDMVRAIEANDIHPVVDEKVFSLEQTREAYEYMKHFGKLAININ
>tr|B6HRN9|B6HRN9_PENCH Pc22g24990 protein OS=Penicillium chrysogenum Wisconsin 54-1255 GN=Pc22g24990 PE=4 SV=1
MAVQQWITPLKGIDSLSQTEAPMPAPGPSEVLVEIRAVSLNYRDVEVTNGEYKHHKSAEQ
DATIVPCSDMCGVVTQVGSGVTKWTVGDRVLSTFLPDHQTGQVTEKELGRSLGLPQDGVL
ATHRVFPDHGLVKAPSFMSDEEAATLPIASVTAWMSINGMRPMGQNGGKDEYILLQGTGG
VAIAGLQIAKAAGAKAIITSSSDAKLDQAKELGADFTINYRNNPDWEAEVMKITENHGAD
IVLEVGGAKTLRKSFDCIAFGGLINCIGYVSGKIDADEDRLNVNLLALRRTVTLRGIING
PKDRFEEMIQFYETNQIHPVVNRVFSFAESKEAFRFLESGSHFGKVVIKIQ
>tr|B6JZE8|B6JZE8_SCHJP Alcohol dehydrogenase OS=Schizosaccharomyces japonicus yFS275 GN=SJAG_01986 PE=4 SV=1
MPVQYRVEKIPAEFDEIKLQQCEIPKAKAGYVVIKLQAASTNFRDMAILKGMYPLPLKFP
VVPGSDGAGHIVEVGEDVEKWKVGDYVSCNFFPFYIDGKSIPERTYKALGGTMDGCFQEY
VAVPAVGVVKLPESLSPIQASTLPCAGLTAWNALFGDKSKALQPGQNVLIQGTGGVSIFA
LQFAVAAGANVTVTSSSKEKLEFAKKLGARRLINYRETPQWGQKALELTNNEGYHHVVEV
GGKKTFKQSLQCLAPGGVITSIGFIASEGEEANFDEFISMLLHKGATIRGIFVGSTTQYE
DMLKCIEANDIKPVVAKVFPLQELKDAYEFQWQQKHIGNIVLKISD
>tr|Q0CDV2|Q0CDV2_ASPTN Putative uncharacterized protein OS=Aspergillus terreus (strain NIH 2624) GN=ATEG_08132 PE=4 SV=1
MSASIKQWTSNLSGLDGLKLSEAPIPAPDKGEVLVEIQAVSLNYRDYEGTSVHSKKKKER
NRNSYNIVCIGEYNHHKSVGQTQSVVPCSDMCGVITQVGDGVTAYKPGDRVLSTFLPEHQ
TGQVTEKELAQGMGHPLPGVLTTHRVFPVHALVRAPAYMTAEEACTLPIASVTAWMSING
MRPMGQPGGQGEYVLLLGTGGVAIAGLQIAKASGAKAIITSSSDAKLEQAKALGADYVIN
YRTQPNWEEDVMRVTDNHGADIILETGGAQTLRKSFECIAFGGLIDCIGYLSGKMDAPGD
RLNVNLLALRRNVTLKGIINGPRDRFEEMVAFYEKHQIHPVVNKVFAFGEADQAFKFLAS
GSHFGKVVIKVAQ
>tr|Q0CLQ4|Q0CLQ4_ASPTN Putative uncharacterized protein OS=Aspergillus terreus (strain NIH 2624) GN=ATEG_05380 PE=4 SV=1
MAPAQMKQWTVLNKDNDFDGLSYGDAPIPKVGDNDVLVKLHAASLNYRDLIIPKGKYPFA
LDLPVVPGSDGAGEVVEVGPKVTQFKKGDKVTTLFNQRHQYDPIDPSAASSGLGGVIDGT
LRQYGVFNENGLVRSPNNLTHLESSTLSCAALTSWNALYGLKPLLPGQTVLVQGTGGVSM
FALQFAKAAGATVIATTSSAEKAEKLKKLGADHVINYKTNPNWGEVARSLTRDNEGVDHI
VEVGGAGTLSQSLKCIKFEGVISIIGFLGGADPKAQPTVLETLSNICTVRGIYVGSKALM
NDMIRAIEANNIHPVVDAKVFTLDQAKEAYEYMWAQKHFGKLSIKID
>tr|Q0U1P1|Q0U1P1_PHANO Putative uncharacterized protein OS=Phaeosphaeria nodorum GN=SNOG_14424 PE=4 SV=1
MAPQKIKQWVTGQDGLDKLRMEETERPTPGEDEVLVEIHSVSLNYRDTEVCMGLYNHHKS
VEQPPAIVPCSDMCGVVVAVGPSSNNTSDPYKNPAFRVKEGDRVISTFAPTHITGQIQAK
DLGNGLGGPAPGVLVQYRVFPTFGVVKIPDYMTDDEAACLPIAAMTAWMSLNCMRPKGEI
VGKGETIVCQGTGGVSISAAQIASAAGADVIVTSSSDEKLKRATELGAKNTINYRSKPDW
DDAVLNATSSRGADIIIEVGGATTLRKSFECVRFGGLIACIGYLSGKQDEAGDRTNTNLL
CLKRNVTLKGIVNGPRDELETMLKFYEQKQIRPVVDRLFKFEEADQALQYLFSGGHFGKV
VVKVKA
>tr|Q0UIA1|Q0UIA1_PHANO Putative uncharacterized protein OS=Phaeosphaeria nodorum GN=SNOG_08513 PE=4 SV=1
MAPSTTKQWTVEGQNGFDSLKFNEKAPVPEIGDNDVLVKIHGASLNYRDLIIPKGKYPFP
MKDNIVPGSDGAGTVESVGKRVTRFKAGDKVVTLFNQGHLAGSLDAQSLATGLGGALDGT
LREHAVFSESGLVAMPTNLNFLEASTLSCAALTAWNGLYGLESRALKPGQWVLTQGTGGV
SIFALQFAKAAGARVIATTSSAAKAETLKKLGADHVINYKDTPNWGEEAKKLTGGGVEHV
IEVGGPSTMAQSLKAIAIDGVISIIGFIGGMSKDQPTFLDCLTGMCTVRGILVGSRLQME
DMCRAIEANDLHPVVDEKVFKLEELKEAYEYMWDQKHFGKLTVKVAE
>tr|Q2U3C0|Q2U3C0_ASPOR Zinc-binding oxidoreductase OS=Aspergillus oryzae GN=AO090038000103 PE=4 SV=1
MATSTQQQWVLEGSNGFDSLVLQEAPVPKVGDKDVLVRLKDSVVPLGDGAGVVQAIGPQV
TRFQVGDRVLPIFHQGHLAGSLDAKSIKTGLGSSLDGTLRPYGAFDEERLVKLPENLSFI
EGATLPCAALTAWSALYGLQGKAVAQGDIVLTQGTGGVSLFALQFAKASGAKVIATTSSK
EKAELLKQLGADEVINYKEFPEWGEVVRGLTPNNEGVTHIVEVAGPATMKESLKAIKIDG
VISMVGFVAGSPAVDQPSLMDTVFHVCTVRGIAVGSRIQFEEMNRAIEANDIHPVVDNRI
FKFGEVREAYQYLSDQKHVGKVCIEIQT
>tr|Q2U5N4|Q2U5N4_ASPOR Zinc-binding oxidoreductase OS=Aspergillus oryzae GN=AO090113000073 PE=4 SV=1
MSTAMMKQWVVDHPEKDMGGMDLREAPLPTVGTNEVMVKFEAVALNYRDCAIAKTLLIKL
AELQGTFPFAHKYPIVPVSDGAGVVVEVGEKVREFKKGDSVITIFNQGHQYGDIDPYAAS
TGVGGTIDGCFRKFGVFNETGLVKAPKNLTPLESSTLPGAALTSWNALYGLKPVKAGQWV
LVQGTGGVSIFGLQVCLHCNASRIYEDSVPVNGHKASKAAGASVIATTSSDAKAEELKKL
GADHVINYRAVPNWGEVARSLTPDHAGVDHILDIGGTETLEQSLHCIKMEGIINLIGFLG
ASEKPQPGLLDALNHICTIRGIYVGSRSMLQDMVRAFESNNIHPVIDPQVFQFEQGKEAF
EYLAAQRHFGKVVVQFNHSD
>tr|Q2U8P1|Q2U8P1_ASPOR NADPH:quinone reductase and related Zn-dependent oxidoreductases OS=Aspergillus oryzae GN=AO090701000350 PE=4 SV=1
MASIKQWTTPLKGVESLKLTEAPKPAPGKGEVLVEIHAVSLNYRDIEVTNGEYTHHKSVG
QEDRIVPCSDMCGVITQVGDGVSAWKVGDRVLSTFLPDHQTGQVTEKELLRGMGLPLDGV
LAEYRVFPEHALVKAPSYMSDEQAATLPIAVVTAWMSINGMRPMGQNGGHGEYILLQGTG
GVAIAGLQIGKASGAKVIITSSSDSKLAQAKELGADYTINYRTHPNWEEEVMRLTNNHGA
DIILEVGGAQTLKKSFDSIAFGGLINCIGYVSGKMDAPDDRTNVNLLALRRNVTLKGIIN
GPKDRFEEAVKFYEKHQIQPVVNKVFSFEEANEAFRFLESGNHFGKVVVRVK
>tr|Q2UGR4|Q2UGR4_ASPOR Zinc-binding oxidoreductase OS=Aspergillus oryzae GN=AO090023000745 PE=4 SV=1
MAPENMKQWTVQGKANGFDELAYNDAPVPKVGDNDVLVKFHAASLNYRDLIIPRGMYPFA
INFPVVPGSDGAGEVVEVGPKVSQFSKGDKVITLFNQLHQYGPVDPKAAGSGLGGVIDGT
LRQYGVFNENGLVKSPKNLTHLEASTLSCAALTSWNALYGLKPLQPGQTVLVQGTGGVSL
FALQFAKAAGATVIATTSSTEKSEKLKELGADHVINYKSDPNWGETARKLTPDNVGVDHI
VEVGGSGTLNQSFKCIKLEGVISIIGFLGGVDPKSQPSILDTLSNICTVRGVYVGSKELL
NNMVKAIEANDIHPVVDPKVFTLDKAKDAYEYMWAQKHFGKLAIKID
>tr|Q2UMZ0|Q2UMZ0_ASPOR NADPH:quinone reductase and related Zn-dependent oxidoreductases OS=Aspergillus oryzae GN=AO090001000566 PE=4 SV=1
MEQMKAIRIVTTGNKPSAEIRDEPLPSPGPHEVLIRVHAASLNYRDTALLRGEYPAKTKE
DVVPVSDGAGEVVAVGRDVTRVKNGDRVTVSCVTNWIGGPYNPDYRSNSVGFTVDGLLAE
YALFYEDALVPIPDYISYVEAASLPCAAVTAWTALNKIEPLQPGQTVLVQGTGGVSLFAL
QFAKIFGARVLAITSSDEKADKLKELGAEAVVNYTTCPDWDREILALTDGKGVDKVLDIA
GEKTIVKSAASTKITGVVVLIGFASGFGGGLPPIDILARSLTVTGSTIGSRMDFEAMLQA
MERHKARPVIDRVYPFAEYGEAYRRLESGQHVGKVVIQVTH
>tr|Q4PDC8|Q4PDC8_USTMA Putative uncharacterized protein OS=Ustilago maydis GN=UM01885.1 PE=4 SV=1
MSGTHKFYTLPEPSARNGFSSLKLKEGPIPKPEANEVLIKVHAVSLNYRDLIIAKNGYPL
HLKQGELIPASDGAGEVVSVGEKVTQWKQGDRVAGIFTQAHQHGSTPDKEEVKTALGGSI
DGMLAQYVALSETGIVRIPSHLSYEEAATLPCAALTAYNALYGIPTQQLRAGDTVVAQGT
GGVSIFALQLAVAAGAKVVITSSSDDKLQKAISLIPQAQRHLVTTVNYKTNPDWDKVALD
VTNGVGVDHIVEVGGPGTLEKAFNSIKRGGVISTIGFVAQGDAPNVAYLALTTGAHFKGI
LVGSRDQFEHMNRIFQTHNIKPLVDKVFPFENAQDAYEYQWSQAHVGKVVISVS
>tr|Q4WIR0|Q4WIR0_ASPFU Alcohol dehydrogenase, zinc-containing, putative OS=Aspergillus fumigatus GN=AFUA_2G00970 PE=4 SV=1
MAPSVKQWKSNLKGLDSLQQAEAPMPAPGQGEVLVEIHAVSLNYRDTEVVMGEYTHHKAT
QGVETIVVPCSDMSGVVIQVGEGVTAWKAGDRVLSTFLPDHQTGQVTEKELARGLGLPLD
GVLATHRVFPEYALVRAPSYMTHEEASTLPIASVTAWMSINGMRPMGQNGGEGQYVLLLG
TGGVSIAGLQIAKASGAKVIITSSSDEKLEQAKKLGADYTINYRTNPNWNEEVMRVTNNH
GADIILETGGSETLSKTFDCVAFGGLIDCIGYTSGKQQNPNDTLNMNVLTLRKNLTIKGI
INGPKDRFEEMVQFYEKHQIHPVVNRIFPFEESKEAFKFLASGAHFGKVVIKVKD
>tr|Q4WP70|Q4WP70_ASPFU Zinc-containing alcohol dehydrogenase, putative OS=Aspergillus fumigatus GN=AFUA_4G08240 PE=4 SV=1
MKQWVVADKENGFDSLNFKEGPVPKCGENEVLVKLRAASLNYRDLIIPKGMYPFPINFPV
VPGSDGAGEVVEVGSKVTQFKKGDKVVTLFNQLHQYGPVDTRSTNSGLGGVLDGTLRQYG
VFNENGLVRAPRNLNFLESSTLTCAALTSWNALYGMNALKPGEIVLVQGTGGVSMFALQF
AKAAGATVIATTSSDTKAKKLKELGADHVINYKTNPNWGEIARSLTPDNVGVDHIIEVGG
AGTLSQSLKCIKFEGTISIIGFLGGADPKGQPGMLEALNHICTIRGVYVGSKALMNDMIR
AIEVNDIHPVVDEKVFRLDQAKEAYEYMWAQKHLGKLAIEIE
>tr|Q5AVP4|Q5AVP4_EMENI Putative uncharacterized protein OS=Emericella nidulans GN=AN7636.2 PE=4 SV=1
MSSIQQWTTSLQGLDSLQSVEAPKPTAGPGEVLVRISAVSLNYRDYEVCCGLYGHHKSVS
QDKASLVPCSDMCGEIVEVGEGVTGWQKGDRVLSTFLPDHQTGQVVEKMMASGLGLPQPG
VLAEYRAFPAHGLVRAPSYLSDEEAATLPIAAVTAWMSINGMRPKGQNGGEGEYILLQGT
GGVSVSGLQIAKASGAKTIITSSSDDKLKQAKELGADYTINYRKTPNWEEEVLKLTDNHG
ADIIIEVGGAGTLKKSFNCIAWGGLIDCVGYLSGKVDAPEDRTNVNLLALSRNVTLKGII
NGPKDRFEEMIAFYEKHSIKPVVNKVFSFKDAPEAFKYLANGQHFGKIVIKIA
>tr|Q5B6F7|Q5B6F7_EMENI Putative uncharacterized protein OS=Emericella nidulans GN=AN3873.2 PE=4 SV=1
MAPTTQKQWSVKGKENRFDELKFEEGEIPAVGDNDVLVKLHGASLNYRDLVIPQGSKAKG
AVHNRKYPFALNFPVIPGSDGAGEVIEVGSKVTQFKKGDKVVTLFNQQHQYGPIDPAGAA
SGLGGAVDGTLRQYGVFNENGVVRAPRNLNYLEAATLTCAALTSWNALYGLKPLLPGQTV
LVQGTGGVSVFALQFAKAAGATVIATTSSDEKAKRLKELGADHVLNYKTQPNWGEIARSL
TRDNVGVDHIVEVGGSGTLEQSFKAIKLEGVISIIGFVGGLDPKKIPHVLETLTHICTVR
GVYVGSKALMNDMVSAIEANNIHPVVDQKVFTLEQTKEAYEYMWGQNHFVHNQVLAQ
>tr|Q7S0R4|Q7S0R4_NEUCR Putative uncharacterized protein OS=Neurospora crassa GN=NCU09285 PE=4 SV=1
MSLPSTQTQWVVTSKEKGFDGLVKEQGAVPQPGDNDVLVRLYGASLNYRDLIIPQGKYPF
PLDLPVVAASDGAGEVVAVGSKVTKWKKGDKVTTLFNQWHQFGDIDTRAASSGLGGVFDG
TLRQYGVFHEDGVVRTPSNLDHVEAATLVCAGLTSWNALYGLKTLKPGQWVLTQGTGGVS
LFALQFAKAGGAKVIATTSSKEKAEMLKKLGADHVINYREDPNWGETARKLTPNNQGVDH
IIEVGGAGTLGQSLAAIKYEGIISIIGFLGGAQPKESILETLSRICTVRGVYVGSRQLME
EMCAAIEANDIHPVVDKTIFTLDQAKEAYEYMWAQKHFGKVGIKIE
>tr|Q7SAC7|Q7SAC7_NEUCR Putative uncharacterized protein OS=Neurospora crassa GN=NCU06303 PE=4 SV=1
MSTQTKEVQQWHTFEDGFDNLTRGTAPMPTPGQDEVLVKIKAVSLNYRDTEVTNGEYNHY
EAYSRRTTPLVPCSDALGIITAVGPLGPGASESAWKVGDRVLSTFCQSHLTGQITAKDLA
SALGKPLDGVLQTYRVFPSTGLVRVPEYLTDEEASCLPIAAVTAWMAIFGMEPFGTWATK
ASDDGKKPLQGKTVLLEGTGGVAIAGLQIAKAAGARTIITSSSDEKLRRAKEELGADHVI
NYKTTPDWEKKVMEITGENDGADIILETGGAGTLYKALDCIAFGGLISCIGYTAGKEDSG
EGSRMNVNVLALRRTVTLKGIINGPRDRFEEMCEFYQRHEIRPVVDKVFEFEEGKEAIKY
LRSGSHFGKVVVKVE
>tr|A0HE54|A0HE54_COMTE Alcohol dehydrogenase, zinc-binding OS=Comamonas testosteroni KF-1 GN=CtesDRAFT_3770 PE=4 SV=1
MKVMQLAAPGGFENLKLVELPAPAAPAAGEIQVRIHASSLNYHDLGVVRRPGAAADGRIP
MADGAGLVTAVGAGVKEFAAGDAVVSTFFPQWLSGRHVPSDFQLVPGDGVDGFAREFVNL
PATSFTHAPKGWSHAEAATLTTAGLTAWRALVVDGHLKAGDTVLVLGTGGVSIFALQMAR
SMGATVIATTSSAAKAEQLKALGADLVINYKEQPEWGDAVLAATGGRGADIVVEVGGPGT
LPQSIRACAVGGHIALIGVLTGFAGAVPTVEMMRKQQTLKGLIVGSREQQQDMVRALENF
GWKPVIDSRYPLEQMVAAFEHQAAGRHFGKICLEY
>tr|A0Y7U9|A0Y7U9_9GAMM Probable NADPH quinone oxidoreductase OS=marine gamma proteobacterium HTCC2143 GN=GP2143_13146 PE=4 SV=1
MKTIQLSKPGGLDNFKVVDTEKPVAGAGEILVELKASSLNYHDYIVAIGGIPTPDGRIPM
SDGAGTVVGIGAGVNDFSVGDNVVSTFFPNWVSGDPSLLKSSVVPGDSSDGYAREYVCAA
ETSFTKAPTGYSHQEAATITCAGVTAWRGLIVQGQVKSGDCVLVQGTGGVSIYTLQLAKM
AGATVIATSSSGEKMERLKDMGADHVINYKETPKWGKAVKEWTGGRGVDHIVEVGGPETL
GQSIFACKMGGHIALVGVLTGVSGNVPTAALFQNQVTVSGISVGSRQDQQDMVRALDAST
MRPVIDRSFPMENIGDAFRHQESQKHFGKICLDIGH
>tr|A0Z5W3|A0Z5W3_9GAMM Alcohol dehydrogenase (NADPH quinone oxidoreductase) OS=marine gamma proteobacterium HTCC2080 GN=MGP2080_13403 PE=4 SV=1
MQALQLSNFGASNLSLVDIALPEPRDHEVVVRLKAASLNPRDSQIIAGQFTTAVDFPLTP
LSDGAGTVIAVGAAVTRFDVGDNVTTLFFPNWYSGEATAGERAVSTGLEVSGSAREAGIF
HEDSLALSAPHLSAAEAACYPCAGLTAWSALFDKSSVTEGSWVLIQGTGGVATMGIQLAK
AAGAHVIVISSSDDKLKKAEALGADHLINYVTTPEWGARAFELSGHGVDAVLEIGGNATL
ENSLNAIRHGGHINIIGYMAGIDMGITVFPLIIKNANLHGIGTGNRDSYECLMNFVADHR
IRPPIHQRFPLRELQQGLNALDTESPFGKVVIDIPVS
>tr|A2W0U1|A2W0U1_9BURK NADPH:quinone reductase and related Zn-dependent oxidoreductase OS=Burkholderia cenocepacia PC184 GN=BCPG_03956 PE=4 SV=1
MHAWHLKPGDGIAGLGRIDATPRPVGPTDVVVKIHSAALNYRDLMFARGDYLGIGKEALI
PVADGAGEVVETGRDVTRFKPGDRVINTYFPRWIDGPPTPHKVSGSPGAQFDGVLAERFV
ADETALVAIPAHLDYDEAATLSCAGITAWNALFVGGGLKPGATVVLLGTGGVSIIALQLA
QATGLRTIVTSSSDVKLERARALGADATINYRTTPEWQHEVLRLTGGAGADLVVEVGGRD
TLPRSIAATKLGGIVSIIGGLSSFGGPVLDLLPLIGGVKQLHGFMVGSRAMLDDVVRLVD
AKRIKPVVDRVFGFDEAPQAYAYLQSGQHFGKVVIRVAQ
>tr|A3EQ93|A3EQ93_9BACT NADPH quinone reductase OS=Leptospirillum sp. Group II UBA GN=UBAL2_82410404 PE=4 SV=1
MKAYVIDRFGQDPGQALRVTEKNIPPPGPEEVRVRMRYASLNFRDLRIFRGQYRPALPLP
VVPLSDGCGIVEATGEHVRHFLPGDRVATTFFQEVSSGGSPDSSSRVTLGCERDGVLSEW
VTVPQSGLVPVPAHLSDSEASTLICAGLTAWNALMEGDPVRPGETVLIQGTGGVSIFALQ
FARLSGCRTIVLSRHEEKLERARKLGASETINTRACPEWEKEVLKRTGGRGVDRVIEVTG
GESLPRSLEATRTGGQIQVIGVLSGVESRVSLLPVLMKEIRLRGLLVGDRPMFLRMNRAV
EANRLIPVVDRIFSFEDALDAYRVLDRGAAFGKLVIRISDS
>tr|A3JFK2|A3JFK2_9ALTE Alcohol dehydrogenase, zinc-containing OS=Marinobacter sp. ELB17 GN=MELB17_06189 PE=4 SV=1
MKSITLSSPGGLEHLSLNDSAEPGAPGPGQMRVRIHACSLNYHDYAVVVGAISTEDQRIP
MADGAGVVEAIGEGVSEFKVGDHVVSTFFPEWLNGPAPIDNFRTTPGDGQDGYAREQVVR
STNWFTHAPRSYTHAEAATLTTAGLTAWRALVVNGGLKAGDTVLTLGTGGVSVFALQFAK
MMGARVISTSSSDEKLERLTALGADHTINYKTTSAWGAKVQELTNGVGVDHVIEVGGPGT
LPESIDAVRIGGHIALIGVLTGRAGDIPTAKLMAKQARLQGLIVGSRTHQQEMIRAIEVN
GMHPILDRSFALEKIADAFRHEESGKHFGKICLEF
>tr|A3JJT7|A3JJT7_9ALTE Alcohol dehydrogenase (NADPH quinone oxidoreductase) OS=Marinobacter sp. ELB17 GN=MELB17_05344 PE=4 SV=1
MAKGTAWAIFSFCPVKLALMMRAKLLGQEILLLRLNRPCSVSSGHWSLRGLVSSILWQCV
IVIFPNPGHPTRLIFQKKDLSVKKTILGFQPGIANLQVADFETPPLGANDVLIKIQAVSF
NYRDLEIINGIYSEAFQPGLVPFSDGAGEVIEVGEGVSLLQPGDRVVTSFWQSWASGELK
YARSPKALGGHRDGVLSDYTVLDESGLVKIPDEISLAEAATFPCAGVTAWQALVVKGQIK
AGEWVLIQGTGGVSTFALQIAKMHGARTILLSSSDKKRASMEKMGADHTINYIDCPDWET
AVRDFTNGIGVDHVVETGGPSTFEKSLKSIRMGGQVYVIGYKGGKGGDINPLLILANQAE
VKAIGVGPTSSLTQILNAYQALRQPPVVDKIYDWGDFAEALEYFSTGEHIGKVVIEKR
>tr|A3JNF2|A3JNF2_9RHOB Alcohol dehydrogenase OS=Rhodobacterales bacterium HTCC2150 GN=RB2150_14211 PE=4 SV=1
MEQTKLAWQYLNGLGDANLVVVSEENVAPLAGQISIKMAAASLNYRDLVVMDGKHGASVQ
PPLIPLSDGAGHVVAIGAGVTEFNLGDMVCPLFFPNWVAGTPPTDMHSWMLGGPADGVLT
EYFTTDASAVIKAPSNLTTTEAACLPCAGLTAWSALTNPTPIRAGETVLILGTGGVALFA
LAFARAMGAHTIVLTSSDKKIAMLNDLGAQDVVNYKTTPKWSKMIKTMTNGKGVDRVIEL
GGAETLEQSIRAVRVGGTVVTIGNVTGSLATIPLPLMLTRYINLQAVSVGHKQAFAEMNR
AIELNKIKPVIDRVFPFEKAPEAFAYLRAAGHFGKVCVAID
>tr|A3VNJ1|A3VNJ1_9PROT Oxidoreductase, zinc-binding dehydrogenase family protein OS=Parvularcula bermudensis HTCC2503 GN=PB2503_01542 PE=4 SV=1
MRVMRLGSPQKLENLVLGDLDDPGAPAAGEVRVRIEASSLNFHDYSVVKGMLPTEDGRIP
LSDGAGTVEAVGEGVTSLSVGDQVVSVFFPHWQDGAPAIGDFSTTPGDGVDGYARTIVNR
PATWFTKTPKGWSAAESATLTTAGLTAWRALFVDGSLKAGDTLLCLGTGGVSIFALQFAK
AVGARVAMTSSSDEKLAKTEEMGADFTVNYKSNEKWGKAVAQWTGGTGVDHVIEVGGPAT
LSQSITATRIGGHIHLIGVLTGIQGEIPTANMMRKQITLQGLIVGNHRQQRDMIKAIDAT
GLKPVIDKTFDLSELASAFQYEADGKHFGKIAISI
>tr|A3WK06|A3WK06_9GAMM Probable NADPH quinone oxidoreductase OS=Idiomarina baltica OS145 GN=OS145_01637 PE=4 SV=1
MTDKIKALKLKDPFGLDNIEVTELDDPGQPAAGEIRVRVKASSLNFHDYGVAAGFIPTED
GRIPMSDGAGVVEAVGEGVEEFAVGDPVVSTFFPYWQSGPAPVGDFKQTPGDGIDGYARE
VVVRPAHFFTHQPKGYSHAESATLTTAGLTAWRALVVDGGIKPGNSVLVLGSGGVSVFAC
QLAKSLGATVFATSSSNDKLEKYKALGADHLINYKEDPEWGKTVRKLTDGRGVDHVIEVG
GPGTLPQSINAVAIAGHIALIGVLTGSAGEVPTAKLMAKQARLQGLIVGSCDDQKDFVRA
LEANGVKPVIDKTFGLEELADAFRYEESGKHFGKICLAF
>tr|A4A7Y9|A4A7Y9_9GAMM Zinc-containing alcohol dehydrogenase superfamily protein OS=Congregibacter litoralis KT71 GN=KT71_14479 PE=4 SV=1
MQTQETGMQHIYVTKSGGLDGLTLGETEPRAPDAGEVQVRVQASSLNYHDYLVAAGLLPV
DDHRIPMSDGAGEVTAVGEGVTDYAVGDRVMSCFFPNWEDGGATLEGLLGVPGDHVDGFA
SETVTMAASAFSPMPGHMSFAEAATLPCAGLTAWRALVEETSLQEGEWVLVQGTGGVSIF
AMQIARHLGCKVLATSSSEAKLQKLKELGADEVINYREEPEWGRRAAELTGGVSLVVEVG
GPGTVTQSVRALRVGGAISMIGVLTGISGDVPLAEFFQRNATMSGITVGSRQHQANMTKA
FEDWELRPVLDRSFQLKELTEAFRYQESGQHFGKIGLDLS
>tr|A4MEB0|A4MEB0_BURPS Oxidoreductase, zinc-binding dehydrogenase family OS=Burkholderia pseudomallei 305 GN=BURPS305_3932 PE=4 SV=1
MYVLAPKEAGADNSHIRHRPGRPNARRMRTRAARTANGTRYARRSPRPPLRAHRPHTERC
ARSPLTGVESMKAIMLRQPAGLEHLERVTLADPGAPAAGEIRVRIHASSLNYHDLGVVTG
RLNPADKRIPMSDGAGVVEAIGEGVTEFAPGDAVVSTFFPYWLDGGPTVADFATVPGDGV
DGYARESVVRPAHWFTHAPQGYTHEQAATLTTAGLTAWRALVVDGGLKAGDSVLVLGTGG
VSIFALQFAKRMGATVIATSSSDEKLERARALGADHVVNYRRDANWAAKVLALTNGRGVD
HVIEVGGPDTLPQSIQACRIGGHIALIGVLTGIAGPVPTVALMARQQNLQGLIVGSRRHQ
IDMVRAIDATGIKPVVDRTFALDDIADAFAHQAAGKHFGKICLSI
>tr|A5J7U3|A5J7U3_BURMA Oxidoreductase, zinc-binding dehydrogenase family OS=Burkholderia mallei FMH GN=BMAFMH_0238 PE=4 SV=1
MKAIMLRQPAGLEHLERVTLADPGAPAAGEIRVRIHASSLNYHDLGVVTGRLNPADKRIP
MSDGAGVVEAIGEGVTEFAPGDAVVSTFFPYWLDGGPTVADFATVPGDGVDGYARESVVR
PAHWFTHAPQGYTHEQAATLTTAGLTAWRALVVDGGLKAGDSVLVLGTGGVSIFALQFAK
RMGATVIATSSSDEKLERARALGADHVVNYRRDANWAAKVLALTNGRGVDHVIEVGGPDT
LPQSIQACRIGGHIALIGVLTGIAGPVPTVALMARQQNLQGLIVGSRRHQIDMVRAIDAT
GIKPVVDRTFALDDIADAFAHQAAGKHFGKICLSI
>tr|A5P845|A5P845_9SPHN Alcohol dehydrogenase, zinc-containing OS=Erythrobacter sp. SD-21 GN=ED21_28533 PE=4 SV=1
MKAIRTGTTPSTLDALAWVDIEDPAAPGPGEISVELKASSLNYHDYAVVKGMIPTTEGRI
PMSDGAGVVTGVGDGVTEFATGDHIISTFFPEWLDGEPPQTAFTRVPGDGIDGYARQAIT
APTHWFTRAPKGFSHIEAATLTCAGLTAWRALFVDYALKPGDTVLVQGTGGVSIFALQFA
KAAGATVIATSSSDEKLEQVKALGADHLINYKEVEAWGAKALEFTGGRGVDCVVEIGGAG
TLDQSMLATRVGGHVALIGVLAGIAGPVQTALLFSKNLTVQGLTVGSRAMQQDMIAAIEA
NGIKPQVSDIFALEDLADAFRHQESGSHFGKIGIEV
>tr|A5TFG2|A5TFG2_BURMA Oxidoreductase, zinc-binding dehydrogenase family OS=Burkholderia mallei 2002721280 GN=BMA721280_B0043 PE=4 SV=1
MYVLAPKEAGADNSHIRHRPGRPNARRMRTRAARTANGTRYARRSPRPPLRAHRPHTERC
ARSPLTGVESMKAIMLRQPAGLEHLERVTLADPGAPAAGEIRVRIHASSLNYHDLGVVTG
RLNPADKRIPMSDGAGVVEAIGEGVTEFAPGDAVVSTFFPYWLDGGPTVADFATVPGDGV
DGYARESVVRPAHWFTHAPQGYTHEQAATLTTAGLTAWRALVVDGGLKAGDSVLVLGTGG
VSIFALQFAKRMGATVIATSSSDEKLERARALGADHVVNYRRDANWAAKVLALTNGRGVD
HVIEVGGPDTLPQSIQACRIGGHIALIGVLTGIAGPVPTVALMARQQNLQGLIVGSRRHQ
IDMVRAIDATGIKPVVDRTFALDDIADAFAHQAAGKHFGKICLSI
>tr|A5XTS7|A5XTS7_BURMA Oxidoreductase, zinc-binding dehydrogenase family OS=Burkholderia mallei JHU GN=BMAJHU_0238 PE=4 SV=1
MKAIMLRQPAGLEHLERVTLADPGAPAAGEIRVRIHASSLNYHDLGVVTGRLNPADKRIP
MSDGAGVVEAIGEGVTEFAPGDAVVSTFFPYWLDGGPTVADFATVPGDGVDGYARESVVR
PAHWFTHAPQGYTHEQAATLTTAGLTAWRALVVDGGLKAGDSVLVLGTGGVSIFALQFAK
RMGATVIATSSSDEKLERARALGADHVVNYRRDANWAAKVLALTNGRGVDHVIEVGGPDT
LPQSIQACRIGGHIALIGVLTGIAGPVPTVALMARQQNLQGLIVGSRRHQIDMVRAIDAT
GIKPVVDRTFALDDIADAFAHQAAGKHFGKICLSI
>tr|A6FRL4|A6FRL4_9RHOB Oxidoreductase, zinc-binding dehydrogenase family protein OS=Roseobacter sp. AzwK-3b GN=RAZWK3B_14464 PE=4 SV=1
MRVFQIEGDWGFDNLNLSERLEPKSGPGQVVIAMRMASLNSRDLIVPERGYGQATGDLPL
IPVSDGVGEVVEVGEGVTRVAVGDRVCTTYFQNWIGGEPTPERFASALGGPLDGVMADLV
CLSQEGVVKVPDYLTDAEAATLPCAALTAWSAIVTHGQTRAGDQILVQGTGGVALFALAF
AKMHGAHVTVISSSDDKLEHVRTMGADETINYRETEDWARASRAITSDRGGYDNIIELGG
AETLPLSLRAVRPGGTLSMIGVLSGLNIKASLGPIVARQVRLQGVTVGHRDGFEAMLAAM
AQHQMRPVLGKTFAFEDLKPALDHLRQGGHFGKTLIEF
>tr|A8CWG3|A8CWG3_9CHLR Alcohol dehydrogenase, zinc-binding domain protein OS=Dehalococcoides sp. VS GN=DeVSDRAFT_0077 PE=4 SV=1
MKAYRIRAGGGIDSLVLSDEARAPIGAGQIRLRVRAVSLNFRDLMIADGRYPAGGERPVI
PASDAVAEVIELGPDAGRWALGDRVATSFFPHWHAGAADARNTRDPFGADADGVLAEEIV
VSQESVFAVPAHLDDLQAATLTCAGVTAWNALFVEAGLRPGQSVLLLGTGGVSIWGLQLA
KAAGLRAIVTSSRDDKLERARALGADATINYRTQPEWQDEVLRLTGGAGVDAVLEVGGSG
TLARSVRAAAMNGTVAIIGGVSGFGGDLDAIALIMGAKRLSGIFVGSRSMGEGLARFVDV
NRIVPVVDRSFAFEQAREAYRYLESGSHFGKVTIKVAG
>tr|A8EHK3|A8EHK3_BURPS Oxidoreductase, zinc-binding dehydrogenase family OS=Burkholderia pseudomallei 406e GN=BURPS406E_K0166 PE=4 SV=1
MLRQPAGLEHLERVTLADPGAPAAGEIRVRIHASSLNYHDLGVVTGRLNPADKRIPMSDG
AGVVEAIGEGVTEFAPGDAVVSTFFPYWLDGGPTVADFATVPGDGVDGYARESVVRPAHW
FTHAPQGYTHEQAATLTTAGLTAWRALVVDGGLKAGDSVLVLGTGGVSIFALQFAKRMGA
TVIATSSSDEKLERARALGADHVVNYRRDANWAAKVLALTNGRGVDHVIEVGGPDTLPQS
IQACRIGGHIALIGVLTGIAGPVPTVALMARQQNLQGLIVGSRRHQIDMVRAIDATGIKP
VVDRTFALDDIADAFAHQAAGKHFGKICLSI
>tr|A8KWP9|A8KWP9_BURPS Oxidoreductase, zinc-binding dehydrogenase family OS=Burkholderia pseudomallei Pasteur 52237 GN=BURPSPAST_AB0247 PE=4 SV=1
MLRQPAGLEHLERVTLADPGAPAAGEIRVRIHASSLNYHDLGVVTGRLNPADKRIPMSDG
AGVVEAIGEGVTEFAPGDAVVSTFFPYWLDGGPTVADFATVPGDGVDGYARESVVRPAHW
FTHAPQGYTHEQAATLTTAGLTAWRALVVDGGLKAGDSVLVLGTGGVSIFALQFAKRMGA
TVIATSSSDEKLERARALGADHVVNYRRDANWAAKVLALTNGRGVDHVIEVGGPDTLPQS
IQACRIGGHIALIGVLTGIAGPVPTVALMARQQNLQGLIVGSRRHQIDMVRAIDATGIKP
VVDRTFALDDIADAFAHQAAGKHFGKICLSI
>tr|A8TMK7|A8TMK7_9PROT Oxidoreductase, zinc-binding dehydrogenase family protein OS=alpha proteobacterium BAL199 GN=BAL199_03234 PE=4 SV=1
MKAWQITSDGIDALQQADREIAAPGAGEVRVRIEASAINYRDLMTVKHAAARGIPLPRIP
NSDGAGTVTAVGAGVTGVSVGDRVASCFFQDWTDGACSPEAMASALGGALDGVLAEETVL
KASGVVPVPAHLSTLEAATLPCAALTAWNALVEVGRLKAGDTVLLLGTGGVSIFALQFAT
AMGARVILTSSSDAKLERARAMGAAETVNYKTTPEWQKAVLDLTGGRGVDVTVEVGGPGT
LARSVDATRVAGRIALIGVLTGGTIDPTAIMRKSMTVQGVYVGSRRMFLEMNKALTLHAI
KPVIDHTVPFAEAKSAYKAMEAAGHFGKIVIAG
>tr|A9FWM4|A9FWM4_METNO Putative oxidoreductase protein OS=Methylobacterium nodulans ORS 2060 GN=MnodDRAFT_1641 PE=4 SV=1
MKRWEMTAVGREQLRLVDVPVPEPRAGEVLVRVAAVSLNYRDKLVIENGMGLALDHPFTP
ASDLAGTVMALGEGVSRFKMGDRVISTFSPDWVEGRPPGSARTPPFRTLGGAYPGVLAEY
VSFPEGWFVAAPQSLDLAAASTLPCAGLTAWFALVERGRLKAGETVLVQGTGGVALFGLQ
IAKLHGAEVFVTSGKTDKLDRVRALGADQAIDRTAGDWVEAVYRLTGDRGIDHILEIVGG
AHLARSLEAVAVHGRISVIGVLEGYEVSGPAPHLLRKSPVVQGVSVGHRRALEDLVAAVD
ATGLKPVIGQRYTLEELPKALDHLDRGPFGKLVIEIG
>tr|A9GX87|A9GX87_9RHOB Oxidoreductase, zinc-binding dehydrogenase family protein OS=Roseobacter litoralis Och 149 GN=RLO149_20289 PE=4 SV=1
MRVFQIEGDWGFDNLKLSQRPDPVCGPGQVIVAMRMASLNARDIIVPERGYGRATGELPL
IPVSDGVGEVIEVGADVTRVATGDLVCPTYFQNWTSGEPTPERFSSALGGPLDGVMADRV
CLSADGVVKVPDYLSDAEAATLPCAALTAWSAIVTHGQTQAGDKILVQGTGSVALFALAF
AKMQGAHVTVISSSDDKLERVSKMGADATINYRTTEDWARASRQITADRGGYDNIIELGG
AKTLPLSLRAVRPGGTLSMIGVLSGLNIEASLGPIVARQVRLQGVTVGHRDGFTAMLRAM
AQHSLRPALGETFAFENLKPAMEHLRTGGHFGKTLVQF
>tr|A9K264|A9K264_BURMA Alcohol dehydrogenase, zinc-containing OS=Burkholderia mallei ATCC 10399 GN=BMA10399_C0274 PE=4 SV=1
MYVLAPKEAGADNSHIRHRPGRPNARRMRTRAARTANGTRYARRSPRPPLRAHRPHTERC
ARSPLTGVESMKAIMLRQPAGLEHLERVTLADPGAPAAGEIRVRIHASSLNYHDLGVVTG
RLNPADKRIPMSDGAGVVEAIGEGVTEFAPGDAVVSTFFPYWLDGGPTVADFATVPGDGV
DGYARESVVRPAHWFTHAPQGYTHEQAATLTTAGLTAWRALVVDGGLKAGDSVLVLGTGG
VSIFALQFAKRMGATVIATSSSDEKLERARALGADHVVNYRRDANWAAKVLALTNGRGVD
HVIEVGGPDTLPQSIQACRIGGHIALIGVLTGIAGPVPTVALMARQQNLQGLIVGSRRHQ
IDMVRAIDATGIKPVVDRTFALDDIADAFAHQAAGKHFGKICLSI
>tr|B0IU01|B0IU01_RHILT Alcohol dehydrogenase zinc-binding domain protein OS=Rhizobium leguminosarum bv. trifolii WSM1325 GN=RlegDRAFT_6510 PE=4 SV=1
MKIYRLQKIGSVNGLELREEPTPSPGPGEVLVNIKATSLNFRDLTIINGWSPFPLEEGRV
QLSDAAGIVEAVGSGVVRFAVGDRVANNFMPGWHAGPFREFVPQYGTQIDGWMAEYRTVD
QNELVAIPDSISFDDAATLPCAAVTGWNAVAGVGPQHRVLTQGTGGVSLFALQFAKARGA
EVIATTSSNEKAERLRALGADHVINYAENPDWGELAKALTGGRGVDRVVEVGGPGTFAQS
LKAVALSGQVSMVGVLSQGEMPGYLDMFLTFARFQTIATGNRLDLEDVIAAVAQNGIRPV
IDSRFTLADGKAAFEHFGKRNVFGKVVITNEG
>tr|B0IUU1|B0IUU1_RHILT Alcohol dehydrogenase zinc-binding domain protein OS=Rhizobium leguminosarum bv. trifolii WSM1325 GN=RlegDRAFT_6762 PE=4 SV=1
MRHLMKRWELSAFSRDGLSLEQVPVPIVGADEVLVRVNAVALNYRDQDVIAGRMGAFNLP
MTIGSDMSGTVVEVGKSVEKFAVGNRVISTFFPDWKDGRPLGSGRHPNYQSLGGHYPGVL
SEYVSFPAAWLTKGPSSLDELGASTLPCAGLTAWYALVELGRVEKGQTVLIEGTGGVAIF
GAQIAKAKGATVILVSGSDEKLERAKALGLADFVINRTREDWVGKVYDITSDRGVDHVLE
IVGGPHLAKALEAVAPGGRISMIGVLEGGQLSASVGPLLLKGPVIQGIAVGHQRAQEELV
RAIDELQIKPIVDARYGLSDLQKALDHLTRGAFGKIVIDFAL
>tr|B0J8M6|B0J8M6_RHILT Alcohol dehydrogenase zinc-binding domain protein OS=Rhizobium leguminosarum bv. trifolii WSM1325 GN=RlegDRAFT_7044 PE=4 SV=1
MQTTRQWQIDAVGPERQLTIGERRLEPVSGNRVLVRTEAVSLNFRDRLVLESGMGLPLQF
PFVPASDMAGVVEAVGPEVSRFKPGDRVISTFSPDWIDGRGLGDARTPPYKTRGGFYPGV
LSQYTVLSEEWYSRAPDTLDAAQASTLPCAGLTAWFALIERGGLKAGDKVLVQGTGGVAL
FGLQIAKAHGAEVFITSGSAEKLGRAVALGADHAINRHEGDWVEQLYQLTGGYGADHVLE
IVGGPHLGQALKAVAINGRISVIGVLEGFEVSGPAGPLLLKAPVVQGISVGHRRALEDLV
RAIDQTGLKPVIDKRYAFNEFPEALDHLYRGPFGKVVVEF
>tr|B1FZN8|B1FZN8_9BURK Alcohol dehydrogenase zinc-binding domain protein OS=Burkholderia graminis C4D1M GN=BgramDRAFT_2584 PE=4 SV=1
MKAVKIGSPASVDSLQVVDISDPGQPGAGQLRVRIHASSLNFHDYGVVSGVLPAEAGRIP
MADGAGVVEAVGAGVDGFKAGDHVVSCFFPFWENGPPAIGDFTTTPGDGVDGYAREVVVL
PSQYFTHAPQGYSHAESATLTTAGLTAWRALVVDGQLKAGATVLVLGTGGVSIFALQLAR
AMGASVIATSSSDAKLEKLRALGADHTINYRDNPEWGKEVRSLTGGRGVDHVIEVGGPGT
LPQSITACRIGGHIALIGVLTGRAGPVPTAALMARQQRLQGLIVGSRQDQRDMIRALEVT
GIKPVIDSTFELAQLADAFRHEASGVHFGKICVSI
>tr|B1HEE7|B1HEE7_BURPS Oxidoreductase, zinc-binding dehydrogenase family OS=Burkholderia pseudomallei S13 GN=BURPSS13_N0154 PE=4 SV=1
MKAIMLRQPAGLEHLERVTLADPGAPAAGEIRVRIHASSLNYHDLGVVTGRLNPADKRIP
MSDGAGVVEAIGEGVTEFAPGDAVVSTFFPYWLDGGPTVADFATVPGDGVDGYARESVVR
PAHWFTHAPQGYTHEQAATLTTAGLTAWRALVVDGGLKAGDSVLVLGTGGVSIFALQFAK
RMGATVIATSSSDEKLERARALGADHVVNYRRDANWAAKVLALTNGRGVDHVIEVGGPDT
LPQSIQACRIGGHIALIGVLTGIAGPVPTVALMARQQNLQGLIVGSRRHQIDMVRAIDAT
GIKPVVDRTFALDDIADAFAHQAAGKHFGKICLSI
>tr|B2EH23|B2EH23_9BACT Alcohol dehydrogenase zinc-binding domain protein OS=bacterium Ellin514 GN=CflavDRAFT_1544 PE=4 SV=1
MKAFEIQKFGLESLAMAERPMPKPAAGQALVKMRAVSLNFRDLMMVKGHYNPKLKMPLVP
LSDGVGEVVEVGPGAKRVKVGDRVCGIFMQRWLAGGVSDEVADSALGGAINGVAAEYVLF
DEDGLVQVPKHLTDEEAATLPCAAVTAWNAVMVSGRVKAGDTVLLQGTGGVSLFALQFAK
LHNARVIITSSSDDKLERAKKLGADELINYKTTPDWEEKARGLTHKTGVDHIVEVGGAGT
LAKSLRAVCAGGHIALIGVLTGGGEVNPIPILMKSVRVQGIYVGSREMFEAMNRAIEQSQ
LRPVVDKVFRFEELPQALKYMETGAHFGKIVVKIS
>tr|B2EVM1|B2EVM1_9BACT Alcohol dehydrogenase zinc-binding domain protein OS=bacterium Ellin514 GN=CflavDRAFT_6298 PE=4 SV=1
MKAWILKGFGRGNLEMSDVAIRRPLENEVMIRVSAVSLNYRDKLIIEKIYNPDMSFPLTQ
VADGVGTVVECGKNVTRFREGDRVMTQYATRWIDGPPQSGEYLHTLGNTIPGALAEYLVL
NEQALVLVPDYLDDTEAATLPCAALTAWYSLVERGNLQRGETVLVQGTGGVSIFGLQISR
MLGADVIVTSSSDAKLERAKSLGATHTINYTTTPDWDKTALELTSQKGVDQVLEVAGGGS
LIKSLNSLKAFGHIAIIGFLDDMTSDLPLFPVLAKQATLRGISTGPRRALERMNQAFAQF
KIHPVIDKVYSFEDALAAYDHLYQGAFGKIVIRGPGH
>tr|B2GYU0|B2GYU0_BURPS Oxidoreductase, zinc-binding dehydrogenase family OS=Burkholderia pseudomallei 1655 GN=BURPS1655_E0644 PE=4 SV=1
MKAIMLRQPAGLEHLERVTLADPGAPAAGEIRVRIHASSLNYHDLGVVTGRLNPADKRIP
MSDGAGVVEAIGEGVTEFAPGDAVVSTFFPYWLDGGPTVADFATVPGDGVDGYARESVVR
PAHWFTHAPQGYTHEQAATLTTAGLTAWRALVVDGGLKAGDSVLVLGTGGVSIFALQFAK
RMGATVIATSSSDEKLERARALGADHVVNYRRDANWAAKVLALTNGRGVDHVIEVGGPDT
LPQSIQACRIGGHIALIGVLTGIAGPVPTVALMARQQNLQGLIVGSRRHQIDMVRAIDAT
GIKPVVDRTFALDDIADAFAHQAAGKHFGKICLSI
>tr|B4VBC5|B4VBC5_9ACTO Alcohol dehydrogenase OS=Streptomyces sp. Mg1 GN=SSAG_04759 PE=4 SV=1
MRDRGGPRPEPAGPTGIVVALRAASLNKRDLLILERRYPLPAAPGVVPLSDGAGEVVAVG
EAVTRFAVGDRVSCTYFPRWRGGRITPDAVDQPGCTLDGMLAEYASLDEEWAVRVPDHLT
WEEAAILPCAGVTAWHALTGGEAVGPGRSVLTLGTGPVALFAVQFAKLLGCRVVATTSDE
RKEDRLKALGADAVVNYRRTPHWSRSVRELTDGLGADLVVETGGPDTIEQSVRASALYGQ
IALLTTGTAERPGIEISHAAYASSLAAIRRVFVGSRSRFEDMNRAVSAHGLRPVIDRVLP
FEEAHRAYREYAAGRRLREGRDSGFRGGPAGGLPPRPVPAGFPHAEAVSWPSSGMLTSQR
LSCRGRRYRAQYRVATAVIPPVHSKYWVSCCVRM
>tr|B4WD89|B4WD89_9CAUL Oxidoreductase, zinc-binding dehydrogenase family OS=Brevundimonas sp. BAL3 GN=BBAL3_944 PE=4 SV=1
MTNMMRRWEMDALGRDRLELKQAPIPSPGPGEVLVKVAAVALNYRDKMVIESGRGLPLTF
PFTPGSDLAGTVVALGNDVTRLSIGDRVISTFTPDWIDGLRPGDARTPAYRTLGGFYPGV
LSEYVAFPQDWFVHAPTTLDDGEASTLPVSGLTAWFGLVERAGLQAGDTVLIPSTGGVAI
FGLQIARAHGARVIVCGSGENLDRAMALGADHVVDNQTGDWEEAVLAITGDRGADHILEV
IGGSHLASSVRLAAVGGHICQIGALEGFDISAPAMPLMLKDVTIHGIGTGSRRALERLVR
AVDQTSLKPVIDTRYRFEDLFSALDHLDRSAFGKIVIDLQARG
>tr|B5RXS7|B5RXS7_RALSO Nadph quinone oxidoreductase protein OS=Ralstonia solanacearum GN=RSMK04827 PE=4 SV=1
MRVYELNGARGLESISLTNRPDPSPLRGQILIRMRAWSLNFRDLLIINDNYGGLKPDHVI
ALSDGAGEVVAVGADVRRFKVGDRVSPTFSSSWIAGPMTAADPPLNRGASVDGVLAELVA
CDENHAVRIPAHLSFQEAACLPCAAVVAWNALFGPRPLLSGQTVLTLGTGGVSTFAIQLA
SAAGARVISTSSSDTKLNAIRKLGASETINYRIFPEWQDEVLRLTNGRGVDHVVEVGGGG
TIERSVASTAVGGQIHMVGALSTGTLSPRSLIPWKTLRGIMVGSRADHEAMNSMIAHHEI
RPLIGSVFPFDQVVEAYRYLESAAHMGKVVIELDA
>tr|B5WCB4|B5WCB4_9BURK Alcohol dehydrogenase zinc-binding domain protein OS=Burkholderia sp. H160 GN=BH160DRAFT_0714 PE=4 SV=1
MKLYRCERFEGIAGLALCEEPDPAPPRAHQVLVQVNASSLNFRELLLMNGAFRDRMAPNF
IPASDGAGVVLAVGPGVRRFRPGDRVMANFAEDWHGGARPQHADILGRGAIVEGMLRDKV
VLSEQELVGVPDHLSDEEAATLPCAAVTAWNALCQHAPLLPGQTVLVQGSGGVSIFALQL
ARLFGARVIATSSSETKLKRLAELGADATINYRDTPDWDDAVLRLTDGRGVDLVVEVGGA
QTFNKSVAATRDGGRISVVGMLTGAPSPGEGFFTRGLSIAPIRVGSRQDFESMNRAIALH
QLRPVIDSVYDFADVPDALRHLERQTHLGKIVIRHQQPAVA
>tr|B5WIJ3|B5WIJ3_9BURK Alcohol dehydrogenase zinc-binding domain protein OS=Burkholderia sp. H160 GN=BH160DRAFT_2894 PE=4 SV=1
MKLYRLKEFIGADGLARGDAPVPEPGDKQVLVRVRASAVNARDLLIAAGAFGPAVNAGVV
PLSDGAGDVVAIGAGVSRVAVGDRVCATYTDAWISGERLDVGFGRGGDGDGMLAEYVIRD
EDSVVRLPRHLTYEEGATLPCAALTAWNALCVYGALLPGQTVVTQGTGGVSLFALQFAKR
FGARVIATTSSDDKAARLQALGADEVVNYRTHSDWSNEVLRLTDGLGADLVVDIGGATTM
PKSILSLRRGGRISVVGLMTGVADQGFAPAFFGRFVQFHHIHVGSRDSFEAMNLAISYHG
VKPVISRFFGFGEARSAYNSMKDSGHFGKVVIRHD
>tr|B5WLM5|B5WLM5_9BURK Alcohol dehydrogenase zinc-binding domain protein OS=Burkholderia sp. H160 GN=BH160DRAFT_3978 PE=4 SV=1
MNAWKLKPGAGISGLQRSDATIRSPGPTEVVVKVHAASLNYRDLMFARGDYLGIGDGPLI
PLCDGAGEVVETGRDVSRFKPGDRVVNTYFPRWIDGAPAPWKVDGSPGAKVDGVLAERLL
VDETALAMIPAHLGYEEASTLSCVGVTAWNALFVDGDAKPGSTVVLLGTGGVSIFALQLA
RAAGLRTIITSSSDEKLERAQKLGADETINYRAKPEWQNEVLRLTDGVGADIVLEIGGRD
TLPRSVAATKMGGLVSIIGGVSGFSGPELGLLPVIGGIKRLHGVMVGSRSMLDEVVRLVS
AHQIRPVVDHVFGFDDAPTAYRHLESGQHFGKLVVRIDA
>tr|B5WNN5|B5WNN5_9BURK Alcohol dehydrogenase zinc-binding domain protein OS=Burkholderia sp. H160 GN=BH160DRAFT_4688 PE=4 SV=1
MKAVRIGSPATVDSLQVVDLADPGQPSAGQIRVRIRASSLNFHDYGIVSGKLPAEAGRIP
MADGAGVVEAVGAGVSQFKAGDHVVSCFFPLWENGAPAVGDFSTTPGDGVDGYAREVVVQ
PSHNFTHAPAGYSHAEAATLTTAGLTAWRALVVDGQLKAGSTVLVLGTGGVSIFALQMAK
AMGASVIATSSSDAKLAKLRELGADHVINYRDNPEWGKEVRHLTNGRGVDHVIEVGGPGT
LPQSITACRIGGHIALIGVLTGRAGSVPTAHLMARQQRLQGLIVGSRHDQIEMVRALETT
GIKPVIDSTFELDKLADAFRHEASGAHFGKICVAI
>tr|B6AMV2|B6AMV2_9BACT Alcohol dehydrogenase OS=Leptospirillum sp. Group II '5-way CG' GN=CGL2_11181076 PE=4 SV=1
MKAYVIDRFGQDPGQALRVTEKNIPPPGPEEVRVRMRYASLNFRDLRIFRGQYRPALPLP
VVPLSDGCGIVEATGEHVRHFLPGDRVATTFFQEVSSGGSPDSSSRVTLGCERDGVLSEW
VTVPQSGLVPVPAHLSDSEASTLICAGLTAWNALMEGDPVRPGETVLIQGTGGVSIFALQ
FARLSGCRTIVLSRHEEKLERARKLGASETINTRACPEWEKEVLKRTGGRGVDRVIEVTG
GESLPRSLEATRTGGQIQVIGVLSGVESRVSLLPVLMKEIRLRGLLVGDRPMFLRMNRAV
EANRLIPVVDRIFSFEEAVEAYRMLDRGAAFGKLVVRIADP
>tr|B6ATW0|B6ATW0_9RHOB Oxidoreductase, zinc-binding dehydrogenase family OS=Rhodobacterales bacterium HTCC2083 GN=RB2083_2572 PE=4 SV=1
MQAWEIVSGDGVDALKLVDRETPTPGPGQVRVRMNANSINYRDLITIEGAGARKLPFPTV
PNSDGAGVITAVGEGVKLKEGDRVTSCFFSNWVAGEISAPVMASALGGARQGVLAEEVIL
PEDGVIPTPSDLTDEEAATLPCAALTAWHALTLPRPVKAGETVLLLGTGGVSVFAQQFCK
MMGARTIVTSSSNDKLEKMKALGPSEFINYRTNPEWDAVVLELTAGSGVDRVVEVGGPGT
FDRSVNAVRVGGTIGLIGVLTGVSGATNPTPIMAKSITVKGIYVGSRAMFADMNRAIEAH
NLKPVIDQAFDFKDARSAYHAMRGARHFGKLVIKM
>tr|B6BTG5|B6BTG5_9PROT Oxidoreductase, zinc-binding OS=beta proteobacterium KB13 GN=KB13_565 PE=4 SV=1
MQSRTLRIKKGGGFDSLSITKCDIPAINDHQILVQIKASSLNYHDYAVVSGMWGPAEDRI
PMSDGAGEILAIGSNVKNFKVGDHVVSTFFPDWNKGEPIYSDFKTVPGDGVDGYARDHVV
VDENFFTKAPKLWTHLESSTLTTAALTAWRALFEDIQITKNDTILIQGTGGVSIYALQFA
KMIGAKVVATSSNDDKIKRLYELGADYCINYKKTPEWGNAVLDWTNGQGVDCVVDVGGPN
TINHSLMACKVNGHISFIGILSGLDGKLDMINLLLKQIKIQGVLVGSRQHQLNMINAINQ
YQFKPVIDKVFPFESLIDAFKYQESNRHFGKICIQY
>tr|B6X4B3|B6X4B3_9ENTR Putative uncharacterized protein OS=Providencia rustigianii DSM 4541 GN=PROVRUST_02049 PE=4 SV=1
MKAVVLRAPGGLNRLELRDLPDPGQPGLGQIRVAIHANSLNFHDLLVANGSIPTADGRVL
MSDGAGVVEAVGEGVTEFAVGESVVSGFFPQWQDGQAFDDVGNFWRTPGDGIDGYATEYV
VRPAHYFTHAPVCWRHSEGATITTAGLTAWRALVVEGGIKAGDSVLLLGTGGVSIAALQI
ARVMGARVIVTSSSDKKLERARALGATDVINYRTSPNWGGEVLALTKGRGVDHVVEVGGP
GTLGQSLQAVRVGGNVALIGVLTGRGGEVPTSLLMAKQARLQGLVVGSRRQQQEYVAALE
QNNLRPVIDCSYPLERLSDAFKLQESGSHFGKIVVEW
>tr|B7CKS3|B7CKS3_BURPS Oxidoreductase, zinc-binding dehydrogenase family OS=Burkholderia pseudomallei 576 GN=BUC_3435 PE=4 SV=1
MKAIMLRQPAGLEHLERVTLADPGAPAAGEIRVRIHASSLNYHDLGVVTGRLNPADKRIP
MSDGAGVVEAIGEGVTEFAPGDAVVSTFFPYWLDGGPTVADFATVPGDGVDGYARESVVR
PAHWFTHAPQGYTHEQAATLTTAGLTAWRALVVDGGLKAGDSVLVLGTGGVSIFALQFAK
RMGATVIATSSSDEKLERARALGADHVVNYRRDANWAAKVLALTNGRGVDHVIEVGGPDT
LPQSIQACRIGGHIALIGVLTGIAGPVPTVALMARQQNLQGLIVGSRRHQIDMVRAIDAT
GIKPVVDRTFALDDIADAFAHQAAGKHFGKICLSI
>tr|B7KUR1|B7KUR1_METCH Alcohol dehydrogenase zinc-binding domain protein OS=Methylobacterium chloromethanicum CM4 GN=Mchl_3470 PE=4 SV=1
MRAYEMSAAAGLDSWKSAERPTPEPGRGQVLVRMRAASLNYRDLLICQGRYPFAVNLDRL
IPLSDGAGEIVAIGPGVRRFSGGERVAGIFSQSWLGGAQVADTWQTALGGAIDGVLTEYQ
VFDEDGLVTLPDHLSFEEGATLPCAAVTAWNALYGLKPLRAGETVLTLGTGGVSIFAIQL
AHAAGARVIATSSSDAKLEKARALGAHDTINYRTHPDWEGEVRRLTGGTGVDHVVEVGGT
GTLPRSIASTRPGGHIGLIGLLAQGEAFDPLAILGASCIVRGVAVGPREMFEDMNRSIAL
HGIKPVIDRVYGFDEAPAALKALAEAGHVGKIVIRID
>tr|B7RXL6|B7RXL6_9GAMM Oxidoreductase, zinc-binding dehydrogenase family OS=marine gamma proteobacterium HTCC2148 GN=GPB2148_1948 PE=4 SV=1
MQAMTLKSPGGLDQLSLKNIEPTVPGPGEVQVEVKASSLNFHDYVVVLGLLPTDDGRIPL
SDGAGIVTAVGEGVSKFQVGDKVLSHFFPLWQDGRPNFERIQGVPGDNVDGFAAGSVTAA
ASTFSRMPRNLDFAEAATLTCAGLTAWRALMVETHLLPGDWVLVQGSGGVSVFALQFAKM
IGCRVIATSSSDEKLERLKQLGADVLINYKQTPEWGDKVLELSGGHGADLVVEVGGSGTI
AQSVRAVAFDGCISMIGVLTGISGEVPTAELFQKNARIHGITVGSQQHQADMIAAIEAND
IHPVIDSRFELAKLADAFRLQESQQHFGKICVEI
>tr|Q0FWZ0|Q0FWZ0_9RHOB Oxidoreductase, zinc-binding dehydrogenase family protein OS=Roseovarius sp. HTCC2601 GN=R2601_02528 PE=4 SV=1
MKQVAIKAPGGLDNLVMSDVADPAAPGPGEITVRLHASSLNYHDYRVCAVEGALPDGRIP
MADGAGVVEAIGANVDAFAVGDSVVSGFFPDWQTGDERPCDFSTTPGDGRDGYARERVTL
PATWFTHAPEGWSHEEAATITTAGLTAWRALVVDAGIKAGDVVAVLGTGGVSIYALQLAK
AMGATVIATSSSDAKLERLRELGADHVINYRSTPEWGEEMRRLTGGRGVDIVVEVGGPAT
LSQSIVAGRPGAHLALIGVLTGRSGEIPTALLMARQQRLQGLIVGSREHQEDFVKALDAL
KLRPVIDRSFPLAELAEAFRYQESGAHFGKICVTI
>tr|Q0G5Q2|Q0G5Q2_9RHIZ Oxidoreductase, zinc-binding dehydrogenase family protein OS=Fulvimarina pelagi HTCC2506 GN=FP2506_09221 PE=4 SV=1
MDGKNKGAEDMVKCIKLEKPGGLDRLQVAEIDDPRTPWPDEITVRIHASSLNFHDYGIVS
GKSPTEDGRIPMSDGAGVVEEVGSDVTDFAVGDHVVSCFFPLWEEGPPRIADFSTTPGDG
IDGYARERVTYPARAFTKAPHGYSHEEAATLTTAGLTAWRALVVDGGIKAGDTVLILGTG
GVSIFALQMAKAFGASVIATSSSDEKLKRLKEMGASETINYESNPDWGSTVAEMTNGRGV
DHVVEVGGPATLPQSIKACRIGGHMALIGVLTGRAGEIPTAAMMARQQVLKGLIVGSRQH
QRDMVRALEVTGIRPVIDTTFPLDQIADAFRHEEAGKHFGKICLSI
>tr|Q1YK09|Q1YK09_MOBAS Zinc-binding alcohol dehydrogenase OS=Manganese-oxidizing bacterium (strain SI85-9A1) GN=SI859A1_00837 PE=4 SV=1
MRVIQLSKPGGLDQLQLVERDAPGAPGPGEIRVRIRASSLNFHDYGVVSGRMPTEDGRIP
MSDGAGTVEAVGDGVSEFTVGDHVVSTFFPLWLDGEPPVADFKTTPGDGVDGYAREEVVR
PATWFTHAPKGFSHAEAATLTTAGLTAWRALVVDGGIKAGDTVLVLGTGGVSIFALQFAR
LMGARVIATSSSDEKLERLREMGADHTINYKRDETWGKTVLDLTEGRGVDHVIEVGGPGT
LPQSITACRIGGHIALIGVLTGRAGEVPTAALMAKHQRLQGLIVGSRRHQMDLVRAIDAI
GMKPVIDRSFALEDIADAFRHEESGAHFGKICLEF
>tr|Q4J442|Q4J442_AZOVI Zinc-containing alcohol dehydrogenase superfamily OS=Azotobacter vinelandii DJ GN=AvinDRAFT_7923 PE=4 SV=1
MSIRTLRVQPGGGFERITLETGEPVEPKAGEIVVRIRASSLNYHDYLVVSGAWGPAEPRI
LLSDGAGEVLAVGSGVDEFKPGDRVVSTFFPTWLDGEPEVEGFTTVPGDGVDGFAREQAT
LPATAFTHAPQGWSHAEAATLTTAGLTAWRALMADGALKPGETVLVQGSGGVSVFALQFA
KLAGATVIATSSSDDKLARLEALGADHLINYHKEPQWGDRVRRLTDGRGVDHVIEVGGPA
TLEQSMIAARIGGHIAVIGILSGLSAHLPLATALTRQLRLQGLIVGSRRQQKDMIRAIEA
TGMRPVIDRHFPLTEMVEAFRHEESGRHFGKICLDI
>tr|Q6U634|Q6U634_KLEPN Putative uncharacterized protein OS=Klebsiella pneumoniae GN=LV081 PE=4 SV=1
MHSYRLESFGSLQGLKLIEEQQPVPGRNQVLIKVRACSLNYRDLAILYGTGTLTPKAGLI
PLSDGAGEVVATGDSVGLFKKGDRVVGTFFPHWFGGARDAAAGRGTYGTQADGWLTSYKV
VDEESLVSVPDYLSWEQAATLPCAAVTAWNSLQQSRSVLPGETVLTQGTGGVSLFAVQFA
KIMGARVIALTSNDVKAQLLSALGADHVINYRHYPEWSVKVRELTQGRGVDRIVEIGGPG
TLNQSLLSAAPGGEIALLGFVAQGSASVDFMTLFKSGATVRPFSVGSREDFVAMNRALVK
SQLQPVIDRVFEFEHAVEAWRYFESQQHTGKVVITMN
>tr|A0AY02|A0AY02_BURCH Alcohol dehydrogenase, zinc-binding domain protein OS=Burkholderia cenocepacia (strain HI2424) GN=Bcen2424_3539 PE=4 SV=1
MHAWHLKPGDGIAGLGRIDATPRAVGPTDIVVKIHSAALNYRDLMFARGDYLGIGKEALI
PVADGAGEVVETGRDVTRFRPGDRVINTYFPRWIDGPPTPHKVSGSPGAQFDGVLAERFV
ADETALVAIPPHLDYDEAATLSCAGITAWNALFVGGGLKPGATVVLLGTGGVSIIALQLA
QATGLRTIVTSSSDAKLERARALGADATINYRTTPEWQHEVLRLTGGAGADLVVEVGGRD
TLPRSIAATKLGGIVSIIGGLSSFGGPVLDLLPLIGGVKQLHGFMVGSRAMLDDVVRLVD
AKRIKPVVDRVFGFDEAPQAYAHLQSGQHFGKVVIRVAS
>tr|A0QP79|A0QP79_MYCS2 Alcohol dehydrogenase, zinc-containing OS=Mycobacterium smegmatis (strain ATCC 700084 / mc(2)155) GN=MSMEG_0303 PE=4 SV=1
MDGIGRNLLQLREVAIPEPAHGEILVRVSAVALNHRDKMVTENGRGLQLTYPFTPGSDLA
GTVVALGDGVQRFAVGDRVISNFVPEWLDGVRPGDARTLPYRTLGGHHPGVLAEYVAFPE
DWFVRAPWSLGDAEAATLPCSGLTAWFALVERGRVRAGETVLVEGTGGVALFALAIAKIH
GAEVIVSASATNLARARELGADHVIDRRREDWTDAVLTLTADRGVDHVLEIVGGSHLAEA
VQVSAIGGQIHQIGALEGFEISTPVMPLMLKGITVNGIGTGHRRALEDMVRAVDAAGLKP
VIDTRYRFEDLHAALDHLDRGPFGKLVLET
>tr|A1V1Z1|A1V1Z1_BURMS Alcohol dehydrogenase, zinc-containing OS=Burkholderia mallei (strain SAVP1) GN=BMASAVP1_A0904 PE=4 SV=1
MRTRAARTANGTRYARRSPRPPLRAHRPHTERCARSPLTGVESMKAIMLRQPAGLEHLER
VTLADPGAPAAGEIRVRIHASSLNYHDLGVVTGRLNPADKRIPMSDGAGVVEAIGEGVTE
FAPGDAVVSTFFPYWLDGGPTVADFATVPGDGVDGYARESVVRPAHWFTHAPQGYTHEQA
ATLTTAGLTAWRALVVDGGLKAGDSVLVLGTGGVSIFALQFAKRMGATVIATSSSDEKLE
RARALGADHVVNYRRDANWAAKVLALTNGRGVDHVIEVGGPDTLPQSIQACRIGGHIALI
GVLTGIAGPVPTVALMARQQNLQGLIVGSRRHQIDMVRAIDATGIKPVVDRTFALDDIAD
AFAHQAAGKHFGKICLSI
>tr|A2S9S0|A2S9S0_BURM9 Alcohol dehydrogenase, zinc-containing OS=Burkholderia mallei (strain NCTC 10229) GN=BMA10229_A2737 PE=4 SV=1
MKAIMLRQPAGLEHLERVTLADPGAPAAGEIRVRIHASSLNYHDLGVVTGRLNPADKRIP
MSDGAGVVEAIGEGVTEFAPGDAVVSTFFPYWLDGGPTVADFATVPGDGVDGYARESVVR
PAHWFTHAPQGYTHEQAATLTTAGLTAWRALVVDGGLKAGDSVLVLGTGGVSIFALQFAK
RMGATVIATSSSDEKLERARALGADHVVNYRRDANWAAKVLALTNGRGVDHVIEVGGPDT
LPQSIQACRIGGHIALIGVLTGIAGPVPTVALMARQQNLQGLIVGSRRHQIDMVRAIDAT
GIKPVVDRTFALDDIADAFAHQAAGKHFGKICLSI
>tr|A3MMC2|A3MMC2_BURM7 Alcohol dehydrogenase, zinc-containing OS=Burkholderia mallei (strain NCTC 10247) GN=BMA10247_1871 PE=4 SV=1
MKAIMLRQPAGLEHLERVTLADPGAPAAGEIRVRIHASSLNYHDLGVVTGRLNPADKRIP
MSDGAGVVEAIGEGVTEFAPGDAVVSTFFPYWLDGGPTVADFATVPGDGVDGYARESVVR
PAHWFTHAPQGYTHEQAATLTTAGLTAWRALVVDGGLKAGDSVLVLGTGGVSIFALQFAK
RMGATVIATSSSDEKLERARALGADHVVNYRRDANWAAKVLALTNGRGVDHVIEVGGPDT
LPQSIQACRIGGHIALIGVLTGIAGPVPTVALMARQQNLQGLIVGSRRHQIDMVRAIDAT
GIKPVVDRTFALDDIADAFAHQAAGKHFGKICLSI
>tr|A3NCR8|A3NCR8_BURP6 Oxidoreductase, zinc-binding dehydrogenase family OS=Burkholderia pseudomallei (strain 668) GN=BURPS668_3127 PE=4 SV=1
MYVLAPKEAGADNSHIRHRPGRPNARRMRTRAARTANGTRYARRSPRPPLRAHRPHTERC
ARSPLTGVESMKAIMLRQPAGLEHLERVTLADPGAPAAGEIRVRIHASSLNYHDLGVVTG
RLNPADKRIPMSDGAGVVEAIGEGVTEFAPGDAVVSTFFPYWLDGGPTVADFATVPGDGV
DGYARESVVRPAHWFTHAPQGYTHEQAATLTTAGLTAWRALVVDGGLKAGDSVLVLGTGG
VSIFALQFAKRMGATVIATSSSDEKLERARALGADHVVNYRRDANWAAKVLALTNGRGVD
HVIEVGGPDTLPQSIQACRIGGHIALIGVLTGIAGPVPTVALMARQQNLQGLIVGSRRHQ
IDMVRAIDATGIKPVVDRTFALDDIADAFAHQAAGKHFGKICLSI
>tr|A3NYI1|A3NYI1_BURP0 Oxidoreductase, zinc-binding dehydrogenase family OS=Burkholderia pseudomallei (strain 1106a) GN=BURPS1106A_3164 PE=4 SV=1
MYVLAPKEAGADNSHIRHRPGRPNARRMRTRAARTANGTRYARRSPRPPLRAHRPHTERC
ARSPLTGVESMKAIMLRQPAGLEHLERVTLADPGAPAAGEIRVRIHASSLNYHDLGVVTG
RLNPADKRIPMSDGAGVVEAIGEGVTEFAPGDAVVSTFFPYWLDGGPTVADFATVPGDGV
DGYARESVVRPAHWFTHAPQGYTHEQAATLTTAGLTAWRALVVDGGLKAGDSVLVLGTGG
VSIFALQFAKRMGATVIATSSSDEKLERARALGADHVVNYRRDANWAAKVLALTNGRGVD
HVIEVGGPDTLPQSIQACRIGGHIALIGVLTGIAGPVPTVALMARQQNLQGLIVGSRRHQ
IDMVRAIDATGIKPVVDRTFALDDIADAFAHQAAGKHFGKICLSI
>tr|A4JL54|A4JL54_BURVG Alcohol dehydrogenase, zinc-binding domain protein OS=Burkholderia vietnamiensis (strain G4 / LMG 22486) GN=Bcep1808_4026 PE=4 SV=1
MHAWQVKPGDGIAGLRRIDATARAVGPTDVVVKIHSASLNYRDLMFARGDYLGIGTDALI
PVADGAGEVVETGRDVTRFKPGDRVINSYFPRWIDGPPTPHKVSGSPGAQFDGVLAERFV
SDEAALVAIPPHLDYDEAATLSCAGITAWNALFVDGALRPGATVVLLGTGGVSIVALQLA
HAAGLRTIVTSSSDAKLERARALGADATINYRAIPDWQHEVLRLTGGDGADLVVEVGGRD
TLPRSVAATKIGGTVSVIGGLSSFGGPELGLLSLIGGLRRLHGLMVGSRAMLDDVVRVVD
AQRIKPVVDRVFGFDEAPHAYAYLQSGQHFGKVVIRVAS
>tr|A4VNG5|A4VNG5_PSEU5 Alcohol dehydrogenase, zinc-containing OS=Pseudomonas stutzeri (strain A1501) GN=PST_2871 PE=4 SV=1
MGGSGAALDRLLRLRRASRSRVDALSTMAIEVSSWRSCRCRIGYAVRHSRGGFDDSNDAD
AGRCPGRSTRSGEVFMSHKAIFVQPGGGYERVIVGTSEAARPEAGEITVRLRANSLNYHD
FAVVSGMWGPSEPRIPMADGAGEVVAVGSGVTEFAVGDAVVSTFFPDWLAGEPLVEGFAT
VPGDGVDGYAREMVTARATSFTHAPKGYSHAEASTLTTAGLTAWRALMADGKLKPGDSVL
IQGTGGVSIFALQFAKMAGATVIATSSSDAKLERLREMGADHLINYRTTPAWGETVRELT
DGRGVDHVIEVGGPATLAQSMVAARIGGHISVIGILTGIAGELQLVPALVRQLRLQGVLV
GSRTQQQEMIRAIDANGIRPVIDKRFALDEIVEAFRYQESNQHFGKICLEF
>tr|A4YRV0|A4YRV0_BRASO Putative Alcohol dehydrogenase OS=Bradyrhizobium sp. (strain ORS278) GN=BRADO2816 PE=4 SV=1
MKCYELQGPGGIDALALVDKPVPTPARGEVLVRIAAVSLNYRDLLTVKGGYGSRQKFPLV
PLSDGAGVVEAVGEGVSTFAPGDRVIGSFFESWTGGEPSETKMRGALGGAVDGTLSEYRI
FPAQALVRTPAHLTDIEAATLPCAGVTAWSAVVKLGGIRPGQTVLTQGTGGVSIFALQIA
KLAGARVIATSSSEAKIARLTELGAEVTLNYKTTPDWGKHAREITRHGVDLVVEVGGVGT
LNESIRATRIGGIIAFIGVLAGAPASELRLPLMVMQQQRLQGVTVGSVDDLQALANALAL
HQVKPVVDRVFAFAEAREAFHYMSSGAHVGKVAIAFG
>tr|A5EME9|A5EME9_BRASB Putative Alcohol dehydrogenase OS=Bradyrhizobium sp. (strain BTAi1 / ATCC BAA-1182) GN=BBta_5367 PE=4 SV=1
MKCYELQGPGGIEALALVDKPVPAPGQGEVLVRLSAASINYRDLLTVKGGYGARQKFPLV
PLSDGAGVVEAVGDGVVGVAPGERVIGSFFESWSAGEPSEAKMRAALGGAVDGTLSEYRI
FPAHALVRTPAHLSDIEAATLPCAGVTAWSAVVKLGGIRPGQTVLTQGTGGVSIFALQIA
KMAGARVIATSSNEAKIARLEALGADVTLNYKTSPDWGKKAREITGQGVDLVVEVGGVGT
LNESIRATRIGGTIAFIGVLAGAPAAELRLPLMVMQQQRLQGVTVGSVEDLQALANALAL
HQVKPVVDRVFPFSEARAAFHYMSSGAHLGKVAIAIG
>tr|A5GDX0|A5GDX0_GEOUR Alcohol dehydrogenase, zinc-binding domain protein OS=Geobacter uraniireducens (strain Rf4) GN=Gura_0018 PE=4 SV=1
MRYFCIEKEYDIDALQLMEKEVPRPGHGQVLVRMRAASLNYRDLLAIGGSYSRNLPLPLI
PLSDGAGEVVEIGEGVTRWQQGDRVAGTFFQDWDGGEITDEVPKSALGGAIDGVLAEYVL
FRERGLVALPAHLSFEEGATLPCAALTAWHALQSGNLACGQAVLTLGTGGVSLFALQFAR
TAGARVIATTGSEAKAEKLRLLGAGEVINYKTEPNWETAVWKLTGRRGVDLVVEVGGAGT
LGKSLKAVRTGGHISLIGVLSGSTGEVNPLPAVMKSARIQGIYVGSREMCETMIRAIEMH
GIRPVIDHVFPFSEAKAAYRYLQSAAHFGKVVIAIQ
>tr|A5W9E4|A5W9E4_PSEP1 Alcohol dehydrogenase, zinc-binding domain protein OS=Pseudomonas putida (strain F1 / ATCC 700007) GN=Pput_4634 PE=4 SV=1
MSSKAIYVQPGGGYDKVEVGTCEAQAPQAGEITVRLHASSLNYHDFAVVSGMWGPSERRI
PMADGAGEVVAVGAGVTEFQVGDNVVSTFFPDWLDGQANVEGFARVPGDGIDGYAREQVT
ARATAFTLAPQGFSHAEAATLTTAGLTAWRALMSDDHLKPGDTVLVQGTGGVSIFALQFA
KLAGATVIATSSSDAKLERLKALGADHLINYKSTPAWGEKVRELTGNRGVDHVIEVGGPA
TLEQSMIAARIGGHVSLIGILTGVAGQLPLVQALVRQIRLQGVLVGSRAQQQAMVRAIDA
NGLRPVVDKHFELEQIVEAFRYQESNRHFGKICLTW
>tr|A6UC14|A6UC14_SINMW Alcohol dehydrogenase zinc-binding domain protein OS=Sinorhizobium medicae (strain WSM419) GN=Smed_2362 PE=4 SV=1
MMGNHTATGEANSTLCSPDRNRWKGTSMSKWMQEWSTAAVGPHDLKLAERPLPEVGEHDV
LVRTLAVSLNYRDKLVLETGMGLDLAFPFVPASDMSGVVEAVGKSVTRFQPGDRVISTFS
PGWIDGLRPGNGRTPAYATLGGAFPGVMSEYVAFPEDWFVAAPKSLDAAEASTLPCAGLT
AWFALVERGHLRAGDRVLVQGTGGVALFGLQIAKATGAEVIITSSSAEKLERALSLGADH
GINRSSEDWVERLYQLTADHGADHILEIAGGAGLGQSLRAVAPDGRISVIGVLEGFEVSG
PVGPLLLKSPVVQGISVGHRRALEDLVGAVERLRLKPVIDKRYKFAEFPEALAHLDHGPF
GKVVIEF
>tr|A7HW31|A7HW31_PARL1 Alcohol dehydrogenase zinc-binding domain protein OS=Parvibaculum lavamentivorans (strain DS-1 / DSM 13023 / NCIMB 13966) GN=Plav_2505 PE=4 SV=1
MLAMAIQGEFGIDNLKPLERPVPKAGPGQVVVKMKAASLNYRDLATVVGMGGNPKLLPLV
PLSDGCGEIVEAGEGVTRLKVGDRVAPSFFQGWFAGGPRAEVLGATALGGPIDGCAQEYM
CLSAEGMSKAPANLSDAEVACLPCAGLTAWRALVVEGNIKAGDTVLVQGTGGVSIFALQF
AKVMGARVIVTSSSDEKLERAKKLGADDFINYKATPNWAGEARKLTGGRGVDHVVEVGGA
DTFPQSIMASRVGGHVAVIGLLSGMTKDVNVAAIFSQNLKISGITVGSRTHFEEMSRAIE
QNDIHPVIDERFPLADAQSAFRLMQGASHLGKIVLDI
>tr|A9AQ34|A9AQ34_BURM1 Alcohol dehydrogenase zinc-binding domain protein (Zn-dependent NADPH:quinone reductase) OS=Burkholderia multivorans (strain ATCC 17616 / 249) GN=BMULJ_03380 PE=4 SV=1
MQAWQQTPGDGLAGLRRIDATHRPVGPTDVVVKIHSVSLNYRDLMFARGDYVGIGDAPLI
PVADGAGEVVEIGRDVTRFKPGDRVINTYFPRWIDGPPTPSKVAGSPGAQFDGVLAERFV
TDEAALVAIPAHLDYDEASTLSCAGITAWNALFADGGLAPGSTVVLLGTGGVSIVALQLA
HAAGLRTIITSSSDAKLERARALGADETINYRATPDWQHEVLRLTDGAGADLVVEVGGKD
TLPRSVAATKLGGVVSVIGGVSGFGGPELGLLSLIGGIRRLHGIMVGSRSMLDEVVQLFD
RKQLRPIVDRVFAFDEAPAAYAHLQSGQHFGKIVIRVAH
>tr|A9BPN9|A9BPN9_DELAS Alcohol dehydrogenase zinc-binding domain protein OS=Delftia acidovorans (strain DSM 14801 / SPH-1) GN=Daci_0362 PE=4 SV=1
MQQWQLPALGHENLQLVQVPIPEPGRGQVLVRVHAASLNYRDLLILRDGMGMVPTLPLVP
GSDMAGEVVALGPGVSEFAVGDAVISTFFAGWQDGVQPRTSLPLGSPGPGMLSEYVVLGE
DNLVAAPLRLDFAQASTLTCAGATAWFALAESAPTRPGDTVVIMGTGGVALFAMQIAHAQ
GARVVVVSGSDDKLARAAQLGADHGIHRHRTPDWAAEVRALTGGRGADHVLELAGGDNFG
RSLSALAQGGRVSVIGNLQGDELRGSVYPLLLGRATVQGIGVAHRRALQDLVRAVDWLKL
QPVIDSEYALADLPAALEHLERGAFGKLVLRMR
>tr|A9F264|A9F264_SORC5 Alcohol dehydrogenase OS=Sorangium cellulosum (strain So ce56) GN=adh4 PE=4 SV=1
MKAFALQGSFGLDALRPIDLPDPEPGPGQIVLQMRAASLNFRDLLVAKGLYNPKFALPLV
PLSDGVGEVVAVGDGVTRVKVGDRVSPIFHQRWIDGELSADKARGALGGELPGVAAERVL
LDAEGVVAVPQHLTDEEAASLPCAAVTAWNALFVAGHIKAGDTVLVQGTGGVSIFALQFA
RLAGARVIVTSSSDEKLERARSLGASETINYRANPDWDAPARSFTGGAGVDHVIEVGGAG
TLARSLRAVRFGGRVSLIGVLTGGALGDVGLFPILMKQITAQGIFVGSRAMFEDMNRAIA
ASGLRPVVDRVVPFAEVRQAIESMASGSHFGKIAIRF
>tr|A9GJH8|A9GJH8_SORC5 Alcohol dehydrogenase OS=Sorangium cellulosum (strain So ce56) GN=adh3 PE=4 SV=1
MGCPGKIGGHAMKTVIIRKNASESDAWTLAERPAPKPGPGQVLVRVRAASINYRDLMVVR
GRYGGERKDELVPLSDAAGEVVAIGAGVRRWKEGDRVISTFFPTWASGPFRGEYRTTTLG
AGGNDGVLAELVVFGEDAIVRAPAHLGFNEAATLTCAGVTAWTALFESGPRPAPGETVLV
QGTGGVSLFAAQLARAAGLRVLATSSSAAKIERLRALGVTEAIDYRKQPEWHEEVLRLTG
GEGVDRVIEVGGAGTLPRSMQAVKTGGVVSLIGLLSGVGSQIDPMPILFRAIRVEGTVVG
SRQATVELGAALELHGIRPVVDEVFPIERANEALAKLAAGKHFGKVVIGLD
>tr|A9QPE1|A9QPE1_METI4 NADPH:quinone reductase or related Zn-dependent oxidoreductase OS=Methylacidiphilum infernorum (isolate V4) GN=qor PE=4 SV=1
MKAVCIEKFGLDGLALVDRPDPLPPKKGELLVKLKAVSLNFRDLLMIKGLYNPAQPLPLI
PCSDGAGEVIAVGEDVESFKVGDRVVGCFFQNWVAGPYQKEYGKSVLGGPLDGTLAEYIY
LKEQGALLIPSHLSFEEASTLPCAALTAWNGLFEQAQLQPGQTVVVQGSGGVSLFALQFA
RACGAEVIFLSRKDEKIEKAKKMGAREGINIAQNRHWSQKIRELTGARGADVLVNVLGVD
LDESIQSLKFGGMICAIGILGGFKTEVDVVSILMRQVKIHGIYVGNRSLFIGMNRAIEKL
RIKPLLHEVFPFHAYKEAFSLLESGEHFGKIVIKIVD
>tr|A9VYU2|A9VYU2_METEP Alcohol dehydrogenase zinc-binding domain protein OS=Methylobacterium extorquens (strain PA1) GN=Mext_3146 PE=4 SV=1
MRAYEMSAAAGLDSWKSAERPTPEPGRGQVLVRMRAASLNYRDLLICQGRYPFAVNLDRL
IPLSDGAGEIVALGAGVRRFTGGERVAGIFSQSWLGGAQVSDTWQTALGGAIDGVLTEYQ
VFDEDGLVTLPDHLSFEEGATLPCAAVTAWNALYGLKPLRAGETVLTLGTGGVSIFAIQL
AHAAGARVIATSSSDDKLEKARALGAHDTINYRTHPDWEGEVRRLTGGTGVDHVVEVGGT
GTLPRSIASTRPGGHIGLIGLLAQGEAFDPLAILGASCIVRGVAVGPREMFEDMNRSIAL
HGIKPVIDRVYGFDEAPAALKALAEAGHVGKIVIRID
>tr|B0KIW9|B0KIW9_PSEPG Alcohol dehydrogenase zinc-binding domain protein OS=Pseudomonas putida (strain GB-1) GN=PputGB1_4772 PE=4 SV=1
MTSKAIYVQPGGGYDKVEVGTSEALAPKAGEITVRLHASSLNYHDFAVVSGMWGPSERRI
PMADGAGEVVAVGAGVTEFQVGDSVVSTFFPDWLDGQANVEGFAQVPGDGLDGYAREQVT
ARATAFTLAPKGFSHAEAATLTTAGLTAWRALMSDDHLKPGDTVLVQGTGGVSIFALQFA
KLAGATVIATSSSDAKLERLKALGADHLINYKSTPAWGEKVRELTGNRGVDHVIEVGGPA
TLEQSMIAARIGGHVSLIGILTGVAGQLPLVQALVRQIRLQGVLVGSRAQQQAMVRAIDA
NGLRPVVDKHFELEQIVEAFRYQESNRHFGKICLTW
>tr|B0RQP7|B0RQP7_XANCB Putative alcohol dehydrogenase OS=Xanthomonas campestris pv. campestris (strain B100) GN=xcc-b100_1432 PE=4 SV=1
MRGIRLQQPAGLASLSSVALPDPGQPAAGQIRVRLHASSLNFHDLGIVSGQMPTADGRIP
MSDGAGVVEAVGEAVSDFAVGDHVVSTFFPQWLDGEPLHAGFATTPGDGVDGYARSAVVA
AAQAFTHAPRGYSHAEAATLTTAGVTAWRALVVNGRIKAGDTVLVLGTGGVSIFALQFAK
AMGAMVIVTSSSDQKLETARTLGADHCINYRQHTEWAAQVLEITNGRGVDHVVEVGGPGT
LAQSIKAARVGGHIALIGVLTGAAGPVPTAEMMGRQQRLQGLVVGSRRHQQELVRALDGL
PLRPVIDRSFALEDIAEAFALQHAGGHLGKIVLEF
>tr|B0SGG9|B0SGG9_LEPBA Zinc-binding alcohol dehydrogenase OS=Leptospira biflexa serovar Patoc (strain Patoc 1 / Ames) GN=LBF_3006 PE=4 SV=1
MRQAEIKQFGLDNLKVIEVPEPKEVGPTDVLVRLHAASLNYRDSLVVEGKYNPKFPLPLV
PCSDGAGEVIQIGSQVTEWNVGDKVLLTFAPKWIAKEATHSEIRHTIGGPLPGTLRELAI
VPETGLVKMPSHLTFEEGATLPCAALTAWSGLFQYSQLKPGEFVVVQGTGGVSIFALQFA
KLMGAKVILTSSSDEKLDRGKSLGADFFINYKETKDWGKEVRRITNKVGADHIIEVGGAG
TLEQSIAACRPFGVIHLIGILAGRSGELNLLPAVMNNLKIQGLVVGGRKAFIEMNQAIEQ
SGLKPVVDKVFPLENSVEAIQYLRSGSHFGKIVITI
>tr|B0SIJ3|B0SIJ3_LEPBA Zinc-binding alcohol dehydrogenase OS=Leptospira biflexa serovar Patoc (strain Patoc 1 / Ames) GN=LBF_4205 PE=4 SV=1
MKNKVWEIQGNFGIQNLKQTERDVSETLAPKEVLVRLTATSLNYRDYLMVIGTYNPRQKL
PLIPCSDGAGVVEAVGSEVSVWKKGDRVLPIFAQKWTDGAPNMDNLRSTLGGPNDGCLAH
YGTFAEEGLVATPSHLTDKEAATLGCAGLTAYNAVVNFGGIEPGSDVLCLGTGGVSLFAL
QFAKMMGARVIITSSSDEKLERAKALGADETINYKTKANWERDVRKHTKMAGADLIIEVG
GAGTMPKSMMSVKPYGTIALIGVLAGGESSLSLYPILMQGVKVQGVIVGSRSDFVRMNRA
IEHNKMKPVVDKVFGWSEVPEALEYLQTGKHFGKVVVSWE
>tr|B0SQ29|B0SQ29_LEPBP Putative NADPH:quinone reductase OS=Leptospira biflexa serovar Patoc (strain Patoc 1 / ATCC 23582 / Paris) GN=LEPBI_I3115 PE=4 SV=1
MMRQAEIKQFGLDNLKVIEVPEPKEVGPTDVLVRLHAASLNYRDSLVVEGKYNPKFPLPL
VPCSDGAGEVIQIGSQVTEWNVGDKVLLTFAPKWIAKEATHSEIRHTIGGPLPGTLRELA
IVPETGLVKMPSHLTFEEGATLPCAALTAWSGLFQYSQLKPGEFVVVQGTGGVSIFALQF
AKLMGAKVILTSSSDEKLDRGKSLGADFFINYKETKDWGKEVRRITNKVGADHIIEVGGA
GTLEQSIAACRPFGVIHLIGILAGRSGELNLLPAVMNNLKIQGLVVGGRKAFIEMNQAIE
QSGLKPVVDKVFPLENSVEAIQYLRSGSHFGKIVITI
>tr|B0SU61|B0SU61_LEPBP Alcohol dehydrogenase (Zinc-containing alcohol dehydrogenase family) OS=Leptospira biflexa serovar Patoc (strain Patoc 1 / ATCC 23582 / Paris) GN=LEPBI_II0212 PE=4 SV=1
MACESMKNKVWEIQGNFGIQNLKQTERDVSETLAPKEVLVRLTATSLNYRDYLMVIGTYN
PRQKLPLIPCSDGAGVVEAVGSEVSVWKKGDRVLPIFAQKWTDGAPNMDNLRSTLGGPND
GCLAHYGTFAEEGLVATPSHLTDKEAATLGCAGLTAYNAVVNFGGIEPGSDVLCLGTGGV
SLFALQFAKMMGARVIITSSSDEKLERAKALGADETINYKTKANWERDVRKHTKMAGADL
IIEVGGAGTMPKSMMSVKPYGTIALIGVLAGGESSLSLYPILMQGVKVQGVIVGSRSDFV
RMNRAIEHNKMKPVVDKVFGWSEVPEALEYLQTGKHFGKVVVSWE
>tr|B0UBQ2|B0UBQ2_METS4 Alcohol dehydrogenase zinc-binding domain protein OS=Methylobacterium sp. (strain 4-46) GN=M446_3646 PE=4 SV=1
MRAIRIGARGGLDALEAVDLPEPGEPGPGQIRVRLRASSLNYHDYGVARATDGRFAGRIP
LSDGAGEVEAVGEGVAEFAPGDAVVSCFFPLWQDGPAEVGDFSTVPGDGVDGYAREALVR
PATWFTRAPAGYSHAEAATLTTAGLTAWRALVVDGGLKAGDSVLVLGTGGVSIFALQIAK
AMGATVIATSSSDEKLARARALGADHLVNYRAEPHWGEAVRRLTGGRGVDHVVEVGGPGT
LPQSIAAVRVGGHISLIGVLTGRGGEVPTAALMAKQARLQGLIVGSRRHQQDFVRALDAT
GLRPVIDRSFPLEALAEAFRHEESGAHLGKICIAIGAPV
>tr|B1J209|B1J209_PSEPW Alcohol dehydrogenase zinc-binding domain protein OS=Pseudomonas putida (strain W619) GN=PputW619_0660 PE=4 SV=1
MTHKAIYVQPGGGYDKVEVGTCEAAAPKPGEITVRLHASSLNYHDFAVVSGMWGPSERRI
PMADGAGEVTAVGAGVSEFKVGDSVVSTFFPDWLDGQALVEGFASVPGDGIDGYAREQVT
ARATSFTLAPKGYSHAEAATLTTAGLTAWRALMSDGHLKPGDTVLVQGTGGVSIFALQFA
KLAGATVIATSSSDAKLERLKALGADHLINYKSTPAWGEKVRELTGNRGVDHVIEVGGPA
TLEQSMIAARIGGHVSLIGILTGVAGQLPLVQALVRQIRLQGVLVGSRAQQQAMVRAIDA
NGLLPVVDKHFELEQIVEAFRYQESNRHFGKICLTW
>tr|B1K6D4|B1K6D4_BURCC Alcohol dehydrogenase zinc-binding domain protein OS=Burkholderia cenocepacia (strain MC0-3) GN=Bcenmc03_3980 PE=4 SV=1
MHAWHLKPGDGIAGLGRIDATPRPVGPTDVVVKIHSAALNYRDLMFARGDYLGIGKEALI
PVADGAGEVVETGRDVTRFKPGDRVINTYFPRWSDGPPTPHKVSGSPGAQFDGVLAERFV
ADETALVTIPAHLDYDEAATLSCAGITAWNALFVGGGLKPGATVVLLGTGGVSIIALQLA
QATGLRTIVTSSSDVKLERARALGADATINYRTTPEWQHEVLRLTGGAGADLVVEVGGRD
TLPRSIAATKLGGIVSIIGGLSSFGGPVLDLLPLIGGVKQLHGFMVGSRAMLDDVVRLVD
AKRIKPVVDRVFGFDEAPQAYAHLQSGQHFGKVVIRVAS
>tr|B1KCM5|B1KCM5_BURCC Alcohol dehydrogenase zinc-binding domain protein OS=Burkholderia cenocepacia (strain MC0-3) GN=Bcenmc03_6869 PE=4 SV=1
MKLYRCERFEGISGLALREEPDPSPPGVHEVLVQVNASSLNFRELLLMNGAFRDWMAPNF
IPVSDGAGVVLAVGPSVRRFKPGDRVMANFAENWHGGARPQHADVLGRGAIVEGMLRDKV
VLSEEEWVGVPAHLSDEEAATLPCAAVTAWNALCQHAPLLPGQTVLVQGTGGVSIFALQL
ARLFGARVIATSSSDAKLERLAELGADATINYREVPQWDAAVLQLTDGLGVDLVVEVGGA
QTFGKSVAATRDGGRISVVGLLTGAPSPGDGFFTRGLSIAPIRVGSRQDFEAMNRAIDLH
KLRPVIDSIHDFAQVPDALRHLESQRHFGKIVIRHPQAATA
>tr|B1M4G1|B1M4G1_METRJ Alcohol dehydrogenase zinc-binding domain protein OS=Methylobacterium radiotolerans (strain ATCC 27329 / DSM 1819 / JCM 2831) GN=Mrad2831_1425 PE=4 SV=1
MTGSTARAVIVQPGGGFDKVTFGERPVPEPGPGAITVRLRANSLNYHDYAVVSGMWGPSE
PRIPMSDGAGEVEAVGPGMTEFAVGDRVVSTFFPTWLEGTPLVEGFATVPGDGVDGYARA
RVTAPATAFTRAPKGWDHAEAATLTTAALTAWRALHADAGLKSGDVVLVQGTGGVSLFGL
QFAKAAGATVIATSSSDAKLERLRGLGADHVINYRADPAWGETARRLTDGRGVDHVLDVG
GPATLEQSMAAVRVAGHISVIGILSGVAGELPLVPALLKQIRLQGVLVGSRRHQIEMIRG
IDACGLRPVIDRRFPLDDLVAAFRHQESNRHFGKICVEI
>tr|B1ZJK8|B1ZJK8_METPB Alcohol dehydrogenase zinc-binding domain protein OS=Methylobacterium populi (strain ATCC BAA-705 / NCIMB 13946 / BJ001) GN=Mpop_3343 PE=4 SV=1
MRAYEMSAAAGLESWKSAERPKPEPGRGQVLVRMRAASLNYRDLLICQGRYPFAINLDRL
IPVSDGAGEIVALGEGVRRFRGGERVAGIFSQSWLGGAQVADTWQTALGGAIDGVLTEYR
VFDEDGLVTLPDHLSFEEGATLPCAAVTAWNALYGLKPLRAGETVLTLGTGGVSIFAIQL
AHAAGARVIATSSSDAKLERARALGAHDTINYRTHPDWEGEVRRLTGGVGVDHVVEVGGT
GTLPRSIASTRPGGHIGLIGLLAQGEAIDPLAILGASCIVRGVAVGPREMFEDMNRSIAL
HAIKPVIDQVFGFDEAPAALAALAEASHVGKIVIRIG
>tr|B2AID2|B2AID2_CUPTR Putative OXIDOREDUCTASE OS=Cupriavidus taiwanensis (strain R1 / LMG 19424) GN=RALTA_B0334 PE=4 SV=1
MTSSMQRWQLSAFGRNHLHRVDAPIPTPGHGEVLVRVHAVALNYRDLMIIHDGMGMPVQP
PLVPGSDMRGEVVAIGDGVADFAVGDAVISTFFTGWLDGVQPRHSKPLGVPGPGMLSEYV
VLAEDALVAAPRTLDAAQASTLTCAGLTAWQALAEATVTRPGDTVVVIGTGGVALFAVQI
ARAQGARVIVVSGSDDKLARAQAVGAAHGIHRGRTPDWPAAVRELTGGHGADHVLELAGG
DNFGRSLAALAQGGRVSVIGNLQGDELRANVYPVLHGRVTVQGIGVSHRRALQDLVRAAD
WLQLRPVVAREYGFGELPAALDHVERGAFGKVVVRLD
>tr|B2AJ37|B2AJ37_CUPTR Putative Zinc-containing alcohol dehydrogenase OS=Cupriavidus taiwanensis (strain R1 / LMG 19424) GN=pRALTA_0442 PE=4 SV=1
MRVFQVEQDWSIEHLQMASKPMPQPATGEVRLKMRAAALNYRDLIIPSHGYGKRMKDLPL
IVLSDGVGVIDAVGAGVTRFQVGERVCPIFYQTWVDGAPNAERMQSSLGCEQDGTMATHL
VIPEEGVCRVPAYLSDFEAATLPTAGVTAWRALITEGRLKRGETVLVQGTGGVSLFALQI
AKSLRAVVIITSSSDKKLASAKSLGADYLINYEKEPQWWRTVREHTRGVGVDHIVEVGGA
DTLAQSVRAVRTGGTISLIGVLSGSDPKIPLGQVVTRHIRLQGITVGSRADLEAMLTHFE
ATRLRPVVDRIFPFEALHSAMHYLASGKHFGKICIRHSV
>tr|B2IDC3|B2IDC3_BEII9 Alcohol dehydrogenase zinc-binding domain protein OS=Beijerinckia indica subsp. indica (strain ATCC 9039 / DSM 1715 / NCIB 8712) GN=Bind_0371 PE=4 SV=1
MRAVVVRTPGGLDHLALVEQPDPGAPGIGEIRVRLHANSLNYHDYCVAIGVMPTEDGRIP
MADGAGIVEAVGDGVGEFAVGDSVVSCFYPLWQEGAPVASGFATVPGDGVDGYARESVVR
PASWFTKAPKGYSHAEAATLTTAGLTAWRALVGDGGLKAGDTVLALGTGGVSIFGLQFAK
MMGARVIITSSSDEKLERARALGADETINYKQELNWGEKVFALTGGRGVDHVLEVGGPGT
LPQSIAAVRIGGHIAMIGILTGFSGEVPTLALLGKQARLQGLIVGSRRQQIEMIRAIEEN
GLKPVIDKSFALADMAQSFLYEESGQHFGKIVLEF
>tr|B2IJ98|B2IJ98_BEII9 Alcohol dehydrogenase zinc-binding domain protein OS=Beijerinckia indica subsp. indica (strain ATCC 9039 / DSM 1715 / NCIB 8712) GN=Bind_2633 PE=4 SV=1
MKAIQAHPQQGLDGLTLVDLPDPGDPGPNAIRVRVHATSLNFHDLGVVTGRLPVADGRIP
MADGAGVVEAVGSEITEFKPGDHVVSTFFPTWLDGEATLADFATTPGDGIDGYAREVVIA
PATSFTRAPAGWSHAAAATLTTAGVTAWRALVVNGGLKVGDSVLVLGTGGVSIFALQIAR
AMGATVIATSSSDEKLERLRSMGAAHCINYRRDEDWGDRVRALTGGIGVDHVVEVGGPGT
LAQSIKAARVSGHISLIGVLTGREGVVPTGMLMARQQRLQGLIVGSRRHQMDLIRGIDAV
HGHPVIDRSFPLAAIAKAFRLQATGGHFGKIVLEF
>tr|B2J9M7|B2J9M7_NOSP7 Alcohol dehydrogenase, zinc-binding domain protein OS=Nostoc punctiforme (strain ATCC 29133 / PCC 73102) GN=Npun_F2497 PE=4 SV=1
MKAYEIKSNAGIDALALVDRAEPKPTAGQVLIQVKATSLNYRDLLVAEGAYGAGQKYPLI
PLSDGAGEVVAVGEGVTRVKIGDRVAGIFFQDWIYGSLTKEKMKSDLGGGIDGMLAEYVV
LHQDALVILPDYLSYIEGATLPCAAVTAWHGLVTKGNIGAGDNVLLLGTGGVSIFALQFA
KIHGARAIITSSSDDKLARAKQLGADETINYKTTPDWEKQVYQLTNRTGVDHVVEVGGAG
TLPKSLQAVRIGGRISLIGVLSGRGSEIDPMPILFKSLTVQGIYVGSREMFEAMNQAMQQ
HQIKPIIDRVFPFAEAREAYHYLKSAAHFGKIVIRNS
>tr|B2JWT4|B2JWT4_BURP8 Alcohol dehydrogenase zinc-binding domain protein OS=Burkholderia phymatum (strain DSM 17167 / STM815) GN=Bphy_6380 PE=4 SV=1
MKAITLRRPGGLDHLERVELADPGAPAPGEIRVRIHASSLNFHDLGVVTGRLPADDGRIP
MSDGAGVVEAVGDGVTEFAVGDSVVSTFFPYWLDGGPTVDDFSTTPGDGVDGYAREFVVR
PVQWFTHAPRGYSHAEAATLTTAALTAWRALAVDYSLKAGDSVLVQGTGGVSIFALQFAR
QMGATVIATSSSDEKLEKARALGADHLINYRRETDWAAKVLEFTNGRGVDNVVEVGGPDT
LGQSIRACRIGGHIALIGVLTGIVGQVPTIDLMRRQQKLQGLIVGSRRHQIDMIRAIDAN
GLKPVIDRTYPLDEIADAFRHQAAGKHFGKVCLSI
>tr|B2TAP7|B2TAP7_BURPP Alcohol dehydrogenase zinc-binding domain protein OS=Burkholderia phytofirmans (strain DSM 17436 / PsJN) GN=Bphyt_6065 PE=4 SV=1
MKAVKIGSPATVANLQVVDIADPGQPAAGQIRVRIHANSLNFHDYGVVSGNLPAEPGRIP
MADGAGVVEAVGAGVSEFKAGDHVVSCFFPFWENGPPAIADFTTTPGDGIDGYAREAVVL
PSHYFTHAPRGYSHAESATLTTAGLTAWRALVVDGQLKAGNTVLVLGTGGVSIFALQIAK
AMGASVIATSSSDAKLARLRELGADHTINYRENPEWGKQVRSLTGGRGVDHVIEVGGPGT
LPQSITACRIGGHIALIGVLTGRAGPVPTAALMARQQRLQGLIVGSRQDQREMIRALEVT
GIKPVIDSTFELAKLADAFAHEESGAHFGKICVAV
>tr|B3PX93|B3PX93_RHIE6 Probable alcohol dehydrogenase protein OS=Rhizobium etli (strain CIAT 652) GN=RHECIAT_CH0003528 PE=4 SV=1
MQMTRQWQTETIGPCADLKIGEARIPEVSGTMVRVRTQAVSLNFRDRLVLESGMGLPLKF
PFVPASDMAGVVEAVGPDVTRFKPGDRVISTFSPDWIEGRGPGTARTPHYRTRGGFYPGV
LSEHTVLSEQWFTRAPDTLDAAEASTLPCAGLTAWFALIECGRLKAGDKVLVQGTGGVAL
FGLQIAKAHGAEVFITSGSAEKLERASALGADHLINRRDGDWVERLYHLTGDYGADHVLE
IVGGPHLGQALKAVAVNGRISVIGVFEGFDVSGPAAPFLLKAPIVQGISVGHRRALEDLV
RAVDRTGLKPVIDKRYAFEELPQALDHLYRGPFGKVVIEF
>tr|B4EKL0|B4EKL0_BURCJ Putative alcohol dehydrogenase OS=Burkholderia cepacia (strain J2315 / LMG 16656) GN=BceJ2315_40260 PE=4 SV=1
MHAWQIKPGDGLAGLRRVDAAARPVGPTDVVVKIHSAALNYRDLMFARGDYLGIGKEALI
PVADGAGEVVETGRDVTRFKPGDRVINTYFPRWIDGPPTPQKVAGSPGAQFDGVLAERFV
SDETALVAIPAHLDYDEAATLSCAGITAWNALFVDGGLEPGATVVLLGTGGVSIVALQLA
QAAGLRTIVTSSSDAKLERARALGADATINYRATPEWQHEVLRLTDGAGADLVVEVGGRD
TLPRSVAATKIGGIVSVIGGLSSFGGPELGLLSLIGGFRRLHGFMVGSRAMLDDVVRLVD
AKRIKPVVDRVFGFDEAPQAYAHLQSGQHFGKVVIRVAS
>tr|B4RFB0|B4RFB0_PHEZH NADPH:quinone reductase OS=Phenylobacterium zucineum (strain HLK1) GN=PHZ_c2270 PE=4 SV=1
MRALNVTAPWGPDAIQVVEVPEPTPGPGQVLVRMKACSLNYRDFLMIHGMYGRAAASATD
IITPFSDGCGYVEAVGPGVTRFKAGDRVSTLFFQNWVSGPPTLEKLSSALGFPIPGAGAE
LQVFSQEGLSKVPDFLTDHEVATLPCAALTAWRGLFHDARLEPGDTVVLQGTGGVSIFGL
QFAKAAGYRTLITSSSDAKLERAKALGADHLVNYKTTPAWSKPVREATGGRGADFIMEVG
GGGTIQESMKAIKIGGHIAVIGIVAGAGEPFNPAALIGNSAKLQGLSVGSRDMFESMCRA
IELHGVRPVVDKVYPWTEAKAAIAAMGGGEHFGKIVLEF
>tr|B5XWJ8|B5XWJ8_KLEP3 Oxidoreductase, zinc-binding dehydrogenase family OS=Klebsiella pneumoniae (strain 342) GN=KPK_2328 PE=4 SV=1
MMKAWTVKKPGSLENLQLVDLADPGAPAAGEIRVALHATSLNYHDLLVATGVIPTADRRI
LMADGAGVVEAVGAGVNEFQPGDRVVAGFFPQWLDGRPGPLVSDFSQTPGDGAEGFACQY
VVRPASHFTHAPEGWSFREAATITTSGLTAWRALVVEGRLKAGDTVLTLGTGGVSITALQ
LAKSMGAQVIVTSSSDEKLARARALGADHLINYRTTPAWGAAVQDITGHRGADLILELGG
PGTLGQSFEAVSVGGHIALIGVLTGFEGHVPTHLLMSKQARLQGLVVGNRRQQQDYVNAL
NLQASRPIIDKVFDFTALPDAFRYLQSGAHFGKICVEW
>tr|Q04Q85|Q04Q85_LEPBJ Zinc-binding alcohol dehydrogenase OS=Leptospira borgpetersenii serovar Hardjo-bovis (strain JB197) GN=LBJ_2497 PE=4 SV=1
MKVYEIQNQFGLENLKISERPDPIPAQGEVLVRFKAVSLNYRDYLMAIGKYNPKQKLPLI
PLSDGAGEIVQIGPGVTKWKVGDKVCANFAQSWFDGAPEKDMLKNTLGGPLDGTLCEYRL
FGEQGLVPMPEHLSFVEASTLPCAALTAYTAIVTHGNIQPGATIVVQGTGGVSIFALQFA
KMMGCRVIATSSSKDKLDKVKALGADEVINYNEKTNWDREVRKITNMKGADLIIEVGGAG
TLQKSISSTKPWGTIALIGVLAGGESNNLSLFPILMQGIRIQGIIVGSKRNFEDMNQAID
ANKIKPVVDHVYSFEEASKAFDTLKARKHFGKVCIEI
>tr|Q054P1|Q054P1_LEPBL Zinc-binding alcohol dehydrogenase OS=Leptospira borgpetersenii serovar Hardjo-bovis (strain L550) GN=LBL_0626 PE=4 SV=1
MKVYEIQNQFGLENLKISERPDPIPAQGEVLVRFKAVSLNYRDYLMAIGKYNPKQKLPLI
PLSDGAGEIVQIGPGVTKWKVGDKVCANFAQSWFDGAPEKDMLKNTLGGPLDGTLCEYRL
FGEQGLVPMPEHLSFVEASTLPCAALTAYTAIVTHGNIQPGATIVVQGTGGVSIFALQFA
KMMGCRVIATSSSKDKLDKVKALGADEVINYNEKTNWDREVRKITNMKGADLIIEVGGAG
TLQKSISSTKPWGTIALIGVLAGGESNNLSLFPILMQGIRIQGIIVGSKRNFEDMNQAID
ANKIKPVVDHVYSFEEASKAFDTLKAGKHFGKVCIEI
>tr|Q0BW06|Q0BW06_GRABC Alcohol dehydrogenase OS=Granulibacter bethesdensis (strain ATCC BAA-1260 / CGDNIH1) GN=GbCGDNIH1_0098 PE=4 SV=1
MKLYRLPGPHGIVPQGFDSLYTTEAPEPKPRRGQVLVRLRAASLNYRDLLVARGQYPLSP
VPPDLIPLSDGAGEVVETGEDVTRFQPGDRVAPCFFQSWHDGPITERDGASALGGAIHGV
LTEYAVFEQDGLVRIPDHLSWEEAACLPCAAVTAWHALFGGTPVQPGQTVLTQGTGGVSI
FAIQFAKAAGARVITTSSSDKKLSRAQALGADEGINYRSRPDWHKAATALTGGLGVDHVV
EVGGSGTLPQSIRATRLGGQIHLIGVLTGQNEINPLPLMARSQTLRGIYVGSRAMFEAMN
VAISQHRIRPVIDRVFPFAEAVAAYRHLESATHFGKVVIRLDE
>tr|Q0C609|Q0C609_HYPNA Alcohol dehydrogenase, class III OS=Hyphomonas neptunium (strain ATCC 15444) GN=HNE_0100 PE=4 SV=1
MKVAAVKKPGGLQNLVIETRDDPKPNAGEVLVRVRASSLNYHDFVVVLGGIPTPDGRIPM
SDGAGEVVAVGEGVTKWKVGDKVISLFFPSWQSGQIEAAGFASVPGDGADGFGAEFVAAP
ETSFTRMPAGWSFEEAATLPCAALTAWRGMFVETKTKPGDWVLVQGTGGVSIFALQFAKM
AGARVIATSSSNEKMEKLKQLGADHVINYKDTPEWGRKAFELTGGRGVDEVVEIGGPGTM
AQSINACRPGGHISLIGVLTGVSGEVPTAALFSRNITVSGITVGSRRHQEDMVEAIEASS
MRPVIDSKFPLDQIAAAFAHQASQKHFGKIVLTI
>tr|Q0K0F8|Q0K0F8_RALEH NADPH:quinone reductase Zn-dependent oxidoreductase OS=Ralstonia eutropha (strain ATCC 17699 / H16 / DSM 428 / Stanier 337) GN=H16_B1734 PE=4 SV=1
MATAIRLGRPAGIDQLVPFDEEPGRPGPGEVLVRVRGSSLNFHDYLVVTGRMPTAEGRIP
LSDGAGEVVEVGPPHGGEADPSMAWRVGDLVLGTFFRHWREGAPAQWKHGAVAGEHVDGY
ARQFAVVPAAALTRVPLGLSLAAAATLPCAGLTAWRALGCCGGIGPGDVVLVQGTGGVSV
FALQFAKTRGAAVIATSSSEGKLERLRALGADHVIHYKAEPDWGRAARQWTGGRGVDHIV
DIGGADLLNQSIEACRTGGSIALVGLLAGTAGRVDTGRIMARQLRLQGVVVGSRTDQLEM
IRAIEAAGVHPVIDSSFPLEALPAAFRHQEAGRHFGKIVVEI
>tr|Q0K3W0|Q0K3W0_RALEH Zn-dependent alcohol dehydrogenase OS=Ralstonia eutropha (strain ATCC 17699 / H16 / DSM 428 / Stanier 337) GN=H16_B0517 PE=4 SV=1
MALAGNQYSGFTVFNRPEYPMTSSMQRWQLSAFGRNNLRRVDAPIPVPGPGEVLVRVHAV
ALNYRDLLIIQDGMGMPVQPPLVLGSDMRGEVVASGDGVADFAPGDAVISTFFTGWLDGV
QPHRSMPLGVPGPGMLSEYVVLAEDSLVSAPRTLDAAQASTLTCAGLTAWQALAEATVTR
PGDTVVVIGTGGVALFAVQIARAQGARVIVVSGSDDKLARVQELGAAHGVHRGRTADWPA
AVRELTGGRGADHVLELAGGDNFGRSLAALAQGGRISVIGNLQGDELRASVYPVLHGRVT
VQGIGVSHRRALQDLVRAVDWLGLRPVIESEYGFGDLPAALDHLERGAFGKVVVRLR
>tr|Q118R5|Q118R5_TRIEI Alcohol dehydrogenase, zinc-binding OS=Trichodesmium erythraeum (strain IMS101) GN=Tery_0561 PE=4 SV=1
MKAFEVREFGNLVCTERPQPEPKFGEVLVKVKAVSLNYRDILMVKGAYNPHLPLPVIPCS
DGVGEVVSVGEGVTKVKPGDRVASIFMQKWLSGNLTREAARSALGGEIDGMLAEYVILSE
DGVVNIPSYLSDIEAATLPCAAVTAWHALIEAGLKPGETVLVMGTGGVSLFALQFAVMAG
ARVIATSSSDEKLARVKQLGASDMINYKSVPKWEKQVLALTEGTGVDYVVEVGGAKTLSQ
SLKAVKIGGQISLIGILAGAQAEFNILPALMKEVRIHGIFVGSRQMFEAMNRAIDLSQLH
PVCDRIFPFESAPEALSYMEIGSHFGKITIQF
>tr|Q13FL3|Q13FL3_BURXL Putative alcohol dehydrogenase OS=Burkholderia xenovorans (strain LB400) GN=Bxeno_C1198 PE=4 SV=1
MKVYRFDQAGSLDHLTLHDEPTPEPQRGEVLIRVRASSLNYRDIAMVHGTYLRAQRAGLI
PLSDAAGEIVAVGEDVVDFKVGERVINTFHPRWYGGNPPPTLGSEGYGSHRDGWLSEYKV
VSQEAIVAAPPGLSFEEAATLPCAALTAWTSLSGLRPLRPGQTVLTQGSGGVSVFAVQLA
KLLGARVIATTSSAEKAARLKALGADEVINYVETPAWGERVRELTEGRGVDRVLEVGGPG
TLEQSIKAVASRGEVALIGFLASGDSGVGFNDLFRSGGVFYRISVGDRSGLLELVRAVTS
SGLKPVIDTVFPFERALDAWHHFDDRAFFGKVVISH
>tr|Q13GD6|Q13GD6_BURXL Putative Zinc-containing alcohol dehydrogenase OS=Burkholderia xenovorans (strain LB400) GN=Bxeno_C0925 PE=4 SV=1
MNSTMNRWEIPSLGLDKLVRREVPRPVPKAGEIVVEVNAVSLNYRDAEVAENGMGNALSF
PFTPASDMAGRIVAVGEGVTRFAVGDRVISAYIPGWIDGVPLSWTVAPTQGGPIPGVLAQ
YVAAPAEWCVRAPRTLSAVEASTLPVAALTAWMALVELGNLHAGQTVVVQGTGGVSLFAV
QLAAAHGARVIVTSGSDEKIARAIALGARHGINRNTTPDWQHAVLELTGGRGADHILEMT
GGDNVERSLQAVVQGGRISVIGLLDSDRLSLPILSLLASRASIVGIAVGPRRALEDLVRA
VDLLGIRPVIDATYAYSQVPEAFVHLRRGAFGKIVVQLSEA
>tr|Q13N06|Q13N06_BURXL Putative alcohol dehydrogenase OS=Burkholderia xenovorans (strain LB400) GN=Bxeno_B1565 PE=4 SV=1
MKVYRFDQAGSLDHLTLHDEPTPEPQRGEVLIRVRASSLNYRDIAMVHGTYLRAQQAGLI
PLSDAAGEIAAVGEDVVDFKVGDRVINTFHARWYGGNPPVTLGSQSYGSHRDGWLAEYKV
VSEEAIVAAPPHLTFEEAATLPCAALTAWTSLSGLRPLRPGQTVLTQGSGGVSVFAVQLA
RLLGARVIATTSSPEKAARLKALGADEVINYVETPAWGDRVRELTDGRGVDRVLEVGGAG
TLEQSIKAVANRGEVALIGFLASSQSNLDFNDLFRSGGVFYRISVGDRSGLLDLVRAVTL
SGLKPVIDSVFPFERALDAWHHFDDRAFFGKVVISH
>tr|Q13QE2|Q13QE2_BURXL Putative alcohol dehydrogenase OS=Burkholderia xenovorans (strain LB400) GN=Bxeno_B0729 PE=4 SV=1
MKAVKIGSPATVANLQVVDIADPGQPGAGQIRVRIHANSLNFHDYGVVSGNLPAEAGRIP
MADGAGIVEAVGAGVAEFKAGDHVVSCFFPFWENGPPAIGDFTTTPGDGVDGYAREAVVL
PSHYFTHAPRGYSHAESATLTTAGLTAWRALVVDGQLKAGETVLVLGTGGVSIFALQIAK
AMGAAVIATSSSETKLARLRGLGADHTINYRENPEWGEQVRALTGGRGVDHVIEVGGPGT
LPQSITACRIGGHIALIGVLTGRAGPVPTAALMARQLRLQGLIVGSRQDQRDMIRALEVT
GIKPVIDSTFALDKLGEAFAHEESGAHFGKICVTV
>tr|Q1AZE6|Q1AZE6_RUBXD Alcohol dehydrogenase, zinc-binding protein OS=Rubrobacter xylanophilus (strain DSM 9941 / NBRC 16129) GN=Rxyl_0255 PE=4 SV=1
MRAYELRGHGLENLALAERPEPRPGPGQLLVRMRAASLNYRDLLVARGRYGRGGVRLPLV
PLSDGAGEVVETGPGATRFGAGDRVAGAFFQRWVDGPLDEEKAASALGGAVDGVLAERVV
LEEAGAVRVPDHLSFEEAAALPCAGVTAWVGLFALGRLRPGETVLAMGTGGVSIFALQFA
KMAGARVILTSSSDEKLERGRELGADETINYRETPDWDLRARELTGGRGVDHILEVGGAG
TLPRSLRAVRDGGHLTLVGLLSGERADLEEAAKNERGVRVDSVYVGSLRHFEDMLRDIER
ARLRPVIDRVFAFEEARQAYEHLQSGRHFGKVVIRV
>tr|Q1CXG5|Q1CXG5_MYXXD Oxidoreductase, zinc-binding dehydrogenase family OS=Myxococcus xanthus (strain DK 1622) GN=MXAN_6791 PE=4 SV=1
MGATMKRWQAKQAGRGHLELAEVAIPAPGAGEVLIRVSAVSLNYREKLMLDGGGYLTAHQ
PFTPASDMAGVVVAAGAGVQRFKEGARVIANFQTDWVDGPVPRGTVRSLGGNAPGVLAEY
VVMPEQWLVASPETLDDVQASTLPCAGLTAWTSLVELGGLRPGHTVVTQGTGGVSLFAVQ
LAAAMGAEVIVLSGDEDKLARVKALGAAHGIHRRHTPEWHTAVLELTRGAGADHILELVG
GDNLGRSVKALASDGRVSLIGVFEGFESRFPVQPLFMSSGVIQGIFVGHRRGLENLVRAV
DRLALKPVVDTVYSLDALPTALEHLDRGPFGKLVITA
>tr|Q1D9Y9|Q1D9Y9_MYXXD Oxidoreductase, zinc-binding dehydrogenase family OS=Myxococcus xanthus (strain DK 1622) GN=MXAN_2314 PE=4 SV=1
MRAYEIQAGFGLDKLVQVERPDPTPGPMQVRVRVKATSLNSRDLMMVEGRYNPRQKLPLI
PNSDAAGVVDAVGPGVTRVKPGDRVMSLFSQAWSAGEPTRAAQVSTLGGPLDGALADTVL
LHEDGAVPTPAYLSDEEAATLPCAAVTAWSALVTHGALKAGDTVLLQGTGGVSIFALQIA
RLLGARIIITSSSDAKLARARTLGAHEGINYGTTPDWDKAARALTGGVGVDHVVEVGGAG
TFEKSLRAVRPGGTVSVIGVLSGGAGTVPLTPILMQNLRVQGIFVGHRQSFDALNRAFAL
HTVRPVVDRVFEFSEARAAFEHLKRGAHFGKVVVRVG
>tr|Q1DA20|Q1DA20_MYXXD Oxidoreductase, zinc-binding dehydrogenase family OS=Myxococcus xanthus (strain DK 1622) GN=MXAN_2282 PE=4 SV=1
MKAYELKQTGSADAWVQVERPEPTPGHGQALVRIRAVSLNYRDLYIALGRYPGPRPASLI
PVSDGAGEVVAVGPGVSRVTPGDRVAPTFFQTWTDGPASPEKTRNALGGSVNGVLAEYVV
VDAEGLVLLPDHLSFEEGATLPCAAVTAWNALVAEGRLQPGQTVLAQGTGGVSIFALQLA
KALGARVLITSSQDAKLKHARTLGADGTINYKTHPDWEEQVLALTGGQGVDHVLEVAGEE
TFPHSVRATKPGGHISLIGMLSGGFAKPDPALVEPKKLDVQRTYVGSRAMFEDMNRLLIQ
HRLEPVIDRSFPFEQAREALRYMESGAHFGKIVIAV
>tr|Q1IFA2|Q1IFA2_PSEE4 Putative oxidoreductase, zinc-binding alcohol dehydrogenase OS=Pseudomonas entomophila (strain L48) GN=PSEEN0727 PE=4 SV=1
MSTKALYVLPGGGYDKVQLGTCETAAPQAGEITVRLHASSLNYHDFAVVSGMWGPSERRI
PMADGAGEVVAVGAGVSEFKVGDAVVSTFFPSWLDGQAQVEGFASVPGDGIDGYAREQVT
ARATSFTHAPKGYSHAEAATLTTAGLTAWRALMSDDHLKPGDSVLVQGTGGVSIFALQFA
KLAGATVIATSSSDAKLERLKALGADHLVNYKSTPAWGEKVRELTGNRGVDHVIEVGGPA
TLEQSMIAARIGGHVSLIGILTGVAGQLPLVQALVRQIRLQGVLVGSRAQQQAMVRAIDA
NGLRPVVDKHFELEQMVEAFKYQESNKHFGKICLTW
>tr|Q1MCY0|Q1MCY0_RHIL3 Putative alcohol dehydrogenase OS=Rhizobium leguminosarum bv. viciae (strain 3841) GN=RL3711 PE=4 SV=1
MQTTRQWQIDAVGPERQLTIGERTLEPVSGNRVLVRTEAVSLNFRDRLVMESGMGLPLQF
PFVPASDMAGVVEAVGPEVSRFKPGDRVISTFSPDWIDGRGLGDARTPPYKTRGGFYPGV
LSQYTVLSEEWYSRAPDTLDAAQASTLPCAGLTAWFALIERGGLKAGDKVLVQGTGGVAL
FGLQIAKTHGAEVFITSGSAEKLERAVALGADHAINRHEGDWVEQLYQLTGGYGADHVLE
IVGGPHLGQALKAVAINGRISVIGVFEGFEVSGPAGPLLLKAPVVQGISVGHRRALEDLV
RAIDQTGLKPVIDKRYAFDKFPEALDHLYRGPFGKVVVEF
>tr|Q1QZD6|Q1QZD6_CHRSD Alcohol dehydrogenase, zinc-binding OS=Chromohalobacter salexigens (strain DSM 3043 / ATCC BAA-138 / NCIMB 13768) GN=Csal_0815 PE=4 SV=1
MNVVTLRRPGGLDKLELHEGEAPGEPGPGEVRVRVHASSLNYHDYGVVAGAMPTEDGRIP
MSDGAGVVDAVGEGVEDFTVGDRVVSTFFPEWLEGPARIGDFTTTPGDGVDGYAREQVVR
PATWFTHAPRDYDHAEAATLTTAGLTAWRALVVDGKLKAGDSVLVLGTGGVSIFALQFAK
LMGATVIATSSSDEKIARLKELGADHTLNYKTEPEWGKRVKALTDGRGVDHVIEVGGPAT
LPQSIEAVRIGGHISLIGVLTGRGGEIPTAKLMAKQARLQGLIVGSRRDQIEMIRAIDAS
GMRPVIDRRFALDEIADAFRHQEAGRHFGKICLEY
>tr|Q2G769|Q2G769_NOVAD Alcohol dehydrogenase superfamily, zinc-containing OS=Novosphingobium aromaticivorans (strain DSM 12444) GN=Saro_1864 PE=4 SV=1
MRQWLVAKGSTSLDDLRMGDVPVPQPGAGEVLVRVHACSLNYRDQIIPLGFYMGGVVQHD
TVPLSDGAGEIVAVGEGVSSFKVGDRVAGLFFQNWNDGPPNPGVGPALGAPPAQGMLQDY
VVLPEHGVVRLAATLDYTEAACLPCAGVTAWNALMEGPRPVKAGDSVLVLGTGGVSLLAL
QIAKAAGATVIATSSSDEKLERVKALGADHVINYRTTPEWGAEAARLAGGGVDKVVEVGG
AGTLSQSIAAVGFAGEIALIGVLTREGDTNPHGLMFKGASIRGIFVGSKGMAERLNAFID
AHGIKPVVDRAFPIEQAMDAYSYQSSPGLFGKVAITL
>tr|Q2G8E8|Q2G8E8_NOVAD Alcohol dehydrogenase superfamily, zinc-containing OS=Novosphingobium aromaticivorans (strain DSM 12444) GN=Saro_1431 PE=4 SV=1
MTVNAIRVGSPASLDTLYLDTLPDCGQPGPGEIRVRLRASSLNFHDYAVVTGMLPAAAGR
IPMSDGAGEVLGVGDGVTEFKAGDAVVSTFFTDWDAGPPKSAAFTTVPGDGIDGYAREEV
VAPAHWFTRAPSGYSHAEAATLTCAGLTAWRALFVDNAIKPGDTVLVQGTGGVSVFALQL
AKAAGARVIATSSSDEKLERLRSLGADETINYKTQTAWGMKALDLTAGIGVDCVVEIGGA
GTLDQSMMATRVGGHIALIGVLAGFAGPVQTALLMAKNLRVQGLTVASRADHLRMIAGIE
ANGIKPVIDRHFPLADLAGAFRHQESGRHFGKIVIDI
>tr|Q2INZ2|Q2INZ2_ANADE Zinc-binding alcohol dehydrogenase OS=Anaeromyxobacter dehalogenans (strain 2CP-C) GN=Adeh_0745 PE=4 SV=1
MKAWIIDGKFGLDALRVAERETPRPRAGEVLVRVRAASLNSRDLGVVEGFYFPAQPLPLT
PGSDAAGEVAAVGEGVTRVRPGDRVALTFQQAWISGRPDPAALHASTLGGPREGVLAEYA
LADAEGVVRYPEHLTFAEASTLPIAGVTAWQALFTEAQVGPGSVVVVQGTGGVAAFAIQL
ARVAGARVIITSRSAAKLERARALGAHDGIDTGVEPAWDERVLALTGGTGADVVVDVAGG
DLRRSVNALRWGGQVSLVGLLGGATARLEVVPSLLRRARIQAISVGSREMFEALNRLVAL
HRLRPAIARTYPFERANEAIAALRAGDHVGKLVVEGAAA
>tr|Q2K537|Q2K537_RHIEC Probable alcohol dehydrogenase protein OS=Rhizobium etli (strain CFN 42 / ATCC 51251) GN=RHE_CH03285 PE=4 SV=1
MQTTRQWQTGAIGPEADLKIGEARIPDVSGTMIRVRTQAVSLNFRDRLVLESGMGLPLQF
PFVPASDMAGVVEAVGPDVTRFKPGDRVISTFSPDWIEGRGPGTAHTPHYQTRGGFYPGV
LSEHTVLSEEWFTLAPATLDAGEASTLPCAGLTAWFALIECGRLKAGEKVLVQGTGGVAL
FGLQIAKAHGAEVFITSGSTEKLERASALGADHLINRHDGDWVEQFYQLTGNYGADHVLE
IVGGPHLGQALKAVAVNGRISVIGVFEGFDVSAPVAPLLLKAPVVQGITVGHRRALEDLV
RAVDQTGLKPVVDRRYAFEELPEALDHLYRGPFGKVVIEF
>tr|Q2N9T5|Q2N9T5_ERYLH Alcohol dehydrogenase, zinc-containing OS=Erythrobacter litoralis (strain HTCC2594) GN=ELI_07320 PE=4 SV=1
MKAIRTGATPSTLDALELVDIDDAPAPGPGEITVRIRASSLNYHDYAVVKGMITTEQGRI
PMSDGAGEVTAVGDGVSEFAVGDTVVSTFFPQWLDGAPPTSAFTQVPGDGIDGYSRESIT
APTTWFTRAPTGYSAAQAATLTCAGLTAWRALFVDYTLKPGDTVLVQGTGGVSIFALQLA
KAAGATVIATSSSDEKLERVKALGADHTINYKEVEAWGPKALEITGGRGVDCVVEVGGAG
TLDQSMLAARIGGHVALIGVLSGFAGPVQTALLFSKNLTVQGLTVGSRAMQQDMISAIEA
NGIEPVISDHFALADLADAFRHQEANKHFGKICVEI
>tr|Q2S1X6|Q2S1X6_SALRD Oxidoreductase, zinc-binding dehydrogenase family protein OS=Salinibacter ruber (strain DSM 13855) GN=SRU_1686 PE=4 SV=1
MDAIELDPTGDAFDALEPTERPRPAPGPGQVRVRLRAASINYRDLSIAWGTYPAQQDAPV
IPLSDGAGVVDAVGEGVTRFEEGDRVVNTFSQVPPDAPPSAPRQALGAPLDGTLSEFQVF
HESGLLPVPDSLSFEEAATLPCAAHTAWHALFGAGTPVQPGQTVLMLGTGGVSIFALQFA
KAAGARTFITSSSDDKLERARALGADETINYERTPDWHEPVLERTDGEGVDCVVEVGGTG
TLGRSFQAVAPEGKIGLIGVLTDADENPNPQMLMQRRGHLHGIYVGSIDHPRDSFAAMNA
AIQTNDIRPVVDRTFPMEEAQEAYQYQADQAHFGKVVISI
>tr|Q2SYL7|Q2SYL7_BURTA Alcohol dehydrogenase, zinc-containing OS=Burkholderia thailandensis (strain E264 / ATCC 700388 / DSM 13276 / CIP 106301) GN=BTH_I1436 PE=4 SV=1
MRRACRPARFAHARVRHARRRTRMRAGVPLPPFGTHRPHTTRRARSPLTGVESMKAIMLR
QPAGLEHLERVTLTDPGAPAAGEIRVRIHASSLNYHDLGVVTGRLSTADKRIPMSDGAGV
VEAIGEGVTEFAVGDAVVSTFFPQWLDGGPSTADFATVPGDGVDGYARETVVRPAHWFTH
APKGYTHEEAATLTTAGLTGWRALVVDGRLKAGDSVLVLGTGGVSIFALQFAKRMGATVI
ATSSSDEKLERARQLGADHVVNYRRDANWAAKVLEQTNGRDVDHVIEVGGPDTLPQSIQA
CRIGGHIALIGVLTGIAGPVPTVALMARQQNLQGLIVGSRRHQIDMVRAIDATGIKPVID
RTFALDDIADAFSHQAAGKHFGKICLSI
>tr|Q2Y8P5|Q2Y8P5_NITMU Zinc-containing alcohol dehydrogenase superfamily OS=Nitrosospira multiformis (strain ATCC 25196 / NCIMB 11849) GN=Nmul_A1575 PE=4 SV=1
MTSKAIYVQPGGGFDHVTLGTCEPTAPKAGEITVRIRASSLNYHDYAVVSGMWPPPVPRI
PMSDGAGEVVAVGEGVNEFAIGDHVVSTFFPSWQEGQPEIDSMGTVPGDGVDGFACQQVT
MAAIGFTHAPKGYSHAEAATLTCAGLTAWRALMVDGPLKPGETVLIQGTGGVSVFALQFA
KVAGATVIATSSSDEKLARLETLGADHLINYRKHENWGDLVRELTAGRGVDHVIEVGGPA
TLAQSMIATRIGGHIAVIGILSGMTGTLPLLAVLTRQLRLQGLVVGSRRQQIEMIRAIEA
TGLRPVIDRHFPLEELVEAFRYQETNRHFGKICLDI
>tr|Q392B0|Q392B0_BURS3 Zinc-containing alcohol dehydrogenase superfamily OS=Burkholderia sp. (strain 383) GN=Bcep18194_B2595 PE=4 SV=1
MHAWQVKPGDGVAGLRRIDATRRAVGPTDVVVKIHAAGLNYRDLMFARGDYLGIGTDALI
PVADGAGEVIETGRDVTRFKPGDRVINTYFPHWIDGPPTPRKVSGSPGAQFDGVLAEHFV
SDEAALVAIPAHLNYDEAATLSCAGITAWNALFADGGLGPGATVVLLGTGGVSIVALQLA
RAAGLRTIVTSSSDAKLERARALGADATINYRATPDWQHEVLRLTGGAGAGLVVEVGGKD
TLPRSVAATKMGGIVSVIGGLSSFAGPELGLLSLIGGIRQLHGIMVGSRAMLDDVVRLVD
AKRIKPVVDRVFGFDEAPQAYAYLQSGQHFGKVVIRVAQ
>tr|Q3BR35|Q3BR35_XANC5 Putative alcohol dehydrogenase OS=Xanthomonas campestris pv. vesicatoria (strain 85-10) GN=XCV3047 PE=4 SV=1
MHAIRLRHPAAIASLQSVALPDPGQPARGQIRVRLHASSLNFHDLGVVLGQMPTADGRIP
MSDGAGVVEAVGPEVDEFAVGDHVVSTFFPQWLDGEPLHAGFATTPGDGVDGYARSAVVA
DAQAFTHAPRGYSHAEAATLTTAGVTAWRALAVNGGLKAGDSVLVLGTGGVSIFALQFAK
AMGARVIATSSSDEKLEKVRALGADHLINYRQHPEWAAQVLDITEGRGVDHVVEVGGPGT
LTQSIRAARVDGHIALIGVLTGAAGPVPTAEMMGRQQRLQGLVVGSRRHQQNLVRALDSL
PLRPVIDRSFALDEIGEAFALQKAGGHLGKIALEF
>tr|Q3JPE9|Q3JPE9_BURP1 Alcohol dehydrogenase, zinc-containing OS=Burkholderia pseudomallei (strain 1710b) GN=BURPS1710b_3181 PE=4 SV=1
MKAIMLRQPAGLEHLERVTLADPGAPAAGEIRVRIHASSLNYHDLGVVTGRLNPADKRIP
MSDGAGVVEAIGEGVTEFAPGDAVVSTFFPYWLDGGPTVADFATVPGDGVDGYARESVVR
PAHWFTHAPQGYTHEQAATLTTAGLTAWRALVVDGGLKAGDSVLVLGTGGVSIFALQFAK
RMGATVIATSSSDEKLERARALGADHVVNYRRDANWAAKVLALTNGRGVDHVIEVGGPDT
LPQSIQACRIGGHIALIGVLTGIAGPVPTVALMARQQNLQGLIVGSRRHQIDMVRAIDAT
GIKPVVDRTFALDDIADAFAHQAAGKHFGKICLSI
>tr|Q46NH2|Q46NH2_RALEJ Zinc-containing alcohol dehydrogenase superfamily OS=Ralstonia eutropha (strain JMP134) GN=Reut_C5952 PE=4 SV=1
MRVFQVSQDWSIENLQMASMPDRWPSPGEVRVKMRAAALNFRDSIIPTRGYGKRMKELPL
VVLSDGVGMIDAVGEGVNRVQVGDRVCPIFYQTWLDGAPNAERMQSSLGCEQDGTMTTQL
VVPQEGVSRVPAYLSDYEAATLPTAGVTAWRSLVTEGRLKRGDTVLLQGTGGVSLFALQI
AKSFGAIVIITSSSDKKLARARALGADYLINYKTDQQWWRTVRDCTGGVGVDHVVEVGGA
DTLAQSVRAVRTGGTISLIGVLSGSEPTVPLGQIVTRHIRLHGITVGSREDFEAMVSHFD
KTKLQPVVDRIFPFEALHSAMHYLASGEHFGKICLRID
>tr|Q471A7|Q471A7_RALEJ Zinc-containing alcohol dehydrogenase superfamily OS=Ralstonia eutropha (strain JMP134) GN=Reut_A1660 PE=4 SV=1
MTQAKAIYLDPPAGFDHIVVGTADVAPPGPGEITVRIRASSLNYHDYAVVSGRRSLTERR
IPMADGAGEVTAVGADVKGFSVGDHVVSTFFPTWQDGEPRLCDFATVPGDGVDGFARDAV
TMPQDCFTLAPRGYSHAEAATLTTAGLTAWRALFVDGALKPGETVLVLGTGGVSVFALQF
AKAAGARVIATSSSDEKLDRLRELGADCLINYRKTAQWGETVRDMTDGAGADHVIEVGGA
ATLDQSMTAARVGGHIAVIGALGNATAPITVTQLLRKHLRLTGLLVGSRRHQLDMVRALD
ATGIRPVIDRHFPLESMADAFRYQASNQHFGKIVLDI
>tr|Q48M83|Q48M83_PSE14 Oxidoreductase, zinc-binding dehydrogenase family OS=Pseudomonas syringae pv. phaseolicola (strain 1448A / Race 6) GN=PSPPH_1223 PE=4 SV=1
MSNTTIYVQAGGGYDQVSVGESEVLAPKAGEITVRLHANSLNYHDFAVVTGMWAPTEKRI
PMADGAGVVTAVGEGVSEFAVGDSVVSTFFPEWISGEPLVEGFVTVPGDGIDGYAREQVT
ARATSFTHAPLGYTHAEASTLTTAGLTAWRALMVDDALKAGDTVLVQGTGGVSIFALQFA
KMVGATVIATSSSDEKLERLKAMGADHLINYRKDSNWGETARKLTGGRGVDHIIDVGGPS
TLQHSMTAARVAGHISVIGILSGVAGQLEFVPALVKQLRMQGVLVGSRTQQQDMIRAIDA
NGMRPVMDRSFPMTDIVEAFRYQETNQHFGKICLDI
>tr|Q49WS6|Q49WS6_STAS1 Putative alcohol dehydrogenase OS=Staphylococcus saprophyticus subsp. saprophyticus (strain ATCC 15305 / DSM 20229) GN=SSP1634 PE=4 SV=1
MKAWQLENFGLDNLKQVELEKPEIAEDQILIKVNSVSLNYRDTAIVEGIYTPELLKFPFI
PVSDASGIVVEIGSKVTKFKKGDRVTSHMFTKWLDGKPKSDEQSHALGATVDGGLSEYMV
LNENAAVFSPETLTDNQSSTLPVAAFVNWFSLVEYGNIKAGDKVLVQGTGGVSIFAIQIA
SALGAEVIATSSSDEKLEKAKELGASKVINYKTHPDWEKEVQKLTNGKGVEHIVEVVGGS
SIAKSIDALAFQGHIYVIGFLENMEANVNLFALLAKQARIQGVNLGHHRAFEDFNKALDQ
INIDPVIDTVYSFDQAKEAYEHQMKGAFGKIVIDFNK
>tr|Q4KAZ9|Q4KAZ9_PSEF5 Oxidoreductase, zinc-binding dehydrogenase family OS=Pseudomonas fluorescens (strain Pf-5 / ATCC BAA-477) GN=PFL_3481 PE=4 SV=1
MQAIKLSLPASLDNLKRVELADPGQPGAGQIRVRIHACSLNFHDYAVVTGALPTADGRIP
MADGAGVVEAVGEGVSEFEVGDAVVSCFFPHWHDGGPAIADFSTTPGDGVDGYAREVVIQ
PSHWFTHAPKGYSHAEAATLTTAGLTAWRALVVDGALKAGETVLVLGTGGVSIFALQLAK
AMGATVIATSSSDAKLAKVRELGADHTLNYRTHPEWGAEVLKLTGGRGVDHVVEVGGPGT
LPQSINACRIGGHIALIGVLTGWAGPVPTAALMARQQRLQGLIVGSRQQQIEMVRGLEAT
GIKPIIDSTFPLADIAKAFAHEASGAHLGKICLSL
>tr|Q4UWX0|Q4UWX0_XANC8 Alcohol dehydrogenase OS=Xanthomonas campestris pv. campestris (strain 8004) GN=XC_1384 PE=4 SV=1
MRGIRLQQPAGLASLSSVALPDPGQPAAGQIRVRLHASSLNFHDLGIVSGQMPTADGRIP
MSDGAGVVEAVGEAVSDFAVGDHVVSTFFPQWLDGEPLHAGFATTPGDGVDGYARSAVVA
AAQAFTHAPRGYSHAEAATLTTAGVTAWRALVVNGRIKAGDTVLVLGTGGVSIFALQFAK
AMGAMVIVTSSSDQKLETARTLGADHCINYRQHTEWAAQVLEITNGRGVDHVVEVGGPGT
LAQSIKAARVGGHIALIGVLTGAAGPVPTAEMMGRQQRLQGLVVGSRRHQQELVRALDGL
PLRPVIDRSFALEDIAEAFALQHAGGHLGKIVLEF
>tr|Q4ZXB5|Q4ZXB5_PSEU2 Zinc-containing alcohol dehydrogenase superfamily OS=Pseudomonas syringae pv. syringae (strain B728a) GN=Psyr_1153 PE=4 SV=1
MSNTTIYVQAGGGYDQVSVGESEVLAPKAGEITVRLHANSLNYHDFAVVTGMWAPTEKRI
PMADGAGVVTAVGEGVSEFAVGDSVVSTFFPEWISGEPLVEGFVTVPGDGVDGYAREQVT
ARATSFTLAPKGYSHAEASTLTTAGLTAWRALMVDDALKAGDTVLVQGTGGVSIFALQFA
KMVGATVIATSSSDEKLERLQAMGADHLINYRKDSNWGETARKLTGGRGVDHIIDVGGPS
TLQHSMNAARVAGHISVIGILSGVAGQLEFVPALVKQLRMQGVLVGSRTQQQDMIRAIDA
NGMRPVMDRSFPMTDIVEAFRYQETNQHFGKICLDI
>tr|Q5NW76|Q5NW76_AZOSE Alcohol dehydrogenase, Zn-containing OS=Azoarcus sp. (strain EbN1) GN=AZOSEC01610 PE=4 SV=1
MTMQAAILESPGIENVRVRAIPMPTAGPGTALVRMRAASLNYRDLVVVNGGFGSRQKQSG
LVLLSDGAGEIVELGEGVCEFNIGDRVASCFYEDWAGGRPTAARLATALAAGRDGIACEY
RALAATGIMRVPDHLSWIEAATLPCSALTAWSAVVAHGATKAGETIVTQGSGGVSLFAAQ
FALACGARLISTSSSEAKLARLKEIGAHELINYRAEPEWGRRARALSGEGADLVIDIGGR
ATLKQSMLALRPGGTVALIGAVSGQRASLNLGAAVANSIRLQGIAVGHRESYAEMMRAVS
FHKIRPVTDEVFPLADIQAALRFLASGQHVGKVCIEI
>tr|Q5P8T0|Q5P8T0_AZOSE Alcohol dehydrogenase OS=Azoarcus sp. (strain EbN1) GN=AZOSEA01570 PE=4 SV=1
MKAITLRSPGGLDRLELVELPDPGQPGPGEIRVRIHASSLNFHDLGVVSGAMPVADNRIP
MSDGAGVVEAIGEGVDEFAVGDAVVSTFFPHWLDGEAPIADFSTTPGDGVDGYACELVVR
PATAFTHSPRGYSHAQAATLTTAGLTAWRALIYNGGLKAGDSVLVLGTGGVSIFALQFAK
AMGATVIATSSSDEKLEHARALGASHTINYCSQAQWASRVLDFTGGCGVDHVIEVGGPGT
LAQSIQACRIGGHIALIGVLTGGAGVVPTAALMKRQQRLQGLIVGNRRQQNELVRAIEAT
GIFPVIDRSFTLETIADAFRLQKAGGHFGKISLEF
>tr|Q5R0T7|Q5R0T7_IDILO Probable NADPH quinone oxidoreductase OS=Idiomarina loihiensis GN=IL1598 PE=4 SV=1
MTEKIKALRLNKPFGLDNIQVTEMEDPGQPGPGEIRVKVKASSLNFHDYGVASGFIPTED
GRIPMSDGAGVVEAVGEGVEEFAVGDNVVSTFFPYWQSGPAPVGDFHNTPGDGIDGYARE
VVVRPTQFFTHQPKGYSHTESATLTTAGLTAWRALVVDGGIKPGNTVLVLGSGGVSVFAC
QLAKSLGATVFATSSSNDKLQQYKELGADHLINYKEDPEWGKTVRKLTGGRGVDHVIEVG
GPGTLPQSINAVAIAGHIALIGVLTGSEGEVPTAKLMAKQARLQGLIVGSCDNQKDFVRA
LEANGVKPVIDKIFALEELADAFRYEESGKHFGKICVEF
>tr|Q62I78|Q62I78_BURMA Alcohol dehydrogenase, zinc-containing OS=Burkholderia mallei GN=BMA2006 PE=4 SV=1
MKAIMLRQPAGLEHLERVTLADPGAPAAGEIRVRIHASSLNYHDLGVVTGRLNPADKRIP
MSDGAGVVEAIGEGVTEFAPGDAVVSTFFPYWLDGGPTVADFATVPGDGVDGYARESVVR
PAHWFTHAPQGYTHEQAATLTTAGLTAWRALVVDGGLKAGDSVLVLGTGGVSIFALQFAK
RMGATVIATSSSDEKLERARALGADHVVNYRRDANWAAKVLALTNGRGVDHVIEVGGPDT
LPQSIQACRIGGHIALIGVLTGIAGPVPTVALMARQQNLQGLIVGSRRHQIDMVRAIDAT
GIKPVVDRTFALDDIADAFAHQAAGKHFGKICLSI
>tr|Q63RH1|Q63RH1_BURPS Probable alcohol dehydrogenase OS=Burkholderia pseudomallei GN=BPSL2701 PE=4 SV=1
MKAIMLRQPAGLEHLERVTLADPGAPAAGEIRVRIHASSLNYHDLGVVTGRLNPADKRIP
MSDGAGVVEAIGEGVTEFAPGDAVVSTFFPYWLDGGPTVADFATVPGDGVDGYARESVVR
PAHWFTHAPQGYTHEQAATLTTAGLTAWRALVVDGGLKAGDSVLVLGTGGVSIFALQFAK
RMGATVIATSSSDEKLERARALGADHVVNYRRDANWAAKVLALTNGRGVDHVIEVGGPDT
LPQSIQACRIGGHIALIGVLTGIAGPVPTVALMARQQNLQGLIVGSRRHQIDMVRAIDAT
GIKPVVDRTFALDDIADAFAHQAAGKHFGKICLSI
>tr|Q72TQ9|Q72TQ9_LEPIC Alcohol dehydrogenase OS=Leptospira interrogans serogroup Icterohaemorrhagiae serovar copenhageni GN=LIC_10958 PE=4 SV=1
MKVYEIQNQFGLENLKISERPDPVPVQGEVLVRFRAASLNYRDYLMAIGRYNPKQKLPLI
PLSDGAGEVVQVGPGVTRWKIGDKVCANFAQTWFDGAPEKDMLKNTLGGPLDGTLCEYRI
FREEGLVLMPENLSFAEASTLPCAALTAYTAIVTHGNIQPGATVVVQGTGGVSIFALQFA
KMMGCRVIATSSSEEKLAKVKELGADEVINYNEKTNWDREVRKITEMKGADLVIEVGGAG
TLQKSISSTKPWGTIALIGVLAGGESNNLSLFPILMQGIRIQGIIVGSKRNFEDMNLAIN
TNKIKPVVDQVYSFEEVPKAFESLKAGKHFGKICIEI
>tr|Q887F9|Q887F9_PSESM Oxidoreductase, zinc-binding OS=Pseudomonas syringae pv. tomato GN=PSPTO1337 PE=4 SV=1
MSNTTIYVQAGGGYDQVSVGESEVLAPKSGEITVRLHANSLNYHDFAVVTGMWAPTEKRI
PMADGAGVVTAVDEGVSEFKVGDSVVSTFFPEWISGEPLVEGFVTVPGDGVDGYAREQVT
ARATSFTRAPLGYSHAEASTLTTAGLTAWRALMVDDSLKAGDTVLVQGTGGVSIFALQFA
KMVGATVIATSSSDEKLERLQAMGADHLINYRKDSNWGETARKLTGGRGVDHIIDVGGPS
TLQHSMNAARVAGHISVIGILSGVAGQLEFVPALVKQLRMQGVLVGSRTQQQDMIRAIDA
NGMRPVMDRSFPMADIVEAFKYQETNQHFGKICLDI
>tr|Q88DR3|Q88DR3_PSEPK Alcohol dehydrogenase, zinc-containing OS=Pseudomonas putida (strain KT2440) GN=PP4760 PE=4 SV=1
MSSKAIYVQPGGGYDKVEVGTCEAQAPQAGEITVRLHASSLNYHDFAVVSGMWGPSERRI
PMADGAGEVVAVGAGVTEFQVGDNVVSTFFPDWLDGQANVEGFARVPGDGIDGYAREQVT
ARATAFTLAPQGFSHAEAATLTTAGLTAWRALMSDDHLKPGDTVLVQGTGGVSIFALQFA
KLAGATVIATSSSDAKLERLKALGADHLINYKSTPAWGEKVRELTGNRGVDHVIEVGGPA
TLEQSMIAARIGGHVSLIGILTGVAGQLPLVQALVRQIRLQGVLVGSRAQQQAMVRAIDA
NGLRPVVDKHFELEQIVEAFRYQESNRHFGKICLTW
>tr|Q8F1H7|Q8F1H7_LEPIN Alcohol dehydrogenase OS=Leptospira interrogans GN=LA3158 PE=4 SV=1
MKVYEIQNQFGLENLKISERPDPVPVQGEVLVRFRAASLNYRDYLMAIGRYNPKQKLPLI
PLSDGAGEVVQVGPGVTRWKIGDKVCANFAQTWFDGAPEKDMLKNTLGGPLDGTLCEYRI
FREEGLVLMPENLSFAEASTLPCAALTAYTAIVTHGNIQPGATVVVQGTGGVSIFALQFA
KMMGCRVIATSSSEEKLAKVKELGADEVINYNEKTNWDREVRKITEMKGADLVIEVGGAG
TLQKSISSTKPWGTIALIGVLAGGESNNLSLFPILMQGIRIQGIIVGSKRNFEDMNLAIN
TNKIKPVVDQVYSFEEVPKAFESLKAGKHFGKICIEI
>tr|Q8P783|Q8P783_XANCP Alcohol dehydrogenase OS=Xanthomonas campestris pv. campestris GN=XCC2730 PE=4 SV=1
MRGIRLQQPAGLASLSSVALPDPGQPAAGQIRVRLHASSLNFHDLGIVSGQMPTADGRIP
MSDGAGVVEAVGEAVSDFAVGDHVVSTFFPQWLDGEPLHAGFATTPGDGVDGYARSAVVA
AAQAFTHAPRGYSHAEAATLTTAGVTAWRALVVNGRIKAGDTVLVLGTGGVSIFALQFAK
AMGAMVIVTSSSDQKLETARTLGADHCINYRQHTEWAAQVLEITNGRGVDHVVEVGGPGT
LAQSIKAARVGGHIALIGVLTGAAGPVPTAEMMGRQQRLQGLVVGSRRHQQELVRALDGL
PLRPVIDRSFALEDIAEAFALQHAGGHLGKIVLEF
>tr|Q8PIK1|Q8PIK1_XANAC Alcohol dehydrogenase OS=Xanthomonas axonopodis pv. citri GN=XAC2896 PE=4 SV=1
MQAIRLRHPAAIASLQSVALPDPGQPARGQIRVRLHASSLNFHDLGVVLGQMPTADGRIP
MSDGAGVVEAVGPEVDEFAVGDQVVSTFFPQWLDGEPLHAGFATTPGDGVDGYARSAVVA
DARAFTHAPRGYSHAEAATLTTAGVTAWRALAVNGGLKAGDSVLVLGTGGVSIFALQLAK
AMGARVIATSSSDEKLEKVRALGADHVINYRQHPEWSAQVLDITEGRGVDHVVEVGGPGT
LTQSIRAARVGGHIALIGVLTGAGGPVPTAEMMGRQQRLQGLVVGSRKHQQDLVRALDSL
PLRPVIDRSFALDEIGEAFALQKSGGHLGKIALEF
>tr|Q92MZ8|Q92MZ8_RHIME Alcohol dehydrogenase OS=Rhizobium meliloti GN=R02449 PE=4 SV=1
MSKWMQEWSTETVAPHDLKLAERPVPEAGEHDIIVRTLAVSLNYRDKLVLETGMGLDLAF
PFVPASDMSGVVEAVGKSVTRFRPGDRVISTFAPGWLDGLRPGTGRTPAYETLGGAHPGV
LSEYVVLPEGWFVAAPKSLDAAEASTLPCAGLTAWFALVEKGHLRAGDRVVVQGTGGVAL
FGLQIAKATGAEVIVTSSSREKLDRAFALGADHGINRLEEDWVERVYALTGDRGADHILE
IAGGAGLGQSLKAVAPDGRISVIGVLEGFEVSGPVGPLLLKSPVVQGISVGHRRALEDLV
GAVDRLGLKPVIDMRYKFTEVPEALAHLDRGPFGKVVIEF
>tr|Q98F62|Q98F62_RHILO Alcohol dehydrogenase; NADPH quinone oxidoreductase OS=Rhizobium loti GN=mll3915 PE=4 SV=1
MKTIELRAPGGIDNLRLVERPMPEPGRQEMIIKVKATALNYRDVEIARGSYHTAFALPLI
PLSDGVGEVVAVGAEVTRFKVGDRVCGTFWQRWVGGSFAMAEPSYQRGGPIDGLLSEFAR
LDEQAAVLAPPHLSDVEAATLPCAAVTAWHALFTEGQLKPGETVLSLGTGGVSLFAVQFA
AAAGAHVIVTSSSDDKLTRAKALGAHHGINYRVNPDWSSAVLALTDGRGADHIIEVGGPQ
SFAQSLKASARGAQINVIGYLGGSEGSINPLDIFRRQVRARGIPVGSRESFEAMNRGLTV
NRIRPVIEKVFAWKDAAAAFRHLEHGSPFGKVVLDHTQ
>tr|Q98I43|Q98I43_RHILO Alcohol dehydrogenase OS=Rhizobium loti GN=mll2578 PE=4 SV=1
MSTQINRSWQMSGFGLSRLSQVTGKMPQPGPHELLVRTKAVSLNYKDRLIVDGTLIPELT
FPFVPTSDAVGEIVAVGSAVSRFQVGQRVLGQVIADWPDGDAPPVPHKHTLGSSLPGMLS
DHVVFGEDAAALAPPSLSDIEAATLPIAALSAWFAMAEATRPVAGQTVLIQGTGGVSLFA
LQFARAFGLRAIVTSSSDDKLERAKNLGAWQVINYRTRPAWDEAARELTNGLGVNHILEM
VGGDNARRSLNALAAGGRLSVIGLLGAMELNFPIVPFMRNRIVVQGLSIGHRRAFERMNQ
AIEALGIKPVIDKVFGFDEVPQALQHLEKGPFGKIVISTT
>tr|Q98JI4|Q98JI4_RHILO Probable alcohol dehydrogenase OS=Rhizobium loti GN=mll1929 PE=4 SV=1
MKAIELSQPRLDAFRAATVATPEPQRGEVLIRQRAASLNFVDVAVASGNYPGPSFPLIPV
ADGAGEIVALGEGVTSFSMGDRVVAHAKPRWIGGRPRPYEMTQMRGISLPGSLAEYVALP
ANSLVPVPAHLSFEAASTLPIAGTTAWNALRTANVGPGSVVVLLGTGGVSIFTLQLAKAA
GATVIITSSSDEKLERAKALGADHLINYRATPDWDGKVLELTGGLGADLVVETGGTATFA
RAINATAPGGTLFTIGFVTGAEATINLLPIIIKALKVIGNNTGSVSDLRDAARAIGAAGI
KPVVDKVFSPDDAAEAYTHMAAGGLHFGKLVFGLEW
