# Supplementary material for: Subdivision of the MDR superfamily of medium-chain dehydrogenases/reductases through iterative hidden Markov model refinement
Source: BMC Bioinformatics. 2010 Oct 27;11:534. doi: 10.1186/1471-2105-11-534 (PMC2976758; doi:10.1186/1471-2105-11-534)
Supplement: Additional file 4 — MDR family alignment figures. Illustrations showing the mafft MSAs from Additional file 3: mdr-sequences. Red sequence identifiers denote sequences from UniProtKB/TrEMBL, while blue correspond to sequences from Swiss-Prot. The position cscores are shown in a bar plot under the MSA. Positions that contain gaps in over 90% of the sequences have been removed from the alignment in order to increase readability. [file 1471-2105-11-534-S4.ZIP › mdr/MDR019.fasta]

>tr|A1CC26|A1CC26_ASPCL Alcohol dehydrogenase OS=Aspergillus clavatus GN=ACLA_017410 PE=3 SV=1
MATERRIPSKMKGLIYAGPNTYRVEDRPVPDLRNPTDAIVKMLYSTICGTDLHILKGDVP
TVEQGRILGHEGVGTIASLGPAVQGLAEGDLVLISCMTSCGVCPACRKNLHSHCQTGGWK
LGNTIDGTQAEYVRIPHAACSLYKLSSEIDPKACVALSDALPTGWECGTINATVQPAGRV
VIVGAGPVGLSALMTAKLYTPSLIVVVDQSDTRLGHAKRLGADETVNPQEPGAMEKLNLL
TDGEGFDSVIEAVGIPATFELSQQLVAAGGHIANVGVHGQPVALKLNQLWDRNISIKTRL
VDTVTIPSLLRLYQSGKLDPSVLFTHYYPFSKIDDAYHSFQNPSEGDTLKVGIEF
>tr|A1CCU3|A1CCU3_ASPCL Alcohol dehydrogenase OS=Aspergillus clavatus GN=ACLA_063170 PE=3 SV=1
MKAVIYNGSTSISVEDRAKPSILEPTDAIVKALHTTICGTDLHILQGHVPTCTPGRILGH
EGVGTIDSVGAAVDNFSVGQLVLISCITSCGTCHYCRRRMPSQCLSGGWILGNKTDGTQA
EYVRTPHAAFSLHAVPESMDPKVAVTLSDVVPTSYECGILNGQIQPGASVAIIGTGPIGL
MILQMVQGLFGPAITVMVGRGQPRLDTAKSMGRDAYTESVISSALELTEKRGFDVVIEAV
GTDDSFELAQSLVGAGGTIASLGVFGKPCNLHLDKLWNRNICLRTRLVDAVSTPDLIRII
ESGAINPSFLVSHNFSFDEIEKAYESFEMSSKHGTLKVAVNLSASESSQILCASC
>tr|A1DJ86|A1DJ86_NEOFI Alcohol dehydrogenase OS=Neosartorya fischeri (strain ATCC 1020 / DSM 3700 / NRRL 181) GN=NFIA_001220 PE=3 SV=1
MKAVIYTGDNKFSVEDRPKPTIQEPTDAIVKILHTTICGTDLHILQGHVATCTPGRILGH
EGVGVIDSLGAAVTNFKAGQTVLISCITSCGTCHYCHRKMPSQCESGGWILGNKIDGTQA
EYVRIPHASFSLHALPESIDPKVAVTLSDTVPTSYECGILNGDIQPGATVAVIGTGPIGL
MILQMAKNLFGPAMTVVVGRGQPRLETAKAMGADHTLSVLGGQEEVISSALAVTKERGFD
VVIEAVGTVESFAIAQALVGAGGTIASLGVFGESCELHLEKLWHRNICLRTRLVDAVSTP
DVLKMVEAGGIDPHFLVSHKFTFDDIHDAYDAFEASSKHGALKVVVTMPEPTTNGFA
>tr|A2QUV3|A2QUV3_ASPNC Contig An10c0010, complete genome. OS=Aspergillus niger (strain CBS 513.88 / FGSC A1513) GN=An10g00010 PE=3 SV=1
MKAVIYKAPNQISIEGRPKPTLLHPTDAIIRILHTTICGTDLHILAGDVATAKPGRILGH
EGVGIIDSLGAAVRNFSVGQKVLISCITSCGTCYYCRQRRMPSQCADGGWILGNTIDGTQ
AEFVRVPHAAFSLHALPAAIDESVAVTLSDTVPTAYECGILNGEITPGSSVAIIGTGPIG
LMCLQMSRRMFGPSVAVVIGRGTTRVEMARAMGADHAFSVLDAGGVQKVVEDAVAVSVGG
RGFDVVIEAVGNAESFEMAQGLVGPGGTIASLGVFGCSCELRLEKLWHRNICLRTRLIDA
VSTLDLLQMVEGGHIDPSFLVTHRFAFYDIENAYEAFEKSSKHGSLKVVVSMPGMESASG
VIKGPSANGSLQVSRLQV
>tr|A6R625|A6R625_AJECN Putative uncharacterized protein OS=Ajellomyces capsulata (strain NAm1 / WU24) GN=HCAG_05083 PE=3 SV=1
MLQVIRGYTQLSPRDQFLECQVIKSWHTRLGDDYPVLPILQVLVFVPPAPDRPQPSIQSA
TDAIVKLKYTTICGTDLHIIKGHVQSATPGRVLGHEGVGVIHEVGSSVQGLVPGDTVLIS
CISACSVCGFCRKGMPSHCVSGGWVLGNHIDGTQAEFVRIPHASSSLYKLPATVDLTAAV
MLSDALPTGLECGTLDGKVSPGSTVVIIGAGAVGMSVMMTSLLYSPSLLVIVDLDDGRLS
MAKQLGAHATVNSRNSEEAMDKLLKMTNGEGFDCVVEAVGTPHTFQFCQSLVAPGGSIAN
VGVHGTKVELYMDKLWNRNICISTRLVDAVTTPMLLKLFTAGKLDTAKLITHRFKFKDCT
QAYKTFGAAAEHNALRVLLSM
>tr|A6SG50|A6SG50_BOTFB Putative uncharacterized protein OS=Botryotinia fuckeliana (strain B05.10) GN=BC1G_11541 PE=3 SV=1
MKAIIYTGDRKVTVEDRPKPVILEPTDAIVKVLHTTICGTDLHILQGHVPSCTPGRIIGH
EGVGVIESLGVAVRNFTVGQKVLISCITSCGTCHYCRRKMPSQCESGGWILGNCIDGTQA
EYVRIPHAPFSLHALPESIDPKVAVTLSDTVPTSYECGVLNGDIQPGSTIAIIGTGPIGL
MILQMARNLFGPSMTVMVGRGNPRLEMAKSMGADHTFSVLEGQDAVITSALAVTKGRGFD
VVIEAVGTVESFGIAQALIGAGGTIASLGVFGESCELHLEKLWNRNICLRTRLIDAISTP
DLLKMVESGSIDPHFLVSHNFAFNNIHDAYEAFELSSKHGSLKVIITMPELFTNGSS
>tr|B0XX56|B0XX56_ASPFC Zinc-containing alcohol dehydrogenase, putative OS=Aspergillus fumigatus (strain CEA10 / CBS 144.89 / FGSC A1163) GN=AFUB_047810 PE=3 SV=1
MLCSLIWSSATPRGACIVEFTLKAVIYTGNNKFSVEDRPIPVILEPTDAIVKVLHTTICG
TDLHILQGHVATCTPGRILGHEGVGVIDSLGAAVTNFKAGQTMPSQCESGGWILGNKIDG
TQAEYVRIPHASFSLHALPEGIDPEVAVTLSDTVPTSYECGILNGDIQPGATVAIIGTGP
IGLMILQMAKNLFGPAMTVVVGRGQPRLEIANAMGADHTLSVLGGQDEVISAALAVTKER
GFDVVIEAVGTVESFAIAQALVGAGGTLASLGVFGESCELRLEKLWHRNICLRTRLVDGV
STPDLLKMVEAGGIDPRFLVSHRFTFDEIHNAYEAFEASSKHGALKVVVTLPEPTMNGLA
>tr|B0Y156|B0Y156_ASPFC Zinc-binding oxidoreductase, putative OS=Aspergillus fumigatus (strain CEA10 / CBS 144.89 / FGSC A1163) GN=AFUB_048750 PE=3 SV=1
MKAVVYTQNGTVEVLDRPKPTVQQPTDAVVRMLHASICGTDLHILKGDVPTAKPGLILGH
EGVGIIEALGSAVQGFQVGDRVIVSCMTSCGSCRFCQRSIQSHCQQGGWTLGHQVDGTQA
EFVRVPHATLSLHPLDSSVDTCAAVSLSDALPTGFECGVCNAGISPTGSVVIVGAGPVGM
AALLMACLIKPAFIVMVDLDDARLETARTMGAHHTVNSAAPDAIQQLLDLTENKGYDSVI
EAVGIPATFEMCQELVAVGGQIANMGVHGVKVNLHMEKLWDRNISIHMSMCNATSTRHLQ
NLVKKGELDISSLVTHRFPCDQAMAAYDTFKAASKHRALKVAIDF
>tr|B5FV81|B5FV81_KLULA KLLA0D19929p OS=Kluyveromyces lactis GN=KLLA0D19929g PE=4 SV=1
MFRKAVSRGIFPSRRLLSSSIRRKSNQTNIMKAMVYYGANDIKFEDREQPQILSSTDAII
KMTHTSICGTDLGIWKGKNPEIEQTAQTKEGSFNGRILGHEGIGIIDEVGDAVHNFKKGD
RVIVSCISRCGTCENCAKSLYSHCTNGGGWILGYMIDGTQAEYVRTPFADTSLYSVPENL
SDEAAVMLSDALPTAHEIGVQMGNVKPGDTVAIVGAGPVGMGCVLTSQLYSPSLLIVVDI
DDNRLAMAKEMGSTHTINSAKEDAVSKILEYTNGRGVDCVMEAVGAQATWDICQRVIKEG
GHLANVGVHGKPVNFEIDKLWIKNLTITSGLVNTNTTGMLMKSCCSGKLKSERLVTHHCN
FGEMSGNYNIFKHAAEEKAMKLLITF
>tr|B6HIJ3|B6HIJ3_PENCH Pc21g10460 protein OS=Penicillium chrysogenum Wisconsin 54-1255 GN=Pc21g10460 PE=4 SV=1
MKAVIYTGDNKIVVEDRAKPVILEPTDAIVRVLHTTICGTDLHILQGHVPSCTPGRIIGH
EGVGIIETLGAAVTNLTVGQMVIISCITSCGTCHYCRKKMPSQCESGGWILGNKIDGTQA
EYVRIPHAPLSLHALPESIDQKVAVTLSDTVPTSYECGILNGGIQPGSTVAIIGTGPIGL
MILQMARNLFGPSMTAVVGRGAPRLETAKSMGADHTFSMLDGQDAVVSSALAVTKERGFD
VVIEAVGTPESFETAQALVGAGGTIASLGVFGESCELHLEKLWNRNICLRTRLIDAISTP
DLLKMVEAGGIDPNFLVSHSFAFDDIHNAYEAFEASSKHGALKVVVTMSGLSMNGSS
>tr|Q0CGY0|Q0CGY0_ASPTN Putative uncharacterized protein OS=Aspergillus terreus (strain NIH 2624) GN=ATEG_07062 PE=3 SV=1
MKALVYNGPQKLGVEDRPKPELKESTDAIVRVLHTSICGTDLHILKGDVPTVDEGRILGH
EAVGVVESMGSAVSGLQTGDKVLISCVSACGVCGPCRKGLSSHCAYGGWILGNTIDGTQA
EYVRIPHATSSLFKLSDKIDVRTAVVLSDAFPTALECGTLSAHVQPGNTVAIIGAGPVGM
AALLTAKLYSPSLIVMVDTNDARLKKAKELGAHETVNSAQTDAKSALNALTDGRGFDSVI
EAVGIPATFELCQGIIGVGGSVANVGVHGKPVTLHMERLWDRNINIRASLVDATTTPMLL
RLFDAGQIDARPLITHVFPFNDVIKAYATSKEAAKEEAMKIVIDIAEE
>tr|Q1DHV4|Q1DHV4_COCIM Putative uncharacterized protein OS=Coccidioides immitis GN=CIMG_10109 PE=3 SV=1
MPFAAPRSLLSASIASRRIFKIPLGFVLQNTKAIPIPQAPKRFPPLTLPSAVPYRGLATQ
STGPTDKMKALVYAGNGKVALEERPKPTLSSPTDAIVKLKYGTICGTDLHIIKGDVPTAT
PGRILGHEGVGIIEEVGSNVTGLSKGDTVLIACITACGSCSFCRKGMSSHCSHGGWILGN
TIDGTQAEYVRIPCAMSSLYKLPPTVDLAEAVMLSDALPTGFECGTLNSKVRPGSSVAIV
GAGPVGLAAMKTAQLYSPAKLVLVDLDDSRLQVGQKLGATHGVNPKGQDGIKRLLDLTPN
GQGFDAVMEAVGIPATFQLCQEIVGPGGVIANIGVHGTKVDLHLEKLWSQNISITTRLVD
ATTIPELLTLFEAKTLNVSDFITHRYKFADCVKAYDTFKAAAQHQALKVSLEF
>tr|Q2TY90|Q2TY90_ASPOR Threonine dehydrogenase and related Zn-dependent dehydrogenases OS=Aspergillus oryzae GN=AO090103000343 PE=3 SV=1
MRAVVYTGKDTISVEERPKPSLLEPTDAIVKVQHTTICGTDLHILQGHVQTCTPGRILGH
EGVGIIESLGTGVTRFSVGQPVLISCITSCGSCNFCRKRMPSQCTSGGWILGNTIDGTQA
EFVRIPHASFSLHALPNGLDPKVAVTLSDVLPTAYECGILNGQIQPGSTVAIIGTGPIGL
MALQMARNLFGPSMTAVVGRGQPRLDTAKEMGADHAISVLGGQADAVASALAVTSNQGFD
VVIEAVGTTDSFELAQALVGPGGTIASLGVFGTPCALHLEDLWHRNICIRTRLVDACTTP
DLLKIVESGKISPHFLVSHNFSFDQIYKAYETFQTPSKSGSLKVVISMAELQPANPRL
>tr|Q2UB79|Q2UB79_ASPOR Threonine dehydrogenase and related Zn-dependent dehydrogenases OS=Aspergillus oryzae GN=AO090102000076 PE=3 SV=1
MVPDVAPQTANPNTGSSETERDNRPMMKALVYTGPNKLEVLDRPMPVIQSPTDAILKMLH
STICGTDLHILKGDVPAIPYDRVLGHEGVGTVVSVGPAIDGLSVGDNVVIAAITACKVCA
SCRKGLEAHCITGGWQLGNKVDGTQAEYVRIPHATSSLYKIPEGLDLRACAAISDALPTG
LECGTISAHVQPGSTVAIIGAGPVGLAVMLTARLYTPSQIVMIDLDDTRLEHAKRLGADH
AVNPGKLDAMETLNTFTEGQGFDCVIEAVGIPKTFEMCQKLVAPGGSIANVGVHGHPVNL
DLHKLWDRNISIKMQLLNAVSIPTLLRLYQSGHIKPSNLFTHHYPFSEVHKAYHSFQMAA
QEGALKVAIDF
>tr|Q4WDQ5|Q4WDQ5_ASPFU Zinc-binding oxidoreductase, putative OS=Aspergillus fumigatus GN=AFUA_5G00300 PE=3 SV=1
MKAVVYTQNGTVEVLDRPKPTVQQPTDAVVRMLHASICGTDLHILKGDVPTAKPGLILGH
EGVGIIEALGSAVQGFQVGDRVIVSCMTSCGSCRFCQRSIQSHCQQGGWTLGHQVDGTQA
EFVRVPHATLSLHPLDSSVDTCAAVSLSDALPTGFECGVCNAGISPTGSVVIVGAGPVGM
AALLMACLIKPAFIVMVDLDDARLETARTMGAHHTVNSAAPDAIQQLLDLTENKGYDSVI
EAVGIPATFEMCQELVAVGGQIANMGVHGVKVNLHMEKLWDRNISIHMSMCNATSTRHLQ
NLVKKGELDISSLVTHRFPCDQAVAAYDTFKAASKHRALKVAIDF
>tr|Q4WFY3|Q4WFY3_ASPFU Zinc-containing alcohol dehydrogenase, putative OS=Aspergillus fumigatus GN=AFUA_3G00620 PE=3 SV=1
MLCSLIWSSATPRGACIVEFTLKAVIYTGNNKFSVEDRPIPVILEPTDAIVKVLHTTICG
TDLHILQGHVATCTPGRILGHEGVGVIDSLGAAVTNFKAGQTMPSQCESGGWILGNKIDG
TQAEYVRIPHASFSLHALPEGIDPEVAVTLSDTVPTSYECGILNGDIQPGATVAIIGTGP
IGLMILQMAKNLFGPAMTVVVGRGQPRLEIANAMGADHTLSVLGGQDEVISAALAVTKER
GFDVVIEAVGTVESFAIAQALVGAGGTLASLGVFGESCELRLEKLWHRNICLRTRLVDGV
STPDLLKMVEAGGIDPRFLVSHRFTFDEIHNAYEAFEASSKHGALKVVVTLPEPTMNGLA
>tr|Q6BC30|Q6BC30_9ASCO Dihydroxyacetone reductase OS=Zygoascus ofunaensis GN=dhar PE=4 SV=1
MMKALCYLGSKTIKWQTVAKPTLKSPTDVIGKLSALTLCGSDLHIIAGHVKESTDIAESQ
PGRGLILGHEGIIKVEEVGDAVKNFKRGDVCIVSCITSCGECYYCKRDLQSHCNRTEGTS
GWILGHEIDGTQAEYVRIPYADQSLYKAPENVPIESLLMLSDILPTAYEVGVVSGNVKKG
DTVAIVGLGPVGLSALLSAKALDPAKIIAIDMDDSRLEVARRLGAHETINPGKQDAAKLV
HELTASEGKSSGVDVAIECVGVPATFEMCEDLLCPGGHLSNVGVHGSSVELKLQELWIKN
ISISTGLVSAYSTETLLQKVIDKKLDPTPLATHHFKLSEIEKAYDVFSHAADNQAIKMVI
TCDE
>tr|Q6CWY9|Q6CWY9_KLULA KLLA0B00451p OS=Kluyveromyces lactis GN=KLLA0B00451g PE=3 SV=1
MFRKAIAIGGISLRRTFASSMIRKANQPGMMKAMVYYGANDLRFEDRAIPKIIDQRDAII
KMTNTSICGTDVGIWKGKSPEIEEIAVKNEGSFNGRVLGHEGTGIVTEVGDAVRNIKKGD
KVIISCITRCGTCENCARGMYAHCMNDGGWALGYSIDGTQAEYVRTPFADTSLYALPEGL
SDENAVLLSDALPTAHEIGVQMGNVKPGDSVAILGAGPVGMGCVLTSQLYSPSLLIVVDM
DDNRLEMAKEMGATHTINSGKEDAVAKILEITNGRGVDCAMEAVGAQPTWDICQQIIKEG
GHLANVGVHGKPVDFAIDKLWIKNLTITSGLVNTNTTSMLMKNCCSGKLQSDKLVSHHCN
FKDMANNYNIFKHAAKEKALKLLISF
>tr|A2WJ35|A2WJ35_9BURK Threonine dehydrogenase OS=Burkholderia dolosa AUO158 GN=BDAG_04839 PE=3 SV=1
MKALVYHGPGRKALERRPMPELQAPTDAIVRVTRTTICGTDLHILKGDVPTCEPGRILGH
EGVGVVEQVGAAVDALKPGDRVLISCISSCGRCDYCRRGLYSHCTTGGWILGHRIDGTQA
EYVRIPHAQTSLYRIPAGADEDALVMLSDILPTGFECGVLNGKVQPGSTVAIVGAGPIGL
AALLTAQFYSPARIVMIDPDGNRLEVARRFGATDCFDGRAEDPVEAVMKLTDGIGVDCAI
EAVGIPATFEMCTSLVAPGGVVANVGVHGVKADLHLEKLWDRNISITTRLVDTVSTPMLL
KTVRAGRLDPQRLITHRFSLDDVERAYDTFGRAAQTHALKVIIEVG
>tr|A3JJ83|A3JJ83_9ALTE Putative alcohol dehydrogenase OS=Marinobacter sp. ELB17 GN=MELB17_14768 PE=4 SV=1
MKALAFHGPGKRSWEDKPQPAIEKPTDAVVRITHTTICGTDLHILKGDVPAVEVGRILGH
EGLGVVTEIGDGVSNIQIGDEVLISCVTSCGRCDYCKRGVYSHCRDGGWILGHLIDGTQA
EYVRIPHADNSLYVLPEDMDRAAAVMLSDILPTGHEIGALNGEVKLGDTVAIVGAGPIGL
AALMTSRFYSPARIIMIDPDENRLAMAKLLGATDTIARDPIEAIHKMTDGEGVDVAMEAV
GVPETFDICQSIVRAGGHIANIGVHGKSVEFKLQDLWIKNITLRTGLVNTNTIPVLMRVV
ESGGVKPEELVTHRFKLDDIEKAYDIFSEAAKEQAIKMLLTVE
>tr|A3URE6|A3URE6_VIBSP Putative uncharacterized protein OS=Vibrio splendidus 12B01 GN=V12B01_04038 PE=3 SV=1
MKAYVFDGKESAKLEERPVPNIIKQSDVIVKIEKTTICGTDLHILRNNVATFKPGTIMGH
EGVGIVEECGELVSKFKPGDRVIVSCITTCGSCKMCQVSKFGQCLDGGWLLGNEIDGCQA
EYVRVPYGDTSMHLVPDDIDADSLVLLSDIFPTGYEVGVLDGQVQPGCSVAVIGCGPVGL
AALMTSKFFSPSEIYAIDTNPHRLEVAKELGATHAIDNSDGSAVQQILDMTDDVGVDVVI
EAIGIPAGWDMSQKLVCPGGNIAVLGVHGKSATINLEDMWKRNFTMTAGMVHTNTIPMLI
KQIRAGHLEPKQLISHQFKLSESEQAYSTFTYASDHKSLKVIISNDCS
>tr|A3WVI9|A3WVI9_9BRAD Putative uncharacterized protein OS=Nitrobacter sp. Nb-311A GN=NB311A_11172 PE=4 SV=1
MGIIDSIGAGVTNFKPGDHVLISCISSCGKCEYCRRGLYSHCTTGGWILGNEIDGTQAEY
VRTPHADTSLYPIPANSDEEALVMLSDILPTGFECGVLNGKVAPGSTVAIVGAGPIGLAA
LLTAQFYSPAKLIMIDLDDKRLTAAKIFGASQTINSASGTAAAEVKALTDGKGVDTAIEA
VGVPATFVLCQDIIAPGGIIANIGVHGSKADLHLEKLWSHNISITTRLVDTVTTPMLLKT
VQSNRINPAQLITHRFCLDQIIEAYDIFSRAADTGALKVIIAA
>tr|A4LHB6|A4LHB6_BURPS Oxidoreductase, zinc-binding dehydrogenase family OS=Burkholderia pseudomallei 305 GN=BURPS305_5262 PE=3 SV=1
MKALVYHGPGRKSLDERPMPELAAPTDVIVRVTRTTICGTDLHILKGDVPSCEPGRVLGH
EGVGVVHRAGGAVSTFKEGDRVLISCISSCGQCEYCRRGMYSHCATGGWILGNRIDGTQA
EYVRIPHAQTSLYRIAPGADEEALVMLSDILPTGFECGVLNGRVQPGGTVAIIGAGPIGL
AALLTAQFYSPAQIVMIDPDPNRLALARRFGATACIDNGQVDAVAGVKALAGDGVDCAIE
AVGIPASFELCQQIIAPGGVIANVGVHGMKADLHLETLWDRNITITTRLVDTSSTPMLLK
TVGAGRLDPKQLITHRFSLADIGQAYETFGHAAHTRALKVIVEVSE
>tr|A5JD46|A5JD46_BURMA Alcohol dehydrogenase, zinc-containing OS=Burkholderia mallei FMH GN=BMAFMH_I0174 PE=3 SV=1
MKALVYHGPGRKSLDERPMPELAAPTDVIVRVTRTTICGTDLHILKGDVPSCEPGRVLGH
EGVGVVHRAGGAVSTFKEGDRVLISCISSCGQCEYCRRGMYSHCATGGWILGNRIDGTQA
EYVRIPHAQTSLYRIAPGADEEALVMLSDILPTGFECGVLNGRVQPGGTVAIIGAGPIGL
AALLTAQFYSPAQIVMIDPDPNRLALARRFGATACIDNGQVDAVAGVKALTGDGVDCAIE
AVGIPASFELCQRIIAPGGVIANVGVHGMKADLHLETLWDRNITITTRLVDTSSTPMLLK
TVGAGRLDPKQLITHRFSLADIGQAYETFGHAAHTRALKVIVEVSE
>tr|A5L4L1|A5L4L1_9GAMM Putative uncharacterized protein OS=Vibrionales bacterium SWAT-3 GN=VSWAT3_05791 PE=3 SV=1
MKAYVFDGKDSAKLEERPIPTIEKQSDVIVRIEKTTICGTDLHILRNNVATFKPGTIMGH
EGVGIVEECGELVSKFKPGDRVIVSCITSCGSCKMCQVSKFGQCLDGGWLLGNEIDGCQA
EYVRVPYGDTSLHLVPDDIDTDSLVLLSDIFPTGYEVGVLDGQVQPGCSVAVIGCGPVGL
AALMTSKFFTPSEIYAIDTNPHRLQVAKELGATHAIDNSDGSAVQQILDMTDDVGVDVVI
EAIGIPAGWDMSQKLVCPGGNIAVLGVHGKSATINLEDMWKRNFTMTAGMVHTNTTPMLI
KQIRAGYLEPQKLISHQFNLTESEEAYSTFIHASDHKSLKVIISNDCS
>tr|A5LFF0|A5LFF0_STRPN Alcohol dehydrogenase, zinc-containing OS=Streptococcus pneumoniae SP3-BS71 GN=CGSSp3BS71_05109 PE=3 SV=1
MKAYTYVKPGLASFVDVDKPVIRKPTDAIVRIVKTTICGTDLHIIKGDVPTCQSGTILGH
EGIGIVEEVGEGVSNFKKGDKVLISCVCACGKCYYCKKGIYAHCEDEGGWIFGHLIDGMQ
AEYLRVPHADNTLYHTPEDLSDEALVMLSDILPTGYEIGVLKGKVEPGCSVAIIGSGPVG
LAALLTAQFYSPAKLIMVDLDDNRLETALSFGATHKVNSSDPEKAIKEIYDLTDGRGVDV
AIEAVGIPATFDFCQKIIGVDGTVANCGVHGKPVEFDLDKLWIRNINVTTGLVSTNTTPQ
LLKALESHKIEPEKLVTHYFKLSEIEKAYEVFSKAADHHAIKVIIENDISEA
>tr|A5LP11|A5LP11_STRPN Alcohol dehydrogenase, zinc-containing OS=Streptococcus pneumoniae SP6-BS73 GN=CGSSp6BS73_00952 PE=3 SV=1
MKAYTYVKPGLASFVDVDKPVIRKPTDAIVRIVKTTICGTDLHIIKGDVPTCQSGTILGH
EGIGIVEEVGEGVSNFKKGDKVLISCVCACGKCYYCKKGIYAHCEDEGGWIFGHLIDGMQ
AEYLRVPHADNTLYHTPEDLSDEALVMLSDILPTGYEIGVLKGKVEPGCSVAIIGSGPVG
LAALLTAQFYSPAKLIMVDLDDNRLDTAVSFGATHKVNSSDPEKAIKEIYDLTDGRGVDV
AIEAVGIPETFDFCQKIIGVDGTVANCGVHGKPVEFDLDKLWIRNINVTTGLVSTNTTPQ
LLKALESHKIEPEKLVTHYFKLSEIEKAYEVFSKAADHHAIKVIIENDISEA
>tr|A5LRD1|A5LRD1_STRPN Alcohol dehydrogenase, zinc-containing OS=Streptococcus pneumoniae SP9-BS68 GN=CGSSp9BS68_11485 PE=3 SV=1
MKAYTYVKPGLASFVDVDKPVIRKPTDAIVRIVKTTICGTDLHIIKGDVPTCQSGTILGH
EGIGIVEEVGEGVSNFKKGDKVLISCVCACGKCYYCKKGIYAHCEDEGGWIFGHLIDGMQ
AEYLRVPHADNTLYHTPEDLSDEALVMLSDILPTGYEIGVLKGKVEPGCSVAIIGSGPVG
LAALLTAQFYSPAKLIMVDLDDNRLETALSFGATHKVNSSDPEKAIKEIYDLTDGRGVDV
AIEAVGIPATFDFCQKIIGVDGTVANCGVHGKPVEFDLDKLWIRNINVTTGLVSTNTTPQ
LLKALESHKIEPEKLVTHYFKLSEIEKAYEVFSKAADHHAIKVIIENDISEA
>tr|A5M3V8|A5M3V8_STRPN Alcohol dehydrogenase, zinc-containing OS=Streptococcus pneumoniae SP11-BS70 GN=CGSSp11BS70_04975 PE=3 SV=1
MKAYTYVKPGLASFVDVDKPVIRKPTDAIVRIVKTTICGTDLHIIKGDVPTCQSGTILGH
EGIGIVEEVGEGVSNFKKGDKVLISCVCACGKCYYCKKGIYAHCEDEGGWIFGHLIDGMQ
AEYLRVPHADNTLYHTPEDLSDEALVMLSDILPTGYEIGVLKGKVEPGCSVAIIGSGPVG
LAALLTAQFYSPAKLIMVDLDDNRLETALSFGATHKVNSSDPEKAIKEIYDLTDGRGVDV
AIEAVGIPATFDFCQKIIGVDGTVANCGVHGKPVEFDLDKLWIRNINVTTGLVSTNTTPQ
LLKALESHKIEPEKLVTHYFKLSEIEKAYEVFSKAADHHAIKVIIENDISEA
>tr|A5MB61|A5MB61_STRPN Alcohol dehydrogenase, zinc-containing OS=Streptococcus pneumoniae SP14-BS69 GN=CGSSp14BS69_06697 PE=3 SV=1
MKAYTYVKPGLASFVDVDKPVIRKPTDAIVRIVKTTICGTDLHIIKGDVPTCQSGTILGH
EGIGIVEEVGEGVSNFKKGDKVLISCVCACGKCYYCKKGIYAHCEDEGGWIFGHLIDGMQ
AEYLRVPHADNTLYHTPEDLSDEALVMLSDILPTGYEIGVLKGKVEPGCSVAIIGSGPVG
LAALLTAQFYSPAKLIMVDLDDNRLETALSFGATHKVNSSDPKKAIKEIYDLTDGRGVDV
AIEAVGIPETFDFCQKIIGVDGTVANCGVHGKPVEFDLDKLWIRNINVTTGLVSTNTTPQ
LLKALESHKIEPEKLVTHYFKLSEIEKAYEVFSKAADHHAIKVIIENDISEA
>tr|A5MIJ2|A5MIJ2_STRPN Alcohol dehydrogenase, zinc-containing OS=Streptococcus pneumoniae SP18-BS74 GN=CGSSp18BS74_04456 PE=3 SV=1
MKAYTYVKPGLASFVDVDKPVIRKPTDAIVRIVKTTICGTDLHIIKGDVPTCQSGTILGH
EGIGIVEEVGEGVSNFKKGDKVLISCVCACGKCYYCKKGIYAHCEDEGGWIFGHLIDGMQ
AEYLRVPHADNTLYHTPEDLSDEALVMLSDILPTGYEIGVLKGKVEPGCSVAIIGSGPVG
LAALLTAQFYSPAKLIMVDLDDNRLETALSFGATHKVNSSDPEKAIKEIYDLTDGRGVDV
AIEAVGIPATFDFCQKIIGVDGTVANCGVHGKPVEFDLDKLWIRNINVTTGLVSTNTTPQ
LLKALESHKIEPEKLVTHYFKLSEIEKAYEVFSKAADHHAIKVIIENDISEA
>tr|A5MNA9|A5MNA9_STRPN Alcohol dehydrogenase, zinc-containing OS=Streptococcus pneumoniae SP19-BS75 GN=CGSSp19BS75_02598 PE=3 SV=1
MKAYTYVKPGLASFVDVDKPVIRKPTDAIVRIVKTTICGTDLHIIKGDVPTCQSGTILGH
EGIGIVEEVGEGVSNFKKGDKVLISCVCACGKCYYCKKGIYAHCEDEGGWIFGHLIDGMQ
AEYLRVPHADNTLYHTPEDLSDEALVMLSDILPTGYEIGVLKGKVEPGCSVAIIGSGPVG
LAALLTAQFYSPAKLIMVDLDDNRLETALSFGATHKVNSSDPEKAIKEIYDLTDGRGVDV
AIEAVGIPATFDFCQKIIGVDGTVANCGVHGKPVEFDLDKLWIRNINVTTGLVSTNTTPQ
LLKALESHKIEPEKLVTHYFKLSEIEKAYEVFSKAADHHAIKVIIENDISEA
>tr|A5MX28|A5MX28_STRPN Alcohol dehydrogenase, zinc-containing OS=Streptococcus pneumoniae SP23-BS72 GN=CGSSp23BS72_04320 PE=3 SV=1
MKAYTYVKPGLASFVDVDKPVIRKPTDAIVRIVKTTICGTDLHIIKGDVPTCQSGTILGH
EGIGIVEEVGEGVSNFKKGDKVLISCVCACGKCYYCKKGIYAHCEDEGGWIFGHLIDGMQ
AEYLRVPHADNTLYHTPEDLSDEALVMLSDILPTGYEIGVLKGKVEPGCSVAIIGSGPVG
LAALLTAQFYSPAKLIMVDLDDNRLETALSFGATHKVNSSDPEKAIKEIYDLTDGRGVDV
AIEAVGIPATFDFCQKIIGVDGTVANCGVHGKPVEFDLDKLWIRNINVTTGLVSTNTTPQ
LLKALESHKIEPEKLVTHYFKLSEIEKAYEVFSKAADHHAIKVIIENDISEA
>tr|A5TCY2|A5TCY2_BURMA Alcohol dehydrogenase, zinc-containing OS=Burkholderia mallei 2002721280 GN=BMA721280_K0179 PE=3 SV=1
MKALVYHGPGRKSLDERPMPELAAPTDVIVRVTRTTICGTDLHILKGDVPSCEPGRVLGH
EGVGVVHRAGGAVSTFKEGDRVLISCISSCGQCEYCRRGMYSHCATGGWILGNRIDGTQA
EYVRIPHAQTSLYRIAPGADEEALVMLSDILPTGFECGVLNGRVQPGGTVAIIGAGPIGL
AALLTAQFYSPAQIVMIDPDPNRLALARRFGATACIDNGQVDAVAGVKALTGDGVDCAIE
AVGIPASFELCQRIIAPGGVIANVGVHGMKADLHLETLWDRNITITTRLVDTSSTPMLLK
TVGAGRLDPKQLITHRFSLADIGQAYETFGHAAHTRALKVIVEVSE
>tr|A5XY33|A5XY33_BURMA Alcohol dehydrogenase, zinc-containing OS=Burkholderia mallei JHU GN=BMAJHU_F0172 PE=3 SV=1
MRGIARPASGGHDMKALVYHGPGRKSLDERPMPELAAPTDVIVRVTRTTICGTDLHILKG
DVPSCEPGRVLGHEGVGVVHRAGGAVSTFKEGDRVLISCISSCGQCEYCRRGMYSHCATG
GWILGNRIDGTQAEYVRIPHAQTSLYRIAPGADEEALVMLSDILPTGFECGVLNGRVQPG
GTVAIIGAGPIGLAALLTAQFYSPAQIVMIDPDPNRLALARRFGATACIDNGQVDAVAGV
KALTGDGVDCAIEAVGIPASFELCQRIIAPGGVIANVGVHGMKADLHLETLWDRNITITT
RLVDTSSTPMLLKTVGAGRLDPKQLITHRFSLADIGQAYETFGHAAHTRALKVIVEVSE
>tr|A6AJT3|A6AJT3_VIBHA Alcohol dehydrogenase, zinc-containing OS=Vibrio harveyi HY01 GN=A1Q_1813 PE=3 SV=1
MKAYVFDGKDTAKLVEREKPEIINQSDVIVKIEKTTICGTDLHILRNNVATFKPGTIMGH
EGVGIVESCGDRVNNFRPGDRVIVSCITSCGSCKMCQMSKFGQCLDGGWLLGNEIDGCQA
EYVRVPHGDTSLHLVPDDIDTDCLVLLSDIFPTGYEVGVLDGQVQPGCSVAVIGCGPVGL
AALMTSKFFSPSEIYAIDNNPHRLQVAKELGATHAIDNSDGTAVQQILDMTDDVGVDVVI
EAIGIPAGWDMSQKLVCPGGNIAVLGVHGKPAIINLEDMWKRNFTMTAGMVHTHTIPMLI
KQIRAGYLKPKDLISHQFTLSEAEEAYSTFTHASDHKSLKVIISNDCS
>tr|A7CIG4|A7CIG4_BURPI Alcohol dehydrogenase GroES domain protein OS=Ralstonia pickettii 12D GN=Rpic12DDRAFT_1852 PE=3 SV=1
MESSSSLVIPMKALVYEGPGKITLADKPKPELQAPGDAVVRVTLTTICGTDLHIIKGDVP
TCEPGRTLGHEGVGVVESVGAAVTSLQRGDHVLISCISSCGKCANCRRGMYSHCETGGWI
LGHRIDGVQAEYVRIPHAETSLYKLPPGVDEEALVMLSDIFPTGFECGVLNGRVQPGNSV
AIVGAGPIGLASLLTAQFYSPAQIIMIDTNAARLEVATRLGATACIDVSSEGAAAAVKRL
TDGVGVDCAIEAVGVPATFELCQQLVAPGGVIANIGVHGVKADLHLETLWSQNIAITTRL
VDTVSTPMLLKTVRAGKLLPGRLITHRFRLDDILAAYDTFRNAAKTQALKVIISA
>tr|A8EKZ0|A8EKZ0_BURPS Oxidoreductase, zinc-binding dehydrogenase family OS=Burkholderia pseudomallei 406e GN=BURPS406E_G0308 PE=3 SV=1
MKALVYHGPGRKSLDERPMPELAAPTDVIVRVTRTTICGTDLHILKGDVPSCEPGRVLGH
EGVGVVHRAGGAVSTFKEGDRVLISCISSCGQCEYCRRGMYSHCATGGWILGNRIDGTQA
EYVRIPHAQTSLYRIAPGADEEALVMLSDILPTGFECGVLNGRVQPGGTVAIIGAGPIGL
AALLTAQFYSPAQIVMIDPDPNRLALARRFGATACIDNGQVDAVAGVKALTGDGVDCAIE
AVGIPASFELCQRIIAPGGVIANVGVHGMKADLHLETLWDRNITITTRLVDTSSTPMLLK
TVGAGRLDPKQLITHRFSLADIGQAYETFGHAAHTRALKVIVEVSE
>tr|A8KRE4|A8KRE4_BURPS Oxidoreductase, zinc-binding dehydrogenase family OS=Burkholderia pseudomallei Pasteur 52237 GN=BURPSPAST_J0522 PE=3 SV=1
MKALVYHGPGRKSLDERPMPELAAPTDVIVRVTRTTICGTDLHILKGDVPSCEPGRVLGH
EGVGVVHRAGGAVSTFKEGDRVLISCISSCGQCEYCRRGMYSHCATGGWILGNRIDGTQA
EYVRIPHAQTSLYRIAPGADEEALVMLSDILPTGFECGVLNGRVQPGGTVAIIGAGPIGL
AALLTAQFYSPAQIVMIDPDPNRLALARRFGATACIDNGQVDAVAGVKALTGDGVDCAIE
AVGIPASFELCQRIIAPGGVIANVGVHGMKADLHLETLWDRNITITTRLVDTSSTPMLLK
TVGAGRLDPKQLITHRFSLADIGQAYETFGHAAHTRALKVIVEVSE
>tr|A8SZG4|A8SZG4_9VIBR Putative uncharacterized protein OS=Vibrio campbellii AND4 GN=AND4_05774 PE=3 SV=1
MKAYVFDGKSTAKLVEREKPEIIKQSDVVVRIEKTTICGTDLHILRNNVATFKPGTTMGH
EGVGIVESCGDRVTKFKPGDRVIVSCITSCGSCKMCQVSKFGQCLDGGWLLGNEINGCQA
EYVRVPYGDTSLHLVPDDIDTDCLVLLSDIFPTGYEVGVLDGQVQPGCSVAVIGCGPVGL
AALMTSKFFSPSEIYAIDNNPHRLEVAKELGATHAINNSEGTAVQQILDMTNDVGVDVVI
EAIGIPAGWDMSQKLVCPGGNIAVLGVHGKPATINLEDMWKRNFTMTAGMVHTHTIPMLI
KQIRAGYLKPKDLISHQFKLSEAKEAYSTFTHASDHKSLKVIISNDCS
>tr|A9JZ39|A9JZ39_BURMA Alcohol dehydrogenase, zinc-containing OS=Burkholderia mallei ATCC 10399 GN=BMA10399_G0590 PE=4 SV=1
MKALVYHGPGRKSLDERPMPELAAPTDVIVRVTRTTICGTDLHILKGDVPSCEPGRVLGH
EGVGVVHRAGGAVSTFKEGDRVLISCISSCGQCEYCRRGMYSHCATGGWILGNRIDGTQA
EYVRIPHAQTSLYRIAPGADEEALVMLSDILPTGFECGVLNGRVQPGGTVAIIGAGPIGL
AALLTAQFYSPAQIVMIDPDPNRLALARRFGATACIDNGQVDAVAGVKALTGDGVDCAIE
AVGIPASFELCQRIIAPGGVIANVGVHGMKADLHLETLWDRNITITTRLVDTSSTPMLLK
TVGAGRLDPKQLITHRFSLADIGQAYETFGHAAHTRALKVIVEVSE
>tr|B1FI15|B1FI15_9BURK Alcohol dehydrogenase GroES domain protein OS=Burkholderia ambifaria IOP40-10 GN=BamIOP4010DRAFT_3675 PE=3 SV=1
MNGNPYADAPDGARLPGLLPRADGALPSLIARACNASALVVAVVHPCDATSVAALAALAA
SPLGASIEPLIVAPRAKVLRVADDAGVDLSKWTIEDVPHSHAAAARAVELAAAGRAGALM
KGSLHTDELMGAVVAAGSGLRTDKRMSHCFLIETSAYPRPFILTDAAVNIAPDLAQKAAI
TQNAVDVAHALGVACPRVAVLCAVETVNPAMRSTLDAAALAKMAERGQIAGAIVDGPLAF
DNAISLRAARDKGIDSPVAGRADILVVPDIEAGNMLAKQLEYLGGAANAGIVVGARPDRA
DEPRRQRGRPGRVLRVGGAAGAGSACADVDDRTGRLFDGVTAMKALVYHGPAHKALEQRP
TPELQSPTDAIVRVTRTTICGTDLHILKGDVPTCEPGRILGHEGVGIVEQVGVAVDSLKP
GDHVLISCISSCGRCEYCRRGLYSHCTTGGWILGHRIDGTQAEYVRIPHASTSLYRIPPG
VDEDALVMLSDILPTGFECGVLNGKVQPGCSVAIVGAGPIGLAALLTAQFYSPARIILID
PDSNRLEIARQFGATDCFDGRGGDPVAEVMKLTDGVGVDCAIEAVGIPATFEMCTSLVAP
GGVVANVGVHGVKADLHLEKLWDRNISITTRLVDTVSTPMLLKTVRAGRLDPKRLITHRF
SLDDVERAYDTFGRAAQTHALKVIIEVS
>tr|B1G4A0|B1G4A0_9BURK Alcohol dehydrogenase GroES domain protein OS=Burkholderia graminis C4D1M GN=BgramDRAFT_4191 PE=3 SV=1
MPQLAAPTDAIVKVTRTTICGTDLHILKGDVPSCEPGRILGHEGVGIVYQVGAAVSTLKE
GDHVLISCISSCGKCDYCRRGMYSHCTTGGCILGNRIDGTQAEYVRIPHAETSLYRIPPG
ADKDALVMLSDILPTGFECGVLNGKVEPGSTVAIVGAGPIGLASLLTAQFYSPAQVVMID
RDPYRLEMASRFGATACIDSGVDDPVAKVMKLTAGTGADCVIEAVGVPETFELCQALVAP
GGIIANVGVHGVKADLHLESLWDRNISITTRLVDTVSTPMLLKTVRAGRLDPESLITHRF
RLDDVLKAYETFGDAARSHALKVIIETA
>tr|B1G8B8|B1G8B8_9BURK Alcohol dehydrogenase GroES domain protein OS=Burkholderia graminis C4D1M GN=BgramDRAFT_5586 PE=3 SV=1
MKALVYHGAGKKSLDKRPMPELASPTDAIVKVTRTTICGTDLHILKGDVPTCEPGRILGH
EGVGIVYQVGAAVSTLKAGDPVLISCISSCGKCDYCRRGMYSHCATGGWILGNRVDGTQA
EYVRIPHAETSLYRIPQGADEEALVMLSDILPTGFECGVLNGKVEPGSTVAIVGAGPIGL
ASLLTAQFYSPAQIVMIDRDPYRLEVASRFGATACIDSGVDDPVAKLMKLTAGTSADCVI
EAVGVPETFELCQALVAPGGVIANVGVHGVKADLHLESLWDRNISITTRLVDTVSTPMLL
KTVHAGRLSAASLITHRFKLDDVLKAYETFGDAARSHALKVIIEVA
>tr|B1H5H3|B1H5H3_BURPS Oxidoreductase, zinc-binding dehydrogenase family OS=Burkholderia pseudomallei S13 GN=BURPSS13_T0281 PE=3 SV=1
MKALVYHGPGRKSLDERPMPELAAPTDVVVRVTRTTICGTDLHILKGDVPSCEPGRVLGH
EGVGVVHRAGGAVSTFKEGDRVLISCISSCGQCEYCRRGMYSHCATGGWILGNRIDGTQA
EYVRIPHAQTSLYRIAPGADEEALVMLSDILPTGFECGVLNGRVQPGGTVAIIGAGPIGL
AALLTAQFYSPAQIVMIDPDPNRLALARRFGATACIDNGQVDAVAGVKALTGDGVDCAIE
AVGIPASFELCQRIIAPGGVIANVGVHGMKADLHLETLWDRNITITTRLVDTSSTPMLLK
TVGAGRLDPKQLITHRFSLADIGQAYETFGHAAHTRALKVIVEVSE
>tr|B1S2H1|B1S2H1_STRPN Alcohol dehydrogenase, zinc-containing OS=Streptococcus pneumoniae CDC1873-00 GN=SP187300_2122 PE=4 SV=1
MKAYTYVKPGLASFVDVDKPVIRKPTDAIVRIVKTTICGTDLHIIKGDVPTCQSGTILGH
EGIGIVEEVGEGVSNFKKGDKVLISCVCACGKCYYCKKGIYAHCEDEGGWIFGHLIDGMQ
AEYLRVPHADNTLYHTPEDLSDEALVMLSDILPTGYEIGVLKGKVEPGCSVAIIGSGPVG
LAALLTAQFYSPAKLIMVDLDDNRLDTAVSFGATHKVNSSDPEKAIKEIYDLTDGRGVDV
AIEAVGIPETFDFCQKIIGVDGTVANCGVHGKPVEFDLDKLWIRNINVTTGLVSTNTTPQ
LLKALESHKIEPEKLVTHYFKLSEIEKAYEVFSKAADHHAIKVIIENDISEA
>tr|B1STN6|B1STN6_9BACI Alcohol dehydrogenase GroES domain protein OS=Geobacillus sp. WCH70 GN=GWCH70DRAFT_2278 PE=4 SV=1
MKALTYLGPGKKEVMEKPKPKIEKETDAIVKITKTTICGTDLHILSGDVPTVEEGRILGH
EGVGIIEEVGSGVKNFKKGDRVLISCITSCGKCENCKKGLYAHCEDGGWILGHLIDGTQA
EYVRIPHADNSLYPIPEGVDEEALVMLSDILPTGFEIGVLNGKVQPGQTVAIIGAGPVGM
AALLTAQFYSPAEIIMVDLDDNRLEVAKKFGATQVVNSADGKAVEKIMELTGGKGVDVAM
EAVGIPVTFDICQEIVKPGGYIANIGVHGKSVEFHIEKLWIRNITLTTGLVNTTSTPMLL
KTVQSKKLKPEQLITHRFAFADIMKAYEVFGNAAKEKALKVIISND
>tr|B2DJL8|B2DJL8_STRPN Alcohol dehydrogenase, zinc-containing OS=Streptococcus pneumoniae CDC1087-00 GN=SP108700_2035 PE=4 SV=1
MKAYTYVKPGLASFVDVDKPVIRKPTDAIVRIVKTTICGTDLHIIKGDVPTCQSGTILGH
EGIGIVEEVGEGVSNFKKGDKVLISCVCACGKCYYCKKGIYAHCEDEGGWIFGHLIDGMQ
AEYLRVPHADNTLYHTPEDLSDEALVMLSDILPTGYEIGVLKGKVEPGCSVAIIGSGPVG
LAALLTAQFYSPAKLIMVDLDDNRLDTAVSFGATHKVNSSDPEKAIKEIYDLTDGRGVDV
AIEAVGIPETFDFCQKIIGVDGTVANCGVHGKPVEFDLDKLWIRNINVTTGLVSTNTTPQ
LLKALESHKIEPEKLVTHYFKLSEIEKAYEVFSKAADHHAIKVIIENDISEA
>tr|B2DQN2|B2DQN2_STRPN Alcohol dehydrogenase, zinc-containing OS=Streptococcus pneumoniae SP195 GN=SP195_2009 PE=4 SV=1
MKAYTYVKPGLASFVDVDKPVIRKPTDAIVRIVKTTICGTDLHIIKGDVPTCQSGTILGH
EGIGIVEEVGEGVSNFKKGDKVLISCVCACGKCYYCKKGIYAHCEDEGGWIFGHLIDGMQ
AEYLRVPHADNTLYHTPEDLSDEALVMLSDILPTGYEIGVLKGKVEPGCSVAIIGSGPVG
LAALLTAQFYSPAKLIMVDLDDNRLETALSFGATHKVNSSDPEKAIKEIYDLTDGRGVDV
AIEAVGIPATFDFCQKIIGVDGTVANCGVHGKPVEFDLDKLWIRNINVTTGLVSTNTTPQ
LLKALESHKIEPEKLVTHYFKLSEIEKAYEVFSKAADHHAIKVIIENDISEA
>tr|B2DWI4|B2DWI4_STRPN Alcohol dehydrogenase, zinc-containing OS=Streptococcus pneumoniae CDC0288-04 GN=SP28804_1897 PE=4 SV=1
MKAYTYVKPGLASFVDVDKPVIRKPTDAIVRIVKTTICGTDLHIIKGDVPTCQSGTILGH
EGIGIVEEVGEGVSNFKKGDKVLISCVCACGKCYYCKKGIYAHCEDEGGWIFGHLIDGMQ
AEYLRVPHADNTLYHTPEDLSDEALVMLSDILPTGYEIGVLKGKVEPGCSVAIIGSGPVG
LAALLTAQFYSPAKLIMVDLDDNRLETALSFGATHKVNSSDPEKAIKEIYDLTDGRGVDV
AIEAVGIPATFDFCQKIIGVDGTVANCGVHGKPVEFDLDKLWIRNINVTTGLVSTNTTPQ
LLKALESHKIEPEKLVTHYFKLSEIEKAYEVFSKAADHHAIKVIIENDISEA
>tr|B2E1P8|B2E1P8_STRPN Alcohol dehydrogenase, zinc-containing OS=Streptococcus pneumoniae CDC3059-06 GN=SP305906_2031 PE=4 SV=1
MKAYTYVKPGLASFVDVDKPVIRKPTDAIVRIVKTTICGTDLHIIKGDVPTCQSGTILGH
EGIGIVEEVGEGVSNFKKGDKVLISCVCACGKCYYCKKGIYAHCEDEGGWIFGHLIDGMQ
AEYLRVPHADNTLYHTPEDLSDEALVMLSDILPTGYEIGVLKGKVEPGCSVAIIGSGPVG
LAALLTAQFYSPAKLIMVDLDDNRLETALSFGATHKVNSSDPKKAIKEIYDLTDGRGVDV
AIEAVGIPETFDFCQKIIGVDGTVANCGVHGKPVEFDLDKLWIRNINVTTGLVSTNTTPQ
LLKALESHKIEPEKLVTHYFKLSEIEKAYEVFSKAADHHAIKVIIENDISEA
>tr|B2E7K6|B2E7K6_STRPN Alcohol dehydrogenase, zinc-containing OS=Streptococcus pneumoniae MLV-016 GN=SPMLV016_1964 PE=4 SV=1
MKAYTYVKPGLASFVDVDKPVIRKPTDAIVRIVKTTICGTDLHIIKGDVPTCQSGTILGH
EGIGIVEEVGEGVSNFKKGDKVLISCVCACGKCYYCKKGIYAHCEDEGGWIFGHLIDGMQ
AEYLRVPHADNTLYHTPEDLSDEALVMLSDILPTGYEIGVLKGKVEPGCSVAIIGSGPVG
LAALLTAQFYSPAKLIMVDLDDNRLETALSFGATHKVNSSDPEKAIKEIYDLTDGRGVDV
AIEAVGIPATFDFCQKIIGVDGTVANCGVHGKPVEFDLDKLWIRNINVTTGLVSTNTTPQ
LLKALESHKIEPEKLVTHYFKLSEIEKAYEVFSKAADHHAIKVIIENDISEA
>tr|B2H727|B2H727_BURPS Oxidoreductase, zinc-binding dehydrogenase family OS=Burkholderia pseudomallei 1655 GN=BURPS1655_I0446 PE=4 SV=1
MKAQVYHGPGRKSLDERPMPELAAPTDVIVRVTRTTICGTDLHILKGDVPSCEPGRVLGH
EGVGVVHRAGGAVSTFKEGNRVLISCISSCGQCEYCRRGMYSHCATGGWILGNRIDGTQA
EYVRIPHAQTSLYRIAPGADEEALVMLSDILPTGFECGVLNGRVQPGGTVAIIGAGPIGL
AALLTAQFYSPAQIVMIDPDPNRLALARRFGATACIDNGQVDAVAGVKALAGDGVDCAIE
AVGIPASFELCQQIIAPGGVIANVGVHGMKADLHLETLWDRNITITTRLVDTSSTPMLLK
TVGAGRLDPKQLITHRFSLADIGQAYETFGHAAHTRALKVIVEVSE
>tr|B3GGI5|B3GGI5_SERMA Alcohol dehdrogenase OS=Serratia marcescens GN=tdh PE=4 SV=1
MKAMVFYGENDVRFEERKKPEIINPGDAIIRMIKTTICGTDLGILKGKNPEIEKNAKEKT
GSFNGRILGHEGVGIIEEIGSAVKNFKIGDKVIISCVSRCGTCDNCQKQLYAHCRNDGGW
IMGYMIDGTQAEFVRTPYADNSLYLFPDELNDDAGVLLSDALPTAHEIGIQNGMVKPGDT
VAIVGAGPVGMSCLLTGMLYSPSQLIMIDMDENRLAMAKDMGATHTINSAKENAINRVME
LTNQRGVDCAIEAVGIEPTWNICQNIIKEGGHLANVGVHGNPVSFAIEKLWIKNLTITTG
LVNANTTGMLMKTCCSGKLATEKLATHHFNFNDIEKAYDVFKHAADEKAMKVMINF
>tr|B4V0J8|B4V0J8_9ACTO Dehydrogenase OS=Streptomyces sp. Mg1 GN=SSAG_01276 PE=4 SV=1
MKALVFQGPGKTSWQDAPDPAIKDAADAIIRVDAVTICGTDLHIIKGDVPEVAPGRILGH
EAVGTVVETGGDVRSVRPGDRVLISCISSCGRCRFCREGHYGQCRGGGGWVLGHTIDGTQ
AEYVRVPFADLSVHPLPSAVSSHDAVLLADIFPTSYEVGVLNGNVGPGDTVVVVGAGPIG
LAAIATAGLYSPGRIIAVDLDASRLGAARDLGADATTNAEEQPERLVEDLTDGLGADVVI
EAVGVPEAFEMCTRMVRPGGRVANIGVHGKPATLHLEDLWIKDVTITTGLVDTSSTPMLL
RMMAAGRLPGAALVTHRFELDQMEEAYEVFSHAGETGALKVVLGGPQHDTIAVPPQEQ
>tr|B5H7H1|B5H7H1_STRPR Dehydrogenase OS=Streptomyces pristinaespiralis ATCC 25486 GN=SSDG_01118 PE=4 SV=1
MKALVFQGPGQTSWQDVPDPDLKDAADAVIRVDAVTICGTDLHIIKGDVPEVTPGTVLGH
EAVGEVVEVGSEVRTVRPGDRVLVSCIAACGRCVFCRENRYGQCRGGGGWVLGHLIDGTQ
AEYVRVPFADLSVHPLPGAVTSEDAVLLADIFPTGYEVGVLNGRVRPGDTVVVVGAGPIG
LATIATAQLYSPGRIIAVDLAESRLQAARDMGADATVGADEGPEALVEDLTEGLGADVVV
EAVGVPEAFEQCTRMVRPGGHVANVGVHGRPAALHLEELWIKDVTITTGLVDTHSTPMLL
RMMAAGRLPAASAMVTHRFELGQMEEAYDVFARATDTGALKVVLGGPRHDEVSVPA
>tr|B5I3K6|B5I3K6_9ACTO Zinc-containing dehydrogenase OS=Streptomyces sviceus ATCC 29083 GN=SSEG_06350 PE=4 SV=1
MKGYVFHGAGQSAWEEVPDPAIKEPTDAIVRVRAVTICGTDLHILKGDVPEVPPGTVLGH
EAVGEIVETGSDVRTVRPGDQVLVSCISACGRCAHCRRTMYGQCRGGGGWILGHLIDGTQ
AEYVRVPHADLSVHPLPAAMDSKEAVLLADIFPTSYEVGVLNGHVRPGDTVAVVGAGPIG
LAAIATARLFTPERIVAVDLAPSRLEAARKLGADAVADAREAPEQLIADLTDGLGADVVI
EAVGVPESFELCTRMVRPGGHVANVGVHGKPATLHLEDLWIKNITITTGLVDTYSTPTLL
RMAAAGRLPTAQLVTHTFPLDHMEEAYDVFARAGDTGALKVVLGEEQHDAVAVRAV
>tr|B5WIC5|B5WIC5_9BURK Alcohol dehydrogenase GroES domain protein OS=Burkholderia sp. H160 GN=BH160DRAFT_2826 PE=4 SV=1
MKALVYHGPGKKSLDERPMPELAAPTDAIVKVTRTTICGTDLHILKGDVPTCEPGRILGH
EGVGVVERIGEAVSGLAPGDHVLISCITSCGRCDYCRRGMYSHCTTGGWILGNRIDGTQA
DYVRIPHAQSSLYRIPAGLDEEALVMLSDILPTGFECGVLNGKVQPGCTVAIVGAGPIGL
AALLTAQFYSPAQIIMIDPDANRLEVAQRFGATAGIDNAHTDAVAEVLKLTESTGVDCVI
EAVGIPATFELCQELVAPGGTIANVGVHGVKSDLHLEKLWDRNIAITTRLVDTVSTPMLM
KTVKAGRIDPTRLITHRFRLDDILSAYETFSSAASTRALKVLIEAS
>tr|B7CFP1|B7CFP1_BURPS Oxidoreductase, zinc-binding dehydrogenase family OS=Burkholderia pseudomallei 576 GN=BUC_5390 PE=4 SV=1
MKALVYHGPGRKSLDERPMPELAAPTDVIVRVTRTTICGTDLHILKGDMPSCEPGRVLGH
EGVGVVHRAGGAVSTFKEGDRVLISCISSCGQCEYCRRGMYSHCATGGWILGNRIDGTQA
EYVRIPHAQTSLYRIAPGADEEALVMLSDILPTGFECGVLNGRVQPGGTVAIIGAGPIGL
AALLTAQFYSPAQIVLIDPDPNRLALARRFGATACIDNGQVDAVAGVKALAGDGVDCAIE
AVGIPASFELCQRIIAPGGVIANVGVHGMKADLHLETLWDRNITITTRLVDTSSTPMLLK
TVGAGRLDPKQLITHRFSLADIGQAYETFGHAAHTRALKVIVEVSE
>tr|Q0KJP9|Q0KJP9_9SPHN Alcohol dehydrogenase, zinc containing protein OS=Sphingomonas sp. KA1 GN=ORF64 PE=3 SV=1
MVKTTICGTDLGIWKGKNPEIEQTQIERSGAFNGRILGHEGIGVIEDVGSAVKNFSKGDK
VILSCVSRCGTCENCQKQLYAHCRNGGGWIFGYMIDGTQAEYVRVPFADNSLYLLPPELD
EDVAVMLSDALPTAHEIGVQNGDIKPGDTVAIIGSGPVGMGCLLTAQLYSPSRIILVDLD
DNRLALARDLGATDTINSGAEDAASKILELTEGRGVDCAIEAVGAEATWNICQQVVKEGG
HLANVGVHGHPVTFALDKLWIRNLTITTGLVNANTTAMLLKTCCAGKFPMEKLVTHHFAF
SELPKAYDVFKNSAAEKAMKVVIDF
>tr|Q3D142|Q3D142_STRAG Alcohol dehydrogenase, zinc-containing OS=Streptococcus agalactiae H36B GN=SAI_1747 PE=3 SV=1
MRAATYLSANELSLTDKAKPQVIKPTDAVVRLVKTTICGTDLHILGGDVPACKPGTTLGH
EGIGIVEEVGSAVNHFKVGDKVIISCVTACNTCYYCKHQLPSHCEDGGWILGHLIEGTQA
EYVHIPHADGSLYHAPEGVCDDALVMLSDILPTSYEIGVLPSHIKPGDTVCIVGAGPIGL
SALLTAQFYSPAKIIMVDLSQKRLEASKKFGATHTILSTSTQEVKEEIDKITKGRGVDVV
LECVGYPATFDICQNVVSIGGHIANVGVHGKPVEFNLQDLWIKNITLNTGLVNANTTEML
LEVLETGKIDATQLVTHHFKLSEIEEAYKVFKAAEENNTLKVIIENDITPA
>tr|Q3D9V8|Q3D9V8_STRAG Alcohol dehydrogenase, zinc-containing OS=Streptococcus agalactiae COH1 GN=SAN_1752 PE=3 SV=1
MRAATYLSANELSLTDKAKPQVIKPTDAVVRLVKTTICGTDLHILGGDVPACKPGTTLGH
EGIGIVEEVGSAVNHFKVGDKVIISCVTACNTCYYCKHQLPSHCEDGGWILGHLIEGTQA
EYVHIPHADGSLYHAPEGVCDDALVMLSDILPTSYEIGVLPSHIKPGDTVCIVGAGPIGL
SALLTAQFYSPAKIIMVDLSQKRLEASKKFGATHTILSTSTQEVKEEIDKITKGRGVDVV
LECVGYPATFDICQNVVSIGGHIANVGVHGKPVEFNLQDLWIKNITLNTGLVNANTTEML
LEVLETGKIDATQLVTHHFKLSEIEEAYKVFKAAEENNTLKVIIENDITPA
>tr|Q3DDQ7|Q3DDQ7_STRAG Alcohol dehydrogenase, zinc-containing OS=Streptococcus agalactiae CJB111 GN=SAM_1596 PE=3 SV=1
MRAATYLSANELSLTDKAKPQVIKPTDAVVRLVKTTICGTDLHILGGDVPACKPGTTLGH
EGIGIVEEVGSAVNHFKVGDKVIISCVTACNTCYYCKHQLPSHCEDGGWILGHLIEGTQA
EYVHIPHADGSLYHAPEGVCDDALVMLSDILPTSYEIGVLPSHIKPGDTVCIVGAGPIGL
SALLTAQFYSPAKIIMVDLSQKRLEASKKFGATHTILSTSTQEVKEEIDKITKGRGVDVV
LECVGYPATFDICQNVVSIGGHIANVGVHGKPVEFNLQDLWIKNITLNTGLVNANTTEML
LEVLETGKIDATQLVTHHFKLSEIEEAYKVFKAAEENNTLKVIIENDITPA
>tr|Q3DKE8|Q3DKE8_STRAG Alcohol dehydrogenase, zinc-containing OS=Streptococcus agalactiae 515 GN=SAL_1725 PE=3 SV=1
MRAATYLSANELSLTDKAKPQVIKPTDAVVRLVKTTICGTDLHILGGDVPACKPGTTLGH
EGIGIVEEVGSAVNHFKVGDKVIISCVTACNTCYYCKHQLPSHCEDGGWILGHLIEGTQA
EYVHIPHADGSLYHAPEGVCDDALVMLSDILPTSYEIGVLPSHIKPGDTVCIVGAGPIGL
SALLTAQFYSPAKIIMVDLSQKRLEASKKFGATHTILSTSTQEVKEEIDKITKGRGVDVV
LECVGYPATFDICQNVVSIGGHIANVGVHGKPVEFNLQDLWIKNITLNTGLVNANTTEML
LEVLETGKIDATQLVTHHFKLSEIEEAYKVFKAAEENNTLKVIIENDITPA
>tr|Q48YX0|Q48YX0_STRP1 Zn-dependent alcohol dehydrogenases and related dehydrogenases OS=Streptococcus pyogenes serotype M1 GN=M5005_Spy0834 PE=3 SV=1
MNWLITSQPYKKLNMKAATYLSTGNLQLIDKPKPVIIKPTDAIVQLVKTTICGTDLHILG
GDVPACKEGTILGHEGIGIVKEVGDAVTNFKIGDKVIISCVTSCHTCYYCKRGLSSHCQD
GGWILGHLINGTQAEYVHIPHADGSLYHAPDTIDDEALVMLSDILPTSYEIGVLPSHVKP
GDNVCIVGAGPVGLAALLTVQFFSPANIIMVDLSQNRLEAAKTFGATHTICSGSSEEVKA
IIDDITNGRGVDISMECVGYPATFDICQKIISVGGHIANVGVHGKPVDFNLDELWIKNIT
LNTGLVNANTTEMLLNVLKTGKIDATRLITHHFKLSEVEKAYETFKHAGANNALKVIIDN
DIS
>tr|Q768S7|Q768S7_9ACTO Alcohol dehydrogenase OS=Gordonia sp. TY-5 GN=adh2 PE=3 SV=1
MKALVFHGPGQKAWEDVPDPKLSEPTDVIVKMDTTTICGTDLHILKGDVPAVTPGRILGH
EGVGTITEVGDAVTTLAVGDQVILSCISSCGKCSFCKQGVYSHCLGSEGTSGIGWIFGHL
IDGTQAEYVRVPYAENSVHKLPSAVSPEQGTLLSDILPTGHEIGVRHGAVKPGDVVAVIG
TGPVGLAAIATAGLYGPSRVIAVDIDANRVEQARRFGATDGVVSTSSGWREEILAMTDGL
GVDVAIEAVGIPDTFQMCLDIVRPAGHVANVGVHGKPVELPIQDLWISNIVMSMGLVNTN
TLGTLLKLVAQRRIDPEPFISHRFGLGEIIDAYDVFSRAAETKALKVIMSA
>tr|A0K217|A0K217_ARTS2 Alcohol dehydrogenase GroES domain protein OS=Arthrobacter sp. (strain FB24) GN=Arth_3962 PE=3 SV=1
MKALVYGGPGEKSWTDVPDPAIQNPSDVIVKVDTTTICGTDLHILKGDVPAVQKGRILGH
EGVGTITEVGSSVTSLKVGDRVIISCIKSCGHCANCKTGLYSHCMGEEGAAGIGWVFGHL
IDGTQAEYVRVPYAQNSLHLLPEGVSDDQAVMLSDILPTGFEIGVQYGRVKPGDTVAVVG
AGPVGLAAIATAGLYGAATIIAIDLDANRLEKSREFGATDVVLSGDADWKEQVLALTDGQ
GVDVAIEAVGIPATFGMCTEIVRPGGNVANVGVHGKSVELHVENLWIQNINISMGLVNAN
TTPMLLKLVAQRKVPAEKFATHHFTFDQFMDAYDTFARAAETKALKVVITA
>tr|A1T4W4|A1T4W4_MYCVP Alcohol dehydrogenase GroES domain protein OS=Mycobacterium vanbaalenii (strain DSM 7251 / PYR-1) GN=Mvan_1380 PE=3 SV=1
MLAMVYDGPGRRSWRSVPEPVIQQGTDAIVRVDAVTICGTDLHILKGDVPEVEPGRVLGH
EAVGTVTEVGPAVQTLSVGDRVLVSCISACGACRYCRQGQYGQCLGGGGWILGHLIDGTQ
AEYVRVPFADNSTHKVPEGVSDEQMIVLADILPTSYEVGVLAGAVSPGDVVAIVGAGPIG
LAAVLTAKLYSPSHIVVIDVADARLDAARRFGADTVVNSSTRSARDVIDELTGGLGADVA
MEAVGLPETFEESVALVRPGGHVANIGVHGAPATLHLEQIWIKNLTITTGLVDTHSTPTL
IRLVANHQLDTAAMITHRFPMDEFDTAYDVFGDAAHSGALKVLLTASP
>tr|A1TES4|A1TES4_MYCVP Alcohol dehydrogenase GroES domain protein OS=Mycobacterium vanbaalenii (strain DSM 7251 / PYR-1) GN=Mvan_4901 PE=3 SV=1
MFHSGTHKVKETAMKAMVYHGDGKASWDDVPDAVLVDPTDAVVRVDAVTICGTDLHILRG
HVPTVDRGRILGHEAVGTVTAIGSGVRQLAVGDRVLISCISSCGSCRYCRRTSYGQCSGG
GGWILGNRIDGTQAEFVRVPFADNSTHRVPDGVSDENMITLADLLPTGYEVGAINGRVRP
ADTVVVVGAGPIGLAAIMTSQLFSPSRIVAIDLADSRLDAARKFGADIVINPDRLDPVAA
IADLTGGLGVDAAMEAVGTAATFELAVQLVRPGGHVANIGVHGGPATLHLEDIWIRNLTI
TTGLVDTYSTPTLVDLVAAHRLDTSALVTHRYPLDEFERAYHEFSNAGETGALKVLLTQN
>tr|A1TZZ2|A1TZZ2_MARAV Alcohol dehydrogenase GroES domain protein OS=Marinobacter aquaeolei (strain ATCC 700491 / DSM 11845 / VT8) GN=Maqu_1221 PE=4 SV=1
MKALVFHGPGKRSWEDKPKPILENPTDAVVRITHTTICGTDLHILKGDVPAVEAGRILGH
EGLGVVEQVGSGLSNIKVGDKVLISCVTSCGRCDYCKRGVYAHCRDGGWILGHLIDGTQA
EYVRIPHADNSLYVLPDDMDRAAAVMLSDILPTGHEIGALNGEVKLGDTVAIVGAGPIGL
AALMTSRFYSPARIIMIDPDENRLAMAKMLGATDTIARDPIEAIKKLTNDEGVDVAMEAV
GIPETFDICQSIVRAGGHIANIGVHGKSVEFKLQDLWIKNITLRTGLVNTDTIPVLMKVV
ESGGVKPEDLVTHRFKLGEIEKAYDIFSEAAKEKAIKMLLTAE
>tr|A1U1C8|A1U1C8_MARAV Alcohol dehydrogenase GroES domain protein OS=Marinobacter aquaeolei (strain ATCC 700491 / DSM 11845 / VT8) GN=Maqu_1713 PE=3 SV=1
MKALVFHGPGKRSWEDKPQPAIEKPTDAVVRITHTTICGTDLHILKGDVPAVTKGRTLGH
EGVGVVEEVGDGVSNIKVGDKVLISCVTSCGRCDYCKRGIYAHCRDGGWILGHLIDGTQA
EYVRIPHADNSLYHLPSGMDPAAAVMLSDILPTGHEIGALAGEVKLGDTVAIIGAGPIGL
AAVMTSRFYSPARIIMIDPDENRLAMARMLGATDTIARDPIETIKELTNGEGVDVAMEAV
GIPETFDICQSIIRAGGNIANIGVHGKSVEFRLQDLWIKNITVRTGLVSTNTIPVLMKVV
ESGDVKPEDLVTHRLKLNDIEKAYDIFSQAAKEKAVKMLLTAE
>tr|A1UBU5|A1UBU5_MYCSK Alcohol dehydrogenase GroES domain protein OS=Mycobacterium sp. (strain KMS) GN=Mkms_1089 PE=3 SV=1
MHAMVYHGPGRRSWEQVPDPEVQRATDAIVRVDAVTICGTDLHILKGDVPEVQPGRILGH
EAVGTVIEIGSAVEKLAVGDRVLVSCISACGSCRYCRDGQYGQCLGGGGWILGHLIDGTQ
AEYVRVPFADNSTHKVPAGVSDEQMVMLADILPTSYEVGVLSAAVRPGDTVAIVGAGPIG
LAAVLTAKLFSPSHIVVIDIAESRLEAAKNMGADVVVNSTSQDARSVLDELTDGLGADVA
MEAVGMPETFEQAVRLVRAGGHVANIGVHGKPATLHLEDIWIKNLTITTGLVDTHSTPSL
ISLVANHQIDTAAMITHHFGMEEFDLAYDVFSRAGETGALKVLLTRTAHSG
>tr|A2REK6|A2REK6_STRPG Putative zinc-binding alcohol dehydrogenase OS=Streptococcus pyogenes serotype M5 (strain Manfredo) GN=SpyM50954 PE=3 SV=1
MKAATYLSTGNLQLIDKPKPVIIKPTDAIVQLVKTTICGTDLHILGGDVPACKEGTILGH
EGIGIVKEIGDAVTNFKIGDKVIISCVTSCHTCYYCKRGLSSHCEDGGWILGHLINGTQA
EYVHIPHADGSLYHAPDTIDDEALVMLSDILPTSYEIGVLPSHVKPGDNVCIVGAGPVGL
AALLTAQFFSPANIIMVDLSQNRLEAAKTFGATHTICSGSSEEVKTIIDDITNGRGVDIS
MECVGYPATFDICQKIISVGGHIANVGVHGKPVDFNLDELWIKNITLNTGLVNANTTEML
LNVLKTGKIDATRLITHHFKLSEVEKAYETFKHAGANNALKVIIDNDIS
>tr|A2RXZ9|A2RXZ9_BURM9 Alcohol dehydrogenase, zinc-containing OS=Burkholderia mallei (strain NCTC 10229) GN=BMA10229_0753 PE=3 SV=1
MKALVYHGPGRKSLDERPMPELAAPTDVIVRVTRTTICGTDLHILKGDVPSCEPGRVLGH
EGVGVVHRAGGAVSTFKEGDRVLISCISSCGQCEYCRRGMYSHCATGGWILGNRIDGTQA
EYVRIPHAQTSLYRIAPGADEEALVMLSDILPTGFECGVLNGRVQPGGTVAIIGAGPIGL
AALLTAQFYSPAQIVMIDPDPNRLALARRFGATACIDNGQVDAVAGVKALTGDGVDCAIE
AVGIPASFELCQRIIAPGGVIANVGVHGMKADLHLETLWDRNITITTRLVDTSSTPMLLK
TVGAGRLDPKQLITHRFSLADIGQAYETFGHAAHTRALKVIVEVSE
>tr|A3MF65|A3MF65_BURM7 Alcohol dehydrogenase, zinc-containing OS=Burkholderia mallei (strain NCTC 10247) GN=BMA10247_A1718 PE=3 SV=1
MKALVYHGPGRKSLDERPMPELAAPTDVIVRVTRTTICGTDLHILKGDVPSCEPGRVLGH
EGVGVVHRAGGAVSTFKEGDRVLISCISSCGQCEYCRRGMYSHCATGGWILGNRIDGTQA
EYVRIPHAQTSLYRIAPGADEEALVMLSDILPTGFECGVLNGRVQPGGTVAIIGAGPIGL
AALLTAQFYSPAQIVMIDPDPNRLALARRFGATACIDNGQVDAVAGVKALTGDGVDCAIE
AVGIPASFELCQRIIAPGGVIANVGVHGMKADLHLETLWDRNITITTRLVDTSSTPMLLK
TVGAGRLDPKQLITHRFSLADIGQAYETFGHAAHTRALKVIVEVSE
>tr|A3NIR0|A3NIR0_BURP6 Oxidoreductase, zinc-binding dehydrogenase family OS=Burkholderia pseudomallei (strain 668) GN=BURPS668_A1234 PE=3 SV=1
MKALVYHGPGRKSLDERPMPELAAPTDVIVRVTRTTICGTDLHILKGDVPSCEPGRVLGH
EGVGVVHRAGGAVSTFKEGDRVLISCISSCGQCEYCRRGMYSHCATGGWILGNRIDGTQA
EYVRIPHAQTSLYRIAPGADEEALVMLSDILPTGFECGVLNGRVQPGGTVAIIGAGPIGL
AALLTAQFYSPAQIVMIDPDPNRLALARRFGATACIDNGQVDAVAGVKALTGDGVDCAIE
AVGIPASFELCQRIIAPGGVIANVGVHGMKADLHLETLWDRNITITTRLVDTSSTPMLLK
TVGAGRLDPKQLITHRFSLADIGQAYETFGHAAHTRALKVIVEVSE
>tr|A3P4D5|A3P4D5_BURP0 Oxidoreductase, zinc-binding dehydrogenase family OS=Burkholderia pseudomallei (strain 1106a) GN=BURPS1106A_A1160 PE=3 SV=1
MKALVYHGPGRKSLDERPMPELAAPTDVIVRVTRTTICGTDLHILKGDVPSCEPGRVLGH
EGVGVVHRAGGAVSTFKEGDRVLISCISSCGQCEYCRRGMYSHCATGGWILGNRIDGTQA
EYVRIPHAQTSLYRIAPGADEEALVMLSDILPTGFECGVLNGRVQPGGTVAIIGAGPIGL
AALLTAQFYSPAQIVMIDPDPNRLALARRFGATACIDNGQVDAVAGVKALTGDGVDCAIE
AVGIPASFELCQRIIAPGGVIANVGVHGMKADLHLETLWDRNITITTRLVDTSSTPMLLK
TVGAGRLDPKQLITHRFSLADIGQAYETFGHAAHTRALKVIVEVSE
>tr|A3PVH9|A3PVH9_MYCSJ Alcohol dehydrogenase GroES domain protein OS=Mycobacterium sp. (strain JLS) GN=Mjls_1100 PE=3 SV=1
MHAMVYHGPGRRSWEQVPDPEVQRATDAIVRVDAVTICGTDLHILKGDVPEVQPGRILGH
EAVGTVIEIGSAVEKLAVGDRVLVSCISACGSCRYCRDGQYGQCLGGGGWILGHLIDGTQ
AEYVRVPFADNSTHKVPAGVSDEQMVMLADILPTSYEVGVLSAAVRPGDTVAIVGAGPIG
LAAVLTAKLFSPSHIVVIDIAESRLEAAKNMGADVVVNSTSQDARSVLDELTDGLGADVA
MEAVGMPETFEQAVRLVRAGGHVANIGVHGKPATLHLEDIWIKNLTITTGLVDTHSTPP
>tr|A4JSH5|A4JSH5_BURVG Alcohol dehydrogenase GroES domain protein OS=Burkholderia vietnamiensis (strain G4 / LMG 22486) GN=Bcep1808_6328 PE=3 SV=1
MKALVYHGPGRMALEQRPKPELQSPTDAIVRVTRTTICGTDLHILKGDVPTCEPGRVLGH
EGVGVVEQVGAAVDALKPGDRVLISCISSCGRCEYCRRGLYSHCTTGGWILGNRIDGTQA
EYVRIPHAQTSLYPIPAGADEDALVMLSDILPTGFECGVLNGKVQPGCSVAIVGAGPIGL
AALLTAQFYSPGQIIMIDPDSNRLDIARRFGATDCVDGRSGDAAADVMKLTDGIGVDCAI
EAVGIPATFELCTSIVAPGGVVANVGVHGVKADLHLEKLWDRNIAITTRLVDTVSTPMLL
KTVRAGRLDPAQLITHRFALDDVEGAYDTFGRAAQTHALKVIIEVS
>tr|A4TEG6|A4TEG6_MYCGI Alcohol dehydrogenase GroES domain protein OS=Mycobacterium gilvum (strain PYR-GCK) GN=Mflv_4997 PE=3 SV=1
MQAMVYTGPGQRSWQTVPDPVLVDATDAIVRVDTVTICGTDLHILKGDVPEVESGRILGH
EAVGTVTAIGSAVQTLSVGDRVLVSCISSCGACRYCRQGHYGQCLGGGGWILGHLIDGTQ
AEYVRVPFADNSTHKVPAGVSDEQMIVLADILPTSYEVGVLAGRVGPGDVVAIVGAGPIG
LAAVLTAKLYSPSHIVVIDVADTRLEAAKKLGADVTVNSRSRRPRDVIDELTGGLGADVV
MEAVGLPETFEESVDLVRPCGHVANIGVHGAPATLHLERIWIKNLTITTGLVDTHSTPTL
ISLVANGRLDAATMITHRYPMDEFDTAYQVFGDAANSGALKVVLTATS
>tr|A4Z239|A4Z239_BRASO Putative zinc-dependent alcohol dehydrogenase (Oxidoreductase); putative L-iditol 2-dehydrogenase OS=Bradyrhizobium sp. (strain ORS278) GN=BRADO6611 PE=3 SV=1
MKALVYHGPGQKSLDERPKPAILEPGDAVVKILKTTICGTDLHILKGDVPTCTPGRILGH
EGVGVVDAVGSAVRAFKPGDHVIISCISACGTCDYCRRGMYSHCRHGGWILGHKIDGTQA
EYVRTPHADTSLYHVPAGTEEEALVMLSDILPTGFECGVLNGKVEPGSSVAIVGAGPIGL
ASLLTAQFYSPAEIIMIDLDDNRLEVAARFGATSVINNSDGKAVEKVMALTNGRGVDTAI
EAVGVPATFVTCEDIIAPGGIIANVGVHGVKADLHLEKLWDRNIAITTRLVDTVTTPMLL
KTVQSKKLEPKRLITHRFKLDQILDAYETFGAAAKTHALKVLIEA
>tr|A5EAI7|A5EAI7_BRASB Putative zinc-dependent alcohol dehydrogenase (Oxidoreductase) OS=Bradyrhizobium sp. (strain BTAi1 / ATCC BAA-1182) GN=BBta_0924 PE=3 SV=1
MKALVYHGPGQKSVDERPKPTILEPGDAVVKILKTTICGTDLHILKGDVPTCTPGRILGH
EGVGVVEAVGSAVRAFKPGDHVIISCISACGTCDYCRRGMYSHCRHGGWILGNKIDGTQA
EYVRTPHADTSLYHVPPGTEEEALVMLSDILPTGFECGVLNGKVEPGSTVAIVGAGPIGL
AALLTAQFYSPAEIIMIDLDDNRLEVAARFGATSTINNADGKAVEKVMALTHGRGVDTAI
EAVGVPATFVTCEDIIAPGGTIANVGVHGVKADLHLEKLWDRNIAITTRLVDTVTTPMLL
KTVQSKKLEPKLLITHRFRLDQILDAYETFGAAARTHALKVLIEA
>tr|A5IY63|A5IY63_MYCAP Alcohol dehydrogenase OS=Mycoplasma agalactiae (strain PG2) GN=MAG2740 PE=3 SV=1
MKALVYHGDHKIALETVDRPIIQKPTDAIVKVTKTTICGTDLGIYKGKNPEVADGRILGH
EGIGIVEEVGSSVSNVKVGDKVLIGCVTPCGKCDNCRKQLYSHCREAEGGWKFGYMINGT
QAEYVRVPFADNSLYKYPESISDEVAVMLSDALPTGHEIGVQYGAVAPGKSVAIVGAGPV
GMGALLTAQLYSPAHLIVIDFDKNRLEMAKKLGATHTLVPDESLLTKLQEIVGQDGVDVA
IEAVGVPSSWDTCQKIVKASGNISVVGVHGKKVDFNVQDLWIKNITVTTGLVNTNTLPML
INAVSTGKLPVQGLITHRFNLSDIMSAYDTFLNASDNKAMKIFIDATK
>tr|A7H742|A7H742_ANADF Alcohol dehydrogenase GroES domain protein OS=Anaeromyxobacter sp. (strain Fw109-5) GN=Anae109_0322 PE=3 SV=1
MKALVYHGPGKKAWEEKPKPTIKGPTDAIVKVLKTTICGTDLHILKGDVPAVTDGRILGH
EGVGVIEEAGPAVTNFKKGDRVLISCITSDGKCEACKKGMYSHCANGGWILGHLIDGTQA
EYVRVPYADTSLYAVPRGADEGALVMLSDILPTGFEVGVRNGAVKPGDSVAIVGAGPIGL
AALVTAQFYSPAELIMVDLDDNRLEVAKRLGATRAVNSGDGKAVEKVMALTGGKGVDVAI
EAVGIPATFDVCQDIVAAGGHVANVGVHGKSVSLKLEKLWIHNVTITTGLVDTNTTPMLL
KTVVAGRLAPRELITHEFALDDVMKAYETFGNAAKERALKVLIQAAG
>tr|A7IEZ0|A7IEZ0_XANP2 Alcohol dehydrogenase GroES domain protein OS=Xanthobacter autotrophicus (strain ATCC BAA-1158 / Py2) GN=Xaut_1334 PE=3 SV=1
MKGLVYRGPGKKALEEVPHPRIEQPTDAVVKILRTTICGSDLHILKGDVPTVKPGTVLGH
EGVGVIEEVGQAVSAFRKGDHVLISCISSCGRCEYCKRGMYSHCSVAGWMLGHTIHGTQA
EYVRIPFADTSLHRIPDGMDEEALVMLSDILPTGFECGVLNGKVQPGSTVAIVGAGPVGL
AALLTAQFYSPAEIIMIDLDDNRLEVALTFGATKTVNSGRENAVERVMALTGGIGVDTAI
EAVGIPATFVLCQDIVAPGGTIANVGVHGTKADLHLERLWAHNITLTTRLVDTVTTPMLL
KTVQSKKLDPQRLITHRFALADILEAYETFEKAAQTRALKVIIG
>tr|A9ASN0|A9ASN0_BURM1 Alcohol dehydrogenase GroES domain protein (Alcohol dehydrogenase) OS=Burkholderia multivorans (strain ATCC 17616 / 249) GN=adh PE=3 SV=1
MKALVYHGPGRKALEERPKPALQSPTDAIVRVTRTTICGTDLHILKGDVPTCEPGRILGH
EGVGIVEQVGAAVDSLKPGDHVLISCISSCGRCEYCRRGLYSHCTTGGWILGNRIDGTQA
EFVRIPHAPTSLYRIPAGADEDALVMLSDILPTGFECGVLNGKVQPGCSVAIVGAGPIGL
AALLTAQFYSPARIVMIDPDSNRLDIARRFGATDCFDGRDGDPVADVMKLTDGVGVDCAI
EAVGIPATFEMCTSLVAPGGVVANVGVHGIKADLHLEKLWDRNIAITTRLVDTVSTPMLL
KTVGAGRLDPARLITHRFSLDDVERAYDTFGRAAQTHALKVIIGVG
>tr|A9M046|A9M046_NEIM0 Alcohol dehydrogenase, zinc-containing OS=Neisseria meningitidis serogroup C (strain 053442) GN=NMCC_1310 PE=4 SV=1
MKAMVYHGANDIRFEEKPRPQIIDPTDAVVKIVKTTICGTDLGIWKGKNPEVADGRILGH
EGIGIVEEVGEAVKNIKVGDKVIISCVSKCCTCDNCKTQLYSHCRNGGWILGYMIDGTQA
EYVRTPYADNSLVPLPDNVNEEIALLLSDALPTAHEIGVQYGDVKPGDTVFIAGAGPVGM
SALLTAQLYSPAAIIVCDMDENRLKLAKELGATHTINPASGEVSKQVFAIVGEDGVDCAI
EAVGIPATWNMCQDIVKPGGHIAVVGVHGQSVDFKLEKLWIKNLAITTGLVNANTTEMLM
KAISSSSVDYTKMLTHHFKFSELEKAYDVFKHAAENQVMKVVLEAD
>tr|A9MGP1|A9MGP1_SALAR Putative uncharacterized protein OS=Salmonella arizonae (strain ATCC BAA-731 / CDC346-86 / RSK2980) GN=SARI_03436 PE=4 SV=1
MKAMVYYGEHDIRFEERQKPQILNSGDVIIRMIKTTICGTDLGILKGKNPEIEETALNKF
GTFNGRILGHEGVGVIEEAGSSVTKFKKGDKVIISCISRCGSCENCQKQLYSHCQNEGGW
IMGYMIDGTQAEYVRVPYADNSLHLLPENLNEDTGVLLSDALPTGHEIGVLNGEIKPGDT
VAIVGAGPVGMSCLLTSQLYSPSNIIMVDIDDNRLTMAKGMGAHYTVNSVKEDAINKIMA
LTQQRGVDCAIEAVGIEPTWNICQSIIKEGGNLANVGVHGKSVKFSIEKLWSKNMTITTG
LVNTNTTGLLMNSCCSGRLQTEKLVTHHFKFNDIEKAYDVFKHAANEKAMKVIIEF
>tr|B0V3X3|B0V3X3_ACIBY Putative alcohol dehydrogenase, zinc-containing OS=Acinetobacter baumannii (strain AYE) GN=p2ABAYE0004 PE=3 SV=1
MENIMKAMVYYGDHDIRFEERKKPELIDPTDAIIKMTKTTICGTDLGIYKGKNPEIEQKE
QEKNGSFNGRILGHEGIGIVEQIGSSVKNIKVGDKVIVSCVSRCGTCENCAKQLYSHCRN
DGGWIMGYMIDGTQAEYVRTPFADTSLYVLPEGLNEDVAVLLSDALPTAHEIGVQNGDIK
PGDTVAIVGAGPVGMSALLTAQFYSPSQIIMIDMDENRLAMAKELGATDTINSGTEDAIA
RVMELTNQRGVDCAIEAVGIEPTWDICQNIVKEGGHLANVGVHGKSVNFSLEKLWIKNLT
ITTGLVNANTTGMLLKSCCSGKLPMEKLATHHFKFNEIEKAYDVFINAAKEKAMKVIIDF
>tr|B1I9B1|B1I9B1_STRPI Alcohol dehydrogenase, zinc-containing OS=Streptococcus pneumoniae (strain Hungary19A-6) GN=SPH_2210 PE=3 SV=1
MKAYTYVKPGLASFVDVDKPVIRKPTDAIVRIVKTTICGTDLHIIKGDVPTCQSGTILGH
EGIGIVEEVGEGVSNFKKGDKVLISCVCACGKCYYCKKGIYAHCEDEGGWIFGHLIDGMQ
AEYLRVPHADNTLYHTPEDLSDEALVMLSDILPTGYEIGVLKGKVEPGCSVAIIGSGPVG
LAALLTAQFYSPAKLIMVDLDDNRLETALSFGATHKVNSSDPEKAIKEIYDLTDGRGVDV
AIEAVGIPATFDFCQKIIGVDGTVANCGVHGKPVEFDLDKLWIRNINVTTGLVSTNTTPQ
LLKALESHKIEPEKLVTHYFKLSEIEKAYEVFSKAADHHAIKVIIENDISEA
>tr|B1YWP1|B1YWP1_BURA4 Alcohol dehydrogenase GroES domain protein OS=Burkholderia ambifaria (strain MC40-6) GN=BamMC406_4290 PE=4 SV=1
MKALVYHGPGRKALEQRPKPELQSPTDAIVRVTRTTICGTDLHILKGDVPTCEPGRILGH
EGVGIVEQVGVAVDSLKPGDHVLISCISSCGRCEYCRRGLYSHCTTGGWILGHRIDGTQA
EYVRIPHASTSLYRIPPGVDEDALVMLSDILPTGFECGVLNGKVQPGCSVAIVGAGPIGL
AALLTAQFYSPARIIMIDPDSNRLEVARQFGATDCFDGRGGDPVAEVMKLTDGVGVDCAI
EAVGIPATFEMCTSLVAPGGVVANVGVHGVKADLHLEKLWDRNISITTRLVDTVSTPMLL
KTVRAGRLDPKRLITHRFSLDDVERAYDTFGRAAQTHALKVIIEVS
>tr|B2IGW3|B2IGW3_BEII9 Alcohol dehydrogenase GroES domain protein OS=Beijerinckia indica subsp. indica (strain ATCC 9039 / DSM 1715 / NCIB 8712) GN=Bind_3657 PE=4 SV=1
MKALVYRGPGQKLVEERQKPELKEPGDAIVKVTKTTICGTDLHILKGDVATCKPGRVLGH
EGVGVIESVGSGVTAFQPGDRVLISCISSCGKCSFCRRGMFSHCTTGGWILGNEIDGTQA
EYVRVPHADTSLYRIPAGADEEALVMLSDILPTGFECGVLNGKVAPGSSVAIVGAGPVGL
AALLTAQFYSPAEIIMIDLDDNRLGLAKQFGATRTVNSTGGNAAAEVKALTEGLGVDTAI
EAVGIPATFELCQNIVAPGGTIANVGVHGSKVDLHLESLWSHNVTITTRLVDTATTPMLL
KTVQSHKLDPSRLITHRFSLDQILDAYETFGQAASTQALKVIISMEA
>tr|B2IMN0|B2IMN0_STRPS Alcohol dehydrogenase, zinc-containing OS=Streptococcus pneumoniae (strain CGSP14) GN=adh PE=4 SV=1
MKAYTYVKPGLASFVDVDKPVIRKPTDAIVRIVKTTICGTDLHIIKGDVPTCQSGTILGH
EGIGIVEEVGEGVSNFKKGDKVLISCVCACGKCYYCKKGIYAHCEDEGGWIFGHLIDGMQ
AEYLRVPHADNTLYHTPEDLSDEALVMLSDILPTGYEIGVLKGKVEPGCSVAIIGSGPVG
LAALLTAQFYSPAKLIMVDLDDNRLETALSFGATHKVNSSDPEKAIKEIYDLTDGRGVDV
AIEAVGIPATFDFCQKIIGVDGTVANCGVHGKPVEFDLDKLWIRNINVTTGLVSTNTTPQ
LLKALESHKIEPEKLVTHYFKLSEIEKAYEVFSKAADHHAIKVIIENDISEA
>tr|B2JVA5|B2JVA5_BURP8 Alcohol dehydrogenase GroES domain protein OS=Burkholderia phymatum (strain DSM 17167 / STM815) GN=Bphy_5816 PE=4 SV=1
MKALVYHGPGEKSLDERPMPELAAPTDAIVRMTRTTICGTDLHILKGDVPSCEPGRILGH
EGVGVVHSVGSAVSGLAVGDHVLVSCISSCGQCEYCRRGMYSHCTTGGWILGHRIDGTQA
EFVRIPHAKTSLYRIPAGLDEEALVMLSDILPTGFECGVLNGKVQPGSTVAIVGAGPIGL
ASLLTAQFYSPAQIVMIDPDSNRLEVAQRFGATACINNGHEDAVAQVMALTESTGVDCAI
EAVGVPATFELCEALIAPGGTIANVGVHGVKCDLHLETLWDRNISITTRLVDTVSTPMLM
KTVRAGRLDPKQLITHRFALQDVIAAYETFSRAASTHALKVLIEVS
>tr|B2TG43|B2TG43_BURPP Alcohol dehydrogenase GroES domain protein OS=Burkholderia phytofirmans (strain DSM 17436 / PsJN) GN=Bphyt_5564 PE=4 SV=1
MKALVYHGPGKKSLDERPIPKLTAPTDAIVKMTRTTICGTDLHILKGDVPTCEPGRILGH
EGVGVVQQVGAAVSSFKPGDRVLISCISSCGKCDYCRRGMYSHCSTGGWILGNKIDGTQA
EYVRIPHAETSLYPIPAGVDEEALVMLSDILPTGFECGVLNGKVQPGSTVAIVGAGPIGL
AALLTAQFYSPAQIIMIDLDPNRLEVASRFGATACIDSGHAEPLAAVMELTGQTGVDCAI
EAVGVPATFELCEALVAPGGVIANVGVHGVKADLHLEQLWDRNIAITTRLVDTVSTPMLL
KTVRAGRIDPARLITHRFQFEDVIGAYDTFSRAADTHALKVIIEMS
>tr|B2UIV8|B2UIV8_RALPJ Alcohol dehydrogenase GroES domain protein OS=Ralstonia pickettii (strain 12J) GN=Rpic_4415 PE=4 SV=1
MKALVYEGPGKITLADKPKPELQAPGDAVVRVTLTTICGTDLHIIKGDVPTCEPGRTLGH
EGVGVVESVGAAVTSLQRGDHVLISCISSCGKCANCRRGMYSHCETGGWILGHRIDGVQA
EYVRIPHAETSLYKLPPGVDEEALVMLSDIFPTGFECGVLNGRVQPGNSVAIVGAGPIGL
ASLLTAQFYSPAQIIMIDTNAARLEVATRLGATACIDVSSEGAAAAVKRLTDGVGVDCAI
EAVGVPATFELCQQLVAPGGVIANIGVHGVKADLHLETLWSQNIAITTRLVDTVSTPMLL
KTVRAGKLLPGRLITHRFRLDDILAAYDTFRNAAKTQALKVIISA
>tr|B4EIB1|B4EIB1_BURCJ Putative zinc-binding alcoholdehydrogenase OS=Burkholderia cepacia (strain J2315 / LMG 16656) GN=BceJ2315_37650 PE=4 SV=1
MKALVYHGSGRKALEERPKPELQSPTDAIIRVTRTTICGTDLHILKGDVSTCESGRILGH
EGVGVVDQIGAAVESLKPGDHVLISCISSCGRCEYCRRGLYSHCTTGGWILGNRIDGTQA
EYVRIPHAQTSLYRIPAGADEDALVMLSDILPTGFECGVLNGKVQPGCTVAIVGAGPIGL
AALLTAQFYSPAQIIMIDPDSNRREIARHFGATDCFDSRAGDPVAEVMKLTDGIGVDCAI
EAVGIPATFEMCTALVAPGGVVANVGVHGVKADLHLEKLWDRNIAITTRLVDTVSTPMLL
KTVRAGRLDPKRLITHRFSLDDVERAYDTFGRAAQTHALKVIIEAG
>tr|B4RIA4|B4RIA4_PHEZH Alcohol dehydrogenase, zinc-binding OS=Phenylobacterium zucineum (strain HLK1) GN=PHZ_p0136 PE=4 SV=1
MKALVYGGPGQKSLEDRPKPELQAPGDAIVRIVKTTICGTDLHILKGDVATCAPGRILGH
EGVGIVDSVGAAVTAFRPGDHVLISCISACGKCDYCRRGMYSHCTTGGWILGNEIDGTQA
EYVRTPHADTSLYPVPAGADEEALVMLSDILPTGFECGVLNGKVAPGGTVAIVGAGPIGL
AALLTAQFYSPAEIIMIDLDDNRLGIARQFGATQTINSGDGRAAETVKALTGGRGVDTAI
EAVGVPATFELCQDLVGPGGVIANIGVHGRKVDLHLDRLWSQNIAITTRLVDTVSTPMLL
KTVQSRKLDPSQLITHRFRLDEILAAYDTFARAADTQALKVIIAA
>tr|B4RM19|B4RM19_NEIG2 Alcohol dehydrogenase, zinc-containing OS=Neisseria gonorrhoeae (strain NCCP11945) GN=NGK_1179 PE=4 SV=1
MKAMVYHGANDIRFEEKPRPQIIDPTDAVVKIVKTTICGTDLGIWKGKNPEVADGRILGH
EGIGIVEEVGEAVKNIKVGDKVIISCVSKCCTCDNCKIQLYSHCRNGGWILGYMIDGTQA
EYVRTPYADNSLVPPHDNVNEEIALLLSDALPTAHEIGVQYGDVKPGDTVFIAGAGPVGM
SALLTAQLYSPAAIIVCDMDENRLKPAKELGATHTISPASGDVSKQVFAIVGEDGVDCAI
EAVGIPATWNMCQDIVKPGGHIAVVGVHGQSVDFKLEKLWIKNLAITTGLVNANTTEILM
KAIFSSSVDYTKMLTHRFKFSELEKAYDVFKHAAENQAMKVVLEAD
>tr|B4U4Y9|B4U4Y9_STREM Zn-dependent alcohol dehydrogenases and related dehydrogenases OS=Streptococcus equi subsp. zooepidemicus (strain MGCS10565) GN=adh PE=4 SV=1
MKAATYVAPGQLELIDQPKPEILAPTDAVVRLLKTTICGTDLHILGGDVPETTHGTILGH
EGIGIVESVGSAVNNFKVGDKVIISCITACNTCYYCKKGIPAHCESGGWILGHLINGTQA
EYVHIPQADGSLYHAPKTVEDDALVMLSDIFPTSYEIGVQSAKVKPGDTVCIVGAGPIGL
AALLTAQFYSPAKLIMVDLSESRLEAAKRFGATDTICSGDLDDIVKKVHELTDGRGVDVA
IECVGYPATFDICQKIVAIGGHVSNVGVHGKPVSLDLQDLWIKNITMSTGLVNANTTEML
LNVLKSGKIDATKMVTHHFKLSEVEKAYEVFKNAGSNNALKVIIENDITA
>tr|B5E2X6|B5E2X6_STRP4 Alcohol dehydrogenase, zinc-containing OS=Streptococcus pneumoniae serotype 19F (strain G54) GN=SPG_1970 PE=4 SV=1
MKAYTYVKPGLASFVDVDKPVIRKPTDAIVRIVKTTICGTDLHIIKGDVPTCQSGTILGH
EGIGIVEEVGEGVSNFKKGDKVLISCVCACGKCYYCKKGIYAHCEDEGGWIFGHLIDGMQ
AEYLRVPHADNTLYHTPEDLSDEALVMLSDILPTGYEIGVLKGKVEPGCSVAIIGSGPVG
LAALLTAQFYSPAKLIMVDLDDNRLETALSFGATHKVNSSDPEKAIKEIYDLTDGRGVDV
AIEAVGIPATFDFCQKIIGVDGTVANCGVHGKPVEFDLDKLWIRNINVTTGLVSTNTTPQ
LLKALESHKIEPEKLVTHYFKLSEIEKAYEVFSKAADHHAIKVIIENDISEA
>tr|B5XLG1|B5XLG1_STRPZ Putative zinc-containing alcohol dehydrogenase OS=Streptococcus pyogenes serotype M49 (strain NZ131) GN=Spy49_0865c PE=4 SV=1
MKAATYLSTGNLQLIDKPKPVIIKPTDAIVQLVKTTICGTDLHILGGDVPACKEGTILGH
EGIGIVKEVGDAVTNFKIGDKVIISCVTSCHTCYYCKRGLSSHCEDGGWILGHLINGTQA
EYVHIPHADGSLYHAPDTIDDEALVMLSDILPTSYEIGVLPSHVKPGDNVCIVGAGPVGL
AALLTVQFFSPANIIMVDLSQNRLEAAKTFGATHTICSGSSEEVKAIIDDITNGRGVDIS
MECVGYPATFDICQKIISVGGHIANVGVHGKPVDFNLDELWIKNITLNTGLVNGNTTEML
LNVLKTGKIDATRLITHHFKLSEVEKAYETFKHAGANNALKVIIDNDIS
>tr|Q04IB6|Q04IB6_STRP2 Alcohol dehydrogenase, zinc-containing OS=Streptococcus pneumoniae serotype 2 (strain D39 / NCTC 7466) GN=SPD_1865 PE=3 SV=1
MKAYTYVKPGLASFVDVDKPVIRKPTDAIVRIVKTTICGTDLHIIKGDVPTCQSGTILGH
EGIGIVEEVGEGVSNFKKGDKVLISCVCACGKCYYCKKGIYAHCEDEGGWIFGHLIDGMQ
AEYLRVPHADNTLYHTPEDLSDEALVMLSDILPTGYEIGVLKGKVEPGCSVAIIGSGPVG
LAALLTAQFYSPAKLIMVDLDDNRLETALSFGATHKVNSSDPEKAIKEIYDLTDGRGVDV
AIEAVGIPATFDFCQKIIGVDGTVANCGVHGKPVEFDLDKLWIRNINVTTGLVSTNTTPQ
LLKALESHKIEPEKLVTHYFKLSEIEKAYEVFSKAADHHAIKVIIENDISEA
>tr|Q0B8Z7|Q0B8Z7_BURCM Alcohol dehydrogenase GroES domain protein OS=Burkholderia ambifaria (strain ATCC BAA-244 / AMMD) GN=Bamb_3822 PE=3 SV=1
MKALVYHGPGRKALEQRPKPELQSPTDAIVRVTRTTICGTDLRILKGDVPTCEPGRILGH
EGVGIVEQVGVAVDSLKPGDHVLISCISSCGRCEYCRRGLYSHCTTGGWILGHRIDGTQA
EYVRIPHASTSLYRIPPGVDEDALVMLSDILPTGFECGVLNGKVQPGCSVAIVGAGPIGL
AALLTAQFYSPARIIMIDPDSNRLEIARQFGATDCFDGRGGDPVAEVMKLTDGVGVDCAI
EAVGIPATFEMCTSLVAPGGVVANVGVHGVKADLHLEQLWDRNISITTRLVDTVSTPMLL
KTVRAGRLDPKRLITHRFSLDDVERAYDTFQRAAQTNALKVIIEVS
>tr|Q13XT4|Q13XT4_BURXL Zinc-containing alcohol dehydrogenase superfamily OS=Burkholderia xenovorans (strain LB400) GN=Bxeno_A2567 PE=3 SV=1
MKALVYHGPGKKSLDERPMPQLASATDAIVKVTRTTICGTDLHILKGDVPTCQPGRILGH
EGVGIVQQVGAAVSSLKEGDHVLISCISACGKCDYCRRGMYSHCTTGGWILGNRIDGTQA
EYVRIPHAETSLYPIPAGADEEALVMLSDILPTGFECGVLNGKVQPGSAVAIVGAGPIGL
ASLLTAQFYSPAQIIMIDRDERRLEVASRFGATACIDSRVAEPVVEVMKLTGHVGVDCAI
EAVGVPDTFELCQALVAPGGVIANIGVHGVKADLHLESLWDRNISITTRLVDTVSTPMLL
KTVQSGRIDPARLITHHFQLDDVLNAYDTFGRAADSHALKVIIEMS
>tr|Q1ARJ5|Q1ARJ5_RUBXD Alcohol dehydrogenase GroES-like protein OS=Rubrobacter xylanophilus (strain DSM 9941 / NBRC 16129) GN=Rxyl_3075 PE=3 SV=1
MKALVYHGPGEKSWESKEDPRIERPTDAVVRIDTTTICGTDLHILKGDVPEVAEGRTLGH
EAVGTVVDAGPGVENFEEGDRVLVSCISACGRCAYCRRGMYGQCLQGGGWILGHLVDGTQ
AEFARIPFADNSLYEVPEGLSDEQVVFISDILPTGYEVGVLNGKVEPGDTVAIVGAGPIG
LASMLTARLYGPSRIIAIDLADSRLEQARRFGADTTINNSAQDAVEMVMELTGGLGADVV
MEAVGVPATFELCTGLVRPGGHVANIGVHGAPATLHLERLWARDVTITTGLVDTYSTPTL
LRLVAEGRLDPTPFATHRFALGEILDAYETFADAARTQALKVVLSAE
>tr|Q1BD47|Q1BD47_MYCSS Alcohol dehydrogenase GroES-like protein OS=Mycobacterium sp. (strain MCS) GN=Mmcs_1073 PE=3 SV=1
MHAMVYHGPGRRSWEQVPDPEVQRATDAIVRVDAVTICGTDLHILKGDVPEVQPGRILGH
EAVGTVIEIGSAVEKLAVGDRVLVSCISACGSCRYCRDGQYGQCLGGGGWILGHLIDGTQ
AEYVRVPFADNSTHKVPAGVSDEQMVMLADILPTSYEVGVLSAAVRPGDTVAIVGAGPIG
LAAVLTAKLFSPSHIVVIDIAESRLEAAKNMGADVVVNSTSQDARSVLDELTDGLGADVA
MEAVGMPETFEQAVRLVRAGGHVANIGVHGKPATLHLEDIWIKNLTITTGLVDTHSTPSL
ISLVANHQIDTAAMITHHFGMEEFDLAYDVFSRAGETGALKVLLTRTAHSG
>tr|Q1J6P8|Q1J6P8_STRPF Zn-dependent alcohol dehydrogenase OS=Streptococcus pyogenes serotype M4 (strain MGAS10750) GN=MGAS10750_Spy0985 PE=3 SV=1
MNWLITSQPYKELNMKAATYLSTGNLQLIDKPKPVIIKPTDAIVQLVKTTICGTDLHILG
GDVPACKEGTILGHEGIGIVKEVGDAVTNFKIGDKVIISCVTSCHTCYYCKRGLSSHCED
GGWILGHLINGTQAEYVHIPHADGSLYHAPDTIDDEALVMLSDILPTSYEIGVLPSHVKP
GDNVCIVGAGPVGLAALLTVQFFSPANIIMVDLSQNRLEAAKTFGATHTICSGSSEEVKA
IIDDITNGRGVDISMECVGYPATFDICQKIISVGGHIANVGVHGKPVDFNLDELWIKNIT
LNTGLVNANTTEMLLNVLKTGKIDATRLITHHFKLSEVEKAYETFKHAGVNNALKVIIDN
DIS
>tr|Q1JBU7|Q1JBU7_STRPB Zn-dependent alcohol dehydrogenases and related dehydrogenases OS=Streptococcus pyogenes serotype M12 (strain MGAS2096) GN=MGAS2096_Spy0909 PE=3 SV=1
MNWLITSQPYKELNMKAATYLSTGNLQLIDKPKPVIIKPTDAIVQLVKTTICGTDLHILG
GDVPACKEGTILGHEGIGIVKEVGDAVTNFKIGDKVIISCVTSCHTCYYCKRGLSSHCED
GGWILGHLINGTQAEYVHIPHADGSLYHAPDTIDDEALVMLSDILPTSYEIGVLPSHVKP
GDNVCIVGAGPVGLAALLTVQFFSPANIIMVDLSQNRLEAAKTFGATHTICSGSSEEVKA
IIDDITNGRGVDISMECVGYPATFDICQKIISVGGHIANVGVHGKPVDFNLDELWIKNIT
LNTGLVNANTTEMLLNVLKTGKIDATRLITHHFKLSEVEKAYETFKHAGANNALKVIIDN
DIS
>tr|Q1JGX9|Q1JGX9_STRPD Zn-dependent alcohol dehydrogenase OS=Streptococcus pyogenes serotype M2 (strain MGAS10270) GN=MGAS10270_Spy0950 PE=3 SV=1
MNWLITSQPYKELNMKAATYLSTGNLQLIDKPKPVIIKPTDAIVQLVKTTICGTDLHILG
GDVPACKEGTILGHEGIGIVKEIGDAVTNFKIGDKVIISCVTSCHTCYYCKRGLSSHCED
GGWILGHLINGTQAEYVHIPHADGSLYHAPDTIDDEALVMLSDILPTSYEIGVLPSHVKP
GDNVCIVGAGPVGLAALLTAQFFSPANIIMVDLSQNRLEAAKTFGATHTICSGSSEEVKT
IIDDITNGRGVDISMECVGYPATFDICQKIISVGGHIANVGVHGKPVDFNLDELWIKNIT
LNTGLVNANTTEMLLNVLKTGKIDATRLITHHFKLSEVEKAYETFKHAGANNALKVIIDN
DIS
>tr|Q1JLS9|Q1JLS9_STRPC Zn-dependent alcohol dehydrogenase OS=Streptococcus pyogenes serotype M12 (strain MGAS9429) GN=MGAS9429_Spy0953 PE=3 SV=1
MNWLITSQPYKELNMKAATYLSTGNLQLIDKPKPVIIKPTDAIVQLVKTTICGTDLHILG
GDVPACKEGTILGHEGIGIVKEVGDAVTNFKIGDKVIISCVTSCHTCYYCKRGLSSHCED
GGWILGHLINGTQAEYVHIPHADGSLYHAPDTIDDEALVMLSDILPTSYEIGVLPSHVKP
GDNVCIVGAGPVGLAALLTVQFFSPANIIMVDLSQNRLEAAKTFGATHTICSGSSEEVKA
IIDDITNGRGVDISMECVGYPATFDICQKIISVGGHIANVGVHGKPVDFNLDELWIKNIT
LNTGLVNANTTEMLLNVLKTGKIDATRLITHHFKLSEVEKAYETFKHAGANNALKVIIDN
DIS
>tr|Q1QM12|Q1QM12_NITHX Alcohol dehydrogenase, zinc-binding OS=Nitrobacter hamburgensis (strain X14 / DSM 10229) GN=Nham_1928 PE=3 SV=1
MIEIKVRRGGAAFIDTKQPFGSEHPMKALVYHGPGHKELDDRPKPEIRSAGDAIVKMVKT
TICGTDLHILKGDVPTCTPGRILGHEGVGIIDSVGAGVTTFKLGDRVLISCISSCGKCEY
CRRGLYSHCTTGGWILGNEIDGTQAEYVRTPHADTSLYRIPADADEEALVMLSDILPTGF
ECGVLNGKVAPGSTVAIVGSGPIGLAALLTAQFYSPAELIMIDLDDKRLKIAKIFGATHT
INSASGKAADKVKALTGGKGVDTAIEAVGVPATFVLCQDIVAPGGIIANIGVHGSKVDLH
LERLWSHNISITTRLVDTVTTPMLLKTVQSNKINPAQLITHRFPLDQILKAYDTFSRAAD
TGALKVIITA
>tr|Q1QYL1|Q1QYL1_CHRSD Alcohol dehydrogenase GroES-like protein OS=Chromohalobacter salexigens (strain DSM 3043 / ATCC BAA-138 / NCIMB 13768) GN=Csal_1091 PE=3 SV=1
MKALVYEGVGQKAWKEKDRPAIEQTTDAIVRVTYTTICGTDLHILKGDVPAVTPGRTLGH
EGIGVIKEVGGAVSGLAVGDQVLISCITSCGHCDYCKQGMYAHCRDGGWILGHKIDGTQA
EVVRIPHAANSLYRLPPGLEPAAALMLSDILPTGHEIGALNGEVSLGDTVAIVGSGPIGL
AALLTARFYSPGRIIMVDPDENRLAVARQLGATDTVSTDPVETVMSLTDGEGVDVAMEAV
GIPETFDTCQRILRPGGRLANIGVHGRSVELRLEELWIKNVTVRTGLVNTNTIPVLMRFL
ETGGIDAESLITHRFALDEIEKAYEVFSRAASEKAIKMLLTA
>tr|Q2T4Y9|Q2T4Y9_BURTA Alcohol dehydrogenase, zinc-containing OS=Burkholderia thailandensis (strain E264 / ATCC 700388 / DSM 13276 / CIP 106301) GN=BTH_II1565 PE=3 SV=1
MKALVYHGPGRKSLDERPMPELAAPTDVIVRVTRTTICGTDLHILKGDVPSCEPGRIIGH
EGVGVVHRAGAAVSTLKEGDRVLISCISSCGQCEYCRRGMYSHCTTGGWILGNRIDGTQA
EYVRIPHAQTSLYRIAPGADEEALVMLSDILPTGFECGVLNGRVQPGGTVAIVGAGPIGL
AALLTAQFYSPAQIVMIDPDPNRLAVAQRFGATACIDNGQVDAVAEVKALTGGGVDCAIE
AVGIPASFELCQQIIAPGGVIANVGVHGVKADLHLETLWDRNITITTRLVDTSSTPMLLK
TVGAGRLDPRRLITHRFPLADIEQAYETFGHAANTRALKVIVEVSDISE
>tr|Q3JFS1|Q3JFS1_BURP1 Alcohol dehydrogenase, zinc-containing OS=Burkholderia pseudomallei (strain 1710b) GN=BURPS1710b_A2432 PE=3 SV=1
MKALVYHGPGRKSLDERPMPELAAPTDVIVRVTRTTICGTDLHILKGDVPSCEPGRVLGH
EGVGVVHRAGGAVSTFKEGDRVLISCISSCGQCEYCRRGMYSHCATGGWILGNRIDGTQA
EYVRIPHAQTSLYRIAPGADEEALVMLSDILPTGFECGVLNGRVQPGGTVAIIGAGPIGL
AALLTAQFYSPAQIVMIDPDPNRLALARRFGATACIDNGQVDAVAGVKALTGDGVDCAIE
AVGIPASFELCQRIIAPGGVIANVGVHGMKADLHLETLWDRNITITTRLVDTSSTPMLLK
TVGAGRLDPKQLITHRFSLADIGQAYETFGHAAHTRALKVIVEVSE
>tr|Q3JZQ0|Q3JZQ0_STRA1 Alcohol dehydrogenase, zinc-containing OS=Streptococcus agalactiae serotype Ia GN=SAK_1651 PE=3 SV=1
MRAATYLSANELSLTDKAKPQVIKPTDAVVRLVKTTICGTDLHILGGDVPACKPGTTLGH
EGIGIVEEVGSAVNHFKVGDKVIISCVTACNTCYYCKHQLPSHCEDGGWILGHLIEGTQA
EYVHIPHADGSLYHAPEGVCDDALVMLSDILPTSYEIGVLPSHIKPGDTVCIVGAGPIGL
SALLTAQFYCPAKIIMVDLSQKRLEASKKFGATHTILSTSTQEVKEEIDKITKGRGVDVV
LECVGYPATFDICQNVVSIGGHIANVGVHGKPVEFNLQDLWIKNITLNTGLVNANTTEML
LEVLETGKIDATQLVTHHFKLSEIEEAYKVFKAAEENNTLKVIIENDITPA
>tr|Q48TN6|Q48TN6_STRPM Zn-dependent alcohol dehydrogenases and related dehydrogenases OS=Streptococcus pyogenes serotype M28 GN=M28_Spy0811 PE=4 SV=1
MNWLITSQPYKELNMKAATYLSTGNLQLIDKPKPVIIKPTYRPVGKNHSICGTDLHILGG
DVPACKEGTILGPEGIGIVKEIGDAVTNFKIGDKVIISCVTSCHTCYYCKRGLSSHCEDG
GWILGHLINGTQAEYVHIPHADGSLYHAPDTIDDEALVMLSDILPTSYEIGVLPSHVKPG
DNVCIVGAGPVGLAALLTVQLFSPANIIMVDLSQNRLEAAKTFGATHTICSGSSEEVKAI
IDDITNGRGVDISMECVGYPATFDICQKIISVGGHIANVGVHGKPVDFNLDELWIKNITL
NTGLVNANTTEMLLNVLKVIIDNDIS
>tr|Q4L944|Q4L944_STAHJ Alcohol dehydrogenase, zinc-containing OS=Staphylococcus haemolyticus (strain JCSC1435) GN=SH0522 PE=3 SV=1
MKAYVYEKPGVAKLIDKEKPVITESTDAIIRMVKTTICGTDLHIIKGDTPEVPSNTTLGH
EGIGIVESVGSSVNNFKVGDKVIVSCISPCGKCYYCKKGIYAHCEKDGGWILGHLIDGTQ
AEYVKVPFADNSLYHAPESLPDEALVMLSDILPTGYEIGVLKGKVKPGSTVSIVGAGPVG
LAALLTAQFYSPSKIIMLDLDDNRLATAKELGATHTINSTNVEDAVAQVKSLNHRGVDVA
IEAVGIPKTFDLCQKLIGVDGTIANVGVHGLPVQFDIDKLWIKNINVTTGLVSANTTEEL
LEALKSKIIQPEQLVTHYSKLSDIEHAYDLFRNATDHKAIKLLIENDITE
>tr|Q5F8Q6|Q5F8Q6_NEIG1 Putative alcohol dehydrogenase OS=Neisseria gonorrhoeae (strain ATCC 700825 / FA 1090) GN=NGO0711 PE=3 SV=1
MKAMVYHGANDIRFEEKPRPQIIDPTDAVVKIVKTTICGTDLGIWKGKNPEVADGRILGH
EGIGIVEEVGEAVKNIKVGDKVIISCVSKCCTCDNCKIQLYSHCRNGGWILGYMIDGTQA
EYVRTPYADNSLVPPHDNVNEEIALLLSDALPTAHEIGVQYGDVKPGDTVFIAGAGPVGM
SALLTAQLYSPAAIIVCDMDENRLKPAKELGATHTISPASGDVSKQVFAIVGEDGVDCAI
EAVGIPATWNMCQDIVKPGGHIAVVGVHGQSVDFKLEKLWIKNLAITTGLVNANTTEILM
KAIFSSSVDYTKMLTHRFKFSQLEKPTTCSNTPPKTKR
>tr|Q5HL75|Q5HL75_STAEQ Alcohol dehydrogenase, zinc-containing OS=Staphylococcus epidermidis (strain ATCC 35984 / RP62A) GN=SERP2112 PE=3 SV=1
MKAYEYLKPGHAQLTDKEKPTITSSTDAIIRIVKTTICGTDLHIIKGDTPEVKSHTTLGH
EGIGIIEEIGDNVNNFKVGDKVIISCISSCGKCYYCKKGIYAHCENGGGWILGHLVNGTQ
AEYVKVPFADNSLYHAPSNLKEDALVMLSDILPTGYEIGVLKGKVKPGCTVAIVGAGPVG
LAALLTAQFYSPSKIIMIDLDDNRLETAKELGATHLINSKETETAIKKVKSLNPRGVDVA
IEAVGIPQTFDLCQNLIGVDGTIANVGVHGLPVQLDIDKLWIKNINVTTGLVSGNTTEEL
LEALKSKIIQPEQLVTHYSKLSEIESAYDLFRNATDHKAIKLIIENDITI
>tr|Q5WUY3|Q5WUY3_LEGPL Putative uncharacterized protein OS=Legionella pneumophila (strain Lens) GN=lpl2034 PE=3 SV=1
MKAFIYQGPGKKAIEERPTPIITNPTDAIIKVTKTTICGTDLHILKGDVVTCVPGRILGH
EGIGVVDKVGQGVTEFQKGDLVLISCITSCSKCEYCRKGMYSHCAKGGWILGNTIDGTQA
EYVRIPYADTSLYKIPEGIDEDVLVMLSDILPTGFECGVQNGKVQPGNTVAIVGAGPIGL
STLLTAQFYSPAEIIVIDLDDNRLEVAKRFGATATVNSSDGKAVDKIMQMTNGRGVDTAI
EAVGIPATFVMCEDIVAPGGTIANIGVHGVKADLHLERLWSQNISITTRLVDTVTTPMLL
KTVSAKKINPMLLISHRFKFAKILDAYETFAHAADTHALKVIINVS
>tr|Q5XC95|Q5XC95_STRP6 Zn-dependent alcohol dehydrogenases and related dehydrogenases OS=Streptococcus pyogenes serotype M6 GN=M6_Spy0833 PE=3 SV=1
MNWLITSQPYKELNMKAATYLSTGNLQLIDKPKPVIIKPTDAIVQVVKTTICGTDLHILG
GDVPACKEGTILGHEGIGIVKEVGDAVTNFKIGDKVIISCVTSCHTCYYCKRGLSSHCED
GGWILGHLINGTQAEYVHIPHADGSLYHAPDTIDDEALVMLSDILPTSYEIGVLPSHVKP
GDNVCIVGAGPVGLAALLTVQFFSPANIIMVDLSQNRLEAAKTFGATHTICSGSSEEVKA
IIDDITNGRGVDISMECVGYPATFDICQKIISVGGHIANVGVHGKPVDFNLDELWIKNIT
LNTPIQLKCY
>tr|Q62CY1|Q62CY1_BURMA Alcohol dehydrogenase, zinc-containing OS=Burkholderia mallei GN=BMAA0709 PE=3 SV=1
MKALVYHGPGRKSLDERPMPELAAPTDVIVRVTRTTICGTDLHILKGDVPSCEPGRVLGH
EGVGVVHRAGGAVSTFKEGDRVLISCISSCGQCEYCRRGMYSHCATGGWILGNRIDGTQA
EYVRIPHAQTSLYRIAPGADEEALVMLSDILPTGFECGVLNGRVQPGGTVAIIGAGPIGL
AALLTAQFYSPAQIVMIDPDPNRLALARRFGATACIDNGQVDAVAGVKALTGDGVDCAIE
AVGIPASFELCQRIIAPGGVIANVGVHGMKADLHLETLWDRNITITTRLVDTSSTPMLLK
TVGAGRLDPKQLITHRFSLADIGQAYETFGHAAHTRALKVIVEVSE
>tr|Q63M20|Q63M20_BURPS Zinc-binding dehydrogenase OS=Burkholderia pseudomallei GN=BPSS0840 PE=3 SV=1
MKALVYHGPGRKSLDERPMPELAAPTDVIVRVTRTTICGTDLHILKGDVPSCEPGRVLGH
EGVGVVHRAGGAVSTFKEGDRVLISCISSCGQCEYCRRGMYSHCATGGWILGNRIDGTQA
EYVRIPHAQTSLYRIAPGADEEALVMLSDILPTGFECGVLNGRVQPGGTVAIIGAGPIGL
AALLTAQFYSPAQIVMIDPDPNRLALARRFGATACIDNGQVDAVAGVKALTGDGVDCAIE
AVGIPASFELCQRIIAPGGVIANVGVHGMKADLHLETLWDRNITITTRLVDTSSTPMLLK
TVGAGRLDPKQLITHRFSLADIGQAYETFGHAAHTRALKVIVEVSE
>tr|Q82NN0|Q82NN0_STRAW Putative dehydrogenase OS=Streptomyces avermitilis GN=SAV1272 PE=3 SV=1
MKALVFHGSGESVWEDVADPGIQDAGDAIVRVDTVTICGTDLHILKGDLPEVRPGTVLGH
EAVGEIVETGGDVRTVRPGDRVLVSCITACGRCRFCRESAYGQCRGGGGWILGHLINGTQ
AEYVRVPHADLSVHPLPGAMDSKDAVLLADILPTAYEVGVLNGRVRPGDTVVVVGAGPVG
LAAVATSRLYTPEKIIAVDLAPARLDAAKRLGADAVAVAGEEAEPLVADLTLGLGADVVI
EAVGVPETFEMCTRMVRPGGHVANVGVHGRPAVLHLEDLWIKNVTITTGLVDTRSTPTLL
RMMAAGHLPASSMVTHTFPLDAMEEAYDVFSRAADTGALKVVLGEQQHDVLMVRAA
>tr|Q8CN11|Q8CN11_STAES Sorbitol dehydrogenase-like protein OS=Staphylococcus epidermidis (strain ATCC 12228) GN=SE_2098 PE=3 SV=1
MKAYEYLKPGHAQLTDKEKPTITSSTDAIIRIVKTTICGTDLHIIKGDTPEVKSHTTLGH
EGIGIIEEIGDNVNNFKVGDKVIISCISSCGKCYYCKKGIYAHCENGGGWILGHLVNGTQ
AEYVKVPFADNSLYHAPSNLKEDALVMLSDILPTGYEIGVLKGKVKPGCTVAIVGAGPVG
LAALLTAQFYSPSKIIMIDLDDNRLETAKEIGATHLINSKETETAIKKVKSLNPRGVDVA
IEAVGIPQTFDLCQNLIGVDGTIANVGVHGLPVQLDIDKLWIKNINVTTGLVSGNTTEEL
LEALKSKIIQPEQLVTHYSKLSEIESAYDLFRNATDHKAIKLIIENDITI
>tr|Q8DN84|Q8DN84_STRR6 Putative alcohol dehydrogenase OS=Streptococcus pneumoniae (strain ATCC BAA-255 / R6) GN=adh PE=3 SV=1
MKAYTYVKPGLASFVDVDKPVIRKPTDAIVRIVKTTICGTDLHIIKGDVPTCQSGTILGH
EGIGIVEEVGEGVSNFKKGDKVLISCVCACGKCYYCKKGIYAHCEDEGGWIFGHLIDGMQ
AEYLRVPHADNTLYHTPEDLSDEALVMLSDILPTGYEIGVLKGKVEPGCSVAIIGSGPVG
LAALLTAQFYSPAKLIMVDLDDNRLETALSFGATHKVNSSDPEKAIKEIYDLTDGRGVDV
AIEAVGIPATFDFCQKIIGVDGTVANCGVHGKPVEFDLDKLWIRNINVTTGLVSTNTTPQ
LLKALESHKIEPEKLVTHYFKLSEIEKAYEVFSKAADHHAIKVIIENDISEA
>tr|Q8DY56|Q8DY56_STRA5 Alcohol dehydrogenase, zinc-containing OS=Streptococcus agalactiae serotype V GN=adh PE=3 SV=1
MRAATYLSANELSLTDKAKPQVIKPTDAVVRLVKTTICGTDLHILGGDVPACKPGTTLGH
EGIGIVEEVGSAVNHFKVGDKVIISCVTACNTCYYCKHQLPSHCEDGGWILGHLIEGTQA
EYVHIPHADGSLYHAPEGVCDDALVMLSDILPTSYEIGVLPSHIKPGDTVCIVGAGPIGL
SALLTAQFYSPAKIIMVDLSQKRLEASKKFGATHTILSTSTQEVKEEIDKITKGRGVDVV
LECVGYPATFDICQNVVSIGGHIANVGVHGKPVEFNLQDLWIKNITLNTGLVNANTTEML
LEVLETGKIDATQLVTHHFKLSEIEEAYKVFKAAEENNTLKVIIENDITPA
>tr|Q8E3S2|Q8E3S2_STRA3 Putative uncharacterized protein gbs1684 OS=Streptococcus agalactiae serotype III GN=gbs1684 PE=3 SV=1
MRAATYLSANELSLTDKAKPQVIKPTDAVVRLVKTTICGTDLHILGGDVPACKPGTTLGH
EGIGIVEEVGSAVNHFKVGDKVIISCVTACNTCYYCKHQLPSHCEDGGWILGHLIEGTQA
EYVHIPHADGSLYHAPEGVCDDALVMLSDILPTSYEIGVLPSHIKPGDTVCIVGAGAIGL
SALLTAQFYSPAKIIMVDLSQKRLEASKKFGATHTILSTSTQEVKEEIDKITKGRGVDVV
LECVGYPATFDICQNVVSIGGHIANVGVHGKPVEFNLQDLWIKNITLNTGLVNANTTEML
LEVLETGKIDATQLVTHHFKLSEIEEAYKVFKAAEENNTLKVIIENDITPA
>tr|Q8K7J9|Q8K7J9_STRP3 Putative zinc-containing alcohol dehydrogenase OS=Streptococcus pyogenes serotype M3 GN=SPs0972 PE=3 SV=1
MKAATYLSTGNLQLIDKPKPVIIKPTDAIVQLVKTTICGTDLHILGGDVPACKEGTILGH
EGIGIVKEVGDAVTNFKIGDKVIISCVTSCHTCYYCKRGLSSHCEDGGWILGHLINGTQA
EYVHIPHADGSLYHAPDTIDDEALVMLSDILPTSYEIGVLPSHVKPGDNVCIVGAGPVGL
AALLTVQFFSPANIIMVDLSQNRLEAAKTFGATHTICSGSSEEVKTIIDDITNGRGVDIS
MECVGYPATFDICQKIISVGGHIANVGVHGKPVDFNLDELWIKNITLNTGLVNANTTEML
LNVLKTGKIDATRLITHHFKLSEVEKAYETFKHAGANNALKVIIDNDIS
>tr|Q8P143|Q8P143_STRP8 Putative zinc-containing alcohol dehydrogenase OS=Streptococcus pyogenes serotype M18 GN=spyM18_1073 PE=3 SV=1
MKAATYLSTGNLQLIDKPKPVIIKPTDAIVQLVKTTICGTDLHILGGDVPACKEGTILGH
EGIGIVKEIGDAVTNFKIGDKVIISCVTSCHTCYYCKRGLSSHCEDGGWILGHLINGTQA
EYVHIPHADGSLYHAPDTIDDEALVMLSDILPTSYEIGVLPSHVKPGDNVCIVGAGPVGL
AALLTAQFFSPANIIMVDLSQNRLEAAKTFGATHTICSGSSEEVKTIIDDITNGRGVDIS
MECVGYPATFDICQKIISVGGHIANVGVHGKPVDFNLDELWIKNITLNTGLVNANTTEML
LNVLKTGKIDATRLITHHFKLSEVEKAYETFKHAGANNALKVIIDNDIS
>tr|Q8Y2Y7|Q8Y2Y7_RALSO Probable zinc-dependent alcohol dehydrogenase oxidoreductase protein OS=Ralstonia solanacearum GN=RSc0194 PE=3 SV=1
MKALVYEGPGKISLENKPKPELQAPGDAVVRVTLTTICGTDLHIIKGDVPTCEPGRTLGH
EGVGVIESVGAAVTSLKPGDHVLISCISSCGKCANCRRGMYSHCETGGWILGHRIDGVQA
EYVRVPHAETSLYKVPPGVDEEALVMLSDIFPTGFECGVLNGRVQPGSTVAIVGAGPIGL
ASLLTAQFYSPARIIMIDTNVARLEVASGLGASDCINVTRENAAAAVKRLTDGMGVDCAI
EAVGVPATFELCQELVAPGGVIANIGVHGVKADLHLETLWSQNIAITTRLVDTVSTPMLL
KTVRAGKLLPGQLITHRFKLDDILAAYDTFRNAGETHALKVIIAT
>tr|Q97NH4|Q97NH4_STRPN Alcohol dehydrogenase, zinc-containing OS=Streptococcus pneumoniae GN=SP_2055 PE=3 SV=1
MKAYTYVKPGLASFVDVDKPVIRKPTDAIVRIVKTTICGTDLHIIKGDVPTCQSGTILGH
EGIGIVEEVGEGVSNFKKGDKVLISCVCACGKCYYCKKGIYAHCEDEGGWIFGHLIDGMQ
AEYLRVPHADNTLYHTPEDLSDEALVMLSDILPTGYEIGVLKGKVEPGCSVAIIGSGPVG
LAALLTAQFYSPAKLIMVDLDDNRLETALSFGATHKVNSSDPEKAIKEIYDLTDGRGVDV
AIEAVGIPATFDFCQKIIGVDGTVANCGVHGKPVEFDLDKLWIRNINVTTGLVSTNTTPQ
LLKALESHKIEPEKLVTHYFKLSEIEKAYEVFSKAADHHAIKVIIENDISEA
>tr|Q99ZS0|Q99ZS0_STRP1 Putative zinc-containing alcohol dehydrogenase OS=Streptococcus pyogenes serotype M1 GN=SPy_1111 PE=3 SV=1
MKAATYLSTGNLQLIDKPKPVIIKPTDAIVQLVKTTICGTDLHILGGDVPACKEGTILGH
EGIGIVKEVGDAVTNFKIGDKVIISCVTSCHTCYYCKRGLSSHCQDGGWILGHLINGTQA
EYVHIPHADGSLYHAPDTIDDEALVMLSDILPTSYEIGVLPSHVKPGDNVCIVGAGPVGL
AALLTVQFFSPANIIMVDLSQNRLEAAKTFGATHTICSGSSEEVKAIIDDITNGRGVDIS
MECVGYPATFDICQKIISVGGHIANVGVHGKPVDFNLDELWIKNITLNTGLVNANTTEML
LNVLKTGKIDATRLITHHFKLSEVEKAYETFKHAGANNALKVIIDNDIS
>tr|Q9JYX0|Q9JYX0_NEIMB Alcohol dehydrogenase, zinc-containing OS=Neisseria meningitidis serogroup B GN=NMB1395 PE=3 SV=1
MKAMVYHGANDIRFEEKPRPQIIDPTDAVVKIVKTTICGTDLGIWKGKNPEVADGRILGH
EGIGIVEEVGEAVKNIKVGDKVIISCVSKCCTCDNCKTQLYSHCRNGGWILGYMIDGTQA
EYVRTPYADNSLVPLPDNVNEEIALLLSDALPTAHEIGVQYGDVKPGDTVFIAGAGPVGM
SALLTAQLYSPAAIIVCDMDENRLKLAKELGATHTINPASGEVSKQVFAIVGEDGVDCAI
EAVGIPATWNMCQDIVKPGGHIAVVGVHGQSVDFKLEKLWIKKLAITTGLVNANTTEMLM
KAISSSSVDYTKMLTHHFKFSELEKAYDVFKHAAENQVMKVVLEAD
>tr|Q9RIY6|Q9RIY6_STRCO Putative zinc-containing dehydrogenase OS=Streptomyces coelicolor GN=SCO0179 PE=3 SV=1
MKGYVFHGPGRSAWEDIPDPELKEPTDAIVRVDAVTICGTDLHILKGDVPEVRPGTVLGH
EAVGEIVEVGTDVRTVRPGDRVLVSCITACGRCRYCREGVYGQCLGGGGWILGHLINGTQ
AEYVRVPYADLSVHSLPGAVTDEDAVLLADIFPTAYEVGVLNGRVSPGDTVVVVGAGPIG
LAAVATARLFAPERIVVVDLATARLEAARKLGAEAVADAREDPEQLVADLTGGLGADVVI
EAVGVPETFEMCTRVVRPGGHVANVGVHGRPATLHLEDLWSKNVTVTTGLVDTRSTPTLL
RMAASGRLPTGQLVTHTFPLERMEEAYEVFSAAADTGALKVVLGGPKREVVAANAV
