# Supplementary material for: Subdivision of the MDR superfamily of medium-chain dehydrogenases/reductases through iterative hidden Markov model refinement
Source: BMC Bioinformatics. 2010 Oct 27;11:534. doi: 10.1186/1471-2105-11-534 (PMC2976758; doi:10.1186/1471-2105-11-534)
Supplement: Additional file 4 — MDR family alignment figures. Illustrations showing the mafft MSAs from Additional file 3: mdr-sequences. Red sequence identifiers denote sequences from UniProtKB/TrEMBL, while blue correspond to sequences from Swiss-Prot. The position cscores are shown in a bar plot under the MSA. Positions that contain gaps in over 90% of the sequences have been removed from the alignment in order to increase readability. [file 1471-2105-11-534-S4.ZIP › mdr/MDR021.fasta]

>sp|P27250|YJGB_ECOLI Uncharacterized zinc-type alcohol dehydrogenase-like protein yjgB OS=Escherichia coli (strain K12) GN=yjgB PE=3 SV=2
MSMIKSYAAKEAGGELEVYEYDPGELRPQDVEVQVDYCGICHSDLSMIDNEWGFSQYPLV
AGHEVIGRVVALGSAAQDKGLQVGQRVGIGWTARSCGHCDACISGNQINCEQGAVPTIMN
RGGFAEKLRADWQWVIPLPENIDIESAGPLLCGGITVFKPLLMHHITATSRVGVIGIGGL
GHIAIKLLHAMGCEVTAFSSNPAKEQEVLAMGADKVVNSRDPQALKALAGQFDLIINTVN
VSLDWQPYFEALTYGGNFHTVGAVLTPLSVPAFTLIAGDRSVSGSATGTPYELRKLMRFA
ARSKVAPTTELFPMSKINDAIQHVRDGKARYRVVLKADF
>tr|A4S9P0|A4S9P0_OSTLU Predicted protein OS=Ostreococcus lucimarinus (strain CCE9901) GN=OSTLU_41988 PE=3 SV=1
MEVELRAEGEHFNSQAASDALFSVDEAWGKNLVGALILELYSELQNDDKDTTIGFAALAQ
GEDLVPFKYRLPDMTPTSVEVKVEYCGLCGSDDHLIVGDYGEYAVWPQVCGHEVVGTVTQ
VGTAVTTLKAGQRVGVGWQSSSCHDCEWCARGDEQLCSSVGCTCCEGNKGGFADRMRLND
SQFCYKIPDALSSAEVAPLLCGGQTVWTPLNEQTKSSDRVGILGLGGLGHMAIKFAKALG
REVTAISSSASKRADALSHGASRFLVHTNQEEMDAAASSLDFILVTIATNKEVDFAKFFP
LLRPRGTICFVGMCPPIQADVFTLGFTMNNITTSNTGGKKDMVQMLEFCARHKIGASVAV
SPLSEINTAITALRTGESHFRHVLVNDVSSGSQHRRMASAFGSGFPSR
>tr|Q00SV0|Q00SV0_OSTTA COG1064: Zn-dependent alcohol dehydrogenases (ISS) (Fragment) OS=Ostreococcus tauri GN=Ot18g00670 PE=3 SV=1
XGMCAWCTAQGSSYPMSLENASPHASHNEKRLIVWAVTRSRSTALERSLSKHSESMVMHE
LLTEPYLKENNPTNYAKIVSGQSEQQLASSGCSYATMLEVMTADYSAQGRPFFFSKELSC
YFDLTQMNSSWLKRFSHVVLIRRPEHALESFYRVSIESPEESTYFDPSEAGFVEAFGIVN
ALKRINAKVMVIDADADLLARPEATMQELCKLASVNFESSMLHWKPAELSTWIKFRGWHD
DAAKSTGFTAVDKPPLQNVPSEVHEAAAKNQPYYEAVSWERSESADQWPILRQSTETGVK
SCKFSVVLCASDEGATDMAPRLAAARLSGVNVYEFKSTEIAEASKKCPFLFDEPIVLVGN
HKPTLYMAEALRERAQKEGTLSIVRIVCVDEMDHRVVPEGYKYTWVREESLADQTVMDEV
LKSVIDDIETAQSEAAKEVEEVNGLAASYEATTAATHWRSGLAMALQDARSNKPCVTDAT
STYTLREVYSRAYHVANILTERGGTNCRVGLFLLASASSVWCAMGSLLCESVFCEIPAWY
RDTDLERVLRLNESKVILTSRDLSKFVPAEFQHMIVIIEDVDCDADLSGELHPALTRPDT
PDAPGFSVLTSGTTGVSKILCCPQSALTDSQTVIGPHMRGDDVMGSFWVYYYFFIPLLAG
RTMSIIPNDFFLKPRELVQYIQKQKMTMLYLSPSILESCLLHCTPREFADGLKEVHTILL
TGERNVRSQPETRLIDVYSTNETGDLAISDYGGAFFLREGTQARSGLLCGFYSDSGYTSI
DGGWYFTGDLVRWLGRNRLTFESRQKSSYVKIRGFKVSPIAVQDVLLKMPVIKQAIVSTV
GTSDVDQQLVAGISFHSGMRATEIELREHMSEHVPNYMIPSTFYDFGDKVSTATSGKASK
LDVSRLSKITDSAIAAELSTKEAEVVEVWRQVLDQPEKTFASSESFFDYGGSLKFVELAA
ALSKKWGVSLTVPEVIAKPTLAEMAILSEDYQNAKFEPDVEVAKYDFTNFARTPRKTASG
KKTVLLTGATGFLGAYLLEELAKTDDIGKIYAVVRAQDKTSAQNRVVDVFTKRGITFHDK
ITAKTTFLCGDMAKPSYGILDDVLNPILESIDVVISGGAEVNMVKSYSALEKVNVGGTYN
GLAIASRAGAKHILISTQYPLPGEVPTGYRRSKEVAELLCARAQKEAAVESAVLLFGDIG
ISRAQGSLAPDDDYIVIFLRACLETGFFPRTDWAVSILSIDDCVKMLSSISTDGKYDRYA
YDGVSREVKGRLMEFSQLYDWLNAEYALRLCSYEGWLNAVKAGAAEGKEVLQRVLLTIDA
MEVELKAEGEHFRSANEKDDALFSVDDAWGKNLVSALLLEKYSGELQTDDKDTTIGYAAL
AQNEDLVPIKYRLPDMTPSSVELRVEYCGLCGSDDHLIVGDYGEYAVWPQVCGHEVVGVV
TQVGSAVTTLKPGQRVGVGWQSSSCHDCEWCARGDEQLCSAVGCTCCEGNKGGFADRMRL
NDAQFCYKIPDELASAEVAPLLCGGQTVWTPLNEQTKSGDRVGVLGLGGLGHMAIKFAKA
LGREVTAISSSASKRADAMSHGASHFLLHSDDEAMEAAAQSLDFILVTIATNKEVDFSKF
FPLLRPRGTICFVGMCPPISADVFTLGFTMNNITTSNTGGKKDMVQMLDFCARHKIGAAV
AISPLSEINTALSKLRSGDSHFRHVLSNDVQHASKRATA
>tr|A1YN40|A1YN40_ECOLX Alcohol dehydrogenase OS=Escherichia coli GN=yjgB PE=3 SV=1
MLYTSQTTPEKDQKMSMIKSYAAKEAGGELEVYEYDPGELRPQDVEVQVDYCGICHSDLS
MIDNEWGFSQYPLVAGHEVIGRVVALGSAAQDKGLQVGQRVGIGWTARSCGHCDACISGN
QINCEQGAVPTIMNRGGFAEKLRADWQWVIPLPENIDIESAGPLLCGGITVFKPLLMHHI
TATSRVGVIGIGGLGHIAIKLLHAMGCEVTAFSSNPAKEQEVLAMGADKVVNSRDPQALK
ALSGQFDLIINTVNVSLDWQPYFEALTYGGNFHTVGAVLTPLPVPAFTLIAGDRSVSGSA
TGTPYELRKLMRFAARSKVAPTTELFPMSKINDAIKHVRDGKARYRVVLKADF
>tr|A3YYG9|A3YYG9_9SYNE Zinc-containing alcohol dehydrogenase superfamily protein OS=Synechococcus sp. WH 5701 GN=WH5701_08744 PE=3 SV=1
MQITVWQALAKGGRLERSQATLLDPGPDEVLLEVLHCGLCHSDLSMLDNSWGISTYPLVP
GHEVVGRVAAVGAGVDSGLLGSIQGLGWIAGSCRHCDWCLGGNANLCPSLEASVVGRHGG
FASHVMAHQDWIVAIPDGVSAADAGPLFCGGITVFAPLFDEAVSPTSRVAVIGIGGLGHM
ALQFARAWGCEVTAVTTSPAKADEARRLGAHRVLALSELGDHPGVFDLIINTSNHDLDWP
ALIGSLAPLGRLHQLGVPLSPLQIPAFPLIAGRRSVTGSPTSSPASLRRMVEFCARHGIA
PLVEHLPMAEINTAIERLRQGDVRYRFVLDGPA
>tr|A3Z514|A3Z514_9SYNE Zinc-containing alcohol dehydrogenase superfamily protein OS=Synechococcus sp. RS9917 GN=RS9917_10746 PE=3 SV=1
MVVTITVWQAREAGAPLERAERAMLEPAAGELVLEVLHCGLCHSDLSMLDNNWGLSAYPL
VPGHEVVGRVVRVGEGVDPGVIGELRGLGWISGSCMHCALCLGGTANLCGSLEATIVGRQ
GGFASHVTARQDWAIRLPEGMDPAAAGPLFCGGITVFAPLVDEVVSPTAHVAVIGIGGLG
HMALQFARAWGCEVTALTTHLAKAEEAKRFGAHHVESLEELPDLAGRFDLVINTVNHALD
WGAVMGSLAPLGRLHQLGAVLEPLQVSAFDLIMARRSITGSPTSSPASLMKMVEFCVRHN
IRPQVEHLPMDRLNEAIDRLRRGDVRYRFVLDSVAD
>tr|A3ZL88|A3ZL88_9PLAN Zinc-containing alcohol dehydrogenase superfamily protein OS=Blastopirellula marina DSM 3645 GN=DSM3645_08987 PE=3 SV=1
MSDVIHAYAALSSGAALEPFEYDPGPLLDNQVEVAVTHCGICHSDLSMVENEWGMTAFPL
VPGHEASGVVAAIGSQVKGLKIGQRVGVGWQAGSCMSCPQCLGGDHNLCAQSAATIVGRH
GGFADRVRCDWQFAIPLPDSLAAADAGPLFCGGVTVFNPMLQYGLLPMHRIGVIGIGGLG
HMALQFANKWGCEVTAFTSSDSKREEALQLGAHHVVNSRDSDAMAKLAGSLDYILSTVNV
PLDWPVILNALAPKGKLMVVGAVLEPIPIPAMSIIMAQRSVCGSPIGSPTTIAKMLDFSA
RHKIAPQIETFPMSKVNDALEHLKAGKARYRIVLENDIAK
>tr|A4CXL8|A4CXL8_SYNPV Zinc-containing alcohol dehydrogenase superfamily protein OS=Synechococcus sp. (strain WH7805) GN=WH7805_00515 PE=3 SV=1
MISVWQAPSAGAPLECAQRPALQPVADELVLEVMHCGLCHSDLSMIGNHWGVSRYPLVPG
HEVIGRVTAVGEGVDPGVIGEVRGLGWISGSCNHCSLCLGGDQNLCSSLEATIVGRQGGF
ASHVVARQDWTIPLPTGLDPAEAGPLFCGGVTVFAPLVDEAVSPTAHVAVVGIGGLGHIA
LQFARAWGCEVTAITTNPAKTEQARRFGAHHVEELEALSDLQRRFDLVINTVNHPLDWSA
VMASLKPRGRLHQLGAVLEPIQVGAFDLISARRSITGSPTSSPASLLKMVEFCVRHNILP
LVEHLPMDQVNVAIERLAKGDVRYRFVLDA
>tr|A6C0Z8|A6C0Z8_9PLAN Zinc-containing alcohol dehydrogenase superfamily protein OS=Planctomyces maris DSM 8797 GN=PM8797T_05450 PE=3 SV=1
MGYEAWVTSDIGAPFSRQTLEREPLGPEEVEVAVEHCGVCHSDLSMWQNEWDMTTLPAVF
GHEVIGRVTALGSQAKGLSVGQRVGVGWFSGSCMHCRQCLSGDQHLCLEGQPTIAGHLGG
FASSVRAHWAWTIPLPDGLNFADAGPLLCGGITVFNPLSRFATPKSRVGIVGIGGLGHMA
VKFASAYGCDVTAFTSRESKFDEARGFGAHHVVASRDSAAILELENSLDLLIVTVNVPLD
WDALLKTLAPNGRMHVVGAVLEPIPVPVFTLLTRQASVSGSPTGSPVTMAEMLDFAARHN
IAPQTEHFPMRQINEAFQHVSEGKARYRVVLDADI
>tr|A6DMG5|A6DMG5_9BACT Alcohol dehydrogenase, zinc-binding protein OS=Lentisphaera araneosa HTCC2155 GN=LNTAR_15837 PE=3 SV=1
MINAYAVNNPREPLQKISYDPGILEKDQVEIDVKYCGICHSDLSMMNNDWGISQYPLVPG
HEVTGIISQVGESVTHLKVGQAVGLGWHSAFCGSCNHCSEGDHNLCGSAQGTIVAHHGGF
ADKVRAQANSVVPIPDGLDLSKVGPLFCGGITVFNPLVQYNIPPTAKVAVIGIGGLGHLA
LQFLNAWGCEVTAFTSSESKKQEALTLGAHHTLNSRDAEEIEKAAGSFDLIISTVNVKLD
WELYINTLKAKGRLHFVGATLEPIEVQAFSLIMSQRSISGSPVGSPATIAKMLDFAKIHN
IEAQVEIFPMSKANEAIAHLESGQARYRVVLEN
>tr|A6GNT9|A6GNT9_9BURK Alcohol dehydrogenase, zinc-binding protein OS=Limnobacter sp. MED105 GN=LMED105_02403 PE=3 SV=1
MELIMINAYAAFEAKGPLKPFQYDPGELNAFDIEIDVDHCGICHSDVSMLDNDWGRAKYP
MVAGHEIIGRVSQVGSHVSHLAIGDVVGLGWHSGYCESCRMCMGGDHNLCSTAKGTIVGR
HGGFADKVRAQAVSAVKIPAGVNPATAGPLLCGGITVYNPLVQFNISPQSKVAVIGVGGL
GHMAVMFLKAWGCEVTAFSSNVSKTDELLGMGAHHVLNSKDPDALKKAAGSFDLILSTVN
VKLDWNAYIGTLAPKGRLHFLGAVLEPLDIGVFGLMGQQRSISSSPVGSPRVIADMLKFA
ALHNIQPIVETYSFDQINEAVDKVRNGSPRFRVVLSR
>tr|A8YJH1|A8YJH1_MICAE Genome sequencing data, contig C320 OS=Microcystis aeruginosa PCC 7806 GN=IPF_4903 PE=3 SV=1
MIRAYAAQEKGGKLEPFDYDPGILADEDVEIAVEYCGICHSDLSMLDNDWGLTTYPFVPG
HEVVGTIAALGAKVKELKLGQRVGLGWFSRSCSTCETCMSGDQNLCATAEGTIVGRHGGF
AERVRAHHSWLVPLPDQLDAAKAGPLFCGGITVFNPIVQFNIKPTARVGVIGIGGLGHIA
LKFLKAWGCEVTAFSSSPDKETEAKELGATHFINSRDPEALQSVQNYFDFIISTVNVNLD
WGLYIACLRPKGRLHIVGAVLEPMATYAFPLIMGQKSISGSPLGSPSTVSKMIEFASRHG
IEPVTETYPISRVNEAMEKLRTGQPKYRLVLQIK
>tr|B1EGZ9|B1EGZ9_9ESCH Oxidoreductase, zinc-binding dehydrogenase family OS=Escherichia albertii TW07627 GN=ESCAB7627_4171 PE=3 SV=1
MSMIKSYAAKEAGGELEVYEYDPGELKPQDVEVQVDYCGICHSDLSMIDNEWGFSQYPLV
AGHEVIGRVVALGSAAQNKGLQIGQRVGVGWTARSCGHCDACISGNQINCEQGVVPTIMN
HGGFAEKLRADWQWVIPLPENIDIESAGPLLCGGITVFKPLLMHHITATSRVGVIGIGGL
GHIAIKLLHAMGCEVTAFSSNPAKEQEVLAMGADKVVNSRDPQALKALAGQFDLIINTVN
VSLDWQPYFEALTYGGNFHTVGAVLTPLSVPAFTLIVGDRSVSGSATGTPYELRKLMRFA
ARSKVAPTIELFPMSKINDAIQHVRDGKARYRVVLKADF
>tr|B2N152|B2N152_ECOLX Oxidoreductase, zinc-binding dehydrogenase family OS=Escherichia coli 53638 GN=Ec53638_1477 PE=4 SV=1
MSMIKSYAAKEAGGELEVYEYDPGELKPQDVEVQVDYCGICHSDLSMIDNEWGFSQYPLV
AGHEVIGRVVALGSAAQDKGLQVGQRVGIGWTARSCGHCDACISGNQINCEQGAVPTIMN
RGGFAEKLRADWQWVIPLPENIDIESAGPLLCGGITVFKPLLMHHITATSRVGVIGIGGL
GHIAIKLLHAMGCEVTAFSSNPAKEQEVLAMGADKVVNSRDPQALKALAGQFDLIINTVN
VSLDWQPYFEALTYGGNFHTVGAVLTPLSVPAFTLIAGDRSVSGSATGTPYELRKLMRFA
ARSKVAPTTELFPMSKINDAIQHVRDGKARYRVVLKADF
>tr|B2NPN1|B2NPN1_ECO57 Oxidoreductase, zinc-binding dehydrogenase family OS=Escherichia coli O157:H7 str. EC4196 GN=ECH7EC4196_1061 PE=4 SV=1
MSMIKSYAAKEAGGELEVYEYDPGELRPQDVEVQVDYCGICHSDLSMIDNEWGFSQYPLV
AGHEVIGRVVALGSAAQDKGLQVGQRVGIGWTARSCGHCDACISGNQINCEQGAVPTIMN
RGGFAEKLRADWQWVIPLPENIDIESAGPLLCGGITVFKPLLMHHITATSRVGVIGIGGL
GHIAIKLLHAMGCEVTAFSSNPAKEQEVLAMGADKVVNSRDPQALKALSGQFDLIINTVN
VSLDWQPYFEALTYGGNFHTVGAVLTPLPVPAFTLIAGDRSVSGSATGTPYELRKLMRFA
ARSKVAPTTELFPMSKINDAIKHVRDGKARYRVVLKADF
>tr|B2P6F3|B2P6F3_ECO57 Oxidoreductase, zinc-binding dehydrogenase family OS=Escherichia coli O157:H7 str. EC4113 GN=ECH7EC4113_5540 PE=4 SV=1
MSMIKSYAAKEAGGELEVYEYDPGELRPQDVEVQVDYCGICHSDLSMIDNEWGFSQYPLV
AGHEVIGRVVALGSAAQDKGLQVGQRVGIGWTARSCGHCDACISGNQINCEQGAVPTIMN
RGGFAEKLRADWQWVIPLPENIDIESAGPLLCGGITVFKPLLMHHITATSRVGVIGIGGL
GHIAIKLLHAMGCEVTAFSSNPAKEQEVLAMGADKVVNSRDPQALKALSGQFDLIINTVN
VSLDWQPYFEALTYGGNFHTVGAVLTPLPVPAFTLIAGDRSVSGSATGTPYELRKLMRFA
ARSKVAPTTELFPMSKINDAIKHVRDGKARYRVVLKADF
>tr|B2PQ23|B2PQ23_ECO57 Oxidoreductase, zinc-binding dehydrogenase family OS=Escherichia coli O157:H7 str. EC4076 GN=ECH7EC4076_2439 PE=4 SV=1
MSMIKSYAAKEAGGELEVYEYDPGELRPQDVEVQVDYCGICHSDLSMIDNEWGFSQYPLV
AGHEVIGRVVALGSAAQDKGLQVGQRVGIGWTARSCGHCDACISGNQINCEQGAVPTIMN
RGGFAEKLRADWQWVIPLPENIDIESAGPLLCGGITVFKPLLMHHITATSRVGVIGIGGL
GHIAIKLLHAMGCEVTAFSSNPAKEQEVLAMGADKVVNSRDPQALKALSGQFDLIINTVN
VSLDWQPYFEALTYGGNFHTVGAVLTPLPVPAFTLIAGDRSVSGSATGTPYELRKLMRFA
ARSKVAPTTELFPMSKINDAIKHVRDGKARYRVVLKADF
>tr|B3A594|B3A594_ECO57 Oxidoreductase, zinc-binding dehydrogenase family OS=Escherichia coli O157:H7 str. EC4401 GN=ECH7EC4401_4271 PE=4 SV=1
MSMIKSYAAKEAGGELEVYEYDPGELRPQDVEVQVDYCGICHSDLSMIDNEWGFSQYPLV
AGHEVIGRVVALGSAAQDKGLQVGQRVGIGWTARSCGHCDACISGNQINCEQGAVPTIMN
RGGFAEKLRADWQWVIPLPENIDIESAGPLLCGGITVFKPLLMHHITATSRVGVIGIGGL
GHIAIKLLHAMGCEVTAFSSNPAKEQEVLAMGADKVVNSRDPQALKALSGQFDLIINTVN
VSLDWQPYFEALTYGGNFHTVGAVLTPLPVPAFTLIAGDRSVSGSATGTPYELRKLMRFA
ARSKVAPTTELFPMSKINDAIKHVRDGKARYRVVLKADF
>tr|B3AHT7|B3AHT7_ECO57 Oxidoreductase, zinc-binding dehydrogenase family OS=Escherichia coli O157:H7 str. EC4486 GN=ECH7EC4486_1996 PE=4 SV=1
MSMIKSYAAKEAGGELEVYEYDPGELRPQDVEVQVDYCGICHSDLSMIDNEWGFSQYPLV
AGHEVIGRVVALGSAAQDKGLQVGQRVGIGWTARSCGHCDACISGNQINCEQGAVPTIMN
RGGFAEKLRADWQWVIPLPENIDIESAGPLLCGGITVFKPLLMHHITATSRVGVIGIGGL
GHIAIKLLHAMGCEVTAFSSNPAKEQEVLAMGADKVVNSRDPQALKALSGQFDLIINTVN
VSLDWQPYFEALTYGGNFHTVGAVLTPLPVPAFTLIAGDRSVSGSATGTPYELRKLMRFA
ARSKVAPTTELFPMSKINDAIKHVRDGKARYRVVLKADF
>tr|B3AZ22|B3AZ22_ECO57 Oxidoreductase, zinc-binding dehydrogenase family OS=Escherichia coli O157:H7 str. EC4501 GN=ECH7EC4501_2790 PE=4 SV=1
MSMIKSYAAKEAGGELEVYEYDPGELRPQDVEVQVDYCGICHSDLSMIDNEWGFSQYPLV
AGHEVIGRVVALGSAAQDKGLQVGQRVGIGWTARSCGHCDACISGNQINCEQGAVPTIMN
RGGFAEKLRADWQWVIPLPENIDIESAGPLLCGGITVFKPLLMHHITATSRVGVIGIGGL
GHIAIKLLHAMGCEVTAFSSNPAKEQEVLAMGADKVVNSRDPQALKALSGQFDLIINTVN
VSLDWQPYFEALTYGGNFHTVGAVLTPLPVPAFTLIAGDRSVSGSATGTPYELRKLMRFA
ARSKVAPTTELFPMSKINDAIKHVRDGKARYRVVLKADF
>tr|B3BBD7|B3BBD7_ECO57 Oxidoreductase, zinc-binding dehydrogenase family OS=Escherichia coli O157:H7 str. EC869 GN=ECH7EC869_5261 PE=4 SV=1
MSMIKSYAAKEAGGELEVYEYDPGELRPQDVEVQVDYCGICHSDLSMIDNEWGFSQYPLV
AGHEVIGRVVALGSAAQDKGLQVGQRVGIGWTARSCGHCDACISGNQINCEQGAVPTIMN
RGGFAEKLRADWQWVIPLPENIDIESAGPLLCGGITVFKPLLMHHITATSRVGVIGIGGL
GHIAIKLLHAMGCEVTAFSSNPAKEQEVLAMGADKVVNSRDPQALKALSGQFDLIINTVN
VSLDWQPYFEALTYGGNFHTVGAVLTPLPVPAFTLIAGDRSVSGSATGTPYELRKLMRFA
ARSKVAPTTELFPMSKINDAIKHVRDGKARYRVVLKADF
>tr|B3BSJ2|B3BSJ2_ECO57 Oxidoreductase, zinc-binding dehydrogenase family OS=Escherichia coli O157:H7 str. EC508 GN=ECH7EC508_2428 PE=4 SV=1
MSMIKSYAAKEAGGELEVYEYDPGELRPQDVEVQVDYCGICHSDLSMIDNEWGFSQYPLV
AGHEVIGRVVALGSAAQDKGLQVGQRVGIGWTARSCGHCDACISGNQINCEQGAVPTIMN
RGGFAEKLRADWQWVIPLPENIDIESAGPLLCGGITVFKPLLMHHITATSRVGVIGIGGL
GHIAIKLLHAMGCEVTAFSSNPAKEQEVLAMGADKVVNSRDPQALKALSGQFDLIINTVN
VSLDWQPYFEALTYGGNFHTVGAVLTPLPVPAFTLIAGDRSVSGSATGTPYELRKLMRFA
ARSKVAPTTELFPMSKINDAIKHVRDGKARYRVVLKADF
>tr|B3HI52|B3HI52_ECOLX Oxidoreductase, zinc-binding dehydrogenase family OS=Escherichia coli B7A GN=EcB7A_5339 PE=4 SV=1
MSMIKSYAAKEAGGELEVYEYDPGELKPQDIEVQVDYCGICHSDLSMIDNEWGFSQYPLV
AGHEVIGRVVALGSAAQDKGLQVGQRVGIGWTARSCGHCDACISGNQINCEQGAVPTIMN
RGGFAEKLRADWQWVIPLPENIDIESAGPLLCGGITVFKPLLMHHITATSRVGVIGIGGL
GHIAIKLLHAMGCEVTAFSSNPAKEQEVLAMGADKVVNSRDPQALKTLAGQFDLIINTVN
VSLDWQPYFEALTYGGNFHTVGAVLTPLSVPAFTLIAGDRSVSGSATGTPYELRKLMRFA
ARSKVAPTTELFPMSKINDAIQHVRDGKARYRVVLKADF
>tr|B3HNF6|B3HNF6_ECOLX Oxidoreductase, zinc-binding dehydrogenase family OS=Escherichia coli F11 GN=EcF11_0778 PE=4 SV=1
MSMIKSYAAKEAGGELEVYEYDPGELKPQDVEVQVDYCGICHSDLSMIDNEWGFSQYPLV
AGHEVIGRVVALGSAAQDKGLQVGQRVGIGWTARSCGHCDACISGNQINCEQGAVPTIMN
RGGFAEKLRADWQWVIPLPENIDIESAGPLLCGGITVFKPLLMHHITATSRVGVIGIGGL
GHIAIKLLHAMGCEVTAFSSNPAKEQEVLAMGADKVVNSRDPQALKTLAGQFDLIINTVN
VSLDWQPYFEALTYGGNFHTVGAVLTPLPVPAFTLIAGDRSVSGSATGTPYELRKLMRFA
ARSKVAPTTELFPMSKINDAIQHVRDGKARYRVVLKADF
>tr|B3I539|B3I539_ECOLX Oxidoreductase, zinc-binding dehydrogenase family OS=Escherichia coli E22 GN=EcE22_2369 PE=4 SV=1
MLYTSQTTPEKDQKMSMIKSYAAKEAGGELEVYEYDPGELKPQDVEVQVDYCGICHSDLS
MIDNEWGFSQYPLVAGHEVIGRVVALGSAAQDKGLQVGQRVGIGWTARSCGHCDACISGN
QINCEQGAVPTIMNRGGFAEKLRADWQWVIPLPENIDIESAGPLLCGGITVFKPLLMHHI
TATSRVGVIGIGGLGHIAIKLLHAMGCEVTAFSSNPAKEQEVLAMGADKVVNSRDPQALK
ALAGQFDLIINTVNVSLDWQPYFEALTYGGNFHTVGAVLTPLSVPAFTLIAGDRSISGSA
TGTPYELRKLMRFAARSKVAPTTELFPMSKINDAIKHVRDGKARYRVVLKADF
>tr|B3IM95|B3IM95_ECOLX Oxidoreductase, zinc-binding dehydrogenase family OS=Escherichia coli E110019 GN=EcE110019_4242 PE=4 SV=1
MSMIKSYAAKEAGGELEVYEYDPGELKPQDVEVQVDYCGICHSDLSMIDNEWGFSQYPLV
AGHEVIGRVVALGSAAQDKGLQVGQRVGIGWTARSCGHCDACISGNQINCEQGAVPTIMN
RGGFAEKLRADWQWVIPLPENIDIESAGPLLCGGITVFKPLLMHHITATSRVGVIGIGGL
GHIAIKLLHAMGCEVTAFSSNPAKEQEVLAMGADKVVNSRDPQALKALSGQFDLIINTVN
VSLDWQPYFEALTYGGNFHTVGAVLTPLSVPAFTLIAGDRSISGSATGTPYELRKLMRFA
ARSKVAPTTELFPMSKINDAIQHVRDGKARYRVVLKADF
>tr|B3WI44|B3WI44_ECOLX Oxidoreductase, zinc-binding dehydrogenase family OS=Escherichia coli B171 GN=EcB171_2818 PE=4 SV=1
MSMIKSYAAKEAGGELEVYEYDPGELKPQDVEVQVDYCGICHSDLSMIDNEWGFSQYPLV
AGHEVIGRVVALGSAAQDKGLQVGQRVGIGWTARSCGHCDACISGNQINCEQGAVPTIMN
RGGFAEKLRADWQWVIPLPENIDIESAGPLLCGGITVFKPLLMHHITATSRVGVIGIGGL
GHIAIKLLHAMGCEVTAFSSNPAKEQEVLAMGTDKVVNSRDPQALKALSGQFDLIINTVN
VSLDWQPYFEALTYGGNFHTVGAVLTPLSVPAFTLIAGDRSISGSATGTPYELRKLMRFA
ARSKVAPTTELFPMSKINDAIQHVRDGKARYRVVLKADF
>tr|B3X6Y7|B3X6Y7_SHIDY Oxidoreductase, zinc-binding dehydrogenase family OS=Shigella dysenteriae 1012 GN=Sd1012_3416 PE=4 SV=1
MSMIKSYAAKEAGGELEVYEYDPGELKPQDIEVQVDYCGICHSDLSMIDNEWGFSQYPLV
AGHEVIGRVVALGSAAQDKGLQVGQRVGIGWTARSCGHCDACISGNQINCEQGAMPTIMN
RGGFAEKLRADWQWVIPLPENIDIESAGPLLCGGITVFKPLLMHHITATSRVGVIGIGGL
GHIAIKLLHAMGCEVTAFSSNPAKEQEVLAMGADKVVNSRDPQALKALSGQFDLIINTVN
VSLDWQPYFEALTYGGNFHTVGAVLTPLSVPAFTLIAGDRSISGSATGTPYELRKLMRFA
ARIKVAPTTELFPMSKINDAIKHVRDGKARYRVVLKADF
>tr|B3XE27|B3XE27_ECOLX Oxidoreductase, zinc-binding dehydrogenase family OS=Escherichia coli 101-1 GN=EC1011_0202 PE=4 SV=1
MSMIKSYAAKEAGGELEVYEYDPGELKPQDVEVQVDYCGICHSDLSMIDNEWGFSQYPLV
AGHEVIGRVVALGSAAQDKGLQVGQRVGIGWTARSCGHCDACISGNQINCEQGAVPTIMN
RGGFAEKLRADWQWVIPLPENIDIESAGPLLCGGITVFKPLLMHHITATSRVGVIGIGGL
GHIAIKLLHAMGCEVTAFSSNPAKEQEVLAMGADKVVNSRDPQALKALSGQFDLIINTVN
VSLDWQPYFEALTYGGNFHTVGAVLTPLSVPAFTLIAGDRSISGSATGTPYELRKLMRFA
ARSKVAPTTELFPMSKINDAIQHVRDGKARYRVVLKADF
>tr|B3YJC0|B3YJC0_SALET Putative uncharacterized protein OS=Salmonella enterica subsp. enterica serovar Kentucky str. CVM29188 GN=SeKA_A4141 PE=4 SV=1
MTIIKSYAAKEAGGELELYEYDAGELQPEDVEVRVDYCGICHSDLSMIDNEWGFSQYPLV
AGHEVIGRVAALGSAAQDKGLKVGQRVGIGWTARSCGHCDACISGNQINCQEGAVPTILN
RGGFAEKLRAGWQWVIPLPENIDMASAGPLLCGGITVFKPLLMHHITATSRVGVIGIGGL
GHIAIKLLHAMGCEVTAFSSNPSKEQEVLAMGANNVVNSRDPEALKALAGQFDLIINTVN
VDLDWQPYFEALTYGGNFHTVGAVLKPLPVPAFTLIAGDRSISGSATGTPYELRKLMKFA
GRSKVAPTTELFAMSQINEAIQHVRDGKARYRVVLKADF
>tr|B4A4C3|B4A4C3_SALNE Putative uncharacterized protein OS=Salmonella enterica subsp. enterica serovar Newport str. SL317 GN=SNSL317_A2114 PE=4 SV=1
MTIIKSYAAKEAGGELELYEYDAGELQPEDVEVRVDYCGICHSDLSMIDNEWGFSQYPLV
AGHEVIGRVAALGSAAQDKGLKVGQRVGIGWTARSCGHCDACISGNQINCLEGAVPTILN
RGGFAEKLRAGWQWVIPLPENIDMASAGPLLCGGITVFKPLLMHHITATSRVGVIGIGGL
GHIAIKLLHAMGCEVTAFSSNPSKEQEVLAMGANNVVNSRDPEALKALAGQFDLIINTVN
VDLDWQPYFEALTYGGNFHTVGAVLKPLPVPAFTLIAGDRSISGSATGTPYELRKLMKFA
GRSKVAPTTELFAMSQINEAIQHVRDGKARYRVVLKADF
>tr|B4AZV2|B4AZV2_9CHRO Alcohol dehydrogenase GroES domain protein OS=Cyanothece sp. PCC 7822 GN=Cyan7822DRAFT_1484 PE=4 SV=1
MIRAYAAHEPGGKLEPFEYDPGSLGDEDVEIQVEYCGICHSDLSMLNNEWGMTRYPFVPG
HEVVGTINAVGERVKHLQVGQRVGLGWYSRSCMTCEWCLSGNQNLCPQAEGTIVGRYGGF
AEKVRAHQGWVLPLPEKLNPLTAGPLFCGGITVFNPIVQFDVKPTDRVGVIGIGGLGHMA
LGFLAAWGCEITAFSTSPDKEIEAKNLGANHFVNSRDPQALKALANSLDLILSTVNADLD
WDTYISLLRPKGRLHFVGVIPNPLSVQLFPLIGGQKSVSGSPLGSPVTLAQMLNFAGRHH
VEPVVEFYPIEQVNEAMERLKANKARYRIVLTFKNS
>tr|B4BZS8|B4BZS8_9CHRO Alcohol dehydrogenase GroES domain protein OS=Cyanothece sp. PCC 8802 GN=Cyan8802DRAFT_2295 PE=4 SV=1
MRGERIVRSGVKEDILCNNAINTTIEVKVVIKAYAASEPGKELNSFEYDPGLLGEEDVEI
NVQYCGICHSDLSMLDNEWGITQYPFVPGHEVVGTIGAVGSKVTTFQVGQTVGLGWFSRS
CFDCEWCLSGDQNLCQTAEGTIVGRPGGFADKVRAHHRWVVPLPSGVNPETAGPLFCGGI
TVFNPIIQCGVKSTDRVGVIGIGGLGHLAIEFLHAWGCEVTAFSSNPEKESEVKQLGADY
FVNSRDPEAIKAVENSFDFIISTVNVSLDWNSYILALRPRGTLHFVGAVLNPISTQIFPL
LMGQKTISGSPTGSPTTIAQMLDFAARHQIEPVTEIFPFEQVNEAIDKLRHGQPRYRLVL
KM
>tr|B4VJU2|B4VJU2_9CYAN Alcohol dehydrogenase GroES-like domain family OS=Microcoleus chthonoplastes PCC 7420 GN=MC7420_3134 PE=4 SV=1
MIKAYAAHEPGGQLQPFEYDPGTLGDEEVEIKVEYCGICHSDLSMLDNEWGMTDYPFVPG
HEVVGTIAALGDKVTTLNLGQRVGLGWFSGSCMTCEWCMSGNHNLCSNAEGTIVSRHGGF
ADKVRADYSWVVPLPDGINPATAGPLFCGGITVFNPIVQFDIKPSDRVGVIGIGGLGHIA
LGFLQAWGCEITAFSSSPDKEAEARELGATHFINSGDVNALESVQNSFDFILATANADLD
WNAYIAALRPKGRLHFVGVIPNPLSTPIFPLILGQKSISASPVGSPATISQMINFAARQG
VEPITETFSFEQVNEAMEKLRHGKPRYRLVLKHS
>tr|B5BV59|B5BV59_SALET Putative uncharacterized protein OS=Salmonella enterica subsp. enterica serovar Saintpaul str. SARA23 GN=SeSPA_A0376 PE=4 SV=1
MTIIKSYAAKEAGGELELYEYDAGELQPEDVEVRVDYCGICHSDLSMIDNEWGFSQYPLV
AGHEVIGRVAALGSAAQDKGLKVGQRVGIGWTARSCGHCDACISGNQINCQEGAVPTILN
RGGFAEKLRAGWQWVIPLPENIDMASAGPLLCGGITVFKPLLMHHITATSRVGVIGIGGL
GHIAIKLLHAMGCEVTAFSSNPSKEQEVLAMGANNVVNSRDPEALKALAGQFDLIINTVN
VDLDWQPYFEALTYGGNFHTVGAVLKPLPVPAFTLIAGDRSISGSATGTPYELRKLMKFA
GRSKVAPTTELFAMSQINEAIQHVRDGKARYRVVLKADF
>tr|B5C819|B5C819_SALET Putative uncharacterized protein OS=Salmonella enterica subsp. enterica serovar Schwarzengrund str. SL480 GN=SeSB_A0077 PE=4 SV=1
MTIIKSYAAKEAGGELELYEYDAGELQPEDVEVRVDYCGICHSDLSMIDNEWGFSQYPLV
AGHEVIGRVAALGSAAQDKGLKVGQRVGIGWTARSCGHCDACISGNQINCQEGAVPTILN
RGGFAEKLRAGWQWVIPLPENIDMASAGPLLCGGITVFKPLLMHHITATSRVGVIGIGGL
GHIAIKLLHAMGCEVTAFSSNPSKEQEVLAMGANNVVNSRDPEALKALAGQFDLIINTVN
VDLDWQPYFEALTYGGNFHTVGAVLKPLPVPAFTLIAGDRSISGSATGTPYELRKLMKFA
GRSKVAPTTELFAMSQINEAIQHVRDGKARYRVVLKADF
>tr|B5JNR9|B5JNR9_9BACT Alcohol dehydrogenase GroES-like domain family OS=Verrucomicrobiae bacterium DG1235 GN=VDG1235_3834 PE=4 SV=1
MIKAYATHTPGGKLEPFEYDPGELAPTDVEINVEHCGICHSDLSMLNNEWGMTTYPFVPG
HEVVGTIGAIGSDVKNLAPGQRVGLGWHSSYCTTCPSCLSGDHNLCQAAAGTIVGRHGGF
ADKVRASALSVIPLPDSIDAAKAGPLFCGGITVFNPLIQYEVSPTAKVAVIGIGGLGHMA
LAFLNAWGCEVTAFTTSEAKRQEALKLGAHHTLNSRDAAEIEAAAGRFDLILSTVNVGLD
WNGYVNTLKPKGRLHFLGAALEPIQIGAFSLIMAQRQISGSPVGSPATIAKMIEFAALHK
IEPVTEHFKFDQANEALAHLESGQARYRIVLSH
>tr|B5JRT1|B5JRT1_9GAMM Mannitol dehydrogenase OS=gamma proteobacterium HTCC5015 GN=GP5015_868 PE=4 SV=1
MSQNSIKAWAAASAGDELKPFEYDPGPLAPEQVEIEVTHCGLCHSDLSMLDNEWGVSQYP
LVPGHEAVGRVVALGDAAQDKGLSIGQAVGVGWLSGSCMHCNSCLSGDHNLCADNEVTIA
GRYGGFADRLRAHWAWAIPLPESLDMASAGPLFCGGVTVFNPIVELDIKPTDRVGVVGIG
GLGHLALQFLNAWGCDVTAFTSSEAKREEAMSLGAHHVVTSTDKASLKAVRESLDFILVT
ANASLDWRQFINALGPKGKLHFVGAVLEPIPVSVFDLLGKQRSVSASPVGSPARLRQMLD
FCARHGIEAQVEPFPMSQVNRAVAHLKSGKARYRVVLENT
>tr|B5MMH1|B5MMH1_SALET Putative uncharacterized protein OS=Salmonella enterica subsp. enterica serovar Saintpaul str. SARA29 GN=SeSPB_A4692 PE=4 SV=1
MTIIKSYAAKEAGGELELYEYDAGELQPEDVEVRVDYCGICHSDLSMIDNEWGFSQYPLV
AGHEVIGRVAALGSAAQDKGLKVGQRVGIGWTARSCGHCDACISGNQINCLEGAVPTILN
RGGFAEKLRAGWQWVIPLPENMDMASAGPLLCGGITVFKPLLMHHITATSRVGVIGIGGL
GHIAIKLLHAMGCEVTAFSSNPSKEQEVLAMGANNVVNSRDPEALKALAGQFDLIINTVN
VDLDWQPYFEALTYGGNFHTVGAVLKPLPVPAFTLIAGDRSISGSATGTPYELRKLMKFA
GRSKVAPTTELFAMSQINEAIQHVRDGKARYRVVLKADF
>tr|B5MY43|B5MY43_SALET Putative uncharacterized protein OS=Salmonella enterica subsp. enterica serovar 4,[5],12:i:- str. CVM23701 GN=SeI_A0336 PE=4 SV=1
MTIIKSYAAKEAGGELELYEYDAGELQPEDVEVRVDYCGICHSDLSMIDNEWGFSQYPLV
AGHEVIGRVAALGSAAQDKGLKVGQRVGIGWTARSCGHCDACISGNQINCQEGAVPTILN
RGGFAEKLRAGWQWVIPLPENIDMASAGPLLCGGITVFKPLLMHHITATSRVGVIGIGGL
GHIAIKLLHAMGCEVTAFSSNPSKEQEVLAMGANNVVNSRDPEALKALAGQFDLIINTVN
VDLDWQPYFEALTYGGNFHTVGAVLKPLPVPAFTLIAGDRSISGSATGTPYELRKLMKFA
GRSKVAPTTELFAMSQINEAIQHVRDGKARYRVVLKADF
>tr|B5N9E1|B5N9E1_SALET Putative uncharacterized protein OS=Salmonella enterica subsp. enterica serovar Javiana str. GA_MM04042433 GN=SeJ_A0287 PE=4 SV=1
MTIIKSYAAKEAGGELELYEYDAGELQPEDVEVRVDYCGICHSDLSMIDNEWGFSQYPLV
AGHEVIGRVAALGSAAQDKGLKVGQRVGIGWTARSCGHCDACISGNQINCLEGAVPTILN
RGGFAEKLRVGWQWVIPLPENIDMASAGPLLCGGITVFKPLLMHHITATSRVGVIGIGGL
GHIAIKLLHAMGCEVTAFSSNPSKEQEVLVMGANNVVNSRDPEALKALAGQFDLIINTVN
VDLDWQPYFEALTYGGNFHTVGAVLKPLPVPAFTLIAGDRSISGSATGTPYELRKLMKFA
GRSKVAPTTELFAMSQINEAIQHVRDGKARYRVVLKADF
>tr|B5NTB8|B5NTB8_SALET Putative uncharacterized protein OS=Salmonella enterica subsp. enterica serovar Kentucky str. CDC 191 GN=SeKB_A4676 PE=4 SV=1
MTIIKSYAAKEAGGELELYEYDAGELQPEDVEVRVDYCGICHSDLSMIDNEWGFSQYPLV
AGHEVIGRVAALGSAAQDKGLKVGQRVGIGWTARSCGHCDACISGNQINCQEGAVPTILN
RGGFAEKLRAGWQWVIPLPENIDMASAGPLLCGGITVFKPLLMHHITATSRVGVIGIGGL
GHIAIKLLHAMGCEVTAFSSNPSKEQEVLAMGANNVVNSRDPEALKALAGQFDLIINTVN
VDLDWQPYFEALTYGGNFHTVGAVLKPLPVPAFTLIAGDRSISGSATGTPYELRKLMKFA
GRSKVAPTTELFAMSQINEAIQHVRDGKARYRVVLKADF
>tr|B5P787|B5P787_SALET Putative uncharacterized protein OS=Salmonella enterica subsp. enterica serovar Heidelberg str. SL486 GN=SeHB_A4617 PE=4 SV=1
MTIIKSYAVKEAGGELELYEYDAGELQPEDVEVRVDYCGICHSDLSMIDNEWGFSQYPLV
AGHEVIGRVAALGSAAQDKGLKVGQRVGIGWTARSCGHCDACISGNQINCQEGAVPTILN
RGGFAEKLRAGWQWVIPLPENIDMASAGPLLCGGITVFKPLLMHHITATSRVGVIGIGGL
GHIAIKLLHAMGCEVTAFSSNPSKEQEVLAMGANNVVNSRDPEALKALAGQFDLIINTVN
VDLDWQPYFEALTYGGNFHTVGAVLKPLPVPAFTLIAGDRSISGSATGTPYELRKLMKFA
GRSKVAPTTELFAMSQINEAIQHVRDGKARYRVVLKADF
>tr|B5PI48|B5PI48_SALET Putative uncharacterized protein OS=Salmonella enterica subsp. enterica serovar Weltevreden str. HI_N05-537 GN=SeW_A4941 PE=4 SV=1
MTIIKSYAAKEAGGELELYEYDAGELQPEDVEVRVDYCGICHSDLSMIDNEWGFSQYPLV
AGHEVIGRVAALGSAAQDKGLKVGQRVGIGWTARSCGHCDACISGNQINCQEGAVPTILN
RGGFAEKLRAGWQWVIPLPENIDMASAGPLLCGGITVFKPLLMHHITATSRVGVIGIGGL
GHIAIKLLHAMGCEVTAFSSNPSKEQEVLAMGANNVVNSRDPEALKALAGQFDLIINTVN
VDLDWQPYFEALTYGGNFHTVGAVLKPLPVPAFTLIAGDRSISGSATGTPYELRKLMKFA
GRSKVAPTTELFAMSQINEAIQHVRDGKARYRVVLKADF
>tr|B5PVW3|B5PVW3_SALHA Putative uncharacterized protein OS=Salmonella enterica subsp. enterica serovar Hadar str. RI_05P066 GN=SeH_A0097 PE=4 SV=1
MTIIKSYAAKEAGGELELYEYDAGELQPEDVEVRVDYCGICHSDLSMIDNEWGFSQYPLV
AGHEVIGRVAALGSAAQDKGLKVGQRVGIGWTARSCGHCDACISGNQINCQEGAVPTILN
RGGFAEKLRAGWQWVIPLPENIDMASAGPLLCGGITVFKPLLMHHITATSRVGVIGIGGL
GHIAIKLLHAMGCEVTAFSSNPSKEQEVLAMGANNVVNSRDPEALKALAGQFDLIINTVN
VDLDWQPYFEALTYGGNFHTVGAVLKPLPVPAFTLIAGDRSISGSATGTPYELRKLMKFA
GRSKVAPTTELFAMSQINEAIQHVRDGKARYRVVLKADF
>tr|B5Q3K3|B5Q3K3_SALVI Putative uncharacterized protein OS=Salmonella enterica subsp. enterica serovar Virchow str. SL491 GN=SeV_B0419 PE=4 SV=1
MTIIKSYAAKEAGGELELYEYDAGELQPEDVEVRVDYCGICHSDLSMIDNEWGFSQYPLV
AGHEVIGRVAALGSAAQDKGLKVGQRVGIGWTARSCGHCDACISGNQINCQEGAVPTILN
RGGFAEKLRAGWQWVIPLPENMDMASAGPLLCGGITVFKPLLMHHITATSRVGVIGIGGL
GHIAIKLLHAMGCEVTAFSSNPSKEQEVLAMGANNVVNSRDPEALKALAGQFDLIINTVN
VDLDWQPYFEALTYGGNFHTVGAVLKPLPVPAFTLIAGDRSISGSATGTPYELRKLMKFA
GRSKVAPTTELFAMSQINEAIQHVRDGKARYRVVLKADF
>tr|B6FIH1|B6FIH1_9ENTR Putative uncharacterized protein OS=Enterobacter cancerogenus ATCC 35316 GN=ENTCAN_04575 PE=4 SV=1
MSKIKSYAAPQAGAELELYEYDAGELKAEDVEVQVDYCGICHSDLSMIDNEWGFSQYPLV
AGHEVIGRVVALGTAAQDKGLKVGQRVGIGWTARSCGHCDACISGNQINCLEGAVPTIVN
RGGFADKLRADWQWVIPLPDSIDIESAGPLLCGGITVFKPLLMHHITATSRVGVIGIGGL
GHIAIKLLHAMGCEVTAFSSNPSKEQEVLAMGADKVVNSRDPQALNALAGQFDLIINTVN
VDLDWQPYFEALAYGGNFHTVGAVMKPLPVPAFTLIGGDRSVSGSATGTPFELRKLMKFA
GRTKVAPTTELYPMSKINEAIQHVRDGKARYRVVLKADF
>tr|B6ZU09|B6ZU09_ECO57 Oxidoreductase, zinc-binding dehydrogenase family OS=Escherichia coli O157:H7 str. TW14588 GN=ESCCO14588_1172 PE=4 SV=1
MSMIKSYAAKEAGGELEVYEYDPGELRPQDVEVQVDYCGICHSDLSMIDNEWGFSQYPLV
AGHEVIGRVVALGSAAQDKGLQVGQRVGIGWTARSCGHCDACISGNQINCEQGAVPTIMN
RGGFAEKLRADWQWVIPLPENIDIESAGPLLCGGITVFKPLLMHHITATSRVGVIGIGGL
GHIAIKLLHAMGCEVTAFSSNPAKEQEVLAMGADKVVNSRDPQALKALSGQFDLIINTVN
VSLDWQPYFEALTYGGNFHTVGAVLTPLPVPAFTLIAGDRSVSGSATGTPYELRKLMRFA
ARSKVAPTTELFPMSKINDAIKHVRDGKARYRVVLKADF
>tr|B7GV17|B7GV17_ACIBA Hypothetical zinc-type alcohol dehydrogenase-like protein yjgB OS=Acinetobacter baumannii AB307-0294 GN=ABBFA_000045 PE=4 SV=1
MSNNTIQAYAAMQAGEKLVPYQFDAGELQPHQVEVKVEYCGLCHSDISVLNNEWRSTVYP
VVAGHEIIGRIVALGSEAKGLQIGQRVGIGWTAESCQACDECIGGQQVLCTGENVATIVG
HAGGFADKVRAGWQWAIPLPEDLDPESAGPLLCGGITVFDPLLKHKIQATHHVGVIGIGG
LGHIAIKLLKAWGCEITAFSSNPDKTEELKAMGADHVVNSRDTEAVKAQKGKFDLLLSTV
NVTLNWRAFISTLAPNGSLHFLGLTLEPVPVSVGSLIDGAKSVTGSPTGSPAALRQLLKF
AARKKIAPQIELFPMSQLNEAIERLHSGQARYRIVLKADFAE
>tr|B7I2A2|B7I2A2_ACIBA Putative uncharacterized protein OS=Acinetobacter baumannii AB0057 GN=AB57_3891 PE=4 SV=1
MSNNTIQAYAAMQAGEKLVPYQFDAGELQPHQVEVKVEYCGLCHSDISVLNNEWRSTVYP
VVAGHEIIGRIVALGSEAKGLQIGQRVGIGWTAESCQACDECIGGQQVLCTGENVATIVG
HAGGFADKVRAGWQWAIPLPEDLDPESAGPLLCGGITVFDPLLKHKIQATHHVGVIGIGG
LGHIAIKLLKAWGCEITAFSSNPDKTEELKAMGADHVVNSRDTEAVKAQKGKFDLLLSTV
NVTLNWRAFISTLAPNGSLHFLGLTLEPVPVSVGSLIDGAKSVTGSPTGSPAALRQLLKF
AARKKIAPQIELFPMSQLNEAIERLHSGQARYRIVLKADFAE
>tr|B7K4P1|B7K4P1_SYNP8 Alcohol dehydrogenase GroES domain protein OS=Synechococcus sp. (strain PCC 8801 / RF-1) GN=PCC8801_1449 PE=4 SV=1
MIKAYAASEPGKELNSFEYDPGLLGEEDVEINVQYCGICHSDLSMLDNEWGITQYPFVPG
HEVVGTIGAVGSKVTTFQVGQTVGLGWFSRSCFDCEWCLSGDQNLCQTAEGTIVGRPGGF
ADKVRAHHRWVVPLPSGVNPETAGPLFCGGITVFNPIIQCGVKSTDRVGVIGIGGLGHLA
IEFLHAWGCEVTAFSSNPEKESEVKQLGADYFVNSRDPEAIKAVENSFDFIISTVNVSLD
WNSYILALRPRGTLHFVGAVLNPISTQIFPLLMGQKTISGSPTGSPTTIAQMLDFAARHQ
IEPVTEIFPFEQVNEAIDKLRHGQPRYRLVLKM
>tr|B7KI77|B7KI77_9CHRO Alcohol dehydrogenase GroES domain protein OS=Cyanothece sp. PCC 7424 GN=PCC7424_5216 PE=4 SV=1
MIRAYAAHEPGGKLEPFEYEPGSLGDEEVDIKVEYCGICHSDLSMLKNDWGMTQYPFVPG
HEVVGVVEAVGSKVKNLQIGQKVGLGWYSRSCMTCEFCMSGNHNLCQDAEGTIVGRYGGF
AEKVRAHQGWVIPLPEGVNPVTAGPLFCGGITVFNPIVQFNIKPTDQVGVIGIGGLGHMA
LGFLRAWGCEITAFSTSPDKEAEAKALGATHFVNSRDPEALKALTNSFDVILSTVNADLD
WPTYIKLLRPQGRLHLVGVIPNPLSVPIFPMILGQKSVSASPLGSPTTIAQMLNFAGRHH
LEPIVEFFPLEQVNEALERLQSNKARYRIILKMDH
>tr|B7LCX9|B7LCX9_ECOLX Putative alcohol dehydrogenase, Zn-dependent and NAD(P)-binding OS=Escherichia coli GN=yjgB PE=4 SV=1
MSMIKSYAAKEAGGELEVYEYDPGELKPQDIEVQVDYCGICHSDLSMIDNEWGFSQYPLV
AGHEVIGRVVALGSAAQDKGLQVGQRVGIGWTARSCGHCDACISGNQINCEQGAVPTIMN
RGGFAEKLRADWQWVIPLPENIDIESAGPLLCGGITVFKPLLMHHITATSRVGVIGIGGL
GHIAIKLLHAMGCEVTAFSSNPAKEQEVLAMGADKVVNSRDPQALKTLAGQFDLIINTVN
VSLDWQPYFEALTYGGNFHTVGAVLTPLSVPAFTLIAGDRSVSGSATGTPYELRKLMRFA
ARSKVAPTTELFPMSKINDAIQHVRDGKARYRVVLKADF
>tr|B7LR01|B7LR01_ESCFE Putative alcohol dehydrogenase, Zn-dependent and NAD(P)-binding OS=Escherichia fergusonii GN=yjgB PE=4 SV=1
MSMIKSYAAKEAGGELEVYEYDPGELKPQDVEVQVDYCGICHSDLSMIDNEWGFSQYPLV
AGHEVIGRVVALGIAAQDKGLQVGQRVGIGWTARSCGHCDACISGNQINCEQGAVPTIMN
RGGFAEKLRADWQWVIPLPENIDIESAGPLLCGGITVFKPLLMHHITATSRVGVIGIGGL
GHIAIKLLHAMGCEVTAFSSNPAKEQEVLAMGADKVVNSRDPQALKALAGQFDLIINTVN
VSLDWQPYFEALTYGGNFHTVGAVLTPLPVPAFTLIAGDRSVSGSATGTPYELRKLMRFA
ARSKVAPTTELFPMSKINDAIQHVRDGKARYRVVLKADF
>tr|B7M9M3|B7M9M3_ECOLX Putative alcohol dehydrogenase, Zn-dependent and NAD(P)-binding OS=Escherichia coli GN=yjgB PE=4 SV=1
MSMIKSYAAKEAGGELEVYEYDPGELKPQDVEVQVDYCGICHSDLSMIDNEWGFSQYPLV
AGHEVIGRVVALGSAAQDKGLQVGQRVGIGWTARSCGHCDACISGNQINCEQGAVPTIMN
RGGFAEKLRADWQWVIPLPENIDIESAGPLLCGGITVFKPLLMHHITATSRVGVIGIGGL
GHIAIKLLHAMGCEVTAFSSNPAKEQEVLAMGADKVVNSRDPQALKALAGQFDLIINTVN
VSLDWQPYFEALTYGGNFHTVGAVLTPLSVPAFTLIAGDRSISGSATGTPYELRKLMRFA
ARSKVAPTTELFPMSKINDAIKHVRDGKARYRVVLKADF
>tr|B7MLR9|B7MLR9_ECOLX Putative alcohol dehydrogenase, Zn-dependent and NAD(P)-binding OS=Escherichia coli GN=yjgB PE=4 SV=1
MSMIKSYAAKEAGGELEVYEYDPGELKPQDVEVQVDYCGICHSDLSMIDNEWGFSQYPLV
AGHEVIGRVVALGSAAQDKGLQVGQRVGIGWTARSCGHCDACISGNQINCEQGAVPTIMN
RGGFAEKLRADWQWVIPLPENIDIESAGPLLCGGITVFKPLLMHHITATSRVGVIGIGGL
GHIAIKLLHAMGCEVTAFSSNPAKEQEVLAMGADKVVNSRDPQALKALSGQFDLIINTVN
VSLDWQPYFEALTYGGNFHTVGAVLTPLSVPAFTLIAGDRSISGSATGTPYELRKLMRFA
ARSKVAPTTELFPMSKINDAIQHVRDGKARYRVVLKADF
>tr|B7MT03|B7MT03_ECOLX Putative alcohol dehydrogenase, Zn-dependent and NAD(P)-binding OS=Escherichia coli GN=yjgB PE=4 SV=1
MSMIKSYAAKEAGGELEVYEYDPGELKPQDVEVQVDYCGICHSDLSMIDNEWGFSQYPLV
AGHEVIGRVVALGSAAQDKGLQVGQHVGIGWTARSCGHCDACISGNQINCEQGAVPTIMN
RGGFAEKLRADWQWVIPLPENIDIESAGPLLCGGITVFKPLLMHHITATSRVGVIGIGGL
GHIAIKLLHAMGCEVTAFSSNPAKEQEVLAMGADKVVNSRDPQALKALAGQFDLIINTVN
VSLDWQPYFEALTYGGNFHTVGAVLTPLSVPAFTLIAGDHSVSGSATGTPYELRKLMRFA
ARSKVAPTTELFPMSKINDAIQHVRDGKARYRVVLKADF
>tr|B7NGK1|B7NGK1_ECOLX Putative alcohol dehydrogenase, Zn-dependent and NAD(P)-binding OS=Escherichia coli GN=yjgB PE=4 SV=1
MSMIKSYAAKEAGGELEVYEYDPGELRPQDVEVQVDYCGICHSDLSMIDNEWGFSQYPLV
AGHEVIGRVVALGSAAQDKGLQVGQRVGIGWTARSCGHCDACISGNQINCEQGAVPTIMN
RGGFAEKLRADWQWVIPLPENIDIESAGPLLCGGITVFKPLLMHHITATSRVGVIGIGGL
GHIAIKLLHAMGCEVTAFSSNPAKEQEVLAMGADKVVNSRDPQALKALAGQFDLIINTVN
VSLDWQPYFEALTYGGNFHTVGAVLTPLSVPAFTLIAGDRSVSGSATGTPYELRKLMRFA
ARSKVAPTTELFPMSKINDAIQHVRDGKARYRVVLKADF
>tr|B7NUI3|B7NUI3_ECOLX Putative alcohol dehydrogenase, Zn-dependent and NAD(P)-binding OS=Escherichia coli GN=yjgB PE=4 SV=1
MSMIKSYAAKEAGGELELYEYDPGELKPQDVEVQVDYCGICHSDLSMIDNEWGFSQYPLV
AGHEVIGRVVALGSAAQDKGLQVGQRVGIGWTARSCGHCDACISGNQINCEQGAVLTIMN
RGGFAEKLRADWQWVIPLPENIDIESAGPLLCGGITVFKPLLMHHITATSRIGVIGIGGL
GHIAIKLLHAMGCEVTAFSSNPAKEQEVLAMGADKVVNSRDPQALKALARQFDLIINTVN
VSLDWQPYFEALTYGGNFHTVGAVLTPLSVPAFTLIAGDRSVSGSATGTPYELRKLMRFA
ARSKVAPTTELFPMSKINDAIQHVRDGKARYRVVLKADF
>tr|B7UQS1|B7UQS1_ECO27 Predicted alcohol dehydrogenase, Zn-dependentand NAD(P)-binding OS=Escherichia coli O127:H6 str. E2348/69 GN=yjgB PE=4 SV=1
MSMIKSYAAKEAGGELEVYEYDPGELKPQDVEVQVDYCGICHSDLSMIDNEWGFSQYPLV
AGHEVIGRVVALGSAAQDKGLQVGQRVGIGWTARSCGHCDACISGNQINCEQGAVPTIMN
RGGFAEKLRADWQWVIPLPENIDIESAGPLLCGGITVFKPLLMHHITATSRVGVIGIGGL
GHIAIKLLHAMGCEVTAFSSNPAKEQEVLVMGADKVVNSRDPQALKALAGQFDLIINTVN
VSLDWQPYFEALTYGGNFHTVGAVLTPLPVPAFTLIAGDRSVSGSATGTPYELRKLMRFA
ARSKVAPTTELFPMSKINDAIQHVRDGKARYRVVLKADF
>tr|Q05R38|Q05R38_9SYNE Zinc-containing alcohol dehydrogenase superfamily protein OS=Synechococcus sp. RS9916 GN=RS9916_28064 PE=3 SV=1
MEIRVWEAPGSGAALQSSSRTVQEPAAGEVVLEVLHCGLCHSDLSMIDNAWGLSAYPLVP
GHEVVGRVVAVGDGVDPALLGDVRGLGWISGSCSHCLQCLGGDANLCPSLEATIVGRQGG
FASHVTARQDWTISLPEGVAVADAGPLFCGGITVFAPLIDEAVSPTAHVAVVGIGGLGHI
ALQFAKAWGCRVTALTTNLGKAEEARRFGAHDVQLLEQLPDLAGRFDLVINTVNHPLDWP
AVMASLAPRGRLHQLGAVLEPMQIAAFDLIPQRRSVTGSPTSSPASLLKMVEFCARHGIR
PQVEHLPISQINDAIARLRRGDVRYRFVMDF
>tr|Q0F3V4|Q0F3V4_9PROT Zinc-containing alcohol dehydrogenase family protein OS=Mariprofundus ferrooxydans PV-1 GN=SPV1_03433 PE=3 SV=1
MVMIKAYAAFEPKGELKPFEYDPGPLANDEVEIDVSYCGICHSDVSVIDAEWGEMPYPVV
AGHEVVGKIAKTGSSVSHLKIGQVVGLGWHAGYCGTCHPCQSGDNNLCGTATATIIGHYG
GFAEQVRAKANSVVAIPAGIDLESAGPLFCGGVTVFNPLVQFDVKPTDKVAVIGIGGLGH
MALQFLNAWGCEVTAFTSSDAKRDEALSMGAHDTLNSRDADAIAGAAGRFDFIISTVNVK
LDWNLYLGTLQPKGRLHFVGATLEPLDIGVFGLIGGQRSISGSPVGSPSTMLQMLEFAKL
HSIKPVIEMYEFADINEALDRVRSGKAHYRVVLKS
>tr|Q1N3E9|Q1N3E9_9GAMM Zinc-containing alcohol dehydrogenase family protein OS=Oceanobacter sp. RED65 GN=RED65_13197 PE=3 SV=1
MIKAFAADTAKGELKPFEYEVGELGSQEVEIEVHYCGVCHSDISMLDNEWGMTQYPFVPG
HEVAGLIKQVGAEVNHLKVGDRVGLGWQSGYCNHCENCMSGDHNLCGTAEMTIVGRHGGF
ADHVRAQASSVVKLPDDIHMADAGPLFCGGVTVYNPMKQFDLKPTAKVAVIGIGGLGHMA
LQFLNSWGCEVTAFTSTEEKRKEAIALGAHKTLNSRDEGELKGAAGSFDMIISTVNVSLN
WEAYINTLKAKGRLHFVGAVLEPIQVGVFPLMMGQRSISASPVGSPSTISQMLEFTARHQ
IKPQVELFQKDQINDAINHVREGKARYRAVIQFKATSDNSA
>tr|Q1YQ87|Q1YQ87_9GAMM Zinc-containing alcohol dehydrogenase family protein OS=gamma proteobacterium HTCC2207 GN=GB2207_00245 PE=3 SV=1
MSTAKSINAYAILEPGGQFESYSYPVDDLKNNEVEMDVLHSGICHSDLSMVENEWGLTKY
PLVAGHEIIGKITAKGADVHGLKPGTVVGLGWHSGYCGHCHPCKTGDQNLCPSAVRTIIG
HNGGFAEKVRAQASSVVVIPEGMDPVSAGPLLCAGITVFNPIVQFGIKSTDKVAVIGIGG
LGHLALQFLNAWGCEVTAFTSSDSKHQEALDLGAHKTLNSRDPDALKNAASSFDFIISTV
NVKLEWNLYLNALKPKGRLHFVGAITAPLDISMFPLMLGQREVSGSPVGSPATIETMLDF
ANLHNIKPQVECFPMTEINQAFAHLKTGDARYRIVLSND
>tr|Q9F1R1|Q9F1R1_9GAMM NADP-dependent alcohol dehydrogenase OS=Acinetobacter sp. M-1 GN=alrA PE=3 SV=1
MSNHQIRAYAAMQAGEQVVPYQFDAGELKAHQVEVKVEYCGLCHSDLSVINNEWQSSVYP
AVAGHEIIGTIIALGSEAKGLKLGQRVGIGWTAETCQACDPCIGGNQVLCTGEKKATIIG
HAGGFADKVRAGWQWVIPLPDDLDPESAGPLLCGGITVLDPLLKHKIQATHHVGVIGIGG
LGHIAIKLLKAWGCEITAFSSNPDKTEELKANGADQVVNSRDAQAIKGTRWKLIILSTAN
GTLNVKAYLNTLAPKGSLHFLGVTLEPIPVSVGAIMGGAKSVTSSPTGSPLALRQLLQFA
ARKNIAPQVELFPMSQLNEAIERLHSGQARYRIVLKADFD
>tr|A1AJH2|A1AJH2_ECOK1 Putative oxidoreductase OS=Escherichia coli O1:K1 / APEC GN=yjgB PE=3 SV=1
MLYTSQTTPEKDQKMSMIKSYAAKEAGGELEVYEYDPGELRPQDVEVQVDYCGICHSDLS
MIDNEWGFSQYPLIAGHEVIGRVVALGSAAQDKGLQVGQRVGIGWTARSCGHCDACISGN
QINCEQGAVPTIMNRGGFAEKLRADWQWVIPLPENIDIESAGPLLCGGITVFKPLLMHHI
TATSRVGVIGIGGLGHIAIKLLHAMGCEVTAFSSNPAKEQEVLAMGADKVVNSRDPQALK
TLAGQFDLIINTVNVSLDWQPYFEALTYGGNFHTVGAVLTPLPVPAFTLIAGDRSVSGSA
TGTPYELRKLMRFAARSKVAPTTELFPMSKINDAIQHVRDGKARYRVVLKADF
>tr|A3MA81|A3MA81_ACIBT Putative alcohol dehydrogenase OS=Acinetobacter baumannii (strain ATCC 17978 / NCDC KC 755) GN=A1S_3436 PE=3 SV=2
MSNNTIQAYAAMQAGEKLVPYKFDAGELQPHQVEVKVEYCGLCHSDISVLNNEWHSTVYP
VVAGHEIIGRIVALGSEAKGLQIGQRVGIGWTAESCQACDECIGGQQVLCTGENIATIVG
HAGGFADKVRAGWQWAIPLPEDLDPESAGPLLCGGITVFDPLLKHKIQATHHVGVIGIGG
LGHIAIKLLKAWGCEITAFSSNPDKTEELKAMGADHVVNSRDTEAVKAQKGKFDLLLSTV
NVTLNWRAFISTLAPNGSLHFLGLTLEPVPVSVGSLIDGAKSVTGSPTGSPAALRQLLKF
AARKKIAPQIELFPMSQLNEAIERLHSGQARYRIVLKADFAE
>tr|A4WF29|A4WF29_ENT38 Alcohol dehydrogenase GroES domain protein OS=Enterobacter sp. (strain 638) GN=Ent638_3652 PE=3 SV=1
MSKIKSYAAPQAGAELELYEYDAGELKAEDVEVQVDYCGICHSDLSMIDNEWGFSSYPLV
AGHEVIGRVVALGTAAQDKGLKIGQRVGIGWTARSCGHCDACISGNQINCLEGAVPTILN
KGGFADKLRADWQWVIPLPDSIDIESAGPLLCGGITVFKPLLMHHVTATSRVGVIGIGGL
GHIAIKLLHAMGCEVTAFSSNPAKEQEVLAMGADKVVNSRDPELLKALAGQFDLIINTVN
VDLDWQPYFEALAYGGNFHTVGAVLKPLPVPAFTLIGGDRSVSGSATGTPYELRKLMKFA
GRTKVAPTTELYPMSKINEAIQHVRDGKARYRVVLKADF
>tr|A4XYS8|A4XYS8_PSEMY Alcohol dehydrogenase GroES domain protein OS=Pseudomonas mendocina (strain ymp) GN=Pmen_3746 PE=3 SV=1
MSSSAELATFSGWAATAPKAPLERHSYDPGPLGAEEVEIAVEYCGICHSDQSMIDNEWGN
ARYPFIPGHEVVGTVVRLGEQARGLALGQRVGIGWYKGSCMHCGSCMEGSHQLCRSVKPT
IVGSHGGFADRLRSHWAWAVPLPDGLDPALVGPLFCAGSTVFSPLLEFDIKPTDRVGVVG
IGGLGHLALRFLNAWGCEVTAFTSSLNKQDEAKRLGAHKVVASTDSAAMKAIAGTLDFLL
VTASADLDWQALIATLRGKGRLHFVGIVPSAIPVHVFNLIPQQKSLSGSPVGSPSTMATM
LEFCARHQILPQVEQFPMSQVNAAIDHLRSGKARYRVVLDASK
>tr|A5GJX6|A5GJX6_SYNPW Zn-dependent alcohol dehydrogenases OS=Synechococcus sp. (strain WH7803) GN=SynWH7803_0815 PE=3 SV=1
MISVWQAPSAGAPLECGQRPAPEPAADELVLEVMHCGLCHSDLSMIGNHWGVSRYPLVPG
HEVIGRVTAVGEGVDPGLIGDVRGLGWISGSCNHCSLCLGGDQNLCTSLEATIVGRQGGF
ASHVVARQDWAIPLPPGLDPADAGPLFCGGITVFAPLVDEAVSPTAHVAVVGIGGLGHIA
LQFARAWGCEVTAITTNLAKAEQARRFGAHHVEELEMLPDLQSRFDLVINTVNHPLDWSA
VMASLRPRGRLHQLGAVLEPIQVGAFDLIPARRSITGSPTSSPASLQKMVEFCVRHNILP
LVEHLPMDQVNVAIQRLAKGDVRYRFVLDA
>tr|A6THK0|A6THK0_KLEP7 Putative alcohol dehydrogenase OS=Klebsiella pneumoniae subsp. pneumoniae (strain ATCC 700721 / MGH 78578) GN=yjgB PE=3 SV=1
MSIIKSYAAKEAGADLSLWEYDAGELQPEDVEVEVEYCGICHSDLSMIDNEWGMSSYPLV
AGHEVIGRVAALGSAAQDKGLKIGQKVGIGWTARSCGHCDACISGNQINCLEGSVPTILN
RGGFANKLRADWQWVIPLPESIDLASAGPMLCGGITVFKPLLTHHVTATSRVGVIGIGGL
GHIAIKLLRAMGAEVTAFSSNPAKEQEVLAMGADRVVNSRDPEALKALAGQFDLIINTVA
VDLDWQPYFEALAYGGNFHTVGAVMKPFPVPAFTLIGGDRSISGSATGNPSELRTLMKFA
GRSKVAPTTELFPMSQINEALKHVREGKARYRAVLKADF
>tr|A7MG54|A7MG54_ENTS8 Putative uncharacterized protein OS=Enterobacter sakazakii (strain ATCC BAA-894) GN=ESA_03438 PE=3 SV=1
MTIIKSYAAHKAGAELELYEYDAGELKPEDVEVEVEYCGICHSDLSMIDNEWGISAYPLI
AGHEVIGRVSALGGSAQNKGLKVGQRVGIGWTASSCEHCDACISGNQVNCQHGSVPTILN
RGGFADKIRANWQWVIPMPEGIDAASAGPLLCGGITVFKPLLMHHITATSRVGVIGIGGL
GHIAIKLLRAMGCEVTAFSSNPSKEQEILAMGADKVVNSRDPQALQALAGQFDLIINTVN
VSLDWMPYFQALAWGGNFHTVGAVMKPFEVPAFSLIMGDRSVTGSATGSPHELRSLMKLA
ARAKVAPQTEEFPMSRINEALQHVRDGKARYRVVLKADF
>tr|A7ZVE4|A7ZVE4_ECO24 Oxidoreductase, zinc-binding dehydrogenase family OS=Escherichia coli O139:H28 (strain E24377A / ETEC) GN=EcE24377A_4837 PE=3 SV=1
MSMIKSYAAKEAGGELEVYEYDPGELKPQDVEVQVDYCGICHSDLSMIDNEWGFSQYPLV
AGHEVIGRVVALGSAAQDKGLQVGQRVGIGWTARSCGHCDACISGNQINCEQGAVPTIMN
RGGFAEKLRAGWQWVIPLPENIDIESAGPLLCGGITVFKPLLMHHITATSRVGVIGIGGL
GHIAIKLLHAMGCEVTAFSSNPAKEQEVLAMGADKVVNSRDPQALKALSGQFDLIINTVN
VSLDWQPYFEALTYGGNFHTVGAVLTPLSVPAFTLIAGDRSISGSATGTPYELRKLMRFA
ARSKVAPTTELFPMSKINDAIQHVRDGKARYRVVLKADF
>tr|A8A825|A8A825_ECOHS Oxidoreductase, zinc-binding dehydrogenase family OS=Escherichia coli O9:H4 (strain HS) GN=EcHS_A4525 PE=3 SV=1
MSMIKSYAAKEAGGELEVYEYDPGELKPQDVEVQVDYCGICHSDLSMIDNEWGFSQYPLV
AGHEVIGRVVALGSAAQDKGLQVGQRVGIGWTARSCGHCDACISGNQINCEQGAVPTIMN
RGGFAEKLRVDWQWVIPLPENIDIESAGPLLCGGITVFKPLLMHHITATSRVGVIGIGGL
GHIAIKLLHAMGCEVTAFSSNPAKEQELLAMGADKVVNSRDPQALKALAGQFDLIINTVN
VSLDWQPYFEALTYGGNFHTVGAVLTPLSVPAFTLIAGDRSVSGSATGTPYELRKLMRFA
ARSKVAPTTELFPMSKINDAIQHVRDGKARYRVVLKADF
>tr|A8AMA0|A8AMA0_CITK8 Putative uncharacterized protein OS=Citrobacter koseri (strain ATCC BAA-895 / CDC 4225-83 / SGSC4696) GN=CKO_03534 PE=3 SV=1
MSIIKSYAAKEAGSELELYEYDAGELKPEDVEVQVDYCGICHSDLSMIDNEWGFSQYPLV
AGHEVIGRVVALGSAAQDKGLKVGQRVGIGWTARSCGHCDACISGNQINCLEGSVPTILN
RGGFAEKLRADWQWVIPLPESIDIESAGPLLCGGITVFKPLLMHHVTATSRVGVIGIGGL
GHIAIKLLHAMGCEVTAFSSSPAKEQEVLAMGADKVVNSRDPEALKALAGQFDLIINTVN
VDLDWQPYFEALAYGGNFHTVGAVLKPLPVPAFTLIAGDRSISGSATGTPYELRKLMKFA
GRSKVSPTTELFPMSQINEAIQHVRDGKARYRVVLQADF
>tr|A9MET0|A9MET0_SALAR Putative uncharacterized protein OS=Salmonella arizonae (strain ATCC BAA-731 / CDC346-86 / RSK2980) GN=SARI_03157 PE=4 SV=1
MTIIKSYAAKEAGGELELYEYDAGELQPEDVEVRVDYCGICHSDLSMIDNEWGFSQYPLV
AGHEVIGRVTALGSAAQNKGFKVGQHVGIGWTARSCGHCDACIRGNQINCLEGSVPTILN
RGGFAEKLRAGWQWVIPLPEDIDMASAGPLLCGGITVFKPLLMHHITATSRVGVIGIGGL
GHIAIKLLHAMGCEVTAFSSNRSKEQEVLAMGADKVVNSRDPEALKALAGQFDLIINTVN
VDLDWQPYFEALAYGGNFHTVGAVLKPLPVPAFTLIAGDRSISGSATGTPYELRKLMKFA
GRSNVAPTTELFAMSQINEAIQHVRDGKARYRVVLKADF
>tr|A9N689|A9N689_SALPB Putative uncharacterized protein OS=Salmonella paratyphi B (strain ATCC BAA-1250 / SPB7) GN=SPAB_05644 PE=4 SV=1
MTIIKSYAAKEAGGELELYEYDAGELQPEDVEVRVDYCGICHSDLSMIDNEWGFSQYPLV
AGHEVIGRVAALGSAAQDKGLKVGQRVGIGWTARSCGHCDACISGNQINCQEGAVPTILN
RGGFAEKLRAGWQWVIPLPENIDMASAGPLLCGGITVFKPLLMHHITATSRVGVIGIGGL
GHIAIKLLHAMGCEVTAFSSNPSKEQEVLAMGANNVVNSRDPEALKALAGQFDLIINTVN
VDLDWQPYFEALTYGGNFHTVGAVLKPLPVPAFTLIAGDRSISGSATGTPYELRKLMKFA
GRSKVAPTTELFAMSQINEAIQHVRDGKARYRVVLKADF
>tr|B0C2J9|B0C2J9_ACAM1 Zinc-containing alcohol dehydrogenase family protein OS=Acaryochloris marina (strain MBIC 11017) GN=AM1_4818 PE=4 SV=1
MVNAYAAFEQGGVLQPFEYDPGPLGRQQVDIQVEYCGICHSDLSMIKNEWGMTQYPFVPG
HEIVGIVAEIGSEVTTLRVGQRVGLGWYSSSCMHCEWCMGGDHHLCLSAEGTIVGRPGGF
ADQVRADQSWIVPIPESIDSAVAGPLFCAGITVFQPIIQCGVQPTDRVAVIGIGGLGHLA
LQFLNAWGCEVTALSTQPDKEAEARRLGAHHFVNTRDPAALQAIANSCDYIISTVNVSLE
WSIYLNALRPKGRLHLVGVAPDLSLPVFPLLAGQRSISGSPVGSPATITKMLNFVARHGL
APQTEVFPLAQVNEALEKLRSQHPPYRLALKC
>tr|B0JW26|B0JW26_MICAN Uncharacterized zinc-type alcohol dehydrogenase-like protein OS=Microcystis aeruginosa (strain NIES-843) GN=MAE_49470 PE=3 SV=1
MIRAYAAREKGGKLEPFDYDPGILADEDVEIAVEYCGICHSDLSMLDNDWGLTTYPFVPG
HEVVGTIAALGAKVKELKLGQRVGLGWFSRSCSTCETCMSGDQNLCATAEGTIVGRHGGF
ADRVRAHHSWLVPLGNQLDAAKAGPLFCGGITVFNPIVQFNIKPTARVGVIGIGGLGHIA
LKFLKAWGCEVTAFSSSPDKETEAKELGATHFINSRDPEALQSVQNYFDFIISTVNVNLD
WGLYIACLRPKGRLHIVGAVLEPMATYAFPLIMGQKSISGSPLGSPSTINKMIEFASRHG
IEPVTEIYPISQVNEAMEKLRTGQPKYRLVLQIK
>tr|B0VA10|B0VA10_ACIBY Putative alcohol dehydrogenase OS=Acinetobacter baumannii (strain AYE) GN=ABAYE0043 PE=3 SV=1
MSNNTIQAYAAMQAGEKLVPYQFDAGELQPHQVEVKVEYCGLCHSDISVLNNEWRSTVYP
VVAGHEIIGRIVALGSEAKGLQIGQRVGIGWTAESCQACDECIGGQQVLCTGENVATIVG
HAGGFADKVRAGWQWAIPLPEDLDPESAGPLLCGGITVFDPLLKHKIQATHHVGVIGIGG
LGHIAIKLLKAWGCEITAFSSNPDKTEELKAMGADHVVNSRDTEAVKAQKGKFDLLLSTV
NVTLNWRAFISTLAPNGSLHFLGLTLEPVPVSVGSLIDGAKSVTGSPTGSPAALRQLLKF
AARKKIAPQIELFPMSQLNEAIERLHSGQARYRIVLKADFAE
>tr|B0VPZ1|B0VPZ1_ACIBS Putative alcohol dehydrogenase OS=Acinetobacter baumannii (strain SDF) GN=ABSDF3625 PE=3 SV=1
MSNNTIQAYAAMQAGEKLVPYKFDAGELQPHQVEVKVEYCGLCHSDISVLNNEWRSTVYP
VVAGHEIIGRIVALGSEAKGLQIGQRVGIGWTAESCQACDECIGGQQVLCTGENVATIVG
HAGGFANKVRAGWQWAIPLPEDLDPESAGPLLCGGITVFDPLLKHKIQATHHVGVIGIGG
LGHIAIKLLKAWGCEITAFSSNPDKTEELKAMGADHVVNSRDTEAVKAQKGKFDLLLSTV
NVTLNWRAFISTLAPNGSLHFLGLTLEPVPVSVGSLIDGAKSVTGSPTGSPAALHQLLKF
AARKKIAPQIELFPMSQLNEAIERLHSGQARYRIVLKADFAE
>tr|B1ISA7|B1ISA7_ECOLC Alcohol dehydrogenase GroES domain protein OS=Escherichia coli (strain ATCC 8739 / DSM 1576 / Crooks) GN=EcolC_3748 PE=3 SV=1
MSMIKSYAAKEAGGELEVYEYDPGELKPQDVEVQVDYCGICHSDLSMIDNEWGFSQYPLV
AGHEVIGRVVALGSAAQDKGLQVGQRVGIGWTARSCGHCDACISGNQINCEQGAVPTIMN
RGGFAEKLRADWQWVIPLPENIDIESAGPLLCGGITVFKPLLMHHITATSRVGVIGIGGL
GHIAIKLLHAMGCEVTAFSSNPAKEQEVLAMGADKVVNSRDPQALKALAGQFDLIINTVN
VSLDWQPYFEALTYGGNFHTVGAVLTPLSVPAFTLIAGDRSVSGSATGTPYELRKLMRFA
ARSKVAPTTELFPMSKINDAIQHVRDGKARYRVVLKADF
>tr|B1LRF5|B1LRF5_ECOSM Oxidoreductase, zinc-binding dehydrogenase family OS=Escherichia coli (strain SMS-3-5 / SECEC) GN=EcSMS35_4750 PE=3 SV=1
MSMIKSYAAKEAGGELELYEYDPGELKPQDVEVQVDYCGICHSDLSMIDNEWGFSQYPLV
AGHEVIGRVVALGSAAQDKGLQVGQRVGIGWTARSCGHCDACISGNQINCEQGAVPTIMN
RGGFAEKLRADWQWVIPLPENIDIESAGPLLCGGITVFKPLLMHHITATSRVGVIGIGGL
GHIAIKLLHAMGCEVTAFSSNPAKEQEVLAMGADKVVNSRDPQALKTLAGQFDLIINTVN
VSLDWQPYFEALTYGGNFHTVGAVLTPLSVPAFTLIAGDRSVSGSATGTPYELRKLMRFA
ARSKVAPTTELFPMSKINDAIQHVRDGKARYRVVLKADF
>tr|B1XEP8|B1XEP8_ECODH Predicted alcohol dehydrogenase, Zn-dependent and NAD(P)-binding OS=Escherichia coli (strain DH10B) GN=yjgB PE=4 SV=1
MSMIKSYAAKEAGGELEVYEYDPGELRPQDVEVQVDYCGICHSDLSMIDNEWGFSQYPLV
AGHEVIGRVVALGSAAQDKGLQVGQRVGIGWTARSCGHCDACISGNQINCEQGAVPTIMN
RGGFAEKLRADWQWVIPLPENIDIESAGPLLCGGITVFKPLLMHHITATSRVGVIGIGGL
GHIAIKLLHAMGCEVTAFSSNPAKEQEVLAMGADKVVNSRDPQALKALAGQFDLIINTVN
VSLDWQPYFEALTYGGNFHTVGAVLTPLSVPAFTLIAGDRSVSGSATGTPYELRKLMRFA
ARSKVAPTTELFPMSKINDAIQHVRDGKARYRVVLKADF
>tr|B2I2F6|B2I2F6_ACIBC Zn-dependent alcohol dehydrogenase OS=Acinetobacter baumannii (strain ACICU) GN=ACICU_03634 PE=4 SV=1
MSNNTIQAYAAMQAGEKLVPYQFDAGELQPHQVEVKVEYCGLCHSDISVLNNEWRSTVYP
VVAGHEIIGRIVALGSEAKGLQIGQRVGIGWTAESCQACDECIGGQQVLCTGENIATIVG
HAGGFADKVRAGWQWAIPLPEDLDPESAGPLLCGGITVFDPLLKHKIQATHHVGVIGIGG
LGHIAIKLLKAWGCEITAFSSNPDKTEELKAMGANHVVNSRDTEVVKAQKGKFDLLLSTV
NVTLNWRAFISTLAPNGSLHFLGLTLEPVPVSVGSLIDGAKSVTGSPTGSPAALRQLLKF
AARKKIAPQIELFPMSQLNEAIERLHSGQARYRIVLKADFAE
>tr|B2IJ23|B2IJ23_BEII9 Alcohol dehydrogenase zinc-binding domain protein OS=Beijerinckia indica subsp. indica (strain ATCC 9039 / DSM 1715 / NCIB 8712) GN=Bind_1144 PE=4 SV=1
MIKAWAARTPKGKLEKFDFDPGPLKGDEVEIAVEHCGICHSDLSVIDNEWGVSSYPAVPG
HEVIGQVVALGTETRGLRVGQRVGLGWTAGSCLHCHECLSGDQHLCAESVATIVGHAGGF
ANRVRAQWPWVIHLPEGLDPREAGPLLCGGVTVFSPLQTYGIKPTDKVGIVGIGGLGHLA
VKFAAAWGCEVTAFTSSASKEAEARGFGAHRVVNSKDPAAIAAIAGSLDLVIVTVNVPLD
WKALLATLRPKGRLHFVGAVLEPVPIEAFALISGQRSVSGSPTGSPVTIASMLEFAARHK
ILPQTEHFPIAQVNEALDHLRAGKARYRVILDM
>tr|B2TYY0|B2TYY0_SHIB3 Oxidoreductase, zinc-binding dehydrogenase family OS=Shigella boydii serotype 18 (strain CDC 3083-94 / BS512) GN=SbBS512_E4816 PE=4 SV=1
MSMIKSYAAKEAGGELEVYEYDPGELRPQDVEVQVDYCGICHSDLSMIDNEWGFSQYPLV
AGHEVIGRVVALGSAAQDKGLQVGQRVGIGWTARSCGHCDACISGNQINCEQGAVPTIMN
RGGFAEKLRADWQWVIPLPENIDIESAGPLLCGGITVFKPLLMHHITATSRVGVIGIGGL
GHIAIKLLHAMGCEVTAFSSNPAKEQEVLAMGADKVVNSRDPQALKALSGQFDLIINTVN
VSLDWQPYFEALTYGGNFHTVGAVLTPLSVPAFTLIAGDRSISGSATGTPYELRKLMRFA
ARSKVAPTTELFPMSKINDAIKHVRDGKARYRVVLKADF
>tr|B2VJM7|B2VJM7_ERWT9 Putative zinc-binding dehydrogenase OS=Erwinia tasmaniensis (strain DSM 17950 / Et1/99) GN=ETA_33100 PE=4 SV=1
MKIKSYAAMKAGQALELYEFEAEALSAEEVEVEVEYCGVCHSDLSMIDNEWGISRYPTIA
GHEVVGRVSALGEAAKDKGLSLGQRVGVGWTAKSCQHCDACINGEQVNCQQGSIPTVLNN
GGFANKMRADWQWVIPLPESLDAATAGPLLCGGITVFKPLLMSNITATSRVGVIGIGGLG
HIAIKILHAMGAEVVAFSSTPHKKQSILNMGADEVVNSRDPEALKAQAGRFDLIVSTVAV
DLDWKPYFDALAPQGKFHTVGAVMKPFQVGAFDLISGDKALTGSSTGSPGQLRSLLKLAS
RHDIAPQVEFFPMSQINEALEHVRAGKANFRVVLKADF
>tr|B4RSW3|B4RSW3_ALTMD Zinc-containing alcohol dehydrogenase family protein OS=Alteromonas macleodii (strain DSM 17117 / Deep ecotype) GN=MADE_02580 PE=4 SV=1
MIYAYAAKEAGGKLEKFEYDPGELGAHDVEIDVESCGICHSDLSMLDNEWGITEFPFVPG
HEVVGTVSKIGDHVTSLKVGQRVGLGWHASYCNSCRTCEAGDHNLCAGATMTIGGRHGGF
ADKVRAQARAVIPLPESIDSTKAGPLFCGGITVFNPLVQFNISPTSEVGVVGIGGLGHLA
LQFLNAWGCKVVAFTSSESKEKEALSLGASETINSRDEDEIKKAQGRFDLIISTVNVKLD
WNLYLSTLAPKGRLHFVGATLEPLDIGAFNLIGGQKSVSGSPVGSPATIKTMLDFAAHHD
IEPVTETFKFEDVNKAIDRLREGKAHYRIVLTR
>tr|B4T3N2|B4T3N2_SALNS Putative uncharacterized protein OS=Salmonella newport (strain SL254) GN=SNSL254_A4834 PE=4 SV=1
MTIIKSYAAKEAGGELELYEYDAGELQPEDVEVRVDYCGICHSDLSMIDNEWGFSQYPLV
AGHEVIGRLAALGSAAQDKGLKVGQRVGIGWTARSCGHCDACISGNQINCLEGAVPTILN
RGGFAEKLRAGWQWVIPLPENMDMASAGPLLCGGITVFKPLLMHHITATSRVGVIGIGGL
GHIAIKLLHAMGCEVTAFSSNPSKEQEVLAMGANNVVNSRDPEALKALAGQFDLIINTVN
VDLDWQPYFEALTYGGNFHTVGAVLKPLPVPAFTLIAGDRSISGSATGTPYELRKLMKFA
GRSKVAPTTELFAMSQINEAIQHVRDGKARYRVVLKADF
>tr|B4TG66|B4TG66_SALHS Putative uncharacterized protein OS=Salmonella heidelberg (strain SL476) GN=SeHA_C4890 PE=4 SV=1
MTIIKSYAVKEAGGELELYEYDAGELQPEDVEVRVDYCGICHSDLSMIDNEWGFSQYPLV
AGHEVIGRVAALGSAAQDKGLKVGQRVGIGWTARSCGHCDACISGNQINCQEGAVPTILN
RGGFAEKLRAGWQWVIPLPENIDMASAGPLLCGGITVFKPLLMHHITATSRVGVIGIGGL
GHIAIKLLHAMGCEVTAFSSNPSKEQEVLAMGANNVVNSRDPEALKALAGQFDLIINTVN
VDLDWQPYFEALTYGGNFHTVGAVLKPLPVPAFTLIAGDRSISGSATGTPYELRKLMKFA
GRSKVAPTTELFAMSQINEAIQHVRDGKARYRVVLKADF
>tr|B4TTA8|B4TTA8_SALSV Putative uncharacterized protein OS=Salmonella schwarzengrund (strain CVM19633) GN=SeSA_A4741 PE=4 SV=1
MTIIKSYAAKEAGGELELYEYDAGELQPEDVEVRVDYCGICHSDLSMIDNEWGFSQYPLV
AGHEVIGRVAALGSAAQDKGLKVGQRVGIGWTARSCGHCDACISGNQINCQEGAVPTILN
RGGFAEKLRAGWQWVIPLPENIDMASAGPLLCGGITVFKPLLMHHITATSRVGVIGIGGL
GHIAIKLLHAMGCEVTAFSSNPSKEQEVLAMGANNVVNSRDPEALKALAGQFDLIINTVN
VDLDWQPYFEALTYGGNFHTVGAVLKPLPVPAFTLIAGDRSISGSATGTPYELRKLMKFA
GRSKVAPTTELFAMSQINEAIQHVRDGKARYRVVLKADF
>tr|B5BKT4|B5BKT4_SALPK Putative alcohol dehydrogenase OS=Salmonella paratyphi A (strain AKU_12601) GN=SSPA3983 PE=4 SV=1
MTIIKSYAAKEAGGELELYEYDAGELQPEDVEVRVDYCGICHSDLSMIDNEWGFSQYPLV
AGHEVIGRVAALGSAAQDKGLKVGQRVGIGWTARSCGHCDACISGNQINCLEGAVPTILN
RGGFAEKLRAGWQWVIPLPENIDMASAGPLLCGGITVFKPLLMHHITATSRVGIIGIGGL
GHIAIKLLHAMGCEVTAFSSNPSKEQEVLAMGANNVVNSRDPEALKALAGQFDLIINTVN
VDLDWQPYFEALTYGGNFHTVGAVLKPLPVPAFTLIAGDRSISGSATGTPYELRKLMKFA
GRSKVAPITELFAMSQINEAIQHVRDGKARYRVVLKADF
>tr|B5F473|B5F473_SALA4 Putative uncharacterized protein OS=Salmonella agona (strain SL483) GN=SeAg_B4771 PE=4 SV=1
MTIIKSYAAKEAGGELELYEYDAGELQPEDVEVRVDYCGICHSDLSMIDNEWGFSQYPLV
AGHEVIGRVAALGSAAQDKGLKVGQRVGIGWTARSCGHCDACISGNQINCQEGTVPTILN
RGGFAEKLRAGWQWVIPLPENIDMASAGPLLCGGITVFKPLLMHHITATSRVGVIGIGGL
GHIAIKLLHAMGCEVTAFSSNPSKEQEVLAMGANNVVNSRDPEALKALAGQFDLIINTVN
VDLDWQPYFEALTYGGNFHTVGAVLKPLPVPAFTLIAGDRSISGSATGTPYELRKLMKFA
GRSKVAPTTELFAMSQINEAIQHVRDGKARYRVVLKADF
>tr|B5FSH8|B5FSH8_SALDC Putative uncharacterized protein OS=Salmonella dublin (strain CT_02021853) GN=SeD_A4871 PE=4 SV=1
MTIIKSYAAKEAGGELELYEYDAGELQPEDVEVRVDYCGICHSDLSMIDNEWGFSQYPLV
AGHEVIGRVAALGSAAQDKGLKVGQRVGIGWTARSCGHCDACISGNQINCLEGAVPTILN
RGGFAEKLRAGWQWVIPLPENMDMASAGPLLCGGITVFKPLLMHHITATSRVGVIGIGGL
GHIAIKLLHAMGCEVTAFSSNPSKEQEVLAMGANNVVNSRDPEALKALAGQFDLIINTVN
VDLDWQPYFEALTYGGNFHTVGAVLKPLPVPAFTLIAGDRSISGSATGTPYELRKLMKFA
GRSKVAPTTELFAMSQINEAIQHVRDGKARYRVVLKADF
>tr|B5R1L0|B5R1L0_SALEP Putative alcohol dehydrogenase OS=Salmonella enteritidis PT4 (strain P125109) GN=yjgB PE=4 SV=1
MTIIKSYAAKEAGGELELYEYDAGELQPEDVEVRVDYCGICHSDLSMIDNEWGFSQYPLV
AGHEVIGRVAALGSAAQDKGLKVGQRVGIGWTARSCGHCDACISGNQINCLEGAVPTILN
RGGFAEKLRAGWQWVIPLPENMDMASAGPLLCGGITVFKPLLMHHITATSRVGVIGIGGL
GHIAIKLLHAMGCEVTAFSSNPSKEQEVLAMGANNVVNSRDPEALKALAGQFDLIINTVN
VDLDWQPYFEALTYGGNFHTVGAVLKPLPVPAFTLIAGDRSISGSATGTPYELRKLMKFA
GRSKVAPTTELFAMSQINEAIQHVRDGKARYRVVLKADF
>tr|B5R9M3|B5R9M3_SALG2 Putative alcohol dehydrogenase OS=Salmonella gallinarum (strain 287/91 / NCTC 13346) GN=yjgB PE=4 SV=1
MTIIKSYAAKEAGGELELYEYDAGELQPEDVEVRVDYCGICHSDLSMIDNEWGFSQYPLV
AGHEVIGRVAALGSAAQDKGLKVGQRVGIGWMARSCGHCDACISGNQINCLEGAVPTILN
RGGFAEKLRAGWQWVIPLPENMDMASAGPLLCGGITVFKPLLMHHITATSRVGVIGIGGL
GHIAIKLLHAMGCEVTAFSSNPSKEQEVLAMGANNVVNSRDPEALKALAGQFDLIINTVN
VDLDWQPYFEALTYGGNFHTVGAVLKPLPVPAFTLIAGDRSISGSATGTPYELRKLMKFA
GRSKVAPTTELFAMSQINEAIQHVRDGKARYRVVLKADF
>tr|B5Y2R7|B5Y2R7_KLEP3 Oxidoreductase, zinc-binding dehydrogenase family OS=Klebsiella pneumoniae (strain 342) GN=KPK_4982 PE=4 SV=1
MSIIKSYAAKEAGADLSLWEYDAGELQPEDVEVEVEYCGICHSDLSMIDNEWGMSSYPLV
AGHEVIGRVAALGSAAQDKGLKIGQKVGIGWTARSCGHCDACISGNQINCLEGSVPTILN
RGGFANKLRADWQWVIPLPESIDLASAGPMLCGGITVFKPLLTHHVTATSRVGVIGIGGL
GHIAIKLLRAMGAEVTAFSSNPAKEQEVLAMGADRVVNSRDPEALKALSGQFDLIINTVA
VDLDWQPYFEALAYGGNFHTVGAVMKPFPVPAFTLIGGDRSISGSATGNPSELRKLMKFA
GRSKVAPTTELFPMSQINEALKHVREGKARYRAVLKADF
>tr|B5Z3M2|B5Z3M2_ECO5E Oxidoreductase, zinc-binding dehydrogenase family OS=Escherichia coli O157:H7 (strain EC4115 / EHEC) GN=ECH74115_5786 PE=4 SV=1
MSMIKSYAAKEAGGELEVYEYDPGELRPQDVEVQVDYCGICHSDLSMIDNEWGFSQYPLV
AGHEVIGRVVALGSAAQDKGLQVGQRVGIGWTARSCGHCDACISGNQINCEQGAVPTIMN
RGGFAEKLRADWQWVIPLPENIDIESAGPLLCGGITVFKPLLMHHITATSRVGVIGIGGL
GHIAIKLLHAMGCEVTAFSSNPAKEQEVLAMGADKVVNSRDPQALKALSGQFDLIINTVN
VSLDWQPYFEALTYGGNFHTVGAVLTPLPVPAFTLIAGDRSVSGSATGTPYELRKLMRFA
ARSKVAPTTELFPMSKINDAIKHVRDGKARYRVVLKADF
>tr|P74721|P74721_SYNY3 Zinc-containing alcohol dehydrogenase family OS=Synechocystis sp. (strain PCC 6803) GN=slr1192 PE=3 SV=1
MIKAYAALEANGKLQPFEYDPGALGANEVEIEVQYCGVCHSDLSMINNEWGISNYPLVPG
HEVVGTVAAMGEGVNHVEVGDLVGLGWHSGYCMTCHSCLSGYHNLCATAESTIVGHYGGF
GDRVRAKGVSVVKLPKGIDLASAGPLFCGGITVFSPMVELSLKPTAKVAVIGIGGLGHLA
VQFLRAWGCEVTAFTSSARKQTEVLELGAHHILDSTNPEAIASAEGKFDYIISTVNLKLD
WNLYISTLAPQGHFHFVGVVLEPLDLNLFPLLMGQRSVSASPVGSPATIATMLDFAVRHD
IKPVVEQFSFDQINEAIAHLESGKAHYRVVLSHSKN
>tr|Q024K8|Q024K8_SOLUE Alcohol dehydrogenase GroES domain protein OS=Solibacter usitatus (strain Ellin6076) GN=Acid_2579 PE=3 SV=1
MSEIRALAAKQAHGKLEPFSYDPGPLGDEQVEIDVQYCGICHSDVAMLNNEWQMTQYPFV
PGHEAVGTVRAVGSHAKRVAPGQTVGLGWNAGSCMFCPQCMAGDHNMCRNLEQTIVGRHG
AFATRVRCHWSWASPIPKSVDVAVAGPLLCGGITVFNPLVQYDVSPTHKVGVIGIGGLGH
LALQFLNKWGCDVTAFTSSANKADEAKNMGAHRIVDTHSAEALGKIASSFDFILSTVTAD
LNWDAYLKALAPKGHLHIVGVTPDPIPVPAFTVVAAQRSVGGSPSGSPRTVDKMLDFCAR
HGVKPVTEQFPMSKANEALAHLEAGKARYRIVLKNDL
>tr|Q0SXK4|Q0SXK4_SHIF8 Putative oxidoreductase OS=Shigella flexneri serotype 5b (strain 8401) GN=yjgB PE=3 SV=1
MSMIKSYAAKEAGGELEVYEYDPGELKPQDVEVQVDYCGICHSDLSMIDNEWGFSQYPLV
AGHEVIGRVVALGSAAQDKGLQVGQRVGIGWTARSCGHCDACISGNQINCEQGAVPTIMN
RGGFAEKLRADWQWVIPLPENIDIESAGPLLCGGITVFKPLLMHHITATSRVGVIGIGGL
GHIAIKLLHAMGCEVTAFSSNPAKEQEVLAMGADKVVNSRDPQALKALSGQFDLIINTVN
VSLDWQPYFEALTYGGNFHTVGAVLTPLSVPAFTLIAGDRSISGSATGTPYELRKLMRFA
ARSKVAPTTELFPMSKINDAIQHVRDGKARYRVVLKADF
>tr|Q0T9C3|Q0T9C3_ECOL5 Hypothetical zinc-type alcohol dehydrogenase-like protein YjgB OS=Escherichia coli O6:K15:H31 (strain 536 / UPEC) GN=ECP_4519 PE=3 SV=1
MSMIKSYAAKEAGGELEVYEYDPGELKPQDVEVQVDYCGICHSDLSMIDNEWGFSQYPLV
AGHEVIGRVVALGSAAQDKGLQVGQRVGIGWTARSCGHCDACISGNQINCEQGAVPTIMN
RGGFAEKLRADWQWVIPLPENIDIESAGPLLCGGITVFKPLLMHHITATSRVGVIGIGGL
GHIAIKLLHAMGCEVTAFSSNPAKEQEVLAMGADKVVNSRDPQALKTLAGQFDLIINTVN
VSLDWQPYFEALTYGGNFHTVGAVLTPLPVPAFTLIAGDRSVSGSATGTPYELRKLMRFA
ARSKVAPTTELFPMSKINDAIQHVRDGKARYRVVLKADF
>tr|Q15T81|Q15T81_PSEA6 Alcohol dehydrogenase, zinc-binding OS=Pseudoalteromonas atlantica (strain T6c / BAA-1087) GN=Patl_2391 PE=3 SV=1
MIKAYAAHEPKGELTPYEYDPGELKPNEVELDVMYCGVCHSDLSVIDNEWGISKYPAVGG
HEVVGRIRQIGDAVKGLRVGQVAGLGWHAGYCTHCHQCDTGDHNLCAKARPTIVGHHGGF
ADKVRAQETAVVVIPDGIDLASAGPLFCGGITVFNPLSEFNIKPTDKVAVIGIGGLGHLA
LQFLNAWGCEVTAFTSSESKQKEALSLGAHRVINSRDKTDIQQAAGEFDLIISTVAVTLD
WEAYISTLAPRGRLHFVGAITEPLNISVFSLMSQQRSVSSSPVGSPATIAKMLEFAKLHD
IKPVIETYSFDEINQALEHLRTGDVKYRIVLKR
>tr|Q1IA49|Q1IA49_PSEE4 Putative alcohol dehydrogenase OS=Pseudomonas entomophila (strain L48) GN=PSEEN2684 PE=3 SV=1
MSNPTFTGWAATAPGAPLQPYRYDPGPLPDDEVEIAVEYCGVCHSDQSMIDNEWGLSRYP
FIPGHEVVGRIVRTGAQVSGLDAGQRVGVGWYKGSCMHCASCMAGSHNLCGSVRPTIIGA
NGGFADHIRAHWAWAVPLPDTLDPALAGPLFCAGSTVFNPILAYDVKPIHRVGVVGIGGL
GHLAVRLLNAWGCEVTAFTSSLAKQAEAQALGAHKVVASTDSAALEAIAGTLDFLLVTAN
ANLDWTAMIGTLGARGRVNFVGVVPSAIPVHVFNLMPQQKSLSASPVGSPANMATLLAFC
ARHQVLPQVEQFPMSQVNQAIDHLRSGKARYRIVLDASR
>tr|Q1Q828|Q1Q828_PSYCK Alcohol dehydrogenase GroES-like OS=Psychrobacter cryohalolentis (strain K5) GN=Pcryo_2398 PE=3 SV=1
MINAYAAKEKGGEFVPYQYDPGTLGDHEVEIEVHSCGICHSDLSMWQNEWGMTQYPFVGG
HEVAGKVLAKGKHVKHLELGDKVGLGWHKGYCNVCDLCIGGDHNLCPEQEGTIIGNHGGF
ADKVRAKDTSVIKIPEGLDFNAVGPLLCGGVTVFNPLMQYDITPTSRVAVIGIGGLGHLA
LQFANAWGCEVTAFTSESKMEEAKEMGAHHSLNSREDSEIEKAAGSFDLIISTVNVDMNW
DVVIKTLRPKGKLHFVGLLEAPLEISAAPMIMAQNSLSGSPVGSPSTLRKMLDFAARHNI
QPVTETYKMSEINEAFERLESGNARYRVVLERD
>tr|Q1R2Y4|Q1R2Y4_ECOUT Putative oxidoreductase OS=Escherichia coli (strain UTI89 / UPEC) GN=yjgB PE=3 SV=1
MLYTSQTTPEKDQKMSMIKSYAAKEAGGELEVYEYDPGELRPQDVEVQVDYCGICHSDLS
MIDNEWGFSQYPLIAGHEVIGRVVALGSAAQDKGLQVGQRVGIGWTARSCGHCDACISGN
QINCEQGAVPTIMNRGGFAEKLRADWQWVIPLPENIDIESAGPLLCGGITVFKPLLMHHI
TATSRVGVIGIGGLGHIAIKLLHAMGCEVTAFSSNPAKEQEVLAMGADKVVNSRDPQALK
TLAGQFDLIINTVNVSLDWQPYFEALTYGGNFHTVGAVLTPLPVPAFTLIAGDRSVSGSA
TGTPYELRKLMRFAARSKVAPTTELFPMSKINDAIQHVRDGKARYRVVLKADF
>tr|Q21DL8|Q21DL8_SACD2 Alcohol dehydrogenase GroES-like protein OS=Saccharophagus degradans (strain 2-40 / ATCC 43961 / DSM 17024) GN=Sde_3956 PE=3 SV=1
MIKAYAAMEPGAALVPFEYEPGPLANNEVELKVESCGICHSDLSMLDNEWGFTQYPFVGG
HEVIGIVEAVGSSVNNVAVGQRVGLGWHSGYCNTCASCQSGDQNLCNSAQPTIAGHHGGF
ADKVRADANAVVALPEGVNPDSAGPLFCGGITVFNPLVQFGIKPTSKVGVIGIGGLGHIA
LQFLNAWGCEVTAFTSSESKKEEALKLGAHHVLNSSDAAQLEAAAGRFDFIISTVNVKLD
WNEYLATLAPKGRLHFVGATLAPLDINVFQLIGSQREISGSPVGSPGTISQMLDFAALHN
IQPVTEYFRFDQINEALTKLREGKAHYRIVLTNK
>tr|Q2Y968|Q2Y968_NITMU Zinc-containing alcohol dehydrogenase superfamily OS=Nitrosospira multiformis (strain ATCC 25196 / NCIMB 11849) GN=Nmul_A1400 PE=3 SV=1
MTKILGFAAHAPGQKLEPFTYDAGPLAPEEVEIAVEHCGLCHSDLSILNNDWGITQYPVI
PGHEAIGRIVAMGEQAKGLQIGQRVGVGWNAGSCMHCHECMSGDHNLCTRATATIIGHYG
GFADKVRAHWAWTIPIPETLESSSAGPLLCGGITVFAPLAAYVKPTDHVGVVGIGGLGHL
ALQFAHAWGCEVTAFSSNPSKAEEMRTLGAHRVLSSRKSGEIRSAARSLDFLLVTVNVPL
DWALLLQTLKPKGRMHLVGAVLEPLPIPAFELLSGQKNVSGSPTGGPAMMADMLDFAARH
GIQPQVERFPMSRVNEAVAHLAAGKARYRIVLDANFNREHPGSANA
>tr|Q31TK6|Q31TK6_SHIBS Putative oxidoreductase OS=Shigella boydii serotype 4 (strain Sb227) GN=yjgB PE=3 SV=1
MLYTSQTTPEKDQKMSMIKSYAAKEAGGELEVYEYDPGELRPQDVEVQVDYCGICHSDLS
MIDNEWGFSQYPLVAGHEVIGRVVALGSAAQDKGLQVGQRVGIGWTARSCGHCDACISGN
QINCEQGAVPTIMNRGGFAEKLRADWQWVIPLPENIDIESAGPLLCGGITVFKPLLMHHI
TATSRVGVIGIGGLGHIAIKLLHAMGCEVTAFSSNPAKEQEVLAMGADKVVNSRDPQALK
ALSGQFDLIINTVNVSLDWQPYFEALTYGGNFHTVGAVLTPLSVPAFTLIAGDRSISGSA
TGTPYELRKLMRFAARSKVAPTTELFPMSKINDAIKHVRDGKARYRVVLKADF
>tr|Q328R7|Q328R7_SHIDS Putative oxidoreductase OS=Shigella dysenteriae serotype 1 (strain Sd197) GN=yjgB PE=3 SV=1
MLYTSQTTPEKDQKMSMIKSYAAKEAGGELEVYEYDPGELKPQDVEVQVDYCGICHSDLS
MIDNEWGFSQYPLVAGHEVIGRVVALGSAAQDKGLQVGQRVGIGWTARSCGHCDACISGN
QINCEQGAVPTIMNRGGFAEKLRADWQWVIPLPENIDIESAGPLLCGGITVFKPLLMHHI
TATSRVGVIGIGGLGHIAIKLLHAMGCEVTAFSSNPAKEQEVLAMGADKVVNSRDPQALK
ALAGQFDLIINTVNVSLDWQPYFEALTYGGNFHTVGAVLTPLSVPAFTLIAGDRSVSGSA
TGTPYELRKLMRFAARSKVAPTTELFPMSKINDTIKHVRDGKARYRVVLKADF
>tr|Q3KDR6|Q3KDR6_PSEPF Zinc-containing alcohol dehydrogenase superfamily OS=Pseudomonas fluorescens (strain PfO-1) GN=Pf01_2347 PE=3 SV=1
MSNSTEPTTFTGWAATSAGAPLERFSYDPGPLGDEEVEVAVEYCGVCHSDQSLIDNDWGI
SQYPFIPGHEVVGRIVRTGPQVRGLEVGQRVGIGWYKGSCMHCSSCIGGSHHLCATAKPT
IIGSHGGFADRLRTHWAWALKLPDNLDPALAGPLFCAGSTVFNPLVEFDIKPTDRVGVVG
IGGLGHLALRFLNAWGCDVTAFTSSLSKQDEAKRLGAHKVVASTDSEALKAIAGTLDFLL
ITANANLDWTAMLATLRGKGRLHFVGIVPDAIPVHVFNLIPQQKSLSASPVGSPATAATM
LEFCARHQILPQVEEFPMSKVNEAVDHLRSGKARYRIVLNASK
>tr|Q3YU80|Q3YU80_SHISS Putative oxidoreductase OS=Shigella sonnei (strain Ss046) GN=yjgB PE=3 SV=1
MLYTSQTTPEKDQKMSMIKSYAAKEAGGELEVYEYEPGELKPQDVEVQVDYCGICHSDLS
MIDNEWGFSQYPLVAGHEVIGRVVALGSAAQDKGLQVGQRVGIGWTARSCGHCDACISGN
QINCEQGAVPTIMNRGGFAEKLRADWQWVIPLPENIDIESAGPLLCGGITVFKPLLMHHI
TATSRVGVIGIGGLGHIAIKLLHAMGCEVTAFSSNPAKEQEVLAMGADKVVNSRDPQALK
TLAGQFDLIINTVNVSLDWQPYFEALTYGGNFHTVGAVLTPLSVPAFTLIAGDRSVSGSA
TGTPYELRKLMRFAARSKVAPTTELFPMSKINDAIQHVRNGKARYRVVLKADF
>tr|Q57GB4|Q57GB4_SALCH Putative alcohol dehydrogenase OS=Salmonella choleraesuis GN=yjgB PE=3 SV=1
MTIIKSYAAKEAGGELELYEYDAGELQPEDVEVRVDYCGICHSDLSMIDNEWGFSQYPLV
AGHEVIGRVAALGSAAQDKGLKVGQRVGIGWTARSCGHCDACISGNQINCQEGAVPTILN
RGGFAEKLRAGWQWVIPLPENIDTASAGPLLCGGITVFKPLLMHHITATSRVGVIGIGGL
GHIAIKLLHAMGCEVTAFSSNPSKEQEVLAMGANNVVNSRDPEALKALAGQFDLIINTVN
VDLDWQPYFEALTYGGNFHTVGAVLKPLPVPAFTLIAGDRSISGSATGTPYELRKLMKFA
GRSKVAPTTELFAMSQINEAIQHVRDGKARYRVVLKADF
>tr|Q5PJC6|Q5PJC6_SALPA Putative alcohol dehydrogenase OS=Salmonella paratyphi A GN=yjgB PE=3 SV=1
MTIIKSYAAKEAGGELELYEYDAGELQPEDVEVRVDYCGICHSDLSMIDNEWGFSQYPLV
AGHEVIGRVAALGSAAQDKGLKVGQRVGIGWTARSCGHCDACISGNQINCLEGAVPTILN
RGGFAEKLRAGWQWVIPLPENIDMASAGPLLCGGITVFKPLLMHHITATSRVGIIGIGGL
GHIAIKLLHAMGCEVTAFSSNPSKEQEVLAMGANNVVNSRDPEALKALAGQFDLIINTVN
VDLDWQPYFEALTYGGNFHTVGAVLKPLPVPAFTLIAGDRSISGSATGTPYELRKLMKFA
GRSKVAPITELFAMSQINEAIQHVRDGKARYRVVLKADF
>tr|Q6D298|Q6D298_ERWCT Putative zinc-binding dehydrogenase OS=Erwinia carotovora subsp. atroseptica GN=ECA3198 PE=3 SV=1
MTIIKSYAAPEAGAALELYEFDAGELQAEDVEVVVDYCGVCHSDLSMIDNEWGMSSYPLV
AGHEVIGRVHALGDAAKNKGLKIGQRVGIGWTARSCGHCDACISGSQTNCQQGSVPTILN
KGGFADKIRANWQWAIPLPDSIDIESAGPLLCGGITVFKPLLMHHVTATSRVGVIGIGGL
GHIAIKLLHAMGCEVTAFSSNPSKEQEVLAMGADKVVNSRDPQALTALAGQFDLIINTVS
VDLEWQPYFNALAYNGKFHTVGAVMKPFSVPAFTLIAGDRSVSGSSTGSPHELRSLMKLS
ARANVKPQTELFPMSKINDAIQHVRDGKARYRVVLKADF
>tr|Q6F6R9|Q6F6R9_ACIAD Putative alcohol dehydrogenase OS=Acinetobacter sp. (strain ADP1) GN=ACIAD3612 PE=3 SV=1
MTTNVIHAYAAMQAGEALVPYSFDAGELQPHQVEVKVEYCGLCHSDVSVLNNEWHSSVYP
VVAGHEVIGTITQLGSEAKGLKIGQRVGIGWTAESCQACDQCISGQQVLCTGENTATIIG
HAGGFADKVRAGWQWVIPLPDELDPTSAGPLLCGGITVFDPILKHQIQAIHHVAVIGIGG
LGHMAIKLLKAWGCEITAFSSNPNKTDELKAMGADHVVNSRDDAEIKSQQGKFDLLLSTV
NVPLNWNAYLNTLAPNGTFHFLGVVMEPIPVPVGALLGGAKSLTASPTGSPAALRKLLEF
AARKNIAPQIEMYPMSELNEAIERLHSGQARYRIVLKADF
>tr|Q7UJP3|Q7UJP3_RHOBA Hypothetical zinc-type alcohol dehydrogenase-like protein yjgB OS=Rhodopirellula baltica GN=yjgB PE=3 SV=1
MKTVHAYAVKESKGTFEEFEYELDHIGANEVDIDVESCGICHSDISMVDNDWEMSQYPLV
PGHEVIGKVSSVGDHVTHLSVGDRVGLGWHAGYCMVCDQCMSGDHNLCNDAQATIGGRHG
GFADTVRAQSASVVKIPDSLNAKEAGPLLCGGITVFNPFVQLDLSPTSSVGVIGIGGLGH
LALKFANAWGCEVTAFTSESKEEEALEMGAHHTINSRDMDAIKNTDLRFDLVISTINVPL
DWNAVLGTLKTHGRLHMVGALTEPMEIGLLPHMLFNQLTLGASPVGPPVIIRRMLDFAAR
HQIAPVTEHYPMSKVNDAFERLRSGDARYRIILDRD
>tr|Q83IM8|Q83IM8_SHIFL Putative oxidoreductase OS=Shigella flexneri GN=yjgB PE=3 SV=4
MLYTSQTTPEKAPKMSMIKSYAAKEAGGELEVYEYDPGELKPQDVEVQVDYCGICHSDLS
MIDNEWGFSQYPLVAGHEVIGRVVALGSAAQDKGLQVGQRVGIGWTARSCGHCDACISGN
QINCEQGAVPTIMNRGGFAEKLRADWQWVIPLPENIDIESAGPLLCGGITVFKPLLMHHI
TATSRVGVIGIGGLGHIAIKLLHAMGCEVTAFSSNPAKEQEVLAMGADKVVNSRDPQALK
ALSGQFDLIINTVNVSLDWQPYFEALTYGGNFHTVGAVLTPLSVPAFTLIAGDRSISGSA
TGTPYELRKLMRFAARSKVAPTTELFPMSKINDAIQHVRDGKARYRVVLKADF
>tr|Q8FAC4|Q8FAC4_ECOL6 Hypothetical zinc-type alcohol dehydrogenase-like protein yjgB OS=Escherichia coli O6 GN=yjgB PE=3 SV=1
MLYTSQTTPEKDQKMSMIKSYAAKEAGGELEVYEYDPGELKPQDVEVQVDYCGICHSDLS
MIDNEWGFSQYPLVAGHEVIGRVVALGSAAQNKGLQVGQRVGIGWTARSCGHCDACISGN
QINCEQGAVPTIMNRGGFAEKLRADWQWVIPLPENIDIESAGPLLCGGITVFKPLLMHHI
TATSRVGVIGIGGLGHIAIKLLHAMGCEVTAFSSNPAKEQEVLAMGADKVVNSRDPQALK
ALAGQFDLIINTVNVSLDWQPYFEALTYGGNFHTVGAVLTPLPVPAFTLIAGDRSVSGSA
TGTPYELRKLMRFAARSKVAPTTELFPMSKTNDAIQHVRDGKARYRVVLKADF
>tr|Q8XCA1|Q8XCA1_ECO57 Putative oxidoreductase OS=Escherichia coli O157:H7 GN=yjgB PE=3 SV=1
MLYTSQTTPEKDQKMSMIKSYAAKEAGGELEVYEYDPGELRPQDVEVQVDYCGICHSDLS
MIDNEWGFSQYPLVAGHEVIGRVVALGSAAQDKGLQVGQRVGIGWTARSCGHCDACISGN
QINCEQGAVPTIMNRGGFAEKLRADWQWVIPLPENIDIESAGPLLCGGITVFKPLLMHHI
TATSRVGVIGIGGLGHIAIKLLHAMGCEVTAFSSNPAKEQEVLAMGADKVVNSRDPQALK
ALSGQFDLIINTVNVSLDWQPYFEALTYGGNFHTVGAVLTPLPVPAFTLIAGDRSVSGSA
TGTPYELRKLMRFAARSKVAPTTELFPMSKINDAIKHVRDGKARYRVVLKADF
>tr|Q8ZK20|Q8ZK20_SALTY Putative alcohol dehydrogenase OS=Salmonella typhimurium GN=yjgB PE=3 SV=1
MTIIKSYAAKEAGGELELYEYDAGELQPEDVEVRVDYCGICHSDLSMIDNEWGFSQYPLV
AGHEVIGRVAALGSAAQDKGLKVGQRVGIGWTARSCGHCDACISGNQINCQEGAVPTILN
RGGFAEKLRAGWQWVIPLPENIDMASAGPLLCGGITVFKPLLMHHITATSRVGVIGIGGL
GHIAIKLLHAMGCEVTAFSSNPSKEQEVLAMGANNVVNSRDPEALKALAGQFDLIINTVN
VDLDWQPYFEALTYGGNFHTVGAVLKPLPVPAFTLIAGDRSISGSATGTPYELRKLMKFA
GRSKVAPTTELFAMSQINEAIQHVRDGKARYRVVLKADF
