# Supplementary material for: Subdivision of the MDR superfamily of medium-chain dehydrogenases/reductases through iterative hidden Markov model refinement
Source: BMC Bioinformatics. 2010 Oct 27;11:534. doi: 10.1186/1471-2105-11-534 (PMC2976758; doi:10.1186/1471-2105-11-534)
Supplement: Additional file 4 — MDR family alignment figures. Illustrations showing the mafft MSAs from Additional file 3: mdr-sequences. Red sequence identifiers denote sequences from UniProtKB/TrEMBL, while blue correspond to sequences from Swiss-Prot. The position cscores are shown in a bar plot under the MSA. Positions that contain gaps in over 90% of the sequences have been removed from the alignment in order to increase readability. [file 1471-2105-11-534-S4.ZIP › mdr/MDR022.fasta]

>sp|Q9HTE3|FADH_PSEAE Glutathione-independent formaldehyde dehydrogenase OS=Pseudomonas aeruginosa GN=fdhA PE=3 SV=1
MSGNRGVVYLGPGKVEVQNIPYPKMQDPQGRQIDHGVILRVVSTNICGSDQHMVRGRTTA
PEGLVLGHEITGEVVEIGRGVETMKIGDLVSVPFNVACGHCRTCKEQHTGVCLTVNPARA
GGAYGYVDMGGWVGGQAEYVLVPYADFNLLKLPNREAAMEKIRDLTCLSDILPTGYHGAV
TAGVGPGSTVYIAGAGPVGLAAAASARLLGAAVVIVGDVNPTRLAHAKKQGFEIADLSKD
TPLHEQIAALLGEPEVDCAVDAVGFEARGHGHSGSQQEAPATVLNSLMGITRVAGKIGIP
GLYVTEDPGAVDAAAKHGALSIRFGLGWAKSHSFHTGQTPVMKYNRQLMQAIMWDRIKIA
DIVGVEVITLDDAPKGYGEFDAGVPKKFVIDPHNLFRAA
>sp|P46154|FADH_PSEPU Glutathione-independent formaldehyde dehydrogenase OS=Pseudomonas putida GN=fdhA PE=1 SV=3
MSGNRGVVYLGSGKVEVQKIDYPKMQDPRGKKIEHGVILKVVSTNICGSDQHMVRGRTTA
QVGLVLGHEITGEVIEKGRDVENLQIGDLVSVPFNVACGRCRSCKEMHTGVCLTVNPARA
GGAYGYVDMGDWTGGQAEYLLVPYADFNLLKLPDRDKAMEKIRDLTCLSDILPTGYHGAV
TAGVGPGSTVYVAGAGPVGLAAAASARLLGAAVVIVGDLNPARLAHAKAQGFEIADLSLD
TPLHEQIAALLGEPEVDCAVDAVGFEARGHGHEGAKHEAPATVLNSLMQVTRVAGKIGIP
GLYVTEDPGAVDAAAKIGSLSIRFGLGWAKSHSFHTGQTPVMKYNRALMQAIMWDRINIA
EVVGVQVISLDDAPRGYGEFDAGVPKKFVIDPHKTFSAA
>tr|A5YSK4|A5YSK4_9EURY Formaldehyde dehydrogenase OS=uncultured haloarchaeon PE=3 SV=1
MSMEAVVYQGEKDVAIESVDEPEIEHPNDVIIDITTTCICGSDLHMYEGRTAADPGIVFG
HENMGIVTEVGDAVSGLEEGDRVVAPFNVACGFCENCEEGYTGFCTNVNPGFAGGAYGYV
AMGPYTGGQAEKLRIPYADFNALQLPDGDEHEDAFSLLADIFPTGWHGTELADIQPGDSI
AIYGAGPVGLMAAYSAKVKGAAEIYTVDRVPSRLELAEEHCDATAINFEEGNPVEQIKDI
HGGGVDKGVDAVGYQAVDPDKEGDSAYDPARENPAVVINNLIRTVKPTGQLGIPGLYVPE
DPGAPSEMAAQGRLGIDFGLLFEKGQALGTGQCNVKEYNRELRDLIIEGRADPSWVVSHR
VGLEEAPEMYERFDNREEGVTKVLLEP
>tr|A7D2P2|A7D2P2_9EURY Alcohol dehydrogenase GroES domain protein OS=Halorubrum lacusprofundi ATCC 49239 GN=HlacDRAFT_1404 PE=3 SV=1
MDRTMRAVVYQGPYDVAIEEVDDPEIEHPNDVVIDITTSCICGSDLHMYEGRTAAEEGIV
FGHENMGIVSEVGEAVSTLEEGDRVVMPFNVSCGFCQNCEEGYTGFCTNVNPGFAGGAYG
YVAMGPYPGGQAEKLRVPYADHNALKLPEGDEHEDAFSLLADIFPTGWHGTELANLQPGE
SVAIFGAGPVGLMAAYSAKIKGAAEIYVVDQVPSRLELAEENCDATAIDFSEGDPVDQII
EEHGGMVDKGVDAVGYQATDPEDVDTESEDYSYDPAKENPAVVINSLIRVVRPTGELGIP
GLYVPEDPGAPDDMAAQGRLGIDFGKFFEKGLKCGTGQCNVKSYNRYLRDMIIEGRADPS
WVVSHRVNLDEAPEMYEAFDAREEGVTKVLLEP
>tr|Q18FH1|Q18FH1_HALWD Formaldehyde dehydrogenase OS=Haloquadratum walsbyi (strain DSM 16790) GN=fdh PE=3 SV=1
MSMEAVVYQGEKDVAIESVDEPEIEHPNDVIIDITTTCICGSDLHMYEGRTAADPGIVFG
HENMGIVTEVGDAVSGLEEGDRVVAPFNVACGFCENCEEGYTGFCTNVNPGFAGGAYGYV
AMGPYTGGQAEKLRIPYADFNALQLPDGDEHEDAFSLLADIFPTGWHGTELADIQPGDSI
AIYGAGPVGLMAAYSAKVKGAAEIYTVDRVPSRLELAEEHCDATAINFEEGNPVEQIKDI
HGGGVDKGVDAVGYQAVDPDKEGDSAYDPARENPAVVINNLIRTVKPTGQLGIPGLYVPE
DPGAPSEMAAQGRLGIDFGLLFEKGQALGTGQCNVKEYNRELRDLIIEGRADPSWVVSHR
VGLEEAPEMYERFDNREEGVTKVLLEP
>tr|Q5V643|Q5V643_HALMA Formaldehyde dehydrogenase OS=Haloarcula marismortui GN=adhC PE=3 SV=1
MSMNAVVYKGPKEVAVEEVDEPEIEHPNDVLIDITTSCICGSDLHMYEGRTAAEPGIVFG
HENMGIVTEVGEAVSSLEEGDRVVAPFNVACGFCENCEAGYTGFCTNVNPGFAGGAYGYV
AMGPYKGGQAEKLRIPYADFNALKLPDGDEHEDAFSLLADIFPTGWHGTELANLEPGDSV
AIYGAGPVGLMAAYSAKIKGAAEIYSVDRVPSRLELAEEHCDATPINFEDGNPVEQIKAQ
HGGGVDKGVDAVGYQAIDPDKEADDAYDPARENPAVVINNLIRTVKPTGELGIPGLYVPE
DPGAPDDMAAQGRLGIDFGLLFEKGQALGTGQCNVKSYNRELRDLIVEGRADPSWVVSHR
VGLEEAPEMYEAFDNREEGVTKVLLEP
>tr|A2QUX4|A2QUX4_ASPNC Catalytic activity: formaldehyde + NAD(+) + H2O = formate + NADH. OS=Aspergillus niger (strain CBS 513.88 / FGSC A1513) GN=An10g00230 PE=4 SV=1
MASQSMKALNYVGPFTVQVQEVERPKLEHPDDIIVKVTSAAICGSDLHMYEGRTAAEPGI
TFGHENLGLVEELGEGVTLLKKGDRVVMPFNVADGRCRNCEEGKTAFCTGVNPGFAGGAY
GYVAMGPCRGGQAQYLRVPYADFNALKLPPGTEHEADFILLADIFPTGWHGIEISGFQPG
DSVAVFGAGPVGLMAAYSAQLRGASRVYVVDRVPERLRAAERIGATPIDFTAGDAVDQII
ALNGDMVDRSVDAVGYQAVGKDNSTEQPNIVLENMIRVTRACGGLGIPGLYVPSDPGAGD
ASAAKGMISLSFGKLFEKGLSLGTGQCNVKAYNRQLRDLIIAGKARPSFVVSHEIGIDEA
ETAYEKFDKRVEGYTKVIIHPNGGFPSKRPPAGSSL
>tr|A6S327|A6S327_BOTFB Putative uncharacterized protein OS=Botryotinia fuckeliana (strain B05.10) GN=BC1G_06878 PE=4 SV=1
MGIVIETGSGVQHIKKGDRVVMPFNVADGRCRNCEEGKTAFCTGVNPGFAGGAYGYVAMG
PYQGGQAQYIRVPYAEFNCLPLPAGKEHEADFILLADIFPTGWHGVVLSGFQPGESIAIF
GAGPVGLMAAYSAKLRGASKVFVVDSVKERLHAAEKIGCVAVDFTKCDAVEEIIKQNGQM
VDRSVDAVGYQASAQDGKKEVPSIVLENCIKVTRPTGGIGVPGLYVPSDPGAPDSNASQG
MLLGLSIGTGQCNVKAYNRYLRDMIISGVAKPSFVVSHEIGIDEAPNAYTKFDRREDGYT
KVLIHPNGPL
>tr|B2W5V0|B2W5V0_PYRTR S-(Hydroxymethyl)glutathione dehydrogenase OS=Pyrenophora tritici-repentis (strain Pt-1C-BFP) GN=PTRG_06108 PE=4 SV=1
MSENKMKAVHYEGPFKVSVKDVELPKIEHPDDVIVKVTTAAICGSDLHMYQGRTAAEAGL
VFGHENMGTIIETGSGVTLLEKGDRIVLPFNVADGRCRNCEEGKTAFCTGVNPGFAGGAY
GYVAMGPYQGGQAQYLRVPFADFNALKLPKGTEHEADFILLADIFPTGWHGLVLAGFQSG
ESVAVFGAGPVGLMAAYSGILRGASKVFVVDTVPERLKAAEKIGCIPIDFRKSDPVEQII
KLNDGMVDRAVDAVGYQAVDASGSKEKPNVVLDQLIMVTRPTGGLGIPGLYVPADPGAPD
EQSKKGQILISFGKLFEKGLHLGTGQCNVKAYNRYLRDMIVSGKAKPSFVVSHEINIDEA
PTAYEKFDKRIEGYTKVLIHPNGALN
>tr|B6HLZ3|B6HLZ3_PENCH Pc21g08510 protein OS=Penicillium chrysogenum Wisconsin 54-1255 GN=Pc21g08510 PE=4 SV=1
MATTTMKALNYLGPYQVRVEDVEKPKMEHPDDIIVKVTTAAICGSDLHMYEGRTAAEPGI
TFGHENMGIVEELGEGVTLLKKGDRVVMPFNVADGRCRNCEEGRTAFCTGVNPGFAGGAY
GYVAMGPYRGGQAQYIRVPYADFNALKLPPGKEHEADFVLLAGEFDACWHGVEISGFQAG
ESIAVFGAGPVGLMAAYSAALRGASNIYVVDRVPERLEAAKNIGAIPIDFTKGDAVDQII
SHNGDMVDRSVDAVGYQAVDSNGSAEKANIVLENMIRVTRACGGMGIPGLYVPSDPGAAD
AATANGMISLSFGKLFEKGLSLGTGQCNVKAYNRYLRDMIIAGKAKPSFVISHEIALADA
ETAYEKFDKREDGYTKVIIHPNGGF
>tr|Q5ARG6|Q5ARG6_EMENI Putative uncharacterized protein OS=Emericella nidulans GN=AN9114.2 PE=4 SV=1
MAPRTMKALNYVGPFNVKVQEVEMPCLEHPDDIIVKITSAAICGSDLHMYEGRTAAEAGI
TFGHENLGIVEELGDGVTLLKKGDRVVMPFNVADGRCRNCEDGKTAFCTGVNPGFAGGAY
GYVAMGPYRGGQAQYLRVPYADFNALKLPPGTEHEADFILLADIFPTGWHGIEISGFQPG
DSVAVFGAGPVGLMAAYSAQIRGASRVYVVDRVPERLRAAEKIGAVPIDFTAGDAVDQII
AANGGEMVDRSVDAVGYQAVSGTKDNATEVPNIVLENMIRVTRACGGLGIPGLYVPSDPG
AGDTATAKGMISLSFGKLFEKGLTLGTGQCNVKAYNRQLRDLIIAGKARPSFVVSHEISL
DEAEIAYDKFDKRIEGYTKVIIHPNGGFQDKRPPVVNSPL
>tr|A2W3D7|A2W3D7_9BURK Zinc-containing alcohol dehydrogenase OS=Burkholderia cenocepacia PC184 GN=BCPG_04874 PE=3 SV=1
MASRPGLTSNGSPSPDAPARNVSKPTRHGDNAMSSNRGVVYLGPGQVEVQKIDYPKMVDP
SGRAIGHGVILKVVSTNICGSDQHMVRGRTTAPVGLVLGHEITGEVVEVGRDVETLKLGD
LVSVPFNVACGRCAMCKDTHTGVCLNVNPSRAGGAYGYVDMGGWIGGQAEYVLVPYADFN
LLKFPDRDQAMAKIRDLTCLSDILPTGYHGAVSAGVKPGSTVYIAGAGPVGMAAAASARL
LGAAVTIVGDMNAERLAHARAMGFETVDLSKDASLGEQIEQILGVPEIDCAVDCVGFEAH
GHGSSGHSEEAPATVLNSLMEITRPAGAIGIPGLYVTDDPGAKDKAAQHGSLSIRFGLGW
AKSHSFFTGQTPVLKYNRNLMQAILFDRLPIAKIVNVEVISLDQAPEGYKKFDGGAPRKF
VIDPHGLLAA
>tr|A2WG99|A2WG99_9BURK Threonine dehydrogenase OS=Burkholderia dolosa AUO158 GN=BDAG_03808 PE=3 SV=1
MAACGACRPRSRAIRAMSLRARAASTAEAPTFVFPPSMSAAFKPVSRLRHRRPRVPDYSR
TARCARAASAGARRRHPTRHGDNTMSSNRGVVYLGPGKVEVQKIDYPKMVDPSGRAIGHG
VILKVVSTNICGSDQHMVRGRTTAPVGLVLGHEITGEVVEVGRDVETLKIGDLVSVPFNV
ACGRCAMCKETHTGVCLNVNPSRAGGAYGYVDMGGWIGGQAEYVLVPYADFNLLKFPDRD
QAMAKIRDLTCLSDILPTGYHGAVSAGVKPGSTVYIAGAGPVGMAAAASARLLGAAVTIV
GDMNAERLAHAKAMGFETVDLSKDATLGEQIAQILGKPEIDCAVDCVGFEAHGHGSSGHA
EEAPATVLNSLMEITRPAGAIGIPGLYVTDDPGAKDKAAQHGSLSIRFGLGWAKSHSFFT
GQTPVLKYNRNLMQAILFDRLPIAKIVNVTVISLDQAPEGYKKFDGGAPRKFVIDPHGLL
AA
>tr|A3JDD0|A3JDD0_9ALTE Glutathione-independent formaldehyde dehydrogenase OS=Marinobacter sp. ELB17 GN=MELB17_12156 PE=3 SV=1
MSDNRGVVYIGPGKVEVQSIPFPKLENPQGRRIGHGVLLKVITTNICGSDQHMVRGRTSA
LAGLVLGHEITGEVIETGSDVENFKVGDLASVPFNVACGRCRTCKEQDTGVCLTVNPSRA
GGAYGYVDMGGWVGGQADYVMVPYADFNLLKLPHRDLAMEKIRDLTCLSDILPTGYHGAV
TAGVGPGSTVYIAGAGPVGLAAAASSRLLGAAVVIVGDVNPTRLTHAKSQGFEVVDLSQD
ASLGDQIAELLGIPEVDCAVDAVGFEARGHGHEGVREEAPAIVLNSLMEITRAAGKLGIP
GLYVTEDPGSADTAAQKGNLSLRFGLGWAKSHSFHTGQTPVMKYNRQLMQAIMWDRIKIA
DVVGVEVISLNDAPLGYGEFDAGVPKKFVIDPHNSLKLA
>tr|A3L1K5|A3L1K5_PSEAE Glutathione-independent formaldehyde dehydrogenase OS=Pseudomonas aeruginosa C3719 GN=PACG_03996 PE=3 SV=1
MSGNRGVVYLGPGKVEVQNIPYPKMQDPQGRQIDHGVILRVVSTNICGSDQHMVRGRTTA
PEGLVLGHEITGEVVEIGRGVETMKIGDLVSVPFNVACGHCRTCKEQHTGVCLTVNPARA
GGAYGYVDMGGWVGGQAEYVLVPYADFNLLKLPNREAAMEKIRDLTCLSDILPTGYHGAV
TAGVGPGSTVYIAGAGPVGLAAAASARLLGAAVVIVGDVNPTRLAHAKKQGFEIADLSKD
TPLHEQIAALLGEPEVDCAVDAVGFEARGHGHSGSQQEAPATVLNSLMGITRVAGKIGIP
GLYVTEDPGAVDAAAKHGALSIRFGLGWAKSHSFHTGQTPVMKYNRQLMQAIMWDRIKIA
DIVGVEVITLDDAPKGYGEFDAGVPKKFVIDPHNLFRAA
>tr|A3LG33|A3LG33_PSEAE Glutathione-independent formaldehyde dehydrogenase OS=Pseudomonas aeruginosa 2192 GN=PA2G_03760 PE=3 SV=1
MSGNRGVVYLGPGKVEVQNIPYPKMQDPQGRQIDHGVILRVVSTNICGSDQHMVRGRTTA
PEGLVLGHEITGEVVEIGRGVETMKIGDLVSVPFNVACGHCRTCKEQHTGVCLTVNPARA
GGAYGYVDMGGWVGGQAEYVLVPYADFNLLKLPNREAAMEKIRDLTCLSDILPTGYHGAV
TAGVGPGSTVYIAGAGPVGLAAAASARLLGAAVVIVGDVNPTRLAHAKKQGFEIADLSKD
TPLHEQIAALLGEPEVDCAVDAVGFEARGHGHSGSQQEAPATVLNSLMGITRVAGKIGIP
GLYVTEDPGAVDAAAKHGALSIRFGLGWAKSHSFHTGQTPVMKYNRQLMQAIMWDRIKIA
DIVGVEVITLDDAPKGYGEFDAGVPKKFVIDPHNLFRAA
>tr|A3Y5Y2|A3Y5Y2_9GAMM Putative glutathione-independent formaldehyde dehydrogenase OS=Marinomonas sp. MED121 GN=MED121_15904 PE=3 SV=1
MSLAHANRGVVYQGPGVVQVDAIDFPKLEMNKRLCQHGVILKVVTTNICGSDQHMVRGRT
TAEQGLVLGHEITGEIIECGRDVEFLNVGDLVSVPFNIACGRCRNCKEGRTGICLNVNPA
RPGAAYGYVDMGGWVGGQAEYVMVPYADFNLLKFPDRDQGIEKIKDLTLLSDILPTGYHG
CVTAGVGPGSIVYIAGAGPVGLAAAASAQLLGAACVIVGDMIQERLDQARSFGCETIDLR
QEGEMADKIEQITGEREVDAFVDCVGFEAHGCGCNHGKEAPATVLNSAMELTRAGGQIGI
PGLYVTDDPGAVDEAARVGALSMRFGLGWAKSHSFHTGQCPVMSYHRQLMQAILFGKIDI
AKAVNVQMIGLDDAPKGYADFDGGAAKKFVIDPHSMVS
>tr|A4LVA0|A4LVA0_BURPS Glutathione-independent formaldehyde dehydrogenase OS=Burkholderia pseudomallei 305 GN=fdhA PE=3 SV=1
MSSNRGVVYQGPGKVEVRKIDYPKMVDPSGRAIGHGVILKVVSTNICGSDQHMVRGRTTA
PVGLVLGHEITGEVIEVGRDVETLKIGDLVSVPFNVACGRCAMCKEQHTGVCLNVNPARA
GGAYGYVDMGGWIGGQAEYVLVPYADFNLLKFPDRDRAMAKIRDLTCLSDILPTGYHGAV
TAGVKPGSTVYVAGAGPVGMAAAASARLLGAACTIVGDMNAERLAHAKAMGFEVVDLSKD
ATLGEQIEQILGKPEIDCAVDCVGFEAHGHGSSGHAQEAPATVLNSLMEITRPAGAIGIP
GLYVTDDPGAVDVAAKHGSLSIRFGLGWAKSHSFHTGQTPVLKYSRNLMQAILFDRLPIA
EIVNVAVISLDDAPEGYKKFDGGAPRKFVIDPHGMLKAA
>tr|A5JAG1|A5JAG1_BURMA Formaldehyde dehydrogenase, glutathione-independent OS=Burkholderia mallei FMH GN=fdhA PE=3 SV=1
MSSNRGVVYQGPGKVEVRKIDYPKMVDPSGRAIGHGVILKVVSTNICGSDQHMVRGRTTA
PVGLVLGHEITGEVIEVGRDAETLKIGDLVSVPFNVACGRCAMCKEQHTGVCLNVNPARA
GGAYGYVDMGGWIGGQAEYVLVPYADFNLLKFPDRDRAMAKIRDLTCLSDILPTGYHGAV
TAGVKPGSTVYVAGAGPVGMAAAASARLLGAACTIVGDMNAERLAHAKAMGFEVVDLSKD
ATLGEQIEQILGKPEIDCAVDCVGFEAHGHGSSGHAQEAPATVLNSLMEITRPAGAIGIP
GLYVTDDPGAVDVAAKHGSLSIRFGLGWAKSHSFHTGQTPVLKYSRNLMQAILFDRLPIA
EIVNVAVISLDDAPEGYKKFDGGAPRKFVIDPHGMLKAA
>tr|A5TDK7|A5TDK7_BURMA Formaldehyde dehydrogenase, glutathione-independent OS=Burkholderia mallei 2002721280 GN=fdhA PE=3 SV=1
MSSNRGVVYQGPGKVEVRKIDYPKMVDPSGRAIGHGVILKVVSTNICGSDQHMVRGRTTA
PVGLVLGHEITGEVIEVGRDAETLKIGDLVSVPFNVACGRCAMCKEQHTGVCLNVNPARA
GGAYGYVDMGGWIGGQAEYVLVPYADFNLLKFPDRDRAMAKIRDLTCLSDILPTGYHGAV
TAGVKPGSTVYVAGAGPVGMAAAASARLLGAACTIVGDMNAERLAHAKAMGFEVVDLSKD
ATLGEQIEQILGKPEIDCAVDCVGFEAHGHGSSGHAQEAPATVLNSLMEITRPAGAIGIP
GLYVTDDPGAVDVAAKHGSLSIRFGLGWAKSHSFHTGQTPVLKYSRNLMQAILFDRLPIA
EIVNVAVISLDDAPEGYKKFDGGAPRKFVIDPHGMLKAA
>tr|A5XWE7|A5XWE7_BURMA Formaldehyde dehydrogenase, glutathione-independent OS=Burkholderia mallei JHU GN=fdhA PE=3 SV=1
MSSNRGVVYQGPGKVEVRKIDYPKMVDPSGRAIGHGVILKVVSTNICGSDQHMVRGRTTA
PVGLVLGHEITGEVIEVGRDAETLKIGDLVSVPFNVACGRCAMCKEQHTGVCLNVNPARA
GGAYGYVDMGGWIGGQAEYVLVPYADFNLLKFPDRDRAMAKIRDLTCLSDILPTGYHGAV
TAGVKPGSTVYVAGAGPVGMAAAASARLLGAACTIVGDMNAERLAHAKAMGFEVVDLSKD
ATLGEQIEQILGKPEIDCAVDCVGFEAHGHGSSGHAQEAPATVLNSLMEITRPAGAIGIP
GLYVTDDPGAVDVAAKHGSLSIRFGLGWAKSHSFHTGQTPVLKYSRNLMQAILFDRLPIA
EIVNVAVISLDDAPEGYKKFDGGAPRKFVIDPHGMLKAA
>tr|A8EJW3|A8EJW3_BURPS Glutathione-independent formaldehyde dehydrogenase OS=Burkholderia pseudomallei 406e GN=fdhA PE=3 SV=1
MSSNRGVVYQGPGKVEVRKIDYPKMVDPSGRAIGHGVILKVVSTNICGSDQHMVRGRTTA
PVGLVLGHEITGEVIEVGRDVETLKIGDLVSVPFNVACGRCAMCKEQHTGVCLNVNPARA
GGAYGYVDMGGWIGGQAEYVLVPYADFNLLKFPDRDRAMAKIRDLTCLSDILPTGYHGAV
TAGVKPGSTVYVAGAGPVGMAAAASARLLGAACTIVGDMNAERLAHAKAMGFEVVDLSKD
ATLGEQIEQILGKPEIDCAVDCVGFEAHGHGSSGHAQEAPATVLNSLMEITRPAGAIGIP
GLYVTDDPGAVDVAAKHGSLSIRFGLGWAKSHSFHTGQTPVLKYSRNLMQAILFDRLPIA
EIVNVAVISLDDAPEGYKKFDGGAPRKFVIDPHGMLKAA
>tr|A8KHY7|A8KHY7_BURPS Formaldehyde dehydrogenase, glutathione-independent OS=Burkholderia pseudomallei Pasteur 52237 GN=fdhA PE=3 SV=1
MSSNRGVVYQGPGKVEVRKIDYPKMVDPSGRAIGHGVILKVVSTNICGSDQHMVRGRTTA
PVGLVLGHEITGEVIEVGRDVETLKIGDLVSVPFNVACGRCAMCKEQHTGVCLNVNPARA
GGAYGYVDMGGWIGGQAEYVLVPYADFNLLKFPDRDRAMAKIRDLTCLSDILPTGYHGAV
TAGVKPGSTVYVAGAGPVGMAAAASARLLGAACTIVGDMNAERLAHAKAMGFEVVDLSKD
ATLGEQIEQILGKPEIDCAVDCVGFEAHGHGSSGHAQEAPATVLNSLMEITRPAGAIGIP
GLYVTDDPGAVDVAAKHGSLSIRFGLGWAKSHSFHTGQTPVLKYSRNLMQAILFDRLPIA
EIVNVAVISLDDAPEGYKKFDGGAPRKFVIDPHGMLKAA
>tr|A9K2T9|A9K2T9_BURMA Glutathione-independent formaldehyde dehydrogenase OS=Burkholderia mallei ATCC 10399 GN=fdhA PE=4 SV=1
MSSNRGVVYQGPGKVEVRKIDYPKMVDPSGRAIGHGVILKVVSTNICGSDQHMVRGRTTA
PVGLVLGHEITGEVIEVGRDAETLKIGDLVSVPFNVACGRCAMCKEQHTGVCLNVNPARA
GGAYGYVDMGGWIGGQAEYVLVPYADFNLLKFPDRDRAMAKIRDLTCLSDILPTGYHGAV
TAGVKPGSTVYVAGAGPVGMAAAASARLLGAACTIVGDMNAERLAHAKAMGFEVVDLSKD
ATLGEQIEQILGKPEIDCAVDCVGFEAHGHGSSGHAQEAPATVLNSLMEITRPAGAIGIP
GLYVTDDPGAVDVAAKHGSLSIRFGLGWAKSHSFHTGQTPVLKYSRNLMQAILFDRLPIA
EIVNVAVISLDDAPEGYKKFDGGAPRKFVIDPHGMLKAA
>tr|B0IRR0|B0IRR0_RHILT Formaldehyde dehydrogenase glutathione-independent OS=Rhizobium leguminosarum bv. trifolii WSM1325 GN=RlegDRAFT_1183 PE=3 SV=1
MSKNRGVVYLRPGKVEVRDIDDPKLEAPDGRRIEHGVILKVISTNICGSDQHMVRGRTTA
MPGLVLGHEITGEIIEKGIDVEMLEIGDIVSVPFNVACGRCRCCKSQDTGVCLTVNPARA
GGAYGYVDMGGWIGGQARYVTIPYADFNLLKIPDRDKAMAKIRDLTMLSDILPTGFHGAV
RAGVGVGSTVYVAGAGPVGLAAAASARILGAAVVMIGDFNKDRLAHAAKVGFEPIDLSKS
DRLGDMIAQVVGTNEVDSAIDAVGFEARGHSGGEQPAIVLNQMMEITRAAGSIGIPGLYV
TEDPGAVDNAAKHGNLSLRFGLGWAKAQSFHTGQTPVIKYNRQLMQAILHDRLPIADIVN
AKVIPLDDAANGYESFDQGAATKYVLDPHGEVAKAA
>tr|B1E1Q0|B1E1Q0_9MICC Formaldehyde dehydrogenase, glutathione-independent OS=Arthrobacter chlorophenolicus A6 GN=AchlDRAFT_0843 PE=3 SV=1
MSGNKAVAYKEPGVVEIIDTPYPTFELQAGPGVNPINVGRKVPHGVILRTVSTNICGSDQ
HMVRGRTTAPAGLVLGHEITGEVIEAGPDVEFIKVGDIVSVPFNISCGRCRNCKERKTGI
CLNVNPDRPGSAYGYVDMGGWVGGQAEYVLVPYADWNLLRFPDRDQALEKIMDLTMLSDI
LPTGFHGAVTAGVGVGSTVYVAGAGPVGLAAAASAQLLGAAVVIVGDLNEDRLAQARSFG
CETVNVANGDPADQIEQILGVREVDSGIDAVGFEARGHGHGAQEAPATVLNSLMDLTTAG
GSVGIPGLYVTGDPGATDEAAKKGSLSLSLGTGWAKSLSFATGQCPVMKYNRQLMMAILH
DRIHIAKAVNATAIPLEDAPRGYAEFDAGAATKYVLNPNGYLN
>tr|B1EA68|B1EA68_9MICC Formaldehyde dehydrogenase, glutathione-independent OS=Arthrobacter chlorophenolicus A6 GN=AchlDRAFT_3811 PE=3 SV=1
MTGNKAVAYKEPGKVEVIDVDYPTFELKDGPGVNPANVGRAVNHGVILKTVATNICGSDQ
HMVRGRTTAPPDLVLGHEITGEVVEVGRDVEFIKVGDICSVPFNIACGRCRNCKERKTGI
CLNVNPDRPGSAYGYVDMGGWVGGQANYVLVPYADWNLLKFPDRDQALEKMLDLTMLSDI
FPTGFHGAVTAGVGVGSTVYVAGAGPVGLAAATSAHLLGAAVVIVGDMNADRLAQAKSFG
CETVDLSKGGPAEQIEQILGVPEVDCGVDAVGFEARGHGSNASEAPATVLNSLMEITSAG
GALGIPGLYVTGDPGGIDEAAKKGALSLSLGTGWAKSLSFTTGQCPVMKYNRGLMMAILH
DKVHIAKNVNAKAIALEDAPKGYAEFDAGAATKYVLNPNGYPRPRGSFPTAEKKKFRAGR
PPSVEIRPGGGGLRFTGLELQ
>tr|B1FRF5|B1FRF5_9BURK Formaldehyde dehydrogenase, glutathione-independent OS=Burkholderia ambifaria IOP40-10 GN=BamIOP4010DRAFT_6616 PE=3 SV=1
MSSNRGVVYLGPGKVEVQKIDYPKMVDPTGRAIGHGVILKVVSTNICGSDQHMVRGRTTA
PVGLVLGHEITGEVVEVGRDVETLKLGDLVSVPFNVACGRCAMCKDTHTGVCLNVNPSRA
GGAYGYVDMGGWIGGQAEYVLVPYADFNLLKFPDRDQAMAKIRDLTCLSDILPTGYHGAV
SAGVKPGSTVYIAGAGPVGMAAAASARLLGAAVTIVGDMNEERLAHARAMGFETVDLSKD
ASLGEQIEQILGVPEIDCAVDCVGFEAHGHGSSGHSEEAPATVLNSLMEITRPAGAIGIP
GLYVTDDPGAKDKAAQHGSLSIRFGLGWAKSHSFFTGQTPVLKYNRNLMQAILFDRLPIA
KIVNVEVISLDQAPEGYKKFDGGAPRKFVIDPHGLLAA
>tr|B1G8E5|B1G8E5_9BURK Formaldehyde dehydrogenase, glutathione-independent OS=Burkholderia graminis C4D1M GN=BgramDRAFT_5613 PE=3 SV=1
MSSNRGVVYLGQGKVEVQSIDYPKMVDPRGRSIGHGVILRVVSTNICGSDQHMVRGRTTA
EVGLVLGHEITGEVIEVGRDVETLSVGDLVSVPFNVACGRCPTCKSQHTGVCLNVNPSRA
GGAYGYVDMGGWIGGQAEYVMVPYADFNLLKFPDRAQAMSKIRDLTCLSDILPTGYHGAV
MAGVKPGATVYIAGAGPVGMAAAASARLLGAACTIVGDMNEERLAHARKMGFETVDLSKD
ATLGEQIEQILGKPEVDCAVDCVGFEAHGHGSSGSHEEAPATVLNSLMEITRAAGAIGIP
GLYVTDDPGAADAAARKGSLSIRFGLGWAKSHSFHTGQTPVMKYNHNLMQAILWDRLPIA
DIVNVTVVSLDQAPDGYRQFDGGAPRKFVIDPHGLLKAA
>tr|B1HLK5|B1HLK5_BURPS Glutathione-independent formaldehyde dehydrogenase OS=Burkholderia pseudomallei S13 GN=fdhA PE=3 SV=1
MSSNRGVVYQGPGKVEVRKIDYPKMVDPSGRAIGHGVILKVVSTNICGSDQHMVRGRTTA
PVGLVLGHEITGEVIEVGRDVETLKIGDLVSVPFNVACGRCAMCKEQHTGVCLNVNPARA
GGAYGYVDMGGWIGGQAEYVLVPYADFNLLKFPDRDRAMAKIRDLTCLSDILPTGYHGAV
TAGVKPGSTVYVAGAGPVGMAAAASARLLGAACTIVGDMNAERLAHAKAMGFEVVDLSKD
ATLGEQIEQILGKPEIDCAVDCVGFEAHGHGSSGHAQEAPATVLNSLMEITRPAGAIGIP
GLYVTDDPGAVDVAAKHGSLSIRFGLGWAKSHSFHTGQTPVLKYSRNLMQAILFDRLPIA
EIVNVAVISLDDAPEGYKKFDGGAPRKFVIDPHGMLKAA
>tr|B1TGI9|B1TGI9_9BURK Formaldehyde dehydrogenase, glutathione-independent OS=Burkholderia ambifaria MEX-5 GN=BamMEX5DRAFT_6906 PE=4 SV=1
MSSNRGVVYLGPGKVEVQKIDYPKMVDPTGRAIGHGVILKVVSTNICGSDQHMVRGRTTA
PVGLVLGHEITGEVVEVGRDVETLKLGDLVSVPFNVACGRCAMCKDTHTGVCLNVNPSRA
GGAYGYVDMGGWIGGQAEYVLVPYADFNLLKFPDRDQAMAKIRDLTCLSDILPTGYHGAV
SAGVKPGSTVYIAGAGPVGMAAAASARLLGAAVTIVGDMNEERLAHARAMGFETVDLSKD
ASLGEQIEQILGVPEIDCAVDCVGFEAHGHGSSGHSEEAPATVLNSLMEITRPAGAIGIP
GLYVTDDPGAKDKAAQHGSLSIRFGLGWAKSHSFFTGQTPVLKYNRNLMQAILFDRLPIA
KIVNVEVISLDQAPEGYKKFDGGAPRKFVIDPHGLLAA
>tr|B1TZY3|B1TZY3_MICLU Alcohol dehydrogenase GroES domain protein OS=Micrococcus luteus NCTC 2665 GN=MlutDRAFT_1903 PE=4 SV=1
MAGHPLAGIFPAPYCVRTARDWAPLGFAPSLAPLGPHWRQKGNGFMTTKNRAVAFHGIKD
VRVDELDFPKLEMPNGSAAPHGVILKIVATNICGSDLHIYRGSFPVPEGMVLGHEMTGQV
LEVGSDVQFLQEGDLVSVPFNVACGRCRNCRAGRTEVCETANPEQACAAYGFNLGDFQGG
QAEYLFVPYADFQLLRFPDQEQAMEKILDLAVLSDILPTAFHGLMSAGAKPGSTVYIAGA
GPVGRCAAAAARLLGASCIIVGDQDASRLELVRKHGCETIDLSTTENLQDAVNDILGEPM
VDCAVDCVGSEAHGLGSASDEMQPIAAVNQVLDVTRPGGATGIIGIYGPDPIAETKAEQE
GTFPVDFGKAWIKSPHIIGGQAPIMRYNRQLMMSILWDRMPYLTEMVNPRVISLDEAPQA
YAEFDQGSLEKFVIDPHGMIAR
>tr|B2ES26|B2ES26_9BACT Alcohol dehydrogenase GroES domain protein OS=bacterium Ellin514 GN=CflavDRAFT_5142 PE=4 SV=1
MKALVYNGPRDVQIKEVPEAKIEKPTDVLVKITSTNICGSDLHMYEGRTNVEVGKVLGHE
NLGEVVEVGKAVEKIKMGDMVCLPFNISCGHCKNCERGLTGFCLTANPGTAGAAYGYAGM
GPYNGGQAEYLRVPYADFNCLKLPEDARDKEADYVMLSDIFPTGWHATELAGLQPGESVV
IYGCGPVGLMAAHSAMIKGASKVMIVDRHPDRLRLAEKICAIPIDDSKEEHVEKIMELTN
GEGADRGCECVGYQCHDPAGHEVPNMTMNDLVKSVRPTGGIGVVGVFMPEDPGAADELAK
HGKIAFDFGKFFEKGLHMGTGQANVKAYNRYLRDLIHQERAKPSWIVSHELALDEAADGY
KHFDARDKGWTKVILHPGMHKRTAQKHEEKKAAPRSQRLAHAH
>tr|B2H4A4|B2H4A4_BURPS Formaldehyde dehydrogenase, glutathione-independent OS=Burkholderia pseudomallei 1655 GN=fdhA PE=4 SV=1
MSSNRGVVYQGPGKVEVRKIDYPKMVDPSGRAIGHGVILKVVSTNICGSDQHMVRGRTTA
PVGLVLGHEITGEVIEVGRDVETLKIGDLVSVPFNVACGRCAMCKEQHTGVCLNVNPARA
GGAYGYVDMGGWIGGQAEYVLVPYADFNLLKFPDRDRAMAKIRDLTCLSDILPTGYHGAV
TAGVKPGSTVYVAGAGPVGMAAAASARLLGAACTIVGDMNAERLAHAKAMGFEVVDLSKD
ATLGEQIEQILGKPEIDCAVDCVGFEAHGHGSSGHAQEAPATVLNSLMEITRPAGAIGIP
GLYVTDDPGAVDVAAKHGSLSIRFGLGWAKSHSFHTGQTPVLKYSRNLMQAILFDRLPIA
EIVNVAVISLDDAPEGYKKFDGGAPRKFVIDPHGMLKAA
>tr|B4ALK4|B4ALK4_BACPU Formaldehyde dehydrogenase, glutathione-independent OS=Bacillus pumilus ATCC 7061 GN=fdhA PE=4 SV=1
MSGNKGVVYKGAGNVAVEDIGYPDLILRDGPGVPKANVGRKCEHGVILKVVTTNICGSDQ
HMVRGRTTAPAGLVLGHEITGEVVEVGRDVEFIQKGDLVSVPFNIACGRCVMCKEQKTHV
CLNVNPDRPGSAYGYVDMGGWVGGQSEYVMVPYADFQLLKFPDKDQAMEKILDLTMLSDI
FPTGFHGAYTAGVKPGSTVYIAGAGPVGLAAAHSAQLLGASTVIVGDLNEQRLEQARSFG
CETINLRKHDRIGEQITNILGEPEVDCAVDCVGFEASGHGDQGEAPATVLNTIMDITKVG
GKLGIPGLYVTEDPGAVDADAKVGSLKVRIGLGWAKAHTFVTGQTPVMQYHRSLMKSILS
GRAQIAKAVNATVINLDQAPQGYSDFDSGVAKKFVIDPHGLISK
>tr|B4UX44|B4UX44_9ACTO Glutathione-independent formaldehyde dehydrogenase OS=Streptomyces sp. Mg1 GN=SSAG_00200 PE=4 SV=1
MKVAVYEGPWTVTVKDVPDAKVEHPGDILVKITTASICGSDLHMYEGRTSFETGRTLGHE
NLGQVVEVGKAVSKVKVGDWVVLPFNIACGFCKQCEQGLTNYCLTMQPQPDMAGAAYGFA
EMGPYQGGQAELLRVPYGDFNALRLGEDAPERQLDYVMLADIFPTGYHATEMAGVKPGDQ
TLVYGAGPVGLMAAYSAILRGAGRVWVADHQPDRLRLAEEIGAIAINTAEQDPAEVVKEA
TLGLGADNGCECVGYQAHDPQGNEDATLTMNGLIDSVRFTGGIGVVGVFLPEDPGGAEAQ
GELEAQGKVPLDFGLLWFKGLRIGTGQAPVKRYNRALRDLIAGGKAEPSFLVSHELSLDE
ASSAYEHFDNRDDGWTKVVLHPDGRSRRASTAKRGSRSVGGSSHPTVQELRREAKARGIE
GRSHMNKQELERAVRP
>tr|B4UY77|B4UY77_9ACTO Glutathione-independent formaldehyde dehydrogenase OS=Streptomyces sp. Mg1 GN=SSAG_00583 PE=4 SV=1
MIMKAAVYEGPRTVTVKDVPDAKVEHPGDILVKITTANICGSDLHMYEGRTSFETGRTLG
HENLGQVVEVGKAVSKVKVGDWVVLPFNIACGFCKQCEQGLTNYCLTMQPQPDMAGAAYG
FAEMGPYQGGQAELLRVPYGDFNALRLGEDAPERQLDYVMLADIFPTGYHATEMAGVKPG
DQTLVYGAGPVGLMAAYSAILRGAGRVWVADHQPDRLRLAEEIGAIAINTAEQDPAEVVK
EATLGLGADNGCECVGYQAHDPQGNEDATLTMNGLIDSVRFTGGIGVVGVFLPEDPGGAE
AQGELEAQGKVPLDFGLLWFKGQHIGTGQAPVKRYNRALRDLIAGGKAEPSFLVSHELSL
DEASSAYEHFDNRDDGWTKVVLHPNGSNSSSRRASAAKRGGRR
>tr|B5GFN8|B5GFN8_9ACTO Zn-containing alcohol dehdyrogenase OS=Streptomyces sp. SPB74 GN=SSBG_03040 PE=4 SV=1
MKALVYEGPRQVAVEDVPDARIERPTDVLVRVTSTNICGSDLHMYEGRTTLEQGRVLGHE
NLGVVVETGEGVYGVHVGDRVCLPFNIGCGFCENCERGYTGFCLSVDSDTPGGAYGFAEM
GSYAGGQAEYLRVPWGDFNCLVLPEDAAEKENDYVMLADIFPTGYHATELAGVSPGESVA
VYGAGPVGLMAAYSAVLRGASQVLVVDRHPDRLRLAEAAGAIPVDDSKGEHVEEILERTG
GGADRGCECVGYQAHDPQGHEKPESTMNDLVASVRATGGIGVVGVFLPQDEGAPTELTRE
GKLPFDFGQFWFKGQSVRTGQANVKAYNRRLAQLIHHDRAHPSFLVSHELPLAEAPRAYR
DFDDREPGWTKVILKP
>tr|B5HAV4|B5HAV4_STRPR Alcohol dehydrogenase OS=Streptomyces pristinaespiralis ATCC 25486 GN=SSDG_02362 PE=4 SV=1
MKAVVYKGPFEVAVEQVEKPGIQHPNDVIVRVTSTAICGSDLHMYEGRTAAEPGIVFGHE
NLGIIEETGDGVSSLKPGDRVVMPFNVACGFCKNCTAGFTGFCVTVNPGFAGGAYGYVAM
GPYSGGQAEYVRVPYADFNCLKLPEGDAHESDFVLLADIFPTGYHGNELADVRPGESVAV
YGGGPVGLMAAYSAMLRGAKKVFVVDRVTERLQKAEEIGAIPVNFTEGSPVEQIKDQTAG
EGTDKGIDAVGYQAQSQARGEEREEPATVLNSLVETVRPTGALGIPGLYVPADPGGPDEQ
AKKGMLLVAIGRLFEKGLRLGTGQCNVKRYNRQLRDMIIEGRARPGFVVSHELSLDEAPS
AYEKFDKRVEGYTKVVLHPNR
>tr|B5WQR4|B5WQR4_9BURK Formaldehyde dehydrogenase, glutathione-independent OS=Burkholderia sp. H160 GN=BH160DRAFT_5417 PE=4 SV=1
MSSNRGVVYLGQGKVEVQSIDYPKMVDPRGRTIGHGVILKVVSTNICGSDQHMVRGRTTA
EVGLVLGHEITGEVIEVGRDVETLKIGDLVSVPFNVACGRCPTCKAQHTGVCLNVNPSRA
GGAYGYVDMGGWIGGQAEYVMVPYADFNLLKFPDPAQAMSKIRDLTCLSDILPTGYHGAV
MAGVQPGASVYIAGAGPVGMAAAASARLLGAACTIVGDMNEARLAHARKMGFQTINLSKD
ATLGEQIEQILGKPEVDCAVDCVGFEAHGHGSSGSHEEAPATVLNSLMEITRAAGAIGIP
GLYVTDDPGSTDAAARKGSLSLRFGLGWAKSHSFHTGQTPVMKYNRNLMQAILWDRLPIA
DIVNVTVVSLDDAPEGYRQFDGGAPKKFVIDPHGLLKAA
>tr|B7D022|B7D022_BURPS Formaldehyde dehydrogenase, glutathione-independent OS=Burkholderia pseudomallei 576 GN=fdhA PE=4 SV=1
MSSNRGVVYQGPGKVEVRKIDYPKMVDPSGRAIGHGVILKVVSTNICGSDQHMVRGRTTA
PVGLVLGHEITGEVIEVGRDVETLKIGDLVSVPFNVACGRCAMCKEQHTGVCLNVNPARA
GGAYGYVDMGGWIGGQAEYVLVPYADFNLLKFPDRDRAMAKIRDLTCLSDILPTGYHGAV
TAGVKPGSTVYVAGAGPVGMAAAASARLLGAACTIVGDMNAERLAHAKAMGFEVVDLSKD
ATLGEQIEQILGKPEIDCAVDCVGFEAHGHGSSGHAQEAPATVLNSLMEITRPAGAIGIP
GLYVTDDPGAVDVAAKHGSLSIRFGLGWAKSHSFHTGQTPVLKYSRNLMQAILFDRLPIA
EIVNVAVISLDDAPEGYKKFDGGAPRKFVIDPHGMLKAA
>tr|B7V5W2|B7V5W2_PSEAE Glutathione-independent formaldehyde dehydrogenase OS=Pseudomonas aeruginosa LESB58 GN=fdhA PE=4 SV=1
MSGNRGVVYLGPGKVEVQNIPYPKMQDPQGRQIDHGVILRVVSTNICGSDQHMVRGRTTA
PEGLVLGHEITGEVVEIGRGVETMKIGDLVSVPFNVACGHCRTCKEQHTGVCLTVNPARA
GGAYGYVDMGGWVGGQAEYVLVPYADFNLLKLPNREAAMEKIRDLTCLSDILPTGYHGAV
TAGVGPGSTVYIAGAGPVGLAAAASARLLGAAVVIVGDVNPTRLAHAKKQGFEIADLSKD
TPLHEQIAALLGEPEVDCAVDAVGFEARGHGHSGSQQEAPATVLNSLMGITRVAGKIGIP
GLYVTEDPGAVDAAAKHGALSIRFGLGWAKSHSFHTGQTPVMKYNRQLMQAIMWDRIKIA
DIVGVEVITLDDAPKGYGEFDAGVPKKFVIDPHNLFRAA
>tr|Q1NGX0|Q1NGX0_9SPHN Zinc-containing alcohol dehydrogenase superfamily protein OS=Sphingomonas sp. SKA58 GN=SKA58_02490 PE=4 SV=1
MKAVVYNGPKDVSVSTIDDPKIEKQTDVIIRLTTTNICGSDLHMYEGRTSFEKGRVFGHE
NLGEVIEVGAAVDRIKKGDRVCMPFNVGCGFCENCERGLTGFCLTTNPGTAGAAYGFAEM
GPWQGGQAELMRVPYADFNCLKLPEDAEEKEDDYVMLSDIFPTGWHGVELSGFLPGESIA
IYGAGPVGLMAAHSAEIRGASQIFVVDSHDDRLKLAEAMGAIPIDMRKGDPAQQILDATG
GLGTDRGVEAVGYQCCDRHGKERSNYTMNCLVKSTKATGGIGVVGVFIPEDPNAPDDLQK
EGKMAFDFGNFWFKGQKIGTGQCNVKHYNRRLMKLIEQGRANPAQIISHRLPLDQAPDAY
KHFDERDAGWTKVVLKPGT
>tr|Q52078|Q52078_PSEPU Formaldehyde dismutase OS=Pseudomonas putida GN=fdm PE=1 SV=1
MAGNKSVVYHGTRDLRVETVPYPKLEHNNRKLEHAVILKVVSTNICGSDQHIYRGRFIVP
KGHVLGHEITGEVVEKGSDVELMDIGDLVSVPFNVACGRCRNCKEARSDVCENNLVNPDA
DLGAFGFDLKGWSGGQAEYVLVPYADYMLLKFGDKEQAMEKIKDLTLISDILPTGFHGCV
SAGVKPGSHVYIAGAGPVGRCAAAGARLLGAACVIVGDQNPERLKLLSDAGFETIDLRNS
APLRDQIDQILGKPEVDCGVDAVGFEAHGLGDEANTETPNGALNSLFDVVRAGGAIGIPG
IYVGSDPDPVNKDAGSGRLHLDFGKMWTKSIRIMTGMAPVTNYNRHLTEAILWDQMPYLS
KVMNIEVITLDQAPDGYAKFDKGSPAKFVIDPHGMLKNK
>tr|A0B2E7|A0B2E7_BURCH Alcohol dehydrogenase GroES domain protein OS=Burkholderia cenocepacia (strain HI2424) GN=Bcen2424_5090 PE=3 SV=1
MSSNRGVVYLGPGQVEVQKIDYPKMVDPSGRAIGHGVILKVVSTNICGSDQHMVRGRTTA
PVGLVLGHEITGEVVEVGRDVETLKLGDLVSVPFNVACGRCAMCKDTHTGVCLNVNPSRA
GGAYGYVDMGGWIGGQAEYVLVPYADFNLLKFPDRDQAMAKIRDLTCLSDILPTGYHGAV
SAGVKPGSTVYIAGAGPVGMAAAASARLLGAAVTIVGDMNAERLAHARAMGFETVDLSKD
ASLGEQIEQILGVPEIDCAVDCVGFEAHGHGSSGHSEEAPATVLNSLMEITRPAGAIGIP
GLYVTDDPGAKDKAAQHGSLSIRFGLGWAKSHSFFTGQTPVLKYNRNLMQAILFDRLPIA
KIVNVEVISLDQAPEGYKKFDGGAPRKFVIDPHGLLAA
>tr|A0JSD9|A0JSD9_ARTS2 Alcohol dehydrogenase GroES domain protein OS=Arthrobacter sp. (strain FB24) GN=Arth_0560 PE=3 SV=1
MTGNKAVAYKGPGKVELIDIDYPSFELKDGPGVNPANVGRPVRHGVILKTVATNICGSDQ
HMVRGRTTAPTDLVLGHEITGEVVEVGPDVEFIKVGDICSVPFNIACGRCRNCKERKTGI
CLNVNPARPGAAYGYVDMGGWVGGQANYVLVPYADWNLLKFPDRDQALEKMMDLAMLSDI
FPTGFHGAVSAGVGVGSTVYIAGAGPVGLAAATSAHLLGAAVVIVGDLNADRLARARSFG
CETVDLTEGGPAEQIEQILGVPEVDCGVDAVGFEAKGHGHDAKEAPATVLNSLMELTAAG
GALGIPGLYVTGDPGGIDEAAKKGALSLSLGTGWAKSLSFTTGQCPVMKYNRQLMMAILH
DKVHIAKNVNAKAISLEDAPKGYAEFDAGAATKYVLNPNGYLS
>tr|A1B197|A1B197_PARDP Alcohol dehydrogenase GroES domain protein OS=Paracoccus denitrificans (strain Pd 1222) GN=Pden_1186 PE=3 SV=1
MSSNRGVVYIGPGKVEVQDIADPKLEAPDRRKIAHGVILKVVSTNICGSDQHMVRGRTTA
EPGLILGHEITGEVIEKGADVEMLEIGDIVSVPFNVACGRCRCCREGDTGVCLTVNPSRA
GGAYGYVDMGGWIGGQARYVMVPYADFNLLKFPDRDRAMAKIRDLTMLSDILPTGFHGAW
KAGVGVGSVVYVAGAGPVGLAAAASARILGAAVVMVGDFNKERLEHARKVGFEPVDLSKG
DDLPEMIAQITGTPEVDAAIDAVGFEARGHSGGEQPAIVLNQMMQITRAAGQIGIPGLYV
TEDPGAVDDAARHGSLSMRFGLGWAKAQSFHTGQTPVLKYNRQLMQAILHDRLPIADIVN
ATVIPLDQAVQGYESFDRGVAKKFVLDPHGMLAA
>tr|A1R226|A1R226_ARTAT Glutathione-independent formaldehyde dehydrogenase OS=Arthrobacter aurescens (strain TC1) GN=fdhA PE=3 SV=1
MSGNRAVAYKEPGVVEIIDTDYPTFELKDGPGVNPANVGRKVPHGAILRTVTTNICGSDQ
HMVRGRTTAPQDLVLGHEITGEVVEVGPDVEFIKVGDIVSVPFNISCGRCRNCKEQKTGI
CLNVNPDRPGSAYGYVDMGGWVGGQAEFVLVPYADWNLLRFPDRDQALEKIMDLTMLSDI
FPTGFHGAVTAGVGVGSTVYVAGAGPVGLAAAVGAQLLGAAVVIVGDMNEDRLAQARSFG
CETVNVSNGDPKEQIAQILGVPEVDCGVDAVGFEARGHGKDASHEAPATVLNSLMDITAA
GGSLGIPGLYVTGDPGGIDDAAKHGSLSLSLGTGWAKSLSFTTGQCPVMKYNRQLMMAIL
HDKVQIAKAVNAKAIPLEDAPRGYAEFDAGAATKFVLNPNGYVKA
>tr|A1R5V4|A1R5V4_ARTAT Glutathione-independent formaldehyde dehydrogenase OS=Arthrobacter aurescens (strain TC1) GN=fdhA PE=4 SV=1
MKAVVYKGPNDVSVEDVPDAKIERPADVLVRITSSNICGSDLHMYEGRTSFETGRTFGHE
NLGEVIEVGSAVSKVKVGERVVLPFNIACGFCKNCERGFTNYCLTMQPEPKLAGAAYGFA
DMGPYQGGQAEYLRVPYGDFNCLRLGEDAEEKELDYVMVADIFPTGWHATEMAGVYPGDS
VVIYGAGPVGLMAAYSAIIKGAGKVMVVDRQSDRLKLAEQIGAIPVDDSKVDPVEFVKDQ
TMGFGADRGCECVGYQAHDPSGNEQPNLTLNRLVDSVRFVGGLGVVGVFLPQDPGAPDEL
AKQGQVAFDYGNYWFKGQTMGSGQCPVKKYNRALRDLIAGGKASPSFLVSHELPLDKAPE
AYRNFDDRVDGWTKVVLHPAGS
>tr|A1UWG4|A1UWG4_BURMS Glutathione-independent formaldehyde dehydrogenase OS=Burkholderia mallei (strain SAVP1) GN=fdhA PE=3 SV=1
MSSNRGVVYQGPGKVEVRKIDYPKMVDPSGRAIGHGVILKVVSTNICGSDQHMVRGRTTA
PVGLVLGHEITGEVIEVGRDAETLKIGDLVSVPFNVACGRCAMCKEQHTGVCLNVNPARA
GGAYGYVDMGGWIGGQAEYVLVPYADFNLLKFPDRDRAMAKIRDLTCLSDILPTGYHGAV
TAGVKPGSTVYVAGAGPVGMAAAASARLLGAACTIVGDMNAERLAHAKAMGFEVVDLSKD
ATLGEQIEQILGKPEIDCAVDCVGFEAHGHGSSGHAQEAPATVLNSLMEITRPAGAIGIP
GLYVTDDPGAVDVAAKHGSLSIRFGLGWAKSHSFHTGQTPVLKYSRNLMQAILFDRLPIA
EIVNVAVISLDDAPEGYKKFDGGAPRKFVIDPHGMLKAA
>tr|A1WMV0|A1WMV0_VEREI Alcohol dehydrogenase GroES domain protein OS=Verminephrobacter eiseniae (strain EF01-2) GN=Veis_3227 PE=3 SV=1
MPTNRGVVYLRQGQVEVQSIAFPELIDPAGRRAEHGVILKVLSTNICGSDQHMVRGRTTA
PAGLVLGHEITGEVLEVGRDVQMLTPGDIVSVPFNVACGRCRSCKEQHTGVCLSVNPSRA
GGAYGYVDMGGWIGGQAEYVMVPYADFNLLKFPDRAQAIEKIRDLTCLSDILPTGYHGVV
TAGVGPGSTVYVAGAGPVGLAAAASARLLGAAVVIVGDVNPARLEHARKVGFQTVDLSRD
ATLAEQIAQILGTPEVDCAVDAVGFEARGHGHAGSQAEAPATVLNSLMEVTRAAGKIGIP
GLYVTEDPGAVDKAAQHGALSIRLGLGWAKSHSFFTGQTPVMKYNRALMQAILWDRIQIA
DVVGVQVITLDQAPMGYAEFDAGAPKKFVIDPHGVLIKH
>tr|A2RYP7|A2RYP7_BURM9 Glutathione-independent formaldehyde dehydrogenase OS=Burkholderia mallei (strain NCTC 10229) GN=fdhA PE=3 SV=1
MSSNRGVVYQGPGKVEVRKIDYPKMVDPSGRAIGHGVILKVVSTNICGSDQHMVRGRTTA
PVGLVLGHEITGEVIEVGRDAETLKIGDLVSVPFNVACGRCAMCKEQHTGVCLNVNPARA
GGAYGYVDMGGWIGGQAEYVLVPYADFNLLKFPDRDRAMAKIRDLTCLSDILPTGYHGAV
TAGVKPGSTVYVAGAGPVGMAAAASARLLGAACTIVGDMNAERLAHAKAMGFEVVDLSKD
ATLGEQIEQILGKPEIDCAVDCVGFEAHGHGSSGHAQEAPATVLNSLMEITRPAGAIGIP
GLYVTDDPGAVDVAAKHGSLSIRFGLGWAKSHSFHTGQTPVLKYSRNLMQAILFDRLPIA
EIVNVAVISLDDAPEGYKKFDGGAPRKFVIDPHGMLKAA
>tr|A3MFX1|A3MFX1_BURM7 Glutathione-independent formaldehyde dehydrogenase OS=Burkholderia mallei (strain NCTC 10247) GN=fdhA PE=3 SV=1
MSSNRGVVYQGPGKVEVRKIDYPKMVDPSGRAIGHGVILKVVSTNICGSDQHMVRGRTTA
PVGLVLGHEITGEVIEVGRDAETLKIGDLVSVPFNVACGRCAMCKEQHTGVCLNVNPARA
GGAYGYVDMGGWIGGQAEYVLVPYADFNLLKFPDRDRAMAKIRDLTCLSDILPTGYHGAV
TAGVKPGSTVYVAGAGPVGMAAAASARLLGAACTIVGDMNAERLAHAKAMGFEVVDLSKD
ATLGEQIEQILGKPEIDCAVDCVGFEAHGHGSSGHAQEAPATVLNSLMEITRPAGAIGIP
GLYVTDDPGAVDVAAKHGSLSIRFGLGWAKSHSFHTGQTPVLKYSRNLMQAILFDRLPIA
EIVNVAVISLDDAPEGYKKFDGGAPRKFVIDPHGMLKAA
>tr|A3NHK4|A3NHK4_BURP6 Glutathione-independent formaldehyde dehydrogenase OS=Burkholderia pseudomallei (strain 668) GN=fdhA PE=3 SV=1
MSSNRGVVYQGPGKVEVRKIDYPKMVDPSGRAIGHGVILKVVSTNICGSDQHMVRGRTTA
PVGLVLGHEITGEVIEVGRDVETLKIGDLVSVPFNVACGRCAMCKEQHTGVCLNVNPARA
GGAYGYVDMGGWIGGQAEYVLVPYADFNLLKFPDRDRAMAKIRDLTCLSDILPTGYHGAV
TAGVKPGSTVYVAGAGPVGMAAAASARLLGAACTIVGDMNAERLAHAKAMGFEVVDLSKD
ATLGEQIEQILGKPEIDCAVDCVGFEAHGHGSSGHAQEAPATVLNSLMEITRPAGAIGIP
GLYVTDDPGAVDVAAKHGSLSIRFGLGWAKSHSFHTGQTPVLKYSRNLMQAILFDRLPIA
EIVNVAVISLDDAPEGYKKFDGGAPRKFVIDPHGMLKAA
>tr|A3P364|A3P364_BURP0 Formaldehyde dehydrogenase, glutathione-independent OS=Burkholderia pseudomallei (strain 1106a) GN=fdhA PE=3 SV=1
MSSNRGVVYQGPGKVEVRKIDYPKMVDPSGRAIGHGVILKVVSTNICGSDQHMVRGRTTA
PVGLVLGHEITGEVIEVGRDVETLKIGDLVSVPFNVACGRCAMCKEQHTGVCLNVNPARA
GGAYGYVDMGGWIGGQAEYVLVPYADFNLLKFPDRDRAMAKIRDLTCLSDILPTGYHGAV
TAGVKPGSTVYVAGAGPVGMAAAASARLLGAACTIVGDMNAERLAHAKAMGFEVVDLSKD
ATLGEQIEQILGKPEIDCAVDCVGFEAHGHGSSGHAQEAPATVLNSLMEITRPAGAIGIP
GLYVTDDPGAVDVAAKHGSLSIRFGLGWAKSHSFHTGQTPVLKYSRNLMQAILFDRLPIA
EIVNVAVISLDDAPEGYKKFDGGAPRKFVIDPHGMLKAA
>tr|A4FNV5|A4FNV5_SACEN Glutathione-independent formaldehyde dehydrogenase OS=Saccharopolyspora erythraea (strain NRRL 23338) GN=fdhA PE=4 SV=1
MRAVVYQEPFSVAVDEVDTPTIQHPNDVLVRVTSTAICGSDLHMYEGRTAAEPGIVFGHE
NLGIIEEVGSGVVSLQRGDRVVMPFNVACGFCKNCLARDTGFCLTVNPGFAGGAYGYVAM
GPYTGGQAEYLRVPFADFNCLKLPSDSSKESDYVLLADIFPTGYHGCELAQVSPGETCVV
YGAGPVGLMAAYSAMLRGASRVFCVDRVPERLAKAEEIGAIPIDFSKGDPVQQIKDQTDG
EGTDKGVDAVGYQAQVGDSSKEEPAVVLNSLIETVRPTGRLGVPGLYVPADPGGPDSNAQ
QGKLLVSIGRMFEKGQVMGTGQCNVKRYNRQLRDMITAGRANPSFVVSHELSLSEAPDAY
RKFDQRIEGYTKVVLHP
>tr|A4G6Q5|A4G6Q5_HERAR Glutathione-independent formaldehyde dehydrogenase (FDH) (FALDH) OS=Herminiimonas arsenicoxydans GN=fdhA2 PE=3 SV=2
MTPTGNRIVTFEKPLEMKVNTFKFPELITPQGKSAPHGAILKIVTTNICGSDLHIYRGSF
AVPKGMTMGHEMTGEVIEVGSDVEVVKKGDIVSVPFNVGCGRCYNCKHMRSDVCENTNPE
IDCGAYGFNLGGWTGGQGDYLFVPYADFNLLRFPDKDAAMEKIRDLTLLSDVLPTAFHGF
AGPDWPAAPAYVVGENILIFGAGPVGRAGAACARLLGAGAIIVADYIQERLDLLKPHGVE
TINLSDGVPIEEHLERITGHREVDRVIDYVGVDCRGFGAEADKIVESAVTNAMLKYVRFG
GMTSTVGVYCANPISKDPKAKKGHMDLEWSNAWIKSPRMSAGQSPTANYNHALMRAILND
RMPYLSPMMNTKFIKLEDAPAAYKEFDAGSAYKYVIDPHGSVRQ
>tr|A4JJG3|A4JJG3_BURVG Alcohol dehydrogenase GroES domain protein OS=Burkholderia vietnamiensis (strain G4 / LMG 22486) GN=Bcep1808_3428 PE=3 SV=1
MSSNRGVVYLGPGKVEVQKIDYPKMVDPTGRAIGHGVILKVVSTNICGSDQHMVRGRTTA
PVGLVLGHEITGEVVEVGPDVETLKIGDLVSVPFNVACGRCAMCKDTHTGVCLNVNPSRA
GGAYGYVDMGGWIGGQAEYVLVPYADFNLLKFPDRDQAMAKIRDLTCLSDILPTGYHGAV
SAGVKPGSTVYIAGAGPVGMAAAASARLLGAAVTIVGDMNAERLAHARAMGFETVDLSKD
ASLGEQIAQILGVPEIDCAVDCVGFEAHGHGSSGSAEEAPATVLNSLMEITRPAGAIGIP
GLYVTDDPGAKDKAAQHGSLSIRFGLGWAKSHSFFTGQTPVLKYNRNLMQAILFDRLPIA
KIVNVEVISLDQAPEGYKKFDGGAPRKFVIDPHGLLAA
>tr|A4XZV7|A4XZV7_PSEMY Alcohol dehydrogenase GroES domain protein OS=Pseudomonas mendocina (strain ymp) GN=Pmen_4126 PE=3 SV=1
MSDNRGVVYLGAGKVEVQKIDYPKMQDPRGKKIEHGVILKVVSTNICGSDQHMVRGRTTA
QVGLVLGHEITGEVIEKGRDVERLQIGDLVSVPFNVACGRCRSCKEQHTGVCLTVNPARA
GGAYGYVDMGDWTGGQAEYVLVPYADFNLLKLPDRDKAMEKIRDLTCLSDILPTGYHGAV
TAGVGPGSTVYVAGAGPVGLAAAASARLLGAAVVIVGDLNPARLAHAKAQGFEIADLSLD
TPLHEQIAALLGEPEVDCAIDCVGFEARGHGHEGAKHEAPATVLNSLMQVTRVAGKIGIP
GLYVTEDPGAVDAAAKIGSLSIRFGLGWAKSHSFHTGQTPVMKYNRALMQAIMWDRLNIA
EIVGVQVISLDDAPRGYGEFDAGVPKKFVIDPHKMFSAA
>tr|A5VXB3|A5VXB3_PSEP1 Formaldehyde dehydrogenase, glutathione-independent OS=Pseudomonas putida (strain F1 / ATCC 700007) GN=Pput_0350 PE=3 SV=1
MSGNRGVVYLGAGKVEVQHIDYPKMQDPRGKKIEHGVILKVVSTNICGSDQHMVRGRTTA
QVGLVLGHEITGEIVEKGRDVERMQIGDLVSVPFNVACGRCRSCKEMHTGVCLTVNPARA
GGAYGYVDMGDWTGGQAEYVLVPYADFNLLKLPERDKAMEKIRDLTCLSDILPTGYHGAV
TAGVGPGSTVYVAGAGPVGLAAAASARLLGAACVIVGDLNPARLAHAKSQGFEVVDLSKD
TPLHEQIVDILGEPEVDCAVDAVGFEARGHGHEGAKHEAPATVLNSLMQVTRVAGNIGIP
GLYVTEDPGAVDAAAKIGALSIRFGLGWAKSHSFHTGQTPTMKYNRQLMQAIMWDRINIA
EVVGVQVINLDQAPEGYGEFDAGVPKKFVIDPHKMWGAA
>tr|A6VEN5|A6VEN5_PSEA7 Formaldehyde dehydrogenase, glutathione-independent OS=Pseudomonas aeruginosa (strain PA7) GN=fdhA PE=3 SV=1
MSGNRGVVYLGPGKVEVQNIPYPKMQDPQGRQIDHGVILRVVSTNICGSDQHMVRGRTTA
PEGLVLGHEITGEVVEIGRGVETMKIGDLVSVPFNVACGHCRTCKEQHTGVCLTVNPARA
GGAYGYVDMGGWVGGQAEYVLVPYADFNLLKLPNREAAMEKIRDLTCLSDILPTGYHGAV
TAGVGPGSTVYIAGAGPVGLAAAASARLLGAAVVIVGDVNPTRLAHARKQGFEIADLSKD
TPLHEQIAALLGEPEVDCAVDAVGFEARGHGHSGSQQEAPATVLNSLMGITRVAGKIGIP
GLYVTEDPGAVDAAAKHGALSIRFGLGWAKSHSFHTGQTPVMKYNRQLMQAIMWDRIKIA
DIVGVEVITLDDAPKGYGEFDAGVPKKFVIDPHNLFRAA
>tr|A6VZU1|A6VZU1_MARMS Formaldehyde dehydrogenase glutathione-independent OS=Marinomonas sp. (strain MWYL1) GN=Mmwyl1_3060 PE=3 SV=1
MSNHANRGVIYQGNGTVKVEAIPFPELSIGKRRCDHGVILKVVTTNICGSDQHMVRGRTT
AEKGLVLGHEITGEVIECGRDVEFIKVGDLVSVPFNIACGRCRNCKEGKTGICLNVNPAR
PGAAYGYVDMGGWVGGQADYVMVPYADFNLLKFPDRDQALEKIQGLTLLSDILPTGYHGC
VTAGVGPGSTVYIAGAGPVGLAAAASAHLLGAACVIVGDMVEDRLNQARSFGCETIDLTQ
EGDIQDKIEAILGDREVDAFVDCVGFEAHACGCNHHQESPAVVLNSAMQMTRAGGQIGIP
GLYVTEDPGAVDAAAKQGSLSMRFGLGWAKSHSLHTGQCPVMKYHRQLMQAILFDKIDIA
KAVNVQMISLDQAPQGYADFDGGAAKKFVIDPHKMVS
>tr|A6W823|A6W823_KINRD Alcohol dehydrogenase GroES domain protein OS=Kineococcus radiotolerans (strain ATCC BAA-149 / DSM 14245 / SRS30216) GN=Krad_1474 PE=3 SV=1
MKAVVYQGPKDVVVKEVPDARVEEPTDAVVRITTTNICGSDLHMYEGRTSVEEGKVLGHE
NTGVVEAVGSGVSRVKVGDRVSVPFNIACGSCRNCVHGWTSFCLRMNPTEGMDGAAYGYA
NMGPYDGGQAEFLRVPHADFNLLDLPAGTEHENDFTMLSDIFPTGWHGVELSGMVPGDDV
AVFGAGPVGLMAAHSALIKGASRVFVVDKAPDRLRLAASIGAVPVDFSAGDPVEQITEQT
RGRGVDRGVEAVGYQAHDPSGEEHPELVLDNLVKVVRATGGIGVVGVYMPEDPGAANEGA
KQGRIGWDYGTFFTKGQSMGTGQAPVMRYNRQLRDLIVAGRATPGFIVSHELPLEQAPEG
YRNFDDRVEGWTKVLLHPGS
>tr|A6WF33|A6WF33_KINRD Formaldehyde dehydrogenase glutathione-independent OS=Kineococcus radiotolerans (strain ATCC BAA-149 / DSM 14245 / SRS30216) GN=Krad_3959 PE=3 SV=1
MTTTTSSGNRAVAYLGPGKVEVQNIDYPTFELKDGPGVNPANVGRKVEHGVVLKLVATNI
CGSDQHMVRGRTTAPPNLVLGHEITGEIVEKGRDVEFLEVGDLVSVPFNIACGRCRNCKE
RKTGICLNVNPDRPGSAYGYVDMGGWVGGQAEYVLVPYADFNCLRFPDKDQAMEKILDLT
MLSDIFPTGFHGCVSAGVGVGSTVYVAGAGPVGLAAAVGAQLLGAAVVIVGDLNAERLER
ARSFGCETVDVSKGDPKDQIEQILGVPEVDCGVDAVGFEARGHGSGASGEAPATVLNSLM
EITAAGGALGIPGLYVTGDPGGVDEAAKKGSLSLDLGTGWAKSLAFTTGQCPVMKYHRGL
MMAILHDKVQIAKAVGATAISLDEAPEAYAKFDAGAPQKFVIDPHGMIPR
>tr|A6X4K5|A6X4K5_OCHA4 Formaldehyde dehydrogenase glutathione-independent OS=Ochrobactrum anthropi (strain ATCC 49188 / DSM 6882 / NCTC 12168) GN=Oant_3453 PE=3 SV=1
MSKNRGVVYLRPGTVEVRDIEDPALAAPDGRKLDHAVILKVISTNICGSDQHMVRGRTTA
MPGLVLGHEITGEIIEKGSDVEMLDVGDIVSVPFNVACGRCRCCKSQDTGVCLTVNPSRA
GGAYGYVDMGGWIGGQARYVMVPYADFNLLKFPDREQAMEKIRDLTMLSDILPTGFHGAV
KAGVGVGSVVYVAGAGPVGLAAAASARILGAAVVMVGDFNKERLDHARKVGFEPIDLSAS
DRLGDMIAEVTGSNEVDSAIDAVGFEARGHSGGEQPAIVLNQMMEITRPAGAIGIPGLYV
TEDPGAVDNAAKQGSLSLRFGLGWAKAQSFHTGQTPVLKYNRQLMQAILHGRLNIAEIVN
AQVISLEDAAKGYESFDQGAAKKFVLDPHGLLSKVA
>tr|A7H7S9|A7H7S9_ANADF Alcohol dehydrogenase GroES domain protein OS=Anaeromyxobacter sp. (strain Fw109-5) GN=Anae109_0561 PE=3 SV=1
MRAVVWKGPGKVAVEKVEDPRIESATDVLVRITTAGICGSDLHMYEGRTVAEPGVVLGHE
NMGVIEEVGSAVQQLQKGDRVVLPFNVACGTCFNCSRGYTSACLVTNEEGAGAAYGYVGM
GPYRGGQAELLRVPWGEANCIKLPGEPGDELEDDFLLLSDIFPTGYHAAEMAKVQPGSTV
AIFGAGPVGLLAAYSAMLRGAAEVYVVDAIPERLEKAQQIGAIAIDFRQGSPAEQIRDLR
LGNPLVRGSMRRGEEKMAGVMCGIDAVGYQAKDFEDPSKEQPTSLTEQLVEIINPTGALG
IIGVFLPQDPGGKDRAAKRGAYTLPWGKLWEKGIQLGMGQTPVKNYSLVLRDLVVAGRAK
PSFIVSRRIPLSEAPDAYRRFDRREPGYTKVLIKPGEEATAATH
>tr|A8FFK4|A8FFK4_BACP2 Zinc (Zn) alcohol dehydrogenase OS=Bacillus pumilus (strain SAFR-032) GN=yycR PE=3 SV=1
MSGNKGVVYKGAGNVAVEDIGYPDLILRDGPGVPKANVGRKCEHGVILKVVTTNICGSDQ
HMVRGRTTAPAGLVLGHEITGEVVEVGRDVEFIQKGDLVSVPFNIACGRCVMCKEQKTHV
CLNVNPDRPGSAYGYVDMGGWVGGQSEYVMVPYADFQLLKFPDKDQAMEKILDLTMLSDI
FPTGFHGAYTAGVKPGSTVYIAGAGPVGLAAAHSAQLLGASTVIVGDLNEQRLEQARSFG
CETINLRKHDRIGEQITNILGEPEVDCAVDCVGFEASGHGDQGEAPATVLNTIMDITKVG
GKLGIPGLYVTEDPGAVDADAKVGSLKVRIGLGWAKAHTFVTGQTPVMQYHRSLMKSILS
GRAQIAKAVNATVINLDQAPQGYSDFDSGVAKKFVIDPHGMISR
>tr|A8LBG5|A8LBG5_FRASN Alcohol dehydrogenase GroES domain protein OS=Frankia sp. (strain EAN1pec) GN=Franean1_1573 PE=3 SV=1
MRAVVYREPFQVAVADVPDPRVEHPQDAIVRVSSTSICGSDLHVYEGRTSVRPGTVLGHE
NMGTVVDRGSAVSHVQLGDRVSVPCTVSCGTCANCERGRTEFCLRTNPDPHRAGAAYGCP
DMGPYLGGQAEYLRVPFADFNLLRLPPGDDQELDFATLSDVFPTGFHGTELADVQAGNTV
VVFGAGPVGLLAAYSAALRGATALVVDPVPSRLRLCERIGATGIDSSTEDAAERVREETR
GRGVDCGIDAVGYQARTASGEEQAGLVLNQLVDCVRWTGSIGVLGVYPTRDPGAADESGA
RGRLPFDMGAFFAKGLRMGSGPANVKRYNRFLRDLIITGRAQPSCVMSHQLPLADAPDAY
ARFDHRDAGWIKITLQP
>tr|A9AN02|A9AN02_BURM1 Formaldehyde dehydrogenase, glutathione-independent (Glutathione-independent formaldehyde dehydrogenase) OS=Burkholderia multivorans (strain ATCC 17616 / 249) GN=fdhA2 PE=3 SV=1
MSSNRGVVYLGPGKVEVQKIDYPKMVDPSGRAIGHGVILKVVSTNICGSDQHMVRGRTTA
PVGLVLGHEITGEVVEVGRDVETLKIGDLVSVPFNVACGRCAMCKETHTGVCLNVNPSRA
GGAYGYVDMGGWIGGQAEYVLVPYADFNLLKFPDRDQAMAKIRDLTCLSDILPTGYHGAV
SAGVKPGSTVYIAGAGPVGMAAAASARLLGAAVTIVGDMNAERLAHAKAMGFETVDLSKD
ATLGEQIAQILGKPEIDCAVDCVGFEAHGHGSSGHAEEAPATVLNSLMEITRPAGAIGIP
GLYVTDDPGAQDKAAQHGSLSIRFGLGWAKSHSFFTGQTPVLKYNRNLMQAILYDRLPIA
KIVNVTVISLDDAPEGYKKFDGGAPRKFVIDPHGLLAA
>tr|B0KFH8|B0KFH8_PSEPG Alcohol dehydrogenase GroES domain protein OS=Pseudomonas putida (strain GB-1) GN=PputGB1_3009 PE=4 SV=1
MKAIVYNGPRDVAVKDVPDAKIEKPTDVLVRITTTNICGSDLHMYEGRTSFEAGRVFGHE
NLGEVIEVGAGVDRVKVGDRVCLPFNIGCGFCENCEKGLTGFCLTANPGAAGAAYGFAEM
GPYQGGQAELLRVPYADFNCLVLPEDAQEREDDYVMLSDIFPTGWHATELAGLLPGESIA
IYGAGPVGLMAAHSAIIKGASQVFVIDNQPDRLQLAAQLGATPINAVEQKAVEEIMNLTH
GKGTDRGCECVGYQCCDKHGHEANYLTMNNLVASTKATGGIGVVGVFVPEDPGAKNELAK
EGKMAFDFGAFWFKGQQIRTGQANVKAYNRRLAELIHHGRAKPSQIISHRLKLAEGPEAY
KHFDARDDGWTKVVLKPAA
>tr|B0KI78|B0KI78_PSEPG Formaldehyde dehydrogenase, glutathione-independent OS=Pseudomonas putida (strain GB-1) GN=PputGB1_0351 PE=3 SV=1
MSGNRGVVYLGAGKVEVQKIDYPKMQDPRGKKIEHGVILKVVSTNICGSDQHMVRGRTTA
QVGLVLGHEITGEIVEKGSDVERMQIGDLVSVPFNVACGRCRSCKEMHTGVCLTVNPARA
GGAYGYVDMGDWTGGQAEYVLVPYADFNLLKLPERDKAMEKIRDLTCLSDILPTGYHGAV
TAGVGPGSTVYVAGAGPVGLAAAASARLLGAACVIVGDLNPARLAHAKSQGFEVVDLSKD
TPLHEQIVDILGEPEVDCAVDAVGFEARGHGHEGAKHEAPATVLNSLMQVTRVAGSIGIP
GLYVTEDPGAVDAAAKIGALSIRFGLGWAKSHSFHTGQTPTMKYNRQLMQAIMWDRINIA
EVVGVQVINLDQAPEGYGEFDAGVPKKFVIDPHKMWGAA
>tr|B1JE94|B1JE94_PSEPW Formaldehyde dehydrogenase, glutathione-independent OS=Pseudomonas putida (strain W619) GN=PputW619_4879 PE=3 SV=1
MSGNRGVVYLGAGKVEVQKIDYPKMQDPRGKKIEHGVILKVVSTNICGSDQHMVRGRTTA
QVGLVLGHEITGEIVEMGRDVERLKIGDLVSVPFNVACGRCRSCKEMHTGVCLTVNPARA
GGAYGYVDMGDWTGGQAEYVLVPYADFNLLKLPDRDKAMEKIRDLTCLSDILPTGYHGAV
TAGVGPGSTVYVAGAGPVGLAAAASARLLGAACVIVGDLNPARLAHAKSQGFEVVDLSKD
TPLHEQIIDILGEPEVDCAVDAVGFEARGHGHEGAKHEAPATVLNSLMQVTRVAGNIGIP
GLYVTEDPGAVDAAAKIGALSIRFGLGWAKSHSFHTGQTPTMKYNRQLMQAIMWDRINIA
EVVGVQVISLDQAPEGYGEFDAGVPKKFVIDPHKTFSAA
>tr|B1K781|B1K781_BURCC Formaldehyde dehydrogenase, glutathione-independent OS=Burkholderia cenocepacia (strain MC0-3) GN=Bcenmc03_5192 PE=3 SV=1
MSSNRGVVYLGPGQVEVQKIDYPKMVDPSGRAIGHGVILKVVSTNICGSDQHMVRGRTTA
PVGLVLGHEITGEVVEVGRDVETLKLGDLVSVPFNVACGRCAMCKDTHTGVCLNVNPSRA
GGAYGYVDMGGWIGGQAEYVLVPYADFNLLKFPDRDQAMAKIRDLTCLSDILPTGYHGAV
SAGVKPGSTVYIAGAGPVGMAAAASARLLGAAVTIVGDMNAERLAHARAMGFETVDLSKD
ASLGEQIEQILGVPEIDCAVDCVGFEAHGHGSSGHSEEAPATVLNSLMEITRPAGAIGIP
GLYVTDDPGAKDKAAQHGSLSIRFGLGWAKSHSFFTGQTPVLKYNRNLMQAILFDRLPIA
KIVNVEVISLDQAPEGYKKFDGGAPRKFVIDPHGLLAA
>tr|B1Z024|B1Z024_BURA4 Formaldehyde dehydrogenase, glutathione-independent OS=Burkholderia ambifaria (strain MC40-6) GN=BamMC406_5027 PE=4 SV=1
MSSNRGVVYLGPGKVEVQKIDYPKMVDPTGRAIGHGVILKVVSTNICGSDQHMVRGRTTA
PVGLVLGHEITGEVVEVGRDVETLKLGDLVSVPFNVACGRCAMCKDTHTGVCLNVNPSRA
GGAYGYVDMGGWIGGQAEYVLVPYADFNLLKFPDRDQAMAKIRDLTCLSDILPTGYHGAV
SAGVKPGSTVYIAGAGPVGMAAAASARLLGAAVTIVGDMNEERLAHARAMGFETVDLSKD
ASLGEQIEQILGVPEIDCAVDCVGFEAHGHGSSGHSEEAPATVLNSLMEITRPAGAIGIP
GLYVTDDPGAKDKAAQHGSLSIRFGLGWAKSHSFFTGQTPVLKYNRNLMQAILFDRLPIA
KIVNVEVISLDQAPEGYKKFDGGAPRKFVIDPHGLLAA
>tr|B2GKJ7|B2GKJ7_KOCRD Glutathione-independent formaldehyde dehydrogenase OS=Kocuria rhizophila (strain ATCC 9341 / DSM 348 / NBRC 12708 / DC2201) GN=fdhA PE=4 SV=1
MADGNRAVVFHGTGNMQVDTVEYPKLVMPNGKKAPHGVILRIVATNICGSDLHIYRGSFP
VPEGMRMGHEMTGEVVEVGSDVEFLSEGDLVSVPFNVACGRCRNCRAGRTEVCETTNPDT
ACAAYGFNLGNWDGGQSEYMFVPYADFQLLRFPDRDQAMEKIRDLALLSDILPTAFHGLM
EAGAKPGSTVYIAGAGPVGRCGAAAARLLGASCIIVGDYSKERLDLVRQNGCETIDLSED
VPLTEQIEAILGEPMVDCAVDYVGTEAHGIGSEAENMDPAYAVNQVLDATRAGGATGIIG
VYGPDPLASSKAEQEGTYPIDFGKAWIKSPRISAGQAPIMHYNRQLMMSILWDRMPYLSK
MLNTKVISLDEVPEAYAAFDAGSDDKLIIDPHGMIKA
>tr|B2JS86|B2JS86_BURP8 Formaldehyde dehydrogenase, glutathione-independent OS=Burkholderia phymatum (strain DSM 17167 / STM815) GN=Bphy_3307 PE=4 SV=1
MSSNRGVVYLGQGKVEVRPIDYPKMVDPRGRAIGHGVILKVVSTNICGSDQHMVRGRTTA
EIGLVLGHEITGEVIEVGRDVETLKIGDLVSVPFNVACGRCQTCKEQHTGVCLNVNPSRA
GGAYGYVDMGGWIGGQAEYVLVPYADFNLLKFPDRDRAMEKIRDLTCLSDILPTGYHGAV
MAGVKPGSTVYIAGAGPVGMAAAASARILGAACTIIGDMNEERLAHARAVGFETVNLSKD
ATLGEQIAQILGKPEVDCAVDCVGFEAHGHGSSGAREEAPATVLNSLMDITKPAGAIGIP
GLYVTDDPGAVDSAAKKGSLSIRFGLGWAKSHSFHTGQTPVMKYNRNLMQAILWDRLPIA
DIVNVTVISLDSAPDGYRQFDGGAPRKFVLDPHGLLKAA
>tr|B2SZZ2|B2SZZ2_BURPP Alcohol dehydrogenase GroES domain protein OS=Burkholderia phytofirmans (strain DSM 17436 / PsJN) GN=Bphyt_0111 PE=4 SV=1
MAQPGNRIVTFEKPMEMKVNTFKFPELITPQGKSAPHGAILKIVTTNICGSDLHIYRGSF
PVPKGMTMGHEMTGEVIEVGSDVEFIKKGDVVSVPFNVGCGRCYNCKHMRSEVCENTNTD
VDCGAYGFNLGGWTGGQGDYLFVPYADFNLLRFPDKDAAMEKIRDLTLLSDVLPTAFHGF
AAPDWPAAPAYIVGENVLIFGAGPVGRAGAACAKLLGAGAIVVADFIPERLDLLKPHGIE
TINLSDGTPIEDHLERITGHREVDRVIDYVGVDCRGFGPDAGKIVENAVTNAMLKYVRAG
GTTSTVGVYCANPISKDAAAKAGHMDLEWSNAWIKSPRMAAGQSPTANYNRALMRAILND
RMPYLTPMMNIKFIKLEDAPQAYKDFDAGSAYKYVIDPHGSVKH
>tr|B2TCK1|B2TCK1_BURPP Formaldehyde dehydrogenase, glutathione-independent OS=Burkholderia phytofirmans (strain DSM 17436 / PsJN) GN=Bphyt_5061 PE=4 SV=1
MSSNRGVVYLGQGKVEVQSIDFPKMVDPRGRSIGHGVILKVVSTNICGSDQHMVRGRTTA
EVGLVLGHEITGEVIEVGRDVETLKVGDLVSVPFNVACGRCPTCKAQHTGVCLNVNPSRA
GGAYGYVDMGGWIGGQAEYVLVPYADFNLLKFPDHAQAMAKIRDLTCLSDILPTGYHGAV
MAGVKPGATVYIAGAGPVGMAAAASARLLGAACTIVGDMNEERLAHARKMGFQTIDLSKD
ATLGEQIEQILGKPEVDCAVDCVGFEAHGHGSSGSHEEAPATVLNSLMEITRAAGAIGIP
GLYVTDDPGAADAAARKGSLSIRFGLGWAKSHSFHTGQTPVMKYNHNLMQAILWDRLPIA
DIVNVTVVSLDQAPDGYRRFDGGAPKKFVIDPHGLLKAA
>tr|B4EHI2|B4EHI2_BURCJ Putative glutathione-independent formaldehyde dehydrogenase OS=Burkholderia cepacia (strain J2315 / LMG 16656) GN=fdhA PE=4 SV=1
MSSNRGVVYLGPGQVEVQKIDYPKMVDPSGRAIGHGVILKVVSTNICGSDQHMVRGRTTA
PVGLVLGHEITGEVVEVGRDVETLKLGDLVSVPFNVACGRCAMCKDTHTGVCLNVNPSRA
GGAYGYVDMGGWIGGQAEYVLVPYADFNLLKFPDRDQAMAKIRDLTCLSDILPTGYHGAV
SAGVKPGSTVYIAGAGPVGMAAAASARLLGAAVTIVGDMNAERLAHARAMGFETVDLSKD
ASLGEQIEQILGVPEIDCAVDCVGFEAHGHGSSGHAEEAPATVLNSLMEITRPAGAIGIP
GLYVTDDPGAKDKAAQHGSLSIRFGLGWAKSHSFFTGQTPVLKYNRNLMQAILFDRLPIA
KIVNVEVISLDQAPEGYKKFDGGAPRKFVIDPHGLLAA
>tr|B6A2S0|B6A2S0_RHILW Formaldehyde dehydrogenase, glutathione-independent OS=Rhizobium leguminosarum bv. trifolii (strain WSM2304) GN=Rleg2_4487 PE=4 SV=1
MSKNRGVVYLRPGKVEVRDIDDPKLEAPDGRRIEHGVILKVISTNICGSDQHMVRGRTTA
MPGLVLGHEITGEIIEKGVDVEMLDIGDIVSVPFNVACGRCRCCKSQDTGVCLTVNPARA
GGAYGYVDMGGWIGGQARYVTIPYADFNLLKIPDRDKAMAKIRDLTMLSDILPTGFHGAV
RAGVGVGSTVYVAGAGPVGLAAAASARILGAAVVMIGDFNKDRLAHAARVGFEPIDLSKS
DRLGDMIAQVVGSNEVDSAIDAVGFEARGHSGGEQPAIVLNQMMEITRAAGSIGIPGLYV
TEDPGAVDNAAKQGNLSLRFGLGWAKAQSFHTGQTPVLKYNRQLMQAILHDRLPIADIVN
AKVIPLDEAAAGYESFDHGAATKFVLDPHGDVAKAA
>tr|Q01WT0|Q01WT0_SOLUE Alcohol dehydrogenase GroES domain protein OS=Solibacter usitatus (strain Ellin6076) GN=Acid_4926 PE=3 SV=1
MKAVVYKGKNKVAVEEVSNPKIEAPGDVIVKITTAAICGSDLHMYEQRSNAEPGTVFGHE
NQGVVEEVGNGVVSIKRGDRVVLPFNIACGFCFNCARGYTNACLTANPEAPTAGYGYAGM
GPYRGGQAEFLRVPFADFNCLKLPGQPGDQFEDDFVLLADIFPTGWHAAELANVKGGDSV
AVFGAGPVGLLSAYSAFIKGASEVYVVDRAPDRLARAKSIGAIAVDFTQGDPVEQIKELR
SKNRAHSQALRPGEEKMAGVNCAIDAVGYQARSQSDPDREDPMQTIRQITDIVNPTGSVG
LIGVYFDEDPGGVDKHAKKGEFLFPLGKLWSKGITIGQGQAPVKKYNVYLRDLIIAGKAK
PSFIVSHRLPLARAEEAYAHFDHRGVGSGKDWTKVLLKPEMKAA
>tr|Q02DU0|Q02DU0_PSEAB Glutathione-independent formaldehyde dehydrogenase OS=Pseudomonas aeruginosa (strain UCBPP-PA14) GN=fdhA PE=3 SV=1
MSGNRGVVYLGPGKVEVQNIPYPKMQDPQGRQIDHGVILRVVSTNICGSDQHMVRGRTTA
PEGLVLGHEITGEVVEIGRGVETMKIGDLVSVPFNVACGHCRTCKEQHTGVCLTVNPARA
GGAYGYVDMGGWVGGQAEYVLVPYADFNLLKLPNREAAMEKIRDLTCLSDILPTGYHGAV
TAGVGPGSTVYIAGAGPVGLAAAASARLLGAAVVIVGDVNPTRLAHAKKQGFEIADLSKD
TPLHEQIAALLGEPEVDCAVDAVGFEARGHGHSGSQQEAPATVLNSLMGITRVAGKIGIP
GLYVTEDPGAVDAAAKHGALSIRFGLGWAKSHSFHTGQTPVMKYNRQLMQAIMWDRIKIA
DIVGVEVITLDDAPKGYGEFDAGVPKKFVIDPHNLFRAA
>tr|Q0B721|Q0B721_BURCM Alcohol dehydrogenase GroES domain protein OS=Burkholderia ambifaria (strain ATCC BAA-244 / AMMD) GN=Bamb_4502 PE=3 SV=1
MSSNRGVVYLGPGKVEVQKIDYPKMVDPTGRAIGHGVILKVVSTNICGSDQHMVRGRTTA
PVGLVLGHEITGEVVEVGRDVETLKLGDLVSVPFNVACGRCAMCKDTHTGVCLNVNPSRA
GGAYGYVDMGGWIGGQAEYVLVPYADFNLLKFPDRDQAMAKIRDLTCLSDILPTGYHGAV
SAGVKPGSTVYIAGAGPVGMAAAASARLLGAAVTIVGDMNEERLAHARAMGFETVDLSKD
ASLGEQIEQILGVPEIDCAVDCVGFEAHGHGSSGHSEEAPATVLNSLMEITRPAGAIGIP
GLYVTDDPGAKDKAAQHGSLSIRFGLGWAKSHSFFTGQTPVLKYNRNLMQAILFDRLPIA
KIVNVEVISLDQAPEGYKKFDGGAPRKFVIDPHGLLAA
>tr|Q0SAT0|Q0SAT0_RHOSR Zn-containing alcohol dehdyrogenase (Dehydrogenase) OS=Rhodococcus sp. (strain RHA1) GN=RHA1_ro03081 PE=4 SV=1
MECDAWNAPAVIGCDAKRGGVPTFWCCFQFRALSRLPQRHDSFGRSHVIACGRRAGIHRE
TQHQGVEMKALVYDGPREVHVKDMPDARIEQPTDVLVKITSTNICGSDLHMYEGRTDLEP
GMVLGHENLGIVAEVGNAVVKVSPGDRVCLPFNIGCGFCRNCEEGLTAFCLTVHPDPKMA
GAAYGFAGMGPFWGGQAEYLRVPFGDFNCLRLPEDAQDKETDYVMLSDIFPTGWHCTRLA
DMQPGDSMVVYGAGPVGLMAAYSAMIQGASKVMIVDRHPDRLKLAEQIGVIPIDDSKGDP
VEQVLEQTRGQGADKGCECVGYQAHDPQGHEDAAMTMNRLVDSVRFTGHIGVVGIFLPQD
RNGPDELERHGKIAFDMGKFWFKGQKVGTGQANVKHYNRQLRDLIHQGRAKPSWIVSHEL
PLAEAESGYQHFDARDDGWTKVVLHP
>tr|Q13IT6|Q13IT6_BURXL Putative glutathione-independent formaldehyde dehydrogenase OS=Burkholderia xenovorans (strain LB400) GN=Bxeno_C0075 PE=4 SV=1
MKALVYEGPRKVTVKEMPDAKIERPTDVLVKITTTNICGSDLHMYEGRTNMETGRILGHE
NLGVVVEVGAGVERIKVGDRVCLPFNIGCGFCKNCERGLTGFCLTTNPGMAGAAYGFAGM
GPYSGGQAEYLRVPFGDFNCLVLPPDAEEKENDYVMLSDIFPTGYHATVLAGVEPGDSVV
IYGAGPVGLMAALSASIKGASKIMVVDSHPDRLKLAEKIGAIPVDDTDGSSAERILEMTG
GEGADRGCECVGYQCSCKGHEVPNLTMNNLIKAVRPTGGIGVVGVFVAEDPKAGDELAKK
GQLALDFGQLWMKGQHIATGQANVKAYNRKLRDLIAAGKARPSQIISHELPLDKAPDGYK
HFDERDDGWTKVVLKPAA
>tr|Q13NG4|Q13NG4_BURXL Glutathione-independent formaldehyde dehydrogenase OS=Burkholderia xenovorans (strain LB400) GN=fdsA PE=3 SV=1
MSSNRGVVYLGQGKVEVQSIDYPKMVDPRGRSIGHGVILKVVSTNICGSDQHMVRGRTTA
EVGLVLGHEITGEVIEIGRDVETLKIGDLVSVPFNVACGRCPTCKAQHTGVCLNVNPSRA
GGAYGYVDMGGWIGGQAEYVMVPYADFNLLKFPDRAQALSKIRDLTCLSDILPTGYHGAV
MAGVKPGATVYIAGAGPVGMAAAASARLLGAACTIVGDMNEERLAHARKMGFQTVDLSKD
ATLGEQIEQILGKPEVDCAVDCVGFEAHGHGSSGSHEEAPAIVLNSLMEITRAAGAIGIP
GLYVTDDPGAADAAARKGSLSIRFGLGWAKSHSFHTGQTPVMKYNQNLMQAILWDRLPIA
DIVNVTVVSLDQAPDGYRQFDGGAPKKFVIDPHGLLKAA
>tr|Q15XL0|Q15XL0_PSEA6 Alcohol dehydrogenase GroES-like OS=Pseudoalteromonas atlantica (strain T6c / BAA-1087) GN=Patl_0850 PE=3 SV=1
MNKTSNRGVVYKGPGQVAIESIAFPELAIGNRKCQHGVILEVVTTNICGSDQHMVRGRTT
APSGLVLGHEITGRVIEVGRDVEFIKPGDLVSVPFNIACGRCRNCKEGRTGICLNVNPAR
PGAAYGYVDMGGWVGGQTEYVMVPYADFNLLKFPDPEQAIEKIQDLTLLSDIFPTGFHGC
VTAGVGPGSTVYIAGAGPVGLAAAASAQLLGAACVIVGDMIEERLAQARSFGCETIDLTQ
EGDMGDRIEAIIGEREVDAFVDCVGFEAHACGHNHHQESPATVLNSAMKMTRAGGQIGIP
GLYVTEDPGAVDDAAKQGALSMRFGLGWAKSHSFHTGQCPVMKYHRALMQSILFDKVKIA
KAVNVKMISLDDAPKGYADFDGGAAMKFVIDPHGNAA
>tr|Q1AZQ2|Q1AZQ2_RUBXD Alcohol dehydrogenase GroES-like protein OS=Rubrobacter xylanophilus (strain DSM 9941 / NBRC 16129) GN=Rxyl_0147 PE=4 SV=1
MRAVVYKGPFEVAVENVEDPKIQDPNDVVVRITSTCICGSDLHMYEGRTAAEPGIVFGHE
NLGIVEEVGPGVVSLRQGDRVVMPFNVACGFCKNCQRGYTGFCLTVNQGFAGGAYGYVAM
GPYTGGQAEYLRVPFADFNCLKLPEGDEHEADFALLADIFPTGYHGTELADVQPGETVAV
FGAGPVGLMAAYSAMIRGAERVFVVDRVKERLDKAEEIGCIPVNFDEVDPVEYIKEQTPG
NRLSTLSVDNDANRGADKGIDAVGYQAHVRGGEREEPAIVLNTLIECVRPTGALGVPGLY
VPSDPGAPDDASKKGQLLVSIGRMFEKGLRMGTGQCNVKRYNAYLRDLIIAGRARPSFVV
SHEVPLDQAPEAYEKFDKRIEGYTKVILKP
>tr|Q1BQD2|Q1BQD2_BURCA Alcohol dehydrogenase GroES-like OS=Burkholderia cenocepacia (strain AU 1054) GN=Bcen_3278 PE=3 SV=1
MSSNRGVVYLGPGQVEVQKIDYPKMVDPSGRAIGHGVILKVVSTNICGSDQHMVRGRTTA
PVGLVLGHEITGEVVEVGRDVETLKLGDLVSVPFNVACGRCAMCKDTHTGVCLNVNPSRA
GGAYGYVDMGGWIGGQAEYVLVPYADFNLLKFPDRDQAMAKIRDLTCLSDILPTGYHGAV
SAGVKPGSTVYIAGAGPVGMAAAASARLLGAAVTIVGDMNAERLAHARAMGFETVDLSKD
ASLGEQIEQILGVPEIDCAVDCVGFEAHGHGSSGHSEEAPATVLNSLMEITRPAGAIGIP
GLYVTDDPGAKDKAAQHGSLSIRFGLGWAKSHSFFTGQTPVLKYNRNLMQAILFDRLPIA
KIVNVEVISLDQAPEGYKKFDGGAPRKFVIDPHGLLAA
>tr|Q1I3K2|Q1I3K2_PSEE4 Formaldehyde dehydrogenase, glutathione-independent OS=Pseudomonas entomophila (strain L48) GN=fdhA PE=3 SV=1
MSGNRGVVYLGAGKVEVQKIDYPKMQDPRGKKIEHGVILKVVSTNICGSDQHMVRGRTTA
QVGLVLGHEITGEIVEMGRDVERLKIGDLVSVPFNVACGRCRSCKEMHTGVCLTVNPARA
GGAYGYVDMGDWTGGQAEYVLVPYADFNLLKLPDRDKAMEKIRDLTCLSDILPTGYHGAV
TAGVGPGSTVYVAGAGPVGLAAAASARLLGAACVIVGDLNPARLAHAKSQGFEVVDLSKD
TPLHEQIIDILGEPEVDCAVDAVGFEARGHGHEGAKHEAPATVLNSLMQVTRVAGKIGIP
GLYVTEDPGAVDAAAKIGALSIRFGLGWAKSHSFHTGQTPTMKYNRQLMQAIMWDRINIA
EVVGVQVISLDQAPEGYGEFDAGVPKKFVIDPHKTFSAA
>tr|Q1IVZ4|Q1IVZ4_DEIGD Alcohol dehydrogenase OS=Deinococcus geothermalis (strain DSM 11300) GN=Dgeo_2296 PE=4 SV=1
MKAVIYNGPRDVRVVDVADPQIEQPTDVLVKITSTNICGSDLHMYEGRTDIECGRVLGHE
NLGEVVEIGRAVYRIKVGDKVCLPFNIGCGFCRNCEKGLTGACLTVAPGQAGAAYGFADM
GPFQGGQAQYLRVPFGDFNCLKLPEDAAEKEDDYVMLADIFPTGWHATRLANLMPGESVA
IYGAGPVGLMAAYSAMIQGARQVIVVDRHKDRLKLAEQIGAIAVNDAEHDPVEQIMELTN
GRGTDKGCECVGWQCHDHGGHEIPNLTMNNLVKTTRATGQIGVVGVFVPQDPKSPDDLMK
RGQIAFDIGNFFFKGLRMGSGQANVKAYNRELRDLIHADRAKPSFLVSHRLPLEQAPDAY
KNFDNRIDGWTKVILKPNE
>tr|Q1M7D6|Q1M7D6_RHIL3 Glutathione-independent formaldehyde dehydrogenase OS=Rhizobium leguminosarum bv. viciae (strain 3841) GN=fdhA PE=3 SV=1
MSKNRGVVYLRPGKVEVRDIDDPKLEAPDGRRIEHGVILKVISTNICGSDQHMVRGRTTA
MPGLVLGHEITGEIIEKGIDVEMLDIGDIVSVPFNVACGRCRCCKSQDTGVCLTVNPARA
GGAYGYVDMGGWIGGQARYVTIPYADFNLLKIPDRDKAMAKIRDLTMLSDILPTGFHGAV
RAGVGVGSTVYVAGAGPVGLAAAASARILGAAVVMIGDFNKDRLAHAAKVGFEPIDLSKS
DRLGDMIAQVVGTNEVDSAIDAVGFEARGHSGGEQPAIVLNQMMEITRAAGSIGIPGLYV
TEDPGAVDNAAKHGNLSLRFGLGWAKAQSFHTGQTPVIKYNRQLMQAILHDRLPIADIVN
AKVIPLDDAAAGYESFDHGAATKYVLDPHGEVAKAA
>tr|Q1QYV6|Q1QYV6_CHRSD Alcohol dehydrogenase GroES-like protein OS=Chromohalobacter salexigens (strain DSM 3043 / ATCC BAA-138 / NCIMB 13768) GN=Csal_0995 PE=3 SV=1
MSTANRGVIYMGAGHVEVQPIAFPELALGDRKCQHGVILKVVTTNICGSDQHMVRGRTTA
PAGMVLGHEITGEVIECGRDVEFVSVGDIVSVPFNIACGRCRNCKEGQTGICLNVNPARP
GAAYGYVDMGGWVGGQSEYVMVPYADFNLLKFPDRDIAMDKIRDLTLLSDIFPTGFHGCA
TAGVGPGSTVYIAGAGPVGLAAAVSAQLLGAACVIVGDMNPQRLDQAKSFGCETLDLRQD
TPMPDMLEPILGEREVDSAVDAVGFEARCHGHNHAHEQPATVLNACMDVTRAGGQIGIPG
LYVTEDPGADSEEARHGNLSMRLGQGWAKSHSFHTGQCPVMKYHRQLMQAILFDKVNLAD
AVNVEIISLDDAPRGYADFDGGVAKKFVIDPHGSVAA
>tr|Q1R0R1|Q1R0R1_CHRSD Alcohol dehydrogenase GroES-like protein OS=Chromohalobacter salexigens (strain DSM 3043 / ATCC BAA-138 / NCIMB 13768) GN=Csal_0335 PE=3 SV=1
MANNRGVVYTGPGKVEVQDIAYPKMQAPSGKAIEHGVILKVVSTNICGSDQHMVRGRTTA
PAGMVLGHEITGEVIEKGKDVEFLDIGDLVSVPFNVACGRCRTCKEGHTGLCLHVNDERA
GGAYGYVDMGGWVGGQAHYVMVPYADFNLLKFPDRDQAMDRIRDLTMLSDILPTGFHGAL
NAKVGAGSTVYVAGAGPVGLAAAASAHLLGAAVVMIGDFNQQRLEHARKMGFEPIDLSRH
DRLGEMIAAVVGEPKVDSAIDAVGFEAVGHGGKEQPAVVLNQMMEVTREAGSIGIPGLYV
TEDPGAAEKAAQSGNLSLRFGLGWAKGHSFHTGQTPVVQYNRQLMQAILHGRLNIAEIVN
AQVISLEDAPQGYQQFDSGVASKFVLDPHGLLGAA
>tr|Q2K1G4|Q2K1G4_RHIEC Probable glutathione-independent formaldehyde dehydrogenase protein OS=Rhizobium etli (strain CFN 42 / ATCC 51251) GN=RHE_PC00119 PE=3 SV=1
MSKNRGVVYLRPGKVEVRDIDDPKLEAPDGRRIEHGVILKVISTNICGSDQHMVRGRTTA
MPGLILGHEITGEIIEKGVDVEMLQIGDIVSVPFNVACGRCRCCKSQDTGVCLTVNPARA
GGAYGYVDMGGWIGGQARYVTIPYADFNLLKIPDRDKAMAKIRDLTMLSDILPTGFHGAV
RAGVGVGSTVYVAGAGPVGLAAAASARILGAAVVMIGDFNKDRLAHAAKVGFEPIDLSKS
DRLGDMIAEVVGSNEVDSAIDAVGFEARGHSGGEQPAIVLNQMMEITRAAGSIGIPGLYV
TEDPGAVDNAAKHGNLSLRFGLGWAKAQSFHTGQTPVLKYNRQLMQAILHDRLPIADIVN
AKVIPLDDAAAGYESFDHGAATKYVLDPHGEVAKAA
>tr|Q2T435|Q2T435_BURTA Glutathione-independent formaldehyde dehydrogenase OS=Burkholderia thailandensis (strain E264 / ATCC 700388 / DSM 13276 / CIP 106301) GN=BTH_II1870 PE=3 SV=1
MRVARIAAVADCAYGADGASARPFPSHVGRGQADVGFWTLAPLARGLPSEGSLQVRPMRV
RAGRATRGAPPTRHGDEAMSSNRGVVYQGPGKVEVQKIDYPKMVDPSGRAIGHGVILKVV
STNICGSDQHMVRGRTTAPVGLVLGHEITGEVVEVGRDVETLRIGDLVSVPFNVACGRCA
MCKEQHTGVCLNVNPSRAGGAYGYVDMGGWIGGQAEYVLVPYADFNLLKFPDRDRAMTKI
RDLTCLSDILPTGYHGAVTAGVKPGSTVYVAGAGPVGMAAAASARLLGAACTIVGDMNAE
RLAHAKAMGFEVVDLSKDATLGEQIEQILGKPEIDCAVDCVGFEAHGHGSSGHAEEAPAT
VLNSLMEITRPAGAIGIPGLYVTDDPGAADAAAKHGSLSIRFGLGWAKSHSFHTGQTPVL
KYSRNLMQAILFDRLPIAQIVNVTVISLDDAPEGYRKFDGGAPRKFVIDPHGMLKAA
>tr|Q39A33|Q39A33_BURS3 Zinc-containing alcohol dehydrogenase superfamily OS=Burkholderia sp. (strain 383) GN=Bcep18194_B0564 PE=3 SV=1
MSSNRGVVYLGPGQVEVQKIDYPKMVDPSGRAIGHGVILKVVSTNICGSDQHMVRGRTTA
PVGLVLGHEITGEVVEIGRDVETLKLGDLVSVPFNVACGRCAMCKDTHTGVCLNVNPSRA
GGAYGYVDMGGWIGGQAEYVLVPYADFNLLKFPDRDQAMSKIRDLTCLSDILPTGYHGAV
SAGVKPGSTVYIAGAGPVGMAAAASARLLGAAVTIVGDMNAERLAHARAMGFETVDLSKD
ASLGEQIEQILGVPEIDCAVDCVGFEAHGHGSSGHSEEAPATVLNSLMEITRPAGAIGIP
GLYVTDDPGAKDKAAQHGSLSIRFGLGWAKSHSFFTGQTPVLKYNRNLMQAILFDRLPIA
KIVNVEVISLDQAPEGYKKFDGGAPRKFVIDPHGLLAA
>tr|Q3JGP8|Q3JGP8_BURP1 Glutathione-independent formaldehyde dehydrogenase OS=Burkholderia pseudomallei (strain 1710b) GN=fdhA PE=3 SV=1
MSSNRGVVYQGPGKVEVRKIDYPKMVDPSGRAIGHGVILKVVSTNICGSDQHMVRGRTTA
PVGLVLGHEITGEVIEVGRDVETLKIGDLVSVPFNVACGRCAMCKEQHTGVCLNVNPARA
GGAYGYVDMGGWIGGQAEYVLVPYADFNLLKFPDRDRAMAKIRDLTCLSDILPTGYHGAV
TAGVKPGSTVYVAGAGPVGMAAAASARLLGAACTIVGDMNAERLAHAKAMGFEVIDLSKD
ATLGEQIEQILGKPEIDCAVDCVGFEAHGHGSSGHAQEAPATVLNSLMEITRPAGAIGIP
GLYVTDDPGAVDVAAKHGSLSIRFGLGWAKSHSFHTGQTPVLKYSRNLMQAILFDRLPIA
EIVNVAVISLDDAPEGYKKFDGGAPRKFVIDPHGMLKAA
>tr|Q3K5L5|Q3K5L5_PSEPF Zinc-containing alcohol dehydrogenase superfamily OS=Pseudomonas fluorescens (strain PfO-1) GN=Pf01_5202 PE=3 SV=1
MSGNRGVVYLGAGKVEVQKIDYPKMQDPRGRKIEHGVILRVVSTNICGSDQHMVRGRTTA
QVGLVLGHEITGEVIEKGSDVESLKIGDLVSVPFNVACGRCRSCKEQHTGVCLTVNPARA
GGAYGYVDMGDWTGGQAEYVLVPYADFNLLKLPDRDKAMEKIRDLTCLSDILPTGYHGAV
TAGVGPGSTVYIAGAGPVGLAAAASARLLGAAVVIVGDVNTIRLAHAKAQGFEIVDLSKD
TPLHEQIAALLGEPEVDCAVDCVGFEARGHGHDGVKSEAPATVLNSLMGVVRVAGKIGIP
GLYVTEDPGAVDAAAKMGSLSIRFGLGWAKSHSFHTGQTPVMKYNRQLMQAIMWDRINIA
EVVGVQVISLDQAPEGYGEFDAGVPKKFVIDPHKLFSAA
>tr|Q45604|Q45604_BACSU YycR protein OS=Bacillus subtilis GN=yycR PE=3 SV=1
MGGMALTGNKAVVYKGKGTVAVEDIGYPELILRDGPGVPKANVNRKCEHGVILKVITTNI
CGSDQHMVRGRTTAPEGLVLGHEITGEVIETGRDVEFIKKGDIVSVPFNIACGRCVMCKT
QKTHVCLNVNPDRPGSAYGYVDMGGWVGGQSEYVMVPYADFQLLVFPDKEQALEKILDLT
MLSDIFPTGFHGAYTAGVQTGSTVYIAGAGPVGLAAAHSAQLLGASTVIVGDLNEDRLAQ
ARSFGCETVNVQKHDRLGEQIEQILGEPTVDAAVDCVGFEASGHGNQGEAPAAVLNSIMD
VTQVGGSLGIPGLYVTEDPGAKDADAKTGSLKIRFGLGWAKAHTFVTGQTPAMTYNRNLM
KAILSGRAQIAKAVNATVISLDDAPKGYSDFDKGAAKKFVIDPHGTLK
>tr|Q46RR2|Q46RR2_RALEJ Zinc-containing alcohol dehydrogenase superfamily OS=Ralstonia eutropha (strain JMP134) GN=Reut_B4824 PE=3 SV=1
MSSNRGVVYLGPGQVEVQKIDYPKMVDPSGRAIGHGVILKVVTTNICGSDQHMVRGRTTA
PTGLVLGHEITGEVIEIGRDVETLKLGDLVSVPFNVACGRCAMCKEQHTGVCLTVNPSRA
GGAYGYVDMGGWIGGQSEYVMVPYADFNLLRFPDRDQAMAKIRDLTCLSDILPTGYHGAV
TAGVKPGSTVYIAGAGPVGMAAAASARLLGAACTIVGDMNPARLAHAKAMGFEVVDLSKD
ATLGEQIAEILGTPEIDCAVDCVGFEAHGHGSSGYVEEAPATVLNSLMEITRPAGAIGIP
GLYVTDDPGAQDAAAQRGSLSIRFGLGWAKSHSFHTGQTPVLKYNRNLMQAILHNRLPIA
EIVNVTVIPLDQAPEGYKQFDGGAPRKFVIDPHGLLAA
>tr|Q47KG4|Q47KG4_THEFY Putative alcohol dehydrogenase OS=Thermobifida fusca (strain YX) GN=Tfu_3025 PE=3 SV=1
MKAVVYKEPFTVAVEEVADPRIEDPNDVIIRVTTSAICGSDLHMYEGRTGATPGMVFGHE
NMGIVEEVGSGVASIRKGDRVVLPFNVACGFCKNCLAGKTGFCLTVNPGFAGGAYGYVAM
GPYQGGQSEYLRVPFADFNCLKLPPGTEFEDDFALLADIFPTGYHATELAQVSPGETVSV
FGAGPVGLMAAYSAILRGASRVFVVDRVPSRLSLAERIGAIPIDYSKGDPVAQIKEHTNG
EGTDKGIDAVGYQATAPEGEEQPALVLNTLVDTVRPTGALGVVGLYVTEDPGAPSESAKQ
GELLFAMGKLFEKGQRMGTGQANVKAYNRQLRDLIIAGRAKPSFVVSQRIPLQRAPEAYE
KFDKREEGWTKVLLKPQQES
>tr|Q47WX4|Q47WX4_COLP3 Putative glutathione-independent formaldehyde dehydrogenase OS=Colwellia psychrerythraea (strain 34H / ATCC BAA-681) GN=CPS_4039 PE=3 SV=1
MCSNHGNRGVVYTGPGSVEIQDIAYPKLAIGNRKCEHGVILKVVTTNICGSDQHMVRGRT
TAEPGLVLGHEITGMIIEKGSDVEFLDIGDIVSVPFNIACGRCRNCREGNTGICLNVNPG
RAGAAFGYVDMGGWVGGQSEYVMVPYADFNLLKFPDKDQALEKIRDLTMLSDIFPTGYHG
AVTAGVVPGATVYIAGAGPVGLAAAASSQLLGAACVIVGDMNPERLAQARSFGCETIDLR
QDATVPDMIEQILGVPEVDAAVDCVGFEAHSHGCSHHKEQPAIVLNTMMEVTRAGGGIGI
PGLYVTGDPGASTEAAKTGQLSMNFGLGWAKSHYFVTGQCPVMKYHRNLMQAILWDKVQI
AKAVNVKVISLDGAPEGYNAFDKGAAQKFVIDPHSMVV
>tr|Q48CN7|Q48CN7_PSE14 Glutathione-independent formaldehyde dehydrogenase OS=Pseudomonas syringae pv. phaseolicola (strain 1448A / Race 6) GN=fdhA2 PE=3 SV=1
MSGNRGVVYLGAGKVEVQSIPFPKMEDPRGKRIEHGVILRVVSTNICGSDQHMVRGRTTA
QTGLVLGHEITGEVLEAGRDVEHLKVGDLVSVPFNVACGRCRSCKEQNTGVCLTVNPARP
GGAYGYVDMGDWVGGQAEYVLVPYADFNLLKLPDRDAAMEKIRDLTCLSDILPTGYHGAV
TAGVGPGSTVYVAGAGPVGLAAAASARLLGAAVVIVGDVNPKRLVHAKAQGFEIADLSLD
TPLHEQIAALLGEPEVDCAIDAVGFEARGHGHAGAQAEAPATVLNSLMGVVRVAGKIGIP
GLYVTEDPGAVDAAAKMGSLSIRFGLGWAKSHSFHTGQTPVMKYNRQLMQAIMWDRIKIA
DVVGVEVISLDDAPRGYGEFDSGVPKKFVIDPHRLFGAV
>tr|Q48IL7|Q48IL7_PSE14 Glutathione-independent formaldehyde dehydrogenase OS=Pseudomonas syringae pv. phaseolicola (strain 1448A / Race 6) GN=fdhA1 PE=4 SV=1
MKAIVYGGPRDVSVKNVPDAKIQKPTDALVRVTSTNICGSDLHMYEGRTSFETGRIFGHE
NLGQVIEVGAGVDRIKVGDWVCLPFNIGCGFCENCEKGLTGYCLTANPGSAGAAYGFADM
GDHEGGQAELLRVPYADFNCLLLPEDAAEREEDYVMLSDIFPTGWHATELAGLLPGESVA
IYGAGPVGLMAAHSAMIKGASQVFVVDNHPDRLALAAKMGATPINSLEQGAVDQILNLTN
GKGTDRGCECVGYQCCDRHGHEANHVTMNNLVASTKATGGIGVVGVFVPQDPGAHNDLAK
EGKMAFDFGSFWFKGQQIRTGQANVKAYNRRLAELIHHDRAKPSQIISHRLKLEEGPAAY
QHFDARDEGWTKVVLKPSA
>tr|Q4K4Q2|Q4K4Q2_PSEF5 Glutathione-independent formaldehyde dehydrogenase OS=Pseudomonas fluorescens (strain Pf-5 / ATCC BAA-477) GN=fdhA PE=3 SV=1
MSGNRGVVYLGSGKVEVQKIDYPKMQDPRGRKIEHGVILRVVSTNICGSDQHMVRGRTTA
QVGLVLGHEITGEVIEKGSDVENLKIGDLVSVPFNVACGRCRSCKEQHTGVCLTVNPARA
GGAYGYVDMGDWTGGQAEYVLVPYADFNLLKLPNRDKAMEKIRDLTCLSDILPTGYHGAV
TAGVGPGSTVYVAGAGPVGLAAAASARLLGAAVVIVGDVNPVRLAHAKAQGFEIADLSKD
TPLHEQIADLLGEPEVDCAVDAVGFEARGHGHAGAQHEAPATVLNSLMGVVRVAGKIGIP
GLYVTEDPGAVDAAAKMGSLSIRFGLGWAKSHSFHTGQTPVMKYNRQLMQAIMWDRINIA
DVVGVEVISLDDAPRGYGEFDAGVPKKFVIDPHKLFSAA
>tr|Q4ZM77|Q4ZM77_PSEU2 Zinc-containing alcohol dehydrogenase superfamily OS=Pseudomonas syringae pv. syringae (strain B728a) GN=Psyr_4718 PE=3 SV=1
MSGNRGVVYLGAGKVEVQSIPFPKMEDPRGKRIEHGVILRVVSTNICGSDQHMVRGRTTA
QTGLVLGHEITGEVLEAGRDVEHLKVGDLVSVPFNVACGRCRSCKEQNTGVCLTVNPARP
GGAYGYVDMGDWVGGQAEYVLVPYADFNLLKLPDRDAAMEKIRDLTCLSDILPTGYHGAV
TAGVGPGSTVYVAGAGPVGLAAAASARLLGAAVVIVGDVNPTRLVHAKAQGFEIADLSQD
TPLHEQIAALLGEPEVDCAIDAVGFEARGHGHAGAQAEAPATVLNSLMGVVRVAGKIGIP
GLYVTEDPGAVDAAAKMGSLSIRFGLGWAKSHSFHTGQTPVMKYNRQLMQAIMWDRIKIA
DIVGVEVISLDDAPRGYGEFDSGVPKKFVIDPHGLFGAA
>tr|Q4ZTS3|Q4ZTS3_PSEU2 Zinc-containing alcohol dehydrogenase superfamily OS=Pseudomonas syringae pv. syringae (strain B728a) GN=Psyr_2410 PE=4 SV=1
MKAIVYSGPRDVSVKNVPDAKIQKPTDALVRVTSTNICGSDLHMYEGRTSFETGRIFGHE
NLGQVIEVGAGVDRIKVGDWVCLPFNIGCGFCENCEKGLTGYCLTANPGSAGAAYGFADM
GDHEGGQAELLRVPYADFNCLLLPEDAAEREEDYVMLSDIFPTGWHATELAGLLPGESVA
IYGAGPVGLMAAHSAMIKGASQVFVVDNHPDRLALAAKMGATPINSLEQGAVDQILNLTD
GKGTDRGCECVGYQCCDRHGHEANHVTMNNLVASTKATGGIGVVGVFVPQDPGAKSDLAK
EGKMAFDFGSFWFKGQQIRTGQANVKAYNRRLAELIHHGRAKPSQIISHRLKLEEGPDAY
KHFDARDEGWTKVVLKPGA
>tr|Q62DI8|Q62DI8_BURMA Glutathione-independent formaldehyde dehydrogenase OS=Burkholderia mallei GN=fdhA PE=3 SV=1
MSSNRGVVYQGPGKVEVRKIDYPKMVDPSGRAIGHGVILKVVSTNICGSDQHMVRGRTTA
PVGLVLGHEITGEVIEVGRDAETLKIGDLVSVPFNVACGRCAMCKEQHTGVCLNVNPARA
GGAYGYVDMGGWIGGQAEYVLVPYADFNLLKFPDRDRAMAKIRDLTCLSDILPTGYHGAV
TAGVKPGSTVYVAGAGPVGMAAAASARLLGAACTIVGDMNAERLAHAKAMGFEVVDLSKD
ATLGEQIEQILGKPEIDCAVDCVGFEAHGHGSSGHAQEAPATVLNSLMEITRPAGAIGIP
GLYVTDDPGAVDVAAKHGSLSIRFGLGWAKSHSFHTGQTPVLKYSRNLMQAILFDRLPIA
EIVNVAVISLDDAPEGYKKFDGGAPRKFVIDPHGMLKAA
>tr|Q63MV3|Q63MV3_BURPS Glutathione-independent formaldehyde dehydrogenase OS=Burkholderia pseudomallei GN=fdhA PE=3 SV=1
MSSNRGVVYQGPGKVEVRKIDYPKMVDPSGRAIGHGVILKVVSTNICGSDQHMVRGRTTA
PVGLVLGHEITGEVIEVGRDVETLKIGDLVSVPFNVACGRCAMCKEQHTGVCLNVNPARA
GGAYGYVDMGGWIGGQAEYVLVPYADFNLLKFPDRDRAMAKIRDLTCLSDILPTGYHGAV
TAGVKPGSTVYVAGAGPVGMAAAASARLLGAACTIVGDMNAERLAHAKAMGFEVVDLSKD
ATLGEQIEQILGKPEIDCAVDCVGFEAHGHGSSGHAQEAPATVLNSLMEITRPAGAIGIP
GLYVTDDPGAVDVAAKHGSLSIRFGLGWAKSHSFHTGQTPVLKYSRNLMQAILFDRLPIA
EIVNVAVISLDDAPEGYKKFDGGAPRKFVIDPHGMLKAA
>tr|Q7CYY9|Q7CYY9_AGRT5 Glutathione-independent formaldehyde dehydrogenase OS=Agrobacterium tumefaciens (strain C58 / ATCC 33970) GN=fdhA PE=3 SV=2
MDMSRNRGVVYLKPGQVEVRDIDDPKLEAPDGRRIEHGVILKVISTNICGSDQHMVRGRT
TAMPGLVLGHEITGEVIEKGIDVEMLQVGDIVSVPFNVACGRCRCCKSQDTGVCLTVNPS
RAGGAYGYVDMGGWIGGQARYVTIPYADFNLLKFPDRDKAMSKIRDLTMLSDILPTGFHG
AVKAGVGVGSTVYVAGAGPVGLAAAASARILGAAVVMVGDFNKDRLAHAARVGFEPVDLS
KGDRLGDMIAEIVGTNEVDSAIDAVGFEARGHSGGEQPAIVLNQMMEITRAAGSIGIPGL
YVTEDPGAVDNAAKQGALSLRFGLGWAKAQSFHTGQTPVLKYNRQLMQAILHDRLPIADI
VNAKIIALDDAVQGYESFDQGAATKFVLDPHGDLLKAA
>tr|Q7UVY0|Q7UVY0_RHOBA Probable formaldehyde dehydrogenase OS=Rhodopirellula baltica GN=fdh PE=3 SV=1
MSDNKGVVYLGAGKVDVQSIDDPKLELSYRGKTRQCHHGVILKVISTNICGSDQHMVRGR
TTAPAGMVLGHEITGEVIEVGRDVEFIKKGDICSVPFNIACGRCRCCKEGDTGVCENVNP
DRPGAAYGYVDMGGWIGGQSRYVMVPYADWNLLAFPDRDQALAKIRDLTMLSDIFPTGYH
GAYTAGVTTGSTVYVAGAGPVGLACAHAAQLLGAAVVIVGDMVEERLAQARSFGCETVDL
KTDASLPDMIEQILGSREVDCAVDCVGFEARGHGGDSGVEKPATVLNQVMEVTRVGGGVG
IPGLYVTDDPGGVDEAARTGNLSLRIGLGWAKSLHFTTGQCPVMKYNRGLMMAILHDRCQ
IAKAVNATVISLDDAPQGYADFDQGAAKKFVLDPHGVLAAST
>tr|Q826G4|Q826G4_STRAW Putative glutathione-independent formaldehyde dehydrogenase OS=Streptomyces avermitilis GN=SAV7229 PE=3 SV=1
MKAAVYEGPRTVAVKDVPDAKIEHPCDIIVKITTTNICGSDLHMYEGRTSFESGRTLGHE
NMGQVVEVGSAVRKVQVGEYVVLPFNIACGFCKQCERGLTNYCLTMQPEPALAGAAYGFA
DMGPYQGGQAELLRVPYGDFNALRLGEDAAEWQTDYVMLADIFPTGYHATEMAHVKPGDQ
TIVFGAGPVGLMAAYSALLKGAGRVWVADHQPDRLRKAEEIGAIPINTAEQKPGEVVKEA
TLGLGADNGCECVGYQAHDPEGHEDASLTLNGLIDSVRFTGDIGVVGVFLPQDPGGAEAQ
GELEAQGKVPLDFGLMWFKGQHMGTGQAPVKRYNRALRDLIAGGKAKPSFVVSHELSLDE
APTAYEHFDARDEGWTKVVLHPNGHGNGHKR
>tr|Q82PF8|Q82PF8_STRAW Putative glutathione-independent formaldehyde dehydrogenase OS=Streptomyces avermitilis GN=fdhA PE=3 SV=1
MKAVVYKGAFDVAVEDVEKPSIQHPNDVIVRITSTAICGSDLHMYEGRTAAEPGIVFGHE
NMGIIEELGQGVTALKEGDRVVMPFNVACGFCTNCVDGFTGYCLTVNPGFAGGAYGYVAM
GPWQGGQAEYIRVPYADFNCLKLPPGNEHESDFILLADIFPTGYHGCELAQVRPGESVAV
YGGGPVGLMAAYSALLRGAKKVFVVDRVLERLQKAEEMGAVPINFAEGDPIAQIKEQTEG
IGTDKGVDAVGYQAMAHGTDREEPATVLNSLVGTVRPTGALGVPGLYVPADPGGPDEQAK
QGMLLVAIGKLFEKGLRVGTGQCNVKRYNRYLRGMITEGRAKPSFVVSHELPLDQAPSAY
DKFDKRIEGYTKVVLHP
>tr|Q882F2|Q882F2_PSESM Glutathione-independent formaldehyde dehydrogenase OS=Pseudomonas syringae pv. tomato GN=fdhA-2 PE=3 SV=1
MKAIVYNGPRDVSVKNVPDAKIEKPTDALVRVTTTNICGSDLHMYEGRTSFETGRIFGHE
NMGEVIEVGAGVDRVKVGDRVCLPFNIGCGFCENCEKGLTGYCLTANPGSAGAAYGFAEM
GSHEGGQAELLRVPYADFNCLLLPEDAAEREDDYVMLSDIFPTGWHATELAGLLPGESVA
IYGAGPVGLMAVHSAMIKGASQVFVVDNHPDRLALAAKMGATPINSLEQGAVDQILNLTD
GRGTDRGCECVGYQCCDRHGHEANHVTMNNLVASTKATGGIGVVGVFVPQDPGAHSDLAK
EGKMAFDFGSFWFKGQQIRTGQANVKAYNRRLAELIHHDRAKPSQIISHRLKLEEGPAAY
QHFDARDDGWTKVVLKPNG
>tr|Q88AD7|Q88AD7_PSESM Glutathione-independent formaldehyde dehydrogenase OS=Pseudomonas syringae pv. tomato GN=fdhA-1 PE=3 SV=1
MSGNRGVVYLGAGKVEVQSIPFPKMEDPRGKRIEHGVILRVVSTNICGSDQHMVRGRTTA
QTGLVLGHEITGEVLEAGRDVEHLKVGDLVSVPFNVACGRCRSCKEQNTGVCLTVNPARP
GGAYGYVDMGDWVGGQAEYVLVPYADFNLLKLPDRDAAMEKIRDLTCLSDILPTGYHGAV
TAGVGPGSTVYVAGAGPVGLAAAASARLLGAAVVIVGDVNPTRLIHAKAQGFEIADLSQD
TPLHEQIAALLGEPEVDCAIDAVGFEARGHGHAGAQAEAPATVLNSLMGVVRVAGKIGIP
GLYVTEDPGAVDAAAKMGSLSIRLGLGWAKSHSFHTGQTPVMKYNRQLMQAIMWDRIKIA
DVVGVEVISLDDAPRGYGEFDAGVPKKFVIDPHGLFGGV
>tr|Q88R06|Q88R06_PSEPK Formaldehyde dehydrogenase, glutathione-independent OS=Pseudomonas putida (strain KT2440) GN=fdhA PE=3 SV=1
MSGNRGVVYLGAGKVEVQKIDYPKMQDPRGKKIEHGVILKVVSTNICGSDQHMVRGRTTA
QVGLVLGHEITGEIVEKGRDVERMQIGDLVSVPFNVACGRCRSCKEMHTGVCLTVNPARA
GGAYGYVDMGDWTGGQAEYVLVPYADFNLLKLPERDKAMEKIRDLTCLSDILPTGYHGAV
TAGVGPGSTVYVAGAGPVGLAAAASARLLGAACVIVGDLNPARLAHAKSQGFEVVDLSKD
TPLHEQIVDILGEPEVDCAVDAVGFEARGHGHEGAKHEAPATVLNSLMQVTRVAGNIGIP
GLYVTEDPGAVDAAAKIGALSIRFGLGWAKSHSFHTGQTPTMKYNRQLMQAIMWDRINIA
EVVGVQVINLDQAPEGYGEFDAGVPKKFVIDPHKMWGAA
>tr|Q8XTQ3|Q8XTQ3_RALSO Probable glutathione-independent formaldehyde dehydrogenase oxidoreductase protein OS=Ralstonia solanacearum GN=fdhA PE=3 SV=1
MSNNRGVVYLGPGKVEVQKIDYPKMVDPSGRAIGHGVILKVVSTNICGSDQHMVRGRTTA
PAGLVLGHEITGEVVEIGRDVETLKIGDLVSVPFNVACGRCAMCKEQHTGVCLSVNPARA
GGAYGYVDMGGWIGGQAEYVLVPYADFNLLKFPDRDQAMAKIRDLTCLSDILPTGYHGAV
TAGVKPGSTVYIAGAGPVGMAAAASARLLGAACTIVGDMNPARLAHAKAMGFEVVDLSKD
ATLGEQIAEILGTPEVDCAVDCVGFEAHGHGSGHTEEAPATVLNSLMEITRPAGAIGIPG
LYVTDDPGAKDVAAKHGGLSIRFGLGWAKSHSFHTGQTPVLKYNRNLMQAILHNRLPIAE
IVNVSVISLDQAPEGYKQFDGGAPRKFVIDPHGLLAAA
>tr|Q9AK62|Q9AK62_STRCO Putative alcohol dehydrogenase OS=Streptomyces coelicolor GN=SCO4055 PE=3 SV=1
MKAVVYKGPFSVAVEDVEKPDIRHPNDVIVRVTSTAICGSDLHMYEGRTAAEPGIVFGHE
NMGIVDQVGQGVTGLKKGDRVVMPFNVACGFCTNCAAGYTGYCTTVNPGFAGGAYGYVSM
GPWQGGQAEYLRVPYADFNCLKLPEGDAHETDFILLADIFPTGYHGCELADVRPGESVAV
YGAGPVGLMAAYSALLRGAKKVFVVDRVPERLQKAEEIGAVPVDFSAGDPVEQIKEQTEG
AGTDKGVDAVGYQATAGGTGKEEPATVLNSLVNTVRPTGALGVPGLYVPADPGGPDEQAK
QGMLLVAIGKLFEKGLRVGTGQCNVKRYNRQLRDMIIEGRAEPSFVVSHELPLDQAPSGY
DKFDKRIEGYTKVVLHP

>tr|Q8PYV2|Q8PYV2_METMA Glutathione-independent formaldehyde dehydrogenase OS=Methanosarcina mazei GN=MM_0749 PE=4 SV=1
MKAVVYRGPNQVSVEEVEDPKIEHPADAIIRLTSSGICGSDLHMYEGRTVEKPGKVLGHE
PLGVIEEVGDAVTSFKKGDRVVVTFNIACGHCLNCIRGFTSACLTVNPESAGGAFGYAKM
GPYRGAQAEFLRVPFADLNCTKLPGSPGDKWEDDFIMLSDVFPTGFFATQLAMVMPGFPV
AVFGAGPVGLLSAYSAILQGAAQVFVVDYIPERLKLAKSIGAIPVDFTLSDPVAMIEALR
SQHSRVDTVLPGEEKLQGIMSSIENLAKSIGANLELARSDPVTMIQMLRAGNPAIVQSLI
PGEEKMKGVMSGIDAVGYQARDRQDPSRENPTQVISDLVRLINPTGHLGVIGVYVADDPG
AYNERAKKGEYILPFGQLWEKGISVGTGQTPVKKLQPMLRDMIIAGVAKPSFIVSHKISI
EEAPDAYREFAKRSEGFTKVTIQFEK
>tr|Q8TTL3|Q8TTL3_METAC Formaldehyde dehydrogenase OS=Methanosarcina acetivorans GN=fdh PE=3 SV=1
MKAVVYKGPRNVDVEEVKKPEIEKPTDVIIKVTSSGICGSDLHLYDGHGPDGLGTILGHE
PMGVVEEVGDAVELVKPGDRVVIPFNVACGSCLNCIRGLTNMCLTMNPDAAIANYGYPGA
GPYAGGQAEYLRVPYGDWACLKLPGEPGDEFEDDFVMLADIFPTAYYAAELAKVKTGKTV
AVFGAGPVGLLAAYSSMLMGASEVYVVDKSDKRLKLAESIGAVPINFTDGDPVEMIMQIR
QNNKNLMSSLRPGEEKVLGVDCAIDAVGYQALDRNNSEEFKPNQVLMDIARIIAPGGSIG
VIGVYSPDPAGKDENEKQGYLTLPWAELWFKGVSIGTGPTPVKQMHGFLRNLIFNGKAKP
SFIVSDRISIDEAPEAYKQFDKRDDVVKPIIKFH

>tr|Q0W2K1|Q0W2K1_UNCMA NAD-dependent formaldehyde dehydrogenase OS=Uncultured methanogenic archaeon RC-I GN=fdh PE=3 SV=1
MEAVVYTGPGSVAVKDIPRPQIEHPTDVILRLTSSAICGSDLHMYDGHTDAQPGLVFGHE
PMGIVEEVGDAVRLVKEGDRVVVPFNIACGVCFNCERGFTNACLTMNAANPGGAYGYTHM
GPYLGAQAEFTRVPHADWACLKLPGRPGDSNEDNFLMLADVFPTAYYATELAQVAPGKTT
AVFGAGPVGLLCVHSALMRGAPIVYLVDKDKRRLEMGLSLGAIPINFLDGDPVVQIQEHL
KTMRPLHDAMRYGEDKMLRGVDCVIDAVGYQAYDRQNPDQFKPNQVLLDIARVANYTATV
GIIGVYTMSDPRGKTEAEKNGMIMMPWGLMWEKGLQIGTGQTPVKRFQAFLRDQIIAGKA
SPGSIVTDHIKIGDAPETYKEFDKRGSEVVKAVIRFI
