# Supplementary material for: Subdivision of the MDR superfamily of medium-chain dehydrogenases/reductases through iterative hidden Markov model refinement
Source: BMC Bioinformatics. 2010 Oct 27;11:534. doi: 10.1186/1471-2105-11-534 (PMC2976758; doi:10.1186/1471-2105-11-534)
Supplement: Additional file 4 — MDR family alignment figures. Illustrations showing the mafft MSAs from Additional file 3: mdr-sequences. Red sequence identifiers denote sequences from UniProtKB/TrEMBL, while blue correspond to sequences from Swiss-Prot. The position cscores are shown in a bar plot under the MSA. Positions that contain gaps in over 90% of the sequences have been removed from the alignment in order to increase readability. [file 1471-2105-11-534-S4.ZIP › mdr/MDR023.fasta]

>sp|P35630|ADH1_ENTHI NADP-dependent alcohol dehydrogenase OS=Entamoeba histolytica GN=ADH1 PE=1 SV=1
MKGLAMLGIGRIGWIEKKIPECGPLDALVRPLALAPCTSDTHTVWAGAIGDRHDMILGHE
AVGQIVKVGSLVKRLKVGDKVIVPAITPDWGEEESQRGYPMHSGGMLGGWKFSNFKDGVF
SEVFHVNEADANLALLPRDIKPEDAVMLSDMVTTGFHGAELANIKLGDTVCVIGIGPVGL
MSVAGANHLGAGRIFAVGSRKHCCDIALEYGATDIINYKNGDIVEQILKATDGKGVDKVV
IAGGDVHTFAQAVKMIKPGSDIGNVNYLGEGDNIDIPRSEWGVGMGHKHIHGGLTPGGRV
RMEKLASLISTGKLDTSKLITHRFEGLEKVEDALMLMKNKPADLIKPVVRIHYDDEDTLH
>sp|P25984|ADH_CLOBE NADP-dependent alcohol dehydrogenase OS=Clostridium beijerinckii GN=adh PE=1 SV=2
MKGFAMLGINKLGWIEKERPVAGSYDAIVRPLAVSPCTSDIHTVFEGALGDRKNMILGHE
AVGEVVEVGSEVKDFKPGDRVIVPCTTPDWRSLEVQAGFQQHSNGMLAGWKFSNFKDGVF
GEYFHVNDADMNLAILPKDMPLENAVMITDMMTTGFHGAELADIQMGSSVVVIGIGAVGL
MGIAGAKLRGAGRIIGVGSRPICVEAAKFYGATDILNYKNGHIVDQVMKLTNGKGVDRVI
MAGGGSETLSQAVSMVKPGGIISNINYHGSGDALLIPRVEWGCGMAHKTIKGGLCPGGRL
RAEMLRDMVVYNRVDLSKLVTHVYHGFDHIEEALLLMKDKPKDLIKAVVIL
>sp|P75214|ADH_MYCPN Probable NADP-dependent alcohol dehydrogenase OS=Mycoplasma pneumoniae GN=adh PE=3 SV=1
MKAYAMLKIGATGWIEKPRPVCGPNDAIIRPLAVAPCTSDVHTVWEGGIGERHNMVLGHE
GCGVVDEVGSEVKSFKVGDRVLVAAITPEWNSVNAQAGYPMHSGGMLGGWKFSNVKDGMF
AEYFHVNDAEGNLALMPEGMDLADACMLSDMIPTGFHANELADIQYGVALSFFCAGPVGL
MAIAGAALKGAGRIIVVDSRPDIVEIAKAYGATDYIDFKKVSVVDEILKWTNNEGVEKVL
ISGGGSTILETAIKVLRPGGKIGNVNYFGAGEFLTIPRVEWGVGMAHKAIHGGLMLGGRL
RLEKLARLIMTKKLDPSKMITHRFKGFEHIEEALFLMKDKPKDLIKSVVIF
>sp|P14940|ADH_RALEU Alcohol dehydrogenase OS=Ralstonia eutropha GN=adh PE=3 SV=1
MTAMMKAAVFVEPGRIELADKPIPDIGPNDALVRITTTTICGTDVHILKGEYPVAKGLTV
GHEPVGIIEKLGSAVTGYREGQRVIAGAICPNFNSYAAQDGVASQDGSYLMASGQCGCHG
YKATAGWRFGNMIDGTQAEYVLVPDAQANLTPIPDGLTDEQVLMCPDIMSTGFKGAENAN
IRIGHTVAVFAQGPIGLCATAGARLCGATTIIAIDGNDHRLEIARKMGADVVLNFRNCDV
VDEVMKLTGGRGVDASIEALGTQATFEQSLRVLKPGGTLSSLGVYSSDLTIPLSAFAAGL
GDHKINTALCPGGKERMRRLINVIESGRVDLGALVTHQYRLDDIVAAYDLFANQRDGVLK
IAIKPH
>sp|P14941|ADH_THEBR NADP-dependent alcohol dehydrogenase OS=Thermoanaerobacter brockii GN=adh PE=1 SV=1
MKGFAMLSIGKVGWIEKEKPAPGPFDAIVRPLAVAPCTSDIHTVFEGAIGERHNMILGHE
AVGEVVEVGSEVKDFKPGDRVVVPAITPDWRTSEVQRGYHQHSGGMLAGWKFSNVKDGVF
GEFFHVNDADMNLAHLPKEIPLEAAVMIPDMMTTGFHGAELADIELGATVAVLGIGPVGL
MAVAGAKLRGAGRIIAVGSRPVCVDAAKYYGATDIVNYKDGPIESQIMNLTEGKGVDAAI
IAGGNADIMATAVKIVKPGGTIANVNYFGEGEVLPVPRLEWGCGMAHKTIKGGLCPGGRL
RMERLIDLVFYKRVDPSKLVTHVFRGFDNIEKAFMLMKDKPKDLIKPVVILA
>tr|B6YBR1|B6YBR1_9EURY Alcohol dehydrogenase zinc-binding domain protein OS=Candidatus Methanosphaerula palustris E1-9c GN=MpalDRAFT_0616 PE=4 SV=1
MKGYAMIKLGEAGWVNKIMPKCGPRDCICRPLALAPCTSDVHVVWENAIGELPGRILGHE
ALGIVDEVGSEVKLFKPGDRVIVGAITPNWDNEAAQRGFSSQTGGIMGAYEFTAKKDGTF
AEYFHVNQADNNMAMLPDGMDPVAGVMITDMMTTGFMGAENAGIQLGADVAVIGIGPVGL
CAIGGAKMRGASRIFAVGSRPTPVKVAKMYGATDIIDYHNGDTAQQIIDATDGAGVDAVV
VAGGGPDILMDAIKMAKAGSKISNCNFFSGADTLPLPRLDWGSGMANKDIITGLCPGGRV
RLERLAKLITYGRFDPMPMATHVFHGLDHIEEALLMMKKKAGDVIKPVVICE
>tr|B6YBS5|B6YBS5_9EURY Alcohol dehydrogenase zinc-binding domain protein OS=Candidatus Methanosphaerula palustris E1-9c GN=MpalDRAFT_0630 PE=4 SV=1
MKGLARTGRGAPGWVEKVKPVAGPRDAIIRAIAIAPCNSDVHLIWGEMGDFLPSDRIFGH
EAVGVVDSVGNDVKDFKVGDRVVVPAITPDWGTVASQQGNHQHCSGPLTGMPFDMLKDGT
FAEYFHVNDADANLTLLPDGVTLEQAVMVVDMMTTGFYGAEMADVKLGSTVAVFGIGPVG
LMAVAGAHLMGAARILAVGSRSNCVDLAKEYGATDIVDYHKGDTVKQIMDLTDGKGVDAV
VVAGGNASTIGEGLEVLKFGHTLANLNVMEEAMLPIPLAPMAFGLGGKTIKGNLCPGGRA
RMEQMLALVKAGRVDPGKLINYRYTKFEDLLPALMVMHDKPKDLIKSAVILE
>tr|B6YEI7|B6YEI7_9EURY Alcohol dehydrogenase zinc-binding domain protein OS=Candidatus Methanosphaerula palustris E1-9c GN=MpalDRAFT_1664 PE=4 SV=1
MKAFVMKRIGEVGWMEKDRPACGPLDAICRPLALAPCTSDVHTVWEGALGDRHNMTLGHE
ALGIVDEVGSEVKDLKKGDRVIVPAITPDWGDEASQRGYPSQSTGMCGGWKFSNFKDGVF
AEFFHVNEADNNLAKLPEGMSLEAAVMMPDMMSTGFMAAENARIPIGGSVAVFGIGPVGL
CGIAGAKLRGAGRIFAIGTRAKPIEVAKAYGATDIISYKNGDTVKQIMDLTHGAGVDSVI
VSGGGPDILVDAINVAKAGGAIGNNNYFGKGMFDKDYLPIPRVGWGFGMASKDIITGLCP
GGKVRMERLAEIIKYKRMDPGLMATHVYKGLDKVEDALMMMKSKSGDLIKPVVICE
>tr|A2SRH9|A2SRH9_METLZ Alcohol dehydrogenase, zinc-binding domain protein OS=Methanocorpusculum labreanum (strain ATCC 43576 / DSM 4855 / Z) GN=Mlab_0764 PE=3 SV=1
MKKTIKGLAMKRIGEIGWVEKEAPKCGPLDAIVAPLAVAPCSSDVHTVWEGALGERHDMI
LGHEAVGEVVEVGSMVKDFKPGDRVIVPAITPDWLSIEAQDGFAQHSGGMLSGWKFSNFK
DGVFGELFHVNEADANLAILPDSIPVAEASMIADMVPTGFQAAELADVKLGDTVCCIGIG
PVGLMAVAGANHMGASHILAVGSRKDCANAARGYGATDIINYKNGDIVEQVLDKTDGKGV
DKVCIAGGDVNTMQEAIKMVKPGGIIGNVNYLGKGEFVTIPRIEWGCGMSNKFIHCGLMT
GGRLRMEKLASLVEVGKLDLSPLLTHRFKGFDKIEEALLLMKDKPSDLIKPVVTIKE
>tr|Q2NFP8|Q2NFP8_METST Putative NADP-dependent alcohol dehydrogenase OS=Methanosphaera stadtmanae (strain DSM 3091) GN=adh PE=3 SV=1
MTKFTGFAMKRLNEVGWVEKEKPECGRRDAIVKPLALSPCTSDIHTVWEGAIGDRKDMIL
GHEAVGIIDEVGPDVKDFKPGDKVIVPAITPDWEDEAAQRGYSSQTTEPLGGWKFSNFKD
GVFGEYFHVNLADANLAKLPESIEPETAAMLSDMFSTGIMGAENAKIKVGSTVAVIGIGP
VGLSAVAGAAILGASRLFAVGTRPNCVDVAKKYGATDIINYKEGPIDEQIRDATDGAGVD
AVIIAGGNMDTWPQAVKMAKAGSKISNINYLSGADVVPLPREAWGCGMANIDINTGLCPG
GRVRMERLASLVEYGRIKPELLITHRFKGLEKVEDALMLMKDKPRDLIKPVVSIKE
>tr|Q46A26|Q46A26_METBF Alcohol dehydrogenase (NADP+) OS=Methanosarcina barkeri (strain Fusaro / DSM 804) GN=Mbar_A2344 PE=3 SV=1
MKGFAMLEIGKVGWIDTERPSAGPYDAIVRPIAVAPCTSDVHTVWEGALGNRKNMILGHE
AVGVIEETGSEVKDFKPGDKVIVPAITPDWRSIEAQDGMPMHSNGMLSGWKFSNFKSGVF
AEFFHVNDADMNLALLPKGMPLEQAVMLSDMATTGIQGAEMAKIKMGSTVAVIGIGPVGL
MAVAGATILGAGRLIAVGSRKVCVDLALEYGASEIVDYRKGGLVEQILEKTNGKGVDSVI
IAGGNENTISDAVKIVKPGGTVSNVNYYGTGDILPIPRIEWGSGMSQKDIRGGLTTGGRL
RMERMADLCTYGRIKPEKMATHVFKGFDKMEEALMLMKEKPRDLIKPVVLLD
>tr|Q8TPK9|Q8TPK9_METAC Alcohol dehydrogenase (NADP+) OS=Methanosarcina acetivorans GN=adh PE=3 SV=1
MNNMKGFAMLEIGKVGWIDAERPSAGPYDAIVRPLAVAPCTSDVHTVWEGALGERKNMIL
GHEAVGVIDEIGSEVKDFKPDDKVIIPAVTPDWRSMEAQDEIPMHSNGMLGGWKFSNFKN
GVFAEYFHVNDADMNLALLPKGMPLEQAVMLSDMATTGIQGAEMANIKTGSTVAVIGIGP
VGLMAVAGASILGAGRLIAVGSRKVTVDLALEYGASEVVDYRKGGLVGQILEKTNGKGVD
SVIIAGGNENTISDAVKIVKPGGTVSNVNYYGTGDTLPIPRIEWGSGMAHKDIRGGLTTG
GRLRMERMAALCTYGRIKPEKMATHVFEGFDKIEEALMLMKDKPRDLIKPVVLLEE
>tr|A8PR96|A8PR96_MALGO Putative uncharacterized protein OS=Malassezia globosa (strain ATCC 96807 / CBS 7966) GN=MGL_0001 PE=3 SV=1
MSSIPGTMKGYAMIKIGETGWVEKPRPTCGPMDAILRPLAVAPCTSDTHTVWKGSIGERH
NMVLGHEGCGVVEEVGSQVKDFKVGDRVMVAAVTPDWCSVEAQGGYSMHSGGMLSGCMYS
NLKDGLLAEYVHVNQADANLAHLPKNISTAEACMLSDMVPTGFHGVELADVQFGDKVLVV
GIGPVGLMSVAGCKLRGASQIIAVGSRPVCRETAKYYGATDIISYKEGPIDKHVLELTNG
EGVDKAIVAGGGVETFEPVIKCLKPGGKVGNVNYLASGDYVNIPRVEWGVGMGHKQIVGG
LMPGGRRRLEKLASLITYGRLDVKPLITHRFDGFEHMEDALLLMKDKPEDLIKPVVILSE
>tr|A8Q9W8|A8Q9W8_MALGO Putative uncharacterized protein OS=Malassezia globosa (strain ATCC 96807 / CBS 7966) GN=MGL_3563 PE=3 SV=1
MKGFAMIKVGETGWIEKPRPECGPMDAILRPLAVSPCTSDTHTVWKGSIGERHNLVLGHE
GCGVVDEVGSQVKDFKVGDRVMVTAITPDWCSVEAQGGYPMHSGGMLGGWKFSNVKDGFF
AEFVHVNEADANLAHLPKNISTAEACMLSDMVPTGFHGVELADVQFGDKVLVVGIGPVGL
MSVAACKLRGASQIIAVGSRPVCRQAAKYYGATDIITYKEGPIDKHVLDLTNGEGVDKAV
IAGGGVDTFDPVIKCLKPGGKIGNVNYLGEGDYVNIPRVEWGVGMGHKQINGGLMPGGRR
RIEKLADLITYGRLDVKPLLTHRFDGFEHMEDALMLMRNKADDLIKPVVVFSE
>tr|A2DJ40|A2DJ40_TRIVA Alcohol dehydrogenase 1, putative OS=Trichomonas vaginalis G3 GN=TVAG_228780 PE=3 SV=1
MTFELPKTMKAFAMRKIGEVGWIEKPVPECGPNDAICRPLALAPCTSDIHTVWAGAIGER
HDMILGHEAVGQVVKIGSEVKNLKVGDKVLVPAVTPDWGSEAAQEGFPAHSGGMLGGWKF
SNFKDGVFAEYFHVNEADANLAKLPEGLTPRDVIMCSDMMTTGFHGAELAEVKLGDIVVV
IGIGPVGLMSVRGAALMGASRIFAVGSRPHCCDTAVQYGATDIINYKNGDIVEQILKATG
GKGVDRVIIAGGDVHTFAQAIKMIRAGGVIGNVNYLGEGEMIDVPRVEWGVGMGHKFIHG
GLTPGGALRMEKMANLIKYKKVDPTKLITHEFKGLEKVEDALMLMKDKPVDLIKPVVLIE
YNDKL
>tr|A2EU60|A2EU60_TRIVA NADP-dependent alcohol dehydrogenase, putative OS=Trichomonas vaginalis G3 GN=TVAG_454470 PE=3 SV=1
MAERKHFEVPKTFKGFAMKGIGNVGWIEKPIPECGPLDALVRPLALAPCTSDIHTVWAGA
IGDRHDMVLGHEAVGQIIKVGELVKELKVGDKVIVPAITPDWGDSLSQAGHPMHSGGMLG
GWKFSNFKDGVFGEVFHVNEADANLAKLPEGLTPRQCVMCSDMMTTGFHGAELADIKLGE
QVCVIGIGPVGLMSVRGASLMGASRIIAVGSRPHCCDIAIQYGATDIVNYRNGDIVEQVL
KMTDGKGVDKVIIAGGDNHTFAQAVKMMKPGGIIGNVNYLGEGENIDVPRVEWGVGMGHK
FIHGGLTPGGRLRMEKMGNLIKYGRVDPTKLITHEFNGFEHVEDALMLMKDKPADLIKPV
VLIEWNDDLE
>tr|A2F0T6|A2F0T6_TRIVA NADP-dependent alcohol dehydrogenase, putative OS=Trichomonas vaginalis G3 GN=TVAG_344880 PE=3 SV=1
MTEKKHFEVPKTFKGFAMKGIGNVGWIEKPIPECGPLDALVRPLALAPCTSDIHTVWAGA
IGDRHDMVLGHEAVGQIIKVGSLVKELKVGDKVIVPAITPDWGDSLSQAGHPMHSGGMLG
GWKFSNFKDGVFGEVFHVNEADANLAKLPEGLTPRQCVMCSDMMTTGFHGAELAGIKLGE
TVCVIGIGPVGLMSVRGAALMGASRIIAVGSRPHCCDIAIQYGATDIVNYRNGDIVEQVL
KMTDGKGVDKVIIAGGDNHTFAQAVKMMKPGGIIGNVNYLGEGENIDVPRVEWGVGMGHK
FIHGGLTPGGRLRMEKMGNLIKYGRVDPTKLITHEFKGFEHVEDALMLMKDKPADLIKPV
VLIKWNDDLE
>tr|B0E5T4|B0E5T4_ENTDI NADP-dependent alcohol dehydrogenase, putative OS=Entamoeba dispar SAW760 GN=EDI_322720 PE=4 SV=1
MEGKTTMKGLAMLGIGKIGWIEKKIPECGPLDALVRPLALAPCTSDTHTVWAGAIGDRHD
MILGHEAVGQIVKVGGDKVIVPAITPDWGEEESQRGYPMHSGGMLGGWKFSNFKDGVFSE
IFHVNEADANLALLPRDIKAEDAVMLSDMVTTGFHGAELANIKLGDTVCVIGIGPVGLMS
VAGANHLGAGRIFAVGSRKHCCDIAMEYGATDIINYKNGDIVEQILKATDGKGVDKVVIA
GGDVHTFAQAVKMIKPGSDIGNVNYLGEGDNIDIPRSEWGVGMGHKHIHGGLTPGGRVRM
EKLASLISTGKLDTSKLITHRFEGLEKVEDALMLMKNKPADLIKPVVRIHYDDEDTLH
>tr|B0EUV0|B0EUV0_ENTDI NADP-dependent alcohol dehydrogenase OS=Entamoeba dispar SAW760 GN=EDI_247390 PE=3 SV=1
MEGKTTMKGLAMLGIGKIGWIEKKIPECGPLDALVRPLALAPCTSDTHTVWAGAIGDRHD
MILGHEAVGQIVKVGSLVKRLKVGDKVIVPAITPDWGEEESQRGYPMHSGGMLGGWKFSN
FKDGVFSEIFHVNEADANLALLPRDIKAEDAVMLSDMVTTGFHGAELANIKLGDTVCVIG
IGPVGLMSVAGANHLGAGRIFAVGSRKHCCDIAMEYGATDIINYKNGDIVEQILKATDGK
GVDKVVIAGGDVHTFAQAVKMIKPGSDIGNVNYLGEGDNIDIPRSEWGVGMGHKHIHGGL
TPGGRVRMEKLASLISTGKLDTSKLITHRFEGLEKVEDALMLMKNKPADLIKPVVRIHYD
DEDTLH
>tr|Q7Z1R6|Q7Z1R6_9TRYP Isopropanol dehydrogenase OS=Phytomonas sp. ADU-2003 GN=iPDH PE=3 SV=1
MLRRSTLRCVPKTMKAAVFKGKNRIVLDEKPVPVPKHSEALIKITTTTICGTDIHILKGE
YPVAEGLTIGHEPIGVIESFGDGVTGFKKGQRVVIGAITPCSSCSSCMEGIRSQCGSKLM
GGWKFGNTIDGSQAEYLIVPDAAANMYPIPDGITDEQVLMCPDIMSTGFSGPESAGVKVG
DTVVIYAQGPIGLGATAGAKMMGATKVIVVDRFPERLALAKKLGADYTLDFTKCNPIEEV
MRLTGGRGVDVAIEALGLQSTFESCLRCLKPGGVLSSLGVYSDDLRLPNDAFAAGLGDFK
IVTTLCPGGKERMRRLLSVIESGRVDMRPMVTHTFKLDEIEKAYDLFGNQRDGVLKVAIK
P
>tr|Q8MV15|Q8MV15_TRIVA Alcohol dehydrogenase 1 (Fragment) OS=Trichomonas vaginalis PE=3 SV=1
MKAFAMRKIGEVGWIEKPVPECGPNDAICRPLALAPCTSDIHTVWAGAIGERHDMILGHE
AVGQVVKIGSEVKNLKVGDKVLVPAVTPDWGSEAAQEGFPAHSGGMLGGWKFSNFKDGVF
AEYFHVNEADANLAKLPEGLTPRDVIMCSDMMTTGFHGAELDEVKLGDIVVVIGIGPVGL
MSVRGAALMGASRIFAVGSRPHCCDTAVQYGATDIINYKNGDIVEQILKATGGKGVDRVI
IAGGDVHTFAQAIKMIRAGGVIGNVNYLGEGEMIDVPRVEWGVGMGHKFIHGGLTPGGAL
RMEKMANLIKYKKVDPTKLITH
>tr|A1HUA4|A1HUA4_9FIRM Alcohol dehydrogenase, zinc-binding domain protein OS=Thermosinus carboxydivorans Nor1 GN=TcarDRAFT_0148 PE=3 SV=1
MKGFAMLKIGEVGWIEIEKPKAGPYDAIVRPLAVAPCTSDIHTVFEGAIGERHNLILGHE
AVGEVVEVGSEVKDFKPGDRVVVPAITPDWRTLEAQRGFHQHSGGMLAGWKFSNIKDGVF
AEYFHVNDADMNLAHLPKEIPLEKAVMLPDMMTTGLHGAELADIGLGDTVAVIGIGPVGL
MAVAGAKLRGAARIIGVGSRPALIEAAKYYGVTDIVNYKHGDIVEQVMKLTDNKGVDAVI
IAGAGADAIDKAVKMVKPGGTVSNVNYFGEGGILPIPRLDWGCGMSHKSIRGGLCPGGRL
RMEKLVDLVRYNRIDPGKLVSHVFEGFEHIEKALLMMKEKSSDVIKPVVIIK
>tr|A1IHE8|A1IHE8_9ACTO Putative alcohol dehydrogenase OS=Gordonia sp. TY-5 GN=orf1 PE=3 SV=1
MSALMKTFTMLEVGKTAIVEKPIPTPGPNEALVKTTAALICTSDVHTVKGALPVENGRTL
GHESVGVIAALGSAVTGFTEGQRVAVNAVTPCFECSYCQRGFTSQCGGLLGGYKYTAQVD
GNMAEYFLVPAAQGNLAPIPDELSDDAAVYACDMLSTGLMGAEHAQIEIGDTVAIFAQGA
VGLCATIGAKLRGAGRIIAVESRPERIALAQRFGADDIVDFTDGDPVAQIMDLTGGVGVD
ASIEALGFPQTFEAALACLKAGGTLSNIGYHGENPAPLPLDLTAWGLGMGDKTIRTGLCT
GGSDRMSRLFTLMTTGKVDPTVMTTHRFGFDDVEEAFVMMAEKRDNIVKPLITF
>tr|A3KTQ7|A3KTQ7_PSEAE Alcohol dehydrogenase (Zn-dependent) OS=Pseudomonas aeruginosa C3719 GN=PACG_01031 PE=3 SV=1
MSKMMKAAVFIQPGRIELVDKPIPDVGPNDALVRITTTTLCGTDVHILKGEYPVAPGLTV
GHEPVGIIEKLGSAVVGYREGQRVIAGAICPNFNSYAAQDGVPSQDGSYLVESGRCACHG
YKATAGWRFGNLIDGTQAEYVLVPDAQANLAPIPDGLSDEQVLMCPDIMSTGFKGAENAN
IRIGDSVAIFAQGPIGLCATAGARLLGASTIIAIDGNAHRLDIARGMGADVTLNFRECDV
IEEILKLTGGRGVDASIEALGTQSTFETALRVLKPGGTLSSLGVYSEDLTIPLSAFAAGL
GDHRINTALCPGGKERMRRLLNIVASGRVNLGPLVSHEYRLDDIVAAYDLFANQRDNVLK
VAIKPH
>tr|A3LBF1|A3LBF1_PSEAE Alcohol dehydrogenase (Zn-dependent) OS=Pseudomonas aeruginosa 2192 GN=PA2G_01202 PE=3 SV=1
MSKMMKAAVFIQPGRIELVDKPIPDVGPNDALVRITTTTLCGTDVHILKGEYPVAPGLTV
GHEPVGIIEKLGSAVVGYREGQRVIAGAICPNFNSYAAQDGVPSQDGSYLVESGRCACHG
YKATAGWRFGNLIDGTQAEYVLVPDAQANLAPIPDGLSDEQVLMCPDIMSTGFKGAENAN
IRIGDSVAIFAQGPIGLCATAGARLLGASTIIAIDGNAHRLDIARGMGADVTLNFRECDV
IEEILKLTGGRGVDASIEALGTQSTFETALRVLKPGGTLSSLGVYSEDLTIPLSAFAAGL
GDHRINTALCPGGKERMRRLLNIVASGRVNLGPLVSHEYRLDDIVAAYDLFANQRDNVLK
VAIKPH
>tr|A7B0K9|A7B0K9_RUMGN Putative uncharacterized protein OS=Ruminococcus gnavus ATCC 29149 GN=RUMGNA_01085 PE=4 SV=1
MKGYAMLKIGESGWIEKERPVCGPLDAICRPLAVAICTSDVHTLWEGAIGERHNMILGHE
CCAEVVEVGELVKDFKPGDRVLVPAITPDWNSLEAQAGYSMHSGGMLAGWKFSNFKDGVF
SEFFHVNDADGNLALLPSNISTVDACMLSDMVPTGFHGVELADVQFGDTVLVIGIGPVGL
MSVAGTALRGASRIIAVGTRKNCVEAAKLYGATDFVSYKNGTIEEQVLAMTDGKGVDKVV
IAGGGCETFESAVRCLKPGGKIGNVNYLGSGTYVTVPRVEWGVGMGHKQINGGLMPGGRL
RMEKLGALVAAGKLDVHPLASHVFEGWDHLEEALFMMRDKPADLIKPVVKISD
>tr|A9Q1Y5|A9Q1Y5_TREHY Adh (Fragment) OS=Treponema hyodysenteriae GN=adh PE=4 SV=1
MKGYAMLKIGESGWIEKERPACGPADAIVKPLAVAICTSDVHTLWEGAIGERHNMILGHE
ACGEVVEVGSLVKDFKPGDKVLVPAITPDWNSVEAQAGYSMHSGGMLAGWKFSNFKDGVF
GEFFHVNDADGNLALLPSNIDPVDACMLSDMVPTGFHGAELADVQYGDSVLVIGIGPVGL
MGVAGAALRGASRIIAVGTRPNCVEAAKKYGAEEFISYKNGTIDEQVLKMTNGKGVDKVI
IAGGGVETFAEAVRSLKPGGKIGNVNYLGKGDYIQIPRAEWGVGMGHKAILGGLMPGGRL
RMEKLGALVASGKLNVHHLVSHVFEGWENLEKALFMMRDKPADLIKPVVRIEK
>tr|A9Q1Z2|A9Q1Z2_BRAPL Adh (Fragment) OS=Brachyspira pilosicoli GN=adh PE=3 SV=1
MKGYAMLKIGQSGWIEKERPACGPTDALVKPLAVAICTSDVHTLWEGAIGERHNMILGHE
ACGEVVEVGSLVKDFKPGDKVLIPAITPDWNSVEAQAGYSMHSGGMLAGWKFSNFKDGVF
GEVFHVNDADGNLAILPSNIDPVDACMLSDMVPTGFHGAELADVQYGDSVLVIGIGPVGL
MGVAGAALRGASRIIAVGTRPNCVEAAKKYGAEEFISYKNGPIDEQVLKMTNGKGVDKVI
IAGGGVETFAEAVRSLKAGGKIGNVNYLGKGDYIQIPRVEWGVGMGHKAILGGLMPGGRL
RMEKLGSLVSSGKLNVHHLVSHVFDGWDNLEKALFMMRDKPADLIKPVVRIEK
>tr|B7R9H3|B7R9H3_9THEO Oxidoreductase, zinc-binding dehydrogenase family (Fragment) OS=Carboxydibrachium pacificum DSM 12653 GN=CDSM653_766 PE=4 SV=1
GNDLPSILGGVLIMKGFAMLSIGKVGWIEKEKPTPGPFDAIVRPLAVAPCTSDVHTVFEG
AIGERHNMILGHEAVGEVVEVGSEVKDFKPGDRVVVPAITPDWRTSEVQRGYHQHSGGML
AGWKFSNIKDGVFGEFFHVNDADMNLAHLPKEIPLEAAVMIPDMMTTGFHGAELADIELG
ATVAVLGIGPVGLMAVAGAKLRGAGRIIAVGSRPVCVDAAKYYGATDIVNYKDGPIDSQI
MDLTEGKGVDAAIIAGGNVDIMATAVKIVKPGGTIANVNYFGEGDVLPVPRLEWGCGMAH
KTIKGGLCPGGRLRMERLIDLVVYKRVDPSKLVTHVFRGFDNIEKALMLMKDKPKDLIKP
VVILA
>tr|B7V9Z0|B7V9Z0_PSEAE Alcohol dehydrogenase (Zn-dependent) OS=Pseudomonas aeruginosa LESB58 GN=PLES_32081 PE=4 SV=1
MSKMMKAAVFIQPGRIELVDKPIPDVGPNDALVRITTTTLCGTDVHILKGEYPVAPGLTV
GHEPVGIIEKLGSAVVGYREGQRVIAGAICPNFNSYAAQDGVPSQDGSYLVESGRCACHG
YKATAGWRFGNLIDGTQAEYVLVPDAQANLAPIPDGLSDEQVLMCPDIMSTGFKGAENAN
IRIGDSVAIFAQGPIGLCATAGARLLGASTIIAIDGNAHRLDIARGMGADVTLNFRECDV
IEEILKLTGGRGVDASIEALGTQSTFETALRVLKPGGTLSSLGVYSEDLTIPLSAFAAGL
GDHRINTALCPGGKERMRRLLNIVASGRVNLGPLVSHEYRLDDIVAAYDLFANQRDNVLK
VAIKPH
>tr|P77990|P77990_THEET Secondary-alcohol dehydrogenase OS=Thermoanaerobacter ethanolicus GN=adhB PE=3 SV=1
MKGFAMLSIGKVGWIEKEKPAPGPFDAIVRPLAVAPCTSDIHTVFEGAIGERHNMILGHE
AVGEVVEVGSEVKDFKPGDRVVVPAITPDWWTSEVQRGYHQHSGGMLAGWKFSNVKDGVF
GEFFHVNDADMNLAHLPKEIPLEAAVMIPDMMTTGFHGAELADIELGATVAVLGIGPVGL
MAVAGAKLRGAGRIIAVGSRPVCVDAAKYYGATDIVNYKDGPIESQIMNLTEGKGVDAAI
IAGGNADIMATAVKIVKPGGTIANVNYFGEGEVLPVPRLEWGCGMAHKTIKGGLCPGGRL
RMERLIDLVFYKPVDPSKLVTHVFQGFDNIEKAFMLMKDKPKDLIKPVVILA
>tr|Q1Q2Z1|Q1Q2Z1_9BACT Strongly similar to alcohol dehydrogenase OS=Candidatus Kuenenia stuttgartiensis GN=adh PE=3 SV=1
MKAFAMLGIGSVGWIEKEKPVAGPYDAIVKPIAFAPCTSDIHTIEGAIGDRKNLVLGHES
VGEVVEVGSEVKYIKPGDRVVVPAITPDWRSVELQDTGLGQHSGGMLAGWKFSNIKDGVF
SEYFHVNDGDMNLAVLPDGITLEAAVMLTDMVTTGFHGVELANVEYGDTVVVLGIGPVGL
MSVAGAQLMGAGRIVGVGSRPALIEAAKFYGATDIVNYRERSVVDRVLEMTNNRGADKVI
VAGGNCDILIDAVKILKAGGAIGNINYFGGDEFIPIPREAWGVGMGHKAINGGLTPGGRV
RMERLIELVKYSRLDPGKLVTHVFYGFDKIEEALQLMKEKPADLIKPVVLID
>tr|Q1YNA2|Q1YNA2_MOBAS NAD-and glutathione-dependent formaldehyde dehydrogenase OS=Manganese-oxidizing bacterium (strain SI85-9A1) GN=SI859A1_01940 PE=3 SV=1
MRPMTMMKAAIFVEPNRIVLDEKPIPDVGPLDALVRITTTTICGTDVHILKGEYPVERGL
TIGHEPVGVIEKLGSAVQGYTEGQRVIAGAISPSGYSNACLCGCHSQDGPGTKHGFRPMG
GWRFGNTIDGAQAEFLLVPDAMVNLAPIPDGLTDEQVLMCPDIMSTGFSGAESGSVRIGD
TVAVFAQGPIGLCATAGARLMGATTIIGVDSVPERMEIARKMGADHVVDFTKGDVVAEIM
RLTDGRGVDVAIEALGRQETFEAALRILRPGGTLSSLGVYSNDLTIPLDAFSAGLGDNKI
VTTLCPGGKERMRRLMDVIASQRLDTTPLVTHRYRLDEVEDAYDLFSHQRDGVLKVAIQP
>tr|Q2MJT8|Q2MJT8_THEET Secondary-alcohol dehydrogenase OS=Thermoanaerobacter ethanolicus GN=adhB PE=3 SV=1
MKGFAMLSIGKVGWIEKEKPTPGPFDAIVRPLAVAPCTSDVHTVFEGAIGERHNMILGHE
AVGEVVEVGSEVKDFKPGDRVVVPAITPDWRTSEVQRGYHQHSGGMLAGWKFSNIKDGVF
GEFFHVNDADMNLAHLPKEIPLEAAVMIPDMMTTGFHGAELAEIELGATVAVLGIGPVGL
MAVAGAKLRGAGRIIAVGSRPVCVDAAKYYGATDIVNYKNGPIESQIMDLTEGKGVDAAI
IAGGNADIMATAVKIVKPGGTIANVNYFGEGDVLPVPRLEWGCGMAHKAIKGGLCPGGRL
RMERLIDLVFYKRVDPSKLVTHVFQGFDNIEKALMLMKDKPKDLIKPVVILA
>tr|Q4IWF7|Q4IWF7_AZOVI Zinc-containing alcohol dehydrogenase superfamily OS=Azotobacter vinelandii DJ GN=AvinDRAFT_2511 PE=3 SV=1
MPMMKAAMFVEPGRIELQDKPIPDVGPDDALVRITTTTICGTDVHILKGEYPVASGLTIG
HEPVGIVEKLGSNVKGYSEGQRVIAGAICPSFTSYACQDGYPSQDGGCACHGYKPMGGWR
FGNSIDGTQAEYVLVPDAQANLAPVPDGLSDEEVLMCPDIMSTGFAGAEAANIRIGDIVA
VFAQGPIGLCATAGAKLRGASTIIAIDGVDERLEIARRLGADVTLNFRKVDVVDEILRLT
GGRGVDASIEALGLQSTFESALRVLKPGGALSSLGVYSSDLTIPLGAFHAGLGDNRIVTS
LCPGGKERMRRLLNVVASGRVDLKPLVTHQYRLDDIEAAYDLFAHQRDGVLKVAIKP
>tr|A1VU20|A1VU20_POLNA Alcohol dehydrogenase, zinc-binding domain protein OS=Polaromonas naphthalenivorans (strain CJ2) GN=Pnap_3852 PE=3 SV=1
MPAMMKAAVFVEPGRIEIVDKRIPDVGPNDALVRITTTTICGTDVHILKGEYPVAKGLTI
GHEPVGVIEKLGSAVQGYSEGQRVIAGAICPNFNSYAAQDGAPSQDGSYLVPMGLCGCHG
YKATAGWRFGNLIDGTQAEYVLVPDAQANLAPIPDGLSDEQVLMCPDIMSTGFKGAENAN
IRIGDTVVVFAQGPIGLCATAGARLLGASTIITVDGNDHRLGISKKMGADVTLNFNNCDV
VDEIMKLTGGRGADSSIEALGTQATFESALRVLKPGGTLSSLGVYSSDLKIPLSAFAAGL
GDHTIRTALCPGGKERMRRLMNVVASGRIDLGVMVTHQYRLENIAAAYDLFAHQRDGVLK
IAIKP
>tr|A1W4V9|A1W4V9_ACISJ Alcohol dehydrogenase, zinc-binding domain protein OS=Acidovorax sp. (strain JS42) GN=Ajs_1049 PE=3 SV=1
MTAMMKAAVFVEKGRIELADKPIPDVGPNDALVRITTTTICGTDVHILKGEYPVAKGLTV
GHEPVGVIEKLGSAVQGYQEGQRVIAGAICPNFNSYAAQDGYPSQDGSYLVPRGLCGCHG
YKATAGWRFGNLIDGTQAEYVLVPDAQANLAPIPDGLTDEQVLMCPDIMSTGFKGAENAN
IKIGDTVVVFAQGPIGLCATAGARLLGATTIIAVDGNDDRLAVAKKMGADVTLNFRNVDV
VEEVMKLTGGKGADGSIEALGTQATFAQAMKVLKPGGTLSSLGVYSEDLSIPLAQFAAGL
GDHTIRTALCPGGKERMRRLMNVIAANRLDLGLLVTHQRKLDDIVEAYDLFAHQRDGVLK
IAIKPH
>tr|A2SHI1|A2SHI1_METPP Putative zinc-containing alcohol dehydrogenase OS=Methylibium petroleiphilum (strain PM1) GN=Mpe_A2064 PE=3 SV=1
MPKMKAAVFVEPGRIVLEDKPIPDIGPLDALVRITTTTICGTDVHILKGEYPVARGLTVG
HEPVGVIEKLGSAVEGYEEGQRVVAGAITPSGWSNACLCGACSQDGAGTAHGWKPMGGWR
FGNTIDGCQAEYVRVPDAMANLARVPDGLTDEQVLMCPDIMSTGFGGAESAGIRIGDIVA
VFAQGPIGLCATAGAKLCGASVVIGVDRLPERLAMARRMGADHVIDASRVDPVEEIARLT
GGRGVDVAIEALGTQQTFESCLRVLRPGGTLSSLGVYSTDLKIPLGAFAAGLGDHKIVTT
LCPGGKERMRRLMSVIERGRIDLGAMVTHRYRLDDIETAYELFGQQRDGVLKIAITP
>tr|A4VR25|A4VR25_PSEU5 Alcohol dehydrogenase (Zn-dependent) OS=Pseudomonas stutzeri (strain A1501) GN=PST_3803 PE=3 SV=1
MAMMKAAVFVEPGRIELQDKPIPEIGPNDALLRITTTTICGTDVHILKGEYPVAPGLTIG
HEPVGIIEKLGCNVKGYQEGQRVIAGAICPSFTSYACQDGLPAQDGGCSCHGYKPMGGWR
FGNTIDGTQAEYVLVPDAQANLAPVPDALTDEQVLMCPDIMSTGFAGAEAANIKIGDIVV
IFAQGPIGLCATAGARLRGAGTIIAVDGVDARLDIARKMGADVTLNFRNVDVVEEVLKLT
GGRGVDASIEALGLQSTFESALRVLKPGGTLSSLGVYSSDLSIPLGAFHAGLGDNKIVTS
LCPGGKERMRRLLNVVASGRVDLAPLVTHHYALDDIGAAYDLFANQRDGVLKVAIKP
>tr|A5G9M7|A5G9M7_GEOUR Alcohol dehydrogenase, zinc-binding domain protein OS=Geobacter uraniireducens (strain Rf4) GN=Gura_4352 PE=3 SV=1
MKKSMKAFVMKGINDVGIVERPIPEPGPNDAIIKTTLAMVCTSDVHTVAGGLGEIRDRVL
GHEAVGIVYKLGSAVKGLKEGDRVAVNAITPCYKCENCQRGFPSQCTVMLGGYKFTTQKD
GNLAEYFHVNDAEANVAPIPAGVSDEAACYATDMMSTGFKGAENANIPLGGSGVIFGLGP
VGLMAVAGTRLLGAGLVIAVDCVPSRLKLAKEYGADVTINFKEQDVVAEVLRLTGGQGAD
AAMEALGAQATFENCFKVTRPGGTISNIGYWGHGDYVNIPRLEWGVGMGEKTIKTLLCPG
GSERMGRLMRIIENGRVDPTRLTTHHFSFADVEKALEMMTTKTDGILKPVIHFD
>tr|A6V663|A6V663_PSEA7 Alcohol dehydrogenase (Zn-dependent) OS=Pseudomonas aeruginosa (strain PA7) GN=PSPA7_3188 PE=3 SV=1
MSKMMKAAVFIQPGRIELVDKPIPDVGPNDALVRITTTTLCGTDVHILKGEYPVAPGLTV
GHEPVGIIEKLGSSVVGYREGQRVIAGAICPNFNSYAAQDGVPSQDGSYLVESGRCACHG
YKATAGWRFGNLIDGTQAEYVLVPDAQANLAPIPDGLSDEQVLMCPDIMSTGFKGAENAN
IRIGDSVAIFAQGPIGLCATAGARLLGASTIIAIDGNSHRLDIARGMGADVTLNFRECDV
IEEILKLTGGRGVDASIEALGTQSTFETALRVLKPGGTLSSLGVYSQDLTIPLSAFAAGL
GDHRINTALCPGGKERMRRLLNIVASGRVDLGPLVSHEYRLDDIVAAYDLFANQRDNVLK
VAIKPH
>tr|A7GHC5|A7GHC5_CLOBL NADP-dependent alcohol dehydrogenase OS=Clostridium botulinum (strain Langeland / NCTC 10281 / Type F) GN=adh PE=3 SV=1
MKGFAMLSINKLGWIEKENPKAGPYDAIVRPLAISPCTSDIHTVFEGALGDRHNMILGHE
SVGEIIEIGSEVKDFKPGDKVIVPAITPDWRSLEVQAGFHQHSNGMLAGWKFSNFKDGVF
AELFHVNDADMNLAILPDNISLESAVMITDMMTTGFHGAELADIQLGSSVVVIGIGAVGL
MAIAGAKLRGAGRIIGVGSRPICVEAAKFYGASDIVNYKNGDIVKQVLELTNGKGVNRVI
MAGGGADTLAQAVAMVKPGGVISNVNYHGTGEILPIPRVEWGCGMAHKSIKGGLCPGGRL
RMEMLADLVKYKRVDLSKLVTHVFEGYDNIEKALLLMKDKPKDLIKPVVILNK
>tr|A7ID28|A7ID28_XANP2 Alcohol dehydrogenase zinc-binding domain protein OS=Xanthobacter autotrophicus (strain ATCC BAA-1158 / Py2) GN=Xaut_0669 PE=3 SV=1
MTDTIERPGFVERNRPGRAKMKAAIFVEKNRIVLDEKPIPDVGPLDALIRITTTTICGTD
VHILKGEYPVEKGLTIGHEPVGIIEKLGSAVEGFAEGQRVIAGAITPSGYSNACLCGCAS
QDGPRMKHGFKPMGGWRFGNTIDGAQAEYLVVPDAMTNLAPVPEALGDEQVLMCPDIMST
GFAGAESGKVRIGDTVAVFAQGPIGLCATAGARLMGATRIIAVDRVGERLNVARAMGADE
VVDFSKVDPVEEILRLTDGRGVDVAIEALGRQETFEAALRVLRPGGTLSSLGVYSSDLKI
PLDAFAAGLGDNKIVTSLCPGGKERMRRLMDVVASGRVDARALVTHRFKLDDIEKAYDLF
SHQRDGVLKVAITP
>tr|A8ETM8|A8ETM8_ARCB4 NADP-dependent alcohol dehydrogenase OS=Arcobacter butzleri (strain RM4018) GN=Abu_1042 PE=3 SV=1
MKGFAMLKIGQVGWIEKEKPTCGAMDAIVKPIAVSPCSSDVHTVWAGALGDRHDMILGHE
AVGEVVEVGSLVKDFKVGDKVVVPAITPDWNSLEAQAGYSMHSGGMLAGWKFSNFKDGVF
AEYFHVNDADGNLALLPDDVDPIEAVMLCDMVPTGVHGAELADIKFGDSVCVIGIGPVGL
MAVRASAIRGASRLFAVGSRPNCIEVAKDFGATDIINYKNGDIVEQVMEKTKGKGVDRVI
IAGGDVDTFVQATNILKPGGTIGNVNYLGSGDFVKIPRLTWGNGMAHKTIVGGLMPGGRL
RIEKLVSLIQSKRINPKKLITHTFNGMEHIEEALLLMKDKPRDLIKPVVIF
>tr|A9IPS4|A9IPS4_BORPD Alcohol dehydrogenase, zinc-containing OS=Bordetella petrii (strain ATCC BAA-461 / DSM 12804 / CCUG 43448) GN=adh PE=4 SV=1
MTAMMKAAIFVEPGRIELADKPIPEVGPNDALLRITTTTICGTDIHILKGEYPVAAGLTI
GHEPVGIIEKLGSEVAGYQEGQRAIAGAICPNFNSYAAQDGRASQDGSYLIPRGLCGCHG
YKATAGWRFGNIIDGTQAEYVLVPDAQANLAPVPDGLTDEQVLMCPDIMSTGFKGAENAG
IRIGDTVAVFAQGPIGLCATAGARLSGATTIIAIDGNDHRLDIARKMGADVTLNFRQCDV
VQEIMKLTRGRGVDAAIEALGTQATFESALRALKPGGTLSSLGVYSEDLRIPIDAFAAGL
GDHKIVTALCPGGKERMRRLLNVVEAGRVDLELLVTHEYRLDDIVAAYDLFANQRDNVLK
IAVKP
>tr|A9W7Y0|A9W7Y0_METEP Alcohol dehydrogenase zinc-binding domain protein OS=Methylobacterium extorquens (strain PA1) GN=Mext_3514 PE=4 SV=1
MNGQAETRITERNRARAARMKAAIFVEPGRIVLDEKPVPEIGPLDALIRITTTTICGTDI
HILKGEYPVARGLTIGHEPVGIIERLGSAVQGFQEGQRVVAGAITPSGHSAACLCGCLSQ
DGPDTKYGFKPMGGWRFGNTIDGSQAEYLLVPDAMTNLAPVPDDLSDEQVLMCPDIMSTG
FSGAESGGVRIGDTVAVFAQGPIGLCATAGARLMGATRIIAVECVPERQRVARSMGADEI
VDFSKEDPVDAILRITDGRGVDVAIEALGRQSTFEAALRVLRPGGTLASLGVYSEDLRIP
LGPFVAGLGNHTIVTTLCPGGKERMRRLMSVVASGRIDARALVTHRFRLEAIEEAYDLFA
HQRDGVLKIAITP
>tr|B0K4C8|B0K4C8_THEPX Alcohol dehydrogenase, zinc-binding domain protein OS=Thermoanaerobacter sp. (strain X514) GN=Teth514_0653 PE=3 SV=1
MKGFAMLSIGKVGWIEKEKPTPGPFDAIVRPLAVAPCTSDIHTVFEGAIGERHNMILGHE
AIGEVVEVGSEVKDFKPGDRVVVPAITPDWRTSEVQRGYHQHSGGMLAGWKFSNVKDGVF
GEFFHVNDADMNLAHLPKEIPLEAAAMIPDMMTTGFHGAELADIELGATVAVLGIGPVGL
MAVAGAKLRGAGRIIAVGSRPVCVDAARYYGATDIVNYKNGPIESQIMNLTKGKGVDAAI
IAGGNADIMATAVKIVKPGGTIANVNYFGEGEVLPVPRLEWGCGMAHKTIKGGLCPGGRL
RMERLIDLVFYKRVDPSKLVTHVFQGFDNIEKALMLMKDKPKDLIKPVVILA
>tr|B0KBL1|B0KBL1_THEP3 Alcohol dehydrogenase, zinc-binding domain protein OS=Thermoanaerobacter pseudethanolicus (strain ATCC 33223 / 39E) GN=Teth39_0218 PE=3 SV=1
MMKGFAMLSIGKVGWIEKEKPAPGPFDAIVRPLAVAPCTSDIHTVFEGAIGERHNMILGH
EAVGEVVEVGSEVKDFKPGDRVVVPAITPDWRTSEVQRGYHQHSGGMLAGWKFSNVKDGV
FGEFFHVNDADMNLAHLPKEIPLEAAVMIPDMMTTGFHGAELADIELGATVAVLGIGPVG
LMAVAGAKLRGAGRIIAVGSRPVCVDAAKYYGATDIVNYKDGPIESQIMNLTEGKGVDAA
IIAGGNADIMATAVKIVKPGGTIANVNYFGEGEVLPVPRLEWGCGMAHKTIKGGLCPGGR
LRMERLIDLVFYKRVDPSKLVTHVFRGFDNIEKAFMLMKDKPKDLIKPVVILA
>tr|B1ILH2|B1ILH2_CLOBK NADP-dependent alcohol dehydrogenase OS=Clostridium botulinum (strain Okra / Type B1) GN=adh PE=3 SV=1
MKGFAMLSINKLGWIEKENPKAGPYDAIVRPLAISPCTSDIHTVFEGALGDRHNMILGHE
SVGEVIEIGSEVKDFKPGDKVIVPAITPDWRSLEVQAGFHQHSNGMLAGWKFSNFKDGVF
AELFHVNDADMNLAILPDNISLESAVMITDMMTTGFHGAELADIQLGSSVVVIGIGAVGL
MAIAGAKLRGAGRIIGVGSRPICVEAAKFYGASDIVNYKNGDIVKQVLELTNGKGVNRVI
MAGGGADTLAQAVAMVKPGGVISNVNYHGTGEILPIPRVEWGCGMAHKSIKGGLCPGGRL
RMEMLADLVKYKRVDLSKLVTHVFEGYDNIEKALLLMKDKPKDLIKPVVILNK
>tr|B1J9V6|B1J9V6_PSEPW Alcohol dehydrogenase zinc-binding domain protein OS=Pseudomonas putida (strain W619) GN=PputW619_3032 PE=3 SV=1
MALMKAAIFVEKNRIVLEDKPIPEIGPLDALIRITTTTICGTDVHILRGEYPVAKGLTVG
HEPVGVIEKLGSEVRGFHEGQRVIAGAITPSGHSNACLCGCGAQDGAGTAHGFKAIGGWK
FGNVIDGCQAEYVRVPDAMANLSPIPDSLSDEHVLMCPDIMSTGFSGAERGGVTIGDAVA
VFALGPIGLCAVAGAKMLGATTIIGVDTVAARISVAREMGASHVVDFKQGNVVAQIMALT
DGRGVDVAIEALGTQTTFEWALRVLRPAGTLSSLGVYSADLRIPVDAFAAGLGDYRIVST
LCPGGKERMRRLMAVVASGRVDVSPLVTHRFRLDDIEAAYELFANQRDGVMKVAITP
>tr|B1ZH45|B1ZH45_METPB Alcohol dehydrogenase zinc-binding domain protein OS=Methylobacterium populi (strain ATCC BAA-705 / NCIMB 13946 / BJ001) GN=Mpop_0265 PE=4 SV=1
MNDHADTRITERNRPRGARMKAAIFVQPGRIVLDEKPVPEIGPLDALIRITTTTICGTDI
HILKGEYPVARGLTIGHEPVGIIERLGSAVRGFQEGQRVVAGAITPSGHSNACLCGCLSQ
DGPDTKYGFKPMGGWRFGNTIDGSQAEYLLVPDAMTNLAPVPDDLSDEQVLMCPDIMSTG
FSGAESGGVRIGDTVAVFAQGPIGLCATAGARLMGATRIIAVECVPERQQVARSMGADEI
VDFSKEDPVAAILRITDGRGVDVAIEALGRQSTFEAALRVLRPGGTLASLGVYSEDLRIP
LGPFVAGLGNHTIVTTLCPGGKERMRRLMSVVASGRIDARALVTHRFRLEAIEEAYDLFA
HQREVASADEV
>tr|B2GCC6|B2GCC6_LACF3 Alcohol dehydrogenase OS=Lactobacillus fermentum (strain IFO 3956 / LMG 18251) GN=LAF_0972 PE=4 SV=1
MKGFAMLGPNKTGFIEKEDPKVGSRDALVRPLAVAPCTSDIHTVFEDALGPRENMILGHE
ACGVVVEVGEDVKDFKPGDRVLVPAITPNWSDVYSQAGYATDSDGMLGGWKFSNIKDGVF
ATRFHVNDADGNLAHLPDEIDPAEACMLSDMIPTGLHASEMAGVTFGDAVAVIGIGPVGL
MALRGAVLHGAGRVFAVGSREKTVEVAKKYGATDIIDYHNGRISDQILEATGGQGVDKVL
IAGGNAKDTFEEAVRMLKPGGSIGNVNYLNGHDDVAFNAGDWGVGMGHKTIHGGLMPGGR
LRMEKLAALVVNGRIDPSLMITHRFEGFEKIPDAIELMHHKPADLIKPVVICNDID
>tr|B2GDH6|B2GDH6_LACF3 Alcohol dehydrogenase OS=Lactobacillus fermentum (strain IFO 3956 / LMG 18251) GN=LAF_1372 PE=4 SV=1
MKGFAMLGPNKTGFIEKEDPKVGSRDALVRPLAVAPCTSDIHTVFEDALGPRENMILGHE
ACGEIVEVGSEVKDFKVGDRVLIPAITPNWSDVYSQAGYATDSDGMLGGWKFSNIKDGVF
STRIHVNDADGNLALLPKEIDPAEACMLSDMIPTGLHAFEMAGVTFGDAVAVIGVGPVGL
MALRGAVLHGAGRVFAVGSREKTVEVAKKYGATDIIDYHNGRISDQILEATNGQGVDKVL
IAGGNAKDTFEEAVRMLKPGGSIGNVNYLNGHDDVVFNAGDWGVGMGHKTIHGGLMPGGR
LRMEKLAALVVNGRIDPSLMITHRFEGFEKIPDAIELMHHKPADLIKPVVICNDID
>tr|B2TI97|B2TI97_CLOBB NADP-dependent alcohol dehydrogenase OS=Clostridium botulinum (strain Eklund 17B / type B) GN=adh PE=4 SV=1
MKGFAMLGINKVGWIEKERPAAGPYDAIVRPLAVSPCTSDIHTVFEGALGNRHNMILGHE
AVGEIVEIGNEVKEFKVGDRVIVPCTTPDWRSLEVQAGFQQHSNGMLAGWKFSNFKDGVF
AEYFHVNDADMNLALLPSEISLESAVMITDMMTTGFHGAELADIQMGSSVVVIGIGAVGL
MGIAGAKLRGAGRIIGVGSRPICVETAKFYGATDIVNYKNGDIVKQIMNLTNGKGVDRVI
MAGGGPETLGQAISMLKPGGVVSNVNYHGSGDTLPVPRVDWGCGMAHKTIRGGLCPGGRL
RAEMLRDLVIYNRVDLSKLVTHVYNGFEHIEDALLLMKDKPKDFIKAVVIL
>tr|Q0A6Q8|Q0A6Q8_ALHEH Alcohol dehydrogenase, zinc-binding domain protein OS=Alkalilimnicola ehrlichei (strain MLHE-1) GN=Mlg_2137 PE=3 SV=1
MSTMQAAVFVEPGRIEVQEKPIPEIGPTDALLRVTTTTICGTDVHILKGEYPVEPGRIVG
HEPVGVIEKLGEAVTGYEPGQRVIAGAITPCGQCHACQDGVSSQCGGKAMGGWQLGNTID
GCQAEYVRIPNAQANLTPVPDELTDEQVLMCPDIMSTGFGGAENGHIRIGDTVAIFAQGP
IGLCATAGAKLMGATRIIVVDGVPERLETARKLGADVGVNFREQDPVEAIMELTGGRGVD
VAIEALGLQETFEACLRVLKPGGTLSSLGVYSGKLSMPLDAIAAGLGDHTIVTTLCPGGK
ERMRRLMEVVAAGRVDLTAMVTHRYTLDQIVEAYDLFSHQRDGVLKVAITP
>tr|Q0KDL6|Q0KDL6_RALEH Alcohol dehydrogenase OS=Ralstonia eutropha (strain ATCC 17699 / H16 / DSM 428 / Stanier 337) GN=adh PE=3 SV=1
MTAMMKAAVFVEPGRIELADKPIPDIGPNDALVRITTTTICGTDVHILKGEYPVAKGLTV
GHEPVGIIEKLGSAVTGYREGQRVIAGAICPNFNSYAAQDGVASQDGSYLMASGQCGCHG
YKATAGWRFGNMIDGTQAEYVLVPDAQANLTPIPDGLTDEQVLMCPDIMSTGFKGAENAN
IRIGDTVAVFAQGPIGLCATAGARLCGATTIIAIDGNDHRLEIARKMGADVVLNFRNCDV
VDEVMKLTGGRGVDASIEALGTQATFEQSLRVLKPGGTLSSLGVYSSDLTIPLSAFAAGL
GDHKINTALCPGGKERMRRLINVIESGRVDLGALVTHQYRLDDIVAAYDLFANQRDGVLK
IAIKPH
>tr|Q13FD3|Q13FD3_BURXL Alcohol dehydrogenase (Zn-dependent) OS=Burkholderia xenovorans (strain LB400) GN=Bxeno_C1278 PE=3 SV=1
MTAMMKAAVFIEPGRIELADKPVPDVGANDALVRITTTTICGTDVHILKGEYPVAKGLTV
GHEPVGVIEKLGSAVLGYQEGQRVVAGAICPNFNSYAAQDGVPSQDGSYLIARGLCGCHG
YKATAGWRFGNMIDGTQAEYVLVPDAQANLAPVPDGLTDEQVLMCPDIMSTGFKGAENAN
IRIGDTVAVFAQGPIGLCATAGARLLGASTIIAVDGNDHRLEIARKMGADVTLNFKNCDV
VDEILKLTGGRGVDSSIEALGTQSTFESALRILKPGGTLSSLGVYSSDLTIPLGAFAAGL
GDHKINTALCPGGKERMRRLLNVVESGRVDLGALVTHHYKLDDIVAAYDLFANQRDGVLK
VAIKPH
>tr|Q1CXF4|Q1CXF4_MYXXD Alcohol dehydrogenase, zinc-containing OS=Myxococcus xanthus (strain DK 1622) GN=adh PE=3 SV=1
MRANVFQAVNRFGIEEVERPRAGAGEAVIRMTMTTVCGTDLHIVRGEYPVRPGLVIGHEP
VGVIEELGPGVTDYRPGQRVLVGAITPCGQCRACLSSHLSQCGHGAGYEALGGWRMGNTQ
DGAQAEYIRIPAAQANLAPIPDGLTDEQVILLSDIASTGFSGAEAGSVRIGDAVVVFAQG
PIGLCASIGARLMGASLVVGVDGDEARMKMAQRMGVDVVLDHRQQDVVAEVKRLTGGGAD
VAIEALGTQQTFESALRCLRPAGTLSSLGVYSGKLQLPYDAFSAGLGDYRIVTTLCPGGK
ERMRRLMDLVHHKRVDLSPLITHRFKLADIQEAYALFGERRDGVFKVAIQP
>tr|Q1H4W3|Q1H4W3_METFK Alcohol dehydrogenase, zinc-binding OS=Methylobacillus flagellatus (strain KT / ATCC 51484 / DSM 6875) GN=Mfla_0203 PE=3 SV=1
MATMKAAVFVSPGKIALRDKPVPEIGPLDALIRITTTTICGTDVHILKGEYPVAAGLTVG
HEPVGIIEKLGSEVHGFKVGQRVIAGAITPSGHSNACLCGIGAQDGPDSPHGFKVAGGWK
FGNTIDGSQAEFLRVPDAMANLSPIPDHLSDEQVLMCPDIMSTGFSGAERGNIKIGDTVV
IFALGPIGLSAVAGAKLLGATKIIGVDSIPDRLNIARALGADHVINFKTHDPVQEILKLT
DGRGVDVAIEALGVQQTFESSLRVLRPGGTLSSLGVYSSDLRLPLDAFGAGLGDFTIVST
LCPGGKERMRRLMEAVGSGRADLSNLVTHRFKLSEIEEAYDLFANQRDGVIKVAITP
>tr|Q1LBH2|Q1LBH2_RALME Alcohol dehydrogenase, zinc-binding OS=Ralstonia metallidurans (strain CH34 / ATCC 43123 / DSM 2839) GN=Rmet_5645 PE=3 SV=1
MAGMQAAVFQGPGKIVLQEKPIPAVGPTDALIRITTTTICGTDIHILKGEYPVERGLTIG
HEPVGIIEKLGSGVTGYHEGQRVIAGAICPSFYSYACQDGCASQDGQGHSHGYKPMGGWR
FGNTIDGTQAEYVLVPDAQANLAPIPDGLTDEQVLMCPDIMSTGFSGAEHANIKIGDIVA
VFAQGPIGLCATAGARLRGASLIIAVDGIDDRLNISRQMGADVTLNFRNTDVVQEILRIT
GGRGVDASIEALGTQATFESALRVLKPGGTLSSLGVYSSDLKIPLDAFAAGLGDHRIITS
LCPGGKERMRRLMNVIETQRIDLGPLVTHRFKLADIEAAYDLFGHQRDGVLKVAITP
>tr|Q1QKC9|Q1QKC9_NITHX Alcohol dehydrogenase, zinc-binding OS=Nitrobacter hamburgensis (strain X14 / DSM 10229) GN=Nham_2536 PE=3 SV=1
MPNMKAVIFVEKGRIVLDEKAIPDIGPLDALIRVTTTTICGTDVHILKGKYPVERGLTIG
HEPVGLIEKLGSAVDGYTEGQRVIAGAITPSGHSYACLCGCGSQDGPGTKHGFKAMGGWK
FGNTIDGCQAEYVLVKDAMANLSPIPDGLTDEQVLMCPDIMSTGFSGAESGGVRIGDTVV
VFALGPIGLCAVAGARLMGATTVIGVDTVPERLAVACTLGADHVVDFRAGDPVEQIMALT
DGRGVDVAIEALGTQGTFESSLRVLRPGGTLSSLGVYSSDLRIPLDAFAAGLGDLKIVTT
LCPGGKERMRRLMDVVSAGRADLKPLVTHRFKLDEIETAYDLFANQRDGVLKVAITP
>tr|Q2JAT4|Q2JAT4_FRASC Alcohol dehydrogenase, zinc-binding OS=Frankia sp. (strain CcI3) GN=Francci3_2240 PE=3 SV=1
MPATMQALAFLGIGKAGVIEKPIPKPGPTDAIVRTTSALICTSDVHTVRGAIPVPEGRAL
GHEAVGVVHDLGAAVTGFEAGERVAVGALTPCFHCGPCQRGFSTQCQGMLGGYKFTTQRD
GNMAEYFLVNNAAANLARIPADLPDEKAVYATDMLSTGFGGAENAQLRLGESVAIFAQGP
VGLSATIGCRLLGAGLIIAVEGRPERQELARRFGADVVVDPAAGDVVNQILDLTGGVGVD
GAIEALGHPQTFEDCIRVTKPGGRISNIGYHGENPAPLQIPLEPFGLGMSDKKILTSLCP
GGSDRLERIFTLMRSGRVDPTPMTTHEFGFDEIERAFSMMETKEDGVIKPLIRFA
>tr|Q3JDY7|Q3JDY7_NITOC Zinc-containing alcohol dehydrogenase superfamily OS=Nitrosococcus oceani (strain ATCC 19707 / NCIMB 11848) GN=Noc_0435 PE=3 SV=1
MKAFVMLNIGQVGVVEKDRPTCGPLDAILRPTKGLICTSDVHTVHGAVGERENLTLGHEA
VGVVEEVGALVANFKQGDRVAVGAITPDWGSDAAQGGHSSQSGGALGGWKFANIKDGTFA
EYVHVNEADANLALIPKGVPDESAVYVCDMMSTGFMAAENAKIPIGGNVVVFAQGPVGLM
CTVGARLQGAGFVIAVESVPKRQELARHFGADEVVDFTKVDVVERILELTNGEGVDAAID
ALGTSQVLQQCVKVTKPGGMISNAGYHGDGEFVEIPRVEWGVGMAEKDIATGLCPGGHLR
LSRLLRLLETGRIDPTPMTTHTFGFDEIEKAFRMMEKKEDGMIKPMIDFEA
>tr|Q3KAX0|Q3KAX0_PSEPF Zinc-containing alcohol dehydrogenase superfamily OS=Pseudomonas fluorescens (strain PfO-1) GN=Pf01_3346 PE=3 SV=1
MATMKAAIFVEKNRIVLDDKPIPEVGPLDALIRITTTTICGTDVHILRGEYPVAKGLTVG
HEPVGIIERLGSQVRGFVEGQRVIAGAITPSGQSYACLCGCGSQDGPDTRHGFRAIGGWK
FGNTIDGCQAEYVLVPDALANLCPIPDGLSDEQVLMCPDIMSTGFSGAERGEVSIGDSVA
VFALGPIGLCAVAGARLKGASTIIGVDAVAERMTVARRLGATHVVNFREGDVVEQIMALT
DGRGVDVAIEALGTQGTFESALRVLRPGGRLSSLGVYSSDLRIPLDAFAAGLGDYSIVTT
LCPGGKERMRRLMAVVQSGMVDLSPLVTHRFKLDDIEAAYDLFAHQRDGVMKVAITP
>tr|Q4FQ53|Q4FQ53_PSYA2 Alcohol dehydrogenase protein OS=Psychrobacter arcticus (strain DSM 17307 / 273-4) GN=adh PE=3 SV=1
MSMMKSLIFIEPGKIEVAEKKIPDVGPNDALIKITTTTICGTDIHIFKGEYPVAKGLTIG
HEPVGIIEKLGSAVMGYQEGQRVIAGAICPSFTSYASQDGFPSQDGGYIQPDGTCACHGY
KATGGWRFGNIIDGTQAEYVLVPDAQANLAPVPDGLTDEQVLMCPDIMSTGFKGAENANI
KIGDIVAIFAQGPIGLCATAGAKLRGASTIIAIDGNNERLAMSKKLGADITLNFKEVDVV
DEIMKITGGRGVDSSIEALGLQSTFEQGIKVLKPGGTLSSLGVYSADLKIPMAYFASGLG
DHTIRTALCPGGKERMRRLLNVVESGRVDFSEMVTHTYALDDIVEAYDLFMHQRDGVLKI
AIKP
>tr|Q4K9B8|Q4K9B8_PSEF5 Alcohol dehydrogenase, zinc-containing OS=Pseudomonas fluorescens (strain Pf-5 / ATCC BAA-477) GN=adh PE=3 SV=1
MAKMKAAVFVEKNRIVLEDKDIPEIGPLDALVRITTTTICGTDVHILRGEYPVAKGLTIG
HEPVGVIERLGSQVRGFHEGQRVIAGAITPSGQSYACLCGCGSQDGPDTRHGFRATGGWK
FGNTIDGCQAEYVRVPDALANLCPIPDGLSDEEVLMCPDIMSTGFSGAERAEVNIGDSVA
VFALGPIGLCAVAGARLKGATTIIGVDTVAARMSVARGLGATHVVDFKHGDVVKQIMDLT
DGRGVDVSIEALGTQGTFESALRVLRPGGKLSSLGVYSSDLRIPLDAYAAGLGDLSILST
LCPGGKERMRRLMEVVASGQVDLKPLVTHRFKLDDIEAAYELFASQRDGVMKIAITP
>tr|Q5P490|Q5P490_AZOSE Probable zinc-containing alcohol dehydrogenase OS=Azoarcus sp. (strain EbN1) GN=AZOSEA17480 PE=3 SV=1
MTTMKAAVFKAPGRIELVDKPLPQVGPNDALVRITTTTICGTDVHILKGEYPVATGLTIG
HEPVGVIEQLGSNVQGYVEGQRVIAGAICPSFTSYGCQDGVPSQDGGHVGHGYKPMGGWR
FGNTIDGTQADYVLVPDAIANLAPVPDGLTDEQVLMCPDIMSTGFAGAEAANIRIGDIVA
VFAQGPIGLCATAGAKLRGASLIIAVDGVDERLRISRNMGADVTLNFREVDVVSEILRIT
GGRGVDAAVEALGLQSTFESALRVLKPGGTLSSLGVYSSDLTIPLGAFHAGLGDNKIVTS
LCPGGKERMRRLMNVVASGRDDFGALVTHTYKLDDIVAAYDLFANQRDGVLKIAIKP
>tr|Q7NWD9|Q7NWD9_CHRVO Probable zinc-containing alcohol dehydrogenase OS=Chromobacterium violaceum GN=CV_2051 PE=3 SV=1
MSSMKATVFVGPGRIELREKPIPAVGPGDALVKITTTTICGTDVHILKGEYPVASGLTIG
HEPVGVIEKLGADVKGYREGQRVIAGAICPSFTSYGCQDGHPAQDGGCECHGYKPMGGWR
FGNTIDGTQAEYVLVPDAQANLAPIPDGLSDEQVLMCPDIMSTGFAGAEAANIRIGDVVV
VFAQGPIGLCAVAGARLRGASCIIAVDGLDERLGISRRLGADVTLNFKQVDVIAEIMKLT
GGRGVDASIEALGTQGTFESALRVLKPGGTLSSLGVYSSDLRIPLDAFNAGLGDKRIVSS
LCPGGKERMRRLMNVLESDRLDLSPLVTHRYKLDQIVEAYDLFSHQRDGVLKVAIQPF
>tr|Q8EVU7|Q8EVU7_MYCPE Alcohol dehydrogenase OS=Mycoplasma penetrans GN=MYPE4620 PE=3 SV=1
MKSINLPTSMKALVFVEKNKIQIVNKPIPTVGPNDALIKVTTTTICGTDIHIVKGEYPVK
PGLTIGHEAVGILAAVGDEVTGFELGERVLAGAITPSGYTAACQSGQSSQDGIGTKYGYK
PTAGWKFGNIMDGCQAEYVLVKNAMANLARVPNALTDEQVLMCPDIMSTGFSGPENANIK
LGDYVGVIAQGPIGLCATTGAKLMGASIIIAIDGNDRRLEIAKELGATHTINFRNVDVVQ
EVNRITDGRMLDSAIECLGSQSTFEQGFRLLRAGGTLSSLGVYSSDIKLPLDALAAGLGD
HKISFALCPGGSERMRRLMSLIENKRVDLRSLVTHTLPFDRIAEGYNIFANQKDGVLKVA
IKVS
>tr|Q8RBW3|Q8RBW3_THETN Threonine dehydrogenase and related Zn-dependent dehydrogenases OS=Thermoanaerobacter tengcongensis GN=Tdh PE=3 SV=1
MKGFAMLSIGKVGWIEKEKPTPGPFDAIVRPLAVAPCTSDVHTVFEGAIGERHNMILGHE
AVGEVVEVGSEVKDFKPGDRVVVPAITPDWRTSEVQRGYHQHSGGMLAGWKFSNIKDGVF
GEFFHVNDADMNLAHLPKEIPLEAAVMIPDMMTTGFHGAELADIELGATVAVLGIGPVGL
MAVAGAKLRGAGRIIAVGSRPVCVDAAKYYGATDIVNYKDGPIDSQIMDLTEGKGVDAAI
IAGGNVDIMATAVKIVKPGGTIANVNYFGEGDVLPVPRLEWGCGMAHKTIKGGLCPGGRL
RMERLIDLVVYKRVDPSKLVTHVFRGFDNIEKAFMLMKDKPKDLIKPVVILA
>tr|Q92Z66|Q92Z66_RHIME Alcohol dehydrogenase, Zn-dependent class III (Probable alcohol dehydrogenase) OS=Rhizobium meliloti GN=RA0626 PE=3 SV=1
MPKMKAAIFVAPGRIVLDEKQIPDVGPLDALMRITTTTICGTDVHILRGEYPVARGLTIG
HEPVGVIEKLGSAVRGYSEGQRVIAGAICTSGHSNAALCGCHAQDGPGTKHGWKGMGGWK
FGNTIDGSQAEYVLVPDAMANLAPVPDGLADEQVLMCPDIMSTGFSGAESGAVRVGDAVA
VFAQGPIGLCATAGARLIGATTIIAVESVPARMEMARRMGADDVVDFTVSDPTAEIMRLT
DGRGVDVAIEALGRQETFEGALRVLRPGGTLSSLGVYSGDLRIPLDGFLAGLGDHTIRTT
LCPGGKERMRRLMEVIASGRVDTRPLVTHRFKLDQIEEAYDLFANQRDGVLKVAINP
>tr|Q9I1Z6|Q9I1Z6_PSEAE Alcohol dehydrogenase (Zn-dependent) OS=Pseudomonas aeruginosa GN=PA2119 PE=3 SV=1
MSKMMKAAVFIQPGRIELVDKPIPDVGPNDALVRITTTTLCGTDVHILKGEYPVAPGLTV
GHEPVGIIEKLGSAVVGYREGQRVIAGAICPNFNSYAAQDGVPSQDGSYLVESGRCACHG
YKATAGWRFGNLIDGTQAEYVLVPDAQANLAPIPDGLSDEQVLMCPDIMSTGFKGAENAN
IRIGDSVAIFAQGPIGLCATAGARLLGASTIIAIDGNAHRLDIARGMGADVTLNFRECDV
IEEILKLTGGRGVDASIEALGTQSTFETALRVLKPGGTLSSLGVYSEDLTIPLSAFAAGL
GDHRINTALCPGGKERMRRLLNIVASGRVNLGPLVSHEYRLDDIVAAYDLFANQRDNVLK
VAIKPH
