# Supplementary material for: Subdivision of the MDR superfamily of medium-chain dehydrogenases/reductases through iterative hidden Markov model refinement
Source: BMC Bioinformatics. 2010 Oct 27;11:534. doi: 10.1186/1471-2105-11-534 (PMC2976758; doi:10.1186/1471-2105-11-534)
Supplement: Additional file 4 — MDR family alignment figures. Illustrations showing the mafft MSAs from Additional file 3: mdr-sequences. Red sequence identifiers denote sequences from UniProtKB/TrEMBL, while blue correspond to sequences from Swiss-Prot. The position cscores are shown in a bar plot under the MSA. Positions that contain gaps in over 90% of the sequences have been removed from the alignment in order to increase readability. [file 1471-2105-11-534-S4.ZIP › mdr/MDR024.fasta]

>tr|Q18HQ0|Q18HQ0_HALWD Alcohol dehydrogenase OS=Haloquadratum walsbyi (strain DSM 16790) GN=adh PE=3 SV=1
MDNMSEKMQAAVVSEPGAEFDLVERPVPEPDSEEVRIAVEACGICHSDVFVKEGTYPGVK
YPRVPGHEVAGRIDAVGADVNMWEIDDRVGVGWHGGHCFDCDPCRRGDFQQCVDAKVTGL
TYDGGYAEYTTVPAEAVAAVPEELNAVEAAPLLCAGVTTYNALRHTDARPGDLVAVQGIG
GLGHLGIQYAHAAGFETVALSRSADKESLAKDLGADHFIDATAVDPAERLTELGGASVIL
ATAPASDAISSVVSGLGADGSVVVVGIPGEPIEASGQDLVGARSSVEGWASGDARDSQDT
LEFSALRSITPEVETYSLDEVTTAYSQMIENEARFRAVIEP
>tr|Q5V666|Q5V666_HALMA Zinc-binding dehydrogenase OS=Haloarcula marismortui GN=adh6 PE=3 SV=1
MSDTMQAAVVPEPGDDFEVVERDVPEPDPGEVRVSVDACGICHSDVFAKEGTNPVVSYPR
VPGHEVAGHVDAVGDAVDAWDVGDRVGVGWHGGHCSTCDQCRQGNFLQCENGEITGLSYD
GGYAEYMTAPSEALAKIPESLDAAAAAPLLCAGVTTFNALRNSDANVGDLVAVQGVGGLG
HLGIQYAHAAGFETAAISRTPEKESLAKELGADHFINAAETDAGQRLQELGGADVVLATA
PSSDAISSIVSGIGVDGSVVVVGVPGEPVAVSGQQLVQTRGAVEGWASGHARDSQDTLEF
SSLRDIAPEIETYPLEEVNEAYGRMIDNEARFRAVLEL
>tr|Q556G1|Q556G1_DICDI Zinc-containing alcohol dehydrogenase (ADH) (Similar to Ralstonia solanacearum (Pseudomonas solanacearum). Probable alcohol dehydrogenase (ADH-HT) oxidoreductase protein) OS=Dictyostelium discoideum GN=DDB_0167945 PE=3 SV=1
MTKTTMKAAAFTQKNGKIEIIELPIPEPTQGWIRIKVHACGVCQGENVCKHGVMGNSFPR
VPGHEVVGEIDKLGEGVCNEEYKIGEFVGVGWFGGNQCGKCETCLENEWKHCKKVNTCGV
TYDGGYAEYMIAPISALVKIPKGMDPLEAAPLLCAGVTVYNSFRHQDIKVGSLVGVTGIG
GLGHYAIQFCKKMGYQVIAMSSGNSKEQLSKELGADYYVDMSKDNYIQEIQSIGSVKCIL
ATAPIASTVQGLLESLGINGKLVILAAFHEPFHADSLTMIGGSKSIVGWASGDNRDSLDT
LNFARNNNIKSLVNTFPLEKANEAFENIGQAKFRHVIKLL
>tr|Q556P4|Q556P4_DICDI Zinc-containing alcohol dehydrogenase (ADH) (Similar to Ralstonia solanacearum (Pseudomonas solanacearum). Probable alcohol dehydrogenase (ADH-HT) oxidoreductase protein) OS=Dictyostelium discoideum GN=DDB_0168023 PE=3 SV=1
MSMKAAVFKEKNGKLEVVQMPIPEPQPGWVRIKVEACGVCHSDFFVKYGGMGNKFPRVPG
HEVIGKVDKLGQGVNNEEYGIGKMVGVGWFGGNHCGKCEDCKENEWVHCKESYVCGIHYD
GGYAEYMTAPADSLVPIPDCMDPVESAPLLCAGVTVFNSFRNQKVKAPALVGVQGIGGLG
HLAIQFCKKMGFEVIALSSGNSKEQLTKELGAHYYVDTSKDGYIDKVKSIGSVKCILVTA
PFASAVPGLLECLGTNGKLVILAAFNEPFNASSIAMIGGSKSIIGWASGDSRDSSDTFNF
ARNNQVRPMVKSFTLEEANEALDGINNARFRNVIKM
>tr|Q55AJ2|Q55AJ2_DICDI Zinc-containing alcohol dehydrogenase (ADH) OS=Dictyostelium discoideum GN=DDB_0203635 PE=4 SV=1
MEDRKTMSAGVFKKVGGNLEIVKMSIPKPKQGWVRIKVHYCGVCHSDNSCKYGILKNEYP
RVSGHEVLGEIEKLGDGVDPIKFKIGHLVGVGWNGGNHCGSCRECLNNNRLFCKNSLITG
ISIDGGYAEYIVVPSDALAFIPEGMNAEETAPLLCAGVTVYCSLKNQNFKKGSLVGVLGI
GGLGHLAIQFCKKMGYEVIAMSRGNSKEKTSRELGASHFVDIAKEGWVEQMKQIGSVECI
LLTAPFPHLVQPSLEALGVNGKLLLLCIIPEPFFADSLTMILGNKSIVSWYVGNSNDIQD
TLDFAHKNHIKPIIQTFPLQAVNEVLDKINEANFRSVIKIL
>tr|Q55GE3|Q55GE3_DICDI Zinc-containing alcohol dehydrogenase (ADH) OS=Dictyostelium discoideum GN=DDB_0238199 PE=3 SV=2
MKAAIFKQKGGDLEIVEVPVPEPKQGWVRIKVHSCGVCHSDNACKYGNFGNSFPRIPGHE
VFGEIEKLGEGVDPNYFKIGQLVGVGWFGGNHCGKCRECLNDQWIFCKETLICGIHYDGG
YAEYMVAPSDSLAFVPEGMNAEETAPLLCAGITVFNSFRNQNIKVGSLVGVQGLGGLGHL
AIQFCKKMGYEVIAMSSGDQKEKLAKELGAAHYVNISKDGWIDQMKAIGSVQCILLTAPS
SSIVQSSLDALGVNGKLVLLALLPEPFNANSLTLIGGNKSIVGWASGDSRDTEQTLNFAN
KNQVKAMIKTFPLENVNEALLKIADARFRHVVKVL
>tr|Q75JD7|Q75JD7_DICDI Similar to Ralstonia solanacearum (Pseudomonas solanacearum). Probable alcohol dehydrogenase (ADH-HT) oxidoreductase protein (Zinc-containing alcohol dehydrogenase) (ADH) OS=Dictyostelium discoideum GN=DDB_0168475 PE=3 SV=1
MKAAVFKQIGGDLEIVEVPVPEPKQGWVRIKVHSCGVCHSDNACKYGNFGNSYPRIPGHE
VFGEIEKLGEGVDPNYFKIGKLVGVGWFGGNHCGKCRECLNDQWIFCKESLICGIHYDGG
YAEYMVAPSDSLAFVPEGMNAEETAPLLCAGITVFNSFRNQNIKVGSLVGVQGLGGLGHL
AIQFCKKMGYEVIAMSSGDQKEKLAKELGAAHYVNISKDGWIDQMKAIGSVQCILLTAPS
SSIVQSSLDALGVNGKLVLLALLPEPFNANSLTLIGGNKSIIGWSSGDSRDTEQTLNFAN
KNQVKAMVKTFPLENVNEALLKIADARFRHVVKIL
>tr|Q86AG4|Q86AG4_DICDI Similar to Ralstonia solanacearum (Pseudomonas solanacearum). Probable alcohol dehydrogenase (ADH-HT) oxidoreductase protein (Zinc-containing alcohol dehydrogenase) (ADH) OS=Dictyostelium discoideum GN=DDB_0168517 PE=3 SV=1
MKAAVFKQKGGDLEIVEVPVPEPKQGWVRIKVHSCGVCHSDNACKYGNFGNSYPRIPGHE
VFGEIEKLGEGVDPNYFKIGKFVGVGWFGGNHCGKCRECLNDQWIFCKESLICGIHYDGG
YAEYMVAPSDSLAFVPEGMNAEETAPLLCAGITVFNSFRNQNIKVGSLVGVQGLGGLGHL
AIQFCKKMGYEVIAMSSGDQKEKLARELGAAHYVNISKDGWIDQMKEIGSVQCILLTAPS
SSIVQSSLDALGVNGKLVLLAILPEPFNANSLTLIGGNKSIIGWSSGDSRDAEQTLNFAN
KNQVKAMIKTFPLENVNEALLKIADARFRHVVKIL
>tr|Q86JL8|Q86JL8_DICDI Similar to Corynebacterium glutamicum (Brevibacterium flavum). Zn-dependent alcohol dehydrogenases OS=Dictyostelium discoideum PE=4 SV=1
MEDRKTMSAGVFKKVGGNLEIVKMSIPKPKQGILKNEYPRVSGHEVLGEIEKLGDGVDPI
KFKIGHLVGVGWNGGNHCGSCRECLNNNRLFCKNSLITGISIDGGYAEYIVVPSDALAFI
PEGMNAEETAPLLCAGVTVYCSLKNQNFKKGSLVGVLGIGGLGHLAIQFCKKMGYEVIAM
SRGNSKEKTSRELGASHFVDIAKEGWVEQMKQIGSVECILLTAPFPHLVQPSLEALGVNG
KLLLLCIIPEPFFADSLTMILGNKSIVSWYVGNSNDIQDTLDFAHKNHIKPIIQTFPLQA
VNEVLDKINEANFRSVIKIL
>tr|A2WB06|A2WB06_9BURK Zn-dependent alcohol dehydrogenase OS=Burkholderia dolosa AUO158 GN=BDAG_01902 PE=3 SV=1
MTHATTYRAAVVTAPGRLELVDRPIPEPAYGQVRIRVEACGVCHSDSATVERHAPDGAPP
RVPGHEVVGRIDAVGGGVEGWQIGQRVGVGFLAGEDRTCSSCRHGDVVNCENPVITGMTT
DGGYAEIMLAEARGLVRVPDDLDAAEAAPLLCAGLTTFNALRNAGARPGDVVAIHGLGGL
GHLAVQFANKMGFYTVAIARGEDKAALASQLGAHRYIDARADDVAVALRAIGGAKVVLGT
APTGPGMAETVAGLSARGKLIVVAVPGEPIAVNAVDLVFGGRSVVGALTGTVADNEETLA
FAKLQNVRPMIETFPLEQAQAAYDRMMRADVRFRAVLTMNSESKGVAA
>tr|A3ETY7|A3ETY7_9BACT Zn-dependent alcohol dehydrogenase OS=Leptospirillum sp. Group II UBA GN=UBAL2_80620124 PE=3 SV=1
MKAVRSLGPGQPFVCQDVPDPRPGSGEVLLRVQACGICHSDMFVREGLFPGISYPRIPGH
EVVGVILETGPGVADFRKGDAVGVGWHGGHCLTCPACRRGDFILCSRGRITGISFDGGYA
EFMVAPEHALARIPDGMDPAEAAPLLCAGVTTFNSLRHAGALAGSVVAVLGIGGLGHLAL
QFAKKMGFRTVALSSGSEKSGLARSLGADEYVDMKKENPVEALEKMGGARVILATVPHSD
TISRLVDALGDDGRMVLLGADTAPVQVSPLQLIPKRKSVSGWPSGDALDSEETLNFANLA
GIRAMVERMPLDRAEEAYEIMIRNKARFRVVLTV
>tr|B2EMN3|B2EMN3_9BACT Alcohol dehydrogenase GroES domain protein OS=bacterium Ellin514 GN=CflavDRAFT_3944 PE=4 SV=1
MRAVQVPHPKGPFEIVERDIPEPAPGSVRIKVQACGVCHSDSLVKEGIFPGIQYPRVPGH
EIVGVIDALGSGVQGWTVGQRVGVGWHGGYCGRCEPCRRGEFFACVLGLVTGITSDGGYA
EYMTAPFSALAAFPDELNSADAAPLMCAGVTTYNALRNSGARAGELVAVLGLGGLGHLGV
QYAAKMGFRTVAIARGADKEALARKLGAWHYIDSQAQDPAAELLKLGGAKVVLATITNGD
AMTAVMGGLGIKGTFMILGAPPSLTVSPFLLIGGSRSIRGWYSGTSIDSQDTLAFSLLSN
VKSMNQVFPLEKANEAYELMMSGKARFRAVLTTGK
>tr|B5GBD0|B5GBD0_9ACTO Alcohol dehydrogenase GroES domain-containing protein OS=Streptomyces sp. SPB74 GN=SSBG_01588 PE=4 SV=1
MSQEQRTHRAMRVDAAGGAFTEARVETGEPGPGQVRIAVEACGVCHSDGAVISGAMGNPF
PVTTGHEIAGRIDALGAGVSGWAVGDRVAVGWYGGSCGHCDACRTGDGVHCPEVEIPGVA
YPGGYAESVIVPAVALAAVPDGLSAVDAAPLACAGVTVYNALRRSAARAGDTVAILGLGG
LGHLGVQFAARMGFRTVAVARRAEKAPLARELGAAHYIDSTTQDVAAELQALGGAKVVLA
TVTQAKAMADAFDGLGRRGELIVVGIAPERLDLTAAQFVDKARRVYGHASGIAVDTQDTL
RFAADTGIRPWTEEQPLAEANAAFDRMRSGEARFRMVLTV
>tr|B5GNA3|B5GNA3_STRCL Alcohol dehydrogenase OS=Streptomyces clavuligerus ATCC 27064 GN=SSCG_00827 PE=4 SV=1
MSSMRVAEVTTPGGEFRIVERELPEPGPGQVRIAVEACGICHTDSYLVDNHFPGLDFPLV
TGHEVAGRIDALGEGVQGWRQGERVGVGWFGGHCGHCLSCRDGDFITCDSLQVPGWSYPG
GFAEAMVAPANALVRIPDGLSAIEAAPLGCAGVTVYNSLRRSAARAGDLVAVVGLGGLGH
LGVQYAAASGFDTVAVARGADKEELALRLGARHYIDSTTTDVAEALRDLGGATVVLATAA
NSDAMSRTVDGLAPRGQLLVIGVSSDPLTITPLQLINAARSVHGHPSGTARDVERAMAFA
ALSGVRPMVETAPLEEAGAAYERMRSGAARFRMVLTIGG
>tr|B5WID4|B5WID4_9BURK Alcohol dehydrogenase GroES domain protein OS=Burkholderia sp. H160 GN=BH160DRAFT_2835 PE=4 SV=1
MPTMKAVEVKQAGGPLELVERAVPEPGAGHVRIRVHACGICHSDSMTKEGQWPGLNYPRV
PGHEIAGVIDAVGAEVEGWQAGQRVGVGWHGGHCGKCEHCRRGDFVLCKYALIPGISYDG
GYAEYMVAPVEALARIPDDLSDVDAAPLLCAGITTFNAIRNSGARAGDVVAILGIGGLGH
LGVQFARKMGFRTVAIARGQDKAPLAKQLGAHHYIDSKTENVAEALQALGGAKLILATVT
SGKAMTATLGGLGLNGKLVMVGVSEEPVEVPIVQFVMGRNSVQGWPSGTSADSQDTLAFS
ALSGVKPMIEEYPLAEAAQAYDRMMGGHARFRVVLKTA
>tr|B6ALC9|B6ALC9_9BACT Cinnamyl-alcohol dehydrogenase OS=Leptospirillum sp. Group II '5-way CG' GN=CGL2_11346163 PE=4 SV=1
MKAVRSLGPGQPFVCQDVPDPRPGSGEVLLRVQACGICHSDMFVREGLFPGISYPRIPGH
EVVGVILETGPGVADFRKGDAVGVGWHGGHCLTCPACRRGDFILCSRGRITGISFDGGYA
EFMVAPEHALARIPDGMDPAEAAPLLCAGVTTFNSLRHAGALAGSVVAVLGIGGLGHLAL
QFAKKMGFRTVALSSGSEKSGLARSLGADEYVDMKKENPVEALEKMGGARVILATVPHSD
TISRLVDALGDDGRMVLLGADTAPVQVSPLQLIPKRKSVSGWPSGDALDSEETLNFANLA
GIRAMVERMPLDRAEEAYEIMIRNKARFRVVLTV
>tr|A0M356|A0M356_GRAFK Zinc-type alcohol dehydrogenase OS=Gramella forsetii (strain KT0803) GN=GFO_2086 PE=3 SV=1
MKAAVIEKAGGDFIIKEVDKPSPSKNEVLIKVEACGICHSDNFVKEGGFPGLEYPRIPGH
EVVGIVEEVGENVSNWEKGQRVGVGWHGGHCFECDPCRRGDFINCENGKVSGIHYDGGYA
EYMTAPKEAIANIPEEISSADAAPLLCAGITVYNALRNSGIRAGDVVAVQGIGGLGHLAI
QYAAKMGMRTVAVSHSNDKQELAKKLGAHHFINTGEKDGAEELQKLGGAKLILATAPHSD
AITSVVDGLGIDGKLLMVAATGEPIEVSPMQLLMGRKSAAGWPSGTAMDSEDTLKFSAMT
DTKPMIEEFPLDKVNEAFKKMMDNKARFRVVLKP
>tr|A0PSA6|A0PSA6_MYCUA NADP-dependent alcohol dehydrogenase AdhC OS=Mycobacterium ulcerans (strain Agy99) GN=adhC PE=3 SV=1
MATHKAVQIGAAGGPLQLVDVDTAPPADGEVRISVSACGICGTDRAFVHGAFPGLDWPLT
PGHEIAGRIAEIGNGVEDFAVGDRVAVGWFGGNCNHCDPCRKGMFIHCSKMKVPGWQYPG
GYAESVTVPATALARIPAELSDAEAAPMGCAGVTTYNALRHTRARPGDRVAVLGVGGLGH
LGLQFCRAMGFETVAIARGSAKAEDARQLGAHHYIDSTTGDVAEGLRRIGGAAVVLATAG
NSAAMAETVGGLLPRGELVVIGVTADPLPISPVQLINPGLSVTGHPSGTAKDVEDTMHFA
VLSGVRAWIEERPLAQAADGYEAMEQGRTRYRTVLAM
>tr|A0QGG1|A0QGG1_MYCA1 Aldehyde dehydrogenase family protein OS=Mycobacterium avium (strain 104) GN=MAV_2812 PE=3 SV=1
MELVDTETRPPGRDEVRLTVGACGICGTDAHFVNGAFPGLSWPLTPGHEIAGRIAELGEG
VEGFAVGQRVAVGWFGGCCYRCDPCRAGLFIHCVNGKVPSWHYPGGYAESVTVPTSALAR
IPEELTDAEAAPMGCAGVTTYNALRHTKALPGDRVAILGVGGLGHLGVQFAAAMGFETIA
INRGTGKADDARKLGAHHYIDSTAEDPAEALRALGGAAVVLATAGNSQAMAATVGGLAPQ
GELVTIGVTPEPLPISPLQLITPGLSIVGHPSGTAKDVEDTMQFAVLSGVRAWIEELPLS
RAADGYAALEGGRAHYRTVLTM
>tr|A0QXY0|A0QXY0_MYCS2 Alcohol dehydrogenase OS=Mycobacterium smegmatis (strain ATCC 700084 / mc(2)155) GN=MSMEG_3464 PE=3 SV=1
MPTHRAVHVKSTGGTLELTDVETPPPDRGQVRIDVAACGVCGTDRGIVNGVFPVASWPVT
PGHEIAGTVAEIGPGVEDFAVGDRVAIGWFGGHCGTCVPCRKGLFIHCVNGQVPSLSYPG
GYAESVTAPANALARIPDELSFVEAAPMGCAGVTTYNALRHTRAVAGDVVAIIGLGGLGH
LGVQFAAAMGFDTVVIARGRGDREQDARALGARHYIDSTSEDVAAALQDLGGAAVVLGTA
GNSQAMADTIGGLAPRGELVAVGVSAEPLGVSPAQLIQPAVSISGHPSGTAREVEETMHF
AVVAGVRARVEERPLDDAAEAYGAMADGRARYRFVLTT
>tr|A0R7A0|A0R7A0_MYCS2 Alcohol dehydrogenase OS=Mycobacterium smegmatis (strain ATCC 700084 / mc(2)155) GN=MSMEG_6834 PE=3 SV=1
MTVTYRSVEVSQPGDALRITERTVREPGPGEVRIRVLACGVCHSDSQIAAGHLPGTVFPV
TPGHEVAGQIDAIGAGVEEWQIGDRVAVGWFGFYCGSCYRCRRGDFVHCERSKVTGAAFP
GGYAEMLVVHQSGLARIPDTLSATDAAPLACAGVTMFHSLRESGARPGDVVAILGVGGLG
HLGVQFAAKMGFVTVAIARGNEKADMAMQLGAHHYIDATADDVAKKLRALGGARVVAATA
TNPAAISATVDGLAPHGELLTLAVLGESLHVTPLQLINSSGTVHGHPAGVAADIEDTLEF
AAVHGIRPWIEPMPLHEAATGYDRMMRNEARFRVVLTMPQPA
>tr|A1T2V7|A1T2V7_MYCVP Alcohol dehydrogenase GroES domain protein OS=Mycobacterium vanbaalenii (strain DSM 7251 / PYR-1) GN=Mvan_0669 PE=3 SV=1
MPTHKAVQVPSANEALTHVEVDTLPPPAGHVRIDVAACGVCGTDREFRAGHFPGLQWPIT
LGHEIAGTVAELGDGVEEFAVGDRVAVGWFGGNCNRCVPCRRGFFMQCERMQVPSWQYPG
GYAESVTAPATALARIPDGLSFVEAAPMGCAGVTTFNGLRRTRAKAGDLVAVLGVGGLGH
LGVQWARAMGFETVAIGRGTGKAEEATQFGAHHYIDSTGQDVAAELTKLGGASVVLATAN
NAAAMAAAVGGLGPAGELVVVGVTAENLPISPLDLINAGRSVTGHPSGTSRDVEETMHFA
LLSGVRAKVEEVPLARAAEAYESMDSGRARYRMVLTM
>tr|A1UA71|A1UA71_MYCSK Alcohol dehydrogenase GroES domain protein OS=Mycobacterium sp. (strain KMS) GN=Mkms_0513 PE=3 SV=1
MATHKAVHVAAAGEPLTLADVETPSPPPGHLRIDVAACGVCGTDHGFVNGNFPGLSWPIT
LGHEIAGTVAELGDGVDEFAVGDRVAVGWFGGNCNKCIPCRRGLFMQCVNMQVPSWHYPG
GYAESVVVPATAPARIPDGLSFVEAAPMGCAGVTTFNGLRQTRARAGDLVAVLGIGGLGH
LGVQFARAMGFETVAIARGAAKEDDARALGAHHYIDSTAGDVAAALQKLGGAAVVLATAA
SSAAMGQTVGGLGPQGELIVVGVTPEQLPISPLDLINSGLSVTGHPSGTARDVEETMHFA
VLSGVRARVEEKPLAEAAEAYAAMDEGRARYRMVLTM
>tr|A3PTS6|A3PTS6_MYCSJ Alcohol dehydrogenase GroES domain protein OS=Mycobacterium sp. (strain JLS) GN=Mjls_0491 PE=3 SV=1
MATHKAVHVAAAGEPLTLADVETPSPPPGHLRIDVAACGVCGTDHGFVNGNFPGLSWPIT
LGHEIAGTVAELGDGVDEFAVGDRVAVGWFGGNCNKCIPCRRGLFMQCVNMQVPSWHYPG
GYAESVVVPATAPARIPDGLSFVEAAPMGCAGVTTFNGLRQTRARAGDLVAVLGIGGLGH
LGVQFARAMGFETVAIARGAAKEDDARALGAHHYIDSTAGDVAAALQKLGGAAVVLATAA
SSAAMGQTVGGLGPQGELIVVGVTPEQLPISPLDLINSGLSVTGHPSGTARDVEETMHFA
VLSGVRARVEEKPLAEAAEAYAAMDEGRARYRMVLTM
>tr|A4T132|A4T132_MYCGI Alcohol dehydrogenase GroES domain protein OS=Mycobacterium gilvum (strain PYR-GCK) GN=Mflv_0236 PE=4 SV=1
MPTHKAVHVAGANEDLTLVEVETAPPPPGHVRLAVKACGVCGTDREFRAGHFPGLQWPLT
LGHEIAGAVAEVGDGVEDFSVGDRVAVGWFGGNCNRCIPCRRGSFMQCERMQVPSWHYPG
GYAESVTVPWTALARIPDGLSFVEAAPMGCAGVTTFNGLRQTRAKAGDVVAVLGVGGLGH
LGVQWSRAMGFETVAIARGTGKAEEARELGAHHYIDSTGQDVAAELKKLGGAAVVLATAN
NAEAMAATVGGLGPAGELVVVGVSADNLPISPLHLINDGLSVTGHPSGTSRDVEETLHFA
MLSGVRARVEEVPLAQPAEAYEAMDSSRARYRMVLTV
>tr|A7HDG0|A7HDG0_ANADF Alcohol dehydrogenase GroES domain protein OS=Anaeromyxobacter sp. (strain Fw109-5) GN=Anae109_2555 PE=3 SV=1
MPKFRSVQVSEPGGTFRFVERDLPRPGRGQARIAVEACGVCRTDSAFINGAFPNVPFPLV
PGHEIAGRIDALGEDVEHWRVGERVAVGWFGGHCGTCVPCREGDLIHCEMIQVPGWAYPG
GYAEAMVVPASALAHVPDAFSAVEAAPMGCAGVATFNALRRSAARPGDLVAVLGVGGLGH
LGVQFAAKLGFETVAIARGSEIAETAKKLGVHHYIDGDAGDVPAKLQKLGGAKVVLATAS
SAKAMSATIDGLRHNGELLVLGATPEPIEVSPFQLIATSRTVHGHPSGTARDVEETLRFA
ALAGIRPMTEVRPLEEVDAAYKRLMAGDARFRMVLTMSS
>tr|A7HGR5|A7HGR5_ANADF Alcohol dehydrogenase GroES domain protein OS=Anaeromyxobacter sp. (strain Fw109-5) GN=Anae109_3732 PE=3 SV=1
MAKMKVVQASRPNGPFEVASREVPDPGPGEIRVRVEACGVCHSDAVTRSGAYPGLTLPRV
PGHEIAGRVDAVGANVTAWRAGDRVGVGWHGGHCFVCTACRKGDFINCVKAQITGVTLDG
GYAEYAVVRYEAAARIPDGLEAAEAAPLLCAGITTYNSLRNSGARPGDTVAVQGVGGLGH
LAIQYSARMGFRTVALSRGVDKRALALELGAHEYVDTQEVDAAEGLRRLGGADLVLATAP
NSAAIASTVNGLKARGKLLIVAASFEPLQLSALSLLSGKTIAGWPSGSAIDSEETMAFSA
LGHVRPHVERFPLEQAEEAFGRVMANRVRFRAVLVP
>tr|A9AQF7|A9AQF7_BURM1 Alcohol dehydrogenase GroES domain protein (Alcohol dehydrogenase) OS=Burkholderia multivorans (strain ATCC 17616 / 249) GN=adh PE=3 SV=1
MANSATYRAAVVKAPGQLELVERPMPDPAPGQVRIRVEACGVCHSDSATVEREAPVGAPP
RVPGHEVVGRIDALGDGVAGWRVGERVGVGFLAGEDRTCPSCRHGDVVNCENPIITGMTT
DGGYAEIMLAQARGLVRVPEDLDAAEAAPLLCAGLTTFNALRNAGARAGDVVAIHGLGGL
GHLAVQFARKMGFYTVAIARGADKAALAAQLGAHRYINAAADDVAATLRTLGGAKVVLGT
APTGTGMAETVAGLAARGKLIVVAVPGEPIAVNAVDLVFGGRSIVGALTGTVADNEETLA
FARLQNVRPMIETFPLEHAQAAYDRMMRADVRFRAVLTMHSAPTGVSA
>tr|B2HD87|B2HD87_MYCMM NADP-dependent alcohol dehydrogenase AdhC OS=Mycobacterium marinum (strain ATCC BAA-535 / M) GN=adhC PE=4 SV=1
MATHKAVQIGAAGGLLQLVDVDTAPPGDGEVRISVSACGICGTDRAFVHGAFPGLGWPLT
PGHEIAGRIAEIGNGVEDFAVGDRVAVGWFGGNCNHCDPCRKGMFIHCAKMKVPGWQYPG
GYAESVTVPATALARIPAELSDAEAAPMGCAGVTTYNALRHTRARPGDRVAVLGVGGLGH
LGLQFCRAMGFETVAIARGSAKAEDARQLGAHHYIDSTTGDVAEALRRIGGAAVVLATAG
NSAAMAETVGGLLPRGELVVIGVTADPLPISPVQLINPGLSVTGHPSGTAKDVEETMHFA
VLSGVRAWIEERPLAQAADGYEAMEQGRTRYRTVLAM
>tr|B2JWY3|B2JWY3_BURP8 Alcohol dehydrogenase GroES domain protein OS=Burkholderia phymatum (strain DSM 17167 / STM815) GN=Bphy_6430 PE=4 SV=1
MRKMRAVQVGAAGGALELVERDVPAPGAGQVLIKVQACGICHSDSLTKEGLWPGLQFPRV
PGHEVAGVIDTVGAGVEGWKAGERVGVGWHGGHCGRCAACRRGHFVVCEKAQVPGISYDG
GYADYLVAPVEALARMPDDLKDVEAAPLLCAGITTFNALRNSGARAGDLVAVLGIGGLGH
LGVQFARRMGFNTVAIARGEDKAPLAKQLGAHHYIDSRSQDVAEALKALGGAKVILATVT
SGDAMTATLGGLGLDGKLIILGVADKPIEVPPVQFIMGRNAVQGWPSGSSADSEDTLAFS
ALADVKPMIETYPLERAAEAYERMMSGAARFRVVLTMQ
>tr|B2TFK7|B2TFK7_BURPP Alcohol dehydrogenase GroES domain protein OS=Burkholderia phytofirmans (strain DSM 17436 / PsJN) GN=Bphyt_5668 PE=4 SV=1
MRTMKAVQVAKAGGPLELVERDVPEPGAGQVLIKIQACGICHSDVLTKEGQWPGLEYPRV
PGHEIAGVIDTVGAGVEGWAAGQRVGVGWHGGHCGRCEHCRRGDFVLCQRALVPGISYDG
GYAEFMVAPVEALARIPDDLSDVDAAPLLCAGITTFNALRNSGARAGDVVAVLGIGGLGH
LGVQFARKMGFVTVAIARGQDKASLAKELGAHHYIDSTTANVAQALQALGGARVILATVT
SGKAMSAVVGGLGLNGKLIMVGLSEEPVEVPIAQFIMGRNSVQGWPSGTSADSQDTLAFS
ALSGIKPMIEEFPLTKAAEAYDRMMSGAARFRVVLNTGQ
>tr|B4EPJ2|B4EPJ2_BURCJ Putative alcohol dehydrogenase OS=Burkholderia cepacia (strain J2315 / LMG 16656) GN=BceJ2315_63500 PE=4 SV=1
MTNQATYRAAVVKAPGQLELVERPIPAPAQGQVRIRVEACGVCHSDSATVEREAPDGAPP
RVPGHEVVGRIDALGEGVSGWRLGERVGVGFLAGEDRTCPSCRHGDVVNCQNPVITGMTT
DGGYAEIMLAEARGLVRVPDDLDAAEAAPLLCAGLTTFNALRNAGARAGDVVAIHGLGGL
GHLAVQFANKMGFHTVVIARGADKAALAAQLGAHRYIDGRTEDVAAALRALGGAKVVLGT
APTGSAMADTVAGLSARGKLIVVAVPGEPIAVNAVDLVFGGRSVVGALTGTVTDNEETLA
FARLQNVRPMIETFPLEQAQAAYDRMMRADVRFRAVLTMNYASNGASA
>tr|Q0SJX5|Q0SJX5_RHOSR Alcohol dehydrogenase OS=Rhodococcus sp. (strain RHA1) GN=adh1 PE=3 SV=1
MPTHQAVHVQAPGEPLTLVDVETGSPPRDHVRIAVSACGVCGTDHAFVNGAFPDMSWPLT
PGHEIAGTIAELGEGVDNYAVGDRVAVGWFGGHCNQCIPCRQGSFIHCEKLQVPSWQYPG
GYAESVIVPANALARIPNELSFAEAAPMSCAGVTTYDALRKTRAVPGDRVAILGIGGLGH
LGVQFARAMGFETIAIARGADKGDDARQLGAHHYIDSTAGDVSEALQALGGVSVVLGTAA
SSKAMGDVVGGLLPLGELTVVGVTPDPLPISPLQLITPGVDVTGHPSGTARDVEETMHFA
VLSGVRARIEEQPLARAAEAYAAMEEGRARYRMVLTM
>tr|Q13M00|Q13M00_BURXL Zinc-containing alcohol dehydrogenase superfamily OS=Burkholderia xenovorans (strain LB400) GN=Bxeno_B1921 PE=3 SV=1
MRTMKAVQVAQAGGPLELVERDVPEPGAGQVLIKIQACGICHSDVLTKEGQWPGLEYPRV
PGHEIAGVIDTVGAGVEEWQAGQRVGVGWHGGHCGHCEHCRRGDFVLCQRALVPGISYDG
GYAEFMLAPVEALARIPDDLADVDAAPLLCAGITTFNALRNSGARAGDVVAILGIGGLGH
LGVQFARKMGFVTVAIARGQDKASLAKQLGAHHYIDSTAANVAQALQALGGARVILATVT
SGKAMSAVVGGLGLNGKLIMVGLSDEPVEVPVAQFIMGRNSVQGWPSGTSADSQDTLAFS
ALSGIKPMIEEFPLTKAAEAYERMMSGAARFRVVLNTGR
>tr|Q1BER1|Q1BER1_MYCSS Alcohol dehydrogenase GroES-like protein OS=Mycobacterium sp. (strain MCS) GN=Mmcs_0502 PE=3 SV=1
MATHKAVHVAAAGEPLTLADVETPSPPPGHLRIDVAACGVCGTDHGFVNGNFPGLSWPIT
LGHEIAGTVAELGDGVDEFAVGDRVAVGWFGGNCNKCIPCRRGLFMQCVNMQVPSWHYPG
GYAESVVVPATAPARIPDGLSFVEAAPMGCAGVTTFNGLRQTRARAGDLVAVLGIGGLGH
LGVQFARAMGFETVAIARGAAKEDDARALGAHHYIDSTAGDVAAALQKLGGAAVVLATAA
SSAAMGQTVGGLGPQGELIVVGVTPEQLPISPLDLINSGLSVTGHPSGTARDVEETMHFA
VLSGVRARVEEKPLAEAAEAYAAMDEGRARYRMVLTM
>tr|Q1IM55|Q1IM55_ACIBL Alcohol dehydrogenase GroES-like OS=Acidobacteria bacterium (strain Ellin345) GN=Acid345_3044 PE=3 SV=1
MAKMRAVQIAAAHGAFELVERDIPQPGAREVRIKVQACGVCHSDSVVKEGIMPTSYPRVP
GHEVVGVIDALGKDVPRWKVGDRVGVGWNGGYCGYCDNCRRGDFFACTSGPFITGLTSDG
GYADYMIARPEALALVPTDLSPEDAAPLMCAGVTTYNCLRNSGAIPGDLVAVLGIGGLGH
LAVQYAAKSGYRTAAIARGADKAALAKQLGAHHYIDTEKEDPSKALQTLGGAKVILSTVT
AADAMEATLGGLAIRGKFFLIGAVPSMKINPLQMLTFRQGVEGWYSGTSIDSQDTLNFSV
LENVRSMNEVYPLEKAAEGYERMLSGKARFRVVLKTGN
>tr|Q2S072|Q2S072_SALRD Oxidoreductase, zinc-binding dehydrogenase family OS=Salinibacter ruber (strain DSM 13855) GN=SRU_2306 PE=3 SV=1
MSTMQAARIPSAGADFEIVDLPVPDPDAHEVRVRVEACGICHSDAFVKEGTFPGLEYPRV
PGHEVAGVVDAVGTDVTQWSEGDRVGVGWHGGHCFTCDACRTGDFVNCENGLVTGIHYDG
GYAEYMTAPAEAVAKMPEALAAEDAAPLLCAGITTFNALRNQDLQPGDLVAVQGIGGLGH
LGVQYAAAMGLEVVALSTSADKEELAHDLGASHFVDVSSTDPAEALQHQGGADLILATAP
NADAITSVVGGLGRDGDLVIVAATGEAVEVPPMALIQGRKSVSGWPSGDAKDSEDTLAFS
AQAEALPEIETFSLEEAGAAYDRMINNEARFRAVLTMDH
>tr|Q73ZJ0|Q73ZJ0_MYCPA AdhA_2 OS=Mycobacterium paratuberculosis GN=adhA PE=3 SV=1
MPTHQAVQIQSAGAALELVDTETRPPGRDEVRLTVGACGICGTDAHFVNGAFPGLSWPLT
PGHEIAGRIAELGEGVEGFAVGQRVAVGWFGGCCYRCDPCRAGLFIHCVNGKVPSWHYPG
GYAESVTVPTSALARIPEELTDAEAAPMGCAGVTTYNALRHTKALPGDRVAILGVGGLGH
LGVQFAAAMGFETIAINRGTGKADDARKLGAHHYIDSTAEDPAEALRALGGAAVVLATAG
NSQAMAATVGGLAPQGELVTIGVTPEPLPISPLQLITPGLSIVGHPSGTAKDVEDTMQFA
VLSGVRAWIEELPLSRAADGYAALEGGRAHYRTVLTM
>tr|Q7NDX1|Q7NDX1_GLOVI Alcohol dehydrogenase OS=Gloeobacter violaceus GN=gll4111 PE=3 SV=1
MTKMRAMIVPEAGAKFQMIERDLPVPGPREVRLSVSACGVCHSDSVTVEGTMRGIAYPRV
PGHEVIGTIEALGPEVLGWEVSMRVGVGWFGGSCGYCAHCRRGSAFACETVSAVTGVTRD
GGYATHMLADVSALAHVPTDLDVVESAPLLCAGITTFNALRNCGAGPGELVAIHGIGGLG
HLGIQFAARQGFRTVAVNRGRDKEELARSLGAHEYIDSEEGDPAAALLAMGGAKAILATV
TSEKAMQALVGGLGPNGTMMLIGAVPTLTVNPTELLLKRAAVKGWYSGTAADSEDTLLFS
HRNGITSMNEIYPFENAQAAYDRMMSGKARFRVVLSMGV
>tr|Q82NE6|Q82NE6_STRAW Putative alcohol dehydrogenase OS=Streptomyces avermitilis GN=adhA2 PE=4 SV=1
MSTYRAAQVAAASGPFEIVQREVPRPGPGHVRIAVDACGICHSDSVFVDALLPGVRFPLV
PGHEIAGHIDELGEGTDISWQVGDRVAVGWFGGSCGHCPPCRQGDFVVCQNLKVPGWAYD
GGYAEAVIAPADALARIPDALAATDAAPLGCAGVTTYNGLRRSSARPGDLVAVLGIGGLG
HLGVKYAAAMGFETVAIARGSDKADFAKQLGAHHYIDSTADTTVADALQSLGGAKAVLAT
AANSDAITATVDGLAPRGELVAIGVDAEPLGISPNQLLMGGKIIRGHPSGTAQDVQDTMA
FSALHGIRPMTETVPLDQADEAYRKMMSGAARFRMVLTTG
