# Supplementary material for: Subdivision of the MDR superfamily of medium-chain dehydrogenases/reductases through iterative hidden Markov model refinement
Source: BMC Bioinformatics. 2010 Oct 27;11:534. doi: 10.1186/1471-2105-11-534 (PMC2976758; doi:10.1186/1471-2105-11-534)
Supplement: Additional file 4 — MDR family alignment figures. Illustrations showing the mafft MSAs from Additional file 3: mdr-sequences. Red sequence identifiers denote sequences from UniProtKB/TrEMBL, while blue correspond to sequences from Swiss-Prot. The position cscores are shown in a bar plot under the MSA. Positions that contain gaps in over 90% of the sequences have been removed from the alignment in order to increase readability. [file 1471-2105-11-534-S4.ZIP › mdr/MDR025.fasta]

>tr|A1CNK3|A1CNK3_ASPCL Xylitol dehydrogenase XdhB, putative OS=Aspergillus clavatus GN=ACLA_019290 PE=3 SV=1
MASATVLDKPNIGVFTNPKHDLWIAESTPSLEDVKSGNRLKPGEVTIEVRSTGICGSDVH
FWHAGCIGPMIVEGDHILGHESAGQVIAVASDVTTLKPGDRVAIEPNIICNECEPCLTGR
YNGCEKVAFLSTPPVDGLLRRYVNHPAIWCHKIGDMSFEDGALLEPLSVSLAAIERSGLR
LGDPCLITGAGPIGLITLLSARAAGATPIVITDIDEGRLEFAKSLVPEVRTYKVQIGQSA
EQNAEGIINVFNDGQGTGPDALRPRLALECTGVESSVASAIWSVKFGGKVFVIGVGKNEM
TIPFMRLSTMEIDLQYQYRYCNTWPRAIRLVKNGVIDLKRLVTHRFTLEDALKAFETAAN
PKTGAIKVQIMSSEEDVKAAEAVQKN
>tr|A1D1E5|A1D1E5_NEOFI Xylitol dehydrogenase XdhB, putative OS=Neosartorya fischeri (strain ATCC 1020 / DSM 3700 / NRRL 181) GN=NFIA_009170 PE=3 SV=1
MATATTTVLEKPNIGVYTNPKHDLWIAESAPTLEDVKSGNGLKPGEVTIEVRSTGICGSD
VHFWHAGCIGPMIVEGDHILGHESAGQVIAVAPDVTSLKPGDRVAIEPNIPCHACEPCLT
GRYNGCLNVAFLSTPPVDGLLRRYVNHPAVWCHKIGDMSFEDGALLEPLSVSLAAIERSG
LRLGDPCLITGAGPIGLITLLSAKAAGATPLVITDIDEGRLEFAKSLVPEVRTYKVQFGL
SAEEQANAIVNVFNDGQGSGPDALRPRLALECTGVESSVASAIWSVKFGGKVFVIGVGKN
EMTIPFMRLSTQEIDLQYQYRYCNTWPRAIRLVQNGVINLKRLVTHRFALEDALKAFETA
ANPKTGAIKVQIMSSEEDVKAASAAQ
>tr|A2QAC0|A2QAC0_ASPNC Catalytic activity: L-iditol + NAD(+) <=> L-sorbose + NADH. OS=Aspergillus niger (strain CBS 513.88 / FGSC A1513) GN=An01g10920 PE=4 SV=1
MATATVLEKANIGVFTNTKHDLWVADAKPTLEEVKNGQGLQPGEVTIEVRSTGICGSDVH
FWHAGCIGPMIVTGDHILGHESAGQVVAVAPDVTSLKPGDRVAVEPNIICNACEPCLTGR
YNGCENVQFLSTPPVDGLLRRYVNHPAIWCHKIGDMSYEDGALLEPLSVSLAGIERSGLR
LGDPCLVTGAGPIGLITLLSARAAGASPIVITDIDEGRLEFAKSLVPDVRTYKVQIGLSA
EQNAEGIINVFNDGQGSGPGALRPRIAMECTGVESSVASAIWSVKFGGKVFVIGVGKNEM
TVPFMRLSTWEIDLQYQYRYCNTWPRAIRLVRNGVIDLKKLVTHRFLLEDAIKAFETAAN
PKTGAIKVQIMSSEDDVKAASAGQKI
>tr|A2R6Z2|A2R6Z2_ASPNC Catalytic activity: L-iditol + NAD(+) <=> L-sorbose + NADH. OS=Aspergillus niger (strain CBS 513.88 / FGSC A1513) GN=An16g01710 PE=3 SV=1
MEIIQQKPTNYAIHTSPANDLRLVECEIPKIAPNECLVHVRATGICGSDVHFWKHGHIGP
MIVTGDNGLGHESAGVVLQVGEAVTRFKPGLYHACPDVVFFSTPPHHGTLRRYHAHPEAW
LHKIPDHVSFEEGSLLEPLTVALAGIDRSGLRLADPLVICGAGPIGLVTLLAANAAGAEP
IVITDLDENRLAKAKELVPRVRPVKVEKGESSADLGQRIISELGQEAKLVMECTGVESSV
HAGIYATRFGGTVFVIGVGKDFQNIPFMHMSAKEINLKFQYRYHDIYPKSIALVAAGMID
LKPLVSHRFKLEEGLKAFDTASNPRSGAIKVQILDD
>tr|A4RLC1|A4RLC1_MAGGR Putative uncharacterized protein OS=Magnaporthe grisea GN=MGG_01231 PE=4 SV=1
MSATNGSAAAAPSKKNIGVFTNPKHDLWINEAEPSLESVQKGSDELKEGQVTIAIRSTGI
CGSDVHFWHHGCIGPMIVREDHILGHESAGEIIAVHPSVTSLKVGDRVAVEPQVICYECE
PCLTGRYNGCEKVDFLSTPPVPGLLRRYVNHPAVWCHKIGDMSWEDGAMLEPLSVALAGI
QRAGITLGDPVLVCGAGPIGLITLLCAKAAGACPLVITDIDDGRLKFAKELVPDVITFKV
EGRPTAEDAAKSIVEAFGGVEPTLAIECTGVESSIASAIWAVKFGGKVFVIGVGRNEISL
PFMRASVREVDLQFQYRYCNTWPRAIRLIQNKVIDLTKLVTHRFPLEDALKAFETAADPK
TGAIKVQIQSLE
>tr|A5DD67|A5DD67_PICGU Putative uncharacterized protein OS=Pichia guilliermondii GN=PGUG_01218 PE=3 SV=2
MATSLVSHSMTFTNPSLQVTKNHTLELNETAVNRPQPGQVLLHVRATGICGSDIHFWKTG
AIGELKVLGNCTLGHEAAGEVIEVGENVTNVAAGDRVAIEPGVPCGNCFLCSQGDYNLCE
QVQFIGVYPYHGSMQRFLVHDARYVHKLPDNMSYEKGALVEPASVAYHAIERAQLRLGGG
VLVAGAGPIGLFTLLLAKASGCTPLCITDISQDRLDFAKKLVPELKTYRINPKLTPQETG
LEIKKQFGPTEYHAPHVSLECTGVESSINCCAYATRRSGTLMVVGVGKDEIKIPFMTLSL
AEVDVKFINRYHHSWAPVIKLISEGIIKVEPLVTHRFPLEQAKAALECSQDPTSGSIKVM
IVDTE
>tr|A6SQZ4|A6SQZ4_BOTFB L-arabinitol 4-dehydrogenase OS=Botryotinia fuckeliana (strain B05.10) GN=BC1G_15180 PE=4 SV=1
MSPSATEITETTMAKPTKSNIGVYTNPAHDLWVAEAEPSLESIEKGDSLKPGEVTVGIRS
VGICGSDVHFWHAGCIGPMIVEDTHILGHESAGVVLAVHPSVDSLKVGDRVAVEPNIICG
ECERCLTGRYNGCEKVLFLSTPPVPGLLRRYVNHPATWCYKIGNMSFEDGAMLEPLSVAL
AGLERANVKLGDPVLICGAGPIGLITLLCARAAGACPIVITDIDEGRLAFAKELVPSVTT
HKVERLSAEEGAKSIVKSFGGIEPAVAMECTGVESSVAAACWAVKFGGKVFVVGVGKDEM
TLPFMRLSTREVDLQFQYRYCNTWPRAIRLVESGIIDMKKLVTHRFPLEDAIKAFETAAN
PKTGAIKVQIKNDE
>tr|A7EKW2|A7EKW2_SCLS1 Putative uncharacterized protein OS=Sclerotinia sclerotiorum (strain ATCC 18683 / 1980 / Ss-1) GN=SS1G_05959 PE=4 SV=1
MAKPTKSNIGVYTNPAHDLWVAEAEPSLESIEKGDSLKPGEVTVGIRSVGICGSDVHFWH
AGCIGPMIVEDTHILGHESAGVVLAVHPSVDSLKVGDRVAVEPNIICGECERCLTGRYNG
CEKVLFLSTPPVPGLLRRYVNHPATWCYKIGNMSFEDGAMLEPLSVALAGLERANVKLGD
PVLICGAGPIGLITLLCARAAGACPIVITDIDDGRLAFAKELVPSVIAHKVERLSPEEGG
KAIVKSFGGIEPAVAMECTGVESSVAAACWAVKFGGKVFVVGVGKDEMTLPFMRLSTREV
DLQFQYRYCNTWPRAIRLVESGIIDMKKLVTHRFPLEDAIKAFETAANPKTGAIKVQIKN
DE
>tr|B0XNT6|B0XNT6_ASPFC Xylitol dehydrogenase XdhB, putative OS=Aspergillus fumigatus (strain CEA10 / CBS 144.89 / FGSC A1163) GN=AFUB_015610 PE=3 SV=1
MATATTTVLEKPNIGVYTNPKHDLWIAESTPTLEDVKSGNGLKPGEVTIEVRSTGICGSD
VHFWHAGCIGPMIVEGDHILGHESAGQVIAVAPDVTSLKPGDRVAIEPNIPCHACEPCLT
GRYNGCLNVAFLSTPPVDGLLRRYVNHPAVWCHKIGDMSFEDGALLEPLSVSLAAIERSG
LRLGDPCLITGAGPIGLITLLSAKAAGATPLVITDIDEGRLQFAKSLVPEVRTYKVQFGL
SAEEQANAIINVFNDGQGSGPDALRPRLALECTGVESSVASAIWSVKFGGKVFVIGVGKN
EMTIPFMRLSTQEIDLQYQYRYCNTWPRAIRLVQNGVINLKRLVTHRFALEDALKAFETA
ANPKTGAIKVQIMSSEEDVKAASATQ
>tr|B0XQM1|B0XQM1_ASPFC L-arabinitol 4-dehydrogenase OS=Aspergillus fumigatus (strain CEA10 / CBS 144.89 / FGSC A1163) GN=AFUB_010440 PE=3 SV=1
MDVIIRKPQNFAIHTSPSHDLRLVECEIPKLRPDECLVHVRATGICGSDVHFWKHGRIGP
MIVTGDNGLGHESAGVVLQIGEAVTRFKPGDRVALECGVPCSKPTCSFCRTGKYHACPDV
VFFSTPPHHGTLRRYHAHPEAWLHKIPDNISFEEGSLLEPLSVALAGINRSGLRLADPLV
ICGAGPIGLITLLAASAAGAEPIVITDIDENRLSKAKELVPRVHPVHVQKQESPQHLGAR
IVRELGQEAKLVLECTGVESSVHAGIYATRFGGMVFVIGVGKDFQNIPFMHMSAKEIDLR
FQYRYHDIYPRAINLVSAGMIDLKPLVSHRYKLEDGLAAFDTASNPAARAIKVQIIDDE
>tr|B2AA14|B2AA14_PODAN Predicted CDS Pa_1_2490 OS=Podospora anserina PE=4 SV=1
MSTTTTTTKVKASKANIGVFTNPGHDLWIDSAEPSLESVQQGSPELKEGEVTVAIRSTGI
CGSDVHFWKHGCIGPMIVTCDHVLGHESAGEIIAVHPSVKTLQVGDRVAIEPQVICNECE
PCLTGRYNGCEKVDFLSTPPVAGLLRRYVNHKAVWCHKIGDMSYEDGAMLEPLSVALAGM
QRAGVRLGDPVLICGAGPIGLITLLCCQAAGACPLVITDIDEGRLKFAKEIAPGVVTVKV
EPGLSVEQQAERIVKEGFNGIEPAIALECTGVESSIGAAIWAMKFGGKVFVIGVGRNEIQ
IPFMRASVREVDLQFQYRYSNTWPRAIRLVQSKVLDMSRLVTHRFPLEEALKAFNTASDP
KTGAIKVQIQSLD
>tr|B2W586|B2W586_PYRTR Sorbitol dehydrogenase OS=Pyrenophora tritici-repentis (strain Pt-1C-BFP) GN=PTRG_04786 PE=4 SV=1
MATTTEVKASKANIGVYTNPAHDLWVAEAEPSLEEVQRGGDLKPGEVLLNVKSTGICGSD
IHFWHAGCIGPMIVEDTHVLGHESAGTVMAVHPSVTNLKPGDRVAIEPNIICGECEPCLT
GRYNGCERVLFLSTPPVTGLLRRYLKHPAMWCHKLPDSMTFEDGAMLEPLSVALAGMDRA
NVRLGDPVIVCGAGPIGLVTLLCCQAAGATPLVITDIDEGRLKFAKELVPNVLTHKVEFS
HSPTDFQSAVLKLTEGIEPAIAMECTGVESSINACIQTVKFGGKVFVIGVGKNEMKIPFM
RLSTREVDLQFQYRYCNTWPKAIRLYKSGVIDLKKLVTHRFKLEDAVEAFKTAADPKTGC
IKVQIQSLD
>tr|B6HI95|B6HI95_PENCH Pc21g23190 protein OS=Penicillium chrysogenum Wisconsin 54-1255 GN=Pc21g23190 PE=4 SV=1
MASATVTKTNIGVYTNPKHDLWIADSSPTAEDINAGKGLKAGEVTIEVRSTGICGSDVHF
WHAGCIGPMIVTGDHVLGHESAGQVLAVAPDVTHLKVGDRVAVEPNVICNACEPCLTGRY
NGCVNVAFLSTPPVDGLLRRYVNHPAVWCHKIGDMSYEDGAMLEPLSVTLAAIERSGLRL
GDPLLITGAGPIGLISLLSARAAGACPIVITDIDEGRLAFAKSLVPEVRTYKVEIGKSAE
ECADGIINALNDGQGSGPDALRPKLALECTGVESSVNSAIWSVKFGGKVFVIGVGKNEMT
IPFMRLSTQEIDLQYQYRYCNTWPRAIRLIQNGVIDLSKLVTHRYSLENALQAFETASNP
KTGAIKVQIMSSEEDVKAATAGQKY
>tr|B6QBW8|B6QBW8_PENMA Xylitol dehydrogenase XdhB OS=Penicillium marneffei ATCC 18224 GN=PMAA_066330 PE=4 SV=1
MAVGTTTLSKPNIGVYTNPKHDLWIADAKPTLEEVQKGEGLQSGEVTVEIRSTGICGSDV
HFWHAGCIGPMIVTGDHILGHESAGVIIAVADDVKTLKVGDRVAVEPNVICNKCEPCLTG
RYNGCESVEFLSTPPVDGLLRRYVNHPAVWCHKIGDMSFENGALLEPLSVALAGIDRAGV
RLGDPVLVAGAGPIGLVTLLCVRAAGASPIVITDIDEGRLAFAKELVPDVRTYKVQIGKT
AEENAAGILAALNDGNADTIDAIRPRVAMECTGVESSVASAIWSVKFGGKVFVIGVGKNE
MQVPFMRLSTWEIDLQYQYRYSNTWLKAIRLVKNGVIDLKKLVTHRYPIEDALKAFETAA
DPKTGAIKVQIMSSEEEVVAATEAAKKL
>tr|Q0CIM8|Q0CIM8_ASPTN Putative uncharacterized protein OS=Aspergillus terreus (strain NIH 2624) GN=ATEG_06456 PE=3 SV=1
MDILERKPVNHAVHTSPAHDLRLVESDIPEIQPHECLVHVRATGICGSDVHFWKHGAIGP
MVVTGDNGLGHESAGVVLKVGSEVTRFKPGDRVALECGIPCSKPTCYFCRTGQYNACPDV
VFYSTPPHHGTLRRYHAHPEAWLHKIPDNISFEEGSLLEPLTVALAGIDRSGLRLADPLV
ICGAGPIGLVTLLAANAAGAEPIVITDLDETRLAKAKELVPRVRPLKASLGEDAKTFAGR
IVETLGQQAKLVIECTGVESSIHAGIYSARFGGSVFVIGVGKDMLNFPFMHLSANEIDLR
FQYRYHDIYPKSIALVAAGMIDLKPLVSHRYKLEEGLKAFETASNPASKAIKVQIIDE
>tr|Q0CMA8|Q0CMA8_ASPTN Putative uncharacterized protein OS=Aspergillus terreus (strain NIH 2624) GN=ATEG_05176 PE=3 SV=1
MTNAIVLEKPNIGVYTNIKHDLWVAESKPSVEEIKSGQGLKAGEVTVEVRSTGICGSDVH
FWHDGCIGPMIVTGDHILGHESAGRVLAVAPDVTHLKPGDRVAIEPNIICNACEPCLTGR
YNGCERVAFLSTPPVDGLLRRYVNHPAIWCHKIGDMSYEDGALLEPLSVSLAAIERSGLR
LGDPTLITGAGPIGLITLLSARAAGATPIVITDIDEGRLAFAKSLVPDVRTYKVQTNLSA
EQNAEGIINVFNDGQGAGPDALRPKLALECTGVESSVASAIWSVKFGGKVFVIGVGKNEM
NIPFMRLSTQEIDLQYQYRYCNTWPRAIRLVKNGVINLKSLVTHRYLLEDALKAFETASN
PRTGAIKVQIMSSEEDVKAASAGQKI
>tr|Q0U2A0|Q0U2A0_PHANO Putative uncharacterized protein OS=Phaeosphaeria nodorum GN=SNOG_14274 PE=4 SV=1
MSSTTVTEVKPSKANIGVYTNPAHDLWVAEAEPSLEVVEKGGDLKEGEVLLNVKSTGICG
SDIHFWHAGCIGPMIVEDTHILGHESAGTVLAVHPSVSTLKVGDRVAIEPNVICHECEPC
LTGRYNGCEKVQFLSTPPVTGLLRRYLKHPAMWCHKLPDNLTFEDGAMLEPLSVALAGMD
RANVRLGDPVVICGAGPIGLVTLLCARAAGAAPIVITDIDEGRLKFAKDLVPNVATHKVE
FSHSVDDFRNAVIAKMEGVEPAIAMECTGVESSINGAIQAVKFGGKVFVIGVGKNEMKIP
FMRLSTREVDLQFQYRYCNTWPKAIRLVKSGVIELSKLVTHRFQLEDAVQAFKTAADPKT
GAIKVQIQSLD
>tr|Q2HDL0|Q2HDL0_CHAGB Putative uncharacterized protein OS=Chaetomium globosum GN=CHGG_01694 PE=4 SV=1
MNGTKTVNGANGTNGINGTNGTNGKLKAAKANIGVFTNPKHDLWISEATPTLESVQKGEE
LKEGQVTIAIRSTGICGSDVHFWKHGCIGPMIVGCDHILGHESAGEIVAVHPGVTSLKVG
DRVAVEPQVICNACEPCLTGRYNGCEAVDFLSTPPVPGLLRRYVNHPAVWCHKIGDMSYE
DGAMLEPLSVALAGLHRAEVRLGDPVLVCGAGPIGLITMLCAKAAGACPLVITDIDEGRL
RFAKEICPEVITHKVERMSAEEAAKAVVASFGGIEPAVALECTGVESSIAAAIWAVKFGG
KVFVIGVGKNEIQIPFMRASVREVDLQFQYRYSNTWPRAIRLVQNGVVDLSRLVTHRFGL
EDALKAFDAASDPKTGAIKVMIQSLD
>tr|Q2UTV5|Q2UTV5_ASPOR Sorbitol dehydrogenase OS=Aspergillus oryzae GN=AO090009000575 PE=3 SV=1
MDILDRKPYNHAIHTSPANDLRLVKSDIPEIQPHECLVHVRATGICGSDVHFWKHGHIGD
MVVTGDNGLGHESAGVVLKVGKDVTRFKPGDRVAMECGVPCSKPTCYFCRTGQYNACPDV
VFFSTPPHHGTLRRYHVHPEAWLHHIPDNISFEEGALLEPLTVALAGIDRSGLRLADPLV
ICGAGPIGLVTLLAANAAGAEPIVITDLDEGRLAKAKEIVPRVRPVKVTREDTPKALAGR
IVETLGQEAKLVIECTGVESSIHAGIYSTRFGGSVFVIGVGKDFQTIPFMHLSAKEIDLR
WQYRYHDIYPKAIGLVAAGIIDLKPLVSHRFALEDGIKAFETASNPASKAIKVQILDD
>tr|Q4WRH7|Q4WRH7_ASPFU Xylitol dehydrogenase XdhB OS=Aspergillus fumigatus GN=AFUA_1G16270 PE=3 SV=1
MATATTTVLEKPNIGVYTNPKHDLWIAESTPTLEDVKSGNGLKPGEVTIEVRSTGICGSD
VHFWHAGCIGPMIVEGDHILGHESAGQVIAVAPDVTSLKPGDRVAIEPNIPCHACEPCLT
GRYNGCLNVAFLSTPPVDGLLRRYVNHPAVWCHKIGDMSFEDGALLEPLSVSLAAIERSG
LRLGDPCLITGAGPIGLITLLSAKAAGATPLVITDIDEGRLQFAKSLVPEVRTYKVQFGL
SAEEQANAIINVFNDGQGSGPDALRPRLALECTGVESSVASAIWSVKFGGKVFVIGVGKN
EMTIPFMRLSTQEIDLQYQYRYCNTWPRAIRLVQNGVINLKRLVTHRFALEDALKAFETA
ANPKTGAIKVQIMSSEEDVKAASATQ
>tr|Q4WT03|Q4WT03_ASPFU L-arabinitol 4-dehydrogenase OS=Aspergillus fumigatus GN=AFUA_1G11020 PE=3 SV=1
MDVIIRKPQNFAIHTSPSHDLRLVECEIPKLRPDECLVHVRATGICGSDVHFWKHGRIGP
MIVTGDNGLGHESAGVVLQIGEAVTRFKPGDRVALECGVPCSKPTCSFCRTGKYHACPDV
VFFSTPPHHGTLRRYHAHPEAWLHKIPDNISFEEGSLLEPLSVALAGINRSGLRLADPLV
ICGAGPIGLITLLAASAAGAEPIVITDIDENRLSKAKELVPRVHPVHVQKQESPQHLGAR
IVRELGQEAKLVLECTGVESSVHAGIYATRFGGMVFVIGVGKDFQNIPFMHMSAKEIDLR
FQYRYHDIYPRAINLVSAGMIDLKPLVSHRYKLEDGLAAFDTASNPAARAIKVQIIDDE
>tr|Q55KC5|Q55KC5_CRYNE Putative uncharacterized protein OS=Cryptococcus neoformans GN=CNBK0610 PE=3 SV=1
MCSSHATAVESVSPAPRKSQYEVKYDPDLVLKSAEFKELKQGDKELEDPKANLACAYDEK
HNVKMINKPIPKARQDEVVVHIKATGICGSDVHFWKHGQIGPTMIVTDTCGAGHESAGEV
VEVGPGVEQWKVGDRVAIECGVPCGQASCGPCVTGRYNACPQVVFFSTPPYHGTLTRYHA
HPASWLHRLPDNLSYEEGALCEPLAVALAALERAGNRLGDPVLICGAGPIGLVTLLASHA
AGCTPIVITDLQASRLEVAKKLIPTVKTVQIERSWTSKETSEAIKEAAGTGIRVAIDATG
FESSITAAIYSVVFGGKVFVIGAGPSEQKYPFGYCSANEIDLQFQYRYAHQYPKALRIVS
GGLINLKPLLTHTFPLNKAVEAFHVAADPTKGAIKVQIID
>tr|Q55NU8|Q55NU8_CRYNE Putative uncharacterized protein OS=Cryptococcus neoformans GN=CNBG4640 PE=3 SV=1
MTIAATSIPTTKYEAHYDPAKVIQHPEFQTLSEDAPELSDPKLNIACAYNPAHEIHMVKK
PRFEPGPGEVTIHVRATGICGSDVHFWKHGHIGPTMIVTDECGAGHESAGEIVAVGEGVA
QWQVGDRVAVEAGVPCGLASCDPCRTGRYNACPAVVFFSTPPYHGTLTRYHNHPAAWCHR
LADNVSYEEGSLCEPLAVALAGLDRAGVRLGDPIAICGAGPIGLVTLLAAHAAGCTPIVI
TDLFPSRLEFAKKLLPTVKTVQIEKTAKPEEVAKQIKGAAGMQLSLAFDCTGVESSIRSA
IFSVKFGGKVFVIGVGPSEQSYPFGYCSANEIDLQFQYRYNNQYPKAIRLVAGGLVDLKP
LVTHRFALKEAVKAFHVAADPSQGAIKVQIRD
>tr|Q5B544|Q5B544_EMENI Putative uncharacterized protein OS=Emericella nidulans GN=AN4336.2 PE=3 SV=1
MEILQKKPKNIAIHTSPVHDLRVVDCEIPRLAPDGCLIHVRATGICGSDVHFWKHGRIGP
MVVTGDNGLGHESAGVVLQVGDAVTRFKPGKYHACPDVVFFSTPPHHGTLRRYHAHPEAW
LHRLPDHVSFEEGALLEPLTVALAGIDRSGLRLADPLVICGAGPIGLVTLLAANAAGAAP
IVITDIDSNRLAKAKELVPRVQPVLVQKQESPQELAGRIVQRLGQEARLVLECTGVESSV
HAGIYATRFGGTVFVIRVGKDFQNIPFMHMSAKEIDLRFQYRYHDIYPKAISLVNAGLVD
LKPLVSHRYKLEDGLEAFATASNTAAKAIKLGTSSREPYSGICPKDEVVPTVLTKPGTRF
LRDCTTHIALHGSSPSSNVYGKPGIECLRRSAEHTREQQWTLQFDGCSSLASSGSGERLG
QARPEPV
>tr|Q5BET8|Q5BET8_EMENI Putative uncharacterized protein OS=Emericella nidulans GN=AN0942.2 PE=3 SV=1
MATATVLEKPNIGVFTNPKHDLWVAESKPTLEEVKSGESLKPGEVTIEVRSTGICGSDVH
FWHAGCIGPMIVTGDHILGHESAGDVIAVAPDVTSLKVGDRVAIEPNVICNACEPCLTGR
YNGCEKVAFLSTPPVDGLLRRYVNHPAVWCHKIGDMSYEDGALLEPLSVSLAAVERSGLR
LGDPCLITGAGPIGLITLLSARAAGATPLVITDIDEGRLKFAKELVPEVRTYKVEIGFSA
EETAEGIINAFNDGQGAGPDALRPRIALECTGVESSVASAIWSVKFGGKVFVIGVGKNEM
KIPFMRLSTQEIDLQYQYRYCNTWPRAIRLVKNGVINLQKLVTHRYALEDALKAFETAAN
PKTGAIKVQIMSSTADVEAASAGQKN
>tr|Q5GN52|Q5GN52_ASPNG L-arabitol dehydrogenase OS=Aspergillus niger GN=ladA PE=3 SV=1
MATATVLEKANIGVFTNTKHDLWVADAKPTLEEVKNGQGLQPGEVTIEVRSTGICGSDVH
FWHAGCIGPMIVTGDHILGHESAGQVVAVAPDVTSLKPGDRVAVEPNIICNACEPCLTGR
YNGCENVQFLSTPPVDGLLRRYVNHPAIWCHKIGDMSYEDGALLEPLSVSLAGIERSGLR
LGDPCLVTGAGPIGLITLLSARAAGASPIVITDIDEGRLEFAKSLVPDVRTYKVQIGLSA
EQNAEGIINVFNDGQGSGPGALRPRIAMECTGVESSVASAIWSVKFGGKVFVIGVGKNEM
TVPFMRLSTWEIDLQYQYRYCNTWPRAIRLVRNGVIDLKKLVTHRFLLEDAIKAFETAAN
PKTGAIKVQIMSSEDDVKAASAGQKI
>tr|Q5K981|Q5K981_CRYNE L-iditol 2-dehydrogenase, putative OS=Cryptococcus neoformans GN=CNK02880 PE=3 SV=1
MCSSHATAVESVSPAPRKSQYEVKYDPDLVLKSAEFKELKQGDKELEDPKANLACAYDEK
HNVKMINKPIPKARQDEVVVHIKATGICGSDVHFWKHGQIGPTMIVTDTCGAGHESAGEV
VEVGPGVEQWKVGDRVAIECGVPCGQASCGPCVTGRYNACPQVVFFSTPPYHGTLTRYHA
HPASWLHRLPDNLSYEEGALCEPFAVALAALERAGNRLGDPVLICGAGPIGLVTLLASHA
AGCTPIVITDLQASRLEVAKKLIPTVKTVQIERSWTSKETSEAIKEAAGTGIRVAIDATG
FESSITAAIYSVVFGGKVFVIGAGPSEQKYPFGYCSANEIDLQFQYRYAHQYPKALRIVS
GGLINLKPLLTHTFPLNKAVEAFHVAADPTKGAIKVQIID
>tr|Q5KD15|Q5KD15_CRYNE L-arabinitol 4-dehydrogenase, putative OS=Cryptococcus neoformans GN=CNBL3030 PE=3 SV=1
MTIAITSIPASKYRAHYDPTKVLQHPEFQTLAEDAPELSDPDLNIACAYNPSHEIHMIKK
PRFEPGPGEVTIHVRATGICGSDVHFWKHGHIGPTMIVTDECGAGHESAGEIVAIGEGVT
QWQVGDRVAIEAGVPCGLASCEPCRTGRYNACPADVFFSTPPYHGTLTRYHNHPAAWCHR
LADNMSYEEGSLCEPLTVALAGIDRAGVRLGDPIVICGAGPIGLVTLLAAHAAGCTPIVI
TDLFASRLEFAKKLLPTVKTVLIEKTAKPEEVAKQIKDVAGMQLSIALDCTGVESSIRSA
IFSVKFGGKVFVIGVGPSEQSYPFGYCSAREIDLQFQYRYNNQYPKAIRLISGGLVDLKP
LVTHRFTLKEAVKAFHVAADPSQGAIKVQIHD
>tr|Q5KEL5|Q5KEL5_CRYNE L-arabinitol 4-dehydrogenase, putative OS=Cryptococcus neoformans GN=CNG00100 PE=3 SV=1
MTIAATSIPTTKYEAHYDPTKVIQHPEFQTLSEDAPELSDPKLNIACAYNPAHEIHMVKK
PRFEPGPGEVTIHVRATGICGSDVHFWKHGHIGPTMIVTDECGAGHESAGEIVAVGEGVA
QWQVGDRVAVEAGVPCGLASCDPCRTGRYNACPAVVFFSTPPYHGTLTRYHNHPAAWCHR
LADNVSYEEGSLCEPLAVALAGLDRAGVRLGDPIAICGAGPIGLVTLLAAHAAGCTPIVI
TDLFPSRLEFAKKLLPTVKTVQIEKTAKPEEVAKQIKGAAGMQLSLAFDCTGVESSIRSA
IFSVKFGGKVFVIGVGPSEQSYPFGYCSANEIDLQFQYRYNNQYPKAIRLVAGGLVDLKP
LVTHRFALKEAVKAFHVAADPSQGAIKVQIRD
>tr|Q6BXS6|Q6BXS6_DEBHA DEHA2B00594p OS=Debaryomyces hansenii GN=DEHA2B00594g PE=3 SV=1
MTLTYQNPSLQVTKDHRIELKEAPVKPPLKGQVLIHVRATGICGSDIHFWKSGSIGDLKV
LDNCILGHEAAGDVVEIGEGVTNVSVGDRVAIEPGVPCGNCFLCSQGDYNLCEDVQFIGV
FPYHGSMQRYITHNSRYVYRLPDNMTYSQGALVEPISVAYHGIERANLKLGEGVLIAGAG
PIGLVALLLAKASGCTPLCITDLSKEKLEFAKTLVPQVRTYKVNTKLSPQENAKEVRSIF
GDQECNFPHVTLECTGVESSIITCAYVTRRSGTLMVIGVGKDIINNFPFMRLSLAEIDVK
FINRYHDSWPTVIRLLSHGIINADLLITHRFTLENAIEALTLSSDACNGSIKVIIED
>tr|Q763T4|Q763T4_ASPOR L-arabinitol 4-dehydrogenase (Sorbitol dehydrogenase) OS=Aspergillus oryzae GN=ladA PE=3 SV=1
MATATVLEKANIGVYTNTNHDLWVAESKPTLEEVKSGESLKPGEVTVQVRSTGICGSDVH
FWHAGCIGPMIVTGDHILGHESAGEVIAVASDVTHLKPGDRVAVEPNIPCHACEPCLTGR
YNGCEKVLFLSTPPVDGLLRRYVNHPAVWCHKIGDMSYEDGALLEPLSVSLAAIERSGLR
LGDPVLVTGAGPIGLITLLSARAAGATPIVITDIDEGRLAFAKSLVPDVITYKVQTNLSA
EDNAAGIIDAFNDGQGSAPDALKPKLALECTGVESSVASAIWSVKFGGKVFVIGVGKNEM
KIPFMRLSTQEIDLQYQYRYCNTWPRAIRLVRNGVISLKKLVTHRFLLEDALKAFETAAD
PKTGAIKVQIMSNEEDVKGASA
>tr|Q7SI09|Q7SI09_NEUCR Putative uncharacterized protein OS=Neurospora crassa GN=NCU00643 PE=4 SV=1
MASSASKTNIGVFTNPQHDLWISEASPSLESVQKGEELKEGEVTVAVRSTGICGSDVHFW
KHGCIGPMIVECDHVLGHESAGEVIAVHPSVKSIKVGDRVAIEPQVICNACEPCLTGRYN
GCERVDFLSTPPVPGLLRRYVNHPAVWCHKIGNMSYENGAMLEPLSVALAGLQRAGVRLG
DPVLICGAGPIGLITMLCAKAAGACPLVITDIDEGRLKFAKEICPEVVTHKVERLSAEES
AKKIVESFGGIEPAVALECTGVESSIAAAIWAVKFGGKVFVIGVGKNEIQIPFMRASVRE
VDLQFQYRYCNTWPRAIRLVENGLVDLTRLVTHRFPLEDALKAFETASDPKTGAIKVQIQ
SLE
>tr|Q7ZA30|Q7ZA30_9BASI Alcohol dehydrogenase OS=Puccinia triticina PE=2 SV=1
MCGTSSAMDPVFQSINPSLYDPQRVLDSEEFEILTDMNKVKAYSDDNKNIACCYNDKQQL
NMVKKPMPEVHPGQVLVRVRATGICGSDIHFWKHSRVGEKMVVKHECGAGHESAGEVIAL
GEGVTDLEVGDRVAIETGIPCSKPTCEMCRTGQYNACPEIMFWFTSPYHGLMTRYHAHPS
CWLHKLPPNVSYEEGSLLEPLAVALAGIERAGVRLGDPVLICGAGPIGLVTLLACHAAGA
CPIAITDLSEGRLDCAKRLVPSVSTFKISLGESETDVAGQIQAAMGCKPRVAMECTGFES
SIATAIFSVKFGGKVFVIGVGKDKQTLPFMHMAENEIDLQFQFRYANQYPKAIRLVSTGL
IDVKPLITHRFVLEKAIEAFNTAADPKSGSMKVQVVDY
>tr|Q96V44|Q96V44_TRIRE L-arabinitol 4-dehydrogenase OS=Trichoderma reesei GN=LAD1 PE=2 SV=1
MSPSAVDDAPKATGAAISVKPNIGVFTNPKHDLWISEAEPSADAVKSGADLKPGEVTIAV
RSTGICGSDVHFWHAGCIGPMIVEGDHILGHESAGEVIAVHPTVSSLQIGDRVAIEPNII
CNACEPCLTGRYNGCEKVEFLSTPPVPGLLRRYVNHPAVWCHKIGNMSWENGALLEPLSV
ALAGMQRAKVQLGDPVLVCGAGPIGLVSMLCAAAAGACPLVITDISESRLAFAKEICPRV
TTHRIEIGKSAEETAKSIVSSFGGVEPAVTLECTGVESSIAAAIWASKFGGKVFVIGVGK
NEISIPFMRASVREVDIQLQYRYSNTWPRAIRLIESGVIDLSKFVTHRFPLEDAVKAFET
SADPKSGAIKVMIQSLD
