# Supplementary material for: Subdivision of the MDR superfamily of medium-chain dehydrogenases/reductases through iterative hidden Markov model refinement
Source: BMC Bioinformatics. 2010 Oct 27;11:534. doi: 10.1186/1471-2105-11-534 (PMC2976758; doi:10.1186/1471-2105-11-534)
Supplement: Additional file 4 — MDR family alignment figures. Illustrations showing the mafft MSAs from Additional file 3: mdr-sequences. Red sequence identifiers denote sequences from UniProtKB/TrEMBL, while blue correspond to sequences from Swiss-Prot. The position cscores are shown in a bar plot under the MSA. Positions that contain gaps in over 90% of the sequences have been removed from the alignment in order to increase readability. [file 1471-2105-11-534-S4.ZIP › mdr/MDR026.fasta]

>tr|A1CCN1|A1CCN1_ASPCL Alcohol dehydrogenase OS=Aspergillus clavatus GN=ACLA_062530 PE=3 SV=1
MQAVVFKGPLQVTLEKRPIPQIQDPTDAIIRVRYTALCGSELHVFRGHQPSSTDFIMGHE
FTGEVVETGAQVQRFKPGDRVISPFTVSCGECFYCTQGCSSRCAKGKLYGSAVLDGAQAD
YVRVPLADATLVGAPAGVDEKKLVLMADILPTGYFAARNAFRGMDGTDVRESTVVLFGCG
PVGLCALVSALEFRPKNLIAVDSVPSRLETARSLGAEAWNFQTDADGLRKRVLELTDGRG
ADVAIEVVGHSSALRMAFDLLRPWGRISSVGVHNGEIPWTGNEAYGKNLQIQMGRCPVRS
IFEDALQLLVQKQDSLEFMTADIRPLSQAIAA
>tr|A1CF53|A1CF53_ASPCL Alcohol dehydrogenase OS=Aspergillus clavatus GN=ACLA_092000 PE=3 SV=1
MATKDTMRAVVFHGPFKVAVEERPVPKIQDPEDIIVQVTYTALCGSELHMYRGIEPAGSG
FIMGHEFTGVVVETGDAVTTIQKGDKVVSAFTTSCGKCFYCKQGFSSRCEKNVLFGCDAL
DGGQAEFVRIPNAEGSVMKAPEGVEDKLLVLMGDIFPTGYFAASNAFKGRTPEQISEQTV
VLIGCGPVGLCALINALEYKPKHLLAVDSIPARLELARVLGAEPWNFQTDREGLDKRIKE
LTDGRGADAVIEVVGLSPALKTGFDLLRPWGVISSVGVHNGEIPWDGNDAYGKNLTIQMG
RCPVRSVSEPALEVLKKNQHLLGFMTENIMPLSRAVEGYEIFNAMKVQKIVFEADK
>tr|A1CV81|A1CV81_NEOFI Zinc-containing alcohol dehydrogenase, putative OS=Neosartorya fischeri (strain ATCC 1020 / DSM 3700 / NRRL 181) GN=NFIA_044770 PE=3 SV=1
MQAVIFKGPLQVALEQRPIPEIVDPTDVIVKVQYTALCGSELHVFRGHQPSGSEFVMGHE
FTGEVTAVGCQVRRFRVGDRVVSPFTISCGKCFYCRQGYSSRCALCLLYGTVALDGAQAD
YVRVPLADTTLIAAPAGVDEKKLVLMADILPTGFFAAKNAFEDTVSGVAQGSTVLLFGCG
PVGICALISALEYKPKHLIAIDSVPSRLELARTLGAEPWNFQTDGESLRKRVMDLTEGRG
ADIAIEVVGHSSALRMAFDLLRPWGRISSVGVHNGEIPWTANEAYNKNLQIQMGRCPVRS
IFEDALALLIKKQDAFNFMVTDIRPLSQALQSYDDFNQTKTQKVIFEGGK
>tr|A1CYY0|A1CYY0_NEOFI Alcohol dehydrogenase OS=Neosartorya fischeri (strain ATCC 1020 / DSM 3700 / NRRL 181) GN=NFIA_035180 PE=3 SV=1
MATKDAMRGVVFHEPFKVAVEERPVPEIQDPADIVVKVTYTALCGSDLHTYRGIEPSGSG
FIMGHEFTGVVVETGDAVTKFQKGDKVVSAFTTSCGKCFYCKQGYSSRCEENILFGCEAL
DGGQAEYVRIPNAEGTAMKAPEGIDEKFLVLMGDIFPTGYFAASNAFKGRTPEQISEQTV
VLIGCGPVGMCALINALEFKPKHLLAVDSVPARLELARSLGAEPWNFKTDGEGLSKRVEE
LTNGRGADAVIEVVGLSPALRTGFDLLRPWGILSSVGVHNGEIPWNGSEAYGKNLTVQMG
RCPVRSVSEAALEVLKKNQHLLGFMTENIMPLSRAVEAYELFNAMKVQKVIFEADK
>tr|A1D0S0|A1D0S0_NEOFI Alcohol dehydrogenase OS=Neosartorya fischeri (strain ATCC 1020 / DSM 3700 / NRRL 181) GN=NFIA_041680 PE=3 SV=1
MQAVVFKGPLQVAVEQRPIPVIQDETDVILKVRYTALCGSELHVYRGHQPAGSGFIMGHE
FTGTVFELGSEVQHFKKGDHVVVPFTVNFGTCFYCRLEISSRCVNSKLFGSPLLDGGQAE
YVRVPMADASLIQAPKEIDEKKLVFMADIFPTGYFAASNAFKGLDKPAVEGCTVLLLGCG
PVGLFALMSALEYRPKHLLAVDKVASRLQRAKELGAEAWNFETDREGLERRVKDLTDGRG
ADIVIEVVGHADALRLGFDLLRPFGRISSVGVHNEPVPWTGFEAYSKNLSIQMGRCPARS
MFKEAVKLFARKQRKQDSFDFMVADVRPLSQAPQSYDDFNHMRSQKIIFEADK
>tr|A1DJR1|A1DJR1_NEOFI Alcohol dehydrogenase OS=Neosartorya fischeri (strain ATCC 1020 / DSM 3700 / NRRL 181) GN=NFIA_003030 PE=3 SV=1
MGHEFTGEVVETGPAVQNFKKGDRVVSPFTISCGECFYCARGCSSRCAKGKLFGSAVLDG
GQAEYVRVPFADGTLVAAPAAVDEKKLVLMADIFPTGYFAARNAFRGWDEEVVRGSTVVL
FGCGPVGLCALISALEHRPAALIAVDSVPDRLERARSLGAEAWNFQTDAQGLRERVLELT
EGRGADVAIEVVGHSSALRMAFELLRPWGRISSVGVHNGEIPWTGNEAYGKNLQIQMGRC
PVRSIFRDALELLVKKQDSLEFMAADIRPLSEAIAAYDDFNQMKSQKIIFEAGK
>tr|A2QNV6|A2QNV6_ASPNC Contig An07c0210, complete genome. OS=Aspergillus niger (strain CBS 513.88 / FGSC A1513) GN=An07g07160 PE=3 SV=1
MSADNTMRAVVFRGPYKVAVEERPVPRIQDAGDIVVKVTYTALCGSDLHVYRGIEPSGTG
YVMGHEVTGVVVETGDAVQSVQKGDKVVSAFTTSCGKCYYCKQGYSSRCEQNMLLGCDHL
DGAQAEYIRIPNADGSVVKAPEGVDEKYLVLMADIFPTGYFAARNAFKNSTKEQIAEQTV
VLIGCGPVGLCALINALEYKPKHLLAVDSVPARLELARSLGAEPWNFQTDRKGLDKRVLE
LTEGRGADAVIEVVGLSPALKTGYDLLRPFGTISSVGVHNGEIPWNGCEAYGKNLTVQMG
RCPVRSVSEEALEVLKKNQHRLGFMADKIMPLSQAVEAYEIFNAMKVQKVIFEADK
>tr|A2R288|A2R288_ASPNC Contig An13c0130, complete genome. OS=Aspergillus niger (strain CBS 513.88 / FGSC A1513) GN=An13g03970 PE=3 SV=1
MQAVVFKGLFEVALEERPIPQIQDPTDVIVKVRYTALLYSELHVFRGHQPSTTGFIMGHE
FTGEIVETGSEVHNFHTGDLIVSPFTVSCGECFYCVRGCSSRCAKCLLYGCPILDGGQAD
YVRVPLADSTLVAAPKDIDEKKLVLMADIFPTGYYAANNAFKGMDDATVQESTVILFGCG
PVGICALISALEYRPKHLIAIDSVPDRLDLAGRLGAEPWNFQTQADGLRERVKELTEGRG
ADVAIEVVGHSSALAMAFEMLRPWGRISSVGVHFGEIPWTGFQAFSKNLQIEMGRCPVRS
TFEDALKLLVQKQDTLDFMVTDVRPLSTAVTAYDDFNHMRSQKIIFEGGNQSHVARPW
>tr|A3LVP0|A3LVP0_PICST Sorbitol dehydrogenase OS=Pichia stipitis GN=SOR4 PE=3 SV=2
MSIPETMKAIVFHGPGDIRTETRPTPVIEEPSDVILKVKFSGLCGTDLHSYRGHIKGPIG
TIIGHEFVGEVVARGADISDSVFTIGEDVLSTFTIQCGQCWYCKHGYSGQCDVTNTFGKV
GLNGGQSEYVRVPFAKSTLVKKPQNNDGIDDSVYVLMADIFITGYYGVKKIRDFLSTKPA
VGIEAQEFKDVTILQLGVGPVGLCALRVLKHFGFTKVVCVDSVPSRLEEAKRLGAYKAIN
FETDKTSLEEFIRNETGNVGFDAVLEVVGASSAVKTAYDSVRRNGFISSLGMGHEPLPFN
GLDCYLKNINISFGRCHCWSLFPEALEVFESMKADFASFIDYTTGLDGAKEAFELFDKHK
VNKVVFDLTK
>tr|A5DDB0|A5DDB0_PICGU Putative uncharacterized protein OS=Pichia guilliermondii GN=PGUG_01261 PE=3 SV=2
MSIPESMKAIVFQGPFDIATVSVPTPKLTEPTDVLLKVTYSGLCGTDLHTYRGHIKGPVG
NIIGHEFMGVVVEKGSAISSFEVGDEVLSTFTIQCGSCWYCRHGYSGQCVKTNTFGKAGL
PGGQAEYVRIPYAETTLIKKPSNDSTDDSVYVLMADIFTTGYYGAKKIVNHFKNESARGS
VQQDISDATILQLGLGPVGLCALRALKHFGFKKIVCLDSVPQRLEEAQRLGAYKTINFQT
EPDALADFIAKNTDGGIGFDAVLEVVGASQALRTAYDSVRGNGFISSIGMPHDSLPFTGL
ECYLKNVNISFGRCHAWSLFHEALEVFEKLKKDFESFIDCKISVDDAKHGFDIFDAHKVN
KVVFDFTK
>tr|A5E3E9|A5E3E9_LODEL Putative uncharacterized protein OS=Lodderomyces elongisporus GN=LELG_04136 PE=3 SV=1
MSQLPETMKAVVYHGPYDVRLEDHATPKIEASTDVILKVHYSGLCGTDLHAYRGHIKGPV
NMIIGHEFVGEIVSKGDNISQFDIGDLVVSAFTIQCGQCWHCKHGFSGNCSKTNTFGKIG
LDGGQAEYVRVPYAENTIIKLPSEAVSNPADAALYVLMADIFITGYYGVKKIMDFLTIPT
AKGIKSQSFEDCSILQIGAGPVGLCALRVLKHFGFKHIVVVDSIPSRLAEAKRLGASKVI
NFEEDEDALEDYIHDELEQLGFDAVLEVVGAKAALQTAADSVRANGFISSLGMGHEELPF
NALDCYLINMNISFGRCPAWSLFPEALEIFNTMKESFSNFVEYKAKLSDVKEAFELFDKH
KVGKVVFDLTNGP
>tr|A6SK96|A6SK96_BOTFB Putative uncharacterized protein OS=Botryotinia fuckeliana (strain B05.10) GN=BC1G_12855 PE=3 SV=1
MTQDTMKAVVFHGTLDVRLEDRPMPKIVDQTDVIIKVKYSALCGSELHVFRGHQASKTGF
IMGHETTGTIVELGNDVKTHKKGDLIVMPFTVSCGECFYCMRGYSSRCEKCLLFGCPLLD
GGQAEYMRVPLADATAVKAPEGIDEKKLVLMADIFPTGYFAARNAFDGMSQETISNSVVV
LIGCGPVGLCALINALEYKPKIVIAIDRVDSRLELAKKLGAEPWNDQTNKEGLTKRVKEL
TEGRGADCVIEGVGHADALRTGFDLLRPWGTIASFGVQQDEIPWSGMEAYGKNVKSQFGR
CPVRSVFPQAMEVLRKNQHKLDFMTDKIMPLSEVVEGYDIFNKMQVHKVIFDPGH
>tr|A7E704|A7E704_SCLS1 Putative uncharacterized protein OS=Sclerotinia sclerotiorum (strain ATCC 18683 / 1980 / Ss-1) GN=SS1G_01080 PE=3 SV=1
MSQDTMKAVVFHGTLDVRLEDRPIPKIVDQTDVIVKVKYSALCGSELHVFRGHQASKTGF
IMGHETIGTIVELGSDVKTHKKGDLIVMPFTASCGECFYCTRGYSSRCEKCLLFGCPLLD
GGQAEYMRVPLADSTAVEAPDGIDEKKLVLMADIFPTGYFAARNAFDGMSPETISNSVVV
LIGCGPVGLCALINALEYKPKVVIAIDRVESRLELAKKLGAEPWNDLTNKEGLTQRVKEL
TDGRGADCVIEGVGHADALRTGFDLLRPWGNIASFGVQQDEIPWSGSEAYGKNVKSQFGR
CPVRSVFPQAMEVLKKNQHKLEFMTDKIMPLSQAVEGYDIFNKMQVHKVIFEPGH
>tr|B0Y0J7|B0Y0J7_ASPFC Zinc-containing alcohol dehydrogenase, putative OS=Aspergillus fumigatus (strain CEA10 / CBS 144.89 / FGSC A1163) GN=AFUB_046460 PE=3 SV=1
MQAVVFNGPLEVTLETRPIPQIQDPTDAIIKVRYTALCGSELHVFRGHQPSSTGFIMGHE
FTGEVVETGPAVRNFRKGDRVVSPFTISCGECFYCARGCSSRCAKGKLFGSAVLDGGQAE
YVRVPLADGTLVAAPAAVDEKKLVLMADIFPTGYFAARNAFRGWDEEDVRGSTVVLFGCG
PVGLCALISALEYQPAALIAVDSVPDRLERARSLGAEAWNFQTDAQGLRERVLELTEGRG
ADVAIEVVGHSSALRMAFELLRPWGRISSVGVHNGEIPWTGNEAYGKNLQIQMGRCPVRS
IFRDALELLLKKQDSLEFMAADIRPLSQAIAAYDDFNQMKSQKIIFEAGK
>tr|B2AW37|B2AW37_PODAN Predicted CDS Pa_7_5830 OS=Podospora anserina PE=4 SV=1
MAEAIPETMKAVVFHGPKKVAVEERPVPKINHPLDVLVKVTATALCGSELHVYRGHQPSP
TGFIMGHEFVGHIVALGSAVTSLKIGDKVVSPFTTSCMNCFYCNLGCSSRCAHSLLFGSE
KLDGAQAAYVLVPFGPGTLTVAPPSDIIPDRALILMADIFPTGYFGAKNAFSQLQKQEAT
EATVVVIGCGPVGLCAIISAMEYKPKKLFAVDGVKSRLELARGLGAEPLDLNELGREGIV
KRVREVTEGRGADAVVEVVGLSPALRTAFEVLRPFGVVSSIGVHNGEIPWGGDEAYGKNL
RVQMGRCPVRSIFEEALPVLAKNQDRVSFMFDKIMPLSDAVEGYDLFDNMRGAKGDFRAL
SPLPLPFPLL
>tr|B2VX41|B2VX41_PYRTR S-(Hydroxymethyl)glutathione dehydrogenase OS=Pyrenophora tritici-repentis (strain Pt-1C-BFP) GN=PTRG_00278 PE=4 SV=1
MKAVVFKGPGSVVVEDRPIPAIKDAGDIIVKVDKVDCSLHQHYHILIELHVFRGHQPSGT
DFVMGHEFTGHVHDVGSSVKNFKAGDYVVTPFTTSCGECFYCKHGCSSRCVKSQLFGSTG
LDGAQAEYVRVPLADSTAVKAPPGIKDEVLVLMADIFPTGFFAAKNGFQYSTPEEIQDSV
VVLIGCGPVALCALCNIMDYKPKHVLAVDSVPSRLDLAKSLGAEPWNFQSDREGLGKRVK
ELTDGRGADIVIEVVGLSPALRMGYELIRPWGVISSVGVHNGEIPWTGDDAYNKNLRIQM
GRCPVRSVFEEALKSLKKHQDKLGFMADKIMPLSEAVEGYDIFNKMQVQKVIFEAHK
>tr|B5RU37|B5RU37_DEBHA DEHA2E18128p OS=Debaryomyces hansenii GN=DEHA2E18128g PE=4 SV=1
MNTSIPQTMKAIVLSGPYEVSTVTKQSPTIQDPTDVILKVKYSGLCGTDLHTYRGHIKLG
SKDQIIGHEFLGTIVSRGSAITDSDFKIGDDVLSTFTIQCGECWYCKHGYSGQCDKTNTF
GKVGLDGGQAEYVRVPYAMSTLIRKPESKSTEDDAVYVMMADIFITGYYGVKKILNHLKN
ESADGYTKSDIKDITILQLGVGPVGLCALRILKHFGFEKVVCVDSVTSRLEEARRFGAFK
AINFETEKNGVADFIKESTNNVGFDVVLEVVGASSALRTAYDSVRGNGFICSIGMAHDPL
PFTGLDCYLKNVNISFGRCHAWSLFPEALDLFEVLKPDFTRFIDCKLGLDESKKAFDIFD
KHKVNKVVFDLTK
>tr|B6HAC7|B6HAC7_PENCH Pc16g12360 protein OS=Penicillium chrysogenum Wisconsin 54-1255 GN=Pc16g12360 PE=4 SV=1
MQAVVFKGPLKVAVEQKPIPQIQDPTDVILKVRYSALCGSELHVFRGHQKSGTEFIMGHE
FTGEVVELGSDIKNFQKGDRVVSPFTASCGECFYCERGFSSRCARSQLFGTVALDGGQAE
YVRAPLADSTLAKVPASIDEKKLVLMADIFPTGYFASLNAFSGTTPEEIQKSTVLLFGCG
PVGICALISALDYKPKTLIAIDSVSSRLALAQSLGAEPWNFKEDEEGLRQRVKDLTDGRG
ADIVIEVVGHSSALRMGFELLRPWGRISSVGVHNQDIPWTGNEAYGKNLRLQMGRCPVRS
IFGPAMDLFEKKQDTLNFMSQDIRPLSQAVQAYDDFDNMRAHKVIFEADK
>tr|B6HBS5|B6HBS5_PENCH Pc18g04830 protein OS=Penicillium chrysogenum Wisconsin 54-1255 GN=Pc18g04830 PE=4 SV=1
MAPATSDSGMMQAVVFHGPYKVAVEQRPIPKVQNPEDIVVKVGYTALCGSELHMFRGVEP
AGTGFIMGHEFVGEIVEMGSAVKTLQMGDRVVTAFTTSCGECFYCKQGWSSRCDKNSLFG
CDSLDGGQAEYARIPNADGSVMKAPEGVDEKYLVLMGDIFPTGWFAANNAFKNSTPEQIA
EQTVVLIGCGPVGLCALINALEYKPKHILAVDSVPSRLELAKSLGAEPWNFQLDRAGLDK
RVQELTNGRGADAVIEVVGLSPALRTGFELLRPWGTISSVGVHNGEIPWDGNDAYSKNLT
VQMGRCPVRSVAPQALEVLKRNQHKLGFMADKMMPLSQAVEGYDLFNAHQVQKVIFEADK
>tr|B6QS10|B6QS10_PENMA Alcohol dehydrogenase, zinc-containing, putative OS=Penicillium marneffei ATCC 18224 GN=PMAA_044730 PE=4 SV=1
MALPENMKAVVFHGPYQVAIEDWPVPRIQASTDVIVKVKYTALCGSELHVFRGHQPSKTG
FIMGHEFTGTVVEKGDDVKTLAVGDVIVSPFTTSCGTCFYCKQGFSSRCANSLLFGCPVL
DGGQAEYARVPYADTTVCKAPEGIDEKLLVLMADIYPTGFFAASSGFKEYTKEQAADLTV
VVIGCGPVGLLAIINALEYKPKHLLAVDSVEPRLELAKKLGAEPWNFLKDREGLDKRVKE
LTDGRGADVVIEVVGLSPALRMAFDLLRPWGTISSVGVHNAEIPWTGSEAYGKNLKLQMG
RCPVRSVFPQALESLKRNQHLLGFMADKVMPLSEAVEGYDLFDKMKVQKVIFEA
>tr|Q0C9M3|Q0C9M3_ASPTN Putative uncharacterized protein OS=Aspergillus terreus (strain NIH 2624) GN=ATEG_09611 PE=3 SV=1
MATDNKMRAVVFRGPYKVAVEERPIPQIQDAQDIIVKVTYTALCGSDLHTYRGIEPAGTG
FIMGHEVTGHVIEVGDKVKTIQKGDLIVSAFTTSCGECFYCTQGFSSRCEKNVLFGCDNL
DGAQAQYIRIPNADGTAMKAPAGVDEKYLVLMADIFPTGYFAASSAFKGYTPEQIAEQTV
VLIGCGPVGLCALINALEFKPKHLLAVDSIPSRLELAKSLGAEPWNFQTDRAGLDKRVQE
LTHGRGADAVIEVVGLSPALRTGFDLLRPWGTISSVGVHNGEIPWDGCEAYGKNLRIQMG
RCPVRSVFPQSLEVLKKNQHKLGFMAEKIMPLSQAVEAYDLFNAMKVQKVIFEADK
>tr|Q0CB81|Q0CB81_ASPTN Putative uncharacterized protein OS=Aspergillus terreus (strain NIH 2624) GN=ATEG_09053 PE=3 SV=1
MQAVVFKGPLQVALEERPIPQIQDPTDVLVKVRYTALCGSELHVFRGHQPSGTGFVMGHE
FTGEIVETGADVKKFTKGDRVVSPFTLSCGECFYCRRKCSSRCAKGKLYGTVILDGGQAE
YVRVPHADSTLVAAPAAVDEKKLVLMADIFPTGFFAARNGFKEMDAATIQESTVVLFGCG
PVGICALVSALEYKPKHLIAVDSVPSRLELAKSLGAEPWNFQTDADGLRKRVLDLTEGRG
ADVAIEVVGHSDALRMAFDIMRPWGRISSVGVHNAEIPIGGNEAYGKNLQLQMGRCPVRS
RRSFRTRVI
>tr|Q0U0F6|Q0U0F6_PHANO Putative uncharacterized protein OS=Phaeosphaeria nodorum GN=SNOG_14667 PE=3 SV=2
MKAVVFKGPGKVVIEDRPIPKIKDQTDIIVKVDKPSDTDFVMGHEFTGHVHEVGSAVKNL
KVGDHVVSPFTTACGACFYCTRGFSSRCEKVQLFGSVPLDGGQAEYVRVPLADSTAVKAP
PGIKDEALVLMADIFPTGMFAAKNGFRHSTPEEAKDAVVVLIGCGPVALCALVNLLDIGP
KHILAVDSVPSRLELAKSLGAEPWNFQTDRAGLDARVKELTNGRGADVIVEVVGLSPALR
MGYELVRPWGVISSVGVHNGEIPWTGNEGYGKNIRVQMGRCPVRSVFEEALESLKRHQDK
LGFMADKIMPLSQAVEGYDIFDKMKVQKVVFEAQK
>tr|Q1E659|Q1E659_COCIM Alcohol dehydrogenase, putative OS=Coccidioides immitis GN=CIMG_01954 PE=3 SV=1
MAAKGTMKAVVFKGPYKVELEDRPIPQIQSPKDIIVKVTYTALCGSELHVFRGHQPSGAG
FIMGHEYTGIVTEVGSDVKTVKPGDKIVSPFTSSCGECFYCKRGFSSRCEQSQLLGSATL
DGGQAEYVRMPNADGTVMKAPEGINDHALVLMADIFPTGYFAASNAFREFTKEQISELTV
VLIGCGPVGLCALINAEDYKPKHLLAVDSIPSRLELARSLGAEPWNYQTDREGLDKRVKE
LTEGRGADVVIEVVGLSPALKMGFELLRPWGTISSVGVHNGEIPWTGNQAYGKNLKVQMG
RCPVRSIFPQALDMLKKKQHLLGFMADKIMPLSQAVEGYGIFDKMQVQKVIFDASQ
>tr|Q2TYU7|Q2TYU7_ASPOR Threonine dehydrogenase and related Zn-dependent dehydrogenases OS=Aspergillus oryzae GN=AO090103000105 PE=3 SV=1
MSTMQAVVFQGPLKVTLEQRPVPQIEEPTDVIVKVRYTALCGSELHVFRGHQPSGTGFIM
GHEFTGEIVEVGSAVRGFKVGDLVVSPFTVNCGECFYCARKCSSRCAKGKLYGSVMLDGG
QADYARVPSADATLVAAPAAVDEKKLVLMADILPTGFFAARNAFKGMDRATIEESTVLLF
GCGPVGLCALISALDYRPKHLIAVDSVPSRLELAKSLGAEPWNFQTDAEGLKQRVKDLTE
GRGADVAIEVVGHSDALRMAFDNLRPWGRISSIGVHNGEIPWTGNEAYGKNLQIQMGRCP
VRSIFEDALEFLIRKQDSLGFMVGDIRPLSQAIQAYDDFNQMKSQKIIFEAGK
>tr|Q2UEG6|Q2UEG6_ASPOR Threonine dehydrogenase and related Zn-dependent dehydrogenases OS=Aspergillus oryzae GN=AO090026000626 PE=3 SV=1
MSTENKMRAVVFHSPYKVAVEERPIPKIQDSGDIVVKVTYTALCGSDLHTFRGIEPAGTG
FVMGHEVTGEVVEVGSGVKSIQKGDMVVSAFTTSCGECFYCKQGFSSRCEKSVLFGCDHL
DGAQAEYVRIPNADGTVMKAPEGVEEKYLVLMADIFPTGYFAASNAFKGYTPEQISEQTV
VLIGCGPVGLCALINALEFKPKHLLAVDSIPSRLELARSLGAEPWNFQQDREGLDKRVKE
LTNGRGADAVIEVVGLSPALRTGFDLLRPWGTISSVGVHNGEIPWAGNDAYDKNLRIQMG
RCPVRSVSPQALDVLKKNQHKLGFMADKIMPLSQAVEGYELFNAMKVQKVIFKAGE
>tr|Q4P2L9|Q4P2L9_USTMA Putative uncharacterized protein OS=Ustilago maydis GN=UM05644.1 PE=3 SV=1
MSAPTTMKAVVIQGPEQVAVLERPIPKPGKGEVVVKVNLAALCGSDLHIYRGHQAVPRYD
FVLGHEFVGEIHEAGEGIKNWKRGDKVVSPFTISCGDCFFCNRNQTGRCTQSRVFGSVPL
DGAQAEYVLVPLADTTLYPIPDDVPEEIMLLTADIFPTGYFVANNAYTMLNEAERKDVTA
VVIGCGPVGLCAITAACSFFKTVYAVDSVPERLAEAKKHGAIPLHLTDDDPVKTVKEATG
GRGADVALEVVGAGPALDLAVSIVRNFGVISSCGIHTHTVTLQGPDLYNKNLRFQFGRCP
VRAVFDPAVKLLSKHHDLFASFIQHTRPIEDAPEYYKLFNDRKVLKTVFKMNHAQ
>tr|Q4WFK0|Q4WFK0_ASPFU Zinc-containing alcohol dehydrogenase, putative OS=Aspergillus fumigatus GN=AFUA_3G01950 PE=3 SV=2
MQAVVFNGPLEVTLETRPIPQIQDPTDAIIKVRYTALCGSELHVFRGHQPSSTGFIMGHE
FTGEVVETGPAVRNFRKGDRVVSPFTISCGECFYCARGCSSRCAKGKLFGSAVLDGGQAE
YVRVPLADGTLVAAPAAVDEKKLVLMADIFPTGYFAARNAFRGWDEEDVRGSTVVLFGCG
PVGLCALISALEYQPAALIAVDSVPDRLERARSLGAEAWNFQTDAQGLRERVLELTEGRG
ADVAIEVVGHSSALRMAFELLRPWGRISSVGVHNGEIPWTGNEAYGKNLQTQMGRCPVRS
IFRDALELLLKKQDSLEFMAADIRPLSQAIAAYDDFNQMKSQKIIFEAGK
>tr|Q4WI79|Q4WI79_ASPFU Alcohol dehydrogenase, zinc-containing, putative OS=Aspergillus fumigatus GN=AFUA_2G02810 PE=3 SV=1
MATKDTMRGVVFHEPFKVAVEERPVPKIQDSADIVVKVTYTALLIVYVLIEPGGGSDLHT
YRGIEPSGSGFIMGHEFTGVVVETGDAVTKFQKGDKVTNNSGKCFYCKQGYSSRCEENIL
FGCEALDGGQAEYVRIPNAEGTAMKAPEGIDEKFLVLMGDIFPTGYFAASNAFKGRTPEQ
ISEQTVVLIGCGPVGMCALINALEFKPKHLLAVDSVPSRLELARSLGAEPWNFKTDGEGL
RKRVEELTNGRGADAVIEVVGLSPALRTGFDLLRPWGILSSVGVHNGEIPWNGSEAYGKN
LIVQMGRCPVRSVSEAALEVLKKNQHLLGFMTENIMPLSRAAEAYELFNAMKVQKVIFEA
DK
>tr|Q5AG92|Q5AG92_CANAL Putative uncharacterized protein BZD99 OS=Candida albicans GN=BZD99 PE=3 SV=1
MSIPVSMKAIVFYAPYDVRTEERPTPKIKDPKDVIVKVRYSGLCGTDLHSYRGHIKGPVG
TIIGHEFVGTVVATGDNITKFSIGDDVISNFSIECGECWYCKHGYSGQCNVTNTFGKVGL
DGGQAEYVRVPYAETTLTKKPSTTNSNDDVDDSVYVLMADIFTTGYYGVKKIKDFLSISA
AEGIKPQSFEETTILQLGAGPVGLCALRILKYFGFGKVVVVDNVPSRLEEAKRLGATKVI
NFETEPDGIKKYITEETDGVGFDAVLEVVGSAAAHKTSFDAVRRNGFISSIGMGHEPFPF
NGLDVYLKNINMSFGRCHSWSLFPESLAIFEEMKGDLASFIDYKAKLEDSKEAFDMFDKH
KVKKIVFDLTS
>tr|Q5AGM8|Q5AGM8_CANAL Putative uncharacterized protein BZD99 OS=Candida albicans GN=BZD99 PE=3 SV=1
MPIPASMKAIVFYAPYDVRTEERPTPKIKDPKDVIVKVRYSGLCGTDLHSYRGHIKGPVG
TIIGHEFVGTVVATGDNITKFSIGDDVISNFSIECGECWYCKHGYSGQCNVTNTFGKVGL
DGGQAEYVRVPYAETTLTKKPSTTNSNDDVDDSVYVLMADIFTTGYYGVKKIKDFLSISA
AEGIKPQSFEETTILQLGAGPVGLCALRILKYFGFGKVVVVDNVPSRLEEAKRLGATEVI
NFETEPDGIKKYITEETDGVGFDAVLEVVGSAAAHKTSFDAVRRNGFISSIGMGHEPFPF
NGLDVYLKNINMSFGRCHSWSLFPESLAIFEEMKGDLASFIDYKAKLEDSKEAFDMFDKH
KVKKIVFDLTS
>tr|Q5ATH4|Q5ATH4_EMENI Putative uncharacterized protein OS=Emericella nidulans GN=AN8406.2 PE=3 SV=1
MQAVVFKGPLKVALEQRPIPTIQDPTDAIVKVRYTALCGSELHVFRGHQPSGTDFIMGHE
FTGEIASVGSSVSKFKPGDKVVSPFTVSCGDCFYCSHNTSSRCAKCQLYGSVVLDGAQAD
YVRVPLADSTLVSAPEKIDEKKLVMMADILPTGFFAAKNAFSGLDESIIKESTVILFGCG
PVGIFALISALEYKPKHLIAIDSVPSRLELAKSLGAEPWNFATDSEGLKNRVKELTDGRG
ADVAIEVVGHSDALRMAFDMIRPWGKISSVGVHNGEIPWTGNEAYGKNLQLQMGRCPVRS
IFEDALKLLEKKQDSIEFMVQDIRPLSQALQAYDDFNQMRSQKVIFEAGK
>tr|Q5B4J0|Q5B4J0_EMENI Putative uncharacterized protein OS=Emericella nidulans GN=AN4540.2 PE=3 SV=1
MPGQIMRAVVFKGPYKVAVEERPIPKIQNPEDIIIKATYTALCGSDLHVYRGIEPAGTGF
VMGHEVTGEVVEVGDAVKTVQRGDLVVSAFTTSWISGTCFYCEQGFSSRCDENTLLGCDD
LDGAQAEYVRIPHADGTVVKAPSGVSPQYLVLMGDIFPTGYFAAQNAFKNATAAQIAEQT
VVIIGCGPVGLCALINALEYKPKHLLAVDCVPSRLDLAKSLGAEPWDFKNDREALDRRVS
ELTNGRGADAVIEVVGMSPALRMGFELLRPWGVISSVGVHNGEIPWTGSEAYGKNVTVQM
GRCPVRSVSDAALEVLKKNQHLLGFMTENIMPLSQAAEAYDLFNAMKVQKVIFEAGK
>tr|Q7RY77|Q7RY77_NEUCR Putative uncharacterized protein OS=Neurospora crassa GN=NCU00028 PE=3 SV=1
MSTEAKKTMKAVVFEGPKKVSVQERPIPEVQDPRDIIVKVQMTALCGSELHTYRGREAST
PGFIMGHEFTGVAHAVGSSVKTIKVGDKVVAPFTVSCGTCFYCLHGFSSRCASSLLFGSP
GLDGGQAEYVRIPLADGTAVVAPPEIEDERALVLMADIFPTGYFGAKNAFKLMHDLNPEE
ATVVVVGCGPVGLCAVVSALEYKPKHLFAVDCVESRLALAKELGAEPLNFAEVEKGGVGL
EGMVKRIKEVTEGRGADAVVEVVGSRPALKTAYELLRPFGVISSIGVQGHYDLPWSGEDG
YNKNLRVQMGRCPVRSIFPEALEVMGRNQHKFGFMYDKIMPLAEAVEGYDLFDNMKVQKV
IFTP
