# Supplementary material for: Subdivision of the MDR superfamily of medium-chain dehydrogenases/reductases through iterative hidden Markov model refinement
Source: BMC Bioinformatics. 2010 Oct 27;11:534. doi: 10.1186/1471-2105-11-534 (PMC2976758; doi:10.1186/1471-2105-11-534)
Supplement: Additional file 4 — MDR family alignment figures. Illustrations showing the mafft MSAs from Additional file 3: mdr-sequences. Red sequence identifiers denote sequences from UniProtKB/TrEMBL, while blue correspond to sequences from Swiss-Prot. The position cscores are shown in a bar plot under the MSA. Positions that contain gaps in over 90% of the sequences have been removed from the alignment in order to increase readability. [file 1471-2105-11-534-S4.ZIP › mdr/MDR027.fasta]

>sp|Q9SV68|QORH_ARATH Putative quinone-oxidoreductase homolog, chloroplastic OS=Arabidopsis thaliana GN=At4g13010 PE=2 SV=1
MAGKLMHALQYNSYGGGAAGLEHVQVPVPTPKSNEVCLKLEATSLNPVDWKIQKGMIRPF
LPRKFPCIPATDVAGEVVEVGSGVKNFKAGDKVVAVLSHLGGGGLAEFAVATEKLTVKRP
QEVGAAEAAALPVAGLTALQALTNPAGLKLDGTGKKANILVTAASGGVGHYAVQLAKLAN
AHVTATCGARNIEFVKSLGADEVLDYKTPEGAALKSPSGKKYDAVVHCANGIPFSVFEPN
LSENGKVIDITPGPNAMWTYAVKKITMSKKQLVPLLLIPKAENLEFMVNLVKEGKVKTVI
DSKHPLSKAEDAWAKSIDGHATGKIIVEP
>sp|Q8H0M1|QORH_SPIOL Quinone-oxidoreductase homolog, chloroplastic OS=Spinacia oleracea GN=QOR PE=1 SV=1
MAAKLMHAIQYSGYGGGTDALKHVEVAVPDPKSDELLLKIEAATLNPIDWKIQKGVLRPL
LPRKFPTIPGTDVAGEVVQAGSAVNRFKTGDKVVAVLSHATGGALAEYAVAKENLTVARP
PEVSAAEGAALPVAALTAHQALTQFANIKLDGSGERKNILITAASGGVGHYAVQLAKLGN
THVTATCGARNLDFVKGLGADEVLDYKTPEGASLTSPSGKKYDYVVHGASGIPWSTFEPN
LSEAGKVIDLTPGPTAMMTFAWKKLTFSKKQLVPLLLIPKIPNFEYVVNLVKEKKLKTVI
DSKHPLSKGEDAWSRIMGGHATGKIIIEP
>tr|A2XSG0|A2XSG0_ORYSI Putative uncharacterized protein OS=Oryza sativa subsp. indica GN=OsI_015003 PE=4 SV=1
MAGAAATPPAMMRAVQYDACGGGAAGLKHVEVPVPSAKKNEVLLKLEAATINPVDWKIQK
GMLRPLLPRRLPFIPVTDVAGVVAGVGPGVNDFAVGDQVVAMLNSMNGGGLAEYAVAAAN
LTVKRPPNVSAAEGAGLPIAAGTALQALRSIGAKFAGTGEPLNVLVTAASGGVGLYAVQL
AKLANLHVTATCGARNAELVRGLGADEVLDYRTPEGAAMRSPSGRRYDGVVHCTVGVGWP
AFEPLMAPRGKVIDITPNFSAMLTSALHAVTLRRKRLVPLLLSPNKADLEFLVGLVGEGK
LRTVVDSRFPLGDAAKAWQKSIDGHATGKIVVEMEG
>tr|A2Z2T5|A2Z2T5_ORYSI Putative uncharacterized protein OS=Oryza sativa subsp. indica GN=OsI_030878 PE=4 SV=1
MATSSRRMRAVQYDKYGGGAQALKHVEVPIPTPKKGEVLIKMEAGSINQVDWKFQKGVAR
PFMPNKFPFIPVYDLAGEVVELGRGVSSFKVGDKVIAINFPGGGGLAEYAVAQASRTAPR
PPEVSAAVGACLPIAAVTALVALRTAGVSLDAGDGGGGGAKKNVLVTAASGGVGHFAVQL
ASAAGHRVTATCGARNAGLVGGLGADEVLDYATPEGAALRSASGRRYDAVVHCAAVAGLP
WSAFAPVLADAGVVVDLTPGAAAFATALRQRVTFSRKRLVPLFVSPTKEDMELVAGMVAE
GKLRAVIESRHPLSRAEEGWARSMAGHATGKIIVEMGDEQ
>tr|A2Z2U1|A2Z2U1_ORYSI Putative uncharacterized protein OS=Oryza sativa subsp. indica GN=OsI_030884 PE=4 SV=1
MAAAADAAPKTMRAVQYDKYGGGPEGLKHVEVPIPAPKEGELLIKMEAASINPIDWKIQK
GMLRLFLPKKFPFIPVGDLSGEVVELGGGVSGFKPGDKVVSMSFPNCGGLAEYAVAPASL
TVARPPEVSAADGASLPAAAGSALQQLKAAGVRFDADADAAAAAGGPKNVLVTAASGGVG
HYAVQLAKLAGLHVTATCGARNLAFVRDGLGADEALDYRTPDGAALRSPSGRRYDAVAHC
APPAPWPVFRDALADAGGVVVDLTPGVAATVRSFLHRVTFSKKRLVPLILMPKKEEMEWL
VDMAKQGKLKTTIDSKYPLSRAQEAWAKSMEGHATGKIVVEMGGTE
>tr|A7R093|A7R093_VITVI Chromosome undetermined scaffold_300, whole genome shotgun sequence OS=Vitis vinifera GN=GSVIVT00011023001 PE=4 SV=1
MAAKLMRAVWYSGYGGGAAGLEHVEVPVPAPAKDEVLLKLEAASLNPINWKMQKGMLRPL
FPRKFPHIPVTDVAGEVVEVGSGVKDFKVGDKVVSILSQFSGGGLAEFAVAKENLTVSRP
AEVSAAEGAGLPIAGLTAHQALTQVVGINLDGSGPEKNILITAASGGVGHYAVQLAKLGN
THVTATCGARNIDLVKSLGADEVLDYKTPDGAALKSPSGRTFDFVIHCATGIPWSTFEPN
LSTNGKVIDITPTASTMLTFALKKLTFSKKQLVPLVVSPKKENLECLVGLVKEGKLKTVI
DSKHPLSKAEDAWAKSIDGHATGKIIVEP
>tr|A7R094|A7R094_VITVI Chromosome undetermined scaffold_300, whole genome shotgun sequence OS=Vitis vinifera GN=GSVIVT00011024001 PE=4 SV=1
MQKGMLRPLFPRKFPHIPVTDVAGEVVEVGSGVKDFKAGDKVVSILSQFSGGGLAEFAVA
KENLTVSRPAEVSAAEGAGLPIAGLTAHQALTQVVGINLDGSGPEKNILITAASGGVGHY
AVQLAKLGNTHVTATCGARNIDLVKSLGADEVLDYKTPDGAALKSPSGRTFDFVIHCATG
IPWSTFEPNLSTNGKVIDITPTASTMLTFALKKLTFSKKQLVPLVVSPKKENLECLVGLV
KEGKLKTVIDSKHPLSKAEDAWAKSIDGHATGKIIVEP
>tr|A7R095|A7R095_VITVI Chromosome undetermined scaffold_300, whole genome shotgun sequence OS=Vitis vinifera GN=GSVIVT00011026001 PE=4 SV=1
MATKLMQAVQYSSFGKGAAGLEHAEVPIPAPAKDEVLLKLEAASINPLDWKIRKGIWRPV
VPRKLPHIPVTDVAGEVVEVGAGVKEFKAGDKVVSILSHVYGGGLAEFAVAKENLTVSRP
PQVSAAEGAGLPLAGLTALQALTQVVGINIDGSGPKKSILITAASGGVGHYAVQLAKLGN
THVTATCGTRNIDLVKSLGADEVLDYTTPDGAALRSPSGQTYDAVVDCGTGNIPWSTFEP
NLSTNGKVVSLTPNVSAMLTFALKKLTFSKKQLVPMFASIKKEKVNFLVGLVKEGKLKTV
IDSKHPLSKAEDAWAKSIDGHATGKIIVEP
>tr|A9PIJ1|A9PIJ1_POPTR Putative uncharacterized protein OS=Populus trichocarpa PE=2 SV=1
MAGKLMHAVQYSTYGGGAAGLKHVEVPVPSAKRDEVLLKLEATSLNPVDWKMQNGLLRPL
LPWRFPYVPGADVAGEVVEVGPGVTNFKTGDKVVAILSHISGGGLAEFVVAKKGLPVARP
PEVSAAEGAGLPVAGLTAHQAVTQSAGVKLDGSGNQKNILITAASGGVGHYAVQLAKLGN
THVTATCGARNIEFVKSLGADEVLDYKTPEGAALKSPSGKKYDAVIHCAAGIPWSTFEPN
LSANGKVIDITPGLSAYMASAFKKLTFSKKQLVPLLLIPNGENLNYLVNLVKEGKLKTVI
DSKHPLSRAEDAWAKIIDGHATGKIIVEP
>tr|A9S3C8|A9S3C8_PHYPA Predicted protein OS=Physcomitrella patens subsp. patens GN=PHYPADRAFT_123644 PE=4 SV=1
MAAQMMRAVQYSTFGGGAAALQHVEIPMPVPAKDQLLIKVEAASVNPVDWKVIQAGLFKL
FLPAKLPYIPGTDMAGEVVGLGPGVTSFAVGDKVSCWSDIRNGGSLAEYAAVPIKTTAKR
PETVSAIDGASFGVAGQTALQAVRDSAGIKLDGSSKDKNLLITAASGGVGTYAVQIAKLG
GAHVTATCGARNVALIKSLGADEVLDYKTPEGVKMESPSGRKYDAVIHCAKYQPFSDFKP
QLKKNGKVIDLTPSPKGLLATGFQLATFSSQRFVPFLMRGNSDDLAVLTSLVNEGKLKTV
VDSTFPLSKAEKAWEKQIEGHSTGKVLVTMVGE
>tr|A9SVG2|A9SVG2_PHYPA Predicted protein OS=Physcomitrella patens subsp. patens GN=PHYPADRAFT_188822 PE=4 SV=1
MASHSVLDIPKTMKAVQYSCYGGGAEGLEHVELPVPKPGRDEVLVKVEACSINPIDWKVQ
KGAMKPVLPYKFPHVPGADIAGMVVSVGPAVTTFVPGDKVVSCLGRAGGGLAEYAIAPIR
VTIKRRHEVTPIQGAALLISGFTALQSVRNSAGIDIERRSTESKNILIRAASGGVGTLAV
QIAKLGGAHVTVTCNPNNFELLKSLGADETLTYEALKGAAPESPTGKKYDVVINCGPNRP
FPQYKFLLAPAGFVIDLNPSPKGFMTTAIHAFSLSKQKYFPFMHIPNCADMYLLFNLLHQ
KKIRVVIDSTYPLAKAQEAWSRCMEGVAVGKIVISICEPLQSLAGHHTVVTSPPPTPKH
>tr|B4FY06|B4FY06_MAIZE Putative uncharacterized protein OS=Zea mays PE=2 SV=1
MLRPFLPRKLPFIPVTDVAGVVADVGPGINGFQAGDQVVAMLNSFNGGGLAEYAVASENL
TVKRPPEVSAAEGAGLPIAAGTALQALRTIGAKFDGTGKPMNVLVTAASGGVGLYAVQLA
KRAGLHVTATCGARNVELVKSLGADEVLDYRTPEGATLQSPSGKKYDGVVHCTVGTSWST
FEPVLAATGKVIDITPNLTAILKSALHSVTFARKRLVPLLLSPNKADLEFLVGLLKDGKL
ETLIDSRFPLSEVSKAWEKSIEGHATGKIIVEMGD
>tr|B6SZC2|B6SZC2_MAIZE Chloroplastic quinone-oxidoreductase OS=Zea mays PE=2 SV=1
MAAPKKTMRALRYDKYGGGAEGLKHVEVPVPSPSKGEVLLKLEAASINPIDWKIQKGMVR
PFLPRKFPFIPVGDMSGEVVELGSGVTDFKPGDKVISISFPNGGGLAEYAVAPASLTVAR
PPEVSAAEGASLPTAASTALQQLKAAGVSSFDGGSGSGSGSGADSDGPKNVLVTAASGGV
GHYAVQLAKLAGLRVTATCGARNLGLVAGLGADEVLDYKTPEGARLLSPSGTRYDAVAHC
ATGTPWSVFAPVLADRATVVDVTPGVAAAAKSFLQKVTFSRKRLVPLVLIPKKEEMEWLV
EMTRQGKLRTVVDSRYSLSRAQEVWAKSIDWHATGKIVVEMGGAAE
>tr|B6T2P8|B6T2P8_MAIZE Chloroplastic quinone-oxidoreductase OS=Zea mays PE=2 SV=1
MAAASAAAPTKTANIPATMRAVQYDSCGGGAAGLKHVEVPVPSAKKNELLLKLEASSINP
VDWKVQKGMLRPFLPRKLPFIPVTDVAGVVADVGPGINGFQAGDQVVAMLNSFNGGGLAE
YAVASENLTVKRPPEVSAAEGAGLPIAAGTALQALRTIGAKFDGTGKAMNVLVTAASGGV
GLYAVQLAKRAGLHVTATCGARNVELVKSLGADEVLDYRTPEGASLQSPSGKKYDGVVHC
TVGTSWSTFEPVLAATGKVIDITPNLTAILKSALHSVTFARKRLVPLLLSPNKADLEFLV
GLLKDGKLKTLIDSRFPLSEVSKAWEKSIEGHATGKIIVEMAD
>tr|B6TE27|B6TE27_MAIZE Chloroplastic quinone-oxidoreductase OS=Zea mays PE=2 SV=1
MAAPSGTMRAVQYDRYGGGARGLKHVEVPIPSPKKGEVLIRMEATSINVVDWKFQNGFAR
PFMPRRFPFISGFDLAGEVVELGAGVSSFKPGDKVIAINFPNGGGLAEYAVASASRTAAR
PPEVSAVEGVCVPIAAVTALGSLRTAGVTVTLDDPARAPATPKNVLVTAASGAVGHFAVQ
LARMGGHNVTATCGARNLGLVRSLGADEALDYKTPEGAKLRSPSGRKYDAVVHCAAKGLP
WSVFRPVLAASGTVVDITPGFVAVVTAILQVATFSKKRLVPLIVTPKKEEMELLLGMLKQ
GRLKTVIDSRHPLGSAHEGWAKSMSGHATGKVVIEIGAAQP
>tr|B7F2J6|B7F2J6_ORYSJ cDNA clone:002-144-E03, full insert sequence OS=Oryza sativa subsp. japonica PE=2 SV=1
MATSSRRMRAVQYDKYGGGAQALKHVEVPIPTPKKGEVLIKMEAGSINQVDWKFQKGVAR
PFMPNKFPFIPVYDLAGEVVELGRGVSSFKVGDKVIAINFPGGGGLAEYAVAQASRTAPR
PPEVSAAVGACLPIAAVTALVALRTAGVSLDAGDGGGGGAKKNVLVTAASGGVGHFAVQL
ASAAGHRVTATCGARNAGLVGGLGADKVLDYATPEGAALRSPSGRRYDAVVHCAAVAGLP
WSAFAPVLADAGVVVDLTPGAAAFATALRQRVTFSRKRLVPLFVSPTKEDMELVAGMVAE
GKLRAVIESRHPLSRAEEGWARSMAGHATGKIIVEMGDEQ
>tr|Q01KR8|Q01KR8_ORYSA OSIGBa0113I06.4 protein OS=Oryza sativa GN=OSIGBa0113I06.4 PE=4 SV=1
MAAGGGIPATMRAVQYTGYGGGAGALKHVEIPVPSVKKHEVLIKVEAASVNPIDWSIQKG
MLRPFLPKFPFIPVTDVAGEIVEAGSAVHELKVGDKVLSKLNFWKGGGLAEYVAAPESLT
VVRPAGVSAVDAAGLPVAGLTALKALMSIGTKFDGTGGTGANVLITAASGGVGTYAVQLA
KLGNHRVTATCGARNMDLVRSLGADEVLDYNTPQGAALTSSASDEKYDYIINTAMNVNWS
AMKPTLSSRGRVVDITPNPGNYVAAMLTMFARKKITMMALMSLGKEEMRFLMELVGEGKL
RTVVDSRCPFEKAAEAWEKSMGGHATGKVIVEM
>tr|Q01KS1|Q01KS1_ORYSA OSIGBa0113I06.1 protein (OSIGBa0104J13.8 protein) OS=Oryza sativa GN=OSIGBa0113I06.1 PE=4 SV=1
MAAGERPATMRAVQYSGYGGGAAALKFVEIPVPSVKKDEVLVKVEAASINQSDLMTQKGM
MRPFHPKFPFIPVNNVSGEIVEVGSAVREFKVGDKVVSKLDFWTAGGLAEYVATSDKLTV
ARPAGISAADAAGVPVAGLTALQALKAIGTKFDGSGTSGGADVLITAASSGVGTYAVQLA
KLGNHRVTATCGARNLGLVAGLGADEVLDYKTPEGAALSSPSGKKYDYIVNISNKNKWSV
FKPRLSSHGRVVDVAPNFGNFVASVVTLFSRRKKLSLVSLKMSKEDLGLLLELMREGKLR
TVVDSRHPFEKAADAWARSLSGHATGKVIVEM
>tr|Q01KT3|Q01KT3_ORYSA OSIGBa0140A01.6 protein OS=Oryza sativa GN=OSIGBa0140A01.6 PE=4 SV=1
MAGAAATPPAMMRAVQYDACGGGAAGLKHVEVPVPSAKKNEVLLKLEAATINPVDWKIQK
GMLRPLLPRRLPFIPVTDVAGVVAGVGPGVNDFAVGDQVVAMLNSMNGGGLAEYAVAAAN
LTVKRPPNVSAAEGAGLPIAAGTALQALRSIGAKFAGTGEPLNVLVTAASGGVGLYAVQL
AKLANLHVTATCGARNAELVRGLGADEVLDYRTPEGAAMRSPSGRRYDGVVHCTVGVGWP
AFEPLMAPRGKVIDITPNFSAMLTSALHAVTLRRKRLVPLLLSPNKADLEFLVGLVGEGK
LRTVVDSRFPLGDAAKAWQKSIDGHATGKIVVEMEG
>tr|Q01KT9|Q01KT9_ORYSA OSIGBa0105P02.6 protein (OSIGBa0104J13.1 protein) OS=Oryza sativa GN=OSIGBa0105P02.6 PE=4 SV=1
MAAGGRPATMRAVQYGGYGGGAATLKFVEIPVPSLKKNEILIKIEAASLNQADWRIQKGL
MRPFHPKFPFIPVTDVSGEVIEVGSAIHEFKVGDKVVSKLNLWKAGGLAEYVAASESDTV
SRPAGISAADAAGLPVAGLTALQALSSIGTKFDGSGTGADVLITAASSGVGTYAVQLAKL
GNHRVTTTCGARNLDLVGSLGADEVLDYATPEGAALASPSGRKYDYIINLTDRGKWSVFR
PQLSSNGGRVVDVSPNLGNFLASVMTLFSRRKRLSLVILTLGKKELGFLLELMREGKLKT
VVDSRHPFEKAAEAWERSMSGHATGKVIVEM
>tr|Q0J0N7|Q0J0N7_ORYSJ Os09g0503100 protein OS=Oryza sativa subsp. japonica GN=Os09g0503100 PE=2 SV=1
MAAAADAAPKTMRAVQYDKYGGGPEGLKHVEVPIPAPKEGELLIKMEAASINPIDWKIQK
GMLRLFLPKKFPFIPVGDLSGEVVELGGGVSGFKPGDKVVSMSFPNCGGLAEYAVAPASL
TVARPPEVSAADGATLPAAAGSALQQLKAAGVRFDADADAAAAAGGPKNVLVTAASGGVG
HYAVQLAKLAGLHVTATCGARNLAFVRDGLGADEALDYRTPDGAALRSPSGRRYDAVAHC
APPAPWPVFRDALADAGGVVVDLTPGVAATVRSFLHRVTFSKKRLVPLILMPKKEEMEWL
VDMAKQGKLKTTIDSKYPLSRAQEAWAKSMEGHATGKIVVEMGGTE
>tr|Q0J0P9|Q0J0P9_ORYSJ Os09g0502500 protein (Fragment) OS=Oryza sativa subsp. japonica GN=Os09g0502500 PE=4 SV=1
IAPDSLFSVAERYPSYENEAQSVRNFCNRFHLWARAMATSSRRMRAVQYDKYGGGAQALK
HVEVPIPTPKKGEVLIKMEAGSINQVDWKFQKGVARPFMPNKFPFIPVYDLAGEVVELGR
GVSSFKVGDKVIAINFPGGGGLAEYAVAQASRTAPRPPEVSAAVGACLPIAAVTALVALR
TAGVSLDAGDGGGGGAKKNVLVTAASGGVGHFAVQLASAAGHRVTATCGARNAGLVGGLG
ADKVLDYATPEGAALRSPSGRRYDAVVHCAAVAGLPWSAFAPVLADAGVVVDLTPGAAAF
ATALRQRVTFSRKRLVPLFVSPTKEDMELVAGMVAEGKLRAVIESRHPLSRAEEGWARSM
AGHATGKIIVEMGDEQ
>tr|Q0JDX4|Q0JDX4_ORYSJ Os04g0359700 protein OS=Oryza sativa subsp. japonica GN=Os04g0359700 PE=4 SV=1
MELAGEGKLKMVANSWHPFEEAAEPWEKSTGGHATRKTTGEIQELLGIMAAGGGIPATMR
AVQYTGYGGGAGALKHVEIPVPSVKKHEVLIKVEAASVNPIDWSIQKGMLRPFLPKFPFI
PVTDVAGEIVEAGSAVHELKVGDKVLSKLNFWKGGGLAEYVAAPESLTVVRPAGVSAVDA
AGLPVAGLTALKALMSIGTKFDGTGGTGANVLITAASGGVGTYAVQLAKLGNHRVTATCG
ARNMDLVRSLGADEVLDYNTPQGAALTSSASDEKYDYIINTAMNVNWSAMKPTLSSRGRV
VDITPNPGNYVAAMLTMFARKKITMMALMSLGKEEMRFLMELVGEGKLRTVVDSRCPFEK
AAEAWEKSMGGHATGKVIVEM
>tr|Q0JDX6|Q0JDX6_ORYSJ Os04g0358000 protein OS=Oryza sativa subsp. japonica GN=Os04g0358000 PE=4 SV=1
MAAGGRPATMRAVQYGGYGGGAATLKFVEIPVPSLKKNEILIKIEAASLNQADWRIQKGL
MRPFHPKFPFIPVTDVSGEVIEVGSAIHEFKVGDKVVSKLNLWKAGGLAEYVAASESDTV
SRPAGISAADAAGLPVAGLTALQALSSIGTKFDGSGTGADVLITAASSGVGTYAVQLAKL
GNHRVTTTCGARNLDLVGSLGADEVLDYATPEGAALASPSGRKYDYIINLTDRGKWSVFR
PQLSSNGGRVVDVSPNLGNFLASVMTLFSRRKRLSLVILTLGKKELGFLLELMREGKLKT
VVDSRHPFEKAAEAWERSMSGHATGKVIVEIF
>tr|Q38M75|Q38M75_SOLTU Ripening regulated protein-like OS=Solanum tuberosum PE=2 SV=1
MAGKIMQAVQYDSYGGGAAALKHVEVPVPTPTKDEVLVKVEATSINPLDCKIQKGMFRPL
LPPKFPFIPATDVAGEVVEVGSNVKSSKAGDKVVAMLSTKSGGGLAEYAVPKESLTVSRP
AEVSAAEGAGLLIAGLTALQALVNPAEVKLDGTGPRKNILVTAASGGVGHYAVQLAKLGN
AHVTATCGARNFDFVKSLGADEILDYKTPEGAALKSPSGQKYDAVINCTTGIPWSTFEPN
LSSSGKVIDLTPGASSMWTFAVKKLTFSKKQLVPFLLNAKKENLELLVRLVKEGKLKTVI
DSKFPLSKAEDAWSRSIDGHATGKIFVEP
>tr|Q56D13|Q56D13_TRIMO Quinone reductase OS=Triticum monococcum GN=QR1 PE=2 SV=1
MATPTTTPATMRAVQYDACGGGAAGLKHVEVPVPSAKKNEVLLKLQAATINPVDWKIQKG
DLRPLLPRRLPFIPVTDVAGVVVDVGPGVKGLTVGDQVVAMLNSFNGGGLAEYAVASANL
TVKRPAEVSAAEGAGLPIAAGTALQALRSIGAKFDGTGKPLNVLVTAASGGVGLYPVQLA
KLTNLCYRHLRGRNMDLVKSLGADEVMDYRTPEGASLQSPSGRKYDGVVHCTVGVSWSSF
QPLLSDAGRVIDITPNFSAILTSALHRMTFSKKRLVPLLLSPNKADLEFLVGLLKEGKLK
TVVDSKFLLSEADKAWQSSIDGHATGKIVVEMES
>tr|Q6T7C8|Q6T7C8_GOSBA Fiber quinone-oxidoreductase (Fragment) OS=Gossypium barbadense PE=2 SV=1
MRAVQYSKYGGGVADLKHVEVPVPSPKKDEVLIKVETASINPIDWKLQDGVARPFLPRKF
PHIPGTDVAGEVVQVGSEVQSFKVGENVVAVLGNGGALAEYAVANEGSTVSRPPEVSARE
AAALPIAGLAAHQSLTQLAGIKLDGTGPEVNVLVTAASGGVGQYAVQLLKLANAHITATC
GARNIDLIRSLGADEGLDYKTPDGVALKSPSGRTYDVIIHCAHKIPWSTFEANLTSKGKV
VDPPPGFGTLMSVAFKKIPFAKRQLIPLFPSPKKETLEFLVKLVKEGKLNPVIDSVHPLS
KAEEAWAKSIDGHATGKILVEP
>tr|Q7FA34|Q7FA34_ORYSJ OSJNBa0034E24.2 protein (Putative uncharacterized protein) OS=Oryza sativa subsp. japonica GN=OSJNBa0034E24.2 PE=4 SV=1
MELVCYLDADDVLNYNTPEDAILMSSASGEKYDYIINFAINIGWSLMRPTLTSHGRVVEI
TPNPGNYIQGGPTMTQSSKSLARAPGYIVTVLTMFANKKITCMSMRNEEMRFTMELAGEG
KLKMVANSWHPFEEAAEPWEKSTGGHATRKPEHFLSDSYRINETMTTGEIQELLGIMAAG
GGIPATMRAVQYTGYGGGAGALKHVEIPVPSVKKHEVLIKVEAASVNPIDWSIQKGMLRP
FLPKFPFIPVTDVAGEIVEAGSAVHELKVGDKVLSKLNFWKGGGLAEYVAAPESLTVVRP
AGVSAVDAAGLPVAGLTALKALMSIGTKFDGTGGTGANVLITAASGGVGTYAVQLAKLGN
HRVTATCGARNMDLVRSLGADEVLDYNTPQGAALTSSASDEKYDYIINTAMNVNWSAMKP
TLSSRGRVVDITPNPGNYVAAMLTMFARKKITMMALMSLGKEEMRFLMELVGEGKLRTVV
DSRCPFEKAAEAWEKSMGGHATGKVIVEM
>tr|Q7FA53|Q7FA53_ORYSJ OSJNBa0018J19.3 protein OS=Oryza sativa subsp. japonica GN=OSJNBa0018J19.3 PE=4 SV=1
MAAGGRPATMRAVQYGGYGGGAATLKFVEIPVPSLKKNEILIKIEAASLNQADWRIQKGL
MRPFHPKFPFIPVTDVSGEVIEVGSAIHEFKVGDKVVSKLNLWKAGGLAEYVAASESDTV
SRPAGISAADAAGLPVAGLTALQALSSIGTKFDGSGTGADVLITAASSGVGTYAVQLAKL
GNHRVTTTCGARNLDLVGSLGADEVLDYATPEGAALASPSGRKYDYIINLTDRGKWSVFR
PQLSSNGGRVVDVSPNLGNFLASVMTLFSRRKRLSLVILTLGKKELGFLLELMREGKLKT
VVDSRHPFEKAAEAWERSMSGHATGKVIVEM
>tr|Q7XMU4|Q7XMU4_ORYSJ OSJNBa0018J19.14 protein OS=Oryza sativa subsp. japonica GN=OSJNBa0018J19.14 PE=4 SV=2
MAAGGGIPATMRAVQYTGYGGGAGALKHVEIPVPSVKKHEVLIKVEAASVNPIDWSIQKG
MLRPFLPKFPFIPVTDVAGEIVEAGSAVHELKVGDKVLSKLNFWKGGGLAEYVAAPESLT
VVRPAGVSAVDAAGLPVAGLTALKALMSIGTKFDGTGGTGANVLITAASGGVGTYAVQLA
KLGNHRVTATCGARNMDLVRSLGADEVLDYNTPQGAALTSSASDEKYDYIINTAMNVNWS
AMKPTLSSRGRVVDITPNPGNYVAAMLTMFARKKITMMALMSLGKEEMRFLMELVGEGKL
RTVVDSRCPFEKAAEAWEKSMGGHATGKVIVEM
>tr|Q7XMU7|Q7XMU7_ORYSJ Os04g0359100 protein OS=Oryza sativa subsp. japonica GN=OSJNBa0018J19.11 PE=4 SV=2
MAAGERPATMRAVQYSGYGGGAAALKFVEIPVPSVKKDEVLVKVEAASINQSDLMTQKGM
MRPFHPKFPFIPVNNVSGEIVEVGSAVREFKVGDKVVSKLDFWTAGGLAEYVATSDKLTV
ARPAGISAADAAGVPVAGLTALQALKAIGTKFDGSGTSGGADVLITAASSGVGTYAVQLA
KLGNHRVTATCGARNLGLVAGLGADEVLDYKTPEGAALSSPSGKKYDYIVNISNKNKWSV
FKPRLSSHGRVVDVAPNFGNFVASVVTLFSRRKKLSLVSLKMSKEDLGLLLELMREGKLR
TVVDSRHPFEKAADAWARSLSGHATGKVIVEM
>tr|Q7XVK0|Q7XVK0_ORYSJ OSJNBa0069D17.1 protein OS=Oryza sativa subsp. japonica GN=OSJNBa0069D17.1 PE=4 SV=1
MAGAAATPPAMMRAVQYDASGGGAAGLKHVEVPVPSAKKNEVLLKLEAATINPVDWKIQK
GMLRPLLPRRLPFIPVTDVAGVVAGVGPGVNDFAVGDQVVAMLNSMNGGGLAEYAVAAAN
LTVKRTPNVSAAEGAGLPIAAGTALQALRSIGAKFDGTGEPLNVLVTAASGGVGLYAVQL
AKLANLHVTATCGARNAELVRGLGADEVLDYRTPEGAAMRSPSGRRYDGVVHCTVGVGWP
AFEPLMAPRGKVIDITPNFSAMLTSALHAVTLRRKRLVPLLLSPNKADLEFLVGLVGEGK
LRTVVDSRFPLGDAAKAWQKSIDGHATGKIVVEMEG
>tr|Q9AYU1|Q9AYU1_TRIVS Quinone-oxidoreductase QR1 (Fragment) OS=Triphysaria versicolor PE=2 SV=1
MAGKLMRAVQYDGYGGGAAGLKHVEVPIPSPGKGEVLIKLEAISLNQLDWKLQNGMVRPF
LPRKFPFIPATDVAGEVVRIGQDVKNFKPGDKVVAMLGSFGGGGLAEYGVASEKLTVHRP
PEVSAAESSGLPIAGLTAHMALTQHIGLNLDKSGPHKNILITAASGGVGQYAVQLAKLGN
THVTATCGSRNFDLVKSLGADEVIDYKTPEGAALKSPSGKKYDAVIHCASPLPWSVFKPN
LSKHGKVIDITPGPRVMLTSAMTKLTCSKKRLVTLLVVIKGEHLSYLVELMREGKLKTVI
DSKFSLSKAEEAWAKSIDGHATGKIVVEP
>tr|Q9SXF6|Q9SXF6_LITER LEDI-4 protein OS=Lithospermum erythrorhizon GN=LEDI-4 PE=2 SV=1
MAGKLMRAVWYEGYGGGAAKLKHVEIPIPKPSKDEVLIKFEAVSLNPIDCKIQEGMARPI
LPRKFPHIPGYDVTGEIVETGSGAKKFKAGDKVVAIISHTGGGGLAEYGVAKENMIVVRP
PEVSPAQAAPLHVTALTAHQALTQAIGLKLDGSGSQKNLLITAASGGVGHYAVQLAKLGN
AHVTATCGARNIDLVKSLGADEVLDYKSPDGVALKSPSGKKYDAILHCGPAIPFSVFEPN
LSAKGKVIDITPSPKAIFTFVLKKITWSSKTLEPLFSSPQSRESGVCC
