# Supplementary material for: Subdivision of the MDR superfamily of medium-chain dehydrogenases/reductases through iterative hidden Markov model refinement
Source: BMC Bioinformatics. 2010 Oct 27;11:534. doi: 10.1186/1471-2105-11-534 (PMC2976758; doi:10.1186/1471-2105-11-534)
Supplement: Additional file 4 — MDR family alignment figures. Illustrations showing the mafft MSAs from Additional file 3: mdr-sequences. Red sequence identifiers denote sequences from UniProtKB/TrEMBL, while blue correspond to sequences from Swiss-Prot. The position cscores are shown in a bar plot under the MSA. Positions that contain gaps in over 90% of the sequences have been removed from the alignment in order to increase readability. [file 1471-2105-11-534-S4.ZIP › mdr/MDR028.fasta]

>tr|Q0US09|Q0US09_PHANO Putative uncharacterized protein OS=Phaeosphaeria nodorum GN=SNOG_05455 PE=4 SV=1
MPPNNIPMTMRGVVLVGHGGFDKLEYRDDLTVPTPAADEVLIRVTAAGINNTDINTRIGW
YSKGVRGATDAESTAASDTRQDDDSSWSGAPLKFPRIQGADCCGRIVAVGSNVDTERIGD
RVLVRTMLRHYVSNRPYECWTFGSECDGAFAQYTVAPAQETYKVNCDWTDVELGSIPCAY
STAENMLHRANVKSGEKVLITGASGGVGAAAIQLAKRRGADVIAVGGRDKLQQLLELGAD
QVIPRGEASRNVKKETVDVVIDLVAGPTFTELLALLKKGARYAVAGAIAGPIVELDVRTL
YLKDLSFFGCTFQEDILFSNLISYIERAEIRPNVGKVFPLKDIVAAQEHFLKKFTCGKLV
LSIP
>tr|A3SJT5|A3SJT5_9RHOB Alcohol dehydrogenase, zinc-containing protein OS=Roseovarius nubinhibens ISM GN=ISM_04965 PE=4 SV=1
MSKAPSPTTAPKGQMMAVVTTGNGGYDKLDYRPMPIPQPGPGEVLLQVLAAGMNNTEINT
RLGWYSSSVTTDTSGQADAQETRAEDKDDGGWNGATPFPIIQGTDCCGRVVALGQGVDAA
LMGTRALVRACMRPNGYEVMDNIWMASDFDGAFAQFVKVPASEVFPVSCDWSDAELATIP
CAYGTAENMLHRAGLGPDDTVLVTGASGGVGSATVQLARRRGARVIAITSPSKSDLIRDL
GADQVLSRDADLVATLGEMSVSLVVDNVAGPGFPTMLKLLKRGGRYVSSGAIAGPMVSLD
MRDMYLKDIRLIGTTAWDAPVFANLISYIEAGEIRPLLAKTFPLSEIVTAQKEFLQKSHV
GNFVLIPPAP
>tr|A3SNG3|A3SNG3_9RHOB Alcohol dehydrogenase, zinc-containing OS=Roseovarius nubinhibens ISM GN=ISM_14095 PE=4 SV=1
MTDLPKTMKAMVLKGHGDLDAYEWHEDWPVPELSQHEVLIKVGACGLNNTDVNTRTGWYS
KAVDQATTGGAYETVDDEDPTWGGRPITFPRIQGADVVGRVVAVGPDTDPSFIGKRVMVD
GWLRDWSDPDNKDKTGYYGSECDGGYAEYTKADTRGIMVVNSDLSDAELATFQCSYTTAE
GMLSRANVVAGDTVLIPGASGGVGGALIQLAKRRGARTIALASEAKHAEVAALGPDLILP
RSPDNLRAALGDEKITVVADVVGGPLWPQLIDVLERGGRYTCSGAIAGPMVELDLRTFYL
RDLTFTGSTVIPPHIFPDVVTYIERGELRPMLAATYPLRDLPKAQAAFIDKAHAGNIVVV
P
>tr|A3SUX3|A3SUX3_9RHOB Hypothetical oxidoreductase protein OS=Sulfitobacter sp. NAS-14.1 GN=NAS141_12911 PE=4 SV=1
MTLPETMKAVRLTGHGGLDKLEWCDDAPVPQPDAGEVLIRVGASAVNNTDVNTRTGWYSK
AVRGDTGSAATEGYAGASDADGAWSGALSFPRIQGADCCGEIVAVGDGVDAARIGQRVLV
RPMHRPAGAGPDALVTFGSERNGGFAEYTTVGDEHALRIESPLSDVELASFPCAFSTAEG
MIQRAGLGDERVLITGASGGVGSAAVQLAKRRGAHVTASTSPAKMEALKTLGADAVIDRN
EPYPNDAFDVALDLVGGPHWPELLDALVPRGRYVTSGAIAGPIVELDLRTLYLKDLTLIG
STRQDPRVFSDLVSYIEAGEIKPVVAETYPLADLHAAQKAFLEKSHMGKIGVTIAD
>tr|A3TUB5|A3TUB5_9RHOB Alcohol dehydrogenase, zinc-containing OS=Oceanicola batsensis HTCC2597 GN=OB2597_08214 PE=4 SV=1
MMTLPDTMKAMVLTGHGGLDKLEWREDVPVTRPAAGEVLIRVGASAVNNTDVNTRTGWYS
KAVRGDTNAAATTGYDGASDADGGWSGALNFPRIQGADCCGRIVAVGDGVETARVGERVL
VRPMYSPKDEDADALVTFGSERDGGFAEFATVESRNALRIESSLADVELASFPCAFSTAE
GMIQRAGLGAERVLITGASGGVGSAAVQLAKRRGAHVTAVTSPAKAADLSALGADAILGR
EEALPEDAFDVVLDLVGGPRWPALLEALAVRGRYVTSGAIAGPIVELDLRTLYLKDLTLI
GSTRQDPEVFTDLIGYIERGGIRPVLAETFRLRDLHKAQEAFLEKSHMGKIGIEIAG
>tr|A3UPV6|A3UPV6_VIBSP Hypothetical oxidoreductase protein OS=Vibrio splendidus 12B01 GN=V12B01_17741 PE=4 SV=1
MNFEVPKTMKGAEMLGHGGAEMLGYREDIAVPQIEPNEVLIKVMAAGVNNTDINTRIGWY
AKSDDSDDASWSGEALKFPRIQGADVCGFIVAVGNEVPADRIGERVLIEPCLTEVYGRDL
PQPWYFGSECDGGFAEYTKVAAKHAYAVNSTMSDVELASFPCSYSTAENMLTRANVAEGD
RVLISGASGGVGSAAIQLAKARGAYVIAITSPSKNQQLLELGADEVIARDADLVKALGES
SVNVVIDLVAGDKWPEFLEVLKPHGRYAVSGAIGGAMVELDVRTLYLKDLSFFGCTVLEP
QVFQNLVNRIEKQQIGAIVAESYPLADIHKAQDEFLKKKHVGKIVLEVAQS
>tr|A3X376|A3X376_9RHOB Alcohol dehydrogenase, zinc-containing OS=Roseobacter sp. MED193 GN=MED193_18299 PE=4 SV=1
MRAVVTMGHGDLDQLVLHPDWPRPDPEPGEVLIRVGACGLNNTDVNTRSGWYSKTVTDAT
TGGAFDEVGEDDPTWGGAPITFPRIQGADVCGTIVAVGAGVDAARIGERVITDGWLRDAD
APEDMNKTGYFGSERNGGFAEYTTIPSSNALDVNSTLSDAELATFSCSYSTAEGMLTRAR
VTADDTVLIPGASGGVGGALVQLAKRRGARVIAIASEGKHSDVAALGPDMILPRAPAHLR
SALGDERITVVADVVGGPYWPSLIDILERGGRYTCSGAIAGPMVSLDLRTFYLRDLTFTG
STVIDLEVMPNIVRYIEEGAIKPSLAATYPLEDLRAAQSAFIAKEHTGNIVVTP
>tr|A3YHF0|A3YHF0_9GAMM Hypothetical oxidoreductase protein OS=Marinomonas sp. MED121 GN=MED121_23870 PE=4 SV=1
MSDLAKGFMEGVVLTGHGGLEKLEYRDKLPLPVPAENEVLVKVHAAGINNTDINTRIGWY
SKTVTGDTNQVAEDGLKDNADDGSWSGEPLAFPLIQGADCCGEIIAVGAGVDKNRIGERI
LIRPMQQNLNQKGELKSITMGSECNGGFAQYTKALAHECYPVDSNLSSIELASFPCAYST
AENMIDRVQVNETDTVLITGASGGVGSAAIQLAKRRGAKVIAVCAKSKAESVLAVGADKV
LAREESILLHQARESVDVVIDLVAGDSWSELIDVLKVRGRYAVAGAIAGPIVEMDVRTLY
LKDLTYYGCTFQPASVFENLVRYINDGEIKPLVSKVYELAQIKEAQTDFLNKTYTGKLVL
SVSK
>tr|A5KUG3|A5KUG3_9GAMM Hypothetical oxidoreductase protein OS=Vibrionales bacterium SWAT-3 GN=VSWAT3_13652 PE=4 SV=1
MKFEIPKTMKGVEMLGHGGAEMLGYREDIAVPQIEPNEVLIKVMAAGVNNTDINTRIGWY
SKSEDSDDASWSGEALKFPRIQGADVCGFIVAVGNEVSADRIGERVLIEPCLTEVYGRDL
PQPWYFGSECDGGFAEYTKVAAKHAYAVDSSMSDAELASFPCSYSTAENMLTRANVTEGD
RVLISGASGGVGSAAIQLAKARGAHVIAITSPSKNQQLLELGADEVIARDADLVEALGES
SVNVVVDLVAGDKWPEFLEALKPHGRYAVSGAIGGAMVQLDVRTLYLKDLSFFGCTVLEP
QVFQNLVNRIEKQQIKPIVAQSFPLADIHTAQDEFLKKKHVGKIVLEVAER
>tr|A6CWL4|A6CWL4_9VIBR Alcohol dehydrogenase, zinc-binding domain protein OS=Vibrio shilonii AK1 GN=VSAK1_19669 PE=4 SV=1
MSSIMTGVQLIGHGDLEQLVVKSDIAVPKPAANEVLIKVSAAGVNNTDINTRIGWYSKGD
NDSEDAGWSGNALSLPRIQGADVCGHIIAVGEHIDDARIGERVLIDPCLRYADGERLDHF
WYFGSECDGGFAEYTVVDSRQAYSVNSSYSDIELASFPCSYSTAENMLTRASVTANDTVL
VTGASGGVGSAAVQLAKARGAKVIAVTSESKASALLDIGADKTVSRGESLVDTLGRNSVS
VVVDLVAGPQWPELLEVMQPKGRYAVSGAIGGAMVELDVRTLYLKDLSFFGCTGLEDEVF
PNLISRIEHSQIKPLVGKVFALSDIKQAQREFVEKSHIGKIVLQVTQG
>tr|A6FKW8|A6FKW8_9RHOB Alcohol dehydrogenase, zinc-containing OS=Roseobacter sp. AzwK-3b GN=RAZWK3B_02410 PE=4 SV=1
MLLPATMKAMVLTGHGGPEKYEWHEDWPTPLPGPREVVVKIGACGLNATDVNTRTGWYGK
TGWSGRPVRFPLIQGADAVGTIAAVGDRTDPSLIGKRVMIDGWQRDWKAPEDMNRALYFG
SECDGGFAEYARVDPRNMMIVDSPLSDAELATFQCSYTTAEAMLARADVGAADTVLVPGA
SGGVGSALVQLGKRRGARVIALASEEKHPELGVLEPDLILPRAPDDLRLALGNEAVTVIA
DVVAGSLWPQLIGVLERGGRYVCSGAIAGPEVTLDLRQVYLRDLTLLGSTVIPANIFADV
VTYIERGEIKPLLAETYAVRDLVKAQAAFEEKRHVGKIVVIP
>tr|A9E609|A9E609_9RHOB Alcohol dehydrogenase, zinc-containing OS=Oceanibulbus indolifex HEL-45 GN=OIHEL45_14115 PE=4 SV=1
MPVPRPDAGEVLIRVGASAVNNTDVNTRTGWYSKAVRGDTGSAATEGYAGASDADGAWSG
ALSFPRIQGADCCGKIGAVGDGIDTARIGQRVLVRPMHRPTGAEPDGLVTFGSERDGGFA
EYTTVDDEHAVRIDSPLTDIELASFPCAFSTAEGMIQRAGLGAERVLITGASGGVGSAAV
QLAKRRGAHVTASTSPAKMDALKTLGADAVMDRSDAYAKDAFDVVLDLVGGPRWPELLDA
LVPRGRYVTSGAIAGPIVELDLRTLYLKDLTLIGSTRQDPRVFTDLVSYIEAGEIHPVVA
ETYGLRDLRAAQEAFLEKSHMGKIGVTIAG
>tr|B5JAZ5|B5JAZ5_9RHOB Oxidoreductase, zinc-binding dehydrogenase family OS=Octadecabacter antarcticus 307 GN=OA307_383 PE=4 SV=1
MTLDLPTTMSGVATLGHGGPEMLVWRDDLPVPSAGPDEVVIKVAAAAVNNTDINTRIGWY
SKAVTGATDDVSASNDADGNTDGGWSGTPLPFPIIQGADCCGYIVDVGADVDARRIGERV
IVRTMQSTGTGGAAFMTDTFGSEYNGGFAQYNKTFAAEAYVVDDTLSDPEWAAIPCAFST
AENMLQRASVGGESVLITGASGGVGAAAVQLARLRGADVWAMTQPAKADAVKALGADHIL
ARNATLPARQFDVVIDLVGGPAWPALLDSLKRGGRYVTAGAIAGPIVDLDLRTLYLNDLT
LFGSTFQPASVFADLIGYVQAGKLRPQIAANYDLRDIHAAQAAFSAKIHVGKITLTVPQ
>tr|B5K792|B5K792_9RHOB Alcohol dehydrogenase, zinc-containing OS=Octadecabacter antarcticus 238 GN=OA238_917 PE=4 SV=1
MTLPKTMSGIATLGHGGPEMLQWQTDLPVPTAGPTEVVIKVAAAAVNNTDINTRVGWYSK
SVTGATDAVSDTNDDDGGWSGIPLQFPIIQGADCCGYIVAVGANVDAARIGERVIVRTMQ
STGTHGAPFMTDTFGSEYNGGFAQYTKTFAAEAYAVNDTLLDAEWAAIPCAFSTAENMLQ
RASVSGESVLITGASGGVGAAAVQLARLRGADVWAMTQPTKADAVTALGADHIVARDAPL
PTRQFDVVIDLVGGPAWPALLDSLKRGGRYVTAGAIAGPIVDLDLRTLYLNDLTLFGSTF
QPTSVFGDLIGYVQAGKLRPHIAANYDLQDIHAAQAAFNAKTHVGKITLTVPQ
>tr|B6BCQ0|B6BCQ0_9RHOB Alcohol dehydrogenase, zinc-binding domain protein OS=Rhodobacterales bacterium Y4I GN=RBY4I_2409 PE=4 SV=1
MLLRVLAAGVNNTEINTRLGWYSSSVTTDTAAAAGRQEAHAEQKADGGWNKATPFPLIQG
TDCCGRVVAAGPGASQALTGKRVLVRPCMRPNGYGVMDNVWMASDFDGAFAEYVKVPASE
VFPVDCDWSDEELATIPCAYGTSENMLHRASVRAGELVLVTGASGGVGSATVQLAKRRGA
RVAAVTSRGKMDQLRGLGADIVLDRDSGLLAELGGESVDAVVDNVAGAGFPQMLKLLKRG
GRLVSSGAIAGPVVDLDMRDMYLKDITLIGCTAWDEPVFPNLISYIERGEIRPLVAKVFP
LKDIARAQQEFLKKTHFGNFVLVPPQA
>tr|Q1VBZ7|Q1VBZ7_VIBAL Hypothetical oxidoreductase protein OS=Vibrio alginolyticus 12G01 GN=V12G01_17847 PE=4 SV=1
MTTIPKVMKGVQLIGHGGPDMLRYRDDLPVPVPSPDDVLIQVAAAGVNNTDINTRTAWYS
KNDANSMDASWSGDALSLPRIQGADVCGTIVAVGENICPSRIGQRVLIEPCITRFNSQAL
SSPWYFGSECDGGFAQFTVVDSKHAYAVKSSLSDIDLASFPCSYSTAENMLVRSNVTASD
TVLISGASGGVGSAAIQLAKARGAYVIAIASPEKKEQITALGANQVIPRDANLTATLGEN
SVDVVIDLVAGEQWPQFLQVLKPGSRYAVSGAIGGPIVELDVRTLYLKDLALFGCTVLAP
EVFGNLVRYIEQNAIRPLVAESFPLNQIGQAQEVFSRKQHTGKLVLEIT
>tr|Q1ZA43|Q1ZA43_PHOPR Hypothetical oxidoreductase protein OS=Photobacterium profundum 3TCK GN=P3TCK_04711 PE=4 SV=1
MNKLPKKMSGVILTGHGGLEKLEYRTDLPVPTPEKGEVLIKVGASALNNTDINTRIGWYS
KCVIEQTNAGAFDGFQTINDNDASWSGIPVKFPRIQGADCCGEIVEVGEQVSSDRIGERV
LVRTLQQSVMTEAEYNCITYGSECDGGFAQYTKVLATEAFPVRSSLNDAELASFPCAYST
AENMIDRANVKPNDTVLITGASGGVGSAAVQLVKRRHAKVIAICSENKMEQLTALGADKV
IPRGRNLLDFLRQDSVDVVIDLVAGKQWPELPNLLRKGGRYTVAGAIAGPIVELDVRTLY
LKDLSFFGCTYQPRSVFENLIKYIERSELHPLVAKQYSLKEIKSAQQDFMAKKFVGKLIL
LPPE
>tr|Q2BLA5|Q2BLA5_9GAMM Hypothetical oxidoreductase protein OS=Neptuniibacter caesariensis GN=MED92_11494 PE=4 SV=1
MANYLESIPSTMKGIQLVGHGGLDQLVLNQQIDTPIPCASDVLIKVGAAGVNNTDLNTRI
GWYSKNDNDSEDASWAGTALKLPLIQGADVCGVVVAVGERADKQLLGKRVLIEPSLWEVD
GKKLQHAWYFGSECNGGFAEYAKVSAKHAHVIECDLTDEELASFPCSYSTAENLLTRAKV
KPGDRVLITGASGGVGSAAIQLAKARGAGVVAITSGSKAEGIRNIGADLVVDREQSLVET
LGENSVDVVIDLVAGEVWPQLLEVMKPFGRYAVSGAIGGPMVQLDVRTLYLKDLSFFGCT
VLEPEVFPNLIKRIEAGDIKPLVDKVYPLEEIHEAQTQFATKKHIGKIVLKIS
>tr|A1SW59|A1SW59_PSYIN Alcohol dehydrogenase, zinc-binding domain protein OS=Psychromonas ingrahamii (strain 37) GN=Ping_1955 PE=4 SV=1
MSPSSMKASMTAIVTTGSGGYDQLVCKQVPIPDLCNGEVLVKVLAAGVNNTEINTRLGWY
SSSVHGSTNDTSNSEKDQPKADGGWNKQTAFPFIQGTDCCGVVVNVADDVDTGLMDKRVL
IRPCIREHGFGSLDNIWMGSDFDGAFAEYVKIRATEVFPVVCNWSDAELGTIPCAYGTSE
NMLNRANLRAGETVLVAGASGGVGSATVQLAKRRGAKVIAIAGEEKHDKVAPLGADILLG
RSANLLVELGEQSVDVVVDNVGGSGFPTMLKLLKRGGRFVSSGAIAGPIVELDMRDMYLK
DITLIGTTAWEKTVFPDLVRYIEQGEIHPVLAKTFPLSSIAEAQKEFLEKKHVGKFVLIP
>tr|A8FWG2|A8FWG2_SHESH Alcohol dehydrogenase, zinc-binding domain protein OS=Shewanella sediminis (strain HAW-EB3) GN=Ssed_2578 PE=4 SV=1
MMTTIPKTMMGIQLIGHGGPEMLQYRDDIPVPTPNPNEVLIRVSAAGVNNTDINTRTAWY
SKNDGSSSDASWSGNTFVFPRIQGADVCGTIVAVGDNVSTKRIGERVLIEPCLSEANGQP
LNSPWYYGSECDGGFAQYTVVADKHAYAVNSPLSDIELASFPCSYSTAENMLTRANVTSL
DKVLISGASGGVGSAAIQLAKSRGAYVIAITSPSKNQQLLELGADQVISRDTDSVEALGE
NSVDVVIDLVAGKQWPQFLRLLRPGGRYAVSGAIGGALVELDVRTLYLKDLSFFGCTVLE
PEVFQNLVNCIEQGKITPIVAQTFQLKEINKAQDIFLKKNHVGKIVLKVSEQ
>tr|B2HVI8|B2HVI8_ACIBC NADPH:quinone reductase OS=Acinetobacter baumannii (strain ACICU) GN=ACICU_02598 PE=4 SV=1
MVLPTKMHAVLLKGHGGLDQLEYRTDVTVPTPADDEVLIQVSAAGVNNTDINTRIGWYSK
TNEQATNTGGANGLESISDDDASWSGTPLKFPFIQGADCCGKIVAVGKNVDPSRIGERVI
VRTMLRAYVDYRPYECWTFGSECNGGFAQFATVKSAEAYKINSDWTDEELASIPCSYSTA
ENMLHRIGLGAETVLITGASGGVGSAAVQLAKRRGAQVIALCSLSKADEVLACGADRVID
RNADLVKELGKESIDVVIDLIGGPQWPSLLEVLRKGGRYANAGAIAGPISQIDLRTVYLN
DLTLMGCTFQEDEVFTNLISYIEKNEIRPLVAKTYPLNEIAKAQEEFLSKKHLGKLVLTV
PSVEV
>tr|B2JSF3|B2JSF3_BURP8 Alcohol dehydrogenase zinc-binding domain protein OS=Burkholderia phymatum (strain DSM 17167 / STM815) GN=Bphy_4868 PE=4 SV=1
MSNTGGVVPETMRAVHLTGYGGIEKLVYREDVATPQPQNGEVLIKVGACGLNNTDVNLRT
RWYHRSVNESLSEQVALTGAKGAGAEEEQGNASWNQESIVFPRIQGAAIAGRIVAVGPSV
DAGRVGERVLVDPQVRDLSLPLRAQLIAYLGGDRDGGFAEYAVVPAANAYPLSSSLTDAE
LATFPTSYDTAEEMLVRARLSEGETVVITGAAGGVGTALIQLAHIRKARVIAIAGKSKEE
RIRELGAHAFVPREVDNLRDAVEKIVGPQGVDVVADVVGGPMFGDLLKLLRRGGRYSTAG
AIAGPVQPLDLRDLIYKDLEMYGITCPTPETFAQVVGYVESGQLRPLVDKVFDLSDLREA
QGELVKRAHVGKLVVVP
>tr|B5ZZ46|B5ZZ46_RHILW Alcohol dehydrogenase zinc-binding domain protein OS=Rhizobium leguminosarum bv. trifolii (strain WSM2304) GN=Rleg2_2921 PE=4 SV=1
MNIETSKLKQASQRLPERMKGVLLTGRGGFEKLEYREDIPLPRPKAGEVLIRVAAAGVNN
TDINTRIGWYSKTVTTGTESGGATGFQSVQDADASWSGVPLAFPRIQGADCCGRIAAVGE
GVDPGRIGERVLVRNMLRSYTDYRPFECWTFGSECDGGFAQYAVAPSRETYRIDCDWSDV
ELASLPCAYSTAEGMLHRAVVGAGEHVLIAGASGGVGSAAIQLAKRRGAIVTAISSPEKA
SQLLAIGADRILSRGESIVAGLGHESVDVVLDVAAGPSFGELLDVLKKGGRYAVAGAIAG
PLVELDVRTLYLKDLTFFGCTFQEDVVFENLVSYVERGEIRPLVGKSYPLRDIVEAQRDF
LSKRIAGKLVLVIPE
>tr|B6A5G7|B6A5G7_RHILW Alcohol dehydrogenase zinc-binding domain protein OS=Rhizobium leguminosarum bv. trifolii (strain WSM2304) GN=Rleg2_6278 PE=4 SV=1
MNQISDLPTTMRAVLLTGFGGIDKLEYREDVPVPTPRDGEVLIKVGACGMNNTDINTRTR
WYGRDVNTSLSEDFGLTGAENVTGADTKQQKAWKDDSVDFPRIQGAAIAGTIVAIGPSVS
DRQVGNRVLVDPCIRDLSLPRRAQLSQYIGKDVNGGFAEYAVVPAINAHVLETSLSDAEL
ATFPTSYDTAEEMLVRARLSEGETVVITGAAGGVGSALIQLSLIRGARVIAIAGESKGER
LLALGAHHFVARESADVRGQIEALVGERAVHVVADVVGGEFFPDALKLLGRGGRFTTGGA
IGGPIQPFDLRDLIYKDLEMYGITNPLPETFKSVVDYIASGQLKPILEKAYPLKELPTAQ
SDMVKRSHLGKLVIIP
>tr|B6A5K9|B6A5K9_RHILW Alcohol dehydrogenase zinc-binding domain protein OS=Rhizobium leguminosarum bv. trifolii (strain WSM2304) GN=Rleg2_6325 PE=4 SV=1
MDTKQAVPGEMRAVLLTGFGGIDKLSYREDVPVPTPKEGEVLVRVGACGMNNTDINLRTR
WYDRDVNESLSEEVGLKGAGASNKKDAETSGTWKEETIVFPRIQGAAVVGTIAAVGGGVD
ASRIGQRVIIDPQVRDLALPERAQLVAYLGGERDGGFAEYTAVPAENAYVVNSSLSDAEL
ATFPTSYDTAEEMLVRARLGNGETVVITGAAGGVGTALVQLSLIRGATVIAIAGAAKEER
LKFLGAHHFIARENPNPREAIEKLVGERSVHVVADVVGGPFFTDSLKLLCRGGRYSTAGA
IGGPIQSIDLRDLIYKDLELFGITCPTPETFKSVIDHVASGRLKPIIEKTYQLKDLAQAQ
SELVKRNHVGKLVVVP
>tr|Q089H5|Q089H5_SHEFN Alcohol dehydrogenase, zinc-binding domain protein OS=Shewanella frigidimarina (strain NCIMB 400) GN=Sfri_0227 PE=4 SV=1
MMIPKTMKGVLLTGHGGPEVLQYRDDIAVPLPSPNEVLIRVHAAGVNNTDINTRIAWYSK
NDGGDTDASWSGNALVFPRIQGADVCGVIVAVGDNVSAARIGERVLIEPCIREANGEALE
SPWYNGSECDGGFAQYTVIAAKHAYAVNSALSDIELASFPCSYSTAENMLTRANVTAHDR
VLISGASGGVGSAAIQLAKARGAQVIAITSPSKNQQLLDLGADQVILRDVDLVDTLGENS
IDVVIDLVAGPQWPQFLQVLTPGGRYAVSGAIGGALVELDIRTLYLKDLSFFGCTVLESK
VFQNLIHCIEQGKITPIVAQTFPLEAIAQAQDVFLKKKHVGKIVLTIPD
>tr|Q15RX5|Q15RX5_PSEA6 Alcohol dehydrogenase, zinc-binding OS=Pseudoalteromonas atlantica (strain T6c / BAA-1087) GN=Patl_2855 PE=4 SV=1
MNMPNITNAPNIVAIPKKMKGVQLTGHGGPEVLQYNQDIAVPSPKDHEVLIRVKAAGVNN
TDINTRTAWYSKSDADGADASWSGNALTFPRIQGADVCGQIVAVGSQVANSRVGERVLIE
PCIRQVNGKTLDTPWYFGSECDGGFAQYTLVDARHAFAIQSELSDLALATFPCSYSTAEN
MLTRTQLAPNERVLITGASGGVGSAAIQLAKARGAYVIALTSPAKNEQLLALGADEVISR
DADLLATLKANSIDVVIDLVAGCAWPNLLDVLKCHGRYAVAGAIGGPIVELDVRTLYLKD
LSFFGCTVLEAGVFQNLVDYIEQSKISPIVAQSFPLKDIAQAQKVFTEKHHVGKIVLSID
>tr|Q5LT21|Q5LT21_SILPO Alcohol dehydrogenase, zinc-containing OS=Silicibacter pomeroyi GN=SPO1593 PE=4 SV=1
MRAMVTMGHGELDRIVLHEAWPVPRPAPGEVLIRVGACGLNNTDVNTRTGWYSKAVQEAT
TGSAYDRVDAQDPTWGGAPITFPRIQGADVCGRIVAVGEGGDASRIGERIITDNWLRDPS
DPQNKDTAGYFGSERDGGFAEYCTIPAVNALAIDSPLSDAELATFSCSYSTAEGMLTRAQ
VTGADTVLVPGASGGVGGAVVQLARRRGARVIALASEAKHAEVAALGADRVLPRAPEDLR
AALGAEKITVVADVVGGPYWPMLIDILERGGRYTCSGAIAGPMVTLDLRTFYLRDLTFTG
STVIDPQAMPNLIRYIEAGEIRPALAATYPLDQLRDAQAAFIAKRHTGNIVVTP
>tr|Q6LIC9|Q6LIC9_PHOPR Hypothetical oxidoreductase protein OS=Photobacterium profundum GN=RB0408 PE=4 SV=1
MFTIPKTMKGIQLIGHGGPEMLQYSNDIPVPKPEVNEVLIRVSAAGVNNTDINTRIAWYS
KSGSCNSDASWSGSALVFPRIQGADVCGTIVDVGANVSKERLGERVLIEPCLSEANGQQL
DSPWYYGSECDGGFAEYTVVAAKHVYAVNSSLSDTELASFPCSYSTAENMLTRASVVARN
RVLISGASGGVGSAAIQLAKARGAYVIAITSPIKNQQLLELGADQVIPRDADLLEVLGEN
SIDVVIDLVAGKQWTQLLHVLKPHGRYAVSGAIGAALVELDVRTLYLKDLSFFGCTVLSP
EVFKNVVNCIEQGKIKPIVAQVFPLEEINTAQDLFLKKKHVGNIVLNVSEQ
