# Supplementary material for: Subdivision of the MDR superfamily of medium-chain dehydrogenases/reductases through iterative hidden Markov model refinement
Source: BMC Bioinformatics. 2010 Oct 27;11:534. doi: 10.1186/1471-2105-11-534 (PMC2976758; doi:10.1186/1471-2105-11-534)
Supplement: Additional file 4 — MDR family alignment figures. Illustrations showing the mafft MSAs from Additional file 3: mdr-sequences. Red sequence identifiers denote sequences from UniProtKB/TrEMBL, while blue correspond to sequences from Swiss-Prot. The position cscores are shown in a bar plot under the MSA. Positions that contain gaps in over 90% of the sequences have been removed from the alignment in order to increase readability. [file 1471-2105-11-534-S4.ZIP › mdr/MDR029.fasta]

>sp|P54202|ADH2_EMENI Alcohol dehydrogenase 2 OS=Emericella nidulans GN=alcB PE=3 SV=2
MAAPEIPKKQKAVIYDNPGTVSTKVVELDVPEPGDNEVLINLTHSGVCHSDFGIMTNTWK
ILPFPTQPGQVGGHEGVGKVVKLGAGAEASGLKIGDRVGVKWISSACGQCPPCQDGADGL
CFNQKVSGYYTPGTFQQYVLGPAQYVTPIPDGLPSAEAAPLLCAGVTVYASLKRSKAQPG
QWIVISGAGGGLGHLAVQIAAKGMGLRVIGVDHGSKEELVKASGAEHFVDITKFPTGDKF
EAISSHVKSLTTKGLGAHAVIVCTASNIAYAQSLLFLRYNGTMVCVGIPENEPQAIASAY
PGLFIQKHVHVTGSAVGNRNEAIETMEFAARGVIKAHFREEKMEALTEIFKEMEEGKLQG
RVVLDLS
>tr|A1C6E2|A1C6E2_ASPCL Alcohol dehydrogenase, putative OS=Aspergillus clavatus GN=ACLA_069940 PE=3 SV=1
MQIPLTQTAAVIPPAGTYQTAQVQILSDRPVPAPAEGELLIKLEYSGVCHSDVHSIRRDT
PMLTDVAGHEGVGKVVKVGAGVEEEAWLGKRVGIRWLYSSCLKCEICAINHTACPYQKNA
GANVPGTFQQFLVSPAEHVTIIPSELAPDTAAPLLCAGIAMYSSIMKTRTRPGDWIVLPG
AGGGLGHMGIQIAVKKGLKVIAIDSGEKKKHLCLSLGATAFFDYKVDDIEREVKNLTSGL
GAHAVICTANSETAYRQSMQLLRSLGVLVCVGIPNTPFRLPATPFDMILKGLTIVGNSAG
TAKEMEELMEMAVAGDIKAHIECFEFDCFNDVLRLLENAEIDGRAVMKIPE
>tr|A1CDC5|A1CDC5_ASPCL Alcohol dehydrogenase, putative OS=Aspergillus clavatus GN=ACLA_006080 PE=3 SV=1
MTDLGIPKKQKAVVYDQPGTNSTKIEEIDVPEPGPGEVLINLTHSGVCHSDYGVMTNSWS
SLPLPAPAGQVGGHEGVGKVVKFGPGAEESGLKIGDRVGVKWVSSACGNCQPCQAGSDGL
CFKQKISGYFSPGTFQQYTVGPANYVTPIPDGLASEEAAPMLCAGVTVYAALKRSHARPG
QWVVISGAGGGLGHIAVQLASRGMGLRVIGIDHGSKEALVKESGAEHFVDITQFPTDDKG
EAIAAHVQSLADGLGSHAAIVCTASNAAYAQALLMLRFNGTLVCVGVPEHSPQPIATAFP
GFILEKLATITGSAVGNRTEALETLEFAARGIIKAHVRTEKMDALTSIFQEMAEGKLQGR
VVLDLS
>tr|A1DCA3|A1DCA3_NEOFI Alcohol dehydrogenase, putative OS=Neosartorya fischeri (strain ATCC 1020 / DSM 3700 / NRRL 181) GN=NFIA_025350 PE=3 SV=1
MAAPEIPKKQKAAVYDQPGTVSTKIEEIDVPEPGAGEVLINLTHSGVCHSDYGVMTNSWK
MLPHPTMPGQIGGHEGVGKVVKLGPGAESSGLKIGDRVGVKWISSACGNCQPCQAGSDGL
CFKQKISGYYTPGTFQQYTVGPANYVTPIPDGLASDEAAPMLCAGVTVYAALKRSHVRPG
QWVVISGAGGGLGHLAVQLASRGMGLRVVGIDHGSKEELVKASGADHFVDITKFPSDDNG
ASIVAHVQSLTDGLGAHAALVCNASNAAYAQALLMLRFNGTLVCVGIPEHTPVPVATATP
GIMVAKHYTITGSAVGNRTEAIETLEFAARGVLKAHFRTEKLENLTGVFQEMGEGKVQGR
VVLDLS
>tr|A1DH15|A1DH15_NEOFI Alcohol dehydrogenase, putative OS=Neosartorya fischeri (strain ATCC 1020 / DSM 3700 / NRRL 181) GN=NFIA_086270 PE=4 SV=1
MAVPQTQIAAVVSGPSKSSSARVDIISERPVPSPKQGEVLIKLEYSGVCHSDVHSIRGDT
LMLTDVAGHEGVGKVIQGEAHRADLQCLTDLLIWLYSSCLKCEICAINHTACPYQKNAGA
NVPGTFQQFIVSPAEHVTIIPPELDPDTAAPLLCAGIAMYSSIMKTKTRPGDWIVILGAG
GGLGHMGIQIAVKKGLKVIAIDSRDKKRELCLSLGATDYFDYKKDDIAARVKSVTRGLGA
HAVICTANSESAYIQSMQMLRRLGVLVCVGIPNKPFRLPSTPLDMIVKGMERPRRCQAH
>tr|A2QCA7|A2QCA7_ASPNC Catalytic activity: an alcohol + NAD(+) <=> an aldehyde or ketone + NADH. OS=Aspergillus niger (strain CBS 513.88 / FGSC A1513) GN=An02g02870 PE=3 SV=1
MAIAQTQIAAVLPPSGATATSKLQIVHDRPIPSPAEGEVLVKLEYSGVCHSDVHSVRGET
PMLTDVAGHEGVGKIVKVVLTSKRGWEEELVYGSWLYSSCLECEICAINNTACPYQKNAG
ANVPGTFQQYVVSPAIHATIIPPELAPDVAAPLLCAGIAMYSSIMKTKTRPGDWIVLPGA
GGGLGHMGVQIAAKKGLKVIAIDSGEKKKQLCLSLGANTFLDYKTDDVEREVKALTSGLG
AHAVICTANNEPAYTQSMKMLRSLGVLVCVGIPSVPFRLPATPFEMIVKGLTIVGNSAGT
AKEMEELMEMAVRGDVTAHIECFEFDCIDDVLQRLGRSEVEGRAVVRIPE
>tr|A2R1E6|A2R1E6_ASPNC Similarity to alcohol dehydrogenase alcB - Aspergillus nidulans OS=Aspergillus niger (strain CBS 513.88 / FGSC A1513) GN=An13g00950 PE=4 SV=1
MTVPIDNANGSTAVPEIPAKQKAAIYDQPGTVSTKVVEIDVPEPGTGEVLINLTHSGVCH
SDLGVMTNTWRSLPYPTQPGQIGGHEGVGKIVKLGPGAESSGLKIGDRVGIKWVSSVCKT
CEPCQAGADGICFKQKVSGYYTPGTFQQYALGPANYVTPIPDGLASDEAAPMLCAGVTVY
AALKRSNARPGQWVVISGAGGGLGHIAVQLASKGMGFRVIGVDHGSKEELVKASGAEHFV
DITKFPSDDKGQAIASHVKSLAGGLGAHAVIVCTAANAAYAQAVPFLRFNGTLVCVGIPE
NAPQPIATAFPGKMIAQHYTITGSAVGTQRDAIETLDFAARGIIKAHFRTEKMDALTGVF
EEMSQGKLQGRVVLDLS
>tr|A6R7V6|A6R7V6_AJECN Alcohol dehydrogenase II OS=Ajellomyces capsulata (strain NAm1 / WU24) GN=HCAG_06397 PE=4 SV=1
MGEIAEVPKQAKAIVYDNPGTISTKVVTVDVPEPGPGEVLINLTHSGVCHSDYGIMTNRW
KNLPAPTAADQVGGHEGVGKVVKLGPGTESSGVELGARVGVKWLQYACGNCEPCGAGVDA
CCVKSKVSGYYSPGTFQQYVTSPASYVTPIPDSLPSDLAAPLLCAGVTVYSALKRSQAKP
GDWVIISGAGGGLGHIATQLGSRGLGHRIIGIDHGSKRDIVLESGAEHFIDITQFTDNEP
KGGKLAEHVQSLTGGLGAHAVIVCTSSNAAYAQAMYLLRMNGVLVCVGIPENAPLPIGSS
FPAHLIGKQLSIVGSAVGTKRESIETMEFGARGIIQVHFRTEKMDALTDVFKEMERGDLK
GRVVLDLS
>tr|A6SFM8|A6SFM8_BOTFB Putative uncharacterized protein OS=Botryotinia fuckeliana (strain B05.10) GN=BC1G_11838 PE=3 SV=1
MAAATAQSFDIPKQYKAIVYDKPGTISTKVEQLNTPEPGPGDVLVRLTHSGVCHSDMGIC
ENSWRGLPYPTQAGQVGGHEGVGVVHKLGPGSENGRVKVGDRVGIKWIAYACGGCLPCLE
GKDGVCFNQKISGYYYPGTFQQYALAPANYVTPIPDALDSKDAAPLLCAGVTTYSALRKS
DAKSGQWVVIAGAGGGLGHLACQIGSRGMAMRIIGIDQGSKEELVKECGAEVFIDLTKFD
DKAIAEEVKRVTGGIGASAVIVCTASNRAYSQALSFLRFGGTLVCVGMPEGDSQPIANSF
PAAMVAQEWKIKGSAVGNQREALEVLEMAARGIIKTRIRMEKMENLTEVFKEMSEGRMQG
RVVLDLS
>tr|B0XSC9|B0XSC9_ASPFC Alcohol dehydrogenase, putative OS=Aspergillus fumigatus (strain CEA10 / CBS 144.89 / FGSC A1163) GN=AFUB_026740 PE=3 SV=1
MALPQTQIAAVVSGPRKSSSARVEITSERPVPSPKQGEVLIKLEYSGVCHSDVHSIRGDT
LMLTDVAGHEGVGKVIQVGSNVDEQVWMDKRVGIRWLYSSCLKCEICAINHTACPYQKNA
GANVPGTFQQFIVSPAEHVTIIPPELDPDTAAPLLCAGIAMYSSIMKTKTRPGDWIAILG
AGGGLGHMGIQIAVKKGLKVIAIDSGDKKRELCLSLGATDYFDYKKDDIAVSVTSVTRGL
GAHAVICTANSESAYIHSMQMLRRLGVLVCVGIPNEPFRLPSTPLDMIVKGLTIVGNSAG
TAKEMEELLSMAVAGDVKAHIECFDFSCINDVLQRLERAEIDGRAVLKIPE
>tr|B0YCE7|B0YCE7_ASPFC Alcohol dehydrogenase, putative OS=Aspergillus fumigatus (strain CEA10 / CBS 144.89 / FGSC A1163) GN=AFUB_089920 PE=3 SV=1
MAALEIPKKQKAAVYDQPGTVSTKIEEIDVPEPGAGEVLINLTHSGVCHSDYGVMTNSWK
TLPHPTMPGQVGGHEGVGKVVKLGPGAESSGLKIGDRVGVKWISSACGNCQPCQAGSDGL
CFKQKISGYYTPGTFQQYTVGPANYVTPIPDGLASDEAAPMLCAGVTVYAALKRSRVRPG
QWVVISGAGGGLGHLAVQLASRGMGLRVVGIDHGSKEELVKASGADHFVDITKFPSDDNG
AAIAAHVQSLTDGLGAHAALVCTASNAAYAQALLMLRFNGTLVCVGIPEHTPVPIATATP
GIMVAKHYTITGSAVGNRTEAIETLEFAARGVLKAHFRTEKLENLTAVFQEMGEGKLQGR
VVLDLS
>tr|B2W721|B2W721_PYRTR Alcohol dehydrogenase 2 OS=Pyrenophora tritici-repentis (strain Pt-1C-BFP) GN=PTRG_05609 PE=4 SV=1
MASSPEIPKKYKAAVYDAPGSISTKIETLDMPEPGPGEVLINLTHSGVCHSDLGIMTNAW
KSLPFPTQAGQVGGHEGVGKIVKMGPGMENAAVKVGDRVGVKWMAGICESCEACRAGIDA
SCFSGKISGYYTPGTFQQYVLSPANYVTPIPDGIDSAAAAPLLCAGVTVYSALRKANAES
GKWVVISGAGGGLGHLAVQFSARGIGHRVIGVDHSSKKDIVMESGAEHFVAVDGTDDVVA
AVTALTNGLGAHAVVVCTANNKAYGQGLDMLRFGGRLVCVGIPEGDPLPVSSASPNTLII
KSLQIIGSAVGSRNEAIETMDFAARGIIKTHFRVEKMDKLTDVFKEMDAGKLQGRVVIDL
SD
>tr|B6HMS0|B6HMS0_PENCH Pc21g09020 protein OS=Penicillium chrysogenum Wisconsin 54-1255 GN=Pc21g09020 PE=4 SV=1
MAALEIPAKQKAVIYDQPGTVSTKVVELDVPEPGTGEVLINLTHSGVCHSDFSIMSNSIK
GFPHPTQPGQVGGHEGVGKVVKLGAGTESSNLKIGDRVGVKWISSACGHCQPCQASADGL
CFNQKVSGYYTPGTFQQYTLGPANYVTPIPDGLDSAEAAPLLCAGVTVYSALKRSNARPG
QWVVISGAGGGLGHLAVQLASRGMGLRVIGIDHGSKEELVKESGAEHFVDITQFPRDDKG
DALTKHVHSLADGLGAHAAIVCAAANVAYAQALPLLRFNGTLVCVGLPENDPQAIATAFP
TAMIGKQWTITGSAVGSRREAIETMEFAARGIIKVHYRMEKMDALTDVFKEIEEGKLQGR
VVLDLSE
>tr|B6HSH5|B6HSH5_PENCH Pc22g21400 protein OS=Penicillium chrysogenum Wisconsin 54-1255 GN=Pc22g21400 PE=3 SV=1
MSLSPIPLIQIAAVITSSTSDTVKVGIKSNRLVPRPGKGEILIKLEFSGVCHSDLHSIRG
DTPMLTDVAGHEGVGKVVKAMDGNAGWYQVCLLHCKVVVRWLYSSCRQCEICDINHTVCP
YQKNAGANVPGTFQQYIVSPALHVTRIPEQLSPDSAAPLLCAGIAMYSSIMKTKTRPGDY
LAILGAGGGLGHMGIQIAAKKGLKVIAIDSGNKKKQLCLSLGATEFLDYREVNIVQAVKA
KTTFGVHAVICTANGERAYEQSMQMLRPFGTLVCVGIPNEPFKLPATPFDMIVKGLTIVG
NSAGTADEMDEMLAMAVAGDVKAHIEVFGLDDINDVLDRLERSEIDGRVVLRIPQ
>tr|B6Q8M8|B6Q8M8_PENMA Alcohol dehydrogenase, putative OS=Penicillium marneffei ATCC 18224 GN=PMAA_069250 PE=4 SV=1
MAENGTIPIPQKQRAAIYDQPGKISTKVVEIDVPEPGAGEILINLTHSGVCHSDMAVMTN
TWKSLPYPTQPDQVGGHEGVGKIVKLGPGTESSGFKIGDRVGIKWVWSACQNCPACLVGL
DGSCLNQKVSGYYTPGTFQQYALSPANYATRIPDGLSSADAAPMLCAGVTVFAALNRSRA
LPGQWVVISGVGGLGHLACQLASRGMGLRVIAIDHGSKEALARDSGAEHFIDFTKLDKEG
VTKHVESLTDGLGAHAAVVCTAANAAYSQAIDLLRFGGTLVCVGIPEGEYVNIEGANPSV
ITTKQLTVTGSAVGNRGEAIRTLEFAERGILKAHYEIDKPENLTDIFERMGQGKLQGRVV
LDLA
>tr|B6QKR6|B6QKR6_PENMA Alcohol dehydrogenase, putative OS=Penicillium marneffei ATCC 18224 GN=PMAA_054890 PE=4 SV=1
MMALTQTSARHRAIIYDQPGRLSTKVIEIDTPKPSFGDVLVQMTHSGVCRSDLSVMMRRW
SYLGPPTQAGQVGGHEGIGIIAELGPGTESSKLKIGDRVGIKWMARVCGNCRPCLSGRDG
CCLKGKISGYEVPGSFQQFALAPANYVTPIPDGLASDLAAPMLCGGVTAYAALKKCEGQP
GDFVVIMGATGGLGHLALQMGANGMGYEMIGVDYGDKGNFAKECGANTFFDVTKYASNED
LVKAIKESTPDGLGAAAVIVCTASNEAYAAALKVLRFAGTLVCVGVPEGKQVPIATADPA
SLISKEIRIVGSLVGNRQDAIETLSLAAKEVVKTRFRVEPMSNLQQVFEQMDNMELKGRV
VLDLTS
>tr|Q0CPR5|Q0CPR5_ASPTN Alcohol dehydrogenase II OS=Aspergillus terreus (strain NIH 2624) GN=ATEG_04319 PE=3 SV=1
MAAPEIPKKQKAAIYDNPGTVSTKVVEIDVPEPGPGEVLINLTHSGVCHSDYGIMANNVR
QWKMLPYPTQPGQVGGHEGVGKIVKFGPGAETSGLKIGDRVGIKWLASACGNCQPCQAGS
DGLCFSQKVSGYYAPGTFQQYALGPANYVTPIPDGLASDEAAPMLCAGVTVYAALKRSNA
RPGQWVAISGAGGGLGHIAVQLASKGMGLRVIGVDHGSKAELVKASGAEHFVDITKFPMD
DNGEAIANHVKSLADGLGVHATVVCTASNAAYAQSLQFLRFNGTLVCVGIPENDPKPIAT
AFPSAMIGKHYTITGSAVGNRREAIETLEFARRGIIKAHFRTEKMEALTGVFQEMEKGTL
QGRVVLDLS
>tr|Q0CXV3|Q0CXV3_ASPTN Putative uncharacterized protein OS=Aspergillus terreus (strain NIH 2624) GN=ATEG_01481 PE=3 SV=1
MEIPQTQIAAALPSTGASPDVKIEIRSDYPVPSPAEGEVLVKLEFSGVCHSDVHSVRGET
PMLTDVAGHEGVGRVVKVGSGIDEEDWLGKRVGIRWLYSSCLDCEICAVNNTACPNQKNA
GANVPGTFQQYIVSPAIHVTKIPSELAPDVAAPLLCAGIAMYSSIMKTKTRPGDWIVLPG
AGGGLGHMGIQIAVKKGLKVIAIDSGEKKKQLCLSLGATRFFDYKVDDIENGVKELTSGL
GAHAVICTANSEPAYTQSESDMWTSVSEHQSSKIHAGLTIVGNSAGTAKEMDELMEMAVA
GDVTAHIECFDFNSIEDVLQRLGRSEIDGRAVVKIPE
>tr|Q0TYY1|Q0TYY1_PHANO Putative uncharacterized protein OS=Phaeosphaeria nodorum GN=SNOG_15408 PE=3 SV=2
MVSTVTRAGPTIPRTHKAIIYTNPQSLDTAVVDVDTPQPRAGECLIRLTHSGVCHSDLAF
ITNGYAHMPEPTPSGQIGGHEGIGIVVSLGPYVDAVAVGDRVGVKWIASACLTCSACTQG
FDGRCAKRKVAGFKDPGTFQQYIISDPRYVTPIPDSIDSADAAPLLCGGLTVYSALLKAD
CSPGDWIALSGAAGGLGHLAIQYCNAYGLRVLAIDHGSKRDFCLGLGAHVFLDFTQFDDA
GLAAEAKRLTHGGCHAVLVCNASSRVYDTALDLLRYAGTLVCVGVPELDPHPIANALPWK
LIVNQYSIKGAVTGSRKDSIDCLRPAAQGQVKAAVRLEPMNKLTEIFHQLPRVYEADASD
VDLAVDAAEAAFPAWSDLGGFERARFFYRLADALELANSDLAALEAISMGRPVGQYREAI
NGAALLRYYAGKCTDVQGDSSLQTSGFVNVVLRQPFGVCAGITPWNAPITMMLFKIAGAC
VCGNTIICKSSEKAPLTALYLAKLIKQAGFPPGVINILSGKGTPCGDALARHPRIRKISL
TGSINAGRAVKKAAAESNLKNVSLELGGKSPLIIFEDADLDKAIPAAARSIISNTGQVCI
ASSRLLVQSSILKTFSTRLVAEIEATGYNPESSQGNPLSPETLRGPQADLKQYDSIIGFL
QESKAAGHEVLTGGGRDTRHGKKGFFVQPTLILNPGDQSRISREEIFGPVQVLATFQTEE
DAIRRSIDSEYGLYASVYTRYGPSFRGPDTLVILQ
>tr|Q0UKP9|Q0UKP9_PHANO Putative uncharacterized protein OS=Phaeosphaeria nodorum GN=SNOG_07665 PE=3 SV=1
MAAVDLPKKYKAAVYDKPGSISTKIEELDMPEPGPGEVLINLTHSGVCHSDMGVMMNSWS
ILPFPTQAGQVGGHEGVGKIVKLGPGAENASVKIGDRVGIKWMASICLNCEACRAGMDGN
CFNGKISGYYTPGTFQQYVLSPANYVTPIPDGLDSAAAAPLLCAGVTVYSALRKANAESG
KWVIISGAGGGLGHLAVQLSSKGIGHRVIGIDHSSKKDLVMESGAEHFIPVDGTEDMVAA
VQGLTEGLGAHAVVVCTANNAAYGNSLDLLRFGGRVVCVGIPEGDVVPMKCASPGLMVLK
SLQIVGSAVGDRREAIETMDFAKRGIIKTHFRTEKMEKLTSIFEEMHKGELKGRVVLDLS
>tr|Q1DQ96|Q1DQ96_COCIM Putative uncharacterized protein OS=Coccidioides immitis GN=CIMG_07517 PE=3 SV=1
MAAIEIPKQAKAVVYDNPGTVSTKVVMVDVPEPGPGEVLINLTHSGVCHSDFGVMTNAWK
ALPYPTQPGQVGGHEGVGKVVKLGPGADMTGIKIGDRVGIKWVASACGTCLPCFEGTDVC
CVKGKVSGYYTPGTFQQYVLGPAHYVTPIPDSLPSDAAAPMLCAGITVYAALKRSRARPG
NWVVISGAGGGLGHLATQLSSRGLGHRVIGIDHGSKKDLVLKSGAEHFLDITEFPSNDNG
KALAEKVISLTDGMGAHSVIVCTASNAAYAQAVSFLRMNGSLVCVGVPENDPVPIGAAFP
ATLILKQLSIIGSAVGTRQEAIEVLDFAARGIISTHFGVEKMDKLTEVFEQMEKGQLQGR
VVLDLS
>tr|Q2UD01|Q2UD01_ASPOR Alcohol dehydrogenase OS=Aspergillus oryzae GN=AO090012000375 PE=3 SV=1
MSSSVEIPKQHKAAVYDKPGFVSTSVKLVETPEPGFGQVLINMTHSGVCHSDLGVMTNSW
KPLPFPTQEGQIGGHEGVGVVVKLGPGCDNSQVKVGDRVGVKWVAAVCGTCLPCLSGSDG
LCLNGKISGYYTPGTFQQYVLGPIDYVTPIPDGVPSELAAPMLCAGLTVYAALKRSRAQA
GDFVVISGAGGGLGHLATQIGSRGLGLRVIGVDHGSKADLVKENGAEAFVDITQFPKDDN
GAAIAEHVKSLTNGHGAHAVIVCTASNIAYAQAIPMLRFNGSLICVGIPEGDLVPIATAS
PGLLAFKQISIEGSGVGNRRDALDVLDFVARGIIKPHVRMEKLENLTSIFEEMHCGKLNG
RVVIDLS
>tr|Q2UEN0|Q2UEN0_ASPOR Zn-dependent alcohol dehydrogenases OS=Aspergillus oryzae GN=AO090026000555 PE=3 SV=1
MTTIPETQTAAVLPPSGATADALLQIRTDHPVPSPGEGEILVKIEYSGVCHSDVHSIRGE
TPMLTDVAGHEGVGRVVMVGDGVDEQEWIGRRVGIRWLYSSCLNCEICAVNNTACPYQKN
AGAVCYFPYYIVSPAIHVTKIPSEIAPDVAAPLLCAGIAMYSSIMKTRTRPGDWIVLPGA
GGGLGHMGVQIAVKKGLKVIAIDSGEKKKELCLALGATAFFDYKVDDIEKEVKKLTGGLG
AHAVICTANSEPAYTQSMRLLRSLGVLVCVGIPSVPFRLPATPFDMIVKGLTIVGNSAGT
AKEMDELMEMAVAGDVRAHIECFELDQINDVVMRLGRSEIDGRAVVKIPV
>tr|Q2UT79|Q2UT79_ASPOR Alcohol dehydrogenase OS=Aspergillus oryzae GN=AO090005000125 PE=4 SV=1
MATSEIPQKQKAVVYDQPGTVSTKVVELDVPEPGAGEVLINLSHSGVCHSDYSVMTNSWS
WLPHPTQPGQVGGHEGVGKIVKLGSGTESSGLKVGDRVGIKWLSSACTNCQPCQAGAEGL
CVNQKVSGYYTPGTFQQYVLGPAHYVTPIPDGLESDAAAPMLCAGLTVYAALKRSNARPG
QWVVISGAGGGLGHIAVQLASKGMGLRVIGVDHGSKEELVKESGAEHFIDLTKFPMDDNG
KAISDHVKSLAGGLGAHAVIVCTSSNAAYAQSVQFLRFNGTMVCVGLPENNPQPIASALP
VTLIGKHCYITGSAVGNRREAIEVLDFAARGIVKTHFRTEKMDKLTDVFEEMREGKLQGR
VVLDLS
>tr|Q4WGA8|Q4WGA8_ASPFU Alcohol dehydrogenase, putative OS=Aspergillus fumigatus GN=AFUA_7G04380 PE=3 SV=1
MAALEIPKKQKAAVYDQPGTVSTKIEEIDVPEPGAGEVLINLTHSGVCHSDYGVMTNSWK
TLPHPTMPGQVGGHEGVGKVVKLGPGAESSGLKIGDRVGVKWISSACGNCQPCQAGSDGL
CFKQKISGYYTPGTFQQYTVGPANYVTPIPDGLASDEAAPMLCAGVTVYAALKRSRVRPG
QWVVISGAGGGLGHLAVQLASRGMGLRVVGIDHGSKEELVKASGADHFVDITKFPSDDNG
AAIAAHVQSLTDGLGAHAALVCTASNAAYAQALLMLRFNGTLVCVGIPEHTPVPIATATP
GIMVAKHYTITGSAVGNRTEAIETLEFAARGVLKAHFRTEKLENLTAVFQEMGEGKLQGR
VVLGLS
>tr|Q4X174|Q4X174_ASPFU Alcohol dehydrogenase, putative OS=Aspergillus fumigatus GN=AFUA_2G10960 PE=3 SV=1
MALPQTQIAAVVSGPRKSSSARVEITSERPVPSPKQGEVLIKLEYSGVCHSDVHSIRGDT
LMLTDVAGHEGVGKVIQVGSNVDEQVWMDKRVGIRWLYSSCLKCEICAINHTACPYQKNA
GANVPGTFQQFIVSPAEHVTIIPPELDPDTAAPLLCAGIAMYSSIMKTKTRPGDWIAILG
AGGGLGHMGIQIAVKKGLKVIAIDSGDKKRELCLSLGATDYFDYKKDDIAVSVTSVTRGL
GAHAVICTANSESAYIHSMQMLRRLGVLVCVGIPNEPFRLPSTPLDMIVKGLTIVGNSAG
TAKEMEELLSMAVAGDVKAHIECFDFSCINDVLQRLERAEIDGRAVLKIPE
>tr|Q58FL9|Q58FL9_ASPNG Alcohol dehydrogenase OS=Aspergillus niger GN=alcB PE=3 SV=1
MTVPIDNANGSTAVPEIPAKQKAAIYDQPGTVSTKVVEIDVPEPGTGEVLINLTHSGVCH
SDLGVMTNTWRSLPYPTQPGQIGGHEGVGKIVKLGPGAESSGLKIGDRVGIKWVSSVCKT
CEPCQAGADGICFKQKVSGYYTPGTFQQYALGPANYVTPIPDGLASDEAAPMLCAGVTVY
AALKRSNARPGQWVVISGAGGGLGHIAVQLASKGMGFRVIGVDHGSKEELVKASGAEHFV
DITKFPSDDKGQAIASHVKSLAGGLGAHAVIVCTAANAAYAQAVPFLRFNGTLVCVGIPE
NAPQPIATAFPGKMIAQHYTITGSAVGTQRDAIETLDFAARGIIKAHFRTEKMDALTGVF
EEMSQGKLQGRVVLDLS
>tr|Q5B0L7|Q5B0L7_EMENI Putative uncharacterized protein OS=Emericella nidulans GN=AN5913.2 PE=3 SV=1
MATPQLQTAAVLPSTGATLTSRLEIRHDRPIPSPAAGELLVKLEFSGVCHSDVHSVRGET
PMLTDVAGHEGVGKVVKVGDGVDEGAWMGRRVGIRWLYSSCLECEICERNNTACPNQKNA
GANVPGTFQQYIVSPAMHVTKIPPQLSPDEAAPLLCAGIAMYSSIMKTKTRPGDWIVFPG
AGGGLGHMGVQIAVKKGLRVIAIDSGEKKQKLCLSLGATAFLDYKTDDVESAVKQLTSGL
GAHAVICTANGEAAYEQSMRLLRRLGVLVCVGIPNLPFRLPATPFDMIVKGLTIVGNSAG
TAEEMEELMEMAVAGDLKAHIECFEFDQIDDVIQRLGRSEIEGRAVMRIPE
>tr|Q8X1W8|Q8X1W8_MONAN Alcohol dehydrogenase II OS=Monascus anka GN=alcB PE=3 SV=1
MAEPQIPTKQKAAIYDKPGTVSTKVVEIDVPEPGPGEVLVNLTHSGICHSDYGVMTNSWK
LLPYPTQPGQIGGHEGVGKVVKFGPGANGTGLKIGDRVGIKWVSSACGNCHPCHAGADGI
CLNQKISGYYTPGTFQQYATGPANYVTPIPENLSSAEAAPLLCAGVTVYAALKRSKAQPG
QWIVISGADGGLGHLAVQIASRGMGLRVIGIDHGSKAALVKESGAEHFVDITAFPKDDNG
AAIAAHVKSLTTEKLGAHAVIVCTASNAAYAQAFLFLRFNGTLVCVGMPEHESQAIATAY
PAAIVFNQATITGSAVGNRIEAIEVLDFAARGIIKSHVRMAKLEDLTDLFNEMAEGKLQG
RVVLDLS
