# Supplementary material for: Subdivision of the MDR superfamily of medium-chain dehydrogenases/reductases through iterative hidden Markov model refinement
Source: BMC Bioinformatics. 2010 Oct 27;11:534. doi: 10.1186/1471-2105-11-534 (PMC2976758; doi:10.1186/1471-2105-11-534)
Supplement: Additional file 4 — MDR family alignment figures. Illustrations showing the mafft MSAs from Additional file 3: mdr-sequences. Red sequence identifiers denote sequences from UniProtKB/TrEMBL, while blue correspond to sequences from Swiss-Prot. The position cscores are shown in a bar plot under the MSA. Positions that contain gaps in over 90% of the sequences have been removed from the alignment in order to increase readability. [file 1471-2105-11-534-S4.ZIP › mdr/MDR030.fasta]

>tr|B0G0Z9|B0G0Z9_DICDI Putative polyketide synthase OS=Dictyostelium discoideum GN=pks6 PE=4 SV=1
MNNLKNIDLIEKGVAIVGIGFRIPSGNNENSICSPDDLFNNLKNGFDGVSSTSERWSDNY
HKLGEISSPNAGLLPLNEWKSFDPLFFGINPSEASLIDPQQRLLLKCTWEALEDASIDPI
SIRGTNTSVFIGASNIDYQHTNKHQDSVLKNAIAQSTCAISNRISYCFDFNGPSLSIDTA
CSSSLNAVSQGYHSILNGTSDISIVGGVNLILDVEMTKAYSYLSMLSKTHGKCKAFDESG
DGFTRGECVGVVVLKNLQDAIKDGNRIYCVINGSSSNVDGNGNMDKVNFYSPSKQSQFNN
INSAFKSTNDKLSINDIQYIEAHGTGTKTGDPIETEAISMAFKNRDKSAPILIGSIKSNI
GHCEAGSGVASLIKCCLMFKYQCFLPNIHFKNPNPLIKFNEWNLKVVTSPIPFNKRNNEK
PVSMMINNFGVTGSNCCLLISEFKNNNNFKENINLESQSVNDRVLIPFSANSSNSLNQYQ
SKFKNIINNQFNFIDFTAIQIYSKSNYLYQRSVVIASNSNELFENISNKKQIQTKNSIIS
NMSFKGKNPITIFVFSGQGSQYPKMALELYNNEVIFKKSIDLIDSKLSKYYGFSVWEKVK
TIKDDDLTSIHDPIFAQPALCMISVSLFELYYHWGVNPSFILGHSLGEISASYCSGMIDL
DTFCYTVYQRSIAQSKTNGCGRMLSINISDEEFKSMYSQKYPQIEIACYNSPQSIVVAGN
ESILNEISKELKEKEIFTAMLGSLSSFHTSSQQSTKDSILQLNIESNQPKVPIFSTVTTN
LFNESNRFNSQYVYDNIIKPVKFTQTISNIYKHIESNQLDNDIVFIEIAPHPTLSFYIKQ
MVPSSLNESVSVYSALHKKKNDVEEFQQTISNLYCQNGYNINFKCQFNNKKSNLNIELPL
YQWSDELYFAQNQVLEQHRKGGPPIDHLGLSNSYYSPFKNSYKTLIDINYKPFQYLKGHM
VKGKYYFPGCGYIDNIIQLYKNQDIFISFIEFKTPLILIEGINQYLQTNIQQTGKSEYRA
QFHFKDHKSNEWIQSSNSNFQLLDHGNDIPSNYNIKEIIKNKCNLSKLTKNELYKNIKSK
TGLNYTGVFQGVTECYIGDNCTLSVVSLESQTNSFLNIPILDTCLHGMLILINDQCQIVF
DKAIGFKYYSSNIPADFKENKDSFYVYSNLRPRVGGDSYHGTIIVMLSDGSVLYEIEEVV
CKSLIPIKDSLKIEYPNDELYKVHLQSKDSPIPTPSSFKSIIYENDFFQSSLNIPEDLFK
YISTLFYKDIIKRCPEININKINSHSVNEIISSFSKISKHERLFRFVFETIKENGILNSF
EEKDDTYFEFNKVIIKSSRIISKLLFPLENDNDNEDLPQSLFQNGLMDKIYKCSYLRKKN
QVISHVIKHSIKEIINNNIIIRILEFGGGTASLSVEVIEEIVTLLQENPNYQVEIEYTWS
DISPAFIADAKNKINKIINDAAITNGLNVIYHPLTIGESLIETQSIKPSYYDFVIMSNVL
HVVKDIKQAVEQMYQLLTTNGQLVFLEPPYKSVLNDSIVGSFEQWWSFTDTDIRKDRCGM
PQQSWYQLLNSCNFKDIVMSKECIFFGSVIQAQKPPISLLNSQPKYDNIIIYGGSINSSF
VENIKLDSNSKSLFQIETIQEFNKLISKSTITNDSIVYFIKTLETLSLDNFKQITLEYIE
INQKLLQINSLCKHVLIVSDSRKTNYLASSAIGAARYFDEFPLLKLHTLDFDYDSTQNYI
NSKNNKMVQFINILTDSKTNVHKEMIIINNKVYYEIVQKEKNLKLKYNSESFENQNNLMC
SLSPNLEYQLQSKQIKLRDNQVEVKTIATGINYKDYLNFSGSNSNGDDNTGLPQFGYEFS
GIITRVGNNVKDYKVGDNVFGLSNSCTSSHIVTNFKKIQIKPSKISHIEASSIPIDYLTS
FMSLFNVGSLNIEDNESILIHLGRDGFGLSTFEILKWKGFKSNLFVTVNSDKTKQYLLKK
YGDLITGIYSNTDKSYVAEIKNKLIKLGSKKKGVDLILNTLPSDFMDSNFKLLTKYGRII
DLNSNHLNQSEFLKNINFKYNHGYHNFELSLFQKNKILKCLNEISNAIENGELKTIPIKE
FTNLNIKDAIKYITNGNIEKITVSHDHEIYSDIIYRYLDEKEFSILKSNYQINSNNLGKN
ILITGQSGIILEILKWIIKYSNINTIENVIILSRSSLKWELELLINQTKLSNNNIKFHFK
SVDVGDSEQVDNAINDILNENQQIRNIDSIFHFAFQQIACKVQEINMKHLNISHGAKSMG
AINLHNQSIKRNWKLINFVMASSALSFIDSTDQCTYACANTLLDSFSKYRVSLGLPSTCI
NLGLIESTGFVSKNESISVFLDGNGIIPTPINRVLGLLDLQIQNASKFTNSMISNFKPSK
FKNNQQISLFLKFDYLMNLKNNSEQTKKENTGNKNIDELFIEKVSELFSMDESKINKNLR
LIDYGADSLIIVQLKNWIDKEIGINLITIQQLQNNTINISIKMILNSLMKNNQNKYLPSN
RIDYWKNEMKFEESIKPIPNEIRSRNNNSGKIILLTGTTGFLGGFLLFNMLRLDSCKLIY
CLIRNKSKSSYPLDEIINNLKYHQLYEKLNKSQISKIIPIIGDLSMNKLGLSNDDYETIS
KNVNLIINPGADINQKSSYQDCKLVNVNGVKEIIKLSLSSLKQRIPIVNFSSFSVFFNQS
LDKNFDESVLPSIDNIDNLPTEYMKSKVVGEYILLEASKNYNIPSILIRPPSIFLNPETG
IGHSSDLTLLMIQSCYELGYCPNQILNGFILINTITWLSNNITNIIMNDNCWTNSKMNIY
NVHGKQIQSSLIIKPLEKHFNCKQINNNDWIDMVNNSNKKSCIKLKSFHSLENIFKSENK
GYKSNESQSISLSTKSLLESMGSYNTDLKITDKMIISHIKHIFK
>tr|B0G100|B0G100_DICDI Putative polyketide synthase OS=Dictyostelium discoideum GN=pks7 PE=4 SV=1
MNNFKNINLIEKGVAIVGIGFRIPSGNNENSISSPDDLFNNLKNGFDGVSSTSERWSDNF
HKLGEISSPNAGLLPFNECKSFDPLFFGINPSEAPLIDPQQRLLLKCTWEALEDASIDPI
SIRGTNTSVFIGSSNIDYLHTNKHQDSVLKNVIAQSTCAISNRISYCFDFNGPSLSIDTA
CSSSLNAISQGYHSILNGTSDISIVGGVNLILDVETTKAYSYLSMLSKTHGKCKAFDESG
DGFTRGECAGVVVLKNLQDAVKDGNRIYCVINGSSSNVDGNGNMDKVNFYSPSKQSQFNN
INSAFKSTNEKLSVNEIQYIEAHGTGTKTGDPIETEAISMAFKNRDKSTPILIGSIKSNI
GHCEAGSGVASLIKCCLMFKYQCFLPNIHFKNPNPLIKFNEWNLKVVTSPIPFNRKNEKP
VSMMINNFGVTGSNCCLLISEFKKQDYEPYENNYKSNNKNILIPFSANSSNSLNQYQSKF
KNIINNQFNFIDFTANQIYSKSNYLCQRSVIAASNSNELFEKILNKKQIQTKNSIISNMS
FKGKNPITIFVFSGQGSQYPKMALELYNNEVIFKKSIDLINSKLSKYYGYSVLEKLRSIG
DDDTTSIHDPNISQPAVCMISVSLFELYCHWGVNPSFILGHSLGEISASYCSGMIDLDTF
CYTVYHRSIAQTKTHGNGRMLSINISDEEFKSMYSQKYPQIEIACYNSPQSIVVAGNESI
LNEISKELKEKEIFTAMLGSLSSFHTSSQQCTKDSVLKLNIQSNQPKVPIFSTVTTNLFN
ESNRFNSQYVYDNIINPVRFTQTISNIYKHIESNQLNNDIVFIEIAPHPTLSFYIKQMVP
SSLNESVSVYSALHKKKNDVEEFQQTISNLYCQNGYNINFKCQFNNKKSNKKIDLPLYQW
SDETYFAQTQTLEQHREEGPPIDHLGISNSFISPFNNSYKTLIDINNKPFQYLKGHMVKG
KYYFPGCGYIDNIIQLYKNQDIFISFIEFKTPLILIEGINQCLQTNIQQTGKSEYRAQFH
FKDQKSNQWTQSSNSNFQLLDHGNDIPSNYNIEEIIKNKCNLSKLTKNELYTHIKSKTGL
NYTGVFKGVTECYIGDNCSLSVVSLESQTNSFLNIPILDTCLHGMLVLINDQCQIVFDKT
IGFKYYSSNIPAYFKENKDCFYVYSHLKSKSADSYHGSIIVMLSDGSVLYEIQEVVCKSL
IPIKDSLKIEYPNDELYKVHLQSKDSQIPTPSYFKSIIYENDSFHSIVNIPEDLFKYIST
LFYKDIIKRCPEININKINSHSVNEIISSFSKISKHERLFRFVFETIKENGILNSLEEND
DAYFEFNELVIKSSRIISKLLFPLENDNDNEDLPQSLFQNGLMDKFYKCNNFKKKNQIIS
HVIKHSIKEIINNNIIIRILEFGGGTASLSVEVIGEIVTLLQENPNYQVEIEYTWSDISP
AFIADAKNKINKIINDAAITNGLNVIYLPLTIGESLIETQSIKPSYYDFVIMSNVLHVVK
DIKQVVEQMYQLLTPNGQLVFVEPPYKSILIDSIVGSFDQWWSFTDTDIRKDRCGMSQQS
WYQLLKTCNFKDIVMSKECIFGSVIQAQKPPISLLNSQPKHDNIIIYGGGNNSRFFENIK
LYSNSKSLIQIETIQEFNQFINKSTITNDSIIYFIKTLETLSLDNFAQITLEYIEINKKL
LQINSLCKHVLIVSDSRKTNYLASSVVGAARYFDEFQQLKLHTLDFDYDSTQNYINSKNN
KMVQFINILTDSKTNVHKEMIIINNKVYYEIVQKEKNLKLKYNSESFENQNNLMCSLSPN
LEYQLQSKQIKLRDNQVEVKTIATGINYKDYLNFSGSNSNGDDNTGLPQFGYEFSGIITR
VGNNVKDYKVGDNVFGLSNSCTSSHIVTNFKNIQLKPSKISHIEASSIPIDYLASFISLF
NVGSLNIEDNESILIHLGSDGFGLSTFEILKWKGFKSNLFVTVNSDETKQYLLDRYGDFI
SGIYSNTDKSYVTEIKNELIKLGSKKKGVDLILNTLPSDFMDSNFELLTKNARIIDLTSN
HLNQSEFLKNINFKYNHSYHNFQLSLFQKNKIQKCLNEISNAIENGELKTIPIKEFTNLN
IKDAIKYITNGNIEKITVSHDHEIYSDIIYRYLDEKEFSILKSNYQINSNNLGKNILITG
QSGIILEILKWIIKYSNINTIENVIILSRSSLKWELELLINQTKLSNNNIKFHFKSIDVG
DSEQVDNAINEILNENQQITNIDSIYHFAFQQITCKVQEINMKHLDISHGAKSMGAINLH
NQSIKRNWKLINFVMASSAISLIGSTDLCTYACANTLLDSFSKYRVSLGLPSACINFGSI
ESTGFVSKNESVSVFLDGGGFHPTPINQVLGLLDLQIQNSGKFTNSMLSNFKPSKFKNNQ
QISLFLKFDYLMNLKNNSEQTKKENIGNKNIDELFIEKVSELFSTDESKINKNLRLIDYG
ADSLIIVQLKNWIDKEIGINLITIQQLQNNTINISIKMILNSLMKNNQCGREI
>tr|B0G101|B0G101_DICDI Putative polyketide synthase OS=Dictyostelium discoideum GN=pks8 PE=4 SV=1
MNNLEIINLIDKGVAIVGVGFRIPSGNNENSICSPDDLFNNLKNGFDGVSSTSERWSDNF
HKLGEISSPNAGLLPFNECKSFDPLFFGINPSDAHQIDPQQRLLLKCTWEALEDASIDPI
SIRGTNTSVFIGSSNIDYQHINKHQDSVLKNVIAQSAYAVSNRISYCFDFNGPSLSIDTA
CSSSLNAVSQGYHSILNGTSNMSIVGGVNLILDVGMIKAYSYLSMLSKTHGKCKAFDESG
DGFTRGECATIVVLKNLQDAVKDGNRIYCVINGSSSNVDGGGHMDKVNLYSPSKQSQFNN
INSAFKSTNGKLSINDIQYIEAHGTGTKTGDPIETEAISMAFKNRDKSTPILIGSIKSNI
GHCEAGSGVASLIKCCLMFKYQCFLPNIHFKNPNPLIKFNEWNLKVVTSPIPFNKRINEK
PVSMMINNFGVTGSNCCLLISEFKKQDYESYENNNNNKSNHKNILIPFSANSSNSLNQYQ
SKFKNIINNQFNFIDFTANQIYSKSNYLYQRSVVIASNSNELFEKILNKKQIQTKNSIIS
NMSFKGKNPITIFVFSGQGSQYPKMALELYNNDEIFKKSIDLIDSKLSKYYGYSVWGKLT
TIKDDDLTSIHDPIFAQPALCMLSVSLFEIYCHWGVNPSFILGHSLGEISAAYCSGMIDL
DTFCYTVYYRSIAQSKTNGCGRMLSINISDEEFKSMYSQKYPQIEIACYNSPQSIVVAGN
ESILNEISKELKEKEIFTAMLGSLSSFHTSSQQCTKDSILQLNIESNQPKVPIFSTVTTN
LFNESNRFNSQYVYDNIIKPVKFTQTISNIYKHIESNQLNNDIVFIEIAPHPTISFYIKQ
MVPSSLNESVSVYSALHKKKNDVEEFQQTISNLYCQNGYSINFKCQLENKKSNQSINLPL
YQWDDELYFAQTQTLEQYTKEGPPIDHLGLSNSYYSPFKNSYRTFIDINNKPFQYLKGHM
VKGKYYFPGCGYIDIIIQLYKNQDIFISFIEFKTPLILIEGINQYLQTNIQQTGKSEYRA
QFHFKDQKSNEWIQSSNANFQLLDHGNDIPSNYNIEEIIKNKCNLSKLTKNELYTQIKSK
TGLNYTGVFQGATECYLGNDCSLSVLSLKSQTNSFLNIPILDTCLHGMLVLINDQSQIVF
DKAIGFKYYSSNIPSDLKEYKDSIYVYSNLKPKNADSYHGSIIVMLSDGSVLYEIQEVIF
KSLIPIKHSLKIEYPNDELYKVHLQSKDSQIPTPSSFKSIIYENDFFHSALNIPEDLFKY
ISTLFYKDIIKRCPEININKINSHSVNEIISSFSKISKNQRLFRFVFETIKENGILNSLE
ENDDAYFEFNELVIKSSKIISKLLFPLESDNDNEDLPQSLFQNGLMDKIYKCSYLRKKYQ
MISHVIIHSIKEIINNNIIIRILEFGGGTASLSVEVIGEIVALLQENPNYQVEIEYTWSD
ISPAFIADAKNKINKIINDAAITNGLNVIYRSLTIDESLLENQAIKPSYYDFVIMSNVLH
VVKNIKQAVEQMYQLLTPNGQLLFIEPPYKSVLIDSIIGSFEQWWSFTDTDIRKDRCGMS
QQSWYQLLKTCNFKDILMSKECIFVGSVIHAQKPPISLLNSQPKHDNIIIYGGGGNLSFV
ENIKLDSNSKSLIQIETIQEFNQLLSQSTITNDSIIYFIKTLETLSLDNYKQITLEYIEI
NQRLLQINSLCKHVLIVSDSRKTNYLASSVVGAARYFDEFQQLKLHTLDFDYDSTQNYIN
SKNNKMVQFINILVDSKTNVHKEMIIINNKVYYEIVQKEKNLKLKYNSESFENQNNLMCS
LSPNLEYQLQSKQIKLRDNQVEVKTIATGINYKDYLNFSGSNNNNGDDNTGLPQFGYEFS
GIITRVGNNVKDYKVGDNVFGLSNSCTSSHIVTNFKNIQLKPSNISHNEASSIPIDYLTS
FMSLFNVGSLNIEDNESILIHLGSDSFGLSTFEILKWKGFKSNLFVTVDLDETKQYLLDR
YGDFITGIYSNTDKSYVTEIKNELIKLGSKKKGVDLILNTLPSDFMDSNFELLTKSGRII
DLTSNHLNQSEFLKNINFKYNHGYHNFQLSLIQKNKIQKCLYEISHAIENGELKTIPIKE
FTNLNIKDAIKYITNGNIEKITVSHDHEIYSDIIYRSLDEKEFSILKSNYQINSNNLGKN
ILITGQSGIILEILKWIIKYSNINTIENVIILSRSSLKWELELLINQTKLSNNNIKFHFK
SVDVGDSEQVDNAINEILNENQQITNIDSIYHFAFQQITCKVQEINMKHLDISHGAKSMG
AVNLHNQSIKRNWKLINFVMASSALSLIGSTDQCTYACANLLLDSFSKYRESLGLPSACI
NLGSIESTGFVSKNESISEFTDGIGYVPTPINLVLGLLDLQIQNAGKFTNSMLSNLISSK
FKNIQQTSLFLKFDYLMNLNDNSEQTKKENIGNKNIDELFIEKVSELFSTDQSRINKNLR
LIDYGADSLIIVQLKNWIDKEIGINLITIKQLQNNTINISIKMILNSLMKNNQI
>tr|B0G138|B0G138_DICDI Putative polyketide synthase OS=Dictyostelium discoideum GN=pks21 PE=4 SV=1
MKLENKEIAIVGIGFRIPQGKESINNGSVSHLWNNLKNGFSGIVETSERWSDNINLLGEV
NNKFGGLLPLKEWSDFDPVHFAINPSEVPLMDPQTRLLLKCTWEALEDAFIDPIDIRGSN
TSCFIGCSTLDYSTTNRDFNETSENYFASNVLHTISNRLSFSYDIRGPSMTIDTACSSSL
NSIAMGFQSIQNGTSNLSIVGGVSLLLDPYISKSFSFLNMLSKKGKCKPFDSEADGYIRA
ESCGIVILKPLSDAIRDGNNIYCVINSFSSNVDGGGLNDKSNFYSPSKQSQSDNIKLALK
SANMKASDISFVECHGTGTPTGDPIEVEGVSMALNSSKTSTPSKPLLIGSLKSNIGHSEA
ASGVASLIKCCLMFKNKHYAPNVNFDQPNPKINFKDWNIKVVTEAIPFTNNNEKPVSMVI
NNFGVTGSNCCLILSQFIEQSINQNGNGHSYPAESQQQQQQRFLIPFSANSVKSLKNYED
LIINDIKISTNSFKEFVKNQIYSKSKKLYQRSVLISSNWDQLKTKNKYFKTNNDKSSNIT
IKRNQPLVVIVFGGQGSQWNKMAQQLYECEPIFRSSMDKFNKELSKYYGYSVLDKLRSIK
DDDIISIHQPIIAQPSILMLQISLFELYKHWGINVSFIVGHSLGEIATSYCSGMVDFQTV
CKLIYHRSISQNNTNGCGKMLSVNISHSEFIELYSNKYPTIEVACYNSPTSIVIAGNENI
LKEISLNLKENNIFCAFLGSLSSFHTSSQHSTKNEILPLDIPSKQSRIPTFSTVTTNLFN
HETTPFNSSYVYENIIQPVRFSQTISNLYQHIENNKLGNELIFIEVSPHPSLSFYLKQMI
PKSSSYFNSVSVLTSTNKKNSNDLDEIHSTISQIYCLGYDVNFKCQFNHNDDDVSSIRNS
KVNISLPNYQFDEQHYWKVDINFEQYRLNGPNVFNSLGKSMINYSSNNKSYESIIDINRN
PFKYLKDHIVKGKYYFPGIGYADNIMKLYPNQDIIINNLEFLAPFVLKENVKHTLQTNVY
QLGNTDYRVTFNIKDNKTNQWVQTCTGNFQLISLKDNNNDHSSKYDINQLLSECNFTTLS
KQEVYKHSRSITGITHLGAFQGIEELYFGNDCIISKIQVNTENFDIDGKPVYQTYDKSFF
NTALLDSCSQTIVGFITNSSQFVFERLEGLKVYSENIPTDKLKYKNIYCQAKFISLESDS
YKSSVLVLLEDGTKLLEMDCISLHSTLPLLNSLLINNPTTELFTNNLQCKDSLVNILSID
NNQTFSSISSSNTVTEIIKQTIKPIINEKIVFRILQSFSDLELSKQIIETLNQIFDDNSL
QEIDIEFTIIDNSNDKLPTLHDSSLIFKNDITQLKPSYYDIIINNNNDGDDETIIKSIFN
ILSSNGLLLIIGDDIGDKYNIDSLINLGFNENKIQKSNKVIQSQKSTILSNELTVVPNNK
NDNIIIYCEKESKYTNEFMKLISNNHISCKQTIISNINEFNQLLPSITNDSIIYFIKSME
QLEMNNFKQITMEYIEINQQLLKHSLTCKHVLITIDSQIKNYLSSSIIGTARYFNEFPSL
NLYSIDFDNQLSISSLLNKIINQLIENSNNHIQREYIIRNNSIYYEILKNEKNIKSNFNS
NSFEDNDFMTLLDSTNLEYKLASKPKKLKKNQIEVKVLATGINYKDYLIYRGLVVIDENV
SISKNPLGLEFSGIITRISNENQNCEFKVGDNVFGIACDTTASHVIADVLYVSHKPENIS
HVEAASLPVIFSTCLHGMFNIGNFNIDDDEVILIHSATGGIGLATLEILKWKGHKSPIFV
TVGSKDKEQYLIDNYGSFITGIYSSRNKNYVNEIKSKLNQLYGTTGKFNGVDLIINTLPN
EFTHSNFLCLKERGKIIDLSITHLNNNEFLNFNNFKFNKSYHNIELMHINKKVVSRLLKS
ISNALNENKLKPIPITTFQIEDVKEAIEYINQRKHIGKIVLDHSCSNGSIGSDGLLNQLI
ESDNNEKNHTILKYDFKIDTKNIIGKNIIITGQSGIILEILKWLIKYSPTESFENIIILS
KSSLKWELELLINKTISRKDNNTKFHFKSVDVGDPIEMRKSINQILLENPNIDNIDSIFH
YAFAQITKEVEEIDIESLDISHNAKTMGAINLHEISIEKSWKLKQFVMASSIASLFGSFN
QCSYVSANLVLDSLSRYRKSIGLPSTCTNWGAIKSAGFVSRNELVSKMLDDQGFIPIPTN
IILGSLDLQLQNSNKNSNLIVSKFNYDSIKKLSSETSTFQRLDFILNSIKEKDNDSNGGE
NSVSESIQTKILNKISELLSIEQSKINTDIRLSDYGADSLTSVQLKNFIDKDIKSNVITL
QQLQNNTIDMNIQTILEQIKKLDSNETKGKSKNIIKKDSAPTLDYWRNEMKLDESIQAIK
MNPIDFRNDSKVFLTGATGFLGVHLLSNLIKSPNCSVVYCLIRNKKSEPNPINAIINNLK
HHKLYHFHNEFELSKIKVIVGNLASPLLGLSKLDFDYISNQINLIINSGADINLASNYEE
SKVVNIGGFIELIKLSTTGDYQKPIVGFSSVSVFFNASNCKEFDEETVIPTIENINNLPG
GYMKSKVVVENLLREVAKRGIPSMLIRPPIIFSHEETGIGHDSDFFQLIIQSCYAVKKYP
KIDKNILTSPIGWISLNTIKMIGNEKCWNKSSSNQLNIYSLNSEVSAMNPSFSFLEKQYG
CEMVEYEQWKNIINQSKILSCVKLKTFHSLDDLYNIYNLGNGFGVSKKTKELLQSMNSYE
GGMVNEKMIQNHINYIFKN
>tr|B0G170|B0G170_DICDI Putative polyketide synthase OS=Dictyostelium discoideum GN=pks28 PE=4 SV=1
MEKYDIYYNSNEEYYGDVAVIGIGLRFPSGDLNESISKPNQLFNSLLNGLNGIVTTSERW
SDNYYLNGEINSVSAGLLPLDEWKRFDPIFFGINPSYDNVVTIDPQQRLLLKCVWEALED
SGIDPISLRGTNTSTFIGSSTTDYGSLQKSPFETQNNIFGSSNHSVANRIGYNFDFRGEN
FTIDSACSSSLNAINCGYNSIKSNKSNVSVVGGVNFILDPHVSKSFTQLNMLSPTGKCHS
FSSDADGFVRSEGVGIVILKKLKDAIKDSNNIYCVIKGSSSNVDGNYDKLNFYSPSKSSQ
YENMKLAIKSTNGQINESDIDYCEAHGTGTPTGDPIELEGISRLFDQNNNNKKQVLVGSI
KSNIGHTEACSGVASLIKCCIMFKNKLFLQNINFKESNPLINFKEWALKVVTEPITFNEN
KTTVMLINNFGVTGSNVCLILSEFKDKRYSNDESSSDNFCEQIDIDSKANEKKKFLIPLS
SNSSTSLDNYKSIIVNNNDDDSNSSTRSFQEFVYNQIKFKSTSLIQKSVIIASDWNEFQD
DDNQIKLKNSESLISNITVEKKKSPLTVIVFCGQGSQYNRMALSLYENEPIFRESVNRFD
KELFKYYGYSVLDRLRSVSDKDEISIHLPILAQPANIMIQISLYELYKHWGVSADIIVGH
SLGELSSSYSSGMIDFETLCHLIYHRSLAQNKTTGTGRALSVNISYDEFIERYQSKNNKY
ETLEIACYNSPTSIVIAGKEDLLNEISKEFKSNDIFCAMLGSLSSFHTSSQLMIKDEVCS
LVFKSKLPSVPVFSTVTTNLFNDQTPYNANYVWENIRQPVSFTQTISNLYKHIESNDMGN
EITFIEVAPHPTLQFYLNQMKSTQSSYFNNGKSVTIYSPLHKKKNDYNEFLKTISLLYVN
NNFNINFKSQLTNINNNNNNINNNNNNNNNNNNNNNNNNNNNNNNNKIIQFNINSLPLYQ
WDDNEYFKLNPFHEKITNEGPSIQNLGNGIDSACPTYQTFIDIKKPPFQWLKGHQVSDKF
YYPGMGYVQNLLSIYPNQDITISSLEFKSPLVLTEGNNQCLETTVSLLSKNEFNVKSHYK
DQKTNQWILSSLGNFSLFKHNSINSEKLINIQALKDKCNFTTISKHDFYESIKIKTNLTY
KGLFQGVKECSIGNNCSLAVVSLNEINNHTISNHSTIGRSLFNAATLDSCLHGSLIAVAQ
PVVLDRIEGFKLYSSNIPLSSSLSKDDNDNSNNSLIKELYIFTEEKARTNYQSFSASVKI
ILPNGRLLMEISRVVCSSVSLANPSNTIICKPPSNEIYTPYLQPKDSIINKPQQFKHLYS
VDEFIAKEEDNQIISTELLLSLFYKHINVRCPTINLESLTTLEYNQFKQLYYNNNGLVNE
NLFKFVFEILKSYSSSNHYILNHHNNSENKNKNNNNNNNSNNNENSNNESPIHFEKLYNL
YTKTTKIIAKQIFPLKDDSFTDTPQSLFENGFLDDFYKNSRVVQPLNNLLSEIIIEALKP
ILNQPIVFRILEAGGGTGSLSLLILEKICKLLNANPNSVIDIEFTWSDVSSSFSAEIKEK
FSPFTAHKNFNIIHRVLDLEKPLFDQDFKTSYYDLVVMSNVMHVVKKLKPTLDEIHNILT
PNGQLLFVEPPYKSINYDSVFCCFSQWWPSSDSDTELRPDRSCMNQDKWIKILNETNYRD
TIISGNDNLIFLIQTRKPSINEIISKQSSDSSLDQFNSFNNIILFGNNNYGCSLQNSISS
NQELKSKTININNFNEFQTWIANNYDNSDDFDNNKTLIIFLKSIEPINISNFKEITYEYI
QINQLILKLELTNNFKHLLISLDSTTDNYLSSSIIGAARYFVEYPQLDLYILNYDIISLK
ILNNNSSSSCNSSNGSISSCSCKQQQLSLINYLINTNNNIQKEFTINNNKVYYERYTRHS
NKIKCNLQSKSFETNKDNLLIQLDSNLEYQLYSKRVEPNSKEVEIEIKATGINYKDYLMH
IGMVSSDLDLKYGKEYEVENCIGIENPMIGNDFSGIITRLGSDAEKKKFKVGDHVCGVAS
KTSGSHVVIDYNFIYHQPLNYNHSISASIPSIYVTSLHSIYGVGNLKSNESILIHSAAGG
IGISSLDLLKCKKHQGHIFLTVGSKDKEDYLKKNYGSFITAIYSSRNKDYVNEIKNKLIE
LGEVKQQGVDLILNTLSSEFMDSNFQCLNMSGRIVDLSVTHLTPNDYIANNHFKYNMGYN
NVEMIDFNGKMVRSYLKKIIKMINSNKLELSIPIIEYSNNQFKDAIEYINQRKHIGKIIV
NHNQDEFNRVYNNYQQNNNNNNQIIMKHSYDISKLNMGKNILLTGQTGIILEIMKYLIRY
SNHSIQNIIILSKSKLKWELELLINQTKFIKDNIIKFHFIQIDIEDSNKVNQVLNQLELN
ENITNIDSIIHFAFNNDIGDVQDVNMNRLNIAHGAKTIGAINLHNESINRSWKIKQFIIA
SSVSSIFGSDQQCCYVSACSVIDSLSKYRHSLGLPSLAINLGTVASTGFISRNNAIETMF
KSSFLKLFSPQLVISSLDLFIQNQRQYPNYSLVDFNFEVMLTSPNYHLYKLDYEINIFKK
SYQINTNSSSGSGSDNEFIHSTILNKISELLSIDESKINEDLQLTQYGMDSLVIVQLKNF
IDNQLGHNLITIHQLQHNKINQSIDIIKFGYLINKNKFKYKNNNKNNNNG
>tr|Q54ED6|Q54ED6_DICDI Putative polyketide synthase OS=Dictyostelium discoideum GN=pks41 PE=4 SV=1
MDSKNLVDENCNKVAIIGIGFRFPNLKGDITPNELWSKLLNRYDGIVKNDRWNESFFKSG
DISTNYAGFIPFEELKSFDPLFFGINPSEGIHMCPQQRLLLKCTWEALEDSGIDPIEIRG
SNTSVFIGCSGADYQNLNKNDNKVQQEIFSSSTHSISNRVSYCFDLHGESMTIDTACSSS
SNAIRRGYKSIIDGSSNISVVGGINILLDPNISKSYSRLNILSKDGKCKSFDAGADGYVR
SDAAGIAILKNLNDAIKDDNNIYCVIDGSASNVDGNGFSDKSNFYSPSKSSQVECIRLAL
ESTNGQVNENDIVYFEAHGTGTPTGDPIELESVSIALKTSENRSSDNPLLIGSFKPNIGH
TESASGISSLIKCCLILKNQCFVPNLNFNKPNPLIKFDQWNLKVVTDPIDFSTLNYINKR
VSIAINNFGVTGSNCCLIVSSFKGNQIRNNINNKSKSPKQYLIPFSTNSIKSLDLYKSRI
DNNVEFKEFAENQIKSKSKKLIQRSVVIASNWDEFNLKSNTINTSNDKLTSNMLVSSNKK
NVTMVFVFCGQGAQYSTMAKNLYDNEPIFKKSMDKIDSKLNEYYGFSILEKLRSFNENDL
KGIQYSIIAQPSTCMVQISLFELYCHWGIKPSIIVGHSLGEISSSYCSGMIDLDTFCYLI
YHRSMVQSKTNGLGRMLSISIGENEYNSKYSSRYPELEIACYNSPSSIVIAGKELILNEI
IKELKKDGVFCAILGSPTSFHTSSQLSVKDEILKISFKSKQPTIPIFSTVTTNLYDEMNP
FDTKYVYDNIINPVRFTNTISNIYKHIELNYSVNNNSNEVIFIEIAPHPTLSFYLKQMVP
EDKKQSVSIFSPLSKKKSNDLFEIQKLISELYCLGYNGIGFNIQLSDHNNTNNQTRVNLP
LYQWEDQEYWKLDNLHQYHLSNGPSINHLGISNSNHTPIKSYQTHINIQKKPFQWLKGHQ
IKGKYYFPGCGYIDNILKIFGESKTDTNPNKELPDILISFIEFKTPLIFMDGISQCLQTN
IHSTGKKEYKALFHFKDEKSSSDWVQTSTANFQLFSRGPNLNEDDEQSLFMYNINDLISN
QCNLTKLSKQELYSHIKTKCGLNYSGDFQRVDKCYLGYNCSLSEISIIQGVNENRSTFFD
SSIIDCCLHGSIGLIDENCQLVFEKLEELTYYSSKVPKTTSQHSKIYVYSKLKPRIGDSY
SASIIVMLENGTVLFEMENASFKSTTKIKDPLAMEYPTNEIYSCNLQSKDSLIPSLSSFD
HIFKRKIPNEYVDQINIYESFIPKLLFSNINKRCPEITIDEIQSSEIEQLLLKYYKIKED
NDNKWLSRLFTFAFESIKQWYHNEDYDFENVLSPHNFKIFSKSTKIISKLLFPLENDNDE
DSPQSLFEGGLLDKFYSSGFSAQNELVGEIIQESIKPILNEKLVFRILEFGGGVGSLSLL
VLEKINSLLIQYPNYQIDIEYTWSDISPSFITEAKAKFEKFNDRFNIIYKALNLEQPLIG
EKQGLKPQYFDYIIMFNVLHVIKDVKYGVEQIYQLLVPNGHLLFIEPIYKSIIGDGIFGV
FDQWWSFQDTEIRKDRCCMKQKTWYKLLKSVNFNDDIRMTPELTCFVIQAQKPSISNLSF
SKSETTNYDSIIVFGNKYASNLSNHFIKSIDNGNLQFISTIEELNKIGKYISNESIIYFI
KSIDELSVDNFVNITHEYTQINQKLMELNCKCKHVLITNDSTTTNYLSSSLIGAARYYHE
CPLELFILNFDTPSIIENQNLFKTIEPLINSSINIQREFIINNHKVYYERIKNETKLKSI
FKNSSSFESLEQVDNFMISLTPNLEYKVKVKPTSILKENEVEIKVMSTGLNYKDYLIYAG
LVESVEPIFGIEFSGIITRISTGSKEFKVGDHVYGIGKSTTSSHIITDIDVISHKPSNIS
HSEASSIPVVYLTSYHSLYNIGALKNNETILIHSATGGVGLSTLEILKWKGHSGLIFVTV
GSNEKEEYLRENYGDMISGIYSTRNKNFVKQIKSKISKLNPFGKSGVDFILNTLSSSDYM
DSNFKCLNMSGRIVDLSITHLNSNEFTDNKKFKYNYGYHNIELQYVDKKIIKSTLSIISN
AVSSNDLQLIPITHYSIEKVKESIEFINERVHMGKIIINHENQDSIINELIEKQKSINKF
DQSIFKQNYKLEPSLLGRNILLTGQSGIVLEILKWILRNSENNSIGNIIILSKSSIKWEM
EYLINKVKLINKLGNFFNNIKFHFKSVDISDSGLIDESINKLLIENPDINNIDSIFHFAY
TQATCNSDEVDLHHLTQSHSAKSMGAINLHNQSIKRNWKLKNFIMSSSVSSKTSTANQCG
YISSNNVLDALSKYRISIGLPTICTNYGLIESTGFVSRNESVAALLSGEGFIPISANLIL
GTLDLQLQNQAQSSNLILSNFNFTSLNGLPQKSLISKFDYQININEENEKSKSLLKDDNV
ELTVDQLITFKISEILSTDILKLNKDIILVDYGIDSLVIIQLKNWVDKEFSIPNELTIQK
IQNSTINSFIQLVKNSMDKNKK
>tr|Q54ED7|Q54ED7_DICDI Putative polyketide synthase OS=Dictyostelium discoideum GN=pks40 PE=4 SV=1
MDYKNKYQSNENCNKVAIIGIGFRFPNLKGDLTPNGLWSQLLNKYDGIVKNDRWNESFYK
TGDIPTKYAGLIPFEELKSFDPLFFGINPSEVIHMCPQQRILLKCTWEALEDSGIDPIEI
RDSNTSVFLGCSNFDYQNLNKNNNKIQQNIFASSSHSVSNRISYCFDLHGESMTIDTACS
SSSNAIRRGYKSIIDGSSNISVVGGINILLDPNTSKSYSQLNMLGKDGKCKTFDADADGY
VRSESAGIAILKNLNDAIKDGNNIYCVIDGSASNVDGNGFSDKSNFYSPSKSSQVECIRL
ALESTNGGVNENDIVYFEAHGTGTPTGDPIELESVSIALKTSENRSSNNPLLIGSFKPNI
GHSECASGISSLIKCCLILKNQCFVPNINYNKPNPNIKFNQWNLKVVTDPIDFSTLKLSN
KPISIAINNFGVTGSNCCLIVSSFKGNQTNNNNNKSKSPKQYLIPFSTNSIKSLDLYKSR
IDNNVEFKEFAENQIKSKSKKLIQRSVAIASNWDEFNLKSNTINTSNDKLTSNMLVSSNK
KNATMVFVFCGQGAQYSTMAKNLYDNEPIFKKSMDKIDSKLSEYYGFSILEKLRSFNEND
LKGIQYSIIAQPSTCMVQISLFELYCHWGIKPSIIVGHSLGEISSSYCSGMIDLDTFCYL
IYHRSMVQSKTNGLGRMLSISIGENEYNSKYSSRYPELEIACYNSPSSIVIAGKELILNE
IIKELKQDGVFCTILGSPTSFHTSSQIPVKDEILKISFKSKQSTYPIFSTVTTNLYDEMN
PFDTKYVYDNIINPVRFTNTISNIYKHIELNYSVNNNSNEIIFIEIAPHPTLSFYLKQMV
PEDKKQSVSIFSPLSKKKSNDLFEIQKLISELYCLGYNGIGFNIQLSNLNENDNIQTSLS
LPLYQWEEQEYWKLDSLYQHHLSNGPSINHLGISNSNHTPYIKSYQTHIDIQKKPFQWLK
GHQIKGKYYFPGCGYIDNILKIFGDNSESTTNPNKELPDILISFIEFKTPLIFMDGVNQC
LQTNIHSTGKKEYKALFHFKDEKSSSDWVQTSTANFQLFSRGQGLNEDDEESLFKYNIND
LISNQCNLTKLSKQELYSHIKTKCGLNYSGDFQRVEKCYFGNNCSLSELSLSQGVNENRS
TFFDSSIIDCCLHGSIGLIDENCQLVFEKLEGLTYYSSKVPTTTSQHSKIYVYSKLKPRI
GDSYSASIIVMLENGTVLFEMENASFKSTTKIKDSLAMEYPTNEIYSCYLQSKDSLIPSL
SSFDHIFKRKITDEYVDQIKIYESFIPKLLFSNINKRCPEITIAEIQSSEIEQLLLKYYK
IKEDNDNKWLSRLFTFAFESIKQWYHNEDYDFENVLSPHNFKIFSKSTKIISKLLFPLEN
DNDEDSPQSLFEGGLLDKFYSSGFSAQNELVGEIIQESIKPILNEKLVFRILEFGGGVGS
LSLLVLEKINSLLIQYPNYQIDIEYTWSDISPSFITEAKAKFEKFNDRVNIIYKALNLEQ
PLIGEKQGLKPQYFDYIIMFNVLHVIKDVKYGVEQIYQLLVPNGHLLFIEPIYKSIVGDG
IFGVFDQWWSFQDTEIRKDRCCMNQQTWYKLLKSVNFNDDIKMTPELTCFVIQAQKPSIS
NLSFSKSETTNYNNIIVFGNKDDSNLSNNFIKSIDNGNLQFISTIEEFNKMTKYISNESI
IYFIKSIDELSVDNFVNITHEYTQINQKLMELNSKCKHVLITNDSTTTNYLSSSLIGAAR
YYHECPLELFILNFDTPSIIENQNLFKTIEPLINSSINIQREFIINNHKVYYERIKNETK
LKSIFKNSSSFESLEQVDNFMISLTPNLEYKVKVKPTSILKENEVEIKVMSTGLNYKDYL
IYAGLVESVEPIFGIEFSGIITNIGSGNKEFKVGDSVYGTGKSTTSSHIITDIDVISHKP
SNISHSEASSIPVVYLTSYHSLYNIGALKNNETILIHSATGGVGLSTLEILKWKGHSGLI
FVTVGSNEKEEYLRENYGDMISGIYSTRNKNFVKQIKSKISKLNPFGKSGVDFILNTLSS
SDYMDSNFKCLNMSGRIVDLSITHLNSNEFTDNKKFKYNYGYHNIELQYVDKKIIKSTLS
IISNAVSSNDLQLIPITEYSIENVKDSIEFINERVHMGKIVVDHENQDSIINELIEKQKS
IDKFDQSIFKQNYKLEPSLLGKNILITGQSGIVLEILKWILRNSENNSIDNIIILSKSSI
KWEMELLINKTKLLNSNSINSMGNYLNKIKFHFKSVDISDSGLTDKGIHELLIENPDINN
IDSIFHFAYTQATCNSDEVDLHHLTQSHSAKSMGAINLHNQSIKRNWKIINFIMSSSITS
KTSSANQCGYISSNNVLDALSKYRISIGLPTICTNYGLIQSTGFVSRNESVAALLSGEGL
LPISTNLILGTLDLQLQNQAQSSNLILSNFNFTSLNGLPQKSLISKFDYQININEENEKS
KSLLKDDNVELTVDQLITFKISELLSTDILKLNKDIILVDYGVDSLVIIQLKNWVDKEFS
IPNALTIQQVQNSTINSFIQLVKNSIDKKNKK
>tr|Q54FC8|Q54FC8_DICDI Putative polyketide synthase OS=Dictyostelium discoideum GN=pks39 PE=4 SV=1
MTENIDKNDDDVAVIGIGLRFPSGNLKESISKPNQLFNELLNGLDGIVTTSERWSDNYYL
NGEVVSKFAGLLPLDEWKQFDPIFFAINPSYDNVSSIDPQQRLLLKCVWEALEDSGIDPI
SLRGTNTSTFIGSSTIDYNDLQKSPFETQNNIFGSTTHSIANRIGFSFDFRGENLTIDTA
CSSSSNAINCGYNSIKSNKSNVSIVGGVNFILNPYISKSFTQLDMLSPTGKCHTFSSDAD
GFVRSEGVGIVVLKKLKDAIKDSNNIYCVIKGSSSNIDGNFDKLNFYSPSKLSQCENIKL
AIKSTNGQINESDIDYCETHGTGTPTGDPIELEGISRAFNNKASTTNNNKQVLVGSFKSN
IGHTEACSGVASLIKCCLMFKNKLFLQNINFKEPNPLINFKEWGLKVVTEPIKFNENKPT
VMLINNFGITGSNVCLILSEFSGNSKSNDYQKMEIDNKFNEKKKYLIPLSSNSSTSLNNY
KLSIIKHLNSRSSSSSTTTSFEEFVYNQIKFKSTSLIQKSVIIASDWNEFQDENNQIKLE
NSDNLISNITVEKKKSPIIVMVLCGQGSQYNKMALSLYDNEPIFREYVNRFDKELFKYYG
YSVLDKLRSIEDKDLISIHQPILAQPATVIIQVSLYELYKHWGVSADIIIGHSLGEISSA
YCSGMIDFQTLCYLTYHRSVAQNRTTGTGKMLSVNISSDEFINSYQSTTKYESLEIACYN
SPTSIVIAGKEDLLNEIIKDFKSNDIFCAMLGSLSSFHTSSQQMIKDEVCSLNISSKQPS
IAIFSTVTTNLFNHQSSPFDADYVFDNIRQPVRFTQTITNLYKYAESNDMGNEITFIEVS
PHPTLQFYLNQMNSTQSSYFNSGKNITIYSPLNKKKNDYNEFLKTISLLYVNNNLNINFK
SQLINNNNNNNNNNYTNLFNNLPLYQWDDKEYFKITSFHEKIKSEGPSIHSLGNNTDSPY
PSYQTFIDIKKSPFQWLKGHQVSDKFYYPGMGHVHNLLSIYPNQDITISSLEFKSPLVLA
EGNRQCLQTSVTPLSKNEFNIKSHYKDQKTNQWILTSLGNFSLFKHNIIENNQPINIQTL
KDKCNFTSISKQDLYETIRIKTNLTYKGLFQGVKQCHIGNNCSLAIVSLNEIYIQKEYNH
LINNSNMNTLFNTAILDTCLHGVLCAVTQPVVLDRIEGFNFYSSNIPSSLNYRNNNNNNN
NINNNNNNNNNSNNTINEFYVYSEIRARTNFQTYSGSIKIILPNGTLLVDIGNVVCTIAA
SNPDSSLICKPNYIYTPHLQSKDSIINKPEQFKHLHRVNEFSFKNEENLFISNRLLLSLF
YKHINNRCPSINLESLETLEYDQFKQLYYNSLVNENLFKFIFEILKKYQNIPNINNNNNN
NNNNNNNNNNNNNNNNNNNNNNNNNNNNNNNNNNNNNNNNNNNNNNNNNNNNNNNEKLYI
KTTKIMAKQLFPLKDDDSITDTPQSLFESGYLDVFYKNSIVVQPLNSLLSEIIVETLKPI
LNEPIVFRILEAGGGTGSLSLLILEKICKLLNENNSTTSIIDIEFTWSDISASFFAEIKE
KFSSFTNHNSLNIIYRVLDLDKPLLDQDLKASYYDFVVMSNVMHVVKKLKPTLNEIHNIL
APNGQLLFVEPPYKSFFIDSIFGCFSQWWPSSDSDIELRPDRCCMKQEKWINLLNQCNYR
DTIMSGNDNLLFLVQTRKPTINEIISEQSISLDQLKSFNNIILFSSNNKNNKNDSFSIIQ
NLITLNQELKHKIININNYNEFQSWITNNQNIDNKTLIIFLKSIDSTVNTSNFKETTFEY
IQINQLILKLELSNNFKHLLLSLNSTTDNYLTSSIVGAARYFIEFPQLDLLTLNYDNVSI
ENNQQLLSLINYLINSNNNIQKEFTINNNIVYYERFCKRLNNIKSKFQSKSFETNKDNLY
IQLNSNLEYQLYSKKDELNSNEVEIEIKATGINYKDYLLHIGMIGTNLEIKYGKEIENGI
GFDNPKIGNDFSGIITRLGCNVKEFKVGDQVCGFGSKTNSSHIIVDSDSIYYKPLYYSHS
VSASIPSIYITSLHSIYGIGNLKSNESILIHSAAGGVGLSSLDLLKSKQHQGYIFLTVGS
KDKEEYLINKYGSLITAIYSSRNKNYVYEIKNKLIELGEVEQHQQGVDLILNTLSSEFMS
PNFQCLNLSGRIVDLSITHLTPNDYMTNSHYKFNMGYNNVNVEDFPGKLIKSYLKKIIEM
INSNELELSVPIIEYSNNQFKDAIEYINQRKHIGKIIVNHSQDEFNRVYNNYQNNNNQII
MKHSYDISKLNIGKNIILTGQTGIVLEILKYLVKYSNHSIENIIILSKSKLKWELELLIN
QTKFKKDNIIKFHFNQIDIEDSNKVNQALNQLELNENITNIDSIIHFAFMNDIGDVQQVD
MNRLNNAHGAKTIGAINLHNQSINRSWNIKQFIMASSVASIVGSEQQCCYVSACNVIDSL
SKYRHSIGLPSLAINLGTISSTGFITRNNTIETMLKSSILNFLSPQLVISSLDLFIQNQH
QYPNYCMSDFKFKIIPSTNQYFSKFDFEINIVKKSNQIKSFFGGDGNNEIIHSTILNKIS
ELLSIDKSKINEDLQLTQYGTDSLVIVQLKNFIDNQLGHNIITIQQLQNNKINQSIEIIK
SALNKNNNIYNNKKNNNNNLVKKEQQSLDEFIKNETKLNESIISRPYSIKKILNNNNNSK
SIFLTGSTGFLGAYLLMELIKMNNISKIYCLIRNNSKLTNPIDVIINNLKKHQLIDMNKE
SPKRKTKIINHTGNISNDKLNSSDNSNNNNNQINEDQLIKIIPMIGDISKDKFGLTEQDY
LKLSNECDIIINSAADLNLKSNYEESKTINVNNVNQVIKLSVSNNSSQKLIVHFSSLAVF
INHPFKDEEDFEETNIVPNFNSTPIGYIQSKVISEKLLTNAAESRGIPSIIIRPPDIFSN
PITGIGHSNDFLSLLIKASKDIGYYPNIHKSIFSTPVTTIAKTTIDLIFNENSWNQNKSK
PISIYNFNGNSMEFKSFYRVLENNFKCKEIDFDEWIELVSKSNGKSSKRYSTFHIHKNQN
LLLTTFTINSLFKMSNSTKELLISIGSYNHQDWEINESMILNDIINNH
>tr|Q54FD2|Q54FD2_DICDI Putative polyketide synthase OS=Dictyostelium discoideum GN=pks38 PE=4 SV=1
MTENIDKNDDDVAVIGIGLRFPSGNLKESISKPNQLFNELLNGLDGIVTTSERWSDNYYL
NGEVVSKFAGLLPLDEWKQFDPIFFAINPSYDNVSSIDPQQRLLLKCVWEALEDSGIDPI
SLRGTNTSTFIGSSTIDYNDLQKSPFETQNNIFGSTTHSIANRIGFSFDFRGENLTIDTA
CSSSSNAINCGYNSIKSNKSNVSIVGGVNFILNPYISKSFTQLDMLSPTGKCHTFSSDAD
GFVRSEGVGIVVLKKLKDAIKDSNNIYCVIKGSSSNIDGNFDKLNFYSPSKLSQFENIKL
AIKSTNGQINESDIDYCETHGTGTPTGDPIELEGISRAFNNKASTTNNNKQVLVGSFKSN
IGHTEACSGVASLIKCCLMFKNKLFLQNINFKEPNPLINFKEWGLKVVTEPIKFNENKPT
VMLINNFGITGSNVCLILSEFSGYQFGYSKSNDYQKMEIDNKFNEKKKYLIPLSSNSSTS
LDNYKLSIIKHLNSRSSSSSTTTSFEEFVYNQIKFKSTSLIQKSVIIASDWNEFQDENNQ
IKLENSDNLISNITVEKKKSPIIVMVLCGQGSQYNKMALSLYDNEPIFRESVNRFDKELF
KYYGYSVLDKLRSIDDKDLISIHQSILAQPATVIIQVSLYELYKHRGVSADIIIGHSLGE
ISSAYCSGMIDFQTLCYLTYHRSVAQNRTSGTGKMLSVNISSDEFINSYQSTTKYESLEI
ACYNSPTSIVIAGKEDLLNEITKDFKTNDIFCAMLGSLSSFHTSSQQMIKDEVCSLNISS
KQSSIAIFSTVTTNLFNDETSPFDADYVFDNIRQPVRFTQTITNLYKYFESNDMGNEITF
IEVSPHPTLQFYLNQMKSTQSSYFNSGKNITIYSPLNKKKNDYNEFLKTISLLYVNNNLN
INFKSQLIDNNNNYTNQFNNLPLYQWDDKEYFKISWFQEKIKNEGPSIHSLGNNTDSPYP
SYQTFIDIKKSPFQWLKGHQVSDKFYYPGMGYVHNLLSIYPNQDITISSLEFKSPLILTE
GNRQCLQTTIAPLSKNEFNIKSHYKDQKTNQWILTSLGNFSLSKHNIENNEPINIRALKD
KCNFTCISKQDLYETVRIKTNLTYKGLFQGVKQCYIGNNCSLAIVSLNEIYNQKEYNHLI
NNSNMNTLFNTAILDTCLHGVLGVVTQPVVLDRIEGFKFYSSNTPSFNNNSTNSNNDTIN
ELYVYSENKARINSKTYSGSIKIILPNGTLLIDIGNVVCTIVASNPDSTIICEPPSNKIY
TPYLQSKDSVIKNPEQFKHLYRVDEFSFKNEENQFISIGLLLSLFYKHINNRCPSINLES
LETLEYDQFKQLYYNSSRNENLFKFIFENLKNYQNIMYSNSFNKTILFNNNNNNNNNNNN
NNNNNNNNNNNNNNNNNNNNNNDNDNDNNCYNYENFYIRTTKIMAKQLFPLKDDDSITDT
PQSLFESGYLDYHYKNSKIVQPLNNLLGEIIVETLKPILNEPIVFRILEAGGGTGSLSLL
ILEKICKLLNENNSTSIIDIEFTWSDISASFFAEIKEKFSSFTNHNSLNIIYRVLDLEKP
LLDQDLKASYYDFVVMSNVMHVVKKLKPTLNEIHNILAPNGQLLFVEPPYKSFFIDSIFG
CFSQWWPSSDSDIELRPDRCCMEQEKWISLLNQCTYRDTVLYGNDKLLFLIQTRKPTINE
IISEQSISLDQLNSFNNIILFSSNNNNDNNNNSNNYYNNRNSYSSSSIQNLIRLNQELKH
KIININNYNEFQSWITNNQNKDNCGNKTLIIFLKSIESIMNTSNFKEITFEYIQINQLIL
KLELSNSFKHLLLSLNSTTDNYLSSSIVGAARYFVEFPQLDLYILNYDNISIENNQQLLS
LINYLIDSNNNIQKEFTIINNKVYYERYCRRSNNIKSKLQSKSFETNKDNLFIQLNSNLE
YQLYSKKDELNSNEVEIEIKATSINYKDYLMYIGMIGTDIDIKYGKEYEIENGIGIDNPK
IGNDFSGIITRLGCNVKDFKVGDQVCGVGSKTNSSHIIVDYNYIYYKPLNYSYSVSASIP
SVYITSLHSIYNIGNLKSNESILIHSAAGGIGISSLDLLKSKQHQGYIFLTVGSKDKEEY
LIKKYGSLITAIYSSRNKNYVKDIKNKLIELGEVEQHQQQGVDLILNTLSSEFMDSNFQC
LNLSGRIVDLSITHLTPNDYMTNNHYKFNVGYFNVEVIDFPGKLIKSYIKKIIKMINSNK
LEPSVPIIEYSNNQFKDAIEYINQRKHIGKIIVNHNQDEFNRIYNIYQNNNNQIMKHSYD
ISKLNIGKNILLTGQTGIVLEILKYLVKYSNHSIENIIILSKSKLKWELELLINQTKFKK
DNIIKFHFNQIDIEDSTKVNQVLNQLELNENITNIDSIIHFAFMNDICDVQKVDMNRLNI
THGAKTIGAINLHNQSINRSWNIKQFIMASSVVSIFGSDKQCCYVSACNVIDSLSKYRHS
IGLPSLAINLGAISSTGFVSRNNAIETMLKSTLSNLFSPQLVISSLDLFIQNQHQYPNYC
LSDFNFEVLPSTLTNQHHSKFDFEINIVKKSNQIKSFSGDDNNNEIIRSTILNKISEILS
IDESKINEDLQLSQYGMDSLVIVQLKNFVDNQLGHNIITIQQLQNNKINQSIEIIKSAHN
KNKNNNNNNNNNSNHHDNIKKEQQSLDEFIKNETKLNESIISRPYSIKNILNNNNNNNNN
NNNNNNNNNNNNNNNNNNNCQSIFLTGSTGFLGAYLLIELIKVNNISKIYCLIRNNSKLT
NPIDVIINNLKKHQLIDMNKESPKRKTKIINHTGNISNDKLNSSNSNSDNSNNNNNQINE
DQLIKIIPIIGDISKDKFGLTEQDYLKLSNECDIIINSAADINLKSNYEESKTVNVNSVN
QIIKLSVSNNSSQKLIVHFSSLAVFINHPFKDEEDFEETNSVPSFNSTPIGYIQSKVISE
KLITNAAESRGIPSIIIRPPDIFSNPITGIGHSNDFISLLIKASKEIGYYPNIHKSIFST
PVTTIAKTTIDLIFNENSWNQNKSKPISIYNFNGNSMEMKSFYRVLENNFKCKEIDFDEW
IELVSKSNGKSSKRYSTFHIHKNQNLLLTTFTINSLLKMSNSTKELLTSIGSYNHQDWEI
NESMILNDIINNH
>tr|Q54FN2|Q54FN2_DICDI Putative polyketide synthase OS=Dictyostelium discoideum GN=pks34 PE=4 SV=1
MTENIHNNSTYNNKLIRDRNDYDDVDGSGDVAVIGIGLRFPSGNLKESISKPNQLFNELL
NGLDGIVTTSERWSDNYYLNGEIVSKFAGLLPLDEWKQFDPIFFAINPSNDNVSSIDPQQ
RLLLKCVWEALEDSGIDPISLRGTNTSTFIGSSTIDYNDLQRSPLETQNNIFGSTTHSIA
NRIGYCFDFRGENLTIDTACSSSSNAINCGYNSIKSNKSNVSIVGGVNFILDPHISKSFT
KLDMLSPTGRCHTFSSDADGYVRSEGVGIVVLKKLKDAIKDSNNIYCVIKGSNSNIDGNF
DKLNFYSPSKSSQYENIKLAIKSTNGQINESDIDYCETHGTGTPTGDPIELEGISRVFNN
KASTTTLINNNKQVLVGSIKSNIGHTEACSGVASLIKCCLMFKNKLFLQNINFKEPNPLI
NFKEWGLKVVTEPIKFNENKSTVMLLNNFGVTGSNVCLILSEFYGNQFSYNKSNSYHKIK
IDNKFNEKKKYLIPLSSNSSTSLNNYKSSIIKHSNSSSTTTSFKEFVHNQIKFKSTSLIQ
KSVIIASDWNEFQDENNQIKLENSDNLISNITVEKKKSPITVMVLCGQGSQYNKMASSLY
DNEPIFRESVNRFDKELFKYYGYSVLDKLRSIDDKDLISIHQPILAQPANVIIQVSLYEL
YKHWGVSADIIIGHSLGEISSSYCSGIIDFQTLCYLTYHRSVAQNRTIGTGRMLSVNISS
DEFINKYQSTTKYESLEIACYNSPTSIVISGNEDLLNEITNEFKSNDIFCTMLGLLSSFH
TSSQQMIKDEVCSLNISSKQPSIAVFSTVTTNLFNHQSSPFNADYVFNNIRQPVRFTQTI
TNLYKHIESNDMGNEITFIEVSPHPTLQYYLNQMKSTQSSYFNNGKNITIYSPLNKKKND
YNEFLKTISLLYVNNNFDINFKSQLINNNNTNQLNNLPLYQWDDKEYFKINSFHEKIKNE
GPSIHSLGNNTDSPYPSYQTFIDIKKLPFQWLKGHQVSDKFYYPGMGYVLNLLSIYPNQD
ITIGSLEFKSPLVLTEGNNQCLQTTIAPLSKNEFNIKSHYKDQKTNQWILSSLGNFSLTK
HNIENNEPINIQSLKDKCNFTSISKQDLYETIRIKTNLTYKGLFQGVKQCHIGSNCSLTI
VSLNEIYNQKEYNHLLNNSIMDTFFNTAILDTCLHGVLVAVTQPIVLDRIEAFKFYSSNY
PSFNNNNNSNNNDTIKELYVYSEIRARTNSQTYSGSIKIILPNGTLLVDIGNVVCTIVGS
NPDSTIICKPPSNEIYTPYLQSKDSMINKPEQFKHLYRVDEFSVKEEGNRFISKGLLPSL
FYKHINKRCPSINLESLTTLEYDQFKQLYYDNSLANENLFKFIFEVLKKFQNNPNINNNN
NNNNNNNNNNNNNSNGYNNYENLYIRATKVMAKQLFPLKDDDSITDTPQSLFESGYLDEF
YKNSNVIKPSNNLLSEIIVETLKPILNEPIVFRILEAGGGTGSLSLLILEKICKLLNDNS
TTSIINIEFTWSDVSASFFAEIKENFSSFTNHNNLNIIYRVLDLEKPLLDQDLKASYYDF
VVMSNVMHVVKKLKPTLNEIHNILTPNGQLLFIEPPYKSFYFDSIFGCFSQWWPSSDSDI
ELRPDRCCMKQEKWINLLNQCNYRDTIMSGNDNLVFLIQTRKPTINEIISEQSISLDQLN
SFNNIILFSSNSNNIRNINSYKNDICSSSIQNLIRLNQELKHKIVNISNYNEFQSWITNY
QNKDDCNKTLIIFLKSIESTMNTFNFKEITFEYIQINQLILKLELSNNFKHLLLSLNSTT
DNYLSSSIIGAARYFVEFPQLDLLTLNYDNISIENNQQLSLINYLINPNNNIQKEFTINN
NKVYYERYCRRSNNIKSIFQSKSFETNKDNLYIQLNSNLEYQLYSKKAKLNSNEVEIEVK
ATGINYKDYLMYIGMIGSDLDIKYGKEYEIENGIGIDNPNIGNDFSGIITRLGNNVKKFK
VGDQVCGIGSKASSSHVIVDFTSIYYKPLNYSHSVSASIPSIYITSLHSIYSIGNLKSNE
SILIHSAAGGIGISSLDLLKSKQHQGYIFLTVSSKDKEEYLIKKYGSLITAIYSSRNKNY
VKDIKNKLMELGEVEQQGVDLILNTLSSEYMDSNFQCLNLSGRIVDLSITHLTPNDYMTN
NHFKFNMTYSNVEVVDFTSKLIKSYLKKIIKMINSNKLELSVPIIEYSNNQFKDAIEYIN
QRKHIGKIIVNHNQDEFNRVYNNYQSNNNHIIMKHLYDISKLNIGKNILLTGQTGIVLEI
LKYLVKYSNHSIENIIILSKSKLKWELELLINQSKFKKDNNIKFHFNQIDIEDSNKVNQV
LNQLELNENITNIDSIIHFAFMNDIGDVQQVDMNRLNNTHGAKTIGAINLHNQSINRSWN
IKQFIMASSVVSIFGSDQQCCYVSACSVIDSLSKYRHSIGLPSLAINLGAISSTGFVSRN
NAIETMFKSSIFNLFSPQLVISSLDLFIQNQHQYPNYCLSDFNFEVLPSTLTNQYHSKFD
FEINIVKKSNQMKSFTGGNGDNNEIIRSTILNKISELLSIDESKINEDLQLTQYGMDSLV
IVQLKNFIDNQLGHNIITIQQLQNNKINQSIEIIKSAHNNNNNNNNNNNNNNNNNNNNNN
LVKKEQQSLDEFIKNETKLNESIISRPYSIKNILNNNNNSKSIFLTGSTGFLGAYLLTEL
IKMNNISKIYCLIRNNSKLTNPIDVIINNLKKHQLINMNKGSPNQRLNSNIESGDNSDNN
SQISEDQLIKIIPTIGDISKDNFGLTEQDYLKLSNECDIIINSAADLDLKSNYEESKTVN
VNNVNQVIKLSVSNNSSQKLIVHFSSLAVFINHPFKDEEDFEETNLVPSYNSTPIGYVQS
KVISEKLLTNAAESRGIPSIIIRPPDIFSNPITGIGHSNDFISLLIKSSKEIGYYPNIHK
SVFTTPVTTIAKTTIDLIFNENSWNQNKSKPISIYNFNGDSIEMKSFYRVLENSFKCKEI
DFYEWIELVSKSNGKSSKRYSTFHIHKNQNLLLTSFKINSLFKMSNSTKELLISIGSYNH
QDWEINESMIFNDIINNH
>tr|Q54FN7|Q54FN7_DICDI Putative polyketide synthase OS=Dictyostelium discoideum GN=pks33 PE=4 SV=2
MKENSYNTSIHSNKVKNYDDADSSGDVAVVGIGLRFPSGNLKESISKPNQLFNELLNGLD
GIVSTSERWSDNYCLNGEIVSKFAGLLPLDEWKQFDPIFFAINPSNDNVGSIDPQQRLLL
KCVWEALEDSGIDPISLRGTNTSTFIGSSTIDYNNLQKSPFETQNNIFGSTTNSVANRIG
YCFDFRGENLTIDTACSSSSNAINCGYNSIKSNKSNVSIVGGVNFILDPHISKSFTQLDM
LSPTGKCHTFSSDADGYVRSEGVGIVVLKRLKDAIKDSNNIYCVIKGSSSNIDGNFDKLN
FYSPSKSSQCENIKLAIKSTNGQINESDIDYCETHGTGTPTGDPIELEGISRVFNNKAST
TKTNNNKQVLVGSVKSNIGHTEACSGVASLIKCCIMFKNKLFLQNINFKEPNPLINFKEW
GLKVVTEPIKFNENKSTVMLINNFGITGSNVCLILSEFCSDQFRKSNDYHKMEIDNKFNE
KKKYLIPLSSNSSTSLNNYKSSIIKHSNLTPFSSPTSFEGFICNQIKFKSTSLIQKSVII
ASDWNEFQDESNHIKLENSDNLISNITVEKKKSPLTVMVLCGQGSQYNKMALSLYDNVPI
FRESVNRFDKELFKYYGYSVLDKLRSIDDKDLISIHQPILAQPANVIIQVSLYELYKHWG
VSADIIIGHSLGEISSAYCSGMIDFQTLCYLTYHRSVAQNRTIGTGRMLSVNISSDEFIN
KYQSTTKYKSLEIACYNSPTSIVIAGKEDLLNEITNEFKSNDIFCSMLGLLSSFHTSSQQ
MIKDEVCSLNISSKQPSIAVFSTVTTNLFNHQTSPFNADYAFNNIRQPVRFTQTITNLYK
HIESNDMGNEITFIEVSPHPTLQYYLNQMKSTQSSYFNNGKNITIYSPLNKKKNDYNEFL
KTISLLYVNNNFDINFKSQLINNSNNHTNQSNNLPLYQWDDKEYFKLNPSLEKIKNEGPS
IHSLGNNTDSPYPSYQTFIDIKKSPFQWLKGHQVSDKFYYPGMGYVHNLLSIYPNQDITI
SSLEFKSPLVLTEGNRQCLQTTIAPLSKNEFNIKSHYKDQKTNQWILSSLGNFSLFKHNI
ENNESINIQSLKDKCNFTTISKQDFYETIRIKTNLTYKGLFQGVKECYIGNNCSLVKVSL
NEIYNQKEYNHLINNSNMNTFFNTAILDTCLHGVLVAVTQPIVLDRIEAFKFYSSNITSS
NISNNDTIKELYVYSETRARTNSQTYSGSIKIILPNGTLLVDIGNVVCTIVGSNPDSTII
CKPPSNEIYTPYLQSKDSIINKPEQFKHLYRVDEFSVKEEDNQLLSIELLLSLFYKHINN
RCPSINLESLATLEYDQFKQLYYNSLVNENLFKFIFEILKKYQNLPKISNNNNNNNNNNN
NNNNNNNNNKNNGYNNYENLYIRTTKVMAKQLFPLKDDDSITDTPQSLFEIGYLNEFYKN
SNVIQPSNNLLSEIIVETLKPILNEPIVFRILEAGGGTGSLSLLILEKICKLLNDNSTTS
IINIEFTWSDISASFFAEIKEKFSSFTNHNNLNIIYRVLDLEKPLLDQDLKASYYDFVVM
SNVMHVVKKLKPTLNEIHNILTPNGQLLYIEPPYKSFYYDSIFGCFSQWWPSSDSDIELR
PDRCCMKQEKWINLLNQCNYKDTIMSGNDNLAFLIQTRKPTINEIISEESKSLDQLNSFS
NIILFSNNNNIRNNNNRNKNDSRSSIQNLISLNQELRHKIVNINNYNEFQSWITNNQNKD
DCNKTLIIFLKSIESTMNTFNFKEITFEYIQINQLILKLELSNNFKHLLLSLNSSTDNYL
SSSIIGSARYFHVEFPQLDLLTLNYDNVSIENNQQLSLINYLINSDNNIQIEFTINNNKV
YYERYFKRSNNIKSKLQSESFETNKDNLYIQLNSNLEYQLYSKKDELNSNEVEIEIKATG
INYKDYLMYIGMIGSDLDIKYGKEYEIENGIGIDNPNIGNDFSGIITRLGNNVKKFKVGD
QVCGIGPKASSSHVIVDFNFIYYKPFNCNHSVSASIPSIYITSLHSIYSIGNLKSNESIL
IHSAAGGIGISSLDLLKSKQHQGYIFLTVGSKDKEEYLTKKYGSLITAIYSSRNKNYVKD
IKNKLIELGEVEQQGVDLILNTLSSEYMDSNFQCLNLSGRIIDLSITHLTPNDYMTNNHF
KFNMTYSNVEVVDFTSKLIKSYLKKIIKMINSNKLELSVPIIEYSNNQFKDAIEYINQRK
HIGKIIVNHNQDEFNRVYNNYQSNNNHIIMKHSYDISKLNIGKNILLTGQTGIVLEILKY
LIKYSNHSIENIIILSKSKLKWELELLINQSKFKKDNIIKFHFNQIDIEDSNKVNQVLNQ
LELNENITNIDSIIHFAFMNDISDIQQVDMNRLNNTHGAKTIGAINLHNQSINRSWNIKQ
FIMASSVVSIVGSDRQCCYVSACNVIDSLSKYRHSIGLPSLAINLGAISSTGFISRNNAI
ETMFKSSILNLFSPQLIISSLDLFIQNQHQYPNYCISDFNFEILPSTLTNQYLSKFDFEI
NIVKKSNQMKSFTGGNGDSNNEIIRSTILNKISELLSIDESKINEDLQLTQYGMDSLVIV
QLKNFIDNQIGHNIITIQQLQNNKINQSIEIIKSAHNKNNNNNNINNNNNNNNNNNNNNN
NNNNNNNNNNNNNNNNNNNLVKKEQQSLDEFIKNETKLNESIISRPYSIKNILNNNNNSK
SIFLTGSTGFLGAYLLTELIKMNNVSKIYCLIRNNSKLTNPIDVIINNLKKHQLIDMNEE
SPKRKTKINDHTGNISNDKLYGNLNSDNSSNNQIKEDQLIKIIPMIGDISKDKFGLTEQD
YLKLSNECDIIINSAADLNLKSSYEESKIVNINNVNQIIKLSISNNSSQKLIVHFSSLAV
FINHPFEDGEDFEETNIVPSFNSTPVGYIQCKVISERLLTNAAESRGIPSIIIRPPVLTL
YNIPITIFIAILIIDIFSNPITGIGHSNDFISLLIKSSKEIGYYPNIHKSVFTTPVTTIA
KTTIDLIFNENSWNQNKSKPISIYNFNGDSIEMKSFYRVLENSFKCKEIDFYEWIELVSK
SNGKSSKRYSTFHIHKNQNLLITSSKINSLFKMSNSTKELLISIGSYNHQDWEINESIIL
NDIINNH
>tr|Q54FP8|Q54FP8_DICDI Putative polyketide synthase OS=Dictyostelium discoideum GN=pks32 PE=4 SV=1
MVQNTDNNTYDQLIRERNDYDDDAGSSGDVAVIGIGLRFPSGSLKESISKPYQLFNELLN
GLDGIVSTFERWFDNYYLNGEIVSKFAGLLPLDEWKQFDPIFFAINPSNDNVSSIDPQQR
LLLKCVWEALEDSGIDPISLRGTNTSTFIGSSTIDYCNLQKSPSETQNNIFGSSTHSIAN
RIGFCFDFRGESLTIDTACSSSSNAINCGYNSIKSNKSNVSIVGGVNFILDPHISKSFTQ
LGLLSPTGRCHTFSSDADGYVRSEGVGIVVLKKLKDAIKDSNNIYCVIKGSNSNIDGNFD
KLNFYSPSKSSQCENIKLAIKSTNGQINESDIDYCETHGTGTPTGDPIELEGISRVFNTT
KISSATTITTNNNNKQVLVGSIKSNIGHTEACSGVASLIKCCLMFKNKLFLQNINFKEPN
PLINFKEWGLKVVTEPIKFNENKQTVMLINNFGVTGSNVCLILSEFKNNHYGNDYHKMKI
DNKFNEKKRYLIPFSSNSSTSLNNYKSSIIKHSNSSSTTTSFKEFVHNQIKFKSTSLIQK
SVIIASDWNEFQDESNQIKLNSSDNLISNITVEKKKSPLTVMVLCGQGSQYNKMALSLYD
NEPIFRESVNRFDKELFKYYGYSVLDKLRSIDDKDLISIHQPILAQPANIMIQVSLYELY
KHWGVSADIIIGHSLGEVSSAYCSGMIDFETLCYLTYHRSVAQNRTTGTGRMLSVNISSD
EFINNYQSTTKYESLEIACYNSPTSIVIAGKEDLLNEITNEFKSNDIFCSMLGSLSSFHT
SSQQMIKDEVCSLNISSKQPSIAVFSTVTTNLFNHQTSPFNANYVFDNIIQPVYFTQTIT
NLYKHIESNDMGNEITFIEVSPHPTLQYYLNQMKSTQSSYFNNGKNITIYSPLNKKKNDY
NEFLKTISLLYVNNNFDINFKSQLINNNNSNNNYENQLNNLPLYQWDDKEYFKLNSSLEK
IKSEGPSINNLGNNTDSPYPSYQTFIDIKKSPFQWLKGHQVSDKFYYPGMGYVHNLLSIY
PNQDITISSLEFKSPLVLTEGNNQCLQTIITPLSKNEFNIKSHYKDQKTNQWILSSLGNF
SLTKHNSIISNKLINIQSLKDKCNFTSISKQDLYETIRIKTNLTYKGLFQGVKQCHIGNN
CSLAIVSLNEIYNQKEYNHLINNTNMNSFFNAAILDTCLHGSLVAVTQPVVLDRIEGFKY
YSSNIPSFKNGNNNDDDEESNNNNNNNNNNNNNNNNNIKELYVFSDIKSRTNSQTYSISV
KIILPNGTLLVDISNVVCTLVSLPNPESAIICKPPSNDIYTPYLQSKDSVINKPEQFKHL
YRVDEFSVNEEDNQFISNELLLSLFYKHINNRCPSINLESLTTLEYNQFKQLYYNSSVNE
NLFKFIFENLKRYSNILNHDNNHSNIKSENEELYIRTTKIMAKQLFPLKDDDSITDTPQS
LFESGFLDDFYKNSRVVQPLNNLLSEIIVETLKPILNEPIVFRILEAGGGTGSLSLLILE
KICKLLNDNSTTSIINIEFTWSDISASFFAEIKEKFSSFTNHNNLNIIYRVLDLEKPLLD
QDLKASYYDFVVMSNVMHVVKKLKPTLNEIHNILTPNGQLMFIEPPYKSFYYDSIFGCFS
QWWPSYDSDIELRPDRCCMKQEKWINLLNQCNYRDTIMSGNDNLVFLIQTRKPTINEIIS
EQSISLDQLNSFNNIILFSNNNNSNDKNRNSCSSSILDLIRLNQELKHKIININNYNEFQ
SWITNNQNKDGCNKTLIIFLKSIESKMNTFNFKEITFEYIQINQLILKLELSNNFKHLLL
SLNSTTDNYLSSSIVGAARYFVEFPQLDLYILNYDNVSIENNQQLSLINYLINPNNNIQK
EFTINNNKVYYERYCRRSNNIKSIFQSESFETNKDNLYIQLNSNLEYQLYSKKDELNSNE
VEIEIKANGINYKDYLMYIGMIGSDLDIKYGKEYEIENGIGIDNPNIGNDFSGIITRLGS
NVKKFKVGDQVCGVGSKTNSSHVIVDYNYIYYKPLNYNHSVSASIPSIYITSLHSIYSIG
NLKSNESILIHSAAGGIGISSLDLLKSKQHQGYIFLTVGSKDKEEYLTKKYGSLITAIYS
SRNKDYVYEIKNKLIELSVVEQHQQGVDLILNTLSSEYMDSNFQCLNLSGRIVDLSITHL
TPNDYMINNHYKFNMGYNNVEVVDFPSKLFKGYLKKIIKMANSNKLELSVPIIEYSNNQF
KDAIEYINQRKHIGKIIVNHNQDEFNRVYNNYQNNNNHIIMKHSYDISKLNIGKNILLTG
QTGIVLEILKYLIKYSNHSIENIIILSKSKLKWELELLINQSKFKKDNNIKFHFNQIDIE
DSNKVNQVLNQLELNENITNIDSIIHFAFMNDIGDVQQVDMNRLNNTHGAKTIGAINLHN
QSINRSWNIKQFIMASSVVSIFGSDQQCCYVSACSVIDSLSKYRHSIGLPSLAINLGAIS
STGFVSRNNAIETMLKSSILNLFSPQLVISSLDLFIQNQHQYPNYCLSDFNFEILPSTLT
NHFLKKFDYQINIVKKSNQIKSSSGGNGGDNNEIIRSTILNKISELLSIDESKINEDLQL
TQYGMDSLVIVQLKNFIDNQLGHNIITIQQLQNNKINQSIEIIKSANNKNNKNNNNNNNN
KTNKNNNNLVKKEQQSLDEFIKHETKLNESIISRPYSIKNILNNNNNKSIFLTGSTGFLG
AYLLTELIKMKNVSKIYCLIRNNSKLTNPIDAIINNLKKHQLINMNKESPNQRSSKILNH
TGNISNDKLSIIENSENNNKQIREDQLIKIIPMIGDISKDKFGLTEQDYLKLSNECDIII
NSAADLNLKSNYEESKTVNVDSINQVIKLSVSNNSSQKLIVHFSSIAVFINHQLKDGETF
EETNILPNFDTTPVGYIQSKVISEKLLTNAAESRGIPSIIIRPPDIFSNPITGIGHSNDF
ISLFLKVSKEIGYYPNIHKPIFTTPVTTIAKTTIDLIFNENSWNQNKSKPISIYSLNGNS
IEMKSIYEFLENKFNCKEIDYQEWIKLVSKSNGKSSKRYSAFHIHDNQNLLISNFKINSL
FKMSNSTKELLISIGSYNHQDWEINESIILNNINNNNKEIK
>tr|Q54FQ1|Q54FQ1_DICDI Putative polyketide synthase OS=Dictyostelium discoideum GN=pks31 PE=4 SV=1
MTQNIDNNNNKLIRDRNDDDDVDRNDDGDVAVIGIGLRFPSGNLKESISKPNQLFNELLN
GLDGIVSTSERWSDNYYLNGEIVSKFAGLLPLDEWKQFDPIFFAINQTYDNVSSIDPQQR
LLLKCVWEALEDSGIDPISLRGTNTSTFIGNSTIDYYNLQRSPSETQNNIFGSSTHSIAN
RIGYCFDFRGENLTIDTACSSSSNAINCGYNSIKTNRSNVSIVGGVNIILDPHISKSFTQ
LDMLSPTGKCHTFSSDADGFVRSEGVGIVVLKKLKDAIKDSNNIYCVIKGSSSNIDGNFD
KLNFYSPSKSSQCENIKLAIKSTNGQINESDIDYCETHGTGTPTGDPIELEGISRVFNSA
KIPSTTINNNKQVLVGSIKSNIGHLEACSGVASLIKCCLMFKNKLFLQNINFKEPNPLIN
FKEWGLKVVTEPIKFNENKSTVMLVNNFGITGSNVCLILSELKKNHHNRYENEYHKIEID
SKVNEKKKYLIPLSSNSSTSLNNYKSSIIKLSNSNSSPTTTTSFKELVHNQIKFKSTSLI
QKSVIIASDWNEFQDENNQIKLENSDNLISNITVEKKKSPITVMVLCGQGSQYNKMALSL
YDNEPIFRESVNRFDKELFKYYGYSVLDKLRSIDDKDLISIHQPILAQPANVIIQVSLYE
LYKHWGVSADIIIGHSLGEVSSPYCSGMIDFQTLCYLIYHRSVAQNRTTGTGRMLSVNIS
SDEFINNYQSTTKYESLEIACYNSPTSIVIAGREDLLNEITNEFKSNNIFCTMLGLLSSF
HTSSQQMIKDEVCSLNISSKQPSIAVFSTVTTNLFNHQSLPFNADYAFENIRQPVRFTQT
ITNLYKHIESNDMGNEITFIEVSPHPTLQYYLNQMKSTQSSYFNNGKNITIYSPLNKKKN
DYNEFLKTISLLYVNNNFDINFKSQLINDNNNISNTTKLNNLPLYQWDDKEYFKIASFHE
KIKSEGPSIHSLGNNTDSPYPSYQTFIDIKKSPFQWLKGHQVSDKFYYPGMGYVHNLLSI
YPNQDITISSLEFKSPLVLTEGNNQCLQTTIAPLSKNEFNIKSHYKDQKTNQWILSSLGN
FNLTKHNSIISNKLINIQSLKDKCNFTSISKQDFYETIRIKTNLTYKGLFQGVKQCYIGN
NCSLSIVSLNEIYNQKEYNHLINNSNMNKFLNTAILDTCLHGSLVAVTQPVVLDRIEGFK
YYFSNIPSLNENNNNDDIKELYVFSDIKPRTNYQTYSISVKIILPNGTLLVDISNVVCAL
VSLGSNPDSTIICKPPLNDIYTPYLQSKDSVVNKPEQFKHLYSVDEFSVNEEDNQFISNE
LLLSLFYKHINNRCPSINLESLTTLEYNQFKQLYYNSLVNENLFKFIFENLKRYSNILNH
DNNQSNIKPKIEKIFIRTTKIMAKQLFPLKDDDSITDTPQSLFESGFLDDFYKNSRVVQP
LNNLLSEIIVETLKPILNEPIVFRILEAGGGTGSLSLLILEKICKLLNDNSTTSIINIEF
TWSDVSASFFAEIKEKFSSFTNHNNLNIIYRVLDLEKPLLDQDLKASYYDFVVMSNVMHV
VKKLKPTLNEIHNILTPNGQLLYIEPPYKSFYFDSIFGCFSQWWPSSDGDIELRPDRCCM
KQEKWVNLLSQCNYRDTIMSGNDNLLFLIQTRKPTINEIISEQSISLDQLNSFNNIILFS
NNKNRNSCSSSILDLIRLNQELKHKIININNYNEFQSWITNNQNKDNCNKSLIIFLKSIE
STMNTSNFKEITFEYIQINQLILKLELSNNFKHLLLSLNSTTDNYLSSSIIGAARYFVEF
PQLDLYILNYDNVSIENNQQLSLINYLINPNNNIQKEFTINNNKVYYERYCRRSNNIKSK
FQSESFETNKDNLYIQLNSNIEYQLYSKKDELNSNEVEIEVKATGINYKDYLMYIGMIGS
DLDIKYGKEIEYGIGIDNPKIGNDFSGIITRLGSNVKKFKVGDQVCGFGSKTNSSHVIID
FNSIYYKPLNCSHSVSASIPSIYITTLHSIYSIGNLKSNESILIHSAAGGIGISSLDLLK
SKQHQGYIFLTVGSKDKEEYLINKYGSLITAIYSSRNKDYVYEIKNKLIELGVVEQHQQG
VDLILNTLSSEYMDSNFQCLNLSGRIVDLSITHLTPNDYMTNNHYKFNMNYGNVDIEDFP
SKLIKRYLKKIIKMINSNKLELSVPIIEYSNNQFKDAIEYINQRKHIGKIIVNHNQDEFN
RVYNNYQSNNNQIIMKHSYDISKLNIGKNILLTGQTGIVLEILKYLIKYSNHSIENIIIL
SKSKLKWELKLLINQSKFKKDNNIKFHFNQIDIEDSNKVNQVLNQLELNENITNIDSIIH
FAFMIDIGDVQQVDMNRLNNAHGAKTIGAINLHNQSINRSWNIKQFIMASSVVSIFGSDQ
QCCYVSACSVIDSLSKYRHSIGLPSLAINLGAISSTGFVSRNNAIETMFKSSIVNLFSPQ
LVISSLDLFIQNQHQYPNYCLSDFNFEVLTPTLTNQYHSKFDYQINIVKKSNRIKSFSSG
NSGANNEIIHSTILNKISELLSIDESKINEDLQLSQYGMDSLVIVQLKNFIDNQLGHNII
TIQQLQNNKINQSIEIIKSAKNNNKNNNNNNNKNNSNNKNKNN
>tr|Q54FQ2|Q54FQ2_DICDI Putative polyketide synthase OS=Dictyostelium discoideum GN=pks30 PE=4 SV=1
MVQNTDNNTYNQLIRDINDYDDAGSSGDVAVIGIGLRFPSGSLKESISKPNQLFNELLNG
LDGIVTTSERWSDNYFLNGEIASKFAGLLPLDEWKQFDPIFFAINPSNDNVSSIDPQQRF
LLKCVWEALEDSGIDPISLRGTNTSTFIGSSTIDYNNLQKSSFETQNNIFGSSTHSVANR
IGYCFDFRGENLTIDTACSSSSNAINCGYNSIKSNKSNVSIVGGVNFILDPHISKSFTQL
GLLSPTGRCHTFSSDADGYVRSEGVGIVVLKKLKDAIKDSNNIYCVIKGSSSNIDGNFDK
LNFYSPSKSSQYENIKLAIKSTNGQINESDIDYCETHGTGTPTGDPIELEGISRVFNKAP
ATTNNNHKQVLIGSIKSNIGHTEACSGVASLIKCCLMFKNKLFLQNINFKEPNPLINFKE
WGLKVVTEPIKFNENKSTVMLINNFGVTGSNVCLILSEFKNNLSRYGNGNGYHKMEIDNN
LNEKKKYLIPLSSNSSTSLNNYKSSIIKHSNSNSSPTTTSFKEFVYNQIKFKSTSLIQKS
VIIASDWNEFQDESNQIKLNNSDNLISNITVEKKKSPITVMVLCGQGSQYNKMALSLYDN
EPIFRESVNRFDKELFKYYGYSVLDKLRSIDDKDLISIHQPILAQPANVIIQVSLYELYK
HWGVSADIIIGHSLGEVSSPYCSGMIDFQTLCYLTYHRSVAQNRTTGTGRMLSVNISSDE
FINKYQSTTKYKSLEIACYNSPTSIVIAGNEDLLNEITNEFKSNDIFCSMLGSLSSFHTS
SQQMIKDEVCSLNISSKQPSIAVFSTVTTNLFNHQTSPFNANYVFDNIIQPVYFTQTITN
LYKHIESNDMGNEITFIEVSPHPTLQYYLNQMKSTQSSYFNNGKNITIYSPLNKKKNDYN
EFLKTISLLYVNNNFDINFKSQLINDNNNISNTTKLNNLPLYQWDDKEYFKLNSSLEKIK
SEGPSINNLGNNTDSPYLSYQTFIDIKKSPFQWLKGHQVSDKFYYPGMGYVHNLLSIYPN
QDITISSLEFKSPLVLTEGNNQCLQTIIAPLSKNEFNIKSHYKDQKTNQWILSSLGNFSL
TKHNSITSNKLINIQSLKDKCNFTSMSKQDFYETIRIKTNLTYKGLFQGVKQCYIGNNCS
LAIVSLNEIYNQKEYNHLINNNNMNTFFNAAILDTCLHGSLVAVTQPVVLDKIEAFKFYS
SNIPLLNKNNNNNNSDDDSIKELYVFSDIKPRTNSQTYSVSVKVILPNGTLLVDISNVVC
ALVSLGSNPDSTIICKPPSNDIYTPYLQLKDSIINKPEQFKHLYSVDEFSVKEEDNQFIS
NELLLSLFYKHINNRSPSINLESLTTLEYNQFKQLYYNSLANENLFKFIFENLKRYSNIL
NHDNNHSNIKSKHEELYIRTTKIMAKQLFPLKDDDSITDTPQSLFESGFLDDFYKNSRVV
QPLNNLLSEIIVETLKPILNEPIVFRILEAGGGTGSLSLLILEKICKLLNDNSTTSIINI
EFTWSDVSASFFAEIKEKFSSFTNHNNLNIIYRVLDLEKPLLDQDLKASYYDFIVMSNVM
HVVKKLKPTLNEIHNILTPNGQLLYIEPPYKSFYYDSIFGCFSQWWPSSDSDIELRPDRC
CMKQEKWINLLNQCNYRDTIMSGNDNLLFLIQTRKPTINEIISEQSISLDQLNSFNNIIL
FCNNNNSNDKNRNSCSSSILDLIRSNQELKHKIININNYNEFQSWITNNQNKDDCNKTLI
IFLKSIESTMNTFNFKEITFEYIQINQLILKLELSNNFKHLLLSLNSSTDNYLSSSIIGA
ARYFVEFPQLDLYILNYDNVSIENNQQLSLINYLINPNNNIQKEFTINNNKVYYERYCRR
SNNIKSIFQSESFETNKDNLYIQLNSNLEYQLYSKKAELNSNEVEIEVKANGINYKDYLM
YIGMIGTDLDIKYGKEYEIENGIGIDNPNIGNDFSGIITRLGSNVKKFKVGDQVCGIGSK
TNSSHVIIDFNFIYYKPLNYNHSVSASIPSIYITSLHSIYSIGNLKSNESILIHSAAGGV
GISSLDLLKSKQHQGYIFLTVGSKDKEEYLTKKYGSLITAIYSSRNKDYVYEIKNKLIEL
GVVEQNQQGVDIILNTLSSEYMDSNFQCLNMSGCIVDLSITHLTPNDYMTNNHYKFNMGY
NNVEVVDFPSKLIKSYLKKIIKMINSNELELSVPIIEYSNNQFKDAIEYINQRKHIGKII
VNHNQDEFNRVYNNYQSNNNQIIMKHSYDISKLNIGKNILLTGQTGIVLEILKYLVKYSN
HSIENIIILSKSKLKWELELLINQSKFKKDNNIKFHFNQIDIEDSNKVNQVLNQLELNEN
ITNIDSIIHFAFMNDIGDVQQVDMNRLNNAHGAKTIGAINLHNQSINRSWNIKQFIMASS
IVSIFGSDQQCCYVSACSVIDSLSKYRHSIGLPSLAINLGAISSTGFISRNNAIETMFKS
SILKLFSPQLVISSLDLFIQNQHQYPNYCLSDFNFEVLPSTLTNHFLTKFDYQINISKKL
SQIKSSSSGNGGDNNEIIRSTILNKICELLSIDESKINEDLQLTQYGMDSLVIVQLKNFI
DNQIGHNLITIQQLQNNKINQSIEIIKSAHINNNKNKNNNNNNNLVKKEQQSLDEFIKNE
IKLNESIISRPYSIKNILNNNNNKSIFLTGSTGFLGAYLLTELIKMDNISKIYCLIRNNS
KLTNPIDVIINNLKKHQLIDMNKESPNQRLTKIINRTGNMSNDKLNSNIENSENNNKQIS
EDQLIKIIPMIGDVSKDKFGLTEQDYLKLSNECDIIINSAADLNLKSNYEESKTVNVDSI
NQVIKLSVSNNSSQKLIVHFSSIAVFINHQLKDGETFEETNILPNFYTTPIGYIQCKVIS
EKLLTNAAESRGIPSIIIRPPDIFSNPITGIGHSNDFVSLLLKVSKEIGYYPNIHKPIFT
TPITTIAKTTIDLIFNENSWNQNKSKPISIYSLNGNSIEMKSIYEFLENKFNCKEIDYQE
WIKLVSKSNGKSSKRYSAFHIHDNQNLLISTFKINSLFKMSNSTKELLISIGSYNHQDWE
INESIILNNINSNSN
>tr|Q54FQ3|Q54FQ3_DICDI Putative polyketide synthase OS=Dictyostelium discoideum GN=pks29 PE=4 SV=1
MVQNTDNTRNSKLIRDRNDYDDNDDVDSGDIAVIGIGLRFPSGNLKESISKPNQLFNELL
NGLDGIVTTSERWSDNYYLNGEIVSKFAGLLPLDEWKQFDPIFFAINPSNDNVSSIDPQQ
RLLLKCVWEALEDSGIDPISLRGTNTSTFIGSSTIDYSILQRSPFETQNNIFGSTTHSVA
NRIGYCFDFRGENLTIDTACSSSSNAINCGYNSIKSNKSNVSIVGGVNFLLDPHLSKSFT
QLGLLSPTGRCHTFSSDADGYVRSEGVGIVVLKKLKDAIKDSNNIYCVIKGSSSNIDGNF
DKLNFYSPSKSSQCENIKLAIKSTNGQINESDIDYCETHGTGTPTGDPIELEGISRVFNN
IASTTTNNNNKQVLVGSIKSNIGHTEACSGVASLIKCCLMFKNKLFLQNINFKEPNPLIN
FKEWGLKVVTEPIKFNENKPTVMLINNFGITGSNVCLILSEFENNHNDYHKMEIDNKLSE
EKKKYLIPLSSNSSTSLNNYKSSIIKHSNSSTTTTTTSFKEFVYNQIKFKSTSLIQKSVI
IASDWNEFQDENNQIKLNNSDNLISNITVEKKKSPITVMVLCGQGSQYNKMALSLYDNEP
IFRESVNRFDKELFKYYGYSVLDKLRSIDDKDLISIHQPILAQPANVMIQVSLYELYKHW
GVSADIIIGHSLGEVSSPYCSGMIDFQTLCYLTYHRSVAQNRTTGTGRMLSVNISSDEFI
NKYQSTTKYKSLEIACYNSPTSIVIAGKEDLLNEITKEFKSNDIFCSMLGSLSSFHTSSQ
QMIKDEVCSLNISSKQPSIAVFSTVTTNLFNHQSSPFNANYVFDNIIQPVYFTQTITNLY
KHIESNDMGNEITFIEVSPHPTLQYYLNQMKSTQSSYFNNGKNITIYSPLNKKKNDYNEF
LKTISLLYVKNNFDINFKSQLINNNNNNYSNQLNNLPLYQWDDKEYFKLNSLLEKIKSEG
PSIHGLGNNTDSPNPSYQTFIDIKKSPFQWLKGHQVSDKFYYPGMGYVHNLLSIYPNQDI
TISSLEFKSPLVLTEGNRQCLQTTIAPLSKNEFNIKSYYKDQKTNQWILTSLGNFSLTKH
NSIISNKLINIQSLKDKCNFTSISKQDFYETIRIKTNLTYKGLFQGVKQCHIGNNCSLAI
VSLNEIYNQKEYNHLINNSNMNTFLNTAILDTCLHGSLVAVTQPVVLDKIEGFKYYSSNI
PSLNKNNNNNDDNDDDIKELYVFSDIKPRTNSQTYSISVKIILPNGTLLVDISNVVCALV
SLDSNPDSTIICEPPSNNIYTPYLQSKDSVINKPEQFKHLYRVDEFSVKEEDNQFLSNES
LLSLFYKHINNRCPSINLESLTTLEYNQFKQLYYNSSANENLFKFIFENLKKYSNIVNLD
NDHSNIKSKNEELFIRTTKIMAKQLFPLKDDDSITDTPQSLFESGYLDDFYKNSRVVQPL
NSLLSEIIVETLKPILNEPIVFRILEAGGGTGSLSLLILEKICKLLNNNSTTSIINIEFT
WSDISASFFAEIKEKFSSFTNRNNLNIIYRVLDLEKPLLDQDLKASYYDFVVMSNVMHVV
KKLKPTLNEIHNILTPNGQLLLIEPPHKSFIYDSVFGCFSQWWPSSDSDIELRPDRCCMK
QEKWINLLNQCNYRDTIMSGNDNLLFLIQTRKPTINEIISEQSISLDQLNSFNNIILFSN
NNNNNNNNNSDNNRNSCSSILDSITLNQELKHKIININNFNEFQSWITNNQTKDDCNKTL
IIFLKSIESIMNTSNFKEITFEYIQINQLILKLELSNNFKHLLLSLNSSTDNYLSSSIVG
AARYFVEFPQLDLLTLNYDNVSIENNQQLSLINYLINPNNNIQKEFTINNNRVYYERYCR
RSNNIKSKLQSKSFENNKDNLCIQLNSNLEYQLYSKKDKLNSNEVEIEIKATGMNYKDYL
MYIGMIGTNLDIKYGKEIENCIGFNNPKIGKDFSGIITRLGSNVKKFKVGDQVCGVGSKT
SSSHIIVDYDYIYYKPLNYSHSVSALIPSVYITSLHSLYGIGSLKSNESILIHSAAGGVG
ISSLDLLKSKQHQGYIFLTVGSKDKEEYLINKYGSLITAIYSSRNKDYVYEIKNKLIELG
VVEQHQQGVDLILNTLSSEYMDSNFQCLNLSGRIVDLSIIHLTSNDYMTNNHYKFNMNYG
NVYVEDFTSKLIKSYLKKIIKMINSNKLELSVPIIEYSNNQFKDAIEYINQRKHIGKIIV
NHNQDEFNRVYNNYQSNNNQIILKHSYDISKLNIGKNILLTGQTGIVLEILKYLVKYSND
SIENIIILSKSKLKWELELLINQSKFKKDNNIKFHFNQIDIEDSNKVNQVLNQLELNENI
TNIDSIIHFAFMNDIGDVQQVDMNRLNNTHGAKTIGAINLHNQSINRSWNIKQFIMASSV
VSILGSDQQCCYVSACSVIDSLSKYRHSIGLPSLAINLGAISSTGFVSRNNAIETMFKSS
ILKLFSPQLVISSLDLFIQNQHQYPNYCLSDFNFEILPSTLTNQYHSKFDFEINIVKKSN
QIKSFTGSNDGDNNNEIIRSTILNKICELLSIDESKINEDLQLTQYGMDSLVIVQLKNFI
DNQLGHNIITIQQLQNNKINQSIEIILSAHNNNNKNNNNNNNINNNNKNNNNNNNKNNNN
INNNINNNKNNNNNNNLVKKEQQSLDEFIKNEMKLNESIISRPYSIKNILNKSNNSKSIF
LTGSTGFLGAYLLTELIKMNNISKIYCLIRNNSKLTNPIDVIINNLKKHQLINMNKESPN
QRLTKIINHTGNISNDKLSNIENSEYYKQISEDQLIKIIPMIGDISKDKFGLTEQDYLKL
SNECDIIINSAADLNLKSNYEESKTVNVNSVNQIVKLSVSNNSSQKLIVHFSSIAVFINH
PFKDGEEFEETNILPNFDTTPIGYIQCKVISEKLLTNAAESRGIPSIIIRPPDIFSNPIT
GIGHSNDFVSLLLKTSKEIGYYPNIYKSIFTTPVTTIAKTTIDLIFNENSWNQNKSKPIS
IYSLNGNSIEMKSIYKFLENNYNCKEIDYQEWIELVSKSNGMSSKRYSTFHIHDNQNLMV
SNFKINSLFKMSNSTKELLTSIGSYNHQDWEINESIILKNINNNNN
>tr|Q54G30|Q54G30_DICDI Putative polyketide synthase OS=Dictyostelium discoideum GN=pks27 PE=4 SV=1
MFGYNSNEEDCGDVAIIGIGLRFSSGDLNESISKPNQLFNSLLDGFNGIVNTSERWSDNY
YLNGEINSVSAGLLPLDEWKRFDPIFFGINPSYDNVVTIDPQQRLLLKCVWEALEDSGID
PISLRGTNTSTFIGCSTTDYCSLQKSPFETQNNIFGSSNHSVANRIGYCFDFRGENFTID
SACSSSLNAINCGYNSIKSNKSNVSVVGGVNFILDPNISKSFTQLNILSPTGKCHSFSSD
ADGYVRSEGVGIVILKKLKDAIKDSNNIYCVIKGSSSNIDGNYDKLNFYSPSKSSQYENM
KLAIKSTNGQINESDIDYCEAHGTGTPTGDPIELEGISRLFSHNNNNNNNNKQVLVGSIK
SNIGHTEACSGVASLIKCCLMFKNKLFLQNINFKEPNPLINFKEWALKVVTEPIKFNENK
TTVMLINNFGVTGSNVCLILSEFKEKRYNNNEYSSDNACEQIDIDSKVIEKKKFLIPLSS
NSSTSLDNYKSIIVNNNYDDSNSSTRSFQEFVYNQIKFKSTSLIQKSVIIASDWNEFQDD
DNQIKLKNSEGLISNITVEKKKSPLTVMVFCGQSSQYNKMALSLYENEPIFKESVNRFDK
ELFKYYGYSVLDRLRSVSDKDEISIHLPILAQPANIMIQISLYELYKHWGVSADIIVGHS
LGEMSSSYSSGMIDFETLCYLIYHRSLAQNRTTGTGRMLSVNISYDEFIEKYQSKNNKYE
TLEIACYNSPTSIVIAGKEDLLNEISKEFKSNDIFCAMLGSLSSFHTSSQFMIKDEVCSL
VFKSKLPSVPVFSTVTTNLFNDQTPYNANYVWENIYQPVSFTQTISNLYKHIESNDMGNE
ITFIEVAPHPTLQFYLNQMKSIQSSYFNHGKSVTIYSPLHKKKNDYNEFLKTISLLYVNN
NFNINFKSQLTNINNNKIKSNSNSNSNKNNNKIIQFNDNNLPLYQWDDNEYFKLNPFHEK
ITSEGPPIQNLGNSIDSACSTYQTFIDIKKPPFQWLKGHQVSDKFYYPGMGYVQNLLSIY
PNQDITISSLEFKSPLVLTEGNNQCLETTVSLLSKNEFNVKSHYKDQKTNQWILSSLGNF
SLFKHNSINSEKLINIQALKDKCNFTTISKQEFYETIKIKTNLTYKGLFQGVKECSIGNN
CSLAVVSLNEINNHTISNHSTIGRSLFNAATLDSCLHGSLIVVAQPIVLDRIEGFKLYSS
NIPSSSSSSKDDNDCDSNNNNNSNNFIKELYVYTEAKAKTNYQSFSASVKIILPNGRLLM
EISMVVCTSVSLVNPRSSIICKPPSNEIYTPWLQPKDSIINKPQQFKHLYSVDEFIAKEE
DNQIISTELLLSLFYKHINVRCPTINLESLITLEYNQFKQLYYNNNGSVNENLFKFVFEI
LKSYSSNNILNHNNSENNNNENSNNESLYYFEQLYIKTTKIIAKQLFPLKDDDSFTDTPQ
SLFKNVYLDEFYKNFRAVQPLNNLLSEIIIEALKPILNQPIVFRILEAGGGTGSLSLLIL
EKICKLLNANPNSVIDIEFTWSDVSSSFFTEIKEKFSPFTAHKNFNIIHRVLDLEKPLFD
QDLKPSYYDLVVISNVMHVVKKLKPTLDEIHNILTPNGQLLFIEPPYKSIYYDSIMGCFS
QWWPSPDSDTELRPDRSCMNQEKWIKLLNETNYRDTIISGNDNLIFLIQTRKPSINEIIS
KQSSDSSLDQFNSFNKIILFGNNNNNGCSLQNSISSNQELKSKIININNFNEFQTWITNN
YDNSDGFGNSKTLIIFLKSIEPINISNFKEITYEYIQINQLILKLELTNNFKHLLLSLDS
TTDNYLSSSIIGAARYFVEYPQLDLYILNYDRISLKILNNSSGSSSSSSSSSSSSISGSS
GSSYNSSNVSISSCKQQQLSLINYLINANNNIQKEFTINNNKVYYERYTRHSNKIKCNLQ
SKSFETNKDNLLIQLDSNLEYQLYSKRVEINSKEVEIEIKATGINYKDYLMHIGMVSSDL
DLKYGKEYEVENGIGIENPMIGIDFSGIITRLGSDAERNKFKVGDHVCGVASKTSGSHVV
IDYNFIYHQPLNYNHSISASIPSIYITSLHSIYGVGNLKSNESILIHSAASGIGISSLDL
LKCKKHQGHIFLTVGSKDKEDYLIKNYGSFITAIYSSRNKDYVNEIKNKLIELGEVEQQG
VDLILNTLSSEFMDSNFQCLNMSGRIVDLSVTHLTPNDYIVNNLFKYNMGYNNVEMLYFN
GKMVRSYLKKIIKMINSNKLELSIPIIEYSNNQFKDAIEYVNQGKHIGKIIVNHNQDEFN
RVYNNYQQNNNNNQIIMKHSYDISKLNMGKNILLTGQTGIILEIMKYLIRYSNHSIQNMI
ILSKSKLKWELELLINQTKFIKDNIIKFHFIQIDIEDSNKVNQVLNQLELNENITNIDSI
IHFAFNNDIGDVQDVNMNRLNIAHGAKTIGAINLHNESINRSWKIKQFIIASSVASVLGS
DQQCCYISACSVIDSLSKYRHSLGLPSLAINLGTIASTGFISRNNAIETMFKSSFLNLFS
PQLVISSLDLFIQNQHQYPNYSLIDFNFEVMLTSPNYHLYKFDYEINIFKKSYQINTNFS
SGSGSDNEFIHSTILNKISELLSIDESKVNEDLQLTQYGMDSLVIVQLKNFIDNQLGHNL
ITIHQLQHNKINQSIDIIKFGYLINKNKFKYKNNNINSPSEENF
>tr|Q54KU3|Q54KU3_DICDI Putative polyketide synthase OS=Dictyostelium discoideum GN=pks25 PE=4 SV=1
MDNSYLNNPQFDINNGNKEVTDDDNNKNNQDNLVAIVGVGFRLPSGENERNNTPQALWNN
LINGFDGVVKTSERFNDNFFKNHEIANNYSGLLPLDEVKSFDPLFFGITPNEAQTIDPHQ
RLLLKCTWEALEDSLIDPISIKGTDTSVFIGSSTNDYLTLNRNEVKSNVFGSMAHSIANR
VSYCYDLHGNSITLDTACSSSLNAIALGYDSIKNKKSKMSIVGGVNILLDPYPYKAFSIL
NMLSKSNGRCKSFDASADGFVRGECIGVVILKNLKDAIKDGNRIYCTINGASANVDGIGY
SDKSNFYSPSSISQSENLKNAIQSTNGTVKPSDIDYVEAHGTGTPNGDPVETEGISKVFK
DTRSTDTPLLIGSFKSNIGHCEAASGIASLIKCCLMYKNKCFAPNIHFKTPNPAIKFKEW
NLKVVTEPIPFNENKNTSMIINNFGVTGSNCCLVLSQFNNTNKQKQQMKTKINNYLIPFS
ANSVESLKKYQSLIINSKENELKYSFEEFVKNQVFIKPTSLYQRSVIVAKDWNDFNNVEN
QVKYQTSSSTSSNITITNKNNNPITVFVFCGQGSQYNTMALELYKNEKVFRNSMDMLDNK
MKNYFGYSILEKLRAIQDSDKRSVHEQTMAQPSTVIIQVSLYELYKHWGIKASFMLGHSL
GEVTTAYCSGMIDIDQLCYLIYHRSTLQIRTNGLGKMLSINISSDEYKTNYMSRYPTIEI
ACYNSPSSIVIAGNEQILNEISKELKEKEIFSAMLGSLSSFHTSSQNIIKDDILNLNIQS
SQPVIPTFSTVTSNLFNESTIFDSEYFFDNISKPVSFTQTISNLYKHIEDNQIGSNIVFI
EIAPHPTLSFYLKQMIPKQSQYFRNGESISVYSTLHKKKNDVEEFQKSISQLFCDDAYDI
NFKCQFNNINSNIEAISNFNLPLYQWDDQHYWLNKSIEHKNNLIGPPISILGNSMQDSNP
FIKSYQTIIDTGKDAFKYLKGHNVSDKCYFPGAGYIDNLLKLYPNQDLTINSIEFKTPLI
LSDDNGQFLQTNVYQTGKSDYRAQFHFKDNRTNVWVQTCTANFQLYNNGKVDKLNLEEIK
STKCNLSSIPWDKFYPHIKNRTGLNYKDKFQNTIECYLGDNCSLTEISLELPENFHDQES
FFNTPILDICFHGSIVLIKDNCKLVLDKIDGFKLYTSNIPKNRFDHLSIFVYTTMKSTKS
NSYNSTYTVMLEDGTVILEVENLICTSLTPVKDPLLIEIPTDMYYTPYLQSKDSQIQSPL
EFKSIYQNNQDNDSLLIPNVVLETIKPLINEQMEFRILEFGGNNLSNSTLLLNSINSLLE
ENPHYEIDIEYTWSDNNSSILKDAKLELSKVDKGYLSILYRSLGLDVDNSLLEKQKLNPS
YYDLIIVSNISNLTKDIKYSLNQIYQILTPNGNLIINEQQPNNENNENNEDSLKNLLVNC
NFNSDIMMKSSSVSDSDIKSIIIQAQKPSLKLQPKTINTFDQVILYCNQDEQFQQQQQLI
NKFESHYNNNCKIIKVSTIEEFYKLSTTITNNSIIYFIKSIEQLTLENFKSITFEYVQIN
QKLYEFKSKCTHVLITYDSQSSNYLSSSILGAARYFDEIPTLQLFTFDFDKDSLINLDIS
VIDHLIDPKQNTLIEFFIKKNGKVYFERFKKGLKKNSFKSESYHQITNEQEILISKLDEN
LDYQLKSKDSILKPYDIEVEIKATGLNYKDYLVYSGLIKLKGDSVDFGLDFSGRVSRVGI
KSSKEFKVGDEVYGIGQSTSSSHIIIDSMHACHKPSKITHVQAASIPAVYATSIHSLYNI
GNLREGESILIHSGSGGVGLSALEILKSNNHSSPIFVTVGSEEKKQYLINTYGNLITGIY
STRDTNYQKQIKNKLIELGYETHGVDLIINTLSSEFMDSNFKCLNPEGRIVDLTITHLNP
NEFIDNNKFKYNFGYHNIELYYCEKPTIKKLLQSISKSIENNTLNYLIPITEFSNSNIKK
AIEYINERKHVGKIVISHDTDITNKLIENQPKIDYSLLKSNYKIKNLGKNVLVTGQTGLI
LDIINWIMKYNSTVENIIILSKSSMKWEMEFLINNNKTKIKFYYKRCDIGGDSDSINKTF
DKLFTENPTITNIDSIFHFAVVQITRKVKDIDMKSLNISHDAKTIGAINLHNQSIKRDWK
LSNFILASSILSKVGSLDQCGYVSACCVLDSFSKYRLSIGLPALSINIGAMGGSGMVARS
ELVETVLNGQGYNLTSTNQLLGTIDLLIQNPGQESNNLMVGNFNFPVFNNFKQKIHQKFD
FIFNALDSNSENGDGSNIKNSTNIKDKFLNKVSEFLSIDSSKINNDIKLMNYGADSLITV
QLKNWVDKEWSPNLITIHQIQSNSIGMVCQIINDNFEKKK
>tr|Q54T36|Q54T36_DICDI Putative polyketide synthase OS=Dictyostelium discoideum GN=pks19 PE=4 SV=1
MEFGNKEIAIVGIGFRIPQGKESINNGSVSHLWNNLKNGFSGIVETSERWSDNINLLGEV
NNKFGGLLPLKEWSDFDPVHFAINPSEVPLMDPQTRLLLKCTWEALEDAFIDPIDIRGSN
TSCFIGCSTLDYSTTNRDFNETSENYFASNVLHTISNRLSFSYDIRGPSMTIDTACSSSL
NSITMGFQSIQNGTSNLSIVGGASLLLDPYVSKSFSFLNMLSKKGKCKPFDSEADGYIRA
ESCGIVILKPLSDAIRDGNNIYCVINSFSSNVDGGGLNDKSNFYSPSKQSQSDNIKLALK
SANMKASDISFVECHGTGTPTGDPIEVEGVSMALNSSTTSTPSKPLLIGSLKSNIGHCEA
ASGVASLIKCCLMFKNKHYAPNVNFDQPNPKINFKDWNIKVVTEAIPFTNINEKPVSMVI
NNFGVTGSNCCLILSQFIEHSISLNGNNPSYPIESQQQIFLIPFSANSVKSLKNYEDLII
NDNNLSTNSFKEFVKNQIYSKSKKLYQRSVLISSNWDQLKTKNKYFKTSNDKSSNITIKR
NQPLIVIVFGGQGSQWNKMAQQLYECEPIFRSSMDKFNKELSKYYGYSVLDKLRSIKDDD
IISIHQPIIAQPSILMLQISLFELYKHWGINVSFIVGHSLGEIATSYCSGMVDFQTVCKL
IYHRSISQNNTNGCGKMLSVNISHSEFIELYSNKYPTIEVACYNSPTSIVIAGNENILKE
ISLDLKENNIFCAFLGSLSSFHTSSQNSTKNEILPLEIPSRQSTIPTFSTVTTNLFNHET
TPFNSSYVYENIIQPVRFSQTISNLYQHIENNKLGNELIFIEVSPHPSLSFYLKQMIPKS
SSYFNSVSVLTSTNKKNSNDLDEIHSTISQIYCLGYDINFKCQFNHNDDDVNSIRNNSTI
ILPNYQFDEQYYWKVDINFEQYRLNGPNVFNNLGKSMINYSSNNKSYESIIDINRNPFKY
LKDHIVKGKYYFPGIGYADNIMKLYPNKDIVINNLEFLAPFVLKENVKHILQTNVYQLGN
TDYRVTFNIKDNKANQWVQTCTGNFQLISLKDNNNNNNNNHSSKYNINQLLSECNFTTLS
KQEVYKYSKLRSGITHLGTFQGIEEFHFGNDLTIARIQINYENFDINGKPVYQTFDKSFF
NIALLDNCIQAITGFITNSSQFVFERLEGLKVYSENIPTDKLKYKNIYCQAKFISLEADS
YKSSVLVLLEDGTKLLEIEHISFRSTLPLIDELLLNNPTNELFTNNLQCKDSLVNILSID
NNETSSSSGSSNTVTEIIKQTIKPIINEKIVFRILQSFSDSELSKQIIEALNQIFDNSLQ
EIDIEFTIIDNSNDKLPTLHDSSLIFKNDITQLKPSYYDIIINNNNDETIIKPIFNILSS
NGLLLLIIEDDIGIRFNINNLIGVGFNENKIQKSNKVIQSQKSTILSNELTVVPNNKNDN
IIIYCEKHSKYTNEFKKLISNNHTNRKQTTISNINEFNQLLPSITNDSIIYFIKSMEQLE
MNNFKQITMEYIEINQQLLKHSLTCKHVLITIDSQIKNYLSSSIIGASRYFNEFPSLNLY
SIDFDNQLSISSLLNKIINQLIENSNNHIQREYIIRNNSIYYEILKNEKNIKSNFNSNSF
EDNDFMTLLDSTNLEYKLASKPKKLKKNEIEVKVLATGINYKDYLIYRGLVVIDENVSIS
KNPLGLEFSGIITRISDENKNCEFKVGDNVFGVSHDATASHVITDVLYVSHKPNNISHIE
AASLPIIFSTCLHGMFNIGNFNIDDDEVILIHSATGGIGLATLEILKWKGHKSPIFVTVG
SKDKEQYLIDNYGSFITGIYSSRNKNYVNEIKSKLNQLYGTTGKFNGVDLIINTLPNEFT
HSNFLCLKERGKIIDLSITHLNNNEFLNFNNFKFNKSYHNIEFMHINKRVVSRLLKSISN
ALNENKVKLIPITTFQIENVKEAIEYINQRKHIGKIVLDHSCSNGSIGSDGLLNQLIESD
NNEKNHTILKYDFKIDTKNIIGKNIIITGQSGIILEILKWLIKYSPPTESFENIIILSKS
SLKWELELLINKTISRKDNNTKFHFKIVDVGDSIEMRKSINQILLENPNIDNIDSIFHYA
FTQVTKEVEEIDIESLDISHNAKTMGAINLHEISIEKSWKLKQFVMASSIASLFGSFNQC
TYVSANLVLDSLSRYRKSIGLPSTCTNWGTIKSSGFVSRNDSVSKMLDDQGFIPIPTNII
LGSLDLQLQNSNKYSNLIVSKFNYDSIKKFASETSTFQRLDFILNSIKEKDNDNNGGENI
SISESIQMKFLNKISELLSIEQSKINTDIRLGEYGADSLTSVQLKNFIDKENKSNVITLQ
QLQNNTIGVNIQIILEQIKKLDSNETKGKSKKIIKKDSAPSLEYWRNEMKLDESIQAIKM
NPIDFRNDSKVFLTGATGFLGVHLLSNLIKSPNCSVVYCLIRNKKSEPNPINAIINNLKH
HKLYHFHNEFELSKVKVIVGNLASPLLGLSKLDFGFVSNQINLIINSGADINLASNYEES
KVVNIGGLIELIKLSTTGDYQKPIVGFSSISVFFESPNCKEFDEETVIPTIENINNLPGG
YMKSKVVVENLFREAAKRGIPSMLIRLPIIFSHEETGIGHDSDFFQLIIQSCYAVKKYPN
IDKNILTSPIGWIGLNTIKMIGNEKCWNKSSSNQLNIYSLNSEVSSIKSSFSFLEKQYGC
EMVEYEQWKNIINQSKILSCIKFKTFHSLDRLNGVYNLGHGFGVSKKTKELLQSMNSYEG
GMVNEKIIQNHINYIFKN
>tr|Q54TW0|Q54TW0_DICDI Putative polyketide synthase OS=Dictyostelium discoideum GN=pks18 PE=4 SV=1
MGFKVNKNLNETNDNSDNDVAIIGIGFRLPSGNLNKSNDSPIILWDNLMKGFDGMVETSE
RWSDNFNQLGEISNKSGGLLPLDEWKSFDPLFFGINPSEAQTIDPQQRILLKCTWEAIED
SNIDPIKIRGSKTSVYMGGTSVEYKELNKNSNEINPNIFGSTFNTIANRISYCFDLSGES
MTLDTACSSSLNAIILGYQSIKSGTSNLSIVGGVNLILDSNLSKSYSYLNMLSKKEGKCM
SFDSRADGFVRSEGAGVFILKSLKQSIIDGNNIYCVIKGASSNIDGNGLNDKQNFYSPSS
SSQAENINRALSSTKGSVKIDDIVYVEAHGTGTPTGDPIELEAISRVFKTNNNDNNNQQH
QNPILIGSFKSSVGHLESASGSASLVKCCLMFKNQYLTPNVNFKTPNPSIKFDEWNLKVV
TEPIQFKDVKKSNNFSMILNNFGITGSNCCLILSQYNGNHNDEQENQQQQQQQGKQYLIP
FSANSIQSLKQYESLINENQFKESNDFKEFVKHQIYSKSISLYQRSVSIASNWNDFNEGM
KSTNNNNNKTQTSNSKSSNISIIPKNPITVMVFAGQGSQYSTMAMELYNNEPIFKESMDR
LDNRLLRYYGYSVLEKFRSSCDSDSIHYPTIAQPSMCMLTISLFELYKHWGIETSFIIGH
SLGEIPAAYCSGMISLDTLCFLIYHRSVAQTHTHRNGRMLSINISPEEYNSNYSLKYPKV
EIACYNSPTSIVLGGEETILNQISNDLKEKGIFSAMLGSLSSFHTSSQRIIKDQVIDLNI
ECKLAKIPSFSTVTTNLFNETTLFNSEYIFNNMALPVKFSQSISNLFKHIEINNLGSDIV
FIELAPHPTLQFYLKQMASSYEKVNSNLKISTYSPLHKKKNDIEEIQKTISQLYCNNGYS
INFKSQFNNDFKINKINSILPNYQWEDVIHWREDLIHQKHNTQGPPIDQLGLSLIESSPN
LKSYQTFIDISRKPFQYLKGHFVNGKYYFPGCGYIDNLLKIYGSQDFTIASMEFKSPLIF
TEGVSQCLQTNIFQTGKSEFRVNYHFKDTKSNEWIQSSVAHFQLFNNNNNNNNNNNNNNN
NNNNNNNDSDDGNSTNKKYNIEDIINNKCNFTKLSNNELYENIKSKTGIYYTGEFKTVSN
LYVGENCSLAEIPITIKSYESSFFSPSILDTCLHGTIGLIDEKSQIVFERVEGFEYHSSN
IPSQNELSSLKHTKLYSLTESFKRVGDSYSSSITVMLEDGRVLIEFKKVVCKSLTNVIDS
LIIQSPLNELYSTCMQTIDSPIQPSLSSSSLIQLLGNTNEKVKINYSQFISNQLYYNIIK
RCPQLNIETIKSKNIEQLKESYNSLNTKYSKLFKSVFETIQSIGINNEDNSEFNETNIQH
YKILLKSTRIIAKLLFPLKDDDLSKDTGQSLFENGILDEFNSNYFNNNNQVISNIIKESL
LPILNEKMVFRIFGFGGFGSSLSSVVLNKINELLQEFPNSEIDIEFTHADISSSSSSFGS
STPNFKPNFPQINEKVHIIYKSLDLEKQLSSEQMIKPSYYDFVIMSNVLHFTKDVKSVLD
QIHQILKPNGQIILVEPINKSILLDNIFGIFDQWWSFTDLNIRRNDCYISKDTWNSLLLD
CNFDNSKVLISTKEISNFYIIQTQKPSISNLNTNSTTNGDTVIIYGDELKFISSDSNKEI
KISNIQQFNELIEKSIITDESIIYFTKSTNQLTVDNFKLVTLEYIQINQKLLSNNLKCKH
VLITLNSDNMNYLSASLIGATRYFEEFPQLNLFNLDFDQNSINNNELEKTIKLLLDSNQF
IQKEFFIKNSKVYYERYKRELNLNNFFKESQSFSNEKNQLYAKLSPNLEYILKSKKVIKD
DEIEVEVKATGINYKDYLIYCGLVSAESINRYGDVNNPEFGIEYSGIISRIGNNITNFEI
GDQVYGMGLDTISTHVIVNPNYCYHKPTNISFQEAASIPCVYLTSLCSIFNIGCLSVSGN
ESILIHSGTGGVGLSALNILKWKGHKSHVFVTVGSKEKEKYLLDTYGDFITGIYSTRNKN
YVEQIKLKLKQLGSNKNGVDLILNTLSSDYMESNFKCLNTSGRIVDLSVTHLNHNEYINN
NNFKFNFGYHNFELTFINKFLIQKSLKKIKIGIESGELKLIPITAYSNSNAKEAIEFINQ
RKHIGKIVLNNDNDILDSLFNNLSNERNSKFTTLKPNYQINKDHLGSNIIVTGQSGIILE
ILKWIVKFSENVKNIIILSKSSMKWGLELLIKKNKHINFNFKSIDIGDSNQVDKSIDEIL
NENSITNIDSIFHFAFEHTICDVNDIEINHLTKSHGAKTMGAINLHNQSIKRNWKLKQFI
LSSSVTSMIGSTDQCTYVCSNRLLDSLSKYRNSIGLPSICTNYGSVQSAGIVSRNKSIEK
LLDAQGLDPLSINMILGSLDSQIQNVNKSTNLMVSPFNFNNFFETFKNHSMIHKFDFITN
LLENNKSKNSNNGNTEGESNIDTLFLNKVSELLSMELPKINQDLKLVEYGSDSLLIVQLK
NWIDKEIFPNLITIQQLQTNTISSSIKIITNQFNSKSTDGRKKQKQNGINVSSNKSSLPT
LEFWKNETKLDEEEFNFILDSSTKSKINHKDQLKDNEKRILLTGSTGFLGAYLLWHLIQM
DNCKIVYCLLRNKKLFNNPLNDIIDNLKHHQLYDKQLNESHLSKIVAVVGDLSKIKFGLS
DDNYSLLSNDTNLLLNCGADINLSSNYEESKQVNVVGTKEMIKISLIGNIKPKPIITISS
FSVFYNQKLNQEFDESIVTPKLETINDLPAGYIQSKVISEIILTEASSRFNIPSAIIRAP
SIFSNPETGIGHSADIIQLMLQSCFKLGYYPSGNGVDFDLLCSPITWVADNTIKIIFNDN
IINNKEPQQLTSPLKPNIYSVYGKVLDLFEILQVLKSDEGGNCKEIEINQWKQMVMDSKE
KACIKLRTFHTLQFDGRNILNKGHGISNKQKSYLQSIGSFGNGGEITNQMIFKNVQSNN
>tr|Q558W4|Q558W4_DICDI Putative polyketide synthase OS=Dictyostelium discoideum GN=pks15 PE=4 SV=2
MNNNNNNNNNNNNNNTNNIIDDNDEIAIVGIGFRLPSGDISKSNDSPIELWDNLMNGFDG
IIESRERWSDNFNELGEISNGNAGLLPLDEWKSFDPLFFGINPSEAPSIDPQQRLLLKCT
WEALEDARIDPMKIRGSNTSVFIGCSTNDYQNQQQNQMNNNKSNIFGLTNHSISNRISYC
FDFRNESITIDTACSSSLNAIKMGYQSIKFSKQNNCNLSIVGGVNLLLDTNVSKSFTHLN
MLSKSTNGTARCMTFDESADGYVRGEGVGIVVLKSLKQALSDGNTIYCIINGASSNVDGG
GLKDKQNFFSPSSISQCENIKMAIQSTNGKIKFNNIDYIEAHGTGTPTGDPIELEAISNS
FKQLNDIAIGSGSCSGSNNNTTQQPLLIGSIKSSIGHLEAASGVASLIKCCLMFKNGYFV
PNINFNKPNPMIKFNEWNLKVVTEPIQFNTNKQITMLINSFGITGSNCCLILSQFKNNEN
QQQQQQQQQQQQQQQQQQQQQRGQQQYDNSQPKKYLIPFSANSTLSLKKYQSIIESEEFQ
LKINFNEFVKNQIFNKSLSLYQRLVIFSVSNWDEFNKQKQSQKEKEKEKEREGEEKEQLN
RVQTLNSKSSTMSMVHSKNPIVVFVFAGQGSQYSRMAMELYNSEPIFKQSINMFDNKLFK
YYGYSVFEKFISITDHDDDISIQHPTIAQPIMCMLAISLFEFYKHWGIEASFIVGHSLGE
IPAAYCSGMITLDTLCYLIYHRSLAQIQTHCNGGRMLSVNISSEDYLSSNYSTKYPDIEI
ACYNSPNSIVLGGKEQQLNQISNELKDKGIFSKMLASLSSFHTSNQKIVKDDISKLNIDY
ELPKIPIFSTVTTNLYYNNFNDSNNNSNNNNNNVETTTTPFNSEYIYNNIVEPVKFSQTI
SNLYKHIEINKLGTDIVFIELAPHPTLQFYLKQMIPVSTNYFSGKISIYSPLHKKKNDTM
EIQKTIAKLYCENRYNINFKSQFDCGSINNHNHTVIPPLQQPQPQPLPNYQWDDEKYWKE
DLIQQKHRIEGPPIDILGLSNYDNSSNVKSYQTFIDIKKEPFKYLKGHIVNGKYYFPGCG
YIDNLLKLYPSQDLTISSMEFKSPLILIDGINQCLQTNVFQTGKTEFKLYYHFKDNKSNE
WVQSCIANFQLLNNNNSNNNNSNNNNNNKKLNLQEIISKKCNKTKISRIDLYQHIKSKTG
LTYNDEFQGVIQCFLGDSCSLSEVTVNSSTSKSFFKTQLLDSCLHGMIALIQENCQLVFH
KIEGLKYYSSNLQVYETNDINSSNNSIFVYSKFKSRLGNSYLASIIIMLKDGTILIEIER
VICKSLKIVKNPLEIEYPIDLVYSRYLQPRDSPIGAPSSFKSLYESDQFKSKDIYSSNIS
IYQNFISSSLFLNINKRNSNITIKEIENQSIDQLFLNFKSIFINKNLENSIQYERLFKSV
FKTIKMFGYKNNNNNNFKELKKQMENNNNYKILKRSTRVISKQLFPFENENDSNLDSPQI
LFEDGLLDKFYSDTEFVAKNHQLLAEIIKESIKPLVLKKEKITIRILEFGGGVSSLSMVV
LNKITQLLEESNNVFNQIDIEYTWSDISTSFIPDAKLKLSKIINNNNNNNNNENNNDLDL
DGGKFGIKIIYRSLDLEEPLIEKQNLKYSYYDYVIMSNVLHVVKDIRFSIDQIYKVLVPN
GQLLFIEPPFNSIILDNVFGVFNQWWSFQDTDIRKDSCCMNQQSWFDLLTNHNFKYIIMS
KELESVSFLIHCKKPSILEININNNNNNNNNNNNNNNNNNNNNNNNNNYEDNVIIFCNEI
DKDNKNNNNHFIKMLESIYSFKIIIKISSIKEFIELEESNIITNKSIIYFIKPIEQLNFE
NFKLVTFEFIEINKRLLSSNNLKCKHVLITTNVNNGKNYLSASVIGAAKYFEEFSEQLQL
FYIDFDQQSIENLNLISKIDSLIDETINTQKEFIIMNNEIYYERYKKESIKNLINTFKSN
SFEYGIGVSNDSFSNVYLKLTSNLEYKLKSRKEIIKSNKVEVNVLSLGVNYKDYLVYCGL
VPPEICNRKGDINNPEIGIDFSGIITRVGKDCGEDQFKVGDEVYGIAFDSSSSHIIIDKD
YIVKKPTNLSHSEAASIPAVYLTSLYSIFNIGNFNIQDNESILIHSGTGGVGLSALNILK
WKGHKSHLFVTVGSKEKEQYLIDTYGDFITGIYSTRNKDYVKQIKLKLKQLGSNKKGVDL
ILNTLSSDYLDSNFKCLECGGRIVDLSITHLNPNEYIDFSKFKYNYGYHNVELLFINKRK
LQILFLQISNAIENNQLNLIPINEYSNLKIKEAIEFINERKHIGKIIVNNNINLINKLIE
NNNFNSSSSSGSSSGSGSIDVKEPILKSNYKINNDNLGSTILVTGQTGIVLEILKWIVKF
SDCVKDIIIFSKSPMKWELELLVNNNSNIRFHFKSIDICNESLVNESIDQILKDNPLINN
VDSIFHFAFQQVSRKVNKIDMESLDISHGAKTFGAINLHNQSIKRNWKLKQFVMASSIAS
IIGSSKQCSYVCANNVLDSLSRFRKSIGLPSICTNYGSLGDAGFVSRFESVGEMLVGQGL
NPISTNLILGSLDLQIQNQHLSTNLLICNFNFPAFKVNAQIPKQKFDFIINSIDGGGGGS
NSSSGSGGGGKVVDSLNIKDIFINKISEFLSIESSKINQDLRLLDYGADSLLTVQLKNWI
DKEISPNIITIQQIQNNTISLVIKIIITAIDNKKIKDSNQQSNNNENIKTGSFIGGKSKN
NNVKNLKFWKKQIKLKVIGNEFSSSTSSYVNITKNGGTSKNNKRILFPFSSGGYLSTYLL
FNLVKDSNCSIVYCLNTSIDLIIQSLKYHQLYFNLNQNEISKINIISVSSEKDYNQLFIK
NNDINLIIIVSSDSFQDSILFEQEFNETELNLVKELIKSLIINGYCNNNDNNNNNNNNKI
SIINISSIYIYLGISNEFINENEYNSIEIPNFESIEKLPLSSGKIQSSLLIEHFLKDCSI
KFNIPSTMIRIPPIFSNIETGLGNENELLQLFLQSCHSIGFYPNVSTSYPTIPINHLSNL
IINQINNQNYYEHDNEKGKLLFNTINLNNNNSNNNNINSQQINQILKCEFNCKQIEFNDW
IQILTDSNNSSCVYKYLQLHNIITKYSNSNTDTIQENNLEIINQMIINHLKQKK
>tr|Q558Y6|Q558Y6_DICDI Putative polyketide synthase OS=Dictyostelium discoideum GN=pks14 PE=4 SV=2
MTNNTNLSSYKLAKPNENEDDIAIIGIGFRLPSGDLSKSNDSTKELWNNLMNGFDGVVKT
TERWSDNFNELGEISNGNAGLLPLDEWKSFDPLFFGINPSEVSTIDPQQRLLLKCTWEAL
EDSNIDPIKIRGSKTSVFIGCTSVDYKDISKNPNSTQTNVFGSALSTIANRISHCFDFSG
ESITIDTACSSSLNAIRLGYQSIKSGFSNLSIVGGVNSLFETNSSKSFSYLNMLSKSQGK
CMTFDESADGFVRGEGVALLVLKSLKQSVADGNNIYCVIKGASSNVDGNGLKDKQNFYSP
SSISQADNVNNAFSSTNGTVKLEDIVYIEAHGTGTPTGDPVELDGMSRVFKTHSSNNSTL
SQQPLLIGSIKSSIGHLEAASGSASLVKCCLMFKNKYLTPNINFKNPNPSIKFDEWNLKV
VTEPIHFKDLQKTDNFSMILNNFGITGSNCCLILSEYKGNNKNNNNKNSCTHSEDLKNLQ
TQKQYLVPFSANSVQSLKQYESVVNDYLFKKSNDFKEFVKQQIFSKSSSLYQRCVVTASN
WNEFSENIESTNKIQTSNTQSSNMSKVQNNPITVFVFAGQGSQYNTMSLELYNNEPIFKK
SMDLLDDELLKYYEYSVLNKFRSIIDDGDRSIQHPTIAQPIVCMLTISLFELYKHWGIEA
SFIVGHSLGEIPAAYCSGMITLDTLCYLIYHRSLAQIETHCNGGRMLSIGISSEDYLSSN
YSTKYPDIEIACYNSPNSIVLGGNEQQLNQISNELKDKGIFSTMLASLSSFHTSNQKITK
DQILNLNINHQSPTIPIFSTVTTNLYESSTTPFNSEYVYNNIIKPVKFSQTISNLYKHIE
INKLGNEIVFIELAPHPTLQFYLKQMIPVSSLSTTEETNFKVSIYSALHKKKNDIQEIQK
TIAKLYCDNRYNINFKSQFKDEQIINNNNNQEIILPNYQWDDKKYWKEDLVQQKHKFQGP
PIDQLGFSLIESSPNVKSYQTFIDISKKPFKYLKGHIVNGKYYFPGCGYIDNLLKLYPSQ
DLTIGSMEFKSPLILIDGINQCLQTNIFQTGKTEFKVQFHFKDNKSNEWVQSSNGNFQLF
TSGNNVNKKYNIQELINNKCNLTKLTKNELYQNIKSKTGLSYNGEFQTVSECYLGDDCSL
AVIPIKPSSSTLFTPSVLDSCLHSSVGLVDEQCQLVFEKVEGFKYYSSNIPSFLELSSDK
EIKLYSYSYSFKRIGDSFSSSIIVMFEDGRILIEMNKLVCKSLTIIKDSSIIQPPLNDLY
STYNQLIDSPIPSPSKFTQQLDEPDRMNEKVKNYDISILKNFISNQLYSNIVKRCPQLNI
EIIKSMDIIQLLEKYLNDDKHSKLFKSIFETLKDSVIDVNNVDDHQHYYNENNIEHYEIL
LKSTKIVAKLLFPLIDDDPSNDTPQSLFDNGMLDNFYSNYHILKIHNQVIANIISESILP
NLNEKMVFRILEFGGGVASLSLIVLNKINELLIEFPNSEIDIEYTWSDISPSFIPDAKSK
FSHINQNIHIIYKPLNLEKQLITEQMLKPSYYDFVIMSNVLHVVKQLKPPINQIYEILKP
NGQLVFVEPIYKSILLDNIFGVFDQWWCFTDLTIRKDRCCMPKESWNNLLLDCSFNEVKV
IMSIEIPSFYVIHTQKPSIYSNLNNIETITQINDDNNNNIIIYGDNELSLFKEVSTTTIS
NVQQFNELIKKSIITDKSIVYFTKAINQLTIDNFKFVTLEYIQINQILLSNNLKCKNVLI
TLNSDNINYLSASVIGAARYFEVFPQLNLFSLDFDQKSINNKELNNTIQLLLDSNKFIQK
EFKIRDNKVYYERYKRNSNLNKTFVISESFVNDINQLYAKLSPNLEFILDSKKSLKENQL
EVHVKATGINYKDYLLYCGLLPPEMVSHNNDINDPEFGLEFSGIVSAIGSNINDFKIGDQ
IYGIGYDTTSTHIIVDYNQIYHKPTNINHIEAASIPGVYLTSYHSIFNVGNLKIKRNESI
LIHSGSGGIGLSALNILKWKGHKSHIFVTVGSKEKEQYLINTYGDFITGIYSTMNKDYSE
EIKLKLKQLKSDKHGVDLILNTLSSDYMDSNFKCLNIGGRIVDLSITHLNPNEYINNNNF
KYNFGYHNVELLFIEKTLIQRMLKKITRAIENHELNLMPITEFSNSTIKVAIEYINKRKH
IGKIVVNNDINILSDLIDVHKNQINSNFSILKTNYKINSNNQDHLGSTILVTGQSGIILE
ILKWIVKFSENVKNIIVLSKSSMKWGLELLIKKNKHINFHFKSVDVSNSISVDNAIDQIL
NGNSKTITNIDSIFHFAFEFTFCGVNEIDMKSLEISHGAKTMGAINLHNQSIKRNWKLKQ
FILSSSVASIIGSVDQCSYVCSNRVLDSLSRYRKSIGLPSICTNYGSVQSAGLVSRNESI
AQLLDGQGLYPLPINMILGLLDSQIQNVFQSTNLIVSPFNFKTLFEHYKKHPMIHKFDFI
TNLIENNELTNNKKIENDTSIDSLFLNKLSELLSIEVSKINQDLRLLEYGADSLLTVQLK
NWIDKEIYSSLITIQQLQSNTISSSIKLITNQLKLKIGDGQQQQHRQNKKNNNIPENKTI
ESEEFWKNEIKLDDDEFNLISSNSIRNQIEIKEFKENELRIFLTGSTGFLGAYLLWYLIQ
MECCSVVYCLLRNKSKSSNPVDEILNNLKHHQLYYKQLNEKHLSKIIPIVGDLTKKKFGL
SDYNYSLISNNTNLLLNSGADINLRANYYECKQVNVNSLKEIIKLSLFGKPTQQQHHQPK
PILTISTFSVFYNQEFNGSIATPKLETINNLPTGYMQSKVISEFLLTEASSRFKIPSIIF
RAPSIFSNPDTGIGHYGDITQLMLQSSFKLGYFPSDKEVDINLLCSPVNWVADNIIKIMF
NDNFKDSSDSSLKIYNVYGEVINSVKILQVLKNEKGGNCKEVNFKQWKRMVMDSNEKVCI
KLRTFHTLDFDQKYNFEKAYGISKEQISFLQSIGSYGNGGENNLIQMIFNHILAKYSK
>tr|Q559A9|Q559A9_DICDI Putative polyketide synthase OS=Dictyostelium discoideum GN=pks13 PE=4 SV=1
MENFKYRNNENDVAIIGIGFRLPGCKNFTPNELWNNLKNGFNGVVELSNRWSDNFYTMGK
VSSAYAGLLPFDELKSFDPLFFGINPTEVPTIDPQQRILLKCTWEAFEDAGIDPIKIRGS
NTSVFIGTSTNDYQRIIREKDQTITNAFGTSLHATSNRISYCFDFRGPSMTLDTACSSSL
NCVKLGYQSIRDGTSNLSIAGGVNLIIDPYFTASISDLNILSKTGSCKTFDASADGFARA
EGSGIIVMKNLKQAMIDGDKIYCVIKGASSNVDGGGLQDKSNFYAPSSLSQCNNIKMALK
STNGTVEPKDISYFECHGTGTPTGDPIETRGISMVFNDESRSKENPLLIGSIKSNIGHLE
AGSGIASLIKCCLMFKNKCFAPNINFKVPNPKIKFEEWNLKVVTEPIQFTKSNTCIGLSN
FGVTGSNCCLILSQFNNNNNDNQIVGNNNNIKSNKEYLIPFSSNSVKSLENYQQLLIKNG
ENEFKFLEFIKHQIFTKPTSLYQRSVVIASSWDQFNNAKIMKTSNSKSSNISIERNNPIT
VFVFCGQGSQYDRMGLELYNNDFIFKESMDLLDNKLSKYYGYSVLEKLRNCDSKSIQHPM
IAQPVMCMFNISLFELYKHWGIEVSFIIGHSLGEIPAAYCSGMINIDTLCYLIYHRSIAQ
TKTHTNGRMLSINISADEYFSQYSKQYPDIEIACFNSPTSIVIAGNEQKLNEISEILKEK
GIFSAMLASLSSFHTSSQNKVKEDIVNKQFDSKQSEIPIFSTVTTNLFDSVTSPFNSSYV
FNNIVSPVKFSQTISNLYKHIESNQLGNDIVFIELAPHPTLQFYLKQMIPKPTNDDNSIE
FKVSVYSALNKKNNDIEEIQRTISQLYCDNGYNVNFKCQFQHDDTHGSINSNINQLSNIS
LPHYQWDDEKYWKEDPSISKLIVNGPQTDNLGYLNENSPNSKSYETFIDIKRPPFQYLKG
HMVKGKYYFPGCGYIDNLLKIYKSQDLTINQMGFKSPLIFIEGVNQALQTNIFKKSTSNT
TTNNNDEFRVEYHFNDQKTNRWILSSFGDFQLSNHSSNSDNLEKINIKQLIQNQCNLTKL
SRDELYSHIKSKTGLTYNGVFQGVNKCYLGENCSLSEVSLELKREPSSFFNTAVLDTCLH
GMLCLLEEQSQLVFDRIEGFKYHSSNVPTSEEEMKIHSNIYVYSTINPSRIGDSYSASIV
IMMEDGTVLIEIENAVCTSLTPIKESISVKYPTNQLFSMYLQSKDSPIPSPLNFKSLYNQ
NQQQLKIDKQFTDWMQKCEKFISNQFFKNIEKRNPEINLEILNSKTIIELKSKYCQNLKN
ERLFQFVFETIKQLGVNAYDDDDDLTIDSSEDRKSIYEILIKSTKVIPKLLFPLEDEDLT
IDSPQSLFENGLLDRFYNNPNLMTNQCQLIAQIIKESLKPLLNKKMVFRILEMGGGTCSL
SVVVLNLINQLLLENPSFEIDIEYTWSDISPSFISAAKEKLSHIDKRINILYRSIDIEQP
FIEKQDLSPSYYDFVIMSNVLHVVKKLSPSLDEIHKILTPNGHLLFVEIPYKELISDSIF
GAFNQWWAFEDTDIRKDRCSIPPNQWIQVLSNHNYKDTIVSDNKECTWCCFVIHSQKPSL
LELSKKIECNQYDNIIVFGNENSQDNFTKSIKLSYNNNIIKWVSNIVEIKKFIKLNIITN
NSIIYFTKGIEELTIDNFKLINFQYIQINQLLLKYESKCKNVLVTRDCDGSNYLASSLIG
AARYFDEYRQLELFTLDFDNDTIQSCDECSSSSCSNLIKLIEPLIDPKINIQREFLIRNN
RVYFERAKLETNLKKSFKSESFENSNKLISTLNFNLDYQLQSKPFKQLLQNEIEVEIKAT
GINYRDYLVFTGSLPIEKTNHNGISNQPEFGVDFSGIVTKVGGGGGNGEFKVGDRVYGIG
HNTTSSHITIDSRYASLIPNSLDYIEASSITSSYILSLYGIFDIGNLDIQDNESILIHSG
TGGIGLSALNSLRWKGHKSHLFVTVSSKEKEQYLRDNYGSFITGIYSNKDKNYPKLIKEK
LNQLGSNKQGVDLILSSLPNGDDNLNFKCLAKNGRIIDLSNNIDLFNISKSKIKKLLNTI
NDGFESGELQVIPIIEFSNSNIRDAIEFINERQHIGKIVISHDDSNLLIDLINKHSNQPN
YSILKSDYQISQSNLGKNILITGQSGIVLEILKWIIKFSNSIENVIILSKSLMKWELELL
IGKTMKKANNKIKFHFKSVDVSDSIQVENSINQILNDNPNIVNIDSIFHFAFTQITKKVE
EIDMESLNVSHNAKTIGAINLHNQSINRNWRLNNFVMASSATSIIGSTDQCSYVCANTVL
DSLSKYRKSIGLPSICTNYGAIESAGFVSKNESVAAMFNGIGIISISTDLILGTLDLQIQ
NQQSSTNLMLSDFNFLNFVNNNLQLSLISKFDFQTNLAKNQVNEKLQNQTQNQNLQIQSP
SSTTDCQTIIKDSFLHKISEVLSIDISKLNLDLKLLDYGADSLAIVQIKNWIDMEVSPNL
IVIQQLQTFTITSSIQYTINSFLKKKVQSQE
>tr|Q86AE3|Q86AE3_DICDI Similar to Clostridium acetobutylicum. Polyketide synthase pksE (Short-chain alcohol dehydrogenase,acyl-carrier-protein S-malonyltransferase,3-oxoacyl-(Acyl-carrier-protein) synthase I domains) (Putative polyketide synthase) OS=Dictyostelium discoideum GN=pks36 PE=4 SV=1
MGNLKNINLKEKGVAIVGIGFRIPSGNNENSISSPDDLFNNLKNGFDGVSSTSERWSDNF
HKLGEISSPNAGLLPFKEWKSFDPLFFGINPSEAPLIDPQQRLLLKCTWEALEDASIDPI
SIRGTNTSVFIGSSTIDYLHTNKHQDSVLKNAIAQSTSAISNRISYCFDFNGPSLSIDTA
CSSSLNAVSQGYHSILNGTSNMSIVGGVNLILDVDIIKAYSILSMLSKTHGKCKTFDESG
DGFTRGECVGVVVLKNLQDAVKDGNRIYCVINGSSSNVDGNGNMDKVNFYSPSKQSQFNN
INSAFKSTNDKLSINDIQYIEAHGTGTKTGDPIETEAISMAFKNRDKSTPILIGSIKSNI
GHCEAGSGVASLIKCCLMFKYQCFLPNIHFKNPNPLIKFNEWNLKVVTSPIPFNKRNNEK
PVSMMINNFGVTGSNCCLLISEFKNNNNFKENINLESQSVNDRVLIPFSANSSNSLNQYQ
SKFKNIINNQFNFIDFTANQIYSKSNFLYQRSVVIASNSNELFENISNKKQIQTKNSIIS
NMSFKGKNPITIFVFSGQGSQYPKMALELYNNEVIFKKSIDLIDSKLSKYYGFSVWEKVK
TIKDDDLTSIHDPIFAQPALCMISVSLFELYYHWGVNPSFILGHSLGEISASYCSGMIDL
DTFCYTVYQRSIAQSKTNGCGRMLSINISDEEFKSMYSQKYPQIEIACYNSPQSIVVAGN
ESILNEISKELKEKEIFTTMLGSLSSFHTSSQQCTKDSILQLNIESNQPKVPIFSTVTTN
LFNESNRFNSQYVYDNIIKPVKFTQTISNIYKHIESNQLNNEIVFIEIAPHPTLLFYIKQ
MVPSSLNESVSVYSALHKKKNDVEEFQQTISNLYCQNGYNINFKCQFNNKKSNQSINLPL
YQWDEELYFTQAQTLEQHRKEGPPIDHLGTSNSYNSPFNNSYRTSIDIKNKPFLYLKGHM
VKGKYYFPGCGYIDNIIQLYKNQDIFISFIEFKTPLILIEGINQYLQTNIQQTGKSEYRA
QFHFKDQKSNEWIQSSNANFQLLDHGNDIPPKYNIKEIIENKCNLSKLTKNELYTHIKSK
TGLNYTGVFQGVTECYIGGDCTLSVVSLESQTNSFLNIPILDTCLHGMIGLSNDQCQIVF
DKAIGFKYYSSNIPANLKDYKDSVYVYSHLKSKSVDSFFGSIIVMLSDGSVLYEIEEVVC
KSLIPIKDSLKIEYPNDELYKVHLQSKDSPIPTPSSFKSIIYENDFFHSALNIPEDLFKY
ISTLFYKDIIKRCPEININKINSHSVNEIISSFSKISKHERLFRFVFETIKENGILNSLE
ENDDAYFEFNEVIIKSSRIISKLLFPLESDNDNEDLPQSLFQNGLMDKIYKCRYLRKKNQ
MISHVIKHSIKEIINNNIIIRILEFGGGTASLSVEVIEEIIALLQENPNYQVEIEYTWSD
ISPAFIADAKNKINKIINDAAITNGFNVIYRPLKIDESLIETQSINPSYYDFVIMSNVLH
VVKNIKQAVEQMYQLLTPNGQLLFLEPPYKSVLNDSIVGSFEQWWSFTDTDIRKDRCSMS
QQSWCQLLKTCNFKDIAMSKECIFVGIVIHAQKPPISLLNSQPKRDNIIIYGGGNPIFVE
NIKLYSNSKSLIQIETIQEFNQLLSQSTITNDSIIYFIKTLETLSLDNFKQITLEYIEIN
RKLLQINSLCKHVLIVSDSRKTNYLASSVVGAARYFDEFQQLKLNTLDFDYDSTQNYINS
NNKDMVQFINILTDSKTNVHKEMIIINNKVYYEIVQKEKNLKLKYNSESFENQNNLMCSL
SPNLEYQLQSKQIKLRDNQVEVKTIATGINYKDYLNFSGSNSNGDDNTGLPQFGYEFSGI
ITRVGNNVKDYKVGDNVFGLSNSCTSSHIVTNYKKIQIKPSNLSHNEASSIPIDYLTSFM
SLFNIGSLNIEDNESILIHLGSDGFGLSTFEILKWKGFNSNLFVTVNSYETKRYLQDNYG
DFITGIYSNTDKSYVTEINKKLIKLGSKKKGVDLILNTLPSDFMDSNFKLLAKYGRIIDL
TSNHLNQSEFLKNINFKYNHGYHNFELSLIQKNKIHKCLYEISNAFENGELKTIPIKEFT
NLNIKDAIKYITNNKIEKITVSHDHEIYSDIIYRSLDEKEFSILKSNYQINSNNLGKNIL
VTGQSGIILEILKWIIKYSNINTIENVIILSRSSLKWELELLINETKLSNNNIKFHFKSV
DIGDSEQVDNAINEILNENQQITNIDSIYHFAFQQITCKVQEINMKHLDISHGAKSMGAI
NLHNQSIKRNWKLINFVMASSAISLIGSTDLCTYVCANALLDSFSKYRESLGLPSTCICL
GAIESTGFVSKNESVSVFLDGGGFHPTPINQVLGLLDLQIQNAGKFTNSMLSNFKPSKFK
NNQQTSLFLKFDYLMNLKNNSEETKIENTGNKNIDELFIEKVSELFSMDESKINKNLRLI
DYGADSLIIVQLKNWIDKEIGINLITIQQLQNNTISTSMKMILNSLMKNNQNIDDNNKDL
PSNRIDYWKNEMKFEESIKPISNEIQSRNNSEKIILLTGTTGFLGGFLLFNMVRLDSCKL
IYCLIRNKSKSNNPLDEIINNLKYHQLYEKLNQSQISKIIPIIGDLSMNKLGLSNDDYET
ISKNVNLIINPGADINQKSSYQDCKLVNVNGVKEIIKLSLSSLKQRIPIVNFSSFSVFFN
QSLDKNFDESVLPSIDNIDNLPTEYMKSKVVGEYILLEASKKYNIPSILIRPPSIFLNPE
TGIGHISDFSLLSIQSCYELGYYPNQFENDFILINTITWLSNNITNIIMNDNCWTDSKMN
IYNVHGKQIQSSLIIKPLEKHFNCKHINTNDWIDMVNNSNKKSCIKLKSFHSLDIILKSE
NNRYKPNENQSISLSTKSLLESMGSYNTDLEITDKMIISHINQIFNLNETI
>tr|Q86AE5|Q86AE5_DICDI Similar to Cryptosporidium parvum. Type I fatty acid synthase OS=Dictyostelium discoideum PE=4 SV=1
MLSKTHGKCKAFDESGDGFTRGECATIVVLKNLQDAVKDGNRIYCVINGSSSNVDGGGHM
DKVNLYSPSKQSQFNNINSAFKSTNGKLSINDIQYIEAHGTGTKTGDPIETEAISMAFKN
RDKSTPILIGSIKSNIGHCEAGSGVASLIKCCLMFKYQCFLPNIHFKNPNPLIKFNEWNL
KVVTSPIPFNKRINEKPVSMMINNFGVTGSNCCLLISEFKKQDYESYENNNNNKSNHKNI
LIPFSANSSNSLNQYQSKFKNIINNQFNFIDFTANQIYSKSNYLYQRSVVIASNSNELFE
KILNKKQIQTKNSIISNMSFKGKNPITIFVFSGQGSQYPKMALELYNNDEIFKKSIDLID
SKLSKYYGYSVWGKLTTIKDDDLTSIHDPIFAQPALCMLSVSLFEIYCHWGVNPSFILGH
SLGEISAAYCSGMIDLDTFCYTVYYRSIAQSKTNGCGRMLSINISDEEFKSMYSQKYPQI
EIACYNSPQSIVVAGNESILNEISKELKEKEIFTAMLGSLSSFHTSSQQCTKDSILQLNI
ESNQPKVPIFSTVTTNLFNESNRFNSQYVYDNIIKPVKFTQTISNIYKHIESNQLNNDIV
FIEIAPHPTISFYIKQMVPSSLNESVSVYSALHKKKNDVEEFQQTISNLYCQNGYSINFK
CQLENKKSNQSINLPLYQWDDELYFAQTQTLEQYTKEGPPIDHLGLSNSYYSPFKNSYRT
FIDINNKPFQYLKGHMVKGKYYFPGCGYIDIIIQLYKNQDIFISFIEFKTPLILIEGINQ
YLQTNIQQTGKSEYRAQFHFKDQKSNEWIQSSNANFQLLDHGNDIPSNYNIEEIIKNKCN
LSKLTKNELYTQIKSKTGLNYTGVFQGATECYLGNDCSLSVLSLKSQTNSFLNIPILDTC
LHGMLVLINDQSQIVFDKAIGFKYYSSNIPSDLKEYKDSIYVYSNLKPKNADSYHGSIIV
MLSDGSVLYEIQEVIFKSLIPIKHSLKIEYPNDELYKVHLQSKDSQIPTPSSFKSIIYEN
DFFHSALNIPEDLFKYISTLFYKDIIKRCPEININKINSHSVNEIISSFSKISKNQRLFR
FVFETIKENGILNSLEENDDAYFEFNELVIKSSKIISKLLFPLESDNDNEDLPQSLFQNG
LMDKIYKCSYLRKKYQMISHVIIHSIKEIINNNIIIRILEFGGGTASLSVEVIGEIVALL
QENPNYQVEIEYTWSDISPAFIADAKNKINKIINDAAITNGLNVIYRSLTIDESLLENQA
IKPSYYDFVIMSNVLHVVKNIKQAVEQMYQLLTPNGQLLFIEPPYKSVLIDSIIGSFEQW
WSFTDTDIRKDRCGMSQQSWYQLLKTCNFKDILMSKECIFVGSVIHAQKPPISLLNSQPK
HDNIIIYGGGGNLSFVENIKLDSNSKSLIQIETIQEFNQLLSQSTITNDSIIYFIKTLET
LSLDNYKQITLEYIEINQRLLQINSLCKHVLIVSDSRKTNYLASSVVGAARYFDEFQQLK
LHTLDFDYDSTQNYINSKNNKMVQFINILVDSKTNVHKEMIIINNKVYYEIVQKEKNLKL
KYNSESFENQNNLMCSLSPNLEYQLQSKQIKLRDNQVEVKTIATGINYKDYLNFSGSNNN
NGDDNTGLPQFGYEFSGIITRVGNNVKDYKVGDNVFGLSNSCTSSHIVTNFKNIQLKPSN
ISHNEASSIPIDYLTSFMSLFNVGSLNIEDNESILIHLGSDSFGLSTFEILKWKGFKSNL
FVTVDLDETKQYLLDRYGDFITGIYSNTDKSYVTEIKNELIKLGSKKKGVDLILNTLPSD
FMDSNFELLTKSGRIIDLTSNHLNQSEFLKNINFKYNHGYHNFQLSLIQKNKIQKCLYEI
SHAIENGELKTIPIKEFTNLNIKDAIKYITNGNIEKITVSHDHEIYSDIIYRSLDEKEFS
ILKSNYQINSNNLGKNILITGQSGIILEILKWIIKYSNINTIENVIILSRSSLKWELELL
INQTKLSNNNIKFHFKSVDVGDSEQVDNAINEILNENQQITNIDSIYHFAFQQITCKVQE
INMKHLDISHGAKSMGAVNLHNQSIKRNWKLINFVMASSALSLIGSTDQCTYACANLLLD
SFSKYRESLGLPSACINLGSIESTGFVSKNESISEFTDGIGYVPTPINLVLGLLDLQIQN
AGKFTNSMLSNLISSKFKNIQQTSLFLKFDYLMNLNDNSEQTKKENIGNKNIDELFIEKV
SELFSTDQSRINKNLRLIDYGADSLIIVQLKNWIDKEIGINLITIKQLQNNTINISIKMI
LNSLMKNNQI
>tr|Q86AE6|Q86AE6_DICDI Similar to Cryptosporidium parvum. Type I fatty acid synthase OS=Dictyostelium discoideum PE=4 SV=1
MLSKTHGKCKAFDESGDGFTRGECAGVVVLKNLQDAVKDGNRIYCVINGSSSNVDGNGNM
DKVNFYSPSKQSQFNNINSAFKSTNEKLSVNEIQYIEAHGTGTKTGDPIETEAISMAFKN
RDKSTPILIGSIKSNIGHCEAGSGVASLIKCCLMFKYQCFLPNIHFKNPNPLIKFNEWNL
KVVTSPIPFNRKNEKPVSMMINNFGVTGSNCCLLISEFKKQDYEPYENNYKSNNKNILIP
FSANSSNSLNQYQSKFKNIINNQFNFIDFTANQIYSKSNYLCQRSVIAASNSNELFEKIL
NKKQIQTKNSIISNMSFKGKNPITIFVFSGQGSQYPKMALELYNNEVIFKKSIDLINSKL
SKYYGYSVLEKLRSIGDDDTTSIHDPNISQPAVCMISVSLFELYCHWGVNPSFILGHSLG
EISASYCSGMIDLDTFCYTVYHRSIAQTKTHGNGRMLSINISDEEFKSMYSQKYPQIEIA
CYNSPQSIVVAGNESILNEISKELKEKEIFTAMLGSLSSFHTSSQQCTKDSVLKLNIQSN
QPKVPIFSTVTTNLFNESNRFNSQYVYDNIINPVRFTQTISNIYKHIESNQLNNDIVFIE
IAPHPTLSFYIKQMVPSSLNESVSVYSALHKKKNDVEEFQQTISNLYCQNGYNINFKCQF
NNKKSNKKIDLPLYQWSDETYFAQTQTLEQHREEGPPIDHLGISNSFISPFNNSYKTLID
INNKPFQYLKGHMVKGKYYFPGCGYIDNIIQLYKNQDIFISFIEFKTPLILIEGINQCLQ
TNIQQTGKSEYRAQFHFKDQKSNQWTQSSNSNFQLLDHGNDIPSNYNIEEIIKNKCNLSK
LTKNELYTHIKSKTGLNYTGVFKGVTECYIGDNCSLSVVSLESQTNSFLNIPILDTCLHG
MLVLINDQCQIVFDKTIGFKYYSSNIPAYFKENKDCFYVYSHLKSKSADSYHGSIIVMLS
DGSVLYEIQEVVCKSLIPIKDSLKIEYPNDELYKVHLQSKDSQIPTPSYFKSIIYENDSF
HSIVNIPEDLFKYISTLFYKDIIKRCPEININKINSHSVNEIISSFSKISKHERLFRFVF
ETIKENGILNSLEENDDAYFEFNELVIKSSRIISKLLFPLENDNDNEDLPQSLFQNGLMD
KFYKCNNFKKKNQIISHVIKHSIKEIINNNIIIRILEFGGGTASLSVEVIGEIVTLLQEN
PNYQVEIEYTWSDISPAFIADAKNKINKIINDAAITNGLNVIYLPLTIGESLIETQSIKP
SYYDFVIMSNVLHVVKDIKQVVEQMYQLLTPNGQLVFVEPPYKSILIDSIVGSFDQWWSF
TDTDIRKDRCGMSQQSWYQLLKTCNFKDIVMSKECIFGSVIQAQKPPISLLNSQPKHDNI
IIYGGGNNSRFFENIKLYSNSKSLIQIETIQEFNQFINKSTITNDSIIYFIKTLETLSLD
NFAQITLEYIEINKKLLQINSLCKHVLIVSDSRKTNYLASSVVGAARYFDEFQQLKLHTL
DFDYDSTQNYINSKNNKMVQFINILTDSKTNVHKEMIIINNKVYYEIVQKEKNLKLKYNS
ESFENQNNLMCSLSPNLEYQLQSKQIKLRDNQVEVKTIATGINYKDYLNFSGSNSNGDDN
TGLPQFGYEFSGIITRVGNNVKDYKVGDNVFGLSNSCTSSHIVTNFKNIQLKPSKISHIE
ASSIPIDYLASFISLFNVGSLNIEDNESILIHLGSDGFGLSTFEILKWKGFKSNLFVTVN
SDETKQYLLDRYGDFISGIYSNTDKSYVTEIKNELIKLGSKKKGVDLILNTLPSDFMDSN
FELLTKNARIIDLTSNHLNQSEFLKNINFKYNHSYHNFQLSLFQKNKIQKCLNEISNAIE
NGELKTIPIKEFTNLNIKDAIKYITNGNIEKITVSHDHEIYSDIIYRYLDEKEFSILKSN
YQINSNNLGKNILITGQSGIILEILKWIIKYSNINTIENVIILSRSSLKWELELLINQTK
LSNNNIKFHFKSIDVGDSEQVDNAINEILNENQQITNIDSIYHFAFQQITCKVQEINMKH
LDISHGAKSMGAINLHNQSIKRNWKLINFVMASSAISLIGSTDLCTYACANTLLDSFSKY
RVSLGLPSACINFGSIESTGFVSKNESVSVFLDGGGFHPTPINQVLGLLDLQIQNSGKFT
NSMLSNFKPSKFKNNQQISLFLKFDYLMNLKNNSEQTKKENIGNKNIDELFIEKVSELFS
TDESKINKNLRLIDYGADSLIIVQLKNWIDKEIGINLITIQQLQNNTINISIKMILNSLM
KNNQCGREI
>tr|Q86AE8|Q86AE8_DICDI Similar to Cryptosporidium parvum. Type I fatty acid synthase OS=Dictyostelium discoideum PE=4 SV=1
MLSKTHGKCKAFDESGDGFTRGECVGVVVLKNLQDAIKDGNRIYCVINGSSSNVDGNGNM
DKVNFYSPSKQSQFNNINSAFKSTNDKLSINDIQYIEAHGTGTKTGDPIETEAISMAFKN
RDKSAPILIGSIKSNIGHCEAGSGVASLIKCCLMFKYQCFLPNIHFKNPNPLIKFNEWNL
KVVTSPIPFNKRNNEKPVSMMINNFGVTGSNCCLLISEFKNNNNFKENINLESQSVNDRV
LIPFSANSSNSLNQYQSKFKNIINNQFNFIDFTAIQIYSKSNYLYQRSVVIASNSNELFE
NISNKKQIQTKNSIISNMSFKGKNPITIFVFSGQGSQYPKMALELYNNEVIFKKSIDLID
SKLSKYYGFSVWEKVKTIKDDDLTSIHDPIFAQPALCMISVSLFELYYHWGVNPSFILGH
SLGEISASYCSGMIDLDTFCYTVYQRSIAQSKTNGCGRMLSINISDEEFKSMYSQKYPQI
EIACYNSPQSIVVAGNESILNEISKELKEKEIFTAMLGSLSSFHTSSQQSTKDSILQLNI
ESNQPKVPIFSTVTTNLFNESNRFNSQYVYDNIIKPVKFTQTISNIYKHIESNQLDNDIV
FIEIAPHPTLSFYIKQMVPSSLNESVSVYSALHKKKNDVEEFQQTISNLYCQNGYNINFK
CQFNNKKSNLNIELPLYQWSDELYFAQNQVLEQHRKGGPPIDHLGLSNSYYSPFKNSYKT
LIDINYKPFQYLKGHMVKGKYYFPGCGYIDNIIQLYKNQDIFISFIEFKTPLILIEGINQ
YLQTNIQQTGKSEYRAQFHFKDHKSNEWIQSSNSNFQLLDHGNDIPSNYNIKEIIKNKCN
LSKLTKNELYKNIKSKTGLNYTGVFQGVTECYIGDNCTLSVVSLESQTNSFLNIPILDTC
LHGMLILINDQCQIVFDKAIGFKYYSSNIPADFKENKDSFYVYSNLRPRVGGDSYHGTII
VMLSDGSVLYEIEEVVCKSLIPIKDSLKIEYPNDELYKVHLQSKDSPIPTPSSFKSIIYE
NDFFQSSLNIPEDLFKYISTLFYKDIIKRCPEININKINSHSVNEIISSFSKISKHERLF
RFVFETIKENGILNSFEEKDDTYFEFNKVIIKSSRIISKLLFPLENDNDNEDLPQSLFQN
GLMDKIYKCSYLRKKNQVISHVIKHSIKEIINNNIIIRILEFGGGTASLSVEVIEEIVTL
LQENPNYQVEIEYTWSDISPAFIADAKNKINKIINDAAITNGLNVIYHPLTIGESLIETQ
SIKPSYYDFVIMSNVLHVVKDIKQAVEQMYQLLTTNGQLVFLEPPYKSVLNDSIVGSFEQ
WWSFTDTDIRKDRCGMPQQSWYQLLNSCNFKDIVMSKECIFFGSVIQAQKPPISLLNSQP
KYDNIIIYGGSINSSFVENIKLDSNSKSLFQIETIQEFNKLISKSTITNDSIVYFIKTLE
TLSLDNFKQITLEYIEINQKLLQINSLCKHVLIVSDSRKTNYLASSAIGAARYFDEFPLL
KLHTLDFDYDSTQNYINSKNNKMVQFINILTDSKTNVHKEMIIINNKVYYEIVQKEKNLK
LKYNSESFENQNNLMCSLSPNLEYQLQSKQIKLRDNQVEVKTIATGINYKDYLNFSGSNS
NGDDNTGLPQFGYEFSGIITRVGNNVKDYKVGDNVFGLSNSCTSSHIVTNFKKIQIKPSK
ISHIEASSIPIDYLTSFMSLFNVGSLNIEDNESILIHLGRDGFGLSTFEILKWKGFKSNL
FVTVNSDKTKQYLLKKYGDLITGIYSNTDKSYVAEIKNKLIKLGSKKKGVDLILNTLPSD
FMDSNFKLLTKYGRIIDLNSNHLNQSEFLKNINFKYNHGYHNFELSLFQKNKILKCLNEI
SNAIENGELKTIPIKEFTNLNIKDAIKYITNGNIEKITVSHDHEIYSDIIYRYLDEKEFS
ILKSNYQINSNNLGKNILITGQSGIILEILKWIIKYSNINTIENVIILSRSSLKWELELL
INQTKLSNNNIKFHFKSVDVGDSEQVDNAINDILNENQQIRNIDSIFHFAFQQIACKVQE
INMKHLNISHGAKSMGAINLHNQSIKRNWKLINFVMASSALSFIDSTDQCTYACANTLLD
SFSKYRVSLGLPSTCINLGLIESTGFVSKNESISVFLDGNGIIPTPINRVLGLLDLQIQN
ASKFTNSMISNFKPSKFKNNQQISLFLKFDYLMNLKNNSEQTKKENTGNKNIDELFIEKV
SELFSMDESKINKNLRLIDYGADSLIIVQLKNWIDKEIGINLITIQQLQNNTINISIKMI
LNSLMKNNQNKYLPSNRIDYWKNEMKFEESIKPIPNEIRSRNNNSGKIILLTGTTGFLGG
FLLFNMLRLDSCKLIYCLIRNKSKSSYPLDEIINNLKYHQLYEKLNKSQISKIIPIIGDL
SMNKLGLSNDDYETISKNVNLIINPGADINQKSSYQDCKLVNVNGVKEIIKLSLSSLKQR
IPIVNFSSFSVFFNQSLDKNFDESVLPSIDNIDNLPTEYMKSKVVGEYILLEASKNYNIP
SILIRPPSIFLNPETGIGHSSDLTLLMIQSCYELGYCPNQILNGFILINTITWLSNNITN
IIMNDNCWTNSKMNIYNVHGKQIQSSLIIKPLEKHFNCKQINNNDWIDMVNNSNKKSCIK
LKSFHSLENIFKSENKGYKSNESQSISLSTKSLLESMGSYNTDLKITDKMIISHIKHIFK
>tr|Q86B12|Q86B12_DICDI Similar to Anabaena sp. (Strain PCC 7120). Polyketide synthase OS=Dictyostelium discoideum PE=4 SV=1
MNNNNNNNNNNNNNNTNNIIDDNDEIAIVGIGFRLPSGDISKSNDSPIELWDNLMNGFDG
IIESRERWSDNFNELGEISNGNAGLLPLDEWKSFDPLFFGINPSEAPSIDPQQRLLLKCT
WEALEDARIDPMKIRGSNTSVFIGCSTNDYQNQQQNQMNNNKSNIFGLTNHSISNRISYC
FDFRNESITIDTACSSSLNAIKMGYQSIKFSKQNNCNLSIVGGVNLLLDTNVSKSFTHLN
MLSKSTNGTARCMTFDESADGYVRGEGVGIVVLKSLKQALSDGNTIYCIINGASSNVDGG
GLKDKQNFFSPSSISQCENIKMAIQSTNGKIKFNNIDYIEAHGTGTPTGDPIELEAISNS
FKQLNDIAIGSGSCSGSNNNTTQQPLLIGSIKSSIGHLEAASGVASLIKCCLMFKNGYFV
PNINFNKPNPMIKFNEWNLKVVTEPIQFNTNKQITMLINSFGITGSNCCLILSQFKNNEN
QQQQQQQQQQQQQQQQQQQQQRGQQQYDNSQPKKYLIPFSANSTLSLKKYQSIIESEEFQ
LKINFNEFVKNQIFNKSLSLYQRLVIFSVSNWDEFNKQKQSQKEKEKEKEREGEEKEQLN
RVQTLNSKSSTMSMVHSKNPIVVFVFAGQGSQYSRMAMELYNSEPIFKQSINMFDNKLFK
YYGYSVFEKFISITDHDDDISIQHPTIAQPIMCMLAISLFEFYKHWGIEASFIVGHSLGE
IPAAYCSGMITLDTLCYLIYHRSLAQIQTHCNGGRMLSVNISSEDYLSSNYSTKYPDIEI
ACYNSPNSIVLGGKEQQLNQISNELKDKGIFSKMLASLSSFHTSNQKIVKDDISKLNIDY
ELPKIPIFSTVTTNLYYNNFNDSNNNSNNNNNNVETTTTPFNSEYIYNNIVEPVKFSQTI
SNLYKHIEINKLGTDIVFIELAPHPTLQFYLKQMIPVSTNYFSGKISIYSPLHKKKNDTM
EIQKTIAKLYCENRYNINFKSQFDCGSINNHNHTVIPPLQQPQPQPLPNYQWDDEKYWKE
DLIQQKHRIEGPPIDILGLSNYDNSSNVKSYQTFIDIKKEPFKYLKGHIVNGKYYFPGCG
YIDNLLKLYPSQDLTISSMEFKSPLILIDGINQCLQTNVFQTGKTEFKLYYHFKDNKSNE
WVQSCIANFQLLNNNNSNNNNSNNNNNNKKLNLQEIISKKCNKTKISRIDLYQHIKSKTG
LTYNDEFQGVIQCFLGDSCSLSEVTVNSSTSKSFFKTQLLDSCLHGMIALIQENCQLVFH
KIEGLKYYSSNLQVYETNDINSSNNSIFVYSKFKSRLGNSYLASIIIMLKDGTILIEIER
VICKSLKIVKNPLEIEYPIDLVYSRYLQPRDSPIGAPSSFKSLYESDQFKSKDIYSSNIS
IYQNFISSSLFLNINKRNSNITIKEIENQSIDQLFLNFKSIFINKNLENSIQYERLFKSV
FKTIKMFGYKNNNNNNFKELKKQMENNNNYKILKRSTRVISKQLFPFENENDSNLDSPQI
LFEDGLLDKFYSDTEFVAKNHQLLAEIIKESIKPLVLKKEKITIRILEFGGGVSSLSMVV
LNKITQLLEESNNVFNQIDIEYTWSDISTSFIPDAKLKLSKIINNNNNNNNNENNNDLDL
DGEEPLIEKQNLKYSYYDYVIMSNVLHVVKDIRFSIDQIYKVLVPNGQLLFIEPPFNSII
LDNVFGVFNQWWSFQDTDIRKDSCCMNQQSWFDLLTNHNFKYIIMSKELESVSFLIHCKK
PSILEININNNNNNNNNNNNNNNNNNNNNNNNNNYEDNVIIFCNEIDKDNKNNNNHFIKI
LLSSNNLKCKHVLITTNVNNGKNYLSASVIGAAKYFEEFSEQLQLFYIDFDQQSIENLNL
ISKIDSLIDETINTQKEFIIMNNEIYYERYKKESIKNLINTFKSNSFEYGIGVSNDSFSN
VYLKLTSNLEYKLKSRKEIIKSNKVEVNVLSLGVNYKDYLVYCGLVPPEICNRKGDINNP
EIGIDFSGIITRVGKDCGEDQFKVDNEVYGIAFDSSSSHIIIDKDYIVKKPSNLSHSEAA
SIPAVYLTSLYSIFNIGNFNIQDNESILIHSGTGGVGLSALNILKWKGHKSHLFATVGST
EKEQYLIDTYGDFITGIYSTRNKDYVKQIKLKLKQLGSNKKGVDLILNTLSSDYLDSNFK
CLECGGRIVDLSITHLNPNEYIDFSKFKYNYGYHNVELLFINKRKLQILFLQISNAIENN
QLNLIPINEYSNLKIKEAIEFINERKHIGKIIVNNNINLINKLIENNNFNSSSSSGSSSG
SGSIDVKEPILKSNYKINNDNLGSTILVTGQTGIVLEILKWIVKFSDCVKDIIIFSKSPM
KWELELLVNNNSNIRFHFKSIDICNESLVNESIDQILKDNPLINNVDSIFHFAFQQVSRK
VNKIDMESLDISHGAKTFGAINLHNQSIKRNWKLKQFVMASSIASIIGSSKQCSYVCANN
VLDSLSRFRKSIGLPSICTNYGSLGDAGFVSRFESVGEMLVGQGLNPISTNLILGSLDLQ
IQNQHLSTNLLICNFNFPAFKVNAQIPKQKFDFIINSIDGGGGGSNSSSGSGGGGKVVDS
LNIKDIFINKISEFLSIESSKINQDLRLLDYGADSLLTVQLKNWIDKEISPNIITIQQIQ
NNTISLVIKIIITAIDNKKIKDSNQQSNNNENIKTGSFIGGKSKNNNVKNLKFWKKQIKL
KVIGNEFSSSTSSYVNITKNGGTSKNNKRILFPFSSGGYLSTYLLFNLVKDSNCSIVYCL
NTSIDLIIQSLKYHQLYFNLNQNEISKINIISVSSEKDYNQLFIKNNDINLIIIVSSDSF
QDSILFEQEFNETELNLVKELIKSLIINGYCNNNDNNNNNNNNKISIINISSIYIYLGIS
NEFINENEYNSIEIPNFESIEKLPLSSGKIQSSLLIEHFLKDCSIKFNIPSTMIRIPPIF
SNIETGLGNENELLQLFLQSCHSIGFYPNVSTSYPTIPINHLSNLIINQINNQNYYEHDN
EKGKLLFNTINLNNNNSNNNNINSQQINQILKCEFNCKQIEFNDWIQILTDSNNSSCVYK
YLQLHNIITKYSNSNTDTIQENNLEIINQMIINHLKQKK
>tr|Q86IG0|Q86IG0_DICDI Putative uncharacterized protein OS=Dictyostelium discoideum PE=4 SV=1
MENFKYRNNENDVAIIGIGFRLPGCKNFTPNELWNNLKNGFNGVVELSNRWSDNFYTMGK
VSSAYAGLLPFDELKSFDPLFFGINPTEVPTIDPQQRILLKCTWEAFEDAGIDPIKIRGS
NTSVFIGTSTNDYHRIIREKDQTITNAFGTSLHATSNRISYCFDFRGPSMTLDTACSSSL
NCVKLGYQSIRDGTSNLSIAGGVNLIIDPYFTASISDLNILSKTGSCKTFDASADGFARA
EGSGIIVMKNLKQAMIDGDKIYCVIKGASSNVDGGGLQDKSNFYAPSSLSQCNNIKMALK
STNGTVEPKDISYFECHGTGTPTGDPIETRGISMVFNDESRSKENPLLIGSIKSNIGHLE
AGSGIASLIKCCLMFKNKCFAPNINFKVPNPKIKFEEWNLKVVTEPIQFTKSNTCIGLSN
FGVTGSNCCLILSQFNNNNNDNQIVGNNNNIKSNKEYLIPFSSNSVKSLENYQQLLIKNG
ENEFKFLEFIKHQIFTKPTSLYQRSVVIASSWDQFNNAKIMKTSNSKSSNISIERNNPIT
VFVFCGQGSQYDRMGLELYNNDFIFKESMDLLDNKLSKYYGYSVLEKLRNCDSKSIQHPM
IAQPVMCMFNISLFELYKHWGIEVSFIIGHSLGEIPAAYCSGMINIDTLCYLIYHRSIAQ
TKTHTNGRMLSINISADEYFSQYSKQYPDIEIACFNSPTSIVIAGNEQKLNEISEILKEK
GIFSAMLASLSSFHTSSQNKVKEDIVNKQFDSKQSEIPIFSTVTTNLFDSVTSPFNSSYV
FNNIVSPVKFSQTISNLYKHIESNQLGNDIVFIELAPHPTLQFYLKQMIPKPTNDDNSIE
FKVSVYSALNKKNNDIEEIQRTISQLYCDNGYNVNFKCQFQHDDTHGSINSNINQLSNIS
LPHYQWDDEKYWKEDPSISKLIVNGPQTDNLGYLNENSPNSKSYETFIDIKRPPFQYLKG
HMVKGKYYFPGCGYIDNLLKIYKSQDLTINQMGFKSPLIFIEGVNQALQTNIFKKSTSNT
TTNNNDEFRVEYHFNDQKTNRWILSSFGDFQLSNHSSNSDNLEKINIKQLIQNQCNLTKL
SRDELYSHIKSKTGLTYNGVFQGVNKCYLGENCSLSEVSLELKREPSSFFNTAVLDTCLH
GMLCLLEEQSQLVFDRIEGFKYHSSNVPTSEEEMKIHSNIYVYSTINPSRIGDSYSASIV
IMMEDGTVLIEIENAVCTSLTPIKESISVKYPTNQLFSMYLQSKDSPIPSPLNFKSLYNQ
NQQQLKIDKQFTDWMQKCEKFISNQFFKNIEKRNPEINLEILNSKTIIELKSKYCQNLKN
ERLFQFVFETIKQLGVNAYDDDDDLTIDSSEDRKSIYEILIKSTKVIPKLLFPLEDEDLT
IDSPQSLFENGLLDRFYNNPNLMTNQCQLIAQIIKESLKPLLNKKMVFRILEMGGGTCSL
SVVVLNLINQLLLENPSFEIDIEYTWSDISPSFISAAKEKLSHIDKRINILYRSIDIEQP
FIEKQDLSPSYYDFVIMSNVLHVVKKLSPSLDEIHKILTPNGHLLFVEIPYKELISDSIF
GAFNQWWAFEDTDIRKDRCSIPPNQWIQVLSNHNYKDTIVSDNKECTWCCFVIHSQKPSL
LELSKKIECNQYDNIIVFGNENSQDNFTKSIKLSYNNNIIKWVSNIVEIKKFIKLNIITN
NSIIYFTKGIEELTIDNFKLINFQYIQINQLLLKYESKCKNVLVTRDCDGSNYLASSLIG
AARYFDEYRQLELFTLDFDNDTIQSCDECSSSSCSNLIKLIEPLIDPKINIQREFLIRNN
RVYFERAKLETNLKKSFKSESFENSNKLISTLNFNLDYQLQSKPFKQLLQNEIEVEIKAT
GINYRDYLVFTGSLPIEKTNHNGISNQPEFGVDFSGIVTKVGGGGGNGEFKVGDRVYGIG
HNTTSSHITIDSRYASLIPNSLDYIEASSITSSYILSLYGIFDIGNLDIQDNESILIHSG
TGGIGLSALNSLRWKGHKSHLFVTVSSKEKEQYLRDNYGSFITGIYSNKDKNYPKLIKEK
LNQLGSNKQGVDLILSSLPNGDDNLNFKCLAKNGRIIDLSNNIDLFNISKSKIKKLLNTI
NDGFESGELQVIPIIEFSNSNIRDAIEFINERQHIGKIVISHDDSNLLIDLINKHSNQPN
YSILKSDYQISQSNLGKNILITGQSGIVLEILKWIIKFSNSIENVIILSKSLMKWELELL
IGKTMKKANNKIKFHFKSVDVSDSIQVENSINQILNDNPNIVNIDSIFHFAFTQITKKVE
EIDMESLNVSHNAKTIGAINLHNQSINRNWRLNNFVMASSATSIIGSTDQCSYVCANTVL
DSLSKYRKSIGLPSICTNYGAIESAGFVSKNESVAAMFNGIGIISISTDLILGTLDLQIQ
NQQSSTNLMLSDFNFLNFVNNNLQLSLISKFDFQTNLAKNQVNEKLQNQTQNQNLQIQSP
SSTTDCQTIIKDSFLHKISEVLSIDISKLNLDLKLLDYGADSLAIVQIKNWIDMEVSPNL
IVIQQLQTFTITSSIQYTINSFLKKKVQSQE
