# Supplementary material for: Subdivision of the MDR superfamily of medium-chain dehydrogenases/reductases through iterative hidden Markov model refinement
Source: BMC Bioinformatics. 2010 Oct 27;11:534. doi: 10.1186/1471-2105-11-534 (PMC2976758; doi:10.1186/1471-2105-11-534)
Supplement: Additional file 4 — MDR family alignment figures. Illustrations showing the mafft MSAs from Additional file 3: mdr-sequences. Red sequence identifiers denote sequences from UniProtKB/TrEMBL, while blue correspond to sequences from Swiss-Prot. The position cscores are shown in a bar plot under the MSA. Positions that contain gaps in over 90% of the sequences have been removed from the alignment in order to increase readability. [file 1471-2105-11-534-S4.ZIP › mdr/MDR031.fasta]

>tr|A1CIX6|A1CIX6_ASPCL Alcohol dehydrogenase OS=Aspergillus clavatus GN=ACLA_053050 PE=3 SV=1
MTIPVTAYKGSSGGQIVEWKTEKDTNLTGDQVLIQVTHSGVCFTDVHYMQADMVLGHEGA
GVVLAVGPEAKTLRVGDSVGWGYEHDCCGHCRECLTGWETLCSERKFYAESDFDQGSFAT
HAVWREAFVFKIPTGLDRADAAPLMCGGSTAWNGLRAAGVTPTSRVGIIGIGGLGHFAIQ
FAAKMGCQVVAFSRSNDKREEALALGAREYYATKDGQKLDIGQPLDQLIVTTSVQPNWEQ
FVPIMAPGGTIVPISIDMQNLIIPYLPVVVRGLRIQGAIMSSRQVHREMLDFAALHGIKP
VRMNFPLNKDGVEEALRILKSGGMKYRGVLVAEQ
>tr|A1CN43|A1CN43_ASPCL NADP-dependent alcohol dehydrogenase OS=Aspergillus clavatus GN=ACLA_099250 PE=3 SV=1
MGYDFTVYRGSKDGSIKKATTHRDDLQGDSVLVRVTHSGVCYTDVHYMTSDMALGHEGAG
VVEATGPDVIYLKKGDRVGWGYEHDCCGHCKQCLTSQETFCPERKFYGLADFDQGSFATQ
AVWREAFLFQIPDGLNNEDAAPLMCGGSTVWNAMVVGNVKPTSRVGIVGIGGLGHLAIQF
AAKMGCEVVVFSGTESKKDEAMKLGAREFYATKGAKELKIGKPLDNLIVTMSTQPDWKLY
LDVLAPSAVISPLTVDNEDLKFPYMPLLANGLRIQGSVVAPRQSHRDMLEFAALHNIKPI
IMTYPLNEEGIQDCLKTLEEGKMRYRGVLIADK
>tr|A1CSB6|A1CSB6_ASPCL Alcohol dehydrogenase, putative OS=Aspergillus clavatus GN=ACLA_032730 PE=3 SV=1
MSKTIEFNIFKGSSTGDIIPDTVRRTIQPFEVFVEISHAGLCSTDRLFKNKSVALGHEGA
GTVRDVGSAVCNFKVGDKVGFGWGHKVCGDCDFCIGGCDQYCEHREQYSKENTEIGTFAT
HAVWDESMLIKLPAELEPEYAAPLMCGGATVWCALTCYDLKPGDRIGVQGIGGLGHMAIQ
FASKMGYEVVCLADCATKKDEAIGLGANEFHVVEENAPKGAVQPVKHLLWCVDEAPDFSK
IMPMVCCDGTIHVLTASTQQPPLPITDLISNGIRVQGSAGAPRVAVRKMLRFVSLHRIRP
IIMSWPMTRDGIQAAFQTLEQGKMRYRGVIVGQRHLMGKPAVERMA
>tr|A1D582|A1D582_NEOFI Alcohol dehydrogenase, putative OS=Neosartorya fischeri (strain ATCC 1020 / DSM 3700 / NRRL 181) GN=NFIA_022860 PE=3 SV=1
MSKTIEFNVFKGSGSGDVNPDTIRRTIQPSEVFVEISHAGLCGTDRLFKHKGIALGHEGA
GTVRDVGSAVTTFKAGDKVGFGWVRKVCGHCDFCVSGHDQYCQQREQYGKENTEIGAFAT
HAVWHESMLVKLPDDLEPEYAAPLMCGGATVWSALTCYDIKPGERVGIQGIGGLGHMAIQ
FASKLGCDVVVFSSSAAKKDEAKGLGANEFHTLENGAVRDAVRPVKHLLWCGNEPPDFSK
LVPPSLSARDLSTQQPPLPVMPLISNGIRIQGSAVASRVSVRKMLRFVSLHRIRPIIMTW
PMTKDGIQAAFQILEQGKMRYRGVIVGQRHLMGKPAVEKMG
>tr|A1DKV8|A1DKV8_NEOFI NADP-dependent alcohol dehydrogenase OS=Neosartorya fischeri (strain ATCC 1020 / DSM 3700 / NRRL 181) GN=NFIA_047640 PE=3 SV=1
MGIDFTVYKGSSDGSIKKATTHRDDLQGDSVLVRITHSGVCFTDVHYMKADMALGHEGAG
VVEATGPDAKHLKKGDRVGWGYEHDCCGSCKQCLTGWETFCPERKFYGYADQDQGSFATH
AIWREAFLFKIPDAISNQDAAPLMCGGSTVWNAMVVSEVKPVSRVGIVGIGGLGHLAIQF
AAKMGCEVVVFSSSDNKKEEAIKLGASEFHATKGATELKVSKPLDNLIITTSAQPDWKLY
LPILAPGAVISPLTVDEKDLQIPYMPLLASGIRIQGSIVAARQGHRDMLDFAAHHGIKPI
IMTYPMSVEGIQDSLKTLQDGKMRYRGVLVADKQ
>tr|A2QW33|A2QW33_ASPNC Catalytic activity: Cinnamyl alcohol + NADP(+) = cinnamaldehyde + NADPH. OS=Aspergillus niger (strain CBS 513.88 / FGSC A1513) GN=An11g03680 PE=3 SV=1
MALTYDVFRGSPEGKIVTDKVSSDLGYNEVFIETLVSGVCGTDEHYLKSDQVLGHEGVGI
IKAAGPGVQTVKIGDRVGFGFTHGICARCDNCARDMDQFCREKKQYGTNDFNNGSFSYNA
IWDANCVFPIPDEIESTHAAPLMCAGATVWTVLTRFDMRPGDRVGIQGVGGLGHLAIKLA
AAMGYHVVVLSSSEAKRQEAMEYGASEYHVFRAESPLRSFKPLKHLLLCGSGGVKYSSIL
PLMDSPSAIYPLTATFEASPIPTLELCFKGCKIQGSLVASRQSTQALLEFAAKKQIYPTI
MTFPFTSAGIEEAMSQLRDGKSAAYKLHVVDSKCAKGAGADRIRQGPKQRRSSRPK
>tr|A2R0U3|A2R0U3_ASPNC Catalytic activity: An alcohol + NAD(+) = an aldehyde or ketone + NADH. OS=Aspergillus niger (strain CBS 513.88 / FGSC A1513) GN=An12g09810 PE=3 SV=1
MSVTYDVFRGSAEGRIVADKATSTLGHNEVFIETTHSGLCGTDEHYLKTNQVLGHEGIGI
VKSLGPGVTSVKVGDRVGFGYTHSICTACDNCATGWDQYCENQKQYGFHDFDNGTFSYGA
VWDANCVYPIPDGYDSAYAAPLMCAGATVWTVLSEYGIRSTDRVAVMGIGGLGHVAIKLA
AAMGCHVVVLSSSESKRQEAMDFGASEFHVFKSGGAVPEGFKPVKHLLLCGNAGVDYPSL
IPLMATHGSIYPLTVAFEPAKVPMLGLVWRGVRIQGSLVASRQSIRSLLEFAARKKIYPT
IMTFPLNKEGIEEAMQTLREDNNRMMMPDEQCPVEPRRLDLPGSRDPVPSAETRTFPEP
>tr|A2R0V6|A2R0V6_ASPNC Catalytic activity: alcohol + NAD+ = aldehyde or ketone + NADH. OS=Aspergillus niger (strain CBS 513.88 / FGSC A1513) GN=An12g09950 PE=3 SV=1
MGYDFTVFKGSKDGPIQKATTHRDDLQRDQVLVRLTHSGVCFTDVHYQHADMALGHEGVG
VIEEIGPEVHGLRKGDRVGWGYQHDCCGRCAQCLTGWETMCPERQMYGSANLDQGSFATH
AVWREPFLFKIPEGVSNEDGAPLMCGGSTVWNALHVGGVKPTSRVGIVGIGGLGHLAIQF
AAKMGCDVVVFSGSDNKREEALQLGAKEFYATKGVTELKIGKPLNNLIVSTSSQPDWKLY
VNVLAPGAVISPLSVDNEDFKFPYMALLANGLRVQGSIVAARQVHRDMLDFAALHGIKPI
LMKYPLSVDGVNDAMKTVEDGKMRYRGVLVVE
>tr|A6RAZ1|A6RAZ1_AJECN Putative uncharacterized protein OS=Ajellomyces capsulata (strain NAm1 / WU24) GN=HCAG_06129 PE=3 SV=1
MSFTFDVLKGSKDGKLVAARTTRILQPNEVYVEITHTGVCGTDEHYRHADQVLGHEGIGI
VRQAGSGVTNVKVGDRVGLGYFRKVCGLCPSCLEGWDQYCEKKREYGTSDFDIGTFAHGA
VWNSDCVFRIPDGIDSVDAAPLMCAGGTVWTILSEYGVRPTDRVGILGVGGLGHMAIKLA
AAIGSHVVVLSSSESKRQEAMDYGASEYHVFRAGQPMEGLKPLKHLLLCGNAGVDFNSLI
PLMDKQGTIYPITVNLNPSSIPLFPVLQNGIRIQGSLVSSRRSMHQLLKLCAAKGIGPTT
MQFPLTLAGAEDAMKNLREGKIRYRAVLVREGI
>tr|A6RNK3|A6RNK3_BOTFB NADP-dependent alcohol dehydrogenase OS=Botryotinia fuckeliana (strain B05.10) GN=BC1G_02025 PE=3 SV=1
MPTFTVFKGRADGTPIKSTTTKPEELKGDSVLVKITASGVCGTDLHYKGADMVLGHEGVG
IVESVGPDAKYLKKGDRVGWGYEHDSCGHCNECLTGNEVFCPERALYGYANLDQGSFASH
AIWREAFLFPTPASIPDEFAAPLQCGGATTFSALQGIKSTDVVAVMGVGGLGHLAIQFAA
KMGCRVVVLSSSDKKKAEAIKLGAHEFIATKDAKELKVSKPINRLLVTTAAQPNWELILP
IMAPRSTIYPLTVSFQNLEIPYMPFLVAGINIQGNLVANRSAHKQMLDFAAFHEIKPIVQ
TFPMTESGIAEAMDKLDKGQVYYRAVLLAQIIEKVLPGASRSSSSSSTTLRSRFTYKTWL
TSILSSCSPKSKKAKKSVEKK
>tr|A7E608|A7E608_SCLS1 Putative uncharacterized protein OS=Sclerotinia sclerotiorum (strain ATCC 18683 / 1980 / Ss-1) GN=SS1G_00733 PE=3 SV=1
MPTFTVFKGRADGTPIKSTTTRPEELKGDSVLVKITASGVCGTDLHYKGADMVLGHEGVG
IVEAVGPDAKHLKKGDRVGWGYEHDSCGHCHECLTGNEVFCPERALYGYANLDQGSFASH
AIWREAFLFPTPASIPDEYAAPLQCGGATTFSALQGIKSTDVVAVMGVGGLGHLAIQFAA
KMGCRVVVLSSSDKKKDEATKLGAHEFIATKDAKELKVSKLINRLLVTTAAQPNWDLILP
IMAPRSTIFPLTVSFQNLEIPYMPFLTAGVNIQGNLVANRSAHKQMLEFAAFHDIKPIVQ
TFPMTESGIAEAMDKLDKGQVYYRAVLLAQIIEKVLPGASRSSSSSSTTLRKRFTYKSWL
TTILTSCAPRSKKEKKSLEKK
>tr|A7EZN6|A7EZN6_SCLS1 Putative uncharacterized protein OS=Sclerotinia sclerotiorum (strain ATCC 18683 / 1980 / Ss-1) GN=SS1G_10803 PE=3 SV=1
MVQFTVFKGSKEGKIVKATTTREVGANEVLVKITHSGLCGTDEHYRHADMALGHEGAGVA
EQVGSAVKNIKKGDSVGWGYQHNSCNDCKQCLTGHETLCAGRVMYGEANLDQASMGTHAV
WDAGFLFKIPDNLAREYAAPLMCGGATVYNALRSFNGGVKPSERVGIIGIGGLGHLAIQF
AAKMGCEVVVFSSTDAKKEEALSLGATEFVATKGVSELKVTAPIDHLIVTTSFQPNWHQF
MEIMAPQATIYPLTVSFEDMSIPYMPIILNEFKIQGSLVAARQVHRDMLAFAAHHEIKPI
IEQFPMSEEGIQEAMKKLEDGKMRYRGVIVAPQ
>tr|B0XRE4|B0XRE4_ASPFC Alcohol dehydrogenase, putative OS=Aspergillus fumigatus (strain CEA10 / CBS 144.89 / FGSC A1163) GN=AFUB_002180 PE=3 SV=1
MSKTIEFNVFKGSESGDVIPDTIRRTIQPSEVFVEISHAGLCGTDRLFKHKGIALGHEGA
GTVRDVGSAVTTFKVGDKVGFGWVRKVCGHCDFCVSGHDQYCQQREQYGKGNTEIGAFAT
HAVWHESMLVKLPDDLEPEYAAPLMCGGATVWCALTCYDIKPGERVGIQGIGGLGHMAIQ
FASKLGCDVVVFSSSAAKKDEAKGLGANEFHTLENGAVGDAVRPVKHLLWCGNEPPDFSK
LVPPSLSAGDLSMQQPPLPVMPLISNGIRVQGSAVASRVSVRKMLRFVSVHRIRPIIMTW
PMTKDGIQAAFQILEQGKMRYRGVIVGQRHLMGKPAVEKMG
>tr|B0YDW2|B0YDW2_ASPFC NADP-dependent alcohol dehydrogenase OS=Aspergillus fumigatus (strain CEA10 / CBS 144.89 / FGSC A1163) GN=AFUB_097000 PE=3 SV=1
MGFDFTVYKGSSDGSIKKATTHRDDLQGDSVLVRITHSGVCFTDVHYMKADMALGHEGAG
VVEATGPGAQHLKKGDRVGWGYEHDSCGSCKQCLTGWETFCPERKFYGYADLDQGSFATH
AVWREAFLFKIPDALSNQDAAPLMCGGSTVWNAIVVGEVKPVSRVGIVGIGGLGHLAIQF
AAKMGCEVVVFSGSDNKKEEAMKLGASEFYATKGATELKVGKPLDNLIITTSAQPDWKLY
LPILAPGAVISPLTVDEKDLQIPYMPLLVSGIRIQGGIVAARQSHRDMLDFAAHHGTKPI
IMTYPMSVEGIQECLKTLQDGKMRYRGVLVSDKQ
>tr|B2VZ39|B2VZ39_PYRTR Alcohol dehydrogenase OS=Pyrenophora tritici-repentis (strain Pt-1C-BFP) GN=PTRG_02679 PE=4 SV=1
MPSFTVYKGSKDSKIVKAQTTKPDLQNDQVLIKVTASGLCGTDEHYKGADMALGHEGVGI
VEDIGPNVQELKKGDRVGWGYEHNSCGRCDKCLTGRETYCEAREMYGEANLDQGSFASHA
VWREAFLFKVPEELSDAEAAPLMCGGATVFNALHSYNVKPTDRVGVMGVGGLGHLAIQYA
AKMGCDVVVFSGSDSKKEEAMSLGAKEFVAMKGKSEISVSRKVDALLVTTSVMPDWKMML
PVLNANATIFPMTVSFNDFSFPHMALLSQGITVQGSVVAARAVHRSMLAFSALHGIKPIL
MEFPLNEKGIEEAMNTLKDGKMRYRGVLKPE
>tr|B6H8X6|B6H8X6_PENCH Pc16g03140 protein OS=Penicillium chrysogenum Wisconsin 54-1255 GN=Pc16g03140 PE=4 SV=1
MSVTFEVFRGSKEGKIVADKTTRTLQPNEVYIETTHSGLCGTDEHYLSSGMALGHEGVGI
VRQVGRDVTNVKVGARVGYGYTHYVCGNCDKCLTGWDQYCENKKEYGSHDHDLGSFSGGT
VWDAGCVVPIPDGYDSADAAPLMCAGATVWTCLTEYGVKPTDRVAIMGIGGLGHLAIKLA
SAMGCHVVVLSSSETKREEAFGFGASEYHVFRKGEEMKDFKPVNHLLLCGSANVDYPSLI
PLMDVHGSIYPLTVDFSHSPVPLLFMNLKGIRIQGSLVASRNSLRTLVKFAADKKITPTT
MTFPLTKDGVESAMQTLRDGKMRYRGVLVRE
>tr|B6HQW7|B6HQW7_PENCH Pc22g24580 protein OS=Penicillium chrysogenum Wisconsin 54-1255 GN=Pc22g24580 PE=4 SV=1
MTIKFTVYKGSKDGIKQAETEREDLKRDDVLVRITHSGVCGTDIHYKSAEMALGHEGTGV
VEATGPDVKITKKGDRVGWGYEHDCCGFCKQCLTGWETLCSERKMYGLNNLDQGSFGTHA
VWREAFLFKIPDNMSNEDAGPLMCGGSTVFNALHVAEVRPTSRVGIVGVGGLGHLAIQFA
AKMGCQVVVFSGTDSKKEEAMKLGAGEFYATKGAKELKIKAPIDNLIVTTSSQPDWSIYL
SIMAPSGVISPLSVDSNDLKIPYMPLLANGLRIQGGIVGSRQVHKDMLEFASYHSIKPVK
MTFPLTLDGVKQSLTTLEEGKMRYRGVLVAP
>tr|B6Q448|B6Q448_PENMA NADP-dependent alcohol dehydrogenase OS=Penicillium marneffei ATCC 18224 GN=PMAA_020630 PE=4 SV=1
MSSFTVFKGVQEGYPKKSTTAKPDTLTGDQVYLKVTASGVCGTDLHYRHSNMVLGHEGVG
IVEELGPDVKFLKKGDRVGWGYETDSCGFCTECLQGTEVFCSQRVLYGSGNTDQGSFAYN
GVFREAFLFKIPDNISDVHAAPLQCGGATVFTALSDLKSTETVGVLGVGGLGHLAIRFAS
QMGARVVVISGSDRKKEEATKLGAHHFIATQGKDQIDLNGAPKIDRLLVTAAKQPNWDAI
IPLMAPSSRIYPLTVSGDNLSIPAIGLILNGISVVGSMVATRATQRRMLEFASFHNITPV
IETFPMTEEGIKESLEKLENGDVHFRAVLIPQ
>tr|B6Q7W9|B6Q7W9_PENMA Alcohol dehydrogenase, putative OS=Penicillium marneffei ATCC 18224 GN=PMAA_016520 PE=4 SV=1
MSSDTVSFDVFRGVSGNIVADHATKTLGNNEIFIETTHSGLCGTDLHYLHSGKVLGHEGV
GIVRKLGPNVTSVKVGDRVGFGYTRKVCGSCQHCLSGWDQFCENVVDFETKGDPDIGSLS
NGVVWDADAVVPVPDGYDSVDAAPLLCAGGTVWTVLTEYGIKATDRVGILGIGGLGHLAI
KLAAALGCHVVVLSSSDSKRQEAFEFGANEYYILKSGEKPEGMKPLDHLLVCGSSSNMDY
TFLVDLMAIHGSIYPLTVSFDKVPVRLHNAVLKGVRIQGALTASRGGLRKLYKFASERNI
HPNVQKFPMSVEGIEAAAKTLDSGKMRYRGVLCWN
>tr|Q0CG74|Q0CG74_ASPTN Putative uncharacterized protein OS=Aspergillus terreus (strain NIH 2624) GN=ATEG_07318 PE=4 SV=1
MGYDFTVFKGSSDGSIKQGKTHRDALKGDEVLVRVTHSGLCYTDVHYRNTDMALGHEGAA
VVEETGPEVKELKKGDRVGWGYEHDCCGRCSHCLTGWETMCPERKMYAGADLDQGSFATH
AIWREAFLFKIPDSLSSEDAAPLMCGGATVWNAMHVTDVRGTSRVGIVGIGGLGHLAIQF
AAKMGCQVVVFSGTNSKKEEAMKLGAHEFYATKGVKELKIGKKLTHLIVTTSAQPDWDMY
VNVLDAGAMISPLSVSGDEFKFPYMGMLLNGLSIKGSIVAARQVHRDMLEFAAFHGIKPM
KMTFPMTVDGIHDAFKTLEDGKMRYRGILIPK
>tr|Q0V330|Q0V330_PHANO Putative uncharacterized protein OS=Phaeosphaeria nodorum GN=SNOG_01584 PE=3 SV=1
MPSFTVYKGSKEGKIVKATTNKPDLQNDQVLVKVTASGLCGTDEHYKEADMALGHEGAGV
VESIGPHVQNLKKGDRVGWGYEHNSCGSCEYCLTGRETYCPEREMYGLANLDQGSFASHA
VWREAFLFKLPDSMTDAEAAPLMCGGATVFNALFTYGIKPTDRVGVMGVGGLGHLAIQFA
AKMGCDVIVFSGSDSKKDEAMKLGAKEFVAMKGKTELDIGRKVDALLVTTSVNPDWNIML
PVMAPDSVIFPLTVSMGNFEIPHMPLLQQGIRIQGSVVAARSVHRHMLAFAAQHGIKPIL
MEFPLNESGIEEAMSTLRDGKMRYRGVLKPQ
>tr|Q1EBC9|Q1EBC9_COCIM Putative uncharacterized protein OS=Coccidioides immitis GN=CIMG_00134 PE=3 SV=1
MTIAMKPGHEFAVFKGTKSGKVVRNITRRAALQGNEVLVRVTHSGLCGSDLHYRNSGCVL
GHEGVGIVSEVGPNVLKLREGDRVGWGYLQNSCAHCKQCINGHQIHCPDRQTFGNHNKDQ
GSMGHAAIWTEPFLFRIPESITSADAAPLMCAGATVFSIFDQYNIRPTDRVGILGLGGLG
HIAVQFSKHMGCQTVVFSGTNDKKNEALSLGADEFYPTRGVEEFKDIEPVDHLIVTTSAQ
VDWALYLPVLAPRSSVYPLTVAFGDFTIPYMPLLRQGLKIVGSIVASVPVHQRMIEFAAR
HNIKPTVELFDMDEEGIERAMDRLAEGKIRYRAVLVAPEST
>tr|Q2H6Q1|Q2H6Q1_CHAGB Putative uncharacterized protein OS=Chaetomium globosum GN=CHGG_05664 PE=3 SV=1
MPSFTVFKGGKDGAPKKSTTQKPDQLIGDQVLVKVTASGVCGTDLHYLTSDMVLGHEGVG
VVEDVGPEAKYLKKGDRVGWGYETDSCGHCHECIRGEEIFCPERAMYAGANLDQGSFASG
AIWREAFLHPIPDGITDEEAAPLQCGGATVYTALYDVRPNEVVGIMGVGGLGHLAIQFAA
KMGCRVVVLSGSDSKRDQALALGAHKFVAMKDLDNASKELAGSWAISRLLVTTAAQPAWD
TLLPIMGPKSRIYPLSVSAGNLVIPYMPLILQGIAVQGSLVATRSVHREMLEFAAAHNIR
PVIQTFPMTEEGIKEALDLLEQGKVKYRAVLVAQ
>tr|Q2UJ31|Q2UJ31_ASPOR Zn-dependent alcohol dehydrogenases OS=Aspergillus oryzae GN=AO090003001376 PE=3 SV=1
MGYDFTIYKGSKDGSIQKSTTHRPALQKDQVLIRITHSGVCFTDVHYRTTDMALGHEGAG
VVEETGPEVQDLVKGDRVGWGYEHDCCGRCSKCLTGWETFCPERKMYAAADLDQGSFASH
AIWRESFLFKIPEGIKNEDAAPLMCGGSTVFNALHVAGVKPTARVGIIGVGGLGHLAIQF
AAKMGCQVVVFSGSDNKKDEAKKLGAAEFYATKGVKELKVEKKLDNLIVTTSSQPDWNQY
VSVLNPGATISPLSVDLEDFKFPYMPLLGNGFRVVGSIVSARQVHRDMLDFAAFHGVKPI
NMTYPMSKEGIEECLKTLEEGKMRYRGLLVAQ
>tr|Q2UR39|Q2UR39_ASPOR Zn-dependent alcohol dehydrogenases OS=Aspergillus oryzae GN=AO090005000985 PE=3 SV=1
MSVTFDVFRGSPEGKIVADKTTRTLEYNEVFIETTHSGLCGTDEHYLKSGQVLGHEGIGI
IKALGPGVTSVKVGDRVGFGYTHSICTSCDNCETGWDQFCRNQKQYGFHDFDNGTFSYGA
VWDVNCVYPIPESVSSVDAAPLMCAGATVWTVLTEFGIRSTDRVAIMGIGGLGHIAIKLA
VALGCEVVVLSSSESKRAEAIEYGASEYHVFRSGEPIKDFKPVKHLLLCGSGSVSYPSSL
LTQSSLMPLMDTNGSIYPLTVAFEPSPVPMLDVLFKGVRIQGSLVASRKGIRTLLEFVAR
HKIVPTVMTFPLTVEGIEEAMQTLREGKMRYRGVLVKEN
>tr|Q4W905|Q4W905_ASPFU NADP-dependent alcohol dehydrogenase OS=Aspergillus fumigatus GN=AFUA_6G00510 PE=3 SV=1
MGFDFTVYKGSSDGSIKKATTHRDDLQGDSVLVRITHSGVCFTDVHYMKADMALGHEGAG
VVGATGPGAQHLKKGDRVGWGYEHDSCGSCKQCLTGWETFCPERKFYGYADLDQGSFATH
AVWREAFLFKIPDALSNQDAAPLMCGGSTVWNAIVVGEVKPVSRVGIVGIGGLGHLAIQF
AAKMGCEVVVFSGSDNKKEEAMKLGASEFYATKGATELKVGKPLDNLIITTSAQPDWKLY
LPILAPGAVISPLTVDEKDLQIPYMPLLVGGIRIQGGIVAARQSHRDMLDFAAHHGIKPI
IMTYPMSVEGIQECLKTLQDGKMRYRGVLVSDKQ
>tr|Q4WKP2|Q4WKP2_ASPFU Alcohol dehydrogenase, putative OS=Aspergillus fumigatus GN=AFUA_1G01780 PE=3 SV=1
MSKAIEFNVFKGSESGDVIPDTIRRTIQPSEVFVEISHAGLCGTDRLFKHKGIALGHEGA
GTVRDVGSAVTTFKVGDKVGFGWVRKVCGHCDFCVSGHDQYCQQREQYGKGNTEIGAFAT
HAVWHESMLVKLPHDLEPEYAAPLMCGGATVWCALTCYDIKPGERVGIQGIGGLGHMAIQ
FASKLGCDVVVFSSSAAKKDEAKGLGANEFHTLENGAVGDAVRPVKHLLWCGNEPPDFSK
LVPPSLSAGDLSMQQPPLPVMPLISNGIRVQGSAVASRVSVRKMLRFVSVHRIRPIIMTW
PMTKDGIQAAFQILEQGKMRYRGVIVGQRHLMGKPAVEKMG
>tr|Q5ASV2|Q5ASV2_EMENI Putative uncharacterized protein OS=Emericella nidulans GN=AN8628.2 PE=3 SV=1
MSFKVFKGSEKGVIESTTKKPALEGDRVLVKVSHSGVCGTDLHYKAADMVLGHEGVGYVE
EVGPDVKDLKKGDRVGWGYEHDCCGRCKHCLSGFETFCPERAMYGFADLDQGSFASHAVW
REAFLFKLPDGLDNESAAPLMCGGSTVYNALVGAEVTPTDTVGIVGIGGLGHLAIQFAAK
MGCYVIVFSGTDSKKEEAMKLGAKEFVATKDAKELKTSRKLNNLIVTTSFLPEWELFLNV
LDNRATISPLTVSDKPFTIPNQEMLVKGLRVQGGIVAARQVHREMLQFAAFHGVKPIVMR
YPMNEKGINECMKTLEEGKMRYRGVLAAE
