# Supplementary material for: Subdivision of the MDR superfamily of medium-chain dehydrogenases/reductases through iterative hidden Markov model refinement
Source: BMC Bioinformatics. 2010 Oct 27;11:534. doi: 10.1186/1471-2105-11-534 (PMC2976758; doi:10.1186/1471-2105-11-534)
Supplement: Additional file 4 — MDR family alignment figures. Illustrations showing the mafft MSAs from Additional file 3: mdr-sequences. Red sequence identifiers denote sequences from UniProtKB/TrEMBL, while blue correspond to sequences from Swiss-Prot. The position cscores are shown in a bar plot under the MSA. Positions that contain gaps in over 90% of the sequences have been removed from the alignment in order to increase readability. [file 1471-2105-11-534-S4.ZIP › mdr/MDR032.fasta]

>tr|B0EHM4|B0EHM4_ENTDI Alcohol dehydrogenase, putative OS=Entamoeba dispar SAW760 GN=EDI_256540 PE=3 SV=1
MKGLCFSDENQLEITEVEKPKITHETDAVVKITFASICSSDIHILKGKVPRAKKGVILGH
EGVGEVVEIGKSVKKIKVGDHVSINCITFCGNCWFCQHGYINNCEYGGWEIGCRENGTMA
EYVRIPFADSSLNVIPKEVKDEQCLLVGDVLSSGYFGVELGEVKEGDIVTVIGCGPVGLC
SMLCCKMKKAKVIALDINTQCLEYAQKLHCCDWSFNPHNCDIVNEILSITNNRGCDCTIE
NAGTNESFELSWKLTRPNGIVALVAMYESNQSFPLPLMYGKNLIFKTGGVDAIHCDELIE
KIKNKKIDTMPLLTQRFTFDQIINAFDFFQNKPTHCVKVVIQF
>tr|A5KPG0|A5KPG0_9FIRM Putative uncharacterized protein OS=Ruminococcus torques ATCC 27756 GN=RUMTOR_02144 PE=3 SV=1
MLAYTYEENGKFVLKEKEKPTLQSEDDAIVRVTLASICSSDLHIKHGAVPRAVPGITVGH
EMVGIVEETGRRVTKVKPEDRVTVNVETFCGECFFCKNGFVNNCTDQNGGWALGCRIDGG
QAEYVRVPYAEQGLNKIPDSVTDEAALFVGDVLATGFWAARISEIGEEDTVVIIGGGPTG
ICTLLCVMLKNPAKIILCEVDPERIAFVKEHYPDVLVVNPKETDAERFVKENSRHNGADR
VLEVAGSSDTFELAWKVARPNAIVTVVALYEENQTLPLPQMYGKNLIFKTGGVDGCDCDE
ILKLIEQGCIDTTPLITHTFPLEEIEQAYDIFENRKDNVIKIAVSHI
>tr|A5ZGH1|A5ZGH1_9BACE Putative uncharacterized protein OS=Bacteroides caccae ATCC 43185 GN=BACCAC_01989 PE=3 SV=1
MGLLINEEDIMLTYTYIEHGKFELREKPEPEIVNSREAIVRVTLGSICTSDLHIKHGSVP
RAVPGITVGHEMVGVVEKVGADVTSVKPGDRVTVNVETFCGECFFCRRGYVNNCTDPNGG
WALGCRIDGGQAEYVRVPYADQGLNRIPDTVSDEQALFVGDVLATGFWATRISEISEDDT
VLIIGAGPTGICTLLCVMLKKPRRIIVCEKSPERIRFVREHYPDVLVVEPENCKEFVIQN
SEHGGADVVLEVAGSKDTFRLAWECARPNAVVTIVALYDEPQILPLPDMYGKNLIFKTGG
VDGCDCAEILNLIEEGKIDTTPLITHRFPLNEIEEAYRIFENKLDGVIKVAIYQ
>tr|A6NT70|A6NT70_9BACE Putative uncharacterized protein OS=Bacteroides capillosus ATCC 29799 GN=BACCAP_01399 PE=3 SV=1
MSGTMMAVVYHGKGDLRFEERPIPTILDSRDAIVKVGMSSICTSDFHIRNGAVPRARENV
ILGHEFAGEVVAVGDAVKKIKPGQRVAANVETFCGECWFCKQGFVNNCVQGGWELGCRID
GCQTEYVRVPFADNGLTVIPDSLAYEDVIMLSCILPSGYFGAELAEIKPGDTVVVLGAGP
VGCTTMMSARLFGPACIVAVDPIGERLDFAKKNGWCDVTVNPNEEDLEAVVKGLTDGRGA
DSVIEVAGGKNTFETAWKVARPNGIVSLIAMYEEAQSLPLHLMYGKNLTFKTGGVDACHN
DVLMKLIEGGKLNCRPLITHTMPLNDIMHGYDIFEHHLDGCVKVAITPYER
>tr|A7AL99|A7AL99_9PORP Putative uncharacterized protein OS=Parabacteroides merdae ATCC 43184 GN=PARMER_04225 PE=3 SV=1
MLAYTYIEKGKFGLTEKPKPKITDARDAIVRVTLGSICTSDLHIKHGSVPRAIPGTTVGH
EMVGVVEEVGTGVTSVKPGDRVTVNVETFCGKCFFCQHGYVNNCTDLNGGWALGCRIDGG
QAEYVRVPYADQGLNRIPDTVSDEQALFVGDILATGFWATRISEITEKDTVLIIGAGPTG
ICTLLCSMLKNPKHIIVCEKSPERVRFIREHYPDVLITTPDNCKEFVLKNSDHGGADVVL
EVAGSEDSFQMAWECARPNATVTIVALYDKPLLFPLPDMYGKNLIFKTGGVDGCDCAEIL
QLIEEGKIDTTPLITHRFALNEIEEAYRVFENKLDGVIKIAIY
>tr|A7M5E0|A7M5E0_BACOV Putative uncharacterized protein OS=Bacteroides ovatus ATCC 8483 GN=BACOVA_05335 PE=3 SV=1
MRFGLGVLNVIKEICFANEIIIFARYILMNEEDIMLAYTYIEHGKFELQEKAVPEIKDSR
DAIVRVTLGSICTSDLHIKHGSVPRAVPGITVGHEMVGVVEQVGADVTSVKPGDRVTVNV
ETFCGECFFCKHGYVNNCTDPNGGWALGCRIDGGQAEYVRVPYADQGLNRIPDTVSDEQA
LFVGDVLATGFWAARISEITKEDTVLIIGAGPIGICTLLCVMLKKPKRIIICEKSPERIR
FVREHYPDVLVTEPENCKEFVFKNSDHGGADVVLEVAGSDNSFHLAWNCARPNAIVTIVA
LYDKPQLLPLPDMYGKNLIFKTGGVDGCDCAEILTLIEEGKIDTTPLITHRFPLNEIEEA
YRIFENKLDGVIKVAISGNK
>tr|A7VAK7|A7VAK7_BACUN Putative uncharacterized protein OS=Bacteroides uniformis ATCC 8492 GN=BACUNI_04638 PE=3 SV=1
MLAYTYIEHGKFGLLEKPIPVLEDARDAIVRVTLGSICTSDLHIKHGSVPRAVPGITVGH
EMVGIVEQVGAEVESVKPGDRVTVNVETFCGKCFFCRHGYVNNCTDTNGGWALGCRIDGG
QAEYVRVPYADQGLNRIPDTVSDEQALLVGDVLVTGFWAARISEITEEDTVLIIGAGPTG
ICTLLCSMLKKPRRIIVCEQSAERIRFVREHYPEVLVIGPENCKDFVRKHSDHGGADVVL
EVAGTEDTFRLAWECARPNAIVTIVALYDQPQLLPLPEMYGKNLVFKTGGVDGCDCAEIL
RLIAAGQIDTTPLITHRFSLEEIDEAYRIFENRLEGVIKVAIVGR
>tr|A8RRH5|A8RRH5_9CLOT Putative uncharacterized protein OS=Clostridium bolteae ATCC BAA-613 GN=CLOBOL_03003 PE=3 SV=1
MQSDIQSQMSQSQMSQSQMSQSQMPGSQAPHTRNSKPGTMKAAVYKENGIITLEHRPVPA
LADPQDAIIRVTLTTICSSDIHIKHGAVPRAVPGTILGHEFVGIVEQTGEAVKKFKQGDR
VAVNVETFCGECYFCRRGYVNNCTHEHGGWALGCRIDGGQAEYVRVPFADNGLTKIPDEV
TDEAALFTGDILSTGYWGASLAEIKPADTVAVIGAGPTGLCTLMCARLYGPGVVIAIDTS
DERLELAKEQGLADVIINPLKQDVEQEIKKLTLGRGADAVLEVAGGRDTFRMAWRIARPN
AVVCVVALYEEPQMIPLPDMYGKNLVFKTGGVDASSCEEIMKLIKAGKLDTSCLITHRTK
LEHIMEAYDVFENKKDHVIKYAIEVS
>tr|A8S8U1|A8S8U1_9FIRM Putative uncharacterized protein OS=Faecalibacterium prausnitzii M21/2 GN=FAEPRAM212_00879 PE=3 SV=1
MEVKSMLTYTYVSEGTFALMEKPKPVLLHERDAIVKVTLASICSSDLHIKHGSVPRAVPG
ITVGHEMVGIVEEVGSAVTNVKPGDRVTVNVETFCGECFFCKKGFVNNCTDQNGGWALGC
RIDGGQAEYVRVPFADQGLNKIPDGVTDRQALLVGDVLATGFWAARISEITPEDTVLILG
AGPTGICTLLCVMLHSPKRIIVCEKDASRLQFIRRHYPQVLTVQPEDCAAFVRAHSDHGG
ADVVLEVAGADSTFRLAWECARPNAIVTVVALYDKAQTLPLPEMYGKNLTFKTGGVDGCD
CEETLRLIAEGKIDTEPLITHTYPLRRIAEGYELFEKKRDGVIKVAVEC
>tr|B0NL87|B0NL87_BACSE Putative uncharacterized protein OS=Bacteroides stercoris ATCC 43183 GN=BACSTE_00208 PE=3 SV=1
MLAYTYIEHGRFGLLDKPKPELKDSRDAIVRVTLGSICTSDLHIKHGSVPRAVPGITVGH
EMVGVVEQVGSRVTSVKPGDRVTVNVETFCGECFFCQHGYVNNCTDVNGGWALGCRIDGG
QAEYVRVPYADRGLNRIPDSVSDEQALFVGDVLATGFWAARISEISGEDTVLVIGAGPTG
ICTLLCVMLKKPKRIIVCEKSSERIRFIREHYPDVLVTEPEECKEFVLRNSDHGGADVVL
EVAGAGDTFRLAWECARPNAVVTVVALYDNPQILPLPDMYGKNLTFKTGGVDGCDCAEIL
RLIEAGKIDTTPLITHRFPLTKIEEAYRVFENRLDGVIKVAIAGK
>tr|B0PGF3|B0PGF3_9FIRM Putative uncharacterized protein OS=Anaerotruncus colihominis DSM 17241 GN=ANACOL_03886 PE=3 SV=1
MLAYTYTKPGTFALIEKPKPALLDARDAIVRVTLASICTSDLHIKHGSVPRAVPGVTVGH
EMVGVVESVGSAVSSVRPGDRVTVNVETFCGHCFFCEHGYVNNCTDPNGGWALGCRIDGG
QAAFVRVPFADQGLNKIPDSVSDRQALFVGDVLATGFWAARISEITPEDTVLIIGAGPTG
LCTLLCTLLKRPKRVIVCETDPLRLQFLRTHFPQVIAVSPQDVLTCVQDGSDHGGADVVL
EVAGTAETFRLAWQCARPNAVVTIVALYDSPQLLPLPEMYGKNLTFKTGGVDGCDCVEIL
SLIAQGNLDTTPLITHTYPLRDIEAAYTLFEEKRDGVIKVAIEP
>tr|B3CDH2|B3CDH2_9BACE Putative uncharacterized protein OS=Bacteroides intestinalis DSM 17393 GN=BACINT_03959 PE=4 SV=1
MLAYTYIEHGKFELIEKPKPGLKDPRDAIVRVTLGSICTSDLHIKHGSVPRALPGTTVGH
EMVGIVEQVGADVTSIRPGDRVTVNVETFCGECFFCRHGYVNNCTDANGGWALGCRIDGG
QAEYVRVPYADQGLNRIPDAVSDEQALFVGDVLATGFWAARISEITEKDTVLIIGAGPTG
ICTLLCVMLKHPRRIIVCEKSPERIRLVRKHYPDVQVVEPEDCREIVLRSSDHGGADVVL
EVAGTDDTFRLAWECARPNAIVTVVALYDHPQVLPLPDMYGKNLIFKTGGVDGCDCAEIL
RLIEEGKIDTTPLITHRFPLNEIEEAYRIYENKLDGVMKVAVSERERKE
>tr|B3JFH9|B3JFH9_9BACE Putative uncharacterized protein OS=Bacteroides coprocola DSM 17136 GN=BACCOP_00628 PE=4 SV=1
MLAYTYIKNGTFQMMEKPVPEIKDPRDAVVLVTMGSICTSDLHIKHGSVPRAVPGITVGH
EMVGIVERVGEKVTSVKPGDRVTVNVETFCGECFFCRHGYVNNCEDEQGGWALGCRIDGG
QAEYVRVPYADQGLNRIPEGVSDEQALFVGDILATGFWAARISEISSDDTVLIIGAGPTG
ICTLLCIMLKHPRRIVVCEKSEERIRFVHEHYPEVIVVRPEECVEQIRKLSSHGGADVVI
EVAGAEDTFRLAWECARPNAIVTIVALYDRPQQLPLPDMYGKNLTFKTGGVDGCDCAEIL
RLIAEGKIDTTPLITHRFPLDKIEEAYCIFENRQDGVIKVAITEKAM
>tr|B5CWK6|B5CWK6_9BACE Putative uncharacterized protein OS=Bacteroides plebeius DSM 17135 GN=BACPLE_01096 PE=4 SV=1
MLAYTYMEHGRFSLIEKPVPELKDPKDALVRVTLGSICTSDLHIKHGSVPRAVPGITVGH
EMVGIVEKVGSEVTTVKPGDRVTVNVETFCGECFFCQHGYVNNCEDPDGGWALGCRIDGG
QAEYVRVPHADQGLNRIPDGVTDEQALFVGDILATGFWAARISEITPEDTVLLIGAGPTG
ICTLLCARLKHPRRLIVCEKSEERIRFVQTHYPEVLVTTPEQCQEFVKAHSAHGGADVVI
EVAGADDTFRLAWECARPNAIVTVVALYDRPQVLPLPDMYGKNLTFKTGGVDGCDCAEIL
RLIAEGKLDTTPLITHRFPLNEIEEAYRIFENRLDGVIKVAVSPRNDK
>tr|B6G6G7|B6G6G7_9ACTN Putative uncharacterized protein OS=Collinsella intestinalis DSM 13280 GN=COLINT_01486 PE=4 SV=1
MKALVHDGRGQITLEDRPEPQLQSPTDAIVRVTRSTICTSDLHIIHGAVPRAMPNTVLGH
EFVGVVEQVGEGVHALKPGDRVAVSCETFCGECFYCERGWVNNCVEGGWELGCCEDGCQA
ELVRVAHADHTCAPIPADVTDEDALFLGDIVATGHWGASIAEIEPGSTVAVIGAGPVGLT
TMMCARLHGPAHIIAIDIDPARLALARERGLADQVIDASGMDLAAVEAAVRELSCGRGAD
SVIEAAGGSNTFDMAWRIARPHGVVVLSAMYEGPQALPLHEMYGKNLVFKTGGVDACNMG
ETMRLVQEGRIDTSCLISACYPLNDIVEAYRAFEAHEGGCLKLVITPWEDR
>tr|B6VVT2|B6VVT2_9BACE Putative uncharacterized protein OS=Bacteroides dorei DSM 17855 GN=BACDOR_01390 PE=4 SV=1
MAAIIYVCILSLHRFIKITIKEEKEIMLAYTYIKQGKFELIEKPKPELRDSRDAIVRVTL
GSICTSDLHIKHGGVPRAVPGITVGHEMVGIVEQTGRDVELVKPGDRVTVNVETFCGECF
FCRHGYVNNCADPNGGWALGCRIDGGQTEYVRVPYADQGLNLIPDSVSDEQALFVGDILA
TGFWAARISEITEEDTVLVIGAGSTGICTLLCVMLRKPQRIVVCEQSSERIRFVREHYPQ
VEVVTPEECKEFVLQSGPHGGADVVFEVAGGEDTFRLAWECARPNAVVILVALYDRPQIL
PLPDMYGKNLIFKTGGVDGCDCAEILRLIEMGKIDTTPLITHRFPLDQIETAYQIFENRQ
DGVIKVAVAMEAGM
>tr|B6WGK5|B6WGK5_9BACE Putative uncharacterized protein OS=Bacteroides finegoldii DSM 17565 GN=BACFIN_01633 PE=4 SV=1
MRFGLGVLNVIKEICFANEIIIFARYILMNEEDIMLAYTYIEHGKFELQEKARPEIKDSR
DAVVRVTLGSICTSDLHIKHGSVPRAVPGITVGHEMVGVVEQVGADVTSVKPGDRVTVNV
ETFCGECFFCKHGYVNNCTDPNGGWALGCRIDGGQAEYVRVPYADQGLNRIPDTVSDKQA
LFVGDVLATGFWATRISEITKEDTVLIIGAGPTGICTLLCVMLKKPKRIIICEKSPERIR
FVREHYPDVLVTEPENCKDFVLKNSDHGGADVVLEVAGSDDSFHLAWNCARPNAIVTIVA
LYDKPQLLPLPDMYGKNLIFKTGGVDGCDCAEILKLIEEGKIDTTPLITHRFPLNEIEEA
YRVFENKLDGVIKVAIYK
>tr|B6WQL5|B6WQL5_9DELT Putative uncharacterized protein OS=Desulfovibrio piger ATCC 29098 GN=DESPIG_00339 PE=4 SV=1
MAETMHALVYHGTNDLRLEERPLPQIRDPRDAIVKVELSSICASDLHIRNGAVPRALPGT
VLGHEFVGEVVATGSEVRKVRPGQRVAANVETFCGTCWFCRQGYVNNCRHGGWELGCRID
GCQTEYVRVPFADNGLDPIPDSLSYQDVLLVGDVLASGYFGAELAAIRPGDSVAVLGAGP
VGLCAMQCARLFGPAQVIAVDILPSRLHLARERGYADLALDAAADDVEARILDATGGLGA
DAVIECAGGHDTFQTAWKVARPNATVAVVAMYEEAQSLPLHLMYGKNLTFRTGGVDATHS
AELIRLIERGRIDTNPLITHSLPLNKILEGYRIFEQRQDDCIKCAITPWKR
>tr|B7BE85|B7BE85_9PORP Putative uncharacterized protein OS=Parabacteroides johnsonii DSM 18315 GN=PRABACTJOHN_03362 PE=4 SV=1
MHQKQTFNMCYNSKHTTKVNLLSGLTKKFIGLQFMKSLSLSFKVSINQQKNIMLAYTYLQ
KGKFGLREKPKPKITDARDAIVRVTLGSICTSDLHIKHGSVPRAVPGITVGHEMVGIVEE
VGTNVTSVKPGDRVSVNVETFCGKCFFCHRGYVNNCTDPNGGWALGCRIDGGQAEYVRVP
YAEQGLNRIPDTVSDEQALFVGDVLATGFWATRISEITEEDTVLIIGAGPTGICTLLCSI
LKNPKHIIVCEKSPERVRFIREHYPDILITTPDNCKEFVLENSDHGGADVVLEVAGTEDS
FRMAWECARPNAIVTIVALYDKPLIFPLPDMYGKNLIFKTGGVDGCDCAEILRLIEEGKI
DTTPLITHRFALNEIEEAYRVFENKLDGVIKIAIY
>tr|B7CAS8|B7CAS8_9FIRM Putative uncharacterized protein OS=Eubacterium biforme DSM 3989 GN=EUBIFOR_01299 PE=4 SV=1
MLAYTYLEKGKFELMEKPKPILLHERDAIVKVTLASICSSDLHIKHGSVPRAVPGITVGH
EMVGIVEEVGSKVTHVKPGDRVTVNVETFCGECFFCQNGYVNNCTDENGGWALGCRIDGG
QAEYVRVPFADQGLNKIPDGVSDRQALFVGDVLATGYWATRISEIKEEDTVLIIGAGPTG
ICTLLCVMLQKPKRIIMCEKDESRLAFIHEHYPEVLTVSPEKCKDFVLENSDHGGADVVL
EVAGVPSTFQLAWQCARANAIVTIVALYDAPQVLPLPDMYGKNLTYKTGGVDGCDCEKTL
QLIAQGKINTEPLITHTYPLSRIAQGYELFENKRDGVIKVAIEC
>tr|A6L6R7|A6L6R7_BACV8 Putative zinc-binding alcohol dehydrogenase OS=Bacteroides vulgatus (strain ATCC 8482 / DSM 1447 / NCTC 11154) GN=BVU_3770 PE=3 SV=1
MLAYTYIKQGKFELIEKPKPELRDSRDAIVRVTLGSICTSDLHIKHGGVPRAVPGITVGH
EMVGIVEQTGRDVKLVKPGDRVTVNVETFCGECFFCRHRYVNNCADPNGGWALGCRIDGG
QTEYVRVPYADQGLNLIPDSVSDEQALFVGDILATGFWAARISEITEEDTVLVIGAGPTG
ICTLLCVMLRKPQRIVVCEQSSERIRFVREHYPQVEVVTPEECKEFVLQSSPHGGADVVF
EVAGGEDTFRLAWECARPNAVVILVALYDRPQILPLPDMYGKNLTFKTGGVDGCDCAEIL
RLIEMGKIDTTPLITHRFPLDQIETAYQIFENRQDGVIKVAVTMEAGM
>tr|A6LDY7|A6LDY7_PARD8 Putative zinc-type alcohol dehydrogenase OS=Parabacteroides distasonis (strain ATCC 8503 / DSM 20701 / NCTC 11152) GN=BDI_2170 PE=3 SV=1
MLAYTYIEQGKFELREKPIPEIKDSRDAIVRVTLGSICSSDLHIKHGSVPRAVPGITVGH
EMVGVVEKVGADVTAVKPGDRVTVNVETFCGECFFCRRGYVNNCTDPNGGWALGCRIDGG
QAEYVRVPYADRGLNRIPDTVSDEQALLVGDVLATGFWAARISEVSEEDTVLIIGAGPTG
ICTLLCVLLKKPRRIIVCEKSPERARFVRQRYPEVLVTDPKNCKEFVLRNSDHGGADVVL
EVAGSEDTFRLAWDCARPNAIVTIVALYDKPQLLPLPDMYGKNLTFKTGGVDGCDCAEIL
NLIEEGKIDTTPLITHKFPLNEIEEAYRIFENRLDGVIKVAIEGNLIKPVFVLPHTL
>tr|Q0AW79|Q0AW79_SYNWW Zinc-binding dehydrogenase OS=Syntrophomonas wolfei subsp. wolfei (strain Goettingen) GN=Swol_1727 PE=3 SV=1
MADTMKALVYRGPEKIGLEDVPMPKIIEPDDAIVKVTTSTICGTDIHIWHGGMPEVEPGR
IIGHEFVGEVVEVGPAVRNNKVGDKVAVSCVTQCGECFYCVRGVYSHCTTGSWIFGYMID
GCQAEYVRVPHANLGMFTIPDGLTEEDVLFVGDILSTGYFGSEQGRIEPGDTVAVMGGGP
VGMCAMTTARLWGPAEIIAVDINQERLDFAVKNGIADVGINPQKVGNVGDAIRERTGGRG
ADVTIEANGFKPTFDMAVDSVRPGGTISLIGVFEKPQELAMNTLWIKNIRISMGLVNANR
IPELIKLIQRGKIDTNYLITHRAPLNDILKGYDVFGGKKDGCLKWVVTPYVK
>tr|Q5LFU9|Q5LFU9_BACFN Putative zinc-binding alcohol dehydrogenase OS=Bacteroides fragilis (strain ATCC 25285 / NCTC 9343) GN=BF1277 PE=3 SV=1
MLAYTYVEHGKFELLEKLRPQIKDARDAIVRVTLGSICTSDLHIKHGSVPRAVPGITVGH
EMVGIVEEVGSGVISVRPGDRVTVNVETFCGECFFCRHGYVNNCTDPDGGWALGCRIDGG
QAEYVRVPYAEQGLNRIPDNVSDEQALFVGDVLATGFWATRISEISEDDTVLIIGAGPTG
ICTLLCVMLKKPRRIIVCERSAERIRFVREHYPDVLVTEPENCRDFVLCNSDHGGADVVL
EVAGSEETFRLAWECARPNAIVTIVALYDKPQFLPLPDMYGKNLIFKTGGVDGCDCAEIL
SLIEQGRIDTTPLITHRFPLNEIEEAYRIFENKLEGVIKIAITGGR
>tr|Q64WT6|Q64WT6_BACFR Putative zinc-type alcohol dehydrogenase OS=Bacteroides fragilis GN=BF1290 PE=3 SV=1
MLAYTYVEHGKFELLEKLRPQIKDARDVIVRVTLGSICTSDLHIKHGSVPRAVPGITVGH
EMVGIVEEVGSGVISVRPGDRVTVNVETFCGECFFCRHGYVNNCTDPDGGWALGCRIDGG
QAEYVRVPYAEQGLNRIPDNVSDEQALFVGDVLATGFWATRISEISEDDTVLIIGAGPTG
ICTLLCVMLKKPRRIIVCERSAERIRFVREHYPDVLVTEPENCRDFVLCNSDHGGADVVL
EVAGSEETFRLAWECARPNAIVTIVALYDKPQFLPLPDMYGKNLIFKTGGVDGCDCAEIL
SLIEQGRIDTTPLITHRFPLNEIEEAYRIFENKLEGVIKIAITGGR
>tr|Q89Z65|Q89Z65_BACTN Putative zinc-type alcohol dehydrogenase OS=Bacteroides thetaiotaomicron GN=BT_4512 PE=3 SV=1
MLAYTYIEHGKFELREKPEPKITDARDAIVRVTLGSICTSDLHIKHGSVPRAVPGITVGH
EMVGVVEEVGAEVTSVRPGDRVTVNVETFCGECFFCHHGYVNNCTDPNGGWALGCRIDGG
QAEYVRVPYADQGLNRIPDTVSDEQALFVGDVLATGFWATRISEITEKDTILLIGAGPTG
ICTLLCSMLKNPKRIIVCEKSPERIQFVREHYPDVLITTPENCKEFVLQNSDHSGADVVL
EVAGTEDSFRMAWDCARPNAIVTIVALYDKPLLFPLPEMYGKNLTFKTGGVDGCDCAEIL
SLIEEGKIDTTPLITHRCSLNEIEEAYRIFENKLDGVIKVAIVCQTESNK
