# Supplementary material for: Subdivision of the MDR superfamily of medium-chain dehydrogenases/reductases through iterative hidden Markov model refinement
Source: BMC Bioinformatics. 2010 Oct 27;11:534. doi: 10.1186/1471-2105-11-534 (PMC2976758; doi:10.1186/1471-2105-11-534)
Supplement: Additional file 4 — MDR family alignment figures. Illustrations showing the mafft MSAs from Additional file 3: mdr-sequences. Red sequence identifiers denote sequences from UniProtKB/TrEMBL, while blue correspond to sequences from Swiss-Prot. The position cscores are shown in a bar plot under the MSA. Positions that contain gaps in over 90% of the sequences have been removed from the alignment in order to increase readability. [file 1471-2105-11-534-S4.ZIP › mdr/MDR033.fasta]

>sp|P39714|BDH1_YEAST (R,R)-butanediol dehydrogenase OS=Saccharomyces cerevisiae GN=BDH1 PE=1 SV=1
MRALAYFKKGDIHFTNDIPRPEIQTDDEVIIDVSWCGICGSDLHEYLDGPIFMPKDGECH
KLSNAALPLAMGHEMSGIVSKVGPKVTKVKVGDHVVVDAASSCADLHCWPHSKFYNSKPC
DACQRGSENLCTHAGFVGLGVISGGFAEQVVVSQHHIIPVPKEIPLDVAALVEPLSVTWH
AVKISGFKKGSSALVLGAGPIGLCTILVLKGMGASKIVVSEIAERRIEMAKKLGVEVFNP
SKHGHKSIEILRGLTKSHDGFDYSYDCSGIQVTFETSLKALTFKGTATNIAVWGPKPVPF
QPMDVTLQEKVMTGSIGYVVEAFEEVVRAIHNGDIAMEDCKQLITGKQRIEDGWEKGFQE
LMDHKESNVKILLTPNNHGEMK
>sp|P39713|YAG1_YEAST Zinc-type alcohol dehydrogenase-like protein YAL061W OS=Saccharomyces cerevisiae GN=YAL061W PE=1 SV=1
MRALAYFGKGNIRFTNHLKEPHIVAPDELVIDIEWCGICGTDLHEYTDGPIFFPEDGHTH
EISHNPLPQAMGHEMAGTVLEVGPGVKNLKVGDKVVVEPTGTCRDRYRWPLSPNVDKEWC
AACKKGYYNICSYLGLCGAGVQSGGFAERVVMNESHCYKVPDFVPLDVAALIQPLAVCWH
AIRVCEFKAGSTALIIGAGPIGLGTILALNAAGCKDIVVSEPAKVRRELAEKMGARVYDP
TAHAAKESIDYLRSIADGGDGFDYTFDCSGLEVTLNAAIQCLTFRGTAVNLAMWGHHKIQ
FSPMDITLHERKYTGSMCYTHHDFEAVIEALEEGRIDIDRARHMITGRVNIEDGLDGAIM
KLINEKESTIKIILTPNNHGELNREADNEKKEISELSSRKDQERLRESINEAKLRHT
>tr|A3LUQ0|A3LUQ0_PICST Polyol dehydrogenase OS=Pichia stipitis GN=SOR1 PE=3 SV=2
MKAIVYHDREDVRYHSDFPEPQIVRPDDVKIKVHYCGICGSDLKEYLDGPIFFSKKGTNN
EVSNLPYPQCMGHEISGEVYEVGSEVDNLQIGDKVVVEVTGTCFDRYRFPESPNFNKPKC
GSCLEGHYNACAYLGLTGLGFTNGGCSEYLVTAASKAIKFQEDIIPMDVAAVIQPIAVSW
HAVRVSHFQEGQSALILGGGPIGLTTIFALKGNKAGKIVVSEPALARRQLAEKLGVTVFD
PTGKSVDECVEELRKLSPNGYGFNHSYDCSGVPATFQTSLRALNIRGTATNVAVWAHKSV
PYFPMEATWAEKIITGSICFVKDDFIDVVNALHEGTIPVDEVKLLITSKIHLEDGVEKGF
LELIHHKEKHIKILFSPKEEYRVKK
>tr|A3M048|A3M048_PICST Sorbitol dehydrogenase OS=Pichia stipitis GN=SOR5 PE=3 SV=2
MRAIVYHGNKDVRYDPQYPEPTINHPKEVKIKIDYCGICCSDLDEYRDGPIFFSPDHQAI
SRKPFPQAMGHEMCGEIVELGSAVNANLKVGQKVVVESTGTCLDREYLELPEKKCLSCVQ
GAYNHCDHIGFYGLGFSDGGFADFCVVGEHHVIPYSEEDLPVEIAALTEPLAVSWHGVRV
SNVTKDDSALVLGAGSIGLTTIIALKGHGVRNIIVSEPKESRRALAEKFHVQVFDPTPFN
HDEKSLTKELLKLSPLGWGFSRIFDCSGKKETFDISLSALKTTGIATNVAFWAHNKQTVF
PMDLTLHEKNLTSSSCYVREDFEEVIQAYRDGLIDPEEVRQIVTKVVALKDGFEEGFLQL
INHKGKHIKVLVSPLPKI
>tr|A5DLR9|A5DLR9_PICGU Putative uncharacterized protein OS=Pichia guilliermondii GN=PGUG_04220 PE=3 SV=2
MVSHNSSMRAIVLHGVKDLKFHSDYPEPQLQSPTDVKIKVDYCGICGSDLHEYLDGPIFF
KNKRNEISNKENIQCMGHEMCGEIVELGAKVNPEYKVGQKVVVAPTGTCLDRPRFPDAPN
AKKQPCNACSEGSYNACDYIAFTGLGFEDGGFGDYCVVGDNHIVPYPPSVIPVDVAALIE
PLAVAWHAVRIAKLNEGESALVLGAGPIGLVMILALKAHKAGNIVVSEPAEARRKLAESF
GVQTFDPTNYESVDQSVTALKKLTNDGFGFHHSFDCSGIPVSFEVSLKALRTTGVATNVA
IWPEKPVDYFPMEITLHERTINGSMCHTREDFVNVVKAFEAKLVDIDQVRTLITGIVSVE
DGIEKGFNELINHKEKHIKILVSPRYAN
>tr|A5DMQ3|A5DMQ3_PICGU Putative uncharacterized protein OS=Pichia guilliermondii GN=PGUG_04554 PE=4 SV=2
MRAVVYFAPKNVQFKDNYPEPTIKSGTDVKLKVHYCGICGSDLHEYQSGPTFFAKEGQNH
AISNKAYPHVMGHEMSAEIVEIGSDVKNFKVGDSVVVEVTGTCLDRDRFEDSPTAGEEKC
AACKDGHYNMCKYLGLTGLGFSDGGFAEYVVTNSSKLVKFDNKKIPYDVAALIQPLAVSW
HAVRTSNFKEGSSALVLGGGPIGLTTIIALKGHGAGKIVVSEPSAGRRAIAEKLGVETFD
PLSMPHEETMEKLKLLSPDKQGFHYSYDCAGTQSTFDGSIRSLRVRGVATNVAVWAHKPI
NYFPMIATWSEIWLRGSICFVKQDFEEVARALEEGRIELKDLEMLITAKISLERAVTDGF
DELLRDKEKHIKMLFSPLEQFKDKDTS
>tr|A7A0A8|A7A0A8_YEAS7 Conserved protein OS=Saccharomyces cerevisiae (strain YJM789) GN=SCY_0019 PE=3 SV=1
MRALAYFGKGNIRFTNHLKEPRIVAPDELVIDIAWCGICGTDLHEYTDGPIFFPEDGHTH
EISHNPLPQAMGHEMAGTVLEVGPGVKNLKVGDKVVVEPTGTCRDRYRWPLSPNVDKEWC
AACKKGYYNICSYLGLCGAGVQSGGFAERVVMNESHCYKVPDFVPLDVAALIQPLAVCWH
AIRVCEFKAGSTALIIGAGPIGLGTILALNAAGCKDIVVSEPAKVRRELAEKMGARVYDP
TAHAAKESIDYLRSIADGGDGFDYTFDCSGLEVTLNAAIQCLTFRGTAVNLAMWGHHKIQ
FSPMDITLHERKYTGSMCYTHHDFEAVIEALEEGRIDIDRARHMITGRVNIEDGLDGAIM
KLINEKESTIKIILTPNNHGELNREADNEKKEISELSSRKDQERLRESINEAKLRHT
>tr|A7A0A9|A7A0A9_YEAS7 (2R,3R)-2,3-butanediol dehydrogenase OS=Saccharomyces cerevisiae (strain YJM789) GN=BDH1 PE=3 SV=1
MRALAYFKKGDIHFTNDIPRPEIQTDDEVIIDVSWCGICGSDLHEYLDGPIFMPKDGECH
NLSNAALPLAMGHEMSGIVSKVGPKVTKVKVGDHVVVDAASSCADLHCWPHSKFYNSKPC
DACQRGSENLCTHAGFVGLGVISGGFAEQVVVSQHHIIPVPKEIPLDVAALVEPLSVTWH
AVKISGFKKGSSALVLGAGPIGLCTILVLKGMGASKIVVSEVAERRIEMAKKLGVEVFNP
SKHGQKSIEILRGLTKSHDGFDYSYDCSGIQVTFETSLKALTFRGTATNIAVWGPKPVPF
QPMDVTLQEKVMTGSIGYVVEDFEEVVRAIHNGDITMEDCKQLITGKQRIEDGWEKGFQE
LMDHKESNVKILLTPNNHGEMK
>tr|A7TPQ8|A7TPQ8_VANPO Putative uncharacterized protein OS=Vanderwaltozyma polyspora (strain ATCC 22028 / DSM 70294) GN=Kpol_1049p18 PE=3 SV=1
MRALAYFGKGNVRFTYSLKEPHIHAEDDVIIDISWCGICGTDLKEYTDGAIFFPEDGCVN
HISNNNLPQAMGHEISGIISSVGPGCKKFKIGDHVVVEPTATCIDRYRWPNAPNRDTPMC
EACRNGMPNICKYLGLTGAGVEGGGFAEKMVINEHHCHKIPHHMPLDVASLIQPISVCWH
AVKVSHYKQGGSVLIVGGGPIGLGTILALKGFGCEDIVVSEPALIRRELAEKMGARVFDP
SNMSLDNSIKTLTEMAPGSQGFDYTFDCSGIPATLKVAIECCTFRGTAVNIAVWGHKPVE
FFPMDITSQEKRYTGSMCYTSEDFEEVIEAFKSKRIDINTARHLITGKVPIEEGIEGAML
RLLRDKGHTIKILLTPNNKNELGYKL
>tr|B3LUZ2|B3LUZ2_YEAS1 (R,R)-butanediol dehydrogenase OS=Saccharomyces cerevisiae (strain RM11-1a) GN=SCRG_05693 PE=4 SV=1
MRALAYFKKGDIHFTNDIPRPEIQTDDEVIIDVSWCGICGSDLHEYLDGPIFMPKDGECH
KLSNAALPLAMGHEMSGIVSKVGPKVTKVKVGDHVVVDAASSCADLHCWPHSKFYNSKPC
DACQRGSENLCTHAGFVGLGVISGGFAEQVVVSQHHIIPVPKEIPLDVAALIEPLSVTWH
AVKISGFKKGSSALVLGAGPIGLCTILVLKGMGASKIVVSEVAERRIEMAKKLGVEVFNP
SKHGHKSIEILRGLTKSHDGFDYSYDCSGIQVTFETSLKALTFRGTATNIAVWGPKPVPF
QPMDVTLQEKVMTGSIGYVVEDFEEVVRAILNGDITMEDCKQLITGKQRIEDGWEKGFQE
LMDHKESNVKILLTPNNHGEMK
>tr|B3LUZ3|B3LUZ3_YEAS1 (R,R)-butanediol dehydrogenase OS=Saccharomyces cerevisiae (strain RM11-1a) GN=SCRG_05694 PE=4 SV=1
MRALAYFGKGNIRFTNHLEEPHIVAPDELVIDIAWCGICGTDLHEYTDGPIFFPEDGHTH
EISHNPLPQAMGHEMAGTVLEVGPGVKNLKVGDKVVVEPTGTCRDRYRWPLSPNVDKEWC
AACKKGYYNICSYLGLCGAGVQSGGFAEGVVMNESHCYKVPDFVPLDVAALIQPLAVCWH
AIRVCEFKAGSTALIIGAGPIGLGTILALNAAGCKDIVVSEPAKVRRELAEKMGARVYDP
TAHAAKESIDYLRSIADGGDGFDYTFDCSGLEVTLNAAIQCLTFRGTAVNLAMWGHHKIQ
FSPMDITLHERKYTGSMCYTHHDFEAVIEALEEGRIDIDRARHMITGRVNIEDGLDGAIM
KLINEKESTIKIILTPNNHGELNREADNEKKEISELSSRKDQERLRESINEAKLRHT
>tr|B5VDG1|B5VDG1_YEAS6 YAL061Wp-like protein (Fragment) OS=Saccharomyces cerevisiae (strain AWRI1631) GN=AWRI1631_10020 PE=4 SV=1
MRALAYFGKGNIRFTNHLEEPHIVAPDELVIDIAWCGICGTDLHEYTDGPIFFPEDGHTH
EISHNPLPQAMGHEMAGTVLEVGPGVKNLKVGDKVVVEPTGTCRDRYRWPLSPNVDKEWC
AACKKGYYNICSYLGLCGAGVQSGGFAEGVVMNESHCYKVPDFVPLDVAALIQPLAVCWH
AIRVCEFKAGSTALIIGAGPIGLGTILALNAAGCKDIVVSEPAKVRRELAEKMGARVYDP
TAHAAKESIDYLRSIADGGDGFDYTFDCSGLEVTLNAAIQCLTFRGTAVNLAMWGHHKIQ
FS
>tr|B5VDG2|B5VDG2_YEAS6 YAL060Wp-like protein OS=Saccharomyces cerevisiae (strain AWRI1631) GN=AWRI1631_10030 PE=4 SV=1
MRALAYFKKGDIHFTNDIPRPEIQTDDEVIIDVSWCGICGSDLHEYLDGPIFMPKDGECH
KLSNAALPLAMGHEMSGIVSKVGPKVTKVKVGDHVVVDAASSCADLHCWPHSKFYNSKPC
DACQRGSENLCTHAGFVGLGVISGGFAEQVVVSQHHIIPVPKEIPLDVAALIEPLSVTWH
AVKISGFKKGSSALVLGAGPIGLCTILVLKGMGASKIVVSEVAERRIEMAKKLGVEVFNP
SKHGHKSIEILRGLTKSHDGFDYSYDCSGIQVTFETSLKALTFRGTATNIAVWGPKPVPF
QPMDVTLQEKVMTGSIGYVVEDFEEVVRAIHNGDITMEDCKQLITGKQRIEDGWEKGFQE
LMDHKESNVKILLTPNNHGEMK
>tr|Q1T714|Q1T714_9ASCO Glycerol dehydrogenase OS=Zygoascus ofunaensis GN=glydh PE=3 SV=1
MKGLLYYKTGDIRYSEDVEEPEILSSHDVKIRVKFCGICGTDLKEYTYEGGPLFLPKPGS
SDKISGLELPLCPGHEFCGVVEEVGESVTRVKPGDRVAVEATTHCSDAVHYGVHDMELCV
ACKNGSPNCCTHLSFCGLGGASGGFAEKVVYGEEHMLKLPDSIPFDIGALIEPLAVAWHA
VECAKFKPGSTALVLGGGPIGLATILALQGHQAGRIVCSEPACIRREYAAKFGAEVFDPS
QHDDVIHELKALLPENGGFDASFDCSGVPQTFTTSIEALAPGGMAVNVAIWGDHAIDFGA
MCLTYQEKTCTGSMCYTVKDFEEVINALDKGLISISKARLMITGKVNLKDGVELGFKQLI
EHKETNIKILVTPDEV
>tr|Q59KU9|Q59KU9_CANAL Potential butanediol dehydrogenase OS=Candida albicans GN=IFE2 PE=3 SV=1
MNSLLSRRIISQPKLYKRIISTRTICNSFSLYHSNCQHQHQHQQQQQPQQEVAKTMQAIE
YHGNRNLKYVTDRPIPEITHPHDVKIKISHCGICGSDLHEYLDGPIFFDGEINAVSKKKK
LGQCLGHELCGVITEVGSDVSHHLQPGQHVVLEANGSCLDKKYLQQSQEEQNDVCSACAH
GRYNACKRLGFYGLGYDNGGFAEYIVASENKVIPYDANIIPDEVAALVEPLAVSWHGVRQ
SKIEECKSPQALILGGGPIGLCTIFALKGHKVTDIVVSEPAEGRRELAQSFGVKTFNPFD
YKDAEIQIKELLKMTKTNSGFTHVYDCSGNKATFNTMLKVLATGGVGTNVAIWPKVPIDF
YPMDLTLNELYLTASMDYTKIDFELVVKAFETGLIDPKEAAKLVSKKVPLRDGIEHGILD
LINNKEKYIKILLHP
>tr|Q59VG4|Q59VG4_CANAL Potential butanediol dehydrogenase OS=Candida albicans GN=IFE1 PE=3 SV=1
MKAIVYHDRGDIRYDPNFPDPQIIRSDDVKIKVHYCGICGTDLKEYSDGPIFFPPKGELN
EISQMESIQVMGHEISGEVIAIGDDVTNVKVGDKVVVEVTGTCLDRHRYQDPKNGDSPKP
NCPSCVSGNYNACDYLALIGCGFANGGCAEYLVVASSKVIAFDQNKIPMDIAALIQPIAV
SWHAVKVSNFKPGSNALILGGGPIGLTTIFALKGNQVSQIVLSEPALARRQLAEKLGVIT
YDPTGKSIEQCVEDLKKLSPGGYGYEYSYDCSGVKATFETGLKTLKIRGCATNVAIWAHK
SIPLYPMEITLSEKMLTGSICFVKKDFEESIKAIENGLISIDELKMLITSKIHLQDGIEK
GFLELINHKEKHIKILFSPKSEYLLCNGVNDSNK
>tr|Q6B208|Q6B208_YEAST YAL060W OS=Saccharomyces cerevisiae GN=BDH1 PE=3 SV=1
MRALAYFKKGDIHFTNDIPRPEIQTDDEVIIDVSWCGICGSDLHEYLDGPIFMPKDGECH
KLSNAALPLAMGHEMSGIVSKVGPKVTKVKVGDHVVVDAASSCADLHCWPHSKFYNSKPC
DACQRGSENLCTHAGFVGLGVISGGFAEQVVVSQHHIIPVPKEIPLDVAALVEPLSVTWH
AVKISGFKKGSSALVLGAGPIGLCTILVLKGMGASKIVVSEIAERRIEMAKKLGVEVFNP
SKHGHKSIEILRGLTKSHDGFDYSYDCSGIQVTFETSLKALTFKGTATNIAVWGPKPVPF
QPMDVTLQEKVMTGSIGYVVEDFEEVVRAIHNGDIAMEDCKQLITGKQRIEDGWEKGFQE
LMDHKESNVKILLTPNNHGEMK
>tr|Q6BC32|Q6BC32_PICAN Glycerol dehydrogenase OS=Pichia angusta GN=gdh PE=3 SV=1
MKGLLYYGTNDIRYSETVPEPEIKNPNDVKIKVSYCGICGTDLKEFTYSGGPVFFPKQGT
KDKISGYELPLCPGHEFSGTVVEVGSGVTSVKPGDRVAVEATSHCSDRSRYKDTVAQDLG
LCMACQSGSPNCCASLSFCGLGGASGGFAEYVVYGEDHMVKLPDSIPDDIGALVEPISVA
WHAVERARFQPGQTALVLGGGPIGLATILALQGHHAGKIVCSEPALIRRQFAKELGAEVF
DPSTCDDANAVLKAMVPENEGFHAAFDCSGVPQTFTTSIVATGPSGIAVNVAVWGDHPIG
FMPMSLTYQEKYATGSMCYTVKDFQEVVKALEDGLISLDKARKMITGKVHLKDGVEKGFK
QLIEHKENNVKILVTPNEVS
>tr|Q6BL25|Q6BL25_DEBHA DEHA2F16918p OS=Debaryomyces hansenii GN=DEHA2F16918g PE=3 SV=2
MKAIVYHGNKNLEFTESYPEPDINHGTEVKIKIDYCGICGTDLKEYLDGPIFFEGETSEI
SNHRKVQCMGHEISGEITEIGSEVSKLKVGEKVVVEPNGTCLDRYRFPETPNFDKPKCCA
CHDGYSNVCDYIGLIGLGFTDGGFSDYCVVGQDHVVPYPDDLIPSDVAALTQPIAVAWHA
VRTSKLKPGQSALVLGSGPIGLAIIIALKGHSAGKIVVSEPALDRRLLAEKLGVETINPK
EYTAEENVEALRAMTDDGFGFHHSYDCSGLPVTFNASVHSLRTFGTATNVAVWQHKPIDF
YPMDVTYKEKTVTGSMCTTILDFEQVIEAYKKGLIDPREVETFITSKVHLEDGIEKGFRE
LLYNKDDHIKILLSPKERYKNTA
>tr|Q6BL26|Q6BL26_DEBHA DEHA2F16896p OS=Debaryomyces hansenii GN=DEHA2F16896g PE=3 SV=2
MKAIVYHGNKDIRYTDSHPSPNITHETEVKIKVDFCGICGSDLHEYLDGPIFFQGEKSEI
SNISKVQCMGHEISGEVVEIGSEVKALKVGEKVVVEASGTCLDRYRFPDAPNVKKPNCCA
CHDDHRNACDHIGFVGLGFMDGGFSDYCIVGQEHVVPYPEDLIPADVAAITEPLSVAWHA
VRTSNFQPGQSALVLGSGPIGLAAIIALKGHKAGKIVVSEPALSRRVLAQDFGAEVIDPK
DYSYEECIKALKLMTVDGFGFHHSYDCSGIAATFNASVHSLRTFGTATNIAIWPHKPIDF
YPMDVTFKEKVITGSMCTTRLDFEQVIDAYKKGLIDPNEVKRFITSRIHLEDGIEKGFME
LINNKDKHIKILMTPNEQFKRTSLT
>tr|Q6CLT6|Q6CLT6_KLULA KLLA0F00528p OS=Kluyveromyces lactis GN=KLLA0F00528g PE=3 SV=1
MRALAYFGTRDIRFTTDLPEPVIEKPDDVLIDIVWCGICGTDLHELLDGPNFFPKDGETH
EISGRGLPQAMGHEMAGVVSQVGSSVTKFQPGDHVVVEPTGTCQDRERYNTKGETCKACK
RGMHNVCVHLGLCGCGVQSGGFAEKVVIGEKHCFKVPSWIPLDVAALIQPLAVCWHAVKL
GAVKEGQSALILGGGPIGLGIIMALQHFGCTDIVVSEPAKIRRDLAEKMGAIVSNPMDFK
TNEENIKNLCSLSPNGEGYDFTFDCSGISVTFESSIKCLTFRGTAINVAVWGDSSVKHYP
MDLTSQEKKYTGSMCYTLEDFEDVVDSFTEGKTDFKKAAFMITGKVSLENGMEDAFMRLI
NDKEGTIKILLTPKEELITWV
>tr|Q6CLT7|Q6CLT7_KLULA KLLA0F00506p OS=Kluyveromyces lactis GN=KLLA0F00506g PE=3 SV=1
MRALAYFGKQDIRYTKDLEEPVIETDDGIEIEVSWCGICGSDLHEYLDGPIFFPEDGKVH
DVSGLGLPQAMGHEMSGIVSKVGPKVTNIKAGDHVVVEATGTCLDHYTWPNAAHAKDAEC
AACQRGFYNCCAHLGFMGLGVHSGGFAEKVVVSEKHVVKIPNTLPLDVAALVEPISVSWH
AVRISKLQKGQSALVLGAGPIGLATILALQGHGASKIVVSEPAEIRRNQAAKLGVETFDP
SEHKEDAVNILKKLAPGGEGFDFAYDCSGVKPTFDTGVHATTFRGMYVNIAIWGHKPIDF
KPMDVTLQEKFVTGSMCYTIKDFEDVVQALGNGSIAIDKARHLITGRQKIEDGFTKGFDE
LMNHKEKNIKILLTPNNHGELDATN
>tr|Q6FWH2|Q6FWH2_CANGA Strain CBS138 chromosome D complete sequence OS=Candida glabrata GN=CAGL0D00198g PE=3 SV=1
MRSLAYFKTGDIHFTDKIDTPKINNDHELMIDVAWCGICGTDLHEFLEGPIFMPKDGDTH
YLSGLDLPLPMGHEMSGIVKEVGKGVTRFKPGDRVVIEATTSCGDTHRWPKSKVAKGELC
PACEMGLPNCCTHGSFQGLGSVGGGFAEQVVVGEKHVVKIPDKLPLDVAALVEPLSVAWH
AARLAEFKEGSNALVLGSGPIGLAMILALKGMKAGKIVVSEPAKLRRELAEKLNVVVFNP
THTRAQNAIEKLKELSPKDHGFDYTFDCSGVQDTFNAAVKAACIQGHIVNVAIWGPKPVA
FHPMDMTYGEKKLTGTMGYVTRDFEEVVDAIDKGYISIEECKLLITGRVKLEDGMEKGFH
ELIEHKETNVKILLTPNNHGELQ
