# Supplementary material for: Subdivision of the MDR superfamily of medium-chain dehydrogenases/reductases through iterative hidden Markov model refinement
Source: BMC Bioinformatics. 2010 Oct 27;11:534. doi: 10.1186/1471-2105-11-534 (PMC2976758; doi:10.1186/1471-2105-11-534)
Supplement: Additional file 4 — MDR family alignment figures. Illustrations showing the mafft MSAs from Additional file 3: mdr-sequences. Red sequence identifiers denote sequences from UniProtKB/TrEMBL, while blue correspond to sequences from Swiss-Prot. The position cscores are shown in a bar plot under the MSA. Positions that contain gaps in over 90% of the sequences have been removed from the alignment in order to increase readability. [file 1471-2105-11-534-S4.ZIP › mdr/MDR034.fasta]

>tr|A1CFL1|A1CFL1_ASPCL Alcohol dehydrogenase OS=Aspergillus clavatus GN=ACLA_093590 PE=4 SV=1
MGSTLPTTYKRAFFEKQDATLTLEEVQLIEPQRGEILVKVEACGVCHSDHFAQMNLMGGG
FPRVPGHEVVGRVAAVGDGETYWKIGDRTGAGWHGGHDGTCGACKKGLFQMCDNEQVNGI
TRDGGYAEYVLIRSEAAVRIPDHVNAAKYAPMLCAGVTVFNSIRQMNIPVGETVVIQGLG
GLGHLALQYANRFGYRVVALSRGAQKEEFARKLGAHVYIDTSKEDPVAALQKLGGAALIV
STAPSPELINPLIEGLGVLGKLLILSIVGGIEVHTGLLVSERRIAIHRTNSIVRSLLTNS
KVGKGKSIWSWPSGHATDSEEAIAFAELQGIDCLVEEFPLEKCNEAFGRSSSTTADRERV
FLADFTGLTTTAAMMDGSVRFRAVITME
>tr|A4QVF8|A4QVF8_MAGGR Zinc-binding dehydrogenase OS=Magnaporthe grisea GN=MGG_04556 PE=3 SV=1
MSLPSTYKAAIFKAQGQQLTLEDQPMKEPGRGEILVKVEACGVCHSDSFVQNNAFGGGFP
RIPGHEIIGRVAAVGPEVSGWEAGQRVGSGWHGGHDGTCKACNKGLHQMCEAKTINGIIK
DGGYAEYCIIRSEAAVRIPDHVDAAKYAPILCAGVTTFNSIKRQGIAAGETVAIQGLGGL
GHLAIQYSQRMGYRVVAISRGSDKEKAARELGAHEYIDAAKEDPAAALQKLGGAALIVAT
APHANAISPLIGGLGLMGKLLLLAVPGDLSVNTNIMIGQGCSVTAWPSGNALDSEEAINF
TELQNVDCKVETFPLEKAQEAFNVMMDGSVRFRSVLTMT
>tr|A6SDL8|A6SDL8_BOTFB Alcohol dehydrogenase OS=Botryotinia fuckeliana (strain B05.10) GN=BC1G_11083 PE=3 SV=1
MSLPKTYKAAVFEKANAPFVIKDVELTQPSANEVLVKVIACGVCHSDAVVQSGGFGNGFP
IVPGHEVIGTVAAVGEGVQKWKVGERVGGPWHGGHDGTCKQCNRGQFQMCSNGAVNGVTR
DGGYAEYVHLRSEAVVRIPEDVDPYEYAPILCAGITVFNSMRKLQITPGEVVAIQGLGGL
GHLAVQYAAKMGYKVVAISGGDKKRDFAHKLGAHEYIDTSKDDPVKKLTEMGGAALIVCT
APNPKSISPLTGGLGAGGKLLILAPCGGVEINSIDLITKMASVSGFPSGHALDCEEAIEF
TKLHTVDCMIEKFPLSDVQKAYDHMLSGDVRFRSVLVMDQ
>tr|A7F2G4|A7F2G4_SCLS1 Putative uncharacterized protein OS=Sclerotinia sclerotiorum (strain ATCC 18683 / 1980 / Ss-1) GN=SS1G_12111 PE=3 SV=1
MTLPKTFKAAVFEKADGPLVISDLELQEPKANEILVKVIACGVCHSDAVVQAGSFGNGFP
IVPGHEIIGTVAAVGPGVEKWKVGERVGGAWHGGHDGTCKQCNRGNFQMCSNGAINGVTR
NGGFAEYVHLRTEAAVRVPEDVDPYKYAPILCAGITVFNSMRKLQITPGEVVAIQGLGGL
GHLAVQYAAKMGFKVVAISGGDKKREFAHKLGAHEYIDASKDDPVKKLAELGGAALIVCT
APNPKSISPLTAGLASGGKLLILAPCGNVEINTVDLIMRAASVCGFPSGHALDSEEAIEF
TKLHNVDCMVEKFPLKDAQKAYDHMLSGNVRFRSVLVMDE
>tr|B2AP66|B2AP66_PODAN Predicted CDS Pa_7_300 OS=Podospora anserina PE=4 SV=1
MSLPQTYKQAVFRSAGAPLTIEEVPLRQPGPKEVLVKVEACGVCFSDMFAQNNIMGGGFP
IVPGHEIIGRVAAVGPNVSTWKVGDRIGSGWHGGHDGTCRSCKKGYHQMCDNQVVNGETK
QGGCKSVRYWPNAEYVLLRSEAGVPIPETVSAAKYAPILCAGMTVFNSIRHMNVGVGETV
AVQGLGGLGHLAIQYANKFGYRVVAISRGADKESFAHELGAHEYIDTSKVDAGEGLKRLG
GASLVVTTSPSANTMSGLMQGLGPLGKLLILSVPGDVSVNTGVMVSELFCLPGRFGVEPV
ANSCLSTYSAEIWVVCSGVAVWPCYRLGGGNCLHSAAKHRLSH
>tr|B2WIU3|B2WIU3_PYRTR Alcohol dehydrogenase OS=Pyrenophora tritici-repentis (strain Pt-1C-BFP) GN=PTRG_09902 PE=4 SV=1
MPSDMPSTCRAVVLEKVGAPWTIKEVPVSKPESGEVLVKVLACGVCHSDSFLHQGHLGDK
VFPRVPGHEVIGTVIAVGDGEKKWKVGDRVGGGWHGGHDGLCKACNRGLFQMCENELING
VSRDGGYAEYCTLRSEAAVRIPADADPAEYAPLLCAGVTVFNGIRNMHIQQGDTVAIQGL
GGLGHLALQYARKMGYRTVALSSSADKKDFAFQLGATDYIDTSKESAADGLQKMGGASLI
VVTAPNPEIIGPLVNGLGPLGKLLVLAPVGDVPINTVSLVMGGRSVHGWPSGHGLDSEEA
IDFAEKQGVKCMIEKFPFDKVEDAVQHMQSGKVRFRSVIVME
>tr|B6Q4Z7|B6Q4Z7_PENMA Alcohol dehydrogenase, putative OS=Penicillium marneffei ATCC 18224 GN=PMAA_022240 PE=4 SV=1
MSLPKTFRKAVFNEAGGPLVIEEANLTPPAPREILVQVEACGVCFSDTIAQHDYMGGGFP
QVPGHEIIGKVVAVGSGVSGWTVGDRVGGGWHGGHDGTCRACKTGHYQMCDNQLVNGITR
DGGYAEYCTIRSEAAVRIPPDVDAATYAPMLCAGVTVFNSMRQMQVPPGSTVAIQGLGGL
GHLALQYANKFGYRVVALSRDSKKETFARQLGAHEYIDGSKEDVGEALQKLGGASLIVST
APDKNSITPLLKGLGIQGKLLILSIVDDLPVNTAILMRYGSSVHSWPSGHAIDSEEAIQF
AGLQDIKCMVETFPLEKANEAYDAMLKGSVRFRSVIKMN
>tr|B6Q4Z8|B6Q4Z8_PENMA Alcohol dehydrogenase, putative OS=Penicillium marneffei ATCC 18224 GN=PMAA_022240 PE=4 SV=1
MKPVVHWSSKRPILPLLPHVRFWFKLRHAVFAFQILLHNTITWAVDCMIIPGLQSRKLRL
TCIEFVLTSPQVPGHEIIGKVVAVGSGVSGWTVGDRVGGGWHGGHDGTCRACKTGHYQMC
DNQLVNGITRDGGYAEYCTIRSEAAVRIPPDVDAATYAPMLCAGVTVFNSMRQMQVPPGS
TVAIQGLGGLGHLALQYANKFGYRVVALSRDSKKETFARQLGAHEYIDGSKEDVGEALQK
LGGASLIVSTAPDKNSITPLLKGLGIQGKLLILSIVDDLPVNTAILMRYGSSVHSWPSGH
AIDSEEAIQFAGLQDIKCMVETFPLEKANEAYDAMLKGSVRFRSVIKMN
>tr|B6QG51|B6QG51_PENMA Alcohol dehydrogenase, putative OS=Penicillium marneffei ATCC 18224 GN=PMAA_084400 PE=4 SV=1
MALSATFKQAVFKTAGGPLVVEEVPLVQPSANQLLVKVEACGVCFSDQMAQHNMMGAGFP
IVPGHEYIGRIAALGPHVTGWTVGDRVGGAWHGGHDGTCKACRKGWYQMCDNRSVNGETK
NGGYAEYCFLNAEAAVRVPTHLPAAKYAPMLCAGVSVFNSIRHMNIAVGETVAVHGLGGL
GHLAVQYARKMGYRVVAISRDASKKQSARELGAHEYIDSSAVDVGEALQKLGGASLIVVT
TPSSEIANPLLKGLGILGKLLFLSVPGKVEVDTATMLGYGLSVQVWPCGHATDTEDAIAF
AEMENVECLVEEFPLEKANEAYEAMLKGTVRYRAVVTM
>tr|Q1E1J0|Q1E1J0_COCIM Putative uncharacterized protein OS=Coccidioides immitis GN=CIMG_03573 PE=3 SV=1
MALPQTFKQAVFKGAGKPLVIEEVSLALPGPGEVLVKVEACGVCFSDTYAQKNMLGGGFP
IVPGHEIIGRVAAVGDGVSGWGLGDRIGGGWHGAHDGTCKSCKKGLFQMCSNKLINGETR
SGGYAEYCTLRAEAAVRVPDHIDAAKYAPILCAGVTVFNSMRHMNVPPGETVAIQGLGGL
GHLAIQCANRFGYRVVAISRDSKKEKFARALGAHEYIDTSKEDVSKALRRLGKASMIVLT
APNADVVNPLLNGLEARGKLLMLSELQNINCMVETFPLARANDAFEAMLKGTVRFRAVIT
ME
>tr|Q2H7Q2|Q2H7Q2_CHAGB Putative uncharacterized protein OS=Chaetomium globosum GN=CHGG_05313 PE=3 SV=1
MSSLPKTFKKAAFTGQGSRLSIEDAQLQLPGKNEVLVKVEACGVCHSDTFVQGNAYGIGF
PLTPGHEVIGRVAAVGEDVVAWKVGDRIGGGWHGGHDGTCGACKRSLFQMCENEAINGVT
RNGGYAEYVLVRSEAGVKVPDDVDAASYAPLLCAGVTVFNSMRQMNIPPGETVAIQGLGG
LGHLGVQYANKFGFRTVAVSRGADKEAFARKLGAHEYIDTTKVQAGAALKELGGAAMIVT
TSPNAEQIPELLQGLGPRGKLLIVSLPGEVPFNITPMIQKGLSIHAWPAGHATDMEDAIK
FAQLQDIGCMIEKFPLEKANEAYDAMLSGKVRFRAVLTFE
>tr|Q2HE20|Q2HE20_CHAGB Putative uncharacterized protein OS=Chaetomium globosum GN=CHGG_01534 PE=3 SV=1
MTLPKTFKQAAFHSQGAALTIEDAELRLPGPGEVLVKVEACGVCFSDMFAQQNIMGGGFP
IVPGHEIIGRVAAVGDGVTAWKVGERVGAGWHGGHDGTCFACKKGLYQMCDNQVVNGETK
AGGYAEYVLLRSEATVRVPEHVSAAKYAPILCAGMTVFNSLRHMDVQPGETVAVQGLGGL
GHLAIQAAQRMGYRVVAISRGADKEAFARQLGAHEYIDSSKGDVGEALRRLGGARLAMTT
APTAEVMGTLLKGLGPMGKLLILSVPGDVPVNTGVMLKYALSVQSWPCGHATDSEDAIQF
MDLQKVDCIVQTFPLAKANEAFNAMMDGSVRFRTVIVME
>tr|Q4P5Y3|Q4P5Y3_USTMA Putative uncharacterized protein OS=Ustilago maydis GN=UM04480.1 PE=3 SV=1
MSSLPKTYKAAVFEKTGQPLTFKDIELKHPEDGQILVKVEACGVCHSDAHVQAGAFGPLP
RVPGHEIVGKVVEVGPHVTRWKSGDRVGGAWHGGHDGTCRQCNQGLFQMCDNGQINGVTR
DGGYAEYCLLQAEAAVRLPSDGDAVQMAPLMCAGVTVHNGIRKMNITPGEVVAIQGLGGL
GHLAVQYARKMGYRTVALSRGTDKKDFAMKLGATDYIDTSSQDAAEALQKMSGAALIVAT
APNPEHISPLVGGCKPMGKLLILAPVGDVRVNSIAMITKGISVHGWPSGHALDSEDAVEF
SQRFGVECMCETFPLAKANEAFEHMMANKARFRAVLTM
>tr|A3RWJ7|A3RWJ7_RALSO Alcohol dehydrogenase OS=Ralstonia solanacearum UW551 GN=RRSL_01724 PE=4 SV=1
MPEQKTYKAMQVTQPGVLELVERNTPTPAAGEVLLRVEACGVCGADAGAIEGREARLQFP
RVPGHEVVGRIVAMGPGTASIWKLGQRVGVGRLGGHCNECEPCRRGQFQLCKNQPIVGSS
QDGGYAEMMIARSTGLVSIPDALSSEAAAPILCAGIATFNALRKSGAQAGDLVAIQGIGG
LGHMAIQYARRMGFRVVAVGRGADIADDVRALGAHVYVDTRVADPVARLQEMGGAQVILT
TITDSAAASSLVPGLAPQGRLLVVGVGRAPLAIMPAALVGGERMVQGTITGSPYESEKAL
DFSVLTDVRPLIETLPLEQAYAAYRRMMSGQVKFRMVLTMNAG
>tr|B5RXU0|B5RXU0_RALSO Alcohol dehydrogenase (Adh-ht) protein OS=Ralstonia solanacearum GN=RSMK04843 PE=4 SV=1
MPEQKTYKAMQVTQPGVLELVERNTPTPAAGEVLLRVEACGVCGADAGAIEGREARLQFP
RVPGHEVVGRIVAMGPGTASIWKLGQRVGVGRLGGHCNECEPCRRGQFQLCKNQPIVGSS
QDGGYAEMMIARSTGLVSIPDALSSEAAAPILCAGIATFNALRKSGAQAGDLVAIQGIGG
LGHMAIQYARRMGFRVVAVGRGADIADDVRALGAHIYVDTRVEDPATRLQEMGGAQVILT
TITDSAAASSLVPGLAPQGRLLVVGVSREPLAIMPAALVGGERMVQGAITGSPFESEKAL
DFSVLTDVRPLIETLPLEQAYAAYRRMMSGQVRFRMVLTMNAG
>tr|B5SBJ3|B5SBJ3_RALSO Alcohol dehydrogenase (Adh-ht) protein OS=Ralstonia solanacearum GN=RSIPO_03524 PE=4 SV=1
MPEQKTYKAMQVTQPGVLELVERNTPTPAAGEVLLRVEACGVCGADAGAIEGREARLQFP
RVPGHEVVGRIVAMGPGTASIWKLGQRVGVGRLGGHCNECEPCRRGQFQLCKNQPIVGSS
QDGGYAEMMIARSTGLVSIPDALSSEAAAPILCAGIATFNALRKSGAQAGDLVAIQGIGG
LGHMAIQYARRMGFRVVAVGRGADIADDVRALGAHVYVDTRVADPVARLQEMGGAQVILT
TITDSAAASSLVPGLAPQGRLLVVGVGRAPLAIMPAALVGGERMVQGTITGSPFESEKAL
DFSVLTDVRPLIETLPLEQAYAAYRRMMSGQVKFRMVLTMNAG
>tr|A1W5R7|A1W5R7_ACISJ Alcohol dehydrogenase GroES domain protein OS=Acidovorax sp. (strain JS42) GN=Ajs_1375 PE=4 SV=1
MKTTYRAMQVTRPGFLELVERPAPLPGIGEVLIEVEACGICGADASDIERADPALQPPRV
PGHEVVGRIAALGEHTPSIWKVGQRVGVGRMGGHCNECVQCRQGRFQLCLNQPITGASRD
GGYAEMMLARATGLVSIPDELDAEEAAPILCAGIATFNALKKCGAQAGDTVAVLGIGGLG
HMALQYARRMGFKVIAIGRGSDIAQDALKLGAHLYIDTNEEDATARLKSLGGAQAIVTMI
DHAETVSGLLAGLAPEGRLVVLNPSKQPLQVPAGLLVGGQRSILGSITGTPYENEKTLNF
SVLADVRPWIETMPLEKAYDAYQRMKSGDVKFRMVLTMNRPD
>tr|A4JTJ4|A4JTJ4_BURVG Alcohol dehydrogenase GroES domain protein OS=Burkholderia vietnamiensis (strain G4 / LMG 22486) GN=Bcep1808_6708 PE=3 SV=1
MKAVYRAVQVTKPGVLELVERETPLPADGQVLIEVEACGICGADARDIENPGRNTPHPRV
PGHEVVGRIAALGTSAPSIWKIGQRVGVGRLGGHCNECAQCRQGNFQLCVNQPVVGAMCD
GGYAEMMLARSTGLVSIPDDLKAEEAAPILCAGIATFNALKKSGAEAGDTVAIVGIGGLG
HMALQYARRMGFRVVAIGRGDEIANEAMTLGAHVYIDANAEDPAARLTEMGGACAIVTTV
GQADVIAKLLPGLAPQGRLILLGVGKDPLPVSIGYLVSGERGIAGSITGTPYENEKALNF
SVLTGVRPMIETMPLEQASEAYRRMRSGDVRFRMVLTMKR
>tr|B1Z4B9|B1Z4B9_BURA4 Alcohol dehydrogenase GroES domain protein OS=Burkholderia ambifaria (strain MC40-6) GN=BamMC406_6148 PE=4 SV=1
MKTVYRAMQITRPGFLELVERPTPTPGTGEVLIEVEACGICGADVGDVEGASTEVQPPRV
PGHEVVGRIVALGAHVPSIWKVGQRVGVGRLGGHCNECVQCRKGHFQLCQNQPFVGATCD
GGYAEMMLARATGLVSIPDELDAEEAAPILCAGIATFNALKKCGAEAGDTVVVLGIGGLG
HMALQYARRMGFRVVAVGRGNDIADDALALGAHIYIDTEQEDAVAKLGSMGGAQAILTTI
AHPGTVSALMAGLAPQGRLVLLGAGKDPLPVSTGQMVVGERSMLGSITGTPYENESTLSF
SVLAGVRPKIEVMPLEQANDAYRRMKSGDVKFRMVLTTSAHRK
>tr|Q0B1I8|Q0B1I8_BURCM Alcohol dehydrogenase GroES domain protein OS=Burkholderia ambifaria (strain ATCC BAA-244 / AMMD) GN=Bamb_6441 PE=3 SV=1
MKTVYRAMQITRPGFLELVERPTPTPGTGEVLIEVEACGICGADVGDVEGASTEVQPPRV
PGHEVVGRIAALGTHVPSIWKVGQRVGVGRLGGHCNECVQCRKGHFQLCQNQPFVGATSD
GGYAEMMLARATGLVSIPDELDAEEAAPILCAGIATFNALKKCGAQAGDTVVVLGIGGLG
HMALQYARRMGFRVVAVGRGNDIADDALALGAHIYIDTEQEDAVAKLGSMGGAQAILTTI
AHPGTVSALMAGLAPQGRLVLLGAGKDPLPVSTGQMVVGERSMLGSITGTPYENESTLAF
SVLAGVRPKIEVMPLEQANDAYRRMKSGDVKFRMVLTTSAHRK
>tr|Q3BT49|Q3BT49_XANC5 Putative Zn-dependent alcohol dehydrogenase OS=Xanthomonas campestris pv. vesicatoria (strain 85-10) GN=XCV2333 PE=4 SV=1
MKTTYRAMQVTRPGFLELVERPAPLPGIGEVLIEVEACGICGADASDIERADPALQPPRV
PGHEVVGRIAALGEHTPSIWKVGQRVGVGRMGGHCNECVQCRQGRFQLCLNQPITGASRD
GGYAEMMLARATGLVSIPDELDAEEAAPILCAGIATFNALKKCGAQAGDTVAVLGIGGLG
HMALQYARRMGFKVIAIGRGSDIAQDALKLGAHLYIDTNEEDATARLKSLGGAQAIVTMI
DHAETVSGLLAGLAPEGRLVVLNPSKQPLQVPAGLLVGGQRSILGSITGTPYENEKTLNF
SVLADVRPWIETMPLEKAYDAYQRMKSGDVKFRMVLTMNRPD
>tr|Q7VVP4|Q7VVP4_BORPE Probable alcohol dehydrogenase OS=Bordetella pertussis GN=BP2601 PE=3 SV=1
MKETYRAMQASRPGVLELVERRTPRPAAAEVLIRVEACGMCGADIADIEKAGPTVPPRVP
GHEVVGRIVALGGQVPPIWRLGQRVGVGRLGGHCNECDQCRQGRFQLCESQPIVGASCDG
GYAEMMLARATGLVSIPDELDAQEAAPILCAGVATFNALRKCGAQPGDLVAVVGIGGLGH
MALQYARRMGFRVVAIGRGADIATDAMALGAHAYIDNLEQNVVATLRRMGGAQAVLTTID
QAEAVSALLGALAPEGRLVVLNPGKSALQVSAGLLVGGQRSIVGSLTGTPHDNEKALNFS
VLVDARPSIEVWPLARADEAYRQLQSGAPRFRLVLAMGNTDQD
>tr|Q8XSN7|Q8XSN7_RALSO Probable alcohol dehydrogenase (Adh-ht) oxidoreductase protein OS=Ralstonia solanacearum GN=RSp0430 PE=4 SV=1
MPEKKTYKAMQVTGPGVLEMVERDTPTPAIGEVLIQVEACGICGADAGVIEGREAGLQYP
RVPGHEVVGRIVATGPGTASIWRVGQRVGVGRLGGHCNECEQCRRGQFQLCRNQPIVGST
QDGGYAEMMLARSTGLVSIPDTLSSEAAAPILCAGIATFNALRKSGAQAGDLVAIQGIGG
LGHMAIQYARRMGFRVVAVGRGTDIVNDVRALGAHIYIDTHIEDPAVRLRELGGAQVILT
TITDSAAASPLMSALAPQGRLLVVGVGQAPLAVMPSALVGGERMVQGTLTGSPFESEKAL
DFSVLTDVRPLIETMPLEKAHEAYQRMMSGQVKFRMVLTMNAG
