# Supplementary material for: Subdivision of the MDR superfamily of medium-chain dehydrogenases/reductases through iterative hidden Markov model refinement
Source: BMC Bioinformatics. 2010 Oct 27;11:534. doi: 10.1186/1471-2105-11-534 (PMC2976758; doi:10.1186/1471-2105-11-534)
Supplement: Additional file 4 — MDR family alignment figures. Illustrations showing the mafft MSAs from Additional file 3: mdr-sequences. Red sequence identifiers denote sequences from UniProtKB/TrEMBL, while blue correspond to sequences from Swiss-Prot. The position cscores are shown in a bar plot under the MSA. Positions that contain gaps in over 90% of the sequences have been removed from the alignment in order to increase readability. [file 1471-2105-11-534-S4.ZIP › mdr/MDR035.fasta]

>tr|A1CTH6|A1CTH6_ASPCL Zinc alcohol dehydrogenase, putative OS=Aspergillus clavatus GN=ACLA_083070 PE=4 SV=1
MTESLPSTMKAWLYSNASGGLEKHLTFNPEARTPGTLRQNHVLIQVISASINPADYKVPE
LGLASKVVITTPATPGMDFCGRVVIIGPDVSDFHPDQLVYGSIGIPSQFGSLGEYLVCAA
STIAALPEGVDPDHAATVGVAGQTAYQSLAPYVSAGEKVLINGGSGGVGIFAIQIAKLLG
CHVTTTCSTRNVQFCKDLGADEVIDYTQTDVLSTLKSQGHVYSHVVDHIGLPEGLYRECD
AFLLPGKVFVQVGAASMLTFARRLVRPSFLGGGKRKYVILLFKNNKADIVRIGEWIQQGK
VRVVVDSTYELQDAVKAFEKLRSGRARGKIIIHVGQKP
>tr|A1DN06|A1DN06_NEOFI Zinc alcohol dehydrogenase, putative OS=Neosartorya fischeri (strain ATCC 1020 / DSM 3700 / NRRL 181) GN=NFIA_055260 PE=4 SV=1
MKAWLYTNTTGGLEKNLELSTSARTPGPPGHDQLLIKVISASINPADYKVPEMPIVPRFF
VAYPATPGMDFCGQVVTAGPGATAFQPGQLVYGTTAAPTQFGSLGEYLLCGTANVALLPD
GVAPDHAATVGVAAQTAYQSIAPYVSQGDRVFINGGSGGCGIFAIQIAKALGCTVTTTCS
TRNVQFCKDLGADEVIDYTQEDVLGVLRARGQVYAHVVDHIGLPEGLYSQSHAFLLPGKE
FVQVGAVSMLTFVRRVVRPGFLGGGRRKYVIFMLKCNKGDITTLGEWMQQGKLRVEVDST
YELEDAVKAFEKLRSGRARGKIIIHVSTEA
>tr|A2QX61|A2QX61_ASPNC Contig An11c0270, complete genome OS=Aspergillus niger (strain CBS 513.88 / FGSC A1513) GN=An11g07750 PE=4 SV=1
MQAWLYSTTHPTLEQNLTLTPSAPTPPPPKNTQLLIRVHTCALNPADYKVPTMPVISTLL
IRKPASPCLDFAGEIVSTGPNVPSTLTPGKLVYGTLPLPTQFGPLAEYVVAEAEHVQIIP
EGVEVDHAATVGVAGQTAWQAIAPYVTPDAGDKVLIVGASGGCGIYGVQIAKALGCEVTA
VCSGKNVEFVKGLGADEVIDYTVEDVVEVMKAKGKVYKLVVDHVGEPWELYRESEKFMVR
GGVFTQVGANWMPTFAVRFIRPGFLGGGRMKYVPIFWKSNKKDLTKVGELIAEGKVKVVL
DSVFRFGDAPKAFEKLRGGRARGKVVVHVTERS
>tr|A4RCV8|A4RCV8_MAGGR Putative uncharacterized protein OS=Magnaporthe grisea GN=MGG_09007 PE=4 SV=1
MAEEKKTMRAWQLSGPGDVAKTLQLNDAAPYPSQPLKKGQVLTQVKAASINPADYKFPAV
PVVGRLMVSAGKIPGMDCAGVVVKAGPDSAYKVGDRVLGRVDPRGSQGTLAEYTILEHEG
SAKIADNVTFEEAAGANTAALTGLQPIAANIKEGSDAKVFINGGAGGTGTYAIQIAKQLG
CHVTATCSTAKAQFCKDLGADEIIDYKTSDVVAELKKKGQVFDLAVDLVGFSPGNLYTGS
PDYLRPEAKYIAVGGAANSAVVTSMVKGLMLPGFLGGGKRKMEFYMTSNNHNDLSRVSEW
LANGKIKTVTHKTFPFEQVKEAFAELKTGRAAGKIIITL
>tr|B0Y0H8|B0Y0H8_ASPFC Oxidoreductase, zinc-binding, putative OS=Aspergillus fumigatus (strain CEA10 / CBS 144.89 / FGSC A1163) GN=AFUB_046250 PE=4 SV=1
MSPILWLLPPTKFLSESKSIAVNPADPIFAELGRLARCLVRPHPIPGMDFSGEVVATGSN
VTSVNIGDRVFGRVETQKGQAGCMAEYTRAEIEGCVPIPPGIDWGHAAGAGTAAITAYES
LVLNSKPGDLVFINGGAGGVGTFAIQFAKAHGCRIIVSCSTAKIGICKELGADEVIDYPK
EDLVSVLKEKGKVIDLVVDYAYREEVNLCKASHDFLVDGATFVMVPGGISSAILRVVSKN
SLCPHMLGGGKAKFKAYFAKSNRTAFQQISEWMAAGKVRTVIDSVFEFDDMPRAIERIKS
GKTCGKIIVHV
>tr|B0Y803|B0Y803_ASPFC Zinc alcohol dehydrogenase, putative OS=Aspergillus fumigatus (strain CEA10 / CBS 144.89 / FGSC A1163) GN=AFUB_075640 PE=4 SV=1
MELPSTMKAWLYSNTTGGLENNLELSTSARTPGPPGHSQLLIKVISASINPADYKVPEMP
IVPRFFVSYPATPGMDFCGQVVAAGPGATAFQPGQLVYGTTAAPAQFGSLGEYLLCKTEH
VALLPDGVAPDHAATVGVAAQTAYQSIAPYVSAGDRVFINGGSGGCGIFAIQIAKALGCS
VTTTCSTRNVPFCKELGADEVIDYTQDDVLAVLRARGPVYAHAVDHIGLPEALYSQSHMF
LLPGKAFVQVGALSMLTFVRRVVWPGFLGGGRRKYVIFMMKSNQRDIATLGEWMQQGKLR
VEVDSTYELEDAVKAFEKLRSGRARGKIIIHVSTESS
>tr|B2ACI5|B2ACI5_PODAN Predicted CDS Pa_3_1110 OS=Podospora anserina PE=4 SV=1
MASTIPTTMKAHIYTNTSPTLEANLSISTSVPTPTVSGPNELLIQVLSASINPADHKVPE
LPGPVRRLVIKTPATPGMDFCGRVVQAGTKVDSIALGDIVYGRLGPKQHGSLGEYIIAPA
NAVAVLPKEGVTVDEAAAIGVAGLTAYQAIQPNVKKGDKIFINGSSGGVGCFAVQIAKVL
GCHVTASCSPAKAELVKSLGADEIIDYTTTDVCEYLRAKGKVFAQVLDNVGTPDNLYKAS
DDFLIAGGKFVQVGSPLSLGALRSAASRALLPSFLGGGKSKYEVYTIRDSAEDLKVLGQW
IKEKKIKVVIEQTYEFEDVPKAFAKLRTGKSAGKLVIHVGK
>tr|B2VYU3|B2VYU3_PYRTR Zeta-crystallin OS=Pyrenophora tritici-repentis (strain Pt-1C-BFP) GN=PTRG_02583 PE=4 SV=1
MSNCRAWRIPVPGNVSANLELVTIPRPSADHLDKHAVLVQVVSASIYKGDWFPIEIGGIS
KIMGSYPRSPGYDFGGYVVAVGRKVTGVNPGDPVFGRMDPFKQGSLAEYIVAPFEGLAVL
PSNVDPRLAGTVGTCALAAYQAIAPFVEPGDKVLINGGSGGVGTFGIQIARALGCSVTVT
CSAEKAQLCKDLGAEDVIDYKHEDVMTALRQRGKIFAHVVDAIGGSPTDLFLGCDNFILP
GKKRHFAQVGGGITGASYVNTVVGTQLPHFLGGTRTKTKSIIATNTHEDMKQIAVWMGEG
KVKPVIDSTFSFEQVPDAFARHKKGGMAGKILIDVVESKEYAG
>tr|B2W869|B2W869_PYRTR Oxidoreductase domain containing protein OS=Pyrenophora tritici-repentis (strain Pt-1C-BFP) GN=PTRG_06007 PE=4 SV=1
MSQTHTTTAPTTTLPETMQAWQFTSITTTLSQALELNSSAPLPTAPLNPGEYLIQVHYAS
LNPVDYKLPELPLIPRLILPSPCTPGLDFSGRIVAASPTSTIPIGTMVFGKLEPKHRFGS
LGAYIIGSKEGTVPLPSGVSAEAGATLGVCGLVTYQCLQRNVKAGDHVLVNGGSGGTGTF
AVQIAKALGCVVTTTCSGANAQLCRDLGADHVIDYRTESVVDVLAASGRKYNFVLDNVGA
TAELYWQAPQFTAPDAKYVQIGSQVSVAFLYDLAWRFLVPSWLGGGQRAFAFGKTATNYE
DFVALGKMVAAGRVRPVMQEVVEFDGVRGAYEMLRAGRCRGKIVVRVLDEKDEQE
>tr|B2W9D6|B2W9D6_PYRTR Reticulon-4-interacting protein 1, mitochondrial OS=Pyrenophora tritici-repentis (strain Pt-1C-BFP) GN=PTRG_06594 PE=4 SV=1
MASTMKAWQYNSTKGGIEKNLQLNDAAPQPTIFDEQILVEVHAMALNPVDHKVTEGPLPL
RLIGTNITPGADFCGKVAKVGKKVDSFQIGEFVFGAKVGALTGGTLAQYVAVEKNMLTRL
PEGVKVEDAAGVGVVGLTEYQALVPNVKSGDKVFINGGSGGTGVYGIQIAKALGCHVTTT
CSTPNVDFCKSLGADEVIDYKTNDVVETLSAKGQIFSLVVDNIGTPANLYKAASAFLLST
GKFVQIGSTLSLGSIKTVGGNMLLPKFLGGGKNSYQMLMTKPSADALGQLAEWFKEGKLK
GVVDTVFDWEDAPKAFEKLKTGRAKGKVVVRVPQDKAKEKAADESA
>tr|B6GXB9|B6GXB9_PENCH Pc12g07660 protein OS=Penicillium chrysogenum Wisconsin 54-1255 GN=Pc12g07660 PE=4 SV=1
MASEQPSEMKAWLYSSTANGLEKNLSFDASARAPPALHGNNVLVQVLSASLNPADYKVPE
MGLVARKLVIGTPASPGMDFCGRVVVTGDDATEFSPGQLVFGCLSRPSQFGSLGEYLVAS
TSLLAPVPEGVEVDHAASIGIAGQTAYQSLAGYVSPGDKVFINGGSGGCGIFAIQIAKEM
GCHVTTTCSTKNVEFCHGLGADEVIDYSVQEDLVATLRDRGVVFDHIVDHIGYPAPMYRE
SHHFLAAGKTFVQVGASSMGTFVDRLIWPGFLGGGKRKYVIFFFKNTREDLVKIGEWVQK
GAVKIQLDTAYEFEDAVKAFEKLRSGRARGKIIVHVAKP
>tr|B6Q9Y7|B6Q9Y7_PENMA Zinc alcohol dehydrogenase, putative OS=Penicillium marneffei ATCC 18224 GN=PMAA_063000 PE=4 SV=1
MTDNTSQIPSIMTAWLWSSTAGGLQTNLYKSDTAYRPGQTLRPHQCLIKISSTSLNPADY
KVPEDAPSLLWKCVVSSPASPGMDFSGVVVATGAKVTNVRIGQRVFGCLPLPRQYGTLAE
YSVADAGLVVPVPEGVDLDDAATVGIAGQTALQVIKGQVQSGDHIFINGGSGGVGTYAIQ
IAKAYGCHVTATCSTRNVELLKSLGADEVLDYTTVDVVDYLRKQGPLFSLALDMIGKPDD
MYRESHNFLLPGKPYAQVGNESHLSTAGRLITPRILGGGQRPYQLVFFKNRYEDMKEIAD
LMQDGKVKPVIDTVFEFDDAVKAFERLRTNRARGKVIVRVAPRVE
>tr|Q0CHY5|Q0CHY5_ASPTN Predicted protein OS=Aspergillus terreus (strain NIH 2624) GN=ATEG_06699 PE=4 SV=1
MDSPQEHPHTPPRTMKAWLYSRTTNNLENNLHLDPAARMPGALRDDQILVRVISASLNPA
DYKVPELTSLTRVVIPTPATPGMDFCGQVVVAASAVKELRRGQLVYGSIGAPAQFGALGE
YLVCSARSAAPLPEGLAPDDAAAVGVAGQTAYQSVKPYVSAGDRVFINGGSGGCGVFAIQ
IAKLLGCHVTTTCSARNVELCKELGADEVIDYEAQDVLGVLKGKGQVFSLVVDHVGAPDA
LYRECDAFLLPGKAFVQVGSTSLLSSSILSFADRLNRREDLVQIGEWIQQGKIKVVIDST
FAFEDAVQAFEKLRSHRARGKIIIHVSDKGGQE
>tr|Q0CJC5|Q0CJC5_ASPTN Predicted protein OS=Aspergillus terreus (strain NIH 2624) GN=ATEG_06209 PE=4 SV=1
MASTVPSTMKAWQFSSAYPTIEANLKLNNNAPLPDGAKNLGPDQVLVKVIAAGLNPVDFK
FAEIPWLGRFIVGSPSTPGMDFAGRVVATGPNTKSVAVEDLKPGQLVFGRLDSPCKFGTL
AEYTIAPRKGCVAIPPGARVIETACVASVGLTAYQSIVYRLKDHAGKRVFLNGGSGGCGT
FGIQIAKQMGCHVTTSCSTPNVDLCRSLGADTVIDYKKTDVIAELKKMQPFDLVVDNVGV
PTDLYWAAPSFTNPGAPYVQVGALAVTPGFILGNFFKARWPGWLGGGKRPWEFMHIESNV
QDYEQLGRWMQEGKLRAVVDEVFGMQDDGAVKAYQKLRTGRAKGKIIVKIDETWED
>tr|Q0U6M3|Q0U6M3_PHANO Putative uncharacterized protein OS=Phaeosphaeria nodorum GN=SNOG_12591 PE=4 SV=1
MSSDTTTCRTWRITAPGNITANLELVTIPRPTADHLDKNSLLIRVVSSSIYKGDWYPVEL
GGVSKVLGVSYPNTPGYDYGGHVVAVGRKVTDVKPGDVVFGRMDPMKQGSLAEYIVAPVE
GVAVLPQGVSPRQAGTAGTCALAAYQSLAPFVEPGDRVLINGGSGGVGTFGIQIARALGC
SVTVTCSTEKIRLCSDLGADDVIDYKREDVLKALQKRGHVFAHVVDAIGGSPPELYTLCD
QIMVPGKKRHFASVGGSINAASAVNMYSGSMRPSWLGGSKTKWTPIIATNVHKDLAQIAV
WMGEGKVRAAIDSTFSFEQVPEAFVRHKKGSVAGKILIDVMEGGGEVLPSKEMA
>tr|Q0U6Z9|Q0U6Z9_PHANO Putative uncharacterized protein OS=Phaeosphaeria nodorum GN=SNOG_12465 PE=4 SV=2
MVLALLTTACLASLTLASFDANLNYQSPSRRHAGLGIDVPKVAKRSLVKRATPWDPAQLN
FTHGVASGDPYPHSVILWTRIAPSLEHDRSNVTVSGYVDLYSHETEKYIKASPNPVCTEY
RVGTDRNFSSVVDSGTAYTTSDIDFTIKVSVEAKNLEPFQTYYYQFTVCGSSNKSPVGRT
KTSPNEDDSVSKVGLAVFSCSNYPNGYFNAYGNAARKDDVDFFVHLGDYIYEGGKGVAGK
DSRATAPRGEIFSLYDYRTRIGQYRTDLDLRLAHQNFAWITTWDDHEVANNGYRDGFSGM
NNTEASFLKFGRISVDSRKMNAVRAYFEWMPIRQVDLDDNLRIWRNFKMGKLFDLVMLDT
RNYDRSITTLDWNDDYIAELKDDAGRSLMGSRQENWFYRTLSESSDRGAQWRVIGNQIIF
SSVNQTVLYGGDGINADQWDVTGDSHANWVSDLVWLDKTPYDQATGAGAIGVEFAGTAVS
SSGYGAGRSIANASTLAARLVSDNRELQWTEGYYRGYYELHISPEELNARYYATRNPFEV
SLANFTVKAGANHLDRNVAGGRVESGALQRGETVPTNLTLNTATGEWNVTGFEKMFVTYP
AANTTSAPLRIMTRGMEKNLHINDNAPIPVPNDNEILVQVHAMALNPVDHKITESPAPLR
LLGSVFTPGSDFSGKVAEVGKNAEGFTKGQFVFGAKMGEYLNGTLAQYVVVKKELAAVLP
EGVDPQVAATAGICGLTEYQAIAPNVKAGDKVFINGGSGGTGSFGVQIAKALGCHVTTTC
SAANVELCQSLGADEVIDYKSTNIVQSLSSKGPIFKHVVDNIGTPANLYKASNAFISPGG
GFSQIGATPSLGSALQIGSNMLRPGFLGGGKAKYQLLMTQASKPNLEQLGQWMQEGKLKP
VVDSIFEWEDAPKAYEKLKSGRAKGKIVVKVPQDKE
>tr|Q2KH15|Q2KH15_MAGGR Putative uncharacterized protein OS=Magnaporthe grisea 70-15 GN=MGCH7_ch7g170 PE=4 SV=1
MAEEKKTMRAWQLSGPGDVAKTLQLNDAAPYPSQPLKKGQVLTQVKAASINPADYKFPAV
PVVGRLMVSAGKIPGMDCAGVVVKAGPDSAYKVGDRVLGRVDPRGSQGTLAEYTILEHEG
SAKIADNVTFEEAAGANTAALTGLQPIAANIKEGSDAKVFINGGAGGTGTYAIQIAKQLG
CHVTATCSTAKAQFCKDLGADEIIDYKTSDVVAELKKKGQVFDLAVDLVGFSPGNLYTGS
PDYLRPEAKYIAVGGAANSAVVTSMVKGLMLPGFLGGGKRKMEFYMTSNNHNDLSRVSEW
LANGKIKTVTHKTFPFEQVKEAFAELKTGRAAGKIIITL
>tr|Q2UD10|Q2UD10_ASPOR Zinc-binding oxidoreductase OS=Aspergillus oryzae GN=AO090012000365 PE=4 SV=1
MKAWLYSSTKGGLEKNLVFSPDARTPGSPQGDQLLIRVISTSINPADYKAPAMSTVCGKV
LIATTPASPGMDFCGRVIAVGSDPAARQFTPGQLVLGCLGMPRQFGTLGEFILASANNTA
PLPLGVDPDAAATIGVAGRSSYQSIVPYISTPGSRVFINGGSGGCGVYGIQIAKLLGCHV
TVTCSTRNVQFCRDLGADEVIDYTAQDVLEVLKSQGQVFDHVVDHIGSPEGLYQECHSFL
KPGKVFVQVGASSMLTFAHRLIRPSLLGGGKRKYVALLMKSHNDEFTQIANWIREGKIRV
EFDAVYEFEDTVRAFERLRSGRTRGKIVIHVTSPDILKTMWTCVFKERIKKQETAVKQKH
IRKANK
>tr|Q4WFI2|Q4WFI2_ASPFU Oxidoreductase, zinc-binding, putative OS=Aspergillus fumigatus GN=AFUA_3G02130 PE=4 SV=1
MSPILWLLPPTKFLSESKSIAVNPADPIFAELGRLARCLVRPHPIPGMDFSGEVVATGSN
VTSVNIGDRVFGRVETQKGQAGCMAEYTRAEIEGCVPIPPGIDWGHAAGAGTAAITAYES
LVLNSKPGDLVFINGGAGGVGTFAIQFAKAHGCRIIVSCSTAKIGICKELGADEVIDYPK
EDLVSVLKEKGKVIDLVVDYAYREEVNLCKASHDFLVDGATFVMVPGGISSAILRVVSKN
SLCPHMLGGGKAKFKAYFAKSNRTAFQQISEWMAAGKVRTVIDSVFEFDDMPRAIERIKS
GKTCGKIIVHV
>tr|Q4WMK4|Q4WMK4_ASPFU Zinc alcohol dehydrogenase, putative OS=Aspergillus fumigatus GN=AFUA_6G09590 PE=4 SV=1
MELPSTMKAWLYSNTTGGLENNLELSTSARTPGPPGHSQLLIKVISASINPADYKVPEMR
IVPRFFVSYPATPGMDFCGQVVAAGPGATAFQPGQLVYGTTAAPAQFGSLGEYLLCKTEH
VALLPDGVAPDHAATVGVAAQTAYQSIAPYVSAGDRVFINGGSGGCGIFAIQIAKALGCS
VTTTCSTRNVPFCKELGADEVIDYTQDDVLAVLRARGPVYAHAVDHIGLPEALYSQSHMF
LLPGKAFVQVGALSMLTFVRRVVWPGFLGGGRRKYVIFMMKSNQRDIATLGEWMQQGKLR
VEVDSTYELEDAVKAFEKLRSGRARGKIIIHVSTESS
>tr|Q5AW03|Q5AW03_EMENI Putative uncharacterized protein OS=Emericella nidulans GN=AN7527.2 PE=4 SV=1
MGPTQLPASTSPTLTLAHPTVAETQQIWSQTSDIWTDALSVPQYLEEYAYLLTVPLARDH
GITQWILVDSLDKPTVPANDLNGREGTRRILASCETFRKRALLANRLASDDTKNRCTDIL
VHGVASVFCDPQLRGRGYASRLFKELSHILPQWQAGEVEKPRGVGSVLYSDIDPAFYKRQ
GWVPFPSYHLEFEPVQLEHTAEPLYAENLASLCQRDEEILRASMSSPSTMGDRGKTRFAI
IPDHDHMLWHHAKEEFGAHKLFGGSKKPEIKGAIAGPAGNRVWAIWMHRFYRHPQGNDSA
ANTLYILRLVTETPSPASESIRAVLRAAQSEAANWGLGKVKLWNPPRDLEEAIRASGVKF
EKKKREQDSVPCLNWFGEESPDEMEWVLNENVQSTRVPSDIKLAINMSSTTHSPIPPTMK
SWLYSSTQPSVISNLSFTASAPSPPLPSYANQLLIKVFTTSLNPADHKVPQHATIPFTGG
RTLICGLPASPGLDFAGKIVSVHPKNRTEFEPGQLVYGCLARPRTFGTTGEYILADANDV
AHLPEGVSVDDAACLGVAVRTAYQSLKNYLDLSKFEGGSGPRVFINGGSGGCGVFAIQIA
KMLGCQVTTTCSGRNIELVRDLGADEIIDYTTTNVTETLKTKGLVYDHVIDHIGLPGNLY
AECHHFLKPSGVWVQVGAGSILTAFWRAITPRFLGGGRRWFVPLMMANSKEDLVEVGNLL
KEGKLRTVKDGNRVWEFGDVKKAYELLASGRARGKIVIRVAED
>tr|Q7S3S7|Q7S3S7_NEUCR Predicted protein OS=Neurospora crassa GN=NCU04940 PE=4 SV=1
MASEIPPTMRAWQYSQTTGGLEQNLVLKDDVPVPTLSPRVGDKELLIEVLSASINPSDYK
IAELPLNLGRAVVRTPATPAWDFCGRVVKTTNIVDNFRVGEIVFGRQAPTQHGACGQYIV
ASANACASLPSGVDVDEAASLPCAGLTAYQTIAPNVKPGDKVFLNGGSGGVGSFGIQIAK
ALGCHVTVSCSAAKAEQCKALGADDIIDYTAVDVCQALKERGQVFKLSVDNVGLPAELYK
AGDDYLLPDGKFVQVGGPVSLAALSSTMSRLLRPSFLGGGKRKFQLYTLMGDQHQDLAIL
GQMVAEGKIKPVVEHAYDFEDVPTAFRDLRKGKTHGKLVIHVSEKGA
