# Supplementary material for: Subdivision of the MDR superfamily of medium-chain dehydrogenases/reductases through iterative hidden Markov model refinement
Source: BMC Bioinformatics. 2010 Oct 27;11:534. doi: 10.1186/1471-2105-11-534 (PMC2976758; doi:10.1186/1471-2105-11-534)
Supplement: Additional file 4 — MDR family alignment figures. Illustrations showing the mafft MSAs from Additional file 3: mdr-sequences. Red sequence identifiers denote sequences from UniProtKB/TrEMBL, while blue correspond to sequences from Swiss-Prot. The position cscores are shown in a bar plot under the MSA. Positions that contain gaps in over 90% of the sequences have been removed from the alignment in order to increase readability. [file 1471-2105-11-534-S4.ZIP › mdr/MDR036.fasta]

>sp|Q4J781|ADH_SULAC NAD-dependent alcohol dehydrogenase OS=Sulfolobus acidocaldarius GN=adh PE=3 SV=1
MKAMLLHKFGEPLRLEDMDVPKVGVGQVLVKVDYAGVCHTDLSVRSGAIFNRISSSKPTL
PLVIGHEIAGEVVELGGNVEGFKKSDKVLIDPWIGDGSCHYCKIGEDQYCDNPKWLGINV
NGGYGEYVLVPDYRYMFKLRNLSTSTASPLACSGVTAYRALRLANLDPSKSVMIIGAGGG
LGSIAVQIAKAIHGSFIIGVDVSEEGLKLATNLGADYVTSKVDEEEVRKITTGRGVDAII
DFVGSEFTTSNYYTLLAKLGRYVKVGTYGGGLPHDAGLRLHSMGWQFIGTLTGNRKDFLE
VLELAENGKIKPMITKVLSLEEANDALDNLEKGKVSGRQVLKVT
>sp|P39462|ADH_SULSO NAD-dependent alcohol dehydrogenase OS=Sulfolobus solfataricus GN=adh PE=1 SV=1
MRAVRLVEIGKPLSLQEIGVPKPKGPQVLIKVEAAGVCHSDVHMRQGRFGNLRIVEDLGV
KLPVTLGHEIAGKIEEVGDEVVGYSKGDLVAVNPWQGEGNCYYCRIGEEHLCDSPRWLGI
NFDGAYAEYVIVPHYKYMYKLRRLNAVEAAPLTCSGITTYRAVRKASLDPTKTLLVVGAG
GGLGTMAVQIAKAVSGATIIGVDVREEAVEAAKRAGADYVINASMQDPLAEIRRITESKG
VDAVIDLNNSEKTLSVYPKALAKQGKYVMVGLFGADLHYHAPLITLSEIQFVGSLVGNQS
DFLGIMRLAEAGKVKPMITKTMKLEEANEAIDNLENFKAIGRQVLIP
>sp|P50381|ADH_SULSR NAD-dependent alcohol dehydrogenase OS=Sulfolobus sp. (strain RC3) GN=adh PE=3 SV=1
MRAVRLVEIGKPLVLKDIDIPKPKGAQVLIKVEAAGVCHSDVHMRQGRFGNLRIVEDLGV
KLPVTLGHEIAGKIEEMGDEVVGYSKGDLVAVNPWQGEGNCYYCRIGEEHLCDSPRWLGI
NFDGAYAEYVLNPHYKYMYKLRRLNAVEASPLTCSGITTYRAVRKASLDPTKTLVVVGAG
GGLGTMAVQIAKAVGGATIIGVDVREEAVETAKRAGADYVINASVQDPLAEIRRITEGKG
VDAVIDLNNSEKTLSVYPKALAKQGKYIMVGLFGADLHFHAPLITLSEIQFVGSLVGNQS
DFLGIMRLAEAGKVKPMITKTMKLEEANEAIDNLENFKAVGRQVLIP
>sp|Q96XE0|ADH_SULTO NAD-dependent alcohol dehydrogenase OS=Sulfolobus tokodaii GN=adh PE=1 SV=1
MRAMRLVEIGKPLKLEDIPIPKPKGSQVLIKIEAAGVCHSDVHMRQGRFGNLRIVEDLGV
KLPVTLGHEIAGRIEEVGDEVVGYSKGDLVAVNPWEGEGNCYYCRIGEEHLCDSPRWLGI
NYDGAYAEYVLVPHYKYLYKLRRLSAVEAAPLTCSGVTTYRAVRKASLDPSKTLVVIGAG
GGLGTMAIQIAKAVSGATIIGVDVREEALEAAKRAGADYVINASSQDPVSEIRRITQGKG
ADAVIDLNNSEKTLSIYPYVLAKQGKYVMVGLFGADLKYHAPLITLNEVQFIGSLVGNQS
DFLGIMSLAEAGKVKPMVTKTMKLEEANEAIDNLENFKAVGRQVLVP
>tr|B3T766|B3T766_9CREN Putative zinc-binding dehydrogenase OS=uncultured marine crenarchaeote HF4000_APKG3B16 GN=ALOHA_HF4000APKG3B16ctg1g18 PE=4 SV=1
MKAAQIIEPNKPLKISEIDTPTPTGKQVLVKVKAVGVCHSDLHLWEGGYDTGDGFMKVTD
RGVKFPVIPGHEVVGTVAEIGDSVEGIRVGDDVLVYPWIGCGSCPTCEKGDTNLCEAPQS
LGVFQDGGYAEYSLIPDYKFLAKISGIDLEGAASLACSGLTAYTAVKKAISNSPENILII
GAGGLGLMGVQITKALCNANIICADLDDERLKKAIELGADNVINTNAIGYGQPEASKNIM
SICNGKGVDSIIDFVNAPPTFKLGLSVLRKRGNVVLVGLFGGAANLSLVTIPLKAITIQG
AYTGNYNDMIELLDLAKRGVIKPIISKHYSLDEVNNALEDLKNRKIVGRSVINP
>tr|A0RXG2|A0RXG2_CENSY Zn-dependent alcohol dehydrogenase OS=Cenarchaeum symbiosum GN=CENSYa_1407 PE=3 SV=1
MEPGKPLEVSELESPSPRGEEVIVKVTSAGVCHSDLHLWEGGYDMGDGEFLKVTDRGIKY
PVTPGHEIAGTVLEAGPDAKGFSKGDPVLIYPWVGCGRCPACREGSENLCDTPGSVGLFL
DGGYAELVRVPSYRYLVGIDGIDPDGATSLACAALTAYNSVKKADAASPGFIVVIGAGGL
GLMGVQIAKAVTKAKIICVDLDDNKLKMAREMGADFVVNSNVIGSVSAGSGSAAQKIISL
CDGKGAESVIDFVNSPQTAQMGLAVLRKRGSLILVGLFGGKMELSLVTIPLKSITIQGAY
TGSYSDMKELVELARKGIIKPKITRRYGLDEANEALGDLKARKINGRAVINP
>tr|A9A206|A9A206_NITMS Alcohol dehydrogenase GroES domain protein OS=Nitrosopumilus maritimus (strain SCM1) GN=Nmar_0523 PE=3 SV=1
MKSAKIPGPNEPLTISETENPKPSGTQVLLKVKSEGVCHSDLHLWEGGYDLGDGQFLKVT
DRGVKYPVTPGHEIVGTIEEIGENVSNVTVGDDVLVFPWMGCGECPACKVGNENLCDAPK
SMGLFQNGGYADYVLVPNSKYLAKLDGVDPDAATSLACSGLTAYTAIKKANQNSPEFIVI
VGAGGLGLMGVQIASEITNAKIICVDLDDAKLATAKEMGAHFTVNSKDSETVQKIMSICN
DKGADSVVDFVNAPPTVKTGLAVLRKRGNLVLVGLFGGSLELSLVTIPLKSITIQGAYTG
NYNDMVELLGLARKGTINPVISKRYSLDEANSALQDLKDRKILGRAVINP
>tr|Q976Y8|Q976Y8_SULTO 344aa long hypothetical alcohol dehydrogenase OS=Sulfolobus tokodaii GN=ST0053 PE=3 SV=1
MKAMLIKEFGKPLKLEDVDVPKLKQNQVLIRVRSAGVCHTDVSVRSGTIYKRVSVNPPKL
PFIPGHEIAGIIEDVGDEVIGFTKGDKVIVNPWQGEGNCYYCKIGEEQYCDFPTWLGIST
NGGYAEYVVSNFNYVYKVNKLSVEEASPLACAGVTAYRAARLANLTPSKYVMVIGAGGGL
GSFGVQIVKALYGSTVIAVDINEEGLKLASRLGSDYVMNAKDQSLLQEILRITEGRGVDA
ILDFVGSESTTKNYYTILAKLGRYIKVGTFGGGLPQEAGLKLHSMGWEFIGTLTGNRRDF
LEIIKLAESGKIRIVITKLSLEEANEALNNLESNKVTGRQVLIP
>tr|B3S5X9|B3S5X9_TRIAD Putative uncharacterized protein OS=Trichoplax adhaerens GN=TRIADDRAFT_29716 PE=4 SV=1
MKAAQVVEAGAPLQLQEVPLPKATHDEVVIKVISVGVCHSDLHLWDGGYDLGGHYPVTPG
HEIVGSVHQMGDEVVDFAVGDNVLVFPWIGCGQCPICQAGDDNVCDKPRSIGIFCNGGYA
EYVIIPSYKYLAKISGVDFHAATSLACSGLTAYNAIKKANVRSPEYLVIIGTGGLGLMGI
QLAKATTQAKIICVDIDDQKLNIAKNLGADFIVNSSDGNAVQKIYSICPKGVDSVVDFVN
ASPTAKIGLSILKKRGNLVLVGLFGGSIEISLVTIPLKTLIIQGAYTGTYREMVELLQLA
KEGIINPIISKQYSLQEANTALNDLKQRKIVGRAVIIP
>tr|A8TMM7|A8TMM7_9PROT Probable NAD-dependent alcohol dehydrogenase OS=alpha proteobacterium BAL199 GN=BAL199_03334 PE=4 SV=1
MRSYSLMEPGKPFQAIDKPDPVPTGTEVLLKVTRAGVCHSDIHISDGYFDLGGGKVLNIV
DRGQKFPITLGHEVLGEVIAAGPDAKDAPIGKTMLVHPWLGCGECSACKAEQENHCPTMR
SIGVFRDGGYATHCVVPHPKYLVDIGNVDPSIATPYSCSGVTVYSALKKALPIRDDEWLA
IMGAGGLGLSAVAIAKAMGVKNIISVDIDDSHLTAAKDMGATATLNPKSTDSAVAALQKL
AGGELRAVVDTVGGEATANLGIAAVRKGGRYVIVGLYGGQISISLPTIPMRAVSILGSYV
GSLDELKELMELVKTGTVKPIPISTRPVETAYDTLQDLKAGKIVGRVVLTND
>tr|Q7WVD0|Q7WVD0_9GAMM 6-hydroxyhexanoate dehydrogenase OS=Acinetobacter sp. NCIMB9871 GN=chnD PE=4 SV=1
MHCYCVTHHGQPLEDVEKEIPQPKGTEVLLHVKAAGLCHTDLHLWEGYYDLGGGKRLSLA
DRGLKPPLTLSHEITGQVVAVGPDAESVKVGMVSLVHPWIGCGECNYCKRGEENLCAKPQ
QLGIAKPGGFAEYIIVPHPRYLVDIAGLDLAEAAPLACAGVTTYSALKKFGDLIQSEPVV
IIGAGGLGLMALELLKAMQAKGAIVVDIDDSKLEAARAAGALSVINSRSEDAAQQLIQAT
DGGARLILDLVGSNPTLSLALASAARGGHIVICGLMGGEIKLSIPVIPMRPLTIQGSYVG
TVEELRELVELVKETHMSAIPVKKLPISQINSAFGDLKDGNVIGRIVLMHEN
>tr|Q9F7D8|Q9F7D8_9GAMM Alcohol dehydrogenase OS=Acinetobacter sp. SE19 GN=chnD PE=4 SV=1
MHCYCVTHHGQPLEDVEKEIPQPKGTEVLLHVKAAGLCHTDLHLWEGYYDLGGGKRLSLA
DRGLKPPLTLSHEITGQVVAVGPDAESVKVGMVSLVHPWIGCGECNYCKRGEENLCAKPQ
QLGIAKPGGFAEYIIVPHPRYLVDIAGLDLAEAAPLACAGVTTYSALKKFGDLIQSEPVV
IIGAGGLGLMALELLKAMQAKGAIVVDIDDSKLEAARAAGALSVINSRSEDAAQQLIQAT
DGGARLILDLVGSNPTLSLALASAARGGHIVICGLMGGEIKLSIPVIPMRPLTIQGSYVG
TVEELRELVELVKETHMSAIPVKKLPISQINSAFGDLKDGNVIGRIVLMHEN
>tr|A1W7P8|A1W7P8_ACISJ Alcohol dehydrogenase GroES domain protein OS=Acidovorax sp. (strain JS42) GN=Ajs_2098 PE=4 SV=1
MRCYCVMHHSKPLELVERETPQPVGTEVLVRVKAAGLCHTDLHIWEGFYDLGGGKRMNLA
DRGIKPPLILSHEICGEVVAAGPDAGEVPTGSRYVIHPWIGCGECPTCLRGDENLCLKGR
ALGVARPGGFADYVIVPHPRYLVNIDGLDDAEAAPLACAGVTTYSAIKKLGEGIHREPVV
MIGAGGLGLMAIEVLKALGGKGAIVVDIDPAKREAALAAGALAVIDGKAADATSQIIAAT
EGGAGQILDLVGSSATVSLAMQSARRGGHIVICGLMGGDLTISLATIPLRPLCIEGSYVG
TLAELRELVELVKRTGMKSIPVSRRPMAQVNQAIDDLHHGKVIGRAVLIP
>tr|A4YQV4|A4YQV4_BRASO Putative NAD-dependent alcohol dehydrogenase OS=Bradyrhizobium sp. (strain ORS278) GN=BRADO2457 PE=3 SV=1
MPDHGSESMKSFKVTDFNAPLTEVDEPTPQPFGKQVLIKVKAAGVCHSDLHIWEGGYDLG
HGRKPLSLKDRGVSLPRTMGHESAGEIVAFGPEVTEAEKGGLKVGDVALVYPWIGCGKCA
TCLAGDENMCLKPASLGVYCDGGYADHMTVPHPRHLIDLKGLDPVTTAPYACSGVTTYSA
LKKVETDFDTPIVIFGAGGLGLMALSLLKAMGGKGAIVVDIDARKREAALAAGALAAVDG
KAPDALEQLNKAAGEPIRAVIDLVGNAATAQLGFDCLTKGGKLVIVGLFGGGAPWALPLI
PIKAVTIQGSYVGNLRETKELLDLVRAKNIAPIPVTPMPLARANDALHELQKGQLVGRAV
LTP
>tr|A5EFJ1|A5EFJ1_BRASB Putative NAD-dependent alcohol dehydrogenase OS=Bradyrhizobium sp. (strain BTAi1 / ATCC BAA-1182) GN=BBta_2803 PE=3 SV=1
MKSFKVTDFNAPLTEVDEPTPQPFGKQVLIKVKAAGVCHSDLHIWEGGYDLGHGRKPLSL
KDRGVSLPRTMGHESAGEIVAFGPDVTEAEKGGLKVGDVALVYPWIGCGKCATCLAGDEN
MCLKPASLGVYCDGGYADHMTVPHPRHLTDLKGLDPVTTAPYACSGVTTYSALKKIEKDL
DTPIVIFGAGGLGLMALSLLKAMGGKGAIVVDIDARKREAALAAGALAAVDGKAPDALEQ
LTKAAGEPIRAVIDLVGNAATAQLGFDCLTKGGKLVIVGLFGGGAPWALPLIPIKAVTIQ
GSYVGNLRETKELLDLVRAKNITPIPVTPMPLVKANDALRELQSGKLVGRAVLTP
>tr|B3QGJ5|B3QGJ5_RHOPT Alcohol dehydrogenase GroES domain protein OS=Rhodopseudomonas palustris (strain TIE-1) GN=Rpal_4176 PE=4 SV=1
MRSFRVTDFGKPLSEDNRPTPELTGTQVLVRVKAAGICHSDLHIWEGGYELGHGRKKLSL
ADRGVALPLTMGHETVGEIVAAGPNAKDAKIGQVALVYPWIGCGECDVCKAGDENMCLKP
RFLGVYCDGGYSDELIVPHPRYLLSLDGLDPVTAAPYACSGITTYSALKKLDFCLDSPIV
IFGAGGLGLMALELLKAMGGKGAIMVDIDAAKRDAAQKAGALGTVDGAAPDALAQIAAIA
KGPVRGALDLVGNPQTAQLGFDCLTKGGKLVIVGLFGGGAPWALPFIPMRAITIQGSYVG
NLAETQELLDLVRAKKVSPIPVTKVALPQAYDALIDLQKGKLVGRAVLTP
>tr|Q133M1|Q133M1_RHOPS Alcohol dehydrogenase GroES-like OS=Rhodopseudomonas palustris (strain BisB5) GN=RPD_3495 PE=3 SV=1
MKSFRVSGFGQPLSEDNRPTPELTGTQVLVRVKAAGICHSDLHIWEGGYELGHGRKKLSL
ADRGVSLPLTMGHETVGEVVAAGPDAKDAKIGDVALVYPWIGCGQCEVCRAGDENMCLKP
RFLGVYCDGGYSDELIVPHPRYLLSLEGLDPVTAAPYACSGVTTYSALKKLEFAFAGPIV
MFGAGGLGLMALSLLKAMGGKGAIMVDIDASKREAAEKAGAMATVDGAAPDALEQIAAKA
GAPVRGALDLVGNAQTAQLGFDCLTKGGKLVIVGLFGGGAPWALPFIPMRAITIQGSYVG
NLRETQELLDLVRTKKIAPIPVTPLPLQKANDALIDLQNGRLVGRAVLTP
>tr|Q2IYY1|Q2IYY1_RHOP2 Alcohol dehydrogenase superfamily, zinc-containing OS=Rhodopseudomonas palustris (strain HaA2) GN=RPB_1871 PE=3 SV=1
MKSFRVSGFGQPLSEDNRPTPELTGTQVLLRVKAAGICHSDLHIWEGGYELGHGRKKLSL
ADRGVALPLTMGHETVGEIVAAGPDAKDAKIGDVALVYPWIGCGQCAVCREGDENMCLKP
RFLGVYCDGGYSDELIVPHPRYLLSLDGLDPVTAAPYACSGVTTYSALKKLEFAFDGPIV
MFGAGGLGLMALSLLKAMGGKGAIMVDIDARKREAAEQAGAMATVDGAAPDALEQIAKKA
GAPVRGALDLVGNSQTAQLGFDCLTKGGKLVIVGLFGGGAPWALPFIPMRAITIQGSYVG
NLRETQELLDLVRANKIAPIPVTPLPLPKANEALMDLQKGRLVGRAVLTP
>tr|Q2KYM4|Q2KYM4_BORA1 Probable alcohol dehydrogenase OS=Bordetella avium (strain 197N) GN=BAV0490 PE=3 SV=1
MKSMQVTEFGQPLVAAESPTPVPRGREVLLRVRAAGVCHTDLHLWHGGYDLGHGRTLSLK
ERGVTLPLTMGHETVGMVEAVGEDAGEVPVGALRLIYPWVGCGECEVCREGRENLCLTPR
TIGINRAGGYADYIVVPDPRYLVDLHGLDPVRAAPLACSGLTCFSALRKIGEDVLARGPI
VVVGAGGLGLMCLKLLQALGLPGAVMVELDAAKREAALQAGALAAIDPTRPDAAQAIRDA
VGGPVRAVLDLVANPASAALGFDLLTKGGRLVLVGLFGGAAPWPLPLIPIKSITIQGSYV
GSLPELRELVALVARERLELIPVATCGMSALGEALRDLEAGRVVGRVIMTP
>tr|Q6N3N8|Q6N3N8_RHOPA Probable alcohol dehydrogenase OS=Rhodopseudomonas palustris GN=RPA3655 PE=3 SV=1
MRSFRVTDFGKPLSEDNRPTPELTGTQVLVRVKAAGICHSDLHIWEGGYELGHGRKKLSL
ADRGVALPLTMGHETVGEIVAAGPDAKDAKIGQVALVYPWIGCGECDVCKAGDENMCLKP
RFLGVYCDGGYSDELIVPHPRYLLSLDGLDPVTAAPYACSGITTYSALKKLDFCLDSPIV
IFGAGGLGLMALELLKAMGGKGAIMVDIDAAKREAAQKAGALGAVDGAAPDALAQIAASA
KGPVRGALDLVGNPQTAQLGFDCLTKGGKLVIVGLFGGGAPWALPFIPMRAITIQGSYVG
NLAETQELLDLVRAKKVSPIPVTKVALPQAYDALIDLQKGKLVGRAVLTP
>tr|Q89RJ2|Q89RJ2_BRAJA Blr2780 protein OS=Bradyrhizobium japonicum GN=blr2780 PE=3 SV=1
MKSFKVADFKAPLQEFDEPTPQPSGTQVLIKVKAAGVCHSDLHIWEGGYDLGHGRKPLSL
KDRGINLPLTMGHETVGEIVAFGPDVKPTDQGDLRLGDVGLVYPWIGCGKCATCLGGDEN
MCLTPRSLGVYCDGGYSDHMLVPHPRYLLNLKGLDPATTAPYACSGVTTYSALKKVEQHF
DTPIVMFGAGGLGLMALSLLKAMGGKGAIMVDIDARKREAAEKAGALATVDPKAPDALEQ
LAKKAGGPIRAVIDLVGNAATTQLGFDCLTKGGKLVIVGLFGGGATWALPLIPIKAVTIQ
GSYVGNLRETQELLDLVRTKNVPPIPVTRQPLAKANDALVQLQQGAVVGRTVLTP
