# Supplementary material for: Subdivision of the MDR superfamily of medium-chain dehydrogenases/reductases through iterative hidden Markov model refinement
Source: BMC Bioinformatics. 2010 Oct 27;11:534. doi: 10.1186/1471-2105-11-534 (PMC2976758; doi:10.1186/1471-2105-11-534)
Supplement: Additional file 4 — MDR family alignment figures. Illustrations showing the mafft MSAs from Additional file 3: mdr-sequences. Red sequence identifiers denote sequences from UniProtKB/TrEMBL, while blue correspond to sequences from Swiss-Prot. The position cscores are shown in a bar plot under the MSA. Positions that contain gaps in over 90% of the sequences have been removed from the alignment in order to increase readability. [file 1471-2105-11-534-S4.ZIP › mdr/MDR037.fasta]

>tr|A1CC52|A1CC52_ASPCL Mitochondrial enoyl reductase, putative OS=Aspergillus clavatus GN=ACLA_060640 PE=4 SV=1
MLTRSVLRSATGPSCTVASLASKARISPLWASSAPQGQYKNPLCSAIPTGKRFVSAYGYT
QSKALVYSKYGEPKDVLRLHKHSISPPHGTQVTLRLLAAPLNPADVNQIQGVYPSKPPFQ
TALGTEEPSAVAGNEGAFEVIATGSNVKNLAKGDWVVMKQTGQGTWRTHAQMDESQLIKI
ENKDGLSPLQISTVSVNPVTAYRMIKDFCDWDWMRAGEEWLIQNGANSGVGRAAIQLARE
WGIKTLNVVRERETPEETEALKKELYDLGATAVVTESELLSGEFRNTVKELTRQGKEPIR
LALNCVGGKSATALAKTLAPGSHLVTYGAMSKQPVALPSGLLIFKDLVFNGFWVSRWGDK
HPELKESTIKDVLELTRLGKFKDIPVEYLKWTWDTEGSELAAGVQETLSGFRKGKGLLKY
EGDE
>tr|A1DKN7|A1DKN7_NEOFI Mitochondrial enoyl reductase, putative OS=Neosartorya fischeri (strain ATCC 1020 / DSM 3700 / NRRL 181) GN=NFIA_006420 PE=4 SV=1
MLSRTVVRSATRSSSAGVSLALRGRASPLRFPAPSGQHQVLLPDTRLGQTRFISAYGYTQ
SKALVYSRYGEPKDVLRLHKHSISPPHGTQVTLRLLAAPLNPADVNQIQGVYPSKPPFQT
TLGTMEPSAVAGNEGAFEVIATGSNVKNLAKGDWVVMKQTGQGTWRTHAQLDESQVIKVE
NKEGLSPLQVSTVSVNPVTAYRMIKDFCDWDWMRAGEEWLIQNGANSGVGRAAIQLAREW
GIKTINVVRERKTPEETDALKKELYDLGANAVVTESELLSGEFKNMVREFTRQGKEPIRL
ALNCVGGKSATALAKTLAPGSHLVTYGAMSKQPVALPSGLLIFKNLVFDGFWVSRWGDKH
PGLKESTINDVLKLTRAGKFKDIPVEYIRWTWETEGAELAAGVQDTLSGFRKGKGLLKYE
GDE
>tr|A2Q7C2|A2Q7C2_ASPNC Contig An01c0020, complete genome OS=Aspergillus niger (strain CBS 513.88 / FGSC A1513) GN=An01g00120 PE=4 SV=1
MISGGMIRSAVRASGSHTACSIRIGAASQLASVSKRQLRGLYPDTQVGDRRWISVYGYTQ
SKALIYSRYGEPKDVLQLHKHSISAPHGTQVNLRLLAAPLNPADVNQIQGVYPSKPPFQS
TLGTQEPAAVAGNEGAFEVLSTGSGVKTLSKGDWVVMKQTGQGTWRTHAQLDESQLIKIE
NKDGLTPLQISTVSVNPVTAYRMIKDFCDWDWMRAGEHWLIQNGANSGVGRAAIQLAREW
GIKTLNVVRERKTPEETEALKKELTDLGATAVVTEAELLSGEFRNVVHELTRKGQEPIRL
ALNCVGGKSATALAKTLAPGSHLVTYGAMSKQPVSLPSGLLIFKNLVFDGFWVSKWGDKN
PQLKENTINDVLQLTRAGRFKDIPVEEFKWKWDTEGSELVAGVQETLSGYRSGKGLLSTL
SWLSNDFG
>tr|A4RCJ6|A4RCJ6_MAGGR Putative uncharacterized protein OS=Magnaporthe grisea GN=MGG_02566 PE=4 SV=1
MSAPRLASRLPTAGSFLQPSRTTLRLPSRTSAATASQVRFKSGPYGYTQTKALVFSKFGE
PSDVLRLHTHSISPSLPSHAVVLRTLAAPINPADVNTIQGTYGAKPDFNSPANMQLGTAE
PSAVPGNEGCFEVVSVGSGVKNLKKGDWAIPASTGMGTWRTHALVEQADRALLRVPDGDS
PLTPIQAAMVSVNPSSAYRMLRDYVDLVELSVQAFRSGTGADGGAWFIQNGANSGVGRAA
IQLGRLWGLRSVNVVRERDTPEATEQLRRELRDLGATVVVTEAELLDRGFPARLKEEHTR
GQPLMLGLNCVGGKSATQLARVLSEQGTLVTYGAMSKQPVALPTGLLIFKDLRFRGFWLS
RWADGDRDGKRRTIEELLGMMRKGQFSDAPVDEVRWDWDTEEETLKKAVQGTLGGFRKGK
GVFMFGET
>tr|A6RDB4|A6RDB4_AJECN Putative uncharacterized protein OS=Ajellomyces capsulata (strain NAm1 / WU24) GN=HCAG_07622 PE=4 SV=1
MFSAGTAVRVLGRLKPINAVPSACASFRLSLDRRRYISAYGYTQAKALVYANYGEPKDVL
RLLNPSQHLSAFSLSIALCKPNPAANIFSNSLHSYSISPPHHTQVNVRLLTAPLNPADVN
QIQGVYPSKPAFSTTLGTSTPSTIAGNEAAFEVVSTGSGVKSLTKGDWVIMKRSGMGTWR
THAQFDEASLIKIEDRSNLTPLQVGTVGINPVTAYRMLKDFCEWDWVGKPGEEWVIQNGA
NSGVGRAVIQLGREWGIKTLNVIRERDSAAETAALTDDLLALGATAVVTEAQLLSSKTFR
DIVHERTRQGKEPIRLALNCVGGPSATAMLKVLAPESHMVTYGAMAKQPLTLPSGLLIFK
NLVLDGFWVSKWSDKNPVLKTETVNDILRLVRAGKFKDIPVQEKKWTWETEAAELAAEAQ
GTLSGRRSGKSVFVYEGD
>tr|A6S8P0|A6S8P0_BOTFB Putative uncharacterized protein OS=Botryotinia fuckeliana (strain B05.10) GN=BC1G_08787 PE=4 SV=1
MASPIQCRALASSAAVSSRGALMSGLLSRQCTQNRLGSLVARRYKSGPYGYTQAKALVYS
KYGEPADVLSLHNHSISPSLPSKSILLRTLATPINPADINQIQGVYPSKPPFTSLLGTES
PSAVGGNEGCFEVMSLGPGISTLSKGDWVIMKSTGFGTWRTHAIAEESQVLKIGNKEGLK
PIQVGTVSVNPCTAYRMLKDFESMVEGDWFIQNGANSGVGRAAIQLGKRWGYKSINIIRD
RENADETEAMKKELLELGATKVVTESELMDQSFRDQVKEWTNGGREKIRVGLNCVGGQPA
GALVKCLSNGGHLVTYGGMSKKPLMIPTAALIFKDIKFSGYWVSRWSDSHSDEKKKTVDE
ILEMTRLGMFKDIPVQELKWDWETKEDVLKSAVRGTLEGFRSGKGVFIYGDT
>tr|A7F166|A7F166_SCLS1 Putative uncharacterized protein OS=Sclerotinia sclerotiorum (strain ATCC 18683 / 1980 / Ss-1) GN=SS1G_11336 PE=4 SV=1
MSRNHPSSPVAVEGDACIFKLLAPGGSAALGLGGDGGGGGGGGEWMEIRQTTNKTSNVIT
KLPVYISGVGSKQNQLGSLIARRYKSGPYGYTQAKALVYSKYGEPADVLSLHNHSISPSL
PSKSILLRTLATPINPADINQIQGVYPSRPPFTSLLGTESPSAVGGNEGCFEVLSLGPGV
SAVTKGDWVIMKSTGFGTWRTHAIAEESQVLKIGNKEGLNPIQVGTVSVNPCTAYRMLKD
FESMVEGDWFIQNGANSGVGRAAIQLGKRWGYRSINIIRDRERVEETEAMKKELLELGAT
KVVTESELMAQGFRDQVKDWTNGGKEKVRVGLNCVGGKATSALIKCLSHAGHLVTYGGMS
KKPLEISTAALIFKDIKFSGFWVSRWSDAHPDEKKKTVDEILEMTRMGMFKDIPVQELKW
DWETKEDVLTSAVKGTLEGFRSGKGVFVYGDT
>tr|B0XZB6|B0XZB6_ASPFC Mitochondrial enoyl reductase, putative OS=Aspergillus fumigatus (strain CEA10 / CBS 144.89 / FGSC A1163) GN=AFUB_043820 PE=4 SV=1
MISRTVVKSATRSSGAGVSLAFKSRASPLRFPAPSGHHQVPLPNTRLGQTRFISVYGYTQ
SKALVYSRYGEPKDVLRLHKHSISPPHGTQVTLRLLAAPLNPADVNQIQGVYPSKPPFQT
TLGTMEPSAVAGNEGAFEVIATGSNVKNLAKGDWVVMKQTGQGTWRTHAQLDESQVIRIE
NKEGLSPLQVSTVSVNPVTAYRMIKDFCDWDWMRAGEEWLIQNGANSGVGRAAIQLAREW
GIKTINVVRERRTPEETDALKRELYDLGANAVVTESELLSGEFKSMVNEFTRQGKEPIRL
ALNCVGGKSATALAKTLAPGSHLVTYGAMSKQPVTLPSGLLIFKNLVFDGFWVSRWGDKH
PELKENTINDVLKLTRAGRFKDIPVEYIRWTWETEAAELVAGVQETLSGFRKGKGLLKYE
GDE
>tr|B2AUR6|B2AUR6_PODAN Predicted CDS Pa_1_20040 OS=Podospora anserina PE=4 SV=1
MAAPRLTSKALRLPTSKLLRPALTTATPRAAPTLTQKRHLTGPYGYHQSKALTFSSFGEP
IDVLSLHTHSISPTLPSGSVLVRTLAAPVNPADVNTIQGTYGSKPPFTTLLGTAQPSAVP
GNEACFEVLSVGQGVKGLEKGDWVIPAKTGFGTFRTHALVEEAEGKLMRVEREGLTPVQV
ATVSVNPCSAYRMLKDYVDLVGLSMRWYREGKDVSGGAWFLQNGANSGVGRAAVQFGRLW
GLRSINVVRERETPEETEKLKEELTGLGANVVLTEQEFLDRSFRDRLGELTKRGKEPLLL
GMNCVGGKSASAVVKALSPKGCMVTYGGMSRQSFPFPTGPQIFKRLRFEGFWLSEWGKEN
PEGKKKMIEDILNLMREGKFKESPVQEVEWNWETEEKTLKEAVQGTLGGFRSGKGVFVFG
ET
>tr|B2WEB3|B2WEB3_PYRTR Enoyl-acyl-carrier-proteinreductase 1, mitochondrial OS=Pyrenophora tritici-repentis (strain Pt-1C-BFP) GN=PTRG_08486 PE=4 SV=1
MTSRLISPSPRLAQSCLRHTRNLAPVAARFPQRRYISAYGYEQAKALTFTEYGDPPAVLS
LHSHSISPPHSNYMTLRFLASPINPADINQIQGVYPSKPTFTTSLSTPNPIAVAGNEGVA
EIIALGEGVKKEGFKKGDWVFMKGPGFGTWRTHASATTNDVVKLDDQMREGITAIQAGTV
SINPCTAYRMLRDFTTLSEGDWFIQNGANSGVGRAAIQLGRKWGYKSINIIRSREDKNKE
GAMKKELHDLGADVVITDAELQAQGIKDQAKEWTNGGRSPIRLALNCVNGKAATAMAKLL
SPSAHFVTYGAMSKQPLTIPASMLIFKDIHFHGFWVSRWAEKHPEEKQKTVADVLDMMRK
GEFKDMPVDEIKWEWETKGDELVAKVKDTLEGYRDGKGIFVFGKT
>tr|B6H5M8|B6H5M8_PENCH Pc14g00670 protein OS=Penicillium chrysogenum Wisconsin 54-1255 GN=Pc14g00670 PE=4 SV=1
MFSRSVLQTATRSVRPASARAVPQLGKAPFGRRYVSVYGYTQAKALIYSKYGEPKDVLRL
HKHSISAPHATQVNLRLLTAPMNPADVNQIQGVYPSKPPFQTELGNVEPAAVGGNEGAFE
VLSTGAGVKNLSKGDWVIMKRTGLGTWRTHAQLDESQLIKVENKEGLTPLQVGTVSVNPV
TAYRMLRDFCEWDWMRAGEEWVIQNGANSGVGRAAIQLGREWGIKTLNVIRQRKTPEETE
ALKQELRDLGATVVITEEEMLNGNFRDMVHEFTRKGREPIRLALNCVGGKNATALAKTLA
PDSHMVTYGAMSKQPVALPSGLLIFKNLAFDGFWVSKWGDKNPQLKESTIKDVLQLTRSG
KFKDIPVDEVKWNWETEGPELAESVQGTLGGYRSGKGVFTFSGGD
>tr|B6QTQ0|B6QTQ0_PENMA Mitochondrial enoyl reductase, putative OS=Penicillium marneffei ATCC 18224 GN=PMAA_005630 PE=4 SV=1
MFTARALRPSVPSVRQAASPYRASIEAARAPFIRTNKVQGGYRAGVAAQRFVSAYGYTQA
KVLVYPKYGEPKDVLQLHRHSIGPPSGSQVNLRLLACPLNPADINQIQGVYPAKPAFTNI
LGTAEPTAIGGNEGAFEVLSTGPQVQSLKKGDWVVMKRTGQGTWRTHAQLEEGQLIKVDK
QGLTPLQVGTVSVNPVTAYRMIKDFCDWDWMRSGEEWLIQNGANSGVGRAAIQLARVWGI
KTLNVIRQRENLEETEALKKDLLNLGATAVVTEAELLSKEFRGIVKQLTNDGKQPIRLAL
NCVGGENASAMAKVLAPDSHLVTYGAMSRKPVALPSGLLIFKNLVFDGFWVSRWGDKNSQ
AKENTIKDIFELTRAGRFKDIPVQEVKWTYDKEPQELVDAVQDTLSGFRSGKTIFVYEGD
D
>tr|Q0CPX0|Q0CPX0_ASPTN Putative uncharacterized protein OS=Aspergillus terreus (strain NIH 2624) GN=ATEG_04264 PE=4 SV=1
MFTRGVARSAAATSRGNASSLFLRLRGSASPLPLGGRRYISVYGYTQSKALIYSKYGEPK
DVLRLHSHSISAPHGTQVNLRLLAAPLNPADVNQIQGVYPSKPPFLNTLGTQEPSAVGGN
EGAFEVIATGSGVKNLSKGDWVVMKKTGQGTWRTHAQLDESQLIKIENKEGLTPLQISTV
SVNPVTAYRMIKDFCQWDWMRSGEEWLIQNGANSGVGRAAIQLAREWGIKTLNVVRERKT
PEETEALKKEMLDLGGTAVVTEAELLSGEFRNMVNEFTRQGKEPIRLALNCVGGKNATAL
AKTLAPGSHMVTYGAMSKQPVALPSGLLIFKNLVFEGFWVSKWGDKHPQLKENTINDVLE
LTRAGKFKDIPVEEIKWSWETEGPELAAGVQETMSGFRSGKGLLKYVGGD
>tr|Q0V0C4|Q0V0C4_PHANO Putative uncharacterized protein OS=Phaeosphaeria nodorum GN=SNOG_02540 PE=4 SV=2
MTLRFLASPINPADINQIQGVYPSKPTFTTSLSTAEPIAVAGNEGVAEIIALGDKVKGEG
YKKGDWVFMKGPGFGTWRTHAAATTDQVVKLDDSMREGISAIQAGTVSINPCTAYRMLRD
FTTLKEGEWFIQNGANSGVGRAAIQLGKKWGYKSINVIRARDDKAAEDKLKQDLKGLGAD
VVITDAELQAQGVKDQAKEWTNGGREPIRLALNCVNGKAATAMAKLLSPSSHFVTYGAMS
KQPLAIPASMLIFKDVHFHGFWVSRWAEKHPEEKQKTVAHVLDMTRKGEFKDTPFDKISW
EWETTGEELIAKVKDTLEGYRQGKGVFVFGET
>tr|Q1DMJ7|Q1DMJ7_COCIM Putative uncharacterized protein OS=Coccidioides immitis GN=CIMG_08466 PE=4 SV=1
MILVRPAVRLPLGRQVLSCSRNSPITVNFDRRRYISAFGYTQSKALVFSKFGEPKDVLSL
HSYSISPPHDTQCTVRLLTAPLNPADINQIQGVYPIKPRFTTELSTPEPHAVPGNEGAFE
VLSTGAGVKNIKKGDWVIMKRTGMGTWRTHAQFDESELLKVDNTGLTPLQVGTVGVNPVT
AYRMIKDFCEWDWMRSGEEWLIQNGANSGVGRAVIQLAREWGIKTINVVRERKTEPETEA
LKDDLRSLGATVVITESELLSSSKLREITQEATRKGKEPIRLALNCVGGDSATALAKVLA
PNSRVVTYGAMAKKPLSLPSGLLIFKNINFQGFWVSQWGNQNPTLKENTIRDILRMTRDG
KFKDIPVQEIKWTRDTKGEDLAQEVQGTLTGFRSGKGVLVYEGD
>tr|Q2KGQ6|Q2KGQ6_MAGGR Putative uncharacterized protein OS=Magnaporthe grisea 70-15 GN=MGCH7_ch7g279 PE=4 SV=1
MSAPRLASRLPTAGSFLQPSRTTLRLPSRTSAATASQVRFKSGPYGYTQTKALVFSKFGE
PSDVLRLHTHSISPSLPSHAVVLRTLAAPINPADVNTIQGTYGAKPDFNSPANMQLGTAE
PSAVPGNEGCFEVVSVGSGVKNLKKGDWAIPASTGMGTWRTHALVEQADRALLRVPDGDS
PLTPIQAAMVSVNPSSAYRMLRDYVDLVELSVQAFRSGTGADGGAWFIQNGANSGVGRAA
IQLGRLWGLRSVNVVRERDTPEATEQLRRELRDLGATVVVTEAELLDRGFPARLKEEHTR
GQPLMLGLNCVGGKSATQLARVLSEQGTLVTYGAMSKQPVALPTGLLIFKDLRFRGFWLS
RWADGDRDGKRRTIEELLGMMRKGQFSDAPVDEVRWDWDTEEETLKKAVQGTLGGFRKGK
GVFMFGET
>tr|Q2U740|Q2U740_ASPOR Zn2+-binding dehydrogenase OS=Aspergillus oryzae GN=AO090124000077 PE=4 SV=1
MSTPVCSVRSLSRSHGPLIWKAYGAAPVPAVTRQCIGTPPRSWTGSKRYISVYGYTQSKA
LVYSRYGEPKDVLRLHKHSISPPHGSQVTLRLLAAPLNPADVNQIQGVYPSKPPFQTTLG
TQDPCAVGGNEGAFEVIATGSNVKNLSKGDWVVMKQTGQGTWRTHAQMDESQLIKIENKD
GLSPLQISTVSVNPVTAYRMIKDFCEWDWMRSGEEWLIQNGANSGVGRAAIQLAREWGIK
TINVIRERKTPEDTEVLKAELHELGATAVVTEAELLSGDFKNVVSGLTRNGREPIRLALN
CVGGRNATALAKTLAPGSHLVTYGAMSKQPVSLPSGLLIFKNLVFDGFWVSKWGDKHPQL
KENTINDVLQLTRAGKFKDIPVEEIKWAWDTDGAALTSGVQETLSGYRSGKGLLKYEGGD
>tr|Q4WEY3|Q4WEY3_ASPFU Mitochondrial enoyl reductase, putative OS=Aspergillus fumigatus GN=AFUA_3G04150 PE=4 SV=1
MISRTVVKSATRSSGAGVSLAFKSRASPLRFPAPSDHHQVPLPNTRLGQTRFISVYGYTQ
SKALVYSQYGEPKDVLRLHKHSISPPHGTQVTLRLLAAPLNPADVNQIQGVYPSKPPFQT
TLGTVEPSAVAGNEGAFEVIATGSNVKNLAKGDWVVMKQTGQGTWRTHAQLDESQVIRIE
NKEGLSPLQVSTVSVNPVTAYRMIKDFCDWDWMRAGEEWLIQNGANSGVGRAAIQLAREW
GIKTINVVRERRTPEETDALKRELYDLGANAVVTESELLSGEFKSMVNEFTRQGKEPIRL
ALNCVGGKSATALAKTLAPGSHLVTYGAMSKQPVTLPSGLLIFKNLVFDGFWVSRWGDKH
PELKENTINDVLKLTRAGRFKDIPVEYIRWTWETEAAELVAGVQETLSGFRKGKGLLKYE
GDE
>tr|Q5AQM9|Q5AQM9_EMENI Putative uncharacterized protein OS=Emericella nidulans GN=AN9401.2 PE=4 SV=1
MFSRCVVRSATATSPIQTSFLRTRLSSFVGSTTARQCRSPISSPQIDGRSCSASIIDLFL
TGVSRRRLHTHSISAPNGTQVNLRLIAAPLNPADVNQIQGVYPSKPPFETKLGTLEPSAI
AGNEGAFEVIATGAAVKGLKKGDWVIMKRTGQGTWRTHAQMDESQLIKIEDQTGLSPLQV
STVSVNPVTAYRMIKDFCDWDWLRAGEEWLIQNGANSGVGRAAIQLGREWGIKTINVVRE
RKTPEETEALKQELKDLGATVVVTETELLSGDFKNIVKEVTKQGKEPIRLALNCVGGKNA
TALAKVLAPGSHMVTYGAMSKQPVALPSGLLIFKDLVFDGFWVSKWGDKNPQLKENTIKD
ILQLTRAGKFKDIPVEEAKWKWDTDATELATAVQGTLSGYRGGKGLLKFEGDD
>tr|Q7SHZ7|Q7SHZ7_NEUCR Putative uncharacterized protein OS=Neurospora crassa GN=NCU00655 PE=4 SV=1
MKTTLTPVARAAAATGRFSGYGHGLRTTTPLLRTAAAAPGLFFRRHKSGPYGYTQAKALV
FSRFGEPADVLSVHQHSISPSLPDGSVLIRALACPVNPADVNTIQGTYGVKPKFSPLLGT
SDPSVIPGNEGCFEVVSVGNGVRGLKKGDWVIPATTGFGTLRTHALVEDADKKLMKVGGD
KGKEGLTPLQVATVSVNPCSAYRMLKDYVDLIQLSVDGFAKGTASGGAWFLQNGANSGVG
RSAIQFGKLWGLRSINVVRERNTPEETEELKKELMELGATVVVTESEFLDRSFTQRLKDE
WTNGGKDPLMLGLNCVGGKNAAQIVRSLSPKGVMVTYGGMSRQSFPFPTGPQIFKRLRFE
GFWLSAWAEENPEEKKRMINEILELMREGKFKAAPAQEVTWAWDTEEKVLKDAVQGTLEG
FRSGKGVFVFGET
