# Supplementary material for: Subdivision of the MDR superfamily of medium-chain dehydrogenases/reductases through iterative hidden Markov model refinement
Source: BMC Bioinformatics. 2010 Oct 27;11:534. doi: 10.1186/1471-2105-11-534 (PMC2976758; doi:10.1186/1471-2105-11-534)
Supplement: Additional file 4 — MDR family alignment figures. Illustrations showing the mafft MSAs from Additional file 3: mdr-sequences. Red sequence identifiers denote sequences from UniProtKB/TrEMBL, while blue correspond to sequences from Swiss-Prot. The position cscores are shown in a bar plot under the MSA. Positions that contain gaps in over 90% of the sequences have been removed from the alignment in order to increase readability. [file 1471-2105-11-534-S4.ZIP › mdr/MDR038.fasta]

>tr|A1CRK0|A1CRK0_ASPCL Alcohol dehydrogenase, zinc-containing, putative OS=Aspergillus clavatus GN=ACLA_030040 PE=3 SV=1
MGSTLPQTMKALRYEKPEVHGIVQVPLPTLRDNDVLIKVKACGVCGTDLHIHEGEFIAKF
PLVPGHETVGVVAAVGPKVKGFEIGERVVADNSELCGECFYCRRGDELFCEHFEAHGVTM
NGGFAEYCAYPAKRVFKIKNLSDVDATLLEPASCAAHGLDKIAPKMGSSVLLFGAGPTGL
ILAQMLRLNGGCKVTVVAPEGLKMDLAKNLEAGDEYIALSRKDPSAQFEQLKSANPYGFD
IVVEATGNLNILNDSINYVRRGGKLVVYGVYANKDRVSWPPAKIFGDEINIVGSFSEVYK
FPAAIDYLDSGKVKVKGIVNKVFKLEEWEQCLESMKNKSAIKAAIVFD
>tr|A1D4G1|A1D4G1_NEOFI Alcohol dehydrogenase, zinc-containing, putative OS=Neosartorya fischeri (strain ATCC 1020 / DSM 3700 / NRRL 181) GN=NFIA_020120 PE=3 SV=1
MGSNLPQTMKALRYEKPEVHSVVQVPLPTLRENDVLIKVKACGVCGTDLHIHEGEFIAKF
PLVPGHETVGVVAAVGSKVKGFEIGERVVADNSELCGECFYCRRGDELFCEHFEAHGVTM
NGGFAEYCAYPAKRVFKIKNLSDVDATLLEPASCAAHGLDKIAPKMGSSVLLFGAGPTGL
ILAQMLRLNGGCKVTVVAPEGLKMDLAKNLGAGDEYVALSRKDPSAQFEKLKSENPYGFD
IVVEATGNLNILNDSINYVRRGGKLVVYGVYANKDRVSWPPAKIFGDEINIVGSFSEVYK
FPAAIDYLDTGKVKVNGIVNKVFKIEEWEQCLESMRNKSAIKAAIVFD
>tr|A2Q889|A2Q889_ASPNC Contig An01c0110, complete genome. OS=Aspergillus niger (strain CBS 513.88 / FGSC A1513) GN=An01g03480 PE=3 SV=1
MKALRYEKPESHGIVDVPLPELRDNDVLIKVKACGVCGTDLHIHEGEFIAKFPLVPGHET
VGVVAAVGPKVKGFNIGDRVVADNSELCGECFYCRRGDELFCEHFEAHGVTMNGGFAEYC
AYPAGRVFKIKNLSDVDATLLEPASCAAHGLDKIAPKMGSSVLLFGAGPTGLILAQLLRQ
CGGCRVVVVAPEGLKMDLAKSLDAGDEYVALSRQDPSAQFQKLKDENPYGFDIVVEATGS
VKILEDSINYVRRGGKLVVYGVYSNKDRVSWPPSKIFGDEITILGSFSEVYKFPAAIDYL
DSGKVKVKGIVNKTFKIDQWEECLAAMKNKTAIKAAITFD
>tr|A2QKZ5|A2QKZ5_ASPNC Catalytic activity: L-Threonine + NAD+ = L-2-Amino-3-oxobutanoate + NADH. OS=Aspergillus niger (strain CBS 513.88 / FGSC A1513) GN=An05g02000 PE=3 SV=1
MTVGNIEYSEARKFNIVDKKLPTVRAHDILIKVKACGVCGTDLHIHEGEFGAQFPLVPGH
ETVGIVAAFGTEVNGFTVGDRVVADNSELCGHCHYCRRGKELFCENFIAHGVMVDGGFAE
YAAYPAYRVFKIKNLSDVDATLLEPAACAAHGLDKIAPQMGSSVLLFGAGPTGLMLAQLL
RQNGGCRTVIAAPGGLKMELAKSLDAADEFVELPREEDAAAARLEELRGRYPYGFDIVVE
ATGSERVLENAIHFVTKGGKLVVYGVYKDESRISLSPNKIFKEEIHVLGSFSQTYKFPAA
IDYLDYKPGFSLIDIYLLIIF
>tr|A4RD29|A4RD29_MAGGR Putative uncharacterized protein OS=Magnaporthe grisea GN=MGG_01114 PE=3 SV=1
MSDLPKTMKALQYSKPKEFAVVDVPLPELRDDDVLVKVKACGVCGTDLHIHEGEFIAKFP
LIPGHETVGVVAAVGKDVKDFKVGDRVSADNAELCGHCFYCRRGESLLCENWAGHGTTLS
GGFAEYCAYPQGKVFKFNNMTDVEATLIEPASCACHGLDKIKPRLGSSVLMFGAGPTGLM
LAQLLRQNGCSQVTIAAPAGLKMDLARSLDAADTYVDLSREDSGPQLEQLKKDNPYGFDI
VIEATGSVKILEDSINYCRRGGTLVVYGVYGDQDKVSWKPTKIFGDEIRIIGSFSEVFMF
PQTIDYLDNGKVKTKGIVNKTFKLEQFGEALESIKNKSAIKAAIVFD
>tr|A6R1U7|A6R1U7_AJECN Putative uncharacterized protein OS=Ajellomyces capsulata (strain NAm1 / WU24) GN=HCAG_03605 PE=4 SV=1
MAAQIPKSMKALQYSKEEEFGIVNIPVPTLRENDVLIKVKACGVCGTDLHIHEGEFLAKF
PLVPVAAYGPKVEGFNVGDRVVADNSETCGSCFYCRRGEELLCEHIKLHGVTMNGGFAEY
CAYPAGRVFKIKNLSDIDATLLEPASCAAHGVDKIAPKMGSTVLMFGAGPTGLVLAQMLR
LNGGCKVVIAAPEGLKMNLAKSLNAGDEYIALSRKDPSAQFAKLKADNPYGFDIVVEATG
SVKILEDAINYCRRGGKLVVYGVYAHADRVSWPPSKIFGDEITILGSFSETYKFPAAIDY
LDTGKVKVNGIVNKVFKLEQWAECLESMRNKSAIKAAITFD
>tr|A6SRA3|A6SRA3_BOTFB Putative uncharacterized protein OS=Botryotinia fuckeliana (strain B05.10) GN=BC1G_15343 PE=3 SV=1
MSLPTSMKALRYSKPEEYGIVEVPLPKLRDNDVLVKVKACGVCGTDLHIHEGEFIAKFPL
IPGHETVGVIAATGPKVKGFNVGDRVVADNSELCEECFYCRRGQLLLCENFNAHGVTMDG
GFAEYCAYPAAKVFKIENLSDVDATLLEPASCAAHGLEKIAPKMGSSVLMFGAGPTGLVL
AQLLRQNGGCKVVLAAPGGLKMDLAKKLDAADIYIELSRDNPEAQFQQIKDEYKYGFDIV
VEATGSAKILEDAINYVRRGGKLVVYGVYSSSARVTWPPSKIFGDEITILGSFSETYMFP
AAIDYLDSGKVKVDGIVNKTFKLEQWGEALESIKNKSAIKAAIVFD
>tr|A7EYS9|A7EYS9_SCLS1 Putative uncharacterized protein OS=Sclerotinia sclerotiorum (strain ATCC 18683 / 1980 / Ss-1) GN=SS1G_10495 PE=4 SV=1
MSLPTSMKALRYSKPEEYGIVEVPLPKLRDNDVLVKVKACGVCGTDLHIHEGEFIAKVFP
SYSWYAIFPSLNWLLRLLDFVWLVKASASLGECHETVGVIAATGPKVKGFNVGDRVVADN
SELCEECFYCRRGQLLLCENFNAHGVTMDGGFAEYCAYPAAKVFKIENLSDVDATLLEPA
SCAAHGLEKIAPKMGSTVLMFGAGPTGLVLAQLLRQNGGCKVVLAAPGGLKMELAKKLDA
ADIYIELSRDNPEAQFQKIKDEYKYGFDIVVEATGSAKILEDAINYVRRGGKLVVYGVYS
SSARVTWPPSKIFGDEITILGSFSETYMFPAAIDYLDSGKVKVEGIVNKTFKLEQWGEAL
ESIKNKSAIKAAIVFD
>tr|B0D6T5|B0D6T5_LACBS Predicted protein OS=Laccaria bicolor (strain S238N-H82) GN=LACBIDRAFT_248925 PE=3 SV=1
MPEGTMKALWYNAPRDFEIKQVPIPKVGDDDVLLKGGSPFSLLARLTSPLGICGTDGHID
QGEFISKFPLIPGHEAIGSIVEMGKNVKGFSIGDRCVADVGITCDNCFYCRRGQSLLCED
FNARGVTQDGGFAEYIVYQQKKLYKIHNLTDEESTLLEPAACAIHGLDKLNPPVGIEVLL
LGAGPTGLVLAQLLKLNGASRVVIAANKGVKMDIAKRINAADEYVELDRQHPEAQWKKLK
DDNPHGFDVVVEATGVEKLADESINYVRRGGTLMIYGVYENKALVHWPPSKIFGDEIKII
GSFSQTYCFPRAVAYLDGGKINVKGMVTDVFKLDDYQAALDKMNSRKALKIVIKP
>tr|B0XNP1|B0XNP1_ASPFC Alcohol dehydrogenase, zinc-containing, putative OS=Aspergillus fumigatus (strain CEA10 / CBS 144.89 / FGSC A1163) GN=AFUB_004970 PE=3 SV=1
MGSNLPQTMKALRYEKPEVHSVVQVPLPTLRENDVLIKVKACGVCGTDLHIHEGEFIAKF
PLVPGHETVGIVAAVGSKVKGFEIGERVVADNSELCGECFYCRRGDELFCEHFEAHGVTM
NGGFAEYCAYPAKRVFKIKNLSDVDATLLEPASCAAHGLDKIAPKMGSSVLLFGAGPTGL
ILAQMLRLNGGCKVTVVAPEGLKMDLAKNLGAGDEYVALSRKDPSAQFEKLKSDNPYGFD
IVVEATGNLNILNDSINYVRRGGKLVVYGVYANKDRVSWPPAKIFGDEINIVGSFSEVYK
FPAAIDYLDTGKVKVNGIVNKVFKIEEWEQCLESMRNKSAIKAAIVFD
>tr|B6H8J7|B6H8J7_PENCH Pc16g08460 protein OS=Penicillium chrysogenum Wisconsin 54-1255 GN=Pc16g08460 PE=4 SV=1
MRALQYSEPKKHKIVEVPVPELRENDVLIKVKACGVCGTDLHIHEGEFIAKFPLIPGHET
VGVVAAIGPKVKDFQIGERVVADNSELCGTCFYCRRGDELFCEHFEAHGVTMNGGFAEYC
AYPAGRVFKIKNLSDVDATLLEPASCAAHGLDKIAPKMGSSVLIFGAGPTGLVLAQMLRQ
NGGCNVVVVAPAGLKMDLAQKLGAGDKYVELSRKSPQAQFDALKAENPYGFDIVVEATGS
QTILEDSINYVRRGGKLVVYGVYSSEVRVSWSPAKIFGDEITILGSFSETYKFPAAVDYL
DSGKVKVDGIVNKVYKIEQWEECLEAMRNKTAIKAAITFD
>tr|B6QKL0|B6QKL0_PENMA Alcohol dehydrogenase, zinc-containing, putative OS=Penicillium marneffei ATCC 18224 GN=PMAA_054360 PE=4 SV=1
MASVPKTMKALQYSKPKEFEIVEIPVPTLRDNDVLIKVKACGVCGTDLHIHEGEFLAKFP
LVPGHETVGVVAAVGPKVKGFELGDRVVADNSELCGECFYCRRGEELLCEHFEAHGVTMN
GGFAEYCAYPAGRVFKIKNLSDVDATLLEPASCAAHGLDKIAPKMGSSVLMFGAGPTGLV
LSQMLRQNGGCHVVVAAPEGLKMELAKQLGAGDEYISLSRSNPEVQFEKLKSENPYGFDI
VVEATGSVKILEDSINYVRRGGKLVVYGVYASKDRVSWPPSKIFGDEITILGSFSETYKF
PAAIDYLDRGKVKVGGIVNKTFKLEQWAECLEAMRNKSAIKAAITFD
>tr|Q0CRB8|Q0CRB8_ASPTN Putative uncharacterized protein OS=Aspergillus terreus (strain NIH 2624) GN=ATEG_03766 PE=3 SV=1
MGSTLPQTMKALRYEKPESHAVVDVPLPTLRDNDVLIKVKACGVCGTDLHIHEGEFIAKF
PLVPGHETVGVVAAVGPKVKGFEVGERVVADNSELCGECFYCRRGDELFCEHFEAHGVTM
NGGFAEYCAYPAGRVFKIKNLSDVDATLLEPASCAAHGLDKIAPKMGSSVLLFGAGPTGL
ILAQLLRMNGGCRVVVAAPEGLKMDLAKSLDAGDEYIALSRQDPAAQFEKLKKDNPYGFD
IVVEATGSVKILEDAINYVRRGGKLVVYGVYSNSARVSWPPSKIFGDEITIIGSFSETYK
FPAAIDYLDSGKVKVKGIVNKVFKIDQWEECLESMRNKSAIKAAITFD
>tr|Q1ACW3|Q1ACW3_TUBBO NADP-dependent mannitol dehydrogenase OS=Tuber borchii GN=mtd1 PE=2 SV=1
MSLPATMKALRYDKPESYAVVEVPLPTLRDNDVLIKVKACGVCGTDLHIHEGEFIAKFPL
IPGHETVGVVAAIGKDVKGFTVGERVCADNSELCNECFYCRRGQLLLCEKFEAHGVTMDG
GFAEYCAYPAGKVFKIHNLSDVDATLLEPASCAAHGLEKIAPKIGSSVLMFGAGPTGLCL
AQLPHNGASHVVIAAPEGLKMDLAKKLDCADIYVPLSRSNPQAQFDQIKSDNPYGFDIVV
EATGSPKILEDAINYVRRGGKLVVYGVYSDAARVSWPPSKIFGDEITIIGSFSETYMFPA
TIGYLDTGKVKVEGIVNKTYKLEQWGECLEAMRNKSAIKAAIVFE
>tr|Q1DXL8|Q1DXL8_COCIM Putative uncharacterized protein OS=Coccidioides immitis GN=CIMG_04945 PE=3 SV=1
MASQLPKTMKALQYSKPEEYAIVNIPLPQLRENDVLIKVKACGVCGTDLHIHEGEFLAKF
PLVPGHETVGIVAAMGPKVKGFTVGDRVVADNSELCGECFYCRRGEELLCEHFEAHGVTM
NGGFAEYCAYPAGRVFKIQNLSDVDATLLEPASCAAHGLDKISPKMGSTVLMFGAGPTGL
VLAQMLRLNGGCKVVIAAPEGLKMNLAKSLDAADEYIPLSRQDPSAQFEALKAANPYGFD
IVVEATGSVKILEDAINYVRRGGKLVVYGVYANKDRVTWPPSKIFGDEITILGSFSETYK
FPAAIDYLDSGKVRVGGIVNKVFKIEQWAECLESMRNKSAIKAAITFD
>tr|Q2GVT2|Q2GVT2_CHAGB Putative uncharacterized protein OS=Chaetomium globosum GN=CHGG_07922 PE=3 SV=1
MGSLSKLPQEMKALRYNKPEDFEIVNVPLPVLREDDVLVKHIHEGEFIAEFPLIPGHETV
GVVAAVGPKVTGFKVGDRVAADNSELCSHCFYCRRGEGLLCENWTGHGINLPGGFAEYCA
YPQAKVFQIHNLTDIEATLIEPASCAAHGLDRIRPRLGSSVPNRFINFPSTQMLAQLLRQ
NGVTNLTLAAPGGLKMELAKQLDAADTYVELSRDDPAAQFEQIKRDNPHGFDIVVEATGS
VRILEDAINYCRRGGTLVVYGVYAKAARVTWPPSKIFGDELRIIGSFSEVYMFPQTVEYL
DSGKIKTKGIVNKVFKLEQFGEALESIRNKTAIKAAIVFDD
>tr|Q4R0J7|Q4R0J7_UROFA Major alcohol dehydrogenase OS=Uromyces fabae GN=mad2 PE=3 SV=1
MATQTLPAQMTALYYEKPRDFSIIKADVPLIDHDEVLLKVSMCGVCGTDQHIHEGEFIAK
FPLIPGHEVIGTIVLAGNQVENVKVGDRVVCDVSETCHKCFFCQRGTPLFCESFEAHGVT
LNGGFAEYAKFRAAKVFPIKNLTDEQATLVEPASCAVHGLDKIRPKPGSECLLIGAGPTG
LMLAQLLKLNGAQRVVLAANKGMKMDIARKINAADEYIDLDRKDAANQWAQLKEDNPHGF
DVVVEATGVESIVNDSINYVRRGGTLLVYGVYDNAARVTWSPTKIFQDEINIVGSFAQIH
CFPRAVAYLESGKIRTDGMVTHVYKIEEYQEALDKMASRQCLKIAVKPN
>tr|Q4WJV9|Q4WJV9_ASPFU Alcohol dehydrogenase, zinc-containing, putative OS=Aspergillus fumigatus GN=AFUA_1G04620 PE=3 SV=1
MGSNLPQTMKALRYEKPEVHSVVQVPLPTLRENDVLIKVKACGVCGTDLHIHEGEFIAKF
PLVPGHETVGIVAAVGSKVKGFEIGERVVADNSELCGECFYCRRGDELFCEHFEAHGVTM
NGGFAEYCAYPAKRVFKIKNLSDVDATLLEPASCAAHGLDKIAPKMGSSVLLFGAGPTGL
ILAQMLRLNGGCKVTVVAPEGLKMDLAKNLGAGDEYVALSRKDPSAQFEKLKSDNPYGFD
IVVEATGNLNILNDSINYVRRGGKLVVYGVYANKDRVSWPPAKIFGDEINIVGSFSEVYK
FPAAIDYLDTGKVKVNGIVNKVFKIEEWEQCLESMRNKSAIKAAIVFD
>tr|Q5BG87|Q5BG87_EMENI Putative uncharacterized protein OS=Emericella nidulans GN=AN0443.2 PE=3 SV=1
MAADIPKTMKALLYDKPEVHKIAEIPVPTLRENDVLVGVKSRRSQYAWLTQLVIQIKVKA
CGVCGTDLHIHEGEFIAQFPLVPGHETVGVVAAVGPKVKGFEIGDRVVADNSELCGECFY
CRRGDELFCENFQAHGVTMNGGFAEYCAYPAGRVFKIQNLSDVDATLLEPASCAAHGLDK
IAPKMGSRVLLFGAGPTGLILAQLLRLNGGCHVVVCAPEGLKMELAKSLGAGDEYIGLSR
QDPSAQFNKLKADNPYGFDIVVEATGNVKILEDSINYVRRGGKLVVYGVYANKDRVSWPP
SKIFGDEIQIIGSFSEVYKFPAAIDYLDSGKVKVSGIVNKVYKIEQWEECLQSMRNKSAI
KAAIVFE
>tr|Q5KJK1|Q5KJK1_CRYNE Zinc-binding dehydrogenase, putative (Putative uncharacterized protein) OS=Cryptococcus neoformans GN=CNBC0940 PE=3 SV=1
MVAKEMNALLYSEPRNFKITKVPVPEIGPEEILLKVDICGVCGTDQHIHEGEFIAKFPLV
PGHEAVGRIVSMGDKVKGFDIGDRIAADVGETCGYCHYCRKGTDLFCENFAPAGVARDGG
FADYIKYHFAKCYKIKNLTDEEATLLEPASCAIHGMDVLKMPFGARVLLIGAGPTGLILA
QLMKMGGASHITIAANTGIKMEIARKVEAADEYIDLDRSNPGPQWAKLKEDNPYGFDVVA
EATGVESLVNDAINYVTRGGTLLVYGVYEDKARLSGWSPTDIFVNEKRIIGSFSQTYCFP
RAIDLLDSGKIKTTGMVTDVFPLSDYQGALDKMASRKALKIAIKPEHKD
