# Supplementary material for: Subdivision of the MDR superfamily of medium-chain dehydrogenases/reductases through iterative hidden Markov model refinement
Source: BMC Bioinformatics. 2010 Oct 27;11:534. doi: 10.1186/1471-2105-11-534 (PMC2976758; doi:10.1186/1471-2105-11-534)
Supplement: Additional file 4 — MDR family alignment figures. Illustrations showing the mafft MSAs from Additional file 3: mdr-sequences. Red sequence identifiers denote sequences from UniProtKB/TrEMBL, while blue correspond to sequences from Swiss-Prot. The position cscores are shown in a bar plot under the MSA. Positions that contain gaps in over 90% of the sequences have been removed from the alignment in order to increase readability. [file 1471-2105-11-534-S4.ZIP › mdr/MDR039.fasta]

>tr|A0B794|A0B794_METTP Alcohol dehydrogenase GroES domain protein OS=Methanosaeta thermophila (strain DSM 6194 / PT) GN=Mthe_0778 PE=4 SV=1
MLSMRAMLLERPGEPLRLREVEIPTPGEREVLISVSACGVCRTDLHILDGELAEPKLPLI
PGHEIVGRVVAKGENAERFSTGDRIGVPWLGYTDESCRYCLRGEENLCDNARFTGYTIDG
GYAEYTVADERYCLPIPERYDDLRAAPLLCAGLIGYRSYRLALSKPGVERLGIYGFGAAA
HIIAQVALFEGIDVYAFTRPGDLEAQEFALSLGAAWAGGSDEMPPQELDAAIIFAPVGSL
VPAALRAVSKGGTVVCGGIHMSDIPSFPYSMLWEERSIRSVANLTRRDGEEFISLARDLH
IRTEIQEFGLDEANVALDLLRAGRLQGAAVLKI
>tr|A1QSL5|A1QSL5_MYCTF Alcohol dehydrogenase adhA OS=Mycobacterium tuberculosis (strain F11) GN=TBFG_01855 PE=3 SV=1
MMVSPATTATMSAWQVRRPGPMDTGPLERVTTRVPRPAPSELLVAVHACGVCRTDLHVTE
GDLPVHRERVIPGHEVVGEVIEVGSAVGAAAGGEFDRGDRVGIAWLRHTCGVCKYCRRGS
ENLCPQSRYTGWDADGGYAEFTTVPAAFAHHLPSGYSDSELAPLLCAGIIGYRSLLRTEL
PPGGRLGLYGFGGSAHITAQVALAQGAEIHVMTRGARARKLALQLGAASAQDAADRPPVP
LDAAILFAPVGDLVLPALEALDRGGILAIAGIHLTDIPDLNYQQHLFQERQIRSVTSNTR
ADARAFFDFAAQHHIEVTTPEYPLGQADRALGDLSAGRIAGAAVLLI
>tr|A2VIX8|A2VIX8_MYCTU Alcohol dehydrogenase adhA OS=Mycobacterium tuberculosis C GN=TBCG_01814 PE=3 SV=1
MMVSPATTATMSAWQVRRPGPMDTGPLERVTTRVPRPAPSELLVAVHACGVCRTDLHVTE
GDLPVHRERVIPGHEVVGEVIEVGSAVGAAAGGEFDRGDRVGIAWLRHTCGVCKYCRRGS
ENLCPQSRYTGWDADGGYAEFTTVPAAFAHHLPSGYSDSELAPLLCAGIIGYRSLLRTEL
PPGGRLGLYGFGGSAHITAQVALAQGAEIHVMTRGARARKLALQLGAASAQDAADRPPVP
LDAAILFAPVGDLVLPALEALDRGGILAIAGIHLTDIPDLNYQQHLFQERQIRSVTSNTR
ADARAFFDFAAQHHIEVTTPEYPLGQADRALGDLSAGRIAGAAVLLI
>tr|A2WJ49|A2WJ49_9BURK Zn-dependent alcohol dehydrogenase OS=Burkholderia dolosa AUO158 GN=BDAG_04853 PE=4 SV=1
MLAMTFDGTTPTLRATQVPDPQPAPGQLSIDVLACGVCRTDLHVIDGDLAYPKLPLIPGH
EIVGTVRTLGAGVTGFSIGDRVGVPWLGSTCGRCAYCASGRENLCDRPAFTGYTIDGGYA
ERVVADHRYCVPLPPRYSALEAAPLLCAGLIGHRTLRMAGDARRIGIYGFGAAAHLVAQV
AHLEGRKVFALTKPGDTAAQQLARSLGATWAGGSNETPPEPLDAALIFAPVGALVPAALR
AVEKGGIVVCGGIHMTDIPAFPYAWLWGERRIASVANLTRADAREFMRIADAMPLKVEAV
RYALTDANRALDDLRMGRVSGAAVLSVRA
>tr|A3EPD2|A3EPD2_9BACT Putative alcohol dehydrogenase OS=Leptospirillum sp. Group II UBA GN=UBAL2_82410082 PE=3 SV=1
MKKMVVARVGPLGSDSLSVENTPEPVPGSGEVLVRVEACGVCRTDLHVIEGDLPESAPGI
VPGHEVVGRVAKTGPGVSDLSPGQRVGVAWLYRSCGECRYCRKGAENLCVSPLFTGYHRP
GGYAEALVANAAFVYPLPENMPAEQLAPLLCAGIIGYRALSRLGLSRGSHLGLYGFGASA
HLVLQMARDQGMRVSVGSRGDRHQAFARSMGADWVGGPAETPEEPLDGAILFAPAGPLVL
PILRRLDRGGRLLIAGIHLSDIPAIEYEPFLFYEKSLGSVTANTRDDGRKLLEWASKGTI
VPRTTVYPLEEAVRALRDLKEDRIEGAAVLKVGG
>tr|A3RUV9|A3RUV9_RALSO Alcohol dehydrogenase OS=Ralstonia solanacearum UW551 GN=RRSL_02201 PE=4 SV=1
MPASMQAMICSRAGAPLQLQTVPLPEPGPGEVRLAVSVCGVCRTDLHIVDGELPAPKPAL
IPGHEIVGTVDACGPGVDGLARGDRVGVPWLGWTCGACPFCLRDQENLCDRPRFTGYTRD
GGYAEYTVCDARYCLPIPARYDDAHAAPLLCAGLIGYRTLRMAGDARRLGIYGFGAAAHL
VTQIAAAEHREVFAFTRAGDTDAQQLARDTGACWAGASEQAPPVPLDAALIFATVGTLVP
LALRAVVKGGSVVCGGIHMSDIPAFPYRLLWEERKLMSVANLTRADGLALMRVAAMVPLQ
SRITLYPLAEANTALDDLRAGRVVGAAVLQIRGAIDGR
>tr|A3WYD1|A3WYD1_9BRAD Putative alcohol dehydrogenase OS=Nitrobacter sp. Nb-311A GN=NB311A_11115 PE=4 SV=1
MRAMVLPASATPLQMQERDDPIPGEGEIRVKIGACGVCRTDLHVVDSELPDIRYPIIPGH
EIVGRIDLMGNGVTGHQIGDRVGIPWLGSTCGVCRYCRLGMENLCDRPSFTGYTRDGGFA
THTIADARYAFSIGGTGDDVSIAPLLCAGLIGWRSLVMADNAERLGIYGFGAAGHIVAQI
AVWQGRSVFAFTRARDIAAQDFARQLGAVWAGASDRRPPEELDAAIIYAPVGELVPLALR
AVRKGGRVVCAGIHMSDIPSFPYSLLWEERKLLSVANLTRQDGIDFFKIVPQAGIHIRTT
TFSLDKANDAIAMLRAGKLLGAAVLQP
>tr|A4BRC8|A4BRC8_9GAMM Alcohol dehydrogenase, zinc-containing OS=Nitrococcus mobilis Nb-231 GN=NB231_03435 PE=4 SV=1
MAMTAATMRAMVLRAAGARLELRELSRPVPAVGQVRLQVQACAVCRTDLHVVDGELAEPR
LPLIPGHEIIGCVDAVGEGAEGLAVGDRVGVPWLGWTCGDCRYCRRGQENLCPRAQFTGY
TLDGGYAESTLADARFCFPLPEAFDAVAAAPLMCAGLIGQRAWSMIGEDVEHLGLYGFGA
AAHILVQVAIHAGQSVYAFTRPGDEQAQTFARRLGAVWAGSSEAAPPVALDAAIIFAPVG
ALVPAALAAVRPGGVVVCGGIHMSDIPAFAYRLLWEERVLRSAANLTRKDGHDLLARASK
AGVRTHTQHYRLEQANEALADLRAGRVSGAAVLIP
>tr|A4KI07|A4KI07_MYCTU Alcohol dehydrogenase adhA OS=Mycobacterium tuberculosis str. Haarlem GN=TBHG_01817 PE=3 SV=1
MVSPATTATMSAWQVRRPGPMDTGPLERVTTRVPRPAPSELLVAVHACGVCRTDLHVTEG
DLPVHRERVIPGHEVVGEVIEVGSAVGAAAGGEFDRGDRVGIAWLRHTCGVCKYCRRGSE
NLCPQSRYTGWDADGGYAEFTTVPAAFAHHLPSGYSDSELAPLLCAGIIGYRSLLRTELP
PGGRLGLYGFGGSAHITAQVALAQGAEIHVMTRGARARKLALQLGAASAQDAADRPPVPL
DAAILFAPVGDLVLPALEALDRGGILAIAGIHLTDIPDLNYQQHLFQERQIRSVTSNTRA
DARAFFDFAAQHHIEVTTPEYPLGQADRALGDLSAGRIAGAAVLLI
>tr|A4LFQ8|A4LFQ8_BURPS Putative oxidoreductase OS=Burkholderia pseudomallei 305 GN=BURPS305_6154 PE=4 SV=1
MRAMVFDGGAPRLREAELPDPVPAAGQLLIDVHACGVCRTDLHVVDGDLRDPKRPVIPGH
EIVGTVAALGALAKGFTIGERVGVPWLGRTCGHCAYCASGRENLCDAPGFTGYTIDGGYA
QRTVADARFCVHVPSRYDDIHAAPLLCAGLIGYRTLKMAGSARRIGLYGFGAAAHLVAQV
ARFQGRTVYAFTRPGDAAAQRLARRLGAAWAGGSDEAAPEPLDAALIFASVGALVPAALA
AVVKGGAVVCGGIHMSDIPSFSYDLLWGERRIVSVANLTRDDAAEFMRIANDVPLDVEAT
PYPLAQANQALDDLRAGRLAGAAVLTMR
>tr|A5HNZ8|A5HNZ8_LACRE Zn-dependent alcohol dehydrogenase OS=Lactobacillus reuteri GN=lr1480 PE=4 SV=1
MEKRENDIPKTMKAWAVTTPGPIDGKKSPIEFTEKPVPTPKRGEVLVKVLTCGVCHTDLH
VTEGDLPVHHEHVTPGHEIVGKVVGFGPETQRFKLGERIGIPWFRHACGVCKFCRSGHEN
LCPHSLYTGWDHDGGYAEYVTVPEGFAYRLPEKFDSLEAAPLLCAGIIGYRAFERANVPA
GGRLGLYGFGGSAHITAQIALAQGIEVHVFTRGEDAKKFALELGCASVQGSYDPAPVPLD
SSIIFAPVGDMVLPALASLVPGGTLALAGIHMTDIPMMNYQKEIFHEKTLTSVESNTRRD
GEEFLTLADRLNIHPEVHEYPLAKADEALRYVKHGDIKGACVLRVSED
>tr|A5J9M8|A5J9M8_BURMA Zinc-binding alcohol dehydrogenase family protein OS=Burkholderia mallei FMH GN=BMAFMH_K0103 PE=4 SV=1
MRAMVFDGGAPRLREAELPDPVPAAGQLLIDVHACGVCRTDLHVVDGDLRDPKRPVIPGH
EIVGTVAALGALAKGFTIGERVGVPWLGRTCGHCAYCASGRENLCDAPGFTGYTIDGGYA
QRTVADARFCVHVPSRYDDIHAAPLLCAGLIGYRTLKMAGSARRIGLYGFGAAAHLVAQV
ARFQGRTVYAFTRPGDAAAQRLARRLGAAWAGGSDEAAPEPLDAALIFASVGALVPAALA
AVVKGGAVVCGGIHMSDIPSFSYDLLWGERRIVSVANLTRDDAAEFMRIANDVPLDVEAT
PYPLAQANQALDDLRAGRLAGAAVLTMR
>tr|A5TNV9|A5TNV9_BURMA Zinc-binding alcohol dehydrogenase family protein OS=Burkholderia mallei 2002721280 GN=BMA721280_I0187 PE=4 SV=1
MRAMVFDGGAPRLREAELPDPVPAAGQLLIDVHACGVCRTDLHVVDGDLRDPKRPVIPGH
EIVGTVAALGALAKGFTIGERVGVPWLGRTCGHCAYCASGRENLCDAPGFTGYTIDGGYA
QRTVADARFCVHVPSRYDDIHAAPLLCAGLIGYRTLKMAGSARRIGLYGFGAAAHLVAQV
ARFQGRTVYAFTRPGDAAAQRLARRLGAAWAGGSDEAAPEPLDAALIFASVGALVPAALA
AVVKGGAVVCGGIHMSDIPSFSYDLLWGERRIVSVANLTRDDAAEFMRIANDVPLDVEAT
PYPLAQANQALDDLRAGRLAGAAVLTMR
>tr|A5WNI6|A5WNI6_MYCTF Alcohol dehydrogenase adhA OS=Mycobacterium tuberculosis (strain F11) GN=TBFG_11890 PE=3 SV=1
MVSPATTATMSAWQVRRPGPMDTGPLERVTTRVPRPAPSELLVAVHACGVCRTDLHVTEG
DLPVHRERVIPGHEVVGEVIEVGSAVGAAAGGEFDRGDRVGIAWLRHTCGVCKYCRRGSE
NLCPQSRYTGWDADGGYAEFTTVPAAFAHHLPSGYSDSELAPLLCAGIIGYRSLLRTELP
PGGRLGLYGFGGSAHITAQVALAQGAEIHVMTRGARARKLALQLGAASAQDAADRPPVPL
DAAILFAPVGDLVLPALEALDRGGILAIAGIHLTDIPDLNYQQHLFQERQIRSVTSNTRA
DARAFFDFAAQHHIEVTTPEYPLGQADRALGDLSAGRIAGAAVLLI
>tr|A5XVL3|A5XVL3_BURMA Zinc-binding alcohol dehydrogenase family protein OS=Burkholderia mallei JHU GN=BMAJHU_E0120 PE=4 SV=1
MRAMVFDGGAPRLREAELPDPVPAAGQLLIDVHACGVCRTDLHVVDGDLRDPKRPVIPGH
EIVGTVAALGALAKGFTIGERVGVPWLGRTCGHCAYCASGRENLCDAPGFTGYTIDGGYA
QRTVADARFCVHVPSRYDDIHAAPLLCAGLIGYRTLKMAGSARRIGLYGFGAAAHLVAQV
ARFQGRTVYAFTRPGDAAAQRLARRLGAAWAGGSDEAAPEPLDAALIFASVGALVPAALA
AVVKGGAVVCGGIHMSDIPSFSYDLLWGERRIVSVANLTRDDAAEFMRIANDVPLDVEAT
PYPLAQANQALDDLRAGRLAGAAVLTMR
>tr|A7CIE2|A7CIE2_BURPI Alcohol dehydrogenase GroES domain protein OS=Ralstonia pickettii 12D GN=Rpic12DDRAFT_1831 PE=4 SV=1
MPESMQAMVMEGAGKPLIWRDVPMPTPGPGEVRIAVSACGVCRTDLHIVDGELTTPKPSL
IPGHEIVGIVESCGEGVTAPTPGERVGVPWLGWTCGVCPYCLHGRENLCDHPAFTGYTRD
GGYAQYAVCDARYCLPIPARYDDAHAAPLLCAGLIGYRTLRMAGDARRIGIYGFGAAAHL
ITQIAVAEQREVFAFTRTGDTAAQHLALDTGASWAGASDTPAPEQLDAALIFAPIGALVP
QALQAVVKGGSVVCGGIHMSDIPAFPYRLLWEERKLVSVANLTRADGLALMRIAAEVPLR
VHVTPYPLQDANTALEDLRAGRVAGAAVLQVPSKDL
>tr|A8ENB6|A8ENB6_BURPS Putative oxidoreductase OS=Burkholderia pseudomallei 406e GN=BURPS406E_D0395 PE=4 SV=1
MRAMVFDGGAPRLREAELPDPVPAAGQLLIDVHACGVCRTDLHVVDGDLRDPKRPVIPGH
EIVGTVAALGALAKGFTIGERVGVPWLGRTCGHCAYCASGRENLCDAPGFTGYTIDGGYA
QRTVADARFCVHVPSRYDDIHAAPLLCAGLIGYRTLKMAGSARRIGLYGFGAAAHLVAQV
ARFQGRTVYAFTRPGDAAAQRLARRLGAAWAGGSDEAAPEPLDAALIFASVGALVPAALA
AVVKGGAVVCGGIHMSDIPSFSYDLLWGERRIVSVANLTRDDAAEFMRIANDVPLDVEAT
PYPLAQANQALDDLRAGRLAGAAVLTMR
>tr|A8KEI6|A8KEI6_BURPS Putative oxidoreductase OS=Burkholderia pseudomallei Pasteur 52237 GN=BURPSPAST_AC0317 PE=4 SV=1
MRAMVFDGGAPRLREAELPDPVPAAGQLLIDVHACGVCRTDLHVVDGDLRDPKRPVIPGH
EIVGTVAALGALAKGFTIGERVGVPWLGRTCGHCAYCASGRENLCDAPGFTGYTIDGGYA
QRTVADARFCVHVPSRYDDIHAAPLLCAGLIGYRTLKMAGSARRIGLYGFGAAAHLVAQV
ARFQGRTVYAFTRPGDAAAQRLARRLGAAWAGGSDEAAPEPLDAALIFASVGALVPAALA
AVVKGGAVVCGGIHMSDIPSFSYDLLWGERRIVSVANLTRDDAAEFMRIANDVPLDVEAT
PYPLAQANQALDDLRAGRLAGAAVLTMR
>tr|A9GX09|A9GX09_METNO Alcohol dehydrogenase, zinc-containing OS=Methylobacterium nodulans ORS 2060 GN=MnodDRAFT_5025 PE=4 SV=1
MHAMVLPRVGGPLVHETRPDPVPGPGEVRIRVEACAVCRTDLHIIDGELPDPRLPLVLGH
EIVGLVEALGPGVTAPAIGERVGVPWLGHTCGRCPHCAAGRENLCDAPGFTGYSRDGGFA
SHVVAEAAFTIALDRAADPVATAPLLCAGLIGWRTLRMAGEAEAVGLYGFGAAAHIVAQV
CRWQGRRVYAFTRPGDRAGQDFARSLGAAWAGDADALPPAPLDAALIFAPDGRLVPAALR
AIRKGGSVVCGGIHMSDIPAFPYTLLWGERRIVSVANLTREDASSFFAVAPRAGIVTRTR
TFPLRDANAAVAAHRAGLHGAAVLVP
>tr|A9K3I5|A9K3I5_BURMA Alcohol dehydrogenase, zinc-containing OS=Burkholderia mallei ATCC 10399 GN=BMA10399_B1539 PE=4 SV=1
MRAMVFDGGAPRLREAELPDPVPAAGQLLIDVHACGVCRTDLHVVDGDLRDPKRPVIPGH
EIVGTVAALGALAKGFTIGERVGVPWLGRTCGHCAYCASGRENLCDAPGFTGYTIDGGYA
QRTVADARFCVHVPSRYDDIHAAPLLCAGLIGYRTLKMAGSARRIGLYGFGAAAHLVAQV
ARFQGRTVYAFTRPGDAAAQRLARRLGAAWAGGSDEAAPEPLDAALIFASVGALVPAALA
AVVKGGAVVCGGIHMSDIPSFSYDLLWGERRIVSVANLTRDDAAEFMRIANDVPLDVEAT
PYPLAQANQALDDLRAGRLAGAAVLTMR
>tr|A9QPD1|A9QPD1_METI4 Zn-dependent alcohol dehydrogenase OS=Methylacidiphilum infernorum (isolate V4) GN=adhP PE=4 SV=1
MKAMVLERPKNPLVLKDVPIPSPGPGEVLLEVLVCGVCRTDLHVVDGELPNPKPNLIPGH
EVVGIVRKLGSGATKFSIGQRVGVPWLGKSCGQCRFCITGRENLCDRPEFTGYTRDGGYA
EWIVADERFCFPIPPRYSNEEAAPLLCAGLIGFRSYRHAEKSARIGFYGFGAAAHILIQI
ANHQGKAVFAFSKPGDRESQDFSLSLGAAWAGDSTTLPPVLLDTAIIFAPVGALVPQALR
AVEKGGTVVCAGIYMTDIPSFPYEILWGERKIVSVANLTRDDGEEFFKIASQFKIQTRVE
VLPLTEANNALQRLREGKVQGALALVPKL
>tr|B0PRM1|B0PRM1_9DELT Zinc-binding alcohol dehydrogenase family protein OS=Anaeromyxobacter dehalogenans 2CP-1 GN=A2cp1DRAFT_2964 PE=3 SV=1
MVLARPGAPLAPAELPDPVPGPGELRLRVGACGVCRTDLHVADGELPDPKLPLVLGHEIV
GRVDRVGAGVTRFRPGDRVGIPWLGWTCGRCAACRSGRENLCSAARFTGYHRDGGYAELA
VADARYAFAIPGDYEDADAAPLLCAGLIGHRAWAPVRGAQRLGLYGFGAAAHLVVQLARH
AGQRVFAFTRPGDAEAQAFALQLGAEWAGASGEVPPEPLDAAILFAPVGALVPIALRDVV
PGGTVVCAGIHMSDIPSFPYALLWGERTLRSIANLTRADGDALLALAPEVPLRTEVVPYP
LERANDALADLRAGRLRGAAVLVP
>tr|B1FI25|B1FI25_9BURK Zinc-binding alcohol dehydrogenase family protein OS=Burkholderia ambifaria IOP40-10 GN=BamIOP4010DRAFT_3685 PE=4 SV=1
MLAMMFDGTTPNLREARMPDPSPAAGQILIDVHACGVCRTDLHVVDGELAHPKLPLIPGH
EIVGTVRVLGEGVTGFSIGDRVGVPWLGSTCGHCAYCTSGRENLCDSPGFTGYTIDGGYA
ECTVADHRYCVHLPRRYSDLEAAPLLCAGLIGYRTLRMAGDARRIGIYGFGAAAHLVAQV
AHCEGRKVFALTKPGDTVAQQLALSLGAAWAGGSDEAPPEPLDAALIFAPVGALVPAALR
AVDKGGIVVCGGIHMSDIPGFPYAWLWGERRIASVANLTRADAVEFMRIADAMPLQVEAV
RYALTDANRALDDLRSGRVSGAAVLGMRG
>tr|B1G1F1|B1G1F1_9BURK Zinc-binding alcohol dehydrogenase family protein OS=Burkholderia graminis C4D1M GN=BgramDRAFT_3282 PE=3 SV=1
MRAMVFDGSAAVLHERDMSDPQPAAGQLLIDIHACGVCRTDLHVVDGELAHPKRPIIPGH
EIVGTVAALGNDVAGFQVGDRVGVPWIGHTCGHCRYCTSGRENLCDAPGFTGYTIDGGYA
ERTVADARYCLHLPERYSDLEAAPLLCAGLIGYRTLSMAGDARAIGIYGFGAAAHIVAQV
ALHQGRTVFALTRPGDTAAQQFALRLGVHWAGGSDETPPERLDAALIFASAGPLVPAALR
AVTKGGVVVCGGIHMSDIPSFPYDLLWGERRVCSVANLTRADGHAFMQLAARMPLQIETT
PYALADANRALNDLRDGRLSGAAVLRMR
>tr|B1H940|B1H940_BURPS Putative oxidoreductase OS=Burkholderia pseudomallei S13 GN=BURPSS13_X0744 PE=4 SV=1
MRAMVFDGGAPRLREAELPDPVPAAGQLLIDVHACGVCRTDLHVVDGDLRDPKRPVIPGH
EIVGTVAALGALAKGFTIGERVGVPWLGRTCGHCAYCASGRENLCDAPGFTGYTIDGGYA
QRTVADARFCVHVPSRYDDIHAAPLLCAGLIGYRTLKMAGSARRIGLYGFGAAAHLVAQV
ARFQGRTVYAFTRPGDAAAQRLARRLGAAWAGGSDEAAPEPLDAALIFASVGALVPAALA
AVVKGGAVVCGGIHMSDIPSFSYDLLWGERRIVSVANLTRDDAAEFMRIANDVPLDVEAT
PYPLAQANQALDDLRAGRLAGAAVLTMR
>tr|B1T8K3|B1T8K3_9BURK Zinc-binding alcohol dehydrogenase family protein OS=Burkholderia ambifaria MEX-5 GN=BamMEX5DRAFT_4119 PE=4 SV=1
MLAMMFDGTTPRLREARMPNLSPAAGQLLIDVHACGVCRTDLHVVDGELAHPKLPLIPGH
EIVGTVRVLGEGVTGFSVGDRVGVPWLGSTCGHCAYCISGRENLCDSPGFTGYTIDGGYA
ECTVADHRYCVHLPRRYSDLEAAPLLCAGLIGYRTLRMAGDARRIGIYGFGAAAHLVAQV
AHCEGRKVFALTKPGDTVAQQLALSLGAAWAGGSDEAPPEPLDAALIFAPVGALVPAALR
AVDKGGIVVCGGIHMSDIPGFPYAWLWGERRIASVANLTRADAVEFMRIADAMPLQVEAV
RYALTDANRALDDLRSGRVSGAAVLDMRG
>tr|B2EKG7|B2EKG7_9BACT Zinc-binding alcohol dehydrogenase family protein OS=bacterium Ellin514 GN=CflavDRAFT_2737 PE=4 SV=1
MRAMLLEKPRQALVAVDLPIPKPDAGQVLVRIHACAVCRTDLHLIDGELPHPKLPVIPGH
QIVGTIADRGEGATRFQIGDRVGIPWLGWTDGVCKYCRSGRENLCENARFTGYTIDGGYA
EYTVADQRFCFPIPSLYADAEASPLLCAGLIGYRSLRMTRDAERLGIYGFGAAAHLITQV
AIYQRRKVYAFTRKGDLEGQRFALSLGAVWAGDSETIPPEPLDAAIIFAPAGPLVPLALK
ALDRGGIVVCGGIHMSDIPSFPYDLLWEERAVCSVANLTRQDAEEFLPLAPKVPIITRIQ
PFPLEQANEALDQLKHGKIKGAAVLVMQEGK
>tr|B2HB82|B2HB82_BURPS Putative oxidoreductase OS=Burkholderia pseudomallei 1655 GN=BURPS1655_D1195 PE=4 SV=1
MRAMVFDGGAPRLREAELPDPVPAAGQLLIDVHACGVCRTDLHVVDGDLRDPKRPVIPGH
EIVGTVAALGALAKGFTIGERVGVPWLGRTCGHCAYCASGRENLCDAPGFTGYTIDGGYA
QRTVADARFCVHVPSRYDDIHAAPLLCAGLIGYRTLKMAGSARRIGLYGFGAAAHLVAQV
ARFQGRTVYAFTRPGDAAAQRLARRLGAAWAGGSDEAAPEPLDAALIFASVGALVPAALA
AVVKGGAVVCGGIHMSDIPSFSYDLLWGERRIVSVANLTRDDAAEFMRIANDVPLDVEAT
PYPLAQANQALDDLRAGRLAGAAVLTMR
>tr|B2QHC9|B2QHC9_9CHLR Zinc-binding alcohol dehydrogenase family protein OS=Chloroflexus sp. Y-400-fl GN=Chy400DRAFT_0434 PE=4 SV=1
MRAMVFTAPGQPLEYRDLPVPTPQPEEVLIRVEACAVCRTDLHIIDGELPAPNLPLVPGH
QIVGTIERLGERVTRWTVGQRVGVPWLGWTCGECRFCRDGRENLCDQAQFTGYTRPGGFA
EYTVADQRFCFALPTDYDATAVAPLLCAGLIGYRALRLAGTGERLGIYGFGAAAHLMTQV
ARWQGREVFAFTRPGDTEGQRFARELGAVWAGSSTELPPVPLDAAIIFAPVGDLVPYALR
AVEKGGVVVCGGIHMSQIPAFAYELLWGERVLRSVANLTREDGEAFLQIAPQIPVRTTVQ
TFPLTELNTALNALRQGKLQGAAVIQIS
>tr|B3XPT8|B3XPT8_LACRE Zinc-binding alcohol dehydrogenase family protein OS=Lactobacillus reuteri 100-23 GN=Lreu23DRAFT_4458 PE=4 SV=1
MEKRENAIPKTMKAWAVTTPGPIDGQKLPIEFTEKPVPTPKRGEVLVKVLTCGVCHTDLH
VTEGDLPIHHEHVTPGHEIVGKVVGFGPETQRFKLGERIGIPWFRHACGVCKFCRSGHEN
LCPHSLYTGWDHDGGYAEYVTVPEGFAYRLPEKFDSLEAAPLLCAGIIGYRAFERANVPA
GGRLGLYGFGGSAHITAQIALAQGIEVHVFTRGEDAKKFALELGCASVQGSYDPAPVPLD
SSIIFAPVGDMVLPALASLVPGGTLALAGIHMTDIPTMNYQKEIFHEKTLTSVESNTRRD
GEEFLTLADRLNIHPEVHEYPLAKADEALRYVKHGDIKGACVLRVSED
>tr|B4CB66|B4CB66_9CHRO Zinc-binding alcohol dehydrogenase family protein OS=Cyanothece sp. PCC 7425 GN=Cyan7425DRAFT_1607 PE=4 SV=1
MQLERSGQPLRLVDVPVPTPSPDQVLIRVQACGLCRTDLHIVDGELTQPQLPLIPGHQIV
GRVVEVGAKVTGFAVGDRVGVPWLGSTCHHCRYCLSGQENLCDQARFTGYQINGGYAEFT
VADAHFCFPIPPNYPDLQAAPLLCAGLIGYRSLRMTGQAQRLGFYGFGNAAHLLIQVAHY
QGRQVYAFTRPGDTTAQRFALDLGADWSGGSDSPPPEPLDAAIIFAPVGDLVPIALQAVV
KGGVVVCAGIHMSDIPAFPYAWLWGERVLRSVANLTRRDGEEFLALAPQIPIHTQVTAFN
LTQANEALEALRQGKINGAAVLVI
>tr|B4DBA9|B4DBA9_9BACT Zinc-binding alcohol dehydrogenase family protein OS=Chthoniobacter flavus Ellin428 GN=CfE428DRAFT_6200 PE=4 SV=1
MRAMIFENPGQPLVLRDVPVPEPGAGQVLIRVGACAVCRTDLHVVDSELPNPKLPLIPGH
EIVGRIEKLGDNVREFLVGDRVGVPWLGWTCGQCDFCRSGQENLCDSARFTGYTVDGGYA
EYTVADARFCFAVPESFGDVECAPLLCAGLIGYRSLRKAGKATRLGLYGFGAAAHIVAQV
ARFQNRDVYAFTRHGDAEAQEFARRMGAVWAGDSDAAPPQPLDAAIIFAPAGALVPAALR
AVRKGGTVVCGGIHMSDIPSFPYRDLWEERSICSVANLTRADGREFLEIAPRVPVNTITQ
TFPLEAANEALARLRSGQLTGAAVLQP
>tr|B4WTB1|B4WTB1_9SYNE Zinc-binding alcohol dehydrogenase family protein OS=Synechococcus sp. PCC 7335 GN=S7335_46 PE=4 SV=1
MMRAMLLNKPGQPLRLAELPIPQPGPHQVLLRVRACGVCRTDLHIIDGELTAPKLPLILG
HQIVGTVIKTENHASVFKPGQRVGVPWLGQTCQHCRYCLNHQENLCDNALFTGYTLNGGY
AEYAIANQQFCFPIPDTFPDLQAAPLLCAGLIGYRAYRMVKDAKRIGFYGFGAAAHILVQ
LARFQSREVYAFTRPGDVSSQQFAKRLGAVWAGGSDEPPPELLDAAIIFAPAGSLVPAAL
RAVIKGGIVVCAGIHMSDIPAFSYDILWGERQVRSVANLTRQDGEDFLRLAPQVPIKTEV
TRFSLEAANDAITALRAGHIDGAAVLVPETHR
>tr|B5G985|B5G985_9ACTO Alcohol dehydrogenase OS=Streptomyces sp. SPB74 GN=SSBG_00843 PE=4 SV=1
MRAWSLTAPAPAESRPLRLVEKPVPVPAPGELLVHVRACGVCRTDLHVTEGDLPPHEAHV
TPGHEVVGEVAGTGPGVADFAEGDRVGVAWLRSVDGTCRHCRRGAENLCPASGYTGWDAD
GGYAEYTTVPAAFAYRLPAAVGDTALAPLLCAGIIGYRALLRTDLPEGGRLGLYGYGGSA
HLCGQLARARGARVHVLTRGAAAQALARDLGAASVGGAYDTPAEPLDGAILFAPVGDLVP
TALRALDRGGVLAVAGIHLSDTPPLDYEHELFYEKELRSVTSNTRANGREFLRLAERYEV
RSTVHPYPMSRAPEALADLKAGRFDGAAVLVNDWSA
>tr|B5S2N5|B5S2N5_RALSO Alcohol dehydrogenase superfamily, zinc-containing protein OS=Ralstonia solanacearum MolK2 GN=RSMK01386 PE=4 SV=1
MPASMQAMICSRAGAPLQLQTVPLPEPGPGEVRLAVSVCGVCRTDLHIVDGELPSPKPAL
IPGHEIVGTVDACGPGVDGLARGDRVGVPWLGWTCGACPFCLRDQENLCDRPRFTGYTRD
GGYAEYTVCDARYCLPIPARYDDAHAAPLLCAGLIGYRTLRMAGDARRLGIYGFGAAAHL
VTQIAAAEHREVFAFTRAGDTDAQQLARDTGACWAGASEQAPPVPLDAALIFAPVGALVP
LALRAVVKGGSVVCGGIHMSDIPAFPYRLLWEERKLMSVANLTRADGLALMRVAAMVPLQ
SRITLYPLAEANTALDDLRAGRVVGAAVLQIRGAIDGR
>tr|B5SJA5|B5SJA5_RALSO Alcohol dehydrogenase superfamily, zinc-containing protein OS=Ralstonia solanacearum IPO1609 GN=RSIPO_01065 PE=4 SV=1
MPASMQAMICSRAGAPLQLQTVPLPEPGPGEVRLAVSVCGVCRTDLHIVDGELPAPKPAL
IPGHEIVGTVDACGPGVDGLARGDRVGVPWLGWTCGACPFCLRDQENLCDRPRFTGYTRD
GGYAEYTVCDARYCLPIPARYDDAHAAPLLCAGLIGYRTLRMAGDARRLGIYGFGAAAHL
VTQIAAAEHREVFAFTRAGDTDAQQLARDTGACWAGASEQAPPVPLDAALIFATVGTLVP
LALRAVVKGGSVVCGGIHMSDIPAFPYRLLWEERKLMSVANLTRADGLALMRVAAMVPLQ
SRITLYPLAEANTALDDLRAGRVVGAAVLQIRGAIDGR
>tr|B5WNY8|B5WNY8_9BURK Zinc-binding alcohol dehydrogenase family protein OS=Burkholderia sp. H160 GN=BH160DRAFT_4791 PE=4 SV=1
MRAMVFDGTSATLTERDVPDPRPGAGEILIDVHACGVCRTDLHLVDRELEHPKRPVIPGH
EIVGVVAELGAGVTGFAVGERVGVPWVGRTCGHCRYCLSARENLCDDAGFTGYTIDGGYA
ERTVADSRYCFHLQSHYSDIEAAPLLCAGLIGYRTLSMAGDAERIGIYGFGAAAHLVAQI
ACHQQRSVYAFTRPGDRAAQQLALRLGAAWAGGSDEAPPAELDAALLFAPVGALVPRALQ
MVVKGGVVVCGGIHMSDIPQFPYAFLWGERRVVSVANLTRDDGLAFMRSAAEVRLAIETT
TYALRDANRALDDLRSGKLTGAAVLAVH
>tr|B5ZGJ3|B5ZGJ3_GLUDA Zinc-binding alcohol dehydrogenase family protein OS=Gluconacetobacter diazotrophicus (strain ATCC 49037 / DSM 5601 / PAl5) GN=Gdia_1118 PE=4 SV=1
MMHAMRLNAPHTDLEWVELPDRLPGPGEIRVRVGACGVCRTDLHVVDGDLPFPGHPVIPG
HEIVGRIEALGEGVQDLKIGQRVGVPWLGHTCGICRYCHSGHENLCDHPLFTGYTRDGGY
ATAAIADARYAFPLGEEGSDVDLAPLLCAGLIGWRSLVMAGEDAKTVGLYGFGAAAHIIA
QVALWQGRTVYGFTRPGDRPTQDFARSLGATWAGGSDEAPPEKLDAAIIFAPVGALVPAA
LRAVRKGGRVVCAGIHMSDIPSFPYDLFWEERQLVSVANLTRQDGIDFLSLAPRIGVRTK
TTRYDLRDANRALADLRAGRFEGAAVLVP
>tr|B6ALV0|B6ALV0_9BACT Alcohol dehydrogenase OS=Leptospirillum sp. Group II '5-way CG' GN=CGL2_11277094 PE=4 SV=1
MKKIVVARVGPLGSDSLRMETSPEPVPGSGEVLVRVEACGVCRTDLHVIEGDLPESTPGI
VPGHEVVGRIAKTGPGVSEFSPGQRVGVAWLYRSCGRCRYCRKGAENLCVSPLFTGYHRP
GGYAEALVADAAFVYPLPEGLPAEQIAPLLCAGIIGYRAFSRLDLPRGSHLGLYGFGASA
HLVLQMARDQGMRISVGSRGERHQAFARSMGADWVGGPADTPEDPLDGAILFAPAGPLVL
PILRRLDRGGRLLIAGIHLSDIPSIEYEHFLFYEKSLGSVTANTREDGRKLLEWASKGSI
VPRTTVYPLEEAVRALRDLKEDRVEGAAVLKVGG
>tr|B6BG80|B6BG80_9RHOB Alcohol dehydrogenase OS=Rhodobacterales bacterium Y4I GN=RBY4I_115 PE=4 SV=1
MRAMVFHKATQPLRLEEVAEPEPGPGEVLIRVEACGVCRTDLHIFDGDLTEPKVPLILGH
EIVGRIAELGPQTGGLEIGERVGVPWLGTTCRGCRYCREGQENLCDAPEFTGYTRNGGFA
EACVADARYVFPLGGGDPVALAPLLCAGLIGYRSYRMAGAGRTIGLYGFGAAAHILTQLA
VWQGRKVFALTKPGDSEAQEFARSLGAAWAGGSDELPPEPLDAAILFAPAGSLVPAALKA
VRKGGRVVCGGIHMSDIPAFPYADLWGERHILSVANLTRRDGEEFLPLAAEAGIATEHRA
YALEDANQALEDMRQGRLQGAAVLVP
>tr|B6JHC7|B6JHC7_OLICO Alcohol dehydrogenase, zinc-containing OS=Oligotropha carboxidovorans (strain ATCC 49405 / DSM 1227 / OM5) GN=OCAR_6826 PE=4 SV=1
MRAMVLSGPGAELKMADLPDPVPQPGQVRVRVGACGVCRTDLHVMDGELPHIKYPIIPGH
EIVGRVDAIGPGVSNHCLGERVGVPWLGHTCGECFYCRSEMENLCDDPLFTGYTRDGGFA
THTVVDADFAFPLEEEGPDEAVAPLLCAGLIGWRSLVMAGDAKRLGIYGFGAAGHIVAQV
AKWQGRSIYAFTRGDDAAAQAFARELGAVWAGSSDALPPEPLDAAILYAPVGSLVPAALR
AVRKGGRVVCAGIHMSDIPSFPYSLLWEERQIVSVANLTRRDGIEFLRIVPQAKVQTHTT
VFQLGRANEALAMLRQGSLVGAAVLKP
>tr|B6QYW0|B6QYW0_9RHOB Alcohol dehydrogenase OS=Pseudovibrio sp. JE062 GN=PJE062_1251 PE=4 SV=1
MKAMVLTEIGKPLTLQQRDAPPTPQVGEILVEIEACAVCRTDLHVVEGDLKHPKLPLIPG
HEIVGRVKACGAGVSDLKPGVRVGIPWLGHTCGCCSFCQNHQENLCDHPIFTGYTRDGGF
ATHTIADRHYAFELDEDADPVALAPLLCAGLIGWRSLKKAGEGRKIGIYGFGAAAHIIAQ
ICIWQGREVYAFTRSGDTQAQDFARELGATWAGSSEEDPPTKLDAAIIFAPVGALVPAAL
KALRKGGRIVCGGIHMSDIPQMPYSLLWEEREVVSVANLTRDDALEFFPIAKQAGVKTHC
IPYRLEDANTALEDLRLGRLSGAAVLIP
>tr|B7CQS2|B7CQS2_BURPS Zinc-binding alcohol dehydrogenase family protein OS=Burkholderia pseudomallei 576 GN=BUC_6886 PE=4 SV=1
MRAMVFDGGAPRLREAELPDPVPAAGQLLIDVHACGVCRTDLHVVDGDLRDPKRPVIPGH
EIVGTVAALGALAKGFTIGERVGVPWLGRTCGHCAYCASGRENLCDAPGFTGYTIDGGYA
QRTVADARFCVHVPSRYDDIHAAPLLCAGLIGYRTLKMAGSARRIGLYGFGAAAHLVAQV
ARFQGRTVYAFTRPGDAAAQRLARRLGAAWAGGSDEAAPEPLDAALIFASVGALVPAALA
AVVKGGAVVCGGIHMSDIPSFSYDLLWGERRIVSVANLTRDDAAEFMRIANDVPLDVEAT
PYPLAQANQALDDLRAGRLAGAAVLTMR
>tr|B7J4U8|B7J4U8_THIFE Zinc-binding alcohol dehydrogenase family protein OS=Acidithiobacillus ferrooxidans ATCC 23270 GN=AFE_2088 PE=4 SV=1
MHAMVLEEVGRPLVPTELPRPRPQPGQVLVKILACGVCRTDLHVVDGELPNPKLPLVPGH
EVVGQIESVGSPDISLQTGQMVGIPWLAWTCGACEYCRAGRENLCDQARFHGYTVDGGYA
EYMVADARYCFPLPDIYANPEGAPLLCAGLIGFRALRFAAGRRRLGLYGFGAAAHLLIQV
ARYQGMEVYAFTRPGDSKAQDLAIKLGAVWVGGSEVLPPQPLDAAILFAPVGALIPIALQ
AVKKGGVVISAGIHMSDIPAFPYSLLWEERQVRSVANLTRKDAEDYFPLARRVPVQSHIT
TYPLAMANVALADLRGGAVHGAAVLVMGAWQERET
>tr|B7KLV3|B7KLV3_9CHRO Zinc-binding alcohol dehydrogenase family protein OS=Cyanothece sp. PCC 7424 GN=PCC7424_5710 PE=4 SV=1
MLAMVLETPRQPLIIRELPLPTPNPSQVLLRVKACGVCRTDLHIVDGELSQPKLPLILGH
QIVAEVVECGEKVTQFKKGERVGVPWLGKTCCACHYCQSGRENLCEQALFTGYQLDGGYA
EYTVADEQFCFFLPEGYPDLEVAPLLCAGLIGYRSYRMVGQAQRIGFYGFGAAAHILIQL
ACYQGREVYAFTRRGDTQGQQFARSLGAVWAGSSEQSPPHPLDGAIIFAPAGELVPMALQ
AVAKGGIVVCAGIHMSDIPSFPYKILWEERMIRSVANLTRQDGEEFLELAPVIPVHTQVE
VFPLIKANEALEALRLGKFNGAAVLVMD
>tr|Q4IZN9|Q4IZN9_AZOVI Zinc-containing alcohol dehydrogenase superfamily OS=Azotobacter vinelandii DJ GN=AvinDRAFT_4245 PE=4 SV=1
MRAMLLERVGHPLVLRELPTPQPGPGEVRVRVGACGVCRTDLHVVDGELPAVNPPVIPGH
EIVGRVDAVGPGVEGFALGQRVGIPWLGHTCGHCWYCRHEAENLCDAPQFTGYTRPGGYA
EQVVADARFTFALGEDGDDVALAPLLCAGLIGWRSLVKAGPARRLGLYGFGAAAHIVMQV
ARWQGREVYAFSRPGDLAAQDFARSLGAAWAGGSDQLPPEPLDAAILYAPAGELVPTALR
ALRKGGRVVCAGIHMSDIPSFPYDILWEEREVVSVANLTRQDGLDFFAVAEQAGIRTETH
RYALEDANRALDDLRHGRFQGAAVLVP
>tr|Q7D7W3|Q7D7W3_MYCTU Zinc-binding dehydrogenase OS=Mycobacterium tuberculosis GN=MT1911 PE=3 SV=1
MMVSPATTATMSAWQVRRPGPMDTGPLERVTTRVPRPAPSELLVAVHACGVCRTDLHVTE
GDLPVHRERVIPGHEVVGEVIEVGSAVGAAAGGEFDRGDRVGIAWLRHTCGVCKYCRRGS
ENLCPQSRYTGWDADGGYAEFTTVPAAFAHHLPSGYSDSELAPLLCAGIIGYRSLLRTEL
PPGGRLGLYGFGGSAHITAQVALAQGAEIHVMTRGARARKLALQLGAASAQDAADRPPVP
LDAAILFAPVGDLVLPALEALDRGGILAIAGIHLTDIPDLNYQQHLFQERQIRSVTSNTR
ADARAFFDFAAQHHIEVTTPEYPLGQADRALGDLSAGRIAGAAVLLI
>tr|A0JRS4|A0JRS4_ARTS2 Alcohol dehydrogenase GroES domain protein OS=Arthrobacter sp. (strain FB24) GN=Arth_0343 PE=3 SV=1
MRAWWVGKPGPVAGHPLVFGDRPDPSPGPGEVLLSVRVCGVCRTDLHLAEGDLPPRRTGV
IPGHEVVGEVVDLGEGATRFRIGERVGVAWLGGTCGHCRFCLRDQENLCLSPTFTGWDRD
GGYADRVTVNEDYAYRIPDVFPDEQAAPLLCAGIIGYRALARAQVPDGGRLGIYGFGGSA
HLAAQVAMHRGASVYVMTRSEEARRLALELGAAFAGDADDEPPVPLDAAILFAPVGWLVP
QALRALDRGGTLAVAGIHLSDIPPLHYGSELFQERQLRSVTANTRADGEDFLRVAAEIPL
RPTTVPYRMEDAARALQDLAADRITGAAVLHMD
>tr|A0LR53|A0LR53_ACIC1 Alcohol dehydrogenase GroES domain protein OS=Acidothermus cellulolyticus (strain ATCC 43068 / 11B) GN=Acel_0138 PE=3 SV=1
MRAWVVHRPRRYDPAAWRTEHPLVRTEKPDPLPGPHEIRIRVSACGVCRTDLHLAEGDLP
PRRPDTLPGHEIVGTVDMVGTECQRFAAGDRVGIAWLRYTCGECRWCLRHRENLCPSARF
TGWDADGGYAEFAVVDERFAYRIPDTFDDEHAAPLLCAGIIGFRALRLADCPPGGRLGIY
GFGASAHLAAQVARHQGADIYVFTRSAHGKELARELGASFVGDPNTPPPQPLDAAVIFAP
SGDIVPAALAALDRGGTVAIAGIHLTAIPQLDYVDALFGERVLRSVTANTRADGEEFLRI
AAEAKVVVATSPYPFDAADRALTDLAAGRVRGAAVLC
>tr|A0PSE7|A0PSE7_MYCUA Alcohol dehydrogenase AdhA OS=Mycobacterium ulcerans (strain Agy99) GN=adhA PE=3 SV=1
MAAPASTPRMSAWQVRRPGPIDTGPLERVNVEVPRPAPSELLVAVRACGVCRTDLHVTEG
DLAVHRERVTPGHEVVGEVVEVGAEAGDEFAVGDRVGIAWLRHTCGVCKYCRRGDENLCP
KSLYTGWDADGGYAEFTTVPAAFAHHLPSGYSDSELAPLLCAGIIGYRSLLRAELPPGGR
LGLYGFGGSAHITAQVALAQGAEVHVMTRGAEARELALELGAASAQGAADPPPVPLDAAI
LFAPVGELVLPALAGLDRGGTLAVAGIHLSDIPPLNYQRHLFQERQIRSVTSNTRGDARA
FLNFAGQHHIEVTTPEYPLRQADRALSDLSAGRIAGAAVLIV
>tr|A0QGK5|A0QGK5_MYCA1 Zinc-binding alcohol dehydrogenase family protein OS=Mycobacterium avium (strain 104) GN=MAV_2857 PE=3 SV=1
MTTTAMRAWRVRRPGPMDTHPLEEVTTEVPRPGPSDLLVAVRACGVCRTDLHVTEGDLPV
HRDRVTPGHEVVGEVIEVGAEAGDEFGVGDRVGIAWLRHTCGVCKYCRRGDENLCPESRY
TGWDADGGYAEFATVPAAFAHPLPGGYSDSELAPLLCAGIIGYRALLRAQLPPGGRLGLY
GFGGSAHITAQVALAQGAEVHVMTRGERARELAIELGAASAQGAADPPPVPLDAAILFAP
VGDLVLPALAALDRGGTLAIAGIHLSDIPSLNYQRHLFQERQVRSVTSNTRADARAFLDF
AGTHHISVTTPEYPLGQADRALADLSAGRIAGAAVLLV
>tr|A0QYD0|A0QYD0_MYCS2 Zinc-binding alcohol dehydrogenase family protein OS=Mycobacterium smegmatis (strain ATCC 700084 / mc(2)155) GN=MSMEG_3615 PE=3 SV=1
MSSSAMTAWQVVSPGPVDTRPLHRATVPRPEPGDGELLVAVRACGVCRTDLHVAEGDLAV
HRPNVIPGHEVVGEVVAAGPDVHGFAAGDRVGVAWLRYTCGRCAYCLRGRENLCPESRYT
GWDADGGYAEYTTVPAAYAHRLPGGYSDTELAPLLCAGIIGYRALMRTRLPASGRLGIYG
FGGSAHLTAQVALARGARVHVMTRSEQARELALALGAASAQGATDMPPEPLDAAILFAPV
GDLVLPAMAALDRGGVLAIAGIHLSDIPSLNYQDHLFQEREIRSVTANTRADAREFLSFV
AEHRMQVTTPEYPLDRADQALADLGAGRISGAAVLVL
>tr|A1B9S6|A1B9S6_PARDP Alcohol dehydrogenase GroES domain protein OS=Paracoccus denitrificans (strain Pd 1222) GN=Pden_4206 PE=4 SV=1
MHAMVLERIGAPLVWTELPDREPGPAQIRVAVSACGVCRTDLHVVDGELPDPVLPIIPGH
EVVGRIEALGPGVAGLALGQRVGIPWLGHSCGACPYCREGRENLCDAPGFTGYTRDGGYA
TSVIADARFAFPLGETGEDVALAPLLCAGLIGWRALVIAGKAPRLGLYGFGAAAHIVAQV
AAWQGRAVHAFTRPGDLRSQDFAHSLGAVWAGGSDQAPPEPLDAAIIFAPVGDLVPLALK
AVRKGGRVVCAGIHMSDIPAFPYALLWHERQIASVANLTRQDGLDFLSLAPRIGIATETT
TYPLREANRALDDLRAGRFDGAAVLVP
>tr|A1K1M4|A1K1M4_AZOSB Putative alcohol dehydrogenase OS=Azoarcus sp. (strain BH72) GN=adhA PE=3 SV=1
MRAMVLDTPGQPLRPAVLPQPTPGPGQVLLKVEACGVCRTDLHLVDGELPEPRLPVVPGH
EIVGRVVATGPGVTALRIGQRAGVPWLGWTCGECSYCRGGHENLCDAARFTGYTLDGGYA
EYTVADQRYCFPLPDPLPAVELAPLLCAGLIGYRALAMAGDAERIGIYGFGAAAHILAQV
LVHQGRAFYAFTRPGDLAGQGFACRLGAAWAGGSDEAPDQALDAALIFAPAGPLVPAALR
AVRKGGTVVCAGIHMSDIPAFPYDILWGERVLRSVANLTRADGERFLRIVADNPVRSHVQ
VYRLDQANEALDALRLGRIEGAAVLVPE
>tr|A1KJS4|A1KJS4_MYCBP Probable alcohol dehydrogenase adhA OS=Mycobacterium bovis (strain BCG / Pasteur 1173P2) GN=adhA PE=3 SV=1
MVSPATTATMSAWQVRRPGPMDTGPLERVTTRVPRPAPSELLVAVHACGVCRTDLHVTEG
DLPVHRERVIPGHEVVGEVIEVGSAVGAAAGGEFDRGDRVGIAWLRHTCGVCKYCRRGSE
NLCPQSRYTGWDADGGYAEFTTVPAAFAHHLPSGYSDSELAPLLCAGIIGYRSLLRTELP
PGGRLGLYGFGGSAHITAQVALAQGAEIHVMTRGARARKLALQLGAASAQDAADRPPVPL
DAAILFAPVGDLVLPALEALDRGGILAIAGIHLTDIPDLNYQQHLFQERQIRSVTSNTRA
DARAFFDFAAQHHIEVTTPEYPLGQADRALGDLSAGRIAGAAVLLI
>tr|A1T9M5|A1T9M5_MYCVP Alcohol dehydrogenase GroES domain protein OS=Mycobacterium vanbaalenii (strain DSM 7251 / PYR-1) GN=Mvan_3073 PE=4 SV=1
MRAWQVRRPGPMATKPLVRATVPVPQPGPDELLVAVRACGVCRTDLHVAEGDLPVHRPRV
IPGHEVVGEVVALGPNTGSRFAVGDRVGIAWLRHTCGTCRYCLRGQENLCPESRYTGWDA
DGGYAEFATVPADFALRLPDGYSDTELAPLLCAGIIGYRALLRAELPPGGRLGIYGFGGS
AHLTAQVALAGGAEVHVMTRGEQARELALSLGAASAQGAADPPPVPLDAAILFAPVGDLV
LPAMEALDRGGTLSIAGIHLSDIPVLNYQRHLFRERQMRSVTANTRADAQAFLDFAAGHR
LEVTSPRYPLDRADDALGDLCTGRIAGAAVLVV
>tr|A1UBW8|A1UBW8_MYCSK Alcohol dehydrogenase GroES domain protein OS=Mycobacterium sp. (strain KMS) GN=Mkms_1113 PE=4 SV=1
MGSRTMHAWRMRVPGPIATHPLESVTTEVPEPGHGELLIAVRACGVCRTDLHIAEGDLPV
HRPHVMPGHEVVGEVVGIGPDTEPGFAVGDRVGVAWLRHTCGRCRFCERGQENLCPHSRY
TGWDADGGYAEFTTAPAAFVHRLPGGYTDAELAPLLCAGIIGYRSLLRADLPPGGRLGIY
GFGGSAHITAQVALAQGAEVHVMTRGEHARELARALGAASVQGAGDPPPVELDAAILFAP
VGDLVLPALEGLDRGGTLAIAGIHLSDIPALDYQRHLFQERQVRSVTANTRADARAFLEF
AGRHHIEVTTPEYPLGRADDALADLAAGRIAGAAVLLV
>tr|A1UY77|A1UY77_BURMS Alcohol dehydrogenase, zinc-containing OS=Burkholderia mallei (strain SAVP1) GN=BMASAVP1_1333 PE=4 SV=1
MRAMVFDGGAPRLREAELPDPVPAAGQLLIDVHACGVCRTDLHVVDGDLRDPKRPVIPGH
EIVGTVAALGALAKGFTIGERVGVPWLGRTCGHCAYCASGRENLCDAPGFTGYTIDGGYA
QRTVADARFCVHVPSRYDDIHAAPLLCAGLIGYRTLKMAGSARRIGLYGFGAAAHLVAQV
ARFQGRTVYAFTRPGDAAAQRLARRLGAAWAGGSDEAAPEPLDAALIFASVGALVPAALA
AVVKGGAVVCGGIHMSDIPSFSYDLLWGERRIVSVANLTRDDAAEFMRIANDVPLDVEAT
PYPLAQANQALDDLRAGRLAGAAVLTMR
>tr|A1VPM9|A1VPM9_POLNA Alcohol dehydrogenase GroES domain protein OS=Polaromonas naphthalenivorans (strain CJ2) GN=Pnap_2299 PE=4 SV=1
MLPTSMFAMSTDPLGRELLGGFKPVPQPGDHDVVLRVLACGVCRTDLHIIDGELPPRLAS
VVPGHEVVGQIVARGALASRFAVGQRVGIPWLGGTCGACAFCAMQRENLCDFPVFTGYDR
DGGFAEYAAADERFCFALPFRYDDCHAAPLLCAGLIGFRAWRLAGESAPRRLGLYGFGAA
AHIICQIAVSQKQEVYAFTQPGDAAGQQFARSLGAAWAGGSDQAPPLLLDAALIFAPVGA
LVPAALAATRKGGTVVCAGIHMSPIPTFEYRLLWGERVLKSVANLTREDGDAFFSLLEDC
RVQTHVQAFALQDANAAVQALRDGTLNGAAVLVP
>tr|A3MAV9|A3MAV9_BURM7 Alcohol dehydrogenase, zinc-containing OS=Burkholderia mallei (strain NCTC 10247) GN=BMA10247_A0189 PE=4 SV=1
MRAMVFDGGAPRLREAELPDPVPAAGQLLIDVHACGVCRTDLHVVDGDLRDPKRPVIPGH
EIVGTVAALGALAKGFTIGERVGVPWLGRTCGHCAYCASGRENLCDAPGFTGYTIDGGYA
QRTVADARFCVHVPSRYDDIHAAPLLCAGLIGYRTLKMAGSARRIGLYGFGAAAHLVAQV
ARFQGRTVYAFTRPGDAAAQRLARRLGAAWAGGSDEAAPEPLDAALIFASVGALVPAALA
AVVKGGAVVCGGIHMSDIPSFSYDLLWGERRIVSVANLTRDDAAEFMRIANDVPLDVEAT
PYPLAQANQALDDLRAGRLAGAAVLTMR
>tr|A3NN19|A3NN19_BURP6 Putative oxidoreductase OS=Burkholderia pseudomallei (strain 668) GN=BURPS668_A2748 PE=4 SV=1
MRAMVLDGGAPRLREAELPDPVPAAGQLLIDVHACGVCRTDLHVVDGDLRDPKRPVIPGH
EIVGTVAALGALAKGFTIGERVGVPWLGRTCGHCAYCASGRENLCDAPGFTGYTIDGGYA
QRTVADARFCVHVPSRYDDIHAAPLLCAGLIGYRTLKMAGSARRIGLYGFGAAAHLVAQV
ARFQGRTVYAFTRPGDAAAQRLARRLGAAWAGGSDEAAPEPLDAALIFASVGALVPAALA
AVVKGGAVVCGGIHMSDIPSFSYDLLWGERRIVSVANLTRDDAAEFMRIANDVPLDVEAT
PYPLAQANQALDDLRAGRLAGAAVLTMR
>tr|A3P8H6|A3P8H6_BURP0 Zinc-binding alcohol dehydrogenase family protein OS=Burkholderia pseudomallei (strain 1106a) GN=BURPS1106A_A2605 PE=4 SV=1
MRAMVFDGGAPRLREAELPDPVPAAGQLLIDVHACGVCRTDLHVVDGDLRDPKRPVIPGH
EIVGTVAALGALAKGFTIGERVGVPWLGRTCGHCAYCASGRENLCDAPGFTGYTIDGGYA
QRTVADARFCVHVPSRYDDIHAAPLLCAGLIGYRTLKMAGSARRIGLYGFGAAAHLVAQV
ARFQGRTVYAFTRPGDAAAQRLARRLGAAWAGGSDEAAPEPLDAALIFASVGALVPAALA
AVVKGGAVVCGGIHMSDIPSFSYDLLWGERRIVSVANLTRDDAAEFMRIANDVPLDVEAT
PYPLAQANQALDDLRAGRLAGAAVLTMR
>tr|A3PVK2|A3PVK2_MYCSJ Alcohol dehydrogenase GroES domain protein OS=Mycobacterium sp. (strain JLS) GN=Mjls_1124 PE=4 SV=1
MGSRTMHAWRMRVPGPIATHPLESVTTEVPEPGHGELLIAVRACGVCRTDLHIAEGDLPV
HRPHVMPGHEVVGEVVGIGPDTEPGFAVGDRVGVAWLRHTCGRCRFCERGQENLCPHSRY
TGWDADGGYAEFTTAPAAFVHRLPGGYTDAELAPLLCAGIIGYRSLLRADLPPGGRLGIY
GFGGSAHITAQVALAQGAEVHVMTRGEHARELARALGAASVQGAGDPPPVELDAAILFAP
VGDLVLPALEGLDRGGTLAIAGIHLSDIPALDYQRHLFQERQVRSVTANTRADARAFLEF
AGRHHIEVTTPEYPLGRADDALADLAAGRIAGAAVLLV
>tr|A4FIB3|A4FIB3_SACEN Alcohol dehydrogenase GroES-like OS=Saccharopolyspora erythraea (strain NRRL 23338) GN=SACE_4519 PE=4 SV=1
MAPGETMAAWVVEAPAPVERGPLSPRDLPLPRAADDELLVRVSVCGVCRTDLHVAEGDLP
PHRPAVVPGHEVVGRVVACGAATTGFGEGDRVGIAWLRRTCQRCVYCRRGRENLCPNSRY
TGWDADGGYAEYTTVPADYAYHLPEGYSDEESAPLLCAGLIGYRAWLRARLPEGGSLGIY
GFGASAHLTAQVAMASGATVHVLTRSAQARELALELGAASAGGAGDRPPEPLDSAVLFAP
VGELVPVALEALDRGGTLAIAGIHLTDVPPLNYQRHLFLERNLCSVTANTRQDGQEFLRF
AARHRMRVTTTPYPFAAADRALDDLAHDRVNGAAVIRVAA
>tr|A4JSI6|A4JSI6_BURVG Alcohol dehydrogenase GroES domain protein OS=Burkholderia vietnamiensis (strain G4 / LMG 22486) GN=Bcep1808_6339 PE=4 SV=1
MLAMMFDGTTPTLREARVPDPVPAAGQLLIDVHACGVCRTDLHVVDGELAHPKRPLIPGH
EIVGTVRALGAGVTGFAVGDRVGVPWLGATCGHCVYCASGRENLCDSPGFTGYTIDGGYA
ERTVADHRYCVHLPRRYSDLEAAPLLCAGLIGYRTLRMAGNAQRIGIYGFGAAAHLVAQV
AFFEGRKVFALTRPGDAAAQQLALSLGAVWAGGSDEMPPEPLDAALIFAPVGALVPAALR
AVDKGGIVVCGGIHMSDIPSFPYAWLWGERRIASVANLTRVDAVEFMRLADAMPLRVEAV
RYALTDANRALDDLRAGRVSGAAVLGMGG
>tr|A4TAE2|A4TAE2_MYCGI Alcohol dehydrogenase GroES domain protein OS=Mycobacterium gilvum (strain PYR-GCK) GN=Mflv_3343 PE=3 SV=1
MRAWRVHRPGPMSTSPLVGVTAQIPEPGRGELLVAVLACGVCRTDLHVAEGDLPVHRVDV
TPGHEVVGEVVGLGDGVETFAVGDRVGIAWLRHTCGACRYCTRGDENLCPQSRYTGWDAD
GGYAEFATVPAAFALPLPSGYTDTELAPLLCAGIIGYRALLRADLPPGGRLGIYGFGGSA
HLTAQVALAQGAEVHVMTRGALARELALALGAASAQGAADPSPVPLDSAILFAPVGELVL
PALEALDRGGTLAIAGIHLSDIPELNYQRHLFQERQLRSVTANTRADSREFLDFAARHRI
EVTTEQYPLGRADEALADLSAGRISGAGVLVV
>tr|A4VS24|A4VS24_PSEU5 Alcohol dehydrogenase OS=Pseudomonas stutzeri (strain A1501) GN=adhA PE=3 SV=1
MRAMLLEQIGQPLQLRELPVPQPGPGEVRVRVLACGVCRTDLHVVDGELPEAPLPIIPGH
EIVGRVDALGEGVTGFEPGQRVGIPWLGHTCGTCSYCQHAEENLCDAPQFTGYTRPGGYA
EYVVADARFAFALGEEGDPVALAPLLCAGLIGWRSLVKAGDGKRLGLYGFGAAAHIVMQV
ARWQGRDVYAFSRPGDVAAQDFARSLGAVWAGDSGELPPVPLDAAIIYAPAGELVPAALR
ALRKGGRVVCAGIHMSDIPSFPYDILWQEREVVSVANLTRQDGLEFFPVAAQVGIHTETH
AYPLEQANQALDDLRNGRFQGAAVLVP
>tr|A4XEG2|A4XEG2_NOVAD Alcohol dehydrogenase GroES domain protein OS=Novosphingobium aromaticivorans (strain DSM 12444) GN=Saro_3463 PE=4 SV=1
MIPHGEHSMLAMQLDGPGKRLHPVVRPLPLPGRGEVRVKVHACGVCRTDLHVADGDIHGL
LPIVPGHEVIGVVDALGPGVTDVEPGARVGVPWLGHACGTCPYCDSGRENLCDAPLFTGF
TRDGGYATHVIADARFCFPIPEGFDDLHAAPLLCAGLIGYRALRLAGDAPVLGFYGFGAA
AHILAQVALWQGRTVYAFTRDGDAKAQAFARDIGCQWAGPSGAAPPQALDAAIIFASAGE
LVPTALRAVRKGGRVVCAGIHMSDIPAFPYADLWEERQILSVANLTRRDGVEFLPLAARA
GVRTHVEAMPLMKANEALDRLRRGDVSGALVLVP
>tr|A4YYL3|A4YYL3_BRASO Putative alcohol dehydrogenase OS=Bradyrhizobium sp. (strain ORS278) GN=BRADO5308 PE=3 SV=1
MHAMVLQKPGGPLRLETLADPEPRPGEIRVRVSACGVCRTDLHLLDGELPDIVYPIIPGH
EIVGHIDRIGAGVTTHRLGTRVGIPWLGHTCGLCPFCARGMENLCDAPGLTGYTRHGGYA
THAVADASYAFPLEGLGDDVAAAPLLCAGLIGWRSLVMAGDAEHLGIFGFGAAGHIVVQV
ARWQGRKVYAFTRRDDRTAQDLALQLGATWAGPSDARPDVPLDAAIIYAPAGELVPAALK
AVRKGGRVVCAGIHMSEIPSFPYSLLWGERHVMSVANLTRQDGLDFLRVAREAQIRTHTT
PYPLTDANDVLNRLRHGDVLGAAVLVPDFGF
>tr|A5ENG2|A5ENG2_BRASB Putative alcohol dehydrogenase OS=Bradyrhizobium sp. (strain BTAi1 / ATCC BAA-1182) GN=BBta_5755 PE=3 SV=1
MHAMVLQSPGAPLRHECLSDPEPGLGEIRVRVSACGVCRTDLHLCDGELPSIPYPIIPGH
EIVGRVDRIGRGVTNHRLGERVGIPWLGHTCGRCPFCSRGMENLCDEPSFTGYTRNGGYA
THAIADANYAFPLDGLGDDVATAPLLCAGLIGWRSLVMAGDAERLGIYGFGAAGHIIAQV
ARWQGRQIYAFTREHDRPAQDLARQLGAVWAAGADQRPDVDLDAAIIYAPAGELVPAALR
AVRKGGRVVCAGIHMSDIPSFPYSLLWGERRVMSVANLTRQDGVDFLRVAQEADIRTHTT
AYSLSEANTVLARLRQGDIVGAAVLVPDF
>tr|A5IEW4|A5IEW4_LEGPC Alcohol dehydrogenase OS=Legionella pneumophila (strain Corby) GN=adhT PE=4 SV=1
MHAMIMEKPGCALQYQEVNKPNPNENELLIKVSACGICRTDLHVVDGELKNPKIPLIPGH
QIVGTVEQVGSAVKQFAIGQRVGVPWLGGSCGICNFCTSGRENLCDQACFTGYQIDGGFA
EFCVANYHFCFPIPDGYPDHQAAPLFCAGLIGYRALLKVGNATHLGLYGFGAAAHILIQV
ACQKGIKIYAFTSPGDQESQKFAYRLGAVWAGDSTQSPPHLLDAAIIFAPVGALVPQALR
NIVKGGTVVCGGIHMSDIPSFPYEILWGERAVCSIANLTRKDGEEFLSLAPKIPVKTKVQ
TYPLTEVNRALDDLRHGRYRGAGVIVMK
>tr|A5U3M9|A5U3M9_MYCTA Alcohol dehydrogenase AdhA OS=Mycobacterium tuberculosis (strain ATCC 25177 / H37Ra) GN=adhA PE=3 SV=1
MVSPATTATMSAWQVRRPGPMDTGPLERVTTRVPRPAPSELLVAVHACGVCRTDLHVTEG
DLPVHRERVIPGHEVVGEVIEVGSAVGAAAGGEFDRGDRVGIAWLRHTCGVCKYCRRGSE
NLCPQSRYTGWDADGGYAEFTTVPAAFAHHLPSGYSDSELAPLLCAGIIGYRSLLRTELP
PGGRLGLYGFGGSAHITAQVALAQGAEIHVMTRGARARKLALQLGAASAQDAADRPPVPL
DAAILFAPVGDLVLPALEALDRGGILAIAGIHLTDIPDLNYQQHLFQERQIRSVTSNTRA
DARAFFDFAAQHHIEVTTPEYPLGQADRALGDLSAGRIAGAAVLLI
>tr|A5VLQ6|A5VLQ6_LACRD Alcohol dehydrogenase, zinc-binding type 2 OS=Lactobacillus reuteri (strain DSM 20016) GN=Lreu_1535 PE=4 SV=1
MEKRENAIPKTMKAWAVTTPGPIDGKESPIEFTEKPVPTPKRGEVLVKVITCGVCHTDLH
VTEGDLPVHHEHVTPGHEIVGKVVGFGPETQRFKFGERIGIPWFRHACGVCKFCRSGHEN
LCPHSLYTGWDHDGGYAEYVTVPEGFAYRLPEKFDSLEAAPLLCAGIIGYRAFERANVPA
GGRLGLYGFGGSAHITAQIALAQGIEVHVFTRGEDAKKFALELGCASVQGSYDPAPVPLD
SSIIFAPVGDMVLPALASLVPGGTLALAGIHMTDIPTMNYQKEIFHEKTLTSVESNTRRD
GEEFLTLADRLNIHPEVHEYPLAKADEALRYVKHGDIKGACVLRVSED
>tr|A5VQJ7|A5VQJ7_BRUO2 Alcohol dehydrogenase, zinc-containing OS=Brucella ovis (strain ATCC 25840 / 63/290 / NCTC 10512) GN=BOV_1026 PE=3 SV=1
MKAMVLEKPGQPLVLVERPDPLPGPGQIRLKVEACAVCRTDLHVVDGELERPKLPLVPGH
EIVGVIDAVGTGVDPSRTGRRVGVPWLGHTCGACDYCRSGAENLCDAPLFTGYTRDGGFA
THVVADADFAFDLDEAADPVALAPLLCAGLIGWRSLKKAGEGKRIGLYGFGAAAHIIAQV
CRWQDREVYAFTKPGDTEAKDFARSLGAVWAGDSDILPPSPLDAAIIFAPAGELVPAALR
AVRKGGRVVCGGIHMSDIPSMPYSILWEERALVSVANLTRNDAEEFFPLARAAGVRTHTT
IYPLESANEALADLRSGRLSGAAVLVP
>tr|A7HHW1|A7HHW1_ANADF Alcohol dehydrogenase zinc-binding type 2 OS=Anaeromyxobacter sp. (strain Fw109-5) GN=Anae109_4129 PE=3 SV=1
MRAMVVEHPGRPLAARELPAPEPGPDEILVRVLACGVCRTDLHLADGELALPGRPVVPGH
EIVGEVVRAGPGVTRLAPGQLAGIAWLGWACGTCRFCASGRENLCERARFTGWQRDGGYA
EYAVADARFAFPLPPGTDPVATAPLLCAGLIGHRAWRMAGEARRLGIFGFGAAGHILAQV
ARHAGQEVLAFTRPGDEGAQRLARDLGAAWAGGSDAPPPALLDAAVIFAPVGALVPAALS
AVAPGGTVVCAGIHMSDIPAFPYALLWGERVLRSVANLTRADGEAFLALAPQVPVRCAVT
PFPLAAANEALELLRAGRIEGAAVLVPE
>tr|A7HP36|A7HP36_PARL1 Alcohol dehydrogenase zinc-binding type 2 OS=Parvibaculum lavamentivorans (strain DS-1 / DSM 13023 / NCIMB 13966) GN=Plav_0046 PE=3 SV=1
MSASLPDKMRAMLLDAPGKPLRLASLPVPRPGPGEVLVKVEACGVCRTDLHVVDGELPEP
KLPLIPGHEIIGRVAALGEGVTALAPGARVGIPWLGWTCGACRYCRADKENLCENALFTG
YTRDGGYAEYALADARFCFPVAESYGAAEAAPLLCAGLIGYRSLRMAGEAGLLGIYGFGA
AAHIVAQVARHEGWRLFAFVKPGDEKAKEFALSLGAEWAGGSDETPPEPLDAAIIYAPAG
PLVPAALKTVAPGGRVVCAGIHMSDIPSFPYDILWRERSVHSVANLTRADGEAFLSLAPK
VPIVTTVETVPLAEANEALARLRDGRLTGAAVLVME
>tr|A7IGW1|A7IGW1_XANP2 Alcohol dehydrogenase zinc-binding type 2 OS=Xanthobacter autotrophicus (strain ATCC BAA-1158 / Py2) GN=Xaut_2010 PE=3 SV=1
MLAMVLKRSGDRLVAQERPDPVAGPGEVLIAVTACGVCRTDLHVVDGELPQTVRPIVPGH
EIVGRVAMLGAGVSHLRLGERVGVGWLGHACGTCPYCAAQEENLCDTPAFTGCTRDGGFA
THTVADASFVYPLGEAGDDTALAPLLCAGLIGWRTLKMAGEGRRVGVYGFGAAAHIIAQV
ARFQGREIYAFTRPGDEAAQDFARSLGAVYAGPSDAPAPEPLDAALIFAPAGELVPQALR
AVRKGGRVVCGGIHMSDIPSFPYRWLWEERKILSVANLTRADAHEFLALAPKAGVTTHVT
PYPLAQANEALDDLRHGRLKGAAVLVP
>tr|A8KYB8|A8KYB8_FRASN Alcohol dehydrogenase zinc-binding type 2 OS=Frankia sp. (strain EAN1pec) GN=Franean1_6571 PE=3 SV=1
MLAWQVTRPAPVATAPLRAVELPIPEPGPGQVRLKVAACGVCRTDLHLAEGDLPPHRPLT
VPGHEVVGYVDALGPGVHGVSGPAGPAGAAGSRRPDPAPAAPIRLGDRLGIAWLAGTDQT
CAYCRRGAENLCPASLYTGWDADGGYAQYAVVDADYAYRLPAGYSDGELAPLLCAGIVGY
RALLRAELPPGGRLGVYGFGASAHLAAQVAIAQGATVHVMTRSARARRLALELGAASATG
AYDFPPEPLDGAVLFAPVGDLVPVALAALDRGGTLSIAGIHLTDVPVLNYRRHLFQERSV
RSTTANTRADGREFLEIAGRHRLAVTTTPYPLTAADQALEDLARDRVDGAAVLFPDGV
>tr|A8ZNQ7|A8ZNQ7_ACAM1 Alcohol dehydrogenase, zinc-containing OS=Acaryochloris marina (strain MBIC 11017) GN=AM1_D0148 PE=4 SV=1
MRAMQLDAPGQLLRLVERPIPTPNPHQLLLRIHICGVCRTDLHIVDGELPDPKLPLILGH
QIVGTVIELGEQVTGFKQGDRIGVPWLGRTCNCCRYCLSGRENLCDQARFMGYNLDGGFA
EYAVADAQFCFPIPEEYPDQQAAPLLCAGLIGYRSYRMVGKAERIGFYGFGAAAHILIQV
ANYQGRQIYAFTRPGDMQAQQFARELGAVWSGGSDESPPQSLDAAIIFAPVGSLVPAALT
AVTKAGVVVCAGIHMSDIPSFPYKSLWEERSIRSVANLTRQDGEEFLTLAPQIPIQTQVQ
AFPLSTANEALSALRNGKVTGAVALVMTDESGQKDF
>tr|A9ASP3|A9ASP3_BURM1 Zinc-binding alcohol dehydrogenase family protein (Alcohol dehydrogenase) OS=Burkholderia multivorans (strain ATCC 17616 / 249) GN=adh PE=4 SV=1
MLAMMFDGTTPHLRETRVPDPSPTAGQLLIDVNACGVCRTDLHVVDGELAHAKLPLIPGH
EIVGTVRGLGEGVTGFAVGDRVGVPWLGSTCGHCAYCTSGRENLCDSPGFTGYTIDGGYA
ECAVADHRYCVHLPRRYSDLEAAPLLCAGLIGYRTLRMAGNARRIGIYGFGAAAHLVAQV
AQGEGRKVFALTKPGDTAAQRLALSLGAAWAGGSDEVPPEPLDAALIFAPSGALVPAALR
VLDKGGIVVCGGIHMSDIPGFPYAWLWGERRIASVANLTRADAVAFMRIAAATPLRVAAV
RYALTEANRALDDLRGGRVSGAAVLDMHD
>tr|A9FJZ5|A9FJZ5_SORC5 Alcohol dehydrogenase OS=Sorangium cellulosum (strain So ce56) GN=adh5 PE=4 SV=1
MRALVLRAPKSPLVLEDRPAPRPGPGEVLLRVRACAVCRTDLHVVDGELPDPRLPLVPGH
QIVGEVLEEVPPPGDGPRFARGARVGVPWLGWTCGVCAYCRAGRENLCDRARFTGYQIDG
GYAELAVADARFCFPIPDGFPDLSAAPLLCAGLIGYRTLRLAGDAERIGIYGFGAAAHLV
AQVARFEGRRVFGFVRPGDDAARAFALSMGAEWAGASFEAPPEELDAALIFAPAGELVPA
ALRAVRKGGAVVCGGIHMSDIPSFPYSILWGERVLRSVANLTRRDGEEFLALAPRVPVRT
EVNVYPLAAANEALDDLRNGRMSGAAVLVPP
>tr|A9HBQ8|A9HBQ8_GLUDA Alcohol dehydrogenase OS=Gluconacetobacter diazotrophicus (strain ATCC 49037 / DSM 5601 / PAl5) GN=adh PE=4 SV=1
MIQIMVRGVPIWCSSCADPAHRAGDPAMMHAMRLNAPHTDLEWVELPDRLPGPGEIRVRV
GACGVCRTDLHVVDGDLPFPGHPVIPGHEIVGRIEALGEGVQDLKIGQRVGVPWLGHTCG
ICRYCHSGHENLCDHPLFTGYTRDGGYATAAIADARYAFPLGEEGSDVDLAPLLCAGLIG
WRSLVMAGEDAKTVGLYGFGAAAHIIAQVALWQGRTVYGFTRPGDRPTQDFARSLGATWA
GGSDEAPPEKLDAAIIFAPVGALVPAALRAVRKGGRVVCAGIHMSDIPSFPYDLFWEERQ
LVSVANLTRQDGIDFLSLAPRIGVRTKTTRYDLRDANRALADLRAGRFEGAAVLVP
>tr|A9M572|A9M572_BRUC2 Zinc-binding alcohol dehydrogenase family protein OS=Brucella canis (strain ATCC 23365 / NCTC 10854) GN=BCAN_A1076 PE=4 SV=1
MKAMVLEKPGQPLVLVERPDPLPGPGQIRLKVEACAVCRTDLHVVDGELERPKLPLVPGH
EIVGVIDAVGTGVDPSRTGRRVGVPWLGHTCGACDYCRSGAENLCDAPLFTGYTRDGGFA
THVVADADFAFDLDEAADPVALAPLLCAGLIGWRSLKKAGEGKRIGLYGFGAAAHIIAQV
CRWQDREVYAFTKPGDTEAKDFARSLGAVWAGDSDILPPSPLDAAIIFAPAGELVPAALR
AVRKGGRVVCGGIHMSDIPSMPYSILWEERALVSVANLTRNDAEEFFPLARAAGVRTHTT
IYPLESANEALADLRSGRLSGAAVLVP
>tr|A9WGF8|A9WGF8_CHLAA Zinc-binding alcohol dehydrogenase family protein OS=Chloroflexus aurantiacus (strain ATCC 29366 / DSM 635 / J-10-fl) GN=Caur_2281 PE=4 SV=1
MRAMVFTAPGQPLEYRDLPVPTPQPEEVLIRVEACAVCRTDLHIIDGELPAPNLPLVPGH
QIVGTIERLGERVTRWTVGQRVGVPWLGWTCGECRFCRDGRENLCDQAQFTGYTRPGGFA
EYTVADQRFCFALPTDYDATAVAPLLCAGLIGYRALRLAGTGERLGIYGFGAAAHLMTQV
ARWQGREVFAFTRPGDTEGQRFARELGAVWAGSSTELPPVPLDAAIIFAPVGDLVPYALR
AVEKGGVVVCGGIHMSQIPAFAYELLWGERVLRSVANLTREDGEAFLQIAPQIPVRTTVQ
TFPLTELNTALNALRQGKLQGAAVIQIS
>tr|B0CGL1|B0CGL1_BRUSI Zinc-binding alcohol dehydrogenase family protein OS=Brucella suis (strain ATCC 23445 / NCTC 10510) GN=BSUIS_A1105 PE=4 SV=1
MKAMVLEKPGQPLVLVERPDPLPGPGQIRLKVEACAVCRTDLHVVDGELERPKLPLVPGH
EIVGVIDAVGTGVDPSRTGRRVGVPWLGHTCGACDYCRSGAENLCDAPLFTGYTRDGGFA
THVVADADFAFDLDEAADPVALAPLLCAGLIGWRSLKKAGEGKRIGLYGFGAAAHIIAQV
CRWQDREVYAFTKPGDTEAKDFARSLGAVWAGDSDILPPSPLDAAIIFAPAGELVPAALR
AVRKGGRVVCGGIHMSDIPSMPYSILWEERALVSVANLTRNDAEEFFPLARAAGVRTHTT
IYPLESANEALADLRSGRLSGAAVLVP
>tr|B0SVV8|B0SVV8_CAUSK Zinc-binding alcohol dehydrogenase family protein OS=Caulobacter sp. (strain K31) GN=Caul_2449 PE=4 SV=1
MLAMVLEGGRLTPALRHTPRPGPGEVLLRVRTCGVCRTDLHLLEGDLPVQDGVIPGHEIV
GVVEALGQGVTTLDLGQRVGVPWLGGACGRCRFCRQGAENLCDHARFTGWTRDGGYAEMT
VADARFCFVLPDELGDLEAAPLLCAGLIGFRAWRKAMEGRVVDRLGLYGFGAAAHLLAQL
AIAEGQKIYAFTKPGDLAAQDLALELGCLWAGASDVAPPEPLDAAILFAPIGALVPLALR
AVRKGGAVVCAGIHMSQIPALDYADLWGERTLVSVANLTRADAQDYLPRAAAAGVRPHVK
VYGLRQAPQALADLRAGAFTGAAVLRIDPPL
>tr|B0UN20|B0UN20_METS4 Zinc-binding alcohol dehydrogenase family protein OS=Methylobacterium sp. (strain 4-46) GN=M446_6106 PE=4 SV=1
MRAMVLHRIGGPLVAETRPDPDPGPGEVRIRVEACAVCRTDLHVIDGDLPDLRLPIVPGH
EIVGRVEALGPGVAAPRPGARVGVPWLGHTCGRCPHCAAGRENLCDRPGFTGYTRDGGFA
THVLAEAAYTIPLPEEADPVATAPLLCAGLIGWRTLRMAGEAATLGLYGFGAAAHIVAQI
CRREGRAVHAFTRPGDRDGQAFARRLGAVWAGDSDAPPPLPLDAALIFAPDGRLVPAALR
AVRKGGTVVCGGIHMSDIPAFPYALLWGERRILSVANLTRADARDFFAAAPRAGIVTHTR
SFPLAEAEAAIAAHRAGLKGAAVLVP
>tr|B1LU59|B1LU59_METRJ Zinc-binding alcohol dehydrogenase family protein OS=Methylobacterium radiotolerans (strain ATCC 27329 / DSM 1819 / JCM 2831) GN=Mrad2831_0426 PE=4 SV=1
MLAMVLREIGGPLLPEERPDPIPGPGEVRIRVEACAVCRTDLHVIDGELPQAVYPIVPGH
EVVGIVEAVGECVTDPAPGRRVGMPWLGHACGHCGYCQTERENLCDAPGFTGCTRDGGFA
THLLAEAAFTVPLDMSLDPVASAPLLCAGLIGWRTLRMAGDADTVGLYGFGAAAHIVAQV
CRWQGRRVFALTRPGDRKAQDFARSLGAEWAGGSDGAPPEPLDAALIFAPDVRLVPTALA
ELRKGGCVVCGGIHMSDIPRFPYELLWEERSVRSVANLTRADARGFFEVVPRAGIVTRTR
MFPLVQANAAIAAHRSGALQGAAVLVP
>tr|B1M150|B1M150_METRJ Zinc-binding alcohol dehydrogenase family protein OS=Methylobacterium radiotolerans (strain ATCC 27329 / DSM 1819 / JCM 2831) GN=Mrad2831_2614 PE=3 SV=1
MLAMVLREVGGPLVPEQRPDPEPGHGEVRIRVEACAVCRTDLHVIDGELPQAVYPIVPGH
EVVGIVDAVGPGVNEPRSGTRVGVPWLGHACGHCHYCEAGRENLCDEPGFTGCTRDGGFA
GHLVAEAAFTIPLGMSLDPVATAPLLCAGLIGWRTLRMAGAAETVGLYGFGAAAHIVAQV
CRWQGRRVFALTRPGDREAQDFARSLGVAWAGGSDEPPPEPLDAALVFAPDGSLVPLALK
AVRKGGRVVCGGIHMSDIPAFPYDLLWGERAVLSVANLTREDARSFIEVVPQAGIVTHTS
TYPLAQANGAIAAHRSGVLQGAAVLVP
>tr|B1WYC4|B1WYC4_CYAA5 Alcohol dehydrogenase OS=Cyanothece (strain ATCC 51142) GN=cce_0002 PE=4 SV=1
MAMEVKQMMRAMVLEAAKEKLRLELRPIPEPDDKQLLLKIQACGVCRTDLHIVDGELTQA
KFPLILGHEIVGTVEAVGKGVKRFSLGERVGVPWLGGTCQHCCYCRTQQENLCEKARFTG
YHLDGGYAEYTVANEQFCFAIPKRYSDLEVAPLLCAGLIGYRSYRLVGDREKIGFYGFGA
AAHILLQVARHQGRQVYAFTRPGDELGQDFARSLGAVWAGGSEQSPPDSLDGAIIFAPVG
ALVPVALKAVTPGGVVVCAGIHMSDIPSFPYKILWQERVLRSVANLTRQDGEDFFALAKQ
IPIQTQVSSFPLTEANVALDCLRQGKIKGAAVLVP
>tr|B1X273|B1X273_CYAA5 Alcohol dehydrogenase OS=Cyanothece (strain ATCC 51142) GN=cce_4888 PE=4 SV=1
MAMEVKQMMRAMVLEAAKEKLRLELRPIPQPDDKQLLLKIQACGVCRTDLHIVDGELTQA
KFPLILGHEIVGTVEAVGKGVKRFSLGERVGVPWLGGTCQHCRYCRTQQENLCEQARFTG
YHLDGGYAEYTVANEQFCFAIPKRYSDLEVAPLLCAGLIGYRSYRLVGDGEKIGFYGFGA
ASHILLQVARHQGRQVYAFTRPGDDLGQDFARSLGAVWAGGSEQSPPDSLDGAIIFAPVG
ALVPVALKAVVPGGVVVCAGIHMSDIPSFPYQILWQERVLRSVANLTRQDGEDFFALARQ
IPIQTQVSSFPLTQANVALDCLRQGKIKGAAVLVP
>tr|B1YWN0|B1YWN0_BURA4 Zinc-binding alcohol dehydrogenase family protein OS=Burkholderia ambifaria (strain MC40-6) GN=BamMC406_4279 PE=4 SV=1
MLAMMFDGTTPHLREARMPGPSPAAGQLLIDVHACGVCRTDLHVVDGELAHPKLPLIPGH
EIVGTVRALGEGVTGFSVGDRVGVPWLGSTCGHCAYCTSGRENLCDSPGFTGYTIDGGYA
ERTVADHRYCVHLPRRYSDLEAAPLLCAGLIGYRTLRMAGDARRIGIYGFGAAAHLVAQV
AHREGRKVFAFTKAGDTVAQQLALSLGAAWAGGSDEAPPEPLDAALIFAPVGALVPAALR
AVDKGGIVVCGGIHMSDIPAFPYAWLWGERRIASVANLTRADAVEFMRIADAMPLQVEAV
RYALTDANRALDDLRSGRVSGAAVLGMRG
>tr|B2G928|B2G928_LACRJ Alcohol dehydrogenase OS=Lactobacillus reuteri (strain JCM 1112) GN=LAR_1444 PE=4 SV=1
MEKRENAIPKTMKAWAVTTPGPIDGKESPIEFTEKPVPTPKRGEVLVKVITCGVCHTDLH
VTEGDLPVHHEHVTPGHEIVGKVVGFGPETQRFKFGERIGIPWFRHACGVCKFCRSGHEN
LCPHSLYTGWDHDGGYAEYVTVPEGFAYRLPEKFDSLEAAPLLCAGIIGYRAFERANVPA
GGRLGLYGFGGSAHITAQIALAQGIEVHVFTRGEDAKKFALELGCASVQGSYDPAPVPLD
SSIIFAPVGDMVLPALASLVPGGTLALAGIHMTDIPTMNYQKEIFHEKTLTSVESNTRRD
GEEFLTLADRLNIHPEVHEYPLAKADEALRYVKHGDIKGACVLRVSED
>tr|B2GE33|B2GE33_LACF3 Alcohol dehydrogenase OS=Lactobacillus fermentum (strain IFO 3956 / LMG 18251) GN=LAF_1579 PE=4 SV=1
MVTVSEQIPEQMRAWAVKIPAPIESDPCPLQLVKKTVPTPTSGEVLVKVLACGVCHTDLH
VTEGDLPVHQPEVTPGHEIVGRVVASGASTQRFAIGDRIGIPWFRHACGVCRYCRSGHEN
LCSHSLYTGWDHNGGYAEYVTVPEGFAYRIPARFKDVEAAPLLCAGIIGYRALLRANVPA
GGRLGLYGFGGSAHLAAQLAIKQGIEVHVFTRGKDAQKFALELGCASAQGAYDRAPVPLD
SAIMFSPAGAMVPNALANLAPNGTLALAGIHLSDVPSLNYQDHLFHEKTVTSVESNTRRD
GEEFLTLADRLGITPTVTAVPFDQADQALKRVSRGNIDGAYVLEMPS
>tr|B2HD44|B2HD44_MYCMM Alcohol dehydrogenase AdhA OS=Mycobacterium marinum (strain ATCC BAA-535 / M) GN=adhA PE=4 SV=1
MSAWQVRRPGPIDTGPLERVNVEVPRPAPSELLVAVRACGVCRTDLHVTEGDLAVHRERV
TPGHEVVGEVVEVGAEAGDEFAVGDRVGIAWLRHTCGVCKYCRRGDENLCPKSLYTGWDA
DGGYAEFTTVPAAFAHHLPSGYSDSELAPLLCAGIIGYRSLLRAELPPGGRLGLYGFGGS
AHITAQVALAQGAEVHVMTRGAEARELALELGAASAQGAADPPPVPLDAAILFAPVGELV
LPALAGLDRGGTLAVAGIHLSDIPPLNYQRHLFQERQIRSVTSNTRGDARAFLNFAGQHH
IEVTTPEYPLGQADRALSDLSAGRIAGAAVLIV
>tr|B2IHN7|B2IHN7_BEII9 Zinc-binding alcohol dehydrogenase family protein OS=Beijerinckia indica subsp. indica (strain ATCC 9039 / DSM 1715 / NCIB 8712) GN=Bind_0909 PE=4 SV=1
MHAMVLKALKTPLEWTELPDRQPGPGEIRVKVLACGVCRTDLHVVDGELPNPKLPMIPGH
EIVGRIDAIGPGVEGLHHGERVGIPWLGHTCGVCPYCVSGHENLCDHPLFTGFTREGGYA
TAAIADARYAFPLGETGDDVTLAPLLCAGLIGWRSLVIAGESAKTIGLYGFGAAAHIIAQ
VAVWQGRSVFAFTRPGDTKTQAFARSLGAVWAGGSDEPPPEKLDAAIIFAPAGSLVPTAL
RAVRKGGRVVCAGIHMSDIPSFPYDILWEERQLVSVANLTRQDGLDFLSLAPKIGITTTT
THYPLKDANQALADLRAGKFEGAAVLVP
>tr|B2JV63|B2JV63_BURP8 Zinc-binding alcohol dehydrogenase family protein OS=Burkholderia phymatum (strain DSM 17167 / STM815) GN=Bphy_5774 PE=4 SV=1
MRAMVFDGSSPVLAGRELTMRALAPGEMLIDVLACGVCRTDLHVVDGELREPKRPVIPGH
EIVGRVAARAADVTAFDIGDRVGVPWLGHTCGVCRYCASGRENLCDAPGFTGYTIDGGYA
EQVIADHRYCLHLPERYDDAQAAPLLCAGLIGYRTLSMAGDAKRVGIYGFGAAAHIVAQV
ARHQGRAVYAFTRPGDDTAQQFARRLGATWAGGSDEAPPEPLDAALIFAPVGALVPVALQ
AVAKGGVVVCGGIHMSDIPAFPYAFLWGERRVASVANLTRADGEAFMKIAGDTQLEIEVT
RYPLADANRALDDLRNGRVSGAAVLIVR
>tr|B2TB47|B2TB47_BURPP Zinc-binding alcohol dehydrogenase family protein OS=Burkholderia phytofirmans (strain DSM 17436 / PsJN) GN=Bphyt_6316 PE=4 SV=1
MRAMLFDGSTTFLREQELPDPVPGAGQILIDIHACGVCRTDLHLVDHELEHPKQPVIPGH
EIVGTVAGLGVGVTGFVLGDRVGVPWVGHTCGHCRYCLSARENLCDDPGFTGYTIDGGFA
ERTVADSRYCFHLPEQYSDIEAAPLLCAGLIGYRTLSMAGDAQRIGIYGFGAAAHIVAQV
ARHQQRTVYAFTRPGDHAAQQLALRLGAAWAGSSADAPPEELDAALLFAPVGALIPLALR
AVAKGGVVVCGGIHMSDIPSFPYAFLWGERRVVSVANLTRDDGLAFMRIAGETHLEIKTT
TYPLTEANQALSDLRDGRLTGAAVLAVR
>tr|B2UIY0|B2UIY0_RALPJ Zinc-binding alcohol dehydrogenase family protein OS=Ralstonia pickettii (strain 12J) GN=Rpic_4437 PE=4 SV=1
MPESMQAMVMEGAGKPLIWRDVPMPTPGPGEVRIAVSACGVCRTDLHIVDGELTTPKPSL
IPGHEIVGIVESCGEGVTAPTPGERVGVPWLGWTCGVCPYCLHGRENLCDHPAFTGYTRD
GGYAQYAVCDARYCLPIPARYDDAHAAPLLCAGLIGYRTLRMAGDARRIGIYGFGAAAHL
ITQIAVAEQREVFAFTRTGDTAAQHLALDTGASWAGASDTPAPEQLDAALIFAPIGALVP
QALQAVVKGGSVVCGGIHMSDIPAFPYRLLWEERKLVSVANLTRADGLALMRIAAEVPLR
VHVTPYPLQDANTALEDLRAGRVAGAAVLQVPSKDL
>tr|B3DXV2|B3DXV2_METI4 Zn-dependent alcohol dehydrogenase OS=Methylacidiphilum infernorum (isolate V4) GN=adhP PE=4 SV=1
MHGEQKTDIGMLSKALTPRSRSCRQPRGQGRWGTPAYGRHATFPRGDAPQGARNMARKGK
KMAPPGLPGEPNQRRPRFPPQPECWGLKRGKTMMKAMVLERPKNPLVLKDVPIPSPGPGE
VLLEVLVCGVCRTDLHVVDGELPNPKPNLIPGHEVVGIVRKLGSGATKFSIGQRVGVPWL
GKSCGQCRFCITGRENLCDRPEFTGYTRDGGYAEWIVADERFCFPIPPRYSNEEAAPLLC
AGLIGFRSYRHAEKSARIGFYGFGAAAHILIQIANHQGKAVFAFSKPGDRESQDFSLSLG
AAWAGDSTTLPPVLLDTAIIFAPVGALVPQALRAVEKGGTVVCAGIYMTDIPSFPYEILW
GERKIVSVANLTRDDGEEFFKIASQFKIQTRVEVLPLTEANNALQRLREGKVQGALALVP
KL
>tr|B3E8N3|B3E8N3_GEOLS Zinc-binding alcohol dehydrogenase family protein OS=Geobacter lovleyi (strain ATCC BAA-1151 / DSM 17278 / SZ) GN=Glov_3003 PE=4 SV=1
MLPELAPKMLAMVLSRPGAPLELRELDVPQPGAGQLLLEVTACGICRTDLHIVDGELTEP
QLPLVPGHQIVGRVARCGAGVNGGVISQRVGVPWLGGTCGSCRYCLGGQENLCDHAVFTG
YQINGGFAGYCLADARFCFPLPDGYPDLQVAPLLCAGLIGYRSLRMAGEGRQLGIYGFGA
AAHIVTQVAVWQGRQVYAFTRPGDLAGQAFARRMGACWAGGSFDRPPQELDSAIIFAPAG
ELVPAALQAVRKGGRVVCGGIHMSAIPSFSYDLLWGERSLVSVANLTRQDGEEFLALAPQ
VPVRTEVTAFRLEQANEALAALRSGQLEGAGVLLVDEQIRKRGARGD
>tr|B3Q9B4|B3Q9B4_RHOPT Zinc-binding alcohol dehydrogenase family protein OS=Rhodopseudomonas palustris (strain TIE-1) GN=Rpal_0378 PE=4 SV=1
MDAMVLTAPGTSLQWQSRDTPQPGDGEVLVTVSACGVCRTDLHVVDGELPNIRYPIIPGH
EIVGRVAAVGAGVTTHQIGDRVGIPWLGHTCGLCRYCRSGMENLCDAPLFTGYTRDGGFA
SHAIADARYAFPLGEAGDDVAIAPLLCAGLIGWRSLAIAGDAERLGIYGFGAAGHIVAQV
ARWQGRQVYAFTRGGDVAAQDFARSLGAMWAGASEELPPEPLDAAIIYAPVGSLVPAALK
AVRKGGRVVCAGIHMSDIPSFPYDLLWEERQLVSVANLTRQDGVDFLEVAQQAGIRTETH
AFPLREANTVLNKLRAGELLGAAVLVP
>tr|B4EI98|B4EI98_BURCJ Putative alcohol dehydrogenase OS=Burkholderia cepacia (strain J2315 / LMG 16656) GN=BceJ2315_37520 PE=4 SV=1
MLAMMFDGTTPHLRETRVPDPSPAAGQLLIDVHACGVCRTDLHVVDGELAHAKLPLIPGH
QIVGTVRGLGEGVMSFAVGDRVGVPWLGSTCGHCAYCISGRENLCDNPGFTGYTIDGGYA
ECAVADHRYCVHLPRRYSDLEAAPLLCAGLIGYRTLRMAGDARRIGIYGFGAAAHLVAQV
AQGEGRKVFALTKPGDTAAQQLALSLGAAWAGGSDEAPPERLDAALIFAPAGALVPAALR
ALDKGGIVVCGGIHMSDIPSFPYAWLWGERRIASVANLTRADAVAFMRIAAATPLRVEAV
RYALTDANSALDDLRGGRVSGAAVLGMHD
>tr|B4R885|B4R885_PHEZH Zinc-containing alcohol dehydrogenase OS=Phenylobacterium zucineum (strain HLK1) GN=PHZ_c2794 PE=4 SV=1
MRGMVLKAPRTPLVCESRPDPEPGPGELRLRVRACGVCRTDLHVVDGDLAQVRPSVIPGH
EIVGVVDAVGPGVSGVALGERRGVPWLGQTCGTCRYCRAGQENLCDAPGFTGWTRDGGYA
DTVIARADFCFPLPDGLSDEAVAPLLCAGLIGYRSWRKACEAGPIERLGLYGFGAAAHLL
AQLALFEGQAVYAFTREGDLPAQALARDLGCAWAGASGEAPPEALDAAIIFAPVGDLVPA
ALRAVRKGGTVVCGGIHMSDIPAFPYAILWGERRVVSVANLTRQDAAEYLPLAALAGVRP
HVRTYALKDANLALEDLRAGAFTGAAVLKP
>tr|B4UFD5|B4UFD5_ANASK Zinc-binding alcohol dehydrogenase family protein OS=Anaeromyxobacter sp. (strain K) GN=AnaeK_2442 PE=4 SV=1
MRAMVLARPGAPLAAVELPDPVPGPGELRLRVGACGVCRTDLHVADGELPDPKLPLVLGH
EIVGVVDRVGAGVTRFRPGDRVGIPWLGWTCGRCAACRSGRENLCSAARFTGYHRDGGYA
ELAVADARYAFAIPGDYEDADAAPLLCAGLIGHRAWTPVRGAQRLGLYGFGAAAHLVVQL
ARHAGQRVFAFTRPGDAEAQAFALQLGAEWAGASGEVPPEPLDAAILFAPVGALVPVALR
DVVPGGTVVCAGIHMSDIPSFPYALLWGERTLRSIANLTRADGDALLALAPEVPLRTEVV
PYPLERANDALADLRAGRLRGAAVLVP
>tr|B5EK66|B5EK66_ACIF5 Alcohol dehydrogenase GroES domain protein OS=Acidithiobacillus ferrooxidans (strain ATCC 53993) GN=Lferr_0165 PE=4 SV=1
MHAMVLEEVGKPLVPAELPNPKLPLVPGHEVVGQIESVGSPDISLQNGQMVGIPWLAWTC
GACEYCRAGLENLCEQARFHGYTVDGGYAEYMVADARYCFPLPDIYANPEGAPLLCAGLI
GFRALRFAEGRRRLGLYGFGAAAHLLIQVARYQGMEVYAFTRPGDSEAQDLAIKLGAVWV
GGSDILPPQPLDAAILFAPVGALIPIALQAVKKGGIVISAGIHMSDIPAFPYSLLWEERQ
VRSIANLTRKDAEDYFPLARRVPVQSHITTYPLGMANVALTDLRRGAVHGAAVLVMGTWQ
ELET
>tr|B5EKD1|B5EKD1_ACIF5 Zinc-binding alcohol dehydrogenase family protein OS=Acidithiobacillus ferrooxidans (strain ATCC 53993) GN=Lferr_1744 PE=4 SV=1
MHAMVLEEVGRPLVPTELPRPRPQPGQVLVKILACGVCRTDLHVVDGELPNPKLPLVPGH
EVVGQIESVGSPDISLQTGQMVGIPWLAWTCGACEYCRAGRENLCDQARFHGYTVDGGYA
EYMVADARYCFPLPDIYANPEGAPLLCAGLIGFRALRFAAGRRRLGLYGFGAAAHLLIQV
ARYQGMEVYAFTRPGDSKAQDLAIKLGAVWVGGSEVLPPQPLDAAILFAPVGALIPIALQ
AVKKGGVVISAGIHMSDIPAFPYSLLWEERQVRSVANLTRKDAEDYFPLARRVPVQSHIT
TYPLAMANVALADLRGGAVHGAAVLVMGAWQERET
>tr|P95153|P95153_MYCTU Probable alcohol dehydrogenase adhA OS=Mycobacterium tuberculosis GN=adhA PE=3 SV=3
MVSPATTATMSAWQVRRPGPMDTGPLERVTTRVPRPAPSELLVAVHACGVCRTDLHVTEG
DLPVHRERVIPGHEVVGEVIEVGSAVGAAAGGEFDRGDRVGIAWLRHTCGVCKYCRRGSE
NLCPQSRYTGWDADGGYAEFTTVPAAFAHHLPSGYSDSELAPLLCAGIIGYRSLLRTELP
PGGRLGLYGFGGSAHITAQVALAQGAEIHVMTRGARARKLALQLGAASAQDAADRPPVPL
DAAILFAPVGDLVLPALEALDRGGILAIAGIHLTDIPDLNYQQHLFQERQIRSVTSNTRA
DARAFFDFAAQHHIEVTTPEYPLGQADRALGDLSAGRIAGAAVLLI
>tr|Q04EC3|Q04EC3_OENOB Zn-dependent alcohol dehydrogenase OS=Oenococcus oeni (strain BAA-331 / PSU-1) GN=OEOE_1330 PE=3 SV=1
MNSSQNEFVDVLFEKEVMLMKPENTFNSKESVDVGGSERIPSEMRAWEVTSPAPIDSSPS
PIHFVKHPVPVPKTSEVLVRVISCGICHTDLHVAEGDLPVHHPHVIPGHEIIGRVVANGP
QAGRFNLGDRIGVPWLRWTCGVCTYCRSGKENLCPNSLYTGWDHDGGYAEYVTVPEGFAY
RIPSAFNSVTAAPLLCAGIIGYHAFRRANVPAGGRLGLYGFGGSAHLAAQIAIAQGIEVH
VFTRGKDAQRFALELGAASAQGVYDPSPVSLDSSILFAPVGDIVPKALENLAAGGTLALA
GIHLTDVPSLNYQNHLFHEKVLTSVESNTRRDGEEFLTLADRLKIHPKTTEYPFEKADEA
LRHLSHGDMQGACVLRISEG
>tr|Q0A8S6|Q0A8S6_ALHEH Alcohol dehydrogenase GroES domain protein OS=Alkalilimnicola ehrlichei (strain MLHE-1) GN=Mlg_1412 PE=3 SV=1
MEAEDTERTTMRVMALEAPGQALQAQSWPVPEPGIGQLRLRVRACAVCRTDLHVVDGELP
DPVLPIIPGHEIVGVVDRVGEGCQRYRPGDRVGVPWLGHTCGTCDHCRAGRENLCDQARF
TGYQLQGGYAEYAIADERFCFPIPAAYTDAGAAPLLCAGLIGHRSLSMAGDDARRLGIYG
FGAAAHIVAQVARHQERDLYAFTRPGDQKAQAFARALGACWAGPSDRLPPKPLDAAIIFA
PVGDLVPQALRAVRKGGRVVCGGIHMSDIPSFPYAWLWGERSLCSVANLTRADGEAFMAL
APEVPVRTEVVEYPLDQANQALDDLRGGRLQGAAVLIP
>tr|Q0B908|Q0B908_BURCM Alcohol dehydrogenase GroES domain protein OS=Burkholderia ambifaria (strain ATCC BAA-244 / AMMD) GN=Bamb_3811 PE=4 SV=1
MLAMMFDGTTPHLREARMPDPSPAAGQLLIDVHACGVCRTDLHVVDGELAHPKLPLIPGH
EIVGTVRVLGEGVSGFSVGDRVGVPWLGSTCGHCAYCASGRENLCDNPGFTGYTIDGGYA
ECTVADHRYCVHLPRRYADLEAAPLLCAGLIGYRTLRMAGDARRIGIYGFGAAAHLVAQV
AHREGRKVFALTKHGDTVAQQLARSLGAAWAGGSDEAPPEPLDAALIFAPVGALVPAALR
AVDKGGIVVCGGIHMSDIPAFPYAWLWGERRIASVANLTRADAVEFMRIADAMPLQVEAV
RYALTDANRALDDLRSGRVSGAAVLGMRG
>tr|Q0K1A3|Q0K1A3_RALEH Alcohol dehydrogenase, Zn-dependent OS=Ralstonia eutropha (strain ATCC 17699 / H16 / DSM 428 / Stanier 337) GN=adhP PE=4 SV=1
MPHQTMRAMVFEGAGLPLRLHHLPVAEPGPGELRIAVGACGVCRTDLHIADGDLRHPKPV
LIPGHEIVGQVDSCGAGVTVFKPGDRVGVPWLGHSCGHCRYCLRHHENLCDAPLFTGYTR
DGGYAEYVVADSGYCFRIPPGYDDEHAAPLLCAGLIGYRTLRMAGAASHAQRVGIYGFGA
AAHLVTQIAVAQGREVYAFTRTGDAGAQQLAYQSGACWAGSSELESPVPLDAALIFAPVG
ALVPKALRAVDKGGIVVCGGIHMSDIPSMPYQLLWEERRLCSVANLTRADGIALMDIAAR
TPLHTHTTAYPLEQANEALADLREGRLTGAAVLKVRQ
>tr|Q0RT22|Q0RT22_FRAAA Putative alcohol dehydrogenase OS=Frankia alni (strain ACN14a) GN=FRAAL0607 PE=3 SV=1
MRAWQVVAPGPMGTRPLRAAELPVPEPGPGQVRLRVDACGVCRTDLHLAEGDLVPHRPRT
VPGHEVVGRVDALGPGVPAAVDAGPPGVRLGDRLGVAWLASTDGTCAYCARGAENLCPAS
TYTGWDVDGGYAEYVCVRADYAYRLPAGYSDAELAPLLCAGIVGYRALRRAALPPGGRLG
IYGFGASAHLAAQVAIAQGARVHVLTRSARAQALALELGAASAAGAYDAPPEPLDAAVLF
APVGELVPVALAALDRGGTLSVAGIHLSDIPPLVYADHLFQERDLRSTTANTRADGAEFL
AIAAEHRLAVTVSPYPLDAADQALDDLAADRVTGAAVLLP
>tr|Q0SES9|Q0SES9_RHOSR Alcohol dehydrogenase OS=Rhodococcus sp. (strain RHA1) GN=RHA1_ro02150 PE=3 SV=1
MAAAQGGTGTMAAWRVVAPGPVAGHPVELGRETVPEPGTGELLVKVLACGVCRTDLHVTE
GDLPVHRPRVIPGHEVVGEVAALGDSVSGSFAVGDRVGIAWLRHTCGHCAACLRGAENLC
RQSQYTGWDADGGYAEFATVPADYALHLPEGYSDAELAPLLCAGIIGYRALERATVPDGG
ALGVYGFGGSAHLTAQVASIRGARVHVMTRGAEARALAQRLGATSVQGVRDVPPEPLDSA
ILFAPVGDLVPVAMEALADGGTLAVAGIHLTDIPALEYQKHLFRERQIRSVTANTRSDSV
EFLRIAAEHRLSIDIHPYPLDRADRALRDLAGGKFSGAAVLEP
>tr|Q11G23|Q11G23_MESSB Alcohol dehydrogenase GroES-like OS=Mesorhizobium sp. (strain BNC1) GN=Meso_2263 PE=3 SV=1
MKAMVLKEVRRPLVLSKLPNPTPGRGEIRLKVEACAVCRTDLHVVDGDLEHPKLPLIPGH
EIVGIIDMVGEGVDEARLGCRAGVPWLGHTCGACPYCLAGSENLCDQPLFTGYTRDGGFA
SHVVADADFAFDLDATGDPIALAPLLCAGLIGWRSLKMAGDGRRIGIYGFGAAAHIIAQI
CVWQGRDVFAFTRSGDTDAQRFALSLGASWAGSSDASPPDLMDAAIIFAPVGDLVPAALQ
AVRKGGRVVCGGIHMSDIPAMPYSLLWEERQLVSVANLTRADATEFFPVARRAGVRTHTT
VYSLERANEALADLRAGRLSGAAVLVPG
>tr|Q12E90|Q12E90_POLSJ Putative alcohol dehydrogenase-like oxidoreductase protein OS=Polaromonas sp. (strain JS666 / ATCC BAA-500) GN=Bpro_1201 PE=3 SV=1
MFAMTADPAGRRLLAAHKPLPPTGEHDLLVRVLACGVCRTDLHIIDGELPPRRPQVVPGH
EVVGQVVALGARAGRFTVGQRVGIPWLGGACGRCAFCAMDRENLCDVPVFTGYDRDGGFA
EYAAANERFCLALPARYDDAHAAPLLCAGLIGFRAWCLAGADMPRRLGLYGFGAAAHIIC
QIAVAREQEVFAFTRAGDQAGQDFARSLGAVWAGGSPDAAPASLDAALIFAPAGELVPAA
LAATRKGGTVVCAGIHMSTIPAFDYRLLWGERVLKSVANLTRADGEAFFRLLEDLPLQTH
VQTFALRDANAAVQALRAGAVNGAAVLIP
>tr|Q13XS0|Q13XS0_BURXL Zinc-containing alcohol dehydrogenase superfamily OS=Burkholderia xenovorans (strain LB400) GN=Bxeno_A2581 PE=4 SV=1
MRAMVFDGSSALLREQEVPDPKPGPGQLLIQIHACGVCRTDLHLVDHELEHPKQPVIPGH
EIVGTVAGLGAGVTGFAVGDRVGVPWLGHTCGHCRYCLSARENLCDEPGFTGYTIDGGYA
ERTVADSQYCFHLPAQYPDIEAAPLLCAGLIGYRTLKMAGDAQRIGIYGFGAAAHIVAQV
ALHQKRTVYAFTRPGDHAAQQLALRLGAAWAGGSDEAPPAELDAALIFAPVGALVPQALR
AVAKGGTVVCGGIHMSDIPSFPYAFLWGERRVVSIANLTREDGLAFMRIATERRLEIDTT
TYALTDANRALSDLRDGRLTGAAVLVVR
>tr|Q1AZZ1|Q1AZZ1_RUBXD Alcohol dehydrogenase GroES-like protein OS=Rubrobacter xylanophilus (strain DSM 9941 / NBRC 16129) GN=Rxyl_0056 PE=4 SV=1
MRAMVLRAPGGPLRPEELPVPEPGSGEVLVRVRACGVCRTDLHVVDGELREPKLPLVVGH
QIVGVVERVGEGVERFSPGDRVGVPWLGRTCGRCRYCRTGRENLCGEARFTGYQLDGGFA
EYARADARFCLPVPEGYPDLQAAPLLCAGLIGYRALRMAGDAERLGLYGFGASAHIILQV
ARHQGRRVFAFTRDGDEEAQRFARRLGAEWAGGSGQRPPEELDAAIIFAPVGALVPLALR
AVARGGTVVCAGIHMSDIPSFPYELLWGERQLRSVANLTRRDGEEFLALAPEVPVRTEVR
PYPLEGANQALDDLRSGRLTGAAVLVVGR
>tr|Q1BD25|Q1BD25_MYCSS Alcohol dehydrogenase GroES-like protein OS=Mycobacterium sp. (strain MCS) GN=Mmcs_1096 PE=4 SV=1
MGSRTMHAWRMRVPGPIATHPLESVTTEVPEPGHGELLIAVRACGVCRTDLHIAEGDLPV
HRPHVMPGHEVVGEVVGIGPDTEPGFAVGDRVGVAWLRHTCGRCRFCERGQENLCPHSRY
TGWDADGGYAEFTTAPAAFVHRLPGGYTDAELAPLLCAGIIGYRSLLRADLPPGGRLGIY
GFGGSAHITAQVALAQGAEVHVMTRGEHARELARALGAASVQGAGDPPPVELDAAILFAP
VGDLVLPALEGLDRGGTLAIAGIHLSDIPALDYQRHLFQERQVRSVTANTRADARAFLEF
AGRHHIEVTTPEYPLGRADDALADLAAGRIAGAAVLLV
>tr|Q1DF47|Q1DF47_MYXXD Alcohol dehydrogenase, zinc-containing OS=Myxococcus xanthus (strain DK 1622) GN=MXAN_0456 PE=4 SV=1
MEGSMRAMVLREVGQPLHETRLPIPRPGPEELLLRVRACAVCRTDLHVVDGELPKPKLPL
VPGHEIVATVEAAGERATAIPVGTRVGVPWLGWSCGHCRFCLAGQENLCEQARFTGYQLD
GGYAEFTVAHQRFCFPLPPEYTDVHAAPLMCAGLIGFRSLRMAGRERRLLGFYGFGAAAH
LLIQVARHQGRRVFAFTRPGDVEGQRFARELGAEWAGDSDTVPPERLDAAILFAPVGALV
PAALRAVDKAGVVVCGGIHMSDIPAFPYALLWEERVVRSVANLTRADALDFLALAPKVPV
RTLVQTFPLSAANDALTALRRGQVHGAAVLEVAALG
>tr|Q1MI40|Q1MI40_RHIL3 Putative alcohol dehydrogenase OS=Rhizobium leguminosarum bv. viciae (strain 3841) GN=adh PE=3 SV=1
MEGNVRAMVLEQVRRPLRLVELPDPPAPPGQVVVKVEACGVCRTDLHVCDGDLSQPKLPL
VPGHEIVGTVIATGEGAPGRLVGRKIGVPWLGHTCGHCEYCREGRENLCDEPGFTGYTID
GGFATHAVVEAGYAFELPDDTDPVATAPLLCAGLIGWRSLKMAGEGRTIGIYGFGAAAHI
LVQVCKHRGQSVYAFVRAGDEAGRKFALDLGAVWAGFSGERPPVPLDAAIIFAPAGELVP
MALDIVRKGGTVVCGGIHMSDIPSMPYRLLWGERRVVSVANLTRNDGTEFFSIAKAAGVR
CVTSVYALEHANDALDDLRAGRLTGAAVIVP
>tr|Q1QM23|Q1QM23_NITHX Alcohol dehydrogenase GroES-like OS=Nitrobacter hamburgensis (strain X14 / DSM 10229) GN=Nham_1916 PE=4 SV=1
MRAMVLSAPATPLQVQERDDPVPGDGEIRVKINACGVCRTDLHVVDSELPGIRYPIIPGH
EIVGRIDLMGIGVTGHQIGDRIGIPWLGYTCGVCRYCRLGMENLCDRPLFTGYTRDGGFA
THTIADARYAFAIGRTGDDVSVAPLLCAGLIGWRSLVMAGNAERLGIYGFGAAGHIVAQI
AIWQGRSVFAFTRAGDVAAQDFARQLGAVWAGASDQRPPAELDAAIIYAPAGELVPLALR
AVRKGGRVVCAGIHMSDIPSFPYNLLWEERQLLSVANLTRRDGIEFFKIVPQAGIHIRTT
TFPLDRANDALAMLRAGQLLGAAVLQP
>tr|Q1QXM8|Q1QXM8_CHRSD Alcohol dehydrogenase GroES-like protein OS=Chromohalobacter salexigens (strain DSM 3043 / ATCC BAA-138 / NCIMB 13768) GN=Csal_1426 PE=4 SV=1
MKAMVLERRGGPLQERERPVPVPGPGQVLLKVEACGVCRTDLHLLDGELPDILYPIVPGH
EIIGRVAGCGPGVTLSHGVRLGVPWLGYSCGECWYCLHEQENLCDRARFTGYQIDGGFAD
YTLADHRFCLPVNPDCDAAEAAPLMCAGLIGYRALNMCGSGLQRLGIYGFGAAAHIVAQV
VLWQGVELYAFTRPGDEEGQEFARHMGAIWAGDSHQLPDLPLDAAIIFAPVGELVPAALR
AVRKGGVVVCGGIHMSDIPTFPYALLWGERQLRSVANLTRKDGENFLGLISKVAIDTHIE
RYPLHAANQALRDLKEGRLQGAAVLEMAGTAD
>tr|Q211I5|Q211I5_RHOPB Alcohol dehydrogenase GroES-like OS=Rhodopseudomonas palustris (strain BisB18) GN=RPC_3411 PE=4 SV=1
MYPWLSRIDGAEWQMQAMVLTAPGAPLLMQQRATPQPGDGEVRVKVNACGVCRTDLHVVD
GELPNIRYPIIPGHEIVGRVEAVGRGVSTHQVGDRVGIPWLGHTCRVCRYCRAGQENLCD
APLFTGYTRDGGFASHTIADARYAFALGELGDDVAIAPLLCAGLIGWRALVIAGQAERLG
LYGFGAAAHIVAQLARWQGRRVYAFTRHGDAAAQNFARSLGVEWAGGSDELPGEPLDAAI
IFAPAGELVPAALRAVRKGGRVVCAGIHMSDIPSFPYSLLWEERQLVSVANLTRQDGVDF
LKVAQQAGIKTETHAYPLPEANAVLDRLRAGDVLGAAVLVP
>tr|Q2IQV8|Q2IQV8_ANADE Zinc-binding alcohol dehydrogenase OS=Anaeromyxobacter dehalogenans (strain 2CP-C) GN=Adeh_1418 PE=3 SV=1
MRAMVLVRPGAPLAAAELPDPVPGPGELRLRVGACGVCRTDLHVADGELPDPKLPLVLGH
EIVGRVDRVGPGVTRFKAGDRIGVPWLGWTCGRCAACRSGRENLCSAARFTGYHLDGGYA
ELAVADARYAFAIPGDYEDADAAPLLCAGLIGHRAWAPVRGAQRLGLYGFGAAAHLVVQL
ARHAGQRVFAFTRAGDAEAQAFALQLGAEWAGASGEVPPEPLDAAILFAPVGALVPIALR
DVVPGGTVVCAGIHMSDIPSFPYALLWGERTLRSVANLTRADGDALLALAPEVPLRTEVV
PYPLERANDALADLRAGRLRGAAVLVP
>tr|Q2JGE0|Q2JGE0_FRASC Alcohol dehydrogenase GroES-like OS=Frankia sp. (strain CcI3) GN=Francci3_0264 PE=3 SV=1
MRAWQVVAPGPMSTRPLRPAELPVPRPGPGQVRVHVDACGVCRTDLHLAEGDLPPHRPRT
VPGHEVVGRVDAVGEGVSGVRTGDRLGIAWLASTDGTCGYCRRGAENLCPASTYTGWDVD
GGYAEYACVRADYAYRLPDGYSDAELAPLLCAGIVGYRALRRAELPPGGRLGIYGFGASA
HLAAQVAIAQGATVHVMTRSARARELALELGAASAGEAYAAPPEPLDAAVLFAPVGDLVP
VALAALDRGGTLSIAGIHLSDIPPLVYSDHLFQERSVRSTTANTRADGEEFLAIAAEHRL
AVTVSPYPLSAADRALADLAADRVTGAAVLLP
>tr|Q2K1F0|Q2K1F0_RHIEC Alcohol dehydrogenase protein OS=Rhizobium etli (strain CFN 42 / ATCC 51251) GN=adhA1 PE=4 SV=1
MLRMEACAVCRTDLHVCDGDLDNPKLPLVPGHEIVGIVEAVGEGIASSRIGQRVGVPWLG
HACGSCSFCRAGEENLCDRPQFTGYTRDGGFATHVVADADYAFALDAQADPVALAPLLCA
GLIGWRSLKKAGDGARIGLYGFGAAAHIIAQICRWQGREVYAFSRAGDVAARRFALSLGA
VWAGSSDESPPVMLDAAIIFAPVGALVPAALKVVRKGGRVVCGGIHMSDVPAMPYALIWG
ERSVVSVANLTRGDAEEFFPVARQAGVRTHTTVYPLSDANRALDDLRAGRLSGAAVLTP
>tr|Q2T840|Q2T840_BURTA Alcohol dehydrogenase, zinc-containing OS=Burkholderia thailandensis (strain E264 / ATCC 700388 / DSM 13276 / CIP 106301) GN=BTH_II0459 PE=4 SV=1
MRAMVFDGGAPRLREAELPDPVPGAGQLLIDVHACGVCRTDLHVVDGDLRDPKRPVIPGH
EIVGTVAALGAGAEGFAIGERVGVPWLGHTCGHCAYCASGRENLCDAPGFTGYTIDGGYA
QRTVADARFCVHVPSRYDDIHAAPLLCAGLIGYRTLKMAGAARRIGLYGFGAAAHLVAQG
ARFQGRTVYAFTRAGDAAAQQLARRLGAAWAGGSDEAAPEPLDAALIFASVGALVPAALA
AVVKGGIVVCGGIHMSDIPSFSYDLLWGERRIVSVANLTRDDAAEFMRIANDVQLDVEAT
PYPLAQANQALDDLRAGRLTGAAVLTMR
>tr|Q2Y7N9|Q2Y7N9_NITMU Zinc-containing alcohol dehydrogenase superfamily OS=Nitrosospira multiformis (strain ATCC 25196 / NCIMB 11849) GN=Nmul_A1937 PE=3 SV=1
MAMQNQDGLMQAMVLDAPREKVQVRRIPRPRPGPDQLLIEIAACAVCRTDLHVVDGELPH
PKLPIIPGHEIVGRVIARGADVRDFAVGDRIGIPWLGWTCGHCRYCLEGRENLCPNARFT
GYQIDGGYAEYTVADARYCFRIPDRYSDLEAAPLLCAGLIGYRALKMTGNAERVGIYGFG
AAAHIVAQILHYQGCRLFAFTRPGDAAAQEFAHKMGADWVGSSDTMPPEELDAAIIFAPA
GALVPIALRAVCPGGIVVCGGIHMSDIPAFPYDILWREKRLVSVANLTRQDGEEFLKLAA
QVPIHVTTESFPLGEANTALTRLREGKLTGAAVLIPKKGNVSLP
>tr|Q3JJS7|Q3JJS7_BURP1 Alcohol dehydrogenase, zinc-containing OS=Burkholderia pseudomallei (strain 1710b) GN=BURPS1710b_A1018 PE=4 SV=1
MRAMVFDGGAPRLREAELPDPVPAAGQLLIDVHACGVCRTDLHVVDGDLRDPKRPVIPGH
EIVGTVAALGALAKGFTIGERVGVPWLGRTCGHCAYCASGRENLCDAPGFTGYTIDGGYA
QRTVADARFCVHVPSRYDDIHAAPLLCAGLIGYRTLKMAGSARRIGLYGFGAAAHLVAQV
ARFQGRTVYAFTRPGDAAAQRLARRLGAAWAGGSDEAAPEPLDAALIFASVGALVPAALA
AVVKGGAVVCGGIHMSDIPSFSYDLLWGERRIVSVANLTRDDAAEFMRIANDVPLDVEAT
PYPLAQANQALDDLRAGRLAGAAVLTMR
>tr|Q3M4K6|Q3M4K6_ANAVT Alcohol dehydrogenase OS=Anabaena variabilis (strain ATCC 29413 / PCC 7937) GN=Ava_4482 PE=4 SV=1
MRAMILDAPRQPLRLTELPIPRPNSEQVLIRVHACAVCRTDLHIVDGELTHPKLPLILGH
QIVGTIEALGEKVDQFHLGQRVGVPWLGHTCAHCPYCLSGRENLCDYAEFTGYNIDGGYA
DYTVADHHFCFPLDPTYPDLQAAPLLCGGLIGYRAYNMTGDAEKLGFYGFGSSAHILIQL
ARYQGRKVFAFTRPGDIDGQEFARQLGANWAGDSDVLPPESLDAAIIFAPVGKLVPTALR
AVAKGGVVVCAGIHMSDIPSFPYSILWEERVLRSVANLTRQDGEEFLTIAPQIPIRTKIN
SFPLTQANEALDALRSGKIEGSAVLVMK
>tr|Q46S26|Q46S26_RALEJ Zinc-containing alcohol dehydrogenase superfamily OS=Ralstonia eutropha (strain JMP134) GN=Reut_B4710 PE=3 SV=1
MNATMRAMVFDGGSPILADRRVPVPVPGAGEVRIRVAACGVCRTDLHVVDGDLSSPKPAL
IPGHEIVGRVDALGAGVVGLSIGARVGVPWLGHTCGQCRFCLSGRENLCDAPQFHGYTRD
GGYAEYVVADASYCFRIPETYDDEHAAPLLCAGLIGFRTLRSAGDAQRIGIYGFGAAAHI
VTQIAVAQGRTVYAFTRPGDQAAQTLATDVGAAWAGSSQDKAPATLDAALIFAPDGALVP
AALAAVDKGGTVVCGGIHMSDIPSFPYRLLWEERRIVSVANLTRADGHGLMEAAATWPLH
IRTTSYPLSSANAALDDLRAGRLAGAAVLRV
>tr|Q5FU49|Q5FU49_GLUOX Probable alcohol dehydrogenase-like oxidoreductase protein OS=Gluconobacter oxydans GN=GOX0314 PE=4 SV=1
MFAMQLKAHHTPLEWVELPDPEPGPDEIRIRIGACGVCRTDLHVVDGELPHATLPIIPGH
EIVGRIDKLGSNVTGLSVGERVGVPWLGHTCRHCYYCTHGMENLCDHPLFTGFTRNGGYA
TMTVADARYAFPMGDKGEDKDLAPLLCAGLIGWRCLKKAGDGKKIGLYGFGAAAHIITQV
LRWQGREVYAFTSPGDTQKQDFARSLGAVWAGGSDELPPEPLDAVILFAPVGALLPAGLK
AIRKGGKVVCGGIHMSEIPAFSYNTLWEEREIVSVANLTRQDGLEFLKIAPEVGIKVTNT
PYALKDANQALDDLRHGRFDGAAVLLP
>tr|Q5WTW0|Q5WTW0_LEGPL Putative uncharacterized protein OS=Legionella pneumophila (strain Lens) GN=lpl2413 PE=4 SV=1
MHAMIMEKPGCSLQYQEVNKPNPNENELLIKVSACGICRTDLHVVDGELKNPKIPLIPGH
QIVGTVEQVGSAVKQFAIGQRVGVPWLGGSCGICNFCTSGRENLCDQACFTGYQIDGGFA
EFCVANYHFCFPIPDGYPDHQAAPLFCAGLIGYRALLKVGNATHLGLYGFGAAAHILIQV
ACQKGIKIYAFTSPGDQESQKFAYRLGAVWAGDSTQSPPHLLDAAIIFAPVGALVPQALR
NVVKGGTVVCGGIHMSDIPSFPYEILWGERAVCSIANLTRKDGEEFLSLAPKIPVKTKVQ
TYPLTEVNRALDDLRHGRYRGAGVIVMK
>tr|Q5X235|Q5X235_LEGPA Putative uncharacterized protein OS=Legionella pneumophila (strain Paris) GN=lpp2558 PE=4 SV=1
MHAMIMEKPGCALQYQEVNKPNPNENELLIKVSACGICRTDLHVVDGELKNPKTPLIPGH
QIVGTVEQVGSAVKKFAIGQRVGVPWLGGSCGICNFCTSGRENLCDQACFTGYQIDGGFA
EFCVANYHFCFPIPDGYPDHQAAPLFCAGLIGYRALLKAGNATHLGLYGFGAAAHILIQV
ACQKGIKIYAFTSPGDQETQKFAYRLGAVWAGDSTQSPPHLLDAAIIFAPVGALVPQALH
NTVKGGTVVCAGIHMSDIPSFPYEILWGERTVCSIANLTRKDGEEFLSLAPKIPVKTKVQ
TYPLTEVNRALDDLRHGRYRGAGVIVMK
>tr|Q5YVQ3|Q5YVQ3_NOCFA Putative dehydrogenase OS=Nocardia farcinica GN=NFA_28910 PE=4 SV=1
MGAVERMRVWRVVEPGPVGSGALRCEREEVPRPGEGELLVRVAACGVCRTDLHVVEGDLS
VHRAGVTPGHEVVAEVVAAPMGEQRFPVGSRVGIPWLRYTCGVCRYCRRGAENLCPHSRY
TGWDDDGGYAEYATVPADYALALPTGYADEELAPLLCAGIIGYHALLRAQLPEGGVLGIY
GFGGSAHLTAQVALAQGARVHVMTRGAAARELAAALGAASVHGATDPPPEPLDAAILFAP
AGELVPPALEALDAGGTLAVAGIHLTDVPPLNYQRHLFRERQIRSVTANTRAQAREFLAV
AGQHRLRVTTHRYPLDHADRALADLAAGRFDGAAVLVP
>tr|Q5ZSM5|Q5ZSM5_LEGPH Alcohol dehydrogenase OS=Legionella pneumophila subsp. pneumophila (strain Philadelphia 1 / ATCC 33152 / DSM 7513) GN=lpg2492 PE=4 SV=1
MHAMIMEKPGCELQYQEVNKPNPNENELLIKVSACGICRTDLHVVDGELKNPKTPLIPGH
QIVGTVEQVGSAVKKFAIGQRVGVPWLGGSCGICNFCTSGRENLCDQACFTGYQIDGGFA
EFCVANYHFCFPIPDGYPDHQAAPLFCAGLIGYRALLKAGDATHLGLYGFGAAAHILIQV
ACQKGIKIYAFTSPGDQETQRFAYRLGAVWAGDSTQSPPHLLDAAIIFAPVGALVPQALS
HTVKGGTVVCAGIHMSDIPSFPYEILWGERTVCSIANLTRKDGEEFLSLAPKIPVKTKVQ
TYPLTEVNRALDDLRHGRYRGAGVIVMK
>tr|Q62E83|Q62E83_BURMA Alcohol dehydrogenase, zinc-containing OS=Burkholderia mallei GN=BMAA0163 PE=4 SV=1
MRAMVFDGGAPRLREAELPDPVPAAGQLLIDVHACGVCRTDLHVVDGDLRDPKRPVIPGH
EIVGTVAALGALAKGFTIGERVGVPWLGRTCGHCAYCASGRENLCDAPGFTGYTIDGGYA
QRTVADARFCVHVPSRYDDIHAAPLLCAGLIGYRTLKMAGSARRIGLYGFGAAAHLVAQV
ARFQGRTVYAFTRPGDAAAQRLARRLGAAWAGGSDEAAPEPLDAALIFASVGALVPAALA
AVVKGGAVVCGGIHMSDIPSFSYDLLWGERRIVSVANLTRDDAAEFMRIANDVPLDVEAT
PYPLAQANQALDDLRAGRLAGAAVLTMR
>tr|Q63IZ8|Q63IZ8_BURPS Putative alcohol dehydrogenase OS=Burkholderia pseudomallei GN=BPSS1918 PE=4 SV=1
MRAMVFDGGAPRLREAELPDPVPAAGQLLIDVHACGVCRTDLHVVDGDLRDPKRPVIPGH
EIVGTVAALGALAKGFTIGERVGVPWLGRTCGHCAYCASGRENLCDAPGFTGYTIDGGYA
QRTVADARFCVHVPSRYDDIHAAPLLCAGLIGYRTLKMAGSARRIGLYGFGAAAHLVAQV
ARFQGRTVYAFTRPGDAAAQRLARRLGAAWAGGSDEAAPEPLDAALIFASVGALVPAALA
AVVKGGAVVCGGIHMSDIPSFSYDLLWGERRIVSVANLTRDDAAEFMRIANDVPLDVEAT
PYPLAQANQALDDLRAGRLAGAAVLTMR
>tr|Q6NCU5|Q6NCU5_RHOPA Putative Zn-containing alcohol dehydrogenase OS=Rhodopseudomonas palustris GN=RPA0374 PE=3 SV=1
MDAMVLTAPGTSLQWQSRDTPQPGDGEVLVTVSACGVCRTDLHVVDGELPNIRYPIIPGH
EIVGRVAAVGAGVTTHQIGDRVGIPWLGHTCGLCRYCRGGMENLCDAPLFTGYTRDGGFA
SHAIADARYAFPLGEAGDDVAIAPLLCAGLIGWRSLAIAGDAERLGIYGFGAAGHIVAQV
ARWQGRQVYAFTRGGDVAAQDFARSLGAVWAGASEEQPPQPLDAAIIYAPVGSLVPAALK
AVRKGGRVVCAGIHMSDIPSFPYDLLWEERQLVSVANLTRQDGVDFLEVAQQASIRTETH
AFPLREANTVLNKLRAGELLGAAVLVP
>tr|Q73ZN0|Q73ZN0_MYCPA AdhA_1 OS=Mycobacterium paratuberculosis GN=adhA PE=3 SV=1
MMSSPVTTTAMRAWRVRRPGPMDTHPLEEVTTEVPRPGPSDLLVAVRACGVCRTDLHVTE
GDLPVHRDRVTPGHEVAGEVIEVGAEAGDEFGVGDRVGIAWLRHTCGVCKYCRRGDENLC
PESRYTGWDADGGYAEFATVPAAFAHPLPGGYSDSELAPLLCAGIIGYRALLRAQLPPGG
RLGLYGFGGSAHITAQVALAQGAEVHVMTRGDRARELAIELGAASAQGAADPPPVPLDAA
ILFAPVGDLVLPALAALDRGGTLAIAGIHLSDIPSLNYQRHLFQERQVRSVTSNTRADAR
AFLDFAGTHHISVTTPEYPLGQADRALADLSAGRIAGAAVLLV
>tr|Q74FN3|Q74FN3_GEOSL Alcohol dehydrogenase, zinc-containing OS=Geobacter sulfurreducens GN=GSU0573 PE=4 SV=1
MRAMLFEEVGKPLRPVRVPVPEPGPGEVLLKVHACGICRTDVHIVDGELTEPALPLIPGH
QIVGSVAKLGEGVERFREGTRVGVPWLGATCGACRYCRSGRENLCDHARFTGYQRDGGFA
EFTVADARFCFPIPGGYPDLQAAPLLCAGLIGYRSLVMAGEGERLGIYGFGAAAHIVTQV
ARFRGWRVYAFTRPDDRAGQAFAREMGAVWAGASHERPPEELDAAIIFAPAGELVPAALR
AVGKGGVVVCGGIHMSDIPPIPYDILWGERSIRSVANLTRRDGEEFLALAPKVPVRTEVT
AYPLSAANEALDDLRRGRLRGAGVLVIDEG
>tr|Q7VET4|Q7VET4_MYCBO Probable alcohol dehydrogenase adhA OS=Mycobacterium bovis GN=adhA PE=3 SV=1
MVSPATTATMSAWQVRRPGPMDTGPLERVTTRVPRPAPSELLVAVHACGVCRTDLHVTEG
DLPVHRERVIPGHEVVGEVIEVGSAVGAAAGGEFDRGDRVGIAWLRHTCGVCKYCRRGSE
NLCPQSRYTGWDADGGYAEFTTVPAAFAHHLPSGYSDSELAPLLCAGIIGYRSLLRTELP
PGGRLGLYGFGGSAHITAQVALAQGAEIHVMTRGARARKLALQLGAASAQDAADRPPVPL
DAAILFAPVGDLVLPALEALDRGGILAIAGIHLTDIPDLNYQQHLFQERQIRSVTSNTRA
DARAFFDFAAQHHIEVTTPEYPLGQADRALGDLSAGRIAGAAVLLI
>tr|Q82NZ9|Q82NZ9_STRAW Putative alcohol dehydrogenase OS=Streptomyces avermitilis GN=adhA1 PE=3 SV=1
MWAWEVERPGPIEDGPLRFVERPVPVPGPGELLVRVRACGVCRTDLHVSEGDLPVHRPRV
TPGHEVVGVVAGRGADAGGYAVGDRVGVAWLRRTDGTCRYCVRGAENLCPASEYTGWDTD
GGYAEYTTVPAAFAYRLPTDVDDVALAPLLCAGIIGYRALVRASLPPGGRLGLYGFGGSA
HLCAQVALAQGATVHVLTRDPASQRLALALGAASAGGAYDTPPEPLDSAILFAPAGGLVP
VALRALDRGGVLSVAGIHLSDTPPLCYERELFYEKELRSVTSNTRADGREFLELAARYGV
RATTHTYPLSEAQQALRDLKAGRFDGAAVLVNDV
>tr|Q89HC4|Q89HC4_BRAJA Blr6070 protein OS=Bradyrhizobium japonicum GN=blr6070 PE=3 SV=1
MRAMVLAAPRARLRMEERPDPIPGEGQIRVRVSACGVCRTDLHVVDAELPDIRYPIVPGH
EIVGRIDLVGPDVATHALGDRVGIPWLGFTCGNCRFCREGMENLCDRPLFTGYTRDGGYA
THVVADARYAFPLGEAGDDVALAPLLCAGLIGWRSLVLAGQAERLGIYGFGAAGHIVAQV
AVWQGRSVHAFTRRGDLAAQDLARRLGAVWAGASDEMPDTPLDAAIIYAPAGELVPAALR
AVRKGGRVVCAGIHMSDIPSFPYDLLWQERQLISVANLTRQDGLDFLRIAPQAGVRTETT
AFPLDQANEVLDMLRNGQILGAAVLRP
>tr|Q8G0M8|Q8G0M8_BRUSU Alcohol dehydrogenase, zinc-containing OS=Brucella suis GN=BR1061 PE=3 SV=1
MKAMVLEKPGQPLVLVERPDPLPGPGQIRLKVEACAVCRTDLHVVDGELERPKLPLVPGH
EIVGVIDAVGTGVDPSRTGRRVGVPWLGHTCGACDYCRSGAENLCDAPLFTGYTRDGGFA
THVVADADFAFDLDEAADPVALAPLLCAGLIGWRSLKKAGEGKRIGLYGFGAAAHIIAQV
CRWQDREVYAFTKPGDTEAKDFARSLGAVWAGDSDILPPSPLDAAIIFAPAGELVPAALR
AVRKGGRVVCGGIHMSDIPSMPYSILWEERALVSVANLTRNDAEEFFPLARAAGVRTHTT
IYPLESANEALADLRSGRLSGAAVLVP
>tr|Q8XZ99|Q8XZ99_RALSO Putative alcohol dehydrogenase superfamily, zinc-containing oxidoreductase protein OS=Ralstonia solanacearum GN=RSc1505 PE=4 SV=1
MQAMVCSRAGAPLQWQTVPRPEPGPGEVRIAVSVCGVCRTDLHIVDGELPDPKPALIPGH
EIVGTVDACGPGVSGLTTGERVGVPWLGWSCGTCPFCRRDQENLCDRPRFTGYTRDGGYA
EYTVCDARYCLPIPARYDDAHAAPLLCAGLIGYRTLRMAGDARRLGIYGFGAAAHLVTQI
AVAEQREVFAFTRAGDTGAQQLARDTGACWAGASEAPPPAPLDAALIFAPVGALVPLALQ
AVVKGGTVVCGGIHMSDIPAFPYRLLWEERKLMSVANLTRADGLALMRVAATVPLQSHVT
LYPLAEANAALDDLRAGRVTGAAVLQVRSPIDGP
>tr|Q8YH79|Q8YH79_BRUME ALCOHOL DEHYDROGENASE OS=Brucella melitensis GN=BMEI0925 PE=3 SV=1
MKAMVLEKPGQPLVLVERPDPLPGPGQIRLKVEACAVCRTDLHVVDGELERPKLPLVPGH
EIVGVIDAVGTGVDPSRTGRRVGVPWLGHTCGACDYCRSGAENLCDAPLFTGYTRDGGFA
THVVADADFAFDLDEAADPVALAPLFCAGLIGWRSLKKAGEGKRIGLYGFGAAAHIIAQV
CRWQDREVYAFTKPGDTEAKDFARSLGAVWAGDSDILPPSPLDAAIIFAPAGELVPAALR
AVRKGGRVVCGGIHMSDIPSMPYSILWEERALVSVANLTRNDAEEFFPLARAAGVRTHTT
IYPLESANEALADLRSGRLSGAAVLVP
>tr|Q8YYH1|Q8YYH1_ANASP Alcohol dehydrogenase OS=Anabaena sp. (strain PCC 7120) GN=all0879 PE=4 SV=1
MRAMILDAPRQPLRLTELPVPKPNSEQVLIRVHACAVCRTDLHIVDGELTHPKLPLILGH
QIVGTIEALGEKVDQFHLGQRVGVPWLGHTCAHCPYCLSGRENLCDYAEFTGYNLDGGYA
DYTVADHRFCFPLDPSYPDLQAAPLLCGGLIGYRAYNMTGNAEKLGFYGFGSSAHILIQL
ARYQGRKVFAFTRPGDTVGQEFARQLGANWAGDSDVLPPEPLDAAIIFAPVGKLVPTALR
AVAKGGVVVCAGIHMSDIPSFPYSILWEERVLRSVANLTRQDGEEFLTIAPQIPIRTEVN
SFPLTQANEALDALRSGKIEGSAVLVMK
>tr|Q9CBF1|Q9CBF1_MYCLE Putative alcohol dehydrogenase OS=Mycobacterium leprae GN=ML2053 PE=3 SV=1
MHAWRVRRPGPIQTSPLEWVTTEVPCPEPSELLVAVRACGVCRTDLHVAEGDLPVHREHV
TPGHEVVGEVLGVGSDVDAAAGFDVGDRVGIAWLRYTCGVCNYCRSGTENLCVQSRYTGW
DVDGGYAEFTTVPAAFAHHLPSGYSDCELAPLLCAGIIGYRSLLRSELPPGGRLGIYGFG
GSAHIAAQVALVQGAEVHVMTRGARAQELALELGAASAQGVADLPPVPLDAAIVFAPVGD
LVLPACEALNRGGTLAIAGIHLSDIPQLNYQRHLFQERQIRSVTSNTRADARAFLDFAAQ
HHIAVTTPEYPLEQADQALTDLSVGRISGAAVLLA
