# Supplementary material for: Subdivision of the MDR superfamily of medium-chain dehydrogenases/reductases through iterative hidden Markov model refinement
Source: BMC Bioinformatics. 2010 Oct 27;11:534. doi: 10.1186/1471-2105-11-534 (PMC2976758; doi:10.1186/1471-2105-11-534)
Supplement: Additional file 4 — MDR family alignment figures. Illustrations showing the mafft MSAs from Additional file 3: mdr-sequences. Red sequence identifiers denote sequences from UniProtKB/TrEMBL, while blue correspond to sequences from Swiss-Prot. The position cscores are shown in a bar plot under the MSA. Positions that contain gaps in over 90% of the sequences have been removed from the alignment in order to increase readability. [file 1471-2105-11-534-S4.ZIP › mdr/MDR040.fasta]

>sp|P37084|SORE_KLEPN L-sorbose 1-phosphate reductase OS=Klebsiella pneumoniae GN=sorE PE=3 SV=1
MQTTTALRLYGKRDLRLETFTLPAMQDDEILARVVTDSLCLSSWKEANQGADHKKVPDDV
ATRPIIIGHEFCGEILAVGKKWQHKFQPGQRYVIQANLQLPDRPDCPGYSFPWIGGEATH
VVIPNEVMAQDCLLTWEGDTWFEGSLVEPLSCVIGAFNANYHLQEGSYNHVMGIRPQGHT
LILGGTGPMGLLAIDYALHGPINPSLLVVTDTNKPKLSYARRHYPSEPQTLIHYLDGHEA
SRDTLLALSGGHGFDDIFVFVPNEQLITLASSLLAPDGCLNFFAGPQDKQFSAPINFYDV
HYAFTHYVGTSGGNTDDMRAAVALMQAKKVQTAKVVTHILGLNAAGETTLDLPAVGGGKK
LVYTGKAFPLTPLGEIADPELAAIVARHHGIWSQEAEAYLLAHAEDITHD
>sp|P52048|YGGP_ECOLI Uncharacterized protein yggP OS=Escherichia coli (strain K12) GN=yggP PE=4 SV=1
MKTKVAAIYGKRDVRLRVFELPEITDNELLVSVISDSVCLSTWKAALLGSEHKRVPDDLE
NHPVITGHECAGVIVEVGKNLTGKYKKGQRFVLQPAMGLPSGYSAGYSYEYFGGNATYMI
IPEIAINLGCVLPYHGSYFAAASLAEPMCCIIGAYHANYHTTQYVYEHRMGVKPGGNIAL
LACAGPMGIGAIDYAINGGIQPSRVVVVDIDDKRLAQVQKLLPVELAASKGIELVYVNTK
GMSDPVQMLRALTGDAGFDDIFVYAAVPAVVEMADELLAEDGCLNFFAGPTDKNFKVPFN
FYNVHYNSTHVVGTSGGSTDDMKEAIALSATGQLQPSFMVTHIGGLDAVPETVLNLPDIP
GGKKLIYNGVTMPLTAIADFAEKGKTDPLFKELARLVEETHGIWNEQAEKYLLAQFGVDI
GEAAQ
>tr|A6AQS7|A6AQS7_VIBHA L-sorbose 1-phosphate reductase OS=Vibrio harveyi HY01 GN=A1Q_1434 PE=4 SV=1
MVQTTAAVICGEKDVQLRTFNLPSISADELLVKNISNSICLSTYKAALLGSKHKRVPENI
DEVPVMTGHEYAGVIVEVGENLKDQYKAGDYFVLQPAMGLPTGYSAGYSYETFGGNATYS
IIPKIAIDLGCVLPYHGDYFADASLAEPMSCIIGAYHASYHTTQYVYEHDMGIKEGGALA
LLACAGPMGIGAIDYAINGPVKPKLIVVTDIDAARLDRAECLIPVEKAKEQGVELHYVNT
AQVDDPVTYLKALNDGKGYDDVMVYAAVSQVLEQADELLGNDGCLNFFAGPTDKKFKVPF
NFYNVHYESTHIVGTSGGSTGDMVESIELSSQGKINPSFMITHVGGLQAAPHTILNQLDI
PGGKKLIYPHIDLPLTAIDDFLSLADQDPFFAELDAILNANNYVWNAHAEKALLEFYDVS
LTV
>tr|A6B2H1|A6B2H1_VIBPA L-sorbose 1-phosphate reductase OS=Vibrio parahaemolyticus AQ3810 GN=A79_1251 PE=4 SV=1
MVKTTAAVICGEKNVQLRTFDLPNISADELLVKNISNSICLSTYKAALLGSKHKRVPENI
DEVPVMTGHEYAGVIVEVGENLKDQFKAGDYFVLQPAMGLPSGYSAGYSYETFGGNATYS
IIPKIAIDLGCVLPYHGDYFADASLAEPMSCIIGAYHASYHTTQYVYEHDMGIKEGGALA
LLACAGPMGIGAIDYAINGPVKPTLVVVTDIDAARLDRAESLIPVAKAKEQGVELHYVNT
AQIDDPVAYLKALNGGKGYDDVMVYAAVAQVLEQADELLGNDGCLNFFAGPTDKNFKVPF
NFYNVHYESTHIVGTSGGSKGDMVESIELSSQGKINPSFMITHVGGLQAAPHTILNQLDI
PGGKKLIYPHIDLPLTAIDDFLSLADQDPFFSELDAILCANNYVWNAHAEKALLEFYDVS
LTV
>tr|A6D1T3|A6D1T3_9VIBR Putative oxidoreductase OS=Vibrio shilonii AK1 GN=VSAK1_06625 PE=4 SV=1
MVETTAAVICGEKNIQLRTFDLPAISADELLVKNISNSVCLSTYKAALLGSKHKRVPEDI
AETPVITGHEYAGIIVEVGDNLKDKFKPGDSFVLQPAMGLPSGYSAGYSYETFGGNATYS
IIPKIAIDLGCVLPYEGNYFADASLAEPMSCIIGAYHASYHTTPYVYEHDMGIKEGGSLA
LLACAGPMGIGAIDYAINGPVKPKLLVVTDIDAERLARAESLIPVSTAAENGVELHYVNT
ANVEDPVEYLKSLNGGLGYDDVMVYAAVSQVLEQADELLGNDGCLNFFAGPTDKKFKVPF
NFYNVHYEATHIVGTSGGSTGDMIESLDLSAKGKINPSFMITHVGGLQAAPDTILNQLDI
PGGKKLIYPHIDLPLTAIDQFKTLEDSDPFFGELDAILQQNNYVWNAEAEKALLEFYDVS
LTV
>tr|A7K212|A7K212_9VIBR Oxidoreductase, zinc-binding dehydrogenase family OS=Vibrio sp. Ex25 GN=VEx25_1379 PE=4 SV=1
MVQTTAAVICGEKNVQLRTFDLPNISADELLVKNISNSICLSTYKAALLGSKHKRVPENI
DEVPVMTGHEYAGVIVEVGENLKDQFKAGDYFVLQPAMGLPTGYSAGYSYETFGGNATYS
IIPKIAIDLGCVLPYHGDYFADASLAEPMSCIIGAYHASYHTTQYVYEHDMGIKEGGALA
LLACAGPMGIGAIDYAINGPVKPKLIVVTDIDAARLDRAECLIPVEKAKEQGVELHYVNT
AQVDDPVTYLKALNDGKGYDDVMVYAAVSQVLEQADELLGNDGCLNFFAGPTDKKFKVPF
NFYNVHYESTHIVGTSGGSTGDMVESIELSSQGKINPSFMITHVGGLQAAPHTILNQLDI
PGGKKLIYPHIDLPLTAIDDFLSLADQDPFFAELDAILNANNYVWNAQAEKALLEFYDVS
LTV
>tr|A8S9A6|A8S9A6_9FIRM Putative uncharacterized protein OS=Faecalibacterium prausnitzii M21/2 GN=FAEPRAM212_00998 PE=4 SV=1
MHPDVAEHPAIMGHEFAGDIVKVGKAHQDKFKPGMKFTLQPALNYKGTMWSPGYSYEFFG
GDATYCIIPAEVMELGCLLEYKGRAYYEASLAEPMSCSIGAFNAAYHTKMGVYHHDMGIK
KGGKLAILAGAGPMGLGALTYALHRDVRPGMVVVTDINEDRLARAESLFPPKEVKEKDGI
DLYFVNTANMADPAAELRKLTGGTGFDDVFCYAPIAPVVELSSAVLGRDGCLNFFAGPTD
KQFSAKMNFYDVHYNSTHVMGTTGGNTADMIESLELTAAKRIDPAVMVTHIGGLNAAAET
TLNLPKIPGGKKLIYTHLTMPLIALTDLRAKGEQDNDPRYTALADIVDAHNGLWCPEAEE
YLLANFNPED
>tr|B0MAJ1|B0MAJ1_9FIRM Putative uncharacterized protein OS=Anaerostipes caccae DSM 14662 GN=ANACAC_00566 PE=4 SV=1
MRVKMASLYGKKDIRIRETELPDLRDDEILIKVMSNGICFSTYKAAMKGEEHLRVPENVH
ETPVVTGHEMAGIIEKVGEKWKGQYKEGTSCCLQAGIRYKGSEDAPGYSFEFFGGNATYT
IIPGGYIESGCLLTYEDDYFAFASMGEPVSCIISAFHTCIHDYMEDMFVYDNIHGTKEGG
NLLLMASCGPMGIGAIDYAVHGPARPKKLVVTEINEERLKRAAQLISPKEASDYGVELIY
VNPEDLDNEEQELRQLSGGKGYDDIMVFAASERLVELGSSLLAVNGCLNFFAGPTDEQFK
ARVNFYDIHYRRTHYVGNSGGNLDDIREMFDLSREGLITPEYMITHVTGLSEVPEIILNL
PDIPGGKKLVYPHVDLPLMALADFEKQADEDPVYKKIAGILKANHGVWCKEAEQVLFAEK
WIGD
>tr|B0MBD6|B0MBD6_9FIRM Putative uncharacterized protein OS=Anaerostipes caccae DSM 14662 GN=ANACAC_00863 PE=4 SV=1
MKAKGVRMYGAKDIRLEEFELPEIKEDEVLLKVMSDSICMSTWKEVKLGSGHIRVPDDIA
ERPVIIGHEFSGVIEQVGEKWADEYKVGERFVVLPGIPDQMGAPGYSYEHFGGAVTYCIV
PNDVIEKGCLLHYDGDAFYEVSVSEPMYCIIGGYMANYHTKPETHEHFIGAKAGGNIAIL
GGCGPMGLGAISYALAMENKPKTVVVTEINDDRINRAREVISEEDAKARGVELHYVNTAK
MDDEVKELMDLTGGEGYHDVFVYAPVKAIAETGNKILAFDGCMNLFAGPSDSEFSADMNL
YDCHYRNTKLLGSSGGIKADLLEALDLIAKKEVNPAVMITHVGGIDAIVDTTLHLPEIPG
GKKLTYTQFDMPLTAIEDFRKLGETDPLFAKLADACDKNQGLWNKEAEEILLDHFGV
>tr|B0MBE0|B0MBE0_9FIRM Putative uncharacterized protein OS=Anaerostipes caccae DSM 14662 GN=ANACAC_00867 PE=4 SV=1
MKTHENLKEGIMQVKGVRLYGVDDIRLEEFELPEIKDDEILVKVVSDSICMSTWKTVKQG
AGHKRVPNDVADHPVLVGHEFAGDIVKVGKKWQDQFKPGQKFAQQPAIPGQMESPGYSYQ
YCGGAATYCIFPNDIIEKGCVWTFEGDSYFDASVAEPMCCVISGYHTNYHTVPGSYEHVM
GTKEGGNILILGGCGPMGLGAVSYALAFENKPKRVVVTDISDDRVERAKQVISIEDAKAA
GVELHYVNTAAMEDQEKELMDITEGHGYDDVFVYVPITGVAELGNKLLAYDGCMNLFAGP
TDSKFSANMNLYDCHYSRTKILGSTGGTIEDMKEAINKAASKEIKPAVMITHIGGIDAVA
ETTKNLPDIPGGKKLTYMQFDMPLTAIDDFRKLGETDPLYAKLADACDKHNGLWNAEAEK
ILFDHFGA
>tr|B0MEF7|B0MEF7_9FIRM Putative uncharacterized protein OS=Anaerostipes caccae DSM 14662 GN=ANACAC_01952 PE=4 SV=1
MKSTAAVLAGKNQVYVKEVELPEIGEEELLVKVVSNSICLSTYKAALRGGEHKRVPDDLS
PEHPTITGHEFGGYIVEVGEKLKDRFKPGEKFVLQPAMGLPSGYSAGYSYEYYGGNATYC
IIPKVSIDIGCVLPYDGDYFANASLAEPMSCIIGAFHATYHTTPYVYEHRMGLKDGGSVA
LLGCAGPMGIGAIDYALNGPYNSKRIVVTDINEERLERAKSLITPEDAASKGVELIYVNT
AGKENAVEELKELNGGKGYDEVFVFAPVESLIEMGDDLLGNDGCLNFFAGPTDNNFKAKY
NFYNVHYEGTHICGTSGGAPADMIESLELSAAGKINPSYMVTHIGGIDAAPDTILNLPKL
PGGKKLIYPHIKMELTAIEDFEKLGKENEMFAHLAEICKANNNVWCKEAEEYLLDTLAPE
K
>tr|B0MFH4|B0MFH4_9FIRM Putative uncharacterized protein OS=Anaerostipes caccae DSM 14662 GN=ANACAC_02510 PE=4 SV=1
MMGLNFNINLNHKKEVLTMQTRAIRLYGKEDLRLDTFELPPIKEDEILVKIISDSVCMST
YKLSKQGAAHKRARPDLKERPSVIGHEMSGVIIETGAKWKDLYQEGQKFTVLPTVTENGR
LKTAGYYYETYGGDCTYCILPREVMEHGCLIPFDGDSFFEASLSEPTACIIAGYRRMYHT
SEEDHEHRMGVKPQGSLVIFGACGPMGLECIDYALQLENGPSKIVAVDMSKERLSRAEKM
LVPDPESGKELYFVNANECRDVAEELKDLNGGRGYDDVFVYAPVEALIEQADRVLGKDGC
MNFFAGPVDQSLSARINMYNVHYSYTHLVGFTGSTNEDLHDALKLMEQKRIRPTVMVTHI
GGLSSAIETTLHVPEIPGGKKMIYTQIDLPLTAIEDFAELGRENPLFEKLAVSCEAHNGC
WNAEAEKILLDEYNVDLTR
>tr|B0MI38|B0MI38_9FIRM Putative uncharacterized protein OS=Anaerostipes caccae DSM 14662 GN=ANACAC_03150 PE=4 SV=1
MKVKGVRLYGVKDIRMEEFELPGIKEDEILLKILCNGIAMSTLKEITLAQRHLRVPKNIR
RYPILIGHEFAGVIEQVGEKWKDQYCPGDKYVVVPEIPGQIESPGYSYEYFGGAATYCIV
PGEVIEKGCLLTFEGESFYEATVAQALYSIVGSFHSNYHSKPGSHDHISGIKEGGNTVIL
GGCGPMGLMAIRYVLTMEKKPKRLVVTDINEDRIAKARRLIPVQEAQRNGVELYYINPSM
MVDPASALLALTNEKGYDDVFVYAPPKNVAETGNRIMAMDGCMNIYAATADKKYRAGMNI
YGSHYLKTKLIGSSGGLRSDMEEALELLRDKKVDAAMNITHIGGLDAVVDTTLYLKKMPG
EKKIVYTHISMPLTAIEDFRKLGKEDPLFEQLADACDEAGGFWNKKAEEILLDWHSAEE
>tr|B0MJC4|B0MJC4_9FIRM Putative uncharacterized protein OS=Anaerostipes caccae DSM 14662 GN=ANACAC_03736 PE=4 SV=1
MKTKAVRLYGQEDIRLEEFELPPIKEDEILAEVVTDSLCMSSYKAAIQGEKHKKVPEDIN
ENPIILGHEFCGVILSVGEKWKGQFQAGDKFVIQPNIGTKNGFAPGYSYPYAGGDATKIV
LMNQIMENGSLLKYNGESFFEGSLVEPLSCVVGAFNAQYHHKKMYSYEHVMGVKENGNMA
ILGATGPMGFLAIDFALHGPKRPKLLAVTGRTESKLDLARKLYTEEEAEKQGIKLVYVNT
GQMEDFSGPLRELTEDGRGFDDVFVFAPNEQMVTQGEKLLAFDGCLNFFSGPADTGFTAP
VNFYNVHYNSTHFIGTSGGNTDDMKQSIELIEHKIVNVAKIATHVLGLDQVAETTKQLPN
LGGGKKVVYTHRKFPLTEVDKLSEISDNKLKEGLGPILEKHGHLWSAEAEAYFLENAPEI
>tr|B0NY07|B0NY07_9CLOT Putative uncharacterized protein OS=Clostridium sp. SS2/1 GN=CLOSS21_00566 PE=4 SV=1
MKTRAVRLYGESDLRLEEFDMGELKDDEILMELITDSVCMSTYKESIQGAKHQRVNDDIS
EHPIIVGHEFAGIIREVGAKWKDKYQVGTKYTMQPAINIKGSMAAIGYSYEYCGGAATFI
KVPPIVMEKDCLLPFDENSAFFEASLAEPMSCIIGAFHSMYHSERGVYEHKMGIVEGGKS
ALLASCGPMGLGAISYMLNCDRKPSLLVITDIDEVRLKRASELFTEEYAKERGVEIHFVN
TAKVDDPVKTLRDLTGGTGFDDVSVYAPVRPVIEMADEILGFDGCLNFFAGPVDPKLSAM
FNFFDVHYKMHHLVGSSGGNTDDMKECLKLAGEGRLDPAVMITHIGGIDAQIDTILNLPK
IPGGKKLMYLGKNLELTAIEDFEEKGKTDARFKELAKITKEHNGLWSKEAEDYLLANF
>tr|B0NYS9|B0NYS9_9CLOT Putative uncharacterized protein OS=Clostridium sp. SS2/1 GN=CLOSS21_00829 PE=4 SV=1
MKTKAVRLYGEMDLRLDEFELPEMQDDEIMAEVVTDSLCMSSYKAITQAQKHKKVPDDIS
ENPIILGHEFCGTIKKVGKKWKDQYQEGDKFVIQPNIGDIRGYAPGYSFHHMGGDATTII
FSDQVMENGSLLKYNGDSFFEGSLVEPLSCVVGAFNAQYHMKKMYSYEHVMGIKEGGAIA
LLGATGPMGFLAIDFAIHGPKKPKTLVVTGRTQKKIDMAARLYTVEEAKKNGVKLVYVNT
RDIADVNKELRKYSEKGFDDVFIFAPNEEMVTYGVKMLAFDGCLNFFSGPADQEFSSRVN
FYNIHYNSTHFVGTSGGNTEDMKQSIELIENKTVNVAKIATHILGLDHAVETTKVLPELE
GSKKIVYTHKKFPLTEVDKFDENSDDKYIRELKSIVERNGNLWSGEAERYFIQNAPEI
>tr|B0P032|B0P032_9CLOT Putative uncharacterized protein OS=Clostridium sp. SS2/1 GN=CLOSS21_01341 PE=4 SV=1
MKVKGVRLYGVKDIRLEEFEIPEIAEDEILLKIECNGIAVSTLKEITLAQRHLRVPKNIK
KNPVLIGHEFSGTIAKVGTRWKEDYQEGKQFVLVPEIPHQIESPGYSYPYFGGAATYCII
PADVIEKGCLLQYEADSFYELAQAQALYSIVGSFHSNYHSKEGTHDHISGIKEGGNTIIL
GGAGPMGLMAIRYVLGMKKKPRRLVITDTNQERLEKVRKMIPMQEGTRHGIELYYINPSM
FTDSVPVLLAITNEKGYDDVFVYAPPKCVAEIQCH
>tr|B0P0Y2|B0P0Y2_9CLOT Putative uncharacterized protein OS=Clostridium sp. SS2/1 GN=CLOSS21_01471 PE=4 SV=1
MQVKGVRLYAKDDIRLEEFELPEIKDDEILVKVMSDSICMSTWKMVKQGADHKRVPADVA
DHPIIIGHEFAGDIVKVGKKWQDKFKPGQKFAQQPAIPGQAESPGYSYTECGGAATYCIF
PNDIIEAGCLWTHEGDSYFESSVAEPMCCVICGYKTNYHVKDRYEHVMGTKAGGSIAILG
GCGPMGLGAVSYALAIENKPAKVIVTDIDDAKLARANEVISVEEAKEKGVELIYVNTAKM
DNPVDGLKALSVDGKGFDDVFVYVPVRPVAELGNKILGYDGCMNLFAGPTDSEFSADVNL
YDCHYNATKILGSTGGSIDDMKEAIDRAARKEIKPAVMITHVGGIDSIVDTTMNLPNIPG
GKKLSYLHINMPMTAISDLRSLAKDDPFFNELADICDKHNGLWSAEAEKALLTHYGVE
>tr|B1EFW6|B1EFW6_9ESCH L-sorbose 1-phosphate reductase OS=Escherichia albertii TW07627 GN=sorE PE=4 SV=1
MKTNVAAIYGKRDVRLREFELPEITDNELLVSVISDSVCLSTWKAALLGSEHKRVPDDLE
NHPVITGHECAGIIVEVGKNLTGKYKKGQRFVLQPAMGLPSGYSAGYSYEYFGGNATYMI
IPEVAINLGCVLPYHGSYFAAASLAEPMCCIIGAYHANYHTTQYVYEHRMGVKPGGNIAL
LACAGPMGIGAIDYAINGDIQPSRIVVVDIDEKRLEQVQKLLPAEMAASKGIELVYVNTK
EMSDPVQILRALTGDAGFDDIFVYAAVPAVVEMADELLAEDGCLNFFAGPTDKNFKVPFN
FYNVHYNSTHVVGTSGGSTDDMKEAIALSATGQLQPSFMVTHVGGLDAVPDTVLNLPDIP
GGKKLIYNGVTMPLTAIADFAEKGKTDPLFKALARLVEETHGIWNEQAEKYLLAQFGVDI
GEAAQ
>tr|B2ND70|B2ND70_ECOLX Oxidoreductase, zinc-binding dehydrogenase family OS=Escherichia coli 53638 GN=Ec53638_2987 PE=4 SV=1
MKTKVAAIYGKRDVRLRVFELPEITDNELLVSVISDSVCLSTWKAALLGSEHKRVPDDLE
NHPVITGHECAGVIVEVGKNLTGKYKKGQRFVLQPAMGLPSGYSAGYSYEYFGGNATYMI
IPEIAINLGCVLPYHGSYFAAASLAEPMCCIIGAYHANYHTTQYVYEHRMGVKPGGNIAL
LACAGPMGIGAIDYAINGGIQPSRVVVVDIDDKRLAQVQKLLPVELAASKGIELVYVNTK
GMSDPVQMLRALTGDAGFDDIFVYAAVPAVVEMADELLAEDGCLNFFAGPTDKNFKVPFN
FYNVHYNSTHVVGTSGGSTDDMKEAIALSATGQLQPSFMVTHIGGLDAVPETVLNLPDIP
GGKKLIYNGVTMPLTAIADFAEKGKTDPLFKELARLVEETHGIWNEQAEKYLLAQFGVDI
GEAAQ
>tr|B2NN81|B2NN81_ECO57 L-sorbose 1-phosphate reductase OS=Escherichia coli O157:H7 str. EC4196 GN=sorE PE=4 SV=1
MKTKVAAIYGKRDVRLREFELPEITDNELLVSVISDSVCLSTWKAALLGSEHKRVPDDLE
NHPVITGHECAGVIVEVGKNLTGKYKKGQRFVLQPAMGLPSGYSAGYSYEYFGGNATYMI
IPEIAINLGCVLPYHGSYFAAASLAEPMCCIIGAYHANYHTTQYVYEHRMGVKPGGNIAL
LACAGPMGIGAIDYAINGGIQPSRVVVVDIDDKRLAQVQKLLPVELAASKGIELVYVNTK
GMSDPVQMLRALTGDAGFDDIFVYAAVSAVVEMADELLAEDGCLNFFAGPTDKNFKVPFN
FYNVHYNSTHVVGTSGGSTDDMKEAIALSATGQLQPSFMVTHIGGLDAVPETVLNLPDIP
GGKKLIYNGVTMPLTAIADFAEKGKTDPLFKELARLVEETHGIWNEQAEKYLLAQFGVDI
GEAAQ
>tr|B2NQH2|B2NQH2_ECO57 L-sorbose 1-phosphate reductase OS=Escherichia coli O157:H7 str. EC4196 GN=ECH7EC4196_1897 PE=4 SV=1
MKTTALRLYGKRDLRLETFDLPEMQEDEILATVVTDSLCLSSWKEANLGENHKKVPDDVA
TNPIIIGHEFCGDILAVGKKWQHKFQPGQRYVIQANLQLPDRPDCPGYSFPWVGGEATHV
VIPNEVMEQDCLLAYDGETYFEGSLVEPLSCVIGAFNANYHLQEGSYNHTMGIRPQGRML
ILGGTGPMGLLAIDYALHGPVNPSLLVITDTDNDKLSYARKHYPSEPQTLIHYLNAADAA
FDTLMALSGGHGFDDIFVFVPNEGLVTLASSLLATDGCLNFFAGPQDKHFSAPINFYDVH
YAFTHYVGTSGGNTDDMRAAVKLIEEKKVQAAKVVTHILGLNAAGETTLELPAVGGGKKL
VYTGKYLPLTSLTQIQDQALAAILARHQGIWSGEAEQYLLTHAEAISHD
>tr|B2P1I3|B2P1I3_ECO57 L-sorbose 1-phosphate reductase OS=Escherichia coli O157:H7 str. EC4113 GN=sorE PE=4 SV=1
MKTKVAAIYGKRDVRLREFELPEITDNELLVSVISDSVCLSTWKAALLGSEHKRVPDDLE
NHPVITGHECAGVIVEVGKNLTGKYKKGQRFVLQPAMGLPSGYSAGYSYEYFGGNATYMI
IPEIAINLGCVLPYHGSYFAAASLAEPMCCIIGAYHANYHTTQYVYEHRMGVKPGGNIAL
LACAGPMGIGAIDYAINGGIQPSRVVVVDIDDKRLAQVQKLLPVELAASKGIELVYVNTK
GMSDPVQMLRALTGDAGFDDIFVYAAVSAVVEMADELLAEDGCLNFFAGPTDKNFKVPFN
FYNVHYNSTHVVGTSGGSTDDMKEAIALSATGQLQPSFMVTHIGGLDAVPETVLNLPDIP
GGKKLIYNGVTMPLTAIADFAEKGKTDPLFKELARLVEETHGIWNEQAEKYLLAQFGVDI
GEAAQ
>tr|B2P9L8|B2P9L8_ECO57 L-sorbose 1-phosphate reductase OS=Escherichia coli O157:H7 str. EC4113 GN=ECH7EC4113_5999 PE=4 SV=1
MKTTALRLYGKRDLRLETFDLPEMQEDEILATVVTDSLCLSSWKEANLGENHKKVPDDVA
TNPIIIGHEFCGDILAVGKKWQHKFQPGQRYVIQANLQLPDRPDCPGYSFPWVGGEATHV
VIPNEVMEQDCLLAYDGETYFEGSLVEPLSCVIGAFNANYHLQEGSYNHTMGIRPQGRML
ILGGTGPMGLLAIDYALHGPVNPSLLVITDTDNDKLSYARKHYPSEPQTLIHYLNAADAA
FDTLMALSGGHGFDDIFVFVPNEGLVTLASSLLATDGCLNFFAGPQDKHFSAPINFYDVH
YAFTHYVGTSGGNTDDMRAAVKLIEEKKVQAAKVVTHILGLNAAGETTLELPAVGGGKKL
VYTGKYLPLTSLTQIQDQALAAILARHQGIWSGEAEQYLLTHAEAISHD
>tr|B2PJ55|B2PJ55_ECO57 L-sorbose 1-phosphate reductase OS=Escherichia coli O157:H7 str. EC4076 GN=ECH7EC4076_3636 PE=4 SV=1
MKTTALRLYGKRDLRLETFDLPEMQEDEILATVVTDSLCLSSWKEANLGENHKKVPDDVA
TNPIIIGHEFCGDILAVGKKWQHKFQPGQRYVIQANLQLPDRPDCPGYSFPWVGGEATHV
VIPNEVMEQDCLLAYDGETYFEGSLVEPLSCVIGAFNANYHLQEGSYNHTMGIRPQGRML
ILGGTGPMGLLAIDYALHGPVNPSLLVITDTDNDKLSYARKHYPSEPQTLIHYLNAADAA
FDTLMALSGGHGFDDIFVFVPNEGLVTLASSLLATDGCLNFFAGPQDKHFSAPINFYDVH
YAFTHYVGTSGGNTDDMRAAVKLIEEKKVQAAKVVTHILGLNAAGETTLELPAVGGGKKL
VYTGKYLPLTSLTQIQDQALAAILARHQGIWSGEAEQYLLTHAEAISHD
>tr|B2PMK6|B2PMK6_ECO57 L-sorbose 1-phosphate reductase OS=Escherichia coli O157:H7 str. EC4076 GN=sorE PE=4 SV=1
MKTKVAAIYGKRDVRLREFELPEITDNELLVSVISDSVCLSTWKAALLGSEHKRVPDDLE
NHPVITGHECAGVIVEVGKNLTGKYKKGQRFVLQPAMGLPSGYSAGYSYEYFGGNATYMI
IPEIAINLGCVLPYHGSYFAAASLAEPMCCIIGAYHANYHTTQYVYEHRMGVKPGGNIAL
LACAGPMGIGAIDYAINGGIQPSRVVVVDIDDKRLAQVQKLLPVELAASKGIELVYVNTK
GMSDPVQMLRALTGDAGFDDIFVYAAVSAVVEMADELLAEDGCLNFFAGPTDKNFKVPFN
FYNVHYNSTHVVGTSGGSTDDMKEAIALSATGQLQPSFMVTHIGGLDAVPETVLNLPDIP
GGKKLIYNGVTMPLTAIADFAEKGKTDPLFKELARLVEETHGIWNEQAEKYLLAQFGVDI
GEAAQ
>tr|B3A2V9|B3A2V9_ECO57 L-sorbose 1-phosphate reductase OS=Escherichia coli O157:H7 str. EC4401 GN=sorE PE=4 SV=1
MKTKVAAIYGKRDVRLREFELPEITDNELLVSVISDSVCLSTWKAALLGSEHKRVPDDLE
NHPVITGHECAGVIVEVGKNLTGKYKKGQRFVLQPAMGLPSGYSAGYSYEYFGGNATYMI
IPEIAINLGCVLPYHGSYFAAASLAEPMCCIIGAYHANYHTTQYVYEHRMGVKPGGNIAL
LACAGPMGIGAIDYAINGGIQPSRVVVVDIDDKRLAQVQKLLPVELAASKGIELVYVNTK
GMSDPVQMLRALTGDAGFDDIFVYAAVSAVVEMADELLAEDGCLNFFAGPTDKNFKVPFN
FYNVHYNSTHVVGTSGGSTDDMKEAIALSATGQLQPSFMVTHIGGLDAVPETVLNLPDIP
GGKKLIYNGVTMPLTAIADFAEKGKTDPLFKELARLVEETHGIWNEQAEKYLLAQFGVDI
GEAAQ
>tr|B3A6K6|B3A6K6_ECO57 L-sorbose 1-phosphate reductase OS=Escherichia coli O157:H7 str. EC4401 GN=ECH7EC4401_5716 PE=4 SV=1
MKTTALRLYGKRDLRLETFDLPEMQEDEILATVVTDSLCLSSWKEANLGENHKKVPDDVA
TNPIIIGHEFCGDILAVGKKWQHKFQPGQRYVIQANLQLPDRPDCPGYSFPWVGGEATHV
VIPNEVMEQDCLLAYDGETYFEGSLVEPLSCVIGAFNANYHLQEGSYNHTMGIRPQGRML
ILGGTGPMGLLAIDYALHGPVNPSLLVITDTDNDKLSYARKHYPSEPQTLIHYLNAADAA
FDTLMALSGGHGFDDIFVFVPNEGLVTLASSLLATDGCLNFFAGPQDKHFSAPINFYDVH
YAFTHYVGTSGGNTDDMRAAVKLIEEKKVQAAKVVTHILGLNAAGETTLELPAVGGGKKL
VYTGKYLPLTSLTQIQDQALAAILARHQGIWSGEAEQYLLTHAEAISHD
>tr|B3AH16|B3AH16_ECO57 L-sorbose 1-phosphate reductase OS=Escherichia coli O157:H7 str. EC4486 GN=ECH7EC4486_1707 PE=4 SV=1
MKTTALRLYGKRDLRLETFDLPEMQEDEILATVVTDSLCLSSWKEANLGENHKKVPDDVA
TNPIIIGHEFCGDILAVGKKWQHKFQPGQRYVIQANLQLPDRPDCPGYSFPWVGGEATHV
VIPNEVMEQDCLLAYDGETYFEGSLVEPLSCVIGAFNANYHLQEGSYNHTMGIRPQGRML
ILGGTGPMGLLAIDYALHGPVNPSLLVITDTDNDKLSYARKHYPSEPQTLIHYLNAADAA
FDTLMALSGGHGFDDIFVFVPNEGLVTLASSLLATDGCLNFFAGPQDKHFSAPINFYDVH
YAFTHYVGTSGGNTDDMRAAVKLIEEKKVQAAKVVTHILGLNAAGETTLELPAVGGGKKL
VYTGKYLPLTSLTQIQDQALAAILARHQGIWSGEAEQYLLTHAEAISHD
>tr|B3AIL2|B3AIL2_ECO57 L-sorbose 1-phosphate reductase OS=Escherichia coli O157:H7 str. EC4486 GN=sorE PE=4 SV=1
MKTKVAAIYGKRDVRLREFELPEITDNELLVSVISDSVCLSTWKAALLGSEHKRVPDDLE
NHPVITGHECAGVIVEVGKNLTGKYKKGQRFVLQPAMGLPSGYSAGYSYEYFGGNATYMI
IPEIAINLGCVLPYHGSYFAAASLAEPMCCIIGAYHANYHTTQYVYEHRMGVKPGGNIAL
LACAGPMGIGAIDYAINGGIQPSRVVVVDIDDKRLAQVQKLLPVELAASKGIELVYVNTK
GMSDPVQMLRALTGDAGFDDIFVYAAVSAVVEMADELLAEDGCLNFFAGPTDKNFKVPFN
FYNVHYNSTHVVGTSGGSTDDMKEAIALSATGQLQPSFMVTHIGGLDAVPETVLNLPDIP
GGKKLIYNGVTMPLTAIADFAEKGKTDPLFKELARLVEETHGIWNEQAEKYLLAQFGVDI
GEAAQ
>tr|B3AXX3|B3AXX3_ECO57 L-sorbose 1-phosphate reductase OS=Escherichia coli O157:H7 str. EC4501 GN=sorE PE=4 SV=1
MKTKVAAIYGKRDVRLREFELPEITDNELLVSVISDSVCLSTWKAALLGSEHKRVPDDLE
NHPVITGHECAGVIVEVGKNLTGKYKKGQRFVLQPAMGLPSGYSAGYSYEYFGGNATYMI
IPEIAINLGCVLPYHGSYFAAASLAEPMCCIIGAYHANYHTTQYVYEHRMGVKPGGNIAL
LACAGPMGIGAIDYAINGGIQPSRVVVVDIDDKRLAQVQKLLPVELAASKGIELVYVNTK
GMSDPVQMLRALTGDAGFDDIFVYAAVSAVVEMADELLAEDGCLNFFAGPTDKNFKVPFN
FYNVHYNSTHVVGTSGGSTDDMKEAIALSATGQLQPSFMVTHIGGLDAVPETVLNLPDIP
GGKKLIYNGVTMPLTAIADFAEKGKTDPLFKELARLVEETHGIWNEQAEKYLLAQFGVDI
GEAAQ
>tr|B3AZV7|B3AZV7_ECO57 L-sorbose 1-phosphate reductase OS=Escherichia coli O157:H7 str. EC4501 GN=ECH7EC4501_0197 PE=4 SV=1
MKTTALRLYGKRDLRLETFDLPEMQEDEILATVVTDSLCLSSWKEANLGENHKKVPDDVA
TNPIIIGHEFCGDILAVGKKWQHKFQPGQRYVIQANLQLPDRPDCPGYSFPWVGGEATHV
VIPNEVMEQDCLLAYDGETYFEGSLVEPLSCVIGAFNANYHLQEGSYNHTMGIRPQGRML
ILGGTGPMGLLAIDYALHGPVNPSLLVITDTDNDKLSYARKHYPSEPQTLIHYLNAADAA
FDTLMALSGGHGFDDIFVFVPNEGLVTLASSLLATDGCLNFFAGPQDKHFSAPINFYDVH
YAFTHYVGTSGGNTDDMRAAVKLIEEKKVQAAKVVTHILGLNAAGETTLELPAVGGGKKL
VYTGKYLPLTSLTQIQDQALAAILARHQGIWSGEAEQYLLTHAEAISHD
>tr|B3BBX4|B3BBX4_ECO57 L-sorbose 1-phosphate reductase OS=Escherichia coli O157:H7 str. EC869 GN=ECH7EC869_4972 PE=4 SV=1
MKTTALRLYGKRDLRLETFDLPEMQEDEILATVVTDSLCLSSWKEANLGENHKKVPDDVA
TNPIIIGHEFCGDILAVGKKWQHKFQPGQRYVIQANLQLPDRPDCPGYSFPWVGGEATHV
VIPNEVMEQDCLLAYDGETYFEGSLVEPLSCVIGAFNANYHLQEGSYNHTMGIRPQGRML
ILGGTGPMGLLAIDYALHGPVNPSLLVITDTNNDKLSYARKHYPSEPQTLIHYLNAADAA
FDTLMALSGGHGFDDIFVFVPNEGLVTLASSLLATDGCLNFFAGPQDKHFSAPINFYDVH
YAFTHYVGTSGGNTDDMRAAVKLIEEKKVQAAKVVTHILGLNAAGETTLELPAVGGGKKL
VYTGKYLPLTSLTQIQDQALAAILARHQGIWSGEAEQYLLTHAEAISHD
>tr|B3BDR8|B3BDR8_ECO57 L-sorbose 1-phosphate reductase OS=Escherichia coli O157:H7 str. EC869 GN=sorE PE=4 SV=1
MKTKVAAIYGKRDVRLREFELPEITDNELLVSVISDSVCLSTWKAALLGSEHKRVPDDLE
NHPVITGHECAGVIVEVGKNLTGKYKKGQRFVLQPAMGLPSGYSAGYSYEYFGGNATYMI
IPEIAINLGCVLPYHGSYFAAASLAEPMCCIIGAYHANYHTTQYVYEHRMGVKPGGNIAL
LACAGPMGIGAIDYAINGGIQPSRVVVVDIDDKRLAQVQKLLPVELAASKGIELVYVNTK
GMSDPVQMLRALTGDAGFDDIFVYAAVSAVVEMADELLAEDGCLNFFAGPTDKNFKVPFN
FYNVHYNSTHVVGTSGGSTDDMKEAIALSATGQLQPSFMVTHIGGLDAVPETVLNLPDIP
GGKKLIYNGVTMPLTAIADFAEKGKTDPLFKELARLVEETHGIWNEQAEKYLLAQFGVDI
GEAAQ
>tr|B3BS09|B3BS09_ECO57 L-sorbose 1-phosphate reductase OS=Escherichia coli O157:H7 str. EC508 GN=sorE PE=4 SV=1
MKTKVAAIYGKRDVRLREFELPEITDNELLVSVISDSVCLSTWKAALLGSEHKRVPDDLE
NHPVITGHECAGVIVEVGKNLTGKYKKGQRFVLQPAMGLPSGYSAGYSYEYFGGNATYMI
IPEIAINLGCVLPYHGSYFAAASLAEPMCCIIGAYHANYHTTQYVYEHRMGVKPGGNIAL
LACAGPMGIGAIDYAINGGIQPSRVVVVDIDDKRLAQVQKLLPVELAASKGIELVYVNTK
GMSDPVQMLRALTGDAGFDDIFVYAAVSAVVEMADELLAEDGCLNFFAGPTDKNFKVPFN
FYNVHYNSTHVVGTSGGSTDDMKEAIALSATGQLQPSFMVTHIGGLDAVPETVLNLPDIP
GGKKLIYNGVTMPLTAIADFAEKGKTDPLFKELARLVEETHGIWNEQAEKYLLAQFGVDI
GEAAQ
>tr|B3BTV4|B3BTV4_ECO57 L-sorbose 1-phosphate reductase OS=Escherichia coli O157:H7 str. EC508 GN=ECH7EC508_3334 PE=4 SV=1
MKTTALRLYGKRDLRLETFDLPEMQEDEILATVVTDSLCLSSWKEANLGENHKKVPDDVA
TNPIIIGHEFCGDILAVGKKWQHKFQPGQRYVIQANLQLPDRPDCPGYSFPWVGGEATHV
VIPNEVMEQDCLLAYDGETYFEGSLVEPLSCVIGAFNANYHLQEGSYNHTMGIRPQGRML
ILGGTGPMGLLAIDYALHGPVNPSLLVITDTDNDKLSYARKHYPSEPQTLIHYLNAADAA
FDTLMALSGGHGFDDIFVFVPNEGLVTLASSLLATDGCLNFFAGPQDKHFSAPINFYDVH
YAFTHYVGTSGGNTDDMRAAVKLIEEKKVQAAKVVTHILGLNAAGETTLELPAVGGGKKL
VYTGKYLPLTSLTQIQDQALAAILARHQGIWSGEAEQYLLTHAEAISHD
>tr|B3HGT0|B3HGT0_ECOLX L-sorbose 1-phosphate reductase OS=Escherichia coli B7A GN=sorE PE=4 SV=1
MKTKVAAIYGKRDVRLREFELPEITDNELLVSVISDSVCLSTWKAALLGSEHKRVPDDLE
NHPVITGHECAGVIVEVGKNLTGKYKKGQRFVLQPAMGLPSGYSAGYSYEYFGGNATYMI
IPEIAINLGCVLPYHGSYFAAASLAEPMCCIIGAYHANYHTTQYVYEHRMGVKPGGNIAL
LACAGPMGIGAIDYAINGGIQPSRVVVVDIDDKRLAQVQKLLPVDLAASKGIELVYVNTK
GMSDPVQTLRALTGDVGFDDIFVYAAVPAVVEMADELLAEDGCLNFFAGPTDKNFKVPFN
FYNVHYNSTHVVGTSGGSTDDMKEAIALSATGQLQPSFMVTHIGGLDAVPDTVLNLPDIP
GGKKLIYNGVTMPLTAIADFAEKGKTDPLFKELARLVEETHGIWNEQAEKYLLAQFGVDI
GEAAQ
>tr|B3HRK8|B3HRK8_ECOLX L-sorbose 1-phosphate reductase OS=Escherichia coli F11 GN=sorE PE=4 SV=1
MKTKVAAIYGKRDVRLREFELPEITDNELLVNVISDSVCLSTWKAALLGSEHKRVPDDLE
NHPVITGHECAGVIVEVGKNLTGKYKKGQRFVLQPAMGLPGGYSAGYSYEYFGGNATYMI
IPEIAINLGCVLPYHGSYFAAASLAEPMCCIIGAYHANYHTTQYVYEHRMGVKPGGNIAL
LACAGPMGIGAIDYAINGGIQPARVVVVDIDDKRLTQVQKLLPVELAASKGIELVYMNTK
GMSDPVQTLRALTDDAGFDDVFVYAAVPSVVEMADELLAEDGCLNFFAGPTDKNFKVPFN
FYNVHYNSTHIVGTSGGSTDDMKEAIALSATGQLQPSFMVTHIGGLDAVPETVLNLPDIP
GGKKLIYNGVTMPLTAIADFAEKGKTDPLFKELARLVEKTHGIWNEQAEKYLLAQFGVDI
GEATQ
>tr|B3HRP1|B3HRP1_ECOLX L-sorbose 1-phosphate reductase OS=Escherichia coli F11 GN=EcF11_4640 PE=4 SV=1
MKTTALRLYGKRDLRLETFDLPEMQEDEILATVVTDSLCLSSWKEANLGENHKKVPDDVA
TNPIIIGHEFCGDILAVGKKWQHKFQPGQRYVIQANLQLPDRPDCPGYSFPWVGGEATHV
VIPNEVMEQDCLLAYDGETYFEGSLVEPLSCVIGAFNANYHLQEGSYNHTMGIRPQGRTL
ILGGTGPMGLLAIDYALHGPVNPSLLIITDTDNDKLSYARKHYPSEPQTLIHYLNAADAA
FDTLMALSGGHGFDDIFVFVPNEGLVTLASSLLATDGCLNFFAGPQDKHFSAPINFYDVH
YAFTHYVGTSGGNTDDMRAAVKLIEEKKVQAAKVVTHILGLNAAGETTLELPAVGGGKKL
VYTGKYLPLTSLTQIQDQALAVILAHHQGIWSGEAEQYLLAHAEAISHD
>tr|B3IFP6|B3IFP6_ECOLX L-sorbose 1-phosphate reductase OS=Escherichia coli E110019 GN=sorE PE=4 SV=1
MKTKVAAIYGKRDVRLREFELPEITDNELLVSVISDSVCLSTWKAALLGSEHKRVPDDLE
NHPVITGHECAGVIVEVGKNLTGKYKKGQRFVLQPAMGLPSGYSAGYSYEYFGGNATYMI
IPEIAINLGCVLPYHGSYFAAASLAEPMCCIIGAYHANYHTTQYVYEHRMGVKPGGNIAL
LACAGPMGIGAIDYAINGGIQPSRVVVVDIDDKRLAQVQKLLPVELAASKGIELVYVNTK
GMSDPVQMLRALTGDAGFDDIFVYAAVPAVVEMADELLAEDGCLNFFAGPTDKNFKVPFN
FYNVHYNSTHVVGTSGGSTDDMKEAIALSATGQLQPSFMVTHIGGLDAVPDTVLNLPDIP
GGKKLIYNGVTMPLTAIADFAEKGKTDPLFKELARLVEETHGIWNEQAEKYLLAQFGVDI
GEAAQ
>tr|B3WX44|B3WX44_SHIDY L-sorbose 1-phosphate reductase OS=Shigella dysenteriae 1012 GN=sorE PE=4 SV=1
MKTKVAAIYGKRDVRLREFELPEITDNELLVSVISDSVCLSTWKAALLGSEHKRVPDDLE
NHPVITGHECAGVIVEVGKNLTGKYKKGQRFVLQPAMGLPSGYSAGYSYEYFGGNATYMI
IPEIAINLGCVLPYHGSYFAAASLAEPMCCIIGAYHANYHTTQYVYEHRMGVKPGGNIAL
LACAGPMGIGAIDYAINGGIQPSRVVVVDIDDKRLAQVQKLLPVELAASKGIELVYVNTK
GMSDPVQMLRALTGDVGFDDIFVYAAVPAVVEMADELLAEDGCLNFFAGPTDKNFKVPFN
FYNVHYNSTHVVGTSGGSTDDMKEAIALSATGQLQPSFMVTHIGGLDAVPETVLNLPDIP
GGKKLIYNGVTMPLTAIADFAEKGKTDPLFKELARLVEETHGIWNEQAEKYLLAQFGVDI
GEAAQ
>tr|B3WZ19|B3WZ19_SHIDY L-sorbose 1-phosphate reductase OS=Shigella dysenteriae 1012 GN=Sd1012_1643 PE=4 SV=1
MKTTALRLYGKRDLRLETFDLPEMQEDEILATVVTDSLCLSSWKEANLGENHKKVPDDVA
TNPIIIGHEFCGDILAVGKKWQHKFQPGQRYVIQANLQLPDRPDCPGYSFPWVGGEATHV
VIPNEVMEQDCLLAYDGETYFEGSLVEPLSCVIGAFNANYHLQEGSYNHTMGIRPQGRTL
ILGGTGPMGLLAIDYALHGPVNPSLLVITDTDNDKLSYARKHYPSEPQTLIHYLNATDAA
FDTLMALSGGHGFDDIFVFVPNEGLVTLASSLLATDGCLNFFAGPQDKHFSEPINFYDVH
YAFTHYVGTSGGNTDDMRAAVKLIEEKKVQAAKVVTHILGLNAAGETTLELPAVGGGKKL
VYTGKYLPLTSLTQIQDQALAAILARHQGIWSGEAEQYLLAHAEAISHD
>tr|B3XAV2|B3XAV2_ECOLX L-sorbose 1-phosphate reductase OS=Escherichia coli 101-1 GN=sorE PE=4 SV=1
MKTKVAAIYGKRDVRLREFELPEITDNELLVSVISDSVCLSTWKAALLGSEHKRVPDDLE
NHPVITGHECAGVIVEVGKNLTGKYKKGQRFVLQPAMGLPSGYSAGYSYEYFGGNATYMI
IPEIAINLGCVLPYHGSYFAAASLAEPMCCIIGAYHANYHTTQYVYEHRMGVKPGGNIAL
LACAGPMGIGAIDYAINGGIQPSRVVVVDIDDKRLAQVQKLLPVELAASKGIELVYVNTK
GMSDPVQKLRALTGDVGFDDIFVYAAVPAVVEMADELLAEDGCLNFFAGPTDKNFKVPFN
FYNVHYNSTHVVGTSGGSTDDMKEAITLSATGQLQPSFMVTHIGGLDAVPETVLNLPDIP
GGKKLIYNGVTMPLTAIADFAEKGKTDPLFKELARLVEETHGIWNEQAEKYLLAQFGVDI
GEAAQ
>tr|B3YKV9|B3YKV9_SALET L-sorbose 1-phosphate reductase OS=Salmonella enterica subsp. enterica serovar Kentucky str. CVM29188 GN=SeKA_A2628 PE=4 SV=1
MKTKVAAIYGKRDVRIREFELPDITENELLVSVISDSVCLSTWKAALLGSEHKRVPDDLE
NHPVITGHECAGIIVEVGKNLTDKYKKGQRFVLQPAMGLPSGYSAGYSYEYFGGNATYMI
IPEVAINLGCVLPYHGSYFAAASLAEPMCCIIGAYNANYHTTPYVYEHRMGVKPGGNIAL
LACAGPMGIGAIDYAINGGIQPARVVVVDIDEARLAQAKKLLPVKQAAEKGIELIYVNTA
GMVDPAAQLRTLTDGAGFDDVFVYAAVPSVVEMADDLLAEDGCLNFFAGPTDSQFKVPFN
FYNVHYNSTHVVGTSGGSTDDMKEAITLSATGQLQPSFMVTHIGGLDAVPDTVLNLPDIP
GGKKLIYNGVTMPLTAITDFAEKGKTDPLFRELARLVEETHGIWNEKAERYLLAQFGVDI
GEAA
>tr|B5CBD2|B5CBD2_SALET L-sorbose 1-phosphate reductase OS=Salmonella enterica subsp. enterica serovar Schwarzengrund str. SL480 GN=SeSB_A3417 PE=4 SV=1
MKTKVAAIYGKRDVRIREFELPDITENELLVSVISDSVCLSTWKAALLGSEHKRVPDDLE
NHPVITGHECAGIIVEVGKNLTDKYKKGQRFVLQPAMGLPSGYSAGYSYEYFGGNATYMI
IPEVAINLGCVLPYHGSYFAAASLAEPMCCIIGAYNANYHTTPYVYEHRMGVKPGGNIAL
LACAGPMGIGAIDYAINGGIQPARVVVVDIDEARLAQAKKLLPVKQAAEKGIELIYVNTA
GMADPAAQLRTLTDGAGFDDVFVYAAVPSIVEMADDLLAEDGCLNFFAGPTDSQFKVPFN
FYNVHYNSTHVVGTSGGSTEDMKEAITLSATGQLQPSFMVTHIGGLDAVPDTVLNLPDIP
GGKKLIYNGVTMPLTAITDFAEKGKTDPLFRELARLVEETHGIWNEKAERYLLAQFGVDI
GEAA
>tr|B5MS25|B5MS25_SALET L-sorbose 1-phosphate reductase OS=Salmonella enterica subsp. enterica serovar Saintpaul str. SARA29 GN=SeSPB_A3288 PE=4 SV=1
MKTKVAAIYGKRDVRIREFELPDITENELLVSVISDSVCLSTWKAALLGSEHKRVPDDLE
NHPVITGHECAGIIVEVGKNLTDKYKKGQRFVLQPAMGLPSGYSAGYSYEYFGGNATYMI
IPEVAINLGCVLPYHGSYFAAASLAEPMCCIIGAYNANYHTTPYVYEHRMGVKPGGNIAL
LACAGPMGIGAIDYAINGGIQPARVVVVDIDEARLAQAKKLLPVKQAAEKGIELIYVNTA
GMVDPAAQLRTLTDGAGFDDVFVYAAVPSVVEMADDLLAEDGCLNFFAGPTDSQFKVPFN
FYNVHYNSTHVVGTSGGSTDDMKEAITLSATGQLQPSFMVTHIGGLDAVPDTVLNLPDIP
GGKKLIYNGVTMPLTAITDFAEKGKTDPLFRELARLVEETHGIWNEKAERYLLAQFGVDI
GEAA
>tr|B5NC49|B5NC49_SALET L-sorbose 1-phosphate reductase OS=Salmonella enterica subsp. enterica serovar Javiana str. GA_MM04042433 GN=SeJ_A3533 PE=4 SV=1
MKTKVAAIYGKRDVRIREFELPDITENELLVSVISDSVCLSTWKAALLGSEHKRVPDDLE
NHPVITGHECAGIIVEVGKNLTDKYKKGQRFVLQPAMGLPSGYSAGYSYEYFGGNATYMI
IPEIAINLGCVLPYHGSYFAAASLAEPMCCIIGAYNANYHTTPYVYEHRMGVKPGGNIAL
LACAGPMGIGAIDYAINGGIQPARVVVVDIDEARLAQAKKLLPVKQAAEKGIELIYVNTA
GMADPAAQLRTLTDGAGFDDVFVYAAVPSVVEMADDLLAEDGCLNFFAGPTDSQFKVPFN
FYNVHYNSTHVVGTSGGSTEDMKEAITLSATGQLQPSFMVTHIGGLDAVPDTVLNLPDIP
GGKKLIYNGVTMPLTAITDFAEKGKTDPLFRELARLVEETHGIWNEKAERYLLAQFGVDI
GEAA
>tr|B5NWV9|B5NWV9_SALET L-sorbose 1-phosphate reductase OS=Salmonella enterica subsp. enterica serovar Kentucky str. CDC 191 GN=SeKB_A3243 PE=4 SV=1
MKTKVAAIYGKRDVRIREFELPDITENELLVSVISDSVCLSTWKAALLGSEHKRVPDDLE
NHPVITGHECAGIIVEVGKNLTDKYKKGQRFVLQPAMGLPSGYSAGYSYEYFGGNATYMI
IPEVAINLGCVLPYHGSYFAAASLAEPMCCIIGAYNANYHTTPYVYEHRMGVKPGGNIAL
LACAGPMGIGAIDYAINGGIQPARVVVVDIDEARLAQAKKLLPVKQAAEKGIELIYVNTA
GMVDPAAQLRTLTDGAGFDDVFVYAAVPSVVEMADDLLAEDGCLNFFAGPTDSQFKVPFN
FYNVHYNSTHVVGTSGGSTDDMKEAITLSATGQLQPSFMVTHIGGLDAVPDTVLNLPDIP
GGKKLIYNGVTMPLTAITDFAEKGKTDPLFRELARLVEETHGIWNEKAERYLLAQFGVDI
GEAA
>tr|B5PFF1|B5PFF1_SALET L-sorbose 1-phosphate reductase OS=Salmonella enterica subsp. enterica serovar Weltevreden str. HI_N05-537 GN=SeW_A3526 PE=4 SV=1
MKTKVAAIYGKRDVRIREFELPDITENELLVSVISDSVCLSTWKAALLGSEHKRVPDDLE
NHPVITGHECAGIIVEVGKNLTDKYKKGQRFVLQPAMGLPSGYSAGYSYEYFGGNATYMI
IPEVAINLGCVLPYHGSYFAAASLAEPMCCIIGAYNANYHTTPYVYEHRMGVKPGGNIAL
LACAGPMGIGAIDYAINGGIQPARVVVVDIDEARLAQAKKLLPVKQAAEKGIELIYVNTA
GMVDPAAQLRTLTDGAGFDDVFVYAAVPSVVEMADDLLAEDGCLNFFAGPTDSQFKVPFN
FYNVHYNSTHVVGTSGGSTDDMKEAITLSATGQLQPSFMVTHIGGLDAVPDTVLNLPDIP
GGKKLIYNGVTMPLTAITDFAEKGKTDPLFRELARLVEETHGIWNEKAERYLLAQFGVDI
GEAA
>tr|B5QLK5|B5QLK5_LACRH L-sorbose 1-phosphate reductase OS=Lactobacillus rhamnosus HN001 GN=LRH_00757 PE=4 SV=1
MESTALRIYGKKDLRIDTFDLPEMKDDEILATVVSDTMCMSSWKLAMEGEDHKKTPDDLA
HNPAVLGHEFSGKILKVGKKWQSKFHAGQNYVIQPNLARQNTPFVPGYSYPYIGGDATKI
IIPDEVMTMGCLIPFEGDAYYEGSLCEPVSCVIAAFRAQYHVNFHSYQPTTGIKEGGNML
IMGGTGPMGLLAIDYALHGPKKPSTLVVTDVNQAKLDRAKKLYPSDWVDIKFVNVNNLSL
DEQKEVLLDAVDGNGYDDAFLMISVAPLATLADSLLNPDGCLNQFAGPMKKDFSASVNFY
NIHYNFTHFVGTSGGDADNEAEAAKLIAEKKLDVSKVITHVMGLNDAAETTMNQPEIGGG
KKLVYSGKKFDRIELAKVDPTTDLGKILAKHDGLWSKEAEDWILTNEPDYDA
>tr|B6FHH2|B6FHH2_9ENTR Putative uncharacterized protein OS=Enterobacter cancerogenus ATCC 35316 GN=ENTCAN_04219 PE=4 SV=1
MKTKVAAIYGKRDVRIREFDLPETGENELLVSVISDSVCLSTWKAATLGSEHKRVPDDLE
NHPVITGHECAGVIVEVGKNLTDKYKKGQRFVLQPAMGLPSGYSAGYSYEYFGGNATYMI
IPEVAINLGCVLPYHGSYFAAASLAEPMCCIIGAYNANYHTTPYVYEHRMGVKPGGNIAL
LACAGPMGIGAIDYAINGGIQPSRVVVVDIDDARLAQAKKLLSVELAAQKGIELIYVNTS
GSENPAAALRALTDNAGFDDVFVYAAVPAVIELADELLAEDGCLNFFAGPTDSNFKVPFN
FYNVHYNSTHVVGTSGGSTDDMKEAIALSATGQLQPSFMVTHIGGLDAVPHTVLNLPDIP
GGKKLIYNGVTMPLTAIADFAEKGKTDPLFRELARLVEETHGIWNEKAERYLLAQFGVDI
GEAAA
>tr|B6FZN3|B6FZN3_9CLOT Putative uncharacterized protein OS=Clostridium hiranonis DSM 13275 GN=CLOHIR_01337 PE=4 SV=1
MKTRAVRMYGKEDLRLEEFELPKIKDDEILVKVMSDSICMSTYKLVEQGKKHKRAPQNID
TNPVIVGHEFAGVIVEVGEKWKDQFKPGQKFAQQPALNYKGRLDSPGYSYEFCGGACTYC
IMPHEVMELGCLLNYDGDSFFEASLGEPMSCIIGGYHANYHTNKKNYNHAMGTKVDGNIL
IMGGCGPMGLGAVSYGLQFENKPKRIVVTDISDDRIERAKSVIPEEKGAEKGIELKYVNT
AKMEDPIKELMDLTEGHGFDDVFVYVPIKEVAEMGDKLLAFDGCMNFFAGPTNNQFSAEI
NLYNCHYTSTHILGTTGGNNDDLIEANDLAAKGLIEPAVMVTHVGGIDSIADATLNLPNI
PGGKKLTYTQIDMPLTAIDDFEELGKTNPLFAKLDASCKAHRGLWNAEAEKILFDHFGVE
Y
>tr|B6Y2S1|B6Y2S1_ANATH Alcohol dehydrogenase zinc-binding domain protein OS=Anaerocellum thermophilum DSM 6725 GN=AtheDRAFT_1774 PE=4 SV=1
MKTKAVRLYGKNDLRLEEFELPPIREDEILAKVISDSLCMSSYKAAIQGSDHKRVPKDID
KNPVIIGHEFCGQIVEVGKKWQDKFKPGDKFTVQPALNLKDNPYAAPGYSFQYIGGDATY
IIIPNEVMEQNCLLKYKGDAFFYGSLAEPMSCIIGAFHASYHTQPGKYIHRMGTLENGFM
AILAGAGPMGLGAIDYAVHGPKPPKLLVVTDINQERLDRAASIYTQEDAKKYGVDLYYVN
TANIDDVENYLLSFTDGRGFDDVFVFAPVRELVELADKILARDGCLNFFAGPSDPNFSAL
LNFYNVHYNSTHVVGTSGGNTDDMIEALDLMAKGIVNPAAMITHIGGLNCVAQTTLNLPK
IPGGKKLIYTNIELDLVAIEDFKEKGKEEPLFAELAKIVERNNGLWCKEAEDFLLENAKK
I
>tr|B6ZVL0|B6ZVL0_ECO57 L-sorbose 1-phosphate reductase OS=Escherichia coli O157:H7 str. TW14588 GN=ESCCO14588_0904 PE=4 SV=1
MKTTALRLYGKRDLRLETFDLPEMQEDEILATVVTDSLCLSSWKEANLGENHKKVPDDVA
TNPIIIGHEFCGDILAVGKKWQHKFQPGQRYVIQANLQLPDRPDCPGYSFPWVGGEATHV
VIPNEVMEQDCLLAYDGETYFEGSLVEPLSCVIGAFNANYHLQEGSYNHTMGIRPQGRML
ILGGTGPMGLLAIDYALHGPVNPSLLVITDTDNDKLSYARKHYPSEPQTLIHYLNAADAA
FDTLMALSGGHGFDDIFVFVPNEGLVTLASSLLATDGCLNFFAGPQDKHFSAPINFYDVH
YAFTHYVGTSGGNTDDMRAAVKLIEEKKVQAAKVVTHILGLNAAGETTLELPAVGGGKKL
VYTGKYLPLTSLTQIQDQALAAILARHQGIWSGEAEQYLLTHAEAISHD
>tr|B6ZZC9|B6ZZC9_ECO57 L-sorbose 1-phosphate reductase OS=Escherichia coli O157:H7 str. TW14588 GN=sorE PE=4 SV=1
MKTKVAAIYGKRDVRLREFELPEITDNELLVSVISDSVCLSTWKAALLGSEHKRVPDDLE
NHPVITGHECAGVIVEVGKNLTGKYKKGQRFVLQPAMGLPSGYSAGYSYEYFGGNATYMI
IPEIAINLGCVLPYHGSYFAAASLAEPMCCIIGAYHANYHTTQYVYEHRMGVKPGGNIAL
LACAGPMGIGAIDYAINGGIQPSRVVVVDIDDKRLAQVQKLLPVELAASKGIELVYVNTK
GMSDPVQMLRALTGDAGFDDIFVYAAVSAVVEMADELLAEDGCLNFFAGPTDKNFKVPFN
FYNVHYNSTHVVGTSGGSTDDMKEAIALSATGQLQPSFMVTHIGGLDAVPETVLNLPDIP
GGKKLIYNGVTMPLTAIADFAEKGKTDPLFKELARLVEETHGIWNEQAEKYLLAQFGVDI
GEAAQ
>tr|B7CE65|B7CE65_9FIRM Putative uncharacterized protein OS=Eubacterium biforme DSM 3989 GN=EUBIFOR_02508 PE=4 SV=1
MKAKAVRLHGANDLRLDEFELPEIKEDEILVKVVSDSVCMSTYKCAILGVNHKRVHEDVA
DHPAIMGHEMAGDIVKVGAKHQDKFKPGMKFTLQPALNYKGTMWSPGYSYEFFGGDTTYC
IIPAEVMELGCLLEYKGKAYYEASLAEPMSCSIGAFNAAYHTHMGVYKHEMGIKKDGKLA
ILAGAGPMGLGALTYALHRDIRPKMVVVADVNQERLDRAAHLFPVEEAAADGIELHFVNT
GKMEDPAAGLREITGGIGFDDVFCYAPVEAVVELSSAVLGRDGCLNFFAGPTDKQFSARM
NFYDVHYNSTHVMGTTGGNTDDMIESLRLTAENRIDPAVMVTHIGGLNAAAETTLNLPKI
PGGKKLIYTHLNMPLVALADLREMGEKDDRYTALADIVDAHKGLWCPEAEEYLLAHFEQE
>tr|B7LFJ4|B7LFJ4_ECOLX Putative dehydrogenase OS=Escherichia coli GN=yggP PE=4 SV=1
MKTKVAAIYGKRDVRLREFELPEITDNELLVSVISDSVCLSTWKAALLGSEHKRVPDDLE
NHPVITGHECAGVIVEVGKNLTGKYKKGQRFVLQPAMGLPSGYSAGYSYEYFGGNATYMI
IPEIAINLGCVLPYHGSYFAAASLAEPMCCIIGAYHANYHTTQYVYEHRMGVKPGGNIAL
LACAGPMGIGAIDYAINGGIQPSRVVVVDIDDKRLAQVQKLLPVDLAASKGIELVYVNTK
GMSDPVQTLRALTGDVGFDDIFVYAAVPAVVEMADELLAEDGCLNFFAGPTDKNFKVPFN
FYNVHYNSTHVVGTSGGSTDDMKEAIALSATGLLQPSFMVTHIGGLDAVPDTVLNLPDIP
GGKKLIYNGVTMPLTAIADFAEKGKTDPLFKELARLVEETHGIWNEQAEKYLLAQFGVDI
GEAAQ
>tr|B7LKV9|B7LKV9_ESCFE L-sorbose 1-phosphate reductase OS=Escherichia fergusonii GN=EFER_4077 PE=4 SV=1
MQTTALRLYGKCDLRLESFDLPEMQEDEILATVVTDSLCLSSWKEACLGEDHKKVPDDVA
THPIIIGHEFCGDIVAVGKKWQHKFQPGQRYVIQANLQLPDSPDCPGYSFPWVGGEATHV
VIPNEVMAQDCLLAYEGETYFEGSLVEPLSCVIGAFNANYHLQEGSYNHTMGIRPQGRTL
ILGGTGPMGLLAIDYALHGPINPSLLVVTDTNNDKLSYARKHYPSEPQTLIHYLNAADAS
FDTLMALSGGHGFDDVFVFVPNEGLVKLASSLLATDGCLNFFAGPQDKNFSAPINFYDLH
YAFTHYVGTSGGNTDDMRAAVKLIEEKKVQAAKVVTHILGLNTAGETTLALPEIGGGKKL
VYTHKSLPLIALDQINDPQLREILDRHQGIWCREAEQYLLANTAHI
>tr|B7LPD9|B7LPD9_ESCFE Putative dehydrogenase OS=Escherichia fergusonii GN=yggP PE=4 SV=1
MKTKVAAIYGKRDVRLREFELPEITDNELLVSVISDSVCLSTWKAALLGSEHKRVPDDLE
NHPVITGHECAGVIVEVGKNLTDKYKKGQRFVLQPAMGLPSGYSAGYSYEYFGGNATYMI
IPEVAINLGCVLPYHGSYFAAASLAEPMCCIIGAYHANYHTTQYVYEHRMGVKPGGNIAL
LACAGPMGIGAIDYAINGGIQPSRVVVVDIDEKRLAQVQKLLPVELAASKGIELIYVNTK
GMSDPVQRLRALTGDAGFDDIFVYAAVPAVVEMADELLAEDGCLNFFAGPTDKNFKVPFN
FYNVHYNSTHVVGTSGGSTDDMKEAIALSATGQLQPSFMVTHIGGLDAVPETVLNLPDIP
GGKKLIYNGVTMPLTAIADFAEKGKTDPLFKELARLVEETHGIWNEQAEKYLLAQFGVDI
GEAAQ
>tr|B7MJ05|B7MJ05_ECOLX L-sorbose 1-phosphate reductase OS=Escherichia coli GN=ECS88_4488 PE=4 SV=1
MRWFMKTTALRLYGKRDLRLETFDLPEMQEDEILATVVTDSLCLSSWKEANLGENHKKVP
DDVATNPIIIGHEFCGDILAVGKKWQHKFQPGQRYVIQANLQLPDRPDCPGYSFPWVGGE
ATHVVIPNEVMEQDCLLAYDGETYFEGSLVEPLSCVIGAFNANYHLQEGSYNHTMGIRPQ
GRTLILGGTGPMGLLAIDYALHGPVNPSLLVITDTDNDKLSYARKHYPSEPQTLIHYLNA
ADAAFDTLMALSGGHGFDDIFVFVPNEGLVTLASSLLATDGCLNFFAGPQDKHFSAPINF
YDVHYAFTHYVGTSGGNTDDMRAAVKLIEEKKVQAAKVVTHILGLNAAGETTLELPAVGG
GKKLVYTGKYLPLTSLTQIQDQALAAILARHQGIWSGEAEQYLLAHAEAISHD
>tr|B7MMB9|B7MMB9_ECOLX Putative dehydrogenase OS=Escherichia coli GN=yggP PE=4 SV=1
MKTKVAAIYGKRDVRLREFELPEITDNELLVNVISDSVCLSTWKAALLGSEHKRVPDDLE
NHPVITGHECAGVIVEVGKNLTGKYKKGQRFVLQPAMGLPGGYSAGYSYEYFGGNATYMI
IPEIAINLGCVLPYHGSYFAAASLAEPMCCIIGAYHANYHTTQYVYEHRMGVKPGGNIAL
LACAGPMGIGAIDYAINGGIQPSRVVVVDIDDKRLAQVQMLLPVELAASKGIELVYMNTK
GVSDPVQTLRALTDDAGFDDVFVYAAVPSVVEMADELLAEDGCLNFFAGPTDKNFKVPFN
FYNVHYNSTHVVGTSGGSTDDMKEAIALSATGQLQPSFMVTHIGGLDAVPETVLNLPDIP
GGKKLIYNGVTMPLTAIADFAEKGKTDPLFKELARLVEKTHGIWNEQAEKYLLAQFGVDI
GEAAQ
>tr|B7MRE7|B7MRE7_ECOLX L-sorbose 1-phosphate reductase OS=Escherichia coli GN=ECED1_4730 PE=4 SV=1
MRWFMKTTALRLYGKRDLRLETFDLPEMQEDEILATVVTDSLCLSSWKEANLGENHKKVP
DDVATNPIIIGHEFCGDILAVGKKWQHKFQPGQRYVIQANLQLPDRPDCPGYSFPWVGGE
ATHVVIPNEVMEQDCLLAYDGETYFEGSLVEPLSCVIGAFNANYHLQEGSYNHTMGIRPQ
GRTLILGGTGPMGLLAIDYALHGPVNPSLLVITDTDNDKLSYARKHYPSEPQTLIHYLNA
TDAAFDTLMALSGGHGFDDIFVFVPNEGLVTLAFSLLATDGCLNFFAGPQDKHFSAPINF
YDVHYAFTHYVGTSGGNTDDMRAAVKLIEEKKVQAAKVVTHILGLNAAGETTLELPAIGG
GKKLVYTGKYLPLTSLTQIQDQALAVILAHHQGIWSGEAEQYLLAHAEAISHD
>tr|B7MZ85|B7MZ85_ECOLX Putative dehydrogenase OS=Escherichia coli GN=yggP PE=4 SV=1
MKTKVAAIYGKRDVRLREFELPEITDNELLVNVISDSVCLSTWKAALLGSEHKRVPDDLE
NHPVITGHECAGVIVEVGKNLTGKYKKGQRFVLQPAMGLPGGYSAGYSYEYFGGNATYMI
IPEIAINLGCVLPYHGSYFAAASLAEPMCCIIGAYHANYHTTQYVYEHRMGVKPGGNIAL
LACAGPMGIGAIDYAINGGNQPARVVVVDIDDKRLTQVQKLLPVELAASKGIELVYMNTK
GMSDPVQTLRALTDDAGFDDVFVYAAVPSVVEMADELLAEDGCLNFFAGPTDKNFKVPFN
FYNVHYNSTHIVGTSGGSTDDMKEAIALSATGQLQPSFMVTHIGGLDAVPETVLNLPDIP
GGKKLIYNGVTMPLTAIADFAEKGKTDPLFKELARLVEKTHGIWNEQAEKYLLAQFGVDI
GEAAQ
>tr|B7N7I2|B7N7I2_ECOLX Putative dehydrogenase OS=Escherichia coli GN=yggP PE=4 SV=1
MKTKVAAIYGKRDVRLREFELPEITDNELLVSVISDSVCLSTWKAALLGSEHKRVPDDLE
NHPVITGHECAGVIVEVGKNLTGKYKKGQRFVLQPAMGLPSGYSAGYSYEYFGGNATYMI
IPEIAINLGCVLPYHGSYFAAASLAEPMCCIIGAYHANYHTTQYVYEHRMGVKPGGNIAL
LACAGPMGIGAIDYAINGGIQPSRVVVVDIDDKRLAQVQKLLPVELAASKGIELVYVNTK
GMSDPVQTLRALTDDAGFDDVFVYAAVPSVVEMADELLAEDGCLNFFAGPTDKNFKVPFN
FYNVHYNSTHVVGTSGGSTDDMKEAIALSATGQLQPSFMVTHIGGLDAVPETVLNLPDIP
GGKKLIYNGVTMPLTAIADFAEKGKTDPLFKELARLVEETHGIWNEQAEKYLLAQFGVDI
GEAAQ
>tr|B7NFV8|B7NFV8_ECOLX L-sorbose 1-phosphate reductase OS=Escherichia coli GN=ECUMN_4548 PE=4 SV=1
MRWFMKTTALRLYGKRDLRLETFDLPEMQEDEILATVVTDSLCLSSWKEANLGENHKKVP
DDVATNPIIIGHEFCGDILAVGKKWQHKFQPGQRYVIQANLQLPDRPDCPGYSFPWVGGE
ATHVVIPNEVMEQDCLLAYDGETYFEGSLVEPLSCVIGAFNANYHLQEGSYNHTMGIRPQ
GRTLILGGTGPMGLLAIDYALHGPVNPSLLVITDTDNDKLSYARKHYPSEPQTLIHYLNA
ADAAFDTLMALSGGHGFDDIFVFVPNEGLVTLASSLLATDGCLNFFAGPQDKHFSAPINF
YDVHYAFTHYVGTSGGNTDDMRAAVKLIEEKKVQAAKVVTHILGLNAAGETTLELPAVGG
GKKLVYTGKYLPLMSLTQIQDQALAAILARHQGIWSGEAEQYLLTHAEAISHD
>tr|B7NHZ5|B7NHZ5_ECOLX Putative dehydrogenase OS=Escherichia coli GN=yggP PE=4 SV=1
MKTKVAAIYGKRDVRLREFELPEITDNELLVSVISDSVCLSTWKAALLGSEHKRVPDDLE
NHPVITGHECAGVIVEVGKNLTGKYKKGQRFVLQPAMGLPSGYSAGYSYEYFGGNATYMI
IPEIAINLGCVLPYHGSYFAAASLAEPMCCIIGAYHANYHTTQYVYEHRMDVKPGGNIAL
LACAGPMGIGAIDYAINGGIQPSRVVVVDIDDKRLARVQKLLPVELAASKGIELVYVNTK
GMSDPVQKLRALTGDVGFDDIFVYAAVPAVVEMADELLAEDGCLNFFAGPTDKNFKVPFN
FYNVHYNSTHVVGTSGGSTDDMKEAITLSATGQLQPSFMVTHIGGLDAVPETVLNLPDIP
GGKKLIYNGVTMPLTAIADFAEKGKTDPLFKELARLVEETHGIWNEQAEKYLLAQFGVDI
GEAAQ
>tr|B7NRV5|B7NRV5_ECOLX L-sorbose 1-phosphate reductase OS=Escherichia coli GN=ECIAI39_4412 PE=4 SV=1
MRWFMKTTALRLYGKRDLRLETFDLPEMQEDEILATVVTDSLCLSSWKEANLGENHKKVP
DDVATNPIIIGHEFCGDILAVGKKWQHKFQPGQRYVIQANLQLPDRPDCPGYSFPWVGGE
ATHVVIPNEVMEQDCLLAYDGETYFEGSLVEPLSCVIGAFNANYHLQEGSYNHTMGIRPQ
GRTLILGGTGPMGLLAIDYALHGPVNPSLLVITDTDNDKLSYARKHYPSEPQTLIHYLNA
TDAAFDTLMALSGGHGFDDIFVFVPNEGLVTLASSLLATDGCLNFFAGPQDKHFSAPINF
YDVHYAFTHYVGTSGGNTDDMRAAVKLIEEKKVQAAKVVTHILGLNAAGETTLELPAVGG
GKKLVYTGKYLPLTSLTQIQDEELAAILARHQGVWSGEAEQYLLAHAEAISHD
>tr|B7UHX7|B7UHX7_ECO27 Predicted dehydrogenase OS=Escherichia coli O127:H6 str. E2348/69 GN=yggP PE=4 SV=1
MKTKVAAIYGKRDVRLREFELPEITDNELLVNVISDSVCLSTWKATLLGSEHKRVPDDLE
NHPVITGHECAGVIVEVGKNLTGKYKKGQRFVLQPAMGLPGGYSAGYSYEYFGGNATYMI
IPEIAINLGCVLPYHGSYFAAASLAEPMCCIIGAYHANYHTTQYVYEHRMGVKPGGNIAL
LACAGPMGIGAIDYAINGGIQPSRVVVVDIDDKRLAQVQMLLPVELAASKGIELVYMNTK
GVSDPVQTLRALTDDAGFDDVFVYAAVPSVVEMADELLAEDGCLNFFAGPTDKNFKVPFN
FYNVHYNSTHIVGTSGGSTDDMKEAIALSATGQLQPSFMVTHIGGLDAVPETVLNLPDIP
GGKKLIYNGVTMPLTAIADFAEKGKTDPLFKELARLVEETHGIWNEQAEKYLLAQFGVDI
GEAAQ
>tr|B7UPH6|B7UPH6_ECO27 Predicted L-sorbose 1-phosphate dehydrogenase OS=Escherichia coli O127:H6 str. E2348/69 GN=E2348_C_4330 PE=4 SV=1
MKTTALRLYGKRDLRLETFDLPEMQEDEILATVVTDSLCLSSWKEANLGENHKKVPDDVA
TNPIIIGHEFCGDILAVGKKWQHKFQPGQRYVIQANLQLPDRPDCPGYSFPWVGGEATHV
VIPNEVMEHDCLLAYDGETYFEGSLVEPLSCVIGAFNANYHLQEGSYNHTMGIRPQGRTL
ILGGTGPMGLLAIDYALHGPVNPSLLVITDTDNDKLSYARKHYPSEPQTLIHYLNAADAA
FDTLMALSGGHGFDDIFVFVPNEGLVTLASSLLATDGCLNFFAGPQDKHFSAPINFYDVH
YAFTHYVGTSGGNTDDMRAAVKLIEEKKVQAAKVVTHILGLNAAGETTLELPAVGGGKKL
VYTGKFLPLTSLTQIQDQALAAILARHQGIWSGEAEQYLLAHAEAISHD
>tr|Q32T25|Q32T25_9ENTR Putative oxidoreductasae OS=Citrobacter sp. MY-5 PE=4 SV=1
MKTKVAAIYGKQDIRIPEFDLPEITDNELLVSVISESVCLSTWKAAALGSDHKRVPDDLE
NHPVITGHECAGIIVEVGKNLTDKYKKGQRFVLQPAMGLPSGYSAGYSYEYFGGNATYMI
IPEVAINLGCVLPYHGSYFAAASLAEPMCCIIGAYNANFHTTPYVYEHRMGIKPGGSIAL
LACAGPMGIGAIDYAINGSIQPSRVVVVDVDIDEARLTQAKKLLPVELAAEKGIELIYVN
TFGMDSPTAMLRALTNDAGFDDVFVYAAVPAVIEMADDLLAEDGCLNFFAGPTDSNFKVP
FNFYNVHYNSTHVVGTSGGSTDDMKEAIALSATGQLQPSFMVTHIGGLDAVPETVLNLPA
IPGGKKLIYNGVTMPLTAIADFAEKGKTDPLFKELALLVEETHGIWNEKAEKYLLAHFGV
DIGEAAI
>tr|Q7A948|Q7A948_ECO57 Putative L-sorbose 1-phosphate dehydrogenase OS=Escherichia coli O157:H7 GN=ECs4941 PE=4 SV=1
MKTTALRLYGKRDLRLETFDLPEMQEDEILATVVTDSLCLSSWKEANLGENHKKVPDDVA
TNPIIIGHEFCGDILAVGKKWQHKFQPGQRYVIQANLQLPDRPDCPGYSFPWVGGEATHV
VIPNEVMEQDCLLAYDGETYFEGSLVEPLSCVIGAFNANYHLQEGSYNHTMGIRPQGRML
ILGGTGPMGLLAIDYALHGPVNPSLLVITDTDNDKLSYARKHYPSEPQTLIHYLNAADAA
FDTLMALSGGHGFDDIFVFVPNEGLVTLASSLLATDGCLNFFAGPQDKHFSAPINFYDVH
YAFTHYVGTSGGNTDDMRAAVKLIEEKKVQAAKVVTHILGLNAAGETTLELPAVGGGKKL
VYTGKYLPLTSLTQIQDQALAAILARHQGIWSGEAEQYLLTHAEAISHD
>tr|Q7AAX9|Q7AAX9_ECO57 Putative oxidoreductase OS=Escherichia coli O157:H7 GN=ECs3807 PE=4 SV=1
MKTKVAAIYGKRDVRLREFELPEITDNELLVSVISDSVCLSTWKAALLGSEHKRVPDDLE
NHPVITGHECAGVIVEVGKNLTGKYKKGQRFVLQPAMGLPSGYSAGYSYEYFGGNATYMI
IPEIAINLGCVLPYHGSYFAAASLAEPMCCIIGAYHANYHTTQYVYEHRMGVKPGGNIAL
LACAGPMGIGAIDYAINGGIQPSRVVVVDIDDKRLAQVQKLLPVELAASKGIELVYVNTK
GMSDPVQMLRALTGDAGFDDIFVYAAVSAVVEMADELLAEDGCLNFFAGPTDKNFKVPFN
FYNVHYNSTHVVGTSGGSTDDMKEAIALSATGQLQPSFMVTHIGGLDAVPETVLNLPDIP
GGKKLIYNGVTMPLTAIADFAEKGKTDPLFKELARLVEETHGIWNEQAEKYLLAQFGVDI
GEAAQ
>tr|Q7UBA7|Q7UBA7_SHIFL Putative L-sorbose-1-P-reductase OS=Shigella flexneri GN=sorE PE=4 SV=1
MKTTALRLYGKRDLRLETFDLPEMQEDEILATVVTDSLCLSSWKEANLGENHKKVPDDVT
TNPIIIGHEFCGDILAVGKKWQHKFQPGQRYVIQANLQLPDRPDCPGYSFPWVDGEATHV
VIPNEVMEQYCLLAYDGETYFEGSLVEPLSCVIGAFNANYHLQEGSYNHTMGIRPQGHTL
ILGGTGPMGLLAIDYALHGPVNPSLLVITDTDNDKLSYARKHYPSEPQTLIHYLNATDAA
FDTLMALSGGHGFDDIFVFVPNEGLVTLASSLLATDGCLNFFAGPQDKHFSAPINFYDVH
YAFTHYVGTSGGNTDDMRAAVKLIEEKKVQAAKVVTHILGLNAAGETTLELPAVGGGKKL
VYTGKYLPLTSLTQIQDQALAAILARHQGIWSGEVEQYLLAHAEAISHD
>tr|Q9RGG8|Q9RGG8_LACCA L-sorbose-1-phosphate reductase OS=Lactobacillus casei GN=sorE PE=4 SV=1
MQSTALRIYGKKDLRIDTFDLPEMKDDEILATVVSDTMCMSSWKLAMEGEDHKKTPDDLA
HNPAVLGHEFSGKILKVGKKWQSKFHAGQNYVIQPNLARQDTPFVPGYSYPYIGGDATKI
IIPDEVMTMGCLIPFEGDAYYEGSLCEPVSCVIAAFRAQYHVNFHSYQPTTGIKEGGNML
IMGGTGPMGLLAIDYALHGPKKPSTLVVTDVNQDKLDRAKKLYPSDWVDIKFVNVNGLSI
DEQKEALLDAVDGTGYDDAFLMISVAPLATLADSLLNPDGCLNQFAGPMKKDFSASVNFY
NIHYNFTHFVGTSGGDANNEAEAAQLIAEKKLDVSKVITHVMGLNDAGETTMNQPEIGGG
KKLVYSGKKFDRIELAKVDPATDLGKILAKHDGLWSKEAEDWILANEPDYDA
>tr|A1AFB9|A1AFB9_ECOK1 Putative oxidoreductase OS=Escherichia coli O1:K1 / APEC GN=Ecok1_28650 PE=4 SV=1
MKTKVAAIYGKRDVRLREFELPEITDNELLVNVISDSVCLSTWKAALLGSEHKRVPDDLE
NHPVITGHECAGVIVEVGKNLTGKYKKGQRFVLQPAMGLPGGYSAGYSYEYFGGNATYMI
IPEIAINLGCVLPYHGSYFAAASLAEPMCCIIGAYHANYHTTQYVYEHRMGVKPGGNIAL
LACAGPMGIGAIDYAINGGIQPSRVVVVDIDDKRLAQVQMLLPVELAASKGIELVYMNTK
GVSDPVQTLRALTDDAGFDDVFVYAAVPSVVEMADELLAEDGCLNFFAGPTDKNFKVPFN
FYNVHYNSTHVVGTSGGSTDDMKEAIALSATGQLQPSFMVTHIGGLDAVPETVLNLPDIP
GGKKLIYNGVTMPLTAIADFAEKGKTDPLFKELARLVEKTHGIWNEQAEKYLLAQFGVDI
GEAAQ
>tr|A1AIJ3|A1AIJ3_ECOK1 Putative L-sorbose-1-P-reductase OS=Escherichia coli O1:K1 / APEC GN=Ecok1_39890 PE=4 SV=1
MRWFMKTTALRLYGKRDLRLETFDLPEMQEDEILATVVTDSLCLSSWKEANLGENHKKVP
DDVATNPIIIGHEFCGDILAVGKKWQHKFQPGQRYVIQANLQLPDRPDCPGYSFPWVGGE
ATHVVIPNEVMEQDCLLAYDGETYFEGSLVEPLSCVIGAFNANYHLQEGSYNHTMGIRPQ
GRTLILGGTGPMGLLAIDYALHGPVNPSLLVITDTDNDKLSYARKHYPSEPQTLIHYLNA
ADAAFDTLMALSGGHGFDDIFVFVPNEGLVTLASSLLATDGCLNFFAGPQDKHFSAPINF
YDVHYAFTHYVGTSGGNTDDMRAAVKLIEEKKVQAAKVVTHILGLNAAGETTLELPAVGG
GKKLVYTGKYLPLTSLTQIQDQALAAILARHQGIWSGEAEQYLLAHAEAISHD
>tr|A1JJX5|A1JJX5_YERE8 L-sorbose 1-phosphate reductase OS=Yersinia enterocolitica serotype O:8 / biotype 1B (strain 8081) GN=sorE PE=4 SV=1
MKTKALRLYGKNDLRLESFDLPEIGDDEILATVVTDSICLSSWKEANLGADHKKVPDNVA
ENPIIIGHEFCGDILQVGKKWQHKFKPGSRYVIQANLQLPNRPDCPGYSFPYVGGEATHV
VIPNEVMEQDCLLPYEGESYFEGSLVEPLSCVIGAFNANYHLVPGTYQHKMGIKPGGNVL
ILGGTGPMGLLAIDYALHGPINPQLLVVTDRHQQKLDYAARLYPSEPQTQVHYLNTKQTD
DQFERLMALTEGKGYDDIFVFVPSAELVTLASSLLAPDGCFNFFAGPQDKNFMASVNFYD
IHYSFAHYVGTSGGNTDDMREAVKLIEAKKVNAGKVVSHILGLNDAAETTLNLPQIIGGK
KLVYTGKNMPLTSLSELMSHQQDSPLLQELQAILRKTDGLWSKAAEDFVLAHAQEI
>tr|A4XHV0|A4XHV0_CALS8 Alcohol dehydrogenase, zinc-binding domain protein OS=Caldicellulosiruptor saccharolyticus (strain ATCC 43494 / DSM 8903) GN=Csac_0869 PE=4 SV=1
MKTKAVRLYGKNDLRLEEFELPPIKDNEILARVVSDSLCMSSYKAAIQGNEHKRVPKDIN
KNPVIIGHEFCGEIIEVGKKWQDKFRPGDKFTVQPALNLKDNPYAAPGYSFQYIGGDATY
IIIPNEVMEQNCLLIYKGDAFFYGSLAEPMSCIIGAFHASYHTEPGKYIHKMGTLEGGNM
AILAGAGPMGLGAIDYAIHGPRPPKVLVVTDINEQRLSRAMSIYTPEEAKKYGVDLYYIN
TANTQDVEKLLLSFTDGKGFDDVFVFAPVKELVELADRILARDGCLNFFAGPSDPNFSAL
LNFYNVHYNSTHVVGTSGGNTDDMIEALDLMGKGIINPAAMITHIGGLNAVVETTLNLPK
IPGGKKLIYTNIELDLVAIEDFKEKGKEDPLFAELAKIVERNNGLWCKEAEDFLLANAKK
I
>tr|A6LQT6|A6LQT6_CLOB8 Alcohol dehydrogenase, zinc-binding domain protein OS=Clostridium beijerinckii (strain ATCC 51743 / NCIMB 8052) GN=Cbei_0528 PE=4 SV=1
MKARAAVIAGKNKIYIREFELPEITDNELLVKVISDTVCLSTYKALIRGEEHKRVPEDVS
EHPAITGHEFAGIIEKVGNNLKDKYKEGQRFVLQPAMGLESGYSPGYSYEFFGGNATYCI
IPKVAIDLGCVLPLNGTYFANASLSEPMSCIIGAFHANYHTKQYVYTHDMGIKEGGNVAL
LGCAGPMGLGAIEYAINGAIKPKMVVVVDIDETKLNRAASLIKVEEAKEKGIELIYLNTK
NMDTVSELMKLSGGKGYDDVFVFAAAKQLIEAADDILGNDGCLNFFAGPTDNNFKAQFNF
YKVHYEGTHIVGTSGGSKGDMLESIELSEKGLINPSFMITHVGGLNAAPDTIKNLPNIPG
GKKLIYSHIEMELTAIEDFEKLGENNEFYSKLSEICKNNNNVWCEEAEKFLLNNL
>tr|A6TGS3|A6TGS3_KLEP7 Putative uncharacterized protein OS=Klebsiella pneumoniae subsp. pneumoniae (strain ATCC 700721 / MGH 78578) GN=KPN78578_43330 PE=4 SV=1
MQTTTALRLYGKRDLRLETFTLPAMQDDEILARVVTDSLCLSSWKEANQGADHKKVPDDV
ATRPIIIGHEFCGEILAVGKKWQHKFQPGQRYVIQANLQLPDRPDCPGYSFPWIGGEATH
VVIPNEVMAQDCLLTWEGDTWFEGSLVEPLSCVIGAFNANYHLQEGSYNHVMGIRPQGHT
LILGGTGPMGLLAIDYALHGPINPSLLVVTDTNKPKLSYARRHYPSEPQTLIHYLDGHEA
SRDTLLALSGGHGFDDIFVFVPNEQLITLASSLLAPDGCLNFFAGPQDKQFSAPINFYDV
HYAFTHYVGTSGGNTDDMRAAVALMQAKKVQTAKVVTHILGLNAAGETTLDLPAVGGGKK
LVYTGKAFPLTPLGEIADPELAAIVARHHGIWSQDAEAYLLAHAEDITHD
>tr|A6TVX7|A6TVX7_ALKMQ Alcohol dehydrogenase, zinc-binding domain protein OS=Alkaliphilus metalliredigens (strain QYMF) GN=Amet_4267 PE=4 SV=1
MKTKAVRLYGANDLRLEEFELPKIKEDEILVKVITDSICMSTYKAASLGKNHKRVPEDIH
ENPIIVGHEFAGVIVEVGKKWQHQFKAGDKFAIQPALNYKGSMASPGYSYKYFGGNCTYT
IIPQEVMELGCLLPYEGEAFYDASLAEPMSCIIGAFHASYHTVPGKYEHTMEIVEGGKMA
LLAGGGPMGFGAIDYIIHREKKPSLLVVTDRNDDKIERAQSIFTQEEAKKNGVELIFVNT
NNVENVSEYLMQFTDGTGYDDVFVYAPVKELLEDADKILGRDGCLNFFAGPIDTNFSAQL
NFYNVHYAATHIVGTSGGNTDDMKESLQMSAEKRINPAVMVTHIGGLNSVADATLNLPNI
SGGKKLVYTHIDMELTAIDEFEEKGKIDPFFAGLAEITGRHKGLWSAEAEKYLLEEYKKL
I
>tr|A7ZR46|A7ZR46_ECO24 L-sorbose 1-phosphate reductase OS=Escherichia coli O139:H28 (strain E24377A / ETEC) GN=sorE PE=4 SV=1
MKTKVAAIYGKRDVRLREFELPEITDNELLVSVISDSVCLSTWKAALLGSEHKRVPDDLE
NHPVITGHECAGVIVEVGKNLTGKYKKGQRFVLQPAMGLPSGYSAGYSYEYFGGNATYMI
IPEIAINLGCVLPYHGSYFAAASLAEPMCCIIGAYHANYHTTQYVYEHRMGVKPGGNIAL
LACAGPMGIGAIDYAINGGIQPSRVVVVDIDDKRLAQVQKLLPVDLAASKGIELVYVNTK
GMSDPVQTLRALTGDVGFDDIFVYAAVPAVVEMADELLAEDGCLNFFAGPTDKNFKVPFN
FYNVHYNSTHVVGTSGGSTDDMKEAIALSATGQLQPSFMVTHIGGLDAVPDTVLNLPDIP
GGKKLIYNGVTMPLTAIADFAEKGKTDPLFKELARLVEETHGIWNEQAEKYLLAQFGVDI
GEAAQ
>tr|A8A471|A8A471_ECOHS L-sorbose 1-phosphate reductase OS=Escherichia coli O9:H4 (strain HS) GN=sorE PE=4 SV=1
MKTKVAAIYGKRDVRLRVFELPEITDNELLVSVISDSVCLSTWKAALLGSEHKRVPDDLE
NHPVITGHECAGVIVEVGKNLTGKYKKGQRFVLQPAMGLPSGYSAGYSYEYFGGNATYMI
IPEIAINLGCVLPYHGSYFAAASLAEPMCCIIGAYHANYHTTQYVYEHRMGVKPGGNIAL
LACAGPMGIGAIDYAINGGIQPSRVVVVDIDDKRLAQVQKLLPVELAASKGIELVYVNTK
GMSDPVQMLRALTGDAGFDDIFVYAAVPAVVEMADELLAEDGCLNFFAGPTDKNFKVPFN
FYNVHYNSTHVVGTSGGSTDDMKEAIALSATGQLQPSFMVTHIGGLDAVPETVLNLPDIP
GGKKLIYNGVTMPLTAIADFAEKGKTDPLFKELARLVEETHGIWNEQAEKYLLAQFGVDI
GEAAQ
>tr|A8APF0|A8APF0_CITK8 Putative uncharacterized protein OS=Citrobacter koseri (strain ATCC BAA-895 / CDC 4225-83 / SGSC4696) GN=CKO_04306 PE=4 SV=1
MKTKVAAIYGKQDVRIREFELPEITDNELLVSVISDSVCLSTWKAATLGSEHKRVPDDLE
NHPVITGHECAGIIVEVGKNLTDKYKKGQRFVLQPAMGLPSGYSAGYSYEYFGGNATYMI
IPELAINLGCVLPYHGSYFAAASLAEPMCCIIGAYNANYHTTPYVYEHRMGVKPGGNIAL
LACAGPMGIGAIDYAINGGIQPSRVVVVDIDEARLSQAKKLLPVELAAAKGIELVYVNTC
GMENPTAKLRALTEDAGFDDVFVYAAVPAVVEMADTLLAEDGCLNFFAGPTDKDFKVPFN
FYNVHYNSTHVVGTSGGSTDDMKEAIALSATGQLQPSFMVTHIGGLDAVPETVLNLPNIP
GGKKLIYNGVTMPLTAIADFAEKGKTDPLFKALARLVEETHGIWNENAERYLLAQFGVDI
GEAAA
>tr|A9MRE0|A9MRE0_SALAR Putative uncharacterized protein OS=Salmonella arizonae (strain ATCC BAA-731 / CDC346-86 / RSK2980) GN=SARI_04565 PE=4 SV=1
MKTKVAAIYGKRDVRIREFELPDITENELLVSVISDSVCLSTWKAALLGSEHKRVPDDLE
NHPVITGHECAGIIVEVGKNLTDKYKKGQRFVLQPAMGLPSGYSAGYSYEYFGGNATYMI
IPEVAINLGCVLPYHGSYFAAASLAEPMCCIIGAYNANYHTTPYVYEHRMGVKPGGNIAL
LACAGPMGIGAIDYAINGGIQPSRVVVVDIDEARLTQAKKLLPVKQAAEKGIELIYVNTA
GMADPAAQLRALTDGAGFDDVFVYAAVPSVVEMADDLLAEDGCLNFFAGPTDSQFKVPFN
FYNVHYNSTHVVGTSGGSTGDMKEAIALSATGQLQPSFMVTHIGGLDAVPDTVLNLPDIP
GGKKLIYNGVTMPLTAITDFAEKGKTDPLFRELARLVEETHGIWNEKAERYLLAQFGVDI
GEAA
>tr|B1IT72|B1IT72_ECOLC Alcohol dehydrogenase zinc-binding domain protein OS=Escherichia coli (strain ATCC 8739 / DSM 1576 / Crooks) GN=EcolC_0779 PE=4 SV=1
MKTKVAAIYGKRDVRLRVFELPEITDNELLVSVISDSVCLSTWKAALLGSEHKRVPDDLE
NHPVITGHECAGVIVEVGKNLTGKYKKGQRFVLQPAMGLPSGYSAGYSYEYFGGNATYMI
IPEIAINLGCVLPYHGSYFAAASLAEPMCCIIGAYHANYHTTQYVYEHRMGVKPGGNIAL
LACAGPMGIGAIDYAINGGIQPSRVVVVDIDDKRLAQVQKLLPVELAASKGIELVYVNTK
GMSDPVQMLRALTGDAGFDDIFVYAAVPAVVEMADELLAEDGCLNFFAGPTDKNFKVPFN
FYNVHYNSTHVVGTSGGSTDDMKEAIALSATGQLQPSFMVTHIGGLDAVPETVLNLPDIP
GGKKLIYNGVTMPLTAIADFAEKGKTDPLFKELARLVEETHGIWNEQAEKYLLAQFGVDI
GEAAQ
>tr|B1LDE1|B1LDE1_ECOSM L-sorbose 1-phosphate reductase OS=Escherichia coli (strain SMS-3-5 / SECEC) GN=sorE PE=4 SV=1
MKTKVAAIYGKRDVRLREFELPEITDNELLVSVISDSVCLSTWKAALLGSEHKRVPDDLE
NHPVITGHECAGVIVEVGKNLTGKYKKGQRFVLQPAMGLPSGYSAGYSYEYFGGNATYMI
IPEIAINLGCVLPYHGSYFAAASLAEPMCCIIGAYHANYHTTQYVYEHRMGVKPGGNIAL
LACAGPMGIGAIDYAINGGIQPSRVVVVDIDDKRLAQVQKLLPVELAASKGIELVYVNTK
GMSDPVQTLRALTDDAGFDDVFVYAAVPSVVEMADELLAEDGCLNFFAGPTDKNFKVPFN
FYNVHYNSTHVVGTSGGSTDDMKEAIALSATGQLQPSFMVTHIGGLDAVPETVLNLPDIP
GGKKLIYNGVTMPLTAIADFAEKGKTDPLFKELARLVEETHGIWNEQAEKYLLAQFGVDI
GEAAQ
>tr|B1LPH9|B1LPH9_ECOSM L-sorbose 1-phosphate reductase OS=Escherichia coli (strain SMS-3-5 / SECEC) GN=EcSMS35_4476 PE=4 SV=1
MKTTALRLYGKRDLRLETFDLPEMQEDEILATVVTDSLCLSSWKEANLGENHKKVPDDVA
TNPIIIGHEFCGDILAVGKKWQHKFQPGQRYVIQANLQLPDRPDCPGYSFPWVGGEATHV
VIPNEVMEQDCLLAYDGETYFEGSLVEPLSCVIGAFNANYHLQEGSYNHTMGIRPQGRTL
ILGGTGPMGLLAIDYALHGPVNPSLLVITDTDNDKLSYARKHYPSEPQTLIHYLNATDAA
FDTLMALSGGHGFDDIFVFVPNEGLVTLASSLLATDGCLNFFAGPQDKHFSAPINFYDVH
YAFTHYVGTSGGNTDDMRAAVKLIEEKKVQAAKVVTHILGLNAAGETTLELPAVGGGKKL
VYTGKYLPLTSLTQIQDEELAAILARHQGVWSGEAEQYLLAHAEAISHD
>tr|B1XF96|B1XF96_ECODH Predicted dehydrogenase OS=Escherichia coli (strain DH10B) GN=yggP PE=4 SV=1
MKTKVAAIYGKRDVRLRVFELPEITDNELLVSVISDSVCLSTWKAALLGSEHKRVPDDLE
NHPVITGHECAGVIVEVGKNLTGKYKKGQRFVLQPAMGLPSGYSAGYSYEYFGGNATYMI
IPEIAINLGCVLPYHGSYFAAASLAEPMCCIIGAYHANYHTTQYVYEHRMGVKPGGNIAL
LACAGPMGIGAIDYAINGGIQPSRVVVVDIDDKRLAQVQKLLPVELAASKGIELVYVNTK
GMSDPVQMLRALTGDAGFDDIFVYAAVPAVVEMADELLAEDGCLNFFAGPTDKNFKVPFN
FYNVHYNSTHVVGTSGGSTDDMKEAIALSATGQLQPSFMVTHIGGLDAVPETVLNLPDIP
GGKKLIYNGVTMPLTAIADFAEKGKTDPLFKELARLVEETHGIWNEQAEKYLLAQFGVDI
GEAAQ
>tr|B3W868|B3W868_LACCB L-sorbose-1-phosphate reductase OS=Lactobacillus casei (strain BL23) GN=sorE PE=4 SV=1
MQSTALRIYGKKDLRIDTFDLPEMKDDEILATVVSDTMCMSSWKLAMEGEDHKKTPDDLA
HNPAVLGHEFSGKILKVGKKWQSKFHAGQNYVIQPNLARQDTPFVPGYSYPYIGGDATKI
IIPDEVMTMGCLIPFEGDAYYEGSLCEPVSCVIAAFRAQYHVNFHSYQPTTGIKEGGNML
IMGGTGPMGLLAIDYALHGPKKPSTLVVTDVNQDKLDRAKKLYPSDWVDIKFVNVNGLSI
DEQKEALLDAVDGTGYDDAFLMISVAPLATLADSLLNPDGCLNQFAGPMKKDFSASVNFY
NIHYNFTHFVGTSGGDANNEAEAAQLIAEKKLDVSKVITHVMGLNDAGETTMNQPEIGGG
KKLVYSGKKFDRIELAKVDPATDLGKILAKHDGLWSKEAEDWILANEPDYDA
>tr|B4T5I1|B4T5I1_SALNS L-sorbose 1-phosphate reductase OS=Salmonella newport (strain SL254) GN=SNSL254_A3319 PE=4 SV=1
MKTKVAAIYGKRDVRIREFELPDITENELLVSVISDSVCLSTWKAALLGSEHKRVPDDLE
NHPVITGHECAGIIVEVGKNLTDKYKKGQRFVLQPAMGLPSGYSAGYSYEYFGGNATYMI
IPEVAINLGCVLPYHGSYFAAASLAEPMCCIIGAYNANYHTTPYVYEHRMGVKPGGNIAL
LACAGPMGIGAIDYAINGGIQPARVVVVDIDEARLAQAKKLLPVKQAAEKGIELIYVNTA
GMADPAAQLRTLTDGAGFDDVFVYAAVPSVVEMADDLLAEDGCLNFFAGPTDSQFKVPFN
FYNVHYNSTHVVGTSGGSTDDMKEAITLSATGQLQPSFMVTHIGGLDAVPDTVLNLPDIP
GGKKLIYNGVTMPLTAITDFAEKGKTDPLFRELARLVEETHGIWNEKAERYLLAQFGVDI
GEAA
>tr|B4TV48|B4TV48_SALSV L-sorbose 1-phosphate reductase OS=Salmonella schwarzengrund (strain CVM19633) GN=SeSA_A3252 PE=4 SV=1
MKTKVAAIYGKRDVRIREFELPDITENELLVSVISDSVCLSTWKAALLGSEHKRVPDDLE
NHPVITGHECAGIIVEVGKNLTDKYKKGQRFVLQPAMGLPSGYSAGYSYEYFGGNATYMI
IPEVAINLGCVLPYHGSYFAAASLAEPMCCIIGAYNANYHTTPYVYEHRMGVKPGGNIAL
LACAGPMGIGAIDYAINGGIQPARVVVVDIDEARLAQAKKLLPVKQAAEKGIELIYVNTA
GMADPAAQLRTLTDGAGFDDVFVYAAVPSIVEMADDLLAEDGCLNFFAGPTDSQFKVPFN
FYNVHYNSTHVVGTSGGSTEDMKEAITLSATGQLQPSFMVTHIGGLDAVPDTVLNLPDIP
GGKKLIYNGVTMPLTAITDFAEKGKTDPLFRELARLVEETHGIWNEKAERYLLAQFGVDI
GEAA
>tr|B5ESH7|B5ESH7_VIBFM L-sorbose 1-phosphate reductase OS=Vibrio fischeri (strain MJ11) GN=VFMJ11_A0088 PE=4 SV=1
MTQTTAAVICGEKDIQLRTFELPPISADELLVKNISNSVCLSTYKAALLGSKHKRVPENI
DEVPVITGHEYAGVIVEVGENLKDQFKAGESFVLQPAMGLPTGYSAGYSYETFGGNATYS
VIPKIAIDLGCVLPYDGSYYADASLAEPMSCIIGAFHASYHTTQYVYEHEMGIKEGGTLA
LLACAGPMGIGAIDYAINGPVKPRRIVVTDIDEDRLSRAESLIPVSAAKAQGIELIYVNT
IEMEDPVTYLKSLNDDQGYDDVMVYAAVAQVLEQADALLGNDGCLNFFAGPTDKEFKVPF
NFYNVHYESTHIVGTSGGSTGDMVESLELSAKGDINPSFMITHVGGLQAAPHTILNQLDI
PGGKKLIYPHIDLPLTAIDNFTSLAKQDPFFSELDAILAKNNYVWNQHAEKALLEFYDVS
LSV
>tr|B5XY16|B5XY16_KLEP3 L-sorbose 1-phosphate reductase OS=Klebsiella pneumoniae (strain 342) GN=sorE PE=4 SV=1
MQTTTALRLYGKRDLRLETFTLPAMQDDEILARVVTDSLCLSSWKEANQGADHKKVPDDV
ATRPIIIGHEFCGEILAVGKKWQHKFQPGQRYVIQANLQLPDRPDCPGYSFPWIGGEATH
VVIPNEVMAQDCLLTWEGDTWFEGSLVEPLSCVIGAFNANYHLQEGSYNHVMGIRPQGRT
LILGGTGPMGLLAIDYALHGPINPSLLVVTDTNKPKLSYARRHYPSEPQTLIHYLDGHEA
SRDTLLALSGGHGFDDIFVFVPNEQLITLASSLLAPDGCLNFFAGPQDKQFSAPINFYDV
HYAFTHYVGTSGGNTDDMRAAVALMQAKKVQTAKVVTHILGLNAAGETTLDLPAVGGGKK
LVYTGKAFPLTPLGEIADPELAAIVARHHGIWSQEAEAYLLAHAEDITHD
>tr|B5YC79|B5YC79_DICT6 L-sorbose 1-phosphate reductase OS=Dictyoglomus thermophilum (strain ATCC 35947 / DSM 3960 / H-6-12) GN=DICTH_0304 PE=4 SV=1
METIALRMYGKMDLRLEKFELPQIKEDEILAEIISDTSCPSTYKEILQGPDHPRVPKDVD
KNPVIVGHEMAGVILKVGSKWKGKYEEGQKFTIQPALLYEKGPVGVLSAPGYSYKYLGGL
ATKVIIPNEVMEQDCLLIYEGDAFYKASLVEPLSCVVGAVNAQYHTKENSYEHIMGIKRG
GKTAILGGAGPMGLAFLAYLIYGPQNPSLLVITDIDDMKLQRAMRAFPKEEVNKRGIDIR
FVNPTKDQSYKDIRYDDIFVLYPSPKLVEEADSLLARDGCLNFFAGPTDHNFTACVNFYK
VHYDKHHFVATSGGNADDMKIALDLVQRKIIDPSPMITHVGGLNVAKDVLLNFPNIPGGK
KLIYTHIRFPLSEIEDFERLSVEGPKELRDIYRDLAQIVRSNNGWWCKEAEEYLLTRGEK
IDV
>tr|B5YQC8|B5YQC8_ECO5E L-sorbose 1-phosphate reductase OS=Escherichia coli O157:H7 (strain EC4115 / EHEC) GN=sorE PE=4 SV=1
MKTKVAAIYGKRDVRLREFELPEITDNELLVSVISDSVCLSTWKAALLGSEHKRVPDDLE
NHPVITGHECAGVIVEVGKNLTGKYKKGQRFVLQPAMGLPSGYSAGYSYEYFGGNATYMI
IPEIAINLGCVLPYHGSYFAAASLAEPMCCIIGAYHANYHTTQYVYEHRMGVKPGGNIAL
LACAGPMGIGAIDYAINGGIQPSRVVVVDIDDKRLAQVQKLLPVELAASKGIELVYVNTK
GMSDPVQMLRALTGDAGFDDIFVYAAVSAVVEMADELLAEDGCLNFFAGPTDKNFKVPFN
FYNVHYNSTHVVGTSGGSTDDMKEAIALSATGQLQPSFMVTHIGGLDAVPETVLNLPDIP
GGKKLIYNGVTMPLTAIADFAEKGKTDPLFKELARLVEETHGIWNEQAEKYLLAQFGVDI
GEAAQ
>tr|B5Z0B5|B5Z0B5_ECO5E L-sorbose 1-phosphate reductase OS=Escherichia coli O157:H7 (strain EC4115 / EHEC) GN=ECH74115_5492 PE=4 SV=1
MKTTALRLYGKRDLRLETFDLPEMQEDEILATVVTDSLCLSSWKEANLGENHKKVPDDVA
TNPIIIGHEFCGDILAVGKKWQHKFQPGQRYVIQANLQLPDRPDCPGYSFPWVGGEATHV
VIPNEVMEQDCLLAYDGETYFEGSLVEPLSCVIGAFNANYHLQEGSYNHTMGIRPQGRML
ILGGTGPMGLLAIDYALHGPVNPSLLVITDTDNDKLSYARKHYPSEPQTLIHYLNAADAA
FDTLMALSGGHGFDDIFVFVPNEGLVTLASSLLATDGCLNFFAGPQDKHFSAPINFYDVH
YAFTHYVGTSGGNTDDMRAAVKLIEEKKVQAAKVVTHILGLNAAGETTLELPAVGGGKKL
VYTGKYLPLTSLTQIQDQALAAILARHQGIWSGEAEQYLLTHAEAISHD
>tr|B6I770|B6I770_ECOSE Putative oxidoreductase OS=Escherichia coli (strain SE11) GN=ECSE_3200 PE=4 SV=1
MKTKVAAIYGKRDVRLREFELPEITDNELLVSVISDSVCLSTWKAALLGSEHKRVPDDLE
NHPVITGHECAGVIVEVGKNLTGKYKKGQRFVLQPAMGLPSGYSAGYSYEYFGGNATYMI
IPEIAINLGCVLPYHGSYFAAASLAEPMCCIIGAYHANYHTTQYVYEHRMGVKPGGNIAL
LACAGPMGIGAIDYAINGGIQPSRVVVVDIDDKRLAQVQKLLPVDLAASKGIELVYVNTK
GMSDPVQTLRALTGDVGFDDIFVYAAVPAVVEMADELLAEDGCLNFFAGPTDKNFKVPFN
FYNVHYNSTHVVGTSGGSTDDMKEAIALSATGQLQPSFMVTHIGGLDAVPDTVLNLPDIP
GGKKLIYNGVTMPLTAIADFAEKGKTDPLFKELARLVEETHGIWNEQAEKYLLAQFGVDI
GEAAQ
>tr|Q0SXY6|Q0SXY6_SHIF8 Putative L-sorbose-1-P-reductase OS=Shigella flexneri serotype 5b (strain 8401) GN=sorE PE=4 SV=1
MKTTALRLYGKRDLRLETFDLPEMQEDEILATVVTDSLCLSSWKEANLGENHKKVPDDVT
TNPIIIGHEFCGDILAVGKKWQHKFQPGQRYVIQANLQLPDRPDCPGYSFPWVDGEATHV
VIPNEVMEQYCLLAYDGETYFEGSLVEPLSCVIGAFNANYHLQEGSYNHTMGIRPQGRTL
ILGGTGPMGLLAIDYALHGPVNPSLLVITDTDNDKLSYARKHYPSEPQTLIHYLNATDAA
FDTLMALSGGHGFDDIFVFVPNEGLVTLASSLLATDGCLNFFAGPQDKHFSAPINFYDVH
YAFTHYVGTSGGNTDDMRAAVKLIEEKKVQAAKVVTHILGLNAAGETTLELPAVGGGKKL
VYTGKYLPLTSLTQIQDQALAAILARHQGIWSGEAEQYLLAHAEAISHD
>tr|Q0T0W3|Q0T0W3_SHIF8 Putative oxidoreductase OS=Shigella flexneri serotype 5b (strain 8401) GN=SFV_2983 PE=4 SV=1
MESLPEFELPEITDNELLVSVISDSVCLSTWKAALLGSEHKRVPDDLENHPVITGHECAG
VIVEVGKNLTGKYKKGQRFVLQPAMGLPSGYSAGYSYEYFGGNATYMIIPEIAINLGCVL
PYHGSYFAAASLAEPMCCIIGAYHANYHTTQYVYEHRMGVKPGGNIALLACAGPMGIGAI
DYAINGGIQPSRVVVVDIDDKRLAQVQKLLPVDLAASKGIELVYVNTKGMSDPIQMLRAL
TGDVGFDDIFVYAAVPAVVEMADELLAEDGCLNFFAGLTDKNFKVPFNFYNVHYNSTHVV
GTSGGSTDDMKEAIALSATGQLQPSFMVTHIGGLDAVPETVLNLPDIPGGKKLIYNGVTM
PLTAIADFAEKGKTDPLFKELARLVEETHGIWNEQAEKYLLAQFGVDIGEAAQ
>tr|Q0TA46|Q0TA46_ECOL5 L-sorbose 1-phosphate reductase OS=Escherichia coli O6:K15:H31 (strain 536 / UPEC) GN=ECP_4233 PE=4 SV=1
MKTTALRLYGKRDLRLETFDLPEMQEDEILATVVTDSLCLSSWKEANLGENHKKVPDDVA
TNPIIIGHEFCGDILAVGKKWQHKFQPGQRYVIQANLQLPDRPDCPGYSFPWVGGEATHV
VIPNEVMEQDCLLAYDGETYFEGSLVEPLSCVIGAFNANYHLQEGSYNHTMGIRPQGRTL
ILGGTGPMGLLAIDYALHGPVNPSLLIITDTDNDKLSYARKHYPSEPQTLIHYLNAADAA
FDTLMALSGGHGFDDIFVFVPNEGLVTLASSLLATDGCLNFFAGPQDKHFSAPINFYDVH
YAFTHYVGTSGGNTDDMRAAVKLIEEKKVQAAKVVTHILGLNAAGETTLELPAVGGGKKL
VYTGKYLPLTSLTQIQDQALAVILAHHQGIWSGEAEQYLLAHAEAISHD
>tr|Q0TDS0|Q0TDS0_ECOL5 Putative uncharacterized protein OS=Escherichia coli O6:K15:H31 (strain 536 / UPEC) GN=ECP_2925 PE=4 SV=1
MKTKVAAIYGKRDVRLREFELPEITDNELLVNVISDSVCLSTWKAALLGSEHKRVPDDLE
NHPVITGHECAGVIVEVGKNLTGKYKKGQRFVLQPAMGLPGGYSAGYSYEYFGGNATYMI
IPEIAINLGCVLPYHGSYFAAASLAEPMCCIIGAYHANYHTTQYVYEHRMGVKPGGNIAL
LACAGPMGIGAIDYAINGGIQPARVVVVDIDDKRLTQVQKLLPVELAASKGIELVYMNTK
GMSDPVQTLRALTDDAGFDDVFVYAAVPSVVEMADELLAEDGCLNFFAGPTDKNFKVPFN
FYNVHYNSTHIVGTSGGSTDDMKEAIALSATGQLQPSFMVTHIGGLDAVPETVLNLPDIP
GGKKLIYNGVTMPLTAIADFAEKGKTDPLFKELARLVEKTHGIWNEQAEKYLLAQFGVDI
GEATQ
>tr|Q1R3S3|Q1R3S3_ECOUT Putative oxidoreductase OS=Escherichia coli (strain UTI89 / UPEC) GN=UTI89_C4583 PE=4 SV=1
MKTTALRLYGKRDLRLETFDLPEMQEDEILATVVTDSLCLSSWKEANLGENHKKVPDDVA
TNPIIIGHEFCGDILAVGKKWQHKFQPGQRYVIQANLQLPDRPDCPGYSFPWVGGEATHV
VIPNEVMEQDCLLAYDGETYFEGSLVEPLSCVIGAFNANYHLQEGSYNHTMGIRPQGRTL
ILGGTGPMGLLAIDYALHGPVNPSLLVITDTDNDKLSYARKHYPSEPQTLIHYLNAADAA
FDTLMALSGGHGFDDIFVFVPNEGLVTLASSLLATDGCLNFFAGPQDKHFSAPINFYDVH
YAFTHYVGTSGGNTDDMRAAVKLIEEKKVQAAKVVTHILGLNAAGETTLELPAVGGGKKL
VYTGKYLPLTSLTQIQDQALAAILARHQGIWSGEAEQYLLAHAEAISHD
>tr|Q1R797|Q1R797_ECOUT Putative oxidoreductase OS=Escherichia coli (strain UTI89 / UPEC) GN=UTI89_C3319 PE=4 SV=1
MKTKVAAIYGKRDVRLREFELPEITDNELLVNVISDSVCLSTWKAALLGSEHKRVPDDLE
NHPVITGHECAGVIVEVGKNLTGKYKKGQRFVLQPAMGLPGGYSAGYSYEYFGGNATYMI
IPEIAINLGCVLPYHGSYFAAASLAEPMCCIIGAYHANYHTTQYVYEHRMGVKPGGNIAL
LACAGPMGIGAIDYAINGGIQPSRVVVVDIDDKRLAQVQMLLPVELAASKGIELVYMNTK
GVSDPVQTLRALTDDAGFDDVFVYAAVPSVVEMADELLAEDGCLNFFAGPTDKNFKVPFN
FYNVHYNSTHVVGTSGGSTDDMKEAIALSATGQLQPSFMVTHIGGLDAVPETVLNLPDIP
GGKKLIYNGVTMPLTAIADFAEKGKTDPLFKELARLVEKTHGIWNEQAEKYLLAQFGVDI
GEAAQ
>tr|Q31TY1|Q31TY1_SHIBS Putative L-sorbose-1-P-reductase OS=Shigella boydii serotype 4 (strain Sb227) GN=sorE PE=4 SV=1
MKTTALRLYGKRDLRLETFDLPEMQEDEILATVVTDSLCLSSWKEANLGENHKKVPDDVA
TNPIIIGHEFCGDILAVGKKWQHKFQPGQRYVIQANLQLPDRPDCPGYSFPWVGGEATHV
VIPNEVMEQDCLLAYDGETYFEGSLVEPLSCVIGAFNANYHLQEGSYNHTMGIRPQGRML
ILGGTGPMGLLAIDYALHGPVNPSQLVITDTDNDKLSYARKHYPSEPQTLIHYLNAADAA
FDTLMALSGGHGFDDIFVFVPNEGLVTLASSLLATDGCLNFFAGPQDKHFSAPINFYDVH
YAFTHYVGTSGGNTDDMRAAVKLIEEKKVQAAKVVTHILGLNAAGETTLELPAVGGGKKL
VYTGKYLPLTSLTQIQDQALAAILARHQGIWSGEAEQYLLTHAEAISHD
>tr|Q31WJ5|Q31WJ5_SHIBS Putative oxidoreductase OS=Shigella boydii serotype 4 (strain Sb227) GN=SBO_3057 PE=4 SV=1
MGLPSGYSAGYSYEYFGGNATYMIIPEIAINLGCVLPYHGSYFAAASLVEPMCCIIGAYH
ANYHTTQYVYEHRMGVKPGGNIALLACAGPMGIGAIDYAINGGIQPSRVVVVDIDDKRLA
QVQKLLPVDLAASKGIELVYVNTKGMSDPVQTLRALTGDVGFDDIFVYAAVPAVVEMADE
LLAEDGCLNFFAGPTDKNFKVPFNFYNVHYNSTHVVGTSGGSTDDMKEAIALSATGQLQP
SFMVTHIGGLDAVPDTVLNLPDIPGGKKLIYNGVTMPLTAIADFAEKGKTDPLFKELARL
VEETHGIWNEQAEKYLLAQFGIDIGEAAQ
>tr|Q328P3|Q328P3_SHIDS Putative L-sorbose 1-phosphate dehydrogenase OS=Shigella dysenteriae serotype 1 (strain Sd197) GN=SDY_4317 PE=4 SV=1
MKTTALRLYGKRDLRLETFDLPEMQEDEILATVVTDSLCLSSWKEANLGENHKKVPDDVA
TNPIIIGHEFCGDILAVGKKWQHKFQPGQRYVIQANLQLPDRPDCPGYSFPWVGGEATHV
VIPNEVMEQDCLLAYDGETYFEGSLVEPLSCVIGAFNANYHLQEGSYNHTMGIRPQGRML
ILGGTGPMGLLAIDYALHGPVNPSLLVITDTDNDKLSYARKHYPSEPQTLIHYLNATDAA
FDTLMALSGGHGFDDIFVFVPNEGLVTLASSLLATDGCLNFFAGPQDKHFSAPINFYDVH
YAFTHYVGTSGGNTDDMRAAVKLIEEKKVQAAKVVTHILGLNAAGETTLELPAVGGGKKL
VYTGKYLPLTSLTQIQDQALAAILARHQGIWSGEAEQYLLTHAEAISHD
>tr|Q32BZ6|Q32BZ6_SHIDS Putative oxidoreductase OS=Shigella dysenteriae serotype 1 (strain Sd197) GN=SDY_3145 PE=4 SV=1
MGLPSGYSAGYSYEYFGGNATYMIIPEIAINLGCVLPYHGSYFAAASLAEPMCCIIGAYH
ANYHTTQYVYEHRMGVKPGGNIALLACAGPMGIGAIDYAINGGIQPSRVVVVDIDDKRLA
QVQKLLPVELAASKGIELVYVNTKGMSDPVQMLRALTGDAGFDDIFVYAAVPAVVEMADE
LLAEDGCLNFFAGPTDKNFKVPFNFYNVHYNSTHVVSTSGGSTDDMKEAIALSATGQLQP
SFMVTHIGGLDAVPETVLNLPDIPGGKKLIYNGVTMPLTAIADFAEKGKTDPLFKELARL
VEETHGIWNEQAEKYLLAQFGVDIGEAAQ
>tr|Q3YUW8|Q3YUW8_SHISS Putative L-sorbose-1-P-reductase OS=Shigella sonnei (strain Ss046) GN=sorE PE=4 SV=1
MPLFLERGNLGENHKKVPDDVATNPIIIGHEFCGDILAVGKKWQHKFQPGQRYVIQANLK
LPDRPDCPGYSFPWVGGEATHVVIPNEVMEQDCLLAYDGETYFEGSLVEPLSCVIGAFNA
NYHLQEGSYNHTMGIRPQGRTLILGGTGPMGLLAIDYALHGPVNPSLLVITDTDNDKLSY
ARKHYPSEPQTLIHYLNATDAAFDTLMALSGGHGFDDIFVFVPNEGLVTLASSLLATDGC
LNFFAGPQDKHFSAPINFYDVHYAFTHYVGTSGGNTDDMRAAVKLIEEKKVQAAKVVTHI
LGLNAAGETTLELPAVGGGKKLVYTGKYLPLTSLTQIQDQALAAILARHQGIWSGEAEQY
LLTHAEAISHD
>tr|Q5E1G4|Q5E1G4_VIBF1 Predicted dehydrogenase OS=Vibrio fischeri (strain ATCC 700601 / ES114) GN=yggP PE=4 SV=1
MTQTTAAVICGEKDIQLRTFELPSISADELLVKNISNSVCLSTYKAALLGSKHKRVPENI
DEVPVITGHEYAGVIVEVGENLKDQFKAGDSFVLQPAMGLPTGYSAGYSYETFGGNATYS
IIPKIAIDLGCVLPYDGSYYADASLAEPMSCIIGAFHASYHTTQFVYEHEMGIKEGGTLA
LLACAGPMGIGAIDYAINGPVKPRRIVVTDIDEDRLSRAESLIPVSAAKAQGIELIYVNT
IEMEDPVTYLKSLNDDQGYDDVMVYAAVAQVLEQADALLGNDGCLNFFAGPTDKEFKVPF
NFYNVHYESTHIVGTSGGSTGDMVESLELSAQGDINPSFMITHVGGLQAAPHTILNQLDI
PGGKKLIYPHIDLPLTAIDNFASLAEQDPFFSELDAILAKNNYVWNQHAEKALLEFYDVS
LSV
>tr|Q83JT0|Q83JT0_SHIFL Putative oxidoreductase OS=Shigella flexneri GN=S3122 PE=4 SV=4
MGLPSGYSAGYSYEYFGGNATYMIIPEIAINLGCVLPYHGSYFAAASLAEPMCCIIGAYH
ANYHTTQYVYEHRMGVKPGGNIALLACAGPMGIGAIDYAINGGIQPSRVVVVDIDDKRLA
QVQKLLPVDLAASKGIELVYVNTKGMSDPIQMLRALTGDVGFDDIFVYAAVPAVVEMADE
LLAEDGCLNFFAGLTDKNFKVPFNFYNVHYNSTHVVGTSGGSTDDMKEAIALSATGQLQP
SFMVTHIGGLDAVPETVLNLPDIPGGKKLIYNGVTMPLTAIADFAEKGKTDPLFKELARL
VEETHGIWNEQAEKYLLAQFGVDIGEAAQ
>tr|Q83PB4|Q83PB4_SHIFL Putative L-sorbose-1-P-reductase OS=Shigella flexneri GN=sorE PE=4 SV=1
MKTTALRLYGKRDLRLETFDLPEMQEDEILATVVTDSLCLSSWKEANLGENHKKVPDDVT
TNPIIIGHEFCGDILAVGKKWQHKFQPGQRYVIQANLQLPDRPDCPGYSFPWVDGEATHV
VIPNEVMEQYCLLAYDGETYFEGSLVEPLSCVIGAFNANYHLQEGSYNHTMGIRPQGHTL
ILGGTGPMGLLAIDYALHGPVNPSLLVITDTDNDKLSYARKHYPSEPQTLIHYLNATDAA
FDTLMALSGGHGFDDIFVFVPNEGLVTLASSLLATDGCLNFFAGPQDKHFSAPINFYDVH
YAFTHYVGTSGGNTDDMRAAVKLIEEKKVQAAKVVTHILGLNAAGETTLELPAVGGGKKL
VYTGKYLPLTSLTQIQDQALSAILARHQGIWSGEVEQYLLAHAEAISHD
>tr|Q87IV4|Q87IV4_VIBPA Putative oxidoreductase OS=Vibrio parahaemolyticus GN=VPA0502 PE=4 SV=1
MVKTTAAVICGEKNVQLRTFDLPNISADELLVKNISNSICLSTYKAALLGSKHKRVPENI
DEVPVMTGHEYAGVIVEVGENLKDQFKAGDYFVLQPAMGLPTGYSAGYSYETFGGNATYS
VIPKIAIDLGCVLPYHGDYFADASLAEPMSCIIGAYHASYHTTQYVYEHDMGIKEGGALA
LLACAGPMGIGAIDYAINGPVKPKLIVVTDIDAARLDRAESLIPVAKAKEQGVELHYVNT
AQIDDPVAYLKALNGGKGYDDVMVYAAVAQVLEQADELLGNDGCLNFFAGPTDKNFKVPF
NFYNVHYESTHIVGTSGGSKGDMVESIELSSQGKINPSFMITHVGGLQAAPHTILNQLDI
PGGKKLIYPHIDLPLTAIDDFLSLADQDPFFSELDAILCANNYVWNAHAEKALLEFYDVS
LTV
>tr|Q8FB54|Q8FB54_ECOL6 Putative oxidoreductase OS=Escherichia coli O6 GN=c4981 PE=4 SV=1
MKTTALRLYGKRDLRLETFDLPEMQEDEILATVVTDSLCLSSWKEANLGENHKKVPDDVA
TNPIIIGHEFCGDILAVGKKWQHKFQPGQRYVIQANLQLPDRPDCPGYSFPWVGGEATHV
VIPNEVMEQDCLLAYDGETYFEGSLVEPLSCVIGAFNANYHLQEGSYNHTMGIRPQGRTL
ILGGTGPMGLLAIDYALHGPVNPSLLVITDTDNDKLSYARKHYPSEPQTLIHYLNAADAA
FDTLMALSGGHGFDDIFVFVPNEGLVTLASSLLATDGCLNFFAGPQDKHFSAPINFYDVH
YAFTHYVGTSGGNIDDMRAAVKLIEEKKVQAAKVVTHILGLNAAGETTLELPAVGGGKKL
VYTGKFLPLTSLTQIQDQALAAILARHQGIWSGEAEQYLLAHAEAISHD
>tr|Q8FE44|Q8FE44_ECOL6 Putative oxidoreductase OS=Escherichia coli O6 GN=c3514 PE=4 SV=1
MKTKVAAIYGKRDVRLREFELPEITDNELLVNVISDSVCLSTWKAALLGSEHKRVPDDLE
NHPVITGHECAGVIVEVGKNLTGKYKKGQRFVLQPAMGLPGGYSAGYSYEYFGGNATYMI
IPEIAINLGCVLPYHGSYFAAASLAEPMCCIIGAYHANYHTTQYVYEHRMGVKPGGNIAL
LACAGPMGIGAIDYAINGGIQPSRVVVVDIDDKRLTQVQKLLPVELAASKGIELVYMNTK
GVSDPVQTLRALTGDAGFDDIFVYAAVPAVVEMADELLAEDGCLNFFAGPTDKNFKVPFN
FYNVHYNSTHVVGTSGGSTDDMKEAIALSATGQLQPSFMVTHIGGLDAVPETVLNLPDIP
GGKKLIYNGVTMPLTAIADFAEKGKTDPLFKELARLVEKTHGIWNEQAEKYLLAQFGVDI
GEAAQ
>tr|Q8X5Z6|Q8X5Z6_ECO57 Putative L-sorbose-1-P-reductase OS=Escherichia coli O157:H7 GN=Z5613 PE=4 SV=1
MRWFMKTTALRLYGKRDLRLETFDLPEMQEDEILATVVTDSLCLSSWKEANLGENHKKVP
DDVATNPIIIGHEFCGDILAVGKKWQHKFQPGQRYVIQANLQLPDRPDCPGYSFPWVGGE
ATHVVIPNEVMEQDCLLAYDGETYFEGSLVEPLSCVIGAFNANYHLQEGSYNHTMGIRPQ
GRMLILGGTGPMGLLAIDYALHGPVNPSLLVITDTDNDKLSYARKHYPSEPQTLIHYLNA
ADAAFDTLMALSGGHGFDDIFVFVPNEGLVTLASSLLATDGCLNFFAGPQDKHFSAPINF
YDVHYAFTHYVGTSGGNTDDMRAAVKLIEEKKVQAAKVVTHILGLNAAGETTLELPAVGG
GKKLVYTGKYLPLTSLTQIQDQALAAILARHQGIWSGEAEQYLLTHAEAISHD
>tr|Q8XCY4|Q8XCY4_ECO57 Putative oxidoreductase OS=Escherichia coli O157:H7 GN=Z4276 PE=4 SV=2
MGLPSGYSAGYSYEYFGGNATYMIIPEIAINLGCVLPYHGSYFAAASLAEPMCCIIGAYH
ANYHTTQYVYEHRMGVKPGGNIALLACAGPMGIGAIDYAINGGIQPSRVVVVDIDDKRLA
QVQKLLPVELAASKGIELVYVNTKGMSDPVQMLRALTGDAGFDDIFVYAAVSAVVEMADE
LLAEDGCLNFFAGPTDKNFKVPFNFYNVHYNSTHVVGTSGGSTDDMKEAIALSATGQLQP
SFMVTHIGGLDAVPETVLNLPDIPGGKKLIYNGVTMPLTAIADFAEKGKTDPLFKELARL
VEETHGIWNEQAEKYLLAQFGVDIGEAAQ
