# Supplementary material for: Subdivision of the MDR superfamily of medium-chain dehydrogenases/reductases through iterative hidden Markov model refinement
Source: BMC Bioinformatics. 2010 Oct 27;11:534. doi: 10.1186/1471-2105-11-534 (PMC2976758; doi:10.1186/1471-2105-11-534)
Supplement: Additional file 4 — MDR family alignment figures. Illustrations showing the mafft MSAs from Additional file 3: mdr-sequences. Red sequence identifiers denote sequences from UniProtKB/TrEMBL, while blue correspond to sequences from Swiss-Prot. The position cscores are shown in a bar plot under the MSA. Positions that contain gaps in over 90% of the sequences have been removed from the alignment in order to increase readability. [file 1471-2105-11-534-S4.ZIP › mdr/MDR041.fasta]

>tr|A0UZE6|A0UZE6_CLOCE Alcohol dehydrogenase GroES-like OS=Clostridium cellulolyticum H10 GN=CcelDRAFT_1247 PE=4 SV=1
MSIIPKTMKALVAYGKGDYRFETNYPTPQCGADDIIIKTEGCGVCASDLKCQQGAAMYWG
GDNQPAWVEPPFIPGHEFLGRIVEVGENVRDFHVGERVIADQIVPCGQCKFCKTGRYWMC
QPHAIFGFQKGNNGGMAEYVRFPKACVISKVPEDIPLSAALLIEPYGCSKHAVDRAQIRN
DDIVVISGAGTLGLGMITYARMQNPKKLIVLDMIDVRLEKAKEFGADIVWNPSKVNVVEE
IMKLTDGYGCDIYIEATGHPSSVIQGLNMIRKLGRFVEFSVFAEPTTVDWSIIGDRKELD
ILGSHLSPYCYPFVIENIRNGNLKTNGLVSKTFSIEDWETAFEYASGKYGDFKVAITFG
>tr|A0V105|A0V105_CLOCE Alcohol dehydrogenase GroES-like OS=Clostridium cellulolyticum H10 GN=CcelDRAFT_0899 PE=4 SV=1
MSIPKTMKALVAYGKGDYRFVKEYPTPVCGPDDIVIKTEGCGICAGDLKCMDGAGRFWGN
NNQESWVKPPFIPGHEFLGIIVEMGKNVKGYEVGDRVTADQIVPCGECKFCKTGRYWMCQ
PHATFGFQKDNNGGMAEYVRYPKTAVIHKVPKDLSLEKALLIEPYACSKHCVDRAQITNE
DVVVISGAGTLGLGMITYARMKNPAKLIVLDMMDSRLEKAKEFGADIVFNPGREDVVKNI
MDLTDGYGCDIYIEATGHPSSVIQGLEMIRKLGRFVEFSVFGSETTVDWSIIGDGKELDV
LGAHLSPYCYPFVIEHITKGTLKTDGIIGRSFKLEEWEKAFEYATGKHGDFKVVFTF
>tr|A2W423|A2W423_9BURK Zinc-containing alcohol dehydrogenase OS=Burkholderia cenocepacia PC184 GN=BCPG_05114 PE=3 SV=1
MTTPEAQPRMTAVVCHGPEDYRVEQVAKPNPGANELVIRIAACGICASDCKCYTGAKMFW
GGPSPWVKAPVIPGHEFFGYVEALGDGAAEHFGVALGDRVIAEQIVPCGKCRYCKSGQYW
MCEVHNIFGFQREVADGGMAEYMRIPPTAIVHKIPLGVSLEDAAIIEPLACAIHTVNRGD
VQLDDVVVIAGAGPLGLMMTQVAHLKTPKKLVVIDLIDERLELARQYGADVTINPQRDDA
REIVRALTDGYGCDVYIETTGAPVGVNQGLDLIRKLGRFVEFSVFGEDATVDWSIIGDRK
ELDVRGAHLGPYCYPVAIDLLARGLVTSKGIVTHGFALEDWDDAIRVAKSPESIKVLLKP
AR
>tr|A2WFR9|A2WFR9_9BURK Threonine dehydrogenase OS=Burkholderia dolosa AUO158 GN=BDAG_03622 PE=3 SV=1
MTTPEAQPRMTAVVCHGPEDYRVEQVAKAHAGPNELVIRIAACGICASDCKCYTGAKMFW
GGPSPWVKAPVIPGHEFFGYVESLGEGAAEHFGVAPGDRVIAEQIVPCGKCRYCKSGQYW
MCEVHNIFGFQREVADGGMAEYMRIPPTAIVHRIPLGVSLEDAAIIEPLSCAIHTVNRGD
IQLDDVVVIAGAGPLGLMMTQVAHLKTPKKLVVIDLIDERLELARQYGADVTINPTRDDA
RAIVRGLTDGYGCDVYIETTGAPVGVNQGLDLIRKLGRFVEFSVFGDDATVDWSIIGDRK
ELDVRGAHLGPYCYPVAIDLLARGLVTSKGIVTHGFALEEWDDAIRVAKSAESIKVLLKP
AR
>tr|A4LLA2|A4LLA2_BURPS Oxidoreductase, zinc-binding dehydrogenase family OS=Burkholderia pseudomallei 305 GN=BURPS305_3409 PE=4 SV=1
MPQTAEAPPQRAAERGETPALPATMRAVVCHGPRDYRLEQVPVPKPGPDEILTQVERVGI
CMGDIKTFRGAPSFWGDAVQPRYVKPPMIPGHEFVCRVVALGPGAERRGVKAGDRVISEQ
IVPCWSCRFCGHGQYWMCQKHDLYGFQNNVHGAMAEYMIFTKEAIVHRVPDSIPTDEAIL
IEPLSCSLHAADRANVGFDDVVVVAGAGTLGLGIIGAARLRHPKQLIVLDMKPERAALAR
RMGADDVWNPAEENVIEKIRAITGGYGCDIYIEATGHHRAVGQGLAMLRKLGRFVEFSVF
NDEASVDWSIIGDRKELDVLGSHLGPYMYPRAIEFIASRRIDVRGIVTHTFPLSRFADAF
AVMERGEQSLKVVLDPRG
>tr|A4LPX6|A4LPX6_BURPS Oxidoreductase, zinc-binding dehydrogenase family OS=Burkholderia pseudomallei 305 GN=BURPS305_1266 PE=3 SV=1
MTNRNDETQQMTAIVCHAPEDYRVERVAKPRANARELVIRIGACGICASDCKCHAGAKMF
WGGPSPWVKAPVIPGHEFFGYVEALGEGAAEHFGVALGDRVIAEQIVPCGTCRYCKSGQY
WMCEVHHIFGFQREVADGGMAEYMRIPSGAIVHPVPLGISLEDAAIIEPLACAIHTVNRG
DVQLDDVVVIAGAGPLGLMMTQVAKLKTPRRLVVVDPVEARRALAREYGADVTIDPARED
APAIVRALTGGYGCDVYIETTGVPAGVTQGMALIRKLGRFVEFSVFGKDTALDWSIIGDR
KELDVRGAHLGPYCYPVAIDLLARGLVTSKGIVTHGFSLDEWDEAIRVANSLDSIKVLMK
PRG
>tr|A5JAV2|A5JAV2_BURMA Oxidoreductase, zinc-binding dehydrogenase family OS=Burkholderia mallei FMH GN=BMAFMH_G0078 PE=4 SV=1
MPQTAEAPPQRAAERGETPALPATMRAVVCHGPQDYRLEQVPVPKPGPDEILTQVERVGI
CMGDIKTFRGAPSFWGDAVQPRYVKPPMIPGHEFVCRVVALGPGAERRGVKVGDRVISEQ
IVPCWSCRFCGHGQYWMCQKHDLYGFQNNVHGAMAEYMIFTKEAIVHRVPDSIPTDEAIL
IEPLSCSLHAADRANVGFDDVVVVAGAGTLGLGIIGAARLRHPKQLIVLDMKPERAALAR
RMGADDVWNPAEENVIEKIRAITGGYGCDIYIEATGHHRAVGQGLAMLRKLGRFVEFSVF
NDEASVDWSIIGDRKELDVLGSHLGPYMYPRAIEFIASRRIDVRGIVTHTFPLSRFADAF
AVMERGKQSLKVVLDPRG
>tr|A5TE69|A5TE69_BURMA Oxidoreductase, zinc-binding dehydrogenase family OS=Burkholderia mallei 2002721280 GN=BMA721280_M0212 PE=4 SV=1
MPQTAEAPPQRAAERGETPALPATMRAVVCHGPQDYRLEQVPVPKPGPDEILTQVERVGI
CMGDIKTFRGAPSFWGDAVQPRYVKPPMIPGHEFVCRVVALGPGAERRGVKVGDRVISEQ
IVPCWSCRFCGHGQYWMCQKHDLYGFQNNVHGAMAEYMIFTKEAIVHRVPDSIPTDEAIL
IEPLSCSLHAADRANVGFDDVVVVAGAGTLGLGIIGAARLRHPKQLIVLDMKPERAALAR
RMGADDVWNPAEENVIEKIRAITGGYGCDIYIEATGHHRAVGQGLAMLRKLGRFVEFSVF
NDEASVDWSIIGDRKELDVLGSHLGPYMYPRAIEFIASRRIDVRGIVTHTFPLSRFADAF
AVMERGKQSLKVVLDPRG
>tr|A5TL94|A5TL94_BURMA Oxidoreductase, zinc-binding dehydrogenase family OS=Burkholderia mallei 2002721280 GN=BMA721280_A0504 PE=3 SV=1
MTNRNDETQQMTAIVCHAPEDYRVERVAKPRANARELVIRIGACGICASDCKCHAGAKMF
WGGPSPWVKAPVIPGHEFFGYVEALGEGAAEHFGVALGDRVIAEQIVPCGTCRYCKSGQY
WMCEVHHIFGFQREVADGGMAEYMRIPSGAIVHPIPLGISLEDAAIIEPLACAIHTVNRG
DIQLDDVVVIAGAGPLGLMMTQVAKLKTPRRLVVVDPVEARRALARAYGADVTIDPARED
APAIVRALTGGYGCDVYIETTGVPAGVTQGMALIRKLGRFVEFSVFGKDTALDWSIIGDR
KELDVRGAHLGPYCYPVAIDLLARGLVTSKGIVTHGFSLDEWDEAIRVANSLDSIKVLMK
PRG
>tr|A5XI16|A5XI16_BURMA Oxidoreductase, zinc-binding dehydrogenase family OS=Burkholderia mallei FMH GN=BMAFMH_C0723 PE=3 SV=1
MTNRNDETQQMTAIVCHAPEDYRVERVAKPRANARELVIRIGACGICASDCKCHAGAKMF
WGGPSPWVKAPVIPGHEFFGYVEALGEGAAEHFGVALGDRVIAEQIVPCGTCRYCKSGQY
WMCEVHHIFGFQREVADGGMAEYMRIPSGAIVHPIPLGISLEDAAIIEPLACAIHTVNRG
DIQLDDVVVIAGAGPLGLMMTQVAKLKTPRRLVVVDPVEARRALARAYGADVTIDPARED
APAIVRALTGGYGCDVYIETTGVPAGVTQGMALIRKLGRFVEFSVFGKDTALDWSIIGDR
KELDVRGAHLGPYCYPVAIDLLARGLVTSKGIVTHGFSLDEWDEAIRVANSLDSIKVLMK
PRG
>tr|A5XLY7|A5XLY7_BURMA Oxidoreductase, zinc-binding dehydrogenase family OS=Burkholderia mallei JHU GN=BMAJHU_I1030 PE=4 SV=1
MPQTAEAPPQRAAERGETPALPATMRAVVCHGPQDYRLEQVPVPKPGPDEILTQVERVGI
CMGDIKTFRGAPSFWGDAVQPRYVKPPMIPGHEFVCRVVALGPGAERRGVKVGDRVISEQ
IVPCWSCRFCGHGQYWMCQKHDLYGFQNNVHGAMAEYMIFTKEAIVHRVPDSIPTDEAIL
IEPLSCSLHAADRANVGFDDVVVVAGAGTLGLGIIGAARLRHPKQLIVLDMKPERAALAR
RMGADDVWNPAEENVIEKIRAITGGYGCDIYIEATGHHRAVGQGLAMLRKLGRFVEFSVF
NDEASVDWSIIGDRKELDVLGSHLGPYMYPRAIEFIASRRIDVRGIVTHTFPLSRFADAF
AVMERGKQSLKVVLDPRG
>tr|A5XPK3|A5XPK3_BURMA Oxidoreductase, zinc-binding dehydrogenase family OS=Burkholderia mallei JHU GN=BMAJHU_C0772 PE=3 SV=1
MTNRNDETQQMTAIVCHAPEDYRVERVAKPRANARELVIRIGACGICASDCKCHAGAKMF
WGGPSPWVKAPVIPGHEFFGYVEALGEGAAEHFGVALGDRVIAEQIVPCGTCRYCKSGQY
WMCEVHHIFGFQREVADGGMAEYMRIPSGAIVHPIPLGISLEDAAIIEPLACAIHTVNRG
DIQLDDVVVIAGAGPLGLMMTQVAKLKTPRRLVVVDPVEARRALARAYGADVTIDPARED
APAIVRALTGGYGCDVYIETTGVPAGVTQGMALIRKLGRFVEFSVFGKDTALDWSIIGDR
KELDVRGAHLGPYCYPVAIDLLARGLVTSKGIVTHGFSLDEWDEAIRVANSLDSIKVLMK
PRG
>tr|A6BPN4|A6BPN4_YERPE Putative zinc-binding dehydrogenase OS=Yersinia pestis CA88-4125 GN=gutB PE=4 SV=1
MILNVYVVISIFIMNAMSLLSVEVSNFTFVGLFKNDNVNIVSIHRVLLLLEELMSQLPEK
MSAVVCHGPQDYRLEHVPTPVPKAKELVIKVKGCGICAGDCKCKNGAKMFWGETPWVKPP
VVPGHEFYGHIVALGEGTESKYKLGERVIAEQIVPCWDCRYCNSGSYWMCETHNIYGFQK
DVAEGGMAEYMRFSENAIVHKIPESLSHEDAVLIEPMACAIHTVARGDIQLDDVVVLAGA
GPLGLCMVPVARLKTPKKLIVIDTIEERLALAKAFGADVVINPLKEDADKIVKSLTGGYG
CDVYIEATGAPIGVTQGLQMIRKLGRFVEFSVFGQETTVDWSIIGDRKELDIRGAHLAPY
SYEIATDLFERGLVTSKGIVTHSYSLDDWEKAFELADSTNSIKVILVP
>tr|A6BYF0|A6BYF0_YERPE Putative Zinc-binding dehydrogenase OS=Yersinia pestis CA88-4125 GN=YPE_4065 PE=3 SV=1
MSHENLKGAQMAEGIPETMRAVVAYGPRDYRFERVPVPTIDAKEILVKVEGCGICAGDTK
AFEGAPSFWGDDKQPAYIKAPMIPGHEFIGHVVGLGADVEGFELGDRVTSEQIVPCWGCR
FCNHGQYWMCEKHDLYGFQSNVNGAMAEYLKFTKEAINYHVPDHLPLEKAILIEPYACAF
HAVQRAKIKLGDVVVLAGSGTLGLGMIGAIKKSGAAKLIVLDLSDDRLALAKKFGADLVL
NPSRDDVNTLIKEMTGGYGCDIYIDATGAQKAVEQGLTLLRKLGTFVEFSVFKDPVTVDW
SIISDRKELDVLGSHLGPYCFPLVIEGISNGDLPTEGVVTHILPLEKYAEGIELVKRGVD
SLKVVLNPNLT
>tr|A7VNT4|A7VNT4_9CLOT Putative uncharacterized protein OS=Clostridium leptum DSM 753 GN=CLOLEP_00210 PE=4 SV=1
MRGNVPATMKALVAYSAADYRFEQAFPVPECGPDDIIIKTEGCGICAGDLKCQHGAAMFW
GDGSQPSWVEPPFVPGHEFLGRIAGLGDNVKGYELGERITVDQIAPCGECRFCSDGRYWM
CQPHKMYGFFKDFCGGMAEYVRIQTKHAKIHRVPDAMALTDALLIEPYGCSKHCVDRAQI
GSEDVVVISGAGTLGLGMITYARMRNPKTLVVLDMMDERLQKAKDFGADLVWNPGRENVV
EKIMELTGGYGCDIYIEATGHPSSVTQGMQMIRKLGRFVEFSVFAQATTLDWSIIGDRKE
LDVLGAHLSPYCFPFVIENIANGNLKTEGVVSRLFSLEDWQEAFEYAAGKHGDFKVAFQF
>tr|A8EDU2|A8EDU2_BURPS Oxidoreductase, zinc-binding dehydrogenase family OS=Burkholderia pseudomallei 406e GN=BURPS406E_H1063 PE=3 SV=1
MTNRNDETQQMTAIVCHAPEDYRVERVAKPRANARELVIRIGACGICASDCKCHAGAKMF
WGGPSPWVKAPVIPGHEFFGYVEALGEGAAEHFGVALGDRVIAEQIVPCGTCRYCKSGQY
WMCEVHHIFGFQREVADGGMAEYMRIPSGAIVHPVPLGISLEDAAIIEPLACAIHTVNRG
DIQLDDVVVIAGAGPLGLMMTQVAKLKTPRRLVVVDPVEARRALARAYGADVTIDPARED
APAIVRALTGGYGCDVYIETTGVPAGVTQGMALIRKLGRFVEFSVFGKDTALDWSIIGDR
KELDVRGAHLGPYCYPVAIDLLARGLVTSKGIVTHGFSLDEWDEAIRVANSLDSIKVLMK
PRG
>tr|A8EJ09|A8EJ09_BURPS Oxidoreductase, zinc-binding dehydrogenase family OS=Burkholderia pseudomallei 406e GN=BURPS406E_P0131 PE=4 SV=1
MPQTAEAPPQRAAERGETPALPATMRAVVCHGPQDYRLEQVPVPKPGPDEILTQVERVGI
CMGDIKTFRGAPSFWGDAVQPRYVKPPMIPGHEFVCRVVALGPGAERRGVKAGDRVISEQ
IVPCWSCRFCGHGQYWMCQKHDLYGFQNNVHGAMAEYMIFTKEAIVHRVPDSIPTDEAIL
IEPLSCSLHAADRANVGFDDVVVVAGAGTLGLGIIGAARLRHPKQLIVLDMKPERAALAR
RMGADDVWNPAEENVIEKIRAITGGYGCDIYIEATGHHRAVGQGLAMLRKLGRFVEFSVF
NDEASVDWSIIGDRKELDVLGSHLGPYMYPRAIEFIASRRIDVRGIVTHTFPLSRFADAF
AVMERGEQSLKVVLDPRG
>tr|A8KN83|A8KN83_BURPS Oxidoreductase, zinc-binding dehydrogenase family OS=Burkholderia pseudomallei Pasteur 52237 GN=BURPSPAST_AA0567 PE=3 SV=1
MTNRNDETQQMTAIVCHAPEDYRVERVAKPRANARELVIRIGACGICASDCKCHAGAKMF
WGGPSPWVKAPVIPGHEFFGYVEALGEGAAEHFGVALGDRVIAEQIVPCGTCRYCKSGQY
WMCEVHHIFGFQREVADGGMAEYMRIPSGAIVHPVPLGISLEDAAIIEPLACAIHTVNRG
DIQLDDVVVIAGAGPLGLMMTQVAKLKTPRRLVVVDPVEARRALARAYGADVTIDPARED
APAIVRALTGGYGCDVYIETTGVPAGVTQGMALIRKLGRFVEFSVFGKDTALDWSIIGDR
KELDVRGAHLGPYCYPVAIDLLARGLVTSKGIVTHGFSLDEWDEAIRVANSLDSIKVLMK
PRG
>tr|A8KPU4|A8KPU4_BURPS Oxidoreductase, zinc-binding dehydrogenase family OS=Burkholderia pseudomallei Pasteur 52237 GN=BURPSPAST_E0116 PE=4 SV=1
MPQTAEAPPQRAAERGETPALPATMRAVVCHGPRDYRLEQVPVPKPGPDEILTQVERVGI
CMGDIKTFRGAPSFWGDAVQPRYVKPPMIPGHEFVCRVVALGPGAERRGVKAGDRVISEQ
IVPCWSCRFCGHGQYWMCQKHDLYGFQNNVHGAMAEYMIFTKEAIVHRVPDSIPTDEAIL
IEPLSCSLHAADRANVGFDDVVVVAGAGTLGLGIIGAVRLRHPKQLIVLDMKPERAALAR
RMGADDVWNPAEENVIEKIRAITGGYGCDIYIEATGHHRAVGQGLAMLRKLGRFVEFSVF
NDEASVDWSIIGDRKELDVLGSHLGPYMYPRAIEFIASRRIDVRGIVTHTFPLSRFADAF
AVMERGEQSLKVVLDPRG
>tr|A9K495|A9K495_BURMA Oxidoreductase, zinc-binding dehydrogenase family OS=Burkholderia mallei ATCC 10399 GN=BMA10399_B1837 PE=4 SV=1
MPQTAEAPPQRAAERGETPALPATMRAVVCHGPQDYRLEQVPVPKPGPDEILTQVERVGI
CMGDIKTFRGAPSFWGDAVQPRYVKPPMIPGHEFVCRVVALGPGAERRGVKVGDRVISEQ
IVPCWSCRFCGHGQYWMCQKHDLYGFQNNVHGAMAEYMIFTKEAIVHRVPDSIPTDEAIL
IEPLSCSLHAADRANVGFDDVVVVAGAGTLGLGIIGAARLRHPKQLIVLDMKPERAALAR
RMGADDVWNPAEENVIEKIRAITGGYGCDIYIEATGHHRAVGQGLAMLRKLGRFVEFSVF
NDEASVDWSIIGDRKELDVLGSHLGPYMYPRAIEFIASRRIDVRGIVTHTFPLSRFADAF
AVMERGKQSLKVVLDPRG
>tr|A9K854|A9K854_BURMA Oxidoreductase, zinc-binding dehydrogenase family OS=Burkholderia mallei ATCC 10399 GN=BMA10399_E0809 PE=4 SV=1
MTNRNDETQQMTAIVCHAPEDYRVERVAKPRANARELVIRIGACGICASDCKCHAGAKMF
WGGPSPWVKAPVIPGHEFFGYVEALGEGAAEHFGVALGDRVIAEQIVPCGTCRYCKSGQY
WMCEVHHIFGFQREVADGGMAEYMRIPSGAIVHPIPLGISLEDAAIIEPLACAIHTVNRG
DIQLDDVVVIAGAGPLGLMMTQVAKLKTPRRLVVVDPVEARRALARAYGADVTIDPARED
APAIVRALTGGYGCDVYIETTGVPAGVTQGMALIRKLGRFVEFSVFGKDTALDWSIIGDR
KELDVRGAHLGPYCYPVAIDLLARGLVTSKGIVTHGFSLDEWDEAIRVANSLDSIKVLMK
PRG
>tr|A9Z573|A9Z573_YERPE Oxidoreductase, zinc-binding dehydrogenase family OS=Yersinia pestis biovar Orientalis str. IP275 GN=YPIP275_4178 PE=4 SV=1
MSHENLKGAQMAEGIPETMRAVVAYGPRDYRFERVPVPTIDAKEILVKVEGCGICAGDTK
AFEGAPSFWGDDKQPAYIKAPMIPGHEFIGHVVGLGADVEGFELGDRVTSEQIVPCWGCR
FCNHGQYWMCEKHDLYGFQSNVNGAMAEYLKFTKEAINYHVPDHLPLEKAILIEPYACAF
HAVQRAKIKLGDVVVLAGSGTLGLGMIGAIKKSGAAKLIVLDLSDDRLALAKKFGADLVL
NPSRDDVNTLIKEMTGGYGCDIYIDATGAQKAVEQGLTLLRKLGTFVEFSVFKDPVTVDW
SIISDRKELDVLGSHLGPYCFPLVIEGISNGDLPTEGVVTHILPLEKYAEGIELVKRGVD
SLKVVLNPNLT
>tr|A9Z825|A9Z825_YERPE Oxidoreductase, zinc-binding dehydrogenase family protein OS=Yersinia pestis biovar Orientalis str. IP275 GN=YPIP275_0861 PE=4 SV=1
MSQLPEKMSAVVCHGPQDYRLEHVPTPVPKAKELVIKVKGCGICAGDCKCKNGAKMFWGE
TPWVKPPVVPGHEFYGHIVALGEGTESKYKLGERVIAEQIVPCWDCRYCNSGSYWMCETH
NIYGFQKDVAEGGMAEYMRFSENAIVHKIPESLSHEDAVLIEPMACAIHTVARGDIQLDD
VVVLAGAGPLGLCMVPVARLKTPKKLIVIDTIEERLALAKAFGADVVINPLKEDADKIVK
SLTGGYGCDVYIEATGAPIGVTQGLQMIRKLGRFVEFSVFGQETTVDWSIIGDRKELDIR
GAHLAPYSYEIATDLFERGLVTSKGIVTHSYSLDDWEKAFELADSTNSIKVILVP
>tr|A9ZX23|A9ZX23_YERPE Oxidoreductase, zinc-binding dehydrogenase family protein OS=Yersinia pestis biovar Orientalis str. F1991016 GN=YpF1991016_1515 PE=4 SV=1
MSQLPEKMSAVVCHGPQDYRLEHVPTPVPKAKELVIKVKGCGICAGDCKCKNGAKMFWGE
TPWVKPPVVPGHEFYGHIVALGEGTESKYKLGERVIAEQIVPCWDCRYCNSGSYWMCETH
NIYGFQKDVAEGGMAEYMRFSENAIVHKIPESLSHEDAVLIEPMACAIHTVARGDIQLDD
VVVLAGAGPLGLCMVPVARLKTPKKLIVIDTIEERLALAKAFGADVVINPLKEDADKIVK
SLTGGYGCDVYIEATGAPIGVTQGLQMIRKLGRFVEFSVFGQETTVDWSIIGDRKELDIR
GAHLAPYSYEIATDLFERGLVTSKGIVTHSYSLDDWEKAFELADSTNSIKVILVP
>tr|A9ZY95|A9ZY95_YERPE Oxidoreductase, zinc-binding dehydrogenase family OS=Yersinia pestis biovar Orientalis str. F1991016 GN=YpF1991016_2590 PE=4 SV=1
MSHENLKGAQMAEGIPETMRAVVAYGPRDYRFERVPVPTIDAKEILVKVEGCGICAGDTK
AFEGAPSFWGDDKQPAYIKAPMIPGHEFIGHVVGLGADVEGFELGDRVTSEQIVPCWGCR
FCNHGQYWMCEKHDLYGFQSNVNGAMAEYLKFTKEAINYHVPDHLPLEKAILIEPYACAF
HAVQRAKIKLGDVVVLAGSGTLGLGMIGAIKKSGAAKLIVLDLSDDRLALAKKFGADLVL
NPSRDDVNTLIKEMTGGYGCDIYIDATGAQKAVEQGLTLLRKLGTFVEFSVFKDPVTVDW
SIISDRKELDVLGSHLGPYCFPLVIEGISNGDLPTEGVVTHILPLEKYAEGIELVKRGVD
SLKVVLNPNLT
>tr|B0GAZ1|B0GAZ1_YERPE Oxidoreductase, zinc-binding dehydrogenase family OS=Yersinia pestis biovar Antiqua str. UG05-0454 GN=YpUG050454_0804 PE=3 SV=1
MSHENLKGAQMAEGIPETMRAVVAYGPRDYRFERVPVPTIDAKEILVKVEGCGICAGDTK
AFEGAPSFWGDDKQPAYIKAPMIPGHEFIGHVVGLGADVEGFELGDRVTSEQIVPCWGCR
FCNHGQYWMCEKHDLYGFQSNVNGAMAEYLKFTKEAINYHVPDHLPLEKAILIEPYACAF
HAVQRAKIKLGDVVVLAGSGTLGLGMIGAIKKSGAAKLIVLDLSDDRLALAKKFGADLVL
NPSRDDVNTLIKEMTGGYGCDIYIDATGAQKAVEQGLTLLRKLGTFVEFSVFKDPVTVDW
SIISDRKELDVLGSHLGPYCFPLVIEGISNGDLPTEGVVTHILPLEKYAEGIELVKRGVD
SLKVVLNPNLT
>tr|B0GDR1|B0GDR1_YERPE Alcohol dehydrogenase GroES domain protein OS=Yersinia pestis biovar Antiqua str. UG05-0454 GN=YpUG050454_1844 PE=4 SV=1
MALGDGGHILQSGSYWMCETHNIYGFQKDVAEGGMAEYMRFSENAIVHKIPESLSHEDAV
LIEPMACAIHTVARGDIQLDDVVVLAGAGPLGLCMVPVARLKTPKKLIVIDTIEERLALA
KAFGADVVINPLKEDADKIVKSLTGGYGCDVYIEATGAPIGVTQGLQMIRKLGRFVEFSV
FGQETTVDWSIIGDRKELDIRGAHLAPYSYEIATDLFERGLVTSKGIVTHSYSLDDWEKA
FELADSTNSIKVILVP
>tr|B0GVL9|B0GVL9_YERPE Oxidoreductase, zinc-binding dehydrogenase family OS=Yersinia pestis biovar Orientalis str. MG05-1020 GN=YpMG051020_1022 PE=3 SV=1
MSHENLKGAQMAEGIPETMRAVVAYGPRDYRFERVPVPTIDAKEILVKVEGCGICAGDTK
AFEGAPSFWGDDKQPAYIKAPMIPGHEFIGHVVGLGADVEGFELGDRVTSEQIVPCWGCR
FCNHGQYWMCEKHDLYGFQSNVNGAMAEYLKFTKEAINYHVPDHLPLEKAILIEPYACAF
HAVQRAKIKLGDVVVLAGSGTLGLGMIGAIKKSGAAKLIVLDLSDDRLALAKKFGADLVL
NPSRDDVNTLIKEMTGGYGCDIYIDATGAQKAVEQGLTLLRKLGTFVEFSVFKDPVTVDW
SIISDRKELDVLGSHLGPYCFPLVIEGISNGDLPTEGVVTHILPLEKYAEGIELVKRGVD
SLKVVLNPNLT
>tr|B0GXX8|B0GXX8_YERPE Oxidoreductase, zinc-binding dehydrogenase family protein OS=Yersinia pestis biovar Orientalis str. MG05-1020 GN=YpMG051020_0074 PE=4 SV=1
MNAMSLLSVEVSNFTFVGLFKNDNVNIVSIHRVLLLLEELMSQLPEKMSAVVCHGPQDYR
LEHVPTPVPKAKELVIKVKGCGICAGDCKCKNGAKMFWGETPWVKPPVVPGHEFYGHIVA
LGEGTESKYKLGERVIAEQIVPCWDCRYCNSGSYWMCETHNIYGFQKDVAEGGMAEYMRF
SENAIVHKIPESLSHEDAVLIEPMACAIHTVARGDIQLDDVVVLAGAGPLGLCMVPVARL
KTPKKLIVIDTIEERLALAKAFGADVVINPLKEDADKIVKSLTGGYGCDVYIEATGAPIG
VTQGLQMIRKLGRFVEFSVFGQETTVDWSIIGDRKELDIRGAHLAPYSYEIATDLFERGL
VTSKGIVTHSYSLDDWEKAFELADSTNSIKVILVP
>tr|B0H149|B0H149_YERPE Oxidoreductase, zinc-binding dehydrogenase family OS=Yersinia pestis biovar Mediaevalis str. K1973002 GN=YpK1973002_2287 PE=3 SV=1
MSHENLKGAQMAEGIPETMRAVVAYGPRDYRFERVPVPTIDAKEILVKVEGCGICAGDTK
AFEGAPSFWGDDKQPAYIKAPMIPGHEFIGHVVGLGADVEGFELGDRVTSEQIVPCWGCR
FCNHGQYWMCEKHDLYGFQSNVNGAMAEYLKFTKEAINYHVPDHLPLEKAILIEPYACAF
HAVQRAKIKLGDVVVLAGSGTLGLGMIGAIKKSGAAKLIVLDLSDDRLALAKKFGADLVL
NPSRDDVNTLIKEMTGGYGCDIYIDATGAQKAVEQGLTLLRKLGTFVEFSVFKDPVTVDW
SIISDRKELDVLGSHLGPYCFPLVIEGISNGDLPTEGVVTHILPLEKYAEGIELVKRGVD
SLKVVLNPNLT
>tr|B0HB87|B0HB87_YERPE Oxidoreductase, zinc-binding dehydrogenase family protein OS=Yersinia pestis biovar Mediaevalis str. K1973002 GN=YpK1973002_0671 PE=4 SV=1
MSQLPEKMSAVVCHGPQDYRLEHVPTPVPKAKELVIKVKGCGICAGDCKCKNGAKMFWGE
TPWVKPPVVPGHEFYGHIVALGEGTESKYKLGERVIAEQIVPCWDCRYCNSGSYWMCETH
NIYGFQKDVAEGGMAEYMRFSENAIVHKIPESLSHEDAVLIEPMACAIHTVARGDIQLDD
VVVLAGAGPLGLCMVPVARLKTPKKLIVIDTIEERLALAKAFGADVVINPLKEDADKIVK
SLTGGYGCDVYIEATGAPIGVTQGLQMIRKLGRFVEFSVFGQETTVDWSIIGDRKELDIR
GAHLAPYSYEIATDLFERGLVTSKGIVTHSYSLDDWEKAFELADSTNSIKVILVP
>tr|B0HJR9|B0HJR9_YERPE Oxidoreductase, zinc-binding dehydrogenase family OS=Yersinia pestis biovar Antiqua str. B42003004 GN=YpB42003004_3554 PE=3 SV=1
MSHENLKGAQMAEGIPETMRAVVAYGPRDYRFERVPVPTIDAKEILVKVEGCGICAGDTK
AFEGAPSFWGDDKQPAYIKAPMIPGHEFIGHVVGLGADVEGFELGDRVTSEQIVPCWGCR
FCNHGQYWMCEKHDLYGFQSNVNGAMAEYLKFTKEAINYHVPDHLPLEKAILIEPYACAF
HAVQRAKIKLGDVVVLAGSGTLGLGMIGAIKKSGAAKLIVLDLSDDRLALAKKFGADLVL
NPSRDDVNTLIKEMTGGYGCDIYIDATGAQKAVEQGLTLLRKLGTFVEFSVFKDPVTVDW
SIISDRKELDVLGSHLGPYCFPLVIEGISNGDLPTEGVVTHILPLEKYAEGIELVKRGVD
SLKVVLNPNLT
>tr|B0HLP2|B0HLP2_YERPE Oxidoreductase, zinc-binding dehydrogenase family protein OS=Yersinia pestis biovar Antiqua str. B42003004 GN=YpB42003004_0036 PE=4 SV=1
MSQLPEKMSAVVCHGPQDYRLEHVPTPVPKAKELVIKVKGCGICAGDCKCKNGAKMFWGE
TPWVKPPVVPGHEFYGHIVALGEGTESKYKLGERVIAEQIVPCWDCRYCNSGSYWMCETH
NIYGFQKDVAEGGMAEYMRFSENAIVHKIPESLSHEDAVLIEPMACAIHTVARGDIQLDD
VVVLAGAGPLGLCMVQVARLKTPKKLIVIDTIEERLALAKAFGADVVINPLKEDADKIVK
SLTGGYGCDVYIEATGAPIGVTQGLQMIRKLGRFVEFSVFGQETTVDWSIIGDRKELDIR
GAHLAPYSYEIATDLFERGLVTSKGIVTHSYSLDDWEKAFELADSTNSIKVILVP
>tr|B0HPZ7|B0HPZ7_YERPE Oxidoreductase, zinc-binding dehydrogenase family protein OS=Yersinia pestis biovar Antiqua str. E1979001 GN=YpE1979001_1719 PE=4 SV=1
MSQLPEKMSAVVCHGPQDYRLEHVPTPVPKAKELVIKVKGCGICAGDCKCKNGAKMFWGE
TPWVKPPVVPGHEFYGHIVALGEGTESKYKLGERVIAEQIVPCWDCRYCNSGSYWMCETH
NIYGFQKDVAEGGMAEYMRFSENAIVHKIPESLSHEDAVLIEPMACAIHTVARGDIQLDD
VVVLAGAGPLGLCMVPVARLKTPKKLIVIDTIEERLALAKAFGADVVINPLKEDADKIVK
SLTGGYGCDVYIEATGAPIGVTQGLQMIRKLGRFVEFSVFGQETTVDWSIIGDRKELDIR
GAHLAPYSYEIATDLFERGLVTSKGIVTHSYSLDDWEKAFELADSTNSIKVILVP
>tr|B0HV43|B0HV43_YERPE Oxidoreductase, zinc-binding dehydrogenase family OS=Yersinia pestis biovar Antiqua str. E1979001 GN=YpE1979001_2263 PE=3 SV=1
MSHENLKGAQMAEGIPETMRAVVAYGPRDYRFERVPVPTIDAKEILVKVEGCGICAGDTK
AFEGAPSFWGDDKQPAYIKAPMIPGHEFIGHVVGLGADVEGFELGDRVTSEQIVPCWGCR
FCNHGQYWMCEKHDLYGFQSNVNGAMAEYLKFTKEAINYHVPDHLPLEKAILIEPYACAF
HAVQRAKIKLGDVVVLAGSGTLGLGMIGAIKKSGAAKLIVLDLSDDRLALAKKFGADLVL
NPSRDDVNTLIKEMTGGYGCDIYIDATGAQKAVEQGLTLLRKLGTFVEFSVFKDPVTVDW
SIISDRKELDVLGSHLGPYCFPLVIEGISNGDLPTEGVVTHILPLEKYAEGIELVKRGVD
SLKVVLNPNLT
>tr|B0NBX4|B0NBX4_EUBSP Putative uncharacterized protein OS=Clostridium scindens ATCC 35704 GN=CLOSCI_00807 PE=3 SV=1
MRNLPDKMKAIVAYAPGDYRFEMVDTPRAGEGEMILKVEACGICAGDTKAFAGAASFWGF
DGQPKYIKEPMIPGHEFVGKVVEIGPNVKGDWKIGDRICPEQIVPCGECMFCKTGRHWMC
EKHDLFGFQNNVNGGMAEYVKLTKEALPYFVPADMPVEQAALIEPYACSFHCVDRAQVKT
TDVVVQSGVGTLGLGMVGALKQANPKLLIVLDVNDARLKKAKEFGADMVMNPSKEDVVAR
IKELTGGYGCDIYIEASGHPSSVQQGLDCIRKMGRFVEFSVFGQPVTVDWSIISDRKELD
LLGVHLSPFCYDTVIEWIGNGKLPTEGVVTHKFPLEKWEEGFHIAKTGENGALKVILVPD
MED
>tr|B1DIX5|B1DIX5_9BACL Alcohol dehydrogenase GroES domain protein OS=Paenibacillus sp. JDR-2 GN=Pjdr2DRAFT_5076 PE=4 SV=1
MNPVITVPPTMKALVAYGKDDYRFEPSFPTPICGPDDIIIKTEACGVCASDLKCLHGAAM
FWGDENQAPWVKTPFIPGHEFLGTVVQVGGNVREFAVGDRVTADQIVPCETCRFCKRGQY
WMCQPHNILGFQTENNGGMAEYVRYPKTSVIHQVPHAMKLEDAVLIEPYACSKHAVDRAQ
IGCEDIVVISGAGPLGLGMITYARMKNPKKLIVLDLIDSRLDKATEFGADIALNPTKQDV
NQIILDMTEGYGCDIYIEATGHPSSVTQGLNMIRKLGRFVEFSVFGAPTTVDWSIIGDRK
ELDILGSHLSPYCFPFVIENIASGNLKTSGVVTRQFPIEQWEEAFEYASGKHGDFKVVIT
FE
>tr|B1FIE8|B1FIE8_9BURK Alcohol dehydrogenase GroES domain protein OS=Burkholderia ambifaria IOP40-10 GN=BamIOP4010DRAFT_3808 PE=3 SV=1
MTTPEAQPRMTAVVCHGPEDYRVEQVAKPHAGANELVIRIAACGICASDCKCYTGAKMFW
GGPNPWVKAPVIPGHEFFGYVEALGDGAAEHFGVAPGDRVIAEQIVPCGKCRYCKSGQYW
MCEVHNIFGFQREVADGGMAEYMRIPPTAIVHKIPLGVSLEDAAIIEPLSCAIHTVNRGD
LQLDDVVVIAGAGPLGLMMTQVAHLKTPRKLVVIDLLDERLDLARQYGADVTINPTRDDA
REIVRALTDGYGCDVYIETTGAPVGVNQGLELIRKLGRFVEFSVFGEDTTADWSIIGDRK
ELDVRGAHLGPYCYPIAIDLLARGLVTSKGIVTHGFALEDWDDAIRVAKSPESIKVLLKP
AR
>tr|B1G248|B1G248_9BURK Alcohol dehydrogenase GroES domain protein OS=Burkholderia graminis C4D1M GN=BgramDRAFT_3456 PE=3 SV=1
MTNEFTPSDKQDMTAIVCHAPKDYRVEQVAKPRARAHELVIRIAACGICASDCKCHSGAK
MFWGGPSPWVKAPVIPGHEFFGFVQELGEGAAEHFGVKIGDRVIAEQIVPCGKCRYCKSG
QYWMCEVHNIFGFQREVADGGMAEYMRIPPTAIVHKIPDGISLEDAAIIEPLACAIHTVN
RGDVQLDDVVVIAGAGPLGLMMTQVAHLKTPKKLVVIDLVEERLALAREYGADVTINPKQ
DDALAIIHSLTDGYGCDVYIETTGAPVGVNQGMDLIRKLGRFVEFSVFGADTTLDWSVIG
DRKELDVRGAHLGPYCYPIAIDLLARGLVTSKGIVTHGFSLEEWDEAIKVADSLDSIKVL
MKPRA
>tr|B1HCQ0|B1HCQ0_BURPS Oxidoreductase, zinc-binding dehydrogenase family OS=Burkholderia pseudomallei S13 GN=BURPSS13_J0269 PE=4 SV=1
MPQTAEAPPQRAAERGETPALPATMRAVVCHGPQDYRLEQVPVPKPGPDEILTQVERVGI
CMGDIKTFRGAPSFWGDAVQPRYVKPPMIPGHEFVCRVVALGPGAERRGVKAGDRVISEQ
IVPCWSCRFCGHGQYWMCQKHDLYGFQNNVHGAMAEYMIFTKEAIVHRVPDSIPTDEAIL
IEPLSCSLHAADRANVGFDDVVVVAGAGTLGLGIIGAVRLRHPKQLIVLDMKPERAALAR
RMGADDVWNPAEENVIEKIRAITGGYGCDIYIEATGHHRAVGQGLAMLRKLGRFVEFSVF
NDEASVDWSIIGDRKELDVLGSHLGPYMYPRAIEFIASRRIDVRGIVTHTFPLSRFADAF
AVMERGEQSLKVVLDPRG
>tr|B1HIW8|B1HIW8_BURPS Oxidoreductase, zinc-binding dehydrogenase family OS=Burkholderia pseudomallei S13 GN=BURPSS13_P0556 PE=3 SV=1
MTNRNDETQQMTAIVCHAPEDYRVERVAKPRANARELVIRIGACGICASDCKCHAGAKMF
WGGPSPWVKAPVIPGHEFFGYVEALGEGAAEHFGVALGDRVIAEQIVPCGTCRYCKSGQY
WMCEVHHIFGFQREVADGGMAEYMRIPSGAIVHPVPLGISLEDAAIIEPLACAIHTVNRG
DIQLDDVVVIAGAGPLGLMMTQVAKLKTPRRLVVVDPVEARRALARAYGADVTIDPARED
APAIVRALTGGYGCDVYIETTGVPAGVTQGMALIRKLGRFVEFSVFGKDTALDWSIIGDR
KELDVRGAHLGPYCYPVAIDLLARGLVTSKGIVTHGFSLDEWDEAIRVANSLDSIKVLMK
PRG
>tr|B1T640|B1T640_9BURK Alcohol dehydrogenase GroES domain protein OS=Burkholderia ambifaria MEX-5 GN=BamMEX5DRAFT_3256 PE=4 SV=1
MTTPEAQPRMTAVVCHGPEDYRVEQVAKPRAGANELVIRIAACGICASDCKCYTGAKMFW
GGPNPWVKAPVIPGHEFFGYVEALGDGAAAHFGVAPGDRVIAEQIVPCGKCRYCKSGQYW
MCEVHNIFGFQREVADGGMAEYMRIPPTAIVHKIPLGVSLEDAAIIEPLSCAIHTVNRGD
LQLDDVVVIAGAGPLGLMMTQVAHLKTPKKLVVIDLLDERLDLARQYGADVTINPTRDDA
REIVRALTDGYGCDVYIETTGAPVGVNQGLELIRKLGRFVEFSVFGEDTTVDWSIIGDRK
ELDVRGAHLGPYCYPIAIDLLARGLVTSKGIVTHGFALEDWDDAIRVAKSPDSIKVLLKP
AR
>tr|B2GYD0|B2GYD0_BURPS Oxidoreductase, zinc-binding dehydrogenase family OS=Burkholderia pseudomallei 1655 GN=BURPS1655_A1871 PE=4 SV=1
MRRACRLDRARRAHRPRRGGEGRCARPPRRRPPRALDPLHSLHPLHPRAGRRIRPAVFSN
PASQTETMTNRNDETQQMTAIVCHAPEDYRVERVAKPRANARELVIRIGACGICASDCKC
HAGAKMFWGGPSPWVKAPVIPGHEFFGYVEALGEGAAEHFGVALGDRVIAEQIVPCGTCR
YCKSGQYWMCEVHHIFGFQREVADGGMAEYMRIPSGAIVHPVPLGISLEDAAIIEPLACA
IHTVNRGDVQLDDVVVIAGAGPLGLMMTQVAKLKTPRRLVVVDPVEARRALARAYGADVT
IDPAREDAPAIVRALTGGYGCDVYIETTGVPAGVTQGMALIRKLGRFVEFSVFGKDTALD
WSIIGDRKELDVRGAHLGPYCYPVAIDLLARGLVTSKGIVTHGFSLDEWDEAIRVANSLD
SIKVLMKPRG
>tr|B2H5K6|B2H5K6_BURPS Oxidoreductase, zinc-binding dehydrogenase family OS=Burkholderia pseudomallei 1655 GN=BURPS1655_C0373 PE=4 SV=1
MPQTAEAPPQRAAERGETPALPATMRAVVCHGPRDYRLEQVPVPKPGPDEILTQVERVGI
CMGDIKTFRGAPSFWGDAVQPRYVKPPMIPGHEFVCRVVALGPGAERRGVKAGDRVISEQ
IVPCWSCRFCGHGQYWMCQKHDLYGFQNNVHGAMAEYMIFTKEAIVHRVPDSIPTDEAIL
IEPLSCSLHAADRANVGFDDVVVVAGAGTLGLGIIGAVRLRHPKQLIVLDMKPERAALAR
RMGADDVWNPAEENVIEKIRAITGGYGCDIYIEATGHHRAVGQGLAMLRKLGRFVEFSVF
NDEASVDWSIIGDRKELDVLGSHLGPYMYPRAIEFIASRRIDVRGIVTHTFPLSRFADAF
AVMERGEQSLKVVLDPRG
>tr|B3D8S2|B3D8S2_BURM1 L-iditol 2-dehydrogenase OS=Burkholderia multivorans (strain ATCC 17616 / 249) GN=gutB PE=4 SV=1
MTTPEAQPRMTAVVCHGPEDYRVEQVAKPRAGANELVIRIAACGICASDCKCYTGAKMFW
GGPNPWVKAPVIPGHEFFGYVEALGEGAAEHFGVALGDRVIAEQIVPCGKCRYCKSGQYW
MCEVHNIFGFQREVADGGMAEYMRIPPTAIVHRIPLGVSLEDAAIIEPLSCAIHTVNRGD
IQLDDVVVIAGAGPLGLMMTQVAHLKTPKKLVVIDLIDERLELARQYGADVTINPQRDDA
REIVRALTDGYGCDVYIETTGAPVGVNQGLELIRKLGRFVEFSVFGEDATVDWSIIGDRK
ELDVRGAHLGPYCYPIAIDLLARGLVTSKGIVTHGFALEDWDEAIRVAKSPESIKVLLKP
AR
>tr|B5WMI5|B5WMI5_9BURK Alcohol dehydrogenase GroES domain protein OS=Burkholderia sp. H160 GN=BH160DRAFT_4288 PE=4 SV=1
MTTQSDQQNMTAIVCHAPKDYRVEQVQKPRARAHELVIRIAACGICASDCKCHSGAKMFW
GGPSPWVKAPVIPGHEFFGYVEELGEGAAEHFGVQKGERVIAEQIVPCGKCRYCKSGQYW
MCEVHNIFGFQREVADGGMAEYMRIPPTAIVHKIPDGISLEDAAIIEPLACAIHTVNRGD
LQLDDVVVIAGAGPLGLMMTQVAHLKTPKKLVVIDLVEERLALAREYGADVTINPQKDDA
LAIIHSLTDGYGCDVYIETTGAPIGVNQGMDLIRKLGRFVEFSVFGADTTLDWSVIGDRK
ELDVRGAHLGPYCYPIAIDLLARGLVTSKGIVTHGFSLEEWDEAIRIANSLDSIKVLMKP
RA
>tr|B6XAK2|B6XAK2_9ENTR Putative uncharacterized protein OS=Providencia alcalifaciens DSM 30120 GN=PROVALCAL_00350 PE=4 SV=1
MSTLPEKMKAVVCHGPHDYRFEAIKRPTPGFREVVIKVDGCGICAGDCKANDGAQMFWGE
NPWIKAPVVPGHEFYGRVAELGEGSAEKYKLKIGDRILAEQIVPCWECRFCKSGKYWMCE
THDIYGFQKEVADGGMAEYMRFSERAIIHKIPDELSDKDAALIEPMACAIHTVRRGDIDL
NDVVVIAGAGPLGLCMIQVAKLKTPKKLVVIDAIDERLELAKKFGADVVINPLKEDAIKL
VKEMTEGYGCDVYIEATGAPIGVTQGLEMIRKLGRFVEFSVFGKETTVDWSIIGDRKELD
IRGAHLGPYSYEVAIDLFSRGLVCADDIVTHFYSIDDWEEAFVMAKSADSIKVVIKP
>tr|B7BNU4|B7BNU4_9CLOT Putative uncharacterized protein OS=Clostridium hylemonae DSM 15053 GN=CLOHYLEM_02186 PE=4 SV=1
MKENTMKALRMYAPYDFRYEDVPVPEISDDEILVKIDTAGICAGDVKTLHGGIRIWGTGE
EDRYIQAPCIGGHEFFGEVAEKGAGVKDVEIGDRVISEQIVPCNDCEYCRAGNYWMCRQS
DVYGFKDHTQGGFAQYMKFHKNGRNHKIPEQLTREQAVLIEPYACSMHAVERGKIRHSDV
VVISGLGAIGLGMVTIAKTHAPRLLIGLDMRENRLLKAKEFGADIVLNPARTDVAEEIMK
LTQGYGCDVYIEAAGSEQSVDQGLKAIRNLGRFVQFGVFKEKISADWNIIGDTKEIDILG
SHLGPYCYDAVIQGMLDGSIKTDGIVTHTFAMSDWDKAFETAEKSPDAIKVAMRP
>tr|B7BPH0|B7BPH0_9CLOT Putative uncharacterized protein OS=Clostridium hylemonae DSM 15053 GN=CLOHYLEM_02420 PE=4 SV=1
MEETQGKFILMIQKKGALQMQSKMKALVTHGAHDYRLEEVDRPSAGEGEMIIKVEGCGIC
AGDLKAFKGGSVFWGDGSAPPYLEVPAIGGHEFVGYIVEMGPGTDKKKTYGIADTDLKVG
DRVAVEQIAPCGTCRYCKEGRYHLCVPHNVYGFKNYLNGGFAEYARLTKESLVYKIPEDM
PLERALLIEPYACSMHAIDRAAICKDDIVVISGAGCLGLGMITAARKRNPKCLIALDLNE
ERLKKAKEFGCDITIDPNRESLKDKIMELSDGYGCDVYIEATGHPSSVKQGLDIIRKAGR
FIEFSLFLEPVTCDWSVIGDGKELDMYGVSLSYGCFPDTIKGLYTGELMSDGVVSHKFAL
SDYEAAFEQSGKGTDSVKVVFTFE
>tr|B7BPV0|B7BPV0_9CLOT Putative uncharacterized protein OS=Clostridium hylemonae DSM 15053 GN=CLOHYLEM_02550 PE=4 SV=1
MSNLPEKMKAIVAYAPGDYRFEMVDTPRAGEGEMILKVEACGICAGDTKAYAGAASFWGF
DGQAKYIKEPMIPGHEFVGTVVEMGDKVKGNWKIGDRICPEQIVPCGECMFCKTGRHWMC
EKHDLFGFQNNVNGGMAEYVKLTKEAIPYLVPADMPLEQAALIEPYGCSFHCVERAQVTP
RDFVVLSGVGTLGLGMVGALRQANPKCLVVLDMNETRLAKAVEFGADIAMNPAKEDVVAK
IKEMTGGYGCDIYIEATGHPSSVQQGLDAIRKMGRFVEFSVFGQPVTVDWSIISDRKELD
LLGVHLSPFCYDTVIEWIGSGKLPTEGVVTHKFPLEKWEEGFHIAKTGENGAMKVILVPD
MEA
>tr|B7BPV8|B7BPV8_9CLOT Putative uncharacterized protein OS=Clostridium hylemonae DSM 15053 GN=CLOHYLEM_02558 PE=4 SV=1
MANQGRTPKTMKALVAYSKDDYRFEAEYPAPECGPDDIIIKTEACGICAGDLKCSHGAAM
FWGDEVQPSWVKPPFIPGHEFFGRIVEMGENVEGYELGDRIIADQIVPCGKCRFCKDGHY
WMCQPHDMLGFQSYNNGGMAEYVRYPKNCVISRVPEDMSIEQALLVEPYGCSKHAVDRGS
ITNEDIVVISGAGTLGLGMITYARMKNPKQLIVLDMQDARLEKAKEFGADLVFNPGKCDI
DKEIKALTDDYGCDVYIEATGHPSSVIQGLTITRKLGRFVEFSVFGSETTVDWSIIGDRK
ELDILGAHLSPYAYPFVIDNMMKGNLKTKGVVSSTFAIEEWEKAFDYASGKYGDLKVAFT
F
>tr|B7CPP0|B7CPP0_BURPS Oxidoreductase, zinc-binding dehydrogenase family OS=Burkholderia pseudomallei 576 GN=BUC_2233 PE=4 SV=1
MTNRNDETQQMTAIVCHAPEDYRVERVAKPRANARELVIRIGACGICASDCKCHAGAKMF
WGGPSPWVKAPVIPGHEFFGYVEALGEGAAEHFGVALGDRVVAEQIVPCGTCRYCKSGQY
WMCEVHHIFGFQREVADGGMAEYMRIPSGAIVHPVPLGISLEDAAIIEPLACAIHTVNRG
DVQLDDVVVIAGAGPLGLMMTQVAKLKTPRRLVVVDPVEARRALARAYGADVTIDPARED
APAIVRALTGGYGCDVYIETTGVPAGVTQGMALIRKLGRFVEFSVFGKDTALDWSIIGDR
KELDVRGAHLGPYCYPVAIDLLARGLVTSKGIVTHGFSLDEWDEAIRVANSLDSIKVLMK
PRG
>tr|B7CSH8|B7CSH8_BURPS Oxidoreductase, zinc-binding dehydrogenase family OS=Burkholderia pseudomallei 576 GN=BUC_4478 PE=4 SV=1
MPQTAEAPPQRAAERGETPALPATMRAVVCHGPQDYRLEQVPVPKPGPDEILTQVERVGI
CMGDIKTFRGAPSFWGDAVQPRYVKPPMIPGHEFVCRVVALGPGAERRGVKAGDRVISEQ
IVPCWSCRFCGHGQYWMCQKHDLYGFQNNVHGAMAEYMIFTKEAIVHRVPDSIPTDEAIL
IEPLSCSLHAADRANVGFDDVVVVAGAGTLGLGIIGAVRLRHPKQLIVLDMKPERAALAR
RMGADDVWNPAEENVIEKIRAITGGYGCDIYIEATGHHRAVGQGLAMLRKLGRFVEFSVF
NDEASVDWSIIGDRKELDVLGSHLGPYMYPRAIEFIASRRIDVRGIVTHTFPLSRFADAF
AVMERGEQSLKVVLDPRG
>tr|Q2AHX6|Q2AHX6_9FIRM Zinc-containing alcohol dehydrogenase superfamily OS=Halothermothrix orenii H 168 GN=HoreDRAFT_2014 PE=3 SV=1
MVNLPEKMKALVAYAPGDYRFEEVDVPRAGEGEIVVKVEACGICAGDIKAYHGAPSFWGG
EGNPPYIKAPMIPGHEFIGEIVEKGAEVSDDFEIGDRVISEQIVPCWECKFCRTGRYWMC
QKHDVYGFQNNVNGGMAEYMKFPKEAINYKVPKDIPIEKAILIEPYACSKHAVDRANISN
EDVVVLSGAGTLGLGMVGAIKLRNPKSLVVLDLKDDRLELAKKFGADITMNPKKENVVEK
ILEMTDGYGCDIYIEATGHPSSVQQGLEAIRKLGTFVEFSVFGDLVTTDWSIISDRKELD
VLGSHLGPYCYEPVIEWIANGKLPTEGVVTHKFPLEKWKEAFEKAEKGQDSIKVVLVP
>tr|Q4ISK0|Q4ISK0_AZOVI Zinc-containing alcohol dehydrogenase superfamily OS=Azotobacter vinelandii DJ GN=AvinDRAFT_0355 PE=4 SV=1
MTSVAKESISTRRLNNIPKTMKAVMAYAPGDYRLEEVAVPKAGPGEIIAKVEACGICAGD
IKSFGGAPSFWGDETQPAYIKAPMIPGHEFIAHIVELGKGVEGYELGDRVISEQIVPCWN
CRFCKRGHYWMCQKHDLYGFQNNVNGAMAEYIRFTKESINYKVPRDLPIEKAVLIEPYAC
SMHAVQRAQIQFGDVVVLAGAGTLGLGMIGAAKKAGPGKLVVMDLFEDRLELAKKFGADL
VINPAKEDPVARIKEITDGYGCDVYIEATGHPKSVEQGLSMIRNLGRFVEFSVFKDPVTV
DWSIISDRKELDVLGAHLGPYCYPLVIEGIADGSLPTEGVVTHNFPLERFMDGFKLAMSG
KDSLKVILTP
>tr|Q74T72|Q74T72_YERPE Putative zinc-binding dehydrogenase OS=Yersinia pestis GN=gutB PE=4 SV=1
MNAMSLLSVEVSNFTFVGLFKNDNVNIVSIHRVLLLLEELMSQLPEKMSAVVCHGPQDYR
LEHVPTPVPKAKELVIKVKGCGICAGDCKCKNGAKMFWGETPWVKPPVVPGHEFYGHIVA
LGEGTESKYKLGERVIAEQIVPCWDCRYCNSGSYWMCETHNIYGFQKDVAEGGMAEYMRF
SENAIVHKIPESLSHEDAVLIEPMACAIHTVARGDIQLDDVVVLAGAGPLGLCMVQVARL
KTPKKLIVIDTIEERLALAKAFGADVVINPLKEDADKIVKSLTGGYGCDVYIEATGAPIG
VTQGLQMIRKLGRFVEFSVFGQETTVDWSIIGDRKELDIRGAHLAPYSYEIATDLFERGL
VTSKGIVTHSYSLDDWEKAFELADSTNSIKVILVP
>tr|Q8D195|Q8D195_YERPE Putative dehydrogenase (Putative Zinc-binding dehydrogenase) OS=Yersinia pestis GN=tdh2 PE=3 SV=1
MCDKKPLKESSMSHENLKGAQMAEGIPETMRAVVAYGPRDYRFERVPVPTIDAKEILVKV
EGCGICAGDTKAFEGAPSFWGDDKQPAYIKAPMIPGHEFIGHVVGLGADVEGFELGDRVT
SEQIVPCWGCRFCNHGQYWMCEKHDLYGFQSNVNGAMAEYLKFTKEAINYHVPDHLPLEK
AILIEPYACAFHAVQRAKIKLGDVVVLAGSGTLGLGMIGAIKKSGAAKLIVLDLSDDRLA
LAKKFGADLVLNPSRDDVNTLIKEMTGGYGCDIYIDATGAQKAVEQGLTLLRKLGTFVEF
SVFKDPVTVDWSIISDRKELDVLGSHLGPYCFPLVIEGISNGDLPTEGVVTHILPLEKYA
EGIELVKRGVDSLKVVLNPNLT
>tr|A0B1M5|A0B1M5_BURCH Alcohol dehydrogenase GroES domain protein OS=Burkholderia cenocepacia (strain HI2424) GN=Bcen2424_4817 PE=3 SV=1
MTTPEAQPRMTAVVCHGPEDYRVEQVAKPNPGANELVIRIAACGICASDCKCYTGAKMFW
GGPSPWVKAPVIPGHEFFGHVEALGDGAAEHFGVALGDRVIAEQIVPCGKCRYCKSGQYW
MCEVHNIFGFQREVADGGMAEYMRIPPTAIVHKIPLGVSLEDAAIIEPLSCAIHTVNRGD
VQLDDVVVIAGAGPLGLMMTQVAHLKTPKKLVVIDLIDERLELARQYGADVTINPQRDDA
REIVRALTDGYGCDVYIETTGAPVGVNQGLDLIRKLGRFVEFSVFGEDATVDWSIIGDRK
ELDVRGAHLGPYCYPVAIDLLARGLVTSKGIVTHGFALEDWDDAIRVAKSPESIKVLLKP
AR
>tr|A0QXD8|A0QXD8_MYCS2 Arabitol-phosphate dehydrogenase OS=Mycobacterium smegmatis (strain ATCC 700084 / mc(2)155) GN=MSMEG_3265 PE=4 SV=1
MSNQVPEKMQAVVCHGPHDYRLEEVAVPQRKPGEALIRVEAVGICASDLKCYHGAAKFWG
DENRPAWAETMVIPGHEFVGRVVELDDEAAQRWGIAVGDRVVSEQIVPCWECLFCKRGQY
HMCQPHDLYGFKRRTPGAMASYMVYPAEALVHKVSPDIPAQHAAFAEPLSCSLHAVERAQ
ITFEDTVVVAGCGPIGLGMIAGAKAKSPMRVIALDMAPDKLKLAEKCGADLTINIAEQDA
EKIIKDLTGGYGADVYIEGTGHTSAVPQGLNLLRKLGRYVEYGVFGSDVTVDWSIISDDK
ELDVLGAHLGPYCWPAAIKMIESGALPMDEICTHQFPLTEFQKGLDLVASGKESVKVSLI
PA
>tr|A1UG38|A1UG38_MYCSK Alcohol dehydrogenase GroES domain protein OS=Mycobacterium sp. (strain KMS) GN=Mkms_2599 PE=4 SV=1
MSDQIPEKMQAVVCHGPRDYRLEEIAVPQRGPGEALIRVEAVGICASDLKCYHGAAKFWG
DENRPAWAETMVIPGHEFVGTVVELDDDAAQRWGIAVGDRVVSEQIVPCWECRFCKRGQY
HMCQPHDLYGFKRRTPGAMASYMVYPAEALVHKVSKDIKPHHAAFAEPLSCSLHAVERAQ
ITFEDTVVVAGCGPIGLGMIAGARAKNPMHVIALDLAPDKLELAEKCGADITINIAEQDA
VAIVKELTDGYGADVYLEGTGHTSAVPQGLNLLRKLGRYVEYGVFGSDVTVDWSIISDDK
ELDVLGAHLGPYCWPAAIKMIESGILPMDEICTHQLPLTDFQKGLDLVASGKESVKVSLI
PA
>tr|A1UWQ5|A1UWQ5_BURMS Oxidoreductase, zinc-binding dehydrogenase family OS=Burkholderia mallei (strain SAVP1) GN=BMASAVP1_0808 PE=4 SV=1
MPQTAEAPPQRAAERGETPALPATMRAVVCHGPQDYRLEQVPVPKPGPDEILTQVERVGI
CMGDIKTFRGAPSFWGDAVQPRYVKPPMIPGHEFVCRVVALGPGAERRGVKVGDRVISEQ
IVPCWSCRFCGHGQYWMCQKHDLYGFQNNVHGAMAEYMIFTKEAIVHRVPDSIPTDEAIL
IEPLSCSLHAADRANVGFDDVVVVAGAGTLGLGIIGAARLRHPKQLIVLDMKPERAALAR
RMGADDVWNPAEENVIEKIRAITGGYGCDIYIEATGHHRAVGQGLAMLRKLGRFVEFSVF
NDEASVDWSIIGDRKELDVLGSHLGPYMYPRAIEFIASRRIDVRGIVTHTFPLSRFADAF
AVMERGKQSLKVVLDPRG
>tr|A1V412|A1V412_BURMS Oxidoreductase, zinc-binding dehydrogenase family OS=Burkholderia mallei (strain SAVP1) GN=BMASAVP1_A1639 PE=3 SV=1
MTNRNDETQQMTAIVCHAPEDYRVERVAKPRANARELVIRIGACGICASDCKCHAGAKMF
WGGPSPWVKAPVIPGHEFFGYVEALGEGAAEHFGVALGDRVIAEQIVPCGTCRYCKSGQY
WMCEVHHIFGFQREVADGGMAEYMRIPSGAIVHPIPLGISLEDAAIIEPLACAIHTVNRG
DIQLDDVVVIAGAGPLGLMMTQVAKLKTPRRLVVVDPVEARRALARAYGADVTIDPARED
APAIVRALTGGYGCDVYIETTGVPAGVTQGMALIRKLGRFVEFSVFGKDTALDWSIIGDR
KELDVRGAHLGPYCYPVAIDLLARGLVTSKGIVTHGFSLDEWDEAIRVANSLDSIKVLMK
PRG
>tr|A2RYY3|A2RYY3_BURM9 Oxidoreductase, zinc-binding dehydrogenase family OS=Burkholderia mallei (strain NCTC 10229) GN=BMA10229_1099 PE=4 SV=1
MPQTAEAPPQRAAERGETPALPATMRAVVCHGPQDYRLEQVPVPKPGPDEILTQVERVGI
CMGDIKTFRGAPSFWGDAVQPRYVKPPMIPGHEFVCRVVALGPGAERRGVKVGDRVISEQ
IVPCWSCRFCGHGQYWMCQKHDLYGFQNNVHGAMAEYMIFTKEAIVHRVPDSIPTDEAIL
IEPLSCSLHAADRANVGFDDVVVVAGAGTLGLGIIGAARLRHPKQLIVLDMKPERAALAR
RMGADDVWNPAEENVIEKIRAITGGYGCDIYIEATGHHRAVGQGLAMLRKLGRFVEFSVF
NDEASVDWSIIGDRKELDVLGSHLGPYMYPRAIEFIASRRIDVRGIVTHTFPLSRFADAF
AVMERGKQSLKVVLDPRG
>tr|A2S2Y4|A2S2Y4_BURM9 Oxidoreductase, zinc-binding dehydrogenase family OS=Burkholderia mallei (strain NCTC 10229) GN=BMA10229_A0301 PE=3 SV=1
MRRACRLDRARRAHRPRRGGEGRCARPPRRRPPRALDPLHSLHPLHPRAGRRIRPAVFSN
PASQTETMTNRNDETQQMTAIVCHAPEDYRVERVAKPRANARELVIRIGACGICASDCKC
HAGAKMFWGGPSPWVKAPVIPGHEFFGYVEALGEGAAEHFGVALGDRVIAEQIVPCGTCR
YCKSGQYWMCEVHHIFGFQREVADGGMAEYMRIPSGAIVHPIPLGISLEDAAIIEPLACA
IHTVNRGDIQLDDVVVIAGAGPLGLMMTQVAKLKTPRRLVVVDPVEARRALARAYGADVT
IDPAREDAPAIVRALTGGYGCDVYIETTGVPAGVTQGMALIRKLGRFVEFSVFGKDTALD
WSIIGDRKELDVRGAHLGPYCYPVAIDLLARGLVTSKGIVTHGFSLDEWDEAIRVANSLD
SIKVLMKPRG
>tr|A3MG58|A3MG58_BURM7 Oxidoreductase, zinc-binding dehydrogenase family OS=Burkholderia mallei (strain NCTC 10247) GN=BMA10247_A2072 PE=4 SV=1
MPQTAEAPPQRAAERGETPALPATMRAVVCHGPQDYRLEQVPVPKPGPDEILTQVERVGI
CMGDIKTFRGAPSFWGDAVQPRYVKPPMIPGHEFVCRVVALGPGAERRGVKVGDRVISEQ
IVPCWSCRFCGHGQYWMCQKHDLYGFQNNVHGAMAEYMIFTKEAIVHRVPDSIPTDEAIL
IEPLSCSLHAADRANVGFDDVVVVAGAGTLGLGIIGAARLRHPKQLIVLDMKPERAALAR
RMGADDVWNPAEENVIEKIRAITGGYGCDIYIEATGHHRAVGQGLAMLRKLGRFVEFSVF
NDEASVDWSIIGDRKELDVLGSHLGPYMYPRAIEFIASRRIDVRGIVTHTFPLSRFADAF
AVMERGKQSLKVVLDPRG
>tr|A3MJI7|A3MJI7_BURM7 Oxidoreductase, zinc-binding dehydrogenase family OS=Burkholderia mallei (strain NCTC 10247) GN=BMA10247_0860 PE=3 SV=1
MTNRNDETQQMTAIVCHAPEDYRVERVAKPRANARELVIRIGACGICASDCKCHAGAKMF
WGGPSPWVKAPVIPGHEFFGYVEALGEGAAEHFGVALGDRVIAEQIVPCGTCRYCKSGQY
WMCEVHHIFGFQREVADGGMAEYMRIPSGAIVHPIPLGISLEDAAIIEPLACAIHTVNRG
DIQLDDVVVIAGAGPLGLMMTQVAKLKTPRRLVVVDPVEARRALARAYGADVTIDPARED
APAIVRALTGGYGCDVYIETTGVPAGVTQGMALIRKLGRFVEFSVFGKDTALDWSIIGDR
KELDVRGAHLGPYCYPVAIDLLARGLVTSKGIVTHGFSLDEWDEAIRVANSLDSIKVLMK
PRG
>tr|A3N9C5|A3N9C5_BURP6 Oxidoreductase, zinc-binding dehydrogenase family OS=Burkholderia pseudomallei (strain 668) GN=BURPS668_1911 PE=3 SV=1
MTNRNDETQQMTAIVCHAPEDYRVERVAKPRANARELVIRIGACGICASDCKCHAGAKMF
WGGPSPWVKAPVIPGHEFFGYVEALGEGAAEHFGVALGDRVIAEQIVPCGTCRYCKSGQY
WMCEVHHIFGFQREVADGGMAEYMRIPSGAIVHPVPLGISLEDAAIIEPLACAIHTVNRG
DIQLDDVVVIAGAGPLGLMMTQVAKLKTPRRLVVVDPVEARRALARAYGADVTIDPARED
APAIVRALTGGYGCDVYIETTGVPAGVTQGMALIRKLGRFVEFSVFGKDTALDWSIIGDR
KELDVRGAHLGPYCYPVAIDLLARGLVTSKGIVTHGFSLDEWDEAIRVANSLDSIKVLMK
PRG
>tr|A3NGJ4|A3NGJ4_BURP6 Oxidoreductase, zinc-binding dehydrogenase family OS=Burkholderia pseudomallei (strain 668) GN=BURPS668_A0459 PE=4 SV=1
MPQTAEAPPQRAAERGETPALPATMRAVVCHGPRDYRLEQVPVPKPGPDEILTQVERVGI
CMGDIKTFRGAPSFWGDAVQPRYVKPPMIPGHEFVCRVVALGPGAERRGVKAGDRVISEQ
IVPCWSCRFCGHGQYWMCQKHDLYGFQNNVHGAMAEYMIFTKEAIVHRVPDSIPTDEAIL
IEPLSCSLHAADRANVGFDDVVVVAGAGTLGLGIIGAVRLRHPKQLIVLDMKPERAALAR
RMGADDVWNPAEENVIEKIRAITGGYGCDIYIEATGHHRAVGQGLAMLRKLGRFVEFSVF
NDEASVDWSIIGDRKELDVLGSHLGPYMYPRAIEFIASRRIDVRGIVTHTFPLSRFADAF
AVMERGEQSLKVVLDPRG
>tr|A3NV18|A3NV18_BURP0 Oxidoreductase, zinc-binding dehydrogenase family OS=Burkholderia pseudomallei (strain 1106a) GN=BURPS1106A_1924 PE=3 SV=1
MTNRNDETQQMTAIVCHAPEDYRVERVAKPRANARELVIRIGACGICASDCKCHAGAKMF
WGGPSPWVKAPVIPGHEFFGYVEALGEGAAEHFGVALGDRVIAEQIVPCGTCRYCKSGQY
WMCEVHHIFGFQREVADGGMAEYMRIPSGAIVHPVPLGISLEDAAIIEPLACAIHTVNRG
DIQLDDVVVIAGAGPLGLMMTQVAKLKTPRRLVVVDPVEARRALARAYGADVTIDPARED
APAIVRALTGGYGCDVYIETTGVPAGVTQGMALIRKLGRFVEFSVFGKDTALDWSIIGDR
KELDVRGAHLGPYCYPVAIDLLARGLVTSKGIVTHGFSLDEWDEAIRVANSLDSIKVLMK
PRG
>tr|A3P247|A3P247_BURP0 Oxidoreductase, zinc-binding dehydrogenase family OS=Burkholderia pseudomallei (strain 1106a) GN=BURPS1106A_A0364 PE=4 SV=1
MPQTAEAPPQRAAEPGETPALPATMRAVVCHGPRDYRLEQVPVPKPGPDEILTQVERVGI
CMGDIKTFRGAPSFWGDAVQPRYVKPPMIPGHEFVCRVVALGPGAERRGVKVGDRVISEQ
IVPCWSCRFCGHGQYWMCQKHDLYGFQNNVHGAMAEYMIFTKEAIVHRVPDSIPTDEAIL
IEPLSCSLHAADRANVGFDDVVVVAGAGTLGLGIIGAVRLRHPKQLIVLDMKPERAALAR
RMGADDVWNPAEENVIEKIRAITGGYGCDIYIEATGHHRAVGQGLAMLRKLGRFVEFSVF
NDEASVDWSIIGDRKELDVLGSHLGPYMYPRAIEFIASRRIDVRGIVTHTFPLSRFADAF
AVMERGEQSLKVVLDPRG
>tr|A3PZP8|A3PZP8_MYCSJ Alcohol dehydrogenase GroES domain protein OS=Mycobacterium sp. (strain JLS) GN=Mjls_2593 PE=4 SV=1
MSDQIPEKMQAVVCHGPRDYRLEEIAVPQRGPGEALIRVEAVGICASDLKCYHGAAKFWG
DENRPAWAETMVIPGHEFVGTVVELDDDAAQRWGIAVGDRVVSEQIVPCWECRFCKRGQY
HMCQPHDLYGFKRRTPGAMASYMVYPAEALVHKVSKDIKPHHAAFAEPLSCSLHAVERAQ
ITFEDTVVVAGCGPIGLGMIAGARAKNPMHVIALDLAPDKLELAEKCGADITINIAEQDA
VAIVKELTDGYGADVYLEGTGHTSAVPQGLNLLRKLGRYVEYGVFGSDVTVDWSIISDDK
ELDVLGAHLGPYCWPAAIKMIESGILPMDEICTHQLPLTDFQKGLDLVASGKESVKVSLI
PA
>tr|A4TLY5|A4TLY5_YERPP Zinc-binding dehydrogenase OS=Yersinia pestis (strain Pestoides F) GN=YPDSF_1914 PE=4 SV=1
MILNVYVVISIFIMNAMSLLSVEVSNFTFVGLFKNDNVNIVSIHRVLLLLEELMSQLPEK
MSAVVCHGPQDYRLEHVPTPVPKAKELVIKVKGCGICAGDCKCKNGAKMFWGETPWVKPP
VVPGHEFYGHIVALGEGTESKYKLGERVIAEQIVPCWDCRYCNSGSYWMCETHNIYGFQK
DVAEGGMAEYMRFSENAIVHKIPESLSHEDAVLIEPMACAIHTVARGDIQLDDVVVLAGA
GPLGLCMVQVARLKTPKKLIVIDTIEERLALAKAFGADVVINPLKEDADKIVKSLTGGYG
CDVYIEATGAPIGVTQGLQMIRKLGRFVEFSVFGQETTVDWSIIGDRKELDIRGAHLAPY
SYEIATDLFERGLVTSKGIVTHSYSLDDWEKAFELADSTNSIKVILVP
>tr|A4TQ07|A4TQ07_YERPP Zinc-binding dehydrogenase OS=Yersinia pestis (strain Pestoides F) GN=YPDSF_3009 PE=3 SV=1
MSHENLKGAQMAEGIPETMRAVVAYGPRDYRFERVPVPTIDAKEILVKVEGCGICAGDTK
AFEGAPSFWGDDKQPAYIKAPMIPGHEFIGHVVGLGADVEGFELGDRVTSEQIVPCWGCR
FCNHGQYWMCEKHDLYGFQSNVNGAMAEYLKFTKEAINYHVPDHLPLEKAILIEPYACAF
HAVQRAKIKLGDVVVLAGSGTLGLGMIGAIKKSGAAKLIVLDLSDDRLALAKKFGADLVL
NPSRDDVNTLIKEMTGGYGCDIYIDATGAQKAVEQGLTLLRKLGTFVEFSVFKDPVTVDW
SIISDRKELDVLGSHLGPYCFPLVIEGISNGDLPTEGVVTHILPLEKYAEGIELVKRGVD
SLKVVLNPNLT
>tr|A6W9T5|A6W9T5_KINRD Alcohol dehydrogenase zinc-binding domain protein OS=Kineococcus radiotolerans (strain ATCC BAA-149 / DSM 14245 / SRS30216) GN=Krad_2089 PE=4 SV=1
MSAPHTLFCAGRRPDRAAKEQSMAETQTTGKTMQAVIVHGPHDYRLEEVPVPVAGPGEAL
LKVEAVGICASDLKCYHGAAKFWGDENRPAWAETDTVPGHEFTGRIAEIDEEASERWGVV
VGDRIVAEQIVPCWNCRYCNRGDYHMCQPHDMFGFKRRTPGAMAEYLVLPKEALVHKAPD
DLPPWQVAYAEPLSCALHAVERADIRFGDTVVVAGCGPIGLGMIAGAAAKFPQRIIALDA
LPQKLELARKCGADVTLNITEVDVVEEVKKLTGGYGADVYIEGTGHPSAVAQGLNLLRKL
GTFVEYSVFKDPVTVDWSIISDDKELNVLGAHLGQNTWPAALRLIASGRLPLDEICSHQL
PLARFQEGLDLVADSANSVKVSLIP
>tr|A7FGV6|A7FGV6_YERP3 Oxidoreductase, zinc-binding dehydrogenase family protein OS=Yersinia pseudotuberculosis serotype O:1b (strain IP 31758) GN=YpsIP31758_1506 PE=4 SV=1
MILNVYVVISIFIMNAMSLLSVEVSNFTFVGLFKNDNVNIASIHRVLLLLEELMSQLPEK
MSAVVCHGPQDYRLEHVPTPVPKAKELVIKVKGCGICAGDCKCKNGAKMFWGETPWVKPP
VVPGHEFYGHIVALGEGTESKYKIGERVIAEQIVPCWDCRYCNSGSYWMCETHNIYGFQK
DVAEGGMAEYMRFSENAIVHKIPESLSHEDAVLIEPMACAIHTVARGDIQLDDVVVLAGA
GPLGLCMVQVARLKTPKKLIVIDTIEERLALAKAFGADVVINPLKEDADKIVKSLTGGYG
CDVYIEATGAPIGVTQGLQMIRKLGRFVEFSVFGQETTVDWSIIGDRKELDIRGAHLAPY
SYEIATDLFERGLVTSKGIVTHSYSLDDWEKAFELADSTNSIKVILVP
>tr|A7FLW7|A7FLW7_YERP3 Oxidoreductase, zinc-binding dehydrogenase family OS=Yersinia pseudotuberculosis serotype O:1b (strain IP 31758) GN=YpsIP31758_3288 PE=3 SV=1
MSHENLKGAQMAEGIPETMRAVVAYGPRDYRFERVPVPTIDAKEILVKVEGCGICAGDTK
AFEGAPSFWGDDKQPAYIKAPMIPGHEFIGHVVGLGADVEGFELGDRVTSEQIVPCWGCR
FCNHGQYWMCEKHDLYGFQSNVNGAMAEYLKFTKEAINYHVPDHLPLEKAILIEPYACAF
HAVQRAKIKLGDVVVLAGSGTLGLGMIGAIKKSGAAKLIVLDLSDDRLALAKKFGADLVL
NPSRDDVNTLIKEMTGGYGCDIYIDATGAQKAVEQGLTLLRKLGTFVEFSVFKDPVTVDW
SIISDRKELDVLGSHLGPYCFPLVIEGISNGDLPTEGVVTHILPLEKYAEGIELVKRGVD
SLKVVLNPNLT
>tr|A9APE0|A9APE0_BURM1 Alcohol dehydrogenase GroES domain protein OS=Burkholderia multivorans (strain ATCC 17616 / 249) GN=Bmul_3786 PE=3 SV=1
MTETRQLMTTPEAQPRMTAVVCHGPEDYRVEQVAKPRAGANELVIRIAACGICASDCKCY
TGAKMFWGGPNPWVKAPVIPGHEFFGYVEALGEGAAEHFGVALGDRVIAEQIVPCGKCRY
CKSGQYWMCEVHNIFGFQREVADGGMAEYMRIPPTAIVHRIPLGVSLEDAAIIEPLSCAI
HTVNRGDIQLDDVVVIAGAGPLGLMMTQVAHLKTPKKLVVIDLIDERLELARQYGADVTI
NPQRDDAREIVRALTDGYGCDVYIETTGAPVGVNQGLELIRKLGRFVEFSVFGEDATVDW
SIIGDRKELDVRGAHLGPYCYPIAIDLLARGLVTSKGIVTHGFALEDWDEAIRVAKSPES
IKVLLKPAR
>tr|A9C397|A9C397_DELAS Alcohol dehydrogenase GroES domain protein OS=Delftia acidovorans (strain DSM 14801 / SPH-1) GN=Daci_4579 PE=3 SV=1
MQNTLPDAADTNMLAVVCHGPRDYRLERVARPQAGPRELVIRVASCGICAGDCKCWAGAP
RFWGDPEKGRPAYVRPPVIAGHEFWGHVVQVGEGAQEHHGVQLGDRVIAEQIVPCHACRY
CRTGFRWMCEVHDVYGFQGQVADGGMAEYMRLSARAVVHRIPESVAFEDAAITEPLSCAI
HAVNRGDIQLDDVVVIAGAGTLGLLMAQVARLKTPRRLVVMDLSDQRLALARRCGADVTI
NPAREDARAIVHALTDGYGCDVYIETTGAPSGVTQGLDLVRKLGRFVEFSVFGRETTVDW
SIIGEEKELDLRGAHLSAHCYPIAIDLLARGLVTSEGIVTHRYALSEWESAIRVADSMDS
VKVLLLPHAGEAR
>tr|A9R106|A9R106_YERPG Oxidoreductase, zinc-binding dehydrogenase family OS=Yersinia pestis bv. Antiqua (strain Angola) GN=YpAngola_A0951 PE=4 SV=1
MSHENLKGAQMAEGIPETMRAVVAYGPRDYRFERVPVPTIDAKEILVKVEGCGICAGDTK
AFEGAPSFWGDDKQPAYIKAPMIPGHEFIGHVVGLGADVEGFELGDRVTSEQIVPCWGCR
FCNHGQYWMCEKHDLYGFQSNVNGAMAEYLKFTKEAINYHVPDHLPLEKAILIEPYACAF
HAVQRAKIKLGDVVVLAGSGTLGLGMIGAIKKSGAAKLIVLDLSDDRLALAKKFGADLVL
NPSRDDVNTLIKEMTGGYGCDIYIDATGAQKAVEQGLTLLRKLGTFVEFSVFKDPVTVDW
SIISDRKELDVLGSHLGPYCFPLVIEGISNGDLPTEGVVTHILPLEKYAEGIELVKRGVD
SLKVVLNPNLT
>tr|A9R6G7|A9R6G7_YERPG Oxidoreductase, zinc-binding dehydrogenase family protein OS=Yersinia pestis bv. Antiqua (strain Angola) GN=YpAngola_A1762 PE=4 SV=1
MSQLPEKMSAVVCHGPQDYRLEHVPTPVPKAKELVIKVKGCGICAGDCKCKNGAKMFWGE
TPWVKPPVVPGHEFYGHIVALGEGTESKYKLGERVIAEQIVPCWDCRYCNSGSYWMCETH
NIYGFQKDVAEGGMAEYMRFSENAIVHKIPESLSHEDAVLIEPMACAIHTVARGDIQLDD
VVVLAGAGPLGLCMVQVARLKTPKKLIVIDTIEERLALAKAFGADVVINPLKEDADKIVK
SLTGGYGCDVYIEATGAPIGVTQGLQMIRKLGRFVEFSVFGQETTVDWSIIGDRKELDIR
GAHLAPYSYEIATDLFERGLVTSKGIVTHSYSLDDWEKAFELADSTNSIKVILVP
>tr|B1JHA9|B1JHA9_YERPY Alcohol dehydrogenase zinc-binding domain protein OS=Yersinia pseudotuberculosis serotype O:3 (strain YPIII) GN=YPK_1610 PE=4 SV=1
MILNVYVVISIFIMNAMSLLSVEVSNFTFVDLFKNDNVNIVSIHRVLLLLEELMSQLPEK
MSAVVCHGPQDYRLEHVPTPVPKAKELVIKVKGCGICAGDCKCKNGAKMFWGETPWVKPP
VVPGHEFYGHIVALGEGTESKYKIGERVIAEQIVPCWDCRYCNSGSYWMCETHNIYGFQK
DVAEGGMAEYMRFSENAIVHKIPESLSHEDAVLIEPMACAIHTVARGDIQLDDVVVLAGA
GPLGLCMVQVARLKTPKKLIVIDTIEERLALAKAFGADVVINPLKEDADKIVKSLTGGYG
CDVYIEATGAPIGVTQGLQMIRKLGRFVEFSVFGQETTVDWSIIGDRKELDIRGAHLAPY
SYEIATDLFERGLVTSKGIVTHSYSLDDWEKAFELADSTNSIKVILVP
>tr|B1JJE8|B1JJE8_YERPY Alcohol dehydrogenase zinc-binding domain protein OS=Yersinia pseudotuberculosis serotype O:3 (strain YPIII) GN=YPK_3421 PE=3 SV=1
MSHENLKGAQMAEGIPETMRAVVAYGPRDYRFERVPVPTIDAKEILVKVEGCGICAGDTK
AFEGAPSFWGDDKQPAYIKAPMIPGHEFIGHVVGLGADVEGFELGDRVTSEQIVPCWGCR
FCNHGQYWMCEKHDLYGFQSNVNGAMAEYLKFTKEAINYHVPDHLPLEKAILIEPYACAF
HAVQRAKIKLGDVVVLAGSGTLGLGMIGAIKKSGAAKLIVLDLSDDRLALAKKFGADLVL
NPSRDDVNTLIKEMTGGYGCDIYIDATGAQKAVEQGLTLLRKLGTFVEFSVFKDPVTVDW
SIISDRKELDVLGSHLGPYCFPLVIEGISNGDLPTEGVVTHILPLEKYAEGIELVKRGVD
SLKVVLNPNLT
>tr|B1K936|B1K936_BURCC Alcohol dehydrogenase GroES domain protein OS=Burkholderia cenocepacia (strain MC0-3) GN=Bcenmc03_5466 PE=3 SV=1
MTTPEAQPRMTAVVCHGPEDYRVEQVAKPNPGANELVIRIAACGICASDCKCYTGAKMFW
GGPSPWVKAPVIPGHEFFGHVEALGDGAAEHFGVALGDRVIAEQIVPCGKCRYCKSGQYW
MCEVHNIFGFQREVADGGMAEYMRIPPTAIVHKIPLGVSLEDAAIIEPLSCAIHTVNRGD
VQLDDVVVIAGAGPLGLMMTQVAHLKTPKKLVVIDLIDERLELARQYGADVTINPQRDDA
REIVRALTDGYGCDVYIETTGAPVGVNQGLDLIRKLGRFVEFSVFGEDATVDWSIIGDRK
ELDVRGAHLGPYCYPVAIDLLARGLVTSKGIVTHGFALEDWDDAIRVAKSPESIKVLLKP
AR
>tr|B1YY41|B1YY41_BURA4 Alcohol dehydrogenase GroES domain protein OS=Burkholderia ambifaria (strain MC40-6) GN=BamMC406_4721 PE=4 SV=1
MTTPEAQPRMTAVVCHGPEDYRVEQVAKPHAGANELVIRIAACGICASDCKCYTGAKMFW
GGPNPWVKAPVIPGHEFFGYVEALGDGAAEHFGVAPGDRVIAEQIVPCGKCRYCKSGQYW
MCEVHNIFGFQREVADGGMAEYMRIPPTAIVHKIPLGVSLEDAAIIEPLSCAIHTVNRGD
LQLDDVVVIAGAGPLGLMMTQVAHLKTPKKLVVIDLLDERLDLARQYGADVTINPTRDDA
REIVRALTDGYGCDVYIETTGAPVGVNQGLELIRKLGRFVEFSVFGEDATVDWSIIGDRK
ELDVRGAHLGPYCYPIAIDLLARGLVTSKGIVTHGFALEDWDDAIRVAKSAESIKVLLKP
AR
>tr|B2JDR9|B2JDR9_BURP8 Alcohol dehydrogenase GroES domain protein OS=Burkholderia phymatum (strain DSM 17167 / STM815) GN=Bphy_0503 PE=4 SV=1
MTTQDNSKSMTAIVCHAPKDYRVERVTKPQARAHELVIRIAACGICASDCKCHSGAKMFW
GGPSPWVKAPVIPGHEFFGYVEELGEGAAEHFDVKKGDRVIAEQIVPCGKCRYCRSGQYW
MCEVHNIFGFQREVADGGMAEYMRIPPTAIVHKIPDGISLEDAAIIEPLACAIHTVNRGD
IQLDDVVVIAGAGPLGLMMTQVAHLKTPKKLVVIDLVDERLELAREYGADVTINPKNDDA
LAIVKSLTDNYGCDVYIETTGVPAGVNQGMDLIRKLGRFVEFSVFGAETTMDWSIIGDRK
ELDVRGAHLGPYCYPVAIDLLARGLVTSKGIVTHGFSLEEWDEAIKVANSLDSIKVLLKP
AR
>tr|B2K587|B2K587_YERPB Alcohol dehydrogenase zinc-binding domain protein OS=Yersinia pseudotuberculosis serotype IB (strain PB1/+) GN=YPTS_0814 PE=4 SV=1
MSHENLKGAQMAEGIPETMRAVVAYGPRDYRFERVPVPTIDAKEILVKVEGCGICAGDTK
AFEGAPSFWGDDKQPAYIKAPMIPGHEFIGHVVGLGADVEGFELGDRVTSEQIVPCWGCR
FCNHGQYWMCEKHDLYGFQSNVNGAMAEYLKFTKEAINYHVPDHLPLEKAILIEPYACAF
HAVQRAKIKLGDVVVLAGSGTLGLGMIGAIKKSGAAKLIVLDLSDDRLALAKKFGADLVL
NPSRDDVNTLIKEMTGGYGCDIYIDATGAQKAVEQGLTLLRKLGTFVEFSVFKDPVTVDW
SIISDRKELDVLGSHLGPYCFPLVIEGISNGDLPTEGVVTHILPLEKYAEGIELVKRGVD
SLKVVLNPNLT
>tr|B2K7X2|B2K7X2_YERPB Alcohol dehydrogenase zinc-binding domain protein OS=Yersinia pseudotuberculosis serotype IB (strain PB1/+) GN=YPTS_2633 PE=4 SV=1
MILNVYVVISIFIMNAMSLLSVEVSNFTFVGLFKNDNVNIVSIHRVLLLLEELMSQLPEK
MSAVVCHGPQDYRLEHVPTPVPKAKELVIKVKGCGICAGDCKCKNGAKMFWGETPWVKPP
VVPGHEFYGHIVALGEGTESKYKIGERVIAEQIVPCWDCRYCNSGSYWMCETHNIYGFQK
DVAEGGMAEYMRFSENAIVHKIPESLSHEDAVLIEPMACAIHTVARGDIQLDDVVVLAGA
GPLGLCMVQVARLKTPKKLIVIDTIEERLALAKAFGADVVINPLKEDADKIVKSLTGGYG
CDVYIEATGAPIGVTQGLQMIRKLGRFVEFSVFGQETTVDWSIIGDRKELDIRGAHLAPY
SYEIATDLFERGLVTSKGIVTHSYSLDDWEKAFELADSTNSIKVILVP
>tr|B2SY89|B2SY89_BURPP Alcohol dehydrogenase GroES domain protein OS=Burkholderia phytofirmans (strain DSM 17436 / PsJN) GN=Bphyt_3233 PE=4 SV=1
MTTQSTDHDQQNMTAIVCHAPKDYRVEQVSKPRAGAHELVIRIAACGICASDCKCHSGAK
MFWGGPSPWVKAPVIPGHEFFGFVEEIGEGAADHFGVKMGDRVIAEQIVPCGKCRYCKSG
QYWMCEVHNIFGFQREVADGGMAEYMRIPPTAIVHKIPDGISLEDAAIIEPLACAIHTVN
RGEVQLDDVVVIAGAGPLGLMMTQIAHLKTPKKLVVIDLVEERLALAREYGADVTINPKQ
DDALAIIHSLTDGYGCDVYIETTGAPIGVNQGMDLIRKLGRFVEFSVFGADTTLDWSVIG
DRKELDVRGAHLGPYCYPIAIDLLARGLVTSKGIVTHGFSLEEWDEAIKIANSLDSIKVL
LKPRA
>tr|B4EN60|B4EN60_BURCJ Putative zinc-binding dehydrogenase OS=Burkholderia cepacia (strain J2315 / LMG 16656) GN=BceJ2315_54590 PE=4 SV=1
MTTPEAQPRMTAVVCHGPEDYRVEQVAKPNPGVNELVIRIAACGICASDCKCYTGAKMFW
GGPSPWVKAPVIPGHEFFGYVEALGDGAAEHFGVALGDRVIAEQIVPCGKCRYCKSGQYW
MCEVHNIFGFQREVADGGMAEYMRIPPTAIVHRIPLGVSLEDAAIIEPLSCAIHTVNRGD
VQLDDVVVIAGAGPLGLMMTQVAHLKTPKKLVVIDLIDERLELARQYGADVTINPKRDDA
REIVRALTDGYGCDVYIETTGAPVGVNQGLDLIRKLGRFVEFSVFGEDATVDWSIIGDRK
ELDVRGAHLGPYCYPVAIDLLARGLVTSKGIVTHGFALEDWDDAIRVAKSPESIKVLLKP
AR
>tr|Q0B7X2|Q0B7X2_BURCM Alcohol dehydrogenase GroES domain protein OS=Burkholderia ambifaria (strain ATCC BAA-244 / AMMD) GN=Bamb_4198 PE=3 SV=1
MTTPEAQPRMTAVVCHGPEDYRVEQVAKPHAGANELVIRIAACGICASDCKCYTGAKMFW
GGPNPWVKAPVIPGHEFFGYVEALGDGAAEHFGVAPGDRVIAEQIVPCGKCRYCKSGQYW
MCEVHNIFGFQREVADGGMAEYMRIPPTAIVHKIPLGVSLEDAAIIEPLSCAIHTVNRGD
LQLDDVVVIAGAGPLGLMMTQVAHLKTPKKLVVIDLLDERLDLARQYGADVTINPTRDDA
REIVRALTDGYGCDVYIETTGAPVGVNQGLELIRKLGRFVEFSVFGEDTTVDWSIIGDRK
ELDVRGAHLGPYCYPVAIDLLARGLVTSKGIVTHGFALEDWDDAIRIAKSPESIKVLLKP
AR
>tr|Q0WBU3|Q0WBU3_YERPE Putative Zinc-binding dehydrogenase OS=Yersinia pestis GN=ydjJ PE=3 SV=1
MSHENLKGAQMAEGIPETMRAVVAYGPRDYRFERVPVPTIDAKEILVKVEGCGICAGDTK
AFEGAPSFWGDDKQPAYIKAPMIPGHEFIGHVVGLGADVEGFELGDRVTSEQIVPCWGCR
FCNHGQYWMCEKHDLYGFQSNVNGAMAEYLKFTKEAINYHVPDHLPLEKAILIEPYACAF
HAVQRAKIKLGDVVVLAGSGTLGLGMIGAIKKSGAAKLIVLDLSDDRLALAKKFGADLVL
NPSRDDVNTLIKEMTGGYGCDIYIDATGAQKAVEQGLTLLRKLGTFVEFSVFKDPVTVDW
SIISDRKELDVLGSHLGPYCFPLVIEGISNGDLPTEGVVTHILPLEKYAEGIELVKRGVD
SLKVVLNPNLT
>tr|Q1B8X2|Q1B8X2_MYCSS Alcohol dehydrogenase GroES-like protein OS=Mycobacterium sp. (strain MCS) GN=Mmcs_2554 PE=4 SV=1
MSDQIPEKMQAVVCHGPRDYRLEEIAVPQRGPGEALIRVEAVGICASDLKCYHGAAKFWG
DENRPAWAETMVIPGHEFVGTVVELDDDAAQRWGIAVGDRVVSEQIVPCWECRFCKRGQY
HMCQPHDLYGFKRRTPGAMASYMVYPAEALVHKVSKDIKPHHAAFAEPLSCSLHAVERAQ
ITFEDTVVVAGCGPIGLGMIAGARAKNPMHVIALDLAPDKLELAEKCGADITINIAEQDA
VAIVKELTDGYGADVYLEGTGHTSAVPQGLNLLRKLGRYVEYGVFGSDVTVDWSIISDDK
ELDVLGAHLGPYCWPAAIKMIESGILPMDEICTHQLPLTDFQKGLDLVASGKESVKVSLI
PA
>tr|Q1BPL1|Q1BPL1_BURCA Alcohol dehydrogenase GroES-like OS=Burkholderia cenocepacia (strain AU 1054) GN=Bcen_3550 PE=3 SV=1
MTTPEAQPRMTAVVCHGPEDYRVEQVAKPNPGANELVIRIAACGICASDCKCYTGAKMFW
GGPSPWVKAPVIPGHEFFGHVEALGDGAAEHFGVALGDRVIAEQIVPCGKCRYCKSGQYW
MCEVHNIFGFQREVADGGMAEYMRIPPTAIVHKIPLGVSLEDAAIIEPLSCAIHTVNRGD
VQLDDVVVIAGAGPLGLMMTQVAHLKTPKKLVVIDLIDERLELARQYGADVTINPQRDDA
REIVRALTDGYGCDVYIETTGAPVGVNQGLDLIRKLGRFVEFSVFGEDATVDWSIIGDRK
ELDVRGAHLGPYCYPVAIDLLARGLVTSKGIVTHGFALEDWDDAIRVAKSPESIKVLLKP
AR
>tr|Q1C468|Q1C468_YERPA Putative Zinc-binding dehydrogenase OS=Yersinia pestis bv. Antiqua (strain Antiqua) GN=YPA_2792 PE=3 SV=1
MSHENLKGAQMAEGIPETMRAVVAYGPRDYRFERVPVPTIDAKEILVKVEGCGICAGDTK
AFEGAPSFWGDDKQPAYIKAPMIPGHEFIGHVVGLGADVEGFELGDRVTSEQIVPCWGCR
FCNHGQYWMCEKHDLYGFQSNVNGAMAEYLKFTKEAINYHVPDHLPLEKAILIEPYACAF
HAVQRAKIKLGDVVVLAGSGTLGLGMIGAIKKSGAAKLIVLDLSDDRLALAKKFGADLVL
NPSRDDVNTLIKEMTGGYGCDIYIDATGAQKAVEQGLTLLRKLGTFVEFSVFKDPVTVDW
SIISDRKELDVLGSHLGPYCFPLVIEGISNGDLPTEGVVTHILPLEKYAEGIELVKRGVD
SLKVVLNPNLT
>tr|Q1C6F9|Q1C6F9_YERPA Putative zinc-binding dehydrogenase OS=Yersinia pestis bv. Antiqua (strain Antiqua) GN=YPA_1997 PE=4 SV=1
MALGDGGHILQSGSYWMCETHNIYGFQKDVAEGGMAEYMRFSENAIVHKIPESLSHEDAV
LIEPMACAIHTVARGDIQLDDVVVLAGAGPLGLCMVPVARLKTPKKLIVIDTIEERLALA
KAFGADVVINPLKEDADKIVKSLTGGYGCDVYIEATGAPIGVTQGLQMIRKLGRFVEFSV
FGQETTVDWSIIGDRKELDIRGAHLAPYSYEIATDLFERGLVTSKGIVTHSYSLDDWEKA
FELADSTNSIKVILVP
>tr|Q1CHV5|Q1CHV5_YERPN Zinc-binding dehydrogenase OS=Yersinia pestis bv. Antiqua (strain Nepal516) GN=YPN_2096 PE=4 SV=1
MILNVYVVISIFIMNAMSLLSVEVSNFTFVGLFKNDNVNIVSIHRVLLLLEELMSQLPEK
MSAVVCHGPQDYRLEHVPTPVPKAKELVIKVKGCGICAGDCKCKNGAKMFWGETPWVKPP
VVPGHEFYGHIVALGEGTESKYKLGERVIAEQIVPCWDCRYCNSGSYWMCETHNIYGFQK
DVAEGGMAEYMRFSENAIVHKIPESLSHEDAVLIEPMACAIHTVARGDIQLDDVVVLAGA
GPLGLCMVPVARLKTPKKLIVIDTIEERLALAKAFGADVVINPLKEDADKIVKSLTGGYG
CDVYIEATGAPIGVTQGLQMIRKLGRFVEFSVFGQETTVDWSIIGDRKELDIRGAHLAPY
SYEIATDLFERGLVTSKGIVTHSYSLDDWEKAFELADSTNSIKVILVP
>tr|Q1CLQ6|Q1CLQ6_YERPN Zinc-binding dehydrogenase OS=Yersinia pestis bv. Antiqua (strain Nepal516) GN=YPN_0742 PE=3 SV=1
MSHENLKGAQMAEGIPETMRAVVAYGPRDYRFERVPVPTIDAKEILVKVEGCGICAGDTK
AFEGAPSFWGDDKQPAYIKAPMIPGHEFIGHVVGLGADVEGFELGDRVTSEQIVPCWGCR
FCNHGQYWMCEKHDLYGFQSNVNGAMAEYLKFTKEAINYHVPDHLPLEKAILIEPYACAF
HAVQRAKIKLGDVVVLAGSGTLGLGMIGAIKKSGAAKLIVLDLSDDRLALAKKFGADLVL
NPSRDDVNTLIKEMTGGYGCDIYIDATGAQKAVEQGLTLLRKLGTFVEFSVFKDPVTVDW
SIISDRKELDVLGSHLGPYCFPLVIEGISNGDLPTEGVVTHILPLEKYAEGIELVKRGVD
SLKVVLNPNLT
>tr|Q1R0N7|Q1R0N7_CHRSD Alcohol dehydrogenase GroES-like protein OS=Chromohalobacter salexigens (strain DSM 3043 / ATCC BAA-138 / NCIMB 13768) GN=Csal_0359 PE=3 SV=1
MNDTLTPSPDIPQTMRAIVAYAPEDYRLEEVAVPEIGEKEILIKVEACGICAGDLKAYEG
APSFWGDETQPPYIKAPMIPGHEFVGHVVKLGPGVKGFDIGDRVISEQIVPCWDCRFCHR
GQYWMCEKHDVYGFQNNVNGGMAEYMKFPREAINHKLPENVPVENIVLTEPFSCSMHAVE
RAQIQLGDVVVLSGAGTLGLGMIGPAKKSGPAKLVVLDLHGERLELARKFGADVVLNPSE
EDVVQIVKDMTDGYGCDIYIEATGAPKSVEQGLAMLRKLGRFVEFSVFKDPVTVDWSIIS
DRKELDVLGAHLGPYCYPHVIEGIESGDFPTDGVVTHKLPLEDFHKGIELMRHDSSALKV
ILVPGA
>tr|Q2SJ97|Q2SJ97_HAHCH Threonine dehydrogenase and related Zn-dependent dehydrogenase OS=Hahella chejuensis (strain KCTC 2396) GN=HCH_02471 PE=3 SV=1
MSALPEMMTAVVCHAPNDYRLEQRPRPVAGPGELVIKIEACGICGSDCKASSGADMFWCG
DNPWLKAPVIPGHEFYGRVAEMGPGAAERFNVKLGEKVIAEQIVPCERCRFCRSGKYWMC
EVHNIFGFQKDVAEGGMAQYMRVPANAVVHRIPESVSLEDAALIEPMACAIHTVNRADIQ
LDDVVVLAGAGPLGLCMIQVARLKTPKKLVVIDMVDERLELAKDFGADVVLNPARDDIDA
AIKGMTDGYGCDVYIEATGAPAAVTQGLRIIRKLGRFVEFSVFGAETTTDWSVIGDRKEL
DIRGAHLGPYTYPVAIDLFERGLVTSRGIVTHQRKLDDWENAFKLASTADSIKVLLVP
>tr|Q2SVU6|Q2SVU6_BURTA Oxidoreductase, zinc-binding dehydrogenase family OS=Burkholderia thailandensis (strain E264 / ATCC 700388 / DSM 13276 / CIP 106301) GN=BTH_I2432 PE=3 SV=1
MTNRNDDTQQMTAIVCHAPEDYRVERVAKPRANARELVIRIGACGICASDCKCHSGAKMF
WGGPSPWVKAPVIPGHEFFGHVEELGEGAAEHFGVALGDRVIAEQIVPCGNCRYCKSGQY
WMCEVHNIFGFQREVADGGMAEYMRIPSTAIVHRIPLGISLEDAAIIEPLACAIHTVNRG
DIQLDDVVVIAGAGPLGLMMTQVAKLKTPKRLVVIDPVGERLALAREYGADVTIDPTRED
ALAIVHELTGGYGCDVYIETTGVPAGVTQGMSLIRKLGRFVEFSVFGKDTALDWSIIGDR
KELDVRGAHLGPYCYPVAIDLLARGLVTSKGIVTHGFSLEEWDEAIRVANSLGSIKVLMK
PRG
>tr|Q398W0|Q398W0_BURS3 Zinc-containing alcohol dehydrogenase superfamily OS=Burkholderia sp. (strain 383) GN=Bcep18194_B0887 PE=3 SV=1
MTTPEAPPRMTAVVCHGPEDYRVEQVAKPRPGANELVIRIAACGICASDCKCYTGAKMFW
GGPSPWVKAPVIPGHEFFGYVEALGDGAAEHFGVAVGDRVIAEQIVPCGKCRYCKSGQYW
MCEVHNIFGFQREVADGGMAEYMRIPPTAIVHRIPLGVSLEDAAIIEPLSCAIHTVNRGD
VQLDDVVVIAGAGPLGLMMTQVAHLKTPKKLVVIDLIDERLELAREYGADVTINPKRDDA
REIVRSLTDGYGCDVYIETTGAPVGVSQGLDLIRKLGRFVEFSVFGEDATVDWSIIGDRK
ELDVRGAHLGPYCYPIAIDLLARGLVTSKGIVTHDFALEDWDDAIRVAKSPESIKVLLKP
AR
>tr|Q3JHK1|Q3JHK1_BURP1 Oxidoreductase, zinc-binding dehydrogenase family OS=Burkholderia pseudomallei (strain 1710b) GN=BURPS1710b_A1795 PE=4 SV=1
MPQTAEAPPQRAAERGETPALPATMRAVVCHGPRDYRLEQVPVPKPRPDEILTQVERVGI
CMGDIKTFRGAPSFWGDAVQPRYVKPPMIPGHEFVCRVVALGPGAERRGVKAGDRVISEQ
IVPCWSCRFCGHGQYWMCQKHDLYGFQNNVHGAMAEYMIFTKEAIVHRVPDSIPTDEAIL
IEPLSCSLHAADRANVGFDDVVVVAGAGTLGLGIIGAVRLRHPKQLIVLDMKPERAALAR
RMGADDVWNPAEENVIEKIRAITGGYGCDIYIEATGHHRAVGQGLAMLRKLGRFVEFSVF
NDEASVDWSIIGDRKELDVLGSHLGPYMYPRAIEFIASRRIDVRGIVTHTFPLSRFADAF
AVMERGEQSLKVVLDPRG
>tr|Q3JSI6|Q3JSI6_BURP1 Oxidoreductase, zinc-binding dehydrogenase family OS=Burkholderia pseudomallei (strain 1710b) GN=gutB PE=3 SV=1
MRRACRLDRARRAHRPRRGGQERCARPPRALDPLHPLHPRAGRRIRPAVFSNSASQTETM
TNRNDETQQMTAIVCHAPEDYRVERVAKPRANARELVIRIGACGICASDCKCHAGAKMFW
GGPSPWVKAPVIPGHEFFGYVEALGEGAAEHFGVALGDRVIAEQIVPCGTCRYCKSGQYW
MCEVHHIFGFQREVADGGMAEYMRIPSGAIVHPVPLGISLEDAAIIEPLACAIHTVNRGD
IQLDDVVVIAGAGPLGLMMTQVAKLKTPRRLVVVDPVEARRALARAYGADVTIDPAREDA
PAIVRALTGGYGCDVYIETTGVPAGVTQGMALIRKLGRFVEFSVFGKDTALDWSIIGDRK
ELDVRGAHLGPYCYPVAIDLLARGLVTSKGIVTHGFSLDEWDEAIRVANSLDSIKVLMKP
RG
>tr|Q48I66|Q48I66_PSE14 Sorbitol dehydrogenase, putative OS=Pseudomonas syringae pv. phaseolicola (strain 1448A / Race 6) GN=PSPPH_2725 PE=4 SV=1
MQAVVCYGPEDYRLETVDVPTPGPDEILTKVELCGICMGDIKTYRGAPSFWGDAEQPRYV
KPPMIPGHEFVCRVVALGPGAEKRGVQIGDRVISEQIVPCWGCRFCNHGQYWMCQKHDLY
GFQNNVQGAMAQYMIFTKEGIIHKVPDSIAPDEAILIEPLACSLHAAERANVDFDDIVVV
AGAGTLGLGIIGAVRMRNPKKLIVLDMKPERAALALRMGADEVWNPAEVDVLAKIREITG
GYGCDIYIEATGHHKAVNQGLAMLRKLGRFVEFSVFNDEATVDWSIIGDRKELDVLGSHL
GPYMSPRAIDFIGNRKIDMRDVVTHKFPLAEFKEAFAVMERGDKSLKVVLQP
>tr|Q49ZV5|Q49ZV5_STAS1 Putative dehydrogenase OS=Staphylococcus saprophyticus subsp. saprophyticus (strain ATCC 15305 / DSM 20229) GN=SSP0524 PE=4 SV=1
MMSKKNYPETMNAVVAYAPGEYKYETVETPTIEHPKEIVVKVEACGICAGDIKAYGGAPS
FWGDEKQPSYIKAPMIPGHEFIARIVEKGEDVTDFEIGDRVISEQIVPCWNCRFCNRGEY
WMCEKHDLYGFQNNVNGGMAEYMKFTKEAINYKVPEDMPIEKAILIEPYACSLHAIQRAN
IKLGDFVVLSGAGTLGLGMVGAAKKAGAETLVVLDMKDDRLELAKAFGADIVMNPSKVDV
VKEIKDMTEGYGCDTYIEATGHPKSVEQGLSAIRKLGRFVEFSVFGDPVTVDWSIISDRK
ELDLMGSHLGPYCYPLVIDGIQKDDFPTDGVVTHQLPLKDFEEGFELMKKGDQSLKVVLV
P
>tr|Q4ZTB6|Q4ZTB6_PSEU2 Zinc-containing alcohol dehydrogenase superfamily OS=Pseudomonas syringae pv. syringae (strain B728a) GN=Psyr_2567 PE=4 SV=1
MSTVTERTAEQLSPVIPKTMQAVVCHGPEDYRLETVDVPTPGPDEILTKVELCGICMGDI
KTYRGAPSFWGDAEQPRYVKPPMIPGHEFVCRVVALGPGAEKRGVQIGDRVISEQIVPCW
GCRFCNHGQYWMCQKHDLYGFQNNVQGAMAQYMIFTREGIIHKVPDSIAPDEAILIEPLA
CSLHAAERADVDFDDIVVVAGAGTLGLGIIGAVRMRNPKKLIVLDMKPERAALALRMGAD
EVWNPAEVDVLAKIREITDGYGCDIYIEATGHHKAVNQGLAMLRKLGRFVEFSVFNDEAT
VDWSIIGDRKELDVLGSHLGPYMYPRAIDFIGNRKIDMRDVVTHKFPLAQFKEAFAVMER
GDKSLKVVLEP
>tr|Q5WBW3|Q5WBW3_BACSK Zn-dependent alcohol dehydrogenase OS=Bacillus clausii (strain KSM-K16) GN=ABC3614 PE=3 SV=1
MNDSIPKKMKAVVAYGPKDYRLEEVDVPVIEHDKEIIVKVEATGICAGDIKAFDGAPSFW
GDDTQPAYIKAPMIPGHEFIGHVVAKGDGVGDFEIGDRIISEQIVPCWECRFCNRGQYWM
CEKHDLYGFQNNVNGSMAEYMKFTKEAINYKVPADLPIEQAILIEPYACSMHAVQRARIE
LGDIVVLSGAGTLGLGMIGAVKKSGAKTLVVLDLKDERLALAQQFGADVVLNPAKDNVVE
KVKDMTDGYGCDVYIEATGHPASVEQGLSMIRKLGRFVEFSVFKDPVTVDWSIISDRKEL
DVLGSHLGPYCYPLVIEGIANGDLPTEGVVTHELPLERFAEGFELMKNGSNSLKIILKPQ
QA
>tr|Q62AB8|Q62AB8_BURMA Oxidoreductase, zinc-binding dehydrogenase family OS=Burkholderia mallei GN=BMAA1810 PE=4 SV=1
MPQTAEAPPQRAAERGETPALPATMRAVVCHGPQDYRLEQVPVPKPGPDEILTQVERVGI
CMGDIKTFRGAPSFWGDAVQPRYVKPPMIPGHEFVCRVVALGPGAERRGVKVGDRVISEQ
IVPCWSCRFCGHGQYWMCQKHDLYGFQNNVHGAMAEYMIFTKEAIVHRVPDSIPTDEAIL
IEPLSCSLHAADRANVGFDDVVVVAGAGTLGLGIIGAARLRHPKQLIVLDMKPERAALAR
RMGADDVWNPAEENVIEKIRAITGGYGCDIYIEATGHHRAVGQGLAMLRKLGRFVEFSVF
NDEASVDWSIIGDRKELDVLGSHLGPYMYPRAIEFIASRRIDVRGIVTHTFPLSRFADAF
AVMERGKQSLKVVLDPRG
>tr|Q62K93|Q62K93_BURMA Oxidoreductase, zinc-binding dehydrogenase family OS=Burkholderia mallei GN=BMA1195 PE=3 SV=1
MTAIVCHAPEDYRVERVAKPRANARELVIRIGACGICASDCKCHAGAKMFWGGPSPWVKA
PVIPGHEFFGYVEALGEGAAEHFGVALGDRVIAEQIVPCGTCRYCKSGQYWMCEVHHIFG
FQREVADGGMAEYMRIPSGAIVHPIPLGISLEDAAIIEPLACAIHTVNRGDIQLDDVVVI
AGAGPLGLMMTQVAKLKTPRRLVVVDPVEARRALARAYGADVTIDPAREDAPAIVRALTG
GYGCDVYIETTGVPAGVTQGMALIRKLGRFVEFSVFGKDTALDWSIIGDRKELDVRGAHL
GPYCYPVAIDLLARGLVTSKGIVTHGFSLDEWDEAIRVANSLDSIKVLMKPRG
>tr|Q63NP1|Q63NP1_BURPS Putative dehydrogenase OS=Burkholderia pseudomallei GN=BPSS0259 PE=4 SV=1
MPQTAEAPPQRAAERGETPALPATMRAVVCHGPQDYRLEQVPVPKPGPDEILTQVERVGI
CMGDIKTFRGAPSFWGDAVQPRYVKPPMIPGHEFVCRVVALGPGAERRGVKAGDRVISEQ
IVPCWSCRFCGHGQYWMCQKHDLYGFQNNVHGAMAEYMIFTKEAIVHRVPDSIPTDEAIL
IEPLSCSLHAADRANVGFDDVVVVAGAGTLGLGIIGAVRLRHPKQLIVLDMKPERAALAR
RMGADDVWNPAEENVIEKIRAITGGYGCDIYIEATGHHRAVGQGLAMLRKLGRFVEFSVF
NDEASVDWSIIGDRKELDVLGSHLGPYMYPRAIEFIASRRIDVRGIVTHTFPLSRFADAF
AVMERGEQSLKVVLDPRG
>tr|Q63U27|Q63U27_BURPS Putative zinc-binding dehydrogenase OS=Burkholderia pseudomallei GN=BPSL1790 PE=3 SV=1
MTNRNDETQQMTAIVCHAPEDYRVERVAKPRANARELVIRIGACGICASDCKCHAGAKMF
WGGPSPWVKAPVIPGHEFFGYVEALGEGAAEHFGVALGDRVIAEQIVPCGTCRYCKSGQY
WMCEVHHIFGFQREVADGGMAEYMRIPSGAIVHPVPLGISLEDAAIIEPLACAIHTVNRG
DIQLDDVVVIAGAGPLGLMMTQVAKLKTPRRLVVVDPVEARRALARAYGADVTIDPARED
APAIVRALTGGYGCDVYIETTGVPAGVTQGMALIRKLGRFVEFSVFGKDTALDWSIIGDR
KELDVRGAHLGPYCYPVAIDLLARGLVTSKGIVTHGFSLDEWDEAIRVANSLDSIKVLMK
PRG
>tr|Q669E9|Q669E9_YERPS Putative sorbitol dehydrogenase OS=Yersinia pseudotuberculosis GN=gutB PE=4 SV=1
MILNVYVVISIFIMNAMSLLSVEVSNFTFVDLFKNDNVNIVSIHRVLLLLEELMSQLPEK
MSAVVCHGPQDYRLEHVPTPVPKAKELVIKVKGCGICAGDCKCKNGAKMFWGETPWVKPP
VVPGHEFYGHIVALGEGTESKYKIGERVIAEQIVPCWDCRYCNSGSYWMCETHNIYGFQK
DVAEGGMAEYMRFSENAIVHKIPESLSHEDAVLIEPMACAIHTVARGDIQLDDVVVLAGA
GPLGLCMVQVARLKTPKKLIVIDTIEERLALAKAFGADVVINPLKEDADKIVKSLTGGYG
CDVYIEATGAPIGVTQGLQMIRKLGRFVEFSVFGQETTVDWSIIGDRKELDIRGAHLAPY
SYEIATDLFERGLVTSKGIVTHSYSLDDWEKAFELADSTNSIKVILVP
>tr|Q66EB3|Q66EB3_YERPS Putative Zinc-binding dehydrogenase OS=Yersinia pseudotuberculosis GN=ydjJ PE=3 SV=1
MSHENLKGAQMAEGIPETMRAVVAYGPRDYRFERVPVPTIDAKEILVKVEGCGICAGDTK
AFEGAPSFWGDDKQPAYIKAPMIPGHEFIGHVVGLGADVEGFELGDRVTSEQIVPCWGCR
FCNHGQYWMCEKHDLYGFQSNVNGAMAEYLKFTKEAINYHVPDHLPLEKAILIEPYACAF
HAVQRAKIKLGDVVVLAGSGTLGLGMIGAIKKSGAAKLIVLDLSDDRLALAKKFGADLVL
NPSRDDVNTLIKEMTGGYGCDIYIDATGAQKAVEQGLTLLRKLGTFVEFSVFKDPVTVDW
SIISDRKELDVLGSHLGPYCFPLVIEGISNGDLPTEGVVTHILPLEKYAEGIELVKRGVD
SLKVVLNPNLT
>tr|Q7CJ60|Q7CJ60_YERPE Putative zinc-binding dehydrogenase OS=Yersinia pestis GN=gutB PE=4 SV=1
MILNVYVVISIFIMNAMSLLSVEVSNFTFVGLFKNDNVNIVSIHRVLLLLEELMSQLPEK
MSAVVCHGPQDYRLEHVPTPVPKAKELVIKVKGCGICAGDCKCKNGAKMFWGETPWVKPP
VVPGHEFYGHIVALGEGTESKYKLGERVIAEQIVPCWDCRYCNSGSYWMCETHNIYGFQK
DVAEGGMAEYMRFSENAIVHKIPESLSHEDAVLIEPMACAIHTVARGDIQLDDVVVLAGA
GPLGLCMVPVARLKTPKKLIVIDTIEERLALAKAFGADVVINPLKEDADKIVKSLTGGYG
CDVYIEATGAPIGVTQGLQMIRKLGRFVEFSVFGQETTVDWSIIGDRKELDIRGAHLAPY
SYEIATDLFERGLVTSKGIVTHSYSLDDWEKAFELADSTNSIKVILVP
