# Supplementary material for: Subdivision of the MDR superfamily of medium-chain dehydrogenases/reductases through iterative hidden Markov model refinement
Source: BMC Bioinformatics. 2010 Oct 27;11:534. doi: 10.1186/1471-2105-11-534 (PMC2976758; doi:10.1186/1471-2105-11-534)
Supplement: Additional file 4 — MDR family alignment figures. Illustrations showing the mafft MSAs from Additional file 3: mdr-sequences. Red sequence identifiers denote sequences from UniProtKB/TrEMBL, while blue correspond to sequences from Swiss-Prot. The position cscores are shown in a bar plot under the MSA. Positions that contain gaps in over 90% of the sequences have been removed from the alignment in order to increase readability. [file 1471-2105-11-534-S4.ZIP › mdr/MDR042.fasta]

>sp|P39400|YJJN_ECOLI Uncharacterized zinc-type alcohol dehydrogenase-like protein yjjN OS=Escherichia coli (strain K12) GN=yjjN PE=3 SV=2
MNVLICQQPKELVWKQREIPIPGDNEALIKIKSVGICGTDIHAWGGNQPFFSYPRVLGHE
ICGEIVGLGKNIADLKNGQQVAVIPYVACQQCPACKSGRTNCCEKISVIGVHQDGGFSEY
LSVPVANILPADGIDPQAAALIEPFAISAHAVRRAAIAPGEQVLVVGAGPIGLGAAAIAK
ADGAQVVVADTSPARREHVATRLELPLLDPSAEDFDAQLRAQFGGSLAQKVIDATGNQHA
MNNTVNLIRHGGTVVFVGLFKGELQFSDPEFHKKETTMMGSRNATPEDFAKVGRLMAEGK
ITADMMLTHRYPFATLAETYERDVINNRELIKGVITF
>tr|A0P0A5|A0P0A5_9RHOB L-iditol 2-dehydrogenase OS=Labrenzia aggregata IAM 12614 GN=SIAM614_30421 PE=4 SV=1
MTLENTKSPAVAQSMVCGTVVEPGVFTLETRDLPDHAPEGWALIDIQAVGICGTDYHILE
GKHPFLNYPRVIGHELSGRIAESTGSWTAGQLVVVNPYLSCNACRACTRGKPNCCSNIEV
LGVHRDGGLCSRIAVPQQNLYPATGLTELQAAMVEFLAIGAHAVRRANLTAEDRVLVTGA
GPIGIGTALFARLSGAEVHLMDMSRARLDQATAKFGFENTHLAGTDILSGPLQDGFDVIF
DATGNAAAIEAGFPLLAHGSRYVLVSVVKETISFSDPEFHKRETQIIGSRNATREDFETV
MSAIREDRIDTGALCTLTLQLEELPNKFSELAKDREGLIKAIVTL
>tr|A2WIZ5|A2WIZ5_9BURK Threonine dehydrogenase OS=Burkholderia dolosa AUO158 GN=BDAG_04797 PE=4 SV=1
MLSVICESPGVLRVQHRDVPVRGRGEVLLRVRRVGICGTDLHIFTGNQPYLEYPRVMGHE
LSAVVAEADPDSGLQPGDAVYVMPYLSCGQCVACRQGKTNCCVNIRVLGVHCDGALAEYL
SVPVRFVHKADGISLDQAAMLEFLAIGAHAVRRADVRPGQRTLVVGAGPIGMAAMIFAKL
RGAVVTCLDTRADRLAFCRQHLGVDADVELGPDAAAHLASLTDGEYFDAVFDATGNLDAM
NRGFEFVAHGGKYTLISIVRGQVAFSRSGVPQAGNDAARESQCDGRGFRDGARRDARVAH
SRSCAEHAPDAARGCAGPAAGAARRRADRREGARRMLSVRRHRAGRTR
>tr|A3I1Q8|A3I1Q8_9SPHI Zn-dependent alcohol dehydrogenase OS=Algoriphagus sp. PR1 GN=ALPR1_08868 PE=4 SV=1
MKVLSCKSPGEFEYLESKMPKLSEGRAIVKIKRIGICGTDLHAFEGTQPFFSYPRTLGHE
LSGEVIEIGESEEIFKGDDVTVIPYFNCGSCIACKKGKPNCCQNISVFGVHEDGGMQEYV
SLPIPSLVKKEGLSLEQLALAEPFAIGAHGVSRAGVKPGHVVLVVGAGPIGLGVLEFARI
AGATVIAMDTNEKRLEFCQKEWNVEHVVKAGNNAFEAIREITKGDFCDSVIDATGSLTAI
NQGFQYIAHGGNYVLVGLQKGEIAFSHPEFHKREATLMSSRNATREDFDQVLDAMASGQF
SVDKYITHRVRFDQVKNDFQSWLNPETGVIKALVEL
>tr|A4AMR5|A4AMR5_9FLAO Zn-dependent alcohol dehydrogenase OS=Flavobacteriales bacterium HTCC2170 GN=FB2170_03350 PE=4 SV=1
MKYIVCEKPGKFLLKEKKAPLGVKGHALLKINKVGICGTDLHAYAGNQAFFTYPRILGHE
LAAEIISIPTNQKGLKAGDKVVIMPYVSCNTCIACRNGKNNCCTNMQVLGIHTDGGMQEK
INVPIELLLKANELTDDEIAIVEPLAIGAHAISRSGLSKDETAVVVGCGPIGLGIMKLAQ
LEGVQIIAIDNNSERLSFAKEIMGIDHTIIANNDTVNEVMKITKGDLATTVFDASGNKLA
LESGIHYMSHGGRYILVGLSKGNLNFVHPEIHAKESTILCSRNATLDDFKHVMTVLKKKQ
FPVSSFITHNVDFTNMIHNFDNWLDPATGVIKATVDF
>tr|A6DPG4|A6DPG4_9BACT Alcohol dehydrogenase GroES-like protein OS=Lentisphaera araneosa HTCC2155 GN=LNTAR_05779 PE=3 SV=1
MKTVVCQEPYKFTMEETEKTPVKEGEVLVKIRRIGICGTDLHAYQGNQAFFEYPRVLGHE
LSGEVTEFGTNADQSKLAIGDNVLIVPYLHCGKCVACRRGNTNCCANMQVIGVHQDGGMC
EYISVPASHVLKVDNLSLDAMALVECLAIGAHAVRRADIQEGDNALVIGAGPIGLATMQF
AKAAGANVIALDLNQERLDFCQADIGVAATVNPTSEDAIEKIKELTNGEFATAVIDATGH
AGSMMGAVEYCSHSANLVYVGLSKDKLSYDHPNIHKRELTIMCSRNATLEDFQHVADCLN
DGRAKSTCMITHTCKFEDMIEEFPAWTKPETGVIKAMVELND
>tr|B0ITD3|B0ITD3_RHILT Alcohol dehydrogenase GroES domain protein OS=Rhizobium leguminosarum bv. trifolii WSM1325 GN=RlegDRAFT_0952 PE=4 SV=1
MKAVLCREPGVLDIVERPSPAAPAAGWVRLAVSHVGICGTDYHIFEGKHPFLEYPRVMGH
EISATVLEAGDGVTIAVGTPVIVNPYLSCGQCIACRQGKPNCCTNIKVLGVHTDGAFCEE
ISVPAENLYAAKGVSLEAAATTEFLAIGAHAVRRSMTGAGARALVIGAGPIGLGAAIFSR
IAGHEVTLLDTSTERLQMASERFGFTSGIVANEATAETVREKTNGDGFDVVFDATGYGPS
MEKAFSFVAHGGALVLVSVVKDDIRFSDPEFHKREMMVIGSRNATRVDFEHVADSIAKGL
VPVDKLITHRTTLADAPRDLARWAHEKNGLIKAVISIGG
>tr|B1DGG3|B1DGG3_9BACL Alcohol dehydrogenase GroES domain protein OS=Paenibacillus sp. JDR-2 GN=Pjdr2DRAFT_4214 PE=4 SV=1
MMKGIVCEQVEQFRYADLEEPVFTPGEAIVSIKRVGICGTDLHAYKGNQPFFTYPRILGH
ELSGLIEQIGDNEEGFKAGDQVSIIPYLHCGKCVACRQGKTNCCTSIQVLGVHADGGMRE
KISVPVTHLLNADGLSLEQAAVVEPFSIGAHAVRRSGLAAGDTVLVIGAGPIGLGIMALA
RHAGANVIAMDVNNERLDFCQEWAKVDHIVNALDAPFVRLEALTGGDYPTIVFDATGNTH
SMSAAVRYAAHGGTLVYVGLVKGYISFDDAEFHKRELTIMGSRNATKEDCQHVLEVIRAG
GIDIDGYVTHLVPFDEMADHFESWLDPANKVIKAMIEWP
>tr|B1EGS9|B1EGS9_9ESCH Zinc-binding dehydrogenase family protein OS=Escherichia albertii TW07627 GN=ESCAB7627_0819 PE=4 SV=1
MKTLICQRPGVMEYEEKDIPVPANNEVLLKIKAVGICGTDIHAFAGRQPFFSYPRVLGHE
ICAEAVSRGSQCQTAQSGQRYSVIPCIPCGECAACREEKTNCCEHVSLYGVHQDGGFCEY
LAVREDNLVPLPDEVSDSAGALVECFAIGAHAVRRAEIKTEQNVLVIGAGPIGLATAAIA
RAKGAHVVVADIDSQRRQHVVGNLAINAFDPTQEDFIPALREAFGGELACVLLDATGNKA
SMSQDVNLIRHGGKIVFIGLYIGELVIDDPTFHKKETTLLSSRNATREDFVLVIELMRSN
KIHENLMKNQQFNFFRVGEDYQRNVVENKNMVKGVITF
>tr|B1EMW2|B1EMW2_9ESCH Oxidoreductase, zinc-binding dehydrogenase family OS=Escherichia albertii TW07627 GN=ESCAB7627_3317 PE=3 SV=1
MSTMNVLICQKPKELVWKQREIPIPGDTEALIKIKSVGICGTDIHAWGGNQPFFNYPRVL
GHEICGEIVGLGKNIHDLKNGQQVAVIPYVACQECPACKSGRTNCCEKISVIGVHQDGGF
SEYLSVPVANILPADGIDPQAAALIEPFAISAHAVRRAAIAPGEQVLVVGAGPIGLGAAA
IAKADGAQVVVADTSPTRREHVATYLELPVLDPSAEDFDAQLRKQFGGSLAQKVIDATGN
QHAMNNTVNLIRHGGTVVFVGLFKGELQFSDPEFHKKETTMMGSRNATPEDFAKVGRLMA
EGKITAGMMLTHCYPFATLAETYERDVINNRELIKGVITF
>tr|B1G835|B1G835_9BURK Alcohol dehydrogenase GroES domain protein OS=Burkholderia graminis C4D1M GN=BgramDRAFT_5530 PE=4 SV=1
MLSVICESPGVLRREDREPPHRAEGEVLLRVSRVGICGTDMHIYSGNQPYLQYPRVMGHE
LSAIVAEADANAHVVPGDAVYVMPYLSCGSCIACRQGKTNCCVNIKVLGVHRDGALTEFL
SVPAQFVHKAEGVTLDQAAMLEFLAIGAHAVRRADVSAGQRVLVVGAGPIGMAAMLFANL
RGAQVTCLDTREDRLAFCREHVGVSAVQIGPNDVDELAAMTGGEFFDVVFDATGNINAMN
RGFQFIAHGGKYVLISIVPGEVTFSDPEFHKREATLLGSRNATAEDFETVLEAMRAGRIP
DKALNTHRMSLSDVPTEFPKLMEPGQTVVKALVEC
>tr|B1T048|B1T048_9BURK Alcohol dehydrogenase GroES domain protein OS=Burkholderia ambifaria MEX-5 GN=BamMEX5DRAFT_1164 PE=4 SV=1
MLSIICESPGVLRHENRAPPSRADGEILLRVQRVGICGTDMHIYSGNQPYLQYPRVMGHE
LSAIVAEADPGAHVAPGDAVYVMPYLSCGQCIACRQGKTNCCVNIKVLGVHRDGALTEYL
SVPAQFVHKAEGVTLDQAAMIEFLAIGAHAVRRAAVSAGQRILVVGAGPIGMAAMLFAKL
RGAHVTCLDTRADRLGFCREHFAVSTVQTGPNDVDELSTMTNGEFFDVVFDATGNVKAMN
RGFEFIAHGGKYVLISIVPGEITFSDPEFHKREATLLGSRNATAEDFETVLDAMRAGRIP
DKALNTHRMSLSDVPVEFPKLMEPGQTVVKALVEC
>tr|B2N0E5|B2N0E5_ECOLX Oxidoreductase, zinc-binding dehydrogenase family OS=Escherichia coli 53638 GN=Ec53638_1418 PE=4 SV=1
MSTMNVLICQQPKELVWKQREIPIPGDNEALIKIKSVGICGTDIHAWGGNQPFFSYPRVL
GHEICGEVVGLGKNIADLKNGQQVAVIPYVACQQCPACKSGRTNCCEKISVIGVHQDGGF
SEYLSVPVANILPADGIDPQAAALIEPFAISAHAVRRAAIAPGEQVLVVGAGPIGLGAAA
IAKADGAQVVVADTSPARREHVATRLELPVLDPSAEDFDAQLRAQFGGSLAQKVIDATGN
QHAMNNTVNLIRHGGTVVFVGLFKGELQFSDPEFHKKETTMMGSRNATPEDFAKVGRLMA
EGKITADMMLTHRYPFATLAETYERDVINNRELIKGVITF
>tr|B2NPG0|B2NPG0_ECO57 Oxidoreductase, zinc-binding dehydrogenase family OS=Escherichia coli O157:H7 str. EC4196 GN=ECH7EC4196_0973 PE=4 SV=1
MSTMNVLICQQPKELVWKQREIPIPGDNEALIKIKSVGICGTDIHAWGGNQPFFSYPRVL
GHEICGEIVGLGKNIADLKNGQQVAVIPYVACQQCPACKSGRTNCCEKISVIGVHQDGGF
SEYLSVPVANILPADGIDPQAAALIEPFAISAHAVRRAAIAPGEQVLVVGAGPIGLGAAA
IAKADGAQVVVADTSPARREHVATRLELPVLDPSAEDFDAQLRAQFGGSLAQKVIDATGN
QHAMNNTVNLIRHGGTVVFVGLFKGELQFSDPEFHKKETTMMGSRNATPEDFAKVGRLMA
EGKITAGMMLTHRYPFATLAETYERDVINNRELIKGVITF
>tr|B2P680|B2P680_ECO57 Oxidoreductase, zinc-binding dehydrogenase family OS=Escherichia coli O157:H7 str. EC4113 GN=ECH7EC4113_5451 PE=4 SV=1
MSTMNVLICQQPKELVWKQREIPIPGDNEALIKIKSVGICGTDIHAWGGNQPFFSYPRVL
GHEICGEIVGLGKNIADLKNGQQVAVIPYVACQQCPACKSGRTNCCEKISVIGVHQDGGF
SEYLSVPVANILPADGIDPQAAALIEPFAISAHAVRRAAIAPGEQVLVVGAGPIGLGAAA
IAKADGAQVVVADTSPARREHVATRLELPVLDPSAEDFDAQLRAQFGGSLAQKVIDATGN
QHAMNNTVNLIRHGGTVVFVGLFKGELQFSDPEFHKKETTMMGSRNATPEDFAKVGRLMA
EGKITAGMMLTHRYPFATLAETYERDVINNRELIKGVITF
>tr|B2PM84|B2PM84_ECO57 Oxidoreductase, zinc-binding dehydrogenase family OS=Escherichia coli O157:H7 str. EC4076 GN=ECH7EC4076_4119 PE=4 SV=1
MSTMNVLICQQPKELVWKQREIPIPGDNEALIKIKSVGICGTDIHAWGGNQPFFSYPRVL
GHEICGEIVGLGKNIADLKNGQQVAVIPYVACQQCPACKSGRTNCCEKISVIGVHQDGGF
SEYLSVPVANILPADGIDPQAAALIEPFAISAHAVRRAAIAPGEQVLVVGAGPIGLGAAA
IAKADGAQVVVADTSPARREHVATRLELPVLDPSAEDFDAQLRAQFGGSLAQKVIDATGN
QHAMNNTVNLIRHGGTVVFVGLFKGELQFSDPEFHKKETTMMGSRNATPEDFAKVGRLMA
EGKITAGMMLTHRYPFATLAETYERDVINNRELIKGVITF
>tr|B3A5G6|B3A5G6_ECO57 Oxidoreductase, zinc-binding dehydrogenase family OS=Escherichia coli O157:H7 str. EC4401 GN=ECH7EC4401_4358 PE=4 SV=1
MSTMNVLICQQPKELVWKQREIPIPGDNEALIKIKSVGICGTDIHAWGGNQPFFSYPRVL
GHEICGEIVGLGKNIADLKNGQQVAVIPYVACQQCPACKSGRTNCCEKISVIGVHQDGGF
SEYLSVPVANILPADGIDPQAAALIEPFAISAHAVRRAAIAPGEQVLVVGAGPIGLGAAA
IAKADGAQVVVADTSPARREHVATRLELPVLDPSAEDFDAQLRAQFGGSLAQKVIDATGN
QHAMNNTVNLIRHGGTVVFVGLFKGELQFSDPEFHKKETTMMGSRNATPEDFAKVGRLMA
EGKITAGMMLTHRYPFATLAETYERDVINNRELIKGVITF
>tr|B3AI09|B3AI09_ECO57 Oxidoreductase, zinc-binding dehydrogenase family OS=Escherichia coli O157:H7 str. EC4486 GN=ECH7EC4486_2083 PE=4 SV=1
MSTMNVLICQQPKELVWKQREIPIPGDNEALIKIKSVGICGTDIHAWGGNQPFFSYPRVL
GHEICGEIVGLGKNIADLKNGQQVAVIPYVACQQCPACKSGRTNCCEKISVIGVHQDGGF
SEYLSVPVANILPADGIDPQAAALIEPFAISAHAVRRAAIAPGEQVLVVGAGPIGLGAAA
IAKADGAQVVVADTSPARREHVATRLELPVLDPSAEDFDAQLRAQFGGSLAQKVIDATGN
QHAMNNTVNLIRHGGTVVFVGLFKGELQFSDPEFHKKETTMMGSRNATPEDFAKVGRLMA
EGKITAGMMLTHRYPFATLAETYERDVINNRELIKGVITF
>tr|B3BBL2|B3BBL2_ECO57 Oxidoreductase, zinc-binding dehydrogenase family OS=Escherichia coli O157:H7 str. EC869 GN=ECH7EC869_5355 PE=4 SV=1
MSTMNVLICQQPKELVWKQREIPIPGDNEALIKIKSVGICGTDIHAWGGNQPFFSYPRVL
GHEICGEIVGLGKNIADLKNGQQVAVIPYVACQQCPACKSGRTNCCEKISVIGVHQDGGF
SEYLSVPVANILPADGIDPQAAALIEPFAISAHAVRRAAIAPGEQVLVVGAGPIGLGAAA
IAKADGAQVVVADTSPARREHVATRLELPVLDPSAEDFDAQLRAQFGGSLAQKVIDATGN
QHAMNNTVNLIRHGGTVVFVGLFKGELQFSDPEFHKKETTMMGSRNATPEDFAKVGRLMA
EGKITAGMMLTHRYPFATLAETYERDVINNRELIKGVITF
>tr|B3BSR7|B3BSR7_ECO57 Oxidoreductase, zinc-binding dehydrogenase family OS=Escherichia coli O157:H7 str. EC508 GN=ECH7EC508_2517 PE=4 SV=1
MSTMNVLICQQPKELVWKQREIPIPGDNEALIKIKSVGICGTDIHAWGGNQPFFSYPRVL
GHEICGEIVGLGKNIADLKNGQQVAVIPYVACQQCPACKSGRTNCCEKISVIGVHQDGGF
SEYLSVPVANILPADGIDPQAAALIEPFAISAHAVRRAAIAPGEQVLVVGAGPIGLGAAA
IAKADGAQVVVADTSPARREHVATRLELPVLDPSAEDFDAQLRAQFGGSLAQKVIDATGN
QHAMNNTVNLIRHGGTVVFVGLFKGELQFSDPEFHKKETTMMGSRNATPEDFAKVGRLMA
EGKITAGMMLTHRYPFATLAETYERDVINNRELIKGVITF
>tr|B3HIU7|B3HIU7_ECOLX Oxidoreductase, zinc-binding dehydrogenase family OS=Escherichia coli B7A GN=EcB7A_2300 PE=4 SV=1
MSTMNVLICQQPKELVWKQREIPIPGDNEALIKIKSVGICGTDIHAWGGNQPFFSYPRVL
GHEICGEIVGLGKNIADLKNGQQVAVIPYVACQQCPACKSGRTNCCEKISVIGVHQDGGF
SEYLSVPVANILPADGIDPQAAALIEPFAISAHAVRRAAIAPGEQVLVVGAGPIGLGAAA
IAKTDGAQVVVADTSPARREHVATRLELPLLDPSAEDFDAQLRAQFGGSLAQKVIDATGN
QHAMNNTVNLIRHGGTVVFVGLFKGELQFSDPEFHKKETTMMGSRNATPEDFAKVGRLMA
EGKITADMMLTHRYPFATLAETYERDVINNRELIKGVITF
>tr|B3HMZ4|B3HMZ4_ECOLX Oxidoreductase, zinc-binding dehydrogenase family OS=Escherichia coli F11 GN=EcF11_0598 PE=4 SV=1
MSTMKVLICQEIKNLVWEVRERPVPGDNEALIKIKTVGICGTDIHAWAGNQPFFSYPRVL
GHEICGEIIESGKNIHNFNIGQQVAVIPYISCQQCPACKSGRTNCCEKISVIGVHQDGGF
SEYLSVPVANILPADGIDPQAAALIEPFAISAHAVRRAAIAPSEQVLVVGAGPIGLGAAA
IAKADGAQVVVADTSPARREHVATRLELPVLDPSAEDFDAQLRAQFGGSLAQKVIDATGN
QHAMNNTVNLIRHGGTVVFVGLFKGELQFSDLEFHKKETTMMGSRNATPEDFAKVGRLMA
EGKITADMMLTHRYPFATLAETYERDVINNRELIKGVITF
>tr|B3HTE9|B3HTE9_ECOLX Zinc-binding dehydrogenase family protein OS=Escherichia coli F11 GN=EcF11_2132 PE=4 SV=1
MKTLICQQPGVMEYVEKDIPTPADNEVLLKIKAVGICGTDIHAFAGRQPFFSYPRVLGHE
ICAEAVSRGSQCQTAQSGQRYSVIPCIPCGECAACREEKTNCCERVSLYGVHQDGGFSEY
LAVREDNLVPLPDEVSDSAGALVECFAIGAHAVRRAEIKAEQNVLVIGAGPIGLATAAIA
RAKGAHVIVADIDCQRRQHVVDHLAINAFNPTQEDFIAALREAFGGELACVVLDATGNKA
SMSHDVNLIRHGGKIVFIDLYIGELVIDDPTFHKKETTLLSSRNATREDFALVIELMRSN
KIHENLMKNQAFNFFSVGEDYQRNVVENKNMVKGVITF
>tr|B3IN34|B3IN34_ECOLX Oxidoreductase, zinc-binding dehydrogenase family OS=Escherichia coli E110019 GN=EcE110019_2135 PE=4 SV=1
MSTMNVLICQQPKELVWKQREIPIPGDNEALIKIKSVGICGTDIHAWGGNQPFFSYPRVL
GHEICGEIVGLGKNIADLKNGQQVAVIPYVACQQCPACKSGRTNCCEKISVIGVHQDGGF
SEYLSVPVANILPADGIDPQAAALIEPFAISAHAVRRAAIAPGEQVLVVGAGPIGLGAAA
IAKADGAQVVVADTSPARREHVATRLELPLLDPSAEDFDAQLRAQFGGSLAQKVIDATGN
QHAMNNTVNLIRHGGTVVFVGLFKGELQFSDPEFHKKETTMMGSRNATPEDFAKVGRLMA
EGKITADMMLTHRYPFATLAETYERDVINNRELIKGVITF
>tr|B3KC05|B3KC05_9BACI Alcohol dehydrogenase GroES domain protein OS=Geobacillus sp. Y412MC10 GN=GYMC10DRAFT_3123 PE=4 SV=1
MKGIVCQEIGKFQYREDLPEPLLLEGEAIVRIKRIGICGTDLHAFRGNQPFFTYPRILGH
ELSGIIEQVGTNEEGLKPGDTVCVIPYIHCGECMPCLRGKTNCCRSLKVMGVHIDGGMRE
RISVPTRHLMRAEGLTLDQAALVEPLAIGAHGVKRANVTPKDTVLVIGAGPIGLGIMVFA
KALGATVIAMDMNADRLAFCKTWAKVDHVIQVGDELSDLSALTDGEFPSIVLDATGNQSS
MTNAFNMVAHGGTLVYVGLIQGDISFRDPEFHKRELTLMGSRNATRDDFHDVMKRISEGG
MDVDPYITHRCRFDDLIQEFQGWLRPSAKVIKAMVEL
>tr|B3WIC7|B3WIC7_ECOLX Oxidoreductase, zinc-binding dehydrogenase family OS=Escherichia coli B171 GN=EcB171_2701 PE=4 SV=1
MSTMNVLICQQPKELVWKQREIPIPGDNEALIKIKSVGICGTDIHAWGGNQPFFSYPRVL
GHEICGEIVGLGKNIADLKNGQQVAVIPYVACQQCPACKSGRTNCCEKISVIGVHQDGGF
SEYLSVPVANILPADGIDPQAAALIEPFAISAHAVRRAAIAPGEQVLVVGAGPIGLGAAA
IAKADGAQVVVADTSPARREHVATRLELPLLDPSAEDFDAQLRAQFGGSLAQKVIDATGN
QHAMNNTVNLIRHGGTVVFVGLFKGELQFSDPEFHKKETTMMGSRNATPEDFAKVGRLMA
EGKITADMMLTHRYPFATLAETYERDVINNRELIKGVITF
>tr|B3X621|B3X621_SHIDY Oxidoreductase, zinc-binding dehydrogenase family OS=Shigella dysenteriae 1012 GN=Sd1012_3144 PE=4 SV=1
MSTMNVLICQQPKELVWKQREIPIPGDNEALIKIKSVGICGTDIHAWGGNQPFFSYPRVL
GHEICGEIVGLGKNIADLKNGQQVAVIPYVACQQCPACKSGRTNCCEKISVIGVHQDGGF
SEYLSVPVANILPADGIDSQAAALIEPFAISAHAVRRAAIAPGEQVLVVGAGPIGLGAAA
IAKADGAQVVVADTSPARREHVATRLELLVLDPSAEDFDAQLRAQFGGSLAQKVIDATGN
QHAMNNTVNLIRHGGTVVFVGLFKGELRFSDPEFHKKETTMMGSRNATPEDFAKVGRLMA
EGKITADMMLTHSYPFATLAETYERDVINNRELIKGVITF
>tr|B3XDU7|B3XDU7_ECOLX Oxidoreductase, zinc-binding dehydrogenase family OS=Escherichia coli 101-1 GN=EC1011_0107 PE=4 SV=1
MSTMNVLICQQPKELVWKQREIPIPGDNEALIKIKSVGICGTDIHAWGGNQPFFSYPRVL
GHEICGEIVGLGKNIADLKNGQQVAVIPYVACQQCPACKSGRTNCCEKISVIGVHQDGGF
SEYLSVPVANILPADGIDPQAAALIEPFAISAHAVRRAAIAPGEQVLVVGAGPIGLGAAA
IAKADGAQVVVADTSPARREHVATRLELPVLDPSAEDFDAQLRAQFGGSLAQKVIDATGN
QHAMNNTVNLIRHGGTVVFVGLFKGELQFSDPEFHKKETTMMGSRNATPEDFAKVGRLMA
EGKITADMMLTHRYPFATLAETYERDVINNRELIKGVITF
>tr|B3YKW8|B3YKW8_SALET Putative uncharacterized protein OS=Salmonella enterica subsp. enterica serovar Kentucky str. CVM29188 GN=SeKA_A2638 PE=4 SV=1
MKTLICNNPGNIEYIERDIPHLKDDEVLLKIKAVGICGTDIHAFAGRQPFFAYPRVLGHE
ICGVAEMLGKSCSTAKVGQRYSVIPCIPCGACAACREGKTNCCENVSLYGVHQDGGFSEY
LAVREQNLVELSDNLTDSAGALVECFAISAHAVRRADVKPQQNIVVVGAGPIGLAAAAIA
KAKGARVAVADIDAERRRLVAEKVGVATLDPSSDDYIDALKACFSGELAGTVLDATGNKS
SMSRAVDLIRHGGKIVFIGLYIGELVIDDPTFHKKETTLLSSRNATREDFECVIELMAQG
AISETMMKNQEFDFYTFGNQYQKNVVENKKLVKGVIKF
>tr|B4A1P7|B4A1P7_SALNE Putative uncharacterized protein OS=Salmonella enterica subsp. enterica serovar Newport str. SL317 GN=SNSL317_A3924 PE=4 SV=1
MKTLICNNPGNIEYIERDIPHLKDDEVLLKIKAVGICGTDIHAFAGRQPFFAYPRVLGHE
ICGVAEMLGKSCSTAKVGQRYSVIPCIPCGACAACREGKTNCCENVSLYGVHQDGGFSEY
LAVREQNLVELSDNLTDSAGALVECFAISAHAVRRADVKPQQNIVVVGAGPIGLAAAAIA
KAKGARVAVADIDAERRRLVAEKVGVATLDPSSDDYIDALKACFSGELAGTVLDATGNKS
SMSRAVDLIRHGGKIVFIGLYIGELVIDDPTFHKKETTLLSSRNATREDFECVIELMAQG
AISETMMKNQEFDFYTFGNQYQKNVVENKKLVKGVIKF
>tr|B4D5X9|B4D5X9_9BACT Alcohol dehydrogenase GroES domain protein OS=Chthoniobacter flavus Ellin428 GN=CfE428DRAFT_4318 PE=4 SV=1
MKAISLDQPQKFRLIDTAEPAAPGPGDALVKVHRVGICGTDYGGYLGKMPFFSYPRIPGH
ELGVEVLAVGEGVTNVQPGDRCSVEPYLNCQKCYACRRGHTNCCEHNKTLGVMCDGGLAE
RYVLPARKLHISRQLTFDQLALVETLAIGCHAVNRGASQAGEHVLVIGAGPIGLSAIEFA
KLSGARTIVMDMNAGRLAFVREKMGVPDTIELTPGGEAAAVEQLSAITNGQLADVVIDAT
GSNKSMSAALAYCAFAGRLVYVGITQQEVSFLHSPIMHRREVSIMASRNALPPDFKRIIA
LIEEGRIDTVPWITHHAAFDTMIDAFPGWLRPETGVIKAVVEVA
>tr|B5C028|B5C028_SALET Putative uncharacterized protein OS=Salmonella enterica subsp. enterica serovar Saintpaul str. SARA23 GN=SeSPA_A3671 PE=4 SV=1
MKTLICNNPGNIEYIERDIPHLKDDEVLLKIKAVGICGTDIHAFAGRQPFFAYPRVLGHE
ICGVAEMLGKSCSTAKVGQRYSVIPCIPCGACAACREGKTNCCENVSLYGVHQDGGFSEY
LAVREQNLVELSDNLTDSAGALVECFAISAHAVRRADVKPQQNIVVVGAGPIGLAAAAIA
KAKGARVAVADIDAERRRLVAEKVGVATLDPSSDDYIDALKACFSGELAGTVLDATGNKS
SMSRAVDLIRHGGKIVFIGLYIGELVIDDPTFHKKETTLLSSRNATREDFECVIELMAQG
AISETMMKNQEFDFYTFGNQYQKNVVENKKLVKGVIKF
>tr|B5MS16|B5MS16_SALET Putative uncharacterized protein OS=Salmonella enterica subsp. enterica serovar Saintpaul str. SARA29 GN=SeSPB_A3297 PE=4 SV=1
MKTLICNNPGNIEYIERDIPHLKDDEVLLKIKAVGICGTDIHAFAGRQPFFAYPRVLGHE
ICGVAEMLGKSCSTAKVGQRYSVIPCIPCGACAACREGKTNCCENVSLYGVHQDGGFSEY
LAVREQNLVELSDNLTDSAGALVECFAISAHAVRRADVKPQQNIVVVGAGPIGLAAAAIA
KAKGARVAVADIDAERRRLVAEKVGVATLDPSSDDYIDALKACFSGELAGTVLDATGNKS
SMSRAVDLIRHGGKIVFIGLYIGELVIDDPTFHKKETTLLSSRNATREDFECVIELMAQG
AISETMMKNQEFDFYTFGNQYQKNVVENKKLVKGVIKF
>tr|B5MVY9|B5MVY9_SALET Putative uncharacterized protein OS=Salmonella enterica subsp. enterica serovar 4,[5],12:i:- str. CVM23701 GN=SeI_A5034 PE=4 SV=1
MKTLICNNPGNIEYIERDIPHLKDDEVLLKIKAVGICGTDIHAFAGRQPFFAYPRVLGHE
ICGVAEMLGKSCSTAKVGQRYSVIPCIPCGACAACREGKTNCCENVSLYGVHQDGGFSEY
LAVREQNLVELSDNLTDSAGALVECFAISAHAVRRADVKPQQNIVVVGAGPIGLAAAAIA
KAKGARVAVADIDAERRRLVAEKVGVATLDPSSDDYIDALKACFSGELAGTVLDATGNKS
SMSRAVDLIRHGGKIVFIGLYIGELVIDDPTFHKKETTLLSSRNATREDFECVIELMAQG
AISETMMKNQEFDFYTFGNQYQKNVVENKKLVKGVIKF
>tr|B5P4B4|B5P4B4_SALET Putative uncharacterized protein OS=Salmonella enterica subsp. enterica serovar Heidelberg str. SL486 GN=SeHB_A3226 PE=4 SV=1
MKTLICNNPGNIEYIERDIPHLKDDEVLLKIKAVGICGTDIHAFAGRQPFFAYPRVLGHE
ICGVAEMLGKSCSTAKVGQRYSVIPCIPCGACAACREGKTNCCENVSLYGVHQDGGFSEY
LAVREQNLVELSDNLTDSAGALVECFAISAHAVRRADVKPQQNILVVGAGPIGLAAAAIA
KAKGARVAVADIDAERRRLVAEKVGVATLDPSSDDYIDALKACFSGELAGTVLDATGNKS
SMSRAVDLIRHGGKIVFIGLYIGELVIDDPTFHKKETTLLSSRNATREDFECVIELMAQG
AISETMMKNQEFDFYTFGNQYQKNVVENKKLVKGVIKF
>tr|B5Q0N7|B5Q0N7_SALHA Putative uncharacterized protein OS=Salmonella enterica subsp. enterica serovar Hadar str. RI_05P066 GN=SeH_A3509 PE=4 SV=1
MKTLICNNPGNIEYIERDIPHLKDDEVLLKIKAVGICGTDIHAFAGRQPFFAYPRVLGHE
ICGVAEMLGKSCSTAKVGQRYSVIPCIPCGACAACREGKTNCCENVSLYGVHQDGGFSEY
LAVREQNLVELSDNLTDSAGALVECFAISAHAVRRADVKPQQNIVVVGAGPIGLAAAAIA
KAKGARVAVADIDAERRRLVAEKVGVATLDPSSDDYIDALKACFSGELAGTVLDATGNKS
SMSRAVDLIRHGGKIVFIGLYIGELVIDDPTFHKKETTLLSSRNATREDFECVIELMAQG
AISETMMKNQEFDFYTFGNQYQKNVVENKKLVKGVIKF
>tr|B5Q6G9|B5Q6G9_SALVI Putative uncharacterized protein OS=Salmonella enterica subsp. enterica serovar Virchow str. SL491 GN=SeV_B1997 PE=4 SV=1
MKTLICNNPGNIEYIERDIPHLKDDEVLLKIKAVGICGTDIHAFAGRQPFFAYPRVLGHE
ICGVAEMLGKSCSTAKVGQRYSVIPCIPCGACAACREGKTNCCENVSLYGVHQDGGFSEY
LAVREQNLVELSDNLTDSAGALVECFAISAHAVRRADVKPQQNIVVVGAGPIGLAAAAIA
KAKGARVAVADIDAERRRLVAEKVGVATLDPSSDDYIDALKACFSGELAGTVLDATGNKS
SMSRAVDLIRHGGKIVFIGLYIGELVIDDPTFHKKETTLLSSRNATREDFECVIELMAQG
AISETMMKNQEFDFYTFGNQYQKNVVENKKLVKGVIKF
>tr|B5WIU1|B5WIU1_9BURK Alcohol dehydrogenase GroES domain protein OS=Burkholderia sp. H160 GN=BH160DRAFT_2992 PE=4 SV=1
MPLFLQIGKAGWRQTSRLPFRFATRYPINSSLTMKTVICEQPGQLALAERAMPNPGPDDV
LIRIRRVGICGTDFHIFTGNQPYLSYPRVMGHELAGIVESAPVGARVQAGDQVYVMPYLS
CGRCVACRAGKGNCCVNIRVLGVHTDGGMTEYLAVPQAFVFKADGVTLDEAAMLEFLAIG
AHAVARADVQAAQRVLVVGAGPIGMAVTVFAKLRGAEVSVLDGRADRLSVCAGALQADHT
VLLDTSDAATDAAELAALTDNEFFDVVFDATGNIKAMERGLQFVAHGGKYVLVSIVSERI
SFADPEFHKRETTLLASRNATVADFETVLDAMRAGKIPTAALNTHVVELGNLPDEFPRLL
KPDAGVIKALVAC
>tr|B6ZSU3|B6ZSU3_ECO57 Oxidoreductase, zinc-binding dehydrogenase family OS=Escherichia coli O157:H7 str. TW14588 GN=ESCCO14588_1258 PE=4 SV=1
MSTMNVLICQQPKELVWKQREIPIPGDNEALIKIKSVGICGTDIHAWGGNQPFFSYPRVL
GHEICGEIVGLGKNIADLKNGQQVAVIPYVACQQCPACKSGRTNCCEKISVIGVHQDGGF
SEYLSVPVANILPADGIDPQAAALIEPFAISAHAVRRAAIAPGEQVLVVGAGPIGLGAAA
IAKADGAQVVVADTSPARREHVATRLELPVLDPSAEDFDAQLRAQFGGSLAQKVIDATGN
QHAMNNTVNLIRHGGTVVFVGLFKGELQFSDPEFHKKETTMMGSRNATPEDFAKVGRLMA
EGKITAGMMLTHRYPFATLAETYERDVINNRELIKGVITF
>tr|B7LE09|B7LE09_ECOLX Putative oxidoreductase, Zn-dependent and NAD(P)-binding OS=Escherichia coli GN=yjjN PE=4 SV=1
MSTMNVLICQQPKELVWKQREIPIPGDNEALIKIKSVGICGTDIHAWGGNQPFFSYPRVL
GHEICGEIVGLGKNIADLKNGQQVAVIPYVACQQCPACKSGRTNCCEKISVIGVHQDGGF
SEYLSVPVANILPADGIDPQAAALIEPFAISAHAVRRAAIAPGEQVLVVGAGPIGLGAAA
IAKADGAQVVVADTSPARREHVATRLELPVLDPSAEDFDAQLRAQFGGSLAQKVIDATGN
QHAMNNTVNLIRHGGTVVFVGLFKGELQFSDPEFHKKETTMMGSRNATPEDFAKVGRLMA
EGKITADMMLTHRYPFATLAETYERDVINNRELIKGVITF
>tr|B7LPY6|B7LPY6_ESCFE Putative L-threonine 3-dehydrogenase OS=Escherichia fergusonii GN=EFER_2958 PE=4 SV=1
MKTLICQQPGVMEYVEKDIPTSADNEVLLKIKAVGICGTDIHAFAGRQPFFSYPRVLGHE
ICAEAISRGSQCQTAQPGQRYSVIPCIPCGECAACREEKTNCCERVSLYGVHQDGGFSEY
LAVREDNLVPLPDEVSDSAGALVECFAIGAHAVRRAEIKAEQNVLVIGAGPIGLATAAIA
RAKGAHVVVADIDCQRRQHVVDHLAINAFDPTQEDFIVALREAFGGELACVVLDATGNKA
SMSQDVNLIRHGGKIVFIGLYIGELVIDDPTFHKKETTLLSSRNATREDFALVIELMRSN
KIHENLMKNQEFDFFSVGEDYQRNVVENKNMVKGVITF
>tr|B7LXS1|B7LXS1_ECOLX Putative oxidoreductase, Zn-dependent and NAD(P)-binding OS=Escherichia coli GN=yjjN PE=4 SV=1
MSTMNVLICQQPKELVWKQREIPIPGDNEALIKIKSVGICGTDIHAWGGNQPFFSYPRVL
GHEICGEIVGLGKNIADLKNGQQVAVIPYVACQQCPACKSGRTNCCEKISVIGVHQDGGF
SEYLSVPVANILPADGIDPQAAALIEPFAISAHAVRRAAIAPGEQVLVVGAGPIGLGAAA
IAKADGAQVVVADTSPARREHVATRLELPLLDPSAEDFDAQLRAQFGGSLAQKVIDATGN
QHAMNNTVNLIRHGGTVVFVGLFKGELQFSDPEFHKKETTMMGSRNATPEDFAKVGRLMA
EGKITADMMLTHRYPFATLAETYERDVINNRELIKGVITF
>tr|B7MA81|B7MA81_ECOLX Putative L-threonine 3-dehydrogenase OS=Escherichia coli GN=ECS88_3399 PE=4 SV=1
MKTLICQQPGVMEYVEKDIPTPADNEVLLKIKAVGICGTDIHAFAGRQPFFSYPRVLGHE
ICAEAVSRGSQCQTAQSGQRYSVIPCIPCGECAACREEKTNCCERVSLYGVHQDGGFSEY
LAVREDNLVPLPDEVSDSAGALVECFAIGAHAVRRAEIKAEQNVLVIGAGPIGLATAAIA
RAKGAHVVVADIDCQRRQHVVDHLAINVFDPTQEGFIAALSEVFGGELACVVLDATGNKA
SMSHDVNLIRHGGKIVFIGLYIGELVIDDPTFHKKETTLLSSRNATREDFALVIELMRSN
KIHENLMKNQAFNFFSVGEDYQRNVVENKNMVKGVITF
>tr|B7MTA2|B7MTA2_ECOLX Putative oxidoreductase, Zn-dependent and NAD(P)-binding OS=Escherichia coli GN=yjjN PE=4 SV=1
MSTMKVLICQEIKNLVWEVRERPVPGDNEALIKIKTVGICGTDIHAWAGNQPFFSYPRVL
GHEICGEIIESGKNIHNFNIGQQVAVIPYISCQQCPACKSGRTNCCEKISVIGVHQDGGF
SEYLSVPVANILPADGIDPQAAALIEPFAISAHAVRRAAIAPGEQVLVVGAGPIGLGAAA
IAKADGAQVVVADTSPARREHVATRLELPVLDPSAEDFDAQLRVQFGGSLAQKVIDATGN
QHAMNNTVNLIRHGGTVVFVGLFKGELQFSDPEFHKKETTMMGSRNATPEDFAKVGLLMA
EGKITADMMLTHRYPFATLAETYERDVINNRELIKGVITF
>tr|B7N0F1|B7N0F1_ECOLX Putative L-threonine 3-dehydrogenase OS=Escherichia coli GN=ECED1_3670 PE=4 SV=1
MKTLICQQPGVMEYVEKDIPTPADNEVLLKIKAVGICGTDIHAFAGRQPFFSYPRVLGHE
ICAEAVSRGSQSQTAQSGQRYSVIPCIPCGECAACREEKTNCCERVSLYGVHQDGGFSEY
LAVREDNLVPLPDEVSDSAGALVECFAIGAHAVRRAEIKAEQNVLVIGAGPIGLATAAIA
RAKGAHVVVADIDCQRRQHVVDHLAINVFDPTQEGFIAALSEVFGGELACVVLDATGNKA
SMSQDVNLIRHGGKIVFIGLYIGELVIDDPTFHKKETTLLSSRNATREDFALVIELMRSN
KIHENLMKNQEFDFFSVGEDYQRNVVENKNMVKGVITF
>tr|B7UIR9|B7UIR9_ECO27 Predicted zinc-binding dehydrogenase OS=Escherichia coli O127:H6 str. E2348/69 GN=E2348_C_3304 PE=4 SV=1
MKTLICQQPGVMEYVEKDIPTPADNEVLLKIKAVGICGTDIHAFAGRQPFFSYPRVLGHE
ICAEAVSLGSQCQTAQPGQRYSVIPCIPCGECAACREEKTNCCERVSLYGVHQDGGFSEY
LAVRKDNLVPLPDEVSDSAGALVECFAIGAHAVRRAEIKAEQNVLVIGAGPIGLATAAIA
RAKGAHVVVADIDCQRRQHVVGNLDINAFDPTQKDFIAALREAFGGELACVVLDATGNKA
SMSQDVNLIRHGGKIVFIGLYIGELVIDDPTFHKKETTLLSSRNATREDFALVIELMRSN
KIHENLMKNQAFDFFSVGEDYQRNVVENKNMVKGVITF
>tr|B7UQY7|B7UQY7_ECO27 Predicted oxidoreductase, Zn-dependent and NAD (P)-binding OS=Escherichia coli O127:H6 str. E2348/69 GN=yjjN PE=4 SV=1
MSTMKVLICQEIKNLVWEVRERPVPGDNEALIKIKTVGICGTDIHAWAGNQPFFSYPRVL
GHEICGEIIESGKNIHNFNIGQQVAVIPYISCQQCPACKSGRTNCCEKISVIGVHQDGGF
SEYLSVPVANILPADGIDPQAAALIEPFAISAHAVRRAAIAPGEQVLVVGAGPIGLGAAA
IAKADGAQVVVADTSPARREHVATRLELPVLDPSAEDFDAQLRAQFGGSLAQKVIDATGN
QHAMNNTVNLIRHGGTVVFVGLFKGELQFSDPEFHKKETTMMGSRNATPEDFAKVGLLMA
EGKITADMMLTHRYPFATLAETYERDVINNRELIKGVITF
>tr|Q0FKU5|Q0FKU5_9RHOB Putative Zn-dependent dehydrogenase OS=Roseovarius sp. HTCC2601 GN=R2601_22242 PE=4 SV=1
MTATEMKALLCDEPGKLTCVTRPRPEDKPGHLRIRIEAIGICGTDYHIYGGNQPFLQYPR
VMGHELSARAMADSADGRIKEGDLVVVNPYLTCGKCRACTIGKPNCCENIAVLGVHTDGG
MCEEIVVPEGNLYPAGDLSPQAAAMVEFLAIGAHGVRRSGLGEGVTALIVGAGPIGVGAG
LFAHIAGAEVTLRDTSPDRLALAKEIIPAAKTELVSEMADALYDNVFDATGNIGAMNAGL
TYLAHGGNYVLLSVVKGDLSFADPEFHKRETTLFASRNALKVDFEHVMDCMAKGLVPVDK
IGTHRTTIEGAVEDLPKWAEDRGSVVKALIEVTA
>tr|Q1ZKU4|Q1ZKU4_9VIBR Tdh protein OS=Vibrio angustum S14 GN=VAS14_18319 PE=3 SV=1
MKTLVVEKPYTFKYEETNIQKPELNTVTLRVLAVGICGTDIHAYTGNQPFFTYPRVLGHE
VCGEITEVGENVTQWKKGDRVALIPYVSCQVCSSCQSGRPNCCENISVIGVHENGGFCEY
LNVPASQLLSVTDVEPSTAALIEPFAISAHAVRRANVQKGQDILVVGAGPIGLGAAAIAK
SDGANVIVADTSEERRKHIEKVVGVKAITPDEEAVRECFSGALALTVIDATGNANAMNNA
VNLIRNGGTIVYVGLHKGNLEISDPDFHKKETTLMGSRNATLEDFEKVARLMASKDISAE
MMLTHSFMFSELAEIYQEQVIDNKKLLKAVVLMSE
>tr|Q2C3T6|Q2C3T6_9GAMM Tdh protein OS=Photobacterium sp. SKA34 GN=SKA34_03324 PE=3 SV=1
MKTLVVEKPYTFKYEETNIQKPGLNTVTLRVLAVGICGTDIHAYTGNQPFFTYPRVLGHE
VCGEITEVGENVTQWKKGDRVALIPYVSCQVCPSCQSGRPNCCENISVIGVHENGGFCEY
LNVPASQLLSVTDVEPSTAALIEPFAISAHAVRRANVQKGQDILVVGAGPIGLGAAAIAK
SDGANVIVADTSEERRMHIEKVVGVKAIAPDEEAVRECFSGALALTVIDATGNANAMNNA
VNLIRNGGTIVYVGLHKGNLEISDPDFHKKETTLMGSRNATLEDFEKVARLMSSKDISAE
MMLTHSFMFSELAEIYQEQVIDNKQLLKAVILMSE
>tr|A0KE20|A0KE20_BURCH Alcohol dehydrogenase GroES domain protein OS=Burkholderia cenocepacia (strain HI2424) GN=Bcen2424_6704 PE=4 SV=1
MKPNERKTDMLSVICESPGVLRVQQRELPVRGSGEVLLRVQRVGICGTDLHIFTGNQPYL
DYPRVMGHELSAVVVEAEPESGLGVGDAVYVMPYLSCGHCVACRHGNTNCCVNIKVLGVH
RDGALAEYLSVPAQFVHKADGISLDQAAMLEFLAIGAHAVRRADVRAGQRALIVGAGPIG
MAAMIFAKLRGADVTCLDTRADRLAFCRQHLTVDATVEVGEDDAARLASLTNGEYFDAVF
DATGNLDAMNRGFEFVAHGGKYTLISIVRGHVAFSDPEFHKRETTLLASRNATAEDFATV
LDAMRAGRIPDRALNTHRMRLEEVPDALPRLLEAGQTVVKALVEC
>tr|A0M234|A0M234_GRAFK Zinc-type alcohol dehydrogenase OS=Gramella forsetii (strain KT0803) GN=GFO_1709 PE=4 SV=1
MKYIVCEEPGNFQLKEKEKPVPKDNEALLRVKKVGICGTDLHAYSGNQAFFTYPRILGHE
LASEVVEIGENERGLKSGDNVVVMPYISCGECVACRNGKTNCCSNISVIGVHSDGGMQEY
ITVRQDLLLPANQLSNDQMAIVEPLAIGAHAIRRAQLKKGETVVVVGCGPIGIGIIKLVQ
IAGAKVIALDMNDDRLEYAKNEIGADHIVNVSKDPVEKITEITNGDLADVVFDASGHKAA
LESGPDYMAHGGRYVLVGLSKGELTFTHPKIHAKESSILCSRNATVEDFEHVIKVLDEFP
TSSFITHNVPFGDMIENFDSWTKPETGVIKATVDF
>tr|A1AFS9|A1AFS9_ECOK1 Putative zinc-type alcohol dehydrogenase-like protein YjjN OS=Escherichia coli O1:K1 / APEC GN=Ecok1_30250 PE=4 SV=1
MKTLICQQPGVMEYVEKDIPTPADNEVLLKIKAVGICGTDIHAFAGRQPFFSYPRVLGHE
ICAEAVSRGSQCQTAQSGQRYSVIPCIPCGECAACREEKTNCCERVSLYGVHQDGGFSEY
LAVREDNLVPLPDEVSDSAGALVECFAIGAHAVRRAEIKAEQNVLVIGAGPIGLATAAIA
RAKGAHVVVADIDCQRRQHVVDHLAINVFDPTQEGFIAALSEVFGGELACVVLDATGNKA
SMSHDVNLIRHGGKIVFIGLYIGELVIDDPTFHKKETTLLSSRNATREDFALVIELMRSN
KIHENLMKNQAFNFFSVGEDYQRNVVENKNMVKGVITF
>tr|A1AJN1|A1AJN1_ECOK1 Putative oxidoreductase, Zn-dependent and NAD(P)-binding OS=Escherichia coli O1:K1 / APEC GN=yjjN PE=3 SV=1
MSTMKVLICQEIKNLVWEVRERPVPGDNEALIKIKTVGICGTDIHAWAGNQPFFSYPRVL
GHEICGEIIESGKNIHNFNIGQQVAVIPYISCQQCPACKSGRTNCCEKISVMGVHQDGGF
SEYLSVPVANILPADGIDPQAAALIEPFAISAHAVRRAAIAPSEQVLVVGAGPIGLGAAA
IAKADGAQVVVADTSPARREHVATRLELPVLDPSAEDFDAQLRAQFGGSLAQKVIDATGN
QHAMNNTVNLIRHGGTVVFVGLFKGELQFSDPEFHKKETTMMGSRNATPEDFAKVGRLMA
EGKITADMMLTHRYPFATLAETYERDVINNRELIKGVITF
>tr|A1VP01|A1VP01_POLNA Alcohol dehydrogenase GroES domain protein OS=Polaromonas naphthalenivorans (strain CJ2) GN=Pnap_2070 PE=4 SV=1
MLTVTCDTPGTLRAEQRERPVRGDGEVLLRVRRVGVCGTDLHIYTGNQPFLQYPRVMGHE
FSGVIEEAAPGGRLAAGDEVYVMPYLSCGTCVACRQGKTNCCVNIQVLGVHRDGAFTEYL
SLPEQFVHKAEGVTLDQAAMIEFLAIGAHGVRRGDVQAGQRVLVVGAGPIGMAAMVFARL
RGAVVTALDSRQDRLDFCVRELGVAGAVALGADDEAALGAATNGEFFDVVFDATGNGKAI
ERGFRFVAHGGTYVLISVVRDTITFSDPEFHKRETTLLGSRNATTEDFETVLAAMRAGQV
PTAALNTHRLKLADVPTDFVRLLDPAAGVVKAIVEV
>tr|A3PGB5|A3PGB5_RHOS1 Alcohol dehydrogenase GroES domain protein OS=Rhodobacter sphaeroides (strain ATCC 17029 / ATH 2.4.9) GN=Rsph17029_0262 PE=4 SV=1
MKALVCVEPGRFEQQDRPRPEAKPGHIRIRILQVGICGTDYHIYGGHQPFLAYPRIMGHE
LSGRAMEASADGRIAEGDLVVINPYLTCGTCRACRAGKPNCCENIAVLGVHTDGGMCEEI
VVPEGNVYGAEGLTEQSAAMVEFLAIGAHGVRRGGVRAGSAALVVGAGPIGIGAALFAAI
EGAAVTLRDTSASRLALAQKVLPEARIELVGEEAAEVYDTVFDATGNIRAMNAGLQYVGH
GGAYVLLSVVKGDLSFADPEFHKREATLFASRNALKKDFEHVIAQIRNGRVPVEALATHA
TSFEDAVTNLPLWAEDRGTLIKAIIRV
>tr|A4WP82|A4WP82_RHOS5 Alcohol dehydrogenase GroES domain protein OS=Rhodobacter sphaeroides (strain ATCC 17025 / ATH 2.4.3) GN=Rsph17025_0286 PE=4 SV=1
MSLMKALVCVEPGRFEQQDRPRPEAKPGHVRVRILQVGICGTDYHIYAGHQPFLAYPRIM
GHELSGRAMEPSADGRIAEGDLVVINPYLTCGTCRACRAGKPNCCENIAVLGVHTDGGMC
EEIVVPEVNVYSAEGLTEQSAAMVEFLAIGAHGVRRGGVRAGMSALVVGAGPIGIGAALF
ASIEGAEVTLRDTSASRLALARKVLPEARFELVGVEYPAAYDVVFDATGNIRAMNAGLHH
VAHGGSYVLLSVVKGDLCFADPEFHKRETALFASRNALKEDFEHVIACIRDGRVPVEALA
THATGFEDAVTNLPLWAEDRGTLIKAIIRV
>tr|A5FCD7|A5FCD7_FLAJ1 Alcohol dehydrogenase, zinc-binding domain protein OS=Flavobacterium johnsoniae (strain ATCC 17061 / DSM 2064 / UW101) GN=Fjoh_4119 PE=4 SV=1
MCLKKKRIVPYELVLKKSKMKFIVCEKPQEFKLKEKEIPEPKEGEVLLKIKRIGICGTDI
HAFGGTQPYFEYPRILGHELAAEYVKGNAAGFKPGDKVTFIPYFNCGTCVACRNGLTNCC
VNIKVFGVHIDGGMAEYVSIPEQYLLHGQGLDYDELALVEPLAIAAHGVRRAAVKSTDTV
LVMGAGPIGIGLIQFAKIAGAKVIVMDINDYRLNFCKTELNADETINPLNDDVAAKLAEL
TNGDMANVVIDATGNQKVMNSAFNYISHGGRFVLVGLQKGELSFSHPDFHKRESTLMSSR
NATIEDFEYVMKCLKEGKIDPKKYITHRTSFSEMITDFGQLIDPKNNVIKALIEID
>tr|A6UEH4|A6UEH4_SINMW Alcohol dehydrogenase GroES domain protein OS=Sinorhizobium medicae (strain WSM419) GN=Smed_3230 PE=4 SV=1
MKAVLCSEPGHIALVARDAPEAPPPGSVRLAVSRVGICGTDYHIFEGKHPFLEYPRVMGH
EISARVIEGGPGTRLTPGTLVVVNPYLSCGTCSACRKGKPNCCTAIRVLGVHTDGAFCEE
IVMPEQNLYPADGLSPEAAAAVEFLAIGAHAVRRSAVGKDVRSLVIGAGPIGLGTAVFSR
IAGHDVRLLDTSVERLAFAAEKLGFSPGILAGDDAALAQATGGDGFDVVFDATGSARSME
RAFAHVAHGGTLVFVSVVKEEIRFSDPEFHKREMTLVASRNATREDFDHVIQSLSAGLVP
IEALVTHRTTLEDLAHDLPRWAHDKTGLVKAVVAVSAC
>tr|A6VKP2|A6VKP2_ACTSZ Alcohol dehydrogenase GroES domain protein OS=Actinobacillus succinogenes (strain ATCC 55618 / 130Z) GN=Asuc_0159 PE=3 SV=1
MKSLVCKEPFKLVLEEREKPQPKENEVQLKIAAIGICGTDIHAYAGNQPFFEYPRVLGHE
ASGVITDLGKNVDKFKVGQRVALIPYVSCGKCGACLSGKTNCCEKISVIGVHQDGAFSEY
LVAPAQNILPVSDNVNDVTAALIEPYAISAHAVRRAQINVGDDVLVVGAGPIGLGAAAIA
HADGANVVIADTSEERRKHIQANIPVPTLDPINEKVEDYFNGRLPEIVIDATGNQRAMNN
AVNLIRHGGRIVFVGLHKGSIEFSDPDFHKKETTLMGSRNATLEDFEKVQRLMAEGKIAA
NMMLTHTFKYDGLADIYEEEITKNKSLIKSVILY
>tr|A7IBP4|A7IBP4_XANP2 Alcohol dehydrogenase GroES domain protein OS=Xanthobacter autotrophicus (strain ATCC BAA-1158 / Py2) GN=Xaut_0178 PE=4 SV=1
MKALLCEEPGRLSVISRPVPVPAAGEVLVRIRRVGVCGTDFHIFQGKHPFLEYPRVMGHE
LSGTVEAAPEGSRLKTGENVYIVPYLSCGKCVACRKGVTNACQNIAVLGVHKDGGMAEFL
CVPEGNVVPTGTASLDDAAMIEFLAIGAHGVKRGQVTAEDKVLVVGSGPIGMSAIIFAKA
RGAQVSVMDMREDRLAFTRDMLGADHLVTADAGAEEAAKRITQGDFYDVVIDATGNAGAM
QRGFGFIAHGGRYVLVSVVRQDITFSDPEFHKRETTLYASRNAQPDDFAEVVRQMEAGRV
PTRALNTHRGALGDAPGLFQDWLKPEAGVIKAILEV
>tr|A7ZVP8|A7ZVP8_ECO24 Oxidoreductase, zinc-binding dehydrogenase family OS=Escherichia coli O139:H28 (strain E24377A / ETEC) GN=EcE24377A_4951 PE=3 SV=1
MSTMNVLICQQPKELVWKQREIPIPGDNEALIKIKSVGICGTDIHAWGGNQPFFSYPRVL
GHEICGEIVGLGKNIADLKNGQQVAVIPYVACQQCPACKSGRTNCCEKISVIGVHQDGGF
SEYLSVPVANILPADGIDPQAAALIEPFAISAHAVRRAAIAPGEQVLVVGAGPIGLGAAA
IAKADGAQVVVADTSPARREHVATRLELPVLDPSAEDFDAQLRAQFGGSLAQKVIDATGN
QHAMNNTVNLIRHGGTVVFVGLFKGELQFSDPEFHKKETTMMGSRNATPEDFAKVGRLMA
EGKITADMMLTHRYPFATLAETYERDVINNRELIKGVITF
>tr|A8A887|A8A887_ECOHS Oxidoreductase, zinc-binding dehydrogenase family OS=Escherichia coli O9:H4 (strain HS) GN=EcHS_A4590 PE=3 SV=1
MSTMNVLICQQPKELVWKQREIPIPGDNEALIKIKSVGICGTDIHAWGGNQPFFSYPRVL
GHEICGEIVGLGKNIADLKNGQQVAVIPYVACQQCPACKSGRTNCCEKISVIGVHQDGGF
SEYLSVPVANILPADGIDPQAAALIEPFAISAHAVRRAAIAPGEQVLVVGAGPIGLGAAA
IAKADGAQVVVADTSPARREHVATRLELPLLDPSAEDFDAQLRAQFGGSLAQKVIDATGN
QHAMNNTVNLIRHGGTVVFVGLFKGELQFSDPEFHKKETTMMGSRNATPEDFAKVGRLMA
EGKITADMMLTHRYPFATLAETYERDVINNRELIKGVITF
>tr|A8GBM3|A8GBM3_SERP5 Alcohol dehydrogenase GroES domain protein OS=Serratia proteamaculans (strain 568) GN=Spro_1409 PE=4 SV=1
MKVLVLEQPTKLIYQQRPAPIPAQAEAVIKMITVGICGTDIHAWSGQQPFFSYPRVLGHE
ICGEIVSLGSQTAGWRVGQRVTVMPYLACHHCGACQSGKTNCCENISVIGVHQDGGFCEY
LSVPVSNLLAVDDVAPEAAALIEPFAISAHAVRRAAIAPDDPLLVVGAGPIGLGVAAIAK
ADGAQVVVVDTSAERRRHVEQVLQLPTLDPQDEQFEAQLRGQFGGMLAAKVIDATGSRQA
MNNAVNLIRHGGSIVFVGLFKGDLQFSDPEFHKKETTLMGSRNATEEDFAKVGRLMAAGA
ITARMMLSHQFDFDSLAQHYEEQVINNQQLIKGLIRF
>tr|A8IHI2|A8IHI2_AZOC5 Zinc-binding dehydrogenase OS=Azorhizobium caulinodans (strain ATCC 43989 / DSM 5975 / ORS 571) GN=AZC_3279 PE=4 SV=1
MKALLCEEPGRLSVISRPEPVPGPGEVLVRIRRVGICGTDFHIFQGKHPFLEYPRVMGHE
LSGTVEQAPEGSRLTRGENVYIVPYLSCGKCVACRKGVTNACQNIAVLGVHRDGGMAEFL
CVPEQNVIPAGSASLDDAAMIEFLAIGAHGVKRGSITAQDKVLVVGAGPIGMSAIIFAKA
RGAEVSVMDTREDRLNFTRDALGANHLLIADAGAEDVARGITGGDFYDVVIDATGHAGAM
QRGFGFVAHAGRYVLVSVVRQDITFSDPEFHKRETTLFASRNAQPDDFAEVVRQMEAGKV
PTRALNTHRGALSDAPALFQEWLRPEAGVIKAILEV
>tr|A9CHB7|A9CHB7_AGRT5 Zinc-binding dehydrogenase OS=Agrobacterium tumefaciens (strain C58 / ATCC 33970) GN=AGR_C_5103 PE=4 SV=1
MLAIFCDTPGQLTAKDLPNPVRGEGEVLVRIRRIGVCGTDLHIFTGNQPYLSYPRIMGHE
LSGTVEEAPAGSHLSAGDVVTIIPYMSCGKCNACLKGKSNCCRNIGVLGVHRDGGMVEYL
SVPQQFVLKAEGLSLDQAAMTEFLAIGAHAVRRGAVEKGQKVLIVGAGPIGMAVAVFAVL
DGTEVTMIDGRTDRLDFCKDHLGVAHTVALGDGDKDRLSDITGGNFFDAVFDATGNPKAM
ERGFSFVGHGGSYVLVSIVASDISFNDPEFHKRETTLLGSRNATADDFERVLRALREGKV
PEALITHRMTLADVPSKFAGLTDPKAGVIKGMVEVA
>tr|A9N3S1|A9N3S1_SALPB Putative uncharacterized protein OS=Salmonella paratyphi B (strain ATCC BAA-1250 / SPB7) GN=SPAB_03843 PE=4 SV=1
MKTLICNNPGNIEYIERDIPHLKDDEVLLKIKAVGICGTDIHAFAGRQPFFAYPRVLGHE
ICGVAEMLGKSCSTAKVGQRYSVIPCIPCGACAACREGKTNCCENVSLYGVHQDGGFSEY
LAVREQNLVELSDNLTDSAGALVECFAISAHAVRRADVKPQQNIVVVGAGPIGLAAAAIA
KAKGSRVAVADIDAERRRLVAEKVGVATLDPSSDDYIDALKACFSGELAGTVLDATGNKS
SMSRAVDLIRHGGKIVFIGLYIGELVIDDPTFHKKETTLLSSRNATREDFECVIELMAQG
AISETMMKNQEFDFYTFGNQYQKNVVENKKLVKGVIKF
>tr|B0T1B3|B0T1B3_CAUSK Alcohol dehydrogenase GroES domain protein OS=Caulobacter sp. (strain K31) GN=Caul_1540 PE=4 SV=1
MRTIICRAPFEVEIAERPAPEAEDGEVLIRIRRVGLCGTDYHIFAGRHPYLAYPRVMGHE
LAGEVRKAPAGSRFREGQIVAINPYLECGDCVACRRGKPNACVKIRVLGVHVDGGMCELL
AVPERAVIDATGLTLDQAAMLEFLAIGAHAVARARLTAGDRVLVVGAGPIGVATSIFARL
DGAALTLVDTRQSRLDYARKHLGFTDAVAAGPGLAAMLAERTDGEMFDTVFDATGALSAM
AQSLAYVAHGGALVLVGVAPGDLVYADPEFHKRETTLLASRNALAADFERVIAAMRAGDI
PSDALLTHSIQAEDLPERIPLLIADADNVLKAIAHF
>tr|B1IS60|B1IS60_ECOLC Alcohol dehydrogenase GroES domain protein OS=Escherichia coli (strain ATCC 8739 / DSM 1576 / Crooks) GN=EcolC_3697 PE=3 SV=1
MSTMNVLICQQPKELVWKQREIPIPGDNEALIKIKSVGICGTDIHAWGGNQPFFNYPRVL
GHEICGEVVGLGKNIADLKNGQQVAVIPYVACQQCPACKSGRTNCCEKISVIGVHQDGGF
SEYLSVPVANILPADGIDPQAAALIEPFAISAHAVRRAAIAPGEQVLVVGAGPIGLGAAA
IAKADGAQVVVADTSPARREHVATRLELPVLDPSAEDFDAQLRAQFGGSLAQKVIDATGN
QHAMNNTVNLIRHGGTVVFVGLFKGELQFSDPEFHKKETTMMGSRNATPEDFAKVGRLMA
EGKITADMMLTHRYPFATLAETYERDVINNRELIKGVITF
>tr|B1KB29|B1KB29_BURCC Alcohol dehydrogenase GroES domain protein OS=Burkholderia cenocepacia (strain MC0-3) GN=Bcenmc03_6310 PE=4 SV=1
MNPNERKTDMLSVICESPGVLRVQQRELPVRGSGEVLLRVQRVGICGTDLHIFTGNQPYL
DYPRVMGHELSAVVVEAEPESGLGAGDAVYVMPYLSCGHCVACRHGNTNCCVNIKVLGVH
RDGALAEYLSVPAQFVHKADGISLDQAAMLEFLAIGAHAVRRADVRAGQRALIVGAGPIG
MAAMIFAKLRGADVTCLDTRADRLAFCRQHLAVDAAVEVGEGDTERLASLTNGEYFDAVF
DATGNLDAMNRGFEFVAHGGKYTLISIVRGHVAFSDPEFHKRETTLLASRNATAEDFATV
LDAMRAGRIPDRALNTHRMRLEEVPDALPRLLDAGQTVVKALVEC
>tr|B1LEG2|B1LEG2_ECOSM Oxidoreductase, zinc-binding dehydrogenase family OS=Escherichia coli (strain SMS-3-5 / SECEC) GN=EcSMS35_4903 PE=3 SV=1
MSTMNVLICQQPKELVWKQREIPIPGDNEALIKIKSVGICGTDIHAWGGNQPFFSYPRVL
GHEICGEIVGLGKNIADLKNGQQVAVIPYVACQQCPACKSGRTNCCEKISVIGVHQDGGF
SEYLSVPVANILPADGIDPQAAALIEPFAISAHAVRRAAIAPGEQVLVVGAGPIGLGAAA
IAKADGAQVVVADTSPARREHVATRLELPVLDPSAEDFDAQLRAQFGGSLAQKVIDATGN
QHAMNNTVNLIRHGGTVVFVGLFKGELQFSDPEFHKKETTMMGSRNATPEDFAKVGRLMA
EGKITADMMLTHRYPFATLAETYERDVINNRELIKGVITF
>tr|B1LF03|B1LF03_ECOSM Zinc-binding dehydrogenase family protein OS=Escherichia coli (strain SMS-3-5 / SECEC) GN=EcSMS35_3303 PE=4 SV=1
MKTLICQQPGVMEYVEKDIPTPADNEVLLKIKAVGICGTDIHAFAGRQPFFSYPRVLGHE
ICAEAVSRGSQCQTAQSGQRYSVIPCIPCGECAACREEKTNCCERVSLYGVHQDGGFSEY
LAVREDNLVPLPDEVSDSAGALVECFAIGAHAVRRAEIKAEQNVLVIGAGPIGLATAAIA
RAKGAHVVVADIDCQRRQHVVDHLAINVFDPTQEGFIAALSEVFGGELACVVLDATGNKA
SMSHDVNLIRHGGKIVFIGLYIGELVIDDPTFHKKETTLLSSRNATREDFALVIELMRSN
KIHENLMKNQAFNFFSVGEDYQRNVVENKNMVKGVITF
>tr|B1YNC2|B1YNC2_BURA4 Alcohol dehydrogenase GroES domain protein OS=Burkholderia ambifaria (strain MC40-6) GN=BamMC406_1249 PE=4 SV=1
MLSIICESPGILRHEDRAPPSRAEGEILLRVQRVGICGTDMHIYSGNQPYLQYPRVMGHE
LSAIVAEADPGAHVAPGDAVYVMPYLSCGQCIACRQGKTNCCVNIKVLGVHRDGALTEYL
SVPAQFVHKAEGVTLDQAAMIEFLAIGAHAVRRAAVSAGQRILVVGAGPIGMAAMLFAQL
RGAHVTCLDTRADRLAFCREHFAVATVQTGPNDVDELSTMTNGEFFDVVFDATGNVKAMN
RGFEFIAHGGKYVLISIVPGEITFSDPEFHKREATLLGSRNATAEDFETVLDAMRAGRIP
DKALNTHRMSLSDVPVEFPKLMELGQTVVKALVEC
>tr|B1ZS30|B1ZS30_OPITP Alcohol dehydrogenase GroES domain protein OS=Opitutus terrae (strain DSM 11246 / PB90-1) GN=Oter_1421 PE=4 SV=1
MNTLILQEPGRLIGATSPEPAAPGAGEALVRVHRVGVCGTDLHAFAGRQPFFSYPRILGH
ELGVEVLAVGAGVTNVAANDRCAVEPYLNCGRCIACRQGKPNCCRDLQVLGVHVDGGMRE
RLVLPAAKLHRSRLLSFDQLALVETLGIGAHAVQRAAVTPGETVAVLGAGPIGLSVIQFA
LAAGARVLVVDVNPARLAFCHERLALAASDLIDARDADVAARLGELTAGDLPTAVFDATG
NAASMAAAFHYPAPGGRLVFVGLFPGDVTFNDPNFHRRELTLLASRNSRPEDFRRIIDLV
ESGRVDTTPWITHRAALTDVPDRFSSWTEPASGVLKAMIHVAD
>tr|B2JWP5|B2JWP5_BURP8 Alcohol dehydrogenase GroES domain protein OS=Burkholderia phymatum (strain DSM 17167 / STM815) GN=Bphy_6341 PE=4 SV=1
MLSVICESPGMLRARHIDRPARAAGEVLLRVSRVGICGTDLHIFSGTQPYLEYPRVMGHE
FSAVVVDADSDSGFERDDGVYVMPYLSCGHCVACRQGKTNCCVAIKVLGVHRDGALAEYL
SVPAQFVHKAEGVTLDQAAMLEFLAIGAHAVRRADVLAGQRALVVGAGPIGMAAMIFAKL
RGANVTCLDTRADRLDFCKTQLDVDAAVAVGPSDTEQLSALTNNEFFDTVFDATGNIDAM
NRGFGFVAHGGKYTLISIVPGQVTFSDPEFHKRETTLLASRNATIADFETVLEAMRAGRI
PDQALNTHRMRLADVPDAFPRLLEPGQTVVKALVEC
>tr|B2TGR3|B2TGR3_BURPP Alcohol dehydrogenase GroES domain protein OS=Burkholderia phytofirmans (strain DSM 17436 / PsJN) GN=Bphyt_5476 PE=4 SV=1
MLSVICESPGVLRHEEREPPRRAEGEVLLRVRRVGICGTDMHIYSGNQPYLQYPRVMGHE
LSAIVAEADPGAHVVPGDAVYVMPYLSCGKCIACRQGKTNCCVNIKVLGVHRDGALTEYL
SVPAQFVHKADGVTLDQAAMLEFLAIGAHAVRRADVAAGQRVLVVGAGPIGMAAMLFANL
RGARVACLDTRADRLAFCREHIAVSTVQIGPNDVDELSALTDGEFFDVVFDATGNVKAMN
RGFEFIAHGGKYVLISIVPGEIAFSDPEFHKREATLLGSRNATAEDFETVLDAMRAGHIP
DKALNTHRMSLSDVPTEFPKLMEPGQTVVKALVEC
>tr|B2TZP1|B2TZP1_SHIB3 Oxidoreductase, zinc-binding dehydrogenase family OS=Shigella boydii serotype 18 (strain CDC 3083-94 / BS512) GN=SbBS512_E4898 PE=4 SV=1
MSTMNVLICQQPKELVWKQREIPIPGDNEALIKIKSVGICGTDIHAWGGNQPFFSYPRVL
GHEICGEIVRLGKNIADLKNGQQVAVIPYVACQQCPACKSGRTNCCEKISVIGVHQDGGF
SEYLSVPVANILPADGIDPQAAALIEPFAISAHAVRRAAIAPGEQVLVVGAGPIGLGAAA
IAKADGAQVVVADTSPARREHVATRLELPLLDPSAEDFDAQLQAQFGGSLAQKVIDATGN
QHAMNNTVNLIRHGGTVVFVGLFKGELQFSDPEFYKKETTMMGSRNATPEDFAKVGRLMA
EGKITADMMLTHRYPFATLAETYERDVINNRELIKGVITF
>tr|B3Q0C1|B3Q0C1_RHIE6 Probable Zn-dependent alcohol dehydrogenase protein OS=Rhizobium etli (strain CIAT 652) GN=RHECIAT_CH0000560 PE=4 SV=1
MKAVVCREPGVLEIVERPSPAAPAPGWVRLAVSHVGICGTDYHIFEGKHPFLEYPRVMGH
EISATVIEAGDGVTLAAGTPVIVNPYLSCGQCVACIKGKPNCCTNIKVLGVHTDGAFCEE
ISVPAGNLYPARGLSLEAAATTEFLAIGAHAVRRSLAGAGQRALVIGAGPIGLGAAIFSR
IAGHEVTLLDTSAERLQMASERFGFTSGIVADAKTADAVREKTDGDGFDVVFDATGYGPS
MEKAFSFVAHGGALVLVSVVKDDIRFSDPEFHKREMMLIGSRNATRADFEHVADSIAKGL
VPVDKLITHRTTLADAPRDLARWAHEKSGLIKAVIRVGG
>tr|B4T5I9|B4T5I9_SALNS Putative uncharacterized protein OS=Salmonella newport (strain SL254) GN=SNSL254_A3328 PE=4 SV=1
MKTLICNNPGNIEYIERDIPHLKDDEVLLKIKAVGICGTDIHAFAGRQPFFAYPRVLGHE
ICGVAEMLGKSCSTAKVGQRYSVIPCIPCGACAACREGKTNCCENVSLYGVHQDGGFSEY
LAVREQNLVELSDNLTDSAGALVECFAISAHAVRRADVKPQQNIVVVGAGPIGLAAAAIA
KAKGSRVAVADIDAERRRLVAEKVGVATLDPSSDDYIDALKACFSGELAGTVLDATGNKS
SMSRAVDLIRHGGKIVFIGLYIGELVIDDPTFHKKETTLLSSRNATREDFECVIELMAQG
AISETMMKNQEFDFYTFGNQYQKNVVENKKLVKGVIKF
>tr|B4THG7|B4THG7_SALHS Putative uncharacterized protein OS=Salmonella heidelberg (strain SL476) GN=SeHA_C3320 PE=4 SV=1
MKTLICNNPGNIEYIERDIPHLKDDEVLLKIKAVGICGTDIHAFAGRQPFFAYPRVLGHE
ICGVAEMLGKSCSTAKVGQRYSVIPCIPCGACAACREGKTNCCENVSLYGVHQDGGFSEY
LAVREQNLVELSDNLTDSAGALVECFAISAHAVRRADVKPQQNILVVGAGPIGLAAAAIA
KAKGARVAVADIDAERRRLVAEKVGVATLDPSSDDYIDALKACFSGELAGTVLDATGNKS
SMSRAVDLIRHGGKIVFIGLYIGELVIDDPTFHKKETTLLSSRNATREDFECVIELMAQG
AISETMMKNQEFDFYTFGNQYQKNVVENKKLVKGVIKF
>tr|B5F5K7|B5F5K7_SALA4 Putative uncharacterized protein OS=Salmonella agona (strain SL483) GN=SeAg_B3244 PE=4 SV=1
MKTLICNNPGNIEYIERDIPHLKDDEVLLKIKAVGICGTDIHAFAGRQPFFAYPRVLGHE
ICGVAEILGKSCSTAKVGQRYSVIPCIPCGACAACREGKTNCCENVSLYGVHQDGGFSEY
LAVREQNLVELSDNLTDSAGALVECFAISAHAVRRADVKPQQNIVVVGAGPIGLAAAAIA
KAKGARVAVADIDAERRRLVAEKVGVATLDPSSDDYIDALKACFSGELAGTVLDATGNKS
SMSRAVDLIRHGGKIVFIGLYIGELVIDDPTFHKKETTLLSSRNATREDFECVIELMAQG
AISETMMKNQEFDFYTFGNQYQKNVVENKKLVKGVIKF
>tr|B5FUJ3|B5FUJ3_SALDC Putative uncharacterized protein OS=Salmonella dublin (strain CT_02021853) GN=SeD_A3425 PE=4 SV=1
MKTLICNNPGNIEYIERDIPHLKDDEVLLKIKAVGICGTDIHAFAGRQPFFAYPRVLGHE
ICGVAEILGKSCSTAKVGQRYSVIPCIPCGACAACREGKTNCCENVSLYGVHQDGGFSEY
LAVREQNLVELSDNLTDSAGALVECFAISAHAVRRADVKPQQNIVVVGAGPIGLAAAAIA
KAKGARVAVADIDAERRRLVAEKVGVATLDPSSDDYIDVLKACFSGELAGIVLDATGNKS
SMSRAVDLILHGGKIVFIGLYIGELVIDDPTFHKKETTLLSSRNATREDFECVIELMAQG
AISETMMKNQEFDFYTFGNQYQKNVVENKKLVKGVIKF
>tr|B5QXK9|B5QXK9_SALEP Zinc binding dehydrogenase OS=Salmonella enteritidis PT4 (strain P125109) GN=SEN2925 PE=4 SV=1
MKTLICNNPGNIEYIERDIPHLKDDEVLLKIKAVGICGTDIHAFAGRQPFFAYPRVLGHE
ICGVAEILGKSCSTAKVGQRYSVIPCIPCGACAACREGKTNCCENVSLYGVHQDGGFSEY
LAVREQNLVELSDNLTDSAGALVECFAISAHAVRRADVKPQQNIVVVGAGPIGLAAAAIA
KAKGARVAVADIDAERRRLVAEKVGVATLDPSSDDYIDVLKACFSGELAGIVLDATGNKS
SMSRAVDLILHGGKIVFIGLYIGELVIDDPTFHKKETTLLSSRNATREDFECVIELMAQG
AISETMMKNQEFDFYTFGNQYQKNVVENKKLVKGVIKF
>tr|B5RE43|B5RE43_SALG2 Zinc binding dehydrogenase OS=Salmonella gallinarum (strain 287/91 / NCTC 13346) GN=SG2977 PE=4 SV=1
MKMLICNNPGNIEYIERDIPHLKDDEVLLKIKAVGICGTDIHAFAGRQPFFAYPRVLGHE
ICGVAEILGKSCSTAKVGQRYSVIPCIPCGACAACREGKTNCCENVSLYGVHQDGGFSEY
LAVREQNLVELSDNLTDSAGALVECFAISAHAVRRADVKPQQNIVVVGAGPIGLAAAAIA
KAKGARVAVADIDAERRRLVAEKVGVATLDPSSDDYIDVLKACFSGELAGIVLDATGNKS
SMSRAVDLILHGGKIVFIGLYIGELVIDDPTFHKKETTLLSSRNATREDFECVIELMAQG
AISETMMKNQEFDFYTFGNQYQKNVVENKKLVKGVIKF
>tr|B5Y2B0|B5Y2B0_KLEP3 TRAP transporter, DctM family OS=Klebsiella pneumoniae (strain 342) GN=KPK_4815 PE=4 SV=1
MNTLVCQEPKKLHWEKRQIPIPGDDEVLIKIKAVGICGTDIHAWGGNQPFFSYPRVLGHE
ICGEIIGLGKNILNLKSGQQVAVIPYVACRQCPACLNGRTNCCEKISVIGVHRDGGFSEY
LCVPVNNLLVVDDVDPEAVALIEPFAISAHAVRRAAIRAGEQVLVVGAGPIGLGAAAIAK
ADGAQVVVADTSPARRDHVAQHLGLTTLDPSDPLFIEQLSATFGGSLAQKVIDATGNQQA
MNNTVNLIRHGGSIIFVGLFKGELQFSDPEFHKKETTMMGSRNATEEDFAKVGRLMAEGK
ITARMMLTHRYDFKSLADIYESDVINNRQLIKGVIHF
>tr|B5Z4P1|B5Z4P1_ECO5E Oxidoreductase, zinc-binding dehydrogenase family OS=Escherichia coli O157:H7 (strain EC4115 / EHEC) GN=ECH74115_5871 PE=4 SV=1
MSTMNVLICQQPKELVWKQREIPIPGDNEALIKIKSVGICGTDIHAWGGNQPFFSYPRVL
GHEICGEIVGLGKNIADLKNGQQVAVIPYVACQQCPACKSGRTNCCEKISVIGVHQDGGF
SEYLSVPVANILPADGIDPQAAALIEPFAISAHAVRRAAIAPGEQVLVVGAGPIGLGAAA
IAKADGAQVVVADTSPARREHVATRLELPVLDPSAEDFDAQLRAQFGGSLAQKVIDATGN
QHAMNNTVNLIRHGGTVVFVGLFKGELQFSDPEFHKKETTMMGSRNATPEDFAKVGRLMA
EGKITAGMMLTHRYPFATLAETYERDVINNRELIKGVITF
>tr|B5ZNU0|B5ZNU0_RHILW Alcohol dehydrogenase GroES domain protein OS=Rhizobium leguminosarum bv. trifolii (strain WSM2304) GN=Rleg2_0148 PE=4 SV=1
MKAVVCREPGVLEIAERPSPAAPAPGWVRLAVSHVGICGTDYHIFEGKHPFLEYPRVMGH
EVSATVLEAGDGVAMAVGTPVIVNPYLSCGQCVACIKGKPNCCTNIKVLGVHTDGAFCQE
ISVPAGNLYAAEGLSLEAAATVEFLAIGAHAVRRSMTGAGAKALVIGAGPIGLGAAIFSR
IAGHDVTLLDTSAERLQMASDRFGFTSGIVANEQTADALREKTDGDGFDVVFDATGYGPS
MEKAFSFVAHGGALVLVSVVKDDIRFSDPEFHKREMTLIGSRNATRADFEHVAASIAKGL
VPVDKLITHRTTLADAPRDLARWAHEKSGLIKAVIRVG
>tr|B6I2P1|B6I2P1_ECOSE Putative dehydrogenase OS=Escherichia coli (strain SE11) GN=ECSE_4634 PE=4 SV=1
MSTMNVLICQQPKELVWKQREIPIPGDNEALIKIKSVGICGTDIHAWGGNQPFFSYPRVL
GHEICGEIVGLGKNIADLKNGQQVAVIPYVACQQCPACKSGRTNCCEKISVIGVHQDGGF
SEYLSVPVANILPADGIDPQAAALIEPFAISAHAVRRAAIAPGEQVLVVGAGPIGLGAAA
IAKADGAQVVVADTSPARREHVATRLELPVLDPSAEDFDAQLRAQFGGSLAQKVIDATGN
QHAMNNTVNLIRHGGTVVFVGLFKGELQFSDPEFHKKETTMMGSRNATPEDFAKVGRLMA
EGKITADMMLTHRYPFATLAETYERNVINNRELIKGVITF
>tr|Q0BGE2|Q0BGE2_BURCM Alcohol dehydrogenase GroES domain protein OS=Burkholderia ambifaria (strain ATCC BAA-244 / AMMD) GN=Bamb_1223 PE=4 SV=1
MLSIICESPGVLRHEDRAPPSRADGEILLRVQRVGICGTDMHIYSGNQPYLQYPRVMGHE
LSAIVAEADPGAHVVPGDAVYVMPYLSCGQCIACRQGKTNCCVNIKVLGVHRDGALTEYL
SVPAQFVHKAEGVTLDQAAMIEFLAIGAHAVRRAAVSAGQRILVVGAGPIGMAAMLFAQL
RGAHVTCLDTRADRLAFCQEHFAVATVQTGPTDVDELSTMTNGEFFDVVFDATGNVKAMN
RGFEFIAHGGKYVLISIVPGEITFSDPEFHKREATLLGSRNATAEDFETVLDAMRAGRIP
DKALNTHRMSLSDVPVEFPKLMEPGQTVVKALVEC
>tr|Q0SX53|Q0SX53_SHIF8 Putative oxidoreductase OS=Shigella flexneri serotype 5b (strain 8401) GN=yjjN PE=4 SV=1
MIPYVACQQCPACKSGRTNCCEKISVIGVHQDGGFSEYLSVPVANILPADGIDPQAAALI
EPFAISAHAVRRAAIAPGEQVLVVGAGPIGLGAAAIAKADGAQVVVADTSPARREHVATR
LELPVLDPSAEDFDAQLRAQFGGSLAQKVIDATGNQHAMNNTVNLIRHGGTVVFVGLFKG
ELQFSDPEFHKKETTMMGSRNATPEDFAKVGRLMAEGKITADMMLTHRYPFATLAETYER
DVINNRELIKGVITF
>tr|Q0T8V4|Q0T8V4_ECOL5 Hypothetical zinc-type alcohol dehydrogenase-like protein YjjN OS=Escherichia coli O6:K15:H31 (strain 536 / UPEC) GN=ECP_4689 PE=3 SV=1
MSTMKVLICQEIKNLVWEVRERPVPGDNEALIKIKTVGICGTDIHAWAGNQPFFSYPRVL
GHEICGEIIESGKNIHNFNIGQQVAVIPYISCQQCPACKSGRTNCCEKISVIGVHQDGGF
SEYLSVPVANILPADGIDPQAAALIEPFAISAHAVRRAAIAPSEQVLVVGAGPIGLGAAA
IAKADGAQVVVADTSPARREHVATRLELPVLDPSAEDFDAQLRAQFGGSLAQKVIDATGN
QHAMNNTVNLIRHGGTVVFVGLFKGELQFSDLEFHKKETTMMGSRNATPEDFAKVGRLMA
EGKITADMMLTHRYPFATLAETYERDVINNRELIKGVITF
>tr|Q0TD95|Q0TD95_ECOL5 Putative zinc-binding dehydrogenase OS=Escherichia coli O6:K15:H31 (strain 536 / UPEC) GN=ECP_3101 PE=4 SV=1
MKTLICQQPGVMEYVEKDIPTPADNEVLLKIKAVGICGTDIHAFAGRQPFFSYPRVLGHE
ICAEAVSRGSQCQTVQSGQRYSVIPCIPCGECAACREEKTNCCERVSLYGVHQDGGFSEY
LAVREDNLVPLPDEVSDSAGALVECFAIGAHAVRRAEIKAEQNVLVIGAGPIGLATAAIA
RAKGAHVVVADIDCQRRQHVVDHLAINAFNPTQEDFIAALREAFGGELACVVLDATGNKA
SMSHDVNLIRHGGKIVFIGLYIGELVIDDPTFHKKETTLLSSRNATREDFALVIELMRSN
KIHENLMKNQAFNFFSVGEDYQRNVVENKNMVKGVITF
>tr|Q15XR3|Q15XR3_PSEA6 Alcohol dehydrogenase GroES-like OS=Pseudoalteromonas atlantica (strain T6c / BAA-1087) GN=Patl_0797 PE=3 SV=1
MKTIVCIEPGILEKRDVEKPSPSAGEVLVKIKSIGICGTDIHAYAGNQPFFEYPRVLGHE
LSGTIVSLGEGVELPVGSSVYIIPYLHCGDCIACNNGKPNCCTNIEVLGVHRDGGMCEYL
SVPASAVVISDGLSFNDMAIIECLAIGAHAVRRAQLTKDDTVLVQGAGPIGLSTAQFAKV
AGAKVFVSDIKQDKLTFCKEEYNLDAVVDASGDVNAQLAALTDGQYPTVIMDCTGNVNAM
QSTFTNLAHGGKIVFISVIKKDICFNDPEFHKRETTLLGSRNATLEDFEFVVNCLKDGSV
VSRSLVTHTGKFSEVMDTFESWTKPETGVIKAVVEMDE
>tr|Q1BGC5|Q1BGC5_BURCA Alcohol dehydrogenase GroES-like OS=Burkholderia cenocepacia (strain AU 1054) GN=Bcen_6469 PE=4 SV=1
MKPNERKTDMLSVICESPGVLRVQQRELPVRGSGEVLLRVQRVGICGTDLHIFTGNQPYL
DYPRVMGHELSAVVVEAEPESGLGVGDAVYVMPYLSCGHCVACRHGNTNCCVNIKVLGVH
RDGALAEYLSVPAQFVHKADGISLDQAAMLEFLAIGAHAVRRADVRAGQRALIVGAGPIG
MAAMIFAKLRGADVTCLDTRADRLAFCRQHLTVDATVEVGEDDAARLASLTNGEYFDAVF
DATGNLDAMNRGFEFVAHGGKYTLISIVRGHVAFSDPEFHKRETTLLASRNATAEDFATV
LDAMRAGRIPDRALNTHRMRLEEVPDALPRLLEAGQTVVKALVEC
>tr|Q1MLZ5|Q1MLZ5_RHIL3 Putative alcohol dehydrogenase OS=Rhizobium leguminosarum bv. viciae (strain 3841) GN=RL0515 PE=4 SV=1
MKAVLCREPGVLDIVERPSPAAPAAGWVRLAVSHVGICGTDYHIFEGKHPFLEYPRVMGH
EISATVLEAGDGVTIAVGTPVIVNPYLSCAQCIACRQGKPNCCTNIKVLGVHTDGAFCEE
ICVPAENLYAAKGVSLEAAATTEFLAIGAHAVRRSMTDAGARALVIGAGPIGLGAAIFSR
IAGHEVTLLDTSTERLQMASERFGFTSGIVANEATAEAVREKTNGDGFDVVFDATGYGPS
MEKAFSFVAHGGALVLVSVVKDDIRFSDPEFHKREMMVIGSRNATRVDFEHVADSIAKGL
VPVDKLITHRTTLADAPRDLARWAHEKNGLIKAVISIGA
>tr|Q1QWS0|Q1QWS0_CHRSD Alcohol dehydrogenase GroES-like protein OS=Chromohalobacter salexigens (strain DSM 3043 / ATCC BAA-138 / NCIMB 13768) GN=Csal_1736 PE=3 SV=1
MQTLVCTQPRHMELRDVPEPQCAPGEAMLRIRRVGICGTDIHAYGGNQPYFTYPRVLGHE
LSGDIVGVGEGVDESLVGHSAYVIPYLHCGECRACRQGKTNCCQHMQVIGVHRDGGMAEY
LSVPVDHLVTSSTLDAEQLALVECLSIGAHAVRRSAIEADELAVVVGAGPIGIGIVQIAQ
SRGARVLVVDTNRERLAFCRDTLGVEDVLHALDDDVEAAIARHHDGALADVVFDATGNPA
AMNRGFDFAGHGGRYVLVSVVKADITFNDPDFHKRELSLLGSRNATREDFETVARLMEEG
RLQSTAMITHRGPHHELPTLMPQWCDPATGVIKAMVTFDDASAQGGRPA
>tr|Q1R2E7|Q1R2E7_ECOUT Hypothetical zinc-type alcohol dehydrogenase-like protein yjjN OS=Escherichia coli (strain UTI89 / UPEC) GN=UTI89_C5064 PE=3 SV=1
MSTMKVLICQEIKNLVWEVRERPVPGDNEALIKIKTVGICGTDIHAWAGNQPFFSYPRVL
GHEICGEIIESGKNIHNFNIGQQVAVIPYISCQQCPACKSGRTNCCEKISVIGVHQDGGF
SEYLSVPVANILPADGIDPQAAALIEPFAISAHAVRRAAIAPSEQVLVVGAGPIGLGAAA
IAKADGAQVVVADTSPARREHVATRLELPVLDPSAEDFDAQLRAQFGGSLAQKVIDATGN
QHAMNNTVNLIRHGGTVVFVGLFKGELQFSDPEFHKKETTMMGSRNATPEDFAKVGRLMA
EGKITADMMLTHRYPFATLAETYERDVINNRELIKGVITF
>tr|Q1R6X9|Q1R6X9_ECOUT Hypothetical zinc-type alcohol dehydrogenase-like protein yjjN OS=Escherichia coli (strain UTI89 / UPEC) GN=UTI89_C3438 PE=4 SV=1
MKTLICQQPGVMEYVEKDIPTPADNEVLLKIKAVGICGTDIHAFAGRQPFFSYPRVLGHE
ICAEAVSRGSQCQTAQSGQRYSVIPCIPCGECAACREEKTNCCERVSLYGVHQDGGFSEY
LAVREDNLVPLPDEVSDSAGALVECFAIGAHAVRRAEIKAEQNVLVIGAGPIGLATAAIA
RAKGAHVVVADIDCQRRQHVVDHLAINVFDPTQEGFIAALSEVFGGELACVVLDATGNKA
SMSHDVNLIRHGGKIVFIGLYIGELVIDDPTFHKKETTLLSSRNATREDFALVIELMRSN
KIHENLMKNQAFNFFSVGEDYQRNVVENKNMVKGVITF
>tr|Q2KCX6|Q2KCX6_RHIEC Probable zinc-type alcohol dehydrogenase protein OS=Rhizobium etli (strain CFN 42 / ATCC 51251) GN=RHE_CH00489 PE=4 SV=1
MKAVVCREPGVLEIVERPSPDAPAPGWVRLAVSHVGICGTDYHIFEGKHPFLEYPRVMGH
EISATVIEAGEGVTLAAGTSVIVNPYLSCGQCVACIKGKPNCCTNIKVLGVHTDGAFCEE
ISVPAGNLYPAKGLSLEAAATTEFLAIGAHAVRRSLTGAGARALVIGAGPIGLGAAIFSR
IAGHDVTLLDTSAERLQMASERFGFTSGIVANEKTADAVREKTNGDGFDVVFDATGYGPS
MEKAFAFVAHGGALVLVSVVKDDIRFSDPEFHKREMMLIGSRNATRADFEHVADSIAKGL
VPVDKLITHRTTLADAPRDLARWAHEKSGLIKAVIRVEG
>tr|Q31SX8|Q31SX8_SHIBS Putative oxidoreductase OS=Shigella boydii serotype 4 (strain Sb227) GN=yjjN PE=3 SV=1
MESRIMSTMNVLICQQPKELVWKQREIPIPGDNEALIKIKSVGICGTDIHAWGGNQPFFS
YPRVLGHEICGEIVRLGKNIADLKNGLQVAVIPYVACQQCPACKSGRTNCCEKISVIGVH
QDGGFSEYLSVPVANILPADGIDPQAAALIEPFAISAHAVRRAAIAPGEQVLVVGAGPIG
LGAAAIAKADGAQVVVADTSPARREHVATRLELPLLDPSAEDFDAQLRAQFGGSLAQKVI
DATGNQHAMNNTVNLIRHGGTVVFVGLFKGELQFSDPEFHKKETTMMGSRNATPEDFAKV
GRLMAEGKITADMMLTHRYPFATLAETYERDVINNRELIKGVITF
>tr|Q3J631|Q3J631_RHOS4 Putative Zn-dependent dehydrogenase OS=Rhodobacter sphaeroides (strain ATCC 17023 / 2.4.1 / NCIB 8253 / DSM 158) GN=RHOS4_01850 PE=4 SV=1
MSLMKALVCVEPGRFEQQDRPRPEAKPGHIRIRILQVGICGTDYHIYGGHQPFLAYPRIM
GHELSGRAMEASADGRIAEGDLVVINPYLTCGTCRACRAGKPNCCENIAVLGVHTDGGMC
EEIVVPEGNVYGAEGLTEQSAAMVEFLAIGAHGVRRGGVRAGSAALVVGAGPIGIGAALF
AAIEGAAVTLRDTSASRLALAQKVLLEARIELVGEEAAEVYDTVFDATGNIRAMNAGLQY
VGHGGAYVLLSVVKGDLSFADPEFHKREATLFASRNALKKDFEHVIAQIRNGRVPVEALA
THATSFEDAVTNLPLWAEDRGTLIKAIIRV
>tr|Q3YU35|Q3YU35_SHISS Putative oxidoreductase OS=Shigella sonnei (strain Ss046) GN=yjjN PE=3 SV=1
MESRIMSTMNVLICQQPKELVWKQREIPIPGDNEALIKIKSVGICGTDIHAWGGNQPFFS
YPRVLGHEICGEIVGLGKNIADLKNGQQVAVIPYVACQQCPACKSGRTNCCEKISVIGVH
QDGGFSEYLSVPVANILPADGIDPQAAALIEPFAISAHAVRRAAIAPGEQVLVVGAGPIG
LGAAAIAKADGAQVVVADTSPARREHVATRLELPLLDPSAEDFDAQLRAQFGGSLAQKVI
DATGNQHAMNNTVNLIRHGGTVVFVGLFKGELQFSDPEFHKKETTMMGSRNATPEDFAKV
GRLMAEGKITADMMLTHRYPFATLAETYERDVINNRELIKGVITF
>tr|Q57K33|Q57K33_SALCH Putative zinc-binding dehydrogenase OS=Salmonella choleraesuis GN=yjjN PE=3 SV=1
MKTLICNNPGNIEYIERDIPHLKDDEVLLKIKAVGICGTDIHAFAGRQPFFAYPRVLGHE
ICGVAEMLGKSCSTAKVGQRYSVIPCIPCGACAACREGKTNCCENVSLYGVHQDGGFSEY
LAVREQNLVELSDNLTDSAGALVECFAISAHAVRRADVKPQQNILVVGAGPIGLAAAAIA
KAKGARVAVADIDAERRRLVAEKVGVATLDPSSDDYIDALKACFSGELAGTVLDATGNKS
SMSRAVDLIRHGGKIVFIGLYIGELVIDDPTFHKKESTLLSSRNATREDFECVIELMAQG
AISETMMKNQEFDFYTFGNQYQKNVVENKKLVKGVIKF
>tr|Q5WKX5|Q5WKX5_BACSK Zn-dependent alcohol dehydrogenase OS=Bacillus clausii (strain KSM-K16) GN=ABC0438 PE=4 SV=1
MRSIVCERPNVFKMTKEKAPSIRPGEALVRIKRIGICGTDLHAYKGNQPFFSYPRVLGHE
LSGVIEEVEHNPEGLQAGDRVAIIPYLSCGNCHACRNGKTNCCTKVNVLGVHIDGGMREL
VAVPTKQLMKTTSLSYDEAALIEPLAIGAHAVNRAKPRRNEQVLVIGAGPIGLGVMLFAK
EQGARVIAMDVNEERLEFCQQWAKVDAVVHALDNPLSELNDRLNDELPTIVFDATGNNDS
MTEAFNYVAHGGKLVYVGLVNGMIQFDDPEFHKREMTLMASRNATKEDFNYVIQVLETGS
IQLDSYITHRCSFREMVEQFDSWLLPESKVIKVVVEL
>tr|Q65L02|Q65L02_BACLD Putative uncharacterized protein (Putative Zn binding dehydrogenase) OS=Bacillus licheniformis (strain DSM 13 / ATCC 14580) GN=BL03800 PE=4 SV=1
MKQIVCEKPYRFKMTDVKMPELKDGEALVRIKRIGICGTDFHAYCGRQPFFSYPRVLGHE
LSGEIVSIDNSGGTLKPGDQVSIIPYLECGACIACRNGRPNCCVNLNVLGVHTDGGMREY
INVPADHLLKTEGLTLSEAAVVECLSIGAHAAERANIKKGETVLVVGAGPIGLSVMKFAK
LKGAKVIAMDVRKERLTFSRRWAEADEVVLGGEHAADEIKRLTNGDFPTAVFDATGHPAS
MNSAYQYAAHGGRLIYVGLVNDHLAMPDPEIHMRELTILSSRNALRRDFETVMKAIMDGG
ADANRFVNGQMAFHDVVDGFQSALAPETNPVKVLIHL
>tr|Q65V78|Q65V78_MANSM Tdh protein OS=Mannheimia succiniciproducens (strain MBEL55E) GN=tdh PE=3 SV=1
MMRSLVCKEPFHLILEERAKPQPKDEEVQLKVAAIGICGTDIHAYAGNQPFFEYPRVLGH
EASGVITELGKNVDKFKVGQRVALIPYVSCGKCGACLSGKTNCCENISVIGVHQDGAFSE
YLTAPAKNILPIADSVDFTTAALIEPFAISAHAVRRAQITKGDDVLIVGAGPIGLGAAAI
AHADGANVVIADTSEERRKHIQANIPVPTVNPINEKVEDYFNGRLPQIVIDATGNQKAMN
NAVNLIRHGGRIVFVGLHKGTIEFSDPDFHKKETTLMGSRNATLEDFEKVQHLMSERKIS
ANMMLTHTFKYDELAEIYEEKITKNQSLIKSVVLY
>tr|Q6CYX3|Q6CYX3_ERWCT Putative zinc-binding dehydrogenase OS=Erwinia carotovora subsp. atroseptica GN=ECA4382 PE=3 SV=1
MSTMNTLICQEPKKLVWKKREIPIPGEGEALIKIKSVGICGTDIHAWGGNQPFFSYPRVL
GHEICGEVVDTGKNVDRFKKGQQVTVIPYVACQQCPACKSGRTNCCEKISVIGVHQDGGF
SEYLAVPTTNLLLAEGIDPQAAALIEPYAISAHAVRRAKVLQGEQVLVVGAGPIGLGAAA
IAKAEGAHVVVADTSAARREHVIAHLGLSVVDPSAEDFEAQLRAEFGGSLAEKVIDATGN
QHAMNNTINLIRHGGSIVFVGLFKGDLQFSDPEFHKKETTMMGSRNATPEDFAKVGHLMS
EGKLTAEMMLTHRYPFSTLADIYERDVINNRELIKGVITF
>tr|Q8FA74|Q8FA74_ECOL6 Hypothetical zinc-type alcohol dehydrogenase-like protein yjjN OS=Escherichia coli O6 GN=c5437 PE=3 SV=1
MSTMKVLICQEIKNLVWEVRERPVPGDNEALIKIKTVGICGTDIHAWAGNQPFFSYPRVL
GHEICGEIIESGKNIHNFNIGQQVAVIPYISCQQCPACKSGRTNCCEKISVIGVHQDGGF
SEYLSVPVANILPADGIDPQAAALIEPFAISAHAVRRAAIAPSEQVLVVGAGPIGLGAAA
IAKADGAQVVVADTSPARREHVATRLELPVLDPSAEDFDAQLRAQFGGSLAQKVIDATGN
QHAMNNTVNLIRHGGTVVFVGLFKGELQFSDPEFHKKETTMMGSRNATPEDFAKVGRLMA
EGKITADMMLTHRYPFATLAETYERDVINNRELIKGVITF
>tr|Q8FDK6|Q8FDK6_ECOL6 Hypothetical zinc-type alcohol dehydrogenase-like protein yjjN OS=Escherichia coli O6 GN=c3752 PE=4 SV=1
MKTLICQQPGVMEYVEKDIPTPADNEVLLKIKAVGICGTDIHAFAGRQPFFSYPRVLGHE
ICAEAVSRGSQCQTAQLGQRYSVIPCIPCGECAACREEKTNCCERVSLYGVHQDGGFSEY
LAVREDNLVPLPDEVSDSAGALVECFAIGAHAVRRAEIKAEQNVLVIGAGPIGLATAAIA
RAKGAHVVVADIDCQRRQHVVDHLAINAFNPTQEDFIAALREAFGGELACVVLDATGNKA
SMSHDVNLIRHGGKIVFIGLYIGELVIDDPTFHKKETTLLSSRNATREDFALVIKLMRSN
KIHENLMKNQAFDFFSVGEDYQRNVVENKNMVKGVITF
>tr|Q8XB60|Q8XB60_ECO57 Putative oxidoreductase OS=Escherichia coli O157:H7 GN=yjjN PE=3 SV=1
MESRIMSTMNVLICQQPKELVWKQREIPIPGDNEALIKIKSVGICGTDIHAWGGNQPFFS
YPRVLGHEICGEIVGLGKNIADLKNGQQVAVIPYVACQQCPACKSGRTNCCEKISVIGVH
QDGGFSEYLSVPVANILPADGIDPQAAALIEPFAISAHAVRRAAIAPGEQVLVVGAGPIG
LGAAAIAKADGAQVVVADTSPARREHVATRLELPVLDPSAEDFDAQLRAQFGGSLAQKVI
DATGNQHAMNNTVNLIRHGGTVVFVGLFKGELQFSDPEFHKKETTMMGSRNATPEDFAKV
GRLMAEGKITAGMMLTHRYPFATLAETYERDVINNRELIKGVITF
>tr|Q8ZM59|Q8ZM59_SALTY Putative zinc-binding dehydrogenase OS=Salmonella typhimurium GN=STM3082 PE=3 SV=1
MKTLICNNPGNIEYIERDIPHLKDDEVLLKIKAVGICGTDIHAFAGRQPFFAYPRVLGHE
ICGVAEMLGKSCSTAKVGQRYSVIPCIPCGACAACREGKTNCCENVSLYGVHQDGGFSEY
LAVREQNLVELSDNLTDSAGALVECFAISAHAVRRADVKPQQNIVVVGAGPIGLAAAAIA
KAKGARVAVADIDAERRRLVAEKVGVATLDPSSDDYIDALKACFSGELAGTVLDATGNKS
SMSRAVDLIRHGGKIVFIGLYIGELVIDDPTFHKKETTLLSSRNATREDFECVIELMAQG
AISETMMKNQEFDFYTFGNQYQKNVVENKKLVKGVIKF
>tr|Q92TD4|Q92TD4_RHIME Putative zinc-type alcohol dehydrogenase OS=Rhizobium meliloti GN=R00023 PE=4 SV=1
MKAVVCSEPGRLALVARSGPEAPPPGSVRLAVSRVGICGTDYHIFEGKHPFLEYPRVMGH
EISARVIEGGPGTRLAPGTLVVVNPYLSCGECIACRKGKPNCCTAIRVLGVHTDGAFCEE
IVMPEQNLYPAEGLSPEAAAAVEFLAIGAHAVRRSAAGRGVRSLVIGAGPIGLGTAVFSR
IAGHDVRLLDTSEERLAFATEKLGFSPGILAGDDAALAQATGGDGFDVVFDATGNAQSME
RAFGHVAHGGTLVFVSVVKEEIRFSDPEFHKREMTLVASRNATREDFDHVIQSLAAGLVP
IEALVTHRTTLEDLVRDLPRWVHDKSGLVKAVVAVSAG
>tr|Q98GG6|Q98GG6_RHILO L-iditol 2-dehydrogenase OS=Rhizobium loti GN=mlr3340 PE=4 SV=1
MKAVICRSPGELVLEDRPAPGAPPAGWALVAVSHVGICGTDYHIFEGKHPFLAYPRIMGH
EVSGTVIETGEGPDLAIGEPVVINPYLSCGKCIACRHGKPNCCVKIEVLGVHRDGAMCER
ILVPAQNLYPANGLSLADAAAVEFLAIGAHAVRRARADSGARALVIGAGPIGLGNAIFAR
IAGLDVTLLDMSSERLAFAENELGFSILDGSRGAVPDLVKDATSGEGFDVVFDATGNTRS
VQSAFAHVAHGGTLVLVSVVKDDIVFSDPEFHKREMTLVGSRNALRADFDHVAASIRNGA
VPLAKLVTHRTTLADTPSDLARWAHEKSGLIKAVIEIG

>tr|Q7UT38|Q7UT38_RHOBA Zinc-type alcohol dehydrogenase OS=Rhodopirellula baltica GN=yjjN PE=4 SV=1
MKALQLSAPKQWEQIEIDEPSPPGPGEALVRIHRVGVCGTDLGGYLGKFPFFSYPRIPGH
ELGVEVVAVGEGVENVKVGDRCSVEPYINCQKCYSCERGLTNCCESHQTLGVMCDGGLTE
KMILPARKLHPANNLSYEQSALVETLAIGCHAIDRAHVTEKDTVLVIGSGPIGLSAIEFA
RVAGARVIVADLSQTRLDFVTEKMGMTDTIQFDGSEADIEKLEAMTDGRRADVVVDATGN
HHSMRRAMEMAAFGGRVVYVGITQQDLQFPHAPFLHRRELTILASRNALTGDFARIIQLI
ESGVIDTDPWITHHAKFEEVIESFPAWTDPESGVVKAVIHIS
