# Supplementary material for: Subdivision of the MDR superfamily of medium-chain dehydrogenases/reductases through iterative hidden Markov model refinement
Source: BMC Bioinformatics. 2010 Oct 27;11:534. doi: 10.1186/1471-2105-11-534 (PMC2976758; doi:10.1186/1471-2105-11-534)
Supplement: Additional file 4 — MDR family alignment figures. Illustrations showing the mafft MSAs from Additional file 3: mdr-sequences. Red sequence identifiers denote sequences from UniProtKB/TrEMBL, while blue correspond to sequences from Swiss-Prot. The position cscores are shown in a bar plot under the MSA. Positions that contain gaps in over 90% of the sequences have been removed from the alignment in order to increase readability. [file 1471-2105-11-534-S4.ZIP › mdr/MDR043.fasta]

>sp|P39346|IDND_ECOLI L-idonate 5-dehydrogenase OS=Escherichia coli (strain K12) GN=idnD PE=1 SV=1
MQVKTQSCVVAGKKTVAVTEQTIDWNNNGTLVQITRGGICGSDLHYYQEGKVGNFMIKAP
MVLGHEVIGKVIHSDSSELHEGQTVAINPSKPCGHCKYCIEHNENQCTDMRFFGSAMYFP
HVDGGFTRYKMVETSQCVPYPAKADEKVMAFAEPLAVAIHAAHQAGELQGKRVFISGVGP
IGCLIVSAVKTLGAAEIVCADVSPRSLSLGKEMGADVLVNPQNDDMDHWKAEKGYFDVSF
EVSGHPSSVNTCLEVTRARGVMVQVGMGGAMAEFPMMTLIGKEISLRGSFRFTSEFNTAV
SWLANGVINPLPLLSAEYPFTDLEEALRFAGDKTQAAKVQLVF
>tr|A0NZG0|A0NZG0_9RHOB Zinc-binding dehydrogenase OS=Labrenzia aggregata IAM 12614 GN=SIAM614_31241 PE=3 SV=1
MKSIVIHAAKDLRIEEQQEEQPGPGEVQIKLSTGGICGSDLHYFNHGGFGPVRLKEPMIL
GHEVSGHITALGEGVSGLALGQLVAISPSRPCRQCRFCNEGSFNQCLNMRFYGSAMPFPH
IQGAFREVLVADALQCAPADGLTPGEAAMAEPLAVCLHATRHAGNLLGKSVLVTGCGPIG
ILCIVAARRAGADFIVATDLSDFTLEMARTAGADETVNMANAPSALERFSADKGTFDVLY
ECSGAAPALSAGIAAIRPGGTIVQLGLGGDMSVPMMALTSKELCLKGSFRFHQEFFTGVS
LMQKGLIDVKPFITQTFRLNDAIKAFETAGDRSRAVKAQIAFA
>tr|A2VSZ5|A2VSZ5_9BURK Putative uncharacterized protein OS=Burkholderia cenocepacia PC184 GN=BCPG_01090 PE=3 SV=1
MPSNQERVMRLRCMCVVIHGPNDLRVEEQDAGEIGPGQVRVDVAMGGICGSDLHYFRHGG
FGAIRLQQPMVLGHEVAGTVAEVAPDVTSVKVGDRVAVNPSRPCGACRYCLEGLPNQCLD
MRFYGSAMRMPHVQGAFRNALVCDAVQCVKVADHVPLSLAALAEPFAVGLHAVSRAGPLI
GKRVLVSGCGPIGVLAVAAARVHGAAEIVATDVVDAPLAVASALGADRTINAAADAGWVE
RYGADKGTFDVMIECSGNARALRDGLDVMRPRGVVVQLGLGGDVSLPQNVVVAKELSICG
SFRFHAEFALAVQLINAGRVDLRPAVTRVFPMRDANLAFELAGDRQRAMKVLIDFANEAA
>tr|A3JSE4|A3JSE4_9RHOB IdnD L-idonate 5-dehydrogenase OS=Rhodobacterales bacterium HTCC2150 GN=RB2150_01779 PE=3 SV=1
MGVYASATIQDKEDPMPKSTKAIVIHAAHDLRIEDHPVDNLGANQVLIKMAAGGICGSDL
HYYNHGGFGTIKVREPMVLGHEVSGHIVEVGNDVENLQKGQLVAVSPSRPCSKCSYCLQG
TPNHCLNMRFYGSAMPFPHIQGAFREVMIADASQCAIADGLSAGEAAMGEPLAVVLHALK
QAGDLMGKSVLVTGCGPIGTLTILAARRAGAKTIIATDLSDFTLGVAAKCGADHTLNMKN
DPDRLAPYSTDKGQIDVHFECSGAAPALAAGVQAVRARGTIVQLGLGGDMTVPMQSMTAK
EITLKGSFRFHAEFATGITMMQKGLIDVKPLITHSLPMERAIEAFELASDRTQAMKAQLV
FG
>tr|A3JX74|A3JX74_9RHOB IdnD L-idonate 5-dehydrogenase OS=Sagittula stellata E-37 GN=SSE37_18932 PE=3 SV=1
MKAVVIHGARDLRIEDMAPAAQPGPGEVQVHVANGGICGSDLHYYLHGGFGAIRVREPMA
LGHEVSGVVSDVGDGVEGLAVGDKVAVNPSRPCARCEYCLRGQPNQCLDMRFNGSAMRMP
HEQGLFRETLTLPATLVERFAPEADLAFAAMTEPLAVCLHAVRQAGSLLGKTVLVAGSGP
IGCLTIAAARLAGATRIVATDISDTPLGVARAMGAHETINLAATPEGLAPFQRDKGQIDV
SFECSGAPQALGGLLTATRAGGTVVLVGMGGEAPLPLQLTVAKELTLRGAFRFHEEFATA
ARVISEGRIDLAPLLTGVHDTDDAVAAFDLAADKSRAMKVQIRFSGA
>tr|A3RUZ3|A3RUZ3_RALSO L-idonate 5-dehydrogenase OS=Ralstonia solanacearum UW551 GN=RRSL_03128 PE=3 SV=1
MDALVIHAANDLRIEDVVTPEVLPNQMRVHVRYGGICGSDLHYYNHGGFGTVRVTEPMVL
GHEIAGRVEEIGQDVRRHATGDRIAVSPSRPCGQCEYCQQGLQNHCLDMRYYGSAMRTPH
VQGAFRREIVIDESQAHRLADTVTDQEGAMAEPLSVALHAVRRAGPLLGKRVLVTGCGPI
GALIIVAARRAGAAEIIVTDMGAYPLRAARKVGADVTINVAEQPDGLKPYTTDKGRIDVL
FEASGNERALRGAIDALRPRGIIVQIGLGGDMSLPINAIVAKELELRGAFRFHEEFAMAV
ELLNKGLVDVKPLISATVPYRNAAHGFALAGDRTQAMKVLLDFQ
>tr|A9CXI7|A9CXI7_9RHIZ L-idonate 5-dehydrogenase OS=Hoeflea phototrophica DFL-43 GN=HPDFL43_20762 PE=4 SV=1
MKTRVCRLYGQNDLRIETDDVAAPQEGEVLLAIAAGGICGSDMHYVSDGGIGTIRVREPI
ILGHEASGQVLSIGPGVTGLAAGDGVAINPSRPCGTCGYCAEGLPMHCLEMRFSGSAMRL
PHEQGLFRDKIIVQAEQCIRLPQGADLGAVACAEPLAVCLHAARMAGEIAGKRVLVTGAG
PIGTLCAAIAANAGAAEVVVTDLEDAVLDVARQMGATHTINVARDGAEMERYGADKGHFH
LAFECSAAAPAIKSAVAALRPRGVLVQVGVAGDTPMPVNALVGKEIRLQGTHRFHEEFAE
AVEAITTGRIDVRPMITGRYPLDQATVAFAAAGDRSRSVKVHLEFAGPADG
>tr|A9DBI1|A9DBI1_9RHIZ IdnD L-idonate 5-dehydrogenase OS=Hoeflea phototrophica DFL-43 GN=HPDFL43_12021 PE=4 SV=1
MKALYAHAAHDLRLDSCEDAVPGPGQVAIRMRRGGICGSDLHYFNHGGFGSVRLREPMIL
GHEVAGEISALGEGVTGFKEGDLVAVSPSRPCGACGECLRGLPNQCLSMRFYGSAMPFPH
IQGAFRETLVADATQCVNAQGLTAAQAAMAEPLAVCLHAVRNAGEMLGRRVLVTGCGPIG
VLVILAARRAGAAQIIATDIADTVLDFAKAAGADVVLNTRTEADALTQYQQGKGSMDVHF
ECSGAEPALAAGIAALRPRGVLVQLGLSGDMSVPMMQITAKELVLRGSFRFHEEFAVAVD
LMRKGLIDVAPLITHSFPLSEYETAFATASDRSKAMKVQLEFS
>tr|A9DD05|A9DD05_9RHIZ L-idonate 5-dehydrogenase, putative OS=Hoeflea phototrophica DFL-43 GN=HPDFL43_07182 PE=4 SV=1
MKAIVAHAAKDLRIEDREIPTPGPGQVLIRMQTGGICGSDLHYYHNGGFGTVRLKEPMIL
GHEVSGIVETLGEGVTGLQTGHLVAVSPSRPCQACDYCHEGKQNHCLNMRFYGSAMPFPH
IQGAFQQWLVADAAQCAIADGLTAGEAAMAEPLSVVLHAAGQAGDLLGKRVLVTGCGPIG
LLAIIVARAAGAAQIVATDITDYTIGVARQVGADIVHNVAETPSSLQDYAAGKGHFDVLF
ECTGVAPVVASTIPALRPGATMIQLGLGGDMTLPVQAMTAKELTFKGSFRFHNEFFAAIN
LMRNGRLNVRPLITHTLPLESSIEAFDLASDRTQALKVQLDFA
>tr|A9GL63|A9GL63_METNO IdnD L-idonate 5-dehydrogenase OS=Methylobacterium nodulans ORS 2060 GN=MnodDRAFT_3923 PE=4 SV=1
MKGVILHAPHDLRIEEIAVVPPGPGQVRIRIAAGGICGSDLHYYHHGGFGAVRIRQPMAL
GHEIAGTVEEIGAGVSHLVPGLRVAVNPSQPCNACRYCHEGLRHQCLHMQFIGSAMHFPH
AQGGFRQSLTIRAEQAVPVGENVSMAEAAMAEPLAVCLHAARQAGPLLGKRVLVTGCGPI
GALCIIVARLGGAREIVVTDVAQAPLSLAQQLGATHAIDIAATPEALAPYASDKGRFDVL
FEASGNERALAGALDAIRPGGVVVQVGLGGPMTLPVNIIVTKELKLHGTFRFDAEFQLAV
DLMSRGQVDLMPLVSATLPFERAVEAFELAGDRTASMKVQLAF
>tr|A9H476|A9H476_9RHOB L-idonate 5-dehydrogenase, putative OS=Roseobacter litoralis Och 149 GN=RLO149_12700 PE=4 SV=1
MRVEEIASQPLETGQVAVEIARGGICGSDLHYFQHGGFGPVRVKEPIILGHEIAGVIKSV
APGVTCLEPGDKVAVNPSQPCNDCHFCAREEYQHCLNMRFLGSARTFPHVQGGFRSILPV
PASQCVKVSAQTEIAHAACAEPLAVCLHAANQAGDLAGKRVLVTGAGPIGALCVAVSKAR
GASDIVVTDLVDFTLSNASKMGATHCVNIATSADLMDAFSSPEKQFDVVFECSGAEAAIA
IAIEFVRPRGTLVQVGVAGSLNIPINAIVGKEISLKGTHRFHPEFADAVRMIDQGVINVA
PMITQVFPVEQAHEAFATTLDRNKSIKVQLSF
>tr|A9H4P0|A9H4P0_9RHOB L-idonate 5-dehydrogenase, putative OS=Roseobacter litoralis Och 149 GN=RLO149_12975 PE=4 SV=1
MPGTPPLEQPKETSMKSLVIHGAHDLRIEEHEPQTLGAGQVQIALATGGICGSDLHYYHN
GGFGTVRLKEPMVLGHEVSGHITALGAAVSGLEVGQLVAVSPSRPCGACCYCAEGMRNQC
LNMRFYGSAMPFPHIQGAFRQVLVADAAQCAVADGLSAGEAAMAEPLAVCLHAARQAGPL
LGKRVLVTGCGPIGLLSILVARRAGATEIVATDLTDFTLRMAAAQGADVTINGATDPDRL
ATYQAGKGTFDVLFECTGVAAALAGGIAALRPGGIIVQLGLGGDMTLPVQALTAKELQLR
GSFRFHEEFFTGVALMQKGLIDVKPLITQTLPLADAIAAFDLASDRTQAMKAQISFA
>tr|A9QSU5|A9QSU5_ACTSC Alcohol dehydrogenase OS=Actinobacillus succinogenes GN=adh PE=4 SV=1
MKLETLSCVVNGKNDVDVITQHLDYDENSQEQTLVQITRGGICGSDLHYYQHGKVGNFEV
KHPMILGHEVIGKIVKTNDPKLYAGQKVAINPSKPCQQCKYCLSGETNQCETMRFFGSAM
YNPHVDGGFTQYKIVDNAQCIDYPQEASDDVMAFAEPLAVTIHAAKQAGDLTGKKVFISG
VGPIGCLVVASVKALGAAEIVCADMSRRCLDLALKMGATKALHAANDDFSVYAEHKGYFD
VSFEASGHPSSVERCLAITKARGTLIQVGMGGALPEFNMMTLIAKEISWKGSFRFIEEFN
TAVEWLSTGKVNPLPLLSKVFDFRQLEDALNAASNKDETAKVQLRFE
>tr|B0IRT1|B0IRT1_RHILT Alcohol dehydrogenase GroES domain protein OS=Rhizobium leguminosarum bv. trifolii WSM1325 GN=RlegDRAFT_1202 PE=3 SV=1
MKAIVIHAAKDLRIEEREPEVAGAGQVEIAIEAGGICGSDLHYYNHGGFGTVRLREPMIL
GHEIAGTVKALGSDVADLAVGDRVAVSPSRPCNHCQYCLKGQQNHCLNMRFYGSAMPMPH
IQGGFRQRLVAERWQCHKVADGISIHEAAFAEPFAVTLHAANRAGSLLGKRVLVTGCGPI
GMLAIVAARVLGAREIVATDVTDSVLAIARTSGADRTINVATHASDLAAYSAEKGYFDVM
FEASGNERAVRSGLETLKPRAVLVQLGLGGDVSIPQNMIVAKEIEMRGTFRFHEEFALAV
ELINARRVDLKPLLTGVFKIEEAVAAFELAGDRSKSMKVQIAF
>tr|B0J6U1|B0J6U1_RHILT Alcohol dehydrogenase GroES domain protein OS=Rhizobium leguminosarum bv. trifolii WSM1325 GN=RlegDRAFT_4844 PE=3 SV=1
MRTRVARLYQKGDLRIETVAVAALGPGEVLLKMAAAGICGSDLHYYQDGGFGPVRVREPI
IPGHEASGTVSQAGEGVDLKAGTLVAVNPSQPCGHCEYCEKNMPIHCLDMRFMGSAMRLP
HEQGMFREWMVVPAKQCFAVGAATTAAEAACSEPLSVCLHAASRAGDITGKRVLVTGAGP
IGALTVAVASYFGADEIVVTDLADAALDRAKAMGASRTVNVSKNAQALAEFEAGKGYFDL
VFECSAAAPAIRGAIAAIRPRGTIVQVGVTGDVPIPLNAIVGKELQLHGTQRFHEEFGTA
VELISSRKIDVRPIISHSLPLEQATAAFTLAGDRAAACKVQLTF
>tr|B1FJE6|B1FJE6_9BURK Alcohol dehydrogenase GroES domain protein OS=Burkholderia ambifaria IOP40-10 GN=BamIOP4010DRAFT_4157 PE=3 SV=1
MRMRCMCVVIHGPNDLRVEEQDAGEIGSGQVRVDVAMGGICGSDLHYFRHGGFGAIRLQQ
PMVLGHEVAGTVAEVAPDVTSVKVGDRVAVNPSRPCGACRYCLAGLPNQCLDMRFYGSAM
RMPHVQGAFRNALVCDAVQCVKVADHVPLSLAALAEPFAVGLHAVSRAGPLIGKRVLVSG
CGPIGVLAIAAARVHGAAEIVATDVVEAPLEVARALGADRTINAAADAGWVERYSADKGT
FDVMIECSGNARALRDGLDVMCPRGVVVQLGLGGDVSLPQNVVVAKELSICGSFRFHAEF
ALAVQLINAGRVDLRPAVTRVFPMRDANLAFELAGDRQRAMKVLIDFADEAA
>tr|B1G010|B1G010_9BURK Alcohol dehydrogenase GroES domain protein OS=Burkholderia graminis C4D1M GN=BgramDRAFT_2698 PE=3 SV=1
MFAAVLHEPKLIRIDEMEPPEPGPGQVRVRVRAGGICGSDLSYYFKGKSGDFAVREPFVL
GHEVAGEIDSLGAGVSTETRLAPGQRVAVNPGLACGTCKYCTIGMPNHCLNMRFMGSAST
FPHTQGMFRQYIVVAARQCFPVADGVDFAQASMAEPLAVALHAVKQAGSLIGASVLLIGC
GPIGCILLSVARRAGAHRVVAVDLSSRALSVAEQLGADQTVNAADTATIEQWSAQRGTFD
VVIEASGSPAGLDTALRSARAGGTVIQVGNLPAGQSPVAANLVMSKELRYQGSFRFADEY
ATAADEIASGKLDLRPLMTHAFAMNDANKAFEVALDRSQSMKVHLNFD
>tr|B3HI50|B3HI50_ECOLX L-idonate 5-dehydrogenase OS=Escherichia coli B7A GN=idnD PE=4 SV=1
MQVKTQSCVVAGKKTVAVTEQTIDWNNNGTLVQITRGGICGSDLHYYQEGKVGNFMIKAP
MVLGHEVIGKVIHSDSSELHEGQTVAINPSKPCGHCKYCIEHNENQCTDMRFFGSAMYFP
HVDGGFTRYKMVETSQCVPYPAKADEKVMAFAEPLAVAIHAAHQAGELQGKRVFISGVGP
IGCLIVSAVKTLGAAEIVCADVSPRSLSLGKEMGADVLVNPQNDDMDHWKAEKGYFDVSF
EVSGHPSSVNTCLEVTRARGVMVQVGMGGAMAEFPMMTLIGKEISLRGSFRFTSEFNTAV
SWLANGVINPLPLLSAEYPFTDLEEALRFAGDKTQAAKVQLVF
>tr|B3HNF8|B3HNF8_ECOLX L-idonate 5-dehydrogenase OS=Escherichia coli F11 GN=idnD PE=4 SV=1
MQVKTQSCVVAGKKTVAVTEQTIDWNNNGTLVQITRGGICGSDLHYYQEGKVGNFMIKAP
MVLGHEVIGKVIHSDSSKLHEGQTVAINPSKPCGHCKYCIEHNENQCTEMRFFGSAMYFP
HVDGGFTRYKMVETSQCVPYPAKADEKVMAFAEPLAVAIHAAHQAGELQGKRVFISGVGP
IGCLIVSAVKTLGAAEIVCADVSPRSLSLGKEMGADVLVNPQNDDMDHWKAEKGYFDVSF
EVSGHPSSVNTCLEVTRARGVMVQVGMGGAMAEFPMMTLIGKEISLKGSFRFTSEFNTAV
SWLANGVINPLPLLSAEYPFTDLEEALRFAGDKTQAAKVQLVF
>tr|B3YJB8|B3YJB8_SALET L-idonate 5-dehydrogenase OS=Salmonella enterica subsp. enterica serovar Kentucky str. CVM29188 GN=SeKA_A4139 PE=4 SV=1
MEVKTQSCVVAGKRAVAVTEQNIEWNNKGTLVQITRGGICGSDLHYYQEGKVGNFTVKAP
MILGHEVIGKIVRSDSDLLREGQPVAINPSKPCGHCKYCLQHEENHCTEMRFFGSAMYFP
HVDGGFTRFKAVDTAQCIPWPEQADEKAMAFAEPLAVAIHAAHEAGDLQGKRVFISGVGP
IGCLIVSAVKTLGAAEVVCADISTRSLSLARQMGADTLVNPQHDSLDGWKAEKGYFDISF
EVSGHPSSISTCLEVTRAKGVMVQVGMGGAVPNFPMMMLISKEISLKGSFRFTTEFNTAV
SWLANRVINPLPLLSAEYPFTDLEAALIFAGDKTQAAKVQLVF
>tr|B4A4C5|B4A4C5_SALNE L-idonate 5-dehydrogenase OS=Salmonella enterica subsp. enterica serovar Newport str. SL317 GN=SNSL317_A2116 PE=4 SV=1
MEVKTQSCVVAGKRAVAVTEQNIEWNNKGTLVQITRGGICGSDLHYYQEGKVGNFTVKAP
MILGHEVIGKIVHSDSDLLREGQPVAINPSKPCGHCKYCLQHEENHCTEMRFFGSAMYFP
HVDGGFTRFKAVDTAQCIPWPEQADEKAMAFAEPLAVAIHAAHEAGDLQGKRVFISGVGP
IGCLIVSAVKTLGAAEVVCADISTRSLSLARQMGADTLVNPQHDSLDDWKAEKGYFDISF
EVSGHPSSISTCLEVTRAKGMMVQVGMGGAVPNFPMMMLISKEISLKGSFRFTTEFNTAV
SWLANRVINPLPLLSAEYPFTDLEAALIFAGDKTQAAKVQLVF
>tr|B5BV57|B5BV57_SALET L-idonate 5-dehydrogenase OS=Salmonella enterica subsp. enterica serovar Saintpaul str. SARA23 GN=SeSPA_A0374 PE=4 SV=1
MEVKTQSCVVAGKRAVAVTEQNIEWNNKGTLVQITRGGICGSDLHYYQEGKVGNFTVKAP
MILGHEVIGKIVHSDSDLLREGQPVAINPSKPCGHCKYCLQHEENHCTEMRFFGSAMYFP
HVDGGFTRFKAVDTVQCIPWPEQADEKAMAFAEPLAVAIHAAHEAGDLQGKRVFISGVGP
IGCLIVSAVKTLGAAEVVCADISARSLSLARQMGADTLVNPQHDSLDDWKAEKGYFDISF
EVSGHPSSISTCLEVTRAKGVMVQVGMGGAVPNFPMMMVISKEISLKGSFRFTTEFNTAV
SWLANRVINPLPLLSAEYPFTDLEAALLFAGDKTQAAKVQLVF
>tr|B5C817|B5C817_SALET L-idonate 5-dehydrogenase OS=Salmonella enterica subsp. enterica serovar Schwarzengrund str. SL480 GN=SeSB_A0075 PE=4 SV=1
MEVKTQSCVVAGKRAVAVTEQNIEWNNKGTLVQITRGGICGSDLHYYQEGKVGNFTVKAP
MILGHEVIGKIVHSDSDLLREGQPVAINPSKPCGHCKYCLQHEENHCTEMRFFGSAMYFP
HVDGGFTRFKSVDTVQCIPWPEQADEKAMAFAEPLAVAIHAAHEAGDLQGKRVFISGVGP
IGCLIVSAVKTLGAAEVVCADISTRSLSLARQMGADTLVNPQHDSLDGWKAEKGYFDISF
EVSGHPSSISTCLEVTRAKGVMVQVGMGGAVPNFPMMMVISKEISLKGSFRFTTEFNTAV
SWLANRVINPLPLLSAEYPFTDLEAALIFAGDKTQAAKVQLVF
>tr|B5J032|B5J032_9RHOB Alcohol dehydrogenase GroES-like domain family OS=Octadecabacter antarcticus 307 GN=OA307_1488 PE=4 SV=1
MRAVVIHAAQDLRIEEQSPLPAPAAGEVRINMAVGGICGSDLHYYNHGGFGAVRLRQPMV
LGHEVSGHIATVGDGVTGLVPDQLVAVSPSRPCAKCDYCLRGQPNHCENMRFYGSAMPYP
HIQGAFSQELIVDASQCVPADDLSPEAAAMAEPLAVCLHAMRQAGDLVGKTVLVTGCGPI
GALTILAARRAGAAKIIATDLSNYTLDMAEKCGADVVLNLASDSDALAPFTAGKGQIDVQ
FECSGAPAALASGVAALRPKGTLVQLGMGGDMTIPMQAITAKELTLRGSFRFHSEFATAV
AMMQKGLIDVTPLITHKFSLDDSIDAFEMAKDRSQAMKVQITFT
>tr|B5MMH3|B5MMH3_SALET L-idonate 5-dehydrogenase OS=Salmonella enterica subsp. enterica serovar Saintpaul str. SARA29 GN=SeSPB_A4690 PE=4 SV=1
MEVKTQSCVVAGKRAVAVTEQNIEWNNKGTLVQITRGGICGSDLHYYQEGKVGNFTVKAP
MILGHEVIGKIVHSDSDLLREGQPVAINPSKPCGHCKYCLQHEENHCTEMRFFGSAMYFP
HVDGGFTRFKAVDTAQCIPWPEQADEKAMAFAEPLAVAIHAAHEAGDLQGKRVFISGVGP
IGCLIVSAVKTLGAAEVVCADISTRSLSLARQMGADTLVNPQHDSLDGWKAEKGYFDISF
EVSGHPSSISTCLEVTRAKGVMVQVGMGGAVPNFPMMMVISKEISLKGSFRFTTEFNTAV
SWLANRVINPLPLLSAEYPFTDLEAALIFAGDKTQAAKVQLVF
>tr|B5MY41|B5MY41_SALET L-idonate 5-dehydrogenase OS=Salmonella enterica subsp. enterica serovar 4,[5],12:i:- str. CVM23701 GN=SeI_A0334 PE=4 SV=1
MEVKTQSCVVAGKRAVAVTEQNIEWNNKGTLVQITRGGICGSDLHYYQEGKVGNFTVKAP
MILGHEVIGKIVHSDSDLLREGQPVAINPSEPCGHCKYCLQHEENHCTEMRFFGSAMYFP
HVDGGFTRFKAVDTAQCIPWPEQADEKAMAFAEPLAVAIHAAHEAGDLQGKRIFISGVGP
IGCLIVSAVKTLGAAEVVCADISTRSLSLARQMGADTLVNPQHDSLDDWKAEKGYFDISF
EVSGHPSSISTCLEVTRAKGVMVQVGMGGAVPNFPMMMVISKEISLKGSFRFTTEFNTAV
SWLANRVINPLPLLSAEYPFTDLEAALIFAGDKTQAAKVQLVF
>tr|B5N9D9|B5N9D9_SALET L-idonate 5-dehydrogenase OS=Salmonella enterica subsp. enterica serovar Javiana str. GA_MM04042433 GN=SeJ_A0285 PE=4 SV=1
MEVKTQSCVVAGKRAVAVTEQNIEWNNKGTLVQITRGGICGSDLHYYQEGKVGNFTVKAP
MILGHEVIGKIVHSDSDLLREGQPVAINPSKPCGHCKYCLQHEENHCTEMRFFGSAMYFP
HVDGGFTRFKAVDTVQCIPWPEQADEKAMAFAEPLAVAIHAAHEAGDLQGKRVFISGVGP
IGCLIVSAVKTLGAAEVVCADISTRSLSLARQMGADTLVNPQHDSLDGWKAEKGYFDISF
EVSGHPSSISTCLEFTRAKGVMVQVGMGGAVPNFPMMMVISKEISLKGSFRFTTEFNTAV
SWLANRVINPLPLLSAEYPFTDLEAALIFAGDKTQAAKVQLVF
>tr|B5NTB6|B5NTB6_SALET L-idonate 5-dehydrogenase OS=Salmonella enterica subsp. enterica serovar Kentucky str. CDC 191 GN=SeKB_A4674 PE=4 SV=1
MEVKTQSCVVAGKRAVAVTEQNIEWNNKGTLVQITRGGICGSDLHYYQEGKVGNFTVKAP
MILGHEVIGKIVRSDSDLLREGQPVAINPSKPCGHCKYCLQHEENHCTEMRFFGSAMYFP
HVDGGFTRFKAVDTAQCIPWPEQADEKAMAFAEPLAVAIHAAHEAGDLQGKRVFISGVGP
IGCLIVSAVKTLGAAEVVCADISTRSLSLARQMGADTLVNPQHDSLDGWKAEKGYFDISF
EVSGHPSSISTCLEVTRAKGVMVQVGMGGAVPNFPMMMLISKEISLKGSFRFTTEFNTAV
SWLANRVINPLPLLSAEYPFTDLEAALIFAGDKTQAAKVQLVF
>tr|B5P789|B5P789_SALET L-idonate 5-dehydrogenase OS=Salmonella enterica subsp. enterica serovar Heidelberg str. SL486 GN=SeHB_A4615 PE=4 SV=1
MEVKTQSCVVAGKRAVAVTEQNIEWNNKGTLVQITRGGICGSDLHYYQEGKVGNFTVKAP
MILGHEVIGKIVHSDSDLLREGQPVAINPSKPCGHCKYCLQHEENHCTEMRFFGSAMYFP
HVDGGFTRFKAVDTVQCIPWPEQADEKAMAFAEPLAVAIHAAHEAGDLQGKRVFISGVGP
IGCLIVSAVKTLGAAEVVCADISARSLSLARQMGADTLVNPQHDSLDDWKAEKGYFDISF
EVSGHPSSISTCLEVTRAKGVMVQVGMGGAVPNFPMMMVISKEISLKGSFRFTTEFNTAV
SWLANRVINPLPLLSAEYPFTDLEAALLFAGDKTQAAKVQLVF
>tr|B5PI50|B5PI50_SALET L-idonate 5-dehydrogenase OS=Salmonella enterica subsp. enterica serovar Weltevreden str. HI_N05-537 GN=SeW_A4939 PE=4 SV=1
MEVKTQSCVVAGKRAVAVTEQNIEWNNKGTLVQITRGGICGSDLHYYQEGKVGNFTVKAP
MILGHEVIGKIVRSDSDLLREGQPVAINPSKPCGHCKYCLQHEENHCIEMRFFGSAMYFP
HVDGGFTRFKAVDTAQCIPWPEQADEKAMAFAEPLAVAIHAAHEAGDLQGKRVFISGVGP
IGCLIVSAVKTLGAAEVVCADISARSLSLARQMGADTLVNPQHDSLDDWKAEKGYFDISF
EVSGHPSSISTCLEVTRAKGVMVQVGMGGAVPNFPMMMVISKEISLKGSFRFTTEFNTAV
SWLANRVINPLPLLSAEYPFTDLEAALIFAGDKTQAAKVQLVF
>tr|B5PVW5|B5PVW5_SALHA L-idonate 5-dehydrogenase OS=Salmonella enterica subsp. enterica serovar Hadar str. RI_05P066 GN=SeH_A0095 PE=4 SV=1
MEVKTQSCVIAGKRAVAVTEQNIEWNNKGTLVQITRGGICGSDLHYYQEGKVGNFTVKAP
MILGHEVIGKIVHSDSDLLREGQPVAINPSKPCGHCKYCLQHEENHCTEMRFFGSAMYFP
HVDGGFTRFKAVDTAQCIPWPEQADEKAMAFAEPLAVAIHAAHEAGDLQGKRVFISGVGP
IGCLIVSAVKTLGAAEVVCADISTRSLSLARQMGADTLVNPQHDSLDGWKAEKGYFDISF
EVSGHPSSISTCLEVTRAKGVMVQVGMGGAVPNFPMMMVISKEISLKGSFRFTTEFNTAV
SWLANRVINPLPLLSAEYPFTDLEAALIFAGDKTQAAKVQLVF
>tr|B5Q3K5|B5Q3K5_SALVI L-idonate 5-dehydrogenase OS=Salmonella enterica subsp. enterica serovar Virchow str. SL491 GN=SeV_B0421 PE=4 SV=1
MEVKTQSCVVAGKRAVAVTEQNIEWNNKGTLVQITRGGICGSDLHYYQEGKVGNFTVKAP
MILGHEVIGKIVHSDSDLLREGQPVAINPSKPCGHCKYCLQHEENHCTEMRFFGSAMYFP
HVDGGFTRFKAVDTAQCIPWPEQADEKAMAFAEPLAVAIHAAHEAGDLQGKRVFISGVGP
IGCLIVSAVKTLGAAEVVCADISTRSLSLARQMGADTLVNPQHDSLDDWKAEKGYFDISF
EVSGHPSSISTCLEVTRAKGMMVQVGMGGAVPNFPMMMLISKEISLKGSFRFTTEFNTAV
SWLANRVINPLPLLSAEYPFTDLEAALIFAGDKTQAAKVQLVF
>tr|B5SCS7|B5SCS7_RALSO L-idonate 5-dehydrogenase protein OS=Ralstonia solanacearum GN=idnD PE=4 SV=1
MDALVIHAANDLRIEDVVTPEVLPNQMRVHVRYGGICGSDLHYYNHGGFGTVRVTEPMVL
GHEIAGRVEEIGQDVRRHATGDRIAVSPSRPCGQCEYCQQGLQNHCLDMRYYGSAMRTPH
VQGAFRREIVIDESQAHRLADTVTDQEGAMAEPLSVALHAVRRAGPLLGKRVLVTGCGPI
GALIIVAARRAGAAEIIVTDMGAYPLRAARKVGADVTINVAEQPDGLKPYTTDKGRIDVL
FEASGNERALRGAIDALRPRGIIVQIGLGGDMSLPINAIVAKELELRGAFRFHEEFAMAV
ELLNKGLVDVKPLISATVPYRNAAHGFALAGDRTQAMKVLLDFQ
>tr|B6AX68|B6AX68_9RHOB L-idonate 5-dehydrogenase OS=Rhodobacterales bacterium HTCC2083 GN=RB2083_2906 PE=4 SV=1
MHSHNPSIVIHAARDLRVEERDTPDIGTGQVLIKMQAGGICGSDLHYYNHGGFGPIQLRE
PMVLGHEVSGEIVAISNNVSGLSVGQLVAVSPSRACQSCEYCLKGQQNHCLNMRFYGSAM
PFPHIQGAFQKALAADASQCVPADGLTPAQAAMAEPLAVCLHAVKQAGDLMGKTVLITGC
GPIGCLSILAARRSGAAQIIATDLSDFTLGKARECGADVALNTRTDPKALVPYQSDKGQI
DVHLECSGAAAALAAGVACLRPKATLVQLGLGGDMTVPMQAMTAKEITLRGSFRFHEEFA
TAVQMMQSGLIKVDPLITHSFDIGDAVEAFHTASDRSSAMKVQLTF
>tr|B7LCX7|B7LCX7_ECOLX L-idonate 5-dehydrogenase, NAD-binding OS=Escherichia coli GN=idnD PE=4 SV=1
MQVKTQSCVVAGKKTVAVTEQTIDWNNNGTLVQITRGGICGSDLHYYQEGKVGNFMIKAP
MVLGHEVIGKVIHSDSSELHEGQTVAINPSKPCGHCKYCIEHNENQCTEMRFFGSAMYFP
HVDGGFTRYKMVETSQCVPYPAKADEKVMAFAEPLAVAIHAAHQAGELQGKRVFISGVGP
IGCLIVSAVKTLGAAEIVCADVSPRSLSLGKEMGADVLVNPQNDDMDHWKAEKGYFDVSF
EVSGHPSSVNTCLEVTRARGVMVQVGMGGAMAEFPMMTLIGKEISLRGSFRFTSEFNTAV
SWLANGVINPLPLLSAEYPFTDLEEALRFAGDKTQAAKVQLVF
>tr|B7MT01|B7MT01_ECOLX L-idonate 5-dehydrogenase, NAD-binding OS=Escherichia coli GN=idnD PE=4 SV=1
MQVKTQSCVVAGKKTVAVTEQTIDWNNNGTLVQITRGGICGSDLHYYQEGKVGNFMIKAP
MVLGHEVIGKVIHSDSSKLHEGQTVAINPSKPCGHCKYCIEHNENQCTEMRFFGSAMYFP
HVDGGFTRYKMVETSQCVPYPAKADEKVIAFAEPLAVAIHAAHQAGELQGKRVFISGVGP
IGCLIVSAVKTLGAAEIVCADVSPRSLSLGKEMGADVLVNPQNDDMDHWKAEKGYFDVSF
EVSGHPSSVNTCLEVTRARGVMVQVGMGGAMAEFPMMTLIGKEISLKGSFRFTSEFNTAV
SWLANGVINPLPLLSAEYPFTDLEEALRFAGDKTQAAKVQLVF
>tr|B7NGJ9|B7NGJ9_ECOLX L-idonate 5-dehydrogenase, NAD-binding OS=Escherichia coli GN=idnD PE=4 SV=1
MQVKTQSCVVAGKKTVAVTEQTIDWNNNGTLVQITRGGICGSDLHYYQEGKVGNFMIKAP
MVLGHEVIGKVIHSDSSELHEGQTVAINPSKPCGHCKYCIEHNENQCTDMRFFGSAMYFP
HVDGGFTRYKMVETSQCVPYPAKADEKVMAFAEPLAVAIHAAHQAGELQGKRVFISGVGP
IGCLIVSAVKTLGAAEIVCADVSPRSLSLGKEMGADVLVNPQNDDMDHWKAEKGYFDVSF
EVSGHPSSVNTCLEVTRARGVMVQVGMGGAMAEFPMMTLIGKEISLRGSFRFTSEFNTAV
SWLANGVINPLPLLSAEYPFTDLEEALRFAGDKTQAAKVQLVF
>tr|B7NUI1|B7NUI1_ECOLX L-idonate 5-dehydrogenase, NAD-binding OS=Escherichia coli GN=idnD PE=4 SV=1
MQVKTQSCVVAGKKTIAVTEQTIDWNNNGTLVQITRGGICGSDLHYYQEGKVGNFMIKAP
MVLGHEVIGKVIHSDSSELHEGQTVAINPSKPCGHCKYCIEHNENQCTEMRFFGSAMYFP
HVDGGFTRYKMVETSQCVPYPAKADEKVMAFAEPLAVAIHAAHQAGELQGKRVFISGVGP
IGCLIVSAVKTLGASEIVCADVSPRSLLLAKEMGADVLVNPQNDDMDHWKAEKGYFDVSF
EVSGHPSSVNTCLEVTRARGVMVQVGMGGAMAEFPMMTLIGKEISLKGSFRFTSEFNTAV
SWLANGVINPLPLLSAEYPFTDLEEALRFAGDKTQAAKVQLVF
>tr|Q0FUV5|Q0FUV5_9RHOB L-idonate 5-dehydrogenase OS=Roseovarius sp. HTCC2601 GN=R2601_01015 PE=3 SV=1
MTIRIARLHGRKDLRVETLEDPEAGPGEVVVAIGAGGICGSDIHYYTDGGIGTIRVREPI
IIGHEAAGTVVELGAGVEGLSVGDRVAVNPSHPCGACRFCREGAHQHCMNMRFKGSAMFL
PHEQGFFRDRVAIGAAQCHPIAEGVPMAEAALAEPLAVCRRAVTRAIEISGPLEGKRVLV
TGAGPIGALCVALAKHFGAAEIVVTDLQDATLEVAQAVGATRTINVARDGAALSEYEIDK
GQFDLCFECSAAEPAIRSAIACTRPLGTIVQVGVMGDTPVPFNMLVAKELNLVGTHRFDA
EFGQAVELINSRALTLAPIVTHSLPVDEVQAAMDLALDRGKAVKVQVVF
>tr|Q1YLG8|Q1YLG8_MOBAS L-idonate 5-dehydrogenase OS=Manganese-oxidizing bacterium (strain SI85-9A1) GN=SI859A1_02579 PE=3 SV=1
MKAIVAYGPHDLRIEERPDPGAPGAGEVRLRVQSGGICGSDLHYYHHGGFGTIRIKEPMI
LGHEASGIVEELGAGVSGLAIGDRVAINPSRPCENCEYCRRDMRNHCLDMVFSGSAMRFP
HVEGMFREVLVVPAAQAVPVGAATDTGLAALAEPFAVCLHAARQAGPLLGASVLVSGCGP
IGCLAVAAARRAGAAHITACDVVGEPLETARKLGADTVIDLGSDRSGLDALKADKGRIDV
VFECSGNPAAVTTAVECVRPRGRLVAVGNGGPVEFPLASLVAKEIEMVGSFRFDTEFALA
ADLVARHLVDLAPLISHRMPAGRAVEAFDLASDRSQAMKVQLDLTDWTAAT
>tr|A0K4G8|A0K4G8_BURCH Alcohol dehydrogenase GroES domain protein OS=Burkholderia cenocepacia (strain HI2424) GN=Bcen2424_0642 PE=3 SV=1
MRLRCMCVVIHGPNDLRVEEQDAGEIGPGQVRVDVAMGGICGSDLHYFRHGGFGAIRLQQ
PMVLGHEVAGTVAEVAPDVTSVKVGDRVAVNPSRPCGACRYCLEGLPNQCLDMRFYGSAM
RMPHVQGAFRNALVCDAVQCVKVADHVPLSLAALAEPFAVGLHAVSRAGPLIGKRVLVSG
CGPIGVLAVAAARVHGAAEIVATDVVEAPLEVASALGADRTINAAADAGWVERYGADKGT
FDVMIECSGNARALRDGLDVMRPRGVVVQLGLGGDVSLPQNVVVAKELSICGSFRFHAEF
ALAVQLINAGRVDLRPAVTRVFPMRDANLAFELAGDRQRAMKVLIDFANEAA
>tr|A1AJH0|A1AJH0_ECOK1 L-idonate 5-dehydrogenase OS=Escherichia coli O1:K1 / APEC GN=idnD PE=4 SV=1
MQVKTQSCVVAGKKTVAVTEQTIDWNNNGTLVQITRGGICGSDLHYYQEGKVGNFMIKAP
MVLGHEVIGKVIHSDSSKLHEGQTVAINPSKPCGHCKYCIEHNENQCTEMRFFGSAMYFP
HVDGGFTRYKMVETSQCVPYPAKADEKVMAFAEPLAVAIHAAHQAGELQGKRVFISGVGP
IGCLIVSAVKTLGAAEIVCADVSPRSLSLGKEMGADVLVNPQNDDMDHWKAEKGYFDVSF
EVSGHPSSVNTCLEVTRARGVMVQVGMGGAMAEFPMMTLIGKEISLKGSFRFTSEFNTAV
SWLANGVINPLPLLSAEYPFTDLEEALRFAGDKTQAAKVQLVF
>tr|A1BC79|A1BC79_PARDP Alcohol dehydrogenase, zinc-binding domain protein OS=Paracoccus denitrificans (strain Pd 1222) GN=Pden_5063 PE=4 SV=1
MTQDIACRLHAAHDLRIEPLLDPQPTEGAALVRVLRGGICGSDLHYYHDGGFGPVRVREP
IVLGHEAAGVVEAAPEGSGLVPGQLVALSPSRPCGECEYCRAGQERHCLAMRFNGSAMRF
PHENGFFRNRLYHPVEQCLPLPEGASAQAAAGAEPLAVCLHALSMAPDLAGQRVLITGAG
PIGAICTALARLRGAAEVVVTDVQDFTLEIARRMGADRAVNVAGQPDALADLAQGKGRID
VVLECSANPHAIAQAIGVTRPQGTVVQIGVGGTLPLPLNLIVAKELRLVGTHRFDSEFAQ
AVRMIGAGEIDLSPMVTQVLPAAEAQRAFDLAGDRAQAVKVQLDFGA
>tr|A3PQU5|A3PQU5_RHOS1 Alcohol dehydrogenase GroES domain protein OS=Rhodobacter sphaeroides (strain ATCC 17029 / ATH 2.4.9) GN=Rsph17029_3621 PE=3 SV=1
MKALVLHAPHDLRLDEIAAAADPGPGEVRVAVSHGGICGSDLHYYHHGGFGTVRLREPMA
LGHEVSGIVTALGAGVTDLREGDRVAVNPSRPCGRCDYCRRGLAHHCLDMRFNGSAMRFP
HEQGLFRAAVTLPAAQAVRLPAETDLALAAMSEPLAVCLHAVAGAGSLIGKRVLVSGCGP
IGCLTILAARAAGAEEIVASDIAAPALAAARAVGADRVLDLAAESEALEPFAEGKGRIDV
VLECSGAPPALLAALRVLRPQGLLVAVGLGPEVALPVTALVAREIRLQGSFRFDAEFATA
ARAIASGRIDVSPLLTRVLPVTEAADAFALASDKSRAMKVQIAFPPP
>tr|A4YP50|A4YP50_BRASO L-idonate 5-dehydrogenase, NAD-binding OS=Bradyrhizobium sp. (strain ORS278) GN=idnD PE=3 SV=1
MRAVVIHAPKDLRIDSFPDPAPEAGQVRVKIEAGGICGSDLHYYHHGGFGTVRIKQPMAL
GHEIAGVVAAVGAGVTGLAEGTRVAVNPSLPCGHCAYCREGLRNQCLDMRFMGSAMRDPH
VQGGFREFVTVDASQAVPIAPSLSLGEAAMAEPLSVCLHAAHQAGSLLGKRVLVTGCGPI
GALSILVARYGGAAEIVATDVAEAPLAVARKLGASHAVNVAAEPSALDPWRVGKGTFDVL
FEASGNQAALRAALDVMRPGGVIVQLGLGGEMTLPLNTLVTKELQLRGTFRFDREFDLAV
RLMGEGLLDVKPLISATLPFQEAISAFELASDRSRAMKVHLTF
>tr|A5EDR7|A5EDR7_BRASB L-idonate 5-dehydrogenase, NAD-binding OS=Bradyrhizobium sp. (strain BTAi1 / ATCC BAA-1182) GN=idnD PE=3 SV=1
MRAVVIHAPKDLRIDSFPDPAPGAGEVRVKIEAGGICGSDLHYYHHGGFGTVRIKQPMAL
GHEIAGVVAAVGAGVSGLSEGTRVAVNPSLPCGQCAYCREGLRNQCLDMRFMGSAMRDPH
IQGGFREYVTVDAAQAVPIAPSLSLGEAAMAEPLSVCLHAAHQAGSLLGKRVLVTGCGPI
GALSILVARYGGAAEIVTTDVADAPLAVAGRLGASHAFNVGTEPSALDPWRAGKGQFDVL
FEASGNQSALRSALDVMRPGGVIVQLGLGGEMTLPLNTLVTKELQLRGTFRFDREFELAL
RLMGEGLLDVKPLISATLPFQEAIAAFELASDRSRSMKVHLTF
>tr|A6UFR8|A6UFR8_SINMW Alcohol dehydrogenase GroES domain protein OS=Sinorhizobium medicae (strain WSM419) GN=Smed_3685 PE=3 SV=1
MHTRLARLYGQRDLRVELAEVPAPGHGEVLLKMAAGGICGSDLHYYQDGGFGPVRVREPI
IPGHEASGRVGAFGGDVSGLDVGDLVAVNPSQPCGACRFCGDGLAVHCLNMRFLGSAMRL
PHTQGMFRDWLVVPARQCHPAGTLVGAGEAACAEPLAVCLHALAQAGDVRRKKILVTGAG
PIGALVVAAVRHGGADEVVVTDLADAALDRAMAMGATRTINIGRDPAGLAPYETDKGQFH
LAFECSAAEPALRSAVAAVRPRGMIVQVGVTGDVKLPLHALVGKELRLVGSQRFDQEFAL
AVALIADRRIDVRPIISHQFPVEEAVRAFEQAGDRSAACKVQLTFLS
>tr|A6VNH3|A6VNH3_ACTSZ Alcohol dehydrogenase GroES domain protein OS=Actinobacillus succinogenes (strain ATCC 55618 / 130Z) GN=Asuc_1155 PE=4 SV=1
MKLETLSCVVNGKNDVDVITQHLDYDENSQEQTLVQITRGGICGSDLHYYQHGKVGNFEV
KHPMILGHEVIGKIVKTNDPKLYAGQKVAINPSKPCQQCKYCLSGETNQCETMRFFGSAM
YNPHVDGGFTQYKIVDNAQCIDYPQEASDDVMAFAEPLAVTIHAAKQAGDLTGKKVFISG
VGPIGCLVVASVKALGAAEIVCADMSRRCLDLALKMGATKALHAANDDFSVYAEHKGYFD
VSFEASGHPSSVERCLAITKARGTLIQVGMGGALPEFNMMTLIAKEISWKGSFRFIEEFN
TAVEWLSTGKVNPLPLLSKVFDFRQLEDALNAASNKDETAKVQLRFE
>tr|A6X6E2|A6X6E2_OCHA4 Alcohol dehydrogenase GroES domain protein OS=Ochrobactrum anthropi (strain ATCC 49188 / DSM 6882 / NCTC 12168) GN=Oant_4094 PE=3 SV=1
MTELSNTRVICLHAQDDLRIESRPVGTPGPGEVLIAVEAGGICGSDLHYWLEGGIGTIRV
REPIILGHEASGRIKALGEGVTGLVPGQLVAMNPSQPCGICSFCQQGLTRHCSAMRFKGS
AMYLPHQQGMFRDRIVIAADQCFPVPNGIDPGAAACSEPLAVCLHAANRGEAIAGSLVGK
VVMVTGAGPIGALCVAVARQRGASEIIVTDIQDATLAVAARMGADHTVNIATDPTGLARW
QEGKGKVDLVFECSAAAPAIGDAISCLRPLGTLVQVGVGGPTVLPLNVMVGKEIQFVGSQ
RFDTEFAEAVRLIGSKAIDPRPIITATIPLTEALSAFQAATDRTRSVKVQISFADASA
>tr|A7II35|A7II35_XANP2 Alcohol dehydrogenase GroES domain protein OS=Xanthobacter autotrophicus (strain ATCC BAA-1158 / Py2) GN=Xaut_2436 PE=3 SV=1
MKAAVIHAAKDLRLDECPEPEMAANEVLVSFRAGGICGSDLSYYGKGRVGDFALRQPMVL
GHEISGEVIKLGASVSTLALGDHVAVNPSRPCLECDYCRAGRSNLCRNMRFFGSAAIYPH
VQGAFSETFVCRADQCVSVPRDIPFRRVAMAEPLSVAIHGVRRAGELAGKRVLIAGAGPI
GMLLAIAARRVGASYIAITDIVDAPLELARAAGVDETINVATAPEQLARYEKDKGFFDAA
LEATGVPQALASLFKVVRPGGRVVQLGMMPPGDVPVPANMLMAREIDFVGAFRFSGEFAT
AVDWLVRGLIDVEPVMSADLPMSRLDEAFQLAADRSRAIKVHLHF
>tr|A8A823|A8A823_ECOHS L-idonate 5-dehydrogenase OS=Escherichia coli O9:H4 (strain HS) GN=idnD PE=4 SV=1
MQVKTQSCVVAGKKTVAVTEQTIDWNNNGTLVQITRGGICGSDLHYYQEGKVGNFMIKAP
MVLGHEVIGKVIHSDSSELHEGQTVAINPSKPCGHCKYCIEHNENQCTEMRFFGSAMYFP
HVDGGFTRYKMVETSQCVPYPAKADEKVMAFAEPLAVAIHAAHQAGELQGKRVFISGVGP
IGCLIVSAVKTLGAAEIVCADVSPRSLSLGKEMGADVLVNPQNDDMDHWKAEKGYFDVSF
EVSGHPSSVNTCLEVTRARGVMVQVGMGGAMAEFPMMTLIGKEISLRGSFRFTSEFNTAV
SWLANGVINPLPLLSAEYPFTDLEEALRFAGDKTQAAKVQLVF
>tr|A8GGZ5|A8GGZ5_SERP5 Alcohol dehydrogenase GroES domain protein OS=Serratia proteamaculans (strain 568) GN=Spro_3287 PE=4 SV=1
MMRIQTQSCVVNGKYDVAVVEQEVDYQGIGTLVKITRGGICGSDLHYYQEGKVGSFQVRQ
PMVLGHEVIGEVVASDTARLPVGQKVALNPSKPCGQCKYCLASQQNQCTQMRFFGSAMYF
PHVDGAFTQYKVVDSAQCIAFDADRDEKVMVFAEPLAVAIHAAKQPGEVTGKKVFVSGVG
PIGCLLVAALKALGAGEIVCADLSPRCLDIAQKMGATRCLHAGNDDFSLYQQEKGYFDIA
FEVSGHPSSLQRCLEVTRAKGTVVQVGMGGSFPDFPLMLLIAKELNLLGSFRFVEEFDLA
VAWLAEGTVNPLPLLSAEFDNQQLAQALAFAGDKSQAAKVQLVF
>tr|A8IB59|A8IB59_AZOC5 Zinc-binding dehydrogenase OS=Azorhizobium caulinodans (strain ATCC 43989 / DSM 5975 / ORS 571) GN=AZC_2613 PE=3 SV=1
MRAAVLHAAKDLRVEEIDERPLADDEVRLRFAAGGICGSDLSYYFKGRVGDFDVRQPLVL
GHEVSGEVAAVGPRVETLKPGDRVAVDPSRPCLTCDYCRMGRSNLCRNMRFFGSAAIYPH
VQGAFSETFIARADQCVKVPDSMSMRVAACAEPLAVSVHACRRGGEIAGRKVLIAGAGPI
GILSALVMRRMGAAEIAITDLVEAPLAIAREAGVDETICVGTDPEKLTRYEADKGYFDIA
LEATGSPQALASLFKVVRPGGRVIQVGMMPPGTIPVPANMLMAREIDFVGAFRFHTEFKT
AVDYLARGLIDVSPILSAQMPMSDADAAFAMAADRNRAIKVHLTF
>tr|A9CEX7|A9CEX7_AGRT5 Zinc-binding dehydrogenase OS=Agrobacterium tumefaciens (strain C58 / ATCC 33970) GN=AGR_L_3122 PE=3 SV=1
MQTRVARLYSREDIRVETQDVAPPGPGEVLLAMAAGGICGSDLHYYQDGGFGPVRVREPI
ICGHEASGHIAALGAGVSGLAIGQLVAVNPSQPCGHCQFCLKGQPIHCLDMRFMGSAMRL
PHEQGMFRDRLVVPAKQCATFSDATSPAEAACTEPLAVCLHAVAQAGDLAGAKVLVTGAG
PIGLLTIAAARQAGAGIIVATDLTDAALERAPAMGADRTINVAKDADALLPYQDNKGYFD
VIFDCSAAGPALRSAFACVRPRGTIVQVGVTGDVTIPLNALVGKEIVWRGSQRFHDEFAI
AAGLISSRKIDVRPIISHSFPLGDAKAAFEQAGDRSAACKVQLTFSAD
>tr|A9CG18|A9CG18_AGRT5 Zinc-binding dehydrogenase OS=Agrobacterium tumefaciens (strain C58 / ATCC 33970) GN=AGR_L_1538 PE=4 SV=1
MKAIVAHGAKDVRIEDRPEEKPGPGEVRLRLARGGICGSDLHYYNHGGFGAVRLREPMVL
GHEVSAVIEELGEGVEGLKIGGLVAVSPSRPCRTCRFCQEGLHNQCLNMRFYGSAMPFPH
IQGAFREILVADALQCVPADGLSAGEAAMAEPLAVTLHATRRAGDLLGKRVLVTGCGPIG
ILSILAARRAGAAEIVATDLSDFTLGKAREAGADRVINSKDEPDALAAYGANKGTFDILY
ECSGAAVALAGGITALRPRGIIVQLGLGGDMSLPMMAITAKELDLRGSFRFHEEFATGVE
LMRKGLIDVKPFITQTVDLADAISAFEFASDRSRAMKVQIAFS
>tr|A9N686|A9N686_SALPB Putative uncharacterized protein OS=Salmonella paratyphi B (strain ATCC BAA-1250 / SPB7) GN=SPAB_05642 PE=4 SV=1
MEVKTQSCVVAGKRAVAVTEQNIEWNNKGTLVQITRGGICGSDLHYYQEGKVGNFTVKAP
MILGHEVIGKIVHSDSDLLREGQPVAINPSEPCGHCKYCLQHEENHCTEMRFFGSAMYFP
HVDGGFTRFKAVDTAQCIPWPEQADEKAMAFAEPLAVAIHAAHEAGDLQGKRVFISGVGP
IGCLIVSAVKTLGAAEVVCADISTRSLSLARQMGADTLVNPQHDSLDGWKAEKGYFDISF
EVSGHPSSISTCLEVTRAKGVMVQVGMGGAVPNFPMMMVISKEISLKGSFRFTTEFNTAV
SWLANRVINPLPLLSAEYPFTDLEAALIFAGDKTQAAKVQLVF
>tr|B0USE2|B0USE2_HAES2 Alcohol dehydrogenase GroES domain protein OS=Haemophilus somnus (strain 2336) GN=HSM_0703 PE=4 SV=1
MKINTLSCVVKGAKSVDVISQEIEFDEQSQDQTLIQITRGSICGSDLHYYEHGKVGNFAI
KHPMILGHEIIGKIVKTNAPNLFEGQKVAINPSKPCLSCAYCLSGYSNQCETMRFFGSAM
YNPHVDGGFTQYKIVDNNQCIPYSQEVSDEVMVFAEPLAVTIHAAKQGGDLQGKKVFISG
VGPIGCLAVAAVKALGAAEIICSDISQRCLDLALEMGATKVLHATEGNFSEYLQNKGEFD
VSFEASGHISSIERCLAVTKAKGTIVQIGMGGSIPQFNMMPLISKEINWKGSFRFVEEFN
TAVKWLSLGKINPLPLLSEIYPFEQLETALQRAGNKNEISKIQLNFA
>tr|B1JVF7|B1JVF7_BURCC Alcohol dehydrogenase GroES domain protein OS=Burkholderia cenocepacia (strain MC0-3) GN=Bcenmc03_0609 PE=3 SV=1
MRLRCMCVVIHGPNDLRVEEQDAGEIGPGQVRVDVAMGGICGSDLHYFRHGGFGAIRLQQ
PMVLGHEVAGTVAEVAPDVTSVKVGDRVAVNPSRPCGACRYCLEGLPNQCLDMRFYGSAM
RMPHVQGAFRNALVCDAVQCVKVADHVPLSLAALAEPFAVGLHAVSRAGPLIGKRVLVSG
CGPIGVLAVAAARVHGAAEIVATDVVDAPLAVASALGADRTINAAADAGWVERYGADKGT
FDVMIECSGNARALRDGLDVMRPRGVVVQLGLGGDVSLPQNVVVAKELSICGSFRFHAEF
ALAVQLINAGRVDLRPAVTRVFPMRDANLAFELAGDRQRAMKVLIDFANEAA
>tr|B1LRF3|B1LRF3_ECOSM L-idonate 5-dehydrogenase OS=Escherichia coli (strain SMS-3-5 / SECEC) GN=idnD PE=4 SV=1
MQVKTQSCVVAGKKTVAVTEQTIDWNNNGTLVQITRGGICGSDLHYYQEGKVGNFMIKAP
MVLGHEVIGKVIHSDSSELHEGQTVAINPSKPCGHCKYCIEHNENQCTDMRFFGSAMYFP
HVDGGFTRYKMVETSQCVPYPAKADEKVMAFAEPLAVAIHAAHQAGELQGKRVFISGVGP
IGCLIVSAVKTLGAAEIVCADVSPRSLSLGKEMGAEVLVNPQNDDMDHWKAEKGYFDVSF
EVSGHPSSVNTCLEVTRARGVMVQVGMGGAMAEFPMMTLIGKEISLKGSFRFTSEFNTAV
SWLANGVINPLPLLSAEYPFTDLEEALRFAGDKTQAAKVQLVF
>tr|B1XEP6|B1XEP6_ECODH L-idonate 5-dehydrogenase, NAD-binding OS=Escherichia coli (strain DH10B) GN=idnD PE=4 SV=1
MQVKTQSCVVAGKKTVAVTEQTIDWNNNGTLVQITRGGICGSDLHYYQEGKVGNFMIKAP
MVLGHEVIGKVIHSDSSELHEGQTVAINPSKPCGHCKYCIEHNENQCTDMRFFGSAMYFP
HVDGGFTRYKMVETSQCVPYPAKADEKVMAFAEPLAVAIHAAHQAGELQGKRVFISGVGP
IGCLIVSAVKTLGAAEIVCADVSPRSLSLGKEMGADVLVNPQNDDMDHWKAEKGYFDVSF
EVSGHPSSVNTCLEVTRARGVMVQVGMGGAMAEFPMMTLIGKEISLRGSFRFTSEFNTAV
SWLANGVINPLPLLSAEYPFTDLEEALRFAGDKTQAAKVQLVF
>tr|B2TDQ0|B2TDQ0_BURPP Alcohol dehydrogenase GroES domain protein OS=Burkholderia phytofirmans (strain DSM 17436 / PsJN) GN=Bphyt_4724 PE=4 SV=1
MLAAVLHEPKLIRIDEVDPPEPGPGEVRVRVRAGGICGSDLSYYFKGKSGDFAVREPFVL
GHEVAGEIDSLGEGVTAERRLAPGQRVAVNPGLACGTCRFCVGGMPNHCLNMRFMGSAST
FPHTQGMFRQYIVVAARQCVPVPDGVDFAQASMAEPLAVALHAVKQAGSLVGASVLLVGC
GPIGCILLSVARRAGAHRVVALDLSDRALQVARQLGADQTVNAAERAVIDQWSVQRGTFD
VVIEASGSPAGLDTALHAARAGGTVIQVGNLPAGQSPVAANLVMSKELRYQGSFRFTSEY
AIAADEIASGKVDLRPLMTHAFAMSEANRAFEVALDRSQSMKVHLNFD
>tr|B3Q4L1|B3Q4L1_RHIE6 Probable zinc-dependent alcohol dehydrogenase protein OS=Rhizobium etli (strain CIAT 652) GN=RHECIAT_PC0000061 PE=4 SV=1
MRTRLARLYQKGDLRIETDSVSAPGPGEVLLKMAAAGICGSDLHYYQDGGFGPVRVREPI
IPGHEASGTVERTGEGVDLKPGTLVAVDPSQPCGQCEYCRKGLAIHCLDMRFMGSAMRLP
HEQGMFREWLVVPAKQCFEVGAATTAAEAACSEPLAVCLHAASRAGEISGKRVLITGAGP
IGCLMVAAARYHGAAEIIVTDLADAALERAEAMGASRTINVSREAAALAEFETGKGYFDL
VFECSAAAPAIRSAIATIRPRGTIVQVGVTGEIPVPLNAIVGKELHIHGTQRFHAEFAAA
AGLISSRAIDVRPIISHSLPLEDATAAFILAGDRTAACKVQLTF
>tr|B4EEX3|B4EEX3_BURCJ Putative L-idonate 5-dehydrogenase OS=Burkholderia cepacia (strain J2315 / LMG 16656) GN=idnD PE=4 SV=1
MRLRCMCVVIHGPNDLRVEEQDAGEIGPGQVRVDVAMGGICGSDLHYFRHGGFGAIRLQQ
PMVLGHEVAGTVAAVAPDVTSVKVGDRVAVNPSRPCGVCRYCLEGLPNQCLDMRFYGSAM
RMPHVQGAFRNALVCDAVQCVKVADHVPLSLAALAEPFAVGLHAVSRAGPLIGKRVLVSG
CGPIGVLAVAAARVHGAAEIVATDVVDAPLEIASALGADRTINAAADAGWVERYGAGKGT
FDVMIECSGNARALRDGLDVMRPRGIVVQLGLGGDVSLPQNVVVAKELSICGSFRFHAEF
ALAVQLINAGRVDLRPAVTRVFPMRDANLEFELAGDRQRAMKVLIDFANEAA
>tr|B4T3N0|B4T3N0_SALNS L-idonate 5-dehydrogenase OS=Salmonella newport (strain SL254) GN=SNSL254_A4832 PE=4 SV=1
MEVKTQSCVVAGKRAVAVTEQNIEWNNKGTLVQITRGGICGSDLHYYQEGKVGNFTVKAP
MILGHEVIGKIVHSDSDLLREGQPVAINPSKPCGHCKYCLQHEENHCTEMRFFGSAMYFP
HVDGGFTRFKAVDTAQCIPWPEQADEKAMAFAEPLAVAIHAAHEAGDLQGKRVFISGVGP
IGCLIVSAVKTLGAAEVVCADISARSLSLARQMGADTLVNPQHDSLDGWKAEKGYFDISF
EVSGHPSSISTCLEVTRAKGVMVQVGMGGAVPNFPMMMVISKEISLKGSFRFTTEFNTAV
SWLANRVINPLPLLSAEYPFTDLEAALIFAGDKTQAAKVQLIF
>tr|B4TG64|B4TG64_SALHS L-idonate 5-dehydrogenase OS=Salmonella heidelberg (strain SL476) GN=SeHA_C4888 PE=4 SV=1
MEVKTQSCVVAGKRAVAVTEQNIEWNNKGTLVQITRGGICGSDLHYYQEGKVGNFTVKAP
MILGHEVIGKIVHSDSDLLREGQPVAINPSKPCGHCKYCLQHEENHCTEMRFFGSAMYFP
HVDGGFTRFKAVDTVQCIPWPEQADEKAMAFAEPLAVAIHAAHEAGDLQGKRVFISGVGP
IGCLIVSAVKTLGAAEVVCADISARSLSLARQMGADTLVNPQHDSLDDWKAEKGYFDISF
EVSGHPSSISTCLEVTRAKGVMVQVGMGGAVPNFPMMMVISKEISLKGSFRFTTEFNTAV
SWLANRVINPLPLLSAEYPFTDLEAALLFAGDKTQAAKVQLVF
>tr|B4TTA6|B4TTA6_SALSV L-idonate 5-dehydrogenase OS=Salmonella schwarzengrund (strain CVM19633) GN=SeSA_A4739 PE=4 SV=1
MEVKTQSCVVAGKRAVAVTEQNIEWNNKGTLVQITRGGICGSDLHYYQEGKVGNFTVKAP
MILGHEVIGKIVHSDSDLLREGQPVAINPSKPCGHCKYCLQHEENHCTEMRFFGSAMYFP
HVDGGFTRFKSVDTVQCIPWPEQADEKAMAFAEPLAVAIHAAHEAGDLQGKRVFISGVGP
IGCLIVSAVKTLGAAEVVCADISTRSLSLARQMGADTLVNPQHDSLDGWKAEKGYFDISF
EVSGHPSSISTCLEVTRAKGVMVQVGMGGAVPNFPMMMVISKEISLKGSFRFTTEFNTAV
SWLANRVINPLPLLSAEYPFTDLEAALIFAGDKTQAAKVQLVF
>tr|B5BKT2|B5BKT2_SALPK L-idonate 5-dehydrogenase OS=Salmonella paratyphi A (strain AKU_12601) GN=SSPA3981 PE=4 SV=1
MEVKTQSCVVAGKRAVAVTEQNIEWNNKGTLVQITRGGICGSDLHYYQEGKVGNFTVKAP
MILGHEVIGKIVHSDSDLLREGQPVAINPSKPCGHCKYCLQHEENHCTEMRFFGSAMYFP
HVDGGFTRFKAVDTAQCIPWPEQADEKAMAFAEPLAVAIHAAHEAGDLQGKRVFISGVGP
IGCLIVSAVKTLGAAEVVCADISTRSLSLARQMGADTLVNPQHDSLDGWKAEKGYFDISF
EVSGHPSSISTCLEVTRAKGVMVQVGMGGAVPNFPMMMLISKEISLKGSFRFTTEFNTAV
SWFANRVINPLPLLSAEYPFTDLEAALIFAGDKTQAAKVQLVF
>tr|B5F471|B5F471_SALA4 L-idonate 5-dehydrogenase OS=Salmonella agona (strain SL483) GN=SeAg_B4769 PE=4 SV=1
MEVKTQSCVVAGKRAVAVTEQNIEWNNKGTLVQITRGGICGSDLHYYQEGKVGNFTVKAP
MILGHEVIGKIVRSDSDLLREGQPVAINPSKPCGHCKYCLQHEENHCTEMRFFGSAMYFP
HVDGGFTRFKAVDTAQCIPWPEQADEKAMAFAEPLAVAIHAAHEAGDLQGKRVFISGVGP
IGCLIVSAVKTLGAAEVVCADISTRSLSLARQMGADTLVNPQHDSLDGWKAEKGYFDISF
EVSGHPSSISTCLEVTRAKGVMVQVGMGGAVPNFPMMMVISKEISLKGSFRFTTEFNTAV
SWLANRVINPLPLLSAEYPFTDLEAALIFAGDKTQAAKVQLVF
>tr|B5FSH6|B5FSH6_SALDC L-idonate 5-dehydrogenase OS=Salmonella dublin (strain CT_02021853) GN=SeD_A4869 PE=4 SV=1
MEVKTQSCVVAGKRAVAVTEQNIEWNNKGTLVQITRGGICGSDLHYYQEGKVGNFTVKAP
MILGHEVIGKIVHSDSDLLREGQPVAINPSKPCGHCKYCLQHEENHCTEMRFFGSAMYFP
HVDGGFTRFKAVDTAQCIPWPEQADEKAMAFAEPLAVAIHAAHEAGDLQGKRVFISGVGP
IGCLIVSAVKTLGAAEVVCADISARSLSLARQMGADTLVNPQHDSLDGWKAEKGYFDISF
EVSGHPSSISTCLEVTRAKGVMVQVGMGGAVPNFPMMMVISKEISLKGSFRFTTEFNTAV
SWLANRVINPLPLLSAEYPFTDLEAALIFAGDKTQAAKVQLVF
>tr|B5R1K8|B5R1K8_SALEP L-idonate 5-dehydrogenase (Ec 1.1.1.264) OS=Salmonella enteritidis PT4 (strain P125109) GN=idnD PE=4 SV=1
MEVKTQSCVVAGKRAVAVTEQNIEWNNKGTLVQITRGGICGSDLHYYQEGKVGNFTVKAP
MILGHEVIGKIVHSDSDLLREGQPVAINPSKPCGHCKYCLQHEENHCTEMRFFGSAMYFP
HVDGGFTRFKAVDTAQCIPWPEQADEKAMAFAEPLAVAIHAAHEAGDLQGKRVFISGVGP
IGCLIVSAVKTLGAAEVVCADISARSLSLARQMGADTLVNPQHDSLDGWKAEKGYFDISF
EVSGHPSSISTCLEVTRAKGVMVQVGMGGAVPNFPMMMVISKEISLKGSFRFTTEFNTAV
SWLANRVINPLPLLSAEYPFTDLEAALIFAGDKTQAAKVQLIF
>tr|B5R9M1|B5R9M1_SALG2 L-idonate 5-dehydrogenase (Ec 1.1.1.264) OS=Salmonella gallinarum (strain 287/91 / NCTC 13346) GN=idnD PE=4 SV=1
MEVKTQSCVVAGKRAVAVTEQNIEWNNKGTLVQITRGGICGSDLHYYQEGKVGNFTVKAP
MILGHEVIGKIVHSDSDLLREGQPVAINPSKPCGHCKYCLQHEENHCTEMRFFGSAMYFP
HVDGGFTRFKAVDTAQCIPWPEQADEKAMAFAEPLAVAIHAAHEAGDLQGKRVFISGVGP
IGCLIVSAVKTLGAAEVVCADISARSLSLARQMGADTLVNPQHDSLDGWKAEKGYFDISF
EVSGHPSSISTCLEVTRAKGVMVQVGMGGAVPNFPMMMVISKEISLKGSFRFTTEFNTAV
SWLANRVINPLPLLSAEYPFTDLEAALIFAGDKTQAAKVQLIF
>tr|B6A0C7|B6A0C7_RHILW Alcohol dehydrogenase GroES domain protein OS=Rhizobium leguminosarum bv. trifolii (strain WSM2304) GN=Rleg2_4821 PE=4 SV=1
MQTRLARLYQKGDLRIETDTVPVPGPGEVLLKMAAAGICGSDLHYYQDGGFGPVRVREPI
IPGHEASGTVSQPGEGVDLKAGVLVAINPSQPCGHCEYCAKGLPIHCLEMRFMGSAMRLP
HEQGMFREWLVVPAKQCFEVGPATTAAEAACSEPLSVCLHAASRAGEIPGKRVLITGAGP
IGALMVAVAAYHGATEIVVTDLADAALERAKAMGASRAINVSRDAAALAAFEAGKGYFDL
VFECSAAAPAIRSAIAAIRPRGTIVQVGVTGEIPIPLNAIVGKELHIHGTQRFHEEFATA
VALISSRKIDVRPIISHSLPLEEANAAFALAGDRTTACKVQLTF
>tr|B6A2U2|B6A2U2_RHILW Alcohol dehydrogenase GroES domain protein OS=Rhizobium leguminosarum bv. trifolii (strain WSM2304) GN=Rleg2_4509 PE=4 SV=1
MKAIVIHAAKDLRIEEREPEVAGEGQVEIAIEAGGICGSDLHYYNHGGFGTVRLREPMIL
GHEIAGTVKALGAGVSDLAVGDRVAVSPSRPCNHCQYCLKGQQNHCLNMRFYGSAMPMPH
IHGGFRQRLVAEGWQCHKVADGISIHEAAFAEPFAVTLHAASRAGSLLGKRVLVTGCGPI
GMLAIVAARVLGAREIVATDVTDSVLAIARTSGADRTINVATHAADLAAYGADKGYFDVM
FEASGNERAVRAGLEALKPRAVLVQLGLGGDVSIPQNMIVAKEIEMRGTFRFHEEFALAV
ELINARRVNLKPLLTGVFAIEEAVAAFELASDRSKSMKVQIAF
>tr|Q0T9C4|Q0T9C4_ECOL5 L-idonate 2-dehydrogenase OS=Escherichia coli O6:K15:H31 (strain 536 / UPEC) GN=ECP_4516 PE=4 SV=1
MQVKTQSCVVAGKKTVAVTEQTIDWNNNGTLVQITRGGICGSDLHYYQEGKVGNFMIKAP
MVLGHEVIGKVIHSDSSKLHEGQTVAINPSKPCGHCKYCIEHNENQCTEMRFFGSAMYFP
HVDGGFTRYKMVETSQCVPYPAKADEKVMAFAEPLAVAIHAAHQAGELQGKRVFISGVGP
IGCLIVSAVKTLGAAEIVCADVSPRSLSLGKEMGADVLVNPQNDDMDHWKAEKGYFDVSF
EVSGHPSSVNTCLEVTRARGVMVQVGMGGAMAEFPMMTLIGKEISLKGSFRFTSEFNTAV
SWLANGVINPLPLLSAEYPFTDLEEALRFAGDKTQAAKVQLVF
>tr|Q126W1|Q126W1_POLSJ Alcohol dehydrogenase GroES-like OS=Polaromonas sp. (strain JS666 / ATCC BAA-500) GN=Bpro_3523 PE=4 SV=1
MRALVCHAPLDLRFDTFVSDQPGPTELGVRIAYGGICGSDLHYFQHGGFGTVRIREPMVL
GHEVSGAIESVGSAVTQFQVGQRIAVSPSRPCGTCRYCNLGLQNHCMEMRFYGSAMRFPH
VQGAFREHLVIDASQAHLVADELPLAEAALAEPLSVGLHAITRAGSVFGKRVLVTGCGPI
GLLLIAGLRRAGAAHIIAADIADVPLVCAATLGADETINLARHPGGLAPYALNKGMIEVM
FEASGSDKALRGGLDVMAPRGVVVIVGLGGDISVPMNLLVAKELDVRGTFRFHQEFAVAV
RFLNQRLIDGRPVITHTLKFDQAADAFKLAGDKGRALKVLIDFNAPAAA
>tr|Q16B79|Q16B79_ROSDO L-idonate 5-dehydrogenase, putative OS=Roseobacter denitrificans (strain ATCC 33942 / OCh 114) GN=idnD PE=3 SV=1
MKSLVIHAAHDLRIEEHEPQALGAGQVRIALATGGICGSDLHYYHNGGFGTVRLKEPMVL
GHEVSGHITALGAGVSGLEVGQLVAVSPSRPCGTCSYCAEGMRNQCLNMRFYGSAMPLPH
IQGAFRQVLVADAAQCAVADGLSAGEAAMAEPLAVCLHAASQAGPLLGKRVLVTGCGPIG
LLSILVARRAGATEIVATDLTDFTLQMAAAQGADVTINGATDPDRLATYQAGKGTFDVLF
ECTGVAAALAGGIAALRPGGIIVQLGLGGDMTLPVQALTAKELQLRGSFRFHEEFFTGVT
LMQKGLIDVKPLITQTLPLADAIAAFDLASDRTQSMKAQISFA
>tr|Q16BD2|Q16BD2_ROSDO L-idonate 5-dehydrogenase, putative OS=Roseobacter denitrificans (strain ATCC 33942 / OCh 114) GN=idnD PE=3 SV=1
MTTTICRLHSKGDLRVEEIASPPLEAGDVAVEIARGGICGSDLHYFQHGGFGPVRVKEPI
ILGHEIAGVVKSVAPGVTAVEPGDKVAVNPSQPCNDCHFCTREEYQHCLNMRFLGSARTF
PHVQGGFRSILPVQASQCVKVSAHTDIAHAACAEPLAVCLHAANQAGDLAGKRVLVTGAG
PIGALCVAVAKARGASNIVVTDLVDFTLSNASKMGATHCINIATSADLMDAFRSPEQQFD
VVFECSGAEAAIAMAIEFVRPRGTLVQVGVAGSLNIPINAIVGKEVSLKGTHRFHPEFAD
AVRMIDEGVIDVAPMITQVFPVEQAHEAFATTLDRNKSIKVQLSFQSV
>tr|Q1BZ82|Q1BZ82_BURCA Alcohol dehydrogenase GroES-like OS=Burkholderia cenocepacia (strain AU 1054) GN=Bcen_0159 PE=3 SV=1
MCVVIHGPNDLRVEEQDAGEIGPGQVRVDVAMGGICGSDLHYFRHGGFGAIRLQQPMVLG
HEVAGTVAEVAPDVTSVKVGDRVAVNPSRPCGACRYCLEGLPNQCLDMRFYGSAMRMPHV
QGAFRNALVCDAVQCVKVADHVPLSLAALAEPFAVGLHAVSRAGPLIGKRVLVSGCGPIG
VLAVAAARVHGAAEIVATDVVEAPLEVASALGADRTINAAADAGWVERYGADKGTFDVMI
ECSGNARALRDGLDVMRPRGVVVQLGLGGDVSLPQNVVVAKELSICGSFRFHAEFALAVQ
LINAGRVDLRPAVTRVFPMRDANLAFELAGDRQRAMKVLIDFANEAA
>tr|Q1M460|Q1M460_RHIL3 Putative dehydrogenase OS=Rhizobium leguminosarum bv. viciae (strain 3841) GN=pRL120403 PE=3 SV=1
MRTRVARLYQKGDLRIETAAVAAPGPGEVLLKMAAAGICGSDLHYYQDGGFGPVRVREPI
IPGHEASGTVSQAGEGVDLKAGTLVAVNPSQPCGHCEYCQKNMPIHCLDMRFMGSAMRLP
HEQGMFREWLVVPAKQCFAVGAATTAAEAACSEPLSVCLHAASRAGDITGKRVLVTGAGP
IGALMVAVASYHHASEIVVTDLADAALDRAKAMGASRTINVSKNAQALAEFEAGKGYFDL
VFECSAAAPAIRGAIAAIRPRGTIVQVGVTGDVPIPLNAIVGKELQLHGTQRFHEEFGTA
VELISSRKIDVRPIISHSLPLEEATAAFTLAGDRAAACKVQLTF
>tr|Q1M7B7|Q1M7B7_RHIL3 L-idonate 5-dehydrogenase OS=Rhizobium leguminosarum bv. viciae (strain 3841) GN=idnD PE=3 SV=1
MKAIVIHAAKDLRIEEREPEVAGAGQVEIAIEAGGICGSDLHYYNHGGFGTVRLREPMIL
GHEIAGTVKALGSGVADLAVGDRVAVSPSRPCNHCQYCLKGQQNHCLNMRFYGSAMPMPH
IQGGFRQRLVAERWQCHKVTDGISIHEAAFAEPFAVTLHAANRAGSLLGKRVLVTGCGPI
GMLAIVAARVLGAREIVATDVTDSVLAIARTSGADRTINVATHAADLAAYSADKGYFDVM
FEASGNERAVRAGLETLKPRAILVQLGLGGDVSIPQNMIVAKEIEMRGTFRFHEEFALAV
ELINARRVDLKPLLTGVFGIEEAVAAFELAGDRSKSMKVQIAF
>tr|Q1R2Y6|Q1R2Y6_ECOUT L-idonate 5-dehydrogenase OS=Escherichia coli (strain UTI89 / UPEC) GN=idnD PE=4 SV=1
MQVKTQSCVVAGKKTVAVTEQTIDWNNNGTLVQITRGGICGSDLHYYQEGKVGNFMIKAP
MVLGHEVIGKVIHSDSSKLHEGQTVAINPSKPCGHCKYCIEHNENQCTEMRFFGSAMYFP
HVDGGFTRYKMVETSQCVPYPAKADEKVMAFAEPLAVAIHAAHQAGELQGKRVFISGVGP
IGCLIVSAVKTLGAAEIVCADVSPRSLSLGKEMGADVLVNPQNDDMDHWKAEKGYFDVSF
EVSGHPSSVNTCLEVTRARGVMVQVGMGGAMAEFPMMTLIGKEISLKGSFRFTSEFNTSV
SWLANGVINPLPLLSAEYPFTDLEEALRFAGDKTQAAKVQLVF
>tr|Q2JZM2|Q2JZM2_RHIEC Probable zinc-dependent alcohol dehydrogenase protein OS=Rhizobium etli (strain CFN 42 / ATCC 51251) GN=RHE_PF00071 PE=4 SV=1
MRTRLARLYQKGDLRIEADTVAPPGPGQVLLKMAAAGICGSDLHYYQDGGFGPIRVREPI
IPGHEASGIVERVGEGTDLKPGTLVAINPSQPCGQCEYCGKGLPIHCLDMRFMGSAMRLP
HEQGMFREWLVVPARQCFEVGAATTAAEAACSEPLAVCLHAASRAGEISGKRVLVTGAGP
IGCLMVAAAHHHGAAEIIVTDLADAALARAEAMGANRTINVSREAAALAEFETGKGYFDL
VFECSAAAPAIRSAIAAIRPRGTIVQVGVTGEIPVPLNAIVGKELHIHGTQRFHEEFAAA
VELISSREIDVRPIISHSLPLEEADAAFILAGDRTAACKVQLTL
>tr|Q2K1I7|Q2K1I7_RHIEC L-idonate 5-dehydrogenase protein OS=Rhizobium etli (strain CFN 42 / ATCC 51251) GN=idnD PE=3 SV=1
MKAIVIHAAKDLRIEEREPEVAGEGQVEIAIEAGGICGSDLHYYNHGGFGTVRLREPMIL
GHEIAGTVQALGAGVSDLTVGDRVAVSPSRPCNHCQYCLKGQQNHCLNMRFYGSAMPMPH
IQGGFRQRLVAERWQCHKVADGISIHEAAFAEPFAVTLHAASRAGSLLGKRVLVTGCGPI
GMLAIVAARVLGAREIVATDVTDSVLAIARTSGADRTINVATHAADLAAYGADKGYFDIM
FEASGNERAVRAGLEALKPRAVLVQLGLGGDVSIPQNMIVAKEIEMRGTFRFHEEFALAV
ELINARRVNLKPLLTGVFAIEEAVAAFELASDRSKSMKVQIAF
>tr|Q39JN7|Q39JN7_BURS3 Zinc-containing alcohol dehydrogenase superfamily OS=Burkholderia sp. (strain 383) GN=Bcep18194_A3728 PE=3 SV=1
MRMRCMCVVIHGPNDLRVEEQDAGEIGPGQVRVDVAMGGICGSDLHYFRHGGFGAIRLQQ
PMVLGHEVAGTVAEVAPDVTSVKVGDRVAVNPSRPCGACRYCLEGLPNQCLDMRFYGSAM
RMPHVQGAFRNALVCDAVQCVKVADHVPLSLAALAEPFAVGLHAVSRAGPLIGKRVLVSG
CGPIGVLAVAAARVHGAAEIVATDVVEAPLEVASALGADRTINAATDAGWVERYAADKGT
FDVMIECSGNARALRDGLDVMRPRGVVVQLGLGGDVSLPQNVVVAKELSICGSFRFHAEF
ALAVQLINAGRVDLRPAVTRVFPMRDANLAFELAGDRQRAMKVLIDFADEAA
>tr|Q3YU82|Q3YU82_SHISS L-idonate dehydrogenase OS=Shigella sonnei (strain Ss046) GN=idnD PE=4 SV=1
MQVKTQSCVVADKKTVAVTEQTIDWNNNGTLVQITRGGICGSDLHYYQEGKVGNFMIKAP
MVLGHEVIGKVIHSDSSELHEGQTVAINPSKPCGHCKYCIEHNENQCTDMRFFGSAMYFP
HVDGGFTRYKMVETSQCVPYPAKADEKVMAFAEPLAVAIHAAHQADELQGKRVFVSGVGP
IGCLIVSAVKTLGSAEIVCADVSPRSLSLAKEMGADVLVNPQNDDMDHWKAEKGHFDVSF
EVSGHPSSVNTCLEVTRARGVMVQVGMGGAMAEFPMMTLIGKEISLKGSFRFTSEFNTAV
SWLANGVINPLPLLSAEYLFTDLEEALRFAGDKTQAAKVQLVF
>tr|Q57GB6|Q57GB6_SALCH L-idonate 5-dehydrogenase OS=Salmonella choleraesuis GN=idnD PE=4 SV=1
MEVKTQSCVVAGKRAVAVTEQNIEWNNKGTLVQITRGGICGSDLHYYQEGKVGNFTVKAP
MILGHEVIGKIVRSDSDLLREGQPVAINPSKPCGHCKYCLQHEENHCIEMRFFGSAMYFP
HVDGGFTRFKAVDTAQCIPWPEQADEKAMAFAEPLAVAIHAAHEAGDLQGKRVFISGVGP
IGCLIVSAVKTLGAAEVVCADISTRSLSLARQMGADTLVNPQHDSLDGWKAEKGYFDISF
EVSGHPSSISTCLEVTRAKGVMVQVGMGGAVPNFPMMMVISKEISLKGSFRFTTEFNTAV
SWLANRVINPLPLLSAEYPFTDLEAALIFAGDKTQAAKVQLVF
>tr|Q5LQR4|Q5LQR4_SILPO L-idonate 5-dehydrogenase OS=Silicibacter pomeroyi GN=idnD PE=3 SV=1
MHTRVCRIHAARDIRVETDPLPEPGPAQVIVAMAAAGICGSDLHYYHDGGFGPIRVREPM
ILGHEGAGVVAALGPGVTGLAVGDRVAVNPSRPCGTCSYCVEGLTTHCLNMRFYGSAMRF
PHEQGLFRDKLLTDAAQCHKLSDHVTISEGACAEPLAVCLHARHMAGEVRGKRVLVTGSG
PIGVLCAAVAAEAGAAEIVVTDLQDAPLEVARRMGATRTVNIAREVEAMAAYAVDKGHFD
LVFECSAAAPAIHSAIAALRPQGTYVQVGVTGDVPLPVNLIVGKELCLQGTQRFRAEEFA
EAVRLISSRRIDLRAMISGSFPLEQAEEAFRMAADRSRAVKVHLTFADS
>tr|Q5PJC8|Q5PJC8_SALPA L-idonate 5-dehydrogenase OS=Salmonella paratyphi A GN=idnD PE=4 SV=1
MEVKTQSCVVAGKRAVAVTEQNIEWNNKGTLVQITRGGICGSDLHYYQEGKVGNFTVKAP
MILGHEVIGKIVHSDSDLLREGQPVAINPSKPCGHCKYCLQHEENHCTEMRFFGSAMYFP
HVDGGFTRFKAVDTAQCIPWPEQADEKAMAFAEPLAVAIHAAHEAGDLQGKRVFISGVGP
IGCLIVSAVKTLGAAEVVCADISTRSLSLARQMGADTLVNPQHDSLDGWKAEKGYFDISF
EVSGHPSSISTCLEVTRAKGVMVQVGMGGAVPNFPMMMLISKEISLKGSFRFTTEFNTAV
SWFANRVINPLPLLSAEYPFTDLEAALIFAGDKTQAAKVQLVF
>tr|Q65TZ7|Q65TZ7_MANSM Tdh protein OS=Mannheimia succiniciproducens (strain MBEL55E) GN=tdh PE=4 SV=1
MMEIKTLSCVVRGPKDVGVMEQSINYDESSKEQTLVKITRGGICGSDLHYYQYGKVGNYE
IKHPMILGHEVIGTVVKTNAPDLYVGQKVAINPSKPCLTCKYCLSGDTNQCETMRFFGSA
MYNPHVDGGFTQYKVVDNSQCIDYPQDVSDDIMAFAEPLAVTIHAAKQAGDLAGKRVFVS
GVGPIGCLAVAAIKASGAKEIVVSDLSRRCLDLALEMGATKALNAKDDFSEYMAHKGEFD
VSFEASGHPSSIERCLAVTKARGTIIQIGMGGAIPEFPIMTLIAKEICLKGSFRFIEEFN
TSVEWLSSGKVNPLPLLSATFPYTELEKALIIAGDKDNISKVQLSFE
>tr|Q7CZB5|Q7CZB5_AGRT5 Sorbitol dehydrogenase OS=Agrobacterium tumefaciens (strain C58 / ATCC 33970) GN=gutB PE=3 SV=2
MRGVVIHAAKDLRVEDVAGQPLAADEVRVAVAVGGICGSDLHYYNHGGFGTVRVREPMAL
GHEFAGTVVEVGSSVSHLVPGMRVAVNPSLPCGTCRYCAQGRQNQCLDMRFMGSAMRSPH
VQGGFREVVTVHSTQPVQIADGLSMGEAAMAEPLAVCLHAARQAGSLLGKTVLITGAGPI
GMLSLLVARLAGAAHIVVTDVADAPLDLARRIGADEAVNILRDADMLEKYRFEKGVFDVL
FEASGNQAALLPALDLLRPGGIIVQLGLGGDFTIPMNLIVAKELQLRGTFRFHEEFAQAV
NMMGRGLIDVKPLISATLPFDQAREAFDLAGDRAKSMKVQLAFSGAA
>tr|Q89JK5|Q89JK5_BRAJA IdnD L-idonate 5-dehydrogenase OS=Bradyrhizobium japonicum GN=idnD PE=3 SV=1
MRAVVIHAPKDLRIDSYPDPAPGPGEVRVKIANGGICGSDLHYYHHGGFGVVRIQQPMAL
GHEIAGVVAAVGDGVTSVKPGTRVAVNPSKPCGKCLHCQEGMRNQCLDMRFLGSAMRFPH
VQGGFREFLTIDATQAVPIADELSLAEAAVAEPLAVCLHAGKQAGPLLGKRVLITGCGPI
GALMILVSRFGGASEIVVTDVADAPLAVARKLGATHAINVATHATALDPWRAGKGVFDTL
FEASGNQAALRTALDVLRPGATLVQLGLGGEMTLPINSIVAKELQLRGTFRFDPEFELAV
RLMGEGLIDVKPLITATMPFENAVAAFELASDRSQSMKVQLSF
>tr|Q8FAC6|Q8FAC6_ECOL6 L-idonate 5-dehydrogenase OS=Escherichia coli O6 GN=idnD PE=4 SV=1
MQVKTQSCVVAGKKTVAVTEQTIDWNNNGTLVQITRGGICGSDLHYYQEGKVGNFMIKAP
MVLGHEVIGKVIHSDSSKLHEGQTVAINPSKPCGHCKYCIEHNENQCTEMRFFGSAMYFP
HVDGGFTRYKMVETSQCVPYPAKADEKVMAFAEPLAVAIHAAHQAGELQGKRVFISGVGP
IGCLIVSAVKTLGAAEIVCADVSPRSLSLGKEMGADVLVNPQNDDMDHWKAEKGYFDVSF
EVSGHPSSVNTCLEVTRARGVMVQVGMGGAMAEFPMMTLIGKEISLKGSFRFTSEFNTAV
SWLANGVINPLPLLSAEYPFTDLEEALRFAGDKTQAAKVQLVF
>tr|Q8XRB0|Q8XRB0_RALSO Putative l-idonate 5-dehydrogenase oxidoreductase protein OS=Ralstonia solanacearum GN=idnD PE=3 SV=1
MDALVIHAANDLRIEDIDTPEVQPDQLRVQVRFGGICGSDLHYYNHGGFGTVRVKEPMVL
GHEVAGRVEEIGPGVHRHAKGDRVAISPSRPCGQCHYCQQGLQNHCLDMRYYGSAMRTPH
VQGAFRREIVIDESQAHRLADTLSDQEGAMAEPLSVALHAVRRAGPLLGKRVLVTGCGPI
GALIVVAARRAGAAEIIVTDMGAYPLKAAVAVGADVTINVAEQPDGLKPYTTDKGQIDVL
FEASGNERALRGAIDALRPRGIIVQVGLGGEMTLPLNAIVAKELELRGAFRFHEEFAMAV
ELLNKGLVDVKPLISATVPYRNAAHAFALAGDRTQAMKVLLDFQ
>tr|Q8ZK22|Q8ZK22_SALTY L-idonate 5-dehydrogenase OS=Salmonella typhimurium GN=idnD PE=4 SV=1
MEVKTQSCVVAGKRAVAVTEQNIEWNNKGTLVQITRGGICGSDLHYYQEGKVGNFTVKAP
MILGHEVIGKIVHSDSDLLREGQPVAINPSEPCGHCKYCLQHEENHCTEMRFFGSAMYFP
HVDGGFTRFKAVDTAQCIPWPEQADEKAMAFAEPLAVAIHAAHEAGDLQGKRIFISGVGP
IGCLIVSAVKTLGAAEVVCADISTRSLSLARQMGADTLVNPQHDSLDDWKAEKGYFDISF
EVSGHPSSISTCLEVTRAKGVMVQVGMGGAVPNFPMMMVISKEISLKGSFRFTTEFNTAV
SWLANRVINPLPLLSAEYPFTDLEAALIFAGDKTQAAKVQLVF
>tr|Q92WB6|Q92WB6_RHIME Zinc-binding deydrogenase OS=Rhizobium meliloti GN=RB0427 PE=3 SV=1
MSGAPTRTRFARLYGPRDLRLEVADVPAPGDGEVLLKMAAGGICGSDLHYYQDGGFGPVR
VREPIIPGHEASGRVAVLGAGVSGLAIDDLVAVNPSQPCGTCRFCGEGLPVHCLDMRFLG
SAMRLPHTQGMFRDWLVVPAVQCHPAGSQVSPGEAACAEPLAVCLHAAAQAGEIRGKKVL
VTGAGPIGALVVAAARHAGADEIVVTDLADAALDRAKAMGATRIVNVHRDPAGLAAYEAD
KGKFHVAFECSAAEPALRGAVAAVRPRGTIVQVGVTGEITLPLHALVGKELRLVGSQRFD
GEFALAVALISDRRIDVRPIISHQFPVDEAVRAFEQAGDRSAACKVQLTFLS
>tr|Q930C9|Q930C9_RHIME IdnD L-idonate 5-dehydrogenase OS=Rhizobium meliloti GN=idnD PE=3 SV=1
MKAIVIHTAKDLRVEECAVEKPGPGEVEIRLAAGGICGSDLHYYNHGGFGTVRLKEPMIL
GHEVSGHVAALGEGVSDLAIGDLVAVSPSRPCGACDYCLKGLPNHCFHMRFYGSAMPFPH
IQGAFRERLVAKASQCVKAEGLSAGEAAMAEPLSVTLHATRRAGEMLGKRVLVTGCGPIG
TLSILAARRAGAAEIVAADLSERALGFARAVGADRTVNLSEDRDGLVPFSENKGTFDVLY
ECSGAQPALVAGIQALRPRGVIVQLGLGGDMALPMMAITAKELDLRGSFRFHEEFATAVK
LMQGGLIDVKPLITHTLPLGEALKAFEIASDKGQSMKTQIAFA
