# Supplementary material for: Subdivision of the MDR superfamily of medium-chain dehydrogenases/reductases through iterative hidden Markov model refinement
Source: BMC Bioinformatics. 2010 Oct 27;11:534. doi: 10.1186/1471-2105-11-534 (PMC2976758; doi:10.1186/1471-2105-11-534)
Supplement: Additional file 4 — MDR family alignment figures. Illustrations showing the mafft MSAs from Additional file 3: mdr-sequences. Red sequence identifiers denote sequences from UniProtKB/TrEMBL, while blue correspond to sequences from Swiss-Prot. The position cscores are shown in a bar plot under the MSA. Positions that contain gaps in over 90% of the sequences have been removed from the alignment in order to increase readability. [file 1471-2105-11-534-S4.ZIP › mdr/MDR044.fasta]

>tr|A7D4S1|A7D4S1_9EURY Alcohol dehydrogenase GroES domain protein OS=Halorubrum lacusprofundi ATCC 49239 GN=HlacDRAFT_0317 PE=3 SV=1
MRAAIFNGPGDIGVEERPRPEIEAPTDAIVRVTHTAICGSDLWFYRGDSDRDEGSPVGHE
PMGIVEEVGNEVTSVAPGDRVLAPFAISCGECEFCRKGLHTSCENGDSWGGDNGGGQGEY
VRSTHADGTLVRVPDRFADDEETLRSLLPLTDVMGTGHHAAVNAGVEAGSTVVVIGDGAV
GLCGVLAARRLGAERIIAVGHHEDRLELAEEFGATETVSERGEAAVERIQELTHGGPNHV
MECVGAASAMNTAIDVVRPGGTIGYVGVPYGVEEEGLNVFGMFGDNVTLAGGVAPVRAYA
EELMADVLQGTLDPAPVFTETVGLDEVDEGYRMMDEREAIKVLVKL
>tr|O34179|O34179_HALVO Dehydrogenase OS=Halobacterium volcanii PE=3 SV=1
MPTRSARFPVDERDGRPAAVKWTIHIASHLCPQGPYLTAYVKSAVYRGPGDVRIEEKPEP
ELQQPTDAVIRVTHTAICGSDLWFYRGHEEHEEGSGVGHEPMGIVEEVGEDVTSVQPGDR
VLVPFAYSCGECEFCRKGIHTACVDGGFFGPHGDETGGAQAEKVRVLHADGTVVRVPERY
ADDEETLKSLLPLTDVMSTGHHAAVLADLEAGDTAVVIGDGAVGLCGVLAAKRIGAERII
AVGHHEDRLEVARELGATDTVSSRGQEAVEEVLELTHGGANHVLECVGAASALETAAQVA
RPGGSIGAVGVPHVESADFLQPIFYKNLSFSAGGAPVRNYIEELMDDVLQGTLDPSPILT
KTVDLDGVPEGYQAMDDREAIKVMVKVDE
>tr|B0R896|B0R896_HALS3 Oxidoreductase (Homolog to zinc-containing alcohol dehydrogenase) OS=Halobacterium salinarum (strain ATCC 29341 / DSM 671 / R1) GN=adh2 PE=3 SV=1
MRAAVYQGPGEIAVEEVPKPDIESPEDAVIRVTHTAVCGSDLWFYRGDSDREAGSRVGHE
PMGIVEEVGDDVTSVAPGDRVIAPFAISCGECEFCRQGLYTSCVEDESWGSEANGGGQGE
YVKCPFADGTLVRVPDRYADDEDVLESLLPLTDVMGTGHHAAVSAGVGEGDTAVVVGDGA
VGLCGVLAAQRLGAERIIAMGHHEDRLELAAEFGATDTISARGDDAIERARDLTHGGANH
VMECVGAASAMDSAIAIARPGGTVGYVGVPYGVEDGGLDVFTMFSDNITIRGGVAPVRAY
AEELMADVLQGTLDPSPIFTKTVDLDGVPEGYAAMDDREAIKVLVKA
>tr|Q18DS9|Q18DS9_HALWD Alcohol dehydrogenase OS=Haloquadratum walsbyi (strain DSM 16790) GN=adh PE=3 SV=1
MSAAVYYGPRDIRVENVVKPTLEESTDAVVRVTHTAVCGSDLWFYRGKTDRDIPSRVGHE
PMGIVEEVGDDVQSVDVGDRVFAPFKISCGMCEFCRRGLHTSCVNGDGWGDDNGGAQGEV
IRCRHADGTLVRVPDAYANDDSALRSILPLTDVMGTGHHAAVSAGVSAGSTCVVVGDGAV
GLCGVLAARRLGAARIVAVGHHPDRLSLASEFGATDTVSARGQEAIETVQEMTGGGAEHV
LECVGATSAMETAVEVCRPGGTVGYVGVPHGLDDGLDLFSFFGDNITLQGGVAPVRAYAD
ELLADVLQGTLDPAPVFTKTVDLDSISEGYQAMDERDAIKVLVEI
>tr|Q5V676|Q5V676_HALMA Alcohol dehydrogenase OS=Haloarcula marismortui GN=adh12 PE=3 SV=1
MFLYLYSIFGNCFHPITRPGGCDRRHENGFPQPTRNGSMRAAIYRGPGDITVEEVPRPEI
ESPTDAIVRVTHTAVCGSDLWFYRGQSDREEGSRVGHEPMGIVEEVGDDVRSVEPGDRVF
APFVVSCGRCEFCRKGLHTSCVNGDSWGGDNGGGQGEYVRATEADGTLVRVPDRHADDED
TLEAILPLTDVMGTGHHAAVSAGVSEGDTCIVVGDGAVGLCGVLAARRLGAERIIAMGHH
EDRLELAESFGATETVAARGQDAVDAADDLTNGGANHVLECVGAASAMETAIDVCRPGGT
VGYVGVPHGLDDSGLDMFSLFGDNIGLNGGIAPVRAYADELLADVLQGTLDPSPIFTKTV
DLNGVPEGYQAMDEREAIKVLVKL
>tr|Q9HMB6|Q9HMB6_HALSA Alcohol dehydrogenase OS=Halobacterium salinarium GN=adh2 PE=3 SV=1
MRAAVYQGPGEIAVEEVPKPDIESPEDAVIRVTHTAVCGSDLWFYRGDSDREAGSRVGHE
PMGIVEEVGDDVTSVAPGDRVIAPFAISCGECEFCRQGLYTSCVEDESWGSEANGGGQGE
YVKCPFADGTLVRVPDRYADDEDVLESLLPLTDVMGTGHHAAVSAGVGEGDTAVVVGDGA
VGLCGVLAAQRLGAERIIAMGHHEDRLELAAEFGATDTISARGDDAIERARDLTHGGANH
VMECVGAASAMDSAIAIARPGGTVGYVGVPYGVEDGGLDVFTMFSDNITIRGGVAPVRAY
AEELMADVLQGTLDPSPIFTKTVDLDGVPEGYAAMDDREAIKVLVKA
>tr|A0ACF6|A0ACF6_STRAM Putative dehydrogenase OS=Streptomyces ambofaciens ATCC 23877 GN=SAMR0450 PE=3 SV=1
MRGAVIHAPGDVRFETVDDARILKPTDAVIRTAVTCVCGSDLWPYRGAEPTEHAHPMGHE
YVGFVEEVGGDVTSVRPGQFVVGSFATSDNTCANCRNGFQSNCLNREFMSTCQAEYVRIP
NAQGTLVATDDVPDERFWPGLLAVSDVMGTGWWAADAAQVEPGSTAVVVGDGAVGLCAVI
AAKEMGAERIIAMSRHEPRQKLAREFGATDIVTERGDEGVARIKDLTGGIGADSVLECVG
TAQAMRQALHSARPGGSVGFVGVPHEVAVDGQELFFSHVGLRGGPAPVRRYLPDLIEQVL
SGRIDPGKVFDLTLPLDQVAEGYKAMDERRAIKTLLTP
>tr|A3TP14|A3TP14_9MICO Putative dehydrogenase OS=Janibacter sp. HTCC2649 GN=JNB_14948 PE=3 SV=1
MVVMRATYIYGLGDVRVIDAPNPTIEQPTDALVRVTRACVCGSDLHPYHSAPVNEAGESM
GHEFIGVVEDVGADVTTVKPGDFVIAPFAVSCGTCEFCLAGLQTSCVRGGFWNDAHLGTT
GGQAEAVRVPLADGTLVPVPGVDENADEALLASLLTLSDVYGTGWHAALRGGVTKGSTVT
VIGDGAVGLLAVLSAKQLGAEKIILMGRHTARTDLGREFGATDVVAERGAEGIAKVRELT
DGGSPIVLEAVGHLPAYEQAIGVVRAGGTISRVGVPQYDEAPVGWSVFGPNVTLTGGPAP
VRAYIEQLLPAVLDGTVNPGRVFDRTVSLDDTAAGYAAMDAREALKVMVRP
>tr|A4AID4|A4AID4_9ACTN Putative dehydrogenase OS=marine actinobacterium PHSC20C1 GN=A20C1_06496 PE=3 SV=1
MRATYIYGAGDVRVITAPDPKLIEASDAVVRITRACVCGSDLHPFHSMPKDADARPIGHE
FIGTVEEIGADVTNLKIGDFVIAPFAYSDGTCEFCLEGLQTSCVHGGYWGMGGVTGGQAE
AVRVPYADGTLVKVPGTVDESQYAGLLSLSDVYATGWHAAHKARVAPGQTVTVIGDGAVG
LLAVLSAKQMGAERIILMGRHKARTDLGIQFGATDVVAERGEEGIAQVRELTGGTGSHAV
LEAVGFMPAYEQALGVVRAGGVISRVGVPQYEDAPVGRRSLFGKNVTLTGGVAPARAYIE
QLLPGVLDGTVNPGLVFDQTVKLEQTPDGYTAMDERTALKVMVDPT
>tr|A5LBA7|A5LBA7_STRPN Alcohol dehydrogenase, zinc-containing OS=Streptococcus pneumoniae SP3-BS71 GN=CGSSp3BS71_03767 PE=3 SV=1
MKSAVYTKAGQVGLASIERPQIIEADDVIIRVVRACVCGSDLWRYRNPETKVGHKNSGHE
AIGIVEEAGEAITTVKPGDFVIVPFTHGCGECDACLAGFDGSCDNHIGNNLGGDFQAEYI
RFHYANWALVKIPGQPSDYTEGMLKSLLTLADVMPTGYHAARVANVQKGDKVVVIGDGAV
GQCAVIAAKMRGASQIILMSRHEDRQKMAMESGATAVVAERGQEGITKVREILGGGADAA
LECVGTEAAIEQALGVLHNGGRMGFVGVPHYNNRALGSTFMQNISVAGGAASATTYDKQF
LLKAVLDGDINPGRVFTSSYKLEDIDQAYKDMDERKTIKSMIVIE
>tr|A5LNT1|A5LNT1_STRPN Alcohol dehydrogenase, zinc-containing OS=Streptococcus pneumoniae SP6-BS73 GN=CGSSp6BS73_00365 PE=3 SV=1
MKSAVYTKAGQVGLASIERPQIIEADDVIIRVVRACVCGSDLWRYRNPETKAGHKNSGHE
AIGIVEEAGEAITTVKPGDFVIVPFTHGCGECDACLAGFDGSCDNHIGNNLGGDFQAEYI
RFHYANWALVKIPGQPSDYTEGMLKSLLTLADVMPTGYHAARVANVQKGDKVVVIGDGAV
GQCAVIAAKMRGASQIILMSRHEDRQKMAMESGATAVVAERGQEGITKVREILGGGADAA
LECVGTEAAIEQALGVLHNGGRMGFVGVPHYNNRALGSTFMQNISVAGGAASATTYDKQF
LLKVVLDGDINPGRVFTSSYKLEDIDQAYKDMDERKTIKSMIVIE
>tr|A5LU54|A5LU54_STRPN Alcohol dehydrogenase, zinc-containing OS=Streptococcus pneumoniae SP9-BS68 GN=CGSSp9BS68_06942 PE=3 SV=1
MKSAVYTKAGQVGLASIERPQIIEADDVIIRVVRACVCGSDLWRYRNPETKAGHKNSGHE
AIGIVEEAGEAITTVKPGDFVIVPFTHGCGECDACLAGFDGSCDNHIGNNLGGDFQAEYI
RFHYANWALVKIPGQPSDYTEGMLKSLLTLADVMPTGYHAARVANVQKGDKVVVIGDGAV
GQCAVIAAKMRGASQIILMSRHEDRQKMAMESGATAVVAERGQEGITKVREILGGGADAA
LECVGTEAAIEQALGVLHNGGRMGFVGVPHYNNRALGSTFMQNISVAGGAASATTYDKQF
LLKAVLDGDINPGRVFTSSYKLEDIDQAYKDMDERKTIKSMIVIE
>tr|A5M3K8|A5M3K8_STRPN Alcohol dehydrogenase, zinc-containing OS=Streptococcus pneumoniae SP11-BS70 GN=CGSSp11BS70_11664 PE=3 SV=1
MKSAVYTKAGQVGLASIERPQIIEADDVIIRVVRACVCGSDLWRYRNPETKAGHKNSGHE
AIGIVEEAGEAITTVKPGDFVIVPFTHGCGECDACLAGFDGSCDNHIGNNLGGDFQAEYI
RFHYANWALVKIPGQPSDYTEGMLQSLLTLADVMPTCYHAARVANVQKGDKVVVIGDGAV
GQCAVIAAKMRGASQIILMSRHEDRQKMAMESGATAVVAERGQEGITKVREILGGGADAA
LECVGTEAAIEQALGVLHNGGRMGFVGVPHYNNRALGSTFMQNISVAGGAASATTYDKQF
LLKAVLDGDINPGRVFTSSYKLEDIDQAYKDMDERKTIKSMIVIE
>tr|A5M6A7|A5M6A7_STRPN Alcohol dehydrogenase, zinc-containing OS=Streptococcus pneumoniae SP14-BS69 GN=CGSSp14BS69_10586 PE=3 SV=1
MKSAVYTKAGQVGLASIERPQIIEADDVIIRVVRACVCGSDLWRYRNPETKAGHKNSGHE
AIGIVEEAGEAITTVKPGDFVIVPFTHGCGECDACLAGFDGSCDNHIGNNFGGDFQAEYI
RFHYANWALVKIPGQPSDYTEGMLKSLLTLADVMPTGYHAARVANVQKGDKVVVIGDGAV
GQCAVIAAKMRGASQIILMSRHEDRQKMAMESGATAVVAERGQEGITKVREILGGGADAA
LECVGTEAAIEQALGVLHNGGRMGFVGVPHYNNRALGSTFMQNISVAGGAASATTYDKQF
LLKAVLDGDINPGRVFTSSYKLEDIDQAYKDMDERKTIKSMIVIE
>tr|A5MF40|A5MF40_STRPN Alcohol dehydrogenase, zinc-containing OS=Streptococcus pneumoniae SP18-BS74 GN=CGSSp18BS74_01836 PE=3 SV=1
MKSAVYTKAGQVGLASIERPQIIEADDVIIRVVRACVCGSDLWRYRNPETKAGHKNSGHE
AIGIVEEAGEAITTVKPGDFVIVPFTHGCGECDACLAGFDGSCDNHIGNNLGGDFQAEYI
RFHYANWALVKIPGQPSDYTEGMLKSLLTLADVMPTGYHAARVANVQKGDKVVVIGDGAV
GQCAVIAAKMRGASQIILMSRHEDRQKMAMESGATAVVAERGQEGITKVREILGGGADAA
LECVGTEAAIEQALGVLHNGGRMGFVGVPHYNNRALGSTFMQNISVAGGAASATTYDKQF
LLKAVLDGDINPGRVFTSSYKLEDIDQAYKDMDERKTIKSMIVIE
>tr|A5MLT0|A5MLT0_STRPN Alcohol dehydrogenase, zinc-containing OS=Streptococcus pneumoniae SP19-BS75 GN=CGSSp19BS75_07727 PE=4 SV=1
MKPGDFVIVPFTHGCGECDACLAGFDGSCDNHIGNNLGGDFQAEYIRFHYANWALVKIPG
QPSDYTEGMLKSLLTLADVMPTGYHAARVANVQKGDKVVVIGDGAVGQCAVIAAKMRGAS
QIILMSRHEDRQKMAMESGATAVVAERGQEGITKVREILGGGADAAFECVGTEAAIEQAL
GVLHNGGRMGFVGVPHYNNRALGSTFMQNISVAGGAASATTYDKQFLLKAVLDGDINPGR
VFTSSYKLEDIDQAYKDMDERKTIKSMIVIE
>tr|A5MXR0|A5MXR0_STRPN Alcohol dehydrogenase, zinc-containing OS=Streptococcus pneumoniae SP23-BS72 GN=CGSSp23BS72_09923 PE=3 SV=1
MKSAVYTKAGQVGLASIERPQIIEADDVIIRVVRSCVCGSDLWRYRNPETKAGHKNSGHE
AIGIVEEAGEAITTVKPGDFVIVPFTHGCGECDACLAGFDGSCDNHIGNNLGGDFQAEYI
RFHYANWALVKIPGQPSDYTEGMLKSLLTLADVMPTGYHAARVANVQKGDKVVVIGDGAV
GQCAVIAAKMRGASQIILMSRHEDRQKMAMESGATAVVAERGQEGITKVREILGGGADAA
LECVGTEAAIEQALGVLHNGGRMGFVGVPHYNNRALGSTFMQNISVAGGAASATTYDKQF
LLKAVLDGDINPGRVFTSSYKLEDIDQAYKDMDERKTIKSMIVIE
>tr|A7BBC1|A7BBC1_9ACTO Putative uncharacterized protein OS=Actinomyces odontolyticus ATCC 17982 GN=ACTODO_00940 PE=3 SV=1
MRRIMRAVVMHEPGNVTVEEMLMPIILEPTDAIIKLAATCICGSDLWSYRGSEPVHEQRM
GHEYVGTVVEVGEAVTTVEPGDFVVGSFCISCGECATCRSGYPSRCTTAATQGDAFVGMR
AGGTQAEYARIALADGTLVKTPAPPTPEQLPSLLAASDVLGTGWFAADEAGAAPGKTVVV
VGDGAVGLGAIIGAKQLGASRIIAMSRHADRQALARQFGATDIVEERGEEGIARIKELTD
GLGADGVVEAVGNEASFDQALGCVRPGGHLSFVGVPHGVSLDMGRMFGAEVHMFGGPAAV
RKYLPTMIDLIYRGEINPGAVFDLVLPLEQAAEGYAAMDERRATKVMLTV
>tr|B1S0E6|B1S0E6_STRPN Alcohol dehydrogenase, zinc-containing OS=Streptococcus pneumoniae CDC1873-00 GN=SP187300_1909 PE=4 SV=1
MKSAVYTKAGQVGLASIERPQIIEADDVIIRVVRACVCGSDLWRYRNPETKAGHKNSGHE
AIGIVEEAGEAITTVKPGDFVIVPFTHGCGECDACLAGFDGSCDNHIGNNLGGDFQAEYI
RFHYANWALVKIPGQPSDYTEGMLKSLLTLADVMPTGYHAARVANVQKGDKVVVIGDGAV
GQCAVIAAKMRGASQIILMSRHEDRQKMAMESGATAVVAERGQEGITKVREILGGGADAA
LECVGTEAAIEQALGVLHNGGRMGFVGVPHYNNRALGSTFMQNISVAGGAASATTYDKQF
LLKAVLDGDINPGRVFTSSYKLEDIDQAYKDMDERKTIKSMIVIE
>tr|B1SAK0|B1SAK0_9BIFI Putative uncharacterized protein OS=Bifidobacterium dentium ATCC 27678 GN=BIFDEN_02101 PE=4 SV=1
MKAAIYKGIKQMACEERPKPTIIDDGDAIIRVVRACVCGSDLWFYRDGREADTQTGHEAI
GVVESVGDDVTIAKPGDFVIVPFPYSCGKCPVCKAGFESSCPHGGYFGSGDGMGCQAEYL
RVPEADGTLVVVPADAEDLSDEMLASLLTLSDVMSTGYHAAASAEVKPGDTAVVFGDGAV
GLCAVLSAKLMGASRIISMSRHADRQGIARKFGATDFVEERGDEAVAKVLEMTDGYGADA
VLECVGSALSNDTAMKVARAGAVVGRVGLPHDVEVDIPGLFYRNVGLRGGPAPVRTYDMQ
RLLKEVLDGTINPGIVYTSEYTLDDIQEAYAAMDERRTVKSLLRISEV
>tr|B1TYZ9|B1TYZ9_MICLU Alcohol dehydrogenase zinc-binding domain protein OS=Micrococcus luteus NCTC 2665 GN=MlutDRAFT_1596 PE=4 SV=1
MTAQTPATPAIPKTMKAVVMRAPGDVVVEEVDTPRVAQPTDVVLKLAAACVCGSDLWPYR
GHNDVDHRRMGHEYVGTIVEKGEDVATLEVGDFVIGSFMLSDNTCEICQAGYQSRCVNAG
EYTGSQAQYMRVELADGSLVKVPGGEPSDPDRLADYLAASDVLGTGWYAAVAAQAGPGKT
IAVVGDGAVGLCAVLAAKTLGAEKVIVFSRHEDRAALAREFGADVVIAERGEEGAAQVRE
LTGGYGAHGVCEAVGTQGSMDQALASVRPGGYVGFVGVSHDQTLDGSDLFGREIHLEGGP
APVRRFLPELIERIQSGEIQPGRVFTARMPLDDAAEAYRAMDERREIKVLLEV
>tr|B2DKB8|B2DKB8_STRPN Alcohol dehydrogenase, zinc-containing OS=Streptococcus pneumoniae CDC1087-00 GN=SP108700_1808 PE=4 SV=1
MKSAVYTKAGQVGLASIERPQIIEADDVIIRVVRACVCGSDLWRYRNPETKAGHKNSGHE
AIGIVEEAGEAITTVKPGDFVIVPFTHGCGECDACLAGFDGSCDNHIGNNLGGDFQAEYI
RFHYANWALVKIPGQPSDYTEGMLKSLLTLADVMPTGYHAARVANVQKGDKVVVIGDGAV
GQCAVIAAKMRGASQIILMSRHEDRQKMAMESGATAVVAERGQEGITKVREILGGGADAA
FECVGTEAAIEQALGVLHNGGRMGFVGVPHYNNRALGSTFMQNISVAGGAASATTYDKQF
LLKAVLDGDINPGRVFTSSYKLEDIDQAYKDMDERKTIKSMIVIE
>tr|B2DQG7|B2DQG7_STRPN Alcohol dehydrogenase, zinc-containing OS=Streptococcus pneumoniae SP195 GN=SP195_1805 PE=4 SV=1
MKSAVYTKAGQVGLASIERPQIIEADDVIIRVVRACVCGSDLWRYRNPETKAGHKNSGHE
AIGIVEEAGEAITTVKPGDFVIVPFTHGCGECDACLAGFDGSCDNHIGNNLGGDFQAEYI
RFHYANWALVKIPGQPSDYTEGMLKSLLTLADVMPTGYHAARVANVQKGDKVVVIGDGAV
GQCAVIAAKMRGASQIILMSRHEDRQKMAMESGATAVVAERGQEGITKVREILGGGADAA
LECVGTEAAIEQALGVLHNGGRMGFVGVPHYNNRALGSTFMQNISVAGGAASATTYDKQF
LLKAVLDGDINPGRVFTSSYKLEDIDQAYKDMDERKTIKSMIVIE
>tr|B2DV25|B2DV25_STRPN Alcohol dehydrogenase, zinc-containing OS=Streptococcus pneumoniae CDC0288-04 GN=SP28804_1668 PE=4 SV=1
MKSAVYTKAGQVGLASIERPQIIEADDVIIRVVRACVCGSDLWRYRNPETKAGHKNSGHE
AIGIVEEAGEAITTVKPGDFVIVPFTHGCGECDACLAGFDGSCDNHIGNNLGGDFQAEYI
RFHYANWALVKIPGQPSDYTEGMLKSLLTLADVMPTGYHAARVANVQKGDKVVVIGDGAV
GQCAVIAAKMRGASQIILMSRHEDRQKMAMESGATAVVAERGQEGITKVREILGGGADAA
LECVGTEAAIEQALGVLHNGGRMGFVGVPHYNNRALGSTFMQNISVAGGAASATTYDKQF
LLKAVLDGDINPGRVFTSSYKLEDIDQAYKDMDERKTIKSMIVIE
>tr|B2E3H6|B2E3H6_STRPN Alcohol dehydrogenase, zinc-containing OS=Streptococcus pneumoniae MLV-016 GN=SPMLV016_1735 PE=4 SV=1
MKSAVYTKAGQVGLASIERPQIIEADDVIIRVVRACVCGSDLWRYRNPETKAGHKNSGHE
AIGIVEEAGEAITTVKPGDFVIVPFTHGCGECDACLAGFDGSCDNHIGNNLGGDFQAEYI
RFHYANWALVKIPGQPSDYTEGMLKSLLTLADVMPTGYHAARVANVQKGDKVVVIGDGAV
GQCAVIAAKMRGASQIILMSRHEDRQKMAMESGATAVVAERGQEGITKVREILGGGADAA
LECVGTEAAIEQALGVLHNGGRMGFVGVPHYNNRALGSTFMQNISVAGGAASATTYDKQF
LLKAVLDGDINPGRVFTSSYKLEDIDQAYKDMDERKTIKSMIVIE
>tr|B2EAQ5|B2EAQ5_BIFAN Alcohol dehydrogenase OS=Bifidobacterium animalis subsp. lactis HN019 GN=BIFLAC_00264 PE=4 SV=1
MAENMMKAAVFVEPEHVGVREVERPRIEKPTDAIVRVLKACVCGSDLWWFRGISERPHNT
LVGHEAIGIIDEVGADVHDMKPGDFVIVPFTHCCGHCEACEKGYDGNCFNMEPGGNAGYQ
AEYMRATWAGTALIKIPGTPADYTDEQIASLLALSDVMATGYHAAWSSRIEPGDTVVIYG
DGAVGLCAVIGAKLLGAGRIIMMSRHEDRAALAREFGATDIVPERGDEAVARIMEMTNGA
GADRVLECVGSEQSIESAVRSGRPGAYVSRVGVPHDNSIDVNALFWRNVSLTGGIASVAT
HDKSTLLKAVLDGEINPGKVFTASFDLDHVQQAYEAMDGRRAIKSMIDIAEA
>tr|B2ELI4|B2ELI4_9BACT Alcohol dehydrogenase GroES domain protein OS=bacterium Ellin514 GN=CflavDRAFT_3105 PE=4 SV=1
MRATIMYCAGDVRVENVPDATIVNPTDALVRVTRACICGSDLWPYKDLAPTEKGRRMGHE
AVGVVEAVGKQVQKVKKGDFVMMPFAFSDGECAFCHEGLQTSCVHGGFFGFSEGVGGAQA
EAIRIPFADGTLFVLPVREDHALLASLLTLSDVMGTGHHAAVAARVAPGKKVAVVGDGAV
GLCGVIAAKRLGAEQIILLGRHPTRIALAKEFGATDIVKERGDEAIEQVRKITGGFGAHS
VLESVGTEQSMLTAVNIARPGGAIGRVGVPHYPKAPAWEPTFYKNITISGGPAPVRAYVQ
ELLPDVLEGRIQPGCVFDRVIGIDEVPDGYRAMDKREAIKVMVKP
>tr|B2QJY7|B2QJY7_9CHLR Alcohol dehydrogenase zinc-binding domain protein OS=Chloroflexus sp. Y-400-fl GN=Chy400DRAFT_1301 PE=4 SV=1
MRGTALYGPYDVRSEYVPDPTIIEPTDAIIRLSATCICGSDLWPYRGVDPITRPVPMGHE
YVGIVEEVGSAVKIIKPGQFVVGSFFASDNTCPICQAGYQTSCVNRQPGAPTGAQAEYAR
IPLADGTLVPTPDLPPADLIPDLLAASDVLGTGWFAAVAAEVGPGKTVAVVGDGAVGLLA
VLSARQMGAERIILIGSRHPQRQALAQEFGATDVIEARGDEAIEMLKELTDGLGVHSTIE
AVGTQESMMQAIRATRPGGHVGVVGVLHDVAIPGREFFFSHVHLHGGPAPVRRFLPELIN
LIWQRVIKPGKVFDLTLPLEQVAEGYRAMDERRAIKVLLKP
>tr|B3XKW3|B3XKW3_LACRE Alcohol dehydrogenase GroES domain protein OS=Lactobacillus reuteri 100-23 GN=Lreu23DRAFT_4537 PE=4 SV=1
MKKAIFEKAGQMKIVDVDRPTIEKPDDVIIKVVRTCVCGSDLWNFRGINPVEKDSENSGH
EAIGIVEEVGEDITTVKPGDFVIAPFTHGCGHCAACRAGFDGSCQSHSDNFSSGVQAQYI
RFQHGQWALVKVPGKPSDYSEGMLKSLLTLADVMATGYHAARVANVSAGDTVVVMGDGAV
GLCAIIAAKMRGAKKIISTSRHADRQALAKEFGATDNVAERGDEAVQKIMELTNGAGADA
VLECVGTEQSTDTAMKVGRPGAIVGRVGLPHTPKMDMTLPFYKNTIVGGGPASVTTYDKD
VLLKAVLDGDINPGKVFTKSFDLDQIQEAYEAMDKREAIKSYIIMDGFERD
>tr|B4VBW8|B4VBW8_9ACTO Dehydrogenase OS=Streptomyces sp. Mg1 GN=SSAG_05345 PE=4 SV=1
MRATLIYGAGDVRVENVPDPVLREPTDALVRVLRSCVCGSDLWPYGSKPAAEHGDRIGHE
FLGVVEDTGAEVTGLRRGDVVVAPFVWADNTCDFCREGLQTSCRHGGFWGAQDVDGGQGE
AVRVPQAEGTLVKLPVGEDSALLPSLLTLSDVFPTGHHCALTAGVGPRTTVTVIGDGAVG
LSAVLAARRLGAERIILMGRHKDRTDLGRDFGATDVVEERGEEGVEKVRELTGGDGTHTV
LECVGLRPAVETAFGVVRDGGTISRVGAPQYPEVPMDLQVFFRNITLTGGVAPARAYIEE
LLPDVLDGTVEPGRVFDRTVGMDDVPAGYRAMADRQALKVLIQP
>tr|B5AXN9|B5AXN9_9LACO NADH-dependent (S)-specific alcohol dehydrogenase OS=Lactobacillus kefiri GN=adhS PE=4 SV=1
MKSTIFVKPGKVEIQNIDKPTIQADDDAILHIVRACVCGSDLWAYRDLEDKEPNSENTGH
EAIAIVDQVGKNITTVKPGDFVIAPFTHGCGHCAACRAGYEGSCQSHSDNFSAGYQAEYV
RYQHAEWSLVKIPGKPEDYSDGMLNSLLTLADVMATGYHAARVANVKPGDTVVVVGDGAV
GLCGVIASQMRGASRIIAMSRHEDRQKLATEFGATDIVPERGDEAVAKVMALTNGAGADA
VLECVGSELSTDTAMKVARPGATVGRVGLPHTKKTDLTNSFYSNLAIAGGPASVTTYDKS
VLLKAVLDGDIHPGKVFTKRFTLDEIDDAYQAMAKREAIKSLVVAQK
>tr|B5H6I8|B5H6I8_STRPR Alcohol dehydrogenase zinc-binding domain-containing protein OS=Streptomyces pristinaespiralis ATCC 25486 GN=SSDG_00767 PE=4 SV=1
MVGSFATSDNTCANCRNGFQSNCLHREFMSTCQAEYVRIPNAQGTLVATDEVPDEEFWPG
LLAVSDVMGTGWYAADAAEVRPGSTAVVVGDGAVGLCAVIAAKEMGAERIIAMSRHESRQ
KLAREFGATDIVTERGDEGIARIKDLTDGIGADSVLECVGTAQAMRQALHSSRPGGNVGF
VGVPHEVAVDGQELFFSHVGLRGGPAPVRRYLPDLIERVLSGRIDPGKVFDLTLPLEQVA
EGYKAMDERRAVKALLKP
>tr|B5I2U9|B5I2U9_9ACTO Alcohol dehydrogenase OS=Streptomyces sviceus ATCC 29083 GN=SSEG_05832 PE=4 SV=1
MRATTIHAPYDMRVEDVPEPVVQLPTDAVLRVLRACICGSDLWAYRGEAARQPGQRIGHE
FLGVVEETGSEVATLRRGDLVVAPFMWSDGVCDYCREGLTTSCEHGGFWGSVGYDGGQGE
AVRVPFADGTLVRLPKEAASDERLLSSLLTLSDVLGTGHHAALGAGARPGATVAVVGDGA
VGLCAVLAAKRLGAERIIALGRHQVRTDIARRFGATDVVAERGDAAVEAVRELTRGQGAH
AVVEAVGTEQSMRTAVSITRDGGAIGFVGVPHGSGTGVDLSVMFDRNIALRGGVAPVRAY
IPELLPDVLDGTVDASPVFDMTVGLEGVPDGYKAMDERTALKVLVTN
>tr|B6XN91|B6XN91_9BIFI Putative uncharacterized protein OS=Bifidobacterium pseudocatenulatum DSM 20438 GN=BIFPSEUDO_00789 PE=4 SV=1
MKAAIFKGVKQMACEEHAEPTIIDGGDAIIRVVRACVCGSDLWFYRDGSKEPNTQAGHEA
IGVVEQIGDDVTVAKPGDFVIVPFPFSCGKCPVCKAGFESSCPHGGYFGDEGLGCQAEYL
RVPEADGTLVVVPGDAKSFSDEMLASLLTLSDVMSTGYHAAASAEIKPGDTAVVFGDGAV
GLCGVLSAKLMGATRIISMSRHADRQRIAREFGATDFVEERGDEAVAKVLEMTDGYGADA
VLECVGSALSNDTAMKVARAGAVVGRVGLPHGVEADIPGLFYRNVGLRGGPAPVRTYDLQ
RLLKEVLDGNINPGIVYTSEYTLDDIQEAYAAMDERRTVKSLLRISEV
>tr|B6XTV2|B6XTV2_9BIFI Putative uncharacterized protein OS=Bifidobacterium catenulatum DSM 16992 GN=BIFCAT_00789 PE=4 SV=1
MKAAIFKGVKQMACEEHAEPTIIDGGDAIIRVVRACVCGSDLWFYRDGSKEPNTQAGHEA
IGVVEQIGDDVTVAKPGDFVIVPFPFSCGKCPVCKAGFESSCPHGGYFGDEGLGCQAEYL
RVPEANGTLVVVPGDAKSFSDEMLASLLTLSDVMSTGYHAAASAEIKPGDTAVVFGDGAV
GLCGVLSAKLMGATRIISMSRHADRQRIAREFGATDFVEERGDEAVAKVLEMTDGYGADA
VLECVGSALSNDTAMKVARAGAVVGRVGLPHGVEADIPGLFYRNVGLRGGPAPVRTYDLQ
RLLKEVLDGNINPGIVYTSEYTLDDIQEAYAAMDERRTVKSLLRISEV
>tr|B7DMU2|B7DMU2_9BACL Alcohol dehydrogenase zinc-binding domain protein OS=Alicyclobacillus acidocaldarius LAA1 GN=AaLAA1DRAFT_0316 PE=4 SV=1
MKGTVIHAPWDVRYEEREDPRIEEPTDAIIRTVATCVCGSDLWTYRGLNPIEKPIPMGHE
YVGIVEEVGPDVHHVKPGQFVIGAFFATDGTCPICQAGYPSSCVNRRSIPGAQAPYVRIP
WADGTLVPTPGMPDRTLIPSLLTLSDVMGTGWFAADAAEVRPGKTAVIVGDGAVGLCAVI
AAKQMGASRIIVMSRHEKRQALAKEFGATDIVEERGEDGVKRVLDMTDGLGAESVLECVG
TQEAMMQAIQCTRPGGHMSFVGVPHGVSLDGRTLFYKQIHLHGGPAPVRKYLPDLIQLVW
ERKIEPGKVFDLELPLEQVAEGYRAMHERRAIKALLWPEA
>tr|B7GU41|B7GU41_BIFLO Alcohol dehydrogenase GroES domain protein OS=Bifidobacterium longum subsp. infantis ATCC 15697 GN=Blon_1915 PE=4 SV=1
MTEMMKAAIFVEPGKMAVEEVPKATREQDDDIVIRVVRTCVCGSDLWFFRGLSGQAAHSQ
VGHESIGVVEEVGAAVESVKPGDFVVVPFPYSCGKCPVCKAGFESVCPHGGYFSACQAEY
LRVPEADGTVVKVPGSPEDYSDEQLASLLTISDVMSTGYHAAASAEVKPGDTAVVMGDGA
VGLCGVIAAKMLGAKRIIAMSRHEDRAALAREFGATDIVPERGQEAIDKVLGMTGGYGAD
AVLECVGSKQSFDTAIGLIRRGGVIGRVGLPHDVEISAEGTFYGNIGIKGGPAPVRHYDL
DCGLLDAVLKGEINPGRVFTDEYDLDHIQDAYEAMDQRKVIKALIRF
>tr|B7RLW5|B7RLW5_9RHOB Alcohol dehydrogenase, zinc-binding domain protein OS=Roseobacter sp. GAI101 GN=RGAI101_426 PE=4 SV=1
MKATVMHGPGDVRFETVDDPKILKPTDAIIQLSATCICGSDLWPYRSAAPFDAPMHMGHE
YCGIVIEVGPDVKTVRPGQFVVGSFVLSDNTCPHCQFGFPSSCEQREFMTGAQAPFARVP
LADGTLLATQDMPTAEQIPHMLAVSDVLGTGYYAAEAAGVKEGSTAVVVGDGAVGLMGVL
SAKLRGAERIIAMSRHPARQKLALEYGATHIVETRGDEGISEVLEITNGIGADAVLECVG
LQQSMDQAMGVCRPGGSVGFVGVPHEVTFTGEGLFFQQKRLFGGPAPVRRYLPDLMDRVL
KAEIEPGKVFDLELPLDQVAEGYRAMDERRAIKTLLRV
>tr|Q2ZZ22|Q2ZZ22_STRSU Zinc-containing alcohol dehydrogenase superfamily OS=Streptococcus suis 89/1591 GN=SsuiDRAFT_0323 PE=3 SV=1
MKTAIYEKSGKMTVAEIEKPSLQAKDDVIIKVVRACVCGSDLWGYGEDIHHDHGDTNSGH
EAIGIVEEVGEDITTLVPGDFVIVPFTHGCGHCDACRAGFDGTCDNHPGYTNWGNNYQSQ
YIRFHYGNWALVKIPGQPSDYSEGMIKSLLTLADVMPTGYHAARVADVKPGDKVVVIGDG
AVGQCAVIAAKMRGASQIVMMSRHTDRQQMALESGATAIVAERGEEGIAKVREILGGGAD
AALECVGTEASIDQALGVLHNGGRIGFVGVPHYNNHALGSTFAQNIIIGGGSASVTTYDK
EILLDAVLKGDINPGRVFTQTYSLDNIDQAYKDMANRKTIKAMITVD
>tr|Q3DSM1|Q3DSM1_STRAG Alcohol dehydrogenase, zinc-containing OS=Streptococcus agalactiae 18RS21 GN=SAJ_0535 PE=3 SV=1
MKVATFIEPGKMVITDTPKPVIEQETDAVIKIVRACVCGSDLWWYRGISKRESGSFAGHE
AIGIVEEVGTKVTDVSKGDFVIVPFTHGCGQCPSCKAGFDGNCTNHQAAKNVGYQGQYLR
YTNANWALVKIPGQPSDYDNETLNSLLTLSDVMATGYHAAATAEVKEGDTVVVMGDGAVG
LCGVIAAKMLGANRIIAMSRHKDRQELALTFGATDIVEERGDEAVKRVLDLTNQAGADAV
LECVGTEQSVDTATQIARPGAVIGRVGIPQNPDMNTNNLFWKNIGLRGGIASVTTFDKSV
LLDAVLTHKINPGLVFTKSFVLDDIQKAYEAMDKRDAIKSLVIVD
>tr|A0JS56|A0JS56_ARTS2 Alcohol dehydrogenase GroES domain protein OS=Arthrobacter sp. (strain FB24) GN=Arth_0477 PE=3 SV=1
MRATIIHGPGDIRVEDRDYPTIQLPTDVVVKVTASCVCGSDLWPYRGVRPTRRPTAIGHE
FVGVVESTGEGVTELAVGDFVIAPFVVSCGECPQCLNGVTVACDHLAGWGGRDDTGHKID
GGQGQAVRVPLAESTLVKVPGVTEPDAELTANLLTLSDVMATGHHAALSAKVAPGRTVVV
VGDGAVGLCGVLAAKRLGAERIIAMSRHADRQALAREFGATDIVEERGDDGVAKVRALLG
GVLADSVLECVGTKESMEQALHCVRPGGALGFVGVPTGGGEVPLRYLFDSNVSIAGGMAP
ARTYIPELLADVLAGSINPGRVFDSVMPLEEAPQAYKAMDERRAIKVLLTP
>tr|A0LUY5|A0LUY5_ACIC1 Alcohol dehydrogenase, zinc-binding domain protein OS=Acidothermus cellulolyticus (strain ATCC 43068 / 11B) GN=Acel_1473 PE=3 SV=1
MRGVMLYAPRDVRVVDRADPVCVEPTDAIIRLAATCICGSDLWPYRGIDRVDGPVPMGHE
YVGFVEDVGAAVTTVRRGQFVVGSFFASDNTCEICRAGYQSSCVNRQPMGELGAQAEYLR
VPLADGTLVATPAAPPDDLVPSLLAASDVLGTAWFAADAAQVSPGKTVVIVGDGAVGLLA
VLAARHRGAERIIVMSRHEERQKIAWEYGATEIIPERGDDGVARVKALTNGLGAHCAIEA
VGTQEAMMQAIRATRPGGHVGYVGVAHGVQLPGDELFFSHVHLHGGPAPVRRYLPELIDL
IWSRRIDASRVFDLALPLAEAARGYQAMDERRAVKVLLTP
>tr|A1SK41|A1SK41_NOCSJ Alcohol dehydrogenase, zinc-binding domain protein OS=Nocardioides sp. (strain BAA-499 / JS614) GN=Noca_2673 PE=3 SV=1
MRATTIHGLRDIRVSEVPDPAITAPTDAIVKVVAGCICGSDLWPYRGENDIRPGATIGHE
CVGVVEEVGAEVRSVRPGDFVIVPFDHCDNTCPHCLAGAQSACVNLGFTVSGQAEYARVT
QADGSLVATQGTPDAGLVPSLLTLSDVLPTGWHAAVSAGVREGGTAVVVGDGAVGLCGVL
AASVLGAETIVAMSRHEPRQELARRFGATHIVAERGDEGTAAIMEITGGVGADAVLECVG
TDQAMRTAFSTARPGSTVGFVGVPHGVELPVREMFQRNIGLAGGMAPTRRYIPELLELVL
ADRIEPGLVFDSTLPLDQVAEGYRAMDERQAIKVLIEP
>tr|A2RJU2|A2RJU2_LACLM Alcohol dehydrogenase OS=Lactococcus lactis subsp. cremoris (strain MG1363) GN=llmg_0955 PE=3 SV=1
MRSAYFVEKNKMEVREFPKAQLVKETDAIIKIVRACVCGSDLWWFRGISERQPGPVGHEA
IGVIEEGGAGVKNFKAGDFVIVPFTHGCGHCPICLAGFEANCPNAKDGVNGGYQGEFYRA
INADGALVKIPGRPSDYSEEQLASLTTLADVMPTGFHAAKAADVHEGDTVVVFGDGAVGL
CAVISAKLLGAKRIIAMSRHEDRAALARDFGATDIIAERGAEAIQKIMAITNGYGADAAL
ECVGTKEAIESAFQAVRAGGRVGRVGVPHDVDYNEWIDSLFWKNIQLGGGVASVARWDKE
ILLEAVLSGEIDPGRVFTEEFTLDEIQKAYEAMDQRTAIKSLLIISEG
>tr|A3CMD9|A3CMD9_STRSV Zn-dependeant threonine dehydrogenase, putative OS=Streptococcus sanguinis (strain SK36) GN=adhB PE=3 SV=1
MKLAVYTKAGQVGLADLDRPQIIEADDAIIRIVRTCVCGSDLWRYRSPDIEAGHQNSGHE
AIGIVEEIGDTVTTVKPGDFVIAPFTHGCGQCDACRAGFDGTCDSHIGNNWSDGVQAEYM
RFEFANWALIKIPGQPSDYTEGMLKSLLTLADVMPTGYHAARVADVKPGDKVVVIGDGAV
GQCAVIAAKMRGASQIVLMSRHEDRQKMALESGATAVVAERGEEGIAKVREILGGGADAA
LECVGTEAAVDQALGVLHNGGRLGFVGVPHYNNRALGSTFAQNITVAGGAASVTTYDKQI
LLKAVLDGDINPGRVFTSSYKLEDIDQAYRDMDERKTIKSMIVFD
>tr|A4FIT9|A4FIT9_SACEN Probable zinc-dependent alcohol dehydrogenase oxidoreductase protein OS=Saccharopolyspora erythraea (strain NRRL 23338) GN=SACE_4696 PE=4 SV=1
MRATLLYGAGDVRVEDVPDPKLKLPTDAIVRVLRACICGSDLWPYASKPSSDHGDRIGHE
FLGVVEETGSEVSGLAPGDVVVAPFLWSDNTCDFCTEGLQPSCRHGGRWGAGDVDGGQGE
AVRVPQAAGTLVKLPVGEDTALLPSLLTLSDVFPTGHHCAVTAGVDERTSVTVIGDGAVG
LSAVLAARRLGAERIILMGRHTSRTDLGREFGATEVVAERGEEGVAKVRDLSGGDGTHRV
LECVGTKPALETAFGVAREGGVISRVGVPQYEEGPMGFETMFFRNITLTGGVAPARAYID
ELLPDVLDGKIEPGKVFDRTVGLDEVPDGYRAMADREALKVMVRP
>tr|A4VW66|A4VW66_STRSY Threonine dehydrogenase and related Zn-dependent dehydrogenase OS=Streptococcus suis (strain 05ZYH33) GN=SSU05_1388 PE=3 SV=1
MNSKVYNIPYQSERTFINKCRCVENMKAAIYEKAGKMTVAEIEKPSLQAKDDVIIKVVRA
CVCGSDLWGYGEDIHHDHGDTNSGHEAIGIVEEVGEDITTLVPGDFVIVPFTHGCGHCDA
CRAGFDGTCDNHPGYTNWGNNYQSQYIRFHYGNWALVKIPGQPSDYSEGMIKSLLTLADV
MPTGYHATRVADVKPGDKVVVIGDGAVGQCAVIAAKMRGASQIIMMSRHADRQQMALESG
ATAVVAERGEEGIAKVREILGGGADAALECVGTEASIDQALGVLHNGGRIGFVGVPHYNN
HALGSTFAQNIIIGGGSASVTTYDKEILLDAVLKGDINPGRVFTQTYSLDNIDQAYKDMA
NRKTIKAMITVD
>tr|A4W2H2|A4W2H2_STRS2 Threonine dehydrogenase and related Zn-dependent dehydrogenase OS=Streptococcus suis (strain 98HAH33) GN=SSU98_1402 PE=3 SV=1
MNSKVYNIPYQSERTFINKCRCVENMKAAIYEKAGKMTVAEIEKPSLQAKDDVIIKVVRA
CVCGSDLWGYGEDIHHDHGDTNSGHEAIGIVEEVGEDITTLVPGDFVIVPFTHGCGHCDA
CRAGFDGTCDNHPGYTNWGNNYQSQYIRFHYGNWALVKIPGQPSDYSEGMIKSLLTLADV
MPTGYHATRVADVKPGDKVVVIGDGAVGQCAVIAAKMRGASQIIMMSRHADRQQMALESG
ATAVVAERGEEGIAKVREILGGGADAALECVGTEASIDQALGVLHNGGRIGFVGVPHYNN
HALGSTFAQNIIIGGGSASVTTYDKEILLDAVLKGDINPGRVFTQTYSLDNIDQAYKDMA
NRKTIKAMITVD
>tr|A4X1B9|A4X1B9_SALTO Alcohol dehydrogenase GroES domain protein OS=Salinispora tropica (strain ATCC BAA-916 / DSM 44818 / CNB-440) GN=Strop_0184 PE=4 SV=1
MRAIMLYGAWDVQVEDVPDPVLEEPTDAIVRVLQASIGGTDLYLYHTMPRTGPGTPMGRE
FLGVVEELGSEVRGMKKGDLVVAPFTYQDNTCDFCREGLQTSCRHGGFFNTAQAELIRVP
QATGTLITLPVGEDSALLPSLLTLADAYSTGYYAAKQANVNPDTTVTVIGDGAVGLLAVL
SASRLGAKRIILKVRHETRTELGNEFGATAVVAEHGADGVARVRELTDGDGTHVVLEAVG
YRESFDQALGMVRPGGVISRVGVQYDEAEIGWGVFGRNITLTGGPAPVQAIVDELLPGIL
DGAVEPGKVFDHTVGLDEVPDGYQAMSRREVLKVLIRP
>tr|A4X1C0|A4X1C0_SALTO Alcohol dehydrogenase, zinc-binding domain protein OS=Salinispora tropica (strain ATCC BAA-916 / DSM 44818 / CNB-440) GN=Strop_0185 PE=3 SV=1
MRATVLHGPGDIRLEQRPDPTITAPTDAVVRIAASCVCGSDLWPYRGIESISQPIPMGHE
YVGVVDAVGSDVRKIKPGQFVVGSFFASDNTCEICRAGYQSSCLQREYMGNLGAQAELLR
VPLADGTLVATPEVPDEDLIPSLLMASDVLGTGWFGAASADIRPGKSVVVVGDGAVGLFA
VLAARRFGAERIIVMSRHADRQKLALAHGATEVVTERGDDGVARIRDLTDGLGVHSAVEA
VGTQESMLQAIRSTRPSGHVGFVGAPHGVTLSGHELFYSHVHLHGGPAPVRRFLPELIDL
IFSRSIDPSKIVDLTLPLDQVAEAYSAMHERRAVKAVLLP
>tr|A5EE67|A5EE67_BRASB Putative Zinc-containing alcohol dehydrogenase superfamily OS=Bradyrhizobium sp. (strain BTAi1 / ATCC BAA-1182) GN=BBta_2284 PE=3 SV=1
MRGAVLYGPHDVRFEDRETPDIIEPTDAIIRIAATCVCGSDLWPYRGLQPLNGPTPMGHE
YCGVVEEVGRAVRRIKPGQFVVGSFATSDNTCPHCNFGYQSSCVKREFISRAQAPFLRVP
QADGTLVPTPGVPSPEQLASILTTSDVLGTGWFAADAANVKPGTTVAVVGDGAVGLLGIL
SARQMGAERIIAMSRHESRQKLALEFGATDIVTQRGDAGVAEIMDMTDGIGADSVLECVG
TQQSMLQAIHAARPGGYVSYVGVPHGVELNGEELFFAHVHLHGGPAPVRKYLPKLIDLVM
SGAITPGKVFDLTLPLEKVADAYRAMDERRAIKVLLQP
>tr|A5VLV6|A5VLV6_LACRD Alcohol dehydrogenase, zinc-binding domain protein OS=Lactobacillus reuteri (strain DSM 20016) GN=Lreu_1589 PE=3 SV=1
MKKAIFEKAGQMKIVDVDRPTIEKPDDVIIKVVRTCVCGSDLWNFRGINPVEKDSENSGH
EAIGIVEEVGEDITTVKPGDFVIAPFTHGCGHCAACRAGFDGSCQSHNDNFSSGVQAQYV
RFQHGQWALVKVPGKPSDYSEGMLKSLLTLADVMATGYHAARVANVSDGDTVVVMGDGAV
GLCAIIAAKMRGAKKIISTSRHADRQALAKEFGATDNVAERSDEAVQKIMELTNGAGADA
VLECVGTEQSTDTAMKVGRPGTIVGRVGLPHTPKMDMTVLFYNNTIVGGGPASVTTYDKD
VLLKAVLDGDINPGKVFTKSFDLDQIQEAYEAMDKREAIKSYIIMDGFERD
>tr|A6WBK0|A6WBK0_KINRD Alcohol dehydrogenase GroES domain protein OS=Kineococcus radiotolerans (strain ATCC BAA-149 / DSM 14245 / SRS30216) GN=Krad_2717 PE=3 SV=1
MRAVVMHAPRDVRVEDRPEPRIQKPTDAIIRLAATCICGSDLWPYRGADEVSEPLPMGHE
YAGVVEEIGADVHDIEVGDFVVGSFFASDNTCEICRAGYQTSCLHREVLGTGGGAQAERM
RVPLADGTLVATPAMPDADLIPSLLAASDVLGTGWFGAVAAEAGPGKTVAVVGDGAVGLS
AVLAAKQLGAEKIVLFSRHADRQALGREFGATDVIEERGDEGIAKLKELTGGLGAHSVVE
AVGTHESMHQAIGSTRPGGHVGFVGVLHDVAITGEDIFMTHVHLHGGPAPVRRFLPELID
LIWTRRIDPGKVFDLELPLDEAAEGYRAMDERRATKVLLRP
>tr|A8AZ33|A8AZ33_STRGC Alcohol dehydrogenase, zinc-containing OS=Streptococcus gordonii (strain Challis / ATCC 35105 / CH1 / DL1 / V288) GN=SGO_1774 PE=3 SV=1
MKKTVYTKAGQVGLVEVDRPQIEAPDDAIIRIVRTCVCGSDLWSYRNPDIEKSHQNSGHE
AIGIVEEIGEGITTVKPGDFVIAPFTHGCGECDACRAGYDGTCDRHVGNNWSDGVQAEYM
RFEFANWSLVKIPGQPSDYTEGMLKSLLTLADVMPTGYHAARVADVKPGDKVVVIGDGAV
GQCAVIAAKMRGASQIVLMSRHEDRQKMALESGATAVVAERGQEGIAKVREILGGGADAA
LECVGTEAAVDQALGVLHNGGRMGFVGVPHYNNRALGSTFAQNITVAGGAASVTTYDKQI
LLKAVLDGDINPGRVFTSSYKLEDIDQAYKDMDERKTIKAMIVID
>tr|A8IHG2|A8IHG2_AZOC5 Zinc-containing alcohol dehydrogenase superfamily OS=Azorhizobium caulinodans (strain ATCC 43989 / DSM 5975 / ORS 571) GN=AZC_3271 PE=3 SV=1
MFGTMLYGKGDVRCEAVPEPEILKPTDAIIKLSASCICGSDLWPYRGLNDVTAPMAMGHE
YCGIVTQVGSAVRTVRPGQFVVGSFCLSDNTCPHCRFGFQSSCEQREFMSGAQAPYARVP
LADGTLVATDTVPDDDLLPSLLATSDVLGTGWYAADAARVQPGSTVVVVGDGAVGLMGVL
AARQMEAGRIIAMSRHKSRQDLALEFGATDIVSARGAEGIAEVKRLTGNVGADSVLECVG
TGESMAQAIACARPGAMIGYVGVPHGVELNGEQLFFSQTGMLGGPAPVRRFLPHLMDLVL
SRKINPGKVFDLTLPLEDVAEGYRAMDERRAIKTLLRV
>tr|A8L1S2|A8L1S2_FRASN Alcohol dehydrogenase GroES domain protein OS=Frankia sp. (strain EAN1pec) GN=Franean1_3749 PE=3 SV=1
MRATYMYGAGDVRITDVGDPVLEQPTDALVRVVLACICGSDLHPYHSLAATPAGVPMGHE
FIGVVEEVGGEVSTLRAGDLVIAPFAWSDGTCEFCREGLHTSCRTGGFFAAGGVGGGQAE
AIRVPQADGTLVKVPVPEDSAILPSLLTLSDVFGTGYHAAVRAGVNPRTTVTVIGDGAVG
LMAVLSARRLGAEQIILMGRHKARTDLGLEFGATDVVAERGEEGVARVRELTGGDGSHAV
LEAVGYRAAYDQALGVVRPGGVISRVGVPQYADAPIGFPSLFGRNITLTGGPAPVRAYIE
TLLPAVLDGEVEPGKVFDRTVSLEDVPAGYRAMDDRKALKVLVRP
>tr|A9WCQ5|A9WCQ5_CHLAA Alcohol dehydrogenase zinc-binding domain protein OS=Chloroflexus aurantiacus (strain ATCC 29366 / DSM 635 / J-10-fl) GN=Caur_3840 PE=4 SV=1
MTNKSRTRGSTCMILGGYMRGTALYGPYDVRSEYVPDPTIIEPTDAIIRLSATCICGSDL
WPYRGVDPITRPVPMGHEYVGIVEEVGSAVKIIKPGQFVVGSFFASDNTCPICQAGYQTS
CVNRQPGAPTGAQAEYARIPLADGTLVPTPDLPPADLIPDLLAASDVLGTGWFAAVAAEV
GPGKTVAVVGDGAVGLLAVLSARQMGAERIILIGSRHPQRQALAQEFGATDVIEARGDEA
IEMLKELTDGLGVHSTIEAVGTQESMMQAIRATRPGGHVGVVGVLHDVAIPGREFFFSHV
HLHGGPAPVRRFLPELINLIWQRVIKPGKVFDLTLPLEQVAEGYRAMDERRAIKVLLKP
>tr|A9WTR9|A9WTR9_RENSM Zinc-dependent alcohol dehydrogenase OS=Renibacterium salmoninarum (strain ATCC 33209 / DSM 20767 / IFO 15589) GN=RSal33209_2866 PE=4 SV=1
MLATIIHAPGDIRVEDLPQPTILNPSDAVVRVVAACVCGSDLWPYRGVKPTKEAHGIGHE
LVSVVEEIGADVQTVKPGDFVISPFAISDGTCVNCKNCWTQACEHGTGFGGDDGFGLPVT
GAQSQFVRMPYADGTLIATPEMPSDDLIPHLLTLADVMCTGHHAAVSAEVGPGKTVVVVG
DGAVGLSGVLAAARLGAGRIIIMSRHEDRQKLAVEFGATDVVAERGEGGIAKIKELLGGL
ADCALECVGTKESMDQALHVLRPGGHLGYVGVPVGESALPLRYLFETNIHVAGGIAPAHT
YIPELLPEVLNGTIKPGKVFDLEPPLSEAAEAYKAMDERRAIKVLLRP
>tr|B1I866|B1I866_STRPI Alcohol dehydrogenase, zinc-containing OS=Streptococcus pneumoniae (strain Hungary19A-6) GN=SPH_1971 PE=3 SV=1
MKSAVYTKAGQVGLASIERPQIIEADDVIIRVVRACVCGSDLWRYRNPETKAGHKNSGHE
AIGIVEEAGEAVTTVKPGDFVIVPFTHGCGECDACLAGFDGSCDNHIGNNLGGDFQAEYI
RFHYANWALVKIPGQPSDYTEGMLQSLLTLADVMPTGYHAARVANVQKGDKVVVIGDGAV
GQCAVIAAKMRGASQIILMSRHEDRQKMAMESGATAVVAERGQEGITKVREILGGGADAA
LECVGTEAAIEQALGVLHNGGRMGFVGVPHYNNRALGSTFMQNISVAGGAASATTYDKQF
LLKAVLDGDINPGRVFTSSYKLEDIDQAYKDMDERKTIKSMIVIE
>tr|B1W1V2|B1W1V2_STRGG Putative zinc-containing alcohol dehydrogenase OS=Streptomyces griseus subsp. griseus (strain JCM 4626 / NBRC 13350) GN=SGR_5670 PE=4 SV=1
MRATVIHAPHDIRVEEVPDPGIQHPTDVVLRVVRACICGSDLWAYRGESARRPGQRIGHE
FLGVVEEVGPGVNGFAVGDLAVAPFVWSDGTCGYCAEGLTTSCAEGGFWGSVGPDGAQSD
GGQGEAVRVPHADGTLVKLPAAAASDDRLLTALLALSDVLGTGHHAAVGAGVGPGGTVAV
VGDGAVGLCGVLAAKRLGAERVIALGRHTARTDIARRFGATDVVAERGEAALAAVRELTR
GEGAHSVIEAVGTEQSMRTALGIVRDGGSIGYVGVPHGSATGVDLGVMFGRNIALRGGVA
PVRRYIPELLPDVLDGTIDPSPVFDRSIGLDDVPVGYKEMDERTALKVLITP
>tr|B2G973|B2G973_LACRJ Alcohol dehydrogenase OS=Lactobacillus reuteri (strain JCM 1112) GN=LAR_1489 PE=4 SV=1
MKKAIFEKAGQMKIVDVDRPTIEKPDDVIIKVVRTCVCGSDLWNFRGINPVEKDSENSGH
EAIGIVEEVGEDITTVKPGDFVIAPFTHGCGHCAACRAGFDGSCQSHNDNFSSGVQAQYV
RFQHGQWALVKVPGKPSDYSEGMLKSLLTLADVMATGYHAARVANVSDGDTVVVMGDGAV
GLCAIIAAKMRGAKKIISTSRHADRQALAKEFGATDNVAERSDEAVQKIMELTNGAGADA
VLECVGTEQSTDTAMKVGRPGTIVGRVGLPHTPKMDMTVLFYNNTIVGGGPASVTTYDKD
VLLKAVLDGDINPGKVFTKSFDLDQIQEAYEAMDKREAIKSYIIMDGFERD
>tr|B2GFB6|B2GFB6_LACF3 Alcohol dehydrogenase OS=Lactobacillus fermentum (strain IFO 3956 / LMG 18251) GN=LAF_0169 PE=4 SV=1
MKSAMFMKRGLVEVQDVDKPTVKNPDDVVIKVLRACVCGSDLWAYRGLDDKPANSINSGH
EAIGIVEEVGADITTVKPGDFVIAPFTHGCGHCPACLAGFDGVCQDHSDNFSNGTQAEYY
LAQHAQWSLVKVPGKPEDYSEAMLKSFLTLADVMATGYHAARVADVKPGDTVVVMGDGAV
GLSAIIAAKLRGAKRIISTSRHNDRRELAAEFGATDNVAERGDEAVEKILAMTNGGADAV
LECVGTAQSTDTAMKVGRPGAIVGRVGLPHDATMDMATPFYRNTAVAGGPASVTTYDKDL
LLKAVLDGKINPGKVFTKTFTLDEINDAYQAMADRQVIKSYVKVSD
>tr|B2ISV4|B2ISV4_STRPS Alcohol dehydrogenase, zinc-containing OS=Streptococcus pneumoniae (strain CGSP14) GN=adhB PE=4 SV=1
MKSAVYTKAGQVGLASIERPQIIEADDVIIRVVRACVCGSDLWRYRNPETKAGHKNSGHE
AIGIVEEAGEAITTVKPGDFVIVPFTHGCGECDACLAGFDGSCDNHIGNNLGGDFQAEYI
RFHYANWALVKIPGQPSDYTEGMLKSLLTLADVMPTGYHAARVANVQKGDKVVVIGDGAV
GQCAVIAAKMRGASQIILMSRHEDRQKMAMESGATAVVAERGQEGITKVREILGGGADAA
LECVGTEAAIEQALGVLHNGGRMGFVGVPHYNNRALGSTFMQNISVAGGAASATTYDKQF
LLKAVLDGDINPGRVFTSSYKLEDIDQAYKDMDERKTIKSMIVIE
>tr|B3DT21|B3DT21_BIFLD Threonine dehydrogenase OS=Bifidobacterium longum (strain DJO10A) GN=tdh1 PE=4 SV=1
MSETMKAAIFVEPGKMTVEEVPKAMLEQDDDIVIRVVRTCVCGSDLWFFRGLSGQAAHSQ
VGHESIGVVEEVGAAVESVKPGDFVVVPFPYSCGKCPVCKAGFESVCPHGGYFSACQAEY
LRVPEADGTVVKVPGSPEDYSDEQLASLLTISDVMSTGYHAAVSAEVKPGDTAVVMGDGA
VGLCGVIAAKMRGATRVIAMSRHEDRAALAREFGATDIVPERGQEAIDKVLEMTGGYGAD
AVLECVGSKQSFDTAIGLIRRGGVIGRVGLPHDVEISAEGTFYGNIGIKGGPAPVRHYDL
DEGLLDAVLKGEINPGRVFTAEYDLDHIQDAYEAMDQRKVIKALIRF
>tr|B3PSP1|B3PSP1_RHIE6 Putative dehydrogenase protein OS=Rhizobium etli (strain CIAT 652) GN=RHECIAT_CH0002788 PE=4 SV=1
MLGTVLRAPGDIRCEEVAEPKIQKPTDAIIKLSASCVCGSDLWPYRGLQPVNGPQHMGHE
YCGVVVEVGSEVRDIRPGQFVVGSFCLSDNTCPHCRYGFQSSCEHREFMSGAQAPYARIA
MADGTLVATDTMPADDLIPSLLAASDVLGTGWYAADAARVTPGCTAVVVGDGAVGLMGVL
SAKQLGAGRIIAMSRHKQRQELALEYGATDIVTERGDEGVARIRELTGGVGADSVLECVG
TEQSMMQAINACRPGGSIGYVGVPHGVSLDGQMLFFAQKNLLGGPAPVRRFLPHLIDLIL
SRKINPGKVFDLEVPLADVAKGYKAMDERSAIKTLLRM
>tr|B3W9V2|B3W9V2_LACCB Alcohol dehydrogenase OS=Lactobacillus casei (strain BL23) GN=adh2 PE=4 SV=1
MKAAVFLEPGKVETQDVPKPQLQKPTDAIIKIVRASVCGSDLWWFRGISHRDANSLVGHE
AIGIVEEVGAEVHDIHVGDFVIAPFTHGCGHCAACLAGFDGDCLNQEAGGNGGYQGQYLR
FTNANWALVKIPGQPSDYSDEMLNSFVTLADVMATGYHAAASAEVKQSDTVVVMGDGAVG
LCGVIAAKLRGAKRIIAMSRHEDRQKMAIAFGATDIVPERGDEAVQKVLAMTNGAGADAV
LECVGTEQSVDTATKVGRPGAVVGRVGVPQKPEMNTNNLFWRNIGLRGGIASVTTDDKQL
LLKAVLNGEIHPGKVFTQRFDLEHIQDAYDAMDQRKAIKSLIVVEG
>tr|B4UAQ0|B4UAQ0_ANASK Alcohol dehydrogenase zinc-binding domain protein OS=Anaeromyxobacter sp. (strain K) GN=AnaeK_3354 PE=4 SV=1
MRGAVLYAPRDVRFEERDEPRITKPTDAIIRMSATCVCGSDLWPYRGIQPVTQPTPFGHE
YCGIVEEVGSAVKTIKPGQFVIGSFFASDNTCPICRAGYQTSCVHRELVGGAQAGRLRVP
LADGTLVATPGLPPDDLIPSLLTLSDVMGTGWFAADAANVRPGVTVVVVGDGAVGLLAVL
SAKQMGARRIIAMSRHPSRQKLAREFGATDIVAERGDAGIARIKELTDGLGADSVLECVG
TQESMMQAIRSTRPGGYVSYVGVPHGVQLDGQELFFAHVHLHGGPAPVRRYLPELIDLVW
KRKINPGKVFDLTLPLEQVAEGYRAMDERRAIKTLLRP
>tr|B4UAQ6|B4UAQ6_ANASK Alcohol dehydrogenase zinc-binding domain protein OS=Anaeromyxobacter sp. (strain K) GN=AnaeK_3360 PE=4 SV=1
MRGAVLYGAGDVRFEEREAPRITKPTDAIIRIAATCVCGSDLWDYRGINPVAQPTPMGHE
YCGIVEEVGRAVRSVKPGQFVIGSFFASDNACPSCEVGYQSSCQHREFVGGAQAGRLRVP
LADGTLVATPGVPSEDLVPSLLALSDVMGTGWFAAEAANVKRGATVAVVGDGAVGLLGVL
SAKQMGAERIIAMSRHDSRQKLALEFGATDIVTERGEGGVARIKELTKGVGADAVLECVG
SQESMMQAIGSTRPGGSIGFVGLPHGVALDGQQLFFAHVRLHGGPAPVRRYLPELIDLVL
NHKINPGKVFDLTLPLDQVSEGYRAMDERRAIKALLRP
>tr|B5ZU34|B5ZU34_RHILW Alcohol dehydrogenase zinc-binding domain protein OS=Rhizobium leguminosarum bv. trifolii (strain WSM2304) GN=Rleg2_2318 PE=4 SV=1
MLGTVLRAPGDIRCEEVAEPKIQKPTDAIIKLSASCVCGSDLWPYRGLQPINAPQHMGHE
YCGVVVEVGSEVRTVRPGQFVVGSFCLSDNTCPHCRYGFQSSCEHREFMSGAQAPYARIA
LADGTLVATDTIPSDDLIPSLLAASDVLGTGWYAADAARVTPGCTAVVVGDGAVGLMGVL
AAKQLGAGRIIAMSRHKQRQDLALEYGATDIVTERGDEGVARIRELTGGVGADSVLECVG
TEESMMQAINACRPGGSIGYVGVPHGVSLDGQMLFFAQKNLLGGPAPVRRFLPHLIDLIL
SRKINPGKVFDLEVPLADVAQGYKAMDERSAIKTLLRM
>tr|Q021U5|Q021U5_SOLUE Alcohol dehydrogenase, zinc-binding domain protein OS=Solibacter usitatus (strain Ellin6076) GN=Acid_3304 PE=3 SV=1
MRGTVLYGPRDIRFEDREDPRIEKPTDAVIRMAATCVCGSDLWPYRGIQATNGPTPMGHE
YCGFVEEVGRAVKSVKPGQFVVGSFATSDNTCPHCQHGYQSSCAQREFVTRAQAPFLRVP
LADGTLVPAPEAPSRDLIPSLLAASDVLGTGWFAADAANVKPGSTAVVVGDGAVGLLAVL
SARQMGAGRIIAMSRHESRQKLAREFGATDVVSERGAEGIARIKELTNGVGADSVLECVG
TMESMQQAIQVTRPGGFVSYVGVPQGVELDGQALFFAHVHLHGGPAPVRRYLPHLMDLVL
NEKINPGRVFDLTLPLEQVAEGYRAMDERRAIKALLRP
>tr|Q02Y34|Q02Y34_LACLS Threonine dehydrogenase related Zn-dependent dehydrogenase OS=Lactococcus lactis subsp. cremoris (strain SK11) GN=LACR_1641 PE=3 SV=1
MRSAYFVEKNKMEVREFPKAQLVKETDAIIKIVRACVCGSDLWWFRGISERQPGPVGHEA
IGVIEEVGAGVKNFKAGDFVIVPFTHGCGHCPICLAGFEANCPNAKDGVNGGYQGEFYRA
INADGALVKISGRPSDYSEEQLASLTTLADVMPTGFHAAKAADVHEGDTVVVFGDGAVGL
CAVISAKLLGAKRIIAMSRHEDRAALARDFGATDIIAERGAEAIQKIMAITNGYGADASL
ECVGTKEAIESAFQAVRAGGRVGRVGVPHDVDYNEWIDSLFWKNIQLGGGVASVARWDKE
ILLEAVLSGEIDPGRVFTEEFTLDEI
>tr|Q03HY5|Q03HY5_PEDPA Threonine dehydrogenase related Zn-dependent dehydrogenase OS=Pediococcus pentosaceus (strain ATCC 25745 / 183-1w) GN=PEPE_0076 PE=4 SV=1
MKAAVFIEPGKVEVKEVPKPQIDGDNQAIIRIVRASVCGSDLWWYRGISERQTDTFIGHE
AIGVVEETSADVDNIQVGDFVVVPFTHGCGHCVACLNGFEGDCLNRKSGDNGGYQAEYMK
YEPANSGLVKIPGKPEDYTDAQLASFQTLSDVMATGYHAAQNAEVKPGSTVAVIGDGAVG
LCGVIGAKLLGASKIILLSHHEDRAELGKAFGATDIVDTRGDEAIQDVLKLTKENAGADA
ILECVGATSAIEQAGQIARPGAVIGRVGVPQSEPKSNQLFWKNVGLRGGIASVTKPDKEV
LLQAVLDGEINPGQVFTKSFDLDHIEDAYEAMSNRQAIKALLVISDK
>tr|Q03KV3|Q03KV3_STRTD Threonine dehydrogenase or related Zn-dependent dehydrogenase OS=Streptococcus thermophilus (strain ATCC BAA-491 / LMD-9) GN=STER_0949 PE=3 SV=1
MKSAVYTKAGQVGLAEIDRPQIVAADDAIIKIVRTCVCGSDLWSYRNPEMEEGHRNSGHE
AIGIVEEVGEQVTTVKPGDFVIAPFTHGCGQCDACRAGFDGSCDNHSGNNWSEGVQAEYI
RFHFANWALVKILGQPSDYSEGMLKSLLTLADVMPTGYHAARVANVQKGDKVVVIGDGAV
GQCAVIASKMRGASQIVLMSRHEDRQKMALESGATAVVAERGEKGIDKVREILGGGADAA
LECVGTEAAVEQALGVLHNGGRMGFVGVPHYNNRSLGSTFAQNILVAGGVASVTTYDKQV
LLKAVLDGDINPGRVFTTSYKLEDINQAYKDMDERKSIKSMIVLD
>tr|Q03S12|Q03S12_LACBA Threonine dehydrogenase related Zn-dependent dehydrogenase OS=Lactobacillus brevis (strain ATCC 367 / JCM 1170) GN=LVIS_0869 PE=3 SV=1
MKSTMFMEPGKVAIEDIEKPQVQAPDDVIIHVVRTCVCGSDLWAYRGLEDKPHHSENTGH
EAIGIVEAVGSDITTVVPGDFVIAPFTHGCGHCAACRAGFDGDCQNHTDNFSNGVQAEYI
RFQHGEWALVKIPGQPSDYSEDMLASLLTLADVMATGYHAARVANVKTGDTVVVVGDGAV
GLCGVIAAQMRGAKRIIIMSRHEDRQKLAREFGATDVIAERGDDAIAKVNALTNGAGADA
VLECVGTELSNVTAMQAGRPGAIVGRVGLPHEPKMDMTASFYNNTIIAGGPASVTTYDKQ
VLLKAVLDGDIHPGKVFTKQFSLDDIDAGYQAMTNREAIKSLIVVD
>tr|Q04IV1|Q04IV1_STRP2 Alcohol dehydrogenase, zinc-containing OS=Streptococcus pneumoniae serotype 2 (strain D39 / NCTC 7466) GN=SPD_1636 PE=3 SV=1
MKSAVYTKAGQVGLASIERPQIIEADDVIIRVVRACVCGSDLWRYRNPETKAGHKNSGHE
AIGIVEEAGEAITTVKPGDFVIVPFTHGCGECDACLAGFDGSCDNHIGNNLGGDFQAEYI
RFHYANWALVKIPGQPSDYTEGMLKSLLTLADVMPTGYHAARVANVQKGDKVVVIGDGAV
GQCAVIAAKMRGASQIILMSRHEDCQKMAMESGATAVVAERGQEGITKVREILGGGADAA
LECVGTEAAIEQALGVLHNGGRMGFVGVPHYNNRALGSTFMQNISVAGGAASATTYDKQF
LLKAVLDGDINPGRVFTSSYKLEDIDQAYKDMDERKTIKSMIVIE
>tr|Q0RGB8|Q0RGB8_FRAAA Putative Zn-containing alcohol dehydrogenase OS=Frankia alni (strain ACN14a) GN=FRAAL4829 PE=3 SV=1
MRATLLEDVGKIALREFPDPVVQRPTDAVVRVTASCICGSDLHPYRGKTPSVFPKRIGHE
FVGVVEDIGDEVTTVRPGDVVVAPFLISDGTCRYCRAGLHTSCENGSVWGTDDGSGARSD
ACQGDRIRAPLADGTLVRVGTELPEALLPDVLALSDVMGTGHHAAVCAGVGPGSTVVVVG
DGAVGLCAVLAARRLGAERVVAMSRTPSRQKLAAEFGATDIVAGRGAEGIAQVGELLGDG
ADAVLECVGSQESLEQAAAVAHPGGRLGCVGAPLGNLPLGPLFMKNVRLAGGVAPARAYL
PELLDDVLAGRVRPGRIFDLELPLDEVAEGYRAMDERRAIKVLLRP
>tr|Q0SJ82|Q0SJ82_RHOSR Possible alcohol dehydrogenase OS=Rhodococcus sp. (strain RHA1) GN=RHA1_ro00569 PE=3 SV=1
MKATYMFGAGDVRVIDVPDHTIQSSTDALVRIVRACVCGSDLHPYHSMDAEPAGRSMGHE
FIGVVEAIGSDVRTLRVGDFVIAPFAVSCGTCVFCTAGLQTSCVRGGFWNDASLGTAGGQ
AEAVRVPLADGTLVTVPVGEDADDALLNSLLTLSDVYGTGWHAAVRGGVGAGSVVTVIGD
GAVGLSAVLSARLLGAEQIVLMGRHQRRTDLGREFGATDVVAKRGEEGIAKVRELTGGLG
SAVVLEAVGHRPAYDQAVGVVRAGGVISRVGVPQYEDAPVGFGSLFGPNVTLTGGPAPVR
AYIEQLLPAVLDGTVQPGKVFDRTVGLGQTPEGYAAMDARDALKVAVRP
>tr|Q1DBG5|Q1DBG5_MYXXD Oxidoreductase, zinc-binding dehydrogenase family OS=Myxococcus xanthus (strain DK 1622) GN=MXAN_1758 PE=3 SV=1
MKGAAMRATVLHKPGDVRFEERAEPKILAPTDAIIRLSATCVCGSDLWPYRGVQAVTEPT
PMGHEYCGIVEEVGSAVASVKPGQFVIGSFFASDNTCPHCKAGYQTSCQHREPVSGAQAP
RMRVPLADGTLVVTAEVPPDALVPSLLAVSDVFGTGWFAADAANVNPGSTVVVVGDGAVG
LLAVLSAKQMGAERIIAMSRHETRQALAREFGATDIVSVRGDEGVARIKELTRGIGADSV
LECVGTQESMLQAIGAARPGGFVSYVGVPHGVSLDGEKLFFSHVHLHGGPAPVRRFMPQL
IDLVWSRKVNPGKVFDLTLPLEKVAEGYRAMDERRAIKALLRP
>tr|Q2S4N4|Q2S4N4_SALRD IMP dehydrogenase / GMP reductase domain, putative OS=Salinibacter ruber (strain DSM 13855) GN=SRU_0709 PE=3 SV=1
MKENLTRRPHLSRWRRATGPPWIRAEFSVPNLTLLQPMRAAVFHEPGDIRVEDVPDPSIE
APTDAILRITRTAICGSDLWFYRGHRDYEAGWRTGHEPMGVVEDVGSEVRSLEPGDRVLA
PFAISDGTCEFCRQGLHTSCVHGNVWAAEHDGAQGEAVRAPQADGTLVKIPERAEGDASL
LRALFPLTDVMGTGHHAAVSAGVEAGSTCVVVGDGAVGLCAVLAAQRLGAERIIAMGHHE
ERLEKARGFGATDIVSSRGEEAVEEVREMTRGGARHVMECVGAASAIETAISVCRPGGTI
GYVGVPFGAEDGGLDMFRLFRENITLQGGIAPVRAYIPELMDDVLDGTLDPSPVFDTTIG
LEEVPDGYAAMDERESIKVMVEL
>tr|Q38X54|Q38X54_LACSS Putative zinc-containg alcohol dehydrogenase (Oxidoreductase) OS=Lactobacillus sakei subsp. sakei (strain 23K) GN=adh PE=3 SV=1
MKAATFIEPGKMVITEAPKPTIEKKTDAVIRIIRACVCGSDLWWYRGLSKRESGSLVGHE
AIGVVESVGEAVTDIKAGDFVIVPFTHGCGHCAACLAGFDGDCTNQEGGGNGGYQGEFLR
YTNANWGLVKIPGQPADYSDEMLNNLLTLSDVMATGYHAAVSAEVKPGDTVVVMGDGAVG
LCGVIGAKLLGAEQIIAMSRHEDRQKLALEFGATDIVAERGDEAVAKVMALTDNAGANAV
LECVGTEQSVATAVAVAGAGAVIGRVGIPQKAEMNTNVLFRKNIGLRGGIAAVTTHDKAR
LLDAVLKGEINPGKVFTQRFNLDDIQAAYEAMDQRQAIKSLLVISD
>tr|Q5LZZ1|Q5LZZ1_STRT1 Alcohol dehydrogenase, zinc-containing OS=Streptococcus thermophilus (strain CNRZ 1066) GN=adhB PE=3 SV=1
MDLTFGVTVIRKWKRDIENSGHEAIGIVEEVGEQVTTVKPGDFVIAPFTHGCGQCDACRA
GFDGSCDNHSGNNWSEGVQAEYIRFHFANWALVKILGQPSDYSEGMLKSLLTLADVMPTG
YHAARVANVQKGDKVVVIGDGAVGQCAVIASKMRGASQIVLMSRHEDRQKMALESGATAV
VAERGEKGIDKVREVLGGGADAALECVGTEAAVEQALGVLHNGGRMGFVGVPHYNNRSLG
STFAQNILVAGGVASVTTYDKQVLLKAVLDGDINPGRVFTTSYKLEDINQAYKDMDERKS
IKSMIVLD
>tr|Q5M4K4|Q5M4K4_STRT2 Alcohol dehydrogenase, zinc-containing OS=Streptococcus thermophilus (strain ATCC BAA-250 / LMG 18311) GN=adhB PE=3 SV=1
MKSAVYTKAGQVGLAEIDRPQIVAADDAIIKIVRTCVCGSDLWSYRNPEMEEGHRNSGHE
AIGIVEEVGEQVTTVKPGDFVIAPFTHGCGQCDACRAGFDGSCDNHSGNNWSEGVQAEYI
RFHFANWALVKILGQPSDYSEGMLKSLLTLADVMPTGYHAARVANVQKGDKVVVIGDGAV
GQCAVIASKMRGASQIVLMSRHEDRQKMALESGATAVVAERGEKGIDKVREVLGGGADAA
LECVGTEAAVEQALGVLHNGGRMGFVGVPHYNNRSLGSTFAQNILVAGGVASVTTYDKQV
LLKAVLDGDINPGRVFTTSYKLEDINQAYKDMDERKSIKSMIVLD
>tr|Q6AC91|Q6AC91_LEIXX Alcohol dehydrogenase OS=Leifsonia xyli subsp. xyli GN=adh2 PE=3 SV=1
MLATIIHGERDVRLEEVPDPVLSTGGDAIVRVVATCVCGSDLWPYRGVTPTSQPRRIGHE
FVGVVEAVGPEVATIEPGDFVIAPFYDCDMTCVNCENGVSASCLHGGWWGADDRSGAFAD
GGQGQKVRVPHADGSLVATPEYPREELIPSLLALSDVMGTGHHAAVSAGVRPGSTVVVVG
DGAVGLCAVLASARLGASRIVAMSRHESRQALAREFGATDIVAERGDAGVAAVKGLLDGI
GADCVLEAVGTKESMDQAIRSCRPGGMVGYVGVPNGGPELPVRPLFASNVGVNGGFAPVR
NYVEELLRDVWSGAIEPGRVFDLQVPLSDIAEAYAAMDERRAIKALVRP
>tr|Q74JI7|Q74JI7_LACJO Putative uncharacterized protein OS=Lactobacillus johnsonii GN=LJ_1120 PE=3 SV=1
MKYAEFVKAGEMKIIDKPMPKIEKNDDVIIKVVRTCVCGSDLWAYNGVEEQGHENGGHEV
IGIVQEIGKDITTVKKGNFVIAPFTHGCGHCRACLAGFDGVCMSHDLSENFSNGYQAEYV
RFQHAQWSLVKIPGKPDDYTEGMLKSFLALADVMATGYHAARVADVQPGDSVIVLGDGAV
GLSAIIAAKLRGAKQIVSTSRHADREALAREFGATENVAERDEEGIQNLLAITRSGADAV
LECVGSKLSNEEALQVGRPGSRVGRVGLPHGAELNPGLIFYKNMSVAGGPASVTTYDKQV
LLTAVLDGRINPGKVFTKTFTLDQINEAYQEMADRKAIKSYIKVND
>tr|Q829G3|Q829G3_STRAW Putative alcohol dehydrogenase OS=Streptomyces avermitilis GN=adhA8 PE=4 SV=1
MRATTIHAPYDMRVEDVPEPVVRQPTDAVVRVLRACICGSDLWAYRGEAARQPGQRIGHE
FLGIVEETGSEVTGVRRGDLVVAPFMWSDGVCDYCREGLTTSCEHGGFWGSVGHDGGQGE
AVRVPYADGTLVQLPKDAASDEHLLSALLTLSDVMGTGHHAALGAGARPGATVAVVGDGA
VGLCAVLAAKRLGAERIIALGRHEVRTDIARRFGATDVVAERGEAAVEAVRELTRGQGAH
CVVEAVGTEQSMRTAVDITRDGGAIGFVGVPHGSGTGLDLGVMFDRNIALRGGVAPVRAY
IPELLPDILAGRIDPSPVFDRTVDLEGVPEGYKAMDERTALKVLVTN
>tr|Q82H39|Q82H39_STRAW Putative alcohol dehydrogenase OS=Streptomyces avermitilis GN=adhA5 PE=4 SV=1
MRATLIYGAGDVRVEDVPDPKIQQPTDAVVRVLRSCICGSDLWPYKSRPATEQGERIGHE
FLGVVEDVGSDVSGLKNGDLVVAPFVWSDNTCDFCAEGLHTSCRHGGWWAADGVDGGQGE
AVRVPQAQGTLVKLPVAEDSALLPSLLTLSDVFCTGHHSAVTAGVDPRTTVTVVGDGAVG
LSAVLAARRLGAERIILMGRHKDRTDLGRDFGATDVVPERGEEGIERVRELTGGDGTHTV
LECVGTLPALQMSLGVVRAGGTVSRVGAPQYDDVPLGFQEFMNNITLTGGVAPARAYIDE
LLPDVLEGKVEPGRVFDRTVGLDDVPAGYRAMDDREALKVLIRP
>tr|Q88TQ4|Q88TQ4_LACPL Alcohol dehydrogenase OS=Lactobacillus plantarum GN=adh2 PE=3 SV=1
MKAATFIEPGKVEVKEYDKPTIQKPTDAIIRVLRACVCGSDLWWFRGISQRQAGSTVGHE
AIGIVESVGSAVKDVQAGDFVIAPFTHGCGHCAACLAGFDGDCLNQEAGGNGGYQGEYLR
FTNANWALVKIPGQPEDYSDDMLNNFLALADVMATGFHAATSAEVKKDDTVVVMGDGAVG
LSGVLSAKLLGAKRIIAMSRHEDRQKLAKAFGATDIIAERGDEAVAKVMALTETGADAVL
ECVGTEQSVDTAVKVGRPGAVVGRVGVPQKAEMNTNNLFWKNIGLRGGIAAVTTDDKQVL
LDAVLTGKIQPGQVFTKRFMLDDIQAAYEAMDQRNAIKSLVIVSDK
>tr|Q88WH3|Q88WH3_LACPL Alcohol dehydrogenase OS=Lactobacillus plantarum GN=adh1 PE=3 SV=1
MKSTIFEKAGLVSVQEVDKPTLQSDDDVIVRIVRTCVCGSDLWSYAHGDDKAAHSINEGH
EAIGIVEAIGSAITTVKPGDFVITPFTHGCGECAACLAGFDGTCDRHPGHTNWSNGFQAE
YIRFTYGNWALVKIPGQPSDYTEGMLKSLLTLADVMPTGYHAARCANVQKGDKVVVIGDG
AVGQCAVIAAKLRGAAQIVLMSRHEDRQQMALASGATAVVAERGDEGIAKVREILGGGAD
AALECVGTEAAIDQALGVLHNGGRVGYVGVPHYNNRPLGSTFAQNIAVAGGSASVTTYDK
QFLLKAVLDGNINPGRVFTQTYPLADINQAYQDMQNRKTIKAMITID
>tr|Q89G16|Q89G16_BRAJA Blr6532 protein OS=Bradyrhizobium japonicum GN=blr6532 PE=3 SV=1
MLATLMYGPGDVRCEQVDDPRILKPTDAIIKLSATCICGSDLWPYRGLQPIDGRAHMGHE
YCGVVVEVGREVTTVRPGQFVVGSFCISDNTCPHCRFGFHSSCVQREFMSGAQAPYARVP
LADGTLVATAELPSPDLIPDLLATSDVLGTGWYAADAANVREGSTVVVVGDGAVGLMGVL
SAKAMGAERIIAMSRHETRQRLAIEFGATDIVAERGEAGIARIKELTRGVGADSVLECVG
MQESMTQAIECTRPGGSIGYVGVPHGVTFDGQAMFFAQRRMLGGPAPVRRFLPDLIDRVL
AGKIKPGKVFDLKLPLADVAEGYRAMDERRAIKTMITV
>tr|Q8DNK5|Q8DNK5_STRR6 Alcohol dehydrogenase OS=Streptococcus pneumoniae (strain ATCC BAA-255 / R6) GN=adhB PE=3 SV=1
MKSAVYTKAGQVGLASIERPQIIEADDVIIRVVRACVCGSDLWRYRNPETKAGHKNSGHE
AIGIVEEAGEAITTVKPGDFVIVPFTHGCGECDACLAGFDGSCDNHIGNNLGGDFQAEYI
RFHYANWALVKIPGQPSDYTEGMLKSLLTLADVMPTGYHAARVANVQKGDKVVVIGDGAV
GQCAVIAAKMRGASQIILMSRHEDCQKMAMESGATAVVAERGQEGITKVREILGGGADAA
LECVGTEAAIEQALGVLHNGGRMGFVGVPHYNNRALGSTFMQNISVAGGAASATTYDKQF
LLKAVLDGDINPGRVFTSSYKLEDIDQAYKDMDERKTIKSMIVIE
>tr|Q8DSD3|Q8DSD3_STRMU Putative alcohol dehydrogenase OS=Streptococcus mutans GN=SMU_1867c PE=3 SV=1
MKTAVFVKAGQMAIETIEKPSVIEVDDAIIRVVRACVCGSDLWSYRGDDDKATHSANSGH
EIIGIVDEVGSAINTVKKGDFVIAPFTHGCGHCAACRAGFEGGCQGHDRSTNFSSGYQAE
YVRYAHADWSLVKIPGQPSDYSEGMIASLLALADVMPTGYHAARVANVQKGDTVAVVGDG
AVGLCAVIAAKMRGAKRIIIMSRHKDRQELALEFGATDIVEERGEEGVAKVLELTNGDGV
DAALECVGTQLSTETALAIARPGASIGRVGVPHTKDINLSDYFFQNAIIAGGPASVTTYD
KSVLLKAVLDGEINPGKVFTQSYSLDDIDQAYKDMQERKTIKSMVVVSK
>tr|Q8E1C9|Q8E1C9_STRA5 Alcohol dehydrogenase, zinc-containing OS=Streptococcus agalactiae serotype V GN=SAG0428 PE=3 SV=1
MKVATFIEPGKMVITDTPKPVIEQETDAVIKIVRACVCGSDLWWYRGISKRESGSFAGHE
AIGIVEEVGTKVTDVSKGDFVIVPFTHGCGQCPSCKAGFDGNCTNHQAAKNVGYQGQYLR
YTNANWALVKIPGQPSDYDNETLNSLLTLSDVMATGYHAAATAEVKEGDTVVVMGDGAVG
LCGVIAAKMLGANRIIAMSRHKDRQELALTFGATDIVEERGDEAVKRVLDLTNQAGADAV
LECVGTEQSVDTATQIARPGAVIGRVGIPQNPDMNTNNLFWKNIGLRGGIASVTTFDKSV
LLDAVLTHKINPGLVFTKSFVLDDIQKAYEAMDKRDAIKSLVIVD
>tr|Q8G5C4|Q8G5C4_BIFLO Possible alcohol dehydrogenase OS=Bifidobacterium longum GN=BL1090 PE=3 SV=1
MSETMKAAIFVEPGKMTVEEVPKAMLEQDDDIVIRVVRTCVCGSDLWFFRGLSGQAAHSQ
VGHESIGVVEEVGAAVESVKPGDFVVVPFPYSCGKCPVCKAGFESVCPHGGYFSACQAEY
LRVPEADGTVVKVPGSPEDYSDEQLASLLTISDVMSTGYHAAVSAEVKPGDTAVVMGDGA
VGLCGVIAAKMRGATRVIAMSRHEDRAALAREFGATDIVPERGQEAIDKVLEMTGGYGAD
AVLECVGSKQSFDTAIGLIRRGGVIGRVGLPHDVEISAEGTFYGNIGIKGGPAPVRHYDL
DEGLLDAVLKGEINPGRVFTAEYDLDHIQDAYEAMDQRKVIKALIRF
>tr|Q8Y1R5|Q8Y1R5_RALSO Probable zinc-dependent alcohol dehydrogenase oxidoreductase protein OS=Ralstonia solanacearum GN=RSc0624 PE=3 SV=1
MYSAHDVRVENVPDATIVEPTDAIVRVTQACICGSDLWPYRAMEPSETGQSMGHEAIGVV
EAIGSGVNKIKVGDVVIMPFAYSDGRCEFCHEGLQTACVHGGFFGYGGFNGAQAEALRIP
QADGTLYALPGGVDSALMASLLTLSDVMGTGHHAARVARVRPGTSAAVIGDGAVGLCGVI
AAKRLGAERIILMGRHPDRIALAQAFGATDIVSERGEEAIERVRALTGGHGVHSVLECVG
TDQSMQTAANIARPGGAVGRVGVPHYNAIPADTTFFKNVIVGGGPAPVRAYIDDLLPDVL
DGKIQPGRVFDRVIGLDEVPDGYRAMDERQAIKVMINL
>tr|Q97NZ4|Q97NZ4_STRPN Alcohol dehydrogenase, zinc-containing OS=Streptococcus pneumoniae GN=SP_1855 PE=3 SV=1
MKSAVYTKAGQVGLASIERPQIIEADDVIIRVVRACVCGSDLWRYRNPETKAGHKNSGHE
AIGIVEEAGEAITTVKPGDFVIVPFTHGCGECDACLAGFDGSCDNHIGNNLGGDFQAEYI
RFHYANWALVKIPGQPSDYTEGMLKSLLTLADVMPTGYHAARVANVQKGDKVVVIGDGAV
GQCAVIAAKMRGASQIILMSRHEDRQKMAMESGATAVVAERGQEGITKVREILGGGADAA
LECVGTEAAIEQALGVLHNGGRMGFVGVPHYNNRALGSTFMQNISVAGGAASATTYDKQF
LLKAVLDGDINPGRVFTSSYKLEDIDQAYKDMDERKTIKSMIVIE
>tr|Q9CFD2|Q9CFD2_LACLA Dehydrogenase OS=Lactococcus lactis subsp. lactis GN=ypjA PE=3 SV=1
MKSVYFVEKNKMQVREFPKAQLVKETDAIIKIVRACVCGSDLWWFRGISERQPGPVGHEA
IGLIEEVGTGVKNFKVGDFVIVPFTHGCGHCPICLAGFEANCPNAKDGVNGGYQGEFYRA
INTDGALVKIPGQPSDYSDDQLASLTALADVMPTGFHAAKAADVHEGDTVVVFGDGAVGL
CAVISAKLLGAKRIIAMSRHEDRAALARDFGATDIIDERGEEAIQKIMSLTNGYGADAAL
ECVGTKQAIESAFQAVRAGGRVGRVGVPHDVDYNEWIDSLFWKNIQLGGGVASVARWDKE
ILLEAVLSGEINPGRVFTAEFSLDEIQKAYEAMDQRTAIKSLLRISEV
