# Supplementary material for: Subdivision of the MDR superfamily of medium-chain dehydrogenases/reductases through iterative hidden Markov model refinement
Source: BMC Bioinformatics. 2010 Oct 27;11:534. doi: 10.1186/1471-2105-11-534 (PMC2976758; doi:10.1186/1471-2105-11-534)
Supplement: Additional file 4 — MDR family alignment figures. Illustrations showing the mafft MSAs from Additional file 3: mdr-sequences. Red sequence identifiers denote sequences from UniProtKB/TrEMBL, while blue correspond to sequences from Swiss-Prot. The position cscores are shown in a bar plot under the MSA. Positions that contain gaps in over 90% of the sequences have been removed from the alignment in order to increase readability. [file 1471-2105-11-534-S4.ZIP › mdr/MDR045.fasta]

>tr|A0AC71|A0AC71_STRAM Putative dehydrogenase OS=Streptomyces ambofaciens ATCC 23877 GN=SAMR0365 PE=4 SV=1
MKAFMIERYGDRDGGRVTEAPDPQVGADDVLVRVRAASVNPLDLRIRDGGFKAILPYRLP
LVLGNDLAGVVVEVGSDVTRFAVGDEVYARPDKDRIGTFAELIAVHENDLASKPAGLTMV
EAASLPLVALTSWQALVERAQVQPGQKVLIHGGSGGVGTVALQLARRLGAHVATTASAAK
ADLVRELGADLVVDYRTQDFEEVLDGYDVVLDTLGGATLQKSLRILKPGGKVVSIAGPPD
ADFARELGANPVLRQAMNALSWRTRRRAKRQGVTYSFLFMKADGGRLGELTRLVDAGDIR
PVVDRVFPFERTREAMEYAEKGSARAGKVVVAMG
>tr|A0HJ62|A0HJ62_COMTE Alcohol dehydrogenase, zinc-binding OS=Comamonas testosteroni KF-1 GN=CtesDRAFT_0279 PE=4 SV=1
MKALTFKRYGKTPEIGITEVPRPTLRPDEMLVEVHAAGLNPIDKMITTGMFKPVLKFQLP
AVMGSDLAGVVVAVGSSVTRFKPGDEVFASIFDQGTGSLAEFAVVPQHLAARKPANLDFV
QAASVPMVGLTSWQALKERANVQTGHRVFIPAGSGGIGTFAIQLAKHLGAYVATTTSTAN
VALVKSLGAEDVIDYKKQEFEEVLRGYNVVLVTIRGDALEKSIGILKSGGKIISLIGPLD
AAFAQARKLNFALRLIFGLMSRKIIRMAAKKDVDYSFLFVRPDGEQLDAIGALLDAGHIH
PVVDKVFPFDQAKQALEYLSQGRAKGKVVVRMQ
>tr|A1ZDN0|A1ZDN0_9SPHI Alcohol dehydrogenase, zinc-containing OS=Microscilla marina ATCC 23134 GN=M23134_05275 PE=4 SV=1
MKALQLTQYGAIDKSIAFAEIAVPQPKSNQVLIKVHSAAINPIDYHLIEGSVKQVIKLDF
PTTLGLDLSGTVTKVGTGVTNFAEGDEVYTRVPSESPGTFAEYIAVDSNVVAKKPHNIGF
EASSSIPLVGLTTVQALAQAQIKSGDKILIHAGSGGVGSFAIQYAKTKGAYVYTTTSTKN
VDWVKKLGADRVIDYTKENYLEIVKDADIVYDTLGDKYTEDAFQVIKQGGKVISIVGKID
DQTAKEFGLNSFIRFLLALKRRKITKLSRKKKAYYRMVIMQPNAQQLNEISTLVEKEAIK
PVIDKVFSFDQAKEALLYQKSGRAKGKIILKVL
>tr|A3IFS3|A3IFS3_9BACI Alcohol dehydrogenase, zinc-containing OS=Bacillus sp. B14905 GN=BB14905_14280 PE=4 SV=1
MKAMVIDKYGAAPMRLAEVPTPNIGEYEILAEIRAASINPIDFKIRDGKVKLLIKYEMPL
ILGNDFSGVVVRVGTKVSRFKVGDEIYARPRKSKIGTFAEFIAIHEDDIALKPKNLSFEE
AASIPLVGLTSYQALHDIMQLQTGQKVLIHAGSGGVGTFAIQLAKLMGATVATTASEAGE
NLVTTLGADEVINYKTEKFEELLENYDAVFDTLGGTSLEKSFEIIKRGGKIVSVSGLPNA
RFAKEHGSGFFKRLLFSAASYKLTALEKKHDAHYSFLFMKPSGEQLRIIADYIESGKIKP
VIDRIFSFEEAQQAMEYAESGRAKGKIIVKIK
>tr|A3TRW3|A3TRW3_9MICO Zinc-binding oxidoreductase OS=Janibacter sp. HTCC2649 GN=JNB_20248 PE=4 SV=1
MKAFTVTKYSPNGLEAADIPTPAFGPHDVLVDVRAASINPLDKMVRNGEFKQLLKYKPPF
VLGHDLAGVVTQVGADVENFSIGDEVYSRPRDLRIGAFAETIAIDADDVAHKPTSLSFEE
AAAVPLVALAAWQALVDVADVRAGQRVLVHAGAGGLGSTVTQVAKHLGAHVATTAHGKDA
DKVRALGADEVIDYTSTDFASVLSGYDVVLDSLGLASLEKSMTVLRPGGLAISVVGPPDP
AFATQLGQPLLKPVLAFMSRKIRRRAKKLGVRYSFLFMRASCAQLETLAQLYDNGTIRPV
LDRTFPFADTIEAMAFVEQGKANSKVVVTRGTVA
>tr|A3W143|A3W143_9RHOB Probable zinc-binding oxidoreductase OS=Roseovarius sp. 217 GN=ROS217_06159 PE=4 SV=1
MQAFLVDKYHKNAPLRLADVPEPTLGEDEILVQIHAAGVNVLDAKLRDGEFKPILPYKLP
LILGHDMAGTVVKVGPKATRYKAGDEVFARVDDFRIGTFAETIAVRETSLAAKPKTLTME
EAASVPLVALTAWQALVEIAGLRAGQRVFIQAGSGGVGTIAIQMAKHIGAYVATTASAAN
ADWLKALGADLVIDYKTQDFETALRDYDVVLHSQDAKVLEKSLNVLRPGGRLVSITGPAT
PTFAAQIKAPWFLKPVFWALSRGTYKKARQRNVSFDFLFMTANGTQLQQITALIDAGHIR
PIIDHVYPFSETNAAIAHVESGRAKGKVVIKVR
>tr|A5WY77|A5WY77_9RHIZ Orf_Bo161 OS=Agrobacterium tumefaciens GN=pTiBo161 PE=4 SV=1
MKAFILDRYGKKQALRYGDMPDPVPGPDDVVVEVEAAGLNQLDSKIRDGAFKPILPYKPP
LVLGHDLAGSVIKIGANVRRFKVGDAVYARPRDGQIGAFAERTAIKESDLAPKPASLSMA
EAASIPLVGLTAWQALVERAQIKPGQKVLIHAGSGGVGTFAIQLAKHLGATVATTASTAN
AAMLKELGADVVIDYRSEKFEEKLSGYDVVLNSLDATTLEKSLKVLKPGGKLISISGPPD
PAFARAQGLNAVLRLVLRLLSSGIRRKAKRAGVDYSFLFMRADGRQLAQITQFIEDGTIR
PVVDRTFAFEKLNEAFAYIDTGRAKGKVVVTLK
>tr|A6E9G0|A6E9G0_9SPHI Alcohol dehydrogenase, zinc-binding protein OS=Pedobacter sp. BAL39 GN=PBAL39_15239 PE=4 SV=1
MKAYIIKKYSKNGHLELVDVPVPELKPEDILVEVHAAAVNLLDAKIMTGEFKLILPYKMP
LILGHDVAGIVTQVGKNVTRFNVGDEIYARPADFRIGTFAEYIAINEHDAALKPSNLSME
AAASIPLVSLTAWQALVEVGVLQKGQKVFIQAGSGGVGTIAIQLAKYLGATVATTASENS
FDALKDLGADVLIDYKKQDFENILQDYDLVLNSQDNKTLEKSLQIIKPGGKAISISGPPT
PVFAKEAGAPWFVKMILSLISSGIRKKAKKKAIDYSFLFMKANGNQLSKITELIEQGHLK
PVIDKIFPFEQTNQALLHIKTGRAKGKVIIKVR
>tr|A9HQV8|A9HQV8_METNO Alcohol dehydrogenase, zinc-binding OS=Methylobacterium nodulans ORS 2060 GN=MnodDRAFT_8016 PE=4 SV=1
MKAFGIDRYKSKEGLVARDIPVPEVGDGDVLVEIHAASVNPLDAKLGDGEFKLILRYRMP
LVLGHDLAGVVVRVGSCVQRFKVGDEVYGRAADGRIGTFAEFIAVNEADLALKPKTLTME
EAAGVPLVALTAWQVLVEEARLQPGQKVLIQAGSGGVGTIAIQLAKHLGATVATTAGTSN
VALVKSLGADIVVDYRRDSFEKLLSDFDVVFDTLGGKTLEKSLTVLKPGGRLVGIAGPPD
PRFAEQLGLAWPLKLVMRLLSRGIRKKADRRGVSYSFLFMRANGDQLRKIAELIDAGAVR
PVIDRVFPFSKTREALGFVKAGRSKGKVVITMK
>tr|B0AVZ0|B0AVZ0_BACAN Oxidoreductase, zinc-binding dehydrogenase family OS=Bacillus anthracis str. A0488 GN=BAC_3580 PE=4 SV=1
MKAMIIDKYGKVPMRMAEVPIPEINEHEVLAEIHAASINPIDFKIRDGKVKMLLKYEMPL
ILGNDFAGVIIKVGSKVTRFKIGDEIYARPRKNKIGTFAEYIAIHEDDIALKPKNLSFEE
AASIPLVGLTSYQALHDIMQLQKDQKILIHAGSGGVGTFAIQLAKIMGATVTTTASEAGP
DLVKSLGADQIINYKTEKFEEILKDYDAVFDTIGGTTLEKSFDIIKSGGNIVSVSGIPNA
RFSKEFGSGFFKTFLFSLASKKLTALEKKHNAQYSFLFMKPSGDQLRTIANYIEAGKIKP
VIDRVFPFEDAQKAMEYSEAGRAKGKIIVKMK
>tr|B0J7V4|B0J7V4_RHILT Alcohol dehydrogenase zinc-binding domain protein OS=Rhizobium leguminosarum bv. trifolii WSM1325 GN=RlegDRAFT_6347 PE=4 SV=1
MKAFLIDHYKKGGALRLGQSPEPLLRENDVMVEIHAASVNPLDAKIRDGEFKLILPYRLP
LVLGNDVAGVVVRVGANVRQFKPGDAVYARPGKDRIGTFAEYIAIDAADVALKPANLSME
EAASIPLVALTAWQALVERAKLQKGQRVLIHAGSGGVGTIAIQLAKHLGAHVATTVSTAN
IDLVKSLGADVVVDYRKDDFEKVLKGYDVVLNSLGKETLEKSLAVLKPGGKLISISGPPD
PDFARQNGFGFLLQQVMRFLSFGIRRKSKSRGIGYSFLFMTANGAQLGKITALIEAGAIR
PVIDRAFPFEKTNEALDYVETGRVKGKVVIAVK
>tr|B0JAQ4|B0JAQ4_RHILT Alcohol dehydrogenase zinc-binding domain protein OS=Rhizobium leguminosarum bv. trifolii WSM1325 GN=RlegDRAFT_4246 PE=4 SV=1
MKAFLIDHYKKGGALRLGQSPEPQLRENDVMVEIHAASVNPLDAKIRDGEFKLILPYRLP
LVLGNDVAGVVVRVGANVRQFKPGDAVYARPGKDRIGTFAEYIAIDAADVALKPANLSME
EAASIPLVALTAWQALVERAKLQKGQRVLIHAGSGGVGTIAIQLAKHLGAHVATTVSTAN
IDLVKSLGADVVVDYRKDDFEKVLKGYDVVLNSLGKETLEKSLAVLKPGGKLISISGPPD
PDFARQNGFGFLLQQSCAS
>tr|B0PXD4|B0PXD4_BACAN Oxidoreductase, zinc-binding dehydrogenase family OS=Bacillus anthracis str. A0193 GN=BAQ_3600 PE=4 SV=1
MKAMIIDKYGKVPMRMAEVPIPEINEHEVLAEIHAASINPIDFKIRDGKVKMLLKYEMPL
ILGNDFAGVIIKVGSKVTRFKIGDEIYARPRKNKIGTFAEYIAIHEDDIALKPKNLSFEE
AASIPLVGLTSYQALHDIMQLQKDQKILIHAGSGGVGTFAIQLAKIMGATVTTTASEAGP
DLVKSLGADQIINYKTEKFEEILKDYDAVFDTIGGTTLEKSFDIIKSGGNIVSVSGIPNA
RFSKEFGSGFFKTFLFSLASKKLTALEKKHNAQYSFLFMKPSGDQLRTIANYIEAGKIKP
VIDRVFPFEDAQKAMEYSEAGRAKGKIIVKMK
>tr|B0QDN2|B0QDN2_BACAN Oxidoreductase, zinc-binding dehydrogenase family OS=Bacillus anthracis str. A0442 GN=BAH_3629 PE=4 SV=1
MKAMIIDKYGKVPMRMAEVPIPEINEHEVLAEIHAASINPIDFKIRDGKVKMLLKYEMPL
ILGNDFAGVIIKVGSKVTRFKIGDEIYARPRKNKIGTFAEYIAIHEDDIALKPKNLSFEE
AASIPLVGLTSYQALHDIMQLQKDQKILIHAGSGGVGTFAIQLAKIMGATVTTTASEAGS
DLVKSLGADQIINYKTEKFEEILKDYDAVFDTIGGTTLEKSFDIIKSGGNIVSVSGIPNA
RFSKEFGSGFFKTFLFSLASKKLTALEKKHNAQYSFLFMKPSGDQLRTIANYIEAGKIKP
VIDRVFPFEDAQKAMEYSEAGRAKGKIIVKMK
>tr|B1F476|B1F476_BACAN Oxidoreductase, zinc-binding dehydrogenase family OS=Bacillus anthracis str. A0389 GN=BAK_3656 PE=4 SV=1
MKAMIIDKYGKVPMRMAEVPIPEINEHEVLAEIHAASINPIDFKIRDGKVKMLLKYEMPL
ILGNDFAGVIIKVGSKVTRFKIGDEIYARPRKNKIGTFAEYIAIHEDDIALKPKNLSFEE
AASIPLVGLTSYQALHDIMQLQKDQKILIHAGSGGVGTFAIQLAKIMGATVTTTASEAGP
DLVKSLGADQIINYKTEKFEEILKDYDAVFDTIGGTTLEKSFDIIKSGGNIVSVSGIPNA
RFSKEFGSGFFKTFLFSLASKKLTALEKKHNAQYSFLFMKPSGDQLRTIANYIEAGKIKP
VIDRVFPFEDAQKAMEYSEAGRAKGKIIVKMK
>tr|B1FAW4|B1FAW4_9BURK Alcohol dehydrogenase GroES domain protein OS=Burkholderia ambifaria IOP40-10 GN=BamIOP4010DRAFT_1173 PE=4 SV=1
MKALTFKRYGKSPEIGFAEVPRPTLKPDELLVEVHAAGVNPIDNMIPTGMFKPVLKVQLP
ATMGSDLAGIVIDVGSRVTRFKKGDAIFASLFDLGRGSIAEFAVVPESAAAPKPVDLDFV
QAASVPMVGLTSWQALKERANLQPGQKVFIPAGSGGIGTFAIQLAKYFGAKVGTNTSTGN
IPLVKSLGADEAIDYKKQAFEKVLRDYDVVLGTIRGDAVEKSVGILKRGGKIVSLIGPLD
AAFARARGLNFVLRFVFGLMSRKIMRLARTRDVTYSFLFVRPDGTQLAEIGKLLESERIH
PVIDKVFPFEQAKDALEYLAQGRAKGKVVVRIK
>tr|B1G833|B1G833_9BURK Alcohol dehydrogenase zinc-binding domain protein OS=Burkholderia graminis C4D1M GN=BgramDRAFT_5528 PE=4 SV=1
MRAFILERYGRKHGAHIADVPEPQLRDDDVLIQVHAASLNVLDSKIRDGEFKLILPYRLP
LILGNDVAGVIVRVGPRVQRFKVGDEVYARPDKDRIGTFAELIAVKEADVAIKPKTLTME
EAASIPLVGLTAWQALIENAQLRKGQKVLIHAGSGGVGTFAIQLAKHLGAFVATTTSTAN
VEWVKGLGADVVIDYKKDDFEKTLAGYDVVINSLDAATLHKSLRVLRPGGRLISISGPPD
PDFAKELGLPGFLTLATRLLSYRIRKAAKRLKISYSFLFMRASGDQLAQITSLIEGGVIR
PVVDRIFAFDSIGEAMAYVDSGRAKGKVVVKMR
>tr|B1GNY6|B1GNY6_BACAN Oxidoreductase, zinc-binding dehydrogenase family OS=Bacillus anthracis str. A0465 GN=BAM_3626 PE=4 SV=1
MKAMIIDKYGKVPMRMAEVPIPEINEHEVLAEIHAASINPIDFKIRDGKVKMLLKYEMPL
ILGNDFAGVIIKVGSKVTRFKIGDEIYARPRKNKIGTFAEYIAIHEDDIALKPKNLSFEE
AASIPLVGLTSYQALHDIMQLQKDQKILIHAGSGGVGTFAIQLAKIMGATVTTTASEAGS
DLVKSLGADQIINYKTEKFEEILKDYDAVFDTIGGTTLEKSFDIIKSGGNIVSVSGIPNA
RFSKEFGSGFFKTFLFSLASKKLTALEKKHNAQYSFLFMKPSGDQLRTIANYIEAGKIKP
VIDRVFPFEDAQKAMEYSEAGRAKGKIIVKMK
>tr|B1T0B6|B1T0B6_9BURK Alcohol dehydrogenase GroES domain protein OS=Burkholderia ambifaria MEX-5 GN=BamMEX5DRAFT_1232 PE=4 SV=1
MKALTFKRYGKSPEIGFAEVPRPTLKPDELLVEVYAAGVNPIDNMIPTGMFKPVLKFQLP
ATMGSDLAGIVIDVGSRVTRFKKGDAVFASLFDLGRGSIAEYAVVPESAAAPKPVNLDFV
QAASVPMVGLTSWQALKERAKLQPGQKVFIPAGSGGIGTFAIQLAKYFGAKVGTNTSTGN
IPLVKSLGADEVIDYKQQAFENVLHGYDVVLGTIKGDAIEKSVGILNRGGRIVSLTGPLD
AAFARARGLNFVLKFVFSLMSRKIMRLAKKRGVTYSFLFVRPDGAQLAEIGRLLESERIH
PVIDKVFPFEQAKDALEYLAQGRAKGKVVVKIK
>tr|B1UW35|B1UW35_BACAN Oxidoreductase, zinc-binding dehydrogenase family OS=Bacillus anthracis str. A0174 GN=BAO_3562 PE=4 SV=1
MKAMIIDKYGKVPMRMAEVPIPEINEHEVLAEIHAASINPIDFKIRDGKVKMLLKYEMPL
ILGNDFAGVIIKVGSKVTRFKIGDEIYARPRKNKIGTFAEYIAIHEDDIALKPKNLSFEE
AASIPLVGLTSYQALHDIMQLQKDQKILIHAGSGGVGTFAIQLAKIMGATVTTTASEAGP
DLVKSLGADQIINYKTEKFEEILKDYDAVFDTIGGTTLEKSFDIIKSGGNIVSVSGIPNA
RFSKEFGSGFFKTFLFSLASKKLTALEKKHNAQYSFLFMKPSGDQLRTIANYIEAGKIKP
VIDRVFPFEDAQKAMEYSEAGRAKGKIIVKMK
>tr|B3IZA0|B3IZA0_BACAN Oxidoreductase, zinc-binding dehydrogenase family OS=Bacillus anthracis Tsiankovskii-I GN=BATI_3438 PE=4 SV=1
MKAMIIDKYGKVPMRMAEVPIPEINEHEVLAEIHAASINPIDFKIRDGKVKMLLKYEMPL
ILGNDFAGVIIKVGSKVTRFKIGDEIYARPRKNKIGTFAEYIAIHEDDIALKPKNLSFEE
AASIPLVGLTSYQALHDIMQLQKDQKILIHAGSGGVGTFAIQLAKIMGATVTTTASEAGP
DLVKSLGADQIINYKTEKFEEILKDYDAVFDTIGGTTLEKSFDIIKSGGNIVSVSGIPNA
RFSKEFGSGFFKTFLFSLASKKLTALEKKHNAQYSFLFMKPSGDQLRTIANYIEAGKIKP
VIDRVFPFEDAQKAMEYSEAGRAKGKIIVKMK
>tr|B3KFA4|B3KFA4_9BACI Alcohol dehydrogenase zinc-binding domain protein OS=Geobacillus sp. Y412MC10 GN=GYMC10DRAFT_4272 PE=4 SV=1
MKVITIEKYGKNVPLVLTEQPVPHIGEHDVLVEIHAASLNPIDYKIKEGKVKLLLSYKFP
LILGNDFSGVIVKVGKRVSAFKPGDEVYGRPRKSRIGTLAEYIAVHEEDIWLKPQNLNFE
EAASIPLVGLTAYQAFTDILHLQKGQKILIHAGSGGVGTFAIQLAKLMGAFVATTASDKG
YELVKSMGADLIINYKKENFEEVLTGYDAVFDTLGGAALEKSFRVLKPGGQIVSISGLPN
ARFGKEAKLGWMKTAILSIVSRKITALEKKYHTRYHFLFMKSSGAQLKVLKEYIEGGHIK
PVIDKVYHLEETAQAFSYLQGGSAKGKVVIKIK
>tr|B3YXZ5|B3YXZ5_BACCE Oxidoreductase, zinc-binding dehydrogenase family OS=Bacillus cereus W GN=BCW_3430 PE=4 SV=1
MKAMIIDKYGKVPMRMAEVPIPEINEHEVLAEIHAASINPIDFKIRDGKVKMLLKYEMPL
ILGNDFAGVIIKVGSKVTRFKIGDEIYARPRKNKIGTFAEYIAIHEDDIALKPKNLSFEE
AASIPLVGLTSYQALHDIMQLQKDQKILIHAGSGGVGTFAIQLAKIMGATVTTTASEAGS
DLVKSLGADQIINYKTEKFEEILKDYDAVFDTIGGTTLEKSFDIIKSGGNIVSVSGIPNA
RFGKEFGSGFFKTFLFSLASKKLTALEKKHNAQYSFLFMKPSGDQLRTIANYIEAGKIKP
VIDRVFPFEDAQKAMEYSEAGRAKGKIIVKMK
>tr|B3Z608|B3Z608_BACCE Oxidoreductase, zinc-binding dehydrogenase family OS=Bacillus cereus NVH0597-99 GN=BC059799_3515 PE=4 SV=1
MKAMIIDKYGKVPIRMAEVPIPEINEHEVLAEIHAASINPIDFKIRDGKVKMLLKYEMPL
ILGNDFSGVIVKVGSKVTRFKVGDEIYARPRKNKIGTFAEYIAIHKDDIALKPKNLSFEE
AASIPLVGLTSYQALHDIMHLQKGQKILIHAGSGGVGTFAIQLAKIMGATVTTTASEAGA
NLVNSLGADEIINYKTEKFEEILKDYDAVFDTIGGTTLEKSFNIIKGGGNIVSVSGMPNA
RFGKEFGSGFFKTLLFSLASKKLTALEKKHNAQYSFLFMKPSGDQLRTIANYIEAGKIKP
VIDRVFPFEDAQKAMEYSEAGRAKGKIIVKIK
>tr|B3ZIT6|B3ZIT6_BACCE Oxidoreductase, zinc-binding dehydrogenase family OS=Bacillus cereus 03BB108 GN=BC03BB108_3428 PE=4 SV=1
MKAMIIDKYGKVPMRMAEVPTPEINEYEVLAEIHAASINPIDFKIRDGKVKMLLKYEMPL
ILGNDFSGVIVKVGSKVTRFKVGDEIYARPRKNKIGTFAEYIAIHEDDIALKPKNLSFEE
AASIPLVGLTSYQALHDIMQLQKDQKILIHAGSGGVGTFAIQLAKIMGATVTTTASEAGS
DLVKSLGADQIINYKTEKFEEILKDYDAVFDTIGGTTLEKSFNIIKSGGNIVSVSGMPNA
RFGKEFGSGFFKTLLFSLASKKLTALEKKHNAQYSFLFMKPSGDQLRIIANYIEAGKIKP
VIDRVFSFEDAQKAMEYSEAGRAKGKIIVKIK
>tr|B5I3F0|B5I3F0_9ACTO Zinc-binding oxidoreductase OS=Streptomyces sviceus ATCC 29083 GN=SSEG_06359 PE=4 SV=1
MKAFVVEKYGKDGAHAADVPEPAVGDRDVLVRVSAASINPLDKMVRNGEFKQLLKYKRPF
VLGHDVAGVVTRVGSAVHGLEVGDEVYARPRDLRIGAFAEFIAIDMDDVAPKPASLTFQE
AAAVPLVALAAWQALVDRAHVQPGQKVLIHAGAGGLGSTVIQLARHLGATVATTASADAE
KLVRSLGADVVVDYTKEDFSKVLSGYDVVLDSLGGANLEKSLTVLKPGGLAISVVGPPDA
AFAKQLGAPSFLGLVMSVLSRKIRKRARALGVRYEFLFMRADGSQLRKLGALYDSGKLHP
VVDSTFPFDRTLEALAYVEQGRTKAGKVVVSMAPDND
>tr|B5RY58|B5RY58_RALSO Putative uncharacterized protein OS=Ralstonia solanacearum GN=RSMK04980 PE=4 SV=1
MKAFVLERYGKKRALRSTEVPNPALRDDEVLVEVHAAGVNLLDAKIRGGEFKLILPYRLP
LILGHDVAGVVVKVGSRVRQFKVGDEVYARPDDFRIGTFAEFVPVKEASLALKPKGLTME
EAASLPLVGLTAWQALIERGNLKAGQKVFIQAGSGGVGTFAIQLAKHLGATVATTTSTAN
VALVKSLGADVVIDYKTQDFEKVLRDYDVVLNSQDGKTLEKSLRVLKGGGKLISISGPPD
PDFGKEIAAPGFVKLVMRLLSSGVRRKARGRGIGYSFLFMKANGSQLCEITRFIEAGAIR
PVIDKVFPFESTNEAIAYVEAGRAKGKVVIKIK
>tr|B5UL71|B5UL71_BACCE Oxidoreductase, zinc-binding dehydrogenase family OS=Bacillus cereus AH1134 GN=BCAH1134_3554 PE=4 SV=1
MKAMIIDRYGKVPMRMAEVPTPEINGYEVLAEIHAASINPIDFKIRDGKVKMLLKYEMPL
ILGNDFSGVIVKVGSQVTRFKVGDAIYARPRKNKIGTFAEYIAIHEDDIALKPKNLSFEE
AASIPLVGLTSYQALHDIMHLQKGQKILIHAGSGGVGTFAIQLAKIMGATVTTTASEAGT
NLVTSLGADQIINYKTEKFEEILKNYDAVFDTIGGTTLEKSFNIIKSGGNIVSVSGMPNA
RFGKEFGSGFFKTLLFSLASKKLTALEKKHNAQYSFLFMKPSGDQLRTIANYIEAGKIKP
VIDRVFPFEDAQKAMEYSESGRAKGKIIVKIKQ
>tr|B5V4J2|B5V4J2_BACCE Oxidoreductase, zinc-binding dehydrogenase family OS=Bacillus cereus H3081.97 GN=BCH308197_3453 PE=4 SV=1
MKAMIIDKYGKVPMRMAEVPIPEINEHEVLAEIHAASINPIDFKIRDGKVKMLLKYEMPL
ILGNDFAGVIIKVGSKVTRFKVGDEIYARPRKNKIGTFAEYIAIHEDDIALKPKNLSFEE
AASIPLVGLTSYQALHDIMQLQKNQKILIHAGSGGVGTFAIQLAKIMGATVTTTASEAGA
NLVKSLGADQIINYKTEKFEEILKDYDAVFDTIGGTTLEKSFDIIKSGGSIVSVSGMPNA
RFGKEFGSGFFKTFLFSLASKKLTALEKKHNAQYSFLFMKPSGDQLRTIANYIEAGKIKP
VIDRVFPFEDAQKAMEYSEAGRAKGKIIVKMK
>tr|B5WB38|B5WB38_9BURK Alcohol dehydrogenase zinc-binding domain protein OS=Burkholderia sp. H160 GN=BH160DRAFT_0288 PE=4 SV=1
MMKAFVVDRYGRKNGIRAGDMPEPELREDDVLIQIHAAGVNPLDSKIRDGEFKLILTYRL
PLILGNDLAGTIVRVGSRVRRFKPGDEVYARPPKDRIGAFAEFIAITEDAVALKPRALSM
EEAASIPLVGLTAWQALVERAQLKKGQKVLIHAGSGGVGTLAIQLAKHLGAIVATTASAA
NAGWMKQLGADIVIDYKKDDFAAVLKDYDVVVDTQGGKTLEKSLQVLKPGGKLIGIAGPP
DPEFARQLGAAWFLRTAMRLLSYRIRKAARRRDVGYSFLFMRADGDQLAQIAKLVDSAAI
KPVIDRIFPFESTREALAYVETGRAKGKVVIKIR
>tr|B7H8P3|B7H8P3_BACCE Oxidoreductase, zinc-binding dehydrogenase family OS=Bacillus cereus B4264 GN=BCB4264_A3507 PE=4 SV=1
MKAMIIDRYGKVPMRMAEVPTPEINEYEVLAEIHAASINPIDFKIRDGKVKMLLKYEMPL
ILGNDFSGVITKVGSKVTRFKVGDEIYARPRKNKIGTFAEYIAIHEDDIALKPKNLSFEE
AASIPLVGLTSYQALHDIMQLQKGQKILIHAGSGGVGTFAIQLAKIMGATVTTTASEAGA
NLVTSLGADEIINYKTEKFEDILKNYDAVFDTIGGATLEKSFNIIKSGGNIVSVSGMPNA
RFGKEFGSGFFKTLLFSLASKKLTALEKKHNAQYSFLFMKPSGDQLRTIANYIEAGKIKP
VIDRVFPFKDAQKAMEYSESGRAKGKIIVKIK
>tr|B7HZ81|B7HZ81_BACCE Oxidoreductase, zinc-binding dehydrogenase family OS=Bacillus cereus AH187 GN=BCAH187_A3528 PE=4 SV=1
MKAMIIDKYGKVPMRMAEVPIPEINEHEVLAEIHAASINPIDFKIRDGKVKMLLKYEMPL
ILGNDFAGVIIKVGSKVTRFKVGDEIYARPRKNKIGTFAEYIAIHEDDIALKPKNLSFEE
AASIPLVGLTSYQALHDIMQLQKNQKILIHAGSGGVGTFAIQLAKIMGATVTTTASEAGA
NLVKSLGADQIINYKTEKFEEILKDYDAVFDTIGGTTLEKSFDIIKSGGSIVSVSGMPNA
RFGKEFGSGFFKTFLFSLASKKLTALEKKHNAQYSFLFMKPSGDQLRTIANYIEAGKIKP
VIDRVFPFEDAQKAMEYSEAGRAKGKIIVKMK
>tr|B7IQN2|B7IQN2_BACCE Oxidoreductase, zinc-binding dehydrogenase family OS=Bacillus cereus G9842 GN=BCG9842_B1741 PE=4 SV=1
MKAMIIDRYGKVPMRMAEVPTPEIKEYEVLAEIHAASINPIDFKIRDGKVKMLLKYEMPL
ILGNDFAGVITKVGSKVTRFKVGDAIYARPRKNMIGTFAEYIAIHEDDIALKPKNLSFEE
AASIPLVGLTSYQALHDIMQLQKGQKILIHAGSGGVGTFAIQLAKIMGATVTTTASEAGA
NLVTSLGADEIINYKTEKFEDILKNYDAVFDTIGGATLEKSFNIIKSRGNIVSVSGMPNA
RFGKEFGSGFFKTLLFSLASKKLTALEKKHNAQYSFLFMKPSGDQLRTIANYIEAGKIKP
VIDRVFPFEDAQKAMEYSESGRAKGKIIVKIK
>tr|B7JH70|B7JH70_BACCE Oxidoreductase, zinc-binding dehydrogenase family OS=Bacillus cereus AH820 GN=BCAH820_3522 PE=4 SV=1
MKAMIIDKYGKVPMRMAEVPIPEINEHEVLAEIHAASINPIDFKIRDGKVKMLLKYEMPL
ILGNDFAGVIIKVGSKVTRFKIGDEIYARPRKNKIGTFAEYIAIHEDDIALKPKNLSFEE
AASIPLVGLTSYQALHDIMQLQKDQKILIHAGSGGVGTFAIQLAKIMGATVTTTASEAGS
DLVKSLGADQIINYKTEKFEEILKDYDAVFDTIGGTTLEKSFDIIKSGGNIVSVSGIPNA
RFGKEFGSGFFKTFLFSLASKKLTALEKKHNAQYSFLFMKPSGDQLRTIANYIEAGKIKP
VIDRVFPFEDAQKAMEYSEAGRAKGKIIVKMK
>tr|Q0G5N7|Q0G5N7_9RHIZ Alcohol dehydrogenase, zinc-containing OS=Fulvimarina pelagi HTCC2506 GN=FP2506_09296 PE=4 SV=1
MKALVQSAYGGPDVMGLQDVDRPTPGPGEILIRVRAAGLNPVDFKTREGKLRLVQRYRLP
IVMGNELAGVVEACGDRVKRFVPGDRVFARVAKERLGAFADFAAVDEAFVAEMPDDLDFT
AAAGVPLAGLTALQALRDELKLKPGSRVFIPGGAGGVGTFAIPIAKWLGAQVTTTASPRG
RALVERLGADCVIDYTIERFEERIGDMDGVFDLVGGETLVRAFGVVKPGRKVVSIAEMPE
PQTALKDLGRGYGLAALFWLASFRLRRLARKHDAHYRFLFMHPSGAELAELARLIKDGVI
EPVVDRVFRFAEIGEAFAYLEAGHAKGKVVVQMSEP
>tr|Q1VYH7|Q1VYH7_9FLAO Alcohol dehydrogenase, zinc-containing OS=Psychroflexus torquis ATCC 700755 GN=P700755_13347 PE=4 SV=1
MKALQIVKYDEIKDGLSINKIKKPAVKANDILVEVKAAGLNPIDYKIVEGQLKGMISLNL
PCTISFDVSGVVVEKGIDVNNFEIGDEVYSRVPQEQMGTVAEFVAINSDFVAKKPDNISF
EKAAGLPLVGLTAIQALERVGLKENDRILIHAGSGGVGSFAIQYAKAKGAIVYTTTSTKN
VDWVKALGADRVIDYKTEDYKEVATNLDIVFDTLGDNYTFDAFQIIKEGGKVTTIVGPPD
EETAKQMGMTNYTLPEKLSKLIDEKSADYELTWMQPNAKQLKEIATMVEDRAIKPIVDFI
YSLENGIDAYEYLASGKAEGKVIISLSLN
>tr|Q3ENY2|Q3ENY2_BACTI Quinone oxidoreductase OS=Bacillus thuringiensis serovar israelensis ATCC 35646 GN=RBTH_03158 PE=4 SV=1
MKAMIIDRYGKVPMRMAEVPTPEIKEYEVLAEIHAASINPIDFKIRDGKVKMLLKYEMPL
ILGNDFAGVITKVGSKVTRFKVGDAIYARPRKNKIGTFAEYIAIHEDDIALKPKNLSFEE
AASIPLVGLTSYQALHDIMQLQKGQKILIHAGSGGVGTFAIQLAKIMGATVTTTASEAGA
NLVTSLGADEIINYKTEKFEDILKNYDAVFDTIGGATLEKSFNIIKSRGNIVSVSGMPNA
RFGKEFGSGFFKTLLFSLASKKLTALEKKHNAQYSFLFMKPSGDQLRTIANYIEAGKIKP
VIDQVFPFEDAQKAMEYSESGRAKGKIIVKIK
>tr|Q4MY59|Q4MY59_BACCE Oxidoreductase, zinc-binding OS=Bacillus cereus G9241 GN=BCE_G9241_3445 PE=4 SV=1
MKAMIIDKYGKVPMRMAEVPTPEINEYEVLAEIHAASINPIDFKIRDGKVKMLLKYEMPL
ILGNDFSGVITKVGSKVTRFKVGDEIYARPRKNKIGTFAEYIAIHEDDIALKPKNLSFEE
AASIPLVGLTSYQALHDIMQLQKGQKILIHAGSGGVGTFAIQLAKIMGATVTTTASEAGA
NLVKSLGADEIINYKTEKFEDILKDYDAVFDTIGGTTLEKSFNIIKSGGNIVSVSGMPNA
RFGKEFGSGFFKTLLFSLASKKLTALEKKHNAQYSFLFMKPSGDQLRTIANYIESGKIKP
VIDRVFPFEDAQKAMEYSEAGRAKGKIIVKMK
>tr|Q59DM2|Q59DM2_PSEFL Predicted zinc-binding oxidoreductase OS=Pseudomonas fluorescens PE=4 SV=1
MRTPGTAAFSSTTRTSWPRSGRSLTTEPHDSNPTQAPPTPIPTDKSRTTMKAFLIDRYGK
NSGRMGEAPTPTLGAHDVLIEVHASSVNVLDSKIRNGEFKLILPYALPLVLGNDLAGVVV
EVGPQVQRFKPGDEVYARPPETRIGTFAQWIAVNENAIALKPANTTMTEAASIPLVALTA
WQVLVETAQLKKGQKVLIHAGAGGVGTLAIQLAKHLGAFVATTTSTANVEWVKALGADQV
IDYKQQNFESLLHGYDLVLNSLGSDVLEKSLKVLKPGGQLISISGPPTVQFAQEQGLAWP
LQQVMRLLSFGIRRKARQRDVRYAFVFMRADGAQLQQITALIEAGIIKPVVDRSFSFEST
AEALQYVEQGRTKGKVVVRIK
>tr|A0M2P9|A0M2P9_GRAFK Zinc-type alcohol dehydrogenase OS=Gramella forsetii (strain KT0803) GN=GFO_1929 PE=4 SV=1
MKALQITKYGDFKDSLQFNEVDKPEISENEILIAVKAVSLNPIDYKIVEGNLKEMLKLDF
PATVGYDVSGEVVEIGSAVKNFKIGDAVFGRVPQEYMGTLAEFVAVDSAVMAHKPEEISF
EKASSLPLVGLTAIQALEKAGLKKDDRVLIHAGSGGVGSFAIQYAKAKGAIVYTTTSKTN
MDWVKALGADRVIDYKNEDYKEVSNNLDIVFDTLGDDYTFEAFDIIEKGGSVTSIVGPPD
PETAKQMGMEDYQMPEILSELIKEKSANYTLTWMQPNAEQLKEIKTMVEDRTIRPVIDLI
YSFQDAVKAFEYLADGHAQGKVIVNLAETFENNK
>tr|A0RGR7|A0RGR7_BACAH Alcohol dehydrogenase, zinc-containing OS=Bacillus thuringiensis (strain Al Hakam) GN=BALH_3158 PE=4 SV=1
MKAMIIDKYGKVPMRMAEVPTPEINEYEVLAEIHAASINPIDFKIRDGKVKMLLKYEMPL
ILGNDFSGVIVKVGSKVTRFKVGDEIYARPRKNKIGTFAEYIAIHEDDIALKPKNLSFEE
AASIPLVGLTSYQALHDIMQLQKDQKILIHAGSGGVGTFAIQLAKIMGATVTTTASEAGS
NLVKSLGADQIINYKTEKFEEILKDYDAVFDTIGGTTLEKSFNIIKSGGNIVSVSGMPNA
RFGKEFGSGFFKTLLFSLASKKLTALEKKHNAQYSFLFMKPSGDQLRIIANYIEAGKIKP
VIDRVFSFEDAQKAMEYSEAGRAKGKIIVKIK
>tr|A1R3X4|A1R3X4_ARTAT Putative oxidoreductase, zinc-binding dehydrogenase family OS=Arthrobacter aurescens (strain TC1) GN=AAur_1148 PE=4 SV=1
MKAFVLTQYKQPLQQIDVPEPVLGDHDVLVQVKAAGLNQLDEKIRLGEFKQVLPYKLPQV
LGHDVAGTVVQIGEKVRSFKPGDEVFARPGNDSIGTFAERVAVAEEDLAIKPATISMEEA
GSLPLVALTAWQALVERGSVGPGQKVLIHAGAGGVGSIAIQLAKYLGATVATTVSAGNRG
FVRELGADVVIDYRTEDFTEILHDYDLVLDSLGGENLERSLKVLKKGGRAIGIAGPPDAG
LARQLGGNPVLLGLMTLLSSRIRRQARQLGVTYEFLFMQANGKQLREIAALIDAGDIKPI
VGRVIPFDQTSDVLAALDKGGVRGKTVVSHL
>tr|A1VLS8|A1VLS8_POLNA Alcohol dehydrogenase, zinc-binding domain protein OS=Polaromonas naphthalenivorans (strain CJ2) GN=Pnap_1291 PE=4 SV=1
MKAFVLERYGKKRALRLADMPQPELRDDEVLIQVHAAGVNLLDSKIRGGEFKLILPYRLP
LILGHDVAGVVVKVGPRVRQFKLGDEVYARADDFRIGTFAEFVPVKEASLALKPKGLTME
EAASIPLVALTAWQALVEKAKLKKGQKVFIQAGSGGVGTFAIQLAKHLGATVATTTSTTN
VALVKSLGVDVVIDYKTQDFEDVLRDYDVVLNSQDGKTLEKSLRVLKSGGKLISISGPPD
PAFGKESGAPGFVKLVMRLLSSGVRRRAKGRGIDYSFLFMKANGSQLREITRLFDAGVIH
PVMDRVFPFESTNEAMAYVEAGHAKGKVVVKIK
>tr|A4WB70|A4WB70_ENT38 Alcohol dehydrogenase, zinc-binding domain protein OS=Enterobacter sp. (strain 638) GN=Ent638_2281 PE=4 SV=1
MKTKTMKAFTFKRYGKSPALGFQNRDYPSIGPDEILVKVYAVGLNPIDNMIPTGIFKPVL
HFTLPATLGSDLSGIVIATGSQVTRFKPGDEIFASIFDRGTGSLAEFAVVPENLAAFKPA
NLNFVQAASLPMVSLTAWQALTERANLQPDQKVFIPAGSGGIGSFAIQLAKHIGAKVGTT
TSSVNVEWVSHLGADEVVNYKTQEFENVLSGYDIVLGTVRGDTIEKSIYILKPGGKIISL
TGPLDAAFARERHLNIFLRSIFSLMSRKIIRLSKKRSLTYSFLFVRPDGKQLAQISKLLE
AEHIIPVIDKVFPFAETKGALDYLAGGHAKGKVVVTIQE
>tr|A4X436|A4X436_SALTO Alcohol dehydrogenase, zinc-binding domain protein OS=Salinispora tropica (strain ATCC BAA-916 / DSM 44818 / CNB-440) GN=Strop_1166 PE=4 SV=1
MQAYVQTKYGDPSVMRLMDVPTPTPEHGEVLIRVRAAGLNPVDYHIRDGKMRMIARMKLP
KVAGSELAGVVEAVGPGVTGLAVGDRVFTRVDVMKLGAFAPHAVVAADLVAPMPQSLDFT
EAAGLPLAGLTALQALRDELTIEKGQRIFISGGAGGVGTLAIQLAAWMGAQVATTASPGG
ENLVRSLGAETVINYQTTSFADVLRDYDAVLDLRGGQDLADSFAIVRPGAKVVSVAGVPE
RNSAKDLGAGPLVGALFNLLSGKVRRQAKAHGVTYRYLFMHPSGADLRILADLVDGGNLK
VVTDQVFPFEEIADAFARLERGHAKGKIIVAMP
>tr|A5FF92|A5FF92_FLAJ1 Alcohol dehydrogenase GroES domain protein OS=Flavobacterium johnsoniae (strain ATCC 17061 / DSM 2064 / UW101) GN=Fjoh_3101 PE=4 SV=1
MKAYIFPKYGKTEKLLLSDVKIPEIGDYEVLVEIHAASINQLDLKIKNGDFKLILHYQLP
LILGHDIAGIVVETGSKVSRFKIGDQIYGRAADFHIGSFAEYIAVNENDLAVKPINISME
QAASIPLVGLTVWQAFVEKAKLRKGQKVFIQAGSGGVGTIAIQFAKHLGAFVATTASEKN
FDMLKALGADIIIDYKKDNFENILKDYDVVLNSQDVKTLEKSLTILKPGGSIISISGPPT
PEFAKSIGASAIIRFIIWLTSLKIRNRAKNLNINYSFLFMKANGRQLEQINNLLESKAIK
PVVDKVFSFEQTNDAVEYMEKGHAKGKVVVKIK
>tr|A5W3X8|A5W3X8_PSEP1 Alcohol dehydrogenase, zinc-binding domain protein OS=Pseudomonas putida (strain F1 / ATCC 700007) GN=Pput_2704 PE=4 SV=1
MNSRIMQALTFKRYGKSPDIGLADVPRPTPKADELLVHVHAAGLNPIDNMIPTGMFKPVL
HFQLPATLGSDLAGIVTEVGSNVTRFKPGDAVFASLFDLGTGAIAEFAVVPESAAALKPA
NLSFEQAASIPMVGLTSWQALKERLTLQAGQKVFIPGGSGGIGTFAIQLAKHLGAKVGTT
TSTGNVDLVRALGADEVVDYKTQDFETVLRDYDAVLGTVRGDAIEKSMSILRPGSQIVSL
IGPLDAAFARAKRLNVLLTFVFGLMSRKIMRLAKRRNVKYSFLFVQPDGAQLAEIGKLLD
AQQIKPVIDRVFPFEDAKGALEYLAQGRSKGKVVIKM
>tr|A5WE58|A5WE58_PSYWF Alcohol dehydrogenase, zinc-binding domain protein OS=Psychrobacter sp. (strain PRwf-1) GN=PsycPRwf_0999 PE=4 SV=1
MKAAYINHYGKLDQIQFGDQPKPTIQSDEVLVKVHAVSINPLDLRMVEGEFKAVIPVQFP
FILGNDLAGVIVEVGTEVERFKVGDKVFAKTDEQGSFAEYTSLKEASVALKPKNISMTQA
ASLPLVTLTAWQALVEIAQLKRGQKVLIHAGSGGVGSVAIQLAKHLGAYVATTASAKNAD
WIKDLGADLVIDYKTSNFTDIVSDYDVVFDTQGGDILEQSLQVLKRGGIVVSIAGQPDKN
MAEAINANWLMSKIIPLLSLPIRIKAKKRGVRYHFLFMQPNGEQLSHIAELVDAENIIPV
LDQVYDFADFAKAIQHVDNGHSKGKVVVNLL
>tr|A8GGP2|A8GGP2_SERP5 Alcohol dehydrogenase zinc-binding domain protein OS=Serratia proteamaculans (strain 568) GN=Spro_3182 PE=4 SV=1
MNNKTMKAFTFKRYGKSPELGFDNVDYPSLKANEVLVKVYAVGLNPIDNMIPTGIFKPVL
HFKLPATLGSDLSGVVIAVGSRVTRFSPGDEIFASIFDTGTGSLAEFAVVPESAAAIKPA
NLDFVQAASLPMVSLTSWQALTERVRLRPGQKVFIPAGSGGIGTFAIQLAKQLGATVGTT
TSTGNIEWVRSLGADEVVDYKKEEFEKVLAGYDVVLGTTRGDMIEKSTQILKPGGSIVSL
VGPLDVKFARARGLNFFLTFIFRLMSRNIMRLSKKRGLTYTFLFVRPEGDQLSQIGKLVE
TEQIKPMIDKVFPFAQTKEALAYLAQGHAKGKVVIKMQD
>tr|A8M4M1|A8M4M1_SALAI Alcohol dehydrogenase GroES domain protein OS=Salinispora arenicola (strain CNS-205) GN=Sare_1036 PE=4 SV=1
MQAYVQTKYGDPSVMRLMDVPKPTPEHGEVLIRVRAAGLNPVDYHLRQGKMRMIARLKLP
RVAGSELAGVVEAVGPGVTNLAVGDRVFTRVDVMKLGAFAPYAVVAADLVAPMPQSLDFT
EAAGLPLAGLTALQALRDELNIEKGQRIFISGGAGGVGTLAIQLAAWMGAHVATTASPAG
ENLVRSLGAETVLNYQTTSFKDVLRDYDAVLDLRGGQDLADSFAIVRPGAKVVSVAGVPE
RNSATDLGAGPLVGALFNLLSGKVRRQAKAHGVTYRYLFMHPSGADLRILADLVDGGNLK
VVTDQVFPFEEIADAFAHLERGRAKGKIIVAMP
>tr|A9AWW1|A9AWW1_HERA2 Alcohol dehydrogenase zinc-binding domain protein OS=Herpetosiphon aurantiacus (strain ATCC 23779 / DSM 785) GN=Haur_0714 PE=4 SV=1
MMKAFFIERYGNKDRVRAGDLPIPELRDTDLLIQIHAAGVNPLDNKIRDGEFKAILPYRF
PLILGNDVAGVVVKVGAKVQRFKLGDEVYARPAADRIGTFAEFIAINEADVAIKPKKLSM
AEAASFPLVGLTAWQALIEQAQLKKGQKIFIQAGSGGVGTIAIQLAKHVGAIVATTTSKA
NFDFVKRLGADIVIDYKTEDFETILKDYDVVLNSQEGAIVEKSLRVLKPGGTLISISGPP
DPTFAQEIGAKWPIRMLLRFLSYRIRKKAKQRQVRYSFLFMRAHSEQLSELSSLIDAGII
HPVVDRSFAFEATKEALDYVETGRVKGKVVITMR
>tr|A9BX30|A9BX30_DELAS Alcohol dehydrogenase GroES domain protein OS=Delftia acidovorans (strain DSM 14801 / SPH-1) GN=Daci_4384 PE=4 SV=1
MKAFILESYGANRALQLAEVPEPQLRDDEVLVQVHAAGVNQLDSKIKDGQFKLILPYRLP
LILGHDVAGVVVKAGPRVRQFKPGDEVYARTDDFRIGTFAEFVPVKESSLAPKPKGLTME
EAASLPLVGLTAWQALVETAKLSKGQKVFIQAGSGGVGTCAVQLARHLGATVATTTSAAN
FELVRSLGADVVIDYRTQDFEDVLHDYDVVLNSQDGKTLGKSLRVLKGGAKLISISGPPD
PAFGRNIAAPAFVRLVMRLLSSGIRRRARGRGIDYSFLFMRANGGQLRDITRLIEAGAIR
PVVDKVFAFESTNEALAYSEAGHAKGKVVIKIR
>tr|B0SHE3|B0SHE3_LEPBA Zinc-binding alcohol dehydrogenase OS=Leptospira biflexa serovar Patoc (strain Patoc 1 / Ames) GN=LBF_1491 PE=4 SV=1
MKAFTINRYNKHQNLQLTEVSDPILNDHDVLVQIHAAGINLLDSKLKSGEFKLILPYQLP
LILGHDFAGIILKVGPKVQKFKIGEEVFGRVRDFRIGTFAEQIAVSEDDIAKKPKHLTME
EAASIPLVGLTSWQALVENANIQKGQKVFIQAGSGGVGTFAIQLAKVLGAEVATTTSHSN
FELVKRLGADTIIDYKTTDFESILKDYDVVIHSQDGKTLHKSLRILKPGGKLISISGPPD
INFAKEMKFPWFLQFVIRMLSLSANKKAKERNVQYSFLFMKANGSQLNQISNLINEGRIQ
PVIDKIYPFEALNDALAYVESGRAKGKVVVKML
>tr|B0SQJ3|B0SQJ3_LEPBP Putative zinc-containing alcohol dehydrogenase superfamily OS=Leptospira biflexa serovar Patoc (strain Patoc 1 / ATCC 23582 / Paris) GN=LEPBI_I1544 PE=4 SV=1
MKAFTINRYNKHQNLQLTEVSDPILNDHDVLVQIHAAGINLLDSKLKSGEFKLILPYQLP
LILGHDFAGIILKVGPKVQKFKIGEEVFGRVRDFRIGTFAEQIAVSEDDIAKKPKHLTME
EAASIPLVGLTSWQALVENANIQKGQKVFIQAGSGGVGTFAIQLAKVLGAEVATTTSHSN
FELVKRLGADTIIDYKTTDFESILKDYDVVIHSQDGKTLHKSLRILKPGGKLISISGPPD
INFAKEMKFPWFLQFVIRMLSLSANKKAKERNVQYSFLFMKANGSQLNQISNLINEGRIQ
PVIDKIYPFEALNDALAYVESGRAKGKVVVKML
>tr|B1J710|B1J710_PSEPW Alcohol dehydrogenase zinc-binding domain protein OS=Pseudomonas putida (strain W619) GN=PputW619_2019 PE=4 SV=1
MKAFLIDRYGKDVVGDITEVPEPRVDDFDVLVEVHAASVNVLDIKIRRGEFKLILPFKMP
LILGNDVAGTVKRVGGKVSRFRAGDEVFARVDQARMGGFAEFVAVSEAAVSLKPANLNME
EAASLPLVALTAWQALAEMANVQPGQKVLIQAGSGGVGSIAIQVAKHLGAFVATTTSTGN
VSWVKALGADVVIDYKTQRFESQLSDYDVVLSGLGGDVLEKSLHVLKPGGQLISISGPPT
PEFAEQLRLSWLFRQVVRLISRGIRKKSEHKGVNYKFLFMKESGAQLAELARLVEAGVIK
PVLDRAFALSSTADGLAYVAEGRAKGKVVVKVK
>tr|B1Y505|B1Y505_LEPCP Alcohol dehydrogenase zinc-binding domain protein OS=Leptothrix cholodnii (strain ATCC 51168 / LMG 8142 / SP-6) GN=Lcho_3647 PE=4 SV=1
MKALTFQRYGKSPDIGFADIPRPTLKPDELLVQVHAVGLNPIDNIIPKGTFKPVLHFKLP
ATLGSDLAGVVIEVGSRVTRFKPGDAVFASVFDLGTGTLAEFAVVPERVAALKPPNLDFV
QAASVPMVGLTSWQALKERAGLGSGKKVFIPAGSGGIGTFAIQLAKHLGAKVATTVSTGN
VELVRGLGADEIVDYRTQAFEQVLQGCDAVLGTVRGDAIEKSIGILKPGGRIVSLVGPLD
AAFARARGLNFILTFVFGLMSRKVRRLAGKREVDYSFLFVRPDGEQLKGIGDLLESGRIR
PVIDQVFPFEQAKEALDYLALGHARGKVVVTMR
>tr|B1YGI9|B1YGI9_EXIS2 Alcohol dehydrogenase zinc-binding domain protein OS=Exiguobacterium sibiricum (strain DSM 17290 / JCM 13490 / 255-15) GN=Exig_1536 PE=4 SV=1
MKAMTISKYGQVPLEQTEQPRPDVRPHDVLVEIHAASINPVDFKIRDGDVKLLIPYQFPL
ILGNDFAGIIVEVGHAVKQFQVGDAVYGRAEKNRIGTFAEYIAIDEQMLALKPASLSFEE
AASIPLVGLTSYQALHDVLQATPGQKILIQAGAGGVGTFAIQLAKAMGLYVATTASSAGH
DLVASLGADEIIDYRTEAFDEVLHDYDGVYDTIGGETLRRSFKIVRPGGHIVSISGLPNG
RFGKSYRSGFLKTNLFRLLTLRETWLERKHRVTYTFLFMRPSGRQLEHITEWIETGQIKP
VIDRIYPFEEAQAALEYSESGRAKGKVVLQMK
>tr|B1Z1B0|B1Z1B0_BURA4 Alcohol dehydrogenase GroES domain protein OS=Burkholderia ambifaria (strain MC40-6) GN=BamMC406_5268 PE=4 SV=1
MKALTFKRYGKSPEVGFAEVPRPTLEPDELLVEVHAAGVNPIDNVIPTGMFKPVLKFQLP
ATMGSDLAGIVIDVGSRVTRFKKGDAIFASLFDLGRGSIAEYAVVPESAAAPKPVNLDFV
QAASVPMVGLTSWQALKERANLQPGQKVFIPAGSGGIGTFAIQLAKYFGAKVGTNTSTGN
IPLVTSLGADEVIDYKKQAFEKVLRDYDVVLGTIRGDAVEKSVGILKPGGKIVSLIGPLD
VAFARARGLNFVLKFVFSLMSRKIMRLAKKRGVTYSFLFVRPDGAQLAEIGQLLESERIH
PVIDKVFPFEQAKDALEYLAQGRAKGKVVVRVK
>tr|B2T4E7|B2T4E7_BURPP Alcohol dehydrogenase zinc-binding domain protein OS=Burkholderia phytofirmans (strain DSM 17436 / PsJN) GN=Bphyt_2051 PE=4 SV=1
MRAFILERYGRKDGVRIGEMPEPELRDDDVLIQVHAAGVNLLDSKIRDGEFKLVLPYRLP
LVLGSDVAGVVVRVGPRVRRFKAGDEVYARPDKDRIGAFADLIAVNEADLSIKPKTLTME
EAASIPLVGLTAWQALIEKAHLAKGQRVLIHAGSGGVGTFAIQLAKHVGAFVATTTSTAN
VDWVKRLGADVVIDYTKDDFENILSDYDVVINSLDAKTLNKSLRVLKPGGQLISISGPPD
PDFAKELGLSLFLRLVMRLLSYRIRKEAKSRKVSYSFLFMRASGDQLRQITSLIDSGVIR
PVVDRVFPFESTREAMAYVDTGRAKGKVVVTMR
>tr|B3Q090|B3Q090_RHIE6 Probable zinc-binding oxidoreductase protein OS=Rhizobium etli (strain CIAT 652) GN=RHECIAT_CH0000529 PE=4 SV=1
MKAFVVDKYKKKGALRLASLPEPELQDNDVLVRIKATAVNQLDSKVRDGEFKLILPYRPP
FVLGHDLAGTVVKVGSRVRRFKVGDEVYARPRDHRVGTFAEFIAIDEADAALKPSNLSMS
EAASVPLVGLTAWQALVEVGKIKPGQKVFIQAGSGGVGTFAIQLAKHLGAAVATTTSAEN
AELARSLGADVVIDYKTQDFEKILSGYDLVLNSQDPKTLEKSLGVLKPGGRLISISGPPD
PAFARELGLNLFLKLVLWLLSRGVRRKAKRLGVAYSFLFMRAEGRQLGEIARLIEQGLIR
PVVDKVFPFEKTEDALAYVETGRAKGKVVIAVAN
>tr|B3WBH1|B3WBH1_LACCB Quinone oxidoreductase OS=Lactobacillus casei (strain BL23) GN=qor PE=4 SV=1
MTKTMQAALITHYKQAVPEIQNVPLPTVRPNDVLVRIVAASINPIDLKTKDGKLRLLLKY
QMPLILGSDFSGIVTKVGTNVTRFKVGDAVFGRPQKDRIGTFADFLAIDQHDIALKPSRL
TFEEAAALPLVSLTSYQALHDLMHLTPGQKVLIQAGAGGVGTVAIQIAKALGAEVATTTS
SQNIAFVKSLGADHVIDYHRVPFQDVLSDYDGVFDTLGGTSLANAFQIVKPGGMIVSVSG
IPDEKFSDAYNVPIWKKVAFRLANHRISKLARKTGVSYRFLFMHPSGSELKKISEFVGSD
KLRPIIDRIFPFAELPKAFAYSQAGHAKGKIILKLVDNPSSLLQV
>tr|B4SJF7|B4SJF7_STRM5 Alcohol dehydrogenase zinc-binding domain protein OS=Stenotrophomonas maltophilia (strain R551-3) GN=Smal_2008 PE=4 SV=1
MKAFLIDRYGRKEMGRIGDVPQPALRDDDVLIRVHAASVNALDAKIRTGEFKAILPYQLP
LILGNDLAGTVERVGAAVRQFKPGDEVYARPDDDRIGTFAEFIAVKAASLALKPANLSMV
EAASLPLVALTAWQALVETGQLKAGQKVFIQAGSGGVGTVAIQLAKHLGAFVATTTSTAN
VAWVKALGADVVIDYTQQDFATELRDYDLVLNSLGKEELTRSLPILKPGGHLLSISGPPT
PAFAAQRRLAWPLQQVMRLLSHGVRRKARQKRVTYTFVFMRADGQQLTTITSLVESGAIR
PVIDRVFPFSQTQNALDHVESGRAKGKVVVALR
>tr|B5ZNQ4|B5ZNQ4_RHILW Alcohol dehydrogenase zinc-binding domain protein OS=Rhizobium leguminosarum bv. trifolii (strain WSM2304) GN=Rleg2_0112 PE=4 SV=1
MKAFVVDKYKKKGALRLASLPEPELQDNDVLVRVQATAVNLLDSKLRDGEFKLILPYRPP
FVLGHDVAGTVVRAGPRVRRLKVGDEVYARPRDHRVGTFAEFIAIDEADLALKPNNLSMA
EAASIPLVGLTAWQALVEVGKVKPGQKVFIQAGSGGVGTFAIQLAKHLGAMVATTTSAGN
AELAKSLGADVIVDYKSQDFEKVLSGYDLVLNSQDPKTLEKSLAVLKPGGRLISISGPPD
PAFARELGLNLFLKLVLRLLSRGVRKKAKRLGIGYSFLFMRAEGRQLNEITRLIEQGAIR
PVVDKVFPFEKTGDALAYVETGRAKGKVVITVAD
>tr|Q033X1|Q033X1_LACC3 NADPH:quinone reductase related Zn-dependent oxidoreductase OS=Lactobacillus casei (strain ATCC 334) GN=LSEI_2787 PE=4 SV=1
MTKTMQAALITHYKQAMPEIQNVPLPTVRPNDVLVRIVAASINPIDLKTKDGKLRLLLKY
QMPLILGSDFSGIVTKVGTNVTRFKVGDAVFGRPQKDRIGTFADFLAIDQHDIALKPSRL
TFEEAAALPLVSLTSYQALHDLMHLTPGQKVLIQAGAGGVGTVAIQIAKAFGAEVATTTS
SQNIAFVKSLGADHVIDYHRVPFQNVLSDYDGVFDTLGGTSLANAFQIVKPGGTIVSVSG
IPDEQFSDAYNVPFWKKTAFRLANHRISKLARKTGVTYRFLFMHPSGSELEKIGELVEND
KLRPIVDRVLPFAQLPEAFAYSQAGHAKGKIILKLVDNPNSLLQV
>tr|Q03PA0|Q03PA0_LACBA NADPH:quinone reductase related Zn-dependent oxidoreductase OS=Lactobacillus brevis (strain ATCC 367 / JCM 1170) GN=LVIS_1912 PE=4 SV=1
MTDKMRAAVIDHYHQVDPEIRLVPQPVIHPHDVLVKIRAASVNPIDTKTMAGDLRLLLRY
RMPLVLGSDFAGDVIAVGRQVTAFQVGDAVYGRPQKDRIGTFADYLAVDTGDIALMPTNL
SYEQAAALPLVGLTSYQALHDLMALRPGKKVLIQAGSGGVGTVAIQLAKQLGAYVATTTS
AANTAFVQSLGADEVIDYHRTDFATVLKDYDAVFDMLGGNTLERAFRVVKPGGIIVSVSG
RPNGRFAQTYGLPLWKRGVLRLATRRLTQLEKVSGVSYRFLFMQPSGQQLAELTTLVEQN
KLVPVIDRIYPLTEIAAALTYSRLGKAHGKIIVTMTE
>tr|Q0B6E3|Q0B6E3_BURCM Alcohol dehydrogenase GroES domain protein OS=Burkholderia ambifaria (strain ATCC BAA-244 / AMMD) GN=Bamb_4730 PE=4 SV=1
MKFLANTTQHRSKRNMKALTFKRYGKSPEIGFAEVPRPTLEPDELLVEVHAAGVNPIDNM
IPTGMFKPVVKFQLPATMGSDLAGIVIDVGGRVTRFKKGDAIFASLFDLGRGSIAEFAVV
PESAAAPIPVNLDFVQAASVPMVGLTSWQALKERANLQAGQKVFIPAGSGGIGTFAIQLA
KYFAAKVGTNTSTGNIPLVTSLGADEVIDYKKQAFEKVLHDYDVALGTIRGDAVEKSVGI
LKPGGKIVSLIGPLDAAFARARGLNFILQFVFGLMSRKIMRLAKKRGVTYSFLFVRPDGA
QLAEIGKLLESERIHPVIDKVFPFEQAKDALEYLAQGRAKGKVVVRIK
>tr|Q12HC4|Q12HC4_POLSJ Alcohol dehydrogenase, zinc-binding OS=Polaromonas sp. (strain JS666 / ATCC BAA-500) GN=Bpro_0102 PE=4 SV=1
MKAFILERYGKKRALRLADMPTPELRDDEVLVQVHAAGVNLLDSKIRDGEFKLILPYRLP
LILGHDVAGVIVKVGPQVRQFKLGDEVYARPDDFRIGTFAEFVPVKEASLALKPKGLTME
EAASIPLVALTAWQALVEKANLKKGQKVFIQAGSGGVGTFAIQLAKHLGATVATTTSTTN
VALVKSLGADVVIDYKTQDFEDVLRDYDVVLNSQDGKTLEKSLRVLKGGGKLISISGPPD
PEFGKESGAPGFVKLVMRLLSSGIRRKARSRGVSFSFLFMKANGSQLREVTRLFDAGVIR
PVMDRVFPFESTNEAMAYVEAGRAKGKVVVKIK
>tr|Q1IHR6|Q1IHR6_ACIBL Alcohol dehydrogenase, zinc-binding OS=Acidobacteria bacterium (strain Ellin345) GN=Acid345_4584 PE=4 SV=1
MKAFVVDRYGKKESGRIGEMPNPKLQDDDVLVQVHAAGVNLLDSKIKNGEFKLVLPYRLP
LILGHDVAGVVVEVGPRVQRFKPRDEVYSRPDDLRIGAFAELIAIKEDSLAIKPKALTME
EAASIPLVGLTAWQALVDKANLTKGQKVFIQAGSGGVGTFAIQLAKHLGATVATTTSAAN
FDLVKQLGADIAIDYRKDDFEKILRDYDVVLNSQDKPTLEKSLRVLRPGGKLISISGPPD
PEFAKESGSNWIVRSVMRVLSYGIRKQAKRQRVSYSFLFMRANGDQLREISALVDSGIIR
PVVDRVFPFESTGEALAYVEKGRVKGKVVVSLR
>tr|Q1M5M8|Q1M5M8_RHIL3 Putative zinc-binding oxidoreductase OS=Rhizobium leguminosarum bv. viciae (strain 3841) GN=pRL110508 PE=4 SV=1
MKAFLIDRYKKGGALRLGQSPEPQLRENDVMVEIHAASVNPLDAKIRDGEFKLILPYRLP
LVLGNDVAGVVVRVGANVRQFKPGDAVYARPGKDRIGTFAEYIAIDAAEVALKPAKLSME
EAASIPLVALTAWQALVERAKLQKGQRVLIHAGSGGVGTVAIQLAKHLGAHVAATVSTAN
IDLVKSLGADVVVDYKKDDFEKVLKGYDVVLNSLGKETLEKSLAVLKPGGKLISISGPPD
PDFARENGFGWLLQQVIRFLSFGIRRKSKRRGIGYSFLFMTANGAQLGKITSLIEAGAIR
PVIDRAFPFDKTNEALDYVETGRAKGKVVIAVK
>tr|Q222J4|Q222J4_RHOFD Alcohol dehydrogenase, zinc-binding OS=Rhodoferax ferrireducens (strain DSM 15236 / ATCC BAA-621 / T118) GN=Rfer_0304 PE=4 SV=1
MKAFTIDRYGKKSALRLADVPTPELRDDEILVQVHAAGVNLVDAKVRNGEFKLIVPYRLP
LILGHDVAGEVVKVGRRVRQFKPGDAVYARPDDLRIGTFAEFVPVKEASLALKPKGLTME
EAASIPLVALTAWQALVEKAKLKKGQKVFIQAGSGGVGTFAIQLAKHLGATVATTTSSGN
VALVKSLGADVVIDYKTQDFEDVLRDYDVVLNSQDNKTLVKSLSVLKPGGKLISISGPPD
PAFGKEIKAPGFVRLVMRLLSAGVRRKAKRLGVDFSFLFMKANGSQLREITRLLDAGVIR
PVVDRVFPFAETNAALAYVEAGRAKGKVVVKVK
>tr|Q2KD05|Q2KD05_RHIEC Probable zinc-binding oxidoreductase protein OS=Rhizobium etli (strain CFN 42 / ATCC 51251) GN=RHE_CH00460 PE=4 SV=1
MKAFVVDKYKKKGALRLASLPEPGLRDSDVLVRIQATAVNQLDSKVRDGEFKLILPYRPP
FVLGHDLAGTVVKVGSGVRRFKAGDEVYARPRDHRVGTFAEFIAIDEADAALKPGNLSMS
EAASVPLVGLTAWQALVEVGKIKPGQKVFIQAGSGGVGTFAIQLAKHLGATVATTTTSAE
NAELARSLGADVVIDYKTQNFEKILSGYDLVLNSQDPKTLEKSLGVLKPGGRLISISGPP
DPAFARELGLNLFLKLVLWLLSRGVRKKAKRLGVAYSFLFMRAEGRQLGEIARLIEQGVI
RPVVDKVFPFERTGDALAYVETGRAKGKVVIAVAN
>tr|Q3KDD8|Q3KDD8_PSEPF Zinc-containing alcohol dehydrogenase superfamily OS=Pseudomonas fluorescens (strain PfO-1) GN=Pf01_2476 PE=4 SV=1
MKAFLIDGYGKNPGRIGEAPAPAVGAHDVLIEVHASSVNVLDSKISKGEFKLILPYAFPL
ILGNDLAGVVVEVGPQVTRFKPGDEVYARPPEARIGTFAQLIAVNENAVALKPANTDMAQ
AASLPLVALTAWQVLVETARLQKGQKVLIHAGSGGVGTVAIQLAKHLGAFVATTTSTANV
EWVKALGADLVIDYTQQDFASVLHDYDVVLNSLGADVLEKSLKVLKPGGQLISISGPPTV
QFAREHGLSWPLQQVMRLLSLGIRRKARKQDVSYAFVFMRANGAQLQHITALVEDGIIKP
VVDRSFLFESTAEALKYVERGRAKGKVVVALK
>tr|Q48G46|Q48G46_PSE14 Oxidoreductase, zinc-binding dehydrogenase family OS=Pseudomonas syringae pv. phaseolicola (strain 1448A / Race 6) GN=PSPPH_3483 PE=4 SV=1
MKTLTFESYGKSPEIAITHVPLPTIKPDELLVEVHAAGLNPIDNMITTGTFKAVLKYELP
AIMGSDLSGVVIAVGKAVTRFKAGDAIFASIFDLGKGSIAEFAAVPERAAALKPANLDFV
QAASIPMVGLTSWQALKERANLQPGQKVFIPAGAGGIGTFAIQLAKHLGANVATTTSTGN
VELVRSLGAHEVVDYKKQAFEQVLRDYDLVLGTTRGDTIKKAVGILKSGGLIVSLVGPLD
KAFAKARRMNAFFTFLFGLMSHSIRRRAKKHHVTYSFLFVRPQGAQLEKIAVLLESGQIK
PVIDRVFALEQAKEGLEYLARGRAKGKVVVKIR
>tr|Q4KCX4|Q4KCX4_PSEF5 Oxidoreductase, zinc-binding OS=Pseudomonas fluorescens (strain Pf-5 / ATCC BAA-477) GN=PFL_2803 PE=4 SV=1
MKAFLIDRYGKNSGRMGEAPTPTLGAHDVLIEVHASSVNVLDSKIRNGEFKLILPYALPL
VLGNDLAGVVVEVGPQVQRFKPGDEVYARPPETRIGTFAQWIAVNENAIALKPANTTMTE
AASIPLVALTAWQVLVETAQLKKGQKVLIHAGAGGVGTLAIQLAKHLGAFVATTTSTANV
EWVKALGADQVIDYKQQNFESLLHGYDLVLNSLGSDVLEKSLKVLKPGGQLISISGPPTV
QFAQEQGLAWPLQQVMRLLSFGIRRKARQRDVRYAFVFMRADGAQLQQITALIEAGIIKP
VVDRSFSFESTAEALQYVEQGRTKGKVVVRIK
>tr|Q4ZQK0|Q4ZQK0_PSEU2 Zinc-containing alcohol dehydrogenase superfamily OS=Pseudomonas syringae pv. syringae (strain B728a) GN=Psyr_3540 PE=4 SV=1
MKALTFENYGKSPEIAITHVPIPAIKPDELLVEVHAAGLNPIDNMITTGAFKTVVKLQLP
AIMGSDLAGVVIQVGSAVTRFKAGDAVFASLFELGGGAIAEFAAVPEHAAARKPANLDFV
QAASIPMVGLTSWQAFKERASLQSGQKVFIPAGAGGIGTFAIQLAKHLGAEVATTTSTGN
MALVRSLGADEVVNYQEQAFEQLLHDVDLVLGTTRGDDLARAVGILKPGGRIVSLVGPLD
ASFAKARRMNAFFTFVFGLMSRRITRLARKKNVSYSFLFVRADGAQLGEIARLLERGQIT
PVIDRVFAFEQAREGLEYPGQGRAKGKVVVKIK
>tr|Q637W0|Q637W0_BACCZ Alcohol dehydrogenase, zinc-containing OS=Bacillus cereus (strain ZK / E33L) GN=BCE33L3221 PE=4 SV=1
MKAMIIDKYGKVPMRMAEVPIPEINEHEVLAEIYAASINPIDFKIRDGKVKMLLKYEMPL
ILGNDFAGVIIKVGSKVTRFKVGDEIYARPRKNKIGTFAEYIAIHEDDIALKPKNLSFEE
AASIPLVGLTSYQALHDIMQLQKDQKILIHAGSGGVGTFAIQLAKIMGATVTTTASEAGS
DLVKSLGADQIINYKTEKFEEILKDYDAVFDTIGGTTLEKSFDIIKSGGSIVSVSGMPNA
RFGKEFGSGFFKTFLFSLASKKLTALEKKHNAQYSFLFMKPSGDQLRIIANYIEAGKIKP
VIDRVFPFEDAQKAMEYSEAGRAKGKIIVKMK
>tr|Q6D5Y4|Q6D5Y4_ERWCT Probable zinc-binding dehydrogenase OS=Erwinia carotovora subsp. atroseptica GN=ECA1904 PE=4 SV=1
MKAFFINRYKDTGQIGQLPDPEVGHNDVLVQVHAASINLLDAKIRKGEFKLILPYRFPLV
LGNDLAGVVVRVGRNVRQFKAGDEVYARPPEDRIGSFAELIAVKEEALALKPTNLDMEQA
ASIPLVALTAWQVLVETAQLKKGQRVLIHAGSGGVGTIAIQLAKHLGAFVATTTSTRNVE
WVKSLGADVVIDYKTQAFESVLKDYDVVLNSLGNDVLEKSLQVLKPGGRLISISGPPTPA
FAKQQGLSWFLKQVLRLLSRRIRQKADKRGVRYNFVFMRADGDQLRDITALIESGVIKPV
IDRAFPLEATAEALAYAEQGRSKGKVTISIR
>tr|Q6HFT1|Q6HFT1_BACHK Alcohol dehydrogenase, zinc-containing OS=Bacillus thuringiensis subsp. konkukian GN=BT9727_3273 PE=4 SV=1
MKAMIIDKYGKVPMRMAEVPIPEINEHEVLAEIHAASINPIDFKIRDGKVKMLLKYEMPL
ILGNDFSGVITKVGSKVTRFKVGDEIYARPRKNKIGTFAEYIAIHEDDIALKPKNLSFEE
AASIPLVGLTSYQALHDIMHLQKGQKILIHAGSGGVGTFAIQLAKIMGATVTTTASEAGS
DLVKSLGADQIINYKTEKFEEILKDYDAVFDTIGGTTLEKSFDIIKSGGNIVSVSGIPNA
RFGKEFGSGFFKTFLFSLASKKLTALEKKHNAQYSFLFMKPSGDQLRIIANYIEAGKIKP
VIDRVFPFEDAQKAMEYSEAGRAKGKIIVKIK
>tr|Q733Y6|Q733Y6_BACC1 Alcohol dehydrogenase, zinc-containing OS=Bacillus cereus (strain ATCC 10987) GN=BCE_3521 PE=4 SV=1
MKAMIIDKYGKVPMHMTEVPTPEINEYEVLAEIHAASINPIDFKIRDGKVKMLLKYEMPL
ILGNDFSGVITKVGSKVTRFKVGDEIYARPRKNKIGTFAEYIAIHEDDIALKPKNLSFEE
AASIPLVGLTSYQALHDIMHLQKGQKILIHAGSGGVGTFAIQLAKIMGATVTTTASEAGT
NLVKSLGADEIINYKTEKFEEILTNYDAVFDTIGGTTLEKSFNIIKSGGNIVSVSGTPNA
RFGKEFGSGFFKTLLFSLASKKLTALEKKHNAQYSFLFMKPSGDQLRTIANYIEAGKIKP
VIDRVFSFEDAQKAMEYSEAGRAKGKIIVKIK
>tr|Q7D323|Q7D323_AGRT5 Zinc-binding oxidoreductase OS=Agrobacterium tumefaciens (strain C58 / ATCC 33970) GN=AGR_pAT_656 PE=4 SV=2
MKAFVVDKYKKKGPLRLADMPNPVIGANDVLVRIHATAINLLDSKVRDGEFKLFLPYRPP
FILGHDLAGTVIRVGANVRQFKTGDEVFARPRDHRVGTFAEMIAVDAADLALKPTSLSME
QAASIPLVGLTAWQALIEVGKVKSGQKVFIQAGSGGVGTFAIQLAKHLGATVATTTSAAN
AELVKSLGADVVIDYKTQDFEQVLSGYDLVLNSQDAKTLEKSLNVLRPGGKLISISGPPD
VAFARSLKLNPLLRFVVRMLSRGVLKKASRRGVDYSFLFMRAEGQQLHEIAELIDAGTIR
PVVDKVFQFAQTPDALAYVETGRARGKVVVTYAS
>tr|Q81AR0|Q81AR0_BACCR Quinone oxidoreductase OS=Bacillus cereus (strain ATCC 14579 / DSM 31) GN=BC_3498 PE=4 SV=1
MIIDRYGKVPMRMAEVPTPEINEYEVLAEIHAASINPIDFKIRDGKVKMLLKYEMPLILG
NDFAGVITKVGSKVTRFKVGDEIYARPRKNKIGTFAEYIAIHEDDIALKPKNLSFEEAAS
IPLVGLTSYQALHDIMQLQKGQKILIHAGSGGVGTFAIQLAKIMGAIVTTTASEAGANLV
TSLGADEIINYKTEKFEDILKNYDAVFDTIGGATLEKSFNIIKRGGNIVSVSGMPNARFG
KEFGSGFFKTLLFSLASKKLTALEKKHNAQYSFLFMKPSGDQLRTIANYIEAGEIKPVID
RVFPFEDAQKAMEYSEAGRAKGKIIVKIK
>tr|Q81YI1|Q81YI1_BACAN Alcohol dehydrogenase, zinc-containing OS=Bacillus anthracis GN=BAS3306 PE=4 SV=1
MKAMIIDKYGKVPMRMAEVPIPEINEHEVLAEIHAASINPIDFKIRDGKVKMLLKYEMPL
ILGNDFAGVIIKVGSKVTRFKIGDEIYARPRKNKIGTFAEYIAIHEDDIALKPKNLSFEE
AASIPLVGLTSYQALHDIMQLQKDQKILIHAGSGGVGTFAIQLAKIMGATVTTTASEAGP
DLVKSLGADQIINYKTEKFEEILKDYDAVFDTIGGTTLEKSFDIIKSGGNIVSVSGIPNA
RFSKEFGSGFFKTFLFSLASKKLTALEKKHNAQYSFLFMKPSGDQLRTIANYIEAGKIKP
VIDRVFPFEDAQKAMEYSEAGRAKGKIIVKMK
>tr|Q82LF5|Q82LF5_STRAW Putative dehydrogenase OS=Streptomyces avermitilis GN=SAV2055 PE=4 SV=1
MKTFMIERYGDKAGVRAGEMPDPQVGADDILVQIHAASVNPLDLRLRDGDFKAFLPYRLP
LILGNDLAGVVVQVGSAVTRFAVGDEVYARPDKDRIGTFAELIAVHQDDVAAKPATLTME
EAASLPLVALTSWQALVERARVMPGQKVLIHAGSGGVGTIAVQLAKQLGAHVATTASTAK
ADLMKELGADVVVDYKKQAFETVLHGYDVVLDTLGGETLEKSLQVLKPGGKVISIAGPPD
PAFARELGAKPILRLAMSALSFRTRRRAKRRNVTYSFLFMKASGDQLRELTPLIDTGKIR
PVVDRVFPFAETRQAMEYVEKGRAKAGKVVVAMT
>tr|Q82NU0|Q82NU0_STRAW Putative dehydrogenase OS=Streptomyces avermitilis GN=SAV1201 PE=4 SV=1
MRAFVVTKYKEPLQEADVPEPTVGEHDVLVRVEAAGLNPLDEKIRAGEFKQILPYKLPLI
LGNDVAGTVISVGTAVRGFKPGDEVYARPHQDRIGTFAERIAIAEDDLALKPASISMEEA
GSLPLAALTAWQALVERGKVRPGQKVLIHAGAGGVGSIAIQLAAHLGASVATTASGSNAD
FVRALGADTVIDYRSQDFEQLLTGYDLVLDSLGGENLEKSLRVLKPGGKAIGIAGPPDPA
FAREAGLNPLLRLAVAGMSGKIRRQAKKLGVTYEFLFMRASGDQLRQITTLIDQGVVRPV
VGKVVGFDQTPQALQSLSQGGIRGKAVIGSS
>tr|Q839Q1|Q839Q1_ENTFA Oxidoreductase, zinc-binding OS=Enterococcus faecalis GN=EF_0111 PE=4 SV=1
MKAALIHKYGQKELAIEEVPLPTIHDNDVLVKIIAASINPIDLKTKDGKVKMLLDYQMPL
ILGSDFAGIVVSVGKNVQNFRLGDAVYGRVPKNRVGTFAEYIAVDQAAVAMKPKNLTFEE
AAAIPLVGLTSYQALHDIMNVQPGQKVLIQAGSGGIGTIAIQLAKLAGAYVATTTSSKNK
EWVQALGADEVIDYRTQNFEEVLSDYDYVFDTMGGTILEKAFSVVKPQGKVVTLSGIPNE
RFAKEYGLPLWKQWAFKIATRKIHRLEQATDVSYHFLFMRPDGEQLALLTEFIEQGKLQP
IIDRVVPFSQIQEAVDYSLTGRAQGKIVVKIAELINMDG
>tr|Q885H1|Q885H1_PSESM Oxidoreductase, zinc-binding OS=Pseudomonas syringae pv. tomato GN=PSPTO1862 PE=4 SV=1
MKALTFESYGKSPEIAIAHVPRPTIKPDELLVEVHAAGLNPIDNMITTGTFKPVLKYELP
AIMGSDLAGVVLEVGSAVTRFKAGDAIFASLFDLGRGSIAELVAVPERTAALKPTNLDFV
QAASIPMVGLTSWQALKERANLQPGQKVFIPAGSGGIGTFAIQLAKHLGGKVATTTSSGN
AKLVGSLGADEVVDYKEQAFEQVLRGYDVVLGTTRGDTIKKAVGILKPGGKIVSLVGPLD
KAFAQARGMNVFFAFLFGLMSRSIIRRARKNDVAYSFLFVRPDGAQLGKIAELLESGQIK
PVIDRVFAFEQAREGLEYLGRGRAKGKVVVKIK
>tr|Q88IL1|Q88IL1_PSEPK Alcohol dehydrogenase, zinc-containing OS=Pseudomonas putida (strain KT2440) GN=PP2988 PE=4 SV=1
MMNSRIMQALTFKRYGKSPDIGLADVPRPTPKADELLVQVHAAGLNPIDNMIPTGMFKPV
LHFQLPATLGSDLAGIVTEVGSNVTRFKPGDAVFASLFDLGTGAIAEFAVVPESAAALKP
ANLSFEQAASIPMVGLTSWQALKERLKLQAGQKVFIPAGSGGIGTFAIQLAKHLGAKVGT
TTSTGNVDLVRALGADEVVDYKTQDFETVLRDYDAVLGTVRGDAIEKSLSILRPGSQIVS
LVGPLDAAFARAKRLNLLLTFVFGLMSRKIMRLAKRRNVQYSFLFVQPDGAQLAEIGKLL
DAQQIQPVIDRVFPFEDAKGALEYLAQGRSKGKVVIKM
>tr|Q890E1|Q890E1_LACPL Oxidoreductase OS=Lactobacillus plantarum GN=lp_0082 PE=4 SV=1
MKAAIITKYKQITPMVTEVPVPTIAPTDVLVKIVAASVNPIDLKTKDGDLRLLLQYTMPL
IMGSDFAGVITAVGDQVPDFKVGDAVYGRAPKDRIGTFAEFIAIDHQAIALKPANLNFEE
AAAIPLVGLTSYQALHDIMNIQPGQKVFIPGGSGGIGIIAIQLAKYFGAYVATTTSAKHF
DLVQSLGADKIIDYHQQDFTDVLSHYDAVLDTRGGQSLEAAFQIIKPGGQIVSIAGLPNA
RFGKDYGLPIWKQWLLGLATRKLSRLEQQAQATYSFLFMQPSGQQLVRLRQLIEQGVIKP
VVDRIIPLTDINAALEYSHSGHTTGKIIISIQPN
>tr|Q98J41|Q98J41_RHILO Probable zinc-binding oxidoreductase OS=Rhizobium loti GN=mll2116 PE=4 SV=1
MMKAFVVDKYQKKGALRLAEMPEPELRDNDVLVEIHAAGVNLLDSKLRDGEFKPILPYRP
PFILGHDVAGIVVRAGSKARKFKLGDEVYARSRDGRIGTFAQSIAMDEADVALKPKNLSM
EEAASIPLVGLTAWQVLVETAGLKKGQKVFIQAGSGGVGTFAIQLAKHLGATVATTASAA
NADLVKGLGADIVIDYKKDDFEKILQGYDVVLNSQDAKTLEKSLHVLKPGGKLISISGPP
DPDFAGKQKLNMVLKLVLRLLSRGIRSKARRAGVGYSFLFMWAQGDQLGEITSRIESGFI
RPVIDRIFPFEKTNEALAYVEAGRAKGKVVVKVR
