# Supplementary material for: Subdivision of the MDR superfamily of medium-chain dehydrogenases/reductases through iterative hidden Markov model refinement
Source: BMC Bioinformatics. 2010 Oct 27;11:534. doi: 10.1186/1471-2105-11-534 (PMC2976758; doi:10.1186/1471-2105-11-534)
Supplement: Additional file 4 — MDR family alignment figures. Illustrations showing the mafft MSAs from Additional file 3: mdr-sequences. Red sequence identifiers denote sequences from UniProtKB/TrEMBL, while blue correspond to sequences from Swiss-Prot. The position cscores are shown in a bar plot under the MSA. Positions that contain gaps in over 90% of the sequences have been removed from the alignment in order to increase readability. [file 1471-2105-11-534-S4.ZIP › mdr/MDR046.fasta]

>sp|P38105|RSPB_ECOLI Starvation-sensing protein rspB OS=Escherichia coli (strain K12) GN=rspB PE=3 SV=1
MKSILIEKPNQLAIVEREIPTPSAGEVRVKVKLAGICGSDSHIYRGHNPFAKYPRVIGHE
FFGVIDAVGEGVESARVGERVAVDPVVSCGHCYPCSIGKPNVCTTLAVLGVHADGGFSEY
AVVPAKNAWKIPEAVADQYAVMIEPFTIAANVTGHGQPTENDTVLVYGAGPIGLTIVQVL
KGVYNVKNVIVADRIDERLEKAKESGADWAINNSQTPLGEIFTEKGIKPTLIIDAACHPS
ILKEAVTLASPAARIVLMGFSSEPSEVIQQGITGKELSIFSSRLNANKFPIVIDWLSKGL
IKPEKLITHTFDFQHVADAISLFEQDQKHCCKVLLTFSE
>tr|A4LP86|A4LP86_BURPS Oxidoreductase, zinc-binding dehydrogenase family OS=Burkholderia pseudomallei 305 GN=BURPS305_2063 PE=3 SV=1
MLSVVVDQPHSMGVREMPTPEPAAGEVRVRVRYAGICGSDLHIFHGKNPFVSYPRVIGHE
FVGRIESVGAGVDASRIGEIVAVDPVISCGRCHACAIGRRNVCRSLTVLGVHRDGGFSEY
ACVPAANAHRIAPEIADTCAAIVEPFAVAANATARTGVLPSDVALIYGAGTVGLTLLQVL
KHVYGIRAFIADRLDERLALARKCGAAADEVIHAATETVPDALERRGVDGGPTLIFDAVC
HPSILEEAVRLAAPAARIGVLGFSSEPSSIVQAELTKKELTLCASRLNCAMFPQVIEWIA
DGRVHPEHIVTHTLDFRDVARAFELAERNPRESCKILLDFAAH
>tr|A5JDA2|A5JDA2_BURMA Starvation-sensing oxidoreductase RspB OS=Burkholderia mallei FMH GN=rspB PE=3 SV=1
MLSVVVDQPHSMGVREMPTPEPAAGEVRVRVRYAGICGSDLHIFHGKNPFVSYPRVIGHE
FVGRIESVGAGVDASRIGEIVAVDPVISCGRCHACAIGRRNVCRSLTVLGVHRDGGFSEY
ACVPAANAHRIAPEIADTCAAIVEPFAVAANATARTGVLPSDVALIYGAGTVGLTLLQVL
KHVYGIRAFIADRLDERLALARKCGAAADEVIHAATETVPDALERRGVDGGPTLIFDAVC
HPSILEEAVRLAAPAARIGVLGFSSEPSSIVQAELTKKELTLCASRLNCAMFPQVIEWIA
DGRVHPEHIVTHTLDFRDVARAFELAERNPRESCKILLDFAAH
>tr|A5TCS7|A5TCS7_BURMA Starvation-sensing oxidoreductase RspB OS=Burkholderia mallei 2002721280 GN=rspB PE=3 SV=1
MLSVVVDQPHSMGVREMPTPEPAAGEVRVRVRYAGICGSDLHIFHGKNPFVSYPRVIGHE
FVGRIESVGAGVDASRIGEIVAVDPVISCGRCHACAIGRRNVCRSLTVLGVHRDGGFSEY
ACVPAANAHRIAPEIADTCAAIVEPFAVAANATARTGVLPSDVALIYGAGTVGLTLLQVL
KHVYGIRAFIADRLDERLALARKCGAAADEVIHAATETVPDALERRGVDGGPTLIFDAVC
HPSILEEAVRLAAPAARIGVLGFSSEPSSIVQAELTKKELTLCASRLNCAMFPQVIEWIA
DGRVHPEHIVTHTLDFRDVARAFELAERNPRESCKILLDFAAH
>tr|A5XY82|A5XY82_BURMA Starvation-sensing oxidoreductase RspB OS=Burkholderia mallei JHU GN=rspB PE=3 SV=1
MLSVVVDQPHSMGVREMPTPEPAAGEVRVRVRYAGICGSDLHIFHGKNPFVSYPRVIGHE
FVGRIESVGAGVDASRIGEIVAVDPVISCGRCHACAIGRRNVCRSLTVLGVHRDGGFSEY
ACVPAANAHRIAPEIADTCAAIVEPFAVAANATARTGVLPSDVALIYGAGTVGLTLLQVL
KHVYGIRAFIADRLDERLALARKCGAAADEVIHAATETVPDALERRGVDGGPTLIFDAVC
HPSILEEAVRLAAPAARIGVLGFSSEPSSIVQAELTKKELTLCASRLNCAMFPQVIEWIA
DGRVHPEHIVTHTLDFRDVARAFELAERNPRESCKILLDFAAH
>tr|A8EPS7|A8EPS7_BURPS Oxidoreductase, zinc-binding dehydrogenase family OS=Burkholderia pseudomallei 406e GN=BURPS406E_D0958 PE=3 SV=1
MLSVVVDQPHSMGVREMPTPEPAAGEVRVRVRYAGICGSDLHIFHGKNPFVSYPRVIGHE
FVGRIESVGAGVDASRIGEIVAVDPVISCGRCHACAIGRRNVCRSLTVLGVHRDGGFSEY
ACVPAANAHRIAPEIADTCAAIVEPFAVAANATARTGVLPSDVALIYGAGTVGLTLLQVL
KHVYGIRAFIADRLDERLALARKCGAAADEVIHAATETVPDALERRGVDGGPTLIFDAVC
HPSILEEAVRLAAPAARIGVLGFSSEPSSIVQAELTKKELTLCASRLNCAMFPQVIEWIA
DGRVHPEHIVTHTLDFRDVARAFELAERNPRESCKILLDFAAH
>tr|A8KGA5|A8KGA5_BURPS Oxidoreductase, zinc-binding dehydrogenase family OS=Burkholderia pseudomallei Pasteur 52237 GN=BURPSPAST_T0376 PE=3 SV=1
MLSVVVDQPHSMGVREMPTPEPAAGEVRVRVRYAGICGSDLHIFHGKNPFVSYPRVIGHE
FVGRIESVGAGVDASRIGEIVAVDPVISCGRCHACAIGRRNVCRSLTVLGVHRDGGFSEY
ACVPAANAHRIAPEIADTCAAIVEPFAVAANATARTGVLPSDVALIYGAGTVGLTLLQVL
KHVYGIRAFIADRLDERLALARKCGAAADEVIHAATETVPDALERRGVDGGPTLIFDAVC
HPSILEEAVRLAAPAARIGVLGFSSEPSSIVQAELTKKELTLCASRLNCAMFPQVIEWIA
DGRVHPEHIVTHTLDFRDVARAFELAERNPRESCKILLDFAAH
>tr|A9JYY7|A9JYY7_BURMA Oxidoreductase, zinc-binding dehydrogenase family OS=Burkholderia mallei ATCC 10399 GN=BMA10399_G0534 PE=4 SV=1
MLSVVVDQPHSMGVREMPTPEPAAGEVRVRVRYAGICGSDLHIFHGKNPFVSYPRVIGHE
FVGRIESVGAGVDASRIGEIVAVDPVISCGRCHACAIGRRNVCRSLTVLGVHRDGGFSEY
ACVPAANAHRIAPEIADTCAAIVEPFAVAANATARTGVLPSDVALIYGAGTVGLTLLQVL
KHVYGIRAFIADRLDERLALARKCGAAADEVIHAATETVPDALERRGVDGGPTLIFDAVC
HPSILEEAVRLAAPAARIGVLGFSSEPSSIVQAELTKKELTLCASRLNCAMFPQVIEWIA
DGRVHPEHIVTHTLDFRDVARAFELAERNPRESCKILLDFAAH
>tr|B1H8F9|B1H8F9_BURPS Oxidoreductase, zinc-binding dehydrogenase family OS=Burkholderia pseudomallei S13 GN=BURPSS13_X0169 PE=3 SV=1
MLSVVVDQPHSMGVREMPTPEPAAGEVRVRVRYAGICGSDLHIFHGKNPFVSYPRVIGHE
FVGRIESVGAGVDASRIGEIVAVDPVISCGRCHACAIGRRNVCRSLTVLGVHRDGGFSEY
ACVPAANAHRIAPEIADTCAAIVEPFAVAANATARTGVLPSDVALIYGAGTVGLTLLQVL
KHVYGIRAFIADRLDERLALARKCGAAADEVIHAATETVPDALERRGVDGGPTLIFDAVC
HPSILEEAVRLAAPAARIGVLGFSSEPSSIVQAELTKKELTLCASRLNCAMFPQVIEWIA
DGRVHPEHIVTHTLDFRDVARAFELAERNPRESCKILLDFAAH
>tr|B2HCR9|B2HCR9_BURPS Oxidoreductase, zinc-binding dehydrogenase family OS=Burkholderia pseudomallei 1655 GN=BURPS1655_D1758 PE=4 SV=1
MLSVVVDQPHSMGVREMPTPEPAAGEVRVRVRYAGICGSDLHIFHGKNPFVSYPRVIGHE
FVGRIESVGAGVDASRIGEIVAVDPVISCGRCHACAIGRRNVCRSLTVLGVHRDGGFSEY
ACVPAANAHRIAPEIADTCAAIVEPFAVAANATARTGVLPSDVALIYGAGTVGLTLLQVL
KHVYGIRAFIADRLDERLALARKCGAAADEVIHAATETVPDALERRGVDGGPTLIFDAVC
HPSILEEAVRLAAPAARIGVLGFSSEPSSIVQAELTKKELTLCASRLNCAMFPQVIEWIA
DGRVHPEHIVTHTLDFRDVARAFELAERNPRESCKILLDFAAH
>tr|B2N0Y6|B2N0Y6_ECOLX Starvation sensing protein RspB OS=Escherichia coli 53638 GN=rspB PE=4 SV=1
MKSILIEKPNQLAIVEREIPTPSAGEVRVKVKLAGICGSDSHIYRGHNPFAKYPRVIGHE
FFGVIDAVGEGVESARVGERVAVDPVVSCGHCYPCSIGKPNVCTTLAVLGVHADGGFSEY
AVVPAKNAWKIPEAVADQYAVMIEPFTIAANVTGHGQPTENDTVLVYGAGPIGLTIVQVL
KGVYNVKNVIVADRIDERLEKAKESGADWAINNSQTPLGEIFTEKGIKPTLIIDAACHPS
ILKEAVTLASPAARIVLMGFSSEPSEVIQQGITGKELSIFSSRLNANKFPIVIDWLSKGL
IKPEKLITHTFDFQHVADAISLFEQDQKHCCKVLLTFSE
>tr|B3HAG2|B3HAG2_ECOLX Starvation sensing protein RspB OS=Escherichia coli B7A GN=rspB PE=4 SV=1
MKSILIEKPNQLSIIEREIPTPSAGEVRVKVKLAGICGSDSHIYRGHNPFAKYPRVIGHE
FFGVIDAVGEGVESARVGERVAVDPVVSCGHCYPCSIGKPNVCTTLAVLGVHADGGFSEY
AVVPAKNAWKIPEAVADQYAVMIEPFTIAANVTGHGQPTENDTVLVYGAGPIGLTIVQVL
KGVYNVKNVIVADRIDERLEKAKESGADWAINNSQTPLGEIFTEKGIKPTLIIDAACHPS
ILKEAVTLASPAARIVLMGFSSEPSEVIQQGITGKELSIFSSRLNANKFPVVIDWLSKGL
IKPEKLITHTFDFQHVADAISLFEQDQKHCCKVLLTFSE
>tr|B3HYF9|B3HYF9_ECOLX Starvation sensing protein RspB OS=Escherichia coli F11 GN=rspB PE=4 SV=1
MKSILIEKPNQLAIIEREIPTPSAGEVRVKVKLAGICGSDSHIYRGHNPFAKYPRVIGHE
FFGVIDAVGEGVESARVGERVAVDPVVSCGHCYPCSIGKPNVCTTLAVLGVHADGGFSEY
AVVPAKNAWKIPEAVADQYAVMIEPFTIAANVTGHGQPTENDTVLVYGAGPIGLTIVQVL
KGVYNVKNVIVADRIDERLEKAKESGADWAINNSQTPLGEIFAEKGIKPTLIIDAACHPS
ILKEAVTLASPAARIVLMGFSSEPSEVIQQGITGKELSIFSSRLNANKFPVVIDWLSKGL
IKPEKLITHTFDFQHVADAISLFELDQKHCCKVLLTFSE
>tr|B3IDQ2|B3IDQ2_ECOLX Starvation sensing protein RspB OS=Escherichia coli E22 GN=rspB PE=4 SV=1
MKSILIEKPNQLAIVEREIPTPSAGEVRVKVKLAGICGSDSHIYRGHNPFAKYPRVIGHE
FFGVIDAVGEGVESARVGERVAVDPVVSCGHCYPCSIGKPNVCTTLAVLGVHADGGFSEY
AVVPAKNAWKIPEAVADQYAVMIEPFTIAANVTGHGQPTENDTVLVYGAGPIGLTIVQVL
KGVYNVKNVIVADRIDERLEKAKESGADWAINNSQTPLGEIFTEKGIKPTLIIDAACHPS
ILKEAVTLASPAARIVLMGFSSEPSEVIQQGITGKELSIFSSRLNANKFPVVIDWLSKGL
IKPEKLITHTFDFQHVADAISLFEQDQKHCCKVLLTFSE
>tr|B3IEB6|B3IEB6_ECOLX Starvation sensing protein RspB OS=Escherichia coli E110019 GN=rspB PE=4 SV=1
MKSILIEKPNQLAIVEREIPTPSAGEVRVKVKLAGICGSDSHIYRGHNPFAKYPRVIGHE
FFGVIDAVGDGVESARVGERVAVDPVVSCGHCYPCSIGKPNVCTTLAVLGVHADGGFSEY
AVVPAKNAWKIPEAVADQYAVMIEPFTIAANVTGHGQPTENDTVLVYGAGPIGLTIVQVL
KGVYNVKNVIVADRIDERLEKAKESGADWAINNSQTPLGEIFTEKGIKPTLIIDAACHPS
ILKEAVTLASPAARIVLMGFSSEPSEVIQQGITGKELSIFSSRLNANKFPVVIDWLSKGL
IKPEKLITHTFDFQHVADAISLFEQDQKHCCKVLLTFSE
>tr|B3WGT5|B3WGT5_ECOLX Starvation sensing protein RspB OS=Escherichia coli B171 GN=rspB PE=4 SV=1
MKSILIEKPNQLAIVEREIPTPSAGEVRVKVKLAGICGSDSHIYRGHNPFAKYPRVIGHE
FFGVIDAVGEGVESARVGERVAVDPVVSCGHCYPCSIGKPNVCTTLAVLGVHADGGFSEY
AVVPAKNAWKIPEAVADQYAVMIEPFTIAANVTGHGQPTENDTVLVYGAGPIGLTIVQVL
KGVYNVKNVIVADRIDERLEKAKESGADWAINNSQTPLGEIFTEKGIKPTLIIDAACHPS
ILKEAVTLASPAARIVLMGFSSEPSEVIQQGITGKELSIFSSRLNANKFPVVIDWLSKGL
IKPEKLITHTFDFQHVADAISLFEQDQKHCCKVLLTFSE
>tr|B3XAC5|B3XAC5_ECOLX Starvation sensing protein RspB OS=Escherichia coli 101-1 GN=rspB PE=4 SV=1
MKSILIEKPNQLAIVEREIPTPSAGEVRVKVKLAGICGSDSHIYRGHNPFAKYPRVIGHE
FFGVIDAVGEGVESARVGERVAVDPVVSCGHCYPCSIGKPNVCTTLAVLGVHADGGFSEY
AVVPAKNAWKIPEAVADQYAVMIEPFTIAANVTGHGQPTENDTVLVYGAGPIGLTIVQVL
KGVYNVKNVIVADRIDERLEKAKESGADWAINNSQTPLGEIFTEKGIKPTLIIDAACHPS
ILKEAVTLASPAARIVLMGFSSEPSEVIQQGITGKELSIFSSRLNANKFPVVIDWLSKGL
IKPEKLITHTFDFQHVADAISLFEQDQKHCCKVLLTFSE
>tr|B3YBG6|B3YBG6_SALET Starvation-sensing protein RspB OS=Salmonella enterica subsp. enterica serovar Kentucky str. CVM29188 GN=SeKA_A0946 PE=4 SV=1
MKSIVIEKPNTLTIETRALPQPAPGEVRIKVKLAGICGSDSHIYRGHNPFAKYPRVIGHE
FFGVIDAVGDNVNHDRIGERVSVDPVISCGHCYPCSVGKPNVCTSLVVLGVHRDGGFSEY
AVAPARNAHRIPDNIADHHAVMVEPFTIAANVTGQVNPTEQDVALIYGAGPMGLTTVQAL
KGVYQVKTVIVVDRIEERLAMAKQSGADWTLNNGQHSLAEFLQQKALKPTLIVDAACHPA
ILQEAITLASPAARIVLMGFSSDPCEIVQQGITGKELAIYSSRLNANKFPVVIDWLNKGL
IDPDKLITHTFDYQHVTDAIELFEKDQRQCCKVLLTFAK
>tr|B4A038|B4A038_SALNE Starvation-sensing protein RspB OS=Salmonella enterica subsp. enterica serovar Newport str. SL317 GN=SNSL317_A0639 PE=4 SV=1
MKSIVIEKPNTLTIETRALPQPAPGEVRIKVKLAGICGSDSHIYRGHNPFAKYPRVIGHE
FFGVIDAVGDNVNRDRIGERVSVDPVISCGHCYSCSVGKPNVCTSLVVLGVHRDGGFSEY
AVAPARNAYRIPDNIADHHAVMVEPFTIAANVTGQVNPTEQDVALIYGAGPMGLTTVQAL
KGVYQVKTVIVVDRIVERLAMAKQSGADWTLNNGQHSLAEFLQQKALKPTLIVDAACHPA
ILQEAITLASPAARIVLMGFSSDPCEIVQQGITGKELAIYSSRLNANKFPVVIDWLNKGL
IDPDKLITHTFDYQHVTDAIELFEKDQRQCCKVLLTFAK
>tr|B5CAH3|B5CAH3_SALET Starvation-sensing protein RspB OS=Salmonella enterica subsp. enterica serovar Schwarzengrund str. SL480 GN=SeSB_A2023 PE=4 SV=1
MKSIVIEKPNTLTIETRALPQPAPGEVRIKVKLAGICGSDSHIYRGHNPFAKYPRVIGHE
FFGVIDAVGDNVNHDRIGERVSVDPVISCGHCYPCSVGKPNVCTSLVVLGVHRDGGFSEY
AVAPARNAHRIPDNIADHHAVMVEPFTIAANVTGQVNPTEQDVALIYGAGPMGLTTVQAL
KGVYQVKTVIVVDRIEERLAMAKQSGADWTLNNGQHSLAEFLQQKALKPTLIVDAACHPA
ILQEAITLASPAARIVLMGFSSDPCEIVQQGITGKELAIYSSRLNANKFPVVIDWLNKGL
IDPDKLITHTFDYQHVTDAIELFEKDQRQCCKVLLTFAK
>tr|B5MJK5|B5MJK5_SALET Starvation-sensing protein RspB OS=Salmonella enterica subsp. enterica serovar Saintpaul str. SARA29 GN=SeSPB_A1806 PE=4 SV=1
MKSIVIEKPNTLTIETRALPQPAPGEVRIKVKLAGICGSDSHIYRGHNPFAKYPRVIGHE
FFGVIDAVGDNVNRDRIGERVSVDPVISCGHCYSCSVGKPNVCTSLVVLGVHRDGGFSEY
AVAPARNAYRIPDNIADHHAVMVEPFTIAANVTGQVNPTEQDVALIYGAGPMGLTTVQAL
KGVYQVKTVIVVDRIEERLAMAKQSGADWTLNNGQHSLAEFLQQKALKPTLIVDAACHPA
ILQEAITLASPAARIVLMGFSSDPCEIVQQGITGKELAIYSSRLNANKFPVVIDWLNKGL
IDPDKLITHTFDYQHVTDAIELFEKDQRQCCKVLLTFAK
>tr|B5N5Q7|B5N5Q7_SALET Starvation-sensing protein RspB OS=Salmonella enterica subsp. enterica serovar 4,[5],12:i:- str. CVM23701 GN=SeI_A2530 PE=4 SV=1
MKSIVIEKPNTLTIETRALPQPAPGEVRIKVKLAGICGSDSHIYRGHNPFAKYPRVIGHE
FFGVIDAVGDNVNHDRIGERVSVDPVISCGHCYPCSVGKPNVCTSLVVLGVHRDGGFSEY
AVAPARNAHRIPDNIADHHAVMVEPFTIAANVTGQVNPTEQDVALIYGAGPMGLTTVQAL
KGVYQVKTVIVVDRIEERLAMAKQSGADWTLNNGQHSLAEFLQQKALKPTLIVDAACHPA
ILQEAITLASPAARIVLMGFSSDPCEIVQQGITGKELAIYSSRLNANKFPVVIDWLNKGL
IDPDKLITHTFDYQHVTDAIELFEKDQRQCCKVLLTFAK
>tr|B5NAY9|B5NAY9_SALET Starvation-sensing protein RspB OS=Salmonella enterica subsp. enterica serovar Javiana str. GA_MM04042433 GN=SeJ_A1956 PE=4 SV=1
MKSIVIEKPNTLTIKTRALPQPAPGEVRIKVKLAGICGSDSHIYRGHNPFAKYPRVIGHE
FFGVIDAVGDNVNHDRIGERVSVDPVISCGHCYPCSVGKPNVCTSLVVLGVHRDGGFSEY
AVAPARNAHRIPDNIADHHAVMVEPFTIAANVTGQVNPTEQDVALIYGAGPMGLTTVQAL
KGVYQVKTVIVVDRIEERLAMAKQSGADWTLNNGQHSLAEFLQQKALKPTLIVDAACHRA
ILQEAITLASPAARIVLMGFSSDPCEIVQQGITGKELAIYSSRLNANKFPVVIDWLNKGL
IDPDKLITHTFDYQHVTDAIELFEKDQRQCCKVLLTFAK
>tr|B5NL55|B5NL55_SALET Starvation-sensing protein RspB OS=Salmonella enterica subsp. enterica serovar Kentucky str. CDC 191 GN=SeKB_A1771 PE=4 SV=1
MKSIVIEKPNTLTIETRALPQPAPGEVRIKVKLAGICGSDSHIYRGHNPFAKYPRVIGHE
FFGVIDAVGDNVNHDRIGERVSVDPVISCGHCYPCSVGKPNVCTSLVVLGVHRDGGFSEY
AVAPARNAHRIPDNIADHHAVMVEPFTIAANVTGQVNPTEQDVALIYGAGPMGLTTVQAL
KGVYQVKTVIVVDRIEERLAMAKQSGADWTLNNGQHSLAEFLQQKALKPTLIVDAACHPA
ILQEAITLASPAARIVLMGFSSDPCEIVQQGITGKELAIYSSRLNANKFPVVIDWLNKGL
IDPDKLITHTFDYQHVTDAIELFEKDQRQCCKVLLTFAK
>tr|B5NZV3|B5NZV3_SALET Starvation-sensing protein RspB OS=Salmonella enterica subsp. enterica serovar Heidelberg str. SL486 GN=SeHB_A1747 PE=4 SV=1
MKSIVIEKPNTLTIETRALPQPAPGEVRIKVKLAGICGSDSHIYRGHNPFAKYPRVIGHE
FFGVIDAVGDNVNRDRIGERVSVDPVISCGHCYPCSVGKPNVCTSLVVLGVHRDGGFSEY
AVAPARNAHRIPDNIADHHAVMVEPFTIAANVTGQVNPTEQDVALIYGAGPMGLTTVQAL
KGVYQVKTVIVVDRIEERLAMAKQSGADWTLNNGQHSLAEFLQQKALKPTLIVDAACHPA
ILQEAITLASPAARIVLMGFSSDPCEIVQQGITGKELAIYSSRLNANKFPVVIDWLNKGL
IDPDKLITHTFDYQHVTDAIELFEKDQRQCCKVLLTFAK
>tr|B5PDW6|B5PDW6_SALET Starvation-sensing protein RspB OS=Salmonella enterica subsp. enterica serovar Weltevreden str. HI_N05-537 GN=SeW_A1851 PE=4 SV=1
MKSIVIEKPNTLTIETRALPQPAPGEVRIKVKLAGICGSDSHIYRGHNPFAKYPRVIGHE
FFGVIDAVGDNVNRDRIGERVSVDPVISCGHCYPCSVGKPNVCTSLVVLGVHRDGGFSEY
AVAPARNAHRIPDNIADHHAVMVEPFTIAANVTGQVNPTEQDVALIYGAGPMGLTTVQAL
KGVYQVKTVIVVDRIEERLAMAKQSGADWTLNNGQHSLAEFLQQKALKPTLIVDAACHPA
ILQEAITLASPAARIVLMGFSSDPCEIVQQGITGKELAIYSSRLNANKFPVVIDWLNKGL
IDPDKLITHTFDYQHVTDAIELFEKDQRQCCKVLLTFAK
>tr|B5PQ31|B5PQ31_SALHA Starvation-sensing protein RspB OS=Salmonella enterica subsp. enterica serovar Hadar str. RI_05P066 GN=SeH_A2285 PE=4 SV=1
MKSIVIEKPNTLTIETRALPQPAPGEVRIKVKLAGICGSDSHIYRGHNPFAKYPRVIGHE
FFGVIDAVGDNVNHDRIGERVSVDPVISCGHCYPCSVGKPNVCTSLVVLGVHRDGGFSEY
AVAPARNAHRIPDNIADHHAVMVEPFTIAANVTGQVNPTEQDVALIYGAGPMGLTTVQAL
KGVYQVKTVIVVDRIEERLAMAKQSGADWTLNNGQHSLAEFLQQKALKPTLIVDAACHPA
ILQEAITLASPAARIVLMGFSSDPCEIVQQGITGKELAIYSSRLNANKFPVVIDWLSKGL
IDPDKLITHTFDYQHVTDAIELFEKDQRQCCKVLLTFAK
>tr|B5QBY0|B5QBY0_SALVI Starvation-sensing protein RspB OS=Salmonella enterica subsp. enterica serovar Virchow str. SL491 GN=SeV_A0577 PE=4 SV=1
MKSIVIEKPNTLTIETRALPQPAPGEVRIKVKLAGICGSDSHIYRGHNPFAKYPRVIGHE
FFGVIDAVGDNVNRDRIGERVSVDPVISCGHCYPCSVGKPNVCTSLVVLGVHRDGGFSEY
AVAPARNAHRIPDNIADHHAVMVEPFTIAANVTGQVNPTEQDVALIYGAGPMGLTTVQAL
KGVYQVKTVIVVDRIEERLAMAKQSGADWTLNNGQHSLAEFLQQKALKPTLIVDAACHPA
ILQEAITLASPAARIVLMGFSSDPCEIVQQGITGKELAIYSSRLNANKFPVVIDWLNKGL
IDPDKLITHTFDYQHVTDAIELFEKDQRQCCKVLLTFAK
>tr|B6FBS3|B6FBS3_9ENTR Putative uncharacterized protein OS=Enterobacter cancerogenus ATCC 35316 GN=ENTCAN_02173 PE=4 SV=1
MELVNEERTMKSIVIQQPDALVIEERPIPVPAAGEVRVKISLAGICGSDSHIYRGHNPFA
KYPRVIGHEFFGVIDAIGEHVEASRLGQRVSIDPVISCGHCYPCSVGKPNVCTSLVVLGV
HRDGGFSEYAVVPAKNAWPIPDAIPDKHAVMVEPFTIAANVTGQANPGEQDVALIYGAGP
MGLVTVQALKGVYKVKQVIVVDRIDERLAMAQRSGADWVINNGEQSLQAVLEEKGIKPTL
IIDAACHPSILQEAITLASPAARIVLMGFSSDPSQIVQQGITGKELSIFSSRLNANKFPV
VIDWLERGLIDPEKLVTHTFDYHHVTDAIELFEKDQRQCCKVLLTFGQ
>tr|B7CYS1|B7CYS1_BURPS Starvation-sensing oxidoreductase RspB OS=Burkholderia pseudomallei 576 GN=rspB PE=4 SV=1
MLSVVVDQPHSMGVREMPTPEPAAGEVRVRVRYAGICGSDLHIFHGKNPFVSYPRVIGHE
FVGRIESVGAGVDASRIGEIVAVDPVISCGRCHACAIGRRNVCRSLTVLGVHRDGGFSEY
ACVPAANAHRIAPEIADTCAAIVEPFAVAANATARTGVLPSDVALIYGAGTVGLTLLQVL
KHVYGIRAFIADRLDERLALARKCGAAADEVIHAATETVPDALERRGVDGGPTLIFDAVC
HPSILEEAVRLAAPAARIGVLGFSSEPSSIVQAELTKKELTLCASRLNCAMFPQVIEWIA
DGRVHPEHIVTHTLDFRDVARAFELAERNPRESCKILLDFAAH
>tr|B7LRA3|B7LRA3_ESCFE Putative dehydrogenase, starvation-sensing protein with NAD(P)-binding and GroES domains OS=Escherichia fergusonii GN=rspB PE=4 SV=1
MELVRKTMMVSVVVEKPGQMCLVESVKSEPKADEVCVKVEYAGICGSDLHIYHGANPFAV
YPRIVGHEFVGTIIQVGENIDPLRIGERVVVDPVISCGHCYPCSIGRPNVCESLNVLGVH
RDGGFTEYTCVPATNAYPVPEDIPANIAVTIEPYAVAANVTNRTGVYPTDIALVYGAGPA
GMTIIDVLRNVWQIPVIVVDQREDRLESARRCGATYTFNNRNGSLREYLASEKITPTLII
DAVCHPSILEEAVTLISSAGRIGLLGFSATPSAIAQQELTRRELTLYSSRLNCRMFPTVI
EWMQHNLIHPENIISHVFDIHHVDEAFKLIESQQEGLCKVLLKFPES
>tr|B7LZX2|B7LZX2_ECOLX Putative oxidoreductase, Zn-dependent and NAD(P)-binding OS=Escherichia coli GN=rspB PE=4 SV=1
MKSILIEKPNQLSIIEREIPTPSAGEVRVKVKLAGICGSDSHIYRGHNPFAKYPRVIGHE
FFGVIDAVGEGVESARVGERVAVDPVVSCGHCYPCSIGKPNVCTTLAVLGVHADGGFSEY
AVVPAKNAWKIPEAVADQYAVMIEPFTIAANVTGHGQPTENDTVLVYGAGPIGLTIVQVL
KGVYNVKNVIVADRIDERLEKAKESGADWAINNSQTPLGEIFAEKGIKPTLIIDAACHPS
ILKEAVTLASPAARIVLMGFSSEPSEVIQQGITGKELSIFSSRLNANKFPVVIDWLSKGL
IKPEKLITHTFDFQHVADAISLFEQDQKHCCKVLLTFSE
>tr|B7M9T3|B7M9T3_ECOLX Putative oxidoreductase, Zn-dependent and NAD(P)-binding OS=Escherichia coli GN=rspB PE=4 SV=1
MKSILIEKPNQLSIIEREIPTPSAGEVRVKVKLAGICGSDSHIYRGHNPFAKYPRVIGHE
FFGVIDAVGDGVESARVGERVAVDPVVSCGHCYPCSIGKPNVCTTLAVLGVHADGGFSEY
AVVPAKNAWKIPEAVADQYAVMIEPFTIAANVTGHGQPTENDTVLVYGAGPIGLTIVQVL
KGVYNVKNVIVADRIDERLEKAKESGADWAINNSQTPLGESFAEKGIKPTLIIDAACHPS
ILKEAVTLASPAARIVLMGFSSEPSEVIQQGITGKELSIFSSRLNANKFPVVIDWLSKGL
IKPEKLITHTFDFQHVADAISLFEQDQKHCCKVLLTFSE
>tr|B7MV26|B7MV26_ECOLX Putative oxidoreductase, Zn-dependent and NAD(P)-binding OS=Escherichia coli GN=rspB PE=4 SV=1
MKSILIEKPNQLSIIEREIPTPSAGEVRVKVKLAGICGSDSHIYRGHNPFAKYPRVIGHE
FFGVIDAVGDGVESARVGERVAVDPVVSCGHCYPCSIGKPNVCTTLAVLGVHADGGFSEY
AVVPAKNAWKIPEAVADQYAVMIEPFTIAANVTGHGQPTENDTVLVYGAGPIGLTIVQVL
KGVYNVKNVIVADRIDERLEKAKESGADWAINNSQTPLGEIFAEKGIKPTLIIDAACHPS
ILKEAVTLASPAARIVLMGFSSEPSEVIQQGITGKELSIFSSRLNANKFPVVIDWLSKGL
IKPEKLITHTFDFQHVADAISLFELDQKHCCKVLLTFSE
>tr|B7NB30|B7NB30_ECOLX Putative oxidoreductase, Zn-dependent and NAD(P)-binding OS=Escherichia coli GN=rspB PE=4 SV=1
MKSILIEKPNQLAIIEREIPTPSAGEVRVKVKLAGICGSDSHIYRGHNPFAKYPRVIGHE
FFGVIDAVGEGVESARVGERVAVDPVVSCGHCYPCSIGKPNVCTTLAVLGVHADGGFSEY
AVVPAKNAWKIPEAVADQYAVMIEPFTIAANVTGHGQPTENDTVLVYGAGPIGLTIVQVL
KGVYNVKNVIVADRIDERLEKAKESGADWAINNSQTPLGEIFAEKGIKPTLIIDAACHPS
ILKEAVTLASPAARIVLMGFSSEPSEVIQQGITGKELSIFSSRLNANKFPVVIDWLSKGL
IKPEKLITHTFDFQHVADAISLFEQDQKHCCKVLLTFSE
>tr|B7NUQ9|B7NUQ9_ECOLX Putative oxidoreductase, Zn-dependent and NAD(P)-binding OS=Escherichia coli GN=rspB PE=4 SV=1
MKSILIEKPNQLAIIEREIPTPSAGEVRVKVKLAGICGSDSHIYRGHNPFAKYPRVIGHE
FFGVIDAVGEGVESDRVGERVAVDPVVSCGHCYPCSIGKPNVCTTLAVLGVHADGGFSEY
AVVPAKNAWKIPEAVADQYAVMIEPFTIAANVTGHGQPTENDTVLVYGAGPIGLTIVQVL
KGVYNVKNVIVADRIDERLEKAKESGADWAINNSQTPLGESFAEKGIKPTLIIDAACHPS
ILKEAVTLASPAARIVLMGFSSEPSEVIQQGITGKELSIFSSRLNANKFPVVIDWLSKGL
IKPEKLITHTFDFQHVADAISLFEQDQKHCCKVLLTFSE
>tr|B7URR9|B7URR9_ECO27 Predicted oxidoreductase, Zn-dependent and NAD(P)-binding OS=Escherichia coli O127:H6 str. E2348/69 GN=rspB PE=4 SV=1
MKSILIEKPNQLSIIEREIPTPSAGEVRVKVKLAGICGSDSHIYRGHNPFAKYPRVIGHE
FFGVIDAVGDGVESARVGERVAVDPVVSCGHCYPCSIGKPNVCTTLAVLGVHADGGFSEY
AVVPAKNAWKIPEAVADQYAVMIEPFTIAANVTGHGQPTENDTVLVYGAGPIGLTIVQVL
KGVYNVKNVIVADRIDERLEKAKESGADWAINNSQTPLGESFAEKGIKPTLIIDAACHPS
ILKEAVTLASPAARIVLMGFSSEPSEVIQQGITGKELSIFSSRLNANKFPVVIDWLSKGL
IKAEKLITHTFDFQHVADAISLFEQDQKHCCKVLLTFSE
>tr|A1ABC5|A1ABC5_ECOK1 Starvation sensing protein RspB OS=Escherichia coli O1:K1 / APEC GN=rspB PE=3 SV=1
MELVRSKVMKSILIEKPNQLSIIEREIPTPSAGEVRVKVKLAGICGSDSHIYRGHNPFAK
YPRVIGHEFFGVIDAVGDGVESARVGERVAVDPVVSCGHCYPCSIGKPNVCTTLAVLGVH
ADGGFSEYAVVPAKNAWKIPEAVADQYAVMIEPFTIAANVTGHGQPTENDTVLVYGAGPI
GLTIVQVLKGVYNVKNVIVADRIDERLEKAKESGADWAINNSQTPLGESFAEKGIKPTLI
IDAACHPSILKEAVTLASPAARIVLMGFSSEPSEVIQQGITGKELSIFSSRLNANKFPVV
IDWLSKGLIKPEKLITHTFDFQHVADAISLFEQDQKHCCKVLLTFSE
>tr|A1UW40|A1UW40_BURMS Oxidoreductase, zinc-binding dehydrogenase family OS=Burkholderia mallei (strain SAVP1) GN=BMASAVP1_0584 PE=3 SV=1
MLSVVVDQPHSMGVREMPTPEPAAGEVRVRVRYAGICGSDLHIFHGKNPFVSYPRVIGHE
FVGRIESVGAGVDASRIGEIVAVDPVISCGRCHACAIGRRNVCRSLTVLGVHRDGGFSEY
ACVPAANAHRIAPEIADTCAAIVEPFAVAANATARTGVLPSDVALIYGAGTVGLTLLQVL
KHVYGIRAFIADRLDERLALARKCGAAADEVIHAATETVPDALERRGVDGGPTLIFDAVC
HPSILEEAVRLAAPAARIGVLGFSSEPSSIVQAELTKKELTLCASRLNCAMFPQVIEWIA
DGRVHPEHIVTHTLDFRDVARAFKLAERNPRESCKILLDFAAH
>tr|A2RXU1|A2RXU1_BURM9 Oxidoreductase, zinc-binding dehydrogenase family OS=Burkholderia mallei (strain NCTC 10229) GN=BMA10229_0695 PE=3 SV=1
MLSVVVDQPHSMGVREMPTPEPAAGEVRVRVRYAGICGSDLHIFHGKNPFVSYPRVIGHE
FVGRIESVGAGVDASRIGEIVAVDPVISCGRCHACAIGRRNVCRSLTVLGVHRDGGFSEY
ACVPAANAHRIAPEIADTCAAIVEPFAVAANATARTGVLPSDVALIYGAGTVGLTLLQVL
KHVYGIRAFIADRLDERLALARKCGAAADEVIHAATETVPDALERRGVDGGPTLIFDAVC
HPSILEEAVRLAAPAARIGVLGFSSEPSSIVQAELTKKELTLCASRLNCAMFPQVIEWIA
DGRVHPEHIVTHTLDFRDVARAFELAERNPRESCKILLDFAAH
>tr|A3MEZ6|A3MEZ6_BURM7 Oxidoreductase, zinc-binding dehydrogenase family OS=Burkholderia mallei (strain NCTC 10247) GN=BMA10247_A1649 PE=3 SV=1
MLSVVVDQPHSMGVREMPTPEPAAGEVRVRVRYAGICGSDLHIFHGKNPFVSYPRVIGHE
FVGRIESVGAGVDASRIGEIVAVDPVISCGRCHACAIGRRNVCRSLTVLGVHRDGGFSEY
ACVPAANAHRIAPEIADTCAAIVEPFAVAANATARTGVLPSDVALIYGAGTVGLTLLQVL
KHVYGIRAFIADRLDERLALARKCGAAADEVIHAATETVPDALERRGVDGGPTLIFDAVC
HPSILEEAVRLAAPAARIGVLGFSSEPSSIVQAELTKKELTLCASRLNCAMFPQVIEWIA
DGRVHPEHIVTHTLDFRDVARAFELAERNPRESCKILLDFAAH
>tr|A3NL71|A3NL71_BURP6 Oxidoreductase, zinc-binding dehydrogenase family OS=Burkholderia pseudomallei (strain 668) GN=BURPS668_A2097 PE=3 SV=1
MLSVVVDQPHSMGVREMPTPEPAAGEVRVRVRYAGICGSDLHIFHGKNPFVSYPRVIGHE
FVGRIESVGAGVDASRIGEIVAVDPVISCGRCHACAIGRRNVCRSLTVLGVHRDGGFSEY
ACVPAANAHRIAPEIADTCAAIVEPFAVAANATARTGVLPSDVALIYGAGTVGLTLLQVL
KHVYGIRAFIADRLDERLALARKCGAAADEVIHAATETVPDALERRGVDGGPTLIFDAVC
HPSILEEAVRLAAPAARIGVLGFSSEPSSIVQAELTKKELTLCASRLNCAMFPQVIEWIA
DGRVHPEHIVTHTLDFRDVARAFELAERNPRESCKILLDFAAH
>tr|A3P6S6|A3P6S6_BURP0 Starvation-sensing oxidoreductase RspB OS=Burkholderia pseudomallei (strain 1106a) GN=rspB PE=3 SV=1
MLSVVVDQPHSMGVREMPTPEPAAGEVRVRVRYAGICGSDLHIFHGKNPFVSYPRVIGHE
FVGRIESVGAGVDASRIGEIVAVDPVISCGRCHACAIGRRNVCRSLTVLGVHRDGGFSEY
ACVPAANAHRIAPEIADTCAAIVEPFAVAANATARTGVLPSDVALIYGAGTVGLTLLQVL
KRVYGIRAFIADRLDERLALARKCGAAADEVIHAATETVPDALERRGVDGGPTLIFDAVC
HPSILEEAVRLAAPAARIGVLGFSSEPSSIVQAELTKKELTLCASRLNCAMFPQVIEWIA
DGRVHPEHIVTHTLDFRDVARAFELAERNPRESCKILLDFAAH
>tr|A4WA79|A4WA79_ENT38 Alcohol dehydrogenase GroES domain protein OS=Enterobacter sp. (strain 638) GN=Ent638_1933 PE=3 SV=1
MKSVVIQKPNELVIEERPLPAPAAGDVRVKIKLAGICGSDSHIYRGHNPFAKYPRVIGHE
FFGVIDAVGEGVDETRLGQRVSVDPVISCGNCYPCSVGKPNVCTSLVVLGVHRDGGFSEY
AVVPSKNAWHIPDAIEDKHAVMVEPFTIAANVTGHAQPTEHDVALIYGAGPMGLVTVQAL
KGVYRVKQVIVVDRIEERLAMAQRSGADWVINNAEQSLQAVLDEKGVKPTLIIDAACHPS
ILQEAITLASPAARIVLMGFSSEPSQIVQQGITGKELSIFSTRLNANKFPVVIDWLEKGL
INPEKLVTHTFDYHHVTDAIELFEKDQRQCCKVLLTFGQ
>tr|A5EDR2|A5EDR2_BRASB Putative dehydrogenase, starvation-sensing protein with NAD(P)-binding and GroES domains OS=Bradyrhizobium sp. (strain BTAi1 / ATCC BAA-1182) GN=BBta_2119 PE=3 SV=1
MEERVKSLVVERPGRLSIETRAIPEPASGEIRIKVERAGICGSDIHILHGSNPFARYPRV
IGHEFFGRIDKLGDGVHARLGARIVVDPVVACGTCYPCSVGRPNVCAQLAVLGVHRDGGF
SEYACVPAENAHLLPDSVGDDQAPLVEPFSIAANITDHTSVFASDIALVYGAGPIGLTVI
QVLKHVYGVKELIVTDRIDQRLEAARNNGADRVINTAQTALPAALADAGVTPTLIIDAAC
HPSILAEAIEIASPAARIGLLGFSAEPSTIVQQKVTAKELAIHASRLNSGKFAKVIDWFA
SGTLQPERLITHRFGLDDYAIAFDTFEHNPTECCKVQLIF
>tr|A6TEN0|A6TEN0_KLEP7 Putative dehydrogenase, NAD(P)-binding, starvation-sensing protein OS=Klebsiella pneumoniae subsp. pneumoniae (strain ATCC 700721 / MGH 78578) GN=KPN78578_35900 PE=3 SV=1
MEGIKMRSVVVKEPGQLNIESRPVPVPGAHEVRVKIAFAGICGSDVHIYHGHNPFAKYPR
VIGHEFYGIIDAVGEQVSPARIGERVAVDPVVSCGHCYPCSVGRPNVCTQLQVIGVHRDG
GFSDYACVPAKNAWRIPEAISDRQATMVEPFTIAANITAQLQPTAQDIALVYGAGPMGLT
IIQALKGVYGVKQVIVVDRIAERLQMARENGADLTLDNTDQPLAEQLAQRQLAPTLVIDA
ACHPAILQEAILLASPAARIGILGFSGEASTLTQQSITSKEISIFSSRLNSGRFPLVIDW
MEKGLIRPEALITHCMPLEQVKEAMEIFANDRKTCCKVLLQLG
>tr|A7ZM39|A7ZM39_ECO24 Starvation sensing protein RspB OS=Escherichia coli O139:H28 (strain E24377A / ETEC) GN=rspB PE=3 SV=1
MKSILIEKPNQLSIIEREIPTPSAGEVRVKVKLAGICGSDSHIYRGHNPFAKYPRVIGHE
FFGVIDAVGEGVESARVGERVAVDPVVSCGHCYPCSIGKPNVCTTLAVLGVHADGGFSEY
AVVPAKNAWKIPEAVADQYAVMIEPFTIAANVTGHGQPTENDTVLVYGAGPIGLTIVQVL
KGVYNVKNVIVADRIDERLEKAKESGADWAINNSQTPLGEIFAEKGIKPTLIIDAACHPS
ILKEAVTLASPAARIVLMGFSSEPSEVIQQGITGKELSIFSSRLNANKFPVVIDWLSKGL
IKPEKLITHTFDFQHVADAISLFEQDQKHCCKVLLTFSE
>tr|A8A0C0|A8A0C0_ECOHS Starvation sensing protein RspB OS=Escherichia coli O9:H4 (strain HS) GN=EcHS_A1653 PE=3 SV=1
MKSILIEKPNQLAIVEREIPTPSAGEVRVKVKLAGICGSDSHIYRGHNPFAKYPRVIGHE
FFGVIDAVGEGVESARVGERVAVDPVVSCGHCYPCSVGKPNVCTTLAVLGVHADGGFSEY
AVVPAKNAWKIPEAVADQYAVMIEPFTIAANVTGHGQPTENDTVLVYGAGPIGLTIVQVL
KGVYNVKNVIVADRIDERLEKAKESGADWAINNSQTPLGEIFTEKGIKPTLIIDAACHPS
ILKEAVTLASPAARIVLMGFSSEPSEVIQQGITGKELSIFGDAANLLI
>tr|A8AGU3|A8AGU3_CITK8 Putative uncharacterized protein OS=Citrobacter koseri (strain ATCC BAA-895 / CDC 4225-83 / SGSC4696) GN=CKO_01574 PE=3 SV=1
MKSIVIEKPDTLVLAERPIPEPAAGDVRVKVKLAGICGSDSHIYRGHNPFAKYPRVIGHE
FFGVIDAVGEGVSHARVGERVSVDPVISCGHCYPCSIGKPNVCTSLVVLGVHRDGGFSEY
AVVPAKNAFTIPDAIADKHAVMVEPFTIAANVTGQVNPTENDIALIYGAGPMGLTTVQAL
KGVYNVKEVIVADRIDERLEMAKESGADWVINNGQQSLQDFLDEKGLKPTLIVDAACHPS
ILQEAISLASPAARIVLMGFSSDPCQIVQQGITGKELSIYSSRLNANKFPVVIGWLEKGL
IDPDKLVTHTFNYHHVTDAIELFEKDQRHCCKVLLTFSE
>tr|A8GHS0|A8GHS0_SERP5 Alcohol dehydrogenase GroES domain protein OS=Serratia proteamaculans (strain 568) GN=Spro_3564 PE=3 SV=1
MELVTGESAMQSVVIEQPGLLAIQQRPLPQPAANEVRVKVKFAGICGSDVHIYHGHNPFA
RYPRVIGHEFFGVIDQVGSDVSPQRLGERVSVDPVVSCGHCYPCSIGRPNVCTELQVIGV
HRDGGFSDYACAPARNAYPIPDSISDRHAAMVEPFTIAANITAHLQPNADDIALIYGAGP
MGLTVIQTLKGVYGVKQVIVTDRIHERLVMAQENGADWTFNNAEASLPAELERRGIRPTL
IVDAACHPAILQEAINLASPAARIGIMGFSGDACTITQQSITSKELSIFSSRLNSARFPQ
VIDWMASGKIAPQKLITHCVPANEVEQAMLMFEKDQRTCCKVLLQFD
>tr|A9MRN6|A9MRN6_SALAR Putative uncharacterized protein OS=Salmonella arizonae (strain ATCC BAA-731 / CDC346-86 / RSK2980) GN=SARI_01442 PE=4 SV=1
MKSIVIEKPNTLTIETRALPQPAPGEVRVNVKLAGICGSDSHIYRGHNPFAKYPRVIGHE
FFGVIDAVGDDINSARIGERVAVDPVISCGHCYPCSVGKPNVCTSLVVLGVHRDGGFSEY
AVVPARNAHRIPDSVADHHAVMVEPFTIAANVTGQVNPTEQDVALIYGAGPMGLTTVQAL
KGVYQVNTVIVVDRIEERLAMAKQSGADWTLNNGQHSLAEFLQEKALKPTLIVDAACHPA
ILQEAITLASPAARIVLMGFSSDPCEFIQQGITGKELTIYSSRLNANKFPVVIDWLNKGL
IDPDKLITHTFDYQHVTDAIELFEKDQRQCCKVLLSFAK
>tr|A9MZW6|A9MZW6_SALPB Putative uncharacterized protein OS=Salmonella paratyphi B (strain ATCC BAA-1250 / SPB7) GN=SPAB_01804 PE=4 SV=1
MKSIVIEKPNTLTIETRALPQPAPGEVRIKVKLAGICGSDSHIYRGHNPFAKYPRVIGHE
FFGVIDAVGDNVNRDRIGERVSVDPVISCGHCYPCSVGKPNVCTSLVVLGVHRDGGFSEY
AVAPARNAHRIPDSIADHHAVMVEPFTIAANVTGQVNPTEQDVALIYGAGPMGLTTVQAL
KGVYQVKTVIVVDRIEERLAMAKQSGADWTLNNGQHSLAEFLQQKALKPTLIVDAACHPA
ILQEAITLASSAARIVLMGFSSDPCEIVQQGITGKELAIYSSRLNANKFPVVIDWLNKGL
IDPDKLITHTFDYQHVTDAIELFEKDQRQCCKVLLTFAK
>tr|B1IR10|B1IR10_ECOLC Alcohol dehydrogenase GroES domain protein OS=Escherichia coli (strain ATCC 8739 / DSM 1576 / Crooks) GN=EcolC_2050 PE=3 SV=1
MKSILIEKPNQLAIVEREIPTPSAGEVRVKVKLAGICGSDSHIYRGHNPFAKYPCVIGHE
FFGVIDAVGEGVESARVGERVAVDPVVSCGHCYPCSIGKPNVCTTLAVLGVHADGGFSEY
AVVPAKNAWKIPEAVADQYAVMIEPFTIAANVTGHGQPTENDTVLVYGAGPIGLTIVQVL
KGVYNVKNVIVADRIDERLEKAKESGADWAINNSQTPLGEIFTEKGIKPTLIIDAACHPS
ILKEAVTLASPAARIVLMGFSSEPSEVIQQGITGKELSIFSSRLNANKFPIVIDWLSKGL
IKPEKLITHTFDFQHVADAISLFEQDQKHCCKVLLTFSE
>tr|B1LEV6|B1LEV6_ECOSM Starvation sensing protein RspB OS=Escherichia coli (strain SMS-3-5 / SECEC) GN=rspB PE=3 SV=1
MKSILIEKPNQLAIIEREIPTPSAGEVRVKVKLAGICGSDSHIYRGHNPFAKYPRVIGHE
FFGVIDAVGEGVESDRVGERVAVDPVVSCGHCYPCSIGKPNVCTTLAVLGVHADGGFSEY
AVVPAKNAWKIPEAVADQYAVMIEPFTIAANVTGHGQPTENDTVLVYGAGPIGLTIVQVL
KGVYNVKNVIVADRIDERLEKAKESGADWAINNSQTPLSESFAEKGIKPTLIIDAACHPS
ILKEAVTLASPAARIVLMGFSSEPSEVIQQGITGKELSIFSSRLNANKFPVVIDWLSKGL
IKPEKLITHTFDFQHVADAISLFEQDQKHCCKVLLTFSE
>tr|B1XF45|B1XF45_ECODH Predicted oxidoreductase, Zn-dependent and NAD(P)-binding OS=Escherichia coli (strain DH10B) GN=rspB PE=4 SV=1
MKSILIEKPNQLAIVEREIPTPSAGEVRVKVKLAGICGSDSHIYRGHNPFAKYPRVIGHE
FFGVIDAVGEGVESARVGERVAVDPVVSCGHCYPCSIGKPNVCTTLAVLGVHADGGFSEY
AVVPAKNAWKIPEAVADQYAVMIEPFTIAANVTGHGQPTENDTVLVYGAGPIGLTIVQVL
KGVYNVKNVIVADRIDERLEKAKESGADWAINNSQTPLGEIFTEKGIKPTLIIDAACHPS
ILKEAVTLASPAARIVLMGFSSEPSEVIQQGITGKELSIFSSRLNANKFPIVIDWLSKGL
IKPEKLITHTFDFQHVADAISLFEQDQKHCCKVLLTFSE
>tr|B1Z0M5|B1Z0M5_BURA4 Alcohol dehydrogenase GroES domain protein OS=Burkholderia ambifaria (strain MC40-6) GN=BamMC406_5131 PE=4 SV=1
MLSVVVDRPNSMGVREVPLPVPAAGEVRVKVRYAGICGSDLHIFHGKNPFVSYPRIIGHE
FVGTIESVGAGVDAARLGETVAVDPVISCGHCHACTIGRRNVCRHLTVLGVHRDGGFSQY
TCVPAGNAYRIPEAIADTCAAIVEPFAVAANATSRTGVLPGDVALIYGAGTVGLTILQVL
KRVYGIRAFITDRLDARLQLARKCGAAQDEIINTSVESLPDALEKRGVDGGPTLIFDAVC
HPSILEEAVAIAAPAGRIGVLGFSSEPSAIVQAELTKKELTLAASRLNCAMFPQVIDWIA
RGLIQPEHIVTHKVGFRDVAQAFEMAERNPAESCKILLDFAGG
>tr|B3R766|B3R766_CUPTR Starvation-sensing protein, putative oxidoreductase, Zn-dependent and NAD(P)-binding OS=Cupriavidus taiwanensis (strain R1 / LMG 19424) GN=rspB PE=4 SV=1
MLSIVVEQPHRMAVRERADPSPAAGEVRVRVRLAGICGSDLHIFHGKNPFATYPRVIGHE
FAGHIDAVGAGVSADRIGERVVVDPVIRCGQCHACRIGRHNVCQRLQVIGVHRDGGFSQF
ACVPADNAYAVPAGMPTASAAVIETFAVAANATHRTGVLPTDVALIYGAGPVGLNLLQVL
KGVYGVRTFITDHVDERLALARGCGAEEDEVINTAREPLARALARRGVAGGPTLIFDAVC
HPAILEEAVALAAPAGRIGVLGFSATPSALPQQALTSKELTLYASRLNCAMFPTVIDWIT
RGRVDPGRIVTHQIPFRDVADAFALSESQPRACCKVLLDLSEDA
>tr|B4T5E3|B4T5E3_SALNS Starvation-sensing protein RspB OS=Salmonella newport (strain SL254) GN=SNSL254_A1617 PE=4 SV=1
MKSIVIEKPNTLTIETRALPQPAPGEVRIKVKLAGICGSDSHIYRGHNPFAKYPRVIGHE
FFGVIDAVGDNVNRDRIGERVSVDPVISCGHCYPCSVGKPNVCTSLVVLGVHRDGGFSEY
AVAPARNAHRIPDNIADHHAVMVEPFTIAANVTGQVNPTEQDVALIYGAGPMGLTTVQAL
KGVYQVKTVIVVDRIEERLAMAKQSGADWTLNNGQHSLAEFLQQKALKPTLIVDAACHPA
ILQEAITLASPAARIVLMGFSSDPCEIVQQGITGKELAIYSSRLNANKFPVVIDWLSKGL
IDPDKLITHTFDYQHVTDAIELFEKDQRQCCKVLLTFAK
>tr|B4THT8|B4THT8_SALHS Starvation-sensing protein RspB OS=Salmonella heidelberg (strain SL476) GN=SeHA_C1676 PE=4 SV=1
MKSIVIEKPNTLTIETRALPQPAPGEVRIKVKLAGICGSDSHIYRGHNPFAKYPRVIGHE
FFGVIDAVGDNVNRDRIGERVSVDPVISCGHCYPCSVGKPNVCTSLVVLGVHRDGGFSEY
AVAPARNAHRIPDNIADHHAVMVEPFTIAANVTGQVNPTEQDVALIYGAGPMGLTTVQAL
KGVYQVKTVIVVDRIEERLAMAKQSGADWTLNNGQHSLAEFLQQKALKPTLIVDAACHPA
ILQEAITLASPAARIVLMGFSSDPCEIVQQGITGKELAIYSSRLNANKFPVVIDWLNKGL
IDPDKLITHTFDYQHVTDAIELFEKDQRQCCKVLLTFAK
>tr|B4TVH3|B4TVH3_SALSV Starvation-sensing protein RspB OS=Salmonella schwarzengrund (strain CVM19633) GN=SeSA_A1608 PE=4 SV=1
MKSIVIEKPNTLTIETRALPQPAPGEVRIKVKLAGICGSDSHIYRGHNPFAKYPRVIGHE
FFGVIDAVGDNVNHDRIGERVSVDPVISCGHCYPCSVGKPNVCTSLVVLGVHRDGGFSEY
AVAPARNAHRIPDNIADHHAVMVEPFTIAANVTGQVNPTEQDVALIYGAGPMGLTTVQAL
KGVYQVKTVIVVDRIEERLAMAKQSGADWTLNNGQHSLAEFLQQKALKPTLIVDAACHPA
ILQEAITLASPAARIVLMGFSSDPCEIVQQGITGKELAIYSSRLNANKFPVVIDWLNKGL
IDPDKLITHTFDYQHVTDAIELFEKDQRQCCKVLLTFAK
>tr|B5BK70|B5BK70_SALPK Putative dehydrogenase OS=Salmonella paratyphi A (strain AKU_12601) GN=SSPA1254 PE=4 SV=1
MKSIVIEKPNTLTIETRALPQPAPGEVRIKVKLAGICGSDSHIYRGHNPFAKYPRVIGHE
FFGVIDAVGDNVNRDRIGERVSVDPVISCGHCYPCSVGKPNVCTSLVVLGVHRDGGFSEY
AVAPARNAHRIPDNIADHHAVMVEPFTIAANVTGQVNPTEQDVALIYGAGPMGLTTVQAL
KGVYQVKTVIVVDRIEERLAMAKQSGADWSLNNGQHSLAEFLQQKALKPTLIVDAACHPA
ILQEAITLASPAARIVLMGFSSDPCEIVQQGITGKELAIYSSRLNVNKFPVVIDWLNKGL
IDPDKLITHTFDYQHVIDAIELFEKDQRQCCKVLLTFAK
>tr|B5F6D9|B5F6D9_SALA4 Starvation-sensing protein RspB OS=Salmonella agona (strain SL483) GN=SeAg_B1666 PE=4 SV=1
MKSIVIEKPNTLTIETRALPQPAPGEVRIKVKLAGICGSDSHIYRGHNPFAKYPRVIGHE
FFGVIDAVGDNVNRDRIGERVSVDPVISCGHCYPCSVGKPNVCTSLVVLGVHRDGGFSEY
AVAPARNAHRIPDNIADHHAVMVEPFTIAANVTGQVNPTEQDVALIYGAGPMGLTTVQAL
KGVYQVKTVIAVDRIEERLAMAKQSGADWTLNNGQHSLAEFLQQKALKPTLIVDAACHPA
ILQEAITLASPAARIVLMGFSSDPCEIVQQGITGKELAIYSSRLNANKFPVVIDWLNKGL
IDPDKLITHTFDYQYVTDAIELFEKDQRQCCKVLLTFAK
>tr|B5QUC0|B5QUC0_SALEP Starvation sensing protein RspB OS=Salmonella enteritidis PT4 (strain P125109) GN=rspB PE=4 SV=1
MKSIVIEKPNTLTIETRALPQPAPGEVRIKVKLAGICGSDSHIYRGHNPFAKYPRVIGHE
FFGVIDAVGDNINRDRIGERVSVDPVISCGHCYPCSVGKPNVCTSLVVLGVHRDGGFSEY
AVAPARNAHRIPDNIADHHAVMVEPFTIAANVTGQVNPTEQDVALIYGAGPMGLTTVQAL
KGVYQVKTVIVVDRIEERLAMAKQSGADWTLNNGQHSLAEFLQQKALKPTLIVDAACHPA
ILQEAITLASSAARIVLMGFSSDPCEIVQQGITGKELAIYSSRLNANKFPVVIDWLNKGL
IDPDKLITHTFDYQHVTDAIELFEKDQRQCCKVLLTFAK
>tr|B5RAF9|B5RAF9_SALG2 Starvation sensing protein RspB OS=Salmonella gallinarum (strain 287/91 / NCTC 13346) GN=rspB PE=4 SV=1
MKSIVIEKPNTLTIETRALPQPAPGEVRIKVKLAGICGSDSHIYRGHNPFAKYPRVIGHE
FFGVIDAVGDNVNRDRIGERVSVDPVISCGHCYPCSVGKPNVCTSLVVLGVHRDGGFSEY
AVAPARNAHRIPDNIADHHAVMVEPFTIAANVTGQVNPTEQDVALIYGAGPMGLTTVQAL
KGVYQVKTVIVVDRIEERLAMAKQSGADWTLNNGQHSLAEFLQQKALKPTLIVDAACHPA
ILQEAITLASSAARIVLMGFSSDPCEIVQQGITGKELAIYSSRLNANKFPVVIDWLNKGL
IDPDKLITHTFDYQHVTDAIELFEKDQRQCCKVLLTFAK
>tr|B5XST0|B5XST0_KLEP3 Oxidoreductase, zinc-binding dehydrogenase family OS=Klebsiella pneumoniae (strain 342) GN=KPK_0500 PE=4 SV=1
MRSVIVKEPGQLNIASRPVPVPGSHEVRVKIAFAGICGSDVHIYQGHNPFAKYPRVIGHE
FFGIVDAVGEQVSPARIGERVAVDPVVSCGHCYPCSVGRPNVCAQLQVIGVHRDGGFSDY
ACVPAKNAWRIPEAISDRQATMVEPFTIAANITAQLQPTPQDIALVYGAGPMGLTVIQAL
KGVYGVKQVIVVDRIAERLQMARDNGADLTLDNTHQPLADQLAQRQIAPTLVIDAACHPA
ILQEAILLASPAARIGILGFSGEASTLTQQSITSKEISIFSSRLNSGRFPLVIDWMEKGL
IHPEALITHCMPLEQVKEAMEIFAKDRKTCCKVLLQLG
>tr|B6IB14|B6IB14_ECOSE Putative dehydrogenase OS=Escherichia coli (strain SE11) GN=ECSE_1701 PE=4 SV=1
MKSILIEKPNQLAIVEREIPTPSAGEVRVKVKLAGICGSDSHIYRGHNPFAKYPRVIGHE
FFGVIDAVGDGVESARVGERVAVDPVVSCGHCYPCSIGKPNVCTTLAVLGVHADGGFSEY
AVVPAKNAWKIPEAVADQYAVMIEPFTIAANVTGHGQPTENDTVLVYGAGPIGLTIVQVL
KGVYNVKNVIVADRIDERLEKAKESGADWAINNSQTPLGEIFTEKGIKPTLIIDAACHPS
ILKEAVTLASPAARIVLMGFSSEPSEVIQQGITGKELSIFSSRLNANKFPVVIDWLSKGL
IKPEKLITHTFDFQHVADAISLFEQDQKHCCKVLLTFSE
>tr|Q0B6S5|Q0B6S5_BURCM Alcohol dehydrogenase GroES domain protein OS=Burkholderia ambifaria (strain ATCC BAA-244 / AMMD) GN=Bamb_4598 PE=3 SV=1
MLSVVVDRPNSMSVREVPLPAPAAGEVRVKVRYAGICGSDLHIFHGKNPFVSYPRIIGHE
FVGTIESVGAGVDAARLGETVAVDPVISCGHCHACTIGRRNVCRHLSVLGVHRDGGFSQY
TCVPAGNAYRIPDAIADTCAAIVEPFAVAANATSRTGVLPGDVALIYGAGTVGLTILQVL
KRVYGIRAFITDRLDARLQLARKCGAAEDEIINTSVESLPDALAKRGVDGGPTLIFDAVC
HPSILEEAVTIAAPAGRIGVLGFSSEPSAIVQAELTKKELTLAASRLNCAMFPQVIDWIA
RGLIQPEHIVTHKVGFRDVAQAFEMAEHNPAESCKILLDFAGG
>tr|Q0KAD6|Q0KAD6_RALEH Threonine dehydrogenase (Zn dependent) OS=Ralstonia eutropha (strain ATCC 17699 / H16 / DSM 428 / Stanier 337) GN=tdh PE=3 SV=1
MLSIVVEEPNSMAVCERPMPEPAAGEVRVRVRYAGICGSDLHIFRGHNPFVAYPRVIGHE
FVGTIDAVGAGVDASRIGQRVVADPVISCGQCHACRIGRQNVCSRLQVIGVHRDGGFSEY
ACVPAGNAYVIPDGMPEASASVIEPFAVAANVTHRTGVLAQDVALIYGAGPVGLNLMQVL
KRVHGIRAFITDHLDERLALARQCGAGEDEVINTAREPLEQALAARGVEGGPTLIFDAVC
HPAILEEAVSIAAPAGRIGLLGFSPTPSAIPQQELTRKELTLYASRLNCAMFPTVIDWIA
KGLVNPGKIVTHHVDFRDVAGAFALAEGNPGKCCKVLLDFGHGG
>tr|Q0THP4|Q0THP4_ECOL5 Starvation sensing protein RspB OS=Escherichia coli O6:K15:H31 (strain 536 / UPEC) GN=ECP_1528 PE=3 SV=1
MKSILIEKPNQLAIIEREIPTPSAGEVRVKVKLAGICGSDSHIYRGHNPFAKYPRVIGHE
FFGVIDAVGEGVESARVGERVAVDPVVSCGHCYPCSIGKPNVCTTLAVLGVHADGGFSEY
AVVPAKNAWKIPEAVADQYAVMIEPFTIAANVTGHGQPTENDTVLVYGAGPIGLTIVQVL
KGVYNVKNVIVADRIDERLEKAKESGADWAINNSQTPLGEIFAEKGIKPTLIIDAACHPS
ILKEAVTLASPAARIVLMGFSSEPSEVIQQGITGKELSIFSSRLNANKFPVVIDWLSKGL
IKPEKLITHTFDFQHVADAISLFELDQKHCCKVLLTFSE
>tr|Q1RBL9|Q1RBL9_ECOUT Starvation sensing protein RspB OS=Escherichia coli (strain UTI89 / UPEC) GN=rspB PE=3 SV=1
MELVRSKVMKSILIEKPNQLSIIEREIPTPSAGEVRVKVKLAGICGSDSHIYRGHNPFAK
YPRVIGHEFFGVIDAVGDGVESARVGERVAVDPVVSCGHCYPCSIGKPNVCTTLAVLGVH
ADGGFSEYAVVPAKNAWKIPEAVADQYAVMIEPFTIAANVTGHGQPTENDTVLVYGAGPI
GLTIVQVLKGVYNVKNVIVADRIDERLEKAKESGADWAINNSQTPLGESFAEKGIKPTLI
IDAACHPSILKEAVTLASPAARIVLMGFSSEPSEVIQQGITGKELSIFSSRLNANKFPVV
IDWLSKGLIKPEKLITHTFDFQHVADAISLFEQDQKHCCKVLLTFSE
>tr|Q3JL82|Q3JL82_BURP1 Oxidoreductase, zinc-binding dehydrogenase family OS=Burkholderia pseudomallei (strain 1710b) GN=rspB PE=3 SV=1
MLSVVVDQPHSMGVREMPTPEPAAGEVRVRVRYAGICGSDLHIFHGKNPFVSYPRVIGHE
FVGRIESVGAGVDASRIGEIVAVDPVISCGRCHACAIGRRNVCRSLTVLGVHRDGGFSEY
ACVPAANAHRIAPEIADTCAAIVEPFAVAANATARTGVLPSDVALIYGAGTVGLTLLQVL
KHVYGIRAFIADRLDERLALARKCGAAADEVIHAATETVPDALERRGVDGGPTLIFDAVC
HPSILEEAVRLAAPAARIGVLGFSSEPSSIVQAELTKKELTLCASRLNCAMFPQVIEWIA
DGRVHPEHIVTHTLDFRDVARAFELAERNPRESCKILLDFAAH
>tr|Q57PD2|Q57PD2_SALCH Putative dehydrogenase OS=Salmonella choleraesuis GN=rspB PE=3 SV=1
MKSIVIEKPNTLTIETRALPQPAPGEVRIKVKLAGICGSDSHIYRGHNPFAKYPRVIGHE
FFGVIDAVGDNVNHDRIGERVSVDPVISCGHCYPCSVGKPNVCTSLVVLGVHRDGGFSEY
AVAPARNAHRIPDNIADHHAVMVEPFTIAANVTGQVNPTEQDVALIYGAGPMGLTTVQAL
KGVYQVKTVIVVDRIEERLAMAKQSGADWTLNNGQHSLAEFLQQKALKPTLIVDAACHPA
ILQEAITLASSAARIVLMRFSSDPCEIVQQDITGKELAIYSSRLNANKFPVVIDWLNKGL
IDPDKLITHTFDYQHVTDAIELFEKDQRQCCKVLLTFAK
>tr|Q5PHH2|Q5PHH2_SALPA Putative dehydrogenase OS=Salmonella paratyphi A GN=rspB PE=3 SV=1
MKSIVIEKPNTLTIETRALPQPAPGEVRIKVKLAGICGSDSHIYRGHNPFAKYPRVIGHE
FFGVIDAVGDNVNRDRIGERVSVDPVISCGHCYPCSVGKPNVCTSLVVLGVHRDGGFSEY
AVAPARNAHRIPDNIADHHAVMVEPFTIAANVTGQVNPTEQDVALIYGAGPMGLTTVQAL
KGVYQVKTVIVVDRIEERLAMAKQSGADWSLNNGQHSLAEFLQQKALKPTLIVDAACHPA
ILQEAITLASPAARIVLMGFSSDPCEIVQQGITGKELAIYSSRLNVNKFPVVIDWLNKGL
IDPDKLITHTFDYQHVIDAIELFEKDQRQCCKVLLTFAK
>tr|Q62CU4|Q62CU4_BURMA Oxidoreductase, zinc-binding dehydrogenase family OS=Burkholderia mallei GN=BMAA0765 PE=3 SV=1
MLSVVVDQPHSMGVREMPTPEPAAGEVRVRVRYAGICGSDLHIFHGKNPFVSYPRVIGHE
FVGRIESVGAGVDASRIGEIVAVDPVISCGRCHACAIGRRNVCRSLTVLGVHRDGGFSEY
ACVPAANAHRIAPEIADTCAAIVEPFAVAANATARTGVLPSDVALIYGAGTVGLTLLQVL
KHVYGIRAFIADRLDERLALARKCGAAADEVIHAATETVPDALERRGVDGGPTLIFDAVC
HPSILEEAVRLAAPAARIGVLGFSSEPSSIVQAELTKKELTLCASRLNCAMFPQVIEWIA
DGRVHPEHIVTHTLDFRDVARAFELAERNPRESCKILLDFAAH
>tr|Q63K86|Q63K86_BURPS Putative zinc-containing alcohol dehydrogenase OS=Burkholderia pseudomallei GN=rspB PE=3 SV=1
MLSVVVDQPHSMGVREMPTPEPAAGEVRVRVRYAGICGSDLHIFHGKNPFVSYPRVIGHE
FVGRIESVGAGVDASRIGEIVAVDPVISCGRCHACAIGRRNVCRSLTVLGVHRDGGFSEY
ACVPAANAHRIAPEIADTCAAIVEPFAVAANATARTGVLPSDVALIYGAGTVGLTLLQVL
KHVYGIRAFIADRLDERLALARKCGAAADEVIHAATETVPDALERRGVDGGPTLIFDAVC
HPSILEEAVRLAAPAARIGVLGFSSEPSSIVQAELTKKELTLCASRLNCAMFPQVIEWIA
DGRVHPEHIVTHTLDFRDVARAFELAERNPRESCKILLDFAAH
>tr|Q6D8Q4|Q6D8Q4_ERWCT Putative starvation sensing zinc-binding dehydrogenase OS=Erwinia carotovora subsp. atroseptica GN=rspB PE=3 SV=1
MKSIVIQQPNSLVIEERSIPQPAAGEVRVKVKLAGICGSDSHIYRGHNPFAKYPRVIGHE
FFGVIEAVGDGVDAARLGERVSVDPVVSCGHCYPCSIGKPNVCTSLVVLGVHRDGGFSEY
AAVSAKNAHVIPDEIPDEFAVMVEPFTISANVTAQVKPTEQDIALIYGAGPMGLTSVQVL
KGVFKVKEVIVVDRIPERLEMALRSGADRVINNASLSLKDELETLNIKPTLIIDAACHPS
ILQEAITIASPAARIAIMGFSSEPCQISQQGITSKEISIFSSRLNANKFPIVIEWLKEKR
IDPAKLITHRFDYQQVVQAIEVFEKDQKRCCKVLLTFNEA
>tr|Q8FHC8|Q8FHC8_ECOL6 Starvation sensing protein rspB OS=Escherichia coli O6 GN=rspB PE=3 SV=1
MELVRSKVMKSILIEKPNQLSIIEREIPTPSAGEVRVKVKLAGICGSDSHIYRGHNPFAK
YPRVIGHEFFGVIDAVGEGVESARVGERVAVDPVVSCGHCYPCSIGKPNVCTTLAVLGVH
ADGGFSEYAVVPAKNAWKIPEAVADQYAVMIEPFTIAANVTGHGQPTENDTVLVYGAGPI
GLTIVQVLKGVYNVKNVIVADRIDERLEKAKESGADWAINNSQTPLGESFAEKGIKPTLI
IDAACHPSILKEAVTLASPAARIVLMGFSSEPSEVIQQGITGKELSIFSSRLNANKFPVV
IDWLSKGLIKPEKLITHTFDFQHVADAISLFELDQKHCCKVLLTFSE
>tr|Q8ZPJ0|Q8ZPJ0_SALTY Putative dehydrogenase OS=Salmonella typhimurium GN=rspB PE=3 SV=1
MKSIVIEKPNTLTIETRALPQPAPGEVRIKVKLAGICGSDSHIYRGHNPFAKYPRVIGHE
FFGVIDAVGDNVNHDRIGERVSVDPVISCGHCYPCSVGKPNVCTSLVVLGVHRDGGFSEY
AVAPARNAHRIPDNIADHHAVMVEPFTIAANVTGQVNPTEQDVALIYGAGPMGLTTVQAL
KGVYQVKTVIVVDRIEERLAMAKQSGADWTLNNGQHSLAEFLQQKALKPTLIVDAACHPA
ILQEAITLASPAARIVLMGFSSDPCEIVQQGITGKELAIYSSRLNANKFPVVIDWLNKGL
IDPDKLITHTFDYQHVTDAIELFEKDQRQCCKVLLTFAK
