# Supplementary material for: Subdivision of the MDR superfamily of medium-chain dehydrogenases/reductases through iterative hidden Markov model refinement
Source: BMC Bioinformatics. 2010 Oct 27;11:534. doi: 10.1186/1471-2105-11-534 (PMC2976758; doi:10.1186/1471-2105-11-534)
Supplement: Additional file 4 — MDR family alignment figures. Illustrations showing the mafft MSAs from Additional file 3: mdr-sequences. Red sequence identifiers denote sequences from UniProtKB/TrEMBL, while blue correspond to sequences from Swiss-Prot. The position cscores are shown in a bar plot under the MSA. Positions that contain gaps in over 90% of the sequences have been removed from the alignment in order to increase readability. [file 1471-2105-11-534-S4.ZIP › mdr/MDR047.fasta]

>tr|A0HA30|A0HA30_COMTE Alcohol dehydrogenase, zinc-binding OS=Comamonas testosteroni KF-1 GN=CtesDRAFT_1937 PE=3 SV=1
MKALKWHGALDLRLEVIERRPLKAGEIRIEVAYCGICGSDMHEYLHGPDSIPVNVPHPLS
GRVAPIVIGHEFCGTVVEVAADVKGLGVGDRIAVEPEYRCGHCIYCRSGRYNLCESMGFV
GLMGDGGMAEEAVVPAYMAHVLPPSLSFRQAAVAEPAAVALHAVRRSALRAGDDCVIFGM
GAIGLLLVMMARHHEAGRIIAVDVDTRRLGLARELGASDTVDASQGDVVQQVHELTGGVG
VPVSFEAVGRPETLQGALGVLSKGGEAVLLGLMPEARIDTFDLVNRELRITSSLGYRGRY
PELLELMARGVVDAGKIVTHVVSLEAAIQDGFERLASAGDAIKVLVQPQSLEVDRDAGSG
AHAGSS
>tr|A2W1Z3|A2W1Z3_9BURK Zinc-containing alcohol dehydrogenase OS=Burkholderia cenocepacia PC184 GN=BCPG_04362 PE=3 SV=1
MRALQWHGPRDVRLVEIDTPRVGPGDVRIAVAYCGICGSDLHEYADGPHAIPVDAPHPLS
RRTAPLTLGHEFCGTVVEVGADVTTLRAGDRVAVEPEYRCSQCAYCRSGSYNLCVSMGFA
GLMGDGGMADFAVVPAYMLHRLPDGVSLEQAAVMEPAAVALHALRRGELRLGETCAVFGL
GPIGLLLIMLAKLQGATTIVAVDVSPERLAAATRFGATHALDARTLDAAALHDAIRAATG
GLGVDTSFEAAGLQATFESAMRALRKGGRVVMVGLMPHAGFDAFRAVNDELTVTTSVGYR
HAYEDLLRIVASGALDLTSIVTRTVSLEDAVADGFDALLADRAQIKILVSPTQRPARRAS
TTGSIEHESSVGV
>tr|A3IBI0|A3IBI0_9BACI Putative uncharacterized protein OS=Bacillus sp. B14905 GN=BB14905_22468 PE=3 SV=1
MKAARWYKAKDIRVETIEEPVIAPGKVKIKVHWTGICGSDLHEYAAGPIFIPVEQPHYVS
KDIAPIVMGHEFSGEVVEIGDAVTSVKVGDPVVVEPILSCGECAACKKGKYNICKHLGFH
GLSGGGGGFSEYTMVDEKLVHKMPEGLSYEQGALVEPAAVALHAVRQSKLKAGDKAAVFG
TGPIGLLVIEALRAAGASEIYAVELSAERAAKALEIGATAVINPKDEDAVARLHELTNGG
VDVAFEVTGVPVVLQQAIDSTTFEGETIIVSIWETDASILPNNIVLTERSVKGIIAYRDI
FPAVMELMKQGYFPADKLVTKRIALEEVVTEGFEALMKEKNHIKILVNSQA
>tr|A3KYZ6|A3KYZ6_PSEAE Putative uncharacterized protein OS=Pseudomonas aeruginosa C3719 GN=PACG_03009 PE=3 SV=1
MKALRWHAARDLRLSELERQAPRPGEVELEVAYCGICGSDLHEYQSGPHSIPQAEAHPLS
GCRAPLTLGHEFCGVVAALGPGVEGLRIGDRVAVEPEYRCGECRYCREGRYNLCESMGFI
GLMGDGGFAERARVPAYMLHRLPDAVGFRQAAVLEPAAVALHALRRSSLAPGQRCAVFGL
GPIGLLLVMLARLRGIEDIVAIDVSPERLALAGEFGASRALDARDGDTAARLREGGALDC
AFEAAGSQASLDAALASLRKGGELVLVSLMGEVRLDAFDLVNRELRLLGSVGYRDAYPEL
IALLADGRLDLARAVTRSVPLEQAVEHGFEALLRDKSQLKVLVNPNPALADA
>tr|A3LFJ1|A3LFJ1_PSEAE Putative uncharacterized protein OS=Pseudomonas aeruginosa 2192 GN=PA2G_03547 PE=3 SV=1
MKALRWHAARDLRLSELERQAPRPGEVELEVAYCGICGSDLHEYQSGPYSIPQAEAHPLS
GCRAPLTLGHEFCGVVAALGPGVEGLRIGDRVAVEPEYRCGECRYCREGRYNLCESMGFI
GLMGDGGFAERARVPAYMLHRLPDAVGFRQAAVLEPAAVALHALRRSSLAPGQRCAVFGL
GPIGLLLVMLARLRGIEDIVAIDVSPERLALAGEFGASRALDARDGDTAARLREGGALDC
AFEAAGSQASLDAALASLRKGGELVLVSLMGEVRLDAFDLVNRELRLLGSVGYRDAYPEL
IALLADGRLDLARAVTRSVPLEQAVEHGFEALLRDKSQVKVLVNPNPALADA
>tr|A5MEZ1|A5MEZ1_STRPN Dehydrogenase, putative OS=Streptococcus pneumoniae SP18-BS74 GN=CGSSp18BS74_03924 PE=3 SV=1
MATMKAARWHAAKDVRIQEIEVPEVLPHQVKVAVKFTGICGTDLHEFLDGPIFIPTDEHV
YSGQKAPVTLGHEFSGEIIEVGSDVTRVKVGDRVAVEPILAKNNLVGDYNLDPNLNFVGL
AADGGFAKYCVLDGDLVHVIPDSLSYEQAALTEPAAVAVYAVRQSSLKAGDTAVVFGLGP
IGLLIVEALRAAGASKIYAVELSPERQAKAEELGAIVVRPEEGETAVEAIHRLTNGGVDV
SYEVTGVPVVLGQALAAVHKAGECMVVSIWEREANINPNEFAIQEKTLKGIIAYRHIFPK
VLELMEQGYFSAEKLVTKKIKLENIVEEGFIELTQDKSQIKILVEPE
>tr|A8VUU4|A8VUU4_9BACI Amidohydrolase OS=Bacillus selenitireducens MLS10 GN=BselDRAFT_1909 PE=3 SV=1
MKAAVWYKAKDLRVEDVPEPGIKGDHDVKVKVSCCGICGSDLHEYAAGPIFIPKDTPHPI
SGEKAPIIMGHEFSGEVVEVGPNVTRVKPGDMVAIEPILAPSENGRYTDAKYNLSPLLGF
HGLSGGGGGFSEFTVLGEHMVHKIPDGLSAEQGALVEPAAVALHAIRQSSLKAGDTACVF
GTGPIGLMVIDALKAAGASTIYAVEVSEARIKKAGDLGAVVINPKTEDAVAKIHELSGGG
VDVAFEVTGIPAVLNQCLHSTHTGGEAVIVSIWEQEASFQPNDLVIAERTMKGIIAYRHI
YPQVMELMKQGYFSGDKMITSRIGLDDVVDKGFDLLLSDKSQVKIIVTP
>tr|B0AWX9|B0AWX9_BACAN Oxidoreductase, zinc-binding dehydrogenase family OS=Bacillus anthracis str. A0488 GN=BAC_0675 PE=4 SV=1
MKALLWHNQRDVRVEEVPEPTVKPGAVKIKVKWCGICGTDLHEYLAGPIFIPTEEHPLTH
VKAPVILGHEFSGEVVEIGEGVTSHKVGDRVVVEPIYSCGKCEACKHGHYNVCEQLVFHG
LGGEGGGFSEYTVVPEDMVHHIPDEMTYEQGALVEPAAVAVHAVRQSKLKEGEAVAVFGC
GPIGLLVIQAAKAAGATPVIAVELSKERQELAKLAGADYVLNPATQDVLAEIRNLTNSLG
VNVSFEVTGVEVVLRQAIESTSFEGQTVIVSVWEKDATITPNNLVLKEKEVVGILGYRHI
FPAVIKLISSGQIQAEKLITKKITVDQVVEEGFEALVKDKTQVKILVSPK
>tr|B0Q750|B0Q750_BACAN Oxidoreductase, zinc-binding dehydrogenase family OS=Bacillus anthracis str. A0193 GN=BAQ_0721 PE=3 SV=1
MKALLWHNQRDVRVEEVPEPTVKPGAVKIKVKWCGICGTDLHEYLAGPIFIPTEEHPLTH
VKAPVILGHEFSGEVVEIGEGVTSHKVGDRVVVEPIYSCGKCEACKHGHYNVCEQLVFHG
LGGEGGGFSEYTVVPEDMVHHIPDEMTYEQGALVEPAAVAVHAVRQSKLKEGEAVAVFGC
GPIGLLVIQAAKAAGATPVIAVELSKERQELAKLAGADYVLNPATQDVLAEIRNLTNSLG
VNVSFEVTGVEVVLRQAIESTSFEGQTVIVSVWEKDATITPNNLVLKEKEVVGILGYRHI
FPAVIKLISSGQIQAEKLITKKITVDQVVEEGFEALVKDKTQVKILVSPK
>tr|B0QL93|B0QL93_BACAN Oxidoreductase, zinc-binding dehydrogenase family OS=Bacillus anthracis str. A0442 GN=BAH_0722 PE=3 SV=1
MKALLWHNQRDVRVEEVPEPTVKPGAVKIKVKWCGICGTDLHEYLAGPIFIPTEEHPLTH
VKAPVILGHEFSGEVVEIGEGVTSHKVGDRVVVEPIYSCGKCEACKHGHYNVCEQLVFHG
LGGEGGGFSEYTVVPEDMVHHIPDEMTYEQGALVEPAAVAVHAVRQSKLKEGEAVAVFGC
GPIGLLVIQAAKAAGATPVIAVELSKERQELAKLAGADYVLNPATQDVLAEIRNLTNSLG
VNVSFEVTGVEVVLRQAIESTSFEGQTVIVSVWEKDATITPNNLVLKEKEVVGILGYRHI
FPAVIKLISSGQIQAEKLITKKITVDQVVEEGFEALVKDKTQVKILVSPK
>tr|B1F3Y2|B1F3Y2_BACAN Oxidoreductase, zinc-binding dehydrogenase family OS=Bacillus anthracis str. A0389 GN=BAK_0751 PE=3 SV=1
MKALLWHNQRDVRVEEVPEPTVKPGAVKIKVKWCGICGTDLHEYLAGPIFIPTEEHPLTH
VKAPVILGHEFSGEVVEIGEGVTSHKVGDRVVVEPIYSCGKCEACKHGHYNVCEQLVFHG
LGGEGGGFSEYTVVPEDMVHHIPDEMTYEQGALVEPAAVAVHAVRQSKLKEGEAVAVFGC
GPIGLLVIQAAKAAGATPVIAVELSKERQELAKLAGADYVLNPATQDVLAEIRNLTNSLG
VNVSFEVTGVEVVLRQAIESTSFEGQTVIVSVWEKDATITPNNLVLKEKEVVGILGYRHI
FPAVIKLISSGQIQAEKLITKKITVDQVVEEGFEALVKDKTQVKILVSPK
>tr|B1F7N2|B1F7N2_9BURK Alcohol dehydrogenase GroES domain protein OS=Burkholderia ambifaria IOP40-10 GN=BamIOP4010DRAFT_0041 PE=3 SV=1
MRALQWHGPRDLRVVDLDTPRAGPGEVRIAVAYCGICGSDLHEYADGPHAIPVDTPHPLS
GRTAPLTLGHEFCGTVVEVGAGVTTLTPGDRVAVEPEYHCHQCAYCRSGSYNLCVSMGFA
GLMGDGGMADFVVVPAYMLHRLPDDVSLEQAAVMEPAAVALHALRRGELRLGDTCAVFGL
GPIGLLLIMLAKLQGATTIVAVDVSPERLAAAARFGATHAFDARSLDAPVLRDAIREAAG
GLGVDVSFEAAGLPATFEAAMQGLRKGGHLVMVGLMPHAGFDAFRAVNDELTFTASVGYR
HVYEDLLRLIASGALDLTSIVTRTVALEDAVADGFDALLADRAQIKILVAPPRRHARRLH
TVGSIEHEPPLVV
>tr|B1QC65|B1QC65_CLOBO Oxidoreductase, zinc-binding dehydrogenase family OS=Clostridium botulinum NCTC 2916 GN=CBN_2254 PE=4 SV=1
MKAALWYEKKDVRVEEIEEPKVVEGSVKIKVKWCGICGSDLHEYLGGPIFIPVGQPHALS
GTTAPVVLGHEFSGEIVELGQGVTKFNIGDRVIVEPIVACGKCPACMEGKYNLCSSLGFH
GLCGSGGGLAEYTVFPEEFVHKIPDEMSYEDAALVEPMAVALHSVRIANFNTGDTALVLG
AGPIGLATIECLKAAGARLIVVLQRKSIRQKYAKRAGADVVLDPNEVNIPEEVKKLTDGL
GVDVAFETTGAKIGFDTGIESLKFEGTMVITSIWEKDTSFNPNVLVFTEKKIVGTLAYRH
EFLATMALMKDGRIKTDGYITKKIALDDIVEEGFGALTGPEKKKHVKIIVTPDKSLL
>tr|B1QWU3|B1QWU3_CLOBU Sorbitol dehydrogenase OS=Clostridium butyricum 5521 GN=CBY_2472 PE=4 SV=1
MKAALWYAKKDVRVEEIEEPKVTVNGVKIKVKWCGICGSDLHEYLGGPIFIPVGQPHPLS
GTTAPVVLGHEFSGDVVEVGSDVTNFKPGDRVIVEPIVACGKCPACLEGKYNLCSSLGFH
GLCGSGGGLAEYTVFPEEFVHKIPDEMSYEQAALVEPMAVALHSIRVGNFRTGDTALVLG
SGPIGLATIECLKAAGAKLVIVLQRKSIRQEYAKRAGADVVLDPNEVNIAEEVKKLTNGL
GVDVAFETTGAQIGFDTGIDSLKFEGTMVITSIWEKGVTFNPNALVFTEKKIVGTLAYRH
EFQATMAQMKDGRIKAEGYVTKKIHLDDIVEEGFGALTGPEKKKHVKILVTPDKDLIS
>tr|B1RZ82|B1RZ82_STRPN L-iditol 2-dehydrogenase OS=Streptococcus pneumoniae CDC1873-00 GN=SP187300_0533 PE=4 SV=1
MATMKAARWHAAKDVRIQEIEVPEVLPHQVKVAVKFTGICGTDLHEFLDGPIFIPTDEHV
YSGQKAPVTLGHEFSGEIIEVGSDVTRVKVGDRVAVEPILAKNNLVGDYNLDPNLNFVGL
AADGGFAKYCVLDGDLVHVIPDSLSYEQAALTEPAAVAVYAVRQSSLKAGDTAVVFGLGP
IGLLIVEALRAAGASKIYAVELSPERQAKAEELGAIVVRPEEGETAVEAIHRLTNGGVDV
SYEVTGVPVVLGQALAAVHKAGECMVVSIWEREANINPNEFAIQEKTLKGIIAYRHIFPK
VLELMEQGYFSAEKLVTKKIKLENIVEEGFIELTQDKSQIKILVEPE
>tr|B1SN90|B1SN90_9BACI Alcohol dehydrogenase zinc-binding domain protein OS=Geobacillus sp. WCH70 GN=GWCH70DRAFT_0381 PE=4 SV=1
MKAARWHNARDIRVEEVEEPKAGKGKVKIKVEWAGICGSDLHEYAAGPIFVPVKDPHPVS
KDVAPIIMGHEFSGRVVEVGEGVTKVKVGDPVVVEPILRCGECPACKKGKYNLCEHLGFH
GLSGGGGGFSEYTVVDEYMVHKMPEGLSFEQGALVEPAAVALHAVRSSKIKPGDKAAVFG
TGPIGLLVIEALKAAGASEIYAVEVSKERLQKAKELGATSVINPKEEDPVQKLRELTDGG
VDVAFEVTGVPAVLQQAIDSTTFEGETIIVSIWEKEANLQPNNIVLKERNVKGVIAYRDI
FPAVMELMKRGYFQAEKLVTKRIKLDDIVTEGFETLIKEKNQVKILVKPE
>tr|B1SNS2|B1SNS2_9BACI Alcohol dehydrogenase zinc-binding domain protein OS=Geobacillus sp. WCH70 GN=GWCH70DRAFT_0563 PE=4 SV=1
MKAARWYNARDIRVEEVEEPKVGKGKVKIKVEWAGICGSDLHEYAAGPIFIPVQNPHPVS
KDVAPIIMGHEFSGRVVEVGEGVTKVKVGDPVVVEPILRCGECPACKKGKYNLCDHLGFH
GLSGGGGGFSEYTVVDEYMVHKMPEGLSFEQGALVEPAAVALHAVRLSKIKPGDKAAVFG
TGPIGLLVIEALKAAGASEIYAVEVSKERLQKAKELGATSVINPKEEDPVQKLVELTDGG
VDVAFEVTGVPAVLQQAIDSTTFEGETIIVSIWEKEANIQPNNIVLKERNVKGIIAYRDI
FPAVMELMKRGYFQAEKLVTKRIKLDDIVTEGFETLMKEKDQVKILVKPE
>tr|B1USJ4|B1USJ4_BACAN Oxidoreductase, zinc-binding dehydrogenase family OS=Bacillus anthracis str. A0174 GN=BAO_0678 PE=4 SV=1
MKALLWHNQRDVRVEEVPEPTVKPGAVKIKVKWCGICGTDLHEYLAGPIFIPTEEHPLTH
VKAPVILGHEFSGEVVEIGEGVTSHKVGDRVVVEPIYSCGKCEACKHGHYNVCEQLVFHG
LGGEGGGFSEYTVVPEDMVHHIPDEMTYEQGALVEPAAVAVHAVRQSKLKEGEAVAVFGC
GPIGLLVIQAAKAAGATPVIAVELSKERQELAKLAGADYVLNPATQDVLAEIRNLTNSLG
VNVSFEVTGVEVVLRQAIESTSFEGQTVIVSVWEKDATITPNNLVLKEKEVVGILGYRHI
FPAVIKLISSGQIQAEKLITKKITVDQVVEEGFEALVKDKTQVKILVSPK
>tr|B2DSF7|B2DSF7_STRPN L-iditol 2-dehydrogenase OS=Streptococcus pneumoniae CDC0288-04 GN=SP28804_0377 PE=4 SV=1
MATMKAARWHAAKDVRIQEIEVPEVLPHQVKVAVKFTGICGTDLHEFLDGPIFIPTDEHV
YSGQKAPVTLGHEFSGEIIEVGSDVTRVKVGDRVAVEPILAKNNLVGDYNLDPNLNFVGL
AADGGFAKYCVLDGDLVHVIPDSLSYEQAALTEPAAVAVYAVRQSSLKAGDTAVVFGLGP
IGLLIVEALRAAGASKIYAVELSPERQAKAEELGAIVVRPEEGETAVEAIHRLTNGGVDV
SYEVTGVPVVLGQALAAVHKAGECMVVSIWEREANINPNEFAIQEKTLKGIIAYRHIFPK
VLELMEQGYFSAEKLVTKKIKLENIVEEGFIELTQDKSQIKILVEPE
>tr|B3JAI4|B3JAI4_BACAN Oxidoreductase, zinc-binding dehydrogenase family OS=Bacillus anthracis Tsiankovskii-I GN=BATI_0734 PE=4 SV=1
MKALLWHNQRDVRVEEVPEPTVKPGAVKIKVKWCGICGTDLHEYLAGPIFIPTEEHPLTH
VKAPVILGHEFSGEVVEIGEGVTSHKVGDRVVVEPIYSCGKCEACKHGHYNVCEQLVFHG
LGGEGGGFSEYTVVPEDMVHHIPDEMTYEQGALVEPAAVAVHAVRQSKLKEGEAVAVFGC
GPIGLLVIQAAKAAGATPVIAVELSKERQELAKLAGADYVLNPATQDVLAEIRNLTNSLG
VNVSFEVTGVEVVLRQAIESTSFEGQTVIVSVWEKDATITPNNLVLKEKEVVGILGYRHI
FPAVIKLISSGQIQAEKLITKKITVDQVVEEGFEALVKDKTQVKILVSPK
>tr|B3KBF0|B3KBF0_9BACI Alcohol dehydrogenase GroES domain protein OS=Geobacillus sp. Y412MC10 GN=GYMC10DRAFT_2918 PE=4 SV=1
MQALRWHGVKDLRLETIAEPQATNGKVKIKVEWCGICGSDLHEYVAGPIFIPENTPHALT
GEQAPVVMGHEFSGQVVEVGEGVTKFKAGDRVVVEPVFACGSCEACRQGKYNLCDKMGFL
GLAGGGGGFSEYVAADEHMVHKIPDSVSYEQGALVEPSAVALYAVRQSQLKAGDRAVVFG
AGPIGLLVIEALKAAGASEIYAVELSPERKQKAEELGAIVIDPKACDVVEELHRRTGAGV
DVAFEVTGVPPVLTQAINSTKIGGQIMIVSIFETSAPIVPNDIVMKERNITGIIGYRDVF
PAVISLMEKGFFPADKLVTQRIKLDEVIDQGFEALLKEKNQVKILVSAH
>tr|B3YYB3|B3YYB3_BACCE Oxidoreductase, zinc-binding dehydrogenase family OS=Bacillus cereus W GN=BCW_0663 PE=4 SV=1
MKALLWHNQRDVRVEEVPEPTVKPGAVKIKVKWCGICGTDLHEYLAGPIFIPTEEHPLTH
VKAPVILGHEFSGEVVEIGEGVTSHKVGDRVVVEPIYSCGKCEACKHGHYNVCEQLVFHG
LGGEGGGFSEYTVVPEDMVHHIPDEMTYEQGALVEPAAVAVHAVRQSKLKEGEAVAVFGC
GPIGLLVIQAAKAAGATPVIAVELSKERQELAKLAGADYVLNPATQDVLAEIRNLTNGLG
VNVSFEVTGVEVVLRQAIESTSFEGQTVIVSVWEKDATITPNNLVLKEKEVVGILGYRHI
FPAVIKLISSGQIQAEKLITKKITVDQVVEEGFEALVKDKTQVKILVSPK
>tr|B3ZG46|B3ZG46_BACCE Oxidoreductase, zinc-binding dehydrogenase family OS=Bacillus cereus NVH0597-99 GN=BC059799_0658 PE=4 SV=1
MKALLWHNQRDVRVEEVPEPTVKPGAVKIKVKWCGICGTDLHEYLAGPIFIPTEEHPLTH
VKAPVILGHEFSGEVVEIGEGVTSHKVGDRVVVEPIYSCGKCEACKHGHYNVCEQLVFHG
LGGEGGGFSEYTVVPEDMVHHIPDEMTYEQGALVEPAAVAVHAVRQSKLKEGEAVAVFGC
GPIGLLVIQAAKAAGATPVIAVELSKERQELAKLAGADYVLNPATQDVLAEIRNLTNGLG
VNVSFEVTGVEVVLRQAIESTSFEGQTVIVSVWEKDATITPNNLVLKEKEVVGILGYRHI
FPAVIKLISSGQIQAEKLITKKITVDQVVEEGFEALVKDKTQVKILVSPK
>tr|B3ZV62|B3ZV62_BACCE Oxidoreductase, zinc-binding dehydrogenase family OS=Bacillus cereus 03BB108 GN=BC03BB108_0626 PE=4 SV=1
MKALLWHNQRDVRVEEVPEPTVKPGAVKIKVKWCGICGTDLHEYLAGPIFIPTEEHPLTH
VKAPVILGHEFSGEVVEIGEGVTSHKVGDRVVVEPIYSCGKCEACKHGHYNVCEQLVFHG
LGGEGGGFSEYTVVPEDMVHHIPDEMTYEQGALVEPAAVAVHAVRQSKLKEGEAVAVFGC
GPIGLLVIQAAKAAGATPVIAVELSKERQELAKLAGADYVLNPATQDVLAEIRNLTNGLG
VNVSFEVTGVEVVLRQAIESTSFEGQTVIVSVWEKDATITPNNLVLKEKEVVGILGYRHI
FPAVIKLISSGQIQAEKLITKKITVDQVVEEGFEALVKDKTQVKILVSPK
>tr|B4ALJ8|B4ALJ8_BACPU Zinc OS=Bacillus pumilus ATCC 7061 GN=BAT_1651 PE=4 SV=1
MKALRWHDQKDIRLEEIDEPKVAPGKVKLKVKWCGICGSDLHEYLGGPIFIPVNEPHPLT
KEKAPITLGHEFSGEVVEVGEDVSNYKVGDRVVVEPIFATHGHQGAYNLDENMGFLGLAG
GGGGFSEYVSVDEELLHLLPDEISYEQGALVEPSAVALYAVRSSKVQAGDTAAVFGCGPI
GLLVIEALKAAGATDIYAVELSKERQEKAKELGAIIVDPSQYEDVVQEIARRTNGGVDVS
FEVTGVPVVLKQAIQSTRISGETVIVSIWEKGAEIMPNDIVIKERTVKGIIGYRDVFPSV
LNLMRKGYFSADTLVTKKIKLDDVIEDGFHALINEKDQVKILVSAE
>tr|B5UJA1|B5UJA1_BACCE Oxidoreductase, zinc-binding dehydrogenase family OS=Bacillus cereus AH1134 GN=BCAH1134_0687 PE=4 SV=1
MKALLWHNQRDVRVEEVPEPTVKPGTVKIKVKWCGICGTDLHEYLAGPIFIPTEEHPLTH
VKAPVILGHEFSGEVIEIGEGVTSHKVGGRVVVEPIYSCGKCEACKHGHYNVCEQLVFHG
LGGEGGGFSEYTVVPEDMVHHIPDEMTYEQGALVEPAAVAVHAVRQSKLKEGEAVAVFGC
GPIGLLVIQAAKAAGATPVIAVELSKERQELAKLAGADYVLNPATQDVLAEIRNLTNGLG
VNVSFEVTGVEVVLRQAIESTSFEGQTVIVSVWEKDATITPNNLVLKEKEVIGILGYRHI
FPAVIKLISSGQIQAEKLITKKITVDQVVEEGFEALVKDKTQVKILVSPK
>tr|B7HBV4|B7HBV4_BACCE Oxidoreductase, zinc-binding dehydrogenase family OS=Bacillus cereus B4264 GN=BCB4264_A0705 PE=4 SV=1
MKALLWHNQRDVRVEEVPEPTVKPGTVKIKVKWCGICGTDLHEYLAGPIFIPTEEHPLTH
VKAPVILGHEFSGEVIEIGEGVTSHKVGDRVVVEPIYSCGKCEACKHGHYNVCEQLVFHG
LGGEGGGFSEYTVVPEDMVHHIPDEMTYEQGALVEPAAVAVHAVRQSKLKEGEAVAVFGC
GPIGLLVIQAAKAAGATPVIAVELSKERQELAKLAGADYVLNPATQDVLAEIRNLTNGLG
VNVSFEVTGVEVVLRQAIESTSFEGQTVIVSVWEKDATITPNNLVLKEKEVIGILGYRHI
FPAVIKLISSGQIQAEKLITKKITVDQVVEEGFEALVKDKTQVKILVSPK
>tr|B7HW96|B7HW96_BACCE Oxidoreductase, zinc-binding dehydrogenase family OS=Bacillus cereus AH187 GN=BCAH187_A0802 PE=4 SV=1
MKALLWHNQRDVRVEEVPEPTVKPGAVKIKVKWCGICGTDLHEYLAGPIFIPTEEHPLTH
VKAPVILGHEFSGEVVEIGEGVTSHKVGDRVVVEPIYSCGKCEACKHGHYNVCEQLVFHG
LGGEGGGFSEYTVVPEDMVHHIPDEMTYEQGALVEPAAVAVHAVRQSKLKEGEAVAVFGC
GPIGLLVIQAAKAAGATPVIAVELSKERQELAKLAGADYVLNPATQDVLAEIRNLTNGLG
VNVSFEVTGVEVVLRQAIESTSFEGQTVIVSVWEKDATITPNNLVLKEKEVVGILGYRHI
FPAVIKLISSGQIQAEKLITKKITVDQVVEEGFEALVKDKTQVKILVSPK
>tr|B7IXT9|B7IXT9_BACCE Oxidoreductase, zinc-binding dehydrogenase family OS=Bacillus cereus G9842 GN=BCG9842_B4631 PE=4 SV=1
MKALLWHNQRDVRVEEVPEPTVKPGTVKIKVKWCGICGTDLHEYLAGPIFIPTEEHPLTH
VKAPVILGHEFSGEVIEIGEGVTSHKVGDRVVVEPIYSCGKCEACKHGHYNVCEQLVFHG
LGGEGGGFSEYTVVPEDMVHHIPDEMTYEQGALVEPAAVAVHAVRQSKLKEGEAVAVFGC
GPIGLLVIQAAKAAGATPVIAVELSKERQELAKLAGADYVLNPATQDVLAEIRNLTNGLG
VNVSFEVTGVEVVLRQAIESTSFEGQTVIVSVWEKDATITPNNLVLKEKEVIGILGYRHI
FPAVIKLISSGQIQAEKLITKKITVDQVVEEGFEALVKDKTQVKILVSPK
>tr|B7JQF8|B7JQF8_BACCE Oxidoreductase, zinc-binding dehydrogenase family OS=Bacillus cereus AH820 GN=BCAH820_0730 PE=4 SV=1
MKALLWHNQRDVRVEEVPEPTVKPGAVKIKVKWCGICGTDLHEYLAGPIFIPTEEHPLTH
VKAPVILGHEFSGEVVEIGEGVTSHKVGDRVVVEPIYSCGKCEACKHGHYNVCEQLVFHG
LGGEGGGFSEYTVVPEDMVHHIPDEMTYEQGALVEPAAVAVHAVRQSKLKEGEAVAVFGC
GPIGLLVIQAAKAAGATPVIAVELSKERQELAKLAGADYVLNPATQDVLAEIRNLTNSLG
VNVSFEVTGVEVVLRQAIESTSFEGQTVIVSVWEKDATITPNNLVLKEKEVVGILGYRHI
FPAVIKLISSGQIQAEKLITKKITVDQVVEEGFEALVKDKTQVKILVSPK
>tr|B7V7A7|B7V7A7_PSEAE Probable alcohol dehydrogenase (Zn-dependent) OS=Pseudomonas aeruginosa LESB58 GN=PLES_08761 PE=4 SV=1
MKALRWHAARDLRLSELERQAPRPGEVELEVAYCGICGSDLHEYQSGPHSIPQAEAHPLS
GCRAPLTLGHEFCGVVAALGPGVEGLRIGDRVAVEPEYRCGECRYCREGRYNLCESMGFI
GLMGDGGFAERARVPAYMLHRLPDAVGFRQAAVLEPAAVALHALRRSSLAPGQRCAVFGL
GPIGLLLVMLARLRGIEDIVAIDVSPERLALAGEFGASRALDARDGDTAARLREGGALDC
AFEAAGSQASLDAALASLRKGGELVLVSLMGEVRLDAFDLVNRELRLLGSVGYRDAYPEL
IALLADGRLDLARAVTRSVPLEQAVEHGFEALLRDKSQVKVLVNPNPALADA
>tr|Q0FP26|Q0FP26_9RHOB L-iditol 2-dehydrogenase OS=Roseovarius sp. HTCC2601 GN=R2601_21442 PE=3 SV=1
MKDIRVEDIADPQPGKGEVKVKVAWTGICGSDLHEYLAGPIFVPVDEDHPLSHDKAPITM
GHEYCGTVAELGDGVTDLAIGDRVAIEPIFACGACPACLEGKYNLCDSLGFVGLSGGHGG
FAAHSVVPARMVHKMPEGLSMEQGALVEPAAVALHAVRLSRIKAGDKAAVFGAGPIGLLV
VESLRVAGASEIHVVEPSHVRRQKALDLGATSVIDPTATDAVADIRAATGGVHVAFEVTG
VPQVLPQCIDATRHEGQVLVVSIWEQEASFQPNTVVLKERQVQGTIAYRNVYPAVMALMT
QGYFSADQLVTKRIALEDIVTEGFEALVAEKSHVKILVEAPG
>tr|Q3EXN9|Q3EXN9_BACTI (R,R)-butanediol dehydrogenase OS=Bacillus thuringiensis serovar israelensis ATCC 35646 GN=RBTH_06101 PE=3 SV=1
MYKMKALLWHNQRDVRVEEVPEPTVKPGTVKIKVKWCGICGTDLHEYLAGPIFIPTEEHP
LTHVKAPVILGHEFSGEVIEIGEGVTSHKVGDRVVVEPIYSCGKCEACKHGHYNVCEQLV
FHGLGGEGGGFSEYTVVPEDMVHHIPDEMTYEQGALVEPAAVAVHAVRQSKLKEGEAVAV
FGCGPIGLLVIQAAKAAGATPVIAVELSKERQELAKLAGADYVLNPATQDVLAEIRNLTN
GLGVNVSFEVTGVEVVLRQAIESTSFEGQTVIVSVWEKDATITPNNLVLKEKEVIGILGY
RHIFPAVIKLISSGQIQAEKLITKKITVDQVVEEGFEALVKDKTQVKILVSPK
>tr|Q93R65|Q93R65_BACCE Acetylacetoin reductase OS=Bacillus cereus GN=AACR PE=3 SV=1
MKALLWHNQRDVRVEEVPEPTVKPGAVKIKVKWCGICGTDLHEYLAGPIFIPTEEHPLTH
VKAPVILGHEFSGEVVEIGEGVTSHKVGDRVVVEPIYSCGKCEACKHGHYNVCEQLVFHG
LGGEGGGFSEYTVVPEDMVHHIPDEMTYEQGALVEPAAVAVHAVRQSKLKEGEAVAVFGC
GPIGLLVIQAAKAAGATPVIAVELSKERQELAKLAGADYVLNPATQDVLAEIRNLTNGLG
VNVSFEVTGVEVVLRQAIESTSFEGQTVIVSVWEKDATITPNNLVLKEKEVVGILGYRHI
FPAVIKLISSGQIQAEKLITKKITVDQVVEEGFEALVKDKTQVKISCFT
>tr|A0B483|A0B483_BURCH Alcohol dehydrogenase GroES domain protein OS=Burkholderia cenocepacia (strain HI2424) GN=Bcen2424_5726 PE=3 SV=1
MRALQWHGPRDVRLVEIDTPRVGPGDVRIAVAYCGICGSDLHEYADGPHAIPVDAPHPLS
RRTAPLTLGHEFCGTVVEVGADVTTLRAGDRVAVEPEYRCSQCAYCRSGSYNLCVSMGFA
GLMGDGGMADFAVVPAYMLHRLPDGVSLEQAAVMEPAAVALHALRRGELRLGETCAVFGL
GPIGLLLIMLAKLQGATTIVAVDVSPERLAAATRFGATHAFDARTLDAAALQDAIRAATG
GLGVDTSFEAAGLQATFESAMRALRKGGRVVMVGLMPHAGFDAFRAVNDELTVTTSVGYR
HAYEDLLRIVASGALDLTSIVTRTVSLEDAVADGFDALLADRAQIKILVSPAQRPARRAS
TTGSIEHESSVGV
>tr|A0Q2I7|A0Q2I7_CLONN 2,3-butanediol dehydrogenase OS=Clostridium novyi (strain NT) GN=NT01CX_0344 PE=3 SV=1
MKAALWYGKNDVRVEEVQEPKVENGTVKIKVKWCGICGSDLHEYLNGPIFIPVEQPHPLS
GNVAPIILGHEFSGEIVEVGEGVKKFNIGDRVIVEPIVACGKCPACKEGKYNLCTSLGFH
GLCGSGGGFAEYTVFPEEFVHKIPDNMTYEQAALAEPMTVALHSIRVANFKTGDTALVLG
AGPIGLATIECLKAAGAKSVIVFQRKSIRQEYAKRAGADIVLDPNEVNVSEEVKKITGGL
GVDTAFETTGAQVGFDVGIESLKFEGTMVITSIWEKEIKFNPNTLVFSEKKIVGTLAYRH
EFPSIIAQMNDGRIKAEGYITKKISLDNIVAEGFNTLTGLEKKKQVKILVTPDEMLLDK
>tr|A0R9V9|A0R9V9_BACAH Alcohol dehydrogenase, zinc-containing OS=Bacillus thuringiensis (strain Al Hakam) GN=BALH_0616 PE=3 SV=1
MYKMKALLWHNQRDVRVEEVPEPTVKPGAVKIKVKWCGICGTDLHEYLAGPIFIPTEEHP
LTHVKAPVILGHEFSGEVVEIGEGVTSHKVGDRVVVEPIYSCGKCEACKHGHYNVCEQLV
FHGLGGEGGGFSEYTVVPEDMVHHIPDEMTYEQGALVEPAAVAVHAVRQSKLKEGEAVAV
FGCGPIGLLVIQAAKAAGATPVIAVELSKERQELAKLAGADYVLNPATQDVLAEIRNLTN
GLGVNVSFEVTGVEVVLRQAIESTSFEGQTVIVSVWEKDATITPNNLVLKEKEVVGILGY
RHIFPAVIKLISSGQIQAEKLITKKITVDQVVEEGFEALVKDKTQVKILVSPK
>tr|A3CLG0|A3CLG0_STRSV Dehydrogenase, putative OS=Streptococcus sanguinis (strain SK36) GN=SSA_0572 PE=3 SV=1
MAKMNAARWYGAKDVRIEEVDVPEVKPHQVKIAVKFTGICGTDLHEYLDGPIFIPTETEH
VYSGQKAPVTLGHEFAGEIVEVGSAVTRVKVGDRVTVEPILAKHNLVGDYNLDPNLNFVG
LAADGGFAKYCVLDGDIVHKVPDSLSYEQAALTEPAAVAVYAVRQSALKTGDTAVVFGLG
PIGLLIIEALRAAGASKIYGVELSPERQAKAEELGAIIVRPEEGEDVVAAIQRLTGGGAD
VSYEVTGVPVVLGQALAAVHKAGECMVVSIWEREASINPNEFAIQEKSLKGIIAYRHIFP
KVLELMEQGYFSADKLVTKKIKLEDIVQEGFIELTQDKAQIKILVSPE
>tr|A5I3Y8|A5I3Y8_CLOBH Putative zinc-binding alcohol dehydrogenase OS=Clostridium botulinum (strain Hall / ATCC 3502 / NCTC 13319 / Type A) GN=CBO2217 PE=3 SV=1
MKAALWYEKKDVRVEEIEEPKVVEGSVKIKVKWCGICGSDLHEYLGGPIFIPVGQPHALS
GTTAPVVLGHEFSGEIVELGQGVTKFNIGDRVIVEPIVACGKCPACMEGKYNLCSSLGFH
GLCGSGGGLAEYTVFPEEFVHKIPDEMSYEDAALVEPMAVALHSARIANFNTGDTALVLG
AGPIGLATIECLKAAGARLIVVLQRKSIRQKYAKRAGADVVLDPNEVNIPEEVKKLTDGL
GVDVAFETTGAKIGFDTGIESLKFEGTMVITSIWEKDTSFNPNVLVFTEKKIVGTLAYRH
EFPATMALMKDGRIKTDGYITKKIALDDIVEEGFGALTGPEKKKHVKIIVTPDKSLL
>tr|A6LTG2|A6LTG2_CLOB8 Alcohol dehydrogenase GroES domain protein OS=Clostridium beijerinckii (strain ATCC 51743 / NCIMB 8052) GN=Cbei_1464 PE=3 SV=1
MKAALWYAKKDVRVEEIEEPKVTVNGVKIKVKWCGICGSDLHEYLGGPIFIPVGQPHPLS
GTTAPVVLGHEFSGDVVEVGPNVKNFKPGDRVIVEPIVACGKCPACLEGKYNLCSSLGFH
GLCGSGGGLAEYTVFPEEFVHKIPDEMSYEQAALVEPMAVALHSIRIGNFRTGDTALVLG
SGPIGLATIECLKAAGAKLIIVLQRKSIRQEYAKRAGADVVLDPNEVNIAEEVKKLTNGL
GVDVAFETTGAQIGFDTGIDSLKFEGTLVVTSIWENDVKFNPNVLVFTEKKIIGTLAYRH
EFPATMAQMKDGRIKAEGYVTKKIHLDDIVEEGFGALTGPEKKKHVKILVSPDKELVSKS
>tr|A6V001|A6V001_PSEA7 Probable alcohol dehydrogenase (Zn-dependent) OS=Pseudomonas aeruginosa (strain PA7) GN=PSPA7_1000 PE=3 SV=1
MNALRWHAARDLRLSELERQAPRPGEVELEVAYCGICGSDLHEYQDGPHSIPHAAPHPLS
GCRAPLTLGHEFCGVVVGLGPGVEGLALGERVAVEPEYRCGECRYCREGRYNLCESMGFI
GLMGDGGFAERARVPAYMLHRLPDTVSFRQAAVLEPAAVALHALRQSSLEAGQRCAVFGL
GPIGLLLVMLARLRGITDIAAVDVSPERLALASGFGASRVLDARDDGVATRLSEGGALDC
AFEAAGSQASLDAALASLRKGGELVLVSLMGEVRLDAFDLVNRELRLLGSVGYRHAYPEL
IALLAEGRLDLARVVTRSVSLEQAVEHGFEALLRDKSQVKVLVNPNPALADA
>tr|A7FVN2|A7FVN2_CLOB1 Oxidoreductase, zinc-binding dehydrogenase family OS=Clostridium botulinum (strain ATCC 19397 / Type A) GN=CLB_2156 PE=3 SV=1
MKAALWYEKKDVRVEEIEEPKVVEGSVKIKVKWCGICGSDLHEYLGGPIFIPVGQPHALS
GTTAPVVLGHEFSGEIVELGQGVTKFNIGDRVIVEPIVACGKCPACMEGKYNLCSSLGFH
GLCGSGGGLAEYTVFPEEFVHKIPDEMSYEDAALVEPMAVALHSARIANFNTGDTALVLG
AGPIGLATIECLKAAGARLIVVLQRKSIRQKYAKRAGADVVLDPNEVNIPEEVKKLTDGL
GVDVAFETTGAKIGFDTGIESLKFEGTMVITSIWEKDTSFNPNVLVFTEKKIVGTLAYRH
EFPATMALMKDGRIKTDGYITKKIALDDIVEEGFGALTGPEKKKHVKIIVTPDKSLL
>tr|A7GFF6|A7GFF6_CLOBL Oxidoreductase, zinc-binding dehydrogenase family OS=Clostridium botulinum (strain Langeland / NCTC 10281 / Type F) GN=CLI_2266 PE=3 SV=1
MKAALWYEKKDVRVEEIEEPKVVEGSVKIKVKWCGICGSDLHEYLGGPIFIPVGQPHALS
GTTAPVVLGHEFSGEIVELGQGVTKFNIGDRVIVEPIVACGKCPACMEGKYNLCSSLGFH
GLCGSGGGLAEYTVFPEEFVHKIPDEMSYEDAALVEPMAVALHSVRIANFNTGDTALVLG
AGPIGLATIECLKAAGARLIVVLQRKSIRQKYAKRAGADVVLDPNEVNIPEEVKKLTNGL
GVDVAFETTGAKIGFDTGIESLKFEGTMVITSIWEKDTSFNPNVLVFTEKKIVGTLAYRH
EFPATIALMKDGRIKTDGYITKKIALDDIVEEGFGALTGPEKKKHVKIIVTPDKSLL
>tr|A7Z224|A7Z224_BACA2 YdjL OS=Bacillus amyloliquefaciens (strain FZB42) GN=ydjL PE=3 SV=1
MKAARWHNQKDIRIENIDEPKAEPGKVKIKVKWCGICGSDLHEYLGGPIFIPVGKPHPLT
NEMAPVTMGHEFSGEVVEVGEGVKNYSVGDRVVVEPIFATHGHQGAYNLDEQMGFLGLAG
GGGGFSEYVSVDEELLFKLPEELSYEQGALVEPSAVALYAVRQSKLKAGDTAAVFGCGPI
GLLVIEALKAAGATDIYAVELSPERQEKAKELGAIIIDPSKTDDVVEEIAKRTNGGVDVS
YEVTGVPVVLRQAIQSTNIAGETVIVSIWEKGAEIHPNDIVIKERTVKGIIGYRDIFPSV
LALMKEGYFSADKLVTKKIVLDDLIEEGFGALIKEKNQVKILVKPN
>tr|A8AVE6|A8AVE6_STRGC L-iditol 2-dehydrogenase BH3949 OS=Streptococcus gordonii (strain Challis / ATCC 35105 / CH1 / DL1 / V288) GN=SGO_0440 PE=3 SV=1
MAKMKAARWYGTKDVRIEEVDVPEVKPHQVKIAVKFTGICGTDLHEYLDGPIFIPTETEH
VYSGQKAPVTLGHEFAGEIVEVGSAVTRVKVGDRVTVEPILAKHNLVGDYNLDPNLNFVG
LAADGGFAKYCVLDGDIVHRVPDSLSYEQAALTEPAAVAVYAVRQSALKTGDTAVVFGLG
PIGLLIVEALRAAGASKIYGVELSPERQAKAEELGAIIVRPEEGEDVVAAIQRLTGGGAD
VSYEVTGVPVVLGQALAAVHKAGECMVVSIWEREASINPNEFAIQEKSLKGIIAYRHIFP
KVLELMEQGYFSADKLVTKKIKLEDIVQEGFIELTQDKAQIKILVSPE
>tr|A8FFJ6|A8FFJ6_BACP2 Zinc (Zn) alcohol dehydrogenase OS=Bacillus pumilus (strain SAFR-032) GN=ydjL PE=3 SV=1
MKALRWHDQKDIRLEEIDEPKVAPGKVKLKVKWCGICGSDLHEYLGGPIFIPVNEPHPLT
KEKAPITLGHEFSGEVVEVGEDVSNYKVGDRVVVEPIFATHGHQGAYNLDENMGFLGLAG
GGGGFSEYVSVDEELLHLLPDEISYEQGALVEPSAVALYAVRSSKVQAGDTAAVFGCGPI
GLLVIEALKAAGATDIYAVELSKERQEKAKELGAIIVDPSQYEDVVQEIARRTNGGVDVS
FEVTGVPVVLKQAIQSTRISGETVIVSIWEKGAEILPNDIVIKERTVKGIIGYRDVFPSV
LNLMRKGYFSADTLVTKKIKLDDVIEDGFHALINEKDQVKILVSAE
>tr|A8LUF2|A8LUF2_DINSH Alcohol dehydrogenase GroES domain protein OS=Dinoroseobacter shibae (strain DFL 12) GN=Dshi_4159 PE=3 SV=1
MKAARWHGAKDIRVEDVDEPTPGAGEVKIKVAWTGICGSDLHEFLAGPIFVPVGEDHPLS
HDKAPITMGHEYCGEITELGDGVTDLSVGDRVAIEPIFACGTCAACRDGRYNLCEKLGFV
GLSGGHGGFAAYSVVPARMLHRMPEGLSMEQGALVEPAAVALHAVRVSAFKAGDRAAVFG
AGPIGLLVVESLRIAGASKIVVVEPSETRRAKAMELGATTAVDPGAEDAVAAVQAACPGG
VEVAFEVTGVPAVLAQAIDATRYEGETLVVSIWETEASFQPNTVVLKERNIKGTIAYRNV
YPAVMDLMQQGYFQAERLVTRRIGLDDIVRDGFEALVAEKSQIKILVEAP
>tr|A9AR08|A9AR08_BURM1 Alcohol dehydrogenase GroES domain protein (L-iditol 2-dehydrogenase) OS=Burkholderia multivorans (strain ATCC 17616 / 249) GN=gutB PE=3 SV=1
MRALQWHGPRDVRLVDIDTPRVGPGEVRIAVAYCGICGSDLHEYADGPHAIPVDAPHPLS
GRTAPLTLGHEFCGTVVEVGAGVTTLRAGDRVAVEPEYRCQRCAYCRAGSYNLCVSMGFA
GLMGDGGMADFAVVPAYMLHRLPEGVTLEQAAVLEPAAVALHALRRGELRLGNTCAVFGL
GPIGLLLIMLAKLQGATTIVAVDVSPQRLAAAKRFGATRAFDARSLDAAALRDAIRAETG
GLGVDVAFEAAGLPATFEAAMHALRKGGRVVMVGLMPHAGFDAFRAVNDELTFTASVGYR
HAYDDLLRIVASGVLDPASIVTRTVALEHAIADGFDALLADRTQIKVLVSPALGASRRTY
ASGSIEHEPSADV
>tr|A9VEV5|A9VEV5_BACWK Alcohol dehydrogenase GroES domain protein OS=Bacillus weihenstephanensis (strain KBAB4) GN=BcerKBAB4_0589 PE=4 SV=1
MKALLWHNQRDVRVEEVPEPTVRPGAVKIKVKWCGICGTDLHEYLAGPIFIPTEEHPLTH
VKAPVILGHEFSGEVVEIGEGVTSHKVGDRVVVEPIYSCGKCEACKHGHYNVCEQLVFHG
LGGEGGGFSEYTVVPEDMVHHIPDEMTYEQGALVEPAAVAVHAVRQSKLKEGEAVAVFGC
GPIGLLVIQAAKAAGATPVIAVELSKERQELAKLAGADYVLNPATQDVLAEIRNLTNGLG
VNVSFEVTGVEVVLRQAIESTSFEGQTVIVSVWEKDATITPNNLVLKEKEVIGILGYRHI
FPAVIKLISSGQIQAEKLITKKITVDQVVEEGFEALVKDKTQVKILVSPK
>tr|B1HTF8|B1HTF8_LYSSC Sorbitol dehydrogenase OS=Lysinibacillus sphaericus (strain C3-41) GN=Bsph_3678 PE=3 SV=1
MMKAARWYKAKDIRVENIDEPVIAPGKVKIKVHWTGICGSDLHEYAAGPIFIPVEQPHYV
SKDIAPIVMGHEFSGEVVEIGDGVTSVKVGDPVVVEPILSCGECAACKKGKYNICKHLGF
HGLSGGGGGFSEFTMVDEKLVHKMPEGLSYEQGALVEPAAVALHAVRQSKLKAGDKAAVF
GTGPIGLLVIEALRAAGASEIYAVELSAERAAKALELGATAVINPKEEDAVARLHELTNG
GVDVAFEVTGVPVVLQQAIDSTTFEGETIIVSIWETDASILPNNIVLTERSVKGIIAYRD
IFPAVMELMKQGYFPADKLVTKRIALEEVVTEGFEALMKERNHIKILVNSQA
>tr|B1IGW8|B1IGW8_CLOBK Oxidoreductase, zinc-binding dehydrogenase family OS=Clostridium botulinum (strain Okra / Type B1) GN=CLD_2359 PE=3 SV=1
MKAALWYEKKDVRVEEIEEPKVVEGSVKIKVKWCGICGSDLHEYLGGPIFIPVGQPHALS
GTTAPVVLGHEFSGEIIELGQGVTKFNIGDRVIVEPIVACGKCPACMEGKYNLCSSLGFH
GLCGSGGGLAEYTVFPEEFVHKIPDEMSYEDAALVEPMAVALHSVRIANFNTGDTALVLG
AGPIGLATIECLKAAGARLIVVLQRKSIRQKYAKRAGADVVLDPNEVNIPEEVKKLTDGL
GVDVAFETTGAKIGFDTGIESLKFEGTMVITSIWEKDTNFNPNVLVFTEKKIVGTLAYRH
EFPATMALMKDGRIKTDGYITKKIALDDIVEEGFGALTGPEKKKHVKIIVTPDKSLL
>tr|B1K231|B1K231_BURCC Alcohol dehydrogenase GroES domain protein OS=Burkholderia cenocepacia (strain MC0-3) GN=Bcenmc03_4497 PE=3 SV=1
MRALQWHGPRDVRLVEIDTPRVGPGDVRIAVAYCGICGSDLHEYADGPHAIPVDAPHPLS
RRTAPLTLGHEFCGTVVEVGADVTTLRAGDRVAVEPEYRCSQCAYCRSGSYNLCVSMGFA
GLMGDGGMADFAVVPAYMLHRLPDGVSLEQAAVMEPAAVALHALRRGELRLGETCAVFGL
GPIGLLLIMLAKLQGATTIVAVDVSPERLAAATRFGATHALDARTLDAAALHDAIRAATG
GLGVDTSFEAAGLQATFESAMRALRKGGRVVMVGLMPHAGFDAFRAVNDELTVTTSVGYR
HAYEDLLRIVASGALDLTSIVTRTVSLEDAVADGFDALLADRAQIKILVSPTQRPARRAS
TTGSIEHESSVGV
>tr|B1KVW5|B1KVW5_CLOBM Oxidoreductase, zinc-binding dehydrogenase family OS=Clostridium botulinum (strain Loch Maree / Type A3) GN=CLK_1657 PE=3 SV=1
MKAALWYEKKDVRVEEIEEPKVVEGSVKIKVKWCGICGSDLHEYLGGPIFIPVGQPHALS
GTTAPVVLGHEFSGEIVELGQGVTKFNIGDRVIVEPIVACGKCPACMEGKYNLCSSLGFH
GLCGSGGGLAEYTVFPEEFVHKIPDEMSYEDAALVEPMAVALHSVRIANFNTGDTALVLG
AGPIGLATIECLKAAGARLIVVLQRKSIRQKYAKRAGADVVLDPNEVNIPEEVKKLTDGL
GVDVAFETTGAKIGFDTGIESLKFEGTMVITSIWEKDTSFNPNVLVFTEKKIVGTLAYRH
EFPATMALMKDGRIKTDGYITKKIALDDIVEEGFGALTGPEKKKHVKIIVTPDKSLL
>tr|B1YXR6|B1YXR6_BURA4 Alcohol dehydrogenase GroES domain protein OS=Burkholderia ambifaria (strain MC40-6) GN=BamMC406_3142 PE=4 SV=1
MRALQWHGPRDLRVVNLDTPRAGPGEVRIAVAYCGICGSDLHEYADGPHAIPVDTPHPLS
GRTAPLTLGHEFCGTVVEVGTGVTTLTPGDRVAVEPEYHCHQCAYCRSGSYNLCVSMGFA
GLMGDGGMADFAVVPAYMLHRLPDDVSLEQAAVMEPAAVALHALRRGELRLGDTCAVFGL
GPIGLLLILLAKLQGATTIVAVDVSPERLAAAARFGATHAFDARSLDAPVLRDAIREAAG
GLGVDVSFEAAGLPATFEAAMQGLRKGGRLVMVGLMPHAGFDAFRAVNDELTFTASVGYR
HVYEDLLRLIGSGALDLTSIVTRTVALEDAVADGFDALLADRAQIKILVAPPRRHARRPH
TVGSIEHEPTLVV
>tr|B2TKR2|B2TKR2_CLOBB (R,R)-butanediol dehydrogenase OS=Clostridium botulinum (strain Eklund 17B / type B) GN=CLL_A0664 PE=4 SV=1
MKAALWYAKKDVRVEEIEEPKVTSNGVKIKVKWCGICGSDLHEYLGGPIFIPVGEPHPLS
GTTAPVVLGHEFSGDIVEVGENVTKFKVGDRVIVEPIVACGKCPACLEGKYNLCSSLGFH
GLCGSGGGLAEYTVFPEEFIHKIPDEMSYEQAALVEPMAVALHSIRVGNFKIGDTALVLG
SGPIGLATIECLKAAGAKLVVVLQRKSIRQEYAKRAGADVVLDPNEVDIAEEVKKLTNGL
GVDVAFETTGAQIGFDTGINSLKFEGTMVITSIWENGVTFNPNALVFTEKKIVGTLAYRH
EFPATMAQMNDGRIKAEGYVTKRIHLDDIVEEGFGALTGPEKKKHVKILVTPDKGLL
>tr|B2V0G8|B2V0G8_CLOBA Oxidoreductase, zinc-binding dehydrogenase family OS=Clostridium botulinum (strain Alaska E43 / type E3) GN=CLH_0625 PE=4 SV=1
MKAALWYAKKDVRVEEIEEPKVTSNGVKIKVKWCGICGSDLHEYLGGPIFIPVGQPHPLS
GTTAPVVLGHEFSGDIVEVGENVTKFKVGDRVIVEPIVACGKCPACLEGKYNLCSSLGFH
GLCGSGGGLAEYTVFPEEFIHKIPDEMSYEQAALVEPMAVALHSIRVGNFKIGDTALVLG
SGPIGLATIECLKAAGAKLVVVLQRKSIRQEYAKRAGADVVLDPNEVDIAEEVKKLTNGL
GVDVAFETTGAQIGFDTGINSLKFEGTMVITSIWENGVTFNPNALVFTEKNIVGTLAYRH
EFPATMAQMNDGRIKAEGYVTKRIHLDDIVEEGFGALTGPEKKKHVKILVTPDKGLL
>tr|B2VFK4|B2VFK4_ERWT9 Zinc-containing alcohol dehydrogenase, long-chain OS=Erwinia tasmaniensis (strain DSM 17950 / Et1/99) GN=adhB PE=4 SV=1
MKAARWHKAHDIRVEDIEEPRVSAGKVKIKIAWTGICGSDLHEYLAGPIFAPVGKPHKLS
HDEAPIVMGHEFSGLVVAVGNGVTKVKVGERVVVEPILSCRTCEACREGKYNLCTDLGFH
GLSGGGGGFSSFTVVDEHMVHPMPEGLSYEQGALVEPAAVALHAVRMSRLKAGDKAAVFG
AGPIGLLLIEALRAAGASEIYVVELSPQRAEKARELGANVVIDPGQQDAVATIRERSQGG
VNVAFEVTGVPVVLKQCIDSTRYEGETIIVSIWEGEASFHPNKVVLAERNVKGTIAYRHI
FPAVMELMTQGYFQAEKLVTKRIDLEDLVTEGFDTLVKEKNQVKILVRPPQ
>tr|B4EG21|B4EG21_BURCJ Putative zinc-binding dehydrogenase OS=Burkholderia cepacia (strain J2315 / LMG 16656) GN=BceJ2315_35050 PE=4 SV=1
MRALQWHGPRDVRLVEIDTPHVGPGDVRIAVEYCGICGSDLHEYADGPHAIPVDVPHPLS
RRTAPLTLGHEFCGTVVEVGAGVTTLRAGDRVAVEPEYRCSQCAYCRAGSYNLCVSMGFA
GLMGDGGMADFAVVPAYMLHRLPDGVSLEQAAVMEPAAVALHALRRGELRLGETCAVFGL
GPIGLLLIMLAKRQGATTIVAVDVSPERLAAATRFGATHAFDARGLDASALQDAIRATTG
GLGVDASFEAAGLQATFESAMRALRKGGRVVMVGLMPHAGFDAFRAVNDELTFTASVGYR
HAYEDLLRIVASGALDLTSIVTRTVSLEDAVADGFDALLADRTQIKILVSPAQRPARRAT
TIGSAEHESSVGV
>tr|O34788|O34788_BACSU Dehydrogenase (YdjL protein) OS=Bacillus subtilis GN=ydjL PE=3 SV=1
MKAARWHNQKDIRIEHIEEPKTEPGKVKIKVKWCGICGSDLHEYLGGPIFIPVDKPHPLT
NETAPVTMGHEFSGEVVEVGEGVENYKVGDRVVVEPIFATHGHQGAYNLDEQMGFLGLAG
GGGGFSEYVSVDEELLFKLPDELSYEQGALVEPSAVALYAVRSSKLKAGDKAAVFGCGPI
GLLVIEALKAAGATDIYAVELSPERQQKAEELGAIIVDPSKTDDVVAEIAERTGGGVDVA
FEVTGVPVVLRQAIQSTTIAGETVIVSIWEKGAEIHPNDIVIKERTVKGIIGYRDIFPAV
LSLMKEGYFSADKLVTKKIVLDDLIEEGFGALIKEKSQVKILVRPN
>tr|Q02SR6|Q02SR6_PSEAB Putative Zn-dependent alcohol dehydrogenase OS=Pseudomonas aeruginosa (strain UCBPP-PA14) GN=PA14_10900 PE=3 SV=1
MKALRWHAARDLRLSELERQAPRPGEVELEVAYCGICGSDLHEYQSGPHSIPQAEAHPLS
GCRAPLTLGHEFCGVVAALGPGVEGLRIGDRVAVEPEYRCGECRYCREGRYNLCESMGFI
GLMGDGGFAERARVPAYMLHRLPDAVGFRQAAVLEPAAVALHALRRSSLAPGQRCAVFGL
GPIGLLLVMLARLRGIEDIAAVDVSPERLALAGEFGASRALDARDGDTAARLREGGALDC
AFEAAGSQASLDAALASLRKGGELVLVSLMGEVRLDAFDLVNRELRLLGSVGYRDAYPEL
IALLADGRLDLARAVTRSVPLEQAVEHGFEALLRDKSQVKVLVNPNPALADA
>tr|Q0B5M3|Q0B5M3_BURCM Alcohol dehydrogenase GroES domain protein OS=Burkholderia ambifaria (strain ATCC BAA-244 / AMMD) GN=Bamb_5001 PE=3 SV=1
MRALQWHGPRDLRVVDLDTPRAGPGEVRIAVAYCGICGSDLHEYADGPHAIPVDTPHPLS
GRTAPLTLGHEFCGTVVEVGAGVTTLTPGDRVAVEPEYHCHQCAYCRSGSYNLCVSMGFA
GLMGDGGMADFAVVPAYMLHRLPDDISLEQAAVMEPAAVALHALRRGELRLGDTCAVFGL
GPIGLLLIMLAKLQGATTIVAVDVSPERLAAAARFGATHAFDARSLDAPVLRDAIREAAG
GLGVDVSFEAAGLPATFEAAMQGLRKGGRLVMVGLMPHAGFDAFRAVNDELTFTASVGYR
HVYEDLLRLIGSGALDLTSIVTRTVALDDAVADGFDALLADRAQIKILVAPPRRHARRPH
TVGSIEHEPTLVV
>tr|Q1BK48|Q1BK48_BURCA Alcohol dehydrogenase GroES-like OS=Burkholderia cenocepacia (strain AU 1054) GN=Bcen_5133 PE=3 SV=1
MRALQWHGPRDVRLVEIDTPRVGPGDVRIAVAYCGICGSDLHEYADGPHAIPVDAPHPLS
RRTAPLTLGHEFCGTVVEVGADVTTLRAGDRVAVEPEYRCSQCAYCRSGSYNLCVSMGFA
GLMGDGGMADFAVVPAYMLHRLPDGVSLEQAAVMEPAAVALHALRRGELRLGETCAVFGL
GPIGLLLIMLAKLQGATTIVAVDVSPERLAAATRFGATHAFDARTLDAAALQDAIRAATG
GLGVDTSFEAAGLQATFESAMRALRKGGRVVMVGLMPHAGFDAFRAVNDELTVTTSVGYR
HAYEDLLRIVASGALDLTSIVTRTVSLEDAVADGFDALLADRAQIKILVSPAQRPARRAS
TTGSIEHESSVGV
>tr|Q38ZV8|Q38ZV8_BURS3 Zinc-containing alcohol dehydrogenase superfamily OS=Burkholderia sp. (strain 383) GN=Bcep18194_B3148 PE=3 SV=1
MRALQWHGPRDVRLVEIDTPRVGPGDVRIAVAYCGICGSDLHEYADGPHAIPVDTPHPLS
RRTAPLTLGHEFCGTVVEVGEGVTALRAGDRVAVEPEYRCSQCAYCRSGSYNLCVSMGFA
GLMGDGGMADFAVVPAYMLHRLPDGVSLEQAAVMEPAAVALHALRRGELRLGETCAVFGL
GPIGLLLIMLAKLQGATTIVAVDVSPERLAAATRFGATHTFDARALGASALQDAIRAATG
GLGVDASFEAAGLQTTFESAMHALRKGGRIVMVGLMPHAGFDAFRAVNDELTFTASVGYR
HAYEDLLRIVASGALDLTSIVTRTVSLEDAVADGFDALLADRAQIKILVSPAQRPPRRAH
TIGSIEHESSVGV
>tr|Q4KBB3|Q4KBB3_PSEF5 2,3-butanediol dehydrogenase, putative OS=Pseudomonas fluorescens (strain Pf-5 / ATCC BAA-477) GN=PFL_3365 PE=3 SV=1
MIKALQWHAARDLRLTQLEPRQPGPGEVLLQVAYCGICGSDLHEYADGPHSIPQQVANPL
SGCRAPLTLGHEFCGQVVALGPGVDARLLGQRVAVEPEYRCGECSYCQMGQYNLCESMGF
IGLMGDGGFAEQAVVPAYMLHLLPDSVSFKQAAVLEPAAVAYHALNQSSLMAGDSCAVFG
LGPIGLLLVLLARLRGVERIYAVDLDPERRRLALEFGASEALDGADPQLQARLRQLSAGG
IDSAFEAAGSQQTLSHALHCLRKGGEAVLVGLMGDVQFDAFHLVNNELRLLGSVGYRHVY
PELIQLLASGRLDLSRAVTRCLTLEQAVEQGFQALLQDKSQIKVLVNPTPALADA
>tr|Q63FX2|Q63FX2_BACCZ Zinc-containing alcohol dehydrogenase, long-chain OS=Bacillus cereus (strain ZK / E33L) GN=adhB PE=3 SV=1
MKALLWHNQRDVRVEEVPEPTVKPGAVKIKVKWCGICGTDLHEYLAGPIFIPTEEHPLTH
VKAPVILGHEFSGEVVEIGEGVTSHKVGDRVVVEPIYSCGKCEACKHGHYNVCEQLVFHG
LGGEGGGFSEYTVVPEDMVHHIPDEMTYEQGALVEPAAVAVHAVRQSKLKEGEAVAVFGC
GPIGLLVIQAAKAAGATPVIAVELSKERQELAKLAGADYVLNPATQDVLAEIRNLTNGLG
VNVSFEVTGVEVVLRQAIESTSFEGQTVIVSVWEKDATITPNNLVLKEKEVVGILGYRHI
FPAVIKLISSGQIQAEKLITKKITVDQVVEEGFEALVKDKTQVKILVSPK
>tr|Q6HNE0|Q6HNE0_BACHK Zinc-containing alcohol dehydrogenase, long-chain OS=Bacillus thuringiensis subsp. konkukian GN=adhB PE=3 SV=1
MKALLWHNQRDVRVEEVPEPTVKPGAVKIKVKWCGICGTDLHEYLAGPIFIPTEEHPLTH
VKAPVILGHEFSGEVVEIGEGVTSHKVGDRVVVEPIYSCGKCEACKHGHYNVCEQLVFHG
LGGEGGGFSEYTVVPEDMVHHIPDEMTYEQGALVEPAAVAVHAVRQSKLKEGEAVAVFGC
GPIGLLVIQAAKAAGATPVIAVELSKERQELAKLAGADYVLNPATQDVLAEIRNLTNGLG
VNVSFEVTGVEVVLRQAIESTSFEGQTVIVSVWEKDATITPNNLVLKEKEVVGILGYRHI
FPAVIKLISSGQIQAEKLITKKITVDQVVEEGFEALVKDKTQVKILVSPK
>tr|Q73DH0|Q73DH0_BACC1 Alcohol dehydrogenase, zinc-containing OS=Bacillus cereus (strain ATCC 10987) GN=BCE_0742 PE=3 SV=1
MKALLWHNQRDVRVEEVPEPTVKPGAVKIKVKWCGICGTDLHEYLAGPIFIPKEEHPLTH
VKAPVILGHEFSGEVVEIGEGVTSHKVGDRVVVEPIYSCGKCEACKHGHYNVCEQLVFHG
LGGEGGGFSEYTVVPEDMVHHIPDEMTYEQGALVEPAAVAVHAVRQSKLKEGEAVAVFGC
GPIGLLVIQAAKAAGATPVIAVELSKERQELAKLAGADYVLNPATQDVLAEIRNLTNGLG
VNVSFEVTGVEVVLRQAIESTSFEGQTVIVSVWEKDATITPNNLVLKEKEVVGILGYRHI
FPAVIKLISSGQIQAEKLITKKITVDQVVEEGFEALVKDKTQVKILVSPK
>tr|Q81HW3|Q81HW3_BACCR (R,R)-butanediol dehydrogenase OS=Bacillus cereus (strain ATCC 14579 / DSM 31) GN=BC_0668 PE=3 SV=1
MKALLWHNQRDVRVEEVPEPTVKPGTVKIKVKWCGICGTDLHEYLAGPIFIPTEEHPLTH
VKAPVILGHEFSGEVIEIGEGVTSHKVGDRVVVEPIYSCGKCEACKHGHYNVCEQLVFHG
LGGEGGGFSEYTVVPEDMVHHIPDEMTYEQGALVEPAAVAVHAVRQSKLKEGEAVAVFGC
GPIGLLVIQAAKAAGATPVIAVELSKERQELAKLAGADYVLNPATQDVLAEIRNLTNGLG
VNVSFEVTGVEVVLRQAIESTSFEGQTVIVSVWEKDATITPNNLVLKEKEVIGILGYRHI
FPAVIKLISSGQIQAEKLITKKITVDQVVEEGFEALVKDKTQVKILVSPK
>tr|Q81V29|Q81V29_BACAN Alcohol dehydrogenase, zinc-containing OS=Bacillus anthracis GN=BAS0641 PE=3 SV=1
MKALLWHNQRDVRVEEVPEPTVKPGAVKIKVKWCGICGTDLHEYLAGPIFIPTEEHPLTH
VKAPVILGHEFSGEVVEIGEGVTSHKVGDRVVVEPIYSCGKCEACKHGHYNVCEQLVFHG
LGGEGGGFSEYTVVPEDMVHHIPDEMTYEQGALVEPAAVAVHAVRQSKLKEGEAVAVFGC
GPIGLLVIQAAKAAGATPVIAVELSKERQELAKLAGADYVLNPATQDVLAEIRNLTNSLG
VNVSFEVTGVEVVLRQAIESTSFEGQTVIVSVWEKDATITPNNLVLKEKEVVGILGYRHI
FPAVIKLISSGQIQAEKLITKKITVDQVVEEGFEALVKDKTQVKILVSPK
>tr|Q8EL78|Q8EL78_OCEIH Alcohol dehydrogenase OS=Oceanobacillus iheyensis GN=OB3353 PE=3 SV=1
MKAAVWYGKHDIRVENKEEPIIKPGKVKIKVAWTGICGSDLHAYHGAEGVVQVGEPHPVT
GEMAPLTLGHEFSGVIHEIGEGVSGLSVGDRVAIEPAIKCGKCENCVRGNYNLCEHNGFV
GLQSDGAFAEYAIVDPHMVHKLPDNISFEEATAIEPTAVSFHALKLSNMKAGDTVAVFGV
GPIGLTAILCAKAAGASRIYAIDVSNERLEMAQKLGATTVINAIEENAAEKIYAETGSGV
TIAFDCAGAEATVNSAIDSLAKGGQLVIVSIIPEPIKVNLLQANLKEINILATIGYRDVY
KDVIAMVESGQLDLKPIITKKIGLDDIIEEGFHALTNDKSQAKILVSPTGV
>tr|Q9HWT1|Q9HWT1_PSEAE Probable alcohol dehydrogenase (Zn-dependent) OS=Pseudomonas aeruginosa GN=PA4097 PE=3 SV=1
MKALRWHAARDLRLSELERQAPRPGEVELEVAYCGICGSDLHEYQSGPHSIPQAEAHPLS
GCRAPLTLGHEFCGVVAALGPGVEGPRIGDRVAVEPEYRCGECRYCREGRYNLCESMGFI
GLMGDGGFAERARVPAYMLHRLPDAVGFRQAAVLEPAAVALHALRRSSLAPGQRCAVFGL
GPIGLLLVMLARLRGIEDIAAVDVSPERLALAGEFGASRALDARDGDTAARLREGGALDC
AFEAAGSQASLDAALASLRKGGELVLVSLMGEVRLDAFDLVNRELRLLGSVGYRDAYPEL
IALLADGRLDLARAVTRSVPLEQAVEHGFEALLRDKSQLKVLVNPNPALADA
>tr|Q9K5Y6|Q9K5Y6_BACHD L-iditol 2-dehydrogenase OS=Bacillus halodurans GN=BH3949 PE=3 SV=1
MQALRWHGVKDVRVDDIAEPATLKGKVKIKVKWCGICGSDLHEYAAGPIFIPQNSPHSLT
EEKAPIVMGHEFSGQVVEVGDGVTKCEEGDRVVVEPIFACGTCTACKQGKYNLCEQLGFL
GLAGGGGGFSEYVTVDEHMVHKIPDTVSFEQGALVEPAAVALYAVRQSQFNVGDQAVVFG
TGPIGLLVIEALKASGASKIYAVELSTERRQRAEQLGAIALNPAEVNVVEEIQRLTDGGA
DVSFEVTGVPIVLTQAIESTKLNGQTMIVSIFEKEASFQPNLVVMRERNIAGIIGYRDIF
PAVISLMNQGYFSAETLVTKRIGLHDIVEQGFEALMKTNCNIKCDTTK
