# Supplementary material for: Subdivision of the MDR superfamily of medium-chain dehydrogenases/reductases through iterative hidden Markov model refinement
Source: BMC Bioinformatics. 2010 Oct 27;11:534. doi: 10.1186/1471-2105-11-534 (PMC2976758; doi:10.1186/1471-2105-11-534)
Supplement: Additional file 4 — MDR family alignment figures. Illustrations showing the mafft MSAs from Additional file 3: mdr-sequences. Red sequence identifiers denote sequences from UniProtKB/TrEMBL, while blue correspond to sequences from Swiss-Prot. The position cscores are shown in a bar plot under the MSA. Positions that contain gaps in over 90% of the sequences have been removed from the alignment in order to increase readability. [file 1471-2105-11-534-S4.ZIP › mdr/MDR049.fasta]

>tr|A0SYZ0|A0SYZ0_9BURK Putative zinc-containing alcohol dehydrogenase superfamily protein OS=Janthinobacterium lividum PE=4 SV=1
MQALVLTSFAAPMSMANLPLPQPGPGQVLVRIAASGVNPLDTKIAAGAAPHARPRLPAIL
GIDVAGTVAAIGEGVTTFHIGATVYGMAGGIGGIQGSLAEYGVFDAALLAPVPPALSMRE
AAALPLVFITAWEGLVDRAHVKAGDTVLVHGGAGGVGHMAVQLAASLGATVFATGSAASR
AAIEALGARFIDYRTSTVDDYVAEHTGGAGFDIVYDTVGGATLDASFQAAKIYGGHVVSC
LGWGTFALSPLTARAASYSGVFTLLPLLSGEGHARHGAILREANKLIDAGKLQVRLDPRR
FTLHTAHDAHVAQMDGSARGKLVVDVAD
>tr|A0SZ59|A0SZ59_9BURK Putative zinc-containing alcohol dehydrogenase superfamily protein OS=Janthinobacterium lividum PE=4 SV=1
MQALILNTFAAPMSIEQLPVPQPGPGQVLVRIAASGVNPLDTKIAAGTAPHARPRLPAIL
GIDVAGTVEAVGDGVTTFHIGATVYGMAGGIGGIQGSLAEYGVFDAALLAPVPPALSLRE
AAALPLVFITAWEGLVDRAHVKAGDTVLVHGGAGGVGHMAVQLAASLGATVYATGSAASR
AAIEALGARFIDYRTSTVDDYVAEHTGGAGFDIVYDTVGGATLDASFKAARIYGGHVVSC
LGWGTFALSPLTARAASYSGVFTLLPLLSGQGHARHGAILREANKLIEAGKLQVRLDPRR
FTLRTAHDAHAAQMDGSARGKLVVDVAD
>tr|A0XYI1|A0XYI1_9GAMM Ripening-induced protein-putative Zn-containing oxidoreductase OS=Alteromonadales bacterium TW-7 GN=ATW7_03667 PE=4 SV=1
MKAMIINEFGASDVFKAADIAKPVVKEGHVVVKVMATSVNTVDMMIRQMGDALAPLAPAL
PGVLGMDFAGIIDEVGDGVTGFAVGDEVYGCAGGLAELQGALAEYMLADIKLIAHKPKTL
SMREAAAIPLVGITAYEGLTRAAVKSGQKVLVHGGAGGVGHIALQLAKYLGADVFATGGG
DKQSALIEKLGGTAINYKTQAVADYVQTHTQGAGFDVVYDSIGGANLLKSFDAAALNGQI
ATTVSLAEIDLTPAHFKGLSLHVVFMLIPMLHNHKRQQHGEILAKLATIIDEGHLVPVLD
NIEFNLEDTGKAHDRLASGEGMGKVVITI
>tr|A2TQ08|A2TQ08_9FLAO Ripening-induced protein-putative Zn-containing oxidoreductase OS=Dokdonia donghaensis MED134 GN=MED134_06854 PE=4 SV=1
MTYPITFVSSKKNTNYKKKASMKAMIINEYGENAPFTASEVAKPAVTPGHVSIKIAASSV
NTVDTMIRKMGSDLPLSPAAPAILGMDFAGVIEAVGEGVNDFKVGDEVYGCVGGLADLQG
TLAEYIVADSKLIAHKAANLSMTEAASLPLVAITAYEGLMRAGIKKGQKVLVQGGSGGVG
HVAVQLAIHFGADVYATCGGPEQRKIIEGYGATAINYKEETVASYVAKYTDGAGFDLIYD
TVGADNLTKSFEAAALNAQIATTVSMCNLDLTPAHFKGLSLHVVFMLIPMLHNYKREEHG
AILKELSNIAQDKALVPLVDSTFALDNVGDAYARLESGKAIGKVVVTN
>tr|A3SFD0|A3SFD0_9RHOB Ripening-induced protein, putative Zn-containing oxidoreductase OS=Sulfitobacter sp. EE-36 GN=EE36_10300 PE=4 SV=1
MKTMALSEYGPNSAFALTELPKPTADTGHVIVRVQATSINTIDMMIRNMGTDLGFAPATP
AVLGMDFAGTIEEVGEGVTGFAVGDEVYGCAGGLANLQGALAEYMPADARLITKKPKSLS
MREAAAIPLVGITAYEGLKRAGVGKGQKVLVHGGSGGVGHIGVQLAREFGADVYATDSGD
ERLSVVRDLGAEAIDFKAESVEDYVAKHTDGKGFDAVLDTVGAGNLTNSFNAVALNGHVA
TTLALAELDLSPAHLKGASLHVVFMLIPMLHDKDRADHGAILAELAKLVDSGALKPVVDE
PQFTLEEVGAAYDRLASGKAIGKVVVDV
>tr|A3SYT2|A3SYT2_9RHOB Ripening-induced protein-putative Zn-containing oxidoreductase OS=Sulfitobacter sp. NAS-14.1 GN=NAS141_15198 PE=4 SV=1
MKTMALSEYGPNSPFALTELPKPTADTGHVVVRVQATSINTIDMMIRNMGTDLGFAPATP
AVLGMDFAGTIEEVGEGVTGFAVGDEVYGCAGGLANLQGALAEYMPADARLIAKKPKSLS
MREAAAIPLVGITAYEGLKRAGVSEGQKVLVHGGSGGVGHIGVQLAREFGADVYATDSGD
ERLSVVRALGAEAIDFKAETVEDYVAKHTGGTGFDAVLDTVGAGNLTNSFNAVALNGHVA
TTLALAELDLSPAHLKGASLHVVFMLIPMLHDKDRADHGAILAELANLVDSGALKPVVDE
PQFTLEEVGAAYDRLASGKAIGKVVVDV
>tr|A3U9B2|A3U9B2_9FLAO Ripening-induced protein-putative Zn-containing oxidoreductase OS=Croceibacter atlanticus HTCC2559 GN=CA2559_10198 PE=4 SV=1
MKAMLIKEYGEQAKFEVSDIQKPEVKTNHVLVKIAASSVNTIDTMIRNMGTDLPLSPATP
ALLGMDFSGTIEAVGEGVEGFNIGDEVYGCAGGLADLPGTLTEYIVADSKLIAHKPKGLT
MRETAALPLVGITAYEGLTRAGVKDGQKVLVQGGSGGVGHLAVQLANYFGADVYATGTGK
DQQAIVEQFGATFIDYKTESVESYTSKYTNNTGFDVVFDTVGGANLNNSIEAVALNGQIA
TTVSLCELDLTPLHFKGAALHVVFMLIPMLHDFKREKHGETLKTLAEISNSGKLTPILDA
QTFSLENVGQAYAHLQSGKAIGKVVVENN
>tr|A3WN12|A3WN12_9GAMM Zinc-containing alcohol dehydrogenase superfamily protein OS=Idiomarina baltica OS145 GN=OS145_06674 PE=4 SV=1
MTALNRQMRALVLDSYEEGTVFRDALINLPSPSAGQVQVKIFASGVNPIDYKIRQGIAPY
AMPELPAVLGTDLAGEIVAIGDGVTDFAVGDAVYGLTGGVRGLQGSLAEYANVDAELLAL
KPKNLSMREAAALPLVALTAWEGLVDKANVKAGQKVLIQGGAGGVGHVAVQIAKALGADV
YATASTGKQQLLKELGATPIDYHTASPAEYVDAYTQGKGFDIIYDTVGGSVLDASLGIIA
HYGHILSCAAFGSHNLAPSSLRSATLSAIFVLHPQLSGEGRKHHGDILRQITALVEARQI
KPLLDPLRFSLDTAMDAHNAVELGSMGKVVIDVIA
>tr|A3X9P4|A3X9P4_9RHOB Ripening-induced protein-putative Zn-containing oxidoreductase OS=Roseobacter sp. MED193 GN=MED193_01845 PE=4 SV=1
MTLTAYGEAAKFEAADLPKPEPISGHVVIRIAASSVNTVDTMIRAMGRDLPLSPALPAVL
GMDFAGVIEAVGEGVSAFAVGDEVYGCAGGLADLQGTLAEFMLADARLIAHKPKSISMRE
AAAMPLVGITAYEGLERAGVRAGQKVLVQGGAGGVGHLAVQLAKHFGAEVYATGTGHTQM
GVIKGYGATPIDFAAEKIVDYVAKYTDGAGFDLIFDTVGGANMTNSFEAAALNANIASTV
GLLEIDLSPAHFKGLSLHIVFMLLPMLSNLGRENHGAILAKLAKIVDQGALKPLLDESVY
GLDNLAGAYDHLTSGKAIGKVVIDV
>tr|A3Y7Y4|A3Y7Y4_9GAMM Ripening-induced protein-putative Zn-containing oxidoreductase OS=Marinomonas sp. MED121 GN=MED121_12405 PE=4 SV=1
MKAMILNTYGENSVFESYEQAKPDVRAGHVLIKVAASSVNTVDTMIKLMGSDLPLSPALP
AILGMDFAGVVDAVGEGVENVQVGDEVYGCAGGLADLQGALAEYMLADANLVALKPKNLS
MREAAALPLVGITAYEGLMRAQIQAGQKVLVHGGSGGVGHVALQLANYFGAEVYATGGGD
NQLALIEKLGAKAINYQTESVADYVEQYTQGAGFDLVYDSVGGVNMLNSFEAAALNGHVA
STVSMVELDLTLAHFKGLSLHVVFMLIPMLHNYKRQDHADTLTSLTKIVEAGGLTPVLDE
NRYGFDQVNEAYARLTSGKGMGKVVVEI
>tr|A3Y9N0|A3Y9N0_9GAMM Putative adh_zinc, Zinc-binding dehydrogenase OS=Marinomonas sp. MED121 GN=MED121_02935 PE=4 SV=1
MTTLSQMGMKAMVVKEKGQSDVFKLEQKSKPSIKPGHVLVQVAASSVNPLDTMLRSSDTP
WSENLPDILHGDVAGTVVEIADDVNRFKLGDEIYGCAGGIAGIDGALAEFMLVDADLIAL
KPKTLSMRESAALPLVSITAWEALREKLNIQPREHILIHGAAGGVGHIAIQLAKFFGAKV
SATSTPRNMEAAAQFNQDNLINVKKESVADYVANYANGKGFDAVFDTIAGENIQRSFDAV
KINGSVVTTLPVENVLSVALKSLSFHSVLMLIPLVEGINRKKHGEILEKIATLVDSGAIK
PLIDESDYSIWQVAKAHDRLSSGHATGKVVMRV
>tr|A6EZS7|A6EZS7_9ALTE Putative alcohol dehydrogenase OS=Marinobacter algicola DG893 GN=MDG893_14338 PE=4 SV=1
MTALNGQMRALILDSYEEGTVFRDALINLPSPSAGQVQVKIFASGVNPIDYKIRRGIAPY
AMPELPAVLGTDLAGEIVAIGDGVTDFAVGDAVYGLTGGVRGLQGSLAEYANVDAELLAP
KPKNLSMREAAALPLVALTAWEGLVDKANVKAGQKVLIQGGAGGVGHVAVQIAKALGADV
YATASTGKQQLLKALGATPIDYHTASPAEYVDAYTQGKGFDIIYDTVGGSVLDASLGIIA
HYGHILSCAAFGSHNLAPSSLRSATLSGIFVLHPMLSGEGRKHHGDILRQITALVEAGQI
KPLLDPLRFSLDTAMDAHNAVELGSMGKVVIDVIA
>tr|A6F7C8|A6F7C8_9GAMM Quinone oxidoreductase (NADPH:quinone reductase) OS=Moritella sp. PE36 GN=PE36_19720 PE=4 SV=1
MELNMKRLYKSLPSGTVSYLETTGVGPTLLFLHGNSSCAEVFHHQLSHLGKSYRCIALDF
LGHGESSAAKNNSSYGFSGCVMQIIEFIDELQLENIIVIGHSLGGHAIVDALPKLNCVAG
ILLVGAPPFNSKTATDAFLPEPTSGLIFSNELNDEQIIEMAQQFANEDVLPLADWIKVVK
SINNTHQDVRPGILTGFTLDELQDEIQILQRTDIAKMSIVGELDGFINNEYFNQPELQDI
FAENSLFIADCHHCPHIESPVIFNLHLERFIKQCFPEQIIRSFILDKKVKTGIFIERYMP
LPKPGTNQVAIRVKASSVNPFDYKISRGELPHLEPEYPTVLHSDVAGIVLAVGDEVCEFE
PGDRVYGCAGGVARRQGALTDVMLADNWSISKMPENLDFQQAAALPLVAIAAWEGLEAAG
INGEMKVLIHGGTGGVGHIAIQLAKQLGASVYATVGSEEKEKLARELGVDDTVNYKMEEV
EDYVNRLTGGCGFDLVFDTVGNSNIDKSLSACKVGGHVVMTLADGNVDLTIAAGRKLNLH
FINVLWPMLSGRDTESYRYILKKIKTLIERDELKPLLDDKQFSFEHAEFAHQFAASGAAI
GKVILVNE
>tr|A6F7R2|A6F7R2_9GAMM Oxidoreductase, zinc-binding OS=Moritella sp. PE36 GN=PE36_20390 PE=4 SV=1
MKAMIIKEIGSSDVFQLVEKAKPTLKSGHMVVEVKATSVNPLDTMLRSIDLPWSANLPEV
LHGDVAGIVVEVSEDVTNFNVGDEVYGMAGGINGVDGALAEFMLVDARLMAQKPKTLTMK
QAAALPLVAITSYEALVHKMNVQAGDNVLIHGATGGVGHIAVQLAKVLGATVTATHSTAN
AELAKTVGADNLVDFSTETVADYVQAHTGGTGFDKIFDTVAGDNIQKSFEAAKFNGHVAT
ILPIENVLQVALKSLSFHSILMLIPLCHGINHESHGLILTEIAALVDAGKITPIIDDSNF
SIWEVAQAHDHLGSGKAIGKVTLTA
>tr|B0ALN0|B0ALN0_BACAN Oxidoreductase, zinc-binding dehydrogenase family OS=Bacillus anthracis str. A0488 GN=BAC_3454 PE=4 SV=1
MKAQIIHSFGDSSVFQLEEVSKPKLLPGHVLIDVKATSVNPIDTKMRSGAVSAVAPEFPA
ILHGDVAGIVIEVGEGVSKFKCGDEVYGCAGGFKETGGALAEFMLADARLIAHKPNNITM
EEAAALPLVAITAWESLFDRANIKSGQNVLIHGATGGVGHVAIQLAKWAGANVFTTASQQ
NKMEIAHRLGADVAINYKEESVQESVQEYVQKHTNGNGFEVIFDTVGGKNLDNSFEAAAV
NGTVVTIAARSTHDLSPLHAKGLSLHVTFMALKILHTDKRNDCGEILTKITKIVEEGKLR
PLLDSKSFTFDEVAQAHEYLESNKAIGKIVLKNVW
>tr|B0J5Z8|B0J5Z8_RHILT Alcohol dehydrogenase zinc-binding domain protein OS=Rhizobium leguminosarum bv. trifolii WSM1325 GN=RlegDRAFT_3156 PE=4 SV=1
MSVQSTMKALLAEAPNSPLRIADISKPVPGEGQVLVRIKASGVNPLDLKIRAGNAAHARH
PLPAIVGIDMAGVVEEVGTGVSGFRRGDAVYGMTGGVGGIQGSLAEFAAVDAALLAPKPQ
NLSMREAAALPLISITAWEGLVDRAGVKAGQKVLVIGGGGVGHIVAQIAKAAGAEVYVVD
GTSKADYLAGLGATPIDRDAETVETYVARHTGGKGFELVYDTVGGQGLDTAFRAVSQFGH
VVSCLGWGSHALAPLSFKAATYSGVFTLLPLLTGEGRAHHGEIMREMTKLAEAGKVMPKL
DPRRFTLADTDEAHRLIENRQADGKLVVEID
>tr|B0PX26|B0PX26_BACAN Oxidoreductase, zinc-binding dehydrogenase family OS=Bacillus anthracis str. A0193 GN=BAQ_3474 PE=4 SV=1
MKAQIIHSFGDSSVFQLEEVSKPKLLPGHVLIDVKATSVNPIDTKMRSGAVSAVAPEFPA
ILHGDVAGIVIEVGEGVSKFKCGDEVYGCAGGFKETGGALAEFMLADARLIAHKPNNITM
EEAAALPLVAITAWESLFDRANIKSGQNVLIHGATGGVGHVAIQLAKWAGANVFTTASQQ
NKMEIAHRLGADVAINYKEESVQESVQEYVQKHTNGNGFEVIFDTVGGKNLDNSFEAAAV
NGTVVTIAARSTHDLSPLHAKGLSLHVTFMALKILHTDKRNDCGEILTKITKIVEEGKLR
PLLDSKSFTFDEVAQAHEYLESNKAIGKIVLKNVW
>tr|B0QD38|B0QD38_BACAN Oxidoreductase, zinc-binding dehydrogenase family OS=Bacillus anthracis str. A0442 GN=BAH_3501 PE=4 SV=1
MKAQIIHSFGDSSVFQLEEVSKPKLLPGHVLIDVKATSVNPIDTKMRSGAVSAVAPEFPA
ILHGDVAGIVIEVGEGVSKFKCGDEVYGCAGGFKETGGALAEFMLADARLIAHKPNNITM
EEAAALPLVAITAWESLFDRANIKSGQNVLIHGATGGVGHVAIQLAKWAGANVFTTASQQ
NKMEIAHRLGADVAINYKEESVQEYVQEYVQKHTNGNGFEVIFDTVGGKNLDNSFEAAAV
NGTVVTIAARSTHDLSPLHAKGLSLHVTFMALKILHTDKRNDCGEILTKITKIVEEGKLR
PLLDSKSFTFDEVAQAHEYLESNKAIGKIVLKNVW
>tr|B1EU17|B1EU17_BACAN Oxidoreductase, zinc-binding dehydrogenase family OS=Bacillus anthracis str. A0389 GN=BAK_3531 PE=4 SV=1
MKAQIIHSFGDSSVFQLEEVSKPKLLPGHVLIDVKATSVNPIDTKMRSGAVSAVAPEFPA
ILHGDVAGIVIEVGEGVSKFKCGDEVYGCAGGFKETGGALAEFMLADARLIAHKPNNITM
EEAAALPLVAITAWESLFDRANIKSGQNVLIHGATGGVGHVAIQLAKWAGANVFTTASQQ
NKMEIAHRLGADVAINYKEESVQESVQESVQEYVQKHTNGNGFEVIFDTVGGKNLDNSFE
AAAVNGTVVTIAARSTHDLSPLHAKGLSLHVTFMALKILHTDKRNDCGEILTKITKIVEE
GKLRPLLDSKSFTFDEVAQAHEYLESNKAIGKIVLKNVW
>tr|B1GCN7|B1GCN7_BACAN Oxidoreductase, zinc-binding dehydrogenase family OS=Bacillus anthracis str. A0465 GN=BAM_3497 PE=4 SV=1
MKAQIIHSFGDSSVFQLEEVSKPKLLPGHVLIDVKATSVNPIDTKMRSGAVSAVAPEFPA
ILHGDVAGIVIEVGEGVSKFKCGDEVYGCAGGFKETGGALAEFMLADARLIAHKPNNITM
EEAAALPLVAITAWESLFDRANIKSGQNVLIHGATGGVGHVAIQLAKWAGANVFTTASQQ
NKMEIAHRLGADVAINYKEESVQEYVQEYVQKHTNGNGFEVIFDTVGGKNLDNSFEAAAV
NGTVVTIAARSTHDLSPLHAKGLSLHVTFMALKILHTDKRNDCGEILTKITKIVEEGKLR
PLLDSKSFTFDEVAQAHEYLESNKAIGKIVLKNVW
>tr|B1UKZ3|B1UKZ3_BACAN Oxidoreductase, zinc-binding dehydrogenase family OS=Bacillus anthracis str. A0174 GN=BAO_3434 PE=4 SV=1
MKAQIIHSFGDSSVFQLEEVSKPKLLPGHVLIDVKATSVNPIDTKMRSGAVSAVAPEFPA
ILHGDVAGIVIEVGEGVSKFKCGDEVYGCAGGFKETGGALAEFMLADARLIAHKPNNITM
EEAAALPLVAITAWESLFDRANIKSGQNVLIHGATGGVGHVAIQLAKWAGANVFTTASQQ
NKMEIAHRLGADVAINYKEESVQESVQEYVQKHTNGNGFEVIFDTVGGKNLDNSFEAAAV
NGTVVTIAARSTHDLSPLHAKGLSLHVTFMALKILHTDKRNDCGEILTKITKIVEEGKLR
PLLDSKSFTFDEVAQAHEYLESNKAIGKIVLKNVW
>tr|B3IZK5|B3IZK5_BACAN Oxidoreductase, zinc-binding dehydrogenase family OS=Bacillus anthracis Tsiankovskii-I GN=BATI_3313 PE=4 SV=1
MKAQIIHSFGDSSVFQLEEVSKPKLLPGHVLIDVKATSVNPIDTKMRSGAVSAVAPEFPA
ILHGDVAGIVIEVGEGVSKFKCGDEVYGCAGGFKETGGALAEFMLADARLIAHKPNNITM
EEAAALPLVAITAWESLFDRANIKSGQNVLIHGATGGVGHVAIQLAKWAGANVFTTASQQ
NKMEIAHRLGADVAINYKEESVQESVQEYVQKHTNGNGFEVIFDTVGGKNLDNSFEAAAV
NGTVVTIAARSTHDLSPLHAKGLSLHVTFMALKILHTDKRNDCGEILTKITKIVEEGKLR
PLLDSKSFTFDEVAQAHEYLESNKAIGKIVLKNVW
>tr|B3YXS6|B3YXS6_BACCE Oxidoreductase, zinc-binding dehydrogenase family OS=Bacillus cereus W GN=BCW_3312 PE=4 SV=1
MKAQIIHSFGDSSVFQLEEVAKPKLLPGHVLIHVKATSVNPIDTKMRSGAVSSVAPEFPA
ILHGDVAGIVIEVGEGVSKFKTGDEVYGCAGGFKETGGALAEFMLADARLIAHKPKNITM
EEAAALPLVAITAWESLFDRANIKSSQNVLIHGATGGVGHVAIQLAKWAGAKVFTTASQQ
NKMEIAHRLGADVAINYKEESVQEYVQKHTNGNGFEVIFDTVGGKNLDNSFEAAAVNGTV
VTIAARSTHDLSPLHAKGLSLHVTFMALKILHTDKRNDCGEILTKITQIVEEGKLRPLLD
SKSFTFDEVAQAHEYLESNKAIGKIVLKNVW
>tr|B3Z4P7|B3Z4P7_BACCE Oxidoreductase, zinc-binding dehydrogenase family OS=Bacillus cereus NVH0597-99 GN=BC059799_3394 PE=4 SV=1
MKAQIIHSFGDSSVFQLEEVAKPKLLPGHVLIHVKATSVNPIDTKMRSGAVSSVAPEFPA
ILHGDVAGIVIEVGEGVSKFKTGDEVYGCAGGFKETGGALAEFMLADARLIAHKPKNVTM
EEAAALPLVAITAWESLFDRANIKSGQNVLIHGATGGVGHVAIQLAKWAGAKVFTTASQQ
NKMEIAHRLGADVAINYKEESVQEYVQKHTNGNGFEVIFDTVGGKNLDNSFEAAAVNGTV
VTIAARSTHDLSPLHAKGLSLHVTFMALKILHTDKRNDCGEILTKITQIVEEGKLRPLLD
SKSFTFDEVAQAHEYLESNKAIGKIVLKNVW
>tr|B4CGG5|B4CGG5_9CHRO Alcohol dehydrogenase zinc-binding domain protein OS=Cyanothece sp. PCC 7425 GN=Cyan7425DRAFT_3836 PE=4 SV=1
MQAQIITQFGSPAVFETADISIPPVQPNHVLIRVMATSVNPVDYKIRQGAVPDIAPDFPA
VLHGDVAGVVEAIGAGVTMFKPGDEVYACAGGVKGLGGAIAEYMLADADLVAHKPKSLTM
TEAAALPLVSITAWEGLIERAKVQPGQRVLVYGATGGVGHIGVQLAKWAGATVYALVSSQ
EKGAIARTLGADFTINYRQQPVEEFVAEHTNGQGFDVVFDTVGNDNLQNAFKAAKLNGTV
VSIVSLSQQDLTLLHVKGLTLHLVYMLIPLLYRVGRSRHGEILTQLAQLADAGQVQPLLD
DKRFKFSEVAAAHQRAEAGETIGKVVLQQE
>tr|B4X1F3|B4X1F3_9GAMM Oxidoreductase, zinc-binding dehydrogenase family OS=Alcanivorax sp. DG881 GN=ADG881_2391 PE=4 SV=1
MKAMVLNQYGPDAKFEQAEINTPHAQAGQVIVRVAAISVNTVDTMIRQMGADLLPLSPEL
PAVLGMDFAGTIESVGDGVTNFSPGDDVYGCAGGLADLQGALAEYIPADARLIAHKPKSL
SMREAAALPLVGITAYEGLQRAGAGVGQNVLVHGGTGGVGHVAVQLAGHLGARVFTTVSG
DQPFEIVRGYGATPIDYKKGSVADYVTAHTDGAGFDVVFDSVGGANMTNSFEAAALNGQV
VTTVAMLELDLNPAHFKGLSIHVVFMLIPMLHNHQREDHGRILANLATIVDEGALSPLLD
EQRFSFDEVGLAYERLTSGQATGKVVVER
>tr|B5JIQ0|B5JIQ0_9BACT Oxidoreductase, zinc-binding dehydrogenase family OS=Verrucomicrobiae bacterium DG1235 GN=VDG1235_3370 PE=4 SV=1
MRPDSLSAFISTQRVTHSHFESFRKYKIMKAMLLRSYGENSEFEAAEVATPEIKPGHVLV
KIAASSVNTVDTMIRNMGKDLPLSPDTPAILGMDFAGTIEALGEGVDAFSVGDEVYGCAG
GLADLPGTLAEYIVADANLIARKSQNLSMREAAAIPLVGITAYEGLKRAAIKPGQKVLVH
GGSGGVGHLAIQLAKHFGADVYSTGGGEKQKTLIEGFGATFINYKTESVEDYVAKHTDGV
GFDLIFDTVGGANMLNSFNAAALNGQIASTVSLCEIDLSVAHFKGLSLHVVFMLIPMLHN
HRREDHAYILSELEKIAELGELKPVLDETDFSLEEAGLAHTRLESGQAMGKVVIENRYQE
LNHE
>tr|B5ULI2|B5ULI2_BACCE Oxidoreductase, zinc-binding dehydrogenase family OS=Bacillus cereus AH1134 GN=BCAH1134_3437 PE=4 SV=1
MKAQIIHSFGDSSVFQLEEVSKPKLLPGHVLIDVKATSVNPIDTKMRSGAVSAVAPEFPA
ILHGDVAGIVIEVGEGVSKFKSGDKVYGCAGGFKETGGALAEFMLADARLIAHKPNNLTM
EEAAALPLVAITAWESLFDRANIKPGQNVLIHGATGGVGHVAIQLAKWAGAKVFTTASQQ
NKMEIAHRLGADIAINYKEESVQEYVQKHTNRNGFEVIFDTVGGKNLDHSFEAAAVNGTV
VTIAARSTHDLSPLHAKGLSLHVTFMALKILHTDKRNDCGEILTKITQIVEEGKLRPLLD
SKPFTFDEVAQAHEYLESNKAIGKIVLKNVW
>tr|B5V4W2|B5V4W2_BACCE Oxidoreductase, zinc-binding dehydrogenase family OS=Bacillus cereus H3081.97 GN=BCH308197_3331 PE=4 SV=1
MKAQIIHSFGDSSVFQLEEVSKPKLLPGHVLIDVKATSVNPIDTKMRSGAVSAVAPEFPA
ILHGDVAGIVIEVGEGVSKFKAGDEVYGCAGGFKETGGALAEFMLADTRLIAHKPNNITM
EEAAALPLVAITAWESLFDRANIKPGQNVLIHGATGGVGHIAIQLAKWAGAKVFTTASQQ
SKIEIAHRLGADVAINYKEESVQEYVQKHTNGNGFEVIFDTVGGKNLDNSFEAAAVNGTV
VTIAARSTHDLSPLHAKGLSLHVTFMALKILHTDKRDACGEILNKLTQIVEEGKLRPLLD
SKTFTFDEIAQAHEYLESNKAIGKIVLKNVW
>tr|B6R1J9|B6R1J9_9RHOB Quinone oxidoreductase (NADPH:quinone reductase) OS=Pseudovibrio sp. JE062 GN=qor_1 PE=4 SV=1
MKAMILNGLGASDVFELAELEKPRATAGHVVVKVCATSVNPLDTMLRSTETPWSENLPQV
LHGDVAGIVEEVGEGVTRFNVGDRVYGCAGGVAGINGALSEYMLVDADLMAHKPNSLTMR
QAAALPLVSITAWEALVQKLRVSADDKVLVHGATGGVGHIAVQLAKALGAKVTTTSLAKN
LAAAKKLGADHVVNAEETSVAEYVAQHTGGEGFDAVFDTIAGEHIQKSFEAARMNGAVAT
ILPIADVLQVALKGLSFHSVLMLIPMVTGKNRRVHGEILEQIAKLVDEGKITPLLDETEF
SVLDVAKAHDRLQSGEAVGKVVMSGFHAEA
>tr|B7H6C1|B7H6C1_BACCE Oxidoreductase, zinc-binding dehydrogenase family OS=Bacillus cereus B4264 GN=BCB4264_A3391 PE=4 SV=1
MKAQIIHSFGDSSVFQLEEVSKPKLLPGHVLIDVKATSVNPIDTKMRSGAVSAVAPGFPA
ILHGDVAGIVIEVGEGVSKFKSGDKVYGCAGGFKETGGALAEFMLADARLIAHKPNNLTM
EEAAALPLVAITAWESLFDRANIKPGQNVLIHGATGGVGHVAIQLAKWAGAKVFTTASQQ
NKMEIAHRLGADIAINYKEESVQEYVQKHTNGNGFEVIFDTVGGKNLDHSFEAAAVNGTV
VTIAARSTHDLSPLHAKGLSLHVTFMALKILHTDKRNDCGEILTKITQIVEEGKLRPLLD
SKPFTFDEVAQAHEYLESNKAIGKIVLKNVW
>tr|B7HYX3|B7HYX3_BACCE Oxidoreductase, zinc-binding dehydrogenase family OS=Bacillus cereus AH187 GN=BCAH187_A3419 PE=4 SV=1
MKAQIIHSFGDSSVFQLEEVSKPKLLPGHVLIDVKATSVNPIDTKMRSGAVSAVAPEFPA
ILHGDVAGIVIEVGEGVSKFKAGDEVYGCAGGFKETGGALAEFMLADTRLIAHKPNNITM
EEAAALPLVAITAWESLFDRANIKPGQNVLIHGATGGVGHIAIQLAKWAGAKVFTTASQQ
SKIEIAHRLGADVAINYKEESVQEYVQKHTNGNGFEVIFDTVGGKNLDNSFEAAAVNGTV
VTIAARSTHDLSPLHAKGLSLHVTFMALKILHTDKRDACGEILNKLTQIVEEGKLRPLLD
SKTFTFDEIAQAHEYLESNKAIGKIVLKNVW
>tr|B7JG68|B7JG68_BACCE Oxidoreductase, zinc-binding dehydrogenase family OS=Bacillus cereus AH820 GN=BCAH820_3406 PE=4 SV=1
MKAQIIHSFGDSSVFQLEEVAKPKLLPGHVLIHVKATSVNPIDTKMRSGAVSSVAPEFPA
ILHGDVAGIVIEVGEGVSKFKTGDEVYGCAGGFKETGGALAEFMLADARLIAHKPKNITM
EEAAALPLVAITAWESLFDRANIKSSQNVLIHGATGGVGHVAIQLAKWAGAKVFTTASQQ
NKMEIAHRLGADVAINYKEESVQEYVQKHTNGNGFEVIFDTVGGKNLDNSFEAAAVNGTV
VTIAARSTHDLSPLHAKGLSLHVTFMALKILHTDKRNDCGEILTKITQIVEEGKLRPLLD
SKSFTFDEVAQAHEYLESNKAIGKIVLKNVW
>tr|Q1ZAB1|Q1ZAB1_PHOPR Putative adh_zinc, Zinc-binding dehydrogenase OS=Photobacterium profundum 3TCK GN=P3TCK_04371 PE=4 SV=1
MKAMTISNIGGYDAFNLTEQPMPELQLGHMIVEVKATSVNPLDTMLRSAETPWSENLPSI
LHGDVAGVVTAVCDSISNFKVGDEVYGCAGGIAGINGALADYMLVDANLMAHKPTSLTMK
QAAALPLVSITAWEALCEKMDVKAGDNLLVHGATGGVGHIAVQLGKHLGATVTTTTRSKN
EAVAKTLNANNVVNVEKQNVAEYVAQYTDGHGFDAIFDTIAGENIQRSFEAVKFNGRVAT
TLPIADPLQIALKGLSFHSVLMLIPMIENINRARHGKILAAVADLVDQGKITPLIDESAF
TIWQVAEAHAHLEAGKAVGKVVLTHD
>tr|Q26DR0|Q26DR0_9BACT Zinc-containing alcohol dehydrogenase (NADPH quinone oxidoreductase) OS=Flavobacteria bacterium BBFL7 GN=BBFL7_00264 PE=4 SV=1
MKAMLINNYGENENFEVSEIAKPEVKANHVLVKIAASSVNTIDMMIKNMGTDLPLSPAAP
ALLGMDFSGTVEAVGEGVTGYAVGDEVYGCAGGLADLPGTLTEYIVADSNLIGHKPKDLT
MRETAALPLVAITAYEGLTRAGVKAGQKVLVHGGSGGVGHLAVQLAKYFGAEVFATGTGD
NQKATVEKFGATFIDYMTEKVADYTAKYTDGGFDVVFDTVGGANLTNSIEAVALNGHIST
TVSLLEIDLTPLHFKGASLHVVFMLIPMLHNFKREKHAEILEKLAEISNEGHLTPVVDDN
QFLLEQVGDAYAHLASGKAIGKVVIEN
>tr|Q4MXV1|Q4MXV1_BACCE Alcohol dehydrogenase, zinc-containing OS=Bacillus cereus G9241 GN=BCE_G9241_3337 PE=4 SV=1
MKAQIIHSFGDSSVFQLEEVSKPKLLPGHVLIHVKATSVNPIDTKMRSGAVSAVAPEFPA
ILHGDVAGIVIEVGEGVSKFKSGDEVYGCAGGFKETGGALAEFMLADARLIAHKPNNLTM
EEAAALPLVAITAWESLFDRANIKPGQNVLIHGATGGVGHVAIQLAKWAGAKVFTTASQQ
SKMEISHHLGADIAINYKEESVQEYVQKHTNGNGFEVIFDTVGGKNLDHSFEAAAVNGTV
VTIAARSTHDLSPLHTKGLTLHVTFMALKILHTDKRNHCGEILTKITQIIEEGKLRPLLD
SKPFTFDEVAQAHEYLESNKAIGKIVLKNVW
>tr|A1TH73|A1TH73_MYCVP Alcohol dehydrogenase GroES domain protein OS=Mycobacterium vanbaalenii (strain DSM 7251 / PYR-1) GN=Mvan_5758 PE=4 SV=1
MRAAVLTAYNSPLLVDELPDPEPGPGEVLVRVMASGVNPLDIKIRRGEAPHAQLPPPAVL
GIDMAGVVEAVGPRVDRFTVGDEVFGMTGGVGGLQGSLAELAAVDARLIAHKPRTLSMAQ
AAALPLGFITSWEGLVDRAGVGTGQQVLIHGGAGGVGFLAVQLALARGAQVYATGSTSSQ
AVIRAAGAVPIDYTATTVDEYVAAHTGGEGFDVVADNVGGATLDASFTAVKRYTGHVVSA
LGWGTHSLAPLSFRGAAYSGVFTLMPLLTGRGRDHHGEIVAEAAALADSGRLAPRLHPTT
FPLDAVNDAHTAVESGSATGKVVVEPNV
>tr|A5EB58|A5EB58_BRASB Putative NADPH quinone oxidoreductase OS=Bradyrhizobium sp. (strain BTAi1 / ATCC BAA-1182) GN=BBta_1153 PE=4 SV=1
MARRPMMPPSQQEVAMTISMKAAILHETGAPLRVTAISRPAPGRGEVLVRIAAAGTNPLD
TKIHAGQAAHARQPAPAILGLDMAGTVEATGEGVTRFRPGDEVYGMVGGVGGHPGTLAEY
VSADADLLAAKPANLSMREAAVLPLVTITAWEGLVDRVGIRPGQTLLVLGGAGGVGHIVV
QLGLAFGATVFATGRPESRPVIERLGAVFIDRNEPIADAVARITAGRGFDIVYDTVGALD
TAFAAVARFGHVTSSLGWGTHPLAPLSFKGGTYSGVFTLLPLLDGKGRRHHGEILAQAAQ
LVESGKLTPLLDSRRFALEDVGAAYDALKTGGTGKIAIDIAAA
>tr|A5W3Y4|A5W3Y4_PSEP1 Alcohol dehydrogenase, zinc-binding domain protein OS=Pseudomonas putida (strain F1 / ATCC 700007) GN=Pput_2710 PE=4 SV=1
MNQTMLAAIAESAQTPLVVRHIARPVPGKGQVLVRIHAAGVNPLDTKIAIGAGAHARQEL
PAVLGLDLAGTVVELGEAVAGFTPGQEVFGMAGGIAGAQGTLAEYIAVDARLIASKPHAL
GMREAAALPLVFITAWEGLVDHANVRSGQRVLIHGGAGGVGQVAVQLAKARGAEVYATGS
AGNLDFIRALGATAIDYQTQRVEAYVEQFTAGEGFDIVYDTVGGSTLDASFKAVKPYTGH
VLSCLGWGQHSLAPLSFKSATYSGVFTLAPLLTGKGREHHGSILREAAVLANAGQLAIRV
DPQQFALDEVNDAFRQVAEGRGRGKTVIQLVCE
>tr|A6SZB3|A6SZB3_JANMA Quinone oxidoreductase OS=Janthinobacterium sp. (strain Marseille) (Minibacterium massiliensis) GN=qor3 PE=4 SV=1
MSNSMQALVLNAYNSPLTLGSISRPSPAKGQVLVRIHASGVNPLDTKIVSGKAGHAQAQL
PAVLGIDLAGIVEEVGANVSTFKVGDEVYGMTGGIGGVQGSLAEYAAVDADLLAIKPRNI
SMREAAALPLIFITAWEGLVDRAKITGGKKVLVHGGAGGVGHIAIQIAKAFDAQVFATGS
ASQKEIIESFGATAIDYTSTTVAEYLNQYTNGAGFDIIYDTVGGATLDASFQAARLYEGH
VLSCLGWGTHALAPLSFRAATYSGVFTLLPLLSGHGRAHHGAIMHEATKLIEAGKIKVLL
DPHLYTLETVGAAHDAIINRTARGKVVIDIVR
>tr|A6TL37|A6TL37_ALKMQ Alcohol dehydrogenase, zinc-binding domain protein OS=Alkaliphilus metalliredigens (strain QYMF) GN=Amet_0680 PE=4 SV=1
MKAMVIREFGGPEVFKLEEVSKPTLKPGHVLIRVEAACMNPIDVKIRGGLVKAATETLPA
ILHGDVAGVVEAVADDVEMLTVGDKVYGLGGGVKGTGGALAEYMLVDADLLAIKPKNLFM
DEAACCPVVALTAWDALVNRGKVQVGHRVLIHGATGGVGHMAIQIAKHLGAEVYATASSD
EKIKIANKLGAHHVINYKETSVEEYVNQYTEGKGFDLVFDTVGGENLDRSFEAAAMTGTV
ISTNTRSTHDLSMLHAKGLNLHVVFLLLPLLHGSGRKEMGYTLRRISQLIEQEIIKPLLD
EKTYGFSEVSLAHRQLESGQAIGKIALFNDLASK
>tr|A8FTP4|A8FTP4_SHESH Putative adh_zinc, zinc-binding dehydrogenase OS=Shewanella sediminis (strain HAW-EB3) GN=Ssed_1606 PE=4 SV=1
MKAMIIKQLGSSDVFELADKVTPIVKSGHMLVEVKASSVNPLDTMLRSSDTPWSANLPEV
LHGDVAGIVTEVAGDVGHFKVGDEVYGCAGGIAGIDGALAEFMLVDVDLMAHKPKSLSMK
EAAALPLVSITAWEALQNKLAVKEGDKVLIHGATGGVGHIAIQLAKYFGANVTATSMAKN
IAVAATLGADNLVNVAEQSVQEYVEQYTDGVGFDAIFDTVAGENIQRSFEAARFNGGVAT
TLPIENVLQVALKSLSFHSVLMLIPMVEGINRSAHGEILTKVAELVDLGLVKPLLDDSDF
TIWQVADAHARLESGKAVGKIALTA
>tr|B0SVP5|B0SVP5_CAUSK Alcohol dehydrogenase zinc-binding domain protein OS=Caulobacter sp. (strain K31) GN=Caul_2386 PE=4 SV=1
MSLAQTMTAAVVETRDGPFHLTDITRPTPGPGEVLVRVAASGLNPLDLKIRAEQAAHARH
PLPAVLGLDLAGEVEALGPGVQDFAKGQGVYGLVGGVGGLQGAQAQYVAVDARLLARRPR
TLDARQAAALPLVAITAWEGLVDRAQVKPGHSVLVQGGAGGVGHMAVQIALAKGARVYAT
ALGEEDLAYLRALGAVAIDGARAVPDYLEEHTDGTGFEVVYDTGGGALLDASFQAVRRFG
HVVSCLGWGVHALAPLSFKQATYSGVFTLQPLLSGEGRGHFGETLAAITDLVDQGLLEPR
LHPGRFGLDALAQAYEALAMRGKGKVVVDVGQAR
>tr|B0UGT8|B0UGT8_METS4 Alcohol dehydrogenase GroES domain protein OS=Methylobacterium sp. (strain 4-46) GN=M446_1258 PE=4 SV=1
MSSPATMRAAVVESHGAPFRIATISRPEPGPGQVLVRVAASGVNPLDLKIHAGTAAHARH
PLPAILGLDMAGTVEAVGPGVSGMRVGDEVYGMTGGVGGHQGSLAEYQVADANLLAPKPA
NLSMREAASLPLVAITAWEGLVDRARVGSGQLVLVHGGAGGVGQAAVQIARAFGAEVFAT
GSGVNRSVITRLGATFIDYRSETVADYVERHTAGRGFDLVYDTVGGATLDASFEAVRRFG
HVVSALGWGKHALAPLSFKAGTYSGVFTLLPLLTGEGRAQHGEILRAVTQFVEAGRISPR
LDAHVFEFDMIDAAYRAVATGASNGKVVVSMDRAAPLGPR
>tr|B0V418|B0V418_ACIBY Putative alcohol dehydrogenase, zinc-containing OS=Acinetobacter baumannii (strain AYE) GN=p3ABAYE0035 PE=4 SV=1
MNKMMSALILENFGDHEFTRVELPIPQPEAGQVLVRIHASGVNPIDYKIRLGEAPYAMPE
LPAVLGTDMAGVVTAIGEGVTHFNVGDEVYGLIGGVRNLQGSLAEYIVADADLIALKPRN
ISMREAAVLPLTFLTAWEGLVDNAKVQPGQTVLVQGGAGGVGYMVVQLAKALDANVWATG
RTADQSLISELGATPLDYTTASSDDIIAASPEGQGFNIVYDTVGGPVLEASLSMTTHYGH
ITSCAAFGNHNLASSSLRCATLSGVFVLLPMLTGNRRSHHGDVLKIATRLVEEGKLCPIV
DPRHFTLDQAIEAHDAVQDRSANIKVVIDVI
>tr|B1JAL2|B1JAL2_PSEPW Alcohol dehydrogenase zinc-binding domain protein OS=Pseudomonas putida (strain W619) GN=PputW619_3235 PE=4 SV=1
MNQTMLAAIAESAQAPLVVRHIARPVPGEGQVLVRVHAAGVNPLDTKIATGAGAHARQAL
PAVLGLDLAGTVVELGEAVEGFTPGQEVFGMAGGIGGAQGTMAEYIAVDARLIAPKPHAL
GMREAAALPLVFITAWEGLVDRASVRSGQRVLIHGGAGGVGQVAVQLAKARGAEVYATGS
ADSLDFIRSLGATAIDYQAQNVEAYVEQYTAGEGFDIVYDTVGGSTLDASFKAVKPYTGH
VLSCLGWGQHSLAPLSFKSATYSGVFTLTPLLTGKGREHHGSILREAAVLANAGQLAIRV
DQQHFALDEVNDAFRQVAQGRGRGKTVIQLVSE
>tr|B2JPU6|B2JPU6_BURP8 Alcohol dehydrogenase zinc-binding domain protein OS=Burkholderia phymatum (strain DSM 17167 / STM815) GN=Bphy_4166 PE=4 SV=1
MSMQALVLSQYTGPLEPTTLPIPEPARGEVLVRIKASGLNPLDTKIRAGSAAHARHPLPL
VLGIDLAGEVVALGADVTRFKVGDEVYGMTGGVGGIQGSLAQYAAVDAQLLAHKPFNLSM
REAAALPLAFITSFAGIVDRVRLQAGQTVLVQGGAGGVGHVAVQLARALGAQVFATASAR
DQDLVARFGATPIDYAARTVDRYVSELTAGEGFDLVVDTVGGATLDASFAAVKHFGHVVS
ALGWGTHALAPLSFREATYSGVFTLHPLLTGKHRAHHGEMLAEATRLVEQGKLAPNLDSR
RFDLASAERAYEAITERTARGKIVVDIE
>tr|B2T8G5|B2T8G5_BURPP Alcohol dehydrogenase zinc-binding domain protein OS=Burkholderia phytofirmans (strain DSM 17436 / PsJN) GN=Bphyt_6202 PE=4 SV=1
MTMQALVLSQYNGPLELTTVARPEPLPGQVLVRIAAAGLNPLDTKIRAGAAAHAKHPLPL
VLGIDMAGVVEAVGAGVTRFKAGDEVYGMTGGVGGIQGSLAQYAAVDADLLALKPTTLSM
REAASLPLVFITAYMGIVDRAKLRAGQTVLVQGGAGGVGHVSVQLARALGARVFATASAR
DHDELTRLGATPIDYAAQNVEQYVAQHTGGVGFEVVADTVGGATLDASFAAVKHFGHVVS
ALGWGTHALAPLSFREATYSGVFTLHALLSGENRAHHGEMLREATRLAEAGQLTPRLDPR
LFDLRSAEQGYDAITERSARGKIVVDIA
>tr|B4RYL1|B4RYL1_ALTMD Zinc-containing alcohol dehydrogenase superfamily protein OS=Alteromonas macleodii (strain DSM 17117 / Deep ecotype) GN=MADE_01926 PE=4 SV=1
MTALNRQMRALVLDSYEEGTVFRDALINLPSPSAGQVQVKIFASGVNPIDYKIRQGIAPY
AMPELPAVLGTDLAGEIVAVGDGVTDFAIGDAVYGLTGGVRGLQGSLAEYANVDAELLAF
KPKNLSMREAAALPLVALTAWEGLVDKANVKAGQKILIQGGAGGVGHLAVQIAKALGADV
YATASTGKQQLLKALGATPIDYHIASPADYMDAYTQGKGFDIIYDTVGGSALDASLGIIA
HYGHILSCAAFSSHNLAPSSIRSATLSGIFVLHPQLSGEGRKHHGDILRQITALVEAGQI
KPLLDPLRFSLDTAMDAHNAVELGSMGKVVIDVIA
>tr|B5ZRB3|B5ZRB3_RHILW Alcohol dehydrogenase zinc-binding domain protein OS=Rhizobium leguminosarum bv. trifolii (strain WSM2304) GN=Rleg2_0447 PE=4 SV=1
MSRQSTMKVMLAESPNSPLRIADVSKPVPGEGQVLVRILASGVNPLDLKIRAGNAAHARH
PLPAVLGIDMAGIVEEIGPGVGGFRRGDAVYGMTGGVGGVQGSLAEFAAVDAALLAPKPQ
NLSMREAAALPLIAITAWEGLVDRAGVRADHKVLVLGGGGVGHIVAQIAKAVGAEVYVVD
GASKVDYLAGLGATPIDRAAETVETYVARYTGGKGFDLIYDTVGGQGLDTAFRAVSRFGH
VVSCLGWGNHALAPLSFKAATYSGVFTLLPLLSGEGRPHHGEIMREMTKLVEAGEVMPRL
DPHRFTFDDTDEAYLLIENRQADGKVVVEIDRSHLAE
>tr|Q01UW9|Q01UW9_SOLUE Alcohol dehydrogenase, zinc-binding domain protein OS=Solibacter usitatus (strain Ellin6076) GN=Acid_5599 PE=4 SV=1
MQAYLVERVGGEFRKAELARPVAGWNQVLVRIAASGVNPLDTKIRGGKAAHAKQPLPAVL
GLDMAGTVEEVGPGVTGFLTGDEVYGAVGGVGGLQGTLAELVAADVDLVAHKPKNLSMRE
AAALPLGIITAWEGLVDRAGVHAGQKVLIHGGAGGVGHIAVQVARAFGAEVFATVSPEKK
SVVEGFGAVPIDYRSVQVEEYMAAHTEGNGFDIVYDTVGGATLDASFAVVKRYTGHVLSS
LGWGTHALAPLSFRSASYSGVFTLFPMISGEGRAHHGKILTEAAALAEEGKLRPLLHKQC
FAIAEIEAAHALVEAGALGKVVVEV
>tr|Q0ANJ7|Q0ANJ7_MARMM Alcohol dehydrogenase, zinc-binding domain protein OS=Maricaulis maris (strain MCS10) GN=Mmar10_1848 PE=4 SV=1
MKAMILNSYGEDAPFEATELARPEPTPGQVLVRLAATSVNTVDTMIRQLGQEKLPLAPDL
PARLGMDFAGTIEAVGDGVDAFAVGDEIYGCAGGLAGLPGALAEFMLADARLIARKPERL
SMREAAALPLVGITAMEGLQRAGTRAGQTVLVHGGTGGVGHLAVQIARHLGATVCATGGG
DAQLDIIKGYGATPINYRTETVADYVAAQTGGVGFDVVFDTVGGANMTNSFEAAALNGQV
SSTVSLLELDLSPVHFKGLSLHVVFMLIPMLHDVRRETHGAILTELARLVDAGAVTPLLD
DSRFTLDQVGEAHARLTSGDAIGKVVIDII
>tr|Q0VPU8|Q0VPU8_ALCBS Alcohol dehydrogenase OS=Alcanivorax borkumensis (strain SK2 / ATCC 700651 / DSM 11573) GN=adhB PE=4 SV=1
MEQDMKAMVLNQYGATAKFEQAQIDTPQALPGQVIVRVAATSVNTVDTMIRQMGADLFPL
SPELPAVLGMDFAGTIESVGAGVTSFTSGDEVYGCAGGLADLQGALAEYIPADARLVAHK
PKRLSMREAAALPLVGITAYEGLQRAGASAGQTLLVHGGTGGVGHVAVQLGKHFGAKVFT
TVSGDKAFDIVRGYGATPVDYKKAAVADYVATHTDGAGFDVVFDSVGGANMANSFDAAAL
NGQVVTTVAMLELDLNPAHFKGLSIHVVFMLIPMLHDHHREAHGQILTKLATIVDEGALF
PLLDEQRFNLNEVGLAYDRLTSGQATGKVVVEC
>tr|Q15W55|Q15W55_PSEA6 Alcohol dehydrogenase, zinc-binding OS=Pseudoalteromonas atlantica (strain T6c / BAA-1087) GN=Patl_1357 PE=4 SV=1
MIVNEFGDSSVFTPTEIAKPEIKPDHVLVRVAASSVNTVDMMIRQMGPDLPLSPPAPAIL
GMDFAGTIEAVGEGVTDFTVGDEVYGCAGGLADLQGTLAEYMLADAKLIATKPKNLSIRE
AAALPLVAITAYEGLKRAQVKEGQNVLVHGGSGGVGHIALQLARYFGANVFSTGGGDAQT
ALIEELGATSINYKTETVADYVQKHTQGTGFDVIFDSVGGENLLNSFEAAALNGQIATTV
SLLELDLSGAHFKGLSLHVVFMLIPMLHDHKREVHGQILTELADIIEAGHLRPILDDLTF
SLEDVSKAHDRLASGQGLGKVVIDIE
>tr|Q1M6Q2|Q1M6Q2_RHIL3 Putative alcohol dehydrogenase OS=Rhizobium leguminosarum bv. viciae (strain 3841) GN=pRL110134 PE=4 SV=1
MKTTTPTEMDALVLTETNSDLVRTRMVCPAPAAGEVLVRVKASSVNPLDLKIKSGQAPHA
RHPLPAILGMDLAGVVEAVGPGVTAFKPQDEVFGLTGGVGGLQGSLATFVSVDADLLAPK
PINLTMREAAALPLVFITAWEGLVDRAAVQARQKVLVIGAGGVGHIAIQIARAFGAEVFA
VDKASKQRQIEELCATAIDRHQTTVEEYVKDHTGGRGFDVVYDTVGGAGIDAAFNAVSRF
GHVVSCLGWGTHSLGPLSFRAASYSGVFTLLPILTGEGRAHHGAILREAKRLAEAGKITP
LLDPRRYSFETIGEAYAEVENRTANGKIVIDVAA
>tr|Q1MKZ7|Q1MKZ7_RHIL3 Putative alcohol dehydrogenase OS=Rhizobium leguminosarum bv. viciae (strain 3841) GN=RL0861 PE=4 SV=1
MSVKSTMKALLAEAPNSPLRNADIARPVPGEGQILVRVKASGVNPLDLKIRAGNAAHARH
PLPAIVGIDMAGIVEEIGAGVSGFRQGDAVYGMTGGVGGIQGSLAEFAAVDTALLAPKPQ
NLSMREAAALPLISITAWEGLVDRAGVKAGQKVLVLGGGGVGHIVAQIAKAVGAEVYVVD
SASKADYLAGLGATPIDRDAETVETYLARHTASRGFDLVYDTIGGQGLDTAFRAVSQFGH
VVSCLGWGSHALAPLSFKAATYSGVFTLLPLLTGEGRAHHGEIMREMTKLVEAGKVIPKL
DPRRFSLADTDEAHRLIEERQADGKLVVEID
>tr|Q2G4L9|Q2G4L9_NOVAD Alcohol dehydrogenase superfamily, zinc-containing OS=Novosphingobium aromaticivorans (strain DSM 12444) GN=Saro_2768 PE=4 SV=1
MTTPTMIAAVVEEANGPFVLRKLARPQPAPGQVLVQIEASGTNPLDAKIRAGEAPHAQQP
LPAILGMDLAGTVVAVGPEVDSFRVGDAVFGLTGGVGGLQGTHAQFAAVDARLLASKPAA
LTMRQASVLPLVFITAWEGLVDRAQVQDGQTVLIQGGGGGVGHVAIQIALARGARVFATA
RGSDLEYVRDLGATPIDASREPEDYAAEHTAGQGFDLVYDTLGGPVLDASFSAVKRFGHV
VSCLGWGTHKLAPLSFKQATYSGVFTLHTLLANEGLAHFGEMLREADALVQTGKLAPRLD
PRTFSIAEIGSAYDAVLGRNDVPRQRGKIAITVEPQFNLHEQR
>tr|Q3K9A8|Q3K9A8_PSEPF Zinc-containing alcohol dehydrogenase superfamily OS=Pseudomonas fluorescens (strain PfO-1) GN=Pf01_3909 PE=4 SV=1
MTDSLHMKALIVDTANGPLRLVSLERPVAGAGQVLVRIKASGVNPLDLKIRAGQAAHARQ
PLPAVLGLDLAGVIEAVGEGVQDWVPGDEVYALATGIGGAQGSLAEFAVVDARLLARKPL
NLNQREAASLPLILITAWEGLVDRARVSAGQKVLIHGGAGGVGHVAVQLARAFGADVYAT
GSVRQRSIIEGYGATFIDYLESSVEEYVAEFTAGEGFDIVYDTVGGETLDVSFKAARIYS
GHVLSCLGWGQHSLAPLSFRGATYSGVFTLLPLLTGSGCEHHGEILRQAAALIESGQLRP
LLDPHRFTLETAAKAHELLATKAAQGRLVVEI
>tr|Q46N35|Q46N35_RALEJ Zinc-containing alcohol dehydrogenase superfamily OS=Ralstonia eutropha (strain JMP134) GN=Reut_C6116 PE=4 SV=1
MQALVLNHYNGPLEPTTQPRPTPGPGQVLVRIAASGLNPLDTKIRAGAAAHARHPLPLVL
GIDMAGTVEAVGAGVTAFHPGDEVYGMTGGVGGLQGSLAQYAAVDANLLARKPSNLSMRE
AAALPLAFITAYAGIVDRAHLQTGQTVLVQGGAGGVGHIAVQLARALGATVFATASEKDL
DLVGKLGATPIDYRAQPVEAYVAAHTQGEGFELVVDTVGGPTLDASFTAVKHFGHVVSAL
GWGTHALAPLSFREATYSGVFTLYPLLTGKLRAHHGEIMSEATRLVESGLLRPVVDPRRF
TLAQAEQAYELVTAGTARAKVVVEIA
>tr|Q46S04|Q46S04_RALEJ Zinc-containing alcohol dehydrogenase superfamily OS=Ralstonia eutropha (strain JMP134) GN=Reut_B4732 PE=4 SV=1
MSMQALVLTRHNGPLELTTVPRPDAAPGQVLVRIAASGLNPLDTKIRAGAAAHARHPLPL
VLGIDMAGTVEAVGAGVSAFKPGDEVYGMTGGVGGIQGSLAQYAAVDAALLAHKPANLSM
REAAALPLAFITAYAGIVDRAHLQAGQTVLVQGGAGGVGHIAVQLARALGAEVFATASEA
NLDLVRQLGATPIDYRAQPVEAYVEAHTGGEGFDLVVDTVGGATLDTSFAAVKHFGHVVS
ALGWGTHALAPLSFREASYSGVFTLYPLLTGKHRAHHGEMLREATRLAEAGALKPVVDPR
HFGLGTAEAGYEVVAAGTGRVKVVVDVR
>tr|Q479C0|Q479C0_DECAR Zinc-containing alcohol dehydrogenase superfamily OS=Dechloromonas aromatica (strain RCB) GN=Daro_3833 PE=4 SV=1
MNSTVKAAIPTTMRALFVDEIDGPFVLREIPVPPVGAGQVLVRIAASGVNPLDTKIRAGK
GGHACHPFPAVLGMDMAGTVVGIGQDVAGFSVGDDVFGFTGGIAGIQGSLAEYAAVDARL
LARKPANLSMREAAALPLIFITAWEGLVDRAGVEADDYVLVHGGVGGVGHVAVQIAQSVG
AKTFATVRSGDFEAASAFGAIPIDYARESVEQYVAERTAGEGFDIVFDTVGGDVLDASFR
AAKNYRGHVVSALGWGTHALAPLSFRSATYSGVFTLLPLLTGKERAHHGDILRQAARLVD
AGKLRVRMDAHRFGLEDVEAAHQLVASGKSEGKVVIDVFGATK
>tr|Q487M5|Q487M5_COLP3 Oxidoreductase, zinc-binding OS=Colwellia psychrerythraea (strain 34H / ATCC BAA-681) GN=CPS_0991 PE=4 SV=1
MKAMIIKEIGSTEVFQLAEKAKPVAKAGHMVVEVKATSVNPIDTMLRSIELPWSANLPEI
LHGDVAGIVCEVGEGVTGFNVGDEVYGMAGGINGVDGALAEFMLVDALLMANKPKTLTMK
QAAALPLVAITSYEALVEKMNVQQGDKVLIHGATGGVGHIAVQLAKVLGANVTSTYSSAN
EVLAKTLGADNLVDYKTESVADYVRAYTDGIGFDKVFDTVAGDNIEKSFEAAKLNGHVAT
ILPIADPLQIALKSLSFHSVLVLIPLCHGINHASHGRILTEIATLVDAGKITPIIDESDF
SIWEVAKAHDHLASGKALGKITLTV
>tr|Q638J3|Q638J3_BACCZ Quinone oxidoreductase (NADPH:quinone reductase) OS=Bacillus cereus (strain ZK / E33L) GN=qor PE=4 SV=1
MKAQIIHSFGDSSVFQLEEVAKPKLLPGHVLIHVKATSVNPIDTKMRSGAVSSVAPEFPA
ILHGDVAGIVIEVGEGVSKFKTGDEVYGCAGGFKETGGALAEFMLADARLIAHKPKNVTM
EEAAALPLVAITAWESLFDRANMKSGQNVLIHGATGGVGHVAIQLAKWAGAKVFTTASQQ
NKMEIAHRLGADIAINYKEESVQEYVQKHTNGNGFEVIFDTVGGKNLDNSFEAAAVNGTV
VTIAARSTHDLSPLHAKGLSLHVTFMALKILHTDKRNDCGEILTKITQIVEEGKLRPLLD
SKSFTFDEVAQAHEYLESNKAIGKIVLKNVW
>tr|Q6HG35|Q6HG35_BACHK Quinone oxidoreductase (NADPH:quinone reductase) OS=Bacillus thuringiensis subsp. konkukian GN=qor PE=4 SV=1
MKAQIIHSFGDSSVFQLEEVAKPKLLPGHVLIHVKATSVNPIDTKMRSGAVSSVAPEFPA
ILHGDVAGIVIEVGEGVSKFKTGDEVYGCAGGFKETGGALAEFMLADARLIAHKPKNITM
EEAAALPLVAITAWESLFDRANIKSGQNVLIHGATGGVGHVAIQLAKWAGAKVFTTASQQ
NKMEISHRLGADVAINYKEESVQEYVQKHTNGNGFEVIFDTVGGKNLDNSFEAAAVNGTV
VTIAARSTHDLSPLHAKGLSLHVTFMALKILHTDKRNDCGEILTKITQIVEEGKLRPLLD
SKSFTFDEVAQAHEYLESNKAIGKIVLKNVW
>tr|Q6LL43|Q6LL43_PHOPR Putative adh_zinc, Zinc-binding dehydrogenases OS=Photobacterium profundum GN=AGR_PAT_ PE=4 SV=1
MKAMTISNIGGYDAFNLTEQPMPELQLGHMIVEVKATSVNPLDTMLRSVQTPWSENLPSI
LHGDVAGVVTAVCDSISNFKVGDEVYGCAGGIAGINGALADYMLVDANLMAHKPTSLTMK
QAAALPLVSITAWEALCEKMDIKAGDNLLVHGATGGVGHIAVQLGKHLGATVTTTTRSKN
EAVAKTLNADNVVNVEKQNVAEYVAQYTDGHGFDAIFDTIAGENIQRSFEAVKFNGRVAT
TLPIADPLQIALKGLSFHSVLMLIPMIENINRARHGKILAAVAELVDQGEITPLIDESEF
TIWQVAEAHAHLEAGKAVGKVVLTHD
>tr|Q7ULC9|Q7ULC9_RHOBA Ripening-induced protein-putative Zn-containing oxidoreductase OS=Rhodopirellula baltica GN=RB9584 PE=4 SV=1
MKAMLIKNYGENAPFEASEVDQPEVKPGHVLVKIAASSVNTVDTMIRKMGKDLPLSPDAP
ALLGMDFAGTVEAVGEGVQNYSVGDEVYGCAGGLADLPGTLAEYIVADADLIAHKAKNLS
MKEAAALPLVAITAYEGLVRAGIQAGQKVLVHGGSGGVGHVALQLAKHFGADVYSTGGGD
KQLALIEKLGATGINYKTESVEQYVAKHTGGAGFDVVFDSVGGANLTNSFEAAALNGQVA
TTVSMCELDLTPAHFKGLSLHVVFMLIPMLHNHKRSEHGDILRKLTEIAESGALTPILDE
TNFSLEEAGEAYARLESGKAMGKVVIEN
>tr|Q81B16|Q81B16_BACCR Quinone oxidoreductase OS=Bacillus cereus (strain ATCC 14579 / DSM 31) GN=BC_3380 PE=4 SV=1
MKAQIIHSFGGSSVFQLEEVSKPKLLPGHVLIDVKATSVNPIDTKMRSGAVSAVAPEFPA
ILHGDVAGIVIEVGEGVSKFKCGDEVYGCAGGFKETGGALAEFMLADARLIAHKPKSLTM
EAAAALPLVAITAWESLFDRANIKSGQNVLIHGATGGVGHVAIQLAKWAGAKVFTTASQQ
NKMEIAHRLGADIAINYKEESVQEYVQKHTNGNGFEVIFDTVGGKNLDNSFEAAAVNGTV
VTIAARSTHDLSPLHAKGLSLHVTFMALKILHTDKRDACREILTKLTQIVEEGHLRPLLD
SKTFTFDEVAQAHEYLESNKAIGKIVLKNVW
>tr|Q81MY1|Q81MY1_BACAN Alcohol dehydrogenase, zinc-containing OS=Bacillus anthracis GN=BAS3186 PE=4 SV=1
MKAQIIHSFGDSSVFQLEEVSKPKLLPGHVLIDVKATSVNPIDTKMRSGAVSAVAPEFPA
ILHGDVAGIVIEVGEGVSKFKCGDEVYGCAGGFKETGGALAEFMLADARLIAHKPNNITM
EEAAALPLVAITAWESLFDRANIKSGQNVLIHGATGGVGHVAIQLAKWAGANVFTTASQQ
NKMEIAHRLGADVAINYKEESVQESVQEYVQKHTNGNGFEVIFDTVGGKNLDNSFEAAAV
NGTVVTIAARSTHDLSPLHAKGLSLHVTFMALKILHTDKRNDCGEILTKITKIVEEGKLR
PLLDSKSFTFDEVAQAHEYLESNKAIGKIVLKNVW
>tr|Q88IN7|Q88IN7_PSEPK Alcohol dehydrogenase, zinc-containing OS=Pseudomonas putida (strain KT2440) GN=PP2962 PE=4 SV=1
MNQTMLAAIAESAQTPLVVRHIARPVPGKGQVLVRIHAAGVNPLDTKIAIGAGAHARQEL
PAVLGLDLAGTVVELGEAVDGFTPGQEVFGMAGGIGGAQGTLAEYIAVDARLIASKPHAL
GMREAAALPLVFITAWEGLVDHANVRSGQRVLIHGGAGGVGQVAVQLAKARGAEVYATGS
AGSLDFIRSLGATAIDYQAQGVEAYVEQYTAGEGFDIVYDTVGGSTLDASFKAVKPYTGH
VLSCLGWGQHSLAPLSFKSATYSGVFTLAPLLTGKGREHHGSILREAAVLANAGQLAIRV
DPQQFALDEVNDAFRQVAEGRGRGKTVIQLISE
