# Supplementary material for: Subdivision of the MDR superfamily of medium-chain dehydrogenases/reductases through iterative hidden Markov model refinement
Source: BMC Bioinformatics. 2010 Oct 27;11:534. doi: 10.1186/1471-2105-11-534 (PMC2976758; doi:10.1186/1471-2105-11-534)
Supplement: Additional file 4 — MDR family alignment figures. Illustrations showing the mafft MSAs from Additional file 3: mdr-sequences. Red sequence identifiers denote sequences from UniProtKB/TrEMBL, while blue correspond to sequences from Swiss-Prot. The position cscores are shown in a bar plot under the MSA. Positions that contain gaps in over 90% of the sequences have been removed from the alignment in order to increase readability. [file 1471-2105-11-534-S4.ZIP › mdr/MDR050.fasta]

>tr|A0NYZ4|A0NYZ4_9RHOB Alcohol dehydrogenase OS=Labrenzia aggregata IAM 12614 GN=SIAM614_25287 PE=4 SV=1
MTATAEANDNQTREGAPVKDLYEIGEIPPLGHVPKNMYAWTIRRERHGPPEDAMKLEVVP
TWELDSQEVLVLVMAAGVNYNGIWAGLGQPISPFDGHGAAYHIAGSDASGIVWAVGDKVK
RWKVGDEVVVHCNQDDGDDEECNGGDPMFSTSQRIWGYETPDGSFSQFTRVQAQQLMPRP
KHLTWEESACYTLTLATAYRMLFGHHPHELKPGQNVLVWGASGGLGSYAIQLITAAGANA
IGVISDEDKRQFVMDLGAKGVINRKDFKCWGQLPKVGSPEYADWFAEARKFGKAIWDITG
KGNNVDIVFEHPGEATFPVSALVCKKGGMVVICAGTSGFNCTFDVRYMWMHQKRLQGSHF
AHLKQASAANKLMIERRIDPYMSEVFPWDQIPKAHTKMWKNQHAPGNMSVLVCAPTTGLR
TYEDVLEASTR
>tr|A3JNJ7|A3JNJ7_9RHOB Alcohol dehydrogenase OS=Rhodobacterales bacterium HTCC2150 GN=RB2150_14436 PE=4 SV=1
MALDTNPDITTYDAPKKDLYAVGEIPPLGHVPTQMHAWAIRRERHGEPDESFKLEVVDTP
KLDSNEVLILVMAAGVNYNGVWAGLGIPISPFDVHKADYHIAGSDASGIVWAVGDKVKRW
KVGDEVVVHCNQDDGDDEECNGGDPMFSNSQRIWGYETPDGSFGQFTRVQSQQLMPRPKH
LTWEESACYTLTLATAYRMLFGHQPHEVKPGQNVLVWGASGGLGSFAIQLIKTAGANPIG
VISDETKRDFVMSLGAKGVINRKDFNCWGQMPTVNTPEYKNWFNETRKFGKAIWDITGKG
NNVDLVFEHPGESTIPVSTFVVKKGGMVVICAGTTGYNLTIDARYLWMHQKRVQGSHFAN
LKQASAANQLMSEGRLDPCMSEVFEWNKIPDAHIKMRKNEHKPGNMSVLVSASKTGLRTF
AETLEASVKK
>tr|A3K3I8|A3K3I8_9RHOB Crotonyl-CoA reductase OS=Sagittula stellata E-37 GN=SSE37_11179 PE=4 SV=1
MLRIGSYPVVQRRDSALQSRYPLTTEDLEQEAPMALDQQTGIAQYDAPEKDLYEIGEMPP
MGYVPKKMYAWNIRRERHGDPDKSFQVEVVDTWDIDSHEVLVLVMAAGVNYNGVWAGKGV
PISPFDVHKQDYHIAGSDASGIVWKVGDKVKNWKVGDEVVIHCNQDDGDDEECNGGDPMF
SPSQRIWGYETGDGSFAQFTRVQAQQLMPRPKHLTWEEAACYTLTLATAYRMLFGHHPHE
LKPGQNVLVWGASGGLGSYAIQLANTAGANAIGVISDESKRQFVMDQGAKGVINRKDFNC
WGQLPTVNSPEYNEWLKEARKFGKAIWEITGKGVSVDMVFEHPGEATFPVSTLVVKKGGI
VVICAGTSGFNCTFDVRYMWMHQKRLQGSHFANLKQAASANRLMIERRLDPCMSEVFPWD
EIPAAHMKMMRNEHKPGNMAVLVQAPKTGLRTIEDCLDARK
>tr|A3KI33|A3KI33_STRAM Putative dehydrogenase OS=Streptomyces ambofaciens ATCC 23877 GN=SAML0374 PE=4 SV=1
MRATQDLYELGDAPDMGTVPRKMYASLIRRERYGQPVDAFRTEVVDVPPVGRGQVLVKVM
AAGINYNNVWAALGSPLDVIAARQKAGATEDFHIGGSDLSGIVWAVGEDVRGVRLGDEVV
VLANRWDERAEDVRLGADPTWSAGQRVWGYEENYGSFAQFAVVDDYMCHPKPARLSWAEA
ACYMATAATAYRQLFGWPPHTVRPGDPVLIWGGAGGLGCIAIQLVRHVGGIPVAVVSSEE
RGEFCLKLGAEGWIDRRDFDHWGRLPDTSDEEAMGRWLSGARAFGRRLWDVLGERRGPRI
VLEHSGADTVPTSLYLCDNGGMVVLCGGTTGYNGDVDLRFLWMRQKRLQGSHVATAREAR
EVTRLIDQGIIDPCLSRTFDFDEIGLAHQLIHDNRHPAGNMAARVGDRM
>tr|A3SEW2|A3SEW2_9RHOB Crotonyl-CoA reductase OS=Sulfitobacter sp. EE-36 GN=EE36_09460 PE=4 SV=1
METDMALDTNIAQYDAPEKDLYEIGEIPPMGYVPKQMYAWTIRKERHGNPNTAMLEEVVD
VPTLDSHEVLVLVMAAGVNYNGVWAALGKPISPFDGHKQPFHIAGSDASGIVWAVGDKVK
RWKVGDEVVIHCNQDDGDDEECNGGDPMYSPSQRIWGYETPDGSFAQFTNVQAQQLMPRP
KHLTWEEAACYTLTLATAYRMLFGHEPHDLKPGQNVLVWGASGGLGSYAIQLINTAGANA
IGVISDESKRDFVMDLGAKGVLNRKDFNCWGQMPTVNTPEYAAWFKEARKFGAAIWEITG
KGVNVDMVFEHPGEATFPVSTFVCKKGGMVVICAGTSGFNLTFDVRYMWMHQKRLQGSHF
AHLKQASAANKLMVERRLDPCMSEVFTWADLPDAHMKMMANEHKPGNMSVLVQSPKTGLR
TLEDALDAKK
>tr|A3SQM3|A3SQM3_9RHOB Crotonyl-CoA reductase OS=Roseovarius nubinhibens ISM GN=ISM_09926 PE=4 SV=1
MALDTNGGIAPYDAPEKDLYEVGELPPLGYVPAKMYAWAIRRERHGEPDKAMQLEVVDCP
KPDDNEVLVLVMAAGVNYNGVWAGLGIPISPFDVHKAEYHIAGSDASGVVWAVGSKVTRW
KVGDEVVIHCNQDDGNDEECNGGDPMMSPTQRIWGYETPDGSFAQFTCVQAQQLMPRPKH
LTWEESACYTLTLATAYRMLFGHHPHEIKPGQNVLVWGASGGLGSYAIQLATAAGANAIG
VISEEDKRDFVMGLGAKGVLNRKDFDCWGQLPEVNTPEYDAWFKEVRKFGKAIWDITGKG
VNVDMVFEHPGQATFPVSTFVVKRGGMVVICAGTTGYNLTMDARYVWMHQKRIQGSHFAH
LKQAASANQLMIEGRLDPCMSECFTWDEIPAAHVKMRRNEHKPGNMSVLVQAPKTGLKTV
EEVLKARG
>tr|A3SVR6|A3SVR6_9RHOB Crotonyl-CoA reductase OS=Sulfitobacter sp. NAS-14.1 GN=NAS141_14376 PE=4 SV=1
MALDTNIAQYDAPEKDLYEIGEIPPMGYVPKQMYAWTIRKERHGNPNTAMLEEVVDVPTL
DSHEVLVLVMAAGVNYNGVWAALGKPISPFDGHKQPFHIAGSDASGIVWAVGDKVKRWKV
GDEVVIHCNQDDGDDEECNGGDPMYSPSQRIWGYETPDGSFAQFTNVQAQQLMPRPKHLT
WEEAACYTLTLATAYRMLFGHEPHDLKPGQNVLVWGASGGLGSYAIQLINTAGANAIGVI
SDESKRDFVMDLGAKGVLNRKDFNCWGQMPTVNTPEYAAWFKEARKFGAAIWEITGKGVN
VDMVFEHPGEATFPVSTFVCKKGGMVVICAGTSGFNLTFDVRYMWMHQKRLQGSHFAHLK
QASAANKLMVERRLDPCMSEVFTWADLPDAHMKMMANEHKPGNMSVLVQSPKTGLRTLED
ALDAKK
>tr|A3TV20|A3TV20_9RHOB Alcohol dehydrogenase OS=Oceanicola batsensis HTCC2597 GN=OB2597_09489 PE=4 SV=1
MALDTDSAIAAYDAPKKDLYEIGEMPPLGHVPKQMYAWAIRRERHGEPKDSFQQEVVDTW
AIDSHEVLVLVMAAGVNYNGVWAGLGQPISPFDVHGQDYHIAGSDASGIIWAVGDKVKNW
KVGDEVVIHCNQDDGDDEECNGGDPMFSPTQRIWGYETGDGSFAQFCRVQAQQLMPRPKH
LTWEEAACYTLTLATAYRMLFGHHPHELKPGQNVLVWGASGGLGSYAIQLATTAGANAIG
VISDESKRDFVMAQGAKGVINRKDFDCWGQLPTVNSPEYNEWLKEARKFGKAIWEITGKG
VNVDMVFEHPGEATFPVSTLVVKKGGIVVICAGTSGFNTTFDVRYMWMHQKRLQGSHFAN
LKQAASANRLMMERRLDPCMSELFPWAEIPEAHMKMMRNEHKPGNMAVLVQSPRPGLRTV
EDVLEAGRA
>tr|A3V574|A3V574_9RHOB Alcohol dehydrogenase OS=Loktanella vestfoldensis SKA53 GN=SKA53_14631 PE=4 SV=1
MIAMESDMALDLTTGEAAYAAERKDLYAMGEMPPLGHLPAQMHAWVLRRERHGEPETALQ
LEVVDCPKPDSNEVIILVMAAGVNYNGVWACLGQPVSTFDVHKAPYAILGSDAAGIVWAV
GDKVKRWKVGDEVVVHCNQDDGDDEDCNGGDPMYSPSQRIWGYETADGSFAQFTRVQSQQ
LMARPQHLTWEESACYTLTLATAYRMLFGHEPHDLKPGQNVLVWGASGGLGSYAIQLINT
AGANAIGVISDESKRDFVMSLGAKGVINRNDFSCWGQLPTVNTAAYDIWLKEARRFGKAI
WDITGKGKNVDMVFEHPGEATFPVSSLVCKKGGMVVICAGTTGFNCTFDVRYMWMHQKRL
QGSHFAHLKQASAANNLMVERRLDPCMSECFGWDEIPLAHTKMRRNEHKPGNMAVLVQAP
VMGLRTFADTIEASREGR
>tr|A3VE63|A3VE63_9RHOB Crotonyl-CoA reductase OS=Rhodobacterales bacterium HTCC2654 GN=RB2654_09034 PE=4 SV=1
MALDDAPAIAAYEAPEKDLYEIGEIPPMGYVPKKMYAWAIRRERHGEPDKSFQVEVVDTP
VLDSHEVLVLVMAAGVNYNGVWAGLGVPISPFDVHGADFHIAGSDASGIVWAVGDKVTRW
KVGDEVVIHCNQDDGDDEECNGGDPMFSDSQRIWGYETPDGSFAQFTNVQAQQLMPRPKH
LTWEESACYTLTLATAYRMLFGHHPHELKPGQNVLVWGASGGLGSFAIQLINTAGANAIG
VISEEDKRDFVMGLGAKGVINRKDFNCWGQLPTVNTPEYKEWFGEVRKFGKAIWDITGKG
VNVDMVFEHPGEATFPVSTFVVKKGGMVVICAGTTGYNLTMDARYVWMHQKRIQGSHFAH
LKQAAAANALMVERRIDPCMSEVFPWDEIPAAHMKMRRNEHKPGNMAVLVQSPKTGLRTL
EDVLDAK
>tr|A3W4K9|A3W4K9_9RHOB Alcohol dehydrogenase OS=Roseovarius sp. 217 GN=ROS217_08695 PE=4 SV=1
MALDTKTGIAPYDAPEKDLYEVGEMPPLGYVPKQMYAWAIRRERHGEPDVSFQKEVVDVW
DIDSQEVLVLVMAAGVNYNGVWAGLGQPISPFDVHGQDYHIAGSDAAGIVWKVGDKVKRW
KVGDEVVIHCNQDDGDDEDCNGGDPMFSPTQRIWGYETGDGSFAQFTRVQAQQLMPRPKH
LTWEESACYTLTLATAYRMLFGHAPHDLKPGQNVLVWGASGGLGSYAIQLANTAGANAIG
VISDESKRQFVLDQGAKGVINRKDFNCWGQLPKVNTPEYNDWLKEARKFGKAIWEITGKG
VSVDMVFEHPGEATFPVSSLVCKKGGMVVICAGTSGFNCTFDVRYMWMHQKRLQGSHFAH
LKQAAAANKLMVERRLDPCMSEVFPWDEIPQAHVKMLRNEHKPGNMAVLVQAPRTGLRTV
EDVIEASR
>tr|A3XCQ1|A3XCQ1_9RHOB Crotonyl-CoA reductase OS=Roseobacter sp. MED193 GN=MED193_10433 PE=4 SV=1
MALDTQTGPLSYEAPEKDLYEVGEMPPMGYVPKKMYAWTIRKERHGEPDSAMLQEVVDVP
ELDSHDVLVLVMAAGVNYNGVWASLGKPISPFDGHKAPYHIAGSDASGIVWAVGDKVKRW
KIGDEVVIHCNQDDGDDEECNGGDPMYSPSQRIWGYETPDGSFAQFTNVQAQQLMPRPKH
LTWEEAACYTLTLATAYRMLFGHEPHDLKPGQNVLVWGASGGLGSYAIQLINTAGANAIG
VISDESKRDFVMGLGAKGVLNRKDFNCWGQMPTVNTPEYAAWFKEARKFGAAIWEITGKG
NNVDMVFEHPGEATFPVSTFVCKKGGMVVICAGTSGFNLTFDVRYMWMHQKRLQGSHFAH
LKQAAAANKLMVERRLDPCMSEVFSWADLPDAHMKMLRNEHKPGNMSVLVQAPKTGLRTL
EEVLEAGS
>tr|A4EI56|A4EI56_9RHOB Alcohol dehydrogenase OS=Roseobacter sp. CCS2 GN=RCCS2_13269 PE=4 SV=1
METEMALDQTAYTAPEKDLYEVGEMPPMGHVPAQMHAWAIRRERHGEPDKAFQLEVVDVP
KPDSNEVLVLVMAAGVNYNGVWAGLGIPISPFDVHKADFHIAGSDAAGIVWAVGDKVKRW
KVGDEVVIHCNQDDGDDEHCNGGDPMYSESQRIWGYETPDGSFAQFTCVQSQQLMHRPQH
LTWEESACYTLTLATAYRMLFGHEPHDLKPGQNVLVWGASGGLGSYAIQLINTAGANAIG
VISDESKREFVMSLGAKGVINRNDFHCWGQLPTVNTPEYNTWLKEARKFGKAIWEITGKG
VNVDMVFEHPGEATFPVSSLVCKKGGMVVICAGTTGFNCTFDVRYMWMHQKRLQGSHFAH
LAQASAANKLMLEQRLDPCMSECFEWSAVPAAHTKMRKNEHKPGNMSVLVQAPKMGLRTF
EDTLEASRDR
>tr|A4EZ41|A4EZ41_9RHOB Crotonyl-CoA reductase OS=Roseobacter sp. SK209-2-6 GN=RSK20926_03977 PE=4 SV=1
MALDTQTDIMSYEAPEKDLYEMGEIPPMGFVPKKMYAWAIRKERHGEPNTAMVQEVVDVP
ELDSHEVLVLVMAAGVNYNGVWASLGKPISPFDGHKAPYHIAGSDASGIVWAVGSKVTRW
KVGDEVVIHCNQDDGDDEECNGGDPMYSPSQRIWGYETPDGSFAQFTNVQAQQLMPRPKH
LTWEEAACYTLTLATAYRMLFGHEPHDLKPGQNVLVWGASGGLGSYAIQLINTAGANAIG
VISDESKRDFVMGLGAKGVLNRKDFNCWGQLPTVNTPEYAEWFKEARKFGKAIWDITGKG
NNVDMVFEHPGESTFPVSTFVVKKGGMVVICAGTTGYNLTFDVRYMWMHQKRLQGSHFAH
LKQAAAANKLMVERRLDPCMSEVFTWNDLPEAHMKMLRNEHLPGNMSVLVQAPKTGMRTL
AEVLAG
>tr|A4U3E5|A4U3E5_9PROT Crotonyl-CoA reductase OS=Magnetospirillum gryphiswaldense GN=MGR_2919 PE=4 SV=1
MSEVQAQVQKDLYEIGEIPPLGHVPKQMYAWAIRKERHGNPDTAMLVEVVDTPDIDPHEV
LIMVMAAGVNYNGVWAALGKPISPFDYHKAAYHIAGSDASGIIWAVGSKVKRWKVGDEVV
VHCNQTDGDDEECNGGDPMNSPTQRIWGYETPDGSFAQFTRVQAQQVMHRPKHLTWEESA
CYTLTLATAYRMLFGHRPHVLRPGHNVLVWGAAGGLGSMAIQLIAVSGANAIGVISEEDK
RDFVLGLGAKGVINRKDFDCWGQLPDVDGDQAEFAAYMKKVREFGKAIWDVTGKGNDVDF
VFEHPGEATFPVSCNVVKRGGMVVFCAGTTGFNLTFDARFVWMRQKRIQGSHFANLLQAS
QANQLVIERRIDPCMSECYVWEDIPAAHMKMLKNQHKPGNMAVMVQAKKPGRYTIEDCIE
GE
>tr|A6E141|A6E141_9RHOB Crotonyl-CoA reductase OS=Roseovarius sp. TM1035 GN=RTM1035_19691 PE=4 SV=1
MALDTKTGIAPYDAPEKDLYEVGEMPPLGYVPKKMYAWAIRRERHGEPDVSFQKEVVDVW
DIDSQEVLVLVMAAGVNYNGVWAGLGQPISPFDVHGQDYHIAGSDASGIVWKVGDKVKRW
KVGDEVVIHCNQDDGDDEDCNGGDPMFSPTQRIWGYETGDGSFAQFTRVQAQQLMPRPKH
LTWEESACYTLTLATAYRMLFGHAPHDLKPGQNVLVWGASGGLGSYAIQLANTAGANAIG
VISDESKRQFVLDQGAKGVINRKDFNCWGQLPKVNSPEYNDWLKEARKFGKAIWDITGKG
VSVDMVFEHPGEATFPVSSLVCKKGGMVVICAGTSGFNCTFDVRYMWMHQKRLQGSHFAH
LKQAAAANKLMVERRLDPCMSEVFPWEEIPQAHIKMLRNEHKPGNMAVLVQAPRTGLRTV
EDVLDAGR
>tr|A6FLY8|A6FLY8_9RHOB Crotonyl-CoA reductase OS=Roseobacter sp. AzwK-3b GN=RAZWK3B_04260 PE=4 SV=1
MALDTDIGIAPYDAPEKDLYEIGEMPPLGHVPKQMYAWAIRRDRHGEPDTSFKVEVVDTW
EIDSNEVLVLVMAAGVNYNGVWAGLGEPISPFDGHGEPYHIAGSDAAGIVWKVGSAVKTW
KVGDEVVIHCNQDDGNDEDCNGGDPMMSPTQRIWGYETPDGAFSQFTRVQAQQLMPRPKH
LTWEESACYTLTLATAYRMLFGHAPHELKPGQNVLVWGASGGLGSYAIQLANTVGANAIG
VISDESKRQFVMDQGARGVINRKEFNCWGQLPKVGTAEYNDWLKEARKFGKAIWDITGKG
VNVDMVFEHPGEATFPVSTLVCKKGGMIVICAGTSGFNCTFDVRYMWMHQKRLQGSHFAH
LKQAASANRLMIERRLDPCMSEVFPWDQIPAAHMQMLRNEHKPGNMSVLVQAPKPGLRTF
EDVLEAGK
>tr|A9DRZ4|A9DRZ4_9RHOB Crotonyl-CoA reductase, putative OS=Oceanibulbus indolifex HEL-45 GN=OIHEL45_01700 PE=4 SV=1
MALDTKHADYDAPQKDLYEVGEMPPMGHVPKQMYAWAIRRERHGDPDSAMLQEVVDVPEL
DSQDVLVLVMAAGINYNGVWAARGVPISPFDGHGQPYHIAGSDASGIVWAVGDKVTRWKV
GDEVVIHCNQDDGDDEECNGGDPMYSSSQRIWGYETPDGSFSQFTRVQSQQLMPRPKHLT
WEESACYTLTLATAYRMLFGHEPHDLKPGQNVLVWGASGGLGSYAIQLINTAGANAIGVI
SDESKRQFVMDLGAKGVLNRKDFNCWGQLPTVNTPEYKEWFNETRKFGKAIWDITGKGVN
VDMVFEHPGEATFPVSTFVVKKGGMVVICAGTSGFNLTFDVRYMWMHQKRLQGSHFAHLK
QASAANKLMMERRLDPCMSEVFSWADLPEAHMKMMRNEHKPGNMSVLVQAPTTGLRTLED
AVMARD
>tr|A9ESL7|A9ESL7_9RHOB Crotonyl-CoA reductase OS=Phaeobacter gallaeciensis 2.10 GN=RG210_04520 PE=4 SV=1
MALDTQNGALSYEAPEKELYEIGELPPMGYVPQKMYAWTIRKERHGNPDTAMVQEVVDVP
KLDSHDVLVLVMAAGVNYNGVWAALGTPISPFDGHGAPFHIAGSDASGIVWAVGDKVKRW
KVGDEVVIHCNQDDGDDEECNGGDPMYSPSQRIWGYETPDGSFAQFTNVQSQQLMPRPKH
LTWEESACYTLTLATAYRMLFGHEPHDLKPGQNVLVWGASGGLGSYAIQLINTAGANAIG
VISDESKRDFVMGLGAKGVINRKDFNCWGQLPTVNTPEYANWFKEARKFGKAIWDITGKG
NNVDMVFEHPGESTFPVSTFVCKKGGMVVICAGTTGYNLTFDVRYMWMHQKRLQGSHFAH
LKQAAAANKLMVERRLDPCMSEVFSWSDLPEAHMKMLRNEHKPGNMSVLVQAPRTGLRTL
EDVLAG
>tr|A9FPC9|A9FPC9_METNO Crotonyl-CoA reductase OS=Methylobacterium nodulans ORS 2060 GN=MnodDRAFT_1042 PE=4 SV=1
MGAGAAVQPIAGGAGQLKDLYEIGEIPPLGHVPAKMYAWAIRRERHGPPEQSMQIEVVPT
WSIGDDEVLVLVMAAGVNYNGVWAGLGEPISPFDVHKAPFHVAGSDASGIVWAVGAKVKR
WKVGDEVIVHCNQDDGDDEECNGGDPMFSPSQRIWGYETPDGSFGQFCRVQSRQLMKRPK
HLTWEESACYTLTLATAYRMLFGHAPHTVRPGQNVLVWGASGGLGVFGVQLCAASGANAI
AVISDESKRDYVMSLGAKGVINRKEFNCWGQLPKVNSPEYNEWLKEARKFGKAIWDITGK
GNDVDIVFEHPGEATFPVSTLVVKRGGMVVFCAGTTGFNITFDARYVWMRQKRIQGSHFA
HLKQAAAANQFVLDQRVDPCMSELFPWDKIPVAHTKMWKNQHAPGNMAVLVNSPKAGLRT
FDDVLELSGSR
>tr|A9GG65|A9GG65_9RHOB Crotonyl-CoA reductase OS=Phaeobacter gallaeciensis BS107 GN=RGBS107_08946 PE=4 SV=1
MALDTQNGALSYEAPEKELYEIGELPPMGYVPQKMYAWTIRKERHGNPDTAMVQEVVDVP
KLDSHDVLVLVMAAGVNYNGVWAALGTPISPFDGHGAPFHIAGSDASGIVWAVGDKVKRW
KVGDEVVIHCNQDDGDDEECNGGDPMYSPSQRIWGYETPDGSFAQFTNVQSQQLMPRPKH
LTWEESACYTLTLATAYRMLFGHEPHDLKPGQNVLVWGASGGLGSYAIQLINTAGANAIG
VISDESKRDFVMGLGAKGVINRKDFNCWGQLPTVNTPEYANWFKEARKFGKAIWDITGKG
NNVDMVFEHPGESTFPVSTFVCKKGGMVVICAGTTGYNLTFDVRYMWMHQKRLQGSHFAH
LKQAAAANKLMVERRLDPCMSEVFSWSDLPDAHMKMLRNEHKPGNMSVLVQAPRTGLRTL
EDVLAG
>tr|A9HGP9|A9HGP9_9RHOB Crotonyl-CoA reductase, putative OS=Roseobacter litoralis Och 149 GN=RLO149_04334 PE=4 SV=1
MALDTTVAHYEAPEKDLYEVGEMPPMGYVPKQMYAWAIRRERHGEPDKAMLQEVVDVPEL
DSQDVLILVMAAGVNYNGVWAALGKPISFFDSHDEPYQICGSDAAGIVWAVGDRVTRWKV
GDEVVVHCNQDDGDDEECNGGDPMYSPSQRIWGYETADGSFAQFTRVQSQQLMPRPKHLT
WEESACYTLTLATAYRMLFGHEPHDLKPGQNVLVWGASGGLGSYAIQLINTAGANAIGVI
SDESKRQFVMDLGAKGVLNRKDFNCWGQLPTVNTPEYATWFTEARKFGKAIWDITGKGVN
VDMVFEHPGESTFPVSTFVAKKGGMVVICAGTTGFNLTFDVRYMWMHQKRLQGSHFAHLK
QASAANKLMLERRLDPCMSEVFSWADLPQAHMKMLRNQHKPGNMSVLVQAPTTGLRTLED
ALETRG
>tr|B1G607|B1G607_9BURK Crotonyl-CoA reductase OS=Burkholderia graminis C4D1M GN=BgramDRAFT_4783 PE=4 SV=1
MVNMDTLLLDRPVDLRADQPDLFDVGQPIPLGQVPKQMHAWTIRRENHGEPATAFSKEIV
AVPHIGANDVLILVMAAGVNYNGVWAALGQPFSVLDLHDDPYHITGSDASGIVWAVGSNV
TKWRVGDEVVAHCSQVDGDDEECNGGDPMLSPSQRIWGYETTYGSFAQFARVRATQLMPR
PRHLTWAASACYTLTLATAYRMLFGHKPHALSPGQSVLVWGAAGGLGTMAIQLAALAGAR
AVAVVSDESKASFVKSLGAVGVINRSDFSCWGAPPSVDSALDYALYIDSVKKFGKAIWDA
LGEKRDVDMVFEHPGRNTFAASCYVVKRGGMVVFCAATSGYDLTCDARYVWMRQKRIQGS
HFASLKEAAQANRLVMSGRIDPCLSEVFPWERLPEAHAKIRANQHLPGNMAVLVQASSSD
DLDAARRRE
>tr|B1SY37|B1SY37_9BURK Crotonyl-CoA reductase OS=Burkholderia ambifaria MEX-5 GN=BamMEX5DRAFT_0453 PE=4 SV=1
MDSELMEVVEKTTSDQPELFEIGCSIPLGLVPRRMHAWTIRRENHGEPQHAFTKEIVDVP
TLGPNDVLILVMAAGVNYNGVWAALGQPFSVLDLHDDPYHITGSDAAGIVWAVGANVKKW
KVGDEVVAHCSQVDGDDEECNGGDPMLSPSQRIWGYETSHGSFAQFARVQSTQLMPRPKH
LTWAASACYTLTLATAYRMLFGHKPHVLSPGQSVLVWGAAGGLGTMAIQLAALAGARPVA
VVSDDSKAEFVKRLGAVGVINRSHFSCWGAPPSVDATDEYAAYVDAVKKFGKSIWDALGE
RRDVDMVFEHPGRNTFAPSCYVVKRGGMVVFCAATSGYDLTCDARYVWMRQKRIQGSHFA
SLKEAAQANRLVMSGKIDPCLSEVFPWNRLPDAHAKIRANQHLPGNMAVLVQASSRVDLD
AARRH
>tr|B5J2H3|B5J2H3_9RHOB Crotonyl-CoA reductase OS=Octadecabacter antarcticus 307 GN=OA307_1871 PE=4 SV=1
METDMALDQNAAFTYEAEKKDLYGMGEVPPMGHVPKQMHAWAIRQDRHGEPNEAFQLEIV
DTPTLDSGEVLIMVMAAGVNYNGVWAGLGKPISFFDSNDNDYQIVGSDAAGIVWAVGDKV
KRWKVGDEVVVHCNQDDGDDEECNGGDPMFSTTQRIWGYETADGSFAQFTRVQAQQLMPR
PQHLTWEESACYTLTLATAYRMLFGHEPHDLKPGQNVLVWGASGGLGSYAIQLINTAGAN
AIGVISDEDKRDFVMGLGAKGVINRKDFDCWGQMPTVNTPEYATWFKEARKFGKAIWDIT
GKGNNVDMVFEHPGEATFPVSTLICKKGGMVVICAGTTGFNCTFDVRYLWMHQKRIQGSH
FAHLKQASSANNLMVERRLDPCMSEVFPWDQLPDAHTKMLRNEHKPGNMSVLVQSPRTGL
RTLEDVIAAKG
>tr|B5K3L8|B5K3L8_9RHOB Crotonyl-CoA reductase OS=Octadecabacter antarcticus 238 GN=ccrA PE=4 SV=1
MALDQNAAFTYEAEKKDLYEMGEIPPMGHVPAQMYAWAIRRERHGEPNEAFKIEVVDTPV
LDSNEVLVLVMAAGVNYNGVWAGLGQPISPFDGHGAPYHIAGSDAAGIVWAVGDKVKRWK
IGDEVVVHCNQDDGDDEECNGGDPMFSTSQRIWGYETPDGSFAQFTNVQAQQLMPRPQHL
TWEESACYTLTLATAYRMLFGHEPHDLKPGQNVLVWGASGGLGSYAIQLINTAGANAIGV
ISDEDKRDFVMGLGAKGVINRKDFKCWGQLPTVNTPEYADWFKEARKFGKAIWDITGKGN
NVDMVFEHPGEATFPVSTLICKKGGMVVICAGTTGFNCTFDVRYLWMHQKRIQGSHFAHL
KQASSANNLMVERRLDPCMSEVFPWDQLPDAHTKMLRNEHKPGNMSVLVQSPRTGLRTLE
DVIEAKR
>tr|B6B021|B6B021_9RHOB Crotonyl-CoA reductase OS=Rhodobacterales bacterium HTCC2083 GN=ccrA PE=4 SV=1
MALDTETGIVAYDAPEKDLYEMGEMPPLGYVPKKMYTWAIRRERHGEPDTAMQQEVVDVP
VLDSHEVLVLVMAAGVNYNGVWASLGQPISPFDGHGKPFHIAGSDASGIVWAVGDKVKRW
KVGDEVVVHCNQDDGDDEHCNGGDPMYSPSQRIWGYETPDGSFAQFTNVQAQQLMHRPKH
LTWEEAACYTLTLATAYRMLFGHEPHDLKPGQNVLVWGASGGLGSYAIQLINTAGANAIG
VISDESKRDFVMGLGAKGVLNRKDFNCWGQLPTVNTPEYADWFKEARKFGKAIWDITGKG
NNVDMVFEHPGEATFPVSTFVVKKGGMVVICAGTSGFNLTFDVRYMWMHQKRLQGSHFAH
LKQASAANQLMLERRLDPCMSEVFEWNDLREAHMKMLRNEHKPGNMSVLVQAPKTGLRTF
EDALSAK
>tr|B6BAS3|B6BAS3_9RHOB Crotonyl-CoA reductase OS=Rhodobacterales bacterium Y4I GN=ccrA PE=4 SV=1
MALDTQTDVMSYEAPEKDLYELGEIPPMGYVPKKMYAWAIRKERHGEPNTAMQQEVVDVP
ELDSNEVLVLVMAAGVNYNGVWASLGKPISPFDGHKAPYHIAGSDASGIVWAVGSKVTRW
KVGDEVVIHCNQDDGDDEECNGGDPMYSPSQRIWGYETPDGSFAQFTNVQAQQLMPRPKH
LTWEESACYTLTLATAYRMLFGHEPHDLKPGQNVLVWGASGGLGSYAIQLINTAGANAIG
VISDESKRDFVMGLGAKGVLNRKDFKCWGQLPTVNTPEYAEWFKEARKFGKAIWDITGKG
VNVDMVFEHPGEATFPVSTFVVKKGGMVVICAGTTGYNLTFDVRYMWMHQKRLQGSHFAH
LKQAAAANKLMVERRLDPCMSEVFTWNDLPEAHMKMMRNEHLPGNMSVLVQAPKTGLRTL
QDVLEA
>tr|B6R5J4|B6R5J4_9RHOB Crotonyl-CoA reductase OS=Pseudovibrio sp. JE062 GN=ccrA PE=4 SV=1
MSSVARVVEAGSEGGSEFKDLYEIGEIPPLGHVPKNMWAWAIRQDRHGSPDTAMVKEVVP
TWELDSHEVLILVMAAGVNYNGVWAALGEPISPLNVHKLPYHIAGSDASGIVWAVGSKVT
RWKVGDEVVVHCNQDNGDDEECNGGDPMFSSSQRIWGYETPDGSFAQFARVQSQQLMHRP
KHLTWEESACYTLTLATAFRMLFGHAPHELKPGQNVLVWGASGGLGVFAVQLIAAAGANA
IGVISDESKREYVMSLGAKAVINRKDFNCWGQLPKVNSPEFDAWTKEARKFGKAIWEITG
KGNDVDMVFEHPGEATFPVSALVVKRGGMVVFCAGTTGFNITFDARYVWMRQKRIQGSHF
AHLKQASEANKFVIDRRIDPCMSEVFSWEQIPQAHMKMWKNQHAPGNMSVLVCSPKTGLR
SLEDVMEATQS
>tr|B7KYZ6|B7KYZ6_METCH Crotonyl-CoA reductase OS=Methylobacterium chloromethanicum CM4 GN=Mchl_0332 PE=4 SV=1
MAASAAPAWTGQTAEAKDLYELGEIPPLGHVPAKMYAWAIRRERHGPPEQSHQLEVLPVW
EIGDDEVLVYVMAAGVNYNGVWAGLGEPISPFDVHKGEYHIAGSDASGIVWKVGAKVKRW
KVGDEVIVHCNQDDGDDEECNGGDPMFSPTQRIWGYETGDGSFAQFCRVQSRQLMARPKH
LTWEEAACYTLTLATAYRMLFGHAPHTVRPGQNVLIWGASGGLGVFGVQLCAASGANAIA
VISDESKRDYVMSLGAKGVINRKDFDCWGQLPTVNSPEYNTWLKEARKFGKAIWDITGKG
NDVDIVFEHPGEATFPVSTLVAKRGGMIVFCAGTTGFNITFDARYVWMRQKRIQGSHFAH
LKQASAANQFVMDRRVDPCMSEVFPWDKIPAAHTKMWKNQHPPGNMAVLVNSTRAGLRTV
EDVIEAGPLKAM
>tr|B7QRK9|B7QRK9_9RHOB Crotonyl-CoA reductase OS=Ruegeria sp. R11 GN=ccrA PE=4 SV=1
MALDTQNGALTYEAPEKELYEIGEIPPMGYVPKKMYAWAIRQERHGTPDTAMVQEVVDVP
ELDSHEVLVLVMAAGVNYNGVWAALGKPISPFDGHKAPYHIAGSDASGIVWAVGSKVTRW
KVGDEVVIHCNQDDGDDEECNGGDPMYSPSQRIWGYETPDGSFAQFTNVQAQQLMPRPKH
LTWEESACYTLTLATAYRMLFGHEPHDLKPGQNVLVWGASGGLGSYAIQLINTAGANAIG
VISDESKRDFVMGLGAKGVLNRKDFNCWGQLPTVNTPEYAEWFKEARKFGKAIWDITGKG
NNVDMVFEHPGESTFPVSTFVVKKGGMVVICAGTTGYNLTFDVRYMWMHQKRLQGSHFAH
LKQAAAANKLMCERRLDPCMSEVFTWKDLPEAHMKMLRNEHLPGNMSVLVQAPKTGLRTL
EDVLES
>tr|B7RJD4|B7RJD4_9RHOB Crotonyl-CoA reductase OS=Roseobacter sp. GAI101 GN=ccrA PE=4 SV=1
MALDTNIAQYDAPEKDLYEMGEIPPMGYVPKQMYAWAIRRERHGNPNTAMVEEVVDVPTL
DSHEVLVLVMAAGVNYNGVWAALGKPISPFDGHKQPYHIAGSDAAGIVWAVGDKVKRWKV
GDEVVIHCNQDDGDDEECNGGDPMYSPSQRIWGYETPDGSFAQFTNVQAQQLMPRPKHLT
WEEAACYTLTLATAYRMLFGHEPHDLKPGQNVLVWGASGGLGSYAIQLINTAGANAIGVI
SDESKRDFVMDLGAKGVLNRKDFNCWGQMPTVNTPEYAEWFKEARKFGAAIWAITGKGVN
VDMVFEHPGEATFPVSTFVCKKGGMVVICAGTTGFNLTLDVRYMWMHQKRLQGSHFAHLK
QASAANKLMLERRLDPCMSEVFSWADLPAAHMKMLANEHKPGNMSVLVQSPTTGLRTLED
ALEFKK
>tr|O69071|O69071_PSESG Oxidoreductase Cfa8 OS=Pseudomonas syringae pv. glycinea GN=cfa8 PE=4 SV=1
MTSENFHYVLDRSPLFQSLGLSVVTLSADSVCLAIAESCPTHGGAFGDMTLPSINGAVLC
AALEAAIGLGGHAALGHTPAGVIELSVKLLRQVRHLPCYITTRLDRQAPGLTFVSAVLTN
SRGTPCATASGIVSPPGGRPNEASLSTSPGSALPILNLKTSRKPMNQALTETMQAFLIRP
ERYGEPQQAIQLEQVRIPTLGPHQVLIEVMAAGLNYNNVWAAQGKPVDIIAARRKRNRDA
EPFHIGGSEASGYVKAVGDAVTHVKVGDTVVVSCSVYDATAIESRVAPDPMFCSNQEIYG
YETSYGSFAEYTLVEDYQCFPKPKFLSWEESATLMLNGPTAYKQLTHWAPNTVKPGDAVL
IWGAAGGLGSMSIQLTRALGGLPVAVVSSPERGRYACELGAVGYLLRTDYPHLGRLPDLN
SDAHSAWTKSFASFRRDFFMTLGKKELPKVVIEHSGQATFPTSLQICDRSGMVVIVGGTS
GYNCDFDVRHLWMHQKRIQGSHYANIRECQEFLQLVEQRRVVPTLNTLYRFEETPRAHQA
LLSGEVVGNAAVLVKAELPGLGVGC
>tr|Q0FNI2|Q0FNI2_9RHOB Alcohol dehydrogenase OS=Roseovarius sp. HTCC2601 GN=R2601_10674 PE=4 SV=1
MALDTQTGIAPYDAPEKDLYEIGEMPPLGYVPKKMYAWAIRRERHGEPDKSFQKEVVDTW
QVDSHEVLVLVMAAGVNYNGVWAGLGVPISPFDVHKQEYHIAGSDASGIVWAVGDKVKQW
KVGDEVVIHCNQDDGDDEECNGGDPMFSPTQRIWGYETGDGSFAQFARVQAQQLMPRPKH
LTWEESACYTLTLATAYRMLFGHHPHELKPGQNVLVWGASGGLGSYAIQLINTAGANAIA
VISEEDKRDFVLGLGAKGVINRKDFKCWGQLPTVNTPEYNDWMKEARKFGKAIWDITGKG
VNVDMVFEHPGEATFPVSTLVCKKGGMVVICAGTTGFNCTFDVRYMWMHQKRLQGSHFAH
LKQAASANRLMVERRLDPCMSEVFGWDEIPDAHMKMLRNQHKPGNMSVLVQAPKTGLRTF
EEALEARG
>tr|Q49134|Q49134_METEX Alcohol dehydrogenase OS=Methylobacterium extorquens GN=adhA PE=4 SV=1
MAASAAPAWTGQTAEAKDLYELGEIPPLGHVPAKMYAWAIRRERHGPPEQSHQLEVLPVW
EIGDDEVLVYVMAAGVNYNGVWAGLGEPISPFDVHKGEYHIAGSDASGIVWKVGAKVKRW
KVGDEVIVHCNQDDGDDEECNGGDPMFSPTQRIWGYETGDGSFAQFCRVQSRQLMARPKH
LTWEEAACYTLTLATAYRMLFGHAPHTVRPGQNVLIWGASGGLGVFGVQLCAASGANAIA
VISDESKRDYVMSLGAKGVINRKDFDCWGQLPTVNSPEYNTWLKEARKFGKAIWDITGKG
NDVDIVFEHPGEATFPVSTLVAKRGGMIVFCAGTTGFNITFDARYVWMRQKRIQGSHFAH
LKQASAANQFVMDRRVDPCMSEVFPWDKIPAAHTKMWKNQHPPGNMAVLVNSTRAGLRTV
EDVIEAGPLKAM
>tr|Q9X5P6|Q9X5P6_STRLA Putative uncharacterized protein OS=Streptomyces lavendulae PE=4 SV=1
MRNTLFELGDIPPIGTVPEQMYASVIRRERYGQPHQAFRSEVVDVPKVGPGQALVLVMAA
GINYNNVWASLGQPVDVISARQKQGHSEDFHIGGSEGSGVVWAVGEGVTQVAVGDEVILS
GCQWTETAADIRLGADPMTSGSQSVWGYEGNYGSFAQFALVDDYQCHPKPPGLTWEEAAC
FLLTGATAYRQLCGWQPHDVRPGDPVLIWGGAGGLGSMAIQITRARGGIPVAVVSDEERA
RYCRELGAQGTINRLDFDHWGRLPDIGDHEAMGRWTEGVRAFGRRFWEVLGERRSPRIVL
EHSGQATIPTSMYLCDNAGMVVICGGTTGYNADIDLRFLWMRQKRLQGSHFANLRQCRDV
IHMVANGQLDPCLSWTGGFDDIGKAHQLMHDNQHPQGNQAVLVNAPRTGLTTFA
>tr|A1B8U5|A1B8U5_PARDP Crotonyl-CoA reductase OS=Paracoccus denitrificans (strain Pd 1222) GN=Pden_3873 PE=4 SV=1
MALDQPTPIAPYDAPEKDLYEIGEMPPLGYVPKQMYAWAIRRERHGEPDKAMQVEVVETP
PIDSNEVLVLVMAAGVNYNGIWAGLGVPISPFDGHGAPYHIAGSDASGIVWAVGDKVKNW
KVGDEVVIHCNQDDGNDEECNGGDPMYSPSQRIWGYETPDGSFAQFTRVQAQQLMKRPRH
LTWEESACYTLTLATAYRMLFGHEPHELKPGMNVLVWGASGGLGSFAIQLINAAGANAIG
VISDEDKREFVMSLGAKGVINRKDFKCWGQLPRVNTPEYKEWFTEARKFGKAIWDITGKG
VNVDIVFEHPGEATFPVSTLVCKKGGMVVICAGTSGFNCTFDVRYMWMHQKRLQGSHFAH
LKQASAANKLMLERRIDPCMSEVFPWAEIPQAHLKMLRNEHKPGNMAVLVQAPVTGLRTF
EDALEAGRR
>tr|A3PN06|A3PN06_RHOS1 Crotonyl-CoA reductase OS=Rhodobacter sphaeroides (strain ATCC 17029 / ATH 2.4.9) GN=Rsph17029_2620 PE=4 SV=1
MALDVQSDIVAYDAPKKDLYEIGEMPPLGHVPKEMYAWAIRRERHGEPDQAMQIEVVETP
SIDSHEVLVLVMAAGVNYNGIWAGLGVPVSPFDGHKQPYHIAGSDASGIVWAVGDKVKRW
KVGDEVVIHCNQDDGDDEECNGGDPMFSPTQRIWGYETPDGSFAQFTRVQAQQLMKRPKH
LTWEEAACYTLTLATAYRMLFGHKPHDLKPGQNVLVWGASGGLGSYAIQLINTAGANAIG
VISEEDKRDFVMGLGAKGVINRKDFKCWGQLPKVNSPEYNEWLKEARKFGKAIWDITGKG
INVDMVFEHPGEATFPVSSLVVKKGGMVVICAGTTGFNCTFDVRYMWMHQKRLQGSHFAN
LKQASAANQLMIERRLDPCMSEVFPWAEIPAAHTKMYKNQHKPGNMAVLVQAPRTGLRTF
ADVLEAGRKA
>tr|A4WWY1|A4WWY1_RHOS5 Crotonyl-CoA reductase OS=Rhodobacter sphaeroides (strain ATCC 17025 / ATH 2.4.3) GN=Rsph17025_3009 PE=4 SV=1
MALDVQSDIVAYDAPKKDLYEIGEMPPMGHVPKQMYAWAIRRERHGEPDKAMQIEVVETP
AIDSHEVLVLVMAAGVNYNGIWAGLGVPISPFDGHKAPYHIAGSDASGIVWAVGDKVKRW
KVGDEVVIHCNQDDGDDEECNGGDPMYSPSQRIWGYETPDGSFAQFTRVQAQQLMRRPKH
LTWEEGACYTLTLATAYRMLFGHKPHDLKPGQNVLVWGASGGLGSYAIQLINTAGANAIG
VISEEDKRDFVMGLGAKGVINRKDFKCWGQLPKVNSPEYNEWLKEARKFGKAIWDITGKG
VNVDMVFEHPGEATFPVSSLVVKKGGMVVICAGTTGFNCTFDVRYMWMHQKRLQGSHFAN
LKQASAANQLMIERRLDPCMSEVFPWDEIPAAHMKMYRNQHKPGNMAVLVQSPRTGLRTF
ADVLEAGRKG
>tr|A7HTK7|A7HTK7_PARL1 Crotonyl-CoA reductase OS=Parvibaculum lavamentivorans (strain DS-1 / DSM 13023 / NCIMB 13966) GN=Plav_1621 PE=4 SV=1
MTYTEKKDLYEVGEIPPIGHVPKNMYAWTIRRDRQGPPQQAMQVEVVPTWEIDSNEVLVL
VMAAGVNYNGVWAGLGTPISVFDVHKLPYHIAGSDASGIVYAVGAKVKRWKVGDEVVIHC
NQDDGDDEECNGGDPMFSPTQRIWGYETPDGSFAQFCRVQSQQLMPRPKHLTWEESACYT
LTLATAYRMLFGHRPHILSPGQNVLVWGASGGLGSFAVQLCATAGAHAIGVISDDSKHDF
VMSMGAKGVINRKNFNCWGQLPKVNSEEFNDFMKEARKFGKAIWDITGKGVDPDIVFEHP
GESTFPVSCMVAKRGGMVVFCAGTTGFNLTFDARFVWMRQKRIQGSHFAHLKQASAANQL
VIERRIDPCMSEVLPWADIPLAHTKMWKNEHLPGNMAVLVSAARPGLRTVEDTIEAGIRA
A
>tr|A7IEK1|A7IEK1_XANP2 Crotonyl-CoA reductase OS=Xanthobacter autotrophicus (strain ATCC BAA-1158 / Py2) GN=Xaut_1195 PE=4 SV=1
MAQTAAANANEGPVKDLYELGEVPPLGHVPAKMYAWAIRRERHGPPEESFQLEVVPTWEL
GENDVLVYVMAAGVNYNGIWAGLGQPISPFDVHKAPFHIAGSDASGIVWAVGSKVKRWKV
GDEVVVHCNQDDGDDEECNGGDPMFSPSQRIWGYETPDGSFAQFCRVQARQLMPRPKHLT
WEESACYTLTMATAYRMLFGHPPHTVKPGDYVLVWGASGGLGVFGVQLAAASGAHVIGVI
SDETKRDYVLGLGAKGVINRKDFKCWGQLPKVNSPEYNEWTKEARKFGKAIWDISGKRDV
DIVFEHPGEQTFPVSTLVGKRGGMIVFCAGTTGFNITFDARYVWMRQKRIQGSHFAHLKQ
ASAANQFIIDRRVDPCMSEVFPWDRIPEAHTKMWKNQHAPGNMAVLVNTPRTGLRTLEDV
IEAGAKK
>tr|A8HV08|A8HV08_AZOC5 Crotonyl-CoA reductase OS=Azorhizobium caulinodans (strain ATCC 43989 / DSM 5975 / ORS 571) GN=AZC_0997 PE=4 SV=1
MCNRGLPGCVGNETEWSAWREDRDMGQPATLPSSEAPLKDLYEIGEIPPLGHVPRQMYAW
TIRRERHGPPEDSFQIEVVPTWELGEADVLVLVMAAGVNYNGIWAGLGQPISPFDVHKQP
YHIAGSDASGIVWAVGSKVTRWKVGDEVVVHCNQDDGDDEECNGGDPMFSPSQRIWGYET
PDGSFAQFCRVQARQLMPRPKHLTWEECACYTLTLATAYRMLFGHAPHDIKPGQFVLVWG
ASGGLGVFGVQLAAASGAHVIGVISDETKRDYVLQLGARGVINRKDFKCWGQMPKVNSPE
YNEWVKEARKFGKAIWDITGKRDVDMVFEHPGEQTFPVSCLVAKRGGMVVFCAGTTGFNI
TFDARYVWMRQKRIQGSHFAHLKQASSANQFIIDRRVDPCMSEVFPWAKIPAAHTLMWKN
QHPPGNMSVLVNAPRAGLRSFEDVLEASGAPAL
>tr|A8LJI3|A8LJI3_DINSH Crotonyl-CoA reductase OS=Dinoroseobacter shibae (strain DFL 12) GN=Dshi_2853 PE=4 SV=1
MALDTDQALVSYDAPIKDLYDMAEMPPLGHVPKQMHAWVLRQERHGEPVTALQQEVVDTP
VPDSHEVLVLVMAAGVNYNGVWACLGTPQSVFLGHKAPYAIIGSDAAGIVWAVGDKVTRW
KVGDEVVIHCNQDDGDDEECNGGDPMLSPSQRIWGYETPDGSFGQFTRVQSQQLMPRPRH
LTWEESACYTLTLATAYRMLFGHEPHDLKPGQNVLVWGASGGIGSFAIQLINTAGANAIG
VISDEDKRQFVMELGAKGVINRKDFNCWGRLPEVGTEAYKDWFTEVRKFGKAIWEITGKG
NNVDMVFEHPGEATFPVSTFVVKRGGMVVICAGTSGYNCTFDVRHMWSHQKRLQGSHFAH
LKQASAANKLMLERRLDPCMSEVFPWEELPQAHMKMMRNEHKPGNMSVLVQAPRTGLRTF
EDTLEASKTA
>tr|A9VZF6|A9VZF6_METEP Crotonyl-CoA reductase OS=Methylobacterium extorquens (strain PA1) GN=Mext_0288 PE=4 SV=1
MAASAAPAWTGQTAEAKDLYELGEIPPLGHVPAKMYAWAIRRERHGPPEQSHQLEVLPVW
EIGDDEVLVYVMAAGVNYNGVWAGLGEPISPFDVHKGEYHIAGSDASGIVWKVGAKVKRW
KVGDEVIVHCNQDDGDDEECNGGDPMFSPTQRIWGYETGDGSFAQFCRVQSRQLMARPKH
LTWEEAACYTLTLATAYRMLFGHAPHTVRPGQNVLIWGASGGLGVFGVQLCAASGANAIA
VISDESKRDYVMSLGAKGVINRKAFDCWGQLPTVNSPEYNTWLKEARKFGKAIWDITGKG
NDVDIVFEHPGEATFPVSTLVAKRGGMIVFCAGTTGFNITFDARYVWMRQKRIQGSHFAH
LKQASAANQFVMDRRVDPCMSEVFPWDKIPAAHTKMWKNQHPPGNMAVLVNSTRAGLRTV
EDVIEAGPLKAM
>tr|B0SGH1|B0SGH1_LEPBA Zinc-binding dehydrogenase OS=Leptospira biflexa serovar Patoc (strain Patoc 1 / Ames) GN=LBF_3008 PE=4 SV=1
MSNVEIVPVGELPPIGVVPKKMHAQVIRPERYGEPKTSFQSEVIDVPEIGPNEVLVATMA
AGVNYNNVWAALGYPVDVIAARNKKGEPEKFHIGGSDASGIVYKVGSEVKNVKVGDEVVV
HCAMWDPKDPWVLSGKDPMYAPSQIIWGYESNWGSFAQFCKVQDHQCLPRPQHLTWEASA
AYMLVAATAYRMLHHWKPNDVKPGDVVLIWGGAGGLGAMAIQIVKAAGGIPIAVVSSDDK
IEFCKNLGATGVINRNKFKHWGALTSEINKPEAFVEWTKQAREFGKAIWDIAGKGKNPQI
VFEHPGETTLPTSVFVCETGGMVVICAGTTGFNATGDLRYLWMRQKRLQGSHFANDDNCR
DLNQLVIDKKVDPVLAQTFTFDQTGECHQLMRENKHPAGNMSILVGAKTTGLGKK
>tr|B0SQ31|B0SQ31_LEPBP Putative alcohol dehydrogenase, zinc-containing alcohol dehydrogenase family OS=Leptospira biflexa serovar Patoc (strain Patoc 1 / ATCC 23582 / Paris) GN=LEPBI_I3117 PE=4 SV=1
MSNVEIVPVGELPPIGVVPKKMHAQVIRPERYGEPKTSFQSEVIDVPEIGPNEVLVATMA
AGVNYNNVWAALGYPVDVIAARNKKGEPEKFHIGGSDASGIVYKVGSEVKNVKVGDEVVV
HCAMWDPKDPWVLSGKDPMYAPSQIIWGYESNWGSFAQFCKVQDHQCLPRPQHLTWEASA
AYMLVAATAYRMLHHWKPNDVKPGDVVLIWGGAGGLGAMAIQIVKAAGGIPIAVVSSDDK
IEFCKNLGATGVINRNKFKHWGALTSEINKPEAFVEWTKQAREFGKAIWDIAGKGKNPQI
VFEHPGETTLPTSVFVCETGGMVVICAGTTGFNATGDLRYLWMRQKRLQGSHFANDDNCR
DLNQLVIDKKVDPVLAQTFTFDQTGECHQLMRENKHPAGNMSILVGAKTTGLGKK
>tr|B0SX36|B0SX36_CAUSK Crotonyl-CoA reductase OS=Caulobacter sp. (strain K31) GN=Caul_1067 PE=4 SV=1
MSTDTLEKTELKDLYEIGEIPPAFHVPKNMYAWAIRQERHGKPSVAMQVEVVPTWEIGED
EVLVLVMAAGVNYNGVWAALGEPVSVLDVHKQPYHVAGSDASGIVWKVGAKVKRWKLGDE
VVIHCNQDDGDDEECNGGDPMFSPSQRIWGYETPDGSFAQFCRVQSRQLMPRPKHLTWEE
AACYTLTLATAYRMLFGHKPHELKPGQNVLVWGASGGLGVFAVQLAAVAGANAIGVVSDD
DKRDFVLSMGAKAVLNRKEFNCWGQLPTVNGPEFNDYMKESRKFGKAIWQVTGNKDVDLV
FEHPGESTFPVSVFVVKRGGMVAICAGTSGFNLTMDARFLWMRQKRVQGSHFANLMQASA
ANQLVIDRRVDPCLSEVFPWEDIPAAHEKMLANQHLPGNMAVLVCAQRPGLRTFEEVVEI
SEGL
>tr|B0UN82|B0UN82_METS4 Crotonyl-CoA reductase OS=Methylobacterium sp. (strain 4-46) GN=M446_0037 PE=4 SV=1
MGAGAAVRPIPGGSGQLKDLYEIGEIPPLGHVPSRMYAWAIRRERHGPPEDSMQVEVVPT
WTIGDDEVLVLVMAAGVNYNGVWAGLGEPISPFDVHKAPFHVAGSDASGIVWAVGAKVKR
WKVGDEVIVHCNQDDGDDEECNGGDPMFSPSQRIWGYETPDGSFGQFCRVQSRQLMRRPQ
HLTWEESACYTLTLATAYRMLFGHAPHTVRPGQNVLIWGASGGLGVFGVQLCAASGANAI
AVISDESKRDYVMSLGAKGVINRKDFKCWGQLPKVNSAEYTEWLKEARKFGKAIWDITGK
GNDVDIVFEHPGEATFPVSSLVVKRGGMVVFCAGTTGFNITFDARYVWMRQKRIQGSHFA
HLKQAAAANQFVIDRRVDPCMSELFPWDKIPHAHTKMWRNQHAPGNMAVLVNAQKAGLRT
FDDVLELSGSR
>tr|B1M1S9|B1M1S9_METRJ Crotonyl-CoA reductase OS=Methylobacterium radiotolerans (strain ATCC 27329 / DSM 1819 / JCM 2831) GN=Mrad2831_1105 PE=4 SV=1
MAASAAISPTGGEVKDLYEMGEIPPLGHVPAKMYAWAIRRERHGPPEQSHQLEVLPVWEI
GDDEVLVYVMAAGVNYNGVWAGLGEPISPFDVHKGEYHIAGSDASGIVWKVGSKVKRWKV
GDEVIVHCNRDDGDDEECNGGDPMLSPSQRIWGYETGDGSFAQFCRVQSRQLMTRPKHLT
WEEAACYTLTLATAYRMLFGHAPHTVKPGQNVLIWGASGGLGVFGVQLCAASGANAIAVI
SDESKRDYVMSLGAKGVINRKDFDCWGQLPKVNSPEFHAWTKEARKFGKAIWDITGKQDV
DIVFEHPGEATFPVSALVVKRGGMVVFCAGTTGFNITFDARYVWMRQKRIQGSHFAHLKQ
ASAANQFVLDQRIDPCMSEVFPWDKIPQAHTKMWKNQHPPGNMACLVNSPRAGLRTVEDV
IEAGPLKR
>tr|B1ZI56|B1ZI56_METPB Crotonyl-CoA reductase OS=Methylobacterium populi (strain ATCC BAA-705 / NCIMB 13946 / BJ001) GN=Mpop_0364 PE=4 SV=1
MAASAAPAWTGQTAEAKDLYELGEIPPLGHVPAKMYAWAIRRERHGPPEESHQLEVLPVW
DIGDDEVLVYVMAAGVNYNGVWAGLGEPISPFDVHKGEYHIAGSDASGIVWKVGAKVKRW
KVGDEVIVHCNQDDGDDEECNGGDPMFSPTQRIWGYETGDGSFAQFCRVQSRQLMQRPKH
LTWEEAACYTLTLATAYRMLFGHAPHTVRPGQNVLIWGASGGLGVFGVQLCAASGANAIA
VISDESKRDYVMSLGAKGVINRKDFDCWGQLPKVNSPEYNTWLKEARKFGKAIWDITGKG
NDVDIVFEHPGEATFPVSSLVVKRGGMVVFCAGTTGFNITFDARYVWMRQKRIQGSHFAH
LKQASAANQFVMDRRVDPCMSEVFPWDKIPAAHTKMWKNQHPPGNMAVLVNSTRAGLRTV
EDVIEAGPLKAM
>tr|Q04PY8|Q04PY8_LEPBJ Zinc-binding dehydrogenase OS=Leptospira borgpetersenii serovar Hardjo-bovis (strain JB197) GN=LBJ_2607 PE=4 SV=1
MSQIESVPVGTLPSLGQVPKKMYAQVVRADRFGDPIKAIQEELIDVPEIAPNEVLVAVMA
AGVNYNNVWAALGFPVDVIGARNKKGEPEPFHIGGSDASGIVYKVGSDVKNVKVGDEVVL
HCGIWDRNDPWVKAGKDPMFAPSQLIWGYETNWGSFAQFCKVQDHQCLPKPKHLSWEEAA
AYMLVGATAYRMLHHWKPNDVQKDDVVLIWGGAGGLGAMAIQIVKAAGGVPIAVVSEDDK
FDFCMKLGAAGVINRKKFSHWGALTSEINKMEKFAEWTKSAREFGKAIWDIAGKGKNPKI
VFEHPGETTIPTSMFVCETGGMVVICAGTTGYNATVDLRYLWMRQKRLQGSHFANDDNSK
GLNDLVIDKKVDPCLSKTFTWNETAHAHQLMKENKHPAGNMSILVGADKLGLGRK
>tr|Q054Z5|Q054Z5_LEPBL Zinc-binding dehydrogenase OS=Leptospira borgpetersenii serovar Hardjo-bovis (strain L550) GN=LBL_0505 PE=4 SV=1
MSQIESVPVGTLPPLGQVPKKMYAQVVRADRFGDPIKAIQEELIDVPEIAPNEVLVAVMA
AGVNYNNVWAALGFPVDVIGARNKKGEPEPFHIGGSDASGIVYKVGSDVKNVKVGDEVVL
HCGIWDRNDPWVKAGKDPMFAPSQLIWGYETNWGSFAQFCKVQDHQCLPKPKHLSWEEAA
AYMLVGATAYRMLHHWKPNDVQKDDVVLIWGGAGGLGAMAIQIVKAAGGVPIAVVSEDDK
FDFCMKLGAAGVINRKKFSHWGALTSEINKMEKFAEWTKSAREFGKAIWDIAGKGKNPKI
VFEHPGETTIPTSMFVCETGGMVVICAGTTGYNATVDLRYLWMRQKRLQGSHFANDDNSK
GLNDLVIDKKVDPCLSKTFTWNETAHAHQLMKENKHPAGNMSILVGADKLGLGRK
>tr|Q0B258|Q0B258_BURCM Crotonyl-CoA reductase OS=Burkholderia ambifaria (strain ATCC BAA-244 / AMMD) GN=Bamb_6221 PE=4 SV=1
MDSELMEVVEKTENGQPELFDIGCAIPLGVVPRTMHAWTIRRENHGEPQHAFTKEIVDVP
TLGPNDVLILVMAAGVNYNGVWAALGQPFSVLDLHDDPYHITGSDASGIVWAVGANVKKW
KVGDEVVAHCSQVDGDDEECNGGDPMLSPSQRIWGYETTHGSFAQFACVQATQLMPRPKH
LTWAASACYTLTLATAYRMLFGHKPHVLSPGQSVLVWGAAGGLGTMAIQLAALAGARPVA
VVSDDSKAEFVKRLGAVGVINRSNFSCWGAPPPVDATNEYAAYVDAVKKFGKAIWDALGE
RRDVDMVFEHPGRNTFAPSCYVVKRGGMVVFCAATSGYDLTCDARYVWMRQKRIQGSHFA
SLKEAAQANRLVMSGKIDPCLSEVFPWNRLPDAHAKIRANQHLPGNMAVLVQASSRDDLD
AARRH
>tr|Q0BXJ9|Q0BXJ9_HYPNA Crotonyl-CoA reductase OS=Hyphomonas neptunium (strain ATCC 15444) GN=ccrA PE=4 SV=1
MTTETAGRVKKDIYDVGEIPPEFHVPKLMHAWSIRRERHGRPMSAMQVEQVPVPEIDSDE
VLVLVMAAGVNYNGIWAALGEPVSPFDIHKQPFHVAGSDAAGIVWAVGRKVTRVKPGDEV
VIHCNQDDGDDEECNGGDPMFSPSQRIWGYETPDGSFAQFCRVQARQCMPRPKHLTWEES
ACYTLTLATAYRMLFGHRPHVLKPSDNVLVWGASGGLGSFAVQLCAIAGANAIGVVSSED
KRDYVLSLGAKGVINRNDFNCWGQLPKVNGPEFNDYMKESRKFGKAIWDITGKKDVDIVF
EHPGEATFPVSVFVVKRGGMVVICAGTSGFNLTMDARFLWMRQKRVQGSHFANLKQASEA
NQLVLNRRIDPGMSEVFTWADIPLAHEKMLDNKHMPGNMAVLVTSPKPGLRTVEDVLAIN
GQA
>tr|Q169S9|Q169S9_ROSDO Crotonyl-CoA reductase, putative OS=Roseobacter denitrificans (strain ATCC 33942 / OCh 114) GN=ccrA PE=4 SV=1
MALDTTVAHYEAPEKDLYEVGEMPPMGYVPKQMYAWAIRRERHGEPDKAMLQEVVDVPEL
DSQDVLILVMAAGVNYNGVWAALGKPISFFDSHDEPYQICGSDAAGIVWAVGDRVTRWKV
GDEVVVHCNQDDGDDEECNGGDPMYSPSQRIWGYETADGSFAQFTRVQSQQLMPRPKHLT
WEESACYTLTLATAYRMLFGHEPHDLKPGQNVLVWGASGGLGSYAIQLINTAGANAIGVI
SDESKRQFVMDLGAKGVLNRKDFNCWGQLPTVNTPEYATWFTEARKFGKAIWDITGKGVN
VDMVFEHPGESTFPVSTFVVKKGGMVVICAGTTGFNLTFDVRYMWMHQKRLQGSHFAHLK
QASAANKLMLERRLDPCMSEVFSWADLPLAHMKMLRNQHKPGNMSVLVQAPTTGLRTLED
ALEARS
>tr|Q1GMN8|Q1GMN8_SILST Crotonyl-CoA reductase OS=Silicibacter sp. (strain TM1040) GN=TM1040_3104 PE=4 SV=1
MALDTQDSMMTYDAPQKDLYEMGEIPPMGYVPKKMYAWAIRKERHGEPDTAMQQEVVDVP
TLDSNEVLVLVMAAGVNYNGVWAALGQPISPFDGHKAPYHIAGSDASGIVWAVGDKVKRW
KVGDEVVIHCNQDDGDDEECNGGDPMYSNSQRIWGYETPDGSFAQFTNVQAQQLMPRPKH
LTWEESACYTLTLATAYRMLFGHEPHDLKPGQNVLVWGASGGLGSYAIQLINTAGANAIG
VISDESKREFVMSLGAKGVLNRKDFNCWGQLPTVNTPEYAEWFKEARKFGKAIWDITGKG
NNVDMVFEHPGQATFPVSTFVVKKGGMVVICAGTSGFNCTFDVRYMWMHQKRLQGSHFAH
LKQASAANKLMIERRLDPCMSEVFSWADLPEAHMKMLRNEHKPGNMSVLVQAPKTGLRTL
GEVLDA
>tr|Q28UA2|Q28UA2_JANSC Crotonyl-CoA reductase OS=Jannaschia sp. (strain CCS1) GN=Jann_0793 PE=4 SV=1
MTESTMALDAPTTAAPYDAPMKDLYEMGEMPPMGYVPPKMYAWTIRRERHGEPDQAFKVE
VVDTPVLDSHEVLVLVMAAGVNYNGVWAGLGQPISPFDGHGADYHIAGSDASGIVWAVGS
AVKRWKVGDEVVIHCNQDDGDDEHCNGGDPMFSTSQRIWGYETPDGSFAQFTNVQAQQLM
PRPKHLTWEEAACYTLTLATAYRMLFGHEPHDLKPGQNVLVWGASGGLGSYAIQLANTAG
ANAIAVISDESKRDFVLSLGAKGVINRKDFNCWGQLPTVNTPEYAEWFKEARKFGKSIWD
ITGKGVNVDMVFEHPGEATFPVSTLVCKKGGMVVICAGTTGFNCTFDVRYMWMHQKRLQG
SHFAHLKQASAANDLMVQQRLDPCMSEVFPWDELPGAHTKMLRNEHKPGNMSVLVQAPRT
GLRTLEDVLEAGPKT
>tr|Q2RPT7|Q2RPT7_RHORT Crotonyl-CoA reductase OS=Rhodospirillum rubrum (strain ATCC 11170 / NCIB 8255) GN=Rru_A3063 PE=4 SV=1
MTTSAEVIELNPGTGRKDLYELGEIPPLGHVPKSMYAWVIRRDRHGEPEKSFQVEVVETP
TLDSHDVLVMVMAAGVNYNGIWAGLGQPISVFDSHKAAYHIAGSDAAGIVWAVGAKVKRW
KVGDEVVVHCNQTDGDDEECNGGDPMFSPTQRIWGYETPDGSFAQFTRVQSQQVMARPRH
LTWEESASYVLVLATAYRMLFGHRPHVLRPGHNVLIWGASGGLGSMAIQLCATAGANAIG
VISDETKRDFVMSLGAKGVINRKDFNCWGQLPTVNGEGFDAYMKEVRKFGKAIWDITGKG
NDVDFVFEHPGEQTFPVSCNVVKRGGMVVFCAGTTGFNLTFDARFVWMRQKRIQGSHFAN
LLQASQANQLVIERRIDPCMSEVFSWDDIPKAHTKMWKNQHKPGNMAVLVQAHRPGRRTL
EDCREEG
>tr|Q2WAL2|Q2WAL2_MAGMM NADPH quinone reductase and related Zn-dependent oxidoreductase OS=Magnetospirillum magneticum (strain AMB-1 / ATCC 700264) GN=amb0309 PE=4 SV=1
MSEQVVKDLYELGEIPPIGHVPKQMYAWAIRRERHGNPDSAMQVEVVDTPDIDPHEVLIM
VMAAGVNYNGVWACLGKPISPFDYHKADYHIAGSDASGIIYKVGSKVKRWKVGDEVVVHC
NQTDGDDEECNGGDPMNSATQRIWGYETPDGSFAQFCRVQAQQVMQRPKHLTWEESACYT
LTLATAYRMLFGHRPHVLRPGHNVLVWGAAGGLGSMAIQLIAVSGGNAIGVVSEEDKREF
VLGLGAKGVINRKDFDCWGQLPDVDGDPKVFGDYMKKTREFGKAIWDITGKGNDVDFVFE
HPGESTFPVSCNVVKRGGMVVFCAGTTGYNLTFDARFVWMRQKRIQGSHFANLLQASQAN
QLVIERRIDPCMSEVYAWNDIPHAHMQMLKNLHKPGNMAVLVQAHKPGRYTVEDCIEG
>tr|Q3IZ91|Q3IZ91_RHOS4 Alcohol dehydrogenase OS=Rhodobacter sphaeroides (strain ATCC 17023 / 2.4.1 / NCIB 8253 / DSM 158) GN=RHOS4_25750 PE=4 SV=1
MALDVQSDIVAYDAPKKDLYEIGEMPPLGHVPKEMYAWAIRRERHGEPDQAMQIEVVETP
SIDSHEVLVLVMAAGVNYNGIWAGLGVPVSPFDGHKQPYHIAGSDASGIVWAVGDKVKRW
KVGDEVVIHCNQDDGDDEECNGGDPMFSPTQRIWGYETPDGSFAQFTRVQAQQLMKRPKH
LTWEEAACYTLTLATAYRMLFGHKPHDLKPGQNVLVWGASGGLGSYAIQLINTAGANAIG
VISEEDKRDFVMGLGAKGVINRKDFKCWGQLPKVNSPEYNEWLKEARKFGKAIWDITGKG
INVDMVFEHPGEATFPVSSLVVKKGGMVVICAGTTGFNCTFDVRYMWMHQKRLQGSHFAN
LKQASAANQLMIERRLDPCMSEVFPWAEIPAAHTKMYRNQHKPGNMAVLVQAPRTGLRTF
ADVLEAGRKA
>tr|Q5LXF6|Q5LXF6_SILPO Crotonyl-CoA reductase OS=Silicibacter pomeroyi GN=ccrA PE=4 SV=1
MALDTDSGIASYAAPEKDLYEMGEIPPMGFVPKKMYAWAIRKERHGDPDTAMQVEVVDVP
TLDSHEVLVLVMAAGVNYNGVWASKGVPISPFDGHGQPYHIAGSDASGIVWAVGDKVKRW
KVGDEVVIHCNQDDGDDEHCNGGDPMYSPSQRIWGYETPDGSFAQFTNVQAQQLMPRPKH
LTWEEAACYTLTLATAYRMLFGHEPHDLKPGQNVLVWGASGGLGSYAIQLINTAGANAIG
VISDESKRQFVMDLGAKGVINRKDFNCWGQLPTVNTPEYAEWFKEARKFGKAIWDITGKG
VNVDMVFEHPGESTFPVSTFVVKKGGMVVICAGTSGYNLTFDVRYMWMHQKRLQGSHFAH
LKQAMAANQLMVERRLDPCMSEVFTWADLPEAHMKMMRNEHKPGNMSVLVQSPRTGLRTL
EEVLDARG
>tr|Q6D9L4|Q6D9L4_ERWCT Putative oxidoreductase OS=Erwinia carotovora subsp. atroseptica GN=cfa8B PE=4 SV=1
MPPTRSDIKQIDRFIRFDKEFNMTTNYSVPKEMKAYLIRPERYGDPITAIQQETVSIPKL
LPNQVLIKVMAAGLNYNNVWAALGKPVDVISARRKRNKDAEPFHIGGSEAAGIVYSVGHN
VSNVSIGDTVVVSCSVYDATSLESRLSNDPMFTRSQEIYGYERNYGSFAEFTIVEDYQCF
PKPDFLTWEESATLMLNGPTAYKQLTHWAPNNVKPGDAVLIWGAAGGLGSLSVQIVKALG
GLPVAVVSSEEKGEYVRKLGAVGYIVRKKYSHFGRLPDVTSDEHTSWSRAFANFRRDFFK
ALGKKELPKLVIEHSGQDTFPTSLQICDHSGMVVTVGGTSGYNCDFDVRHLWMHQKRIQG
SHYANIRECNEFLNLVNQRKIIPTMNKVFHFDEIPYAHQELLNGGIFGNAAVLINATAPK
LGSSVSHEEKLTTANSH
>tr|Q72VP3|Q72VP3_LEPIC Alcohol dehydrogenase OS=Leptospira interrogans serogroup Icterohaemorrhagiae serovar copenhageni GN=LIC_10253 PE=4 SV=1
MHMSQIESVPIGTLPPLGQVPKKMYAQVVRPERYGDPITAIQEELIDVPEIAPDEVLVAV
MAAGVNYNNVWAALGFPVDVIGARNKKGEPEKFHIGGSDASGIVYKVGADVKNVKVGDEV
VLHCGIWDKNDPWVKAGKDPMFAPSQLIWAYETNWGSFAQFCKVQDHQCLPKPKHLTWEE
SAAYMLVGATAYRMLHHWKPNDVQKDDVVLIWGGAGGLGAMAIQIVKAAGGIPIAVVSED
DKIDFCKKLGAAGVINRKKFNHWGALTSEINKTEKFIEWTKAAREFGKAIWDIAGKGNNP
RIVFEHPGETTIPTSMFVCETGGMVVICAGTTGYNATVDLRYLWMRQKRLQGSHFANDEN
SKGLNDLVIDKKVDPCLSKTFAWNETAHSHQLMKENKHPAGNMSILVGAEKTGLGKK
>tr|Q87W67|Q87W67_PSESM Crotonyl-CoA reductase OS=Pseudomonas syringae pv. tomato GN=cfa8 PE=4 SV=1
MNQALTETMQAFLIRPERYGEPQQAIQLEQVQIPTLGPHQVLIEVMAAGLNYNNVWAAQG
KPVDIIAARRKRNRDAEPFHIGGSEASGYVKAVGDAVTHVKVGDTVVVSCSVYDATAIES
RVAPDPMFCSNQEIYGYETSYGSFAEYTLVEDYQCFPKPKFLSWEESATLMLNGPTAYKQ
LTHWAPNTVKPGDAVLIWGAAGGLGSMSIQLTRALGGLPVAVVSSPDRGRYACELGAVGY
LLRTDYPHLGRLPDLNSDAHSAWTKSFASFRRDFFMTLGKKELPKVVIEHSGQATFPTSL
QICDRSGMVVIVGGTSGYNCDFDVRHLWMHQKRIQGSHYANIRECQEFLQLVEQRRVVPT
LNTLYRFEETPRAHQALLSGEVVGNAAVLVKAERPGLGVGC
>tr|Q8F999|Q8F999_LEPIN Alcohol dehydrogenase OS=Leptospira interrogans GN=LA0296 PE=4 SV=1
MHMSQIESVPIGTLPPLGQVPKKMYAQVVRPERYGDPITAIQEELIDVPEIAPDEVLVAV
MAAGVNYNNVWAALGFPVDVIGARNKKGEPEKFHIGGSDASGIVYKVGADVKNVKVGDEV
VLHCGIWDKNDPWVKAGKDPMFAPSQLIWAYETNWGSFAQFCKVQDHQCLPKPKHLTWEE
SAAYMLVGATAYRMLHHWKPNDVQKDDVVLIWGGAGGLGAMAIQIVKAAGGIPIAVVSED
DKIDFCKKLGAAGVINRKKFNHWGALTSEINKTEKFIEWTKAAREFGKAIWDIAGKGNNP
RIVFEHPGETTIPTSMFVCETGGMVVICAGTTGYNATVDLRYLWMRQKRLQGSHFANDEN
SKGLNDLVIDKKVDPCLSKTFAWNETAHSHQLMKENKHPAGNMSILVGAEKTGLGKK
>tr|Q93H82|Q93H82_STRAW Putative dehydrogenase OS=Streptomyces avermitilis GN=pteB PE=4 SV=1
MTKALYEIGETPPLGEVPRQMYASVIRQNRFGEPKQAFRTEVVDTPAVGRGQVLVYVMAA
GINYNNVWSSLGEPVDVIGMRQRQGQPEDFHIGGSEASGVVWAVGEGVRSVTVGDHVLLT
SGQWDEAAADIRMGTDPLVSESIKAWGYETNYGSFAQFCRVDEYQCHPKPAHLSWEESAA
FLLTGPTAYRQLFGWQGNTVRPGDPVLIWGGAGGLGSMAIQLVRLAGGIPIAVVSSEDRS
EYCRRLGAAGTVNRRDFDHWGRLPDAGDAEASARFLRGARGVGKKVWEILGERKSPRIVL
EHSGQDSLPTSMYLCDNAGMVVICGGTSGYNGDVDLRHLWMRSKRLQGSHYADTRQCREV
INLVGAGMLDPCLSVCDGFQDIGRMHQMMHDNVHPPGNMAVLVNAPRRGEIALELAAA
>tr|Q9A3W6|Q9A3W6_CAUCR Alcohol dehydrogenase OS=Caulobacter crescentus GN=CC_3085 PE=4 SV=1
MTIQTLETTALKDLYEIGEIPPAFHVPKTMYAWSIRKERHGKPTQAMQVEVVPTWEIGED
EVLVLVMAAGVNYNGVWAALGEPISPLDGHKQPFHIAGSDASGIVWKVGAKVKRWKLGDE
VVIHCNQDDGDDEECNGGDPMFSSSQRIWGYETPDGSFAQFCRVQSRQLLPRPKHLTWEE
SACYTLTLATAYRMLFGHKPHELKPGQNVLVWGASGGLGVFATQLAAVAGANAIGVVSSE
DKREFVLSMGAKAVLNRGEFNCWGQLPKVNGPEFNDYMKESRKFGKAIWQITGNKDVDMV
FEHPGEQTFPVSVFLVKRGGMVVICAGTTGFNLTMDARFLWMRQKRVQGSHFANLMQASA
ANQLVIDRRVDPCLSEVFPWDQIPAAHEKMLANQHLPGNMAVLVCAQRPGLRTFEEVQEL
SGAP
