# Supplementary material for: Subdivision of the MDR superfamily of medium-chain dehydrogenases/reductases through iterative hidden Markov model refinement
Source: BMC Bioinformatics. 2010 Oct 27;11:534. doi: 10.1186/1471-2105-11-534 (PMC2976758; doi:10.1186/1471-2105-11-534)
Supplement: Additional file 4 — MDR family alignment figures. Illustrations showing the mafft MSAs from Additional file 3: mdr-sequences. Red sequence identifiers denote sequences from UniProtKB/TrEMBL, while blue correspond to sequences from Swiss-Prot. The position cscores are shown in a bar plot under the MSA. Positions that contain gaps in over 90% of the sequences have been removed from the alignment in order to increase readability. [file 1471-2105-11-534-S4.ZIP › mdr/MDR051.fasta]

>sp|Q8RKJ0|TARJ_BACSU Putative ribitol-5-phosphate dehydrogenase OS=Bacillus subtilis GN=tarJ PE=3 SV=1
MINQTYRLVSARQFEVTYKDKVVHSDKVVVRPTHLSICAADQRYYTGSRGKEAMDKKLPM
ALIHEGIGKVMFDPTGTFKVGTRVVMVPNTPVEEHEVIAENYLRSSRFRSSGYDGFMQDY
MFMAPDRLVELPDSINPHVAAFTELITIAVHALSRFERMAHKKRDTFGVWGDGNLGFIMT
LLLKKKYPDSKVFIFGKTPYKLDHFSFVDAAYQINDIPEDVRLDHAFECVGGRGSESAIE
QIIAHVHPEACVALLGVSEYPVEIETRMVLEKGITLIGSSRSGREDFARTVDFLAQYPEV
VDYLETLVGGRFPVRSIEEITNAFEADLTSSWGKTVIEWEI
>tr|A5UK53|A5UK53_METS3 Alcohol dehydrogenase (Zinc-binding), GroES-like protein OS=Methanobrevibacter smithii (strain PS / ATCC 35061 / DSM 861) GN=Msm_0376 PE=4 SV=1
MIKMINIIYRLVAPKFFEEAIEEINIDNVIVRPSYLSICQADQRYYQGKRASDVLEEKLP
MALIHEGVGEVVFDNTGSFDVGDKVVMIPNTPTKEDEYISANYLPSSKFRGSGFDGFTSD
LIQLNPDRLVKLPDNFNLKISAFIELISVICHGIDRFEKIAIKHKNCFGVWGDGNLGYIT
ALLLKEFYPESEVTVIGKHGENLNLFSFADKTYKFHEVPDDLAIDHGFECVGSNASQAAI
DQIINTINPQGSIILFGVSEYPIPINTRLILEKGLTIQGISRSERKDFLKVVELLKNNPN
LFDSLDKLISEVVTIKSLNDLKEAFDKDYISGFGKTILVWDK
>tr|A5LDL3|A5LDL3_STRPN DNA topoisomerase I OS=Streptococcus pneumoniae SP3-BS71 GN=CGSSp3BS71_02268 PE=4 SV=1
MINQIYQLTKPKFINVKYQEEAIDQENHILIRPNYMAVCHADQRYYQGKRDPKILNKKLP
MAMIHESCGTVISDPTGTYEVGQKVVMIPNQSPMQSDEEFYENYMTGTHFLSSGFDGFMR
EFVSLPKDRVVAYDAIEDTVAAITEFVSVGMHAMNRLLTLAHSKRERIAVIGDGSLAFVV
ANIINYTLPEAEIVVIGRHWEKLELFSFAKGCYITDNIPEDLAFDHAFECCGGDGTGPAI
NDLIRYIRPQGTILMMGVSEYKVNLNTRDALEKGLILVGSSRSGCIDFENAIQMMEVKKF
ANRLKNILYLEEPVREIKDIHRVFATDLNTAFKTVFKWEV
>tr|A5LMX6|A5LMX6_STRPN DNA topoisomerase I OS=Streptococcus pneumoniae SP6-BS73 GN=CGSSp6BS73_03252 PE=4 SV=1
MINQIYQLTKPKFINVKYQEEAIDQENHILIRPNYMAVCHADQRYYQGKRDPKILNKKLP
MAMIHESCGTVISDPTGTYEVGQKVVMIPNQSPMQSDEEFYENYMTGTHFLSSGFDGFMR
EFVSLPKDRVVAYDAIEDTVAAITEFVSVGMHAMNRLLTLAHSKRERIAVIGDGSLAFVV
ANIINYTLPEAEIVVIGRHWEKLELFSFAKECYITDNIPEELAFDHAFECCGGDGTGPAI
NDLIRYIRPQGTILMMGVSEYKVNLNTRDALEKGLLLVGSSRSGRIDFENAIQMMKVKKF
ANRLKNILYLEEPVREIKDIHRVFATDLNTAFKTVFKWEV
>tr|A5LVS2|A5LVS2_STRPN Alcohol dehydrogenase, zinc-containing OS=Streptococcus pneumoniae SP9-BS68 GN=CGSSp9BS68_05718 PE=4 SV=1
MINQIYQLTKPKFINVKYQEEAIDQENHILIRPNYMAVCHADQRYYQGKRDPKILNKKLP
MAMIHESCGTVISDPTGTYEVGQKVVMIPNQSPMQSDEEFYENYMTGTHFLSSGFDGFMR
EFVSLPKDRVVAYDAIEDTVAAITEFVSVGMHAMNRLLTLAHSKRERIAVIGDGSLAFVV
ANIINYTLPEAEIVVIGRHWEKLELFSFAKECYITDNIPEDLAFDHAFECCGGDGTGPAI
NDLIRYIRPQGTILMMGVSEYKVNLNTRDALEKGLILVGSSRSGRIDFENAIQMMEVKKF
ANRLKNILYLEEPVREIKDIHRVFATDLNTAFKTVFKWEV
>tr|A5M445|A5M445_STRPN Alcohol dehydrogenase, zinc-containing OS=Streptococcus pneumoniae SP11-BS70 GN=CGSSp11BS70_00370 PE=4 SV=1
MINQIYQLTKPKFINVKYQEEAIDQENHILIRPNYMAVCHADQRYYQGKRDPKILNKKLP
MAMIHESCGTVISDPTGTYEVGQKVVMIPNQSPMQSDEEFYENYMTGTHFLSSGFDGFMR
EFVSLPKDRVVAYDAIEDTVAAITEFVSVGMHAMNRLLTLAHSKRERIAVIGDGSLAFVV
ANIINYTLPESEIVVIGRHWEKLELFSFAKECYITDNIPEELAFDHAFECCGGDGTGPAI
NDLIRYIRPQGTILMMGVSEYKVNLNTRDALEKGLILVGSSRSGRIDFKNAIQMMEVKKF
ANRLKNILYLEEPVREIKDIHRVFATDLNTAFKTVFKWEV
>tr|A5M7M4|A5M7M4_STRPN DNA topoisomerase I OS=Streptococcus pneumoniae SP14-BS69 GN=CGSSp14BS69_04453 PE=4 SV=1
MINQIYQLTKPKFINVKYQEEAIDQENHILIRPNYMAVCHADQRYYQGKRDPKILNKKLP
MAMIHESCGTVISDPTGTYEVGQKVVMIPNQSPMQSDEEFYENYMTGTHFLSSGFDGFMR
EFVSLPKDRVVAYDAIEDTVAAITEFVSVGMHAMNRLLTLAHSKRERIAVIGDGSLAFVV
ANIINYTLPEAEIVVIGRHWEKLELFSFAKECYITDNIPEDLAFDHAFECCGGDGTGPAI
NDLIRYIRPQGTILMMGVSEYKVNLNTRDALEKGLILVGSSRSGRIDFENAIQMMEVKKF
ANRLKNILYLEEPVREIKDIHRVFATDLNTAFKTVFKWEV
>tr|A5MGN3|A5MGN3_STRPN Alcohol dehydrogenase, zinc-containing OS=Streptococcus pneumoniae SP18-BS74 GN=CGSSp18BS74_10155 PE=4 SV=1
MINQIYQLTKPKFINVKYQEEAIDQENHILIRPNYMAVCHADQRYYQGKRDPKILNKKLP
MAMIHESCGIVISDPSGTYEVGQKVVMIPNQSPMQSDEEFYENYMTGTHFLSSGFDGFMR
EFVSLPKDRVVAYDAIEDTVAAITEFVSVGMHAMNRLLTLAHSKRERIAVIGDGSLAFVV
ANIINYTLPEAEIVVIGRHWEKLELFSFAKECYITDNIPEELAFDHAFECCGGDGTGPAI
NDLIRYIRPQGTILMMGVSEYKVNLNTRDALEKGLLLVGSSRSGRIDFENAIQMMKVKKF
ANRLKNILYLEEPVREIKDIHRVFATDLNTAFKTVFKWEV
>tr|A5MP97|A5MP97_STRPN DNA topoisomerase I OS=Streptococcus pneumoniae SP19-BS75 GN=CGSSp19BS75_06048 PE=4 SV=1
MINQIYQLTKPKFINVKYQEEAIDQENHILIRPNYMAVCHADQRYYQGKRDPKILNKKLP
MAMIHESCGTVISDPTGTYEVGQKVVMIPNQSPMQSDEEFYENYMTGTHFLSSGFDGFMR
EFVSLPKDRVVAYDAIEDTVAAITEFVSVGMHAMNRLLTLAHSKRERIAVIGDGSLAFVV
ANIINYTLPESEIVVIGRHWEKLELFSFAKECYITDNIPEELAFDHAFECCGGDGTGPAI
NDLIRYIRPQGTILMMGVSEYKVNLNTRDALEKGLILVGSSRSGRIDFKNAIQMMEVKKF
ANRLKNILYLEEPVREIKDIHRVFATDLNTAFKTVFKWEV
>tr|A5MSS8|A5MSS8_STRPN DNA topoisomerase I OS=Streptococcus pneumoniae SP23-BS72 GN=CGSSp23BS72_04910 PE=4 SV=1
MINQIYQLTKPKFINVKYQEEAIDQENHILIRPNYMAVCHADQRYYQGKRDPKILNKKLP
MAMIHESCGTVISDPTGTYEVGQKVVMIPNQSPMQSDEEFYENYMTGTHFLSSGFDGFMR
EFVSLPKDRVVAYDAIEDTVAAITEFVSVGMHAMNRLLTLAHSKRERIAVIGDGSLAFVV
ANIINYTLPEAEIVVIGRHWEKLELFSFAKECYITDNIPEDLAFDHAFECCGGDGTGPAI
NDLIRYIRPQGTILMMGVSEYKVNLNTRDALEKGLILVGSSRSGRIDFENAIQMMEVKKF
ANRLKNILYLEEPVREIKDIHRVFATDLNTAFKTVFKWEV
>tr|A5Z782|A5Z782_9FIRM Putative uncharacterized protein OS=Eubacterium ventriosum ATCC 27560 GN=EUBVEN_01565 PE=4 SV=1
MINTVYQLVAPRRFEIKYSDIDLNNNKVIVRPTYLSICNADQRYYQGLRDAEILRKKLPM
ALIHEAIGEVVRDPSGNFKTGELVVMVPNTPVEKDDIIAENYLRTSKFRASGFDGFMQEY
VEITPDRLVRLPQDIDRTVAAFTEIVSVSVHAIGRFDKIAHKRRNVIGIWGDGNLGYITA
VFFKTMFPETKLYIFGVNPDKLQDFTFADATFTVEHIPEDVKIDHAFECVGGAGSGKAIN
QIIDYINPEGTISILGVSEYPVPINTRMVLEKGLRIFGSSRSGVADFEKTVALYKSNPEI
INYLSNIVGAVVPVRTIEDMKKAFEMDIQKAFGKTIMMWDK
>tr|A8SML5|A8SML5_9FIRM Putative uncharacterized protein OS=Parvimonas micra ATCC 33270 GN=PEPMIC_01365 PE=4 SV=1
MINRIFQLMKPGFISVKYVDESFLGDKVIVKPLYVSLCHADQRYYLGKRDPKVLAKKLPM
APIHESCGEVVFDPTNTFKVGDTVSMIPNTPPCNFDERIYENYVKGSYFLSSGHDGFMRE
FVKIAPDRLVKFNDIDLSVASILEFISVGFHAYDRFIKNSLENKETITIFGNGSLGFVMA
NVLKYKFSDSKIVVIGRNLEKLKIFSFVDEVYSSDDIPEDFSTDHGFECAGGPGSEDAIN
NIIKYIKPQGSIMLMGVSENKVAINTRDILEKGLTLIGCSRSGRVDFQEAVKMLGNKKIQ
NRFKSIVFEDDEINSVDDIHRFFKNDLNTPFKTVAKWNI
>tr|B1S3F2|B1S3F2_STRPN Xylitol dehydrogenase OS=Streptococcus pneumoniae CDC1873-00 GN=SP187300_1372 PE=4 SV=1
MINQIYQLTKPKFINVKYQEEAIDQENHILIRPNYMAVCHADQRYYQGKRDPKILNKKLP
MAMIHESCGTVISDPTGTYEVGQKVVMIPNQSPMQSDEEFYENYMTGTHFLSSGFDGFMR
EFVSLPKDRVVAYDAIEDTVAAITEFVSVGMHAMNRLLTLAHSKRERIAVIGDGSLAFVV
ANIINYTLPEAEIVVIGRHWEKLELFSFAKECYITDNIPEELAFDHAFECCGGDGTGPAI
NDLIRYIRPQGTILMMGVSEYKVNLNTRDALEKGLLLVGSSRSGRIDFENAIQMMKVKKF
ANRLKNILYLEEPVREIKDIHRVFATDLNTAFKTVFKWEV
>tr|B2DKJ3|B2DKJ3_STRPN Alcohol dehydrogenase, zinc-containing OS=Streptococcus pneumoniae CDC1087-00 GN=SP108700_1324 PE=4 SV=1
MINQIYQLTKPKFINVKYQEEAIDQENHILIRPNYMAVCHADQRYYQGKRDPKILNKKLP
MAMIHESCGTVISDPTGTYEVGQKVVMIPNQSPMQSDEEFYENYMTGTHFLSSGFDGFMR
EFVSLPKDRVVAYDAIEDTVAAITEFVSVGMHAMNRLLTLAHSKRERIAVIGDGSLAFVV
ANIINYTLPESEIVVIGRHWEKLELFSFAKECYITDNIPEDLAFDHAFECCGGDGTGPAI
NDLIHYIRPQGTILMMGVSEYKVNLNTRDALEKGLILVGSSRSGRIDFENAIQMMEVKKF
ANRLKNILYLEEPVREIKDIHRVFATDLNTAFKTVFKWEV
>tr|B2DNK4|B2DNK4_STRPN Alcohol dehydrogenase, zinc-containing OS=Streptococcus pneumoniae SP195 GN=SP195_1235 PE=4 SV=1
MINQIYQLTKPKFINVKYQEEAIDQENHILIRPNYMAVCHADQRYYQGKRDPKILNKKLP
MAMIHESCGTVISDPTGTYEVGQKVVMIPNQSPMQSDEEFYENYMTGTHFLSSGFDGFMR
EFVSLPKDRVVAYDAIEDTVAAITEFVSVGMHAMNRLLTLAHSKRERIAVIGDGSLAFVV
ANIINYTLPESEIVVIGRHWEKLELFSFAKECYITDNIPEDLAFDHAFECCGGDGTGPAI
NDLIRYIRPQGTILMMGVSEYKVNLNTRDALEKGLILVGSSRSGRIDFKNAIQMMEVKKF
ANRLKNILYLEEPVREIKDIHRVFATDLNTAFKTVFKWEV
>tr|B2DTK0|B2DTK0_STRPN Xylitol dehydrogenase OS=Streptococcus pneumoniae CDC0288-04 GN=SP28804_1148 PE=4 SV=1
MINQIYQLTKPKFINVKYQEEVIDQENHILIRPNYMAVCHADQRYYQGKRDPKILNKKLP
MAMIHESCGTVISDPTGTYEVGQKVVMIPNQSPMQSDEEFYENYMTGTHFLSSGFDGFMR
EFVSLPKDRVVAYDAIEDTVAAITEFVSVGMHAMNRLLTLAHSKRERIAVIGDGSLAFVV
ANIINYTLPEAEIVVVGRHWEKLELFSFAKECYITDNIPEELAFDHAFECCGGDGTGPAI
NDLIRYIRPQGTILMMGVSEYKVNLNTRDALEKGLILVGSSRSGRIDFENAIQMMEVKKF
ANRLKNILYLEEPVREIKDIHRVFATDLNTAFKTVFKWEV
>tr|B2DY42|B2DY42_STRPN Alcohol dehydrogenase, zinc-containing OS=Streptococcus pneumoniae CDC3059-06 GN=SP305906_1230 PE=4 SV=1
MINQIYQLTKPKFINVKYQEEAIDQENHILIRPNYMAVCHADQRYYQGKRDPKILNKKLP
MAMIHESCGTVISDPTGTYEVGQKVVMIPNQSPMQSDEEFYENYMTGTHFLSSGFDGFMR
EFVSLPKDRVVAYDAIEDTVAAITEFVSVGMHAMNRLLTLAHSKRERIAVIGDGSLAFVV
ANIINYTLPEAEIVVIGRHWEKLELFSFAKECYITDNIPEDLAFDHAFECCGGDGTGPAI
NDLIRYIRPQGTILMMGVSEYKVNLNTRDALEKGLLLVGSSRSGRIDFENAIQMMEVKKF
ANRLKNILYLEEPVREIKDIHRVFATDLNTAFKTVFKWEV
>tr|B2E562|B2E562_STRPN Xylitol dehydrogenase OS=Streptococcus pneumoniae MLV-016 GN=SPMLV016_1176 PE=4 SV=1
MINQIYQLTKPKFINVKYQEEAIDQENHILIRPNYMAVCHADQRYYQGKRDPKILNKKLP
MAMIHESCGTVISDPTGTYEVGQKVVMIPNQSPMQSDEEFYENYMTGTHFLSSGFDGFMR
EFVSLPKDRVVAYDAIEDTVAAITEFVSVGMHAMNRLLTLAHSKRERIAVIGDGSLAFVV
ANIINYTLPESEIVVIGRHWEKLELFSFAKECYITDNIPEELAFDHAFECCGGDGTGPAI
NDLIRYIRPQGTILMMGVSEYKVNLNTRDALEKGLILVGSSRSGRIDFKNAIQMMEVKKF
ANRLKNILYLEEPVREIKDIHRVFATDLNTAFKTVFKWEV
>tr|B7BIH9|B7BIH9_9CLOT Putative uncharacterized protein OS=Clostridium hylemonae DSM 15053 GN=CLOHYLEM_00305 PE=4 SV=1
MINYVYQLVAPGTFSVKYEETQFGDQVVIKPRYMSICHADQRYYTGQRERHILDKKLPMA
LIHECCGEVLYDPSGKYKAGEAVVLIPNVPGEHSDIILENYAKGAGFLSSGKDGFLREFI
SLPEDRLVRHEGIPQKLAAITEFISVAAHSIRRFDGISHKIRDRIGVWGDGSLSFIVANL
LKQAFPASEIIVVGKNPGKLSYFTFADETVLREELPESFEVDHAFECCGGDGSYYAIEDI
IRYINPQGTVMLMGVSENRVAVNTRDVLEKGLSVIGSSRSGRADFEQAVKWMKNERFQKR
LDMITFEDEKVSSVEDIHRVFRTDRNTPFKTVFEWGL
>tr|Q4EKM2|Q4EKM2_LISMO Alcohol dehydrogenase, zinc-dependent OS=Listeria monocytogenes str. 4b H7858 GN=LMOh7858_1151 PE=4 SV=1
MINQVYRLVSERQFEVANVDESLTGDVVVVRPTHLSICAADQRYYTGSRGKEMLSKKLPM
ALIHEGVGEVVYDATKEFKPGTKVVMIPNTPFENDPVIAENYLRSSKFRSSGYDGLMQDY
VFMRRDRVVALPDDINMKVAAFSELISVAVHAILRFEGKSNANRESFGVWGDGNLGFITS
LLLKNWYPDSKVYIFGKTPYKLDFFSFVDGAYAIDDVPADLVIDQAFECAGGMGSQYAVS
QIIDVIKPEGTISLLGVSEYPIEFNSRMVLEKGLTVYGSSRSGRVDFEKTVEFLSTNKRG
VEYLQNLVGEVHTVHSIQDVIEAFEADLRSPWGKSVMEWKI
>tr|Q4EUU4|Q4EUU4_LISMO Alcohol dehydrogenase, zinc-dependent OS=Listeria monocytogenes str. 1/2a F6854 GN=LMOf6854_1140 PE=4 SV=1
MINQVYRLVSERQFEEANIEEALTEDVVVVRPTYLSICAADQRYYTGSRGKEMLSKKLPM
ALIHEGVGQVTYDATGEFEIGTKVVMIPNTPTEDDPVIAENYRRSSLFRSSGYDGLMQEN
VFMRRDRVVRLPENMDMEVAAYSELISVAFHAITRFKQKANANQSVFGVWGDGNLGFITC
LLLKTIYPESKVIIFGKTQYKLDFFSFVDEAHLVDEIPEGLVIDNAFECAGGKGSQYAVE
QIIDLIKPEGTISLLGVSENPIEFNSRMVLEKGLTVFGSSRSGKEDFQNTVNFLSENERA
VEYLSSLIGQRKVVRNLQDIIEAFETDLRNPFGKTVMEWKV
>tr|A0AHJ8|A0AHJ8_LISW6 Complete genome OS=Listeria welshimeri serovar 6b (strain ATCC 35897 / DSM 20650 / SLCC5334) GN=lwe1062 PE=4 SV=1
MINQVYRLVSERQFEVANVDENLTEDVVVVRPTHLSICAADQRYYTGSRGKEMLSKKLPM
ALIHEGVGEVVYDATKEFKPGTKVVMIPNTPFENDPVVAENYLQSSKFRSSGYDGLMQDY
VFMRRDRVVALPDDINMKVAAFSELISVAVHAILRFEEKSNANRETFGVWGDGNLGFITS
LLLKNWYPESKVYIFGKTPYKLDFFSFVDGAYAIDDVPADLVIDQAFECAGGMGSQYAVS
QIIDVIKPEGTISLLGVSEYPIEFNSRMVLEKGLTVYGSSRSGRVDFEKTVEFLSTNKRG
VEYLQNLVGEVHKVHSIQDVIETFEADLRSPWGKSVMEWKI
>tr|A5IPC1|A5IPC1_STAA9 Alcohol dehydrogenase GroES domain protein OS=Staphylococcus aureus (strain JH9) GN=SaurJH9_0237 PE=4 SV=1
MINQVYQLVAPRQFDVTYNNVDIYGNHVIVRPLYLSICAADQRYYTGRRDENVLRKKLPM
SLVHEAVGEVVFDSKGVFEKGTKVVMVPNTPTEQHHIIAENYLASSYFRSSGYDGFMQDY
VVMAHDRIVPLPNDIDLSTISYTELVSVSYHAIQRFERKSIPLKNSFGIWGDGNLGYITA
ILLRKLYPEAKIYVFGKTDYKLSHFSFVDDIFTVNQIPDDLKIDHAFECVGGKGSQVALQ
QIVEHISPEGSIALLGVSELPVEVNTRLVLEKGLTLIGSSRSGSKDFEQVVDLYRKYPDI
VEKLALLKGHEINVCTMQDIVQAFEMDLSTSWGKTVLKWTI
>tr|A5IPC5|A5IPC5_STAA9 Alcohol dehydrogenase GroES domain protein OS=Staphylococcus aureus (strain JH9) GN=SaurJH9_0241 PE=4 SV=1
MINQVYQLVAPRQFEVTYNNVDIYSDYVIVRPLYMSICAADQRYYTGSRDENVLSQKLPM
SLIHEGVGEVVFDSKGVFNKGTKVVMVPNTPTEKDDVIAENYLKSSYFRSSGHDGFMQDF
VLLNHDRAVPLPDDIDLSIISYTELVTVSLHAIRRFEKKSISNKNTFGIWGDGNLGYITA
ILLRKLYPESKIYVFGKTDYKLSHFSFVDDVFFINKIPEGLTFDHAFECVGGRGSQSAIN
QMIDYISPEGSIALLGVSEFPVEVNTRLVLEKGLTLIGSSRSGSKDFQDVVDLYIQYPDI
VDKLALLKGQEYEIATINDLTEAFEADLSTSWGKTVLKWIM
>tr|A6QDM6|A6QDM6_STAAE Zinc-containing alcohol dehydrogenase OS=Staphylococcus aureus (strain Newman) GN=NWMN_0186 PE=4 SV=1
MINQVYQLVAPRQFDVTYNNVDIYGNHVIVRPLYLSICAADQRYYTGRRDENVLRKKLPM
SLVHEAVGEVVFDSKGVFEKGTKVVMVPNTPTEQHHIIAENYLASSYFRSSGYDGFMQDY
VVMAHDRIVPLPNDIDLSTISYTELVSVSYHAIQRFERKSIPLKTSFGIWGDGNLGYITA
ILLRKLYPEAKTYVFGKTDYKLSHFSFVDDIFTVNQIPDDLKIDHAFECVGGKGSQVALQ
QIVEHISPEGSIALLGVSELPVEVNTRLVLEKGLTLIGSSRSGSKDFEQVVDLYRKYPDI
VEKLALLKGHEINVCTMQDIVQAFEMDLSTSWGKTVLKWTI
>tr|A6QDN0|A6QDN0_STAAE Putative uncharacterized protein OS=Staphylococcus aureus (strain Newman) GN=NWMN_0190 PE=4 SV=1
MINQVYQLVAPRQFEVTYNNVDIYSDYVIVRPLYMSICAADQRYYTGSRDENVLSQKLPM
SLIHEGVGEVVFDSKGVFNKGTKVVMVPNTPTEKDDVIAENYLKSSYFRSSGHDGFMQDF
VLLNHDRAVPLPDDIDLSIISYTELVTVSLHAIRRFEKKSISNKNTFGIWGDGNLGYITA
ILLRKLYPESKIYVFGKTDYKLSHFSFVDDVFFINKIPEGLTFDHAFECVGGRGSQSAIN
QMIDYISPEGSIALLGVSEFPVEVNTRLVLEKGLTLIGSSRSGSKDFQDVVDLYIQYPDI
VDKLALLKGQEFEIATINDLTEAFEADLSTSWGKTVLKWIM
>tr|A6TY37|A6TY37_STAA2 Alcohol dehydrogenase GroES domain protein OS=Staphylococcus aureus (strain JH1) GN=SaurJH1_0243 PE=4 SV=1
MINQVYQLVAPRQFDVTYNNVDIYGNHVIVRPLYLSICAADQRYYTGRRDENVLRKKLPM
SLVHEAVGEVVFDSKGVFEKGTKVVMVPNTPTEQHHIIAENYLASSYFRSSGYDGFMQDY
VVMAHDRIVPLPNDIDLSTISYTELVSVSYHAIQRFERKSIPLKNSFGIWGDGNLGYITA
ILLRKLYPEAKIYVFGKTDYKLSHFSFVDDIFTVNQIPDDLKIDHAFECVGGKGSQVALQ
QIVEHISPEGSIALLGVSELPVEVNTRLVLEKGLTLIGSSRSGSKDFEQVVDLYRKYPDI
VEKLALLKGHEINVCTMQDIVQAFEMDLSTSWGKTVLKWTI
>tr|A6TY41|A6TY41_STAA2 Alcohol dehydrogenase GroES domain protein OS=Staphylococcus aureus (strain JH1) GN=SaurJH1_0247 PE=4 SV=1
MINQVYQLVAPRQFEVTYNNVDIYSDYVIVRPLYMSICAADQRYYTGSRDENVLSQKLPM
SLIHEGVGEVVFDSKGVFNKGTKVVMVPNTPTEKDDVIAENYLKSSYFRSSGHDGFMQDF
VLLNHDRAVPLPDDIDLSIISYTELVTVSLHAIRRFEKKSISNKNTFGIWGDGNLGYITA
ILLRKLYPESKIYVFGKTDYKLSHFSFVDDVFFINKIPEGLTFDHAFECVGGRGSQSAIN
QMIDYISPEGSIALLGVSEFPVEVNTRLVLEKGLTLIGSSRSGSKDFQDVVDLYIQYPDI
VDKLALLKGQEYEIATINDLTEAFEADLSTSWGKTVLKWIM
>tr|A7WXR2|A7WXR2_STAA1 Putative uncharacterized protein OS=Staphylococcus aureus (strain Mu3 / ATCC 700698) GN=SAHV_0251 PE=4 SV=1
MINQVYQLVAPRQFDVTYNNVDIYGNHVIVRPLYLSICAADQRYYTGRRDENVLRKKLPM
SLVHEAVGEVVFDSKGVFEKGTKVVMVPNTPTEQHHIIAENYLASSYFRSSGYDGFMQDY
VVMAHDRIVPLPNDIDLSTISYTELVSVSYHAIQRFERKSIPLKNSFGIWGDGNLGYITA
ILLRKLYPEAKIYVFGKTDYKLSHFSFVDDIFTVNQIPDDLKIDHAFECVGGKGSQVALQ
QIVEHISPEGSIALLGVSELPVEVNTRLVLEKGLTLIGSSRSGSKDFEQVVDLYRKYPDI
VEKLALLKGHEINVCTMQDIVQAFEMDLSTSWGKTVLKWTI
>tr|A7WXR8|A7WXR8_STAA1 Putative uncharacterized protein OS=Staphylococcus aureus (strain Mu3 / ATCC 700698) GN=SAHV_0255 PE=4 SV=1
MINQVYQLVAPRQFEVTYNNVDIYSDYVIVRPLYMSICAADQRYYTGSRDENVLSQKLPM
SLIHEGVGEVVFDSKGVFNKGTKVVMVPNTPTEKDDVIAENYLKSSYFRSSGHDGFMQDF
VLLNHDRAVPLPDDIDLSIISYTELVTVSLHAIRRFEKKSISNKNTFGIWGDGNLGYITA
ILLRKLYPESKIYVFGKTDYKLSHFSFVDDVFFINKIPEGLTFDHAFECVGGRGSQSAIN
QMIDYISPEGSIALLGVSEFPVEVNTRLVLEKGLTLIGSSRSGSKDFQDVVDLYIQYPDI
VDKLALLKGQEYEIATINDLTEAFEADLSTSWGKTVLKWIM
>tr|A8Z0L5|A8Z0L5_STAAT Alcohol dehydrogenase OS=Staphylococcus aureus (strain USA300 / TCH1516) GN=USA300HOU_0263 PE=4 SV=1
MINQVYQLVAPRQFDVTYNNVDIYGNHVIVRPLYLSICAADQRYYTGRRDENVLRKKLPM
SLVHEAVGEVVFDSKGVFEKGTKVVMVPNTPTEQHHIIAENYLASSYFRSSGYDGFMQDY
VVMAHDRIVPLPNDIDLSTISYTELVSVSYHAIQRFERKSIPLKTSFGIWGDGNLGYITA
ILLRKLYPEAKTYVFGKTDYKLSHFSFVDDIFTVNQIPDDLKIDHAFECVGGKGSQVALQ
QIVEHISPEGSIALLGVSELPVEVNTRLVLEKGLTLIGSSRSGSKDFEQVVDLYRKYPDI
VEKLALLKGHEINVCTMQDIVQAFEMDLSTSWGKTVLKWTI
>tr|A8Z0L9|A8Z0L9_STAAT Zinc (Zn2+)-binding dehydrogenase OS=Staphylococcus aureus (strain USA300 / TCH1516) GN=USA300HOU_0267 PE=4 SV=1
MINQVYQLVAPRQFEVTYNNVDIYSDYVIVRPLYMSICAADQRYYTGSRDENVLSQKLPM
SLIHEGVGEVVFDSKGVFNKGTKVVMVPNTPTEKDDVIAENYLKSSYFRSSGHDGFMQDF
VLLNHDRAVPLPDDIDLSIISYTELVTVSLHAIRRFEKKSISNKNTFGIWGDGNLGYITA
ILLRKLYPESKIYVFGKTDYKLSHFSFVDDVFFINKIPEGLTFDHAFECVGGRGSQSAIN
QMIDYISPEGSIALLGVSEFPVEVNTRLVLEKGLTLIGSSRSGSKDFQDVVDLYIQYPDI
VDKLALLKGQEFEIATINDLTEAFEADLSTSWGKTVLKWIM
>tr|B1IC61|B1IC61_STRPI Xylitol dehydrogenase OS=Streptococcus pneumoniae (strain Hungary19A-6) GN=SPH_1386 PE=4 SV=1
MINQIYQLTKPKFINVKYQEEAIDQENHILIRPNYMAVCHADQRYYQGKRDPKILNKKLP
MAMIHESCGTVISDPTGTYEVGQKVVMIPNQSPMQSDEEFYENYMTGTHFLSSGFDGFMR
EFVSLPKDRVVAYDAIEDTVAAITEFVSVGMHAMNRLLTLAHSKRERIAVIGDGSLAFVV
ANIINYTLPESEIVVIGRHWEKLELFSFAKECYITDNIPEELAFDHAFECCGGDGTGPAI
NDLIRYIRPQGTILMMGVSEYKVNLNTRDALEKGLILVGSSRSGRIDFKNAIQMMEVKKF
ANRLKNILYLEEPVREIKDIHRVFATDLNTAFKTVFKWEV
>tr|B1YHE4|B1YHE4_EXIS2 Alcohol dehydrogenase GroES domain protein OS=Exiguobacterium sibiricum (strain DSM 17290 / JCM 13490 / 255-15) GN=Exig_0190 PE=4 SV=1
MINQVYQLVAPRQIEVTYDERSLNSDRVVVRPTYLSICHADQRYFTGSRSAEVLAKKLPM
AMIHEGIGKVVHDPSGTFKIGTLVAMVPNTPSETDDIIGENYLRTSRFRSSGYDGYMQDY
VFIQPDRLVEVPADLDPEVAAFTELVSVSVHAMTRFDQIAHSRRETFGVWGDGNLGFITA
LMLRKLYPEAKLLVFGKTQSKLDYFSFADETYYIDQIPDDVSFNHGFECVGGIGSQYAIN
QMIDYIIPEGTMALLGVSEDPVSVNTRMILEKGLRVYGSSRSTPADFARTMELYQMYPDI
PAYLSNLVSGVFQIRQIEDIHQAFESDLTNRFGKTVMEWCM
>tr|B2IQ62|B2IQ62_STRPS Alcohol dehydrogenase, zinc-containing OS=Streptococcus pneumoniae (strain CGSP14) GN=SPCG_1234 PE=4 SV=1
MRKTSKMINQIYQLTKPKFINVKYQEEAIDQENHILIRPNYMAVCHADQRYYQGKRDPKI
LNKKLPMAMIHESCGTVISDPTGTYEVGQKVVMIPNQSPMQSDEEFYENYMTGTHFLSSG
FDGFMREFVSLPKDRVVAYDAIEDTVAAITEFVSVGMHAMNRLLTLAHSKRERIAVIGDG
SLAFVVANIINYTLPEAEIVVIGRHWEKLELFSFAKECYITDNIPEDLAFDHAFECCGGD
GTGPAINDLIRYIRPQGTILMMGVSEYKVNLNTRDALEKGLLLVGSSRSGRIDFENAIQM
MEVKKFANRLKNILYLEEPVREIKDIHRVFATDLNTAFKTVFKWEV
>tr|B5E507|B5E507_STRP4 Alcohol dehydrogenase, zinc-dependent OS=Streptococcus pneumoniae serotype 19F (strain G54) GN=SPG_1164 PE=4 SV=1
MINQIYQLTKPKXINVKYQEEAIDQENHILIRPNYMAVCXADQRYYQGKRDPKILNKKLP
MAMIHESCGTVISDPTGTYEVGQKVVMIPNQSPMQSDEEFYENYMTGTHFLSSGFDGFMR
EFVSLPKDRVVAYDAIEDTVAAITEFVSVGMHAMNRLLTLAHSKRERIAVIGDGSLAFVV
ANIINYTLPESEIVVIGRHWEKLELFSFAKECYITDNIPEDLAFDHAFECCGGDGTGPAI
NDLIRYIRPQGTILMMGVSEYKVNLNTRDALEKGLILVGSSRSGRIDFENAIQMMEVKKF
ANRLKNILYLEEPVREIKDIHRVFATDLNTAFKTVFKWEV
>tr|Q04K53|Q04K53_STRP2 Alcohol dehydrogenase, zinc-containing OS=Streptococcus pneumoniae serotype 2 (strain D39 / NCTC 7466) GN=SPD_1126 PE=4 SV=1
MINQIYQLTKPKFINVKYQEEAIDQENHILIRPNYMAVCHADQRYYQGKRDPKILNKKLP
MAMIHESCGTVISDPTGTYEVGQKVVMIPNQSPMQSDEEFYENYMTGTHFLSSGFDGFMR
EFVSLPKDRVVAYDAIEDTVAAITEFVSVGMHAMNRLLTLAHSKRERIAVIGDGSLAFVV
ANIINYTLPEAEIVVIGRHWEKLELFSFAKECYITDNIPEDLAFDHAFECCGGDGTGPAI
NDLIRYIRPQGTILMMGVSEYKVNLNTRDALEKGLILVGSSRSGRIDFENAIQMMEVKKF
ANRLKNILYLEEPVREIKDIHRVFATDLNTAFKTVFKWEV
>tr|Q2FK14|Q2FK14_STAA3 Alcohol dehydrogenase, zinc-containing OS=Staphylococcus aureus (strain USA300) GN=SAUSA300_0250 PE=4 SV=1
MINQVYQLVAPRQFEVTYNNVDIYSDYVIVRPLYMSICAADQRYYTGSRDENVLSQKLPM
SLIHEGVGEVVFDSKGVFNKGTKVVMVPNTPTEKDDVIAENYLKSSYFRSSGHDGFMQDF
VLLNHDRAVPLPDDIDLSIISYTELVTVSLHAIRRFEKKSISNKNTFGIWGDGNLGYITA
ILLRKLYPESKIYVFGKTDYKLSHFSFVDDVFFINKIPEGLTFDHAFECVGGRGSQSAIN
QMIDYISPEGSIALLGVSEFPVEVNTRLVLEKGLTLIGSSRSGSKDFQDVVDLYIQYPDI
VDKLALLKGQEFEIATINDLTEAFEADLSTSWGKTVLKWIM
>tr|Q2FK18|Q2FK18_STAA3 Putative alcohol dehydrogenase OS=Staphylococcus aureus (strain USA300) GN=SAUSA300_0246 PE=4 SV=1
MINQVYQLVAPRQFDVTYNNVDIYGNHVIVRPLYLSICAADQRYYTGRRDENVLRKKLPM
SLVHEAVGEVVFDSKGVFEKGTKVVMVPNTPTEQHHIIAENYLASSYFRSSGYDGFMQDY
VVMAHDRIVPLPNDIDLSTISYTELVSVSYHAIQRFERKSIPLKTSFGIWGDGNLGYITA
ILLRKLYPEAKTYVFGKTDYKLSHFSFVDDIFTVNQIPDDLKIDHAFECVGGKGSQVALQ
QIVEHISPEGSIALLGVSELPVEVNTRLVLEKGLTLIGSSRSGSKDFEQVVDLYRKYPDI
VEKLALLKGHEINVCTMQDIVQAFEMDLSTSWGKTVLKWTI
>tr|Q2G1B9|Q2G1B9_STAA8 Putative uncharacterized protein OS=Staphylococcus aureus (strain NCTC 8325) GN=SAOUHSC_00226 PE=4 SV=1
MINQVYQLVAPRQFEVTYNNVDIYSDYVIVRPLYMSICAADQRYYTGSRDENVLSQKLPM
SLIHEGVGEVVFDSKGVFNKGTKVVMVPNTPTEKDDVIAENYLKSSYFRSSGHDGFMQDF
VLLNHDRAVPLPDDIDLSIISYTELVTVSLHAIRRFEKKSISNKNTFGIWGDGNLGYITA
ILLRKLYPESKIYVFGKTDYKLSHFSFVDDVFFINKIPEGLTFDHAFECVGGRGSQSAIN
QMIDYISPEGSIALLGVSEFPVEVNTRLVLEKGLTLIGSSRSGSKDFQDVVDLYIQYPDI
VDKLALLKGQEFEIATINDLTEAFEADLSTSWGKTVLKWIM
>tr|Q2G1C4|Q2G1C4_STAA8 Alcohol dehydrogenase, zinc-containing OS=Staphylococcus aureus (strain NCTC 8325) GN=SAOUHSC_00221 PE=4 SV=1
MINQVYQLVAPRQFDVTYNNVDIYGNHVIVRPLYLSICAADQRYYTGRRDENVLRKKLPM
SLVHEAVGEVVFDSKGVFEKGTKVVMVPNTPTEQHHIIAENYLASSYFRSSGYDGFMQDY
VVMAHDRIVPLPNDIDLSTISYTELVSVSYHAIQRFERKSIPLKTSFGIWGDGNLGYITA
ILLRKLYPEAKTYVFGKTDYKLSHFSFVDDIFTVNQIPDDLKIDHAFECVGGKGSQVALQ
QIVEHISPEGSIALLGVSELPVEVNTRLVLEKGLTLIGSSRSGSKDFEQVVDLYRKYPDI
VEKLALLKGHEINVCTMQDIVQAFEMDLSTSWGKTVLKWTI
>tr|Q2YV72|Q2YV72_STAAB Probable xylitol dehydrogenase OS=Staphylococcus aureus (strain bovine RF122 / ET3-1) GN=SAB0195 PE=4 SV=1
MINQVYQLVAPRQFEVTYNNVDIYSDYVIVRPLYMSICAADQRYYTGSRDENVLSQKLPM
SLIHEGVGEVVFDSKGVFNKGTKVVMVPNTPTEKDDVIAENYLKSSYFRSSGHDGFMQDF
VLLNHDRAVPLPDDIDLSIISYTELVTVSLHAIRRFEKKSISNKNTFGIWGDGNLGYITA
ILLRKLYPESKIYVFGKTDYKLSHFSFVDDVFFINKIPEGLTFDHAFECVGGRGSQSAIN
QMIDYISPEGSIALLGVSEFPVEVNTRLVLEKGLTLIGSSRSGSKDFQDVVDLYIQYPDI
VDKLALLKGQEFEIATINDLTEAFEADLSTSWGKTVLKWIM
>tr|Q4A0A7|Q4A0A7_STAS1 Putative zinc-binding dehydrogenase OS=Staphylococcus saprophyticus subsp. saprophyticus (strain ATCC 15305 / DSM 20229) GN=SSP0355 PE=4 SV=1
MINQVYQLVAPRQFEVTYNNEDIKSNKVIVRPLYLSICAADQRYYTGSRNEKVLKKKLPM
SLIHEGVGEVVYDSKGEYEIGTRVIMVPNTPVEKDDVIAENYLPSSKFRSSGFDGFMQDY
VFMDHDRVVEIDDSIEDLSTIAYSELVSVSWHALQRFERKSISNKNSFGIWGDGNLGYIT
AILLSKLYPQAKIYVFGKTDYKLSHFSFVEHIYHIDEVPANVTFDHAFECVGGKGSQSAV
NQIIDLVSPEGTISLLGVSEYPIEVNTRLVLEKGLTMFGSSRSGAQDFREIAEFYKNNPD
VVEKLALLKGNEFDVKTINDAVNAFETDLSTSWGKTVIKWTM
>tr|Q5HJC0|Q5HJC0_STAAC Alcohol dehydrogenase, zinc-containing OS=Staphylococcus aureus (strain COL) GN=SACOL0241 PE=4 SV=1
MINQVYQLVAPRQFEVTYNNVDIYSDYVIVRPLYMSICAADQRYYTGSRDENVLSQKLPM
SLIHEGVGEVVFDSKGVFNKGTKVVMVPNTPTEKDDVIAENYLKSSYFRSSGHDGFMQDF
VLLNHDRAVPLPDDIDLSIISYTELVTVSLHAIRRFEKKSISNKNTFGIWGDGNLGYITA
ILLRKLYPESKIYVFGKTDYKLSHFSFVDDVFFINKIPEGLTFDHAFECVGGRGSQSAIN
QMIDYISPEGSIALLGVSEFPVEVNTRLVLEKGLTLIGSSRSGSKDFQDVVDLYIQYPDI
VDKLALLKGQEFEIATINDLTEAFEADLSTSWGKTVLKWIM
>tr|Q5HJC4|Q5HJC4_STAAC Alcohol dehydrogenase, zinc-containing OS=Staphylococcus aureus (strain COL) GN=SACOL0237 PE=4 SV=1
MINQVYQLVAPRQFDVTYNNVDIYGNHVIVRPLYLSICAADQRYYTGRRDENVLRKKLPM
SLVHEAVGEVVFDSKGVFEKGTKVVMVPNTPTEQHHIIAENYLASSYFRSSGYDGFMQDY
VVMAHDRIVPLPNDIDLSTISYTELVSVSYHAIQRFERKSIPLKTSFGIWGDGNLGYITA
ILLRKLYPEAKTYVFGKTDYKLSHFSFVDDIFTVNQIPDDLKIDHAFECVGGKGSQVALQ
QIVEHISPEGSIALLGVSELPVEVNTRLVLEKGLTLIGSSRSGSKDFEQVVDLYRKYPDI
VEKLALLKGHEINVCTMQDIVQAFEMDLSTSWGKTVLKWTI
>tr|Q5HRJ6|Q5HRJ6_STAEQ Alcohol dehydrogenase, zinc-containing OS=Staphylococcus epidermidis (strain ATCC 35984 / RP62A) GN=SERP0197 PE=4 SV=1
MINQVYQLVSPRQFEATFKTIDLHNHNSKVIVRPLYLSICAADLRYYCGNRDSKILSKKL
PMSLIHESVGEIVYDSEHRLKNGTKVVMIPNTPSKSHNIIAENYLTSSHFKSSGYDGFMQ
DYIVMKPDRVVTLPQEIDLSVASYTELVTVSVHAIDRFKAKAIPQFESLGIWGDGNLGYI
TAVLLKKLYPTTKIIVFGKTLYKLSRFSFVDEIIQIDNIPQHIKIDHAFECVGGKGSQQA
IEQIINIINPEGSIALLGVSELSIQVNTRMVLEKGLTIIGSSRSGLKDFEKTIELYRKYP
EVLNQLALLKGKEFEINTIEDLITAFEYDISNAWGKTVLKWNI
>tr|Q6GCL6|Q6GCL6_STAAS Putative zinc-binding dehydrogenase OS=Staphylococcus aureus (strain MSSA476) GN=SAS0233 PE=4 SV=1
MINQVYQLVAPRQFEVTYNNVDIYSDYVIVRPLYMSICAADQRYYTGSRDENVLSQKLPM
SLIHEGVGEVVFDSKGVFNKGTKVVMVPNTPTEKDDVIAENYLKSSYFRSSGHDGFMQDF
VLLNHDRAVPLPDDIDLSIISYTELVTVSLHAIRRFEKKSISNKNTFGIWGDGNLGYITA
ILLRKLYPESKIYVFGKTDYKLSHFSFVDDVFFINKIPEGLTFDHAFECVGGRGSQSAIN
QMIDYISPEGSIALLGVSEFPVEVNTRLVLEKGLTLIGSSRSGSKDFQDVVDLYIQYPDI
VDKLALLKGQEFEIATINDLTEAFEADLSTSWGKTVLKWIM
>tr|Q6GCM2|Q6GCM2_STAAS Putative zinc-binding dehydrogenase OS=Staphylococcus aureus (strain MSSA476) GN=SAS0228 PE=4 SV=1
MINQVYQLVAPRQFDVTYNNVDIYGNHVIVRPLYLSICAADQRYYTGRRDENVLRKKLPM
SLVHEAVGEVVFDSKGVFEKGTKVVMVPNTPTEKHDVIAENYLPSSYFRSSGYDGFMQDY
VVMAHDRIVPLPNAIDLSTISYTELVSVSYHAIQRFERKSIPLKTSFGIWGDGNLGYITA
ILLRKLYPEAKIYVFGKTDYKLSHFSFVDDIFTVNQIPDDLKINHAFECVGGKGSQVALQ
QIVEHISPEGSIALLGVSELPVEVNTRLVLEKGLTLIGSSRSGSKDFEQVVDLYRKYPDI
VEKLALLKGHEINVCTMQDIVQAFEMDLSTSWGKTVLKWTI
>tr|Q6GK56|Q6GK56_STAAR Putative zinc-binding dehydrogenase OS=Staphylococcus aureus (strain MRSA252) GN=SAR0253 PE=4 SV=1
MINQVYQLVAPRQFEVTYNNVDIYSDYVIVRPLYMSICAADQRYYTGSRDENVLSQKLPM
SLIHEGVGEVVFDSKGVFNKGTKVVMVPNTPTEKDDVIAENYLKSSYFRSSGHDGFMQDF
VLLNHDRAVPLPDDIDLSIISYTELVTVSLHAIRRFEKKSISNKNTFGIWGDGNLGYITA
ILLRKLYPESKIYVFGKTDYKLSHFSFVDDVFFINKIPEGLTFDHAFECVGGRGSQSAIN
QMIDYISPEGSIALLGVSEFPVEVNTRLVLEKGLTLIGSSRSGSKDFQDVVDLYIQYPDI
VDKLALLKGQEFEIATINDLTEAFEADLSTSWGKTVLKWIM
>tr|Q6GK62|Q6GK62_STAAR Putative zinc-binding dehydrogenase OS=Staphylococcus aureus (strain MRSA252) GN=SAR0247 PE=4 SV=1
MINQVYQLVAPRQFDVTYNNVDIYGNHVIVRPVYLSICAADQRYYTGRRDENVLRKKLPM
SLVHEAVGEVVFDSKGVFEKGTKVVMVPNTPTEKHDVIAENYLASSYFRSSGYDGFMQDY
VVMAHDRIVPLPNDIDLSTISYTELVSVSYHAIQRFERKSIPLKTSFGIWGDGNLGYITA
ILLRKLYPEAKIYVFGKTDYKLSHFSFVDDIFTVNQIPDDLKIDHAFECVGGKGSQVALQ
QIVEHISPEGSIALLGVSELPVEVNTRLVLEKGLTLIGSSRSGSKDFEQVVDLYRKYPDI
VEKLALLKGHEINVCTMQDIVQAFEMDLSTSWGKTVLKWTI
>tr|Q720Y6|Q720Y6_LISMF Alcohol dehydrogenase, zinc-dependent OS=Listeria monocytogenes serotype 4b (strain F2365) GN=LMOf2365_1101 PE=4 SV=1
MINQVYRLVSERQFEVANVDESLTGDVVVVRPTHLSICAADQRYYTGSRGKEMLSKKLPM
ALIHEGVGEVVYDATKEFKPGAKVVMIPNTPFENDPVIAENYLRSSKFRSSGYDGLMQDY
VFMRRDRVVALPDDINMKVAAFSELISVAVHAILRFEGKSNANRESFGVWGDGNLGFITS
LLLKNWYPDSKVYIFGKTPYKLDFFSFVDGAYAIDDVPADLVIDQAFECAGGMGSQYAVS
QIIDVIKPEGTISLLGVSEYPIEFNSRMVLEKGLTVYGSSRSGRVDFEKTVEFLSTNKRG
VEYLQNLVGEVHTVHSIQDVIEAFEADLRSPWGKSVMEWKI
>tr|Q7A7U9|Q7A7U9_STAAN SA0246 protein OS=Staphylococcus aureus (strain N315) GN=SA0246 PE=4 SV=1
MINQVYQLVAPRQFEVTYNNVDIYSDYVIVRPLYMSICAADQRYYTGSRDENVLSQKLPM
SLIHEGVGEVVFDSKGVFNKGTKVVMVPNTPTEKDDVIAENYLKSSYFRSSGHDGFMQDF
VLLNHDRAVPLPDDIDLSIISYTELVTVSLHAIRRFEKKSISNKNTFGIWGDGNLGYITA
ILLRKLYPESKIYVFGKTDYKLSHFSFVDDVFFINKIPEGLTFDHAFECVGGRGSQSAIN
QMIDYISPEGSIALLGVSEFPVEVNTRLVLEKGLTLIGSSRSGSKDFQDVVDLYIQYPDI
VDKLALLKGQEYEIATINDLTEAFEADLSTSWGKTVLKWIM
>tr|Q7A7V3|Q7A7V3_STAAN SA0242 protein OS=Staphylococcus aureus (strain N315) GN=SA0242 PE=4 SV=1
MINQVYQLVAPRQFDVTYNNVDIYGNHVIVRPLYLSICAADQRYYTGRRDENVLRKKLPM
SLVHEAVGEVVFDSKGVFEKGTKVVMVPNTPTEQHHIIAENYLASSYFRSSGYDGFMQDY
VVMAHDRIVPLPNDIDLSTISYTELVSVSYHAIQRFERKSIPLKNSFGIWGDGNLGYITA
ILLRKLYPEAKIYVFGKTDYKLSHFSFVDDIFTVNQIPDDLKIDHAFECVGGKGSQVALQ
QIVEHISPEGSIALLGVSELPVEVNTRLVLEKGLTLIGSSRSGSKDFEQVVDLYRKYPDI
VEKLALLKGHEINVCTMQDIVQAFEMDLSTSWGKTVLKWTI
>tr|Q88W45|Q88W45_LACPL Ribitol-5-phosphate 2-dehydrogenase (Putative) OS=Lactobacillus plantarum GN=lp_1817 PE=4 SV=1
MLNQVYRLVSPRQFEVETVAEEVDADDLIVRPKFLSICHADTRYFFGQRSQAALRAKLPM
ALIHEAVGEVVYDPRNEYKPGTLVAMVPNTPVKKDSIIQENYLPSSRFRSSGYDGFMQEY
VCLRRDRAITVPSDFDPHMAAFIEMVSVGVQALTKLESTMDEDQRVIGIWGDGNLGYITA
TLVKQIFPDSQLLVFGRHQSKLDYFSFADKTYLVDDIPADVKVSQALECTGGQGSEAAIQ
QIIQHIQPMGTAILMGVSENPVGIDTRSVLAEGLTLRGVSRSSREDFKRAVDILSSSPVT
RERLQNLVGYVQKVSSIQDITNFFDSALTNYWGKEVMEWDV
>tr|Q8CQ76|Q8CQ76_STAES Xylitol dehydrogenase OS=Staphylococcus epidermidis (strain ATCC 12228) GN=SE_0320 PE=4 SV=1
MINQVYQLVSPRQFEATFKTIDLHNHNSKVIVRPLYLSICAADLRYYCGNRDSKILSKKL
PMSLIHESVGEIVYDSEHRLKNGTKVVMIPNTPSKSHNIIAENYLTSSHFKSSGYDGFMQ
DYIVMKPDRVVTLPQEIDLSVASYTELVTVSVHAIDRFQSKAIPQFESLGIWGDGNLGYI
TAVLLKKLYPTTKIIVFGKTLYKLSRFSFVDEIIQIDNIPQHIKIDHAFECVGGKGSQQA
IEQIINIINPEGSIALLGVSELPIQVNTRMVLEKGLTIIGSSRSGLKDFEKTIELYRKYP
EVLNQLALLKGKEFEINTIEDLITAFEYDISNAWGKTVLKWNI
>tr|Q8DPI3|Q8DPI3_STRR6 Putative uncharacterized protein spr1148 OS=Streptococcus pneumoniae (strain ATCC BAA-255 / R6) GN=spr1148 PE=4 SV=1
MRKTSKMINQIYQLTKPKFINVKYQEEAIDQENHILIRPNYMAVCHADQRYYQGKRDPKI
LNKKLPMAMIHESCGTVISDPTGTYEVGQKVVMIPNQSPMQSDEEFYENYMTGTHFLSSG
FDGFMREFVSLPKDRVVAYDAIEDTVAAITEFVSVGMHAMNRLLTLAHSKRERIAVIGDG
SLAFVVANIINYTLPEAEIVVIGRHWEKLELFSFAKECYITDNIPEDLAFDHAFECCGGD
GTGPAINDLIRYIRPQGTILMMGVSEYKVNLNTRDALEKGLILVGSSRSGRIDFENAIQM
MEVKKFANRLKNILYLEEPVREIKDIHRVFATDLNTAFKTVFKWEV
>tr|Q8NYH6|Q8NYH6_STAAW MW0232 protein OS=Staphylococcus aureus (strain MW2) GN=MW0232 PE=4 SV=1
MINQVYQLVAPRQFEVTYNNVDIYSDYVIVRPLYMSICAADQRYYTGSRDENVLSQKLPM
SLIHEGVGEVVFDSKGVFNKGTKVVMVPNTPTEKDDVIAENYLKSSYFRSSGHDGFMQDF
VLLNHDRAVPLPDDIDLSIISYTELVTVSLHAIRRFEKKSISNKNTFGIWGDGNLGYITA
ILLRKLYPESKIYVFGKTDYKLSHFSFVDDVFFINKIPEGLTFDHAFECVGGRGSQSAIN
QMIDYISPEGSIALLGVSEFPVEVNTRLVLEKGLTLIGSSRSGSKDFQDVVDLYIQYPDI
VDKLALLKGQEFEIATINDLTEAFEADLSTSWGKTVLKWIM
>tr|Q8NYH9|Q8NYH9_STAAW MW0228 protein OS=Staphylococcus aureus (strain MW2) GN=MW0228 PE=4 SV=1
MINQVYQLVAPRQFDVTYNNVDIYGNHVIVRPLYLSICAADQRYYTGRRDENVLRKKLPM
SLVHEAVGEVVFDSKGVFEKGTKVVMVPNTPTEKHDVIAENYLPSSYFRSSGYDGFMQDY
VVMAHDRIVPLPNAIDLSTISYTELVSVSYHAIQRFERKSIPLKTSFGIWGDGNLGYITA
ILLRKLYPEAKIYVFGKTDYKLSHFSFVDDIFTVNQIPDDLKINHAFECVGGKGSQVALQ
QIVEHISPEGSIALLGVSELPVEVNTRLVLEKGLTLIGSSRSGSKDFEQVVDLYRKYPDI
VEKLALLKGHEINVCTMQDIVQAFEMDLSTSWGKTVLKWTI
>tr|Q8Y831|Q8Y831_LISMO Lmo1087 protein OS=Listeria monocytogenes GN=lmo1087 PE=4 SV=1
MINQVYRLVSERQFEEANIEEALTEDVVVVRPTYLSICAADQRYYTGSRGKEMLSKKLPM
ALIHEGVGQVTYDATGEFEIGTKVVMIPNTPTEDDPVIAENYRRSSLFRSSGYDGLMQEN
VFMRRDRVVRLPENMDMEVAAYSELISVAFHAITRFKQKANANQSVFGVWGDGNLGFITC
LLLKTIYPESKVIIFGKTQYKLDFFSFVDEAHLVDEIPEGLVIDNAFECAGGKGSQYAVE
QIIDLIKPEGTISLLGVSENPIEFNSRMVLEKGLTVFGSSRSGKEDFQNTVNFLSENERA
VEYLSSLIGQRKVVRNLQDIIEAFETDLRNPFGKTVMEWKV
>tr|Q92CU9|Q92CU9_LISIN Lin1072 protein OS=Listeria innocua GN=lin1072 PE=4 SV=1
MINQVYRLVSERQFEVANVDESLAGDVVVVRPTHLSICAADQRYYTGSRGKEMLSKKLPM
ALIHEGVGEVVYDATKEFKPGTKVVMIPNTPFENDPVIAENYLRSSKFRSSGYDGLMQDY
VFMRRDRVVALPDDINMKVAAFSELISVAVHAILRFEGKSNANRDSFGVWGDGNLGFITS
LLLKNWYPESKVYIFGKTPYKLDFFSFVDGAYSIDDVPADLVIDQAFECAGGMGSQYAVS
QIIDVIKPEGTISLLGVSEYPIEFNSRMVLEKGLTVYGSSRSGRVDFEKTVEFLSTNKRG
VEYLQNLVGEVHTVHSIQDVIEAFEADLRSPWGKSVMEWKI
>tr|Q97QE6|Q97QE6_STRPN Alcohol dehydrogenase, zinc-containing OS=Streptococcus pneumoniae GN=SP_1270 PE=4 SV=1
MINQIYQLTKPKFINVKYQEEAIDQENHILIRPNYMAVCHADQRYYQGKRDPKILNKKLP
MAMIHESCGTVISDPTGTYEVGQKVVMIPNQSPMQSDEEFYENYMTGTHFLSSGFDGFMR
EFVSLPKDRVVAYDAIEDTVAAITEFVSVGMHAMNRLLTLAHSKRERIAVIGDGSLAFVV
ANIINYTLPEAEIVVIGRHWEKLELFSFAKECYITDNIPEDLAFDHAFECCGGDGTGPAI
NDLIRYIRPQGTILMMGVSEYKVNLNTRDALEKGLILVGSSRSGRIDFENAIQMMEVKKF
ANRLKNILYLEEPVREIKDIHRVFATDLNTAFKTVFKWEV
>tr|Q99WW7|Q99WW7_STAAM Similar to xylitol dehydrogenase OS=Staphylococcus aureus (strain Mu50 / ATCC 700699) GN=SAV0256 PE=4 SV=1
MINQVYQLVAPRQFEVTYNNVDIYSDYVIVRPLYMSICAADQRYYTGSRDENVLSQKLPM
SLIHEGVGEVVFDSKGVFNKGTKVVMVPNTPTEKDDVIAENYLKSSYFRSSGHDGFMQDF
VLLNHDRAVPLPDDIDLSIISYTELVTVSLHAIRRFEKKSISNKNTFGIWGDGNLGYITA
ILLRKLYPESKIYVFGKTDYKLSHFSFVDDVFFINKIPEGLTFDHAFECVGGRGSQSAIN
QMIDYISPEGSIALLGVSEFPVEVNTRLVLEKGLTLIGSSRSGSKDFQDVVDLYIQYPDI
VDKLALLKGQEYEIATINDLTEAFEADLSTSWGKTVLKWIM
>tr|Q99WX1|Q99WX1_STAAM Similar to xylitol dehydrogenase OS=Staphylococcus aureus (strain Mu50 / ATCC 700699) GN=SAV0252 PE=4 SV=1
MINQVYQLVAPRQFDVTYNNVDIYGNHVIVRPLYLSICAADQRYYTGRRDENVLRKKLPM
SLVHEAVGEVVFDSKGVFEKGTKVVMVPNTPTEQHHIIAENYLASSYFRSSGYDGFMQDY
VVMAHDRIVPLPNDIDLSTISYTELVSVSYHAIQRFERKSIPLKNSFGIWGDGNLGYITA
ILLRKLYPEAKIYVFGKTDYKLSHFSFVDDIFTVNQIPDDLKIDHAFECVGGKGSQVALQ
QIVEHISPEGSIALLGVSELPVEVNTRLVLEKGLTLIGSSRSGSKDFEQVVDLYRKYPDI
VEKLALLKGHEINVCTMQDIVQAFEMDLSTSWGKTVLKWTI
