# Supplementary material for: Subdivision of the MDR superfamily of medium-chain dehydrogenases/reductases through iterative hidden Markov model refinement
Source: BMC Bioinformatics. 2010 Oct 27;11:534. doi: 10.1186/1471-2105-11-534 (PMC2976758; doi:10.1186/1471-2105-11-534)
Supplement: Additional file 4 — MDR family alignment figures. Illustrations showing the mafft MSAs from Additional file 3: mdr-sequences. Red sequence identifiers denote sequences from UniProtKB/TrEMBL, while blue correspond to sequences from Swiss-Prot. The position cscores are shown in a bar plot under the MSA. Positions that contain gaps in over 90% of the sequences have been removed from the alignment in order to increase readability. [file 1471-2105-11-534-S4.ZIP › mdr/MDR052.fasta]

>sp|P76043|YCJQ_ECOLI Uncharacterized zinc-type alcohol dehydrogenase-like protein ycjQ OS=Escherichia coli (strain K12) GN=ycjQ PE=3 SV=1
MKKLVATAPRVAALVEYEDRAILANEVKIRVRFGAPKHGTEVVDFRAASPFIDEDFNGEW
QMFTPRPADAPRGIEFGKFQLGNMVVGDIIECGSDVTDYAVGDSVCGYGPLSETVIINAV
NNYKLRKMPQGSSWKNAVCYDPAQFAMSGVRDANVRVGDFVVVVGLGAIGQIAIQLAKRA
GASVVIGVDPIAHRCDIARRHGADFCLNPIGTDVGKEIKTLTGKQGADVIIETSGYADAL
QSALRGLAYGGTISYVAFAKPFAEGFNLGREAHFNNAKIVFSRACSEPNPDYPRWSRKRI
EETCWELLMNGYLNCEDLIDPVVTFANSPESYMQYVDQHPEQSIKMGVTF
>sp|Q83RK8|YCJQ_SHIFL Uncharacterized zinc-type alcohol dehydrogenase-like protein ycjQ OS=Shigella flexneri GN=ycjQ PE=3 SV=1
MKKLVATAPRVAALVEYEDRAILANEVKIRVRFGAPKHGTEVVDFRAASPFIDEDFNGEW
QMFTPRPADAPRGIEFGKFQLGNMVVGDIIECGSDVTDYAVGDSVCGYGPLSETVIINAV
NNYKLRKMPQGSSWKNAVCYNPAQFAMSGVRDANVRVGDFVVVVGLGAIGQIAIQLAKRA
GASVVIGVDPIAHRCDIARRHGADFCLNPIGTDVGKEIKTLTGKQGADVIIETSGYADAL
QSALRGLAYGGTISYVAFAKPFAEGFNLGREAHFNNAKIVFSRACSEPNPDYPRWSRKRI
EETCWELLMNGYLNCEDLIDPVVTFANSPESYMQYVDQHPEQSIKMGVTF
>tr|B2NCR4|B2NCR4_ECOLX Oxidoreductase, zinc-binding dehydrogenase family OS=Escherichia coli 53638 GN=Ec53638_4681 PE=4 SV=1
MKKLVATAPRVAALVEYEDRAILANEVKIRVRFGAPKHGTEVVDFRAASPFIDEDFNGEW
QMFTPRPADAPRGIEFGKFQLGNMVVGDIIECGSDVTDYAVGDSVCGYGPLSETVIINAV
NNYKLRKMPQGSSWKNAVCYDPAQFAMSGVRDANVRVGDFVVVVGLGAIGQIAIQLAKRA
GASVVIGVDPIAHRCDIARRHGADFCLNPIGTDVGKEIKTLTGKQGADVIIETSGYADAL
QSALRGLAYGGTISYVAFAKPFAEGFNLGREAHFNNAKIVFSRACSEPNPDYPRWSRKRI
EETCWELLMNGYLNCEDLIDPVVTFANSPESYMQYVDQHPEQSIKMGVTF
>tr|B2NSI2|B2NSI2_ECO57 Oxidoreductase, zinc-binding dehydrogenase family OS=Escherichia coli O157:H7 str. EC4196 GN=ECH7EC4196_3366 PE=4 SV=1
MKKLVATAPRVAALVEYEDRAILANEVKIRVRFGAPKHGTEVVDFRAASPFIDEDFNGEW
QMFTPRPADAPRGIEFGKFQLGNMVVGDIIECGSDVTDYAVGDSVCGYGPLSETIIINAV
NNYKLRKMPEGSSWKNAVCYDPAQFAMSGVRDANVRVGDFVVVVGLGAIGQIAIQLAKRA
GASVVIGVDPIAHRCDIARRHGADFCLNPIGTDVGKEIKTLTGKQGADVIIETSGYADAL
QSALRGLAYGGTISYVAFAKPFAEGFNLGREAHFNNAKIVFSRACSEPNPDYPRWSRKRI
EETCWKLLMNGYLNCEDLIDPVVTFANSPESYMQYVDQHPEQSIKMGVTF
>tr|B2P564|B2P564_ECO57 Oxidoreductase, zinc-binding dehydrogenase family OS=Escherichia coli O157:H7 str. EC4113 GN=ECH7EC4113_4851 PE=4 SV=1
MKKLVATAPRVAALVEYEDRAILANEVKIRVRFGAPKHGTEVVDFRAASPFIDEDFNGEW
QMFTPRPADAPRGIEFGKFQLGNMVVGDIIECGSDVTDYAVGDSVCGYGPLSETIIINAV
NNYKLRKMPEGSSWKNAVCYDPAQFAMSGVRDANVRVGDFVVVVGLGAIGQIAIQLAKRA
GASVVIGVDPIAHRCDIARRHGADFCLNPIGTDVGKEIKTLTGKQGADVIIETSGYADAL
QSALRGLAYGGTISYVAFAKPFAEGFNLGREAHFNNAKIVFSRACSEPNPDYPRWSRKRI
EETCWKLLMNGYLNCEDLIDPVVTFANSPESYMQYVDQHPEQSIKMGVTF
>tr|B2PQ69|B2PQ69_ECO57 Oxidoreductase, zinc-binding dehydrogenase family OS=Escherichia coli O157:H7 str. EC4076 GN=ECH7EC4076_4243 PE=4 SV=1
MKKLVATAPRVAALVEYEDRAILANEVKIRVRFGAPKHGTEVVDFRAASPFIDEDFNGEW
QMFTPRPADAPRGIEFGKFQLGNMVVGDIIECGSDVTDYAVGDSVCGYGPLSETIIINAV
NNYKLRKMPEGSSWKNAVCYDPAQFAMSGVRDANVRVGDFVVVVGLGAIGQIAIQLAKRA
GASVVIGVDPIAHRCDIARRHGADFCLNPIGTDVGKEIKTLTGKQGADVIIETSGYADAL
QSALRGLAYGGTISYVAFAKPFAEGFNLGREAHFNNAKIVFSRACSEPNPDYPRWSRKRI
EETCWKLLMNGYLNCEDLIDPVVTFANSPESYMQYVDQHPEQSIKMGVTF
>tr|B3A866|B3A866_ECO57 Oxidoreductase, zinc-binding dehydrogenase family OS=Escherichia coli O157:H7 str. EC4401 GN=ECH7EC4401_3551 PE=4 SV=1
MKKLVATAPRVAALVEYEDRAILANEVKIRVRFGAPKHGTEVVDFRAASPFIDEDFNGEW
QMFTPRPADAPRGIEFGKFQLGNMVVGDIIECGSDVTDYAVGDSVCGYGPLSETIIINAV
NNYKLRKMPEGSSWKNAVCYDPAQFAMSGVRDANVRVGDFVVVVGLGAIGQIAIQLAKRA
GASVVIGVDPIAHRCDIARRHGADFCLNPIGTDVGKEIKTLTGKQGADVIIETSGYADAL
QSALRGLAYGGTISYVAFAKPFAEGFNLGREAHFNNAKIVFSRACSEPNPDYPRWSRKRI
EETCWKLLMNGYLNCEDLIDPVVTFANSPESYMQYVDQHPEQSIKMGVTF
>tr|B3APZ0|B3APZ0_ECO57 Oxidoreductase, zinc-binding dehydrogenase family OS=Escherichia coli O157:H7 str. EC4486 GN=ECH7EC4486_3591 PE=4 SV=1
MKKLVATAPRVAALVEYEDRAILANEVKIRVRFGAPKHGTEVVDFRAASPFIDEDFNGEW
QMFTPRPADAPRGIEFGKFQLGNMVVGDIIECGSDVTDYAVGDSVCGYGPLSETIIINAV
NNYKLRKMPEGSSWKNAVCYDPAQFAMSGVRDANVRVGDFVVVVGLGAIGQIAIQLAKRA
GASVVIGVDPIAHRCDIARRHGADFCLNPIGTDVGKEIKTLTGKQGADVIIETSGYADAL
QSALRGLAYGGTISYVAFAKPFAEGFNLGREAHFNNAKIVFSRACSEPNPDYPRWSRKRI
EETCWKLLMNGYLNCEDLIDPVVTFANSPESYMQYVDQHPEQSIKMGVTF
>tr|B3B4C2|B3B4C2_ECO57 Oxidoreductase, zinc-binding dehydrogenase family OS=Escherichia coli O157:H7 str. EC4501 GN=ECH7EC4501_1787 PE=4 SV=1
MKKLVATAPRVAALVEYEDRAILANEVKIRVRFGAPKHGTEVVDFRAASPFIDEDFNGEW
QMFTPRPADAPRGIEFGKFQLGNMVVGDIIECGSDVTDYAVGDSVCGYGPLSETIIINAV
NNYKLRKMPEGSSWKNAVCYDPAQFAMSGVRDANVRVGDFVVVVGLGAIGQIAIQLAKRA
GASVVIGVDPIAHRCDIARRHGADFCLNPIGTDVGKEIKTLTGKQGADVIIETSGYADAL
QSALRGLAYGGTISYVAFAKPFAEGFNLGREAHFNNAKIVFSRACSEPNPDYPRWSRKRI
EETCWKLLMNGYLNCEDLIDPVVTFANSPESYMQYVDQHPEQSIKMGVTF
>tr|B3BKA5|B3BKA5_ECO57 Oxidoreductase, zinc-binding dehydrogenase family OS=Escherichia coli O157:H7 str. EC869 GN=ECH7EC869_1202 PE=4 SV=1
MKKLVATAPRVAALVEYEDRAILANEVKIRVRFGAPKHGTEVVDFRAASPFIDEDFNGEW
QMFTPRPADAPRGIEFGKFQLGNMVVGDIIECGSDVTDYAVGDSVCGYGPLSETIIINAV
NNYKLRKMPEGSSWKNAVCYDPAQFAMSGVRDANVRVGDFVVVVGLGAIGQIAIQLAKRA
GASVVIGVDPIAHRCDIARRHGADFCLNPIGTDVGKEIKTLTGKQGADVIIETSGYADAL
QSALRGLAYGGTISYVAFAKPFAEGFNLGREAHFNNAKIVFSRACSEPNPDYPRWSRKRI
EETCWKLLMNGYLNCEDLIDPVVTFANSPESYMQYVDQHPEQSIKMGVTF
>tr|B3BX26|B3BX26_ECO57 Oxidoreductase, zinc-binding dehydrogenase family OS=Escherichia coli O157:H7 str. EC508 GN=ECH7EC508_0945 PE=4 SV=1
MKKLVATAPRVAALVEYEDRAILANEVKIRVRFGAPKHGTEVVDFRAASPFIDEDFNGEW
QMFTPRPADAPRGIEFGKFQLGNMVVGDIIECGSDVTDYAVGDSVCGYGPLSETIIINAV
NNYKLRKMPEGSSWKNAVCYDPAQFAMSGVRDANVRVGDFVVVVGLGAIGQIAIQLAKRA
GASVVIGVDPIAHRCDIARRHGADFCLNPIGTDVGKEIKTLTGKQGADVIIETSGYADAL
QSALRGLAYGGTISYVAFAKPFAEGFNLGREAHFNNAKIVFSRACSEPNPDYPRWSRKRI
EETCWKLLMNGYLNCEDLIDPVVTFANSPESYMQYVDQHPEQSIKMGVTF
>tr|B3H895|B3H895_ECOLX Oxidoreductase, zinc-binding dehydrogenase family OS=Escherichia coli B7A GN=EcB7A_0371 PE=4 SV=1
MKKLVATAPRVAALVEYEDRAILANEVKIRVRFGAPKHGTEVVDFRAASPFIDEDFNGEW
QMFTPRPADAPRGIEFGKFQLGNMVVGDIIECGSDVTDYAVGDSVCGYGPLSETVIINAV
NNYKLRKMPQGSSWKNAVCYDPAQFAMSGVRDANVRVGDFVVVVGLGAIGQIAIQLAKRA
GASVVIGVDPIAYRCDIARRHGADFCLNPIGTDVGKEIKTLTGKQGADVIIETSGYADAL
QSALRGLAYGGTISYVAFAKPFAEGFNLGREAHFNNAKIVFSRACSEPNPDYPRWSRKRI
EETCWELLMNGYLNCEDLIDPVVTFANSPESYMQYVDQHPEQSIKMGVTF
>tr|B3HP63|B3HP63_ECOLX Oxidoreductase, zinc-binding dehydrogenase family OS=Escherichia coli F11 GN=EcF11_0423 PE=4 SV=1
MKKLVATAPRVAALVEYEERAILANEVKIRVRFGAPKHGTEVVDFRAASPFINDDFNGEW
QMFTPRPANAPRGIEFGKFQLGNMVVGDIIECGSEVTDYAVGDSVCGYGPLSETVIINAV
NNYKLRKMPQGSSWKNAICYDPAQFAMSGVRDANVRVGDFVVVVGLGAIGQIAIQLAKRA
GASVVIGVDPITRRCDIARRHGADFCLNPIGADVGKEIKTLTGKQGADVIIETSGYADAL
QSALRGLAYGGTISYVAFAKPFAEGFNLGREAHFNNAKIVFSRACSEPNPDYPRWSRKRI
EETCWELLMNGYLNCEDLIDPVVTFANSPESYMQYVDQHPEQSIKMGVTF
>tr|B3I2E9|B3I2E9_ECOLX Oxidoreductase, zinc-binding dehydrogenase family OS=Escherichia coli E22 GN=EcE22_4787 PE=4 SV=1
MKKLVATAPRVAALVEYEDRAILANEVKIRVRFGAPKHGTEVVDFRAASPFIDEDFNGEW
QMFTPRPADAPRGIEFGKFQLGNMVVGDIIECGSDVTDYAVGDSVCGYGPLSETVIINAV
NNYKLRKMPEGSSWKNAVCYDPAQFAMSGVRDANVRVGDFVVVVGLGAIGQIAIQLAKRA
GASVVIGVDPIAYRCDIARRHGADFCLNPIGTDVGKEIKTLTGKQGADVIIETSGYADAL
QSALRGLAYGGTISYVAFAKPFAEGFNLGREAHFNNAKIVFSRACSEPNPDYPRWSRKRI
EETCWELLMNGYLNCEDLIDPVVTFAKSPESYMQYVDQHPEQSIKMGVTF
>tr|B3IEE4|B3IEE4_ECOLX Oxidoreductase, zinc-binding dehydrogenase family OS=Escherichia coli E110019 GN=EcE110019_4916 PE=4 SV=1
MKKLVATAPRVAALVEYEDRAILANEVKIRVRFGAPKHGTEVVDFRAASPFIDEDFNGEW
QMFTPRPADAPRGIEFGKFQLGNMVVGDIIECGSDVTDYAVGDSVCGYGPLSETVIINAV
NNYKLRKMPEGSSWKNAVCYDPAQFAMSGVRDANVRVGDFVVVVGLGAIGQIAIQLAKRA
GASVVIGVDPIAYRCDIARRHGADFCLNPIGTDVGKEIKTLTGKQGADVIIETSGYADAL
QSALRGLAYGGTISYVAFAKPFAEGFNLGREAHFNNAKIVFSRACSEPNPDYPRWSRKRI
EETCWELLMNGYLNCEDLIDPVVTFAKSPESYMQYVDQHPEQSIKMAVTF
>tr|B3WGC4|B3WGC4_ECOLX Oxidoreductase, zinc-binding dehydrogenase family OS=Escherichia coli B171 GN=EcB171_1169 PE=4 SV=1
MKKLVATAPRVAALVEYEDRAILANEVKIRVRFGAPKHGTEVVDFRAASPFIDEDFNGEW
QMFTPRPADAPRGIEFGKFQLGNMVVGDIIECGSDVTDYAVGDSVCGYGPLSETVIINAV
NNYKLRKMPEGSSWKNAVCYDPAQFAMSGVRDANVRVGDFVVVVGLGAIGQIAIQLAKRA
GASVVIGVDPIAYRCDIARRHGADFCLNPIGTDVGKEIKTLTGKQGADVIIETSGYADAL
QSALRGLAYGGTISYVAFAKPFAEGFNLGREAHFNNAKIVFSRACSEPNPDYPRWSRKRI
EETCWELLMNGYLNCEDLIDPVVTFAKSPESYMQYVDQHPEQSIKMGVTF
>tr|B3X380|B3X380_SHIDY Oxidoreductase, zinc-binding dehydrogenase family OS=Shigella dysenteriae 1012 GN=Sd1012_3634 PE=4 SV=1
MKKLVATAPLVAALVEYEDRAILANEVKIRVRFGAPKHGTEVVDFRAASPFIDEDFNGEW
QMFTPRPADAPRGIEFGKFQLGNMVVGDIIECGSDVTDYAVGDSVCGYGPLSETVIINAV
NNYKLRKMPQGSSWKNAVCYDPAQFAMSGVRDANVRVGDFVVVVGLGAIGQIAIQLAKRA
GASVVIGVDPIAHRCDIARRHGADFCLNPIGTDVGKEIKTLTGKQGADVIIETSGYADAL
QSALRGLAYGGTISYVAFAKPFAEGFNLGREAHFNNAKIVFSRACSEPNPDYPRWSRKRI
EETCWELLMNGYLNCEDLIDPVVTFAKSPESYMQYVDQHPEQSIKMGVTF
>tr|B3XC40|B3XC40_ECOLX Oxidoreductase, zinc-binding dehydrogenase family OS=Escherichia coli 101-1 GN=EC1011_3169 PE=4 SV=1
MKKLVATAPRVAALVEYEDRAILANEVKIRVRFGAPKHGTEVVDFRAASPFIDEDFNGEW
QMFTPRPADAPRGIEFGKFQLGNMVVGDIIECGSDVTDYAVGDSVCGYGPLSETVIINAV
NNYKLRKMPQGSSWKNAVCYDPAQFAMSGVRDANVRVGDFVVVVGLGAIGQIAIQLAKRA
GASVVIGVDPIAHRCDIARRHGADFCLNPIGTDVGKEIKTLTGKQGADVIIETSGYADAL
QSALRGLAYGGTISYVAFAKPFAEGFNLGREAHFNNAKIVFSRACSEPNPDYPRWSRKRI
EETCWELLMNGYLNCEDLIDPVVTFANSPESYMQYVDQHPEQSIKMGVTF
>tr|B6FCN4|B6FCN4_9ENTR Putative uncharacterized protein OS=Enterobacter cancerogenus ATCC 35316 GN=ENTCAN_02500 PE=4 SV=1
MKKLVATAPRVAALVEYEDRPVAAHEVKIRARFGAPKHGTEVVDFRAASPFIDEEFNAEW
QMFTPREEGATRGIEFGKFQLGNMIVGDIIECGADVTEYQTGDSVCCYGPLQETVIVNAV
NNYKLRKMPQGASWKNAVCYDPAQFAMSGVRDANVRVGDFVVVVGLGAIGQIAIQLAKKA
GASMVIGVDPIAHRCEIARRHGADHCLNPIGTDVGLEIKKLTGKQGADVIIETSGFADAL
QSALRGLAYGGTISYVAFAKPFAEGFNLGREAHFNNAKIVFSRACSEPNPDYPRWNRKRI
EETCWELLMNGYLDCDDLIDPVVTFTTSAESYMKYVDQHPELSIKMGVTF
>tr|B7A3A3|B7A3A3_ECO57 Oxidoreductase, zinc-binding dehydrogenase family OS=Escherichia coli O157:H7 str. TW14588 GN=ESCCO14588_3435 PE=4 SV=1
MKKLVATAPRVAALVEYEDRAILANEVKIRVRFGAPKHGTEVVDFRAASPFIDEDFNGEW
QMFTPRPADAPRGIEFGKFQLGNMVVGDIIECGSDVTDYAVGDSVCGYGPLSETIIINAV
NNYKLRKMPEGSSWKNAVCYDPAQFAMSGVRDANVRVGDFVVVVGLGAIGQIAIQLAKRA
GASVVIGVDPIAHRCDIARRHGADFCLNPIGTDVGKEIKTLTGKQGADVIIETSGYADAL
QSALRGLAYGGTISYVAFAKPFAEGFNLGREAHFNNAKIVFSRACSEPNPDYPRWSRKRI
EETCWKLLMNGYLNCEDLIDPVVTFANSPESYMQYVDQHPEQSIKMGVTF
>tr|B7L577|B7L577_ECOLX Putative oxidoreductase, Zn-dependent and NAD(P)-binding OS=Escherichia coli GN=ycjQ PE=4 SV=1
MKKLVATAPRVAALVEYEDRAILANEVKIRVRFGAPKHGTEVVDFRAASPFIDEDFNGEW
QMFTPRPADAPRGIEFGKFQLGNMVVGDIIECGSDVTDYAVGDSVCGYGPLSETVIINAV
NNYKLRKMPQGSSWKNAVCYDPAQFAMSGVRDANVRVGDFVVVVGLGAIGQIAIQLAKRA
GASVVIGVDPIAYRCDIARRHGADFCLNPIGTDVGKEIKTLTGKQGADVIIETSGYADAL
QSALRGLAYGGTISYVAFAKPFAEGFNLGREAHFNNAKIVFSRACSEPNPDYPRWSRKRI
EETCWELLMNGYLNCEDLIDPVVTFANSPESYMQYVDQHPEQSIKMGVTF
>tr|B7MUD2|B7MUD2_ECOLX Putative oxidoreductase, Zn-dependent and NAD(P)-binding OS=Escherichia coli GN=ycjQ PE=4 SV=1
MKKLVATAPRVAALVEYEDRAISANEVKIRVRFGAPKHGTEVVDFRAASPFIDEDFNGEW
QMFTPRPADAPRGIEFGKFQLGNMVVGDIIECGSDVTDYAVGDSVCGYGPLSETVIINAV
NNYKLRKMPQGSSWKNAVCYDPAQFAMSGVRDANVRVGDFVVVVGLGAIGQIAIQLAKRA
GASVVIGVDPITRRCDIARRHGADFCLNPIGADVGKEIKTLTGKQGADVIIETSGYADAL
QSALRGLAYGGTISYVAFAKPFAEGFNLGREAHFNNAKIVFSRACSEPNPDYPRWSRKRI
EETCWELLMNGYLNCEDLIDPVVTFANSPESYMQYVDQHPEQSIKMGVTF
>tr|B7NHL6|B7NHL6_ECOLX Putative oxidoreductase, Zn-dependent and NAD(P)-binding OS=Escherichia coli GN=ycjQ PE=4 SV=1
MKKLVATAPRVAALVEYEDRAILANEVKIRVRFGAPKHGTEVVDFRAASPFIDEDFNGEW
QMFTPRPADAPRGIEFGKFQLGNMVVGDIIECGSDVTDYAVGDSVCGYGPLSETVIINAV
NNYKLRKMPQGSSWKNAVCYDPAQFAMSGVRDANVRVGDFVVVVGLGAIGQIAIQLAKRA
GASVVIGVDPIAHRCEIARRHGADFCLNPIGTDVGKEIKTLTGKQGADVIIETSGYADAL
QSALRGLAYGGTISYVAFAKPFAEGFNLGREAHFNNAKIVFSRACSEPNPDYPRWSRKRI
EETCWELLMNGYLNCEDLIDPVVTFANSPESYMQYVDQHPEQSIKMGVTF
>tr|B7URC1|B7URC1_ECO27 Predicted oxidoreductase, Zn-dependent and NAD(P)-binding OS=Escherichia coli O127:H6 str. E2348/69 GN=ycjQ PE=4 SV=1
MKKLVATAPRVAALVEYEDRAISANEVKIRVRFGAPKHGTEVVDFRAASPFIDEDFNGEW
QMFTPRPADAPRGIEFGKFQLGNMVVGDIIECGSDVTDYAVGDSVCGYGPLSETVIINAV
NNYKLRKMPQGSSWKNAVCYDPAQFAMSGVRDANVRVGDFVVVVGLGAIGQIAIQLAKRA
GASVVIGVDPIAHRCEIARRHGADFCLNPIGTDVGKEIKTLTGKQGADVIIETSGYADAL
QSALRGLAYGGTISYVAFAKPFAEGFNLGREAHFNNAKIVFSRACSEPNPDYPRWSRKRI
EETCWELLMNGYLNCEDLIDPVVTFANSPESYMQYVDQHPEQSIKMGVTF
>tr|Q3XZR5|Q3XZR5_ENTFC Zinc-containing alcohol dehydrogenase superfamily OS=Enterococcus faecium DO GN=EfaeDRAFT_1567 PE=4 SV=1
MKKLVALEPRIAGFKDYEDREIEKNEVRIRVIFATPKPGTEIVDFRGLSPFIDEEFSEEW
RLFLPREEGSQRGVVFGEFQLGNMIVGTIEETGSLVTEYQKGELVCTYGPIRETLITNGV
DNYKLRKLDRLDQWKNAVCYDPAQFALGGIREAHVRAGDAVAIFGLGAIGQIAIQLAKKA
GATTIVGIDPIAQRRELAEKYGADYTLDPMKADVGFRLKELTDKRGVDSVIETSGSAAAL
QASLRGIGYGGIISYVAFAKPFPAGFNLGREAHFNNAKIVFARASSEPNPDYPRWNRKRI
EDTCWELLMNGYLDCEEIIDPVVPFAESAEAYMRYVDQHPEESIKMGVQVRGGEQ
>tr|Q4EH96|Q4EH96_LISMO Alcohol dehydrogenase, zinc-dependent OS=Listeria monocytogenes str. 4b H7858 GN=LMOh7858_3098 PE=4 SV=1
MKKLVATAPRVAELVEYNDREVLEDEVKIKVQFASPKHGTEVVDFRGISPFIDEEFSPEW
NLFVSRETNSARGIVFGEFQLGNMVVGEVVECGSKVTEYELGDIVCSYGPIMETVIVKAV
DNYKLRKLPKGANWKNAVCYDPAQFAMSGVRDAHVRAGDYVVVVGLGAIGQIAIQLAKKA
GASVVIGVDPLSHRREIAEKHGADATFDPITTDVGLEVKRLTGKLGADSIIETSGNAAAL
QAALRGIAYGGTISYVAFAKPFPEGFNLGREAHFNNAKIVFSRAASEPNPDYPRWDRKRI
EETCWELLMNGYLDCSDIIDPVVPFADSAESYMKYVDQQPDLSIKMGITL
>tr|Q4ENF1|Q4ENF1_LISMO Alcohol dehydrogenase, zinc-dependent OS=Listeria monocytogenes str. 1/2a F6854 GN=LMOf6854_2953 PE=4 SV=1
MKKLVATAPRVAALVEYNDREVLEDEVKIKVQFASPKHGTEVVDFRGISPFIDEEFSPEW
NLFVSRETNSARGIVFGEFQLGNMVVGEVVERGSKVTEYALGDIVCSYGPIMETVIVKAV
DNYKLRKLPKGANWKNAVCYDPAQFAMSGVRDAHVRAGDYVVVVGLGAIGQIAIQLAKKA
GASVVIGVDPLSHRREIAEKHGADATFDPITTDVGLEVKRLTGKLGADSIIETSGNAAAL
QAALRGIAYGGTISYVAFAKPFPEGFNLGREAHFNNAKIVFSRAASEPNPDYPRWDRKRI
EETCWELLMNGYLDCSDIIDPVVPFADSAESYMKYVDQQPDLSIKMGITL
>tr|Q7AEH8|Q7AEH8_ECO57 Putative oxidoreductase OS=Escherichia coli O157:H7 GN=ECs1892 PE=4 SV=1
MKKLVATAPRVAALVEYEDRAILANEVKIRVRFGAPKHGTEVVDFRAASPFIDEDFNGEW
QMFTPRPADAPRGIEFGKFQLGNMVVGDIIECGSDVTDYAVGDSVCGYGPLSETIIINAV
NNYKLRKMPEGSSWKNAVCYDPAQFAMSGVRDANVRVGDFVVVVGLGAIGQIAIQLAKRA
GASVVIGVDPIAHRCDIARRHGADFCLNPIGTDVGKEIKTLTGKQGADVIIETSGYADAL
QSALRGLAYGGTISYVAFAKPFAEGFNLGREAHFNNAKIVFSRACSEPNPDYPRWSRKRI
EETCWKLLMNGYLNCEDLIDPVVTFANSPESYMQYVDQHPEQSIKMGVTF
>tr|A0AMF2|A0AMF2_LISW6 Complete genome OS=Listeria welshimeri serovar 6b (strain ATCC 35897 / DSM 20650 / SLCC5334) GN=lwe2766 PE=4 SV=1
MKKLVATAPRVAELVEYNDREVLEDEVKIKVQFASPKHGTEVVDFRGISPFIDEEFSPEW
NLFVSRETNSARGIVFGEFQLGNMVVGEVIECGNKVTEYELGDVVCSYGPIMETVIVKAV
DNYKLRKLPKGANWKNAVCYDPAQFAMSGVRDAHVRAGDYVVVVGLGAIGQIAIQLAKKA
GASVVIGVDPLSHRREIAEKHGADATFDPISTDVGLEVKRLTGKLGADSIIETSGNAAAL
QAALRGIAYGGTISYVAFAKPFPEGFNLGREAHFNNAKIVFSRAASEPNPDYPRWDRKRI
EETCWELLMNGYLDCSDIIDPVVPFADSAESYMKYVDQQPDLSIKMGITL
>tr|A4WAV6|A4WAV6_ENT38 Alcohol dehydrogenase, zinc-binding domain protein OS=Enterobacter sp. (strain 638) GN=Ent638_2161 PE=4 SV=1
MKKLVATAPRVAMLMPYEDRAVAANEVKISARFGAPKHGTEVVDFRAASPFIDEEFNTEW
QMFAPRAEGSARGIEFGKFQLGNMIVGEIIECGGEVTEYQRGDLVCCYGPLQETVIVNAV
NNYKLRKMPEGASWKNAVCYDPAQFAMSGVRDANVRVGDFVVVVGLGAIGQIAIQLAKKA
GASIVIGVDPIEHRCFIARRHGADFCINPIGRDVGQEIKQLTGKQGADVIIETSGFADAL
QSALRGLAYGGTISYVAFAKPFSEGFNLGREAHFNNAKIVFSRACSEPNPDYPRWSRKRI
EETCWELLMNGYLNCEDLIDPVVSFETSAESYMKYVDQHPELSIKMGVTF
>tr|A7MP81|A7MP81_ENTS8 Putative uncharacterized protein OS=Enterobacter sakazakii (strain ATCC BAA-894) GN=ESA_01606 PE=4 SV=1
MKKLVAQAPRVAALVEYQDRAVADNEVKIRVRFGAPKHGTEVVDFRAASPFIDEEFSSEW
QLFTPRPEGAPRGIEFGKFQLGNMVVGEIIERGARVTEYALGDLVCTYGPLMETVIVNAV
DNYKLRKMPQGSSWKNAVCYDPAQFAMSGVRDGNVRVGDFVVVVGLGAIGQIAVQLAKKA
GASVVIGVDPIEHRCAIARRHGADYTFNPIGADIGLEIKKLTGKQGADVIIETSGNADAL
QAALRGIAYGGTISYVAFAKPFTSLNFGREAHFNNAKIVFSRACSEPNPDYPRWSRKRIE
ETCWELLMNGYLNCEDLIDPVVPFAQSAESYMKYVDQHPELSIKMGVTF
>tr|A7ZLE1|A7ZLE1_ECO24 Oxidoreductase, zinc-binding dehydrogenase family OS=Escherichia coli O139:H28 (strain E24377A / ETEC) GN=EcE24377A_1523 PE=4 SV=1
MKKLVATAPRVAALVEYEDRAILANEVKIRVRFGAPKHGTEVVDFRAASPFIDEDFNGEW
QMFTPRPADAPRGIEFGKFQLGNMVVGDIIECGSDVTDYAVGDSVCGYGPLSETVIINAV
NNYKLRKMPQGSSWKNAVCYDPAQFAMSGVRDANVRVGDFVVVVGLGAIGQIAIQLAKRA
GASVVIGVDPIAHRCDIARRHGADFCLNPIGTDVGKEIKTLTGKQGADVIIETSGYADAL
QSALRGLAYGGTISYVAFAKPFAEGFNLGREAHFNNAKIVFSRACSEPNPDYPRWSRKRI
EETCWELLMNGYLNCEDLIDPVVTFANSPESYMQYVDQHPEQSIKMGVTF
>tr|A7ZZQ5|A7ZZQ5_ECOHS Oxidoreductase, zinc-binding dehydrogenase family OS=Escherichia coli O9:H4 (strain HS) GN=EcHS_A1428 PE=4 SV=1
MKKLVATAPRVAALVEYEDRAILANEVKIRVRFGAPKHGTEVVDFRAASPFIDEDFNGEW
QMFTPRPADAPRGIEFGKFQLGNMVVGDIIECGSDVTDYAVGDSVCGYGPLSETVIINAV
NNYKLRKMPQGSSWKNAVCYDPAQFAMSGVRDANVRVGDFVVVVGLGAIGQIAIQLAKRA
GASVVIGVDPIAHRCDIARRHGADFCLNPIGTDVGKEIKTLTGKQGADVIIETSGYADAL
QSALRGLAYGGTISYVAFAKPFAEGFNLGREAHFNNAKIVFSRACSEPNPDYPRWSRKRI
EETCWELLMNGYLNCEDLIDPVVTFANSPESYMQYVDQHPEQSIKMGVTF
>tr|A9MQ46|A9MQ46_SALAR Putative uncharacterized protein OS=Salmonella arizonae (strain ATCC BAA-731 / CDC346-86 / RSK2980) GN=SARI_01288 PE=4 SV=1
MKKLIATQPRVAALVEYEDRAILANEVKIRVLYGAPKHGTEVVDFRAASPFIDEDFNFEW
QMFMPRPEGAPRGIEFGKFQLGNMVVGDIIECGSDVTEYAVGDRVCGYGPLSETVIINAV
NNYKLRKMPEGGSWKNAVCYDPAQFAMSGVRDANVRVGDFVVIVGLGAIGQIAVQLAKKA
GASVVIGVDPIEHRCDIARRHGADFCFNPGGTDVGMEIKKLTGKQGADVIIETSGYADAL
QSALRGLAYGGTISYVAFAKPFTAGFNLGREAHFNNAKIVFARACSEPNPDYPRWSRKRI
EETCWELLMNGYLDCEEIIDPVVTFASSPESYMEYVDRHPEKSIKMGVTF
>tr|B1ISU7|B1ISU7_ECOLC Alcohol dehydrogenase zinc-binding domain protein OS=Escherichia coli (strain ATCC 8739 / DSM 1576 / Crooks) GN=EcolC_2312 PE=4 SV=1
MKKLVATAPRVAALVEYEDRAILANEVKIRVRFGAPKHGTEVVDFRAASPFIDEDFNGEW
QMFTPRPADAPRGIEFGKFQLGNMVVGDIIECGSDVTDYAVGDSVCGYGPLSETVIINAV
NNYKLRKMPQGSSWKNAVCYDPAQFAMSGVRDANVRVGDFVVVVGLGAIGQIAIQLAKRA
GASVVIGVDPIAHRCDIARRHGADFCLNPIGTDVGKEIKTLTGKQGADVIIETSGYADAL
QSALRGLAYGGTISYVAFAKPFAEGFNLGREAHFNNAKIVFSRACSEPNPDYPRWSRKRI
EETCWELLMNGYLNCEDLIDPVVTFANSPESYMQYVDQHPEQSIKMGVTF
>tr|B1LGB5|B1LGB5_ECOSM Oxidoreductase, zinc-binding dehydrogenase family OS=Escherichia coli (strain SMS-3-5 / SECEC) GN=EcSMS35_1809 PE=4 SV=1
MKKLVATAPRVAALVEYEDRAILANEVKIRVRFGAPKHGTEVVDFRAASPFIDEDFNGEW
QMFTPRPADAPRGIEFGKFQLGNMVVGDIIECGSDVTDYAVGDSVCGYGPLSETVIINAV
NNYKLRKMPQGSSWKNAVCYDPAQFAMSGVRDANVRVGDFVVVVGLGAIGQIAIQLAKRA
GASVVIGVDPIAHRCEIARRHGADFCLNPIGTDVGKEIKTLTGKQGADVIIETSGYADAL
QSALRGLSYGGTISYVAFAKPFAEGFNLGREAHFNNAKIVFSRACSEPNPDYPRWSRKRI
EETCWELLMNGYLNCEDLIDPVVTFANSPESYMQYVDQHPEQSIKMGVTF
>tr|B1XCE2|B1XCE2_ECODH Predicted oxidoreductase, Zn-dependent and NAD(P)-binding OS=Escherichia coli (strain DH10B) GN=ycjQ PE=4 SV=1
MKKLVATAPRVAALVEYEDRAILANEVKIRVRFGAPKHGTEVVDFRAASPFIDEDFNGEW
QMFTPRPADAPRGIEFGKFQLGNMVVGDIIECGSDVTDYAVGDSVCGYGPLSETVIINAV
NNYKLRKMPQGSSWKNAVCYDPAQFAMSGVRDANVRVGDFVVVVGLGAIGQIAIQLAKRA
GASVVIGVDPIAHRCDIARRHGADFCLNPIGTDVGKEIKTLTGKQGADVIIETSGYADAL
QSALRGLAYGGTISYVAFAKPFAEGFNLGREAHFNNAKIVFSRACSEPNPDYPRWSRKRI
EETCWELLMNGYLNCEDLIDPVVTFANSPESYMQYVDQHPEQSIKMGVTF
>tr|B5Z0N3|B5Z0N3_ECO5E Oxidoreductase, zinc-binding dehydrogenase family OS=Escherichia coli O157:H7 (strain EC4115 / EHEC) GN=ECH74115_1958 PE=4 SV=1
MKKLVATAPRVAALVEYEDRAILANEVKIRVRFGAPKHGTEVVDFRAASPFIDEDFNGEW
QMFTPRPADAPRGIEFGKFQLGNMVVGDIIECGSDVTDYAVGDSVCGYGPLSETIIINAV
NNYKLRKMPEGSSWKNAVCYDPAQFAMSGVRDANVRVGDFVVVVGLGAIGQIAIQLAKRA
GASVVIGVDPIAHRCDIARRHGADFCLNPIGTDVGKEIKTLTGKQGADVIIETSGYADAL
QSALRGLAYGGTISYVAFAKPFAEGFNLGREAHFNNAKIVFSRACSEPNPDYPRWSRKRI
EETCWKLLMNGYLNCEDLIDPVVTFANSPESYMQYVDQHPEQSIKMGVTF
>tr|B6IA28|B6IA28_ECOSE Putative dehydrogenase OS=Escherichia coli (strain SE11) GN=ECSE_1365 PE=4 SV=1
MKKLVATAPRVAALVEYEDRAILANEVKIRVRFGAPKHGTEVVDFRAASPFIDEDFNGEW
QMFTPRPADAPRGIEFGKFQLGNMVVGDIIECGSDVTDYAVGDSVCGYGPLSETVIINAV
NNYKLRKMPEGSSWKNAVCYDPAQFAMSGVRDANVRVGDFVVVVGLGAIGQIAIQLAKRA
GASVVIGVDPIAYRCDIARRHGADFCLNSIGTDVGKEIKTLTGKQGADVIIETSGYADAL
QSALRGLAYGGTISYVAFAKPFAEGFNLGREAHFNNAKIVFSRACSEPNPDYPRWSRKRI
EETCWELLMNGYLNCEDLIDPVVTFAKSPESYMQYVDQHPEQSIKMGVTF
>tr|Q0T585|Q0T585_SHIF8 Putative oxidoreductase OS=Shigella flexneri serotype 5b (strain 8401) GN=ycjQ PE=4 SV=1
MKKLVATAPRVAALVEYEDRAILANEVKIRVRFGAPKHGTEVVDFRAASPFIDEDFNGEW
QMFTPRPADAPRGIEFGKFQLGNMVVGDIIECGSDVTDYAVGDSVCGYGPLSETVIINAV
NNYKLRKMPQGSSWKNAVCYDPAQFAMSGVRDANVRVGDFVVVVGLGAIGQIAIQLAKRA
GASVVIGVDPIAHRCDIARRHGADFCLNPIGTDVGKEIKTLTGKQGADVIIETSGYADAL
QSALRGLAYGGTISYVAFAKPFAEGFNLGREAHFNNAKIVFSRACSEPNPDYPRWSRKRI
EETCWELLMNGYLNCEDLIDPVVTFANSPESYMQYVDQHPEQSIKMGVTF
>tr|Q0TI53|Q0TI53_ECOL5 Hypothetical zinc-type alcohol dehydrogenase-like protein YcjQ OS=Escherichia coli O6:K15:H31 (strain 536 / UPEC) GN=ECP_1365 PE=4 SV=1
MKKLVATAPRVAALVEYEERAILANEVKIRVRFGAPKHGTEVVDFRAASPFINDDFNGEW
QMFTPRPANAPRGIEFGKFQLGNMVVGDIIECGSEVTDYAVGDSVCGYGPLSETVIINAV
NNYKLRKMPQGSSWKNAICYDPAQFAMSGVRDANVRVGDFVVVVGLGAIGQIAIQLAKRA
GASVVIGVDPITRRCDIARRHGADFCLNPIGADVGKEIKTLTGKQGADVIIETSGYADAL
QSALRGLAYGGTISYVAFAKPFAEGFNLGREAHFNNAKIVFSRACSEPNPDYPRWSRKRI
EETCWELLMNGYLNCEDLIDPVVTFANSPESYMQYVDQHPEQSIKMGVTF
>tr|Q1RC52|Q1RC52_ECOUT Hypothetical zinc-type alcohol dehydrogenase-like protein ycjQ OS=Escherichia coli (strain UTI89 / UPEC) GN=ycjQ PE=4 SV=1
MKKLVATAPRVAALVEYEERAILANEVKIRVRFGAPKHGTEVVDFRAASPFINDDFNGEW
QMFTPRPADAPRGIEFGKFQLGNMVVGDIIECGSDVNDYAVGDSVCGYGPLSETVIINAV
NNYKLRKMPQGSSWKNAVCYDPAQFAMSGVRDANVRVGDFVVVVGLGAIGQIAIQLAKRA
GASVVIGVDPIAHRCDIARRHGADFCLNPIGADVGKEIKTLTGKQGADVIIETSGYADAL
QSALRGLAYGGTISYVAFAKPFAEGFNLGREAHFNNAKIVFSRACSEPNPDYPRWSRKRI
EETCWELLMNGYLNCEDLIDPVVTFANSPESYMQYVDQHPEQSIKMGVTF
>tr|Q3Z158|Q3Z158_SHISS Putative oxidoreductase OS=Shigella sonnei (strain Ss046) GN=ycjQ PE=4 SV=1
MKKLVATAPRVAALVEYEDRAILANEVKVRVRFGAPKHGTEVVDFRAASPFIDEDFNGEW
QMFTPRPADAPRGIEFGKFQLGNMVVGDIIECGSDVTDYAVGDSVCGYGPLSETVIINAV
NNYKLRKMPEGSSWKNAVCYDPAQFAMSGVRDANVRVGDFVVVVGLGAIGQIAIQLAKRA
GASVVIGVDPIAHRCDIARRHGADFCLNPIGTDVGKEIKTLTGKQGADVIIETSGYADAL
QSAFRGLAYGGTISYVAFAKPFAEGFNLGREAHFNNAKIVFSRACSEPNPDYPRWSRKRI
EETCWELLMNGYLNCEDLIDPVVTFANSPESYMQYVDQHPEQSIKMGVTF
>tr|Q71VS5|Q71VS5_LISMF Alcohol dehydrogenase, zinc-dependent OS=Listeria monocytogenes serotype 4b (strain F2365) GN=LMOf2365_2827 PE=4 SV=1
MKKLVATAPRVAELIEYNDREVLEDEVKIKVQFASPKHGTEVVDFRGISPFIDEEFSPEW
NLFVSRETNSARGIVFGEFQLGNMVVGEVVECGSKVTEYELGDIVCSYGPIMETVIVKAV
DNYKLRKLPKGANWKNAVCYDPAQFAMSGVRDAHVRAGDYVVVVGLGAIGQIAIQLAKKA
GASVVIGVDPLSHRREIAEKHGADATFDPITTDVGLEVKRLTGKLGADSIIETSGNAAAL
QAALRGIAYGGTISYVAFAKPFPEGFNLGREAHFNNAKIVFSRAASEPNPDYPRWDRKRI
EETCWELLMNGYLDCSDIIDPVVPFADSAESYMKYVDQQPDLSIKMGITL
>tr|Q8FHR8|Q8FHR8_ECOL6 Hypothetical zinc-type alcohol dehydrogenase-like protein ycjQ OS=Escherichia coli O6 GN=ycjQ PE=4 SV=1
MKKLVATAPRVAALVEYEDRAISANEVKIRVRFGAPKHGTEVVDFRAASPFINDDFNGEW
QMFTPRPADAPRGIEFGKFQLGNMVVGDIIECGSDVNDYAVGDSVCGYGPLSETVIINAV
NNYKLRKMPQGSSWKNAVCYDPAQFAMSGVRDANVRVGDFVVVVGLGAIGQIAIQLAKRA
GASVVIGVDPITRRCDIARRHGADFCLNPIGADVGKEIKTLTGKQGADVIIETSGYADAL
QSALRGLAYGGTISYVAFAKPFAEGFNLGREAHFNNAKIVFSRACSEPNPDYPRWSRKRI
EETCWELLMNGYLNCEDLIDPVVTFANSPESYMQYVDQHPEQSIKMGVTF
>tr|Q8X8J8|Q8X8J8_ECO57 Putative oxidoreductase OS=Escherichia coli O157:H7 GN=ycjQ PE=4 SV=2
MKKLVATAPRVAALVEYEDRAILANEVKIRVRFGAPKHGTEVVDFRAASPFIDEDFNGEW
QMFTPRPADAPRGIEFGKFQLGNMVVGDIIECGSDVTDYAVGDSVCGYGPLSETIIINAV
NNYKLRKMPEGSSWKNAVCYDPAQFAMSGVRDANVRVGDFVVVVGLGAIGQIAIQLAKRA
GASVVIGVDPIAHRCDIARRHGADFCLNPIGTDVGKEIKTLTGKQGADVIIETSGYADAL
QSALRGLAYGGTISYVAFAKPFAEGFNLGREAHFNNAKIVFSRACSEPNPDYPRWSRKRI
EXTCWKLLMNGYLNCEDLIDPVVTFANSPESYMQYVDQHPEQSIKMGVTF
>tr|Q8Y3J9|Q8Y3J9_LISMO Lmo2836 protein OS=Listeria monocytogenes GN=lmo2836 PE=4 SV=1
MKKLVATAPRVAVLVEYNDREVLEDEVKIKVQFASPKHGTEVVDFRGISPFIDEEFSPEW
NLFVSRETNSARGIVFGEFQLGNMVVGEVVERGSKVTEYALGDIVCSYGPIMETVIVKAV
DNYKLRKLPKGANWKNAVCYDPAQFAMSGVRDAHVRAGDYVVVVGLGAIGQIAIQLAKKA
GASVVIGVDPLSHRREIAEKHGADATFDPITTDVGLEVKRLTGKLGADSIIETSGNAAAL
QAALRGIAYGGTISYVAFAKPFPEGFNLGREAHFNNAKIVFSRAASEPNPDYPRWDRKRI
EETCWELLMNGYLDCSDIIDPVVPFADSAESYMKYVDQQPDLSIKMGITL
>tr|Q926S2|Q926S2_LISIN Lin2969 protein OS=Listeria innocua GN=lin2969 PE=4 SV=1
MKKLVATAPRVAELVEYHDREVVEDEVKIKVQFASPKHGTEVVDFRGISPFIDEEFSPEW
NLFVSRETNSARGIVFGEFQLGNMVVGEVVECGSKVTEYALGDIVCSYGPIMETVIVKAV
DNYKLRKLPKGANWKNAVCYDPAQFAMSGVRDAHVRAGDYVVVVGLGAIGQIAIQLAKKA
GASVVIGVDPLSHRREIAEKHGADATFDPITTDVGLEVKRLTGKLGADSIIETSGNAAAL
QAALRGIAYGGTISYVAFAKPFPEGFNLGREAHFNNAKIVFSRAASEPNPDYPRWDRKRI
EETCWELLMNGYLDCTDIIDPVVPFADSAESYMKYVDQQPDLSIKMGITL
