# Supplementary material for: Subdivision of the MDR superfamily of medium-chain dehydrogenases/reductases through iterative hidden Markov model refinement
Source: BMC Bioinformatics. 2010 Oct 27;11:534. doi: 10.1186/1471-2105-11-534 (PMC2976758; doi:10.1186/1471-2105-11-534)
Supplement: Additional file 4 — MDR family alignment figures. Illustrations showing the mafft MSAs from Additional file 3: mdr-sequences. Red sequence identifiers denote sequences from UniProtKB/TrEMBL, while blue correspond to sequences from Swiss-Prot. The position cscores are shown in a bar plot under the MSA. Positions that contain gaps in over 90% of the sequences have been removed from the alignment in order to increase readability. [file 1471-2105-11-534-S4.ZIP › mdr/MDR053.fasta]

>tr|A0YPS1|A0YPS1_9CYAN Putative uncharacterized protein OS=Lyngbya sp. PCC 8106 GN=L8106_21242 PE=4 SV=1
MKAIVMTQPGGPEVLKLKQVSEPKIKTDTELLVRLKAAGVNPIDTKLRSRGTFYPEKMPA
ILGCDGAGVVAAVGKGVEKFQVGDEVYFCDGGLGDETGNYAEFTVVDEKFVSKKPQLLSF
AEAGAAPLVLITAWESLYDRGKLQPGQRVLIHAGAGGVGHVAIQLAKLQGAEVATTVSPH
NADFVRQLGADLVIDYKQVNFVQRVLDWTDGEGVDLAFDTVGKDTFFKTIEAVKVYGDLV
TILEPDTSLGNLKEARKRNLRIGLELMLTPMLQGLVDEQKDQAKILQQCARLIDEEKLKI
NVNHVYPLAEAAKAHQNLEAGGMIGKFVLSID
>tr|A0YWM1|A0YWM1_9CYAN Zinc-containing alcohol dehydrogenase superfamily protein OS=Lyngbya sp. PCC 8106 GN=L8106_14190 PE=4 SV=1
MESMKAAVLTAFGDAEKFEIQTVPTPTLKANQVLVRVCATSINPVDYQTRRGDYKELVQL
PAILGVDVSGVIEAIGEAVADFKVGDNVYYSPQIFGEFGSYAQYHVADAAIVALKPANLS
HIEAASFPLAGGTAWDCLVTRGNLQVGETVLIHAGAGGVGSIAVQLAKAIGAYVFATCSS
RNRDFVTELGADRVIDYKNEDYVEVIRQETNGLGVDLVLDTIGGETIQRSLEIIRPFGRL
TSIVDIATPQSLLEAWGKNLTIHFVFSPQYRAKLEALTKLIERHQLRPVIDSVFSWDQVV
LAHQRLEQGGTRGKIVLKFTEN
>tr|A0ZD12|A0ZD12_NODSP Putative uncharacterized protein OS=Nodularia spumigena CCY 9414 GN=N9414_20380 PE=4 SV=1
MKAVLMTAAGSPEVLQLQDVPKPTVPLENTQLLVRLVAAGVNPIDTKLRQRGTFYPEQMP
AILGCDGAGIVEAVGAGVERFRVGDEVYFCYGGLGAHQGNYAEYTVVDERFVACKPASVS
FAEAAAAPLVLITAWEALYERGRLAPGERVLIHAGAGGVGHVAIQLAKLKGAFVCTTVSS
QEKANFVKELGADEVIFYQDTDFVQAALNWTGGEGVDLAFDTVGGETLHKTFPAVRVYGD
IVTILEPTADTVWKAARLRNLRIGLELMLTPMLQGLEESLKHHGEILEQCAIWMDEGKLK
VQVSHRFPLAEAVRAHQVLESGGMIGKVVLMMSDE
>tr|A3EVY2|A3EVY2_9BACT NADPH quinone reductase OS=Leptospirillum sp. Group II UBA GN=UBAL2_86920174 PE=4 SV=1
MKAVVLDRAGGPDVLRLTEIPDPPLPPKGHLLVRLHAAGVNPVDYKLRKAGTFYPDRLPA
VLGCDGAGTVEACGSDIRRFRPGDRVFFMHGGYGRETGTYAQWTIVPEEATALLPDNVSY
VDAAALPIPVITAWESLDRAGVLEAGEPVLIHAGAGGVGHLALQLARNRGLRPITTVRGE
EKALQASKDGALHILDPDRIDFVQAALDLTEGNGVRLIVDTIGGEMFCRSFDAAALYGHV
STLLETACGDAAVARAKKRNLSLHYILILTPSLLENTVEIARQTRILESAARMVSSGALS
VRIFRTFPLESVREAHALIESGHTSGKIVLTIP
>tr|A3IUI6|A3IUI6_9CHRO Putative uncharacterized protein OS=Cyanothece sp. CCY 0110 GN=CY0110_06294 PE=4 SV=1
MKAILMKTSGEPDVLTLTEISQPTINSPTTILIKLKAAGINPIDTKLRQRGTFYPEEMPA
VLGCDGAGIVEAIGSEVTRFQPGDEVYFCAGGLGKIGTGNYAEYAVVEEHRVALKPTTLS
FPEAAAAPLVLITAWEALYDRARLTPGQTVLIHGGAGGVGHVAIQLAKLKGAKVCTTVGS
TDKARLVRQFGADEPILYKKTDFVESVLSWTDGQGVDVAFDTVGGQTFFDTCGAVKVYGD
IVTILQPDSSIGNLKVARTRNLRLGLELMLTPALMGLKEGQTHQMSILEQCATFIDEGKL
TLHLSQTFPLEETVTAHKALEAGSNTGKIALTIV
>tr|A6DXC0|A6DXC0_9RHOB Zinc-binding dehydrogenase OS=Roseovarius sp. TM1035 GN=RTM1035_04025 PE=4 SV=1
MSLTEFGGPDAFALSEYETPKASAGEVLVRVHATSINPLDYQVRRGDYPDLVPLPAITGH
DVSGVVEAVGSGVSAFKPGDAVWYTPQIFGGHGSYAEYHVASEAIVGHKPAGLTHLEAAS
LSLVGGTVWEALFTRAGLRLGETVLVHGAAGGVGHVAVQAAKASGAFVVATASGYDADFV
RSLGADVVIDYRTEDYVAVVNRETGGVGVDVVLDTIGGDTLERSPRVLAQLGRIVSIVDI
PNPQNLIEAWGCNASYHFVFTRQNRGKLDELATLVDRGLLKPHVGAVYPLAGIPDAHALL
ERPRNGVRGKIGIAVVDENASSQP
>tr|A8YFW4|A8YFW4_MICAE Similar to tr|Q8YSY1|Q8YSY1 OS=Microcystis aeruginosa PCC 7806 GN=IPF_3260 PE=4 SV=1
MKAILMTAVDVLQLQEVPTPEISQPHQVLVALKAAGVNPIDTKIRKRGTFYPEQMPAILG
CDGAGIVEAVGATVQDFRPGDEVYFCSGGLGKAGTGNYAEYALIEADYLAHKPKSLSFAE
AAAVPLVLITAWEALYDRVHLQSGQSVLIHGGAGGVGHVAIQLAKLKGAKVYTTVGNSDK
ERLVRQLGADYPILYKQTDFVAAILQETAGKGVDIAFDTVGGETFRQTCRAVRVYGDMVT
ILEPTGSWKEARDRNLRISLELMLTPALMGLPEAQKYQTEILRQGARLIDEKKLTIHLSQ
TFPLAAAISAHQLLETGAVTGKIALIID
>tr|B4B757|B4B757_9CHRO Alcohol dehydrogenase zinc-binding domain protein OS=Cyanothece sp. PCC 7822 GN=Cyan7822DRAFT_4373 PE=4 SV=1
MKAIVMTESGAPDVLQLQDVPQPKIKNPTEVLIKLKAAGINPVDTKIRTRGTFYPQQMPA
ILGCDGAGIVEAVGAEVEKFKPGDEVYYCAGGLGKPDTGNYAEYTVVEAHLLTHKPKSLT
FAEAASAPLVLITAWEALYDRARLQAGQKALIHAGAGGVGHVAIQLAKLKGAEVATTVSN
QDKARLARQFGADYPIIYTQTDFVKAALDWTDSQGVDVGFDTVGGKTFFETCPAIKVYGD
LVTILEPDYALGTLKVARNRNLRISFELMLSPALMGLRRALEYQAEILAQCATWIDEGKL
KIHLSQTFPLAEAAQAHQQIESGSTTGKIALLIDN
>tr|B4BTR5|B4BTR5_9CHRO Alcohol dehydrogenase zinc-binding domain protein OS=Cyanothece sp. PCC 8802 GN=Cyan8802DRAFT_0475 PE=4 SV=1
MKAIVMNTPGTPDVLTLQDVDDPKITTPTEILVKLKAAGINPIDTKIRQRGTFYPDDMPA
ILGCDGAGIVEAVGSEVRDFQPGDEVYFCTGGLGKSQTGNYAQFAVVESHLVALKPTSLS
FAEAAAAPLVLITAWESLYDRGRLEKGQKVLIHAGTGGVGHVAIQLAKLKGTQVCTTVGN
PDKARLARQFGADETINYQQTDFVQGVLNWTQGEGVDLAFDTVGGKTFFDSCNAIKVYGD
LVTILQPDPSIGNLKVARDRNLRISLELMLTPGLKGLINAQNHQTFILKECAKLIDNGQL
KIHLSQTFPLAEAAAAHQLLEQGSMIGKIALLID
>tr|B4CCZ9|B4CCZ9_9CHRO Alcohol dehydrogenase zinc-binding domain protein OS=Cyanothece sp. PCC 7425 GN=Cyan7425DRAFT_2347 PE=4 SV=1
MKAIALTTPGSPDVLQLQDWPTPQIQTPTEVVVRLKAAGVNPIDTKLRQRGTFYPDHMPA
ILGLDGAGIVAAIGTQVTDVRVGDEVYFCNGGLGEHPGTYAEFATVDQRFLALKPASLSF
VAAAAVPLVVITAWEALYDRVQLQAGQRVLIQAGAGGVGHVAIQLARLKGARVCTTVSSD
QKAAFVQPLGAELAINYREQNVIEAVLDWTHGEGVDIAFDTLGGPILSQCFAAVRDYGDV
VTLLEPAPDTDWKTARTRNLRTSFELMLTPLLKKLTTAQQHQADILKQTAQLIDAGQFTI
HVSKTFPLGAAADAHRFLAAGSVTGKVVLVI
>tr|B4VKC5|B4VKC5_9CYAN Oxidoreductase, zinc-binding dehydrogenase family OS=Microcoleus chthonoplastes PCC 7420 GN=MC7420_2961 PE=4 SV=1
MKAVVMTTPGKPEVLQLQDIPEPKLQTDRDIVVRLHAAGVNPIDTKLRNRGTFYPDDMPA
ILGCDGAGVVEAVGSAVSRFQVGDEVYFCAGGLGKSGTGNYAELTVVDERWVARKPKSLS
FTEAAAAPLVLITAWEALYDRGRLAAGQTALIHGGAGGVGHVAIQLAKIKGADVCTTVSS
QEKARLVRQLGADEPILYKQTDFAQAALDWTEGKGVDVAFDTVGGQTFYDTVPAVKVYGD
LVTILEPDYNIGKLKTARSRNLRISLELMLTPTLQGLVAAQEHQTEILEQCAQWIDEGKL
NIHLSQTIPLPDAVSAHQAIESGSTTGKIALQTA
>tr|B5VY57|B5VY57_SPIMA Alcohol dehydrogenase zinc-binding domain protein OS=Arthrospira maxima CS-328 GN=AmaxDRAFT_1449 PE=4 SV=1
MKAIVMTKVGKPEVLQLQEVPDPQIKTATQVLVRLKAAGVNPIDTKLRSRGTFYPDQMPA
ILGCDGAGIVEAVGSAVEDFAVGDEVYFCDGGLGAQTGNYAELTVVEEKFIARKPISLGF
AEAAAAPLVLITAWEALYDRGRLQPGQQVLIHAGAGGVGHVAIQLAKLQGAEVATTVGST
ENAAFVQELGADLVINYKEEDFVEAVLHWTQGEGVDLAFDTVGKETFFQSVYAVRNYGDI
VTLLEPDFSLGNLKDARTKNLRISWELMLTPMLQNREDDQLDQTKILQQCARLIDENKLN
IFLNQTFPLAEAAASHQLLEAGGMKGKLALVINDNDDSDDDSDDDSDDENQG
>tr|B6APB8|B6APB8_9BACT Zinc-containing alcohol dehydrogenase superfamily protein OS=Leptospirillum sp. Group II '5-way CG' GN=CGL2_11226023 PE=4 SV=1
MKAVTLDRAGGPDVLQYTEIPDPPAPPKGHLLVRLHAAGVNPVDYKLRKAGTFYPDRLPA
ILGCDGAGTVEACGSDVRRFRPGDRVFFMHGGYGREPGTYAQWTIVPEEATALLPGNVSF
IDAAALPIPVITAWESLDRAGLLEAGESVLIHAGAGGVGHLALQLARNRGLRPITTVRGE
EKAAQARKDGALHIIDPDRIDFVQAALDLTEGNGVRLVVDTIGGEMFCRSFDAAALYGHV
STLLEKACGDAAVARAKKRNLSLHYILILTPSLLKNTVEIARQTRILESAARMVSSGALS
VRIFRTFPLESVREAHALIESGHTSGKIVLAIP
>tr|B6C6C3|B6C6C3_9GAMM Oxidoreductase, zinc-binding dehydrogenase family OS=Nitrosococcus oceani AFC27 GN=NOC27_1990 PE=4 SV=1
MDAVGREVKNFQKGDEVYFCFGGIGGPEGNYGEYAVVDHRFIAKKPRTLSFAEASAAPLV
LITAWEALHDRARIQPEDTVLIHGGAGGVGHVAIQLAKQTGARVCVTVSCEEKEELACSL
GADHIINYRQTDFVEAIMEWTSGKGVDVVFDTVGGEIFEKSCGAVAMYGDLVTLLQPSAN
INWNTARARNLRFSLELMLTPMHRGLISALEHQADILHCCAELFDSERLRLHFQQTFPLA
EAAAAHRLLERGGMMGKLALEMG
>tr|B7K2Y2|B7K2Y2_SYNP8 Alcohol dehydrogenase zinc-binding domain protein OS=Synechococcus sp. (strain PCC 8801 / RF-1) GN=PCC8801_3728 PE=4 SV=1
MKAIVMNTPGTPDVLTLQDVHDPKITTPTEILVKLKAAGINPIDTKIRQRGTFYPDDMPA
ILGCDGAGIVEAVGSAVTHFQPGDEVYFCAGGLGKSQTGNYAQFAVVESHLVALKPTSLS
FAEAAAAPLVLITAWESLYDRGRLEKGQKVLIHAGTGGVGHVAIQLAKLKGAQVCTTVGN
PDKARLARQFGADETINYQQTDFVQGVLNWTQGEGVDLAFDTIGGKTFFDSCNAVKVYGD
LVTILQPDPSIGNLKVARDRNLRISLELMLTPGLKGLINAQNHQTSILKECAKLIDNGQL
KIHLSQTFPLAEAAAAHQLLEQGSMIGKIALLID
>tr|B7KCY1|B7KCY1_9CHRO Alcohol dehydrogenase zinc-binding domain protein OS=Cyanothece sp. PCC 7424 GN=PCC7424_4742 PE=4 SV=1
MKAIVMSSTGAPDVLQLQEVPTPQIKSQTEILIKVKAAGINPVDTKIRSRGTFYPEQKAA
ILGCDGAGIVEAVGAEVKKFKVGDEVYYCAGGLGKPDTGNYAEYAVVEEYLVAPKPKSIT
FAEAASAPLVLITAWEALYDRALLKAGQKALIHAGTGGVGHVAIQLAKIRGAEVCTTVSS
QDKARLARQFGADYPILYTQTDFSAAALEWTEGKGVDVAFDTVGGKTFFDTVPAVRVYGD
LVTILEPDGSKGTLKVARNRNLRISLELMLTPALMGLREAQEHQTEILSQCGTWIDEGKL
NIHLSQTYPLADAVEAHKQVETGSTTGKVALVMD
>tr|Q097J4|Q097J4_STIAU NADPH-quinone reductase OS=Stigmatella aurantiaca DW4/3-1 GN=STIAU_2265 PE=4 SV=1
MRAIVLPRFGGPELFEVQDVPPPTPGPGQVLIRIIASGTNPVDAKLRQDGSWAGLKPPVV
LGYDASGVIEQVGPGVTDFKPGDEVFYTPEIHQNPLGTYAELNTVSASIVAKKPPSLSHE
EAAAVPLAAGTAWDAIVRRLQLRVGETVLIHGGAGGVGSFAVQIAKAVGARVLATSGPDN
LETLRKLGADVVINYRSEDAAQVALRETGGQGVDAVFDTAGKNVIPSLPATRAFGRIATI
LGFNGDVSAFYPRNLTLHGVFLVRERRRLEELTALIERKQVRPLVERVLPLEKLAEAHRQ
LDSGHGRGKVVLTVGRP
>tr|Q0EZI6|Q0EZI6_9PROT Zinc-containing alcohol dehydrogenase superfamily protein OS=Mariprofundus ferrooxydans PV-1 GN=SPV1_14079 PE=4 SV=1
MVPLVKEQRDMRAVIMKDTGEPDVLTLSEQEPPTCGPDEVLVRIIAAGINPVDTKLRSRG
LYCGKPPAILGCDGAGIVESIGTNVSRFEPGDAVYYCYGGLGQTAGNYAEYIAVPEPYVA
QKPDSLDFMDAAAAPLVLITAWEALFDRAHIQSGQHVYIAGGAGGVGHVAIQLAKLAGCH
VATSVSSDEKADVVRELGADLIIHYRSQDVAEALLAWTDGTGVDVAFDTVGGEAFNQLVP
ATRVYGDIVTILQVPDDADWKSIRLRNIRISHELMLTPMVLGLHEAAEHHGDILEQCAQF
FDERKLSVFVSDVLPLEQAAEAHRRIEAGSMSGKLVLDIEAGATHDDQEAVRE
>tr|A4XSF0|A4XSF0_PSEMY Alcohol dehydrogenase, zinc-binding domain protein OS=Pseudomonas mendocina (strain ymp) GN=Pmen_1501 PE=4 SV=1
MKAQILNSFGGPNAFELSEVPKPVPQAGQVLVRVHATSINPLDYQVRRGDYVDYVPLPAI
TGHDVSGVVEAVGPGVTSFVPGDEVWYTTQIFEGDGSYAEYHVASESIIGKKPASLSHLE
AASLTLVGGTVWEALVGRAALRVGESILIHGGAGGVGHVAIQVAKAIGARVFTTVREANF
EFARGLGADVVIDYEQEDYVDAILRETDGQGVDVIFDTIGGDTLTRSPDALAQLGRVVSI
VDIAKPQNLIQAWGKNASYHFVFTRQNRGKLDELKALVERGQLRPHVGAVYSLADISSAH
ALLETPNNGLRGKIAIAVEPSLIS
>tr|B0JHV1|B0JHV1_MICAN Zinc-containing alcohol dehydrogenase superfamily OS=Microcystis aeruginosa (strain NIES-843) GN=MAE_56910 PE=4 SV=1
MTAVDVLQLQEVPTPKISQPHQVLLALKAAGVNPIDTKIRKRGTFYPEQMPAILGCDGAG
IVEAVGAAVQDFRPGDEVYFCNGGLGKAGTGNYAEYALIEADYLAHKPKSLSFAEAAAVP
LVLITAWEALYDRARLQSGQSVLIHGGAGGVGHVAIQLAKLKGAKVYTTVGNSDKERLVR
QLGADYPILYKQTDFVSAILQQTAGKGVDVAFDTVGGETFGQTCRAVRVYGDMVTILEPT
GSWKEARDRNLRISLELMLTPALMGLPEAQKYQTEILRQGARLIDEKKLTIHLSQTFPLA
AAISAHQLLETGSVTGKIALIID
>tr|B1X0P6|B1X0P6_CYAA5 Probable zinc-binding oxidoreductase OS=Cyanothece (strain ATCC 51142) GN=cce_3587 PE=4 SV=1
MKAILMTASGDPDVLTLTEIPQPTLESPTALLIKLKAAGINPIDTKLRQRGTFYPEEMPA
VLGCDGAGIVEAIGSEVTRFQRGDEVYFCAGGLGKTRTGNYAEYAVVEEHRVALKPTTLS
FPEAAAAPLVLITAWEALYDRARLSPGQTVLIHGGAGGVGHVAIQLAKLKGAKVCTTVGS
TDKARLVRQLGADEPILYKQTDFVESVLSWTDGQGVDVAFDTVGGQTFFHTCDAVKVYGD
LVTILQPDPTIGNLKVARTRNLRLSLELMLTPALMELKEGQSHQTSILEQCATFIDEGKL
TLHLSQTFPLEEVVAAHQALETGSNTGKIVLTIA
>tr|B1XIR9|B1XIR9_SYNP2 Putative zinc-binding oxidoreductase OS=Synechococcus sp. (strain ATCC 27264 / PCC 7002 / PR-6) GN=SYNPCC7002_A2190 PE=4 SV=1
MKAIAMTAAGRPDVLQLIEVPQPQITTPQQVLVKLQAAGVNPIDAKVRSRGTFYDDPLPA
ILGCDGAGIIEAAGRDVENFTVGDAVYFCDGGLGKAGTGNYAEYAVVDARFIAKKPENLS
FAAAAAAPLVLITAWEALGDRARLQSGQTVLIHAGAGGVGHVAIQLAKLWGATVFTTVST
PDKARLARQYGADEAILYRDVDVTETIHKLTDGAGVDVAFDTVGGQVFWETVPAVKTYGD
LVTILEPDFQLGNLKQARLKNLRISLELMLTPMLTGDVAAQMHQADILRQCTQWFEAGKL
NIHLGQAFPLAEAVKAHALIEQGSTTGKIALTI
>tr|B2J3T0|B2J3T0_NOSP7 Alcohol dehydrogenase, zinc-binding domain protein OS=Nostoc punctiforme (strain ATCC 29133 / PCC 73102) GN=Npun_R1898 PE=4 SV=1
MKAVLMTAAGSPEVLQVQEVPNPAVPVGNTELLVRLVAAGINPIDTKLRSRGTFYPDRTP
TILGCDGAGVVEAAGAGVQRFRPGDEVYFCYGGLGAHQGNYAEYSVVDERFVARKPASIS
FTEAAAAPLVLITAWEALYERGRLLPGERVFIHAGAGGVGHVAIQLAKLKGATVATTVSS
EEKANFVKELGADHVIFYKQTDFVQAVLDWTGGEGVDLAFDTVGGETFHKTFPAVRVYGD
IVTILEPDANTVWKTARLRNLRIGLELMLTPALLGLEDILQHHAEILEQCATWIDEGKLK
IHVSHEFPLKEAAKAHQLIESGSVTGKIVLLISDK
>tr|B4UJC7|B4UJC7_ANASK Alcohol dehydrogenase zinc-binding domain protein OS=Anaeromyxobacter sp. (strain K) GN=AnaeK_2892 PE=4 SV=1
MRAMVLPRFGGPEVFELRDVPDPSPGPGELRVRVIASGTNPVDAKLRHDGRWAGLTPPVV
IGYDASGVVEAVGPGVNGFAPGDEVFYTPEIFGNALGSYAERNTVAAGIVARKPARLTHA
QAAAIPLAGGTAYEAVVRRLQVRPGESLLVQGGAGGVGSFAVQLGKACGARVIATAGKSN
QATLRALGADVCLDYDRDDVADAVREETGGAGVDAVFSTVGGAPLLAALPLTRPFGRLAT
ILEASGDLTPLYVRNLTLHGVFLAREGARLRELARLVDQGKLEPLVDAVLPLEQVAEAHR
RLDSGHGRGKIVLEVGR
>tr|Q114I6|Q114I6_TRIEI Alcohol dehydrogenase, zinc-binding OS=Trichodesmium erythraeum (strain IMS101) GN=Tery_1832 PE=4 SV=1
MKAVVMISPGTPEVLQVQQVADPVIENDREVLIRLKAAGVNPIDTKLRTRGTLYPDKMPA
ILGCDGAGIVEAIGKNVQKFQVGDEVYFCNSGIGAAPGNYAELAVVDERFVENKPSSLSF
VEAAAAPLVLITAWESLYDRGKLQAGRKVLIHGGAGGVGHVAIQLAKLQGAEVATTISSK
EKSDFVKSLGTDLAIFKNEDFVKVVLDWTNGEGVDLAFDTIGGKVFYDTIPAVKVYGDLV
TILEPDTSLGNLKVARQRNLRIGLELMLTPMTKGLMEAQEDQAKILQQCRRLFDQGKLKI
HVNRTFALDDAIEAHRILEAGSMLGKIVLTI
>tr|Q1AY66|Q1AY66_RUBXD Alcohol dehydrogenase, zinc-binding protein OS=Rubrobacter xylanophilus (strain DSM 9941 / NBRC 16129) GN=Rxyl_0692 PE=4 SV=1
MRAIVATRFGGPEVLEEREVERPQPGPGELLVRVVAASANPADAKLRANGQSMGLKAPVI
LGADVSGVVEEVGPGVEEFSPGDEVYYTPEMFGPKANGAYAEYHVVEAGIVAPKPPSLSH
EEAAAVPLAGGTAYEAIVRRLAVGVGETVLIHGGAGGVGSFAVQIARAAGARVIATAGPD
NQKTLEELGADVALDYTRDDITEAALEDTGGAGVDAVFDTVGGETVARSVEATAPFGRMA
TILGARGDLTNMYPKNQALYGVLLTRERERLEEMAVLLERGQMRPLIDRVLDLGETARAH
ERLDSGHGRGKIVLRVARQP
>tr|Q2ILN5|Q2ILN5_ANADE Zinc-binding alcohol dehydrogenase OS=Anaeromyxobacter dehalogenans (strain 2CP-C) GN=Adeh_2797 PE=4 SV=1
MRAIVLSRFGGPEVLELREVPDPSPGPGELLVRVIASGTNPVDAKLRHDGRWAGLAPPVV
IGYDASGVVEAVGPGVKGFAPGDEVFYTPEIFGNALGSYAERNAVAAAIVAHKPARLTHV
QAAAIPLAGGTAYEAVVRRLQVRPGETLLVQGGAGGVGSFAVQLGRACGARVIATAGNAN
QATLRALGADVCLDYERDDLAGAVREETGGAGVDAVFSTVGGAPLLAALPLTRPFGRLAT
ILEASGDLTPLYVRNLTLHGVFLAREGARLRELARLVEQGKLEPLVDAVLPLDQVAEAHR
RLDSGHGRGKIVLEVVR
>tr|Q2JIH7|Q2JIH7_SYNJB Oxidoreductase, zinc-binding dehydrogenase family OS=Synechococcus sp. (strain JA-2-3B'a(2-13)) GN=CYB_2656 PE=4 SV=1
MKAVVMSVPGGPEVLQLREVPEPQIRGERELRIRLRAAGVNPIDTKLRQRGTFYPEEMPA
ILGCDGAGVVEAVGSGVRHFTVGDEVYFCHGGLGRQAGNYAELIVVDERFVAPKPRTLSF
AEAAAAPLVLITAWEALYDRGRLQAGQSVLIHGGAGGVGHVAIQLARLRGSKVATTVSTP
EKAEFVHSLGAGLPIFYRQTDFVRAVLDWTGGEGVDLALDTLGGKLLEQTFPAVRVYGDI
VTLLAPAPEIDWRVARDRNLRVGFELMLTPMLKSLTNAQQNQAEILRQCARLIDQGQLRI
QLSHTFPLAEAAAAHRLLEQGSVLGKIALTIPE
>tr|Q2JUU7|Q2JUU7_SYNJA Oxidoreductase, zinc-binding dehydrogenase family OS=Synechococcus sp. (strain JA-3-3Ab) GN=CYA_1334 PE=4 SV=1
MKAILMSVPGGPEVLQLQEVPDPQIRGERELRVRLKAAGVNPIDTKLRRRGTFYPEEMPA
ILGCDGAGVVEAVGSGVRQFRVGDEVYFCHGGLGREAGNYAELIVVDERFVAPKPRTLSF
AEAAAAPLVLITAWEALYDRGRLQAGQKVLIHAGAGGVGHVAVQLARLRGCQVATTVSTP
EKAEFVRLLGASLPIFYRQTDFVRAVLDWTEEEGVDLALDTLGGPVLEQTFPAVRVYGDL
VTLLAPAPETDWRVARDRNLRVSFELMLTPMLKNLIVARQNQAEILRQCARLIDQGQLRI
RLSHTFPLAEAAAAHRLLEQGSVLGKIALTISD
>tr|Q2Y7L7|Q2Y7L7_NITMU Zinc-containing alcohol dehydrogenase superfamily OS=Nitrosospira multiformis (strain ATCC 25196 / NCIMB 11849) GN=Nmul_A1959 PE=4 SV=1
MKAILMNAPGAPEVLTPADVPMPDLAGAFDVRVKLHAAGVNPIDTKVRKANMYYPDRLPS
ILGCDGAGVVEAVGSSVTRVRAGDEVFFFNNGLGGAPGNYAEYAVVHEDYLALKPGNLSM
VEAAAVPLALITAWEALIKRGNLKGSQIALIHAGAGGVGHIAIQLARYLKARVATTISSE
EKAAFVQSLGAELAIDYRENDFVDTALEWTEGLGVNLALDTVGGETFCKSFSAIRLYGRV
VSLLSTVCDAKQLNTARLRNLSIGYVQMTAPLYFGLHSARVVQTGILEQGARLLEQGILK
IHVSRTLPLTEAAEAHRLIEAGHTLGKIVLKIV
>tr|Q31RS1|Q31RS1_SYNE7 Putative zinc-binding oxidoreductase OS=Synechococcus elongatus (strain PCC 7942) GN=Synpcc7942_0216 PE=4 SV=1
MMSNTMRAVVLEMPGGPEQLQLQSLPWPAIAHPSEVLVQLQAAGLNPIDTKLRQRGSFDP
DRRPAILGCDGAGWVAAVGSAVDRFAVGDAVYFCHGGLGLEPGTYADYAVVDQAWLAPKP
ERLSFVEAAGVPLALITAWEALYDRGRLQAAQTVLIHAGAGGVGHLAIQLAKLRGARVAT
TVSTPEKAAIAEHYGADFVIPYRDRDWVAAVLDWTDGKGVDLAFDTVGGAVLEQTFPAVR
LYGDLVTILAPDAATNWKVARDRNLRISLELMLTPQLQRVTEARQHQTQILTTASRWFDQ
EQLHIHIGQVLPISEISQAHQFLERQQGAGKIVIDLTA
>tr|Q390T9|Q390T9_BURS3 Zinc-containing alcohol dehydrogenase superfamily OS=Burkholderia sp. (strain 383) GN=Bcep18194_B2916 PE=4 SV=1
MKALLLKSFGGPESFELGDVPKPVPHAGQVLVRVHATSINPLDYQVRRGDYPDLVPLPAI
TGHDVSGVVEAVGPGVTAFSPGDEVWCTPQIFDGPGSYAEYHVAAESIVGKKPPSLSHLE
AASLTLVGGTVWEALVVRAALRVGESILVHGGAGGVGHVAIQLAKAIGARVFTTVREANV
EFARSLGADVVIDYEKDDYVDAVMRDTGGRGVDVVFDTIGGNTLSRSPDALAQLGRVVTI
VDIAQPQNVIQAWGKNASYHFVFTRQNRGKLDELSALIERGQLRPHVGAVYSLADVPLAH
ALLERPNNGVRGKIAIAVEPSAHSEHGGGTQGA
>tr|Q3J842|Q3J842_NITOC Zinc-containing alcohol dehydrogenase superfamily OS=Nitrosococcus oceani (strain ATCC 19707 / NCIMB 11848) GN=Noc_2551 PE=4 SV=1
MKAIIMTATGGPDVLQLQELPKPTIRQPGEVLVQLKGAGINPVDTKLRTRGTFYPDRSPT
ILGCDGAGVVDAVGREVKNFQKGDEVYFCFGGIGGPEGNYGEYAVVDHRFIAKKPRTLSF
AEASAAPLVLITAWEALHDRARIQPEDTVLIHGGAGGVGHVAIQLAKQTGARVCVTVSCE
EKEELACSLGADHIINYRQTDFVEAIMEWTSGKGVDVVFDTVGGEIFEKSCGAVAMYGDL
VTLLQPSANINWNTARARNLRFSLELMLTPMHRGLISALEHQADILHCCAELFDSERLRL
HFQQTFPLAEAAAAHRLLERGGMMGKLALEMG
>tr|Q3KAX9|Q3KAX9_PSEPF Zinc-containing alcohol dehydrogenase superfamily OS=Pseudomonas fluorescens (strain PfO-1) GN=Pf01_3337 PE=4 SV=1
MKAMLLESFGNPESFTLCDVPKPVPETGQVLVRVHATSINPLDYQVRRGDYQDLVQLPVI
TGHDVSGVVEAVGPGVTAFAPGDEVWYTPQIFDGPGSYAEYHVASASIIGKKPSSLSHLE
AASLSLVGGTAWEALIVRAALRVGESILIHGGAGGVGHVAIQLAKAMGAKVFTTAREANA
EFVRRMGADVIIDYEKDDYVDAILRETNGLGVDVVFDTIGGDTLSRSPDALAQLGRVVSI
VDIARPQNLVQAWGKNASYHFVFTRQNRGKLDELSALVERGQLRPHVGAVYSLAEIALAH
ARLESPNNGLQGKIAIAVVPALRSGSVEDAS
>tr|Q3M1E7|Q3M1E7_ANAVT Zinc-containing alcohol dehydrogenase superfamily OS=Anabaena variabilis (strain ATCC 29413 / PCC 7937) GN=Ava_C0108 PE=4 SV=1
MKIRYGFRQVGDVEVFYREAGSSNAPVILLLHGFPTASHMFRNLIPLLADRFRLVAPDLP
GFGQTKAPPRGMFDYTFDHLADVIEGFVDALSLDQYVLYIFDYGAPIGLRLAMRHPERIS
AIISQNGNAYLEGFSDEWGSWETYWREPSAANREACRSSLTPDTIRNWQYGIGADPNLLS
PDGYELDIAYMGRAGAEEIQLDLILDYRSNVALYPAFQSYFREYRPPLLAVWGRHDPAFL
PAGAAAYQRDLPDAKIHLLDAGHFALETHAEEVATLIRAFLDSTIGSTLRLERENLPKLS
GIKIPSLFILNQGELAQMESMKAAVLTAFGDAEKFEIQTVPIPTLKANQVLVRVCATSIN
PVDYQTRRGDYKELVQLPAILGVDVSGVIEAIGEAVTDFKVGDNVYYSPQIFGEFGSYAQ
YHVADAAIVALKPANLSHIEAASFPLAGGTAWDCLVTRGNLQVGETVLIHAGAGGVGSIA
VQLAKAIGAYVFATCSSRNRDFVTELGADRVIDYKNEDYVEVIRQETNGLGVDLVLDTIG
GETIQRSLEIIRPFGRLTSIVDIAIPQSLLEAWGKNLTIHFVFSPQYRAKLEALTKLIER
HQLRPVIDSVFSWDQVVLAHQRLEQGGTRGKIVLKFTED
>tr|Q3MEK8|Q3MEK8_ANAVT Zinc-containing alcohol dehydrogenase superfamily OS=Anabaena variabilis (strain ATCC 29413 / PCC 7937) GN=Ava_0954 PE=4 SV=1
MTTQGNPEVLQLQEVPNPSLPVGSTELLVRLVAAGINPIDTKLRKRGTFYPEKMPAILGC
DGAGIVEAVGAGVQSFGAGDAVYFCNGGLGGHQGNYAEYTVVDERFVARKPASLTFAEAA
AAPLVLITAWEALYERGRLEPGEKVLIHAGAGGVGHVAIQLAKLKGATVATTVGSEDKAH
FVKQLGADHVIFYKNTDFAQAALNWTNGEGVDLAFDTVGGDTFHKTFPAVRIYGDIVTIL
EPDANTVWKVARNRNLRIGLELMLTPMFLNLVEAQQHQAEILTECADWIDQGKLKIHVSH
KFPLQDAAKAHQLLESGSIAGKIVLLISDE
>tr|Q5N2I4|Q5N2I4_SYNP6 Putative zinc-binding oxidoreductase OS=Synechococcus sp. (strain ATCC 27144 / PCC 6301 / SAUG 1402/1) GN=syc1296_d PE=4 SV=1
MMSNTMRAVVLEMPGGPEQLQLQSLPWPAIAHPSEVLVQLQAAGLNPIDTKLRQRGSFDP
DRRPAILGCDGAGWVAAVGSAVDRFAVGDAVYFCHGGLGLEPGTYADYAVVDQAWLAPKP
ERLSFVEAAGVPLALITAWEAPYDRGRLQAAQTVLIHAGAGGVGHLAIQLAKLRGARVAT
TVSTPEKAAIAGHYGADFVIPYRDRDWVAAVLDWTDGKGVDLAFDTVGGAVLEQTFPAVR
LYGDLVTILAPDAATNWKVARDRNLRISLELMLTPQLQRVTEARQHQTQILTTASRWFDQ
EQLHIHIGQVLPISEISQAHQFLERQQGAGKIVIDLTA
>tr|Q5SI53|Q5SI53_THET8 NADPH-quinone reductase OS=Thermus thermophilus (strain HB8 / ATCC 27634 / DSM 579) GN=TTHA1527 PE=4 SV=1
MRAVVLKGFGGLEMLEERDLPVPEPGPGEVLVRNLAVAVNPVDAKIRAAGRWAGVEPPFV
LGYDAAGVVAKVGPGVKDLKEGDEVYYTPEIFGNPHGTYAEYTPVPAGIVAKKPKNLSFA
EAAAIPLAGGTAWEAVVRRLAVRPGETVLVMGGAGGVGSFAVQFAKAAGAYVIATASAEN
LPVLKELGADLALDYRGPWAEEVLKATEGQGVDAAFETAGESLVERVIPVVRPFGRIATI
LPPQGNLSGLYTKNQTLYGVFLTRERKRLLEMRPLFERGLARPLIAEVLPFSLENLRKAH
ARMDSGHGRGKIVLTFQA
>tr|Q603L7|Q603L7_METCA Alcohol dehydrogenase, zinc-containing OS=Methylococcus capsulatus GN=MCA2788 PE=4 SV=1
MKAIVMTRPGEAAEVLELRDLPEPALTAPTQIKVRLRAAGVNPIDTKVRRRGLFYDDALP
AVLGCDGAGEVVEAGAEVDRFRIGDRVWFCNGGLGAEQGNYAEYTVLDQRWAAPMPASSA
FASAAAGPLVLITAWGALYDRGRLQPGQTVLVHAAAGGVGHVAVQLAKLRGARVIATVGS
EDKAALARGWGADETIDYRTQDFVAEVNALTGGRGADLVLDTVGPEVFRRSVECTAHFGD
LVTLLDTGATSLAEARMRNLRIGFELMLVPMLRKLDAARDHHVEILRACGEWIDDGKLEL
YVSGVHPLEEAARVHDIIEAGHTTGKRVLCID
>tr|Q72IG9|Q72IG9_THET2 Putative odidoreductase OS=Thermus thermophilus (strain HB27 / ATCC BAA-163 / DSM 7039) GN=TT_C1163 PE=4 SV=1
MRAVVLKGFGGLEMLEERDLPVPEPGPGEVLVRNLAVAVNPVDAKIRAAGRWAGVEPPFV
LGYDAAGVVAKVGPGVKDLKEGDEVYYTPEIFGNPHGTYAEYTPVPAGIVAKKPKNLSFA
EAAAIPLAGGTAWEAVVRRLAVRPGETVLVMGGAGGVGSFAVQFAKAAGAYVIATASAEN
LPVLKELGADLTLDYRGPWAEEVLKATEGQGVDAAFETAGESLVERVIPVVRPFGRIATI
LPPQGNLSGLYTKNQTLYGVFLTRERKRLLEMRPLFERGLARPLIAEVLPFSLENLRKAH
ARMDSGHGRGKIVLTFQA
>tr|Q7D3P9|Q7D3P9_AGRT5 Zinc-binding dehydrogenase OS=Agrobacterium tumefaciens (strain C58 / ATCC 33970) GN=AGR_pAT_262 PE=4 SV=2
MKAMSLKSFGGPEAFDLVEVPKPLPKAGQVLVRVHATSINPLDYQVRRGDYRDLVPLPAI
TGHDVSGVVEATGPGVTMFAPGDEVWYTPQIFDGPGSYAEYHVANENIIGRKPSSLTHLE
AASLSLVGGTAWEALVSRAALRVGESILIHGGAGGVGHVAIQVAKAIGAKVYTTVREENF
EFARSVGADVVIDYRKEDYVAAIMRETEGLGVDVVFDTLGGETLSHSPKVLAQFGRVVSI
VDIARPQNLIEAWGRNASYHFVFTRQNQGKLNELNVLVERGQLRPHVGAVYSLADLPLAH
ALLEKPNNGLRGKIAIAIDPQAETKVQS
>tr|Q7UTT8|Q7UTT8_RHOBA Putative zinc-binding oxidoreductase OS=Rhodopirellula baltica GN=RB3686 PE=4 SV=1
MKAIVLHSFGGLESFELCDVPKPVPRAGQVLVRVHATSINPLDYQVRRGDYHDLVQLPAI
TGHDVSGVVEEVGAGVTTFSPGDEVWYTPQIFDGPGSYAEYHVAAESIIGKKPASLSHLE
AASLTLVGGTVWEALIVRAVLRVGESILVHGGAGGVGHVAIQLAKAIGAKVFTTVRDANA
RFARSMGADVIIDYQKEDYVDCIMRETDGRGVDVVFDTIGGDTLSRSPDALAQLGRVVTI
VDTALPQNVIQAWGKNASYHFVFTRQNRGKLDELSALVERGQLKPHVGAVYSLADIPLAQ
ARLESSNNGVQGKIAIAIDDRIRESME
>tr|Q8DMW0|Q8DMW0_SYNEL Tlr0001 protein OS=Synechococcus elongatus GN=tlr0001 PE=4 SV=1
MKAVAIAEFGEPDVLVLRQVPEPQIEAADEVKIQLRAASVNPIDTKLRQRGTFFPDRRPA
ILGCDGAGVVVAVGAAVRRFRVGDEVYFCYGGLGDRGGCYAEYAVVPEAAVAHKPKTLSF
IQAAALPLAVITAWEALGDRGAVPPLNVLSTAKTVLIHAGAGGVGHLAIQLARRAGAQVA
TTISSPAKAQFTEALGATLAINYTTTDWVQAVLDWTGGKGVDLALDTVGGATFAETFKAV
RPYGTLATLLEPAVDTPWKIARQRNLLIQLTLMLTPQLLGLREALAHQGQILEQVATLVD
RGELRVVVDKTFPLGAAADAHRYLSQRLVQGKVVLIP
>tr|Q8YSY1|Q8YSY1_ANASP Alr2948 protein OS=Anabaena sp. (strain PCC 7120) GN=alr2948 PE=4 SV=1
MKAVLMTAPGNPEVLQLQEVPNPGVPVGSTELLVRLVAAGINPIDTKLRKRGTFYPEQMP
AILGCDGAGVVEAVGAGVQGFRVGDAVYFCNGGLGGHQGNYAEYTIVDERFAAHKPASLT
FAEAAAAPLVLITAWEALYERGRLEPKERVLIHAGAGGVGHVAIQLAKLKGAIVSTTVGS
EDKANFVKQLGADHVILYKNTDFAQAALDWTNGEGVDLAFDTVGGETFHKTFPAVRIYGD
IVTILEPDANTVWKVARNRNLRIGLELMLTPMLLNLVEAQQHQAEILTECADWIDQGKLK
IHVSHKFPLQDAAKAHQLLESGSIAGKIVLLISDE

>tr|A9W3C2|A9W3C2_METEP Alcohol dehydrogenase zinc-binding domain protein OS=Methylobacterium extorquens (strain PA1) GN=Mext_1679 PE=4 SV=1
MKAMVLTRFGGPDSFELRDLPDPRPGPRQVRVAVHATSINPLDAQIRRGDYADQVELPAI
IGHDVSGVVDQVGPDVTKFRVGDEVYYTPRIFSGPGSYAEYHVADADIVARKPVNLTHSE
AASVSLVGVTVWEGLVERARLQVTETVLIHGGAGGVGAIAVQVAKAIGARVLATARGSDA
ALVEQLGASAVIDFEREDYVDAVNRLTEGRGVDVVLDTIGRDTLSRSPHILREDGRVVTL
VDTATPQNLIDAWGRNATYHFVFSRQNGSKLDALTHLLERGLVVPQVGLEFPLDDVARAH
ARSEEGRLKGKIVLRVRS
>tr|Q02S03|Q02S03_PSEAB Putative zinc-binding oxidoreductase OS=Pseudomonas aeruginosa (strain UCBPP-PA14) GN=PA14_14300 PE=4 SV=1
MDLLQAQRSEYPCPRRADRRGTVVLSTPQYIENSRYPFLPKRGYAMKALILKAFGGPESF
ELREVPKPVPQAGQVLVRVHATSINPLDYQVRRGDYPDLVALPAITGHDVSGVVEAVGPG
VTAVAPGDEVWYTPQIFEGQGSYAEYHLAAESIIGRKPAALSHLEAASLSLVGGTAWEAL
VTRAALRVGESILVHGGAGGVGHVAIQLAKAMGARVFTTVREVNFEFTRQMGADVLIDYQ
KQDYVEAILRETGGHGVDVVFDSIGGDTLSRSPEVLAQLGRVVSIVDLAQPQNLLQAWGR
NASYHFVFTRQNRGKLDELSALVERGRLRPHVGAVYSLADIPLAHARLESRDNGIRGKIA
IAVEPSVDPAQAFAR

>tr|B7KW30|B7KW30_METCH Alcohol dehydrogenase zinc-binding domain protein OS=Methylobacterium chloromethanicum CM4 GN=Mchl_1998 PE=4 SV=1
MKAMVLTRFGGPDSFEPRDLPDPRPGPRQVRVAVHATSINPLDAQIRRGDYADQVELPAI
IGHDVSGVVDQVGSDVTKFRVGDEVYYTPQIFSGPGSYAEYHVADADIVARKPVNLTHSE
AASISLVGVTVWEGLVERARLQVTETVLIHGGAGGVGAIAVQVAKAIGARVLATARGSDA
ALVERLGASAVIDFEREDYVDAVDRLTEGRGVDVVLDTIGRDTLSRSPRILREDGRVVTL
VDTATPQNLIDAWGRNATYHFVFSRQNGSKLDALTRLLERGLVVPQVGLEFPLDDVARAH
ARSEEGRLKGKIVLRVRS
>tr|A4T943|A4T943_MYCGI Alcohol dehydrogenase, zinc-binding domain protein OS=Mycobacterium gilvum (strain PYR-GCK) GN=Mflv_2124 PE=4 SV=1
MSDRMKAVVLARFGGADAFELRDVAVPHVGPRQVRVRVHATAVNPLDYQIRRGDYTDLVP
LPAIIGHDISGVIEEVGSHVTEFRAGDAVYYTPKIFGGPGSYAEQHVADVDLVGRKPDNL
DHLEAASLTLVGGTVWESLVTRAQLTVGETILIHGGAGGVGTIAIQVAKAMGARVITTAK
AGDHAFVNSLGADVAIDHTSTDYVDAVAEATRGRGVDVVFDTIGGDTLTRSPLSLADSGR
VVSIVDIARPQNLIEAWGRNAAYHFVFTRQNRGKLDALTMLVERGLVKPVLGATLPLARM
GEAHELLENRRSYALRGKVAIDVAGETVALPPRIS
