# Supplementary material for: Subdivision of the MDR superfamily of medium-chain dehydrogenases/reductases through iterative hidden Markov model refinement
Source: BMC Bioinformatics. 2010 Oct 27;11:534. doi: 10.1186/1471-2105-11-534 (PMC2976758; doi:10.1186/1471-2105-11-534)
Supplement: Additional file 4 — MDR family alignment figures. Illustrations showing the mafft MSAs from Additional file 3: mdr-sequences. Red sequence identifiers denote sequences from UniProtKB/TrEMBL, while blue correspond to sequences from Swiss-Prot. The position cscores are shown in a bar plot under the MSA. Positions that contain gaps in over 90% of the sequences have been removed from the alignment in order to increase readability. [file 1471-2105-11-534-S4.ZIP › mdr/MDR054.fasta]

>sp|P77539|YDJL_ECOLI Uncharacterized zinc-type alcohol dehydrogenase-like protein ydjL OS=Escherichia coli (strain K12) GN=ydjL PE=3 SV=1
MKALARFGKAFGGYKMIDVPQPMCGPEDVVIEIKAAAICGADMKHYNVDSGSDEFNSIRG
HEFAGCIAQVGEKVKDWKVGQRVVSDNSGHVCGVCPACEQGDFLCCTEKVNLGLDNNTWG
GGFSKYCLVPGEILKIHRHALWEIPDGVDYEDAAVLDPICNAYKSIAQQSKFLPGQDVVV
IGTGPLGLFSVQMARIMGAVNIVVVGLQEDVAVRFPVAKELGATAVVNGSTEDVVARCQQ
ICGKDNLGLVIECSGANIALKQAIEMLRPNGEVVRVGMGFKPLDFSINDITAWNKSIIGH
MAYDSTSWRNAIRLLASGAIKVKPMITHRIGLSQWREGFDAMVDKTAIKVIMTYDFDE
>tr|A5KKQ5|A5KKQ5_9FIRM Putative uncharacterized protein OS=Ruminococcus torques ATCC 27756 GN=RUMTOR_00808 PE=3 SV=1
MEKEENEKMKALARYGKEFGGYRMIDVPKPTCGPEDIIIEIKAAAICGADMKHYKVDNGS
DEFNSIRGHEFAGEIVEVGEKVTDWKVGQRVVSDNSAHVCGVCPACEQGDFLCCESKVNL
GLDNNTWGGGFSKYCKVPGEILRIHKHAIWEIPENVKYEEAAVLDPICNSYKAIAQQSHL
LPGQDVVVFGTGPLGLFAVQVARIMGAVNIVMVGLDEDVPVRFPVAKELGATHCVNGSKE
DVVKRCTEICGRDNLGLVVECSGANIALKQAIEMLRPNGEVVRVGMGFKPLEFSINDITS
WNKSIIGHMAYDSTSWRNAIRLLASGQIKVQPMITHRLGLSEWEKGFELMAKKEAIKVIF
TYDFDDED
>tr|A8RQ50|A8RQ50_9CLOT Putative uncharacterized protein OS=Clostridium bolteae ATCC BAA-613 GN=CLOBOL_02655 PE=3 SV=1
MMKALAKFGRPSDFGTYRMIDIPEPECGDNDIILEVKAAAICGADMKHYKVDNGSDEFGS
VRGHEFAGEIVRVGKNVKDWRPGQRIVSDNTGHVCGRCPACERGDYLLCSEKVNLGLGYG
YSGGFTKYCRIPGEILAIHKRAIWEIPEGLEYEEAAVMDPICNAYKAIAQRSGFLPGENV
VIFGTGPLGLFSVQIAKIMGALNIVVVGLEEDVKVRFGVARQLGATEVVNGSAEDVVQRC
QEICGGSDSIGLVVDCAGANICLKQAIEMVRCNGEIVRVGMGFKPVGFSINDISMKAVSI
IGHMAYDATSWRNALQLLAAGRIQVKPMITHRLGLSRWEEGFEAMANKEAIKVILTYDFD
>tr|B0NYD7|B0NYD7_9CLOT Putative uncharacterized protein OS=Clostridium sp. SS2/1 GN=CLOSS21_00697 PE=3 SV=1
MKAIVRYGQAFGGYTMRDVPEPTCGPEDIILEIKAAAICGADMKHWRVDNGSDEFNSIRG
HEFAGEIVQVGEKVTDWKVGQRVVSDNSAHVCGVCPACEMGDFLCCEEKVNLGLDNNTWG
GGFSKYCKIPGEILRIHKHAIWEIPEGVKYEEAAVLDPICNAYKAVAQQSHLIPGQDVVV
FGTGPLGLFSVQIARLMGAVNIVMVGLDEDVDTRFPVALEVGATHVVNGSKEDVVKRCTE
ICGRDNLGLVIECSGANIALKQAIEMTRPNAEIVRVGMGFKPLEFSINDITSWNKSLIGH
MAYDSTSWRNAIRLLESGQIKVQPLITHRLGLSEYEKGFDAMAAKEAIKVIFHYDFED
>tr|B2N2N8|B2N2N8_ECOLX Oxidoreductase, zinc-binding dehydrogenase family OS=Escherichia coli 53638 GN=Ec53638_5116 PE=4 SV=1
MKALARFGKAFGGYKMIDVPQPMCGPEDVVIEIKAAAICGADMKHYNVDSGSDEFNSIRG
HEFAGCIAQVGEKVKDWKVGQRVVSDNSGHVCGVCPACEQGDFLCCTEKVNLGLDNNTWG
GGFSKYCLVPGEILKIHRHALWEIPDGVDYEDAAVLDPICNAYKSIAQQSKFLPGQDVVV
IGTGPLGLFSVQMARIMGAVNIVVVGLQEDVAVRFPVAKELGATAVVNGSTEDVVARCQQ
ICGKDNLGLVIECSGANIALKQAIEMLRPNGEVVRVGMGFKPLDFSINDITAWNKSIIGH
MAYDSTSWRNAIRLLASGAIKVKPMITHRIGLSQWREGFDAMVDKTAIKVIMTYDFDE
>tr|B2NRY4|B2NRY4_ECO57 Oxidoreductase, zinc-binding dehydrogenase family OS=Escherichia coli O157:H7 str. EC4196 GN=ECH7EC4196_2296 PE=4 SV=1
MKALARFGKAFGGYKMIDVPQPICGPEDVVIEIKAAAICGADMKHYNVDSGSDEFNSIRG
HEFAGCIAQVGEKVKDWKVGQRVVSDNSGHVCGVCPACEQGDFLCCTEKVNLGLDNNTWG
GGFSKYCLVPGEILKIHRHALWEIPDGVDYEDAAVLDPICNAYKSIAQQSKFLPGQDVVV
IGTGPLGLFSVQMARIMGAVNIVVVGLQEDVAVRFPVAKELGATAVVNGSTEDVVARCQQ
ICGKDNLGLVIECSGANIALKQAIEMLRPNGEVVRVGMGFKPLDFSINDITAWNKSIIGH
MAYDSTSWRNAIRLLASGAIKVKPMITHRIGLSQWREGFDAMVDKTAIKVIMTYDFDE
>tr|B2P606|B2P606_ECO57 Oxidoreductase, zinc-binding dehydrogenase family OS=Escherichia coli O157:H7 str. EC4113 GN=ECH7EC4113_2600 PE=4 SV=1
MKALARFGKAFGGYKMIDVPQPICGPEDVVIEIKAAAICGADMKHYNVDSGSDEFNSIRG
HEFAGCIAQVGEKVKDWKVGQRVVSDNSGHVCGVCPACEQGDFLCCTEKVNLGLDNNTWG
GGFSKYCLVPGEILKIHRHALWEIPDGVDYEDAAVLDPICNAYKSIAQQSKFLPGQDVVV
IGTGPLGLFSVQMARIMGAVNIVVVGLQEDVAVRFPVAKELGATAVVNGSTEDVVARCQQ
ICGKDNLGLVIECSGANIALKQAIEMLRPNGEVVRVGMGFKPLDFSINDITAWNKSIIGH
MAYDSTSWRNAIRLLASGAIKVKPMITHRIGLSQWREGFDAMVDKTAIKVIMTYDFDE
>tr|B2PNM4|B2PNM4_ECO57 Oxidoreductase, zinc-binding dehydrogenase family OS=Escherichia coli O157:H7 str. EC4076 GN=ECH7EC4076_4513 PE=4 SV=1
MKALARFGKAFGGYKMIDVPQPICGPEDVVIEIKAAAICGADMKHYNVDSGSDEFNSIRG
HEFAGCIAQVGEKVKDWKVGQRVVSDNSGHVCGVCPACEQGDFLCCTEKVNLGLDNNTWG
GGFSKYCLVPGEILKIHRHALWEIPDGVDYEDAAVLDPICNAYKSIAQQSKFLPGQDVVV
IGTGPLGLFSVQMARIMGAVNIVVVGLQEDVAVRFPVAKELGATAVVNGSTEDVVARCQQ
ICGKDNLGLVIECSGANIALKQAIEMLRPNGEVVRVGMGFKPLDFSINDITAWNKSIIGH
MAYDSTSWRNAIRLLASGAIKVKPMITHRIGLSQWREGFDAMVDKTAIKVIMTYDFDE
>tr|B3AD91|B3AD91_ECO57 Oxidoreductase, zinc-binding dehydrogenase family OS=Escherichia coli O157:H7 str. EC4401 GN=ECH7EC4401_3179 PE=4 SV=1
MKALARFGKAFGGYKMIDVPQPICGPEDVVIEIKAAAICGADMKHYNVDSGSDEFNSIRG
HEFAGCIAQVGEKVKDWKVGQRVVSDNSGHVCGVCPACEQGDFLCCTEKVNLGLDNNTWG
GGFSKYCLVPGEILKIHRHALWEIPDGVDYEDAAVLDPICNAYKSIAQQSKFLPGQDVVV
IGTGPLGLFSVQMARIMGAVNIVVVGLQEDVAVRFPVAKELGATAVVNGSTEDVVARCQQ
ICGKDNLGLVIECSGANIALKQAIEMLRPNGEVVRVGMGFKPLDFSINDITAWNKSIIGH
MAYDSTSWRNAIRLLASGAIKVKPMITHRIGLSQWREGFDAMVDKTAIKVIMTYDFDE
>tr|B3ATC0|B3ATC0_ECO57 Oxidoreductase, zinc-binding dehydrogenase family OS=Escherichia coli O157:H7 str. EC4486 GN=ECH7EC4486_3483 PE=4 SV=1
MKALARFGKAFGGYKMIDVPQPICGPEDVVIEIKAAAICGADMKHYNVDSGSDEFNSIRG
HEFAGCIAQVGEKVKDWKVGQRVVSDNSGHVCGVCPACEQGDFLCCTEKVNLGLDNNTWG
GGFSKYCLVPGEILKIHRHALWEIPDGVDYEDAAVLDPICNAYKSIAQQSKFLPGQDVVV
IGTGPLGLFSVQMARIMGAVNIVVVGLQEDVAVRFPVAKELGATAVVNGSTEDVVARCQQ
ICGKDNLGLVIECSGANIALKQAIEMLRPNGEVVRVGMGFKPLDFSINDITAWNKSIIGH
MAYDSTSWRNAIRLLASGAIKVKPMITHRIGLSQWREGFDAMVDKTAIKVIMTYDFDE
>tr|B3B332|B3B332_ECO57 Oxidoreductase, zinc-binding dehydrogenase family OS=Escherichia coli O157:H7 str. EC4501 GN=ECH7EC4501_4643 PE=4 SV=1
MKALARFGKAFGGYKMIDVPQPICGPEDVVIEIKAAAICGADMKHYNVDSGSDEFNSIRG
HEFAGCIAQVGEKVKDWKVGQRVVSDNSGHVCGVCPACEQGDFLCCTEKVNLGLDNNTWG
GGFSKYCLVPGEILKIHRHALWEIPDGVDYEDAAVLDPICNAYKSIAQQSKFLPGQDVVV
IGTGPLGLFSVQMARIMGAVNIVVVGLQEDVAVRFPVAKELGATAVVNGSTEDVVARCQQ
ICGKDNLGLVIECSGANIALKQAIEMLRPNGEVVRVGMGFKPLDFSINDITAWNKSIIGH
MAYDSTSWRNAIRLLASGAIKVKPMITHRIGLSQWREGFDAMVDKTAIKVIMTYDFDE
>tr|B3BJU8|B3BJU8_ECO57 Oxidoreductase, zinc-binding dehydrogenase family OS=Escherichia coli O157:H7 str. EC869 GN=ECH7EC869_4744 PE=4 SV=1
MKALARFGKAFGGYKMIDVPQPICGPEDVVIEIKAAAICGADMKHYNVDSGSDEFNSIRG
HEFAGCIAQVGEKVKDWKVGQRVVSDNSGHVCGVCPACEQGDFLCCTEKVNLGLDNNTWG
GGFSKYCLVPGEILKIHRHALWEIPDGVDYEDAAVLDPICNAYKSIAQQSKFLPGQDVVV
IGTGPLGLFSVQMARIMGAVNIVVVGLQEDVAVRFPVAKELGATAVVNGSTEDVVARCQQ
ICGKDNLGLVIECSGANIALKQAIEMLRPNGEVVRVGMGFKPLDFSINDITAWNKSIIGH
MAYDSTSWRNAIRLLASGAIKVKPMITHRIGLSQWREGFDAMVDKTAIKVIMTYDFDE
>tr|B3C0K0|B3C0K0_ECO57 Oxidoreductase, zinc-binding dehydrogenase family OS=Escherichia coli O157:H7 str. EC508 GN=ECH7EC508_4620 PE=4 SV=1
MKALARFGKAFGGYKMIDVPQPICGPEDVVIEIKAAAICGADMKHYNVDSGSDEFNSIRG
HEFAGCIAQVGEKVKDWKVGQRVVSDNSGHVCGVCPACEQGDFLCCTEKVNLGLDNNTWG
GGFSKYCLVPGEILKIHRHALWEIPDGVDYEDAAVLDPICNAYKSIAQQSKFLPGQDVVV
IGTGPLGLFSVQMARIMGAVNIVVVGLQEDVAVRFPVAKELGATAVVNGSTEDVVARCQQ
ICGKDNLGLVIECSGANIALKQAIEMLRPNGEVVRVGMGFKPLDFSINDITAWNKSIIGH
MAYDSTSWRNAIRLLASGAIKVKPMITHRIGLSQWREGFDAMVDKTAIKVIMTYDFDE
>tr|B3HQY7|B3HQY7_ECOLX Oxidoreductase, zinc-binding dehydrogenase family OS=Escherichia coli F11 GN=EcF11_4414 PE=4 SV=1
MKALARFGKAFGGYKMIDVPQPICGPEDVVIEIKAAAICGADMKHYNVGSGSDEFNSIRG
HEFAGCIAQVGEKVKDWKVGQRVVSDNSGHVCGVCPACEQGDFLCCTEKVNLGLDNNTWG
GGFSKYCLVPGEILKIHRHALWEIPDGVDYEDAAVLDPICNAYKSIAQQSKFLPGQDVVV
IGTGPLGLFSVQMARIMGAVNIVVVGLQEDVAVRFPVAKELGATAVVNGSTEDVVARCQQ
ICGKDNLGLVIECSGANIALKQAIEMLRPNGEVVRVGMGFKPLDFSINDITAWNKSIIGH
MAYDSTSWRNAIRLLASGAIKVKPMITHRIGLSQWREGFDAMVDKTAIKVIMTYDFDE
>tr|B3X298|B3X298_SHIDY Putative uncharacterized protein OS=Shigella dysenteriae 1012 GN=Sd1012_5421 PE=4 SV=1
MKALARFGKAFGGYKMIDVPQPICGPEDVVIEIKAAAICGADMKHYNVDSGSDEFNSIRG
HEFAGCIAQVGEKVKDWKVGQRVVSDNSGHVCGVCPACEQGDFLCCTEKVNLGLDNNTWG
GGFSKYCLVPGEILKIHRHALWEIPDGVDYEDAAVLDPICNAYKSIAQQSKFLPGQDVVV
IGTGPLGLFSVQMARIMGAVNIVVVGLQEDVAVRCQQICGKDNLGLVIECSGANIALKQA
IEMLRPNGEVVRVGMGFKPLDFSINDITAWNKSIIGHMAYDSTSWRNAIRLLASGAIKVK
PMITHRIGLSQWREGFDAMVDKTAIKVIMTYDFDE
>tr|B3XG45|B3XG45_ECOLX Oxidoreductase, zinc-binding dehydrogenase family OS=Escherichia coli 101-1 GN=EC1011_4566 PE=4 SV=1
MKALARFGKAFGGYKMIDVPQPMCGPEDVVIEIKAAAICGADMKHYNVDSGSDEFNSIRG
HEFAGCIAQVGEKVKDWKVGQRVVSDNSGHVCGVCPACEQGDFLCCTEKVNLGLDNNTWG
GGFSKYCLVPGEILKIHRHALWEIPDGVDYEDAAVLDPICNAYKSIAQQSKFLPGQDVVV
IGTGPLGLFSVQMARIMGAVNIVVVGLQEDVAVRFPVAKELGATAVVNGSTEDVVACCQQ
ICGKDNLGLVIECSGANIALKQAIEMLRPNGEVVRVGMGFKPLDFSINDITAWNKSIIGH
MAYDSTSWRNAIRLLASGAIKVKPMITHRIGLSQWREGFDAMVDKTAIKVIMTYDFDE
>tr|B3YKH3|B3YKH3_SALET Oxidoreductase, zinc-binding dehydrogenase family OS=Salmonella enterica subsp. enterica serovar Kentucky str. CVM29188 GN=SeKA_A0717 PE=4 SV=1
MKALARFGKAFGGYKMIDVPEPVCGPEDVIIEIKAAAICGADMKHYNVDSGSDEFNSVRG
HEFAGRIARVGEKVKDWKVGQRVVSDNSGHVCGVCPACEQGDFLCCTEKVNLGLDNNTWG
GGFSKYCLVPGEILKIHRHALWEIPEGVDYEEAAVLDPICNAYKSIAQQSKFLPGQDVVV
IGTGPLGLFSVQMARIMGAVNIVVVGLDEDVPVRFPVAKELGATAFVNGSTEDVVARCRE
ICGKDNLGLVIECSGANIALKQAIDMLRPNGEVVRVGMGFKPLDFSINDITSWNKSIIGH
MAYDSTSWRNAIRLLASGAIKVKPMITHRIGLSQWREGFDAMVDKTAIKVIMTYDFDE
>tr|B5MQ40|B5MQ40_SALET Oxidoreductase, zinc-binding dehydrogenase family OS=Salmonella enterica subsp. enterica serovar Saintpaul str. SARA29 GN=SeSPB_A2025 PE=4 SV=1
MKALARFGKAFGGYKMIDVPEPVCGPEDVIIEIKAAAICGADMKHYNVDSGSDEFNSVRG
HEFAGRIARVGEKVKDWKVGQRVVSDNSGHVCGVCPACEQGDFLCCTEKVNLGLDNNTWG
GGFSKYCLVPGEILKIHRHALWEIPEGVDYEEAAVLDPICNAYKSIAQQSKFLPGQDVVV
IGTGPLGLFSVQMARIMGAVNIVVVGLDEDVPVRFPVAKELGATAFVNGSTEDVIARCRE
ICGKDNLGLVIECSGANIALKQAIDMLRPNGEVVRVGMGFKPLDFSINDITSWNKSIIGH
MAYDSTSWRNAIRLLASGAIKVKPMITHRIGLSQWREGFDAMVDKTAIKVIMTYDFDE
>tr|B5NU66|B5NU66_SALET Oxidoreductase, zinc-binding dehydrogenase family OS=Salmonella enterica subsp. enterica serovar Kentucky str. CDC 191 GN=SeKB_A1997 PE=4 SV=1
MKALARFGKAFGGYKMIDVPEPVCGPEDVIIEIKAAAICGADMKHYNVDSGSDEFNSVRG
HEFAGRIARVGEKVKDWKVGQRVVSDNSGHVCGVCPACEQGDFLCCTEKVNLGLDNNTWG
GGFSKYCLVPGEILKIHRHALWEIPEGVDYEEAAVLDPICNAYKSIAQQSKFLPGQDVVV
IGTGPLGLFSVQMARIMGAVNIVVVGLDEDVPVRFPVAKELGATAFVNGSTEDVVARCRE
ICGKDNLGLVIECSGANIALKQAIDMLRPNGEVVRVGMGFKPLDFSINDITSWNKSIIGH
MAYDSTSWRNAIRLLASGAIKVKPMITHRIGLSQWREGFDAMVDKTAIKVIMTYDFDE
>tr|B5PKA5|B5PKA5_SALET Oxidoreductase, zinc-binding dehydrogenase family OS=Salmonella enterica subsp. enterica serovar Weltevreden str. HI_N05-537 GN=SeW_A2076 PE=4 SV=1
MKALARFGKAFGGYKMIDVPEPVCGPEDVIIEIKAAAICGADMKHYNVDSGSDEFNSVRG
HEFAGRIARVGEKVKDWKVGQRVVSDNSGHVCGVCPACEQGDFLCCAEKVNLGLDNNTWG
GGFSKYCLVPGEILKIHRHALWEIPEGVDYEEAAVLDPICNAYKSIAQQSKFLPGQDVVV
IGTGPLGLFSVQMARIMGAVNIVVVGLDEDVPVRFPVAKELGATAFVNGSTEDVVARCRE
ICGKDNLGLVIECSGANIALKQAIDMLRPNGEVVRVGMGFKPLDFSINDITSWNKSIIGH
MAYDSTSWRNAIRLLASGAIKVKPMITHRIGLSQWREGFDAMVDKTAIKVIMTYDFDE
>tr|B5PZB9|B5PZB9_SALHA Oxidoreductase, zinc-binding dehydrogenase family OS=Salmonella enterica subsp. enterica serovar Hadar str. RI_05P066 GN=SeH_A2610 PE=4 SV=1
MKALARFGKAFGGYKMIDVPEPVCGPEDVIIEIKAAAICGADMKHYNVDSGSDEFNSVRG
HEFAGRIARVGEKVKDWKVGQRVVSDNSGHVCGVCPACEQGDFLCCTEKVNLGLDNNTWG
GGFSKYCLVPGEILKIHRHALWEIPEGVDYEEAAVLDPICNAYKSIAQQSKFLPGQDVVV
IGTGPLGLFSVQMARIMGAVNIVVVGLDEDVPVRFPVAKELGATAFVNGSTEDVVARCQE
ICGKDNLGLVIECSGANIALKQAIDMLRPNGEVVRVGMGFKPLDFSINDITSWNKSIIGH
MAYDSTSWRNAIRLLASGAIKVKPMITHRIGLSQWREGFDAMVDKTAIKVIMTYDFDE
>tr|B7A1W0|B7A1W0_ECO57 Oxidoreductase, zinc-binding dehydrogenase family OS=Escherichia coli O157:H7 str. TW14588 GN=ESCCO14588_3997 PE=4 SV=1
MKALARFGKAFGGYKMIDVPQPICGPEDVVIEIKAAAICGADMKHYNVDSGSDEFNSIRG
HEFAGCIAQVGEKVKDWKVGQRVVSDNSGHVCGVCPACEQGDFLCCTEKVNLGLDNNTWG
GGFSKYCLVPGEILKIHRHALWEIPDGVDYEDAAVLDPICNAYKSIAQQSKFLPGQDVVV
IGTGPLGLFSVQMARIMGAVNIVVVGLQEDVAVRFPVAKELGATAVVNGSTEDVVARCQQ
ICGKDNLGLVIECSGANIALKQAIEMLRPNGEVVRVGMGFKPLDFSINDITAWNKSIIGH
MAYDSTSWRNAIRLLASGAIKVKPMITHRIGLSQWREGFDAMVDKTAIKVIMTYDFDE
>tr|B7BRV6|B7BRV6_9CLOT Putative uncharacterized protein OS=Clostridium hylemonae DSM 15053 GN=CLOHYLEM_03262 PE=4 SV=1
MKGLVLYERGKTEIREVQKPECGDRDILIKVESAAICGGDVHFYNGALPCLGEYPIILGH
EFAGTIAKMGPHADTYWKVGDRVISENTASVCGRCPACEKGNFVNCPERETLGCSVDGAF
TQYVKIPGDLLAVYPNCLFRLPEEIPMETAPLLEPAANAYMAVVQEGQMMPGENVVVFGA
GALGLFSVQMAKIAGAAKIILIGMPSDEESRFPCGRKLGATHTIINGEGVDLAAEVEKIC
GMSGVALCIDAAGAPAVLKQAVEIVRNDGIVVRIGMNDKPYGYGMNEVNVKSVSITGHMG
YNTTSWRNVISLAAAGKLDLASLVSHRLPLSQIKHGFELLKDQTAIKIVIDPDN
>tr|B7L6Q1|B7L6Q1_ECOLX Putative oxidoreductase, Zn-dependent and NAD(P)-binding OS=Escherichia coli GN=ydjL PE=4 SV=1
MKALARFGKAFGGYKMIDVPQPICGPEDVVIEIKAAAICGADMKHYNVDSGSDEFNSIRG
HEFAGCIAQVGEKVKDWKVGQRVVSDNSGHVCGVCPACEQGDFLCCTEKVNLGLDNNTWG
GGFSKYCLVPGEILKIHRHALWEIPDGVDYEDAAVLDPICNAYKSIAQQSKFLPGQDVVV
IGTGPLGLFSVQMARIMGAVNIVVVGLQEDVAVRFPVAKELGATAVVNGSTEDVVARCQQ
ICGKDNLGLVIECSGANIALKQAIEMLRPNGEVVRVGMGFKPLDFSINDITAWNKSIIGH
MAYDSTSWRNAIRLLASGAIKVKPMITHRIGLSQWREGFDAMVDKTAIKVIMTYDFDE
>tr|B7MAY7|B7MAY7_ECOLX Putative oxidoreductase, Zn-dependent and NAD(P)-binding OS=Escherichia coli GN=ydjL PE=4 SV=1
MKALARFGKAFGGYKMIDVPQPICGPEDVVIEIKAAAICGADMKHYNVDSGSDEFNSIRG
HEFAGCIAQVGEKVKDWKVGQRVVSDNSGHVCGVCPACEQGDFLCCTEKVNLGLDNNTWG
GGFSKYCLVPGEILKIHRHALWEIPDGVDYEDAAVLDPICNAYKSIAQQAKFLPGQDVVV
IGTGPLGLFSVQMARIMGAVNIVVVGLQEDVAVRFPVAKELGATAVVNGSTEDVVARCQQ
ICGKDNLGLVIECSGANIALKQAIEMLRPNGEVVRVGMGFKPLDFSINDITAWNKSIIGH
MAYDSTSWRNAIRLLASGAIKVKPMITHRIGLSQWREGFDAMVDKTAIKVIMTYDFDE
>tr|B7N5B2|B7N5B2_ECOLX Putative oxidoreductase, Zn-dependent and NAD(P)-binding OS=Escherichia coli GN=ydjL PE=4 SV=1
MKALARFGKAFGGYKMIDVPQPICGPEDVVIEIKAAAICGADMKHYNVDSGSDEFNSIRG
HEFAGCIAQVGEKVKDWKVGQRVVSDNSGHVCGVCPACEQGDFLCCTDKVNLGLDNNTWG
GGFSKYCLVPGEILKIHRHALWEIPDGVDYEDAAVLDPICNAYKSIAQQSKFLPGQDVVV
IGTGPLGLFSVQMARIMGAVNIVVVGLQEDVAVRFPVAKELGATAVVNGSTEDVVARCQQ
ICGKDNLGLVIECSGANIALKQAIEMLRPNGEVVRVGMGFKPLNFSINDITAWNKSIIGH
MAYDSTSWRNALRLLASGAIKVKPMITHRIGLSQWREGFDAMVDKTAIKVIMTYDFDE
>tr|B7USF6|B7USF6_ECO27 Predicted oxidoreductase, Zn-dependent and NAD(P)-binding OS=Escherichia coli O127:H6 str. E2348/69 GN=ydjL PE=4 SV=1
MKALARFGKAFGGYKMIDVPQPICGPEDVVIEIKAAAICGADMKHYNVDSGSDEFNSIRG
HEFAGCIAQVGEKVKDWKVGQRVVSDNSGHVCGVCPACEQGDFLCCTEKVNLGLDNNTWG
GGFSKYCLVPGEILKIHRHALWEIPDGVDYEDAAVLDPICNAYKSIAQQSKFLPGQDVVV
IGTGPLGLFSVQMARIMGAVNIVVVGLQEDVAVRFPVAKELGATAVVNGSTEDVVARCQQ
ICGKDNLGLVIECSGANIALKQAIEMLRPNGEVVRVGMGFKPLYFSINDITAWNKSIIGH
MAYDSTSWRNAIRLLASGAIKVKPMITHRIGLSQWREGFDAMVDKTAIKVIMTYDFDE
>tr|A1ABV6|A1ABV6_ECOK1 Putative oxidoreductase OS=Escherichia coli O1:K1 / APEC GN=ydjL PE=3 SV=1
MKALARFGKAFGGYKMIDVPQPICGPEDVVIEIKAAAICGADMKHYNVDSGSDEFNSIRG
HEFAGCIAQVGEKVKDWKVGQRVVSDNSGHVCGVCPACEQGDFLCCTEKVNLGLDNNTWG
GGFSKYCLVPGEILKIHRHALWEIPDGVDYEDAAVLDPICNAYKSIAQQAKFLPGQDVVV
IGTGPLGLFSVQMARIMGAVNIVVVGLQEDVAVRFPVAKELGATAVVNGSTEDVVARCQQ
ICGKDNLGLVIECSGANIALKQAIEMLRPNGEVVRVGMGFKPLDFSINDITAWNKSIIGH
MAYDSTSWRNAIRLLASGAIKVKPMITHRIGLSQWREGFDAMVDKTAIKVIMTYDFDE
>tr|A7ZMP6|A7ZMP6_ECO24 Oxidoreductase, zinc-binding dehydrogenase family OS=Escherichia coli O139:H28 (strain E24377A / ETEC) GN=EcE24377A_2000 PE=3 SV=1
MKALARFGKAFGGYKMIDVPQPICGPEDVVIEIKAAAICGADMKHYNVDSGSDEFNSIRG
HEFAGCIAQVGEKVKDWKVGQRVVSDNSGHVCGVCPACEQGDFLCCTEKVNLGLDNNTWG
GGFSKYCLVPGEILKIHRHALWEIPDGVDYEDAAVLDPICNAYKSIAQQSKFLPGQDVVV
IGTGPLGLFSVQMARIMGAVNIVVVGLQEDVAVRFPVAKELGATAVVNGSTEDVVARCQQ
ICGKDNLGLVIECSGANIALKQAIEMLRPNGEVVRVGMGFKPLDFSINDITAWNKSIIGH
MAYDSTSWRNAIRLLASGAIKVKPMITHRIGLSQWREGFDAMVDKTAIKVIMTYDFDE
>tr|A8A0W8|A8A0W8_ECOHS Oxidoreductase, zinc-binding dehydrogenase family OS=Escherichia coli O9:H4 (strain HS) GN=EcHS_A1861 PE=3 SV=1
MKALARFGKAFGGYKMIDVPQPICGPEDVVIEIKAAAICGADMKHYNVDSGSDEFNSIRG
HEFAGCIAQVGEKVKDWKVGQRVVSDNSGHVCGVCPACEQGDFLCCTEKVNLGLDNNTWG
GGFSKYCLVPGEILKIHRHALWEIPDGVDYEDAAVLDPICNAYKSIAQQSKFLPGQDVVV
IGTGPLGLFSVQMARIMGAVNIVVVGLQEDVAVRFPVAKELGATAVVNGSTEDVVARCQQ
ICGKDNLGLVIECSGANIALKQAIEMLRPNGEVVRVGMGFKPLDFSINDITAWNKSIIGH
MAYDSTSWRNAIRLLASGAIKVKPMITHRIGLSQWREGFDAMVDKTAIKVIMTYDFDE
>tr|B1IPF5|B1IPF5_ECOLC Alcohol dehydrogenase zinc-binding domain protein OS=Escherichia coli (strain ATCC 8739 / DSM 1576 / Crooks) GN=EcolC_1856 PE=3 SV=1
MKALARFGKAFGGYKMIDVPQPICGPEDVVIEIKAAAICGADMKHYNVDSGSDEFNSIRG
HEFAGCIAQVGEKVKDWKVGQRVVSDNSGHVCGVCPACEQGDFLCCTEKVKLGLDNNTWG
GGFSKYCLVPGEILKIHRHALWEIPDGVDYEDAAVLDPICNAYKSIAQQSKFLPGQDVVV
IGTGPLGLFSVQMARIMGAVNIVVVGLQEDVAVRFPVAKELGATAVVNGSTEDVVARCQQ
ICGKDNLGLVIECSGANIALKQAIEMLRPNGEVVRVGMGFKPLDFSINDITAWNKSIIGH
MAYDSTSWRNAIRLLASGAIKVKPMITHRIGLSQWREGFDAMVDKTAIKVIMTYDFDE
>tr|B1LDV5|B1LDV5_ECOSM Oxidoreductase, zinc-binding dehydrogenase family OS=Escherichia coli (strain SMS-3-5 / SECEC) GN=EcSMS35_1415 PE=3 SV=1
MKALARFGKAFGGYKMIDVPQPICGPEDVVIEIKAAAICGADMKHYNVDSGSDEFNSIRG
HEFAGCIAQVGEKVKDWKVGQRVVSDNSGHVCGVCPACEQGDFLCCTEKVNLGLDNNTWG
GGFSKYCLVPGEILKIHRHALWEIPDGVDYEDAAVLDPICNAYKSIAQQSKFLPGQDVVV
IGTGPLGLFSVQMARIMGAVNIVVVGLQEDVAVRFPVAKELGATAVVNGSTEDVVARCQQ
ICGKDNLGLVIECSGANIALKQAIEMLRPNGEVVRVGMGFKPLDFSINDITAWNKSIIGH
MAYDSTSWRNAIRLLASGAIKVKPMITHRIGLSQWREGFDAMVDKTAIKVIMTYDFDE
>tr|B1XGN6|B1XGN6_ECODH Predicted oxidoreductase, Zn-dependent and NAD(P)-binding OS=Escherichia coli (strain DH10B) GN=ydjL PE=4 SV=1
MKALARFGKAFGGYKMIDVPQPMCGPEDVVIEIKAAAICGADMKHYNVDSGSDEFNSIRG
HEFAGCIAQVGEKVKDWKVGQRVVSDNSGHVCGVCPACEQGDFLCCTEKVNLGLDNNTWG
GGFSKYCLVPGEILKIHRHALWEIPDGVDYEDAAVLDPICNAYKSIAQQSKFLPGQDVVV
IGTGPLGLFSVQMARIMGAVNIVVVGLQEDVAVRFPVAKELGATAVVNGSTEDVVARCQQ
ICGKDNLGLVIECSGANIALKQAIEMLRPNGEVVRVGMGFKPLDFSINDITAWNKSIIGH
MAYDSTSWRNAIRLLASGAIKVKPMITHRIGLSQWREGFDAMVDKTAIKVIMTYDFDE
>tr|B5FJF6|B5FJF6_SALDC Oxidoreductase, zinc-binding dehydrogenase family OS=Salmonella dublin (strain CT_02021853) GN=SeD_A2061 PE=4 SV=1
MKALARFGKAFGGYKMIDVPEPVCGPEDVIIEIKAAAICGADMKHYNVDSGSDEFNSVRG
HEFAGRIARVGEKVKDWKVGQRVVSDNSGHVCGVCPACEQGDFLCCTEKVNLGLDNNTWG
GGFSKYCLVPGEILKIHRHALWEIPEGVDYEEAAVLDPICNAYKSIAQQSKFLPGQDVVV
IGTGPLGLFSVQMARIMGAVNIVVVGLDEDVPVRFPVAKELGATAFVNGSTEDVVARCRE
ICGKDNLGLVIECSGANIALKQAIDMLRPNGEVVRVGMGFKPLDFSINDITSWNKSIIGH
MAYDSTSWRNAIRLLASGAIKVKPMITHRIGLSQWREGFDAMVDKTAIKVIMTYDFDE
>tr|B5QWK8|B5QWK8_SALEP Putative oxidoreductase OS=Salmonella enteritidis PT4 (strain P125109) GN=SEN1758 PE=4 SV=1
MKALARFGKAFGGYKMIDVPEPVCGPEDVIIEIKAAAICGADMKHYNVDSGSDEFNSVRG
HEFAGRIARVGEKVKDWKVGQRVVSDNSGHVCGVCPACEQGDFLCCTEKVNLGLDNNTWG
GGFSKYCLVPGEILKIHRHALWEIPEGVDYEEAAVLDPICNAYKSIAQQSKFLPGQDVVV
IGTGPLGLFSVQMARIMGAVNIVVVGLDEDVPVRFPVAKELGATAFVNGSTEDVVARCRE
ICGKDNLGLVIECSGANIALKQAIDMLRPNGEVVRVGMGFKPLDFSINDITSWNKSIIGH
MAYDSTSWRNAIRLLASGAIKVKPMITHRIGLSQWREGFDAMVDKTAIKVIMTYDFDE
>tr|B5RB18|B5RB18_SALG2 Putative oxidoreductase OS=Salmonella gallinarum (strain 287/91 / NCTC 13346) GN=SG1832 PE=4 SV=1
MKALARFGKAFGGYKMIDVPEPVCGPEDVIIEIKAAAICGADMKHYNVDSGSDEFNSVRG
HEFAGRIARVGEKVKDWKVGQRVVSDNSGHVCGVCPACEQGDFLCCTEKVNLCLDNNTWG
GGFSKYCLVPGEILKIHRHALWEIPEGVDYEEAAVLDPICNAYKSIAQQSKFLPGQDVVV
IGTGPLGLFSVQMARIMGAVNIVVVGLDEDVPVRFPVAKELGATAFVNGSTEDVVARCRE
ICGKDNLGLVIECSGANIALKQAIDMLRPNGEVVRVGMGFKPLDFSINDITSWNKSIIGH
MAYDSTSWRNAIRLLASGAIKVKPMITHRIGLSQWREGFDAMVDKTAIKVIMTYDFDE
>tr|B5YQ69|B5YQ69_ECO5E Oxidoreductase, zinc-binding dehydrogenase family OS=Escherichia coli O157:H7 (strain EC4115 / EHEC) GN=ECH74115_2500 PE=4 SV=1
MKALARFGKAFGGYKMIDVPQPICGPEDVVIEIKAAAICGADMKHYNVDSGSDEFNSIRG
HEFAGCIAQVGEKVKDWKVGQRVVSDNSGHVCGVCPACEQGDFLCCTEKVNLGLDNNTWG
GGFSKYCLVPGEILKIHRHALWEIPDGVDYEDAAVLDPICNAYKSIAQQSKFLPGQDVVV
IGTGPLGLFSVQMARIMGAVNIVVVGLQEDVAVRFPVAKELGATAVVNGSTEDVVARCQQ
ICGKDNLGLVIECSGANIALKQAIEMLRPNGEVVRVGMGFKPLDFSINDITAWNKSIIGH
MAYDSTSWRNAIRLLASGAIKVKPMITHRIGLSQWREGFDAMVDKTAIKVIMTYDFDE
>tr|B6IBJ7|B6IBJ7_ECOSE Putative alcohol dehydrogenase OS=Escherichia coli (strain SE11) GN=ECSE_1947 PE=4 SV=1
MKALARFGKAFGGYKMIDVPQPICGPEDVVIEIKAAAICGADMKHYNVDSGSDEFNSIRG
HEFAGCIAQVGEKVKDWKVGQRVVSDNSGHVCGVCPACEQGDFLCCTEKVNLGLDNNTWG
GGFSKYCLVPGEILKIHRHALWEIPDGVDYEDAAVLDPICNAYKSIAQQSKFLPGQDVVV
IGTGPLGLFSVQMARIMGAVNIVVVGLQEDVAVRFPVAKELGATAVVNGSTEDVVARCQQ
ICGKDNLGLVIECSGANIALKQAIEMLRPNGEVVRVGMGFKPLDFSINDITAWNKSIIGH
MAYDSTSWRNAIRLLASGAIKVKPMITHRIGLSQWREGFDAMVDKTAIKVIMTYDFDE
>tr|Q0T4Y3|Q0T4Y3_SHIF8 Putative oxidoreductase OS=Shigella flexneri serotype 5b (strain 8401) GN=SFV_1439 PE=3 SV=1
MKALARFGKAFGGYKMIHVPQPICGPEDVVTEIKAAAICGADMKHYNVDSGSDEFNSIRG
HEFAGCIAQVGEKVKDWKVGQRVVSDNSGHVCGVCPACEQGDFLCCTEKVNLGLDNNTWG
GGFSKYCLVPGEILKIHRHALWEIPDGVDYEDAAVLDPICNAYKSIAQQSKFLPGQDVVV
IGTGPLGLFSVQMARIMGAVNIVVVGLQEDVAVRFPVAKELGATAVVNGSTEDVVARCQQ
ICGKDNLGLVIECSGANIALKQAIEMLRPNGEVVRVGMGFKPLDFSINDITAWNKSIIGH
MAYDSTSWRNAIRLLASGAIKVKPMITHRIGLSQWREGFDAMVDKTAIKVIMTYDFDE
>tr|Q0TH52|Q0TH52_ECOL5 Hypothetical zinc-type alcohol dehydrogenase-like protein YdjL OS=Escherichia coli O6:K15:H31 (strain 536 / UPEC) GN=ECP_1724 PE=3 SV=1
MKALARFGKAFGGYKMIDVPQPICGPEDVVIEIKAAAICGADMKHYNVGSGSDEFNSIRG
HEFAGCIAQVGEKVKDWKVGQRVVSDNSGHVCGVCPACEQGDFLCCTEKVNLGLDNNTWG
GGFSKYCLVPGEILKIHRHALWEIPDGVDYEDAAVLDPICNAYKSIAQQSKFLPGQDVVV
IGTGPLGLFSVQMARIMGAVNIVVVGLQEDVAVRFPVAKELGATAVVNGSTEDVVARCQQ
ICGKDNLGLVIECSGANIALKQAIEMLRPNGEVVRVGMGFKPLDFSINDITAWNKSIIGH
MAYDSTSWRNAIRLLASGAIKVKPMITHRIGLSQWREGFDAMVDKTAIKVIMTYDFDE
>tr|Q1RB16|Q1RB16_ECOUT Putative oxidoreductase OS=Escherichia coli (strain UTI89 / UPEC) GN=ydjL PE=3 SV=1
MKALARFGKAFGGYKMIDVPQPICGPEDVVIEIKAAAICGADMKHYNVDSGSDEFNSIRG
HEFAGCIAQVGEKVKDWKVGQRVVSDNSGHVCGVCPACEQGDFLCCTEKVNLGLDNNTWG
GGFSKYCLVPGEILKIHRHALWEIPDGVDYEDAAVLDPICNAYKSIAQQAKFLPGQDVVV
IGTGPLGLFSVQMARIMGAVNIVVVGLQEDVAVRFPVAKELGATAVVNGSTEDVVARCQQ
ICGKDNLGLVIECSGANIALKQAIEMLRPNGEVVRVGMGFKPLDFSINDITAWNKSIIGH
MAYDSTSWRNAIRLLASGAIKVKPMITHRIGLSQWREGFDAMVDKTAIKVIMTYDFDE
>tr|Q32GC5|Q32GC5_SHIDS Putative oxidoreductase OS=Shigella dysenteriae serotype 1 (strain Sd197) GN=SDY_1491 PE=3 SV=1
MKALARFGKAFGGYKMIDVPQPMCGPEDVVIEIKAAAICGADMKHYNVDSGSDEFNSIRG
HEFAGCIAQVGEKVKDWKVGQRVVSDNSGHVCGVCPACEQGDFLCCTEKVNLGLDNNAWG
GGFSKYCLVPGEILKIHRHALWEIPDGVDYEDAAVLDPICNAYKSIAQQSKFLPGQDVVV
IGTGPLGLFSVQMARIMGAVNIVVVGLQEDVAVRFPVAKELGATAVVNGSTEDVVARCQQ
ICGKDNLGLVIECSGANIALKQAIEMLRPNGEVVRVGMGFKPLDFSINDITAWNKSIIGH
MAYDSTSWRNAIRLLASGAIKVKPMITHRIGLSQWREGFDAMVDKTAIKVIMTYDFDE
>tr|Q57PZ8|Q57PZ8_SALCH Hypothetical zinc-type alcohol dehydrogenase-like OS=Salmonella choleraesuis GN=ydjL PE=3 SV=1
MKALARFGKAFGGYKMIDVPEPVCGPEDVIIEIKAAAICGADMKHYNVDSGSDEFNSVRG
HEFAGRIARVGEKVKDWKVGQRVVSDNSGHVCGVCPACEQGDFLCCTEKVNLGLDNNTWG
GGFSKYCLVPGEILKIHRHALWEIPEGVDYEEAAVLDPICNAYKSIAQQSKFLPGQDVVV
IGTGPLGLFSVQMARIMGAVNIVVVGLDEDVPVRFPVAKELGATAFVNGSTEDVVARCQE
ICGKDNLGLVIECSGANIALKQAIDMLRPNGEVVRVGMGFKPLDFSINDITSWNKSIIGH
MAYDSTSWRNAIRLLASGAIKVKPMITHRIGLSQWREGFDAMVDKTAIKVIMTYDFDE
>tr|Q83RH7|Q83RH7_SHIFL Putative oxidoreductase OS=Shigella flexneri GN=S1562 PE=3 SV=1
MKALARFGKAFGGYKMIHVPQPICGPEDVVTEIKAAAICGADMKHYNVDSGSDEFNSIRG
HEFAGCIAQVGEKVKDWKVGQRVVSDNSGHVCGVCPACEQGDFLCCTEKVNLGLDNNTWG
GGFSKYCLVPGEILKIHRHALWEIPDGVDYEDAAVLDPICNAYKSIAQQSKFLPGQDVVV
IGTGPLGLFSVQMARIMGAVNIVVVGLQEDVAVRFPVAKELGATAVVNGSTEDVVARCQQ
ICGKDNLGLVIECSGANIALKQAIEMLRPNGEVVRVGMGFKPLDFSINDITAWNKSIIGH
MAYDSTSWRNAIRLLASGAIKVKPMITHRIGLSQWREGFDAMVDKTAIKVIMTYDFDE
>tr|Q8FGW9|Q8FGW9_ECOL6 Hypothetical zinc-type alcohol dehydrogenase-like protein ydjL OS=Escherichia coli O6 GN=ydjL PE=3 SV=1
MKALARFGKAFGGYKMIDVPQPICGPEDVVIEIKAAAICGADMKHYNVDSGSDEFNSIRG
HEFAGCIAQVGEKVKDWKVGQRVVSDNSGHVCGVCPACEQGDFLCCTEKVNLGLDNNTWG
GGFSKYCLVPGEILKIHRHALWEIPDGVDYEDAAVLDPICNAYKSIAQQSKFLPGQDVVV
IGTGPLGLFSVQMARIMGAVNIVVVGLQEDVAVRFPVAKELGATAVVNGSTEDVVARCQQ
ICGKDNLGLVIECSGANIALKQAIEMLRPNGEVVRVGMGFKPLDFSINDITAWNKSIIGH
MAYDSTSWRNAIRLLASGAIKVKPMITHRIGLSQWREGFDAMVDKTAIKVIMTYDFDE
>tr|Q8XDU8|Q8XDU8_ECO57 Putative oxidoreductase OS=Escherichia coli O157:H7 GN=ECs2485 PE=3 SV=1
MKALARFGKAFGGYKMIDVPQPICGPEDVVIEIKAAAICGADMKHYNVDSGSDEFNSIRG
HEFAGCIAQVGEKVKDWKVGQRVVSDNSGHVCGVCPACEQGDFLCCTEKVNLGLDNNTWG
GGFSKYCLVPGEILKIHRHALWEIPDGVDYEDAAVLDPICNAYKSIAQQSKFLPGQDVVV
IGTGPLGLFSVQMARIMGAVNIVVVGLQEDVAVRFPVAKELGATAVVNGSTEDVVARCQQ
ICGKDNLGLVIECSGANIALKQAIEMLRPNGEVVRVGMGFKPLDFSINDITAWNKSIIGH
MAYDSTSWRNAIRLLASGAIKVKPMITHRIGLSQWREGFDAMVDKTAIKVIMTYDFDE
