# Supplementary material for: Subdivision of the MDR superfamily of medium-chain dehydrogenases/reductases through iterative hidden Markov model refinement
Source: BMC Bioinformatics. 2010 Oct 27;11:534. doi: 10.1186/1471-2105-11-534 (PMC2976758; doi:10.1186/1471-2105-11-534)
Supplement: Additional file 4 — MDR family alignment figures. Illustrations showing the mafft MSAs from Additional file 3: mdr-sequences. Red sequence identifiers denote sequences from UniProtKB/TrEMBL, while blue correspond to sequences from Swiss-Prot. The position cscores are shown in a bar plot under the MSA. Positions that contain gaps in over 90% of the sequences have been removed from the alignment in order to increase readability. [file 1471-2105-11-534-S4.ZIP › mdr/MDR055.fasta]

>tr|A0H1E5|A0H1E5_9CHLR Alcohol dehydrogenase, zinc-binding OS=Chloroflexus aggregans DSM 9485 GN=CaggDRAFT_1237 PE=3 SV=1
MRAVYYEAFGQMPWLANLPDPTPTPDGVVLAVRATGLCRSDWHAWMGHDPDIRLPHVPGH
ELAGEVVAVGARVTRWRIGDRVTVPFVCACGVCPQCQAGQQQVCDHQFQPGFTHWGSFAE
YVAIDRADLNLVRLPDDMTYVTAASLGCRFATAFRAVVDLAKVSAGEWVAVYGCGGVGLS
AIMLAHALGGQVIGIDINPERLALARDLGAVAVVNAATEADVVGVVRELSRGGVHIAIDA
LGSPTTCANAIASLRKRGRHVQVGLLLAEQRMPPLPMDIVVARELVIMGSHGMQAHRYDA
MLDLIQSGKVQPQRLIGRTIRLDEAPVALVDLDSFRGAGVTVITEF
>tr|A3K2I2|A3K2I2_9RHOB Putative oxidoreductase transmembrane protein OS=Sagittula stellata E-37 GN=SSE37_16303 PE=3 SV=1
MKAVLFEKFREAPKVVTVSDPTPDRHGIVVKVEATGVCRSDWHGWMGHDSDVHLPHVPGH
ELAGIVEAVGKDVMNWKRGDRVTVPFISGCGSCPECHAGHQQVCLAQEQPGFTYWGSFAE
YVMIHKADLNLVALPESMDFATAASLGCRFATSFRAVVDQGKASAGQWVAVHGCGGVGLS
AVMIANAVGANVIAIDIDDRKLALARELGAVAAINGTAGDVAEAVIELTRGGAHVSLDAL
GHPVTCFNSIQNLRPRGKHVQVGLMLGEHAAPQIPMAKVIGKELEVLGSHGMQAHRYGAM
LEMITSGKLDPSRLVGDRISLEDAPVALMNMDRFQSVGATVITSF
>tr|A3TH99|A3TH99_9MICO Putative uncharacterized protein OS=Janibacter sp. HTCC2649 GN=JNB_08559 PE=3 SV=1
MKAISYSAYDETPALVEVPEPDCDRNGVVIAVRATGVCRSDWHAWKGHDPVPLPQIPGHE
LAGTVAEVGADVRLWKVGDRVTVPFVCGCGVCDLCVAGDAQVCPDQTQPGFTGPGSFAER
VAISAADVNLVALPDSIDFVTAASLGCRFATAFRAITAHGRLRQGEWLAVHGCGGVGLSA
VMIGTALGARVVAVDVSGAALARAGELGAEHVVNAREEADTAAAIRDLTGGGAHVSIDAL
GTPETAVASVSCLRRRGKHVQVGLLLGDAATPPLPMDRVIAHELEIYGSHGMAAHEYAAM
LALVEDGTLRPDRLVGEVIALARGGTALAAMDRPATSAGMTVISLPE
>tr|A3W5Z7|A3W5Z7_9RHOB Alcohol dehydrogenase OS=Roseovarius sp. 217 GN=ROS217_15695 PE=3 SV=1
MRAALLTCYNTPTEITDVPDPDCPRDGAVIAVRACGVCRSDHHAWKGADPDVILPHVMGH
EFAGEVLEIGPECRAFAVGDRVTAPFILGCGTCPDCRGGEPTTCNHQQVIGFTGWGAFAE
RLAIPRADFNLVRLPDAMDFAAAAGMGCRVTTAFRAVVDRAKTQPGEWLSVHGCGGVGLA
AIMIGAAIGARVLAIDVNPEALRIAKSLGATATLDASHTPDVGSAVRDMTEGGAHVSLDA
LGITDTFHNSLKSLRKLGRHVQIGMPLGRHATPELPLLDLVYSRQITLHGTRGIGADRFA
ALFAMISAGHLDPERLITKRIGLSGLNEALSAMDGFQGYGVTVVDQLSA
>tr|A3X4C5|A3X4C5_9RHOB Alcohol dehydrogenase OS=Roseobacter sp. MED193 GN=MED193_21229 PE=3 SV=1
MKAVLFEKFQEAPKVATVVDPTPEEHGVVLKVEATGVCRSDWHGWMGHDSDIDLPHIPGH
ELAGVVEAVGKDVKNWKVGDRVTVPFICGCGSCSECHTGNQQTCLHQEQPGFTHWGSFAE
YVPIHQADLNVVALPEAMDFATAASLGCRFATSFRAVIDQGKVSAGQWVAVHGCGGVGLS
AVMIASAAGANVIGVDLDPAKLALAKELGAVAAIDGKGDVVEAIQEITKGGAHVSLDALG
HPATMTNSILCLRPRGKHIQVGLMLGDHAAPAVPMPKIVGQEIELLGSHGMQAHRYGAML
DMVESGRLDPARLVGDKISIDAAPGALMNMNKFQSIGATVITSF
>tr|A6DXU1|A6DXU1_9RHOB Alcohol dehydrogenase OS=Roseovarius sp. TM1035 GN=RTM1035_04880 PE=3 SV=1
MRAALLTRYNTPTDITEVPDPDCPRDGAIIAVRACGVCRSDHHAWKGADPDVILPHVMGH
EFAGEVLEIGPECRAFAVGDRVTAPFILGCGTCPDCRGGEPTICNHQQVIGFTGWGAFAE
RLAIPRADFNLVRLPDTMGYAAAAGMGCRVTTAFRAVVDRAKTQPGEWLSVHGCGGVGLS
AIMIGAAIGARVLAIDVNPEALRIAKSLGATATLDASQSPDVGAAVRDVTDGGAHVSLDA
LGITDTFHNSLKSLRKMGRHVQIGMPLGRHATPELPLLELVYSRQITLHGTRGMGADRFA
PLFAMISAGHLDPERLITQRIGLSGLNNALIAMDGFQGYGVTVVDQLSA
>tr|A8UHJ5|A8UHJ5_9FLAO Putative uncharacterized protein OS=Flavobacteriales bacterium ALC-1 GN=FBALC1_04012 PE=3 SV=1
MKALQYENFQGILNIKNLPDPKSEKHGVVIKVKATGLCLSDWHGWMGNDPDIKLPHVPGH
ELAGVIVEIGSDVKNFKVGERVTLPFVGGCGKCEYCNSGNHQVCDNQFQPGFTHWGSFAE
YVSIHYADTNLVKLPDEIDFTTAASLGCRFATSFRAVIDQGKVKQDDWVVIHGCGGVGLS
GIMIASALKAKVIAVDINTSALEKAKSVGALYTINALNRKDVANEILEITKGGAHVSIDA
IGHPNVLLNSVNSLRKLGKHIQIGIMTINNMKPSIPIDKIIGRELEIIGSHGLQAYKYKD
MISMILSGQLNPKNLISNTISLSDVPDILPNMENFNSSGIKIITSFK
>tr|B0J804|B0J804_RHILT Alcohol dehydrogenase zinc-binding domain protein OS=Rhizobium leguminosarum bv. trifolii WSM1325 GN=RlegDRAFT_3564 PE=3 SV=1
MKAMFYEAFEQAPEIRTVADPTPAEDGVVISVGASGLCRSDWHGWMGHDPDIRLPHVPGH
ELAGRIVATGRGVMRFKVGDRVTVPFVSGCGHCSECHSGNQQVCPNQFQPGFTHWGSFAE
YVAIDYADTNLVHLPDTIDDATAASLGCRFATSFRAVADQARTGPGEWIAVHGCGGVGLS
AIMIATALGANAIGIDISEEKLAFARECGAVATVNASGVADVAEAVREITKGGAHVSIDA
LGHPVTCFNSIKNLRRRGRHVQVGLMLGEHATPQIPMAQVIGHELEIYGSHGMQAWRYDA
MLSMLSAGKIAPQKLIGRRISLEEAVPALMALDKAEATGISVITRFS
>tr|B1FJW8|B1FJW8_9BURK Alcohol dehydrogenase zinc-binding domain protein OS=Burkholderia ambifaria IOP40-10 GN=BamIOP4010DRAFT_4329 PE=3 SV=1
MKAVVYEAFGAAPRLMNVDDPTPAPDGVVIEVKATGVCRSDWHGWMGHDPDIVLPHVPGH
ELAGVVVAAGAAVTHWKAGDRVTVPFVGGCGHCPECHSGNQQVCERQFQPGFTHWGSFAQ
FVGIHHADLNLVRLPDALDFPTAASLGCRFVTSFRAVVDQGRTSAGQWVAVHGCGGVGLS
AIMIANAIGANVVAIDISDQALALARSVGAAATVNASQVADVVDAVKEITRGGVHVSLDA
LGHPTTCFNSISNLRRRGKHVQVGLMLGEHATPAVPMSKVIAHELEILGSHGMQAHRYDA
MFDMVHAGTLAPNRLIGKEISLGQSIDALMNMNRFEGAGVTVVTDFSG
>tr|B2QRN3|B2QRN3_9CHLR Alcohol dehydrogenase GroES domain protein OS=Chloroflexus sp. Y-400-fl GN=Chy400DRAFT_3666 PE=4 SV=1
MRAVYYEAFGQMPWIATLPDPAPTPDGVVLAVRATGLCRSDWHGWMGHDPDIKLPHVPGH
ELAGEIVAVGSQVRRWRIGDRVTVPFVCACGFCPQCQAGQQQVCDNQFQPGFTHWGSFAE
YVAIDRADLNLVRLPADMSFTTAASLGCRFATAFRAVVDLGQVRGGEWVAVYGCGGVGLS
AIMLASALGGQVIGIDINLERLALARAVGATAVIDATTEPDVVSVVRDLSRGGVHLAIDA
LGSPMTCANAIASLRKRGRHVQVGLLLADQRMPPLPMDIVVARELTIMGSHGMQAYRYDA
MLDLIQSGKVQPQRLIGRTISLSEAPAALVDLDSFRGSGVTVITEFQG
>tr|B3D0U8|B3D0U8_BURM1 Alcohol dehydrogenase OS=Burkholderia multivorans (strain ATCC 17616 / 249) GN=adh PE=4 SV=1
MKAVVYEAFGAAPRVMQVADPTPAPDGVVIEVKATGVCRSDWHGWMGHDPDIVLPHVPGH
ELAGVVVATGADVTRWKAGDRVTVPFVAGCGRCPECHSGNQQVCERQFQPGFTHWGSFAE
FVGIHHADLNLVRLPDSLDFPTAASLGCRFVTSFRAVVDQGRTSAGEWVAVHGCGGVGLS
AIMIANAIGANVVAVDISAAALARARAVGAAATVDASQVADVVDAVKDITGGGAHVSLDA
LGHPSTCFNSIANLRRRGRHVQVGLMLGEHATPAVPMSKVIAHELEILGSHGMQAHRYDA
MLDMVRAGKLAPSRLIGKETSLGESVEALMNMNRFEGAGVTVVTDFSH
>tr|B5HKM7|B5HKM7_STRPR Oxidoreductase OS=Streptomyces pristinaespiralis ATCC 25486 GN=SSDG_05715 PE=4 SV=1
MRAVVFDEFGGRPVVREVPDPEPSRDGVVVRVGATGLCRSDWHGWMGHDEGITTPHVPGH
ELAGVVHSVGSDVVRWTPGDRVTVPFICACGRCAACADGNQQVCERQEQPGFTHWGSFAE
YVPLRHADTNLVALPRTMSFTTAASLGCRFATAFRAVAGQGRVRPGEWVAVHGCGGVGLS
AVMIAAACGARVVAVDVSPGALELARTFGAEVCLDASALGEGEAGAAVRDLTGGGAHLSL
DALGAPVTCVNSVQSLRRQGRHVQVGLLPSGVGLPMDRVVALELEILGSHGMAAHAYPAM
MAMVASGALRPDLLVTKEIGLDAVPDALTALGTASGTGVTVIVPGA
>tr|B5HNA6|B5HNA6_9ACTO Oxidoreductase OS=Streptomyces sviceus ATCC 29083 GN=SSEG_00891 PE=4 SV=1
MRAVVFDEYGEPAQVRDVPDPRPADHGVVVRVEATGLCRSDWHGWQGHDPDITLPHVPGH
ELAGVVEAVGPRVGTWRPGDRVTVPFVCACGTCASCARGDQQVCERQTQPGFTHWGSFAQ
YVALDHADVNLVAVPQDMSFATAASLGCRFATAFRAVVQQGRATAGEWVAVHGCGGVGLS
AVMIAAASGARVVAVDVSAQALALARKFGAAECVDATGTPDTAAAIRELTGGGVQVSLDA
LGSPATCAASVDCLRRRGRHVQVGLLPSPDGTTPVPMARVIALELELLGSHGMAAHTYPP
MLELVGSGVLRPDLLVTSTIPLDAAPDALAAMGTVPGAGVTVIEPWS
>tr|Q0FVX5|Q0FVX5_9RHOB Alcohol dehydrogenase OS=Roseovarius sp. HTCC2601 GN=R2601_04353 PE=3 SV=1
MKAVLFETFQEAPKLVTVPDPVPDAHGVVLKVAATGVCRSDWHGWMGHDSDIELPHVPGH
ELAGEVAAVGKDVRNWKIGDKVTVPFICGCGSCSECHAGQQQVCLHQEQPGFTHWGSFAE
YVPIHQADLNLVALPEGMGFDTAASLGCRFATSFRAVIDQGKVRAGQWVAVHGCGGVGLS
AVMIAAAAGANVIGVDLDPVKLALAKEIGAVAAIDGHEADVPGAIREITRGGAHVSLDAL
GHPVTMTNSILCLRPRGKHVQVGLMLGEHAAPQVPMPKIVGQEIELLGSHGMQAHRYGAM
LDMVASGKLDPARLVGERISLAEAPAALMAMDSFRSVGATVITRF
>tr|Q1PY10|Q1PY10_9BACT Similar to alcohol dehydrogenase OS=Candidatus Kuenenia stuttgartiensis GN=adh PE=3 SV=1
MRVAVYEKFAQPLTIQEVPDPAPEKTGVVIRVGATGMCRSDWHGWMGHDPCIRLPHVPGH
EIAGVVEETGKEVSLWKKGDRVTLPFVCGCGACPQCASGNHQVCDRQSQPGFTHWGSFAQ
YVAIDYADVNLVQLPEDIDFVTAASLGCRFSTSFRAIVAQGKVSAGQWVAVHGCGGVGLS
AIMIASALGANVVAVDIQKEKLDFAGSVGAVALVNAGEVEDVAGAILDITKGGVHVSVDA
LGSSNTCFNSIATLRKRGKHLQVGLMLAEHRHPPIPMDKVIANELEILGCHGMQAHEYGA
MLEMVCEGKLRPEKLIGKTIGLEDAARELPDMNRFGSVGVIVINEF
>tr|Q8GPX3|Q8GPX3_PSEAE Putative alcohol dehydrogenase OS=Pseudomonas aeruginosa GN=adh PE=3 SV=1
MRAAVYESFQGKITVQTMPDPEPSEFGAVIEVKASGICRSDWHGWVGHDTDIVLPHVPGH
EFAGVVAAVGRGVTKWKVGDRVTMPFMGVCGSCGECSSGNEQMCDHQFQPGFKHWGSFAQ
YVAIDMADRNLVALPEAVAFSTAAGLGCRFATSFRAMAFQARIEPGQWVAVHGCGGVGLS
AIMIAEALGANTIAIDIADDKLELARALGAARTINARQVDNVASAIADLTGGGAHVSVDA
LGSVVTCRNSIESLRKRGKHLQVGLLAGDQALPAIPMGRVVLKELQLLGSYGLQPHKYGD
MLAMIEAGKLKPEKLIGRTVTLEEATTILPKMDSFQERGVAIIDRF
>tr|A0QU20|A0QU20_MYCS2 Alcohol dehydrogenase OS=Mycobacterium smegmatis (strain ATCC 700084 / mc(2)155) GN=MSMEG_2048 PE=3 SV=1
MRAVVCSTVGVLPRVTEMPDPSCPSDGVLVQVAATGVCRSDWHAWRGHDPVQLPIIPGHE
FAGVIAAVGADVSGWQVGDRVTTPFVLGCGRCEFCRAGDAQVCPNQEQPGFTLPGSFAQL
VAVPRAAANLVRLPDDVSFVAAASLGCRFATAFRALVNHGAVKAGQWVAVHGCGGVGLSA
VMIAKAFGAKVVAVDVTADALAAAQRLGADEIVNSTEIDDVATEIVQRTGGGAHIGVDAV
GNPVSAAASVASLRRRGRHVQVGLLLGADAHTAFPMDRVIAQELAIFGSHGMPAVDYPAM
LDLLASGALQPERLVTRRISLDDAPDALAGMDSFAGSGMTIIEP
>tr|A1UDQ2|A1UDQ2_MYCSK Alcohol dehydrogenase GroES domain protein OS=Mycobacterium sp. (strain KMS) GN=Mkms_1759 PE=3 SV=1
MDVRSVADPSPPPGGVVVEVHATGLCRSDWHGWAGHDRGITLPHVPGHELVGVVAEVGAG
VEKWRVGDRVTTPFVCGCGRCQWCLEGQAQVCPDQTQPGFTHWGSYAEYVALHAADANLV
AVPDAVGDAAAAGLGCRFATAYRALSARARIRPGEWVTVVGAGGVGLSSVQIAVAFGARV
IAVDREPAALALASRLGAEHTVHADGADVAGRVHDLTGGGSHVAVDAVGSAATCADAIHS
LRRRGRHLQVGLLPDVTGHPAVPMDRVIAWELDVLGSHGMASGDYPGMMRLIEAGTLRPQ
AIVERVVGLTEGATLLSSLSVATPAGVTLIDPRLG
>tr|A3PX53|A3PX53_MYCSJ Alcohol dehydrogenase, zinc-binding domain protein OS=Mycobacterium sp. (strain JLS) GN=Mjls_1690 PE=3 SV=1
MDVRSVADPSPPPGGVVVEVHATGLCRSDWHGWAGHDRGITLPHVPGHELVGVVAEVGAG
VEKWRVGDRVTTPFVCGCGRCQWCLEGQAQVCPDQTQPGFTHWGSFADYVALHAADANLV
AVPDAVVDAAAAGLGCRFATAYRALSARARIRPGEWVTVVGAGGVGLSSVQIAVAFGARV
IAVDREPAALALASRLGAEHTVHADGADVAGRVHELTGGGSHVAVDAVGSAATCADAIHS
LRRRGRHLQVGLLPDVTGHPAVPMDRVIAWELDVLGSHGMASGDYPGMMRLIEAGTLRPQ
AFVERVVGLTEGAALLPSLSVATPAGVTLIDPRLG
>tr|A4FH31|A4FH31_SACEN Alcohol dehydrogenase OS=Saccharopolyspora erythraea (strain NRRL 23338) GN=adh PE=3 SV=1
MRAVVIDEFGRTPVVREVPDPEPSRLGAVVRVEATGLCRSDWHGWMGHDPDIALPHVPGH
ELSGVVESVGAEVANWRPGDRVTVPFVCACGRCAECARGDQQVCAHQTQPGFTHWGSFAE
FVSLENADVNLVAVPEAMSFATAAGLGCRFATAFRAVVAQGRVAAGQWVAVHGCGGVGLS
AVMIAAACGAAVVAVDISPDALALARRFGAKECLDPSALPVSVAEAVAGITGGGAHVSID
ALGSPRTCANSIASLRSRGRHVQVGLLPQAAGDPSLPMSRVIALELEVLGSHGMAAHEYP
AMMEMVAAGSLRPDRLVTNAIGLEQAPEALAAMGAGAGPGVTVVEPHRRAS
>tr|A4JEK2|A4JEK2_BURVG Alcohol dehydrogenase, zinc-binding domain protein OS=Burkholderia vietnamiensis (strain G4 / LMG 22486) GN=Bcep1808_1701 PE=3 SV=1
MKAVVYEAFGAAPRLMDVDDPTPAPDGVVIEVKATGVCRSDWHGWMGHDPDIVLPHVPGH
ELAGVVVAAGAAVTRWKAGDRVTVPFVGGCGHCPECHSGNQQVCERQFQPGFTHWGSFAQ
YVGIHHADLNLVRLPDALDFPTAASLGCRFVTSFRAVVDQGRTSAGQWVAVHGCGGVGLS
AIMIANAIGANVVAIDISERALTLARALGAAATVDASQVTDVVDAVKEITRGGAHVSLDA
LGHPTTCFNSISNLRRRGKHVQVGLMLGEHATPAVPMSKVIAHELEILGSHGMQAHRYGA
MLDMVHAGKLAPERLIGKEISLGESIDALMNMDRFEGAGVTVVTDFSG
>tr|A5CSX1|A5CSX1_CLAM3 Putative Zn-dependant alcohol dehydrogenase OS=Clavibacter michiganensis subsp. michiganensis (strain NCPPB 382) GN=CMM_2126 PE=3 SV=1
MRAVVYERFGETPVVRELPDPVPSAAGVVVRVEATGVCRSDAHGWLGHDDGIELPQVPGH
ELVGRIHEVGPEVTRFQVGDRVTVPFVCACGRCGECRAGNGQVCRDQTQPGFTHWGSFAE
LVALHDADVNLIPVPDDLDAGAAALLGCRFATAFRGLVHRARIQRGERLLVIGCGGVGLS
AVMIGVAVGAEVIAVDVDPAALARASELGAEYTIDSSDLSELDVLDAIHAVSPDGVQVSV
EALGRESTLRISLLALAPTGRQVQIGLFASEPTVPVPFVISQELSLHGSHGMPAHDYAEL
MEMVASGALRPELLIEHRITLDEAPAALEALASGDRSKGITLVEVG
>tr|A6U710|A6U710_SINMW Alcohol dehydrogenase zinc-binding domain protein OS=Sinorhizobium medicae (strain WSM419) GN=Smed_0584 PE=3 SV=1
MKAMYYDAFEKMPEIRILPDPVPTENGVVIKVEATGLCRSDWHGWMGHDPDIRLPHVPGH
ELAGTIAAVGRGVLRYKTGDRVTVPFVSGCGRCFECRSGNNQVCEAQFQPGFTHWGSFAE
YVAIDFADQNLVHLPEDMDFATAASLGCRFATSFRALLDQARVKGGEWVAVHGCGGVGLS
AVMIAAALGANPIAIDISEEKLAFARKLGAVATINGRATEDVAGAVRDITRGGAHVSLDA
LGSPVTCFNSIKNLRRRGRHVQVGLMLAEHATPQIPMAQVIGHELEIYGSHGMQAWRYEA
MLAMITAGQLKPQELIGRQISLEEAAPALAAMDGATELGISVITRF
>tr|A6VRU7|A6VRU7_MARMS Alcohol dehydrogenase GroES domain protein OS=Marinomonas sp. (strain MWYL1) GN=Mmwyl1_0234 PE=3 SV=1
MKAVVYESFSTTPKIMNVEDPTPENHGVVIKVEATGVCRSDWHGWMGHDPDIVLPHVPGH
EFAGIIEAVGKDVQRFKVGDRVTVPFVSGCGSCPECHGGNHQVCGNQTQPGFTHWGSFAE
YVSIHHADVNLVTLPETIDFTTAASLGCRFVTSFRAVVDQGKVSAGQWVAIHGCGGVGLS
AIMIANSIGANVIAVDVTNDKLELAKALGAYATINATSVADVAEAIKEITRGGAHVSIDA
LGHPTTCINSIKSLKKLGKHVQVGLLLADQATPPIPMNLVIAHELEIIGSHGMQAFRYDA
MLAMIKSGKLSPEKLLGRTISLEESIVALTNMDKINPPGVTVVTSF
>tr|A6WG21|A6WG21_KINRD Alcohol dehydrogenase zinc-binding domain protein OS=Kineococcus radiotolerans (strain ATCC BAA-149 / DSM 14245 / SRS30216) GN=Krad_4297 PE=3 SV=1
MRAVLVEEFGAAPRLADVADPAPAPHGVVVAVQATGVCRSDWHAWQGHDDDVTLPHVPGH
ELAGTVVAVGADVRGRRVGDRVTTPFVTACGTCPECAAGQQQVCRRQTQPGFTGWGSFAE
LVALDHADVNLVALPEGFPSAAAAALGCRVATAFRAVTDVARVRAGESVAVHGAGGVGLS
AIAIAAAAGARVVAVDPSPGARDLALAFGAEHAVAADGAVDAVRELTGGGAHVSIDAVGL
PATCEASVRSLRRRGRHVQIGLLPAATGAPLVPMDLVIAGELQVLGSHGMAAHDYPRLLA
LVGSGRFPLAGLVTRELPLEAGPRALAEVGAATTAGITVLRP
>tr|A9AH35|A9AH35_BURM1 Alcohol dehydrogenase GroES domain protein OS=Burkholderia multivorans (strain ATCC 17616 / 249) GN=Bmul_1502 PE=3 SV=1
MVKAVVYEAFGAAPRVMQVADPTPAPDGVVIEVKATGVCRSDWHGWMGHDPDIVLPHVPG
HELAGVVVATGADVTRWKAGDRVTVPFVAGCGRCPECHSGNQQVCERQFQPGFTHWGSFA
EFVGIHHADLNLVRLPDSLDFPTAASLGCRFVTSFRAVVDQGRTSAGEWVAVHGCGGVGL
SAIMIANAIGANVVAVDISAAALARARAVGAAATVDASQVADVVDAVKDITGGGAHVSLD
ALGHPSTCFNSIANLRRRGRHVQVGLMLGEHATPAVPMSKVIAHELEILGSHGMQAHRYD
AMLDMVRAGKLAPSRLIGKETSLGESVEALMNMNRFEGAGVTVVTDFSH
>tr|A9WJ67|A9WJ67_CHLAA Alcohol dehydrogenase GroES domain protein OS=Chloroflexus aurantiacus (strain ATCC 29366 / DSM 635 / J-10-fl) GN=Caur_1113 PE=4 SV=1
MRAVYYEAFGQMPWIATLPDPAPTPDGVVLAVRATGLCRSDWHGWMGHDPDIKLPHVPGH
ELAGEIVAVGSQVRRWRIGDRVTVPFVCACGFCPQCQAGQQQVCDNQFQPGFTHWGSFAE
YVAIDRADLNLVRLPADMSFTTAASLGCRFATAFRAVVDLGQVRGGEWVAVYGCGGVGLS
AIMLASALGGQVIGIDINLERLALARAVGATAVIDATTEPDVVSVVRDLSRGGVHLAIDA
LGSPMTCANAIASLRKRGRHVQVGLLLADQRMPPLPMDIVVARELTIMGSHGMQAYRYDA
MLDLIQSGKVQPQRLIGRTISLSEAPAALVDLDSFRGSGVTVITEFQG
>tr|B0RGE9|B0RGE9_CLAMS Putative integral membrane zinc-binding dehydrogenase OS=Clavibacter michiganensis subsp. sepedonicus (strain ATCC 33113 / JCM 9667) GN=CMS1091 PE=3 SV=1
MDEPDPPRPRGAPMRAVVYERFGETPVVRELPDPVPSAGGVVVRVEATGVCRSDAHGWLG
HDDGIELPQVPGHELVGRIHQVGPEVTRFHVGDRVTVPFVCACGRCAECRAGNGQVCRDQ
TQPGFTHWGSFAELVALHDADVNLIPVPDELDAGAAALLGCRFATAFRGLVHRARIRRGE
HLLVIGCGGVGLSAVMIGVAVGAEVIAVDVDPAALARASELGAEYTIDSSDLSELDVLDA
IHAVSPDGVQVSVEALGRESTLRISVLALAPTGRQVQIGLFATEPTVPVPFVISQELSMH
GSHGMPAHDYAELMAMVASGALKPELLIEHRITLDEAPAALEALASGDRSAGITLVEVG
>tr|B1YR02|B1YR02_BURA4 Alcohol dehydrogenase zinc-binding domain protein OS=Burkholderia ambifaria (strain MC40-6) GN=BamMC406_1680 PE=4 SV=1
MVKAVVYEAFGAAPRLMNVDDPTPAADGVVIEVKATGVCRSDWHGWMGHDPDIVLPHVPG
HELAGVVVAAGAAVTRWKAGDRVTVPFVGGCGHCPECHSGNQQVCEQQFQPGFTHWGSFA
QFVGIHHADLNLVRLPDALDFPTAASLGCRFVTSFRAVVDQGRTSAGQWVAVHGCGGVGL
SAIMIANAIGANVVAIDISDQALALARSVGATATVNASQVADVVDAVKEITRGGAHVSLD
ALGHPTTCFNSISNLRRRGKHVQVGLMLGEHATPAVPMSKVIAHELEILGSHGMQAHRYD
AMLDMVHAGTLAPNRLIGKEISLGQSIDALMNMNRFEGAGVTVVTDFSG
>tr|B2SSG4|B2SSG4_XANOP Alcohol dehydrogenase OS=Xanthomonas oryzae pv. oryzae (strain PXO99A) GN=PXO_04785 PE=4 SV=1
MHFERFEQVPEILQLPDPPPSDDGVVIKVAATGICRSDWHGWMGHDPDIALPHVPGHEFA
GEVVAMGKRISGFAIGTRVTVPFVSGCGRCVQCHGGNQQVCSNQFQPGFTAWGSFAEYVA
IDFAETNLVRLPESIDDATAASLGCRFATSFRAVVDQARTGPGEWVVVHGCGGVGLSAVM
IAAALGAQVIAVDIFDDKLAFAVECGAVATVNASKAANTVEAIREITKGGAHVSIDALGS
PTTCFNSISNLRRRGRHVQVGLMLGEHATPRIPMAQVIGHELEIYGSHGMQAWRYDAMLA
MIQAGKIAPQRLIGRRVCLDEAIAVLIGMDATRDLGISVIDRF
>tr|B3PTK1|B3PTK1_RHIE6 Probable alcohol dehydrogenase protein OS=Rhizobium etli (strain CIAT 652) GN=RHECIAT_CH0001280 PE=4 SV=1
MKAMYYEAFEQAPEIRTLPDPTPTEDGVVISVGASGLCRSDWHGWMGHDPDIRLPHVPGH
ELAGRVVATGRGVMRFKVGDRVTVPFVSGCGHCSECHSGNQQVCPNQFQPGFTHWGSFSE
YVAIDYADTNLVHLPDTIDDATAASLGCRFATSFRAVADHARTGPGEWIAVHGCGGVGLS
AIMIATALGANAIGIDISEEKLAFARECGAVATVNAASVADVAEAVREITKGGAHVSIDA
LGHPATCFNSIKNLRRRGRHVQVGLMLGEYATPQIPMAQVISNELEIYGSHGMQAWRYDA
MLSMLAAGKIAPQKLIGRRISLEEAVPALMALDKAEGTGISVITQF
>tr|B5ZUL6|B5ZUL6_RHILW Alcohol dehydrogenase zinc-binding domain protein OS=Rhizobium leguminosarum bv. trifolii (strain WSM2304) GN=Rleg2_0831 PE=4 SV=1
MKAMYYEAFEQAPEIRTLPDPTPSEDGVVISVGASGLCRSDWHGWMGHDPDIRLPHVPGH
ELAGKIVATGRGVMRFKVGDRVTVPFVSGCGHCGECHSGNQQVCPNQFQPGFTHWGSFAE
YVAIDYADTNLVHLPETIDDATAASLGCRFATSFRAVADQARTGPGEWIAVHGCGGVGLS
AIMIATALGANAIGIDISEEKLAFARECGAVATVNASGVADVAEAVREITKGGAHVSIDA
LGHPATCFNSIKNLRRRGRHVQVGLMLGEHATPQIPMAQVIGHELEIYGSHGMQAWRYDA
MLSMLAAGKIAPQKLIGRRVTLEEAVPTLMALDKAEATGISVITRFS
>tr|Q1BBB2|Q1BBB2_MYCSS Alcohol dehydrogenase GroES-like protein OS=Mycobacterium sp. (strain MCS) GN=Mmcs_1713 PE=3 SV=1
MDVRSVADPSPPPGGVVVEVHATGLCRSDWHGWAGHDRGITLPHVPGHELVGVVAEVGAG
VEKWRVGDRVTTPFVCGCGRCQWCLEGQAQVCPDQTQPGFTHWGSYAEYVALHAADANLV
AVPDAVGDAAAAGLGCRFATAYRALSARARIRPGEWVTVVGAGGVGLSSVQIAVAFGARV
IAVDREPAALALASRLGAEHTVHADGADVAGRVHDLTGGGSHVAVDAVGSAATCADAIHS
LRRRGRHLQVGLLPDVTGHPAVPMDRVIAWELDVLGSHGMASGDYPGMMRLIEAGTLRPQ
AIVERVVGLTEGATLLSSLSVATPAGVTLIDPRLG
>tr|Q1GKP3|Q1GKP3_SILST Alcohol dehydrogenase GroES-like protein OS=Silicibacter sp. (strain TM1040) GN=TM1040_0040 PE=3 SV=1
MKAVLYETFKELPKLVTVEDPTPDPDGVVIKVEATGLCRSDWHGWMGHDSDIVLPHVPGH
EFAGVIVALGKNVRNWTVGDRVTVPFISGCGACSECHAGHQQVCHNQQQPGFTHWGSFAE
YVGVRQADLNLVALPQEMDFATAASLGCRFATSFRAVVDQAQTRAGQWVAVHGCGGVGLS
AVMIAQAVGANVIAIDIDDEKLNLAQELGAVATINGARVADVPEAVIDLSRGGAHVSLDA
LGHPLTCFNSIQNLRPRGKHVQVGLMLAEHSTPSVPMAKVIAKELEILGSHGMQAHRYDA
MLDMIASGKLDPRRLVGREISLDAAPSALVKMDQFQSIGATVITTF
>tr|Q1MJN8|Q1MJN8_RHIL3 Putative alcohol dehydrogenase OS=Rhizobium leguminosarum bv. viciae (strain 3841) GN=RL1325 PE=3 SV=1
MKAMFYEAFEQAPEIRTVADPTPTEDGVVISVGASGLCRSDWHGWMGHDPDIRLPHVPGH
ELAGRIVATGRGVMRFKVGDRVTVPFVSGCGHCGECHSGNQQVCPNQFQPGFTHWGSFAE
YVAIDYADTNLVHLPDTIDDATAASLGCRFATSFRAVADQARTRPGEWISVHGCGGVGLS
AIMIATALGANAIGIDISEEKLAFARECGAVATVNASGVADVAEAVREITKGGAHVSIDA
LGHPVTCFNSIKNLRRRGRHVQVGLMLGEHATPQIPMAQVIGQELEIYGSHGMQAWRYDA
MLSMLSAGKIAPQKLIGRRISLEEAVPALMALDKAESTGISVITRFS
>tr|Q2KAZ2|Q2KAZ2_RHIEC Probable alcohol dehydrogenase protein OS=Rhizobium etli (strain CFN 42 / ATCC 51251) GN=RHE_CH01189 PE=3 SV=1
MKAMYYEAFEQAPEIRTLPDPTPAEDGVVIAVGASGLCRSDWHGWMGHDPDISLPHVPGH
ELAGRVVATGRGVMRFKVGDRVTVPFVSGCGHCSECHSGNQQVCPNQFQPGFTHWGSFAE
YVAIDYADTNLVHLPDTIEDATAASLGCRFATSFRAVADHARTGPGEWIAVHGCGGVGLS
AIMIATALGANAIGIDISEEKLAFARECGAVATVNASGVADVAEAVREITKGGAHVSIDA
LGHPVTCFNSIKNLRRRGRHVQVGLMLAEHATPQIPMAQVISNELEIYGSHGMQAWRYDA
MLSMLSAGKIAPQKLIGRRISLEEAVPALMALDKAEGTGISVITRFS
>tr|Q2P5J9|Q2P5J9_XANOM Alcohol dehydrogenase OS=Xanthomonas oryzae pv. oryzae (strain MAFF 311018) GN=XOO1423 PE=3 SV=1
MRAMHFERFEQVPEILQLPDPPPSDDGVVIKVAATGICRSDWHGWMGHDPDIALPHVPGH
EFAGEVVAMGKRISGFAIGTRVTVPFVSGCGRCVQCHGGNQQVCSNQFQPGFTAWGSFAE
YVAIDFAETNLVRLPESIDDATAASLGCRFATSFRAVVDQARTGPGEWVVVHGCGGVGLS
AVMIAAALGAQVIAVDIFDDKLAFAVECGAVATVNASKAANTVEAIREITKGGAHVSIDA
LGSPTTCFNSISNLRRRGRHVQVGLMLGEHATPRIPMAQVIGHELEIYGSHGMQAWRYDA
MLAMIQAGKIAPQRLIGRRVCLDEAIAVLIGMDATRDLGISVIDRF
>tr|Q2S4N3|Q2S4N3_SALRD Alcohol dehydrogenase, zinc-containing OS=Salinibacter ruber (strain DSM 13855) GN=SRU_0710 PE=3 SV=1
MNALVYDDFDAPLTLRTVSRPTPTPRGVVLQVLACGVCRSDWHGWKGHDPMITPPNVPGH
EVVGIVTAVGDRVEEWSGGERVTVPFVGGCGTCAQCRAGQHQVCPHQFQPGFSAPGAFAE
YVGIDYADENLVRLPGSIDAVTGASLGCRFATAFRAVVDQGAVRSGEWVAVHGCGGVGLS
AVMIAQAAGARVVAVDVADPALALADEVGASRTINADDTENVAAAVREATRGGAHLSLDA
LGSPDTCRNSVANLRTHGRHVQVGLLMGEHARTAIPFDRVVADELEVRGAHGLQAHRYPA
LFNMIETGRLHPRQLVRQTISLPEAADRLRQMGDFAGTGIAVIDDFGGGRTQAEV
>tr|Q5H2N2|Q5H2N2_XANOR Alcohol dehydrogenase OS=Xanthomonas oryzae pv. oryzae GN=XOO1535 PE=3 SV=1
MRAMHFERFEQVPEILQLPDPPPSDDGVVIKVAATGICRSDWHGWMGHDPDIALPHVPGH
EFAGEVVAMGKRISGFAIGTRVTVPFVSGCGRCVQCHGGNQQVCSNQFQPGFTAWGSFAE
YVAIDFAETNLVRLPESIDDATAASLGCRFATSFRAVVDQARTGPGEWVVVHGCGGVGLS
AVMIAAALGAQVIAVDIFDDKLAFAVECGAVATVNASKAANTVEAIREITKGGAHVSIDA
LGSPTTCFNSISNLRRRGRHVQVGLMLGEHATPRIPMAQVIGHELEIYGSHGMQAWRYDA
MLAMIQAGKIAPQRLIGRRVCLDEAIAVLIGMDATRDLGISVIDRF
>tr|Q7CXR6|Q7CXR6_AGRT5 Alcohol dehydrogenase OS=Agrobacterium tumefaciens (strain C58 / ATCC 33970) GN=adh PE=3 SV=2
MRALYYERFGETPVVASLPDPAPSDGGVVIAVKATGLCRSDWHGWMGHDTDIRLPHVPGH
EFAGVISAVGRNVTRFKTGDRVTVPFVSGCGHCHECRSGNQQVCETQFQPGFTHWGSFAE
YVAIDYADQNLVHLPESMSYATAAGLGCRFATSFRAVTDQGRLKGGEWLAVHGCGGVGLS
AIMIGAGLGAQVVAIDIAEDKLELARQLGATATINSRSVADVAEAVRDITGGGAHVSVDA
LGHPQTCCNSISNLRRRGRHVQVGLMLADHAMPAIPMARVIAHELEIYGSHGMQAWRYED
MLAMIESGRLAPEKLIGRHISLTEAAVALPGMDRFQESGISIIDRFE
>tr|Q82CL0|Q82CL0_STRAW Putative oxidoreductase OS=Streptomyces avermitilis GN=SAV5335 PE=3 SV=1
MRAVVFERFGEPAEVREVADPEPSEHGVVVRVEATGLCRSDWHGWVGHDPDITLPHVPGH
ELAGVVEAVGTRVSGWRPGDRVTVPFVCACGSCAACAAGDQQVCERQAQPGFTHWGSFAQ
YVALEHADVNLVAMPDELSFGTAAALGCRFATAFRAVVAQGRVAAGEWVAVHGCGGVGLS
AVMIAAASGARVVAVDVSPQALDLARKFGAAASVDASRVEDTAAAVRELTGGGAHLSLDA
LGSPVTCVASVNGLRRRGRHVQVGLLPSSTGSTPVPMARVIGLELEVLGSHGMAAHAYPP
MLELVRAGVLRPDLLVTSAIPLDTAPIALAAMGTAPGAGVTVIEPWR
>tr|Q8PIR9|Q8PIR9_XANAC Alcohol dehydrogenase OS=Xanthomonas axonopodis pv. citri GN=XAC2826 PE=3 SV=1
MRMRAMHFERFEQVPEILQLPDPTPSDDGVVIKVAATGICRSDWHGWMGHDPDIALPHVP
GHEFAGEVVAMGKRISGFAIGTRVTVPFVSGCGRCAQCHGGNQHVCSNQFQPGFTAWGSF
AEYVAIDFAETNLVRLPESIDDATAASLGCRFATSFRAVVDQARTGPGEWVVVHGCGGVG
LSAVMIAAALGAQVVAVDIFDDKLAFAVECGAVATVNASKAADTVEAIREITKGGAHVSI
DALGSPATCFNSISNLRRRGRHVQVGLMLGEHATPRIPMAQVIGHELEIYGSHGMQAWRY
DAMLAMIQAGKIAPQRLIGKRVGLDEAIAVLTGMDATRDLGISVIDRFQPVSPPAS
>tr|Q92RC3|Q92RC3_RHIME Probable alcohol dehydrogenase OS=Rhizobium meliloti GN=R00970 PE=3 SV=1
MKAMYYDAFEKMPEIRTLPDPAPTENGVVIKIEATGLCRSDWHGWMGHDPDIRLPHVPGH
ELAGTIAATGRGVLRYRIGDRVTVPFVSGCGRCFECSSGNSQVCEAQFQPGFTHWGSFAE
YVAIDFAEQNLVHLPETMDFATAASLGCRFATSFRAVVDQARVKGGEWVAVHGCGGVGLS
AIMIAAALGANPIAIDISEEKLAFARTLGAVATINGRETEDVAGAVRELTRGGAHVSLDA
LGSPVTCFNSIKNLRRRGRHVQVGLMLAEQATPQIPMAQVIGHELEIYGSHGMQAWRYDA
MLAMITAGKLNPKALIGREISLEEAAPALAAMDRATDLGISVITRF
>tr|Q98L84|Q98L84_RHILO Alcohol dehydrogenase OS=Rhizobium loti GN=mlr1136 PE=3 SV=1
MKAVVFEKFGEAPTIQTVPDPKPAADGVVIKVEATGLCRSDWHGWMGHDDGITLPHVPGH
ELAGVVVAAGKQVSRWKAGDRVTVPFAVGCGRCFECSSGNHQVCEHQTQPGFTGWGSFAE
YVGIEHADTNLVRLPDEMEYATAASLGCRFVTSFRAIVDQGRVKPGEWVAVHGCGGVGLS
AIMIASSMGANVIAIDLTDEKLEFARKIGAVATINASTTPNVVKAVKQIANGGAHMSMDA
LGHPTTSFNSIANLRRRGRHVQVGLMLGEHARPQVPMDKIIAFELEILGSHGMQAYRYQA
MMDMIRNGKLKPELLVGKKISLDEAPAALMAMGGFEGIGIGVVTKF
