# Supplementary material for: Subdivision of the MDR superfamily of medium-chain dehydrogenases/reductases through iterative hidden Markov model refinement
Source: BMC Bioinformatics. 2010 Oct 27;11:534. doi: 10.1186/1471-2105-11-534 (PMC2976758; doi:10.1186/1471-2105-11-534)
Supplement: Additional file 4 — MDR family alignment figures. Illustrations showing the mafft MSAs from Additional file 3: mdr-sequences. Red sequence identifiers denote sequences from UniProtKB/TrEMBL, while blue correspond to sequences from Swiss-Prot. The position cscores are shown in a bar plot under the MSA. Positions that contain gaps in over 90% of the sequences have been removed from the alignment in order to increase readability. [file 1471-2105-11-534-S4.ZIP › mdr/MDR056.fasta]

>tr|A2VZ84|A2VZ84_9BURK Zinc-containing alcohol dehydrogenase superfamily OS=Burkholderia cenocepacia PC184 GN=BCPG_03375 PE=4 SV=1
MKAAVVEGAGQRPVYTEFEPPGAMPGHSLIDVTASALSRIAQGRAAGTHYSSVGGYPFVV
GVDGVGRLEDGRRVYFFGAPAPFGAMAERTIAPDTQCVPLPDALDDVTAAAIAIPGMSSW
AALTERAGFVAGETVLVNGATGTSGRLAVRIAKHLGAAKVIATGRNAAALQALLSAGADA
VVSLQQDDVHLARALEPHFRAGVDVVLDYLWGASAQTLLVAAAKATPGGRRVRFVEIGSI
SGADVLLPGAVLRATAIELMGSGLGSVPLPRLLASVHGVFEAAGDAGLTIDTRTVPLSAV
GEHWGDASSVVRPVFTMRGE
>tr|A2WEM4|A2WEM4_9BURK Alcohol dehydrogenase OS=Burkholderia dolosa AUO158 GN=BDAG_03217 PE=4 SV=1
MRNECGSATAKRDSRHRGASMKAAVVTGAGERPIYLDFDAPRAMPGHRLIDVTASALSRL
AQGRAAGTHYSSGARYPFVVGVDGVGRADDGQRVYFFGAPAPFGAMAERTIAPQACCVPL
PDGLDDVVAAAIAIPGMSSWAALTERARFTAGGTVLVNGATGTSGRLAVRIAKHLGAAKV
IATGRNPAALHALLSAGADAAVSLLQDDEQLARSLEPHLRAGVDVVLDYLWGTSARTLLT
TAAKTAPDGRPLRFVQIGSLGGADLQLPGAVLRASAIELMGSGLGSVPLPRLLAAVRSVF
DAVGLAGLSIDTRVVPLSAVGEHWGDASSAVRPVFTMRGDG
>tr|A4LI04|A4LI04_BURPS Oxidoreductase, zinc-binding dehydrogenase family OS=Burkholderia pseudomallei 305 GN=BURPS305_5530 PE=4 SV=1
MAGASEIREARRSREPAAPDEQGASMKAAVVHRAGERPTYAEFEPPRALPGHRLIDVSAS
ALSRLAQARASGAHYSSTGGFPFVAGVDGVGRLDDGRRVYFFGPPAPFGALAERTLVPAA
QCIPLPDSIDDATAAAIAIPGMSSWAALTERARLAAGETVLVNGATGASGRLAVRIAKHL
GAASVIATGRNAHALDALSSAGADATISLAQDDEQVARAFEAHFRAGVDVVLDYLWGASA
RAALLAAAKAPQQARPVRFVQIGTIGGAELPLPGAVLRASAITLMGSGLGSIALPRLLNA
ARAVLGAACEARLRIDTRTVLLADVDAHWGDTGSTLRPVFTMRAPG
>tr|A5J312|A5J312_BURMA Oxidoreductase, zinc-binding dehydrogenase family OS=Burkholderia mallei FMH GN=BMAFMH_E0300 PE=4 SV=1
MHRAIPRAAGWSAPAAQRLPCAWARAVAGASEIREARRSREPAAPDEQGASMKAAVVHRA
GERPTYAEFEPPRALPGHRLIDVSASALSRLAQARASGAHYSSTGGFSFVAGVDGVGRLD
DGRRVYFFGPPAPFGALAERTLVPAAQCIPLPDSIDDATAAAIAIPGMSSWAALTERARL
AAGETVLVNGATGASGRLAVRIAKHLGAASVIATGRNAHALDALSSAGADATISLAQDDE
QVARAFEAHFRAGVDVVLDYLWGVSARAALLAAAKAPQQARPVRFVQIGTIGGADLPLPG
AVLRASAITLMGSGLGSIALPRLLNAARAVLGAACEARLRIDTRTVPLADVDAHWGDTGS
TLRPVFTMRAPG
>tr|A5TFR4|A5TFR4_BURMA Oxidoreductase, zinc-binding dehydrogenase family OS=Burkholderia mallei 2002721280 GN=BMA721280_L0570 PE=4 SV=1
MAGASEIREARRSREPAAPDEQGASMKAAVVHRAGERPTYAEFEPPRALPGHRLIDVSAS
ALSRLAQARASGAHYSSTGGFPFVAGVDGVGRLDDGRRVYFFGPPAPFGALAERTLVPAA
QCIPLPDSIDDATAAAIAIPGMSSWAALTERARLAAGETVLVNGATGASGRLAVRIAKHL
GAASVIATGRNAHALDALSSAGADATISLAQDDEQVARAFEAHFRAGVDVVLDYLWGVSA
RAALLAAAKAPQQARPVRFVQIGTIGGADLPLPGAVLRASAITLMGSGLGSIALPRLLNA
ARAVLGAACEARLRIDTRTVPLADVDAHWGDTGSTLRPVFTMRAPG
>tr|A5XK85|A5XK85_BURMA Oxidoreductase, zinc-binding dehydrogenase family OS=Burkholderia mallei JHU GN=BMAJHU_I0288 PE=4 SV=1
MAGASEIREARRSREPAAPDEQGASMKAAVVHRAGERPTYAEFEPPRALPGHRLIDVSAS
ALSRLAQARASGAHYSSTGGFSFVAGVDGVGRLDDGRRVYFFGPPAPFGALAERTLVPAA
QCIPLPDSIDDATAAAIAIPGMSSWAALTERARLAAGETVLVNGATGASGRLAVRIAKHL
GAASVIATGRNAHALDALSSAGADATISLAQDDEQVARAFEAHFRAGVDVVLDYLWGVSA
RAALLAAAKAPQQARPVRFVQIGTIGGADLPLPGAVLRASAITLMGSGLGSIALPRLLNA
ARAVLGAACEARLRIDTRTVPLADVDAHWGDTGSTLRPVFTMRAPG
>tr|A6E9C3|A6E9C3_9SPHI NADPH:quinone reductase or related Zn-dependent oxidoreductase OS=Pedobacter sp. BAL39 GN=PBAL39_15054 PE=4 SV=1
MKAAVVFEKGEMPRYVVDFAVPELHHEDEVLIAVSASAVKNLDKMRAVGKHYSTQNEEWK
PKVVGGDGVGLLADGTRVYAIGVSGMIAEKAIVRKDQMVNLPEGIDDAIAAALPNAVMGS
ALALRFRANLQKGETVLINGATGVTGKIAIQIAKHYGAKKVIATGRNQQALAELLSLGAD
EILFLNQDEDVFMDEIRRIHHQNPIDVVIDYLWGRSAELILTALKGNGGFSKRTRYVSVG
GMTGDTITLSSSILRGTDIQISGSGMGSWSRVELKLLITEILPQMFQLAAEGKLKLATVN
VPLKDIENVWQQDIDGGKRLVILI
>tr|A8EKG0|A8EKG0_BURPS Oxidoreductase, zinc-binding dehydrogenase family OS=Burkholderia pseudomallei 406e GN=BURPS406E_G0108 PE=4 SV=1
MAGASEIREARRSREPAASDEQGASMKAAVVHRAGERPTYAEFEPPRALPGHRLIDVSAS
ALSRLAQARASGAHYSSTGGFPFVAGVDGVGRLDDGRRVYFFGPPAPFGALAERTLVPAA
QCIPLPDSIDDATAAAIAIPGMSSWAALTERARLAAGETVLVNGATGASGRLAVRIAKHL
GAASVIATGRNAHALDALSSAGADATISLAQDDEQVARAFEAHFRAGVDVVLDYLWGASA
RAALLAAAKAPQQARPVRFVQIGTIGGADLPLPGAVLRASAITLMGSGLGSIALPRLLNA
ARAVLGAACEARLRIDTRTVLLADVDAHWGDTGSTLRPVFTMRAPG
>tr|A8KQS4|A8KQS4_BURPS Oxidoreductase, zinc-binding dehydrogenase family OS=Burkholderia pseudomallei Pasteur 52237 GN=BURPSPAST_J0320 PE=4 SV=1
MPCAWARAVAGASEIREARRSREPAAPDEQGASMKAAVVHRAGERPTYAEFEPPRALPGH
RLIDVSASALSRLAQARASGAHYSSTGGFPFVAGVDGVGRLDDGRRVYFFGPPAPFGALA
ERTLVPAAQCIPLPDSIDDATAAAIAIPGMSSWAALTERARLAAGETVLVNGATGASGRL
AVRIAKHLGAASVIATGRNAHALDALSSAGADATISLAQDDEQVARAFEAHFRAGVDVVL
DYLWGASARAALLAAAKAPQQARPVRFVQIGTIGGADLPLPGAVLRASAITLMGSGLGSI
ALPRLLNAARAVLGAACEARLRIDTRTVPLADVDAHWGDTGSTLRPVFTMRAPG
>tr|A9LC36|A9LC36_BURMA Oxidoreductase, zinc-binding dehydrogenase family OS=Burkholderia mallei ATCC 10399 GN=BMA10399_L0063 PE=4 SV=1
MPCAWARAVAGASEIREARRSREPAAPDEQGASMKAAVVHRAGERPTYAEFEPPRALPGH
RLIDVSASALSRLAQARASGAHYSSTGGFPFVAGVDGVGRLDDGRRVYFFGPPAPFGALA
ERTLVPAAQCIPLPDSIDDATAAAIAIPGMSSWAALTERARLAAGETVLVNGATGASGRL
AVRIAKHLGAASVIATGRNAHALDALSSAGADATISLAQDDEQVARAFEAHFRAGVDVVL
DYLWGVSARAALLAAAKAPQQARPVRFVQIGTIGGADLPLPGAVLRASAITLMGSGLGSI
ALPRLLNAARAVLGAACEARLRIDTRTVPLADVDAHWGDTGSTLRPVFTMRAPG
>tr|B1G521|B1G521_9BURK Alcohol dehydrogenase zinc-binding domain protein OS=Burkholderia graminis C4D1M GN=BgramDRAFT_4492 PE=4 SV=1
MKAAVVMQAGQMPVYSDVDEPAPADGHAIIDVEASALSHITRGRASGTHYSSSARLPFVA
GIDGVGRRREDGKRVYFFAPKEPSGGLAERTVVAQSQCIEIPETLDPVIAAAMAIPGMSS
WAALTERAHFARGETVLINGATGASGRLAVQIAKHLGAAKVIATGRHPRTLSTLASVGAD
YVLSLDQEESALQRALEPHFHEGVDVVLDYLWGASALTLLTGAARSLPGGYPMRFVQIGS
VGGATISLPGAALRASAIMLMGSGIGSIPLERLFNATREVLHAAIPSRFEIATQAVPLAE
LATHWNESGSRLRTVFTMQG
>tr|B1H517|B1H517_BURPS Oxidoreductase, zinc-binding dehydrogenase family OS=Burkholderia pseudomallei S13 GN=BURPSS13_T0083 PE=4 SV=1
MPCAWARAVAGASEIREARRSREPAAPDEQGASMKAAVVHRAGERPTYAEFEPPRALPGH
RLIDVSASALSRLAQARASGAHYSSTGGFPFVAGVDGVGRLDDGRRVYFFGPPAPFGALA
ERTLVPAAQCIPLPDSIDDATAAAIAIPGMSSWAALTERARLAAGETVLVNGATGASGRL
AVRIAKHLGAASVIATGRNAHALDALSSAGADATISLAQDDEQVARAFEAHFRAGVDVVL
DYLWGASARAALLAAAKAPQQARPVRFVQIGTIGGADLPLPGAVLRASAITLMGSGLGSI
ALPRLLNAARAVLGAACEARLRIDTRTVLLADVDAHWGDTGSTLRPVFTMRAPG
>tr|B1T5L6|B1T5L6_9BURK Alcohol dehydrogenase zinc-binding domain protein OS=Burkholderia ambifaria MEX-5 GN=BamMEX5DRAFT_3082 PE=4 SV=1
MKAAVVTGAGERPVHMEFDAPHAMPGHSLIDVTASALSRVAQGRAAGTHYSSERRYPFVV
GVDGVGRLDDGRRVYFFGAPVPFGAMAERTIVPDAQCVPLPDALDDVTAAAIAIPGMSSW
AALIERARFVAGETVLVNGATGASGRLAVRIAKHLGAAKVIATGRNAAALQALLKAGADA
VVSLQQDDADLARALEPHFRAGVDVVLDYLWGASAQTLLGAAAKATPGGRRLRFVQIGSI
GGADLLLPGAVLRATAIEVMGSGLGSVSVPGLLGAIRGVFDAAAPAGLTIDTRTVPLSEV
GEHWSDTDSRVRPVFVMRAD
>tr|B2H6G7|B2H6G7_BURPS Oxidoreductase, zinc-binding dehydrogenase family OS=Burkholderia pseudomallei 1655 GN=BURPS1655_I0199 PE=4 SV=1
MPCAWARAVAGASEIREARRSREPAAPDEQGASMKAAVVHRAGERPTYAEFEPPRALPGH
RLIDVSASALSRLAQARASGAHYSSTGGFPFVAGVDGVGRLDDGRRVYFFGPPAPFGALA
ERTLVPAAQCIPLPDSIDDATAAAIAIPGMSSWAALTERARLAAGETVLVNGATGASGRL
AVRIAKHLGAASVIATGRNAHALDALSSAGADATISLAQDDEQVARAFEAHFRAGVDVVL
DYLWGASARAALLAAAKAPQQARPVRFVQIGTIGGAELPLPGAVLRASAITLMGSGLGSI
ALPRLLNAARAVLGAACEARLRIDTRTVPLADVDAHWGDTGSTLRPVFTMRAPG
>tr|B7CGF6|B7CGF6_BURPS Oxidoreductase, zinc-binding dehydrogenase family OS=Burkholderia pseudomallei 576 GN=BUC_5122 PE=4 SV=1
MHRAIPRAAGWSAPAAQRLPCAWARAVAGASEIREARRSREPAAPDEQGASMKAAVVHRA
GERPTYAEFEPPRALPGHRLIDVSASALSRLAQARASGAHYSSTGGFPFVAGVDGVGRLD
DGRRVYFFGPPAPFGALAERTLVPAAQCIPLPDSIDDATAAAIAIPGMSSWAALTERARL
AAGETVLVNGATGASGRLAVRIAKHLGAASVIATGRNAHALDALSSAGADATISLAQDDE
QVARAFEAHFRAGVDVVLDYLWGASARAALLAAAKAPQQARPVRFVQIGTIGGAELPLPG
AVLRASAITLMGSGLGSIALPRLLNAARAVLGAACEARLRIDTRTVPLADVDAHWGDTGS
TLRPVFTMRAPG
>tr|A0AZZ9|A0AZZ9_BURCH Alcohol dehydrogenase, zinc-binding domain protein OS=Burkholderia cenocepacia (strain HI2424) GN=Bcen2424_4240 PE=4 SV=1
MKAAVVEGAGQRPVYTEFEPPGAMPGHSLIDVTASALSRIAQGRAAGTHYSSVGGYPFVV
GVDGVGRLEDGRRVYFFGAPAPFGAMAERTIAPDTQCVPLPDALDDVTAAAIAIPGMSSW
AALTERAGFVAGETVLVNGATGTSGRLAVRIAKHLGAAKVIATGRNAAALQALLSAGADA
VVSLQQDDVHLARALEPHFRAGVDVVLDYLWGASAQTLLVAAAKAPPGGQRVRFVEIGSI
SGADVLLPGAVLRATAIELMGSGLGSVPLPRLLASVHGVFEAAGDAGLTIDTRTVPLSAV
GEHWGDASSVVRPVFTMRGE
>tr|A0R4B9|A0R4B9_MYCS2 Alcohol dehydrogenase, zinc-binding OS=Mycobacterium smegmatis (strain ATCC 700084 / mc(2)155) GN=MSMEG_5778 PE=4 SV=1
MKAAVVRAWGQSPVYTDLTDPQPGEGTEIAEVEASALTNLTKGIASGKHYAAKEIELPVV
PGFDGVARLADGRRVYTMSIGSHGLMAERTLVDPGRAVEIPERVDSVTAAALPNPGTSAW
ITLSYAAAVKPGDHVLVLGGTGVTGSTAVQLAGPMFGAESVVAVGRNAERLQWLRSAGAQ
TVIRLGDDDLADRVAELHAARPFDAVLDYLWGEPAEHVLGALAAASPAGRFHSIRYVQVG
SMAGTTLTLDAAVLRSIGITISGVGIGGVPDDVWHRARTEALPKLLSMVDAGELRLHTLR
RPLADIETVWSEKSPSGTRVVVTP
>tr|A1B6I3|A1B6I3_PARDP Alcohol dehydrogenase, zinc-binding domain protein OS=Paracoccus denitrificans (strain Pd 1222) GN=Pden_3046 PE=4 SV=1
MSQVVKGRAAGSHYSASGGLPFVAGIDGVGRLDDGRRVWFVLPRDPFGSMAEQTVVPVAQ
CLVLPDDLDDLTAAAIANPGMSSWVTYTERARLQPGETVLVNGATGTSGRLAVQIARHLG
AGKIIATGRDAEALREVAALGADVTIPLTEDAAALEERFKEQFAQGVDVVVDYLWGMSAE
CLLIAGAKTGRPGTPIRVIQIGSVSGATITLPSAVLRASAIELMGAGHGAVPLDRHLAAV
EALLKAVAPANLKIAFHAVPLSDGTRAWDRDDSRNRTVFVV
>tr|A2RW65|A2RW65_BURM9 Oxidoreductase, zinc-binding dehydrogenase family OS=Burkholderia mallei (strain NCTC 10229) GN=BMA10229_0108 PE=4 SV=1
MAGASEIREARRSREPAAPDEQGASMKAAVVHRAGERPTYAEFEPPRALPGHRLIDVSAS
ALSRLAQARASGAHYSSTGGFPFVAGVDGVGRLDDGRRVYFFGPPAPFGALAERTLVPAA
QCIPLPDSIDDATAAAIAIPGMSSWAALTERARLAAGETVLVNGATGASGRLAVRIAKHL
GAASVIATGRNAHALDALSSAGADATISLAQDDEQVARAFEAHFRAGVDVVLDYLWGVSA
RAALLAAAKAPQQARPVRFVQIGTIGGADLPLPGAVLRASAITLMGSGLGSIALPRLLNA
ARAVLGAACEARLRIDTRTVPLADVDAHWGDTGSTLRPVFTMRAPG
>tr|A3MEK4|A3MEK4_BURM7 Oxidoreductase, zinc-binding dehydrogenase family OS=Burkholderia mallei (strain NCTC 10247) GN=BMA10247_A1506 PE=4 SV=1
MPGRRAERSPEHVDERAHVVVAQIERDRRHRHAVREPLERAQHARLLPPLREGESRLRHE
AAAQRARGHAGPCGPFVGAAVIGEIARERVGDPPEARIARAGQPARPRLRGGDFVEYHVR
DPRARGIERGAAPARRAAHGFAQQRRHDDRARRARQRCAPVFGDEDAPAGKRAERAQRMH
AVRRNPDRVNRGHDPVFVVEPDRHEPARRADELAARVAVPRGRALGALRQFDGGDERAFG
RRDEFDGKNGIEHGLNTVSNGLYTGDGQSAHGDTAFTSGGYGARGAARRAGFPLMHRAIP
RAAGWSAPAAQRLPCAWARAVAGASEIREARRSREPAAPDEQGASMKAAVVHRAGERPTY
AEFEPPRALPGHRLIDVSASALSRLAQARASGAHYSSTGGFPFVAGVDGVGRLDDGRRVY
FFGPPAPFGALAERTLVPAAQCIPLPDSIDDATAAAIAIPGMSSWAALTERARLAAGETV
LVNGATGASGRLAVRIAKHLGAASVIATGRNAHALDALSSAGADATISLAQDDEQVARAF
EAHFRAGVDVVLDYLWGVSARAALLAAAKAPQQARPVRFVQIGTIGGADLPLPGAVLRAS
AITLMGSGLGSIALPRLLNAARAVLGAACEARLRIDTRTVPLADVDAHWGDTGSTLRPVF
TMRAPG
>tr|A3NI59|A3NI59_BURP6 Oxidoreductase, zinc-binding dehydrogenase family OS=Burkholderia pseudomallei (strain 668) GN=BURPS668_A1031 PE=4 SV=1
MHRAIPRAAGWSAPAAQRLPCAWARAVAGASEIREARRSREPAAPDEQGASMKAAVVHRA
GERPTYAEFEPPRALPGHRLIDVSASALSRLAQARASGAHYSSTGGFPFVAGVDGVGRLD
DGRRVYFFGPPAPFGALAERTLVPAAQCIPLPDSIDDATAAAIAIPGMSSWAALTERARL
AAGETVLVNGATGASGRLAVRIAKHLGAASVIATGRNAHALDALSSAGADATISLAQDDE
QVARAFEAHFRAGVDVVLDYLWGASARAALLAAAKAPQQARPVRFVQIGTIGGAELPLPG
AVLRASAITLMGSGLGSIALPRLLNAARAVLGAACEARLRIDTRTVPLADVDAHWGDTGS
TLRPVFTMRAPG
>tr|A3P3S2|A3P3S2_BURP0 Oxidoreductase, zinc-binding dehydrogenase family OS=Burkholderia pseudomallei (strain 1106a) GN=BURPS1106A_A0946 PE=4 SV=1
MHRAIPRAAGWSAPAAQRLPCAWARAVAGASEIREARRSREPAAPDEQGASMKAAVVHRA
GERPTYAEFEPPRALPGHRLIDVSASALSRLAQARASGAHYSSTGGFPFVAGVDGVGRLD
DGRRVYFFGPPAPFGALAERTLVPAAQCIPLPDSIDDATAAAIAIPGMSSWAALTERARL
AAGETVLVNGATGASGRLAVRIAKHLGAASVIATGRNAHALDALSSAGADATISLAQDDE
QVARAFEAHFRAGVDVVLDYLWGASARAALLAAAKAPQQARPVRFVQIGTIGGAELPLPG
AVLRASAITLMGSGLGSIALPRLLNAARAVLGAACEARLRIDTRTVPLADVDAHWGDTGS
TLRPVFTMRAPG
>tr|A4JNB4|A4JNB4_BURVG Alcohol dehydrogenase, zinc-binding domain protein OS=Burkholderia vietnamiensis (strain G4 / LMG 22486) GN=Bcep1808_4810 PE=4 SV=1
MKAAVVTGAGERPVYMEFDAPRALPGHRLVDVAASALSRLAQGRAAGTHYSSSGRYPFVV
GVDGVGRTDDGRRVYFFGAPAPFGAMAERTIVPDDRWVPLPDDLDDVSAAALAIPGMSSW
AALTERARLAAGETVLVNGATGTSGRLAVRIAKYLGAAKVIATGRDPAALDALLDAGADA
VVSLRQDDAELVRALEPHFRAGVDVVLDYLWGGSARAGLVAAANATDEGRRLRFVQIGSI
GGADVSLPGAVLRATAIELMGSGLGSVPMPRLLAAIRGVFDAAAPAALSIDTRTVPLAAV
GEHWADTDSRTRTVFVMRDR
>tr|A5FFZ8|A5FFZ8_FLAJ1 Alcohol dehydrogenase, zinc-binding domain protein OS=Flavobacterium johnsoniae (strain ATCC 17061 / DSM 2064 / UW101) GN=Fjoh_2841 PE=4 SV=1
MKAAVVYKKGELPKYAEFPEPITANESEILISVKAVAITNLDKGIVSGQHYSSENDNQNG
TVIGSDAIGLLENGTKVYARGISGTIAEKALVEKNRMVVLPEGIDDAVAAAIPNAVAGSA
MALRFKAGIQPGETVLINGATGFTGQMAIQIAKHYGAKKIIVTGRNEKTLQNLLELGADE
IISLKQDDESFISQLKEIHKNTPIDIVLDYLWGHSAELILSILKGNGNFTPKTRYVSVGS
MSGDIIQLSASILRSVDLQLSGSGLGSWTKEEVKLLFSEILPEMFLLASQNKIKVNIEKV
NLADIEKMWNAEVPDGKRLVVWI
>tr|A5V8N7|A5V8N7_SPHWW Alcohol dehydrogenase, zinc-binding domain protein OS=Sphingomonas wittichii (strain RW1 / DSM 6014 / JCM 10273) GN=Swit_2294 PE=4 SV=1
MKAVVLDRLGGLPHPADFAEPDLQGAETLVRVAAAAIKPIDRAIAAGTHYASPRALPVVC
GLDGVGADAAGERVYFMATRRPYGAMAELAPAAWTVPVPGALDTAAAAAVVNPAIAAWLP
LEWRGGLRPGQSVLILGATGNAGRMAVMVARLLGAGRVVAAGRNRDVLAGLGADATVDLS
LPREDIVARFSAVIGDGLDVVVDYLWGMPAEALLESLTKGDLHAAGQATPIRFVSVGEMA
GRDITLPSALLRGSRIELLGSGTANMPPLDRMKRITADILALAAEGRLDVGIERYPLADV
ARAWERAATADRRPVVMID
>tr|A6T7W3|A6T7W3_KLEP7 Putative dehydrogenase OS=Klebsiella pneumoniae subsp. pneumoniae (strain ATCC 700721 / MGH 78578) GN=KPN78578_12230 PE=4 SV=1
MKAAVVFDLAEGPVWAEFIDPQPAPGQTLIDVRAAAISHVVKARASGRHYSFDGNLPFVP
GIDGVGTTPQGQRVYFAFPTAPFGSMAQRAPVALQNCLPLPDALDDIQAAAMANPGMSAW
ASLVTRAQLQAGETVLINGATGSAGQLAVQIARYLGAKKIIATGRNAQSLAALDADECIQ
LTADDKTLSGQFSAVSAAQIDVVIDYLWGHSAELLLPALAKYTPAGSPVRYVQVGSLAGA
DIALNGAVLRSAPLLLMGSGIGSLSVSQLLAATGEMLQAAVPGKLTIATTPRPLQEIAAA
WPQDDSQKRTVFTLG
>tr|A8GIR7|A8GIR7_SERP5 Alcohol dehydrogenase zinc-binding domain protein OS=Serratia proteamaculans (strain 568) GN=Spro_3912 PE=4 SV=1
MMRAAIVNVLGQAPVAGNVDEPVAREGETLIEVSVAGIKQLDRAMVAGTHYSSPKALPIV
PGTDGVGFTPDGQRVYFASFRQPHGALAERTVASWTVPVPAGVDDATAAALINPAFAVWL
PLHWRAELQAGETVLIIGATGTSGKLAVAAARQAGAGRIVAAGRRQSVLDTLDVDATVDL
SLEGDVLTQAFAAAAGPNGYQVIVDYIWGKATEALLATLNNHDLSSYAGGRGIRLVNVGS
MAGPDIRLPAAVLRSNQLQIMGSGTGNFPPAVEMQRYASEILALAATGQISVETQEHGLS
EIAEVWDLNKKSDVRSVIRIAG
>tr|A9AKS1|A9AKS1_BURM1 Alcohol dehydrogenase zinc-binding domain protein (NADPH2:quinone reductase) OS=Burkholderia multivorans (strain ATCC 17616 / 249) GN=qor PE=4 SV=1
MKAAVVKGPGEGPVYTEFDAPHAQPGHRLIDVTASAVSRLAQGRASGAHYSFDGRYPFVV
GVDGVGRLDDGQRVYFFSAAAPFGAMAERTIVPDTQWVPLPDDLDDVTAAAIANPAMSSW
AALTERARMTVGETVLVNGATGASGRLAVRVAKHLGAATVIATGRNTAALDALLDAGADA
VVPLQQDAAALARALEPHWRAGVDVVLDYLWGETARTLLVSAAKNMPAGRALRFVQIGSM
GGGDVSLPGAVLRAAAIELMGSGLGSVPLPQLLSVARGVFDAAARARLTLDTRVVPLSAV
GEHWSDTSSAVRTVFTTGA
>tr|A9G5G0|A9G5G0_SORC5 Putative NADPH:quinone reductase OS=Sorangium cellulosum (strain So ce56) GN=sce8851 PE=4 SV=1
MKAAVVNALGVPPSYGDFRDPEPGDGETVVTVHAAPLSPIVKGLASGRHYASGKSGGFVP
GVDGVGTDPAGRRVYFLFPKAPFGSMAERSLAMDSMVVPVPDALSDEQAAAIVTAGLASW
IALSRRALLRKGDTVLVNGATGAAGGMAIQTARYFGASKVIAVGRDKVKLGRLDADVKIA
FDEDADRSLRDHFDRGVDVVLDFVWGEPAVRVLQAATKDRGSRAGEPRLRFVQLGTVAGD
EIPIRGDMLRSTGLELIGSGIGSVPVKELLAGAGELLAAAPAAGFRAPFKSLPLSAVTDA
WNEEPDVRCLLLPNANA
>tr|B1K8T6|B1K8T6_BURCC Alcohol dehydrogenase zinc-binding domain protein OS=Burkholderia cenocepacia (strain MC0-3) GN=Bcenmc03_3277 PE=4 SV=1
MKAAVVEGAGQRPVYTEFEPPGAMPGHSLIDVTASALSRIAQGRAAGTHYSSVGGYPFVV
GVDGVGRLDDGRRVYFFGAPAPFGAMAERTIAPDTQCVPLPDALDDVTAAAIAIPGMSSW
AALTERARFVAGETVLVNGATGTSGRLAVRIAKHLGAAKVIATGRNAAALQALLSAGADA
VVSLQQDDVHLARALEPHFRVGVDVVLDYLWGASAQTLLVAAAKAPPGGQRVRFVEIGSI
SGADVLLPGAVLRATAIELMGSGLGSVPLPRLLASVHGVFEAAGDAGLTIDTRTVPLSAV
GEHWGDASSVVRPVFTMRGE
>tr|B1MNN7|B1MNN7_MYCA9 Putative zinc-binding alcohol dehydrogenase OS=Mycobacterium abscessus (strain ATCC 19977 / DSM 44196) GN=MAB_1855c PE=4 SV=1
MKAAVVHEWGQEPAYTDFPDPQPTGGAEVATVEASALTNLTRAVISGKHYSSKEITLPAI
AGVDGVARLANGKRVYSGSLAPYGMMAERTVVYPAGAVEVPEHVDSVTAAAIPNPGISAW
VALSHGAAVQPGQHVLVLGATGVTGSLAVQLAKSVFGAGHVTVAGRNAERLDWLRTVGAD
DAIMLGSDDLTEAITARHATRPFDAVLDYLWGSPAEQTLSALAASHPSAHFHATRFVQIG
AMTGETISVNASTLRSTGITLSGVGIGSVPPEALQHARTEALPKLFAMVNNGDLQLQTLA
RPLADIETIWAAKEPSGVRVVVTPQ
>tr|B1Z321|B1Z321_BURA4 Alcohol dehydrogenase zinc-binding domain protein OS=Burkholderia ambifaria (strain MC40-6) GN=BamMC406_4136 PE=4 SV=1
MKAAVVKSAGESPLYMEYEAPHARPGHRLVDMTASALSRLAQGRASGTHYSSGSGYPFVV
GVDGVGRLDDGQRVYIFGAPAPFGTMAERTIVPDAQCVPLPDGLDDITAAAIAIPGMSSW
AALIERARFAAGETVLVNGATGTSGRLAVRIARHLGAAKVIATGRNAVALEALVSAGADA
VVSLQQDGADLARALEPHFRAGVDVVLDYLWGASAHALLITAARSAPDGRRLRFVQIGSI
GGAEVLLPGAVLRATAIELMGSGLGSVSPAGLLAAVRGVFAAAGPARLTIDTRTVPLSAV
GEHWSDTNSLVRPVFTMRDGA
>tr|B4EIF1|B4EIF1_BURCJ Putative zinc-binding dehydrogenase OS=Burkholderia cepacia (strain J2315 / LMG 16656) GN=BceJ2315_48270 PE=4 SV=1
MKAAVVEGAGQRPVYTEFEPPSAMPGHSLIDVTASALSRIAQGRAAGTHYSSVGAYPFVV
GVDGVGRLDDGRRVYFFGAPAPFGAMAERTIAPDTQCVPLPDALDDVTAAAIAIPGMSSW
AALTERARFVAGETVLVNGATGTSGRLAVRIAKHLGAAKVIATGRNAAALQALLSAGADA
AVSLQQDDVHLARALEPHFRAGVDVVLDYLWGASAQTLLVVAAKATPGGRRLRFVEIGSI
SGADVLLPGAVLRATAIELMGSGLGSVPLPRLLASVRGVFEAAGEAGLAIDTRTVPLSAV
GEHWGDSSSVVRPVFTMRGE
>tr|B5XT09|B5XT09_KLEP3 Acohol dehydrogenase domain protein OS=Klebsiella pneumoniae (strain 342) GN=KPK_3189 PE=4 SV=1
MKAAVVFDLAEGPVWADFIDPQPAPGQTIIDVRAAALSHVVKARASGRHYSFDGNLPFVP
GIDGVGTTPQGQRVYFAFPTAPFGSMAQQAPVALQSCLPVPDALDDVSAAAMANPGMSAW
ASLVTRAQIQAGETVLINGATGSAGQLAVQIARYLGAKRIIATGRNAQTLAALDADECIQ
LTADDKTLSGQFSATSAAQIDVVIDYLWGHSAEVLLPALAKYTPAGRPVRYVQVGSLAGA
DIALNGAVLRSAPLVLMGSGIGSLSMPQLLAATGEMLQAAVPGKFTIATTPRPLQEIAAA
WPRDDSQKRTVFTLG
>tr|Q0B9F7|Q0B9F7_BURCM Alcohol dehydrogenase, zinc-binding domain protein OS=Burkholderia ambifaria (strain ATCC BAA-244 / AMMD) GN=Bamb_3662 PE=4 SV=1
MKAAVVTGAGESPVYMEFEVPHARPGHRAVDMTASALSRLAQGRASGTHYSSGSGYPFVV
GVDGVGRLDDGQRVYIFGAPAPFGTMAERTIVPDAQCVPLPDGLDDITAAAIAIPGMSSW
AALIERARFVTGETVLVNGATGTSGRLAVRIARHLGAAKVIATGRNAVALEALLSDGADA
VVSLQQDDADLARALEPHFRAGVDVVLDYLWGTSAHALLITAARSAPDGRRLRFVQIGSI
GGADVLLPGAVLRAKAIELMGSGLGSVSPAGLLAAVRGVFAAAGPARLTIDTRAVPLSAV
GEHWNDTNSLVRTVFTMRDGA
>tr|Q0BT97|Q0BT97_GRABC Quinone oxidoreductase OS=Granulibacter bethesdensis (strain ATCC BAA-1260 / CGDNIH1) GN=GbCGDNIH1_1057 PE=4 SV=1
MKAAIVEHAGQVPIYGDFPSPVPTEGEVTIHVVAAALTPLTRGRAAGTHYTSGGSFPFIA
GFDGVGRLDDGTRVFFVMPRAPQGSMAEQVTVPNGQWLALPDDVDDLTAAAIGNAGVSSW
GALTERAKLQTGETVLVNGATGASGRLAVAIARHLGARRVIATGRNQAVLDTLGVDATIR
LDGNEQAIQAAAAEHFGAGVDVVLDYLWGPSARALLLAAAAGRRGVPVRFTQIGSITGEE
IALPAGILRSSRIELLGSGIGSLSLGQMMSAAGRMFTAAAGASLTLDYRAVALADVAEAW
GKGERERIVFQTG
>tr|Q13RH3|Q13RH3_BURXL Putative zinc-binding dehydrogenase OS=Burkholderia xenovorans (strain LB400) GN=Bxeno_B0348 PE=4 SV=1
MKAAVVTQAGRMPVYAGFDAPVATAGYALIDVEASALSHVTRARASGSHYSSSGRFPFVA
GVDGVGRREDGTRVYFFGPREPSGALAQRTLVAEGQCFAIPDTLDSVTAAAIAIPGMSSW
AALTERAKFVAGETVLVNGATGASGRVAVQIAKHLGAGKVIATGRHPQTLAGLKSVGADC
VIRLDQDEPSLHRALEPHFREGVDVVLDYLWGPSAQTLLTGAARLLPDGYPMRFVQIGSI
GGETLALLGAVLRASAITLLGSGIGSIPFERLLHAASEVLRAAVPARFEIATRAVPLSEL
AVHWENDGNRSRTVFTMHP
>tr|Q1BMZ0|Q1BMZ0_BURCA Alcohol dehydrogenase, zinc-binding OS=Burkholderia cenocepacia (strain AU 1054) GN=Bcen_4126 PE=4 SV=1
MKAAVVEGAGQRPVYTEFEPPGAMPGHSLIDVTASALSRIAQGRAAGTHYSSVGGYPFVV
GVDGVGRLEDGRRVYFFGAPAPFGAMAERTIAPDTQCVPLPDALDDVTAAAIAIPGMSSW
AALTERAGFVAGETVLVNGATGTSGRLAVRIAKHLGAAKVIATGRNAAALQALLSAGADA
VVSLQQDDVHLARALEPHFRAGVDVVLDYLWGASAQTLLVAAAKAPPGGQRVRFVEIGSI
SGADVLLPGAVLRATAIELMGSGLGSVPLPRLLASVHGVFEAAGDAGLTIDTRTVPLSAV
GEHWGDASSVVRPVFTMRGE
>tr|Q1IP49|Q1IP49_ACIBL Alcohol dehydrogenase, zinc-binding OS=Acidobacteria bacterium (strain Ellin345) GN=Acid345_2350 PE=4 SV=1
MKAAVLHAAGKAPRYETFEDPVAGAGETVVEVLAASLKQVDKQIASGSHYASAKVFPSVC
GIDGVGKLPSGQRVYFGGTRPPFGAMAERAVVRTVFSFPVPDGLSDEVAAAIPNPGVSAW
LSLTYRGKLSQGDNLLVLGATGVTGRLAIQAAKLLGAGRVVAAGRNQESLRKLAALGADA
SIRLDVPDDELRQAFQGEIQSGGFQVVLDYLWGKPAQVFFEAITKREFSPIESETRFVQV
GESAAPTISLNAATLRSAALTIMGTAGMPPREVLTSALQNVFDHAASGRLRIETERVSLA
EVESAWNRDASGRRIVFVP
>tr|Q20Z18|Q20Z18_RHOPB Alcohol dehydrogenase, zinc-binding OS=Rhodopseudomonas palustris (strain BisB18) GN=RPC_4092 PE=4 SV=1
MQAAVISRAGETPVFGEFNAPQPCEGESLVTVTAAAISHLVKGRAAGTHYSASGQFPLVV
GIDGVGRLEDGRRVYFVLPRAPFGSMAERTVVRTAQCIALPDDLDDVTAAALANPGMSSW
AALKERAKLKPGETVLINGATGTSGRLAVQIAKHLGAGKVIATGRDAEALQSLAALGADV
TITLLDDQRDMEAAFQQQFADGVDVVLDYLWGRSAERLLIAAAKLGQDAVPIRFVQIGSL
SGADITLPGAVLRSSAIELMGSGIGSIALDRLFDAVREMLHAATPIGLKIASTAVPLSDV
ERAWPADDSRRRTVFTIAGR
>tr|Q395H6|Q395H6_BURS3 Zinc-containing alcohol dehydrogenase superfamily OS=Burkholderia sp. (strain 383) GN=Bcep18194_B1771 PE=4 SV=1
MKAAVVTGAGERPVHMEFEAPHAMPGHRLIDVTASALSRIAQARASGTHYSSDGRYPFVV
GVDGVGRLDDGQRVYFFGSPAPFGAMAERTIAPDTRCVPLPDALDDVTAAAIAIPGMSSW
AALTERARLVAGETVLVNGATGTSGRLAVRIAKHLGAAKVIATGRNAAALQALLGAGADA
VVSLQQDDAHLARALEPHFRAGVDVALDYLWGSSAQALLVAAAKATPEGRRLRFVQIGSI
GGADVLLPGAVLRATAIELMGSGLGSVSLPRLLASVRGVFDAAGPAGLTIETRAVPLADV
GAHWSDTSSVVRPVFTMGDGE
>tr|Q3JG80|Q3JG80_BURP1 Oxidoreductase, zinc-binding dehydrogenase family OS=Burkholderia pseudomallei (strain 1710b) GN=BURPS1710b_A2272 PE=4 SV=1
MKAAVVHRAGERPTYAEFEPPRALPGHRLIDVSASALSRLAQARASGAHYSSTGGFPFVA
GVDGVGRLDDGRRVYFFGPPAPFGALAERTLVPAAQCIPLPDSIDDATAAAIAIPGMSSW
AALTERARLAAGETVLVNGATGASGRLAVRIAKHLGAASVIATGRNAHALDALSSAGADA
TISLAQDDEQVARAFEAHFRAGVDVVLDYLWGASARAALLAAAKAPQQARPVRFVQIGTI
GGADLPLPGAVLRASAITLMGSGLGSIALPRLLNAARAVLGAACEARLRIDTRTVPLADV
DAHWGDTGSTLRPVFTMRAPG
>tr|Q62BZ0|Q62BZ0_BURMA Oxidoreductase, zinc-binding dehydrogenase family OS=Burkholderia mallei GN=BMAA1132 PE=4 SV=1
MKAAVVHRAGERPTYAEFEPPRALPGHRLIDVSASALSRLAQARASGAHYSSTGGFSFVA
GVDGVGRLDDGRRVYFFGPPAPFGALAERTLVPAAQCIPLPDSIDDATAAAIAIPGMSSW
AALTERARLAAGETVLVNGATGASGRLAVRIAKHLGAASVIATGRNAHALDALSSAGADA
TISLAQDDEQVARAFEAHFRAGVDVVLDYLWGVSARAALLAAAKAPQQARPVRFVQIGTI
GGADLPLPGAVLRASAITLMGSGLGSIALPRLLNAARAVLGAACEARLRIDTRTVPLADV
DAHWGDTGSTLRPVFTMRAPG
>tr|Q63MF7|Q63MF7_BURPS Putative zinc-binding dehydrogenase OS=Burkholderia pseudomallei GN=BPSS0700 PE=4 SV=1
MKAAVVHRAGERPTYAEFEPPRALPGHRLIDVSASALSRLAQARASGAHYSSTGGFPFVA
GVDGVGRLDDGRRVYFFGPPAPFGALAERTLVPAAQCIPLPDSIDDATAAAIAIPGMSSW
AALTERARLAAGETVLVNGATGASGRLAVRIAKHLGAASVIATGRNAHALDALSSAGADA
TISLAQDDEQVARAFEAHFRAGVDVVLDYLWGASARAALLAAAKAPQQARPVRFVQIGTI
GGAELPLPGAVLRASAITLMGSGLGSIALPRLLNAARAVLGAACEARLRIDTRTVPLADV
DAHWGDTGSTLRPVFTMRAPG
