# Supplementary material for: Subdivision of the MDR superfamily of medium-chain dehydrogenases/reductases through iterative hidden Markov model refinement
Source: BMC Bioinformatics. 2010 Oct 27;11:534. doi: 10.1186/1471-2105-11-534 (PMC2976758; doi:10.1186/1471-2105-11-534)
Supplement: Additional file 4 — MDR family alignment figures. Illustrations showing the mafft MSAs from Additional file 3: mdr-sequences. Red sequence identifiers denote sequences from UniProtKB/TrEMBL, while blue correspond to sequences from Swiss-Prot. The position cscores are shown in a bar plot under the MSA. Positions that contain gaps in over 90% of the sequences have been removed from the alignment in order to increase readability. [file 1471-2105-11-534-S4.ZIP › mdr/MDR057.fasta]

>sp|P16565|BCHC_RHOCA 2-desacetyl-2-hydroxyethyl bacteriochlorophyllide A dehydrogenase OS=Rhodobacter capsulatus GN=bchC PE=4 SV=1
METQVVIMSGPKAISTGIAGLTDPGPGDLVVDIAYSGISTGTEKLFWLGTMPPFPGMGYP
LVPGYESFGEVVQAAPDTGFRPGDHVFIPGANCFTGGLRGLFGGASKRLVTAASRVCRLD
PAIGPEGALLALAATARHALAGFDNALPDLIVGHGTLGRLLARLTLAAGGKPPMVWETNP
ARRTGAVGYEVLDPEADPRRDYKAIYDASGAPGLIDQLVGRLGKGGELVLCGFYTVPVSF
AFVPAFMKEMRLRIAAEWQPADLSATRALIESGALSLDGLITHRRPAAEAAEAYQTAFED
PDCLKMILDWKDAK
>sp|Q02430|BCHC_RHOS4 2-desacetyl-2-hydroxyethyl bacteriochlorophyllide A dehydrogenase OS=Rhodobacter sphaeroides (strain ATCC 17023 / 2.4.1 / NCIB 8253 / DSM 158) GN=bchC PE=4 SV=3
MRTTAVILSGPRDLGLQTIQLNEPAPGDIVVEITHSGISTGTEKLFYTGQMPPFPGMGYP
LVPGYEAAGEVVEAAPDTGFRPGDRVFVPGSNCFAPTDAGPIRGLFGAATKRLVTPAHRA
VRIDPALEAEGALLALAATARHALAGLNHVLPDLIVGHGTLGRLLARLTIAAGGEPPVVW
ETKAERRRHAEGYEVIDPATDQRRDYRSIYDASGDPKLIDSLVMRLAKGGEIVLAGFYTE
PVAFTFVPAFMKEARLRIAAEWQPEDMVATRALIESGALSLANLITHTRPASEAAEAYAT
AFSDPDCLKMILDWRATA
>tr|A0Z4I6|A0Z4I6_9GAMM 2-desacetyl-2-hydroxyethyl bacteriochlorophyllide OS=marine gamma proteobacterium HTCC2080 GN=MGP2080_10258 PE=4 SV=1
MTQVATAVVFESPGNLSLREVGLPDCDAADCLVEIDYSGISTGTERLLWDGRMPHFPGLN
YPLVPGYESVGRVIDAGSESKIKAGSVVFVPGSRGFEDVAGLFGGAARKLVVDSARLVQL
QPDTGSEGVLLALIATAVHAIKRFENGALPQLVVGHGVLGRLVARICQSLGAEDLRVWEQ
DPARRDSGTPYPVLDPKDDTASRYERICDVSGDASILETLLPSLSKGGWIVLAGFYHKPI
QFDFPVAFMSEATLRIAAEWQPEDLEFARSLLTDNRIEVQDLITHQYTAQDAAPAYDKAF
SDPLCLKMILDWRAV
>tr|A3V2P0|A3V2P0_9RHOB Chlorophyll synthesis pathway, bchC OS=Loktanella vestfoldensis SKA53 GN=SKA53_12328 PE=4 SV=1
MGITPPARDDIVVQIRHSGISTGTEKLFWSGDMPPFPGMGYPLIPGYEAAGEVVEAGLDS
GYRVGEHVFVPGANCYEGAFGLFGAAAQTIVTKASRVTRIDRGLGAGGALLALAATARHA
MAGPNKSVPDLIIGHGVLGRLLARLTIAAGAPAPTVWEVDPIRMAGAKGYQVMTPETDTR
RDYTSIYDASGRGDLLNEWIGRIAKGGEIVLAGFYTAPLQFAFPPAFMKEARLRISAEWT
ADDMTATRALAENGTLRLADLITHEQAAETATAAYETAFSDPACLKMILNWGTA
>tr|A3VXY1|A3VXY1_9RHOB Chlorophyll synthesis pathway, bchC OS=Roseovarius sp. 217 GN=ROS217_22332 PE=4 SV=1
MLKAPGAGDLVVDVTHSGISTGTEKLFWSGQMPPFPGMGYPLVPGYEAAGEVVEAAPGTG
YKPGDHVFVPGADCFEGAFGLFGGASARLVTKASRVCRIDAGFGAEGALLALAATARHAM
AGLDKAVPDLIVGHGVLGRLLARLTIAAGAPAPTVWETQADRCKGAQGYPVIHPDTDTRR
DYRAIYDASGDPTILNTLIGRLAKGGEVVLAGFYPQALSFAFPMAFMKEARLRVAAEWAH
DDLTATRALVESGVLSLAGLITHQATSRDATQAYRTAFSDPDCLKMILNWKDAA
>tr|A3WHW2|A3WHW2_9SPHN 2-desacetyl-2-hydroxyethyl bacteriochlorophyllide a dehydrogenase OS=Erythrobacter sp. NAP1 GN=NAP1_09302 PE=4 SV=1
MQTLAVILEGPERLALQALELNALGDSDVLVDIAWSGISSGTEKLLWTGQMPEFPGMGYP
LVPGYESVGRVVDAGPSARSRIGEWVFVPGANCYSGARGLFGGTAERVVLPSARALPVPE
RLGADGVLCALTATALHAINGGTPPDLIIGHGVLGRLLARLTLALGAPAPTVWEKNAHRS
SGAVGYAVTDGETDDRRDYRSIYDASGDAGLFDTLIGRLAKGGELTLAGFYSDRINFAFA
PAFMKEARLRIAAEWHPDDLAQALALIERGDLDLTGLISDHSPAGSASEAYPKAFSDPDC
LKMVLDWNGTE
>tr|A4ACR3|A4ACR3_9GAMM 2-desacetyl-2-hydroxyethyl bacteriochlorophyllide a dehydrogenase OS=Congregibacter litoralis KT71 GN=KT71_19463 PE=4 SV=1
MVDRTATAVVFEKPGVMSLRSVGLAEPTDNDCVVEVLWSGISTGTERLLWDGRMPAFPGL
EYPLVPGYESVGRVVEAGSSGLHQAGDLVFVPGSAGYTNVRGLFGASAESLVVGADRLIP
IDESLGDQGILLALAATAHHAALRIGHHALPDLIIGHGVLGRLLARIVIALGGDAPTVWE
TNVSRHSGAAGYKVITPDSDPRKDYRVIADVSGDAHILDSLIARLSPGGQVILAGFYHAP
LNFSFPPAFQREVSFSIAAEWQKPDLESALGLVRDKSLSLDGLITHHQSVRTAAPAYRMA
FGDPDCLKMVLDWRCMH
>tr|A4EG67|A4EG67_9RHOB 2-desacetyl-2-hydroxyethyl bacteriochlorophyllide A dehydrogenase OS=Roseobacter sp. CCS2 GN=RCCS2_08369 PE=4 SV=1
MQTKAVILSAPGKLAIDQVGIVSPAADDIVVAIKHSGISTGTEKLFWTGEMPPFPGMGYP
LIPGYEAAGEVIEAGVDSGYRVGEHVFVPGASCYEGAFGLFGAAAETLVTKASRVTRIDS
GLGAAGALLALAATARHAMAGPNKAVPDLIIGHGVLGRLLARLTVASGAPAPTVWEVDPI
RMEGAVGYEVTTPELDERRDYKSVYDASGRGDLLNDWIGRIAKGGEIVLAGFYTAPLQFA
FPPAFMKEARFRISAEWAPDDMTATKALVEAGVLELADLITHQQPADLASGAYKTAFTDP
ACLKMILNWGTS
>tr|A6DYH5|A6DYH5_9RHOB Chlorophyll synthesis pathway, bchC OS=Roseovarius sp. TM1035 GN=RTM1035_12178 PE=4 SV=1
MSDNGQEATIETRAVHLRGPEDLSVDSLTLKAPGAGDLVVDVTHSGISTGTEKLFWSGQM
PPFPGMGYPLVPGYEAAGEVVEAAPGTGYKPGDHVFVPGADCYEGAFGLFGGASARLVTK
ASRVCRIDAGFGAEGALLALAATARHAMAGLDKAVPDLIVGHGVLGRLLARLTIAAGAPA
PTVWETQAGRSTGAQGYSVIHPDTDTRRDYRAIYDASGDPAILNTLIGRLAKGGEVVLAG
FYPQALSFAFPMAFMKEARLRVAAEWVHDDLTATRALVESGVLSLSGLITHQASANAAPQ
AYRTAFSDPDCLKMILNWKDAA
>tr|A6FQ11|A6FQ11_9RHOB 2-desacetyl-2-hydroxyethyl bacteriochlorophyllide A dehydrogenase OS=Roseobacter sp. AzwK-3b GN=RAZWK3B_19656 PE=4 SV=1
MEARAVFLNGPEDLHLDTLALKAPGAGDLVVDIAHSGISTGTEKLFWSGRMPPFPGMGYP
LVPGYEAAGEVVEAAPGTGFKPGDHVFVPGADCFNGAFGLFGGASARLVTKADRVTRIDP
ALGAEGALLALAATARHAMAGLDKAVPDLIVGHGVLGRLLARLTIAAGAPAPTVWETQAD
RRTGATGYQVIAPEDDTRRDYGAIYDASGNSTILNDLVGRIRKGGEIVLAGFYPDALSFA
FPPAFMKEARFRVAAEWAREDLTATAALVNSGALSLEGLITHRASALQAPDAYRTAFEDS
GCLKMILDWEDAA
>tr|A9HTI1|A9HTI1_9RHOB 2-desacetyl-2-hydroxyethyl bacteriochlorophyllide A dehydrogenase OS=Roseobacter litoralis Och 149 GN=RLO149_23548 PE=4 SV=1
MDTTAVLLKGPKDLDVDTLQLHAPGDGDLVVEIEHSGISTGTEKLFWSGEMPPFPGMGYP
LVPGYEAVGEVVEADKATGFKVGERVFVPGANCYDGAFGLFGGAASRVVTASDRVTRIDA
GHGASGALLALAATARHSMAGLNKSVPDLIVGHGVLGRLLARLTIAAGAPAPMVWEIDES
RRKGAQGYEVIAPEDDPRRDYTSVYDASGSVEVLNDLVGRLAKGGEIVLAGFYTTPISFA
FPPAFMKEARFRVAAEWTHDDLAATRALVEGGSLSLDNLITHQASHLNARAAYAQAFTDP
DCLKMILNWKDVA
>tr|B6B3R8|B6B3R8_9RHOB Chlorophyll synthesis pathway, bchC OS=Rhodobacterales bacterium HTCC2083 GN=bchC PE=4 SV=1
METTAVLLKGPKDLALDVLQITPPSDGDLVIEVNHSGISTGTEKLFWSGAMPPFPGMGFP
LVPGYESMGEVIEAPMGSMYKAGDTVFVPGANCYEGAFGLFGGASRTLVSNEDRVTKVDS
GFGAEGALLALAATARHAMAGPGKAVPDLIVGHGVLGRLLARLTLAAGAPAPTVWEIDPA
RRTGAIGYDVIAPEDDPRRNYKSIYDASGSTAVLGDLIGRIARGGEIVLAGFYTDAISFA
FPPAFMKEARFRVAAEWNRDDLIATRALVESGALSLGGLITHSAHSADAPAAYEQAFSDP
ECLKMMLNWRDAT
>tr|B7KQN1|B7KQN1_METCH Chlorophyll synthesis pathway, BchC OS=Methylobacterium chloromethanicum CM4 GN=Mchl_2956 PE=4 SV=1
MEALAVVLERPEHLALNRLALTPATEGDATVAVSWSGISTGTERLLWSGRMPSFPGMGYP
LVPGYESVGTVVETEAHSGLRVGQTVFVPGARCFGAVNGLFGGAASHLIAPASRLVPVDA
ALGDRACLIALAATAYHALSGIVPGKRTLIVGHGVLGRLLARLTVLAGGEPVVWERETLR
AEGTFGYSVLAPDDDPARDYSTITDVSGDSSLLDTLIGRLAPGGEIVLAGFYEAPLVFAF
PPAFLREARIRVSAEWRPSDLAAVRALIESGSLSLDGLITHRVPATEAGEAYRKAFADPA
CLKMILDWRACS
>tr|Q0FYT7|Q0FYT7_9RHIZ 2-desacetyl-2-hydroxyethyl bacteriochlorophyllide OS=Fulvimarina pelagi HTCC2506 GN=FP2506_11712 PE=4 SV=1
MRRTNAIIFKQPNAIDISATALKPVEAGEVLIEVEASGISTGTERLLFSGEMPPFPGMGY
PLVPGYEAVGRVVASEAETGPTIGTRVFVPGSHGFTDAHGLFGAQAGHLVARSDKLVPMP
DGLGIETTLFALAATAHRAVMRGSALPDLIVGHGVLGRLAARIAAAKGKAPTVWEANPRR
RSGARGYDIVDPLEDNRCDYAPILDVSGDSSIIDSLVARSAKGGEIVLAGFYKQPLAFTF
PPAFMRETSIRIAAEWSRADMDAVVGMAASGTLSLSGLVTHTARPADAAEAYRTAFEDAD
CLKMIIEWERGA
>tr|Q58PM5|Q58PM5_9PROT Chlorophyll synthesis pathway protein OS=uncultured proteobacterium DelRiverFos06H03 GN=bchC PE=4 SV=1
MKSQAVVFNNPKQLSLKALDLPALQEGQLEIAVEFSGISTGTERMLWDGSMPPFPGMGYP
LVPGYETVGRVVRSAADSCVQEGQRVFVPGANCFSGVKSLFGGAASRLVVTAQKVVPVQE
QLGAQAVLLALAATAYHAVSGGGQQEPFAAPELIIGHGVMGRLLARLTVASGLPAPTVWE
TDLTRCAGAQGYAVVQPQDDPRRDYNTIYDVSGDGSLLNSLIQRLRPGGELVLAGFYKQD
LSFAYAPAFMREARMRIAAEWKRPDLLAVNELVNTGRLSLDGLITHTQPSTQAGSAYETA
FGDASCLKMILDWSATA
>tr|Q58PR1|Q58PR1_9PROT 2-desacetyl-2-hydroxyethyl bacteriochlorophyllide A dehydrogenase OS=uncultured proteobacterium DelRiverFos13D03 GN=bchC PE=4 SV=1
MKTTAVILSGPKDLALGQVVLTAPSAADVVVRIDHSGISTGTEKLFWTGTMPPFPGMGYP
LVPGYEAAGEVVEAGTETGLSVGDFVFVPGANCFENNEQGPVRGLFGAASRVLVSQGSRV
TKIDRGFGAMGALLALAATARHALAPPNALPDLIVGHGVLGRLLARLTLAAGGPAPTVWE
TNPARHTGAVGYEVIHPDSDTRRNYRAIYDASGAPDLLNTLIGRIAKGGEVVLAGFYTAP
LSFAFPPAFMKEARLRIAAEWAADDLIVTRQLVESGALSLEGLVTHTNPASAAPLAYETA
FTNPDCLKMILDWSGQA
>tr|Q6BA61|Q6BA61_9PROT Putative 2-desacetyl-2-hydroxyethyl bacteriochlorophyllide A dehydrogenase OS=uncultured proteobacterium eBACred25D05 GN=bchC PE=4 SV=1
MSKKIDTCDCQVKVTLGCDSLTQLNVRDFKMETSAVLLEGAKQLSIQSVGLKEPTDGDVV
VQVSHSGISTGTENLLWSGTMPPFPGMGYPLVPGYEAVGEVIHAEKGAALSPGDYVFVPG
SNGFKDALGLFGGSARLLVTPCDRTIKIDRNLGEQGALFALAATARHAIAGMEVRLPDLI
IGHGVLGRMLARLTLAAGGEPPTVWEIDEARRDGAVGYEVVHPDIDNRNNYRAIFDASGR
SDLLDQWIQRGQKGAEIVLAGFYSERINFAFPPAFMKEIKIRIAAEWSQSDLIAVRALVE
SGALSLGGLITHRSSAEEADLAYRTAFETADCIKMMLDWSNIK
>tr|Q7X3G1|Q7X3G1_THIRO BchC OS=Thiocapsa roseopersicina GN=bchC PE=4 SV=1
MNLDTLAVVLDQPEFLALKPLTLTPPGDADVMVSIEWSGISTGTERLLWSGRMPSFPGMG
YPLVPGYESVGRVTWAGDRSGLEVGQRVFVPGARCYNEARGLFGGAASRIVLPGERAVPV
SDALGEEAVLLALAATAYHAIGGLSAGPVDLIIGHGVLGRLVARIAALVDGARPTVWETN
PERAQGAEGHGYQVVAPDQDHRTDYRRICDVSGDSEILDTLIARMAPGGEVILAGFYSQP
LSFSFPPAFMRETRIQVAAEWRPPDIVAVKQLVDSGRLSLGGLITHREPASRADAAYRTA
FGDPNCLKMILDWRSIS
>tr|Q83YH6|Q83YH6_RHOGE 2-desacetyl-2-hydroxyethyl bacteriochlorophyllide A dehydrogenase OS=Rhodocyclus gelatinosus GN=bchC PE=4 SV=1
MEGCMKTQAIVLEQPEHLVLRELELTPPTDEDLVVDIEYSGISTGTEKLLWSGRMPAFPG
MGYPLVPGYESVGRVVQAGANAHHKVGERVFVPGARCYGEVRGLFGGAASRVVVAGSRVC
NVSDSLGEQAVLLALAATAYHSVAGGGKRTPIVPPDLIVGHGVLGRLLARMTVVAGFPAP
TVWETNPTRAQGATGYAVLHPDEDPRRDYRAIFDVSGDSAILDRLVERLAEGGEIVLAGF
YAEPLHFNFAPAFMREAQIWCAAEWQRPDLLAVKELAETGRLSLDGLITHHASPSDAAAA
YRTAFGDPDCLKMVLDWSSTR
>tr|Q8GDC6|Q8GDC6_RHORU BchC OS=Rhodospirillum rubrum GN=bchC PE=4 SV=1
MDTLAVVIQEPERLTLSRLDLTDPAPGDVVVDVEWSGISTGTERLLWSGRMPPFPGMGYP
LVPGYESVGRVIAVGSQARAKVGTQVGDRVFVPGARCYGAVNGLFGGAASRVVVPADRVV
ALPEGLDDKGVLLALTATAYHAMVIAGDLRPELIVGHGVLGRLLARLVVGVGGTAPTVWE
RNPQRRSGAIGYAVVDPAEDPRKDYRCICDVSGDATILDTLVARLARGGEIVLAGFYESA
LSFTFPPAFMREARIRVAAEWRPEDLAAVIDMIVDGRMSLDGLITHREEAPQAASAYRTA
FTDPSCLKMVLDWRACS
>tr|Q8KZ22|Q8KZ22_9PROT 2-desacetyl-2-hydroxyethyl bacteriochlorophyllide A dehydrogenase OS=uncultured proteobacterium GN=bchC PE=4 SV=1
MQTTAVVLNGPRDIRLDTLTVAAPQAKDLVVQIKHSGISTGTEKLFWSGQMPPFPGMGYP
LVPGYEATGEVVEAPQSSAFKPGDTVFVPGANCYDGAFGLFGGAARYLVSNEDRVTKLDG
AMGAEGALLALAATARHAMAGPGKSVPDLIVGHGVLGRLLARLTVAAGAPPPTVWEIDPA
RRMGAKGYQVVAPEEDQRKDYKSIYDASGSTDVLAQLIGRLSKGGEIVLAGFYTDPISFA
FPPAFMKEAKFRVAAEWDRDDLTATRALVESGALSLGGLITHSSSAADAPEAYETAFRDS
SCLKMMLNWEKTS
>tr|Q8RTX5|Q8RTX5_9PROT 2-desacetyl-2-hydroxyethyl bacteriochlorophyllide A dehydrogenase OS=uncultured proteobacterium GN=bchC PE=4 SV=1
MTQVATAVVFESPGNLSLREVGLPDCDAADCLVEIDYSGISTGTERLLWDGRMPHFPGLN
YPLVPGYESVGRVIDAGSESKIKAGSVVFVPGSRGFEDVAGLFGGAARKLVVDSARLVQL
QPDTGSEGVLLALIATAVHAIKRFENGALPQLIVGHGVLGRLVARICQSLGAEDLRVWEQ
DPARRDSGTPYPVLDPKDDTASRYERICDVSGDASILETLLPSLSKGGWIVLAGFYHKPI
QFDFPIAFMSEATLRIAAEWQPEDLEFARSLLTDNRIEVQDLITHQYTAQDAAPAYDKAF
SDPLCLKMILDWRAV
>tr|Q9JPC2|Q9JPC2_RHOGE 2-alpha-hydroxy ethyl bacteriochlorophyllide oxidase OS=Rhodocyclus gelatinosus GN=bchC PE=4 SV=1
MKTQAIVLEQPEHLVLRELELTPPTDEDLVVDIEYSGISTGTEKLLWSGRMPAFPGMGYP
LVPGYESVGRVVQAGANAHHKVGERVFVPGARCYGEVRGLFGGAASRVVVAGSRVCNVSD
SLGEQAVLLALAATAYHSVAGGGKRTPIVPPDLIVGHGVLGRLLARMTVVAGFPAPTVWE
TNPTRAQGATGYAVLHPDEDPRRDYRAIFDVSGDSAILDRLVERLAKGGEIVLAGFYTEP
LHFNFAPAFMREAQIRCAAEWQRPDLLAVKELAETGRLSLDGLITHHASPSDAAAAYRTA
FGDPDCLKMVLDWSSTR
>tr|A1WXG3|A1WXG3_HALHL Chlorophyll synthesis pathway, BchC OS=Halorhodospira halophila (strain DSM 244 / SL1) GN=Hhal_1611 PE=4 SV=1
MSDPSPASSVDPGGPGSGPRSARAVVFEAPERLALQDVALIDPGPGDVVVDIEFSGISTG
TERLLWKGTMPQFPGLAYPLVPGYESVGRVVTAGAESGRREGEVVFVPGARCYQEVSGLF
GGAASRVVVSGERVIPLPDGLGERGVLLALAATAWHAVAEAPPDLVVGHGVLGRLIARIG
VLVDHPPTVWETNADRRAGAEGYTVVDPDSDERHDYPRICDVSGDAGLLDTLIGRLGHGG
EVVLAGFYSDRLSFAFPSAFMREARLRVAAEWQRSDLEAVTGKIETGALSLDGLITHCLD
AAEAASAYRIAFGDPDCLKMVLDWRNS
>tr|A3PKZ5|A3PKZ5_RHOS1 Chlorophyll synthesis pathway, BchC OS=Rhodobacter sphaeroides (strain ATCC 17029 / ATH 2.4.9) GN=Rsph17029_1907 PE=4 SV=1
MRTTAVILSGPRDLGLQTIQLNEPAPGDIVVEITHSGISTGTEKLFYTGQMPPFPGMGYP
LVPGYEAAGEVVEAAPDTGFRPGDRVFVPGSNCFAPTDAGPIRGLFGAATKRLVTPAHRA
VRIDPALEAEGALLALAATARHALAGLNHVLPDLIVGHGTLGRLLARLTIAAGGEPPVVW
ETKAERRRHAEGYEVIDPATDQRRDYRSIYDASGDPKLIDSLVMRLAKGGEIVLAGFYTE
PVAFTFVPAFMKEARLRIAAEWQPEDMVATRALIESGALSLANLITHTRPASEAAEAYAT
AFSDPDCLKMILDWRATA
>tr|A4WU64|A4WU64_RHOS5 Chlorophyll synthesis pathway, BchC OS=Rhodobacter sphaeroides (strain ATCC 17025 / ATH 2.4.3) GN=Rsph17025_2037 PE=4 SV=1
MRTTAVILSGPRDLGLQSIQLNMPAPGDIVVEITHSGISTGTEKLFYTGQMPPFPGMGYP
LVPGYEAAGEVVEAAPDTGFKPGDRVFVPGSNCFAPTEAGPIRGLFGAATKRLITPAHRA
VRIDPALEAEGALLALAATARHALAGLNNVLPDLIVGHGTLGRLLARLTIAAGGEPPVVW
ETKPERRKHAQGYEVIDPATDPRRDYQSIYDASGDPKLIDTLVMRLAKCGEIVLAGFYTE
PVAFTFVPAFMKEARIRIAAEWQPEDMVATRALIESGALSLANLITHTRPASEAPEAYAT
AFNDPDCLKMILDWRATA
>tr|A5EQA4|A5EQA4_BRASB 2-desacetyl-2-hydroxyethyl bacteriochlorophyllide A dehydrogenase OS=Bradyrhizobium sp. (strain BTAi1 / ATCC BAA-1182) GN=bchC PE=4 SV=1
MDAIAVVLGRPRELSLQQLQLADAPDCLTVDIEWSAISTGTERLLYEGRMPSFPGLGYPL
VPGYEAVGRIAQAAPHSGFRKGERVFVPGAARCFGEVRSLFGAAASRLNVPPQRVVAIDE
SIGERGVLLALAATAYHALTIGGDGQAECVVGHGVLGRLLARLIIAMGGDPPVVWESNPE
RAAGATGYRVIDPATDTRRDYRLIFDASGDAGLLDSLIARLAPRGEIILAGFYSAPLTFS
YPPAFMREAAIRVAAEWKHEDLLAVRNLIDTGRLSLDGLITHHADALSAESAYRTAFDDP
SCLKMVLDWRAAP
>tr|A8LQ09|A8LQ09_DINSH Chlorophyll synthesis pathway, BchC OS=Dinoroseobacter shibae (strain DFL 12) GN=Dshi_3516 PE=4 SV=1
MHATAVVLTGPKALGLQDVAVSDPTATDIVVRIDHSGISTGTEKLFWSGKMPPFPGFSFP
LVPGYEAAGEVVEAGADTSYKPGDRVFVPGANCYGDVRGLFGGASNLLVSKADRVVRIDE
SLKAEGALLALAATARHAMAGLNKSVPDLIVGHGVLGRLLARLTIAAGAPAPTVWEISED
RAKGATGYQVIHPDADTRRDYRSIYDASGNAELISSLIMRIQKGGEIVLAGFYDQITFPF
PPAFMKEARLRIAAEWDRDDLIATRALIDSGALSLEELITHTTQAADCANAYQTAFEDPS
CLKMILDWSATA
>tr|A9W6B4|A9W6B4_METEP Chlorophyll synthesis pathway, BchC OS=Methylobacterium extorquens (strain PA1) GN=Mext_2729 PE=4 SV=1
MEALAVVLERPEHLALNRLALTPATEGDATVAVSWSGISTGTERLLWSGRMPPFPGMGYP
LVPGYESVGTVVETAAGSGLRVGQTVFVPGARCFGAVNGLFGGAASHLIAPASRLVPVDA
ALGDRACLIALAATAYHALSGIVPGKRTLIVGHGVLGRLLARLTVLAGGEPVVWERETLR
AEGSFGYSVLAPDDDPARDYSTITDVSGDSSLLDTLIGRLAPGGEIVLAGFYEAPLAFAF
PPAFLREARIRVSAEWRPGDLAAVRALIEAGRLSLDGLITHWVPATEAGEAYRTAFADPA
CLKMILDWRACS
>tr|B0UCM8|B0UCM8_METS4 Chlorophyll synthesis pathway, BchC OS=Methylobacterium sp. (strain 4-46) GN=M446_3696 PE=4 SV=1
MHALAVILDGPERLGLDRLALDSPGPADAVVEVAWSGISTGTERLLWSGRMPDFPGMGYP
LVPGYESVGRVVEAGPESGRRPGETVFVPGARCFGPVRGLFGGAASHLVVEGARLLPIDA
ALGERGILLALAATAYHALAGAERGERHLVVGHGVLGRLLARLARLSGQDPVVWERDPAR
RGGEHGYPVLDPAADETGRYARITDASGDAGLLDGLIARLAPGGEVVLAGFYEAPLSFAF
PPAFLREARLRVSAQWRPGDLDAVAGLVRAGALGLDGLISHRRPAAQAASAYRTALTDPA
CLKMVLDWRARS
>tr|B1M387|B1M387_METRJ Chlorophyll synthesis pathway, BchC OS=Methylobacterium radiotolerans (strain ATCC 27329 / DSM 1819 / JCM 2831) GN=Mrad2831_2819 PE=4 SV=1
MDALAVILENPEHLSVQRLVLTPPGDADAVVAVAWSGISTGTERLLWSGRMPPFPGMGYP
LVPGYESVGTVVEADSGASVRVGQTVYVPGARCFGAVRGLFGGAASHLVAPAARLVPVDG
ALGERACLLALAATAHRALGRLVPGATPLIVGHGVLGRLLARLTLAAGAAPTVWETDPVR
ALGDHGYAVVAPDADPRRDYATITDVSGNAAGLDDLIARLAPGGEIVLAGFYEAPLSFAF
PPAFMREARIRISAEFRTEDTAAVTRLIDDGRLSLDGLITHRAPAAQAQDAYRTAFADPG
CLKMILDWRDAA
>tr|B1ZDU0|B1ZDU0_METPB Chlorophyll synthesis pathway, BchC OS=Methylobacterium populi (strain ATCC BAA-705 / NCIMB 13946 / BJ001) GN=Mpop_2851 PE=4 SV=1
MEALAVVLERPERLALSRLALTPAAEGDAVVAVSWSGISTGTERLLWSGRMPPFPGMGYP
LVPGYESVGTVVEAASGSGLKIGQTVFVPGARCFGEVNGLFGGAASHLIAPAARLVPVDA
ALGDRACLIALAATAYHALSGIVPGERNLIVGHGVLGRLLARLTRIAGGEPVVWEREPVR
AAGDYGYPVLAPEDDPTRDYPVITDVSGDSGLLDTLIGRLAPGGEIVLAGFYEAPLAFAF
PPAFMREARIRVSAEWRPGDLAAVRALIETGRLSLDGLITHRRPATQAEGAYRTAFADPS
CLKMILDWRTCS
>tr|B3Q7A3|B3Q7A3_RHOPT Chlorophyll synthesis pathway, BchC OS=Rhodopseudomonas palustris (strain TIE-1) GN=Rpal_1709 PE=4 SV=1
MDTIAVVLKQPQQVELSRLSLTAPTDDDIVVDVAWSGVSTGTERLLWSGRMPQFPGMGYP
LVPGYESVGEVVEAGSATDLKPGQMVFVPGAKCFGEVRGLFGASASRLVVPAKRVVLLDS
KLGERGILIALAATAYHAIAARGATPPDCIVGHGVLGRLLARISIALGNPPPVVWEKNPI
RSGGAEGYAVVDPASDERRDYRSIYDVSGDPKLLDTLISRIAATGEIVLAGFYSEPLSFS
FPPAFMREARIRVAAEWQPPDIGATKALIESGKLSLDGLITHHQEAASAPDAYRIAFEDP
ACLKMVLNWRPS
>tr|B6ITU6|B6ITU6_RHOCS 2-desacetyl-2-hydroxyethyl bacteriochlorophyllide A dehydrogenase, putative OS=Rhodospirillum centenum (strain ATCC 51521 / SW) GN=bchC PE=4 SV=1
MNTLAVVLEEPERLSLRQLELAPQTDDDVTVDILWSGISTGTERLLWQGRMPPFPGMGYP
LVPGYESVGRVVSAGSAAGRQVGEMVFVPGARCYGEVRGLFGGAASRVVVPGARVIPVDE
RLGERAVLLALAATAYHAVVGGGRPDLIIGHGVLGRLLARLAVEAGGAPVVWETNPTRRG
GAEGYAVVDPATDERRDYQAIYDVSGDSKLLDTLVGRLARGGEIVLAGFYSEPLSFTFPP
AFMREARFRVAAEWRDPDLVAVKDLIDSGRLSLDGLITHRQEAKDADAAYRTAFGDPACL
KMILDWRG
>tr|Q07S06|Q07S06_RHOP5 Chlorophyll synthesis pathway, BchC OS=Rhodopseudomonas palustris (strain BisA53) GN=RPE_1326 PE=4 SV=1
METIAVVLKQPKNVEISRLPLTPPTAEDVVVDVAWSGVSTGTERLLWSGRMPAFPGMGYP
LVPGYESVGEVVEAGSATDLRPGQMVFVPGAKCFGEVRGLFGASASRLVVAAKRVIPLDQ
ELGERGILLALAATAYHAIAAHDGRAPECIVGHGVLGRLLARIAVALGNPPPVVWEKNPV
RASGAVGYAVVDPAEDQKRDYKSIYDVSGDPTLLDSLISRIAPSGEVVLAGFYSEPLSFT
FPPAFMREARIRVAAEWQQPDIAATKDLIESGRLSLDGLITHHHDAKSAPDAYRIAFEDA
ACLKMVLNWRLS
>tr|Q132L1|Q132L1_RHOPS Chlorophyll synthesis pathway, bchC OS=Rhodopseudomonas palustris (strain BisB5) GN=RPD_3757 PE=4 SV=1
MDTIAVVLKQPQHVELSRLALTPPTADDVVVDVAWSGVSTGTERLLWSGRMPAFPGMGYP
LVPGYESVGEVVEAGSATDLKPGQMVFVPGAKCFGEVRGLFGASASRLVVPAKRVVPLDQ
QLGERGILIALAATAYHAIAARNAAPPDCIVGHGVLGRLLARISIALGNPPPVVWEKNPI
RSGGADGYAVVDPETDERRDYKSIYDVSGDPKLLDSLICRIAATGEIVLAGFYSEPLSFA
FPPAFMREARIRIAAEWQPADIGATKALIDTGKLSLDGLITHHQEAASAPDAYRIAFEDP
ACLKMVLNWRLS
>tr|Q16DU6|Q16DU6_ROSDO 2-desacetyl-2-hydroxyethyl bacteriochlorophyllide A dehydrogenase OS=Roseobacter denitrificans (strain ATCC 33942 / OCh 114) GN=bchC PE=4 SV=1
MDTTAVLLKGPKDLDVDTLQLHVPGDGDLVVEIEHSGISTGTEKLFWSGEMPPFPGMGYP
LVPGYEAVGEVVEADRATGFKVGERVFVPGANCYDGAFGLFGGAASRVVTASDRVTRIDA
GHGASGALLALAATARHSMAGLNKSVPDLIVGHGVLGRLLARLTIAAGAPAPMVWEIDES
RRKGAQGYEVIAPEDDPRRDYTSVYDASGSVEVLNDLVGRLAKGGEIVLAGFYTTAISFA
FPPAFMKEARFRVAAEWTHDDLAATRALVEGGSLSLENLITHQASHLNARAAYAQAFTDP
DCLKMILNWKDVA
>tr|Q219T2|Q219T2_RHOPB Chlorophyll synthesis pathway, bchC OS=Rhodopseudomonas palustris (strain BisB18) GN=RPC_1292 PE=4 SV=1
METIAVVLKQPKHVEVNRLALTAPTVDDVVVDVAWSGVSTGTERLLWSGRMPSFPGMGYP
LVPGYESVGEVVEAGSATDLRPGQMVFVPGAKCFGEVRGLFGASASRLVVPAKRVIALDQ
SLGERGILLALAATAYHAIAARGGRPPECIVGHGVLGRLLARIAVALGNPPPVVWEKNPV
RAGGADGYSVIDPADDARRDYQSIYDVSGDPTLLDSLISRIAAGGEIVLAGFYSDPLSFA
FPPAFMREARIRVAAEWQPPDIAATKDLIETGRLSLDGLITHHHDAKAAPDAYRIAFEDA
ACLKMVLNWRLS
>tr|Q28W15|Q28W15_JANSC 2-desacetyl-2-hydroxyethyl bacteriochlorophyllide A dehydrogenase OS=Jannaschia sp. (strain CCS1) GN=bchC PE=4 SV=1
MHTTAVILEGPKALGLGQVDLCAPSDGDLVIDVSHSGISTGTEKLFWSGQMPPFPGMGYP
LVPGYEAAGEVVEAAANTGFKPGDRVFVPGANCYGDVKGLFGGASARLVSAADRVVRIDP
ALKAEGALLALAATARHAMAGMDKQLPELIVGHGVFGRLLARLTIAAGGKAPTVWEIDAD
RAQGATGYEVLHPDADDRKDYSCIYDASGQSDLLNTLIARLKKGGEIVLAGFYPEPLTFA
FPPAFMREARMRIAAEWTRDDLIATRDLIDHGALSLDDLITHTRNSDQAAEAYQTAFEDA
ACLKMILNWAPSSREATGRNGETVQ
>tr|Q2ISW5|Q2ISW5_RHOP2 Chlorophyll synthesis pathway, bchC OS=Rhodopseudomonas palustris (strain HaA2) GN=RPB_4002 PE=4 SV=1
MDTIAVVLKQPQHVELSRLALTAPTADDVVVDVAWSGVSTGTERLLWSGRMPAFPGMGYP
LVPGYESVGEVVEAGSATDLQPGQMVFVPGAKCFGEVRGLFGASASRLVVPAKRVVPLDQ
QLGERGILIALAATAYHAIAARHATPPDCIVGHGVLGRLLARISIALGNPPPVVWEKNPI
RSGGAVGYEVIDPEADQRRDYKSIYDVSGDPKLLDSLICRIASTGEIVLAGFYSEPLSFA
FPPAFMREARIRIAAEWQPADIGATKALIDSGKLSLDGLITHHQEAASAPDAYRIAFEDP
ACLKMVLNWRLS
>tr|Q2RQ19|Q2RQ19_RHORT 2-desacetyl-2-hydroxyethyl bacteriochlorophyllide OS=Rhodospirillum rubrum (strain ATCC 11170 / NCIB 8255) GN=Rru_A2981 PE=4 SV=1
MDTLAVVIQEPERLTLSRLDLTDPAPGDVVVDVEWSGISTGTERLLWSGRMPPFPGMGYP
LVPGYESVGRVIAVGSQARAKVGTQVGDRVFVPGARCYGAVNGLFGGAASRVVVPADRVV
ALPEGLDDKGVLLALTATAYHAMVIAGDLRPELIVGHGVLGRLLARLVVGVGGTAPTVWE
RNPQRRSGAIGYAVVDPAEDPRKDYRCICDVSGDATILDTLVARLARGGEIVLAGFYESA
LSFTFPPAFMREARIRVAAEWRPEDLAAVIDMIVDGRMSLDGLITHREEAPQAASAYRTA
FTDPSCLKMVLDWRACS
>tr|Q6N9L9|Q6N9L9_RHOPA 2-desacetyl-2-hydroxyethyl bacteriochlorophyllide a dehydrogenase OS=Rhodopseudomonas palustris GN=bchC PE=4 SV=1
MDTIAVVLKQPQQVELSRLSLTAPTDDDIVVDVAWSGVSTGTERLLWSGRMPQFPGMGYP
LVPGYESVGEVVEAGSATDLKPGQMVFVPGAKCFGEVRGLFGASASRLVVPAKRVVPLDS
KLGERGILIALAATAYHAIAARGATPPDCIVGHGVLGRLLARISIALGNPPPVVWEKNPI
RSGGAEGYAVVDPASDERRDYRSIYDVSGDPKLLDTLISRIAATGEIVLAGFYSEPLSFS
FPPAFMREARIRVAAEWQPPDIGATKALIESGKLSLDGLITHHQEAASAPDAYRIAFEDP
ACLKMVLNWRPS
>tr|Q9F102|Q9F102_BRASO 2-desacetyl-2-hydroxyethyl bacteriochlorophyllide A dehydrogenase OS=Bradyrhizobium sp. (strain ORS278) GN=bchC PE=4 SV=2
MDAIAVVLGRPRELSLQHLLLADALDCLTVDIEWSAISTGTERLLYEGRMPQFPGMGYPL
VPGYEAVGRVAQAAAHSGFRKGERVFVPGAARCFGEVKSLFGAAASRLNVPPQRVVAIDE
VTGERGVLLALAATAYHALSIGGDGQAECVVGHGVLGRLLARLIIAMGGDPPVVWESNPE
RADGAMGYRVIDPAQDTRRDYRLIFDASGDAGLLDTLIARLAPRGEIILAGFYSAPLTFS
YPPAFMCEAAIRVAAEWKHDDLVAVRNLIDTGRLSLDGLITHRAAASSAESAYRTAFDDP
SCLKMVLDWRAAA
