# Supplementary material for: Subdivision of the MDR superfamily of medium-chain dehydrogenases/reductases through iterative hidden Markov model refinement
Source: BMC Bioinformatics. 2010 Oct 27;11:534. doi: 10.1186/1471-2105-11-534 (PMC2976758; doi:10.1186/1471-2105-11-534)
Supplement: Additional file 4 — MDR family alignment figures. Illustrations showing the mafft MSAs from Additional file 3: mdr-sequences. Red sequence identifiers denote sequences from UniProtKB/TrEMBL, while blue correspond to sequences from Swiss-Prot. The position cscores are shown in a bar plot under the MSA. Positions that contain gaps in over 90% of the sequences have been removed from the alignment in order to increase readability. [file 1471-2105-11-534-S4.ZIP › mdr/MDR058.fasta]

>tr|A9DBQ1|A9DBQ1_9RHIZ Putative alcohol dehydrogenase OS=Hoeflea phototrophica DFL-43 GN=HPDFL43_12453 PE=4 SV=1
MRALQLIEDRKLETVDLPPPPPPGIGEVTVSIKAVALNHIDVWGWRGMAFAKRKMPLVIG
AEASGTVDAVGHGVAGLVPGQLVSIYGARTCGLCRPCREGRDNLCEHVGGVHGFHLDGFA
QEQVNLPARLLVPAPPGVSAIGAAVAPVTFGTVEHMLFDNARLEPGETVLIHAGGSGIGT
AAIQLAKKIGCTVITTVGSDAKIEPAKALGADHVINYRDDRFEGVVRKLTKKQGVDVVFE
HVGADTWAGSILSLKRGGRLVTCGSTSGVSTEMNLMMLFQRQLKIFGSFGCRMENMADAM
QKMAAGQVHPVIDTEVSFDEIDTALARMEGRDVFGKIILNIS
>tr|A9HFA9|A9HFA9_METNO Alcohol dehydrogenase, zinc-binding OS=Methylobacterium nodulans ORS 2060 GN=MnodDRAFT_6923 PE=4 SV=1
MQALQIFGDRDLRLSQVEAPPPPGPGEVEVRIRAVGLNFIDVWGFRGMAFAKRKLPLTVG
AEAAGEISGLGEGVEGLKVGDPVALYGALTCGRCRACREGRDNLCEEVGGVMGFHIDGFA
RERVVMPARLVVPVPAGVSAVEAACAPIAFGTVQHMLFDNARLEPGESILVHAGGSGIGT
AAIKMAKAIGCTVFTTVGDDAKGEKARALGADHVINYRTERFEGEVRRLTKRKGVDVVFE
HVGADTWNGSLLCLKRGGRLVTCGSTSGVSATMNLMQLFQQQYRITGSFGCRIDNIRQSL
AKMAEGLTPVIDTVLPLASFEEGLARLESRQVFGKIIATL
>tr|B0J6W4|B0J6W4_RHILT Alcohol dehydrogenase zinc-binding domain protein OS=Rhizobium leguminosarum bv. trifolii WSM1325 GN=RlegDRAFT_1993 PE=4 SV=1
MRALQLIDDRKLEITDLPEPDAPGAGEVTLRVKAVALNHIDVWGWRGMAFAKRKMPLVIG
AEASGVVEAIGPGVANVLPGQLVSIYGARTCGLCRPCREGRDNLCEHVSGVHGFHLDGFA
QEKVNLPARLLVPAPPGVDAIGAALAPVTFGTVEHMLFDNAKLEPGETILVHAGGSGIGT
AAIQLAKKIGCTVITTVGSDDKIEKAKALGADHVINYRTDRFEGVVRKLTKKKGVDVVFE
HVGKDTWAGSMLCMKRGGRLVTCGSTSGVSTEMNLMMLFQQQLKLFGSFGCRMENMANAM
QKMGRGLVHPVIDTEVSFSDIDRALERMESRQIFGKIILKMD
>tr|B6JHS1|B6JHS1_OLICO Alcohol dehydrogenase OS=Oligotropha carboxidovorans (strain ATCC 49405 / DSM 1227 / OM5) GN=OCAR_6502 PE=4 SV=1
MRALTLVADRNLTIVDMPPPPPPADNEVQIRVRAVALNHIDVWGYRGMAFAKRKMPLVVG
AEASGEIVTAGKNATRFKPGQKVVMYGALTCGTCKACREGRDNLCENVAGIMGFHVDGFA
RELMNLDGRLVIPVPDNVSLRDAACAPIAFSTVQHMLFDNAKLQPGETVLVHAGGSGIGT
AAILMAKAIGCTVITTVGSDAKIEGVKALGADHVINYRKDRFEGETRKITRKKGVDVVFE
HVGADTFNGSLLCLKRGGRLVTCGSTSGPTTTINLMQLFQQQYRIIGSFGASMRNIAESL
DKMAQGIKPIIDTEVPVEDVEKALVRMESRQVFGKIIVTL
>tr|B7KTE6|B7KTE6_METCH Alcohol dehydrogenase zinc-binding domain protein OS=Methylobacterium chloromethanicum CM4 GN=Mchl_5001 PE=4 SV=1
MQALQLFGDRDLRLTEVEPPPAPGPGEVQIRVRAVGLNFIDVWGFRGMAFAKRKLPLTVG
AEAAGEIAAVGEGVEGLSVGDAVVPYGALTCGRCRACQEGRDNLCEDVSGVMGFHLDGFA
RERVNLPARLVVRVPGGVDHVQAACAGIAFGTVQHMLFDNARLEPGESILVHAGGSGIGT
AAIKMAKAIGCTVYTTVGDDAKGEKAKALGADHVVNYREERFEGEVRRLTKRKGVDVVFE
HVGAETWNGSLLCLKRGGRLVTCGSTSGVSVQMNLMQLFQQQYRITGSFGCRIANMSQSL
DKMAAGLTPVIDTVLPLADFASGLERLESRKVFGKILVTL
>tr|Q0G0I9|Q0G0I9_9RHIZ Probable alcohol dehydrogenase protein OS=Fulvimarina pelagi HTCC2506 GN=FP2506_02719 PE=4 SV=1
MRALQLVGDKDLKIVDLPKPEAPGPGEVTVRIATVALNHIDVWGWRGMAFAKRKMPLVIG
AEASGVVTTLGQGVSSLLPGQLVSIYGARTCGLCKPCREGHDNLCEHVSGVHGFHLDGFA
QEYVNLPARLLVPAPPGCDTVGAALAPVTFGTVEHMLFDNAKLEPGETILIHAGGSGIGS
VAIQLAKKIGCTVITTVGSDDKVEKAKALGADHVINYREDRFEGVVRKLTKKKGVDVVFE
HVGKDTFAGSMLCMKRGGRLVTCGSTSGVSTEINLMMLFQQQLKFFGSFGCRMENIADAM
QKIARGIAHPVIDTEVTMDEIEVALKRMEGRKVFGKVILKMSDA
>tr|Q1YMF6|Q1YMF6_MOBAS Zinc-containing alcohol dehydrogenase OS=Manganese-oxidizing bacterium (strain SI85-9A1) GN=SI859A1_02241 PE=4 SV=1
MRALQLVGDRELKQVDLPPPPPPGPGEVTVDIAAVALNHIDVWGWRGMAFAKRKMPLVIG
AEASGVVSAIGPGVASVLPGQLVAIYGAQTCGLCRPCREGRDNLCEHVSGVHGFHLDGFA
QEKVNLPARLLVPAPPGCDAIGAALAPVTFGTVEHMLFDNAKLEPGETILVHAGGSGIGS
AAIQLAKRHGATVITTVGSDDKAERARVLGADHVINYRVDRFEGVTRKLTKKKGVDVVFE
HVGADTWAGSMLCMKRGGRLVTCGSTSGVSTQMNLMQLFQQQLKLFGSFGCRMENMRDAM
QKMARGIVHPVIDTEIGFDQIDIALKRMEAREVFGKIVLRVADEAGTECAKPRAA
>tr|Q8KST7|Q8KST7_RHILV Putative uncharacterized protein OS=Rhizobium leguminosarum bv. viciae PE=4 SV=1
MRALQLIDDRKLEITDLPEPDAPAAGEVTLRVKAVALNHIDVWGWRGMAFAKRKMPLVIG
AEASGVVEAIGPGVANVLPGQLVAIYGARTCGLCRPCREGRDNLCEHVSGVHGFHLDGFA
QEKVNLPARLLVPAPPGVDAIGAALAPVTFGTVEHMLFDNAKLEPGETILVHAGGSGIGT
AAIQLAKKIGCTVITTVGSDDKIEKAKALGADHVINYRTDRFEGVVRKLTKKKGVDVVFE
HVGKDTWAGSMLCMKRGGRLVTCGSTSGVSTEMNLMMLFQQQLKLFGSFGCRMENMADAM
QKMGPRARPSRHRYRGQAFSDIDRALEPDGIAPDLRQDHPEDGLTA
>tr|Q8RL68|Q8RL68_PSEFL MupE OS=Pseudomonas fluorescens GN=mupE PE=4 SV=1
MRALQLVDKQRLALRELVLPARPAPGHARVRMAFMTLNHLDLFGYRGMAFARRTLPVTVG
AEGAGFVQDVGPGSDPELIGQAMAIYPSVFCGCCPACLAGRENLCADSPGVMGFHCDGVA
AEYVDVPLRMLVPIPAGVPMDMAACAPVTFATVHHMLIDNARLMSGETLLVHAGGSGIGS
IAIRLARHLGVTVFATVGRADKVERARALGAEYVIDYREERFLRVIREQTARRGVDVVFE
HVGADTWEQSLLSLARGGRLVICGSTTGVEAPTNLMHLFNQQIHIHGSFGAPLSGLRDAL
ALIQQGVLPVIDCVMPVAGFESGLQRLRERDVFGKIVLQF
>tr|A1USH0|A1USH0_BARBK Oxidoreductase, zinc-binding dehydrogenase family OS=Bartonella bacilliformis (strain ATCC 35685 / KC583) GN=BARBAKC583_0618 PE=4 SV=1
MRALQLFNERQVGITHIALPPPPSPGEVTVRIKAVALNHIDVWGWRGMAFAKRKMPLTIG
AEASGEIIQLGNGVDNLQLGQLVSIYGAHTCGLCQACHKGHDNLCSHVKGVHGFHLDGFA
CELINLPARLLVPAPSECDEIQAAVAPVTFGTVEHMLFDNAKLQIGETILIHAGGSGIGS
AAIQIAKSMKCTIITTVGSDNKIAKAQSLGANYVINYRKDRFEGVVRKLTQKKGVDVVFE
HVGADTWAGSMLCMKQGARLVTCGSTSGVSAPMNLMQLFQQQLKIFGSFGCRMENMANAM
QKMAQGIIHPIIDTIVHFDDIDVALKRMEKRDVFGKIILKID
>tr|A5VQ30|A5VQ30_BRUO2 Alcohol dehydrogenase, zinc-containing OS=Brucella ovis (strain ATCC 25840 / 63/290 / NCTC 10512) GN=BOV_0844 PE=4 SV=1
MRALQLLDDRRLEITDIAPPPLPGMGEVTVRIKAVALNHIDVWGWRGMAFAKRKMPLVIG
AEASGVVDAVGPGASNLLPGQLVSIYGARTCGLCRACREGRDNLCEHVGGVHGFHLDGFA
CEAVNLPARLLVAAPPGVDAIGAAVAPVTFGTVEHMLFDNAKLEPGETVLVQAGGSGIGT
AAIQLAKKMGCTVITTVGSNDKIEKAKALGADHVINYREDRFEGVVRKLTKKKGVDVVFE
HVGADTWAGSMLCMKRGARLVTCGSTSGVSTNMNLMQLFQQQLKIFGSFGCRMENMADAM
QKMARGIVHPVIDTVVGFSDIDTALKRMEGRDVFGKIILQID
>tr|A6UA92|A6UA92_SINMW Alcohol dehydrogenase zinc-binding domain protein OS=Sinorhizobium medicae (strain WSM419) GN=Smed_1737 PE=4 SV=1
MRALQLLDDRKLEITDLPEPEAPGPGEVTLRVKAVALNHIDVWGWRGMAFAKRKMPLVIG
AEASGVVESIGSGVANVLPGQLVSIYGARTCGLCRPCREGRDNLCEHVGGVHGFHLDGFA
QEKVNLPARLLVPAPPGVDEIGAALAPVTFGTVEHMLFDNARLEPGETILVHAGGSGIGS
AALQLAKKIGCTVITTVGSDDKIERAKALGADHVINYRTDRFEGVVRKLTKKKGVDVVFE
HVGKDTWAGSMLSMKRGGRLVTCGSTSGVSTDMNLMMLFQQQLKLLGSFGCRMENMANAM
QKMARGLVHPVIDTEVGLNDIDRALERMESRQIFGKIVLRMD
>tr|A6X1I4|A6X1I4_OCHA4 Alcohol dehydrogenase zinc-binding domain protein OS=Ochrobactrum anthropi (strain ATCC 49188 / DSM 6882 / NCTC 12168) GN=Oant_2374 PE=4 SV=1
MIPDGSPFPGLCLEKDYFMRALQLLDDRRLEITDIAPPPAPGIGEVTVKIKAVALNHIDV
WGWRGMAFAKRKMPLVIGAEASGVVDAVGSGVSNLLPGQLVSIYGARTCGLCRACREGRD
NLCEHVGGVHGFHLDGFACEAVNLPARLLVPAPPGVDAIGAAVAPVTFGTVEHMLFDNAK
LEPGETVLVQAGGSGIGSAAIQLAKKVGCTVITTVGSDDKIEKAKALGADHVINYREDRF
EGVVRKLTKKKGVDVVFEHVGADTWAGSMLCMKRGARLVTCGSTSGVSTNMNLMQLFQQQ
LKILGSFGCRMENMADAMQKMARGIVHPVIDTVVGFNDIDTALKRMEGRDVFGKIILEID
>tr|A7IER4|A7IER4_XANP2 Alcohol dehydrogenase zinc-binding domain protein OS=Xanthobacter autotrophicus (strain ATCC BAA-1158 / Py2) GN=Xaut_1258 PE=4 SV=1
MRGLQLVSDRSLELVDLPEPDAPGAGEVQIRVKALALNHIDVWGWRGMAFAKRKMPLVVG
AEAAGEIVALGADVRGLKVGQTVAMYGAMTCGHCVNCLKGRDNLCQNVGGVLGFHIDGFA
RDVINMPERLVIPAPEGVSFEDAACAGITFSTVEHMLFDNAQLEQGETVLVHAGGSGIGS
AAIRLAKDVGATVITTVGDDEKLEKAKALGADHVINYRKDRFEHEVRKITKKVGVDVVFE
HVGADTWNASLLSMKPGARLVTCGSTSGVSVQMNLMQLFQRQYKIFGSFGATIRNVSEGL
EKMGRGIKPVIDTVVPLENFNEGLERLESRKVFGKIVVKF
>tr|A8I6H3|A8I6H3_AZOC5 Zinc-containing alcohol dehydrogenase OS=Azorhizobium caulinodans (strain ATCC 43989 / DSM 5975 / ORS 571) GN=AZC_2408 PE=4 SV=1
MRALQLVSDRSLQLVDLPEPDAPGAGEVQVRVKALALNHIDVWGWRGMAFAKRKMPLVVG
AEAAGEIVALGADVRGLKVGQTVSMYGALTCGHCSNCLKGRDNLCENVGGVLGFHVDGFA
RDVLNMPERLVIPAPEGVTFEEAACAGITFSTVEHMLFDNAKLEKGETVLVHAGGSGIGS
AAIRLAKDVGATVITTVGDDEKAAKAEALGADHVINYKTERFEHMVRKITKKVGVDVVFE
HVGVDTWQGSLLSMKPGGRLVTCGSTSGVSTQMNLMQLFQRQYKIFGSFGATIRNVADGL
EKMGRGVKPVIDTVVPLADFNAGLERLESRKVFGKILVKF
>tr|A9CIW1|A9CIW1_AGRT5 NADPH:quinone reductase OS=Agrobacterium tumefaciens (strain C58 / ATCC 33970) GN=AGR_C_2931 PE=4 SV=1
MRALQLVDDRKLEKVDLPEPDAPGPGEVTLRVKAVALNHIDVWGWRGMAFAKRKMPLTIG
AEASGVVEAIGPGVSNVLPGQLVSVYGARTCGLCKPCREGRDNLCEHVQGVHGFHLDGFA
QEKINIPARQLVPAPHGIDAVAAALAPVTFGTVEHMLFDNAKLEPGETILIHAGGSGIGT
AAIQLAKKMGCTVITTVGSDDKIERAKALGADHVINYRTDRFEGVVRKLTKKKGVDVVFE
HVGKDTFVASMFSLKRGGRLVTCGSTSGVSTEINLMMLFQQQLKLLGSFGCRMENMANAM
QKMARGIVHPVIDTEVTFDDIDRALERMETRQVFGKIVLRMD
>tr|A9IVE0|A9IVE0_BART1 Alcohol dehydrogenase OS=Bartonella tribocorum (strain CIP 105476 / IBS 506) GN=adh PE=4 SV=1
MRALQLLNERQLEITNIAPPPSPRPDEVTVRIKAVALNHIDVWGWRGMAFAKRKMPLIIG
AEASGEIAQLGSHVKNLHLGQIVSIYGAQTCGVCQACHEGQDNLCTDVKGVYGFHLDGFA
CDLVNLPARLLVPAPPQCDEFQAAVAPITFGTVEHMLFDNAKLQAGETVLIQAGGSGIGS
AAIQLAKHRGCTVITTVGSDEKIAKAHSLGADHVINYRKDRFEGVVRKLTQKKGVDVVFE
HVGVDTWNGSLLCMKKGARLVTCGSTSGVSASINLMQLFQQQLKIFGSFGCRMENMKNAM
QKMAQKAVHPVIDTIVGLDEMDTALKRMESRDVFGKIILKIN
>tr|A9MAM7|A9MAM7_BRUC2 Putative uncharacterized protein OS=Brucella canis (strain ATCC 23365 / NCTC 10854) GN=BCAN_A0865 PE=4 SV=1
MRALQLLDDRRLEITDIAPPPLPGMGEVTVRIKAVALNHIDVWGWRGMAFAKRKMPLVIG
AEASGVVDAVGPGVSNLLPGQLVSIYGARTCGLCRACREGRDNLCEHVGGVHGFHLDGFA
CEAVNLPARLLVAAPPGVDAIGAAVAPVTFGTVEHMLFDNAKLEPGETVLVQAGGSGIGT
AAIQLAKKMGCTVITTVGSNDKIEKAKALGADHVINYREDRFEGVVRKLTKKKGVDVVFE
HVGADTWAGSMLCMKRGARLVTCGSTSGVSTNMNLMQLFQQQLKIFGSFGCRMENMADAM
QKMARGIVHPVIDTVVGFSDIDTALKRMEGRDVFGKIILQID
>tr|A9VW68|A9VW68_METEP Alcohol dehydrogenase zinc-binding domain protein OS=Methylobacterium extorquens (strain PA1) GN=Mext_4541 PE=4 SV=1
MQALQLFGDRDLRLTEVEPPPAPGPGEVQIRVRAVGLNFIDVWGFRGMAFAKRKLPLTVG
AEAAGEIAAVGEGVEGLSVGDAVVPYGALTCGRCRACQEGRDNLCEDVSGVMGFHLDGFA
RERVNLPARLVVRVPGGVDHVQAACAGIAFGTVQHMLFDNARLEPGESILVHAGGSGIGT
AAIKMAKAIGCTVYTTVGDDAKGEKAKALGADHVVNYREERFEGEVRRLTKRKGVDVVFE
HVGAETWNGSLLCLKRGGRLVTCGSTSGVSVQMNLMQLFQQQYRITGSFGCRIANMSQSL
DKMAAGLTPVIDTVLPLADFASGLERLESRKVFGKILVTL
>tr|B0CLH7|B0CLH7_BRUSI Putative uncharacterized protein OS=Brucella suis (strain ATCC 23445 / NCTC 10510) GN=BSUIS_A0890 PE=4 SV=1
MRALQLLDDRRLEITDIAPPPLPGMGEVTVRIKAVALNHIDVWGWRGMAFAKRKMPLVIG
AEASGVVDAVGPGVSNLLPGQLVSIYGARTCGLCRACREGRDNLCEHVGGVHGFHLDGFA
CEAVNLPARLLVAAPPGVDAIGAAVAPVTFGTVEHMLFDNAKLEPGETVLVQAGGSGIGT
AAIQLAKKMGCTVITTVGSNDKIEKAKALGADHVINYREDRFEGVVRKLTKKKGVDVVFE
HVGADTWAGSMLCMKRGARLVTCGSTSGVSTNMNLMQLFQQQLKIFGSFGCRMENMADAM
QKMARGIVHPVIDTVVGFSDIDTALKRMEGRDVFGKIILQID
>tr|B0UDR6|B0UDR6_METS4 Alcohol dehydrogenase zinc-binding domain protein OS=Methylobacterium sp. (strain 4-46) GN=M446_4860 PE=4 SV=1
MQALQIFGERDLRLTQVDAPPPPGPGEVEVRIRAVGLNFIDVWGFRGMAFAKRRLPLTVG
AEAAGEVAAVGEGVAGLRAGDPVALYGALTCGHCRACREGRDNLCEEVGGVMGFHIDGFA
RERVVMPARLVVPVPAGVGLVEAACAPIAFGTVQHMLFDNARLEPGESILVHAGGSGIGT
AAIKMAKAIGCTVFTTVGDDAKGEKARALGADHVINYRRERFEGEVRRLTRRKGVDVVFE
HVGAETWNGSLLCLKRGGRLVTCGSTSGVSATMNLMQLFQQQYRITGSFGCRLANIAEAL
AKMAAGLTPVVDTVLPLARFEEGLARLESRQVFGKIIATL
>tr|B1M5L9|B1M5L9_METRJ Alcohol dehydrogenase zinc-binding domain protein OS=Methylobacterium radiotolerans (strain ATCC 27329 / DSM 1819 / JCM 2831) GN=Mrad2831_3067 PE=4 SV=1
MRALQLFGDRDLRLTEIEPPPAPGADEVRIRIRAVGLNFIDVWGFRGMAFAKRKMPLIVG
AEAAGTVESVGAGVTGLVAGDRVVPYGAMTCGRCKACREGRDNLCEDVSGVMGFHLDGFA
RELVTMPARLVVKVPDGVSDTDAACAGIAFGTVQHMLFDNARLEPGESVLVHAGGSGIGT
AAIRMAKAIGCTVYTTVGDDEKGRKAAELGADHVINYRTERFEGEVRRLTKRKGVDVVFE
HVGADTWNGSLLCLKRGGRLVTCGSTSGVSATMNLMQLFQQQYRITGSFGCSLANIGQAL
AKMDAGIRPVVDTVYPLADFAQGLERLESRRVFGKILVSL
>tr|B1Z7S6|B1Z7S6_METPB Alcohol dehydrogenase zinc-binding domain protein OS=Methylobacterium populi (strain ATCC BAA-705 / NCIMB 13946 / BJ001) GN=Mpop_5054 PE=4 SV=1
MQALQLFGDRDLRLTEVEPPPAPGPGEVQIRVRAVGLNFIDVWGFRGMAFAKRKLPLTVG
AEAAGEIAAVGESVEGLSVGDPVVPYGALTCGRCRACREGRDNLCEDVSGVMGFHLDGFA
REWVNLPARLVVKVPGGVDHVQAACAGIAFGTVQHMLFDNARLEPGESILVQAGGSGIGT
AAIKMAKAIGCTVYTTVGDDAKGEKARALGADHVINYREERFEGEVRRLTKRKGVDVVFE
HVGPETWNGSLLCLKRGGRLVTCGSTSGVSVQMNLMQLFQQQYRITGSFGCRIANMRESL
DKMAEGLTPVIDTVLPLADFAQGLERLESRKVFGKILVTL
>tr|B2S586|B2S586_BRUA1 Zinc-containing alcohol dehydrogenase superfamily OS=Brucella abortus (strain S19) GN=BAbS19_I08120 PE=4 SV=1
MRALQLLDDRRLEITDIAPPPLPGMGEVTVRIKAVALNHIDVWGWRGMAFAKRKMPLVIG
AEASGVVDAVGPGVSNLLPGQLVSIYGARTCGLCRACREGRDNLCEHVGGVHGFHLDGFA
CEAVNLPARLLVAAPPGVDAIGAAVAPVTFGTVEHMLFDNAKLEPGETVLVQAGGSGIGT
AAIQLAKKMGCTVITTVGSNDKIEKAKALGADHVINYREDRFEGVVRKLTKKKGVDVVFE
HVGADTWAGSMLCMKRGARLVTCGSTSGVSTNMNLMQLFQQQLKIFGSFGCRMENMADAM
QKMARGIVHPVIDTVVGFSDIDTALKRMEGRDVFGKIILQID
>tr|B3PQV5|B3PQV5_RHIE6 Probable alcohol dehydrogenase protein OS=Rhizobium etli (strain CIAT 652) GN=RHECIAT_CH0002576 PE=4 SV=1
MRALQLIDDRKLEITDLPEPDAPAAGEVTLRVKAVALNHIDVWGWRGMAFAKRKMPLVIG
AEASGVVEAIGPGVANVLPGQLVSIYGARTCGLCRPCREGRDNLCEHVSGVHGFHLDGFA
QEKVNLPARLLVPAPPGVDAIGAALAPVTFGTVEHMLFDNAKLEPGETILVHAGGSGIGT
AAIQLAKKIGCTVITTVGSDDKIEKAKALGADHVINYRTDRFEGVVRKLTKKKGVDVVFE
HVGKDTWAGSMLCMKRGGRLVTCGSTSGVSTEMNLMMLFQQQLKLLGSFGCRMENMADAM
QKMGRGLVHPVIDTEVGFDDIDRALERMESRQIFGKIILKMD
>tr|B3QCU5|B3QCU5_RHOPT Alcohol dehydrogenase zinc-binding domain protein OS=Rhodopseudomonas palustris (strain TIE-1) GN=Rpal_2229 PE=4 SV=1
MRALTLVADRNLVVADLPSPPSPAAGEVQVRIAAVALNHIDVWGYRGMAFVKRKLPIVVG
AEASGTIEAVGDGVTTFKPGQKVVMYGALTCGHCKACQEGRDNLCENVGGLIGFHVDGFA
RELMNIAARLVIPVPDAVDLRDAACAPIAFSTVQHMLFDNAKLQPGETVLVHAGGSGIGT
VAIMMAKAIGCTVITTVGDDSKIEGVKKLGADHVINYRQDRFEHECRKITKKKGVDVVFE
HVGADTFNGSLLSLKRGGRLVTCGSTSGPTTTLNLMQLFQQQYKIFGSFGATMKNIAESL
DKMAAGMLPVIDTEVPLDDVGAALKRMESRQVFGKIIVRF
>tr|B5ZSF6|B5ZSF6_RHILW Alcohol dehydrogenase zinc-binding domain protein OS=Rhizobium leguminosarum bv. trifolii (strain WSM2304) GN=Rleg2_2113 PE=4 SV=1
MRALQLIDDRKLEITDLPEPDAPAAGEVTLRVKAVALNHIDVWGWRGMAFAKRKMPLVIG
AEASGVVEAIGPGVANVLPGQLVSIYGARTCGLCRPCREGRDNLCEHVSGVHGFHLDGFA
QEKVNLPARLLVPAPPGVDAIGAALAPVTFGTVEHMLFDNAKLEPGETILVHAGGSGIGT
AAIQLAKKIGCTVITTVGSDDKIERAKALGADHVINYRTDRFEGVVRKLTKKKGVDVVFE
HVGKDTWAGSMLCMKRGGRLVTCGSTSGVSTEMNLMMLFQQQLKLFGSFGCRMENMADAM
QKMGRGLVHPVIDTEVSFSDIDRALERMESRQIFGKIILKMD
>tr|Q07Q21|Q07Q21_RHOP5 Alcohol dehydrogenase, zinc-binding domain protein OS=Rhodopseudomonas palustris (strain BisA53) GN=RPE_2019 PE=4 SV=1
MRALTLVADRQLVAADLPAPPAPGPGEVQIRVGAVALNHIDVWGFRGMAFVKRKLPIVVG
AEAAGTIAAVGDGVTRFKVGQKVAMYGAQTCGHCKPCLEGRDNFCENVGGLIGFHVDGFA
RELLNMPERLVIPVPDNVSVRDAACAPIAFSTVQHMLFDNAKLQPGETVLVHAGGSGIGT
VAIMMAKAIGCTVITTVGDDSKIEGVKKLGADHVINYRTDRFEHETRKITKKKGVDVVFE
HVGADTFNGSLLVMKRGGRLVTCGSTSGPTATINLMQLFQQQYRIFGSFGASIRNIAESL
DKMAAGMLPVIDTEVTIEDVEVALKRMESRQVFGKIIVRL
>tr|Q11IR2|Q11IR2_MESSB Alcohol dehydrogenase, zinc-binding OS=Mesorhizobium sp. (strain BNC1) GN=Meso_1317 PE=4 SV=1
MRALQLVADRKLEIADVSPPPPPGHGEVTLRISAVALNHIDVWGWRGMAFAKRKLPLTVG
AEASGRVDAVGPGVSNLVPGQLVSIYGARTCGLCRPCREGRDNLCEHVGGVHGFHLDGFA
QEKINLPARLLVPAPPGVDEIGAAVAPVSFGTVEHMLFDNAKLEPGETILVHAGGSGIGS
AAIQLAKRMGCTVLTTVGSNEKIERAKALGADHVINYREDRFEGAVRKITKKRGVDVVFE
HVGADTWAGSMLCLKRGGRLVTCGSTSGVSTNMNLMQLFQQQLKILGSFGCRMENMADAM
QKMAAGIVAPVIDTEVGFEAIDTALKRMEGRDVFGKIILRVG
>tr|Q139B8|Q139B8_RHOPS Alcohol dehydrogenase, zinc-binding OS=Rhodopseudomonas palustris (strain BisB5) GN=RPD_2086 PE=4 SV=1
MRALTLVADRDLAVSDLPPPPPPAAGEVQIRVAAVALNHIDVWGYRGMAFVKRKLPIVVG
AEASGTIEAVGDGVTRFTPGQKVVMYGALTCGHCKACLEGRDNFCENVGGLIGFHVDGFA
RELMNIPARLVIPVPDGVSLRDAACAPIAFSTVQHMLFDNAKLQPGETILVHAGGSGIGT
VAIMMAKAIGCTVITTVGDDSKIEGVKKLGADYVINYRNDRFEHETRKITKKKGVDVVFE
HVGADTFNGSLLVMKRGGRLVTCGSTSGPTATINLMQLFQQQYRIFGSFGATMTNIAESL
DKMAAGMLPVIDTEVSLDDVGAALKRMESRQVFGKIIVHF
>tr|Q1MFH1|Q1MFH1_RHIL3 Putative alcohol dehydrogenase OS=Rhizobium leguminosarum bv. viciae (strain 3841) GN=RL2813 PE=4 SV=1
MRALQLIDDRKLEITDLPEPDAPAAGEVTLRVKAVALNHIDVWGWRGMAFAKRKMPLVIG
AEASGVVEAIGPGVANVLPGQLVAIYGARTCGLCRPCREGRDNLCEHVSGVHGFHLDGFA
QEKVNLPARLLVPAPPGVDAIGAALAPVTFGTVEHMLFDNAKLEPGETILVHAGGSGIGT
AAIQLAKKIGCTVITTVGSDDKIEKAKALGADHVINYRTDRFEGVVRKLTKKKGVDVVFE
HVGKDTWAGSMLCMKRGGRLVTCGSTSGVSTEMNLMMLFQQQLKLFGSFGCRMENMADAM
QKMGRGLVHPVIDTEVSFSDIDRALERMESRQIFGKIILKMD
>tr|Q216M5|Q216M5_RHOPB Alcohol dehydrogenase, zinc-binding OS=Rhodopseudomonas palustris (strain BisB18) GN=RPC_2107 PE=4 SV=1
MRALTLVADRQLVVAELPDPPPPAVGEVQIRVGAVALNHIDVWGFRGMAFVKRKLPIVVG
AEAAGVIAAVGDGVSRFKVGQKVAMYGALTCGHCKPCVEGRDNFCENVGGLIGFHVDGFA
RELLNMPERLVIPVPDNVSVRDAACAPIAFSTVQHMLFDNAKLQPGETILVHAGGSGIGT
VAIMMAKAIGCTVITTVGDDSKIEGVKALGADHVINYRNDRFEHETRKITKKKGVDVVFE
HVGADTFNGSLLVMKRGGRLVTCGSTSGPTATINLMQLFQQQYRIFGSFGASIRNIEQSL
EKMASGMHPVIDTEVPIEDVEVALKRMESRQVFGKIIVKL
>tr|Q2IUQ7|Q2IUQ7_RHOP2 Alcohol dehydrogenase superfamily, zinc-containing OS=Rhodopseudomonas palustris (strain HaA2) GN=RPB_3357 PE=4 SV=1
MRALTLVADRDLAVSDLPPPPPPAAGEVQIRVAAVALNHIDVWGYRGMAFVKRKLPIVVG
AEASGTIEAVGDGVTRFAPGQKVVMYGALTCGHCKACLEGRDNFCENVGGLIGFHVDGFA
RELMNIPARLVIPVPDSVSLRDAACAPIAFSTVQHMLFDNAKLQPGETILVHAGGSGIGT
VAIMMAKAIGCTVITTVGDDSKIEGVKKLGADYVINYRNHRFEHETRKITKKKGVDVVFE
HVGADTFNGSLLVMKRGGRLVTCGSTSGPTATINLMQLFQQQYRIFGSFGATMKNIAESL
DKMAAGMLPVIDTEVPLDDVGAALKRMESRQVFGKIIVHF
>tr|Q2K7D5|Q2K7D5_RHIEC Probable alcohol dehydrogenase protein OS=Rhizobium etli (strain CFN 42 / ATCC 51251) GN=RHE_CH02474 PE=4 SV=1
MRALQLIDDRKLEITDLPEPEAPAAGEVTLRVKAVALNHIDVWGWRGMAFAKRKMPLVIG
AEASGVVEAIGPGVANVLPGQLVSIYGARTCGLCRPCREGRDNLCEHVSGVHGFHLDGFA
QEKVNLPARLLVPAPPGVDAIGAALAPVTFGTVEHMLFDNAKLEPGETVLVHAGGSGIGT
AAIQLAKKIGCTVITTVGSDDKIEKAKALGADHVINYRTDRFEGVVRKLTKKKGVDVVFE
HVGKDTWAGSMLCMKRGGRLVTCGSTSGVSTEMNLMMLFQQQLKLLGSFGCRMENMADAM
QKMGRGLVHPVIDTEVGFDDIDRALERMESRQIFGKIILKMD
>tr|Q2YNI6|Q2YNI6_BRUA2 Zinc-containing alcohol dehydrogenase superfamily:Glucose/ribitol dehydrogenase OS=Brucella abortus (strain 2308) GN=BAB1_0871 PE=4 SV=1
MRALQLLDDRRLEITDIAPPPLPGMGEVTVRIKAVALNHIDVWGWRGMAFAKRKMPLVIG
AEASGVVDAVGPGVSNLLPGQLVSIYGARTCGLCRACREGRDNLCEHVGGVHGFHLDGFA
CEAVNLPARLLVAAPPGVDAIGAAVAPVTFGTVEHMLFDNAKLEPGETVLVQAGGSGIGT
AAIQLAKKMGCTVITTVGSNDKIEKAKALGADHVINYREDRFEGVVRKLTKKKGVDVVFE
HVGADTWAGSMLCMKRGARLVTCGSTSGVSTNMNLMQLFQQQLKIFGSFGCRMENMADAM
QKMARGIVHPVIDTVVGFSDIDTALKRMEGRDVFGKIILQID
>tr|Q57DQ4|Q57DQ4_BRUAB Alcohol dehydrogenase, zinc-containing OS=Brucella abortus GN=BruAb1_0864 PE=4 SV=1
MRALQLLDDRRLEITDIAPPPLPGMGEVTVRIKAVALNHIDVWGWRGMAFAKRKMPLVIG
AEASGVVDAVGPGVSNLLPGQLVSIYGARTCGLCRACREGRDNLCEHVGGVHGFHLDGFA
CEAVNLPARLLVAAPPGVDAIGAAVAPVTFGTVEHMLFDNAKLEPGETVLVQAGGSGIGT
AAIQLAKKMGCTVITTVGSNDKIEKAKALGADHVINYREDRFEGVVRKLTKKKGVDVVFE
HVGADTWAGSMLCMKRGARLVTCGSTSGVSTNMNLMQLFQQQLKIFGSFGCRMENMADAM
QKMARGIVHPVIDTVVGFSDIDTALKRMEGRDVFGKIILQID
>tr|Q6G020|Q6G020_BARQU Alcohol dehydrogenase (Quinone oxidoreductase) OS=Bartonella quintana GN=adh PE=4 SV=1
MRALQLFDERRLEITHIAPPPPPGPNEVTVRIKAVALNHIDVWGWRGMAFAKRKMPLIIG
AEASGEVVQLGDNVENLQLEQIVSIYGAHTCGVCKACHEGRDNLCSHVKGIYGFHLDGFA
CEFVNLPARLLVPAPAKCNELQAAVAPITFGTVEHMLFDNAKLQAEETILIQAGGSGIGS
AAIQLAKHMSCTVITTVGSDEKIAKAKSLGADYVINYCKDRFEGVVRKLTKKQGVDVVFE
HVGANTWNGSLLCMKRGARLVTCGSTSGVTAPLNLMQLFQQQFKIFGSFGCRVKNMQNAM
QKMAQGVVHPVIDTIVQFEEIDTALKRMESRNVFGKIILKID
>tr|Q6G3M4|Q6G3M4_BARHE Alcohol dehydrogenase (Quinone oxidoreductase) OS=Bartonella henselae GN=adh PE=4 SV=1
MRALQLFNERQLEITTIAPPPPPNPDEVTVRIKAVALNHLDVWGWRGMAFAKRKMPLVIG
AEASGEVTQLGSNVKNLQLGQIVSIYGAQTCGICQACREGRDNLCNDVKGVYGFHLDGFA
RELVNLPVRLLVSAPAKCDELQAAVAPITFGTVEHMLFDNAKLQTGETILIQAGGSGIGS
AAIQLAKQKGCTVITTVGSDEKIAKAQSLGADHVINYRKDRFEGVVRKLTKKKGVDVVFE
HVGAETWSGSLLCMKPGARLVTCGSTSGISTSFNLMQLFQQQLKIFGSFGCRIENMQNAM
QKMAQGVVHPVIDTIVQFNEIDTALKRMESRDVFGKIILKID
>tr|Q6N886|Q6N886_RHOPA Alcohol dehydrogenase OS=Rhodopseudomonas palustris GN=RPA2018 PE=4 SV=1
MRALTLVADRNLVVADLPSPPPPAAGEVQVRIAAVALNHIDVWGYRGMAFVKRKLPIVVG
AEASGTIEAVGDGVTAFKPGQKVVMYGALTCGHCKACQEGRDNLCENVGGLIGFHVDGFA
RELMNIAARLVIPVPDAVDLRDAACAPIAFSTVQHMLFDNAKLQPGETVLVHAGGSGIGT
VAIMMAKAIGCTVITTVGDDSKIEGVKKLGADHVINYRQDRFEHECRKITKKKGVDVVFE
HVGADTFNGSLLSLKRGGRLVTCGSTSGPTTTLNLMQLFQQQYKIFGSFGATMKNIAESL
DKMAAGMLPVIDTEVPLDDVGAALKRMESRQVFGKIIVRF
>tr|Q8G168|Q8G168_BRUSU Alcohol dehydrogenase, zinc-containing OS=Brucella suis GN=BR0852 PE=4 SV=1
MRALQLLDDRRLEITDIAPPPLPGMGEVTVRIKAVALNHIDVWGWRGMAFAKRKMPLVIG
AEASGVVDAVGPGVSNLLPGQLVSIYGARTCGLCRACREGRDNLCEHVGGVHGFHLDGFA
CEAVNLPARLLVAAPPGVDAIGAAVAPVTFGTVEHMLFDNAKLEPGETVLVQAGGSGIGT
AAIQLAKKMGCTVITTVGSNDKIEKAKALGADHVINYREDRFEGVVRKLTKKKGVDVVFE
HVGADTWAGSMLCMKRGARLVTCGSTSGVSTNMNLMQLFQQQLKIFGSFGCRMENMADAM
QKMARGIVHPVIDTVVGFSDIDTALKRMEGRDVFGKIILQID
>tr|Q8YGP4|Q8YGP4_BRUME ALCOHOL DEHYDROGENASE OS=Brucella melitensis GN=BMEI1114 PE=4 SV=1
MRALQLLDDRRLEITDIAPPPLPGMGEVTVRIKAVALNHIDVWGWRGMAFAKRKMPLVIG
AEASGVVDAVGPGVSNLLPGQLVSIYGARTCGLCRACREGRDNLCEHVGGVHGFHLDGFA
CEAVNLPARLLVAAPPGVDAIGAAVAPVTFGTVEHMLFDNAKLEPGETVLVQAGGSGIGT
AAIQLAKKMGCTVITTVGSNDKIEKAKALGADHVINYREDRFEGVVRKLTKKKGVDVVFE
HVGADTWAGSMLCMKRGARLVTCGSTSGVSTNMNLMQLFQQQLKIFGSFGCRMENMADAM
QKMARGIVHPVIDTVVGFSDIDTALKRMEGRDVFGKIILQID
>tr|Q92P55|Q92P55_RHIME Probable alcohol dehydrogenase OS=Rhizobium meliloti GN=adhA2 PE=4 SV=1
MRALQLLDDRKLEITDVPEPEAPGPGEVTLRVKAVALNHIDVWGWRGMAFAKRKMPLVIG
AEASGVVESIGPGVANVLPGQLVSIYGARTCGLCRPCREGRDNLCEHVGGVHGFHLDGFA
QEKVNLPARLLVPAPPGVDEIGAALAPVTFGTVEHMLFDNAKLEPGETILVHAGGSGIGT
AAIQLAKKIGCTVITTVGSDDKIDRAKALGADHVINYRIDRFEGVVRKLTKKKGVDVVFE
HVGKDTWAGSMLSMKRGGRLVTCGSTSGVSTDMNLMMLFQQQLKLLGSFGCRMENMANAM
QKMGRGLIHPVIDTEVGLNDIDRALERMESRQIFGKIVLRMD
>tr|Q98L50|Q98L50_RHILO Alcohol dehydrogenase OS=Rhizobium loti GN=mlr1178 PE=4 SV=1
MRALQLIEDRRLETVDLPPPPPPALGEVTLRIRAVALNHIDVWGWRGMAFAKRKLPLVVG
AEASGEVEAVGPGVSSLLPGQLVSIYGARTCGLCRACREGRDNLCEHVSGVHGFHLDGFA
QEKINLPARLLVPAPPGVSDIGAAVAPVTFGTVEHMLFDNARLQPGETILVHAGGSGIGS
AAIQLAKRMGCTIITTVGSNDKIDKAKALGADHVINYREDRFEGVVRKLTKKKGVDVVFE
HVGADTFAGSMLCLKRGGRLVTCGSTSGVSTQINLMQLFQQQLKLLGSFGCRMENMANAM
QKMAAGQVAPVIDTEVGFDDIDAALKRMEGRDVFGKIILRVA
