# Supplementary material for: Subdivision of the MDR superfamily of medium-chain dehydrogenases/reductases through iterative hidden Markov model refinement
Source: BMC Bioinformatics. 2010 Oct 27;11:534. doi: 10.1186/1471-2105-11-534 (PMC2976758; doi:10.1186/1471-2105-11-534)
Supplement: Additional file 4 — MDR family alignment figures. Illustrations showing the mafft MSAs from Additional file 3: mdr-sequences. Red sequence identifiers denote sequences from UniProtKB/TrEMBL, while blue correspond to sequences from Swiss-Prot. The position cscores are shown in a bar plot under the MSA. Positions that contain gaps in over 90% of the sequences have been removed from the alignment in order to increase readability. [file 1471-2105-11-534-S4.ZIP › mdr/MDR059.fasta]

>tr|A0Y3J6|A0Y3J6_9GAMM Putative Zn-dependent enzyme OS=Alteromonadales bacterium TW-7 GN=ATW7_01445 PE=4 SV=1
MTDTNTQLTSTINNDNTLTLALKNIDMPTPQADEVVVRIEAAPLNPSDLGVLFSAADMGA
AKQTGTDQNPVITANVPAQFMPSLEKRVGKAIPVGNEGAGTVVATGTSPAAQALMGKTVA
VIGGGTYRQYLCTKVQSCLELKEGTTAKEGASSFVNPLTALAMVETMRAEGHKAIIHAAA
ASNLGQMLNRICIADGVDLINIVRKTEQETLLRNMGAKYVVNSSSDTFLADLTAAIIETG
ATIAFDPIGGGQLTSDILNCMEAAAARDMKEHSLYGSDTFKQAYIYGALDRGPITLNRNF
GFAWAVNGFLLFNALGKLGTDTVMKMRKRVANEITTTFASNYTHEVSLAEVLHLQSIAAY
SKQATGEKYLIKPQA
>tr|A0Y7X8|A0Y7X8_9GAMM Possible NADH oxidoreductase OS=marine gamma proteobacterium HTCC2143 GN=GP2143_13291 PE=4 SV=1
MPLQLRSEVKSNNTLELSLAEVDMPVPGDDEVVIRIEASPINPSDLGLLFGPADMSTATV
SGSADRPVVSAEVSPKFMPALVARADQSLAVGNEGAGVVVAAGSSDAAQALMGRVVGVAG
GSMYSQFRAVKAAQCMPMPEGVTPKDAASCFVNPLTALSMTETMRMEGHTALVHTAAASN
LGQMLNKICIADGIQLVNIVRKPEQADILREIGATCIVDSSSDTFMADLVDALVATGATI
AFDAIGGGTLAGNILSAMEVAANKTAKEYSRYGSDTFKQVYIYGGLDRSITTVNRNFGLS
WALSGWLLTPFLQKIGMPKMIELQTRVANEIKTTFKSNYTREVSLAEALSADAMAQYGKQ
ATGEKYLINPSQA
>tr|A0YGA5|A0YGA5_9GAMM Putative NADH oxidoreductas OS=marine gamma proteobacterium HTCC2143 GN=GP2143_11177 PE=4 SV=1
MSEQTSKEIISTVTSAGDITISIATVPMPTPSENEVLIKVEAAPINPSDLALLTTFAADL
DSLTVTGSGDDTVASMKVPPALMEAMTPRLDQPMQAGNEGSGVIVDAGANAKEMIGKTVG
VAAGAMYSQYRCVPANSCLVMDDSTTSAEAASSFVNPLTALAFIETMKMENHTAIVNTAA
ASNLGQMLVKICKDDGVPLVNIVRKAEQVEVLKSLGAEYVVNTSDANFSENLVAALIATG
ATLAFDATGGGNEGKLPGQILAAMEVAATSTAKEYSRYGSDTYKQVYIYGGLDQSPTILN
RSFGMQWGLGGWLLTPMIGRIGMEQFGKMRERVAKEIKTTFASQYTQEISFEEMLQPENI
KSYVKQATGEKFLVVPHK
>tr|A0Z5V7|A0Z5V7_9GAMM Possible NADH oxidoreductase OS=marine gamma proteobacterium HTCC2080 GN=MGP2080_13373 PE=4 SV=1
MKNLQLQSCVHENNTIECALFEVDIPDPGPDEVLIKVEAAPINPSDLGLMFGILNTDTAT
AAERNGFPAISLPVPEAMMRAMKTRVGQWLPAGNEGAGTVVAAGSSDEAQALMGKRVGVF
GGELFAQYRCMSAMQCMALPDDVTAEEGASCVVNPMTALGFVETAKMEGHKAIVHAAAAS
NLGQMLHRICTEDGIPLVNIVRSDDQVALLRGQGAEHVLNSTDENFQKTLTAAVELTGAT
IAFDPIGGGLLSNQILTAMEVAAQKRMPVWSRYGSDEHKQIYIYGMLDPAPTALTRGYGF
AWSVSGWLLMPFLQRAGLERMFAMQQRVLSGLKTTFASQYSDRVSLEEALELSAVQAYGR
KATGQKTLITMS
>tr|A0Z7J9|A0Z7J9_9GAMM Possible NADH oxidoreductase OS=marine gamma proteobacterium HTCC2080 GN=MGP2080_14481 PE=4 SV=1
MSANSSREIRSTVTSEGTLELSIAVQERPVPGDNEVLLEVGAAPINPSDLALLISFAANL
DTLSVSGSGDQTVTSMELHPAMMGALKPRMGESMSVGNEGGGVVVDAGVNAKHLIGKTVG
AAGGAMYSEYRCLPAHSCLVMNEGTTPTEAASSFVNPLTALAFIETMRLENHSAILNTAA
ASNLGQMLVKICQEDGVPLINVVRKPEQVEVLKKLGAEYICDTSADSFMADLVDALVATG
ATLGFDATGGGNGGKLPGQILAAMEIAANKTATEYSRYGSDIYKQVYIYGGLDMSPTILN
RSFGLQWGLGGWLLTPMIGRIGMERFQQMRERVARDINTTFASHYTQEISLAEMMQPEII
RGYAKQATGEKYLVNPQR
>tr|A3U0Q6|A3U0Q6_9RHOB Possible NADH oxidoreductase OS=Oceanicola batsensis HTCC2597 GN=OB2597_19731 PE=4 SV=1
MRITLDTVEVPEPGEGELLVQVEAAPVNPSDLGLLLGPADMDTLKAGGTDGAPVLTAQVP
EKILPALSGRIGKSMPVGNEGAGVVIAAGAGQEEMVGKRVAMIGRAMYADFRLMRPESCI
VLPEGASPADGAALFVNPLTALGFVETMKAEGHKAMVHVPAASNLGQMLVKICQADGIGL
VNIVRSEEQVDLLRGLGARHVVNSSADSFRADLTEAIAATGATLAFDAIGGGETTSTILN
AMEAVAARDMDEYSRYGSDVPKQVYIYGSLSTEPTVLRRGFGFTWNVGGWLLFNFLRGAE
PAVAQRMRERVAAEMTTTFASHYTATISLEEALSPQIAAAYQKKATGEKYLIRP
>tr|A3W9X1|A3W9X1_9SPHN Putative Zn-dependent enzyme OS=Erythrobacter sp. NAP1 GN=NAP1_01315 PE=4 SV=1
MTTTGKQLFTTLTADGKLTLEVSEESFPEPTGNQVLVKMEAAPINPSDLAILTSAADFEN
AEYSEGKVVADMPEPFLSGQRGRHGQRLPAGNEGAGTVVATGDSDMAKALMGQRVACVPG
NAFSQYAIADAMMCLPLGEHSSEVGASSFVNPMTALGFVETAKMEGHDAIIHLAAASNLG
QMLNKICQEDGMKLVNIVRRQEHVDLLKSQGAEYVVNSSDDDYMKQLREGIKATGAFLGF
DPIGGGQNTDHVLKAMEQVAASQMDEYSRYGSNQDKKMYMYGRLDLQNPTILTPSYGLQW
TVSGWLLTPFLAKAGMETVVKMRTRVQQNLTTTFASSYKAKVDLEGMLTKDAILDYRQMK
TGEKYLVTPWG
>tr|A4A7N3|A4A7N3_9GAMM Zinc-containing alcohol dehydrogenase family. Quinone oxidoreductase subfamily protein OS=Congregibacter litoralis KT71 GN=KT71_03607 PE=4 SV=1
MTTGKQLYSTLADGKLTVEVVEKEFAAPTGNSVLVQMEAAPINPSDLAILTSAADLDNAE
YSPGKFVADMPEPFNSAQKARHGQRLPVGNEGAGTVIAAGDTEAAQALMGQRVACVPGNA
YSQYCYADAGMCLPLGDLTAEQGASAFVNPMTALGFVETAKMENQGAIIHTAAASNLGQM
LVKICQEDDIPLVNIVRKAEHVELLKGLGATHVINSSDDDYFKQLKSAIETTDAYFGFDP
IGGGNAVDTCFKAMEQVAVSKMTEYSRYGSDQAKKMYIYGRLDFGPTMLTPAYGFGWTLS
GWLLTPFLANAGLETMGRMRKRVLEGLTSTFASSYKSRVNLEEMLTKEAATDYRTMKTGE
KYLVTPHA
>tr|A5PBC0|A5PBC0_9SPHN Putative NADH oxidoreductase OS=Erythrobacter sp. SD-21 GN=ED21_24096 PE=4 SV=1
MTTGKQLFTTLESDGTLTLAIEDVTFPEPTGNQVLVKMEAAPINPSDLAILTGAADFDNA
EYSDGKVVAKMPEPFNTGSKARHGQKLPAGNEGAGTVVATGDSDMAKALMGQRVACVPGH
AFSQYAIADAAMCLPLGDHSSETGASSFVNPMTALGFVENAKADGQKAILHTVGASNLGQ
MLNRICLEDGIDLVNIVRKDDQAELLKSQGAKHVVNSSDDDFMDQLRSAIDETDAFYGFD
PIGGGQMVDSCFKAMEQVAVSQMTEYSRYGSNQQKRMFIYGRLDFGPTILTPAYGFGWTL
SGWLLTPFLQNAGMETVMRMRKRVLDNLTTTFESNYKTKVDLEGMLTKDAILDYRQMKTG
EKYLVTPQG
>tr|A6F0P9|A6F0P9_9ALTE Alcohol dehydrogenase GroES-like protein OS=Marinobacter algicola DG893 GN=MDG893_19724 PE=4 SV=1
MNNTMNGLELRSLTTSGGQLRLSLETVNLDEPGPEELVVRVEATPINPSDLGLLLGPADV
STLRAEGTPEQPALVADIPQQRLAAIRARLDLPLPVGNEGAGTVVSAGSDVQHFLGKKVG
MLGGGMYTQLRKLRAQDCVVLPGEASVEDGASIFINPLTSLGFVETMKAEGHKAIVHTAA
ASNLGQMLNKICLKDGIPLVNIVRSEAQAAMLRDIGARYIVNSTSPEFQAELTEAVAETG
ATIGFDAIGGGKLAGQILQAMEIVASRSMTTYNRYGSDTFKQVYIYGGLDTGPTVIDRTF
GFTWSVSGWLLFLFLQKADPEVMARMRQRVIDELKTTFVSHYTKTISLNDALKPEILADC
ERKATGEKYLINPSL
>tr|A6GA40|A6GA40_9DELT Putative NADH oxidoreductase OS=Plesiocystis pacifica SIR-1 GN=PPSIR1_17375 PE=4 SV=1
MQVWTMAITGKQLFTTLEADGSLTLELDEVTVPEPQDNQVVVQMEAAPINPSDLAILTSK
ADFENAEYAPGRVVAKLDEPWLSGLRGRHGQRLVAGNEGAGVVVATGDAPMAKALMGQRV
ACVPGHAFSQYALAQAHLCLPLGEHSSEAGASAFVNPMTALGFVETAKAEGHGAILHLAA
ASNLGQMLNRVCQEDGMKLVNIVRRESQVELLRSQGAEYVVNSSDEDFMAQLRAAIDATG
AFLGFDPIGGGTMTDACLAAMEQVAASKMSEYSRYGSTQDKKMYMYGRLDLNPTILTPRY
GLQWTISGWLLTPFLQRAGLPTLIAMRQRVLENLGTTFASSYKARVSLEQMLTKEAILDY
QQMKTGEKYLVTPQA
>tr|B5J6B0|B5J6B0_9RHOB Alcohol dehydrogenase GroES-like domain family OS=Octadecabacter antarcticus 307 GN=OA307_5231 PE=4 SV=1
MLTVAIEDVTFPDPTGNQVLVKMEAAPINPSDLAILVGAADLENAEYSPGKYVAKMPEQF
NAGSKARHGLKLPAGNEGAGTVVATGDGDKAKALMGQRVACVPGNAYSQYCIAEAAMCLP
LGDYSAEDGASGFVNPMTALGFAENAKMDGRNAILHTVGASNLGQMLTRICNEDGIGLVN
LVRKADQVKLLKQLGATHVVNSSDDDFMHQLRSAIDDTDAFYGFDPTGGGKSVDSVFKAM
EQVAVTKMTEYSRYGSNQQKRMFIYGRLDVGPTILSPSYGFGWTLSGWLLFPFIQSVGTE
TVGRMRKRVLENLTTTFASHYKKRVNLEEMLTKEAVTDYRAMKTGEKYLVLPWK
>tr|B5K1P4|B5K1P4_9RHOB Oxidoreductase, zinc-binding dehydrogenase family OS=Octadecabacter antarcticus 238 GN=OA238_2898 PE=4 SV=1
MSTTGKQLFTTLKSDGTLTVAIEDVTFPDPTGNQVLVKMEAAPINPSDLAILAGAADLES
AEYSPGKYVAKMPEPFNAGSKARHGLKLPAGNEGAGTVVATGDDDKAKSLMGQRVACVPG
NAYSQYCIAEAAMCLPLGDYSAEDGASGFVNPMTALGFVENAKMDGQNAILHTVGASNLG
QMLTRICNEDGIGLVNLVRKKDQAELLKKLGSTHVVNSSDDDFMNQLRSAIDDTDAFYGF
DPIGGGKSVDSVFKAMEQVAVDKMTEYSRYGSNQQKRMFIYGRLDTGPTILSPSYGFGWT
LSGWLLFPFIQSVGAETVGRMRKRVLENLTTTFASHYKKRVDLEEMLTKEAVTDYRAMKT
GEKYLVMPWK
>tr|B7RV17|B7RV17_9GAMM Alcohol dehydrogenase GroES-like domain family OS=marine gamma proteobacterium HTCC2148 GN=GPB2148_3538 PE=4 SV=1
MSDAFSSRQIRSLVTEEHSLKLSIETAEVPQPGPDEIVVKIEAAPINPSDLALLFGPADM
ASATFSERDGEPEVEAPILPKLAGMVAARQGESMLVGNEAAGVVVAAGESDAAQALLGKT
VAIAGGDMFQQYRCVHSMMAIPMGEDVTAREAASSFVNPMTALGMVETMRDEGFTALVHT
AAASNLGQMLNRICIADGVDLVNIVRKPEQVEILREIGAKYVVDSSAEDFEEQLTAAIIE
TKAYMAFDATGGGRLTNTILTCMERAASAGLEYNRYGSDTMKKVYVYGRLDLTPLTLTPA
YGFSFNVGGFLLTPFLQRIGIERMVGLQQRVASEIKTTFASHYVAEISLAQALTAEAIAV
YGQRQTGQKYLICPQH
>tr|Q1NG24|Q1NG24_9SPHN Putative NADH oxidoreductase OS=Sphingomonas sp. SKA58 GN=SKA58_06220 PE=4 SV=1
MQEDRMSDMRGRRILTTLQEDSRLVVELAEESLPPPTGHDVVVRVEAAPINPSDLGLLFG
PADLDNAEYGDGRIVATMPDGARRAMAARVGQAMPVGNEGAGTVVAAGEAADAQALLGKT
IACVAGGMFAQYRTVDARSVIELPDNATAEQGASAFVNPLTALGFVETMRRDGHSAIVHT
AAASNLGQMLLRITKEDGVPLVNIVRSPTQAAMMKDMGAEHVVDSSSDDFKAHLVAALKA
TGATLAFDAIGGGTLVGQILHAMEQVASEGQEYSRYGSNSRKQAYIYGSLDTGPTILNRS
FGFSWSVGGWLLFPFLQSLDAAALEQLRARVRDNLTTTFASQYKARISLEDALKRDAVLT
YNARRTGEKYLLLPNG
>tr|Q1YQA6|Q1YQA6_9GAMM Possible NADH oxidoreductase OS=gamma proteobacterium HTCC2207 GN=GB2207_00150 PE=4 SV=1
MSEQTSKEIRSTVTSDGDITISIVNVPMPIPKENEVLIKVEASPINPSDLALLTTFAADL
DSLTVTGSGDDTVASMRVRPALMKAMTPRLDQAMQAGNEGSGVVVDAGANAKRLIGKTVG
VAGGAMYSQYRCVPAQSCLVMEDGTTCPEAASSFVNPLTALAFVETMRMENHTALVNTAA
ASNLGQMLVKICKDDGIPLVNIVRKAEQVEVLKSLGAEHVCNTSDESFMDDLVAALIATG
ATLAFDATGGGNGGKLPGQILAAMEIAANKTAKEYSRYGSDIHKQVYIYGGLDQSPTILN
RSFGMQWGLGGWLLTPMIGRIGMERFGQMRARVAKEITTTFASQYSQEISFEEMLQPEVI
KEYVKQATGEKFLVCPHK
>tr|A0PRX5|A0PRX5_MYCUA Quinone reductase, Qor_1 OS=Mycobacterium ulcerans (strain Agy99) GN=qor_1 PE=4 SV=1
MIGAAVSSYALSIRPTQERGTTTTQDLPEIALELRSVVTSEGTLELSLHEVAVPVPGANE
VLVRVEASPINPSDLGLLVASADMATATVTGTAQRPIVTAPIGKATLGALSARLDQSLPV
GNEGAGTVVAAGSSEAAQALIGKKVAIAGGAMYSQYRAIDASACLVLPDGATARDGASSF
VNPMTALGMTETMRREGHSALVHTAAASNLGQMLVKLCLKDGIPLINIVRKPEQEELLRS
LGAEYVCNSTSPSFSTDLVEALKATSATLAFDATGGGTLAGQILSGMEQAANATAAEYSR
YGSSVHKQVYIYGSLDTSPTVLKRDFGMAWGVGGWLLTTFLQSAGAEAFVRLRARVAAVL
STTFASHYTREVSLAGMLKPEAFHEYVKRATGEKFLVTPNAVPADGD
>tr|A4YVB9|A4YVB9_BRASO Putative alcohol dehydrogenase-like protein containing a GroES-like domain (Nter) and a NAD(P)-binding Rossmann-fold domain(C-ter) OS=Bradyrhizobium sp. (strain ORS278) GN=BRADO4093 PE=4 SV=1
MSVETQGLQLRTLIKRSGELELSLVDVPTPEPGPDEVVVRIEAAPINPSDLGLLVGAADL
STMQASGSKDRPVITASVPEAGMRAMAGRLDESLPIGNEGAGVVVKTGSSDAAKALMGRT
VAAIGAAMYSQYRCLKISECLPLPAGTTPEEGASCFVNPLTSLGMTETMKREGHTALVHT
AAASNLGQMLNKICLKDGIPLVNIVRSSAQAELLRGIGAKYVVDSTSPAFMDELIAALVE
TGATIAFDAIGGGKLAGQILNAMEAAINKSGKHPYSRYGSAVHKQVYIYGSLDTRPTEIT
RGFGMTWSVGGWLLFPFLMKIGRADSERLRQRVVDELKTTFASRYTKVVSLAEALDPANL
AVYAKRATGEKFLIDPNKDK
>tr|A5EK12|A5EK12_BRASB Putative alcohol dehydrogenase-like protein GroES-like domain/NAD(P)-binding Rossmann-fold domain OS=Bradyrhizobium sp. (strain BTAi1 / ATCC BAA-1182) GN=BBta_4470 PE=4 SV=1
MSVETQGLQLRTLIKRSGELELSLVDVPTPEPGPDEVVVRIEAAPINPSDLGLLVGAADL
STLQASGTKARPVITAKVPEAGMRAMAGRLDESLPIGNEGAGTVVKTGSSEAAKALMGRT
VAAIGGAMYSQYRCLKISECLPLPTGTTAAEGASCFVNPLTSLGMTETMRREGHTALVHT
AAASNLGQMLNKICLKDGIPLVNIVRSAAQAEILRGIGATYIVDSTSPTFMDELIAALVE
TGATIAFDAIGGGKLAGQILNAMEAAINKSGKHPYSRYGSSVHKQVYIYGGLDTRPTEIT
RGFGMTWSVGGWLLFPFLMKIGRADTERLRQRVVDELKTTFASHYTKVVSLTEALDPANL
AVYAKRATGEKFLIDPHKDK
>tr|A7ID35|A7ID35_XANP2 Alcohol dehydrogenase GroES domain protein OS=Xanthobacter autotrophicus (strain ATCC BAA-1158 / Py2) GN=Xaut_0676 PE=4 SV=1
MNRDSLELRSTVTEDGTLRLHLEPVTLPEPGPGHLLVRIEAAPINPSDLGLMFGPADMTT
LAKDGAALTARIPGRAMPALRARIGQSLPAGNEGAGTVIAAGPDQQHLVGSRVAMLGGAM
YARLRLIAAKDCLPLPDGTSAEAGAALFVNPLTALGFVETMRAEGHTAIVHAPAASNLGQ
MLVRICKADGIGLVNIVRSPEQVALLRGLGAEHAVDSSAETFREDLTEAIAATGATLSFD
AIGGGEMTSTILNAMEAVAARSMASYDRYGSAVLKQGYIYGALDTGPTTLRRGFGFSWSI
GGWLLFHALQRLAPATVQAMRQRVVDEMGTTFASSYTARITLEQALEPETVAAYMRKSTG
AKYLITP
>tr|B2HK39|B2HK39_MYCMM Quinone reductase, Qor_1 OS=Mycobacterium marinum (strain ATCC BAA-535 / M) GN=qor_1 PE=4 SV=1
MTQDLPEIALELRSVVTSQGTLELSLHEVAVPVPGANEVLVRVEASPINPSDLGLLVASA
DMATATVTGTAQRPIVTAPIGKATLGALSARLDQSLPVGNEGAGTVVAAGSSEAAQALIG
KKVAIAGGAMYSQYRAIDASACLVLPDGATARDGASSFVNPMTALGMTETMRREGHSALV
HTAAASNLGQMLVKLCLKDGIPLINIVRKPEQEELLRSLGAEYVCNSTSPSFSTDLVEAL
KATSATLAFDATGGGTLAGQILSGMEQAANATAAEYSRYGSSVHKQVYIYGSLDTSPTVL
KRDFGMAWGVGGWLLTTFLQSAGAETFVRLRARVAAELSTTFASHYTREVSLAGMLKPEA
FHEYVKRATGEKFLVTPNAVPADGD
>tr|B3Q6K9|B3Q6K9_RHOPT Alcohol dehydrogenase GroES domain protein OS=Rhodopseudomonas palustris (strain TIE-1) GN=Rpal_3215 PE=4 SV=1
MSETTGLQLRSLIKASGDLEVSLVPVSIPEPGPDEVVVRVEATPINPSDLGLLFGAADMS
SAKASGTPDAPVITAKVPEAAMKAMAGRLDESMPVGNEGAGTVIKAGSSDAAQALLGKTV
AMIGGAMYAQYRLIKAADCLKLADGTTAAEGASCFVNPLTALGMTETMKREGHKALVHTA
AASNLGQMLNRICLKDGIDLVNIVRSEAQAKLLREIGAKYVVDSTAPTFLDDLTEALVKT
GATIAFDAIGGGRLAGQILGCMEAAIGKTATGPYSRYGSNVLKQVYIYGSLDTKPTEIVR
NFGFAWAAGGWLLFPFLQKIGAADAAKLRARVAAEIKTTFASRYTKVVSLKEALTLDAIA
IYNKRATGEKYLIDPTK
>tr|B3R9B8|B3R9B8_CUPTR Putative NADH oxidoreductase; partial N-terminal NADPH:quinone reductase and related Zn-dependent oxidoreductases domain OS=Cupriavidus taiwanensis (strain R1 / LMG 19424) GN=RALTA_B0877 PE=4 SV=1
MHTALQLRSKIKSSGELELSLDSIDTPHPGPDEVLIRIEASPLNPSDLGLLFGAADMSTA
KASGTAERPIVTARVPEGAMRSMAGRLDVSMPVGNEGAGVVVDAGSSPAAQALMGKTVAA
IGGAMYSQYRCISADQCLVLPEGATPADGASSFVNPLTALGMVETMRREGHSALVHTAAA
SNLGQMLNQICLKDGIKLVNIVRKQEQVDLLKAQGAIHVCNAASPTFMHELTEALAATGA
TIAFDATGGGKLGGQILTCMEAALNKTAREYSRYGSTTHKQVYLYGGLDTSPTEFNRNFG
MAWGMGGWLLFPFLQKIGRERANALKQRVMAELKTTFASHYSKEIPLAEVLDLEVIAVYN
KRATGEKYLINPNKGLAG
>tr|B4RA33|B4RA33_PHEZH NADPH:quinone reductase OS=Phenylobacterium zucineum (strain HLK1) GN=PHZ_c3128 PE=4 SV=1
MTHKGLELRSLVKSDGELELSLAEVEVADPGPDEVLVRVEATPINPSDLGLLIGPADLST
LRAAGSKDRPVVTATVPPAGLKALKARLDQSMPVGNEGAGVVIAAGASPEAQALMGKTVA
MIGGAMYAQYRIVRAADVLALPDDATPAEGASCFVNPLTALGMTETLRREGHKALVHTAA
ASNLGQMLVRICKADGIPLVNVVRSAEQERLLRDQGAEHVVDSTAPDFMDRLTDAVAATG
ATLAFDAIGGGRIGGQILSAMEAAANRTAGAYSRYGSSTHKQLYIYGGLDTRPTELVRNF
GFAWGVGGWLLTPFLAKIGPEAAGRLRQRVAAELKTTFQSRYTAEIGLAEALDPKVIAAY
SRRATGEKYLINPAKGL
>tr|B4RSZ5|B4RSZ5_ALTMD Possible NADH oxidoreductase OS=Alteromonas macleodii (strain DSM 17117 / Deep ecotype) GN=MADE_00905 PE=4 SV=1
MNKSKQLFTLITSEGELQVSLKEVDVPEPKAHEVIVRMEASPINPSDMWPMFGPASLDKA
TFDADKNALVAPVHKPLLSRIKSRLDQTLPIGNEGAGTVVAAGDSPEAQALMGKTVSILT
GAAYTEFACVPVQACLPHMDSTTPQQAASSFVNPLTALGMVETMRMEGHKALVHTAAASN
LGQMLNKICLEQGVELVNIVRSQEQVDLLKGIGAKIVLNSSSDNFKAELYQAIDSTGATL
AFDAIGGGELVSDILTMMEASGSKDATGFNTYGSDSNKQVYIYGGLDFSPTILNRAYGMT
WGIGGWLLMRFLGKLDKKRVGELYQKVATEINTTFASSYSKELSLEEALQPENVALYNAK
KTGTKYLIVPNKGD
>tr|B6ENK3|B6ENK3_ALISL Putative uncharacterized protein OS=Aliivibrio salmonicida (strain LFI1238) GN=VSAL_I1808 PE=4 SV=1
MTNTNIQLISTISEDNKLTLSLQDIDMPQPNADEVVIRIEAAPLNPSDLGVLFSAADMTT
AEQSGTTQHPVITADVPAQFMPSLAKRVGKAIPVGNEGAGTVIAAGSSPAAQALMGKTVA
VIGGGTYRQFICANVQSCLELKEGTTAKEGASSFVNPLTALAMVETMRAEGHKAIIHAAA
ASNLGQMLNRICIADNVDLINIVRKEEQETLLQDMGAKYIVNSSSETFLADLTAAIIETG
ATIAFDPIGGGQLTSDILNCMEVAAARDMKEHSVYGSDTFKQVYIYGALNRGPITLHRNF
GFAWGVNGFLLFNALGKLGTTTAIAMRKRVADEITTTFASNYTHEVSLAEVLQLQSLAAY
SKQATGEKYLITPQK
>tr|Q07ND8|Q07ND8_RHOP5 Alcohol dehydrogenase GroES domain protein OS=Rhodopseudomonas palustris (strain BisA53) GN=RPE_2608 PE=4 SV=1
MGDSKTGLELRSLIKSSGELEVSLIDVPIPEPGADEVLVRVEATPINPSDLGLLFGAGDL
STAKIAGSADHPVLSAGLLSGGLTAMAGRLDQSMPVGNEGAGTVVKAGASPAAQALAGKT
VAMIGGAMYAQFRLMKAADCLPLPVGASAADGASCFVNPLTALGMVETMRREGHTALVHT
AAASNLGQMLQKICLKDGIALVNIVRSEAQAQLLRDIGARHVCISTSPNFMQELTQAMVD
SGATIAFDAIGGGKLAGQILTAMEVAINRAAKVYSRYGSNVHKQVYVYGMLDPGPIELNR
AYGMAWSVGGWLLFPFLQKVGAERLGELRLRVVDELKTTFASHYTEVISLREVLSPEHIA
IYAKRATGAKYLIDPSKG
>tr|Q083V2|Q083V2_SHEFN Alcohol dehydrogenase GroES domain protein OS=Shewanella frigidimarina (strain NCIMB 400) GN=Sfri_1612 PE=4 SV=1
MTDTNIQLTSLISEDNKLTLALKNIDMPQPGADEVVIRIEAAPLNPSDLAVLFSAADMTT
ATQAGTEQSPAIIADVPAKFMPAVKTRVGKAIPVGNEGAGTVVAAGSSPAAQALMGKTVA
VIGGGTYRQYLCANVQSCLELTKGTTAKEGASSFVNPLTALAMVETMRAEGHKAIIHAAA
ASNLGQMLNRICIADGVDLINIVRKAEQETLLRDMGAKYIVNSSSDTFLADLTAAIIETG
ATIAFDPIGGGKLTSDILNCMEVAASRDMKEHSVYGSDTFKQVYIYGALDRGPITLNRNF
GFAWAVNGFLLFNALGKLGTKTVMAMRKRVADEITTTFASHYTHEVSLAEVLQLKSIAGY
SKQATGEKYLITPQK
>tr|Q0BZV2|Q0BZV2_HYPNA Oxidoreductase, zinc-binding dehydrogenase family OS=Hyphomonas neptunium (strain ATCC 15444) GN=HNE_2296 PE=4 SV=1
MSQTVPATGLQLRSLVTKDGKLELSLAEVAVPEPGPDDVVIQIEATPINPSDLGLLVGGA
DMRTAKASGTKDRPVITADVPPPSLRAMAARLDLSMPVGNEGAGVVVKAGSSPAAQALLG
KRVTGLGGEMYAQYRMLNVAQVMELPAGASSRDGASCFVNPLTALSFVETMRLEGRKGIV
HTAAASNLGQMLVKICQKDNVPLVNVVRKKEQADLLKGLGAKYIVDSTSPNFMEELIVAL
AETDTTLGFDAIGGGPLAGQLLIAMEAAAARKMKEFSRYGSGQETQVYIYGRLDMSPTTV
PAGVGFAWNMSGYLLTPFLQKAGAEIRAKMRQRVMDELTTTFASHYTAEISLAEALNLDT
LHAYNAKATGTKYLINPAK
>tr|Q0K4E2|Q0K4E2_RALEH NADPH:quinone reductase or related Zn-dependent oxidoreductase OS=Ralstonia eutropha (strain ATCC 17699 / H16 / DSM 428 / Stanier 337) GN=H16_B0332 PE=4 SV=1
MHTALQLRSQIKSSGELELSLDSIDTPHPGPDEVLIRIEASPLNPSDLGLLFGAADMSTA
KASGTAERPIVTARVPEGAMRSMAGRLDASMPVGNEGAGVVVDAGSSPAAQALMGKTVAA
IGGAMYSQYRCISADQCLVLPEGATPADGASSFVNPLTALGMVETMRLEGHSALVHTAAA
SNLGQMLNQICLKDGIKLVNIVRKQEQADLLKAQGAVHVCNAASPTFMQDLTEALVATGA
TIAFDATGGGKLGGQILTCMEAALNKTAREYSRYGSTTHKQVYLYGGLDTSPTEFNRNFG
MAWGMGGWLLFPFLQKIGRERANALKQRVMAELKTTFASHYSKEISLAEVLDLDVIAVYN
KRATGEKYLINPNKGLAG
>tr|Q136E6|Q136E6_RHOPS Alcohol dehydrogenase GroES-like OS=Rhodopseudomonas palustris (strain BisB5) GN=RPD_2815 PE=4 SV=1
MTDATTGLQLRSLIKASGELEVSLATVDIPEPGADEVMVRVEATPINPSDLGLLFGAADM
TTAKASGSPEAPVITAKVPDAAMKAMAARLDQSMPVGNEGAGTVVKAGSSAAAQALLGKT
VAMIGGAMYAQFRLIRAADCLPLPAGTTAAEGASCFVNPLTALGMVETMRREGHKALVHT
AAASNLGQMLNRICLKDGIDLVNIVRSEAQAKLLRDIGANYVVDSTSPDFMADLTKALEA
TGATIAFDAIGGGRLAGQILTCMEAAISKSAKEYSRYGSNVMKQVYIYGGLDTRPTEIVR
NFGMIWAVGGWLLFPFLQKIGAADAAKLRARVAAEIKTTFASNYTQVVSLQQALTLDAIA
VYNKRATGEKFLIDPSR
>tr|Q15TG0|Q15TG0_PSEA6 Alcohol dehydrogenase GroES-like OS=Pseudoalteromonas atlantica (strain T6c / BAA-1087) GN=Patl_2311 PE=4 SV=1
MNKTKQLFTHISSQGELNITLKEVDVPKPKAHEIVVQMHAAPINPSDMWPMFGPADLSKA
TLSDDKTTYSAPVHPGMLPRIKSRLDQTLPIGNEGAGVVVAAGDSEKAQSLLGKTVAVLT
GACYTQYCCVPIQACIVHHDDTTPLAAASSFVNPLTALGMVETMRMEGHKALVHTAAASS
LGIMLNKICLKEGVQLVNIVRKQEQVDLLTKLGAKYVVNSTSETFKKDLYKAIEATGATL
AFDAIGGGELASDILAAMEAVGSKDATGFNTYGSLDNKQVYIYGGLDFSPTTLNRAFGMT
WSVGGWLLMRFLGKLDATKVAELHQRVADEINTTFAIESSVELSFEEALDPQTVVKYFAK
STGGKYILNPNKG
>tr|Q1GSF0|Q1GSF0_SPHAL Alcohol dehydrogenase GroES-like protein OS=Sphingopyxis alaskensis GN=Sala_1709 PE=4 SV=1
MTDLPQTNLTMVTLVKPEGQLEVSLERRPMPEPKPHEVVVKLLAAPINPSDLGLLFGGAD
MSTARASERDGLPVLTADVPPAGMRAMAGRIGEAMAIGNEGCGIVVAAGASAEAQALLGK
TVAVLGGEMYAEYRCLPVQMAMPLPDGTDPRDGASCFVNPLTSLAFTETTRMEGHSAIVH
TAAASNLGQMLVKICAKDGIPLVNIVRSDAQVALLKGIGAQYVVNSSADDFMDRLIDAIA
ETGATIGFDATGGGKLAGQILTAMEAAAVRRMTSYSRYGSDTFKQVYIYGALDLSPTTFS
ARSFGLTWALGGFLLTPFLAKAGAEVVGRMRQRVVDELTTTFKSHYSHEISLTEALDVET
AQAYNAKRTGEKYLIRPHG
>tr|Q215A1|Q215A1_RHOPB Putative NADH oxidoreductase OS=Rhodopseudomonas palustris (strain BisB18) GN=RPC_2484 PE=4 SV=1
MADDKTKTTGLELRSLIKASGELEVSLQEVSIPEPGADEVLVRVEATPLNPSDLGLLFGA
ADLATLQAAGSTERPIITGTVPPAAMKAMAGRLDQSMPVGNEGAGTVIKAGNAVAAQTLL
GKTVAMIGGAMYAQYRLIKAADCLLLPIGTTAAEGASCFVNPLTALGMVETMRREGHTAL
VHTAAASNLGQMLNRICLKDGIELVNIVRSAQQAKLLRDLGAKHICDSSAPDFLEQLTQA
LSDTGATIAFDAIGGGPLAGQILTCMEAVANRSAKVYSRYGSSVHKQVYIYGSLDPRPIE
LTRAAGMSWGAGGWLLFNFLQKIGPADAAKLRQRVASELKTTFASHYTRVVSLQQTLQPD
VIAVYAKRATGEKFLIDPSLG
>tr|Q21I99|Q21I99_SACD2 Alcohol dehydrogenase GroES-like protein OS=Saccharophagus degradans (strain 2-40 / ATCC 43961 / DSM 17024) GN=Sde_2320 PE=4 SV=1
MSDTNIELTSTISEDNKLELALREIEIPQPGENQVVIRIEAAPINPSDLGVMFSAADMTT
ASQSGSADRPVISADVPAKYMSAVKKRVGKPIPVGNEGAGTVVAAGSSAAAQSLLGKTVA
VIGGGSYRKYLCTNVQSCLELEPGTTAAEGASSFVNPLTALTMVETMRAEGHKAIVHAAA
ASNLGQMLNRICIADGIDLVNIVRKPEQETLLRDMGAKYVVNSSSDSFMADLTEALIETG
ATIAFDPIGGGKLTSDILTCMEVAVSRNMTEYSVYGSDIYKQVYIYGGLDRGPITLNRNF
GFAWGVNGFLLFNALGKLGKETSNAMRKRIAAEIKTTFASHYNHEVSLVGALQLDAISVY
GKQATGKKFLIKPQS
>tr|Q2G495|Q2G495_NOVAD Putative NADH oxidoreductase OS=Novosphingobium aromaticivorans (strain DSM 12444) GN=Saro_2892 PE=4 SV=1
MTQLRGQRIVSQLDADGTLAVSLQDFDVPEPTGSEVLIRVEATPINPSDLGLLFGPADVV
GAEFSPGRVVARMPEPAVRAMSARHGMAMPVGNEGAGTVIAAGEAPEAQALLGKRVTCFP
GGMYATHAIADARMCLELAGGITAEQGASTFVNPLTALSFTETMRYHGHSALVHTAAASN
LGQMLVRICHADGIPLVNVVRNEAQVAILKGIGAEHVVDSSKDTFLDDLAAALDATKATM
AFDAIGGGKLVSQILTTMEQVANKGAAYSRYGSNSPKHAFIYGALDLSPTILTRNFGFVW
DVSGWLLTPWMSKLGPEIVDKMRRRVMAELTTTFASRYKARVTLEQALTRDAALDYNARR
TGEKYLITPNG
>tr|Q2IWD1|Q2IWD1_RHOP2 NADH oxidoreductase OS=Rhodopseudomonas palustris (strain HaA2) GN=RPB_2777 PE=4 SV=1
MTEATTGLQLRSLIKASGDLEVSLVPVDIPEPGDDEVVVRIAATPINPSDLGLLFGAADM
STAEASGTPDAPVITAKVPDAAMKAMAGRLDESMPVGNEGAGTVIKAGRSDSAQALLGKT
VAMIGGAMYAQYRVIKAADCLQLAEGTTAAEGASCFVNPLTALGMVETMKREGHKALVHT
AAASNLGQMLNRICLQDGIDLVNIVRSEAQAKLLRDIGAKYVVDSSSSTFMAELTDALAE
TGATVAFDAIGGGRLAGQILTCMEAAIAKTSSGPYSRYGSNVLKQVYIYGGLDTRPTEIV
RNFGMIWAVGGWLLFPFLQKIGAADAARLRARVAAEIKTTFASHYTRVVSLKEALTLDAI
AVYNKRATGEKFLIDPTK
>tr|Q2NCT8|Q2NCT8_ERYLH Putative NADH oxidoreductase OS=Erythrobacter litoralis (strain HTCC2594) GN=ELI_02055 PE=4 SV=1
MSTTGKQLFTTLEADGTLTVEIEEVTVPEPKGNQVLVKMEAAPINPSDLAILTGAADLEN
AEYTAGKYVANMPEPFNSGSKARHGQKLPAGNEGAGTVVATGDSDMAKALDGQRVACVPG
SAYSQYCLADAAMCLPLGDHSAEDGASAFVNPMTALGFAENAKMDGAKAMVHTAAASNLG
QMLVKICQEDGLELVNIVRKAEHVDLLKGLGAKYVVNSSDDDFMDQLRKAIDATDAFYGF
DPIGGGKATDNVFKAMEQVAVSKMTEYSRYGSNQQKRMFIYGRLDMGPTILTPSYGFGWT
LSGWLLTPFLQQAGMETMMRMRQRVLDNLTTTFASSYKRKVNLEEMLTKDAVLDYRAMKT
GEKYLVTPWS
>tr|Q3ICN2|Q3ICN2_PSEHT Putative Zn-dependent enzyme OS=Pseudoalteromonas haloplanktis (strain TAC 125) GN=PSHAb0018 PE=4 SV=1
MTDKNIQLTSTISEDNTLTLALQNIDMPQPSADEVVIRIEAAPLNPSDLAVMFSAADMST
AMQSGTGQSPAITANVPAQFMPALKTRVNQATPVGNEGAGTVVAAGSSPAAQALMGKMVA
VIGGGTYRQYHCVNVQSCLELKEGTTAKQGASSFVNPLTALAMVETMRAEGHKAIIHAAA
ASSLGQMLNRICIADGIDLVNIVRKTEQETLLRNMGAKYVVNSSSESFIEDLTAAIIATG
ATIAFDPIGGGQLTSDILNCMEAAITRDVEEYNVYGSDTFKQVYIYGALDRGPITLNRNF
GFAWGVNGFLLFNALGKLGTNTVVAMRKRIADEITTTFASNYTHEVSLSEALQLASIAAY
SKQATGEKYLITPQS
>tr|Q470B9|Q470B9_RALEJ Possible NADH oxidoreductase OS=Ralstonia eutropha (strain JMP134) GN=Reut_A1899 PE=4 SV=1
MHSALQLRSRIKSSGELELSLDSIDTPHPGPDEVLIRIEASPLNPSDLGLLFGAADMSTA
KASGTAERPIVTARVPEGAMRSMAGRLDASMPVGNEGAGVVVEAGSSPAAQALMGKTVAA
IGGAMYSQYRCIPADQCLVLPEGATPADGASSFVNPLTALGMVETMRLEGHSALVHTAAA
SNLGQMLNQICLKDGIKLVNIVRKQEQADLLKAQGAVHVCNAASPTFMQDLTEALVSTGA
TIAFDATGGGKLGGQILTCMEAALNKSAREYSRYGSTTHKQVYLYGGLDTSPTEFNRNFG
MAWGMGGWLLFPFLQKIGRERANALKQRVVAELKTTFASHYSKEISLAEVLDLDMIAVYN
KRATGEKYLINPNKGLAG
>tr|Q6N5U7|Q6N5U7_RHOPA Possible NADH oxidoreductase OS=Rhodopseudomonas palustris GN=RPA2873 PE=4 SV=1
MSETTGLQLRSLIKASGDLEVSLVPVSIPEPGPDEVVVRVEATPINPSDLGLLFGAADMS
SAKASGTPDAPVITAKVPEAAMKAMAGRLDESMPVGNEGAGTVIKAGSSDAAQALLGKTV
AMIGGAMYAQYRLIKAADCLKLQDGTTAAEGASCFVNPLTALGMTETMKREGHKALVHTA
AASNLGQMLNRICLKDGIDLVNIVRSEAQAKLLREIGAKYVVDSTAPTFLDDLTEALVKT
GATIAFDAIGGGRLAGQILGCMEAAIGKTATGPYSRYGSNVLKQVYIYGSLDTKPTEIVR
NFGFAWAAGGWLLFPFLQKIGAADAAKLRARVAAEIKTTFASRYTKVVSLKEALTLDAIA
IYNKRATGEKYLIDPTK
>tr|Q89KV9|Q89KV9_BRAJA Bll4791 protein OS=Bradyrhizobium japonicum GN=bll4791 PE=4 SV=1
MSDGETGLQLRSLIKKSGELEISLLDVPTPEPAEDEVVVRVEAAPINPSDLGLLVGAADM
STAKLSGTKQAPVITAKVPDGAMRAMGARLDQSLPVGNEGAGVVIKTGSSDAAKALMGKT
VAMIGGAMYSQYRTLKARDCQPLPDGTTAAEGASWFVNPLTALGMTETMRREGHKALVHT
AAASNLGQMLNKICIKDGIPLVNIVRSKEQAEILNKIGAKYVVDSSVPSFLDDLTAALVE
TGATIAFDAIGGGKLAGDILNCMEIAINKTAKEYSRYGSSVHKQVYVYGALDIRPIELPR
GFGMAWGVGGWLLTPFLQKIGPADIGRLRQRVVNELKTTFASHYTKVVSLPEALDPANIA
VYAKRATGEKFLINPNKS
