# Supplementary material for: Subdivision of the MDR superfamily of medium-chain dehydrogenases/reductases through iterative hidden Markov model refinement
Source: BMC Bioinformatics. 2010 Oct 27;11:534. doi: 10.1186/1471-2105-11-534 (PMC2976758; doi:10.1186/1471-2105-11-534)
Supplement: Additional file 4 — MDR family alignment figures. Illustrations showing the mafft MSAs from Additional file 3: mdr-sequences. Red sequence identifiers denote sequences from UniProtKB/TrEMBL, while blue correspond to sequences from Swiss-Prot. The position cscores are shown in a bar plot under the MSA. Positions that contain gaps in over 90% of the sequences have been removed from the alignment in order to increase readability. [file 1471-2105-11-534-S4.ZIP › mdr/MDR060.fasta]

>sp|P77360|YPHC_ECOLI Uncharacterized zinc-type alcohol dehydrogenase-like protein yphC OS=Escherichia coli (strain K12) GN=yphC PE=3 SV=2
MKTMLAAYLPGNSTVDLREVAVPTPGINQVLIKMKSSGICGSDVHYIYHQHRATAAAPDK
PLYQGFINGHEPCGQIVAMGQGCRHFKEGDRVLVYHISGCGFCPNCRRGFPISCTGEGKA
AYGWQRDGGHAEYLLAEEKDLILLPDALSYEDGAFISCGVGTAYEGILRGEVSGSDNVLV
VGLGPVGMMAMMLAKGRGAKRIIGVDMLPERLAMAKQLGVMDHGYLATTEGLPQIIAELT
HGGADVALDCSGNAAGRLLALQSTADWGRVVYIGETGKVEFEVSADLMHHQRRIIGSWVT
SLFHMEKCAHDLTDWKLWPRNAITHRFSLEQAGDAYALMASGKCGKVVINFPD
>tr|A3TNY8|A3TNY8_9MICO Putative oxidoreductase OS=Janibacter sp. HTCC2649 GN=JNB_14818 PE=3 SV=1
MATMKAVRLPGDSTVEHVTVDVPTPGPGQVLLRMRASGICGSDIRAIYREHLGHGAEAYQ
GVIAGHEPCGDVVELGPGVTTLEVGEGVAVYHITGCGSCAECRIGYPIGCTAPTRAAHGW
QRDGGHAEFMVAEAVSCLRLPEGVTHVDGALVSCGFGTAYEGLLRGGVSGRDRLLVTGLG
PVGLAAAMLGRHLGAATVIGLEPHAGRAALARELGLVDIIVTDPAELADAVGDATDGRGC
EVTIDCSGNARARVAALTHTAARGNCVMVGEGGQIDFAVSDLLIHKQVSLHGSWVTSLGH
MAELLDLLSRWGEHPERIVTHRFALADAQDAYAVADAGASGKAVITWDE
>tr|A7CWF7|A7CWF7_9BACT Alcohol dehydrogenase GroES domain protein OS=Opitutaceae bacterium TAV2 GN=ObacDRAFT_1535 PE=3 SV=1
MSIKRSFKAIHSHAPPCYALAAPATLLPIMFTTTPTIPDQMQAASLPGNSTTRLHVRRIP
QPGHGEVLLRMKCSTICGSDIRCIYHEHLGKGPEGYQPGMIAGHEPCGQIVKAGPGCRRF
GEGDRVIVYHISGCGVCNDCRRGYMISCTSEKYRRAYGWQRDGGMAEYLLAEEKDLVHLP
DELSYADGAQVACGFGTVYEGIEKIGVSGNDTVLVTGLGPVGLAAAALSRKLGARKIIGI
DVIDERLKIARDLGLCDEVLKSSADNESQVRALTGGHGVERAIECSANATARATALRATR
KWGRMVMIGEGGGMSLNPSPDMIHDQKTLYGSWVTSIWRMEELVERLVRWNLHPADLITH
RFSLEKVSDAYALMASGRCGKVAVCFDEELKQN
>tr|B0NGA5|B0NGA5_EUBSP Putative uncharacterized protein OS=Clostridium scindens ATCC 35704 GN=CLOSCI_02508 PE=3 SV=1
MKFKPPQKSAILQLRVEQNISILHASVNCKEEDMTMSEKISEKMIGMKLPGGAKVEKVEC
DVPKPGPGQVLLKMKAASLCGSDLKYIYFEHTDKTGGARYDDVIAGHEPSGRVVAVGEGV
LDFKEGDRVVVYHIQGCGYCDECKKGFYINCQQPERRAYGWQRDGALAEYMVADVSTCIH
LPDFLTYEDGAMIACGFGTAYQGLLRANVSGRDRVLVMGLGPVGQAALILAKAMGAETIG
VDISEERLEMAEKIGADQVFMGDDDAVKNVMDYTGGKGVEAAVDCSGSSIGRHRCLEAAR
MWGQVVFLGEQGTVTFEPSPLLLHKNLTLHGSWVTSVGNMEQLVEFLDRKKIHPSQIITH
RYPLSETEEAYRVFATGKTGKVCVNMEME
>tr|B1EIW5|B1EIW5_9ESCH Oxidoreductase, zinc-binding dehydrogenase family OS=Escherichia albertii TW07627 GN=ESCAB7627_1339 PE=3 SV=1
MLNLNAPGAGAAGMKINRIVNEGFMKTMLAAYLPGNSTVDLREVAVPTPGINQVLIKMKS
SGICGSDVHYIYHQHSATAAAPDKPLYQGFINGHEPCGQIVAMGQGCRHFKEGDRVLVYH
ISGCGFCPNCRRGFPISCTGEGKAAYGWQRDGGHAEYLLAEEKDLILLPDALSYEDGAFI
SCGVGTAYEGILRGEVSGSDNVLVVGLGPVGMMAMMLAKGRGAKRIIGVDMLPERLAMAK
QLGVMDHGYLATTEGLPQIIAELTHGGADVALDCSGNAAGRLLALQSTADWGRVVYIGET
GKVEFEVSADLMHHQRRIIGSWVTSLFHMEKCAHDLTDWKLWPRNAITHRFSLEQAGDAY
ALMASGKCGKVVINFPD
>tr|B2N368|B2N368_ECOLX Oxidoreductase, zinc-binding dehydrogenase family OS=Escherichia coli 53638 GN=Ec53638_3446 PE=4 SV=1
MKINRIVNEGFMKTMLAAYLPGNSTVDLREVAVPTPGINQVLIKMKSSGICGSDVHYIYH
QHRATAAAPDKPLYQGFINGHEPCGQIVAMGQGCRHFKEGDRVLVYHISGCGFCPNCRRG
FPISCTGKGKAAYGWQRDGGHAEYLLAEEKDLILLPDALSYEDGAFISCGVGTAYEGILR
GEVSGSDNVLVVGLGPVGMMAMMLAKGRGAKRIIGVDMLPERLAMAKQLGVMDHGYLATT
EGLPQIIAELTHGGADVALDCSGNAAGRLLALQSTADWGRVVYIGETGKVEFEVSADLMH
HQRRIIGSWVTSLFHMEKCAHDLTDWKLWPRNAITHRFSLEQAGDAYALMASGKCGKVVI
NFPD
>tr|B3HIL9|B3HIL9_ECOLX Oxidoreductase, zinc-binding dehydrogenase family OS=Escherichia coli B7A GN=EcB7A_0878 PE=4 SV=1
MKINRIVNEGFMKTMLAAYLPGNSTVDLREVAVPTPGINQVLIKMKSSGICGSDVHYIYH
QHRATAAAPDKPLYQGFINGHEPCGQIVAMGQGCRHFKEGDRVLVYHISGCGFCPNCRRG
FPISCTGKGKAAYGWQRDGGHAEYLLAEEKDLILLPDALSYEDGAFISCGVGTAYEGILR
GEVSGSDKVLVVGLGPVGMMAMMLAKGRGAKRIIGVDMLPERLAMAKQLGVMDHGYLATT
EGLPQIIAELTHGGADVALDCSGNAAGRLLALQSTADWGRVVYIGETGKVEFEVSADLMH
HQRRIIGSWVTSLFHMEKCAHDLTDWKLWPRNAITHRFSLEQAGDAYALMASGKCGKVVI
NFPD
>tr|B3HTP2|B3HTP2_ECOLX Oxidoreductase, zinc-binding dehydrogenase family OS=Escherichia coli F11 GN=EcF11_2488 PE=4 SV=1
MKINRIVNEGFMKTMLAAYLPGNSTVDLREVAVPTPGINQVLIKMKSSGICGSDVHYIYH
QHRATAAAPDKPLYQGFINGHEPCGQIVAMGQGCRHFKEGDRVLVYHISGCGFCPNCRRG
FPISCTGEGKAAYGWQRDGGHAEYLLAEEKDLILLPDALSYEDGAFISCGVGTAYEGILR
GEVSGSDNVLVVGLGPVGMMAMMLAKGRGAKRIIGVDMLPERLAMAKQLGVMDHGYLATT
EGLPQIIAELTHGGADVALDCSGNAAGRLLALQSTADWGRVVYIGETGKVEFEVSADLMH
HQRRIIGSWVTSLFHMEKCAHDLTDWKLWPRNAITHRFSLEQAGDAYALMASGKCGKVVI
NFPD
>tr|B3I681|B3I681_ECOLX Oxidoreductase, zinc-binding dehydrogenase family OS=Escherichia coli E22 GN=EcE22_0167 PE=4 SV=1
MKINRIVNEGFMKTMLAAYLPGNSTVDLREVAVPTPGINQVLIKMKSSGICGSDVHYIYH
QHRATAAAPDKPLYQGFINGHEPCGQIVAMGQGCRHFKEGDRVLVYHISGCGFCPNCRRG
FPISCTGKGKAAYGWQRDGGHAEYLLAEEKDLILLPDALSYEDGAFISCGVGTAYEGILR
GEVSGSDNVLVVGLGPVGMMAMMLAKGRGAKRIIGVDMLPERLAMAKQLGVMDHGYLATT
EGLPQIIAELTHGGADVALDCSGNAAGRLLALQSTADWGRVVYIGETGKVEFEVSADLMH
HQRRIIGSWVTSLFHMEKCAHDLTDWKLWPRNAITHRFSLEQAGDAYALMASGKCGKVVI
NFPD
>tr|B3II19|B3II19_ECOLX Oxidoreductase, zinc-binding dehydrogenase family OS=Escherichia coli E110019 GN=EcE110019_4078 PE=4 SV=1
MKINRIVNEGFMKTMLAAYLPGNSTVDLREVAVPTPGINQVLIKMKSSGICGSDVHYIYH
QHRATAAAPDKPLYQGFINGHEPCGQIVAMGQGCRHFKEGDRVLVYHISGCGFCPNCRRG
FPISCTGKGKAAYGWQRDGGHAEYLLAEEKDLILLPDALSYEDGAFISCGVGTAYEGILR
GEVSGSDNVLVVGLGPVGMMAMMLAKGRGAKRIIGVDMLPERLAMAKQLGVMDHGYLATT
EGLPQIIAELTHGGADVALDCSGNAAGRLLALRSTADWGRVVYIGETGKVEFEVSADLMH
HQRRIIGSWVTSLFHMEKCAHDLTDWKLWPRNAITHRFSLEQAGDAYALMASGKCGKVVI
NFPD
>tr|B3WKJ7|B3WKJ7_ECOLX Oxidoreductase, zinc-binding dehydrogenase family OS=Escherichia coli B171 GN=EcB171_4050 PE=4 SV=1
MKINRIVNEGFMKTMLAAYLPGNSTVDLREVAVPTPGINQVLIKMKSSGICGSDVHYIYH
QHRATAAAPDKPLYQGFINGHEPCGQIVAMGQGCRHFKEGDRVLVYHISGCGFCPNCRRG
FPISCTGKGKAAYGWQRDGGHAEYLLAEEKDLILLPDALSYEDGAFISCGVGTAYEGILR
GEVSGSDNVLVVGLGPVGMMAMMLAKGRGAKRIIGVDMLPERLAMAKQLGVMDHGYLATT
EGLPQIIAELTHGGADVALDCSGNAAGRLLALQSTADWGRVVYIGETGKVEFEVSADLMH
HQRRIIGSWVTSLFHMEKCAHDLTDWKLWPRNAITHRFSLEQAGDAYALMASGKCGKVVI
NFPD
>tr|B3WYG9|B3WYG9_SHIDY Oxidoreductase, zinc-binding dehydrogenase family OS=Shigella dysenteriae 1012 GN=Sd1012_1143 PE=4 SV=1
MKTMLAAYLPGNSTVDLREVAVPTPGINQVLIKMKSSGICGSDVHYIYHQHRATAAAPDK
PLYQGFINGHEPCGQIVAMGQGCRHFKEGDRVLVYHISGCGFCPNCRRGFPISCTGKGKA
AYGWQRDGGHAEYLLAEEKDLILLPDALSYEDGAFISCGVGTAYEGILRGEVSGSDNVLV
VGLGPVGMMAMMLAKGRGAKRIIGVDMLPERLAMAKQLGVMDHGYLATTEGLPQIIAELT
HGGADVALDCSGNAAGRLLALQSTADWGRVVYIGETGKVEFEVSADLMHHQRRIIGSWVT
SLFHMEKCAHDLTDWKLWPRNAITHRFTLEQAGDAYALMASGKCGKVVINFPD
>tr|B3XDG6|B3XDG6_ECOLX Oxidoreductase, zinc-binding dehydrogenase family OS=Escherichia coli 101-1 GN=EC1011_0330 PE=4 SV=1
MKTMLAAYLPGNSTVDLREVAVPTPGINQVLIKMKSSGICGSDVHYIYHQHRATAAAPDK
PLYQGFINGHEPCGQIVAMGQGCRHFKEGDRVLVYHISGCGFCPNCRRGFPISCTGKGKA
AYGWQRDGGHAEYLLAEEKDLILLPDALSYEDGAFISCGVGTAYEGILRGEVSGSDNVLV
VGLGPVGMMAMMLAKGRGAKRIIGVDMLPERLAMAKQLGVMDHGYLATTEGLPQIIAELT
HGGADVALDCSGNAAGRLLALQSTADWGRVVYIGETGKVEFEVSADLMHHQRRIIGSWVT
SLFHMEKCAHDLTDWKLWPRNAITHRFTLEQAGDAYALMASGKCGKVVINFPD
>tr|B5JKR7|B5JKR7_9BACT Alcohol dehydrogenase GroES-like domain family OS=Verrucomicrobiae bacterium DG1235 GN=VDG1235_3784 PE=4 SV=1
MKTAIPDRIQGAILPGDSTAELKEFELSKPSHGEVLIRVKASTICGSDIRCIYHEHLGKG
PEGYQGVIAGHEPAGIIESTGPGCRRFKKGDRVVVYHISGCGVCNDCRRGYMISCTNETY
RRAYGWQRDGGMAPYMIAEEKDLLALPDELSYLDGAQVACGFGTVYEGLEKIGICGNDAV
LITGLGPVGLATAMLAKALGAQKIIGTDALEPRLKIAKDLGLCDHVLKAGPDNVSEIRAL
TGGHGVERAIDCSAHPAARKTAIQATRKWGRIVLIGEGNSLSFDPSPDMIHDQKTLFGSW
VTSTWKMEELLERLVRWGIHPADLVTHRFSLDRVSQAYELMSSGNCGKVAVCFDEELA
>tr|B6ZWS4|B6ZWS4_ECO57 Oxidoreductase, zinc-binding dehydrogenase family OS=Escherichia coli O157:H7 str. TW14588 GN=ESCCO14588_5086 PE=4 SV=1
MAMGQGCRHFKEGDRVLVYHISGCGFCPNCRRGFPISCTGEGKAAYGWQRDGGHAEYLLA
EEKDLILLPDALSYEDGAFISCGVGTAYEGILRGEVSGSDNVLVVGLGPVGMMGMMLAKG
RGAKRIIGVDMLPERLAMAKQLGVMDHGYLATTEGLPQIIAELTHGGADVALDCSGNAAG
RLLALQSTADWGRVVYIGETGKVEFEVSADLMHHQRRIIGSWVTSLFHMEKCAHDLTDWK
LWPRNAITHRFSLEQAGDAYALMASGKCGKVVINFPD
>tr|B7BP20|B7BP20_9CLOT Putative uncharacterized protein OS=Clostridium hylemonae DSM 15053 GN=CLOHYLEM_02270 PE=4 SV=1
MSEKIPEKMLGMKLPGGAKVQPVTCDVPKPGHGQVLLKMKAASLCGSDLKYIYFEHTDKT
GGARYDDVIAGHEPSGQIVEVGEKVDDFKAGDRVVVYHIQGCGYCDECRKGFYINCQQAE
RRAYGWQRDGALAEYMVADAATCIHLPDFLTYEDGAMIACGFGTAYQGLLRAGVSGNDRV
LVMGLGPVGQAAVILAKALGAQTIGVDISEERMEMARKAGADEVVLGDDNAVDNIMKLTG
GKGVEAAIDCSGSSIGRHRCLEAARMWGNVVFLGEQGTVTFEPSPLLLHKNLTLHGSWVT
SVGNMEKLVELLDRKKIHPGQIITHRFPLRETDKAFEVFATGRTGKVCINHEME
>tr|B7LDD7|B7LDD7_ECOLX Putative oxidoreductase, Zn-dependent and NAD(P)-binding OS=Escherichia coli GN=yphC PE=4 SV=1
MKTMLAAYLPGNSTVDLREVAVPTPGINQVLIKMKSSGICGSDVHYIYHQHRATAAAPDK
PLYQGFINGHEPCGQIVAMGQGCRHFKEGDRVLVYHISGCGFCPNCRRGFPISCTGKGKA
AYGWQRDGGHAEYLLAEEKDLILLPDALSYEDGAFISCGVGTAYEGILRGEVSGSDNVLV
VGLGPVGMMAMMLAKGRGAKRIIGVDMLPERLAMAKQLGVMEHGYLATTEGLPQIIAELT
HGGADVALDCSGNAAGRLLALRSTADWGRVVYIGETGKVEFEVSADLMHHQRRIIGSWVT
SLFHMEKCAHDLTDWKLWPRNAITHRFSLEQAGDAYALMASGKCGKVVINFPD
>tr|B7M7P9|B7M7P9_ECOLX Putative oxidoreductase, Zn-dependent and NAD(P)-binding OS=Escherichia coli GN=yphC PE=4 SV=1
MKTMLAAYLPGNSTVDLREVAVPTPGINQVLIKMKSSGICGSDVHYIYHQHRATAAAPDK
PLYQGFINGHEPCGQIVAMGQGCRHFKEGDRVLVYHISGCGFCPNCRRGFPISCTGKGKA
AYGWQRDGGHAEYLLAEEKDLILLPDALSYEDGAFISCGVGTAYEGILRGEVSGSDNVLV
VGLGPVGMMAMMLAKGRGAKRIIGVDMLPERLAMAKQLGVMDHGYLATTEGLPQIIAELT
HGGADVALDCSGNAAGRLLALQSTADWGRVVYIGETGKVEFEVSADLMHHQRRIIGSWVT
SLFHMEKCAHDLTDWKLWPRNAITHRFSLEQAGDAYALMASGKCGKVVINFPD
>tr|B7MIM9|B7MIM9_ECOLX Putative oxidoreductase, Zn-dependent and NAD(P)-binding OS=Escherichia coli GN=yphC PE=4 SV=1
MKTMLAAYLPGNSTVDLREVAVPTPGINQVLIKMKSSGICGSDVHYIYHQHRATAAAPDK
PLYQGFINGHEPCGQIVAMGQGCRHFKEGDRVLVYHISGCGFCPNCRRGFPISCTGEGKA
AYGWQRDGGHAEYLLAEEKDLILLPDALSYEDGAFISCGVGTAYEGILRGEVSGSDNVLV
VGLGPVGMMAMMLAKGRGAKRIIGVDMLPERLAMAKQLGVMDHGYLATTEGLPQIIAELT
HGGADVALDCSGNAAGRLLALQSTADWGRVVYIGETGKVEFEVSADLMHHQRRIIGSWVT
SLFHMEKCAHDLTDWKLWPRNAITHRFSLEQAGDAYALMASGKCGKVVINFPD
>tr|B7N6D2|B7N6D2_ECOLX Putative oxidoreductase, Zn-dependent and NAD(P)-binding OS=Escherichia coli GN=yphC PE=4 SV=1
MKTMLAAYLPGNSTVDLREVAVPTPGINQVLIKMKSSGICGSDVHYIYHQHRATAAAPDK
PLYQGFINGHEPCGQIVAMGQGCRHFKEGDRVLVYHISGCGFCPNCRRGFPISCTGEGKA
AYGWQRDGGHAEYLLAEEKDLILLPDALSYEDGAFISCGVGTAYEGILRGEVSGSDNVLV
VGLGPVGMMAMMLAKGRGAKRIIGVDMLPERLAMAKQLGVMDHGYLATTEGLPQIIAELT
HGGADVALDCSGNAAGRLLALQSTADWGRVVYIGETGKVEFEVSADLMHHQRRIIGSWVT
SLFHMEKCAHDLTDWKLWPRNAITHRFTLEQAGDAYALMASGKCGKVVINFPD
>tr|B7NRJ6|B7NRJ6_ECOLX Putative oxidoreductase, Zn-dependent and NAD(P)-binding OS=Escherichia coli GN=yphC PE=4 SV=1
MKTMLAAYLPGNSTVDLREVAVPTPGINQVLIKMKSSGICGSDVHYIYHQHRATAAAPDK
PLYQGFINGHEPCGQIVAMGQGCRHFKEGDRVLVYHISGCGFCPNCRRGFPISCTGEGKA
AYGWQRDGGHAEYLLAEEKDLILLPDALSYEDGAFISCGVGTAYEGILRGEVSGSDNVLV
VGLGPVGMMAMMLAKGRGAKRIIGVDMLPERLAMAKQLGVMDHGYLATTEGLSQIIAELT
HGGADVALDCSGNAAGRLLALQSTADWGRVVYIGETGKVEFEVSADLMHHQRRIIGSWVT
SLFHMEKCAHDLTDWKLWPRNAITHRFSLEQAGDAYALMASGKCGKVVINFPD
>tr|B7UGY5|B7UGY5_ECO27 Predicted oxidoreductase, Zn-dependent and NAD(P)-binding OS=Escherichia coli O127:H6 str. E2348/69 GN=yphC PE=4 SV=1
MKTMLAAYLPGNSTVDLREVAVPTPGINQVLIKMKSSGICGSDVHYIYHQHRATAAAPDK
PLYQGFINGHEPCGQIVAMGQGCRHFKEGDRVLVYHISGCGFCPNCRRGFPISCTGEGKA
AYGWQRDGGHAEYLLAEEKDLILLPDALSYEDGAFISCGVGTAYEGILRGEVSGSDNVLV
VGLGPVGMMAMMLAKGRGAKRIIGVDMLPERLAMAKQLGVMDHGYLATTEGLPQIIAELT
HGGADVALDCSGNAAGRLLALQSTADWGRVVYIGETGKVEFEVSADLMHHQRRIIGSWVT
SLFHMEKCAHDLTDWKLWPRNAITHRFSLEQAEDAYALMASGKCGKVVINFPD
>tr|Q7ABL2|Q7ABL2_ECO57 Putative uncharacterized protein ECs3411 OS=Escherichia coli O157:H7 GN=ECs3411 PE=4 SV=1
MLVYHISGCGFCPNCRRGFPISCTGEGKAAYGWQRDGGHAEYLLAEEKDLILLPDALSYE
DGAFISCGVGTAYEGILRGEVSGSDNVLVVGLGPVGMMGMMLAKGRGAKRIIGVDMLPER
LAMAKQLGVMDHGYLATTEGLPQIIAELTHGGADVALDCSGNAAGRLLALQSTADWGRVV
YIGETGKVEFEVSADLMHHQRRIIGSWVTSLFHMEKCAHDLTDWKLWPRNAITHRFSLEQ
AGDAYALMASGKCGKVVINFPD
>tr|Q7UBY5|Q7UBY5_SHIFL Putative oxidoreductase OS=Shigella flexneri GN=yphC PE=3 SV=1
MKINRIVNEGFMKTMLAAYLLGNSTVDLREVAVPTPGINQVLIKMKSSGICGSDVHYIYH
QHRATAAAPDKPLYQGFINGHEPCGQIVAMGQGCRHFKEGDRVLVYHISGCGFCPNCRRG
FPISCTGKGKAAYGWQRDGGHAEYLLAEEKDLILLPDALSYEDGAFISCGVGTAYEGILR
GEVSGSDNVLVVGLGPVGMMAMMLAKGRGAKRIIGVDMLPERLAMAKQLGGMDHGYLATT
EGLPQIIAELTHGGADVALDCSGNAAGRLLALQSTADWGRVVYIGETGKVEFEVSADLMH
HQRRIIGSWVTSLFHMEKCAHDLTDWKLWPRNAITHRFSLEQAGDAYVLMASGKCGKVVI
NFPD
>tr|A0QZF0|A0QZF0_MYCS2 Oxidoreductase, zinc-binding dehydrogenase family protein OS=Mycobacterium smegmatis (strain ATCC 700084 / mc(2)155) GN=MSMEG_4002 PE=3 SV=1
MSHTTIPSTMDGVYLPGDSTAVLKQFDVRPPGPGQVLLEMGASGICGSDIGYIYRGYKGY
RGIDGPAYQGVVAGHEPAGRIVATGEGVTRFGVGDRVLLYHIVGCGLCDNCRRGFYISCS
GDRASYGWQRDGGHARYVLAEERTCIPLPDELSFVDGALIACGFATAYEGLRRAGVSGDH
DLLVVGLGPVGLAAGMIGRGMGAATVIGVEPSTTRREWADSLGIFDATIPAGPDALDTIT
ELTRGAGASVTIDCSGSRAGRSLALEAAAEWGNISLVGEGNDLHTEVSDTLLHKQLTIHA
SWVTSLPTMSELATNLVRWNLKPETVVSDIFPLSQAARAYELAAGTSRGKVCLVPDGNAA
>tr|A1AE76|A1AE76_ECOK1 Putative oxidoreductase, Zn-dependent and NAD(P)-binding OS=Escherichia coli O1:K1 / APEC GN=yphC PE=3 SV=1
MKINRIVNEGFMKTMLAAYLPGNSTVDLREVAVPTPGINQVLIKMKSSGICGSDVHYIYH
QHRATAAAPDKPLYQGFINGHEPCGQIVAMGQGCRHFKEGDRVLVYHISGCGFCPNCRRG
FPISCTGEGKAAYGWQRDGGHAEYLLAEEKDLILLPDALSYEDGAFISCGVGTAYEGILR
GEVSGSDNVLVVGLGPVGMMAMMLAKGRGAKRIIGVDMLPERLAMAKQLGVMDHGYLATT
EGLPQIIAELTHGGADVALDCSGNAAGRLLALQSTADWGRVVYIGETGKVEFEVSADLMH
HQRRIIGSWVTSLFHMEKCAHDLTDWKLWPRNAITHRFSLEQAGDAYALMASGKCGKVVI
NFPD
>tr|A7ZPY8|A7ZPY8_ECO24 Oxidoreductase, zinc-binding dehydrogenase family OS=Escherichia coli O139:H28 (strain E24377A / ETEC) GN=EcE24377A_2830 PE=3 SV=1
MKINRIVNEGFMKTMLAAYLPGNSTVDLREVAVPTPGINQVLIKMKSSGICGSDVHYIYH
QHRATAAAPDKPLYQGFINGHEPCGQIVAMGQGCRHFKEGDRVLVYHISGCGFCPNCRRG
FPISCTGKGKAAYGWQRDGGHAEYLLAEEKDLILLPDALSYEDGAFISCGVGTAYEGILR
GEVSGSDKVLVVGLGPVGMMAMMLAKGRGAKRIIGVDMLPERLAMAKQLGVMDHGYLATT
EGLPQIIAELTHGGADVALDCSGNAAGRLLALQSTADWGRVVYIGETGKVEFEVSADLMH
HQRRIIGSWVTSLFHMEKCAHDLTDWKLWPRNAITHRFSLEQAGDAYALMASGKCGKVVI
NFPD
>tr|A8A351|A8A351_ECOHS Oxidoreductase, zinc-binding dehydrogenase family OS=Escherichia coli O9:H4 (strain HS) GN=EcHS_A2697 PE=3 SV=1
MKINRIVNEGFMKTMLAAYLPGNSTVDLREVAVPTPGINQVLIKMKSSGICGSDVHYIYH
QHRATAAAPDKPLYQGFINGHEPCGQIVAMGQGCRHFKEGDRVLVYHISGCGFCPNCRRG
FPISCTGKGKAAYGWQRDGGHAEYLLAEEKDLILLPDALSYEDGAFISCGVGTAYEGILR
GEVSGSDNVLVVGLGPVGMMAMMLAKGRGAKRIIGVDMLPERLAMAKQLGVMDHGYLATT
EGLPQIIAELTHGGADVALDCSGNAAGRLLALQSTADWGRVVYIGETGKVEFEVSADLMH
HQRRIIGSWVTSLFHMEKCAHDLTDWKLWPRNAITHRFSLEQAGDAYALMASGKCGKVVI
NFPD
>tr|A8GJN0|A8GJN0_SERP5 Alcohol dehydrogenase zinc-binding domain protein OS=Serratia proteamaculans (strain 568) GN=Spro_4226 PE=3 SV=1
MGKMLAAYLPGNATAELREVDIPQPGIGQVLIKMKSSGICGSDIHYIYHQHRGTAAAPDQ
PLYRGFINGHEPCGQIVALGAGCRHFRESDRVLVYHISGCGFCSNCRRGYPISCTGVGKA
AYGWQRDGGHADYLLAEEKDLIHLPDSLSYEDGAFISCGVGTAYEGIVRGEVSGSDHVLV
VGLGPVGMMAMMLAKGRGAKTVIGVDVIPERLATAKRLGLMDHGFLSGDDVTERIRQLTA
GGANVTLDCSGNAKGRLLALQASSDWGRVIYIGETGKVEFEVSADLMHHQRRIIGSWVTS
LHHMEKCCTDLHDWKMHPHQAITHRFKLGQAAEAYALMASGQCGKVVINFAD
>tr|B1IVT2|B1IVT2_ECOLC Alcohol dehydrogenase zinc-binding domain protein OS=Escherichia coli (strain ATCC 8739 / DSM 1576 / Crooks) GN=EcolC_1132 PE=3 SV=1
MKTMLAAYLPGNSTVDLREVAVPTPGINQVLIKMKSSGICGSDVHYIYHQHRATAAAPDK
PLYQGFINGHEPCGQIVAMGQGCRHFKEGDRVLVYHISGCGFCPNCRRGFPISCTGKGKA
AYGWQRDGGHAEYLLAEEKDLILLPDALSYEDGAFISCGVGTAYEGILRGEVSGSDNVLV
VGLGPVGMMAMMLAKGRGAKRIIGVDMLPERLAMAKQLGVMDHGYLATTEGLPQIIAELT
HGGADVALDCSGNAAGRLLALQSTADWGRVVYIGETGKVEFEVSADLMHHQRRIIGSWVT
SLFHMEKCAHDLTDWKLWPRNAITHRFSLEQAGDAYALMASGKCGKVVINFPD
>tr|B1LNK1|B1LNK1_ECOSM Oxidoreductase, zinc-binding dehydrogenase family OS=Escherichia coli (strain SMS-3-5 / SECEC) GN=EcSMS35_2698 PE=3 SV=1
MKINRIVNEGFMKTMLAAYLPGNSTVDLREVAVPTPGINQVLIKMKSSGICGSDVHYIYH
QHRATAAAPDKPLYQGFINGHEPCGQIVAMGQGCRHFKEGDRVLVYHISGCGFCPNCRRG
FPISCTGEGKAAYGWQRDGGHAEYLLAEEKDLILLPDALSYEDGAFISCGVGTAYEGILR
GEVSGSDNVLVVGLGPVGMMAMMLAKGRGAKRIIGVDMLPERLAMAKQLGVMDHGYLATT
EGLPQIIAELTHGGADVALDCSGNAAGRLLALQSTADWGRVVYIGETGKVEFEVSADLMH
HQRRIIGSWVTSLFHMEKCAHDLTDWKLWPRNAITHRFSLEQAGDAYALMASGKCGKVVI
NFPD
>tr|B1XB20|B1XB20_ECODH Predicted oxidoreductase, Zn-dependent and NAD(P)-binding OS=Escherichia coli (strain DH10B) GN=yphC PE=4 SV=1
MKTMLAAYLPGNSTVDLREVAVPTPGINQVLIKMKSSGICGSDVHYIYHQHRATAAAPDK
PLYQGFINGHEPCGQIVAMGQGCRHFKEGDRVLVYHISGCGFCPNCRRGFPISCTGEGKA
AYGWQRDGGHAEYLLAEEKDLILLPDALSYEDGAFISCGVGTAYEGILRGEVSGSDNVLV
VGLGPVGMMAMMLAKGRGAKRIIGVDMLPERLAMAKQLGVMDHGYLATTEGLPQIIAELT
HGGADVALDCSGNAAGRLLALQSTADWGRVVYIGETGKVEFEVSADLMHHQRRIIGSWVT
SLFHMEKCAHDLTDWKLWPRNAITHRFSLEQAGDAYALMASGKCGKVVINFPD
>tr|B6I5B8|B6I5B8_ECOSE Putative oxidoreductase OS=Escherichia coli (strain SE11) GN=ECSE_2832 PE=4 SV=1
MKINRIVNEGFMKTMLAAYLPGNSTVDLREVAVPTPGINQVLIKMKSSGICGSDVHYIYH
QHRATAAAPDKPLYQGFINGHEPCGQIVAMGQGCRHFKEGDRVLVYHISGCGFCPNCRRG
FPISCTGKGKAAYGWQRDGGHAEYLLAEEKDLILLPDALSYEDGAFISCGVGTAYEGILR
GEVSGSDNVLVVGLGPVGMMAMMLAKGRGAKRIIGVDMLPERLAMAKQLGVMDHGYLATT
EGLPQIIAELTHGGADVALDCSGNAAGRLLALQSTADWGRVVYIGETGKVEFEVSADLMH
HQRRIIGSWVTSLFHMEKCAHDLTDWKLWPRNAITHRFSLEQAGDAYALMASGKCGKVVI
NFPD
>tr|Q023J5|Q023J5_SOLUE Alcohol dehydrogenase GroES domain protein OS=Solibacter usitatus (strain Ellin6076) GN=Acid_2859 PE=3 SV=1
MIGAYLPGNSTVEMKEVPVPVPAHGEVLLRMKASTICGSDIRCIYHEHLGKGPEGYQGVV
AGHEPCGQIVKTGPGCRRFGVGDRVIVYHISGCGVCNDCRRGYMISCTSERYRRAYGWQR
DGGMAEFLLAEEKDLIPLPGKLSYADGAQVACGFGTVYEGLEKIGISGNDAVLITGLGPV
GLATGALCRKLGAEKIIGIDVVPERMKLALDLKLCDEVLASGPENVAEVRRLTGGQGVER
AVDCSANEQARATAIRATRKWGRIVFLGEGGRVEFNPSPDIIHDQKTIYGSWVTSTWLME
ELVERLVRWNLHPADLVTHRFPLESVDQAYTLMASGKCGKVAVCFDEEL
>tr|Q0T1X4|Q0T1X4_SHIF8 Putative oxidoreductase OS=Shigella flexneri serotype 5b (strain 8401) GN=yphC PE=3 SV=1
MKTMLAAYLPGNSTVDLREVAVPTPGINQVLIKMKSSGICGSDVHYIYHQHRATAAAPDK
PLYQGFINGHEPCGQIVAMGQGCRHFKEGDRVLVYHISGCGFCPNCRRGFPISCTGKGKA
AYGWQRDGGHAEYLLAEEKDLILLPDALSYEDGAFISCGVGTAYEGILRGEVSGSDNVLV
VGLGPVGMMAMMLAKGRGAKRIIGVDMLPERLAMAKQLGGMDHGYLATTEGLPQIIAELT
HGGADVALDCSGNAAGRLLALQSTADWGRVVYIGETGKVEFEVSADLMHHQRRIIGSWVT
SLFHMEKCAHDLTDWKLWPRNAITHRFSLEQAGDAYVLMASGKCGKVVINFPD
>tr|Q0TEU4|Q0TEU4_ECOL5 Hypothetical zinc-type alcohol dehydrogenase-like protein YphC OS=Escherichia coli O6:K15:H31 (strain 536 / UPEC) GN=ECP_2546 PE=3 SV=1
MKINRIVNEGFMKTMLAAYLPGNSTVDLREVAVPTPGINQVLIKMKSSGICGSDVHYIYH
QHRATAAAPDKPLYQGFINGHEPCGQIVAMGQGCRHFKEGDRVLVYHISGCGFCPNCRRG
FPISCTGEGKAAYGWQRDGGHAEYLLAEEKDLILLPDALSYEDGAFISCGVGTAYEGILR
GEVSGSDNVLVVGLGPVGMMAMMLAKGRGAKRIIGVDMLPERLAMAKQLGVMDHGYLATT
EGLPQIIAELTHGGADVALDCSGNAAGRLLALQSTADWGRVVYIGETGKVEFEVSADLMH
HQRRIIGSWVTSLFHMEKCAHDLTDWKLWPRNAITHRFSLEQAGDAYALMASGKCGKVVI
NFPD
>tr|Q1R8J0|Q1R8J0_ECOUT Sorbitol dehydrogenase OS=Escherichia coli (strain UTI89 / UPEC) GN=gutB PE=3 SV=1
MKINRIVNEGFMKTMLAAYLPGNSTVDLREVAVPTPGINQVLIKMKSSGICGSDVHYIYH
QHRATAAAPDKPLYQGFINGHEPCGQIVAMGQGCRHFKEGDRVLVYHISGCGFCPNCRRG
FPISCTGEGKAAYGWQRDGGHAEYLLAEEKDLILLPDALSYEDGAFISCGVGTAYEGILR
GEVSGSDNVLVVGLGPVGMMAMMLAKGRGAKRIIGVDMLPERLAMAKQLGVMDHGYLATT
EGLPQIIAELTHGGADVALDCSGNAAGRLLALQSTADWGRVVYIGETGKVEFEVSADLMH
HQRRIIGSWVTSLFHMEKCAHDLTDWKLWPRNAITHRFSLEQAGDAYALMASGKCGKVVI
NFPD
>tr|Q31XU4|Q31XU4_SHIBS Putative oxidoreductase OS=Shigella boydii serotype 4 (strain Sb227) GN=yphC PE=3 SV=1
MKINRIVNEGFMKTMLAAYLPGNSTVDLREVAVPTPGINQVLIKMKSSGICGSDVHYIYH
QHRATAAAPDKPLYQGFINGHEPCGQIVAMGQGCRHFKEGDRVLVYHISGCGFCPNCRRG
FPISCTGKGKAAYGWQRDGGHAEYLLAEEKDLILLPDALSYEDGAFISCGVGTAYEGILR
GEVSGSDNVLVVGLGPVGMMAMMLAKGRGAKRIIGVDMLPERLAMAKQLGVMDHGYLATT
EGLPQIIAELTHGGADVALDCSGNAAGRLLALRSTADWGRVVYIGETGKVEFEVSADLMH
HQRRIIGSWVTSLFHMEKCAHDLTDWKLWPRNAITHRFSLEQAGDAYALMASGKCGKVVI
NFPD
>tr|Q3YZ08|Q3YZ08_SHISS Putative oxidoreductase OS=Shigella sonnei (strain Ss046) GN=yphC PE=3 SV=1
MKINRIVNEGFMKTMLAAYLPGNSTVDLREVAVPTPGINQVLIKMKSSGICGSDVHYIYH
QHRATAAAPDKPLYQGFINGHEPCGQIVAMGQGCRHFKEGDRVLVYHISGCGFCPNCRRG
FPISCTGKGKAAYGWQRDGGHAEYLLAEEKDLILLPDALSYEDGAFISCGVGTAYEGILR
GEVSGSDNVLVVGLGPVGMMAMMLAKGRGAKRIIGVDMLPERLAMAKQLGVMDHGYLATT
EGLPQIIAELTHGGADVALDCSGNAAGRLLALQSTADWGRVVYIGETGKVEFEVSADLMH
HQRRIIGSWVTSLFHMEKCAHDLTDWKLWPRNAITHRFSLEQAGDAYALMASGKCGKVVI
NFPD
>tr|Q83QJ7|Q83QJ7_SHIFL Putative oxidoreductase OS=Shigella flexneri GN=yphC PE=3 SV=1
MKINRIVNEGFMKTMLAAYLLGNSTVDLREVAVPTPGINQVLIKMKSSGICGSDVHYIYH
QHCATAAAPDKPLYQGFINGHEPCGQIVAMGQGCRHFKEGDRVLVYHISGCGFCPNCRRG
FPISCTGKGKAAYGWQRDGGHAEYLLAEEKDLILLPDALSYEDGAFISCGVGTAYEGILR
GEVSGSDNVLVVGLGPVGMMAMMLAKGRGAKRIIGVDMLPERLAMAKQLGGMDHGYLATT
EGLPQIIAELTHGGADVALDCSGNAAGRLLALQSTADWGRVVYIGETGKVEFEVSADLMH
HQRRIIGSWVTSLFHMEKCAHDLTDWKLWPRNAITHRFSLEQAGDAYVLMASGKCGKVVI
NFPD
>tr|Q8FF35|Q8FF35_ECOL6 Hypothetical zinc-type alcohol dehydrogenase-like protein yphC OS=Escherichia coli O6 GN=yphC PE=3 SV=1
MKINRIVNEGFMKTMLAAYLPGNSTVDLREVAVPTPGINQVLIKMKSSGICGSDVHYIYH
QHRATAAAPDKPLYQGFINGHEPCGQIVAMGQGCRHFKEGDRVLVYHISGCGFCPNCRRG
FPISCTGEGKAAYGWQRDGGHAEYLLAEEKDLILLPDALSYEDGAFISCGVGTAYEGILR
GEVSGSDNVVVVGLGPVGMMAMMLAKGRGAKRIIGVDMLPERLAMAKQLGVMDHGYLATT
EGMPQIIAELTHGGADVALDCSGNAAGRLLALQSTADWGRVVYIGETGKVEFEVSADLMH
HQRRIIGSWVTSLFHMEKCAHDLTDWKLWPRNAITHRFSLEQAGDAYALMASGKCGKVVI
NFPD
>tr|Q8XA66|Q8XA66_ECO57 Putative oxidoreductase OS=Escherichia coli O157:H7 GN=yphC_2 PE=4 SV=1
MAMGQGCRHFKEGDRVLVYHISGCGFCPNCRRGFPISCTGEGKAAYGWQRDGGHAEYLLA
EEKDLILLPDALSYEDGAFISCGVGTAYEGILRGEVSGSDNVLVVGLGPVGMMGMMLAKG
RGAKRIIGVDMLPERLAMAKQLGVMDHGYLATTEGLPQIIAELTHGGADVALDCSGNAAG
RLLALQSTADWGRVVYIGETGKVEFEVSADLMHHQRRIIGSWVTSLFHMEKCAHDLTDWK
LWPRNAITHRFSLEQAGDAYALMASGKCGKVVINFPD
