# Supplementary material for: Subdivision of the MDR superfamily of medium-chain dehydrogenases/reductases through iterative hidden Markov model refinement
Source: BMC Bioinformatics. 2010 Oct 27;11:534. doi: 10.1186/1471-2105-11-534 (PMC2976758; doi:10.1186/1471-2105-11-534)
Supplement: Additional file 4 — MDR family alignment figures. Illustrations showing the mafft MSAs from Additional file 3: mdr-sequences. Red sequence identifiers denote sequences from UniProtKB/TrEMBL, while blue correspond to sequences from Swiss-Prot. The position cscores are shown in a bar plot under the MSA. Positions that contain gaps in over 90% of the sequences have been removed from the alignment in order to increase readability. [file 1471-2105-11-534-S4.ZIP › mdr/MDR061.fasta]

>tr|A2U4N5|A2U4N5_BACCO Alcohol dehydrogenase, zinc-binding OS=Bacillus coagulans 36D1 GN=BcoaDRAFT_2363 PE=3 SV=1
MKAAVWHGEKDIRVEDVELRPLKENEVKVKVAWAGICGSDLHEYQEGPVFIPVGEENEFT
GEKAPLTMGHEFAGVIEEVGSKVTKYKAGDRVVINPTITRGIKPDEFDRYDGYAFIGLHS
NGGFAAYANIPENNIYRVPDSLSLEEAALVEPSAVAVQAVKDSGLRFGDTVAIFGAGPIG
LLTIVAARAAGASRIVVADLSQPRLNLAKKAGATDIINSGEKDAVQTIRDLVPGGVDVSF
EVAGVAPTFKQALDATKARGIVDVISIFARPIEWNPMQLTNTGVSVTASIVYTKKTFQQT
INLIASGQLKPQDVVTSHIQLEEIVEKGFEALTKDKSQAKILVKLSGEK
>tr|A2VYI6|A2VYI6_9BURK Zinc-containing alcohol dehydrogenase superfamily OS=Burkholderia cenocepacia PC184 GN=BCPG_03120 PE=3 SV=1
MKAAVWHGRHDIRVEEVPVPERPPAGWVTIRVHWCGICGSDLHEYVAGPVFIPVDAPHPL
TGLKGQCILGHEFSGEIAELGAGVSGYAVGDRVTADACQHCGTCWYCRHGLYNICENLAF
TGLMNNGAFAEYVNVPAELLYKLPDNFPTEAGALIEPLAVGLHAVKKAGNIVGQTVVVVG
AGTIGLCTIMCAKAAGAGRVIALEMSAARKQKALEVGASVVIDPKTSDAIAEVRALTGGY
GADVSFECIGHTATAKLAIDVIRKAGKAVMVGIFEEPAPFNFFDIVSTEKEVIGSLAYNG
EFADVIRFIADGRIDVQPLITGRIALGDIVAHGFEELVNHKDRNVKIIVQPAIA
>tr|A2WF89|A2WF89_9BURK Zinc-containing alcohol dehydrogenase superfamily OS=Burkholderia dolosa AUO158 GN=BDAG_03436 PE=3 SV=1
MKAAVWRGRRDIRVEEVPVPDQPPPGWVKIRVHWCGICGSDLHEYVAGPVFIPVDAPHPL
TGLKGQCILGHEFSGEIAELGAGVTGFAVGDRVTADACQHCGTCWYCRHGLYNICENLAF
TGLMNNGAFAEYVNVPAELLYRLPDDFPTEAGALIEPLAVGLHAVKKAGSIVGQTVVVVG
AGTIGLCTIMCAKAAGAGRVIALEMSAARKQKALEVGASIVIDPKTSDAIAEVNALTGGY
GADVSFECIGHTSTAKLAIDVIRKAGKSVMVGIFEEPAPFNFFDIVSTEKEVIGSLAYNG
EFADVIRFIADGRIDVQPLITGRIALGDIVTRGFEELVHHKDRNVKIIVQPVAA
>tr|A3I5C5|A3I5C5_9BACI Probable zinc-dependent dehydrogenase OS=Bacillus sp. B14905 GN=BB14905_02125 PE=3 SV=1
MKAAVWHGVKDIRVEEVELRTLREDEVKVKVAWAGICGSDLHEYEEGPVFVPVDVKAELT
GEVAPLTMGHEFAGIIEEVGSNVTDLKAGDRVVINPTLTYRNKHEDVDRYDGFNFIGLHG
DGGFAEYVNVPATNIHRLADNLTLQDGALVEPMAVAVQAVKDAGVTLGDSVAVFGAGPIG
LLTVIAAKASGASKVIVLDLSDDRLEKAKELGATHAINSGKENPVQAVRSIVADGVDVSF
EVAGVAPTFKQAIDVTKPRGNMMIVSIFARPIEWNPMQLTNTGVNILSSIVYTPSIFQRT
IDAMSSGQLNPQGIITSQIELDEIVDRGFKTLTSDKTQSKILVAISGEN
>tr|A3KZ48|A3KZ48_PSEAE 2,3-butanediol dehydrogenase OS=Pseudomonas aeruginosa C3719 GN=PACG_03066 PE=3 SV=1
MNSSPQANAAMRAAVWHGRHDIRVEDVPLPAEPPPGWVQIRVHWCGICGSDLHEYLAGPV
FIPVEAPHPLTGLKDQCILGHEFSGEIVRLGNGVTGFAVGQAVAADACQHCGTCYYCRHG
LYNICENLAFTGLMNNGAFAEYVNVPANLLYALPAGFPSEAGALIEPLAVGMHAVKKAGS
LLGQNVVVVGAGTIGLCTIMCARAAGAAQVIALEMSSARKAKALEVGASQVLDPSRCDAL
GEIRALTGGLGADVSFECIGNKHTAKLAIDAIRKAGKCVLVGIFEEPSEFNFFELVSTEK
QLLGALAYNGEFADVIAFIADGRLDIAPLVTGRIGLEEIVERGFEELVNNKEHNVKIIVS
PGG
>tr|A3LFP7|A3LFP7_PSEAE 2,3-butanediol dehydrogenase OS=Pseudomonas aeruginosa 2192 GN=PA2G_03604 PE=3 SV=1
MNSSPQANAAMRAAVWHGRHDIRVEDVPLPAEPPPGWVQIRVHWCGICGSDLHEYLAGPV
FIPVEAPHPLTGLKDQCILGHEFSGEIVRLGNGVTGFAVGQAVAADACQHCGTCYYCRHG
LYNICENLAFTGLMNNGAFAEYVNVPANLLYALPAGFPSEAGALIEPLAVGMHAVKKAGS
LLGQNVVVVGAGTIGLSTIMCARAAGAAQVIALEMSSARKAKALEVGASQVLDPSRCDAL
GEIRALTGGLGADVSFECIGNKHTAKLAIDAIRKAGKCVLVGIFEEPSEFNFFELVSTEK
QLLGALAYNGEFADVIAFIADGRLDIAPLVTGRIGLEEIVERGFEELVNNKEHNVKIIVS
PGG
>tr|B1FR97|B1FR97_9BURK Alcohol dehydrogenase zinc-binding domain protein OS=Burkholderia ambifaria IOP40-10 GN=BamIOP4010DRAFT_6558 PE=3 SV=1
MKAAVWHGRNDIRVEEVPVPAHPPAGWVQIRVHWCGICGSDLHEYVAGPVFIPVDAPHPL
TGLKGQCILGHEFSGEIAALGAGVSGFALGDRVTADACQHCGTCWYCKHGLYNICENLAF
TGLMNNGAFAEYVNVPAELLYKLPENFPTEAGALIEPLAVGLHAVKKAGNIVGQTVVVVG
AGTIGLCTIMCAKAAGAGRVIALEMSAARKQKALEVGATVVIDPKVSDAIAEIKALTGGY
GADVSFECIGHTATAQLAIDVIRKAGKSVMVGIFEEPTSFNFFDIVSTEKEVIGSLAYNG
EFADVIRFIADGRIDVQPLITGRITLGDIVTHGFQELVNHKDRNVKIIVQPATA
>tr|B1TGL6|B1TGL6_9BURK Alcohol dehydrogenase GroES domain protein OS=Burkholderia ambifaria MEX-5 GN=BamMEX5DRAFT_6932 PE=4 SV=1
MKAAVWHGRNDIRVEEVPVPAHPPAGWVQIRVHWCGICGSDLHEYVAGPVFIPVDAPHPL
TGLKGQCILGHEFSGEIAALGAGVTGFAVGDRVTADACQHCGTCWYCRHGLYNICENLAF
TGLMNNGAFAEYVNVPAELLYKLPEHFPTEAGALIEPLAVGLHAVKKAGNIVGQTVVVVG
AGTIGLCTIMCAKAAGAGRVIALEMSAARKQKALEVGATVVIDPKASDAIAEINALTGGY
GADVSFECIGHTATAQLAIDVIRKAGKSVMVGIFEEPTSFNFFDIVSTEKEVIGSLAYNG
EFADVIRFIADGRIDVQPLITGRITLGDIVTHGFEELVNHKDRNVKIIVQPATA
>tr|B3D7S1|B3D7S1_BURM1 L-iditol 2-dehydrogenase OS=Burkholderia multivorans (strain ATCC 17616 / 249) GN=gutB PE=4 SV=1
MKAAVWRGRRDIRVEEVPVPERPPAGWVKIRVHWCGICGSDLHEYVAGPVFIPVDAPHPL
TGLKGQCILGHEFSGEIAELGDGVTGFAIGDRVTADACQHCGTCWYCTHGLYNICENLAF
TGLMNNGAFAEYVNVPAELLYRLPDGFPTEAGALIEPLAVGLHAVKKAGSIVGQTVVVVG
AGTIGLCTIMCAKAAGAGRVIALEMSDARKAKALEVGASVVIDPKTSDAIAEVKALTGGY
GADVSFECIGHTTTAKLAIDVIRKAGKSVMVGIFEEPAPFNFFDIVSTEKEVIGSLAYNG
EFADVIRFIADGRIDVQPLITGRIALGDIVARGFEELVHHKDRNVKIIVQPAT
>tr|B7V6F3|B7V6F3_PSEAE 2,3-butanediol dehydrogenase OS=Pseudomonas aeruginosa LESB58 GN=PLES_07741 PE=4 SV=1
MNSSPQANAAMRAAVWHGRHDIRVEDVPLPAEPPPGWVQIRVHWCGICGSDLHEYLAGPV
FIPVEAPHPLTGLKDQCILGHEFSGEIVRLGNGVTGFAVGQAVAADACQHCGTCYYCRHG
LYNICENLAFTGLMNNGAFAEYVNVPANLLYALPAGFPSEAGALIEPLAVGMHAVKKAGS
LLGQNVVVVGAGTIGLSTIMCARAAGAAQVIALEMSSARKAKALEVGASQVLDPSRCDAL
GEIRALTGGLGADVSFECIGNKHTAKLAIDAIRKAGKCVLVGIFEEPSEFNFFELVSTEK
QLLGALAYNGEFADVIAFIADGRLDIAPLVTGRIGLEEIVERGFEELVNNKEHNVKIIVS
PGG
>tr|Q0ZKN5|Q0ZKN5_9STAP Putative uncharacterized protein OS=Staphylococcus sp. 693-2 PE=3 SV=1
MKAAVWYGQKDVRVEDRKSKELQDNEVKVKVSWAGICGTDLHEYLEGPIFISTDKPDPFL
GQKAPVTLGHEFAGVVDDIGSKVTKFNKGDRVVINPTVSNREKEENIDLYDGYSFIGLGS
DGGFAEFTNAPEENVYKLPDNVSDKEGALVEPTAVAVQAIKEGEVLFGDTVAIFGAGPIG
LLTVIAAKAAGASKIFVFDLSEERLNKAKSVGATHTINSGESNPSDIISKYTDNGVDVAF
EVAGVAPTLKSAIDVTKARGIVVIVSIFGHPIEWNPMQLTNTGVKLTSTIAYTPTTFQQT
IDLINEGNLKVKDVVTDEIELDDIVESGFKQLVNDKSQAKILVKL
>tr|Q4J3H7|Q4J3H7_AZOVI Zinc-containing alcohol dehydrogenase superfamily OS=Azotobacter vinelandii DJ GN=AvinDRAFT_6496 PE=3 SV=1
MTTSPGSTMRAAVWHGRHDIRVENVPLPANPPPGWVQIRVDWCGICGSDLHEYVAGPVFI
PVEKPHPLTGIQGQCILGHEFSGEIVKLGTGVSGFAPGERIAADACQHCGTCYYCRSGLY
NLCEKLAFTGLMNNGAFAELVNVPAELLYKLPADFPVEAGALIEPLAVGMHAVKKAGNLL
GRNVVVVGAGTIGLCTIMCAKAAGAAQVIALEMSSARKAKALEVGASLVLDPKECDALAE
IRARTNGLGADVSFECIGNKHTAKLAIDVIRNAGKSVLVGIFEEPSSFNFFELVSTEKQV
IGALAYNGEFADVIAFIADGRLDVEPLITGRIGLEEIVGRGFEELVNNKEHNVKIIVSPH
>tr|Q59696|Q59696_PSEPU 2,3-butanediol dehydrogenase OS=Pseudomonas putida GN=adh PE=3 SV=1
MNDLSHTHMRAAVWHGRNDIRVEQVPLPADPAPGWVQIKVDWCGICGSDLHEYVAGPVFI
PVEAPHPLTGIQGQCILGHEFCGQIAKLGEGVEGFAVGDPVAADACQHCGTCYYCTHGLY
NICERLAFTGLMNNGAFAELVNVPANLLYRLPQGFPPEAGALIEPLAVGMHAVKKAGSLL
GQTVVVVGAGTIGLCTIMCAKAAGAAQVIALEMSSARKAKAKEVGATVVLDPSQCDALAQ
IRALTFGLGADVSFECIGNKHTAKLAIDTIRKAGKCVLVGIFEEPSEFNFFELVSTEKQV
LGALAYNGEFADVIAFIADGRLDIRPLVTGRIGLEQIVELGFEELVNNKEENVKIIVSPG
VR
>tr|A0B0T1|A0B0T1_BURCH Alcohol dehydrogenase GroES domain protein OS=Burkholderia cenocepacia (strain HI2424) GN=Bcen2424_4523 PE=3 SV=1
MSTPAPNIASSMKAAVWHGRHDIRVEEVPVPERPPAGWVTIRVHWCGICGSDLHEYVAGP
VFIPVDAPHPLTGLKGQCILGHEFSGEIAELGAGVSGYAVGDRVTADACQHCGTCWYCRH
GLYNICENLAFTGLMNNGAFAEYVNVPAELLYKLPDNFPTEAGALIEPLAVGLHAVKKAG
NIVGQTVVVVGAGTIGLCTIMCAKAAGAGRVIALEMSAARKQKALEVGASVVIDPKTSDA
IAEVRALTGGYGADVSFECIGHTATAKLAIDVIRKAGKAVMVGIFEEPAPFNFFDIVSTE
KEVIGSLAYNGEFADVIRFIADGRIDVQPLITGRIALGDIVAHGFEELVNHKDRNVKIIV
QPAVA
>tr|A1AMU8|A1AMU8_PELPD Alcohol dehydrogenase GroES domain protein OS=Pelobacter propionicus (strain DSM 2379) GN=Ppro_1043 PE=3 SV=1
MKAAKWYAKKDIRVENVPEPAAPKAGEVKIKVAWFGICGSDLHEYLAGPIFIPTENHPLT
GAKAPLILGHEFTGTVVAVGAGVNNVKVGDLVAPDACQHCGECLPCRMGNYNVCEKLAFT
GLMADGAFAEYVNVPAELCYVLPPNFDPQAGAVIEPLATGFKAVRLAGSLMGATVVVFGA
GTIGLGTLMCVKASGAAQIIVVEMSAARKKLAKECGADIILDPKECDVVAEVKRLSPEGT
GADVSFECIGNKFTGPQAIDVLHNCGKAVIVGIFEEPSSFNFFSLSATDKVVIGTLAYTI
DDFAGVAKLLASGKIKAEPMITGKISLDDIVDKGFEELVNNKDAHIKIIVSPT
>tr|A4JP10|A4JP10_BURVG Alcohol dehydrogenase GroES domain protein OS=Burkholderia vietnamiensis (strain G4 / LMG 22486) GN=Bcep1808_5062 PE=3 SV=1
MSTPAPHTAPSMKAAVWHGRNDIRVEEVPVPGHPPAGWVQIRVHWCGICGSDLHEYVAGP
VFIPVDAPHPLTGLKGQCILGHEFSGEIAALGAGVTGFALGERVTADACQHCGTCWYCRH
GMYNICENLAFTGLMNNGAFAEYVNVPAELLYKLPDNFPTEAGALIEPLAVGMYAVKKAG
NIVGQTVVVVGAGTIGLCTIMCAKAAGAGRVIALEMSAARKQKALEVGATVVIDPKASDA
IAEVKALTGGYGADVSFECIGHTATAKLAIDVIRKAGKSVMVGIFEEPTSFNFFDIVSTE
KEVIGSLAYNGEFADVIRFIADGRIDVQPLITGRIALGDIVARGFEELVNHKDRNVKIIV
QPVAA
>tr|A5VXZ9|A5VXZ9_PSEP1 Alcohol dehydrogenase, zinc-binding domain protein OS=Pseudomonas putida (strain F1 / ATCC 700007) GN=Pput_0591 PE=3 SV=1
MNDLSHTHMRAAVWHGRNDIRVEQVPLPADPAPGWVQIKVDWCGICGSDLHEYVAGPVFI
PVEAPHPLTGIQGQCILGHEFCGHIAKLGEGVEGYAVGDPVAADACQHCGTCYYCTHGLY
NICERLAFTGLMNNGAFAELVNVPANLLYRLPQGFPAEAGALIEPLAVGMHAVKKAGSLL
GQTVVVVGAGTIGLCTIMCAKAAGAAQVIALEMSSARKAKAKEVGANVVLDPSQCDALAE
IRALTAGLGVDVSFECIGNKHTAKLAIDTIRKAGKCVLVGIFEEPSEFNFFELVSTEKQV
LGALAYNGEFADVIAFIADGRLDIRPLVTGRIGLEQIVELGFEELVNNKEENVKIIVSPG
VR
>tr|A6UZT5|A6UZT5_PSEA7 2,3-butanediol dehydrogenase OS=Pseudomonas aeruginosa (strain PA7) GN=PSPA7_0934 PE=3 SV=1
MNSFPQANAAMRAAVWHGRHDIRVEDVPLPGEPPPGWVQIRVHWCGICGSDLHEYLAGPV
FIPVETPHPLTGLKGQCILGHEFSGEIVRLGDGVAGFAVGQVVAADACQHCGTCYYCRHG
LYNICENLAFTGLMNNGAFAEYVNVPANLLYALPAGFPSEAGALIEPLAVGMHAVKKAGS
LLGQNVVVVGAGTIGLCTIMCARAAGAAQVIALEMSSARKAKALEVGASQVLDPSRCDAL
GEIRALTGGLGADVSFECIGNKHTARLAIDAIRKAGKCVLVGIFEEPSEFNFFELVSTEK
QVLGALAYNGEFADVIAFIADGRLDIAPLVTGRIGLEEIVERGFEELVNNKEHNVKIIVS
PGG
>tr|A9AR92|A9AR92_BURM1 Alcohol dehydrogenase zinc-binding domain protein OS=Burkholderia multivorans (strain ATCC 17616 / 249) GN=Bmul_4132 PE=3 SV=1
MSTAASSSARSMKAAVWRGRRDIRVEEVPVPERPPAGWVKIRVHWCGICGSDLHEYVAGP
VFIPVDAPHPLTGLKGQCILGHEFSGEIAELGDGVTGFAIGDRVTADACQHCGTCWYCTH
GLYNICENLAFTGLMNNGAFAEYVNVPAELLYRLPDGFPTEAGALIEPLAVGLHAVKKAG
SIVGQTVVVVGAGTIGLCTIMCAKAAGAGRVIALEMSDARKAKALEVGASVVIDPKTSDA
IAEVKALTGGYGADVSFECIGHTTTAKLAIDVIRKAGKSVMVGIFEEPAPFNFFDIVSTE
KEVIGSLAYNGEFADVIRFIADGRIDVQPLITGRIALGDIVARGFEELVHHKDRNVKIIV
QPAT
>tr|B0KLA4|B0KLA4_PSEPG Alcohol dehydrogenase zinc-binding domain protein OS=Pseudomonas putida (strain GB-1) GN=PputGB1_0597 PE=3 SV=1
MNDLSHTHMRAAVWHGRNDIRVEQVPLPADPAPGWVQIKVDWCGICGSDLHEYVAGPVFI
PVEAPHPLTGIQGQCILGHEFCGQIAKLGEGVEGFAVGDPVAADACQHCGTCYYCTHGLY
NICERLAFTGLMNNGAFAELVNVPANLLYRLPQGFPAEAGALIEPLAVGMHAVKKAGSLL
GQTVVVVGAGTIGLCTIMCAKAAGAAQVIALEMSSARKAKAKEVGASVVLDPSQCDALAQ
IRALTAGLGADVSFECIGNKHTAKLAIDTIRKAGKCVLVGIFEEPSEFNFFELVSTEKQV
LGALAYNGEFADVIAFIADGRLDIRPLVTGRIGLEQIVELGFEELVNNKEENVKIIVSPG
VR
>tr|B1HSE1|B1HSE1_LYSSC (R,R)-butanediol dehydrogenase OS=Lysinibacillus sphaericus (strain C3-41) GN=Bsph_1818 PE=3 SV=1
MKAAVWHGVKDIRVEEVELRTLREDEVKVKVAWAGICGSDLHEYEEGPVFVPVDVKADLT
GEVAPLTMGHEFAGIIEEVGSKVTDLQVGDRVVINPTLTYRNKHEDVDRYDGFNFIGLHG
DGGFAEYVNVPATNIHRLADNLTLQDGALVEPMAVAVQAVKDAGVTLGDSVAVFGAGPIG
LLTVIAAKASGASKVIVLDLSDERLEKAKELGATHAINSGKENPVQAVRAIVADGVDVSF
EVAGVAPTFKQAIDVTKPRGNMMIVSIFARPIEWNPMQLTNTGVNVLSSIVYTPSIFQRT
IDAMSAGQLNPQGIITSQIELDEIVDKGFKTLTSDKSQSKILVSISGEN
>tr|B1K3L8|B1K3L8_BURCC Alcohol dehydrogenase zinc-binding domain protein OS=Burkholderia cenocepacia (strain MC0-3) GN=Bcenmc03_5781 PE=3 SV=1
MKAAVWHGRHDIRVEEVPVPERPPAGWVTIRVHWCGICGSDLHEYVAGPVFIPVDAPHPL
TGLKGQCILGHEFSGEIAELGAGVSGYAVGDRVTADACQHCGTCWYCRHGLYNICENLAF
TGLMNNGAFAEYVNVPAELLYKLPDNFPTEAGALIEPLAVGLHAVKKAGNIVGQTVVVVG
AGTIGLCTIMCAKAAGAGRVIALEMSAARKQKALEVGASVVIDPKTSDAIAEVKALTGGY
GADVSFECIGHTATAKLAIDVIRKAGKAVMVGIFEEPAPFNFFDIVSTEKEVIGSLAYNG
EFADVIRFIADGRIDVQPLITGRIALGDIVAHGFEELVNHKDRNVKIIVQPAVS
>tr|B1MYI5|B1MYI5_LEUCK Threonine dehydrogenase OS=Leuconostoc citreum (strain KM20) GN=LCK_00755 PE=3 SV=1
MKAAVWHGVKDVRVEDVELKPMKSNEVVVRVAYAGICGSDLHEYLEGPVFIPVDKQDELT
GGQAPLTMGHEFSGVIDKVGADVTNFKVGDHVSINPTVTKGNWADDVDVYDGYSFIGLST
DGGFTSFVNVPEENLYHLPEDFSLKLAATIEPTAVAVQAVKEGGLRFGQKVVIFGAGPIG
VLVAAAAKAAGATKIVVVDLSEVRLNKALEMGATDVINPSQVKDAIGAIKAIIPEGADVS
FEVAGVQPTFEQAIDATRPRGTMVIVSIFARPISFNPMQLMNAGVKLTTTIAYSKETFQQ
TVDLVSSGQIDVEPVITDTIVLDNIVEAGFESLTHDKSQAKILVDLSQE
>tr|B1YX10|B1YX10_BURA4 Alcohol dehydrogenase zinc-binding domain protein OS=Burkholderia ambifaria (strain MC40-6) GN=BamMC406_4416 PE=4 SV=1
MKAAVWHGRNDIRVEEVPVPAHPPAGWVQIRVHWCGICGSDLHEYVAGPVFIPVDAPHPL
TGLKGQCILGHEFSGEIAALGAGVTGFAVGDRVTADACQHCGTCWYCKHGLYNICENLAF
TGLMNNGAFAEYVNVPAELLYKLPENFPTEAGALIEPLAVGLHAVKKAGNIVGQTVVVVG
AGTIGLCTIMCAKAAGAGRVIALEMSAARKQKALEVGATVVIDPKASDAIAEIKALTGGY
GADVSFECIGHTATAQLAIDVIRKAGKSVMVGIFEEPTSFNFFDIVSTEKEVIGSLAYNG
EFADVIRFIADGRIDVQPLITGRIALGDIVTHGFQELVNHKDRNVKIIVQPATA
>tr|B2GC97|B2GC97_LACF3 Dehydrogenase OS=Lactobacillus fermentum (strain IFO 3956 / LMG 18251) GN=LAF_0943 PE=4 SV=1
MKAAVWHGAKDIRVEDVDLKPTKDNEVVVKVAWTGICGSDLHEYQEGPIFIPVGHKDKLT
GGEAPVTLGHEFCGVIEKVGKDVTKFKVGDHVSVNPTVTHGKVPDNVDVYDGYSFIGLAC
DGGLAPLVNIPEENLYLLPKDFPLRIAATIEPTAVAVQAIKEGGLKFGENVAIFGAGPIG
VLVAAAAKAAGASKIIVSDLSEVRLKKALEMGATDVIKSDQEDAVKKIKELVPGGVDVSF
EVAGVKPTFDQAIEATKARGTMVIVAIYGHPIEFNPMQLTNTGVKITSTIAYSRETFQQT
VDLVTKGSLVVEPVITKEITIDQVVSDGFEALTNDKAQAKILINVDGEDD
>tr|B4EL82|B4EL82_BURCJ 2,3-butanediol dehydrogenase OS=Burkholderia cepacia (strain J2315 / LMG 16656) GN=adh PE=4 SV=1
MSTPAPITPLSMKAAVWHGRHDIRVEEVPVPERPPAGWVTIRVHWCGICGSDLHEYVAGP
VFIPVDAPHPLTGLKGQCILGHEFSGEIAELGAGVSGFAVGDRVTADACQHCGTCWYCRH
GLYNICENLAFTGLMNNGAFAEYVNVPAELLYKLPDHFPTEAGALIEPLAVGLHAVKKAG
NIVGQTVVVVGAGTIGLCTIMCAKAAGAGRVIALEMSAARKQKALEVGASVVVDPKTSDA
IAEVRALTGGYGADVSFECIGHTATAKLAIDVIRKAGKSVMVGIFEEPAPFNFFDIVSTE
KEVIGSLAYNGEFADVIRFIADGRIDVQPLITGRIALGDIVAHGFEELVNHKDRNVKIIV
RPAVS
>tr|Q02SW9|Q02SW9_PSEAB 2,3-butanediol dehydrogenase OS=Pseudomonas aeruginosa (strain UCBPP-PA14) GN=adh PE=3 SV=1
MNSSPQANAAMRAAVWHGRHDIRVEDVPLPAEPPPGWVQIRVHWCGICGSDLHEYLAGPV
FIPVEAPHPLTGLKDQCILGHEFSGEIVRLGNGVTGFALGQAVAADACQHCGTCYYCRHG
LYNICENLAFTGLMNNGAFAEYVNVPANLLYALPAGFPSEAGALIEPLAVGMHAVKKAGS
LLGQNVVVVGAGTIGLCTIMCARAAGAAQVIALEMSSARKAKALEVGASQVLDPSRCDAL
GEIRALTGGLGADVSFECIGNKHTAKLAIDAIRKAGKCVLVGIFEEPSEFNFFELVSTEK
QLLGALAYNGEFADVIAFIADGRLDIAPLVTGRIGLEEIVERGFEELVNNKEHNVKIIVS
PGG
>tr|Q03XQ4|Q03XQ4_LEUMM Threonine dehydrogenase related Zn-dependent dehydrogenase OS=Leuconostoc mesenteroides subsp. mesenteroides (strain ATCC 8293 / NCDO 523) GN=LEUM_0912 PE=3 SV=1
MKAAVWHGVKDVRVEDVELKPTKSNEVVVRVAYAGICGSDLHEYLEGPVFIPVDQPDELT
GGQAPLTMGHEFSGVIEKVGPDVANFKVGDHVSINPTVTKGISSDDLDVYDGYSFIGLST
DGGFTSYVNVPEDNLYHLPEEFSLKLAATIEPTAVAVQAIKEADLRFGEKVVIFGAGPIG
VLVAAAAKAAGATKIVAVDLSEIRLRKALEMGATDVINPSQVPDTVAAIKNIIPGGADAS
FEVAGVQPTFEQAIDATRPRGSVVIVSIFAKPISFNPMQLMNAGVKLTTTIAYSKETFQQ
TVALVSSGQINVEPVITDTISLDSIVSDGFESLTSDKSQAKILIDLSKD
>tr|Q0B8L6|Q0B8L6_BURCM Alcohol dehydrogenase GroES domain protein OS=Burkholderia ambifaria (strain ATCC BAA-244 / AMMD) GN=Bamb_3953 PE=3 SV=1
MKAAVWHGRNDIRVEEVPVPAHPPAGWVQIRVHWCGICGSDLHEYVAGPVFIPVDAPHPL
TGLKGQCILGHEFSGEIAALGAGVTGFALGDRVTADACQHCGTCWYCKHGLYNICENLAF
TGLMNNGAFAEYVNVPAELLYKLPENFPTEAGALIEPLAVGLHAVKKAGNIVGQTVVVVG
AGTIGLCTIMCAKAAGAGRVIALEMSAARKQKALEVGATVVIDPKASDAIAEIKALTGGY
GADVSFECIGHTATAQLAIDVIRKAGKSVMVGIFEEPTSFNFFDIVSTEKEVIGSLAYNG
EFADVIRFIADGRIDVQPLITGRITLGDIVTHGFQELVNHKDRNVKIIVQPATA
>tr|Q1BNR8|Q1BNR8_BURCA Alcohol dehydrogenase GroES-like OS=Burkholderia cenocepacia (strain AU 1054) GN=Bcen_3845 PE=3 SV=1
MKAAVWHGRHDIRVEEVPVPERPPAGWVTIRVHWCGICGSDLHEYVAGPVFIPVDAPHPL
TGLKGQCILGHEFSGEIAELGAGVSGYAVGDRVTADACQHCGTCWYCRHGLYNICENLAF
TGLMNNGAFAEYVNVPAELLYKLPDNFPTEAGALIEPLAVGLHAVKKAGNIVGQTVVVVG
AGTIGLCTIMCAKAAGAGRVIALEMSAARKQKALEVGASVVIDPKTSDAIAEVRALTGGY
GADVSFECIGHTATAKLAIDVIRKAGKAVMVGIFEEPAPFNFFDIVSTEKEVIGSLAYNG
EFADVIRFIADGRIDVQPLITGRIALGDIVAHGFEELVNHKDRNVKIIVQPAVA
>tr|Q397C2|Q397C2_BURS3 Zinc-containing alcohol dehydrogenase superfamily OS=Burkholderia sp. (strain 383) GN=Bcep18194_B1325 PE=3 SV=1
MKAAVWHGRHDIRVEQVPVPERPPAGWVTIRVHWCGICGSDLHEYVAGPVFIPVDAPHPL
TGLKGQCILGHEFSGEIAELGAGVTGFAVGDRVTADACQHCGTCWYCKHGLYNICENLAF
TGLMNNGAFAEYVNVPAELLYKLPDDFPTEAGALIEPLAVGLHAVKKAGNIVGQTVVVVG
AGTIGLCTIMCAKAAGAGRVIALEMSAARKQKALEVGASVVIDPKTSDAIAEVKALTGGY
GADVSFECIGHTTTAKLAIDVIRKAGKSVMVGIFEEPAPFNFFDIVSTEKEVIGSLAYNG
EFADVIRFIADGRIDVQPLITGRIALGDIVSHGFEELVNHKERNVKIIVQPALA
>tr|Q3A7Q4|Q3A7Q4_PELCD 2,3-butanediol dehydrogenase OS=Pelobacter carbinolicus (strain DSM 2380 / Gra Bd 1) GN=Pcar_0330 PE=3 SV=1
MAETMKAAVWHAKKDIRVEEVPVPAPPKADEVQIKVDYCGICGSDLHEYLAGPIFIPTEP
HPLTGHSGKTILGHEFSGTVVAVGSNVTTVRVGDKVAPDACQHCGTCVTCREGRYNVCEK
LAFTGLMAEGAFAKYVNVPSNIVYVLPEGVTQEDAALIEPIATGFKAVRMAGTILGETIV
VFGAGTIGLATLQCAKAAGAGRCIVVEMSAARKALAKECGADVILDPKECDVIAEIKKLT
GGSGADVSFECIGNKITGPLAVEAIRNNGRAVIVGIFEEPSSFNFFSLSATDKKVIGTLA
YTLDDFKGVSLLLANGAIKAAPMITGKIELDDIVDKGFEELVNNKDAHIKILVKP
>tr|Q4KEQ3|Q4KEQ3_PSEF5 2,3-butanediol dehydrogenase, putative OS=Pseudomonas fluorescens (strain Pf-5 / ATCC BAA-477) GN=PFL_2173 PE=3 SV=1
MSVSLKPVSSMRAAVWHGRHDIRVEDVPLPDAPPAGWVQIRVDWCGICGSDLHEYVAGPV
FIPVDAPHPLTGIKGQCILGHEFCGEIVALGEGVQGFSVGQPVAADACQHCGTCYYCTHG
LYNICENLAFTGLMNNGAFAELVNVPANLLYALPANFPAEAGALIEPLAVGMHAVKKAGS
LLGQNVVVVGAGTIGLCTIMCAKAAGAAQVIALEMSGARKAKALEVGATHVLDPKECDAL
AEVKRLTGGLGADVSFECIGNKHTAKLAIDLIRKAGKCVLVGIFEEPSEFNFFELVATEK
TVLGALAYNGEFADVIAFIADGRLDISPLVTGRIQLEEIVGQGFEELVNNKEHNVKIIVS
PGQLRRS
>tr|Q4L8W1|Q4L8W1_STAHJ Similar to L-iditol 2-dehydrogenase OS=Staphylococcus haemolyticus (strain JCSC1435) GN=SH0605 PE=3 SV=1
MKAAVWYGQKDVRVEDREPKQLKDNEVKVKVSWAGICGTDLHEYLEGPVFISTDKPDPLL
GQKAPVTLGHEFAGVVEEVGKDVTKYKKGDRVVVNPTVSKHEKDESVDLYDGYSFIGLGS
DGGFAEFTNAPEENVYALPESVSDKEGALVEPTAVAVQAVKEGKLLFGDTVAVFGAGPIG
LLTIVAAKAAGASKIFVFDLSEERLAKAKEVGATHVVNSGNTNPVDFINEHTENGVDVTF
EVAGVGVTLSQSVQVTRPRGTVVIVSIFAHAVDFDPMLLTNSGVQLTSTIAYSPTTFQQT
IDLIANGSLDVKSVVTDEIELENIVESGFEQLVNDKSQAKILVKLNG
>tr|Q4V1A7|Q4V1A7_BACCZ Probable zinc-dependent dehydrogenase OS=Bacillus cereus (strain ZK / E33L) GN=pE33L466_0357 PE=3 SV=1
MKAAVWYGQKDIRIEDKELKPLKDNEVTVRVAWAGICGSDLHEYQEGPVFVPVDAPDELT
GEVAPIIMGHEFAGVVEKVGSAVKKYKVGDRVVVNPTITHGNKPEDIDCYDGFSFIGLHG
DGGFTTFANAPEHNIYKLPDTLTLQDGALVEPTAVAVQAVKEGGMQFGDTVAIFGAGPIG
LLTTIAAKAAGASKILVFDLSETRLEKAKELGATEVFNSGKINPVEAVKQHAPNGVDVTF
EVAGVAPTFKSAIDVTRPRGTVVIVSIFAHSIEWNPMQLTNTGVKVTSTIAYTPTSFQQT
VDLMGTGQLKPQGIVTSQIELENIVEKGFEALTSDKSQAKILVKLSGEM
>tr|Q5HLF5|Q5HLF5_STAEQ Sorbitol dehydrogenase, putative OS=Staphylococcus epidermidis (strain ATCC 35984 / RP62A) GN=SERP2032 PE=3 SV=1
MKAAVWYGQKDVRVEDREPKAIKDNEVQVKVSWAGICGTDLHEYLEGPIFISTDQPDPLL
GQTAPVTLGHEFSGVVENVGKDVSRFKKGDRVVVNPTVSKREKPENVDLYDGYSFIGLGS
DGAFAEFTNAPETNVYHLPDNVSAREGALVEPTAVAVQAVKEGELLFGDTVAVFGAGPIG
LLTIVAAKAAGASKIFVFDLSEERLAKAKSVGATHVYNSGNVDPVQTVYEHTDNGVDVSF
EVAGVGITLQQSIEVTRPRGTAVIVSIFGHPVEFNPLLQMNKGVKLTTTIAYTPTTFQQT
IDLIANGSLNVKDVVTDQIELDNIVESGFNQLVNDKSQAKILVRLNGDQK
>tr|Q5WLH7|Q5WLH7_BACSK Zn-dependent alcohol dehydrogenase OS=Bacillus clausii (strain KSM-K16) GN=ABC0235 PE=3 SV=1
MRAAVWYKEKDIRVEEREPAKLGARDVKVRVAWAGICGSDLHEYLHGPVIIPKGEPDPIT
GGESPLTLGHEFAGVIEEVGTEVKSFQKGDRVVINPLFTYGNKPASVDLYDGFSFAGLAT
DGGFADFAVLPEKNVYKLPDNLTLEEGALVEPMAVAVQAVKEADFKFGQSVAVFGAGPIG
LFTIIAAKAAGASKIIVFDLSEERLEKARLVGATHTFNSGAVDPVEKVKSLVPDGVDVSF
EVAGVNATFNQSIQVAKSRGVVVVVSIFAKPIEFNPMDLTGSGVKITSTLAYEPEVFQTT
IDLMAEGALNPKGVITDRIELENIVESGFEVLTNDKRQAKILVKLSGEK
>tr|Q88QE2|Q88QE2_PSEPK 2,3-butanediol dehydrogenase OS=Pseudomonas putida (strain KT2440) GN=adh PE=3 SV=1
MNDLSHTHMRAAVWHGRHDIRVEQVPLPADPAPGWVQIKVDWCGICGSDLHEYVAGPVFI
PVEAPHPLTGIQGQCILGHEFCGHIAKLGEGVEGYAVGDPVAADACQHCGTCYYCTHGLY
NICERLAFTGLMNNGAFAELVNVPANLLYRLPQGFPAEAGALIEPLAVGMHAVKKAGSLL
GQTVVVVGAGTIGLCTIMCAKAAGAAQVIALEMSSARKAKAKEAGANVVLDPSQCDALAE
IRALTAGLGADVSFECIGNKHTAKLAIDTIRKAGKCVLVGIFEEPSEFNFFELVSTEKQV
LGALAYNGEFADVIAFIADGRLDIRPLVTGRIGLEQIVELGFEELVNNKEENVKIIVSPG
VR
>tr|Q8CN48|Q8CN48_STAES Sorbitol dehydrogenase OS=Staphylococcus epidermidis (strain ATCC 12228) GN=SE_2019 PE=3 SV=1
MKAAVWYGQKDVRVEDREPKAIKDNEVQVKVSWAGICGTDLHEYLEGPIFISTDQPDPLL
GQTAPVTLGHEFSGVIENVGKDVSRFKKGDRVVVNPTVSKREKPENVDLYDGYSFIGLGS
DGAFAEFTNAPETNVYHLPDNVSAREGALVEPTAVAVQAVKEGELLFGDTVAVFGAGPIG
LLTIVAAKAAGASKIFVFDLSEERLAKAKSVGATHVYNSGNVDPVQTVYEHTDNGVDVSF
EVAGVGITLQQSIEVTRPRGTAVIVSIFGHPVEFNPLLQMNKGVKLTTTIAYTPTTFQQT
IDLIANGSLNVKDVVTDQIELENIVESGFNQLVNDKSQAKILVRLNGDQK
>tr|Q9HWM8|Q9HWM8_PSEAE 2,3-butanediol dehydrogenase OS=Pseudomonas aeruginosa GN=PA4153 PE=3 SV=1
MNSSPQANAAMRAAVWHGRHDIRVEDVPLPAEPPPGWVQIRVHWCGICGSDLHEYLAGPV
FIPVEAPHPLTGLKDQCILGHEFSGEIVRLGNGVTGFAVGQAVAADACQHCGTCYYCRHG
LYNICENLAFTGLMNNGAFAEYVNVPANLLYALPAGFPSEAGALIEPLAVGMHAVKKAGS
LLGQNVVVVGAGTIGLSTIMCARAAGAAQVIALEMSSARKAKALEVGASQVLDPSRCDAL
GEIRALTGGLGADVSFECIGNKHTAKLAIDAIRKAGKCVLVGIFEEPSEFNFFELVSTEK
QLLGALAYNGEFADVIAFIADGRLDIAPLVTGRIGLEEIVERGFEELVNNKEHNVKIIVS
PGG
