# Supplementary material for: Subdivision of the MDR superfamily of medium-chain dehydrogenases/reductases through iterative hidden Markov model refinement
Source: BMC Bioinformatics. 2010 Oct 27;11:534. doi: 10.1186/1471-2105-11-534 (PMC2976758; doi:10.1186/1471-2105-11-534)
Supplement: Additional file 4 — MDR family alignment figures. Illustrations showing the mafft MSAs from Additional file 3: mdr-sequences. Red sequence identifiers denote sequences from UniProtKB/TrEMBL, while blue correspond to sequences from Swiss-Prot. The position cscores are shown in a bar plot under the MSA. Positions that contain gaps in over 90% of the sequences have been removed from the alignment in order to increase readability. [file 1471-2105-11-534-S4.ZIP › mdr/MDR062.fasta]

>tr|A3TGC3|A3TGC3_9MICO Crotonyl CoA reductase OS=Janibacter sp. HTCC2649 GN=JNB_06929 PE=4 SV=1
MDQIRDAILSGDRTEETYANLAIPATYRAATVHKDEVDMFEGLTAKEKDPRKSLHIDDVP
VPELAPGEALVAVMASAINYNTVWTSIFEPVSTFGFLERYARTSEFAKRHDLPYHIVGSD
LAGVVLRTGPGVGKWKVGQEVVAHCLSVELEDADGHNDTMLDPQQRIWGFETNFGGLAEL
AIVKTNQLMPKPTHLSWEEAASPGLVNSTAYRQLISKNGAALKLGDRVLIWGASGGLGSY
ATQMALAAGATPICVVSSPDKAEICRKMGAELIIDRSEKTGEGYRFWNDEDTQQDPKEWQ
RLGKKIRELTGGHDVDIVFEHPGRETFGASVYVARKGGTIVTCASTSGFMHEYDNRYLWM
NLKRIISSHFANYREAWEANELINRGLIHPTLSKTYTLDEVGQAALDVHKNAHQGKVGVL
TLAPEPGLGISDPEKRAKYEAEINRFRDA
>tr|A4KCE8|A4KCE8_9ACTO TMC biosynthetic enzyme R3 OS=Streptomyces sp. CK4412 PE=4 SV=1
MRSSMDEIRQAIVHGDYAAAASLPVPESYRAVTVHADETDMFEDMAPADRDPRKSLHVDE
VPTPELGPGEALVAVMASAINYNTVWTSIFEPIPTFTFLRRYGRSNPLAKRHDLPYHVVG
SDLSGVVLRTGPGVHVWRPGDEVVAHCLSVELEGPDGHNDAMLDSEQRIWGFETNFGGLA
EIALVKATQLMPKPPHLTWEEAASLGLVNSTAYRQLVSRNGADLKQGDTVLIWGASGGLG
SYATQYALNGGAIPVCVVSSPDKAEVCRAMGAEYVIDRSADGYRFWKDDHTQDPKEWRRF
GTRIRELTGGDDPDIVFEHPGRETFGASVYVARRGGTIVTCASTSGYEHQFDNRYLWMNL
KRVIGTHFANYREAWEANRLVAKAQIHPTLSTTYPLEQTGHAVLDLHRNVHQGKVGVRVL
APAEGLGVHDHELRERHLKSINRFRSTP
>tr|A8WDM9|A8WDM9_9ACTO Crotonyl CoA reductase OS=Streptomyces eurythermus PE=4 SV=1
MRHIVEAIRSLTGPEGSASAVPADFAALELPEYFRAVTLRKDETEMFAGMASADKDPRKS
LHVQEVPIPELGPGEALVAVMASSVNYNTVWSSIFEPVSTFRFLERYGRLSPLTKRHDLP
YHIIGSDLAGVVLRTGPGVNAWQPGDEVVAHCLSVELESPDGHDDTMLDPEQRIWGFETN
FGGLAEIALVKTNQLMPKPKHLTWEEAAAPGLVNSTAYRQLVSRNGAAMKQGDNVLIWGA
SGGLGSYATQFALAGGANPICVVSSPQKAEICRKMGATAIIDRTAEGYRFWKDEHTQDPK
EWKRFGKRIRELTGGEDIDIVFEHPGRETFGASVYVTRKGGTITTCASTSGYMHEYDNRY
LWMSLKRIIGSHFANYREAYEANRLIAKGKIHPTLSKTYSLEDTGQAAYDVHRNLHQGKV
GVLCLAPEEGLGVRDPELRDQHIDAINRFRRTRP
>tr|A8Y8F4|A8Y8F4_STRAM Probable crotonyl-CoA reductase OS=Streptomyces ambofaciens GN=srm4*c PE=4 SV=1
MPESHAQSALLAAITAADRTPEDIAALPLPESFRAVTVRKEDTDMFRGMPSADKDPRKSL
HVDEVPLPEVGPGEALVAVMASSVNYNTVWSSIFEPLPTFGFLERYGRTSPLAARHDLPY
HILGSDLSGVVLRTGPGVNVWKPGDEVVAHCLSVELESPDGHDDTMLDPAQRIWGFETNF
GGLAEVALVKSNQLMPKAAHLTWEEAAAPGLVNSTAYRQLVSRNGAGMKQGDNVLIWGAS
GGLGSYATQLALAGGAHPVCVVSSARKAEVCRAMGAEAIIDRSAEDYRFWSDEDTQDPRE
WKRFGKRIREVTGGEDVDIVFEHPGRETFGASVYVTRRGGTIVTCASTSGFRHEFDNRYL
WMHLKRIVGTHFANYREAWEANRLVAKGRIHPTLSRTYPLADTAVAVHDVHGNQHQGKVG
VLCLAPTEGLGVRDEEKRARHIDAINRFR
>tr|B0B524|B0B524_STRCU Putative crotonyl-CoA reductase OS=Streptomyces collinus GN=kirN PE=4 SV=1
MQDIIDAVLDPDTRPEDFAALPVPESYRAVTLHADEVEMFVRVAAEDRDPRRSMHLDEVA
VPQVGPGEALVAVMAGSINYNTVWSALFEPLPTFTFLARYGRRSPLARRHDLPYHVIGSD
LSGVVLRTGPGVFAWNPGDEVVAHCLSAELEAPDGHSDTMLDPDQRIWGYETNFGGLAQL
ALVKANQLMPKPAHLTWEEAGTPGLVASTAYRQLVSRNGARLKQGDNVLIWGASGGVGAF
ATQFALAGGANPICVVSSPAKAAICRAMGADAIIDRADEGYTFWKDEYTQDPAEWKRFGR
RIRELTGGEDPDIVFEHPGRDTFGASVYVTRKGGTIVTCASTSGYRHEYDNRYLWMSLKR
IVGSHFANYREAWESNRLIAKGRIHPTLSRTYTLEHAGQAVDDVYRNRHLGKVGVLALAP
HEGLGVRDTAMRERHLDAINRFRQTNRTPTGKGNK
>tr|B0L7G3|B0L7G3_9ACTO SalG OS=Salinispora tropica GN=salG PE=4 SV=1
MGQLTDAVLSNATAAEIAAAPLPEEYFAAHLRVEDATMFEGVVDKDVRKSLRLGHVPMPE
LAPDEVLVAVMASAVNYNTVWSAMFEPMSSFRYLKGLARQGGWAKRHDQPFHVVGSDCAG
VIVRTGSGVRRWEIGQHVVVSPAYVDDQEPTTHADGMLGGDQKAWGFETNFEALAEFTVV
RATQLIPKPAHLTWEEAASVPLCAGTAYRMLVSERGANMKQGDVVLVWGAAGGLGGYAVQ
YVRNGGGIPVAVVGSERKAEAMRRLGCEVILNRTEIGITDEIADDPKQVIRAGVRLGEMI
NEQVGRAPDIVFEHIGRPTFGISVFVAQRGGTVVTCGSSAGYQHSFDNRYLWMRLKRIIG
SHIANLQEYWDAHRLFELGHIVPTMSAVYPLTDVAAACRLVQANQQIGKIAVRCLAPRAG
LGVTNPELRERIGEDRLNPWRGLTTGSDGAEFGGQRDDPA
>tr|B4V228|B4V228_9ACTO Crotonyl-CoA reductase OS=Streptomyces sp. Mg1 GN=SSAG_01847 PE=4 SV=1
MKDILDAIQSQAATTDDFAALPLPDSYRAITVHKDEAEMFAGLTTREKDPRKSLHLDQVP
VPELGPGEALVAVMASSVNYNSVWTSIFEPVSTFSFLERYGKLSDLSKRHDLPYHVIGSD
LAGVVLRTGPGVNSWKPGDEVVAHCLSVELESSDGHNDTMLDPEQRIWGFETNFGGLAEI
ALVKSNQLMPKPDHLSWEEAASPGLVNSTAYRQLVSRNGAGMKQGDNVLIWGASGGLGSY
ATQFALAGGANPICVVSSEQKADICRSMGATSIIDRNAEGYKFWKDEQTQDPKEWKRFGK
RIRELTGGEDIDIVFEHPGRETFGASVYVTRKGGTITTCASTSGYMHEYDNRYLWMSLKR
IIGSHFANYREAWEANRLIAKGKIHPTLSKVYSLEETGQAAYDVHRNLHQGKVGVLALAP
EEGLGVRDHEMRATHLDAINRFRNV
>tr|B4VGP9|B4VGP9_9ACTO Crotonyl-CoA reductase OS=Streptomyces sp. Mg1 GN=SSAG_06927 PE=4 SV=1
MDPLSKAVLNGAPPDEIERLPLPDEFLAGHLRATDADASAGTGVKDVRNTLHVGPVPMPE
PAPDEVVVAVMASSINYNTVWSAMFEPISTFTALRRFAKQGGYAARHDLPYQVVGSDAAG
VVVRTGAGVRHWRAGDHVVVSPAYVDDQDPGSHDDGMMGENLRAWGYETNFGGLAHYTVV
RASQLVAKPPHLTWEEAATVTLCAGTAYRMLVSDHGARMKQGDVVLIWGATGGLGAYAMQ
MVRNGGGIAVGVVSSAAKAEFLRAQGCDLVIDRRDLGMGDDADPAADAAELGRRLRRAVV
AEIGEAPRIAFDYVGRATFGTSVHVVRRGGTVITCGSSTGYQHTYDNRYLWMNLKRVIGS
HIANLQEQTECLRLFNQGRIVPVLTRVFPLEEVADAARLVQENRHVGKVAVRCLAPQDGL
GVTDPAARARIGEDRLTAWRRVPAPAPTGAGR
>tr|B5GRU5|B5GRU5_STRCL Crotonyl CoA reductase OS=Streptomyces clavuligerus ATCC 27064 GN=SSCG_02069 PE=4 SV=1
MKEILDAIQSADSTPDDFAGLPVPESYRAVTVHKDETGMFEGLPTQEKDPRSSLHVEDVA
VPELGPGEALVAVMASSVNYNSVWTSLFEPLPTFGFLERYGRLSPLARRHDLPYHVIGSD
LAGVVLRTGPGVTAWRPGDEVVAHCLSVEMESSDGHNDTMLDPEQRIWGFETNFGGLAEL
ALVKSNQLMPKPAHLTWEEAASPGLVNSTAYRQLVSRNGAGMKQGDNVLIWGASGGLGSY
ATQFALAGGANPICVVSSARKAELCRAMGAEAVIDRGAEDYRFWTGDGRQDPREWKRFGR
RIRELTGGEDVDIVFEHPGRETFGASVYVTRKGGTIVTCASTTGYTHEYDNRYLWMSLKR
IIGSHFANYREAWEANRLIARGKIHPTLSTVYPLERTGQAVYDVHRNLHQGKVGVLALAP
AEGLGVRDPGMRARHLDAINRFRSH
>tr|B5HIE1|B5HIE1_STRPR Crotonyl-CoA reductase OS=Streptomyces pristinaespiralis ATCC 25486 GN=SSDG_04851 PE=4 SV=1
MKEILDAIQSTESTSADFAALTIPESYRAVTVHKDEVDMFEGLTTREKDPRKSLHVEDVP
VPELGPGEALVAVMASSVNYNSVWTSIFEPLSTFGFLERYGRLSELTKRHDLPYHVIGSD
LAGVVLRTGPGVNAWNPGDEVVAHCLSVELESSDGHNDTMLDPEQRIWGFETNFGGLAEV
ALVKSNQLMPKPKHLSWEEAASPGLVNSTAYRQLVSRNGAGMKQGDNVLIWGASGGLGSY
ATQFALAGGANPICVVSSDQKADICRKMGAEAIIDRNAEGYKFWKDEQTQDPKEWKRFGK
RIRELTGGEDIDIVFEHPGRETFGASVYVTRKGGTITTCASTSGYMHEYDNRYLWMSLKR
IIGSHFANYREAWEANRLIAKGKIHPTLSKVYSLEDTGQAAYDVHRNLHQGKVGVLALAP
REGLGVRDPEMREKHLDAINRFRNV
>tr|B5I0B6|B5I0B6_9ACTO Crotonyl CoA reductase OS=Streptomyces sviceus ATCC 29083 GN=SSEG_05188 PE=4 SV=1
MKDILDAIQSPDSTPADFAAMPLPESYRAITVHKDETEMFAGLETRDKDPRKSIHLDDVP
LPELGPGEALVAVMASSVNYNSVWTSIFEPLSTFGFLERYGRTNDLAKRHDLPYHIIGSD
LAGVVLRTGPGVNAWKPGDEVVAHCLSVEMESSDGHNDTMLDPEQRIWGFETNFGGLAEI
ALVKSNQLMPKPGHLSWEEAAAPGLVNSTAYRQLVSRNGAGMKQGDNVLIWGASGGLGSY
ATQFALAGGANPICVVSSDQKADICRSMGAEAIIDRNAEGYKFWKDEQTQDPKEWKRFGK
RIRELTGGEDIDIVFEHPGRETFGASVFVTRKGGTITTCASTSGYMHEYDNRYLWMSLKR
IIGSHFANYREAWEANRLIAKGKIHPTLSKVYSLEETGQAAYDVHRNLHQGKVGVLCLSP
EEGLGVRDEEMRAQHIDAINRFRNI
>tr|B5M9K6|B5M9K6_9ACTO Crotonyl-CoA reductase OS=Streptomyces lasaliensis GN=las5 PE=4 SV=1
MEEIISAVLSEDAVEGDFGALPVPDHYRGAVVLRDETAMFEGLATADKDPGKSLHVQDVP
TPLPAPGEVLVAVMASAINYNTVWSAIFEPLPTFGFLERYARSGPDAARHDQPYHVLGSD
LSGVVLRTGPGVRRWKPGDRVVAHCLSVELESPDGHDDTMLDPEQRIWGFETNFGGLAEL
ALVKANQLMPMPEHLTWEEAACSGLVNSTAYRQLVSRNGAGMKQGDVVLIWGAGGGLGSY
ATQLALNGGAVPVCVVSGPRKAELVRSMGADLVIDRAAEGYRFWKDPQTQDPREWRRFGA
RIRELTGGQDPDIVVEHPGRETFGASVYVTRRGGTVVTCASTAGYQHQYDNRYLWMSLKR
IVGTHFANYREAWEANRLIARGMIHPTLSAVFPLTATGEATREVHANRHSGKVGVLGLAP
AEGLGVRDPETRERHLAALNRFRTPQARPTAAER
>tr|B6ZK62|B6ZK62_9ACTO Putative crotonyl-CoA reductase OS=Streptomyces lasaliensis GN=lsd9 PE=4 SV=1
MFEGLATADKDPGKSLHVQDVPTPLPAPGEVLVAVMASAINYNTVWSAIFEPLPTFGFLE
RYARSGPDAARHDQPYHVLGSDLSGVVLRTGPGVRRWKPGDRVVAHCLSVELESPDGHDD
TMLDPEQRIWGFETNFGGLAELALVKANQLMPMPEHLTWEEAACSGLVNSTAYRQLVSRN
GAGMKQGDVVLIWGAGGGLGSYATQLALNGGAVPVCVVSGPRKAELVRSMGADLVIDRAA
EGYRFWKDPQTQDPREWRRFGARIRELTGGQDPDIVVEHPGRETFGASVYVTRRGGTVVT
CASTAGYQHQYDNRYLWMSLKRIVGTHFANYREAWEANRLIARGMIHPTLSAVFPLTATG
EATREVHANRHSGKVGVLGLAPAEGLGVRDPETRERHLAALNRFRTPQARPTAAER
>tr|B7E0J3|B7E0J3_DESDE Crotonyl-CoA reductase OS=Desulfovibrio desulfuricans subsp. desulfuricans str. ATCC 27774 GN=DdesDRAFT_1738 PE=4 SV=1
MNSLSSVSDAITPLEKQKVMRAVVLYKAEDEKLMAIADEDERLRAAIHVERDIPIPVPGT
GEVLVKVMAGALNFNTLWALKRKPVSTFDRLARFAKLDPDAVRHNLDYQIMGSDGAGIVV
KVGEGVTNCRPGDHIVVYPVVFNHQSPEAMEDYLFDDHSRIWGYETNFGSFSDYCLIRAT
QVLPKPRHLSWAEAAALPGANSTVYRMLISPNGAQIKIGESVLIWGASGGIGSMAVQYAL
RTGAFPVAVVSSEEKAELVRALGCRAVIVRPNEENEFVNDDGTPDMRRLVRFRREVLQAN
GGKAPDVVFEHPGRGTFYASVFVAANRGRIVTCGSTTGYDHLYDNRYLWMYGKRIIGSHC
ASWNEAARANDLICKGLIMPELSSAFSLDRFEDAVEELKNNHVGKVAILCNAETIDEGVE
DMEFRNAIGEKQFRIFRKKGK
>tr|P95749|P95749_STRFR Crotonyl CoA reductase OS=Streptomyces fradiae GN=ccr(orf4*) PE=4 SV=3
MKWDPEILTAAGRPSPEEIAALRLPESCRAVTLHKADTGMFDGMAGPDKDPRKSLHVDEV
PVPGLGPGEALVAVMASSVNYNTVWSAIFEPVPTFGFLERYGRLSPLTKRHDLPYHIIGS
DLSGVVLRTGPGVNAWKPGDEVVAHCLSVELESADGHNDTMLDPEQRIWGFETNFGGLAE
IALVKSNQLMPKPGHLSWEEAAAPGLVNSTAYRQLVSRNGAGMKQGDNVLIWGASGGLGS
YATQFALAGGANPICVVSSDQKADICRSMGAEAIIDRNAEGYKFWKDEHHQDPREWKRFG
KRIRELTGGEDVDIVFEHPGRETFGASVYVTRKGGTIVTCASTSGYNHEYDNRYLWMSLK
KIVGSHFANYREAWEANRLIAKGKIHPTLSKTYSLEETGQAAYDVHRNLHQGKVGVLALA
PEEGMGVRDHELRAKHLDAINRFRKNRTA
>tr|Q0ILC5|Q0ILC5_9ACTO CcrA OS=Streptomyces nanchangensis GN=ccrA PE=4 SV=1
MTLLSEAVRAGASPQELERAEPPREYTAAYIHSEDTRMFEGVADKDVRKSLRVGRVPMPE
LAPDEVLVAVMASAVNYNTVWSAIFEPLPTFRFLRQFAAQGGWASRHDLPYHVLGSDGAG
VVVRTGPGVRHWKTGDHVVVSCVQADDQEAATQADGMLGAEQRIWGFETNFGGLAHYAVV
RASQLIPKPGHLSWEEAACNPLCGGTAYRMLVGDRGARLKQGEIVLIWGAAGGLGAYAVQ
LVKNGGGIPVGVVSSPAKAEAARRLGCDVVIDRQEIGLDDRTAYDPAAVIETGKQLGRII
RREVGEDPHIVFEHVGRSTFPVSVFAVRRGGTVVTCGSSTGYQHTYDNRYLWMKLKRIIG
SHAANLQEQWELNRLVSRGQIVPTLSAVYPLAEVAAATRSVQTNRHIGKVGVLCLAEAPG
QGVTDPALRARVGEERLSLLRDLSPTA
>tr|Q0PY14|Q0PY14_STRMY Crotonyl CoA reductase OS=Streptomyces mycarofaciens GN=midJ PE=4 SV=1
MPDSHALSELLAASRAPDHTPEDIAALPLPESFRAVTVHKEDTEMFRGMTSADKDPRKSL
CVDEVPVPEVGPGEALIAVMASSVNYNTVWSSLFEPMPTFGFLERYRPHLAVAARHDLPY
HILGSDLAGVVLRTGPGVNVWAPGDEIVAHCLTVELENPDGHDDTLLDPAQRIWGFETNF
GGLAEIALVKANQLMPKAAHLTWEEAAAPGLVNSTAYRQLVSRNGAGMKQHNVLIWGASG
GLGSYATQLALAGGANPVCVVSNQRKAEVCRAMGAGAIIDRSAEDYRFWSDEQTQNPREW
KRFGARIRESTGGEDVDIVFEHPGRETFGASVYVARRGGTIVTCASTSGYRHEFDNRYLW
MHLKRIVGTHFANYREAWEANRLVTKGKIYSTLSCTYPLAFFALAVHDVHRNVHQGKVGV
LCLAPMEGLGVRDEEMRAQHLDAINRFR
>tr|Q1EQB4|Q1EQB4_STRKN Putative crotonyl CoA reductase OS=Streptomyces kanamyceticus PE=4 SV=1
MKEILDAIQSQDAQSADFAALPLPDSYRAITVHKDETEMFAGLDTRDKDPRKSLHLDDVP
VPELGPGEALVAVMASSVNYNSVWTSIFEPLSTFGFLERYGKVSELTKRHDLPYHVIGSD
LAGVVLRTGPGVNSWKPGDEVVAHCLSVELESSDGHNDTMLDPEQRIWGFETNFGGLAEI
ALVKSNQLMPKPGHLSWEEAAAPGLVNSTAYRQLVSRNGADMKQGDNVLIWGASGGLGSY
ATQFALAGGANPICVVSSEQKADICRSMGAEAIIDRSAEGYRFWKDERTQDPKEWKRFGK
RIREFTGGEDIDIVFEHPGRETFGASVYVTRKGGTITTCASTSGYMHEYDNRYLWMSLKR
IIGSHFANYREAWEANRLIAKGKIHPTLSKVYSLEETGQAAHDVHRNAHQGKVGVLALAP
KEGLGVRDPELRAQHIDAINRFRNV
>tr|Q3S876|Q3S876_9ACTO Crotonyl CoA reductase OS=Streptomyces neyagawaensis PE=4 SV=1
MDPLAEAVLAGAPPDRLAKEPLPTEYTAAHLRAEDVDVFGDAADRDVRRTLRVGPVPMPE
LAVDEVLIAVMASSINYNTVWSATFEPVPTFTFLRRLGRQGGSAARHDRPQHVVGSDAAG
VIVRTGAGVRRWQVGEHVVVSCVQVDDQEPATHADGMLGAEQRIWGFETNFGGLAHYAVV
RASQLLPKPGHLTWEEAASTMLCAATSYRMLVSDRGARIKQGDIVLIWGATGGLGAYAVQ
LVKNAGGIAVGVVSTEEKSRRARALGCDVVINRADIGLDGDLADDPDATIEAGKRLGRII
RAETGEDPHVVFDYIGRATFGISVFVVALSVALVVRRGGTVVTCGSSTGYQHRFDNRCWW
MHLKRIVGSHAANLQEQAECNRLFRLGHLVPVLSAVHPLAEVAEAARLVQTNRHTGKVGV
LCLAPRPGLGVTDQALRDRVGEDRLNLLRDAAPATPGPEPVVTGREGTGR
>tr|Q53865|Q53865_STRCU Crotonyl CoA reductase OS=Streptomyces collinus GN=ccr PE=4 SV=1
MTVKDILDAIQSKDATSADFAALQLPESYRAITVHKDETEMFAGLETRDKDPRKSIHLDE
VPVPELGPGEALVAVMASSVNYNSVWTSIFEPVSTFAFLERYGKLSPLTKRHDLPYHIIG
SDLAGVVLRTGPGVNAWQPGDEVVAHCLSVELESPDGHDDTMLDPEQRIWGFETNFGGLA
EIALVKTNQLMPKPKHLTWEEAAAPGLVNSTAYRQLVSRNGAAMKQGDNVLIWGASGGLG
SYATQFALAGGANPICVVSSPQKAEICRSMGAEAIIDRNAEGYKFWKDEHTQDPKEWKRF
GKRIRELTGGEDIDIVFEHPGRETFGASVYVTRKGGTITTCASTSGYMHEYDNRYLWMSL
KRIIGSHFANYREAYEANRLIAKGKIHPTLSKTYSLEETGQAAYDVHRNLHQGKVGVLCL
APEEGLGVRDAEMRAQHIDAINRFRNV
>tr|Q65CB5|Q65CB5_STRKN Putative crotonyl-CoA reductase OS=Streptomyces kanamyceticus GN=kacH PE=4 SV=1
MALSALPLGTWCHTLMLSGRPACRDHPYVGCPLKPRLVRPDACVTGTSRAPPRRRRAPPF
AEPTAHLHPAPQAPRRIPQDSAPAGRFFAGGITVKEILDAIQSQDAQSADFAALPLPDSY
RAITVHKDETEMFAGLDTRDKDPRKSLHLDDVPVPELGPGEALVAVMASSVNYNSVWTSI
FEPLSTFGFLERYGKVSELTKRHDLPYHVIGSDLAGVVLRTGPGVNSWKPGDEVVAHCLS
VELESSDGHNDTMLDPEQRIWGFETNFGGLAEIALVKSNQLMPKPGHLSWEEAAAPGLVN
STAYRQLVSRNGADMKQGDNVLIWGASGGLGSYATQFALAGGANPICVVSSEQKADICRS
MGAEAIIDRSAEGYRFWKDERTQDPKEWKRFGKRIREFTGGEDIDIVFEHPGRETFGASV
YVTRKGGTITTCASTSGYMHEYDNRYLWMSLKRIIGSHFANYREAWEANRLISSMTALGR
VDAAVVEPVVQRAVPTPMFGSRRASRRRARTGCHLAGAGARRSPPESGT
>tr|Q6T2B7|Q6T2B7_STRDI RimJ OS=Streptomyces diastaticus GN=rimJ PE=4 SV=1
MKEILNAIQAPDTTAADFAALPLPESYRAITVHKDETDMFEGLAGCDKDPRKSLHLDEVA
VPELGPGEALVAVMASSVNYNSVWTSIFEPLPTFGFLERYGRRSELAKRHDLPYHVIGSD
LAGVVLRTGPGVTVWKPGDEVVAHCLSVELESADGHGDTMLDPEQRIWGFETNFGGLAEL
ALVKSNQLMPKPGHLTWEEAAASGLVNSTAYRQLVSRNGAGMKVGDNVLIWGASGGLGSY
ATQLVLAGGGTPVCVVSNDQKAEICRSMGAEAVIDRNAEGYRFWKDEQTQDPREWKRFGK
RIRELTGGEDVDIVFEHPGRETFGASVFVTRKGGTVVTCASTSGYQHQYDNRYLWMSLKR
IVGSHFANYREAWEANRLIAKGRIHPTLSQTYPLRETGQAAYDVHRNLHQGKVGILALAP
EEGLGVRDAEFRARHASAINRFRGTLED
>tr|Q6V1N5|Q6V1N5_9ACTO PlmT7 OS=Streptomyces sp. HK803 GN=plmT7 PE=4 SV=1
MREIVSAALSDNAVGADFAALPVPQSYRGAVVLRDESEMFQGMATADKEPTKSLSVREVP
TPEPAPGEALIAVMASSINYNTVWTSLFEPMPTFGFLQRYARSNEPGAERHDQPYHVVGS
DLAGIVLRTGPGVHRWKPGDRVVAHCLSVDLQSPDGHDDTMLDPEQRSWGFETNFGGLAE
LSLVKSNQLMPMPKHLTWEEAAASGLVNSTAYRQLVSRNGGHMKQGDVVLVWGAAGGLGS
YATQLALNGGATPVCVVSGERKAQLVRSLGAELVIDRAKEGYRFWKDESTPDPKEWKRLG
SHIRELTGGEDSDIVFEHPGRETFAASVYVARRGGTVVTCASTSGFRHEYDNRYLWMSLK
RIVGSHFANYREAWAANRLIGRGMIHPTLSTVYPLSDVGIATQAVHRNQHAGKVGVLGLA
PAEGLGVQDEALRERHLAAINRFRSRGS
>tr|Q7B6G7|Q7B6G7_STRHY Crotonyl-CoA reductase OS=Streptomyces hygroscopicus PE=4 SV=1
MSRAVLDGASATEIEAAPVPATYLALHLRAEDTDMFKGVADKDVRKSLRLGQVPMPELAP
DEVLVAVMASSINYNTVWSAMFEPIPTFHFLKQNARQGGWAARHDQPYHVLGSDCSAVVV
RVGTGVRRWKPGDHVTVHPVHVDDQQPETHGDGMLGSEQRAWGFETNFGALAEYGIVRST
QLLPKPAHLTWEEAAVNPLCASTAYRMLVSDRGAHMKQGDIVLIWGASGGLGSYAIQFVK
NGGGIPVAVVSSAQKEAAVRALGCDLVINRTELGITDEMADDPRLVLETGRKLAKLVVEK
AGREPDIVFEHTGRVTFGLSVIVARRGGTVVTCGSSSGYLHTFDNRYLWMKLKKIVGSHG
ANYEEQQATNRLFESGAVVPAMSAVYPLAAGAEACRIVQTSRQVGKVAVLCMAPEPGLGV
TDPELRGRIGEDRLNPLRGLTAGPDSREL
>tr|Q9RNU6|Q9RNU6_STRCM Crotonyl-CoA reductase OS=Streptomyces cinnamonensis GN=ccr PE=4 SV=1
MKEILDAIQAQTATASGTAAVTSADFAALPLPDSYRAITVHKDETEMFAGLESRDKDPRK
SLHLDDVPIPELGPGEALVAVMASSVNYNSVWTSIFEPVSTFSFLERYGRLSDLSKRHDL
PYHIIGSDLAGVVLRTGPGVNAWNPGDEVVAHCLSVELESSDGHNDTMLDPEQRIWGFET
NFGGLAEIALVKSNQLMPKPGHLSWEEAASPGLVNSTAYRQLVSRNGAGMKQGDNVLIWG
ASGGLGSYATQFALAGGANPICVVSSPQKAEICRAMGAEAIIDRNAEGYKFWKDEQTQDP
KEWKRFGKRIRELTGRRGLDIVFEHPGRETFGASVYVTRKGGTITTCASTSGYMHEYDNR
YLWMSLKRIIGSHFANYREAWEANRLIAKGKIHPTLSKTYRLEDTGQAAYDVHRNLHQGK
VGVLALAPEEGLGVRDPEKRAQHIDAINRFRNV
>tr|A1SHM2|A1SHM2_NOCSJ Crotonyl-CoA reductase OS=Nocardioides sp. (strain BAA-499 / JS614) GN=Noca_1795 PE=4 SV=1
MQHILDAIMAASDDPRSATEADFAGLDLPESYRAVTVHKDEVDMFDGLATKEKDPRKSLH
VEDVPLPELGPGEAYVAVMASAINYNTVWTSIFEPASTFGFLERYGRLSPLAKRHDLPYH
VVGSDLAGVVLATGPGVHLWKPGTEVVAHCLSVELEHPDGHSDTMLDPEQRIWGFETNFG
GLAQIALVKANQLMPKPAHLTWEEAASPGLVNCTAYRQLVSKNGGDMKQGDNVLIWGASG
GLGGFATQYALNGGANPICVVSSEEKAEICRKMGAELIINRNEEGYRFWKDEQTQDPREW
KRFGSKIRELTGGEDIDIVFEHPGRETFGASVYVTRKGGTITTCASTSGYMHEYDNRYLW
MSLKKIISSHFANYRESWEANRLIAKGKIHPTLSKTYALDDVGQATLDVHQNLHQGKVGV
LCLAPEEGLGVRDHEMRARHLEEINRFRDL
>tr|A4X3P2|A4X3P2_SALTO Crotonyl-CoA reductase OS=Salinispora tropica (strain ATCC BAA-916 / DSM 44818 / CNB-440) GN=Strop_1018 PE=4 SV=1
MGQLTDAVLSNATAAEIAAAPLPEEYFAAHLRVEDATMFEGVVDKDVRKSLRLGHVPMPE
LAPDEVLVAVMASAVNYNTVWSAMFEPMSSFRYLKGLARQGGWAKRHDQPFHVVGSDCAG
VIVRTGSGVRRWEIGQHVVVSPAYVDDQEPTTHADGMLGGDQKAWGFETNFGALAEFTVV
RATQLIPKPAHLTWEEAASVPLCAGTAYRMLVSERGANMKQGDVVLVWGAAGGLGGYAVQ
YVRNGGGIPVAVVGSERKAEAMRRLGCEVILNRTEIGITDEIADDPKQVIRAGVRLGEMI
NEQVGRAPDIVFEHIGRPTFGISVFVAQRGGTVVTCGSSAGYQHSFDNRYLWMRLKRIIG
SHIANLQEYWDAHRLFELGHIVPTMSAVYPLTDVAAACRLVQANQQIGKIAVRCLAPRAG
LGVTNPELRERIGEDRLNPWRGLTTGSDGAEFGGQRDDPA
>tr|A4XAU4|A4XAU4_SALTO Crotonyl-CoA reductase OS=Salinispora tropica (strain ATCC BAA-916 / DSM 44818 / CNB-440) GN=Strop_3612 PE=4 SV=1
MAYPCRPRAGADEREVEVQDILETIMAAEGSAQPERELAGVARLPVPQSYRGVVVRAEET
QIFDGMATRDKDPRKALHVQDVPTPQPGPGEALVAVMASAINYNTVWTSIFEPLPTFKFL
QRYGRLSELTKRHDLPYHVVGSDAAGVVLRTGPGVTRWRAGDEVVAHCLSVELEEAAGHD
DTMLDPQQRIWGFETNFGGLAELAIVKANQLMPKPRHLSWEEAASPGLVNSTAYRQLVSH
HGANMKQGDVVLIWGASGGLGSYATQMALTGGAIPVCVVSSPEKAELCRRMGAELVIDRA
AEGFRFWKDEQTQDPDEWRRFGERIRELTGGEDPDIVFEHPGRETFGASVFVTKRGGTVV
TCASTSGYQHQYDNRYLWMHLKRIVGSHFANYREAWEANRLIALGKIHPTVSKTYSLEQT
GQAAYEVHRNAHQGKVGVRCLAPTDGLGVRDPEFRGRHEAGINRFRGH
>tr|A8L3Y2|A8L3Y2_FRASN Crotonyl-CoA reductase OS=Frankia sp. (strain EAN1pec) GN=Franean1_1041 PE=4 SV=1
MKRILEAIMTGGGRSPERRAEFAALAVPESYRGVVVRKSEVGMFEGRVSRDKDPRESLHV
DEVATPELGPGEALVAVMASSVNYNTVWTSIFEPLSTFGFLERYGRSSPLARQHDQPYHV
VGSDLAGVVLRTGPGVHAWFPGDEVVAHCLSVELERPEGHNDTMLDPEQRIWGFETNFGG
LAELALVKANQLMPKPGHLSWEEAAAPGLVNSTAYRQLVSRNGAGMKQGDVVLVWGASGG
LGSYATQMVLRGGGIPVCVVSSAEKAAICRAMGAELVIDRAAEGYRFWSDERTQDPREWK
RFGARIRELTGGEDPDIVFEHPGRETFGASVFVARRGGTVVTCASTSGFVHEFDNRYLWM
NLKRIIGSHFANYREAWEANRLVARGMVHPTLSRVYPLERTGQAAFDVHRNAHQGKVGVL
CLAPEEGLGVRDEETRARHLTAINRFRGV
>tr|A8L5S8|A8L5S8_FRASN Crotonyl-CoA reductase OS=Frankia sp. (strain EAN1pec) GN=Franean1_4051 PE=4 SV=1
MKRIVEAIMAGDARSPERRAEFAALAVPESYRGVVVRKSEVGMFEGRVSRDKDPRESLHV
DEVATPELGPGEALVAVMASSVNYNTVWTSIFEPLSTFGFLERYGRSSPLAKKHDQPYHV
VGSDLAGVVLRTGPGVHAWHPGDEVVAHCLSVELERPEGHNDTMLDPEQRIWGFETNFGG
LAELALVKANQLMPKPGHLSWEEAAAPGLVNSTAYRQLVSRNGANMKQGDVVLIWGASGG
LGSYATQMALRGGAIPVCVVSSPEKAAICRAMGAELVIDRAAEGYRFWSDERTQDPREWK
RLGRRIRELTGGEDPDIVFEHPGRETFGASVYVARRGGTVVTCASTSGFMHEYDNRYLWM
NLKSIIGSHFANYREAWEANRLVARGMVHPTLSKVYPLAQTGQAALDVHRNAHQGKVGVL
CLAPEEGLGVRDEETRARHLTAINRFRGV
>tr|A8LBR2|A8LBR2_FRASN Crotonyl-CoA reductase OS=Frankia sp. (strain EAN1pec) GN=Franean1_3014 PE=4 SV=1
MSMKDIIDAVLVQAPRTEARRAEFEALSVPAAYRGVVVRRDEVGMFAGRASRDKDPRESL
HLDEVATPEIGPGEALVAVMASSVNYNTVWTSIFEPMPTFGFLGRYGRTSPLARRHDQPY
HVVGSDLAGVVLRTGPGVHAWAPGDEVVAHCLSVELERPEGHNDTMLDPEQRIWGFETNF
GGLAELALVKANQLMPKPDHLTWEEAAAPGLVNSTAYRQLVSTNGANMKQGDVVLIWGAS
GGLGSYATQLALRGGAIPVCMVSSPAKAEICRSLGAELVIDRASEDYRFWTDEHTQNPRE
WQRLGKRIRSLTGGDDPDIVFEHPGRETFGASVYAARRGGTIVTCASTSGFLHSYDNRYL
WMNLKRIIGSHFANYREAWEANRLIARGLIHPTLSRVYPLADTGQAAHDVHHNNHQGKVG
VLCLAPSEGLGVRDETTRARHLTAINRFRGM
>tr|A8M2H5|A8M2H5_SALAI Crotonyl-CoA reductase OS=Salinispora arenicola (strain CNS-205) GN=Sare_3994 PE=4 SV=1
MQDILETIMAAEDSAQPERELAGVARLPVPESYRGVVVRAEETQMFDGMATRDKDPRKAL
HVQEVPTPQPGPGEAVIAVMASAINYNTVWTSIFEPLPTFKFLQRYGRLSELTKRHDLPY
HVVGSDAAGVVLRTGPGVTRWQAGDEVVAHCLSVELEEAAGHDDTMLDPQQRIWGFETNF
GGLAELAVVKANQLMPKPRHLSWEEAASPGLVNSTAYRQLVSHHGANMKQGDVVLIWGAS
GGLGSYATQMALTGGAIPVCVVSSPDKAELCRRMGADLVIDRAAEGFRFWKDEQTQDSDE
WRRFGERIRELTGGEDPDIVFEHPGRETFGASVFVTKRGGTVVTCASTSGYQHQYDNRYL
WMHLKRIVGSHFANYREAWEANRLIALGKIHPTVSKTYGLEQTGQAAYEVHRNAHQGKVG
VRCLAPTDGLGIRNPDLRARHEVAINRFRGH
>tr|B1VV15|B1VV15_STRGG Putative crotonyl CoA reductase OS=Streptomyces griseus subsp. griseus (strain JCM 4626 / NBRC 13350) GN=SGR_1170 PE=4 SV=1
MKEILDAIQSQDSTAADFAALSLPESYRAITVHKDEAEMFAGLESRDKDPRKSIHLDDVP
VPELGPGEALVAVMASSVNYNSVWTSIFEPVSTFGFLERYGKLSELTKRHDLPYHVIGSD
LAGVVLRTGPGVNAWNPGDEVVAHCLSVELESSDGHNDTMLDPEQRIWGFETNFGGLAEI
ALVKSNQLMPKPKHLSWEEAAAPGLVNSTAYRQLVSRNGAGMKQGDNVLIWGASGGLGSY
ATQFALAGGANPICVVSSPEKAEICRAMGAEAVIDRNAEGYRFWKDERTQDPKEWKRFGK
RIREFTGGEDIDIVFEHPGRETFGASVYVTRKGGTITTCASTSGYMHEYDNRYLWMSLKR
IIGSHFANYREAWEANRLIAKGKIHPTLSRTYSLEDTGQAAYDVHRNLHQGKVGVLALAP
REGLGVRDQEMREQHIDAINRFRNV
>tr|Q0RDD1|Q0RDD1_FRAAA Crotonyl CoA reductase OS=Frankia alni (strain ACN14a) GN=FRAAL5913 PE=4 SV=1
MKDILEAILAQTPPSPERRAEFAAFAVPEFYRGVVVRRDETGMFDGVPSQDKDPRRSLHV
DEVPTPEVGPGEALVAVMASSVNYNTVWTSIFEPMSTFGFLERYGRTSPLASRHDQPYHV
VGSDLAGVVLRTGAGVHVWSPGDEVVAHCLSVELERADGHNDTMLDPEQRIWGFETNFGG
LAELALVKANQLMPKPGHLTWAEAAAPGLVNSTAYRQLVSANGARMKQGDVVLVWGASGG
LGSYATQLALRGGAIPVCVVSSPTKAAICRSLGAELVIDRAAEDYRFWSDERTQNPREWK
RLGQRIRELTGGDDPDIVLEHPGRETFGASVYVTRRGGTIATCASTSGFLHEYDNRYLWM
NLKRVVGSHFANYREAWEANRLIARGMIHPTLSRVYPLNETGQAAHDVHRNMHQGKVGVL
CLAPSEGLGVRDEEFRARHLTAINRFRGV
>tr|Q0RMR1|Q0RMR1_FRAAA Crotonyl-CoA reductase OS=Frankia alni (strain ACN14a) GN=ccrA PE=4 SV=1
MDALAEAVLAGASRDELLSKEVPAEYLATYLHEDDVQMFGGTADKDVRRSLRVGRVPMPE
LAPDEALVAVMASSINYNTVWSAMFEPLPTFGFLHRFGRQGGFAARHDRPHHVVGSDGAG
VIVRVGSGVRHWKVGDHVVISPAYVDDQEAATHADGMLGAEQRAWGFETNFGGLAHYTVV
RVSQLVAKPTHLSWEEAASVTLCGGTAYRMLVGDHGARIKQGDIVLIWGATGGLGAYAVQ
LVKAGGGIPIGVVSSAEKERVLRRLGCDVVINRDELGLGNGTESPDEMIDAGRRLGRRIR
AEVGEDPHVVFDYVGSATFGISVFVVRKGGVVVTCGSSTGFQHQYDNRYLWMNLKRIIGS
HVANLQEQVECNRLVQLGRLAPALSTVYPLDEVGEATRLVQTNRHIGKVGVLCLAPRTGL
GVTDPALRAQIGEERLTPLLEPSVPRQSPRPTPIAV
>tr|Q2J6Q0|Q2J6Q0_FRASC Crotonyl-CoA reductase OS=Frankia sp. (strain CcI3) GN=Francci3_3690 PE=4 SV=1
MKDILEAIIAQSPPSPARRAEFASLPVPESYRAVVVRRDEIGMFEGMPSRDKDPRRSLHV
DDVPTPELGPGEALIAVMASSVNYNTVWTSIFEPIHTFNFLERYGRTSPLASRHNQPYHV
VGSDLAGVVLRTGPGVQAWSPGDEVVAHCLSVELERPDGHNDTMLDPEQRIWGFETNFGG
LAELALVKTNQLMPKPAHLTWEEAAAPGLVNSTAYRQLVSVNGANMKQGDVVLVWGASGG
LGSYATQLVLRGGAIPVCIVSSPEKADICRSLGAELIIDRAAEAYQFWSDEHTQNPREWQ
RFGKRIRELTGGDDPDIVLEHPGRETFGASVYVTRRGGTIATCASTSGFQHEYDNRYLWM
NLKRIVGSHFANYREAWEANRLIMRGMIHPTLSRVYPLTETGQAAYDVHRNLHQGKVGVL
CLAPAEGLGVRDEALRSRHLTAINRFRGV
>tr|Q2JEB0|Q2JEB0_FRASC Crotonyl-CoA reductase OS=Frankia sp. (strain CcI3) GN=Francci3_0999 PE=4 SV=1
MKEIRSAILAGDTPKEAFTSLRVPETYRGVVVRKEDVNIFSGLASRDKDPRRSLHLDEVA
TPEIGPGEALVAVMASSINYNTVWTSVFEPLPTFGFLERYGRLSPLSKRHDLPYHVVGSD
LAGVVLRTGPGVHAWSPGDEVVAHCLSVELERPEGHNDTILDPEQRIWGFETNFGGLAEL
ALVKANQLMPKPAHLSWEEAAASGLVNSTAYRQLVSRNGADMKQGDIVLIWGASGGLGSY
ATQLAVRGGAIPVCVVSSSEKAEIAHRMGAELVIDRTSEGYRFWTDEHTQNPKEWQRFGK
KIRQLTGGEDPDIVFEHPGQETFGASVYVARRGGTIVTCASTSGFVHSYDNRYLWMNLKK
IVGSHFANYREAWEANRLITKGLVHPTVSRVYPLDETGQAVYEVHRNLHQGKVAVLCLAP
QEGLGVRDNAIRTRHLEAINRFRET
>tr|Q82LU9|Q82LU9_STRAW Putative crotonyl-CoA reductase OS=Streptomyces avermitilis GN=ccrA2 PE=4 SV=1
MKEILDAIQSQTATSADFAALPLPDSYRAITVHKDETEMFAGLSTRDKDPRKSIHLDDVP
VPELGPGEALVAVMASSVNYNSVWTSIFEPVSTFNFLERYGRLSDLSKRHDLPYHIIGSD
LAGVVLRTGPGVNSWKPGDEVVAHCLSVELESSDGHNDTMLDPEQRIWGFETNFGGLAEI
ALVKSNQLMPKPDHLSWEEAAAPGLVNSTAYRQLVSRNGAGMKQGDNVLIWGASGGLGSY
ATQFALAGGANPICVVSSEQKADICRSMGAEAIIDRNAEGYKFWKDETTQDPKEWKRFGK
RIREFTGGEDIDIVFEHPGRETFGASVYVTRKGGTITTCASTSGYMHEYDNRYLWMSLKR
IIGSHFANYREAWEANRLVAKGKIHPTLSKVYSLEDTGQAAYDVHRNLHQGKVGVLALAP
REGLGVRDEEKRAQHIDAINRFRNI
>tr|Q93HI6|Q93HI6_STRAW Crotonyl-CoA reductase OS=Streptomyces avermitilis GN=ccrA PE=4 SV=1
MTLLTEAVRAGAPPQELERAPLPGEYTAAYIQAEDARMFDGVADKDIRKSLRVGQVPMPE
LAPDEVLVAVMASAVNYNTVWSAMFEPVSTFRFLRQFATQGGWARRHDLPYHVIGSDGAG
VIVRVGSGVRRWGIGDHVVMSCVQPDDQEPATQADGMLGAEQRIWGFETNFGGLAHYAVV
RASQLIPKPAHLSWEEAACNPLCAGTAYRMLVGDRGARFKQGDVVLIWGAAGGLGAYAVQ
LVKNGGGIPVGVVSSPAKAEAARRLGCDVVIDRQDIGLDDRTADDPRAVIEVGKRLGTAI
RKRVGEDPHIVFEHVGRATFAVSVFVVRRGGTVVTCGSSTGYQHGYDNRYLWMKLKRIIG
SHAANLQEQWECNRLVSLGRIVPTLSAVYPLEEIGEAARSVQTNQHIGKVGVLCLASGPG
QGVTDPERRADLGEERLNPLRGLTPTRQAG
>tr|Q9ZBK1|Q9ZBK1_STRCO Crotonyl CoA reductase OS=Streptomyces coelicolor GN=SCO6473 PE=4 SV=1
MTVKDILDAIQSPDSTPADIAALPLPESYRAITVHKDETEMFAGLETRDKDPRKSIHLDD
VPVPELGPGEALVAVMASSVNYNSVWTSIFEPLSTFGFLERYGRVSDLAKRHDLPYHVIG
SDLAGVVLRTGPGVNAWQAGDEVVAHCLSVELESSDGHNDTMLDPEQRIWGFETNFGGLA
EIALVKSNQLMPKPDHLSWEEAAAPGLVNSTAYRQLVSRNGAGMKQGDNVLIWGASGGLG
SYATQFALAGGANPICVVSSPQKAEICRAMGAEAIIDRNAEGYRFWKDENTQDPKEWKRF
GKRIRELTGGEDIDIVFEHPGRETFGASVFVTRKGGTITTCASTSGYMHEYDNRYLWMSL
KRIIGSHFANYREAWEANRLIAKGRIHPTLSKVYSLEDTGQAAYDVHRNLHQGKVGVLCL
APEEGLGVRDREKRAQHLDAINRFRNI
