# Supplementary material for: Subdivision of the MDR superfamily of medium-chain dehydrogenases/reductases through iterative hidden Markov model refinement
Source: BMC Bioinformatics. 2010 Oct 27;11:534. doi: 10.1186/1471-2105-11-534 (PMC2976758; doi:10.1186/1471-2105-11-534)
Supplement: Additional file 4 — MDR family alignment figures. Illustrations showing the mafft MSAs from Additional file 3: mdr-sequences. Red sequence identifiers denote sequences from UniProtKB/TrEMBL, while blue correspond to sequences from Swiss-Prot. The position cscores are shown in a bar plot under the MSA. Positions that contain gaps in over 90% of the sequences have been removed from the alignment in order to increase readability. [file 1471-2105-11-534-S4.ZIP › mdr/MDR063.fasta]

>tr|B0MBK0|B0MBK0_9FIRM Putative uncharacterized protein OS=Anaerostipes caccae DSM 14662 GN=ANACAC_01021 PE=3 SV=1
MKALTFYDVQDLRYEEVADPAIEKDDDVIVKVKAVGICGSDIARYRNLGPYVKGNVWGHE
FSGEVVQTGPAVTELKAGDRVVGCPNLVCHECEYCKSGHPSRCESLNTIGAYVPGAFAEY
IKMPAVNLVKMAESMTYEQGALVEPATVAIHGLYQTNIKMGYEVAVVGCGNIGLMAIRWA
KAFGAKKVFAIDIDDAQLEIARQFGADVLINSTNIDFHDEIRKYGNGVDLAIESAGNPFT
AARVLGLPKKGGEVVYMGIPYADVPVPRFYFEKIMRNELKIIGSWCTISAPYPGKEWVNA
VEYIGNGQVDVLGMVTHKVNLSQGPKMFEKIIANPKGFGKVLLYPEEIM
>tr|B1CBZ3|B1CBZ3_9FIRM Putative uncharacterized protein OS=Anaerofustis stercorihominis DSM 17244 GN=ANASTE_01493 PE=3 SV=1
MKAARLYGKQDLRLEEVPMPEVKPGEVLIKVKAVGICGSDLSRYTKLGPKFPEKGPLVWG
HEFSGEVAEVGEGVTSYKAGDHVTACPALPCFECEYCKKGEYARCMTLEVIGAVRDGAFA
EYIALPERNLVPLPKSVSFEQAALIEPTCVCFHGLYKLNMQPGDDVAVMGCGPIGLLAIQ
SAKVFGAKRIIAIDIMEEKLEWAKACGATDVVLSKIDDYDSARNGVLDVTNGRGVDVVIE
SGGTPVTSAQVLGLGCKGAKVLYLGIPYGDITIPREYFEKIGRSELTIYGAWNAIQQGFP
GKPWTSVVAFLEKGMLDFSPIITHRYPLDEIEEVFKANYERKTLFGKILFFPEGVEK
>tr|B1Q9E7|B1Q9E7_CLOBO Putative L-iditol 2-dehydrogenase OS=Clostridium botulinum NCTC 2916 GN=CBN_3493 PE=4 SV=1
MEGKMKAVALHAIKDLRYEEVDIPTIGENDVLVKVKYVGICGSDMPRAMVSGAYHYPTIT
GHEFSGEVVEIGNNVDDIKVGERIAVAPLIPCGECEFCKKGNFALCETYEFLGSRNDGGF
AEYVRVPKENVLILPEDLDYETAAGIEPASISYQAMSKTGIKVGDTVAVVGCGPIGQFAI
QWAKIFGASKVIAVDVLEDKLNLAKELGADIIINSKECNAVEKVLEITNGGVEAVVETAG
MKITEEQSVLMCRKLGKVVFLGISHDELRFSEKTFDRIMRGEITLQGSWNSYAAPFPGIA
WRTTLDFMEKGQIVFKPMVSHKIKLEELPGYFHKMFNKEINYNKVLVEI
>tr|B1QHR8|B1QHR8_CLOBO Putative L-iditol 2-dehydrogenase OS=Clostridium botulinum Bf GN=CBB_3746 PE=4 SV=1
MEGKMKAVALHAIKDLRYEEVDIPTIGENDVLVRVKYVGICGSDMPRAMVSGAYHYPTIT
GHEFSGEVVEIGNNVKDIKVGERIAVAPLIPCGECEFCKKGNFALCETYEFLGSRNDGGF
AEYVRVPKENVLILPEDLDYETAAGIEPASISYQAMSKTGIKVGDTVAVVGCGPIGQFAI
QWAKIFGASKVIAVDVLEDKLNLAKELGADIIVNSKECNAVEKVLEITNGGVEAVVETAG
IKLTQEQAVLMCRKRGKVVFLGISHDELRFSEKTFDRIMRGEITLQGSWNSYAAPFPGIA
WRATLDFMEKGQIVFKPMVSHKIKLEELPGYFHKMFNKEINYNKVLVEI
>tr|B6FWC9|B6FWC9_9CLOT Putative uncharacterized protein OS=Clostridium hiranonis DSM 13275 GN=CLOHIR_00178 PE=4 SV=1
MKALNLYGARDIRFEDTKNPVIENDNEIIVKVKVAGICGSDGHRYAQLGPYIEGMTWGHE
FSGIVEEIGKNVKNVKVGDRVAVCPALYCGECESCKKGEFARCEKLKVIGAKDPGAFAEY
VKVPAENAILIPDEVSFEAASMVEPACVSLHGLYKTGLEPGDDVAVIGCGTIGLLAIQWA
KVFGAKRIIALDIDDKKLELAKQLGATDIINSMGVEPCEELEKITNGRRADVVVESAGSP
ITSAQAFSLSKKGGKVVFLGIPYGDVMVKRFYFEKIVRNELQVFGSWNAISSPFPGKEWT
TTVEFMRQGKIKTEPLVTHKLPLSEGSNIFEKIAERVESIGKVLFYPEKN
>tr|Q4EHJ7|Q4EHJ7_LISMO Alcohol dehydrogenase, zinc-dependent OS=Listeria monocytogenes str. 4b H7858 GN=LMOh7858_0566 PE=3 SV=1
MKALKLYGKRDLRYEEADMPTIEQPDDVILKVKTVGICGSDISRYSKLGPYVPGMVWGHE
FSGEVIEVGSEVTDIEIGDRAAGCPALYCGECEYCKKGEFARCRKLTVIGARHPGAYAEY
IKLPAENVVKIPDELDYEAAALVEPSAVVVHGFYHTKLQAGDDVVVVGSGNIGLLAIQWA
KVFGAKRVIAIDVDDKKLALAKEVGADVVINSLKEDPLEVVAAHTDGLNADLVVEAAGSP
ITSAQVFAYAKKGGGVVFLGIPYADVTIERFYFEKIVRSELTVWGSWNAISAPFPGKEWQ
TTIHFLANKQINIEPMITHRLSLAEGPEVFERIYERNEFFGKVLFFPE
>tr|Q4EVQ1|Q4EVQ1_LISMO Alcohol dehydrogenase, zinc-dependent OS=Listeria monocytogenes str. 1/2a F6854 GN=LMOf6854_0539 PE=3 SV=1
MKALKLYGKRDLRYEEADMPTIEEPDDVILKVKTVGICGSDISRYSKLGPYVPGMVWGHE
FSGEVIEVGSEVTDIEIGDRAAGCPALYCGECEYCKKGEFARCRKLTVIGARHPGAYAEY
IKLPAENVVKIPDELDYEAAALVEPSAVVVHGFYHTKLQAGDDVVVVGSGNIGLLAIQWA
KVFGARRVIAIDVDDKKLALAKEVGADVVINSLKEDPLEVVAAHTDGLNADLVVEAAGSP
ITSAQVFAYAKKGGGVVFLGIPYADVTIERFYFEKIVRSELTVWGSWNAISAPFPGKEWQ
TTIHFLANKQINIEPMITHRLSLAEGPEVFERIYERNEFFGKVLFFPE
>tr|Q9Z9T9|Q9Z9T9_BACHD Sorbitol dehydrogenase (Fragment) OS=Bacillus halodurans GN=gutB PE=3 SV=1
MKALNLYGIQDLRFEETPAPSIEHDDDIIIKVKAVGICGSDLSRYKKLGPYVPGMTFGHE
FAGEVVKIGRSVTGFSIGDRVAACPTYTCGQCRYCQLGEPTRCERLSVIGARHPGAYAEY
VKLPAKHVIPLPNVVNYDEAALIEPASVVAHGFYRTNIKPGASVAIMGVGSIGLLAVQWA
KIFGATTVFAIDIDEQKLNVANQLGADVLISSLQRPAHKQILEYTNGIGVDVAVESAGTP
STSAQVFALPKKGGEVVFLGIPYADVQIERFYFEKIVRNELHVYGSWNALSSPFPGKEWA
TTIQDM
>tr|A0QWX1|A0QWX1_MYCS2 Oxidoreductase, zinc-binding dehydrogenase family protein OS=Mycobacterium smegmatis (strain ATCC 700084 / mc(2)155) GN=MSMEG_3094 PE=3 SV=1
MTTEAPTPTTVVAPTALPASMTAAVMYAPGDIRVEQAPVPRPGPGEVLLKVAACGVCGSD
IPRMLRNGGYVMPIICGHEFSGWVVELGDGVEGFDIGELVSVPPLIPCRRCDFCAKGEFG
LCENYDYFGSRSDGAYAQYVVSPVGNLLKLPAGIDPRAAAMLDPAAIALHGLWKTGLRAG
HRVLVIGAGPIGLFAIQWAKLHGADQVVAVDLSEEKAAMARQAGATDAVQDAEDARAIGG
RGFDIVLESAGVPATADMAANLTGPHGHAVFVGIPHAPVTLEKDTFNKFMRLETSLHGSW
NSFSAPFPGDEWRTAARMMAAGKLKWEFMITHELGLSELPRMMQQLGDRSIFSSKVLFVP
NEV
>tr|A5I7E3|A5I7E3_CLOBH Sorbitol dehydrogenase (Putative L-iditol 2-dehydrogenase) OS=Clostridium botulinum (strain Hall / ATCC 3502 / NCTC 13319 / Type A) GN=CBO3418 PE=3 SV=1
MEGKMKAVALHAIKDLRYEEVDIPTIGENDVLVRVKYVGICGSDMPRAMVSGAYHYPTIT
GHEFSGEVVEIGNNVDDIKVGERIAVAPLIPCGECEFCKKGNFALCETYEFLGSRNDGGF
AEYVRVPKENVLILPEDLDYETAAGIEPASISYQAMSKTGIKVGDTVAVVGCGPIGQFAI
QWAKIFGASKVIAVDVLEDKLNLAKELGADIIINSKECNAVEKVLEITNGGVEAVVETAG
MKITEEQSVLMCRKLGKVVFLGISHDELRFSEKTFDRIMRGEITLQGSWNSYAAPFPGIA
WRTTLDFMEKGQIVFKPMVSHKIKLEELPGYFHKMFNKEINYNKVLVEI
>tr|A5IPB9|A5IPB9_STAA9 Alcohol dehydrogenase GroES domain protein OS=Staphylococcus aureus (strain JH9) GN=SaurJH9_0235 PE=3 SV=1
MKALKLYGVEDLRYEDNEKPVIESANDVIVKVRATGICGSDTSRYKKMGPYIKGMPFGHE
FSGVVDAIGSDVTHVNVGDKVTGCPAIPCYQCEYCLKGEYARCEKLFVIGSYEPGSFAEY
VKLPAQNVLKVPDNVDYIEAAMVEPSAVVAHGFYKSNIQPGMTVAVMGCGSIGLLAIQWA
RIFGAAHIIAIDIDAHKLDIATSLGAHQTINSKEENLEKFIENHYANQIDLAIESSGAKV
TIGQILTLPKKGGEVVLLGIPYDDIEIDRVHFEKILRNELTVCGSWNCLSSNFPGKEWTA
TLHYMKTKDINVKPIISHFLPLEKGPETFDKLVNKKERFDKVMFTIY
>tr|A6LQV2|A6LQV2_CLOB8 Alcohol dehydrogenase GroES domain protein OS=Clostridium beijerinckii (strain ATCC 51743 / NCIMB 8052) GN=Cbei_0544 PE=3 SV=1
MKASLLYGIGDVRYEIVDIPKISSNEVLVKVKNVGICGSDLPRSMVSGLSGGAKYPIILG
HEFSGEISGVGSDVKNIQIGDRVAVAPLVPCGKCIYCKSGDYGLCTDYHIIGTRVNGALA
EYVKVPADHILKLPDSLDFETAAGIEPATIAYHGLAKAGIKVGDSVVVLGCGPIGQFAIQ
WAKVFGASKIIAVDIFNEKLELAKKLGANYSVNSKESDVVAEIKKITSGGADAVIETAGS
KFTQEQALLISKKKGNVVFVGISHTPLPLSESATESILRGELKIQGSWNSYTQPYPGNAW
HATVDFMGKGEIVFKPMISHKIKLEEVGEYLKKMVNREINFNKVVVEI
>tr|A6QDM4|A6QDM4_STAAE Putative uncharacterized protein OS=Staphylococcus aureus (strain Newman) GN=NWMN_0184 PE=3 SV=1
MKALKLYGVEDLRYEDNEKPVIESANDVIIKVRATGICGSDTSRYKKMGPYIKGMPFGHE
FSGVVDAIGSDVTHVNVGDKVTGCPAIPCYQCEYCLKGEYARCEKLFVIGSYEPGSFAEY
VKLPAQNVLKVPDNVDYIEAAMVEPSAVVAHGFYKSNIQPGMTVAVMGCGSIGLLAIQWA
RIFGAAHIIAIDIDAHKLDIATSLGAHQTINSKEENLEKFIENHYANQIDLAIESSGAKV
TIGQILTLPKKGGEVVLLGIPYDDIEIDRVHFEKILRNELTVCGSWNCLSSNFPGKEWTA
TLHYMKTKDINVKPIISHFLPLEKGPETFDKLVNKKERFDKVMFTIY
>tr|A6TY35|A6TY35_STAA2 Alcohol dehydrogenase GroES domain protein OS=Staphylococcus aureus (strain JH1) GN=SaurJH1_0241 PE=3 SV=1
MKALKLYGVEDLRYEDNEKPVIESANDVIVKVRATGICGSDTSRYKKMGPYIKGMPFGHE
FSGVVDAIGSDVTHVNVGDKVTGCPAIPCYQCEYCLKGEYARCEKLFVIGSYEPGSFAEY
VKLPAQNVLKVPDNVDYIEAAMVEPSAVVAHGFYKSNIQPGMTVAVMGCGSIGLLAIQWA
RIFGAAHIIAIDIDAHKLDIATSLGAHQTINSKEENLEKFIENHYANQIDLAIESSGAKV
TIGQILTLPKKGGEVVLLGIPYDDIEIDRVHFEKILRNELTVCGSWNCLSSNFPGKEWTA
TLHYMKTKDINVKPIISHFLPLEKGPETFDKLVNKKERFDKVMFTIY
>tr|A7FZ12|A7FZ12_CLOB1 Putative L-iditol 2-dehydrogenase OS=Clostridium botulinum (strain ATCC 19397 / Type A) GN=CLB_3475 PE=3 SV=1
MEGKMKAVALHAIKDLRYEEVDIPTIGENDVLVRVKYVGICGSDMPRAMVSGAYHYPTIT
GHEFSGEVVEIGNNVDDIKVGERIAVAPLIPCGECEFCKKGNFALCETYEFLGSRNDGGF
AEYVRVPKENVLILPEDLDYETAAGIEPASISYQAMSKTGIKVGDTVAVVGCGPIGQFAI
QWAKIFGASKVIAVDVLEDKLNLAKELGADIIINSKECNAVEKVLEITNGGVEAVVETAG
MKITEEQSVLMCRKLGKVVFLGISHDELRFSEKTFDRIMRGEITLQGSWNSYAAPFPGIA
WRTTLDFMEKGQIVFKPMVSHKIKLEELPGYFHKMFNKEINYNKVLVEI
>tr|A7GJ13|A7GJ13_CLOBL Putative L-iditol 2-dehydrogenase OS=Clostridium botulinum (strain Langeland / NCTC 10281 / Type F) GN=CLI_3601 PE=3 SV=1
MEGKMKAVALHGIKDLRYEDVNIPTIGADDVLVKVKYVGICGSDMPRAMVSGAYHYPTIT
GHEFSGQVVEIGNNVDDIKVGERVTVAPLIPCGECEFCKKGNFALCETYEFLGSRNDGGF
AEYVRVPKENILILPEDLDYETAAGIEPASISYQAMSKTGIKVGDTVAVVGCGPIGQFAI
QWAKIFGASKVIAVDVLEDKLNLAKELGADIIINSKECNAVEKVLEITNGGVEAVVETAG
MKITEEQSVLMCRKLGKVVFLGISHDELRFSEKTFDRIMRGEITLQGSWNSYAAPFPGIA
WRTTLDFMEKGQIVFKPMVSHKIKLEELPGYFHKMFNKEINYNKVLVEI
>tr|A7WXQ9|A7WXQ9_STAA1 Sorbitol dehydrogenase homologue OS=Staphylococcus aureus (strain Mu3 / ATCC 700698) GN=SAHV_0249 PE=3 SV=1
MKALKLYGVEDLRYEDNEKPVIESANDVIVKVRATGICGSDTSRYKKMGPYIKGMPFGHE
FSGVVDAIGSDVTHVNVGDKVTGCPAIPCYQCEYCLKGEYARCEKLFVIGSYEPGSFAEY
VKLPAQNVLKVPDNVDYIEAAMVEPSAVVAHGFYKSNIQPGMTVAVMGCGSIGLLAIQWA
RIFGAAHIIAIDIDAHKLDIATSLGAHQTINSKEENLEKFIENHYANQIDLAIESSGAKV
TIGQILTLPKKGGEVVLLGIPYDDIEIDRVHFEKILRNELTVCGSWNCLSSNFPGKEWTA
TLHYMKTKDINVKPIISHFLPLEKGPETFDKLVNKKERFDKVMFTIY
>tr|A8Z0L3|A8Z0L3_STAAT Zinc (Zn2+)-binding dehydrogenase OS=Staphylococcus aureus (strain USA300 / TCH1516) GN=USA300HOU_0261 PE=3 SV=1
MKALKLYGVEDLRYEDNEKPVIESANDVIIKVRATGICGSDTSRYKKMGPYIKGMPFGHE
FSGVVDAIGSDVTHVNVGDKVTGCPAIPCYQCEYCLKGEYARCEKLFVIGSYEPGSFAEY
VKLPAQNVLKVPDNVDYIEAAMVEPSAVVAHGFYKSNIQPGMTVAVMGCGSIGLLAIQWA
RIFGAAHIIAIDIDAHKLDIATSLGAHQTINSKEENLEKFIENHYANQIDLAIESSGAKV
TIGQILTLPKKGGEVVLLGIPYDDIEIDRVHFEKILRNELTVCGSWNCLSSNFPGKEWTA
TLHYMKTKDINVKPIISHFLPLEKGPETFDKLVNKKERFDKVMFTIY
>tr|B1IG06|B1IG06_CLOBK Putative L-iditol 2-dehydrogenase OS=Clostridium botulinum (strain Okra / Type B1) GN=CLD_1088 PE=3 SV=1
MEGKMKAVALHAIKDLRYEEVDIPTIGENDVLVRVKYVGICGSDMPRAMVSGAYHYPTIT
GHEFSGEVVEIGNNVDDIKVGERIAVAPLIPCGECEFCKKGNFALCETYEFLGSRNDGGF
AEYVRVPKENVLILPEDLDYETAAGIEPASISYQAMSKTGIKVGDTVAVVGCGPIGQFAI
QWAKIFGASKVIAVDVLEDKLNLAKELGADIIINSKECNAVEKVLEITNGGVEAVVETAG
MKITEEQSVLMCRKLGKVVFLGISHDELRFSEKTFDRIMRGEITLQGSWNSYAAPFPGIA
WRTTLDFMEKGQIVFKPMVSHKIKLEELPGYFHKMFNKEINYNKVLVEI
>tr|B1KSG2|B1KSG2_CLOBM Putative L-iditol 2-dehydrogenase OS=Clostridium botulinum (strain Loch Maree / Type A3) GN=CLK_2861 PE=3 SV=1
MEGKMKAVALHAIKDLRYEEVDIPTIGENDVLVRVKYVGICGSDMPRAMVSGAYHYPTIT
GHEFSGEVVEIGNNVDDIKVGERVAVAPLIPCGECEFCKKGNFALCETYEFLGSRNDGGF
AEYVRVPKENVLILPEDLDYETAAGIEPASISYQAMSKTGIKVGDTVAVVGCGPIGQFAI
QWAKIFGASKVIAVDVLEDKLNLAKELGADIIINSKECNAVEKVLEITNGGVEAVVETAG
MKITEEQSVLMCRKLGKVVFLGISHDELRFSEKTFDRIMRGEITLQGSWNSYAAPFPGIA
WRATLDFMEKGQIVFKPMISHKIKLEELPGYFHKMFNKEINYNKVLVEI
>tr|Q185E9|Q185E9_CLOD6 Putative sugar dehydrogenase OS=Clostridium difficile (strain 630) GN=CD2279 PE=3 SV=1
MGNKMRASVLYNVGDVRYEMVDIPEITDTQVLVNVKYVGICGSDLPRSMVSGLSGNTKYP
LILGHEFSGEVVKIGEKVKHINVGDRVAVAPLVPCGKCDYCNEGNFGLCDDYNIIGTRVN
GAFAEYVRVPEEHILKLPDTLDYETAAGIEPATIAYHGISKSNIRVGDSVVVLGCGPIGQ
FVIQWAKVFGASKIIAVDIFDEKLELSKLLGANYILNSKEVNVIKEIKKITNGGADVVIE
TAGSRFTQEQSLFVAKKRGNIVFVGISHTELPLSADATECILRGELTLKGSWNSYTSPYP
GRAWTATLDFMEKGDIIFKPMISDKIGLNEVGDFLSKMSKREINFNKILVEI
>tr|Q188T6|Q188T6_CLOD6 Putative sugar-phosphate dehydrogenase OS=Clostridium difficile (strain 630) GN=CD0490 PE=3 SV=1
MKSVRFYGIRDTRVEDVDVPKILEKDDVIIKVKVAGICGSDISKYSKTGPHMVGEILGHE
FSGEVAQVGKEVRSFKIGDRVAVCPAMPCFECDECKKGLYSRCNNVAIIGNKELGGCFAE
YTKVKERNLIKIPDEISYETAAALEPVCIAGHGLFRSEAKVGDTVVVLGTGPIGLFSIQW
AKIFGSTKIIAVDVFDEKLDLAKELGADICINAKEKNIVEEIKRLTDGDGADIVIESAGT
PLTCGQVLLLAKKGGTVLYAGVPYGDVALTREQFEKIVRSELTVKGTWFGNSFPFPGKEW
SAGLYHMQKGDMNVEKLVTHRINLEEAPAYFEKVYKRDIFFGKIMINIDN
>tr|Q2FK20|Q2FK20_STAA3 Oxidoreductase, zinc-binding dehydrogenase family OS=Staphylococcus aureus (strain USA300) GN=SAUSA300_0244 PE=3 SV=1
MKALKLYGVEDLRYEDNEKPVIESANDVIIKVRATGICGSDTSRYKKMGPYIKGMPFGHE
FSGVVDAIGSDVTHVNVGDKVTGCPAIPCYQCEYCLKGEYARCEKLFVIGSYEPGSFAEY
VKLPAQNVLKVPDNVDYIEAAMVEPSAVVAHGFYKSNIQPGMTVAVMGCGSIGLLAIQWA
RIFGAAHIIAIDIDAHKLDIATSLGAHQTINSKEENLEKFIENHYANQIDLAIESSGAKV
TIGQILTLPKKGGEVVLLGIPYDDIEIDRVHFEKILRNELTVCGSWNCLSSNFPGKEWTA
TLHYMKTKDINVKPIISHFLPLEKGPETFDKLVNKKERFDKVMFTIY
>tr|Q2G2C5|Q2G2C5_STAA8 Putative uncharacterized protein OS=Staphylococcus aureus (strain NCTC 8325) GN=SAOUHSC_00219 PE=3 SV=1
MKALKLYGVEDLRYEDNEKPVIESANDVIIKVRATGICGSDTSRYKKMGPYIKGMPFGHE
FSGVVDAIGSDVTHVNVGDKVTGCPAIPCYQCEYCLKGEYARCEKLFVIGSYEPGSFAEY
VKLPAQNVLKVPDNVDYIEAAMVEPSAVVAHGFYKSNIQPGMTVAVMGCGSIGLLAIQWA
RIFGAAHIIAIDIDAHKLDIATSLGAHQTINSKEENLEKFIENHYANQIDLAIESSGAKV
TIGQILTLPKKGGEVVLLGIPYDDIEIDRVHFEKILRNELTVCGSWNCLSSNFPGKEWTA
TLHYMKTKDINVKPIISHFLPLEKGPETFDKLVNKKERFDKVMFTIY
>tr|Q2YV77|Q2YV77_STAAB Probable zinc-binding sorbitol dehydrogenase OS=Staphylococcus aureus (strain bovine RF122 / ET3-1) GN=SAB0189 PE=3 SV=1
MKALKLYGVEDLRYEDNDKPVIESANDVIVKVRATGICGSDTSRYKKMGPYIKGMPFGHE
FSGVVDAIGSDVTHVNVGGKVTGCPAIPCYQCEYCLKGEYARCKKLFVIGSYEPGSFAEY
VKLPAQNVLKVPDNVDYIEVAMVEPSAVVAHGFYKSNIQPGMTVAVMGCGSIGLLAIQWA
RIFGAAHIIAIDIDAHKLDIAKSLGAHQTINSKEENLEKFIENHYANQIDLAIESSGAKV
TIGQILTLPKKGGEVVLLGIPYDDIEIDRVHFEKILRNELTICGSWNCLSSNFPGKEWTA
TLYYMKTKDINVKPIISHFLPLEKGPETFDKLVNKKERFDKVMFTIY
>tr|Q5HJC6|Q5HJC6_STAAC Hexitol dehydrogenase OS=Staphylococcus aureus (strain COL) GN=SACOL0235 PE=3 SV=1
MKALKLYGVEDLRYEDNEKPVIESANDVIIKVRATGICGSDTSRYKKMGPYIKGMPFGHE
FSGVVDAIGSDVTHVNVGDKVTGCPAIPCYQCEYCLKGEYARCEKLFVIGSYEPGSFAEY
VKLPAQNVLKVPDNVDYIEAAMVEPSAVVAHGFYKSNIQPGMTVAVMGCGSIGLLAIQWA
RIFGAAHIIAIDIDAHKLDIATSLGAHQTINSKEENLEKFIENHYANQIDLAIESSGAKV
TIGQILTLPKKGGEVVLLGIPYDDIEIDRVHFEKILRNELTVCGSWNCLSSNFPGKEWTA
TLHYMKTKDINVKPIISHFLPLEKGPETFDKLVNKKERFDKVMFTIY
>tr|Q5WCN5|Q5WCN5_BACSK Sorbitol dehydrogenase OS=Bacillus clausii (strain KSM-K16) GN=ABC3342 PE=3 SV=1
MEALNLYGAGDIRFEQSPKPTIMNDNEVIVRVETAGICGSDLSRYKKLGPYISGTTFGHE
CSGTIEEVGSNVSHLKEGMRVAVCPALPCGDCTQCRQGAFSRCPSLTVIGAVQPGAFAEY
VKLPAENVLPLPNEIDADTAAFIEPAAVVAHGFYKTAIEPGADVAIIGCGSIGLLAIQWA
KLFGARYVYAIDIDEQKLKVAKELGADQRVNPLDGPVHEQIHDLTAGEGVDVAIEAAGTP
ITSAQALALPKKGGEVVFLGIPYGDVTIERFYFEKIVRNELRVHGSWNGLSAPFPGKEWK
TAIHSLQTGALQVNPLITHRLPLSDGPFVFKEMASGSPGYIKTLLYPGKTGQKERAINHL
K
>tr|Q6GCM4|Q6GCM4_STAAS Putative zinc-binding dehydrogenase OS=Staphylococcus aureus (strain MSSA476) GN=SAS0226 PE=3 SV=1
MKALKLYGVEDLRYEDNEKPVIESANDVIVKVRATGICGSDTSRYKKMGPYIKGMPFGHE
FSGVVDAIGSDVTHVNVGDKVTGCPAIPCYQCEYCLKGEYARCEKLFVIGSYEPGSFAEY
VKLPAQNVLKVPDNVDYIEAAMVEPSAVVAHGFYKSNIQPGMTVAVMGCGSIGLLAIQWA
RIFGAAHIIAIDIDAHKLDIATSLGAHQTINSKEENLEKFIENHYANQIDLAIESSGAKV
TIGQILTLPKKGGEVVLLGIPYDDIEIDRVHFEKILRNELTVCGSWNCLSSNFPGKEWTA
TLHYMKTKDINVKPIISHFLPLEKGPETFDKLVNKKERFDKVMFTIY
>tr|Q6GK64|Q6GK64_STAAR Putative zinc-binding dehydrogenase OS=Staphylococcus aureus (strain MRSA252) GN=SAR0245 PE=3 SV=1
MKALKLYGVEDLRYEDNEKPVIESANDVIVKVRATGICGSDTSRYKKMGPYIQGMPFGHE
FSGVVDAIGSDVTHVNVGDKVTGCPAIPCYQCEYCLKGEYARCEKLFVIGSYEPGSFAEY
VKLPAQNVLKVPDNVDYIEAAMVEPSAVVAHGFYKSNIQPGMTVAVMGCGSIGLLAIQWA
RIFGAAHIIAIDIDAHKLDIATSLGAHQTINSKEENLEKFIENHYANQIDIAIESSGAKV
TIGQILTLPKKGGEVVLLGIPYDDIEIDRVHFEKILRNELTVCGSWNCLSSNFPGKEWTA
TLHYMKTKDINVKPIISHFLPLEKGPETFDKLVNKKERFDKVMFTIY
>tr|Q723E4|Q723E4_LISMF Alcohol dehydrogenase, zinc-dependent OS=Listeria monocytogenes serotype 4b (strain F2365) GN=LMOf2365_0535 PE=3 SV=1
MKALKLYGKRDLRYEEADMPTIEQPDDVILKVKTVGICGSDISRYSKLGPYVPGMVWGHE
FSGEVIEVGSEVTDIEIGDRAAGCPALYCGECEYCKKGEFARCRKLTVIGARHPGAYAEY
IKLPAENVVKIPDELDYEAAALVEPSAVVVHGFYHTKLQAGDDVVVVGSGNIGLLAIQWA
KVFGAKRVIAIDVDDKKLALAKEVGADVVINSLKEDPLEVVAAHTDGLNADLVVEAAGSP
ITSAQVFAYAKKGGGVVFLGIPYADVTIERFYFEKIVRSELTVWGSWNAISAPFPGKEWQ
TTIHFLANKQINIEPMITHRLSLAEGPEVFERIYERNEFFGKVLFFPE
>tr|Q7A1W1|Q7A1W1_STAAW MW0226 protein OS=Staphylococcus aureus (strain MW2) GN=MW0226 PE=3 SV=1
MKALKLYGVEDLRYEDNEKPVIESANDVIVKVRATGICGSDTSRYKKMGPYIKGMPFGHE
FSGVVDAIGSDVTHVNVGDKVTGCPAIPCYQCEYCLKGEYARCEKLFVIGSYEPGSFAEY
VKLPAQNVLKVPDNVDYIEAAMVEPSAVVAHGFYKSNIQPGMTVAVMGCGSIGLLAIQWA
RIFGAAHIIAIDIDAHKLDIATSLGAHQTINSKEENLEKFIENHYANQIDLAIESSGAKV
TIGQILTLPKKGGEVVLLGIPYDDIEIDRVHFEKILRNELTVCGSWNCLSSNFPGKEWTA
TLHYMKTKDINVKPIISHFLPLEKGPETFDKLVNKKERFDKVMFTIY
>tr|Q7A7V4|Q7A7V4_STAAN SA0240 protein OS=Staphylococcus aureus (strain N315) GN=SA0240 PE=3 SV=1
MKALKLYGVEDLRYEDNEKPVIESANDVIVKVRATGICGSDTSRYKKMGPYIKGMPFGHE
FSGVVDAIGSDVTHVNVGDKVTGCPAIPCYQCEYCLKGEYARCEKLFVIGSYEPGSFAEY
VKLPAQNVLKVPDNVDYIEAAMVEPSAVVAHGFYKSNIQPGMTVAVMGCGSIGLLAIQWA
RIFGAAHIIAIDIDAHKLDIATSLGAHQTINSKEENLEKFIENHYANQIDLAIESSGAKV
TIGQILTLPKKGGEVVLLGIPYDDIEIDRVHFEKILRNELTVCGSWNCLSSNFPGKEWTA
TLHYMKTKDINVKPIISHFLPLEKGPETFDKLVNKKERFDKVMFTIY
>tr|Q8EMU0|Q8EMU0_OCEIH Sorbitol dehydrogenase (L-iditol 2-dehydrogenase) OS=Oceanobacillus iheyensis GN=OB2750 PE=3 SV=1
MEALNLYGIEDLRYEDTPKPMIEKDDDVIIKVKSVGICGSDTSRYKKLGPYVEGMTFGHE
FAGEVIEVGKSVTNFKSGDRVVACPTFSCGNCHYCREGHPTRCVELTVIGARNPGAYAEY
TKLPEGHVKILPDSIDDDTAALVEPSAVVAHGFYRASITPGSSVAIMGVGSIGLLAVQWA
KIFGASKVIAIDIDDHKLKIAQELGADIVVNPMKENAEGIVKQHTDELGVDLAVESAGSP
ITSEQVLALPKKGGEVVFLGIPYGDITLKRYYFEKIVRNELRILGSWNALSAPFPGKEWN
ATLHYMSTGQLNIKPMISHRLGLQAGPEIFHQITNKLSDAVKVIFHPGK
>tr|Q8Y9M0|Q8Y9M0_LISMO Lmo0506 protein OS=Listeria monocytogenes GN=lmo0506 PE=3 SV=1
MKALKLYGKRDLRYEEADMPTIEEPDDVILKVKTVGICGSDISRYSKLGPYVPGMVWGHE
FSGEVIEVGSEVTDIEIGDRAAGCPALYCGECEYCKKGEFARCRKLTVIGARHPGAYAEY
IKLPAENVVKIPNELDYEAAALVEPSAVVVHGFYHTKLQAGDDVVVVGSGNIGLLAIQWA
KVFGARRVIAIDVDDKKLALAKEVGADVVINSLKEDPLEVVAAHTDGLNADLVVEAAGSP
ITSAQVFAYAKKGGGVVFLGIPYADVTIERFYFEKIVRSELTVWGSWNAISAPFPGKEWQ
TTIHFLANKQINIEPMITHRLSLAEGPEVFERIYERNEFFGKVLFFPE
>tr|Q92EF4|Q92EF4_LISIN Lin0506 protein OS=Listeria innocua GN=lin0506 PE=3 SV=1
MKALKLYGKRDLRYEDADMPTIEQPDDVILKVKTVGICGSDISRYSKLGPYVPGMVWGHE
FSGEVIEVGSAVTDIEIGDRAAGCPALYCGECEYCKKGEFARCRKLTVIGARHPGAYAEY
IKLPAENVVKIPDELDYEAAALVEPSAVVVHGFYHTKLQAGDDVVVVGSGNIGLLAIQWA
KVFGARRVIAIDVDDKKLALAKEVGADVVINSLKEDPLEVVAAHTDGLNADLVVEAAGSP
ITSAQVFAYAKKGGGVVFLGIPYADVTIERFYFEKIVRSELTVWGSWNAISAPFPGKEWQ
TTIHFLANKQINIEPMITHRLSLAEGPEVFERIYERNEFFGKVLFFPE
>tr|Q92UI4|Q92UI4_RHIME Galactitol 1-phosphate 5-dehydrogenase OS=Rhizobium meliloti GN=RB1146 PE=3 SV=1
MRAIVLHAPGDIRLETRPKPVAGPGEVLLRVASVGVCGSDLPRMLVKGAWKMPLITGHEF
SGHIHALGENVEGWEIGELTAIAPLMPCNQCIECKTGNFSRCRDYDYFGSRRDGAYAEFV
AVPVENLIKTPQHVDPRAIAMTDPASIALHAIWKAGGITAGQTGAVVGCGPIGLFAIQWM
RIMGTSRVIAVDVTEEKLALARQAGADLCILSADFADNKERADLVIEAVGIDSTINAAVM
LAAPGGHVTFIGIPVPDVKLSNATFQRFLRQEVSLHGSWNSFGAPFPGPQWTTTVQKFAT
GELKWEFMISHDLDLAELPGIFQRFAAKDLHFSKVLFRP
>tr|Q99WX3|Q99WX3_STAAM Sorbitol dehydrogenase homologue OS=Staphylococcus aureus (strain Mu50 / ATCC 700699) GN=SAV0250 PE=3 SV=1
MKALKLYGVEDLRYEDNEKPVIESANDVIVKVRATGICGSDTSRYKKMGPYIKGMPFGHE
FSGVVDAIGSDVTHVNVGDKVTGCPAIPCYQCEYCLKGEYARCEKLFVIGSYEPGSFAEY
VKLPAQNVLKVPDNVDYIEAAMVEPSAVVAHGFYKSNIQPGMTVAVMGCGSIGLLAIQWA
RIFGAAHIIAIDIDAHKLDIATSLGAHQTINSKEENLEKFIENHYANQIDLAIESSGAKV
TIGQILTLPKKGGEVVLLGIPYDDIEIDRVHFEKILRNELTVCGSWNCLSSNFPGKEWTA
TLHYMKTKDINVKPIISHFLPLEKGPETFDKLVNKKERFDKVMFTIY
>tr|Q9KGB7|Q9KGB7_BACHD Sorbitol dehydrogenase OS=Bacillus halodurans GN=gutB PE=3 SV=1
MKALNLYGIQDLRFEETPAPSIEHDDDIIIKVKAVGICGSDLSRYKKLGPYVPGMTFGHE
FAGEVVKIGRSVTGFSIGDRVAACPTYTCGQCRYCQLGEPTRCERLSVIGARHPGAYAEY
VKLPAKHVIPLPNVVNYDEAALIEPASVVAHGFYRTNIKPGASVAIMGVGSIGLLAVQWA
KIFGATTVFAIDIDEQKLNVANQLGADVLISSLQRPAHKQILEYTNGIGVDVAVESAGTP
STSAQVFALPKKGGEVVFLGIPYADVQIERFYFEKIVRNELHVYGSWNALSSPFPGKEWA
TTIHYMSSGQLNVAPMISYRLPLAKGPETFQQIAKGELKPTKVLFYPEKLSERK
