# Supplementary material for: Subdivision of the MDR superfamily of medium-chain dehydrogenases/reductases through iterative hidden Markov model refinement
Source: BMC Bioinformatics. 2010 Oct 27;11:534. doi: 10.1186/1471-2105-11-534 (PMC2976758; doi:10.1186/1471-2105-11-534)
Supplement: Additional file 4 — MDR family alignment figures. Illustrations showing the mafft MSAs from Additional file 3: mdr-sequences. Red sequence identifiers denote sequences from UniProtKB/TrEMBL, while blue correspond to sequences from Swiss-Prot. The position cscores are shown in a bar plot under the MSA. Positions that contain gaps in over 90% of the sequences have been removed from the alignment in order to increase readability. [file 1471-2105-11-534-S4.ZIP › mdr/MDR064.fasta]

>tr|A3ID54|A3ID54_9BACI Nuclear receptor binding factor 1 OS=Bacillus sp. B14905 GN=BB14905_09210 PE=4 SV=1
MKVKSLKIYEYGNPKEVIRVENKTITPPTPQAILVRMLARPINPSDLIPIWGKYAHRITL
PTVPGYEGVGIVEAVGSLVSPKLLGQRVLPLRGEGTWQEMVKTQAEFAVAIPTDMDNFTA
AQMYINPLTALVTCTEVLKLRSSDVLLVNACGSAIGHIYAQFAKLLGFQLIAVTRNGRHT
EALQQLGANYVIDTSYMPLNETVMALTNGRGADAAIDSIGGDAGNQLAFCVKPGGEFLAI
GLLSGVQVDWANIVKEANVQARMFHLRHWQLQSTTEKWQQFMQHLINLVHNGSLTMMNVN
AYFPLLDIHKAIDAVEFSHTNKGKVFLTT
>tr|B0AU54|B0AU54_BACAN Oxidoreductase, zinc-binding dehydrogenase family OS=Bacillus anthracis str. A0488 GN=BAC_1039 PE=4 SV=1
MLHGTCIQFHKFGNPKDVLQVEYKNIEPLKENEVLVRMLVRPINPSDLIPITGAYAHRIP
LPNIPGYEGVGIVEDVGAGVTRDLISKRVLPLRGEGTWQEYVKTSADFVVPIPDSIDDFT
AAQMYINPLTAWVTCTETLNLQSNDVLLVNACGSAIGHLFAQLSQILNFRFIAVTRNNKH
TEELLSLGAAYVIDTSTAPLYETVMELTNGLGADAAIDSIGGPDGNELAFSLRPNGHFLT
IGLLSGIQVNWAEIVTKAKVHANIFHLRHWNKEVSPYKWQETFRHLIRLVENKQLRFMTV
HSTYDLADVKAAVDVVQSAEKTKGKVFLTSY
>tr|B0Q1Q8|B0Q1Q8_BACAN Oxidoreductase, zinc-binding dehydrogenase family OS=Bacillus anthracis str. A0193 GN=BAQ_1066 PE=4 SV=1
MLHGTCIQFHKFGNPKDVLQVEYKNIEPLKENEVLVRMLVRPINPSDLIPITGAYAHRIP
LPNIPGYEGVGIVEDVGAGVTRDLISKRVLPLRGEGTWQEYVKTSADFVVPIPDSIDDFT
AAQMYINPLTAWVTCTETLNLQSNDVLLVNACGSAIGHLFAQLSQILNFRFIAVTRNNKH
TEELLSLGAAYVIDTSTAPLYETVMELTNGLGADAAIDSIGGPDGNELAFSLRPNGHFLT
IGLLSGIQVNWAEIVTKAKVHANIFHLRHWNKEVSPYKWQETFRHLIRLVENKQLRFMTV
HSTYDLADVKAAVDVVQSAEKTKGKVFLTSY
>tr|B0QM68|B0QM68_BACAN Oxidoreductase, zinc-binding dehydrogenase family OS=Bacillus anthracis str. A0442 GN=BAH_1070 PE=4 SV=1
MLHGTCIQFHKFGNPKDVLQVEYKNIEPLKENEVLVRMLVRPINPSDLIPITGAYAHRIP
LPNIPGYEGVGIVEDVGAGVTRDLISKRVLPLRGEGTWQEYVKTSADFVVPIPDSIDDFT
AAQMYINPLTAWVTCTETLNLQSNDVLLVNACGSAIGHLFAQLSQILNFRFIAVTRNNKH
TEELLSLGAAYVIDTSTAPLYETVMELTNGLGADAAIDSIGGPDGNELAFSLRPNGHFLT
IGLLSGIQVNWAEIVTKAKVHANIFHLRHWNKEVSPYKWQETFRHLIRLVENKQLRFMTV
HSTYDLADVKAAVDVVQSAEKTKGKVFLTSY
>tr|B1F2N3|B1F2N3_BACAN Oxidoreductase, zinc-binding dehydrogenase family OS=Bacillus anthracis str. A0389 GN=BAK_1097 PE=4 SV=1
MLHGTCIQFHKFGNPKDVLQVEYKNIEPLKENEVLVRMLVRPINPSDLIPITGAYAHRIP
LPNIPGYEGVGIVEDVGAGVTRDLISKRVLPLRGEGTWQEYVKTSADFVVPIPDSIDDFT
AAQMYINPLTAWVTCTETLNLQSNDVLLVNACGSAIGHLFAQLSQILNFRFIAVTRNNKH
TEELLSLGAAYVIDTSTAPLYETVMELTNGLGADAAIDSIGGPDGNELAFSLRPNGHFLT
IGLLSGIQVNWAEIVTKAKVHANIFHLRHWNKEVSPYKWQETFRHLIRLVENKQLRFMTV
HSTYDLADVKAAVDVVQSAEKTKGKVFLTSY
>tr|B1GJT1|B1GJT1_BACAN Oxidoreductase, zinc-binding dehydrogenase family OS=Bacillus anthracis str. A0465 GN=BAM_1045 PE=4 SV=1
MLHGTCIQFHKFGNPKDVLQVEYKNIEPLKENEVLVRMLVRPINPSDLIPITGAYAHRIP
LPNIPGYEGVGIVEDVGAGVTRDLISKRVLPLRGEGTWQEYVKTSADFVVPIPDSIDDFT
AAQMYINPLTAWVTCTETLNLQSNDVLLVNACGSAIGHLFAQLSQILNFRFIAVTRNNKH
TEELLSLGAAYVIDTSTAPLYETVMELTNGLGADAAIDSIGGPDGNELAFSLRPNGHFLT
IGLLSGIQVNWAEIVTKAKVHANIFHLRHWNKEVSPYKWQETFRHLIRLVENKQLRFMTV
HSTYDLADVKAAVDVVQSAEKTKGKVFLTSY
>tr|B1UU37|B1UU37_BACAN Oxidoreductase, zinc-binding dehydrogenase family OS=Bacillus anthracis str. A0174 GN=BAO_1027 PE=4 SV=1
MLHGTCIQFHKFGNPKDVLQVEYKNIEPLKENEVLVRMLVRPINPSDLIPITGAYAHRIP
LPNIPGYEGVGIVEDVGAGVTRDLISKRVLPLRGEGTWQEYVKTSADFVVPIPDSIDDFT
AAQMYINPLTAWVTCTETLNLQSNDVLLVNACGSAIGHLFAQLSQILNFRFIAVTRNNKH
TEELLSLGAAYVIDTSTAPLYETVMELTNGLGADAAIDSIGGPDGNELAFSLRPNGHFLT
IGLLSGIQVNWAEIVTKAKVHANIFHLRHWNKEVSPYKWQETFRHLIRLVENKQLRFMTV
HSTYDLADVKAAVDVVQSAEKTKGKVFLTSY
>tr|B3J564|B3J564_BACAN Oxidoreductase, zinc-binding dehydrogenase family OS=Bacillus anthracis Tsiankovskii-I GN=BATI_1063 PE=4 SV=1
MLHGTCIQFHKFGNPKDVLQVEYKNIEPLKENEVLVRMLVRPINPSDLIPITGAYAHRIP
LPNIPGYEGVGIVEDVGAGVTRDLISKRVLPLRGEGTWQEYVKTSADFVVPIPDSIDDFT
AAQMYINPLTAWVTCTETLNLQSNDVLLVNACGSAIGHLFAQLSQILNFRFIAVTRNNKH
TEELLSLGAAYVIDTSTAPLYETVMELTNGLGADAAIDSIGGPDGNELAFSLRPNGHFLT
IGLLSGIQVNWAEIVTKAKVHANIFHLRHWNKEVSPYKWQETFRHLIRLVENKQLRFMTV
HSTYDLADVKAAVDVVQSAEKTKGKVFLTSY
>tr|B3KA63|B3KA63_9BACI Alcohol dehydrogenase GroES domain protein OS=Geobacillus sp. Y412MC10 GN=GYMC10DRAFT_2108 PE=4 SV=1
MLELEQRVDDKQLQHDEIVVRMILSPINPSDLIPIRGAYKHRIQLPAVPGYEGVGVVEAV
GSSVTASLLGKRVLPLRGEGTWQQYVKTKANLAIRVPVEIDNETASQMYINPMTAWLICA
EELRLKSDDVLIVNACGSAIGRIFAQFSKVFGYRLIAVVRNDSHTQELYSLGAWAVIDTS
KELLVHRVLELTCEMGATAGIDSIGGQDGHDLIECIRPGGTVLNIGLMSGTQLNWARIHH
KHSNIRVKPYWLRRWIEGISDVRWHETFGDVFQLVIDGELTIQAPRTRFSLREYEKAIIE
TQQSGHIGKVILEPFSFN
>tr|B3VMW1|B3VMW1_BACTK NAD(P)H: quinone oxidoreductase OS=Bacillus thuringiensis subsp. kurstaki PE=4 SV=1
MLGTCIQFHKFGNPKDVLQVEYKNIEPLKDNEVFVRMLVRPINPSDLIPITGAYAHRIPL
PNIPGYEGVGIVEDVGAFVSRDLIDKRVLPLRGEGTWQEYVKTSADFVVPIPDSIDDFTA
AQMYINPLTAWVICTETLNLKRNDVLLVNACGSAIGHLFAQLSQILNFRLIAVTRSNKHT
EELLRLGAEYVIDTSTAPLYETVMTLTNGRGADAAIDSIGGPDGNELAFSLRPNGHFLTI
GLLSGIQVNWAEIVTKAKVHANIFHLRHWNKDVSAYKWQETFRHLIRLVENKQLRFMTVH
STYDLADVKAAVDVVQSAEKTKGKVFLTSY
>tr|B3YWE6|B3YWE6_BACCE Oxidoreductase, zinc-binding dehydrogenase family OS=Bacillus cereus W GN=BCW_1000 PE=4 SV=1
MLHGTCIQFHKFGNPKDVLQVEYKNIEPLKENEVLVRMLVRPINPSDLIPVTGAYAHRIP
LPNIPGYEGVGIVEDVGAFVSRELIGKRVLPLRGEGTWQEYVKTSADFVVPIPDSIDDFT
AAQMYINPLTAWVTCTETLNLQSNDVLLVNACGSAIGHLFAQLSQILNFRLIAVTRNNKH
TEELLRLGAAYVIDTSTAPLYETVMELTNGLGADAAIDSIGGPDGNELAFSLRPNGHFLT
IGLLSGIQVNWAEIVTKAKVHANIFHLRHWNKEVSPYKWQETFRHLIRLVENKQLRFMTV
HSTYDLADVKAAVDVVQSAEKTKGKVFLTSY
>tr|B3Z2Q1|B3Z2Q1_BACCE NADPH:quinone reductase OS=Bacillus cereus NVH0597-99 GN=BC059799_0999 PE=4 SV=1
MHRKQIQFHKFGNPKDVLQVEYKNIEPLNENEVLVRMLVRPINPSDLIPITGAYAHRIPL
PNIPGYEGVGIVEDVGAFVSRDLIGKRVLPLRGEGTWQEYVKTSADFVVPIPDSIDDFTA
AQMYINPLTAWVTCTETLNLQQNDVLLVNACGSAIGHLFAQLSHILNFRLIAVTRNNKHT
EELLRLGAAYVIDTSTAPLYETVMTLTNGLGADAAIDSIGGSDGNELAFSLRPNGHFLTI
GLLSGVQVNWAEIVTKAKVHANIFHLRHWNKEVSPYKWQETFRHLIRLVENKRLCFMKVH
STYDLADVKTAVDVVESAEKTKGKMFLTSY
>tr|B3ZLZ3|B3ZLZ3_BACCE Oxidoreductase, zinc-binding dehydrogenase family OS=Bacillus cereus 03BB108 GN=BC03BB108_0981 PE=4 SV=1
MHGKLIQFQKFGNPKDVLQVEYKNIEPLKDNEVLVRMLVRPINPSDLIPITGAYAHRIPL
PNIPGYEGVGIVEDVGAGVTSDLIGKRVLPLRGEGTWQEYVKTSADFVVPIPDSIDDFTA
AQMYINPLTAWVTCTETLNLQRNDVLLVNACGSAIGHLFAQLSQILNFRLIAVTRNNKHT
EELLRLGAAYVIDTSTAPLYETVMTLTNGLGADAAIDSIGGPDGNALAFSLRPNGHFLTI
GLLSGVQVNWAEIVTKAKVHANIFHLRHWNKDVPPYKWQETFRHLIRLVENKQLRFMKVH
STYDLADVKAAVDVVQSAEKTKGKVFLTSY
>tr|B5UK97|B5UK97_BACCE Oxidoreductase, zinc-binding dehydrogenase family OS=Bacillus cereus AH1134 GN=BCAH1134_1075 PE=4 SV=1
MLGTCIQFHKFGNPKDVLQVEYKNIEPLKDNEVFVRMLVRPINPSDLIPITGAYAHRIPL
PNIPGYEGVGIVENVGAFVSRELIGKRVLPLRGEGTWQEYVKTSADFVVPIPDSIDDFTA
AQMYINPLTAWVTCTETLNLQRNDVLLVNACGSAIGHLFAQLSQILNFRLIAVTRNNKHT
EELLRLGAAYVIDTSTAPLYETVMELTNGIGADAAIDSIGGPDGNELAFSLRPNGHFLTI
GLLSGIQVNWAEIVTKAKVHANIFHLRHWNKNVSAYKWQETFRHLIRLVENEQLRFMKVH
STYDLADVKTAVDVVQSAEKTKGKVFLTGY
>tr|B7HFY3|B7HFY3_BACCE Oxidoreductase, zinc-binding dehydrogenase family OS=Bacillus cereus B4264 GN=BCB4264_A1045 PE=4 SV=1
MLGTCIQFHKFGNPKDVLQVEYKNIEPLKDNEVFVRMLVRPINPSDLIPITGAYAHRIPL
PNIPGYEGVGIVEDVGALVSRDLIGKRVLPLRGEGTWQEYVKTSADFVVPIPDSIDDFTA
AQMYINPLTAWVTCTETLNLQRNDVLLVNACGSAIGHLFAQLSQILNFQLIAVTRNSKHT
DELLQLGAHHVIDTSTAPLYETVMTLTNGRGADAAIDSIGGPDGNELAFSLRPNGHFLTI
GLLSGIQVNWAEIVTKAKVHANIFHLRHWNKEVSPYKWQETFRHLIRLVENEQLRFMKVH
STYGLADVKAAVDVVQSAEKTKGKVFLTSY
>tr|B7HYR9|B7HYR9_BACCE Quinone oxidoreductase OS=Bacillus cereus AH187 GN=BCAH187_A1171 PE=4 SV=1
MHGKHIQFHKFGNPKDVLQVEYKNIEPLRDNEVLVRMLVRPINPSDLIPITGAYAHRIPL
PNIPGYEGVGIVEDVGAFVSRDLIGKRVLPLRGEGTWQEYVKTSADFVIPIPDTIDDFTA
AQMYINPLTAWVTCTETLNLKRNDVLLVNACGSAIGHLFAQLSQILNFQLIAVTRNSKHT
DELLQLGAHHVIDTSTTPLYETVMELTNGLGADAAIDSIGGPDGNELASSLRPNGHFLTI
GLLSGVQVNWAEIVTKAKVHANIFHLRHWNKEVSPYKWQETFRHLIHLVENKQLRFMKVH
STYDLADVKTAVDVVQSAEKTKG
>tr|B7IK88|B7IK88_BACCE Oxidoreductase, zinc-binding dehydrogenase family OS=Bacillus cereus G9842 GN=BCG9842_B4256 PE=4 SV=1
MLGTCIQFHKFGNPKDVLQVEYKNIEPLKDNEVFVRMLVRPINPSDLIPITGAYAHRIPL
PNIPGYEGVGIVEDVGAGVTRDLIGKRVLPLRGEGTWQEYVKTSADFVVPIPDSIDDFTA
AQMYINPLTAWVTCTETLNLQRNDVLLVNACGSAIGHLFAQLSQILNFQFIAVTRNNKHT
EELLRLGAAYVIDTSTAPLYETVMTLTNGRGADAAIDSIGGPAGNELAFSLRPNGHFLTI
GLLSGIQVNWAEIVTKAKVHANIFHLRHWNNEVSPYKWQETFRHLIRLVENKQLCFMTVH
STYDLADVKAAVDVVQSAEKTKGKVFLTSY
>tr|B7JCT3|B7JCT3_BACCE Oxidoreductase, zinc-binding dehydrogenase family OS=Bacillus cereus AH820 GN=BCAH820_1080 PE=4 SV=1
MLHGTCIQFHKFGNPKDVLQVEYKNIEPLKENEVLVRMLVRPINPSDLIPVTGAYAHRIP
LPNIPGYEGVGIVEDVGAFVSRELIGKRVLPLRGEGTWQEYVKTSADFVVPIPDSIDDFT
AAQMYINPLTAWITCTETLNLQSNDVLLVNACGSAIGHLFAQLSQILNFRLIAVTRNNKH
TEELLRLGAAYVIDTSTAPLYETVMELTNGLGADAAIDSIGGPDGNELAFSLRPNGHFLT
IGLLSGIQVNWAEIVTKAKVHANIFHLRHWNKEVSPYKWQETFRHLIRLVENKQLRFMTV
HSTYDLANVKAAVDVVQSAEKTKGKVFLTSY
>tr|Q3ELR5|Q3ELR5_BACTI Quinone oxidoreductase OS=Bacillus thuringiensis serovar israelensis ATCC 35646 GN=RBTH_05397 PE=4 SV=1
MLGTCIQFHKFGNPKDVLQVEYKNIEPLKDNEVFVRMLVRPINPSDLIPITGAYAHRIPL
PNIPGYEGVGIVEDVGAGVTRDLIGKRVLPLRGEGTWQEYVKTSADFVVPIPDSIDDFTA
AQMYINPLTAWVTCTETLNLQSNDVLLVNACGSAIGHLFAQLSQILNFQFIAVTRNNKHT
EELLRLGAAYVIDTSTASLYETVMTLTNGRGADAAIDSIGGPAGNELAFSLRPNGHFLTI
GLLSGIQVNWAEIVTKAKVHANIFHLRHWNNEVSPYKWQETFRHLIRLVENKQLRFMKVH
STYDLADVKAAVDVVQSAEKTKG
>tr|Q4MW19|Q4MW19_BACCE Polyketide synthase, putative OS=Bacillus cereus G9241 GN=BCE_G9241_1027 PE=4 SV=1
MPSTLVFIGLVLHVYSLFLISIPYIFNKVSIQAENAIINPTTLRGNITLHGKHIQFHKFG
NPKDVLQVEYKNIEPLTDNEVLVRMLVRPINPSDLIPITGAYAHRIPLPNIPGYEGVGIV
EDVGTGVTRDLIGKRVLPLRGEGTWQEYVKTSADFVVPIPDSIDDFTAAQMYINPLTAWV
TCTETLNLQRNDVLLVNACGSAIGHLFAQLSQILNFRLIAVTRNNKHTEELLRLGAAYVI
DTSTAPLYETVMELTNGIGADAAIDSIGGPDGNALAFSLRPNGHFLTIGLLSGIQVNWAE
IVTKAKVHANIFHLRHWNKEVSPYKWQETFRHLIRLVENEQLRFMKVHSTYELADVKAAV
DVVQSAEKTKGKVFLTSY
>tr|Q62YI5|Q62YI5_BACLD Putative uncharacterized protein OS=Bacillus licheniformis (strain DSM 13 / ATCC 14580) GN=BL02693 PE=4 SV=1
MNNVSLIYKEFGDPLQKLQLHAGEKLPLQPNEILVKMIASPINPSDLLPIRGAYSHRIKL
PAVAGYDGVGIVIDQGKDVSPSLIGKRVLPVRGEGTWQQYVTTKADYAIELPPSISDNDA
SQLYINPLTAWLICTESLRVQPNEIVLMNGGGTSIAGLFAQISKILGFRLIVMTRNSRKI
EKLQKLGAWRAIDASKGSIYEKISDGCDIGVDHAIDSVGGESGELLARALKPEGTFVSYG
LLSGIPNDWRKLHDVYHVSPQLFALRLWNERHSVSEYRNRFSEVIKLVESGRMVINAPEK
IYDFEDFYDALKHYEQPGLNGKILLNFA
>tr|A0RAM4|A0RAM4_BACAH NADPH:quinone reductase (Quinone oxidoreductase) OS=Bacillus thuringiensis (strain Al Hakam) GN=BALH_0898 PE=4 SV=1
MHGKLIQFQKFGNPKDVLQVEYKNIEPLKDNEVLVRMLVRPINPSDLIPITGAYAHRIPL
PNIPGYEGVGIVEDVGAGVTSDLIGKRVLPLRGEGTWQEYVKTSADFVVPIPDSIDDFTA
AQMYINPLTAWVTCTETLNLQRNDVLLVNACGSAIGHLFAQLSQILNFRLIAVTRNNKHT
EELLRLGAAYVIDTSTAPLYETVMTLTNGLGADAAIDSIGGPDGNALAFSLRPNGHFLTI
GLLSGVQVNWAEIVTKAKVHANIFHLRHWNKDVPPYKWQETFRHLIRLVENKQLRFMKVH
STYDLADVKAAVDVVQSAEKTKGKVFLTSY
>tr|A7GP60|A7GP60_BACCN Alcohol dehydrogenase zinc-binding domain protein OS=Bacillus cereus subsp. cytotoxis (strain NVH 391-98) GN=Bcer98_1609 PE=4 SV=1
MYGKCIKFYEFGSPKNVLKIEYKNIEPPKNKEIIVRMLARPINPSDLIPIRGAYAHRISL
PNIPGYEGVGIVEDIGSLVSKDLIGKRVLPLRGEGTWQEFVKTSADFAIPIPDSINDFTA
AQMYINPITAWVTCTEILKLKPNDVLLVNACGSSIGHLFAQLSQILGFRLIAVTRNKKYT
EALLHLGASYVIDTSTVSLYEAVMELTNGIGADAAIDSIGGSDGNELAFCLHPNGNFLTI
GLLSGIQVNWGDIVNRARVNANMFHLRNWNKNVSVYKWQETFHHLIHLIEDKKLRFMTAD
STHDLTDVIKAIDAVESFKKTKGKVFLTSY
>tr|A9VI26|A9VI26_BACWK Alcohol dehydrogenase zinc-binding domain protein OS=Bacillus weihenstephanensis (strain KBAB4) GN=BcerKBAB4_0916 PE=4 SV=1
MRGKYIQFHEFGNPKDVLQVEYKNIEPLKDNEVLVRMLVRPINPSDLIPVTGAYAHRIPL
PNIPGYEGVGIVEDVGAGVTRDLIGKRVLPLRGEGTWQEYVKTSADFVVPIPDSIDDFTA
AQMYINPLTAWVTCTETLNLKQNDILLVNACGSAIGHLFAQLSQILNFRLIAVTRNNKHT
EELLRLGAEYVIDTSTAPLYETVMELTNGLGADAAIDSIGGPDGNELAFSLRPNGRFLTI
GLLSGIQVNWAEIVTKAKVHANIFHLRHWNKEVSPYKWQETFRHLIRLVENEQLRFMTVH
STYDLADVKSAVGVIQSAEKTKGKVFLTSY
>tr|B1HUE2|B1HUE2_LYSSC Trans-2-enoyl-CoA reductase OS=Lysinibacillus sphaericus (strain C3-41) GN=Bsph_3809 PE=4 SV=1
MKVKSLKIYEYGNPKEVIRVENKTITLPTQQEILVRMLARPINPSDLIPIWGKYAHRITL
PTVPGYEGVGIVEAVGPLVTPKLLGQRVLPLRGEGTWQEMVKTQAAFAVAIPTEMDNFTA
AQMYINPLTALVTCTEVLKLRSSDVLLVNACGSAIGHLYAQFAKVLGFQLIAVTRTGLHT
NALQQLGANYVIDTSHMPLYETVMALTNGKGADAAIDSIGGDAGNQLAFCVKPGGNFLAI
GLLSGVQVNWATIVNEAKVQARMFHLRHWQHQSTPEKWQQFMQRLINLVHNGVLAMMSVN
TCFPLLDIHKAIDAVESSHTNKGKVFLTT
>tr|Q63EZ8|Q63EZ8_BACCZ NADPH:quinone reductase (Quinone oxidoreductase) OS=Bacillus cereus (strain ZK / E33L) GN=qor PE=4 SV=1
MHGKQIQFHKFGNPKDVLQVEYKNIEPLKENEVLVRMLVRPINPSDLIPITGAYAHRIPL
PNIPGYEGVGIVEDVGSFVSKDLIGKRVLPLRGEGTWQEYVKTSADFVVPIPDSIDDFTA
AQMYINPLTAWVTCTETLNLQSNDVLLVNACGSAIGHLFAQLSQILNFRLIAVTRNNKHT
EELLRLGAAYVIDTSTAPLYETVMTLTNGLGADAAIDSIGGPDGNELAFSLRPNGHFLTI
GLLSGIQVNWAEIVTKAKVHANIFHLRHWNKEVSPYKWQETFRHLIRLVENKQLRFMKVH
STYDLADVKTAVDVVQSAEKTKGKVFLKSY
>tr|Q65N36|Q65N36_BACLD Putative uncharacterized protein OS=Bacillus licheniformis (strain DSM 13 / ATCC 14580) GN=BLi00579 PE=4 SV=1
MGIVIDQGKDVSPSLIGKRVLPVRGEGTWQQYVTTKADYAIELPPSISDNDASQLYINPL
TAWLICTESLRVQPNEIVLMNGGGTSIAGLFAQISKILGFRLIVMTRNSRKIEKLQKLGA
WRAIDASKGSIYEKISDGCDIGVDHAIDSVGGESGELLARALKPEGTFVSYGLLSGIPND
WRKLHDVYHVSPQLFALRLWNERHSVSEYRNRFSEVIKLVESGRMVINAPEKIYDFEDFY
DALKHYEQPGLNGKILLNFA
>tr|Q6HMF4|Q6HMF4_BACHK NADPH:quinone reductase (Quinone oxidoreductase) OS=Bacillus thuringiensis subsp. konkukian GN=qor PE=4 SV=1
MHGKQIQFHKFGNPKDVLQVEYKNIEPLKENEVLVRMLVRPINPSDLIPITGAYAHRIPL
PNIPGYEGVGIVEGVGAGVTRDLIGKRVLPLRGEGTWQEYVKTSADFVVSIPDSIDDFTA
AQMYINPLTAWVTCTETLNLQSNDVLLVNACGSAIGHLFAQLSRILNFRLIAVTRNSKHT
EELLELGAHHVIDTSTTPLYETVMTLTNGLGADAAIDSIGGPDGNELAFSLRPNGHFLTI
GLLSGVQVNWAEIVTKAKVHANIFHLRHWNKEVSPYKWQETFRHLIRLVENKQLRFMKVH
STYDLADVQAAVDVVQSAEKTKGKVFLTSY
>tr|Q73CG6|Q73CG6_BACC1 Alcohol dehydrogenase, zinc-containing OS=Bacillus cereus (strain ATCC 10987) GN=BCE_1099 PE=4 SV=1
MLHRTCIQFHKFGNPKDVLQVEYKNIEPLKENEVLVRMLVRPINPSDLIPITGAYAHRIP
LPNIPGYEGVGIVEDVGAFVSRDLIGKRVLPLRGEGTWQEYVKTSPDFVVPIPDSINDFT
AAQMYINPLTAWVTCTETLNLQRNDVLLVNACGSAIGHLFAQLSQILNFRLIAVTRNNKH
TEELLRLGAAYVIDTSTAPLYETVMTLTNGIGADAAIDSIGGPDGNELAFSLRPNGHFLT
IGLLSGVQVNWAEIVTKAKVHANIFHLRHWNKEASSYKWQETFRHLIRLVENEQLRFMKV
HSTYDLADVKAAVDVVQSAEKTKG
>tr|Q81H12|Q81H12_BACCR Quinone oxidoreductase OS=Bacillus cereus (strain ATCC 14579 / DSM 31) GN=BC_1014 PE=4 SV=1
MRGKHIQFHKFGNPKDVLQVEYKNIEPLKDNEVFVRMLVRPINPSDLIPITGAYAHRIPL
PNIPGYEGVGIVEDVRAFVSRELIGKRVLPLRGEGTWQEYVKTSADFVVPIPDSIDDFTA
AQMYINPLTAWVTCTETLNLQRNDVLLVNACGSAIGHLFAQLSQILNFQLIAVTRNSKHT
EELLQLGAHHVIDTSTAPLYETVMTLTNGRGADAAIDSIGGPDGNELAFSLRPNGHFLTI
GLLSGIQVNWAEIVTKAKVHANIFHLRHWNKEVSPYKWQETFRHLIHLVENKQLRFMKVH
STYDLADVKTAVDVVQSAEKTKGKVFLTNY
>tr|Q81U80|Q81U80_BACAN Alcohol dehydrogenase, zinc-containing OS=Bacillus anthracis GN=BAS0939 PE=4 SV=1
MLHGTCIQFHKFGNPKDVLQVEYKNIEPLKENEVLVRMLVRPINPSDLIPITGAYAHRIP
LPNIPGYEGVGIVEDVGAGVTRDLISKRVLPLRGEGTWQEYVKTSADFVVPIPDSIDDFT
AAQMYINPLTAWVTCTETLNLQSNDVLLVNACGSAIGHLFAQLSQILNFRFIAVTRNNKH
TEELLSLGAAYVIDTSTAPLYETVMELTNGLGADAAIDSIGGPDGNELAFSLRPNGHFLT
IGLLSGIQVNWAEIVTKAKVHANIFHLRHWNKEVSPYKWQETFRHLIRLVENKQLRFMTV
HSTYDLADVKAAVDVVQSAEKTKGKVFLTSY
>tr|Q8ETS5|Q8ETS5_OCEIH Nuclear receptor binding factor 1 OS=Oceanobacillus iheyensis GN=OB0181 PE=4 SV=1
MDAKCIRFYEFGRPKDVLRVETKSIEPPMNNEVLVRMLARPMNPSDLIPITGAYSHRISL
PNIPGYEGVGVIVDVGPSVSNDLIGQRVLPLRGEGTWQEYVKTSSEFAVAIPDSIDDFTA
AQMYINPITAWVVCTEVLNLKPNDVLLVNACGSSIGHIFAQLSKILGFRLIAVTRNNKYT
DSLLHLGSSYVIDTSKVPLKETVMELTNGVGADAAIDSVGGNDGNELAFSVRPNGKFLTL
GLLSGVQVNWAEIVKMEKVHANMFHLRHWNKNVSADIWQETFARLIRLIDREKLRLMTVH
SKYELSDIQKAIDAVEFSNKTKGKIFLTTY
>tr|Q9KCV3|Q9KCV3_BACHD BH1466 protein OS=Bacillus halodurans GN=BH1466 PE=4 SV=1
MEEIGNPILKSWLGKRVLPLRGEGTWQDYVTAPARWVVPVPDSIADWTAAQLYINPVTAW
VLCTEWLKLKEGDTLLVNAGGSAISRVFAQLSNIVGFRYISVVRNGVYTRELKRLGASHV
IQSSSSRLVEAVLELTNGRGADFAIDCVGGQAGKNLAYAVRPFGTLTALGLLSGEPVDWW
DVTKQKDLSVNLFHLRHWNRGVSEKTWHETFETLMTFIGQGLLQLMTPRETYDLTNVHTA
IKNLNKQQANNGKHFLASDH
