# Supplementary material for: Subdivision of the MDR superfamily of medium-chain dehydrogenases/reductases through iterative hidden Markov model refinement
Source: BMC Bioinformatics. 2010 Oct 27;11:534. doi: 10.1186/1471-2105-11-534 (PMC2976758; doi:10.1186/1471-2105-11-534)
Supplement: Additional file 4 — MDR family alignment figures. Illustrations showing the mafft MSAs from Additional file 3: mdr-sequences. Red sequence identifiers denote sequences from UniProtKB/TrEMBL, while blue correspond to sequences from Swiss-Prot. The position cscores are shown in a bar plot under the MSA. Positions that contain gaps in over 90% of the sequences have been removed from the alignment in order to increase readability. [file 1471-2105-11-534-S4.ZIP › mdr/MDR065.fasta]

>tr|A9A566|A9A566_NITMS Alcohol dehydrogenase GroES domain protein OS=Nitrosopumilus maritimus (strain SCM1) GN=Nmar_0369 PE=4 SV=1
MKNNHMKATSFDGNKMIYDENYPDPKPGESLVRVSLAGICGTDLEILDGYMAYNGVLGHE
FVGVVEKSKNSDLLGKRVVGEINAGCNRCDSCKKGLQRHCPNRTVLGILKRDGAFAEFLS
LPEENLHVIPDSISDEQAVFVEPLAAAFEIKEQVSLNPDWKVAVVGDGRLAQMICQVLKL
SCPNVTCFGRHETKLSHLEKFKIQTKIGIIDSDLQSYDLVVEATGSNSGFADTMKLVKPR
GTVILKSTIASRENLDLTPTVVNEITLIGSRCGLFKPAIDALATGIVSVDSMVYSTFPLE
KFSDAIQHAKKPDTLKVFLKP
>tr|A0H089|A0H089_9CHLR Alcohol dehydrogenase GroES-like OS=Chloroflexus aggregans DSM 9485 GN=CaggDRAFT_1426 PE=4 SV=1
MRAIVFDGSLRYTADYPEPHRPSGEALIKPHLVGICNTDLEITRGYMNFHGVLGHEFVGT
VVDCDNPQWRGRRVVGEINAACRRCVTCLRGDESHCPYRTTLGIDRRDGAMADLFVLPEA
CLHEVPATVSDEAAVFTEPLAAALEIVEQSHIRPSERVAVVGDGKLGAMIVQVLRLTGCA
LTLVGRHPERWELYQRQGVTCTTSTDVPAAHFDVVIDCTGNPSGLATARRLVRPRGRLVL
KSTFAAETQLNLSMLVVDEVQLIGSRCGPFAPALRLLERGLIETSALISARYPLDAGLQA
FRAAPGQLKVLLSV
>tr|A0YTR5|A0YTR5_9CYAN Putative uncharacterized protein OS=Lyngbya sp. PCC 8106 GN=L8106_13170 PE=4 SV=1
MKGLWLENQQLQFRENLPVPEPPKDEVRVRVLRAGICNTDLELIRGYYPYKGILGHEFVG
IIEQGPEELINQRVVGEINASCGECWFCRTGQPTHCENRTVLGIVNRNGAFADYLTLPLK
NLHLVPENVTTDAATFTEPVAAALEIQQQISIQPNQKVLVVGDGKLGQLIAQTLALTGCD
LLAVGRHREKLENLEKQGIKTGFSDAVKPKHFDIAVECTGNPSGFELAHQALRPRGTLVL
KSTYAGKLTFDASALVVDEITLMGSRCGPFAPALELLAENKIDVESLIQARYPLSEGVEA
FNHAQQKGVMKVLLEMS
>tr|A3IQK9|A3IQK9_9CHRO Zinc-containing alcohol dehydrogenase superfamily protein OS=Cyanothece sp. CCY 0110 GN=CY0110_11692 PE=4 SV=1
MKGLWLENQQLQLKSDLPIPEPNKDEALVKVLQAGICNTDLELLRGYYPYQGILGHEFVG
VVEQGPENLINQRVVGEINAVCGHCRFCRGNSPSHCENRSVLGIVNRNGAFADYLTLPVN
NLHRVPDSVSNDVATFTEPLAAALEIQQQISIDSTQRVLVVGDGKLGQLVAQTLALTGCD
LWVIGRHREKLANLAARGIQTALETDIKERSFDIAVECTGNPQGFGFARRSLYPRGILVL
KSTYAGKLTLDASALVVDEITVIGSRCGPFAPALKLLEQGQVNVKPLIQGRYSLEEGIKA
FETAQKRGILKVLVEINH
>tr|A7C3H6|A7C3H6_9GAMM Zinc-containing alcohol dehydrogenase superfamily OS=Beggiatoa sp. PS GN=BGP_5706 PE=4 SV=1
MQALWLENNQLTFREDVPIPQPVEGEALVRVDLAGICATDLELIKGYYPYTGILGHEFVG
EIVQAAEAPERVGQKVVGEINVYCGTCQACLRGHSTHCEQRTVLGIVNRDGAFAEYLRLP
LTNLIPVPNSIPNEIAVFTEPLAAALEIQAQLTIRPTDRVLIVGAGRLGQLIAQTLVLTG
CHLQVVARYDKQQQLLANRQIAWIDENVVPTRTFDIVIEATGSVAGFTLARTAVRPRGTI
ILKSTYKGEMPINFSSLVVDEITLIGSRCGPFAPTLRLLENRLVDPTLLIDARFPLKKAL
QAFERAKQPGVLKVLLFFGNASKK
>tr|A8DJT8|A8DJT8_9BACT 2-deoxy-scyllo-inosamine dehydrogenase OS=Candidatus Chloracidobacterium thermophilum GN=YS_M60-F11.182 PE=4 SV=1
MKALRLVNGQLQLAEIPRPDMPEEAVIRVTYAGICATDAAIVRGYTGFSGTLGHEFVGVV
AAAPDAAWIGRRVVGDINIACGTCETCQSGNRHHCEQRTVIGIRQRDGAFAEYLALPLRN
LYAVPDAVSDLDAVFAEPLAAACRILDQVSCRPGQAVAVLGDGKLGQLIAQVLHAHGLVV
TLIGRHARKLAVAAEAGIATRHADELRSATRQFEIVVEASGRATGLADALRLVRPRGTVV
LKSTSATPWMLPPAAVVVPEVTLVGSRCGDMPKALALLAARKVNPQTLIEAVYDLDDGLR
AFEHATTPGVLKVLLRCSLPEGTPY
>tr|B2QKD3|B2QKD3_9CHLR Alcohol dehydrogenase GroES domain protein OS=Chloroflexus sp. Y-400-fl GN=Chy400DRAFT_1447 PE=4 SV=1
MRAIFFNGDLQYTTDYPDPVRQPGEALIRPHLVGICNTDLEITRGYMNFRGVLGHEFVGT
VVASDDPSWQGKRVVGEINAACRRCPTCLRGDVSHCPQRTTLGIYRRDGAMADLFTLPEA
CLHEVPASVSDEAAVFTEPLAAALEIVEQSHIRPTERVAVVGDGKLGAMIVQVLRLTGCE
LTLIGRHPERWDVYRQQGITCVRSTDLPGTLFDVVVDCTGNPSGLNIARQIIRPRGRLIL
KSTFAAETQLNLSMVVVDEIQLIGSRCGPFAPALRLLERGLIATTPLISARYPLAEGLQA
FAAAPGQLKVLLSV
>tr|B4B7G0|B4B7G0_9CHRO Alcohol dehydrogenase GroES domain protein OS=Cyanothece sp. PCC 7822 GN=Cyan7822DRAFT_4476 PE=4 SV=1
MKGLWLENQQLHLRTDIPTPSPPSGEVCVRVLRAGICNTDLELLRGYYPYKGVLGHEFVG
LVENGPEHLINKRVVGEINASCGYCRFCRTGQPTHCENRTVLGIVNRHGAFADYLTLPVT
NLHPIPDSITTDAATFTEPVAAALEIQEQLSITPNERVLVVGDGKLGQLVAQTLALTGCE
LLVIGRHREKLALLEARGIKTGLSEAVSDRAFDIAVECTGNPEGFSLARRALRPRGTLVL
KSTYAGNLTLDASSLVVDEITVMGSRCGPFPKAIELLAAGKIDVEGLIDGRYPLSEGKEA
FEAAQRKGVLKILLEMS
>tr|B4C3F8|B4C3F8_9CHRO Alcohol dehydrogenase GroES domain protein OS=Cyanothece sp. PCC 8802 GN=Cyan8802DRAFT_3575 PE=4 SV=1
MKGLWLQNKKLELRTDIPTPEPSSGEALVKVLQAGICNTDLELIRGYYPYQGVIGHEFVG
MVEKGPSHLLNQRVVGEINAACGNCRFCHQGVPTHCENRTVLGIVNRNGAFAEYLTLPVK
NLHRVPDNVSTDAATFTEPLAAALEIQQQVSIDANQRVLVVGDGKLGQLVAQTLALTGCD
LLVVGRHHSKLANLEERGIKTGFADAVTPRSFDIAVECTGNPAGFDLARTSLRSRGVLVL
KSTYAGQLTLDASSLVVDEITVIGSRCGPFVPALELLAERKINVESLIDANYPLTDGLKA
FEHAQQKGVLKVLLSLD
>tr|B4W230|B4W230_9CYAN Alcohol dehydrogenase GroES-like domain family OS=Microcoleus chthonoplastes PCC 7420 GN=MC7420_2362 PE=4 SV=1
MQALWLENNQLQLRHDIPIPQPPPGEALVRVVQAGICNTDLELIRGYYPYKGILGHEFVG
VVEQGPTELQGQRVVGEINAVCGQCHYCQRGQSTHCENRTVLGIANRHGAFADYLSLPIE
NLHRVPDNLPTDLATFTEPVAAALEIQQQVMVSSTERVLVVGDGKLGQLVAQTLALTGCD
LFVVGRHRHKLANLSARGINVGFADAIAKRAFDIAVECTGNPAGFELARRALRPRGILVL
KSTYAGQLTFDASSLVVDEITLIGSRCGPFAPALELLASGRVDVEPLIQGHYPLREGLKA
VEQAKSKGVLKVLLDMSDQ
>tr|B5W4L5|B5W4L5_SPIMA Alcohol dehydrogenase GroES domain protein OS=Arthrospira maxima CS-328 GN=AmaxDRAFT_3761 PE=4 SV=1
MKAVWLEHQQLELRTDIPTPTPSPGEALVRVLRAGICNTDLELLRGYYPYQGIPGHEFVG
VVEQGPPNLLGRRVVGEINAACGKCRFCLTQQPTHCENRTVLGIVNRNGAFADYLTLPVQ
NLHLVPHSVSTDAATFTEPIAAALEIQQQLSIHPEWRVLVVGDGKLGQLIAQTLALTGCD
LLAVGRHRDKLQLLENRGIKTGFADAVVDRSFDLAVECTGNPEGFTIARRSLRSRGILVL
KSTYTGNLTIDVSSLVVDEITLLGSRCGPFVPALQLLAEFRVDVEPLIQAKYSLDDAIAA
FNHAQKRGTLKVLVDVAGS
>tr|B6YLV8|B6YLV8_9BACT Alcohol dehydrogenase GroES domain protein OS=Thermotogales bacterium TBF 19.5.1 GN=KoleDRAFT_1309 PE=4 SV=1
MRALYFDEKLSMVEVPKPSPEDGEALIKVLAAGICNTDIEIVKGYMGFKGIPGHEFVGIV
EKSADPRWVGKRVVGEINIACNECDLCKIGLKKHCRNIKVLGIKDWNGAFAEYLVLPVEN
LHEVPSKVSNRQAVFVEPLAAAIQILEQVHIKPTDRVCVIGDGKLGLLISLSLNAHGVKH
ILVGKHPEKMKIVSDRGVSTLFPGDVQSFDRFFDVVIEATGNQAGLETALNIIRPQGTVV
LKSTYASKASVDLSKVVVNEINIIGSRCGPFEPALQLLEKDLIDVNPLVSQVLPFEKALE
AFELAKTKGTLKVILEVEK
>tr|B7DFT1|B7DFT1_DESSA Alcohol dehydrogenase GroES domain protein OS=Desulfovibrio salexigens DSM 2638 GN=DesalDRAFT_1772 PE=4 SV=1
MRAIYFENGKIDFVERDKPQLTSGEALLKVRLSGICNTDVELHKGYYGFAGVPGHEFVAE
VEECPDRPELVGKRVVADINCPVGAFKGDHRHAPNRTVIGIVNHDGAFAEYLKAPAENLC
VVADNVEDRAAVFAEPLAAGLEVSQQIHVTGDMRVMVLGDGKLGLLTALALKLYNPNVLL
VGKHEDKLTIAAQQGVKIHCISDPEELTALSEKWDKFDLVVEATGSEKGINYALDFVRPE
GTVVAKTTSHLPSSINLAKLVVDEISIVGSRCGDIALAMNVLEQGMIDVSGLIEAEYDFA
DFNDAFERAMGKGALKVLVRM
>tr|B7K1E4|B7K1E4_SYNP8 Alcohol dehydrogenase GroES domain protein OS=Synechococcus sp. (strain PCC 8801 / RF-1) GN=PCC8801_2323 PE=4 SV=1
MKGLWLENQQLQLRTNIPTPEPSSGEALVKVLQAGICNTDLELIRGYYPYQGVIGHEFVG
MVEQGPSHLLNQRVVGEINAACGNCRFCHQGVPTHCENRTVLGIVNRNGAFAEYLTLPIE
NLHRVPDNVSTDAATFTEPLAAALEIQQQVSIDANQRVLVVGDGKLGQLVAQTLALTGCD
LLVIGRHRSKLANLEERGIKTGFSDTVTPRNFDVAVECTGNPAGFDLARTSLRSRGVLVL
KSTYAGQLTLDASSLVVDEITVIGSRCGPFVPALELLAERKINVESLIDANYPLTDGLKA
FEHAQQKGVLKVLLSLD
>tr|Q1NX30|Q1NX30_9DELT Zinc-containing alcohol dehydrogenase superfamily OS=delta proteobacterium MLMS-1 GN=MldDRAFT_0436 PE=3 SV=1
MKAVVFDGALRYQPDYPTPELKPGWARIAVQVAGICKTDLEITKGYLGFHGVLGHEFVGV
VEGCAESSWLGRRVVGEINCACGHCSWCAQGLGRHCPRRTTLGIDRLDGCMAEYCLLPIA
NLYPVEAGLAAERAVLVEPLAAACEILEQLAVNGNERIVVLGDGRLGILCAWVLATAADD
VTLVGRHPEKLALAAWRGLKTLPAGEKPPAGADIVVEATGSGAGLSQALALCRPRGTVVL
KSTVASQGELELAPLVINEITLLGSRCGRFADALAMLAKFPDMPLARLITHRYPLEQAEA
AFARAASGQALKVLLDINP
>tr|Q1NY39|Q1NY39_9DELT Zinc-containing alcohol dehydrogenase superfamily OS=delta proteobacterium MLMS-1 GN=MldDRAFT_1505 PE=3 SV=1
MKAVVFDGALRYQPDYPTPELKPGWARIAVQVAGICKTDLEITKGYLGFQGVPGHEFVGV
VEGCAESSWLGRRVVGEINCACGHCSWCEQGLGRHCPQRTTLGIDRLDGCMAEYCLLPIA
NLYPVEAGLAAERAVLVEPLAAACEILEQLAVNGNERIVVLGDGRLGILCAWVLATAADD
VTLVGRHPEKLALAAWRGLKTLPAGEKPPAGADIVVEATGSGAGLSQALALCRPRGTVVL
KSTVASQGELELAPLVINEITLLGSRCGRFADALAMLAKFPDMPLARLITHRYPLEQAET
AFSRAASGQALKVLLDINP
>tr|A0LDI0|A0LDI0_MAGSM Alcohol dehydrogenase GroES domain protein OS=Magnetococcus sp. (strain MC-1) GN=Mmc1_3538 PE=4 SV=1
MPPLPATMTGIWFNQGQAQLRHDLPLPQPAPHEALIHMQWVGLCHTDWDLLKGYKNFTGI
PGHEFVGRVIQCQDQTWMGKRVVGAINSHCGHCRCCLRGAVSHCEQRNVLGILNRPGALA
EFLTLPLENLYELPHAMRDKQAVFTEPLAAAGRIVQQAPVTPGEAALVIGDGKLGLLVAQ
VLAMHGAVVRLVGRHPQRWEPLHRCGVEGVLVDEITVAPLMDRVVVCGGGDAGLRMAQAM
VRPTGLLMIKSTFDGVTGLDLNDVVIRELRVMGSRCGDFAPALAWLAQARVETDFLIEGC
FGLTQAEQALAQAFRPGVLKILVQNDLKIVHR
>tr|A5V071|A5V071_ROSS1 Alcohol dehydrogenase GroES domain protein OS=Roseiflexus sp. (strain RS-1) GN=RoseRS_3921 PE=4 SV=1
MHAIVYDGKLRQVDDYPRPVLRAGEALIRPSLVGICNTDIEITRGYMNFRGVLGHEFVGV
VVACEDAAWIGQRVVGEINAACRSCAVCRRGDESHCPNRTTLGIDRRDGAMAELFSLPIA
CLHRVPDRMPDAVAVFTEPVAAALEILQQIHLHPTDRVAVVGDGKLGLLCVQAARLPGCD
VTLVGRHPERWEFLDGLAIHAMHVNELDEAHIAGFDVVIDCTGHPHGFGVARRLVRPRGR
LVMKSTFAAESECNLTMLVVDEVRLIGSRCGPFAAALRTLDGGLITTAPLIAARFPLYDG
IRAFAAAAGRLKVLLEV
>tr|A7NNY3|A7NNY3_ROSCS Alcohol dehydrogenase GroES domain protein OS=Roseiflexus castenholzii (strain DSM 13941 / HLO8) GN=Rcas_3224 PE=4 SV=1
MHALVYDGKLRQVDDYPRPVLRAGEALIRPTLVGICNTDIEITRGYMNFRGVLGHEFVGV
VVACEDAAWIGQRVVGEINAACRDCAVCRRGDESHCPNRTTLGIDRRDGAMAELFSLPIA
CLHRAPDRMPDAVAVFTEPVAAALEMLQQIHLRPTDQVAVVGDGKLGLLCVQAARLPGCD
VTLVGRHPERWEFLESMAIHAIHVDELDAAYTARFDVVVDCTGHPHGFRVARRLVRPRGS
LVMKSTFAAESECNLTMLVVDEIRLIGSRCGPFAAALRALDGGLIATAPLIAARFPLHDG
LRAFAAAAGRLKVLLEV
>tr|A8F415|A8F415_THELT Alcohol dehydrogenase GroES domain protein OS=Thermotoga lettingae (strain ATCC BAA-301 / DSM 14385 / TMO) GN=Tlet_0331 PE=4 SV=1
MKALFYDGNLRLIQIDKPRMHKGFALVKILMAGICNTDLEILKGYMNFSGILGHEFVGIV
EKGPSALIGKRVVGEINIPCKKCDLCLEGLWRHCRNMRVLGINGYNGVFAQYALIPVENL
HVLPHEIADEEAVFVEPLAAAFRITEQINFTGHEKIAVFGDGKLGLVISKALNFSNIAHV
LFGKHEEKLSLAKKWTDVEFADNIEKYDRHFDVVIDATGKQSGLQQALYAVKPEGTIVLK
TTVAGKISIDMSTATVNEVTIVGSRCGPFPKAIFALQNGLRVVDLIEDVFDFDDYQKAFE
KASGALKVILKIQD
>tr|A9FLM0|A9FLM0_SORC5 Family membership OS=Sorangium cellulosum (strain So ce56) GN=sce5062 PE=4 SV=1
MRALVWDGTAARVIDRDPPSTTAGMAVVEVRCAGICNTDLEIIQGYMGFRGTLGHEFVGD
VVEGPAAWLGRRVVGEINFACGRCESCARGLGRHCPTRTVMGIAGADGALAERVAVPVAN
LHAVADGIDDEEAVFAEPLAAAFAILEQVRVTPGASALVFGDGKLGLLIAQVLHQAGARV
LAVGKHEEKLALLRAQGIATELVRPEPSGQADAGASPPLGAWAGEPAELVVEATGTAEGF
VRAVRATRPRGTLVLKSTVAGLSSVHLAELVIHEITVVGSRCGLFGPALRALEARTVDVR
SLVSARLPLERAAEALAAAAAPGALKVLVTR
>tr|A9WAQ9|A9WAQ9_CHLAA Alcohol dehydrogenase GroES domain protein OS=Chloroflexus aurantiacus (strain ATCC 29366 / DSM 635 / J-10-fl) GN=Caur_0032 PE=4 SV=1
MRAIFFNGDLQYTTDYPDPVRQPGEALIRPHLVGICNTDLEITRGYMNFRGVLGHEFVGT
VVASDDPSWQGKRVVGEINAACRRCPTCLRGDVSHCPQRTTLGIYRRDGAMADLFTLPEA
CLHEVPASVSDEAAVFTEPLAAALEIVEQSHIRPTERVAVVGDGKLGAMIVQVLRLTGCE
LTLIGRHPERWDVYRQQGITCVRSTDLPGTLFDVVVDCTGNPSGLNIARQIIRPRGRLIL
KSTFAAETQLNLSMVVVDEIQLIGSRCGPFAPALRLLERGLIATTPLISARYPLAEGLQA
FAAAPGQLKVLLSV
>tr|B0C071|B0C071_ACAM1 Dehydrogenase OS=Acaryochloris marina (strain MBIC 11017) GN=AM1_3424 PE=4 SV=1
MQGLWLENNQLRHRTDLPLPQPHVDEALVRVRQAGICNTDLELIKGYYPYTGILGHEFVG
QVEQGPAHLQGKRVVGEINAACGNCDYCRRHLSTHCEQRSVLGIVNRHGAFAEYLTLPVE
NLHPVPDHLPDQVVTFTEPLAAALEIQEQIAITPSHQVLVVGDGKLGQLVAQTLALTGCQ
LFVVGRHAEKLANLSARKIATGFEPDLQAQLRSFDIAVECTGNPQGFDLARKALRPRGTL
VLKSTYAEHLTIDAAAIVVDELTVLGSRCGPFAKALDLLDQSAVDVTSLIQTTFPLSQGI
QAFEVAQQRGTQKVLLSMND
>tr|B0K2V7|B0K2V7_THEPX Alcohol dehydrogenase GroES domain protein OS=Thermoanaerobacter sp. (strain X514) GN=Teth514_1882 PE=4 SV=1
MRGLHFDSKLELRTDLQKPKAQKGESLIKVVLASICNTDIEIMKGYKNFKGILGHEFVGI
VEESDDPNLIGKRVVGDINIACGKCDLCRIGLYHHCRNRKVLGIKDKDGAFAEYLTLPNK
NLYIVPNEIKDEEAVFTEPIAAALEIIEMYHVKPTDKVIIIGDGKLSQFITQVVALTGAN
LYVVGKHQEKLDYLKSKANIILLDNLDRLSLKNKFDIAIECTGNEGGLQLAQELVKPTGT
IILKSTYNFLATLSPTDWVVNEIKMVGTRCGPMEAALRLLQRKLISTDYLISGIYSLEEY
QEAFSKKNKLKAVIDLRK
>tr|B0K8S1|B0K8S1_THEP3 Alcohol dehydrogenase GroES domain protein OS=Thermoanaerobacter pseudethanolicus (strain ATCC 33223 / 39E) GN=Teth39_0878 PE=4 SV=1
MRGLHFDSKLELRTDLQKPKAQKGESLIKVVLASICNTDIEIMKGYKNFKGILGHEFVGI
VEESDDPNLIGKRVVGDINIACGKCDLCRIGLYHHCRNRKVLGIKDKDGAFAEYLTLPNK
NLYIVPNEIKDEEAVFTEPIAAALEIIEMYHVKPTDKVIIIGDGKLSQFITQVVALTGAN
LYVVGKHQEKLDYLKSKANIILLDNLDRLSLKNKFDIAIECTGNEGGLQLAQELVKPTGT
IILKSTYNFLATLSPTDWVVNEIKMVGTRCGPMEAALRLLQRKLISTDYLISGIYSLEEY
QEAFSKKNKLKAVIDLRK
>tr|B1X056|B1X056_CYAA5 Alcohol dehydrogenase OS=Cyanothece (strain ATCC 51142) GN=cce_0206 PE=4 SV=1
MKGLWLENQQLQLKADLPIPEPKKDEALVKVLQAGICNTDLELLRGYYPYQGVLGHEFVG
VVEQGPQHLINQRVVGEINAVCGHCRFCRGGSPTHCENRSVLGIVNRNGAFADYLTLPVD
NLHRVPDNVSNDVATFTEPLAAALEIQQQISINATQRVLVVGDGKLGQLVAQTLALTGCD
LWVIGRHQEKLANLAARGIKTGLETEVTERSFDIAVECTGNPQGFDLARRSLYPRGILVL
KSTYVGKLTLDASTLVVDEITVIGSRCGPFAPALKLLEQEQVDVKPLIHGRYPLEEGLEA
FEIAQKQGILKVLVEINH
>tr|B2A8B2|B2A8B2_NATTJ Alcohol dehydrogenase GroES domain protein OS=Natranaerobius thermophilus (strain ATCC BAA-1301 / DSM 18059 / JW/NM-WN-LF) GN=Nther_0893 PE=4 SV=1
MIKIKGLYFDSKLKYSENISKPVPGAGEALIEIKLASVCNTDLEIIKGYKSFQGILGHEF
VGIVREAETENLKGKRVVGDINIGCNQCSMCYKGLPNHCTNRKILGMSDKNGAFADYITL
PEKNLYIVPDNVTDYEAVLAEPLAAALQIPELCHIKPTDKVVVLGDGKLGYLITQVLANT
ACDLKVVGKHSNKLKRFERYSKVALINDLEEAACYDMVVDSTGNEQGLKLAQKLVKPRGT
IVLKSTYSSVAAFNPSDWVVNEINIVGSRCGPLDGALRLLAKKYIDVENILDNPCSLKHY
KAVLFSKQDSKPVFDLTKDSV
>tr|B2IVS6|B2IVS6_NOSP7 Alcohol dehydrogenase GroES domain protein OS=Nostoc punctiforme (strain ATCC 29133 / PCC 73102) GN=Npun_F4523 PE=4 SV=1
MKGLWLENNQLQLRTDIPIPEPPPGEALVRVLRAGICNTDLELLRGYYPYTGILGHEFVG
VVEKGPEHLVNQRVVGEINAVCGHCRFCRSGQLTHCENRTVLGIVNRNGAFGEYLCLPVE
NLHLVPDNVPTEVATFTEPIAAALEIQQQVPLHPNDRVLVVGDGKLGQLVAQTLALTGCE
LLAVGRHQEKLANLEARGIKTGLADAVKDGYFDISVECTGNPEGFAIARRALRPRGTLVL
KSTYAGNLSLDASSLVVDEITLIGSRCGPFTPALQLLATGQIDVQPLIHATYPLIEGLAA
FEHAQSRGVLKILLEIGQ
>tr|Q028K3|Q028K3_SOLUE Alcohol dehydrogenase GroES domain protein OS=Solibacter usitatus (strain Ellin6076) GN=Acid_1558 PE=4 SV=1
MLAVHLEKGAVTVREVPMPARPEGFALLRMLAAGICNTDLELQRGYYGFTGTPGHEFVAE
VVEADTRELIGQRVSGEINLACTHCEWCLRGLGRHCPNRTVLGIVGHAGAFAEFLTLPER
NLHILPDDLPTNRAVFLEPLAAACEILDQVAIPPHEPIAVLGDGKLGLLISQVLNAHGYP
VHQFGRYSEKLAIARRAGITTERITGPLPVAAYDWVVDATGSTEGLRTAVGMTRPRGTLI
MKSTVHGLVPIDTAPIIVNELTLVGSRCGRMELALPLIDHELILVDEMITDCFSLSEAPR
AFARAAERGVLKVLLVP
>tr|Q3M7U3|Q3M7U3_ANAVT Zinc-containing alcohol dehydrogenase superfamily OS=Anabaena variabilis (strain ATCC 29413 / PCC 7937) GN=Ava_3336 PE=4 SV=1
MKGLWLENNQLQLLTDIPIPEPAPEEALVRVLRAGICNTDLELLRGYYPYTGILGHEFVG
VVEQGPENLLNQRVVGEINAVCGYCRFCRRGQPTHCENRTVLGIVNRHGAFAEYLCLPVK
NLHPVPENVATEVATFTEPLAAALEIQQQVILSKDDRVLVVGDGKLGQLVAQTLALTGCE
LLVVGRHQEKLANLKVRGIQTGLVDAVQDRAFDIVVECTGNPEGFAIARRALRPRGTLVL
KSTYAGNLSLDASSLVVDEITLIGSRCGSFPPALELLATGKVDVEPLIHAHYPLSQGLLA
FEEAQRRGVLKVLLEIGN
>tr|Q8R9L6|Q8R9L6_THETN Threonine dehydrogenase and related Zn-dependent dehydrogenases OS=Thermoanaerobacter tengcongensis GN=Tdh2 PE=4 SV=1
MKALYFDGKLKLKDLPKPEIEEGESLIKVLLASVCNTDIEIMKGYKNFKGVLGHEFVGIV
EDSSNPQLIGKRVVADINIACGECDLCKEGLFHHCRNRKVLGIFEKDGAFAEYITLPNRN
LFIVPDSIKDEEAVFTEPLAAALEILEMYHIKPTDKVVVIGDGKLSQFITQVVALTGCDL
YVVGKHEEKLEHLKNKANTLLLEEVERLETKSVFDVAIECTGNEDGLKLAQQLVKPTGTV
ILKSTYNAYATLNPTDWVVNEIKLIGTRCGPMASALRLLEKRFVTTDYLISGFYKLEQYE
EAFSPKNTFKAVFDLRG
>tr|Q8YNV3|Q8YNV3_ANASP All4458 protein OS=Anabaena sp. (strain PCC 7120) GN=all4458 PE=4 SV=1
MKGLWLENNQLQLLTDIPVPEAPPGEALVRVLRAGICNTDLELLRGYYPYTGILGHEFVG
LVEQGPEHLLNQRVVGEINAVCGYCRFCRRGQPTHCENRTVLGIVNRHGAFAEYLCLPVE
NLHVVPENVPTDAATFTEPLAAALEIQQQIILSRDDRVLVVGDGKLGQLVAQTLALTGCE
LLVVGRHQEKLANLKVRGVQTGLVDAVQDRAFDIVVECTGNPEGFAIARRALRPRGTLVL
KSTYAGNLSLDASSLVVDEITLIGSRCGVFPPALELLATGKVDVEPLIHSQYPLTQGLLA
FEEAQRRGVLKVLLEMGN
