# Supplementary material for: Subdivision of the MDR superfamily of medium-chain dehydrogenases/reductases through iterative hidden Markov model refinement
Source: BMC Bioinformatics. 2010 Oct 27;11:534. doi: 10.1186/1471-2105-11-534 (PMC2976758; doi:10.1186/1471-2105-11-534)
Supplement: Additional file 4 — MDR family alignment figures. Illustrations showing the mafft MSAs from Additional file 3: mdr-sequences. Red sequence identifiers denote sequences from UniProtKB/TrEMBL, while blue correspond to sequences from Swiss-Prot. The position cscores are shown in a bar plot under the MSA. Positions that contain gaps in over 90% of the sequences have been removed from the alignment in order to increase readability. [file 1471-2105-11-534-S4.ZIP › mdr/MDR066.fasta]

>sp|Q57517|Y053_HAEIN Uncharacterized zinc-type alcohol dehydrogenase-like protein HI0053 OS=Haemophilus influenzae GN=HI0053 PE=3 SV=1
MKERIKAICLEKPNNVVVKEVPYPEKSDNDVLIQVESMGICGSDIGAYRGTNPLVTYPRI
LGHEIVGRVIESGIGMSDGVRVGDRVIVDPYVCCGQCYPCSIGRTNCCESLKVIGVHIDG
GMQEVIRHPAHLLTKVPDNLPIHQLPLAEPLTIALHALHRTTLKSGEHIVIIGAGAIGLM
AALAAVQYGAIPILVDILEQRLEYAKSLGIEHIVNPHKEDDIKRIKEITSGRMAEVVMEA
SGANISIKNTLHYASFAGRIALTGWPKTETPLPTNLITFKELNIYGSRTSKGEFEEALDM
LATNKINASHIITKCIKFEEIPSFISDLSDHPENYLKINAVF
>tr|A4MYZ8|A4MYZ8_HAEIN Conserved hypothetical zinc-type alcohol dehydrogenase-like protein OS=Haemophilus influenzae 22.1-21 GN=CGSHi22121_09795 PE=4 SV=1
MKERIKAICLEKPNNVVVKEVPYPEKSDNDVLIQVESMGICGSDIGAYRGTNPLVTYPRI
LGHEIVGRVIESGIGMPDRVRVGDRVIVDPYVFCGQCYPCSIGRTNCCESLKVIGVHIDG
GMQEVIRHPAHLLTKVPDNLPIHQLPLAEPLTIALHALHRTTLKSGEHIVIIGAGAIGLM
AALAAVQYGAIPILVDILEQRLEYAKSLGIEHIVNPHKEDDIKRIKEITSGRMAEVVMEA
SGANISIKNTLHYTSFAGRIALTGWPKNRNSITNKFNYL
>tr|A4NTK7|A4NTK7_HAEIN Conserved hypothetical zinc-type alcohol dehydrogenase-like protein OS=Haemophilus influenzae PittII GN=CGSHiII_09081 PE=4 SV=1
MKERIKAICLEKPNNVVVKEVPYPEKSDNDVLIQVESMGICGSDIGAYRGTNPLVTYPRI
LGHEIVGRVIESGIGMPDRVRVGDRVIVDPYVFCGQCYPCSIGRTNCCESLKVIGVHIDG
GMQEVIRHPAHLLTKVPDNLPIHQLPLAEPLTIALHALHRTTLKSGEHIVIIGAGAIGLM
AALAAVQYGAIPILVDILEQRLEYAKSLGIEHIVNPHKEDDIKRIKEITSGRMAEVVMEA
SGANISIKNTLHYTSFAGRIALTGWPKTETPLPTNLITFKELNIYGSRTSKGEFEEALDM
LATNKINASHIITKCIKFEEIPSFISDLSDHPENYLKINAVF
>tr|A7JQW9|A7JQW9_PASHA Zinc (Zn2+)-dependent dehydrogenase OS=Mannheimia haemolytica PHL213 GN=MHA_0479 PE=4 SV=1
MEKPLKSVCLVEPNKVGIQTVSYPVKGENDVLIKVEGMGICGSDIGAFRGTNPLVTYPRI
LGHEIVGTVIESGKGMPNNINVGDRVIIEPYIYCGHCYPCSIGRTNCCESLKVLGVHIDG
AMQEVVRHPAHMIIKTPDMPIHELALAEPLTISLHAIHRTKVKAGEHVAIIGAGAIGLMA
ALVAKAYGATPILIDILDKRLDYAKSIGIPHTINPTKENDLEAIKSITNGRMAEVVIEAS
GANVAVQNTLKYTSFAGRIALTGWPKTETPLPTNLITFKELNIYGARTSKGAFEEALELL
ASRRIEPKDIISKVITFDEIPHYIEELSANPDDYLKIIAVF
>tr|A8S2S4|A8S2S4_9CLOT Putative uncharacterized protein OS=Clostridium bolteae ATCC BAA-613 GN=CLOBOL_06389 PE=4 SV=1
MKVLCLPEPGNLVIKDLPMPELKEGQAIVKMEMCGICGSDVTAYRGVNPTMRYPINGLGH
EGVGIIQEIGENDKGLKPGDRVALEPYVPCNKCHMCAAGRFNNCADLHVRGVHKDGMMSE
YFLHPVQLLYKLPDELTFTHAALVEPLTIGLHGATRARVSRGEHCVVFGAGIIGLMAAFA
CINYGATPILVDVLQKRLDYAKELGVPCTFNSKDGNVEEYLREVTGGKLPEAMIDCTGAP
VILENMHNYVCHGGRIALVGWPHDPVLINTVRLMQKEIDVCPSRNSNGKFPEAIGLVNEG
KVPTDAIITKMIELDQVEDTIKDMIQSPSDYLKVIVNI
>tr|B3YCC4|B3YCC4_SALET Zinc-type alcohol dehydrogenase OS=Salmonella enterica subsp. enterica serovar Kentucky str. CVM29188 GN=SeKA_A0984 PE=4 SV=1
MKVKAVFINKPGEVETRWVDYPHKKENEVLIKVDAAGICGSDIGAFRGTNPLVTYPRIIG
HEVTGIVLQEGAGMPDNIKKGDRVIVDPYIYCGHCYPCSVGRTNCCENLNVIGVHVDGAM
QEVVTHPAHLIHKIPDNVPSEMAPLAEPLTIALHALHRANVKAGEYVAIIGAGAIGLMAA
LSARHYKATPILIDIVEERLRYAQKLGVPYVLNAADDQVIDVIKNITHGTMAQVVIEASG
ANSAIRNTLDLASFAGRISFTGWPKQETSLPTNLITYKELDLRGSRTSAGEFDEALRMLS
TLEINPQDVVSKVVNLDEIPDAVKELDRYPERYLKINAVFH
>tr|B4A002|B4A002_SALNE Zinc-type alcohol dehydrogenase OS=Salmonella enterica subsp. enterica serovar Newport str. SL317 GN=SNSL317_A0602 PE=4 SV=1
MKVKAVFINKPGEVETRWVDYPHKKENEVLIKVDAAGICGSDIGAFRGTNPLVTYPRIIG
HEVTGIVLQEGAGMPDNIKKGDRVIVDPYIYCGHCYPCSVGRTNCCENLNVIGVHVDGAM
QEVVTHPAHLIHKIPDNVPSEMAPLAEPLTIALHALHRANVKAGEYVAIIGAGAIGLMAA
LSARHYKATPILIDIVEERLRYAQKLGVPYVLNAADDQVIDAIKNITHGTMAQVVIEASG
ANSAIRNTLDLASFAGRISFTGWPKQETSLPTNLITYKELDLRGSRTSAGEFDEALRMLS
TLEINPQDVVSKVVNLDEIPDAVKELDRYPERYLKINAVFH
>tr|B5C0V0|B5C0V0_SALET Zinc-type alcohol dehydrogenase OS=Salmonella enterica subsp. enterica serovar Saintpaul str. SARA23 GN=SeSPA_A2094 PE=4 SV=1
MKVKAVFINKPGEVETRWVDYPHKKENEVLIKVDAAGICGSDIGAFRGTNPLVTYPRIIG
HEVTGIVLQEGAGMPDNIKEGDRVIVDPYIYCGHCYPCSVGRTNCCENLNVIGVHVDGAM
QEVVTHPAHLIHKIPDNVPSEMAPLAEPLTIALHALHRANVKAGEYVAIIGAGAIGLMAA
LSARHYKATPILIDIVEERLRYAQKLGVPYVLNAADDQVIDAIKNITHGTMAQVVIEASG
ANSAIRNTLDLASFAGRISFTGWPKQETSLPTNLITYKELDLRGSRTSAGEFDEALRMLS
TLEINPQDVVSKVVNLDEIPDAVKELDRYPERYLKINAVFH
>tr|B5CAK9|B5CAK9_SALET Zinc-type alcohol dehydrogenase OS=Salmonella enterica subsp. enterica serovar Schwarzengrund str. SL480 GN=SeSB_A1986 PE=4 SV=1
MKVKAVFINKPGEVETRWVDYPHKKENEVLIKVDAAGICGSDIGAFRGTNPLVTYPRIIG
HEVTGIVLQEGAGMPDNIKKGDRVIVDPYIYCGHCYPCSVGRTNCCENLNVIGVHVDGAM
QEVVTHPAHLIHKIPDNVPSEMAPLAEPLTIALHALHRANVKAGEYVAIIGAGAIGLMAA
LSARHYKATPILIDIVEERLRYAQKLGVPYVLNAADDQVIDAIKNITHGTMAQVVIEASG
ANSAIRNTLDLASFAGRISFTGWPKQETSLPTNLITYKELDLRGSRTSAGEFDEALRMLS
TLEINPQDVVSKIVNLDEIPDAVKELDRYPERYLKINAVFH
>tr|B5MJG8|B5MJG8_SALET Zinc-type alcohol dehydrogenase OS=Salmonella enterica subsp. enterica serovar Saintpaul str. SARA29 GN=SeSPB_A1768 PE=4 SV=1
MKVKAVFINKPGEVETRWVDYPHKKENEVLIKVDAAGICGSDIGAFRGTNPLVTYPRIIG
HEVTGIVLQEGAGMPDNIKEGDRVIVDPYIYCGHCYPCSVGRTNCCENLNVIGVHVDGAM
QEVVTHPAHLIHKIPDNVPSEMAPLAEPLTIALHALHRANVKAGEYVAIIGAGAIGLMAA
LSARHYKATPILIDIVEERLRYAQKLGVPYVLNAADDQVIDAIKNITHGTMAQVVIEASG
ANSAIRNTLDLASFAGRISFTGWPKQETSLPTNLITYKELDLRGSRTSAGEFDEALRMLS
TLEINPQDVVSKVVNLDEIPDAVKELDRYPERYLKINAVFH
>tr|B5N1Z5|B5N1Z5_SALET Zinc-type alcohol dehydrogenase OS=Salmonella enterica subsp. enterica serovar 4,[5],12:i:- str. CVM23701 GN=SeI_A3160 PE=4 SV=1
MKVKAVFINKPGEVETRWVDYPHKKENEVLIKVDAAGICGSDIGAFRGTNPLVTYPRIIG
HEVTGIVLQEGAGMPDNIKEGDRVIVDPYIYCGHCYPCSVGRTNCCENLNVIGVHVDGAM
QEVVTHPAHLIHKIPDNVPSEMAPLAEPLTIALHALHRANVKAGEYVAIIGAGAIGLMAA
LSARHYKATPILIDIVEERLRYAQKLGVPYVLNAADDQVIDAIKNITHGTMAQVVIEASG
ANSAIRNTLDLASFAGRISFTGWPKQETSLPTNLITYKELDLRGSRTSAGEFDEALRMLS
TLEINPQDVVSKVVNLDEIPDAVKELDRYPERYLKINAVFH
>tr|B5NB26|B5NB26_SALET Zinc-type alcohol dehydrogenase OS=Salmonella enterica subsp. enterica serovar Javiana str. GA_MM04042433 GN=SeJ_A1918 PE=4 SV=1
MKVKAVFINKPGEVETRWVDYPHKKENEVLIKVDAAGICGSDIGAFRGTNPLVTYPRIIG
HEVTGIVLQEGTGMPDNIKKGDRVIVDPYIYCGHCYPCSVGRTNCCENLNVIGVHVDGAM
QEVVTHPAHLIHKIPDNVPSEMAPLAEPLTIALHALHRANVKAGEYVAIIGAGAIGLMAA
LSARHYKATPILIDIVEERLRYAQKLGVPYVLNAADDQVIDAIKNITHGTMAQVVIEASG
ANSAIRNTLDLASFAGRISFTGWPKQETSLPTNLITYKELDLRGSRTSAGEFDEALRMLS
TLEINPQDVVSKVVNLDEIPDAVKELDRYPERYLKINAVFH
>tr|B5NL92|B5NL92_SALET Zinc-type alcohol dehydrogenase OS=Salmonella enterica subsp. enterica serovar Kentucky str. CDC 191 GN=SeKB_A1733 PE=4 SV=1
MKVKAVFINKPGEVETRWVDYPHKKENEVLIKVDAAGICGSDIGAFRGTNPLVTYPRIIG
HEVTGIVLQEGAGMPDNIKKGDRVIVDPYIYCGHCYPCSVGRTNCCENLNVIGVHVDGAM
QEVVTHPAHLIHKIPDNVPSEMAPLAEPLTIALHALHRANVKAGEYVAIIGAGAIGLMAA
LSARHYKATPILIDIVEERLRYAQKLGVPYVLNAADDQVIDVIKNITHGTMAQVVIEASG
ANSAIRNTLDLASFAGRISFTGWPKQETSLPTNLITYKELDLRGSRTSAGEFDEALRMLS
TLEINPQDVVSKVVNLDEIPDAVKELDRYPERYLKINAVFH
>tr|B5NZY9|B5NZY9_SALET Zinc-type alcohol dehydrogenase OS=Salmonella enterica subsp. enterica serovar Heidelberg str. SL486 GN=SeHB_A1709 PE=4 SV=1
MKVKAVFINKPGEVETLWVDYPHKKENEVLIKVDAAGICGSDIGAFRGTNPLVTYPRIIG
HEVTGIVLQEGTGMPDNIKKGDRVIVDPYIYCGHCYPCSVGRTNCCENLNVIGVHVDGAM
QEVVTHPAHLIHKIPDNVPSEMAPLAEPLTIALHALHRANVKAGEYVAIIGAGAIGLMAA
LSARHYKATPILIDIVEERLRYAQKLGVPYVLNAADDQVIDAIKNITHGTMAQVVIEASG
ANSAIRNTLDLASFAGRISFTGWPKQETSLPTNLITYKELDLRGSRTSAGEFDEALRMLS
TLEINPQDVVSKVVNLDEIPDAVKELDRYPERYLKINAVFH
>tr|B5PE02|B5PE02_SALET Zinc-type alcohol dehydrogenase OS=Salmonella enterica subsp. enterica serovar Weltevreden str. HI_N05-537 GN=SeW_A1814 PE=4 SV=1
MKVKAVFINKPGEVETRWVDYPHKKENEVLIKVDAAGICGSDIGAFRGTNPLVTYPRIIG
HEVTGIVLQEGTGMPGNIKKGDRVIVDPYIYCGHCYPCSVGRTNCCENLNVIGVHVDGAM
QEVVTHPAHLIHKIPDNVPSEMAPLAEPLTIALHALHRANVKAGEYVAIIGAGAIGLMAA
LSARHYKATPILIDIVEERLRYAQKLGVPYVLNAADDQVIDAIKNITHGTMAQVVIEASG
ANSAIRNTLDLASFAGRISFTGWPKQETSLPTNLITYKELDLRGSRTSAGEFDEALRMLS
TLEINPQDVVSKVVNLDEIPDAVKELDRYPERYLKINAVFH
>tr|B5PPZ5|B5PPZ5_SALHA Zinc-type alcohol dehydrogenase OS=Salmonella enterica subsp. enterica serovar Hadar str. RI_05P066 GN=SeH_A2246 PE=4 SV=1
MKVKAVFINKPGEVETRWVDYPHKKENEVLIKVDAAGICGSDIGAFRGTNPLVTYPRIIG
HEVTGIVLQEGAGMPDNIKKGDRVIVDPYIYCGHCYPCSVGRTNCCENLNVIGVHVDGAM
QEVVTHPAHLIHKIPDNVPSEMAPLAEPLTIALHALHRANVKAGEYVAIIGAGAIGLMAA
LSARHYKATPILIDIVEERLRYAQKLGVPYVLNAADDQVIDAIKNITHGTMAQVVIEASG
ANSAIRNTLDLASFAGRISFTGWPKQETSLPTNLITYKELDLRGSRTSAGEFDEALRMLS
TLEINPQDVVSKVVNLDEIPDAVKELDRYPERYLKINAVFH
>tr|B5QBU4|B5QBU4_SALVI Zinc-type alcohol dehydrogenase OS=Salmonella enterica subsp. enterica serovar Virchow str. SL491 GN=SeV_A0540 PE=4 SV=1
MKVKAVFINKPGEVETRWVDYPHKKKNEVLIKVDAAGICGSDIGAFRGTNPLVTYPRIIG
HEVTGIVLQEGAGMPDNIKEGDRVIVDPYIYCGHCYPCSVGRTNCCENLNVIGVHVDGAM
QEVVTHPAHLIHKIPDNVPSEMAPLAEPLTIALHALHRANVKAGEYVAIIGAGAIGLMAA
LSARHYKATPILIDIVEERLRYAQKLGVPYVLNAADDQVIDAIKNITHGTMAQVVIEASG
ANSAIRNTLDLASFAGRISFTGWPKQETSLPTNLITYKELDLRGSRTSAGEFDEALRMLS
TLEINPQDVVSKVVNLDEIPDAVKELDRYPERYLKINAVFH
>tr|B7LMM8|B7LMM8_ESCFE Putative L-threonine 3-dehydrogenase OS=Escherichia fergusonii GN=EFER_2666 PE=4 SV=1
MKVKAVYINKPGEIATRLVDYPVKKDNEVLIKVDAAGICGSDIGAFRGTNPLVTYPRIIG
HEVTGIVLETGKGMPEDIKQGDRVIVDPYIYCGHCYPCSVGRTNCCENLKVIGVHIDGAM
QEVVAHPAHLIHKIPDNVPSEMAPLAEPLTIALHALHRAQLKAGEHVVIIGAGAIGLMAA
LSALRYHATPILVDIVDERLQYAQSLGVPYVVNSAKANVVEAVKDITQGTMAQVVVEASG
ANSAIRSTLDLASFAGRIAYTGWPKQETSLPTNLITFKELDLRGSRTSAGEFEEALQMLS
TLNINPADIVSKVVTIDEVPEAVKELDQFPERHLKINVKFI
>tr|A5UB87|A5UB87_HAEIE Zinc-type alcohol dehydrogenase OS=Haemophilus influenzae (strain PittEE) GN=CGSHiEE_03040 PE=4 SV=1
MKERIKAICLEKPNNVVVKEVPYPEKSDNDVLIQVESMGICGSDIGAYRGTNPLVTYPRI
LGHEIVGRVIESGIGMSDGVRVGERVIVDPYVFCGQCYPCSIGRTNCCESLKVIGVHIDG
GMQEVIRHPAHLLTKVPDNLPIHQLPLAEPLTIALHALHRTTLKSGEHIVIIGAGAIGLM
AALAAVQYGAIPILVDILEQRLEYAKSLGIEHIVNPHKEDDIKRIKEITSGRMAEVVMEA
SGVNISIKNTLHYASFAGRIALTGWPKTETPLPTNLITFKELNIYGSRTSKGEFEEALDM
LATNKINASYIITKCIKFEEIPSFISDLSDHPENYLKINAVLLKNIINKEKVMKSIKGLG
KLLLASSILFSSSAFAKTIIKLGHYNSDIHPSHIALQEYFKKTIENETNHKYEIRLYPNN
QLGGEDQIVNGLRNGTIEAGITGLLLQNVDPIFGVWEWPYLFKDNQEAKKVLESPIANKI
GQKMEKYGIKLLAYGMNGFRVISSNKKLEKFDDFKGLRLRVPLNSLFVDRAKAMNINPQS
MPLSEVFTALEQKVIDGQENPYMLIKDSGLYEVQKYIIQSNHIFSPGLLQISLKTWNKIP
KEDQIIFEKAAKLYQEKEWELAIKTELEVKDYLAKHGNEIIVPSEAFKNDMVNASKVLYD
SFYKKYDWAKDVVQKINEAK
>tr|A9MYX6|A9MYX6_SALPB Putative uncharacterized protein OS=Salmonella paratyphi B (strain ATCC BAA-1250 / SPB7) GN=SPAB_01761 PE=4 SV=1
MKVKAVFINKPGEVETRWVDYPHKKENEVLIKVDAAGICGSDIGAFRGTNPLVTYPRIIG
HEVTGIVLQEGAGMPDNIKEGDRVIVDPYIYCGHCYPCSVGRTNCCENLNVIGVHVDGAM
QEVVTHPAHLIHKIPDNVPSEMAPLAEPLTIALHALHRANVKAGEYVAIIGAGAIGLMAA
LSARHYKATPILIDIVEERLRYAQKLGVPYVLNAADDQVIDAIKNITHGTMAQVVIEASG
ANSAIRNTLDLASFAGRISFTGWPKQETSLPTNLITYKELDLRGSRTSAGEFDEALRMLS
TLEINPQDVVSKVVNLDEIPDAVKELDRYPERYLKINAVFH
>tr|B0UWX5|B0UWX5_HAES2 Alcohol dehydrogenase zinc-binding domain protein OS=Haemophilus somnus (strain 2336) GN=HSM_1914 PE=4 SV=1
MSKYVRSVCLVEPKKVDIKTVLYPKKGECDVLIKVESIGICGSDIGAFRGTNPLVTYPRI
LGHEIVGTVIEAGVGMPKNINIGDRVILEPYIYCGHCYPCSISRTNCCEALKVLGVHIDG
AMQEIVRHPAHMLIKAPDIPIHELALAEPLTISLHAIRRTKVKAGEHVAIIGAGAIGLMA
ALVAKAYGATPILIDILDKRLDYAKSIGIPNIINPAKENDLEAIKSITNGRMAEVVIEAS
GANIAVQNTLKYTSFAGRIALTGWPKNETPLPTNLITFKELNIYGARTSKGEFEEALKLL
ESRKIEPKNIISKVITFDEIPHYIEELSENPDDYLKIIAVF
>tr|B4T5T3|B4T5T3_SALNS Zinc-type alcohol dehydrogenase OS=Salmonella newport (strain SL254) GN=SNSL254_A1654 PE=4 SV=1
MKVKAVFINKPGEVETRWVDYPHKKENEVLIKVDAAGICGSDIGAFRGTNPLVTYPRIIG
HEVTGIVLQEGAGMPDNIKEGDRVIVDPYIYCGHCYPCSVGRTNCCENLNVIGVHVDGAM
QEVVTHPAHLIHKIPDNVPSEMAPLAEPLTIALHALHRANVKAGEYVAIIGAGAIGLMAA
LSARHYKATPILIDIVEERLRYAQKLGVPYVLNAADDQVIDAIKNITHGTMAQVVIEASG
ANSAIRNTLDLASFAGRISFTGWPKQETSLPTNLITYKELDLRGSRTSAGEFDEALRMLS
TLEINPQDVVSKVVNLDEIPDAVKELDRYPERYLKINAVFH
>tr|B4THX4|B4THX4_SALHS Zinc-type alcohol dehydrogenase OS=Salmonella heidelberg (strain SL476) GN=SeHA_C1713 PE=4 SV=1
MKVKAVFINKPGEVETLWVDYPHKKENEVLIKVDAAGICGSDIGAFRGTNPLVTYPRIIG
HEVTGIVLQEGTGMPDNIKKGDRVIVDPYIYCGHCYPCSVGRTNCCENLNVIGVHVDGAM
QEVVTHPAHLIHKIPDNVPSEMAPLAEPLTIALHALHRANVKAGEYVAIIGAGAIGLMAA
LSARHYKATPILIDIVEERLRYAQKLGVPYVLNAADDQVIDAIKNITHGTMAQVVIEASG
ANSAIRNTLDLASFAGRISFTGWPKQETSLPTNLITYKELDLRGSRTSAGEFDEALRMLS
TLEINPQDVVSKVVNLDEIPDAVKELDRYPERYLKINAVFH
>tr|B4TVL0|B4TVL0_SALSV Zinc-type alcohol dehydrogenase OS=Salmonella schwarzengrund (strain CVM19633) GN=SeSA_A1646 PE=4 SV=1
MKVKAVFINKPGEVETRWVDYPHKKENEVLIKVDAAGICGSDIGAFRGTNPLVTYPRIIG
HEVTGIVLQEGAGMPDNIKKGDRVIVDPYIYCGHCYPCSVGRTNCCENLNVIGVHVDGAM
QEVVTHPAHLIHKIPDNVPSEMAPLAEPLTIALHALHRANVKAGEYVAIIGAGAIGLMAA
LSARHYKATPILIDIVEERLRYAQKLGVPYVLNAADDQVIDAIKNITHGTMAQVVIEASG
ANSAIRNTLDLASFAGRISFTGWPKQETSLPTNLITYKELDLRGSRTSAGEFDEALRMLS
TLEINPQDVVSKIVNLDEIPDAVKELDRYPERYLKINAVFH
>tr|B5F5Z4|B5F5Z4_SALA4 Zinc-type alcohol dehydrogenase OS=Salmonella agona (strain SL483) GN=SeAg_B1628 PE=4 SV=1
MKVKAVFINKPGEVETRWVDYPHKKENEVLIKVDAAGICGSDIGAFRGTNPLVTYPRIIG
HEVTGIVLQEGTGMPGNIKKGDRVIVDPYIYCGHCYPCSVGRTNCCENLNVIGVHVDGAM
QEVVTHPAHLIHKIPDNVPSEMAPLAEPLTIALHALHRANVKAGEYVAIIGAGAIGLMAA
LSARHYKATPILIDIVEERLRYAQKLGVPYVLNAADDQVIDAIKNITHGTMAQVVIEASG
ANSAIRNTLDLASFAGRISFTGWPKQETSLPTNLITYKELDLRGSRTSAGEFDEALRMLS
TLEINPQDVVSKVVNLDEIPDAVKELDRYPERYLKINAVFH
>tr|B5FHL3|B5FHL3_SALDC Zinc-type alcohol dehydrogenase OS=Salmonella dublin (strain CT_02021853) GN=SeD_A1794 PE=4 SV=1
MKVKAVFINKPGEVETRWVDYPHKKENEVLIKVDAAGICGSDIGAFRGTNPLVTYPRIIG
HEVTGIVLQEGAGMPDNIKEGDRVIVDPYIYCGHCYPCSVGRTNCCENLNVIGVHVDGAM
QEVVTHPAHLIHKIPDNVPSEMAPLAEPLTIALHALHRANVKAGEYVAIIGAGAIGLMAA
LSARHYKATPILIDIVEERLRYAQKLGVPYVLNAADDQVIDAIKNITHGTMAQVVIEASG
ANSAIRNTLDLASFAGRISFTGWPKQETSLPTNLITYKELDLRGSRTSAGEFDEALRMLS
TLEINPQDVVSKVVNLDEIPDAVKELDRYPERYLKINAVFH
>tr|B5QTQ5|B5QTQ5_SALEP Putative alcohol dehydrogenase OS=Salmonella enteritidis PT4 (strain P125109) GN=SEN1510 PE=4 SV=1
MKVKAVFINKPGEVETRWVDYPHKKENEVLIKVDAAGICGSDIGAFRGTNPLVTYPRIIG
HEVTGIVLQEGAGMPDNIKEGDRVIVDPYIYCGHCYPCSVGRTNCCENLNVIGVHVDGAM
QEVVTHPAHLIHKIPDNVPSEMAPLAEPLTIALHALHRANVKAGEYVAIIGAGAIGLMAA
LSARHYKATPILIDIVEERLRYAQKLGVPYVLNAADDQVIDAIKNITHGTMAQVVIEASG
ANSAIRNTLDLASFAGRISFTGWPKQETSLPTNLITYKELDLRGSRTSAGEFDEALRMLS
TLEINPQDVVSKVVNLDEIPDAVKELDRYPERYLKINAVFH
>tr|B5RAC5|B5RAC5_SALG2 Putative alcohol dehydrogenase OS=Salmonella gallinarum (strain 287/91 / NCTC 13346) GN=SG1578 PE=4 SV=1
MKVKAVFINKPGEVETRRVDYPHKKENEVLIKVDAAGICGSDIGAFRGTNPLVTYPRIIG
HEVTGIVLQEGAGMPDNIKEGDRVIVDPYIYCGHCYPCSVGRTNCCENLNVIGVHVDGAM
QEVVTHPAHLIHKIPDNVPSEMAPLAEPLTIALHALHRANVKAGEYVAIIGAGAIGLMAA
LSARHYKATPILIDIVEERLRYAQKLGVPYVLNAADDQVIDAIKNITHGTMAQVVIEASG
ANSAIRNTLDLASFAGRISFTGWPKQETSLPTNLITYKELDLRGSRTSAGEFDEALRMLS
TLEINPQDVVSKVVNLDEIPDAVKELDRYPERYLKINAVFH
>tr|Q0I1A1|Q0I1A1_HAES1 Zn-binding dehydrogenase OS=Haemophilus somnus (strain 129Pt) GN=HS_0021 PE=4 SV=1
MSINFVKEGNIMSKYVRSVCLVEPKKVDIKTVLYPKKGECDVLIKVESIGICGSDIGAFR
GTNPLVTYPRILGHEIVGTVIESGVGMPKNINIGDRVILEPYIYCGHCYPCSISRTNCCE
ALKVLGVHIDGAMQEIVRHPAHMLIKAPDIPIHELALAEPLTISLHAIRRTKVKAGEHVA
IIGAGAIGLMAALVAKAYGATPILIDILDKRLDYAKSIGIPNIINPAKENDLEAIKSITN
GRMAEVVIEASGANIAVQNTLKYTSFAGRIALTGWPKNETPLPTNLITFKELNIYGARTS
KGEFEEALKLLESRKIEPKNIISKVITFDEIPHYIEELSENPDDYLKIIAVF
>tr|Q4QPJ1|Q4QPJ1_HAEI8 Conserved hypothetical zinc-type alcohol dehydrogenase-like protein OS=Haemophilus influenzae (strain 86-028NP) GN=NTHI0063 PE=4 SV=1
MKERIKAICLEKPNNVVVKEVPYPEKSDNDVLIQVESMGICGSDIGAYRGTNPLVTYPRI
LGHEIVGRVIESGIGMPDRVRVGDRVIVDPYVFCGQCYPCSIGRTNCCESLKVIGVHIDG
GMQEVIRHPAHLLTKVPDNLPIHQLPLAEPLTIALHALHRTTLKSGEHIVIIGAGAIGLM
AALAAVQYGAIPILVDILEQRLEYAKSLGIEHIVNPHKEDDIKRIKEITSGRMAEVVMEA
SGANISIKNTLHYTSFAGRIALTGWPKTETPLPTNLITFKELNIYGSRTSKGEFEEALDM
LATNKINASHIITKCIKFEEIPSFISDLSDHPENYLKINAVF
>tr|Q8Z715|Q8Z715_SALTI Putative alcohol dehydrogenase OS=Salmonella typhi GN=STY1520 PE=4 SV=1
MKVKAVFINKPGEVETRWVDYPHKKENEVLIKVDAAGICGSDIGAFRGTNPLVTYPRIIG
HEVTGIVLQEGTGMPDNIKKGDRVIVDPYIYCGHCYPCSVGRTNCCENLNVIGVHIDGAM
QEVVTHPAHLIHKIPDNVPSEMAPLAEPLTIALHALHRANVKAGEYVAIIGAGAIGLMAA
LSARHYKATPILIDIVEERLRYAQKLGVPYVLNAADDQVIDAIKNITHGTMAQVVIEASG
ANSAIRNTLDLASFAGRISFTGWPKQETSLPTNLITYKELDLRGSRTSAGEFDEALRMLS
TLEINPQDVVSKVVNLDEIPDAVKELDRYPERYLKINAVFH
>tr|Q8ZPG7|Q8ZPG7_SALTY Putative zinc-binding dehydrogenase OS=Salmonella typhimurium GN=STM1542 PE=4 SV=1
MKVKAVFINKPGEVETRWVDYPHKKENEVLIKVDAAGICGSDIGAFRGTNPLVTYPRIIG
HEVTGIVLQEGAGMPDNIKEGDRVIVDPYIYCGHCYPCSVGRTNCCENLNVIGVHVDGAM
QEVVTHPAHLIHKIPDNVPSEMAPLAEPLTIALHALHRANVKAGEYVAIIGAGAIGLMAA
LSARHYKATPILIDIVEERLRYAQKLGVPYVLNAADDQVIDAIKNITHGTMAQVVIEASG
ANSAIRNTLDLASFAGRISFTGWPKQETSLPTNLITYKELDLRGSRTSAGEFDEALRMLS
TLEINPQDVVSKVVNLDEIPDAVKELDRYPERYLKINAVFH
