# Supplementary material for: Subdivision of the MDR superfamily of medium-chain dehydrogenases/reductases through iterative hidden Markov model refinement
Source: BMC Bioinformatics. 2010 Oct 27;11:534. doi: 10.1186/1471-2105-11-534 (PMC2976758; doi:10.1186/1471-2105-11-534)
Supplement: Additional file 4 — MDR family alignment figures. Illustrations showing the mafft MSAs from Additional file 3: mdr-sequences. Red sequence identifiers denote sequences from UniProtKB/TrEMBL, while blue correspond to sequences from Swiss-Prot. The position cscores are shown in a bar plot under the MSA. Positions that contain gaps in over 90% of the sequences have been removed from the alignment in order to increase readability. [file 1471-2105-11-534-S4.ZIP › mdr/MDR067.fasta]

>tr|A1ERD1|A1ERD1_VIBCH Quinone oxidoreductase OS=Vibrio cholerae V52 GN=VCV52_0526 PE=4 SV=1
MVYIQRDASASLFIRAIGIVEMENKRIVITQFGTPDVLAMQSAPIPTPKAGEVLVKVAFA
SVNPIDVKTRAGLGWAAAQNKDKLPWTPGYDISGRVVALGEGVSRLKERDNVAGFIGFPL
RGGGYSQYVCVPEQELSLVPDAVTLEAAAALPLAGQTAAQALSKAQVQEGERVLILAGAG
GVGHIAVQIALAAKTEVFTTCSEANLDYLATLGAHAINYQFAPVSQRLEEVDVLIDLVGG
EAALDALKCLKDNARVITVPTLTAELICEKAKLLGFEATGMLVDPNPEQLDTMLYMVSVG
LLKIEIQHIYSLLDAAQAHEQIESGHTRGKLLLDMKC
>tr|A1F998|A1F998_VIBCH Quinone oxidoreductase OS=Vibrio cholerae 2740-80 GN=VC274080_0652 PE=4 SV=1
MVYIQRDASASLFIRAIGIVEMENKRIVITQFGTPDVLAMQSAPIPTPKAGEVLVKVAFA
SVNPIDVKTRAGLGWAAAQNKDKLPWTPGYDISGRVVALGEGVSRLKERDNVAGFIGFPL
RGGGYSQYVCVPEQELSLVPDAVTLEAAAALPLAGQTAAQALSKAQVQEGERVLILAGAG
GVGHIAVQIALAAKTEVFTTCSEANLDYLATLGAHAINYQFAPVSQRLEEVDVLIDLVGG
EAALDALKCLKDNARVITVPTLTAELICEKAKLLGFEATGMLVDPNPEQLDTMLYMVSVG
LLKIEIQHIYSLLDAAQAHEQIESGHTRGKLLLDMKC
>tr|A2PAF9|A2PAF9_VIBCH Quinone oxidoreductase OS=Vibrio cholerae 1587 GN=A55_0574 PE=4 SV=1
MVYIQRDASASLFIRAIGIVEMENKRIVITQFGTPDVLAMQSAPIPTPKAGEVLVKVAFA
SVNPIDVKTRAGLGWAAAQNKDKLPWTPGYDISGRVVALGEGVSRLKERDNVAGFIGFPL
RGGGYSQYLCVPEQELSVVPDAVTLEAAAALPLAGQTAAQALSKAQVQEGERVLILAGAG
GVGHIAVQIALAAKAEVFTTCSEANLDYLATLGAHAINYQFAPVSQRLEEVDVLIDLVGG
EAALDALKCLKDNARVITVPTLTAELICEKAKLLGFEATGMLVDPNPEQLDTMLYMVSVG
LLKIEIQHIYSLLDAAQAHEQIESGHTRGKLLLDMKC
>tr|A2PLB7|A2PLB7_VIBCH Quinone oxidoreductase OS=Vibrio cholerae MAK 757 GN=A53_0704 PE=4 SV=1
MVYIQRDASASLFIRAIGIVEMENKRIVITQFGTPDVLAMQSAPIPTPKAGEVLVKVAFA
SVNPIDVKTRAGLGWAAAQNKDKLPWTPGYDISGRVVALGEGVSRLKERDNVAGFIGFPL
RGGGYSQYVCVPEQELSLVPDAVTLEAAAALPLAGQTAAQALSKAQVQEGERVLILAGAG
GVGHIAVQIALAAKTEVFTTCSEANLDYLATLGAHAINYQFAPVSQRLEEVDVLIDLVGG
EAALDALKCLKDNARVITVPTLTAELICEKAKLLGFEATGMLVDPNPEQLDTMLYMVSVG
LLKIEIQHIYSLLDAAQAHEQIESGHTRGKLLLDMKC
>tr|A3EGN0|A3EGN0_VIBCH Quinone oxidoreductase OS=Vibrio cholerae MO10 GN=VCMO10_0417 PE=4 SV=1
MVYIQRDASASLFIRAIGIVEMENKRIVITQFGTPDVLAMQSAPIPTPKAGEVLVKVAFA
SVNPIDVKTRAGLGWAAAQNKDKLPWTPGYDISGRVVALGEGVSRLKERDNVAGFIGFPL
RGGGYSQYVCVPEQELSLVPDAVTLEAAAALPLAGQTAAQALSKAQVQEGERVLILAGAG
GVGHIAVQIALAAKTEVFTTCSEANLDYLATLGAHAINYQFAPVSQRLEEVDVLIDLVGG
EAALDALKCLKDNARVITVPTLTAELICEKAKLLGFEATGMLVDPNPEQLDTMLYMVSVG
LLKIEIQHIYSLLDAAQAHEQIESGHTRGKLLLDMKC
>tr|A3ENW6|A3ENW6_VIBCH Quinone oxidoreductase OS=Vibrio cholerae V51 GN=VCV51_0364 PE=4 SV=1
MVYIQRDASASLFIRAIGIVEMENKRIVITQFGTPDVLAMQSAPIPTPKAGEVLVKVAFA
SVNPIDVKTRAGLGWAAAQNKDKLPWTPGYDISGRVVALGEGVSRLKERDNVAGFIGFPL
RGGGYSQYVCVPEQELSLVPDAVTLEAAAALPLAGQTAAQALSKAQVQEGERVLILAGAG
GVGHIAVQIALAAKAEVFTTCSEANLDYLATLGAHAINYQFAPVSQRLEEVDVLIDLVGG
EAALDALKCLKDNARVITVPTLTAELICEKAKLLGFEATGMLVDPNPEQLDTMLYMVSVG
LLKIEIQHIYSLLDAAQAHEQIESGHTRGKLLLDMKC
>tr|A3GSV1|A3GSV1_VIBCH Quinone oxidoreductase OS=Vibrio cholerae NCTC 8457 GN=A5C_0571 PE=4 SV=1
MVYIQRDASASLFIRAIGIVEMENKRIVITQFGTPDVLAMQSAPIPTPKAGEVLVKVAFA
SVNPIDVKTRAGLGWAAAQNKDKLPWTPGYDISGRVVALGEGVSRLKERDNVAGFIGFPL
RGGGYSQYVCVPEQELSLVPDAVTLEAAAALPLAGQTAAQALSKAQVQEGERVLILAGAG
GVGHIAVQIALAAKTEVFTTCSEANLDYLATLGAHAINYQFAPVSQRLEEVDVLIDLVGG
EAALDALKCLKDNARVITVPTLTAELICEKAKLLGFEATGMLVDPNPEQLDTMLYMVSVG
LLKIEIQHIYSLLDAAQAHEQIESGHTRGKLLLDMKC
>tr|A3UZN7|A3UZN7_VIBSP NADPH:quinone reductase OS=Vibrio splendidus 12B01 GN=V12B01_08225 PE=4 SV=1
MENKQIAITQFGGVENLSIQTRAIPEPKAGEVVVKVSFSGINPIDVKTRAGLGWAAAQNK
DNLPWVPGYDISGQIVTLGEQAERFTVGDNVAGFIGFPLQGGGYSQYVCVPEAALSMVPD
SVTLEAAAALPLASQTAAQALNKAEVKEGDRVLILAGAGGVGHLAVQIAVAAKAEVYTTC
SEANLDYLATLGAHAINYKFAPASERVSDVDVLIDLVGGDTALDALKCLKDGARVVTVPT
LSAELICEKATLLGFTASGMLVEPNPEQMDTMLYMVSVGLLKTEIQGIYQLDEAQSAHLQ
VETGHTRGKVLLKMQEG
>tr|A3XXN8|A3XXN8_9VIBR NADPH:quinone reductase OS=Vibrio sp. MED222 GN=MED222_22106 PE=4 SV=1
MENKQIAITQFGGVENLSIQTSTIPEPKAGEVVVKVSFSGVNPIDVKTRAGLGWAAAQNK
DNLPWVPGYDISGQIVTLGEQAERFTVGDNVAGFIGFPLQGGGYSQYVCVPEVALSMVPD
SVALEAAAALPLASQTAAQALNKAEVKEGDRVLILAGAGGVGHLAVQIAVAAKAEVYTTC
SEANLDYLATLGAHAINYKFAPASERVSDVDVLIDLVGGDTALDALKCLKDGARVVTVPT
LSAELICEKATLLGFTASGMLVEPNPEQMDTMLYMVSVGLLKTEIQTIYPLDEAQSAHLQ
VETGHTRGKVLLKMQEG
>tr|A5L306|A5L306_9GAMM NADPH:quinone reductase OS=Vibrionales bacterium SWAT-3 GN=VSWAT3_20565 PE=4 SV=1
MENRQIAITEFGGVENLVLQTSAIPEPKAGEVVVKVSFSGVNPIDVKTRAGLGWAAAQNK
ENLPWVPGYDIAGQVVTLGEQAERFTVGDNVAGFIGFPLQGGGYSQYVCVPETALSIIPN
SVTLEAAAALPLASQTAAQALNKAEVKEGDRVLILAGAGGVGHIAVQIAVAAKAEVYTTC
SEANLDYLATLGAHAINYKFAPASERVSDVNVLIDLVGGDTALDALKCLKDGARVVTVPT
LSAELICEKAKLLGFTASGMLVEPNPEQMDTMLYMVSVGLLKTEIQGIYPLEEAQSAHLQ
VETGHTRGKVLLKMQEG
>tr|A6A7W1|A6A7W1_VIBCH Quinone oxidoreductase OS=Vibrio cholerae MZO-2 GN=A5A_0542 PE=4 SV=1
MVYIQRDASASLFIRAIGIVEMENKRIVITQFGTPDVLAMQSAPIPTPKAGEVLVKVAFA
SVNPIDVKTRAGLGWAAAQNKDKLPWTPGYDISGRVVALGEGVSRLKERDNVAGFIGFPL
RGGGYSQYLCVPEQELSVVPDSVTLEAAAALPLAGQTAAQALSKAQVQEGERVLILAGAG
GVGHIAVQIALAAKAEVFTTCSEANLDYLATLGAHAINYQFAPVSQRLEEVDVLIDLVGG
EAALDALKCLKDNARVITVPTLTAELICEKAKLLGFEATGMLVDPNPEQLDTMLYMVSVG
LLKIEIQHIYSLLDAAQAHEQIESGHTRGKLLLDMKC
>tr|A6AH93|A6AH93_VIBCH Quinone oxidoreductase OS=Vibrio cholerae 623-39 GN=A59_0601 PE=4 SV=1
MVYIQRDASASLFIRAIGIVEMENKRIVITQFGTPDVLAMQSAPIPTPKAGEVLVKVAFA
SVNPIDVKTRAGLGWAAAQNKDKLPWTPGYDISGRVVALGEGVSRLKERDNVAGFIGFPL
RGGGYSQYVCVPEQELSVVPDAVTLEAAAALPLAGQTAAQALSKAQVQEGERVLILAGAG
GVGHIAVQIALAAKAEVFTTCSEANLDYLATLGAHAINYQFAPVSQRLEEVDVLIDLVGG
EAALDALKCLKDNARVITVPTLTAELICEKAKLLGFEATGMLVDPNPEQLDTMLYMVSVG
LLKIEIQHIYSLLDAAQAHEQIESGHTRGKLLLDMKC
>tr|A6AVX4|A6AVX4_VIBHA Quinone oxidoreductase OS=Vibrio harveyi HY01 GN=A1Q_0097 PE=4 SV=1
MEHKQIAITEFGNVEVLAIQTASTPTPQAGEILVKVAYSGVNPIDVKTRAGLGWAAAQNK
DNLPWVPGYDISGKVESCGEGTSRFNEGDEVAGFIGFPVRGGGYSQYVCVPESELSHVPN
TVTLEAAAALPLAGQTAAQALSKANVTEGDRVLILAGAGGVGHIAVQIAVATKAEVFTTC
SERNLDYLATLGAHAVNYQFAPVSERVEDVDVLIDLVGGDAALDALKCLTDNARVITVPT
ITAELICEKAKLLGFEASGMLVEPEREQLDTLLYMVGVGLLKTEIQQVYPMNEVIEAHKQ
VESGRTRGKVLLDMTC
>tr|A6B509|A6B509_VIBPA Quinone oxidoreductase OS=Vibrio parahaemolyticus AQ3810 GN=A79_3789 PE=4 SV=1
MEHKQIVITEFGDANVLAIQSAETPIPKPGEVLVKVHYAGVNPIDVKTRAGLGWAASQNK
DKLPWVPGYDISGKVVSCGTKTSRFAMGDEVAGFIGFPLQGGGYSQYVCVPESELSHVPS
SVTLEAAAVLPLAGQTAAQALSKANVSECDRVLILAGAGGVGHLAVQIAVATKAEVFTTC
SERNLDYLATLGAHAVNYQFAPVSERVEGVDVLIDLVGGDAALDALKCLKDNARVITVPT
ISAELICDKAKLLGFEASGMLVEPDPSQLDTLLYMVGVGLLKTEVQHIYPMAEVIAAHQQ
VESGRTRGKVLLDMTC
>tr|A6D846|A6D846_9VIBR Quinone oxidoreductase OS=Vibrio shilonii AK1 GN=VSAK1_07804 PE=4 SV=1
MKCKQIVIPEFGSAEVLAFQEVDIPQPKAGEVLVKVAYAGINPIDVKTRAGLGWAAAENK
DNLPWVPGYDISGSIAGLGKGAQAFEVGQEVVGFIGFPLRAGGYSQYVCVPETELTALPN
TVALEAAAALPLAGQTAAQVINKAQVQEGERVLILAGAGGVGHIAVQLAVATKAEVYTTC
SERNLDYLATLGAHAINYEFAPASERLSDVDVLIDLVGGDVALDALKCLKDNARVITIPT
ITAELVCEKAKLLGFEASGMLVSPDTKQMETLLYMVGVGLLKTEIQHVFPYSQVVEAHQQ
VETSRTRGKVLLDMQC
>tr|A6Y053|A6Y053_VIBCH Quinone oxidoreductase OS=Vibrio cholerae AM-19226 GN=A33_0531 PE=4 SV=1
MVYIQRDASASLFIRAIGIVEMENKRIVITQFGTPDVLAMQSAPIPTPKAGEVLVKVAFA
SVNPIDVKTRAGLGWAAAQNKDKLPWTPGYDISGRVVALGEGVSRLKERDNVAGFIGFPL
RGGGYSQYLCVPEQELSVVPDAVTLEAAAALPLAGQTAAQALSKAQVQEGERVLILAGAG
GVGHIAVQIALAAKAEVFTTCSEANLDYLATLGAHAINYQFAPVSQRLEEVDVLIDLVGG
EAALDALKCLKDNARVITVPTLTAELICEKAKLLGFEATGMLVDPNPEQLDTMLYMVSVG
LLKIEIQHIYSLLDAAQAHEQIESGHTRGKLLLDMKC
>tr|A7K685|A7K685_9VIBR Oxidoreductase, zinc-binding dehydrogenase family OS=Vibrio sp. Ex25 GN=VEx25_1666 PE=4 SV=1
MLSHPFLFSCREWFMEHKQIVITEFGDANVLAIQHASTPSPQPGEVLVKVAFSGVNPIDV
KTRAGLGWAAAQNKDNLPWVPGYDISGKVVSCGDGASRFNDGDEVAGFIGFPVRGGGYSQ
YICVPEAELSHVPSSVTLEAAAALPLAGQTAAQALSKANVTENDRVLILAGAGGVGHLAV
QIAVATKAEVFTTCSERNLDYLATLGAHAVNYQFAPVSERVEDVDVLIDLVGGDAALDAL
KCLKDGARVITVPTITAELICEKAKLLGFEANGMLVEPDPAQLDTLLYMVGVGLLKTEIQ
QVYPMSDVIAAHQQVESGRTRGKVLLDMTC
>tr|A8TBQ2|A8TBQ2_9VIBR Quinone oxidoreductase OS=Vibrio campbellii AND4 GN=AND4_14051 PE=4 SV=1
MEHKQIAITEFGNADVLAIQTAATPTPLAGEVLVKVAYSGVNPIDVKTRAGLGWAATQNK
NNLPWVPGYDIAGHVVLCGKGTSRFSEGDKVAGFIGFPVRGGGYSQYVCVPESELSHVPD
SVTLEAAAALPLAGQTANQALNKANVTESDRVLILAGAGGVGHIAVQIAIATKAKVFTTS
SERNLHYLAALGAHAVNYQFSPVSESVEDVDVLIDLVGGDTAIDALKCLTANARVITVPT
ITAQQVCEQAKLLGFEASGMLVEPEREQLDALLHMVGDGALKMEIQRVYPMYEMIKAHEQ
VGSGRTRGKILLDMTC
>tr|A9ZHG3|A9ZHG3_COXBU Alcohol dehydrogenase, zinc-containing OS=Coxiella burnetii RSA 334 GN=COXBURSA334_0964 PE=4 SV=1
MKAIQFDQFGPPKVLKLVDTPTPEYRKNQMLIKVHAASLNPIDYKTRNGSGFVAKKLKNN
LPSGLGYDFSGEVIELGSDVNNVNIGDKVMGIAGFPDHPCCYAEYVCASPDTIIQKLEKL
SFLQAASLPTAGLTALQALNQAEVKQCDVVLIHAGAGGVGHLAIQLAKQKGTTVITTASK
RNHAFLKALGAEQCINYHEEDFLLAISTPVDAVIDLVGGDVGIQSIDCLKETGCIVSVPT
ITAGRVIEVAKQKHRRAFGLLKQFNIEELHYLGKLVSEDKLRIEISRIFQLSEAVTAHEL
LETGHVRGKLVFKVR
>tr|B2D7N6|B2D7N6_VIBCH Quinone oxidoreductase OS=Vibrio cholerae MZO-3 GN=A51_B0539 PE=4 SV=1
MVYIQRDASASLFIRAIGIVEMENKRIVITQFGTPDVLAMQSAPIPTPKAGEVLVKVAFA
SVNPIDVKTRAGLGWAAAQNKDKLPWTPGYDISGRVVALGEGVSRLKERDNVAGFIGFPL
RGGGYSQYVCVPEQELSLVPDAVTLEAAAALPLAGQTAAQALSKAQVQEGERVLILAGAG
GVGHIAVQIALAAKTEVFTTCSEANLDYLATLGAHAINYQFAPVSQRLEEVDVLIDLVGG
EAALDALKCLKDNARVITVPTLTAELICEKAKLLGFEATGMLVDPNPEQLDTMLYMVSVG
LLKIEIQHIYSLLDAAQAHEQIESGHTRGKLLLDMKC
>tr|B7VK38|B7VK38_VIBSP NADPH:quinone reductase OS=Vibrio splendidus LGP32 GN=VS_2567 PE=4 SV=1
MEMENKQIAITQFGGVENLSIQTSAIPEPKAGEVVVKVSFSGINPIDVKTRAGLGWAAAQ
NKDNLPWVPGYDISGQIVTLGEQAERFTVGDNVAGFIGFPLQGGGYSQYVCVPEVALSVV
PDSVALEAAAALPLASQTAAQALNKAEVKEGDRVLILAGAGGVGHLAVQIAVAAKAEVYT
TCSEANLDYLATLGAHAINYKFAPASERVSDIDVLIDLVGGDTALDALKCLKDGARVVTV
PTLSAELICEKATLLGFTASGMLVEPNPEQMDTMLYMVSVGLLKTEIQTIYQLDEAQSAH
LQVETGHTRGKVLLKMQEG
>tr|Q1V3R0|Q1V3R0_VIBAL Quinone oxidoreductase OS=Vibrio alginolyticus 12G01 GN=V12G01_21393 PE=4 SV=1
MEHKQIVITEFGDANVLAIQHASTPSPQPGEVLVKVAFSGVNPIDVKTRAGLGWAAAQNK
DNLPWVPGYDISGKVMSCGEGASRFNEGDEVAGFIGFPVRGGGYSQYICVPETELSHVPS
SVTLEAAAALPLAGQTAAQALSKANVTENDRVLILAGAGGVGHLAVQIAIATKAEVFTTC
SERNLDYLATLGAHAMNYQFAPVSERVEDVDVLIDLVGGDAALDALKCLKDNARVITVPT
ITAELICEKAKLLGFEASGMLVEPDPAQLDTLLYMVGVGLLKTEIHQVYPMSDVIGAHQQ
VESGRTRGKVLLDMTC
>tr|A5F9B3|A5F9B3_VIBC3 Quinone oxidoreductase OS=Vibrio cholerae serotype O1 (strain ATCC 39541 / Ogawa 395 / O395) GN=VC0395_A0087 PE=4 SV=1
MVYIQRDASASLFIRAIGIVEMENKRIVITQFGTPDVLAMQSAPIPTPKAGEVLVKVAFA
SVNPIDVKTRAGLGWAAAQNKDKLPWTPGYDISGRVVALGEGVSRLKERDNVAGFIGFPL
RGGGYSQYVCVPEQELSLVPDAVTLEAAAALPLAGQTAAQALSKAQVQEGERVLILAGAG
GVGHIAVQIALAAKTEVFTTCSEANLDYLATLGAHAINYQFAPVSQRLEEVDVLIDLVGG
EAALDALKCLKDNARVITVPTLTAELICEKAKLLGFEATGMLVDPNPEQLDTMLYMVSVG
LLKIEIQHIYSLLDAAQAHEQIESGHTRGKLLLDMKC
>tr|A7MZY4|A7MZY4_VIBHB Putative uncharacterized protein OS=Vibrio harveyi (strain ATCC BAA-1116 / BB120) GN=VIBHAR_03489 PE=4 SV=1
MEHKQIAITEFGNAEVLAIQTASTPTPQAGEILVKVAYSGVNPIDAKTRAGLGWAAAQNK
DNLPWVPGYDISGKVESCGEGISRFNEGDEVAGFIGFPVRGGGYSQYVCVPESELSHVPN
TVTLEAAAALPLAGQTAAQALSKANVTEGDRVLILAGAGGVGHIAVQIAVATKAEVFTTC
SERNLDYLATLGAHAVNYQFAQVSERVEDVDVLIDLVGGDAALDALKCLTDNARVITVPT
ITAELICEKAKLLGFEASGMLVEPEREQLDTLLYMVGVGLLKTEIQHVYPMNEVVEAHKQ
VESGRTRGKVLLDMTC
>tr|A9KG54|A9KG54_COXBN Quinone oxidoreductase OS=Coxiella burnetii (strain Dugway 5J108-111) GN=CBUD_1020 PE=4 SV=1
MKAIQFDQFGPPKVLKLVDTPTPEYRKNQMLIKVHAASLNPIDYKTRNGSGFVAKKLKNN
LPSGLGYDFSGEVIELGSDVNNVNIGDKVMGIAGFPDHPCCYAEYVCASPDTIIQKLEKL
SFLQAASLPTAGLTALQALNQAEVKQGDVVLIHAGAGGVGHLAIQLAKQKDTTVITTASK
RNHAFLKALGAEQCINYHEEDFLLAISTPVDAVIDLVGGDVGIQSIDCLKETGCIVSVPT
ITAGRVIEVAKQKHRRAFGLLKQFNIEELHYLGKLVSEDKLRIEISRIFQLSEAVTAHEL
LETGHVRGKLVFKVR
>tr|B6J066|B6J066_COXB2 Quinone oxidoreductase OS=Coxiella burnetii (strain CbuG_Q212) GN=CbuG_0985 PE=4 SV=1
MKAIQFDQFGPPKVLKLVNTPTPEYRKNQMLIKVHAASLNPIDYKTRNGSGFVAKKLKNN
LPSGLGYDFSGEVIELGSDVNNVNIGDKVMGIAGFPDHPCCYAEYVCASPDTIIQKLEKL
SFLQAASLPTAGLTALQALNQAEVKQGDVVLIHAGAGGVGHLAIQLAKQKGTTVITTASK
RNHAFLKALGAEQCINYHEEDFLLAISTPVDAVIDLVGGDVGIQSIDCLKETGCIVSVPT
ITAGRVIEVAKQKHRRAFGLLKQFNIEELHYLGKLVSEDKLRIEISRIFQLSEAVTAHEL
LETGHVRGKLVFKVR
>tr|B6J711|B6J711_COXB1 Quinone oxidoreductase OS=Coxiella burnetii (strain CbuK_Q154) GN=CbuK_0817 PE=4 SV=1
MKAIQFDQFGPPKVLKLVDTPTPEYRKNQMLIKVHAASLNPIDYKTRNGSGFVAKKLKNN
LPSGLGYDFSGEVIELGSDVNNVNIGDKVMGIAGFPDHPCCYAEYVCASPDTIIQKLEKL
SFLQAASLPTAGLTALQALNQAEVKQCDVVLIHAGAGGVGHLAIQLAKQKGTTVITTASK
RNHAFLKALGAEQCINYHEEDFLLAISTPVDAVIDLVGGDVGIQSIDCLKETGCIVSVPT
ITAGRVIEVAKQKHRRAFGLLKQFNIEELHYLGKLVSEDKLRIEISRIFQLSEAVTAHEL
LETGHVRGKLVFKVR
>tr|Q7MHS2|Q7MHS2_VIBVY NADPH:quinone reductase OS=Vibrio vulnificus (strain YJ016) GN=VV2797 PE=4 SV=1
MENKQIVITEFGGPDVLAIRSSQMPEPKPGQVVIKVYFSGINPIDVKTRAGLGWAAAQNK
DKLPWVPGYDISGKVVSCGENAERFVIGDTVAGFVGFPLEGGGYSQYLCVDEDALSLVPG
SVTLEGAAVLPLAGQTAAQALNKAQVKEGERVLILAGAGGVGHLAVQIAVAAKAEVYTTC
SERNLDYMATLGAHAINYQFAPASERLTDVDVLIDLVGGDVALDALKCLKDNARVVTVPT
LSAEMICEKAKLLGFEATGMLVEPDPQQLDTLLYMVGVGLLKTEIQRIYPMHEVSDAHKQ
IETGHTRGKVLLDMQC
>tr|Q83CT0|Q83CT0_COXBU Quinone oxidoreductase OS=Coxiella burnetii GN=CBU_1023 PE=4 SV=2
MKEMKAIQFDQFGPPKVLKLVDTPTPEYRKNQMLIKVHAASLNPIDYKTRNGSGFVAKKL
KNNLPSGLGYDFSGEVIELGSDVNNVNIGDKVMGIAGFPDHPCCYAEYVCASPDTIIQKL
EKLSFLQAASLPTAGLTALQALNQAEVKQGDVVLIHAGAGGVGHLAIQLAKQKGTTVITT
ASKRNHAFLKALGAEQCINYHEEDFLLAISTPVDAVIDLVGGDVGIQSIDCLKETGCIVS
VPTITAGRVIEVAKQKHRRAFGLLKQFNIEELHYLGKLVSEDKLRIEISRIFQLSEAVTA
HELLETGHVRGKLVFKVR
>tr|Q87LR9|Q87LR9_VIBPA Quinone oxidoreductase OS=Vibrio parahaemolyticus GN=VP2542 PE=4 SV=1
MEHKQIVITEFGDANVLAIQSAETPIPKSGEVLVKVHYAGVNPIDVKTRAGLGWAASQNK
DKLPWVPGYDISGKVASCGTKTSRFAVGDEVAGFIGFPLQGGGYSQYVCVPESELSHVPS
SVTLEAAAVLPLAGQTAAQALSKANVSECDRVLILAGAGGVGHLAVQIAVATKAEVFTTC
SERNLDYLATLGAHAVNYQFAPVSERVEGVDVLIDLVGGDAALDALKCLKDNARVITVPT
ISAELICDKAKLLGFEASGMLVEPDPSQLDTLLYMVGVGLLKTEVQHIYPMAEVIAAHQQ
VESGRTRGKVLLDMTC
>tr|Q8DC41|Q8DC41_VIBVU NADPH:quinone reductase OS=Vibrio vulnificus GN=VV1_1603 PE=4 SV=1
MENKQIVITEFGGPDVLAIRSSQMPEPKPGQVLIKVYFSGINPIDVKTRAGLGWAAAQNK
DKLPWVPGYDISGKVVSCGENAERFVIGDTVAGFVGFPLEGGGYSQYLCVDEDALSLVPG
SVTLEGAAVLPLAGQTAAQALNKAQVKEGERVLILAGAGGVGHLAVQIAVAAKAEVYTTC
SERNLDYMATLGAHAINYQFAPASERLSDVDVLIDLVGGDVALDALKCLKDNARVVTVPT
LSAEMICEKAKLLGFEATGMLVEPDPQQLDTLLYMVGVGLLKTEIQRIYPMHEVSDAHKQ
IETGHTRGKVLLDMQC
>tr|Q9KUG9|Q9KUG9_VIBCH Quinone oxidoreductase OS=Vibrio cholerae GN=VC_0552 PE=4 SV=1
MVYIQRDASASLFIRAIGIVEMENKRIVITQFGTPDVLAMQSAPIPTPKAGEVLVKVAFA
SVNPIDVKTRAGLGWAAAQNKDKLPWTPGYDISGRVVALGEGVSRLKERDNVAGFIGFPL
RGGGYSQYVCVPEQELSLVPDAVTLEAAAALPLAGQTAAQALSKAQVQEGERVLILAGAG
GVGHIAVQIALAAKTEVFTTCSEANLDYLATLGAHAINYQFAPVSQRLEEVDVLIDLVGG
EAALDALKCLKDNARVITVPTLTAELICEKAKLLGFEATGMLVDPNPEQLDTMLYMVSVG
LLKIEIQHIYSLLDAAQAHEQIESGHTRGKLLLDMKC
