# Supplementary material for: Subdivision of the MDR superfamily of medium-chain dehydrogenases/reductases through iterative hidden Markov model refinement
Source: BMC Bioinformatics. 2010 Oct 27;11:534. doi: 10.1186/1471-2105-11-534 (PMC2976758; doi:10.1186/1471-2105-11-534)
Supplement: Additional file 4 — MDR family alignment figures. Illustrations showing the mafft MSAs from Additional file 3: mdr-sequences. Red sequence identifiers denote sequences from UniProtKB/TrEMBL, while blue correspond to sequences from Swiss-Prot. The position cscores are shown in a bar plot under the MSA. Positions that contain gaps in over 90% of the sequences have been removed from the alignment in order to increase readability. [file 1471-2105-11-534-S4.ZIP › mdr/MDR068.fasta]

>tr|A3WN05|A3WN05_9GAMM Putative oxidoreductase, Zinc-containing alcohol dehydrogenase OS=Idiomarina baltica OS145 GN=OS145_06679 PE=4 SV=1
MSPRKLIRTVRFHELGGPEVLTIDSLASPSLQATDVRIAVKVVGLNRADAMFRRGSYIEK
ADFPSRIGYEASGIVIEVGEEVNHLRLGDEVCIVPQMGLSQNGCYAEEIVVPSEYVAPKP
AGLTFAEGAAAWMQYLTVYGAVVEIANVQKGDAVLITAASSSVGLAAIQIVNSLGGIPIA
TTQTRAKKAAVLTAGAAHVIATQEEPLLDSLRSILGANNLKVAFDAVGGPQIAEIAEAMS
PEGTIIVHGALSPEITPFPLKLALRKSLTVRGYVFTEVIKDIERFRRAKQFIHSGLSEGT
LKPVIDRSFKFEEIVAAHHYLESNQQIGKIVVVLD
>tr|A6EZS6|A6EZS6_9ALTE Putative oxidoreductase, Zinc-containing alcohol dehydrogenase OS=Marinobacter algicola DG893 GN=MDG893_14333 PE=4 SV=1
MLTIDSLASPGLQATDVRIAVKAVGLNRADAMFRRGQYIEKADLPSRIGYEASGIVIEVG
EEVNHLRLGDEVCIVPQMGLSQNGCYAEEIVVPSEYVALKPAGLTFAEGAAAWMQYLTAY
GALVEIANVQKGDAVLITAASSSVGLAAIQIVNSLGGIPIATTLTGAKKAAVLKAGAAHV
IATQEEPLLDSLKSILGANNLNIAFDAVGGPQIADIAEAMSPEGTIIVHGALSPEITPFP
LKIALRKSLTVRGYVFTEVIKDIGRFRRAKQFIHSGLSEGTLKPVIDRSFKFEEIVAAHH
YLESNQQIGKIVAVLD
>tr|A7JRR6|A7JRR6_PASHA NADPH:quinone reductase OS=Mannheimia haemolytica PHL213 GN=qor1 PE=4 SV=1
MSKQIQFTKTGSPDVLQIVDVAIPAPKAHEVQIQIQAIGLNRAEMMYREGAYVIDPVFPA
TLGYEGAGVIVAIGEGVNEVAISDKVSIIPSFMFTEYGTYGEIVNMPKHAVVKHPDNLSM
EQASASWMAFVTAYGGLIEFGKVQKGDFVVLGGATSSVGLASIQIAKMQGATVIALSRTH
AKGDVLLEKGADFVIATSEDDVTAKLFEITNGKGVNVVFDPVGRKEAAKIINAMAQDGRY
IIYGALSHDDIAVPVFPILGKHLTVRGYELFEITTVPEKLAQAKTFVYDGLASGQLRPEI
DKIFAFDEMVKAHEYMASNQQIGKIVVKV
>tr|B1G193|B1G193_9BURK Alcohol dehydrogenase zinc-binding domain protein OS=Burkholderia graminis C4D1M GN=BgramDRAFT_3130 PE=4 SV=1
MPRVVRFHQNGGPEVLRIDNVEVPPPAADEIQLQIRALGVNRAESMFRSGFYVESPVFPA
RLGYEASGVVSAVGSSVTNVAVGDAVAIIPPMSITRWGAYGDTGNFPAAHAVKNPPSLGF
TEAAAVWMQYVTAWGALVDIAQLRAGEAVIITASSSSVGLAAIQVAKSVGAIAIATTRTD
AKKNALLEAGADHVIVTQQEDLVARVNEITGGAGARVAFDPVLGPEFEKVADALCERGIV
FAYGALSPEPTPFPLFAILGKMLTVYGYQYKLIVSDPARLERAKRFVLDGLSSGVLKPVI
DKVFPLEQIVDAHRYLESNQQFGKIVVTV
>tr|Q1NGW4|Q1NGW4_9SPHN Zinc-containing alcohol dehydrogenase superfamily protein OS=Sphingomonas sp. SKA58 GN=SKA58_02520 PE=4 SV=1
MSRIVRIHEYGDASVLRIEDVAVPAPAADEVQIAVKAIGINRAEVMFRNHAYLQEAEFPS
RLGYEAAGTVVTVGADVTGFAEGEAVSVIPPLDIARWGTYGEVANVPARLVVKHPAALSF
EEAAAVWMQYVTAWGALVEQAKLGEGDFVIVTAASSSVGLAAFQIARMVGATVIATTRTG
AKRQALIDAGAHHVVATGEEDLVARVMEITDGQGARVVLDPVGGPSFEPLTESMARGGIL
LEYGALSGEPTPFPLFSVLGKSLTLKGYLYSEIVSDDAALDRAKAFIVAGLESGALKPRI
ARTFPLDAIQDAHRFLESNDQIGKVVVTV
>tr|Q93CP0|Q93CP0_9BURK Putative oxidoreductase OS=Burkholderia sp. DBT1 PE=4 SV=1
MARTIRIRQVGGPEVLQFEELDVGKPGPDELCIRVEAIGLNRAEAIFRAGRYIEPTNLPA
RLGYEASGVVERVGSGVGGVLPGDAICVIPAFSMNQYGVYAHKAIVPASAVIKRPEGLGA
VEAAAVWMAYLTAYGALIDVGKLGKGDAVVIQAASSSVGLAAIQIANSVGAVPIATTRTS
TKRSALLDAGAAHVIASLEQDLATEVMRITNGKGARIVFDPVGGPHVEILAQAMSRGGTF
FVYGNLSGQPTPFPRWMLKHGQSMRGYLLFEITKDQSRLERACAFISDGLRSGQFKPFIA
KTFSFDQMVEAHRYQALNQHIGKIIVTVP
>tr|A0AYA8|A0AYA8_BURCH Alcohol dehydrogenase, zinc-binding domain protein OS=Burkholderia cenocepacia (strain HI2424) GN=Bcen2424_3646 PE=4 SV=1
MTRIVRFHRIGGPEVLQIDTVDVPAPGPDDIQLRVKAIGVNRAEVMFRSGEYTFMPRFPA
SLGYEASGVVAAVGRNVTTFAEGDAVNVVPAFSFADYGMYGEVVNVPARAVVKHPDSLSF
EEAAATWMMFVTAYGALIELGGLQRGEAVLIGAASSSVGQAAIQVANRVGAVPIALTRGE
AKRQALLDAGAKHVIVGSPADLPRQVAELTGGIGARLVFDPVGGPEAANLLRALAINGTF
FQYGALDTRDIPVPLMDLLARHLTLRGYELFEITGDAQRLERAKRFIVDGLAAGALKPRI
DRTFAFDDIADAHRYMEAGAQVGKIVVTV
>tr|A6TA35|A6TA35_KLEP7 Putative NADPH:quinone reductase and related Zn-dependent oxidoreductases OS=Klebsiella pneumoniae subsp. pneumoniae (strain ATCC 700721 / MGH 78578) GN=KPN78578_19950 PE=4 SV=1
MSKVVTFNRTGGPEVLEIVDMEVPAPAAGEVQIRVQAIGLNRAEIMYRNGQYVIEPEFPA
RLGYEAAGVVQAVGENVEAFTTGDLVSVIPSFMFNEYGMYGELVNAPVHAVVKHPENLSF
EEAAASWMMYVTAYGALVEYGNLQAGQNVVIRAASSSVGLAAIQIANMLGAKPIALTRTA
EKRDMLLKAGAATVIASAEQDMVAEINHATDGMGAHIVFDPVGGPDVAKLTQVMAPQGMF
FQYGALDSRDLLVPVFDILGKHLTLRGYELFEITTDPEKMARAKSFVTEGLRSGKLKPVI
DKTFPLEDIADAQRYMEANGQVGKVVVVVE
>tr|A6ULL4|A6ULL4_SINMW Alcohol dehydrogenase zinc-binding domain protein OS=Sinorhizobium medicae (strain WSM419) GN=Smed_5850 PE=4 SV=1
MARVVRFHELGGPEVLRIEEVDLPEPGPGEVRIRVKALGLNRAEALMRSGAYIETATLPS
GLGLEAAGLVERIGLGVQGFEPGDPVSVLPPKSMVRWPAYGELATFPAALLARHPPSLTW
EEAAAVWMQYLTAYGGLVDIGGLRRGDFVVITAASSSVGLAAIQIANRIGAIPVAVTRTS
AKRQLLLEAGAAHVIASQEEELEARLRRVSPRGVRLVFDPVGGPVFEPLAAAMAPGGILI
EYGGLSPQKTPFPLLAVLSKTLTLRGYLVHELLADPMRLERAKAFILDGLEEGDLKPIIA
RTFQFDQIVEAHRFLESNEQFGKIVVTV
>tr|A6VPJ9|A6VPJ9_ACTSZ Alcohol dehydrogenase zinc-binding domain protein OS=Actinobacillus succinogenes (strain ATCC 55618 / 130Z) GN=Asuc_1540 PE=4 SV=1
MSKQIQFTKTGSPDVLQIVDVQIPAPKADEVQIQIQAIGLNRAEMMYREGAYVIDPVFPA
TMGYEGAGVVTAIGDGVSEFAIGDKVSIVPSFMFTEYGTYGEIVNMPVHAVVKHPDNLTM
EQAAASWMQFVTAYGGLIEFGKVQKGDVVVLGAATSSVGLASIQIAKMQGATVIALSRSH
AKGDVLLEKGADFVVATSEDDVTAKLLEITGGKGVNVVFDPVGGQGASQIFHAMAQDGRY
IIYGALSHDDIAVPVFPILGKHLTVRGYELFEITTVPEKLAQAKQFVYQGLASGQLRPEI
DKIFAFDEMVKAHEYMASNQQIGKIVVKV
>tr|A9ARY6|A9ARY6_BURM1 Alcohol dehydrogenase zinc-binding domain protein (Zn-dependent NADPH:quinone reductase) OS=Burkholderia multivorans (strain ATCC 17616 / 249) GN=BMULJ_05870 PE=4 SV=1
MARIVRIHEYGDASVLKLEDLEVSAPAANEVQISVKAIGLNRAEVMFRNHAYLQEAEFPS
RLGYEAAGVVTAVGSDVTEITIGDSVALIPPLDIARWGTYGELANVPAHLVVKSPENLSF
EEAAASWMQYVTAWGALIEQAKLRQGDFVIVTAASSSVGLAAFQIARMVGATSIAITRTR
AKKQALLDAGAAHVIVSDEEDIVERVMTITAGQGARVVFDPVGGPSFEPLTQSMARGGIL
LVYGALSSEPTPFPLFTVLGKSLTLKGYIYAEIVADPEALERAKAFILQGLKSGTLRPII
AKTFALSDIQDAHRFLEANQQIGKIVVTV
>tr|A9IKK8|A9IKK8_BORPD Quinone oxidoreductase OS=Bordetella petrii (strain ATCC BAA-461 / DSM 12804 / CCUG 43448) GN=qor1 PE=4 SV=1
MARVVRFHQHGGPEVLRIEHVEVPLPGPGQVRIRVKALGLNRAEALLRAGSYIERPAFPS
GLGLEAAGLVDAVGAGVTAFAPGDAVSIVPPQSMVRWPTYGELITLPAELVIKHPPALGW
EAAAAVWMPYLTAYGALIDIAHLGPEDFVAVTAASSSVGLAAIQIANRVGATPIAITRTS
AKACALRAAGAAHVIATAEVELGARLLDITGGAGVRVVLDAVGGPIFEPLTTAMSRGGIL
IEYGGLSAEPTPFPLFSVLSKTLTLRGYLVHEITGDPAKLEAAKAFILDGLASGAFQPVI
ARTFEFDQIVDAHRFLESNEQFGKIVVTV
>tr|A9W5J3|A9W5J3_METEP Alcohol dehydrogenase zinc-binding domain protein OS=Methylobacterium extorquens (strain PA1) GN=Mext_2454 PE=4 SV=1
MTRVVRFHEYGSADVLRIEDIEVPRPAADEVQIAVRAIGLNRAEVMFRKGAYLQEANFPS
QLGYEAAGTVKATGRDVSGFAEGDAVSVIPTLDMSRWPTYGEVINIPVRYVVKHPAALSF
EKAAASWMQYVTAWGALIDQAKLTAGDFVIVSAASSSVGIAAFQIARSVGAMVIATTRTN
AKAQALLDAGAHHVIATDEGYLAARVKEITGGKGARVVFDPIGGPAIAQFAEVMAVGGIL
LEYGALSPDEGPFPQFAVLGKSLTLKGYLYTEIVSDDEALARAKAFIIEGLESGKLNPLV
SRTFPFDQIQEATLFLESNEQIGKIVLTLD
>tr|B0V419|B0V419_ACIBY Putative alcohol dehydrogenase, zinc-containing OS=Acinetobacter baumannii (strain AYE) GN=p3ABAYE0036 PE=4 SV=1
MRLMMLFKIALPILRSLLMSFNALQAKTWRFNCIGDTDVLTLETLPVALPAAGEVLIQMK
TIGLNRADVMFRRGTYIQKAVFPSRLGYEGAGIVLAIGEGVRQFSPGDAVSILPTDNLAK
YGTYTDKLLIPETFLVHKPDSLSWEEASSIWMQYLTAWGGVIHAGGVSKGKTILITAASS
SVGLAAIQIAEAADAKVIASTQTIEKKQRLLDLGVKNVIAREDEPDLYEALVLRLGGEHL
DVAFDAVGGPHIEQIAKAMSVGGTMVMHGALSPEITPFPLKVALRKSLTMRGFLFLEVLH
DPVLREQARRFILSSIGAGYLRPVIDCCFNFEDMHDAQRYLESNQQIGKIVVTLNT
>tr|B1JAR4|B1JAR4_PSEPW Alcohol dehydrogenase zinc-binding domain protein OS=Pseudomonas putida (strain W619) GN=PputW619_3210 PE=4 SV=1
MPKVVHFHRTGDADVLILDEVAVPAPKSGEVQIEVKAIGLNRAEIMYRTGQYVIDPQFPA
KLGYEAAGIVRAVGSDVSDVVPGDAVSVVPSFSFADYGMYGEVVNAPAHAVVKHPSNLSF
VEAAASWMMFVTAYGALVEYGNLKAGETVLIPAASSSVGLAAIQIANMLGAIPVALTRTS
AKRQALLDVGAKYVIATQEEDLIAEVAAITEGEGARIVFDPVGGPEATKLIKSMANTGIF
FQYGALDHRDIPVPVFDILGKHLTVRGYELFEITTDIQKLANAKAFVGKGLAGGQLKPVI
DQVFPLNEIATAHRRMESNAQIGKIVVVVD
>tr|B1K5W2|B1K5W2_BURCC Alcohol dehydrogenase zinc-binding domain protein OS=Burkholderia cenocepacia (strain MC0-3) GN=Bcenmc03_3874 PE=4 SV=1
MTRIVRFHRIGGPEVLQIDSVDVPAPGPDDIQLRVKAIGVNRAEVMFRSGEYTFMPRFPA
SLGYEASGVVAAVGRNVTAFAEGDAVSVVPAFSFADYGMYGEVVNVPARAVVKHPDSLSF
EEAAATWMMFVTAYGALIELGGLQRGEAVLIGAASSSVGQAAIQVANRVGAVPIALTRGE
AKRQALLDAGAKHVIVGSPADLPRQVAELTGGIGARLVFDPVGGPDAANLLRALATNGTF
FQYGALDTRDIPVPLMDLLARHLTLRGYELFEITGDAQRLERAKRFIVDGLAAGALKPRI
DRTFAFDDIADAHRYMEAGAQVGKIVVTV
>tr|B2FKI4|B2FKI4_STRMK Putative oxidoreductase OS=Stenotrophomonas maltophilia (strain K279a) GN=Smlt3135 PE=4 SV=1
MSQVVRIHEYGTADVLRIDDIDVPAPSADEVQIRVKAIGLNRAEVMFRNGAYLQEAQFPS
RLGYEAAGVVEAIGSAVSGFAAGDAVSVIPPLDIARWGTYGELANVPAQLVVKHPQALGF
ETAAAVWMQYVTAWGALLQQAHLAAGDFVIITAASSSVGLAAIQIANAVGATPIAVTRGP
GKRQALLDAGAAHVIATQEQDLVAEVARITSGAGARVVFDPIGGPQLVPLTEAMARGGIL
LEYGALSSEPTPFPLFNVLGKSLTLKGYLYSEIVSDDAALARAKAFIVDGLDKGMLTPKI
AKVFPFAQIQEAHRYLESNEQIGKVVVTV
>tr|B2IDM5|B2IDM5_BEII9 Alcohol dehydrogenase zinc-binding domain protein OS=Beijerinckia indica subsp. indica (strain ATCC 9039 / DSM 1715 / NCIB 8712) GN=Bind_1835 PE=4 SV=1
MSRTIKFSKAGGPEVLEFIETEVAAPGPGEVRIKVKAIGINRAESMWRRDDYIEPVQFPA
GLGYEAAGVVDAVGPNVTDVAVGDEVNVMPSFSMNEYHTYGELILVPAYAVVPHPKSLSF
TDAASIWMMFVTAYSALIEDAKVTKGDFVLIPAASSSVGLAAIQITNYAGATPIALTRTS
AKRQQLLDAGAAHVIATEEVDLVAEIMRITDGKGARVAFDPVGGPAFPTLISALAFQGIV
YLYGALAEGPTTLPVLEMIAKMPTVKAHNIWLTSGDETRRKAAIAYVLKGLEVGALKPII
DRTFKFEDMVEVHRYLEQNGQFGKIVATL
>tr|B2TBM9|B2TBM9_BURPP Alcohol dehydrogenase zinc-binding domain protein OS=Burkholderia phytofirmans (strain DSM 17436 / PsJN) GN=Bphyt_5322 PE=4 SV=1
MPRTIMFAKAGGPEVLEFIETPLAAPGPHEVRIKVEAIGLNRAESMWRNDAYIEPVRFPA
GLGYEAAGVVDAVGADVKGIAPGDKVNVMPSFSMNQYFTYGEFIVVPDSAVVKHPESLSS
AEAASIWMMFVTAYGALIEDAKVGQGDFVIVPAASSSVGLAAIQIANYAGATSIALTRTS
AKRERLLEAGAAHVVATGETDLVAEVRRITDGKGARVAFDPVGGPSFAKLLAALSFQGIA
YIYGALSEQPTTLPLLDMIAKVLTVKAHNIWLTSGDPIRQKAAVDYVLKGFASGALKPVI
DRTFRFDDMVEAHRYLEENGQFGKIVVTL
>tr|B4ELN3|B4ELN3_BURCJ Putative oxidoreductase OS=Burkholderia cepacia (strain J2315 / LMG 16656) GN=BceJ2315_41430 PE=4 SV=1
MTRIVRFHRIGGPEVLQIDTVDVPAPGPDDIQLRVKAIGVNRAEVMFRRGEYTFMPRFPA
SLGYEASGIVAAVGRNVTAFAEGDAVSVVPAFSFADYGMYGEVVNVPAHAVVKHPDSLSF
EEAAATWMMFVTAYGALIELGGLERGDAVLIGAASSSVGQAAIQVANQVGAVPIALTRGE
SKRQALLDAGARHVIVGSPADLPRQVAEITGGVGARLAFDPVGGPDAANLLRALATHGTF
FQYGALDTRDIPVPVMDLLARHLTLRGYELFEITGDARRLERAKRFIVDGLAAGTLKPRI
DRRFAFDDIVDAHRYMEAGAQVGKIVVTV
>tr|B4RYL0|B4RYL0_ALTMD Quinone oxidoreductase OS=Alteromonas macleodii (strain DSM 17117 / Deep ecotype) GN=MADE_01925 PE=4 SV=1
MHMSPRKLIRTVRFHELGGPEVLTIDSLASPSLQATDVRIAVKVVGLNRADAMFRRGSYI
EKADFPSRIGYEASGIVIEVGEEVNHLRLGDEVCIVPQMGLSQNGCYAEEIVVPSEYVAL
KPAGLTFAEGAAAWMQYLTAYGALVEIANVQKGDAVLITAASSSVGLAAIQIVNSRGGIP
IATTLTGAKKAAVLKAGAAHVIATQEEPLLDSLRSILGENNLKIAFDAVGGPQIAEIAEA
MSPEGTIIVHGALSPEITPFPLKIALRKSLIVRGYVFTEVIKDIERFRRAKQFILSGLSE
GTLKPVIDRSFKFEEIVAAHHYLESNQQIGKIVVELD
>tr|B4SP81|B4SP81_STRM5 Alcohol dehydrogenase zinc-binding domain protein OS=Stenotrophomonas maltophilia (strain R551-3) GN=Smal_2576 PE=4 SV=1
MSQVVRIHEYGTADVLRIDDIDVPAPAPDEVQIRVKAIGLNRAEVMFRNGAYLQEAQFPS
RLGYEAAGVVEAVGSAVSGFTAGDAVSVVPPLDIARWGTYGELANVPARLVVKHPQALDF
ETAAAVWMQYVTAWGALLEQAHLSAGDFVIITAASSSVGLAAIQIANAVGATPIAVTRGP
GKRQALLDAGAAHVIATQEQDLVAEVARITGGAGARVVFDPIGGPQFVPLTEAMARGGIL
LEYGALSSEPTPFPLFNVLGKSLTLKGYLYSEIVSDDAALARAKAFIVNGLDQGTLAPKI
AKVFPFTQIQDAHRYLESNEQIGKVVVTV
>tr|Q0B4I9|Q0B4I9_BURCM Alcohol dehydrogenase, zinc-binding domain protein OS=Burkholderia ambifaria (strain ATCC BAA-244 / AMMD) GN=Bamb_5387 PE=4 SV=1
MSRVIRFHRVGGPDVLQIDTVDVPAPGPGEVQLHVKAIGINRAEVMFRSGEYTIQPRFPA
SLGYEASGVVAAVGPDVTAFAVGDAVSVVPSFSFADYGMYGDVVNVPVHALVRHPENLSF
VEAAATWMMFVTAWGALIELGGLERGDTVLIGAASSSVGLAAIQVANRVGAVPIALTRSA
AKRQALLDAGAAHVIAGNPADLPQQVAELTGGRGARIAFDPVGGPAAANLLHALRTNGTF
FQYGALDTRDIPVPVMDLLARHLTLRGYELFEITGDAQRLERAKRFIVDGLAAGALKPSI
DRTFAFDDIAQAHRYMEAGTQVGKIVVTV
>tr|Q13MK4|Q13MK4_BURXL Putative oxidoreductase OS=Burkholderia xenovorans (strain LB400) GN=Bxeno_B1717 PE=4 SV=1
MSRTIKFAKAGGPEVLEFIETPVAAPGPHEVRIKVEAIGLNRAESMWRNDAYIEPVSFPA
GLGYEAAGVVDAVGAEVTGIAPGDKVNVMPSFSMNQYFTYGEVILAPDYAVVKHPESLSF
AEAASVWMMFVTAYGALIEDAKVTEGDFVLVPAASSSVGLAAIQIANYAGATSIALTRTS
AKRQQLLDAGAAHVIATAETDLVAEVMRITDGKGARVAFDPVGGPTFTKLLAALSFQGIA
YIYGALSEEATPLPVLEMIARMLTVKAHNIWLTSGDAARRKAAVDYVLKGLESGALKPVI
DRTFTFDDMVEAHRYLETNGQFGKIVVTVQAGLADSNVDTAAVREAGAASSVSSTARVAG
>tr|Q1BLA8|Q1BLA8_BURCA Alcohol dehydrogenase, zinc-binding OS=Burkholderia cenocepacia (strain AU 1054) GN=Bcen_4717 PE=4 SV=1
MTRIVRFHRIGGPEVLQIDTVDVPAPGPDDIQLRVKAIGVNRAEVMFRSGEYTFMPRFPA
SLGYEASGVVAAVGRNVTTFAEGDAVNVVPAFSFADYGMYGEVVNVPARAVVKHPDSLSF
EEAAATWMMFVTAYGALIELGGLQRGEAVLIGAASSSVGQAAIQVANRVGAVPIALTRGE
AKRQALLDAGAKHVIVGSPADLPRQVAELTGGIGARLVFDPVGGPEAANLLRALAINGTF
FQYGALDTRDIPVPLMDLLARHLTLRGYELFEITGDAQRLERAKRFIVDGLAAGALKPRI
DRTFAFDDIADAHRYMEAGAQVGKIVVTV
>tr|Q2T1K4|Q2T1K4_BURTA Quinone oxidoreductase OS=Burkholderia thailandensis (strain E264 / ATCC 700388 / DSM 13276 / CIP 106301) GN=BTH_I0387 PE=4 SV=1
MARIVRIHQTGGPDVLRLDEIDPAPPGPGEIALQVKALGLNRAESMFRSGHYVEQPVFPA
RLGYEAAGVVSALGPGVTGFAIGDAVSIVPPLSISRWGTYGEVATVPADVAVKHPASLGW
TEAAAVWMQYVTAWGALIDLAQIKRGDAVVITAASSSVGLAAIQVARMAGAVAIATTRTD
AKAQALREFGADHVIVTQREDLAARVREITGGAGARVAFDPVAGPALPQLADALAFGGIV
IEYGALAAEQAPFPLFAVLGKMLSVHGYQYKRVVGDPAKLDAAKRFVLDGLASGALKPAI
DRVFPLDRIADAHRYLESNEQFGKIVVTV
>tr|Q392P0|Q392P0_BURS3 Zinc-containing alcohol dehydrogenase superfamily OS=Burkholderia sp. (strain 383) GN=Bcep18194_B2465 PE=4 SV=1
MSRIVRFHRVGGPDVLQIDTVDVPAPGPDEIQLRVKAIGLNRAEIMYRSGEYTFMPHFPA
ALGYEASGIVAARGSNVTAFAEGDAVSVVPAFSFADYGMYGEVVNVPVHAVVRHPAGLSF
EEAAATWMMFVTAWGALIELGGLQRGDAVLIGAASSSVGQAAIQIANHVGAVPIALTRGE
SKRQALLDAGAKHVIVGSPADLPQHVADLTGGTGARLVFDPVGGPDAANLLRALATNGTY
FQYGALDTRDIPVPVMDLLARHLTLRGYELFEITGDAQRLERAKRFIVDGLAAGALKPLI
DRTFAFDDIAEAHRYMEAGAQVGKIVVTV
>tr|Q3KDW4|Q3KDW4_PSEPF Zinc-containing alcohol dehydrogenase superfamily OS=Pseudomonas fluorescens (strain PfO-1) GN=Pf01_2299 PE=4 SV=1
MARIVRIHEYGDASVLKLENVDVPAPAADEVQIEVKAFGLNRAEVMFRNHAYLQEAEFPS
RLGYEAAGVVVAVDANTSEFKIGDAVSLIPPLDIARWGTYGELANVPAHLTVKHPQNLSF
EQAAASWMQYVTAWGALVEQAKLHKDDFVIVTAASSSVGLAAFQIAKMVGATSIAVTRTR
AKKQALLNAGAAHVIVSDEEDMVAAVMALTDGKGARVVFDPVGGPSFEPLTQSMARGGIL
LEYGALSPEPTPFPLFTVLGKCLTLKGYLYTEIVSDPAILARAKAFIGDGLASGALKPII
ARTFALDDIQEAHRFLEANQQVGKIVVMV
>tr|Q5NZX0|Q5NZX0_AZOSE Putative oxidoreductase, Zinc-containing alcohol dehydrogenase OS=Azoarcus sp. (strain EbN1) GN=AZOSEA32690 PE=4 SV=1
MARVVRFHEFGAPEVLKIEDLEVGEPGPGEMRIRVQVIGLNRAEAAFRAGQYIEKAQLPA
RLGYEAAGTVDALGQGVGGFEIGEAVCVIPEFSMNRYGVYAEQAIVPAAAVVKRPPGLST
AEAAAVWMPYLTAYGALIDVVRLGQGDAVVITAASSSVGLAAIQIANSVGAVPIAVTRTE
AKRAELQAAGAAHVIVSQAQDIAAEVMRITGGDGARMVFDPVGGPSILPLVSALACQGTL
VLYGNLSGEAHQTPFPFGLAVGRGLSLRGYLVFEIIHDPARLARAEAFIREGLRSGVLKP
KIDRTFSLEKIVEAHRYLEGNQQLGKVVVTV
>tr|Q89MQ5|Q89MQ5_BRAJA Quinone oxidoreductase OS=Bradyrhizobium japonicum GN=qor PE=4 SV=1
MTRIVRFHRHGGPEVLCIETASVPLPAKGEVQIRVRALGLNRAEALLRRGTYIEAAKFPS
GLGLEAAGIVEAVGEGVAGFAPDDTVSIVPPLSMVRWPAYAELATFPAELVVKHPPELGF
EVAAAMWMQYLTAYGALVDIAGLGRGDVVAITAASSSVGLAAIQIANRIGAVPVALTRTS
TKRRALRDAGAAHVIASDEEDIGARLAEIAGSNGVRVVFDAVGGPAFEPLTAAMSPGGIL
IEYGGLSPEPTPFPLFNVLTKSLVLRGYLVHEIIRDPVRLAKAKAFILDGLSDGTLKPII
ARTFRFEEIVEAHRFLESNDQFGKIVVTI
>tr|Q931C5|Q931C5_RHIME Zinc dependent oxidoreductase-releated quinone oxidoreductase OS=Rhizobium meliloti GN=RA0019 PE=4 SV=2
MARVVRFHELGGPEVLRIEDVHVPEPGPHEVRIRVKALGLNRAEALLRSGAYIETATFPS
GLGLEAAGFVEKVGPGVQGFIPGDPVSVLPPKSMIRWPAYGELAIFPAALLVRHPPSLSF
EEAAAVWMQYLTAYGGLVDIGGLRRGDFVAITAASSSVGLAAIQIANMVGAIPVAVTRTS
AKRQGLLEAGAAHVIASMEEDLEAQLKRVSGQHGIRVVFDPVGGPIFEPLAAAMAWGGIL
VEYGGLSPEKTPFPLFAVLSKSLTLRGYLVHELLADPGRLERAKAFILDGLVSGALRPII
ARAFPFDQIVEAHRFLESNEQFGKIVVTV
>tr|Q986Y2|Q986Y2_RHILO Quinone oxidoreductase OS=Rhizobium loti GN=mll7162 PE=4 SV=1
MARIVRFHQHGGPEVLGIEDIDLPPPAPGEVQIRVKALGLNRAEALLRAGSYIETPPLPS
GLGLEAAGVVETVGEGVKDFVPGDAVSVIPPQSMVCWPAYGEVVAYPAGLIVKHPSSLDW
QTAAAVWMQYLTAYGALIDIARLSSGDAVVITAASSSVGLAAIQIANKIGATAIAVTRTS
VKKQALLDAGAAHVVVLAEEDLAARLSEIAGPQAVRVVLDAIGGPIFEPLTAAMSKGGIL
IEYGGLSVEPTPFPLAAVLGKTLTLRGYLVHEITGNPEKLEAAKAFILEGLETGTLRPII
DRTFALDQIVEAHRYLESNEQFGKIVVTV
