# Supplementary material for: Subdivision of the MDR superfamily of medium-chain dehydrogenases/reductases through iterative hidden Markov model refinement
Source: BMC Bioinformatics. 2010 Oct 27;11:534. doi: 10.1186/1471-2105-11-534 (PMC2976758; doi:10.1186/1471-2105-11-534)
Supplement: Additional file 4 — MDR family alignment figures. Illustrations showing the mafft MSAs from Additional file 3: mdr-sequences. Red sequence identifiers denote sequences from UniProtKB/TrEMBL, while blue correspond to sequences from Swiss-Prot. The position cscores are shown in a bar plot under the MSA. Positions that contain gaps in over 90% of the sequences have been removed from the alignment in order to increase readability. [file 1471-2105-11-534-S4.ZIP › mdr/MDR069.fasta]

>tr|A3CXY0|A3CXY0_METMJ Oxidoreductase domain protein OS=Methanoculleus marisnigri (strain ATCC 35101 / DSM 1498 / JR1) GN=Memar_2307 PE=4 SV=1
MKQVLLNLQSGSIQVENVPVPAVTRGVVVENAYSLISAGTESSLINLAQQSLVGKAKARP
DDVKKVLQKVGTDGPLSAYQQAMSRLSKPEPLGYSSAGTVVTTASDEFEVGDRVACAGAG
YAVHAEYVAVPKNLCVRIPDGVGFKEAAFTTVGSIAMHGVRNAEVSVGENVAVIGLGLIG
LLSVQILKAAGCRVIGIDIDPEKLALAAELGADVVSNYDGLFERARALSSFGADAVIITA
ATRSSAPIEAAGRLVRDKGRVVVVGNVGMDVPRDVFYEKEAEVVVSRSYGPGRYDRNYEE
RGIDYPIYVRWTEKRNMEAFLELVRQKKIDLDRLITHTFPLDDAPGAYDLINTGKERFIG
VLLQYSPNGSGASGTVVSLAKPGARKRKVPAAARTLGCIGAGVHAQSALYPLLPNLPVNL
GGLATATGLSAQTVAKKYGFSYCTTDYHKILDDPDIDAVMIATRNDLHAPMAIDALYAGK
DVFVEKPLATDIESLRRIVEARNESGQRLMVGFNRRHSPLAVRMKGFFANRATPAVLHYR
VNAGQIPPEHWVHDDEQGGGMLISECCHFIDFMQYVTGARPVQVVARAIEPTGTLQKYDN
FQATLTFDDGSLGTVTYTTLGDRSYPKETVEVFAGNAVGRITDFRDLELRREGKASREKR
WLAQEKGFAEELLAFVKGEEPDFAGNVATTLATFAAWESIDTGAAQEIDTGRVGL
>tr|Q8PSM7|Q8PSM7_METMA Oxidoreductase OS=Methanosarcina mazei GN=MM_3052 PE=4 SV=1
MKQVVLNLKDGDLTVEEVPIPTIKGSGVLVRNHYSVISAGTESGVVDLADKSLIGKARAR
PDLAMKVINKAKQDGPISAFQQAMGRLEKREPLGYSSAGTVISVSEDIKDIKPGDRVACA
GAGYANHADVVFVPRNLCAKVPENVDFKNACFTTVGSIAMQGVRNADVKIGENIVVIGLG
LIGLITLQILKASGCRVFGVDLDESKVNLARELGADLSYSRNSPNLEERIKQFSRGIGAD
STIITAATRSNDPVDFAGKITRERGKVVIVGLVGMDIPREEYYNKELEMRISRSYGPGRY
DRNYEEYGQDYPAPYVRWTENRNMQAFLDLISMKKISMEPIITHEYEIEQAPEAYNIIKE
RKPYLGLVLKYDTDKRIEDKVILKSPGPVSAISESFSPVLGVIGAGIFATSILLPNLSKI
KGVKLKGLSAASGLSCESVAKKYGFEYCTSDYHKILSDPEINCVSIVTRNSLHASLVIEA
LKNKKNVLVEKPLALNEEELNAIIEAKKENGGFIMVGFNRRYSELGVKLKDFFKNRSQSM
VAYYRVNAESIPKDHWVYDESEGGSRIITECCHFIDFMQFIIGSSPVEVYARKIESQVKT
PEDNENVSITIAFEDGSIGTLIYTTHGDSSVSKEHAEFFADGMVGAITDFKQLKLVKDGK
CTQINKRLITEKGHKNELENFFKMVKQGPSKYSFEENVLTTVSTLKAAEHVMSGGPVKLI
>tr|Q8PXN6|Q8PXN6_METMA Oxidoreductase OS=Methanosarcina mazei GN=MM_1180 PE=4 SV=1
MIRSFSMKQVVLNLKDGDLTVEDVPIPTLKGSGVLVRNYYSVISAGTESGLVDLADKSLI
GKARARPDLAMKVINKAKQDGPISAFQQAMGRLEKREPLGYSSAGTVISVSEDIASIKVG
DRVACAGAGYANHADVAFVPKNLCVKVPDNVDLKNACFTTVGSIAMQGVRNADVRVGENV
VVVGLGLIGLITVQILKASGCRVFGIDLDESKVKLAKELGADFALSRNTPNIEESVRQFS
RGIGADVTIIAAATRSNDPVDFAGKITRERGKVVIVGLVGMDIPREEYYNKEIELRVSRS
YGPGRYDRAYEEFGRDYPAPYVRWTENRNMQAFLDLLSMKKISMDPIISHEFAIEQAPDA
YDIIEQRKPYLGIVLRYDTNREIEDKIVLKAPESKPFPSGTPVVGVIGAGIFATSTLLPN
LSKIDGIKLKGLSAATGISCESVAKKYGFGYCTSDYHKIMEDPEINCVSIVTRNSLHAPL
VIEALKHGKNVLVEKPLALNEEELEAVRAAWEKHGGLVMVGFNRRYSELGMKLRDFFKKR
SQPMVALYRVNAESIPKDHWIYDNSEGGSRIITECCHFIDFLQYIIGSSPTEVYARKIEP
EIKSPEDNENVSITISFEDGSIGTIIYTTHGDSSLSKERAEFFADGMAGVITDFKQLEMV
KGGKKEKIAKRMVTEKGHKNEFEKFLEMVKKGSSEYNFEGNVLTTLVTLKAVDSLQNNSP
VKIF
>tr|A2TNN4|A2TNN4_9FLAO Putatve zinc-binding dehydrogenase OS=Dokdonia donghaensis MED134 GN=MED134_05969 PE=4 SV=1
MKQIIQSFKTGETILEELPAPKVKRGQVLIQTTKSLVSLGTERMLVEFGKSNLISKARQQ
PDKVKMVLDKIKTDGLLPTVETVFNKLGEPLPLGYCNVGKVIAVGEGVSEFSVGDRVASN
GGHAEFVSVPKNLVALIPDNVTDEQACFTVIGSIGLQGLRLLNPTLGETVVVTGLGLIGL
LTAQLLKANGCNVIGIDFDQSKLDLAHQWGITTINPAKGDDPVKTVMSLTGDVGADGVII
TASTKSNEVISQAAQMSRKRGRIVLVGVIGLDLSRAEFYEKELTFQVSCSYGPGRYDENY
ENRGQDYPLPFVRWTEQRNFETMLNAISKQYIEVDPMITEVIDLENYKDIYGEIGSSKSI
ASILNYGNEAVYSNTITFDTNSKSGSTNGIAIVGAGNFTKMTMLPAMKGIDANLQQIVSS
GGLSGTTLAKKFGIAKSATDYSEVLKENDINTVMITTRHNLHASMVVEALEASKNVFVEK
PLALNQVELDKIIGAYNKTNNSVTVGFNRRFSPFAIKMKEVLGGGDTPVNIVATMNAGMI
PSNVWIHDLKIGGGRIIGEACHFIDLISFLTGSKVKSVCMTAMGINPEENTDNATLLLKY
ENGSNGVVNYFANGSKSYSKERVEVYSQERTLTLDNWRKLKAYGFKNFKGMKSKMDKGHK
NQFSLFVKHVNEGGEALIPMDSLVNTTMASFAAIESLKEGKWIDVK
>tr|A3J1U3|A3J1U3_9FLAO Oxidoreductase OS=Flavobacteria bacterium BAL38 GN=FBBAL38_02590 PE=4 SV=1
MKQIIQSFKTGQTILEEVPAPQVARGTVLIQTTRSLVSLGTERMLVEFGKSNLISKARQQ
PDKVKQVLDKIKTEGLMPTLEAVFNKLGEPLPLGYCNVGKVIAVGEGVSEFKVGDRVASN
GQHAEFVSIPKNLVAHIPDNVTDEQAAFTVIGSIGLQGIRLLNPTLGETVVVTGLGLIGL
LTAQLLVANGCKVIGVDIDESKLALAKQWGIIPFNPKNGDVVKFVEENTNGVGADGVIIT
ASAKTDEIISQAARMSRKRGRIILVGVIGLNLSRAEFYEKELSFQVSCSYGPGRYDEDYE
NRGNDYPLPFVRWTEKRNFEAILQSISSGKLHVNEMITEVIPLDDYLQIYGEIGSSKSIA
SILKYKETNVVPQNTIQLKETNYSGQKGIIGVIGSGNFTKMTMLPALKGSGANYKYIASK
GGVSGTAMAQKHGFSHSTTNVDDVLKDSEVDLVLITTRHNLHANMTVKCLGAGKHVFVEK
PLALNHQELANVIEAQQQSGKTVMVGFNRRFSPHAEKMKSLLGNSQMNVIATMNAGNIPA
NVWVHDMLVGGGRIIGEACHFIDLITYLTGSKVKAVCMNAMGVNPEENTDNATILLKYEN
GSTGVINYFSNGSKAYSKERVEVYSQERTLIMDNFRKTEGFGFKGFSKLKTKLDKGHKNQ
FHKLIAQTKNGGSALIPFDEIVNTTKASFAAIESLKTNQWIEL
>tr|A3RXV2|A3RXV2_RALSO Oxidoreductase OS=Ralstonia solanacearum UW551 GN=RRSL_01054 PE=4 SV=1
MRQILQDLGSGVTNIMEAPCMAASPGTIVSTTRATLISAGTERMLVDFGRASLLEKARQQ
PEKVKMVLNKIATDGLSTTLSAVRAKLNQPIPLGYCNVGTVHAVGAGVEGFKVGERVVSN
GSHADVVRVPRNLCARIPDEVDDESAVFTVVAAIALQGIRLAEPTLGETFVVTGVGLIGL
LAVQLLRAHGCRVLAIDFDSEKLKLAEQFGAETCNPGMREDPVAAGLAFSRGRGVDGVII
TASTASSEPVTQAAQMCRKRGRIVLVGVTGLELNRADFYEKELSFQVSCSYGPGRYDPAY
EEQGRDYPLGFVRWTEQRNFEAVLDMLADGRLNVHPLITHRIPFEEAPRAYDLLSSDKSA
LGLVLQYKAPPPSTFARRLALIDAPPVFDPAQPICAFIGAGNYASRVLMPAFRKAGAQLH
SVVTSGGVSGVIHGKPQGFSEASTDVDEVLRDPHVNLIAVATRHGSHASLVIKALRAQKH
VFVEKPLALTLEEITEVKSAYTSAHATGHAAHLMVGFNRRFAPQVVKMKALLSQLNEPKS
FIMTMNAGAIPPQHWTQDIASGGGRIIGEACHFIDLMRFLADSEIVSVQARRMGDHEAVA
VTEDKASITLGFADGSFGTIHYFANGSSAFPKERVEVFCGGRVLQLDNFRKLKGFGWPGF
RTMNLWRQDKGQDACAAAFLRALEGGLSTPIPSAEIFEVARVSILAAKQLREQ
>tr|A3WML8|A3WML8_9GAMM Putatve zinc-binding dehydrogenase OS=Idiomarina baltica OS145 GN=OS145_11471 PE=4 SV=1
MKQVLQDLSSGATILTEAPKPSISRNCILVNSKVSLISAGTERSLVAFGKGSLIKKAKQQ
PDKVKMVLEKLRTDGFAATFDAVASKLSQPLQLGYCNVGEVAETTAGSNFNVGDRVVSNG
PHADIIRVAENLCAKIPDNVSNEQAAFTVVGSIGLQGIRLVKPTLGESIVVTGVGLIGLL
VVQLLRANGCRVLAIDFDDTKLALAREFGAHTCNPSRGEEPIDFGLSFSNGRGVDAVIVT
ASTQSSDPITQAARMSRKRGRIVLVGVTGLELNRADFYEKELTFQVSCSYGPGRYDPLYE
EKGQDYPLGFVRWTEQRNFEAILDMMSSGYLNVEPLISHRYAFLNAEKAYETLNNDERVL
GILLTYDHALEERHKRTVKLIDKVSYDAKDPVVGFIGAGNYASRSLIPAFKLANASLYSV
ATSSGINGVIHGKKAGFKETTTDTDGLIQSNKINTVAIVTRHNSHAQFVSKALKAGKHTF
VEKPLAIDIDELEEIESVYREIEKPPLLMVGFNRRFSPHVKKMKSLLDSVKQPKTLILTM
NAGRIPADHWTQDIRVGGGRIIGEACHFIDLARFLVDSKIVSVQSRRIGETRNGDIAEDK
ASIMLGFADGSLATVHYFANGSNSFPKERLEVFTEGRVLQLDNFRKLKGYGWPGFRKMNL
WRQDKGQKACAKAFLDAVRSGTLSPIAVNELFEVARVSIEAGAQLRSQQTNHIGN
>tr|A4U2X0|A4U2X0_9PROT Alcohol dehydrogenase superfamily, zinc-containing OS=Magnetospirillum gryphiswaldense GN=MGR_3634 PE=4 SV=1
MKQVIQSARSGALALKMVPEPKVRSGCLLVQTGASLISAGTERMVIDFAKKSLAGKAKER
PDLVKKVLDKARRDGLMATFKAVMARLDEPLPLGYSAAGRVVGIGRGLEGAFQVGQRVAI
AGAGLANHAELNVVPRNLVAPIPDDVSDEEACFGTLASIAMAGCRNLAPQLGDVVLVLGV
GLVGQLAAQLLALSGVRVVAVDVDADRLALAKANGAELTWVLGQAGLPEAVAALTGGIGC
DGVLIAAATDSSEPLELAAELARDRAALVMVGKTGTEFPYAAFMKKELRIMVSRSYGPGR
YDEDFEGRGVKYPVGWVRWTESDNLRECVRLMSPSLRQRLNVGSLITHRFPFDRAEDAYD
LVTTRREPNMGVVLKYDNETKSVAAPLFAAAKPAAGACVLGVIGAGAFARTVLLPELKRL
PGITFQTICTTRGQTADHAAQAFGFGRATTEIDDVLNDPAITAVLVATRHSNHAELTARC
LAAGKSVIVEKPLALDHDQVNLVITARQGSAGFFTVGFNRRFAPMIVEARKLLARHQGAK
MLVLRVNAGALPAESWVNTAEEGGGRILGEVCHFIDLARALAGSPIISIQADAAKVTHGG
CDDLTVTVAFGDGSLATIVYTAQGDSAFSKERFECFAGGTVIAIDNFLTLSVTENGRTRT
EKAKMGQDKGHRAELAAFAQAVAAGGPAPVDEAELVETARATIAVLDSLRLGQRIVLEG
>tr|A9DSN8|A9DSN8_9FLAO Oxidoreductase OS=Kordia algicida OT-1 GN=KAOT1_17398 PE=4 SV=1
MKQILQSFKTGVTELAELPSPRVKGGQVLIQTTRSLVSLGTERMLVEFGKASLIQKARQQ
PDKVKMVLDKIKTEGLMPTIETVFNKLEQPLPLGYCNVGKVVAVGKGVTDFKVGDRVASN
GQHAEFVSVPQNLVAHIPDNISDEEAAFTVIGSIGLQGIRLVNPTMGETIVVIGLGLIGL
LTAEMLVANGCTVIGYDLDDKKVEIAKEKGIIAFNPLKGNDPVKFVLNQTNNIGADGVVI
TASAKTNDIISQAAQMSRKRGRITLVGVIGLNISRAEFYEKELTFQVSCSYGPGRYDDDY
EFKGIDYPLPFVRWTEKRNFETVLQLISTGKLEVQSLISEVVPLEEYDKIYGDIGNSKSI
ASIIKYSEDTKPENTIVVNKKDLQPAKGIIGLVGAGNFTKMTLLPALKGSDAQIKHIVSS
GGVNGTALAQKHNIAQSTTDYDLVLDDKDVDLVMITTRHNLHANMVTKALDKGKHVFVEK
PLALNHEELEAIEASYQKSNGTLMIGFNRRFSPHTQKIKSLVGDAPMNVIATMNAGAIPP
EVWVHDMEVGGGRIIGEACHYLDLIVYLTGSKIKSVCMNALGENPAENTDNASILVKLEN
GSTGVVNYFANGSKSYAKERLEVFSQEKTLIMDNFIKTTGYGTKGFSKLKTKLDKGHKAQ
FGAIVNKIKEGDIALIPYDELINVTKASFAAIQSLKEGKWIDIE
>tr|B5GZE3|B5GZE3_STRCL Bi-domain oxidoreductase OS=Streptomyces clavuligerus ATCC 27064 GN=SSCG_04717 PE=4 SV=1
MKQVVQNYKSGELALLDVPEPGCAPGGVLVRSAYSLISTGTELMKVSEAGMSMLGKARSR
PDQVAKVMQSVAVNGVPATYRKVMGKLDSYTPLGYSLCGVVEEVGAGVDEVKAGDLVACA
GNEHALHAELNWVPKNLFARVPDGLAPRHAAFGTVGSIALQGVRRGEPQLGEVALVIGLG
LIGQLVAQLLTASGVRVVGVDPDPARCALAARLGAAACGDPASTAVAAAVAELTDGHGVD
QVYLAAGGGSNQPVELAARLSRDRGRVVDIGKCRLDLPWNAYYEKELDVRFSRSYGPGRY
DPEYELEGRDYPIGYVRWTERRNLACFLDLTARGGVDVEPLISHIAGFDDAVETYRRLKD
GELEAVAVLFRYPGHTEEPKAAPAVAVPAVRRSGAAPAATGTGGAPVRLAFVGAGNYATS
MLLPHLARRDGVELSAVVTTTALSGANARRKFGFARATTDLDTVLGDPAVDAVFVVTRHS
SHADLTRRALLAGKAVFVEKPLALDQDELAGVLAAVEESGNDRLQVGFNRRFAPLLNEAR
TRFGTRSGPASLRYLVNAGRLDHGSWYLRQDTEGSRFAGEGGHFIDTASWLLGADPVSVY
AVATPGTEDLQIVLGYPDGSTATVSYVTTGAPGFPKETLDLVADGKVLRLDDFVRAAVYD
DRRKRWAGPRLPQARDKGQSAQLAAFIRALRTGGPMPVPLESLAATTAATLAVRDGLVSG
APVTLARAR
>tr|B5HJ98|B5HJ98_STRPR Bi-domain oxidoreductase OS=Streptomyces pristinaespiralis ATCC 25486 GN=SSDG_05259 PE=4 SV=1
MKQVVQNYKSGELAVLDVPVPGCKPGGVLVRSAYSLISTGTELMKVSEAGMSMLGKARSR
PDQVAKVMQSVATNGVPATYRKVMGKLDSYTPLGYSLCGVVEQVGAGIDDVKAGDLVACA
GNEHALHAELNWVPKNLYTPVPDGLAPRHAAFGTVGSIALQGVRQGESKLGEVALVIGLG
LIGQLVVQLLAASGVRVVGADPDPERCELAERLGAAACGDPASPAVEAAVAELTGGLGVD
QVYLAAGGGSNQPVELAARLCRDRGRVVDIGKCRLDLPWNAYYEKELDVRFSRSYGPGRY
DPEYELEGRDYPIGYVRWTERRNLACFLDLLARGSVDVEPLVSRIADFDDAVETYQSLKS
GELKAVAVLFRYPGHAGEADAPAVAVPAVKRPVGTVPGPARAARTPVRLAFVGAGNYATS
MLLPHLAQRDGVELSTVVTTTALSAANAQRKFGFAEATTDLDAVLGDKSIDAVFVVTRHS
SHAELTRKALLAGKTVFVEKPLALTEDELAGVLAAVEESGNDRLQVGFNRRFAPVLREAR
QRFGARSGPASLRYLVNAGRLQHGSWYLRQGTEGSRFAGEGGHFIDTASWLLDADPDSVY
TVATPGNEDLQVVLRYPDGSTATISYVTTGPAGFPKETLDLVADGRALRLDDFVRATVHD
GRGKWVSSRLPKARDKGQNAELAAFVKAVRTGGPMPVPLESLVATTAATLAVQSGLVTGA
PVTLARAR
>tr|B5S575|B5S575_RALSO Threonine dehydrogenase or related zn-dependent dehydrogenase protein OS=Ralstonia solanacearum GN=RSMK03067 PE=4 SV=1
MRQILQDLGSGVTNIMEAPCMAASPGTIVSTTRATLISAGTERMLVDFGRASLLEKARQQ
PEKVKMVLNKIATDGLSTTLSAVRAKLNQPIPLGYCNVGTVHAVGAGVEGFKVGERVVSN
GSHADVVRVPRNLCARIPDEVDDESAVFTVVAAIALQGIRLAEPTLGETFVVTGVGLIGL
LAVQLLRAHGCRVLAIDFDSEKLKLAEQFGAETCNPGMREDPVAAGLAFSRGRGVDGVII
TASTASSEPVTQAAQMCRKRGRIVLVGVTGLELNRADFYEKELSFQVSCSYGPGRYDPAY
EEQGRDYPLGFVRWTEQRNFEAVLDMLADGRLNVHPLITHRIPFEEAPRAYDLLSSDKSA
LGLVLQYKAPPPSTFARRLALIDAPPVFDPAQPICAFIGAGNYASRVLMPAFRKAGAQLH
SVVTSGGVSGVIHGKSQGFSEASTDVDEVLRDPHVNLIAVATRHGSHASLVIKALRAQKH
VFVEKPLALTLEEITEVKSAYTSAHATGHAAHLMVGFNRRFAPQVVRMKALLSQLNEPKS
FIMTMNAGAIPPQHWTQDIASGGGRIIGEACHFIDLMRFLADSEIVSVQARRMGDHEAVA
VTEDKASITLGFADGSFGTIHYFANGSSAFPKERVEVFCGGRVLQLDNFRKLKGFGWPGF
RSMNLWRQDKGQDACAAAFLRALEGGLSTPIPSAEIFEVARVSILAAKQLREQ
>tr|B5SD06|B5SD06_RALSO Putative threonine dehydrogenase or related zn-dependent dehydrogenase protein OS=Ralstonia solanacearum GN=RSIPO_04035 PE=4 SV=1
MRQILQDLGSGVTNIMEAPCMAASPGTIVSTTRATLISAGTERMLVDFGRASLLEKARQQ
PEKVKMVLNKIATDGLSTTLSAVRAKLNQPIPLGYCNVGTVHAVGAGVEGFKVGERVVSN
GSHADVVRVPRNLCARIPDEVDDESAVFTVVAAIALQGIRLAEPTLGETFVVTGVGLIGL
LAVQLLRAHGCRVLAIDFDSEKLKLAEQFGAETCNPGMREDPVAAGLAFSRGRGVDGVII
TASTASSEPVTQAAQMCRKRGRIVLVGVTGLELNRADFYEKELSFQVSCSYGPGRYDPAY
EEQGRDYPLGFVRWTEQRNFEAVLDMLADGRLNVHPLITHRIPFEEAPRAYDLLSSDKSA
LGLVLQYKAPPPSTFARRLALIDAPPVFDPAQPICAFIGAGNYASRVLMPAFRKAGAQLH
SVVTSGGVSGVIHGKPQGFSEASTDVDEVLRDPHVNLIAVATRHGSHASLVIKALRAEAC
VCRKAAGAHAGGNHRGQIGLHVGARDRPCRAPDGGVQPALRTAGGQDESAAVAVERAEVV
HHDHECRGDSAAALDAGHRQRGRPHHRRGLPLYRPDALPGGFGDRLGAGPPHGRPRSGGG
DRGQGEHHAGFCRWLVRDHPLFRQRQQCLPEGARGGVLRGPCAAAGQFPQAQGFRLAGVP
HHEPVAAGQGAGCLRRGIPARIGRRSVHAHSVRRNLRGGARQHSGSQAAARTMKRPLVLA
RTAFALGLPSLARALRYRIGLKLGLNPVRRLRAEIPAGAFFPENRIKAAPDGLVGGAPED
AAAMRYFGWYQPALHEEPDWHRNPFNGARVTEPSQPWWQIADFDPAVGDIKAIWEASRFD
WALVLAQQAVLGRPQAMTQLNAWLTSWARANPPYLGPNWKCGQEASIRVMHLAMASLVLG
QQLSAAPALIALVRTHLQRIAPTLGYAIAQDNNHGTSEAAALFIGGSWLAAQGDPDGRRW
QQTGIRWLENRARKLIADDGSFSQHSVMYHRVMLDTYSMAEVWRRHWSLPAFSAQLQARL
GVASNWLYQMIDRATGDAPNLGANDGARLLPLTATDHRDFRPSVQLACALFQRADAFGWE
GAWSDTLRWLGVPRPEQRLPPARSTHMEAGGYGLLRYGRAFALFNLPHHRHRPSQADALH
VDFWLGGKNLLRDAGSFSYASAESAGYFSGTASHNTVQFDQRDQMPRLGRFLFGAWLKAR
DVVPVTQSAEGVTCAAGYRDWQGASHHRTLTLNRKSLRVVDRVSGFRRSAVLRWRLYPGA
QLSGNVVQGELGQLTVSADVPIRRIELTSGMESRYYLQTEPIPVLEVELDRPGTLTTEFH
FLP
>tr|B7AI90|B7AI90_9BACE Putative uncharacterized protein OS=Bacteroides eggerthii DSM 20697 GN=BACEGG_02124 PE=4 SV=1
MRQIIQDMKSGQTILEEVPVPQVKSGSVLIKTSCSLVSLGTERMLVEFGKASLIDKARQQ
PDKVKQVLDKIKTDGVQPTIEAVFNKLGHPLPLGYCNSGTVVAIGNGVTEFKVGDRVASN
GQHAEYVCVPKNLVAKIPENVSDEEAAFTVIGSIGLQGIRLINPQLGETVVVIGLGLIGL
IAAQLLQANGCRVIGIDFDEEKVQLAREKNIIGINPTKGTDPVKYVLEETASYGADAILI
TASTKTDEVIHQAAEMSRKKGRIVLVGVIGLGLRRDDFYKKELSFQVSCSYGPGRYDDDY
ENRGIDYPLPFVRWTEKRNFETVLQAIAMGRIDVKSLITEEVKLDNYKEIYGDMRKHGSI
ASIIKYPSDSKMRTVVEVTSLNFTGTKGQIGIIGAGNFTSATMLPALTKSKACIRYIASA
QGLSAKILAKKVGAKRATSDYHEILKDDVVDLVMITTRHNLHAPMVLDALYAGKHVFVEK
PLCLNQKELGEIVTAYQMAQKNGVTLTVGFNRRFSSFAVKMKELAGKGVKNIIATMNAGF
IPSEVWVHDLKTGGGRIIGEACHFIDLCSFLTDSIVTSVCMNAMGENPEENTDNASILLR
YKDGSNAVINYFANGSKSYSKERVEIYTQEKTLVLDNWRELKGYGCKGFTKMKKSMDKGH
TTQFSLLNERILRGGEALIPFCSIINTTKASFACIESLKLNKWIEIEP
>tr|Q1YPR5|Q1YPR5_9GAMM Putatve zinc-binding dehydrogenase OS=gamma proteobacterium HTCC2207 GN=GB2207_06019 PE=4 SV=1
MKQILQDLSSGETLIVDSPAPMLSSSSLKIASKVSLISAGTERMLVEFAQSSYIDKARKQ
PERVKMVLDKVATDGLVTTYDAVKSKLGQPIPLGYSNVGVVEGISPGLSGFQVGDRVVSN
GAHADIVTVKNNLCARIPDNVDDDSAVFTVVGSIGLQGVRLANPTLGESFVVVGAGLIGL
LVIQLLKANGCRVLAIDFDDNKLELAAQFGAEICNPVTGGDALSQAASLSRDRGVDGVII
TASSKSNEPMKQAAQMCRKHGRIILVGVVGLELDRSDFYEKEIIFQVSCSYGPGRYDASY
EDDGNDYPIGYVRWTEQRNFEAFLDLLSTGVVDVKPLISSRFEFTDASAAYKELSSNTSG
LGILLDYSSATRGRLSRSITLDRQEHFDGDSPTIGFIGAGNYASRILIPAFKAAGGRLHT
LVTANGVNSVIHGKKGGFLKASTDAAEMLAECEVNTVVIATQHNTHSKYVIDSLNANKHV
WVEKPLAIDRDSLALIESSYFDAHSKDTGIAGPQLMVGFNRRFAPQVQKMHDLLSSVKSP
KTLIITVNAGFIPEDHWTQDPFVGGGRIIGECCHFIDLMRFLVGQKIVSVSGRSMVAGSS
RTIMTDRSSITLGFEDGSFGTILYLANGASNFPKERIEVFSGGKVLQLDNFRKLKGYGWK
GFKKLNLWSQDKGQQACPAEFIKGIRDGIPCIPADEIFEVARVTIEANDILLDQ
>tr|Q2CH97|Q2CH97_9RHOB Probable transmembrane protein OS=Oceanicola granulosus HTCC2516 GN=OG2516_18795 PE=4 SV=1
MKQLLQSLKDGSTRLEEVPAPRARRGELLIHTTTTLVSAGTERMLAEFGKAGWITKARSQ
PDKVRQVLEKARTDGVAVTLEAIRSKLDQPLALGYCNVGRVAETGPGVEQFELGDRVVSN
GKHAEVVAVPKNLCAKVPDAVSDEAASFTVLAAIGLQGVRLAQPTLGECVVVTGLGLIGL
LTVQLLRAQGCRVLGLDFDPSRLELARRFGAETVNVGAGEDVLAAAQAFSRGRGVDAVLI
TASTKSSEPVSQAAQMCRQRGRIVLVGVTGLELSRADFYEKELSFQVSCSYGPGRYDSSY
EEDGQDYPVGFVRWTEGRNFEAVLDLMANGALDTAPLITHRFPIEQGEQGMALLTSGEQS
LGILLSYPTEGQAERLAQPRIALTPAPARAKGSVAVLGAGNYAGRVLIPAFKKARASLRS
VVSGGGVTAVHFGRKYGFAEAATDGDAAIANPAVDTVVIATRHDLHACQVEAALRAGKHV
FCEKPLCLTLDELSRIEAAAAERPDLHVMVGFNRRFAPQVVQMQKLLAAVAEPKSLILTV
NAGVIPPDHWTQDPAVGGGRIIGESCHFFDLLRHLVGHPVLSHHAVALGRHPALPVRDDK
ATITLTFADGSVGTVHYLANGNKGFPKERLEVFAAGRVLQLDNFVGLRGWGWPEFRKMRL
WRQDKGQAACAAAFMQAVREGGPTPIPRTEVLEISRLSIEIAEALR
>tr|Q8KHP4|Q8KHP4_PSEAE Similar to Zinc-binding dehydrogenases OS=Pseudomonas aeruginosa PE=4 SV=1
MSFCIEGAMKQVLQDMAKGGTSVTVAPAPQISRDHVIINSTVSLISAGTERMLVGFGKAS
YLDKARQQPEKVKMVLEKIKTDGLMTTVEAVQSKLAQPLPLGYCNVGVVSEIGSGVEGFK
VGDRVVSNGPHADLVKVSKNLCARIPDGVDDESAAFVVVASIGLQGIRLAQPTLGECFVV
TGVGLIGLLTVQLLRAHGCRVLAIDFDDSKLELARQYGAQTCNPGKGEDPVAAGMAFSRG
KGVDGVIITASTKSSDPVTQAARMSRKRGRIVLVGVVGLELNRADFYEKELTFQVSCSYG
PGRYDPEYEEKGGDYPLGFVRWTEQRNFEAVLDMLDSGQLEVKTLITHRFKFEDAPAAYS
TLTQDNSGLGMLLLYASDTAERVVRHVPLSDMKGFNAQKPVVGFIGAGNYASRILIPAFK
TAGAQFHTLVTSGGINSVIHGEKAGFSQASTNIDAVLNERMINTIAIVTRHDTHARLVVD
ALRTGKNVFVEKPLAITHAELEDVQAVHAITHQTGGGPQLMVGFNRRFAPHIQKMKGLLA
SVREPKSFIMTMNAGAIPVGHWTQDIAVGGGRIIGEACHFIDLMRYLAGSRIVSVQARRM
GDSNAIDTSEDKASITLGFEDGSFGTILYLANGASSFPKERIEVFTAGRVLQLDNFRKLK
GYGWPGFNKMNLWKQDKGQRQCVAAFLDSIEKGGEPTIACEEIFEVTRVSIEAAEILRNQ
WD
>tr|Q8KHS1|Q8KHS1_PSEAE Similar to Zinc-binding dehydrogenases OS=Pseudomonas aeruginosa PE=4 SV=1
MKQVLQDMAKGGTLVTEAPAPQASKEHIVINSRVSLISAGTERMLVGFGKASYLEKARQQ
PEKVKMVLEKVQTDGLMTTIEAVRSKLGQPLPLGYCNVGVVSEVGSGVEGFKVGDRVVSN
GPHADVVKVSKNLCARIPDEVDDESAAFVVVASIGLQGIRLAQPTLGEAFVVTGVGLIGL
LTVQLLRAHGCRVLAIDYDENKLSLARGYGAATCNPGRGEDPVTAAMAFSRGQGVDGVII
TASTQSSDPVTHAARMSRKRGRIVLVGVTGLELNRADFYEKELTFQVSCSYGPGRYDPNY
EEKGQDYPLGFVRWTEQRNFEAILDMLACGQLDVQALITHRFAFEDAPQAYQALVDDKEK
AGLGILLQYTADAASRAIRQLELRQGVTFDPVRPVLGFIGAGNYASRMLIPAFKAAGAQF
HTIATAGGINGVIHGQKAGFAEASTDVDAMLANPTINTVAVVTRHDSHARFVSQVLRAGK
SVFVEKPLAIHAGELQEVRDAYQAANSNGASAQLMVGFNRRFSPQVQKMKSLLAAVKEPK
SFIMTMNAGAIPANHWTQDKAVGGGRIIGEACHFIDLMRFLAGSRIVSVQARSMGDGAGV
EVTEDKASITLGFEDGSFGTILYLANGAASFPKERVEVFTAGRVLQLDNFRKFKGYGWPG
FSKLNLWKQDKGQNACAKAFLDGLQSGQQAIPAEEIFEVADVTIQVAELLRNQ
>tr|Q8KN10|Q8KN10_9ACTO Putative bi-domain oxidoreductase OS=Streptomyces sp. 139 GN=ste11 PE=4 SV=1
MKQVVQNYKSGELALLDVPEPGCKPGGVLVRTAFSLISTGTELMKVSEAGMSMLGKARSR
PDQVAKVVQSVAANGVPATYRKVMGKLDSYTPLGYSLCGVVEQVGAGIDDVKAGDLVACA
GNEHALHAELNWVPKNLYVPVPDGVAPRHAAFGTVGSIALQGVRQGESRLGEVALVIGLG
LIGQLVVQLLNASGVRVVGVDPDPARCELAERLGAAACGDPGSASVESAVAELTGGMGVD
QVYLAAGGSSNQPVELAARLCRDRGRVVDIGKCRLDLPWNAYYEKELDVRFSRSYGPGRY
DPEYELQGRDYPIGYVRWTERRNLACFLDLIARGRVDVEPLVSHVSGFEDAVETYRRLED
GELKAVAVLFRYAAPAGGTPVEEAPEVTVPEVRRRPERSGPVRRTGTVRLAFVGAGTYAS
SMLLPHLARRGGVELATVVTTTALSAANAQRKFGFSEATTDLDAVLGDPAVDAVCVVTRH
SSHAELTRRALLAGKAVFVEKPLALSEEELASVLSAVEESGNDRIQVGFNRRFAPLLREA
RERFGGRSGPASLRYLVNAGRLDHGSWYLRQDTEGSRFAGEGGHFVDTASWLLGADPVSV
YAVAPDGNEDLQIVLRYPDGSTATISYVTSGPSSFPKETLDLIADNKVLRLDDFVRAAVH
DGRRRQWVGSRLPKARDKGQSAELAAFVKAVRTGGPMPVPLESLVATTTATLAVTTALAS
GVPVTLAGAR
>tr|Q9RMD0|Q9RMD0_ACILW Putative uncharacterized protein weeE OS=Acinetobacter lwoffii GN=weeE PE=4 SV=1
MKQILQDMANGGTTVTEAPVPQCSKGHLLISTTTSLISAGTERMLVGFGKASLIDKARQQ
PEKVKMVLEKVQTDGLLTTYDAVKSKLAQPLALGYCNVGIVHEVGANVDDFQVGDRVVSN
GPHADMVKVPKNLCAKIPDNVSDEAASFAVVASIGLQGIRLAQPTLGESFVVTGAGLIGL
LTIQMLRANGCRVLAIDFDQSKLDLAKQFGAEICNPGKGEDPVAVGLAFSRGVGVDGVII
TASTKVSDPVIQAARMSRKRGRIILVGVTGLELNRADFYEKELSFQVSCSYGPGRYDTGY
EDKGNDYPLGFVRWTEQRNFVAVLDMMSAGTLNVEPLITQRFEFEDAPKAYDALTEDKSG
LGLLLKYNSPVETRLEKRVVLRPISIEAKNAVVGFIGAGNYASRVLIPAFKKASSQLHTI
VTSGGINGVIHGEKTGFAEASTDLDGLLNNKDINTVAIATRHNSHAYFVERVLSAGKNVF
VEKPLALTVEEIEKIETVYNQNIQNNQYARVMVGFNRRFSPQVQKMKTLLDTVKEPKSFI
MTMNAGAIPADHWTQDNAVGGGRIIGEACHFIDLMRFLAGSKIVSVQARRMGETDAVQVL
EDKASITLGFEDGSFGTIFYLANGASSFPKERVEVFTAGRVLQLDNFRKLKAFGWPGFNK
MNLWRQDKGQDTCAAVFVDSIRDGKEAPIPADEIFEVARVTIQVAEILRAQT
>tr|A0LNK2|A0LNK2_SYNFM Alcohol dehydrogenase, zinc-binding domain protein OS=Syntrophobacter fumaroxidans (strain DSM 10017 / MPOB) GN=Sfum_3331 PE=4 SV=1
MLQITQNIRDGRLSVVTVPEPLARPGHVLIANACSLISAGTEKMVMDLAGKSLLGKARER
PDHVRRVLQKLRGEGILQTLAQVREKLDEPMAMGYCSSGIVLACGSGVQEFKPGDRVASN
GPHAGVVCVPKNLCATVPDGVSFEQAAFTVLGAIALQGVRLARLSLGDTAFVIGLGLVGQ
LAVALLKAQGCRVLATDPDSAKCVLAATLGADPAAPHLDAGRVLRLTRGLGADAVLIAAS
TKSDGPVELAGEAVRQKGRVVAVGAVGLNLPRRPYYFKEAEFVVSCSYGPGRYDPEYEER
GRDYPAAHVRWTEQRNMQAVLDLMASGRLDVRPLISHRFRIENAEAAYALIEAGMQPYLG
IILEYPDKPAPLKRLTLPAVSGVRQQDSIGVGCLGAGNFARMVLLPAIAKDKRLQPRIIC
SAGGLSAAHSGLKSGFEAATADEDEVFKNDRVSAVFVVTRHDRHASQVIEGIRSGRHVFV
EKPLALTVEELIAVEAALGEAVSAGSAPLLMVGFNRRFSPAARRVKEFFSAVHEPLTVMI
RFNAGEIPAEHWTQDESTGGGRIIGEACHAIDLAACLAGAPPVRVFAESIGGLSSPRITD
DQCFITLRHANGAISTVAYLSGGDKAFPKERVEVIGGGRIAVIEDFREVITCAGGKIAKT
RLGRQDKGHRAEIEAFASAVADGGPWPIPWEELRAVSLAAILAVRSIREGVPFELDSAL
>tr|A6LCC1|A6LCC1_PARD8 Putative zinc-binding dehydrogenase OS=Parabacteroides distasonis (strain ATCC 8503 / DSM 20701 / NCTC 11152) GN=BDI_1580 PE=4 SV=1
MKQIIQDLKSGSTILEEVPVPQVKSGYVLIQTTRTLVSLGTERMLVEFGKANLIDKARQQ
PDKVKQVLDKIKTDGLQPTLEAVFNKLGQPLPLGYCNVGRVVAVGKGVAEFKVGDRVASN
GNHAEFVCVPKNLVAKVPDDITDEEAAFTVIGSIGLQGIRLLNPQLGETVVVVGLGLIGL
VAAQLLRANGCKVIGVDFDQQKVDMAASKGIVAVNPGRGTDPVRFVEDYTGGIGADGVLI
TASTQNHEVIHQASEMSRKRGRIVLVGVVGLNMRRDDFYKKELSFQVSCSYGAGRYDEEY
ENKGHDYPLAYVRWTEKRNFETILHAISSGSLDVKSLITEEVDLADYEEIYGDMRKKGSI
ASILRFPADSKMESVVSIGSNAFVSGNGKIGIIGAGNYTSAMIIPCLAKAHARIKYIASA
QGLSAKILARKAGAENATSDYQNILKDPEVDLVMVTTRHNLHARMVIEALRNGKSVFVEK
PLCLNETELDDIIRAYQGAPEGTTLTVGFNRRFSPFAEKMRRLLGDGPKNIVATMNAGFI
PREVWVHDLEIGGGRIIGEACHFIDLCSFLAGSEVVAVCMNALGENPEENTDNASILLRY
ANGTNAVINYFANGSKSYAKERVEVFSQERVLVLDNWRKLTGYGFKGFSSMKAGMDKGQK
RQFTLLNERIREGGEPLIPFESILNTTKATFACITSLKERCWVNL
>tr|A6VTG3|A6VTG3_MARMS Alcohol dehydrogenase zinc-binding domain protein OS=Marinomonas sp. (strain MWYL1) GN=Mmwyl1_0808 PE=4 SV=1
MKQILQDMAKGGSAIVEAPAPQATKNNVVINTTTTLISAGTERMLVDFGKANLIDKARSQ
PDKVKMVLEKVQTDGLMTTVDAVRSKLAQPLPLGYCNVGVIDSVGKGADHFKVGDRVVSN
GPHADVVRVAKNLVAKIPDNVTDEEASFTVVASIGLQGIRLANPTMGECFVVTGVGLIGL
LTVQMLRAQGCRVLAIDFDQSKLELAKQFGAETCNPGKGEDPVAVGMAFSRGIGVDGVII
TASTKSNDPVTQAARMSRKRGRIILVGVTGLELSRADFYEKELTFQVSCSYGPGRYDPSY
EEQGNDYPLAFVRWTEQRNFEAILDMMSGGQLNVKPLVTHRFKFENASDAYELLTTDKSA
LGILLQYESAPQDRHETTVRMHPVVQYQADEPVVGFIGAGNYASRMLIPAFKKAGAKFHS
IATSGGINGVIHGEKVGFSEATTDTQALIESSSINTIAIVTRHNSHAYFVKEALKAGKNV
FVEKPLAITFEELAEVEAAYNEALKADKPPKLMVGFNRRFSPQVQKMKALLDPIKEPKSF
IMTMNAGSIPADHWTQDNNVGGGRIIGEACHFIDLMRYLAGSEIVSVQARRMGDTDSVEI
TEDKAAIILGFADGSFGTIHYFANGAASFPKERVEVFVAGKVLQLDNFVKLKGFGWKGFK
KFNLWKQDKGQNNCSKLFLDSIKNGSVAPITAAEIFEVASVSINVAEQLRKQ
>tr|B3QVJ8|B3QVJ8_CHLT3 Alcohol dehydrogenase zinc-binding domain protein OS=Chloroherpeton thalassium (strain ATCC 35110 / GB-78) GN=Ctha_2146 PE=4 SV=1
MKQIIQSFKTGETILEEVPAPQVKQGTVLIKTAYSLVSLGTERMLVEFGKSNLLQKARQQ
PDKVNQVLDKMKTDGVVPTLEAVFNKLGEPLPLGYCNVGEVIAVGQGVSEFKKGDRVASN
GPHAEFVCVPKNLVAGIPSEVSYEEAAFTVIGSIGLQGIRLCNPTFGETIVVTGLGLIGL
LTAQMLLANGCNVIGIDFDASKLELAKQWGIQTINPAKGDDPVKVVMQYTNGIGADGVII
TASTKSNEVISQAAQMSRKRGRIVLVGVIGLDISRADFYEKELSFQVSCSYGPGRYDDNY
EQKGQDYPIGFVRWTEKRNFDAILQAIAVGKLNVKPLITEVVELENYLRVYGDMKNSGAV
ASLLKYQADESRYNNTIKISENKNTGKNNGIAIIGAGNFTKMTVLPAFKNCSANLSHIVS
SGGVSGTALAKKFGIVNSTTDYHAVLKDENVNTVMITTRHNLHASMTVDALQNGKNVFVE
KPLALNNEEYEAIKESYKKSSNTITVGFNRRFSPFAAKMKSLLGVSNSPIHVVTTMNAGA
IPSNVWVHDLKIGGGRIVGEACHFIDLITFLTGSKVISVCMTALGENPDESTDNATILLK
YENGSNGVINYFANGSKSYDKERVEVYSQERTLILQNWRKLTGFGFNGFTSMASKMDKGH
EAQFRLLTEQVNNGGPALIPFEEIENTTKATFAAIQSLKEFRWIAV
>tr|B3QX97|B3QX97_CHLT3 Oxidoreductase domain protein OS=Chloroherpeton thalassium (strain ATCC 35110 / GB-78) GN=Ctha_0906 PE=4 SV=1
MQQLVQNSRSGAIKVKSVPAPSLKPGMVLVRNHFSLISAGTERMKVELGKKNLLGKAMAR
PDQVQQVLKQMKEMGVVSTLERAFNKLNTDSAMGYSSAGTVVEVADDISEFRVGDRVACA
GGGYASHAEFVVVPKNLCAKIPDCVPFDEAAYSTLGAIAMQGLRQANPTLGETVTVIGLG
LLGQILVQLLKANGCMVIGVDISDEALRLAKEHGCDLALKRSAENVPDQIKSFTNGFGTD
AVIITASTSQNDPVEFAAEIMRDRGRVVMVGVTGMNLPRDPYYMKELDFKLSRSYGAGRY
DTNYEEKGVDYPIGYVRWTEKRNMQTFVQLLAEKKIKLDKITTHKFPIEQAEDAYKLISG
EVQERYIGILLDYGEFGFSPESTEALLHTASHHPAPSVDTPFSDKSKRIGMIGAGSFAQG
FLIPNLAAISGVELAAVCNATGINAENVKEKFGVGYATSNVEELFSDENIGTVVIATRHN
LHAEMVTKALKAGKHVFVEKPLALTEAELHEVAEAYANSSAQLLTGFNRRFSEPVKVLKE
FFSVTKEPMSVHYRVNAGPLPFDHWTQDLSEGGGRLIGEGCHFIDTIQYLTGAEPVRVFA
EMLPGAVRENLCITIRFDNGSVGVVQYLCNGDKLYPKERIEVFGGGRIGIMENFKEVVLS
SQGAQRKREYDGGKGHKEEMAAFIRSLKTGEPAIDFRSQVLTTLATFRINQSLNSGMPEV
I
>tr|Q02PV9|Q02PV9_PSEAB Putative zinc-binding dehydrogenase OS=Pseudomonas aeruginosa (strain UCBPP-PA14) GN=PA14_23420 PE=4 SV=1
MSFCIEGAMKQVLQDMAKGGTSVTVAPAPQISRDHVIINSTVSLISAGTERMLVGFGKAS
YLDKARQQPEKVKMVLEKIKTDGLMTTVEAVQSKLAQPLPLGYCNVGVVSEIGSGVEGFK
VGDRVVSNGPHADLVKVSKNLCARIPDGVDDESAAFVVVASIGLQGIRLAQPTLGECFVV
TGVGLIGLLTVQLLRAHGCRVLAIDFDDSKLELARQYGAQTCNPGKGEDPVAAGMAFSRG
KGVDGVIITASTKSSDPVTQAARMSRKRGRIVLVGVVGLELNRADFYEKELTFQVSCSYG
PGRYDPEYEEKGGDYPLGFVRWTEQRNFEAVLDMLDSGQLEVKTLITHRFKFEDAPAAYS
TLTQDNSGLGMLLLYASDTAERVVRHVPLSDMKGFNAQKPVVGFIGAGNYASRILIPAFK
TAGAQFHTLVTSGGINSVIHGEKAGFSQASTNIDAVLNERMINTIAIVTRHDTHARLVVD
ALRTGKNVFVEKPLAITHAELEDVQAVHAITHQTGGGPQLMVGFNRRFAPHIQKMKGLLA
SVREPKSFIMTMNAGAIPVGHWTQDIAVGGGRIIGEACHFIDLMRYLAGSRIVSVQARRM
GDSNAIDTSEDKASITLGFEDGSFGTILYLANGASSFPKERIEVFTAGRVLQLDNFRKLK
GYGWPGFNKMNLWKQDKGQRQCVAAFLDSIEKGGEPTIACEEIFEVTRVSIEAAEILRNQ
WD
>tr|Q1IK06|Q1IK06_ACIBL Alcohol dehydrogenase, zinc-binding OS=Acidobacteria bacterium (strain Ellin345) GN=Acid345_3794 PE=4 SV=1
MKQVIQYQKTGDITVEELPVPQLKSGGILVRNFFSLISAGTERSSVTTAQASLIGKAQAR
PDLVRQVMDNVKREGLMATIEKVQNRLDNYKELGYSCAGIVVESAVDEFKVGDRVACGGV
GYASHSEIVYVPKNLATLVPESVAMDDAAYTTVIAIAMQGVRQADVRVGEKVVVMGLGLI
GLITVQILKASGCAVIGLDISDRNFELAKKFGCSECAVSDMHSVGKVEAFTRGRGSDAVI
VTAATKSSEPVELAMQYARKRSKVVVVGAVGMDIPRSPFYEKEVDFRISCSYGPGRYDSE
YEERGHDYPIGYVRWTEKRNMESALDLIAERRLDVRSLTTHTIPVDKALEAYDIITGKTQ
TPYLGILLSYPDATYERTAANRRIDLSPTKAVPESSAAIAFIGAGNFAQSYLLPPLKKIG
AQFELVATSKPVNASSVAKKFGFRSFTTDPGEVFQDPAVKLVFISTRHDTHGRYVLEALQ
AGKRVFVEKPLAISSKELEEIGATYRAAAESGNSPFLMVGYNRRFSDPLKTMKKFFQGAG
EPLTMHYRVNAGYLPLNSWYQDSAQGGRTVGEMCHFVDTMQFLAGAQPVSVYASAPADKA
GRYNHDNAVVQITFDDGSVGSILYLASGGPSMPKEYIEAFAGGRSAVMDSFKSLVMYSGR
KDEKKSYSGDKGHTAEMQAVMDGLKNGQSPIPFGSLEATSKVTFAALESIRTRSRVDIE
>tr|Q2LWL7|Q2LWL7_SYNAS Oxidoreductase OS=Syntrophus aciditrophicus (strain SB) GN=SYNAS_25980 PE=4 SV=1
MKQLIQNLKTGETFLEEVPVPKSGLGQVLIKTTHSLVSLGTERMLVEFGRASLIQKARQQ
PDKVKQVLDKIKTEGLLPTLEAVFKRLNEPLPLGYCNAGVVVETGDGVSEFKVGDRVASN
GPHAEYVCVPQNLAAKIPDAVSDEEAAFTVIGSIGLQGIRLCQPSLGETIVVFGLGLIGL
ITAQLLNANGCRVIGIDLDPSKLAMARQMGCTTIDPRESDTVAAVMQQTADIGADGVIIT
ASAKTDDVISQSARMSRKRGRIILIGVVGLNLNRAEFYEKELTFQVSSSYGPGRYDENYE
QKGQDYPIGFVRWTEKRNFEAVLQAIASGLLDVKSLITERVRLDDFQKIYGSIGRSHSIA
SILVYSGSDKRERAIPIISKSFNAGKSLGIIGAGNFTKMTVLPALKKAGTPISFISSANG
LSGTHLAKSYGIASSTTDYWEILSNPAVSMVMITTRHNLHARMVVECLKAGKDVFVEKPL
ALTPTEFEEIRTTYLKGSNSLTVGFNRRFSPHIQAIKKALGDQPGPISIVATMNAGAISP
SVWVHDMEIGGGRIIGEACHYLDLLVYLTGSLIEGVCMNALGPNPKENTDNASLLLRFAN
GSNGVINYFANGHKAYSKERVEVYSQGRIAIMDNFRKTEAYGFSGFKGLKTSIDKGHETQ
FKLLTDRLNHGGEALIPFSEIENVTLASFAAIESLKKGEWVKI
>tr|Q2WBD1|Q2WBD1_MAGMM Threonine dehydrogenase OS=Magnetospirillum magneticum (strain AMB-1 / ATCC 700264) GN=amb0040 PE=4 SV=1
MKQVIQSTRSGKLSLKQVPDPRVRAGHVLVATRASLISAGTERMVIDFARKSLAAKASAR
PDLVRKVLDKARRDGLISTFKAVMARLDEPLPLGYSAAGTISAVGAGLEGAFTTGQRVAM
AGAGLANHAELNVVPRNLVAAIPDDVTDEEAAFGTVGSIAMAGMRSLGAQLGDVVAVLGV
GLVGQLAVQLLALQGARVVALDVNPQRLALAKAMGAELTWVLGEHGLTEAVAALTGGIGC
DSVLIAAATDSSEPLALAAELARDRAKVVLVGKTGTEFDYAAYMKKELTLSVSRSYGPGR
YDEDFESRGVKYPVGWVRWTEAENLRECVRLMSPSLPRRLDVGALITHRFAFDDAESAYQ
LVTGGAEPHLGVVLGYGDHSAGRAEARVFPAAKAPAGRCVMGVIGAGNFARTVLLPELVR
LPNVEFRTLCTQRGQTAEHGQQTFGFANATTDVDLVLNDPAINAVLVATRHGNHAEMTAR
VLEAGKSVLVEKPLALDREQLNRVITARQGSPGFFTIGFNRRFAPLTLKARAHLARHPGP
KVLMLRVNAGALPAESWVNAAEEGGGRVLGELCHFMDLARTLAGSPIATVQAESAAVTHG
GCDDLSVTLTFKDGSLATIVYTAQGDTAHSKERFECFAGGTVAVIDNFLTLSITQGGRTR
TEKSLGQDKGHRAELDAFTRAVATGGPAPADEAELIETSLATIAVLESLRDGRRVSLED
>tr|Q7MPK6|Q7MPK6_VIBVY Putatve zinc-binding dehydrogenase OS=Vibrio vulnificus (strain YJ016) GN=VV0357 PE=4 SV=1
MKQILQDMAKGTSNLVEAPAPTTSKGNLLINTSISLISAGTERMLVDFGKASLLDKARQQ
PDKVKMILEKVQTDGLMTTLEAVQSKLAQPLPLGYCNVGVVNAVGRGVNGFKEGDRVVSN
GPHADVVRVPKNLCALIPDNVSDEEASFTVVASIGLQGIRLAVPTLGEAFVVTGVGLIGL
LTVQLLRAQGCRVLAIDYDDAKLELAKQFGAQVCNPGKGEDPVAAGMAFSRGNGVDGVII
TASTKSNDPVTQAARMSRKRGRIILVGVTGLELNRADFYEKELTFQVSCSYGPGRYDADY
EDKGNDYPYAFVRWTEQRNFEAILDMMSSGQVDVKPLITHRFKFEDAAQAYDLLTSDKSA
LGILLQYQSEPSTRHQKSVTLNSKATFEVSKPVVGFVGAGNYASRMLIPAFKAGGAQLHT
IATSGGINGVTHGEKAGFAKTTTDTSAMISDPEINTVAIVTRHNSHARFVCEALNAGKNV
FVEKPLAVTLEELAEVEATYYSKASNASEPKLMVGFNRRFSPQVQKMKALLSSVKEPKSF
MMTMNAGAIPADHWTQDNEVGGGRIIGEACHFIDLMRYLADSEIVSVQCRRMGDVSGVDI
TEDKAAIILGFVDGSFGTIHYLANGAANFPKERVEVFAAGRVLQLDNFRKLKGFGWPGFS
KMNLWKQDKGQTNCAAAFLSAIESGKESPIPARELFEVARVTIEIADQLRKQQ
>tr|Q8XR50|Q8XR50_RALSO Probable threonine dehydrogenase or related zn-dependent dehydrogenase oxidoreductase protein OS=Ralstonia solanacearum GN=RSp1011 PE=4 SV=1
MRQILQDLGSGTTNIMEAPCVAASPGTIVSTTRATLISAGTERMLVDFGRASLLAKARQQ
PEKVKMVLNKIATDGLSTTLSAVRAKLNQPIPLGYCNVGTVHAVGAGVEGFKVGDRVVSN
GSHADVVRVPRNLCARIPDEVDDESAVFTVVAAIGLQGIRLAEPTLGEAFVVTGVGLIGL
LAVQLLRAHGCRVLAIDFDSEKLKLAAQFGAETCNPGLREDPVAAGLAFSRGRGVDGVII
TASTASSEPVTQAAQMCRKRGRIVLVGVTGLELNRADFYEKELSFQVSCSYGPGRYDPTY
EEQGRDYPLGFVRWTEQRNFEAVLDMLADRRLDVRPLITHRIPFDEAPRAYDLLSSDKSA
LGIVLEYKAPPPSTFARRLALIDAPPVFDAAQPVCAFIGAGNYASRVLMPAFRKAGAQLH
SVVTSGGVSGVIHGKPQGFSEASTDVDEVLRDPSVNLIAVATRHSSHASLVIKALRAQKH
VFVEKPLALTLEEVTEVRSAYTSAHATGHAAHLMVGFNRRFAPQVAKMKALLSQLNEPKS
FIMTMNAGAIPAQHWTQDLASGGGRIIGEACHFIDLMRFLADSEIVSVQARRMGDHEAVA
VTEDKASITLGFADGSFGTIHYFANGSSAFPKERVEVFCGGRVLQLDNFRKLRGYGWPGF
RAMNLWRQDKGQDACAAAFLRALEGGAATPIPSAEIFEVARISVLAAKQLREQ
>tr|Q9RJK1|Q9RJK1_STRCO Putative bi-domain oxidoreductase OS=Streptomyces coelicolor GN=SCO0387 PE=4 SV=1
MQNYKSGELALLDVPVPGCKPGGVLVRTAYSLISTGTELMKVSEAGMSMLGKARSRPDQV
AKVVQSVATNGVPATYRKVMGKLDSYTPLGYSLCGVVEQVGEGIDDVKAGDLVACAGNEH
ALHAELNWVPRNLYAPVPDGLAARDAAFGTVGSIALQGVRQGESRLGETALVIGLGLIGQ
LVVQLLVASGVRVVGADPDAERCELAERLGAAACGDPASPAVESAVVELTDGHGVDQVYL
AAGGGSNQPVELAARLCRDRGRVVDIGKCRLDLPWNAYYEKELDVRFSRSYGPGRYDPEY
ELEGRDYPIGYVRWTERRNLACFLDLVARGRVDVAPLITRTADFDDAVETYRSLQDGALK
AVAVLFRYPGQPDAEAPAGAPAVTVPGVRRGAGAAAPARAARTPVRLAFVGAGNYATSML
LPHLARREGVELSTVVTTTALSAANAQRKFGFGEATTDLDAVLGDASVDAVFVVTRHSSH
AELTRKALLAGKAVFVEKPLALTGEELTGVLAAVEESGNDRVQVGFNRRFAPLLQEARKR
FGARTGPASLRYLVNAGRLDHGSWYLQQGTEGSRFAGEGGHFVDTASWLLGADPVSVYAL
APSSNEDLQVVLGYPDGSTATLSYVTTGAAGFPKETLDLVADGKVLQLDDFVRSSVYDGR
KRWVSSRLPKARDKGQSAELAAFVRAVRTGGPMPVPLESLVATTAATLAVRTALAAGAPV
GLAEAR
