# Supplementary material for: Subdivision of the MDR superfamily of medium-chain dehydrogenases/reductases through iterative hidden Markov model refinement
Source: BMC Bioinformatics. 2010 Oct 27;11:534. doi: 10.1186/1471-2105-11-534 (PMC2976758; doi:10.1186/1471-2105-11-534)
Supplement: Additional file 4 — MDR family alignment figures. Illustrations showing the mafft MSAs from Additional file 3: mdr-sequences. Red sequence identifiers denote sequences from UniProtKB/TrEMBL, while blue correspond to sequences from Swiss-Prot. The position cscores are shown in a bar plot under the MSA. Positions that contain gaps in over 90% of the sequences have been removed from the alignment in order to increase readability. [file 1471-2105-11-534-S4.ZIP › mdr/MDR070.fasta]

>tr|A0NIN3|A0NIN3_OENOE Alcohol dehydrogenase, Zn containing OS=Oenococcus oeni ATCC BAA-1163 GN=OENOO_51004 PE=3 SV=1
MLINKGEYRNMNALVLDKMNHLEVENLEKPTPKNNEVLIKVAYVGVCGTDKALYQGLPGS
ADAVPPIVLGHEDSGTVVEIGESVTNFEVGDRVAIDPNIYCHKCDFCRTNRPELCTNLSA
VGVTRNGGLEEYVAVPEEVAYKLPDNVSFKQAALTEPLSCVVHGVDLLAIKPFQEAIVLG
DGFTGQLFVKTLKAYGVSKVTISTRHLDDEKHVDFLKKVVGADEVVDARSNDFDKDYDVV
VEAVGSADVQEQAVKAAAHGGQVLMFGVGKPEQKFSVSSYEIFQKQLTVQGSFINPYTFK
AAIAMIAAGKIDPSELVSMELKAAKMNDYLSGKIRTNKAVLNIEAAF
>tr|A8RA09|A8RA09_9FIRM Putative uncharacterized protein OS=Eubacterium dolichum DSM 3991 GN=EUBDOL_00672 PE=3 SV=1
MKAGYYVGNFEYEVRDIPDRDPKSDEVKIRVAWCGLCGTDIHKFQGKNGASVVIPPIILG
HECSGIVTAVGPKCKYFKVGDRVACDPSWGCGKCIWCQRGLPNFCLERHGVAKGFSEYVY
PPEKNVYHIADSLDLESAAFTEPLSCAIHGLDLLNIKSGKTIAMYGMGAIGSLMLQLIRF
TGAAKIIVIERDKAKRELALDLGATVAVTDQEIEEIAKEENIDYVVECIGLKATMEQAIQ
IAGKNAKVLLFGLGDPEEPISFNQFEAYTKELSIFTSYLNPLCSDRAVRLLESGLIDTKK
IVSARLTLEEMGKELKTLEYAKKGKVLVSVSGEH
>tr|B0J608|B0J608_RHILT Alcohol dehydrogenase GroES domain protein OS=Rhizobium leguminosarum bv. trifolii WSM1325 GN=RlegDRAFT_2969 PE=3 SV=1
MRAVRLESIGSLTMRSVERPVAGPGELLVRVAVAGICGSDRHMYKGEYPTAIPVTLGHEL
CGIVEAIGDTVTRFTGGELVTVDPNIACGTCRACTQARPNLCESLTAIGVTRDGGFAEYV
AVPQAQAFVLPAGLDPVHGAFSEPLACCIHAIDKARIRPGDSVAILGGGVIGLLMVQLAR
LAGAGEIILITRQQSRRQTALRLGATHAFDPTSSDTIASVREVTKGGADVVIECAGVSDT
LQSGLKMARRGGTFVLFGVTPAGVEVPVLPFDLLVNEVDIRPAYLNPFTHSRAAAMVASG
VLELDALVTKTISLEEVADVVGNAPLPGEIKVIVRP
>tr|B0MFW7|B0MFW7_9FIRM Putative uncharacterized protein OS=Anaerostipes caccae DSM 14662 GN=ANACAC_02217 PE=3 SV=1
MQMRAGYYTGDRTYEVREIPDREPEDDEVKIEVAWCGLCGTDIHKFEGKNGASPVIPPII
LGHECSGIVTAVGPKVKYFKPGDRVAADPSYGCGKCSYCQQGLPNFCLERHGVAKGFSDY
VYPPEQNVYKVSEKLDLKNAAFAEPLSCVIHGLDLIQIRSGSAVVIYGLGSIGSLMLQMV
KLSGASVIIVVEREKEKQKLALELGADYAVDDKEIEKLAETFNIDYVIECIGLKATMEQS
LKIAGKNARVLLFGLGDPDEPVSMNQFEAYTKELSIYTSYLNPNTTKRAVALLESRKLDT
DAIISASLDLEEMGEELKTQKYAKKGKVMVRLTGKH
>tr|B0N7Y3|B0N7Y3_9FIRM Putative uncharacterized protein OS=Clostridium ramosum DSM 1402 GN=CLORAM_02717 PE=3 SV=1
MSGGRKMKSAVFYGKHDIKVEEVEMPQLGNQDVLIKVMACGICGTDVHIYEGDKGAANTT
PPTILGHEFAGIVEAVGHEVKHVKVGDRVCVDPNQLCGTCYYCRSGIGHFCEDMIGIGTT
RDGGFAQYCAVNESQVYKLADTTSFEEGAMTEPVACCLHGLDMCNITPASTVLVIGGGMI
GLLMVQLAKLAGAHEIILSEPVAVKREMGLKMGATLTVDPINDNIPALLADKGIHRINTV
IECAGLPATIKQAISLAGNKSVVMMFGLTKPDDEVAIKPFEIFQKEIEIKASFINPYTQQ
RALDLINSKKIDVSSMVCDICSLDKLADILSKPELRNKGKYIINPWQ
>tr|B0NGB5|B0NGB5_EUBSP Putative uncharacterized protein OS=Clostridium scindens ATCC 35704 GN=CLOSCI_02518 PE=3 SV=1
MKAAVYHGKHDLRVEEVPEKELKDNEVMIQVKYCGVCGTDIHIFNGDGGSSAVTPPLIPG
HEFSGVVAKVGSGVTKFKVGDRVSGDPNDMCAECYFCKNAKQHFCTNNIGVGTTVDGGFA
EYVVMREKQVYKFSDSLSFIEAAMAEPISCCLHGIDLCNIKYGDTVLVMGGGPIGMIMLQ
LAKNAGASKVILSEPVEEKRELALKLGATKVINPMEEDVKAVLDEYCENVDVVIECVGNI
HTQEDAIQFAGKAATVMFFGLAAPGESFPMKPDDIFKKELTVTSSYINPYTFERAISVLE
SKTIDLESLITNIVPLDDIVDVFTKPEYRRTGKVMIQVS
>tr|B1S6H5|B1S6H5_9BIFI Putative uncharacterized protein OS=Bifidobacterium dentium ATCC 27678 GN=BIFDEN_00355 PE=4 SV=1
MKALVLTGVKEFEIQDLATPEILPNEVLINTAYAGVCGTDHDLYAGRPGSAAAVPPIVLG
HENSGVVAAIGAEVTNVKVGDRVAVDPNIYCGQCEYCLTQRPELCDHLSAVGVTRDGGLA
EQFTAPATVVYALPDNVSLRDAAAIEPVSCAVHGLDLLKLHPYQKALVIGDGFMGQIFAQ
LLQAYGVHRVDLAGIFDEKLERNKSQFGVTETYNTTREQIPSEAYDVIIEAVGLPATQAQ
AISAAKKGAQVLMFGVGPQEAHFEMNTYDIYKKQLTIQGSFINPLTFRDAISLVSSGKMN
IGGLISHELGLEEVQDFLDGKISGVSKAVVAIGD
>tr|B3XMB3|B3XMB3_LACRE Alcohol dehydrogenase GroES domain protein OS=Lactobacillus reuteri 100-23 GN=Lreu23DRAFT_4757 PE=4 SV=1
MKALVLTGKKQLEIEDIKEPEIKPDEVLIHTAYAGICGTDKALYAGLPGSASAVPPIVLG
HENSGVVTKVGSEVTNVKPGDRVTVDPNIYCGQCKYCRTQRPELCEHLDAVGVTRNGGFE
EYFTAPAKVVYPIPDDVSLKAAAVVEPISCAMHGVDLLETHPYQKALVLGDGFEGQLFAQ
ILKARGIHEVTLAGRSDEKLENNRKHFGVKTINTTKEEIPADAYDIVVEAVGLPATQEQA
LAAAARGAQVLMFGVGNPDDKFSVNTYDVFQKQLTIQGAFINPYTFEDSIALLSSGVVDP
LPLFSHELDLDGVEDFVSGKLGKVSKAVVKVGGEEA
>tr|B6Y2K7|B6Y2K7_ANATH Alcohol dehydrogenase GroES domain protein OS=Anaerocellum thermophilum DSM 6725 GN=AtheDRAFT_1650 PE=4 SV=1
MKAAIFYGKRNLKVEEIDLPQIKENEILVKVEACGICGTDVHIFNGEEGSVKVTPPIVLG
HEFCGTVVETKSKLFNVGDKVSIDPNIYCGVCKFCRSGRPQLCENLTALGVNINGGFAQY
AAVPEKQAIKFDNIDFAETALAEPLACCLHGLDRIKIFPTDKVLIIGFGPIGLIMLELVK
MYGADNIFGYEVDDFRKNIAKEYGVKGIVDEDCEEESFDVVIECAGTKESIEMAFKKIGK
GGRILVFSVPSPLVVTEICPFEMFRKEAQIFWSFVNPFTQNLAIDLLRQGKINLKHIITH
KISLDKLPEVLSKKFENQLKVIVQP
>tr|B7BP10|B7BP10_9CLOT Putative uncharacterized protein OS=Clostridium hylemonae DSM 15053 GN=CLOHYLEM_02260 PE=4 SV=1
MKAAVYYGKQDLRVEEVPEKELKDNEVMIKVKYCGVCGTDIHIFNGDGGSFEVTPPLIPG
HEFSGTVAKVGAGVTAVKIGDRVSGDPNDMCGECYFCKNAMQHFCTNNIGLGTTVDGGFA
EYVVLREKQVYKFSDELSFVEAAMAEPISCCLHGIDLCGIKQGDTVLVMGGGPIGMIMMQ
LAKNAGASKIIMSEPVEEKRKLAEKLGATKTIDPISEDVQAVLADYCANVDVVIECVGNI
HTQEDAVKFAGKGATVMYFGLAAPDESFPLKPDDVFKKELKITSSFINPYTFERAIQVLE
SKAIDLESLITNIVPLDDIADVFTKPEYRRTGKVMIQVS
>tr|Q1KMS7|Q1KMS7_LACRE Mannitol dehydrogenase (Fragment) OS=Lactobacillus reuteri GN=lr0267 PE=3 SV=1
VLTGKKQLEIEDIKEPEIKPDEVLIHTAYAGICGTDKALYAGLPGSASAVPPIVLGHENS
GVVTKVGSEVTNVKPGDRVTVDPNIYCGQCKYCRTQRPELCEHLDAVGVTRNGGFEEYFT
APAKVVYPIPDDVSLKAAAVVEPISCAMHGVDLLETHPYQKALVLGDGFEGQLFAQILKA
RGIHEVTLAGRSDEKLENNRKHFGVKTINTTKEEIPADAYDIVVEAVGLPATQEQALAAA
ARGAQVLMFGVGNPDDKFSVNTYDVFQKQLTIQGAFINPYTFEDSIALLSSGVVDPLPLF
SHELDLDGVEDFVSG
>tr|Q6ECH5|Q6ECH5_LACRE Mannitol dehydrogenase OS=Lactobacillus reuteri PE=3 SV=1
MEALVLTGKKQLEIEDIKEPEIKPDEVLIHTAYAGICGTDKALYAGLPGSASAVPPIVLG
HENSGVVTKVGSEVTNVKPGDRVTVDPNIYCGQCKYCRTQRPELCEHLDAVGVTRNGGFE
EYFTAPAKVVYPIPDDVSLKAAAVVEPISCAMHGVDLLETHPYQKALVLGDGFEGQLFAQ
ILKARGIHEVTLAGRSDEKLENNRKHFGVKTIDTTKEEIPADAYDIVVEAVGLPATQEQA
LAAAARGAQVLMFGVGNPDDKFSVNTYDVFQKQLTIQGAFVNPYTFEDSIALLSSGVVDP
LPLFSHELDLDGVEDFVSGKLGKVSKAVVKVGGEEA
>tr|Q83VI5|Q83VI5_LEUPS Mannitol-2-dehydrogenase OS=Leuconostoc pseudomesenteroides GN=mdh PE=3 SV=1
MEALVLTGTKKLEVENIEQPEVKPNEVLIHTAFAGICGTDHALYAGLPGSADAVPPIVLG
HENSGVVAEIGSDVTNVAVGDRVTIDPNIYCGQCKYCRTARPELCENLSAVGVTRNGGFE
EYFTAPASVVYQIPDNVSLKSAAVVEPISCAVHGIQLLKVTPYQKALVIGDGFMGELFVQ
ILQAYGIHQVDLAGIVPEKLAMNKEKFGVKNTYNTKDGDKIPEGTYDVVVEAVGLPQTQE
AAIEASARGAQVLMFGVGGPDAKFQMNTYEVFQKQLTIQGSFINPNAFEDSLALLSSGKL
DVESLMSHELDYQTVDDFVNGKLGVVSKAVVKVGGEEA
>tr|Q8KQG6|Q8KQG6_LEUME Mannitol dehydrogenase OS=Leuconostoc mesenteroides PE=3 SV=1
MEALVLTGTKKLEVKDIDRPKVLPNEVLIHTAFAGICGTDHALYAGLPGSADAVPPIVLG
HENSGVVAEIGSAVTNVKVGDRVTVDPNIYCGQCKYCRTARPELCENLSAVGVTRDGGFE
EFFTAPASVVYPIPDNVSLKSAAVVEPISCAVHGIQLLKVTPYQKALVIGDGFMGELFVQ
ILQAYGIHQVDLAGIVDEKLAMNKEKFGVKNTYNTMKGDKIPEGEYDVIIEAVGLPQTQE
AAIEASARGAQVLMFGVGGPDAKFQMNTYEVFQKQLTIQGSFINPNAFEDSLALLSSGKL
NVEALMSHELDYKTVDDFVNGKLGVVSKAVVKVGGEEA
>tr|A1A061|A1A061_BIFAA Zinc-binding dehydrogenase OS=Bifidobacterium adolescentis (strain ATCC 15703 / DSM 20083) GN=BAD_0313 PE=3 SV=1
MKALVLTGVKEFEIQNMPTPQIEPNEVLINTAYAGVCGTDHDLYDGRPGSAAAVPPIVLG
HENSGIVAAVGADVTNVNPGDRVAVDPNIYCGQCEFCLTQRPELCDHLSAVGVTRNGGLA
EQFTAPASVVYKLPDNVSLRDAAAVEPVSCAVHGLDLLELRPYQKALVIGDGFMGQVFAQ
LLQAYGVHQVDLAGIFDEKLQRNKEQFGVTETYNTTREQIPEDSYDVIIEAVGLPATQAQ
AVAAAKKGAQVLMFGVGPQEAHFEMNTYDIYKKQLTIQGSFINPLTFRDAISLVSSGKMN
IGGLISHELELEQVQDFLDGKITGVSKAVVKIGA
>tr|A4XHJ7|A4XHJ7_CALS8 Alcohol dehydrogenase GroES domain protein OS=Caldicellulosiruptor saccharolyticus (strain ATCC 43494 / DSM 8903) GN=Csac_0763 PE=4 SV=1
MRAAVFYGKRDLRVEEFDLPPLKQGEILVKVKACGICGTDVHIFNGEKGSAKVTPPIILG
HEFCGEVVETKSSLFKVGDKVSIDPNIYCGVCRFCRSGKVQLCESLTALGVNLNGGFAEY
AIVPEKQAILFEDIEFEEAALAEPLACCLHGIKKLEIKPIDKVLIIGLGPIGLIMLEILK
LYGAYNVYGYEIDEFRKEIAKWQGIKGIIEENTDEKFDIVIECAGTKESIEMAFEKLQKG
GQLLVFSVPSPKTNVLINPFEMFKKEARVYWSFVNPFTQKLAIELLRAKKISLKHIITHK
ISLEELSQALNNRYERQLKVIVQP
>tr|A5VMM4|A5VMM4_LACRD Alcohol dehydrogenase GroES domain protein OS=Lactobacillus reuteri (strain DSM 20016) GN=Lreu_1860 PE=3 SV=1
MKALVLTGKKQLEIEDIKEPEIKPDEVLIHTAYAGICGTDKALYAGLPGSASAVPPIVLG
HENSGVVTKVGSEVTNVKPGDRVTVDPNIYCGQCKYCRTQRPELCEHLDAVGVTRNGGFE
EYFTAPAKVVYPIPDDVSLKAAAVVEPISCAMHGVDLLETHPYQKALVLGDGFEGQLFAQ
ILKARGIHEVTLAGRSDEKLENNRKHFGVKTINTTKEEIPADAYDIVVEAVGLPATQEQA
LAAAARGAQVLMFGVGNPDDKFSVNTYDVFQKQLTIQGAFINPYTFEDSIALLSSGVVDP
LPLFSHELDLDGVEGFVSGKLGKVSKAVVKVGGEEA
>tr|A6U8X8|A6U8X8_SINMW Alcohol dehydrogenase GroES domain protein OS=Sinorhizobium medicae (strain WSM419) GN=Smed_1258 PE=3 SV=1
MKALRLESVGAISVRNVDIPKPGPDDLLVKVEACGICGTDRHLLHGEFPSTPPVTLGHEF
CGIVMEAGSAVKDIAPGARITGDPNISCGRCPQCEAGRVNLCRNLRAIGIHRDGGFAEYV
LVPRKQAFEIPLTLDPAHGAFCEPLACCLHGIDVSGIKVGSTVAILGGGVIGLLTVQLAR
LAGAAKVVLSTRQASKRRLAEEIGATATVDPSAGDVVEAIAGPAGLVPGGVDVVIECAGV
AETVRQSTRLAKAGGTVVILGVLPQGEKVEIEPFDILFRELRVLGSFINPFVHRRAADLV
ASGAIEIDRLISRRISLDEAPHAISNPAAAGEVKVLVIPSREPA
>tr|B1MXD4|B1MXD4_LEUCK Threonine dehydrogenase OS=Leuconostoc citreum (strain KM20) GN=LCK_00353 PE=3 SV=1
MDALVLTGIKSLELQDIAQPEVKPNEVKIHTAFAGICGTDHALYAGLPGSAPAVPPIVLG
HENSGVVAEVGSAVTNVKVGDRVTVDPNIYCGQCKFCRTGRPELCENLSAVGVTRDGGFE
EYFTAPASVVYQIPDNVSLKSAAVVEPISCAVHGIKLLKVTPYQKALVIGDGFMGELFVQ
ILQAYGIHQVDLAGIVDEKLAMNKEKFGVKNTFNTMKGDKIPEGEYDVIIEAVGLPQTQE
AAIEASARGAQVLMFGVGGPDAKFEMNTYEVFQKQLTIQGSFINPNAFEDSLALLSSGKL
NVEALMSHELDYNTVDDFVNGKLGVVSKAVVKVGGEEA
>tr|B2G9X6|B2G9X6_LACRJ Mannitol-2-dehydrogenase OS=Lactobacillus reuteri (strain JCM 1112) GN=LAR_1742 PE=4 SV=1
MKALVLTGKKQLEIEDIKEPEIKPDEVLIHTAYAGICGTDKALYAGLPGSASAVPPIVLG
HENSGVVTKVGSEVTNVKPGDRVTVDPNIYCGQCKYCRTQRPELCEHLDAVGVTRNGGFE
EYFTAPAKVVYPIPDDVSLKAAAVVEPISCAMHGVDLLETHPYQKALVLGDGFEGQLFAQ
ILKARGIHEVTLAGRSDEKLENNRKHFGVKTINTTKEEIPADAYDIVVEAVGLPATQEQA
LAAAARGAQVLMFGVGNPDDKFSVNTYDVFQKQLTIQGAFINPYTFEDSIALLSSGVVDP
LPLFSHELDLDGVEGFVSGKLGKVSKAVVKVGGEEA
>tr|B2GET1|B2GET1_LACF3 Dehydrogenase OS=Lactobacillus fermentum (strain IFO 3956 / LMG 18251) GN=LAF_1827 PE=4 SV=1
MKALVLQGIKDLAVQDYEVPEIKPDEVLVHTAFAGICGTDKALYAGLPGSASAVPPIVLG
HENSGVVAKVGANVTNVKVGDRVTVDPNIYCGQCKYCRTQRPELCEHLDAVGVTRDGGFE
EYFTAPAKVVYPVPANVSLKAAAVVEPISCAMHGVDLLTTHPYQKALVLGDGFEGQLFAQ
ILKARGIHEVILAGRSEEKLANNREHFGVKTINTTKEELPEAAFDIVVEAVGTPATQEQA
LAAAARGAQVLMFGVGNPDDKFSVNTYDVFQKQLTIQGAFINPYTFEDSIALLASGKVDP
LPLFSHELEFTQVEDFVSGKLGKVSKAIVKVGGEEA
>tr|B3DQ02|B3DQ02_BIFLD Threonine dehydrogenase OS=Bifidobacterium longum (strain DJO10A) GN=tdh2 PE=4 SV=1
MKALVLTGVKEFEIQDLPTPEIQPNEVLINTAYAGVCGTDHDLYAGRPGSAAAVPPIVLG
HENSGVVAAIGSEVTGVKVGDRVAVDPNIYCGQCEYCLTQRPELCDHLSAVGVTRDGGLA
EQFTAPATVVYKLPDNVSLKDAAAIEPISCAVHGVDLLKLRPYQKALVIGDGFMGQLFAQ
IVQAYGVHQVDLAGIFDEKLKRNQELFGVTNVYNTTREAIPAESYDVIIEAVGLPATQAQ
AVAAAKKGAQVLMFGVGPQEAHFEMNTYDIYKKQLTIQGSFINPLTFKDAISLLESGKMN
VAPLISHELGLEEVQDFLDGKIQGVSKAVVKVGE
>tr|B3PUJ9|B3PUJ9_RHIE6 Probable L-iditol 2-dehydrogenase protein OS=Rhizobium etli (strain CIAT 652) GN=RHECIAT_CH0003132 PE=4 SV=1
MKAIRLQATGQLQLCEVEKPAPGPGDLLVRVEACGICGTDRHIFHGEFPSKPPVTLGHEF
AGIVEAVGAGVTDFRPGMRVTGDPNISCGGCEECRRGRVNLCRKLQAIGIHRDGGFAEYV
CMPESQAFALPTDIDPLHGAFCEPLACCIHGVDLAGLRAGSSAVVLGGGVIGLLTIQLAR
LAGATRIVLVTRSAEKRRLAESLGATATADPGDGDIVARIIAEDGLLPGGADVVFECAGV
AETMQQAPRLARRGGTAVILGVMPQGATIEIEPFDLLFREVALISSFVNPFTHARAADLI
ASGRIRVGPLISRRIGLEEAPEAITNPARGGEIRVLVVPDGK
>tr|B5ZPQ2|B5ZPQ2_RHILW Alcohol dehydrogenase GroES domain protein OS=Rhizobium leguminosarum bv. trifolii (strain WSM2304) GN=Rleg2_0270 PE=4 SV=1
MRAVRLESIGSLTMRSVERPVAGRGELLVRVAAAGICGSDRHMYKGEYPTAIPVTLGHEF
CGIVEEIGDGVTRFAGGELVTVDPNIACGTCPACTRARPNLCERLTAIGVTRDGGFAEYV
AVPHAQAFILPVGLDPVHGAFSEPLACCIHAIDKAGIRPGDNVAILGGGVIGLLMVQLAR
LAGAGEIILITRQQSRRQAALRLGVTHAFDPNSSDTVASVREVTKGGADVVIECAGVSDT
LQSGLKMARRGGAFVLFGVTPAGVEVPVLPFDLLINEVDIRPAYLNPFTHSRAAAMVASG
ALELDALVTRTIGLEEVADVVVNAPLPGEIKVIVRP
>tr|Q03NK9|Q03NK9_LACBA Threonine dehydrogenase related Zn-dependent dehydrogenase OS=Lactobacillus brevis (strain ATCC 367 / JCM 1170) GN=LVIS_2162 PE=3 SV=1
MKALVLTGTKQFEMQDVTTPTVKDDEVLVNTAYAGICGTDRALYAGLPGSADAVPPIVLG
HENSGIVAAIGRNVTNVKVGDRVTVDPNIYCGECEYCRTDRPELCDNLSAVGVTRDGGLE
ESFTAPASVVYPIPDSVSLKAAATVEPISCAVHGVKLLDLTPYQKALVIGDGFMGQLFVQ
LLQAYGVHQVDFAGIVDEKLAFNKEKFGVTNTYNTTRDSIPADYDVVIEAVGLPQTQEQA
VEATKKGAQVLMFGVGKPNQTFSMNTYEVYQKQLKIQGAFINPYAFEDSIALLASGQLDV
ESLISHEVSLEQVEDVLNGKVEHVSKAVVKVSD
>tr|Q03YK5|Q03YK5_LEUMM Threonine dehydrogenase related Zn-dependent dehydrogenase OS=Leuconostoc mesenteroides subsp. mesenteroides (strain ATCC 8293 / NCDO 523) GN=LEUM_0603 PE=3 SV=1
MEALVLTGTKKLEVKDIDRPKVLPNEVLIHTAFAGICGTDHALYAGLPGSADAVPPIVLG
HENSGVVAEIGSAVTNVKVGDRVTVDPNIYCGQCKYCRTARPELCENLSAVGVTRDGGFE
EFFTAPASVVYPIPDNVSLKSAAVVEPISCAVHGIQLLKVTPYQKALVIGDGFMGELFVQ
ILQAYGIHQVDLAGIVDEKLAMNKEKFGVKNTYNTMKGDKIPEGEYDVIIEAVGLPQTQE
AAIEASARGAQVLMFGVGGPDAKFQMNTYEVFQKQLTIQGSFINPNAFEDSLALLSSGKL
NVEALMSHELDYKTVDDFVNGKLGVVSKAVVKVGGEEA
>tr|Q04D53|Q04D53_OENOB Threonine dehydrogenase or related Zn-dependent dehydrogenase OS=Oenococcus oeni (strain BAA-331 / PSU-1) GN=OEOE_1780 PE=3 SV=1
MNALVLDKMNHLELENLEKPTPKNNEVLIKVAYVGVCGTDKALYQGLPGSADAVPPIVLG
HEDSGTVVEIGESVTNFEVGDRVAIDPNIYCHKCDFCRTNRPELCTNLSAVGVTRNGGLE
EYVAVPEEVAYKLPDNVSFKQAALTEPLSCVVHGVDLLAIKPFQEAIVLGDGFTGQLFVK
TLKAYGVSKVTISTRHLDDEKHVDFLKKVVGADEVVDARSNDFDKDYDVVVEAVGSADVQ
EQAVKAAAHGGQVLMFGVGKPEQKFSVSSYEIFQKQLTVQGSFINPYTFKAAIAMIAAGK
IDPSELVSMELKAAKMNDYLSGKIRTNKAVLNIEAAF
>tr|Q04DB9|Q04DB9_OENOB Threonine dehydrogenase or related Zn-dependent dehydrogenase OS=Oenococcus oeni (strain BAA-331 / PSU-1) GN=OEOE_1707 PE=3 SV=1
MATMDALVLTAVKDMKIEQVDKPQVKANEVLIETKYAGICGTDHALYNGLPGSAAAVPPI
VLGHENSGVVSEVGEKVTSVKVGDRVTVDPNIYCGHCFYCRTGRPELCDNLSAVGVTRNG
GLEQYFTAPSTQVYKVPDNVSLKAAATTEPISCAVHGVKLLKLTPYQKALVIGDGFMGQL
FVQLLRAYGVHQVDFAGIIDEKLALNKEKFGVTNTYNTTRDKIPADYDVVIEAVGLPETQ
EQAVNATVKGAQVLMFGVGKPNQEFKMNTYEVYQKQLTIQGSFINPNAFEDSLALLSSGK
LDVLSLISNEPSLDKVSDYLDGSVKNVSKAVVKVGA
>tr|Q1MLK8|Q1MLK8_RHIL3 Putative alcohol dehydrogenase OS=Rhizobium leguminosarum bv. viciae (strain 3841) GN=RL0651 PE=3 SV=1
MRAVRLESIGSLTMRSVEKPVAGPGELLVRVSVAGICGSDRHMYKGEYPTAIPVTLGHEF
CGIVEAIGDTVTRFTGGELVTVDPNIACGTCRACTQARPNLCESLTAIGVTRDGGFAEYV
AVPQAQAFVLPADLDPVHGVFSEPLACCIHAIDKARIRPGDSVAILGGGVIGLLMVQLAR
LAGAGEVVLITRQQSRRQTALRLGATHAFDPAASDTIASVREVTKGGADVVIECAGVSDT
LQSGLKMARRGGSFVLFGVTPAGVEVPVLPFDLLVNEVDIRPAYLNPFTHSRAAAMVASG
ALELDALVTKTIGLEEVADVVGNAPLPGEIKVIVRP
>tr|Q2K604|Q2K604_RHIEC Probable L-iditol 2-dehydrogenase protein OS=Rhizobium etli (strain CFN 42 / ATCC 51251) GN=RHE_CH02965 PE=3 SV=1
MKAVRLQATGQLRLCEVEKPAPGPGELLVRVEACGICGTDRHIFHGEFRSKPPVTLGHEF
AGIVETVGPGVTDFRPGMRVTGDPNISCGGCEECRRGRVNLCRNLQAIGIHRDGGFADYV
CMPQSQAFALPADLDPLHGAFCEPLACCIHGVDLAGLHAGASVIVLGGGVIGLLTLQLAR
LAGATRLVLVTRSREKRRLAESLGATATADPGDGDVIAHITAADGPLPGGADVVFECAGV
TETMQQAPRLARRGGSAVILGVMPQGARIEVEPFDLLFREVRLIASFVNPFTHGRAADLI
ATGRIKVEPLISRRIGLSEAPDAIINPARGGEIRALVIPGRK
>tr|Q92PZ3|Q92PZ3_RHIME Putative zinc-binding dehydrogenase OS=Rhizobium meliloti GN=R01577 PE=3 SV=1
MKAVRLESVGNISVRNVGIPEPGPDDLLVKVEACGICGTDRHLLHGEFPSTPPVTLGHEF
CGIVVEAGSAVRDIAPGARITGDPNISCGRCPQCQAGRVNLCRNLRAIGIHRDGGFAEYV
LVPRKQAFEIPLTLDPVHGAFCEPLACCLHGVDLSGIKAGSTVAILGGGVIGLLTVQLAR
LAGATTVILSTRQATKRRLAEEVGATATVDPSAGDVVEAIAGPVGLVPGGVDVVIECAGV
AETVKQSTRLAKAGGTVVILGVLPQGEKVEIEPFDILFRELRVLGSFINPFVHRRAADLV
ATGAIEIDRMISRRISLDEAPDVISNPAAAGEVKVLVIPSAERVAQQ
