# Supplementary material for: Subdivision of the MDR superfamily of medium-chain dehydrogenases/reductases through iterative hidden Markov model refinement
Source: BMC Bioinformatics. 2010 Oct 27;11:534. doi: 10.1186/1471-2105-11-534 (PMC2976758; doi:10.1186/1471-2105-11-534)
Supplement: Additional file 4 — MDR family alignment figures. Illustrations showing the mafft MSAs from Additional file 3: mdr-sequences. Red sequence identifiers denote sequences from UniProtKB/TrEMBL, while blue correspond to sequences from Swiss-Prot. The position cscores are shown in a bar plot under the MSA. Positions that contain gaps in over 90% of the sequences have been removed from the alignment in order to increase readability. [file 1471-2105-11-534-S4.ZIP › mdr/MDR071.fasta]

>tr|A3KJ65|A3KJ65_STRAM Putative oxidoreductase OS=Streptomyces ambofaciens ATCC 23877 GN=SAML0763 PE=3 SV=1
MKALQYRTIGAPPEVVTVPDPEPGPGQVLLKVTAAGVCHSDIAVMSWPAEGFPYELPLTL
GHEGVGTVAALGAGVTGLSEGDAVAVYGPWGCGTCAKCAEGKENYCLRADELGIRPPGLG
RPGSMAEYLLVDDPRHLVPLDGLDPVAAVPLTDAGLTPYHAIKRSLPKLVPGSTAVVIGT
GGLGHVAIQLLRALTSARVVALDVSEDKLRLAREVGAHEAVLSDAKAADAVRELTGGLGA
EAVFDFVGVAPTVKTAGAVAAVEADVTLVGIGGGSLPVGFGLLPFEVSVNAPYWGSRSEL
VEVLALARSGAVSVHTETYSLDDAPLAYERLHEGRVNGRAVILAHG
>tr|B4W847|B4W847_9CAUL Alcohol dehydrogenase GroES-like domain family OS=Brevundimonas sp. BAL3 GN=BBAL3_1269 PE=4 SV=1
MKAVQLVRPTELVLADLPIPEIRSHEVLLRVTAAGVCHTDVSIRHEQSDAYPSGLVLGHE
IAGRIDRVGTGVNGWQVGEDVIVYPCWSCGACRECVAGRQNACRQTGGRLQSPPTPGVTV
AGGMADYVAVPASALVRADGIDPAVAAILPDAALVPYHSIRAVEEHLRPGSTAVVIGLGG
LGHLAIQMLRALTAARVVALDVNDQALDAVRDHVDLALKSNVEGVAEQIVAFTEGYGADV
VLDFVGADATLRLASGVIARYGAILVPGLGCGVLPFETAQTSTILPWGASLIRPYSGTYD
DLHQIVDLARSGRISPVIQRYNFEQALDALDDLETGKVRGRAVLIMKVLSG
>tr|B5G9B2|B5G9B2_9ACTO Oxidoreductase OS=Streptomyces sp. SPB74 GN=SSBG_00870 PE=4 SV=1
MKAVQYRTVGAAPEVVEIEKPEPGPGEIRLKVTAAGVCHSDIAVMSWSADQLTFPLPLTL
GHEGAGVVDKLGEGVRNVALGESVAVYGPRGCGRCSKCQQGKENYCLDAARLGIYPPGLG
NPGAIAEYMIVDDARHLLPLGDLDPVRTVPLTDAGLTPYHAVKRSLPKLVPGSTAVVFGT
GGLGHVGIQLLRALTSARVIALDVNDEKLRLAKEVGAHEAVLSDEHAVENVRRLTPGGRG
AEAVFDFVGVPQSVKASGACAMIEGDVVIVGIGGGSLEVGFGLQAYETAVTSPYWGSRSE
MGETFDLARAGAVDVRIETYGIDEAPSAYERLHDGKVRGRAVVLPNG
>tr|B5GV59|B5GV59_STRCL Oxidoreductase OS=Streptomyces clavuligerus ATCC 27064 GN=SSCG_02968 PE=4 SV=1
MRAVQYRTPGKGPELVTLPDPEPGPGQVLLKVTAAGICHSDLTLMDAEPGTLSFGLPVTL
GHEATGVVEALGPGTGPGADGGWPAVGDAVAVYGAWGCGACRACAEGRENYCPYAPAQGI
HPPGLGAPGALAEYLLVDHTRHLVALGGLDPVRAAPLTDAGLTPYHAIRASRHKLPPGST
AVVIGVGGLGHLAVQILRALTPARIVALDLTGERLALARNAGAHHTLVADDGARAALDEL
TGGQGPDAVYDLVASPETTALAAAVTAADGYIALLGIGRGSVPVAFGATRPGVTVTAPYW
GTRQDLLDVFALAREGRVTTLTETFTLEQAPLAYERLRDGTVLGRAVVVL
>tr|Q05HJ4|Q05HJ4_FRAAL Putative oxidoreductase/Phenylacetaldehyde reductase OS=Frankia alni PE=4 SV=1
MGPKYVREKRVRAIQFAGVRDVRQVEVPKPTIGAGQALVKVTAAGVCQTDIHIRGSAEEM
IPAGTILGHEIAGEIVDIADGFPHFSPGSQVIVHPVWSCGVCRLCVAGQENACRNTGNRL
YPAPTPGVSVNGGMADYVAVNAAALVPADGLDPAFAAVLADAGLVPYHSIRATLDLLRPG
STAVVIGIGGLGQFAVELLRELTAAQVIALDIRDASLAAVRGKVDHALRSDDPEVAAKVL
AVTGGYGADVVLDLVGNNQTLALSGAVVAPYGAVRVPGLGDGVFAFETSQTSVSLPWGAS
LTRPYSGNHQDLHDLVALARTGRITADLTRYSFDDGLQAFDDLEAGKIFGRAVIVLADPA
S
>tr|Q08T64|Q08T64_STIAU NAD-dependent alcohol dehydrogenase OS=Stigmatella aurantiaca DW4/3-1 GN=STIAU_2227 PE=3 SV=1
MACSMPCQPWPRRLLPPRHGRGVDVQTKAYQLIAWQQPPELRAVDVREPGPGEVLIKVGG
AGTCRTDLNLMGMPAGAMPYTLPFTLGHETAGWVEALGAGVTGLERGEPVLVYGPWGCGR
CGPCRQGAENHCERVFELRSHGGGVGRDGGLAHYLLVPSSRLLVPLGSLDPRDAAPLTDA
ALTPYHAIKKALPLLVPGSTAVVIGAGGLGQMALQLLSALSPTRVIAVDASPEKLARARE
LGVPDAVLADTQTAAHLRELTHGRGAELVLDLVGTNETLALAAQALRPRGQLTLVGLSGG
VLPFHFFALPLECQVVAPYWGTLPELMEVLALAEAGRLRMTVERFPLERVAEAYQRMREG
TLKGRAVITPHG
>tr|Q1NCX1|Q1NCX1_9SPHN Zinc-containing alcohol dehydrogenase superfamily protein OS=Sphingomonas sp. SKA58 GN=SKA58_16363 PE=3 SV=1
MKAVRFIEEGRPPEILDVPKPAPGPGEILVKIAGAGVCHSDLHVLDHGIGIPGPFTLGHE
NAGWVAALGQGVTGWKEGEPVAVYGPWGCGLCHQCQTSAENYCERHASIPSYGGGLGSDG
GMAEYMIVPSPRLLVPLGKLNPAMAAPLSDAALTPYHAIKAALPLLTPDATVVVLGIGGL
GHIAVQILKALTSARLIACDIDEAKLAHARQLGVERTINTQDGALAAEEIADLVGERGVT
VALDFVGAQPTIDLCSRIVGRASRISVVGLAGGTLHYSPNMPPFGCEVSIPYWGSRTELI
EVIALAESGHIRAAVETFPLENAVDVYQRLREGRIEGRAVLLP
>tr|Q65YQ4|Q65YQ4_9NOCA Phenylacetaldehyde reductase OS=Rhodococcus sp. ST-10 GN=par PE=3 SV=1
MKAIQYTRIGAEPELTEIPKPEPGPGEVLLEVTAAGVCHSDDFIMSLPEEQYTYGLPLTL
GHEGAGKVAAVGEGVEGLDIGTNVVVYGPWGCGNCWHCSQGLENYCSRAQELGINPPGLG
APGALAEFMIVDSPRHLVPIGDLDPVKTVPLTDAGLTPYHAIKRSLPKLRGGSYAVVIGT
GGLGHVAIQLLRHLSAATVIALDVSADKLELATKVGAHEVVLSDKDAAENVRKITGSQGA
ALVLDFVGYQPTIDTAMAVAGVGSDVTIVGIGDGQAHAKVGFFQSPYEASVTVPYWGARN
ELIELIDLAHAGIFDISVETFSLDNGAEAYRRLAAGTLSGRAVVVPGL
>tr|Q6YBW1|Q6YBW1_RHOER (S)-specific alcohol dehydrogenase OS=Rhodococcus erythropolis GN=adh PE=3 SV=1
MKAIQYTRIGAEPELTEIPKPEPGPGEVLLEVTAAGVCHSDDFIMSLPEEQYTYGLPLTL
GHEGAGKVAAVGEGVEGLDIGTNVVVYGPWGCGNCWHCSQGLENYCSRAQELGINPPGLG
APGALAEFMIVDSPRHLVPIGDLDPVKTVPLTDAGLTPYHAIKRSLPKLRGGSYAVVIGT
GGLGHVAIQLLRHLSAATVIALDVSADKLELATKVGAHEVVLSDKDAAENVRKITGSQGA
ALVLDFVGYQPTIDTAMAVAGVGSDVTIVGIGDGQAHAKVGFFQSPYEASVTVPYWGARN
ELIELIDLAHAGIFDIAVETFSLDNGAEAYRRLAAGTLSGRAVVVPGL
>tr|Q8KLT9|Q8KLT9_9NOCA Secondary alcohol dehydrogenase OS=Rhodococcus ruber GN=sadh PE=3 SV=1
MKALQYTEIGSEPVVVDVPTPAPGPGEILLKVTAAGLCHSDIFVMDMPAEQYIYGLPLTL
GHEGVGTVAELGAGVTGFETGDAVAVYGPWGCGACHACARGRENYCTRAAELGITPPGLG
SPGSMAEYMIVDSARHLVPIGDLDPVAAVPLTDAGLTPYHAISRVLPLLGPGSTAVVIGV
GGLGHVGIQILRAVSAARVIAVDLDDDRLALAREVGADAAVKSGAGAADAIRELTGGEGA
TAVFDFVGAQSTIDTAQQVVAIDGHISVVGIHAGAHAKVGFFMIPFGASVVTPYWGTRSE
LMDVVDLARAGRLDIHTETFTLDEGPTAYRRLREGSIRGRGVVVPG
>tr|Q9ZN85|Q9ZN85_9NOCA Phenylacetaldehyde reductase OS=Rhodococcus sp. ST-10 GN=par PE=3 SV=2
MKAIQYTRIGAEPELTEIPKPEPGPGEVLLEVTAAGVCHSDDFIMSLPEEQYTYGLPLTL
GHEGAGKVAAVGEGVEGLDIGTNVVVYGPWGCGNCWHCSQGLENYCSRAQELGINPPGLG
APGALAEFMIVDSPRHLVPIGDLDPVKTVPLTDAGLTPYHAIKRSLPKLRGGSYAVVIGT
GGLGHVAIQLLRHLSAATVIALDVSADKLELATKVGAHEVVLSDKDAAENVRKITGSQGA
ALVLDFVGYQPTIDTAMAVAGVGSDVTIVGIGDGQAHAKVGFFQSPYEASVTVPYWGARN
ELIELIDLAHAGIFDIAVETFSLDNGAEAYRRLAAGTLSGRAVVVPGL
>tr|A1SJ83|A1SJ83_NOCSJ Alcohol dehydrogenase GroES domain protein OS=Nocardioides sp. (strain BAA-499 / JS614) GN=Noca_2363 PE=3 SV=1
MQALRLRAWKSDPVLEDVAVPEPGPDEVLVQVGGAGACHSDLHLMHEFEPGTLPWSPPFT
LGHENAGWVHTVGTGVTGLEPGQPVAVVGAWGCGVCDRCRAGVETYCERPDLAPVPSGGG
GLGLDGGMAEYLLVRGARHVVPLPEGLDPVTAAPLTDAGLTPYHAVRRSLAKLAPGATAL
VIGVGGLGHLGVQVLRAVTAARVIAVDPRSSALSLASKVGADATLTPGPATAAEVRELTH
GVGADVVLDFVGSDDTLALAAQAVRQLGDLTVVGIAGGSLPFSFFGVPYECSVQTTYWGN
RTELVEVLDLAARGLLTAHTTTFELAQAPEVYAELARGEIDGRAVVVPNRAYRP
>tr|A1UIK4|A1UIK4_MYCSK Alcohol dehydrogenase GroES domain protein OS=Mycobacterium sp. (strain KMS) GN=Mkms_3468 PE=3 SV=1
MKAMQLSAWQTPPEIREVPEPEPGPGEVVIRVAGAGACHSDLHLLHDFAPGMMPWNPPFT
LGHENAGWVHTLGAGVSGFSVGEPVAVYGPWGCGRCKRCQVGMENYCERAADQPAAGGGL
GYDGGMAEYMLVPAARLLVPLGDLDPVEAAPLTDAALTPYHAIKRSLPLLTPGATAVAIG
IGGLGHLGVQILRALTAARIIAVDNRPEALRLAERSGADHAVRAGDDAAGEIRDLTEGLG
ADVVVDFVGVDATLALATAVARPRSDITVVGIGGGTVPFGFFSVPYEASLATTYWGSRPE
LMEVLELARHGRIKTEVHRFPLEEGPQVYERLAAGEFTGRAVITPNS
>tr|A3Q217|A3Q217_MYCSJ Alcohol dehydrogenase GroES domain protein OS=Mycobacterium sp. (strain JLS) GN=Mjls_3416 PE=3 SV=1
MKAMQLSAWQTPPEIREVPEPEPGPGEVVIRVAGAGACHSDLHLLHDFAPGMMPWNPPFT
LGHENAGWVHTLGAGVSGFSVGEPVAVYGPWGCGRCKRCQVGMENYCERAADQPAAGGGL
GYDGGMAEYMLVPAARLLVPLGDLDPVEAAPLTDAALTPYHAIKRSLPLLTPGATAVAIG
IGGLGHLGVQILRALTAARIIAVDNRPEALRLAERSGADHAVRAGDDAAGEIRDLTEGLG
ADVVVDFVGVDATLALATAVARPRSDITVVGIGGGTVPFGFFSVPYEASLATTYWGSRPE
LMEVLELARHGRIKTEVHRFPLEEGPQVYERLAAGEFTGRAVITPNS
>tr|A4FD94|A4FD94_SACEN Alcohol dehydrogenase GroES-like protein OS=Saccharopolyspora erythraea (strain NRRL 23338) GN=SACE_2738 PE=3 SV=1
MTAVRLPDWGRSPVVTELARPLPRDGQVLVRVEAVGLCRSDLHVIDADRGTMPFRPPFTL
GHEVAGRITAHGPAAAVTVGRRVVIHGPWGCGSCLRCTQGRDNYCDRRAELSWAGMGLGL
DGGMAEYVLVPSARHLVPIGDLDAGEAAPLTDAGLTSYHAVAGIRPRLGADSTVAVIGVG
GLGHLAVQMLRALTPCRVIAVDVREEALALAERSGAHLSTKATTDTSRVLRATTSGTGVD
AVLDFVGSRSTLDLGTRGLRADGDLVLVGSGGGELTVRKPGSLPPGSRISLPFWGSRDEL
ADVVALSRSGALKVEAERFPLTAVHEAMSALRDGRLSGRAVLVPG
>tr|A5CQE7|A5CQE7_CLAM3 Putative Zn-dependent alcohol dehydrogenase OS=Clavibacter michiganensis subsp. michiganensis (strain NCPPB 382) GN=CMM_1256 PE=3 SV=1
MKALQYTRIGSHPEVVEIDRPVPGPGQVLLRVTAAGVCHSDEYVMGLSEEEYRSAGYPLP
LTLGHEGAGVVEELGAGVEHLAVGDAVAVYGPWGCGRCHACAEGRENYCENAAAEGIQPP
GLGAPGAMAEYMIVDDPRHLVPLGDLDPVANVSLTDAGLTPYHAIKTSLPKLGAGTYAVV
IGTGGLGHVGIQILRALSGATVIALDVTDEKLELARHVGAHHTVISDQHAADGIRAITGG
RGVQAVFDFVGATPTMATALQVVEPAGDVTIVGIGGGTVEVGFGTIAFDAAVRIPYWGSR
SELIEVLDLARSGQVTVETQRYALDDGPEAYAALAAGTVRGRAVIVP
>tr|A5FC99|A5FC99_FLAJ1 Alcohol dehydrogenase GroES domain protein OS=Flavobacterium johnsoniae (strain ATCC 17061 / DSM 2064 / UW101) GN=Fjoh_4167 PE=3 SV=1
MKAVRFFGTNDVRIVNDLEKPSPKGDEVLLKIGGAGVCHSDLHIIDEGIVSGVTFTLGHE
NAGWIEEIGDDVKGFKKGDAVLVYGPWGCGHCKPCQHSNENYCDHQSEMAYGGGLGLNGG
MAEYMLVPSSRLLVPIHDLDPVVAAPLTDAALTPYSAIKRSLPKLMPDEYVVVIGVGGLG
HVALQILSEMCSSAIIACDITQERLDFAKKLGAAHVVNSMDKDAAEQIRNITGIKKAKVV
IDFVGASSTIDLGTKIVGLDGDLTIVGLGGGKYEYNMNVLPFGVSMTNPYWGSRTELMEV
IGLALQKKIKIEIQKFKLDEAVEVYDKLRKGQIKGRAVLVP
>tr|A6WAV7|A6WAV7_KINRD Alcohol dehydrogenase GroES domain protein OS=Kineococcus radiotolerans (strain ATCC BAA-149 / DSM 14245 / SRS30216) GN=Krad_2470 PE=4 SV=1
MRAVQYRTIGAAPEVVDIDKPTPGPGQVLLEVTAAGICHSDDFVMNLPADQYTYGLPLTL
GHEGAGRVAELGPGTTGIDICTDVVVYGPWGCGTCHACAQGKENYCSRAAELGINPPGLG
APGALAEFMIVDSPRHLVPIGDLDPVATVPLTDAGLTPYHAIKRSLPKLRAGSTAVVIGT
GGLGHLAIQILRALSPARVLALDVTEEKLALATAVGAHDVVLSDADAAANVRKALGGRGA
DLVLDFVGAQPTIDTAMAVAGVESDVTIVGISSKPAAAQVGFFRQAYEASVTVPYWGSRG
ELIELIDLAHQGVFDVHTETFAMAEAPTAYERLAAGTLAGRAVVVPSL
>tr|B0RFY5|B0RFY5_CLAMS Putative oxidoreductase OS=Clavibacter michiganensis subsp. sepedonicus (strain ATCC 33113 / JCM 9667) GN=CMS1008 PE=3 SV=1
MDGMKALQYTRIGSHPEVVEIDKPVPGPGQVLLRVTAAGVCHSDEYVMGLSEEEYRAGGY
PLPLTLGHEGAGVVEELGAGVEHLAVGDAVAVYGPWGCGRCHACAEGRENYCENAAAEGI
QPPGLGAPGAMAEYMIVDDPRHLVPLGDLDPVANVSLTDAGLTPYHAIKTSLPKLGAGTY
AVVIGTGGLGHVGIQILRALTGATVIALDVNDEKLELARHVGAHHTVISDQDAADGIRAI
TGGRGVQTVFDFVGAKPTMATAVQVVEAGGDVTIVGIGGGSVEVGFGTIAFDAAVRIPYW
GSRSELIEVLDLARSGQVTVETQRYALEDGPDAYAALAAGTVRGRAVIVP
>tr|B1VLU5|B1VLU5_STRGG Putative alcohol dehydrogenase OS=Streptomyces griseus subsp. griseus (strain JCM 4626 / NBRC 13350) GN=SGR_6657 PE=4 SV=1
MKAVQYRAVGAAPEVVTVPDPEPGPGQVLLKVTAAGVCHSDIAVMSWPADQIPFPLPLTL
GHEGVGTVAALGDGVDGFDLGDSVAVYGPWGCGTCVNCAEGKENYCLRAKELGIMPPGLG
APGAMAEYMIVDDPRHLIPIGDLDPVKTVPLTDAGLTPYHAIVRSRAKLVPGSTAVVIGT
GGLGHVAIQLLRAMTAARVIALDVTEDKLALARTVGAHEAVLSDEKAAARVMELTGGLGA
HVVLDFVGAPPTVATAGAVARVDGDVTIVGIGGGALPVGFGTLPYGANVCAPYWGSRKEL
AEVLDLAHAGAVDVHVETYTLDEAPLAYERLHDGRINGRAVILPGG
>tr|Q0RMW0|Q0RMW0_FRAAA Putative oxidoreductase; putative phenylacetaldehyde reductase and alcohol dehydrogenase domains OS=Frankia alni (strain ACN14a) GN=FRAAL2487 PE=4 SV=1
MGPKYVREKRVRAIQFAGVRDVRQVEVPKPTIGAGQALVKVTAAGVCQTDIHIRGSAEEM
IPAGTILGHEIAGEIVDIADGFPHFSPGSQVIVHPVWSCGVCRLCVAGQENACRNTGNRL
YPAPTPGVSVNGGMADYVAVNAAALVPADGLDPAFAAVLADAGLVPYHSIRATLDLLRPG
STAVVIGIGGLGQFAVELLRELTAAQVIALDIRDASLAAVRGKVDHALRSDDPEVAAKVL
AVTGGYGADVVLDLVGNNQTLALSGAVVAPYGAVRVPGLGDGVFAFETSQTSVSLPWGAS
LTRPYSGNHQDLHDLVALARTGRITADLTRYSFDDGLQAFDDLEAGKIFGRAVIVLADPA
S
>tr|Q0RQ84|Q0RQ84_FRAAA Alcohol dehydrogenase OS=Frankia alni (strain ACN14a) GN=FRAAL1637 PE=3 SV=1
MTRHQSAPELVEVPDPVPGPGQVRLRVAAAGACHSDLHLMEWPAEQMVGQGLRLPFTLGH
ESAGWVDAVGAGVSAVRVGDACAVYGPWGCGHCRACARGAEQYCEVTHGMGGPGLGGDGG
MAEYLLVDDVRHLVPLGDLDPVAAAPLTDAGLTPYHAIRKALPLLGPGSTAVVIGAGGLG
HLGIQILRAITSARVVAVDVAPGKLVQALALGAHAAVPAGEDAAAAIRAQTVGGLGAQAV
FDMVGSAATMATAAAAVGAEGRITVVGLAGGALPFRFGTVPFDVDVSLPYWGTRGELFEV
LDLARAGLIRAHVETVPLAGMPAAYDRLRAGDVSGRIVMVPSA
>tr|Q0S7E4|Q0S7E4_RHOSR Possible alcohol dehydrogenase OS=Rhodococcus sp. (strain RHA1) GN=RHA1_ro04757 PE=3 SV=1
MAVPTMRAVRLTGWGDGARVVRIPVPEPRGHQLLLRVEAAGLCRSDLHVMDAPAGVFDYP
LPFTLGHEVAGTVVGAGPSADKSWIGESVVVHGVWSCGQCRNCRRSRENYCFELSPREDG
RLTAIGNGIGYDGGLADTMIVPSERCLVRTHGLAPESAAPLADAALTAYHAIRTNRDVVD
ADSVSVVVGVGGLGHLAIQVLRALGAGTIVAVDPRASSRDLARRLGADVAVSDIAEVATL
RSGVARRHCADVVFDFVGAPDTMESAAQLLAPGGRLVTVGSAGGRLTVGKDVGLAAGWQV
TAPFWGTRADLEAVVDLANRGLLAVEATAYPLDDVLDVYSKLRRGEITGRAVVIP
>tr|Q1B6H2|Q1B6H2_MYCSS Alcohol dehydrogenase GroES-like protein OS=Mycobacterium sp. (strain MCS) GN=Mmcs_3405 PE=3 SV=1
MKAMQLSAWQTPPEIREVPEPEPGPGEVVIRVAGAGACHSDLHLLHDFAPGMMPWNPPFT
LGHENAGWVHTLGAGVSGFSVGEPVAVYGPWGCGRCKRCQVGMENYCERAADQPAAGGGL
GYDGGMAEYMLVPAARLLVPLGDLDPVEAAPLTDAALTPYHAIKRSLPLLTPGATAVAIG
IGGLGHLGVQILRALTAARIIAVDNRPEALRLAERSGADHAVRAGDDAAGEIRDLTEGLG
ADVVVDFVGVDATLALATAVARPRSDITVVGIGGGTVPFGFFSVPYEASLATTYWGSRPE
LMEVLELARHGRIKTEVHRFPLEEGPQVYERLAAGEFTGRAVITPNS
>tr|Q46N63|Q46N63_RALEJ Zinc-containing alcohol dehydrogenase superfamily OS=Ralstonia eutropha (strain JMP134) GN=Reut_C6082 PE=3 SV=1
MKAVRYIEAGRPPEIVDLPKPVAGPGQVLVKIGGAGVCHSDLHILDHGIGKTCPFTLGHE
NAGWVEALGDGVTGWKEGDPVAVYGPWGCGMCRTCQTSAENYCEGHARSPAVGGGLGLDG
GMAEYMIVPSPRLLVPLGTLDPAEAAPLSDAALTPYHAIKAALPLLTPDASILVLGIGGL
GHMALQILRAMAPVKIIAGDIDDARLAHACALGASHTINTRDGHRAADEILDLVGGRGVA
VALDFVGAQPTIELCCRVVGRASRITVVGLAGGTLHYSPNHPPYGCQVSIPYWGSRNELM
EVIALAEAGRIRAEVETFPLGSATDVYERLREGRIKGRAVLLP
>tr|Q47L68|Q47L68_THEFY Putative dehydrogenase OS=Thermobifida fusca (strain YX) GN=Tfu_2771 PE=3 SV=1
MHAVQYREVGQPPRVVDVDVPTPGPGQILLRVTAAGICHSDLTVMHWDAKTLPYQLPLTL
GHEGAGVVEAVGENVNAVSVGDSVVVYGPWGCGTCHACSQGRENYCPRAARLGIMPPGLG
RPGALAEYLLVDSERHVVPIGDLDPVKTVPLTDAGLTPYHAIKRSMSKLEPGSVAVVIGA
GGLGHVGIQLLRLMSAATVVALDIREESRELALRSGAHHALPSDSKAVGLVRELTDGAGA
DVVFDFVGAQVTLDLAAQMAGLDSHINIIGIGGGSLPVSFDSLPYGTRVSTSYWGTRSEL
IELVELAKQGAIDVHVERYELEEGPEVYKRMEAGKIQGRAVLVPAQRS
>tr|Q47PU4|Q47PU4_THEFY Oxidoreductase OS=Thermobifida fusca (strain YX) GN=Tfu_1489 PE=3 SV=1
MRAVRYDGTGLYLSDIPAPVAGPGQVVLEVTAAGLCHSDLAVMSRPPEALPYKLPITLGH
EAVGVVVDVGAGISGLAEGDTVAVYGPHGCGACRTCRSGAENHCPHARAAGILPPGLGAD
GALADYLLVPHSRHLVPLRGLDPVRAAPLTDAGLTSYHAVRSALPRLPPDGTALLIGIGG
LGHLAVQILRALSSAQIIAVDMAADKRELALRCGADTALPSTDTVPDQVRDLTEGVGADV
VFDFVASDATLRMAARSLRPGGEISIVGVGEGRLPVAVNLVPLGAVVRTPYWGTQSDLVD
VLALAREGRITVEVEEYALEETPLAYERLARGNVRGRAVVNPARAPGNAPGQACAEEQRG
>tr|Q5YR32|Q5YR32_NOCFA Putative dehydrogenase OS=Nocardia farcinica GN=NFA_45080 PE=3 SV=1
MMHALQLTGPGRLELRTVPVPGIGPTDVLLRVGAAGICHSDLYVLGLPFPLREEPLTLGH
EIAGTVEAVGAEVDGPRPGDRGVVYLCWSCGVCRECIRGNENVCLAAGRSAMPPCPGLGP
DGGMAEYVRVPARAFVPIGELDFLQAAPLADAALTSYHAIAGARDHLLPGATAVVIGIGG
LGHVAVQILAATTAVRIIAVDVSEDKLFLAAHYGADEGLVIGADTAARILERTGGRGAEA
VFDFVGVDETARLAVETVAPNGAYRMVGLGGGAPELTAGPAGGPGWPWGASVRKSYGGTR
SDLVESIALAQAGKLRVEVEPYELADGREALDRLDRGLVRGRAVLVP
>tr|Q5YTY4|Q5YTY4_NOCFA Putative dehydrogenase OS=Nocardia farcinica GN=NFA_35090 PE=3 SV=1
MKALQYRTIGAPPEVVTVPDPEPGPGQVLLKVSAAGVCHSDIAVMSWPESEFPYELPLTL
GHEGAGTIAALGDGVRGFAVGDSVAVYGPWGCGTCHPCEGGRENYCVRAGELGIFPPGLG
APGAIAEYMIVDDVRHLESLDGLDPVRTVPLTDAGLTPYHAIKRSLPKLVPGSTAVVIGA
GGLGHVAIQLLRALSPARVIALDIGEEKLELARRVGAHETVTSDEHAADRVKELTGGRGA
TAVFDFVGVPPTTATAAGCVAMEGDLTIVGIGGGSVPVGFGTTPFEVSVTAPYWGSRGEL
REVLDLARAGAVEVHVETYALDDAPEAYERLHKGQINGRAVILPNG
>tr|Q5YXH9|Q5YXH9_NOCFA Putative dehydrogenase OS=Nocardia farcinica GN=NFA_22650 PE=3 SV=1
MLAVQLTAWGAEPEVRDVPMPRPRGEQVLVRVAAAGLCRSDLHVMDSPAGVFDYPLPVTL
GHEVAGTVAEVGPDADPGWLGEPVVVHGVWSCGDCRNCRRERENYCLATRRRPDGRLAPL
GNGLGHHGGLAEAMLVPSTRFLVRAHGVDPVAAAPLADAGATAYHAIREHLDLIDADTVV
LVIGIGGLGHLAVQVLRDLGVRAIVAVDERAEARDLAVRLGARIALPDVESAAAELAAAG
GADLVLDFAGAPATVAPAARTLAPGGRLVQVGSAGGRVEVGKDLGLAAGWRVAAPFWATR
ADLAAVLDAARRGALHSTTATFPLAEAPAVYRALRAGTITGRAVLIPPGLSPSSTRNRR
>tr|Q9S5E6|Q9S5E6_STRCO Oxidoreductase OS=Streptomyces coelicolor GN=SCO7362 PE=3 SV=1
MKALQYRTIGAPPEVVTVPDPEPGPGQVLLKVTAAGVCHSDIAVMSWPAEGFPYELPLTL
GHEGVGTVAALGAGVTGLAEGDAVAVYGPWGCGTCAKCAEGKENYCLRADELGIRPPGLG
RPGSMAEYLLIDDPRHLVPLDGLDPVAAVPLTDAGLTPYHAIKRSLPKLVPGSTAVVIGT
GGLGHVAIQLLRALTSARVVALDVSEEKLRLARAVGAHEAVLSDAKAADAVREITGGLGA
EAVFDFVGVAPTVQTAGAVAAVEGDVTLVGIGGGSLPVGFGMLPFEVSVNAPYWGSRSEL
TEVLNLARSGAVSVHTETYSLDDAPLAYERLHEGRVNGRAVILPHG
