# Supplementary material for: Subdivision of the MDR superfamily of medium-chain dehydrogenases/reductases through iterative hidden Markov model refinement
Source: BMC Bioinformatics. 2010 Oct 27;11:534. doi: 10.1186/1471-2105-11-534 (PMC2976758; doi:10.1186/1471-2105-11-534)
Supplement: Additional file 4 — MDR family alignment figures. Illustrations showing the mafft MSAs from Additional file 3: mdr-sequences. Red sequence identifiers denote sequences from UniProtKB/TrEMBL, while blue correspond to sequences from Swiss-Prot. The position cscores are shown in a bar plot under the MSA. Positions that contain gaps in over 90% of the sequences have been removed from the alignment in order to increase readability. [file 1471-2105-11-534-S4.ZIP › mdr/MDR072.fasta]

>sp|Q9Z9U1|DHSO_BACHD Sorbitol dehydrogenase OS=Bacillus halodurans GN=gutB PE=3 SV=1
MKALVKTQHGTGHFAVQEKPEPTPGKHQVKIKVKYTGVCGSDIHTYEGHYPVAAPVTLGH
EFSGEIVELGEGVTGFNVGDRVTSETTYSICGKCSYCTSGDYNLCSHRKGLGNQQDGSFA
KYVIARQESLHHLPAGVDDRSAAMTEPLACTHHAIAKTSINKGDLVVVTGPGPIGLLAAQ
VAKSHGGTVIITGLSNDQVRLKKAKEVGIDYAIDTQEVDIKELVSELTDGYGADVVLECS
GAVPAAKQGIDLLRKKGQYAQVGLFAQPEIQFNFEKIIQKEISVVGSRSQKPADWEPALS
LLNEKKVNAKTLVTHEYTISEWDKAYHAIKSGEAIKVLLTPID
>tr|A5ZA32|A5ZA32_9FIRM Putative uncharacterized protein OS=Eubacterium ventriosum ATCC 27560 GN=EUBVEN_02579 PE=3 SV=1
MYYYKGDNMKAVVKTEVGFDNMVYKEVEEPKAERDLVKIKIAYSGICGTDLHAFRGEYGS
TKPPVILGHEFSGIVTEVGPDVKNIKVGDRVTSETTFTTCGHCSMCASKDYNLCGNRQGI
GTQINGSMAEYVVSREESVHVLPDNVSLLSASLTEPLACGVHAVIEKGNVQPGDICVVFG
AGAIGQMVAQVAKGCGATVIMAGLTNDAERFKIAKECGIDVTVDQMTQDLKSIVMEMTNN
EGADKCFECSGAVVAANTALDLCRRKGTVVQMGVFSKSKVEICTDWILHKEINYVGSRSQ
KPSSWVKALELMADGKVVPEKTAKNFVTLENWRDGFDRMAKGEGAKWVITIDEELE
>tr|B1CBM4|B1CBM4_9FIRM Putative uncharacterized protein OS=Anaerofustis stercorihominis DSM 17244 GN=ANASTE_01373 PE=3 SV=1
MENQMKGICLNEDRTLQLKNFPVSPPTQGFVRVKIKRSGICASDLGYIKYGAKRLELPVI
LGHEGCGIIDEIGQGVKGFEKGERVVVMTTYELCGKCRYCKMGATNLCIKRKGIGSKVNG
MFADYVTAPSSSLIKMRDHVTYEEACMTELTVCAVHGIVETAKVRANDWCLISGPGPVGL
ITALVAKAYGARVILAGLSADEKRLKKAKELGIDITVDISKENLEDIVYSKTEGYGVDIS
VECSGNYKSMKTCIELTAGRGKFLQMGIMHEIGSIDMWLVLHKELKIYSSLSQVPQSWKT
AADLIAEKKVDVKALISKTYGLNDYKEAFEAAASGQNLKILFDPEI
>tr|B1CBY9|B1CBY9_9FIRM Putative uncharacterized protein OS=Anaerofustis stercorihominis DSM 17244 GN=ANASTE_01489 PE=3 SV=1
MSEMMRGLCLNEDRQLELREFPVPEPKRGYVRVKVKRGGICATDLAYWKFGSDRLGELPV
IIGHEGCGVVDKLGEDAEGVKVGDRVVVMTTYKVCGKCRNCAVGNTNVCIERLGIGSKKN
GVFAEYVEVPATSCIPMPDSMSFEEGALIEVLACGIHAVRETTTTHADEVVVVCGPGPIG
TLAALAAKANNSTVILTGINQDKHRLEIAKTLGIDYCVNQQEEDLKALVMDLTDGYGADV
VVEASGAYPSLNTCLDIVKKTGTISQMGVFHGPSPDYLDLGRIQEKEIRIQGTLSQKPTA
WRRAVDLVAAGKINIKPLVSDVMKLEDWEEAFNKAANVTGFKVLFDPEMK
>tr|B6FWC8|B6FWC8_9CLOT Putative uncharacterized protein OS=Clostridium hiranonis DSM 13275 GN=CLOHIR_00177 PE=4 SV=1
MKAVVKTKPGYDNIEILDIEEPKVEADKVKIKVDYSGICGSDIHSFKGEYANLKAPVVLG
HEFAGVVVEVGEDVKNIKVGDRVTSETTFATCEECIHCKTKDYNLCGNRKGIGTRVNGSF
AEYVLSREESIHILPENVSTLEAAFTEPLACCCHAALEKTSISEDDIVLIIGPGPIGILL
AQVVKSRGAKIIMSGVEKDIPRLELAKELGVDVLVNVGKENLEDVVDRETNGNGVTKVFD
CSGFMPAVNQALRLIQKKGTFVQVGIFAKKLNEMDQDAIIQREITYVGSRSQKPTSWDLA
LDLLSSKKVNVEKLITKIVYLDDFKEGMESLISGKEIKVIVKSFK
>tr|Q4EJP0|Q4EJP0_LISMO Alcohol dehydrogenase, zinc-dependent OS=Listeria monocytogenes str. 4b H7858 GN=LMOh7858_2925 PE=3 SV=1
MELRDVEEPQVYGDKVKIKVAFTGICGSDIHTFKGEYKNPTTPVTLGHEFSGVVVEVGPD
VTSIKVGDRVTSETTFETCGECIYCKERDYNLCSNRRGIGTQANGSFAEFVLSREESCHV
LDERISLEAAALTEPLACCVHSALEKTTIRPDDTVLVFGPGPIGLLLAQVVKAQGATVIM
AGITKDSDRLRLAKELGMDRIVDTLKEDLAEVVLGMTDGYGAERVFDCSGAVPAVNQGLP
LTKKKGDFVQVGLFAEKKNAIDEESIIQREIAYIGSRSQKPSSWILALDLLANGKINTDK
MITKVYGLDDWREAFEAVMAGNEIKVLVKS
>tr|Q4ETG2|Q4ETG2_LISMO Alcohol dehydrogenase, zinc-dependent OS=Listeria monocytogenes str. 1/2a F6854 GN=LMOf6854_2779 PE=3 SV=1
MKAVVKTNPGYDQMELKDVEEPQVYGDKVKIKVAFTGICGSDIHTFKGEYKNPTTPVTLG
HEFSGVVVEVGPDVTSIKVGDRVTSETTFETCGECIYCKEHDYNLCSNRRGIGTQANGSF
AEFVLSREESCHVLDERISLEAAALTEPLACCVHSALEKTTIRPDDTVLVFGPGPIGLLL
AQVVKAQGATVIMAGITKDSDRLRLAKELGMDRIVDTLKEDLAEVVLGMTGGYGAERVFD
CSGAVPAVNQGLPLTKKKGDFVQVGLFAEKKNAIDEESIIQREIAYIGSRSQKPSSWILA
LDLLANGKINTDKMITKVYGLDDWREAFEAVMAGNEIKVLVKS
>tr|Q8KQL2|Q8KQL2_9ENTE Arabitol-phosphate dehydrogenase OS=Enterococcus avium PE=3 SV=1
MSKTMKGVSKQAPGYDQMAFIDLSVPEATDDKVLIKVAYTGICGSDIHTFKGEYKNPTTP
VVLGHEFSGQVVEVGANVPKVKVGDRVTSETTFYVCGECDYCKEKQYNLCPHRKGIGTQQ
NGSMANYVLAREESIHLLPDHLSYEGAAMSEPLACCVHAMYQKSHLELKDTIIIMGPGPI
GLYLLQIAKEIGAFVIMTGITKDAHRLALAKKLGADVIVDTMKEDLAKVVNEITDGYGVD
KVYDASGAVPAVNASLPLIRKQGQFIQVGLFANKMVDLDTESIIQREIEYIGSRSQNPYD
WPIAIHLLAKGAINIDEMITKKYPLTEWREAFDKVMEGNEIKVMIESNPEEF
>tr|A0ALZ8|A0ALZ8_LISW6 Complete genome OS=Listeria welshimeri serovar 6b (strain ATCC 35897 / DSM 20650 / SLCC5334) GN=lwe2612 PE=3 SV=1
MKAVVKTNPGYDQMELKDVEEPQVYGDKVKIKVAFTGICGSDIHTFKGEYKNPTTPVTLG
HEFSGVVVEVGPDVTSIKVGDRVTSETTFETCGECIYCKEHDYNLCSNRRGIGTQANGSF
AEFVLSREESCHVLDERISLEAAALTEPLACCVHSALEKTTIRPDDTVLVFGPGPIGLLL
AQVVKAQGATVIMAGITKDSDRLRLAKELGIDRIVDTLKEDLAEVVLGMTDGYGAERVFD
CSGAVPAVNQGLPLTKKKGDFVQVGLFAEKKNAIDEESIIQREIAYIGSRSQKPSSWILA
LDLLANGKINTDKMITKVYGLDDWREAFEAVMAGNEIKVLVKS
>tr|A5IPB7|A5IPB7_STAA9 Alcohol dehydrogenase GroES domain protein OS=Staphylococcus aureus (strain JH9) GN=SaurJH9_0233 PE=3 SV=1
MKALVKTREGHGNLELLDKEVATPLDDKVKIKVHYAGICGTDIHTYEGHYKVNFPVTLGH
EFSGEIVEVGADVKDFKVGDRVTSETTFYVCNECEYCKSKDYNLCNHRKGIGTQVDGAFT
NYVIAREESLHHIPDEVSYQSAAMTEPLACAHHGVSKIQVNSGDVAVVMGPGPIGLLVAQ
VLKSKGATVVVTGLDNDKVRLDKAEALHMDYVVNLQQTDLKTYINGITDGYGADVVVECS
GAVPAARQGLDIIRKKGFYSQIGIFKDAEIPFDMEKVIQKEITVVGSRSQKPADWEPSLQ
LMADGLVNAEALVTKIYDISKWDEAYQHLKSGEGIKALLKPLDLDENEGEN
>tr|A6LPY3|A6LPY3_CLOB8 Alcohol dehydrogenase GroES domain protein OS=Clostridium beijerinckii (strain ATCC 51743 / NCIMB 8052) GN=Cbei_0223 PE=3 SV=1
MKALTKTNPGYDQMELLDMQEPKATKNFVKIKVEYSGICGSDLHSFKGEYGNIKTPVVLG
HEFSGTVVEVGEEVKEIKIGDRVTSETTFETCGTCDYCKSKDYNLCPSRKGIGTQVNGSF
AEYVLSREESVHVLPDNVSFLAASLTEPLACCVHAALEKTTIDKDDVVLILGPGPIGLLL
AQVVKSQGAKVILSGVTKDKERLEFGKKLGVDVIVDSLQEDLEKIVMEKTNGYGVNRAFD
CSGAVPAVNQGLRLIKKKGEFVQVGLFANIKNPLDQEAIIQREIKYVGSRSQKPSSWIKS
LELMEAKKVDPEALITKIVDLKDWRSGIEAAMEGTELKVVIRS
>tr|A6QDM3|A6QDM3_STAAE Sorbitol dehydrogenase OS=Staphylococcus aureus (strain Newman) GN=NWMN_0183 PE=3 SV=1
MKALVKTREGHGNLELLDKEVATPLDDKVKIKVHYAGICGTDIHTYEGHYKVNFPVTLGH
EFSGEIVEVGADVKDFKVGDRVTSETTFYVCNECEYCKSKDYNLCNHRKGIGTQVDGAFT
NYVIAREESLHHIPDEVSYQSAAMTEPLACAHHGVSKIQVNSGDVAVVMGPGPIGLLVAQ
VLKSKGATVVVTGLDNDKVRLDKAEALHMDYVVNLQQTDLKTYINGITDGYGADVVVECS
GAVPAARQGLDILRKKGFYSQIGIFKDAEIPFDMEKVIQKEITVVGSRSQKPADWEPSLQ
LMADGLVNAEALVTKIYDISKWDEAYQHLKSGEGIKVLLKPLDLDENEGEN
>tr|A6TY33|A6TY33_STAA2 Alcohol dehydrogenase GroES domain protein OS=Staphylococcus aureus (strain JH1) GN=SaurJH1_0239 PE=3 SV=1
MKALVKTREGHGNLELLDKEVATPLDDKVKIKVHYAGICGTDIHTYEGHYKVNFPVTLGH
EFSGEIVEVGADVKDFKVGDRVTSETTFYVCNECEYCKSKDYNLCNHRKGIGTQVDGAFT
NYVIAREESLHHIPDEVSYQSAAMTEPLACAHHGVSKIQVNSGDVAVVMGPGPIGLLVAQ
VLKSKGATVVVTGLDNDKVRLDKAEALHMDYVVNLQQTDLKTYINGITDGYGADVVVECS
GAVPAARQGLDIIRKKGFYSQIGIFKDAEIPFDMEKVIQKEITVVGSRSQKPADWEPSLQ
LMADGLVNAEALVTKIYDISKWDEAYQHLKSGEGIKALLKPLDLDENEGEN
>tr|A7WXQ7|A7WXQ7_STAA1 Sorbitol dehydrogenase OS=Staphylococcus aureus (strain Mu3 / ATCC 700698) GN=SAHV_0247 PE=3 SV=1
MKALVKTREGHGNLELLDKEVATPLDDKVKIKVHYAGICGTDIHTYEGHYKVNFPVTLGH
EFSGEIVEVGADVKDFKVGDRVTSETTFYVCNECEYCKSKDYNLCNHRKGIGTQVDGVFT
NYVIAREESLHHIPDEVSYQSAAMTEPLACAHHGVSKIQVNSGDVAVVMGPGPIGLLVAQ
VLKSKGATVVVTGLDNDKVRLDKAEALHMDYVVNLQQTDLKTYINGITDGYGADVVVECS
GAVPAARQGLDIIRKKGFYSQIGIFKDAEIPFDMEKVIQKEITVVGSRSQKPADWEPSLQ
LMADGLVNAEALVTKIYDISKWDEAYQHLKSGEGIKALLKPLDLDENEGEN
>tr|A8Z0L1|A8Z0L1_STAAT L-iditol 2-dehydrogenase OS=Staphylococcus aureus (strain USA300 / TCH1516) GN=gutB PE=3 SV=1
MVKALVKTREGHGNLELLDKEVATPLDDKVKIKVHYAGICGTDIHTYEGHYKVNFPVTLG
HEFSGEIVEVGADVKDFKVGDRVTSETTFYVCNECEYCKSKDYNLCNHRKGIGTQVDGAF
TNYVIAREESLHHIPDEVSYQSAAMTEPLACAYHGVSKIQVNSGDVAVVMGPGPIGLLVA
QVLKSKGATVVVTGLDNDKVRLDKAEALHMDYVVNLQQTDLKTYINGITDGYGADVVVEC
SGAVPAARQGLDILRKKGFYSQIGIFKDAEIPFDMEKVIQKEITVVGSRSQKPADWEPSL
QLMADGLVNAEALVTKIYDISKWDEAYQHLKSGEGIKVLLKPLDLDENEGEN
>tr|Q185J7|Q185J7_CLOD6 Putative carbohydrate dehydrogenase OS=Clostridium difficile (strain 630) GN=CD2323 PE=3 SV=1
MKAVVKTKPGYDNVEVLEVEEPKATGDKVKIKVEYSGICGSDIHSFKGEYANIKAPVTLG
HEFSGIVVEVGEDVKNIKIGDRVTSETTFATCEKCIYCETKDYNLCPTRKGIGTQVNGSF
AEYVLSREESIHVLPENVSLLSAALTEPLACCVHAALEKTTIESSDTVLIIGPGPIGLLL
AQVVKSQGATVIMSGVTKDKERLEIAKNLGVDRTVNVMEESLADVVNEMTDGNGVNKGFD
CSGFMPAVNEALRLLRKKGTFVQVGIFAKKLNEMDQEAIIQRELQYIGSRSQKPSSWITA
LDLMASGKVNTEALVTRTVGLDEFKEGITALMNGEEIKVAVKS
>tr|Q2FK22|Q2FK22_STAA3 Sorbitol dehydrogenase OS=Staphylococcus aureus (strain USA300) GN=gutB PE=3 SV=1
MKALVKTREGHGNLELLDKEVATPLDDKVKIKVHYAGICGTDIHTYEGHYKVNFPVTLGH
EFSGEIVEVGADVKDFKVGDRVTSETTFYVCNECEYCKSKDYNLCNHRKGIGTQVDGAFT
NYVIAREESLHHIPDEVSYQSAAMTEPLACAYHGVSKIQVNSGDVAVVMGPGPIGLLVAQ
VLKSKGATVVVTGLDNDKVRLDKAEALHMDYVVNLQQTDLKTYINGITDGYGADVVVECS
GAVPAARQGLDILRKKGFYSQIGIFKDAEIPFDMEKVIQKEITVVGSRSQKPADWEPSLQ
LMADGLVNAEALVTKIYDISKWDEAYQHLKSGEGIKVLLKTLDLDENEGEN
>tr|Q2G2C7|Q2G2C7_STAA8 Sorbitol dehydrogenase, putative OS=Staphylococcus aureus (strain NCTC 8325) GN=SAOUHSC_00217 PE=3 SV=1
MKALVKTREGHGNLELLDKEVATPLDDKVKIKVHYAGICGTDIHTYEGHYKVNFPVTLGH
EFSGEIVEVGADVKDFKVGDRVTSETTFYVCNECEYCKSKDYNLCNHRKGIGTQVDGAFT
NYVIAREESLHHIPDEVSYQSAAMTEPLACAHHGVSKIQVNSGDVAVVMGPGPIGLLVAQ
VLKSKGATVVVTGLDNDKVRLDKAEALHMDYVVNLQQTDLKTYINGITDGYGADVVVECS
GAVPAARQGLDILRKKGFYSQIGIFKDAEIPFDMEKVIQKEITVVGSRSQKPADWEPSLQ
LMADGLVNAEALVTKIYDISKWDEAYQHLKSGEGIKALLKPLDLDENEGEN
>tr|Q2YV79|Q2YV79_STAAB Probable zinc-binding sorbitol dehydrogenase OS=Staphylococcus aureus (strain bovine RF122 / ET3-1) GN=SAB0187 PE=3 SV=1
MKALVKTREGHGNLELLDKEVATPLDDKVKIKVHYAGICGTDIHTYEGHYKVNFPVTLGH
EFSGEIVEVGADVKDFKVGDRVTSETTFYVCNECEYCESKDYNLCNHRKGIGTQVDGAFT
NYVIAREESLHHIPDEVSYQSAAMTEPLACAHHGVSKIQVNSGDVAVVMGPGPIGLLVAQ
MLKSKGATVVVTGLDNDKVRLDKAEALHMDYVVNLQQTDLKTYINGITDGYGADVVVECS
GAVPAARQGLDILRKKGFYSQIGIFKDAEIPFDMEKVIQKEITVVGSRSQKPADWEPSLQ
LMADGLVNAEALVTKIYDISKWDESYQHLKSGEGIKALLKPLDLDENEGEN
>tr|Q5HJC8|Q5HJC8_STAAC Sorbitol dehydrogenase OS=Staphylococcus aureus (strain COL) GN=gutB PE=3 SV=1
MKALVKTREGHGNLELLDKEVATPLDDKVKIKVHYAGICGTDIHTYEGHYKVNFPVTLGH
EFSGEIVEVGADVKDFKVGDRVTSETTFYVCNECEYCKSKDYNLCNHRKGIGTQVDGAFT
NYVIAREESLHHIPDEVSYQSAAMTEPLACAHHGVSKIQVNSGDVAVVMGPGPIGLLVAQ
VLKSKGATVVVTGLDNDKVRLDKAEALHMDYVVNLQQTDLKTYINGITDGYGADVVVECS
GAVPAARQGLDILRKKGFYSQIGIFKDAEIPFDMEKVIQKEITVVGSRSQKPADWEPSLQ
LMADGLVNAEALVTKIYDISKWDEAYQHLKSGEGIKVLLKPLDLDENEGEN
>tr|Q5WCN3|Q5WCN3_BACSK Sorbitol dehydrogenase OS=Bacillus clausii (strain KSM-K16) GN=ABC3344 PE=3 SV=1
MKALVKTAPGFGHVELQNKPEPAPGEKQVKIKVKYAGICGSDIHTYEGHYKVAFPVTLGH
EFAGEIVEVGPGVQSFKVGDRVTSETTFSICGQCPYCQTKDYNLCSERKGLGTQQDGGFA
EYVLAREESLHLLPDNVDFRSAAMTEPLACTHHALAKTTINAGDLCVVIGPGPIGLLAAQ
AAKSKGAKVMITGLNHDKVRLEKARALGIDYVVNGEETDVGEVVNELTNGYGADVVLECS
GAVKAANQGLKLLRKKGQYSQVGIFAASEIPFDLETIIQKEIHVIGSRSQKPADWEPSLM
LLKTGNVNARALVTHEYELHQWEEAYQAIKSGEAIKVLLKPE
>tr|Q6GCM6|Q6GCM6_STAAS Putative zinc-binding dehydrogenase OS=Staphylococcus aureus (strain MSSA476) GN=SAS0224 PE=3 SV=1
MKALVKTREGHGNLELLDKEVATPLDDKVKIKVHYAGICGTDIHTYEGHYKVNFPVTLGH
EFSGEIVEVGADVKDFKVGDRVTSETTFYVCNECEYCKSKDYNLCNHRKGIGTQVDGAFT
NYVIAREESLHHIPDEVSYQSAAMTEPLACAHHGVSKIQVNSGDVAVVMGPGPIGLLVAQ
VLKSKGATVVVTGLDNDKVRLDKAEALHMDYVVNLQQTDLKTYINGITDGYGADVVVECS
GAVPAARQGLDILRKKGFYSQIGIFKDAEIPFDMEKVIQKEITVVGSRSQKPADWEPSLQ
LMADGLVNAEALVTKIYDISKWDEAYQHLKSGEGIKALLKPLDLDENEGEN
>tr|Q6GK66|Q6GK66_STAAR Putative zinc-binding dehydrogenase OS=Staphylococcus aureus (strain MRSA252) GN=SAR0243 PE=3 SV=1
MKALVKTREGHGNLELLDKEVATPLDDKVKIKVHYAGICGTDIHTYEGHYKVNFPVTLGH
EFSGEIVEVGADVKDFKVGDRVTSETTFYVCNECEYCESKDYNLCNHRKGIGTQVDGAFT
NYVIAREESLHHIPDEVSYQSAAMTEPLACAHHGVSKIQVNSGDVAVVMGPGPIGLLVAQ
VLKSKGATVVVTGLDNDKVRLDKAEALHMDYVVNLQQTDLKTYINGITDGYGADVVVECS
GAVPAARQGLDILRKKGFYSQIGIFKDAEITFDMEKVIQKEITVVGSRSQKPADWEPSLQ
LMADGLVNAEALVTKIYDISKWDEAYQHLKSGEGIKALLKPLDLDENEGEN
>tr|Q71WA8|Q71WA8_LISMF Alcohol dehydrogenase, zinc-dependent OS=Listeria monocytogenes serotype 4b (strain F2365) GN=LMOf2365_2643 PE=3 SV=1
MKAVVKTNPGYDQMELRDVEEPQVYGDKVKIKVAFTGICGSDIHTFKGEYKNPTTPVTLG
HEFSGVVVEVGPDVTSIKVGDRVTSETTFETCGECIYCKERDYNLCSNRRGIGTQANGSF
AEFVLSREESCHVLDERISLEAAALTEPLACCVHSALEKTTIRPDDTVLVFGPGPIGLLL
AQVVKAQGATVIMAGITKDSDRLRLAKELGMDRIVDTLKEDLAEVVLGMTDGYGAERVFD
CSGAVPAVNQGLPLTKKKGDFVQVGLFAEKKNAIDEESIIQREIAYIGSRSQKPSSWILA
LDLLANGKINTDKMITKVYGLDDWREAFEAVMAGNEIKVLVKS
>tr|Q7A7V6|Q7A7V6_STAAN Sorbitol dehydrogenase OS=Staphylococcus aureus (strain N315) GN=SA0239 PE=3 SV=1
MKALVKTREGHGNLELLDKEVATPLDDKVKIKVHYAGICGTDIHTYEGHYKVNFPVTLGH
EFSGEIVEVGADVKDFKVGDRVTSETTFYVCNECEYCKSKDYNLCNHRKGIGTQVDGVFT
NYVIAREESLHHIPDEVSYQSAAMTEPLACAHHGVSKIQVNSGDVAVVMGPGPIGLLVAQ
VLKSKGATVVVTGLDNDKVRLDKAEALHMDYVVNLQQTDLKTYINGITDGYGADVVVECS
GAVPAARQGLDIIRKKGFYSQIGIFKDAEIPFDMEKVIQKEITVVGSRSQKPADWEPSLQ
LMADGLVNAEALVTKIYDISKWDEAYQHLKSGEGIKALLKPLDLDENEGEN
>tr|Q88S92|Q88S92_LACPL L-iditol 2-dehydrogenase OS=Lactobacillus plantarum GN=gutB PE=3 SV=1
MEAVVKTESGYDNMELKQIPIPEVTGDKVLLKVAYTGICGTDIHTFKGQYANAVTPLVLG
HEFSGEVVEVGPDVKTLKPGDRVTSETTFATDGTCVYCQDKEYNLCPNRVGIGTKANGSM
ANYVLTREESAHILPDNVSYKMAAMSEPLASCVHAMYQKTPFTLHDTLLIMGPGPMGLLS
LQIAKEIGAFVIVSGITKDADRLQIAKELGADIIVDTQKEDLAKVVMDATDGVGVTKVYD
CSGATPAVNSALPLIRKGGTFQQVGLFAKPMNELDERSIIQHEITYRGSRSQNPYDWAIA
LHLESKGAINQDAMITKVFDLEHWRDAFDAMMAGKELKVMIASNPDDPDLAD
>tr|Q8EMT8|Q8EMT8_OCEIH Sorbitol dehydrogenase (L-iditol 2-dehydrogenase) OS=Oceanobacillus iheyensis GN=OB2752 PE=3 SV=1
MKALVKTELGHGNLHIQNVEEPSVSSHQVKIKVAYAGICGSDIHTYEGHYKVAAPVTLGH
EFSGRIVEVGEGVTDFKVGDRVTSETTFSICGECRYCQTGDYNLCNHRKGLGTQQNGGFT
NYLIAREESLHHLPDEVDDRSASMTEPLACTYHAIQKINIKPGDLVVVLGPGPIGLLAAQ
VAKSYGATVMMSGLDNDKIRLDKAKEVGIDYVINIQEEDIKEKIAALTDGYGVDVVLECS
GSIHAANQGLDLLRKKGSYAQVGIFPDSHVKFDMEKVIQKEIHVVGSRSQKSADWEPSLQ
LMKEKKVDAKALVTHEFTIDQWDEAYQAIKDGEAIKVLLKPLQD
>tr|Q8NYI1|Q8NYI1_STAAW Sorbitol dehydrogenase OS=Staphylococcus aureus (strain MW2) GN=MW0224 PE=3 SV=1
MKALVKTREGHGNLELLDKEVATPLDDKVKIKVHYAGICGTDIHTYEGHYKVNFPVTLGH
EFSGEIVEVGADVKDFKVGDRVTSETTFYVCNECEYCKSKDYNLCNHRKGIGTQVDGAFT
NYVIAREESLHHIPDEVSYQSAAMTEPLACAHHGVSKIQVNSGDVAVVMGPGPIGLLVAQ
VLKSKGATVVVTGLDNDKVRLDKAEALHMDYVVNLQQTDLKTYINGITDGYGADVVVECS
GAVPAARQGLDILRKKGFYSQIGIFKDAEIPFDMEKVIQKEITVVGSRSQKPADWEPSLQ
LMADGLVNAEALVTKIYDISKWDEAYQHLKSGEGIKALLKPLDLDENEGEN
>tr|Q8Y414|Q8Y414_LISMO Lmo2663 protein OS=Listeria monocytogenes GN=lmo2663 PE=3 SV=1
MKAVVKTNPGYDQMELKDVEEPQVYGDKVKIKVAFTGICGSDIHTFKGEYKNPTTPVTLG
HEFSGVVVEVGPDVTSIKVGDRVTSETTFETCGECIYCKEHDYNLCSNRRGIGTQANGSF
AEFVLSREESCHVLDERISLEAAALTEPLACCVHSALEKTTIRPDDTVLVFGPGPIGLLL
AQVVKAQGATVIMAGITKDSDRLRLAKELGMDRIVDTLKEDLAEVVLGMTGGYGAERVFD
CSGAVPAVNQGLPLTKKKGDFVQVGLFAEKKNAIDEESIIQREIAYIGSRSQKPSSWILA
LDLLANGKIDTDKMITKVYGLDDWREAFEAVMAGNEIKVLVKS
>tr|Q927H6|Q927H6_LISIN Lin2812 protein OS=Listeria innocua GN=lin2812 PE=3 SV=1
MKAVVKTNPGYDQMELRDVEEPQVYGDKVKIKVAFTGICGSDIHTFKGEYKNPTTPVTLG
HEFSGVVVEVGPDVTSIKVGDRVTSETTFETCGECIYCKERDYNLCSNRRGIGTQANGSF
AEFVLSREESCHVLDERISLEAAALTEPLACCVHSALEKTTICPDDTVLVFGPGPIGLLL
AQVVKAQGATVIMAGITKDSDRLRLAKELGMDRIVDTLKEDLAEVVLGMTDGYGAERVFD
CSGAVPAVNQGLPLTKKKGDFIQVGLFAEKKNAIDEESIIQREIAYIGSRSQKPSSWILA
LDLLANGKINTDKMITKVYGLDDWREAFEAVMAGNEIKVLVKS
>tr|Q99WX5|Q99WX5_STAAM Sorbitol dehydrogenase OS=Staphylococcus aureus (strain Mu50 / ATCC 700699) GN=SAV0248 PE=3 SV=1
MKALVKTREGHGNLELLDKEVATPLDDKVKIKVHYAGICGTDIHTYEGHYKVNFPVTLGH
EFSGEIVEVGADVKDFKVGDRVTSETTFYVCNECEYCKSKDYNLCNHRKGIGTQVDGVFT
NYVIAREESLHHIPDEVSYQSAAMTEPLACAHHGVSKIQVNSGDVAVVMGPGPIGLLVAQ
VLKSKGATVVVTGLDNDKVRLDKAEALHMDYVVNLQQTDLKTYINGITDGYGADVVVECS
GAVPAARQGLDIIRKKGFYSQIGIFKDAEIPFDMEKVIQKEITVVGSRSQKPADWEPSLQ
LMADGLVNAEALVTKIYDISKWDEAYQHLKSGEGIKALLKPLDLDENEGEN
