# Supplementary material for: Subdivision of the MDR superfamily of medium-chain dehydrogenases/reductases through iterative hidden Markov model refinement
Source: BMC Bioinformatics. 2010 Oct 27;11:534. doi: 10.1186/1471-2105-11-534 (PMC2976758; doi:10.1186/1471-2105-11-534)
Supplement: Additional file 4 — MDR family alignment figures. Illustrations showing the mafft MSAs from Additional file 3: mdr-sequences. Red sequence identifiers denote sequences from UniProtKB/TrEMBL, while blue correspond to sequences from Swiss-Prot. The position cscores are shown in a bar plot under the MSA. Positions that contain gaps in over 90% of the sequences have been removed from the alignment in order to increase readability. [file 1471-2105-11-534-S4.ZIP › mdr/MDR073.fasta]

>tr|A3I8B9|A3I8B9_9BACI Quinone oxidoreductase OS=Bacillus sp. B14905 GN=BB14905_20610 PE=4 SV=1
MKAIVINEFGTSDVLTYTEYPKPTISTGEILIRTIYTSVNYADIKNRTGNKAKGNFPMIL
GLDVAGIVEEVFNEKSNFQKGDQVIAFPINGAYAEYVVAKEQLVFKVPYEVPLKKVAAVP
TVSFLSYILTHQIAPISQNDSVLIHAASGGVGTMLIQMAKKLGAKQIIGTVSTLEKASIA
YQLGADLVLTYDQFSEHVRGFTGGLGADIVFDSIAGAITEESLTCLAPYGTLVQFGNSGG
KAGIIKTSDLHSSCRNVKGFSLGTTRDLRPEMLQQVAQHIFTLLKEDSFQVPIAKEFSLE
DMQKAHELMESRQHQGKIVIKI
>tr|A6CQ11|A6CQ11_9BACI Quinone oxidoreductase OS=Bacillus sp. SG-1 GN=BSG1_09483 PE=4 SV=1
MKAVLVTEFGGTEFIKVGSVRTPTIEDHEVLIKVAKTSVNFADIKSRYGNKGGAKLPFIP
GLDAAGYIEKTGSGVTSLYEGQRVIAFPKAGSYAEYAVASKELVFPIPEEMDFNTAAACP
VVSFLSHRLLYNVARIQKGETVLVHAAAGGVGTTAIQLAKLLGAGKVIGTVGNRDKRQFA
KESGADSVICYEEEDFAQAVNSITNGKGADIILDSVAGSVTENSLNCLAPYGRLVHFGNS
GGKAGKILTSELHSSCRSVLGFSLGTTRKLRPELLHETAKEVFPYLVRNQLKIKIQHEFS
LEDAAKAHELMENRLNRGKIILNVE
>tr|B0APZ7|B0APZ7_BACAN Oxidoreductase, zinc-binding dehydrogenase family OS=Bacillus anthracis str. A0488 GN=BAC_2138 PE=4 SV=1
MMKAIVVTSFGGSEVMKYTDVDIPAISEDQVLIRVVATSVNFADIKSRYGKKGNKALPFI
LGIDAAGIVERVGSHVKNIYPGQRVIAFPQNGSYAEYVVANENLTFVLPDEVDFQTAAAC
PIVSFTSYNLLANVARLQQGESVLIHAAAGGIGTTAIQLAKLLGAGTVIGTVGSEAKKEI
ALDAGADYVIGHQDEDFVEKVNELTNGEGVDVILDSISGTVSERSLKCLAYYGRLIHFGN
ASGEIGNFQTKDLHASCRSILGFSFGTTRKKRPELLQETANEVFRYLRDGHLQIKATKSF
PLQDAGKAHEWVESRKSTGKVILTVQSSS
>tr|B0PZX5|B0PZX5_BACAN Oxidoreductase, zinc-binding dehydrogenase family OS=Bacillus anthracis str. A0193 GN=BAQ_2165 PE=4 SV=1
MMKAIVVTSFGGSEVMKYTDVDIPAISEDQVLIRVVATSVNFADIKSRYGKKGNKALPFI
LGIDAAGIVERVGSHVKNIYPGQRVIAFPQNGSYAEYVVANENLTFVLPDEVDFQTAAAC
PIVSFTSYNLLANVARLQQGESVLIHAAAGGIGTTAIQLAKLLGAGTVIGTVGSEAKKEI
ALDAGADYVIGHQDEDFVEKVNELTNGEGVDVILDSISGTVSERSLKCLAYYGRLIHFGN
ASGEIGNFQTKDLHASCRSILGFSFGTTRKKRPELLQETANEVFRYLRDGHLQIKATKSF
PLQDAGKAHEWVESRKSTGKVILTVQSSS
>tr|B0QF74|B0QF74_BACAN Oxidoreductase, zinc-binding dehydrogenase family OS=Bacillus anthracis str. A0442 GN=BAH_2164 PE=4 SV=1
MMKAIVVTSFGGSEVMKYTDVDIPAISEDQVLIRVVATSVNFADIKSRYGKKGNKALPFI
LGIDAAGIVERVGSHVKNIYPGQRVIAFPQNGSYAEYVVANENLTFVLPDEVDFQTAAAC
PIVSFTSYNLLANVARLQQGESVLIHAAAGGIGTTAIQLAKLLGAGTVIGTVGSEAKKEI
ALDAGADYVIGHQDEDFVEKVNELTNGEGVDVILDSISGTVSERSLKCLAYYGRLIHFGN
ASGEIGNFQTKDLHASCRSILGFSFGTTRKKRPELLQETANEVFRYLRDGHLQIKATKSF
PLQDAGKAHEWVESRKSTGKVILTVQSSS
>tr|B1EWW6|B1EWW6_BACAN Oxidoreductase, zinc-binding dehydrogenase family OS=Bacillus anthracis str. A0389 GN=BAK_2195 PE=4 SV=1
MMKAIVVTSFGGSEVMKYTDVDIPAISEDQVLIRVVATSVNFADIKSRYGKKGNKALPFI
LGIDAAGIVERVGSHVKNIYPGQRVIAFPQNGSYAEYVVANENLTFVLPDEVDFQTAAAC
PIVSFTSYNLLANVARLQQGESVLIHAAAGGIGTTAIQLAKLLGAGTVIGTVGSEAKKEI
ALDAGADYVIGHQDEDFVEKVNELTNGEGVDVILDSISGTVSERSLKCLAYYGRLIHFGN
ASGEIGNFQTKDLHASCRSILGFSFGTTRKKRPELLQETANEVFRYLRDGHLQIKATKSF
PLQDAGKAHEWVESRKSTGKVILTVQSSS
>tr|B1GGX0|B1GGX0_BACAN Oxidoreductase, zinc-binding dehydrogenase family OS=Bacillus anthracis str. A0465 GN=BAM_2157 PE=4 SV=1
MMKAIVVTSFGGSEVMKYTDVDIPAISEDQVLIRVVATSVNFADIKSRYGKKGNKALPFI
LGIDAAGIVERVGSHVKNIYPGQRVIAFPQNGSYAEYVVANENLTFVLPDEVDFQTAAAC
PIVSFTSYNLLANVARLQQGESVLIHAAAGGIGTTAIQLAKLLGAGTVIGTVGSEAKKEI
ALDAGADYVIGHQDEDFVEKVNELTNGEGVDVILDSISGTVSERSLKCLAYYGRLIHFGN
ASGEIGNFQTKDLHASCRSILGFSFGTTRKKRPELLQETANEVFRYLRDGHLQIKATKSF
PLQDAGKAHEWVESRKSTGKVILTVQSSS
>tr|B1UN56|B1UN56_BACAN Oxidoreductase, zinc-binding dehydrogenase family OS=Bacillus anthracis str. A0174 GN=BAO_2107 PE=4 SV=1
MMKAIVVTSFGGSEVMKYTDVDIPAISEDQVLIRVVATSVNFADIKSRYGKKGNKALPFI
LGIDAAGIVERVGSHVKNIYPGQRVIAFPQNGSYAEYVVANENLTFVLPDEVDFQTAAAC
PIVSFTSYNLLANVARLQQGESVLIHAAAGGIGTTAIQLAKLLGAGTVIGTVGSEAKKEI
ALDAGADYVIGHQDEDFVEKVNELTNGEGVDVILDSISGTVSERSLKCLAYYGRLIHFGN
ASGEIGNFQTKDLHASCRSILGFSFGTTRKKRPELLQETANEVFRYLRDGHLQIKATKSF
PLQDAGKAHEWVESRKSTGKVILTVQSSS
>tr|B3J8R5|B3J8R5_BACAN Oxidoreductase, zinc-binding dehydrogenase family OS=Bacillus anthracis Tsiankovskii-I GN=BATI_2032 PE=4 SV=1
MMKAIVVTSFGGSEVMKYTDVDIPAISEDQVLIRVVATSVNFADIKSRYGKKGNKALPFI
LGIDAAGIVERVGSHVKNIYPGQRVIAFPQNGSYAEYVVANENLTFVLPDEVDFQTAAAC
PIVSFTSYNLLANVARLQQGESVLIHAAAGGIGTTAIQLAKLLGAGTVIGTVGSEAKKEI
ALDAGADYVIGHQDEDFVEKVNELTNGEGVDVILDSISGTVSERSLKCLAYYGRLIHFGN
ASGEIGNFQTKDLHASCRSILGFSFGTTRKKRPELLQETANEVFRYLRDGHLQIKATKSF
PLQDAGKAHEWVESRKSTGKVILTVQSSS
>tr|B3Z1L5|B3Z1L5_BACCE Oxidoreductase, zinc-binding dehydrogenase family OS=Bacillus cereus W GN=BCW_2064 PE=4 SV=1
MMKAIVVTSFGGPEVMKYTDVDIPAISEDQVLIRVVATSVNFADIKSRYGKKGNKALPFI
LGIDAAGIVERVGSHVKNIYPGQRVIAFPQNGSYAEYVVANENLTFALPDEVDFQIAAAC
PIVSFTSYNLLANVARLQQGESVLIHAAAGGIGTTAIQLAKLLGAGTVIGTVGSEAKKEI
ALDAGADYVIGHQDEDFVEKVNELTNGEGVDVILDSISGTVSERSLKCLAYYGRLIHFGN
ASGEIGNFQTKDLHASCRSILGFSFGTTRKKRPELLQETANEVFRYLRDGHLQIKATKSF
PLQDAGKAHEWVESRKSTGKVILTVQSSS
>tr|B3Z9C2|B3Z9C2_BACCE Oxidoreductase, zinc-binding dehydrogenase family OS=Bacillus cereus NVH0597-99 GN=BC059799_2106 PE=4 SV=1
MMKAIVVTSFGGPEVMKYTDVDIPAISEDQVLIRVVATSANFADIKSRYGKKGNKALPFI
PGIDAAGIVERVGSHVKNIYPGQRVIAFPQNGSYAEYVVANENLTFALPDEVDFQIAAAC
PIVSFTSYNLLANVARIQQGESVLIHAAAGGIGTTAIQLAKLLGAGTVIGTVESETKKEI
ALDAGADYVIDHQDEDFVEKVNELTNGEGVDVILDSISGTVSERSLKCLAYYGRLIHFGN
ASGEIGNFQTKDLHASCRSILGFSFGTTRKKRPELLQETANEVFRYLRDGRLQIKATKSF
PLQDAGKAHEWVESRKSTGKVILTVQSSS
>tr|B3ZSA1|B3ZSA1_BACCE Oxidoreductase, zinc-binding dehydrogenase family OS=Bacillus cereus 03BB108 GN=BC03BB108_2039 PE=4 SV=1
MKAIILTSFGGPEVMKYTDVDIPAISEDQVLIRVVATSVNFADIKSRYGKKGNKELPFIL
GIDAAGIVERVGSHAKNIYPGQRVIAFPQNGSYAEYVVANENLTFALPDEVDFQIAAACP
IVSFTSYNLLANVARIQQGESVLIHAAAGGIGTTAIQLAKLLGAGTVIGTVGSETKKEIA
LDAGADYVIGHQDEDFVEKVNELTNGEGVDVILDSISGTVSERSLKCLAYYGRLIHFGNA
SGEIGNFQTKDLHASCRSILGFSFGTTRKKRPELLQETANEVFRYLRDGRLQIKATKSFP
LQDAGKAHEWVESRKSTGKVILTVQSSS
>tr|B5UV60|B5UV60_BACCE Quinone oxidoreductase OS=Bacillus cereus AH1134 GN=BCAH1134_2113 PE=4 SV=1
MMKAIVVTSFGGPEVMKYTDLDIPAISEDQVLIRVVATSVNFADIKSRYGKKGNKALPFI
PGIDATGIVERVGSHVKNIHPGQRVIAFPQNGSYAEYVVANENLTFVLPHEVDFQTAAAC
PIVSFTSYNLLANVARLQQGESVLIHAAAGGIGTTAIQLAKLLEAGTVIGTVGSEAKKEI
ALDAGADYVICHQDEDFVEKVNELTNGEGVDVILDSISGTVSERSLNCLAYYGRLVHFGN
ASGEIGNFQTKDLHASCRSILGFSFGNTRKKRPELLQETANEVFRYLRDGRLQIKATKSF
PLQNAGKAHEWVESRKSTGKVILTV
>tr|B5V3Y3|B5V3Y3_BACCE Oxidoreductase, zinc-binding dehydrogenase family OS=Bacillus cereus H3081.97 GN=BCH308197_2130 PE=4 SV=1
MKAIILTSFGGPEVMKYTDVDIPAISKDQVLIRVVATSVNFADIKSRYGKKGNKSLPFIP
GIDAAGIVERVGSHVKNIHPGQRVIAFPQNGSYAEYVVANENLTFVLPDEVDFQTAAACP
IVSFTSYNLLANVARLQQGESVLIHAAAGGIGTTAIQLAKLLGAGKVIGTVGSEAKKEIA
LDAGADYVFCHQDEDFVEKVNELTYGEGVNIILDSISGSVSERSLKCLAYYGRLIHFGNA
SGEIGNFQTKDLHASCRSILGFSFGTTRKKRPELLQETANEVFRYLRDGRLQIKATKSFP
LQDAGKAHEWVESRKSTGKVILTVQSSS
>tr|B7HJY3|B7HJY3_BACCE Oxidoreductase, zinc-binding dehydrogenase family OS=Bacillus cereus B4264 GN=BCB4264_A2123 PE=4 SV=1
MKAIVVTSFGGPEVMKYTDFDIPAISEDQVLIRVVATSVNFADIKSRYGKKGNKALPFIP
GIDATGIVERVGSHVKNIHPGQRVIAFPQNGSYAEYVVANENLTFVLPHEVDFHTAAACP
IVSFTSYNLLANVARIQKGESVLIHAAAGGIGTTAIQFAKLLGARTVIGTIGSETKRKIA
LDSGADYVICHQTEDFVEKVNELTNGEGVNIILDSISGTVSERSLNCLAFYGRLVHFGNA
SGEIGNFQTKDLHASCRSILGFSFGTTRKKRPELLQETANEVFRYLRDGRLQIKATKSFP
LQDAGKAHEWVESRKSTGKVIPTVQSSS
>tr|B7HP93|B7HP93_BACCE Oxidoreductase, zinc-binding dehydrogenase family OS=Bacillus cereus AH187 GN=BCAH187_A2265 PE=4 SV=1
MKAIILTSFGGPEVMKYTDVDIPAISKDQVLIRVVATSVNFADIKSRYGKKGNKSLPFIP
GIDAAGIVERVGSHVKNIHPGQRVIAFPQNGSYAEYVVANENLTFVLPDEVDFQTAAACP
IVSFTSYNLLANVARLQQGESVLIHAAAGGIGTTAIQLAKLLGAGKVIGTVGSEAKKEIA
LDAGADYVFCHQDEDFVEKVNELTYGEGVNIILDSISGSVSERSLKCLAYYGRLVHFGNA
SGEIGNFHTKDLHASCRSILGFSFGTTRKKRPELLQETANEVFRYLRDGRLQIKATKSFP
LQDAGKAHEWVESRKSTGKVILTVQSSS
>tr|B7IUB0|B7IUB0_BACCE Oxidoreductase, zinc-binding dehydrogenase family OS=Bacillus cereus G9842 GN=BCG9842_B3191 PE=4 SV=1
MKAIVVTSFGGPEVMKYTDVDIPAISEDQVLIRVVATSVNFADIKSRYGKKGNKALPFIP
GIDAAGIVERVGSQVKNIHPGQRVIAFPQNGSYAEYVVANENLTFVLPDEVDFQTAAACP
IVSFTSYNLLANVARLQQGESVLIHAAAGGIGTTAIQLAKRLGAGTVIGTVGSEVKRKIA
LNAGADYVICHQDEDFVKKVNELTNGEGVDVILDSISGTVSEKSLNCLAYYGRLIHFGNA
SGEIGNFQTKDLHASCRSILGFSFGTTRKKRPELLQETANEVFRYLRDGSLKVKATKSFP
LQDAGKAHEWVESRKSTGKVILTVQSSS
>tr|B7JLH4|B7JLH4_BACCE Oxidoreductase, zinc-binding dehydrogenase family OS=Bacillus cereus AH820 GN=BCAH820_2147 PE=4 SV=1
MKAIILTSFGGPEVMKYTDVDIPAISEDQVLIRVVATSVNFADIKSRYGKKGNKALPFIP
GIDAAGIVERVGSHVKNIYPGQRVIAFPQNGSYAEYVVANENLTFALPDEVDFQTAAACP
IVSFTSYNLLANVARIQQGESVLIHAAAGGIGTTAIQLAKLLGAGTVIGTVGSEAKKEIA
LDAGADYVIGHQDEDFVEKVNELTNGEGVDVILDSISGTVSERSLKCLAYYGRLIHFGNA
SGEIGNFQTKDLHASCRSILGFSFGTTRKKRPELLQETANEVFRYLRDGHLQIKATKSFP
LQDAGKAHEWVESRKSTGKVILTVQSSS
>tr|Q2BDM5|Q2BDM5_9BACI Quinone oxidoreductase OS=Bacillus sp. NRRL B-14911 GN=B14911_27230 PE=4 SV=1
MKAIHVTAYGGPENMILAEAERPVPAAGEVLIKVKAASVNFADIKTRYGKKGGGPLPYIP
GIDCTGTIEALGNGVEGLIPGQRVIAFPSKGSYAEYALAPAMLTFPIPKSISDIQAAACP
IAGITSLKLLEDIARIQQGETVLVHAGAGGVGTTAIQLARILGAGKVITTAGSPEKTAYA
LEAGSDYGVCYTIEDFPAKVMEWTEGKGADVILDSVAGTVTEKSLDCLAPFGRLVNFGNA
SGNAGSVETNDLHSSCRSLLGFSFGTVRKKRPHLVRASAGKIIGLLETGRLSMKIGETFS
LSEAAEAHTRIESRQSLGKTVLIID
>tr|Q3EQS4|Q3EQS4_BACTI Quinone oxidoreductase OS=Bacillus thuringiensis serovar israelensis ATCC 35646 GN=RBTH_03346 PE=4 SV=1
MKAIVVTSFGGPEVMKYTDVDIPAISEDQVLIRVVATSVNFADIKSRYGKKGNKALPFIP
GIDAAGIVERVGSQVKNIHPGQRVIAFPQNGSYAEYVVANENLTFVLPDEVDFQTAAACP
IVSFTSYNLLANVARLQQGESVLIHAAAGGIGTTAIQLAKRLGAGTVIGTVGSEVKRKIA
LNAGADYVICHQDEDFVKKVNELTNGEGVDVILDSISGTVSEKSLNCLAYYGRLIHFGNA
SGEIGNFQTKDLHASCRSILGFSFGTTRKKRPELLQETANEVFRYLRDGSLKVKATKSFP
LQDAGKAHEWVESRKSTGKVILTVQSSS
>tr|Q4MRP8|Q4MRP8_BACCE Quinone oxidoreductase OS=Bacillus cereus G9241 GN=BCE_G9241_2122 PE=4 SV=1
MKAIIVTSFGGPEVMQYTDVDIPAISKDQVLIRVVATSVNFADIKSRYGKKGNKALPFIP
GIDVAGIVECVGSHVKNIHPGQRVIAFPQNGSYAEYVVANENLTFVLPDEVDFQTAAACP
IVSFTSYNLLANVARLQQGESVLIHAAAGGIGTTAIQLAKLLGAGKVIGTVGSEGKKEIA
LDAGADYVFCHQDEDFVEKVNELTYGEGVNIILDSISGSVSERSLKCLAYYGRLVHFGNA
SGEIGNFHTKDLHASCRSILGFSFGTTRKKRPELLQETANEVFRYLRDGRLQIKATKSFP
LQDAGKAHEWVESRKSTGKVILTVQSSS
>tr|A0RDA3|A0RDA3_BACAH Quinone oxidoreductase OS=Bacillus thuringiensis (strain Al Hakam) GN=BALH_1877 PE=4 SV=1
MKAIILTSFGGPEVMKYTDVDIPAISEDQVLIRVVATSVNFADIKSRYGKKGNKELPFIL
GIDAAGIVERVGSHAKNIYPGQRVIAFPQNGSYAEYVVANENLTFALPDEVDFQIAAACP
IVSFTSYNLLANVARIQQGESVLIHAAAGGIGTTAIQLAKLLGAGTVIGTVGSETKKEIA
LDAGADYVIGHQDEDFVEKVNELTNGEGVDVILDSISGTVSERSLKCLAYYGRLIHFGNA
SGEIGNFQTKDLHASCRSILGFSFGTTRKKRPELLQETANEVFRYLRDGRLQIKATKSFP
LQDAGKAHEWVESRKSTGKVILTVQSSS
>tr|A9VSU8|A9VSU8_BACWK Alcohol dehydrogenase zinc-binding domain protein OS=Bacillus weihenstephanensis (strain KBAB4) GN=BcerKBAB4_1957 PE=4 SV=1
MKAIVVTSFGGPEVLKYTDMDIPTISDNQVLIRVVATSVNFADIKSRYGKKGNKSLPFIP
GIDAAGIVEHVGSHVKNIHPGQRVITFPQNGSYAEYVVANENLTFVLPDEVNFQTAAACP
IVSFTSYNLLANVARIQQGESVLIHAVAGGIGTTAIQLAKLLGAKKVIGTVGSEAKRKIA
LDAGADYVICHQDEDFVERVNQLTHGEGVNIVLDSISGTVSERSLNCLAYYGRLVHFGNA
SGEVGSFQTKDLHASCRSILGFSFGTTRKKRPELLQETANEVFRYLRDGSLQIKATKSFP
LQDAGKAHEWVESRQSTGKVILHVQTAP
>tr|B1HYD3|B1HYD3_LYSSC Quinone oxidoreductase OS=Lysinibacillus sphaericus (strain C3-41) GN=Bsph_0778 PE=4 SV=1
MKAIVINEFGTSDVLTYAEYPKPTISTGEILIRTIYTSVNYADIKNRTGNKAKGNFPMIL
GLDVAGIVEEVFNENSNFQKGDQVIAFPINGAYAEYVVAKEQLVFKVPYDVPLEKVAAVP
TVSFLSYILTHQIAPISQNDSVLIHAASGGVGTMLIQMAKKLGAKQIIGTVSTLEKAPIA
YQLGADHVLTYDQFSEHVRDFTGGIGVDIIFDSIAGAITEESLTCLAPYGTLVQFGNSGG
KAGTIMTSDLHSSCRNVKGFSLGTTRDLRPEMLQQVAQHIFTLLKGDSFQVPIAKIFPLE
DMQKAHELMESRQHQGKIVIKM
>tr|Q1J103|Q1J103_DEIGD NADPH:quinone reductase OS=Deinococcus geothermalis (strain DSM 11300) GN=Dgeo_0529 PE=4 SV=1
MSHAVLVEQHGGPEVLSWRETPLPVPGPGQVRVRVSATSVNYADIQARRGGYDAGGKLPF
TPGLDACGTVDALGEGVTGLRVGERVACFPLGGSYATHVLAPAHLTFPLENNVPDAAAAS
LTALVTAYNVVTYAGRLQRGETVLIHASAGGVGHLAVQIAREQGAGQVVGVVGSDARVDF
LRHLGVDEVVNRHREDFVGRVNALTEGRGADLILDSIGGTTTERGFTCLAPFGRLVIYGH
AGRQPAHLPSPPLHRQSRAVIGYSSGHHRQARPQVVRDAAAAAFALAASGAVRIHVAAEF
PLMEAARAHALVESGEINGRVLLTV
>tr|Q63C55|Q63C55_BACCZ Quinone oxidoreductase OS=Bacillus cereus (strain ZK / E33L) GN=qor PE=4 SV=1
MKAIVVTSFGGPEVMKYTDVDIPAISEDQVLIRVVATSANFADIKSRYGKKGNKALPFIP
GIDAAGIVERVGSHVKNIYPGQRVIAFPQNGSYAEYVVANENLTFALPDEVDFQTAAACP
IVSFTSYNLLANVARLQQGESVLIHAAAGGIGTTAIQLAKLLGAGTVIGTVGSEAKKEIA
LDAGADYVIGHQDEDFVEKVNELTNGEGVDVILDSISGTVSERSLKCLAYYGRLIHFGNA
SGEIGNFQTKDLHASCRSILGFSFGTTRKKRPELLQKTANEVFRYLRDGRLQIKATKSFP
LQDAGKAHEWVESRKSTGKVILTVQSSS
>tr|Q6HJK3|Q6HJK3_BACHK Quinone oxidoreductase OS=Bacillus thuringiensis subsp. konkukian GN=qor PE=4 SV=1
MKAIILTSFGGPEVMKYTDVDIPAISEDQVLIRVVATSVNFADIKSRYGKKGNKALPFIP
GIDAAGIVERVGSHVKNIYPGQRVIAFPQNGSYAEYVVANENLTFVLPDEVDFQTAAACP
IVSFTSYNLLANVARIQQGESVLIHAAAGGIGTTAIQLAKLLGAGTVIGTVGSETKKEIA
LDAGADYVIGHQDEDFVEKVNELTNGEGVDVILDSISGTVSERSLKCLAYYGRLIHFGNA
SGEIGNFQTKDLHASCRSILGFSFGTTRKKRPELLQETANEVFRYLRDGRLQIKATKSFP
LQDAGKAHEWVESRKSTGKVILTVQSSS
>tr|Q739E7|Q739E7_BACC1 Quinone oxidoreductase OS=Bacillus cereus (strain ATCC 10987) GN=qor PE=4 SV=1
MKAIIVTSFGGPEVMKYTDVDMPVISENQVLIRVVATSVNFADIKSRYGKKGNKALPFIP
GIDVAGIVERVGSHVKNINPGQRVIAFPQNGSYAEYVVSNENLTFVLPDEVDFQTAAACP
IVSFTSYNLLANVARLQQGESVLIHAAAGGIGTTAIQLAKLLGAGTVIGTVGSEAKKEIP
LYAGADYIICHQNEDFAEKVNELTNGEGVDVILDSISGTVSERSLKCLAYYGRLVHFGNA
SGEIGNFQTKDLHASCRSILGFSFGTTRKKRPELLQATANEVFRYLRDGRLQITATKSFP
LQDAGKAHEWVESRKSTGKVILTVQSSS
>tr|Q81E81|Q81E81_BACCR Quinone oxidoreductase OS=Bacillus cereus (strain ATCC 14579 / DSM 31) GN=BC_2107 PE=4 SV=1
MKAIVVTSFGGPEVMKYTDFDIPAISEDQVLIRVVATSVNFADIKSRYGKKGNKALPFIL
GIDATGIVERVGSHVKNIHPGQRVIAFPQNGSYAEYVVANENLTFVLPHEVDFQTAAACP
IVSFTSYNLLANVARLQQGESVLIHAAAGGIGTTAIQLAKLLEAGTVIGTVGSEAKKEIA
LDAGADYVICHQDEDFVEKVNELTNGEGVDVILDSISGTVSERSLNCLAYYGRLVHFGNA
SGEIGNFQTKDLHASCRSILGFSFGTTRKKRPELLQETANEVFRYLRDGRLQIKATKSFP
LQDAGKAHEWVESRKSTGKVILTVQSSS
>tr|Q81RD6|Q81RD6_BACAN Quinone oxidoreductase OS=Bacillus anthracis GN=qor-1 PE=4 SV=1
MKAIVVTSFGGSEVMKYTDVDIPAISEDQVLIRVVATSVNFADIKSRYGKKGNKALPFIL
GIDAAGIVERVGSHVKNIYPGQRVIAFPQNGSYAEYVVANENLTFVLPDEVDFQTAAACP
IVSFTSYNLLANVARLQQGESVLIHAAAGGIGTTAIQLAKLLGAGTVIGTVGSEAKKEIA
LDAGADYVIGHQDEDFVEKVNELTNGEGVDVILDSISGTVSERSLKCLAYYGRLIHFGNA
SGEIGNFQTKDLHASCRSILGFSFGTTRKKRPELLQETANEVFRYLRDGHLQIKATKSFP
LQDAGKAHEWVESRKSTGKVILTVQSSS
>tr|Q9KFV8|Q9KFV8_BACHD Quinone oxidoreductase OS=Bacillus halodurans GN=BH0363 PE=4 SV=1
MKAIVVTAFGGPEHMMWEDVSTPVIKENEVLIKVVKTSVNFADIKARYGRKGGTLPFIPG
LDAAGYVEKVGREVSDIQVGQRVIAFPKSGSYAEYVVAAESLVFPIPDEINFRTAAASPI
VSFLSHRLLYNVAQMERGESVLVHAAAGGVGTTAIQMAKLLGAGTVIGTVGSADKITAAK
ESGADEVICYEEEDFTKSVQEMTNGVGVDIILDSVSGSVTEKSLQCLARYGRLVHFGNSS
GAIGTIKTIDLHASCRSVLGFSLGTTRKCKPHLLKETARHVLPYLASGKLKVHIGHEYRL
TDAANAHRLMESRLNRGKILLNVE
