# Supplementary material for: Subdivision of the MDR superfamily of medium-chain dehydrogenases/reductases through iterative hidden Markov model refinement
Source: BMC Bioinformatics. 2010 Oct 27;11:534. doi: 10.1186/1471-2105-11-534 (PMC2976758; doi:10.1186/1471-2105-11-534)
Supplement: Additional file 4 — MDR family alignment figures. Illustrations showing the mafft MSAs from Additional file 3: mdr-sequences. Red sequence identifiers denote sequences from UniProtKB/TrEMBL, while blue correspond to sequences from Swiss-Prot. The position cscores are shown in a bar plot under the MSA. Positions that contain gaps in over 90% of the sequences have been removed from the alignment in order to increase readability. [file 1471-2105-11-534-S4.ZIP › mdr/MDR074.fasta]

>tr|A6CHX9|A6CHX9_9BACI Alcohol dehydrogenase OS=Bacillus sp. SG-1 GN=BSG1_02815 PE=4 SV=1
MKAIVHEGRQGMQGLSVRDFQEPEVSSGMVKVKLKTAGLNRRDLIVLTRHKEDQPPLIIG
SDGAGTIVGTGDGVTNVAQGDEVIINPGLGWKHNSDAPPEGFEIVGLPDHGTFSEYIVLP
AENVEKKPGHLNWEEAGVLSLAALTAYRVLFTRARIKEGDTVLIPGIGSGVGTFLLKFAK
AAGARVIVTSRSEEKQKTAIELGADFSISTNSDWNEELKDETIDIVIESIGRATFTKSLK
GLRKGGTLVTFGATTEDEIEINIRDFFYSQLNLLGSTMGSAEEFKEMLEFISEHSITPVV
DSVYPLEEYEKAMDRLKNSENLGKIAFRVSE
>tr|A8U6S1|A8U6S1_9LACT Alcohol dehydrogenase OS=Carnobacterium sp. AT7 GN=CAT7_06583 PE=4 SV=1
MKALIHEKTPGIKGLKLKKVETKEIGKKEVRIKVKTIGLNHRDLATVNGRNKMSRPLIVG
SDCAGIISEVGSEVTLFDVGDEVIVNPGIGWLNKTEAPPENFQILGNPLQGTFSEEFIIH
ENFVALKPSYLTWEESGVLSLSALTAYRALFTKGEVSNQQTILIPGIGGGVATYLLQFAK
AVGATVYVTSRSDEKLKKALKLGADKGINSTKDWAPELNDEKMDSVIESVGAATFNQSLK
QLKKGGKMVLFGSSTGDIVELNLREFFYGQYTLLGTTMGSREEYMDMLKFIEGYSIKPII
DTVFDFEDYEAAFNRLEAAEQMGKIVLRVSK
>tr|B0AJP9|B0AJP9_BACAN Oxidoreductase, zinc-binding dehydrogenase family OS=Bacillus anthracis str. A0488 GN=BAC_2678 PE=4 SV=1
MKAIVHQYKKGVEGLENKFLSETHPNAGEVKVKLKAAGLNHRDLFIINNRKEMDLPLVIG
SDGAGIVTEIGEGVSADLLQAEVIINPSIGWENIAEVPELPEVLGGPKDGTFAEYVIVPA
ENVVGKPSYLTWEESGVLALSALTAYRALFTKGRLKCGEHVLIPGIGGGVATFAMLFAKA
IGAKVSVTSRVENKRKFAETYGADFSFNSSGNWEESLCGGKVDLIIDSIGPATFIKYFDV
LNPNGRIVNFGASSGDKIELPLRALFYNQIDIMGTSMGSREEFDEMIRFIEKYKIKPIID
KVYSLEEAIQALSRMEQGEQFGNIALRME
>tr|B0PXU7|B0PXU7_BACAN Oxidoreductase, zinc-binding dehydrogenase family OS=Bacillus anthracis str. A0193 GN=BAQ_2702 PE=4 SV=1
MKAIVHQYKKGVEGLENKFLSETHPNAGEVKVKLKAAGLNHRDLFIINNRKEMDLPLVIG
SDGAGIVTEIGEGVSADLLQAEVIINPSIGWENIAEVPELPEVLGGPKDGTFAEYVIVPA
ENVVGKPSYLTWEESGVLALSALTAYRALFTKGRLKCGEHVLIPGIGGGVATFAMLFAKA
IGAKVSVTSRVENKRKFAETYGADFSFNSSGNWEESLCGGKVDLIIDSIGPATFIKYFDV
LNPNGRIVNFGASSGDKIELPLRALFYNQIDIMGTSMGSREEFDEMIRFIEKYKIKPIID
KVYSLEEAIQALSRMEQGEQFGNIALRME
>tr|B0QBT6|B0QBT6_BACAN Oxidoreductase, zinc-binding dehydrogenase family OS=Bacillus anthracis str. A0442 GN=BAH_2717 PE=4 SV=1
MKAIVHQYKKGVEGLENKFLSETHPNAGEVKVKLKAAGLNHRDLFIINNRKEMDLPLVIG
SDGAGIVTEIGEGVSADLLQAEVIINPSIGWENIAEVPELPEVLGGPKDGTFAEYVIVPA
ENVVGKPSYLTWEESGVLALSALTAYRALFTKGRLKCGEHVLIPGIGGGVATFAMLFAKA
IGAKVSVTSRVENKRKFAETYGADFSFNSSGNWEESLCGGKVDLIIDSIGPATFIKYFDV
LNPNGRIVNFGASSGDKIELPLRALFYNQIDIMGTSMGSREEFDEMIRFIEKYKIKPIID
KVYSLEEAIQALSRMEQGEQFGNIALRME
>tr|B1ET52|B1ET52_BACAN Oxidoreductase, zinc-binding dehydrogenase family OS=Bacillus anthracis str. A0389 GN=BAK_2746 PE=4 SV=1
MKAIVHQYKKGVEGLENKFLSETHPNAGEVKVKLKAAGLNHRDLFIINNRKEMDLPLVIG
SDGAGIVTEIGEGVSADLLQAEVIINPSIGWENIAEVPELPEVLGGPKDGTFAEYVIVPA
ENVVGKPSYLTWEESGVLALSALTAYRALFTKGRLKCGEHVLIPGIGGGVATFAMLFAKA
IGAKVSVTSRVENKRKFAETYGADFSFNSSGNWEESLCGGKVDLIIDSIGPATFIKYFDV
LNPNGRIVNFGASSGDKIELPLRALFYNQIDIMGTSMGSREEFDEMIRFIEKYKIKPIID
KVYSLEEAIQALSRMEQGEQFGNIALRME
>tr|B1GDK0|B1GDK0_BACAN Oxidoreductase, zinc-binding dehydrogenase family OS=Bacillus anthracis str. A0465 GN=BAM_2707 PE=4 SV=1
MKAIVHQYKKGVEGLENKFLSETHPNAGEVKVKLKAAGLNHRDLFIINNRKEMDLPLVIG
SDGAGIVTEIGEGVSADLLQAEVIINPSIGWENIAEVPELPEVLGGPKDGTFAEYVIVPA
ENVVGKPSYLTWEESGVLALSALTAYRALFTKGRLKCGEHVLIPGIGGGVATFAMLFAKA
IGAKVSVTSRVENKRKFAETYGADFSFNSSGNWEESLCGGKVDLIIDSIGPATFIKYFDV
LNPNGRIVNFGASSGDKIELPLRALFYNQIDIMGTSMGSREEFDEMIRFIEKYKIKPIID
KVYSLEEAIQALSRMEQGEQFGNIALRME
>tr|B1UKN3|B1UKN3_BACAN Oxidoreductase, zinc-binding dehydrogenase family OS=Bacillus anthracis str. A0174 GN=BAO_2655 PE=4 SV=1
MKAIVHQYKKGVEGLENKFLSETHPNAGEVKVKLKAAGLNHRDLFIINNRKEMDLPLVIG
SDGAGIVTEIGEGVSADLLQAEVIINPSIGWENIAEVPELPEVLGGPKDGTFAEYVIVPA
ENVVGKPSYLTWEESGVLALSALTAYRALFTKGRLKCGEHVLIPGIGGGVATFAMLFAKA
IGAKVSVTSRVENKRKFAETYGADFSFNSSGNWEESLCGGKVDLIIDSIGPATFIKYFDV
LNPNGRIVNFGASSGDKIELPLRALFYNQIDIMGTSMGSREEFDEMIRFIEKYKIKPIID
KVYSLEEAIQALSRMEQGEQFGNIALRME
>tr|B3J1H3|B3J1H3_BACAN Oxidoreductase, zinc-binding dehydrogenase family OS=Bacillus anthracis Tsiankovskii-I GN=BATI_2561 PE=4 SV=1
MKAIVHQYKKGVEGLENKFLSETHPNAGEVKVKLKAAGLNHRDLFIINNRKEMDLPLVIG
SDGAGIVTEIGEGVSADLLQAEVIINPSIGWENIAEVPELPEVLGGPKDGTFAEYVIVPA
ENVVGKPSYLTWEESGVLALSALTAYRALFTKGRLKCGEHVLIPGIGGGVATFAMLFAKA
IGAKVSVTSRVENKRKFAETYGADFSFNSSGNWEESLCGGKVDLIIDSIGPATFIKYFDV
LNPNGRIVNFGASSGDKIELPLRALFYNQIDIMGTSMGSREEFDEMIRFIEKYKIKPIID
KVYSLEEAIQALSRMEQGEQFGNIALRME
>tr|B3KAC1|B3KAC1_9BACI Alcohol dehydrogenase zinc-binding domain protein OS=Geobacillus sp. Y412MC10 GN=GYMC10DRAFT_2166 PE=4 SV=1
MKAAIHRGRSGLDGLRVGNMESKQPGPGEIRVRLKTAGLNHRDLFLMKGRHAADAPLILG
SDGAGIIDAVGEGVGSLTVGTEVIIHPTIGWDNTEEVPVVPQILGGPTDGTFAETVVIPA
DNAFRKPTYLTWEEAGVLPLSALTAYRALFTRAHIKPGEHVLIPGIGGGVATYAMLMAQN
AGAVVSVTSRSQGKLEEARRYSVHRAFSSGGDWNEELQGEKVDVILDSIGPATFPRYLDV
IKPNGRIVSFGASSGDAVEVSLRALFFPQLSWIGTSMGSREEFGEMLRFMEEHTIAPLID
RMYPLDEILDAFRRMTAGEQFGNIGLRIE
>tr|B3YMT9|B3YMT9_BACCE Oxidoreductase, zinc-binding dehydrogenase family OS=Bacillus cereus W GN=BCW_2565 PE=4 SV=1
MKAIVHQYKKGVEGLENKFLSETHPNAGEVKVKLKAAGLNHRDLFIINNRKEMDLPLVIG
SDGAGIVTEIGEGVSADLLQAEVIINPSIGWENIAEVPELPEVLGGPKDGTFAEYVIVPA
ENVVGKPSYLTWEESGVLALSALTAYRALFTKGRLKCGEHVLIPGIGGGVATFAMLFAKA
IGAKVSVTSRVENKRKFAETYGADFSFNSSGNWEESLCGGKVDLIIDSIGPATFIKYFDV
LNPNGRIVNFGASSGDKIELPLRALFYNQIDIMGTSMGSREEFDEMIRFIEKYKIKPIID
KVYSLEEAIQALSRMEQGEQFGNIALRME
>tr|B3ZB14|B3ZB14_BACCE Oxidoreductase, zinc-binding dehydrogenase family OS=Bacillus cereus NVH0597-99 GN=BC059799_2613 PE=4 SV=1
MKAIVHQYKKGVEGLENKFLSETHPNAGEVKVKLKAAGLNHRDLFIINNRKEMDLPLVIG
SDGAGIVTEIGEGVSADLLQAEVIINPSIGWENIAEVPELPEVLGGPKDGTFAEYVIVPA
ENVVGKPSYLTWEESGVLALSALTAYRALFTKGRLKCGEHVLIPGIGGGVATFAMLFAKA
IGAKVSVTSRVENKRKFAETYGADFSFNSSGNWEESLCGGKVDLIIDSIGPATFIKYFDV
LNPNGRIVNFGASSGDKIELPLRALFYNQIDIMGTSMGSREEFDEMIRFIEKYKIKPIID
KVYSLEEAIQALSRMEQGEQFGNIALRME
>tr|B3ZJX6|B3ZJX6_BACCE Oxidoreductase, zinc-binding dehydrogenase family OS=Bacillus cereus 03BB108 GN=BC03BB108_2580 PE=4 SV=1
MKAIVHQYKKGVEGIENKFLFETYPNAGEVKVKLKVAGLNHRDLFIINNRKEMDLPLVIG
SDGAGIVTEIGEGVSADLLQAEVIINPSIGWENIAEVPELPEVLGGPKDGTFAEYVNVPA
ENVVRKPSYLTWEESGVLALSALTAYRALFTKGRLKCGEHVLIPGIGGGVATFAMLFAKA
IGAKVSVTSRVENKRKFAETYGADFSFNSSGNWEESLCGGKVDLIIDSIGPATFIKYFDV
LNPNGRIVNFGASSGDKIELPLRALFYNQIDIMGTSMGSREEFNEMIRFIEKYKIKPIID
KVYSLEEAIQALSRMEQGEQFGNIALRME
>tr|B5UWK9|B5UWK9_BACCE Alcohol dehydrogenase OS=Bacillus cereus AH1134 GN=BCAH1134_2669 PE=4 SV=1
MKAIVHQDKKGLEGVGYKFSSEISPSAGEVKVKLKAAGLNHRDLFIINNRKEMDLPLVIG
SDGSGIVTEIGEGVSNITLHTEVIINPSIGWEHATEVPELPEVLGGPKDGTFAEYVIVPV
ENVVEKPSYLTWEESGVLSLSALTAYRALFTKGRLKRGEHVLIPGIGGGVATFAMLFAKA
IGAKVSVTSRVENKRELAAKYGADISFHSAGNWGESLQGEKVDLIIDSIGPATFLKYFDV
LKPNGRIVNFGASSGDKIELPLRALFYNQIDIMGTSMGSREEFNEMIKFIEKHQIKPIID
KVYSLEEAIRALSRMERGEQFGNIVLQMN
>tr|B5UZB6|B5UZB6_BACCE Oxidoreductase, zinc-binding dehydrogenase family OS=Bacillus cereus H3081.97 GN=BCH308197_2621 PE=4 SV=1
MKAILHQYKKGVEGLEYKFLSETNPNAGEVKVKLKAAGLNHRDLFIINNRKEMDLPLVIG
SDGAGVVTEIGEGVSADLLQAEVIINPSIGWENIAEVPELPEVLGGPKDGTFAEYVIVPA
ENVVGKPSYLTWEESGVLALSALTAYRALFTKGRLKCGEHVLIPGIGGGVATFAMLFAKA
IGAKVSVTSRVENKRKFAETYGADFSFNSSGNWEESLCGGKVDLIIDSIGPATFLKYFDV
LKPNGRIVNFGASSGDKIELPLRALFYNQIDIMGTSMGSSEEFNEMIKFIEKYKIKPIMD
KVYSLEEAIQALRRMEQGEQFGNIALRME
>tr|B7H7Z7|B7H7Z7_BACCE Alcohol dehydrogenase OS=Bacillus cereus B4264 GN=BCB4264_A2675 PE=4 SV=1
MKAIVHQYKTGFDGVEYKISPERALNDGEVKVKLKSAGLNHRDLFIMNNRKEIQLPLILG
SDGAGIVTEIGNGVSDNILHTEVIINPSIGWEHATEVPELPEVLGGPKDGTFAEYVIVPV
ENVVEKPSYLTWEESGVLSLSALTAYRALFTKGRLKRGEHVLIPGIGGGVATFSMLFAKA
IGAKVSVTSRVENKMELAAKYGADISFHSAGNWEESLQGEKVDLIIDSIGPATFLKYFDV
LKPNGRIVNFGASSGDKIELPLRALFYNQIDIMGTSMGSREEFNEMIKFIEKHQIKPIID
KVYSLEEAIRALSRMELGEQFGNIVLQMN
>tr|B7HSH6|B7HSH6_BACCE Oxidoreductase, zinc-binding dehydrogenase family OS=Bacillus cereus AH187 GN=BCAH187_A2715 PE=4 SV=1
MKAILHQYKKGVEGLEYKFLSETNPNAGEVKVKLKAAGLNHRDLFIINNRKEMDLPLVIG
SDGAGVVTEIGEGVSADLLQAEVIINPSIGWENIAEVPELPEVLGGPKDGTFAEYVIVPA
ENVVGKPSYLTWEESGVLALSALTAYRALFTKGRLKCGEHVLIPGIGGGVATFAMLFAKA
IGAKVSVTSRVENKRKFAETYGADFSFNSSGNWEESLCGGKVDLIIDSIGPATFLKYFDV
LKPNGRIVNFGASSGDKIELPLRALFYNQIDIMGTSMGSSEEFNEMIKFIEKYKIKPIMD
KVYSLEEAIQALRRMEQGEQFGNIALRME
>tr|B7IIH3|B7IIH3_BACCE Alcohol dehydrogenase OS=Bacillus cereus G9842 GN=BCG9842_B2636 PE=4 SV=1
MKAIVHQYKKGLEGLEYKFSPEISPNAGEVKVKLKAAGLNHRDLFIINNRKEMDLSLVIG
SDGSGVVTEIGEGVSNIKLHTEVIINPSIGWEHATEVPELPEVLGGPKDGTFAEYVIVPA
ENVVEKPSYLTWEESGVLSLSALTAYRALFTKGRLKCGEHVLIPGIGGGVATFAMLFAKA
IGAKVSVTSRVENKRELAEKYGADISFHSAGNWEESLQGEKVDLIIDSIGPATFLKYFDV
LKPNGRIVNFGASSGDKIELPLRALFYNQIDIMGTSMGSGEEFNEMIKFIEKHQIKPIID
KVYSLEEAIRALSRMEHGEQFGNIVLQMN
>tr|B7JQP1|B7JQP1_BACCE Oxidoreductase, zinc-binding dehydrogenase family OS=Bacillus cereus AH820 GN=BCAH820_2664 PE=4 SV=1
MKAIVHQYKKGVEGLENKFLSETHPNAGEVKVKLKAAGLNHRDLFIINNRKEMDLPLVIG
SDGAGIVTEIGEGVSADLLQAEVIINPSIGWENIAEVPELPEVLGGPKDGTFAEYVIVPA
ENVVGKPSYLTWEESGVLALSALTAYRALFTKGRLKCGEHVLIPGIGGGVATFAMLFAKA
IGAKVSVTSRVENKRKFAETYGADFSFNSSGNWEESLCGGKVDLIIDSIGPATFIKYFDV
LNPNGRIVNFGASSGDKIELPLRALFYNQIDIMGTSMGSREEFDEMIRFIEKYKIKPIID
KVYSLEEAIQALSRMEQGEQFGNIALRME
>tr|A0REN1|A0REN1_BACAH Alcohol dehydrogenase, zinc-containing OS=Bacillus thuringiensis (strain Al Hakam) GN=BALH_2382 PE=4 SV=1
MKAIVHQYKKGVEGIENKFLFETYPNAGEVKVKLKVAGLNHRDLFIINNRKEMDLPLVIG
SDGAGIVTEIGEGVSADLLQAEVIINPSIGWENIAEVPELPEVLGGPKDGTFAEYVNVPA
ENVVRKPSYLTWEESGVLALSALTAYRALFTKGRLKCGEHVLIPGIGGGVATFAMLFAKA
IGAKVSVTSRVENKRKFAETYGADFSFNSSGNWEESLCGGKVDLIIDSIGPATFIKYFDV
LNPNGRIVNFGASSGDKIELPLRALFYNQIDIMGTSMGSREEFNEMIRFIEKYKIKPIID
KVYSLEEAIQALSRMEQGEQFGNIALRME
>tr|A7Z5E5|A7Z5E5_BACA2 YogA OS=Bacillus amyloliquefaciens (strain FZB42) GN=yogA PE=4 SV=1
MMNALIIHENGFDFRQAPDKRPGNGEVKIKLKTAGLNHRDLFLMKNHETGNHEFTLGSDG
AGIVTEIGHGVRSHLLHAEVIINPVLNWKTVEDVPAVPDILGGPSDGTFSPYVIVPEENA
VLKPEHLTWEEAGVLPLSALTAYRALFTKGQLKKGEHLILPGIGSGVATYALLMAKAIGA
TVSVTSRSENKKQTALSYGADRAIDSYGDWNEALNGEKADIILDGVGPALFQHYLDIMKP
NGRIVTFGASSGDQLGFPIRSLFFPQIHILGTSMGSNEEFADMLELVNRCGIRPIIDRMY
PLSEAAAAFNRMREGRQFGNIGFRLDV
>tr|A9VHI1|A9VHI1_BACWK Alcohol dehydrogenase zinc-binding domain protein OS=Bacillus weihenstephanensis (strain KBAB4) GN=BcerKBAB4_2490 PE=4 SV=1
MKAIVHQHKKGLEGLEYKLSPEITPNIGEVKVKLKAAGLNHRDLFIMNNRKEMELPLVLG
SDGSGIVIELGEGVSNISLHTEVIINPSIGWNNTHEIPELPEVLGGPTDGTFAEYVIVPA
ENVVEKPSYLTWEESGVLSLSALTAYRALFTKGRLKPEEHVLIPGIGGGVATYAMLFAKA
IGAKVSVTSRIEGKRKAAEKYGADFSFNSSGNWEECLHGEKVDLIIDSIGPATFLKYFDI
LKPNGRIVNFGASSGDKIELPLRALFYNQIDIMGTSMGSREEFNEMVHFIEKHNIKPIID
KVYPLEEAIQALNRMQQGEQFGNIALRME
>tr|O35017|O35017_BACSU YogA protein OS=Bacillus subtilis GN=yogA PE=4 SV=1
MKAVIHNGKAGLLGLSVQDVPSTKPGYGEVKVKLKSAGLNHRDLFLMKNKSEQDPHMILG
SDGAGIIEEIGEGVKNVTVQTEVVIFPTLNWDLTENVPPVPEILGGPSDGTLAEYVIIPS
QNAIKKPAYLSWEEAGVLPLSALTAYRALFTKGQLKKGEHLLIPGIGSGVATYALFMAKA
IGATVSVTSRSEEKRKKALKLGADYAFDSYSNWDEQLQGKKIDVVLDSIGPALFSEYFRH
VKPNGRIVSFGASSGDNLSFPVRSLFFPQVNVLGTSMGSGEEFQAMLAFIDKHKLRPVID
RIYPLEKACEAYKRMQEGRQFGNIGIVME
>tr|Q63AT8|Q63AT8_BACCZ Alcohol dehydrogenase, zinc-containing OS=Bacillus cereus (strain ZK / E33L) GN=BCE33L2390 PE=4 SV=1
MKAIVHQYKKGVEGLQYKFSSETHPNAGEVKVKLKAAGLNHRDLFIINNRKEMDLPLVIG
SDGAGIVTEIGEGVSADLLQAEVIINPSIGWENIAEVPELPEVLGGPKDGTFAEYVIVPA
ENVVEKPSYLTWEESGVLALSALTAYRALFTKGRLKCGEHVLIPGIGGGVATFAMLFAKA
IGAKVSVTSRVENKRKFAETYGADSSFNSSGNWEESLCGEKVDLIIDSIGSATFLKYFDV
LKPNGRIVNFGASSGDKIELPLRALFYNQIDIMGTSMGSREEFNEMIRFIEKYKIKPIID
KVYSLEEAIQALSRMEQGEQFGNIALRME
>tr|Q65M14|Q65M14_BACLD YogA (Alcohol dehydrogenase YogA) OS=Bacillus licheniformis (strain DSM 13 / ATCC 14580) GN=yogA PE=4 SV=1
MKAIIHEGIKGLSGLKYTDVSDKTPGPGEVKIRLKAAGLNHRDLFLFQSRKAGDAPFIPG
SDGAGMIEETGEGVRDLAVHTEVIINPSIGWEYTDSVPQVPDILGGPSDGTFAEHVIVPA
KHVLKKPAHLSWEEAGVLPLSALTAYRALFTKGHLEKGEHILIPGAGGGVATNALLMAKA
AGARVIVTSRSEEKRKEALRYGADFAIDSRGLWKESLDGERVDLILDSIGPATFANYFDV
IKPNGRIVIFGASSGESIQLPLRSLFFPQISIIGTSMGSLEEFRQMIDFIERHSLKPVID
QVFPLSEAVPAFKRMKDGEQFGNIALQIDG
>tr|Q6HI71|Q6HI71_BACHK Alcohol dehydrogenase, zinc-containing OS=Bacillus thuringiensis subsp. konkukian GN=BT9727_2429 PE=4 SV=1
MKAIVHQYKKGVEGLENKFLSETHPNAGEVKVKLKAAGLNHRDLFIINNRKEMDLPLVIG
SDGAGIVTEIGEGVSADLLQAEVIINPSIGWENIAEVPELPEVLGGPKDGTFAEYVIVPA
ENVVGKPSYLTWEESGVLALSALTAYRALFTKGRLKCGEHVLIPGIGGGVATFAMLFAKA
IGAKVSVTSRVENKRKFAETYGADFSFNSSGNWEESLCGGKVDLIIDSIGPATFIKYFDV
LNPNGRIVNFGASSGDKIELPLRALFYNQIDIMGTSMGSREEFDEMIRFIEKYKIKPIID
KVYSLEEAIQALSRMEQGEQFGNIALRME
>tr|Q737H1|Q737H1_BACC1 Alcohol dehydrogenase, zinc-containing OS=Bacillus cereus (strain ATCC 10987) GN=BCE_2677 PE=4 SV=1
MKAIVQQYKAGFEGVEYKVLPERNPSAGEVKVKLKSAGLNHRDLFIMNNRKEMQVPLVLG
SDGAGIITEIGESVSRTLLQNEVIINPSIGWDHIAEIPELPEVLGGPKDGTFAECVIVPV
ENVVAKPSYLSWEESGVLSLSALTAYRALFTKGRLKRGEHVLIPGIGGGVATFAMLFAKA
IGAKVSVTSRIENKRKLAETYGADFSFNSSGNWEESLRGEKVDLIIDSIGPATFLKYFDV
LKQNGRIVNFGASSGDKIELPLRALFYNQIDIMGTSMGSREEFNEMMKFIEKYKIKPIMD
KVYSLEEATQALRRMEQGEQFGNIALRMY
>tr|Q81CT4|Q81CT4_BACCR Alcohol dehydrogenase OS=Bacillus cereus (strain ATCC 14579 / DSM 31) GN=BC_2660 PE=4 SV=1
MKAIVHQYEKGLEGLEYKFSPEISPNAGEVKIKLKAAGLNHRDLFIINNRKEMDLPLVIG
SDGSGIVTEIGEGVSNITLHTEVIINPSIGWEHATEVPELPEVLGGPKDGTFAEYVIVPA
ENVVEKPSYLTWEESGVLSLSALTAYRALFTKGRLKCGEHVLIPGIGGGVATFAMLFAKA
IGAKVSVTSRVENKRELAEKYGADISFNSTGNWEESLQGEKVDLIIDSIGPATFLKYFDV
LKPNGRIVNFGASSGDKIELPLRALFYNQIDIMGTSMGSREEFNEMIKFIEKYQIKPIID
KVYSLEEAIRALSRMEHGEQFGNIVLQMN
>tr|Q81PZ2|Q81PZ2_BACAN Alcohol dehydrogenase, zinc-containing OS=Bacillus anthracis GN=BAS2466 PE=4 SV=1
MKAIVHQYKKGVEGLENKFLSETHPNAGEVKVKLKAAGLNHRDLFIINNRKEMDLPLVIG
SDGAGIVTEIGEGVSADLLQAEVIINPSIGWENIAEVPELPEVLGGPKDGTFAEYVIVPA
ENVVGKPSYLTWEESGVLALSALTAYRALFTKGRLKCGEHVLIPGIGGGVATFAMLFAKA
IGAKVSVTSRVENKRKFAETYGADFSFNSSGNWEESLCGGKVDLIIDSIGPATFIKYFDV
LNPNGRIVNFGASSGDKIELPLRALFYNQIDIMGTSMGSREEFDEMIRFIEKYKIKPIID
KVYSLEEAIQALSRMEQGEQFGNIALRME
>tr|Q8ERC9|Q8ERC9_OCEIH Alcohol dehydrogenase OS=Oceanobacillus iheyensis GN=OB1376 PE=4 SV=1
MMRGLVHERNQVTIKDMDEPTPASNEVVVKLKAAGLNRRDLAIPKRRGDEQEALILGSDG
AGVIDSIGDEVENVQVGDEVIINPSLRWKQNSDAPPKGFDILGMPDHGTIAEKIVIASDQ
VEPKPSYLSWEEAAVFSLAALTGYRAIFTKGKLQPGETVFIPGAGSGVASFLIHFAKNHG
ARVITTSRSKDKQEKAKDLGADVVLDTSDDWEAALQDETIDMVIDSVGKATFHRSLAVLK
KGGRFVTFGATTEDVIDFDLRSFFYGQYQLIGTTMGCKEELEAALNHYIKYETRPVVDKV
FNLEESLDALEYLKEGKQFGKVAIRIS
