# Supplementary material for: Subdivision of the MDR superfamily of medium-chain dehydrogenases/reductases through iterative hidden Markov model refinement
Source: BMC Bioinformatics. 2010 Oct 27;11:534. doi: 10.1186/1471-2105-11-534 (PMC2976758; doi:10.1186/1471-2105-11-534)
Supplement: Additional file 4 — MDR family alignment figures. Illustrations showing the mafft MSAs from Additional file 3: mdr-sequences. Red sequence identifiers denote sequences from UniProtKB/TrEMBL, while blue correspond to sequences from Swiss-Prot. The position cscores are shown in a bar plot under the MSA. Positions that contain gaps in over 90% of the sequences have been removed from the alignment in order to increase readability. [file 1471-2105-11-534-S4.ZIP › mdr/MDR075.fasta]

>tr|B0ATP0|B0ATP0_BACAN Oxidoreductase, zinc-binding dehydrogenase family OS=Bacillus anthracis str. A0488 GN=BAC_0131 PE=4 SV=1
MKAIICTQYGPPNVLQLQNIEKPIPKKNEVLVKIHATSVSTGDCRIRGFNSPLLFWIPMR
LILGLRKPRNPILGVELAGEIEDIGTDVTQFKKGDQIFALTELNLGGYAEYTCVHESGLI
TLKPTNVTYEEAAVIPFGGTSALHFLRKSRIKKGQQVLIYGASGSVGTAAIQLAKYFGAT
VTAVCSNSNFELVQSLGADKVIDYTKEDFTKRRERYDIIFDAVGKHKKSLCKQVLAPNGK
YVSVNGMMAKVSKEDMILLKKLTETEHLKPVIDRTYRLEEIAEAHMYVEIGHKKGNVSIT
LK
>tr|B0Q5L6|B0Q5L6_BACAN Oxidoreductase, zinc-binding dehydrogenase family OS=Bacillus anthracis str. A0193 GN=BAQ_0185 PE=4 SV=1
MKAIICTQYGPPNVLQLQNIEKPIPKKNEVLVKIHATSVSTGDCRIRGFNSPLLFWIPMR
LILGLRKPRNPILGVELAGEIEDIGTDVTQFKKGDQIFALTELNLGGYAEYTCVHESGLI
TLKPTNVTYEEAAVIPFGGTSALHFLRKSRIKKGQQVLIYGASGSVGTAAIQLAKYFGAT
VTAVCSNSNFELVQSLGADKVIDYTKEDFTKRRERYDIIFDAVGKHKKSLCKQVLAPNGK
YVSVNGMMAKVSKEDMILLKKLTETEHLKPVIDRTYRLEEIAEAHMYVEIGHKKGNVSIT
LK
>tr|B0QID0|B0QID0_BACAN Oxidoreductase, zinc-binding dehydrogenase family OS=Bacillus anthracis str. A0442 GN=BAH_0184 PE=4 SV=1
MKAIICTQYGPPNVLQLQNIEKPIPKKNEVLVKIHATSVSTGDCRIRGFNSPLLFWIPMR
LILGLRKPRNPILGVELAGEIEDIGTDVTQFKKGDQIFALTELNLGGYAEYTCVHESGLI
TLKPTNVTYEEAAVIPFGGTSALHFLRKSRIKKGQQVLIYGASGSVGTAAIQLAKYFGAT
VTAVCSNSNFELVQSLGADKVIDYTKEDFTKRRERYDIIFDAVGKHKKSLCKQVLAPNGK
YVSVNGMMAKVSKEDMILLKKLTETEHLKPVIDRTYRLEEIAEAHMYVEIGHKKGNVSIT
LK
>tr|B1F2C7|B1F2C7_BACAN Oxidoreductase, zinc-binding dehydrogenase family OS=Bacillus anthracis str. A0389 GN=BAK_0209 PE=4 SV=1
MKAIICTQYGPPNVLQLQNIEKPIPKKNEVLVKIHATSVSTGDCRIRGFNSPLLFWIPMR
LILGLRKPRNPILGVELAGEIEDIGTDVTQFKKGDQIFALTELNLGGYAEYTCVHESGLI
TLKPTNVTYEEAAVIPFGGTSALHFLRKSRIKKGQQVLIYGASGSVGTAAIQLAKYFGAT
VTAVCSNSNFELVQSLGADKVIDYTKEDFTKRRERYDIIFDAVGKHKKSLCKQVLAPNGK
YVSVNGMMAKVSKEDMILLKKLTETEHLKPVIDRTYRLEEIAEAHMYVEIGHKKGNVSIT
LK
>tr|B1GKH7|B1GKH7_BACAN Oxidoreductase, zinc-binding dehydrogenase family OS=Bacillus anthracis str. A0465 GN=BAM_0169 PE=4 SV=1
MKAIICTQYGPPNVLQLQNIEKPIPKKNEVLVKIHATSVSTGDCRIRGFNSPLLFWIPMR
LILGLRKPRNPILGVELAGEIEDIGTDVTQFKKGDQIFALTELNLGGYAEYTCVHESGLI
TLKPTNVTYEEAAVIPFGGTSALHFLRKSRIKKGQQVLIYGASGSVGTAAIQLAKYFGAT
VTAVCSNSNFELVQSLGADKVIDYTKEDFTKRRERYDIIFDAVGKHKKSLCKQVLAPNGK
YVSVNGMMAKVSKEDMILLKKLTETEHLKPVIDRTYRLEEIAEAHMYVEIGHKKGNVSIT
LK
>tr|B1UTM2|B1UTM2_BACAN Oxidoreductase, zinc-binding dehydrogenase family OS=Bacillus anthracis str. A0174 GN=BAO_0174 PE=4 SV=1
MKAIICTQYGPPNVLQLQNIEKPIPKKNEVLVKIHATSVSTGDCRIRGFNSPLLFWIPMR
LILGLRKPRNPILGVELAGEIEDIGTDVTQFKKGDQIFALTELNLGGYAEYTCVHESGLI
TLKPTNVTYEEAAVIPFGGTSALHFLRKSRIKKGQQVLIYGASGSVGTAAIQLAKYFGAT
VTAVCSNSNFELVQSLGADKVIDYTKEDFTKRRERYDIIFDAVGKHKKSLCKQVLAPNGK
YVSVNGMMAKVSKEDMILLKKLTETEHLKPVIDRTYRLEEIAEAHMYVEIGHKKGNVSIT
LK
>tr|B2QBZ0|B2QBZ0_9BACL Alcohol dehydrogenase zinc-binding domain protein OS=Exiguobacterium sp. AT1b GN=EAT1bDRAFT_1592 PE=4 SV=1
MKAAICTAYGPPEVLVIQEVHQPKPKSNEMLIQVHASAVHSGDRRLRALDVPALGKLPMR
LVVGFKAPRQPILGVVLAGTVVETGNSVKNFQVGDNVYALTGMRFGGYAEFACVNESKCV
FQMPTHASFIEAAALPFGGTTSLHFLRKAHIDRANNVLIYGGAGAVGSTAVQIAKHYGVH
VTAVCHERNIELVKRIGADVVVDYSREGYDRDLGTYDAVFDASGKIDKRLAKKHVAENGA
FSSVAGQGPARERKEDLMFLNELFEAGELQPVIDSVYSLDEIVEAHRYVDQGTKVGNVIV
RIMEESIR
>tr|B3J7B3|B3J7B3_BACAN Oxidoreductase, zinc-binding dehydrogenase family OS=Bacillus anthracis Tsiankovskii-I GN=BATI_0161 PE=4 SV=1
MKAIICTQYGPPNVLQLQNIEKPIPKKNEVLVKIHATSVSTGDCRIRGFNSPLLFWIPMR
LILGLRKPRNPILGVELAGEIEDIGTDVTQFKKGDQIFALTELNLGGYAEYTCVHESGLI
TLKPTNVTYEEAAVIPFGGTSALHFLRKSRIKKGQQVLIYGASGSVGTAAIQLAKYFGAT
VTAVCSNSNFELVQSLGADKVIDYTKEDFTKRRERYDIIFDAVGKHKKSLCKQVLAPNGK
YVSVNGMMAKVSKEDMILLKKLTETEHLKPVIDRTYRLEEIAEAHMYVEIGHKKGNVSIT
LK
>tr|B3KC49|B3KC49_9BACI Alcohol dehydrogenase zinc-binding domain protein OS=Geobacillus sp. Y412MC10 GN=GYMC10DRAFT_3167 PE=4 SV=1
MKAMVCTAYGPPEVLQLQEVAKPIPKDHEVRIKIYATTVNSGDCRVRGFRSPLLYKIPMR
LVLGLRKPRQPILGVELAGEVEAIGQDVTRFKIGDQVLAFRGMRFGTYAQYICMHEDGMI
VMKPEHVTYDDAAAIFFGGTTALHFFRKANIRQGHKVLIYGASGAVGNLAVQLAKHAGTV
VTGVCSTVNVELVKSLGADQVVDYTQEDISKSGDRYDIILDAVGKLPKSRCKHLLAAGGS
YVTVEGQGVAKVLMEDLRRLTDLLGEGKIKPVIDRRYALEQIAEAHRYADTGRKRGSVVI
TVGHDH
>tr|B3KHM3|B3KHM3_9BACI Alcohol dehydrogenase zinc-binding domain protein OS=Geobacillus sp. Y412MC10 GN=GYMC10DRAFT_5091 PE=4 SV=1
MKAMVCTKYGSPDVLELTEVNKPVPMANEVLVRIRATSVAAMDVRIRSSDFPLLLWIPMR
FLLGFRKPKKTILGVELSGIIEDVGKDVKRFKKGDEIMAYRGMNFGTYAEYTCLHEDGMV
VMKPINSTYEEAAAFAFGGLSALYFLKKSNIQSGQRVPFYGASGAVGSSAVQLAKHFGTE
VTGVTSTTNIDLVKTLGADLVVDYTTENFVNRNERYDVIFDAVGKISKARSSKVLAPNGT
YVSVDGQGIAKVSTKDLHFLKELMEKGKLKSVIDRCYPLEQIPEAHRYAETGRKKGNVAI
TVGECRVT
>tr|B3YYY1|B3YYY1_BACCE Oxidoreductase, zinc-binding dehydrogenase family OS=Bacillus cereus W GN=BCW_0172 PE=4 SV=1
MKAIICTQYGPPNVLQLQNIEKPIPKKNEVLVKIHATSVSTGDCRIRGFNSPLLFWIPMR
LILGLRKPRNPILGVELAGEIEDIGTDVTQFKKGDQIFALTELNLGGYAEYTCVHESGLI
TLKPTNVTYEEAAVIPFGGTSALHFLRKGRIKKGQQVLIYGASGSVGTAAIQLAKYFGAT
VTAVCSNSNFELVQSLGADKVIDYTKEDFTKRRERYDIIFDAVGKHKKSLCKQVLAPNGK
YVSVNGMMAKVSKEDMILLKKLTETEHLKPVIDRTYLLEEIAEAHMYVEIGHKKGNVSIT
LK
>tr|B3ZDA8|B3ZDA8_BACCE Oxidoreductase, zinc-binding dehydrogenase family OS=Bacillus cereus NVH0597-99 GN=BC059799_0156 PE=4 SV=1
MKAIICTQYGPPNVLQLQNIEKPIPKKNEVLVKIHATSVSTGDCRIRGFNSPLLFWIPMR
LILGLRKPRNPILGVELAGEIEDIGTDVTQFKKGDQIFALTELNLGGYAEYTCVHESGLI
TLKPTNVTYEEAAVIPFGGTSALHFLRKGRIKKGQQVLIYGASGSVGTAAIQLAKYFGAT
VTAVCSNSNFELVQSLGANKVIDYTKEDFTKQGERYDIIFDAVGKHKKSLCKQVLAPNGK
YVSVNGMMAKVSKEDMILLKKLTETEHLKPVIDRTYLLEEIAEAHMYVEIGHKKGNVSIT
LK
>tr|B3ZSW5|B3ZSW5_BACCE Oxidoreductase, zinc-binding dehydrogenase family OS=Bacillus cereus 03BB108 GN=BC03BB108_0156 PE=4 SV=1
MKAIICTQYGPPNVLQLQNIEKPIPKKNEVLVKIHATSVSTGDCRIRGFNSPLLFWIPMR
LILGLRKPRNPILGVELAGEIEDIGTDVTQFKKGDQIFALTELNLGGYAEYTCVHESGLI
TLKPTNVTYEEAAVIPFGGTSALHFLRKGRIKKGQQVLIYGASGSVGTAAIQLAKYFGAT
VTAVCSNSNFELVQSLGADKVIDYTKEDFTKRRERYDIIFDAVGKYKKSLCKQVLAPNGK
YVSVNGMMAKVSKEDMILLKELTETEHLKPVIDRTYRLEEIAEAHMYVEIGHKKGNVSIT
LK
>tr|B5UVR1|B5UVR1_BACCE Oxidoreductase, zinc-binding dehydrogenase family OS=Bacillus cereus AH1134 GN=BCAH1134_0189 PE=4 SV=1
MKAIICTKYGPPNVLQLQNVEKPKPKKNEVLVKIHATSVSTGDCRIRGFNSPLLFWIPMR
IILGFRKPRKPILGVELSGEIEDIGTDVTQFKKGDQVFALTELNLGGYAEYTCVHESGLI
ALKPTNVTYEEAAVIPFGGTSALHFLRKGQIKKGQRVLIYGASGSVGTAAIQLAKYFGAT
VTAICSSSNFDLVTTLGADNVIDYMKEDFTKRGEHYDIIFDAVGKYKKSLCTDALMPNGK
YVSVNGMMAKVSKEDMNLLKQLAETEKLKPVIDRTYRLEEIAEAHIYVEKGHKKGNVSIT
LK
>tr|B5V9B0|B5V9B0_BACCE Oxidoreductase, zinc-binding dehydrogenase family OS=Bacillus cereus H3081.97 GN=BCH308197_0160 PE=4 SV=1
MKAIICTQYGPPNVLQLQNIEKPIPKKNEVLVKIHATSVTTGDCRIRGFNSPLLFWIPMR
IILGFRKPRKPILGVELSGEIEEIGTDVTQFKKGDQIFALTELNVGGYAEYTCVHESGLV
ALKPTNVTYEEAAVIPFGATSALHFLRKARIKRGQQVLIYGASGSVGTAAIQLAKYFGTT
VTAVCSHSNFELVQSLGADKVIDYTKEDFTKQGEYYDVIFDAVGKYKKSLCKQVLTPNGI
YVSVNGMMAKVSKEDMFLLKKLTETENLKPVIDRTYRLEEIAEAHIYVEKGHKKGNVSIT
LK
>tr|B7HJL3|B7HJL3_BACCE Oxidoreductase, zinc-binding dehydrogenase family OS=Bacillus cereus B4264 GN=BCB4264_A0201 PE=4 SV=1
MKAIICTKYGPPNVLQLQNIEKPKPKKNEVLVKIHATSVSTGDCRIRGFNSPLLFWIPMR
IILGFRKPRKPILGVELSGEIEDIGTDVTQFKKGDQVFALTELNLGGYAEYTCVHESGLI
ALKPTNVTYEEAAVIPFGGTSALHFLRKGQIKKGQRVLIYGASGSVGTAAVQLAKYFGAT
VTAICSSSNFDLVTALGADNVIDYMKEDFTKRGEHYDIIFDAVGKYNKSLCTDALMPNGK
YVSVNGMMAKVSKEDMNLLKQLAETEKLKPVIDRTYRLEEIAEAHIYVEKGHKKGNVSIT
LK
>tr|B7HR08|B7HR08_BACCE Oxidoreductase, zinc-binding dehydrogenase family OS=Bacillus cereus AH187 GN=BCAH187_A0221 PE=4 SV=1
MKAIICTQYGPPNVLQLQNIEKPIPKKNEVLVKIHATSVTTGDCRIRGFNSPLLFWIPMR
IILGFRKPRKPILGVELSGEIEEIGTDVTQFKKGDQIFALTELNVGGYAEYTCVHESGLV
ALKPTNVTYEEAAVIPFGATSALHFLRKARIKRGQQVLIYGASGSVGTAAIQLAKYFGTT
VTAVCSHSNFELVQSLGADKVIDYTKEDFTKQGEYYDVIFDAVGKYKKSLCKQVLTPNGI
YVSVNGMMAKVSKEDMFLLKKLTETENLKPVIDRTYRLEEIAEAHIYVEKGHKKGNVSIT
LK
>tr|B7ITW8|B7ITW8_BACCE Oxidoreductase, zinc-binding dehydrogenase family OS=Bacillus cereus G9842 GN=BCG9842_B5124 PE=4 SV=1
MKAIICTKYGPPNILQIQNVEKPKPKKNEVLVKIHATSVSTGDCRIRGFNSPLLFWIPMR
IILGFRKPRKPILGVELSGEIEDIGTDVTQFKKGDPVFALTELNLGGYAEYTCVHESGLI
ALKPTNVTYEEAAVIPFGGTSALHFLRKGQIKKGQRVLIYGASGSVGTAAVQLAKYFGAT
VTAICSSSNFDLVTALGADNVIDYMKEDFTKQGEHYDIIFDAVGKYKKSLCTDALMPNGK
YVSVNGMMAKVSKEDMNLLKQLAETEKLKPVIDRTYRLEEVVEAHTYVEMGHKKGNVSIT
LK
>tr|B7JL81|B7JL81_BACCE Oxidoreductase, zinc-binding dehydrogenase family OS=Bacillus cereus AH820 GN=BCAH820_0197 PE=4 SV=1
MKAIICTQYGPPNVLQLQNIEKPIPKKNEVLVKIHATSVSTGDCRIRGFNSPLLFWIPMR
LILGLRKPRNPILGVELAGEIEDIGTDVTQFKKGDQIFALTELNLGGYAEYTCVHESGLI
TLKPTNVTYEEAAVIPFGGTSALHFLRKGRIKKGQQVLIYGASESVGTAAIQLAKYFGAT
VTAVCSNSNFELVQSLGADKVIDYTKEDFTKRRERYDIIFDAVGKHKKSLCKQVLAPNGK
YVSVNGMMAKVSKEDMILLKKLTETEHLKPVIDRTYLLEEIAEAHMYVEIGHKKGNVSIT
LK
>tr|Q3F0R5|Q3F0R5_BACTI Quinone oxidoreductase OS=Bacillus thuringiensis serovar israelensis ATCC 35646 GN=RBTH_07282 PE=4 SV=1
MFEKKFKYDVNNNNSFQEVIMKAIICTKYGPPNVLQIQNVEKPKPKKNEVLVKIHATSVS
TGDCRIRGFNSPLLFWIPMRIILGFRKPRKPILGVELSGEIEDIGTDVTQFKKGDPVFAL
TELNLGGYAEYTCVHESGLIALKPTNVTYEEAAVIPFGGTSALHFLRKGQIKKGQRVLIY
GASGSVGTAAVQLAKYFGATVTAICSSSNFDLVTALGADNVIDYMKEDFTKRGEHYDIIF
DAVGKYNKSLCTDALMPNGKYVSVNGMMAKVSKEDMNLLKQLAETEKLKPVIDRTYRLEE
VVEAHTYVEMGHKKGNVSITLK
>tr|Q4MGK0|Q4MGK0_BACCE Quinone oxidoreductase OS=Bacillus cereus G9241 GN=BCE_G9241_0157 PE=4 SV=1
MKAIICTKYGPPNVLQLQNIKKPIPKKNEVLVKIHATSVTTGDCRIRGFNSPLLFWIPMR
IILGFRKPRKPILGVELSGEIEEIGTDVTQFKKGDQIFALTELNVGGYAEYTCVHESGLV
ALKPTNVTYEEAAVIPFGATSALHFLRKARIKRGQQVLIYGASGSVGTAAVQLAKYFGAT
VTAVCSHSNFELVQSLGADKVIDYTKEDFTKRGEYYDVIFDAVGKYKKSLCKQVLTPNGI
YVSVNGMMAKVSKEDMFLLKKLTETENLKPVIDRTYRLEEIAEAHMYVENGHKKGNVSIT
LK
>tr|A0R8P4|A0R8P4_BACAH Alcohol dehydrogenase, zinc containing OS=Bacillus thuringiensis (strain Al Hakam) GN=BALH_0175 PE=4 SV=1
MFNEDLKYDVNNDNSFQEDIMKAIICTQYGPPNVLQLQNIEKPIPKKNEVLVKIHATSVS
TGDCRIRGFNSPLLFWIPMRLILGLRKPRNPILGVELAGEIEDIGTDVTQFKKGDQIFAL
TELNLGGYAEYTCVHESGLITLKPTNVTYEEAAVIPFGGTSALHFLRKGRIKKGQQVLIY
GASGSVGTAAIQLAKYFGATVTAVCSNSNFELVQSLGADKVIDYTKEDFTKRRERYDIIF
DAVGKYKKSLCKQVLAPNGKYVSVNGMMAKVSKEDMILLKELTETEHLKPVIDRTYRLEE
IAEAHMYVEIGHKKGNVSITLK
>tr|A9VPD4|A9VPD4_BACWK Alcohol dehydrogenase zinc-binding domain protein OS=Bacillus weihenstephanensis (strain KBAB4) GN=BcerKBAB4_0162 PE=4 SV=1
MKAIICTQYGPPNVLQLQNIEKPTPKKNEVLIKIHATSVTTGDCRIRGFNSPLLFWIPMR
IILGFRKPRKPVLGVELSGEIEEVGTDVTQFKKGDPIFALTELNLGGYAEYTCVHESGLI
TLKPTNVTYEEAAVIPFGGTSALHFLRKGRIKKGQQVLIYGASGSVGTAAVQLAKYFGAT
VTAVCSNSNFELVQSLGADKVIDYTKEDFTKQGKCYDIIFDAVGKYKKSLCTNTLTPNGK
YVSVNGMMAKVSKEDMILLKKLVETEKLKPVIDRTYRLEEIAEAHMYVEKGHKKGNVSIT
LK
>tr|B1YFZ4|B1YFZ4_EXIS2 Alcohol dehydrogenase zinc-binding domain protein OS=Exiguobacterium sibiricum (strain DSM 17290 / JCM 13490 / 255-15) GN=Exig_1460 PE=4 SV=1
MKAVICTAYGPPDVLKLQEVEKPVPKAFDLLIQVYASAVHSGDRRMRALDVPAAGKLPMR
LVVGWKAPRQPILGVVLAGEVVATGNRVKDFKVGDRVYALTGMRFGGYAEYACIKENKCV
EQMPRNANFAEAAGLPFGGTTVLHFFRKLNLEQSKSILIYGASGAVGSIAVQISKQYGLH
VTAVCSGRNAELVTRLGADVVVDYTKPGYDASLTRNDAVFDASGKVDKRTARQHVEADGA
FRSVAGQGVARALKKDLRLLNEWFEAGDLKAVIDTVYPLEEIVAAHRYVDAGRKFGNVIV
SVVDDYDRTD
>tr|Q63H27|Q63H27_BACCZ Alcohol dehydrogenase, zinc containing OS=Bacillus cereus (strain ZK / E33L) GN=BCE33L0168 PE=4 SV=1
MKAIICTQYGPPNVLQLQNIEKPIPKKNEVLVKIHATSVSTGDCRIRRFNSPLLFWIPMR
LILGLRKPRNPILGVELAGEIEDIGTDVTQFKKGDQIFALTELNLGGYAEYTCVHESGLI
TLKPTNVTYEEAAVIPFGGTSALHFLRKGRIKKGQQVLIYGASGSVGTAAIQLAKYFGAT
VTAVCSNSNFELVQSLGADKVIDYTKEDFTKRRERYDIIFDAVGKYKKSLCTNTLTPNGK
YVSVNGMMAKVSKEDMILLKKLTETEHLKPVIDRIYRLEEIAEAHMYVEKGHKKGNVSIT
LK
>tr|Q6HPK0|Q6HPK0_BACHK Alcohol dehydrogenase, zinc containing OS=Bacillus thuringiensis subsp. konkukian GN=BT9727_0165 PE=4 SV=1
MKAIICTQYGPPNVLQLQNIEKPIPKKNEVLVKIHATSVSTGDCRIRGFNSPLLFWIPMR
LILGLRKPRNPILGVELAGEIEDIGTDVTQFKKGDQIFALTELNLGGYAEYTCVHESGLI
TLKPTNVTYEEAAVIPFGGTSALHFLRKGRIKKGQQVLIYGASGSVGTAAIQLAKYFGAT
VTAVCSNSNFELVQSLGANKVIDYTKEDFTKQGERYDIIFDAVGKHKKSLCKQVLAPNGK
YVSVNGMMAKVSKEDMILLKKLTETEHLKPVIDRTYRLEEIAEAHMYVEIGHKKGNVSIT
LK
>tr|Q73F09|Q73F09_BACC1 Alcohol dehydrogenase, zinc-containing OS=Bacillus cereus (strain ATCC 10987) GN=BCE_0198 PE=4 SV=1
MKAIICTQYGPPNVLQLQNIEKPTPKKNEVLVKIHATSVSTGDCRIRGFNSPLLFWIPMR
IILGFRKPRKPILGVELSGEIEEIGTAVTQFKKGDQIFALTELNLGGYAEYTCVHESGLI
ALKPTNMTYEEAAVIPFGGTSALHFLRKGRIKKGQQVLIYGASGSVGTAAVQLAKYFGTT
VTAVCSNSNFELVQSLGADKVIDYTKEDFTKGCERYDIIFDAVGKYKKSLCTNTLTPNGK
YVSVNGMMAKVSKEDMILLKKLTETEHLKPVIDRTYRLEEIAEAHMYVEKGHKKGNVSIT
LK
>tr|Q81IZ4|Q81IZ4_BACCR Quinone oxidoreductase OS=Bacillus cereus (strain ATCC 14579 / DSM 31) GN=BC_0199 PE=4 SV=1
MKAIICTKYGPPNVLQLQNIEKPKPKKNEVLVKIHATSVSTGDCRIRGFNSPLLFWIPMR
IILGFRKPRKPILGVELSGEIEDIGTDVTQFKKGDQVFALTELNLGGYAEYTCVHESGLI
ALKPTNVTYEEAAVIPFGGTSALHFLRKGQIKKGQRVLIYGASGSVGTAAVQLAKYFGAT
VTAICSSSNFDLVTALGADNVIDYMKEDFTKRGEHYDIIFDAVGKYNKSLCTDALMPNGK
YVSVNGMMAKVSKEDMNLLKQLAETEKLKPVIDRTYRLEEIAEAHIYVEKGHKKGNVSIT
LK
>tr|Q81VM0|Q81VM0_BACAN Alcohol dehydrogenase, zinc-containing OS=Bacillus anthracis GN=BAS0178 PE=4 SV=1
MKAIICTQYGPPNVLQLQNIEKPIPKKNEVLVKIHATSVSTGDCRIRGFNSPLLFWIPMR
LILGLRKPRNPILGVELAGEIEDIGTDVTQFKKGDQIFALTELNLGGYAEYTCVHESGLI
TLKPTNVTYEEAAVIPFGGTSALHFLRKSRIKKGQQVLIYGASGSVGTAAIQLAKYFGAT
VTAVCSNSNFELVQSLGADKVIDYTKEDFTKRRERYDIIFDAVGKHKKSLCKQVLAPNGK
YVSVNGMMAKVSKEDMILLKKLTETEHLKPVIDRTYRLEEIAEAHMYVEIGHKKGNVSIT
LK
