# Supplementary material for: Subdivision of the MDR superfamily of medium-chain dehydrogenases/reductases through iterative hidden Markov model refinement
Source: BMC Bioinformatics. 2010 Oct 27;11:534. doi: 10.1186/1471-2105-11-534 (PMC2976758; doi:10.1186/1471-2105-11-534)
Supplement: Additional file 4 — MDR family alignment figures. Illustrations showing the mafft MSAs from Additional file 3: mdr-sequences. Red sequence identifiers denote sequences from UniProtKB/TrEMBL, while blue correspond to sequences from Swiss-Prot. The position cscores are shown in a bar plot under the MSA. Positions that contain gaps in over 90% of the sequences have been removed from the alignment in order to increase readability. [file 1471-2105-11-534-S4.ZIP › mdr/MDR076.fasta]

>tr|A0HIJ1|A0HIJ1_COMTE Alcohol dehydrogenase, zinc-binding OS=Comamonas testosteroni KF-1 GN=CtesDRAFT_0092 PE=4 SV=1
MRSAIHTTFGEPSEVLELIDRPIPQPGPGEVRIKTLLAPIHNHDLWTIRGSYGYRPELPA
IGGSEAVGIVDALGEGVIGPTVGQRVAVAGVHNTWAEYFLAPANVLVPMPPAIPDEAAAQ
IIAMPLSALMLLEFLNVEPGQWIVQNTANGAVGKTLAMLAKARGVHVLNLVRRDAGVQEL
AALGIGNALSTAQPDWQERARSILGGSLARAAVDSIGGSASASLLSLLGEEGTLVSFGTM
AGEPMQIDSGSLIFKQATVKGFWGSKVSQAMTPDNKRRLIGELLQRVLSGELKLPAEAIF
DLNDAAQAAAASMQPGRKGKVLLRA
>tr|A3SG24|A3SG24_9RHOB Nuclear receptor binding factor related protein OS=Sulfitobacter sp. EE-36 GN=EE36_08533 PE=4 SV=1
MKAAAHNSFGEPIDVIEATEVDTPTAGAGEVLVKMTLSPIHNHDLWTIRGNYGYKPELPG
AIAGSEALGTVEAVGEGVDDAMIGQRVSIAGVHGTWAEYFVAPATGVLPLPDVISDVAGA
QLIAMPFSAISLLETLKAQKGDWIVQTAANGAVGKIMTTLAKSRGINLLNLVRREDAVKE
LTDLGIDNVLSTSEAGWQDKAREIIGEKGAASAIDSVGGDISADLVDLLGLDGELVVFGT
ATGAPMPLNSGALIMKHITVKGFWGSRVSGDMDPEERKRLITELVTLVAKGELVLEDGGQ
FGLDDLSGALKASLTPGRPGKVMIHG
>tr|A3SV80|A3SV80_9RHOB Nuclear receptor binding factor related protein OS=Sulfitobacter sp. NAS-14.1 GN=NAS141_13446 PE=4 SV=1
MKAAVHNSFGEPIDVIEATDVDTPTAGAGEVLVKMTLSPIHNHDLWTIRGNYGYKPELPG
AIAGSEALGTVEAVGEGVDDAMIGQRVSIAGVHGTWAEYFVAPATGVLPLPDVISDVAGA
QLIAMPFSAISLLETLKAQKGDWIVQTAANGAVGKIMTTLAKSRGINLLNLVRREDAVKE
LTDLGIDNVLSTSEAGWQDKAREIIGEKGAASAIDSVGGDISADLVDLLGLDGELVVFGT
ATGAPMPLNSGALIMKHITVKGFWGSRVSGDMDPEERKRLITELVTLVAKGELVLEDGGQ
FGLDDLSAALKASLTPGRPGKVMIRG
>tr|A9EEL6|A9EEL6_9RHOB Nuclear receptor binding factor related protein OS=Oceanibulbus indolifex HEL-45 GN=OIHEL45_18801 PE=4 SV=1
MFAAIHDTFGEPADVLTTRETDTPAPAAGEALIRMVLSPIHNHDLWTVRGNYGYKPELPG
AIGGSEALGIVEAVGEGVDDTLIGKRVTAAGFHGAWAEYFTAPAAGLLPLPEAISDEAGA
QLIAMPFSALSLLETLKVGEGDWLIQTAANGAVGKIMVGLAKARGVNLLNLVRREGAAEE
LRETGAENVLSTDDADWQSKARALIGKAGAVSAIDSVGGELGGQLVELLGKDGELIVFGT
ATGQPLTMSSGELIMKHITVKGFWGSRVSGEMAPETRVRLIGELVQLAAKGQLPLDTGGI
YPLAEVTEAMKAALTTGRGGKVMLRP
>tr|B7GVB6|B7GVB6_ACIBA Alcohol dehydrogenase GroES-like domain protein OS=Acinetobacter baumannii AB307-0294 GN=ABBFA_000188 PE=4 SV=1
MRSIIHRNFGEPVDVLEQADMPKPEPKAGEVRIKTIMSPIHNHDVWTVRGSYGYKPTLPA
IGGSEAVGIVDALGEGVEHVQVGQRIAVAAVHGSWAEYFIAPAQGIIPLNNEIDDETAAQ
LIGMPISALMLLDFVNVQPGQWLIQNTANGAVGKTVAMIAQARGLPVINLVRRSDAIAEM
QALGIQHVVATDQPNWKAQVKQIHGDQPLIAGVDSIGGTASGEMLNLLSENSLLVSFGSM
TGETMQISSGDLIFKQATVKGFWASVVNKEMPAARKKELIVELLTLATQKKLILPVEGVF
SFDEIKTAAKRATQGARQGKVLLKP
>tr|B7ICA0|B7ICA0_ACIBA Alcohol dehydrogenase, zinc-binding OS=Acinetobacter baumannii AB0057 GN=AB57_3740 PE=4 SV=1
MRSIIHRNFGEPVDVLEQADMPKPEPKAGEVRIKTIMSPIHNHDVWTVRGSYGYKPTLPA
IGGSEAVGIVDALGEGVEHVQVGQRIAVAAVHGSWAEYFIAPAQGIIPLNNEIDDETAAQ
LIGMPISALMLLDFVNVQPGQWLIQNTANGAVGKTVAMIAQARGLPVINLVRRSDAIAEM
QALGIQHVVATDQPNWKAQVKQIHGDQPLIAGVDSIGGTASGEMLNLLSENSLLVSFGSM
TGETMQISSGDLIFKQATVKGFWASVVNKEMPAARKKELIVELLTLATQKKLILPVEGVF
SFDEIKTAAKRATQGARQGKVLLKP
>tr|B7RNE8|B7RNE8_9RHOB Trans-2-enoyl-CoA reductase, putative OS=Roseobacter sp. GAI101 GN=RGAI101_1400 PE=4 SV=1
MKAALHDTFGEPIDVLKTTETDKPTPAAGEVLVKMTLSPIHNHDLWTIRGTYGYKPELPG
VIGGSEALGTIEAVGEGVDAAMIGKRVTIAGVHGTWAEYFVAPADGVLPLPDAISDTAGA
QLIAMPFSAISLLETLKAKKGDWIIQTAANGAVGKIMVTLAKARGINLLSLVRRQEAAKE
LTDMGIENVLSTSDADWQKKARDIVGAGGAVSAIDSVGGDVSADLVDLLGTDGELVVFGT
ATGAPMPLSSGALIMKHITVKGFWGARVSKDMDPEERKRLITELVTLTAKGELVLEDGGA
FALDDVAQAMTAALTPGRAGKVMIRG
>tr|Q0FPR6|Q0FPR6_9RHOB Nuclear receptor binding factor related protein OS=Roseovarius sp. HTCC2601 GN=R2601_01578 PE=4 SV=1
MFAAIHDTFGEPADVLDAREIERPEPGPGEALIRMVLSPIHNHDLWTIRGSYGYKPPLPG
AIGGSEALGIVEALGEGVDPELLGKRVAAAGVHGAWAEYFTAPAAALLPLPDAIPDTAGA
QLVAMPFSALSLLETLKVGEGQWLIQTAANGAVGKIMAGLAKARGIRLLNLVRRDEAANE
LLKAGMTNVLSTADPDWKSKARALIGEAGAVSAIDSVGGEMAASLVDLLGTDGELVVFGT
ATGAPLALSSGDLITKHITVKGFWGARVSKEMAPDTRRRLIGELVELAARGELPLETGGS
YSLSRSADAMKAALTPGRAGKIMLRP
>tr|Q6M1E2|Q6M1E2_CORGL NADPH quinone reductase or Zn-dependent oxidoreductase OS=Corynebacterium glutamicum GN=cg3405 PE=4 SV=1
MRAITHNTFGDPADVLQITEKEIPTPGPGQVRIQVTLATIHNHDLWTVKGSYGFVPDLPA
AAGTEAVGIVDALGEGVEGLQVGQRVASGTSFGIWAEYALVDASGLIPVPEQLSDESAAQ
LVAMPFSAISLLDFLDMKPGEWLIQNSANGAVGRMLAQLAESRGIHVVGLVRRDAGVQEL
AAQNISGVVSTETPGWEKQVEDITGGASIAVALDSVGGSSAADLVKLLGEGGTLVSFGAM
GNPIMEIPSGPVIFKHITVKGFWGSKVSREMPAEKKTQLFGELIARILDGTLTLPVDSTF
DAADIVSAVRASSEPGRAGKVLIRF
>tr|A3M9T8|A3M9T8_ACIBT Putative NADPH:quinone reductase and related Zn-dependent oxidoreductase OS=Acinetobacter baumannii (strain ATCC 17978 / NCDC KC 755) GN=A1S_3293 PE=4 SV=2
MRSIIHRNFGEPVDVLEQADMPKPEPKAGEVRIKTIMSPIHNHDVWTVRGSYGYKPTLPA
IGGSEAVGIVDALGEGVEHVQVGQRIAVAAVHGSWAEYFIAPAQGIIPLNNEIDDETAAQ
LIGMPISALMLLDFVNVQPGQWLIQNTANGAVGKTVAMIAQARGFPVINLVRRSDAIAEM
QALGIQHVVATDQPNWKEQVKQIHGDQPLIAGVDSIGGTASGEMLNLLSENSLLVSFGSM
TGETMQISSGDLIFKQATVKGFWASVVNKEMPAARKKELIVELLTLATQKKLILPVEGVF
SFDEIKTAAQRATQGARQGKVLLKP
>tr|A4QIC1|A4QIC1_CORGB Putative uncharacterized protein OS=Corynebacterium glutamicum (strain R) GN=cgR_2964 PE=4 SV=1
MRAITHNTFGDPADVLQVTEKEIPNPGPGQARIRVTLATIHNHDLWTVKGSYGFVPDLPA
AAGTEAVGIVDALGEGVESLQVGQRVASSTSFGIWAEYALVDASGLIPVPEQLSDESAAQ
LVAMPFSAISLLDFLDMKPGEWLIQNSANGAVGRILAQLAESRGIHVVGLVRRDAGVQEL
AAQNISGVVSTETPGWEKQVEEITGGASIAVALDSVGGSSAADLVKLLGEGGTLVSFGAM
GNPVMEIPSGPVIFKHITVKGFWGSKVSREMPAEKKTPVVRRAHCPHT
>tr|A5WBD6|A5WBD6_PSYWF Alcohol dehydrogenase, zinc-binding domain protein OS=Psychrobacter sp. (strain PRwf-1) GN=PsycPRwf_0017 PE=4 SV=1
MRAASYTQFGKPSDVLSITDRPIPEPAPHEVRIKTILATIHNHDLITIRGQYGDKPNLPA
IAGSEALGVVDAIGSEVEGFEVGQRVAAASVHATWAEYFTAPAKMVFPIADAIDDEIAAQ
LIAMPLSALMLLEFLELKAGKWALLNAANGAVGKSFAMLAAARGVNSISLVRRAEAANSL
KELGVAHVVDVSESDWQDQVRKIVGAAQIDAAVDSLGGEASNDLLTLLGSGGTLVSFGVM
AGQPMVLNPSNLIFKEVVVKGFWGSKTSREMSLDNKLRLIDELKQRVLEGTLSLPVHAIY
KLDDITTAVSGEVQKGKKGKVLLRV
>tr|A8GAY7|A8GAY7_SERP5 Alcohol dehydrogenase zinc-binding domain protein OS=Serratia proteamaculans (strain 568) GN=Spro_1173 PE=4 SV=1
MRIAVHESLGQPEQVMSIQETSRPTLKAGEVLLQMVLSPIHNHDLMQISGTYGTKPTLPA
RAGTEALGRVLEVGEGVKDLQIGQRVAASGAFGTWADAFVAPADQLLPIPDGISDELAAQ
LLVMPASATVVLDDLGVKSGQWMVLSAAAGAVGKNLALLAASRQIRVIGLVNRDSQVKEL
RALGVDLVENTEKDGWQQRIKTALNGEALLYGLDSVAGELTGEMLSVMNDNATVVVFGAL
SNHPLRIDFQDVIFKQATVRGFWGLRKFAALNNEYKLRMISEIMTMALRDGFSLPVAAIY
DLDDIEQAIGTKHGPGKVLLRGKNIEA
>tr|B0RZ23|B0RZ23_XANCB Trans-2-enoyl-CoA reductase (NADPH) OS=Xanthomonas campestris pv. campestris (strain B100) GN=mecR PE=4 SV=1
MRVGLHAVLRRCSRASSLRAHANNFTQQFRSLHPFLAALPIASRHLSQRSGASQQERARQ
ETSMRAAIHTQFGDPAKVLELGERPTPQPGKGQVRVAMRRAPIHNHDLWTVRGNYGYKPE
LPAIGGSEAAGVIDALGEGVEGLQVGQRVVAAGVHEAWAEYFLADASGVVPLPDGLDDER
GCQLIAMPLSALMLIEFLQVKQGDWIVQNTANGAVGKTVAMLAAARGINVINLVRRDAGV
DELKALGIGNAISTAQAGWQDKVRALAGDAPIVRAIDSVAGNAAGELMALLAEGGELISF
GSMTGEPLQISSGDVIFKQATVRGFWGSKVMQATKAEDKRRMIGELLTAALDGSLALPVE
AVFDLHDAAKAAAASDKPGRSGKILLRAG
>tr|B0V9B1|B0V9B1_ACIBY Putative NADPH:quinone reductase and related Zn-dependent oxidoreductase OS=Acinetobacter baumannii (strain AYE) GN=ABAYE0197 PE=4 SV=1
MRSIIHRNFGEPVDVLEQADMPKPEPKAGEVRIKTIMSPIHNHDVWTVRGSYGYKPTLPA
IGGSEAVGIVDALGEGVEHVQVGQRIAVAAVHGSWAEYFIAPAQGIIPLNNEIDDETAAQ
LIGMPISALMLLDFVNVQPGQWLIQNTANGAVGKTVAMIAQARGLPVINLVRRSDAIAEM
QALGIQHVVATDQPNWKAQVKQIHGDQPLIAGVDSIGGTASGEMLNLLSENSLLVSFGSM
TGETMQISSGDLIFKQATVKGFWASVVNKEMPAARKKELIVELLTLATQKKLILPVEGVF
SFDEIKTAAKRATQGARQGKVLLKP
>tr|B0VN83|B0VN83_ACIBS Putative NADPH:quinone reductase and related Zn-dependent oxidoreductase OS=Acinetobacter baumannii (strain SDF) GN=ABSDF3401 PE=4 SV=1
MRSIIHRNFGEPVDVLEQADMPKPEPKAGEVRIKTIMSPIHNHDVWTVRGSYGYKPTLPA
IGGSEAVGIVDALGEGVEHVQVGQRIAVAAVHGSWAEYFIAPAQGIIPLNNEIDDETAAQ
LIGMPISALMLLDFVNVQPGQWLIQNTANGAVGKTVAMIAQARGLPVINLVRRSDAIAEM
QALGIQHVVATDQPNWKEQVKQIHGDQPLIAGVDSIGGTASGEMLNLLSENSLLVSFGSM
TGETMQISSGDLIFKQATVKGFWASVVNKEMPAARKKELIVELLTLATQKKLILPVEGVF
SFDEIKTAAQRATQGARQGKVLLKP
>tr|B2FHS7|B2FHS7_STRMK Putative dehydrogenase/oxidoreductase OS=Stenotrophomonas maltophilia (strain K279a) GN=Smlt2843 PE=4 SV=1
MRAAQYPSFGNPADVLAIADAPLPEPGPGEVRIRTVLASIHNHDLLTVRGLYGYKPTLPA
IGGSEALGVIDALGDGVDGLQVGQRVAAASVHGTWAEAFIAPARMVIPMPEAIPDEMAAQ
LIAMPLSALMLLEFLHVEAGQWIVQNTANGAVGKSLAMLARARGVHVANLVRNADAVAQL
QALGIDHVFDTSLDGWKDRVREATGEAQAAAAVDSIGGDASGDLVDLLGHHGTLVSFGVM
SGEPMRIPAGGLIYKEATVKGFWGSKVSQAMAVEDKRRLVGELLKRAASGELTLPVEQIF
ALDDIAQAAKAGAGSGRNGKVLLRP
>tr|B2I1F0|B2I1F0_ACIBC NADPH:quinone reductase OS=Acinetobacter baumannii (strain ACICU) GN=ACICU_03489 PE=4 SV=1
MRSIIHRNFGEPVDVLEQADMPKPEPKAGEVRIKTIMSPIHNHDVWTVRGSYGYKPTLPA
IGGSEAVGIVDALGEGVEHVQVGQRIAVAAVHGSWAEYFIAPAQGIIPLNNEIDDETAAQ
LIGMPISALMLLDFVNVQPGQWLIQNTANGAVGKTVAMIAQARGLPVINLVRRSDAIAEM
QALGIQHVVATDQPNWKEQVKQIHGDQPLIAGVDSIGGSASGEMLNLLSENSLLVSFGSM
TGETMQISSGDLIFKQATVKGFWASVVNKEMPAARKKELIVELLTLATQKKLILPVEGVF
SFDEIKTAAKRATQGARQGKVLLKP
>tr|B4SLU7|B4SLU7_STRM5 Alcohol dehydrogenase zinc-binding domain protein OS=Stenotrophomonas maltophilia (strain R551-3) GN=Smal_2297 PE=4 SV=1
MRAAQYPSFGDPADVLAIADAPLPEPGAGEVRIRTVLASIHNHDLLTVRGLYGYKPALPA
IGGSEALGVVDALGDGVDGLQIGQRVAAASVHGTWAEAFIAPARMVIPMPEAIPDEMAAQ
LIAMPLSALMLLEFLHVEAGQWIVQNTANGAVGKSLAMLARARGVHVANLVRNADAVAQL
QALGIDHVFDTSVDGWKDRVREATGEAQAAAAVDSIGGDASGDLVDLLGHHGTLVSFGVM
SGEPMRIPAGGLIYKEATVKGFWGSKVSQAMAVEDKRRLVGELLKRAASGELTLPVEQIF
ALDDIAQAAKAGAGSGRNGKVLLRP
>tr|Q0AH56|Q0AH56_NITEC Alcohol dehydrogenase, zinc-binding domain protein OS=Nitrosomonas eutropha (strain C91) GN=Neut_1071 PE=4 SV=1
MRASIYHQFGEPSKVLNEEEVVLPSPGVNQVRVKTILSPIHNHDLWTVRGTYGHKPNLPA
IGGSEALGIIDAVGDGVKELTLGQRVVGSPIMGVWAEYFLAPAEILTIVPDTISDEVGAQ
LASMPFSALLLLEFLNAEAGQWIIQNAAGGAIGKTVSILAREQGVNTISLVRNSETEKEL
TAQGIEHVVSTANQDWQQSVNELTAGASISYAIDSVGGAATAALTALLGENGLLVSFGSM
SGEPMHIPAADIAFKQITVKGFWQKKINQSMAVEKRKSMMEKLICLVETGKLKLPVDVIY
PMNDVKNAATASLQSSRKGKVLLRP
>tr|Q1QEV0|Q1QEV0_PSYCK Alcohol dehydrogenase, zinc-binding OS=Psychrobacter cryohalolentis (strain K5) GN=Pcryo_0019 PE=4 SV=1
MRSATYDHFGKPTEVLSIGDRPTPEPKANEVRVKTILASIHNHDLLTIRGQYGFKPEMPA
IGGSEAVGIIDAVGSDVKNLKVGQRVAAASVQATWAEYFVAVEDMVFPMPDSLDDEMAAQ
LIAMPLSALMLIEFLELKSGQWVIHNAANGAVGKSLAMLAAARGINTINVVRSGDAIEEL
KALGIKHNINTSDDDWKDQVKAILGDEKISAAVDSIGGESSNDLLALLGHGGTLASFGIM
SGKPMVLNPTHIIFKQATIKGFWGSKISQEMSVENKQRLVDELIERANNGNLKLPVEATF
DLADILKAVDGKMQSEKNGKVLLKP
>tr|Q397P8|Q397P8_BURS3 Zinc-containing alcohol dehydrogenase superfamily OS=Burkholderia sp. (strain 383) GN=Bcep18194_B1199 PE=4 SV=1
MRTAIHQSMGQPEQVLEIRNVARPQPQAGEVLLQMILAPIHNHDLMQIAGTYGIKPELPA
RAGTEAVGRVLAVGEGVTHLQVGQRVSVSGAFGTWADAFVAPADQVLPVPDGISDELAAQ
LLIMPTSAMVVLDDLGVQSGQWMMLNAAAGAVGKNVALLAAARNIRVIALVNQAAQVEEL
RKLGVDVVENTTVDGWQARIKTALNGEPLLHALDSVAGSLTGEMLHVMDDNATLVVFGAL
SNQPLNIDFQDVLFKQATVRGFWGLRKVEKLSDAYRARMVAEILAIAQRNGFNLPVAAVH
DLGDVASASGIRSSAGKVLLRGGNSES
>tr|Q3BMB2|Q3BMB2_XANC5 Putative nuclear receptor binding factor-like protein OS=Xanthomonas campestris pv. vesicatoria (strain 85-10) GN=XCV4370 PE=4 SV=1
MRAAIHTRFGDPAKVLELGERPTPQPGKGQVRIAMRRSPIHNHDLWTVRGNYGYKPTLPA
IGGSEGSGVIDALGEGVQDLQVGQRVVAAGVHESWADYFLAEATGVVPLPDALDDDRGCQ
LIAMPLSALMLIEFLHVQKGDWIVQNTANGAVGKTVAMLAAARDINVINLVRRDAGVDEL
KALGIGNAVSTAQDGWQDRVRALAGDAPIVRAIDSVAGKAAGELMGLLAEGGELISFGSM
TGEPLEIASGDVIFKQATVRGFWGSKVMAATKSEDKRRMIGELLKAALDGNLALPVEAVF
DLEDAAKAAAASAEPGRGGKVLLRAG
>tr|Q4FVS2|Q4FVS2_PSYA2 Probable nuclear receptor binding factor related protein OS=Psychrobacter arcticus (strain DSM 17307 / 273-4) GN=Psyc_0012 PE=4 SV=1
MRSATYDHFGKPTEVLSIGDRPTPEPKANQVRVKTILASIHNHDLLTIRGKYGFKPEMPA
IGGSEAVGIIDAVGSDVKELKVGQRVAAASVQATWAEYFVAVEDMVFPMPDSLDDEMAAQ
LIAMPLSALMLLEFLDLQAGQWVIQNAANGAVGKSLAMLAAARGVKTINVVRSSDAVAEL
EAIGVENNINTEEDDWKDQVKSILGDDKISAAVDSVGGEDSGALLSLLGHGGTFAVFGAM
SGKPMMLNPTDMIFKQATLKGFWGSKLSQEMSVENKQRLVDELIERAVNGQLKLPTEATF
DLSDILKAVDGKMQSEKNGKVLLKP
>tr|Q4UNW6|Q4UNW6_XANC8 Nuclear receptor binding factor related protein OS=Xanthomonas campestris pv. campestris (strain 8004) GN=XC_4219 PE=4 SV=1
MRVGLHAVLRRCSRASSLRAHANNFTQQFRSLHPFLAALPIASRHLSQRSGASQQERARQ
ETSMRAAIHTQFGDPAKVLELGERPTPQPGKGQVRVAMRRAPIHNHDLWTVRGNYGYKPE
LPAIGGSEAAGVIDALGEGVEGLQVGQRVVAAGVHEAWAEYFLADASGVVPLPDGLDDER
GCQLIAMPLSALMLIEFLQVKQGDWIVQNTANGAVGKTVAMLAAARGINVINLVRRDAGV
DELKALGIGNAISTAQAGWQDKVRALAGDAPIVRAIDPVAGNAAGELMALLAEGGELISF
GSMTGEPLQISSGDVIFKQATVRGFWGSKVMQATKAEDKRRMIGELLTAALDGSLALPVE
AVFDLHDAAKAAAASDKPGRSGKILLRAG
>tr|Q6F8Y0|Q6F8Y0_ACIAD Putative NADPH:quinone reductase and related Zn-dependent oxidoreductase OS=Acinetobacter sp. (strain ADP1) GN=ACIAD2738 PE=4 SV=1
MQSIIHKTFGEPVDVLELGDMPIPQPEAGQVRIKTIMTPIHNHDVWTVRGSYGYKPELPA
IGGSEAVGLIDALGQGVDHVKVGQRVAVASVHGSWAEYFIAPANGLIPLPDEIDNETAAQ
LIGMPISALMLLDFIAIKPKQWMIQNTANGAVGKTVALIAKSRGIGVINLVRRESAIEEM
AALGIEHVVATEQADWKDQVKSILGENTLVAGVDSIGGQASGEMLNLLGENSTLVSFGSM
TGEPMKISSGDLIFKQAVVKGFWASVVTKTMDQARKRELISELLHLAATHQLQLPVEAVL
RFDQVDEAAKLSTQGARKGKVLFKSGI
>tr|Q8NL73|Q8NL73_CORGL NADPH:quinone reductase and related Zn-dependent oxidoreductases OS=Corynebacterium glutamicum GN=Cgl3076 PE=4 SV=1
MPVFGHNFLRLKSCIDLQVYCSAVTGEWKKYAWCSYSEPIFYCDERNTTMRAITHNTFGD
PADVLQITEKEIPTPGPGQVRIQVTLATIHNHDLWTVKGSYGFVPDLPAAAGTEAVGIVD
ALGEGVEGLQVGQRVASGTSFGIWAEYALVDASGLIPVPEQLSDESAAQLVAMPFSAISL
LDFLDMKPGEWLIQNSANGAVGRMLAQLAESRGIHVVGLVRRDAGVQELAAQNISGVVST
ETPGWEKQVEDITGGASIAVALDSVGGSSAADLVKLLGEGGTLVSFGAMGNPIMEIPSGP
VIFKHITVKGFWGSKVSREMPAEKKTQLFGELIARILDGTLTLPVDSTFDAADIVSAVRA
SSEPGRAGKVLIRF
>tr|Q8P3E4|Q8P3E4_XANCP Nuclear receptor binding factor related protein OS=Xanthomonas campestris pv. campestris GN=XCC4127 PE=4 SV=1
MRVGLHAVLRRCSRASSLRAHANNFTQQFRSLHPFLAALPIASRHLSQRSGASQQERARQ
ETSMRAAIHTQFGDPAKVLELGERPTPQPGKGQVRVAMRRAPIHNHDLWTVRGNYGYKPE
LPAIGGSEAAGVIDALGEGVEGLQVGQRVVAAGVHEAWAEYFLADASGVVPLPDGLDDER
GCQLIAMPLSALMLIEFLQVKQGDWIVQNTANGAVGKTVAMLAAARGINVINLVRRDAGV
DELKALGIGNAISTAQAGWQDKVRALAGDAPIVRAIDPVAGNAAGELMALLAEGGELISF
GSMTGEPLQISSGDVIFKQATVRGFWGSKVMQATKAEDKRRMIGELLTAALDGSLALPVE
AVFDLHDAAKAAAASDKPGRSGKILLRAG
>tr|Q8PES1|Q8PES1_XANAC Nuclear receptor binding factor related protein OS=Xanthomonas axonopodis pv. citri GN=XAC4269 PE=4 SV=1
MHHGRRRQETCMRAAIHTRYGDPAKVLELGERPTPQPGKGQVRIAMRRSPIHNHDLWTVR
GNYGYKPTLPAIGGSEGSGVIDALGEGVQGLQVGQRVVAAGVHESWADSFLAEATGVVPL
PDALDDDRGCQLTAMPLSALMLIEFLHVEKGDWIVQNTANGAVGKTVAMLAAARGVNVIN
LVRRDAGVDELEALGIGNAVSTAQDGWQDRVRALAGDAPIVRAIDSVAGKAAGELMRLLA
EGGELISFGSMTGEPLEIASGDVIFKQATVRGFWGSKVMAATKSEDKRRMIGELLKAALD
GSLALPVEAVFDLEDAAKAAAASAEPGRGGKILLRAG
