# Supplementary material for: Subdivision of the MDR superfamily of medium-chain dehydrogenases/reductases through iterative hidden Markov model refinement
Source: BMC Bioinformatics. 2010 Oct 27;11:534. doi: 10.1186/1471-2105-11-534 (PMC2976758; doi:10.1186/1471-2105-11-534)
Supplement: Additional file 4 — MDR family alignment figures. Illustrations showing the mafft MSAs from Additional file 3: mdr-sequences. Red sequence identifiers denote sequences from UniProtKB/TrEMBL, while blue correspond to sequences from Swiss-Prot. The position cscores are shown in a bar plot under the MSA. Positions that contain gaps in over 90% of the sequences have been removed from the alignment in order to increase readability. [file 1471-2105-11-534-S4.ZIP › mdr/MDR077.fasta]

>tr|Q4J706|Q4J706_SULAC Conserved NAD-dependent alcohol dehydrogenase OS=Sulfolobus acidocaldarius GN=adh PE=3 SV=1
MKAVRIHEYNKPLKLDDVPEPKISSPYDIIVKIKGAGVCRTDLHIQEGVWKDIFNPKLPF
TIGHENVGVVETKGDNVDWLNVGDQVILHPYITCRRCKACRSGNDMHCPNGKFPGLDGTD
GGYAEYLRTSAYSAIVVPKGVDLISMAPLADAGLTAYHAVKKVSKELTPGTFLVIIGVGG
LGHIGIQVAKAITSARIIAVDLDEDKLKMAKELGADYIVNGKEAIHEVRKITDNVGADVV
IDFVGEHNTPKDAVSMIKKGGTYSIVGYGGEFRDPTVDFISREISVLGNLVGTYNELSEL
VQLYVEGKVKVRVKTFSLDEANKALEELSKGLIPGRGVLKP
>tr|Q977A1|Q977A1_SULTO 307aa long hypothetical alcohol dehydrogenase OS=Sulfolobus tokodaii GN=ST0038 PE=3 SV=1
MRGFAELIYIYKREFGKDVFNPKLPFTIGHENVGIIEEVGSAVDWLSKGDPVILHPYITC
RHCKACRAGNDMHCPNGKFPGLDGTDGGYAEYLKTSAYSAIKLPKNVDPTPMAPLADAGL
TAYHAVKKLKLDPDSKVVVIGIGGLGHIAVQILKAITPATIIAVDVSEDRIKLAKELGAD
EGVIAGADGGVNEVLKLTNNEGADAVLDFVGEHGTPKNAIRMIKKGGIYSIVGYGGEFTN
TTLDFISREISVIGNLVGTYNELAELVELYAREKVKLRTQMFRLEEANKALEMLKSGKIA
GRAILVP
>tr|Q97XR4|Q97XR4_SULSO Alcohol dehydrogenase (Zn containing) (Adh-5) OS=Sulfolobus solfataricus GN=adh-5 PE=3 SV=1
MKAVRIHEYNKPLSLDEVNKPRVSGPYDIVVRIRGAGVCRTDLHIIEGVWKDVLNPKLPF
TIGHENVGIIEEKGNAVDWLDVGDQVILHPYITCRHCRACRSGNDMHCPYGKFPGLDGTD
GGYAEYLRTSAFSAIKIPKGIDIIPMAPLADAGITAYHAVKKISQYLYPGSIVGVIGVGG
LGHIGIQALKAITPARVIAIDISEEKTKLAKELGADEVVIAGKDSGVSDVLKLTDNIGVD
AIIDFVGEHSTPQNALRMIRKGGIYSIVGYGGEFKNSTLDFINREIMVVGNLVGTYNELS
ELVTLYVQNKVKLKVKTFPLEEANSALEELKAGRILGRAVLVPS
>tr|Q9Y9P9|Q9Y9P9_AERPE NAD-dependent alcohol dehydrogenase OS=Aeropyrum pernix GN=adh PE=1 SV=2
MKAARLHEYNKPLRIEDVDYPRLEGRFDVIVRIAGAGVCHTDLHLVQGMWHELLQPKLPY
TLGHENVGYIEEVAEGVEGLEKGDPVILHPAVTDGTCLACRAGEDMHCENLEFPGLNIDG
GFAEFMRTSHRSVIKLPKDISREKLVEMAPLADAGITAYRAVKKAARTLYPGAYVAIVGV
GGLGHIAVQLLKVMTPATVIALDVKEEKLKLAERLGADHVVDARRDPVKQVMELTRGRGV
NVAMDFVGSQATVDYTPYLLGRMGRLIIVGYGGELRFPTIRVISSEVSFEGSLVGNYVEL
HELVTLALQGKVRVEVDIHKLDEINDVLERLEKGEVLGRAVLIP
>tr|A3JMP6|A3JMP6_9RHOB Putative alcohol dehydrogenase OS=Rhodobacterales bacterium HTCC2150 GN=RB2150_12931 PE=3 SV=1
MKAQVLKYYDDHLTAPSWVDLENVADPKIEKASDVIVRIGGAGVCRTDLHIIEGVWREAT
DPDRKLLPLIMGHENAGWIEDVGSEVEGLKKGDPVIVHPKITGGTCLACRRGHDMHGENG
SFPGVDCDGGYAEALKTSVRNIVKLPKTLIPKEVAAYSDAGLTAYRAAKKASRHLLPGQT
CVVIGSGGLGHIGIQVLRAMCAAEIIVVDPSEMALKLAESCGADELVKADGNEVQRVLEL
TKGKGAEAVLDFVAERGTTSKGLAMTREMGSYYVVGYGEDINVSAFEMVTTEKNIIGNLV
GTWAELTELMSLADKGKVNLATKEYSLANANLALQDLNNGKVKGRAVLVP
>tr|B2QMP1|B2QMP1_9CHLR Alcohol dehydrogenase GroES domain protein OS=Chloroflexus sp. Y-400-fl GN=Chy400DRAFT_2208 PE=4 SV=1
MRAARLHEYDEHLNVQLQLEDVPLPKITKPGDVIVRIGAAGLCRTDLHIIEGVWKDIQDP
QRTLLPYILGHENAGWVEEVGPGVTSVKVGDPVICHPLRSCGVCLGCRRGEDMYCEHGSF
PGLNCDGGFAEYMLTNERALIKLNPNVAPVDVAPLADAGITAYRVAKKAARKLNPGQYCV
ILGVGGLGHIALQSVRELCGARIIAIDRSEAARQLARNLGAHYVLDGSDTIVQEVKELTH
GGAHVVIDFVGELGAEQVSWQMLRQGGTHFVVGYGGAVHVPTVHMIITEIAIEGSLVGNY
VELVELMELNAEGRVKLHGQQYRLDQINQAIDDFKNRRIAGRAVIVP
>tr|B5WIA0|B5WIA0_9BURK Alcohol dehydrogenase GroES domain protein OS=Burkholderia sp. H160 GN=BH160DRAFT_2801 PE=4 SV=1
MKAAVLHQYDESLTREEFVRYEDVADPKIVRPTDVIVRIGGAGVCRTDLHIVEGIWRSKV
DVALPYIMGHENAGWVEEVGRGVESVKVGDPVICHPLVTSGHCLACRRGDDMHATDSRFP
GINANGGYAQYLATGERSLIQLPKSLAPKDVAPYTDAGLTAYRAAKKASRHLLPGQYAVV
IGAGGLGHIGIQVLNALCAAEIIVVDRSDVALQLARDCGAHHAVKGDGDEVERVLELTGG
NGAEAVIDFVGEGDAVAKGLVMTRNAGVYYIVGYGGKIELPTIDMITSEKTIVGNLVGTY
PELVELMALADRGLVHLSTREYRLSEANQALKDLHHGKIKGRAVLIP
>tr|B6AU20|B6AU20_9RHOB NAD-dependent alcohol dehydrogenase OS=Rhodobacterales bacterium HTCC2083 GN=RB2083_1069 PE=4 SV=1
MRAQVLKQYDDHLTAPSWVDLENVPDPKIEKASDVIVRIGGAGVCRTDLHIIEGVWREAT
DADRTLLPLIMGHENAGWIEDVGSEVEGLKKGDPVIVHPKITGGTCLACRRGHDMHGENG
MFPGVDCNGGYAEALKTSVRNIVKLPQTLVPKEVAAYSDAGLTAYRAAKKASRHLLPGEK
CVVIGSGGLGHIGIQVLRAMCAAEIIVVDPSDMALALAETCGADALVKADGNEVQKVLEL
TKGKGAEAVLDFVAERGTTAKGLAMTRDMGSYYVVGYGEDINVSAFEMITTEKNIIGNLV
GTWAELTELMSLADKGLVNLATQEYSLADANLALQDLNNGKVKGRGVLIP
>tr|Q0FCL3|Q0FCL3_9RHOB Putative alcohol dehydrogenase OS=Rhodobacterales bacterium HTCC2255 GN=OM2255_11785 PE=3 SV=1
MKAQVLNKYDDDLTASSWVDMQDVPDPKIEKSNDVIVRIGGAGVCRTDLHIIEGVWREAV
DPTGNELLPLIMGHENAGWIEEIGPEVEGLKKGDPVIVHPHITGGTCLACRRGHDMHGEG
SAFPGVDCDGGYAEALKTTARNIVKLPQALVPKEVAAYSDAGLTAYRAAKKASRHLLPGE
KCVIIGSGGLGHIAIQVLRAMCAADIIVIDPSDTSLALAEECGADELVKADGNEVQRVLE
LTKGLGAEAVMDFVAERGTTAKGLAMTRNMGTYYVVGYGEDINVSAFEMITTEKNIVGNL
VGTWAELTELMSLADRGKVHLSTQEYSLANANQALQDLNNGKVKGRAVLIP
>tr|Q768S9|Q768S9_9ACTO Alcohol dehydrogenase OS=Gordonia sp. TY-5 GN=adh1 PE=3 SV=1
MRAVQVVGYHDKLQLNEIPDPEITGPLDVIVRIGGAGVCRTDLHILEGQWEAKSGVALPY
TIGHENAGWVEAIGDAVTNVAVGDKVILHPLITCGLCRACRDGDDVHCENSKFPGIDTDG
GYADYLKTTARSVVRIDDSLEPAAVAALADAGLTAYHAAAKVARMTRPGDTCVVIGAGGL
GHIGIQVLSAISGVTIVVLDRNPDAVALAVEVGAHEGIVADGNHIEKVLALTDGKGAEAV
LDFVGEGGATAEGVAMLRQAGNYFVVGYGENINVPTIDIISTEINFIGNLVGSYNDLTEL
MTLAAQGKVTLHTATYPLTDFQQALDDLDAGKVRGRAILIP
>tr|A0QTV3|A0QTV3_MYCS2 Alcohol dehydrogenase OS=Mycobacterium smegmatis (strain ATCC 700084 / mc(2)155) GN=MSMEG_1977 PE=3 SV=1
MRAVQVVGYHQNLELADVEKPTPTGPFDVVVKIGGAGVCRTDLHILEGQWAEKSQVQLPY
TIGHENAGWVESVGSAVTNVTEGDKVIVHPLITCGLCRACRSGDDVHCESNAFPGIDTNG
GYAEYLKTSARSVVKIDDALEPADVAALADAGLTAYHAAAKAARRLTPRDRVVVIGAGGL
GHIGIQVLKALSPAELIVVDRNPEALKLAEAIGADHCVIADGNQIEQVRDLTGGHGAETV
VDFVGEGGATSEGIAMLRRAGDYHVVGYGENIDVPTIDVISTEINFIGNLVGSYNDLCDL
MALAARGAVNLHTQKYALDDFQSAITDLDNGNVRGRAILVP
>tr|A1WR59|A1WR59_VEREI Alcohol dehydrogenase GroES domain protein OS=Verminephrobacter eiseniae (strain EF01-2) GN=Veis_4413 PE=3 SV=1
MKAAVLHQYDESLTRDEFVRYEDFADPKIERPTDVIVRIGGAGVCRTDLHVVEGIWRSKV
DVALPYVMGHENAGWVEAVGRGVESVKVGDPVICHPLVTSGHCLACRRGDDMHASDSRFP
GINANGGYAQYLSTGERSLIRLPKSLAPKDVAPYTDAGLTAYRAAKKASRHLLPGQFAVV
IGAGGLGHIGIQVLNALCAAEIIVVDRSETALQLAKECGAHHTVEGDGNEVESVLGLTGG
SGAEAVIDFVGEGDAVAKGLAMTRNGGFYYIVGYGGKIELPTMDMITSEKTIVGNLVGTY
PELVELMALADRGLVHLATREYRLSEANQALKDLHHGKIKGRAVLIP
>tr|A2SEA9|A2SEA9_METPP Putative alcohol dehydrogenase OS=Methylibium petroleiphilum (strain PM1) GN=Mpe_A0936 PE=3 SV=1
MKAAVLHQYNESLSGDSFVRYGDVPDPKIESPTDVIVRIGGAGVCRTDLHVVEGLWRGKV
DVELPYIMGHENAGWIEAVGSAVSGMKVGDPVICHPLVTSGHCLACRRGDDMHADGSRFP
GINADGGYAEYLRTNQRSLIKLPSTLAPKDVAPYTDAGLTAYRAAKKASRHLLPGEYAVV
IGAGGLGHIGIQVLAALCAAEIIVVDRADAALQLAKSCGAHHLVKADEQALERVLELTEG
KGAQAVIDFVGEGEAISRGLAMTRNAGTYYVVGYGGRIELPSIDMITSEKSIVGNLVGTY
AELVELMALADRGRVHLATREYALKDANQALLDLHHGRIQGRAVLVP
>tr|A3PJU5|A3PJU5_RHOS1 Alcohol dehydrogenase GroES domain protein OS=Rhodobacter sphaeroides (strain ATCC 17029 / ATH 2.4.9) GN=Rsph17029_1501 PE=3 SV=1
MKAARLYEYDPAMNVRLKIEDVPSPTIDRPDEVIVKVGAAGLCRTDLHIIEGVWRDIMDS
HGSLLPYIMGHENAGWVEDVGSGVTSVKPGDAVICHPLRTCGICLNCRHGHDMHCQNNLF
PGLGLDGGFAEYFKTSERSLIKLNTGITPLSVAPMADAGITAYRAAKRAAKLLNPGDWAL
ILGVGGLGHIALQVLNEMAGCRTIAVDREPGAQVLAKELGADKVLSGGPDLIEEVRQITG
GGARVVIDFVGELGIENLCWKLLKNGGDLIMVGYGGTIEIPTLELVAREIRIGGSLVGDY
TELVELMELNADGKVKMHQTEFALEDINTAIDDFKNRRFTGRGVIVPGAPSARRAEERTA
EAVK
>tr|A4FNE1|A4FNE1_SACEN Alcohol dehydrogenase, zinc-binding OS=Saccharopolyspora erythraea (strain NRRL 23338) GN=SACE_6396 PE=3 SV=1
MKAVRVHAYGEQPEIESVPDPVPKGPMDVLVEVGAAGVCRTDLHIIEGQWADKSGVELPY
IIGHENAGTVREVGPAVGNIKPGDKVILHPLVTCGLCRACRSGDDVHCENSRFPGINTDG
GMAELLLTNARSVVRLDAGLEPVDVAALADAGLTAYHAVRKAVPLLHPGTHVVLIGAGGL
GHIGLQSLIALTPAEITVVDRSAQALDLASELGAHHTVEATGDHVEAVRDLTGGRGAHVV
LDFVGEGGTEAEGVAMTRDAGSYFVIGYGGRVEVPTIDIISREINVIGNLVGSYNDLDEL
MTLTAQGKVALRTRTYALDDAPAALDDLDAGRIPGGRAILVP
>tr|A4YW24|A4YW24_BRASO Putative alcohol dehydrogenase (Zinc-containing)(AdhT-like) OS=Bradyrhizobium sp. (strain ORS278) GN=BRADO4353 PE=3 SV=1
MKAAVLHAFDEKLTSREFVRYEEVPDPKISRPMDVIVRIGGAGVCRTDLHIVEGIWRSKV
DVKLPYIMGHENAGWVEAVGPGVEGVKVGDSVICHPLVTSGHCLACRRGNDMHALDSSFP
GINANGGYAQYLLTGQRSLIKLPKSLAPKDVAPYTDAGLTAYRAAKKASRHLLPGEYVVV
IGAGGLGHIGIQVLAALCAAEIVVVDRSEKSLELAKTCGAHHLVKAEGGEVEAVLALTGG
RGAEAVIDFVGEGDAVAKGLAMTANGGTYYIVGYGGKIELPTIDMITTEKSIVGNLVGTY
AELVELMALADRGLVTLHTREYRLSEANDALHDLHHGRIHGRAVLIP
>tr|A5EHR9|A5EHR9_BRASB Putative alcohol dehydrogenase OS=Bradyrhizobium sp. (strain BTAi1 / ATCC BAA-1182) GN=BBta_3627 PE=3 SV=1
MKAAVLHAFDEKLTAKEFVRYEEVADPKISRPMDVIVRIGGAGVCRTDLHIVEGIWRSKV
DVKLPYIMGHENAGWVEAVGPGVEGVKVGDSVICHPLVTSGHCLACRRGNDMHALDSSFP
GINANGGYAQYLLTGQRSLIKLPKSLAPKDVAPYTDAGLTAYRAAKKASRHLLPGEYAVV
IGAGGLGHIGIQVLAALCAAEIIVVDRSDKSLELAKTCGAHHLVKADGGEVEAVLALTGG
RGAEAVIDFVGEGDAIAKGLAMTANGGSYYIVGYGGKIDLPTIDMITTEKTIVGNLVGTY
AELVELMALADRGLVNLHTKEYRLSEANDALHDLHHGRIHGRAVLIP
>tr|A5G1V0|A5G1V0_ACICJ Alcohol dehydrogenase GroES domain protein OS=Acidiphilium cryptum (strain JF-5) GN=Acry_2641 PE=3 SV=1
MKAAVLHGYDEKLTAPDFVTYEDVPEPQIRNPTDVIVRIGGAGVCRTDLHIIEGVWRSKV
DLKFPHIMGHENAGWIEEVGSAVTHLKKGDPVICHPLITSGHCLACRRGDDMHAEESEFP
GINCNGGYAELLRTGARSIIKLPKSLAPKDVAPHTDAGLTAYRAAKKASRHLLPGQFAVV
IGAGGLGHIGIQVLRAMCAARIIIVDRADMALQLAQECGADFAVKADGSELDEVMRLTGG
KGAEAVIDFVGEGDAVAKGLAMTRDGGYYYIVGYGGKIDIPTIDMITSEKTIVGNLVGTY
PELIELMALADQGKVTLATREYRLDEANAALHDLHHGKVRGRAVLIP
>tr|A9WI80|A9WI80_CHLAA Alcohol dehydrogenase GroES domain protein OS=Chloroflexus aurantiacus (strain ATCC 29366 / DSM 635 / J-10-fl) GN=Caur_3177 PE=4 SV=1
MRAARLHEYDEHLNVQLQLEDVPLPKITKPGDVIVRIGAAGLCRTDLHIIEGVWKDIQDP
QRTLLPYILGHENAGWVEEVGPGVTSVKVGDPVICHPLRSCGVCLGCRRGEDMYCEHGSF
PGLNCDGGFAEYMLTNERALIKLNPNVAPVDVAPLADAGITAYRVAKKAARKLNPGQYCV
ILGVGGLGHIALQSVRELCGARIIAIDRSEAARQLARNLGAHYVLDGSDTIVQEVKELTH
GGAHVVIDFVGELGAEQVSWQMLRQGGTHFVVGYGGAVHVPTVHMIITEIAIEGSLVGNY
VELVELMELNAEGRVKLHGQQYRLDQINQAIDDFKNRRIAGRAVIVP
>tr|Q0RYF7|Q0RYF7_RHOSR Alcohol dehydrogenase OS=Rhodococcus sp. (strain RHA1) GN=RHA1_ro08635 PE=3 SV=1
MKAIRVHEYDRTPSLDDVPEPVVKGPFDVIVKVRGAGVCRTDLHIIEGQWQTKSGVALPY
TIGHENAGTVTEIGSAVTNVAVGDSVILHPLATCGLCLACRRGDDVHCTDSEFPGIDVEG
GMAEYLRTSARSVVKLAPSLEPADVAALADAGLTAYHAARKAAEHLRPGHNVVVIGAGGL
GHIGIQVLEALTSARIIVVDQSAPALELAKEVGADATVVADGTEAEQVLALTDGDGAEAV
LDFVGEGSALASGVGMLRRAGNYYVIGYGGTLEIPTIDIISTEINFIGNLVGTYNDLVEL
MALAAQGRVHLHTVKYRFSDFQQALDDLHHGAVRGRAVLVPDDEFTATTRG
>tr|Q0SJK3|Q0SJK3_RHOSR Alcohol dehydrogenase OS=Rhodococcus sp. (strain RHA1) GN=RHA1_ro00447 PE=3 SV=1
MKAVQVVGYHTKLQLTDIPEPTIDGPLDVIVRIGGAGVCRTDLHILEGQWEAKSGVALPY
TIGHENSGWVHAVGDAVTNVTVGDKVILHPLITCGLCRACRSGDDVHCQNSTFPGIDVNG
GYAEYLRTTARSVVRIDDSLEPADVAALADAGLTAYHAVAKVAKTTRPGDVCVVIGAGGL
GHIGIQVLKAISGVTVVVLDRNPAAVELAVKIGADHGIVADGTHIQQVLDLTGGHGAEAV
VDFVGEGGATAEGIAMLRRAGNYYVVGYGENIDVPTIDVISTEINFIGNLVGSYNDLQEL
MTLAAQGKVTLHTTRYRLEDFQQALDDLDAGRVRGRAILVP
>tr|Q1AUM3|Q1AUM3_RUBXD Alcohol dehydrogenase GroES-like protein OS=Rubrobacter xylanophilus (strain DSM 9941 / NBRC 16129) GN=Rxyl_1958 PE=3 SV=1
MKAARLHEYDAKIGTHPLRVEEVEDPKIEGPFDVIVRIGAAGLCRTDLHIIEGQWQPIQD
PDHTLLPYIPGHENAGWVEEVGSAVTNVRPGDTVIVHPLITCGLCRACRAGDDMHCENAS
FPGLSRDGGFAEYLKTSARSVVKLDPGLHPRDIAALADAGLTAYHAVKKAAPLLYPGARC
VVIGSGGLGHIGIQTLKALTPAEVIVVDPSEKALELARELGADQTVKVEGGYVERVLEMT
GGGAEVVMDFVGEKGAQADAWRMTRPRGSHFVVGYGGKVEVPTIDIISTERNIVGNLVGT
YNDLAELMTLTAQGKVRLHTRTYPLEEINAAIADLNEGRLQGRGIIVPEGAAA
>tr|Q1AYL1|Q1AYL1_RUBXD Alcohol dehydrogenase GroES-like protein OS=Rubrobacter xylanophilus (strain DSM 9941 / NBRC 16129) GN=Rxyl_0543 PE=3 SV=1
MKAARLYEYDPELEGQEFLKVEEVPEPEIEAPDDVIVRVGGAGVCRTDLHIIEGLWDEAL
VVEPPYTLGHENAGWVEEAGSSVSRFAPGDAVVIQPALSDGTCLSCLRGRNNLCESLVWI
GIQQNGGFAEYVRVKERNLVKLPENVEPRDAAPYADAGLTAYHATKKAARVLDAGDVAVV
IGIGGLGHIGVQVLKALSPARVVALDRSEGALRLAEEVGADHVVNSAGDAVDRVLELTGG
RGAQAVVDFVGEADVPARALAMTRTGGYYFVVGYGGEIRVPTMEMIATEKSIVGNIGGTT
SELHELIALAGEGKVRMNVRHYPLEEANRALLDLHEGRIHGRGVLVP
>tr|Q2JA11|Q2JA11_FRASC Alcohol dehydrogenase, zinc-binding OS=Frankia sp. (strain CcI3) GN=Francci3_2514 PE=3 SV=1
MRAVQVIKYDNAPRLVDVPEPKILHPLDVVVRIGGAGVCRTDLHIIEGQWEQKSGVTLPY
VLGHENAGWVHEVGSAVSDIAVGDPVILHPLVTCGLCRACRDGDDVHCARASFPGIDSDG
GYAELLRTNARSVVKLDPSLQPADVAALADAGLTAYHAARKAAAALSPGDRVVVIGAGGL
GHIGVQVLRALTPAEIIVVDRSAEALRLAGELGADHTVRADGSEVSAVLDLTGGSGAEAV
IDFVGEGGAIEAGVAMLRRAGSYYVVGYGGVLNVSTIDIISTEINFIGNLVGSYSDLVEL
MVLATRGKVTLHTSAYPLAEFHQALDDLHHGKVRGRAILIP
>tr|Q3J2G8|Q3J2G8_RHOS4 Putative Zinc-containing alcohol dehydrogenase OS=Rhodobacter sphaeroides (strain ATCC 17023 / 2.4.1 / NCIB 8253 / DSM 158) GN=RHOS4_14480 PE=3 SV=1
MKAARLYEYDPAMNVRLKIEDVPSPTIDRPDEVIVKVGAAGLCRTDLHIIEGVWRDIMDS
HGSLLPYIMGHENAGWVEDVGSGVTSVKPGDAVICHPLRTCGICLNCRHGHDMHCQNNLF
PGLGLDGGFAEYFKTSERSLIKLNTGITPLSVAPMADAGITAYRAAKRAAKLLNPGDWAL
ILGVGGLGHIALQVLNEMAGCRTIAVDREPGAQVLAKELGADKVLSGGPDLIEEVRQITG
GGARVVIDFVGELGVENLCWKLLKNGGDLIMVGYGGTIEIPTLELVAREIRIGGSLVGDY
TELVELMELNADGKVKMHQTEFALEDINTAIDDFKNRRFTGRGVIVPGAPSARRVEERTA
EAVK
>tr|Q82NB0|Q82NB0_STRAW Putative alcohol dehydrogenase OS=Streptomyces avermitilis GN=adhA3 PE=3 SV=1
MKAVQVIEYDEPPALVDVPDPQITGPLDVIVKIGGAGVCRTDLHILEGQWKDKSGVALPY
TIGHENAGWVAEVGQAVTHVKVGDPVILHPLVTCGLCRACRAGDDVHCMNSAFPGIDTAG
GYAEYLKTNARSIVPLAPSLEPASVAALADAGLTAYHAVAKAARVLRPGDKAVVIGAGGL
GHIGIQVLRALSPVEMIVIDRSPEALALAKELGADHTLVADGSEAERVRDLTAGHGAEAV
LDFVGEGGAVETGVACLRRNGNYHVIGYGGRLNVPTIDVISTEINFIGNLVGSYNDLSEL
MVLAAQGKVTLHTQRYPLASFRQALDDLDTGAVRGRAILIP
>tr|Q89P08|Q89P08_BRAJA Blr3675 protein OS=Bradyrhizobium japonicum GN=blr3675 PE=3 SV=1
MPGSIGLFQHGDLSSSRCAAAGLLARIQQWLLAPRHKSAGTKNAEAEIADGAPKFAGETE
EMMRAQVLRAYDEKLSNDLWVGEEKVPDPKLTKSTDVIVRIGGAGVCRTDLHIVEGVWKP
HMDPSGDKLLPLIMGHENAGWIEEVGKEVEGLKKGDPVIVHPKISGGTCLACRRGFDMHG
PGTFPGLDCNGGYAEFLCTSERNIVPLPRTLAPKDVAPYADAGLTAYRAVKKATRHLLPG
ESCVVIGAGGLGHIGIQCLKAMCAADIIVVDKSEASLKLAEKSGADHLVKADGNEVEAVL
GLTGGNGAEAVIDFVGEKGTTSKGLAMTRPMGSYYVVGYGEDIRVPTVDMVITEKNIIGN
LVGTWAELTELMALADRDLVELATTEYRLADANKALHDLNAGEIHGRAVLIP
>tr|Q8CK64|Q8CK64_STRCO Putative alcohol dehydrogenase (Zinc-binding) OS=Streptomyces coelicolor GN=SCO0259 PE=3 SV=1
MKAVQVVGYGKNLEMAEVPAPEVTGPYDVIVRIGGAGVCRTDLHILEGQWAEKSGVELPY
TIGHENAGWVHAVGSAVTNVSEGDKVIVHPLITCGLCRACRAGDDVHCENNRFPGIDTAG
GYAEYLKTSARSVVRLDDSLEPADVAALADAGLTAYHAAAKAARRLRPGDRCVVIGAGGL
GHIGIQVLGALTAAEIVVVDRNPDAVDLAVSVGADHGVLADGGHVDRVRELTGGHGAEAV
IDFVGEGGSTGDGIGMLRRAGDYHVVGYGENIDVPTIDVISAEINFIGNLVGSYNDLCEL
MVLAARGRVRLHTAKYSLDRFQDALDDLDGGRIRGRAILVP
