# Supplementary material for: Subdivision of the MDR superfamily of medium-chain dehydrogenases/reductases through iterative hidden Markov model refinement
Source: BMC Bioinformatics. 2010 Oct 27;11:534. doi: 10.1186/1471-2105-11-534 (PMC2976758; doi:10.1186/1471-2105-11-534)
Supplement: Additional file 4 — MDR family alignment figures. Illustrations showing the mafft MSAs from Additional file 3: mdr-sequences. Red sequence identifiers denote sequences from UniProtKB/TrEMBL, while blue correspond to sequences from Swiss-Prot. The position cscores are shown in a bar plot under the MSA. Positions that contain gaps in over 90% of the sequences have been removed from the alignment in order to increase readability. [file 1471-2105-11-534-S4.ZIP › mdr/MDR078.fasta]

>tr|A0Z409|A0Z409_9GAMM Putative NADPH:quinone oxidoreductase protein OS=marine gamma proteobacterium HTCC2080 GN=MGP2080_02456 PE=4 SV=1
MQAVWFEQFGQAATVLQQGDRPTPQPASGEVLVRMHTTGVNPSDVKKRAGAFPDLLDTGP
VIPHSDGAGVIEAVGDGVSPTRVGERVFVYQAQHGRSGGTAAQWVCIDSRRAPVLPDNAS
FEVGACIGIPIMTAHRCVTADGPVAGQWVLVTGGAGRVGYYAIQWARHFGARVVATAGNS
DDRALCFNLGAEVVVDHHQPGWGAQLREQLQGQQIQRVVDVEFGANLPEVMECIATGGVI
ATYASTRVPEPTLPFRTLMFMDITLRLVIVYDMPEAAKQQAIEDTQGALNAEALAHRFSA
VLPFEQMTQAHELIEAGGTNGCIVVSVP
>tr|A3SEH0|A3SEH0_9RHOB Oxidoreductase, zinc-binding dehydrogenase family protein OS=Sulfitobacter sp. EE-36 GN=EE36_10909 PE=4 SV=1
MRAVTYSTLGEARDVLTLTEMPTPAPAAGEVLVRLAVSGVNPSDVKSRRGRPGMTHPPFE
TVIPHSDGAGVIEAVGDGVDQARVGQRVWIWNGQWQRPFGTAATHIVLPQVQAVPLPDDV
SFDTAASLGIPGLTAAHAVFNGGDVAGQTLLIQGGAGTVGYLAVQFAAWAGARVIATTGA
SGAERAKSAGAQVVLDYSAPDLAQQVLDANGGAPVDQIIEVEFGANIALDAELIKPNGRI
AAYGSAKVMEPTLPFLPLLFKAVTIDIILVYLLTEAERALAIKKTHQALAEGALHCPVEQ
TFALSDTVKAHEAVEAGARAGAILINCEG
>tr|A3SHF0|A3SHF0_9RHOB Oxidoreductase, zinc-binding dehydrogenase family protein OS=Roseovarius nubinhibens ISM GN=ISM_00790 PE=4 SV=1
MRAVTYSRFGPASDVLSLAEIDRPSPAAGEVLVRLAFSGVNPSDAKARAGSRPGVTKPDH
PLIVPHSDGAGVIEAVGDGVDPSRVGQEVWLWNGQWQRALGTGADYIALPAAQAVPLPKG
ISLETGATLGIPGLTAAHTVFASGTVSGQTLLISGGAGSVGHNAVQLAKWGGAKVIATAS
ASAHDRVRAAGADHVFDYRDPDLAAKILAASDGAGIDRAVEVEFGQNAALLGEVMRPNGT
ICAYGSGGDMTPTLPFGPYLFKALTLDIALVYILPEAQREAAIAHLHKALTAGALRPEID
RILPPDAAAEAHEAVMTPGRAGAVLLDMR
>tr|A3SZ73|A3SZ73_9RHOB Oxidoreductase, zinc-binding dehydrogenase family protein OS=Sulfitobacter sp. NAS-14.1 GN=NAS141_15903 PE=4 SV=1
MRAVTYSTLGEARDVLTLTEMPTPTPAAGEVLVRLAVSGVNPSDVKSRRGRPGMTHPPFE
TVIPHSDGAGVIEAVGDGVDQARVGQRVWIWNGQWQRPFGTAATHIALPQAQAVPLPDDV
SFDTAASLGIPGLTAAHAVFNGGDVAGQTLLIQGGAGTVGYLAVQFAAWAGARVIATTGA
NGAERAKSAGAQVVLDYSTPDLAQQVLDANGGAPVDQIIEVEFGANIALDAEVIKPNGRI
AAYGSAKVMEPTLPFLPLLFKAVTIDIILVYLLTEAERALAIKKTHQALAEGALHCPVEQ
TFALSDTVKAHEAVEAGARAGAILINCEG
>tr|A3UHG0|A3UHG0_9RHOB Oxidoreductase, zinc-binding dehydrogenase family protein OS=Oceanicaulis alexandrii HTCC2633 GN=OA2633_08454 PE=4 SV=1
MKAIYFESFGKAEETLILGETPVAEPGQGEVRVKIATSGVNPSDVKKRMGSFPHLLDNGY
VIPHSDGAGVIEAVGEGVDPARIGQKVWVYQAQHGRRFGTAAEYVVIDERRAPALPDGAS
FETGAIYGIPVMTAHRCVFAEGDPFGKTLLVTGGAGRVGHYAIQWASRAGARVIATASNP
DDEKACLEAGAAHVVNHRQDGWGADVLKATGGEKVDQVVEVEFGANLPQVLDCLRIGGTI
CTYSSAQDMTPTLPFYRMMFMDLTVRMVIVYEMPEEAKAQAIADIARVEAEPQGGLIHRI
AETHALANCANAHAAVEAGDRRGAVIVKVQEV
>tr|A3UJX9|A3UJX9_9RHOB Putative NADPH:quinone oxidoreductase protein OS=Oceanicaulis alexandrii HTCC2633 GN=OA2633_01429 PE=4 SV=1
MRAIWYEAQGAADDVLTLGERPDPTPGPGEVAVFIKASGVNPSDVKTRAGLRAPMSVARQ
IPHSDGAGVIRAVGEGVDPARIGERVFVFNAAFKRAGGTCAEICVVPVEFTGALPDAVSF
EEGAALGIPALTAHRALTANGPVTGKTVLITGGAGAVGLQAIQLAKWMGAGKVITTVSGP
EKAEAALEAGADEVVNYHQQDVVEAIEAMTEGEGVDHIVEVEFGGNLAASVALIRPHGLI
ASYGSEGEKTPELPFYDLMFKNAGFQSVFVYTLTPAQRASAVQDVTRALAEGALKPRIDS
VYALEDCADAHKRVEAGDKIGSVIVTPA
>tr|A3W5V7|A3W5V7_9RHOB Oxidoreductase, zinc-binding dehydrogenase family protein OS=Roseovarius sp. 217 GN=ROS217_15495 PE=4 SV=1
MRAVSYAAFGAPHDVLSLGDVPTPVPSAGEVLVRLRLSGVNPSDAKARAGTRPGVIKPAF
PRIIPHSDGAGVIEAVGQGVNPGRIGQRVWIWNGQWQRSHGTAAEFIALPAAQAVPLPDG
VSFEVGATLGIPGLTAAQTVFGDGDVAGQTILISGGAGAVGHTAVQLARAAGAQVIATCS
APAMERVRAAGAAHVFDYASLDLAAQILAATDGRGVTRAIEVEFGQNASLLAEVMAPNGT
IAAYGSGKEMTPTLPFGPFLFKALKIDITLIYILPDAAREAAIARLHAALEAGTLRPEIA
AHYPLSDCAAAHEAVMTPGRAGAVLLDIG
>tr|A3X385|A3X385_9RHOB Oxidoreductase, zinc-binding dehydrogenase family protein OS=Roseobacter sp. MED193 GN=MED193_18244 PE=4 SV=1
MKAITYRAFGAASEVLRVEDLPSPSPAVGEVLIDVAFSGVNPSDVKTRTRGQPGLQGFPW
DYITPHSDGSGVICAVGEGVSSSRIGERVWIWNGQFRRACGTAAQQIALPSEQAIALPDG
VSLEVGAILGIPGLTACNAVFGQGDVAGKTVLVQGGAGTVGILAVQLAKWGGARVIATCN
PKAGSRVLSAGADVVLDYRSKDLAEQILQANGASPVDLIVEVEFGLNIETDAQVIAENGC
IAAYGSAQEMSPNLPFMPLLFKAVRLEIILVYLLSETERAAAILRLNQALKAGALSFDIE
KVYAVSEACRAHEAVEAGNRQGAILIQIGESAVP
>tr|A4EQK1|A4EQK1_9RHOB Oxidoreductase, zinc-binding dehydrogenase family protein OS=Roseobacter sp. SK209-2-6 GN=RSK20926_13509 PE=4 SV=1
MKAVTYRRFGAADDVLQIEEVALPEPRTGEVRVDLAFSGINPSDVKMRTRGQPGLSGFPW
DYIIPHSDGSGVITAVGGGVPKERIGQRVWLWNGQFRRSCGTAAEQIALPASQAVPLPES
VSLEEGAVLGIPGLTACFAVFGNGPVAGKTILVQGGAGTVGMLAVQLAKWGGAQVIATCS
AAHFDRVKDAGAGAVLDYSDPNLADKILQANAGQKIDQIIEVEFGANLAVDAEVVAENGR
IVAYGSAKEMQPEFPFLPLLFKAVTVEIILVYLLTETQRSNAIAKLHEALEAKAVTVEIE
KIYDFSDACDAHMAVETGNREGAVLLRI
>tr|A6DZ22|A6DZ22_9RHOB Oxidoreductase, zinc-binding dehydrogenase family protein OS=Roseovarius sp. TM1035 GN=RTM1035_13163 PE=4 SV=1
MIPRSMRAVSYTRFGAAHDVLSLHETDTPAPAAGEVLVRLHVSGVNPSDAKARAGSRPGV
TTPAYPRIIPHSDGAGVIAAVGEGVNPGRIGQRVWVWNGQWQRSHGTAAEFIALPAVQAV
PLPDAVSFEVGATLGIPGLTAVQTVFGGGDVAGQTILISGGAGAVGHNAVQLAHAAGAQV
IATCSAPAMERVRAAGARHVFDYADPDLAAQIMAATGGRGVLRAIEVEFGQNAALLAEVM
APNGTIAAYGSGKDMAPTLPFGPYLFKALKIDITLIYILPWPAREAAIARLHAALEAGTL
RPEIAMRLPLTDCAKAHEAVMTPGRAGAVLLDIG
>tr|A6FPN8|A6FPN8_9RHOB Oxidoreductase, zinc-binding dehydrogenase family protein OS=Roseobacter sp. AzwK-3b GN=RAZWK3B_19041 PE=4 SV=1
MRAVSYSHFGPADEVLALEDVDTPKPGPGEVLVRLTFSGVNPSDAKARAGGRPGITKPPF
DRIIPHSDGAGVIEAVGDGVDHARIGERVWIWNGQWQRAFGTAAEYIALPQAQAVPLPEA
VSLEVGASLGIPGLTACQTVFGGGDVAGKTLLISGGAGAVGHNAVQLAAWAGAQVIATSS
AGAMDRVRDAGAAHVFDYADPDLAAKIMDTTGGQGVARAIEVEFGVNAPLLAQVMAPLGT
IAAYGSGKDMAPALPFGPYLFKALKIDITLIYILPLPERQAMIAKLHEALEAGALRPEIG
ATFPLEACAEAQDAVMTPGRAGAVLLELG
>tr|A9DTK1|A9DTK1_9RHOB Oxidoreductase, zinc-binding dehydrogenase family protein OS=Oceanibulbus indolifex HEL-45 GN=OIHEL45_03370 PE=4 SV=1
MRHSAGKFQAGESAMQAITYDQFGAAADVLQLTDIESPAPQPGEVCVALSHSGVNPSDVK
ARAGTRPGVTKPPFPQVIPHSDGAGEIIAVGAGVDSARVGQKVWVWNGQWQRAFGTAAQQ
ITLPAHQAVALPKGVSTEVGAQLGIPGLTACHAVFGGGGVAGETVLIQGGAGTVGYLAVQ
LAKWGGAKVIATCSPRDNDLVRDAGADAVLNYADPDLARAVQDANGGKPVETIVETEFGL
NLTTDTEVIAPNGRIAAYGSAGEMSPTLPFYPLLFKAVTIDIILIYLLPTGPREQAITRL
HHALEDGALRCPVDTVLPLADAAKAHELVEAGHRSGAVLLDCQG
>tr|A9ET15|A9ET15_9RHOB Oxidoreductase, zinc-binding dehydrogenase family protein OS=Phaeobacter gallaeciensis 2.10 GN=RG210_05132 PE=4 SV=1
MKAITYRAFGSAETVLQLEDLPDIAPARGELRVELAYSGVNPSDVKARAGARAGVSELPY
PVIVPHSDGSGVIVEVGEGVDPARIGEEVWIWNGQWQRPNGTAACSITLAADQAVALPAG
LTLQQGAVLGIPGLTAAHTVFSGGDVGGKTVLVQGGAGTVGLLAVQLAKWGGARVVATCS
PEDFDRVRRVGADAVLSYAEDDLAEQILAANGGRPVDHIVEVEFGANCTVDTAVIAPNGR
ITAYGSARNMTPNLPFYPLMFKAVTLEMALVYLLPAEARHNAIERINAAAAQGALQPPIA
AVFDLVDTAKAHHAVEAGKRAGAILVKTG
>tr|A9GL48|A9GL48_9RHOB Oxidoreductase, zinc-binding dehydrogenase family protein OS=Phaeobacter gallaeciensis BS107 GN=RGBS107_08315 PE=4 SV=1
MKAITYRAFGSAETVLQLEDLPDIAPARGELRVELAYSGVNPSDVKARAGARAGVSELPY
PVIVPHSDGSGVIVEVGEGVDPARIGEEVWIWNGQWQRPNGTAACSITLPADQAVALPAG
LTLQQGAVLGIPGLTAAHTVFSGGDVGGKTVLVQGGAGTVGLLAVQLAKWGGARVVATCS
PEDFDRVRRVGADAVLSYAEDDLAEQILAANGGRPVDHIVEVEFGANCTVDTAVIAPNGR
IAAYGSARNMTPNLPFYPLMFKAVTLEMALVYLLPAEARHNAIERINAAAAQGALQPPIA
AVFDLVDTAKAHHAVEAGKRAGAILVKTG
>tr|A9GYI3|A9GYI3_9RHOB Oxidoreductase, putative OS=Roseobacter litoralis Och 149 GN=RLO149_02892 PE=4 SV=1
MGLQPALRHGIVSRKLTKGMKMRAITYNRYGPAGEVLALTDVPVQPPGPGEVQVELAYSA
VNPSDVKRRAGARPGETKLPYDQICPHNDGSGTIVAVGEGVNPARIAEPVWIWNGQFNRA
WGTAAEVITIASHQAVALPKGVDLQTGASLGIPGLTAAHTVFGGGNIRGQSLLIHGANGT
VGHIAVQLAKWGGAKVIATASPSGFERCLKAGADSVLDYNAPNLAQDLLAENAGQEYHRI
IDVEFGENIETNAKIIAENGTLSVYGSAKNMTPAIPFGALLFKAVTIDIALIYILRSEER
EKATNYLHDALSAGAVICPTKEIFTLTQTARAHQAVEAGGRDGAILIDVTT
>tr|B5J0E1|B5J0E1_9RHOB Oxidoreductase, zinc-binding dehydrogenase family OS=Octadecabacter antarcticus 307 GN=OA307_2932 PE=4 SV=1
MRAITYSKLGTAKDVLNLQNLNDVEPQSGEVRVALTFSGVNPSDVKSRRGRPGLERPVFE
TIIPHSDGAGVIEAVGGGVDNARIGQRVWIWNGQWQRAHGTAASHITLPADMAVPLPDAV
SLETGAILGIPGLTAAQAVFGGGDITGQTVLIQGGAGTVGLLAVQLAKWGGAKVITTCSP
RDMKQVKAAGADSVFDYSAADLATKILAANDGALIPTVVEVEFGLNVALDAEVIAPNGRL
AAYGSAKSMEPMLPFLPLLFKAVTIDIILIYLLPKPERDAMIAKLHCALDADALSCPVER
IYPLEDCVAAHEAVEAGGRSGAILVKCDG
>tr|B6AZF9|B6AZF9_9RHOB Oxidoreductase, zinc-binding dehydrogenase family OS=Rhodobacterales bacterium HTCC2083 GN=RB2083_826 PE=4 SV=1
MRAIGYSEFGIAGDVLALHDVALPEPAAGEVRVKLVFSGVNPSDAKARGGTRPGVLKPPF
DLVVPHSDGAGVIDAVGAGVDPARIGARVWIWNGQWQRAFGTAAEAICVPSEQAVALPEG
ASLEAGATLGIPGLTAAHTVFGGGDIAGQTLFISGGAGAVGHNAVQLAKWGGARVIATAS
PNAFERVTDAGADHVLEYRAPDLAAQILSLTDGKGVDRAVEVEFGANAPLLAEVVCANGT
IAAYGSQLDMAPTLPFGPFLFKAITIDIVLVYILDPAPRVAAIEKLLAALSQGALTPEIH
EIMPLEDAALAHERVMTSGRSGAVLLKI
>tr|B7QSH0|B7QSH0_9RHOB Oxidoreductase, zinc-binding dehydrogenase family OS=Ruegeria sp. R11 GN=RR11_1152 PE=4 SV=1
MRPSVSCGEPTANSITPEISMKAVTYRKFGPAESVLSVEEHADVPAGPGEVRVDLHYSGV
NPSDVKARAGARAGVSELPYPAIVPHSDGSGVIVEVGQGVDPARLGQRVWIWNGQWQRPF
GTAAQSITLPAKQAVLMPEGLDMAAGAILGIPGLTAAHTVFSGGPVAGETVLVQGGAGTV
GYLAVQLAKWGGARVIATCSPQDKSHVLAAGADAVLDYQACDLADQILEANAGQPVERIV
EVEFGRNCQVDTAVVAQNGRITAYGSAKDMTPTLPFYPLMFKSVTLEMALVYLLPDKIRE
AAITQLTAAIQDGAIAFPIAEIFALEDTAKAHQAVEQGKRRGAILVKTQP
>tr|B7RJ04|B7RJ04_9RHOB Oxidoreductase, zinc-binding dehydrogenase family OS=Roseobacter sp. GAI101 GN=RGAI101_3091 PE=4 SV=1
MRAIRYSQLGEARDVLGLVEMDTPAPAAGEVCVRIALSGVNPSDVKSRKGRPGMTHPPFE
QVIPHSDGAGVIEAVGEGVDPARVGQRVWIWNGQWQRPLGTAATHITLPEAQAVALADDV
SFETAASLGIPGLTASHAVFNGGDVAGQTILIQGGAGTVGYLAVQLAKWAGARVIATTGK
SGAARASSAGADVVLDYAAPDLAEQILAANDGAPVDQIIEVEFGVNIGLDAQVIKPNGRI
AAYGSAKEMEPTLPFLPLLFKAVTIDIILVYLLTPTQRALAIDQVHRALAEHALECPVEQ
TFSLADTALAHEAVEAGARAGAILVDCQS
>tr|B7RT62|B7RT62_9GAMM Oxidoreductase, zinc-binding dehydrogenase family OS=marine gamma proteobacterium HTCC2148 GN=GPB2148_2853 PE=4 SV=1
MNAFWFEAFGDAAGSLISGAQPKPKAEQGQVLVKISTTGINPSDVKKRAGAFSNLLDAGL
VIPHSDGAGVIESVGEGVEESRVGERVFVYQAQYGRRFGTAAEYVAVDSIRAPRLPDTAS
FEVGACIGIPMMTAHRCVFADGGVRGKNILVTGGAGRVGYYAIQLAKWGGANVVATASNP
ADKATCLKVGADFVVNHRESGWGDAVLTLIEDEKINRVVDVEFGANLPELLNCLATGATI
ATYSSTQVREPKLPFLQMMFMDLTIRMVIVYAMPEEAKAQAIDDICHLLDSSTLQHRVAH
CLPFEEMVRSHELIEQGGFSGCVVVSVP
>tr|A2SE72|A2SE72_METPP Putative NADPH:quinone oxidoreductase protein OS=Methylibium petroleiphilum (strain PM1) GN=Mpe_A0899 PE=4 SV=1
MRATFYERTGAARDVLRIGELPDPVPGPGELRVKLQWSGVNPSDVKSRAGLRSPVMPFPR
VTPHSDGMGVVDAVGPGVDAGRLGERVWLWNGAWARPAGTAAQYITVPEQQAVPLPDGVP
GEAGACFGIPALTALHALLVDGGVAGKTVLVAGGAGAVGHYAVQFARRLGAKHIVATVSS
AEKAELVRAAGADTVVDYRTENVAERVHQITGGQGVDRVIEVDVVANAALNMEAVRPGGE
WVVYGSGAVQFTLPFFALAARSPRIRLFIVYLLEAADRRRAIDTLNGFLARGDLVHQIAA
RLPLERIVEAHELVESGRAIGNVVLSID
>tr|A6UFW2|A6UFW2_SINMW Alcohol dehydrogenase zinc-binding domain protein OS=Sinorhizobium medicae (strain WSM419) GN=Smed_3729 PE=4 SV=1
MRAAWYEKNGAAREVLKVGSLPEPLPGPGEVRVRIHASGVNPSDVKARAGRPVIAPQMIP
HSDGAGIIDAVGAEVAGERIGERVWTWNAAWRRSNGTAAEYVVLPQDQAVHLPDNVSFEE
GACLGIPALTALRAVTMDGSVFGRTVLVAGGAGSVGAYAIQFARLYGAARIVTTVSSAQK
AEICLRLGADDTINYKTEDVVDRIKDITNGRGVDRVIEVDAATNAKMLPEIIAQDGLLVI
YGSSKPDISFEFLPMILAGIAARFFIVYEMSPEVRAETVSALHSQLRSGLLRHHIAEIYA
LDDIAAAHEAVESGKTVGNVVVSLSPTPS
>tr|Q163B3|Q163B3_ROSDO Oxidoreductase, putative OS=Roseobacter denitrificans (strain ATCC 33942 / OCh 114) GN=RD1_3439 PE=4 SV=1
MRAITYNRYGPADEVLALSDLPRQPPGPGEVQVELAYSAVNPSDIKRRAGARPGENKLPY
DQICPHNDGSGTIVAVGEGVDPARIGDSVWIWNGQFNRALGTAAEAITLDAQQAVTLPAG
VDLQTGASLGIPGLTAAHTVFGGGSIRGQSLLIHGANGTVGHLAVQLAKWGGARVIATAS
PAGFERCRKAGADSVVDYNAPSLAQDLLAMNDGQQYHRIIDVEFGENIETNAAIIAENGT
LSVYGSAKNMTPAIPFGPLLFKAVTIDIALIYILKPDERAEATAHLLAALSAGALRCPTA
EIYTLAQTARAHQAVEAGGREGAILIDVTR
>tr|Q5LVS9|Q5LVS9_SILPO Oxidoreductase, zinc-binding dehydrogenase family OS=Silicibacter pomeroyi GN=SPO0616 PE=4 SV=1
MKAVLYRAFGAARDVLTLEEFPAPRPGPGEVLVDLAFSGVNPSDVKARAGARAGVTELPY
PAIVPHSDGSGVIRAVGEGVDVARVGERVWLWNGQWGRAMGTCAEQIALPAEQAVPLPQD
VSLETGAVLGIPGLTAAHVVFSGGPVSGKTLLVQGGAGTVGFLAVQLAKWGGARVIATAS
AGAAERVRAAGADAVLDYAAPDLAAAVLAANDGAPVDRIVEVEFGANAEVDAAVIAPNGR
INAYGSARQMAPVLPFYPLMFKSVTLEMTLVYLLDTANRQAAIGHLHSALSAGALSCPVQ
EIYALDAAAAAHEAVERGARSGAILVRTSG
>tr|Q92WG5|Q92WG5_RHIME Putative NADPH:quinone oxidoreductase protein OS=Rhizobium meliloti GN=RB0374 PE=4 SV=1
MRAAWYGKNGAARDVLEVGGLPDPLPGPGEVRVRIHASGVNPSDVKARAGRPLIAPRMIP
HSDGAGIIDAVGTGVAGERIGERVWTWNAAWRRSNGTAAEYVVLPQDQAVHLPDNVSFEE
GACLGIPALTALRAVTTDGGVFGKTVLVTGGAGAVGAYAIQFARLYGAACIITTVSSSEK
AEICTRLGADHTINYRTEEVVDRIGGITHGRGVDRVIEVDAATNVAMLPGIIARDGLCVI
YGSSKPVVSFEFFPMILAGAAARFFIVYEMSPEARTETVSALQGQLASGLLRHHIAGTYA
LDDIAAAHEAVESGKTIGNVVVSLGQ
