# Supplementary material for: Subdivision of the MDR superfamily of medium-chain dehydrogenases/reductases through iterative hidden Markov model refinement
Source: BMC Bioinformatics. 2010 Oct 27;11:534. doi: 10.1186/1471-2105-11-534 (PMC2976758; doi:10.1186/1471-2105-11-534)
Supplement: Additional file 4 — MDR family alignment figures. Illustrations showing the mafft MSAs from Additional file 3: mdr-sequences. Red sequence identifiers denote sequences from UniProtKB/TrEMBL, while blue correspond to sequences from Swiss-Prot. The position cscores are shown in a bar plot under the MSA. Positions that contain gaps in over 90% of the sequences have been removed from the alignment in order to increase readability. [file 1471-2105-11-534-S4.ZIP › mdr/MDR079.fasta]

>tr|A3TGH2|A3TGH2_9MICO Alcohol dehydrogenase OS=Janibacter sp. HTCC2649 GN=JNB_07174 PE=4 SV=1
MVIATSSHCPASAMGRVELMLAAYAVSQSASDPLSGLEVGERPDPQARDGWVVVDLKTCA
LNHHDVWSLRGVGLAPDRLPMVLGCDAAGMDPDGNEVLIHAVVPSDGWQGDETLDPRRTL
LSELHDGTLATRVAVPRANLVPKPAELSWEQAACLPTAWLTAYRMLFTNSQVQPGGTVLV
QGAAGGVATALVQLGAAAGIRVWVTSRDAAKGEQAVALGADRAFASGERLPERVDAVMET
VGAATWSHSVNALRPGGTIVISGATSGDAPAKAELTKIFFKQLRVIGSTMGSRDELQKLA
NFVVAQGIEPLIDSVIPLADARDGFAKMVDGQVTGKIVFTA
>tr|A7A4R1|A7A4R1_BIFAD Putative uncharacterized protein OS=Bifidobacterium adolescentis L2-32 GN=BIFADO_00823 PE=4 SV=1
MKAVYAAGTDYDNPLSQLKVGELDTPETKPFWSTIHVAAASVNHHDIWSLQGVGLSAEQT
PMILGTDASGVLDEDIPVRKGLKAGAEVVLYTFVGTDGAGVMPGERRTILSEKYAGTMAE
TTQVPSANVFAKPANLTLDEAAALGTSWLTAYSLLFTSANVKPGDTVLVQGAGGGVSTAA
IQLAHAAGLEVFVTSRSEEKRDRAITIGADAAFETGARLPHKVDAVIESVGAATWSHSVK
SVRPGGTIAICGATTGDQPGAELTRIFFQDIRVQGNTMGSRDDFARLLKFVEHADLHPVI
DSTYALADAPAAFRKVVDGDVFGKVVLHIEPSK
>tr|B1S4Q7|B1S4Q7_9BIFI Putative uncharacterized protein OS=Bifidobacterium dentium ATCC 27678 GN=BIFDEN_00036 PE=4 SV=1
MRAVYAAGVDYDDPLSVLEVGERPEPQGKPFWSTISVHASTVNHHDVWSLQGVGLSADAT
PMILGTDAAGVLEEDIPVRKGLKAGSEVVLYTFIGTDGAGVMPGERRTILSEKYAGTMAE
LTQVPSANVFAKPSNLNLDEAAALGTSWLTAYSLLFTSANVKPGDTILIQGAGGGVSTAA
IQLAHAAGLEVFVTSRSEAKRAKAVELGADAAFEPAARLPRKVDAVIESVGAATWSHSVR
SVRPGGTIAICGATTGDQPGAELTRVFFQDIRVQGNTMGSREDFARLLRFVEHADLHPVI
DSTFALADARRAFAKVIDGDVFGKIVLHI
>tr|B4V989|B4V989_9ACTO Dehydrogenase OS=Streptomyces sp. Mg1 GN=SSAG_04400 PE=4 SV=1
MFAAYAARIDRDQPLSGLELGERPAPEARPGWVTVNVKAASLNHHDLWSLRGVGLGEDKL
PMILGCDAAGIDQDGNEVVLHSVIGQSGHGVGPDEPRSILTERYQGTFAEQVTVPAWNVL
PKPAELSFEEAACLPTAWLTAYRMLFTNAGVRPGDSVLVQGAGGGVATAAIALGKAAGLR
VFATSRDEAKRKRAVELGALEAYEPGARLPRRVDAVIETVGAATWSHSVKSLRPGGTLVI
SGATSGDRPAHAELTRIFFLELKVVGSTMGSKDELEDLLSFCAATGVRPVIDEVLPLDRA
REGFEKLASGDLFGKVVLTV
>tr|B5HBB1|B5HBB1_STRPR Dehydrogenase OS=Streptomyces pristinaespiralis ATCC 25486 GN=SSDG_02520 PE=4 SV=1
MFAAYAARIDRDQPLNGLELGERPAPEARPGWTTVTVKAASLNHHDLWSLRGVGLAEDKL
PMILGCDAAGVDEDGNEVVLHSVIGQSGHGVGPDEPRSILTERYQGTFAEQVSVPTWNVL
PKPKELTFEQAACLPTAWLTAYRMLFTNAGVRPGDSVLVQGAGGGVATAAIVLGKAAGLR
VYATSRDEAKRKRAVELGAEEAYEPGARLPRRVDAVIETVGAATWSHSVKSLRPGGTLVI
SGATSGDRPAHAELTRIFFLELKVVGSTMGSKDELEDLLSFCAATGVRPVIDEVLPLDRA
REGFEKMATGELFGKIVLTNS
>tr|B5HMX8|B5HMX8_9ACTO Dehydrogenase OS=Streptomyces sviceus ATCC 29083 GN=SSEG_00763 PE=4 SV=1
MFAVYAARIDRDNPLSGLELGERPAPAARPGWSVVDVRAASLNHHDLWSLRGVGLAEDKL
PMILGCDAAGVDEDGNEVVLHSVIGQSGHGVGPKEPRSILTERYQGTFAEQVAVPTWNVL
PKPKELSFAEAACLPTAWLTAYRMLFTNAGVRPGDSVLVQGAGGGVATAAIVLGKAAGLR
VFATSRDEAKRKRALELGAVEALESGARLPQRVDAVIETVGAATWSHSVKSLKPGGTLVI
SGATSGDRPSHAELTRIFFLELKVVGSTMGTKDELEDLLAFCAATGVRPVIDEVLPMDRA
REGFERVASGEQFGKVVLTNG
>tr|B6VJK5|B6VJK5_9NOCA Alcohol dehydrogenase OS=Rhodococcus sp. T104 PE=4 SV=1
MLAATAVSQSATDPLSGLVLGDSPKPAPKPGWSVVRVVASSLNMHDLWTLRGVGHPPERL
PIILGCDAAGYDENGNPVIVYPVIADADAGMGDETLDPNRALLSEQHNGAFAEYLTVPTR
NLVPKPDWLSFDEAACLPVAWTTAYRMLFTQARITAGDRVLVQGAGGGVASAAIKLAAAA
GAVVYATSRSGDKRAEAVSWGARAAVETGERLPERVDVVIETVGEATWTHSMKCLRPGGT
IVIAGATSGANPPADLNRIFYLQQRILGSTGCTRSELVAMLKMMDATGLRPVIDRTLPLS
EIHKGFQLMIDGSLNGKLIIHPNPEQQ
>tr|B6XMD0|B6XMD0_9BIFI Putative uncharacterized protein OS=Bifidobacterium pseudocatenulatum DSM 20438 GN=BIFPSEUDO_00466 PE=4 SV=1
MKAVYATGTNYDDPLSVLEVGTMPEPETKPFWSTIRVNSASVNHHDVWSLQGVGLSDEQT
PMILGTDAAGVLEEDIPVRKGLKAGSEVVLYTFVGTDGAGVMPGERRSILSERYAGTMAE
YTQVPSANVFAKPANLNLDEAAALGTSWLTAYSLLFASANVKPGDTVLIQGAGGGVSTAA
IQLAHAAGLEVFVTSRSEDKRARVLQLGADAAFETGARLPRKADAVIESVGAATWSHSVK
SVRPGGTIAICGATTGDQPGAELTRIFFQDIRVQGNTMGSREDFARLLKFVEHADLHPVI
DSAYAIDDAHLAFSKIVNGDVFGKIVLHI
>tr|B6XXC7|B6XXC7_9BIFI Putative uncharacterized protein OS=Bifidobacterium catenulatum DSM 16992 GN=BIFCAT_01800 PE=4 SV=1
MKAVYATGTNYDDPLSMLEVGDMPELETKPFWSTIRVKSASVNHHDVWSLQGVGLADEQT
PMILGTDAAGVLQEDIPVSKGLKAGSEVVLYTLIGTDGAGVMPGERRSILSERYAGTMAE
CTQVPSANVFAKPENLNFDEAAALGTSWLTAYSLLFTSANVKPGDTVLVQGAGGGVSTAA
IQLAHAAGLEVFVTSRSEDKRNRALEIGADAVFESGARLPRKVDAVIESVGASTWSHSVK
SVRPGGTIAICGATTGDQPGAELTRIFFQDIRVQGNTMGSREDFARLLKFVEHADLHPVI
DSAYAIDDARLAFSKIVNGDVFGKIMLHI
>tr|B7GUA3|B7GUA3_BIFLO Alcohol dehydrogenase, zinc-binding domain protein OS=Bifidobacterium longum subsp. infantis ATCC 15697 GN=Blon_1982 PE=4 SV=1
MKAVYASTVNHADPLAALAVGEQPEPQARPFWSTVSVRAVSVNHHDVWSLQGVGLAAEQT
PMILGTDAVGILDEDIPGKHGLKAGSEVVLYTFVGTDGAGVAPGERRTILSEKYPGTMAE
KTAVPSANVFAKPANLTTAEAAALGTSWLTAYSLLFDAAGIKPGDSVLIQGAGGGVSTAA
IQLAHAAGLEVFVTSRDADKRAKALKLGAKAALETGARLPRKVDAVIESVGAATWGHSVR
SVRPGGTIAICGATTGDQPGAELTRLFFQDIRVQGCTMGSREDFARLLRFVEHADLHPVI
DSVVDGLDCAPEAFARMIAGDMFGKIVIAL
>tr|Q08UY2|Q08UY2_STIAU Alcohol dehydrogenase OS=Stigmatella aurantiaca DW4/3-1 GN=STIAU_0716 PE=4 SV=1
MLAVYASHPSFDDPLSALAVGERPEPVIPDGWVRVKVSHASLNRHDLFTLRGISGHEAHP
IPFPMILGNDGAGTLDDGTEVVIYPVLNSPGWRGDDMLDPSWHIFSERVPGTFADFVAVP
QRNAIPRPEGLSALDASVMGTAWLTAYRMLFTQACLRPGETMLVQGASGGVSTALIQLGR
AAGIEVWVTSRNRQGRELAERLGAHRSFDAGAKLPRRVDAVMDSVGQATWAHTLQSARRG
GTVITVGVTTGHEPTLDLVRVFMEQLTVQGSVMGTLEEMNQLLQFVRNAGIKPEIGHVLP
MERAEEALRAMWEGRTHGKTVLTR
>tr|A0LSE7|A0LSE7_ACIC1 Alcohol dehydrogenase, zinc-binding domain protein OS=Acidothermus cellulolyticus (strain ATCC 43068 / 11B) GN=Acel_0584 PE=4 SV=1
MCRPLCWTYASGVLAVLAARTDDTNPLSGLVVADRPEPDVPEGWRLVRVKAAALNHHDLW
SLRGVGLRSDELPRILGMDAAGVDEDGNPVVVHAVIADPDAGRGDEVNDPRRSLLSERYD
GTFAEHLVVPARNLLPKPDALDDVEAACLPTAWLTAYRMLLRSGARPGDTILVQGAGGGV
STAAIVLAGAMGFRVWVATRDAERGRRAANLGADAVFDRGERLPERVDAVLDSVGAATWG
HSLRAVRPGGTVVVCGATSGDPSPVELNRIFYQQIRIVGVTMGSRDELAGLLAFCAARNI
RPVIDRVLPLHQAIEGFAALEAGDVFGKIVFTIP
>tr|A1A0R2|A1A0R2_BIFAA Alcohol dehydrogenase OS=Bifidobacterium adolescentis (strain ATCC 15703 / DSM 20083) GN=badC PE=4 SV=1
MKAVYVAGTDYDNPLSQLKVGELDTPETKPFWSTIHVAAASVNHHDIWSLQGVGLSAEQT
PMILGTDASGVLDEDIPVRKGLKAGAEVVLYTFVGTDGAGVMPGERRTILSEKYAGTMAE
TTQVPSANVFAKPANLTLDEAAALGTSWLTAYSLLFTSANVKPGDTVLVQGAGGGVSTAA
IQLAHAAGLEVFVTSRSEEKRDRAIAIGADAAFETGARLPHKVDAVIESVGAATWSHSVK
SVRPGGTIAICGATTGDQPGAELTRIFFQDIRVQGNTMGSRDDFARLLKFVEHADLHPVI
DSTYALADAPAAFRKVVDGDVFGKVVLHIEPSK
>tr|A1SHF6|A1SHF6_NOCSJ Alcohol dehydrogenase, zinc-binding domain protein OS=Nocardioides sp. (strain BAA-499 / JS614) GN=Noca_1728 PE=4 SV=1
MFAVYADRFSKDDPLSALQVGERPDPADSGIPDGWTTVTVKAASLNHHDLFSLRGVGLRE
EALPMILGCDAAGYDEDGNEVVVHAVISDPSWTGDETLDPKRSLLSERYQGTFAERVAVP
RRNVVPKPASLSFEEAACLPTAWLTAYRMLFTRGELRAGETVLVQGAGGGVATAVITLAR
AAGLRVLVTSRDESKRARALELGAHEAFESGARLPVKVDAVMETVGKATWAHSIRSLRPG
GRIVTSGTTSGPDVDDAELTRIFFLQLSVVGSTMGTRAELAALVSLLDASGARPLVDRTL
PMTEARAGFAAMLEGEQFGKIVFTR
>tr|A6WDW3|A6WDW3_KINRD Alcohol dehydrogenase zinc-binding domain protein OS=Kineococcus radiotolerans (strain ATCC BAA-149 / DSM 14245 / SRS30216) GN=Krad_3539 PE=4 SV=1
MLAARAVRSSPDDPLSALEVADAPAADAPPGWVRVTVAAAALNRHDLWSLRGVGLPADRL
PMVLGCDAAGTTDDGDEVVVHAVVSDDDFRGDETLDPRRTLLSERYPGTLAEHVWVPRRN
LLPKPAGWSAERAASLGTAWLTAYRMLFTQARAVPGQTVLVQGAAGGVSNALIVLGAAAG
LTVWVTGRDPQRRERALAWGAAATFASGERLPGRVDAVFETVGEATWEHSIRSLEPGGCV
VVSGATTGGGPPAMLQNVFFTQLRVLGSTMGTRDEFQRLLRFCDTAGLEPEVDSVHALAD
ARDAFARLESGEAVGKVLVRP
>tr|A8L3S3|A8L3S3_FRASN Alcohol dehydrogenase zinc-binding domain protein OS=Frankia sp. (strain EAN1pec) GN=Franean1_0982 PE=4 SV=1
MLAAAAVSINPDDPLAGLVVGDQPEPAVPEGWTTVTVRAAALNHHDLFSLRGVGLPPERL
PMILGCDAAGVSADGDEVIVHAVIGDPARGGGDETLDPKRTLLSELHPGTLAERIAVPRG
NLVPKPAALSWEDAACLPTAWLTAYRMVVNRAGLPAGGGGTLLVQGAGGGVSTAALMIGK
AAGHTVFVTSRDESKRRRALELGADLAVESGARLPKRVDAVIETVGAATWSHSVRSLRPG
GRIVCSGATSGPNPPAELNRIFFLQLSVIGSTMGTRTELAELVDLLARTGTRPLVDDVRP
LADARVSFGRLADGEVFGKLVLTP
>tr|B1MJT5|B1MJT5_MYCA9 Putative alcohol dehydrogenase OS=Mycobacterium abscessus (strain ATCC 19977 / DSM 44196) GN=MAB_4371 PE=4 SV=1
MLAAVAESQSAADPLAGLVLKDLPIPTPPSGWSVVRVVSSSLNMHDLWTLRGVGHPADRL
PIVLGCDAAGFDQDGNEVIVYPVIANPDAGMGDETLDPDRALLSERHDGAFAEYLTVPTR
NLVPKPAWLSFDEAACLPVAWTTAYRMLFTHAKITAGARVLVQGVGGGVASAAIRLASAA
GAVVYATSRSEAKRQTAISWGARDAYATGERLPERVDVVIETVGEATWSHSLKSLRPGGC
IVIAGATTGMNPPADLGRVFYLQQRILGSTGCTRSELIAMLRMLDATGIRPVIDRTMPLA
EIHKAFQLMIDGGLTGKLVIHPDPN
>tr|B1W139|B1W139_STRGG Putative dehydrogenase OS=Streptomyces griseus subsp. griseus (strain JCM 4626 / NBRC 13350) GN=SGR_2235 PE=4 SV=1
MFAAYAARIDPDQPLTGLELGDRPAPEARPGWSTVTVRAASLNHHDLWSLRGVGLSQDRL
PMILGCDAAGVDQDGNEVVLHSVIGQSGHGVGPDEPRSILTERYQGTFAEQVTVPTWNVL
PKPKELSFAEAACLPTAWLTAYRMLFTNAGVRPGDSVLVQGAGGGVATAAIVLGKAAGLR
VFATSRDKAKRERAVELGALEAYEPGARLPQRVDAVIETVGAATWSHSVKSLRPGGTLVI
SGATSGDRPAHAELTRIFFLELKVVGSTMGSRDELEDLLAFCATTGVRPVIDEVLPLDRA
REGFRRLESGDLFGKIVLTP
>tr|B3DT65|B3DT65_BIFLD NADPH/quinone reductase OS=Bifidobacterium longum (strain DJO10A) GN=qor2 PE=4 SV=1
MKAVYASTVNHADPLAALAVGEQPEPQARPFWSTVSVRAVTVNHHDVWSLQGVGLAAEQT
PMILGTDAVGILDEDIPGKHGLKAGSEVVLYTFVGTDGAGVAPGERRTILSEKYPGTMAE
KTSVPSANVFAKPASLTTAEAAALGTSWLTAYSLLFDAAGIKPGDSVLIQGAGGGVSTAA
IQLAHAAGLEVFVTSRDADKRAKALKLGANAALETGARLPRKVDAVIESVGAATWGHSVR
SVRPGGTIAICGATTGDQPGAELTRLFFQDIRVQGCTMGSREDFARLLRFVEHADLHPVI
DSVVSGLDAAPEAFARMIAGDMFGKIVIEL
>tr|Q0RD65|Q0RD65_FRAAA Putative Zinc-containing alcohol dehydrogenase OS=Frankia alni (strain ACN14a) GN=FRAAL5983 PE=4 SV=1
MLAAAAVSLHPDAPLDGLSLGEQPEPAPPDGWATVTVRAASLNHHDLFSLRGVGLPADRL
PMILGCDAAGVTAEGEEVVVHAVIGDPAAGAGDETLDPRRTLLSELHPGTLAERVAVPRR
NLVPKPAGLTWEEAACLPTAWLTAYRMVVSRAGLPAAGGGTLLVQGAGGGVATAALLIGK
AAGHTVFVTSRDEGKRARATALGADGAFESGARLPKRVDAVIETVGAATWSHSVKSLRPG
GRIVVSGATSGPNPPAELTRIFFLQLSVVGSTMGSRDELVDLLAFLERTGVRPPVHQVRP
LSAARAAFEQLAGGDVFGKLVLTP
>tr|Q2J6J1|Q2J6J1_FRASC Alcohol dehydrogenase, zinc-binding OS=Frankia sp. (strain CcI3) GN=Francci3_3750 PE=4 SV=1
MLAAAAMSLHPDSPLDGLAIGEQPEPAPLDGWVTVTVRAASLNHHDLFSLRGVGLPADRL
PMILGCDAAGVTPDGQEVIVHSVIGDPAAGGGDETLDPKRTLLSELYPGTLAERVAVPRR
NLIPKPAGLSWEEAACLPTAWLTAYRMVVSRAGLPAGGGGTVLIQGAGGGVATAALLIAK
AAGHTVFVTSRDETKRKRAAALGADEVLEPGARLPRRVDAVIETVGAATWGHSVKAVRPG
GRIVVSGATSGPNPPADLTRIFFLQLSVIGSTMGSRDELVDLVAFVERTGVRPLIHEVRP
LADARAAFEQLLGGEFFGKLILRPPA
>tr|Q47QF5|Q47QF5_THEFY Alcohol dehydrogenase OS=Thermobifida fusca (strain YX) GN=Tfu_1276 PE=4 SV=1
MFAVYAESFSSDDPLSALRLGERPDPEPPAGWTVVTVRAASLNHHDVWSLRGVGLREEQL
PMILGCDAAGYDEDGNEVVVHAVISSPDWVGDETLDPHRSLLSERYQGTFAEKVAVPRRN
LVPKPRSLSFEEAACLPTAWLTAYRMLFTQAELKPGDSVLVQGAGGGVATALIALGRAAG
LRVFATSRDAAKRERARELGAHDTFAPGERLPVRVDAVMETVGRATWSHSVKSLRPGGTV
VIAGTTSGPQPDNAELTRIFFKQMRVQGSTMGSRRELEQLLSFLDLTGVRPVIHDTMPLE
RARDGFAAMVAGDLFGKIVFTR
>tr|Q82J02|Q82J02_STRAW Putative dehydrogenase OS=Streptomyces avermitilis GN=SAV2980 PE=4 SV=1
MFAAYAARIDRDQPLSGLELGERPAPEQRPGWTTVKVRAASLNHHDLWSLRGVGLSEDKL
PMILGCDAAGVDEDGNEVVLHSVIGQTGHGVGPNEPRSILTERYQGTFAEQVSVPTWNLL
PKPKDLSFEEAACLPTAWLTAYRMLFTNAGVRPGDSVLVQGAGGGVATAAIVLGKAAGLR
VFATSRDEAKRKRAVELGAVEALEPGARLPQRVDAVIETVGAATWSHSVKSLRPGGTIVI
SGATSGDRPSHAELTRIFFLELKIVGSTMGTKDELEDLLSFCAATGVRPVIDEVLPLDRA
REGFERLESGDLFGKIVLTTT
>tr|Q8G586|Q8G586_BIFLO NADPH:quinone oxidoreductases or alcohol dehydrogenase OS=Bifidobacterium longum GN=badC PE=4 SV=1
MKAVYASTVNHADPLAALAVGEQPEPQARPFWSTVSVRAVTVNHHDVWSLQGVGLAAEQT
PMILGTDAVGILDEDIPGKHGLKAGSEVVLYTFVGTDGAGVAPGERRTILSEKYPGTMAE
KTSVPSANVFAKPASLTTAEAAALGTSWLTAYSLLFDAAGIKPGDSVLIQGAGGGVSTAA
IQLAHAAGLEVFVTSRDADKRSKALKLGASAALEIGARLPRKVDAVIESVGAATWSHSMK
SVRPGGTIAICGATTGDQPGAELTRLFFQDIRVQGCTMGSREDFARLLRFVEHANLHPAI
DSVVSGLDAAPEAFAKMIAGDVFGKIVIEL
>tr|Q9F3K3|Q9F3K3_STRCO Putative dehydrogenase OS=Streptomyces coelicolor GN=SCO5262 PE=4 SV=1
MFAVYAARIDRDQPLAGLELGELPAPEARPGWSVVDVRAASLNHHDLWSLRGVGLPEDRL
PMILGCDAAGIDADGNEVVLHSVIGQTGHGVGPKEPRSILTERYPGTFAEQVAVPTWNIL
PKPKELSFEEAACLPTAWLTAYRMLFTNAGVRPGDSVLVQGAGGGVATAAIVLGKAAGLR
VFATSRDEAKRKRALELGAVEAVETGARLPQRVDAVIETVGAATWSHSIKSLRPGGTLVI
SGATSGDRPSHAELTRIFFLELKVVGSTMGSKDELEDLLSFCAATGVRPVIDEVLPMDRA
RDGFERMASGGQFGKIVLSNS
