# Supplementary material for: Subdivision of the MDR superfamily of medium-chain dehydrogenases/reductases through iterative hidden Markov model refinement
Source: BMC Bioinformatics. 2010 Oct 27;11:534. doi: 10.1186/1471-2105-11-534 (PMC2976758; doi:10.1186/1471-2105-11-534)
Supplement: Additional file 4 — MDR family alignment figures. Illustrations showing the mafft MSAs from Additional file 3: mdr-sequences. Red sequence identifiers denote sequences from UniProtKB/TrEMBL, while blue correspond to sequences from Swiss-Prot. The position cscores are shown in a bar plot under the MSA. Positions that contain gaps in over 90% of the sequences have been removed from the alignment in order to increase readability. [file 1471-2105-11-534-S4.ZIP › mdr/MDR080.fasta]

>tr|A3JFJ0|A3JFJ0_9ALTE Putative (R,R)-butanediol dehydrogenase OS=Marinobacter sp. ELB17 GN=MELB17_06129 PE=3 SV=1
MKAARFYDKGDIRIEDIPEPTVEPGTVGIDVAWCGICGTDLHEFMEGPIFIPPCGHPHPV
SGESAPITMGHEFSGVVYAVGDGVDDIEIGQHVVVEPYIIADDVDTGPGESYQLSKNMNF
IGLGGHGGGLSEKIAVKRRWVHPISDAIPLDQAALIEPLTVGYHAFVRSGAKAGDVALVG
GGGPIGLLLASVLKAKGITVILTELSAKRKEKAEETGVADYVLDPSEVNVTEEVMKITKD
RGVDVSFECSSINEVLDTLVETTKPGGTVVIVSIWSHPATVNVHSVVMKELDVRGTIAYA
NNHAETIKLVEEGKVNLEPFITQRIQLDDLVSEGFERLIHNNESAVKIIVHT
>tr|B1TVA6|B1TVA6_MICLU Alcohol dehydrogenase GroES domain protein OS=Micrococcus luteus NCTC 2665 GN=MlutDRAFT_0397 PE=4 SV=1
MTMRAARWHGKKDIRIEEIDSPTAGPGQVLVDVAWCGICGTDLHEYLEGPIFIPPAGHPH
PISGDAAPVTLGHEMSGTVAALGEGVTDLEVGQKVVVEPYIVREEDQDRPDYNLAPDMNF
IGLGGDGGGLAEQIAVRRRWVHPVADSVPLDQAALIEPLSVAHHAWVRAGSPTSGVAVIG
GAGPIGALTAAVLKGKGLTVYVSELSELRRQKVLEAGVVDEAFDPREVDVPAKIRELHDG
QGADVGFECTSVDVVLDMLLDAVRPGGVIVNESIWGHEPAVALHKLVMKEIDLRGTIAYA
NDHADTIRMVEDGAVDLAPFITGKIGLDDLVDQGFETLIHHNETAVKILVSPTGQGL
>tr|B7H396|B7H396_ACIBA Sorbitol dehydrogenase OS=Acinetobacter baumannii AB307-0294 GN=gutB PE=4 SV=1
MKAARFYDRGDIRIEDIPEPEVTPGTVGIKVAWCGICGTDLHEFMEGPIFIPPCGHPHPI
SGESAPITMGHEFSGVVYAVGEGVDDIEIGQHVVVEPYIVADDVPTGPGDNYHLSKNMNF
IGLGGRGGGLSEKIAVKRRWVHPISNKIPLDQAALIEPLSVGHHAFVRSGAKAGDIALVG
GAGPIGLLLSAILKAKGLKVIITELSAKRKEKAKESGVADYILDPSEVDVVSEVMKITNG
EGVDVAFECSSVNKVLDTLVAAVKPTGVIVIVSIWSHPASINVHSVVMKELDVRGTIAYV
NDHQETIKLVEEGKINLEPFITQRIQLDDLISQGFETLIHNNESAVKIIVHP
>tr|B7I5X6|B7I5X6_ACIBA Zinc-binding alcohol dehydrogenase OS=Acinetobacter baumannii AB0057 GN=AB57_1933 PE=4 SV=1
MKAARFYDRGDIRIEDIPEPEVTPGTVGIKVAWCGICGTDLHEFMEGPIFIPPCGHPHPI
SGESAPITMGHEFSGVVYAVGEGVDDIEIGQHVVVEPYIVADDVPTGPGDNYHLSKNMNF
IGLGGRGGGLSEKIAVKRRWVHPISNKIPLDQAALIEPLSVGHHAFVRSGAKAGDIALVG
GAGPIGLLLSAILKAKGLKVIITELSAKRKEKAKESGVADYILDPSEVDVVSEVMKITNG
EGVDVAFECSSVNKVLDTLVAAVKPTGVIVIVSIWSHPASINVHSVVMKELDVRGTIAYV
NDHQETIKLVEEGKINLEPFITQRIQLDDLISQGFETLIHNNESAVKIIVHP
>tr|A0JTA8|A0JTA8_ARTS2 Alcohol dehydrogenase GroES domain protein OS=Arthrobacter sp. (strain FB24) GN=Arth_0880 PE=3 SV=1
MKAARFHAREDLRIEDIPEPELRPGAVKIAIAWCGICGTDLHEFLEGPIFTPPPGQPHTL
SHEEAPVTLGHEFSGTVEEVGEGVTGLSVGDSVVVEPYFVCDECGPCRAGNYNLCTKLGF
IGLAGGGGGLSEKVVVDSRWVHPVGDIPLDEAALIEPLAVAYHAVGRSDVKAGDVAVVGG
AGPIGLLTAAVLKGLGVTTVVTELSAARKEKATSSGVADHVLDPSAVDVKARVLELTGGA
GADAAFECAGVNAVLDMMLDVVKPAGVVVNVSIWGRPATVDMQKIVLKEIDLRGTIAYRG
DHAAAIKLVQEGKVDLKPFITGRIALDDLVDKGFDTLIHHNDTAVKIIVHP
>tr|A1IQM0|A1IQM0_NEIMA Putative zinc-binding alcohol dehydrogenase OS=Neisseria meningitidis serogroup A GN=NMA0808 PE=3 SV=1
MKAARFYDKGDIRIEDIPEPTVAPGTVGINVAWCGICGTDLHEFMEGPIFIPPCGHPHPI
SGESAPVTMGHEFSGVVYAVGEGVDDIKVGQHVVVEPYIIHDDVPTGEGSNYHLSKDMNF
IGLGGCGGGLSEKIAVKRRWVHPISDKIPLDQAALIEPLSVGHHAYVRSGAKAGDVALVG
GAGPIGLLLAAVLKAKGIKVIITELSKARKDKARESGVADYILDPSEVDVVEEVKKLTNG
EGVDVAFECTSVNKVLDTLVEACKPAANLVIVSIWSHPATVNVHSVVMKELDVRGTIAYC
NDHAETIKLVEEGKINLEPFITQRIKLDELVSEGFERLIHNNESAVKIIVSPNL
>tr|A1KSL2|A1KSL2_NEIMF Putative zinc-binding alcohol dehydrogenase OS=Neisseria meningitidis serogroup C / serotype 2a (strain ATCC 700532 / FAM18) GN=NMC0547 PE=3 SV=1
MKAARFYDKGDIRIEDIPEPTVAPGTVGINVAWCGICGTDLHEFMEGPIFIPPCGHPHPI
SGESAPVTMGHEFSGVVYAVGEGVDDIKVGQHVVVEPYIIRDDVPTGEGSNYHLSKDMNF
IGLGGCGGGLSEKIAVKRRWVHPISDKIPLDQAALIEPLSVGHHAYVRSGAKAGDVALVG
GAGPIGLLLAAVLKAKGIKVIITELSKARKDKARESGVADYILDPSEVDVVEEVKKLTNG
EGVDVAFECTSVNKVLDTLVEACKPAANLVIVSIWSHPATVNVHSVVMKELDVRGTIAYC
NDHAETIKLVEEGKINLEPFITQRIKLDELVSEGFERLIHNNESAVKIIVSPNL
>tr|A2RLP6|A2RLP6_LACLM 2,3-butanediol dehydrogenase OS=Lactococcus lactis subsp. cremoris (strain MG1363) GN=butB PE=3 SV=1
MAWCGICGTDLHEFLDGPIFCPSAEHPNPITGEVPPVTLGHEMSGIVNFVGQGVSGLKVG
DHVVVEPYIVPEGTDTSETGHYNLSEGSNFIGLGGNGGGLAEKISVDERWVHKIPDDLPL
DEAALIEPLSVGYHAVERANLSEKSTVLVVGAGPIGLLTAAVAKAQGHTVIISEPSGLRR
KKAQEAEVADYFFNPIEDDIQAKVHQINEKGVDAAFECTSVQPGFDACLDSIRMGGTVVI
VAIWGKPASVDMAKLVIKEANLLGTIAYNNTHPKTIDLVATGKIKLNQFITGKIGLDDLI
DKGFDTLIHHNETAVKILVSPTGKGL
>tr|A3M5D8|A3M5D8_ACIBT Putative (RR)-butanediol dehydrogenase OS=Acinetobacter baumannii (strain ATCC 17978 / NCDC KC 755) GN=A1S_1705 PE=3 SV=2
MKAARFYDRGDIRIEDIPEPEVTPGTVGIKVAWCGICGTDLHEFMEGPIFIPPCGHPHPI
SGESAPITMGHEFSGVVYAVGEGVDDIEIGQHVVVEPYIVADDVPTGPGDNYHLSKNMNF
IGLGGRGGGLSEKIAVKRRWVHPISNKIPLDQAALIEPLSVGHHAFVRSGAKAGDIALVG
GAGPIGLLLSAILKAKGLKVIITELSAKRKEKAKESGVADYILDPSEVDVVSEVMKITNG
DGVDVAFECSSVNKVLDTLVAAVKPTGVIVIVSIWSHPASINVHSVVMKELDVRGTIAYV
NDHQETIKLVEEGKINLEPFITQRIQLDDLISQGFETLIHNNESAVKIIVHP
>tr|A5WI29|A5WI29_PSYWF Alcohol dehydrogenase, zinc-binding domain protein OS=Psychrobacter sp. (strain PRwf-1) GN=PsycPRwf_2380 PE=3 SV=1
MKAARFYDKGDIRIEDIPEPTVKPGTVGIKVAWCGICGTDLHEFMEGPIFIPPCGHPHPI
SGESAPVTMGHEFSGVVYAVGEGVNDIEIGQHVVVEPYIVADDVPTGPGDNYHLSKDMNF
IGLGGRGGGLSEKIAVERRWVHPISNKIPLDQAALIEPLAVGYHAFIRSGAQKGDIALVG
GGGPIGLLLSAVLKAKGITVIMTELSEKRKEKAKESGVADYILDPTKVDLNKEVMKITED
RGVDVSFECTSVNAVLDSLVELTKPAGSVVIVSIWSHPAKIDVHSVVMKELDVRGTIGYV
NNHPETIKLVEDGLVDLEPFITQRIKLDDLVSKGFETLIHNNDSAVKIIVNPNL
>tr|A6VX12|A6VX12_MARMS Alcohol dehydrogenase zinc-binding domain protein OS=Marinomonas sp. (strain MWYL1) GN=Mmwyl1_2069 PE=3 SV=1
MKAARFYDRGDIRIEDIPEPSVEPGTVGIDVAWCGICGTDLHEFMEGPIFIPPCGHPHPI
SGESAPVTMGHEFSGVVYAVGEGVEDIKVGQHVVVEPYIIADDVPTGPGENYHLSKNMNF
IGLGGCGGGLSEKIAVKRRWVHPIANSIPLDQAALIEPLAVGYHAFVRSGAKAGDVALVG
GGGPIGLLLSAVLKAKGITVIMTELSAKRKEKALDTGVADYILDPTEVNVTDEVMKITEN
RGVDVAFECTSNNKVLDTLVESTRSTGTIVIVSIWSHPATVNVHSVVMKELDIRGTIAYV
NNHAETIKLVEEGKVNLEPFITQRIELDDLISQGFDTLIHNNESAVKIIVRP
>tr|A9BZJ7|A9BZJ7_DELAS Alcohol dehydrogenase zinc-binding domain protein OS=Delftia acidovorans (strain DSM 14801 / SPH-1) GN=Daci_2959 PE=3 SV=1
MGRLCRPPTQPCKTESSIMKAARFYDRGDIRIEDIPEPVVEPGTVGIEVAWCGICGTDLH
EFMEGPIFIPPCGHPHPISGESAPITMGHEFSGVVYAVGAGVDDIKVGQHVVVEPYIVAD
DVPTGPGDHYHLSKDMNFIGLGGRGGGLSERIAVKRRWVHPISNAIPLDQAALIEPLSVG
HHAYTRSGAKAGDVALVGGAGPIGLLLSAILKAKGLTVVITELSAKRKQKARESGVADHI
LDPSEVDVVAEVMKLTGGKGVDVSFECSSVNKVLDTLVAVTKATGVVVIVSIWSHPATIN
VHSVVMKELDVRGTIAYCNDHQETIKLVEEGKINLEPFITQRIQLDDLVAQGFDTLIHNN
ESAVKIIVQPRLR
>tr|A9M2E5|A9M2E5_NEIM0 Zinc-binding alcohol dehydrogenase OS=Neisseria meningitidis serogroup C (strain 053442) GN=NMCC_0550 PE=4 SV=1
MKAARFYDKGDIRIEDIPEPTVAPGTVGINVAWCGICGTDLHEFMEGPIFIPPCGHPHPI
SGESAPVTMGHEFSGVVYAVGEGVDDIKVGQHVVVEPYIVHDDVPTGSGSNYHLSKDMNF
IGLGGCGGGLSEKIAVKRRWVHPISDKIPLDQAALIEPLSVGHHAYVRSGAKAGDVALVG
GAGPIGLLLAAVLKAKGIKVIITELSKARKDKARESGVADYILDPSEVDVVEEVKKLTNG
EGVDVAFECTSVNKVLDTLVEACKPAANLVIVSIWSHPATVNVHSVVMKELDVRGTIAYC
NDHAETIKLVEEGKINLEPFITQRIKLDELVSEGFERLIHNNESAVKIIVSPNL
>tr|B0VDZ0|B0VDZ0_ACIBY Putative (R,R)-butanediol dehydrogenase OS=Acinetobacter baumannii (strain AYE) GN=ABAYE1943 PE=3 SV=1
MREIIMKAARFYDRGDIRIEDIPEPEVTPGTVGIKVAWCGICGTDLHEFMEGPIFIPPCG
HPHPISGESAPITMGHEFSGVVYAVGEGVDDIEIGQHVVVEPYIVADDVPTGPGDNYHLS
KNMNFIGLGGRGGGLSEKIAVKRRWVHPISNKIPLDQAALIEPLSVGHHAFVRSGAKAGD
IALVGGAGPIGLLLSAILKAKGLKVIITELSAKRKEKAKESGVADYILDPSEVDVVSEVM
KITNGEGVDVAFECSSVNKVLDTLVAAVKPTGVIVIVSIWSHPASINVHSVVMKELDVRG
TIAYVNDHQETIKLVEEGKINLEPFITQRIQLDDLISQGFETLIHNNESAVKIIVHP
>tr|B0VPN6|B0VPN6_ACIBS Putative (R,R)-butanediol dehydrogenase OS=Acinetobacter baumannii (strain SDF) GN=ABSDF1934 PE=3 SV=1
MREIIMKAAHFYDRGDIRIEDIPEPEVTPGTVGIKVAWCGICGTDLHEFMEGPIFIPPCG
HPHPISGESAPITMGHEFSGVVYAVGEGVDDIEIGQHVVVEPYIVADDVPTGPGDNYHLS
KNMNFIGLGGRGGGLSEKIAVRRRWVHPISNKIPLDQAALIEPLSVGHHAFVRSGAKAGD
IALVGGAGPIGLLLSAILKAKGLKVIITELSAKRKEKAKESGVADYILDPSEVDVVSEVM
KITNGDGVDVAFECSSVNKVLDTLVAAVKPTGVIVIVSIWSHPASINVHSVVMKELDVRG
TIAYVNDHQETIKLVEEGKINLEPFITQRIQLDDLISQGFETLIHNNESAVKIIVHP
>tr|B2GIS5|B2GIS5_KOCRD 2,3-butanediol dehydrogenase OS=Kocuria rhizophila (strain ATCC 9341 / DSM 348 / NBRC 12708 / DC2201) GN=KRH_22550 PE=4 SV=1
MRAARYYGRNDIRIDELPEPEVGPGMVGIDVAWCGICGTDLHEYLEGPIFCPTPDTPHPI
SGETAPVTMGHEFSGVIYELGDGVGDLRVGQHVVVEPYIIGEDVDTGPESKDYHLSRDMN
FIGLAGGGGGLGEKIAVRRRWVHPVSDVVPLDQAALIEPLSVGYHAAERSGAKAGDVAVV
GGAGPIGLLTAAVLKALSVTVVVSELSPLRRQKALDTGVADYALDPREVDVAQEVRRLTN
GKGADVAFECTSVQVVLDTLMDVLRPTGVLVVVSIWGKRADFDMHKLVMKEIDLRGTIAY
VNSHPATIELVESGKIDLAPFITGKIGVDGLVEEGFETLIHRNETAVKILVSPSGEGL
>tr|B2I0C7|B2I0C7_ACIBC Threonine dehydrogenase OS=Acinetobacter baumannii (strain ACICU) GN=ACICU_01740 PE=4 SV=1
MKAARFYDRGDIRIEDIPEPEVTPGTVGIKVAWCGICGTDLHEFMEGPIFIPPCGHPHPI
SGESAPITMGHEFSGVVYAVGEGVDDIEIGQHVVVEPYIVADDVPTGPGDNYHLSKNMNF
IGLGGRGGGLSEKIAVKRRWVHPISNKIPLDQAALIEPLSVGHHAFVRSGAKAGDIALVG
GAGPIGLLLSAILKAKGLKVIITELSAKRKEKAKESGVADYILDPSEVDVVSEVMKITNG
DGVDVAFECSSVNKVLDTLVAAVKPTGVIVIVSIWSHPASINVHSVVMKELDVRGTIAYV
NDHQETIKLVEEGKINLEPFITQRIQLDDLISQGFETLIHNNESAVKIIVHP
>tr|B4RIX9|B4RIX9_NEIG2 Putative zinc-binding alcohol dehydrogenase OS=Neisseria gonorrhoeae (strain NCCP11945) GN=NGK_0240 PE=4 SV=1
MKAARFYNKGDIRIEDIPEPTVAPGTVGINVAWCGICGTDLHEFMEGPIFIPPCGHPHPI
SGESAPVTMGHEFSGVVYAVGEGVDDIKVGQHVVVEPYIIRDDVPTGEGSNYHLSKDMNF
IGLGGCGGGLSEKIAVKRRWVHPISDKIPLDQAALIEPLSVGHHAYVRSGAKAGDVALVG
GAGPIGLLLAAVLKAKGIKVIITELSKARKDKARESGVADYILDPSEVDVVEEVKKLTNG
EGVDVAFECTSVNKVLDTLVEACKPGANLVIVSIWSHPATVNVHSVVMKELDVRGTIAYC
NDHAETIKLVEEGKINLEPFITQRIKLDKLVSEGFERLIHNNESAVKIIVNPNL
>tr|Q0SG90|Q0SG90_RHOSR Zn-dependent alcohol dehydrogenase OS=Rhodococcus sp. (strain RHA1) GN=RHA1_ro01633 PE=3 SV=1
MRAARFHGRRDIRIDDIPEPELRPGAVKLRVAWCGICGTDLHEYLEGPIFISPPGHPHPL
SHENAPVTMGHEFSGTVEEVGEGVTDVAVGDNVVVEPYFVCNECASCKAGNYHLCTKMGF
IGLAGGGGGLSEKVVVDRRWVHKIGDIPLDEAALIEPLSVAHHAVVRSGAKAGDVALVGG
AGPIGLLVAAVLKGLGVTTIVAELSDARKQKALSSGVAHHVIDPSSEDVRARVLELTDGV
GADLGFECAGVNAVLDTLLDAVRPAAVVVNVSIWGKPATVDMQKLVLKEIDLRGTIAYVR
DHEAVIELVRRGVIDLAPFITGRIELDNLVSEGLTTLIEHNDTAVKILVRA
>tr|Q5FA46|Q5FA46_NEIG1 Putative zinc-binding alcohol dehydrogenas OS=Neisseria gonorrhoeae (strain ATCC 700825 / FA 1090) GN=NGO0186 PE=3 SV=1
MKAARFYNKGDIRIEDIPEPTVAPGTVGINVAWCGICGTDLHEFMEGPIFIPPCGHPHPI
SGESAPVTMGHEFSGVVYAVGEGVDDIKVGQHVVVEPYIIRDDVPTGEGSNYHLSKDMNF
IGLGGCGGGLSEKIAVKRRWVHPISDKIPLDQAALIEPLSVGHHAYVRSGAKAGDVALVG
GAGPIGLLLAAVLKAKGIKVIITELSKARKDKARESGVADYILDPSEVDVVEEVKKLTNG
EGVDVAFECTSVNKVLDTLVEACKPAANLVIVSIWSHPATVNVHSVVMKELDVRGTIAYC
NDHAETIKLVEEGKINLEPFITQRIKLDKLVSEGFERLIHNNESAVKIIVNPNL
>tr|Q6FDE7|Q6FDE7_ACIAD Putative (R,R)-butanediol dehydrogenase OS=Acinetobacter sp. (strain ADP1) GN=ACIAD1021 PE=3 SV=1
MCKVIQFKGFQQSFKRKITMKAARFYDRGDIRIEDIPEPEVTAGTVGIQVAWCGICGTDL
HEFMEGPIFIPPCGHPHPISGESAPITMGHEFSGVVYAVGEGVDDIQVGQHVVVEPYIVA
DDVPTGPGENYHLSKNMNFIGLGGRGGGLSEKIAVQRRWVHPISENIPLDQAALIEPLSV
GHHAYVRSGAKAGDVALVGGAGPIGLLLSAILKAKGLTVIITELSSKRKEKAKESGVADY
ILDPTQVDVIAEVMKITQDKGADIAFECSSVNKVLDTLVASTKPTGVIVIVSIWSHPATV
NVHSVVMKELDIRGTIAYVNDHQETIKLVEQGKINLAPFITQRIKLDDLISQGFETLIHN
NESAVKIIVHP
>tr|Q6NEX4|Q6NEX4_CORDI Putative zinc-binding alcohol dehydrogenase OS=Corynebacterium diphtheriae GN=DIP2135 PE=3 SV=1
MKAARYYDQKDIRIEEISEQPLLPGTARIKVAWCGICGTDLHEFLEGPLFVPEHHHPHPV
SGEDSPVTLGHEMSGVITEVAEDVTDLAVGDHVVVEPYLIHDDVDTSEANPFYHLSRDMN
FIGLAGGGGGLSENIVVKRRWIHKISPDLPLDEAALIEPLSVGYHAVERAGFASEEAAKG
KVALVGGAGPIGLLTASVLKAFGATVVISELSPLRRKKALDSGAADYALNPAEVDVVEEI
AKLTDGKGADVAFECTSVQVVLDTLMDAVRPGAVIVVVSIWSKRSNFDIHKLVMKEIDLR
GTIAYSHAHPNTIKLVESGKINLKPFITGKIALQDIVDKGFDTLINHNETAVKILVSPSG
VGL
>tr|Q9CH42|Q9CH42_LACLA 2,3-butanediol dehydrogenase OS=Lactococcus lactis subsp. lactis GN=butB PE=3 SV=1
MPETTTILYRGGVFMRAARFYDRGDIRIDEINEPIVKAGQVGIDVAWCGICGTDLHEFLD
GPIFCPSAEHPNPITGEVPPVTLGHEMSGVVNFIGEGVSGLKVGDHVVVEPYIVPEGTDT
SETGHYNLSEGSNFIGLGGNGGGLAEKISVDERWVHKIPDNLPLDEAALIEPLSVGYHAV
ERANLSEKSTVLVVGAGPIGLLTAAVAKAQGHTVIISEPSGLRRKKAQEAQVADYFFNPI
EDDIQAKVHEINEKGVDAAFECTSVQPGFDACLDAIRMGGTVVIVAIWGKPASVDMAKLV
IKEANLLGTIAYNNTHPKTIDLVSTGKIKLDQFITAKIGLDDLIDKGFDTLIHHNETAVK
ILVSPTGKGL
>tr|Q9K0J3|Q9K0J3_NEIMB Alcohol dehydrogenase, zinc-containing OS=Neisseria meningitidis serogroup B GN=NMB0604 PE=3 SV=1
MKAARFYDKGDIRIEDIPEPTVAPGTVGINVAWCGICGTDLHEFMEGPIFIPPCGHPHPI
SGESAPVTMGHEFSGVVYAVGEGVDDIKVGQHVVVEPYIIRDDVPTGEGSNYHLSKDMNF
IGLGGCGGGLSEKIAVKRRWVHPISDKIPLDQAALIEPLSVGHHAYVRSGAKEGDVALVG
GAGPIGLLLAAVLKAKGIKVIITELSKARKDKARESGVADYILDPSEVDVVAEVKKLTNG
EGVDVAFECTSVNKVLDTLVEACKPAANLVIVSIWSHPATINVHSVVMKELDVRGTIAYC
NDHAETIKLVEEGKINLEPFITQRIKLDELVSKGFERLIHNNESAVKIIVSPNL
