# Supplementary material for: Subdivision of the MDR superfamily of medium-chain dehydrogenases/reductases through iterative hidden Markov model refinement
Source: BMC Bioinformatics. 2010 Oct 27;11:534. doi: 10.1186/1471-2105-11-534 (PMC2976758; doi:10.1186/1471-2105-11-534)
Supplement: Additional file 4 — MDR family alignment figures. Illustrations showing the mafft MSAs from Additional file 3: mdr-sequences. Red sequence identifiers denote sequences from UniProtKB/TrEMBL, while blue correspond to sequences from Swiss-Prot. The position cscores are shown in a bar plot under the MSA. Positions that contain gaps in over 90% of the sequences have been removed from the alignment in order to increase readability. [file 1471-2105-11-534-S4.ZIP › mdr/MDR081.fasta]

>tr|A1QSP8|A1QSP8_MYCTF Putative uncharacterized protein (Hypothetical dehydrogenase) OS=Mycobacterium tuberculosis (strain F11) GN=TBFG_01888 PE=3 SV=1
MRAVVIDGAGSVRVNTQPDPALPGPDGVVVAVTAAGICGSDLHFYEGEYPFTEPVALGHE
AVGTIVEAGPQVRTVGVGDLVMVSSVAGCGVCPGCETHDPVMCFSGPMIFGAGVLGGAQA
DLLAVPAADFQVLKIPEGITTEQALLLTDNLATGWAAAQRADISFGSAVAVIGLGAVGLC
ALRSAFIHGAATVFAVDRVKGRLQRAATWGATPIPSPAAETILAATRGRGADSVIDAVGT
DASMSDALNAVRPGGTVSVVGVHDLQPFPLPALTCLLRSITLRMTMAPVQRTWPELIPLL
QSGRLDVDGIFTTTLPLDEAAKGYATARARSGEELRFCLRPDSRDVLGAHETVDLYVHVR
RCQSVADLQLEGAADGVDGPSMLN
>tr|A2VJ10|A2VJ10_MYCTU Putative uncharacterized protein OS=Mycobacterium tuberculosis C GN=TBCG_01847 PE=3 SV=1
MRAVVIDGAGSVRVNTQPDPALPGPDGVVVAVTAAGICGSDLHFYEGEYPFTEPVALGHE
AVGTIVEAGPQVRTVGVGDLVMVSSVAGCGVCPGCETHDPVMCFSGPMIFGAGVLGGAQA
DLLAVPAADFQVLKIPEGITTEQALLLTDNLATGWAAAQRADISFGSAVAVIGLGAVGLC
ALRSAFIHGAATVFAVDRVKGRLQRAATWGATPIPSPAAETILAATRGRGADSVIDAVGT
DASMSDALNAVRPGGTVSVVGVHDLQPFPLPALTCLLRSITLRMTMAPVQRTWPELIPLL
QSGRLDVDGIFTTTLPLDEAAKGYATARARSGEELRFCLRPDSRDVLGAHETVDLYVHVR
RCQSVADLQLEGAADGVDGPSMLN
>tr|A4KI41|A4KI41_MYCTU Hypothetical dehydrogenase OS=Mycobacterium tuberculosis str. Haarlem GN=TBHG_01851 PE=3 SV=1
MRAVVIDGAGSVRVNTQPDPALPGPDGVVVAVTAAGICGSDLHFYEGEYPFTEPVALGHE
AVGTIVEAGPQVRTVGVGDLVMVSSVAGCGVCPGCETHDPVMCFSGPMIFGAGVLGGAQA
DLLAVPAADFQVLKIPEGITTEQALLLTDNLATGWAAAQRADISFGSAVAVIGLGAVGLC
ALRSAFIHGAATVFAVDRVKGRLQRAATWGATPIPSPAAETILAATRGRGADSVIDAVGT
DASMSDALNAVRPGGTVSVVGVHDLQPFPLPALTCLLRSITLRMTMAPVQRTWPELIPLL
QSGRLDVDGIFTTTLPLDEAAKGYATARARSGEELRFCLRPDSRDVLGAHETVDLYVHVR
RCQSVADLQLEGAADGVDGPSMLN
>tr|B2ZRE3|B2ZRE3_9DEIN Alcohol dehydrogenase OS=Thermus sp. ATN1 GN=tadh PE=4 SV=1
MRAVVFENKERVAVKEVNAPRLQHPLDALVRVHLAGICGSDLHLYHGKIPVLPGSVLGHE
FVGQVEAVGEGIQDLQPGDWVVGPFHIACGTCPYCRRHQYNLCERGGVYGYGPMFGNLQG
AQAEILRVPFSNVNLRKLPPNLSPERAIFAGDILSTAYGGLIQGQLRPGDSVAVIGAGPV
GLMAIEVAQVLGASKILAIDRIPERLERAASLGAIPINAEQENPVRRVRSETNDEGPDLV
LEAVGGAATLSLALEMVRPGGRVSAVGVDNAPSFPFPLASGLVKDLTFRIGLANVHLYID
AVLALLASGRLQPERIVSHYLPLEEAPRGYELFDRKEALKVLLVVRG
>tr|B5H6H1|B5H6H1_STRPR Alcohol dehydrogenase superfamily protein OS=Streptomyces pristinaespiralis ATCC 25486 GN=SSDG_00750 PE=4 SV=1
MKALTYQGRHDIRFEEVPDPVVAAPTDAVVQVTAAGICGSDLHIYGGNPFSPEVGYTPGH
ECVGVVVETGDQVTRFRPGDRVMLPASVGCTLCPTCAAGFTARCERAKSLLDLCYGVSPQ
LPGSQAQALAVPYADMNLVGLPEDISDEAAVVLTDNAPTAWYGCRRARIRPGETVLVIGL
GPVGIMTAQSAFAMGAARVLGVDLVAERRAFAATMGVEPVEGAEAEDVRAAIRDMTGGRG
PDAVVEAVGSDATIELALRAVRQAGRVSVVGVSQNEAFPFHMGLAQVKELEFAIGLCSVH
YELPALFSLTRAGRITPEAVVSHRFGLSEGPAAYELFSSRADGVHKILLDPSR
>tr|B7A9L7|B7A9L7_THEAQ Alcohol dehydrogenase GroES domain protein OS=Thermus aquaticus Y51MC23 GN=TaqDRAFT_3758 PE=4 SV=1
MKAVVYRGPFQVAVEEVPEPRLEADTDAILEVELAAICGSDLHIYHGKIAGVLPGTILGH
EFVGRIVEKGPLVPFALGERVVGSFQVACGDCPACRKEQYFACLRGGVYGFGLALGNLQG
AQAERVRVPFARHSLFPIGDLPAEEAILAGDILTTAYGGVRPFLAPGMSVAVVGSGPVGL
LAQMVAHALGAGPVFAIDPEVSRLEKARELGSLPINPQAEDPIGRVRQATEGLGADLVVE
AVGGEGEALKTALKLAAPGGVVSSLGVPTAERLDYPWLPAFSRGITLRSALANIPRYIAE
VLALQRVGRLKGRFVFSHRLPLAEAAEGYRLFHERKATKVALVP
>tr|Q7D7T9|Q7D7T9_MYCTU Zinc-binding dehydrogenase OS=Mycobacterium tuberculosis GN=MT1946 PE=3 SV=1
MRAVVIDGAGSVRVNTQPDPALPGPDGVVVAVTAAGICGSDLHFYEGEYPFTEPVALGHE
AVGTIVEAGPQVRTVGVGDLVMVSSVAGCGVCPGCETHDPVMCFSGPMIFGAGVLGGAQA
DLLAVPAADFQVLKIPEGITTEQALLLTDNLATGWAAAQRADISFGSAVAVIGLGAVGLC
ALRSAFIHGAATVFAVDRVKGRLQRAATWGATPIPSPAAETILAATRGRGADSVIDAVGT
DASMSDALNAVRPGGTVSVVGVHDLQPFPLPALTCLLRSITLRMTMAPVQRTWPELIPLL
QSGRLDVDGIFTTTLPLDEAAKGYATARARSGEELRFCLRPDSRDVLGAHETVDLYVHVR
RCQSVADLQLEGAADGVDGPSMLN
>tr|A0PSA5|A0PSA5_MYCUA Dehydrogenase OS=Mycobacterium ulcerans (strain Agy99) GN=MUL_2962 PE=3 SV=1
MRTVVIDGPGSIRVDNRPDPALPGSDGVIVVVSAAGICGSDLHFYEGEYPLAEPVALGHE
AVGTVVEKGPDVHTVEVGDQVMVSSVAGCGACAGCATRDPAMCVSGPQIFGSGALGGAQA
DLLAVPATDFQVLKIPAAITTEQALLLTDNLATGWAAARRADIPFGATVAVIGLGAVGLC
AVRSALAQGAATVFAVDRVQGRLQRAAEWGATAVASPAAEAIVAATSGRGADSVIDAVDT
DASMTDALNAVRAGGTVSVVGVHDLQPFPLPALTCLLRSITLRLTIAPVQRTWSELIPLL
ESGRLDVDGIFTTSLPLDEAAKGYSIAGSRSGNDVKVLLKV
>tr|A0QGF3|A0QGF3_MYCA1 Zinc-binding dehydrogenase OS=Mycobacterium avium (strain 104) GN=MAV_2804 PE=3 SV=1
MRTVVVDGPRSIRVDTRPDPVLPGPDGAIVEVSAAGICGSDLHFYEADFPMPDPIALGHE
AIGTVVEAGPQVRNVKVGDQVMVSSVAGCGSCAGCATRDPVLCHSGFQIFGGGVLGGAQA
DLLAVPAADFQLLKIPEGISTEQALLLTDNLATGWAAAQRADIPFGGTVAVIGLGAVGLC
ALRSALFQGAATVFAVDQVDGRLARAARWGATPLKAPALEAILAATGGRGADAVIDAVAT
DASLTEALNAVRPGGTVSVVGVHDMNPFPLNALGCLIRSITLRMTTAPVQRTWPELIPLL
QSGRLDVDGIFTTTMPLDEAAIGYATAGSRSGDDVKILLKP
>tr|A1T662|A1T662_MYCVP Alcohol dehydrogenase, zinc-binding domain protein OS=Mycobacterium vanbaalenii (strain DSM 7251 / PYR-1) GN=Mvan_1841 PE=3 SV=1
MRAVVIDSERRIRVETRPDPQLPGPDGAIVEVTATAICGSDLHFLEGHYPIDQPVSIGHE
AVGVVVETGTTVAGFKVGDRVLVSSVAGCGRCAGCRTQDPVKCVQGPQIFGSGLLGGAQA
DLMAVPAADFQLLAIPDGIDTEQALLLTDNLATGWAAAKRADIPVGGTVAVIGAGAVGQC
ALRSAYALGAATVFAVDPVAARRDRAAAAGARAVPAPAAAAILEATGGLGVDSVIDAVGT
DTSLDDALACVRTGGTVSIVGVHDLQPYPLPALVCLLRSLTIRLTTAPVQQTWPELIPLL
QAGRLSVDGIFTGALPLDDAERAYAAAFSRSAEHLKVQLIP
>tr|A4TD77|A4TD77_MYCGI Alcohol dehydrogenase, zinc-binding domain protein OS=Mycobacterium gilvum (strain PYR-GCK) GN=Mflv_4517 PE=3 SV=1
MRTVVVDSQRSIRVDTRPDPRLPGPDGVIVDVTASAICGSDLHFLDGHYPIDQPVPIGHE
AVGVVVETGSDVTRFTNGDRVLVSSVTGCGRCAGCLTLDPVKCVHGPQIFGTGLLGGAQS
DLLAVPAADFQLLAVPDGIGTEEALLLTDNLPTGWAAAKRADIPVGGTVAVIGAGAVGQC
ALRSALALGAARVFAVDPVVARRERAAAAGATPMDSPAAQTILEATDGLGADSVIDAVGT
DASIDDALAGVRTGGTVSVVGVHDLTPYPLPALVCLLRSLTLRMTTAPVQQTWAELVPLL
QAGRLSVDGIFTDAMPLAEAEAAYAAAFSRSGEHLKVHLVP
>tr|A5U3R4|A5U3R4_MYCTA Putative dehydrogenase OS=Mycobacterium tuberculosis (strain ATCC 25177 / H37Ra) GN=MRA_1907 PE=3 SV=1
MRAVVIDGAGSVRVNTQPDPALPGPDGVVVAVTAAGICGSDLHFYEGEYPFTEPVALGHE
AVGTIVEAGPQVRTVGVGDLVMVSSVAGCGVCPGCETHDPVMCFSGPMIFGAGVLGGAQA
DLLAVPAADFQVLKIPEGITTEQALLLTDNLATGWAAAQRADISFGSAVAVIGLGAVGLC
ALRSAFIHGAATVFAVDRVKGRLQRAATWGATPIPSPAAETILAATRGRGADSVIDAVGT
DASMSDALNAVRPGGTVSVVGVHDLQPFPVPALTCLLRSITLRMTMAPVQRTWPELIPLL
QSGRLDVDGIFTTTLPLDEAAKGYATARARSGEELRFCLRPDSRDVLGAHETVDLYVHVR
RCQSVADLQLEGAADGVDGPSMLN
>tr|A5V690|A5V690_SPHWW Alcohol dehydrogenase GroES domain protein OS=Sphingomonas wittichii (strain RW1 / DSM 6014 / JCM 10273) GN=Swit_1442 PE=3 SV=1
MEDFMKALIHLGPGRIGYESVPDPILPDRQGALVRTTMCGLCGSDLHLYHGAPAHGSYCI
GHEAVGEVVEVGSEVRDFRVGDRVLLPAILGCGRCDPCRAGDVYLCRTQSAPMIYGQGFP
GIGGSQAEAVAVPNADRNLWRLPPGLSDEVGIMLTDNLATAWFCARRARVRPGDVVAVIG
LGPVGQQAVMAAKAMGAERVLGIDLLRSRRAAAALLGAEPIEAADVVQAAIELTGGDGPD
VVLDANGSAVTIGLAIGMVRKGGRVSVVGLSESPQIDFPIIGSMLKNLDFHIGVCSVQAE
LPALFGAIEAGRIDTGALEALVTHRMGLSEGAEGYARFDAREGGIGKVVFDPTR
>tr|A7HQ12|A7HQ12_PARL1 Alcohol dehydrogenase zinc-binding domain protein OS=Parvibaculum lavamentivorans (strain DS-1 / DSM 13023 / NCIMB 13966) GN=Plav_0372 PE=3 SV=1
MKALGYHGERDIRYDDFPDPVLMGQDGAIVKMKSCGICGSDLHIYHGHGFSKDTGYCVGH
EAVGEVVEVGRDVRTLKVGDEVMMSAAVRSGGCGRCPACRAGTPAKCAKQIWGCYGLSTN
LQGCQAEGIAIPWADNNATRIPEGISTDQALLLTDNLPTAYMGAKNADIGPGKTVAIVGL
GPIGLMAVQSAFVLGAARVFAIDLVKERRDAAAALGAIPLSPETAIEEVREATDGAMVEC
SVEAVGIDKTIELAIAVAGRNASISVFGANQNQAFKYPLWTAFNKSLTFRVAGCFVQSHW
PELIPLVQAGRLTPEKFITHRMSLKDGAEAYRIFDGKLDNVMKVVLAP
>tr|B2HD95|B2HD95_MYCMM Dehydrogenase OS=Mycobacterium marinum (strain ATCC BAA-535 / M) GN=MMAR_2790 PE=4 SV=1
MRTVVIDGPGSIRVDNRPDPALPGSDGVIVAVSAAGICGSDLHFYEGEYPLAEPVALGHE
AVGTVVEKGPDVHTVEVGDQVMVSSVAGCGACAGCATRDPAMCVSGPQIFGSGALGGAQA
DLLAVPAADFQVLKIPAAITTEQALLLTDNLATGWAAARRADILFGATVAVIGLGAVGLC
AVRSALAQGAATVFAVDRVQGRLQRASEWGATAVASPAAEAIVAATGGRGADSVIDAVGT
DASMTDALNAVRAGGTVSVVGVHDLQPFPLPALTCLLRSITLRLTIAPVQRTWSELIPLL
ESGRLDVDGIFTTSLPLDEAAKGYSIAGSRSGNDVKVLLKV
>tr|O07737|O07737_MYCTU POSSIBLE DEHYDROGENASE OS=Mycobacterium tuberculosis GN=Rv1895 PE=3 SV=1
MRAVVIDGAGSVRVNTQPDPALPGPDGVVVAVTAAGICGSDLHFYEGEYPFTEPVALGHE
AVGTIVEAGPQVRTVGVGDLVMVSSVAGCGVCPGCETHDPVMCFSGPMIFGAGVLGGAQA
DLLAVPAADFQVLKIPEGITTEQALLLTDNLATGWAAAQRADISFGSAVAVIGLGAVGLC
ALRSAFIHGAATVFAVDRVKGRLQRAATWGATPIPSPAAETILAATRGRGADSVIDAVGT
DASMSDALNAVRPGGTVSVVGVHDLQPFPVPALTCLLRSITLRMTMAPVQRTWPELIPLL
QSGRLDVDGIFTTTLPLDEAAKGYATARARSGEELRFCLRPDSRDVLGAHETVDLYVHVR
RCQSVADLQLEGAADGVDGPSMLN
>tr|Q0BYG8|Q0BYG8_HYPNA Alcohol dehydrogenase, class III OS=Hyphomonas neptunium (strain ATCC 15444) GN=HNE_2796 PE=3 SV=1
MKALVYRGPRDIAFETMKDPDLHDDRDAIIKVDKCAICGSDLHIYHGETFSEDTGYCVGH
EAVGEVVEIGRGVRQLKVGDKVMISAAVGCGQCRACLAGVVNRCEFNAGSCYGLSAKLQG
CQAEAVRVPAADFNAQKIPDGISLDQALMMTDALATAWFGARNADIQRGATVAVVGLGPI
GLLAAEAAFIMGASRVFGIDLVEERRAAGRAIGLETPDPADARAIIQEATKGRMCDSVIE
AVGHSATIRAALGLSGKRATVSVVGVAQDRTFDFPMSKAFGMGLTFRIGTCSVPQEWPEL
IPLVQSGRIKPEKYITHTLPLSDGARAYDIFDKRTEGAMKMVFDLTL
>tr|Q2G5C5|Q2G5C5_NOVAD Alcohol dehydrogenase superfamily, zinc-containing OS=Novosphingobium aromaticivorans (strain DSM 12444) GN=Saro_2512 PE=3 SV=1
MKALRYYGARDIRHESMDDPTPQSDRDAIVKVDACSICGSDLHIYHGHGFSEDIGFCVGH
EAVGEVVEVGRGVHRLKVGQKVMIPAAVGCGACRSCLAGVVNTCENNGSGCYGLSAKLQG
SQAEAVRVPAADANAVAIPEGVSTEQALMMTDALATAWFGARQADIRPGSSVGIIGLGPI
GLMAAESAFVMGAHVVYAIDPVPERRAIAESLGAIALHPDEASARIKEDTHGRRLDCVVE
VVGSDATVDMALRLVRVRGTVSVIGVQQSRRFPFPLERAFAGGLTFRVGTCSVPEELPAL
FPLVASGRLRPERYISHRLPLSQGAEAYRMFEAREAGALKMVLVPD
>tr|Q5SL93|Q5SL93_THET8 Zinc-binding dehydrogenase OS=Thermus thermophilus (strain HB8 / ATCC 27634 / DSM 579) GN=TTHA0400 PE=3 SV=1
MRAVVYKGPFQVAVEEVPEPRLEADTDALLEVELSAICGSDLHIYHGKIAGVLPGTVLGH
EFVGRIVEKGPLVPFPVGERVVGSFQVACGECPACRKGQFFACSRGGVFGFGLALGNLPG
AQAERVRVPFARHTLFPIGDLPAEEAILAGDILTTAYGGVRPFLTPGMSVAVVGSGPVGL
MAQMVAHALGAGQVYAIDPEEARLEKAKALGSLPIHPKAEDPVARVRRETEGLGADLVVE
AVGGDGEALKLALRLAGPGGVVSSLGVPTAERLDYPWLPAFSRGITLRSALANVPRWIGE
VLALQKAGRLKGSFVFSHRLPLEEAPEGYRLFHERKATKVALVP
>tr|Q5YWU3|Q5YWU3_NOCFA Putative dehydrogenase OS=Nocardia farcinica GN=NFA_25010 PE=3 SV=1
MKALTYAGPQAISCTEVDDPALPGPDGAIVRVTAAGICGSDLHIYGGHGFTPGTGYGVGH
EAVGQVVELGPQAHGLSVGDRVLVPASAGCDRCGNCRAGVVAACARQPLPVDACYGLGGA
LAGAQAQLLAVPHAGGNLVRLPDAIGDEAAVVLTDNAPTAWYGARRARIAPGDTVVVIGL
GPVGLMAVQAAFVMGAARVLGVDLVADRRARAAALGAEPVEDDDPKQAVREMLGGGGADV
AVEAVGADATIALATAVVGHRGRVAVVGVSQNRAFPFHLPLAQVKELEFHIGLCSVQYEL
PALLSLTAAGRLRPEVVVSHRLPMSAGARAYRMFADRADDVCKVVLDPWR
>tr|Q72LM6|Q72LM6_THET2 Dehydrogenase OS=Thermus thermophilus (strain HB27 / ATCC BAA-163 / DSM 7039) GN=TT_C0032 PE=3 SV=1
MRAVVYKGPFQVAVEEVPEPRLEADTDALLEVELSAICGSDLHIYHGKIAGVLPGTVLGH
EFVGRIVEKGPLVPFPVGERVVGSFQVACGECPACRKGQFFACSRGGVFGFGLALGNLPG
AQAERVRVPFARHTLFPIGDLPAEEAILAGDILTTAYGGVRPFLTPGMSVAVVGSGPVGL
MAQMVAHALGAGQVYAIDPEEARLEKAKALGSLPIHPKAEDPVARVRRETEGLGADLVVE
AVGGDGEALKLALRLAGPGGVVSSLGVPTAERLDYPWLPAFSRGITLRSALANVPRWIGE
VLALQKAGRLKGSFVFSHRLPLEEAPEGYRLFHERKATKVALVP
>tr|Q73ZI2|Q73ZI2_MYCPA Putative uncharacterized protein OS=Mycobacterium paratuberculosis GN=MAP_1621 PE=3 SV=1
MRTVVVDGPRSIRVDTRPDPVLPGPDGAIVEVSAAGICGSDLHFYEADFPMPDPIALGHE
AIGTVVEAGPQVRNVKVGDQVMVSSVAGCGSCAGCATRDPVLCHSGFQIFGGGVLGGAQA
DLLAVPAADFQLLKIPEGISTEQALLLTDNLATGWAAAQRADIPFGGTVAVIGLGAVGLC
ALRSALFQGAATVFAVDQVDGRLARAARWGATPVKAPALEAILAATGGRGADAVIDAVAT
DASLTEALNAVRPGGTVSVVGVHDMNPFPLNALGCLIRSITLRMTTAPVQRTWPELIPLL
QSGRLDVDGIFTTTMPLDEAAIGYATAGSRSGDDVKILLKP
>tr|Q9A4J4|Q9A4J4_CAUCR Alcohol dehydrogenase, zinc-containing OS=Caulobacter crescentus GN=CC_2837 PE=3 SV=1
MKALRYHGARDVRYESMDDPTPQSDRDAIVQVTACSICGSDLHIYHGHGFSEDLGFCVGH
EAVGEVVEVGRGVQRLKVGDKVMLPAAVGCGRCRSCLSGVIQTCENGQGACYGLSARLQG
SQAEAVRVPAADMNAVPVPDGVSMDQALMMTDALATAWFGARNAEVRPGASVAVIGLGPI
GLMAVESAYVMGAHVVYAIDPLPARRALAEEAGAIALHPDEALARVREDTKGRGLDCVIE
AVGGEATVDAALRLVRPRGVVSVIGVQQAKRFAFPLERAFGAGLTFRVGTCSVPEELPAL
FPLVRSGRLRPEKYISHRLPLSDGPEAYRLFESREAGALKMVLTPG
