# Supplementary material for: Subdivision of the MDR superfamily of medium-chain dehydrogenases/reductases through iterative hidden Markov model refinement
Source: BMC Bioinformatics. 2010 Oct 27;11:534. doi: 10.1186/1471-2105-11-534 (PMC2976758; doi:10.1186/1471-2105-11-534)
Supplement: Additional file 4 — MDR family alignment figures. Illustrations showing the mafft MSAs from Additional file 3: mdr-sequences. Red sequence identifiers denote sequences from UniProtKB/TrEMBL, while blue correspond to sequences from Swiss-Prot. The position cscores are shown in a bar plot under the MSA. Positions that contain gaps in over 90% of the sequences have been removed from the alignment in order to increase readability. [file 1471-2105-11-534-S4.ZIP › mdr/MDR082.fasta]

>tr|A3JST1|A3JST1_9RHOB Alcohol dehydrogenase GroES-like protein OS=Rhodobacterales bacterium HTCC2150 GN=RB2150_02464 PE=4 SV=1
MKALVYTDVEEMTFQNESDPVLEEGENLIRVVSVGICGSDMHGFLGHDERRPAPLILGHE
AAGDVIEGPMKGKRVTVNPLVTCDKCEACVTGREHLCAERSLISMKPRQGAFSELLKMPS
SNLVEVPDHVDFDHAALTEPLAVCWHAVKLGEAALFFAPADAKCLIIGGGAIGLGTALAL
RARGYTNISISEPNEKRHNMLRSAGDFNVYSPLQGHPDGVMFDIVFDAVGFAGTRADASA
LVKPGGVIVHIGLGDSEPGLDVRRITLQEIQFIGTYCYTKVDFAETAQGIYDGIFGDLTW
HQTRPLAEGHQAFVDILAGSVAEPKVILKP
>tr|A3SJU6|A3SJU6_9RHOB Sorbitol dehydrogenase, putative OS=Roseovarius nubinhibens ISM GN=ISM_05020 PE=4 SV=1
MKALIYDAPEQLGYRDTRPPAAEGEDLLIRIEAVGICGSDMHAYLGHDDRRPAPLILGHE
GAGVIEGGPRDGERVTINPLVTCGTCPACLAGRENLCATRQIISMPPREGAFAQYVTMPA
RNLVTVPEATPLTKAALAEPLAVSWHGVRLGLAALPDDITPRALVIGGGAIGLAAVLALR
AMGGYDITLAEPQPARRAFLRDRCAVHAVETPEGLFDLVVDAVGFAATRARASALTRPGG
VITHIGLGEDAGGLDIRRMTLQEITFIGTYTYTAQDFRDTAQAIFDNRLGPLDWTETRNL
SDGAEAFADLRAGRVASPKIILRPWG
>tr|A3W575|A3W575_9RHOB Sorbitol dehydrogenase, putative OS=Roseovarius sp. 217 GN=ROS217_11231 PE=4 SV=1
MKALVYTGPEGLDYRDMADPIPRDGEALIRVQSVGICGSDMHAYLGHDERRPAPLVLGHE
AAGVVLSGAMQGQRVTVNPLVTCGTCPACRSGRDNLCSTRQIISMPPREGAFAGLLSMPE
GNLVPLPDHVTTHQASLAEPIACGWHAVRLGRAALGDGPHRALVLGGGAIGLGAALSLAA
QGIVDVTMVEPHAARRAFLELRCDQVVMAPDALDPAEQFDLVVDGVGFEATRAQASAHAR
PGGVIVHIGLGQPTGGLDIRRMTLQEITFIGTYTYTAQDFRDCAQAMFDGRLGALDWIEE
RALSDGARAFADIRAGRVTSPKIVLVP
>tr|A3X3X4|A3X3X4_9RHOB Sorbitol dehydrogenase, putative OS=Roseobacter sp. MED193 GN=MED193_17054 PE=4 SV=1
MKALVYLGPEKLRYQDVQKPALELGSQLIRIAYVGICGSDMHAYLGHDNRRPAPLILGHE
VSGVIEGGARNGERVTVNPLVTCGTCDACTEGRDNLCPERQIISMPPREGGFADLVAIPN
RNLVTVPEDIALSKAALAEPIACGWHTVKLSLATLSGSCSTALVLGGGAIGLGAALSLKA
QGVDSVTIVEPNPLRRAYLADVCAQSVLAVAPDSDLFDLVIDGVGYAATRATASSCVRPG
GVIGHIGLGEDGGGLDIRRMTLQEITFIGTYTYTAKDFEQTAQAIFDGRLGSLDWTEIRP
LADGANAFSDIRSDVVAAPKVLLQPETAPERS
>tr|A4EHS7|A4EHS7_9RHOB Sorbitol dehydrogenase, putative OS=Roseobacter sp. CCS2 GN=RCCS2_12624 PE=4 SV=1
MKALVYDDVETLVYRYMADPVPAAGQSLIKIEASGICGSDMHAYLGHDERRPAPVILGHE
AAGTVVGGALDGKRVTINPLTTCGLCKACKAGRDNLCPDRMIISMPPREGAFGELVVMAD
RNLVEVPDNVPLAKAALAEPLACGWHAVRLGSEALDMPLTDARCVVVGGGAIGVGAALCL
RAFGATDIQVIEPNAVRRATLDTIDGFTAVAPGTVTEADLVIDGVGYAATRADAAAITRP
GGVIMHIGLGEATGGLDIRRMTLQEITFIGTYTYTSQDFRDTAAAIFDGRLGALDWTEER
PLSEGGQAFADIRAGVVAAPKIILRP
>tr|A4ESX7|A4ESX7_9RHOB Sorbitol dehydrogenase, putative OS=Roseobacter sp. SK209-2-6 GN=RSK20926_07162 PE=4 SV=1
MKALVYEGVETLEFREVPIPAGHLGDHLIRIMASGICGSDMHAYLGHDNRRPAPLILGHE
AAGVIEEGPQAGRRVTINPLVTCGNCLACTSGRENLCPERQIISMPPREGAFAQFLAMPE
SNLVTVPDEVPLEKAALAEPLAVSWHAARLALDALHPAMERRALVIGGGAIGLAAALALL
AMGVEDVTILEPNAARRTYLEEHCSQQTVSKFQGIAPLVIDAVGYAATRAAASAATAPGG
VIAHVGLGEDMGGLDVRRMTLQEITFIGTYTYTARDFRDTAQAIFEGRLGPLDWPELRPL
SDGAAAFRDLRMGAVAAPKIILNPWA
>tr|A6DWD6|A6DWD6_9RHOB Sorbitol dehydrogenase, putative OS=Roseovarius sp. TM1035 GN=RTM1035_17037 PE=4 SV=1
MKALVYTGPEALDYREMADPAPQEGEALIRVESVGICGSDMHAYLGHDDRRPAPLVLGHE
AAGVVLSGAMTGARVTVNPLVTCGTCPACRSGRDNLCSTRQIISMPPREGAFAGLLAMPE
RNLVAVPEHMTTHQAALAEPIACGWHGVRLGRAVLGEGAQRALVLGGGAIGLGAALSLAA
QGIADVTMVEPHAARRAFLDLRCDQKAIAPDALDPSEQFDIVVDGVGYEATRAQASAHAR
PGGVIVHIGLGQSTGGLDIRRMTLQEITFIGTYTYTAQDFRDCAQAMFDGRLGALDWVEE
RALSDGARAFADIRGGRVTSPKIILVP
>tr|A6FJZ9|A6FJZ9_9RHOB Sorbitol dehydrogenase, putative OS=Roseobacter sp. AzwK-3b GN=RAZWK3B_00815 PE=4 SV=1
MKALIYTGPEAMAYRDAPDPTPHDGEVLIRVESVGICGSDMHAYLGHDERRPAPLILGHE
AAGVIETGPRAGTRVTVNPLVTCGTCPACLAGRDNLCPDRQIISMPPREGAFAQHLTMPE
ANLVVLPDHVTTDQAALAEPIACGWHAVRLGLASLDTGHTPRALVIGGGAIGLGAALSLT
AQGITDVTVVEPNVVRRRYLSLNCGQHALDPAALDGQLFDIVIDGVGYEATRAQASAAAR
PGGVILHIGLGQATGGLDIRRMTLQEITFIGTYTYTAQDFRQTAQAMFDGRLGALDWVET
RGLSEGQGAFSDIRKGVTDAPKIILRPDS
>tr|A9CXT9|A9CXT9_9RHIZ Sorbitol dehydrogenase, putative OS=Hoeflea phototrophica DFL-43 GN=HPDFL43_21047 PE=4 SV=1
MKALVYTSPRELVFRQEPDPVVPVGECLVRVEAVGICGSDMHAYLGHDERRPAPLILGHE
AAGVVVEGQLQGKRVTVNPLATCGKCRACLSERNNLCPNRQILSMDPRQGAFAELIAIPT
ENLVEMPDDVSFEKACLAEPLACGWHGVRLGAAALDLPLAEARCLVIGGGAIGLGAALAL
TAQGARDVTISEANPRRLPALKSAGAFTIASPDAITAEAPGGYDLVIDGVGFAATRASAS
RAARPGGVIVHIGLGDADGGLDIRRMTLQEITFIGAYTYTPQDFRETAAAIFDGRLGRLD
WPEIRDLESGAEAFADILNGRASAPKIILKP
>tr|A9F5B4|A9F5B4_9RHOB Sorbitol dehydrogenase, putative OS=Phaeobacter gallaeciensis 2.10 GN=RG210_02392 PE=4 SV=1
MKALVYEGVETLVFRDVPMVAARPGEHLIRIHASGICGSDMHAYLGHDNRRPAPLILGHE
AAGVIEDGPQKSRRVTINPLVTCGSCTACASGRENLCASRQIISMPPREGAFAQFVAMPD
RNLVTVPDNVPLEKAALAEPLAVSWHAARLALEALHPDTERHALVIGGGAIGLAAALALR
AMGVKDVTIQEPNAARRAFLTDRCGQQAVAEFQGMVPLVVDAVGYAATRAAASACAAPGG
VIAHVGLGEDVGGLDIRRMTLQEITFIGTYTYTAQDFRDTAQAIFDGRLGTLDWSELRPL
SEGAAAFHDLRSGIVAAPKIILSPWA
>tr|A9GAR4|A9GAR4_9RHOB Sorbitol dehydrogenase, putative OS=Phaeobacter gallaeciensis BS107 GN=RGBS107_10931 PE=4 SV=1
MKALVYEGVETLVFRDVPMVAARPGEHLIRIHASGICGSDMHAYLGHDNRRPAPLILGHE
AAGTIEDGPQAGRRVTINPLVTCGSCAACAAGRENLCASRQIISMPPREGAFAQFVAMPE
RNLVTVPEDVPLSKAALAEPLAVSWHAARLALKALHPDMERRALVIGGGAIGLAAALALR
AMGVEDVAVQEPNAARRAFLADHCGQQAVAEFQGIVPLVLDAVGYAATRAAASAAAAPGG
VIAHVGLGEDAGGLDIRRMTLQEITFIGTYTYTAKDFRDTAQAIFDGRLGPLDWPEQRPL
SDGAAAFRDLRSSAVAAPKIILDPWA
>tr|A9HLM2|A9HLM2_9RHOB Sorbitol dehydrogenase, putative OS=Roseobacter litoralis Och 149 GN=RLO149_14698 PE=4 SV=1
MKALVYTDIEQLTYQDRPLPTPNADEHLVRIEASGICGSDMHAFLGHDERRPAPLTLGHE
AAGVVVGGPMDGRRVTLNPLITCLSCDDCNAGRENLCTNRQIISMLPREGAFAEYVCVPE
RNLVTVPDHVDLEKAALAEPIACGWHAARLTRAVLGSDLTDTRCAVIGGGAIGVGAALAL
AAQGARDITVIEPNELRRARLADVAGFEVCAPDEPAAPEAGSVDLVIDGVGYAATRAAAC
MMARPGGVIGHIGLGSGEGGLDVRRMTLQEITFIGTYTYTAQDFRDTAEAIFDGRLGPLD
WIETRPLARGQSAFNDIRNGKVASPKIVLIPEHAD
>tr|B5IZV8|B5IZV8_9RHOB Alcohol dehydrogenase GroES-like domain family OS=Octadecabacter antarcticus 307 GN=OA307_1634 PE=4 SV=1
MKALVYDAVEKMVYRDMPNPVAGAGQSLIRIEASGICGSDMHAFLGHDERRPAPLILGHE
AAGTVVGGPNNGARVTINPLVSCGSCRACKSGRDNLCPERLIISMPPREGAFAEMVVMRD
ENLVRVPDDVPLRKAALAEPLACGWHAVRLGSAILDMPLAQAKCHVIGGGAIGVGAALAL
RAFGATQITVAEPNAVRRATLDGIDGFDAVAPGDVAQADLVIDGVGYAATRADATAIAQP
GGVIMHIGLGESEGGLDIRRMTLQEIAFVGTYTYTAQDFRDTAAAIFDGRLGALDWTEQR
PLIDGQQAFSDIRAGNVAAPKIILEPNP
>tr|B5JZ94|B5JZ94_9RHOB Sorbitol dehydrogenase, putative OS=Octadecabacter antarcticus 238 GN=OA238_4138 PE=4 SV=1
MYRDMPDPIVGAGQSLIRIEASGICGSDMHAFLGHDDRRPAPLILGHEAAGRIVGGLRDG
ERVTINPLVTCGTCRACTSGRDNLCAERMIISMPPREGAFAEMVVMRDENLVYVPDEVPL
RKAALAEPLACGWHAVRLGSTILDMPLRDAKCHVIGGGAIGVGAALALRAFGATQITVAE
PNAVRRTTLDRIDGFDAVAPGDVTQADLVIDGVGYAATRADATATTQPGGVIMHIGLGEG
EGGLDIRRMTLQEITFVGTYTYTAQDFRDTAAAIFDGRLGALDWTEQRPLIDGQQAFTDI
RAGNVAAPKIILEPNP
>tr|B6B375|B6B375_9RHOB Zinc-containing alcohol dehydrogenase superfamily OS=Rhodobacterales bacterium HTCC2083 GN=RB2083_3555 PE=4 SV=1
MKALVYDGVETLNYRDMPDPVAGSDTHLIKIEAVGICGSDMHAYLGHDARRPAPLILGHE
AAGTIVGGVQNGRRVTVNPLVSCGTCAACKAGRENICPDRQIISMPPREGAFAQYVAMPD
SNLVTVPDAIPMDKAALAEPLAVSWHTARLALEALHPSMERRALVIGGGAIGLAAALALK
AMGARDVTIAEPNDARRAFLTETCGQATMANASGSFETVIDAVGYGATRASASACVMPGG
VIAHVGLGDSAEGFDVRYATLQEVTFIGTYTYTMQDFRDTAQAIFDGKLGPLDWTEKRAL
SDGFQAFKDLRTGKVAAPKIILDPWA
>tr|B6BFL3|B6BFL3_9RHOB Zinc-containing alcohol dehydrogenase superfamily OS=Rhodobacterales bacterium Y4I GN=RBY4I_4166 PE=4 SV=1
MKALVYEGVETLVVRDVAMAAGQPGEQLIRIHASGICGSDMHAYLGHDTRRPAPLILGHE
AAGVIEDGPDAGRRVTINPLVTCGSCAACASGRENLCASRQIISMPPREGAFAQFVAMPE
RNLVTVPDAVPLAKAALAEPLAVSWHAARLALEALPPDTERRALVIGGGAIGLAAALALR
AMGVEDVTIQEPNAARRAFLTGRCGQQAVAEFQGMVPLVVDAVGYAATRAAASAAAAPGG
VIAHTGLGEDTGGLDIRRITLQEITFIGTYTYTAQDFRDTAQAIFDGRLGPLDWPETRPL
SDGAAAFRDLRSGAVAAPKIILDPWA
>tr|Q0FFD5|Q0FFD5_9RHOB Sorbitol dehydrogenase, putative OS=Rhodobacterales bacterium HTCC2255 GN=OM2255_05980 PE=4 SV=1
MKALVYTGLKTLEYRDVPNPDLKDDENLISIRSVGICGSDMHAFLGHDDRRPAPLILGHE
AAGDVIEGPLKGTRVTINPLVTCQKCKECKSNRSNLCGKRQIISMQPREGAFAEMVAMPS
RNLVVVPDNISFNDAALTEPLAVCWHAVRLGINALDTEIQTANTLVIGGGAIGLGSALSL
MAKGVKKIKIAEPNAKRRAFLQANTWFDIYDPTEGHGELSNYDIVIDAVGFASSRTDACA
LAKPGSVILHIGLGDSDGGLDIRRLTLQEIRFIGTYTYTEQDFIDTAHAIFDGSFGSLDW
YQTRPLSEGNDAFEQILNGEIAAPKIVLNP
>tr|A1WFZ4|A1WFZ4_VEREI Alcohol dehydrogenase GroES domain protein OS=Verminephrobacter eiseniae (strain EF01-2) GN=Veis_0771 PE=4 SV=1
MQALVYTQPQELQLQQRPRPELVAGEVLLKIDAVGICGSDLHAWHGHDPRRKPGLELGHE
FVGTVVESAAGGFAPGTRFTGNPLMACGVCDYCVQGRNNLCAGRTMIGMTRPGAYAQYMS
IPAAALIAIPQQMSDIAAALSEPAATAWHALHRSMQMLTRPLHECRVLVIGGGAIGMLAG
LLLKRWGVVRLTLSEPNPLRRSAVQTHVGCATLDPRAQAPGENRYDYIFDAVGARRTRQQ
AIAAIAPGGLVMHAGLQDGASEIDMRKLTLAQITLSGTYTYTTADLRATVAALHEGALGD
LAWVEQRPLAQGQQAFRDMAEGRSASAKIILRP
>tr|A8LPS1|A8LPS1_DINSH Alcohol dehydrogenase GroES domain protein OS=Dinoroseobacter shibae (strain DFL 12) GN=Dshi_2036 PE=4 SV=1
MKALVYTGVAQLAFRDVPEPVPAAGDHLIRIDSVGICGSDMHAYLGHDDRRPAPLILGHE
GAGVIIGGPRDGERVTINPLVTCGTCPACVSGRDNLCATRQIISMPPRDGAFAQYVAMPA
RNLVTVPDDVPLEKAALAEPVAVSWHAVRLGLASMADARRDSALVIGGGAIGVAAAISLQ
AQGVADVTLVEPNAMRREYLARDANYTIATPEQVAGRVFDITVDGVGYDATRAAASAATR
PGGLLLHIGLGGGSAGLDIRRITLQEITVIGTYTYTAQDFRDTCAAMFDGRLGGLDWTES
RPLSAGADAFADIRAGRVPAPKIILKP
>tr|Q161R9|Q161R9_ROSDO Sorbitol dehydrogenase, putative OS=Roseobacter denitrificans (strain ATCC 33942 / OCh 114) GN=gutB PE=4 SV=1
MKALVYTDIEQLTYQDRPLPTPGAGEHLVRIEASGICGSDMHAFLGHDERRPAPLTLGHE
AAGVVVGGAMDGRRVTLNPLVTCLSCDACTSGRENLCSDRQIISMLPREGAFAEYVCAPE
RNLVTVPDHVDLKKAALTEPIACGWHAARLTRAVVGGDLKDARCAVIGGGAIGVGAALAL
AAQGARDITVIEPNELRRARLADVAGFEVCAPDEPAAPEAGSVDLVIDGVGYAATRAAAC
AMVRAGGVIGHIGLGSGEGGLDVRRMTLQEITFIGTYTYTAQDFRDTAEAIFDGRLGPLD
WIETRSLAQGQSAFHDIRNGQVASPKIVLIPEHAD
>tr|Q28SJ5|Q28SJ5_JANSC Alcohol dehydrogenase GroES-like protein OS=Jannaschia sp. (strain CCS1) GN=Jann_1400 PE=4 SV=1
MKALVYDGPEQLGFRDVADAVAGPGQHLIKVLSVGVCGSDMHAYLGHDERRPAPLILGHE
AAGEIISGPRAGERVTVNPLVSCGSCAACSSGHDNLCAERMIISMPPREGAFAQMIAMCD
ENLVTVPDHVSLDAACLAEPIACGWHAVRLAKRALADARTALVIGGGAIGLGAALSLAAQ
GVTEVTILEPNAMRREVLNGACQQTSIAPDDLPADAMFDVVIDGVGYAATRATASAHARP
GGVIAHIGLGEAAGGLDIRRMTLQEITFFGTYTYTAQDFRDTAEAIFDGRLGPLDWTEAR
PLSDGASAFTDIRAGKSAAPKIVLRPHD
>tr|Q46N56|Q46N56_RALEJ Zinc-containing alcohol dehydrogenase superfamily OS=Ralstonia eutropha (strain JMP134) GN=Reut_C6089 PE=4 SV=1
MKAIVYTQPDAVEVLDRDMPDLEPGEILLRIDASGICGSDLHAYHGHDPRRKPGLVLGHE
FAGTVIASSDEARMPVGQRVTANPLVTCGHCDYCLQGRDNLCANRGMVGMNRPGALSEYL
AIPIRCAIPIPDTLPSVSAALTEPAATALHAVNLTMRAMSRPLPEVSVLIIGGGAIGMLT
AALVTSYGCKRVCVAETNALRQASVSRHLGCEVIDPTVSPPPESAFDVVIDAVGAAPTRN
LAIAATRPGGVVMHIGLQAWSSEIDMRKLTLAELTLLGTYTYTMSDMHATVRALEQGNFG
SLEWVETRSLADGPAAFADLAAGRVAAGKVVLIPELA
>tr|Q5LVU9|Q5LVU9_SILPO Sorbitol dehydrogenase, putative OS=Silicibacter pomeroyi GN=SPO0596 PE=4 SV=1
MKALVYTGPETLALREMPNPVAGPGEQLIRIARVGICGSDMHAYLGHDARRPAPLILGHE
VAGVIVGGPRDGERVTVNPLVTCGACPACREGRDNLCPTRQIISMPPREGGFAEYVAMPE
GNLVTVPDSVPLAQAALAEPLACGWHTVRLSLAALSGARDTALVLGGGAIGLGAALCLTA
QGVPQVTVVEPNPARRAYLSDRCGQHALDTPPAGSQYDLVIDGVGYAATRATASAHVRPG
GVIGHIGLGEDTGGLDIRRMTLQEITFIGTYTYTSEDFRQTAQAIFDGRLGPLDWTEARP
LDQGAAAFADIRAGRVAAPKVLLVPDTAPERS
