# Supplementary material for: Subdivision of the MDR superfamily of medium-chain dehydrogenases/reductases through iterative hidden Markov model refinement
Source: BMC Bioinformatics. 2010 Oct 27;11:534. doi: 10.1186/1471-2105-11-534 (PMC2976758; doi:10.1186/1471-2105-11-534)
Supplement: Additional file 4 — MDR family alignment figures. Illustrations showing the mafft MSAs from Additional file 3: mdr-sequences. Red sequence identifiers denote sequences from UniProtKB/TrEMBL, while blue correspond to sequences from Swiss-Prot. The position cscores are shown in a bar plot under the MSA. Positions that contain gaps in over 90% of the sequences have been removed from the alignment in order to increase readability. [file 1471-2105-11-534-S4.ZIP › mdr/MDR083.fasta]

>tr|B3T4Z1|B3T4Z1_9CREN Putative zinc-binding dehydrogenase OS=uncultured marine crenarchaeote HF4000_ANIW137N13 GN=ALOHA_HF4000ANIW137N13ctg1g29 PE=4 SV=1
MKAVVYREYAPDDDYAKILKVEDIDEPKPKQDEVIFTNKASALNYNDIWGMRGVPIPVPL
PHVSGSDVAGDVIAVGEDVKGFKVGDRVVSHSNLACRVCGMCTSGREFDCAKRLVWGFQT
GPNWGAFSEITHLPEVNVSKIPEGVSYDEAAAASMTILTSWHMLVGRAKITPGQTVLIMG
GGSGVGSFGIQIAKLYNCKVIATASPDKLEKCKELGADYAVDHRKDDWHKEVRAITKEIA
KSTGVQPGIDLTFDHIGQTHFNKQLTLLKYGGTLVSCGATTGYDAQIDLRHIFFKGINVL
GSTQGTKAEMEQGLYWMGQGKIKAAIDSIYSFEQAAEAHTKMLQGKFFGKILIKPEGA
>tr|B3T7G2|B3T7G2_9CREN Putative zinc-binding dehydrogenase OS=uncultured marine crenarchaeote HF4000_APKG3D24 GN=ALOHA_HF4000APKG3D24ctg3g15 PE=4 SV=1
MKALVYENYARDDDFESILQIKDVPEPTPKPNDVIFRVKAAALNYDDIWGMRGKPLAVPL
PHVSGTDAAGEVIAIGDNVKNIKVGDRIVSHGNISCRVCAACTDGREYDCRQRKIWGFET
GPLWGGYCEIAHLPEINVLKIPDNVSYEEAAAASMTLLTSWHMLVGRAKIKPGQTVLVMG
GSSGVGIFGIQIAKLYGCVVIATASPDKLEKLKELGADYAVDHRKEDWHKEVRGITKEIA
KRDGVSPGVDVIFEHIGGSHWNKELTLLKYGSTIVTTGATTGYDVPTDLRQIFFKGINIL
GSTQGTRAELEEGFRWMGQGKIKVIIDSVFTFENAVEAHKKMLNGKGLVGKIILKPN
>tr|B3T7S6|B3T7S6_9CREN Putative zinc-binding dehydrogenase OS=uncultured marine crenarchaeote HF4000_APKG3J11 GN=ALOHA_HF4000APKG3J11ctg1g16 PE=4 SV=1
MKAVVYREYAPDDDYAKILKVEDIDEPKPKQDEVIFTNKASALNYNDIWGMRGVPIPVPL
PHVSGSDVAGDVIAVGEDVKGFKVGDRVVSHSNLACRVCGMCTSGREFDCAKRLVWGFQT
GPNWGAFSEITHLPEVNVSKIPEGVSYDEAAAASMTILTSWHMLVGRAKITPGQTVLIMG
GGSGVGSFGIQIAKLYNCKVIATASPDKLEKCKELGADYAVDHRKDDWHKEVRAITKEIA
KSTGVQPGIDLTFDHIGQTHFNKQLTLLKYGGTLVSCGATTGYDAQIDLRHIFFKGINVL
GSTQGTKAEMEQGLYWMGQGKIKAAIDSIYSFEQAAEAHTKMLQGKFFGKILIKPEGA
>tr|B3T8M7|B3T8M7_9CREN Putative zinc-binding dehydrogenase OS=uncultured marine crenarchaeote HF4000_APKG5N21 GN=ALOHA_HF4000APKG5N21ctg4g9 PE=4 SV=1
MKALVYENYAENDDFESILQIKDVPEPTPKPNDVIFRVKAAALNYDDIWGMRGKPLAVPL
PHISGTDAAGEVIAVGDNVKNIKVRDRIVSHGNISCRVCAPCTDGREYDCRQRKIWGFET
GPLWGGYCEIAHLPEINVLKIPDNVSYEEAAAASLTLLTSWHMLVGRAKIKPGQTVLVMG
GSSGVGIFGIQIAKLYGCVVIATASPDKLEKLKELGADYAVDHRKEDWHKEVRGITKEIA
KRDGVSPGVDVIFEHIGGSHWNKELTLLKYGSTIVTTGATTGYDVPTDLRQIFFKGINIL
GSTQGTRAELEEGFRWMGQGKIKVIIDSVFTFENAVEAHKKMLNGKGLVGKIILKPN
>tr|B3T9F3|B3T9F3_9CREN Putative zinc-binding dehydrogenase OS=uncultured marine crenarchaeote HF4000_APKG6N3 GN=ALOHA_HF4000APKG6N3ctg1g20 PE=4 SV=1
MKAVVYREYAPDDDYAKILKVEDIDEPKPKQDEVIFTNKASALNYNDIWGMRGVPIPVPL
PHVSGSDVAGDVIAVGEDVKGFKVGDRVVSHSNLACRVCGMCTSGREFDCAKRLVWGFQT
GPNWGAFSEITHLPEVNVSKIPEGVSYDEAAAASMTILTSWHMLVGRAKITPGQTVLIMG
GGSGVGSFGIQIAKLYNCKVIATASPDKLEKCKELGADYAVDHRKDDWHKEVRAITKEIA
KSTGVQPGIDLTFDHIGQTHFNKQLTLLKYGGTLVSCGATTGYDAQIDLRHIFFKGINVL
GSTQGTKAEMEQGLYWMGQGKIKAAIDSIYSFEQAAEAHTKMLQGKFFGKILIKPEGA
>tr|B3TA63|B3TA63_9CREN Putative zinc-binding dehydrogenase OS=uncultured marine crenarchaeote HF4000_APKG8D6 GN=ALOHA_HF4000APKG8D6ctg1g10 PE=4 SV=1
MKAVVYREYAPDDDYAKILKVEDIDEPKPKQDEVIFTNKASALNYNDIWGMRGVPIPVPL
PHVSGSDVAGDVIAVGEDVKGFKVGDRVVSHSNLACRVCGMCTSGREFDCAKRLVWGFQT
GPNWGAFSEITHLPEVNVSKIPEGVSYDEAAAASMTILTSWHMLVGRAKITPGQTVLIMG
GGSGVGSFGIQIAKLYNCKVIATASPDKLEKCKELGADYAVDHRKDDWHKEVRAITKEIA
KSTGVQPGIDLTFDHIGQTHFNKQLTLLKYGGTLVSCGATTGYDAQIDLRHIFFKGINVL
GSTQGTKAEMEQGLYWMGQGKIKAAIDSIYSFEQAAEAHTKMLQGKFFGKILIKPEGA
>tr|B3TBD8|B3TBD8_9CREN Putative zinc-binding dehydrogenase OS=uncultured marine crenarchaeote HF4000_APKG9M20 GN=ALOHA_HF4000APKG9M20ctg1g2 PE=4 SV=1
MKAVVYREYAPDDDYAKILKVEDIDEPKPKQDEVIFTNKASALNYNDIWGMRGVPIPVPL
PHVSGSDVAGDVIAVGEDVKGFKVGDRVVSHSNLACRVCGMCTSGREFDCAKRLVWGFQT
GPNWGAFSEITHLPEVNVSKIPEGVSYDEAAAASMTILTSWHMLVGRAKITPGQTVLIMG
GGSGVGSFGIQIAKLYNCKVIATASPDKLEKCKELGADYAVDHRKDDWHKEVRAITKEIA
KSTGVQPGIDLTFDHIGQTHFNKQLTLLKYGGTLVSCGATTGYDAQIDLRHIFFKGINVL
GSTQGTKAEMEQGLYWMGQGKIKAAIDSIYSFEQAAEAHTKMLQGKFFGKILIKPEGA
>tr|B3TBM4|B3TBM4_9CREN Putative zinc-binding dehydrogenase OS=uncultured marine crenarchaeote HF4000_APKG10D8 GN=ALOHA_HF4000APKG10D8ctg1g2 PE=4 SV=1
MKAVVYREYAPDDDYAKILKVEDIDEPKPKQDEVIFTNKASALNYNDIWGMRGVPIPVPL
PHVSGSDVAGDVIAVGEDVKGFKVGDRVVSHSNLACRVCGMCTSGREFDCAKRLVWGFQT
GPNWGAFSEITHLPEVNVSKIPEGVSYDEAAAASMTILTSWHMLVGRAKITPGQTVLIMG
GGSGVGSFGIQIAKLYNCKVIATASPDKLEKCKELGADYAVDHRKDDWHKEVRAITKEIA
KSTGVQPGIDLTFDHIGQTHFNKQLTLLKYGGTLVSCGATTGYDAQIDLRHIFFKGINVL
GSTQGTKAEMEQGLYWMGQGKIKAAIDSIYSFEQAAEAHTKMLQGKFFGKILIKPEGA
>tr|A0RYE5|A0RYE5_CENSY Zn-dependent oxidoreductase OS=Cenarchaeum symbiosum GN=CENSYa_1751 PE=4 SV=1
MKAVVYEEYAPDDDYKKILRVKDIDEPKPRADEVIFTVKAAALNYNDIWGMRGQPVPVPL
PHVSGSDAAGDVTAVGEDVKDIKIGDRVVSHSNMSCRICSACTDGREFDCIKRTIWGFQT
GPNWGAFQESTHLPEVNVSRIPEGVSYEHAAAASMTILTSWHMLVGRARIRPGQTVLIMG
GGSGVGSFGIQIAKLYNCDVIATASPDKLDKCKELGADYAVDHRKEDWHKEVRAITKEIA
KRKGEAPGIDVSFDHIGQTHWNKQLTLLKYGATLVSCGATTGYDAKTDLRHIFFKGTNIL
GSTQGTKAELDQALYWMGQGKIKAAIDSTYSFGQAAEAHAKMLSGKGLFGKILMKPEGA
>tr|A0RZ53|A0RZ53_CENSY Zn-dependent oxidoreductase OS=Cenarchaeum symbiosum GN=CENSYa_2016 PE=4 SV=1
MCLCESTYWLSSPAQGNHDILAGRLCLSRLWRTCGSLDGISCMRRMSPASWVWASDRRMT
KYGDLIIRYWAQDGPACRRTMHSKSDIRCAMCSTAVRALVYDRYAEENDFASILDIKDID
EPEPGPREVCFRVRAAALNHDDIWGMRGKPIGVPMPHISGSDAAGDVTAVGSQVEGLKVG
DRIVSHGNISCRICRMCTSGREYDCKNRIVWGFQTGPLWGGFCEVSHLPEINAVPIPDGV
SYEEAAASSMTMMTSWHMLVGRARIVPGQSVLIMGGGSGMGIFGIQIAKMFGCTVIATAG
PGKLEQCIELGADHAIDHRRDDWDSRVKEIAGSGLDVIFEHIGGEHWNRELALLRRGGTV
VTTGATTGYDVRTNLNRLTSEGLSILGSTQGTRAELEQCLYWLSRGDIRAVIDSEYPLER
AAEAHQRMLRGKGLFGKILLKP
>tr|A9A5Y3|A9A5Y3_NITMS Alcohol dehydrogenase zinc-binding domain protein OS=Nitrosopumilus maritimus (strain SCM1) GN=Nmar_1565 PE=4 SV=1
MKKIMKALVYEEYTTDDDFSKILKIKDLPIPEPKSNEVVFKVKAAALNYDDIWGMRGKPL
AIPLPHISGTDAAGEVTAVGEDVKNFKVGDRVVSHGNMSCRVCKRCTSGREYDCKKRTIW
GFETGPLWGGYCEYTHLPEVNVVKIPEGISYEEAAAASMTMLTSWHMLVGRAKIQPGQLV
LIMGGGSGVGNYGIQIAKLFGCTVIATASPDKLDQLLELGADYAIDHRKEDWHKEVRAIA
KKLPKPFGEVPGVDVIFEHIGGSHWNKELTLLNYGGTVITTGATTGYMAKTDLRHIFFKG
LNILGSTQGTRAELEEGFYWMSKGKIKSIIDSEYTLEQAAEAHTKMLKGKGLFGKIIMKP
N
>tr|A9A640|A9A640_NITMS Alcohol dehydrogenase zinc-binding domain protein OS=Nitrosopumilus maritimus (strain SCM1) GN=Nmar_1622 PE=4 SV=1
MKAVVYNEYAPDDNYAKILKVQDIDEPKPKADEVIFTNKASALNYNDIWGMRGVPVAVPL
PHVSGSDVAGDVIAVGEDVKNFKVGDRVVSHSNLACRVCSACTDGREFDCTRRQVWGFQT
GPLWGAYSEQIHLPEVNVSKIPDGVSYEDAAAASMTILTSWHMLVGRAKITPGQTVLVMG
GGSGVGSFAIQIAKLYNCDVIATASPDKLDKCKELGADYAVDHRKDDWSKEVFKISKEIA
KTKGEAPGIDLAFDHIGQTHFNKQLTLLKYGATLVSCGATTGYDAQIDLRHIFFKGINVL
GSTQGTKAELDQGLYWMGQGKIKSIVDSVFTFEQAAEAHTKMLKGDFFGKIIMKPEGA
>tr|A8V169|A8V169_9AQUI Alcohol dehydrogenase OS=Hydrogenivirga sp. 128-5-R1-1 GN=HG1285_09286 PE=4 SV=1
MKAAYYDKHGSYENIKLEEFPVPDINDNEVLVKVKAFSLNHLDIWVMEGKYPVEIPLPHI
FASDASGIVEKVGKNVENVKVGDEVIVYPGLSCGYCEKCLSGKDNECSQFRVLGVLENGV
SAEYVKVPAVNVFKKPEGITFEEAASIGITYTTMWHSIITRGGIKQGDIVLIHGGGSGVG
TAGIQIAKAFNATVITTVGDDWKVEKAKEIGADYVINYKKEDFVQKVKEITNGGLCDIVV
DHIGSNTFNGSLECGKKGSKVITFGTTTGAEVNINLRKIFGKNQTIHGVYMGTKGEVFDY
LKLFPHILKPVIDSVFSFKDVKKAYEKLLSRQFFGKIVVKVD
>tr|B0PK61|B0PK61_9DELT Alcohol dehydrogenase zinc-binding domain protein OS=Anaeromyxobacter dehalogenans 2CP-1 GN=A2cp1DRAFT_0704 PE=4 SV=1
MKAVLIRGHGGPERVEVGELPLPEPGPGEVRVRVRAAALNHLDLWVRKGWSGLMLSFPHV
LGSDVAGVVDAVGPGVDEPKVGAEVVLAPGLSCGRCVRCRSGEENLCRGYAILGEHVSGG
QAEAVVVPARNALPLPPNLSFEEAAAVPLTFLTAWHALVARARVRPGETVLVHAAGSGVG
VAAVQIAKLHGARVIATAGSDAKLERARALGADEVVNYEAKDFVQEVKRLTQRRGVDVVF
EHVGRKTWEGSILACAPGGRIVTVGATTGYDPPTDLRHVFYRQLSILGSTMGTSGELLEV
LRFVGEGRLRPVVDRVLPLARVREAQALLADRAQFGKIVLTP
>tr|B7A6T6|B7A6T6_THEAQ Alcohol dehydrogenase GroES domain protein OS=Thermus aquaticus Y51MC23 GN=TaqDRAFT_4535 PE=4 SV=1
MRAVVMEARGGPEVLKPTEMPTPEPGPKEVRIRVRAAALNHLDIWVRKGVASPRLPLPHI
LGADASGVVEAVGPGVTAFAPGDEVVVNPGLSCGHCERCLAGEDNLCPRYEILGEHRHGA
YAEYLVVPEVNLLKKPQNLSFEEAAAIPLTFLTAWQMVVDKLQVRPGDDVLVMAAGSGVS
VAAIQIAKLFGGRVIATAGSEEKLRKALELGADEVVNYTHPDWFKEVRRLTGGKGADKVV
DHTGALYFEGVIKATASGGRIAIAGASSGYEGTLPFAHVFFRQLAILGSTMASKSRLFPI
LRMVEAGKLKPVVGQVLPLEAASEGHRLLEERRVFGKVVLRVD
>tr|A7HE28|A7HE28_ANADF Alcohol dehydrogenase zinc-binding domain protein OS=Anaeromyxobacter sp. (strain Fw109-5) GN=Anae109_2774 PE=4 SV=1
MKAIAIREHGGPEVVSLVELPDPTPRPGEVVVAVKAAALNHLDIWVRKGWPGLKLAFPHV
LGSDVAGAVEAIGAGVEGVKVGDAVVVNPSLGCGRCERCLSGDENLCRRYAILGEHVSGG
MAERLAVPARNVLPKPANLSFVEAAAVPLTFMTAWHALVARARLRLGETVLVHAAGSGVG
VAAVQIAKLLGARVIATAGSDEKLRRAKALGADEVVNYETQDFVQEVRRLTDKRGVEVVF
EHVGKKTWEKSILSAGIGGRIVTVGATTGYDPLTDLRHVFFRQLSILGSTMGTAAELVQV
LRFVGEGKLRPVVDRTLPLADAVKGQALLGERAQFGKIVLEP
>tr|B2V9V5|B2V9V5_SULSY Alcohol dehydrogenase zinc-binding domain protein OS=Sulfurihydrogenibium sp. (strain YO3AOP1) GN=SYO3AOP1_1113 PE=4 SV=1
MKAAYYDKLEGYKAIKIGDFPIPEINDDEVLVNIKAFSLNHLDVWVMEGKYPMPIPLPHI
FASDGAGIVAKTGKNVKNVKEGDRVVIFSGLSCGYCEKCLSGRDNECNQFRPLGVLEDGV
SAEYVKVPAVNVFKIPDDFSFEEASCLPITYITMWHSLITRTKIKAGDIVLIHGGASGVG
TAGIQLAKLFGATVITTVGDDWKVEKCKNLGADYVINYKNEDFVEKVKEITSNNLCDVVI
DHIGAETFNKSLSCAKKGGNVITFGSTTGAEVNINLRYVFGKNLTIHGVYMGTKGEFSHV
LKLIPNKIRPVIDSVFELEDIQKAYEKLLSRQFFGKIVVKI
>tr|B4UJG7|B4UJG7_ANASK Alcohol dehydrogenase zinc-binding domain protein OS=Anaeromyxobacter sp. (strain K) GN=AnaeK_2932 PE=4 SV=1
MKAVLIRGHGGPERVEVGELPLPEPGPGEVRVRVRAAALNHLDLWVRKGWSGLMLSFPHV
LGSDVAGVVDAVGPGVAEPKVGAEVVVAPGLSCGRCVRCRSGEENLCRGYAILGEHVSGG
QAEAVVVPARNALPRPPNLSFEEAAAVPLTFLTAWHALVARARVRPGETVLVHAAGSGVG
VAAVQIAKLHGARVIATAGSDAKLERARALGADEVVNYEAKDFVQEVKRLTQRRGVEVVF
EHVGRKTWEGSILACAPGGRIVTVGATTGYDPPTDLRHVFYRQLSILGSTMGTSGELLEV
LRFVGEGRLRPVVDRVLPLARVREAQALLADRAQFGKIVLTP
>tr|Q2ILT0|Q2ILT0_ANADE Zinc-binding alcohol dehydrogenase OS=Anaeromyxobacter dehalogenans (strain 2CP-C) GN=Adeh_2843 PE=4 SV=1
MKAVLIRGHGGPERVEVGELPLPEPGPAEVRVRVRAAALNHLDLWVRKGWSGLMLSFPHV
LGSDVAGVVDAVGPGVDEPRVGAEVVLAPGLSCGRCVRCRSGEENLCRGYAILGEHVSGG
QAEAVVVPARNALPRPPNLSFEEAAAVPLTFLTAWHALVARARVRPGETVLVHAAGSGVG
VAAVQIAKLHGARVIATAGSDAKLERARALGADEVVNYEAKDFVQEVKRLTQRRGVEVVF
EHVGRKTWEGSILSCAPGGRIVTVGATTGYDPPTDLRHVFYRQLSILGSTMGTSGELLEV
LRFVGEGRLRPVVDRVLPLARAREAQALLAERAQFGKIVLTP
>tr|Q5SL27|Q5SL27_THET8 Alcohol dehydrogenase OS=Thermus thermophilus (strain HB8 / ATCC 27634 / DSM 579) GN=TTHA0466 PE=4 SV=1
MRAVVMRARGGPEVLEVADLPVPEPGPKEVRVRLKAAALNHLDVWVRKGVASPKLPLPHV
LGADGSGVVDAVGPGVEGFAPGDEVVINPGLSCGRCERCLAGEDNLCPRYQILGEHRHGT
YAEYVVLPEANLAPKPKNLSFEEAAAIPLTFLTAWQMVVDKLGVRPGDDVLVMAAGSGVS
VAAIQIAKLFGARVIATAGSEDKLRRAKALGADETVNYTHPDWPKEVRRLTGGKGADKVV
DHTGALYFEGVIKATANGGRIAIAGASSGYEGTLPFAHVFYRQLSILGSTMASKSRLFPI
LRFVEEGKLKPVVGQVLPLEAAAEGHRLLEERRVFGKVVLQVG
>tr|Q72LG2|Q72LG2_THET2 Alcohol dehydrogenase OS=Thermus thermophilus (strain HB27 / ATCC BAA-163 / DSM 7039) GN=TT_C0097 PE=4 SV=1
MRAVVMRARGGPEVLEVADLPVPEPGPKEVRVRLKAAALNHLDVWVRKGVASPKLPLPHV
LGADGSGVVDAVGPGVEGFAPGDEVVINPGLSCGRCERCLAGEDNLCPRYQILGEHRHGT
YAEYVVLPEANLAPKPKSLSFEEAAAIPLTFLTAWQMVVDKLGVRPGDDVLVMAAGSGVS
VAAIQIAKLFGARVIATAGSEDKLRRAKALGADETVNYTHPDWPKEVRRLTGGKGADKVV
DHTGALYFEGVIKATANGGRIAIAGASSGYEGTLPFAHVFYRQLSILGSTMASKSRLFPI
LRFVEEGKLKPVVGQVLPLEAAAEGHRLLEERRVFGKVVLQMG
