# Supplementary material for: Subdivision of the MDR superfamily of medium-chain dehydrogenases/reductases through iterative hidden Markov model refinement
Source: BMC Bioinformatics. 2010 Oct 27;11:534. doi: 10.1186/1471-2105-11-534 (PMC2976758; doi:10.1186/1471-2105-11-534)
Supplement: Additional file 4 — MDR family alignment figures. Illustrations showing the mafft MSAs from Additional file 3: mdr-sequences. Red sequence identifiers denote sequences from UniProtKB/TrEMBL, while blue correspond to sequences from Swiss-Prot. The position cscores are shown in a bar plot under the MSA. Positions that contain gaps in over 90% of the sequences have been removed from the alignment in order to increase readability. [file 1471-2105-11-534-S4.ZIP › mdr/MDR084.fasta]

>tr|B1FS53|B1FS53_9BURK Alcohol dehydrogenase GroES domain protein OS=Burkholderia ambifaria IOP40-10 GN=BamIOP4010DRAFT_6866 PE=4 SV=1
MRALLIDRVGHSDALRLADVPAPKPGPGDVLIRVAYAGVNPADWKCREGYLGAFMQMTFP
FVIGFDAAGVVEAVGDGVDGFAPGMRVFAQTDVGAGRWGAYAEYVAVRHDSVVRLPDAVG
FAEAAATPTPALAAWAGLFDDGGLRAGQRVLVHGGAGAVGTFAIQLAAQAGARVAATCSA
RNRASVESLGAAVSIDYRAQDIAAAVRAWAPGGVDLVLDAVGGDTLPDALDLLAPGGTLV
NIVTLATGDAERLAVTAAEAARRGLRTALTYSRMPSGATLASIAERLGRRALCVPRFDSF
PLEQAARALDLVQTGDAKTKFVLHVADIAG
>tr|B4V724|B4V724_9ACTO Alcohol dehydrogenase zinc-binding domain containing protein OS=Streptomyces sp. Mg1 GN=SSAG_03666 PE=4 SV=1
MKAIVQDRYGSSEVLELRDIETPKPGPGEVLIAVRAAALDAGVWHLMSGQPPLLRLMGYG
LRAPKVRVRGREVAGRVEAVGDGVSGLRPGDEVFGICEGSFAEYAIASQDKLALKPVGLP
LEQAAALSISGLTALQALRDAGRVEPGRRVLVIGAAGGVGTFAVQLAKAHGAHVTGVCST
AKTELVRSLGADEVIDYTREDFADGDQPYDLILDTAGNRTLTHLRRALTPRGTLVLIGGE
NGGRWLGGMDRVLRAVLLNPFVRHTLKPFMASESKADLDVLKQHVEAGTVTPAIQRTCPL
AETAQAIDQLHRGEARGKILIVP
>tr|B5HZ86|B5HZ86_9ACTO Alcohol dehydrogenase zinc-binding domain-containing protein OS=Streptomyces sviceus ATCC 29083 GN=SSEG_04721 PE=4 SV=1
MKAVVQDRYGSADTLELREVEQPVPAADEVLVRVHAASVNAYDWHYLHGDPKIARLSFGL
RAPKVRIRGRDFAGRVEAVGAEVKGLHPGDEVYGEAAGTFAEFVCAKDSETDLKPAGLSF
EQAAAMPLAANTALIGLRDVARVRAGQSVLVNGASGGVGTFAVQLAKAYGAEVTGVCGAR
NVELVGSLGADQIVDYTREDFTRAGRRYDVVLDLVGNRSLRDLRRATAPAGTVVLSGGGV
YEGGSVLGPVRLTLRGLLLSPFARQRVRQLPAKARKDNLGVLRELAEAGTIAPAVERMYP
LSEAAEAIRHLEVEHARAKIVVTV
>tr|Q8KUV8|Q8KUV8_SYNE7 ANL16 OS=Synechococcus elongatus (strain PCC 7942) GN=anL16 PE=4 SV=3
MQAMTSDRYGPPEVLQARQVARPPLTDNGVLVRVRASSVNAGDWHLLRGEPWLVRLIYGG
LLTPKIPILGTDLAGQVEAVGQQVTLFQPGDDVVGELSACGFGAFAEYVCVPESALVAKP
VHISYEQAAAVPAAGMAALQGLRDLGQLQPGQRLLVGGASGGVGSLAVQIGKALGAEVTA
LARPEKMEMLRGLGADDVVDVNRLEVLIDSGQHYDVILDAAAFRPVADYRPLLSPGGAYI
LVGGSIARLFQVMLFGQWMSWRQQRRIRCLSSTPTQADLTTLCDWLEAGILTPFIDRTFP
LSQLSEAIRYVERRQVRGKVVVLI
>tr|A1RBM8|A1RBM8_ARTAT Putative quinone oxidoreductase OS=Arthrobacter aurescens (strain TC1) GN=AAur_3967 PE=4 SV=1
MRAIVQEAYGSADVLHEAQVPRPAIADNEVLVRVRAAGLDRGTWHVTTGLPYALRLAYGF
RAPKNPVPGLDLAGTVEAVGAKVTRFAVGDHVFGSGKGTFAEFAAAREKQLALKPATISF
EQAAAVPVSACTALIAVRAGGIDPAAGRMPKGQKVLITGASGGVGSYAVQFAKAAGAEVT
GVASTAKVELVRALGADRVIDYTKQDFADGAESYDVIIDIAGNPSVSRLRRSLTSTGTAV
ITGGEEGGSWTGSLDRQFRAVALSPFIRQRLTMVVGTQTAADLEYLAELLESGTIAPAID
RVYPLAEVPDAMRYLDAGKARGKVVIAI
>tr|A4X2P0|A4X2P0_SALTO Alcohol dehydrogenase, zinc-binding domain protein OS=Salinispora tropica (strain ATCC BAA-916 / DSM 44818 / CNB-440) GN=Strop_0663 PE=4 SV=1
MQAIVQDRYGSSESLTLAEVDPPVPAANEVLVRVEAAALNAYDWHVMRGDPRMARLALGR
SKPRARIRGRDFAGVVASVGAHVRQFRPGDAVFGDLGDPNGAFAEYVRVPEALVAPKPTN
LTPQQAAALPLAGVTALMGLADIGQVVPGHRVLINGASGGVGTLAVQLAKALGATVTAVC
STRNADLVRSLGADRVVDYTRSDFTDDPNPYDVVFDLVGNRSLTALRRVLTPTGTLILSG
GGVYRGGSLVGPVWLITRGRLLAPFVRHRIAVLTTAPSRKHLDVLRDHAEAGHLTPVIDR
SYPLHEVPEALRYLEGEHARAKVVITI
>tr|A4XAI9|A4XAI9_SALTO Alcohol dehydrogenase GroES domain protein OS=Salinispora tropica (strain ATCC BAA-916 / DSM 44818 / CNB-440) GN=Strop_3507 PE=4 SV=1
MKGIRYYAYGSSDVLTLQDLEMPAVGDDDVLVRVRAASVNPLDWHMMRGSPYITRAQGGL
TRPKTNTLGFDLAGQVEAVGSNVTTFHVGDEVFALRQGAFAEYVTMPHDSGVQKKPTGLT
LEQAASVPVAALTAYQALRHHGRLQPGHRLLVNGAAGGVGTFAVQIGKALGAEVTGVCSS
RNVGLVRDLGADHIIDYNKEKFIHSGQRYDVVLDNVGNHPLLACRRVLTPRGTLLLNSGT
GNGLLGPLARVLRGLTLSMFVRQRLVFFVASPKQDDLAALCDLFESGKVTPVIDRTYPLS
EVPEAISYLEKGHARGKVVITV
>tr|A6WGH9|A6WGH9_KINRD Alcohol dehydrogenase zinc-binding domain protein OS=Kineococcus radiotolerans (strain ATCC BAA-149 / DSM 14245 / SRS30216) GN=Krad_4459 PE=4 SV=1
MTTEQHARAPRGTTTGMRALVRHRYGATADVLRCERVDRPRPGPGEVLVQVRAAGVDRGV
VHLVTGLPHPLRLAGYGLRAPRNPVVGGDLAGTVVALGDGVRRFRVGDEVYGTGHGTFAE
YARADEGKLAPRPATASFEQAAAVPVSGTTALQAVRDHGRVRPGQQVLVIGAGGGVGSFA
VQIARSSGAVVTGLTSPGKLDFVRSLGADTVLDRTADALPERRYDVVLDTGGGTPVSRLR
RALTPTGTLVIVGGETGGRVLGGVQRQLGATLLSPFVRHRLGTFVARENAADLAVLAGLV
DSGRLVPAVDRVLPLASAPEALALLCAGSVRGKLVLSV
>tr|A8LBH8|A8LBH8_FRASN Alcohol dehydrogenase zinc-binding domain protein OS=Frankia sp. (strain EAN1pec) GN=Franean1_1586 PE=4 SV=1
MKAVVQDRFGPPDILRLADVDVPVPGPDEVLVRVRAAALNPYDWHMLRGDPYVARLMGGM
GLRRPKSRVAGIDAAGVVEAVGANVREPGPGTEVFGFCPGAFAELARTRPGMLARKPAGL
AFSDAAALPTAGTTALRGVRETGEVRAGTRLLVNGAAGGVGTYAVQIAAGLGAEVTGVCS
GRNAELVRSLGAAHVVDYTEDDFTADGFLGRHGGYDVILDNVGNHPLRRLRRALAPRGTL
VVNAGGSPGKAFGAVGAMLGAVAADRFVRQRLRVLPTRLDRSELAALADLAAAGGLTTVV
DRTIPLVDVAAGLALVEDGHVRGKIVVDVA
>tr|A8M190|A8M190_SALAI Alcohol dehydrogenase zinc-binding domain protein OS=Salinispora arenicola (strain CNS-205) GN=Sare_0637 PE=4 SV=1
MKAVVQDRYGPPETLALADVDPPAPAADEVLVRVEAAALNAYDWHVMRGDPRLARLALGR
SRPRARIRGRDFAGVVDAVGAHVTQLRPGDAVFGDLGEANGAFAEYVCIPEHLAAPKPTN
LTPQQAAALPLAGITALMGLSDVGQVEPGHRVLINGASGGVGTLAVQLAKALGASVTGVC
STRNVDLVRSLGADHVVDYTRSDFTRGSRRHDVVLDLVGNRSLTALRRALTPTGTLVLSG
GGVYRGGSLVGPVWLITRGRLLAPFVRHRIAILTTAPSRTHLDTLRNHAEAGRLTPVIDR
SYPLHEVPQALRYLEVEHARAKVVITV
>tr|A8M1L3|A8M1L3_SALAI Alcohol dehydrogenase zinc-binding domain protein OS=Salinispora arenicola (strain CNS-205) GN=Sare_3883 PE=4 SV=1
MKGIRFYAYGSSKVLTLQDLDKPAVGDDDVLVRVRAASVNVVDWHTMRGTPYIMRARGGM
SRPKVNELGFDLAGQVEAVGRNVTTLRVGDEVFGCQDLEHAGVFAEYVTIPHDAGVLKKP
VGLSLEQAASVPVAALTAYQALRHHGRLQPGHKILVNGAAGGVGTFAVQIGKALGAEVTA
VCSTRNVEMVRALGADHVIDYTTEDFTHRAQRHDILLDNIGNHPLSACRRVLTPRGTLVL
NSGTGGPLLGPLGRVLRGLTLSLFVRQRLVFFLARPTKGDLEALRDLLESGKVTPVIDRT
YPLSELPKAISYLETGHVRGKVVITI
>tr|A9FCS7|A9FCS7_SORC5 Alcohol dehydrogenase OS=Sorangium cellulosum (strain So ce56) GN=sce1535 PE=4 SV=1
MKAIVQYEYGSADNLRLEEIPMPALRDDGVLVRIEAASVNAADWHMMRADPFFVRFLGFG
LFAPKHRVPGADIAGRVEAVGKNVTRFRVGDEVFGDLSAHGWGGFAEYVCTSEQALAPKP
SNVSFEEAAAVPLAALAALQALRDCGRARAGQRVLVNGASGGVGTFAVQIAKALNAEVTG
VCSTRNLELVRSLGADHVVDYTRADVTRSGHEYDLIVDAAAYRSVSDYRRVLRDGGTYVL
VGGTTGAFLRVALLGRWSGSKAMKVHASRPSAADLIALTKLIEAGTVRPVLDRRYPLSGV
PEAVRYLESRRARGKVVVTPATAVVPPS
>tr|B0C3S7|B0C3S7_ACAM1 Zinc-binding oxidoreductase, putative OS=Acaryochloris marina (strain MBIC 11017) GN=AM1_6082 PE=4 SV=1
MKAIHFYQYGSPDVLQLQEIEKPVIGDHDVLVKVRAAATNPKDWHIMRGSPYFLRLFFGL
LKPKDPSLGAELAGQVEAVGKHVTQFQPGVEVYGRIDGSFAEYSCVQEQEALVSKPANLS
FEEAASVPLAALTALQGLRDAGQLQSGQTVLINGASGGVGTYAVQIAKAFGAVVIGVCST
RNVERMYSIGADRVIDYTQADFTRDPALSKAGCDLMLDMIGNRSLFECVRVMNQHGRYVL
IGGPEGSGILGPLGHFLKALLISPFVEQKVTSLDMKRNKADLLLLKEMIEIGQVTPVIDR
HYPLNQVPEAIRYLETGHAQGKVVISV
>tr|B0C3U5|B0C3U5_ACAM1 Zinc-binding oxidoreductase, putative OS=Acaryochloris marina (strain MBIC 11017) GN=AM1_6100 PE=4 SV=1
MKATWQTQYGSPDVLQLVDVPKPTPADSEVLVKVQAASVHAGDWHLMRGTPFLIRLMFSG
IFKPTINILGSDLAGQVEAVGKEVTQFKPGDEVFGNLSESGWGAFAQYVCAPTDALQPKP
ANVTFEEAAAVPTSAVAALQALRDCGQIQSGQQVLINGASGGVGSFAVQIAKIYGAEVTA
VCRTEKIEMVRSLHPDHIIDYTQQSVIQVGQQYDLILDTAAYRSVLDYQQVLSPEGAFVL
VGGSTARFFQVMLFGSLLSKILHRKMTALAMKVNPNDLAIVKDWLEARKIAPCIDRSYPL
HEVPEAIRYLEQRQVRGKVTIRV
>tr|B3R9A2|B3R9A2_CUPTR NADPH:quinone reductase; Zinc-containing alcohol dehydrogenase superfamily OS=Cupriavidus taiwanensis (strain R1 / LMG 19424) GN=RALTA_B0861 PE=4 SV=1
MLIDRHGGPEVIRLGQVATPAPAAGEVLIRVACAGVNPADWKCREGYLSAFMQATFPFVL
GFDASGVVAAVGAGVTGFVRGQRVFAQTGVGAGQWGSYAEYVAVGQDCVVPIPDNVGFAE
AAAVPTPALAAWTGLFDDGALRPGQTVLVHGGAGAVGTFAVQLARAAGATVAATCSAARR
DALMALGCDLAIDYRASDIGAAVRAWAPAGVDLVLDAVGCGTLPMGLDLLRPGGTLVAIL
TLASGDHGPDPAEAARRGVRTAIAFSKMPSGARLAEIAALLHSGRLRPPRIECLPLEQAA
QALELVRSGQAASKLVLQVC
>tr|Q0K4H0|Q0K4H0_RALEH Quinone oxidoreductase OS=Ralstonia eutropha (strain ATCC 17699 / H16 / DSM 428 / Stanier 337) GN=H16_B0304 PE=4 SV=1
MRAVVIDRTGGPDVLRLGNLPTPEPAAGEVLLRVACAGVNPADWKCREGYLSHFMQYSFP
FVIGFDASGVVAAVGSGVKDFVPGQRVFAQTAVGAGKWGSYAEYVAVSQDCVVPIPDNLG
FAEAAAVPTPALAAWTGLFDEGGLKPVQTVLVHGGAGAVGTFAVQLAKAAGATVAATCSA
ARRDELMALGCDLAIDYRGGDIAAAMQAWAPAGVDLVLDAVGCGTLPNGMDLLRPGGILV
AILTLVSGDNGPDPAAAAQRGVRTAVAFSKMPSGARLREIAALLDSGRLRPPRIECLPLE
HAGRALDLVQSGKAASKLVLRIAEPANAHDLVAGFQSGRPTEK
>tr|Q0SCI0|Q0SCI0_RHOSR Probable oxidoreductase, Zn-binding OS=Rhodococcus sp. (strain RHA1) GN=RHA1_ro02951 PE=4 SV=1
MESPTHADSRMKAVAQDVYGPPEVLELRDVERPVPADDEVLVRVHAAGVDRGVAHLVTGL
PYPLRLAGYGLRRPKAAVPGMDLAGRVEAIGRDVTGFRPGDDVFGIGAGTFAEYACAPAA
KLAHKPADLTFVQAAAIAISGLTALQGVRDHGRVTAGQAVLIIGASGGVGTFAVQVAKAY
GAEVTGVCSTAKVDLVRSIGADHVVDYTREDFTRLGRRYDVVLDIGGNSSLSRLRRVLTP
RGRLVIVGGETDGRWLGGTDRQLRALALSPFVSQTLCVFVSKEDGNDLLVLRDLVESGDV
TPVIDRTYSLSEAATALRRLVDGQVRGKLVVTVSAG
>tr|Q31JT6|Q31JT6_SYNE7 Putative zinc-binding oxidoreductase OS=Synechococcus elongatus (strain PCC 7942) GN=Synpcc7942_B2642 PE=4 SV=1
MTTPALMQAMTSDRYGPPEVLQARQVARPPLTDNGVLVRVRASSVNAGDWHLLRGEPWLV
RLIYGGLLTPKIPILGTDLAGQVEAVGQQVTLFQPGDDVVGELSACGFGAFAEYVCVPES
ALVAKPVHISYEQAAAVPAAGMAALQGLRDLGQLQPGQRLLVGGASGGVGSLAVQIGKAL
GAEVTALARPEKMEMLRGLGADDVVDVNRLEVLIDSGQHYDVILDAAAFRPVADYRPLLS
PGGAYILVGGSIARLFQVMLFGQWMSWRQQRRIRCLSSTPTQADLTTLCDWLEAGILTPF
IDRTFPLSQLSEAIRYVERRQVRGKVVVLI
>tr|Q396K8|Q396K8_BURS3 Zinc-containing alcohol dehydrogenase superfamily OS=Burkholderia sp. (strain 383) GN=Bcep18194_B1489 PE=4 SV=1
MRALLIDRVGHSDAFRMADVPAPTPGPGDVLIRVAYAGINPADWKCREGYLGAFMQYTFP
FVIGFDAAGVVEAVGDGVDSFEPGMRVFAQTDVGAGRWGAYAEYVAVRHDSVVRVPDALS
LAEAATVPTPALAAWAGLFDDGGLRAGQCVLVHGGAGAVGTFAIQLAVQAGARVAATCSA
RNRETVESLGAAASIDYRAQDIAAALRAWAPGGVDLVLDAVGGDTLPDALDLLAPGGTLV
NIMTLAAGDAERLAATAAEAARRGLRTAMTYSRMPSGGTLGRLAELLEKRALRVPRFDRF
PLEQAARALDLVQTGEAKTKLVLHVADIAR
>tr|Q46TB8|Q46TB8_RALEJ Zinc-containing alcohol dehydrogenase superfamily OS=Ralstonia eutropha (strain JMP134) GN=Reut_B4263 PE=4 SV=1
METLMRAAIIDATGGPGVLRIANVPVPELAAGEVLIRVICAGVNPADWKCREGYLGNFMH
YSFPFVIGFDVSGVVAAVGEGVTGWIPGQRVFAQTDVGAGKWGSYAEYVAVSQDSVVAIP
DGLGDAEAAAVPTPALAAWAGLFDEGGLKPGQTVLIHGGGGAVGTFAIQLARAAGASVAA
TCSASRCDELKSLGCDLPIDYRSDLTERAVEKWAPGGVDLVLDAVGCGTLPNGLDLLKPG
GILVAIMTLVSGDSGPDAAEAARRGKRCALAYSRMPSGARLREISELLATGKIRPPRVEC
LPLEDAAAALGLVQSGKAPAKLVLQVSSPAEAEVPAQHRRVA
>tr|Q9RJR7|Q9RJR7_STRCO Putative zinc-binding oxidoreductase OS=Streptomyces coelicolor GN=SCO0419 PE=4 SV=1
MKAVVQERFGPPDSLRLRDVDRPHAGAGQVLVRVHAAAVNPYDWHMLRGDPYVARMLGGM
GLTRPKCPVAGLDAAGVVERVGADVRGFGPGDRVLGFCPGAFAEYACTTAPMLVPVPEGL
TFEQAAALPMAAVTALRGIRTVGRVRSGQRVLVNGAGGGVGTFAVQIAAVLDAEVTGVCS
AANTDLVRSLGAAHVLDYAREDFTDGRGRYDVVLDNVGNHPLRRLRRALTPAGVLVANGG
GSPGRVFGAVGAMLRLAAANAVTRQRLRPILPATPDGPVHEDLSAVTALVDAGQVTPVVG
RTFALADTARALRHVEEGHARGKTVVTVA
