# Supplementary material for: Subdivision of the MDR superfamily of medium-chain dehydrogenases/reductases through iterative hidden Markov model refinement
Source: BMC Bioinformatics. 2010 Oct 27;11:534. doi: 10.1186/1471-2105-11-534 (PMC2976758; doi:10.1186/1471-2105-11-534)
Supplement: Additional file 4 — MDR family alignment figures. Illustrations showing the mafft MSAs from Additional file 3: mdr-sequences. Red sequence identifiers denote sequences from UniProtKB/TrEMBL, while blue correspond to sequences from Swiss-Prot. The position cscores are shown in a bar plot under the MSA. Positions that contain gaps in over 90% of the sequences have been removed from the alignment in order to increase readability. [file 1471-2105-11-534-S4.ZIP › mdr/MDR085.fasta]

>tr|A3KUQ1|A3KUQ1_PSEAE Putative uncharacterized protein OS=Pseudomonas aeruginosa C3719 GN=PACG_01407 PE=4 SV=1
MSRVIRFHQFGPPEVLKCEELPTPAPAAGEVLVRVQAIGVSWKDVLWRQNLAPEQAALPS
GLGFELAGEVLAVGAGVGDLPLGSRVASFPAHTPDHYPAYGDVVLMPRAALAVYPEVLTP
VEASVYYTGLLVAYFGLVDLAGLKAGQTVLITEAARMYGPVSIQLAKALGARVIASTKSA
EEREFLREQGADKVVVTDEQDLVLEVERFTEGKGVNVILDELGGPQMTLLGDVSATRGKL
VLYGCNGGNESAFPACAAFKKHLQFYRHCLMDFTGHPEMGLERNDESVSKALAHIEQLTR
DRLLKPVVDRVFEFDQVVEAHRYMETCPKRGRVVIHVAD
>tr|A3L8L0|A3L8L0_PSEAE Putative uncharacterized protein OS=Pseudomonas aeruginosa 2192 GN=PA2G_01602 PE=4 SV=1
MSRVIRFHQFGPPEVLKCEELPTPAPAAGEVLVRVQAIGVSWKDVLWRQNLAPEQAALPS
GLGFELAGEVLAVGAGVGDLPLGSRVASFPAHTPDHYPAYGDVVLMPRAALAVYPEVLTP
VEASVYYTGLLVAYFGLVDLAGLKAGQTVLITEAARMYGPVSIQLAKALGARVIASTKSA
EEREFLREQGADKVVVTDEQDLVLEVERFTEGKGVNVILDELGGPQMTLLGDVSATRGKL
VLYGCNGGNESAFPACAAFKKHLQFYRHCLMDFTGHPEMGLERNDESVSKALAHIEQLTR
DRLLKPVVDRVFEFDQVVEAHRYMETCPKRGRVVIHVAD
>tr|B7V864|B7V864_PSEAE Probable oxidoreductase OS=Pseudomonas aeruginosa LESB58 GN=PLES_28051 PE=4 SV=1
MSRVIRFHQFGPPEVLKCEELPTPAPAAGEVLVRVQAIGVSWKDVLWRQNLAPEQAALPS
GLGFELAGEVLAVGAGVGDLPLGSRVASFPAHTPDHYPAYGDVVLMPRAALAVYPEVLTP
VEASVYYTGLLVAYFGLVDLAGLKAGQTVLITEAARMYGPVSIQLAKALGARVIASTKSA
EEREFLREQGADKVVVTDEQDLVLEVERFTEGKGVNVILDELGGPQMTLLGDVSATRGKL
VLYGCNGGNESAFPACAAFKKHLQFYRHCLIDFTGHPEMGLERNDESVSKALAHIEQLTR
DRLLKPVVDRVFEFDQVVEAHRYMETCPKRGRVVIHVAD
>tr|Q4J100|Q4J100_AZOVI Zinc-containing alcohol dehydrogenase superfamily OS=Azotobacter vinelandii DJ GN=AvinDRAFT_4886 PE=4 SV=1
MSRMIRFHAFGDADVLRLEELPTPRPGPGEVLVQVEALGLGWQDVLWRQNLAPERARLPA
GLGYELAGRVAAMGEDVADLAPGMPVASFPAHSPNRYPACGDLVLMPRASLAVYPEVLSA
REAAVHYTPYLYAYFALVGLARLRPGQRLLVTEAGHCLAPQAVQLAKALGAEVIAATSQP
ASREFIRRMGADKVIVTEEQDLVLEVQRHTRGAGVEVVLDQCGGPQMKLLGDLAALRGKL
ILYGLNGGNDASFPACAAFQKHLQFFRHCILDFTGHSELGIEPDREAVRAALQRIDELTM
QGLLRPPIDRVFAFEDFVAANRYLESDPDRGRVVLELPAG
>tr|Q8G973|Q8G973_PSEPU Putative quinone oxidoreductase OS=Pseudomonas putida PE=3 SV=1
MSRMIRFHKFGAADVLRCEEQAEPSPAADEVQIRVEAVGVSWYDVLWRQNLAPSQARLPA
GIGHEMAGVVTAVGEGVDDIAVGDRVASFPATSANDHPVYGDVIVLPRTAITRYPNVLTP
IEASVHYTPLLIAYFAYVDLARAKAGQTALVTDASHCAGPAFVQLGRALGLKVFAATKDA
AQRDYLLGLGADKVIVTEEQDLLLQIGKYTDGRGVDMVLDGMGGPQMSLLGDVLAPRGSL
VLYGLQGGNQTPFPACAAFQKNIQFYVHCIGNFTGKPELGISQDQVALQRALRDINQFTA
DQLLTPQIIKVYPFEQVVEAHRYMDQCPCGGRVVLDMAQH
>tr|Q93TV2|Q93TV2_PSEPU NADPH:quinone oxido-reductase-like protein Nql OS=Pseudomonas putida GN=nql PE=3 SV=1
MSRTIRFHKFGSGRGASNAKSIAACSSTVPWRSARCVSRQSAISWYDTLWRQNLASSQAR
LPSGLGHEMAGVVTAVGADVDDLSVGDKVASFPAESPNDYPVYGESIVLPRTALTRYPDV
LSPIEASVHYTPLLIAYFAYADLARVKPGQFALVTDASHCAGPSFVQLGKALGVRVIAAT
KSAEEREYLLSLGAEKVIVTEEEDLLMRINKITDNRGVDVVFDGLGGPQMSLLGRCVGAT
PQVWCCTACRVVTRLRSRRVQRFRRTFSSLCTASATSPASRSWALSRTTSLCSVLCATST
S
>tr|A4VLH8|A4VLH8_PSEU5 Alcohol dehydrogenase, zinc-containing OS=Pseudomonas stutzeri (strain A1501) GN=PST_2164 PE=4 SV=1
MSRIIRFHQFGPADVLRQEERAVPVAGPGEVLIGVRAVGVSWNDVLWRQDLAPRHARLPA
GLGSEVAGEVLAVGEGVQGFSVGDQVAGFPAHDLNQYPLYAEHALLPQQALVHYPDMLSA
SEAAIHYTPMLVSYFALVELAQLEPGQYVLINQAAHCTGPAAVQLAKALGGRVIATCDTS
EDRDYLRELGAETVIVTEEEDLVGRLQKLTEGRGVEVVLDACGGSQMKLLGDVMAPLGKL
ILYGMNGGNETALPVCAAFKKNFKFFLHCLCDFTGQPELGIEQNREAVERALQHINQLTV
DRLVRPQVDRQFPFEQAIEAHRYVESGIPRGRVVLTLS
>tr|A4XUC8|A4XUC8_PSEMY Alcohol dehydrogenase, zinc-binding domain protein OS=Pseudomonas mendocina (strain ymp) GN=Pmen_2184 PE=4 SV=1
MSRMIRFHKFGDAEVLQYEEVPTPVPGPGEVLVRVQAVGLGWKDVLWRQNLAAEQAKLPS
GIGFELAGSVAALGEGVSDFEVGTAVAGFPASTPNRYPTWGDLVLMPAHALTRYPDVLSP
VEASVHYTSLLFGYLALNDLAHLKPGQHVLITEASHCMAPQTVQLAKALGAKVIVSTGSA
DDREFLRGLGADKVIVTEEQDLVLEVERYTEGKGVEIILDQCAGPQMKLLGDIAAPRGKL
ILYGINGGNDTAFPACAAFKKHLQFFRHCVLDFTGCPELGIEPNNEAVQRALTHINQMTA
DRLLTPVIDKVFAFEDFVAAHRYMETCPNRGRVALQLATD
>tr|A5W4D4|A5W4D4_PSEP1 Alcohol dehydrogenase, zinc-binding domain protein OS=Pseudomonas putida (strain F1 / ATCC 700007) GN=Pput_2862 PE=3 SV=1
MSRMIRFHKFGAADVLRCEEQAEPSPAADEVQIRVEAVGVSWYDVLWRQNLAPSQARLPA
GIGHEMAGVVTAVGEGVDDIAVGDRVASFPATSANDHPVYGDVIVLPRTAITRYPNVLTP
IEASVHYTPLLIAYFAYVDLARAKAGQTALVTDASHCAGPAFVQLGRALGLKVFAATKEA
AQRDYLLGLGADKVIVTEEQDLLLQIGKYTDGRGVDMVLDGMGGPQMSLLGDVLAPRGSL
VLYGLQGGNQTPFPACAAFQKNIQFYVHCIGNFTGKPELGISQDQVALQRALRDINQFTA
DQLLTPQIIKVYPFEQVVEAHRYMDQCPCGGRVVLDMAQH
>tr|A6V4X2|A6V4X2_PSEA7 Probable oxidoreductase OS=Pseudomonas aeruginosa (strain PA7) GN=PSPA7_2747 PE=4 SV=1
MSRVIRFHQFGPPEVLKCEELPTPAPAAGEVLVRVQAIGVSWKDVLWRQNLAPEQAALPS
GLGFELAGEVLAVGAGVGDLPPGSRVASFPAHTPDHYPAYGDVVLMPRAALAVYPEVLTP
VEASVYYTGLLVAYFGLVDLAGLKAGQSVLITEAVRMYGPVSIQLAKALGARVIVSTKCA
DEREFLREQGADKVVVTDEQDLVLEVERFTEGKGVNVILDELGGPQMTLLGDVSATRGKL
VLYGCNGGNESAFPACAAFKKHLQFYRHCLMDFTGHPEMGLERNDESVSKALAHIEQLTR
DRLLKPVIDRVFEFDQVVEAHRYMETCPKRGRVVIHVAD
>tr|B0KFC4|B0KFC4_PSEPG Alcohol dehydrogenase zinc-binding domain protein OS=Pseudomonas putida (strain GB-1) GN=PputGB1_2955 PE=3 SV=1
MSRMIRFHKFGAADVLRCEEQAEPSPAVDEVQIRVEAIGVSWYDVLWRQNLAPSQARLPA
GIGHEMAGVVTAVGEGVEDIAVGDRVASFPATSANDHPVYGDVIVLPRTAITRYPDVLTP
IEASVHYTPLLIAYFAYVDLARAKAGQTALVTDASHCAGPAFVQLGKALGLKVFAATKEA
EQREYLLGLGADKVIVTEEQDLLLQIGKYTDGRGVDMVLDGMGGPQMSLLGDVLAPRGSL
VLYGLQGGNQTPFPACAAFQKNIQFYVHCIGNFTGKPELGISQDQVALQRALRDINQFTA
DQLLTPQIIKVYPFEQVVDAHRYMDQCPCGGRVVLDMAQH
>tr|B1J9Q1|B1J9Q1_PSEPW Alcohol dehydrogenase zinc-binding domain protein OS=Pseudomonas putida (strain W619) GN=PputW619_2977 PE=3 SV=1
MSRMIRFHKFGAAEVLRCEEQAEPSPAVGEVQIRVEAIGVSWYDVLWRQNLAPSQARLPA
GIGHEMAGVVTAVGEGVDDIAVGDRVASFPATSANDHPVYGDVIVLPRTAITRYPDILTP
IEASVHYTPLLIAYFAYVDLARAKAGQTALVTDASHCAGPAFVQLGKALGLKVFAATKEP
EQREYLLGLGANKVIVTEEQDLLMQVGKYTDGRGVDMVLDGMGGPQMSLLGDVLAPRGSL
VLYGLQGGNQTPFPACAAFQKNIQFYVHCIGNFTGKPELGISQDQVALQRALRDINQFTA
DQLLTPQIVKVYPFDQVVEAHRYMDECPCGGRVVLDLGAG
>tr|Q02MU0|Q02MU0_PSEAB Putative Zn-dependent oxidoreductase OS=Pseudomonas aeruginosa (strain UCBPP-PA14) GN=PA14_32420 PE=4 SV=1
MSRVIRFHQFGPPEVLKCEELPTPAPAAGEVLVRVQAIGVSWKDVLWRQNLAPEQAALPS
GLGFELAGEVLAVGAGVGDLPLGSRVASFPAHTPDHYPAYGDVVLMPRAALAVYPEVLTP
VEASVYYTGLLVAYFGLVDLAGLKAGQTVLITEAARMYGPVSIQLAKALGARVIASTKSA
EEREFLREQGADKVVVTDEQDLVLEVERFTEGKGVNVILDELGGPQMTLLGDVSATRGKL
VLYGCNGGNESAFPACAAFKKHLQFYRHCLMDFTGHPEMGLERNDESVSKALAHIEQLTR
DRLLKPVVDRVFEFDQVVEAHRYMETCPKRGRVVIHVAD
>tr|Q1IA98|Q1IA98_PSEE4 Putative quinone oxidoreductase OS=Pseudomonas entomophila (strain L48) GN=PSEEN2630 PE=3 SV=1
MSRMIRFHKFGPADVLRCEEQAEPTPAVGEVQIRVEAIGVSWYDVLWRQNLAPSQAHLPA
GIGHEMAGVVTAVGAGVDDIAVGDRVASFPATSANDHPVYGDVIVLPRMAITRYPDVLTP
IEASVHYTPLLIAYFAFVDLARAKAGQTALVTDASHCAGPAFVQLGKALGLKVFAATKEP
EQRDYLLGLGADKVIVTEEQDLLMQIGKYTDGRGVDMVLDGMGGPQMSLLGDVLAPRGSL
VLYGLQGGNQTPFPACAAFKKNIQFHVHCIGNFTGKPELGIDQDQVALQRALRDINQFTA
DHLLTPQIIKVYPFAKVVEAHRHMDECPCGGRVVLDMKAS
>tr|Q3KCU7|Q3KCU7_PSEPF Zinc-containing alcohol dehydrogenase superfamily OS=Pseudomonas fluorescens (strain PfO-1) GN=Pf01_2667 PE=3 SV=1
MSRTIRFHKFGPAEVLKCEEHAAAQPGPGEVQVRVEAIGISWYDTLWRQNLASSQARLPS
GLGHEMAGVVTAIGDGVEDLAVGDKVASFPAESPNDYPVYGELIVLPRTALTRYPDVLSP
IEASVHYTPLLIAYFGYVDLARVKPGQFALVTDASHCAGPSFVQLGKALGVRVIAATKTA
EEREYLLSLGAEKVIVTEEEDLLMRINKITDNRGVDVVFDGLGGPQMSLLGDVLAPRGSL
VLYGLQGGNQTPFPACAAFQKNIQFFVHCIGNFTGKPELGIIQDHVALQRALRDINQLTA
DRVLLPLKTRVFPFNEFVEAHRYMDECPCRERVALQIEPA
>tr|Q48JB5|Q48JB5_PSE14 Oxidoreductase, zinc-binding OS=Pseudomonas syringae pv. phaseolicola (strain 1448A / Race 6) GN=PSPPH_2310 PE=4 SV=1
MSRTIRFHQFGPAEVLKLEEHPVASPVTGEVQVRVQAIGVSWYDVLWRQNLASTQARLPA
GLGYEMAGVVTALGDGVDDLQVGDKVASFPAADANQHPVYGETIVLPRRALTRYPDVLSP
VEASVHYTPYLVAYFAYVDLARIKSGQTVLVTDASHCSGPAFVQLGKALGVRVIAATKTE
DAREYLQSLGADKVVVTEEQDLLMAINKYTENRGVDAVFDGLGGPQMSIMGDVLAPRGSL
VLYGLQGGNQTPFPACAAFQKNIQFYVHCLGNFTGKPELGITQDEAALQRALQQINQMTA
DKVLAPLQTRSFPFDQVVQAHRYMDVCPIGGRAVLEVESV
>tr|Q4KBP6|Q4KBP6_PSEF5 Quinone oxidoreductase, putative OS=Pseudomonas fluorescens (strain Pf-5 / ATCC BAA-477) GN=PFL_3232 PE=3 SV=1
MSRTIRFHKFGPAEVLKCEEHAASLPAPGEVQVRVEAIGISWYDVLWRQNLASSHARLPS
GLGHEMAGVVTAVGEGVDDLAVGDKVASFPAESPNDYPVYGELIVLPRSALTRYPDVLSP
IEAAVHYTPLLIAYFAYADLARVKPGQFALVTDASHCAGPSFVQLGKALGVRVIAATKTA
EEREYLLSLGAEKVIVTEEQDLLMQINKLTDNRGVDVVFDGLGGPQMSMLGDVLAPRGSL
VLYGLQGGNQTPFPACAAFQKNIQFFVHCIGNFTGKPELGIVQDQVALQRALRDINQLTA
DRVLLPLKTRVFAFNEFVEAHRYMDECPCRERVALQVEPV
>tr|Q4ZSC6|Q4ZSC6_PSEU2 Zinc-containing alcohol dehydrogenase superfamily OS=Pseudomonas syringae pv. syringae (strain B728a) GN=Psyr_2912 PE=4 SV=1
MSRTIRFHQFGPAEVLKVEEHPVASPVTGEVQVRVQAIGVSWYDVLWRQNLAATHARLPA
GLGYEMAGVVTALGDGVDDLQVGDKVASFPAADANQHPVYGESIVMPRRALTRYPDALTP
VQASVHYTPYLVAYFAYVDLARIKSGQTVLVTDASHCSGPAFVQLGKALGARVIAATKTE
DAREYLLSLGADKVVVTEEQDLLMAINKYTDNRGVDAVFDGLGGPQMSIMGDVLAPRGSL
VLYGLQGGNQTPFPACAAFQKNIQFYVHCLGNFTGKPELGITQDQEALQRALQDINQMTR
DKVLMPLQTRSFPFDQVVQAHRYMDVCPIGGRAVLEVEAV
>tr|Q880W1|Q880W1_PSESM Alcohol dehydrogenase, zinc-containing OS=Pseudomonas syringae pv. tomato GN=PSPTO3039 PE=4 SV=1
MSRTIRFHQFGPAEVLKLEEQPVASPAPGEVQVRVQAIGVSWYDVLWRQNLASTQARLPA
GLGYEMAGVVTALGDGVDDLQVGDKVASFPAADANQHPVYGECIVMPRLALTRYPDVLTP
VEASVHYTPYLVAYFAYVDLARIKAGQTVLVTDASHCSGPAFVQLGKALGVRVIAATKTE
DAREYLLLLGADKVVVTEEQDLLMAINKYTDNRGVDAVFDGLGGPQMSIMGDVLAPRGSL
VLYGLQGGNQTPFPACAAFQKNIQFYVHCLGNFTGKPELGITQDQQALQRALRDINQMTA
DNILKPLQTRSFPFDQVVQAHRYMDVCPIGGRAVLEIEPV
>tr|Q88J22|Q88J22_PSEPK Alcohol dehydrogenase, zinc-containing OS=Pseudomonas putida (strain KT2440) GN=PP2827 PE=3 SV=1
MSRMIRFHKFGAADVLRCEEQAEPSPAADEVQIRVEAVGVSWYDVLWRQNLAPSQARLPA
GIGHEMAGVVTAVGEGVDDIAVGDRVASFPATSANDHPVYGDVIVLPRTAITRYPNVLTP
IEASVHYTPLLIAYFAYVDLARAKAGQTALVTDASHCAGPAFVQLGRALGLKVFAATKEA
AQRDYLLGLGADKVIVTEEQDLLLQIGKYTDGRGVDMVLDGMGGPQMSLLGDVLAPRGSL
VLYGLQGGNQTPFPACAAFQKNIQFYVHCIGNFTGKPELGISQDQVALQRALRDINQFTA
DQLLTPQIIKVYPFEQVVEAHRYMDQCPCGGRVVLDMAQH
>tr|Q9I0Z1|Q9I0Z1_PSEAE Probable oxidoreductase OS=Pseudomonas aeruginosa GN=PA2491 PE=4 SV=1
MSRVIRFHQFGPPEVLKCEELPTPAPAAGEVLVRVQAIGVSWKDVLWRQNLAPEQAALPS
GLGFELAGEVLAVGAGVGDLPLGSRVASFPAHTPDHYPAYGDVVLMPRAALAVYPEVLTP
VEASVYYTGLLVAYFGLVDLAGLKAGQTVLITEAARMYGPVSIQLAKALGARVIASTKSA
EEREFLREQGADKVVVTDEQDLVLEVERFTEGKGVNVILDELGGPQMTLLGDVSATRGKL
VLYGCNGGDESAFPACAAFKKHLQFYRHCLMDFTGHPEMGLERNDESVSKALAHIEQLTR
DRLLKPVVDRVFEFDQVVEAHRYMETCPKRGRVVIHVAD
