# Supplementary material for: Subdivision of the MDR superfamily of medium-chain dehydrogenases/reductases through iterative hidden Markov model refinement
Source: BMC Bioinformatics. 2010 Oct 27;11:534. doi: 10.1186/1471-2105-11-534 (PMC2976758; doi:10.1186/1471-2105-11-534)
Supplement: Additional file 4 — MDR family alignment figures. Illustrations showing the mafft MSAs from Additional file 3: mdr-sequences. Red sequence identifiers denote sequences from UniProtKB/TrEMBL, while blue correspond to sequences from Swiss-Prot. The position cscores are shown in a bar plot under the MSA. Positions that contain gaps in over 90% of the sequences have been removed from the alignment in order to increase readability. [file 1471-2105-11-534-S4.ZIP › mdr/MDR086.fasta]

>tr|A2SW56|A2SW56_9MYCO Putative zinc-containing alcohol dehydrogenase OS=Mycobacterium sp. CH-1 GN=nidH PE=3 SV=1
MEAIVLNGTNDVGLTSVPDPAPQDGEVIIEVAATGLCGTDLHEYVAGPTFSQPPVVLGHE
VSGRIVEVGAGVDQSRIGQGAAVIPMDFCGSCHYCHRSLYHLCQRPGWIGFTRNGGLANY
VAVPSRLAVRVPDVVDLEEAALTEPTAVAFHAVRRAELLLGETVMVLGAGALGLTVIQCA
RAAGAARIFVTEPSGVRASLARDLGATLVLDPHDPGTTACILEETRGVGVDVVFHVAGSA
EAFTQGLDCLRKQGRFMEMSSWAGAASLDVNRHLLKEIQLRMVFGYDMFDDFPAVLALIA
DGKLALAPQITARVPLDRAVKEGLGGLLEGREGLVKVLVKP
>tr|A3I7D7|A3I7D7_9BACI Zinc-containing alcohol dehydrogenase, long-chain OS=Bacillus sp. B14905 GN=BB14905_04588 PE=3 SV=1
MKAAKFYGMKDIRVEEAELPVLKNGMVKVKIAFAGICGSDLHEYVGGAYAFRTQPVLGHE
FSGVVVEVAEGVTHTKVGDRVAVEPPIPCGKCANCKRGYSNLCKSGQSYGYTISGGFAEY
AVVREENIYHLPEGMSLELGALVEPTAVAVHAVRQSQLKLGDTAAIFGAGPIGLLILQAV
KAAGASEIFVVEVSDERRQKALELGATYVINPIDTDAVAFIREKTNGGVDVAYDAAGVQA
TFSSGVSAVHPGGEFKIVSVWEKPVEFNPNAVVSPEVKISGSFAYVNIFPEVIRLLARGV
IDGQAVITSQIALEDIVEKGFEALMKDRSQCKILVNMSL
>tr|Q0H9V3|Q0H9V3_9MICO Zinc-dependent dehydrogenase OS=Terrabacter sp. HH4 PE=3 SV=1
MRAAIYHGREDVRIEELPDPSPRAGEVVIEVARAGICGTDLHEYIAGPMHAAPGVVIGHE
YSGTVVGVGSGVREFTEGDRVCGVGVFGCGECGFCKQGAEALCGAVGFIGFAVNGALARY
ASLPTKALFRIPDEISLAEAAVVEPIASAYHAVRRSGLAAGGTVFIAGAGPIGLALVQFS
LAQGATQVIVSEVSATRRVAAHRVGATRVIDPLAEDAVEVVRTLTNGNGVDISFDAGGRT
TRACAALGVLRPHGRLKVVAIWEAPAGIDINRSVMREANIGFSFCYEAQRQVPAILDLLA
TGAINLGELITDEIPLDAVVSQGLEELRVNRDAHVKI
>tr|Q2FBP1|Q2FBP1_MYCVP Putative short chain dehydrogenase (Fragment) OS=Mycobacterium vanbaalenii (strain DSM 7251 / PYR-1) PE=3 SV=1
MRAAIYHGREDVRIEELPDPSPRAGEVVIEVARAGICGTDLHEYIAGPMHAAPGVVIGHE
YSGTVVGVGSGVREFTEGDRVCGVGVFGCGECGFCKQGAEALCGAVGFIGFAVNGALARY
ASLPTKALFRIPDEISLAEAAVVEPIASAYHAVRRSGLAAGGTVFIAGAGPIGLALVQFS
LAQGATQVIVSEVSATRRVAAHRVGATRVIDPLAEDAVEVVRMLTNGNGVDISFDAAGVQ
PALDAALGVLRPRGRLMVVAIWEAPAGIDINRSVMREANIGFSFCYEAQRQVPAILDLLA
TGAINLGELI
>tr|Q6H2I9|Q6H2I9_MYCVN Zinc-dependent dehydrogenase OS=Mycobacterium vanbaalenii PE=3 SV=1
MEAIVLNGTNDVGLTSVPDPAPQDGEVIIEVAATGLCGTDLHEYVAGPTFSQPPVVLGHE
VSGRIVEVGAGVDQSRIGQGAAVIPMDFCGSCHYCHRSLYHLCQRPGWIGFTRNGGLANY
VAVPSRLAVRVPDVVDLEEAALTEPTAVAFHAVRRAELLLGETVMVLGAGALGLTVIQCA
RAAGAARIFVTEPSGVRASLARDLGATLVLDPHDPGTTACILEETRGVGVDVVFHVAGSA
EAFTQGLDCLRKQGRFMEMSSWAGAASLDVNRHLLKEIQLRMVFGYDMFDDFPAVLALIA
DGKLALAPQITARVPLDRAVKEGLGGLLEGREGLVKVLVKP
>tr|Q716W8|Q716W8_9MYCO Putative zinc-containing alcohol dehydrogenase OS=Mycobacterium sp. S65 GN=pdoH PE=3 SV=1
MDAIVLKGTNDVGLTSVPDPAPQPGEVIIEVAATGLCGTDLHEYVAGPTFSQPPVVLGHE
VSGRIVEVGAGIDRCRIGEGAAVIPMDFCGSCHYCHRSLYHLCQRPGWIGLTRNGGLASH
VAVPSRLAVRVPDAVDLQEAALTEPTAVAFHAVRRAELLLGETVLVLGAGALGLTVIQCA
RAAGAARIYVTEPSRVRGNLARDLGATLVLDPHEPGTTARILEETRGVGVDVVFHVAGSV
EAFTQGLDCLRKQGRFMEMSSWAGPASLDVNRHLLKETQLRMVFGYDMFDDFPAVLALMA
DGKIALTPQITTRIPLDSAVEEGLNGLLEAREGLIKVLVRP
>tr|Q716X4|Q716X4_9MYCO Putative zinc-containing alcohol dehydrogenase OS=Mycobacterium sp. S65 GN=nidH PE=3 SV=1
MEAIVLNGTNDVGLTSVPDPAPQDGEVIIEVAATGLCGTDLHEYVAGPTFSQPPVVLGHE
VSGRIVEVGAGVDQSRIGEGAAVIPMDFCGSCHYCHRSLYHLCQRPGWIGFTRNGGLANY
VAVPSRLAVRVPDVVDLEEAALTEPTAVAFHAVRRAELLLGETVMVLGAGALGLTVIQCA
RAAGAARIFVTEPSGVRASLARDLGATLVLDPHDPGTTACILEETRGVGVDVVFHVAGSA
EAFTQGLDCLRKQGRFMEMSSWAGAASLDVNRHLLKEIQLRMVFGYDMFDDFPAVLALIA
DGKLALAPQITARVPLDRAVKEGLGGLLEGREGLVKVLVKP
>tr|A1T2D5|A1T2D5_MYCVP L-threonine 3-dehydrogenase OS=Mycobacterium vanbaalenii (strain DSM 7251 / PYR-1) GN=Mvan_0490 PE=3 SV=1
MEAIVLNGTNDVGLTSVPDPAPQDGEVIIEVAATGLCGTDLHEYVAGPTFSQPPVVLGHE
VSGRIVEVGAGVDQSRIGQGAAVIPMDFCGSCHYCHRSLYHLCQRPGWIGFTRNGGLANY
VAVPSRLAVRVPDVVDLEEAALTEPTAVAFHAVRRAELLLGETVMVLGAGALGLTVIQCA
RAAGAARIFVTEPSGVRASLARDLGATLVLDPHDPGTTACILEETRGVGVDVVFHVAGSA
EAFTQGLDCLRKQGRFMEMSSWAGAASLDVNRHLLKEIQLRMVFGYDMFDDFPAVLALIA
DGKLALAPQITARVPLDRAVKEGLGGLLEGREGLVKVLVKP
>tr|A1T2H1|A1T2H1_MYCVP Alcohol dehydrogenase, zinc-binding domain protein OS=Mycobacterium vanbaalenii (strain DSM 7251 / PYR-1) GN=Mvan_0527 PE=3 SV=1
MRAAIYHGREDVRIEELPDPSPRAGEVVIEVARAGICGTDLHEYIAGPMHAAPGVVIGHE
YSGTVVGVGSGVREFTEGDRVCGVGVFGCGECGFCKQGAEALCGAVGFIGFAVNGALARY
ASLPTKALFRIPDEISLAEAAVVEPIASAYHAVRRSGLAAGGTVFIAGAGPIGLALVQFS
LAQGATQVIVSEVSATRRVAAHRVGATRVIDPLAEDAVEVVRMLTNGNGVDISFDAAGVQ
PALDAALGVLRPRGRLMVVAIWEAPAGIDINRSVMREANIGFSFCYEAQRQVPAILDLLA
TGAINLGELITDEIPLDAVVSQGLEELRVNRDAHVKILIDPSA
>tr|A1UDG5|A1UDG5_MYCSK Alcohol dehydrogenase, zinc-binding domain protein OS=Mycobacterium sp. (strain KMS) GN=Mkms_1670 PE=3 SV=1
MEAIVLNGTNDVGLTSVPDPAPQDGEVIIEVAATGLCGTDLHEYVAGPTFSQPPVVLGHE
VSGRIVEVGAGVDQSRIGEGAAVIPMDFCGSCHYCHRSLYHLCQRPGWIGFTRNGGLANY
VAVPSRLAVRVPDVVDLEEAALTEPTAVAFHAVRRAELLLGETVMVLGAGALGLTVIQCA
RAAGAARIFVTEPSGVRASLARDLGATLVLDPHDPGTTACILEETRGVGVDVVFHVAGSA
EAFTQGLDCLRKQGRFMEMSSWAGAASLDVNRHLLKEIQLRMVFGYDMFDDFPAVLALIA
DGKLALAPQITARVPLDRAVKEGLGGLLEGREGLVKVLVKP
>tr|A1UDI7|A1UDI7_MYCSK Alcohol dehydrogenase, zinc-binding domain protein OS=Mycobacterium sp. (strain KMS) GN=Mkms_1692 PE=3 SV=1
MRAAIYHGREDVRIEELPDPSPRAGEVVIEVARAGICGTDLHEYIAGPMHAAPGVVIGHE
YSGTVVGVGSGVREFTEGDRVCGVGVFGCGECGFCKQGAEALCGAVGFIGFAVNGALARY
ASLPTKALFRIPDEISLAEAAVVEPIASAYHAVRRSGLAAGGTVFIAGAGPIGLALVQFS
LAQGATQVIVSEVSATRRVAAHRVGATRVIDPLAEDAVEVVRTLTNGNGVDISFDAAGVQ
PALDAALGVLRPRGRLMVVAIWEAPAGIDINRSVMREANIGFSFCYEAQRQVPAILDLLA
TGAINLGELITDEIPLDAVVSQGLEELRVNRDAHVKILIDPSA
>tr|A1UPQ2|A1UPQ2_MYCSK L-threonine 3-dehydrogenase OS=Mycobacterium sp. (strain KMS) GN=Mkms_5628 PE=3 SV=1
MEAIVLNGTNDVGLTSVPDPAPQDGEVIIEVAATGLCGTDLHEYVAGPTFSQPPVVLGHE
VSGRIVEVGAGVDQSRIGQGAAVIPMDFCGSCHYCHRSLYHLCQRPGWIGFTRNGGLANY
VAVPSRLAVRVPDVVDLEEAALTEPTAVAFHAVRRAELLLGETVMVLGAGALGLTVIQCA
RAAGAARIFVTEPSGVRASLARDLGATLVLDPHDPGTTACILEETRGVGVDVVFHVAGSA
EAFTQGLDCLRKQGRFMEMSSWAGAASLDVNRHLLKEIQLRMVFGYDMFDDFPAVLALIA
DGKLALAPQITARVPLDRAVKEGLGGLLEGREGLVKVLVKP
>tr|A1UQB9|A1UQB9_MYCSK Alcohol dehydrogenase GroES domain protein OS=Mycobacterium sp. (strain KMS) GN=Mkms_5853 PE=3 SV=1
MRAAIYHGREDVRIEELPDPSPRAGEVVIEVARAGICGTDLHEYIAGPMHAAPGVVIGHE
YSGTVVGVGSGVREFTEGDRVCGVGVFGCGECGFCKQGAEALCGAVGFIGFAVNGALARY
ASLPTKALFRIPDEISLAEAAVVEPIASAYHAVRRSGLAAGGTVFIAGAGPIGLALVQFS
LAKGATQVIVNEVSATRRVAAHRVGATRVIDPLAEDAVEVVRTLTNGNGVDISFDAAGVQ
PALDAALGVLRPRGRLMVVAIWEAPAGIDINRSVMREADIGFSFCYEAQRQVPAILDLLA
TGAINLGELITDEIPLDAVVSQGLEELRVNRDAHVKILIDPSA
>tr|A3PWY5|A3PWY5_MYCSJ Alcohol dehydrogenase, zinc-binding domain protein OS=Mycobacterium sp. (strain JLS) GN=Mjls_1619 PE=3 SV=1
MEAIVLNGTNDVGLTSVPDPAPQDGEVIIEVAATGLCGTDLHEYVAGPTFSQPPVVLGHE
VSGRIVEVGAGVDQSRIGEGAAVIPMDFCGSCHYCHRSLYHLCQRPGWIGFTRNGGLANY
VAVPSRLAVRVPDVVDLEEAALTEPTAVAFHAVRRAELLLGETVMVLGAGALGLTVIQCA
RAAGAARIFVTEPSGVRASLARDLGATLVLDPHDPGTTACILEETRGVGVDVVFHVAGSA
EAFTQGLDCLRKQGRFMEMSSWAGAASLDVNRHLLKEIQLRMVFGYDMFDDFPAVLALIA
DGKLALAPQITARVPLDRAVKEGLGGLLEGREGLVKVLVKP
>tr|A3PX07|A3PX07_MYCSJ Alcohol dehydrogenase, zinc-binding domain protein OS=Mycobacterium sp. (strain JLS) GN=Mjls_1641 PE=3 SV=1
MRAAIYHGREDVRIEELPDPSPRAGEVVIEVARAGICGTDLHEYIAGPMHAAPGVVIGHE
YSGTVVGVGSGVREFTEGDRVCGVGVFGCGECGFCKQGAEALCGAVGFIGFAVNGALARY
ASLPTKALFRIPDEISLAEAAVVEPIASAYHAVRRSGLAAGGTVFIAGAGPIGLALVQFS
LAQGATQVIVSEVSATRRVAAHRVGATRVIDPLAEDAVEVVRTLTNGNGVDISFDAAGVQ
PALDAALGVLRPRGRLMVVAIWEAPAGIDINRSVMREANIGFSFCYEAQRQVPAILDLLA
TGAINLGELITDEIPLDAVVSQGLEELRVNRDAHVKILIDPSA
>tr|A4T3G4|A4T3G4_MYCGI Alcohol dehydrogenase, zinc-binding domain protein (L-threonine 3-dehydrogenase) OS=Mycobacterium gilvum (strain PYR-GCK) GN=Mflv_0565 PE=3 SV=1
MEAIVLNGTNDVGLTSVPDPAPQDGEVIIEVAATGLCGTDLHEYVAGPTFSQPPVVLGHE
VSGRIVEVGAGVDQSRIGEGAAVIPMDFCGSCHYCHRSLYHLCQRPGWIGFTRNGGLANY
VAVPSRLAVRVPDVVDLEEAALTEPTAVAFHAVRRAELLLGETVMVLGAGALGLTVIQCA
RAAGAARIFVTEPSGVRASLARDLGATLVLDPHDPGTTACILEETRGVGVDVVFHVAGSA
EAFTQGLDCLRKQGRFMEMSSWAGAASLDVNRHLLKEIQLRMVFGYDMFDDFPAVLALIA
DGKLALAPQITARVPLDRAVKEGLGGLLEGREGLVKVLVKP
>tr|A4T3H2|A4T3H2_MYCGI Alcohol dehydrogenase, zinc-binding domain protein OS=Mycobacterium gilvum (strain PYR-GCK) GN=Mflv_0556 PE=3 SV=1
MRAAIYHGREDVRIEELPDPSPRAGEVVIEVARAGICGTDLHEYIAGPMHAAPGVVIGHE
YSGTVVGVGSGVREFTEGDRVCGVGVFGCGECGFCKQGAEALCGAVGFIGFAVNGALARY
ASLPTKALFRIPDEISLAEAAVVEPIASAYHAVRRSGLAAGGTVFIAGAGPIGLALVQFS
LAQGATQVIVSEVSATRRVAAHRVGATRVIDPLAEDAVEVVRTLTNGNGVDISFDAAGVQ
PALDAALGVLRPRGRLMVVAIWEAPAGIDINRSVMREANIGFSFCYEAQRQVPAILDLLA
TGAINLGELITDEIPLDAVVSQGLEELRVNRDAHVKILIDPSA
>tr|Q1B0M8|Q1B0M8_MYCSS Alcohol dehydrogenase GroES-like protein OS=Mycobacterium sp. (strain MCS) GN=Mmcs_5456 PE=3 SV=1
MRAAIYHGREDVRIEELPDPSPRAGEVVIEVARAGICGTDLHEYIAGPMHAAPGVVIGHE
YSGTVVGVGSGVREFTEGDRVCGVGVFGCGECGFCKQGAEALCGAVGFIGFAVNGALARY
ASLPTKALFRIPDEISLAEAAVVEPIASAYHAVRRSGLAAGGTVFIAGAGPIGLALVQFS
LAKGATQVIVNEVSATRRVAAHRVGATRVIDPLAEDAVEVVRTLTNGNGVDISFDAAGVQ
PALDAALGVLRPRGRLMVVAIWEAPAGIDINRSVMREADIGFSFCYEAQRQVPAILDLLA
TGAINLGELITDEIPLDAVVSQGLEELRVNRDAHVKILIDPSA
>tr|Q1BBF6|Q1BBF6_MYCSS Alcohol dehydrogenase, zinc-binding protein OS=Mycobacterium sp. (strain MCS) GN=Mmcs_1668 PE=3 SV=1
MRAAIYHGREDVRIEELPDPSPRAGEVVIEVARAGICGTDLHEYIAGPMHAAPGVVIGHE
YSGTVVGVGSGVREFTEGDRVCGVGVFGCGECGFCKQGAEALCGAVGFIGFAVNGALARY
ASLPTKALFRIPDEISLAEAAVVEPIASAYHAVRRSGLAAGGTVFIAGAGPIGLALVQFS
LAQGATQVIVSEVSATRRVAAHRVGATRVIDPLAEDAVEVVRTLTNGNGVDISFDAAGVQ
PALDAALGVLRPRGRLMVVAIWEAPAGIDINRSVMREANIGFSFCYEAQRQVPAILDLLA
TGAINLGELITDEIPLDAVVSQGLEELRVNRDAHVKILIDPSA
>tr|Q1BBI0|Q1BBI0_MYCSS Alcohol dehydrogenase, zinc-binding protein OS=Mycobacterium sp. (strain MCS) GN=Mmcs_1644 PE=3 SV=1
MEAIVLNGTNDVGLTSVPDPAPQDGEVIIEVAATGLCGTDLHEYVAGPTFSQPPVVLGHE
VSGRIVEVGAGVDQSRIGEGAAVIPMDFCGSCHYCHRSLYHLCQRPGWIGFTRNGGLANY
VAVPSRLAVRVPDVVDLEEAALTEPTAVAFHAVRRAELLLGETVMVLGAGALGLTVIQCA
RAAGAARIFVTEPSGVRASLARDLGATLVLDPHDPGTTACILEETRGVGVDVVFHVAGSA
EAFTQGLDCLRKQGRFMEMSSWAGAASLDVNRHLLKEIQLRMVFGYDMFDDFPAVLALIA
DGKLALAPQITARVPLDRAVKEGLGGLLEGREGLVKVLVKP
