# Supplementary material for: Subdivision of the MDR superfamily of medium-chain dehydrogenases/reductases through iterative hidden Markov model refinement
Source: BMC Bioinformatics. 2010 Oct 27;11:534. doi: 10.1186/1471-2105-11-534 (PMC2976758; doi:10.1186/1471-2105-11-534)
Supplement: Additional file 4 — MDR family alignment figures. Illustrations showing the mafft MSAs from Additional file 3: mdr-sequences. Red sequence identifiers denote sequences from UniProtKB/TrEMBL, while blue correspond to sequences from Swiss-Prot. The position cscores are shown in a bar plot under the MSA. Positions that contain gaps in over 90% of the sequences have been removed from the alignment in order to increase readability. [file 1471-2105-11-534-S4.ZIP › mdr/MDR002.mafft]

>sp|Q3SZJ4|PTGR1_BOVIN Prostaglandin reductase 1 OS=Bos taurus GN=PTGR1 PE=2 SV=1
------------------------------------------------------------
--------M-V----HAKSWTLKKH---F-V-G-YPT-N------SDFELK-T--VE-L-
P-----P--L--K--DG---EVLLEALYLTVDPYMRIMA--K-----------------S
LKEG----------------------D---------------------------------
---M----------------------------------------------MMG-EQVARV
VE----------S-K-NSAFP--TGTIV--L-A-PS---GWTTHSI--------S--N--
G-----E---K------L------------E----KV----LAEWP-----D---TL-P-
-LSLALGTVGMP-GLTAYFGLLD-I-CG-----VK----------GG--ETVLVSAAAGA
VGSIVGQ--------------------------IAK-LKGC-KVVGTAGSDEK-------
----VA------------WL-KKHGFD-VALNYK---------TV----K--S---LEEA
LKE-------------AA--P--E---GYDCYFDNVGGEFSNVAI-TQMKKFGRIAICGA
ISV-YN-----R-T-------SPL-S--PG----P-----SP-EIII-------------
FKELHLQGFVV-YR--W-QGE--VR-QKALRDLLKWVSEGKIQYHEHVT-----------
EG-FENMP-----------------------AAFIGLLKG----ENLGKAI---------
----VK-----------------------A------------------------------
-------------------------
>sp|Q9EQZ5|PTGR1_CAVPO Prostaglandin reductase 1 OS=Cavia porcellus GN=Ptgr1 PE=1 SV=1
------------------------------------------------------------
--------M-V----KAKSWTLKKH---F-Q-G-KPT-Q------SDFELK-T--VE-L-
P-----P--L--K--NG---EVLLEALFLSVDPYMRIAS--K-----------------R
LKEG----------------------A---------------------------------
---V----------------------------------------------MMG-QQVARV
VE----------S-K-NSAFP--AGSIV--L-A-QS---GWTTHFI--------S--D--
G-----K---G------L------------E----KL----LTEWP-----D---KL-P-
-LSLALGTIGMP-GLTAYFGLLE-V-CG-----VK----------GG--ETVLVSAAAGA
VGSVVGQ--------------------------IAK-LKGC-KVVGAAGSDEK-------
----IA------------YL-KQIGFD-AAFNYK---------TV----N--S---LEEA
LKK-------------AS--P--D---GYDCYFDNVGGEFLNTVL-SQMKDFGKIAICGA
ISV-YN-----R-M-------DQL-P--PG----P-----SP-ESII-------------
YKQLRIEGFIV-YR--W-QGD--VR-EKALRDLMKWVLEGKIQYHEHVT-----------
KG-FENMP-----------------------AAFIEMLNG----ANLGKAV---------
----VT-----------------------A------------------------------
-------------------------
>sp|Q14914|PTGR1_HUMAN Prostaglandin reductase 1 OS=Homo sapiens GN=PTGR1 PE=1 SV=2
------------------------------------------------------------
--------M-V----RTKTWTLKKH---F-V-G-YPT-N------SDFELK-T--AE-L-
P-----P--L--K--NG---EVLLEALFLTVDPYMRVAA--K-----------------R
LKEG----------------------D---------------------------------
---T----------------------------------------------MMG-QQVAKV
VE----------S-K-NVALP--KGTIV--L-A-SP---GWTTHSI--------S--D--
G-----K---D------L------------E----KL----LTEWP-----D---TI-P-
-LSLALGTVGMP-GLTAYFGLLE-I-CG-----VK----------GG--ETVMVNAAAGA
VGSVVGQ--------------------------IAK-LKGC-KVVGAVGSDEK-------
----VA------------YL-QKLGFD-VVFNYK---------TV----E--S---LEET
LKK-------------AS--P--D---GYDCYFDNVGGEFSNTVI-GQMKKFGRIAICGA
IST-YN-----R-T-------GPL-P--PG----P-----PP-EIVI-------------
YQELRMEAFVV-YR--W-QGD--AR-QKALKDLLKWVLEGKIQYKEYII-----------
EG-FENMP-----------------------AAFMGMLKG----DNLGKTI---------
----VK-----------------------A------------------------------
-------------------------
>sp|Q91YR9|PTGR1_MOUSE Prostaglandin reductase 1 OS=Mus musculus GN=Ptgr1 PE=2 SV=2
------------------------------------------------------------
--------M-V----QAKSWTLKKH---F-E-G-FPT-D------GNFELK-T--TE-L-
P-----P--L--N--NG---EVLLEALFLSVDPYMRVAA--K-----------------K
LKEG----------------------D---------------------------------
---R----------------------------------------------MMG-EQVARV
VE----------S-K-NSAFP--KGTIV--A-A-LL---GWTSHSI--------S--D--
G-----N---G------L------------T----KL----PVEWP-----D---KL-P-
-LSLALGTVGMP-GLTAYFGLLD-I-CG-----VK----------GG--ETVMVSAAAGA
VGSVVGQ--------------------------IAK-LKGC-KVVGTAGSDEK-------
----VA------------YL-KKLGFD-VAFNYK---------TV----K--S---LEEA
LRT-------------AS--P--D---GYDCYFDNVGGEFSNAVI-LQMKTFGRIAICGA
ISQ-YN-----R-T-------GPC-P--QG----P-----AP-EVVI-------------
YQQLRMEGFIV-NR--W-QGE--VR-QKALTELMNWVSEGKVQCHEYVT-----------
EG-FEKMP-----------------------AAFMGMLKG----ENLGKTI---------
----VK-----------------------A------------------------------
-------------------------
>sp|Q29073|PTGR1_PIG Prostaglandin reductase 1 OS=Sus scrofa GN=PTGR1 PE=1 SV=1
------------------------------------------------------------
--------M-V----RAKSWTLKKH---F-V-G-YPT-P------SNFELK-T--VE-L-
P-----P--L--K--NG---EVLLEALFLTVDPYMRIAA--R-----------------K
LKEG----------------------D---------------------------------
---M----------------------------------------------MMG-EQVARV
IE----------S-K-NAAFP--TGTIV--V-A-LL---GWTTHSI--------S--D--
G-----K---N------L------------E----RL----LAEWP-----D---TL-P-
-LSLTLGTVGMP-GLTAYFGLLD-I-CG-----LK----------GG--ETVMVNAAAGA
VGSVVGQ--------------------------IAK-LKGC-KVVGAAGSDEK-------
----VA------------CL-KKYGFD-VAFNYK---------TI----E--S---LEET
LKK-------------AS--P--E---GYDCYFDNVGGEFSNAVT-SQMKKFGRIAICGA
IST-YN-----R-T-------GPP-P--PG----P-----PP-EVVI-------------
YNELCFQGFIV-TR--W-QGE--VR-QKALRDLLKWVSEGKIQYHEHIT-----------
EG-FENMP-----------------------AAFMGMLKG----ENLGKAI---------
----VK-----------------------A------------------------------
-------------------------
>sp|Q28719|PTGR1_RABIT Prostaglandin reductase 1 OS=Oryctolagus cuniculus GN=PTGR1 PE=2 SV=1
------------------------------------------------------------
--------M-V----RAKNWTLKKH---F-H-G-HPT-D------SDFELK-T--VE-L-
P-----P--L--N--NG---EVLLEALFLSVDPYMRLGS--K-----------------R
LKEG----------------------D---------------------------------
---T----------------------------------------------MMG-QQVARV
VE----------S-K-NPAWP--VGTLV--L-A-HS---GWASHSI--------S--D--
G-----Q---Q------L------------E----KL----LTEWP-----D---TL-P-
-LSLALGTVGMP-GITAYFGLLE-I-CG-----AK----------SG--DTVLVNAAAGA
VGAVVGQ--------------------------IAK-IKGC-RVVGAAGSEEK-------
----VD------------YL-KKIGFD-FAFNYK---------TV----K--S---LEET
LKK-------------AA--P--D---GYDCYFDNVGGEFSNTVI-RQMKKFGRVAICGA
ISM-YN-----S-T-------GQL-P--PG----P-----SP-ESVL-------------
YQEIRMEGFIF-NR--W-KGE--VG-QKALKELLTWVLEGKIQYREFVI-----------
EG-FENMP-----------------------AAFMRMLKG----ENVGKAR---------
----SE-----------------------SLKSGTCKPGDHPHDLIFPIT----------
-------------------------
>sp|Q32L99|PTGR2_BOVIN Prostaglandin reductase 2 OS=Bos taurus GN=PTGR2 PE=2 SV=1
------------------------------------------------------------
----------M----IVQRVVLNSR---PGKNG-HPV-A------ENFRVE-E--VN-L-
PD----C--V--N--EG---QVQVRTLYLSVDPYMRCRM--N-ED------TGSDYI-TP
WQLS----------------------Q---------------------------------
---V----------------------------------------------VDG-GGVGII
EE----------S-K-HTNFM--KGDFV--T-S-FY--WPWQTKVI--------L--D--
G-----N---I------L------------E----KV-----D--P-----QLV-DG-H-
-LSYFLGAIGMP-GLTSLIGVQE-K-GH-----IT----------AGSNQTMVVSGAAGA
CGSLAGQ--------------------------IGR-LLGCSRVVGICGTPEK-------
----CL------------FLTSELGFD-AAINYK---------E-----G--N---VAEQ
LHK-------------LC--P--A---GVDVYFDNVGGDISDTVI-SQMNQNSHIILCGQ
ISQ-YN-----K-D-------VPYPPPLPP----A-----IE-AIQK-------------
ERNITRERFLV-LN--Y-KDK---F-EFGILQLSQWFKEGKLKIKETMI-----------
NG-LENMG-----------------------AAFQSMMTG----GNIGKQI---------
----VC-----------------------I-----SGDTSL-------------------
-------------------------
>sp|Q8VDQ1|PTGR2_MOUSE Prostaglandin reductase 2 OS=Mus musculus GN=Ptgr2 PE=1 SV=2
------------------------------------------------------------
----------M----IIQRVVLNSR---PGKNG-NPV-A------ENFRVE-E--FS-L-
PD----A--L--N--EG---QVQVRTLYLSVDPYMRCKM--N-ED------TGTDYL-AP
WQLA----------------------Q---------------------------------
---V----------------------------------------------ADG-GGIGVV
EE----------S-K-HQKLT--KGDFV--T-S-FY--WPWQTKAI--------L--D--
G-----N---G------L------------E----KV-----D--P-----QLV-DG-H-
-LSYFLGAIGMP-GLTSLIGVQE-K-GH-----IS----------AGSNQTMVVSGAAGA
CGSLAGQ--------------------------IGH-LLGCSRVVGICGTQEK-------
----CL------------FLTSELGFD-AAVNYK---------T-----G--N---VAEQ
LRE-------------AC--P--G---GVDVYFDNVGGDISNAVI-SQMNENSHIILCGQ
ISQ-YS-----N-D-------VPYPPPLPP----A-----VE-AIRK-------------
ERNITRERFTV-LN--Y-KDK---F-EPGILQLSQWFKEGKLKVKETMA-----------
KG-LENMG-----------------------VAFQSMMTG----GNVGKQI---------
----VC-----------------------I-----SEDSSL-------------------
-------------------------
>sp|Q9C0Y6|YKM8_SCHPO Zinc-type alcohol dehydrogenase-like protein PB24D3.08c OS=Schizosaccharomyces pombe GN=SPAPB24D3.08c PE=2 SV=1
------------------------------------------------------------
--------M-V----SNNAVIIKKYLDST-A-G-YPV-IG-----EHLAFE-K--RE-F-
DLENAQV--D--E--ET---PVLLKNIYTSVDPYLRMRM--Q-SP------KHASYI-PP
LELG----------------------K---------------------------------
---P----------------------------------------------FYN-STVAKV
VK----------S-T-LDQYK--PGMDV--V-F-VS---GWEEYTF--------V--S--
K-----Q---A------LGF---------LQ----PI-----N--------NPY-KL-P-
-LIDFVGSLGMP-SQTAYCGLKH-I-GK-----PK----------AG--ETIYISAASGA
VGQMAGQ--------------------------LAK-AMGL-HVVGSVGSDEK-------
----FK------------ICLDS-GYD-SVFNYK---------K-----E--S---PFKA
LPR-------------LC--P--K---GIDIYFENVGGETMDAVL-ENMNLQGRIIFCGA
ISQ-YN-----N-P-------NPY----RV----K-----NL-GMVL-------------
VKSLTIQGFIV-AN--I-LPQ---YQEQYFEEMPKLIAEGKIKYKCDVY-----------
DG-LESAP-----------------------EAFIGMLQG----KNSGKTI---------
----VK-----------------------I-----ADE----------------------
-------------------------
>sp|Q03102|YMN1_YEAST Uncharacterized membrane protein YML131W OS=Saccharomyces cerevisiae GN=YML131W PE=1 SV=1
------------------------------------------------------------
--------M-V----LAKQWVLKNL---P-TPG-EPFNFHFHDPACTFELI-E--KE-L-
S-----SEQL--K--DG---ELLLETTYLSNDPAQKFWI--SSMD------K--NYA-KG
VQPG----------------------E---------------------------------
---I----------------------------------------------IPA-RGIGKV
LA----------S-R-NKAFS--PGDYV--S-A-VT---GWTTHAI--------I--S--
Q-----E---N------VQG---------LR----KL-----DKNK---------VG-K-
-LWWYLSVLGGT-SLTAYFIFFT-Y-AQ-----LQEREED-----YG--KVYLISGAAGA
VGTVCIQ--------------------------LALNVFKASKVIAIAGGPEK-------
----VA------------FV-ESFGDNVVGVDYK---------D-----P--S---FKQK
LIE-------------AAGGE--N---TVDYFIDNVGSNVLEAGV-LLLKQRAMLIACGA
ISA-YN-----D-P-------SKF----VF----K-----GY-SFIL-------------
TKRLVVKGVLV-TD--N-IDD---F-PKALDKLGSLVKHGKIDLLKSATLEDGTG-----
DK-FKNVP-----------------------LIWKGLFSG----VNKGKLI---------
----TK-----------------------V-----NNEE---------------------
-------------------------
>tr|A7D706|A7D706_9EURY Alcohol dehydrogenase, zinc-binding domain protein OS=Halorubrum lacusprofundi ATCC 49239 GN=HlacDRAFT_2270 PE=4 SV=1
------------------------------------------------------------
-------MT-N----TNREWLLAER---P-E-G-EPD-M------DCFELH-E--TD-V-
P-----S--P--A--PG---ELLVRTRFLSVDPYMRGRM--R-DA------E--SYA-EP
WDVG----------------------D---------------------------------
---A----------------------------------------------LKG-GIVGKV
IE----------S-E-SDAYD--AGDLV--T-G-EG---RWADYST--------L--D--
A-----D---A------V------------A----PV-----D--P-----T---VA-D-
-PEAYLGVLGMP-GRTAYFGLLE-V-GE-----PT----------PG--DTVVVSGAAGA
VGSVVGQ--------------------------IAK-RNGC-RVVGFAGSDEK-------
----TA------------WLTDDLGFD-AAINYK---------TT----D--D---YRAA
LDE-------------AA--P--D---GVDVYFDNVGGPITDAVF-TQLNLDARVAVCGQ
IAH-YN-----D-E-------EVP-T--GP----R-----KL-PALI-------------
PVRARVQGLLV-GD--F-ATR---F-GEASERLGRWVASGELEHRETIV-----------
EG-LENAP-----------------------DAFLGLFSG----DNIGKQV---------
----VQ-----------------------V-----SAADEE-------------------
-------------------------
>tr|Q5V206|Q5V206_HALMA Quinone oxidoreductase OS=Haloarcula marismortui GN=yfmJ2 PE=4 SV=1
------------------------------------------------------------
-------MS-N----TNRVYRLAKR---P-E-G-TPD-H------DTFELS-E--EE-I-
P-----E--P--G--PG---EVLIKTLYLSVDPYMRDRM--R-DS------E--SYE-EP
WDVG----------------------D---------------------------------
---A----------------------------------------------LKG-AVVGEV
VE----------S-N-GARFD--EGDVV--T-G-EL---EWAEYAT--------A--P--
G-----P---V------L------------T----EV-----N--P-----E---LA-P-
-ISTALGVLGMP-GLTAYFGTRE-V-AQ-----PA----------AG--DTFVVTGAAGA
VGSVAGQ--------------------------LAK-LQGA-RVVGFAGSDEK-------
----VS------------FLEDDLGFD-VGINYK---------TT----D--D---YRAA
LDE-------------AA--P--D---GVDAYFDNVGGPITDAVF-TRLNTDARVAVCGQ
ISL-YN-----S-E-------EIP-M--GP----R-----KL-TQVI-------------
QSRATVEGLLV-SD--F-EPR---F-EEATKQLGQWVASGDISYRETVT-----------
EG-IENAP-----------------------DAFLGLFEG----ENIGKQL---------
----VQ-----------------------V-----AER----------------------
-------------------------
>tr|Q9HR85|Q9HR85_HALSA Quinone oxidoreductase OS=Halobacterium salinarium GN=yfmJ PE=4 SV=1
-----------------------MHDRAAVNTYGCLPGVPVLGARSRTPEGAAGSVTTLP
LGVVDDCMR-D----TSREWVFAER---P-E-G-EPD-M------DSFELR-E--RD-V-
P-----E--P--R--HG---ELLVRVRYLSVDPYMRGRM--R-DS------D--SYA-DP
WTVG----------------------E---------------------------------
---P----------------------------------------------LSG-GVVGEV
VE----------S-E-SDAYE--AGDLV--S-G-NG---TWADYSL--------L--D--
A-----A---N------V------------A----PV-----D--P-----S---VA-D-
-LPAYLGVLGMP-GRTAYFGLLE-V-GA-----PK----------PG--DTVVVSGAAGA
VGSVVGQ--------------------------IAK-HNGC-RVVGFAGSEEK-------
----VD------------WLTEDLGFD-AGINYK---------QV----D--D---YSAA
LDD-------------AA--P--D---GVDVYFDNVGGPISDAVF-TKLNVDARVAVCGQ
IAH-YN-----N-E-------DVP-T--GP----R-----KL-PQLI-------------
APRAKVQGLLV-GD--F-ATR---F-GEASEQLGQWVAAGDIEHRETVV-----------
SG-LENAP-----------------------DAFLGLFSG----DNIGKQV---------
----VG-----------------------V-----SE-----------------------
-------------------------
>tr|A1CNQ0|A1CNQ0_ASPCL Oxidoreductase, zinc-binding dehydrogenase family, putative OS=Aspergillus clavatus GN=ACLA_019760 PE=4 SV=1
------------------------------------------------------------
--------M-S----SNKALVFKKV---P-E-G-YPV-PG-----EHLTIE-S--VD-Y-
DANT--P--A--P--EN---GVVLQSLYTSFDPYMRGRM--R-PA------NVKSYS-PA
MELG----------------------K---------------------------------
---P----------------------------------------------VDS-MTIAKV
LR----------S-N-NSSFK--EGDLV--T-G-YV---PIQEYIA--------V--D--
G-----N---Q------IAR---------IR----PL-----DNPL---------GIED-
-IRVFLGALGMP-GLTAYSSLYE-I-GK-----PK----------KG--ETIFVSAASGA
VGQLVGQ--------------------------LAK-HEGL-KVIGSVGSDEK-------
----LE------------YITKELGFD-GGFNYK---------K-----E--K---PADA
LAR-------------LA--P--Q---GIDIYYENVGGEHLEAAL-DALNNFGRIVLCGL
ISQ-YN-----S-A-------P---Y--PI----K-----NI-HNVL-------------
IKRIDMRGFIV-SDPGM-GDK---YTKEHQQNVQKWIKEGSFKSLIHET-----------
TG-IDNAA-----------------------EGLVGIFHG----KNKGKAV---------
----LK-----------------------F------------------------------
-------------------------
>tr|A2QZC1|A2QZC1_ASPNC Contig An12c0120, complete genome. OS=Aspergillus niger (strain CBS 513.88 / FGSC A1513) GN=An12g04390 PE=4 SV=1
------------------------------------------------------------
--------M-S----LNRALIFKKV---P-T-GSLPV-PG-----EDLATE-P--VT-Q-
CNLN--S--A--P--AN---GILVQSLYASFDPYMRGRM--R-GA------ERKSYV-PA
YKLG----------------------T---------------------------------
---P----------------------------------------------VDT-FAIGKV
LK----------T-N-NPAYQ--EGQLV--I-G-EL---PIQEYVA--------V--E--
E-----T---S------ISR---------VR----PL-----ENPL---------GLED-
-VRVFLGPLGMP-GLTAYSSLYK-I-GK-----PK----------RG--ETIFVSAASGA
VGQLVGQ--------------------------LAK-REGL-RVIGSVGSDEK-------
----LA------------YILNELGFD-AGFNYK---------R-----E--K---PREA
LAR-------------LA--P--E---GINIYYDNVGGGHLEAAL-DALNDFGRVVACGM
ISD-VS-----G-E-------P---Y--PV----K-----NI-HAVI-------------
TKRLYMQGFIV-ADAEF-GPA---YFMEHQANVQRWIKDGSIKCLFHET-----------
VG-VENAA-----------------------EGLVGIFEG----KNKGKAL---------
----LK-----------------------F------------------------------
-------------------------
>tr|A2R1G2|A2R1G2_ASPNC Contig An13c0040, complete genome. OS=Aspergillus niger (strain CBS 513.88 / FGSC A1513) GN=An13g01120 PE=4 SV=1
------------------------------------------------------------
-------MT-I----TNRQLIYVKA---P-T-A-AID-PSVTT--GTFNLK-S--TT-I-
ASK--DN--V--P--DD---KVLVRIHYLALEPAMRQWL--T-AK------R--SYI-AP
VKIG----------------------S---------------------------------
---I----------------------------------------------MRG-QSIAQV
LSVGS-------S-L-KSQYK--VGDWV--I-A-YS---GWQEYAF--------L--G--
A-----K---E------A------------Q----KI-----S-VP-----A---GC-K-
-PTDAMSVLGMT-GLTAYFGMMD-V-GK-----PK----------AG--DTVVVSGAAGA
TGMVAGQ--------------------------IAK-IQGAKRVIGIAGSKDK-------
----CE------------FLCRELGFD-VAINYK---------D-----E--D---WKKQ
LKE-------------AT--P--E---YIDVYFDNVGGEILDACL-GRAAQFARFVICGA
ISQ-YN-----V-A-------KPK----GP----A-----NI-MQVI-------------
SQRVKMQGYIV-FD--Y-AKQ---Y-PDALQDLAKWLTQGKIKRKEHIV-----------
KGGLESAP-----------------------QSLVDLYKG----VNTGKMM---------
----VE-----------------------V-----VPAEEGIKAKL--------------
-------------------------
>tr|A2R334|A2R334_ASPNC Catalytic activity: S. scrofa LTB4/PGR converts OS=Aspergillus niger (strain CBS 513.88 / FGSC A1513) GN=An14g02890 PE=4 SV=1
------------------------------------------------------------
--------M------SNQSLVFKQI---P-T-G-YFV-PG-----QDVVVK-Q--AS-Y-
DASA--P--A--P--EG---GIFVQSLYASFDPYMRGRM--R-PA------HIKSYS-PA
FTLD----------------------A---------------------------------
---P----------------------------------------------IDS-SIIAKV
LR----------S-N-TPAYK--EGDLI--I-G-FL---PIQQYIS--------V--S--
A-----E---Q------LPR---------VR----AL-----ENPL---------GIED-
-LRVFIGALGMP-GLTAYSSLYE-I-GK-----PK----------KG--ETIFVSAASGA
VGQLVGQ--------------------------LAK-HEGL-KVIGSVGSDEK-------
----LD------------FIIKELGFD-GGFNYK---------T-----E--K---PADA
LAR-------------LA--P--E---GLDIYYENVGGEHLEAAL-NAMNDFGRVVVCGM
ISQ-YN-----G-G-------G---Y--PI----K-----NI-TNVL-------------
TKRLDMRGFIV-GDKGM-GDK---YAKEHQENVQKWIKEGTFKTLIHET-----------
QG-IENAP-----------------------EGLLGIFHG----KNLGKAV---------
----LK-----------------------F------------------------------
-------------------------
>tr|A2RAH9|A2RAH9_ASPNC Catalytic activity: NADPH + quinone <=> NADP(+) + semiquinone. OS=Aspergillus niger (strain CBS 513.88 / FGSC A1513) GN=An18g03210 PE=4 SV=1
------------------------------------------------------------
--------M-Y----PNKSLILTNI---P-T-G-LPT-PH-----KDLTPL-P--RP-L-
DITTP-P--P--N--PH---SLLTKLLYASLDPYMRGRM--R-PA------HIKSYS-PP
YPLD----------------------S---------------------------------
---P----------------------------------------------ITA-YAVAQV
VH----------S-T-HASFK--TGEII--Y-A-RL---PIQEYSI--------L--L--
D-----G---A------NSP---------VQ----KI----PTPLP-----S---GI-E-
-LSQYVGILGMT-GLTAYAGLFE-I-GE-----PK----------KG--ETVFVSSAAGA
VGSVVGQ--------------------------LAK-RIGC-RVIGSAGGERK-------
----RK------------YVVEELGFD-ECFDYR---------V-----E--G---AKEA
LGR-------------LAGGEGGS---GVDVYFENVGGEQLDAVL-EVMNNGGRIVACGM
VSQ-YN-----L-K-------PEERY--GL----K-----NL-YNVV-------------
TKRLRMRGFIV-GDKDI-GPK---WIKERNEKVTAWLQEGSINAKEDIT-----------
VG-IENGP-----------------------EAFVAMLRG----ENLGKAV---------
----LK-----------------------I-----ADPDL--------------------
-------------------------
>tr|A3GG47|A3GG47_PICST Quinone oxidoreductase OS=Pichia stipitis GN=YMN1 PE=4 SV=1
------------------------------------------------------------
----------MSIPKESTCFIVNEQ---P-Y-A-KVN-FDLNDEKSTFKLT-T--KP-L-
R-----E--I--Q--NG---ELLIKTIYLSNDPTQRAWI--Q-KGMKAD--R--MYV-EL
VGKN----------------------Q---------------------------------
---I----------------------------------------------MRS-VGIGQV
VQ----------S-K-LEGYQ--PGDYV--N-C-VL---NWSDYAI--------I--K--
K-----D---A------I-----------YN----KI-----TNK----------SI-P-
-LTQYLDVLGTT-GITAYVALQK-V-IS-----LK----------ST--DTVVISAASGA
TGSMCVQ--------------------------IAKKVVGCKKVIGISGSEDK-------
----CK------------WV-ESLGAD-VCVNYK---------S-----P--T---FAKD
MSA-------------ALGKE--K---FCDVYMDSVGGKILDVML-GLTKPFGTILACGA
IAG-YN-----D-F-------KSS----MI----A-----NW-PQII-------------
TNRLTVKGFIV-LD--F-KDS---Y-PEAIQAILKWIKEGKVIANESSFTVVDLTSP---
GD-FKKIP-----------------------ETWGLLFSDK---KGPGKLL---------
----TK-----------------------I-----GSSKL--------------------
-------------------------
>tr|A3GG48|A3GG48_PICST Quinone oxidoreductase OS=Pichia stipitis GN=QOR1 PE=4 SV=1
------------------------------------------------------------
----------MSIPTSATKVVLKNA---P-T-K-EVN-YEFGQPSSTFDVA-T--EK-L-
P-----E--L--Q--DG---QILVKILYLSNDPTQRTWM--Q-KDQDLS--R--AYA-PP
ILPG----------------------D---------------------------------
---A----------------------------------------------VKS-LALAEV
VA----------S-K-SSKAA--VGAVV--S-G-RF---EWADYAV--------A--S--
E-----A---L------I-----------FN----IV-----DQSK---------GL-P-
-LPFYLSVLGMT-SLTAYFGLTE-V-GQ-----FKKPAEGE----KG--PIVAVSAASGA
TGSMVVK--------------------------IAKHILGASKVIGISGSDEK-------
----CK------------YV-ESIGAD-YCANYH---------D-----P--E---WKEK
LTK-------------EIG-Q--D---YIDIYFDNVGGDILGFML-SKIKRFGRVVACGA
ISG-YN-----D-R-------ELI----KV----P-----NW-GEII-------------
TNSLTVQGFIV-GN--Y-LAK---V-PEAIAVLADGLTTGKLQVAES-FHVEDLSEKE--
DK-FEQIP-----------------------QVWKLLFGNQ---KPNGKLI---------
----TK-----------------------I-----A------------------------
-------------------------
>tr|A4QR22|A4QR22_MAGGR Putative uncharacterized protein OS=Magnaporthe grisea GN=MGG_03707 PE=4 SV=1
------------------------------------------------------------
-------MA-SPRPTTTKQWILTNK---P-A-G-EPI---LSGPDATWQLK-E--VP-L-
P-----P--L--E--PG---QILAKVKYFSNDTGLRNFI--Q-STVAAD--R--FYV-PT
VPLG----------------------S---------------------------------
---P----------------------------------------------MRS-GVIAEV
VE----------S-A-SDKFK--AGDMV--MDFHLG---VWGEHCI--------L--N--
A-----D---E------S------------Q----PL-----GPLP-----G---GL-S-
-PTHYLGALGAS-GLAAYTGLYY-A-GK-----AK----------PG--QTIVISAAAGA
TGTMAVQ--------------------------IAAKILGAGKVIGISSSEEK-------
----CK------------FV-KSLGAH-ECLNYN---------S-----P--T---FKED
LIK-------------AT--P--D---EVDLFFDNTGGEILDLML-TRVKKHGHVAVCGA
VTM-YN-----N-E-------EPL----KL----K-----NW-FEVI-------------
SCRITIRGFIM-LD--Y-MDK---V-PAIMGELMGAIADGRLQLGDAETIID--------
AS-IEEQP-----------------------KVWMRLFNGEDQQAKAGKLI---------
----TR-----------------------L-----N------------------------
-------------------------
>tr|A4R5X0|A4R5X0_MAGGR Putative uncharacterized protein OS=Magnaporthe grisea GN=MGG_10413 PE=4 SV=1
------------------------------------------------------------
-------MS-R----NNTSVVLAER---P-K-P-KII-PG-----KTFAKK-V--QP-A-
PTE--AD--L--K--DG---QILAETLYIGLDPAMRGWL--N-DA------R--SYV-PP
VQID----------------------E---------------------------------
---V----------------------------------------------MRA-AAVCRV
LA----------S-R-SKLAK--RGDLV--S-G-MP---GWQEISI--------L--S--
E-----K---G------P------------R----SF--DAPFAVP-----P---NG-R-
-PTDMLGVLGMT-GLTAYMGVKH-V-AA-----IK----------PG--DTVVVSGAAGA
TGSVVGQ--------------------------MAKHVYGAGRVVGIAGGEDK-------
----CR------------WLVEELGFD-AAIDYK---------A-----P--D---FKKK
FAE-------------AT--K--G---FIDVYWDNVGGEILDLAL-ARAKKHARFVMCGG
IST-YN-----D-S-------ANEVR--GP----K-----NI-NMVI-------------
AMSIRMQGFIV-FD--Y-IKE---Y-AQARQDLAKWLQEGKIKRGETIV-----------
KGGMDVIE-----------------------QTLVDLFNG----VNKGKLL---------
----VE-----------------------V-----KNPDSAKL-----------------
-------------------------
>tr|A4RLS7|A4RLS7_MAGGR Putative uncharacterized protein OS=Magnaporthe grisea GN=MGG_11308 PE=4 SV=1
------------------------------------------------------------
------MAP-T----SNKAIIFKKA---P-E-G-FPK-PG-----EDLVIE-D--RP-L-
E--------LVAP--EG---GVVAQVLYASFDPYQRGRL--R-KP------EVKSYF-PA
MTIG----------------------Q---------------------------------
---P----------------------------------------------LEN-TSLLRV
LE----------S-K-SERFA--KGDVL--KHS-LC---PNQQYVV--------L--S--
A-----E---Q------A-----------QQQSIFKV-----E--------ESS-EF-E-
-LAHHLGVLGMP-GLTAYASLFE-I-GK-----PK----------KG--ETILVSSAAGA
VGQVVGQ--------------------------LAK-REGL-TVIGSVGSDDK-------
----VE------------YC-KELGFD-HVFNYK---------K-----E--S---PDAA
LTR-------------LA--P--N---GIDIYYENVGGEHLEAAL-KHMNKYGRIPTCGM
ISE-YN-----V-K-------PEDQK--GI----K-----GL-MNIV-------------
SKEITMRGFLY-QS--I-AGP---WAAKFKEDVTKGLKDGSIKAKLHVV-----------
EG-IENGP-----------------------EGFVGMLRG----ENFGKAV---------
----LK-----------------------I-----GE-----------------------
-------------------------
>tr|A5DPT4|A5DPT4_PICGU Putative uncharacterized protein OS=Pichia guilliermondii GN=PGUG_05285 PE=4 SV=2
------------------------------------------------------------
----------MA-PTQTKTFIVNEQ---P-I-K-NVN-YELGQKHSTFKLV-D--QT-L-
Q-----P--L--Q--DG---HVRVKTLYLSNDPTQRSWI--Q-KGINPE--R--MYV-PP
VGQG----------------------E---------------------------------
---P----------------------------------------------MRS-LGIGQV
VE----------S-K-SSTYK--NGDLV--I-C-SL---YWSQYCD--------I--D--
E-----Q---Q------I-----------DS----KV-----PDA----------SI-P-
-LPVYLSTLGMT-GLTAYFGIRE-V-AK-----AK----------KG--DTVVVSAASGA
TGSMVVQ--------------------------IAK-AIGC-HVIGISGGEEK-------
----CR------------YV-ESIGAD-ACVNYK---------D-----P--A---FRKN
MVK-------------ALGDK--K---FCDVFFDNVGGDILDVML-ALTKVNGTIVACGA
IAG-YN-----D-H-------TKM----QI----R-----NW-GEII-------------
VNRLTVKGFII-LD--H-KDK---Y-GAAVKEIAGWIKEGKVKADESAFNLVDLTGE---
SK-FTEVP-----------------------IVWGTLFSDN---KKPGKLL---------
----TK-----------------------L-----ADPKL--------------------
-------------------------
>tr|A5DPT5|A5DPT5_PICGU Putative uncharacterized protein OS=Pichia guilliermondii GN=PGUG_05286 PE=4 SV=1
------------------------------------------------------------
----------MA-PTQTKTFIVNEN---P-L-K-DVN-FELGQKDSTFKLV-E--EP-L-
K-----P--L--H--DG---QVRVKTLYLSNDPTQRNWI--Q-KGIDPE--R--LYV-PP
VQQG----------------------E---------------------------------
---P----------------------------------------------VRS-LGLGQV
VD----------S-K-SSNYK--NGDLV--L-C-MM---YWSQYCD--------L--T--
E-----K---Q------I-----------NS----KI-----PDR----------SI-P-
-LPLYLSTLGMT-GLTAYFGLLD-V-GK-----AK----------KG--DTVVISAASGA
TGSMAVQ--------------------------VAK-AKGC-YVVGISGSEEK-------
----CR------------FV-ESIGAD-ACVNYK---------D-----S--N---FKEN
IKK-------------ALGDK--K---YCDIFFDNVGGEILDVML-TLTKVGGTIVACGA
IAG-YN-----D-A-------SKI----QI----K-----NW-SEII-------------
LNRLQVKGFII-LD--H-TDK---Y-AAAIQEIAGWIKEGKVKADENAFHLVDLSDE---
SK-FAEIP-----------------------TVWGTLFTDE---KKPGKLL---------
----TK-----------------------L-----ADAE---------------------
-------------------------
>tr|A5DPT6|A5DPT6_PICGU Putative uncharacterized protein OS=Pichia guilliermondii GN=PGUG_05287 PE=4 SV=2
------------------------------------------------------------
----------MS-PKETRALILNEP---P-V-G-EVV-LELGKENSTFKLV-N--QP-L-
E-----P--L--S--DG---QVLVKTLYMSNDPTQRMWI--Q-KGQDPE--R--MYT-AP
VLPG----------------------Q---------------------------------
---K----------------------------------------------MRT-RAIAQV
VE----------S-K-SADYS--VGEFI--L-S-EM---YWADYSV--------L--E--
A-----S---S------I-----------QR----KV-----DN-----------SI-P-
-LPLYLSTLGSI-GMTAYFGLLE-V-GK-----AK----------KG--DTVVVSAASGA
TGSMVVQ--------------------------IAK-AIGC-HVIGISGGEEK-------
----CR------------YV-ESIGAD-VCVDYK---------D-----P--N---FKEN
IKK-------------ALGDK--K---FCDIYYDNVGGEILDVML-TLTKVNGTIIACGA
ISG-YN-----D-P-------AKS----KI----N-----NW-SEII-------------
LNRLTVRGFIV-SD--F-RDK---F-ADAANQINAWIKEGKVNGDS--YNLVDLSEE---
SK-FGDIP-----------------------KTWNLLFQNE---KKPGKLL---------
----TK-----------------------L-----ADPGKI-------------------
-------------------------
>tr|A5DTF0|A5DTF0_LODEL Putative uncharacterized protein OS=Lodderomyces elongisporus GN=LELG_00636 PE=4 SV=1
------------------------------------------------------------
----------MSLPTKTVQVIFENL---P-K-G-EVV-TDVSKSDSTFKVK-E--TT-LD
T-----N--L--K--EG---ELLVKALYFSNDPTQRTWL--R-KNGNNA--R--SYL-PP
VYEG----------------------N---------------------------------
---V----------------------------------------------MQS-FGLAEV
VE----------S-K-SSNFT--KGDVV--N-A-KI---PWADYAV--------I--S--
D-----A---L------V-----------FN----KI-----DKSA---------DV-P-
-LPYYLSVLGMT-SLTAFFGLTE-V-GG-----LKKYLDEKP---KE--LTVCVSAASGA
VGSTVVQ--------------------------LAKHLLGATKVIGISGSDEK-------
----CK------------WV-ESLGAD-LCVNYK---------D-----E--D---YQDK
IVK-------------FLD-G--G---FIDVYFDNVGGKILSFVL-THMSKFGRVAACGA
ISG-YN-----N-P-------EAA----KV----D-----TW-FTII-------------
TTCLTVQGFLV-FN--Y-KDQ---F-PEAVKILTKALKEKKLNVGKDAINVESLEGADTK
EK-FAEIP-----------------------RIWNQLFDGE---KPTGKLI---------
----IK-----------------------A-----D------------------------
-------------------------
>tr|A5DTF1|A5DTF1_LODEL Putative uncharacterized protein OS=Lodderomyces elongisporus GN=LELG_00637 PE=4 SV=1
------------------------------------------------------------
--------MSTTIPKLATQVVLHQP---P-T-G-FIR-SGFGQPDSTFAIH-E--TE-I-
P-----G--L--Q--NG---QLLIEILLISNDPTQRGWI--R-SKHSGI--R--HYA-PA
IEVG----------------------A---------------------------------
---P----------------------------------------------MES-YALGKV
IE----------S-K-SEKYQ--QGDIV--T-G-KF---YWADFAI--------V--E--
E-----N---R------V-----------FN----KT-----QPDL---------KV-P-
-LEYYLSILGMT-SWTALLGLTE-A-GG-----LKKYLTEKP---QK--LVVLVSAASGA
TGSVVVQ--------------------------VAKHLLGATKVIGITGSDEK-------
----CQ------------WV-NSLGAD-FSVNYK---------D-----P--N---YQEK
LDK-------------YLG-D--E---LVDVYFDNVGGLILNYAL-TKMAKYGTVISCGS
IAT-YN-----G-A-------EQA----NV----S-----NW-REIT-------------
VNSLTVKGFIV-TD--Y-YAQ---I-PEAVQILTKAVKEGKLRTKDA-YHVETLSGNDLS
AR-LEQIP-----------------------KIWDQLFSGE---KPNGKLL---------
----TK-----------------------L-----K------------------------
-------------------------
>tr|A6QY86|A6QY86_AJECN Putative uncharacterized protein OS=Ajellomyces capsulata (strain NAm1 / WU24) GN=HCAG_02343 PE=4 SV=1
------------------------------------------------------------
--------MSP----QNKALFFSKI---P-T-G-YPV-PG-----EHLTIQ-N--VP-I-
DPST--P--A--P--EN---GITVQSLYTSFDPYMRGRM--R-DS------TIKSYS-PA
FELG----------------------N---------------------------------
---P----------------------------------------------IYS-RSVAKV
LT----------S-N-NSKYK--PDDHI--I-G-FL---PVQEYVV--------L--P--
P-----A---A------LEA---------IQ----LL-----DNPL---------GLED-
-IRVFLGPLGMP-GLTAYSSLME-I-GK-----PV----------QG--ETIFISAASGA
VGQVVGQ--------------------------LAK-HLGL-KVIGSVGTDAK-------
----LD------------YILNELGFD-GGFNYK---------K-----E--K---PCDG
LAR-------------LA--P--D---GIDIYYENVGGEYLEAAI-DAMRDFGRIVACGM
ISQ-YN-----L-R-------PQERY--GI----K-----NI-FMII-------------
SKRITMRGFIV-GDHGM-GDK---WEKQHKETVSRWIKEGSFKPAISET-----------
VG-IDNAA-----------------------EGLVGIFRG----ENFGKAV---------
----LK-----------------------F-----QKNPGFNNWLPVGGTV---------
-------------------------
>tr|A6RMS3|A6RMS3_BOTFB Putative uncharacterized protein OS=Botryotinia fuckeliana (strain B05.10) GN=BC1G_01745 PE=4 SV=1
------------------------------------------------------------
--------M-V----QNKGLIFKQV---P-Q-G-VPV-AG-----KDLVVE-T--RE-F-
DLDQ--A--P--P--AG---GITTKNFYASFDPYQRGRM--R-AA------EAKSYS-PA
FPLG----------------------Q---------------------------------
---P----------------------------------------------INN-STIAKV
IK----------S-D-NPKFQ--PGDLL--T-G-FI---WTEEYSA--------L--P--
K-----Q---L------ADG---------AT----KI-----ENPH---------KL-D-
-VKHFLGALGMP-GLTAYSSFYE-I-GK-----PV----------KG--ETIFISSASGA
VGALVGQ--------------------------LAK-HEGL-TVIGSVGSDDK-------
----LD------------YIINELKFD-GGFNYK---------T-----E--K---SADA
LKR-------------LA--P--N---GIDIYYENVGGEQLEAAI-NAMKDYGRIVACGM
ISE-YS-----K-P-------EADRY--PI----K-----NL-MNIV-------------
AKRITMRGFIV-SDANM-GPL---HVKARDENVAKWLADGSFKASLSVT-----------
EG-IDNGP-----------------------EGLIGMLAG----KNFGKAV---------
----LK-----------------------I-----ADFEFYEALSACDFFDIPRSPE---
-------------------------
>tr|A6S7H7|A6S7H7_BOTFB Putative uncharacterized protein OS=Botryotinia fuckeliana (strain B05.10) GN=BC1G_08031 PE=4 SV=1
------------------------------------------------------MDGQKI
KRSKNIMAQ-S----TYQSVVLAKR---P-T-G-QIV-PG-----ETFEKK-E--NP-M-
VTE--AD--L--K--DD---QVLVEVLYLSLDPAMRGWL--N-DR------R--SYV-PP
VQIG----------------------E---------------------------------
---V----------------------------------------------MRG-VSIGKV
IA----------S-K-SSKFN--VGDYA--S-G-IT---GWKEVAI--------M--A--
S-----K---D------L------------T----PI-----E-LP-----P---NG-K-
-LTDALGVLGMT-GLTAYFGILE-V-GK-----IK----------AG--DFVVVSGAAGA
TGSVVCQ--------------------------IAK-LKGA-KVLGLAGSDDK-------
----VQ------------WL-KELGCD-DALNYK---------D-----K--E---FPSK
FKA-------------AT--P--N---FIDVFFDNVGGEILELAL-SRAKPFSTFVMCGA
ISQ-YN-----S-D-------TPV----GP----K-----NF-SMII-------------
AMRIRLQGFIV-FD--Y-ASK---Y-AEARKEMSQWLAEGKLQRKETIV-----------
KGGLGVAE-----------------------KALMELYQG----VNTGKLL---------
----VE-----------------------I-----KEDSSVGSRL---------------
-------------------------
>tr|A7TFM4|A7TFM4_VANPO Putative uncharacterized protein OS=Vanderwaltozyma polyspora (strain ATCC 22028 / DSM 70294) GN=Kpol_1023p1 PE=4 SV=1
------------------------------------------------------------
--------M-V----LAKQWVMKNQ---P-VPG-TPFNMDMNDPNATFELK-E--VE-L-
N-----EGQL--K--EG---EFLVETLLLSNDPAQKFWI--ATAD------K--NYA-AG
ISPG----------------------E---------------------------------
---L----------------------------------------------VPA-RGIGKV
IA----------S-K-NPAYE--AGDYV--S-A-NV---NWTTYII--------L--N--
E-----G---G------KFP---------VR----KV-----SKDE---------VG-D-
-LSWHLSALGGT-ALTAYFIFYN-Y-AQ-----LQEREED-----YG--KVYLISGAAGA
VGSYCIQ--------------------------FALHVFKASKIIAIAGGPEK-------
----VK------------YV-ESFGDKVVGVDYK---------D-----P--S---FKEN
LIK-------------AAGGP--N---TVDYFIDNVGGEILDLGT-YLLKQKAMLLACGS
ISG-YN-----D-T-------SKF----VF----K-----NY-VSVI-------------
TKRLTIKGLLL-TD--N-LTD---F-PKGLKKLIEMIKAGYIDVSKTETIVDGTG-----
EN-FKEVP-----------------------NLWNGLFKG----INKGKLI---------
----TK-----------------------V-----NEY----------------------
-------------------------
>tr|A8NPP7|A8NPP7_COPC7 Putative uncharacterized protein OS=Coprinopsis cinerea (strain Okayama-7 / 130 / FGSC 9003) GN=CC1G_05331 PE=4 SV=1
-----RMDDISHTIKLPDHKLQLTNPLRIQVLLDLSRSRDQTCTYDLSLSYSPLSIDHTD
PLNRFTMAP-V----TNGRAIFNSI---P-E-G-FPE-P------GKTIVYDE--SQKI-
DVD--TVQ-L-----NG---GFLIKVLYLSVDPYMRGRMRDP-SK------K--SYS-PA
FTLG----------------------Q---------------------------------
---P----------------------------------------------MNG-HGVGVV
VR----------S-E-SSSVK--VGDHV--Y-G-ML---EFQNYIV--------R--P--
N----LE---G------L------------R----IV-----D-NK-----H---NL-P-
-LSYYIGVCGMP-GKTAYMAWKE-Y-SQ-----AK----------KG--ETAFVTTGAGP
VGSFVIQ--------------------------LAK-LDGL-KVIGSAGSDEK-------
----VE------------FM-KSIGAD-VAFNYK---------T-----T--N---TLEV
LQK-------------EG--P-------IDVYWDNVGGETLDAAL-EAANINARFIECGM
IAG-YN-----T-G-------GQP-----V----K-----NL-MYVV-------------
GKSISMHGFIV-SR--L-EHK---YEDKFYEEVPALVAKGDLKYREQVF-----------
DG-LQSVG-----------------------DAILAVQKG----TNKAKAV---------
----IK-----------------------V-----ASD----------------------
-------------------------
>tr|A8NUH8|A8NUH8_COPC7 Putative uncharacterized protein OS=Coprinopsis cinerea (strain Okayama-7 / 130 / FGSC 9003) GN=CC1G_07109 PE=4 SV=1
------------------------------------------------------------
------MAP-S----SYKQIVLNSR---P-V-G-DIE-P------DTFRTE-V--RP-A-
S-----DLRP--G--PG---QALVQCTWLSLDPAMRGYI--R-DV------R--SYL-PP
VQIG----------------------E---------------------------------
---V----------------------------------------------MRA-AGLGVV
VAV---------G-P-GSKFQ--VGDYV--S-G-QW---GMREFAV--------V--K--
D-----K---H------L------------E----KL-----ELGP---------GI-E-
-ALDYLGVLGGS-GLTAYFGLKE-I-GQ-----LK----------AG--DKLVVSGAAGS
VGTVACQ--------------------------LGK-AAGA-KVYAIAGGPAK-------
----CR------------WLEEEIGVE-KAFDYK---------S-----P--S---FFAD
VKK-------------HV-----G---YLDVYFDNVGGDILDFLL-TRLNKDARIVLCGA
ISA-YN-----S-P-------KPK----GL----Q-----SY-LNLI-------------
SQRATLRGFIL-FD--Y-EHR---Y-PEALAELRKGLQSGAIKRKFHIV-----------
EGGIEQAP-----------------------KALPMLFSG----GNTGKLV---------
----VK-----------------------V-----SDEPKAQAKL---------------
-------------------------
>tr|B0DP13|B0DP13_LACBS Predicted protein OS=Laccaria bicolor (strain S238N-H82) GN=LACBIDRAFT_185826 PE=4 SV=1
------------------------------------------------------------
------MGL-T----KNSRVLFNEV---P-K-G-YPE-P------GKTTVYDT--TQTI-
DVENVHL--------DG---GFLLKTLELSIDPYMRGRMRHP-EK------K--SYS-AP
FAIG----------------------Q---------------------------------
---P----------------------------------------------LTG-HGVGVV
VR----------S-E-LEGVN--AGDHL--Y-G-FF---EHVQYSI--------R--K--
D----LS---G------L------------R----VI-----DNKF---------KL-P-
-WSAFIGVAGMP-GKTAYMAWKE-Y-SK-----AK----------KG--ETVFVTTGGGP
VGSLVIQ--------------------------LAK-LDGL-KVIASAGSEEK-------
----VQ------------FM-KEIGAD-VAFNYK---------T-----T--D---TAEV
LEK-------------EG--P-------IDIYWDNVGGATLDAAL-EAAALNARFIECGM
IAG-YN-----V-G-------GQP-----I----K-----NL-INVI-------------
GKSLSIHGFIV-SR--L-EPK---YDDEFYAVVPAKVASGEIQHREDVY-----------
DG-LDKVG-----------------------DIILAVQQG----LNKAKAV---------
----VH-----------------------V-----ADD----------------------
-------------------------
>tr|B0YCG1|B0YCG1_ASPFC Alcohol dehydrogenase, zinc-containing OS=Aspergillus fumigatus (strain CEA10 / CBS 144.89 / FGSC A1163) GN=AFUB_090070 PE=4 SV=1
------------------------------------------------------------
-------MP-I----SNRQLIYANT---P-S-P-AID-PSLTN--GTFKLN-T--TS-L-
P----DQ--I--P--ND---KVLVRVHYLSLDPAMRQWL--T-AK------R--SYI-AP
VERG----------------------S---------------------------------
---V----------------------------------------------MRG-QSIAQV
IAVGS-------G-L-QSQYT--VGDWV--V-A-YS---GWQEYCL--------L--G--
P-----K---E------A------------Q----KV-----A-VP-----P---GC-Q-
-PTDAMSVLGMT-GLTAYFGMIE-I-GQ-----PK----------PG--DTVVVSGAAGA
TGMVAGQ--------------------------IAK-VKGAKRVVGIAGSADK-------
----CE------------FLVKELGFD-AAINYK---------D-----K--G---WKKQ
LKE-------------AT--P--E---YIDVYFDNVGGEILDACL-ARAQKDSRFVICGA
ISQ-YN-----S-A-------KPQ----GP----A-----SF-MNVIACDRRSIADSVLQ
SQRITMKGFIV-FD--F-AKK---Y-DIALKDLSTWLTQGKIKRKEHII-----------
RGGLEAAP-----------------------QGLVSLYEG----ANTGKMM---------
----VE-----------------------V-----APVSEAIGAKAKL------------
-------------------------
>tr|B2AFJ0|B2AFJ0_PODAN Predicted CDS Pa_5_11750 OS=Podospora anserina PE=4 SV=1
------------------------------------------------------------
-----MSDK-V----QNKTLLFKKV---P-T-N-API-PG-----EHLAVE-P--VP-F-
D--L--K--P--P--KG---GLTVAVLSASYDPYLRGKM--R-DP------SIKSYS-PP
FLVG----------------------E---------------------------------
---P----------------------------------------------ITN-DTVSKV
IR----------S-D-TPDFA--EGDLI--V-A-YL---PLAEYAH--------L--S--
A-----D---Q------LKD---GTIR--RR---VDI-----KNSK---------IGKD-
-LGLFLGPLGMP-GLTAWSSYHE-I-GQ-----PK----------KG--ETIFISSAAGA
VGQVVGQ--------------------------VAK-REGL-RVIGSVGSDEK-------
----LD------------FILNELGFD-GGFNYK---------T-----E--N---PFDA
LKR-------------LA--P--D---GVDIYFENVGGEQLEAAI-EAMNQHGRIIACGM
ISQ-YS-----V-P-------DEQKY--GV----K-----NL-FKVV-------------
SKRIMMRGFIV-YDKGF-ADK---YGEEHQRKMQEWLAEGSYKAKLSVT-----------
EG-IDNAA-----------------------EGLVGMLEG----KNFGKAV---------
----LK-----------------------I-----RDLE------E--------------
-------------------------
>tr|B2AL18|B2AL18_PODAN Predicted CDS Pa_5_9660 OS=Podospora anserina PE=4 SV=1
------------------------------------------------------------
--------M-T----TNTSLVLSQR---P-S-G-PIE-KG-----KTFSLK-S--SP-A-
PTE--AD--L--K--DG---QVLLETLYISFDPAMRGWL--D-DR------R--SYI-PP
VQLN----------------------E---------------------------------
---V----------------------------------------------MRA-LTVSRV
LA----------S-K-STKFS--PGTIV--T-S-AS---GIQEYAI--------M--P--
D-----S---Q------V------------E----KA-----YDLP-----Q---GG-K-
-LTDLLGVLGST-GLTAYFGMTK-I-GL-----PK----------PG--DTVVVSAAAGA
TGSVAAQ--------------------------IAK-IAGA-RVIGIAGGEQK-------
----CR------------WLKEELGLD-EAIDYK---------S-----P--D---YKQK
FKE-------------AT--P--K---FVDVYFDNVGGEILDMVM-ARAAQFSRFVMCGG
ISQ-YN-----S-A-------EKK----GPG---A-----SF-FNVI-------------
TQRIRMQGFIV-FD--Y-ITE---Y-DGR----GSSGAEGKLRRKETVV-----------
KGGVRSAE-----------------------EAFDWLFTG----KNTGKLM---------
----VE-----------------------V-----KGEEGGARL----------------
-------------------------
>tr|B2W5C2|B2W5C2_PYRTR NADP-dependent leukotriene B4 12-hydroxydehydrogenase OS=Pyrenophora tritici-repentis (strain Pt-1C-BFP) GN=PTRG_04822 PE=4 SV=1
------------------------------------------------------------
--------M-V----QNKGLIFKQI---P-E-G-WPK-PG-----QDLTIE-D--RP-I-
DLDQ--S--L--P--EG---SLLVKNFYASFDPYQRGRM--R-AP------ESKSYS-PP
FELG----------------------K---------------------------------
---P----------------------------------------------ITN-RSIFKV
VK----------S-N-SDKFK--EGETLITT-G-VT---PIEEYSI--------L--N--
K-----D---L------VAG---------CR----KL-----ENPY---------NL-D-
-PKYFLGPLGMP-GLTAWSSFYE-I-GQ-----PK----------KG--ETIFISAASGA
VGQLVGQ--------------------------LAK-HEGL-TVIGSVGDDKK-------
----LD------------FIKSELNFD-AGFNYK---------T-----E--K---PADA
LAR-------------LA--P--N---GIDIYYENVGGEQLEAAI-NAMNNFGRIIACGM
ISQ-YN-----T-K-------PAEQY--PI----R-----NL-MNVV-------------
AKRLTIRGFIV-ADENM-GPK---HAKEHQEKLQKWLADGTFKAKISVT-----------
EG-IDNAI-----------------------DGFLGMLEG----KNFGKAV---------
----LQ-----------------------I-----ADLSKE-------------------
-------------------------
>tr|B2WD40|B2WD40_PYRTR NADP-dependent leukotriene B4 12-hydroxydehydrogenase OS=Pyrenophora tritici-repentis (strain Pt-1C-BFP) GN=PTRG_07899 PE=4 SV=1
------------------------------------------------------------
--------M-P----SFTSIHLAER---P-T-D-AVI-AG-----KTFTSK-Q--QE-I-
PSA--TS--L--K--DG---EVLFQTLYLSLDPAMRGWL--N-PT------R--SYI-PP
VEIG----------------------A---------------------------------
---V----------------------------------------------MRG-SGIGLI
IA----------S-K-SKKFP--VGTYA--S-G-MC---GWSEYAV--------L--H--
E-----K---H------V------------E----SL-----D-LP-----Q---GA-V-
-PTDALGVLGMT-GLTAYFGLLE-I-GQ-----VK----------AG--DFVVVSGAAGA
TGSVVGQ--------------------------IAK-LKGA-RVLGLAGEDSK-------
----VA------------WLKEELGFD-EALNYK---------D-----P--E---FQKK
FRA-------------AT--K--G---LIDVYFDNVGGEILDLAL-SRAKPFSRFVMCGA
ISE-YN-----K-K-------KPQ----GP----K-----NY-MMII-------------
SMRIRMQGFVV-FD--F-ADK---Y-AEARKQLAQWLSEGKLKRKETVV-----------
KGGITKAE-----------------------EALVGLFEG----RNTGKIM---------
----VQ-----------------------V-----ADLESVKAKL---------------
-------------------------
>tr|B2WLB9|B2WLB9_PYRTR NADP-dependent leukotriene B4 12-hydroxydehydrogenase OS=Pyrenophora tritici-repentis (strain Pt-1C-BFP) GN=PTRG_10779 PE=4 SV=1
------------------------------------------------------------
--------------------MDSGE---P-----APCEPKVEGDDATFKLL-N--KT-L-
P-----V--P--K--ED---ECGQDQRH-SEDGVILLLS--Q---------SVYTWT-PS
KRVI--------------------------------------------------------
---L----------------------------------------------CVP-TPIGEI
VT----------S-S-TDKLP--KGQLV--M-G-DF---GWTEYTV--------Q--N--
V-----K---A------V------------R----PI---QADESA---------GI-R-
-PTHFIGSLGGP-GITAYAGLID-T-AR-----AT----------AS--DTVVVSGAAGA
TGSMVVQ--------------------------LAKHVVGCKRVIGIAGGPEK-------
----CK------------WV-ESLGAD-ICVDYK---------S-----A--S---FEKD
LKA-------------AT--E--G---FVEVYFDNVGGDILSLML-SRMKRFGRIAACGA
VAT-YN-----S-M-------ADS----GV----K-----NW-FEII-------------
SNRLEVKGFIV-IDAIT-SGK---A-GPWIQEMIGAVKEGKIRVGEETETVVK-------
TK-FEDVP-----------------------KTWMMLFEG----GNRGKLV---------
----TE-----------------------V-----VA-----------------------
-------------------------
>tr|B6GWF0|B6GWF0_PENCH Pc06g01800 protein OS=Penicillium chrysogenum Wisconsin 54-1255 GN=Pc06g01800 PE=4 SV=1
------------------------------------------------------------
--------M-S----ANKVLTFKKI---P-Q-G-YPV-AG-----QDLVVE-T--AA-Y-
DANV--A--A--P--DN---GVVLQSLYTSFDPYMRGRM--R-PA------EIKSYA-PA
FALD----------------------K---------------------------------
---P----------------------------------------------IDS-RTIGKI
VR----------S-N-NASYK--EGDLV--I-G-HV---PIQQYIA--------L--G--
E-----Q---E------LAR---------IQ----KL-----DNPL---------GLED-
-IRVFLGPLGMP-GLTAYSSLYE-I-GK-----PK----------KG--ETIFVSAASGA
VGQLVGQ--------------------------LAK-HEGL-RVIGSVGSDEK-------
----LE------------YITKTLGFD-GGFNYK---------N-----E--K---PADA
LAH-------------LA--P--E---GIDIYYENVGGEHLEAAL-DAMNNFGRIVVCGL
ISQ-YN-----S-A-------P---Y--PI----K-----NI-HNVL-------------
VKRITMRGFIV-GDKGM-GDI---YAKEHQENVQKWIKDGSFKVLIHET-----------
EG-IDNAA-----------------------EGLIGIFHG----KNLGKAV---------
----LK-----------------------F------------------------------
-------------------------
>tr|B6HMD7|B6HMD7_PENCH Pc21g08790 protein OS=Penicillium chrysogenum Wisconsin 54-1255 GN=Pc21g08790 PE=4 SV=1
------------------------------------------------------------
----------M----TNKQIIYTTP---P-A-P-AID-PSLST--GTFRLN-T--LP-I-
P----KD--V--P--TD---KLLVRVHYLSLDPAMRQWL--T-AK------R--SYI-AP
VEQG----------------------A---------------------------------
---I----------------------------------------------MRG-QSIAQV
LAVGS-------S-L-SSKYS--KGDWV--V-A-SS---GWQEYAV--------V--S--
A-----K---E------A------------E----KI-----T-VP-----A---GG-R-
-PTDAMSVLGMT-GLTAYFGMVE-I-AQ-----VK----------KG--DTVVVSGAAGA
TGMVAGQ--------------------------IAR-IKGAKRVVGLAGTKEK-------
----CD------------FLVRELGFD-SAVNYK---------D-----A--D---WRKQ
LKL-------------AT--P--E---YIDVFFDNTGGDILDACL-ARAATNSRFAICGA
ISQ-YN-----A-A-------KPQ----GP----A-----SF-MSVI-------------
SQRITMKGFIV-FD--H-AKQ---F-PAALKELGSWLAEGKLKRKEHIV-----------
PGGLEAAP-----------------------QGLVDLYAG----ANTGKMM---------
----VE-----------------------V-----APVSEALAAKAKL------------
-------------------------
>tr|B6K0G9|B6K0G9_SCHJP NADP-dependent leukotriene B4 12-hydroxydehydrogenase OS=Schizosaccharomyces japonicus yFS275 GN=SJAG_01362 PE=4 SV=1
------------------------------------------------------------
----------M----SNNAVIVRKLMQSS-E-G-YPK-VG-----ENIDFV-R--RP-Y-
DASQLQL--S--D--NF---PVLAKVLYISVDPFLKLRLIEN-LD------ADEEVT-KP
FEEG----------------------K---------------------------------
---P----------------------------------------------LSC-YAVVTV
ID----------S-L-SEKWK--KGDRL--F-S-FA---NWEEYTL--------L--S--
T-----Q---T------LES---------SC----LI-----TDKD---------DS-M-
-LKDYLGVLGMA-GHTAYIGLKH-V-GH-----PK----------AN--ETVLVSSACGA
VGMMAGQ--------------------------LAK-SFGC-YVVGSAGSDEK-------
----VE------------FLKNELHFD-DAFNYK---------K-----E--N---YSDA
LKR-------------TC--P--K---GIDVYFDNVGGELLDTVF-LHANLYARIIYCGA
LSQ-YC-----A-K-------EPY----GL----K-----NT-MQMI-------------
TKCIRFEGFSY-YY--Y-YSL---YWDECCSTIKKLLSEQKLHFKLDMK-----------
VG-LEQTP-----------------------EAFTSMLQG----KNFGKVI---------
----VQ-----------------------V-----AQD----------------------
-------------------------
>tr|B6K1P0|B6K1P0_SCHJP NADP-dependent leukotriene B4 12-hydroxydehydrogenase OS=Schizosaccharomyces japonicus yFS275 GN=SJAG_02151 PE=4 SV=1
------------------------------------------------------------
--------MSK----TNNAVIVKELMP-PHS-G-YPV-VG-----KNIAFA-K--RP-Y-
DESKLKV--T--E--DF---PLLVKVLYLSIDPYLRGRF--D-AS------SYDSYV-PP
FEQG----------------------A---------------------------------
---P----------------------------------------------VCG-FAVGVV
VD----------S-A-LDQFK--KGQNL--I-G-LF---NWEEYAL--------V--H--
K-----S---V------L------------Q----YV-----YPTP-----KGA-NL-P-
-LIDYVGVLGMP-SQTAYTGLKL-V-GQ-----PK----------AG--ETIFISAASGA
VGQMAGQ--------------------------LCK-AAGL-YVVGSAGTDEK-------
----VE------------FLKNELHFV-AAFNYK---------K-----E--K---PLEA
LKK-------------YC--P--K---GIDIYFENVGGETLDAVL-SVANRFSRIIGCGM
ISQ-YN-----A-K-------EPY----PL----K-----NI-INIV-------------
KKSITFRGFIV-SD--Y-FHE---YQKEYYADIPKLVHEKKLKYRIDVT-----------
KG-LENAP-----------------------DVFLGMLHG----KNFGKSI---------
----VE-----------------------L-----VSE----------------------
-------------------------
>tr|B6QBI8|B6QBI8_PENMA Oxidoreductase, zinc-binding dehydrogenase family, putative OS=Penicillium marneffei ATCC 18224 GN=PMAA_065720 PE=4 SV=1
------------------------------------------------------------
--------M-P----DNRALFFSSV---P-S-G-LPV-VG-----KDLTLE-S--VP-Y-
PE----E--V--S--EN---GIIVKNVYASLDPYMRGRM--R-AP------EVKSYA-TP
FELH----------------------K---------------------------------
---P----------------------------------------------IFN-RQIAQV
TK----------S-N-NANFK--EGDLV--I-G-ML---PFQEYVA--------L--N--
G-----D---Q------VAE---------LQ----PL-----QNPL---------GLED-
-IRDFLGALGMP-GLTAYSSLYE-I-GK-----PK----------KG--DTIFVSAASGA
VGQLVGQ--------------------------LAK-HEGL-KVIGSVGSDEK-------
----LE------------FILKDLGFD-AGFNYK---------K-----E--S---PAQA
LQR-------------LA--P--E---GLDIYYDNVGGDHLEASL-DAMKDYGRVILCGL
IAV-YN-----Q-K-------PEEIY--PL----G-----NY-GQIL-------------
WKRLTVRGFLV-GDKGM-GDK---YDDEHQKRVSKWIQEGIFKAVNWEV-----------
EG-IEQAA-----------------------DGLLALFSG----RNFGKAV---------
----LK-----------------------Y------------------------------
-------------------------
>tr|B6QDW3|B6QDW3_PENMA Alcohol dehydrogenase, zinc-containing OS=Penicillium marneffei ATCC 18224 GN=PMAA_088450 PE=4 SV=1
------------------------------------------------------------
-------MA-L----ANKQILYSKT---P-A-P-AIN-PDLRSENGTFSLR-Q--NT-I-
P----LP--I--P--SD---KVLVRNHYLSLDPAMRQWL--T-AK------R--SYI-AP
VELG----------------------D---------------------------------
---V----------------------------------------------MRS-LAVAQI
VDVGS-------S-L-TSQFK--KGEWL--I-A-LT---GWQEYAL--------L--S--
A-----K---E------A-A---------SQ----RA-----N-VP-----P---GC-S-
-PLDSMTVLGTV-GLTAYFGLLE-V-SQ-----LR----------AG--DTVVISGAAGA
TGMIVGQ--------------------------IAK-IKGAKRIIGLAGSADK-------
----CR------------FLTEELGFD-VAINYK---------D-----N--D---WKKQ
LHA-------------AC--P--E---YIDVYFDNVGGEILDACL-GLAAKDARFAICGH
ISQ-YS-----A-A-------KPE----GP----K-----NI-MMLI-------------
GQRVMMKGFIY-LD--Y-RKQ---F-PAAIADLKQWLLDGKIKRKYYII-----------
KGGLEACP-----------------------QGLVDMYAG----ANTGKTM---------
----VE-----------------------V-----VPFSEAIPNSNNAAKL---------
-------------------------
>tr|B6QUZ5|B6QUZ5_PENMA Alcohol dehydrogenase, putative OS=Penicillium marneffei ATCC 18224 GN=PMAA_010530 PE=4 SV=1
------------------------------------------------------------
--------M-V----SNKALIYTKL---P-T-H-NPV-VG-----EHLQVE-S--LPDF-
DLN--QH--V--P--EG---SAIIKGLYFSCDPYMRGRM--R-PP------TKSSYA-PP
FEIG----------------------K---------------------------------
---P----------------------------------------------IAA-YALVQV
LRLEDGKESATTA-G-GQTYG--KGDIL--Y-G-LF---DIAEYSL--------V--G--
K-----Q---L------L-----------QHPYVNKV-----E--------NPY-NL-P-
-LSNFLSAMGMT-GLTAYSSLYE-I-GK-----PK----------KG--ETIFISSAAGA
VGQIVGQ--------------------------IAK-KEGL-KVIGSVGDDAK-------
----LD------------FIVNELGFD-SGFNYK---------K-----E-TS---VLEA
LQR-------------HA--P--N---GVDIYYENVGGEHLAAAL-ECLNVFGRIIASGM
VSQ-YS-----L-P-------PDDRY--PI----K-----NL-TQII-------------
PKRIRFQGFLV-NDPDF-GPK---YVKERDERVPQWLAEGSIKTKEHID-----------
EG-IDQAG-----------------------TAFVNMLAG----KNFGKAI---------
----IH-----------------------V-----ADPE---------------------
-------------------------
>tr|Q0CDF0|Q0CDF0_ASPTN Putative uncharacterized protein OS=Aspergillus terreus (strain NIH 2624) GN=ATEG_08284 PE=4 SV=1
------------------------------------------------------------
----------MSSPKQTRCWVLASR---P-T-G-NVV---LDGENPTFTLQ-T--RS-L-
P-----A--L--V--DN---QVLVKTIYLSNDPAQRWWI--N-DELPRN--L--QHL-KP
VKVG----------------------D---------------------------------
---V----------------------------------------------MGA-RGIAEV
VE----------S-T-SSKFK--KGDQVIHL-A-QL---GWVEYAV--------L--G--
D-----D---E------V------------A----PI-----DPLP-----R---GL-S-
-DAHYLGAFGAN-GLTAYYGLIV-Q-CE-----PK----------QS--DTIVVSGAAGA
TGSIVVQ--------------------------IAKHLVGAQNVIGIAGSDDK-------
----CR------------WV-EQLGAD-ICLNYK---------S-----P--S---FAKD
LEK-------------AT--G--A---RANIYFDNVGGEILNQML-PLMAAHGRIAVCGA
ISS-YN-----G-Q-------DAL----SL----P-----NW-FYVI-------------
FSRIRIEGFTV-AD--Y-RSK---A-GEVRKILAQAVEDGKLQIDEGSHTVVK-------
AA-FEAIP-----------------------RVWVRLFEG----ANKGKLI---------
----TA-----------------------L------------------------------
-------------------------
>tr|Q0CM48|Q0CM48_ASPTN Putative uncharacterized protein OS=Aspergillus terreus (strain NIH 2624) GN=ATEG_05236 PE=4 SV=1
------------------------------------------------------------
--------M------SNKALVFKKV---P-Q-G-YPV-PG-----EHIVIE-Q--AS-Y-
DANT--P--A--P--EN---GVVLQSLYTSFDPYMRGRM--R-PA------ETKSYS-PA
FPLN----------------------K---------------------------------
---P----------------------------------------------IDS-ASIAKV
VR----------S-N-NANYK--EGDLV--I-G-YM---PIQEYVA--------L--G--
A-----E---Q------LAS---------IK----PL-----DNPL---------GIED-
-VRVFLGALGMP-GLTAYSSLYE-I-GK-----PK----------KG--ETIFVSAASGA
VGQLVGQ--------------------------LAK-HEGL-KVIGSVGSDEK-------
----LE------------YITKDLGFD-GGFNYK---------K-----E--T---PKDA
LAR-------------LA--P--Q---GIDIYYENVGGVHLEAAL-DALNNFGRIVVCGL
ISQ-YN-----S-E-------P---Y--PI----K-----NI-HNVL-------------
IKRLDMRGFIV-SDKGM-GDK---YTEEHQKNVQKWIKEGSFKALIHET-----------
EG-IDNAA-----------------------DGLVGIFYG----KNKGKAV---------
----LK-----------------------F------------------------------
-------------------------
>tr|Q0CPP2|Q0CPP2_ASPTN Putative uncharacterized protein OS=Aspergillus terreus (strain NIH 2624) GN=ATEG_04342 PE=4 SV=1
------------------------------------------------------------
-------MT-I----NNRQIIYANT---P-S-P-AID-PSLTS--GTFKLN-T--TT-I-
P----DN--V--P--AD---KVLVRVHYLSLDPAMRQWL--T-AK------R--SYI-AP
VERG----------------------A---------------------------------
---V----------------------------------------------MRG-QSIAQV
IGVGD-------S-V-KSQYK--VGDWV--I-A-YS---GWQEYAL--------M--S--
A-----K---D------A------------Q----KI-----T-VP-----P---GC-Q-
-PTDAMSVLGMT-GLTAYFGMME-V-GQ-----PK----------PG--DTVVVSGAAGA
TGMVAGQ--------------------------IAK-IQGAKRVVGLAGSADK-------
----CE------------FLRKELGFD-AAINYK---------D-----K--D---WKKQ
LKE-------------AT--P--E---YIDVFFDNVGGEILDACL-ARAARDSRFVICGA
ISQ-YN-----A-A-------KPQ----GP----A-----SF-MNVI-------------
SQRVMMKGFIV-FD--Y-AKK---Y-PVALKDLGTWLSQGKLKRKDHIV-----------
TGGLESAP-----------------------QGLVNLYAG----VNTGKMM---------
----VE-----------------------V-----APMSKAIGRQAKL------------
-------------------------
>tr|Q0U5Z8|Q0U5Z8_PHANO Putative uncharacterized protein OS=Phaeosphaeria nodorum GN=SNOG_12816 PE=4 SV=1
------------------------------------------------------------
-----------MSGQQTRQWILSNP---P-Q-N-DPV---LEGSDATFKLE-T--VT-L-
P-----A--P--G--KD---QALVKTLYLSNDPAQRGWI--Q-KGQDPE--R--LYV-PP
VQAG----------------------E---------------------------------
---V----------------------------------------------MRA-FAVAEV
VE----------S-S-SDSLK--KGQLV--M-A-PT---GWTEYAV--------M--D--
V-----K---E------L------------R----PV---QADEAS---------GI-R-
-ATHFLGTLGGT-GLTAYNGLID-V-AH-----AT----------KD--DVVVVSGAAGA
TGSIVVQ--------------------------LAKNVIGCKKVIGIAGGAKK-------
----CK------------WV-ESLGAD-ICVDYK---------S-----P--S---FKED
LLK-------------AT--E--G---YVQVYFDNVGGEILDLML-TRIARHGRIAACGS
VAT-YN-----A-P-------GSQ----GL----K-----NW-FEVI-------------
ANRIEIKGFIV-IDAIA-AGK---A-AGWVGELAKAAKEGKIQMGEETETVVK-------
TK-FEDVP-----------------------KTWTMLFEG----ANTGKLV---------
----TA-----------------------I-----TA-----------------------
-------------------------
>tr|Q0UAC3|Q0UAC3_PHANO Putative uncharacterized protein OS=Phaeosphaeria nodorum GN=SNOG_11291 PE=4 SV=1
------------------------------------------------------------
--------M-V----QNKGVIFKKV---P-D-G-WPV-AG-----EHITVE-T--RD-I-
DLDQ--Q--L--P--EG---GLLVKNFYASFDPYQRGRM--R-SP------DKKSYS-PP
FELG----------------------K---------------------------------
---P----------------------------------------------ITN-RSIFKV
VK----------S-N-TEQYK--AGDVLITR-G-IT---PIEEYSV--------F--D--
K-----D---T------VAG---------VM----KL-----ENPY---------EL-D-
-PKHFLGALGMP-GLTAWSSFYE-I-GV-----PK----------KG--ETIFISAASGA
VGQLVGQ--------------------------LAR-HEGL-KVIGSVGDDAK-------
----LQ------------FIKEELGFT-DGFNYK---------T-----E--K---PADA
LAR-------------LA--P--D---GIDIYYENVGGEQLEAAI-NAMNNFGRIIACGM
ISQ-YN-----C-K-------PGEQY--PI----R-----NL-MQVV-------------
AKRLTMRGFIV-SDENM-GPK---HAKEHQEKLQKWLHEGTFKAKISVT-----------
EG-IDNAP-----------------------EGFLGMLQG----KNFGKAV---------
----LQ-----------------------I-----ADIAKD-------------------
-------------------------
>tr|Q0UVS6|Q0UVS6_PHANO Putative uncharacterized protein OS=Phaeosphaeria nodorum GN=SNOG_04138 PE=4 SV=1
------------------------------------------------------------
--------M-P----QYTSIHLAER---P-Q-A-AIE-AG-----KTFTPQ-Q--HS-I-
PSP--SS--L--K--DD---EVLFQTLYLSLDPAMRGWL--N-PT------R--SYI-PP
VEIG----------------------A---------------------------------
---V----------------------------------------------MRG-TGIGLI
VA----------S-K-SAKFP--VGSYA--T-G-MC---GWTEYAV--------L--K--
A-----K---H------L------------D----PL-----D-LP-----D---GA-V-
-PTDALGVCGMT-GLTAYFGILD-I-GQ-----VK----------KG--DFVVVSGAAGA
TGSVVGQ--------------------------IAK-IKGA-TVLGLAGEDSK-------
----VR------------WLKEELGFD-EALNYK---------D-----P--D---FQKK
FRA-------------AT--K--G---LIDVYFDNVGGEILDLAL-SRAKPFARFVQCGA
ISD-YN-----K-K-------KPQ----GL----K-----NY-MMLI-------------
SMRIRMQGFVV-FD--F-EKK---Y-PEAKKQLAQWLSEGKLKRQETIV-----------
KGGVMKAE-----------------------EALVGLFEG----KNIGKTM---------
----VE-----------------------V-----AKPEDVKAKL---------------
-------------------------
>tr|Q1E2S8|Q1E2S8_COCIM Putative uncharacterized protein OS=Coccidioides immitis GN=CIMG_03135 PE=4 SV=1
------------------------------------------------------------
--------MAT----ENKALFYQKV---P-T-E-FPV-PG-----EHLTIE-K--VP-F-
DPEA--P--A--P--DG---GLTLQALYTSFDPYMRGGM--R-PA------QVKSYR-PA
YEIG----------------------K---------------------------------
---P----------------------------------------------LPS-ISIVKV
LK----------S-N-NDRFK--PGDIA--I-G-FM---PIQQYIA--------A--P--
A-----E---T------VQA---------LR----LL-----DNPL---------GLDD-
-LRYFLGALGMP-GLTAYSSLME-I-GK-----PK----------KG--ETIFISSAAGA
VGQVVGQ--------------------------IAK-HEGL-RVVGSVGSDEK-------
----LN------------YIINDLGFD-AGFNYK---------K-----E--K---PRDA
LKR-------------LI--P--E---GIDIYYENVGGEHLDAAI-ESMNDFGRIVTCGM
ISQ-YN-----V-K-------PEDRY--PI----K-----NL-FMVV-------------
TKRITMRGFIV-SDPGM-GDK---WAKEHRERVSQWIKDGTFKPMIHET-----------
VG-IDNAA-----------------------EGLVGLFQG----KNFGKAV---------
----LK-----------------------L------------------------------
-------------------------
>tr|Q2GR03|Q2GR03_CHAGB Putative uncharacterized protein OS=Chaetomium globosum GN=CHGG_09601 PE=4 SV=1
------------------------------------------------------------
-------MA-R----QSQQLELAER---P-T-G-PIV-PG-----KTFRQR-T--VA-A-
PTE--AD--L--Q--DG---QLLLECLYVSYDPAMRGWL--D-DK------R--SYI-PP
VQIG----------------------E---------------------------------
---V----------------------------------------------MRA-ATISRV
LA----------S-R-SAKAK--AGDIV--T-A-PL---GIREVGI--------L--P--
E-----S---Q------V------------E----PA-----SALV-----A---GA-K-
-VTDLLGVFGLT-GLTAYFGMTK-I-GE-----PK----------AG--DTVVVSAAAGA
TGSVAAQ--------------------------IAK-IAGA-RVIGTAGSDEK-------
----CR------------WLKEELGLD-VALNYK---------D-----P--E---FHRK
FKE-------------AT--P--K---FIDVFFDNVGGEQLEMAL-GRANAFSRFVMCGG
ISQ-YN-----S-E-------SKS----GPT---K-----NF-FNII-------------
GQRIKMQGFIV-FD--Y-AEE---Y-AAARTQIGQWLGEGKLKRKETIL-----------
KGGVGASE-----------------------EALDYLFQG----RNIGKLM---------
----VE-----------------------V-----KNPRGGRGTAVTCMLDQNRSN----
-------------------------
>tr|Q2HHL4|Q2HHL4_CHAGB Putative uncharacterized protein OS=Chaetomium globosum GN=CHGG_00290 PE=4 SV=1
------------------------------------------------------------
----------M----QNKTLIFKNV---P-T-R-LPV-PG-----QDLVVE-D--LG-F-
DPSA--A--P--P--PG---GVTLEVLYASFDPYQRGRM--R-PA------HIKSYS-PA
YELG----------------------K---------------------------------
---P----------------------------------------------IAS-GAVGRV
LK----------S-D-ADAYK--PGDLV--V-G-LL---PTGEYAT--------L--A--
K-----D---R------LAA---------IQ---AKV-----HNPH---------GLKE-
-LGLFLGPLGMP-GLTGWSSLHE-I-GQ-----PK----------EG--ETIFISSAAGA
VGQVVGQ--------------------------IAK-REGL-KVIGSVGSDDK-------
----LE------------FIIKELGFD-GGFNYK---------K-----E--K---AADA
LKR-------------LA--P--E---GLDIYYENVGGEQLEAAL-DAMNDFGRIVACGM
ISQ-YN-----V-P-------AEERY--GV----K-----NL-FLVV-------------
SKRLTMRGFIV-GDKGF-ADK---YGKEHQEKMQQWLAEGSVKAKLHVV-----------
EG-IDNAA-----------------------EGLVSIFEG----KNFGKAV---------
----LK-----------------------I-----KDE----------------------
-------------------------
>tr|Q2U7X7|Q2U7X7_ASPOR Predicted NAD-dependent oxidoreductase OS=Aspergillus oryzae GN=AO090701000660 PE=4 SV=1
------------------------------------------------------------
--------M-S----SNKALIFKQV---P-T-G-YPV-PG-----KDLTIQ-P--AL-Y-
DKDI--A--P--A--EN---GIVVQSLYASFDPYMRGRM--R-SA------DTKSYI-PG
FELD----------------------K---------------------------------
---P----------------------------------------------IDS-LGIAKV
IR----------S-N-NAAYK--EGDIV--I-G-QI---PIQEVVS--------L--D--
E-----G---S------IAK---------VR----LL-----QNPL---------GI-D-
-LSVFLGALGMP-GLTAFSSFYK-I-GK-----PK----------QG--ETIFVSAASGA
VGQVVGQ--------------------------LAK-HEGL-KVIGSVGSDEK-------
----LD------------FILNELGFD-GGFNYK---------K-----E--K---PADA
LAR-------------LA--P--Q---GLDIYYENVGGEHLEAAI-DALNQFGRIVACGM
ISE-YN-----S-A-------P---Y--PI----T-----NL-HKVV-------------
GKSLEMRGFIV-MNPGF-ADA---YMEEHQMKVQKWISEGTFKALTHET-----------
VG-IENAA-----------------------EGLVGIFYG----RNKGKAV---------
----LK-----------------------F------------------------------
-------------------------
>tr|Q2UQQ5|Q2UQQ5_ASPOR Predicted NAD-dependent oxidoreductase OS=Aspergillus oryzae GN=AO090005001147 PE=4 SV=1
------------------------------------------------------------
--------M-S----QNKALVFKKI---P-Q-G-YPV-PG-----QDIVVE-P--VS-V-
DPNS--P--A--P--AN---GVVLQSLYTSLDPYMRGRM--R-PA------EVKSYS-PA
FAMD----------------------K---------------------------------
---P----------------------------------------------IDS-SSIAKV
LR----------S-N-NSKYK--EGDLV--I-G-FV---PIQEYIV--------L--D--
E-----Q---S------IVR---------IR----PL-----ENPL---------GIED-
-IRVFLGALGMP-GLTAYSSLYE-I-GK-----PK----------KG--ETIFVSAASGA
VGQLVGQ--------------------------LAK-HEGL-KVIGSVGSDDK-------
----LE------------YITKELNFD-GGFNYK---------N-----E--K---PADA
LAR-------------LA--P--E---GIDIYYENVGGEHLEAAL-DAMNNFGRVVVCGM
ISQ-YN-----S-A-------P---Y--PI----K-----NI-QYVL-------------
TKRLTMRGFIV-GDAGM-GDK---YTKEHQENVQKWIKDGSFKALTHET-----------
VG-IDNSA-----------------------DALLGIFHG----KNKGKAV---------
----LK-----------------------F------------------------------
-------------------------
>tr|Q2UT67|Q2UT67_ASPOR Putative NADP-dependent oxidoreductases OS=Aspergillus oryzae GN=AO090005000137 PE=4 SV=1
------------------------------------------------------------
-------MP-I----TNRQAIYANT---P-S-P-AID-PSLSN--GTFKIS-T--TT-I-
S----DN--V--P--DD---KVLVRVHYLSLDPAMRQWL--T-AK------R--SYI-AP
VERG----------------------S---------------------------------
---V----------------------------------------------MRG-QSIAQV
IGVGS-------N-L-KTQYK--AGDWV--I-A-YS---GWQEYAL--------L--G--
Q-----K---E------A------------Q----KV-----V-IP-----P---GC-R-
-PTDAMSVLGMT-GLTAYFGMTE-V-GQ-----PK----------PG--DTVVVSGAAGA
TGMVAGQ--------------------------IAK-IKGAKRVVGLAGSAEK-------
----CA------------FLRNELGFD-AAINYK---------D-----K--D---WKKQ
LKD-------------AT--P--E---YIDVFFDNTGGEILDACL-ARAARDARFAICGA
ISQ-YN-----S-A-------KPQ----GP----A-----SF-MTVI-------------
-------GFIV-FD--Y-AKK---Y-PIALKDLSEWLTQGKIKRKEHIV-----------
PGGLEAAP-----------------------QGLVDLYGG----VNTGKMM---------
----VE-----------------------V-----APVSEAIGAKAKL------------
-------------------------
>tr|Q4P8L5|Q4P8L5_USTMA Putative uncharacterized protein OS=Ustilago maydis GN=UM03548.1 PE=4 SV=1
-----------------------------------------------------M------
----SFAIP-S----QQTQIVLRER---P-T-A-AIK-DSLGENDSTYEKR-T--VP-V-
PQE--SE--L--K--DG---EVLVRVEYVSLDPAMRGWL--R-DA------R--SYL-PP
VQIG----------------------E---------------------------------
---V----------------------------------------------MRA-GGVGVI
VA----------S-K-FPGLS--KGDQI--S-G-TL---GWQQYAR--------V--P--
G-----K---S------V---------------E-KR-----S-IR-----E---GS-S-
-LLDYLGPLGSS-GQTAYWGIFD-V-AA-----IK----------KD--DVVVVTGAAGS
VGSVAVQ--------------------------LAK-LKGC-KVIAVAGADDK-------
----CQ------------WLKDSLGAD-EALNYK---------D-----P--N---FKKT
YRE-------------IV--T--KKYGYIDAIFENVGGDILDMSL-LCMKPHARIALCGA
ISD-YN-----N-P-------KPN----GL----K-----NY-QTII-------------
AMRIKLQGFIV-FD--Y-AKR---Y-SEAEDDMAKWMKEGKLARKFHVVGEELDAKAREH
GKSLEQCP-----------------------KALNDLFAG----KNVGKMV---------
----VK-----------------------V-----AP-----------------------
-------------------------
>tr|Q4PDA2|Q4PDA2_USTMA Putative uncharacterized protein OS=Ustilago maydis GN=UM01911.1 PE=4 SV=1
------------------------------------------------------------
--------M-V----TNHQVLFNKT--QP-T-G-LPKPG------ETTKPG-S--AE-L-
DID-NVA--L-----NG---GVLTRNIAVSLDPTMRNRM--K-GN------N--GYFSAP
YVVG----------------------Q---------------------------------
---P----------------------------------------------VTA-IGIAEV
VR----------S-E-VNDFA--PGDIV--Y-AWST---GIEDYTI--------H--P--
A-----AAAAT------F------------R----KF-----DPAQ-----LNN-GL-S-
-ITTYLGAAGMA-GMTAYMSLKEII-GD-----LK----------PG--NKMFVSGAAGA
VGQLVVQ--------------------------LCH-QAGV-GVIASAGSDEK-------
----CE------------FV-RSLGAE-ESINYK---------T-----E--D---LRAK
LKA-------------FA--A--DT--GIHYYFDNVGGDQLEAYI-DNAARYGIIVACGY
ISG-YN-----A-E-------KPE-DVVYP----K-----NL-FNVI-------------
TKELKYQGFIV-SS--Y-IPK---WLGKFMDEVPKMLADGTIKNREDVT-----------
FG-VYGAE-----------------------DAFLRLFTG----DNSGKVA---------
----VL-----------------------I-----DTDRAEKWNLKKQMDASKVWK----
-------------------------
>tr|Q55ZC0|Q55ZC0_CRYNE Putative uncharacterized protein OS=Cryptococcus neoformans GN=CNBA5690 PE=4 SV=1
------------------------------------------------------------
-----MTSP-Q----KNVQIILNER---P-QKG-PVT-D------TTFKSK-T--VD-V-
P-----E--L--K--DG---EILARVDYASVDPTMRGWI--N-EG------R--SYM-PP
VEIG----------------------A---------------------------------
---A----------------------------------------------MRA-NGLGTV
IA----------S-K-AKDFK--AGDKV--L-G-LL---NWQEYYV--------G--P--
T-----E---G------L------------T----KR-----E-TP-----E---GA-R-
-DVDHLGLFGMT-GLTAYFGMIE-V-GK-----IK----------DG--DHVVISGAAGA
VGLVATQ--------------------------IALAHPNC-KVTVIAGSKEK-------
----LD------------YL-KKLGAH-NALNYK---------D-----D--D---FKEQ
FKK-------------V------G---LIDVYFDNVGGKILDMAL-AQLNPFARIVACGA
ISQ-YN-----A-T-------VPD----PI----Y-----NY-FNII-------------
SMKATMRGFIV-FQ--F-ADR---F-PEGIKYLSDLVKKGKMEFNYHII-----------
DG-LDSCV-----------------------QALREMFEG----KNLGKTV---------
----VR-----------------------V-----SNEAAKGSKL---------------
-------------------------
>tr|Q59ZH5|Q59ZH5_CANAL Putative uncharacterized protein OS=Candida albicans GN=CaO19.11028 PE=4 SV=1
------------------------------------------------------------
----------MSLPSVATQIVLKNH---P-A-G-FIN-PEFNKLDSTFAVK-H--AS-F-
P----KE--L--K--EG---EVIVKTLYLSNDPTQRSWI--R-SKLEKR--R--HYA-KP
IEEG----------------------S---------------------------------
---P----------------------------------------------MRS-LGLGQI
VQ----------S-N-SSRFK--PGDIV--Y-G-II---LWGDYSV--------L--E--
D-----T---S------L-----------YN----SI-----DTSL---------GL-P-
-LEYYLSVLGMT-SLTAFFGLTE-A-GD-----LKQYLNSPP--GKG--PIVCVSAASGA
TGSVVVQ--------------------------IAKNLLGASKVIGISGSSEK-------
----CQ------------WV-EKLGAD-ICVNYK---------D-----P--N---YQDQ
IEK-------------FLG-D--E---FIDTYFDNVGGDILSFVL-TKVKKFGNVVACGS
IAG-YN-----N-R-------EAS----KV----S-----NW-GEIT-------------
VNSLTVRGFIV-TD--Y-QEH---F-PKAIGILTDAVKAGKIRTDGA-YHVENLHGHDLI
HR-LENIP-----------------------KIWNKLFEDN---KPNGKMI---------
----TK-----------------------V-----ALDI---------------------
-------------------------
>tr|Q5A0V7|Q5A0V7_CANAL Putative uncharacterized protein OS=Candida albicans GN=CaO19.3139 PE=4 SV=1
------------------------------------------------------------
----------MSAPKVATQVFLKTC---P-S-G-FIH-TKVNEDDSTFEVK-E--VP-V-
P-----E--L--K--EG---QVLAKVLYLSNDPTQRTWL--R-KAGDNS--P--SYM-PP
VHEG----------------------T---------------------------------
---P----------------------------------------------MAS-LGLAEI
IE----------S-K-SEKYQ--KGDIA--S-G-RI---YWADYAV--------V--P--
D-----V---V------F-----------FN----KI-----DKSL---------GL-P-
-LEFFLSILGMT-TLTAFFGLTE-V-GK-----LKKYLDGPKEGEKG--PVVCVSAASGA
TGSSVVQ--------------------------IAKHLLGASKVIGISGSDEK-------
----CK------------WV-ESLGAD-LCVNYK---------N-----S--E---WKQQ
VSD-------------YLA-KDNE---GIDVYFDCVGGEILSFIL-TKMNKFGHVAACGA
ISG-YN-----D-N-------KAF----AV----T-----SW-PFII-------------
TNSLNVQGFIV-GN--F-AAQ---F-PEAIKILGAAVKEGKIKAQGA-YHVEKLSGDEPS
KR-LADIP-----------------------RIWNMLFEDN---KPNGKLL---------
----IK-----------------------V-----D------------------------
-------------------------
>tr|Q5AWY1|Q5AWY1_EMENI Putative uncharacterized protein OS=Emericella nidulans GN=AN7199.2 PE=4 SV=1
------------------------------------------------------------
----------MP---SSKQWILANK---P-T-D-LPT---LSGPTPTFKLT-S--AD-V-
P-----K--P--S--SS---QALVKTLMLSNDPAQRTWI--V-PNADPE--R--LYL-PP
VQEG----------------------S---------------------------------
---P----------------------------------------------MSA-FALAEV
VE----------S-GSPNELP--VGSLV--L-C-PT---NWTEYSV--------H--E--
I-----K---T------L------------Q----KI-----QPIE---------GL-D-
-LGHFLGALGMT-AVTAYYGIKE-V-AG-----TT----------KD--DTVVVSGAAGA
TGSMVVQ--------------------------IAKKIIGCKRVIGIAGTDDK-------
----CR------------WV-ETLGAD-VCINYK---------K-----D--S---FEQD
LIK-------------ET--E--G---FVEVYFDNVGGNILDLML-TRMKRHGRIAACA-
----------------------------------D-----DK-QEVI-------------
SMRLHIRGFIV-LD--Y-YHK---F-SDVIAELTQAWKEGKIVVDESMQTVVE-------
AK-FEDIP-----------------------NVWMKLFEG----GNTGKLC---------
----TK-----------------------I-----VSRRHRVRRGKEKRQVLIIIAATGC
LNLWSPINVKSMA------------
>tr|Q5AY13|Q5AY13_EMENI Putative uncharacterized protein OS=Emericella nidulans GN=AN6817.2 PE=4 SV=1
------------------------------------------------------------
----------M----SNKQIILHER---P-T-D-AID-PSLTS--GTFRLR-T--VP-R-
P----DN--V--P--AD---KVLVRVHYLSLDPAMRQWL--S-AS------R--SYI-AP
VKIG----------------------A---------------------------------
---V----------------------------------------------MRG-VSMSRV
VAVGK-------D-L-ASKFQ--VGDWV--S-A-YT---GWQEYAV--------L--G--
K-----D---D------V------------E----KI-----A-IP-----V---GG-R-
-PTDVLSVLGLT-GLTAYFGMIE-I-GQ-----PR----------PG--DTVVVSGAAGA
TGMVAGQ--------------------------IAK-IKGAKRVIGLAGTQDK-------
----CD------------FLVKELGFD-VAINYK---------S-----P--N---WRKQ
LKA-------------AT--P--D---YINVYFDNVGGEILDACL-ARAAPFSRFVMCGA
ISQ-YN-----T-S-------KPK----GP----A-----SY-MNVI-------------
SQRVTMKGFIV-FD--F-AEK---Y-AAAREELSSWLAQGKLARKDHIL-----------
TGGLESAP-----------------------KALVDLYAG----ANTGKMM---------
----VE-----------------------V-----APVNETEPRAKL-------------
-------------------------
>tr|Q5BEY5|Q5BEY5_EMENI Putative uncharacterized protein OS=Emericella nidulans GN=AN0895.2 PE=4 SV=1
------------------------------------------------------------
--------M-A----ANKALVFKKI---P-D-G-YPV-PG-----EHLTIE-P--AA-Y-
DASA--A--A--P--AD---GVFLQSLYTSFDPYMRGRM--R-SA------EIKSYA-PP
FYLD----------------------K---------------------------------
---P----------------------------------------------IES-ASIAKV
IR----------S-N-NGSYK--EGDLV--I-G-RL---PIQEYVA--------V--E--
K-----D---E------LSR---------IR----HL-----ENPL---------GIED-
-IRVFLGALGMP-GLTAYSSLYE-I-GQ-----PK----------KG--ETIFVSAASGA
VGQLVGQ--------------------------LAK-HEGL-KVIGSVGSDEK-------
----LN------------YIINDLGFD-GGFNYK---------K-----E--K---PADA
LAR-------------LA--P--N---GIDIYYENVGGEHLEAAL-EAINNFGRVVVCGM
ISQ-YN-----S-A-------P---Y--PI----K-----NI-AYVL-------------
TKRLTMRGFIV-GDAGM-GDK---YTKEHQENVQKWIKDGSFKTLIHET-----------
EG-IENAA-----------------------EGLVGIFYG----KNLGKAV---------
----LK-----------------------F------------------------------
-------------------------
>tr|Q6BV61|Q6BV61_DEBHA DEHA2C05104p OS=Debaryomyces hansenii GN=DEHA2C05104g PE=4 SV=1
------------------------------------------------------------
----------MSIPSNYKQIILNSA---P-S-K-EVN-LKYGEESSTFRIE-Q--AS-F-
D-----ENSV--K--DG---EVVVKVLYLSNDPTQRGWM--Q-KGIDAK--R--MYA-PP
ILEN----------------------D---------------------------------
---P----------------------------------------------VTA-LGLGEI
VL----------S-K-SSKHS--VGDKV--T-G-RF---SWQEYVV--------V--N--
E-----Q---S------I-----------FT----TI-----DESA---------GL-P-
-LTSYLSSVGMT-GLTAYFGVTK-V-GE-----LK----------KG--QTIVISAASGA
TGSMCVQ--------------------------IAKHIVGATKVIGISGSAEK-------
----CK------------WV-ESLGAD-VCVNYH---------D-----A--D---YQKQ
LSD-------------IIG-D--D---FVDVYYDNVGGEILSFML-SKVKPFGHVVACGA
IAG-YN-----D-K-------EKS----NV----T-----SW-AEII-------------
TNRLTVRGFII-LD--F-VKD---Y-AQGVGAIVGAIKEGKIKITEGTS-VVDLTSEK--
DV-LAKVP-----------------------ETWSLLFGSN---KPNGKLI---------
----TK-----------------------I-----A------------------------
-------------------------
>tr|Q6BV62|Q6BV62_DEBHA DEHA2C05082p OS=Debaryomyces hansenii GN=DEHA2C05082g PE=4 SV=1
------------------------------------------------------------
----------MTIPSSYKKIVLNNA---P-S-K-EVN-LKYGEESSTFRIE-R--TT-F-
D-----KNSV--K--DG---EMVIKMLYFSNDPAQKGWM--Q-KGIDSK--R--MYL--R
ILEN----------------------D---------------------------------
---P----------------------------------------------VIS-LGLGEV
VF----------S-K-SSKHS--VGDKV--T-G-RF---TWEEYIV--------V--N--
E-----E---R------I-----------TK----TI-----DESL---------GL-P-
-LTSYLSSVGMT-GLTAYFGVTK-V-GE-----LK----------KG--QTIVISAASGA
TGSMCVQ--------------------------IAKHIVGASKVVGISSSPKK-------
----CK------------WV-ESLGAD-VCVNYH---------D-----T--D---YQKQ
LSD-------------IIG-D--D---FVDVYYDNVGGEILSFML-SKVKQFGNIVACGA
ISG-YN-----D-A-------EKG----EV----T-----GW-PEIT-------------
RNRLTIRGFII-ID--F-IKD---F-AEGINAIVGAIKEGKINITEDVS-VVDLSKEI--
DV-LAKVP-----------------------ETWGLLFSNK---KPNGKLV---------
----TK-----------------------I-----A------------------------
-------------------------
>tr|Q6CCV6|Q6CCV6_YARLI YALI0C06171p OS=Yarrowia lipolytica GN=YALI0C06171g PE=4 SV=1
------------------------------------------------------------
----------M----SYTRVTLQQH---P-K-T-TIE-P------STFKDE-T--VP-I-
PTKD--D--L--K--DG---DYLIKVKLVSLDPTLRGQM--S-GQ------K--SYI-EP
VKLG----------------------D---------------------------------
---V----------------------------------------------MRA-WGLGEV
VE----------S-K-NPEYK--VGDIV--S-G-VV---GFSEYAI--------G--H--
N-----Q---D------H------------R----KI-----PNIP---------GI-P-
-LEDNLGVLGLT-GLTAWWGING-VAGG-----IK----------SG--ETVLVSGAAGA
TGSVAGQ--------------------------LAK-IAGA-KVIGIAGGKDK-------
----CD------------FITKELGFD-VALDYK---------S-----A--D---FKKD
FKE-------------AT--K--G---GVDVYYDNVGGEILDMAL-MAANDFARFIMCGG
ISQ-YN-----L-D-------KPQ----PL----Y-----NV-LQVV-------------
PKRIKMQGFIV-MD--H-GDR---F-PEIIKDLAGLISQGKLKAKTHLI-----------
EGPVTGLP-----------------------NALKSLFEG----ANTGKMI---------
----YK-----------------------L-----DSKL---------------------
-------------------------
>tr|Q6FLW4|Q6FLW4_CANGA Similar to uniprot|Q03102 Saccharomyces cerevisiae YML131w OS=Candida glabrata GN=CAGL0K12958g PE=4 SV=1
------------------------------------------------------------
--------M-V----SAKQIVIKNE---P-TPG-YPFQFDKHSDDATFTTV-E--KN-I-
D-----ENDL--S--DG---EVLVETHYLSNDPAQKFWI--ASID------K--NYA-KG
VSKG----------------------E---------------------------------
---V----------------------------------------------IPA-RGIAKV
LA----------S-K-NSKFS--VGDFV--S-A-RT---GWTSHCI--------L--K--
D-----S---D------GVE---------LT----KL-----DLTK---------VS-D-
-PSWYLSVLGGT-ALTAYFIFYR-Y-AE-----LQERESD-----YG--KTFLISGAAGA
VGSVCIQ--------------------------IALHRFKAAKVIAIAGGAEK-------
----VK------------FV-ESFGSRVVGVDYK---------D-----P--S---FKDN
LLK-------------AAGGQ--N---TVDYFIDNVGGEILDFST-ALLKVHAYIIACGS
ISG-YN-----D-P-------SKL----PF----K-----NY-VSVV-------------
TKRLTIKGLLL-YD--N-KEN---F-PAGYSKLLEMIESNQLDVSKAETMVDATG-----
EK-FDDIP-----------------------LIWNSLFEG----RNKGKLI---------
----TK-----------------------L-----K------------------------
-------------------------
>tr|Q751P9|Q751P9_ASHGO AGL360Wp OS=Ashbya gossypii GN=AGL360W PE=4 SV=1
------------------------------------------------------------
--------M-V----SAKQWVLKNE---A-DPN-HDFNFDMGTSGSTFEML-D--VE-L-
S-----SEQV--K--EG---QLLVQTQYLSNDPAQKFWI--CSGD------K--NYA-AG
VAIG----------------------E---------------------------------
---V----------------------------------------------IPA-RGIVKV
LF----------S-R-NQNVK--QDEYL--A-G-PI---GWRTHAV--------I--E--
D-----V---S------V-----------YS----KV-----SLRA---------VG-E-
-LWGHLSVLGST-ALTAYFIFKE-Y-LN-----VAQDE-------SGHHKVFLISGAAGS
VGSLCIQ--------------------------LALNVYKASKVIAVAGGAEK-------
----VK------------YV-ESFGQQVVGVDYK---------D-----P--E---FKKN
LLA-------------ASGGA--N---TVDYFIDNVGGDILDIGI-DLLKVHAVITACGS
ISG-YT-----D-A-------SKF----VL----K-----NS-SRIL-------------
TKRLVIKGMLV-TD--H-ANK---F-PEAIEQLASYVQSGEISLEKSATIRDATG-----
DA-FKDVP-----------------------LIWRGLFQG----INKGKLI---------
----TK-----------------------V-----SA-----------------------
-------------------------
>tr|Q7S2T5|Q7S2T5_NEUCR Putative uncharacterized protein OS=Neurospora crassa GN=NCU09040 PE=4 SV=1
------------------------------------------------------------
------MAP-T----HNKTLVFKKI---P-E-G-YPV-PG-----EHIVIE-D--RG-F-
DPDA--A--P--P--PG---GMTVSILWASFDPYQRGRM--R-DA------SVKSYA-PA
YQLG----------------------G---------------------------------
---P----------------------------------------------VTN-DTVAKV
LK----------S-D-NPDYQ--PGDLV--V-A-HL---PIAEYAA--------L--T--
K-----T---E------VGSVMGGIVGQVVQ---TKI-----DNKY---------GFKD-
-LGLFLGPLGMP-GLTAWSSYKE-I-GQ-----PK----------AG--ETIFISSAAGA
VGQVVGQ--------------------------IAK-REGL-KVIGSVGAGEK-------
----LD------------FIINELGFD-GGFNYK---------K-----E--K---PLDA
LKR-------------LA--P--Q---GIDIYYENVGGEHLDAAL-ECLNTFGRIVACGM
ISQ-YN-----V-K-------PGEAY--GV----K-----NL-IQVV-------------
AKRLTMRGFIV-FDKDF-GPK---YAKEHQEQLSKWIAEGSVKFKLHVT-----------
EG-IDNAP-----------------------KGLVGIFKG----ENFGKAV---------
----LH-----------------------I-----KDE----------------------
-------------------------
>tr|Q7S571|Q7S571_NEUCR Putative uncharacterized protein OS=Neurospora crassa GN=NCU02299 PE=4 SV=2
------------------------------------------------------------
MFHHTHGYK-S----HSLQLELVHR---P-S-G-PII-PG-----HTFRVS-A--VP-A-
PVP--SD--L--N--EG---DLLLETLYISLDPAMRGWL--D-DV------R--SYV-PP
VQIG----------------------E---------------------------------
---V----------------------------------------------MRA-FCICRV
LA----------S-R-SPKAA--AGDIV--T-A-MN---GIREIGI--------L--S--
D-----R---H------I------------E----KP-----AFLP-----P---GG-K-
-TTDLLGVLGMT-GLTAYFGMMK-I-GN-----VK----------RG--DTVVVSAAAGA
TGSVAVQ--------------------------IAR-IQGAKRVVGTAGSDEK-------
----CR------------WLVEEGGAD-VALNYK---------D-----P--E---FRRK
FKE-------------AT--P--D---FVDVYFDNVGGEQLNMAL-ARANRGARFVMCGG
ISQ-YN-----A-E-------HKQ----GP----K-----NI-NNVI-------------
TMRIRMEGFIV-FD--Y-KDE---Y-PTALGQLAQWLAEGKLKRKETIL-----------
KGGVRVAD-----------------------EGMVQLYKG----GNIGKLL---------
----IE-----------------------V-----KNPDEERQSRL--------------
-------------------------
>tr|Q8NJQ2|Q8NJQ2_COCHE Reductase RED1 OS=Cochliobolus heterostrophus GN=RED1 PE=4 SV=1
------------------------------------------------------------
--------M-Y----QNKSLIFKNP---P-I-G-WPK-PD-----VDFGVE-C--RP-I-
DING--D--I--P--LG---GVILKNCYVSLDPYQRGRM--R-AP------TVDSYS-PP
FTIG----------------------D---------------------------------
---P----------------------------------------------MEG-HVISRV
IR----------S-A-STKLQ--PGDFV--S-G-VG---PIQEFSV--------L--S--
A-----G---V------VDG---------FT----RI-----ENPY---------NL-N-
-LEIFLGPLGMP-GLTAYSSFYE-I-GK-----PK----------KG--ETIFISAASCA
VGQLVGQ--------------------------LAK-REGL-YVIGSVGDDEK-------
----VE------------FITKGLGFD-VGFNYK---------K-----E--V---IGEA
LMR-------------VA--P--E---GIDIYFDNVGGQTLESAL-YAMRPRGRIVVSGM
ISQ-YN-----L-Q-------PSELY--GV----K-----NL-FMVI-------------
TNRITIQGFIV-TDSDM-GPK---YSAEHLKNVSQWIYDGSLKPKIHVD-----------
TG-MDHAC-----------------------QSFINMLKG----RKIGKAV---------
----LQ-----------------------I-----ADLNGD-------------------
-------------------------
>tr|A0C8D8|A0C8D8_PARTE Chromosome undetermined scaffold_158, whole genome shotgun sequence OS=Paramecium tetraurelia GN=GSPATT00036188001 PE=4 SV=1
------------------------------------------------------------
----------M----QNKALVLKQR---PDE-T-FPQNM------DFFEVR-E--VP-V-
P-----E--L--N--DG---EILIRVLYIGVDPVMRVWL--S-GA------K--TYI-DA
VQIG----------------------Q---------------------------------
---V----------------------------------------------MPA-FGVGIV
VD----------T-K-QPKWD--VGQIV--F-G-VL---ECANLCK--------R--A--
T-----K---P------L------------F----KVPLFEL-------------GD-P-
NIPLLLSIYGVT-GLTALNGMKL-I-PQDHIPTQD----------RQ--RTFCVSSAAGS
TGSIALQ--------------------------IAK-HMGF-KTIGIVSGREK-------
----RE------------FV-LGLGAD-ECITYNDCKENDEIIV-----D--K---LTQE
IKR-------------VA--P--N---GIDVYFDNAGEEVLDAVL-PGMAKEGLILLCGA
TST-YN-----A-W-------KNR-G--GL----T-----NL-ASAI-------------
TQQVKLEGIIF-YQ--D-QAK---I-YSGFSDMIELVNDGVIKHQEEIY-----------
YG-VENFV-----------------------QGLKRVFLG----QNMGKII---------
----IQ-----------------------I-----DQQVEHQAKL---------------
-------------------------
>tr|A0CG16|A0CG16_PARTE Chromosome undetermined scaffold_178, whole genome shotgun sequence OS=Paramecium tetraurelia GN=GSPATT00038176001 PE=4 SV=1
------------------------------------------------------------
----------M----NNKVLLLQRR---PDE-S-FPQNM------NFFEIQ-Q--QP-T-
P-----Q--L--D--KG---EILIRVLFIGVDPVMRVWL--S-GA------K--TYI-DS
VQIG----------------------Q---------------------------------
---V----------------------------------------------MPA-FGVGQC
IE----------S-N-AKSWN--PGQLV--F-G-VL---ECAQYCV--------R--K--
V-----N---K------L------------F----KVPSFVEI------------GD-P-
IIPLTLSIYGVT-GLTALNAMKQ-I-PESNRPTQE----------SP--KTLCVSSAAGS
TGSVVCQ--------------------------IAK-RMGY-RVVGIVSSEEK-------
----VE------------FL-KELGVD-ECVTYNKCKQNEEINV-----N--Q---LTQL
LKS-------------HA--S--E---GIDVYYDNAGEEILDAVI-PVINKRGYVLLCGA
TST-YN-----S-W-------KQR-C--GL----K-----NL-AKAI-------------
ENSIKFEGIMF-LN--E-KQK---M-YDGFAEMVEMVNEGSIKHQEEIL-----------
LG-IEQFI-----------------------IGLQNVFLG----KNKGKTI---------
----IQ-----------------------I-----YDNQLLQAKL---------------
-------------------------
>tr|A0DM15|A0DM15_PARTE Chromosome undetermined scaffold_56, whole genome shotgun sequence OS=Paramecium tetraurelia GN=GSPATT00018300001 PE=4 SV=1
------------------------------------------------------------
----------------MRGVTLRRY---PDE-S-FPKNI------DFFDLK-D--FP-I-
P-----TN-L--K--EN---DLLIKVCYVSIDPVMRVWF--S-GA------K--TYI-DT
VHQG----------------------Q---------------------------------
---I----------------------------------------------IPA-FGCGVV
AE----------S-K-SKRFT--KGDLV--L-G-AL---DCADYCV--------R--S--
A-----N---A------I------------F----KLPAVKSK------------HD-P-
NLPLFLSVYGVT-GITALKGLHQ-I-PKENLPTKE----------SK--KTLVVSSAAGS
TGSFALQ--------------------------IGK-HWGY-RTVGIVSSRDK-------
----KD------------FV-LSLGAD-ACVCYNDTLDSNGIVDT----D--K---LTKL
IKQ-------------AA--P--E---GVDAMYDNSGEEVLDAIL-PAMNKGAFIVLCGA
TAT-YY-----T-W-------KNR-G--GL----K-----NL-AHFI-------------
TKQIKAEGILY-FG--Q-KNA---I-IESFKEMNELVTGKHIQHKEEFI-----------
NG-LENVT-----------------------IGLQKVFMG----KNLGRVI---------
----VK-----------------------L-----DNEVPLPKF----------------
-------------------------
>tr|A0DUP2|A0DUP2_PARTE Chromosome undetermined scaffold_64, whole genome shotgun sequence OS=Paramecium tetraurelia GN=GSPATT00020431001 PE=4 SV=1
------------------------------------------------------------
----------M----SNLQVQLIKK---PDA-K-YPKVN------DVFQVK-T--AS-T-
PTAS--Q--L--K--DG---EVFLENLYFSIDATMRVWI--S-GA------K--TYV-DP
VLPG----------------------N---------------------------------
---T----------------------------------------------MFG-QAVSRV
LA----------S-K-SQKFQ--KGDYV--I-G-VV---NWTLYQI--------I--S--
D-----A---K------L------------H----LV-----KRGG-----DID-DL-T-
-GYSFLGPLGIS-GLTAYIGFEA-I-GK-----PK----------EG--ETVVISAAAGA
VGEIAVQ--------------------------LAKTYYKC-KVIGIAGGPEK-------
----CD------------YVKKQLGAH-DCIDYK---------N-----E--N---LSKR
LRE-------------LT--P--N---GIHVYFDNVGGEMLDEIL-MHITDHTRIILCGA
IAT-YN-----Q-T-------GEP-Y--KV----K-----NY-PRLI-------------
IKRAVMQGFLY-FD--H-PEL---F-KPGQATITQMLKQGQLKIRYDVQ-----------
NG-LEQAP-----------------------NGLAKLLLG----QNNGKVV---------
----VK-----------------------A-----KADQPKL------------------
-------------------------
>tr|A4VEL4|A4VEL4_TETTH Alcohol dehydrogenase OS=Tetrahymena thermophila SB210 GN=TTHERM_00374939 PE=4 SV=1
------------------------------------------------------------
----------M----KNKQLIYLKK---PDN-T-FPDSAE-----NIFKVS-ESQIT-L-
K-----S--L--K--QG---DFVVQVHYVSVDPVMRVWL--S-GA------E--TYY-PK
LKQG----------------------D---------------------------------
---V----------------------------------------------MHC-FGVGIV
IY----------S-N-NSQMN--VGSQV--F-G-NL---GIQQYSL--------V--D--
K-----S---R------R------------K----MV-----FPLPQQQDFP---SI-K-
-LIDYLNLVNN--GMAAYMGCIE-V-CQ-----PK----------PG--QTILVSTAAGA
TGLLVCQ--------------------------LAK-QKGC-KVIGITGSNRK-------
----CD------------FLKGVIQID-EAINYK---------T-----Q--N---LSEV
LKN-------------Y----------KIDMYFDNVGEETLDLAI-RQINQKGRIALCGA
MGN-YN-----D-Y-------NNR-K--GI----K-----NY-LMIV-------------
LKRIFMKGITF-TE--V-GEK---M-PEVLEYYSNSIKEGQIKTYIEEF-----------
ES-IEKLP-----------------------EALKFCFNG----DNIGKVV---------
----VK-----------------------I-----QDISFEEACKEVFKQNSLSSL----
-------------------------
>tr|A7S3A7|A7S3A7_NEMVE Predicted protein OS=Nematostella vectensis GN=v1g165928 PE=4 SV=1
------------------------------------------------------------
------MAS-K----QNSRVILRSR---PGKVN-PPS-L------ENFAVE-P--VE-P-
P--------LVCE--QG---EILVKTLYLSVDPYMRSRM--N-EG------GSVGYI-AP
FEIG----------------------K---------------------------------
---V----------------------------------------------LSG-GGVGRV
EE----------S-K-SDKFS--VGDIV--E-C-FG--FPWQHYCV--------LPED--
H-----Q---S------L------------R----KV-----E--S-----EIV-CE-N-
-PSLALGLCGLT-ALTSLIALQE-R-GH-----IV----------PGQNQTVVVTGAAGA
CGSAAGQ--------------------------IAK-IFGCGKLVGICGSEEK-------
----CQ------------YI-KELGFD-SSINYK---------QV----D--N---MAEE
LRK-------------HC--P--Q---GIDVYFDNVGGEISNEII-RLMNKNSHVIICGQ
IST-YN-----Q-D-------IPYPNPLPQ----D-----VQ-EIVT-------------
KQNITRERFLV-LD--F-SPL---I-PAARAQLEVWVKEGKLKNRETVE-----------
EG-LENVA-----------------------KAFLSMMSG----GNIGKQV---------
----VK-----------------------V-----A------------------------
-------------------------
>tr|A8NMK0|A8NMK0_BRUMA Oxidoreductase, zinc-binding dehydrogenase family protein OS=Brugia malayi GN=Bm1_05625 PE=4 SV=1
---------------------------------------------------MDENQTQCC
SYSRNSNYL-S----YNKRIVFVRR---PGANN-FPS-A------DCFRCE-D--CL-A-
PNR--LD--V--G--NG---QCIVRTLFLSVDPAQRCRM--N-KS------TGVDYL-AP
YEIG----------------------E---------------------------------
---L----------------------------------------------VDGLEGIGVI
EMV---------S-S-NSAFK--VGDLV--T-S-IGRLWPWSRLFV--------A--D--
E-----V---D------L------------V----RV-----TLPP---------GF-S-
-PSIILSCVGLS-GLTALLGIQK-K-AE-----ID----------RTRPQTFVVSGAAGS
CGSLAGQRLIFVYFRMAKNCAIGTECVAMDIVLIAR-LHGCTKVIGICGSDQK-------
----CA------------VLLNEWGFN-GAINYK---------R-----E--S---VVDR
LHK-------------LA--P--E---GVDIYFDNVGGFVSDAVI-SLMSEGGRIVLCGQ
IAV-YN-----T-D-------LPNPPPLPE----K-----TA-QIIA-------------
ERKIKREKFIV-LQ--Y-KDD---I-DTSVAQLSAWLQEKKLKSRETVY-----------
EG-LERAP-----------------------EAVIDLLNG----CNIGKMI---------
----VK-----------------------V-----DDS----------------------
-------------------------
>tr|A8WT09|A8WT09_CAEBR Putative uncharacterized protein OS=Caenorhabditis briggsae GN=CBG03002 PE=4 SV=1
----------------------------------------------------------MT
SSSSSSQLP-A----DNKVVMFVKR---PGENN-PPT-V------DCFDVI-P--ID-S-
PSE--SD--I--T--SE---QCIVRILFLSVDPAQRCRM--N-TS------TGVDYL-GP
YEIG----------------------E---------------------------------
---P----------------------------------------------VDGMEGVGIV
ERA---------G-S-ASTLQ--VGDLV--T-G-CIRLWTWTKYFV--------V--D--
S-----T---D------L------------V----KV-----N-LP-----S---TF-S-
-PSVILSCAGLS-GITALLGIRK-K-AK-----ID----------RTRPQTIVVSGAAGS
CGSLAGQ--------------------------IAR-IEGCTTIIGICGSDEK-------
----CK------------VLKEEFGFD-AAINYK---------T-----E--I---ISER
LDR-------------LA--P--D---GVDIYWDNVGGRVSDEVI-EMMNPNSRIVLCGQ
IAV-YN-----T-D-------LPYPPPLPD----H-----TV-QILK-------------
ERNIERERYLV-LT--Y-KDE---M-DEAIAQLSEWLQQDRIKVKETIY-----------
DG-LASAP-----------------------HAFVDMMTG----KNIGKML---------
----IR-----------------------P------------------------------
-------------------------
>tr|A9VAK7|A9VAK7_MONBE Predicted protein OS=Monosiga brevicollis GN=38857 PE=4 SV=1
------------------------------------------------------------
--------M-S----KNRQLLLQEY---P-K-D-NIT-A------DSFKLE-E--SD-I-
P-----S--I--Q--DG---EVLIKNIVASVDPYQRGIL--S-PG------P--SYA-EP
VQIG----------------------S---------------------------------
---P----------------------------------------------MRL-GTVGVV
VE----------S-K-AEGYE--KGDFV--N-G-FG---GVQDYYV--------G--KP-
G-----E---N------L-----------QN----KL-----QPRP-----E---NLED-
-ISKAMSVLSVVIGLTAYVGTKH-I-LN-----PS----------KD--SVFLVSAGAGA
VGSLSGQ--------------------------IAK-ELGA-TVIGVAGKPEK-------
----LD------------YM-KSLGFD-HVFNYK---------T-----D--D---LKAE
FKR-------------VA--P--K---GITHYFDNTAGPITEAFL-QNAATGAKHAVCGA
ISD-YN-----K-E-------KPD----GI----R-----SW-ASII-------------
KSRITITGFLV-SD--H-IDK---Y-GEFVQWAKPLVDAGKLKWSVDLR-----------
EGGPGKYV-----------------------DTATDLFAG----KHSGKML---------
----LK-----------------------L-----NEFPQ--------------------
-------------------------
>tr|B0W9J0|B0W9J0_CULQU NADP-dependent leukotriene B4 12-hydroxydehydrogenase OS=Culex quinquefasciatus GN=CpipJ_CPIJ003801 PE=4 SV=1
--------------------------------------------------M--SLLRNIH
RFYGSSSSA-V----TAQSWIYAKV---F-K-G-EPT-Q------QNFRLE-R--ED-L-
P-----A--L--E--DG---DFLARADYISVDPYMRPYM-------------------MA
YPEG----------------------T---------------------------------
---P----------------------------------------------MIG-GQVATV
LD----------S-R-NPAFP--VGSAI--F-G-QF---GWRTHTV--------C--N--
P-----A---K------LK----------TD----RP-----YVLP-----DFG-SL-P-
-TSLGLGVLGMP-GNTAYFGLSE-L-CE-----PK----------EG--ETVVVSGAAGA
VGSHVGQ--------------------------IGK-IKGC-RVVGIAGSDAK-------
----CA------------WL-KELGFD-EVINYK---------T-----A--N---VYGE
LKK-------------AA--P--K---GIDCYFDNVGGPISEAVI-KQMNVYGRIAVCGT
ISN-YN-----T-A-------IEK----VT----D-----PL-RQMV-------------
FKQLRMEGFLV-WR--W-NNR---W-MEGIEANLRWIRDGKLQWQETVT-----------
DG-FEQVP-----------------------QAFMDMLKG----GNTGKAV---------
----VK-----------------------V------------------------------
-------------------------
>tr|B0W9J1|B0W9J1_CULQU NADP-dependent leukotriene B4 12-hydroxydehydrogenase OS=Culex quinquefasciatus GN=CpipJ_CPIJ003802 PE=4 SV=1
------------------------------------------------------------
-------MV-V----TSLNWLYAKK---F-E-G-EPT-P------ANFRLV-E--EE-L-
P-----P--L--Q--DG---QFLAQATFLSVDPYMRPYM-------------------RS
YPEG----------------------T---------------------------------
---L----------------------------------------------MIG-GQVATV
LE----------S-R-NPAFP--VGASV--F-G-QF---GWRTHTV--------C--D--
P-----S---K------DT----------SG----KP-----YVLP-----DFG-SL-P-
-ASLALGVLGMP-GNTAYFGLLE-L-CA-----PK----------EG--ETVVVSGAAGA
VGSIVGQ--------------------------IAK-IKGC-RVVGIAGSDDK-------
----CK------------WL-KELGFD-EVINYK---------T-----A--N---VKEE
LQR-------------AA--P--K---GVDCYFDNVGGVITEAVM-RLINTFGRIAVCGT
ISN-YN-----G-V-------PIQ----VQ----D-----PQ-TDFV-------------
FKQLRMEGFIV-SR--W-VNR---W-TEGIMANLGWIREGKLQWQETVS-----------
EG-FKSMP-----------------------QAFMDMLKG----GNTGKAV---------
----VK-----------------------V------------------------------
-------------------------
>tr|B0X3D4|B0X3D4_CULQU NADP-dependent leukotriene B4 12-hydroxydehydrogenase OS=Culex quinquefasciatus GN=CpipJ_CPIJ014058 PE=4 SV=1
------------------------------------------------------------
-------MV-I----VAKKWIYAKA---F-S-G-FPT-G------ENFRLE-Q--ET-L-
G-----E--L--K--DN---EFLAEALFLSVDPYMRPYM-------------------AQ
YPEG----------------------S---------------------------------
---V----------------------------------------------MIG-GQVAKV
VA----------S-R-NARFP--VGCHV--H-G-SF---GWRTHTI--------C--N--
P-----D---E------GEK---------NW----AP-----YLLP-----DFG-QE-P-
-LSLGVGVLGMP-GCTAYFGFLE-I-CK-----PK----------EG--ETVVVSGAAGA
VGSLVGQ--------------------------IAK-IKGC-KVIGIAGTDEK-------
----CA------------WL-RELGFD-HAINYK---------T-----A--D---IGAE
LKV-------------AA--P--N---GVDCYFDNVGGKTTEIVR-GQMNNFGRISVCGT
ISN-YN-----A-E-------QPTM---VV----D-----PQ-RDYV-------------
WKQLRQEGFMC-WR--W-LDR---W-VECIKQHLIWIKEGKLKYRETFT-----------
DG-FEQMP-----------------------KAFIGMLNG----ENVGKAV---------
----VK-----------------------V------------------------------
-------------------------
>tr|B0X3D5|B0X3D5_CULQU NADP-dependent leukotriene B4 12-hydroxydehydrogenase OS=Culex quinquefasciatus GN=CpipJ_CPIJ014059 PE=4 SV=1
------------------------------------------------------------
-------MV-Y----TAKKWIYARA---F-D-G-EPK-L------DDFRLE-E--EV-M-
P-----E--L--Q--DG---EFLAEAEFLSVDPYMRIYI-------------------LS
YPVG----------------------S---------------------------------
---V----------------------------------------------MIG-GQVARV
LE----------S-R-NAGFP--VGAYV--F-G-QF---GWRTVSI--------C--D--
P-----R---G------IT----------VR----KP-----YVLP-----DFGASV-P-
-RSVGIGACGTV-GNSAYFGFLE-I-CR-----PK----------EG--ETVVVSGAAGA
VGSLVGQ--------------------------IGK-IKGC-RVIGIAGTDEK-------
----CA------------WL-RELGFD-HAINYK---------T-----A--D---IGAE
LGV-------------AA--P--E---GVDCYFDNVGGKISEMVR-KQMRSRGRIAVCGT
ISM-YN-----G-S-------PTQ----VA----D-----PQ-RDFV-------------
WKELVQEGFSV-HR--W-TDR---W-LEGIGQNLKWIQEGKLKYRETVT-----------
EG-FENMP-----------------------KAFIEMMKG----GNIGKAI---------
----VK-----------------------V------------------------------
-------------------------
>tr|B3S436|B3S436_TRIAD Putative uncharacterized protein OS=Trichoplax adhaerens GN=TRIADDRAFT_28673 PE=4 SV=1
------------------------------------------------------------
----------M----KSRQVVIASE---F-K-G-APQ-P------SNFRID-E--VD-L-
P-----A--V--K--DG---EVLVQNLFLSVDPYMRAYT-------------------QF
LKVG----------------------N---------------------------------
---T----------------------------------------------MIG-QGVAKV
VE----------S-K-CDAYK--TGEIV--L-A-RC---GWRTHAV--------V--S--
D-----L---T------L-----------LA----KC---PASYYP---------DI-S-
-PSLYIGALGMP-GLTAYYGLLD-I-CK-----AK----------KG--ETVYVNSAAGA
VGSVVGQ--------------------------IAK-IKGM-RVVGSAGTDEK-------
----VA------------WL-KELGFD-EAFNYK---------TA----G--P---IGDV
LKK-------------YC--P--N---GIDVFFENVGGEAFAPTL-SLMNYYGRIGVCGA
IAG-YN-----D-S-------QPL-Q--AP----L-----FH-GQLI-------------
SKSIKIEGFLV-TT--L-MTRPEEL-KKALGEMIGWYKEGKLKTRENIL-----------
NG-FDKMP-----------------------EAFMTMLKG----GGHGKFL---------
----VK-----------------------V------------------------------
-------------------------
>tr|B6L5D0|B6L5D0_BRAFL Putative uncharacterized protein OS=Branchiostoma floridae GN=BRAFLDRAFT_276226 PE=4 SV=1
------------------------------------------------------------
--------M-S----TNRRVVLASR---PGVNG-EPR-V------ENFCTE-D--CG-Y-
P-----V--V--H--DG---QILAKTLFLSVDPYMRCRM--N-ED------TGAQYL-SP
WQLD----------------------H---------------------------------
---A----------------------------------------------CEG-GGVGVV
ID----------S-K-HQDFH--AGDIV--E-T-FN--LPWQQYSL--------L--S--
P-----D---G------L------------R----KL-----D--P-----TLL-GG-K-
-LSLALGAVGMP-GATSLLGIRE-K-GH-----VT----------PGANQTFVVSGAAGA
CGSLAGQ--------------------------IAR-LEGAAHVVGICGSEEK-------
----CK------------LLKEEFGFD-HAINYR---------T-----D--N---VADR
LKE-------------TC--P--C---GIDTYFDNVGGEISETVI-KQMNEGSHVILCGQ
ISV-YN-----K-D-------VPYPPPIPQ----V-----VT-DILK-------------
DRNITRERFLV-LY--Y-QDK---F-QESLIQLATWVHEGRLKVKETMM-----------
EG-IEKTG-----------------------EAFVSLMKG----GNVGKMI---------
----VH-----------------------V-----ADP----------------------
-------------------------
>tr|B6LGL2|B6LGL2_BRAFL Putative uncharacterized protein OS=Branchiostoma floridae GN=BRAFLDRAFT_70354 PE=4 SV=1
------------------------------------------------------------
--------M-V----KSKRFVFARQ---F-D-G-MPK-E------SDFQLV-E--EE-T-
P-----A--L--K--DG---EILVESLFNSVDPYMRATN--G-----------------Y
NHDR----------------------R---------------------------------
---R----------------------------------------------MRS-CHIGAP
CA----------V-R-YHHYY---------V-C-FL---GWWW--V--------------
------------------------------------------------------------
-------------SMTAYFGFLK-L-CE-----PK----------EG--ETVFVNGAAGA
VGSLVGQ--------------------------IAK-IKGC-RAVGSAGSDAK-------
----VA------------WL-KELGFD-AAFNYK---------TV----S--S---LDAA
LKE-------------AA--P--Y---GIDCYFDNVGADFTSTVL-NHMNLYGRVSICGS
IST-YN-----D-N-------EMA-K--GP----Y-----PF-VTIL-------------
SKQLTVAGFKV-PR--W-FKE---W-PKGMEQMAQWIKEGKIKYKEHVT-----------
EG-FENMP-----------------------KAFIGMLVG----ENTGKAV---------
----VK-----------------------L------------------------------
-------------------------
>tr|B6LHF7|B6LHF7_BRAFL Putative uncharacterized protein OS=Branchiostoma floridae GN=BRAFLDRAFT_276968 PE=4 SV=1
------------------------------------------------------------
--------M-V----KAKKFVIAAK---F-D-G-LPK-V------SDFQLV-E--ED-T-
P-----E--L--K--NG---DLLCETLFISVDPYMRIFG-------------------RS
LKEG----------------------D---------------------------------
---T----------------------------------------------MIG-EVVSRV
IE----------S-K-SKKYP--VGTTV--L-A-GY---GWRTHAV--------V--HED
D-----K---HPLPTAQL------------R----AV----PADFP-----K---EL-S-
-PGLLLGVTGMP-GMTAYFGLID-V-CQ-----AK----------AG--ETVFVNAAAGA
VGSLVGQ--------------------------IAK-IKGC-KVIGCAGTDDK-------
----VT------------WL-RDLGFD-YVFNYK---------T-----K--S---LSEE
LKK-------------VA--P--E---GIDCYFDNVGGDFSVSVLNNHMKDHGRVAVCGS
IST-YN-----N-P-------EVK----GH----Y-----FF-ETII-------------
TKRLKLQGFIG-AE--Y-QAD---W-PAATTQVAKWIVEGKVNHKEHVT-----------
DG-FDQTP-----------------------QALIGVLTG----KNTGKAI---------
----VK-----------------------I------------------------------
-------------------------
>tr|B6LHF8|B6LHF8_BRAFL Putative uncharacterized protein OS=Branchiostoma floridae GN=BRAFLDRAFT_119473 PE=4 SV=1
------------------------------------------------------------
--------M-V----KAKKFVIAAK---F-D-G-LPK-V------TDFQLV-E--ES-T-
P-----E--L--K--NG---GTC-------------------------------------
--QH----------------------N---------------------------------
---A----------------------------------------------GNN-KAIHSV
IE----------S-K-SKKYP--VGTTV--L-A-GY---GWRTHAV--------V--HED
D-----K---HPLPTAQL------------R----AA----PADFP-----K---EL-S-
-PGLLLGVTGMP-GMTAYFGLLD-V-CQ-----PK----------SG--ETVFVNAAAGA
VGSLVGQ--------------------------IAK-IEGC-KVIGCAGTDDK-------
----VT------------WL-RDLGFD-YVFNYK---------T-----K--S---LGEE
LKK-------------AA--P--E---GIDCYFDNVGGDFSVSVLNNHMKDHGRVAVCGS
IST-YN-----N-P-------EAK----GH----Y-----FF-ETII-------------
VKRLKLQGFFG-AE--Y-HAD---W-PAATTQVAKWIVEGKVKHKEHVT-----------
DG-FDQTP-----------------------QALIGVLTG----KNTGKAI---------
----VK-----------------------I------------------------------
-------------------------
>tr|B6N402|B6N402_BRAFL Putative uncharacterized protein OS=Branchiostoma floridae GN=BRAFLDRAFT_90388 PE=4 SV=1
------------------------------------------------------------
--------M-V----KCRRFIFARR---F-D-G-LPK-E------SDFQLV-E--EE-T-
P-----E--L--K--DG---EILAESIFCSVDPYMWTFS--R-----------------G
LSEG----------------------V---------------------------------
---T----------------------------------------------MIG-ECCARV
IE----------S-K-SSDFP--VGTVV--M-H-RY---GWCTHAV--------L--D--
T-----K---NKDPQNII------------R----KA----PADYP-----K---DL-P-
-LSLLLGAVGMP-GMTAYFGLLK-C-LE-----LK----------QQ--ETVFVNAAAGA
VGSVVGQ--------------------------IAK-IKGC-KAVGSAGSDAK-------
----VA------------WL-KEIGFD-AAFNYK---------TV----S--S---LDAA
LKE-------------AA--P--N---GIDCYFDNVGGDFTTAVL-NHMNQSGRVAIVGG
IST-YN-----D-K-------DTAGK--GP----Y-----PY-KVIQ-------------
GKELTVRGFIV-RR--W-LDQ---W-PQGKAQMMQWIKEGKIKYREHVT-----------
EG-FENMP-----------------------KAFIGMLVG----ENTGKAV---------
----VK-----------------------L------------------------------
-------------------------
>tr|B6N404|B6N404_BRAFL Putative uncharacterized protein OS=Branchiostoma floridae GN=BRAFLDRAFT_115252 PE=4 SV=1
------------------------------------------------------------
--------M-V----KSKRFIFARQ---F-D-G-PPK-E------SDFQLV-E--EE-T-
P-----E--L--K--DG---EILVESLFNSVDPYMRPYT--R-----------------Q
LPTG----------------------I---------------------------------
---T----------------------------------------------MIG-EGCGRV
IE----------S-K-SSDFP--VGTVV--M-H-RY---GWCTHAV--------L--D--
T-----K---NKDPQNII------------R----KA----PADYP-----K---DL-P-
-LSLLLGAVGMP-GMTAYYGLMK-L-CE-----PK----------EG--ETVFVNGAAGA
VGSLVGQ--------------------------IAK-IKGC-RAVGSAGTDAK-------
----VA------------WL-KELGFD-AAFNYK---------TV----S--S---LDAA
LKE-------------AA--P--N---GIDCYFDNVGADFSSTVL-NHMNLFGRMAICGS
IST-YN-----D-N-------EPA-K--GP----Y-----PF-VTIL-------------
FKQLTVTGFIV-TR--W-IKE---W-PKGMEQMVQWIKEGKIKYREHVT-----------
EG-FENMP-----------------------KAFIGMLVG----ENTGKAV---------
----VK-----------------------L------------------------------
-------------------------
>tr|B6N415|B6N415_BRAFL Putative uncharacterized protein OS=Branchiostoma floridae GN=BRAFLDRAFT_90402 PE=4 SV=1
------------------------------------------------------------
--------M-V----KCRRFIFARH---F-D-G-LPK-E------SDFQLV-E--EE-T-
P-----E--L--K--DG---GKVGYEL---------------------------------
------------------------------------------------------------
------------------------------------------------------------
------------------------------------------------------------
--------------RNVI------------R----KA----PADYP-----K---DL-P-
-LSLLLGAVGMP-GMTAYFGLLK-C-LE-----LK----------QQ--ETVFVNAAAGA
VGSVVGQ--------------------------IAK-IKGC-RAVGSAGSDAK-------
----VA------------WL-KEIGFD-AAFNYK---------TV----S--S---LDAA
LKE-------------AA--S--N---GIDCYFDNVGGDFTTAVL-NHMNQSGRVAIVGG
IST-YN-----D-K-------DTAGK--GP----Y-----PY-KVIQ-------------
GKELTVRGFIV-RR--W-LDQ---W-PQGKDQMMQWIKEGKIKYREHVT-----------
EG-FENMP-----------------------KAFIGMLVG----ENTGKAV---------
----VK-----------------------L------------------------------
-------------------------
>tr|Q0G840|Q0G840_CAEEL Protein M106.3a, partially confirmed by transcript evidence OS=Caenorhabditis elegans GN=M106.3 PE=4 SV=1
------------------------------------------------MRIFQARQMTSS
SSSAHQPLP-A----DNKVVIFVKR---PGENN-APT-I------DCFDVV-P--ID-S-
PSE--KD--I--T--SD---QCIVRTLFLSVDPAQRCRM--N-PS------TGVDYL-GP
YEIG----------------------E---------------------------------
---P----------------------------------------------VDGMEGVGVV
ERV---------G-S-ACTLE--VGDLV--T-G-CIRLWTWTKYFV--------C--D--
S-----S---D------L------------V----KV-----N-LP-----SSR-NF-S-
-PSVILSCAGLS-GITALLGIRK-K-AL-----ID----------RSRPQTIVVSGAAGS
CGSLAGQ--------------------------IAR-IEGCSKVIGICGSDDK-------
----CT------------VLKREFGFN-DTINYK---------T-----E--N---VSER
LGH-------------LA--P--E---GIDIYWDNVGGVISDDVI-RAMNNEGRVVLCGQ
IAV-YN-----T-D-------LPYPPPLPE----H-----TT-KIIK-------------
ERNIQRERYLV-LM--Y-KDE---I-DEAVAQLSEWLQQDKIKVKETIY-----------
DG-LNAAP-----------------------SAFVDMMNG----KNIGKML---------
----IR-----------------------P------------------------------
-------------------------
>tr|Q16ET2|Q16ET2_AEDAE Alcohol dehydrogenase OS=Aedes aegypti GN=AAEL015034 PE=4 SV=1
------------------------------------------------------------
--------M-V----VAKKWIYAKA---F-S-G-LPT-A------DNFRLE-E--ET-ID
G-----E--L--K--EN---EIFTEAVYLSVDPYMRPFM-------------------KQ
HPEG----------------------S---------------------------------
---V----------------------------------------------MIG-GQVAKV
LD----------S-K-NPKFP--KGSYV--V-G-AF---GWRTHAI--------C--N--
P-----D---D------VAP---------ER----KP-----YPLP-----DFD-GE-P-
-LWLGIGALGMP-GQTAYFGFLE-I-CK-----PK----------EG--ETVVVSGAAGA
VGSLVGQ--------------------------IAK-IKGC-KVIGIAGTEAK-------
----CE------------WI-RSLGFD-HAINYK---------T-----A--D---VEAE
LKK-------------AA--P--D---GVDCYFDNVGGSTAEIVR-KQMNLFGRISVCGT
ISD-YN-----S-E-------PTQ----VS----D-----PQ-RDFV-------------
WKQLRQEGFMV-FR--W-NDR---M-SEAFGQNLKWIKEGKLKYRETIT-----------
EG-FENMP-----------------------QAFIGTLTG----ENIGKAV---------
----VK-----------------------V------------------------------
-------------------------
>tr|Q16M06|Q16M06_AEDAE Alcohol dehydrogenase OS=Aedes aegypti GN=AAEL012455 PE=4 SV=1
--------------------------------------------------MMRSGLVSTR
RY--CSSSA-I----AAKKWIYAKV---F-K-G-EPT-Q------HNFQLE-V--DK-L-
P-----A--L--K--DG---DILAQAEYISVDPYMRPYM-------------------MA
YPAG----------------------S---------------------------------
---L----------------------------------------------MIG-GQVGKV
ID----------S-K-NASFP--VGSSI--F-G-QF---GWRTHTV--------C--N--
P-----E---T------MK----------KD----QP-----YLLP-----SFG-NL-P-
-TSLALGVLGMP-GNTAYFGLLE-L-CS-----PK----------KG--ETVVVSGAAGA
VGNHVGQ--------------------------IAK-NLGC-RVVGIAGSDAK-------
----CQ------------WL-KDLGFD-EAINYK---------T-----A--N---IFAE
LKK-------------AA--P--K---GVDVYFDNVGGQISETVI-KQMNLYGRIAVCGT
ISN-YN-----T-A-------IEK----VS----D-----PL-RQMV-------------
FKQLKMEGFVV-WR--W-NDR---W-MEGIEANLKWINEGKLKWHETVT-----------
EG-FENLP-----------------------MAFIDMLKG----GNTGKAV---------
----VK-----------------------II-----------------------------
-------------------------
>tr|Q16M07|Q16M07_AEDAE Alcohol dehydrogenase OS=Aedes aegypti GN=AAEL012457 PE=4 SV=1
------------------------------------------------------------
-------MG-V----VSRNWLYVKK---F-D-G-EPT-N------ENFQLI-D--EE-L-
P-----E--L--Q--DG---EFLAEAEYLSVDPYMRPYM-------------------SR
FPVG----------------------S---------------------------------
---L----------------------------------------------MIG-GQVAKI
VE----------S-K-NSKFP--VGAKI--F-G-QF---GWRTHTV--------C--N--
P-----D---K------SQ----------SD----KP-----YLLP-----DFG-TL-P-
-ASLALGVLGMP-GNTAYFGFLE-L-CS-----PK----------DG--ETVVVSGAAGA
VGSIVGQ--------------------------IAK-LKGC-QVIGIAGSDDK-------
----CK------------WL-KTLGFD-HTINYK---------T-----E--N---VLEA
LKK-------------AA--P--K---GIDCYFDNVGGTITESVM-RLMNLYGRISVCGT
ISN-YN-----S-G-------PIT----VQ----D-----PQ-RDFV-------------
FKQLKMEGFIV-SR--W-RDR---W-MEGILANLDWIKQGKLQYEETVT-----------
SG-FDNMP-----------------------KAFMNMLKG----GNTGKAI---------
----VK-----------------------VQ-----------------------------
-------------------------
>tr|Q16Q92|Q16Q92_AEDAE Alcohol dehydrogenase OS=Aedes aegypti GN=AAEL011356 PE=4 SV=1
------------------------------------------------------------
-------MAKY----TAKKWIYARA---F-D-G-EPK-L------EDFRLE-E--EV-M-
P-----A--I--K--DG---EFLAKAEYLSVDPYMRIYI-------------------LS
YPVG----------------------S---------------------------------
---V----------------------------------------------MIG-GQIAQV
IE----------S-K-HADFP--VGAYV--F-G-QF---GWRTYAI--------C--N--
P-----T---G------IE----------TR----KP-----YVLP-----DFG-TL-P-
-RSLGIGTLGTV-GNTAYFGFLE-I-CR-----PK----------EG--ETVVVSGAAGA
VGSIVGQ--------------------------IAK-IKGC-RVVGIAGSDEK-------
----CQ------------WL-REIGFD-AAINYK---------T-----A--D---VGKE
LKE-------------AA--P--E---GVDCYFDNVGGQIAATVR-KQMNLRGRIAVCGT
ISM-YN-----G-N-------PIQ----VE----D-----PQ-RDFV-------------
WKQLVQEGFSV-HR--W-TDK---W-FEGIEQNLKWIQEGKLKYRETVT-----------
DG-FESMP-----------------------QAFIDMMRG----QNVGKAI---------
----VK-----------------------V------------------------------
-------------------------
>tr|Q17EZ4|Q17EZ4_AEDAE Alcohol dehydrogenase OS=Aedes aegypti GN=AAEL003617 PE=4 SV=1
------------------------------------------------------------
--------M-V----VAKKWIYAKA---F-S-G-FPT-V------NNFRLE-Q--EA-ID
A-----K--L--K--DN---EFLAEAIYLSVDPYMRTFM-------------------PQ
YPEG----------------------T---------------------------------
---V----------------------------------------------MIG-CQVAKV
LD----------S-K-NPHFP--TGTYV--V-G-AF---GWRTHSV--------C--K--
P-----D---E------VEP---------EW----KP-----YPLP-----DFA-GE-P-
-LSLGIGALGMT-GQTAYFAFLK-I-CK-----PK----------EG--ETVVVSAAAGA
VGSLVGQ--------------------------IAK-IKGC-KVIGIVGTDAK-------
----CE------------WI-KSLGFE-HAINYK---------T-----A--D---VEAE
LRN-------------AS--P--E---GVDCYFDNVGGRTAEIVH-KQMNRFGRIAVCGS
ISD-YN-----S-E-------VET----VR----F-----SK-KDTA-------------
SKKLKREEFSV-FR--W-NDQ---R-SEAIEQILKWIKEGRIKCRETIT-----------
EG-FENMP-----------------------QAFMGMLAG----ENIGKAV---------
----VK-----------------------A------------------------------
-------------------------
>tr|Q1HPR4|Q1HPR4_BOMMO NADP-dependent oxidoreductase OS=Bombyx mori PE=2 SV=1
------------------------------------------------------------
--------M-T----SARKYVVKNH---F-K-G-VPK-Q------EDYELV-E--FV-I-
P-----P--L--I--DG---EVLVKAEWISVDPYLRAYN--S-----------------Y
QAVP----------------------Y---------------------------------
---D----------------------------------------------QFS-YQVGVV
VQ----------S-R-DSNYP--VGTRV--V-A-HK---GWCDHYV--------F--T--
P-----S---TQPNTPKD-----------------RI-----YKLP-----DLQ-GL-S-
-PSLGVGAVGMP-GATAYFGFLE-I-CK-----PK----------AG--ETVVVTGAAGA
VGSLVGQ--------------------------IAK-IKGC-RVIGFAGTDDK-------
----VK------------WLEEELGFD-KAFNYK---------T-----V--D---VPAA
LKE-------------AA--P--N---GIDCYFDNVGGEISSQII-SKMNVYGRVSVCGS
ISA-YN-----E-D-------LTK-LPKAT----I-----LQ-PSLV-------------
FNQIKVEGFLV-WR--W-NDQ-----SKAFAEIIPWIQSGKLKVKEHVT-----------
EG-FDKLF-----------------------DAFIGMLAG----ENYGKAV---------
----VK-----------------------V------------------------------
-------------------------
>tr|Q22RF9|Q22RF9_TETTH Oxidoreductase, zinc-binding dehydrogenase family protein OS=Tetrahymena thermophila SB210 GN=TTHERM_00016280 PE=4 SV=1
------------------------------------------------------------
-------MEEE----YNVKIVLESR---PGK-E-YPE-K------DCFQIT-Y--GK-P-
PTES--E--V--K--VD---QILVRVKFISIDASMRVWI--S-GA------K--TYM-DP
VNPG----------------------D---------------------------------
---V----------------------------------------------MPA-SCIGEV
VF----------S-R-SPDLN--KGDLV--L-G-LM---KWQKYLI--------L--D--
R-----K---G------L------------M----KV--------P-----K---EY-P-
NPEHFLGVLGTN-GLTAYFGMFD-I-GK-----PQ----------KG--ETVVVSAAAGA
VGQIAVQ--------------------------LAK-SVGA-RVIGMAGSKDK-------
----CE------------FV-KSLGAD-ECINYK---------E-----D--D---IFKK
LKE-------------YC--P--K---GIDVYFDNVGGEILDLCL-LLVRDHCRIVMCGA
ISG-YN-----S-T-------KPY----AI----K-----NY-QRLI-------------
IKKGLMQGFIV-MD--Y-AKR---Y-KEAIAYLGNLISKNQLKHTEDVL-----------
YG-LDSAP-----------------------RGLRRLIGG----DNTGKVI---------
----IK-----------------------C-----DYPEKQQPKL---------------
-------------------------
>tr|Q54LY2|Q54LY2_DICDI Putative uncharacterized protein OS=Dictyostelium discoideum GN=DDB_0186921 PE=4 SV=1
------------------------------------------------------------
--------M-T----KVKFIALKNY---I-KGG-YPQ-E------KDFETK-E--VD-LD
E-----T--L--G--NN---QILVKLIYISVDPYVRGRM--S-EG------K--SYI-DP
FKIG----------------------E---------------------------------
---P----------------------------------------------IEC-GGVGKI
EK----------S-N-CSKWK--VGDYI--A-NNQF---PWKEKFV--------T--D--
G-----N---N------P-G---------CY----KA-----D--K-----N---AA-P-
-LPCYLSLLGMT-GMTAYCGLTE-I-GE-----PK----------KG--ETLVVSAGSGA
VGQIVGQ--------------------------VGK-IIGC-RVIGIAGSKEK-------
----CD------------FMTKELRFD-VGINYK---------S-----P--T---YKDD
IAK-------------AV-EK--T---GVDIYWENVGGEITDAVL-PHLNKYARIPLCGV
ISS-YN-----K-T-------ELD-V--GP----R-----IQ-IYLL-------------
KSSAKMQGFIV-FN--Y-IDK---F-PAASKQLAEWYNQGKIKDQHSIK-----------
KG-LDQVV-----------------------PSFLSLFNS----DHLGKMI---------
----IK-----------------------I-----ADE----------------------
-------------------------
>tr|Q54LY4|Q54LY4_DICDI Zinc-containing alcohol dehydrogenase (ADH) OS=Dictyostelium discoideum GN=DDB_0231606 PE=4 SV=1
------------------------------------------------------------
--------M-V----LSKQIVLKNH---I-ESG-TPT-L------EDFEEK-TFEFS-I-
E-----E--L--K--NE---EVVVKLEIVSPDPYMRGRM--T-TR------K--SYI-PP
FEIG----------------------K---------------------------------
---P----------------------------------------------IVG-YAIGKV
TK----------AGS-ASKYS--VGDYI--M-G-HL---PWQSEFI--------Y--N--
S-----N---S------P-Y---------AN----KI-----D--T-----T---LA-P-
-LESFLSVLGMV-GLTAYHGLKE-I-AE-----PK----------QG--ETMVISAAAGA
VGQLVGQ--------------------------IGK-IKGC-RVVGIVGSEEK-------
----IK------------YIVDELGFD-VGVNYN---------S-----P--T---YKDD
IAK-------------AI--P--N---GVDIYWENVGGVVSDAIW-PHLNKFARIPLCGV
ISQ-YN-----S-T-------EKD-V--GP----R-----IE-GYLL-------------
KTSSKLQGFIV-AN--Y-ASK---H-AEALKELAQWYKSGQLKDRHTIN-----------
NG-FDQLV-----------------------PSFLALFKG----TNTGKMM---------
----VK-----------------------L------------------------------
-------------------------
>tr|Q7QF38|Q7QF38_ANOGA AGAP000288-PA (Fragment) OS=Anopheles gambiae GN=AGAP000288 PE=4 SV=4
--------------------------------------------------L-WQQLVRQR
QY--ATDAA-G----AARKWIYAKA---F-Q-G-EPH-H------GNFRLE-T--EP-L-
P-----AT-L--Q--PG---EFLAQAEYLSVDPYMRPYM-------------------LA
YPEG----------------------S---------------------------------
---L----------------------------------------------MIG-GQIARV
TR----------S-E-NAHFP--VGATV--F-G-QF---GWRTHTV--------C--D--
P-----A---R------LE----------KD----KP-----YVLP-----DFG-GL-P-
-TSLGLGILGMP-GNTAYFGLQE-L-CQ-----PQ----------PG--ETVVVSGAAGA
VGSVVGQ--------------------------IAK-IKGC-RAVGIAGTEEK-------
----CE------------WL-RKIGFD-AAINYK---------R-----N--D---VYGE
LKK-------------AA--P--R---GVDCYFDNVGGSVTETVL-KQMNVYGRIAVCGA
ISN-YN-----S-A-------VGK----VT----D-----PQ-RQFV-------------
FKQLRMEGFLV-WR--W-NDR---W-LEGIEGNLRWIREGRLAYEETVT-----------
EG-FERMP-----------------------DAFIDMLRG----GNTGKAV---------
----VK-----------------------V------------------------------
-------------------------
>tr|Q7QF39|Q7QF39_ANOGA AGAP000289-PA (Fragment) OS=Anopheles gambiae GN=AGAP000289 PE=4 SV=4
------------------------------------------------------------
-------RM-H----IAKKWIYAKP---F-V-D-EPT-L------DNFELV-E--EP-V-
P-----E--L--Q--DG---EFLIKALYLSVDPYMRIYM-------------------LP
SPTG----------------------C---------------------------------
---T----------------------------------------------MIG-GQVGEV
IE----------S-R-HADFP--VGALA--F-A-QV---GWRTVSV--------C--A--
P-----A---S------FE----------TR----KP-----YVLP-----ELG-PL-P-
-ASLGMGALGTV-GNTAYFGLLE-I-CQ-----PQ----------PG--ETVVVSGAAGA
VGSLVGQ--------------------------IAK-IKGC-RVVGIAGSTEK-------
----CE------------WL-RELGFD-GVINYK---------E-----E--D---VGEA
LRQ-------------LA--P--D---GVDCYFDNVGGRTAETVK-GQMKPFGRIAVCGT
ISQ-YN-----GRE-------PAR----VT----D-----PQ-RDFV-------------
WKQLVQEGFSV-HR--W-TDR---W-FEGVHQNLRWIQEGKLKVRETVT-----------
DG-FENMP-----------------------RAFIEMMRG----GNVGKAV---------
----VK-----------------------V------------------------------
-------------------------
>tr|Q7QFD1|Q7QFD1_ANOGA AGAP000414-PA OS=Anopheles gambiae GN=AGAP000414 PE=4 SV=3
--------------------------------------------------MRARALCLVS
KKKKKQYKM-V----VAKKWIYAKP---F-E-G-LPK-D------ENFRLE-E--ET-L-
P-----E--P--G--EN---EFVAEAVFLSVDPYMRPYM-------------------AS
YPAG----------------------T---------------------------------
---V----------------------------------------------MIG-GQVAKV
TA----------S-R-HPQFP--VGATV--F-G-NF---GWRTHTL--------V--N--
P-----E---Q------GAA---------DS----RP-----YVLP-----PFG-AH-P-
-ASLGLGVLGMP-GNTAYFGFLE-L-CQ-----PK----------QG--ETVVVSGAAGA
VGSLVGQ--------------------------IAK-IKGC-RVVGIAGSDDK-------
----CG------------WL-RELGFD-ATINYR---------Q-----V--ERDAFADA
LRA-------------AA--P--G---GVDCYFDNVGGYISEAVL-GQMNLYGRISVCGT
ISN-YN-----A-E-------RAQ----VA----D-----PQ-RLFV-------------
FKQLRQEGFIV-TR--W-AKR---W-MEGIRQNLQWIEEGRLRYQETVT-----------
DG-FEQMP-----------------------AAFVSMLTG----GNTGKAV---------
----VK-----------------------V------------------------------
-------------------------
>tr|Q869N3|Q869N3_DICDI Similar to Oceanobacillus iheyensis. Quinone oxidoreductase (Putative uncharacterized protein) OS=Dictyostelium discoideum GN=DDB_0217804 PE=4 SV=1
------------------------------------------------------------
--------M-T----EIKQITLDKYFERD-N-G-MPD-R------NQFKIT-T--CK-F-
DENQ--K--M--E--KD---QIMIKLEYVSVDPYLRARM--N-SK------K--TFV-DP
FKLH----------------------D---------------------------------
---P----------------------------------------------INS-GCIGKV
LK----------S-T-SDRFK--EGDHV--S-G-YF---DWKEIQI--------V--K--
V-----S---K-------------------E----IL-----MADP-----N---IA-P-
-LSAYLGICGMP-GVTAYYGTVL-I-GK-----PK----------KG--ETLVVNAAAGV
VGTTVGQ--------------------------IGK-ILGL-RVVGICGSDEK-------
----AK------------SLINDFHFD-SGLNYH---------S-----P--T---YAED
LKK-------------AC--P--N---GIDIFYENVGGEVTDDI--------------GQ
RAQ----------------------------------------YIVF-------------
EKRITMQGFLV-FD--Y-SDE--DY-KDAFQHLSKWLKEGKMIEKHVIN-----------
NG-FDQII-----------------------PSFIKIFETSN--KNIGKVI---------
----IK-----------------------L------------------------------
-------------------------
>tr|Q967C7|Q967C7_GEOCY Leukotriene B4 OS=Geodia cydonium GN=lB4 PE=2 SV=1
------------------------------------------------------------
--------MAT----KIRKYVLRSH---F-S-G-FPQ-R------DALEIV-E--EE-L-
P-----P--I--K--DG---EFLCEAQWISVDPYMRPYT--S-----------------R
LPLG----------------------I---------------------------------
---T----------------------------------------------MIG-TQVAKV
VE----------S-K-NDKYS--PGDLV--S-S-NF---GWVTHTI--------S--D--
G-----V---QQWGGKQG------------P----VL----KLDPA-----I---HS-S-
-PSTALGVLGMP-GATSYFGFLE-I-CQ-----PK----------KG--ETLVVNGGAGA
VGSLVGQ--------------------------IAK-LKGC-RVVGFAGSDAK-------
----VK------------YM-LDLGFD-AAYNYK---------TV----E--S---LDAA
IKE-------------SC--P--N---GVDLFFDNVGGEFFEVTL-SNMNEFGRVSVCGA
ISL-YN-----A-T-------EKP-K--FR----S-----VS-EIIL-------------
FKQLKVEGFIV-AR--W-LDQ---W-PKAFKEISEWIKEGKVKYDEHVT-----------
EG-FDNMF-----------------------DAFAGLFTG----DNTGKAI---------
----VK-----------------------I------------------------------
-------------------------
>tr|A2XV46|A2XV46_ORYSI Putative uncharacterized protein OS=Oryza sativa subsp. indica GN=OsI_015939 PE=4 SV=1
------------------------------------------------------------
-------MA-A----TNKKIVLRNH---V-T-G-FPK-E------SDMELV-A--ATGAA
PSR-V----P--EGTDG---AVLVKNLYLSCDPYMRGRM--S-SH-D----G--SYV-DA
FVVG----------------------E---------------------------------
---A----------------------------------------------ITG-YGVGKV
VD----------S-S-HPGFK--AGDLV--W-G-MT---GWEEYSL--------I--K--
D--PIRA----------L------------F----AI-----R-H------P---DL-P-
-LSYYTGLLGMA-GFTAYVGFHE-I-CA-----PR----------EG--ERVYVSAASGA
VGQLVGQ--------------------------FAK-LMGC-YVVGSAGSDDK-------
----VR------------LLREKFGFD-DAFNYK---------K-----E-SD---LSAA
LKR-------------CF--P--E---GIDIYFENVGGAMLDAVL-LNMRVRGRVAACGM
ISQ-YN-----L-E-------HPD----PV----H-----NL-TAIV-------------
TKRLRIEGFIV-SD--H-YAR---Y-REYEEKAARYVKEGKIAYVEDVA-----------
EG-LENAP-----------------------AALIGLFSG----RNVGKQV---------
----VV-----------------------V-----ARE----------------------
-------------------------
>tr|A2YER9|A2YER9_ORYSI Putative uncharacterized protein OS=Oryza sativa subsp. indica GN=OsI_022812 PE=4 SV=1
------------------------------------------------------------
-------ME-V----ESRYVAVRHH---V-E-G-LPS-E------DDFEVK-A--AR-V-
RWW------P--E--SG---EVLVRNLYLSVDPYQLNRM--K-RR------SASHLAVDG
IVPG----------------------E---------------------------------
---R----------------------------------------------IDA-YGAGEV
VA----------S-A-CEEYK--EGDVV--A-G-VL---GWEDYTL--------F--R--
P-----SPGVL------M------------S----KL-----AASD---------DL-P-
-LSHHLSALGTS-GMTAYAGLYE-V-GR-----PE----------AG--EKVFVSAASGS
VGSLVGQ--------------------------FAK-LAGC-YVVGCAGTNAK-------
----VD------------LLKNKLGFD-DAFNYK---------D-----E-PD---MKSA
LKR-------------YF--P--D---GIDIYFDNVGGETLEAAL-ANMNTYGRVALCGV
ISE-YT-----D-A-------GHR----AV----P-----DL-LEVI-------------
YKRITIRGFFA-WD--F-LTR---F-AEFTGVISDWIRQGKVQVIEDIS-----------
DG-LESVP-----------------------SAFAALFSG----DNIGKKM---------
----VK-----------------------L-----A------------------------
-------------------------
>tr|A2ZD47|A2ZD47_ORYSI Putative uncharacterized protein OS=Oryza sativa subsp. indica GN=OsI_034490 PE=4 SV=1
--------------------------------------------------------MDGG
GVDGYGMEM-V----RNRKVVLRRY---VTA-G-YPT-V------DDMEVV-S--ST-V-
MPR-V----P--LG-TM-APAVMVKNIYLSCDPWMRGRM--T-KH-DDAT-A--EIA-ED
FVLG----------------------E---------------------------------
---A----------------------------------------------MVN-FGVSKV
VD----------S-T-HPVFA--AGDLV--W-G-LC---GWEEYSL--------I--T--
Q--P-ET----------L------------H----KI-----N-H------P---DL-P-
-LSYYTGVLGVT-GLTAYAAFFE-V-GK-----PK----------KG--ETVFVSAASGA
VGQIVGQ--------------------------LAK-IAGC-YVVGSAGSDEK-------
----VT------------LLKTKFGFH-DAFNYK---------K-----EGND---LTGA
LRR-------------CF--P--D---GIDIYFDNVGGATLDAAL-VNMRRGGRVVVCGM
ISQ-YN-----L-Q-------EPE----GV----H-----NV-IQIL-------------
SKTIRVEGFAV-FN--H-FGL---Y-PMFEDEMARYLKEGKVTVLQDVV-----------
KG-IEKAS-----------------------EALIGMFSG----RNVGKLL---------
----VA-----------------------V-----ADE----------------------
-------------------------
>tr|A2ZJ54|A2ZJ54_ORYSI Putative uncharacterized protein OS=Oryza sativa subsp. indica GN=OsI_036597 PE=4 SV=1
--------------------------------------------------------M---
------AAV-V----TNRRVILKRY---VQT-G-LPS-E------DDMEVV-T--AK-T-
TLA-V----P--AG-SE---AVIVKNLYVSCDPYMRGRM--T-RH-EM---P--SYV-PD
YVPG----------------------E---------------------------------
---V----------------------------------------------ITN-CGVMKV
VS----------S-G-HPDFK--DGDLV--W-G-VT---GWEEYTL--------V--N--
N--P-KP---Y------L------------H----KI-----N-Y------P---EF-P-
-LSYYTGVLGIA-GLTAYGGFFE-V-SK-----PK----------KG--DYVFVSAASGA
VGQIVGQ--------------------------LAK-ITGC-YVVGSAGSDEK-------
----VN------------LLKTKFGFH-DAFNYK---------K-----E-LD---LEGA
LKR-------------CF--P--E---GIDIYFDNVGGAMLDAVL-PNMCKGGQITTCGM
ISQ-YN-----L-E-------LPD----GV----R-----NL-FYLV-------------
ANSLRMEGFLV-SN--Y-IAI---Y-HRYEKEMAGYLREGKVVYVEDIV-----------
EG-LEAAP-----------------------SALIGLFTG----RNVGKQL---------
----VA-----------------------I-----ARE----------------------
-------------------------
>tr|A2ZJ56|A2ZJ56_ORYSI Putative uncharacterized protein OS=Oryza sativa subsp. indica GN=OsI_036599 PE=4 SV=1
-----------------------------------------------------------M
AM----TTA-V----SNTRVILRRY---M-T-W-FPS-E------DEMEVT---------
------------------------------------------------------SYI-SD
FVQG----------------------E---------------------------------
---E----------------------------------------------I---------
--------------------------FV--W-G-MT---GWQEYTV--------I--N--
N--P-ES----------L------------F----KI-----N-H------P---EL-P-
-LSYYTGILGMP-GLTAYAGFFE-V-PK-----PK----------KG--EYVFISGASGA
VGQVVGQ--------------------------LAK-ITGC-YVVGSAGSDEK-------
----VN------------LLKSKFGFD-DAFNYK---------K-----E-QD---LEAA
LRR-------------CF--P--E---GIDIYYENVGGKMLDAVL-PNMRLGGRIVACGM
ISQ-YN-----L-E-------QPE----GV----R-----NL-YYIV-------------
TKRLRMEGFHV-FD--Y-YDR---Y-YRFEEEMAGYLKEGKVSYVEDVV-----------
EG-LDAAP-----------------------AALIRLFTG----CSVGKQL---------
----VA-----------------------V-----ARE----------------------
-------------------------
>tr|A3A0F1|A3A0F1_ORYSJ Putative uncharacterized protein OS=Oryza sativa subsp. japonica GN=OsJ_004273 PE=4 SV=1
------------------------------------------------------------
--------M-A----RNRKVVLREY---IAG-R-PPR-E------DDMVLVDG--GT-V-
ALR-V----P--EA-AAPAPAVLVKNLYLSCDPYMRGRM--R-DF-H----G--SYI-PP
FKPG----------------------SVGFLLPFACSPFNQRCISPSTRRIALLVIEGSI
CVKV----------------------------------------------IEG-LGVARV
VD----------S-T-HPGFS--AGDIV--S-G-MT---GWEEYSL--------I--D--
R--P-EQ----------L------------S----KI-----Q-Q------S---DI-P-
-LSYHLGLLGMP-GFTAYAGFYE-I-CS-----PK----------KG--EFVFVSAASGA
VGQIVGQ--------------------------LAK-LHGC-YVVGSAGTNQKMHHSGFT
AMFQVE------------LLKGKFGFD-AAFNYK---------E-----E-PD---LTAA
LKR-------------YF--P--E---GIDIYFENVGGPMLDAVL-LNMRTHGRIAVCGM
VSQ-NA-----L-T-------DPV----GI----H-----NI-FCLV-------------
PKRIRMQGFIQ-SD--H-LHM---F-PQFVSDMAKHYRDGKIVYVEDMS-----------
IG-LENAP-----------------------AALVGLFSG----KNVGKKV---------
----VC-----------------------V-----SQELSQFTF----------------
-------------------------
>tr|A5AE87|A5AE87_VITVI Putative uncharacterized protein OS=Vitis vinifera GN=VITISV_036384 PE=4 SV=1
----------------------------------------------------MTGLEGVG
GCGGENSTV-V----ESREWVMSAY---AAE-G-VPT-S------DHLKLR-T--TK-L-
SLDANSI--P-----DG---HVAVELLWISVDPYLRTRM--T-GH------DDGLYF-SQ
FALN----------------------E---------------------------------
---V----------------------------------------------ITA-FGVGRV
XX----------S-K-NGKFS--TGDIV--X-NPFF---PFAEYCI--------A--P--
P-----T---F------L------------R----VI-----DPTA---------GI-E-
-LPAYLSSLGVP-GFAAWVGIEV-L-GN-----PK----------PG--SNVFISAAAGG
VGIFAGQ--------------------------LAK-LKGC-RVVGSTGTDEK-------
----VK------------LLKEEFGYD-EAFXYN---------K-----E-TD---FDAA
LXK-------------YF--P--N---GIDLYLDNVGGKMLEAVL-NHVNLHARIPICGM
ISQ-YN-----Q-I-------WTERE--GV----R-----NL-LNMV-------------
GKEVRMEGYLV-GS--Y-LDR---F-DDFTKEMETYTKEGKLRSKHKIY-----------
CG-IESFI-----------------------ESLGSMFTS----SNIGKVI---------
----TT-----------------------F-----AIGRVIRSKSSNVSKGDLVISPLFL
FSKYCNHTREALGYEITDLGTSISG
>tr|A5AHT6|A5AHT6_VITVI Putative uncharacterized protein (Chromosome undetermined scaffold_351, whole genome shotgun sequence) (Chromosome undetermined scaffold_605, whole genome shotgun sequence) OS=Vitis vinifera GN=GSVIVT00004110001 PE=4 SV=1
--------------------------------------------------------ME--
------QTE-V----GNKQIILKNY---T-D-Q-IPK-E------TDLELRHG--NK-I-
KLK-V----P--KG-SG---AFLVKNLYLSCDPYMRGRM--R-DF-H----D--SYL-PP
FTPG----------------------S---------------------------------
---V----------------------------------------------IEG-FGVSRV
VD----------S-D-NPNFK--PGDLI--A-G-VT---GWEEYSL--------I--Y--
R--T-QQ----------L------------R----KI-----Q-HQ-----D---DI-P-
-LSFHVGLLGMP-GFTAYAGFYE-V-CS-----PQ----------KG--ETVLVSAASGA
VGQLVGQ--------------------------LAK-LHGC-YVVGSAGSSQK-------
----VD------------LLKNKLGFD-EAFNYK---------E-----E-PN---LDAA
LKR-------------YF--P--K---GIDIFFDNVGGDMLDAAL-LNMRIHGRIAICGM
VSQ-TS-----L-S-------NPQ----GI----H-----NM-YALI-------------
TKRITMKGFLQ-SD--Y-LHL---F-PRFVEDVSCYYKQGKIVYIEDMN-----------
QA-LESAP-----------------------AAFVGLFSG----KNVGKQV---------
----IC-----------------------V-----APE----------------------
-------------------------
>tr|A5AWL0|A5AWL0_VITVI Putative uncharacterized protein OS=Vitis vinifera GN=VITISV_034510 PE=4 SV=1
----------------------------------------------------MAGLEGVD
NGGXENLTM-V----ESREWVMVAY---AAK-G-IPT-S------DHLKLR-T--TK-L-
SLDADSI--P-----KD---HVAVELLWVSVDPYLRGRM--S-GQ------DEGLYF-SQ
FALD----------------------E---------------------------------
---V----------------------------------------------ITT-CGIGRV
IR----------S-K-SSKFS--KGDLV--STS-FF---PFSEYFI--------I--E--
A-----T---S------L------------Q----VV-----DQTA---------GI-E-
-XSTYLSALGVP-GFAAWVAIEV-I-GN-----PK----------SG--SNVFISAAAGG
VGMFAGQ--------------------------LAK-FKGC-RVVGSTGTDEK-------
----VK------------LLKEEFGYD-EAFNYN---------K-----E-AD---FDAA
LSK-------------YF--P--N---GIDLYLDNVGGKMLEAVL-NHVNARARIAVSGM
ISQ-YN-----Q-V-------WTERE--GV----R-----NL-LNIV-------------
GKEVRIEGYLM-GS--H-MDR---F-DDFTKAMVTYTKEGKLRSKHKIY-----------
YG-IESFI-----------------------ESLGSIFSS----SNIGKLQ---------
----FR-----------------------G-----NRSRNIWLDLTVEKGQLDSNLKVLL
QRDKSILGLKWYSFQQRGKLTMQAL
>tr|A5AXT8|A5AXT8_VITVI Putative uncharacterized protein OS=Vitis vinifera GN=VITISV_026273 PE=4 SV=1
------------------------------------------------------------
-----MGME-V----INKYVTIKTH---I-D-G-APQ-D------SDFELK-T--AA-L-
HLWAE----P--G--SN---DVIVKNLHVSIDPYQLNRM--K-SYSSSH--RTINFA-VP
ISPG----------------------M---------------------------------
---D----------------------------------------------IDA-YGVGRV
VA----------S-G-HPEFE--EDDLV--V-G-LI---SWGEYSV--------V--K--
G---GNM----------L------------R----KL-----D--P-----M---GF-P-
-LSNHVGILGFS-GLTAHGGFFQ-V-CK-----PK----------KG--EKVFVSAASGS
VGNLVGQ--------------------------YAK-LFGC-YVVGCAGNKQK-------
----VN------------LLKEKLGFD-DAFNYK---------E-----E-TD---LKST
LKR-------------YF--P--D---GIDIYFDNVGAEMLEAAV-ANMNIFGRVAVCGV
ISQ-YT-----D-S-------GKR----AA----P-----DM-LDIV-------------
YKRITIQGFLA-AD--L-MNG---Y-TDFISTTQDYLNDGKIQVIEDIS-----------
QG-VESIP-----------------------SAFVGLFRG----DNVGKKINLSLRNIFM
YNSMIRGYVLSHSPTRAILCYLDMLNYGLL-----ANNYTFPPLIK--------------
-------------------------
>tr|A5BJX1|A5BJX1_VITVI Putative uncharacterized protein OS=Vitis vinifera GN=VITISV_003098 PE=4 SV=1
------------------------------------------------------------
-------ME-V----TNKYVTVKTH---I-D-GSAPQ-E------SDFELK-T--TA-L-
HLSVE----P--G--SK---DVIVKNLYVSIDPYQINRM--K-IVCSSQ--KLVSTA-DG
ITPG----------------------Q---------------------------------
---A----------------------------------------------ISA-HGLGRV
VA----------S-G-SPEFE--KDDLV--V-G-LI---NWEEYTI--------V--K--
G---GNT----------L------------R----KL-----D--P-----M---GF-P-
-LSYHLGVLGLS-GLTAYAGFVE-V-CK-----PK----------KG--EKVFVSAACGS
VGNLVGQ--------------------------YAK-LFGC-HVVE--------------
------------------LLKGKLGFD-DAFNYK---------E-----E-TD---LKST
LKR-------------YF--P--D---GMDIYFDNVGGKMLEASV-ANMNPFGRIAVCGI
ISE-YT-----G-I-------GER----AA----P-----DM-IDIV-------------
YKRLKIQGFLV-ID--Y-LKG---M-DDFISTMSNHLSXGKIHVLEDIS-----------
QG-VESIS-----------------------SAFVGLFQG----DNVGKKV---------
----VK-----------------------V-----ADE----------------------
-------------------------
>tr|A5BKL3|A5BKL3_VITVI Putative uncharacterized protein (Chromosome chr5 scaffold_72, whole genome shotgun sequence) OS=Vitis vinifera GN=GSVIVT00034730001 PE=4 SV=1
--------------------------------------------------------MAD-
------GEA-V----SNKQVIFRDY---V-S-G-FPK-E------SDMYVT-T--ST-I-
SLK-V----P--EG-SE---AVLVKNLYLSCDPYMRSRM--R-NI-Q----G--SYV-EP
FKPG----------------------S---------------------------------
---P----------------------------------------------ITG-YGVAKV
LD----------S-R-HPDFR--TGDLV--W-G-IT---GWEEYSL--------I--T--
T--D-ER----------L------------F----KI-----Q-H------T---DV-P-
-LSYYTGILGMA-GMTAYSGFYE-I-CS-----PK----------KG--EYVFISAASGA
VGQLVGQ--------------------------FAK-LLGC-YVVGSAGTKEK-------
----VD------------LLKNKFGFD-EAFNYK---------E-----E-QD---LEAC
LKR-------------YF--P--E---GIDIYFENVGGKMLDAVL-VNMRLHGRIAVCGM
ISQ-YN-----L-E-------EPE----GV----R-----NL-FTIV-------------
TKRIRMEGFLV-FD--Y-YHL---Y-PKFLDLIMPYIREGKIVYVEDIA-----------
EG-LESAP-----------------------TALIGLYSG----RNVGKQV---------
----VV-----------------------V-----ARE----------------------
-------------------------
>tr|A5BKL4|A5BKL4_VITVI Putative uncharacterized protein OS=Vitis vinifera GN=VITISV_043826 PE=4 SV=1
------------------------------------------------------------
------MAE-V----SNKQVIFKDY---I-S-G-FPT-D------ADMYIT-T--ST-I-
SLK-V----P--EG-SK---AVLVKNLYLSCDPYMRPRM--T-YT-T----D--SYV-DS
FKPGSEDASEKKYRMTVIRPTLIMAVS---------------------------------
---V----------------------------------------------IEG-YGVAKV
LD----------S-G-HPNFS--KGDLV--W-G-FT---NWEEYSL--------I--T--
S--T-EM----------L------------I----KI-----P-T------T---DV-P-
-LSYYTGILGMP-GLTAYAGFYE-I-CT-----PK----------KG--EYVYVSAASGA
VGQLVGQ--------------------------FAK-LLGC-YVVGSAGSKEK-------
----VD------------LLKNKFGFD-EAFNYK---------E-----E-TD---LVAC
LKR-------------YF--P--E---GIDIYFDNVGGKMLDAVL-LNMRVHGRIAACGM
ISQ-YN-----L-D-------KLE----GV----C-----NL-INII-------------
IKQVRMQGFVI-TS--Y-YHL---Y-PKYLEMVLPHIKEGKIVYVEDTV-----------
EG-LESAP-----------------------QALIGLFSG----RNVGKQV---------
----VV-----------------------V-----ARE----------------------
-------------------------
>tr|A5BKL5|A5BKL5_VITVI Putative uncharacterized protein (Chromosome chr5 scaffold_72, whole genome shotgun sequence) OS=Vitis vinifera GN=GSVIVT00034733001 PE=4 SV=1
------------------------------------------------------------
------MAE-V----SNKQVIFKDY---V-S-G-FPT-D------ADMYMT-T--ST-M-
SLK-V----P--EG-SQ---AVLVKNLYLSCDPYMRARM--T-YT-H----T--SYI-GS
FKPG----------------------S---------------------------------
---V----------------------------------------------LNG-FGVAKV
LD----------S-G-HPNFS--KGDLI--W-G-FT---GWEEYTL--------M--T--
S--T-ET----------L------------F----KI-----P-T------T---DV-P-
-LSYYIGILGMP-GMTAYAGFYE-I-CT-----PK----------KG--EYVYVSSASGA
VGQLVGQ--------------------------FAK-LLGC-YVVGSAGTKEK-------
----VD------------LLKDKFGFD-DAFNYK---------E-----E-PD---LASC
LKR-------------YF--P--E---GIDIYFDNVGGEMLDAVL-PRMRSHGRIAVCGM
ISQ-YN-----M-E-------KPE----GL----C-----NL-ISII-------------
IKQVKIQGFLV-RS--Y-YHL---Y-PKYMEMVLPHIKEGKIVYVEDTV-----------
EG-LENAP-----------------------QALIGLFSG----ANVGKQV---------
----VV-----------------------V-----SRE----------------------
-------------------------
>tr|A5BNR3|A5BNR3_VITVI Putative uncharacterized protein (Chromosome chr5 scaffold_72, whole genome shotgun sequence) OS=Vitis vinifera GN=GSVIVT00034739001 PE=4 SV=1
------------------------------------------------------------
----MAKLE-V----SSKRVMLRNY---V-T-V-FPQ-E------TYLELS-Q--GT-I-
VLK-V----P--QG-SN---AFWSR--ISTCHAIHKCTIVCK-KV------KMMITS-SS
LKPG----------------------S---------------------------------
---A----------------------------------------------ITG-YGVARV
LD----------S-G-DPNFR--EGELI--W-G-TT---GWEEYSL--------I--T--
T--S-SI----------R------------F----KI-----Q-H------T---DV-P-
-LSNYTGIFGMP-GITAYARFYE-I-CS-----PK----------KG--EHVSVSAASGA
VGQLVGQ--------------------------FAK-LMGC-YVVGSVGSKEK-------
----VD------------LLKNKHGFN-EAFNYK---------E-----E-HE---LDAA
LKR-------------CF--P--E---GIDIYFDNVDGKMLDAIL--NMRTRGRIAACGM
VSQ-YN-----L-E-------QPE----SI----K-----NL-INII-------------
SKQVCIQGFVS-HE--Q-YHL---Y-PQMLDTLLPYIREGKLVYVEDIA-----------
EG-LERSP-----------------------AALVGLFSG----HNVGKQV---------
----AA-----------------------V-----AHE----------------------
-------------------------
>tr|A5BNR5|A5BNR5_VITVI Putative uncharacterized protein OS=Vitis vinifera GN=VITISV_035665 PE=4 SV=1
------------------------------------------------------------
---MASGEE-V----RNKQVVLRDY---V-S-G-YLK-E------SDMCMA-T--AT-I-
TLKV-----P--EGNSK---AVLVKNLYLSCDPYIRGHT--K-SI------QG-GYADEY
FKPG----------------------S---------------------------------
---P----------------------------------------------IVG-YGVAKV
LD----------S-G-HPDFK--KDDLV--W-G-FT---GWEEYSL--------I--T--
A---TES----------L------------F----KI-----H--H-----T---DV-P-
-LSYYTGLLSMP-GMTAYTGFYE-V-CA-----PK----------KE--EYVFVSSAFGA
VGQLVGQ--------------------------LAK-LLGC-YVVGSAGSKEK-------
----VD------------LLKTKIGFD-EAFNYK---------E-----E-KD---YDAC
LKR-------------YF--P--E---GIDIYFDSVGGKMLDAAL-LNMRLDGRIAACVL
RKL-YV-----S-Y-------SNL----FI----L-----VM-VSEP-------------
EQQTTMAGSQK-AS----GSENKTIDPSHPLYIHHSDQPGHVLVPIKLN-----------
GVNYQSWS-----------------------KAVIHALTTKKKIGFVDGTV---------
----EE-----------------------P-----SQE----------------------
-------------------------
>tr|A5BNR6|A5BNR6_VITVI Putative uncharacterized protein (Chromosome chr5 scaffold_72, whole genome shotgun sequence) OS=Vitis vinifera GN=GSVIVT00034735001 PE=4 SV=1
--------------------------------------------------------MAD-
------AEE-V----SNKQVIFRDY---V-S-G-FPK-E------SDMYMT-T--ST-I-
SLK-V----P--EG-SK---AVVVKNLYLSCDPYMRPRM--S-YT-T----D--SYI-HS
FKPG----------------------S---------------------------------
---V----------------------------------------------ISG-YGVAKV
LD----------S-G-HPNFS--KGDLV--W-G-FT---GWEEYTL--------I--T--
A--P-ES----------L------------F----KI-----P-N------N---DV-P-
-LSYYIGILGMP-GITAYAGFYE-I-CS-----PK----------KG--EYVYVSAASGA
VGQLVGQ--------------------------FAK-LIGC-YVVGSAGSKEK-------
----VD------------LLKNKFGFD-EAFNYK---------E-----E-QD---LVAC
LKR-------------YF--P--E---GIDIYFENVGGPMLDAVL-ANMRVQGRIAACGM
ISQ-YN-----L-D-------KPV----GV----Y-----NL-MNII-------------
KKQIKMQGFVA-GS--Y-FHL---Y-PKFLEMILPHVKEGKVVYVEDIA-----------
EG-LESAP-----------------------QALIGLFSG----RNVGKQV---------
----VL-----------------------V-----ARE----------------------
-------------------------
>tr|A7Q6A1|A7Q6A1_VITVI Chromosome chr11 scaffold_56, whole genome shotgun sequence OS=Vitis vinifera GN=GSVIVT00031311001 PE=4 SV=1
------------------------------------------------------------
-------ME-V----TNKYVTVKTH---I-D-GSSPQ-E------SDFELK-T--AA-L-
HLSVE----P--G--SK---DVIVKNLYVSIDPYQINRM--K-RVCSSQ--KLVSTA-DG
ITPG----------------------Q---------------------------------
---A----------------------------------------------ISA-NGIGRV
MA----------S-G-NPEFE--KDDLV--V-G-LI---NWEEYTI--------V--K--
G---GNT----------F------------R----KL-----D--P-----M---GF-P-
-LSYHLGVLGLS-GLTAYGGFFE-V-CK-----PK----------KG--EKVFVSAACGS
VGNLVGQ--------------------------YAK-LFGC-HVVGCAGTKQK-------
----ASFFHFSFTIYQTIFLYNSLGFD-DAFNYK---------E-----E-AD---LKST
LKR-------------YF--P--D---GIDIYFDNVGGKMLEASV-ANMNPFGRIAVCGI
ISE-YT-----G-I-------GER----VA----P-----DM-IDIV-------------
YKRLKVQGFLV-ID--Y-LKG---M-DDFISTMSNHLSTDKIHVLEDIS-----------
QG-VESIP-----------------------SAFVGLFRG----DNVGKKV---------
----VK-----------------------V-----ADE----------------------
-------------------------
>tr|A7QAY4|A7QAY4_VITVI Chromosome chr5 scaffold_72, whole genome shotgun sequence OS=Vitis vinifera GN=GSVIVT00034732001 PE=4 SV=1
------------------------------------------------------------
------MAE-V----SNKQVIFKDY---I-S-G-FPT-D------ADMYIT-T--ST-I-
SLK-V----P--EG-SK---AVLVKNLYLSCDPYMRPRM--T-YT-T----D--SYV-DS
FKPG----------------------S---------------------------------
---V----------------------------------------------IEG-YGVAKV
LD----------S-G-HPNFS--KGDLV--W-G-FT---NWEEYSL--------I--T--
S--T-EM----------L------------I----KI-----P-T------T---DV-P-
-LSYYTGILGMP-GLTAYAGFYE-I-CT-----PK----------KG--EYVYVSAASGA
VGQLVGQ--------------------------FAK-LLGC-YVVGSAGSKEK-------
----VD------------LLKNKFGFD-EAFNYK---------E-----E-TD---LVAC
LKR-------------YF--P--E---GIDIYFDNVGGKMLDAVL-LNMRVHGRIAACGM
ISQ-YN-----L-D-------KLE----GV----C-----NL-INII-------------
IKQVRMQGFVI-TS--Y-YHL---Y-PKYLEMVLPHIKEGKIVYVEDTV-----------
EG-LESAP-----------------------QALIGLFSG----RNVGKQV---------
----VV-----------------------V-----ARE----------------------
-------------------------
>tr|A7QAY6|A7QAY6_VITVI Chromosome chr5 scaffold_72, whole genome shotgun sequence OS=Vitis vinifera GN=GSVIVT00034734001 PE=4 SV=1
--------------------------------------------------------MAD-
------GEE-V----GNTQVIFRGY---V-S-G-FPN-E------SDLYLA-N--SR-I-
SLK-V----P--EG-SK---AVVVKNLYLSCDPYMRLRM----SC-D----A--NYF-QP
FKPG----------------------S---------------------------------
---V----------------------------------------------MTG-NGVAKV
MD----------S-G-HPSFS--KGDLV--W-G-IT---RWEEYTL--------V--T--
A--T-ES----------L------------F----EI-----P-D------T---DV-P-
-LSYYIGILGVP-GLTAYVGFYE-L-CT-----PK----------KG--EYVYVSSASGA
VGQLVGQ--------------------------FAK-LLGC-YVVGSAGTKEK-------
----VD------------LLKNKFGFD-EAFNYK---------E-----E-QD---LATC
LKR-------------YF--P--E---GIDIYFENVGGAMLDAVL-PNMRVHGRIAACGM
ISQ-YN-----L-D-------KPE----GI----Y-----NL-MNVI-------------
NKQIKMQGFIT-PS--Y-FHL---Y-PKFLETILPHIKEGKVAYVEDVA-----------
EG-LQNAP-----------------------PALIGLFSG----HNVGKQV---------
----IQ-----------------------V-----AME----------------------
-------------------------
>tr|A7QAZ2|A7QAZ2_VITVI Chromosome chr5 scaffold_72, whole genome shotgun sequence OS=Vitis vinifera GN=GSVIVT00034740001 PE=4 SV=1
------------------------------------------------------------
-------ME-V----SNKQVIYRDY---I-T-G-FPK-E------TDLVLN-T--ST-I-
SLK-V----P--EE-SN---GVLVKNLYLSCDPYMRILM--R-KVPD----N--NLF-TC
YIPG----------------------S---------------------------------
---P----------------------------------------------ITG-FGVARV
LD----------S-R-HPNFK--EGDLV--W-G-TT---AWEEYSL--------I--T--
T--P-ET----------L------------I----KI-----E-H------T---DV-P-
-LSYYTGILSMP-GMTAYAGFYE-L-CS-----PR----------KG--ECVFISSAFGT
VGQIVGQ--------------------------FAK-LTGC-YVVGSAGSKEK-------
----VD------------LLKNKLGFD-AAFNYK---------E-----E-HD---LDAA
LKR-------------YC--P--D---GIDIYFDNVGGKMLDAVL-LNMRPRGRIAACGM
VSQ-YN-----L-E-------EPE----GV----K-----NL-IQVI-------------
YKQIRIEGLVV-FN--Y-YHL---Y-PKFLDMILPHIREGKIVYFEEIN-----------
EG-LESGP-----------------------AALIKLLSG----RNVGKQV---------
----VV-----------------------V-----ARE----------------------
-------------------------
>tr|A7XDF3|A7XDF3_9LAMI (+)-pulegone reductase OS=Mentha haplocalyx var. piperascens PE=2 SV=1
--------------------------------------------------------ME--
------VDM-V----MNKQIVLNNY---V-N-G-SLK-E------SDLSLR-T--ST-I-
CME-I----P--HGCNG---AVLVKNLYLSVNPYLILRM--G-KL-D----I--PQF-DS
ILPG----------------------S---------------------------------
---T----------------------------------------------IVS-YGVSKV
LD----------S-T-HPSYE--KGELI--W-GSQA---GWEEYTL--------I--Q--
N--P-YN----------L------------F----KI-----Q-D------K---DV-P-
-LSYYVGILGMP-GMTAYAGFFE-I-CS-----PK----------KG--ETVFVTAAAGS
VGQLVGQ--------------------------FAK-MFGC-YVVGSAGSKEK-------
----VD------------LLKNKFGFD-DAFNYK---------E-----E-SD---YDTA
LKR-------------HF--P--E---GIDIYFDNVGGKMLEAVI-NNMRVHGRIAVCGM
VSQ-YS-----L-K-------QPE----GV----H-----NL-LKLV-------------
PKQIRMQGFVV-VD--Y-YHL---Y-PKFLEMVLPCIKEGKVIYVEDIS-----------
EG-LESAP-----------------------SALLGVYVG----RNIGNQV---------
----VA-----------------------V-----SRE----------------------
-------------------------
>tr|A9NUD3|A9NUD3_PICSI Putative uncharacterized protein OS=Picea sitchensis PE=2 SV=1
------------------------------------------------------------
-----MEQI-I----SNRELILVAY---ANE-G-PVT-D------AHLKIR-E--TQ-L-
DVG-SVG--KDGS--PG---DVAVQNLWISVDPYLRQLM--K-QS------DDGLYM-PS
FQLN----------------------Q---------------------------------
---V----------------------------------------------IRS-ASVGKV
VA----------S-A-NPAFE--VGDIV--S-G-FY---QVSEYAI--------V--P--
G-----G---G------L------------R----KI-----D--T-----S---VA-K-
-PSDYLGLLGMP-ALTAWSGFTI-V-GE-----PN----------PG--DEVFVSAAAGS
VGMLVGQ--------------------------LAK-IKGC-RVVGSAGSDQK-------
----VK------------LLKEEFGFD-DAFNYK---------S-----E-TD---WDAA
LAR-------------YF--P--R---GIDIYFDNVGGRMLEAVL-NNINMKARIPLCGM
ISQ-YN-----Q-E-------WKQRF--GV----R-----NL-LNLV-------------
GKCVKMEGFMC-VQ--Y-LHR---M-GEFLEEMTGYIKEGKLKYKEDVK-----------
EG-LESFL-----------------------EAFNSMFSG----DNLGKPV---------
----IY-----------------------L-----GPPQ---------------------
-------------------------
>tr|A9P0J2|A9P0J2_PICSI Putative uncharacterized protein OS=Picea sitchensis PE=2 SV=1
--------------------------------------------------------MA--
------STE-V----NNNQVILKDY---I-T-G-MPK-L------SHMLLK-S--TK-L-
PLQ-L----K--DG-SQ---DVLAKNLYLSCDPYMRGCM--R-NL-P----S--YFT-PI
FTPG----------------------S---------------------------------
---V----------------------------------------------ING-YGVAKV
VI----------S-N-HPDFK--EDDLV--M-G-IT---GWEEYSI--------I--P--
G--G-NQ----------L------------Q----KI-----R-Y------T---DI-P-
-LSYYLGILGMP-GLTAYVGFYD-L-SS-----PK----------AG--EKVFISAASGA
VGQLVGQ--------------------------FAK-MHGC-YVVGSAGSKQK-------
----VE------------LLKDRLGFD-DAFNYK---------E-----E-LD---LHAT
LKR-------------YF--P--N---GIDIYFENVGSKMLEAVL-ENMNLHGRIAACGM
ISE-YN-----L-E-------EGQ----GI----R-----NI-SRVI-------------
SKRIKIQGFII-HD--Y-WHM---Y-PQFVEKVRGSIKEGKIVYVEDIA-----------
DG-LENAP-----------------------AAFVGLFEG----KNIGKQV---------
----VR-----------------------I-----CDE----------------------
-------------------------
>tr|A9P0J4|A9P0J4_PICSI Putative uncharacterized protein OS=Picea sitchensis PE=2 SV=1
------------------------------------------------------------
-----MEQT-I----PNREIILVSY---ADE-G-PVT-D------AHLKIR-E--TQ-L-
DIG-NVG--RDGS--AG---DVVVQNVWISVDPYLRHCM--K-KS------NDGLYL-QN
FQLN----------------------Q---------------------------------
---A----------------------------------------------IKS-GSVGKV
VA----------S-S-NSEFE--VGDLV--A-G-LL---QVSEYAV--------V--P--
G-----G---I------L------------R----KI-----D--A-----T---VA-K-
-PSDYLGLLGVP-ALTAWVGFTI-I-GN-----PN----------PG--DEVFVSAAAGS
VGMVVGQ--------------------------LAK-IKGC-RVVGSAGSDQK-------
----VK------------LLKEEFGFD-DAFNYR---------S-----E-TD---WDAA
LTR-------------HF--P--R---GIDIYFDNVGGRMLEAVL-NHINMKARIPLCGM
ISQ-YN-----E-E-------WKQRY--GV----R-----NL-LNLV-------------
GKCAKMEGFMC-TK--Y-FHR---R-GEFVEEMTGYIKEGKIKYKEDVK-----------
EG-LESFL-----------------------DAFNSMFSG----ENVGKPV---------
----IH-----------------------L-----TPPP---------------------
-------------------------
>tr|A9PAV4|A9PAV4_POPTR Putative uncharacterized protein OS=Populus trichocarpa PE=2 SV=1
--------------------------------------------------------MAGR
------GET-V----SNKHVLFKNY---V-S-G-FPK-E------SDMYVA-T--TT-T-
ELK-V----P--DGCNN---GVLVKNLYLSCDPYMIILM--K-KSID----Q--RTF-TS
YTPG----------------------S---------------------------------
---P----------------------------------------------LRG-YGVAKV
LD----------S-R-HPGFK--EGDFV--W-G-TV---GWEEYSL--------I--T--
S--F-QP----------F------------F----KI-----Q-D------T---DV-P-
-LSYYTGILGMP-GMTAYFGFYQ-V-CS-----PK----------KG--EHVYISAASGA
VGQLVGQ--------------------------FAK-LMGC-YVVGSAGSKEK-------
----VD------------LLKNKFGFD-EAFNYK---------E-----E-PD---LNAA
LGR-------------YF--P--E---GIDIYFENVGGKMLDAVL-PNMRFRGRIAVCGM
ISQ-YN-----L-D-------KPE----GV----F-----NL-MTVV-------------
YKRVRIEGFVV-TD--Y-YDQ---Y-PKFLDFVLPCIREGKIKYMEDIS-----------
EG-LENGP-----------------------AALVGLFSG----QNVGKKL---------
----VV-----------------------V-----ARE----------------------
-------------------------
>tr|A9PG43|A9PG43_POPTR Putative uncharacterized protein OS=Populus trichocarpa PE=2 SV=1
--------------------------------------------------------MASD
-I----RGE-V----SNKQVVLKNY---A-C-G-FPK-E------SDFEVT-T--TT-I-
KLK-V----P--ED-SK--NAVLLKTLYLSCDPYLRGRM--R-YT--PVT-D--PDF-CS
YTLG----------------------S---------------------------------
---P----------------------------------------------ISG-FAVATV
VD----------S-G-HPDFK--KGDLV--W-GRRV---GWEEYSL--------V--T--
T--P-EC----------L------------T----KI-----L-H------I---DV-P-
-LSYYTGILGMP-GITAYFGFFE-I-CS-----PK----------KG--ESVYVSAASGA
VGQLVGQ--------------------------IAK-LMGC-YVVGSAGSKEK-------
----VE------------LLKSKFGFD-GAFNYK---------E-----E-HD---LDAA
LKR-------------YF--P--E---GIDIYFENVGGKMLDAVL-LNMRLRGRIAACGM
ISQ-YN-----L-H-------QPE----TI----Q-----NL-TNIV-------------
YKRIRIQGFVV-MD--Y-FDQ---Y-SKFLDFILPCIREGKIVYVEDIA-----------
EG-LESGP-----------------------AALIGLFSG----RNIGKQV---------
----VK-----------------------V-----TDE----------------------
-------------------------
>tr|A9S021|A9S021_PHYPA Predicted protein OS=Physcomitrella patens subsp. patens GN=PHYPADRAFT_179921 PE=4 SV=1
------------------------------------------------------------
----MTSNQ-V----RNKQIKLKHY---V-L-G-KLE-E------SDFQIS-S--NE-I-
TLEL-----N--D--NN---DVLVKNLYLSCDPYMRHRM--RGET------N--SYI-PP
YQEG----------------------Q---------------------------------
---V----------------------------------------------LDG-YGVSKV
VL----------S-N-NSSFK--VGDCV--S-S-WT---RWEEYSV--------I--P--
R---GQR----------L------------K----VI-----D--P-----A---LA-P-
-LSYHAGALGMA-GFTAYVGFFE-V-LK-----PK----------KG--ETLFVSAASGA
VGQLVGQ--------------------------LAR-DAGL-YVVGSAGSQEK-------
----ID------------LLTNKLGYN-AAFNYK---------E-----E-PD---LVAA
VAK-------------YC--P--Q---GVDKYFENVGGKTLDAVL-DNMNNFGRVAVCGL
ISQ-YD-----Q-G-------GQD----GV----Y-----NL-KRII-------------
NKRVTLQGFLQ-SD--Y-LHL---E-PKFMDHMSKLIKADKLVYFEDFA-----------
EG-LDNAP-----------------------NAFCRMMIG----SKIGKQV---------
----IT-----------------------V-----AKD----------------------
-------------------------
>tr|A9TN09|A9TN09_PHYPA Predicted protein OS=Physcomitrella patens subsp. patens GN=PHYPADRAFT_147916 PE=4 SV=1
-----------------------------------------------------------M
ASSQFEGGK-V----RHKQVVLAAI---P-K-G-MPK-V------TDLRVE-E--TE-T-
DVVVQ----P--D--SN---DVAVKLLYISLDPYYRELM--A-EE------D--LLGLGL
YKKG----------------------E---------------------------------
---P----------------------------------------------IYG-GVVAEV
VL----------S-D-NPDFQ--VGDTV--L-G-NL---NFSEYVV--------V--P--
K----GQ---D------L------------I----KV-----D--A-----S---QV-P-
-ASYYLGVLGMP-GLTAWVGLKL-I-GK-----AK----------AG--DQVFVTAAAGA
VGQVVGQ--------------------------LAK-VYGC-RVVGSAGSDEK-------
----VK------------LLKTEFGFD-DAYNYK---------T-----E-AD---LDKA
LKR-------------HL--P--N---GIDIYFDNVGGETLDAVF-KNVNMGARIVLCGA
ISQ-YN-----V-D-------KRY----GI----K-----NL-FSAV-------------
AKAVKMEGFLV-GK--YTAEH---M-GEYATEMSGYLKEGKVKYREHVT-----------
KG-IENFP-----------------------SAFAGLMTG----ENVGKSV---------
----LR-----------------------V------------------------------
-------------------------
>tr|B4FSR0|B4FSR0_MAIZE Putative uncharacterized protein OS=Zea mays PE=2 SV=1
--------------------------------------------------------MERE
R-----QAV-A----RNRKVVLRGY---I-D-R-APR-E------EDMELVDG--GA-V-
ELR-V----P--EG-GG-GPAVLVKNLYLSCDPYMRGRM--R-DF-R----N--SYI-PP
FKPG----------------------S---------------------------------
---P----------------------------------------------IEG-FGVGRV
VD----------S-T-HPGFS--AGDVV--S-G-MT---GWEDYSL--------I--T--
K--P-EQ----------L------------R----KI-----Q-Q------S---DI-P-
-LSYHLGLLGMP-GFTAYVGFYE-I-CS-----PK----------KG--EFVFVSAASGA
VGQIVGQ--------------------------LAK-LHGC-YVVGSAGTDQK-------
----VE------------LLKEKFGFD-AAFNYK---------E-----E-PD---LTAA
LKR-------------HF--P--E---GIDIYFENVGGPMLDAVL-LNMRVHGRIAVCGM
VSQ-HG-----V-T-------APA----GI----H-----NL-FSLI-------------
SKRIEMKGFIQ-SD--Y-VHL---F-PQFVDDITRHYRDGKIVYVEDMS-----------
VG-LESGP-----------------------ASFVGLFSG----KNVGKQV---------
----VC-----------------------V-----SRD----------------------
-------------------------
>tr|B6SSU0|B6SSU0_MAIZE NADP-dependent oxidoreductase P2 OS=Zea mays PE=2 SV=1
------------------------------------------------------------
-------ME-V----VNRYVATRHH---I-E-G-APT-E------ADFEVK-E--EM-A-
RWA------P--D--SG---EVLVRNLYLSIDPYQLNRM--K-RS------SVTHLAVEG
ILPG----------------------Q---------------------------------
---R----------------------------------------------ITT-YAAGEV
VA----------S-A-CEEYK--AGDKV--A-G-VL---GWEDYTL--------F--K--
P-----SPAVV------M------------S----KV-----ADDA-----A---GF-P-
-LSHHINVLGTS-GMTAYGGFFE-V-CK-----PV----------KG--EKVFVSAASGS
VGSLVGQ--------------------------FAK-LAGC-YVVGCAGTAAK-------
----VD------------LLKGKLGFD-DAFNYK---------E-----E-PD---LKSA
LKR-------------YF--P--D---GIDIYFENVGGEMLEAAL-ANMNPYGRVALSGV
ISE-YT-----G-G-------ARR----AV----P-----DL-LEVI-------------
YKRITIRGFFA-YD--F-LSK---F-AEFNAVIGGWVRDGKVQVLEDVS-----------
DG-LESVP-----------------------SAFAALFRG----QNVGKKL---------
----VK-----------------------L-----A------------------------
-------------------------
>tr|B6TDE0|B6TDE0_MAIZE NADP-dependent oxidoreductase P1 OS=Zea mays PE=2 SV=1
--------------------------------------------------------M---
------ATT-A----TNRRVILKEY---V-E-G-YPR-E------EHMELLRG--AE-V-
PLR-LTG--A--EP-AG---SVLVRNLYLSCDPYMRPKM--S-RPLR----E--SYT-AA
FVPG----------------------D---------------------------------
---T----------------------------------------------ITG-YGVARV
VD----------S-S-DPRLA--PGDLV--W-G-IT---GWEDYSV--------V--T--
PPAT-RL----------L------------S----KI-----S-HHGAGEGA---GV-P-
-LSYYTGILGMP-GLTAYVGFHE-I-CA-----PK----------KG--ETVFVSAASGA
VGQLVGQ--------------------------FAR-LAGC-HVVGSAGSREK-------
----VE------------LLKTRFGFH-DAFNYK---------E-----E-PD---LGAA
LKR-------------CF--P--D---GIDIYFENVGGAMLDAVL-LNMRVHGRIAVCGL
ISQ-YN-----L-A-------DGEKD--AV----R-----NL-AAVI-------------
SKRLRLQGFIE-PD--H-KHL---Y-PQYEAWVLPYIRDGTLAYVEDVA-----------
EG-LESAP-----------------------KALIGLFHG----RNVGKQL---------
----VR-----------------------V-----ADDE---------------------
-------------------------
>tr|B6U8S0|B6U8S0_MAIZE NADP-dependent oxidoreductase P2 OS=Zea mays PE=2 SV=1
-----------------------------------------------------------M
-A----GQE-V----ANKRVVLKRY---V-T-G-FPG-A------DDMEVV-T--GT-A-
RVA-V----P--PG-ST---AMVLKNLYVSCDPYMRGRM--T-KH-ER---P--SYV-PD
FVVG----------------------E---------------------------------
---V----------------------------------------------LEN-FGVCKV
IA----------S-G-HQDFK--VGDLV--W-G-MT---GWEEYTL--------I--H--
N--P-ES----------F------------F----KI-----N-H------P---EL-P-
-LSYYTGVLGMP-GLTAWAGFFD-V-GK-----PK----------KG--DNVFVSAASGA
VGQLVGQ--------------------------FAK-LTGC-YVVGSAGSDEK-------
----VN------------LLKTKFGFD-EAFNYK---------K-----E-QD---LDAA
LRR-------------YF--P--E---GIDIYFENVGGSTLEAVL-PNMRIHGRIPTCGM
ISQ-YN-----L-E-------EPE----GV----H-----NL-FEII-------------
AKRLRMEGFMV-FD--Y-YGQ---Y-HKFEQEMAGYLKAGKIAYVEDIA-----------
EG-LEKAP-----------------------EALIGLFTG----RNVGKQL---------
----VA-----------------------I-----ARE----------------------
-------------------------
>tr|B7FL02|B7FL02_MEDTR Putative uncharacterized protein OS=Medicago truncatula PE=2 SV=1
--------------------------------------------------------M---
-------AQ-V----KNKQVLLKHY---V-S-G-FPK-E------SDLNIV-D--ST-I-
NLK-L----P--EG-SN--DTVLVKNLYLSCDPYMRTLM--S-DP-KA---S--INP-RA
YVPQ----------------------S---------------------------------
---P----------------------------------------------LTG-YGVSKV
VE----------S-G-HKDYK--EGDIV--W-G-IT---NWEEYSL--------I--P--
A--A-QI----------H------------F----KI-----E-H------T---DV-P-
-LSYYTGILGMP-GMTAYAGFFE-V-GA-----TK----------KG--ENVFVSAASGA
VGQLVGQ--------------------------FAK-LHGC-YVVGSAGSKEK-------
----VD------------LLKNKFGYD-EAINYK---------E-----E-QD---LNAT
LKR-------------HF--P--E---GIDVYFENVGGKTLDAVL-LNMRLQGRIPVCGM
ISQ-YN-----L-T-------QPE----GV----T-----NL-AHIV-------------
YKRVRLQGFIV-AD--Y-YHL---Y-GKFLEFVLPHIREGKVVYVEDIA-----------
EG-LEKGP-----------------------EALVGIFSG----KNVGKQV---------
----LV-----------------------V-----ARE----------------------
-------------------------
>tr|B7GE58|B7GE58_PHATR Predicted protein OS=Phaeodactylum tricornutum CCAP 1055/1 GN=PHATRDRAFT_41413 PE=4 SV=1
------------------------------------------------------------
--------M-NANQIAVQKWTLVNY---P-EDHFVASRDAKYVSDETIELD-N--LQ-F-
DGTKESTSSTTFP--PD---HVVVQVEALSVDAFIRTML--D-RE---------AYH-GS
VKPG----------------------A---------------------------------
---I----------------------------------------------LPA-MGYGVV
RA----------AGP-DAKYK--PGSRV--T-G-IL---GATTVAI--------L--P--
N-----D---Q------L------------N----PV-----LIFP---------RI-P-
-SSLSLGYLGLS-GLTAYVGLFGAPPKA-----PG----------RG--DTVVVSAAAGA
VGHIAAQ--------------------------MAR-LAGATRVVGIAGGPDK-------
----KA------------FLLETLGLD-GAIDYK---------D-----ETQS---LEAQ
LDT-------------QC--P--D---GVDFFFDSVGGDTLETVL-SRINQSARVVICGA
ISQ-YS-----S-GNI-----NKKNQVQGP----S-----TY-IKLA-------------
EKSASMTGFNV-MH--H-PWA---M-AKAIPYLVWHYYRGNIHVPEHVE-----------
GD-LKAFP-----------------------SALESMFEGG---THCGRLL---------
----ID-----------------------V-----DGSLGKARDRS--------------
-------------------------
>tr|O04473|O04473_ARATH F5I14.9 protein OS=Arabidopsis thaliana GN=F5I14.9 PE=4 SV=1
------------------------------------------------------------
----------------------------K-L-G----------------------ET-I-
ELK-A----P--KG-SS---CFLVKNLYLSCDPYMRGRM--R-DF-H----G--SYL-PP
FVPG----------------------QKCCEVLRFVLFIGELFIFEEREMCRCCIYALER
SCTPSFRCFDEWIYYMLRKLEICYILLVKLFIFFNDSLISTDSFVILMQRIEG-FGLARV
ID----------S-D-DTNYK--PGDIV--S-G-II---GWEEYSL--------L--R--
SSDN-LQ----------L------------R----NI-----QLD------D---DI-P-
-LSYHLGLLGMA-GFTAYAGFNE-I-CC-----PK----------KG--DSVFVSAACGA
VGQLVGQ--------------------------LAK-LHGC-YVVGSAGSKQK-------
----VE------------ILKNELGYD-EAFNYK---------E-----E-AD---LDTA
LKR-------------YF--P--E---GIDIYFDNVGGSMLDAAL-LNMKVRGRIALCGM
VSL-QS-----L-S--T----SSQ----GI----K-----NL-YSAI-------------
YKRLRLEGFLQ-SD--Y-LHI---F-PQFLENVKRYYKEGKIVYVEDIS-----------
EG-LDLAP-----------------------AALVGLFSG----KNIGKQV---------
----VR-----------------------V-----AKE----------------------
-------------------------
>tr|Q0PIN2|Q0PIN2_PINTA Phenylpropenal double-bond reductase OS=Pinus taeda PE=2 SV=1
------------------------------------------------------------
-----MEQR-V----PNRELILVAY---ANE-G-PVT-D------SHLNIR-E--TK-L-
DLG-SVG--KDGS--SG---DVAVQNLWISVDPYLRQLM--K-ES------DDGLYL-PS
FPLN----------------------Q---------------------------------
---A----------------------------------------------IRS-ILVGKV
VA----------S-A-NPAFE--VGDIV--S-G-FY---QVSEYAI--------V--P--
R-----G---D------L------------M----KI-----D--T-----S---VV-K-
-PSDYLGLLGMP-ALTAWAGFII-V-GE-----PK----------PG--DEVFVSAAAGS
VGMLVGQ--------------------------LAK-IKSC-RVVGSAGSDQK-------
----VK------------LLK-EFGFD-DAFNYK---------C-----E-TD---LDAA
LSR-------------YF--P--R---GIDIYFDNVGGRMLEAVL-NHINMKARIPLCGM
ISQ-YN-----Q-E-------WKQRF--GV----R-----NL-LNLV-------------
GKCAKMEGFMS-GQ--Y-HHR---M-GEFFEEMTGYIKQGKIKYKEDVK-----------
VG-LDSFL-----------------------EAFNSMFTG----ENIGKPV---------
----IY-----------------------L-----GPPLPK-------------------
-------------------------
>tr|Q2KM86|Q2KM86_HORVD 2-alkenal reductase OS=Hordeum vulgare var. distichum GN=ALH PE=4 SV=1
--------------------------------------------------------M-AA
-A----AAE-V----GNRRVILKRY---V-T-G-FPT-E------DDMEVV-P--AT-A-
RLA-V----P--PG-SA---AVVVKNLYLSCDPYMRSRM--S-RH-DE---P--SYV-PD
FVQG----------------------E---------------------------------
---V----------------------------------------------LTT-LGVSKV
VE----------S-G-HQDYK--AGDLV--W-G-MT---GCEEYTL--------I--T--
N--L-QT----------H------------F----KI-----N-H------P---EL-P-
-LSYYTGVLGMP-GLTAYVGFFD-V-AK-----PK----------KG--DYVFVSAASGA
VGQLVGQ--------------------------LAK-ISGC-YVVGSAGSDEK-------
----VN------------LLKTKFGFD-DAFNYK---------K-----E-QD---LNAT
LKR-------------CF--P--E---GIDIYFENVGGAMLDAVL-LNMRLHGRVSVCGM
ISQ-YN-----L-E-------QLD----GV----R-----NL-FHIV-------------
AKRIRMEGFIV-MD--H-YGT---Y-RKFEEEMAGYLKEGKITYVEDVA-----------
EG-IESFP-----------------------SALIGLFYV----RNVGKQL---------
----VA-----------------------V-----ARE----------------------
-------------------------
>tr|Q2KNL2|Q2KNL2_OCIBA Alcohol dehydrogenase-like protein OS=Ocimum basilicum GN=ADH3 PE=2 SV=1
------------------------------------------------------------
------MFR-N----ENKQVIFNNF---V-N-G-SPE-E------SDMSVR-T--ET-V-
DLG-I----P--EGCDD---AVLVKNLYLSCGPYMIGRM--K-NL-E----G--YFF-ES
FKPG----------------------S---------------------------------
---P----------------------------------------------IVG-CGVFKV
LD----------S-S-HPNYK--KGDII--S-G-FT---NWEEYSL--------L--T--
ITDA-TP----------F------------F----KI-----Q-D------K---DL-P-
-LSYYIGILGVP-GMTAYTGFFE-L-CC-----PK----------KG--ETVFVSAASGA
VGQLVGQ--------------------------FAK-LAEC-YVVGSAGSNDK-------
----VN------------LLKNKFGFD-EAFNYK---------D-----E-KD---YSAA
LKR-------------YF--P--N---GIDIYFDNVGGKMLEAAI-SNMRAHGRIAICGM
VSQ-YG-----L-E-------QHE----GV----H-----NL-FTIL-------------
TKQIRMQGFLV-GE--Y-YHL---F-PKFLEMILPHIKQGKITYVEDIV-----------
EG-LENAP-----------------------STLVGLLSG----RNVGKQV---------
----VL-----------------------V-----SPE----------------------
-------------------------
>tr|Q2QVJ5|Q2QVJ5_ORYSJ Os12g0227400 protein OS=Oryza sativa subsp. japonica GN=Os12g0227400 PE=2 SV=1
-----------------------------------------------------------M
-A----ATV-V----SNKRVILKRY---V-T-G-LVS-E------DDMEVV-T--VE-AP
PLA-V----P--AG-SK---TVVVKNLYISCDPYMRNRM--T-YH-EE---P--SYV-PD
FVLG----------------------E---------------------------------
---V----------------------------------------------LVN-FGVMKV
IS----------S-G-HQDFK--AGDLV--W-G-IT---GWEEYTV--------I--N--
N--P-ET----------L------------F----KI-----N-H------P---EL-P-
-LSYYTGILGMP-GLTAYGGFFE-V-AK-----PK----------KG--EYVFISSAFGA
VGQIVGQ--------------------------LAK-ITGC-YVVGSAGSDEK-------
----VN------------LLKTKFGFD-DAFNYK---------K-----E-LD---LEAA
LKR-------------CF--P--D---GIDIYFENVGGAMLDAVL-PNMRVAGRIAACGM
ISQ-YN-----L-E-------QPE----GV----Y-----NM-ICIV-------------
TKRLRMQGFLV-FD--F-YDM---Y-YQIEEQIAGYLKEGKVAYTEDVV-----------
EG-LDAAP-----------------------AALVKLFTS----SSIGKQL---------
----VA-----------------------V-----ARE----------------------
-------------------------
>tr|Q2QVJ6|Q2QVJ6_ORYSJ Os12g0226900 protein OS=Oryza sativa subsp. japonica GN=Os12g0226900 PE=2 SV=1
------------------------------------------------------------
-M----AAT-A----SNKRVILKRY---V-T-G-LLS-E------DDMEVV-T--TE-VP
PLAVV----P--AG-SE---AVVVKNLYVSCDPYMRNRM--T-RH-EV---P--SYV-SD
FIPG----------------------E---------------------------------
---V----------------------------------------------LAN-FGVMRV
IS----------S-G-HPDFK--AGDLV--W-G-IT---GWEEYTV--------I--N--
N--P-ES----------L------------F----RI-----N-H------P---KL-P-
-LSYYTGILGMP-GLTAYAGFFE-V-SK-----PK----------KG--EYVFISAASGA
VGQIVGQ--------------------------LAK-IIGC-YVVGSAGSDEK-------
----VS------------LLKTKFGFN-DAFNYK---------K-----E-PD---LEAA
LRR-------------YF--P--E---GIDIYFENVGGETLDAVL-PNMRLGGRIAACGM
ISQ-YN-----L-E-------RPE----GV----K-----NL-FYIV-------------
TKRLRMEGFLV-FD--F-YDR---Y-YQFEDEMARYLKEGKVAYVEDVV-----------
EG-LDAAP-----------------------AALIKLFTG----RNVGKQL---------
----VA-----------------------I-----ARE----------------------
-------------------------
>tr|Q2QVJ8|Q2QVJ8_ORYSJ Os12g0226700 protein OS=Oryza sativa subsp. japonica GN=Os12g0226700 PE=4 SV=1
-----------------------------------------------------------M
-A----AAT-V----SNKRVILKRY---V-T-G-LLS-E------DDMEVV-T--VE-AP
PLD-V----P--TG-SK---GVVVKNLYVSCDPYMRNRM--T-HH-EL---P--SYI-PD
FVPG----------------------E---------------------------------
---V----------------------------------------------LEN-FGVMKV
IS----------S-G-HLDFK--AGDLV--W-G-MT---GWEEYTV--------I--N--
N--P-ES----------L------------F----KI-----N-H------P---EL-P-
-LSYYTGILGMP-GLTAYAGFFD-V-PK-----PK----------KG--EYVFISGASGA
VGQVVGQ--------------------------LAK-ITGC-YVIGSAGYDEK-------
----VN------------LLKSKFGFD-DAFNYK---------K-----E-QD---LEAA
LRR-------------YF--P--E---GIDIYYENVGGKMLDAVL-PNMSLGGRIVACGM
ISQ-YN-----L-E-------QPE----GV----R-----NL-YYIV-------------
TKRLRMEGFHV-FD--Y-YDR---Y-YRFEEEMAGYLKEEKVSYVEDVV-----------
EG-LDTAP-----------------------AALIRLFTG----RSVGKQL---------
----VA-----------------------V-----ARE----------------------
-------------------------
>tr|Q8L997|Q8L997_ARATH Quinone oxidoreductase-like protein OS=Arabidopsis thaliana PE=2 SV=1
------------------------------------------------------------
------MAT-K----INKQVVLLDY---V-T-G-FAK-E------SDLVIT-S--TT-I-
DLR-V----P--KG-SM---TALVKNLYLSCDPYMRNRM--R-KP-DPLS-P--ATA-QS
FTPG----------------------K---------------------------------
---P----------------------------------------------ISG-FGVSKV
ID----------S-G-HSDYE--EGDLI--W-G-AV---GWEEYSV--------I--T--
PI-P-NL----------H------------F----KI-----H-H------T---NF-P-
-LSYYTGLLGMP-GMTAYVGFYE-I-CT-----PK----------KG--DTVFVSAASGA
VGQLVGQ--------------------------FAK-LMGC-YVVGSAGSKEK-------
----VD------------LLKNKFGFD-DAFNYK---------E-----E-HN---LIGA
LKR-------------CF--P--E---GIDIYFENVGGKMLDAVI-LNMRPHGRIAACGM
ISQ-YN-----L-K-------NPE----GI----Y-----GL-SLIT-------------
YKRIRIEGFNC-FD--Y-FHK---Y-SEFLEFVVPYIKEGKIKYVEDVA-----------
DG-LESAP-----------------------AALVGLFHG----KNVGKQL---------
----VL-----------------------V-----SPS----------------------
-------------------------
>tr|Q8LA26|Q8LA26_ARATH Allyl alcohol dehydrogenase, putative OS=Arabidopsis thaliana PE=2 SV=1
--------------------------------------------------------MTNA
E-----AVT-V----TNKQIIFPDY---V-T-G-FPK-E------SDLKIT-T--TT-I-
DLR-L----P--EG-ST---SVLVKNLYLSCDPYMRICM--G-KP-DPLS-S--SLV-PP
YKTG----------------------V---------------------------------
---P----------------------------------------------IIG-LGVSKV
ID----------S-G-HPDYK--KGDLL--W-G-LV---GWEEYSV--------I--T--
LT-T-YS----------H------------F----KI-----E-H------T---DV-P-
-LSYYTGLLGMP-GMTAYAGFYE-V-CS-----PK----------KG--ETVFVSAASGA
VGQLVGQ--------------------------FAK-LMGC-YVVGSAGSKEK-------
----VD------------LLKTKFGFD-DAFNYK---------E-----E-KD---FSAA
LKR-------------YF--P--E---GIDIYFENVGGKMLDAVL-INMKLHGRVAVCGM
ISQ-YN-----L-V-------DPE----GV----H-----NL-PTIL-------------
YKRIQLQGFGV-CD--F-YDK---Y-PKFLDFVLPYIREGKITYVEDIA-----------
EG-FESGP-----------------------SALLGLFEG----KNVGKQL---------
----FV-----------------------V-----ARE----------------------
-------------------------
>tr|Q8LDI4|Q8LDI4_ARATH Quinone oxidoreductase-like protein OS=Arabidopsis thaliana PE=2 SV=1
------------------------------------------------------------
--------M-T----TNKQVIFKDH---V-X-X-FPK-E------SDFNFT-T--TT-V-
ELR-V----P--EG-SK---SVLVKNLYLSCDPYMRSRM--G-KP-DPS--S--ALA-QA
YAPG----------------------K---------------------------------
---P----------------------------------------------IYG-YGVSRV
IE----------S-G-HPDYK--KGDLL--W-G-IV---GWEEYSV--------I--T--
PM-A-HM----------H------------F----KI-----Q-H------T---DV-P-
-LSYYTGLLGMP-GMTAYAGFYE-V-CS-----PK----------KG--ETVYVSAASGA
VGQLVGQ--------------------------FAK-MMGC-YVVGSAGSKEK-------
----VD------------LLKTKFGFD-DAFNYK---------E-----E-SD---LSAA
LKR-------------CF--P--K---GIDMYFENVGGKMLDAVL-LNMNPHGRIAVCGM
ISQ-YN-----L-E-------NQE----GV----H-----NL-SNII-------------
YKRIRIQGFVV-SD--F-YDK---Y-PKFLELVLPRIKEGKITYVEDVA-----------
DG-LEKAP-----------------------EALVGLFHG----KNVGKQV---------
----VV-----------------------I-----ARE----------------------
-------------------------
>tr|Q8LEZ0|Q8LEZ0_ARATH Quinone oxidoreductase-like protein OS=Arabidopsis thaliana PE=2 SV=1
--------------------------------------------------------MANI
CI----ATT-A----TNNQVILRDY---V-S-G-FPK-E------SDLYIA-A--AT-V-
DLR-V----P--PG-SM---AVLVKNLYLSCDPHSRTRM--G-KP-DPSSPT--SMA-HA
FTIG----------------------K---------------------------------
---P----------------------------------------------ISG-FGVAKA
IH----------S-C-HPNYK--TGDLL--W-G-RV---GWEEYCV--------I--S--
PT-P-SS----------H------------F----KI-----H-H------T---DV-P-
-LSFYTGILGIP-GLTAYVGFYE-I-CS-----PK----------KG--KTVFVSAASGA
VGQLVGQ--------------------------FAK-MVGC-YVVGSASSKEK-------
----VD------------LPKTKFGYD-DAFNYK---------E-----E-QD---LSAA
LKR-------------CF--P--K---GIDIYFENVGGKMLDAVL-QNMRTHGRIAACGM
ISQ-YN-----L-K-------ESE----VL----H-----NT-ATIV-------------
HKRIRVQGFAA-VE--F-FDR---Y-SKFLDFILPHVREGKITYVEDIA-----------
QG-LENGP-----------------------SALIGLFHG----KNVGKQL---------
----VE-----------------------V-----ARE----------------------
-------------------------
>tr|Q8LFN7|Q8LFN7_ARATH Quinone oxidoreductase-like protein OS=Arabidopsis thaliana PE=2 SV=1
--------------------------------------------------------MANI
GV----VTT-A----TNNQVILRNY---V-S-G-FPK-E------SDLYIA-A--TT-V-
DLR-V----P--PG-SM---AVLVKNLYLSCDPFSRIRM--E-KP-DPSSPA--SLA-RA
YSIG----------------------K---------------------------------
---P----------------------------------------------ISG-YGVAKA
ID----------S-G-HPNYK--TGDLL--W-G-RV---GWEEYSV--------I--N--
PT-P-SS----------H------------F----KI-----H-H------A---DV-P-
-LSFYTGLLGIP-GLTAYVGFYE-I-CS-----PK----------KG--ETVFVSAASGA
VGQLVGQ--------------------------FAK-MAGC-YVVGSASSKEK-------
----VD------------LLKTKFGYD-DAFNYK---------E-----E-HD---LSAA
LKR-------------CF--P--E---GIDIYFENVGGKMLEAVL-ENMRTHGRIAACGM
ISQ-YN-----L-K-------EPE----GV----H-----NL-ASIV-------------
YKRIRVQGFAA-VE--F-FDK---Y-SKFLDFILPYVREGKITYVEDIA-----------
QG-LENGP-----------------------SALIGLFHG----KNVGKQL---------
----VA-----------------------V-----ARE----------------------
-------------------------
>tr|Q8S0M7|Q8S0M7_ORYSJ cDNA clone:001-119-D10, full insert sequence OS=Oryza sativa subsp. japonica GN=B1078G07.5 PE=2 SV=1
--------------------------------------------------------MEQQ
QA----APM-A----RNRKVVLREY---IAG-R-PPR-E------DDMVLVDG--GT-V-
ALR-V----P--EA-AAPAPAVLVKNLYLSCDPYMRGRM--R-DF-H----G--SYI-PP
FKPG----------------------S---------------------------------
---V----------------------------------------------IEG-LGVARV
VD----------S-T-HPGFS--AGDIV--S-G-MT---GWEEYSL--------I--D--
R--P-EQ----------L------------S----KI-----Q-Q------S---DI-P-
-LSYHLGLLGMP-GFTAYAGFYE-I-CS-----PK----------KG--EFVFVSAASGA
VGQIVGQ--------------------------LAK-LHGC-YVVGSAGTNQK-------
----VE------------LLKGKFGFD-AAFNYK---------E-----E-PD---LTAA
LKR-------------YF--P--E---GIDIYFENVGGPMLDAVL-LNMRTHGRIAVCGM
VSQ-NA-----L-T-------DPV----GI----H-----NI-FCLV-------------
PKRIRMQGFIQ-SD--H-LHM---F-PQFVSDMAKHYRDGKIVYVEDMS-----------
IG-LENAP-----------------------AALVGLFSG----KNVGKKV---------
----VC-----------------------V-----SQELSQFTF----------------
-------------------------
>tr|Q9LFK2|Q9LFK2_ARATH Quinone oxidoreductase-like protein OS=Arabidopsis thaliana GN=F2K13_150 PE=4 SV=1
------------------------------------------------------------
-------MT-A----TNKQVVLKNY---V-S-G-FPK-E------SDFDFK-T--TT-V-
EFK-L----P--GG-SN---SVLVKNLYLSCDPYMRIRM--G-KP-DPST-A--ALA-QA
YAPG----------------------K---------------------------------
---P----------------------------------------------IFG-YGVSRV
IE----------S-G-HPDYK--KGDLL--W-G-IV---GWEEYSV--------I--T--
PM-T-HM----------H------------F----KI-----Q-H------T---DI-P-
-LSYYTGLLGMP-GMTAYAGFYE-V-CS-----PK----------EG--ETVYVSAASGA
VGQLVGQ--------------------------FAK-MMGC-YVVGSAGSTEK-------
----VD------------LLKTKFGFD-DAFNYK---------E-----E-PD---LSAA
LKRFSELLISKRLMSLTV--R--I---GIDIYFENVGGKMLDAVL-LNMNPHGRIAVCGM
ISQ-YN-----L-E-------NQE----GV----H-----NL-SNII-------------
YKRIRIQGFAV-FD--F-YEK---Y-SKFLDFVLPHIKEGKITYVEDVA-----------
DG-LEKGP-----------------------EALVGLFHG----KNVGKQV---------
----VV-----------------------I-----ARE----------------------
-------------------------
>tr|Q9LFK4|Q9LFK4_ARATH Quinone oxidoreductase-like protein OS=Arabidopsis thaliana GN=F2K13_130 PE=4 SV=1
------------------------------------------------------------
------MTT-A----TNKQVILKDY---V-S-G-FPT-E------SNFDFT-T--TT-V-
ELR-V----P--EG-TN---SVLVKNLYLSCDPYMRICM--G-KP-NPST-A--ALA-QA
YTPG--------------------------------------------------------
------------------------------------------------------------
-----------------------------------------QCYHL--------------
---T-HE----------H------------F----KI-----Q-H------T---DV-P-
-LSYYTGLLGMP-GMTAYVGFYE-I-CS-----PK----------KG--ETVYVSAASGA
VGQLVGQ--------------------------FAK-MMGC-YVVGSAGSKEK-------
----VD------------LLKTKFGFD-YAFNYK---------E-----E-PD---LSAA
LKR-------------CF--P--N---GIDIYFENVGGKMLDAVL-MNMNMHGRIAVCGM
ISQ-YN-----L-E-------NQE----GV----H-----NL-SNII-------------
YKRIRIQGFVV-SD--F-YDE---Y-SKFLEFLHPHIKEGKITYVEDVA-----------
DG-LEKGP-----------------------EALVGLFHG----KNVGKQV---------
----VV-----------------------I-----ARE----------------------
-------------------------
>tr|Q9M1Z0|Q9M1Z0_ARATH Allyl alcohol dehydrogenase-like protein OS=Arabidopsis thaliana GN=F24G16.110 PE=4 SV=1
-------------------------------------------------------M----
------ETT-V----KNKQVILRNY---V-K-G-IPK-E------SDLMII-T--ASDPV
ELK-V----K--PG-SA---AVMVRNLYLSCDPYMGILM--R-EP-TPST-L--ALL-DA
FIPG----------------------K---------------------------------
---P----------------------------------------------IAG-IGVSQV
ID----------S-D-DPSFT--KGDMI--W-G-IV---NWEEFST--------I--N--
P----AA----------I------------F----KI----DV-N------I---NV-P-
-LSYYTGILGMI-GLTAYAGFFE-I-CS-----PK----------KG--DTVFVSAASGA
VGQLVGQ--------------------------FAK-LMGC-YVVGSAGSKQK-------
----VD------------LLLNKFGYD-DAFNYK---------E-----E-PD---LDSA
LKR-------------CV--P--K---GIDIYFENVGGKMLDAVL-LNMKTYGRIAVCGM
ISQ-YH-----L-E-------TRD----RL----Q-----NL-PDII-------------
FKKIRMQGFAS-YD--F-IDR---F-PKFLEFVLPYIKEEKLAYVEDIV-----------
EG-LENGP-----------------------AALVGLLHG----KNVGKQV---------
----LK-----------------------G-----KKINPNSSDYNLRTTDSRVAMGILS
WFTGSPKPSQSETSKPEMIQMPKSE
>tr|Q9M9M7|Q9M9M7_ARATH Putative NADP-dependent oxidoreductase OS=Arabidopsis thaliana GN=At3g03080 PE=4 SV=1
--------------------------------------------------------MATS
G-----NAT-V----ANKQVILRDY---V-T-G-FPK-E------SDLIFT-D--ST-I-
DLK-I----P--EG-SK---TVLVKNLYLSCDPYMRIRM--G-KP-DPGT-A--ALA-PH
YIPG----------------------E---------------------------------
---P----------------------------------------------IYG-FSVSKV
ID----------S-G-HPDYK--KGDLL--W-G-LV---GWGEYSL--------I--T--
P--D-FS----------H------------Y----KI-----Q-H------T---DV-P-
-LSYYTGLLGMP-GMTAYAGFYE-I-CS-----PK----------KG--ETVFVSAASGA
VGQLVGQ--------------------------FAK-IMGC-YVVGSAGSNEK-------
----VD------------LLKNKFGFD-DAFNYK---------A-----E-PD---LNAA
LKR-------------CF--P--E---GIDIYFENVGGKMLDAVL-LNMKLHGRIAVCGM
ISQ-YN-----L-E-------DQE----GV----H-----NL-ANVI-------------
YKRIRIKGFVV-SD--Y-FDK---H-LKFLDFVLPYIREGKITYVEDVV-----------
EG-LENGP-----------------------SALLGLFHG----KNVGKQL---------
----IA-----------------------V-----ARE----------------------
-------------------------
>tr|Q9SLN8|Q9SLN8_TOBAC Allyl alcohol dehydrogenase OS=Nicotiana tabacum GN=NtADH PE=2 SV=1
--------------------------------------------------------M---
------AEE-V----SNKQVILKNY---V-T-G-YPK-E------SDMEIK-N--VT-I-
KLK-V----P--EG-SN---DVVVKNLYLSCDPYMRSRM--R-KI-E----G--SYV-ES
FAPG----------------------S---------------------------------
---P----------------------------------------------ITG-YGVAKV
LE----------S-G-DPKFQ--KGDLV--W-G-MT---GWEEYSI--------I--T--
P--T-QT----------L------------F----KI-----H-D------K---DV-P-
-LSYYTGILGMP-GMTAYAGFHE-V-CS-----PK----------KG--ETVFVSAASGA
VGQLVGQ--------------------------FAK-MLGC-YVVGSAGSKEK-------
----VD------------LLKSKFGFD-EAFNYK---------E-----E-QD---LSAA
LKR-------------YF--P--D---GIDIYFENVGGKMLDAVL-VNMKLYGRIAVCGM
ISQ-YN-----L-E-------QTE----GV----H-----NL-FCLI-------------
TKRIRMEGFLV-FD--Y-YHL---Y-PKYLEMVIPQIKAGKVVYVEDVA-----------
HG-LESAP-----------------------TALVGLFSG----RNIGKQV---------
----VM-----------------------V-----SRE----------------------
-------------------------
>tr|A0HHP1|A0HHP1_COMTE Alcohol dehydrogenase, zinc-binding OS=Comamonas testosteroni KF-1 GN=CtesDRAFT_1303 PE=4 SV=1
------------------------------------------------------------
--------M-T----VNQQILLDNR---P-Q-G-EAV-E------SNFKLV-Q--SP-L-
P-----A--V--G--EG---QVLVRHHYLSLDPYMRGRM--N-DS------K--SYA-QP
QPLG----------------------E---------------------------------
---V----------------------------------------------MQG-GTVGEI
VE----------S-R-HPKFK--AGDKV--V-G-MG---GWQEYSL--------L--D--
P-----SVPGA------L------------R----KV-----D--T-----T---HV-P-
-LSYYLGAVGMP-GVTAWYGLVK-I-IN-----PK----------AG--ETMVVSAATGA
VGSAFVA--------------------------LAK-ARGC-RVVGIAGGAEK-------
----CR------------YAVHELGFD-ACIDYR---------EHP-DVK--T---MAKA
LKD-------------AC--P--N---GIDGYFENVGGYIFDAVL-LRTNAFARVALCGM
IAG-YD-----G-Q-------PLPLA--NP-------------ALLL-------------
VNRIKLEGFIV-SE--H-MEV---W-GEALTELGGLVAAGKLKPRETIS-----------
QG-LASAP-----------------------GAFLGLLKG----KNFGKQL---------
----VK-----------------------L-----I------------------------
-------------------------
>tr|A0Y3I3|A0Y3I3_9GAMM Putative Zinc-binding NADPH:quinone reductase/dehydrogenase/oxidoreductase OS=Alteromonadales bacterium TW-7 GN=ATW7_01380 PE=4 SV=1
------------------------------------------------------------
-------MS-A----TSRQLTLASR---P-H-G-APT-D------KNFELK-T--VD-I-
P-----A--L--K--DG---EVLLRTIYLSLDPYMRGRM--S-DA------K--SYA-DP
VNVG----------------------D---------------------------------
---V----------------------------------------------MVG-ATVCQV
EE----------S-K-NDKFS--EGEWV--L-A-YT---GWQSYAI--------S--N--
G-----E---G------L------------M----QL-----G--K-----E---PA-N-
-PSYALGIMGMP-GFTAYMGLLD-I-GA-----PK----------EG--ETVVVAAATGP
VGATVGQ--------------------------IAK-IKGC-KVVGVAGGSEK-------
----CA------------HAVEKLGFD-ACIDHK---------A-----D--D---FAEQ
LEK-------------AC--D--N---GIDVYYENVGGKVFDAVL-PLLNTAARVPLCGL
VSQ-YN-----A-T-------SLP-E--GPDRMGM-----LM-GQLL-------------
TKRIKMQGFIIFDD--Y-GHR---Y-DEFAQDMQKWLQDGKVQYREHMV-----------
EG-IENTV-----------------------SAFNDMISG----KNFGKTV---------
----VK-----------------------I-----NDAL---------------------
-------------------------
>tr|A0Y7R6|A0Y7R6_9GAMM Quinone oxidoreductase OS=marine gamma proteobacterium HTCC2143 GN=GP2143_12981 PE=4 SV=1
------------------------------------------------------------
--------------------MLART---PLE-G-YPT-D------GDFRLD-S--SS-I-
P-----E--P--A--DG---QCVSRTLYLSLDPYQWGRR--R-SG--------------V
EQVG----------------------D---------------------------------
---V----------------------------------------------CHG-RTVSAV
IK----------S-R-HPHFN--EGDII--F-S-TH---GWQDYGL--------T--G--
SGISTFG----------YML---------PR----RV-----E--P-----A---LA-P-
-ISSALGVLGML-GLTAYAGTAL-Q-CQ-----PK----------AG--ETFVVSAASGG
VGQIAGQ--------------------------IAK-IYGC-RVVGIAGAQAK-------
----CD------------FLQQSLGFD-AAVSHL---------S-----E--D---FADQ
LAS-------------AC--P--D---GIDMYFENVGGKVFNAVL-PLFNRAARISRCGL
ISQ-YG-----N-T-------DGLDPLQTW----Q-----HI-GQAV-----------FD
QQAMTIHSLFV-GD--YVADH---Q-KPFLEIMSQWVANGKVKYREDLW-----------
TG-LEQAP-----------------------AAFTAMLAG----KNFGKTM---------
----IA-----------------------V-----GDDPTLTDAISHRRSDGNILA----
-------------------------
>tr|A0Y7W7|A0Y7W7_9GAMM Quinone oxidoreductase OS=marine gamma proteobacterium HTCC2143 GN=GP2143_13236 PE=4 SV=1
------------------------------------------------------------
----------------------------------MPL-D------ENFTYE-T--IE-I-
P-----S--I--S--DG---QVLVEAQWLSLDPYMRGRM--S-AA------K--SYA-PP
IEIG----------------------A---------------------------------
---V----------------------------------------------IVG-EFAGVI
IE----------S-K-HSDFK--VGEHV--C-C-QG---GWQDHAV--------V--D--
G-----DEP-S------L------------H----KV-----D--A-----S---LL-P-
-LSAYLGVAGMP-GRTAYFGLLE-K-GR-----PQ----------EG--ETVVVSAASGA
VGSVVGQ--------------------------IAK-MKGC-RVVGVAGGQEK-------
----CD------------YVINELGFD-ACVDYK---------A-----G--N---LNAD
LAA-------------AC--P--G---GIDVYFENVGGDTSRAVA-KLLNSGARIPVCGY
ISN-YN-----D-S-------REN-RTETP----F-----HI-FGAL-------------
NPVPEHGFFLV-HE--S-EKT---P-QEMTEELASWINQGKLKYRESVV-----------
EG-LQNAP-----------------------EAFRGLLTG----KNFGKQL---------
----IK-----------------------I-----TG-----------------------
-------------------------
>tr|A0Y8M8|A0Y8M8_9GAMM Probable oxidoreductase OS=marine gamma proteobacterium HTCC2143 GN=GP2143_14541 PE=4 SV=1
------------------------------------------------------------
--------M-E----INRQWLLAKR---P-S-G-MVG-P------ENFKYA-E--TP-V-
P-----V--P--G--IG---EVLVKNLFLSFDPTQRGWM--V-DQ------P--GYL-PP
VNIG----------------------E---------------------------------
---P----------------------------------------------MRA-GSVGQV
VE----------S-L-HAEFS--VGDLV--Q-T-TG---CWQDYVV--------V--AP-
G-----QGPMG------L------------S----KL--------P-----P---GV-S-
-PEMMLSVLGIT-GLTAYFGLLD-L-GQ-----PR----------PG--ETVLISGAAGA
TGSVVGQ--------------------------IAK-LKGC-RVVGIAGGSEK-------
----CA------------WLQKEAGFD-AVIDYK---------N-----E--N---VRAQ
IAH-------------HC--P--D---KWDVFFDNVGGTILEDAL-EHLNLRSRVVLCGG
IAG-YN-----A-T-------EPL-P--GP----S-----NL-MKLV-------------
TNRSRMEGFII-LD--Y-LPR---A-AEAVKDIMAWVASGELKFQIDLQ-----------
EG-FEHIP-----------------------ATLQRLYTG----KNFGKQL---------
----LK-----------------------I-----ADPVSV-------------------
-------------------------
>tr|A0YAD0|A0YAD0_9GAMM Putative oxidoreductase OS=marine gamma proteobacterium HTCC2143 GN=GP2143_17551 PE=4 SV=1
------------------------------------------------------------
-------MS-L----TTKEVQLKSR---P-D-G-IPA-A------SDFEIV-A--RK-I-
P-----S--P--D--DS---QVLIQNIFMSVDPYMRGRM--R-D---------------D
FQLG----------------------A---------------------------------
---V----------------------------------------------MEG-ATVGKV
IE----------S-R-HPDFQ--VGDYV--T-H-WK---GWREHYL--------S--D--
G-----K---D------L------------D----KV-----D--P-----D---LA-P-
-LSAYLGVLGFP-GLTAYGGLLT-T-GA-----LQ----------DG--ESVFVSAASGA
VGSLVGQ--------------------------IAK-IKGC-TVVGSAGSDEK-------
----VT------------HLIEEFGFD-HAFNYK---------T-----A--D---IDAE
LTK-------------AL--P--R---GIDVYFENVGGPQLEAAL-NHMRMYGRIPLCGM
ISM-YN-----N-GP------TIA-P--GP----K-----NL-SAMI-------------
YKRVTMKGLVT-PD--Y-IDQ---Q-AQFREDVGQWIKDGKVKYKETIH-----------
QG-IESAP-----------------------QSFIELFSG----GNEGKML---------
----VQ-----------------------L-----AEQ----------------------
-------------------------
>tr|A0YAN1|A0YAN1_9GAMM Putative oxidoreductase OS=marine gamma proteobacterium HTCC2143 GN=GP2143_18056 PE=4 SV=1
------------------------------------------------------------
--------M-E----ENRQVLIDSL---P-G-G-KLE-I------TNYKLH-Q--SP-V-
P-----V--A--G--DG---EVLCRTLWVTVAAGARAGL--Q-GS------A--SYA-GA
PKTG----------------------V---------------------------------
---V----------------------------------------------MNG-AAVATV
VA----------S-Q-ALGFS--EGDLV--I-C-NA---GWQDYSV--------H--S--
A-----S---V------L------------Q----KI--------E-----G---SV-D-
-PVHHLGVLGTN-GVTAYFGLLD-I-GK-----PK----------AG--ETVLVSACGGS
VGHIVAQ--------------------------LAK-LKGC-RVVGTAGSDAK-------
----AQ------------KLQAQLGID-AVVNYK---------S-----P--D---FRQL
LKE-------------AT--P--N---GIDVYFDNTGGDILGSAL-FRMNEHGRIACCGV
VSQ-YD-----T-S-------SPS-P--GP----K-----GIPGLLV-------------
NKRITMRGFLV-FD--Y-KER---Y-DEAKKQLSEWIVSGKLTPLVDEV-----------
IG-LENAP-----------------------DAFVDLLAG----GNIGTRV---------
----IR-----------------------V-----SE-----------------------
-------------------------
>tr|A0YAQ6|A0YAQ6_9GAMM Putative zinc-binding dehydrogenase OS=marine gamma proteobacterium HTCC2143 GN=GP2143_18181 PE=4 SV=1
----WRILQVPFTMGLLGQRWLTRVRCINTTIHNDKKESFMPIDRRTFTLSTVSALSALA
LSPTVLAGE-E----KNKRIVLASR---P-V-G-KPT-L------ENFRIE-D--VA-I-
P-----K--I--A--DG---QILLKTKYLSLDPYMRGRM--N-AG------K--SYA-SR
VELG----------------------D---------------------------------
---V----------------------------------------------MVG-GTVSEV
VE----------S-R-NSTFN--RGDLV--S-S-YS---GWQSYEV--------S--S--
G-----Q---G------I------------M----KL-----D--P-----R---IP-K-
-TSYALGVLGMP-GLTGYVGLMD-I-GE-----PK----------AG--ETVVLAASTGA
VGSVVGQ--------------------------LAK-SKGC-RVVGIAGAKEK-------
----CE------------YAVKELGYD-ACVSHY---------D-----S--D---MAQQ
LEA-------------EC--P--Q---GIDVYFENVGGSSWEAVM-PLLNNHARIPVCGL
IAN-YN-----A-T-------SLP-P--GPDRMSM-----LQ-SMIL-------------
TKSIRMQGFIA-SD--Y-FHR---I-PELVEEIGPLLASGQMKYKEHVV-----------
DG-LDNAP-----------------------EAFFGLFRG----ANFGKLV---------
----VK-----------------------V-----S------------------------
-------------------------
>tr|A0YFD1|A0YFD1_9GAMM Probable nadp-dependent oxidoreductase oxidoreductase protein OS=marine gamma proteobacterium HTCC2143 GN=GP2143_09075 PE=4 SV=1
------------------------------------------------------------
------------------------------------------------------------
---------------------MLVRNFIGSVDPGMRSIL--S-GV------D--SYA-QV
LKPG----------------------S---------------------------------
---I----------------------------------------------ISG-ATIGVV
ED----------S-H-HPKFA--IGDVV--S-G-GF---GWTELGV--------S--D--
G-----R---G------L------------L----KL-----T--D-----R---RV-P-
-YSCHIGVLGVP-GLTAFFGLER-I-AQ-----LK----------DN--ETLLVTSAAGT
VGATAGQ--------------------------LAK-LRGC-HVTGIAGSDDK-------
----CS------------WLKNVCGFD-EVINYK---------TV----G--D---LDMA
IAE-------------AC--S--G---GIDVLFDNVGNTMIDRVI-PRMKVGGRIVVSGQ
VAD-YN-----K-A-------PEDVP--GI----H-----NT-SAFI-------------
THRLRMEGLVV-YD--D-FRD---F-SRAKEEMIGHIMKGDLHYREHVT-----------
EG-VANMP-----------------------EAFISLFTG----ESFGRRL---------
----VQ-----------------------L-----GDIPEQRQ-----------------
-------------------------
>tr|A0YFZ1|A0YFZ1_9GAMM Putative dehydrogenase OS=marine gamma proteobacterium HTCC2143 GN=GP2143_01820 PE=4 SV=1
------------------------------------------------------------
--------M-P----SSKEIHLKSR---P-R-G-LPT-A------DNFEFV-E--VD-V-
S-----E--P--G--EN---EVLVQNIYMSVDPYMRGRM--R----------------ED
FALG----------------------E---------------------------------
---V----------------------------------------------LAG-GAVGKV
VA----------S-K-HNDFQ--AGDYV--S-N-FS---GWREYFL--------S--N--
G-----E---D------L------------T----KV-----D--A-----S---LA-P-
-LSCYLGVLGMP-GLTAYGGLLV-T-GE-----LK----------DG--ETVFVSAASGA
VGSVVGQ--------------------------IAK-VKGC-TVIGSAGSDEK-------
----VA------------ELINEFGFD-HAFNYK---------T-----A--D---PLTE
LRK-------------AA--P--D---GIDVYFENVGGIQLEAAL-THMKINGRIPICGM
IST-YN-----D-AG------TAS-P--GP----R-----NL-TETI-------------
YKFITMKGFVV-SG--F-GAQ---Q-PQFVEDMAGWIKSGEVKYHETIF-----------
DG-IDSAP-----------------------TAFMGLFDG----TNNGKML---------
----VQ-----------------------L-----ADQ----------------------
-------------------------
>tr|A0YG04|A0YG04_9GAMM Probable NADP-dependent oxidoreductase OS=marine gamma proteobacterium HTCC2143 GN=GP2143_01885 PE=4 SV=1
------------------------------------------------------------
------MTA-I----NNTKIVLKSR---P-V-G-MPV-D------SDFEIL-S--VP-Q-
R-----A--P--G--SD---EMLLKTLWLSLDPYMRGRM--S-DR------K--SYA-KP
LELG----------------------D---------------------------------
---V----------------------------------------------ITG-GIVSQV
VE----------S-N-IADYP--VGTLV--S-G-MY---GWQSYAI--------A--K--
A-----D---DYR----L------------F----KV-----D--P-----E---LA-P-
-ISTAVGTTGMP-GQTAYFGLLR-V-GE-----PK----------AG--ETVVVSAASGA
VGSVVGQ--------------------------IAK-IEGC-RAVGIAGGQAK-------
----CD------------YVINELGFD-ACVDYK---------A-----E--D---FPQQ
LAA-------------AC--P--A---GVDVYFENVGGAVLEAVA-PLLNKGARVPICGY
ISA-YN-----A-T-------SED-QIRTP----E-----EV-FNGL-------------
AHPPFNRFFIV-TE--W-IEE---F-EESTRRLGQWIKEGKLKYRETVV-----------
EG-IDSAP-----------------------SAFRMLFTG----ENFGKLM---------
----IK-----------------------V-----ADPV---------------------
-------------------------
>tr|A0Z1G0|A0Z1G0_9GAMM Probable oxidoreductase OS=marine gamma proteobacterium HTCC2080 GN=MGP2080_07057 PE=4 SV=1
------------------------------------------------------------
--------M-T----INRQWLLAER---P-S-G-MVG-L------HNFEYA-E--TP-I-
P-----E--P--K--NN---EVLVKNLFLSFDPAQRNWM--V-DR------K--AYL-PP
VAIG----------------------A---------------------------------
---P----------------------------------------------MRA-ASVGEV
VD----------S-R-HADYQ--VGDLV--Q-T-TG---YWQDYVV--------A--AP-
G-----EGPMG------L------------V----KL--------P-----P---GV-S-
-PEMMLSVLGIT-GLTAYFGLLD-V-GQ-----PK----------AG--DTVLVSGAAGS
TGSFVGQ--------------------------IAK-IKGC-RVVGIAGGPDK-------
----CR------------WLEETAGFD-AVIDYK---------N-----E--D---VSEQ
IAH-------------HC--P--D---KWDVFFDNVGGPILEAAI-DHINLRSRIVLCGS
ISG-YN-----A-T-------API-P--GP----S-----NL-SNLT-------------
INRARMEGFVI-LD--Y-MPR---A-MEAIQDLMAWVASGDLVYQVDLQ-----------
EG-FDNIP-----------------------ATLQRLYTG----QNLGKQL---------
----LK-----------------------I-----S------------------------
-------------------------
>tr|A0Z3V2|A0Z3V2_9GAMM Alcohol dehydrogenase, zinc-containing OS=marine gamma proteobacterium HTCC2080 GN=MGP2080_02171 PE=4 SV=1
------------------------------------------------------------
--------M-T----VNRQWLLAKR---P-D-G-MIG-P------DNFKYT-E--TP-V-
P-----T--P--G--DQ---EVLIRNLYFSFDPTQRNWM--V-DR------P--SYL-PP
VGLG----------------------E---------------------------------
---V----------------------------------------------MRA-GSVGQV
VE----------S-R-HSDFN--VGDLV--Q-T-TG---CWQDYVV--------L--AP-
G-----EGPMG------L------------N----VL--------P-----P---GV-P-
-PELMLSVLGIT-GITAYFGLLD-V-GK-----PI----------AG--DTVLVSGAAGA
TGSVAAQ--------------------------IAR-IKGC-RVVGIAGGPEK-------
----CA------------WLTDSAKLD-VAIDYK---------A-----G--D---LDAQ
IGA-------------AC--P--D---KWNVFFDNVGGSTMQAAL-NHISLNARIAMCGG
ISG-YN-----D-I-------EPQ-P--GP----N-----NL-MNLV-------------
TNRGRMEGFII-LD--Y-LHR---A-AEAVQELIGWVGSGEIQYQVDVQ-----------
EG-FDNIP-----------------------ATLQRLYTG----QNKGKQL---------
----LK-----------------------I-----ADPE---------------------
-------------------------
>tr|A0Z5Q4|A0Z5Q4_9GAMM Oxidoreductase, zinc-binding protein OS=marine gamma proteobacterium HTCC2080 GN=MGP2080_13108 PE=4 SV=1
------------------------------------------------------------
---------------MPRAVNLARH---P-T-G-AVR-P------EDFEVV-E--AP-R-
P-----E--V--P--EG---WFLIKNRVFSLDAGFRQWM--S-AG------AGDNYL-TG
MQLN----------------------E---------------------------------
---P----------------------------------------------VQS-IVLGEV
VE----------S-R-HPDFE--VGTLV--N-A-RT---AWEEMSL--------L--D--
G-----T---D------L-----------CS----PL-----LAAE---------DL-P-
-LSEYMSTLGPT-GMTAWLGLNH-I-GQ-----PK----------PG--DVVVVSAAGGA
VGTIVGQ--------------------------LAK-AAGC-RTIGLVSSAAK-------
----AQ------------WLTDEVGYD-LAISRE---------AH----P--D---LAQA
LIE-------------AA--P--E---GIDIFFDNVGGSVLNTVM-QHLQEGARLVLCGA
ISQ-YE-----A-E-------VE-----PV----S-----HT-WELI-------------
TKRARMEGFMF-SD--Y-TDE---F-PAVIEAMEKLLRAGELKTFDQCY-----------
QG-IEQTP-----------------------TAFCDMMSG----ASRGKCL---------
----VV-----------------------L-----ED-----------------------
-------------------------
>tr|A0Z5Q8|A0Z5Q8_9GAMM YfmJ OS=marine gamma proteobacterium HTCC2080 GN=MGP2080_13128 PE=4 SV=1
------------------------------------------------------------
----------M----TKQQWTLKAR---P-Q-G-IPD-R------SEVDIE-T--RT-I-
D-----H--V--P--DE---HLLIECLYFSMDPAIRGWM--S-DV------P--NYL-PP
IPLG----------------------D---------------------------------
---S----------------------------------------------VRS-SVVGKV
LQ----------S-E-ADGFS--TGDLV--V-G-TG---GWETHGV--------V--P--
A-----A---Y------F------------S----VI-----P--P----DS---PF-P-
-AHYYLSALGAV-GLTPYFGLLR-A-GK-----AA----------AG--QTLLMSAAAGA
VGSIGGQ--------------------------IGK-ILGQ-RVVGIAGSDEK-------
----CR------------WVTDELGFD-SCINYK---------TC----G--D---MEQA
IRG-------------AC--P--E---GVDLFFDNVGGEILDAAL-MNLNKDANIVFCGS
ISN-YN-----A-T-------EPV-P--GP----Y-----NW-WQVL-------------
ARSVTVQGYLI-SD--Y-LSE---F-PEGQAQISEWINSGQLKFKEHIV-----------
DG-FENTL-----------------------DAYNLLFEG----KNDGKLM---------
----VK-----------------------V------------------------------
-------------------------
>tr|A0Z5T0|A0Z5T0_9GAMM Alcohol dehydrogenase, zinc-binding protein OS=marine gamma proteobacterium HTCC2080 GN=MGP2080_13238 PE=4 SV=1
------------------------------------------------------------
----------M----SNRQVVLAAH---P-Q-G-VPA-A------SDFRLV-E--AH-V-
P-----K--A--G--PG---QMVVRNLYLSLEAAIRSWL--D-GT------A--NYF-EP
IALG----------------------G---------------------------------
---A----------------------------------------------IRG-PSIARV
ET----------S-Q-LMDFE--PGDLV--F-G-LH---HWEDYSL--------S--D--
G-----N---T------V-L---------LR----KL-----TPNP---------TL-P-
-LSWYAGALGGS-GQTAYVGLHR-I-GG-----IK----------PG--ETVLVSAAAGA
TGSMACQ--------------------------IAA-LEGC-RVVGIVGADDK-------
----AE------------VVLEELGAH-AVVNYR---------KE----P--D---LAAA
LAR-------------TC--P--E---GVDVYFDNVGGVTLDAAL-MTMAQGGRIVGCGM
ISD-YN-----S-A-------ATP-T--PL----Y-----NL-WQVV-------------
ERQLKMQGFLL-YS--Y-LDD---L-PAASAALEAWLLSGKLKAMENIT-----------
QG-LSEAG-----------------------AAYSAMMAG----TTKGKNL---------
----VA-----------------------V-----GER----------------------
-------------------------
>tr|A0Z6C6|A0Z6C6_9GAMM YfmJ OS=marine gamma proteobacterium HTCC2080 GN=MGP2080_08916 PE=4 SV=1
------------------------------------------------------------
--------M-T----QVKSVVLARR---P-K-G-NPV-A------EDFQVE-V--SD-L-
P-----T--L--R--DG---ELLCHNHFVSLDAGFRNWM--N-EG------SGDAVL-PA
MELG----------------------E---------------------------------
---P----------------------------------------------VCG-LVLGEV
ID----------S-L-NPLYA--QGDML--M-A-RF---AWQTHSI--------S--D--
G-----S---D------F-----------IA----RL--------P-----ATL-EF-D-
-PAAYMGVLGDT-GMSAYFGMTD-I-LK-----PS----------SN--DCVLISGAGGA
VGSIAGQ--------------------------LAK-KSGA-RVVGLVGSEEK-------
----GQ------------WICDVLGYD-AAVVRG---------DA----D--N---MAEA
IRK-------------VC--P--E---GVDAFFDNVGGEALEAAI-SNMNHRGRMALCGA
VSS-YG-----V-P-------AY-----GP----S-----NL-FEIV-------------
TKEIRAEGFMT-HF--R-HDR---Y-EEAREALSEGLRSGALASPEYRL-----------
QG-IHQIG-----------------------QAYADLFAG----RNFGKTI---------
----VE-----------------------L------------------------------
-------------------------
>tr|A1ZDZ1|A1ZDZ1_9SPHI Oxidoreductase, zinc-binding dehydrogenase family protein OS=Microscilla marina ATCC 23134 GN=M23134_04132 PE=4 SV=1
------------------------------------------------------------
---------------MNKQVILKQR---P-V-G-LPD-E------STWETV-K--AD-I-
P-----A--A--K--DG---EVVVKQHYISLDPAMRGWM--N-DS------K--SYL-PP
VGIG----------------------E---------------------------------
---V----------------------------------------------MRA-GSVGEV
VE----------S-K-HPDFQ--VGDYL--S-G-WG---GVQQYAA--------T--D--
A-----K---G------W------------F----KV-----D--P-----N---LV-S-
-LPTYIGTLGMP-GMTAYFGILE-V-GK-----IK----------EG--ETVLISGAAGA
VGSIAGQ--------------------------IAK-IKGC-KVVGIAGGAEK-------
----CA------------YLKDELGFD-GAIDYK---------N-----E--D---IQAA
IKR-------------EC--P--K---GVDVYFDNVGGDILDAAL-ANLRMHGRVPLCGA
ISQ-YN-----S-T-------EGI-A--GP----K-----NY-LSLL-------------
VNRGTMQGFII-LD--Y-VKD---Y-QKAAMEMGTWMAQGKLKSREDVH-----------
EG-IENFR-----------------------ETFLRLFSG----EKLGKLV---------
----LK-----------------------V-----MDN----------------------
-------------------------
>tr|A2TNH6|A2TNH6_9FLAO YfmJ OS=Dokdonia donghaensis MED134 GN=MED134_06249 PE=4 SV=1
------------------------------------------------------------
--------M-N----TTKVILLKNR---P-S-G-KPS-S------SDFEFT-E--EQ-V-
P-----E--I--N--DG---EILLETTYVSVDPYLRGRM--Q-DA------K--SYV-PP
FELN----------------------K---------------------------------
---P----------------------------------------------IHS-GVVAKV
IA----------T-K-NDNFK--EGDYV--S-G-ML---DWKEVQK--------S--T--
G-----E---E------L------------H----KV-----S--K-----D---NA-P-
-LPAYLGTLGMT-GLTAYFGLKE-I-GK-----PK----------EG--ETILVSGAAGA
VGSIVGQ--------------------------IAK-IKGC-RVVGVAGSDEK-------
----IE------------KLKKDFGYD-DGFNYN---------TE----D--D---LNAA
IQR-------------TC--P--D---GVDIYWDNVGGELSDAVF-FNINQKARIINCGA
IAV-YN-----D-N-------KVP-T--GV----S-----PQ-VFLI-------------
KNSALMQGFIV-SN--Y-MDS---F-PEGVQQLSKWYGEGKLHHEDTIV-----------
EG-FENIP-----------------------QAFIDLFDG----KNTGKML---------
----VK-----------------------I------------------------------
-------------------------
>tr|A2U237|A2U237_9FLAO Zinc-binding dehydrogenase OS=Polaribacter sp. MED152 GN=MED152_02200 PE=4 SV=1
------------------------------------------------------------
----------M----TNKQIIFKKR---P-S-G-VPD-A------DTWELQ-T--NE-V-
P-----E--L--E--EG---EILVQHHYISLDPAMRGWM--N-DT------K--SYI-PP
VEID----------------------A---------------------------------
---V----------------------------------------------MRA-GSVGKV
IK----------N-NGNPKFE--IGDTV--T-S-WG---GVQQYAI--------T--N--
G-----D---G------W------------Y----KV-----D--T-----N---LA-P-
-MPMYIGTLGMP-GMTAYFGITE-V-GK-----IV----------EG--DIVLVSGAAGA
VGSIVGQ--------------------------IAK-IKGC-TVIGIAGGKEK-------
----CD------------YIVNELGFD-DAIDYK---------S-----E--N---IYSA
LKQ-------------KC--P--Q---GVDVFFDNVGGKILDAAL-SKLRMHARVVICGA
ISQ-YN-----N-K-------SKV-D--GP----S-----NY-LSLL-------------
VTRSTMQGMVV-MD--Y-TKK---F-GEAAKQMGIWMKEGKLKSKEDIY-----------
EG-IENFH-----------------------ETYNRLFSG----DKKGKLV---------
----LK-----------------------V-----IED----------------------
-------------------------
>tr|A2UAK9|A2UAK9_BACCO Alcohol dehydrogenase, zinc-binding OS=Bacillus coagulans 36D1 GN=BcoaDRAFT_1261 PE=4 SV=1
------------------------------------------------------------
-------MD-G----NKKQIRLARR---P-V-G-TPT-M------EDFAFT-E--AP-I-
G-----T--P--G--EG---EVLIRNVYISVDPYLRGRM--E-DV------K--SYI-PP
FQLN----------------------D---------------------------------
---V----------------------------------------------IVS-GVIGQV
VA----------S-Q-SAQFK--KGDIV--I-G-TL---GWETYSI--------A--H--
E-----K---T------I------------R----KL-----D--P-----D---LA-P-
-ITTHLGIIGMT-GLTAYFGLLD-I-GK-----PK----------AG--ETVVVSGAAGA
VGSTVGQ--------------------------IAK-IKGA-RAVGIAGSEEK-------
----CR------------YLTETLGFD-AAINYK---------T-----E--N---VRKA
LKE-------------AC--P--D---GVDVYFDNVGGEISDAVF-PLLNDFARIPVCGA
ISA-YN-----K-T-------EPD-V--GP----R-----VQ-QYLI-------------
KTSSLMQGFTV-GH--Y-SSR---F-KEAGAQLAAWLNEGKLKYEETIT-----------
EG-FDSII-----------------------DAFLDLFKG----KNIGKQL---------
----VK-----------------------I-----SEFE---------------------
-------------------------
>tr|A2VYU1|A2VYU1_9BURK Putative uncharacterized protein OS=Burkholderia cenocepacia PC184 GN=BCPG_03227 PE=4 SV=1
------------------------------------------------------------
----MPQSK-T----ANRQIVLNSR---P-V-G-APT-P------DNFRAE-T--AD-V-
P-----V--P--G--PG---QVLLRTVWLSLDPYMRGRM--S-DA------P--SYA-PP
AELG----------------------Q---------------------------------
---P----------------------------------------------MVG-GTVSRV
VS----------S-N-LPAFR--EGDLV--V-A-GA---GWQDYAL--------S--D--
G-----R---D------L------------I----PL-----G--R-----D---FA-H-
-PSYALGVFGMP-GFTAYTGLLK-I-GE-----PE----------AG--ETVVVAAASGA
VGAVVGQ--------------------------IAK-LKGC-RVVGVAGGADK-------
----CA------------YVTGTLGFD-ACVDHH---------D-----P--A---FAAK
LKD-------------AC--P--N---GIDVYFENVGGAVFDAVW-PLLNDHARVPVCGI
IAH-YNDAAYDD-N-------ALS-T--GRDRVPA-----LM-GAIL-------------
RKRIRVQGFIILDH--Y-ATG---Y-ASFLKDMSEWVAQGKVKTLEDVV-----------
PD-LADAP-----------------------QALIGLLAG----KNFGKVV---------
----VR-----------------------V-----GPDELA-------------------
-------------------------
>tr|A2W044|A2W044_9BURK Putative uncharacterized protein OS=Burkholderia cenocepacia PC184 GN=BCPG_03700 PE=4 SV=1
------------------------------------------------------------
------MST-P----VNRQLLLKTR---P-E-G-RVG-R------EHFSLV-E--TP-V-
P-----A--L--A--DG---EVLVRVLYLSMDPTNRVWM--S-DV------P--QYL-PP
VAIG----------------------E---------------------------------
---V----------------------------------------------MRA-LGIGRV
VA----------S-R-HAGFA--EGDLV--Q-G-LV---GWQDYAV--------V--P--
A-----E---Q------VAQ---------LV----KL--------P-----AQS-GL-P-
-LPTLLGACGMS-GLTAYYGLTD-I-AP-----VQ----------PG--ETLVVSAAAGS
VGSIAGQ--------------------------IGK-IHGA-RVVGIAGGADK-------
----CR------------YLTETLGFD-AAVDYK---------S-----D--D---FRQQ
LKA-------------AT--P--D---GVHVNFENVGGEVMRAVL-SRMVIGGRVALCGV
ISN-YN-----S-G-------RAA----------D-----DV-GVLI-------------
SKRLTMRGFLI-LD--Y-RK----S-REAVQTLAGWLRDGRLKAEETVA-----------
DG-LENAP-----------------------DVLNRLFDG----DHRGKLV---------
----LR-----------------------V-----DPDA---------------------
-------------------------
>tr|A3JFI9|A3JFI9_9ALTE Predicted NADP-dependent oxidoreductase OS=Marinobacter sp. ELB17 GN=MELB17_06124 PE=4 SV=1
------------------------------------------------------------
--------M-S----TYKAINLVKH---L-K-G-KPG-P------ELFEVV-E--KT-V-
P-----E--P--G--DG---EFLVKQAFMSMDPAMMGWM--TGDT------D--SYI-PP
VELG----------------------T---------------------------------
---V----------------------------------------------MRS-SGVGEV
VA----------S-K-HADFA--VGDQV--M-G-MF---GWQEMAL--------T--D--
G-----K---G------I------------N----KV--------D-----K---KI-P-
-LEMALAVFALP-GLTATQGLFG-C-GH-----LK----------SG--ETLVVSGAAGS
VGSIVGQ--------------------------LAK-AEGL-RVIGVVGSQEK-------
----AD------------WIINELGFD-GAVNYK---------T-----D--D---LGAK
LDE-------------LV--P--N---GIDVYFENTGGPIQHYVF-DRMNAHGRIVVCGM
IAD-YT-----A-E-------TLR-P--GP----------SW-MRII-------------
KKRLSIQGFTM-PD--H-MHK---A-QELQAKLAPYVQNGDIKYRTHVL-----------
EG-LESAM-----------------------DGLNLFLSG----GNKGKLM---------
----VK-----------------------I------------------------------
-------------------------
>tr|A3JFJ6|A3JFJ6_9ALTE Predicted NADP-dependent oxidoreductase OS=Marinobacter sp. ELB17 GN=MELB17_06159 PE=4 SV=1
------------------------------------------------------------
--------M-S----TYKAINLVKR---N-E-G-HIG-P------ELFEMV-E--KT-A-
P-----Q--P--A--DG---EFVVKQAYMSLDPAMMGWM--TADT------D--SYI-PR
VELG----------------------T---------------------------------
---V----------------------------------------------MRS-SGIGEV
VA----------S-N-HADFA--VGDQV--M-G-MF---GWQEMAL--------T--D--
G-----T---G------V------------N----KV--------D-----K---KI-P-
-PEMALSVFALP-GLTATQGLFG-C-GH-----PK----------AG--ETLVVSGAAGS
VGSIVGQ--------------------------LAK-AEGL-RVIGVVGSDEK-------
----AG------------WIINELGFD-GAVNYK---------I-----D--D---LGAK
LDE-------------LA--P--E---GVDVYFENTGGPIQDAVF-ERMNAHGRIVVCGM
IAD-YT-----S-A-------NPS-P--GP----------NW-MRII-------------
KKRLKIQGFTM-PD--H-MHK---A-GELQAKLAPYVQSGQVKYRAHVL-----------
EG-LESAM-----------------------GGLSLFLTG----DNKGKLM---------
----VR-----------------------L------------------------------
-------------------------
>tr|A3JQV5|A3JQV5_9RHOB Oxidoreductase, zinc-binding protein OS=Rhodobacterales bacterium HTCC2150 GN=RB2150_06578 PE=4 SV=1
------------------------------------------------------------
-------MS-D----LNTCVILKSR---P-I-G-IPT-P------EYFDII-E--KP-I-
A-----S--L--S--DG---QVLVRTDYWSVEPAMRGWV--N-DA------P--NYS-PP
VPIG----------------------D---------------------------------
---V----------------------------------------------MRS-FATGEV
IK----------S-R-DANFA--VGDQV--T-G-LF---GWQTHAV--------V--D--
G-----T---T------I-----------SR----KI-----T--E-----T---DL-P-
-NSLALGVLGIN-GVTAYCGFLD-L-CQ-----PT----------SG--ETVVVSTAAGA
VGSAVGQ--------------------------LAK-IHGC-RTIGITSSAAK-------
----ID------------QCKNDFGFD-EAISYK---------S-----P--D---FKTE
LTS-------------TL--P--D---GVDCYFDNTSGDISDAVM-CHLALNARITICGT
AAH-SD-----W-D-------PIP-M--GP----R-----VH-RQML-------------
VARAKMQGFLV-FD--H-KER---F-PHAINALANWVRDGSLKYNEHIL-----------
DG-PAAAT-----------------------DAIGMLYRG----ENTGKLL---------
----VR-----------------------V------------------------------
-------------------------
>tr|A3K3I2|A3K3I2_9RHOB NADP-dependent oxidoreductase, L4bD family protein OS=Sagittula stellata E-37 GN=SSE37_11149 PE=4 SV=1
------------------------------------------------------------
-------MP-S----QMTRIAMARH---P-E-G-DPV-A------EDFSLE-R--GA-M-
P-----E--P--A--EG---EILVEVTLLSLDPYMRGRM--A-PV------K--SYA-PS
LSVG----------------------D---------------------------------
---T----------------------------------------------MTG-QGVGRV
IS----------S-K-ADGFA--EGDLV--T-G-MT---GWASHAV--------L--K--
G-----N---E------A------------R----KL-----D--------S---DL-P-
-PSTALGVLGMP-GFTAWTGLKK-Y-GR-----PK----------AG--ETLVVAAATGP
VGAMVGQ--------------------------LAK-SQGL-RTVAIAGGPEK-------
----CR------------IATETFGFD-AAIDHR---------A-----H--DAASLRKA
LEE-------------AA--P--D---GIDIYWENVGGKVLEAVL-PLMNVHGRIPLCGT
IAW-YS-----G-S-------DDI-ADGLP----T-----VW-RSIL-------------
TKRLSVNGLII-FD--H-WDG---F-PDFLREVTPKVAADQITWLEDVA-----------
EG-LENAP-----------------------AAFMAMLKG----GNTGKQI---------
----VK-----------------------L-----S------------------------
-------------------------
>tr|A3KSK9|A3KSK9_PSEAE Putative uncharacterized protein OS=Pseudomonas aeruginosa C3719 GN=PACG_00617 PE=4 SV=1
------------------------------------------------------------
------MTS-Q----INRQYQLAQR---P-S-G-LPG-R------DTFSFV-E--TP-L-
G-----E--P--A--EG---QILVKNEYLSLDPAMRGWM--N-DA------R--SYI-PP
VGIG----------------------E---------------------------------
---V----------------------------------------------MRA-LGVGKV
LV----------S-K-HPGFQ--AGDYV--N-G-AL---GVQDYFI--------G--E--
P-----K---G------F------------Y----KV-----D--P-----S---RA-P-
-LPRYLSALGMT-GMTAYFALLD-V-GQ-----PK----------NG--ETVVISGAAGA
VGSVAGQ--------------------------IAR-LRGC-RVVGIAGGAEK-------
----CR------------FLVEELGFD-GAIDYK---------N-----E--D---LAAG
LKR-------------EC--P--K---GIDVFFDNVGGEILDTVL-TRIAFKARIVLCGA
ISQ-YN-----N-K-------EAV-R--GP----A-----NY-LSLL-------------
VNRARMEGMVV-MD--Y-AQR---F-PEGLKEMATWLAEGKLQSREDIV-----------
EG-LETFP-----------------------ETLLKLFSG----ENFGKLV---------
----LK-----------------------V------------------------------
-------------------------
>tr|A3KTY5|A3KTY5_PSEAE Putative uncharacterized protein OS=Pseudomonas aeruginosa C3719 GN=PACG_01114 PE=4 SV=1
------------------------------------------------------------
----MSQST-Q----VNRRIVLASR---P-H-G-APT-R------DNFRIE-Q--VP-L-
P-----E--P--G--AG---QVLLRTVYLSLDPYMRGRM--S-DA------P--SYA-PP
VELG----------------------A---------------------------------
---V----------------------------------------------MVG-GTVSRV
EA----------S-N-HPGFK--VGDWV--L-S-AN---GWQDYAL--------S--D--
G-----S---G------L------------A----RL-----G--E-----S---PE-H-
-PSYALGLLGMP-GFTAYMGLLD-I-GK-----PQ----------AG--ETLVVAAATGP
VGATVGQ--------------------------IGK-LKGC-RVVGVAGGAEK-------
----CR------------HAVQVLGFD-ACLDHH---------A-----A--D---FAER
LAE-------------AC--P--D---GIDIYYENVGGKVFDAVF-PLLNAKARIPVCGI
VAH-YN-----D-T-------ELP-P--GPDRLPA-----LM-GTIL-------------
RKRIKVQGFIIFDD--Y-GHR---Y-DEFQRDMSKWFADGLIQYREERV-----------
DG-LENAP-----------------------EAFFGLLQG----RNFGKLV---------
----VR-----------------------V-----GADA---------------------
-------------------------
>tr|A3RX74|A3RX74_RALSO Putative uncharacterized protein OS=Ralstonia solanacearum UW551 GN=RRSL_01605 PE=4 SV=1
------------------------------------------------------------
-------MS-N----SYQRIVLASR---P-E-G-PVM-P------DNFRLE-T--AQ-I-
P-----E--L--K--DG---QVLVRNHFLSLDPYMRGRM--N-DS------K--SYA-EP
QPLD----------------------E---------------------------------
---V----------------------------------------------MIG-GTVGVV
EA----------S-K-NPAYA--VGDNV--I-G-MF---GWQEIGI--------S--D--
G-----R---G------M------------Q----KV-----D--T-----R---HV-P-
-LSAYLGSVGMP-GVTAWYGLNR-I-MH-----AK----------PG--QTVAVSAASGA
VGSVVGQ--------------------------LAK-LKGC-RAVGFAGGKDK-------
----CD------------YVVNELGFD-ACIDYK---------AAK-DPK--D---LYAM
LKE-------------AT--P--D---GIDAYFENVGGDILDAVL-RRMNPFGRIALCGM
IAG-YD-----G-Q-------PLPLQ--NP-------------QLIL-------------
VSRLTIEGFIV-SE--H-MDV---W-PEALRELGGYVAQGKLKFRESVA-----------
QG-LASAP-----------------------EAFIGLLKG----KNFGKQL---------
----VK-----------------------L-----V------------------------
-------------------------
>tr|A3S790|A3S790_9RHOB NADP-dependent oxidoreductase, L4bD family protein OS=Sulfitobacter sp. EE-36 GN=EE36_03108 PE=4 SV=1
------------------------------------------------------------
-------MS-D----QMKRIVLASR---P-D-G-APT-A------DNFRLE-E--GP-V-
P-----T--P--G--DG---EVLVRVKYMSLDPYMRGRM--D-DA------K--SYA-AP
VPVG----------------------G---------------------------------
---T----------------------------------------------MEG-GSVGEV
IA----------S-N-SPDFK--PGDHA--F-G-ML---GWATHGV--------L--P--
A-----N---Q------L------------R----KV-----D--P-----D---QV-S-
-ITTSLGVLGMP-GFTGWQGLME-Y-GR-----PK----------EG--ETLVVAAATGP
VGSMVGQ--------------------------IAK-SHGL-RVVGIAGGADK-------
----CA------------MAKEHFGFD-ECIDHR---------AYDDA-K--S---LRAA
LKD-------------AC--P--K---GIDIYFENVGGKVLEAVI-PMMNPHGRIPICGM
IAW-YN-----A-GGLGAGAAEEALT--AP----K-----LW-RTIL-------------
VNFLSVNGFII-SN--H-WNN---F-PKFLKEVAPKVADGTIAVKEDIT-----------
EG-LENAP-----------------------QAFMDLLTG----GNQGKAI---------
----VK-----------------------V-----G------------------------
-------------------------
>tr|A3SFX1|A3SFX1_9RHOB Putative oxidoreductase OS=Sulfitobacter sp. EE-36 GN=EE36_02778 PE=4 SV=1
------------------------------------------------------------
----------M----TNTQIVIAEL---P-S-D-SLT-P------AHFKQT-T--AD-M-
P-----V--A--G--DG---QVLLKVILMSIDAANRSWM--K-GA---------TYR-AA
VNAG----------------------D---------------------------------
---A----------------------------------------------MPT-YAICEV
VE----------S-N-SDRLA--VGDIV--A-S-EA---TWSNFVV--------A--D--
A-----R---K------C------------E----KL--------P-----K---VP-Q-
-LSNLMSVYGIA-GKTAYHGLIS-V-GQ-----PV----------AG--ETVLVSAAAGS
VGGYVGQ--------------------------IAK-ALGC-RVVGIAGGAEK-------
----CK------------WVTEELGFD-ACIDYR---------A-----P--G---MSKA
LRS-------------AC--P--D---GVDVYFDNVGGTVLEAAL-FAMNEKGRIVCCGA
VSQ-YD-----T-E-------TPI----GP----R-----NLPGLVV-------------
VKRLRMEGFIV-MD--W-TQN---D-AKALRALQTWVEAGQIKVTEDIV-----------
DG-LENAP-----------------------QALIGLLAG----ENKGKRM---------
----VR-----------------------V-----AADPS--------------------
-------------------------
>tr|A3TP90|A3TP90_9MICO Putative oxidoreductase OS=Janibacter sp. HTCC2649 GN=JNB_15328 PE=4 SV=1
------------------------------------------------------------
---MSAALP-T----TSREWHLVAR---P-H-G-WPT-A------QDFALR-E--AP-V-
T-----A--P--A--DG---RVLVRNLHFSVDPYMRGRM--N-DV------K--SYA-PP
FQLD----------------------Q---------------------------------
---P----------------------------------------------MEG-GAVGEV
IA----------S-A-AEGIE--VGDHV--L-H-GL---GWREYAD--------V--A--
G-----S---A------V------------V----KV-----D--P-----A---VA-P-
-LSAYLGVLGMT-GLTAYAGLLD-V-AS-----FQ----------PG--DAVFVSGAAGA
VGSQVGQ--------------------------IAR-LKGASRVIGSAGSDEK-------
----VA------------LLVDEYGFD-AAFNYK---------N-----G--P---VAEQ
LRE-------------AA--P--D---GIDVYFDNVGGEHLEAAI-GSLKVHGRAAICGM
IAQ-YN-----A-T-------EPT-P--GP----R-----NL-ALVI-------------
GKRLRLQGMLV-GD--H-SAL---Q-PQFVQEVGGWLASGELKYAETAI-----------
EG-MENGV-----------------------EAFLGLLRG----ENTGKMI---------
----VS-----------------------L-----G------------------------
-------------------------
>tr|A3TW38|A3TW38_9RHOB NADP-dependent oxidoreductase, L4bD family protein OS=Oceanicola batsensis HTCC2597 GN=OB2597_11341 PE=4 SV=1
------------------------------------------------------------
----------------MKHIVLAKR---P-E-G-APT-D------ENFRLE-D--AP-V-
P-----E--P--G--EG---EVLVKVKYMSLDPYMRGRM--D-DG------P--SYA-AP
VEVG----------------------S---------------------------------
---T----------------------------------------------MEG-GAVGEV
IA----------S-N-DPKFQ--PGDHA--F-G-MF---GWATHGV--------Q--P--
A-----R---M------L------------R----KV-----N--P-----D---DA-P-
-IQTSLGVLGMP-GFTAWAGMTA-Y-SR-----MK----------EG--ETLVVGAATGP
VGSMVGQ--------------------------LAK-QAGL-RVIGVAGGEEK-------
----CK------------MAVETFGFD-ACVDHR---------G-----K--DARAMREA
LKN-------------EC--P--D---GIDIYFENVGGPTLGGVI-PLLNLHARVIVCGM
IAW-YS-----G-E-------SDE-T--GSMPLQK-----LW-RHAL-------------
VKRLTIQGLLQ-TD--H-VSR---F-GDFLREVAPKVASGDIVYVEDVE-----------
EG-LENAP-----------------------EAFMGLLKG----RNQGKLV---------
----VK-----------------------V-----D------------------------
-------------------------
>tr|A3U9X4|A3U9X4_9FLAO YfmJ OS=Croceibacter atlanticus HTCC2559 GN=CA2559_11258 PE=4 SV=1
------------------------------------------------------------
---------------MNSTILLNNR---P-E-G-RPQ-E------SDFKFV-E--SE-K-
P-----S--A--K--DG---EILLETKYVSVDPYLRGRM--R-DQ------K--SYI-EP
FELN----------------------E---------------------------------
---P----------------------------------------------ITS-HIIAEV
IE----------T-K-NDNFK--EGDLV--T-G-ML---AWKKYQT--------T--S--
G-----E---Q------L------------N----KI-----D--T-----D---LA-P-
-ATAYLGILGMT-GLTAYFGLTK-I-GE-----PK----------DG--ETLVVSGAAGA
VGTVVGQ--------------------------IGK-IKGC-KVIGTAGTDDK-------
----VE------------LLKDKFGYD-EAINYK---------TT----D--N---MKEA
IAS-------------AA--P--N---GVDVYFDNVGGDITDAVL-ANIARNARVINCGA
ISV-YN-----D-T-------ETP-T--GP----R-----VE-PILI-------------
KNSVSMQGFTI-GN--Y-QSQ---F-KEGMQQLGKWLKEDKLTYSETIV-----------
EG-FDNIP-----------------------QAFIDLFDG----KNQGKMI---------
----VK-----------------------V------------------------------
-------------------------
>tr|A3UDU3|A3UDU3_9RHOB Alcohol dehydrogenase, zinc-containing OS=Oceanicaulis alexandrii HTCC2633 GN=OA2633_04581 PE=4 SV=1
------------------------------------------------------------
----------M----NSREIRLTQH---F-T-G-PVK-S------DYFEMA-E--VE-L-
P-----E--P--G--EG---EVLVRNAWLSVDPYMRGRM--I-GV------K--TYI-DP
FEVG----------------------A---------------------------------
---P----------------------------------------------LEG-GAVGQV
VA----------S-N-ADGFA--EGDWV--M-S-MK---GWREGYV--------A--P--
A-----N---T------L------------T----KI-----D--A-----S---VL-P-
-PEAYLGVAGLT-GMTAYIGLKR-I-IE-----LK----------AG--ETLWMSAAAGA
VGSAGVQ--------------------------FAK-AMGA-NVIATAGGEEK-------
----TA------------FC-SEIGAD-AVVDYK---------AT----D--D---LAGA
VRA-------------AA--EPFG---GVDAYFENVGGDHLQAAL-DVIKPHGRMAVCGM
IAR-YN-----D-D-------QPL-P--GP----T-----NL-TQII-------------
AKKLKVQGFIL-SD--H-FDL---Q-GEFISDLSDWMMAGKVKTRDTVY-----------
EG-IEQTP-----------------------DAFMGLFTG----ANIGKML---------
----VK-----------------------L------------------------------
-------------------------
>tr|A3UTL0|A3UTL0_VIBSP Putative NADP-dependent oxidoreductase OS=Vibrio splendidus 12B01 GN=V12B01_15266 PE=4 SV=1
------------------------------------------------------------
------MTQ-Q----DNRRIVLASR---P-V-G-APT-Q------DNFRLE-T--VA-A-
P-----S--I--K--DG---EMLLRAVYLSLDPYMRGRM--S-DA------K--SYA-DP
VAID----------------------E---------------------------------
---V----------------------------------------------MVG-ATVCQV
EE----------S-N-HADYE--VGEWV--L-A-YT---GWQDLGV--------S--N--
G-----E---G------L------------I----KL-----G--K-----E---PT-H-
-PSYALGIMGMP-GFTAYMGLLD-I-GQ-----PK----------QG--DTLVVAAATGA
VGATVGQ--------------------------IGK-LKGC-RVIGVAGGQEK-------
----CQ------------YAKDVLGFD-ECIDHK---------A-----D--D---FAEQ
LAK-------------AC--D--N---GIDVYFENVGGKVFDAVM-PLLNTGARIPVCGL
ISQ-YN-----A-T-------SLP-E--GPDRMSS-----LI-GTLL-------------
VKRIKMQGFIIFDD--Y-AHR---Y-NEFAVEMTEWLSQGKMHYREHLI-----------
EG-LDEAP-----------------------QAFMGLLEG----QNFGKLV---------
----IK-----------------------T-----NEVK---------------------
-------------------------
>tr|A3VEW9|A3VEW9_9RHOB NADP-dependent oxidoreductase, L4bD family protein OS=Rhodobacterales bacterium HTCC2654 GN=RB2654_10314 PE=4 SV=1
------------------------------------------------------------
-------MS-V----TAKRIVLAKR---P-K-G-EVT-P------ENFRLE-D--YE-V-
P-----D--P--K--AG---EVVVRVTALSLDPYMRGRM--D-DA------K--SYA-AP
VEVD----------------------A---------------------------------
---V----------------------------------------------MEG-GTVGEV
IA----------S-N-ADGFA--EGDVV--F-G-MT---GWCDHAV--------M--S--
A-----K---A------L------------T----KV--------P-----A---GV-P-
-PTAALGVLGMP-GFTGWHGLTD-I-GK-----PK----------AG--ETVVVAAATGP
VGSMVGQ--------------------------YAK-HLGL-RAVGVAGGPDK-------
----CR------------HAVEHFGFD-ECLDHR---------AYADG-K--E---MRKA
IAE-------------AC--P--D---GVDIYFENVGGKVLEGVL-PNMNTFGRIPVCGM
IAW-YD-----L-GGLGM---GDG-P--GKDQLPR-----AW-RTIL-------------
VNRLKVEGFII-TD--G-WHR---L-NEFLGEVAPLVANGTIKFTEDVA-----------
EG-LENAP-----------------------EAFMSMLKG----GNFGKQI---------
----VK-----------------------I-----A------------------------
-------------------------
>tr|A3WL32|A3WL32_9GAMM Predicted NADP-dependent oxidoreductase OS=Idiomarina baltica OS145 GN=OS145_00530 PE=4 SV=1
------------------------------------------------------------
--------M-S----QYKAIKLVKR---P-QPG-PVS-K------DIFEIV-E--LD-R-
P-----S--V--D--DG---QILIKQTHMSLDPAMFGWM--SPDK------E--SYI-PP
VELG----------------------S---------------------------------
---V----------------------------------------------MRS-SGVGEV
VA----------S-K-HPDFA--EGDRV--M-G-MM---GWQEYAL--------S--D--
G-----Q---G------I------------N----KV--------Q-----T---GA-P-
-DEMVLSVFALP-GLTATQGLLN-V-GK-----PK----------QG--ETLVVTGAAGS
VGSIVGQ--------------------------MAK-ADGL-SVIGVVGSDEK-------
----AE------------WIVNELGFD-GAVNYK---------T-----D--D---IPAK
LAE-------------LT--P--N---GIDLYFENTGGPIQHAVM-GRMNAHGRIVVCGM
IAD-YD-----K-E-------QPS-P--GP----------SW-IPII-------------
KKRLTIQGFTM-PD--H-FDQ---I-PTLLKQLTPYVTNGDIKYRAHVL-----------
EG-LESAI-----------------------EGLNMFLSG----ENQGKLL---------
----VK-----------------------L------------------------------
-------------------------
>tr|A3XBL8|A3XBL8_9RHOB NADP-dependent oxidoreductase, L4bD family protein OS=Roseobacter sp. MED193 GN=MED193_22246 PE=4 SV=1
------------------------------------------------------------
-------MS-A----EMQEIVLASR---P-D-A-APT-A------ENFRLE-S--AE-L-
P-----Q--P--G--EG---EVLVKVHYMSLDPYMRGRM--D-DA------K--SYA-AP
VPIG----------------------G---------------------------------
---R----------------------------------------------MEA-GGVGEV
IA----------S-N-SPYFE--VGDFA--F-G-MF---GWASHGC--------L--P--
A-----K---E------L------------R----KL-----D--P-----K---QG-P-
-ITAALGVLGMP-GFTGWHGLSA-Y-GR-----PQ----------AG--ETLVVAAATGP
VGSMVGQ--------------------------LAK-QAGL-RVVGIAGGADK-------
----CK------------MAVDTFGFD-ACLDHR---------AYEDA-R--A---LRKD
LKE-------------AC--P--K---GVDIYFENVGGKVLEAVL-PMMNPHGRIPICGM
IAW-YN-----A-GGLGEGASDAALT--GP----N-----IW-RNVL-------------
VKFLSVNGFII-SN--H-FDR---Y-PEFLKEVGPMVAKGELRFVEDIA-----------
EG-LENAP-----------------------AAFMAMLNG----GNTGKQI---------
----VK-----------------------L-----V------------------------
-------------------------
>tr|A3YE36|A3YE36_9GAMM Oxidoreductase, zinc-binding OS=Marinomonas sp. MED121 GN=MED121_21530 PE=4 SV=1
------------------------------------------------------------
--------M-T----LNRQWRMSKR---P-T-D-LVG-R------EHFEFD-Q--SK-L-
R-----D--I--E--DG---EFLVRNLYLSFDPTLRVWM--N-EK------D--SYV-SA
IQIN----------------------E---------------------------------
---I----------------------------------------------MRG-TTVSEV
IE----------S-K-HSDYQ--VGDKV--L-G-GF---GWQDYAI--------S--D--
G-----K---ER-----IIQ---------TR----KI--------P-----P---NI-P-
-ATMPLSVLGVT-GITAYFGMTE-I-GK-----VK----------AG--DTVLVSGAAGA
TGSIAGQ--------------------------VAK-LKGA-KVIGIAGSKEK-------
----CD------------WLTQAAGFD-HAINYK---------D-----D--N---ISQA
LSE-------------LC--P--K---GIDVFFDNVGGEILDIVL-AKIKINARIVLCGA
ISS-YN-----S-G-------QNY----AL----K-----NT-SNLI-------------
VQRCTMQGFIV-LD--F-LPR---A-NEAISALLGWIQAGELIFQEDIQ-----------
QG-LENAP-----------------------EAFQRIFTG----KNQGKQL---------
----LK-----------------------I-----AEPEH--------------------
-------------------------
>tr|A3YEK1|A3YEK1_9GAMM Predicted NADP-dependent oxidoreductase OS=Marinomonas sp. MED121 GN=MED121_04823 PE=4 SV=1
------------------------------------------------------------
--------M-S----YFKAINLVKR---P-SGG-PIT-N------DLFEVV-S--KE-I-
P-----K--L--S--QG---EFLVKQNHLSLDPAMFGWM--SPDT------N--SYI-PP
VALG----------------------D---------------------------------
---V----------------------------------------------MRS-SGIGEV
VE----------S-K-HPDFK--VGDRV--T-G-LM---GWQEYYL--------T--D--
G-----Q---G------M------------N----KV--------E-----A---PL-P-
-DEAILSIFALP-GITATQGLFN-I-GK-----PK----------AG--ETIIITGAAGS
VGSLVGQ--------------------------LAK-ADGL-TVIGVVGTDEK-------
----AD------------WIVNELGFD-AAINYK---------S-----D--N---LAAQ
LEE-------------IA--P--Q---GFDLYFENTGGPIQNLII-DRMNAHGRVIVCGM
IAD-YS-----K-A-------EPS-P--GP----------NW-INVV-------------
KRRLTIQGFTM-PD--H-FAE---V-PALLAKLTPYVTSGKIKYRAHVL-----------
EG-LESSI-----------------------DGLNLFFTG----ENKGKLI---------
----VK-----------------------L------------------------------
-------------------------
>tr|A4A0K6|A4A0K6_9PLAN Putative oxidoreductase OS=Blastopirellula marina DSM 3645 GN=DSM3645_01856 PE=4 SV=1
------------------------------------------------------------
-----MTAT-T----TSKQIELASR---P-S-G-LPT-L------SNFKLT-T--AE-L-
S-----P--I--K--EG---EFLVKNLWMSVDPYMRGRM--K-AG------K--SYV-PP
FQMG----------------------E---------------------------------
---P----------------------------------------------LEG-GCIGEV
VE----------S-R-HDKFP--AGDIV--L-G-NL---GWREYWK--------S--T--
G-----E---G------V------------T----VV-----D--P-----Q---LA-P-
-VQAYLGVLGMT-GMTAWVGLHK-I-AE-----LQ----------AG--STLFVSAASGA
VGSVVCQ--------------------------LAK-AKNC-RVIGSAGKAEK-------
----IA------------WLKEKGGVD-AVINYK---------QT----E--D---LAGE
LAQ-------------LA--P--D---GIDVYFDNVGGDHLEAAI-EVMNDFGCCVECGM
ISI-YN-----A-T-------EPT-M--AP----R-----NL-FKVV-------------
AKRIRMQGFIV-VD--H-MQD---Q-KEFIQAMAPLIKSGEVVWEESVT-----------
EG-LEKAP-----------------------QAFIGLFNG----DNLGKQL---------
----VR-----------------------I-----V------------------------
-------------------------
>tr|A4AA60|A4AA60_9GAMM NADP-dependent oxidoreductase OS=Congregibacter litoralis KT71 GN=KT71_11780 PE=4 SV=1
------------------------------------------------------------
--------M-T----TNQTWVLRAR---P-V-G-DIK-D------SDLELV-E--SP-L-
G-----D--L--A--DG---HVRVKTIYLSLDPTNRIWM--S-DA------D--AYL-PP
VEIG----------------------E---------------------------------
---G----------------------------------------------MRG-GSIGVV
VE----------S-R-HEQVE--NGAIV-NT-G-LS---QWARYND--------I--P--
G-----D---L------V------------N----VL--------P-----AIP-GL-P-
-LTAFMGPLGAT-GMTAYFGLTD-I-GK-----PR----------AG--ETLVVSAAAGA
VGSMVGQ--------------------------IGK-IHGC-RVVGIAGSDEK-------
----CQ------------WLTEKAGFD-AAINYK---------T-----G--D---VGEA
LNR-------------HC--P--D---GIDINFENVGGEIMDAVI-ARLNDFSRMPLCGL
ISS-YN-----D-T-------DAT-P--GP----Y-----NF-ANLL-------------
MRRTLLKGFII-LD--Y-LDR---F-PEGMQAMAGWLMEGKIRFETDVV-----------
EG-LEQAP-----------------------AALERLFTG----KNLGKLV---------
----VR-----------------------V-----SEEP---------------------
-------------------------
>tr|A4AJ10|A4AJ10_9ACTN Putative dehydrogenase OS=marine actinobacterium PHSC20C1 GN=A20C1_11396 PE=4 SV=1
------------------------------------------------------------
------MST-S----ISTQWQLASR---P-T-G-EPT-S------ENVVKV-E--ID-L-
A-----E--L--A--EG---DVRVRNTFLSVDPYMRGRM--N-EG------R--SYV-AP
YSLG----------------------E---------------------------------
---T----------------------------------------------MTG-AAVGEV
IE----------S-T-VEVLP--VGTLV--Q-H-QL---GWRDITQ--------A--P--
A-----A---Q------F------------T----AL----PN--V-----P---GV-S-
-PSLFLSVLGLT-GITAWTGLTQ-I-AE-----IK----------EG--DTVFVSGAAGG
VGTMVGQ--------------------------IAR-LLGASRVVGSAGTAEK-------
----VE------------LLTSKYGYD-AAFNYK---------D-----G--D---IAGQ
LAE-------------AA--P--D---GIDVYFDNVGGDHLSAAL-GAFNDGGRAAICGV
MSL-IN-----A-K-------GDT----GI----K-----NS-ANIV-------------
TRGLTIKGFTM-GS--Y-FHL---A-PQFADAMRGWLGDGKIVYDETIT-----------
DG-IDNAF-----------------------AAFTGLMNG----ANVGKAI---------
----VR-----------------------V------------------------------
-------------------------
>tr|A4AQP5|A4AQP5_9FLAO Putative NADP-dependent oxidoreductase OS=Flavobacteriales bacterium HTCC2170 GN=FB2170_14688 PE=4 SV=1
------------------------------------------------------------
---------------MNKQLLFVKR---P-Q-G-QAD-A------STWSLE-T--NP-I-
P-----E--I--N--EG---EILVKQHFISLDPAMRGWM--N-EG------K--SYI-EP
MAIG----------------------S---------------------------------
---V----------------------------------------------MRA-GSVGEV
VA----------A-KNHPKFK--VGDYV--S-G-FG---GVQQYAV--------S--D--
G-----N---G------L------------Y----SV-----D--P-----K---LA-P-
-LPTYIGTLGMP-GMTAYFGILE-V-GK-----IK----------EG--DTVVVSGAAGA
VGSIVGQ--------------------------IAK-IKGC-TVIGIAGGADK-------
----CK------------YIVEELGFD-GAIDYK---------N-----E--D---VNSR
LKE-------------EC--P--K---GLDVYFDNVGGEILDCAL-ARLRMNARIVICGA
ISQ-YN-----N-K-------TAI-K--GP----S-----NY-LSLL-------------
VNRATMQGMVV-FD--W-ANR---Y-GEAAMAMGTWLAEGKLKSREAIF-----------
NG-IENFP-----------------------QTYNRLFSG----DKLGKLV---------
----LK-----------------------V-----IEDQ---------------------
-------------------------
>tr|A4BDE4|A4BDE4_9GAMM Predicted NADP-dependent oxidoreductase OS=Reinekea sp. MED297 GN=MED297_06049 PE=4 SV=1
--------------------------------------------------------MRVW
FIFPGENLM-T----QYTAIHLKAR---P-GEA-PLG-P------ALFDVK-R--HG-K-
P-----E--V--S--DG---TFLIKQTYMSLDPAMLGWM--SPDR------D--SYV-PP
VELG----------------------E---------------------------------
---V----------------------------------------------MRS-SGIGEV
IE----------S-Q-HPDYA--VGDVV--M-G-MF---GWTELAL--------S--N--
G-----Q---G------V------------N----KL--------D-----P---TI-N-
-PEMALSVFALP-GLTATQGLYD-I-GQ-----PK----------AG--ETLVVSGAAGS
VGAIVGQ--------------------------LAK-ADGL-TVIGVAGGAEK-------
----CQ------------WLVDELGFD-GAIDYK---------S-----D--D---LGAK
LDE-------------LA--P--N---GVDVYFENTGGPIQHEVF-NRMNAHGRIAVCGM
IAD-YT-----A-R-------EPS-P--GP----------NW-MNII-------------
KKRLLIQGFTM-PD--H-LHK---A-PQLLEKLTPYVMNGQIKYRAHVL-----------
DG-LESAM-----------------------DGLNLFFTG----ENRGKLM---------
----VK-----------------------L------------------------------
-------------------------
>tr|A4C0N5|A4C0N5_9FLAO Zinc-containing alcohol dehydrogenase superfamily protein OS=Polaribacter irgensii 23-P GN=PI23P_10130 PE=4 SV=1
------------------------------------------------------------
----------M----KNKQIILKKR---P-V-G-FPD-A------NTWELE-T--QT-V-
P-----E--L--E--EG---EILIAHHYISLDPAMRGWM--N-DT------K--SYI-PP
VALN----------------------H---------------------------------
---V----------------------------------------------MRA-GAIGKV
IQ----------N-NNNPKFE--IGDCV--T-S-WG---GVQQFSI--------S--N--
G-----D---G------W------------Y----KV-----D--E-----K---LA-S-
-MPVYLGTLGMP-GMTAYFGILE-V-GK-----IK----------AG--DIVLVSGAAGA
VGAIVGQ--------------------------IAK-IKGC-TVIGIAGGKEK-------
----CD------------ALVNELGFD-AAIDYK---------T-----E--N---IYSA
LKK-------------KC--P--K---GIDVFFDNVGGVILDAAL-SKLRMHAKVVICGA
ISQ-YN-----N-K-------HKI-N--GP----S-----NY-LSLL-------------
VTRSTMQGMVV-MD--Y-TKD---F-GIAAKQMGIWMQEGKLKSKEDVY-----------
EG-IENFQ-----------------------ETYNRLFSG----EKNGKLV---------
----LK-----------------------V-----IE-----------------------
-------------------------
>tr|A4C3M6|A4C3M6_9GAMM Oxidoreductase, zinc-binding protein OS=Pseudoalteromonas tunicata D2 GN=PTD2_01276 PE=4 SV=1
------------------------------------------------------------
MTTPVSQTA-T----KNRQWLLASR---P-V-G-APT-I------SDFNFV-A--TD-I-
P-----T--P--K--EG---EVLLRTVYLSLDPYMRGRM--S-DA------K--SYA-EP
VAIN----------------------D---------------------------------
---V----------------------------------------------MVG-GAVCVV
EK----------S-H-HSDYS--EGEWV--V-A-FA---GWQDYSV--------S--D--
G-----T---N------L------------L----KL-----G--K-----N---PT-M-
-PSYALGVLGMP-GLTAYMGLLD-I-GQ-----PQ----------AG--ETVVVGAATGA
VGSLVGQ--------------------------IAK-LQGC-KVVGIAGGAEK-------
----CE------------FAVQTLGFD-ACLDHT---------R-----D--D---LAAQ
LAQ-------------VC--D--A---GINVYFENVGGKVFDAVL-PLLNSKARIPLCGL
ISQ-YN-----A-T-------QLP-D--GPDRLSL-----LM-GNLL-------------
IKRIKMQGFIVFDD--Y-GHR---Y-QEFSQAMQAWLAEGKIHYREDRV-----------
EG-FEQTA-----------------------AAFIGLLTG----QNFGKLV---------
----VR-----------------------V-----GPDAL--------------------
-------------------------
>tr|A4EV98|A4EV98_9RHOB NADP-dependent oxidoreductase, L4bD family protein OS=Roseobacter sp. SK209-2-6 GN=RSK20926_22124 PE=4 SV=1
------------------------------------------------------------
-------MS-E----MMQEIVLASR---P-S-G-APH-P------ENFRLE-S--HA-L-
P-----E--P--A--EG---EVLVRVHYMSLDPYMRGRM--D-DA------K--SYA-AP
VPIG----------------------G---------------------------------
---R----------------------------------------------MEA-GGVGEV
IA----------S-N-SPHFA--PGDFA--F-G-MF---GWASHGC--------L--P--
A-----K---E------L------------R----KL-----D--P-----N---QG-P-
-ITAALGVLGMP-GFTGWHGLSA-Y-GR-----PK----------AG--ETLVVAAATGP
VGSMVGQ--------------------------LAK-QAGL-RVVGIAGGAEK-------
----CK------------LAVETFGFD-ACLDHY---------AYDDA-K--S---LRKE
LAN-------------AC--P--Q---GIDIYFENVAGKVLEAVL-PLMNSHGRIPICGM
ISW-YN-----A-GALGAGASDNVLT--GP----N-----IW-RNIL-------------
VKFLSVNGFII-SN--H-FDR---Y-PEFLKEVGPLVAKGEVRFLEDTA-----------
EG-LENAP-----------------------KAFMSMLKG----GNKGKQI---------
----VK-----------------------L-----I------------------------
-------------------------
>tr|A4LCF4|A4LCF4_BURPS Oxidoreductase, zinc-binding dehydrogenase family protein OS=Burkholderia pseudomallei 305 GN=BURPS305_6935 PE=4 SV=1
------------------------------------------------------------
-------MS-Q----VNRRVLLVSR---P-E-R-EAR-V------ENFELV-E--TP-L-
A-----P--L--A--EG---EVRVRNHFLSIDPYMRGRM--N-AG------R--SYA-EP
QPLG----------------------E---------------------------------
---V----------------------------------------------MGG-GTAGEV
VE----------S-R-NPAFA--PGDRV--I-G-AY---GWQEYGT--------S--T--
G-----K---E------L------------R----KV-----D--T-----T---RV-P-
-LSAYLGAVGMP-GVTAWYGLNR-I-IR-----PR----------AG--ETLVVSAASGA
VGSVVGQ--------------------------LAK-LAGC-RAVGIAGGADK-------
----CR------------YVVDTLGFD-ACVDYK---------A-----G--R---LADD
LAA-------------AA--P--D---GVDGCFENVGGAVLDATL-ARMNPFGRIAMCGM
IAA-YD-----G-A-------PAPLA--NP-------------ALIL-------------
RERLLVQGFIV-SE--H-FDV---W-PEALAQLASLVANRQLHYRETIA-----------
QG-LERAP-----------------------DALLGLLKG----RNFGKQL---------
----VA-----------------------L-----V------------------------
-------------------------
>tr|A4LFG9|A4LFG9_BURPS Putative nadp-dependent oxidoreductase yncb OS=Burkholderia pseudomallei 305 GN=BURPS305_6054 PE=4 SV=1
GSRIADRGSRIADRGSRLAPRASRLAPRASRLAPRASRECDCGALAAFADAGACRPFPFL
PKVMPIMST-P----VNRQLRLKAR---P-D-G-RVG-H------EHFTLA-E--AP-L-
P-----A--L--G--PG---EMLVRVLYLSMDPTNRVWM--S-DI------P--QYL-PP
VAIG----------------------D---------------------------------
---V----------------------------------------------MRA-LGIGRV
VA----------S-N-APGFA--EGDLV--Q-G-LV---GWQDYAH--------V--R--
A-----D---E------IAQ---------YT----KL--------P-----AAL-GL-P-
-LPRLLGACGMS-GLTAYYGLTE-I-AP-----VQ----------PG--ETLVVSAAAGS
VGSVAGQ--------------------------IGK-IHGA-RVVGIAGGADK-------
----CR------------YLTDELGFD-AAVDYK---------S-----D--D---WKRA
LKD-------------AT--P--D---GVHVSFENVGGEIMRAVL-SRMAIGGRVALCGV
IAN-YN-----S-G-------RPT----------D-----DV-SVLI-------------
AKRLTMRGFLI-LD--Y-RK----S-REAIATLAGWLRDGRLKAEETVA-----------
DG-LTNAP-----------------------DVLNRLFDG----SHRGKLV---------
----LR-----------------------V-----DPQA---------------------
-------------------------
>tr|A4LU27|A4LU27_BURPS Oxidoreductase, zinc-binding dehydrogenase family OS=Burkholderia pseudomallei 305 GN=BURPS305_0517 PE=4 SV=1
------------------------------------------------------------
----MPQTK-T----TNRRIVLHSR---P-K-G-APT-P------ENFRTE-T--AA-V-
P-----V--P--A--PG---EVLLRTIWLSLDPYMRGRM--S-DA------P--SYA-AP
VELG----------------------G---------------------------------
---V----------------------------------------------MVG-GTVSRV
VS----------S-S-VPAFR--DGDLV--L-S-NA---GWQDYAV--------S--D--
G-----T---D------L------------M----PL-----A--------D---VA-H-
-PSYALGVLGMP-GFTAYFGLLH-I-GE-----PK----------AG--ETVAVAAASGA
VGAVVGQ--------------------------IAK-LKGC-RVVGIAGGADK-------
----CR------------YVAGTLGFD-ACVDHH---------D-----P--D---FAKQ
LAA-------------AC--P--D---GIDVYFENVGGAVFDAVL-PLLNDHARVPVCGL
IAH-YN-----D-S-------ELP-G--GPNRLPL-----LT-SSVL-------------
RKRIRMQGFIILDH--Y-ADV---Y-PAFLKDMSEWVAQGKVKPREDVV-----------
DG-LDAAP-----------------------RALIGLLGG----KNFGKVV---------
----VR-----------------------V-----GPDTL--------------------
-------------------------
>tr|A5H0F5|A5H0F5_STAXY NADP-dependent oxidoreductase-like protein OS=Staphylococcus xylosus PE=4 SV=1
------------------------------------------------------------
----------M----NTERIVLAKR---P-E-G-IPS-D------DVFRYE-T--VE-I-
D-----R--P--K--QD---EIQIESLYISVDPYMRGRM--D-DS------E--SYV-AP
FELD----------------------K---------------------------------
---P----------------------------------------------MNG-HVVGRV
VE----------S-N-IDGFA--KDDIV--T-G-TF---PWQKIVN--------I--K--
A-----K---H------A------------I----KV-----S--Q-----T---DI-P-
-LYLYLSVLGMT-GQTAYHGLLK-I-GQ-----PQ----------EG--ETVIVSAASGA
VGSVVGQ--------------------------IAK-LKGA-HVVGIAGGSEK-------
----TN------------YLTEELGFD-VGVDYR---------A-----N--D---FAEQ
LEK-------------AV--P--N---GVDVYFENVGGTIADEVM-KHLNQFARIPVCGA
ISG-YN-----N-T-------EVE-Y--GP----R-----IQ-PIII-------------
KSQALMQGFIV-GN--Y-ADD---F-PNASKALAQWVQEDKIKTKTSVK-----------
KG-FESLP-----------------------NAFRNLFTG----DNFGKQV---------
----VQ-----------------------V-----SDDV---------------------
-------------------------
>tr|A6AJI1|A6AJI1_VIBHA Putative NADP-dependent oxidoreductase yncb OS=Vibrio harveyi HY01 GN=A1Q_1711 PE=4 SV=1
------------------------------------------------------------
------MTQ-T----LNRQIVLANR---P-K-G-SPV-P------ENFSLE-Q--TA-I-
P-----T--P--S--EG---EVLLRSVYLSLDPYMRGRM--N-EG------K--SYA-DP
VELN----------------------E---------------------------------
---V----------------------------------------------MVG-GTVCQV
VE----------S-K-NPDFQ--TGEWV--V-A-YT---GWQDYAL--------S--N--
G-----E---G------L------------F----KL-----G--S-----E---PT-H-
-PSYALGVLGMP-GFTAYVGLLE-I-GQ-----PK----------AG--DTLVVAAATGA
VGSMVGQ--------------------------IGK-LKGC-RVIGVAGGAEK-------
----CQ------------YAKETLGFD-ECLDHT---------A-----D--D---FAEQ
LAA-------------TC--D--K---GIDVYFENVGGKVFDAVL-PLLNVGARVPLCGL
ISQ-YN-----A-T-------ALP-E--GPDRMSM-----LM-GNIL-------------
VKRIKMQGFIIFDH--Y-EQS---Y-TNFVKDVSQWLAEGKIHYREHLV-----------
EG-LENAP-----------------------EAFIGLLEG----KNFGKLV---------
----IQ-----------------------T-----NQPV---------------------
-------------------------
>tr|A6AX77|A6AX77_VIBPA Putative NADP-dependent oxidoreductase yncb OS=Vibrio parahaemolyticus AQ3810 GN=A79_0517 PE=4 SV=1
------------------------------------------------------------
------MTN-A----TNRRIVLASR---P-H-G-APT-T------KNFRLE-E--VA-K-
P-----V--P--Q--AG---EMLLRTVYLSLDPYMRGRM--S-DA------E--SYA-EP
VALD----------------------D---------------------------------
---V----------------------------------------------MIG-GTVCQV
EA----------S-N-HPDYE--AGEWV--L-A-YT--VGWQDYAI--------S--T--
G-----E---M------V------------I----KL-----G--K-----E---PQ-N-
-PSYALGVAGMP-GFTAYMGLLD-I-GQ-----PK----------QG--ETIVVAAATGP
VGATVGQ--------------------------IGK-IKGC-RVVGIAGGEEK-------
----CR------------YAKEVLGFD-ECIDHK---------A-----D--D---FAQQ
LKD-------------AC--Y--S---GIDVYFENVGGKVFEAVM-PLLNTSARIPLCGL
ISQ-YN-----A-T-------ELP-E--GTDHLPL-----LM-GKLL-------------
TKRIKVQGFIIFDD--Y-GHR---Y-GEFAQDINQWLAEGKIQYREHLV-----------
EG-LDNAP-----------------------EAFIGLLEG----KNFGKLV---------
----VK-----------------------I-----NDPL---------------------
-------------------------
>tr|A6CEV3|A6CEV3_9PLAN Putative oxidoreductase OS=Planctomyces maris DSM 8797 GN=PM8797T_02494 PE=4 SV=1
------------------------------------------------------------
----------M----QSRQIQLTSY---P-E-G-LPT-L------DNFELV-E--TE-L-
Q-----S--P--G--EN---EFLVQNEWLSVDPYMRGRM--R-EG------E--SYV-KP
FQIG----------------------E---------------------------------
---P----------------------------------------------MEG-ACVGKV
VE----------S-R-HPQYS--EGDYV--L-G-NQ---GWRDAWL--------S--E--
G-----T---G------V------------M----KV-----D--P-----E---AV-P-
-LQAYLSILGMT-GMTAYVGLLK-I-GE-----LK----------EG--DRVFVSAASGA
VGSIVCQ--------------------------IAK-IHGC-FVVGSAGSKQK-------
----ID------------WLKEKADID-AAFNYK---------EV----D--D---VSAR
LKE-------------LA--P--E---GIDLYFDNVGGDHLQAAL-DNLNDFGRIVSCGM
IST-YN-----D-K-------SPQ-P--GP----D-----NL-FKII-------------
SRRLRMQGFIV-RD--H-DDI---R-EEFQIRMTEWIQAGKMHWEETVT-----------
TG-LEKTP-----------------------QAFIDLFHG----SKMGKAI---------
----VK-----------------------V-----SE-----------------------
-------------------------
>tr|A6D6S2|A6D6S2_9VIBR Putative NADP-dependent oxidoreductase OS=Vibrio shilonii AK1 GN=VSAK1_21929 PE=4 SV=1
------------------------------------------------------------
------MSQ-E----NNRRIVLASR---P-V-G-APV-N------ENFRLE-T--AV-V-
P-----E--P--K--DG---EMLLRAIYLSLDPYMRGRM--S-AA------E--SYA-DP
VALD----------------------E---------------------------------
---V----------------------------------------------MVG-ATVCQV
EQ----------S-N-NENFE--QGDWV--L-A-YT---GWQDYAI--------S--N--
G-----E---G------L------------V----KL-----G--K-----N---PS-H-
-PSFALGIMGMP-GFTAYMGLLD-I-GQ-----PK----------AG--DTVVVAAATGP
VGATVGQ--------------------------IAK-LKGC-KVVGIAGGAEK-------
----CL------------HAKEILGFD-ECLDHK---------S-----D--D---LAQQ
LAE-------------AC--G--N---GIDVYFENVGGKVFDAVL-PLLNTGARIPVCGL
ISQ-YN-----A-T-------SLP-E--GPDRMSM-----LV-ATLL-------------
IKRIKMQGFIIFDD--Y-AHR---Y-DEFASQMGQWLAEGKIKYKEHLV-----------
DG-FENTP-----------------------EAFMGLLEG----KNFGKLV---------
----IK-----------------------M-----NEPK---------------------
-------------------------
>tr|A6ECK0|A6ECK0_9SPHI YfmJ OS=Pedobacter sp. BAL39 GN=PBAL39_18569 PE=4 SV=1
------------------------------------------------------------
---------------MNKVILLNKR---P-E-G-IPT-P------EDFKFI-E--EE-K-
P-----V--A--T--DG---QILLKTLYVSVDPYLRGRM--S-DA------K--SYI-PP
FELN----------------------K---------------------------------
---P----------------------------------------------IQS-ALVAEV
QD----------S-K-NPDFK--TGDFV--T-G-ML---EWKLFQT--------S--T--
G-----K---G------L------------T----KV-----D--G-----E---KA-S-
-LSAYLGVLGMT-GLTAYFGLKE-I-GH-----PK----------AG--ETLFVSGAAGA
VGSVAGQ--------------------------IGK-IMGC-RVIGAAGSDEK-------
----VN------------LLRSKFGYD-AAINYK---------TT----H--D---LTKD
IAA-------------IA--P--D---GIDVYFDNVGGDISDAVL-ANINRLGRVPLCGS
ISS-YN-----D-K-------EVA-T--GP----R-----VQ-TVMV-------------
KKSVLMQGFIV-SN--Y-AAQ---F-PEGIAQLSKWFSEGKLTHSETIV-----------
EG-FEQIP-----------------------QAFIDLFAG----KNEGKMV---------
----VK-----------------------I------------------------------
-------------------------
>tr|A6EUW3|A6EUW3_9ALTE Alcohol dehydrogenase, zinc-binding protein OS=Marinobacter algicola DG893 GN=MDG893_10441 PE=4 SV=1
------------------------------------------------------------
------MSN-H----TNRAVILKQR---P-Q-G-EIQ-E------GDLALE-E--RP-V-
R-----E--L--K--EG---EVLAKVLWLSLDPYMRPRM--N-DA------K--GYM-DP
IGLD----------------------E---------------------------------
---V----------------------------------------------IVG-ESVARI
VE----------S-R-SDDLK--VGDLV--T-C-YS---GWQEYVV--------F--PAN
A-----E---M------V------------Y----KI-----D--P----KD---NV-P-
-LQAYLGVAGMP-GRTGYCGLMY-V-GK-----PT----------SG--ETVVVSAASGP
VGTVVGQ--------------------------TAK-KEGC-RTVGVAGGPEK-------
----CR------------YVVEELGFD-ACVDYK---------A-----G--N---LEAD
LKA-------------AC--P--N---GIDIYFENVGGAVTRAVA-PLLNPGARVPICGF
VSA-YN-----A-E-------DMG-SVETP----F-----HV-FKAL-------------
DPVPEHRFFLV-TE--W-QDK---H-QEITNLLADRVASGELKYRETIA-----------
EG-LENAP-----------------------EAFKGMLKG----KNFGKQL---------
----VH-----------------------I-----AD-----------------------
-------------------------
>tr|A6FHQ9|A6FHQ9_9GAMM Putative oxidoreductase OS=Moritella sp. PE36 GN=PE36_02874 PE=4 SV=1
------------------------------------------------------------
----MPQSN-S----VNRRITLASR---P-V-G-APT-S------ANFRLE-E--TV-I-
P-----T--P--S--EG---ELLLRTNYLSLDPYMRGRM--N-DG------A--SYA-EP
VAID----------------------G---------------------------------
---T----------------------------------------------MVG-ATVCQV
VT----------S-L-HPDYQ--AGEWV--L-A-YT---GWQDYGI--------S--D--
G-----E---G------L------------I----KL-----G--A-----E---PT-N-
-PSFALGILGMP-GFTAYMGLLD-I-GQ-----PK----------SG--DTLVVAAATGP
VGATVGQ--------------------------IGK-LKGC-YVVGIAGGAEK-------
----CK------------YAVDVLGFD-KCIDHK---------A-----S--D---FDAQ
LKA-------------AC--P--K---GIDVYFENVGGKVFDSVL-PQLNTGARVPVCGL
VSQ-YN-----A-T-------ELP-S--GPDRLSL-----LM-GTLL-------------
VKRIKMQGFIIFDD--Y-AHR---Y-NEFYEQMMTWLQAGQIKYREHMI-----------
DG-LESAP-----------------------AAFTGMLQG----ENFGKLV---------
----VK-----------------------V-----AE-----------------------
-------------------------
>tr|A6FID3|A6FID3_9GAMM Predicted NADP-dependent oxidoreductase OS=Moritella sp. PE36 GN=PE36_08216 PE=4 SV=1
------------------------------------------------------------
--------M-T----TYTAINLIKR---P-TGG-PIN-A------ELFAVV-Q--KQ-M-
P-----T--V--G--EG---EFLVKQSHMSLDPAMFGWM--SPDT------N--SYI-PP
VALG----------------------D---------------------------------
---V----------------------------------------------MRS-SGIGEI
VE----------S-N-HPEFK--VGDRM--M-G-MM---GWQEYFL--------S--D--
G-----Q---G------L------------N----KV--------T-----A---PL-P-
-DEAILSIFALP-GLTATQGLFN-V-GK-----PQ----------KG--ETIIVTGAAGS
VGSIVGQ--------------------------LAK-ADGL-KVIGVVGSDEK-------
----AD------------WIVNELGFD-AAINYK---------S-----D--D---LDAQ
LAQ-------------HA--A--D---GIDLYFENTGGPIQNLII-DRMNPHGRVMVCGL
IAD-YD-----K-Q-------VPA-P--GP----------SW-MNVL-------------
KRRLTIQGFTM-PD--H-FHQ---V-PALLEKLTPYVMAGKIKHRSHVL-----------
EG-LESSI-----------------------SGLNLFFTG----ENKGKLI---------
----VK-----------------------L------------------------------
-------------------------
>tr|A7CNH1|A7CNH1_BURPI Alcohol dehydrogenase, zinc-binding domain protein OS=Ralstonia pickettii 12D GN=Rpic12DDRAFT_0098 PE=4 SV=1
------------------------------------------------------------
-------MS-K----TYQRIVLASR---P-Q-G-AVT-P------DNFRLE-T--VE-L-
P-----E--L--Q--EG---QVLVRNHFLSLDPYMRGRM--N-DS------K--SYA-QP
QPLD----------------------E---------------------------------
---V----------------------------------------------MIG-GTVGVV
EA----------S-K-NPSFA--VGDAV--V-G-MF---GWQEVGV--------S--D--
G-----R---G------I------------Q----KV-----D--T-----R---HI-P-
-LSAYLGSVGMP-GVTAWYGLNK-I-ML-----PK----------PG--QTVAVSAASGA
VGSVVGQ--------------------------LAK-LKGC-RVVGFAGGKDK-------
----CD------------YVVNELGFD-ACIDYK---------AAS-DAK--E---LYKM
LKE-------------AT--P--D---GIDSYFENVGGAILDAVL-SRMNAFGRIAMCGM
IAG-YD-----G-Q-------PLPLQ--NP-------------QLIL-------------
VSRLTIEGFIV-SE--H-MDV---W-PEALRELGGFVAQGKLKFRESVA-----------
QG-LASAP-----------------------EAFMGLLKG----KNFGKQL---------
----VK-----------------------L-----V------------------------
-------------------------
>tr|A8TRG2|A8TRG2_9PROT Quinone oxidoreductase OS=alpha proteobacterium BAL199 GN=BAL199_27251 PE=4 SV=1
------------------------------------------------------------
----------M----KSQQVRLAKR---P-K-G-EPT-A------ENFEIA-E--AE-L-
P-----A--V--G--PG---QMLVRIIWLSLDPYMRGRM--D-DA------R--SYA-KS
VEIG----------------------E---------------------------------
---V----------------------------------------------MGA-GTVGQV
ME----------S-N-HPGYA--EGDFV--L-G-MF---GWQSHVV--------S--D--
G-----N---G------V------------R----KL-----D--P-----A---LA-P-
-LSTWVGVMGMP-GLTAYVGLLD-I-GE-----PK----------EG--ETVVVSAASGA
VGSVVGQ--------------------------LAK-IKGA-RAVGVAGPDEK-------
----VR------------YVVDELGFD-ACVSHR---------S-----A--T---LRDD
LKA-------------AC--P--N---GIDVYFENVGGPTLDAAL-SLMNPFGRIPVCGM
ISM-YN-----T-G-------PVG-G--DADRLPA-----LM-RRIL-------------
TDRLKIQGFIV-SD--R-GNR---H-KAFMKEVGGYLREGRIKYRESVT-----------
VG-LENAP-----------------------KTFIGLLRG----ENFGKQL---------
----IQ-----------------------V-----SEDPTRG------------------
-------------------------
>tr|A8U3I5|A8U3I5_9PROT Alcohol dehydrogenase, zinc-binding protein OS=alpha proteobacterium BAL199 GN=BAL199_07113 PE=4 SV=1
------------------------------------------------------------
-------MT-D----DNLHVVLRAR---P-D-P-GVT-A------DLFEAV-A--AP-M-
P-----T--V--G--PG---QFLVRVIWLSLDPAMRGWI--A-EA------A--NYS-TP
VPLG----------------------S---------------------------------
---P----------------------------------------------MTG-FTVGEV
VE----------S-R-NAAYP--VGTIV--Q-G-RQ---GWRRFAV--------S--D--
G-----S---D------I------------D----RV----VD--P-----A---LA-P-
-ISTALSVLGVN-GATAYVGLVE-L-CN-----PK----------PG--ETVVVTTAAGA
VGSMVGQ--------------------------IAK-ALGC-RAVGVAGGPDK-------
----VR------------ACLDDFGFD-AAIDYK---------AT----P--D---LGPA
LDS-------------AC--P--A---GVDCFFDNVGAEQFDRVM-DRINIGARIAICGT
IGM-PS-----F-P-------LPV----GP----R-----PN-RQLL-------------
IKRARMQGFLI-LD--H-YDR---Y-AAIIEQLAGWYRAGRFRWREDVT-----------
DG-LENAG-----------------------SALVRLLAG----SNTGKAL---------
----VR-----------------------V-----GVDP---------------------
-------------------------
>tr|A9DDN5|A9DDN5_9GAMM Hypothetical alcohol dehydrogenase, zinc-containing OS=Shewanella benthica KT99 GN=KT99_09718 PE=4 SV=1
------------------------------------------------------------
----------M----NANQILLDSR---P-E-G-LPT-A------DNFKQT-S--VQ-L-
P-----A--I--T--KG---EFLVKNLWMSVDPYMRGRM--I-DR------E--SYI-AP
FQIG----------------------Q---------------------------------
---V----------------------------------------------LEG-GSIGEV
IE----------S-N-NPQFP--IGTRV--S-A-MH---GWRSHYV--------T--D--
G-----S---E------H------------T----RL-----P--N-----T---PM-S-
-ESHFLGVLGMP-GMTAWTGLTR-I-AA-----LK----------EG--DTLFVSGAAGA
VGSVVCQ--------------------------LGK-LMGA-KVVASVGSDEK-------
----AA------------YL-RDLGVD-AVINYQ---------TT----K--D---LSAA
LKQ-------------AA--P--Q---GIDVYFENVGGEHLTAAL-NNMNDHGRIAVCGM
ISQ-YN-----D-T-------APT-P--GP----N-----NL-GMII-------------
IKKLKIEGFIV-FE--H-WDH---Y-PEFAKKMGQWLATGTVKAEQTIY-----------
QG-LEQAP-----------------------AAFIGLFEG----KNRGKML---------
----VK-----------------------L-----D------------------------
-------------------------
>tr|A9EC85|A9EC85_9RHOB NADP-dependent oxidoreductase, L4bD family protein OS=Oceanibulbus indolifex HEL-45 GN=OIHEL45_00240 PE=4 SV=1
------------------------------------------------------------
-------MS-D----QMQKIVLASR---P-D-G-APT-P------ENFRLE-S--AD-V-
P-----Q--P--G--NG---EILVEVHYMSLDPYMRGRM--D-DA------K--SYA-EP
VPIG----------------------G---------------------------------
---L----------------------------------------------MEG-GSVGKV
IA----------S-N-DPSFQ--VGDFA--F-G-AF---GWATHGV--------A--P--
A-----K---Q------C------------Q----KV-----D--A-----E---GV-P-
-ITASLGVLGMP-GLTGWYGLNE-I-GQ-----PK----------EG--ETLVVAAATGP
VGSIVGQ--------------------------LAK-AKGL-RTVGIAGGAEK-------
----CE------------IATRDFGFD-VCLDHR---------AYDDA-K--S---LRAA
LKE-------------AA--P--D---GIDIYYENVGGKVLDAVL-PLMNPHGRIPLCGM
IAW-YN-----A-GGLGADAEGAGLT--AP----R-----LW-RTIL-------------
VNFLTVRGFII-SN--H-WNR---M-PEFHREVAPMVADGRVKVKEDIT-----------
EG-LENAP-----------------------QAFIDMLNG----GNTGKAI---------
----VK-----------------------V-----A------------------------
-------------------------
>tr|A9EHX0|A9EHX0_9RHOB Putative zinc-binding dehydrogenase OS=Phaeobacter gallaeciensis 2.10 GN=RG210_09527 PE=4 SV=1
------------------------------------------------------------
----MTQTS-T----TNRQFVLAER---P-K-G-EPT-D------STLRLE-T--TE-V-
P-----T--P--G--EG---QMLLRNEYLSLDPYMRGRM--S-SA------P--SYA-AP
VEID----------------------E---------------------------------
---V----------------------------------------------MVG-GTVAEV
VT----------S-N-VKGYE--KGDWV--V-A-FG---GWQDYTL--------S--D--
G-----T---G------V------------I----NM-----G--K-----N---PQ-N-
-PSWALGVLGMP-GLTAWAGLTQ-I-GQ-----PK----------EG--ETLVVAGASGP
VGATVGQ--------------------------IGK-ILGL-RVVGIAGGAEK-------
----CQ------------HVIDTLGFD-ACIDYK---------A-----D--G---FADD
LAK-------------AV--P--D---GIDIYFENVGGAVFDAVM-PLLNPSARIPLCGL
ISQ-YN-----A-T-------ALP-E--GPDRMNY-----LM-GQLL-------------
RKRITMRGFIVFDD--F-GHL---Y-PEFAKQMTGWVQDGKVKYREEMI-----------
EG-LEQAP-----------------------AAFVGLLRG----EAFGKRV---------
----IH-----------------------L-----AD-----------------------
-------------------------
>tr|A9GFQ1|A9GFQ1_METNO Oxidoreductase, zinc-binding dehydrogenase family OS=Methylobacterium nodulans ORS 2060 GN=MnodDRAFT_3366 PE=4 SV=1
------------------------------------------------------------
-------MS-D----LNRRIVLASR---P-H-G-EPT-P------AHFRLE-R--SA-M-
P-----V--A--R--DG---EVLLRNRYLSLDPYMRGRM--S-AA------K--SYA-KP
VEIN----------------------E---------------------------------
---V----------------------------------------------MVG-GTVAEV
VA----------S-H-HPDFV--VGDTV--L-A-YG---GWQDFAV--------S--N--
G-----Q---G------L------------R----KL-----D--P-----S---VA-P-
-VTTALGVLGMP-GMTAYTGLLT-I-GA-----PK----------PG--ETVVVAAATGP
VGSLVGQ--------------------------IAK-LKGA-RIVGIAGGPDK-------
----CR------------YLIEELGFD-AAVDHR---------G-----D--D---LPTA
LAE-------------AC--P--K---GIDVYFENVGGAVFDAVL-PLLNDFARIPVCGL
VAN-YN-----M-T-------ELP-P--GPDRVPA-----LM-RAIL-------------
SKRLTFRGFIV-WD--F-AEQ---E-QAFLRDVAGWLREGRIRYREDLV-----------
EG-LEQAP-----------------------EAFIGLLKG----RNFGKLV---------
----VK-----------------------L------------------------------
-------------------------
>tr|B0FB15|B0FB15_9BACT Predicted NADP-dependent oxidoreductase OS=uncultured bacterium pFosPlaG PE=4 SV=1
------------------------------------------------------------
------MLM-T----TNTAINLIKR---P-SGG-PIT-A------DLFAVV-E--KE-M-
P-----A--V--G--AG---EFLVKQNHMSLDPAMFGWM--SPDT------N--SYI-PP
VALG----------------------D---------------------------------
---V----------------------------------------------MRS-SGIGEV
VE----------S-N-HPDFK--VGDRV--M-G-MM---GWQHYFL--------S--N--
G-----Q---G------V------------N----KV--------D-----A---PL-P-
-DEAILSIFALP-GLTATQGLFN-V-GK-----PK----------KG--ETLIVTGAAGS
VGSIVGQ--------------------------LAK-ADGL-HVIGVVGKDEK-------
----AD------------WIVNELGFD-AAINYK---------S-----D--D---LDGQ
LAR-------------HA--A--N---GIDLYFENTGGPIQNLIV-ERMNAHGRVVVCGL
IAD-YD-----K-E-------LAS-P--GP----------SW-INVI-------------
KRRLTIQGFTM-PD--H-FHE---V-PALLAKLTPYVMAGKIKHRSHVL-----------
EG-LESAI-----------------------EGLNLFFTG----ENKGKLI---------
----VK-----------------------L------------------------------
-------------------------
>tr|B0J7F4|B0J7F4_RHILT Alcohol dehydrogenase zinc-binding domain protein OS=Rhizobium leguminosarum bv. trifolii WSM1325 GN=RlegDRAFT_0539 PE=4 SV=1
------------------------------------------------------------
-----MVSQ-P----VTTRIVLASR---P-S-G-KPV-A------ANFRLE-R--ET-V-
R-----D--L--A--EG---EVLLKTLYLSLDPYMRGRM--D-DA------K--SYA-KP
VEIG----------------------G---------------------------------
---V----------------------------------------------MEG-GTVAQV
AH----------S-R-NTAFK--AGDIV--L-S-HS---GWQSYAI--------S--D--
G-----A---G------L------------Q----KL-----D--P-----E---TA-P-
-ITTALGILGMP-GFTAYAGLRN-I-GK-----PK----------AG--ETLVVAAASGA
VGSAVGQ--------------------------MAK-IYGA-RVVGIAGGSKK-------
----CD------------HLRQELGFD-VAIDHH---------S-----S--D---FPAQ
LAA-------------AC--P--N---GIDVYFENVGGHVWSAVF-PLLNDFARIPVCGL
IAH-YN-----EGS-------SVS-N--GGDQLPA-----VM-RAIL-------------
RKSLTIRGFIQ-RE--F-ADQ---R-PDFSHQAGAWISEGRLKYKEDLV-----------
DG-LENAP-----------------------EAFLGLLEG----KNFGKLI---------
----VR-----------------------V-----APRT---------------------
-------------------------
>tr|B1EC18|B1EC18_9MICC Alcohol dehydrogenase zinc-binding domain protein OS=Arthrobacter chlorophenolicus A6 GN=AchlDRAFT_4462 PE=4 SV=1
------------------------------------------------------------
------------------------------------------------------------
----------------------------------MRGRM--N-DV------K--SYS-AP
FALD----------------------K---------------------------------
---A----------------------------------------------LDG-GAVGEV
IA----------S-R-SEAHK--EGDVV--V-H-AL---GWREYAV--------V--D--
G-----S---T------A------------S----PA-----R--T-----D---LA-P-
-ASAFLGALGMT-GLTAYAGLLK-V-AE-----FK----------EG--DAVFVSGAAGA
VGSLVGQ--------------------------IAK-AMGATRVIGSAGSPAK-------
----VA------------RL-LELGFD-AAFDYH---------D-----G--P---VREQ
LEK-------------AA--G--AQ--GIDVYFDNVGGEHLEAAL-SVLNVGGRVAMCGA
IAQ-YN-----S-T-------EPT-P--AP----H-----NL-MQAI-------------
GKQLTLRGFLV-GG--Q-RQH---A-AEFAEKMAGWLASGAVRYDETVV-----------
DG-LENAP-----------------------QAFMDLLDG----ANTGKML---------
----VR-----------------------L------------------------------
-------------------------
>tr|B1FZ72|B1FZ72_9BURK Alcohol dehydrogenase zinc-binding domain protein OS=Burkholderia graminis C4D1M GN=BgramDRAFT_2409 PE=4 SV=1
------------------------------------------------------------
-------MP-Q----INRQFLLASR---P-Q-G-AVT-P------DNFRLV-Q--TP-L-
A-----P--L--A--DG---EIRVRNHYLSLDPYMRGRM--N-DS------K--SYA-AP
QPLD----------------------E---------------------------------
---V----------------------------------------------MIG-GTVGEV
IE----------S-K-NPKFA--VGDKV--V-A-IF---GWQEYGT--------S--D--
G-----A---G------V------------Q----KV-----D--D-----T---HV-P-
-LSAYLGPVGMP-GVTAWYGLNR-I-IA-----PK----------AG--ETVVVSAASGA
VGSVVGQ--------------------------LAK-QAGA-RAVGIAGGVEK-------
----CR------------YVVETLGFD-ACVDYK---------A-----G--N---LYQD
LKA-------------AT--P--D---GIDGCFENVGGEVLDATL-ARMNPSGRIAVCGY
IAG-YD-----G-Q-------PVPLK--HP-------------SLIL-------------
TQRLLVQGFIV-TE--H-MDV---W-PQALNELGTLVAQKKLQYRETIA-----------
QG-LDAAP-----------------------EAFIGLLKG----KNFGKQL---------
----VK-----------------------L-----I------------------------
-------------------------
>tr|B1T8T7|B1T8T7_9BURK Alcohol dehydrogenase zinc-binding domain protein OS=Burkholderia ambifaria MEX-5 GN=BamMEX5DRAFT_4203 PE=4 SV=1
------------------------------------------------------------
-------MN-T----VNRQILLVSR---P-Q-G-AAS-A------DNFRLV-E--TP-L-
A-----P--L--A--AG---EVRVRNHFLSLDPYMRGRM--N-DA------K--SYA-AP
QPLN----------------------E---------------------------------
---V----------------------------------------------MIG-ATAGEV
VE----------S-R-HPDFA--VGEHV--V-G-QF---GWQEYGT--------S--N--
G-----G---G------L------------R----KV-----D--T-----S---RV-P-
-LSAWLGVTGMP-GVTAWVGLNR-I-IA-----PK----------AG--ETVVVSAASGA
VGSVVGQ--------------------------LAK-RAGC-RAVGIAGGPDK-------
----CR------------YVVDTLGFD-ACVDYK---------A-----G--R---LADD
LAA-------------AT--P--D---GVDGCFENVGGAVLDTTM-ARMNAFGRIALCGM
IAG-YD-----G-V-------PAPLA--NP-------------GLIL-------------
RSRLTMQGFIV-FE--H-PDA---W-PPALAELSELVATKQLHYRETIA-----------
HG-LERAP-----------------------DAFLGLLKG----RNFGKQL---------
----VQ-----------------------L-----V------------------------
-------------------------
>tr|B1TEW4|B1TEW4_9BURK Alcohol dehydrogenase zinc-binding domain protein OS=Burkholderia ambifaria MEX-5 GN=BamMEX5DRAFT_6330 PE=4 SV=1
------------------------------------------------------------
----MPQNK-T----ANRRIVLNAR---P-V-G-APT-P------NDFRTE-T--AD-V-
P-----V--P--G--AG---QVLLRTVWLSLDPYMRGRM--S-DA------P--SYA-PP
VELG----------------------D---------------------------------
---V----------------------------------------------MVG-GTVSRV
VA----------S-N-LPAYR--EGDLV--V-A-GG---GWQDYAL--------S--D--
G-----S---D------L------------I----AL-----G--R-----D---FA-H-
-PSYALGVLGMP-GFTAYTGLLK-I-GE-----PK----------AG--ETVVVAAASGA
VGSVVGQ--------------------------IAK-LKGC-RVVGIAGGADK-------
----VA------------YVKDTLGFD-ACIDHR---------D-----P--Q---FAAK
LEE-------------AC--P--N---GIDVYFENVGGAVFDAVW-PLLNDHARVPVCGI
IAH-YNDAAYDD-T-------AVS-S--GRDRVPA-----LM-GTIL-------------
RKRIRMQGFIILDH--Y-ATG---Y-APFLKEMSEWVAQGKVKTLEDVI-----------
PD-LADAP-----------------------NALIGLLAG----KNFGKVV---------
----VR-----------------------V-----GPDELA-------------------
-------------------------
>tr|B1U0B2|B1U0B2_MICLU Alcohol dehydrogenase zinc-binding domain protein OS=Micrococcus luteus NCTC 2665 GN=MlutDRAFT_2061 PE=4 SV=1
------------------------------------------------------------
-----MSTP-T----RTREIHLASR---P-H-G-APT-P------ENFRLT-E--VE-L-
P-----E--L--A--EG---QVLVRNTVMSVDPYMRGRM--N-DV------E--SYV-PP
FQLD----------------------A---------------------------------
---P----------------------------------------------LDG-GAVGTV
IA----------S-R-HADVP--EGTSV--L-H-GL---GWREHAV--------L--D--
G-----D---T------V------------Q----AV-----D--T-----S---QF-S-
-DSTYLGVLGMT-GLTAYTGLVH-V-AE-----MQ----------EG--DAVFISGAAGA
VGSVAGQ--------------------------IAR-LLGASRVVGSAGTPEK-------
----VA------------RV-KELGFD-AAFDYH---------D-----G--S---PTDL
LAE-------------AA--P--E---GIDVYFDNVGGDHLEAAI-AAMRVDGRVAMCGA
IAQ-YN-----S-T-------EPP-A--AP----R-----NL-ALAI-------------
GKCLTLRGFVL-QK--YAAQV---R-PEFLERVGPWVAAGKIQWDETVR-----------
EG-LENAP-----------------------QAFIDLLEG----ANTGKML---------
----VR-----------------------L------------------------------
-------------------------
>tr|B3K4I3|B3K4I3_9BACI Alcohol dehydrogenase zinc-binding domain protein OS=Geobacillus sp. Y412MC10 GN=GYMC10DRAFT_0501 PE=4 SV=1
------------------------------------------------------------
--------M-S----VNERILLAKR---P-Q-G-MPE-E------SDFTFE-E--QP-L-
P-----V--P--Q--AG---EVLVRTVYLSVDPYMRGRM--S-DA------K--SYA-KP
YEVG----------------------Q---------------------------------
---V----------------------------------------------IAG-GAVGQV
ME----------S-T-DPTYR--EGDFV--A-G-TW---GWQRFAA--------V--R--
T-----G---T------L------------R----KV-----N--P-----D---LA-P-
-VSTALGVLGMT-GLTAYFGLLD-I-GQ-----PK----------EG--ETVVVSGAAGA
VGMIVGQ--------------------------IAK-IKGA-RVVGIAGSDEK-------
----TG------------YLTGKLGFD-VAINYR---------T-----E--D---VASA
LAE-------------AC--P--G---GVDVYFDNVGGEVSDAVL-RLINKNARIPICGQ
IAL-YN-----L-E-------KPD-T--GP----R-----IQ-SLLL-------------
TNTALMKGFLV-GD--Y-ASR---Y-NEALQELAEWLRDGKIQYTENIA-----------
DG-FDKTI-----------------------EAFLGLFSG----ENLGKQL---------
----VK-----------------------V-----SEEQS--------------------
-------------------------
>tr|B4AHZ5|B4AHZ5_BACPU Putative NADP-dependent oxidoreductase yncb OS=Bacillus pumilus ATCC 7061 GN=BAT_3403 PE=4 SV=1
------------------------------------------------------------
--------M-S----QQKQIQLAKR---P-Q-G-LPT-K------DVFHFE-T--VD-I-
P-----V--P--Q--DG---EVLIQTKYVSVDPYMRGRM--Q-DT------K--SYT-PP
FKLN----------------------E---------------------------------
---V----------------------------------------------IQG-GVVGEV
VE----------S-K-SSQFE--KGDFV--L-G-FL---GWQEYST--------A--K--
A-----E---S------L------------T----KI-----D--P-----S---IA-P-
-LSYYLGILGMP-GQTAYFGLLA-I-GQ-----PK----------EG--ETVVISGAAGA
VGSVVGQ--------------------------IAK-IKGA-HVVGIAGSDDK-------
----LA------------YLK-ELGFD-ETINYK---------TT----N--D---LDDA
IAK-------------AC--P--N---GVDVYFDNVGGEISDAVM-NHLNRFARIPVCGA
ISS-YN---I-S-A-------SED-I--GP----R-----VQ-TKLI-------------
KTSALMQGFIV-AN--Y-SDR---F-EEAARDLAQWVKEDKLTYKETII-----------
EG-FDNIP-----------------------DAFLGLFKG----ENVGKQL---------
----VK-----------------------I-----S------------------------
-------------------------
>tr|B4V447|B4V447_9ACTO Dehydrogenase OS=Streptomyces sp. Mg1 GN=SSAG_02525 PE=4 SV=1
------------------------------------------------------------
---MSSEIP-A----VSREWHLVRR---P-Q-G-WPV-A------EDFALR-E--AP-VN
A-----E--P--A--AG---RILVRNLHMSVDPYMRGRM--N-DA------K--SYI-PP
FQLD----------------------E---------------------------------
---P----------------------------------------------MQG-GAVGEV
VA----------S-A-DERFA--VGDHV--L-H-HL---GWREYAE--------L--D--
A-----A---Q------A------------T----KV-----D--A-----A---LA-P-
-LSAYLGVLGMP-GLTAYAGLFE-V-AS-----FK----------DG--DSVFVSGAAGA
VGSLVGQ--------------------------FAR-IKGASRVIGSAGSDEK-------
----VK------------LLTEKYGFD-AAFNYK---------N-----G--P---VAQQ
LPE-------------AA--P--E---GIDVYFDNVGGDHLEAAI-SSMKVHGRATLCGA
IAH-YN-----D-T-------EAA-P--GP----R-----NL-IQVI-------------
GKRLRLQGVLV-GD--H-AGI---Q-EQFVQDVAGWLRSGELVADETVV-----------
EG-VENAT-----------------------DAFLGMLRG----DNTGKMI---------
----VS-----------------------F-----TG-----------------------
-------------------------
>tr|B4V562|B4V562_9ACTO Zinc-containing alcohol dehydrogenase OS=Streptomyces sp. Mg1 GN=SSAG_02890 PE=4 SV=1
------------------------------------------------------------
------MTT-S----TAYAVHQIAR---P-T-G-FPA-A------SDFTLV-R--TP-V-
P-----D--P--D--PG---TALVENLLLSVDPYHRGLM--D-GG------E------GG
FELD----------------------A---------------------------------
---P----------------------------------------------LEG-RAVGRV
IA----------S-R-DPGLS--EGDLV--F-H-RS---GWRTHAL--------V--TLG
V-----D---G------T------------R----RL----RG--H-----E---GV-P-
-LEGYLSILGGT-GLTAYAALTR-T-AG-----LR----------AG--EDLFVSAAAGG
VGTATGH--------------------------IAR-LLGARRIIGSAGSAAK-------
----VR------------HLTGTLGFD-AAFDYH---------D-----G--P---VGEQ
LAQ-------------AA--P--D---GIDVYVDNVGGDHLEGAI-DSLREYGRVAWVGA
ISM-YN-----G-D-------RSP-A--AP----R-----NL-FEVV-------------
HKSLRLEGVLV-RN--H-TNL---Q-DELEDFLVPHLRSGRVGTDTTVV-----------
QG-IDHMV-----------------------EAFLGMLRG----DNLGKML---------
----VR-----------------------L-----TS-----------------------
-------------------------
>tr|B4W865|B4W865_9CAUL Oxidoreductase, zinc-binding dehydrogenase family OS=Brevundimonas sp. BAL3 GN=BBAL3_1514 PE=4 SV=1
------------------------------------------------------------
--------M-T----TNRQCRLIAR---P-V-G-IAQ-A------EHFAIV-D--GA-S-
I-----E--P--A--DG---ELRVRNRFLSVEPAMRGWI--A-DM------G--NYS-AP
VEIG----------------------S---------------------------------
---V----------------------------------------------MRS-LAVGEV
ET----------S-R-HPDYS--PGQIV--C-G-WF---GWQERAT--------I--S--
A-----Q---Q------V------------V----RI----VR--E-----S---DL-P-
-MSLSLGVLGIN-GVTALLALSK-I-GE-----PK----------AG--ETVVVSTAAGA
VGSAAGQ--------------------------IAK-ILGC-RTVGIAGGPDK-------
----VR------------SCLEDFRYD-AAIDYR---------N-----G--P---IDAA
LAE-------------AC--P--E---GVDVYYDNVAGPISDAVY-RRLAVNSRVIVCGT
ASV-PD-----W-S-------DWP-I--GP----R-----VE-RHLL-------------
RQRARMQGFVI-FD--H-MAE---Y-EAAIARLADWVRSGVLAYREDIL-----------
DG-IEACP-----------------------DALAGLYRG----ENAGKRL---------
----IR-----------------------L------------------------------
-------------------------
>tr|B4WE58|B4WE58_9CAUL Oxidoreductase, zinc-binding dehydrogenase family OS=Brevundimonas sp. BAL3 GN=BBAL3_2800 PE=4 SV=1
------------------------------------------------------------
----MALNG-K----TNRQWVLRQR---P-K-G-LIQ-P------GDLELV-E--SP-I-
P-----D--L--K--ET---EVLVRTVYLSLDPTNRTWM--N-DS------E--GYL-PP
VGLG----------------------E---------------------------------
---V----------------------------------------------MRG-LTLGVV
EH----------S-R-SDRFK--VGDVV--MPA-SA---GWADYAV--------V--P--
E-----G---G------L------------R----PV-----HRAP---------GL-P-
-LTANMSVLGMT-GLTAYFGVTD-V-LK-----AK----------AG--ETIVISAAAGA
VGSIAGQ--------------------------IAK-QRGC-RVIGIAGGPEK-------
----CA------------WLTDELGFD-AAVDYK---------N-----E--D---VGAA
LDR-------------LA--P--D---GIDLNFENVGGDIMIAVF-NRLKVHGRMAVCGL
VSS-YN-----A-T-------KAP-P--SP----------NF-ARII-------------
THRLTVQGFLV-LD--Y-APR---A-REMVAEMGPWLAEGKVKWKVHVD-----------
DG-LEGAV-----------------------ESLNRLFTG----DHDGKLL---------
----VR-----------------------V-----SEEPA--------------------
-------------------------
>tr|B4WZD2|B4WZD2_9GAMM Oxidoreductase, zinc-binding dehydrogenase family OS=Alcanivorax sp. DG881 GN=ADG881_2829 PE=4 SV=1
------------------------------------------------------------
--------M-S----VNRQIILSEY---P-K-G-MPQ-P------EHLPLK-E--GA-M-
P-----S--P--K--EG---QVLIKTIYLSLDPYMRGRM--S-PA------K--SYA-AS
VELG----------------------D---------------------------------
---V----------------------------------------------MQG-GTVGQI
VE----------S-R-LEGYE--AGDYV--L-G-FG---GWQEYSV--------Q--G--
K-----E---M------L------------R----KL-----D--P-----K---QV-P-
-ISTALGVLGMP-GFTAYAGLLE-I-GQ-----PK----------EG--ETVVVSAASGA
VGQIVGQ--------------------------IAK-IKGC-RVVGVAGAPDK-------
----CQ------------HVVDTYGFD-ACVNYK---------D-----D--D---FEAQ
LKA-------------AC--P--N---GIDVYFENVGGKVFDAVM-KLVNDFARIPLCGR
IAH-YN-----D-T-------EAP-Q--GPDQLPA-----FL-TKLL-------------
VKRVLIKGFIQ-FD--Y-AHL---M-KDFVRDMSTWMQAGKIQYQEDVV-----------
EG-LENTV-----------------------DAFQGLLQG----RNRGKLL---------
----VR-----------------------V-----SEDTSR-------------------
-------------------------
>tr|B5G8B5|B5G8B5_9ACTO Oxidoreductase OS=Streptomyces sp. SPB74 GN=SSBG_00523 PE=4 SV=1
------------------------------------------------------------
---M-TTLP-E----SGRAWHLVRR---P-Q-G-WPV-P------EDFALR-E--AP-V-
P-----A--P--A--AG---RVLVRNLYFSVDPYMRGRM--N-DV------K--SYT-PP
FALD----------------------E---------------------------------
---P----------------------------------------------MTG-GAVGQV
VA----------S-E-AEGFA--EGDYV--L-H-FA---GWREYAS--------V--P--
A-----E---H------A------------T----KV-----D--P-----D---AA-P-
-LSAYLGVLGMT-GLTAYAGLLR-V-AA-----FK----------EG--DAVFVSGAAGA
VGSEVGQ--------------------------IAK-LKGASRVIGSAGSDEK-------
----VA------------WLVDELGFD-AAFNYK---------N-----G--P---VAEQ
LKQ-------------AA--P--D---GIDVYYDNVGAEHLEAAI-SRANVHARFAICGM
IAQ-YN-----V-T-------EPP-A--AP----R-----NL-AQVI-------------
GKRIRLEGMLV-QD--H-SDL---Q-GQFVQEVSAWVRDGSLKHRETFA-----------
HG-IENGA-----------------------EAFLGLLRG----ENTGKMI---------
----VD-----------------------L-----T------------------------
-------------------------
>tr|B5GQK8|B5GQK8_STRCL Dehydrogenase OS=Streptomyces clavuligerus ATCC 27064 GN=SSCG_01632 PE=4 SV=1
------------------------------------------------------------
---M-SALP-A----TGREWHLVAR---P-H-G-WPT-A------EDAALR-E--VP-V-
T-----E--P--A--EG---TVLVRNQYFSVDPYMRGRM--N-DV------K--SYI-PP
FQID----------------------R---------------------------------
---P----------------------------------------------MEG-GAVGEV
IA----------S-A-AEGIA--VGDHV--L-T-FH---GWREYAQ--------V--P--
A-----A---Q------A------------T----KV-----D--P-----S---LA-P-
-LSAYLGVLGMP-GLTAYAGLFE-V-GG-----FK----------EG--DAVFVSGAAGA
VGSLVGQ--------------------------MAR-IKGASRVIGSAGSDDK-------
----VK------------RLVEEYGFD-AAFNYK---------N-----G--P---VGEQ
LQQ-------------AA--P--G---GIDVYFDNVGGEHLEAAI-NSLKPFGRAVLCGM
ISL-YN-----E-T-------EPQ-P--GP----S-----NL-MQVI-------------
GKRLRLEGVLV-GD--H-QGL---Q-PQFVREVAGWIASGELTYGETVV-----------
EG-IEHGF-----------------------GAFLDMMKG----QNTGKMV---------
----VK-----------------------V------------------------------
-------------------------
>tr|B5H6H0|B5H6H0_STRPR Putative uncharacterized protein OS=Streptomyces pristinaespiralis ATCC 25486 GN=SSDG_00749 PE=4 SV=1
------------------------------------------------------------
------------------------------------------------------------
-----------------------MQVLYLSIDPAMRGWM--N-AG------R--SYI-RP
VELG----------------------E---------------------------------
---V----------------------------------------------MRA-GAVGRV
TA----------S-R-HPGFA--VGDHV--S-G-TF---GVQEFCL--------S--D--
G-----R---G------V------------T----KV-----D--P-----A---AA-P-
-LPTYLGTLGMS-GLTAYFGLID-I-GR-----PE----------PG--QTVVVSGAAGA
VGSIVGQ--------------------------IAK-ILGC-RVIGIAGGERK-------
----CR------------LVVDEFGFD-AAIDYQ---------S-----E--D---VRKA
LRE-------------HA--P--D---GVDVYFDNVGGDILDAVL-LRLARGARVVICGA
VSQ-YN-----S-T-------RPQ----GP----A-----NY-MSLL-------------
VNRASMTGMVV-FD--Y-ADR---Y-AEGIAQLAAWRAEGRLTSLEDVV-----------
PGGVEAFP-----------------------RTLMRLFRG----ENHGKLV---------
----LE-----------------------V-----ADGHSTGTAIGEGGSR---------
-------------------------
>tr|B5HUM2|B5HUM2_9ACTO Alcohol dehydrogenase OS=Streptomyces sviceus ATCC 29083 GN=SSEG_03107 PE=4 SV=1
---M-------------------------------------------------DTSSKST
TLSSRSGIC-R----TGLEARLVAR---P-D-G-LPA-P------GNFEIL-E--VA-V-
P-----N--P--E--PG---QVLVRNLFMSLDPGMLMLI--T-GE------SGLP-M-PR
YEVG----------------------E---------------------------------
---V----------------------------------------------MYG-DAIGEV
VA----------S-A-DSSLG--EGDLV--M-H-RL---GWREYAV--------A--Q--
A-----G---L------F------------R----RV-----D--R-----D---AY-P-
TPSTYLGF-----GLVAYVGLMD-A-AE-----LR----------PG--DTVFVSSAAGA
TGSMAGQ--------------------------IAR-LKGAARVIGSAGSRHK-------
----AA------------YLTGRLGFD-AAFDYH---------D-----G--P---IVDR
LRE-------------AA--P--E---GIDVYFDNVGGEQLRAAI-EIMNPHGRIAVCGA
LNR-QS-----K-A-------GPD-G--GP----G-----DL-LSVL-------------
GKRLTIRGFTV-GD--H-LER---A-PEFGAQFRTWLREGAIVYDETVI-----------
DG-LANAP-----------------------QALLDIVNG----AYTGKTV---------
----VR-----------------------L-----GS-----------------------
-------------------------
>tr|B5JC59|B5JC59_9RHOB Oxidoreductase, zinc-binding dehydrogenase family OS=Octadecabacter antarcticus 307 GN=OA307_807 PE=4 SV=1
------------------------------------------------------------
----MTQND-K----TNRQLVLAER---P-K-G-EPT-K------DTLNLV-A--GD-I-
P-----A--A--G--AN---QMLLRTEYLSLDPYMRGRM--S-YA------L--SYA-DP
VKIN----------------------D---------------------------------
---V----------------------------------------------MIG-GTVAQV
VT----------S-H-VDGFA--SGDWV--L-S-FN---GWQDYAL--------S--D--
G-----A---G------V------------A----KL-----D--Q-----S---GT-H-
-PSWALGVLGMP-GFTAWAGLTQ-I-GM-----PK----------AG--ETIVVAAATGP
VGATVGQ--------------------------IGK-LLGC-RVVGIAGGAEK-------
----CS------------FAVDELGFD-ACINHK---------A-----E--D---LAEQ
LTE-------------AT--P--D---GIDVYFENVGGKVLDAVI-PLLNPNARVPVCGI
VSQ-YN-----A-T-------KLP-D--GPDRMNW-----LM-GQIL-------------
RKKIKMQGFIIYDD--F-GHL---Y-ADFAKEMSGWIESGKVKYHEEII-----------
DG-LENAP-----------------------AAFIGLLNG----ENFGKRV---------
----IR-----------------------V-----GPNTKETT-----------------
-------------------------
>tr|B5WAA1|B5WAA1_9BURK Alcohol dehydrogenase zinc-binding domain protein OS=Burkholderia sp. H160 GN=BH160DRAFT_0001 PE=4 SV=1
------------------------------------------------------------
----------M----KNRNWILTNR---P-Q-G-AIE-S------GDLTRE-D--RD-M-
P-----V--P--G--DG---EVLVRVLYLAMDPAIRGFM--N-AS------G--NYA-AP
LPLG----------------------A---------------------------------
---P----------------------------------------------VRG-VMLGQV
VV----------TGP-GADLS--EGQFV--W-G-FG---TWSDYVV--------A--P--
A-----S---Q------F------------Y----VV-----D-AD-----A---DS-D-
-LPSFTHVRGTI-GLTAYYGLLD-V-GD-----FK----------AG--DTVLVSGAAGA
VGSLVGQ--------------------------IAR-IKGASRVVGIAGGTAK-------
----CQ------------RAVDDYGYD-VCIDYR---------SC----S--D---LNTE
LGT-------------TL--P--E---GIDLLFENVGGSIFEASL-NHLARNARIAICGM
ISR-YN-----T-S-------NVE-P--GP----S-----NL-WNIV-------------
VKTAQVRGFLV-SS--I-LGDRART-SAMLKSINEWISEGRLKSDIDIR-----------
EG-FETVP-----------------------DVYNCLFTG----AHKGRLI---------
----VK-----------------------V-----ADPLR--------------------
-------------------------
>tr|B5WGF7|B5WGF7_9BURK Alcohol dehydrogenase zinc-binding domain protein OS=Burkholderia sp. H160 GN=BH160DRAFT_2158 PE=4 SV=1
------------------------------------------------------------
-------MA-Q----MNRQLLLVSR---P-Q-G-EAT-P------DNFKLV-E--TP-L-
A-----P--L--A--DG---EVRVRNHYLSLDPYMRGRM--N-DS------K--SYA-AP
QPLN----------------------E---------------------------------
---V----------------------------------------------MIG-GTVGEV
VE----------T-R-NPKFT--VGDKV--V-A-MF---GWQEYGT--------S--N--
G-----A---G------L------------Q----KV-----D--D-----T---HV-P-
-LSAYLGPVGMP-GVTAWYGLNR-I-IA-----PK----------AG--ETVVVSAASGA
VGSVVGQ--------------------------LAK-AAGA-RAVGIAGGADK-------
----CR------------YVVETLGFD-ACVDYK---------A-----G--N---LYKD
LKA-------------VT--P--D---GVDGCFENVGGEGLDATL-ARMNAFGRVALCGF
IAG-YD-----G-Q-------PLPLK--QP-------------SLML-------------
TQRLLVQGFIV-SE--H-MDV---W-PEALKQLGTLVAQKKLQYRETIA-----------
QD-LEAAP-----------------------EAFIGLLKG----RNFGKQL---------
----VK-----------------------L-----I------------------------
-------------------------
>tr|B6ATX1|B6ATX1_9RHOB Zinc-containing alcohol dehydrogenase superfamily OS=Rhodobacterales bacterium HTCC2083 GN=RB2083_2960 PE=4 SV=1
------------------------------------------------------------
----------M----QNRQITIAEL---P-T-D-ALT-T------DHFQLA-N--AP-M-
P-----D--P--K--DG---EVLLRVILMSIDAANRSWM--K-GA---------TYR-AA
VNKG----------------------D---------------------------------
---P----------------------------------------------MPT-YAICEV
AA----------S-N-SPKLA--VGDIV--A-A-EA---TWSNYIT--------A--K--
A-----H---K------V------------Q----KL--------P-----K---VD-T-
-LSHLMSVYGIA-GKTAFHGLIS-I-GQ-----PL----------AG--ETVLVSAAAGS
VGGYVGQ--------------------------IAK-TLGC-RVVGIAGGPEK-------
----CA------------WVKDELGFD-ACVDYR---------A-----S--G---LSKA
LFK-------------VC--P--D---GADIYFDNVGGKVLESSL-NVMNEKGRVVCCGA
ISQ-YD-----T-D-------NPT----GP----R-----NLPGALV-------------
VKRLKMEGFIV-MD--F-AHN---D-AKCLRAMQHWVSTGQVKVFEDIV-----------
EG-LENAP-----------------------QALIGLLNG----DNKGKRL---------
----VR-----------------------V-----AADPT--------------------
-------------------------
>tr|B6ATZ9|B6ATZ9_9RHOB Alcohol dehydrogenase, zinc-binding domain protein OS=Rhodobacterales bacterium HTCC2083 GN=RB2083_2938 PE=4 SV=1
------------------------------------------MHQMSGTPLQNCKTSNKE
RLFSMTQTD-T----ENRQFVLAER---P-K-G-EPN-D------KTLRLE-T--NE-M-
P-----T--A--G--KG---QMLLRNEYLSLDPYMRGRM--S-DA------P--SYA-AP
VEIG----------------------G---------------------------------
---V----------------------------------------------MVG-GTVSQV
VT----------S-D-VKGFE--AGDWV--V-A-RG---GWQDYAV--------S--D--
G-----A---M------V------------I----NM-----G--K-----E---PQ-N-
-PSWALGVMGMP-GLTAWAGLTQ-I-GQ-----PK----------EG--ETLVVAGASGP
VGATVGQ--------------------------IGK-LLGL-HVVGIAGGTEK-------
----CA------------HVKDVLGFD-DCIDYK---------A-----D--G---FPKA
LKA-------------AV--P--K---GIDIYFENVGGAVFDAVM-PRLNPSARIPVCGL
ISQ-YN-----A-T-------SLP-D--GPDRMNM-----LM-GTIL-------------
RKRMTMRGYIVFDD--F-GHL---Y-PEFAKQVGDWVASGKIKYLEEMI-----------
EG-MEQAP-----------------------AAFAGLLRG----EAFGKRV---------
----IK-----------------------L-----NA-----------------------
-------------------------
>tr|B6B7C3|B6B7C3_9RHOB Alcohol dehydrogenase, zinc-containing OS=Rhodobacterales bacterium Y4I GN=RBY4I_299 PE=4 SV=1
------------------------------------------------------------
-------MT-D----QMQRIVLASR---P-E-G-QAS-E------ENFRLE-S--VD-M-
P-----Q--P--G--DG---EVLVKIHYMSLDPYMRGRM--N-AG------K--SYA-PP
VEIG----------------------E---------------------------------
---T----------------------------------------------MTA-GGVGEV
IA----------S-N-SPDFQ--PGDFA--L-G-AF---GWASHAC--------A--L--
A-----S---D------I------------R----KL-----D--P-----D---MA-P-
-LTTALGALGMP-GFTAWHGLDA-Y-GR-----PQ----------AG--ETLVVAAATGP
VGSMVGQ--------------------------LAK-QKGL-RVVGIAGGADK-------
----CK------------LAVETFGFD-ACLDHR---------AYASA-Q--G---LSEA
LAA-------------EC--P--D---GIDIYYENVGGKVLEAVL-PLMKNFGRIPVCGM
IAW-YN-----S-A-------ETDLT--AP----A-----IW-RTVL-------------
TKFLSVNGFII-FN--H-YDR---Y-GEFLREVAPKIASGDIKYLEDIA-----------
EG-LENAP-----------------------QTFLSMMQG----GNTGKQI---------
----VK-----------------------L-----V------------------------
-------------------------
>tr|B6FCF9|B6FCF9_9ENTR Putative uncharacterized protein OS=Enterobacter cancerogenus ATCC 35316 GN=ENTCAN_02425 PE=4 SV=1
------------------------------------------------------------
----------M----QNRRWVLASR---P-H-G-APT-P------ENFRLE-E--QP-I-
P-----E--P--G--EG---QVLLRTEWLSLDPYMRGRM--S-DA------P--SYS-PP
VEIG----------------------A---------------------------------
---V----------------------------------------------MVG-GTVSRV
ER----------S-N-HPDFK--PGEWV--L-G-YS---GWQTHAL--------S--D--
G-----K---E------L------------V----KL-----G--D-----N---PA-H-
-PSWSLGILGMP-GFTAYMGLLD-I-GQ-----PK----------PG--ETLVVAAATGP
VGATVGQ--------------------------IGK-IKGC-RVVGVAGGEEK-------
----CR------------HAVEVLGFD-KCIDHH---------A-----D--D---FAQQ
LAD-------------AC--P--D---GIDVYYENVGGKVFDAVL-PLLNTSARVPICGL
VSG-YN-----A-T-------DLP-D--GPDRLPL-----LM-GTLL-------------
KKRIRMQGFIIAQD--Y-GDR---I-DEFQAQMGRWVQEGKIHYREQVT-----------
DG-LENAP-----------------------QALIGLLEG----KNFGKVV---------
----IR-----------------------V-----AADNK--------------------
-------------------------
>tr|B6QZV3|B6QZV3_9RHOB Alcohol dehydrogenase, zinc-binding domain protein OS=Pseudovibrio sp. JE062 GN=PJE062_4629 PE=4 SV=1
------------------------------------------------------------
----------------------------------MIK-P------TDFKIV-Q--ED-L-
P-----E--L--K--DG---EVLVKQVYMSLDPAMRGWL--DDDE------G--SYM-PP
VRIG----------------------E---------------------------------
---T----------------------------------------------MRS-FGIGIV
EA----------S-N-NPAFT--VGTRV--N-G-MF---GWSEHYI--------T--T--
G-----E---D------L------------I----PL--------P-----E---DV-P-
-LEHFMGLLGLP-GATAYHGFMELI-DT-----PK----------AG--ETVLISGAAGS
VGSLVGQ--------------------------IAK-AEGL-KVIGVTGSDEK-------
----KD------------WLLNELGFD-AVINYK---------T-----E--N---LEEM
VAK-------------YA--P--D---GIDRHFENVGGKVLEVAL-DNMKIGGKITLCGL
IST-YN-----D-T-------EPS-V--GP----------HL-VRAI-------------
ARRLTLKGLVI-ID--Q-QHR---F-GEIFEKLSAYAQKGQIKYRLDIV-----------
EG-LKQAP-----------------------EAINKLFDG----TNQGKLV---------
----IR-----------------------I------------------------------
-------------------------
>tr|B6R2T2|B6R2T2_9RHOB Oxidoreductase, zinc-binding OS=Pseudovibrio sp. JE062 GN=PJE062_788 PE=4 SV=1
------------------------------------------------------------
----MPQNT-E----VNRQIVLAER---P-V-G-APT-S------QNFRLE-D--AA-I-
P-----T--P--G--EG---EMLLRTVYLSLDPYMRGRM--S-DA------K--SYA-DP
VEIG----------------------A---------------------------------
---P----------------------------------------------MVG-GTVSVV
VK----------S-N-LKGFA--EGDWV--V-S-LG---GWQDYSI--------S--N--
G-----E---M------V------------F----NL-----G--K-----E---PA-M-
-PSWALGIMGMP-GFTAYAGLLE-I-GE-----PK----------EG--ETIAVAAATGP
VGATVGQ--------------------------IGK-IKGC-RVVGIAGGAEK-------
----CK------------HAVDNLGFD-VCLDRN---------S-----P--T---FAQD
LKD-------------AC--P--D---GIDVYFENVGGAVFDAVL-PLLNPHARIPLCGL
ISQ-YN-----A-T-------SLP-D--GPDRIGM-----LM-GTLL-------------
VKKIRMQGFIIFDS--F-PNL---Y-PKFAADMQQWIAQGKVKYREQMV-----------
DG-LENAP-----------------------DAFMGLLEG----KNFGKVV---------
----VK-----------------------V-----GD-----------------------
-------------------------
>tr|B6R9B1|B6R9B1_9RHOB Quinone oxidoreductase OS=Pseudovibrio sp. JE062 GN=yfmJ PE=4 SV=1
------------------------------------------------------------
-----------------------------------MS-P------ANYRYE-E--VE-Q-
D-----LT-P--V--RG---EVVVEGAYWSVDPYMRIQQ--S-SK------D--TWE-AP
HPTG----------------------E---------------------------------
---V----------------------------------------------QGA-AVVGRV
TR----------V-G-EGVTALKVGDWV--E-T-YM---GWRSAGL--------R--A--
V-----A---D------C------------R----LL-----D--A-----D---EV-S-
-PSTALHVLGMP-GRIAYFGLLE-A-GK-----PR----------PG--ETLVVSGAAGA
VGSIVGQ--------------------------IGK-LAGL-RVIGVVGSDEK-------
----AR------------WITEELGFD-AAINYR---------QVSDV-E--G---MKQA
FTE-------------HA--P--D---GVDIYYDNTGGVTTDAFI-ESMNLRARIIICGQ
ISQ-YQ-----S-G-------LEV-PNMGP----R-----LL-HHFL-------------
YKRATMTGVLA-RD--Y-TAR---M-DEMLKVMGPWVRDGKIRYNETVI-----------
DG-FEKLP-----------------------EALCGLFTG----ANTGKMI---------
----VK-----------------------A------------------------------
-------------------------
>tr|B6X4C2|B6X4C2_9ENTR Putative uncharacterized protein OS=Providencia rustigianii DSM 4541 GN=PROVRUST_02058 PE=4 SV=1
------------------------------------------------------------
----MKQTD-T----VNRKVVLAER---P-K-G-EPT-V------DTLRLE-E--EA-I-
P-----V--V--G--EN---QMLLRTEYLSLDPYMRGRM--S-DA------P--SYA-AP
VEVG----------------------N---------------------------------
---V----------------------------------------------MVG-GTVAKV
VT----------S-K-LDGFA--EGDWV--L-S-FN---GWQDYAL--------S--D--
G-----E---G------V------------T----NL-----G--N-----S---PE-H-
-PSWALGILGMP-GFTAWAGLTQ-I-GE-----PK----------PG--ETIVVAAATGP
VGATVGQ--------------------------IGK-LLGC-RVVGVAGGPDK-------
----CA------------YAVDELDFD-ACIDHK---------A-----E--D---FADQ
LVK-------------AN--P--D---GIDVYFENVGGKVLDAVI-PLLNPHARVPVCGL
VSQ-YN-----A-T-------ELP-G--GPDRMNW-----LM-GQIL-------------
RNKVKVQGFIIFDS--F-GHL---Y-PDFAEQMGAWVESGKIKYREEII-----------
DG-LQNAP-----------------------EAFIGLLNG----ENFGKRV---------
----IR-----------------------V-----GRN----------------------
-------------------------
>tr|B7D5X2|B7D5X2_9BURK Alcohol dehydrogenase zinc-binding domain protein OS=Diaphorobacter sp. TPSY GN=DtpsyDRAFT_1885 PE=4 SV=1
------------------------------------------------------------
--------M-P----RNQQILLDNR---P-Q-G-EAT-V------GNFRLV-T--TD-T-
P-----A--L--Q--DG---QVLVRHHYLSLDPYMRGRM--N-DS------K--SYA-AS
QPLG----------------------E---------------------------------
---V----------------------------------------------MIG-GTVGEV
VE----------S-R-HPVYA--VGDKV--V-G-MG---GWQEYSV--------A--D--
G-----NTPGM------L------------R----KV-----D--T-----T---HV-P-
-LSAYLGAVGMP-GVTAWYGLVK-I-IA-----PK----------AG--ETVVVSAASGA
VGSAFGA--------------------------LAK-ARGC-RVVGIAGGPDK-------
----CR------------YVTEELGFD-ACIDHR---------ANG-DLK--S---MARA
LKE-------------AC--P--D---GIDGYFENVGGYILDAVL-LRANAFARVAVCGM
IAG-YD-----G-Q-------PLPLQ--NP-------------ALIL-------------
INRMKVEGFIV-SE--H-MEV---W-PEALKELGGLAASGKLRPRETIA-----------
QG-LAAAP-----------------------EAFLGLLKG----KNFGKQL---------
----VK-----------------------L-----V------------------------
-------------------------
>tr|B7DQ17|B7DQ17_9BACL Alcohol dehydrogenase zinc-binding domain protein OS=Alicyclobacillus acidocaldarius LAA1 GN=AaLAA1DRAFT_1092 PE=4 SV=1
------------------------------------------------------------
-------MT-V----TAKRIVLAKR---P-Q-G-TPT-L------DCFRFE-T--VD-L-
P-----P--L--E--EG---QVLVKTLYLSVDPYMRGRM--N-DV------K--SYV-PP
YRLN----------------------E---------------------------------
---P----------------------------------------------ITG-GAVCEI
VE----------S-K-AEHLR--PGDIV--L-T-QT---GWQTHAV--------V--P--
G-----T---K------V------------Q----KL-----D--P-----A---PE-P-
-LTLALGLLGMT-GLTAYFGLID-V-CD-----PK----------PG--ETVVVSGAAGA
VGMVVGQ--------------------------IAK-ILGC-RAVGIAGSDEK-------
----VR------------FLTEELGFD-AAVNYK---------S-----P--T---FAED
LKQ-------------AC--P--D---GVDVYFDNVGGTVSDEVL-KRINEFARIALCGQ
IAL-YN-----L-D-------KPD-V--GP----R-----PG-PLLL-------------
TRKAKMQGFIV-SD--Y-APR---F-PEGLQKLQTWFNEGRLKSRETVI-----------
EG-FDRTI-----------------------DAFLGLFTG----VNTGKLV---------
----VK-----------------------V-----S------------------------
-------------------------
>tr|B7L0Z0|B7L0Z0_METCH Alcohol dehydrogenase zinc-binding domain protein OS=Methylobacterium chloromethanicum CM4 GN=Mchl_2519 PE=4 SV=1
------------------------------------------------------------
-------MA-V----VNRRIVLAAR---P-H-G-EPK-P------EHFRLE-E--GR-T-
P-----T--P--Q--QG---EVLLRTRWLSLDPYMRGRM--S-AA------K--SYA-KP
VEIG----------------------E---------------------------------
---T----------------------------------------------MVG-QTVSEV
VV----------S-E-NPAFA--EGDLV--L-A-NA---GWQEFAV--------S--D--
G-----K---N------L------------Q----RI-----D--P-----A---DG-P-
-PSQFLGILGMP-GMTAYTGLLE-I-GR-----PQ----------PK--ETVVVAAAAGP
VGSLVGQ--------------------------IAR-IKGA-RAVGIAGGAEK-------
----CA------------YLTETLGFD-AAVDHR---------A-----A--D---FPDA
LAR-------------TC--P--D---GIDVYFENVGGAVFDAVL-PLLNDFARVPVCGL
VAG-YN-----L-S-------ELP-A--GPDRSPV-----LM-RAIL-------------
TKRLTLRGFIV-SD--F-AAM---H-GDFVRDVGGWLRAGRVKAREDVV-----------
EG-LENAP-----------------------AAFAGMLRG----ANFGKLV---------
----VK-----------------------V-----A------------------------
-------------------------
>tr|B7RSZ5|B7RSZ5_9GAMM Oxidoreductase, zinc-binding dehydrogenase family OS=marine gamma proteobacterium HTCC2148 GN=GPB2148_3029 PE=4 SV=1
------------------------------------------------------------
----------------------------------MVG-P------HNFKYA-E--TP-I-
P-----E--P--K--SG---EVLIKNLYLSFDPAQRNWM--V-DR------K--AYL-PP
VAIG----------------------E---------------------------------
---P----------------------------------------------MRA-GSVGTV
IE----------S-H-NADFQ--VGDLV--Q-T-TG---YWQDYVV--------A--AP-
G-----EGPMG------L------------V----KL--------P-----A---GV-S-
-PEMMLSVLGIT-GLTAYFGLLE-I-GQ-----PK----------AG--ETVLISGAAGS
TGSFVGQ--------------------------IAK-IKGC-RVVGIAGGPDK-------
----CR------------WLKETAGFD-AVIDYK---------N-----E--D---VNAQ
IAH-------------HC--P--D---KWDVFFDNVGGTILEAAL-DHLNLRSRVVLCGS
ISG-YN-----A-T-------GPI-P--GP----S-----NL-SNLT-------------
INRARMEGFVI-LD--Y-MPR---A-MEAIQELMGWISSGQLIYQVDLQ-----------
EG-FENIP-----------------------ATLQRLYAG----QNLGKQL---------
----LK-----------------------I-----DS-----------------------
-------------------------
>tr|B7RT99|B7RT99_9GAMM Oxidoreductase, zinc-binding dehydrogenase family OS=marine gamma proteobacterium HTCC2148 GN=GPB2148_3339 PE=4 SV=1
------------------------------------------------------------
------MTE-I----LNRQYYLASR---P-K-G-EPN-S------ENIPSR-D--VP-L-
A-----A--L--S--AG---EVRMRNLFISLDPAIRGWM--S-DE------P--NYI-EP
IALG----------------------D---------------------------------
---A----------------------------------------------VRA-SVIGRV
VE----------S-N-SENFA--VGDVA--M-T-MG---GWEAYTT--------L--P--
A-----E---A------L------------N----KL-----D--E-----S-M-GI-P-
-LSNFLGVLGPT-GLTAYFGLME-I-GQ-----PK----------AG--ETVLVSAAAGA
VGSIVGQ--------------------------IAK-MQGC-RVVGMAGTDEK-------
----CA------------WLTEDLGFD-AAINYK---------TC----G--D---FSKA
IGE-------------VC--R--D---GVDVYFDNVGGEILDAAL-SCMNKFGRVAVCGW
ISS-YN-----A-E-------ELP----HL----K-----NL-WQLV-------------
AESITIRGFVV-LD--F-LDR---F-PEGVGQLVEWLMAGKLQFKEEIV-----------
DG-LDNVL-----------------------PVFMKLFDG----SNQGKLV---------
----LR-----------------------L-----PED----------------------
-------------------------
>tr|B7RU50|B7RU50_9GAMM Oxidoreductase, zinc-binding dehydrogenase family (Fragment) OS=marine gamma proteobacterium HTCC2148 GN=GPB2148_3818 PE=4 SV=1
------------------------------------------------------------
-------MS-D----SNKQWLLKTR---P-T-G-MVT-V------DNFEMV-A--TP-L-
P-----S--PDFA--SG---QVLIKNLMLGFDPAMRGWI--E-DV------R--SYL-PP
VAIG----------------------E---------------------------------
---P----------------------------------------------MRA-SGVGQI
IA----------S-E-NEDLP--VGTLV--Q-G-LL---DWQEYSI--------G--D--
P-----A---G------PVP---------PR----PL--------P-----D---GT-P-
-PSMALSVFGTT-TLTAYFGLLD-I-GQ-----PQ----------QG--DTVLVSGAAGA
TGSVVAQ--------------------------IAK-LKGC-RVIGIAGGKEK-------
----CQ------------WLLDTCGLD-EVIDYK---------S-----E--D---IDTR
LGE-------------LC--P--D---DIDVFFDNVGGDTLEVAL-DHMADFSRIVLCGA
ISQ-YN-----N-E-------TPA-P--GP----K-----NL-MILV-------------
ARRIRMQGFIV-LD--Y-LDR---A-DEAFTELAAWVMDGKIAWREDTQ-----------
EG-FENIP-----------------------ATLARLFDG----RNQGKQL---------
----LK-----------------------L-----AGAD---------------------
-------------------------
>tr|B7RXF7|B7RXF7_9GAMM Oxidoreductase, zinc-binding dehydrogenase family OS=marine gamma proteobacterium HTCC2148 GN=GPB2148_2155 PE=4 SV=1
------------------------------------------------------------
------MTQ-A----VNRQFYLAQR---P-S-G-LPT-T------DDVILR-E--LP-I-
P-----E--P--G--VG---EIVIRNLYMSLDPAIRGWM--S-DA------P--NYI-EP
IPVG----------------------S---------------------------------
---C----------------------------------------------VWA-TTIGRV
VA----------S-N-SPEFA--VGDIA--L-G-MN---GWEDYSL--------C--A--
A-----E---A------A------------S----KI-----E--D-----T-M-GL-P-
-LTNFLSILGST-GLTAYFGLLD-I-GK-----PQ----------AG--ETLLVSGAAGA
VGSLVGQ--------------------------IAK-IIGC-RVVGIAGGSQK-------
----CS------------WLLDECGFD-EVIDYK---------T-C---G--D---LTAA
IAE-------------KC--P--D---GVDIYWENVGGDMLDSVL-LNLAQGARIPFCGW
IAT-YN-----D-A-------EQR-P--GP----K-----NL-WQLL-------------
AKSARMEGFLV-LN--Y-IPR---F-PEGIAAMAQWLLEGKLHHREHVV-----------
SG-LENAL-----------------------DAFHMLFDG----RNTGKLI---------
----IN-----------------------I-----GDMDD--------------------
-------------------------
>tr|B7RXG1|B7RXG1_9GAMM Oxidoreductase, zinc-binding dehydrogenase family OS=marine gamma proteobacterium HTCC2148 GN=GPB2148_2121 PE=4 SV=1
------------------------------------------------------------
-------------------------------------------------MV-D--AE-I-
P-----A--I--A--NG---EVLIQTLYLALEPAMKGWM--E-NR------A--DYV-SP
LEIG----------------------D---------------------------------
---V----------------------------------------------MRG-YGTGRV
IE----------S-R-NDRLP--TGTIV--G-G-SL---GWQEYVV--------T--D--
G-----K---S------L-----------PV----NV-----L--P-----N---DI-E-
-TPAAMGVLGVT-GLTAYFGMLE-I-GK-----PK----------AG--DTVLVSGAAGA
TGSIAGQ--------------------------LAM-IEGC-RVVGIAGSDEK-------
----CQ------------WLTQDLGFD-DAINYK---------S-----E--D---VAAR
VRE-------------TC--P--Q---GVNIYYDNVGGEILDIAL-NNLSDNARVVICGG
ISR-YN-----L-T-------GAI-P--GP----K-----NY-FNLV-------------
YRRSRMEGFIV-SD--F-AKR---F-PEATAVLQEHLHSGRLKHRETIL-----------
EG-FESMP-----------------------NALMSLFSG----DNIGKLL---------
----VH-----------------------V-----S------------------------
-------------------------
>tr|B7RXH2|B7RXH2_9GAMM Oxidoreductase, zinc-binding dehydrogenase family OS=marine gamma proteobacterium HTCC2148 GN=GPB2148_2005 PE=4 SV=1
------------------------------------------------------------
----------M----KNTQVVLAQR---P-E-G-APK-A------NDFAVV-E--TE-TV
P--------L--E--DG---QALVKNLYISLDAGFRNWM--D-ED------SGDEVL-PA
MPLG----------------------K---------------------------------
---A----------------------------------------------VMG-LILGEV
IE----------S-R-NSGIE--VGCLL--M-A-RL---AWEEFSV--------V--N--
E-----G---D------W-----------WV----EV-----DNEH---------QL-P-
-LSYHLGVLGDT-GMSGYFGLVD-I-GQ-----PK----------PG--DTVVVSAAGGA
VGSVAGQ--------------------------IAK-IMGA-RVIGLAGSDEK-------
----CQ------------RLVNELGYD-VGLNYK---------A-----D--N---LSEL
IAQ-------------HC--P--D---GIDVYFDNVGGLLLETIL-EHIAHGARIPFCGA
VAD-YT-----A-Q-------KSGGG--GP----S-----NL-FQLV-------------
AQCVTLQGFMT-HF--Q-LER---Y-PEARSQLAQWLASGELKAHEHMY-----------
HG-VDQCG-----------------------IAFSDMFAG----KNFGKAV---------
----VK-----------------------V-----AAS----------------------
-------------------------
>tr|B7RXK2|B7RXK2_9GAMM Oxidoreductase, zinc-binding dehydrogenase family OS=marine gamma proteobacterium HTCC2148 GN=GPB2148_2145 PE=4 SV=1
----------------------------------------MSMSRRQFSMASVAALGAVG
INPLAAAEP-A----VNRRILLASR---P-V-G-KPS-T------ENFRQE-S--VA-I-
P-----E--V--G--DG---EVLLRTRYLSLDPYMRGRM--N-AG------K--SYA-DR
VELG----------------------D---------------------------------
---V----------------------------------------------MVG-GTVSEV
VQ----------T-N-HPNYA--KGDLV--N-A-FS---GWQEYDV--------S--T--
G-----Q---G------L------------M----KL-----D--T-----R---IA-R-
-PSYALGVLGMP-GLTAYVGLLD-L-GE-----PK----------AG--ETVVLAASTGA
VGSVVGQ--------------------------IAK-LKGC-RVVGIAGAKEK-------
----CE------------YAVKELGYD-ACVSHY---------D-----D--D---MAAQ
LKE-------------AC--P--K---GIDVYFENVGGSSWEAVM-PLLNNFARVPVCGL
IAH-YN-----Q-T-------ELP-P--GPDRMSM-----LQ-GMIL-------------
SRSIKMQGFIV-SN--Y-IHR---A-PDFIGDMSTWMAEGKIQYREDMV-----------
EG-LQNAP-----------------------EAFLGLFKG----ANFGKLV---------
----VK-----------------------V-----S------------------------
-------------------------
>tr|B7UYI2|B7UYI2_PSEAE Probable oxidoreductase OS=Pseudomonas aeruginosa LESB58 GN=PLES_12101 PE=4 SV=1
------------------------------------------------------------
----------M----INRQIVLSEL---P-R-T-ALA-V------RHFQGR-E--VR-C-
P-----V--P--A--DG---ELLLRVLYIPLDAASRAWM--H-GA---------TYR-PG
LVAG----------------------E---------------------------------
---V----------------------------------------------MAG-LGLAEV
VE----------S-C-SASFQ--PGDLV--C-A-ET---GWQTFAV--------V--P--
A-----A---G------L------------I----RL--------P-----R---LE-P-
-LTHLLSVYGVA-GLTAYFGLLE-C-VR-----PM----------QG--ETLAVSAAAGA
VGSIVGQ--------------------------IAR-IRGC-RTVGIAGGASK-------
----CA------------WLVRELGFD-AALDYK---------T-----G--T---LADD
LRR-------------TC--S--D---GIDAYFDNTGGAILDACL-PNMAEHGRVACCGA
ISQ-YN-----L-D-------RPA-A--GP----A-----GIPGLLI-------------
IKRLTLRGFLL-GD--F-LES---R-ERALSDLKAWVDSGQIKVYEDVL-----------
YG-LESLP-----------------------AALVGLLNG----ENFGKRI---------
----VK-----------------------V-----A------------------------
-------------------------
>tr|Q091X5|Q091X5_STIAU Oxidoreductase, zinc-binding OS=Stigmatella aurantiaca DW4/3-1 GN=STIAU_2503 PE=4 SV=1
------------------------------------------------------------
------------------------------------------------------------
--------------------------------------M--N-DV------K--SYV-PP
FKLG----------------------E---------------------------------
---A----------------------------------------------LDG-GAVGQV
VR----------S-R-APGFQ--EGDFV--T-S-SG---GWREYHV--------A--D--
A-----R---Q------Y------------M----KV-----D--P-----N---VG-S-
-LSAYLGVLGMP-GMTAYVGLLD-L-GK-----PV----------AG--ETVFVSGAAGA
VGGLVGQ--------------------------IAK-IQGC-RVVGSAGSPEK-------
----VK------------HLREDLGFD-DAFNYK---------D-----G--P---VADA
LAR-------------TC--P--E---GIDVYFDNVGGEHLEASI-GKMKNYGRIVLCGA
ISQ-YN-----A-T-------APT-P--GP----R-----NL-TLAV-------------
GKRLTLQGFIV-SDQRH-QHR---R-PDFLRDVGGWLREKKVKEVETVV-----------
EG-LDKAP-----------------------EAFIGLLRG----HNTGKMV---------
----VK-----------------------L-----ASGPA--------------------
-------------------------
>tr|Q1N5Y4|Q1N5Y4_9GAMM Predicted NADP-dependent oxidoreductase OS=Oceanobacter sp. RED65 GN=RED65_10459 PE=4 SV=1
------------------------------------------------------------
--------M-S----QYTEILLTKR---P-DGN-PIG-P------HMFEVV-K--KD-M-
P-----Q--A--G--PG---EILIKQTHMSLDPAMLGWM--NPDK------E--SYI-PP
VELG----------------------T---------------------------------
---V----------------------------------------------MRS-SGLGEV
VE----------S-N-HPDFA--VGDTV--M-G-MT---GWAEYIV--------S--N--
G-----Q---G------F------------N----KV--------Q-----T---GV-D-
-AETALSIFALP-GLTATQGLKK-I-GE-----PK----------AG--ETLVVTGAAGS
VGSIVGQ--------------------------IAK-ADGL-RVIGVVGDDEK-------
----AQ------------WITEELGFD-GAINYK---------T-----D--D---LAAK
LEE-------------LT--P--N---GVDVYFENTGGPIQAEVF-KRLNAHARAVVCGM
IAD-YT-----N-P-------TPP-P--GP----------NW-IPLI-------------
KKRIRVQGFAM-PD--H-FKD---V-PELLGILTPYVMQGKIKYRSHIL-----------
EG-LESAM-----------------------TGLNLFFTG----GNKGKLI---------
----VK-----------------------L------------------------------
-------------------------
>tr|Q1NCX6|Q1NCX6_9SPHN Probable oxidoreductase OS=Sphingomonas sp. SKA58 GN=SKA58_16338 PE=4 SV=1
------------------------------------------------------------
------------------------------------------------------------
---------------------MLLRHELLLCAPTIRNWI--SGRR------E--SYY-PT
IEIG----------------------D---------------------------------
---P----------------------------------------------ILA-PAASRI
LF----------S-D-DPAWP--VGALV--V-G-LG---TWQDYEW--------V--SPE
G-----R---G------L------------R----VI--------P-----D---GI-S-
-SRAAMGLFGMN-ALTAYFGVIA-V-GR-----AR----------KG--ETLLVSGAAGS
VGAMAAQ--------------------------FGR-ILGC-RVVGLCGSVEK-------
----AR------------WLREDCGIT-SVIDYV---------R-----E--D---VPDR
LAA-------------LC--P--D---GVDVVFDNVGGEFLHQAL-ARTNRHGRIVLCGQ
IAT-YD-----V-A-------DPDAG--RP----L-----DM-MRII-------------
YGSITLSGFLL-ND--F-STD---I-PDAQKKIAEWAKQGLLAHREDLR-----------
DG-FDSLP-----------------------ETFMALFNG----GNQGTLL---------
----GR-----------------------I-----ADKQGRAL-----------------
-------------------------
>tr|Q1NH93|Q1NH93_9SPHN Alcohol dehydrogenase, zinc-containing OS=Sphingomonas sp. SKA58 GN=SKA58_01875 PE=4 SV=1
------------------------------------------------------------
-------MT-E----FNRQVLLTSR---P-A-G-IAQ-A------ENFAIG-H--AP-I-
Q-----Q--P--A--PG---QILVRNHYLSIEPAMRGWI--A-DA------G--NYA-AP
VAIG----------------------S---------------------------------
---V----------------------------------------------MRS-LASGEV
VA----------S-A-HPDYT--VGEHV--S-G-WF---GWQDYAC--------V--A--
A-----D---Q------V------------V----QR--------T-----T---AA-E-
-MRASLGILGIN-GMTAYLALTL-V-GQ-----PR----------AG--ETIAVSTAAGA
VGSAVGQ--------------------------IAR-ILGC-RTIGIAGGPTK-------
----VR------------RCVEEYGYD-HAVDYH---------A-----G--N---VEAA
IAE-------------HA--P--E---GIDIYFDNVAGAISDSVL-PHLAQRARVIVCGT
ASI-DR-----W-D-------PWP-M--GP----R-----VE-RHLL-------------
VKRARMEGFVI-FD--H-LDR---Y-AEATAQLRTWISQGRLTWREDIL-----------
EG-IEACP-----------------------DALAGLYRG----ENDGKRL---------
----VR-----------------------L-----V------------------------
-------------------------
>tr|Q1VR83|Q1VR83_9FLAO YfmJ OS=Psychroflexus torquis ATCC 700755 GN=P700755_06720 PE=4 SV=1
------------------------------------------------------------
--------M-N----TTRTINLKSR---P-K-G-TPN-L------SDFDFT-T--SE-V-
K-----E--L--Q--KG---EVLLQTTYVSVDPYLRGRM--S-DA------K--SYI-EP
FELN----------------------K---------------------------------
---P----------------------------------------------IVS-GVIAKI
ID----------S-K-SDNFS--VGDFV--S-G-VL---EWKETQV--------A--K--
E-----D---S------L------------K----KV-----D--P-----S---KA-P-
-LSAYLGILGMT-GLTAYLGLTE-I-GK-----PK----------EG--ETLVVSGAAGA
VGSIVGQ--------------------------IGK-ILGL-HVVGIAGSDEK-------
----VD------------MIKSDFGFD-KGINYN---------TT----E--N---MTQA
IAK-------------AC--P--N---GVDVYFDNVGGEISEAVL-FKINKFSRTVNCGA
ISV-YN-----N-T-------ELP-K--ST----S-----VQ-PFLI-------------
KNSSLMQGFVI-FD--Y-ADK---H-PAGIKQLAKWLQEGKLEYTETIQ-----------
EG-FETIP-----------------------QAFLDLFEG----KNKGKMV---------
----VK-----------------------L------------------------------
-------------------------
>tr|Q1YFU4|Q1YFU4_MOBAS Putative oxidoreductase OS=Manganese-oxidizing bacterium (strain SI85-9A1) GN=SI859A1_03084 PE=4 SV=1
------------------------------------------------------------
----MTQST-E----VNRRYVLAER---P-K-G-EPN-D------DTLRLE-T--VA-R-
P-----E--A--G--AG---QMLLRNEYLSLDPYMRGRM--S-DA------P--SYA-AP
VEIG----------------------E---------------------------------
---V----------------------------------------------MVG-GTVAQV
VT----------S-N-VDGFA--EGDWV--V-A-FG---GWQDYAL--------S--D--
G-----K---G------V------------I----NM-----G--K-----D---PE-N-
-PSWALGVLGMP-GLTAWAGLTQ-I-GA-----PK----------PG--ETLVVAGASGP
VGATVGQ--------------------------IGK-ILGC-RVIGIAGGAEK-------
----CA------------HVVETLGFD-ACVDYK---------A-----D--G---FADA
LKD-------------AA--A--D---GIDIYFENVGGAVFDAVL-PLLNPSARIPVCGL
ISQ-YN-----A-T-------SLP-D--GPDRMNY-----LM-GQIL-------------
RKRMTMRGFIVFDD--F-GHL---Y-PQFAEQMGAWVKDGKIRYREEMI-----------
SG-LEQAP-----------------------GAFIGLLKG----EAFGKRV---------
----IH-----------------------L-----AD-----------------------
-------------------------
>tr|Q1YP79|Q1YP79_9GAMM Probable oxidoreductase OS=gamma proteobacterium HTCC2207 GN=GB2207_07652 PE=4 SV=1
------------------------------------------------------------
-----MTAP-V----INKKWTLKSR---P-E-T-TVS-A------EHFNFE-N--ET-I-
R-----D--L--V--AG---EFLVKNHYLSFEPAQRGWL--N-DV------R--SYV-PP
VAIG----------------------E---------------------------------
---V----------------------------------------------MRS-MAVGEV
IA----------S-N-HSDYQ--IGDRV--Q-G-GF---GWQEYAI--------S--D--
G-----T---G------L------------F----PV-----SKIP-----E---GM-P-
-IAYPLHIYGLT-GLTAYFGLLD-I-GK-----PK----------AG--DTVVISGAAGA
TGSTVGQ--------------------------IAK-LMGC-RVIGIAGGPAK-------
----CQ------------WLIDELGYD-AVIDYK---------S-----E--S---VDAR
MKE-------------LC--K--N---SINIYFDNVGGEILDSAL-VNLANHARVVLCGG
ISSGYQ-----T-K-------ALP-P--GP----K-----NY-MQLV-------------
IRRSHMEGFIV-LD--H-VER---Y-PAAIEQLSQWVDEGKILVKEHIL-----------
EG-IEECP-----------------------AGLAGLFAG----HNFGKQL---------
----VK-----------------------I------------------------------
-------------------------
>tr|Q1YQ93|Q1YQ93_9GAMM Alcohol dehydrogenase, zinc-containing OS=gamma proteobacterium HTCC2207 GN=GB2207_00215 PE=4 SV=1
------------------------------------------------------------
-------MS-H----VNKSIVLASR---P-V-G-QPT-A------DNFRLE-T--TS-V-
A-----P--I--T--EG---QILIKTLYLSLDPYMRGRM--S-AA------K--SYA-DP
VAIG----------------------E---------------------------------
---V----------------------------------------------MTA-ESAGVV
VE----------S-K-SALYA--VGDHV--C-S-RS---GWQEYFV--------S--E--
E-----N---DPL----T------------Y----KV-----D--A-----A---KV-P-
-LSAYLGVCGMP-GRTAYFGLKT-Q-GK-----PQ----------AG--ETLVVSAASGA
VGSAVGQ--------------------------IGK-KLGL-HVVGVAGGPDK-------
----CA------------YVKDELGFD-QVVDYK---------A-----G--N---LDAD
LAA-------------AC--P--N---GIDIYFESVGGALTEAVA-KQLNAGARVPICGY
ISN-YN-----S-T-------DIS-KERTP----F-----HI-FGEL-------------
ETPPAHKFFLV-FD--Y-MDD---Y-AEANNVLTDWVANGELKYKETLV-----------
EG-LEKAP-----------------------EYFSWLFSG----KNFGKLV---------
----VK-----------------------I-----ADQ----------------------
-------------------------
>tr|Q1YS60|Q1YS60_9GAMM Quinone oxidoreductase OS=gamma proteobacterium HTCC2207 GN=GB2207_04382 PE=4 SV=1
------------------------------------------------------------
--------M-P----TNRQVVLASY---V-T-D-AAQ-P------ENFALS-E--GP-M-
P-----E--P--S--EG---EFLLRNMYFSMEPAIRGWV--D-GK------A--NYF-EP
IPIG----------------------G---------------------------------
---V----------------------------------------------IRG-PSVGQV
IK----------S-K-NPDFA--EGEYV--Y-A-LN---QWEDYSL--------C--H--
S-----E---A------I-L---------LE----KL-----KPEP---------GI-P-
-LSYYVGSLGGA-GATAYIGLRE-V-GL-----IQ----------AG--QTVIVSAAAGA
TGSMAGQ--------------------------IAR-LTGC-KVIGIVGSDDK-------
----AE------------LIVEQFGFD-AAVNYK---------T-----E--D---VTEA
VMA-------------IA--P--E---GVDIYFDNVGGPVLNAML-KTMKTYGRIVACGM
ISD-YN-----R-T-------DNP-N--PI----T-----NL-WEMV-------------
SRQLTMQGFLL-PT--Y-QDE---V-PAAMAELEGWIRSGDIKVLENIT-----------
EG-FDNTP-----------------------RAFCELMSG----GTVGKAL---------
----VR-----------------------V-----DI-----------------------
-------------------------
>tr|Q1YS64|Q1YS64_9GAMM Zinc-containing alcohol dehydrogenase superfamily protein OS=gamma proteobacterium HTCC2207 GN=GB2207_04362 PE=4 SV=1
------------------------------------------------------------
-------MS-I----NYKQYYLHQR---P-V-G-DTT-D------SDVRVR-T--VE-V-
D-----G--L--A--DG---QLLIKNEYFSLDPAIRGWM--S-DE------P--SYM-PP
IDLG----------------------D---------------------------------
---V----------------------------------------------IRS-STVGTI
VE----------S-K-HPDFA--AGEVV--Y-G-LN---GWEEYSV--------S--D--
G-----Y---F------L------------T----KV--------P---EDN---QF-P-
-LHYYLSAFGAV-GLTAYFGITD-A-AK-----LK----------PG--DTLLMSAAAGA
VGSLGGQ--------------------------LAK-NMGC-RVVGLAGSDEK-------
----CQ------------WLTDDLGFD-AVINYK---------T-----EQGN---LNAA
IAA-------------AC--P--E---GVDVYFDNVGGEILDAAL-LNINSNARIVFCGS
ISS-YN-----A-S-------EPV-P--GP----Y-----NW-WQIL-------------
AKSATVQGFLI-SN--Y-FPQ---F-EAGAAAIAELLTDDKLQFKYEIV-----------
DG-FDNTL-----------------------TAFHKLFDG----SNKGKLM---------
----LK-----------------------V------------------------------
-------------------------
>tr|Q1YS69|Q1YS69_9GAMM Zinc-containing alcohol dehydrogenase superfamily protein OS=gamma proteobacterium HTCC2207 GN=GB2207_04337 PE=4 SV=1
------------------------------------------------------------
-------MT-Q----MNTRVLLARR---P-A-E-HLV-A------ADFEVD-T--QP-L-
G-----T--I--E--EG---QFLIQNTYLSMDAGFRQWM--N-EG------SGDNYL-AS
MPLG----------------------E---------------------------------
---P----------------------------------------------VQS-IIMGRI
IE----------S-R-HSGYP--VGSTV--M-G-RT---SWEQYSI--------D--D--
G-----T---D------F-----------MA----IL-----DLDP---------DV-E-
-PYEYLASLGPS-GMTAYFGLMD-I-GA-----PK----------SG--DIFVINAAAGG
IGSLAGQ--------------------------MAK-AEGC-TTVGIAGGPAK-------
----CA------------WLKDTLGYD-HVIDYK---------SG----E--S---LDDQ
LLA-------------LA--P--E---GADIMFDNVGGPMLGTML-GHLAENARVVLCGA
VSQ-YE-----R-E-------GGH-E--SV----A-----NM-WELI-------------
TKRAKAEGFMF-SD--Y-VDR---Y-PEALDYITAMLKADALVSPVHIS-----------
QG-IESSG-----------------------QAFIDMLDG----NSTGKCL---------
----VK-----------------------L------------------------------
-------------------------
>tr|Q1YZ29|Q1YZ29_PHOPR Hypothetical alcohol dehydrogenase, zinc-containing OS=Photobacterium profundum 3TCK GN=P3TCK_07716 PE=4 SV=1
------------------------------------------------------------
----------M----NIQEIQLASR---P-T-G-IPS-A------ENFALA-Q--NT-L-
P-----E--I--Q--DG---EVLVKNLWMSVDPYMRGRM--M-DR------A--SYI-AP
FQIG----------------------E---------------------------------
---A----------------------------------------------LEG-GAIGEV
IE----------S-K-NTEFP--VGTKV--N-S-MQ---GWRSHYI--------S--N--
G-----N---G------L------------T----AL-----P--V-----T---PL-P-
-DQSFLGIMGMP-GMTAWTGLFR-I-AN-----LK----------PT--DTVFISAASGA
VGSVACQ--------------------------IAK-MHGC-TVVGSTGSDDK-------
----VA------------LL-KSLGVD-IVINYK---------KE----S--N---LTEA
LAK-------------AA--P--Q---GIDVYFENVGGEHLEAAL-ANMNDYGRMAVCGM
ISQ-YN-----A-T-------EPQ-P--GP----T-----NL-AMLI-------------
IKKLKVEGFIV-FD--H-WAH---Y-GEFAQQMGQWIAEGKIKWEETVY-----------
EG-LAEAP-----------------------NAFIGLFEG----KNKGKML---------
----VK-----------------------L------------------------------
-------------------------
>tr|Q1ZFM5|Q1ZFM5_9GAMM Putative NADP-dependent oxidoreductase OS=Psychromonas sp. CNPT3 GN=PCNPT3_06241 PE=4 SV=1
------------------------------------------------------------
------MSN-H----QNRQVLLNAR---P-I-G-APK-L------TDFNLK-S--SA-K-
P-----S--I--K--DG---EVLLRSIYLSLDPYMRGRM--S-DA------A--SYA-DP
VAIN----------------------D---------------------------------
---V----------------------------------------------MVG-ATVCQV
DA----------S-K-NSQFK--TGDWV--L-A-YS---GWQDFSV--------S--N--
G-----D---G------L------------V----PL-----G--Q-----S---PQ-N-
-PSHALGIMGMP-GFTAYMGLLD-I-GQ-----PK----------SG--DTLVVAAASGP
VGATVGQ--------------------------IGK-LKGC-RVIGVAGGSEK-------
----CD------------YVKNVLGFD-DCLDHH---------D-----P--E---FAQK
LAL-------------AC--H--N---GIDIYYENVGGKVFDAVL-PLLNTGARIPVCGL
ISQ-YN-----A-T-------ALD-Q--GPDRLSL-----LM-GTIL-------------
VKRIKMQGFIIFDD--Y-AHR---Y-DEFAAEMTQWLSEGKIHYREHLI-----------
DG-LENAP-----------------------QAFIGLLEG----KNFGKLV---------
----IQ-----------------------V-----NTPNL--------------------
-------------------------
>tr|Q1ZX44|Q1ZX44_9VIBR Putative NADP-dependent oxidoreductase OS=Vibrio angustum S14 GN=VAS14_09404 PE=4 SV=1
------------------------------------------------------------
-------MT-A----TNRQLLLASR---P-V-G-APT-T------ENFHLT-E--TS-I-
P-----T--P--Q--QG---ELLLKAVYLSLDPYMRGRM--S-DK------K--SYA-EP
VGIN----------------------E---------------------------------
---V----------------------------------------------MVG-GTVCQV
TA----------S-H-HPDYQ--VGEWV--L-A-YS---GWQDYAV--------S--N--
G-----E---G------L------------I----KL-----G--I-----N---PT-H-
-PSYALGVMGMP-GFTAYMGLLD-I-GQ-----PK----------QG--DTIVVAAATGA
VGSMVGQ--------------------------IGK-IKGC-RVVGIAGGNEK-------
----CQ------------YAKETLGFD-ECIDHH---------A-----A--D---FAQQ
LAD-------------SC--T--D---GIDIYYENVGGKVFDAVL-PLLNTGARIPLCGL
ISQ-YN-----A-T-------SLP-D--GPDRMNM-----LM-GQLL-------------
VKRIKMQGFIIFDD--Y-AHR---Y-DEFAQQMSQWLAEGKIHYREDRV-----------
EG-LEQAP-----------------------QAFIGLLEG----KNFGKVV---------
----VK-----------------------V-----S------------------------
-------------------------
>tr|Q26G91|Q26G91_9BACT Oxidoreductase, zinc-containing alcohol dehydrogenase family OS=Flavobacteria bacterium BBFL7 GN=BBFL7_01868 PE=4 SV=1
------------------------------------------------------------
---------------MSKAIVLKQR---P-N-G-TPQ-T------DDFEII-K--EE-Q-
P-----S--V--K--SG---EVLLKAKYVSVDPYLRGRM--R-DE------E--SYI-EP
FKIN----------------------K---------------------------------
---P----------------------------------------------IAS-TVVAEV
VE----------S-K-NEKYK--EGDFL--T-G-ML---DWKEYQV--------H--T--
G-----D---T------L------------R----KI-----S--S-----D---HI-A-
-LSAYLGVLGLT-GLTAYFGLNR-I-GE-----PK----------KG--QTLLVSGAAGA
VGSIVGQ--------------------------IGK-IEGL-SVIGIAGSDEK-------
----VS------------LLTDQLGFD-AAINYN---------TT----D--D---LAAA
IKE-------------HA--P--D---GIDIYFDNVGSYTLDAAM-KNINRFGRVINCGA
ISL-YN-----E-T-------EQP-T--GP----R-----LE-TTLV-------------
KKSVKMQGFIV-RN--F-EED---F-PEGVQQLSKWLQEGKLKHEETIV-----------
NG-FDSIP-----------------------QAFIDLFKG----KNKGKMV---------
----VK-----------------------I------------------------------
-------------------------
>tr|Q2BC35|Q2BC35_9BACI Putative uncharacterized protein OS=Bacillus sp. NRRL B-14911 GN=B14911_18900 PE=4 SV=1
------------------------------------------------------------
------MLP-N----TQQQIQLASR---P-K-G-TPV-K------DDFRFA-D--VK-V-
E-----E--P--K--EG---EVLLQTVYLSVDPYMRGRM--S-DA------K--SYV-EP
FKLD----------------------E---------------------------------
---A----------------------------------------------LHG-GGVAKV
VK----------S-K-SAAFN--EGDYI--V-G-ML---PWQEYSV--------A--S--
E-----K---A------V------------R----KI-----D--P-----Q---VA-P-
-VSTHLGILGMP-GLTAYFGLLD-I-GQ-----PK----------EN--ETVVVSGAAGA
VGSAVGQ--------------------------IAK-IKGA-RVVGIAGSDEK-------
----IS------------YLKDELGFD-EAINYK---------TA----G--D---IREA
LEK-------------AC--P--D---GIDVYFENVGGEIGDAAI-SLLNKFGRVPVCGA
ISA-YN-----K-Q-------GED-T--GP----R-----VQ-GQLI-------------
KTSALMKGFTV-GD--Y-ASR---Y-KEAAADLGKWVSEGKLKYEETVT-----------
EG-FDNIL-----------------------DAFLGLFEG----KNMGKQL---------
----VK-----------------------V-----AEDK---------------------
-------------------------
>tr|A0JU10|A0JU10_ARTS2 Alcohol dehydrogenase, zinc-binding domain protein OS=Arthrobacter sp. (strain FB24) GN=Arth_1136 PE=4 SV=1
------------------------------------------------------------
MSANTATLP-R----TTREIQLASR---P-H-G-RPV-P------ENFRLA-E--SE-L-
P-----E--L--Q--DG---QVLVRNQFISVDPYMRGRM--N-DV------K--SYS-AP
FALD----------------------A---------------------------------
---A----------------------------------------------LDG-GAVGEV
IA----------S-R-SEERK--VGDVV--V-H-SL---GWREFAV--------L--D--
A-----A---A------T------------S----LA-----R--T-----D---LA-P-
-ASAFLGALGMT-GLTAYAGLLK-V-AE-----FK----------PG--EVVFVSGAAGA
VGSLVGQ--------------------------IAK-AMGASRVIGSAGSPEK-------
----VA------------RL-LELGFD-AAFNYN---------D-----G--P---VAAQ
LAA-------------AA--G--ER--GIDVYFDNVGGEHLEAAL-SALTVGGRVAMCGA
IAQ-YN-----S-T-------EPT-P--AP----R-----NL-MLAI-------------
GKQLTLKGFLV-GG--Y-WQH---M-EEFVGTVSAWVADGTVRYDETVV-----------
DG-LENAP-----------------------QAFMDLLDG----ANTGKML---------
----VR-----------------------I------------------------------
-------------------------
>tr|A0KP80|A0KP80_AERHH Probable NADP-dependent oxidoreductase p1 OS=Aeromonas hydrophila subsp. hydrophila (strain ATCC 7966 / NCIB 9240) GN=AHA_3611 PE=4 SV=1
------------------------------------------------------------
-------MN-Q----SSHQIQLLRR---P-V-G-LPS-L------ADFTLT-E--VA-L-
P-----E--L--Q--EG---EVRVANQWLSVDPYMRGRM--S-EA------K--SYV-PP
FPLN----------------------G---------------------------------
---P----------------------------------------------LDG-GAIGVV
EA----------S-R-HPDFA--VGDRV--S-S-ML---GWRDRFV--------A--N--
S-----A---Q------L------------T----RL-----P--D-----T---RL-P-
-PQLFLGALGMP-GMTAWTGLNR-I-AK-----LQ----------AG--ETVLVSAASGA
VGSMVVQ--------------------------LAK-RAGA-RVIGSTGSADK-------
----VA------------YL-KSLGAD-EVINYR---------ET----P--D---LDAE
LAR-------------LV--P--E---GIHVYFENVGGAMLDAAL-NHMVVHGRIVMCGL
IEQ-YN-----G-Q-------SEA-S--GP----R-----NL-SQVI-------------
RKRLTMQGLIV-FD--H-WQH---Y-GEFLAEVTPAFDAGTLQAEETVY-----------
QG-LASMP-----------------------QAFIGLFEG----RNTGKML---------
----VK-----------------------L-----A------------------------
-------------------------
>tr|A0KVJ4|A0KVJ4_SHESA Alcohol dehydrogenase, zinc-binding domain protein OS=Shewanella sp. (strain ANA-3) GN=Shewana3_1579 PE=4 SV=1
------------------------------------------------------------
----------M----ISSQIHLASR---P-V-G-MPT-L------ANFKQV-E--VT-L-
P-----A--L--K--AG---EVLVKNTWMSVDPYMRGRM--M-DR------D--SYI-PP
FQID----------------------A---------------------------------
---V----------------------------------------------MDG-GAIGEV
IE----------S-L-NPQFP--VGSKV--S-H-IS---GWRSAFI--------S--D--
G-----Q---D------L------------T----LL-----P--A-----V---NI-P-
-EQYFLGVIGMP-GLTAWVGLMQ-I-AK-----LK----------PT--DTVFVSAASGA
VGMVVCQ--------------------------IAK-LNGC-KVIASVGSDEK-------
----AE------------LV-QSLGVD-AVINYK---------KV----T--D---LTQA
LRD-------------AA--P--N---GIDVYFENVGGAHLEAAL-NVLNEYGRIPVCGM
IAD-YN-----A-Q-------APV-S--GP----S-----NL-LAIN-------------
TKKLTMQGFIV-MD--Y-FDQ---F-EEFIAQMAQWLQAGKVKSQETVY-----------
HG-LDQAA-----------------------EAFIGLFEG----KNKGKML---------
----VK-----------------------L------------------------------
-------------------------
>tr|A0M1K5|A0M1K5_GRAFK Zinc-type alcohol dehydrogenase OS=Gramella forsetii (strain KT0803) GN=GFO_1527 PE=4 SV=1
------------------------------------------------------------
-------ML-K----MNKQIILKSR---P-E-G-KPS-L------KNFEIQ-E-----I-
D-----N--A--Q--NG---EIILETKFISVDPYLRGRM--R-DE------K--SYI-EP
FEVG----------------------K---------------------------------
---P----------------------------------------------LES-MVVSEV
TD----------S-S-NEDFK--KGDHV--I-G-ML---DWKKQQS--------H--S--
G-----K---D------L------------R----KI-----D--P-----S---IA-P-
-LSAYLGVLGLT-GLTAYLALDK-I-GK-----LE----------KG--ETLLVSGAAGA
VGSVVGQ--------------------------IGK-IKGC-HVVGIAGSDEK-------
----ID------------HIQGKFGFD-AGINYK---------TT----Q--N---MKKA
ISE-------------AC--P--D---GVDVYFDNVGGEILDAAL-QNINKAARIINCGA
ISI-YN-----E-T-------EVP-T--GP----R-----SE-GILI-------------
KKSALMQGFLV-RD--H-IED---Y-QKAISDLAGWLKSGELKYDETVV-----------
EG-FDQTP-----------------------QAFIDIFDG----KNLGKMV---------
----VK-----------------------A------------------------------
-------------------------
>tr|A0PTG3|A0PTG3_MYCUA Conserved hypothetical NADP-dependent oxidoreductase OS=Mycobacterium ulcerans (strain Agy99) GN=MUL_3472 PE=4 SV=1
------------------------------------------------------------
-------MT-L----VNTVCRLAAR---P-I-G-LPK-P------SDWEVA-D--EP-V-
G-----G--P--A--DG---EFLVRVEYLSVDPAMRTWM--N-AG------R--SYV-AP
VPIG----------------------E---------------------------------
---V----------------------------------------------MRA-GGIGRV
ID----------S-R-HPDFA--AGDEV--Y-G-MF---GVQRYAH--------S--D--
G-----S---G------V------------T----RV-----D--T-----T---LA-P-
-APVHLGALGIS-GITAYFGLLD-V-GR-----PQ----------PG--QTVVVSGAAGS
VGSIVGQ--------------------------VAR-IVGC-RAIGIAGGEQK-------
----CR------------WLVEELGFD-AAIDYQ---------A-----G--D---LRRQ
LKM-------------HA--P--N---GIDVFFDNVGGEVLEAGL-SRLARGARVVICGA
ISQ-YN-----A-A-------GEL-H--GP----A-----NY-MQLL-------------
VARASMTGFVV-FD--Y-ADR---Y-GEAVGQLANWLASGELRAREQVV-----------
AGDVGDFP-----------------------EVLLALFRG----ENTGKLV---------
----LA-----------------------LRLAIRTDRTVTIAAIHGLGPRCARARRIAG
SSRAAPRCVPVRVLRGGAPF-----
>tr|A0QM31|A0QM31_MYCA1 Oxidoreductase, zinc-binding OS=Mycobacterium avium (strain 104) GN=MAV_4845 PE=4 SV=1
------------------------------------------------------------
------MPD-L----PNRQILLRRR---P-S-G-LVR-P------DDTELV-T--TP-A-
P-----E--P--A--EG---EALLRTTYVGIDAAARTWL--D-DQ------P--SYL-PP
VQLG----------------------E---------------------------------
---V----------------------------------------------IRA-AGIGEV
VA----------S-R-CDAFA--VGDVV--T-T-LT---GFQEYAI--------I--R--
D-----D---L------F-----------ST----PI--------P-----G---ED-D-
-QLAIMSVYGPT-GATAYFGMTD-I-GR-----PQ----------PG--ETVVVSAAAGA
TGSIAGQ--------------------------IAK-IAGA-RVVGIAGGPEK-------
----CR------------AVVADFGFD-ACIDYK---------N-----D--D---VAAA
LKQ-------------HC--P--R---RVDVYFDNVGGPILDAVL-GRLAPRARVVLCGV
ISS-YL-----T-G-------DHP----GP----A-----NY-VNLL-------------
SKTALMQGFNA-LD--Q-WGR---F-DEAFAALRKWEAEGRLHHRQTIF-----------
EG-IESCV-----------------------DALNGLFTG----VNIGKTL---------
----VK-----------------------L-----SEPGAG-------------------
-------------------------
>tr|A1JTA1|A1JTA1_YERE8 Putative oxidoreductase OS=Yersinia enterocolitica serotype O:8 / biotype 1B (strain 8081) GN=YE2584 PE=4 SV=1
------------------------------------------------------------
----MTQDK-K----QNRRIILASR---P-H-G-TPT-Q------ENFRLE-S--QP-I-
P-----Q--P--A--AG---QVLLRTRYLSLDPYMRGRM--S-DA------P--SYA-AP
VEVG----------------------E---------------------------------
---V----------------------------------------------MVG-GAVSRV
EA----------S-Q-HPDFQ--VGDWV--L-A-RS---GWQDYAL--------S--D--
G-----S---D------I------------R----NL-----G--P-----Q---LS-H-
-PSRALGVLGMP-GFTAYMGLLD-I-GQ-----PK----------AG--ETLVVAAASGA
VGSVVGQ--------------------------IGK-LKGC-KVIGIAGGAEK-------
----CR------------YVVEELGFD-ACIDHR---------A-----T--D---FAQQ
LEK-------------AC--S--A---GIDIYYENVGGAVFDAVL-PLLNPRARIPVCGL
IAR-YN-----D-T-------ELP-G--GPDRLPL-----LQ-SIIL-------------
RKRIRMQGFIIFDD--Y-APH---F-DDFLQQMTPWVEQGKIKFREDLV-----------
DG-LENAP-----------------------QAFIGLLEG----KNFGKLV---------
----IR-----------------------V-----SNE----------------------
-------------------------
>tr|A1R474|A1R474_ARTAT Putative quinone oxidoreductase OS=Arthrobacter aurescens (strain TC1) GN=AAur_1252 PE=4 SV=1
------------------------------------------------------------
-MSTATGTP-T----ETREIQLASR---P-V-G-RPA-P------ENFRLA-Q--AE-L-
P-----E--L--A--EG---QLLVKNQFMSVDPYMRGRM--N-DV------K--SYS-AP
FRLD----------------------A---------------------------------
---A----------------------------------------------LDG-GAVGEV
IA----------S-R-SDAHK--VGDVV--V-H-QL---GWREHAV--------V--D--
G-----A---A------T------------T----PV-----P--S-----G---LA-P-
-TSAFLGALGMT-GLTAYAGLLK-V-AE-----FK----------EG--DVVFVSGAAGA
VGSMVGQ--------------------------IAK-AMGASKVIGSAGSPEK-------
----VA------------RL-LELGFD-AAFNYN---------D-----A--P---VLDQ
LKE-------------AA--G--ER--GIDVYFDNVGGEHLEAAL-ATLTVGGRVAMCGA
IAQ-YN-----S-T-------EPS-V--AP----R-----NL-AVAI-------------
GKQLTLRGFLV-GG--Q-RQH---A-AEFAQKMAGWLADGSVSYDETIV-----------
DG-LENAP-----------------------QAFIDLLDG----ANTGKML---------
----VR-----------------------L------------------------------
-------------------------
>tr|A1S2S9|A1S2S9_SHEAM Putative oxidoreductase OS=Shewanella amazonensis (strain ATCC BAA-1098 / SB2B) GN=Sama_0475 PE=4 SV=1
------------------------------------------------------------
------MTD-S----INRRIVLASR---P-V-G-APT-S------DNFRLE-T--LA-K-
P-----E--P--K--QG---EVLLRTIYLSLDPYMRGRM--S-DA------K--SYA-EP
VALG----------------------E---------------------------------
---V----------------------------------------------MIG-GTVCQV
EV----------S-N-HPDFA--VGEWV--L-A-YN--VGWQSYAV--------S--G--
A-----E---G------L------------L----KL-----G--A-----N---PS-H-
-PSYALGVMGMP-GFTAYMGLLD-I-GA-----PK----------AG--ETIVVAAATGP
VGATVGQ--------------------------IGK-LKGA-RVVGIAGGADK-------
----CR------------HAVEVLGFD-ACIDHK---------S-----A--N---FAAE
LAA-------------AC--P--D---GIDVYFENVGGAVFDAVI-PLLNTNARIPVCGL
ISQ-YN-----A-T-------ELP-A--GPDRLSL-----LM-GLIL-------------
TKRIKVQGFIIFDD--Y-GHR---Y-GEFEQDMSQWLAEGKIQYREQIE-----------
QG-LENAP-----------------------EQLIGLLEG----KNFGKLV---------
----IQ-----------------------V-----NQPLSMFA-----------------
-------------------------
>tr|A1SP61|A1SP61_NOCSJ Alcohol dehydrogenase, zinc-binding domain protein OS=Nocardioides sp. (strain BAA-499 / JS614) GN=Noca_4099 PE=4 SV=1
------------------------------------------------------------
--------M-LTPPRHTRAVVLQRR---P-Q-G-PPR-P------DDFALV-Q--QP-L-
P-----R--P--H--RG---AVVVGVADLSLDPYLRSVL--G-AG------H--LAQ-AA
LALG----------------------SA--------------------------------
---V----------------------------------------------VPG-TAVAIV
LE----------S-E-HPSFA--PGDWV--V-G-DI---GWREHGI--------V--D--
G-----D---A------L------------R----PV-----PVID---------GL-P-
-RSAVLGAAGMP-GLTAYAALER-H-LR-----PQ----------HG--ETVAISSATGG
VGATAGQ--------------------------LAA-ARGA-RTVAIVGSAEK-------
----AA------------DA-LELGYE-AAVVRT---------T-----S--D---WATD
LAR-------------AC--P--D---GIDGYLHMGDQQTLDCVL-DRLSVGARISLCGL
MDQ-YN-----D---------GPR----TV----L-----DA-GKVM-------------
SARASVHGMVV-YD--H-QDL---A-TVHREAVASLVAADQLRLHEHRT-----------
IG-LASAP-----------------------AAFCELMSG----ANRGKAV---------
----VE-----------------------V-----ASFS---------------------
-------------------------
>tr|A1SXC0|A1SXC0_PSYIN Alcohol dehydrogenase, zinc-binding domain protein OS=Psychromonas ingrahamii (strain 37) GN=Ping_2403 PE=4 SV=1
------------------------------------------------------------
--------M-A----TFTAINLIKR---P-TGG-PLD-S------SLFEVV-K--KT-I-
P-----T--V--E--AG---QFLVKQQHMSLDPAMFGWM--SADM------N--SYI-PP
VALG----------------------D---------------------------------
---V----------------------------------------------MRS-SGIGEV
TM----------S-H-HPDFE--VGDRV--T-G-MM---GWQEYFL--------S--D--
G-----Q---G------V------------N----KV--------T-----A---PL-P-
-NENILSVFALP-GLTAVQGLFN-V-GK-----PK----------KG--ETLIVTGAAGS
VGSIVGQ--------------------------LAK-AEGL-RVIGVVGNQEK-------
----AD------------WIVNELGFD-AAINYK---------S-----D--D---LDAQ
LAK-------------AA--P--D---GIDLFFENTGGPIQHFIF-DRINAHGRVVVCGL
ISA-YD-----A-D-------VPD-L--GP----------SW-LNII-------------
KRRITIQGFTM-PD--H-FHQ---V-PELLEKLTPYVMAGQIKHRSHVL-----------
QG-LESAI-----------------------EGLNLFSTG----ENKGKLI---------
----VQ-----------------------L------------------------------
-------------------------
>tr|A1SZX0|A1SZX0_PSYIN Alcohol dehydrogenase, zinc-binding domain protein OS=Psychromonas ingrahamii (strain 37) GN=Ping_3348 PE=4 SV=1
------------------------------------------------------------
----MSQTK-Q----VNRQFLLASR---P-V-G-APV-R------ADFNLV-E--TA-V-
P-----A--I--K--EG---EVLLRSVYLSLDPYMRGRM--S-DA------K--SYA-PA
VELG----------------------E---------------------------------
---P----------------------------------------------LVG-GAVCRI
EQ----------S-H-NPDFV--VGDWV--V-A-FA---GWQDYAV--------S--D--
G-----Q---S------L------------L----KI-----D--A-----S---LA-H-
-HSYALGVLGMP-GLTAYMGLLD-I-GQ-----PQ----------AG--ETVVVAAATGA
VGSLVGQ--------------------------IAK-LKGC-KVVGIAGGAEK-------
----CR------------YAVEQLGFD-FCLDHK---------S-----E--N---LAEQ
LSK-------------AC--D--N---GIDVYFESVGGKVFDAVF-PLLNTKARIPVCGL
ISQ-YN-----A-T-------ELP-E--GPDRLSM-----LM-GTLL-------------
VKRIKAQGFIVFDD--Y-GDR---Y-NEFSEAMGEWLSDGKIKYKEQIV-----------
DG-LENAP-----------------------SAFIGLLQG----ENFGKLI---------
----VR-----------------------V-----GPDNLQ-------------------
-------------------------
>tr|A1VNC8|A1VNC8_POLNA Alcohol dehydrogenase, zinc-binding domain protein OS=Polaromonas naphthalenivorans (strain CJ2) GN=Pnap_1846 PE=4 SV=1
------------------------------------------------------------
--------M-P----ANQQFLLDNR---P-A-G-EAV-A------SNFKLV-S--SE-T-
P-----P--L--Q--DG---QVLVRHHYLSLDPYMRGRM--S-DS------K--SYT-AP
QPLG----------------------E---------------------------------
---V----------------------------------------------MLG-GTVGEV
VE----------S-R-SPRFQ--PGDKV--V-G-MG---GWQLYSV--------V--N--
A-----DEPGA------L------------R----KV-----D--T-----S---HV-P-
-LSYYLGAVGMP-GVTAWYGLVK-I-IE-----PK----------AG--ETMVVSAATGA
VGSAFAA--------------------------LAK-ARGC-RTVGIAGGPDK-------
----CR------------YAVEELGFD-ACIDYK---------LHQ-DAA--S---LSKA
LKE-------------AC--P--D---GIDGYFENVGGMVLDAVL-PRMNAFGRIAVCGM
IAG-YD-----G-K-------PMPLT--CP-------------ALIL-------------
TSRLKVQGFIV-TE--H-MDI---W-PEALKELAGLVATGTLRPRESVA-----------
EG-LEAAP-----------------------EAFLGLLKG----KNFGKQL---------
----VK-----------------------L-----I------------------------
-------------------------
>tr|A1WKE4|A1WKE4_VEREI Alcohol dehydrogenase, zinc-binding domain protein OS=Verminephrobacter eiseniae (strain EF01-2) GN=Veis_2355 PE=4 SV=1
------------------------------------------------------------
--------M-P----HNQQIVLDNR---P-Q-G-EAV-A------SNFRLV-L--TD-T-
P-----A--L--E--DG---QVLVRHHYLSLDPYMRGRM--N-EG------R--SYA-AA
QRLG----------------------E---------------------------------
---V----------------------------------------------MMG-GTVGEV
VE----------S-R-HPRYA--VGDKV--L-G-MG---GWQEYSV--------V--D--
G-----AAVGA------L------------R----PV-----D--T-----S---HV-P-
-LSYYLGAVGMP-GVTAWYGLVR-I-IA-----PK----------EG--ETVVVSAATGA
VGSAFAA--------------------------LAK-ARGC-RVVGLAGGADK-------
----CR------------YALQELGFD-ACIDYR---------QYAGDVK--A---LSQA
LKP-------------AC--P--N---GIDGYFENVGGPIMDAVM-LRMNAFSRIALCGM
IAG-YD-----G-A-------PLPMR--NP-------------ALLL-------------
INRTRLEGFIV-SE--H-MQV---W-PEALTELATLVGAGKLRPRETVA-----------
QG-IAAAP-----------------------QAFLGLLKG----KNLGKQL---------
----VK-----------------------L-----I------------------------
-------------------------
>tr|A2SFR5|A2SFR5_METPP Putative oxidoreductase/dehydrogenase OS=Methylibium petroleiphilum (strain PM1) GN=Mpe_A1442 PE=4 SV=1
------------------------------------------------------------
----MPQTS-S----TNRRFVLAER---P-A-G-MPT-A------STFRLE-T--VD-I-
P-----K--P--A--EG---QMLLRTLWLSLDPYMRIRL--N-EG------Y--SYR-PG
VDLG----------------------G---------------------------------
---A----------------------------------------------MVG-GTISRV
EE----------S-R-HPGYK--AGDLV--I-A-AS---GWQDYAL--------S--D--
G-----S---D------I-----------DI----KL-----D--P-----S---MA-H-
-PSWGLGVLGMP-GFTAWHGLVN-I-GE-----PK----------AG--ETFVIAAATGA
VGQIAGQ--------------------------LAK-ARGL-RAVGIAGGADK-------
----CR------------YAVQELGFD-ACVDHR---------S-----A--D---LPGD
LKK-------------AC--P--D---GIDIYFENVGGAVFDAVL-PLFNLHSRMAICGL
IAH-YN-----G-G-------G---E--SGDRMPL-----LL-TSLL-------------
-KRLKTQGFIIYDH--Y-AEH---Y-EAFFREMSGLLAQGRIKVREDVI-----------
DT-LEGAP-----------------------QGLVSLLEG----RNFGKVV---------
----VK-----------------------V-----A------------------------
-------------------------
>tr|A2SGQ1|A2SGQ1_METPP Putative NADP-dependent oxidoreductase oxidoreductase protein OS=Methylibium petroleiphilum (strain PM1) GN=Mpe_A1781 PE=4 SV=1
------------------------------------------------------------
------MTA-T----INQQILLASR---P-D-G-EPT-V------DNFRLV-E--TP-L-
A-----E--L--E--DG---QVRVRHHYLSLDPYMRGRM--N-EG------R--SYA-QP
QPLG----------------------E---------------------------------
---V----------------------------------------------MIG-GTVGEV
VA----------S-R-HASFA--VGDAV--V-G-MG---GWQLYQT--------V--D--
A-----RQRGA------L------------Q----KV-----D--T-----T---QI-P-
-LSAYLGAVGMP-GVTAWYGLTQ-I-IA-----PQ----------AG--ETVVVSAASGA
VGGAVGQ--------------------------LAK-ARGA-RVVGLAGGPEK-------
----CA------------YVSGELGFD-ACIDYR---------QHP-DLK--S---LSAA
LKA-------------AC--P--N---GIDGHFENVGGLILDAVM-LRANAFSRIAFCGM
IAG-YN-----G-E-------PIPMQ--NP-------------SLIL-------------
VNRMKLQGFIV-TE--H-TAL---W-PQALKELGAAVASGRLKYRESIA-----------
EG-LAGAP-----------------------QAFLGLLKG----RNFGKQL---------
----VK-----------------------L-----V------------------------
-------------------------
>tr|A2SHR2|A2SHR2_METPP Zinc-containing alcohol dehydrogenase superfamily OS=Methylibium petroleiphilum (strain PM1) GN=Mpe_A2145 PE=4 SV=1
------------------------------------------------------------
------MTT-A----GNRQLLLARH---P-E-G-RIR-D------EDFRLV-D--AP-L-
A-----P--L--A--DG---QVQVRTIYLSIDPTMRVWL--H-PT------D--NYL-PM
IQPG----------------------E---------------------------------
---V----------------------------------------------FRG-IGIGVV
EA----------T-R-HPGFA--QGTLV--Q-G-LF---GCQQRVI--------S--D--
G-----S---D------L------------L----VL----SD--I-----A---PL-P-
-VTAHFSLLGHI-GMTAYCGLVK-V-GA-----AK----------AG--ETLLVSGAAGA
VGALVGQ--------------------------IGR-ILGC-RVVGVAGGAEK-------
----CR------------YLTEVLGFD-AAVDYR---------A-----A--D---FDAS
LAA-------------AC--S--K---GIDVYFDNVGGHTLELAL-GLMNDFGRIVCCGM
IST-YN-----D-Y-------DV--P--GP----R-----NI-VQVV-------------
LKRLRMQGFVI-LD--P-EHD---P-KEAYAHLLQWAGEGRLQHRAHVV-----------
EG-LERVP-----------------------DAINMLLDG----RNQGKLM---------
----VR-----------------------L-----SDEPAAA------------------
-------------------------
>tr|A3D361|A3D361_SHEB5 Alcohol dehydrogenase, zinc-binding domain protein OS=Shewanella baltica (strain OS155 / ATCC BAA-1091) GN=Sbal_1662 PE=4 SV=1
------------------------------------------------------------
----MNSTI-T----ETREIHLASR---P-E-G-MPT-A------ENFALV-N--QS-L-
A-----P--L--A--DG---QVLIKNLWMSVDPYMRGRM--V-DR------K--SYV-PP
FALN----------------------Q---------------------------------
---V----------------------------------------------LEG-GAIGEV
IA----------S-K-NSDFP--VGTKV--S-S-ML---GWREHAV--------T--D--
T-----A---G------L------------T----AL-----P--Q-----T---EL-D-
-SSHFLGVLGMP-GMTAWTGLTR-I-TD-----LK----------AG--ETLFVSAASGA
VGSVACQ--------------------------IGK-LMGA-RVIASVGSDEK-------
----AE------------LL-RSYGVD-AIINYK---------TC----G--N---LTQA
LTK-------------AA--P--E---GIDVYFENVGGEHLAAAL-SNMKDHGRIAVCGM
ISQ-YN-----D-T-------APT-P--GP----D-----NL-ALIV-------------
MRKLKLEGFIV-SE--H-WAH---Y-PEFAVKMAQWLAEGKVKAEQTIY-----------
QG-LEQAP-----------------------DAFIGLFEG----KNRGKML---------
----VK-----------------------L-----A------------------------
-------------------------
>tr|A3PPL4|A3PPL4_RHOS1 Alcohol dehydrogenase, zinc-binding domain protein OS=Rhodobacter sphaeroides (strain ATCC 17029 / ATH 2.4.9) GN=Rsph17029_3180 PE=4 SV=1
------------------------------------------------------------
----MPQRS-D----INRRVVLAQR---P-K-G-TPD-E------STLRME-E--VP-I-
P-----E--P--A--EG---QMLLRTVWLSLDPYMRGRM--N-DT------K--SYA-KP
VEIG----------------------G---------------------------------
---V----------------------------------------------MTG-QVVAEV
MQ----------S-R-LTGFE--AGDMV--L-A-GS---GWQDYAL--------S--D--
G-----T---E------V------------V----NL-----G--K-----A---PE-R-
-PSRALGILGMP-GYTAYAGLLK-I-GE-----PQ----------PG--ETVVVAAASGP
VGATVGQ--------------------------IAK-LKGC-RAVGVAGGADK-------
----CR------------YVVETLGFD-ACIDHR---------A-----P--D---FEAQ
LAA-------------AC--P--N---GIDIYFENVGGRVLYGVL-PLLNPFARMPVCGI
VSW-YN-----S-P-------GLP-E--GPDMAPA-----LM-GTIL-------------
RMKVKLQGFIIFDS--F-PRS--LY-AEFAREMTGWLAEGKVKYREQVV-----------
EG-LEAAP-----------------------QALNDLLAG----RNFGKMV---------
----VK-----------------------L------------------------------
-------------------------
>tr|A3Q007|A3Q007_MYCSJ Alcohol dehydrogenase, zinc-binding domain protein OS=Mycobacterium sp. (strain JLS) GN=Mjls_2704 PE=4 SV=1
------------------------------------------------------------
------MPD-P----MNRQIVLRRR---P-V-G-LVE-P------SDTELV-E--SP-A-
P-----E--P--A--DG---EALLRTTFVGIDAAIRTWL--N-DQ------R--GYL-PP
VQLG----------------------E---------------------------------
---V----------------------------------------------IRA-AGIGEV
VR----------S-R-CDAFA--VGDVV--T-T-LT---GFQEYAI--------I--R--
D-----D---L------F-----------ST----PI----AG--R-----E---KV-D-
-QRAVMSVYGPT-GATAYFGMTD-I-GQ-----PR----------PG--ETVVVSAAAGA
TGSVAGQ--------------------------IAK-IAGA-RVVGIAGGPLK-------
----CR------------TVVEDFGFD-ACIDYR---------S-----A--D---LAAA
LKE-------------HC--P--K---GVDVYFDNVGGAILDAVL-GRLAQNARVVLCGV
ISS-YL-----T-G-------EHP----GP----A-----NY-VNLL-------------
SRTALMQGFNA-LD--Q-WGR---F-QEAFAALRSWDEQGLLVHREHVF-----------
EG-IGSCV-----------------------DALNGLFAG----VNIGKML---------
----VK-----------------------I-----GEPTVQTG-----------------
-------------------------
>tr|A3QG31|A3QG31_SHELP Alcohol dehydrogenase, zinc-binding domain protein OS=Shewanella loihica (strain ATCC BAA-1088 / PV-4) GN=Shew_2563 PE=4 SV=1
------------------------------------------------------------
----------M----QAQEITLASR---P-E-G-MPT-Q------ANFGLK-Q--VE-L-
P-----A--L--K--PG---EFLVKNLWMSVDPYMRGRM--I-DR------E--SYI-AP
FALG----------------------E---------------------------------
---V----------------------------------------------LEG-GAIGEV
IE----------S-N-HDGFP--VGSKV--S-S-MK---GWRSHYV--------T--D--
G-----T---D------H------------T----LL-----P--D-----T---PL-S-
-ESHFLGVMGMP-GMTAWTGLNR-I-AQ-----LK----------EG--ETLFVSAASGA
VGSVACQ--------------------------LGL-LMGA-KVVASVGSDEK-------
----AE------------AL-KAMGIE-QVINYK---------TT----P--N---LSQA
LKD-------------TA--P--Q---GVDVYFENVGGEHLAAAL-DNMNDHGRIAVCGM
IAQ-YN-----D-T-------KPT-P--GP----S-----NL-AYII-------------
MKKLRVEGFIV-FE--H-WQH---Y-GEFAKQMGQWLASGKVKAEQTIY-----------
EG-LDNAP-----------------------AAFIGLFEG----KNRGKMV---------
----VK-----------------------L------------------------------
-------------------------
>tr|A4FF56|A4FF56_SACEN Alcohol dehydrogenase, zinc-binding domain protein OS=Saccharopolyspora erythraea (strain NRRL 23338) GN=SACE_3406 PE=4 SV=1
------------------------------------------------------------
-------MS-Y----KSLEVRLAAR---P-K-G-WPT-D------ETFEFA-E--VE-V-
G-----E--P--A--EG---QVLVRNLVMSVDPSMRGRM--N-AG------K--SYV-EP
FEVG----------------------E---------------------------------
---P----------------------------------------------MTG-GALGEV
VS----------S-R-AEGVQ--PGDLV--V-H-WQ---GWREYAV--------V--D--
G-----K---R------T------------L----KV-----D--P-----D---AA-P-
-LNAYLGVLGMI-GMTAYVGLVE-I-AS-----VK----------EG--DVVFVSGAAGA
VGAVAGQ--------------------------IAK-LKGASRVIGSAGSAEK-------
----VR------------YITEELGFD-AAFNYK---------D-----G--P---VYDQ
LKA-------------AA--P--D---GIDVYFDNVGGEHLEAAI-SVLNDFGRVAECGM
ISQ-YN-----N-S-------EPQ-P--GP----R-----NM-TMLV-------------
QKRLTLRGFIV-ID--H-AHL---R-DQFLAEVGQWLREGRIHYTETVY-----------
EG-LRNAP-----------------------EALLGMMRG----ENTGKTL---------
----VK-----------------------I-----ADRS---------------------
-------------------------
>tr|A4SRL8|A4SRL8_AERS4 Alcohol dehydrogenase, zinc-containing OS=Aeromonas salmonicida (strain A449) GN=ASA_3573 PE=4 SV=1
------------------------------------------------------------
-------MS-L----LSHQIQLLRR---P-V-G-MPS-Q------DDFIQA-E--VA-L-
P-----E--L--Q--EG---EVLVANQWLSVDPYMHGRM--T-EA------K--SYV-PP
FALH----------------------S---------------------------------
---A----------------------------------------------LDG-GAIGTV
QD----------S-R-HPDFA--VGDRV--S-S-ML---GWRDSLV--------A--K--
A-----E---Q------L------------T----RL-----P--D-----T---TL-P-
-AQLFLGALGMP-GMTAWVGLNR-I-AK-----LQ----------AG--ETVLVSAASGA
VGSMVVQ--------------------------LAK-RAGA-RVIGSTGSADK-------
----VA------------YL-KTLGAD-EVINYR---------ET----P--D---LDAE
LTR-------------LA--P--E---GIKVYFENVGGAMLDAAL-NNMAVHGRIVLCGL
IEQ-YN-----S-K-------GEA-S--GP----R-----NL-SQVI-------------
RKRLTMQGLIV-SD--H-WQH---Y-GEFLAEVIPAFEAGALQAEETIY-----------
QG-LASMP-----------------------QAFIGLFEG----RNTGKML---------
----VK-----------------------L-----D------------------------
-------------------------
>tr|A4TC98|A4TC98_MYCGI Alcohol dehydrogenase, zinc-binding domain protein OS=Mycobacterium gilvum (strain PYR-GCK) GN=Mflv_4094 PE=4 SV=1
------------------------------------------------------------
------MST-L----TNRQILLRRR---P-T-G-LVD-P------EDTELV-S--VP-A-
P-----E--P--A--DG---EALVRTTYVGIDAAARTWL--D-DQ------P--GYL-PP
VGLG----------------------E---------------------------------
---V----------------------------------------------IRA-AGIGEV
IE----------S-R-CEAYA--VGDIV--T-T-LT---GFQEYTL--------V--R--
D-----D---L------F-----------TT----PV-----PGPA-----D---QV-D-
-QLAVMSIYGPT-GATAYFGMVG-I-GR-----PQ----------QG--ETVVVSAAAGA
TGSVAGQ--------------------------IAK-IAGA-RVVGIAGGPHK-------
----CR------------AVVEDFGFD-ACIDYR---------N-----D--D---LRAE
LKR-------------HC--P--Q---GVNVYFDNVGGPILDAVL-GRLAHKARVVLCGV
ISS-YL-----T-G-------EHP----GP----A-----NY-VNLL-------------
AKTATMQGFNA-LD--E-WGR---F-DEAFTALRRWEEQGLLTHREHIF-----------
DG-IESCV-----------------------DALNGLFTG----ANIGKTL---------
----VR-----------------------L-----GIGDDASTRSS--------------
-------------------------
>tr|A4VMP3|A4VMP3_PSEU5 Probable oxidoreductase OS=Pseudomonas stutzeri (strain A1501) GN=PST_2594 PE=4 SV=1
------------------------------------------------------------
-------MT-L----LNQQFLLAQR---P-V-G-APT-R------ETFEFV-E--KP-L-
G-----E--P--G--PN---QILVKVEYLSIDPAMRGWM--N-DA------K--SYI-PP
VGIG----------------------E---------------------------------
---V----------------------------------------------MRA-LGVGKV
IA----------S-Q-HPDYK--EGDYV--N-G-AL---GVQAYYL--------G--E--
P-----K---G------F------------Y----KV-----D--P-----Q---QA-P-
-LPRYLSALGMT-GMTAYFALLS-V-GQ-----PK----------AG--ETVVISGAAGA
VGSIAGQ--------------------------IAK-IKGC-RVVGIAGGADK-------
----CR------------FLTEKLGFD-GAIDYK---------N-----E--D---LAAA
LKR-------------EC--P--K---GVDVYFDNVGGDILDTVL-QRLSVGARVVICGA
ISQ-YN-----N-K-------EAV-K--GP----S-----NY-LSLL-------------
VNRARMEGMVV-TD--Y-VSR---Y-PEAMRDMAEWLASGKLKSKEDVI-----------
EG-LQTFP-----------------------ETLMKLFTG----GNFGKLV---------
----LK-----------------------V-----S------------------------
-------------------------
>tr|A4WAP7|A4WAP7_ENT38 Alcohol dehydrogenase, zinc-binding domain protein OS=Enterobacter sp. (strain 638) GN=Ent638_2102 PE=4 SV=1
------------------------------------------------------------
----MSQSA-K----TNRRLVLASR---P-H-G-APV-A------DNFRLE-E--QS-V-
P-----A--P--A--EG---QVLLRTIWLSLDPYMRGRM--S-DA------P--SYS-PP
VEIG----------------------A---------------------------------
---V----------------------------------------------MVG-GTVSRV
EQ----------S-R-HPDYK--EGEWV--L-S-YS---GWQEYDL--------S--D--
G-----K---G------L------------V----KL-----G--E-----N---LE-H-
-PSWALGILGMP-GFTAYMGLLD-I-GQ-----PK----------SG--ETLVVAAATGP
VGATVGQ--------------------------IGK-IKGC-HVVGVAGGAEK-------
----CR------------HAVEVLGFD-HCLDHH---------A-----D--D---FAQQ
LAQ-------------AC--P--D---GIDVYYENVGGKVFDAVL-PLLNTSARVPVCGL
VSG-YN-----A-T-------ELP-A--GPDRLPL-----LM-GTIL-------------
KKRLRVQGFIIAQD--Y-GHR---I-DEFQTEMGRWIKEGKIQYREQVT-----------
EG-LENAP-----------------------EAFIGLLEG----KNFGKVV---------
----IR-----------------------V-----ANDND--------------------
-------------------------
>tr|A4X9P8|A4X9P8_SALTO Alcohol dehydrogenase, zinc-binding domain protein OS=Salinispora tropica (strain ATCC BAA-916 / DSM 44818 / CNB-440) GN=Strop_3188 PE=4 SV=1
------------------------------------------------------------
------MNS-A----ANREIHLAAR---P-Q-G-WPT-E------DTFRLA-T--TD-V-
P-----T--P--G--PG---QIVVRNTFMSVDPYMRGRM--N-DV------A--SYV-PP
FALD----------------------A---------------------------------
---P----------------------------------------------LDG-GAVGEV
VA----------S-E-ADGFA--VGDTV--L-H-GL---GWREYAL--------L--D--
A-----S---T------V------------R----TV-----D--P-----A---LA-P-
-VSTYLGVLGMT-GLTAYAGLLE-V-AA-----MQ----------PG--DTVFVSGAAGA
VGSMVGQ--------------------------IAK-LRGAGRVVGSAGSPAK-------
----VE------------RL-RALGFD-AAFDYH---------D-----G--P---VLDS
LRS-------------AA--P--D---GIDVYFDNVGGEHLEAAI-GAMRQNGRAAICGM
IAQ-YN-----A-A-------EPP-A--AP----R-----NL-AMII-------------
SKRLTLRGFIV-SD--Y-GQL---G-EQFVQEVGGWLRDGKLSYDETII-----------
DG-IENAP-----------------------AAFLGLLRG----ENLGKML---------
----VR-----------------------V------------------------------
-------------------------
>tr|A4XEF8|A4XEF8_NOVAD Alcohol dehydrogenase, zinc-binding domain protein OS=Novosphingobium aromaticivorans (strain DSM 12444) GN=Saro_3459 PE=4 SV=1
------------------------------------------------------------
----MERTQ-A----TTRQITLARR---P-T-G-IPV-P------EDFALV-E--VP-R-
P-----V--P--G--PG---EILVRMRVGSCDPAIRGFL--D-DR------P--SYL-PP
VALG----------------------A---------------------------------
---P----------------------------------------------ING-MSLGEV
IE----------S-N-NPDWP--VGTLL--R-T-FA---VWSEYYV--------V--G--
A-----D---A------L-G---------IE----KV-----EQAP---------GV-P-
-LQHYMGALGPV-GLTAWVGLFE-I-GK-----AK----------AG--ETVLVSAAAGA
TGSTVVQ--------------------------LAK-AAGC-RVIGLAGGPDK-------
----AR-------------LVRELGAD-VAIDYK---------AV----A--D---LGAA
IEE-------------AA--P--D---GIDVYFDNVGGETLDAVL-PLMRLHGRIAVCGM
IAQ-YN-----D-A-------DNP-H--GN----R-----NL-WQLV-------------
VNRLTMRGFIT-YD--H-PEV---L-GEAQAMLDRLFAEGKLKPLENVR-----------
EG-LEKLP-----------------------EAFIDLMSG----RTTGKTL---------
----VL-----------------------V------------------------------
-------------------------
>tr|A4XEG9|A4XEG9_NOVAD Alcohol dehydrogenase, zinc-binding domain protein OS=Novosphingobium aromaticivorans (strain DSM 12444) GN=Saro_3470 PE=4 SV=1
------------------------------------------------------------
--------M-T----ENRFWRLDRH---P-E-G-SDF-A------SALSLQ-T--ET-L-
P-----A--L--G--EG---EVRVRVGWLSMDAGTRMWM--SPRT------D--GYQ-PP
LPLG----------------------S---------------------------------
---K----------------------------------------------MAG-LVLGRV
SE----------S-R-DPAFP--AGTLV--R-G-FG---QWADYAT--------VVPA--
L-----S---G------L------------E----AV-----D--D-----G---IA-D-
-IRQHFGALGMN-AWTAFVGVRE-V-AA-----IS----------PG--EWLVVSAAAGA
TGSMACQ--------------------------VGR-NLGA-KVVGIAGGAEK-------
----CR------------YLVEELGVD-IAIDYK---------N-----E--D---VAAR
LAE--------------V--P--G---GVNAYFDNVGGPMLDAVL-PNMAHYGRVAVCGM
VAA-YD-----N-D-------APL-P--GP----A-----RF-DQVL-------------
MRRLRIEGFFI-PD--F-LHR---G-AEFMPILREWVDAGKLTVRLNET-----------
VG-LENVL-----------------------EGYERMLSG----KAIGKVI---------
----VK-----------------------V-----GD-----------------------
-------------------------
>tr|A4XEH3|A4XEH3_NOVAD Alcohol dehydrogenase, zinc-binding domain protein OS=Novosphingobium aromaticivorans (strain DSM 12444) GN=Saro_3474 PE=4 SV=1
------------------------------------------------------------
--------M-T----VNRRFLLARR---P-H-G-TPV-P------EDFSLV-E--QT-V-
P-----D--A--P--EG---GFVVRNCYASLDPAQRGWM--D-DA------P--SYM-PP
IPLG----------------------T---------------------------------
---P----------------------------------------------VRA-STVGVV
AT----------S-R-NPDFA--VGDWV--L-G-LN---GLEDYSV--------N--E--
P-----G---G------F-----------TM----KV-----D--P-----S---VVQS-
-PSRFLSAMGAV-GLTAYFGLTE-V-AK-----PK----------PG--ETLLVSGAAGA
VGSAVGQ--------------------------IGK-ILGC-RVIGIAGGPAK-------
----CR------------RLIDDYGFD-VAIDYK---------G-----K--SVEQLAAE
IRE-------------AA--P--G---GADVVFENVGGDVMDAEL-LNLAKHARIVLCGL
ISE-YN-----S-P-------TKI----GV----R-----NL-WQVL-------------
TQQATLFGYLI-MD--Y-APR---F-AEGGAVMAQWMAEGRLRIDEDVQ-----------
VG-LENAY-----------------------DAFMRLFTG----ANTGKLV---------
----LK-----------------------I-----ADGL---------------------
-------------------------
>tr|A4YST8|A4YST8_BRASO Putative NADP-dependent oxidoreductase OS=Bradyrhizobium sp. (strain ORS278) GN=BRADO3166 PE=4 SV=1
------------------------------------------------------------
--------M-S----QAKRIVLAAR---P-V-G-EPK-P------SDFRLE-D--YA-V-
P-----T--P--G--AG---EVLLRTIWLSLDPYMRGRM--S-DG------P--SYA-QP
VPVG----------------------G---------------------------------
---V----------------------------------------------MEA-GTVCEV
VA----------S-N-NPAFK--PGDIV--L-A-RA---GWQTHAI--------S--D--
G-----R---G------L------------A----KV-----D--P-----S---LA-P-
-ISTAVGVLGMP-GMTAYTGLLD-I-GQ-----PK----------AG--ETVVVAAASGA
VGSAVGQ--------------------------IAK-IKGA-RAIGIAGGKDK-------
----CD------------YVRSEFGFD-DCLDHR---------D-----P--D---LAAK
LKV-------------AC--P--D---GIDVYFENVGGPVFEAVF-PLFNAFARMPVCGL
IAH-YN-----D-T-------QSA----SPKWAGA-----LM-RNVL-------------
TKRLLIRGFIV-SD--F-ASR---H-GDFIKDMSAWVRDGKVKYKEHVT-----------
EG-LENAP-----------------------DAFMGLLKG----ANFGKQL---------
----VR-----------------------V-----GPDKA--------------------
-------------------------
>tr|A5CST1|A5CST1_CLAM3 Putative oxidoreductase OS=Clavibacter michiganensis subsp. michiganensis (strain NCPPB 382) GN=CMM_2088 PE=4 SV=1
------------------------------------------------------------
-------MS-A----RSIQWQLAKR---P-T-G-EPT-P------DDVRRV-E--VD-L-
P-----D--L--S--DG---EVRVENEFISVDPYMRGRM--N-DV------P--SYV-PP
FQLD----------------------E---------------------------------
---A----------------------------------------------MTG-SAVGRV
VE----------S-R-SDDLE--VGTLV--S-H-SL---GWRDVAQ--------G--P--
A-----A---G------F------------R----PV----PE--V-----P---GV-A-
-SSAHLGVLGLT-GLTAYVGLTR-I-AS-----IQ----------EG--DVVFVSGAAGA
VGSMVGQ--------------------------IAR-LLGASRVVGSAGSAEK-------
----VE------------RLTSHLGFD-AAFDYH---------G-----G--D---LEGK
LAE-------------AA--P--D---GIDLYFDNVGGDHLSAAL-GALKDFGRVANCGS
IST-YN-----S-T-------GEE-I--AI----R-----NT-GRIV-------------
TRGLTLRGFTL-GN--H-QDL---A-PEFASKMGPWLAEGRITADETVI-----------
DG-IDRAF-----------------------EAFTGLMRG----ENVGKMV---------
----VR-----------------------T-----SASA---------------------
-------------------------
>tr|A5G2N5|A5G2N5_ACICJ Alcohol dehydrogenase, zinc-binding domain protein OS=Acidiphilium cryptum (strain JF-5) GN=Acry_2927 PE=4 SV=1
------------------------------------------------------------
------MSQ-P----ESRQFRLIRR---P-V-G-LPK-R------DDFEFL-V--EP-A-
R-----P--P--E--AG---EVMVGVEYISLDPAMRGWM--N-EG------K--SYI-KP
VGLG----------------------E---------------------------------
---V----------------------------------------------MRA-GAIGTV
IE----------S-R-AEGFA--AGDVV--T-G-PL---GVQSVAT--------L--A--
A-----K---D------C------------L----KV-----D--P-----S---LA-P-
-KPLFISTLGMP-GMTAYFGLLA-V-GE-----PK----------QG--ETVVVSAAAGA
VGALVGQ--------------------------IAK-IQGC-RVVGIAGREDK-------
----CR------------YIVDELGFD-AAIDYK---------T-----E--S---VPDR
LRE-------------TC--P--N---GIDVYFDNVGGQILDDCL-ARINLRARIVICGA
ISQ-YN-----S-T-------TPV-R--GP----A-----NY-LSLL-------------
VNRARMQGMIV-FD--W-ADR---Y-PEGMRAMAGWLKEGKLKSREDIV-----------
DG-LDNFP-----------------------ETLLKLFTG----ENFGKLV---------
----LK-----------------------V------------------------------
-------------------------
>tr|A5VE26|A5VE26_SPHWW Alcohol dehydrogenase, zinc-binding domain protein OS=Sphingomonas wittichii (strain RW1 / DSM 6014 / JCM 10273) GN=Swit_4202 PE=4 SV=1
------------------------------------------------------------
---------------MAHAWVLTSR---P-K-A-VPV-A------SDFDLV-P--IP-D-
R-----P--L--E--DG---EIRVRNRWLSVDPYMRARM--N-AG------H--GYM-PP
FILG----------------------E---------------------------------
---P----------------------------------------------MTG-RALGDV
VE----------S-R-HAGFK--PGDVV--S-H-MA---GWRDEAI--------V--G--
S---------S------L------------D--PWRI--------PF----S---DV-P-
-ETAWLNGLGAA-GLAAWVGLAV-I-AD-----AR----------AG--ETLFVSAAAGA
VGSVVVQ--------------------------LAK-AWGL-RVVASAGGPRK-------
----AA------------WAL-ELGAD-HSIDYK---------R-----D--P---LLET
LGA-------------AA--P--D---GIDIYFDNVGGAHLDAAL-AVSRRGARVAICGM
IDS-YN-----G-E-------RPL----EL----R-----HA-GRLI-------------
AARIRMEGYLV-SD--H-MGA---R-DRFLAEMIPLVRDGRIRNRETVR-----------
QG-LAAMP-----------------------EAFLGLFDG----MNIGKML---------
----VE-----------------------IPWRGDGGAKALP------------------
-------------------------
>tr|A5W7A9|A5W7A9_PSEP1 Alcohol dehydrogenase, zinc-binding domain protein OS=Pseudomonas putida (strain F1 / ATCC 700007) GN=Pput_3895 PE=4 SV=1
------------------------------------------------------------
-------MT-Q----TNRRFLLAKR---P-V-G-AVR-R------DDFSFE-T--VP-A-
E-----Q--P--G--EG---QVLVRNLYLSLDPAMRGWM--N-EG------K--SYI-PP
VALG----------------------Q---------------------------------
---V----------------------------------------------MRA-LGVGEV
VA----------S-N-HPGYQ--PGDHV--S-G-AL---GVQDYFT--------G--E--
P-----Q---G------L------------H----KI-----D--P-----K---LA-P-
-LPRYLSALGMT-GMTAYFALLE-V-GQ-----PK----------AG--DTVVISGAAGA
VGSIVGQ--------------------------IAK-IKGC-RVVGIAGGAEK-------
----CQ------------YLKDELGFD-GVIDYK---------A-----E--D---VLAG
LKR-------------EC--P--K---GVDVYFDNVGGDILDAVL-TRINFKARIVICGA
ISQ-YN-----N-K-------EAV-K--GP----A-----NY-LSLL-------------
VNRARMEGFVV-MD--Y-SKD---Y-GKAALEIAGWLASGQVKSKEDVV-----------
EG-LETFP-----------------------ETLLKLFSG----ENFGKLV---------
----LK-----------------------V------------------------------
-------------------------
>tr|A5WEF4|A5WEF4_PSYWF Alcohol dehydrogenase, zinc-binding domain protein OS=Psychrobacter sp. (strain PRwf-1) GN=PsycPRwf_1095 PE=4 SV=1
-------------------------------------------------------MSFDN
TPFNTAQSD-T----LNRQIKLASR---P-H-G-KPI-D------DNFELT-T--TD-V-
P-----C--A--A--DN---EMLLRTLYLSLDPYMRGRM--S-DA------K--SYA-DP
LEVG----------------------D---------------------------------
---V----------------------------------------------MLG-ATVSQV
VS----------S-N-VEGFS--EGDIV--V-A-YG---GWQDYSV--------S--T--
G-----E---G------V------------Y----KL-----T--Q-----E---MS-N-
-PSYGLGVLGMP-GFTGYMGLTD-I-GK-----PK----------AG--ETLVVGAATGP
VGATVGQ--------------------------VGK-LHNL-KVVGVAGGADK-------
----CK------------YAVEELGFD-VCLDHR---------S-----D--D---FEAQ
LAA-------------AC--P--N---GIDIYYENVGGRVFDAVL-PLLNAHARIPVCGL
AAH-YN-----E-T-------ELP-E--GKDRLSQ-----LM-SLIL-------------
RQRLTVKGFIIFEE--Y-GDS---F-PQFLQTMGKWVSEGKVKTKEHIV-----------
DG-LQNAP-----------------------KGFVDMLEG----NNFGKTV---------
----VK-----------------------V-----ADPK---------------------
-------------------------
>tr|A6T9S3|A6T9S3_KLEP7 Putative dehydrogenase, NAD(P)-binding OS=Klebsiella pneumoniae subsp. pneumoniae (strain ATCC 700721 / MGH 78578) GN=yncB PE=4 SV=1
------------------------------------------------------------
----MTDQP-Q----RHRRWVLASR---P-H-G-EPT-A------ENFRLE-E--SE-V-
P-----T--P--G--PG---QVLLRTVYLSLDPYMRGRM--S-DA------P--SYS-PP
VAIG----------------------A---------------------------------
---V----------------------------------------------MVG-GTVSRV
VS----------S-N-HADYQ--PGDWV--L-G-YS---GWQDYEL--------S--D--
G-----S---G------L------------V----KL-----G--D-----N---PQ-H-
-PSWSLGVLGMP-GFTAYMGLLE-I-GQ-----PK----------AG--ETLVVAAATGP
VGATVGQ--------------------------IGK-IKGC-RTVGIAGGAEK-------
----CR------------YAVETLGFD-LCLDHR---------A-----D--D---FAEQ
LAK-------------AC--P--Q---GIDVYYENVGGKVFDAVL-PLLNTAARVPVCGL
VSG-YN-----A-T-------GLP-D--GPDRLPL-----LM-ATIL-------------
KKRIRMQGFIIGQD--Y-GHR---I-AEFQQQMGRWVQEGKIKYREQLI-----------
DG-LDQAP-----------------------QALIGLLKG----ENFGKVV---------
----IR-----------------------V-----AADD---------------------
-------------------------
>tr|A6VTR1|A6VTR1_MARMS Alcohol dehydrogenase zinc-binding domain protein OS=Marinomonas sp. (strain MWYL1) GN=Mmwyl1_0909 PE=4 SV=1
------------------------------------------------------------
----------M----SYRSVKLIKR---P-E-L-EIT-E------DVFNIV-T--QD-I-
P-----T--P--A--EG---EVLVKLSHLSLDPAMRGWM--SPDE------N--SYI-PP
VKLG----------------------D---------------------------------
---T----------------------------------------------MRA-SGIGEV
VE----------S-N-NEKLP--VGSRV--M-G-LM---GLTEYAI--------S--D--
G-----N---G------L------------N----VI--------P-----K---EL-P-
-AEAILSVIALP-GITAYHGVFE-V-LK-----PE----------AG--QTLIVTAAAGS
VGSLVGQ--------------------------MAK-NLGL-TVVGVAGSDEK-------
----CQ------------WLTKELGFD-HAINYK---------D-----A--D---FIEQ
LTN-------------AT--P--N---GIDLFFENTGGVAQGPIF-ERMNPHGRIAVCGL
IAD-YQ-----K-A-------EPA-P--GP----------SW-VGII-------------
KRRLTIQGFTM-PD--H-FHR---I-PEYGQALGAMLGKGELKYRAHVI-----------
EG-IENAT-----------------------SGINLLFEG----KNTGKLI---------
----VK-----------------------L------------------------------
-------------------------
>tr|A6W4X4|A6W4X4_KINRD Alcohol dehydrogenase zinc-binding domain protein OS=Kineococcus radiotolerans (strain ATCC BAA-149 / DSM 14245 / SRS30216) GN=Krad_0373 PE=4 SV=1
------------------------------------------------------------
--------M-T----SSTQVQLVSR---P-R-G-WPT-P------EDFRTV-S--VE-L-
P-----A--L--A--PG---QVRIRNEFLSVDPYMRGRM--S-AA------R--SYV-AP
YAVG----------------------E---------------------------------
---T----------------------------------------------MTG-GAVGRV
EE----------S-T-SDDLP--VGTLV--V-H-DL---GWRDVAQ--------G--D--
A-----A---A------F------------R----AV----AE--V-----P---GA-P-
-SSLHLGILGMT-GLTAYVGLTA-I-AG-----LR----------EG--ETVFVSGAAGA
VGTAVGQ--------------------------IAR-LLGASTVIGSAGSAEK-------
----VA------------LLEGKYGYD-RALNYR---------D-----A--P---IREQ
LAQ-------------AA--P--D---GIDVFFDNVGGDHLEAAL-AAFNDHGRAAICGA
ISQ-YN-----A-T-------GPV-A--GP----D-----NL-GNLV-------------
TRKLTLRGFIV-GD--H-REL---A-GEFRERMTGWFADGRIAYDETVF-----------
EG-IGNAV-----------------------DAFLAMMRG----ANTGKMV---------
----VR-----------------------L------------------------------
-------------------------
>tr|A6WXT6|A6WXT6_OCHA4 Alcohol dehydrogenase zinc-binding domain protein OS=Ochrobactrum anthropi (strain ATCC 49188 / DSM 6882 / NCTC 12168) GN=Oant_1070 PE=4 SV=1
------------------------------------------------------------
------MSE-K----INRRIVLASR---P-E-G-RPT-A------ENFRLE-E--AA-I-
P-----S--P--G--DG---EVLLRLHYLSLDPYMRGRM--S-AA------K--SYA-AP
VAIG----------------------D---------------------------------
---V----------------------------------------------MEG-GTVGEV
VE----------S-K-SAGFA--PGDFV--L-S-HS---GWQDYAV--------A--D--
A-----S---T------L------------R----KL-----H--P-----K---EA-P-
-VTTALGVLGMP-GFTAYSGLLT-I-GQ-----PK----------PG--ETVAVAAATGP
VGSAVGQ--------------------------IAR-MKGA-RAVGIAGGADK-------
----CK------------ALIDEFGFD-VAIDHH---------S-----K--N---FAQE
LAE-------------AC--P--K---GIDVYFENVGGKVFDAVF-PLLNQFARVPVCGL
IAQ-YN-----Q-S-------GPF-D--GPDRLPL-----VM-RDIL-------------
SKSLTIRGFIQ-RD--F-ADQ---R-PAFYHDMVKWIADGQVRYREDIV-----------
DG-LENAP-----------------------KAFISLLEG----GNFGKLI---------
----VK-----------------------L-----A------------------------
-------------------------
>tr|A7HQ21|A7HQ21_PARL1 Alcohol dehydrogenase zinc-binding domain protein OS=Parvibaculum lavamentivorans (strain DS-1 / DSM 13023 / NCIMB 13966) GN=Plav_0381 PE=4 SV=1
------------------------------------------------------------
------MKN-D----VNRQFRLKTR---P-T-G-RIE-T------SNFDFV-E--QP-I-
P-----E--P--G--PG---EALIRVLYLSLDPTNRIWM--S-DM------D--QYM-PP
VEIG----------------------A---------------------------------
---V----------------------------------------------MRG-GGIGVV
VK----------S-N-SARYK--EGDHV--S-G-LT---GWQDYCI--------A--D--
E-----G----------MNA---------MG----VL--------P-----K---GL-PV
GLPTMLGACGMT-GLTAYFGLLE-L-GR-----PE----------PG--NTVLVSAAAGA
VGSIVGQ--------------------------IAK-IKGC-RAVGIAGGPDK-------
----CR------------HIVEDLGFD-AAVDYK---------R-----K--D---WREQ
LAA-------------AT--P--D---GIDVNFENVGGEIMEAVM-ARMNLFSRMPLCGM
ISG-YN-----T-G-------DPA----MR----A-----DF-SPIL-------------
MRRIEVQGFIV-VD--F-MAK---F-AEGATQLATWVAEGKLKHRETIV-----------
DG-LENAP-----------------------VAVNKLFDG----GNIGKLV---------
----VK-----------------------V-----AEAP---------------------
-------------------------
>tr|A7HS35|A7HS35_PARL1 Alcohol dehydrogenase zinc-binding domain protein OS=Parvibaculum lavamentivorans (strain DS-1 / DSM 13023 / NCIMB 13966) GN=Plav_1097 PE=4 SV=1
------------------------------------------------------------
-------MP-T----KAKRWVLASR---P-E-G-KPT-A------ENFRLD-D--MT-L-
P-----D--I--G--EH---EILIRTEFHSVDPGMRGRL--S-GD---------SYT-AA
LPVG----------------------E---------------------------------
---T----------------------------------------------IDS-AMVGVV
EA----------S-N-NEKFK--VGDRV--T-G-GF---GWVTHAV--------S--N--
G-----R---G------V------------Q----VL-----APEM-----FHG-AL-R-
-PTAAIGVLGIP-GLTSYFGLLE-L-GQ-----PK----------EG--DTVLISSAAGP
VGATAGQ--------------------------IAK-MKGC-RVVGIAGSKEK-------
----CD------------YV-KGLGFD-ACFSYR---------G-----A--D---LRAA
IKE-------------HC--P--D---GVDIYFDNVGAEMLDAAI-LNMKEHGRIVVSGQ
VSE-YN-----R-A-------EDELV--GI----R-----NV-TRFI-------------
THRLRMEGLVV-FD--Y-FKR---F-REAQAEMAGWIHEGKLQYTEDVS-----------
EG-IEGSA-----------------------AAFIGLFEG----ENLGRRL---------
----IE-----------------------V-----S------------------------
-------------------------
>tr|A7HS36|A7HS36_PARL1 Alcohol dehydrogenase zinc-binding domain protein OS=Parvibaculum lavamentivorans (strain DS-1 / DSM 13023 / NCIMB 13966) GN=Plav_1098 PE=4 SV=1
------------------------------------------------------------
------MSN-L----SSKEIRLKAR---P-V-G-MPK-D------SDFEVA-S--AD-V-
L-----Q--P--G--DG---EVLVRNIWMSVDPYMRGRM--M-DR------E--SYV-PP
FQIG----------------------K---------------------------------
---P----------------------------------------------LEG-GAIGQV
VE----------S-K-SDKLK--VGTYV--N-H-MW---GWREYAT--------G--P--
A-----A---G------F------------T----PV-----D--P-----S---LG-P-
-IEAFLGTLGMP-GMTAWAGLFK-V-AN-----LK----------DG--ETVFVSAASGA
VGSVVCQ--------------------------LAK-AHGC-YVVGSAGSDEK-------
----CK------------WLEEVAGID-KAINYK---------TC----G--D---LTKA
VAD-------------AF--P--K---GIDVYFENVGGKHLEAAI-NAMRPNGRAALCGM
IEQ-YN-----D-T-------EPR-P--GP----T-----NL-IQIV-------------
GKSLRLQGFIV-SN--Y-FQH---M-GEFFAEMGPLIQSGKMKWEETVE-----------
EG-IENAP-----------------------KAFLNLFKG----ANFGKML---------
----VK-----------------------I-----GPDKAV-------------------
-------------------------
>tr|A7HS40|A7HS40_PARL1 Alcohol dehydrogenase zinc-binding domain protein OS=Parvibaculum lavamentivorans (strain DS-1 / DSM 13023 / NCIMB 13966) GN=Plav_1102 PE=4 SV=1
------------------------------------------------------------
--------M-T----VNRQILLTEN---P-S-G-KLA-E------SHFKLS-E--GT-V-
P-----T--P--K--DG---ELLVRTRLISLDAANRAWM--Q-GA---------TYR-AA
VDAG----------------------T---------------------------------
---V----------------------------------------------MAG-GSVSEV
ME----------A-K-APGFA--KGDLV--F-A-DT---GWQDYAA--------V--P--
A-----K---G------A------------Q----KL--------P-----K---ME-P-
-LSHLLSVYGIA-GLTAYFGLLE-V-GK-----PK----------AG--DTVVVSAAAGS
VGTIVGQ--------------------------IAK-IKGC-TVIGIAGGAAK-------
----CK------------MLTDELGFD-AAIDYK---------A-----E--P---VGKA
LRK-------------AA--P--K---GIDVYFDNVGGDILEAVL-FGMNNFGRIACCGA
VSQ-YD-----G-A-------APA-H--GP----R-----GIPGLVV-------------
VKRLTMQGFIV-MD--Y-ADR---H-DAALNELQGWVNSGKIKVKEDIM-----------
TG-LENTP-----------------------KALVGLLAG----DNVGKRM---------
----IK-----------------------V-----D------------------------
-------------------------
>tr|A7HS85|A7HS85_PARL1 Alcohol dehydrogenase zinc-binding domain protein OS=Parvibaculum lavamentivorans (strain DS-1 / DSM 13023 / NCIMB 13966) GN=Plav_1147 PE=4 SV=1
------------------------------------------MLKTISAWFRSENRAQPG
QKRGEAQVS-A----SAHHWYFNKR---P-K-D-VIE-A------DTLVLR-E--DP-I-
P-----A--L--K--QG---ELLVRTLYMSLDATNRVWM--S-DW------D--TYM-DP
LPLG----------------------S---------------------------------
---R----------------------------------------------MLG-FVLGEV
AE----------S-R-NPAFP--QGSLV--T-G-LG---TWSDYFV--------T--D--
G-----V---G------Y------------V----PF----PK--P-----E---GV-P-
-LADAFGILSVA-GPTAYVGLLE-I-GK-----PK----------PG--DTVVVTAAAGA
VGALVGQ--------------------------IAK-LHGC-RVVGVAGSEDK-------
----CR------------WLTDELGFD-AAIDYR---------K-----E--N---VLDA
LKR-------------EA--P--N---GIDVHFENVGGEQLDAGL-TLMNDGGRVVICGL
IST-YN-----S-S-------EPV-P--GP----Y-----MF-RNVI-------------
MKRLTIQGFVI-LD--Y-AEH---F-AEYNAKLVEWMRTGKLKYRLHIV-----------
DG-LKNAR-----------------------DALGLLYTG----GNNGKLM---------
----VR-----------------------I-----GKESA--------------------
-------------------------
>tr|A7MPY2|A7MPY2_ENTS8 Putative uncharacterized protein OS=Enterobacter sakazakii (strain ATCC BAA-894) GN=ESA_01900 PE=4 SV=1
------------------------------------------------MNALRFLDALKT
KENIMTQSS-S----RNRRWVLASR---P-H-G-KPV-A------ENFRLE-E--DS-I-
A-----E--P--G--EG---QVLVRTVYLSLDPYMRGRM--S-DE------P--SYS-PP
VQIG----------------------E---------------------------------
---V----------------------------------------------MVG-GTVGVV
EK----------S-S-HPDFH--PGDWV--V-G-YS---GWQDYAI--------C--D--
P-----K---Q------L------------T----PL-----G--K-----S---PE-H-
-PSWFLGVLGMP-GFTAYMGLLD-I-GA-----PK----------AG--ETLVVAAATGP
VGASVGQ--------------------------IGK-IKGC-RVVGVAGGEEK-------
----CR------------YAVEHLGFD-ECIDHR---------A-----A--D---FADK
LAA-------------AC--P--Q---GIDVYYENVGGKVFDAVM-PLLNTGARVPLCGL
VSG-YN-----A-T-------DLP-P--GPDRLPL-----LM-GTLL-------------
KKRIRMQGFIINQD--Y-GHR---I-EEFQREMGQWVSEGRIHYREHIV-----------
DG-LENAP-----------------------EAFIGLLEG----KNFGKLV---------
----IR-----------------------V-----GQDDA--------------------
-------------------------
>tr|A7Z2C7|A7Z2C7_BACA2 YfmJ OS=Bacillus amyloliquefaciens (strain FZB42) GN=yfmJ PE=4 SV=1
------------------------------------------------------------
-------MP-N----HQQQIQLARR---P-K-G-VPA-H------DDFRFE-T--IA-V-
P-----E--P--K--DG---EVLVKTSYVSVDPYMRGRM--Q-DT------K--SYV-EP
FALD----------------------E---------------------------------
---A----------------------------------------------ITG-GVIAEV
LT------------D-GDKLK--KGDVV--I-G-NL---AWQEYSA--------V--N--
E-----S---A------L------------R----KL-----D--T-----D---IA-P-
-AQAYLGILGMT-GLTAYFGLLD-I-GR-----PK----------KG--ETVVVSGAAGA
VGSTVGQ--------------------------IAK-IKGA-RVVGIAGSDEK-------
----IA------------YLKEELQFD-EAINYK---------TA----D--D---IQKA
LEQ-------------AC--P--D---GVDVYFDNVGGPISDAVI-NLLNEFARISVCGA
ISS-YN---TES-E-------EED-M--GP----R-----VQ-PKLI-------------
KTKALMQGFIV-SD--Y-ADR---F-SEGAKQLAEWLKDGKLHYEETIT-----------
EG-FSNIP-----------------------DAFLGLFKG----ENKGKQI---------
----IK-----------------------V-----SDPS---------------------
-------------------------
>tr|A8AGL2|A8AGL2_CITK8 Putative uncharacterized protein OS=Citrobacter koseri (strain ATCC BAA-895 / CDC 4225-83 / SGSC4696) GN=CKO_01492 PE=4 SV=1
--------------------------------------------------------MPQA
EENIMGQQA-Y----RNRRWVLASR---P-H-G-APV-E------SNFRME-E--DD-V-
A-----T--P--G--EG---QVLLRTIFLSLDPYMRGRM--S-DE------P--SYS-PP
VEID----------------------G---------------------------------
---V----------------------------------------------MVG-GTVSRV
VE----------S-S-HPDYH--PGEWV--L-S-YS---GWQDYDI--------S--D--
G-----K---G------L------------V----KL-----G--D-----N---PE-H-
-PSWALGVLGMP-GFTAYMGLLD-I-GQ-----PK----------AG--ETLVVAAATGP
VGATVGQ--------------------------IGK-LKGC-HVVGVAGGAEK-------
----CR------------YATEILGFD-ICLDHH---------A-----A--D---FAEQ
LAK-------------AC--P--Q---GIDVYYENVGGKVFDAVL-PLLNTSARIPLCGL
VSG-YN-----A-T-------KLP-D--GPDRLPL-----LM-ATLL-------------
KKRIRLQGFIIGQD--Y-GHR---I-HEFQQEMGRWVKEGKIHYREQIT-----------
DG-LEKAP-----------------------GAFIGLLTG----KNFGKVV---------
----IR-----------------------L-----ADDA---------------------
-------------------------
>tr|A8FTN4|A8FTN4_SHESH Alcohol dehydrogenase, zinc-binding domain protein OS=Shewanella sediminis (strain HAW-EB3) GN=Ssed_1596 PE=4 SV=1
------------------------------------------------------------
----------M----QAQQILLDSR---P-E-G-LPT-T------ANFKLA-S--SP-L-
A-----G--I--N--DG---EFLVKNLWMSVDPYMRGRM--I-DR------K--SYI-AP
FAIG----------------------E---------------------------------
---V----------------------------------------------LEG-GAIGEV
IE----------S-R-HPEFP--VGSKV--S-S-ML---GWRSHYV--------T--D--
G-----S---D------H------------T----RL-----P--Q-----T---PL-S-
-ESHFLGVLGMP-GMTAWTGLNR-I-AE-----LK----------EG--ETLFVSAASGA
VGSVACQ--------------------------LGK-LMGA-KVVASVGSDEK-------
----AE------------HL-LSIGVD-AVINYK---------IS----E--N---LSAE
LHA-------------AA--P--E---GIDVYFENVGGEHLSAAL-DNMNDHGRIAVCGM
ISQ-YN-----D-T-------RPT-P--GP----S-----NL-AMII-------------
IKKLKIEGFIV-FE--H-WAH---Y-PEFAKQMGQWLASGAVKAEQTVY-----------
EG-LERAP-----------------------DAFIGLFEG----KNRGKMV---------
----VK-----------------------L-----A------------------------
-------------------------
>tr|A8GG53|A8GG53_SERP5 Alcohol dehydrogenase zinc-binding domain protein OS=Serratia proteamaculans (strain 568) GN=Spro_2992 PE=4 SV=1
------------------------------------------------------------
----MSQSM-Q----HNRRFLLASR---P-H-G-EPT-A------DNFRLE-K--VA-T-
P-----Q--P--A--AG---QVLLRTVYLSLDPYMRGRM--S-DA------P--SYA-PP
VEIG----------------------E---------------------------------
---V----------------------------------------------MVG-GTVSRV
VT----------S-Q-HPDFK--AGDWV--L-G-YD---GWQDYAL--------S--D--
G-----S---G------L------------R----NL-----G--P-----D---QK-H-
-PSRLLGVLGMP-GFTAYMGLLD-I-GQ-----PK----------PG--ETLVVAAASGA
VGSVVGQ--------------------------VAK-LKGC-RVVGVAGGKEK-------
----CR------------YVVEELGFD-ACVDHR---------A-----P--D---FAEQ
LAA-------------AC--P--Q---GIDIYYENVGGAVFDAVI-PLLNTQARIPVCGI
IAH-YN-----A-T-------DLP-A--GPDRLPM-----LQ-GLIL-------------
RKRIRMQGFIIFDD--Y-AEG---F-GEFLQHMGEWVEQGKIKFREDLV-----------
DG-LENAP-----------------------QALIGLLHG----KNFGKLV---------
----IR-----------------------V-----GDE----------------------
-------------------------
>tr|A8H5V5|A8H5V5_SHEPA Alcohol dehydrogenase zinc-binding domain protein OS=Shewanella pealeana (strain ATCC 700345 / ANG-SQ1) GN=Spea_2622 PE=4 SV=1
------------------------------------------------------------
----------M----NIQEIQLKSR---P-E-G-MPT-A------DNFVLA-K--GS-I-
S-----P--I--K--QG---EFLVKNLWMSVDPYMRGRM--I-DR------K--SYI-AP
FQIG----------------------K---------------------------------
---V----------------------------------------------LEG-GAIGEV
IE----------S-L-NPAFS--IGSKV--S-S-ML---GWRSHFV--------S--D--
G-----A---E------I------------T----IL-----P--N-----T---PI-S-
-ESHFLGVLGMP-GMTAWTGLNR-I-AQ-----LT----------AG--ETLFVSAASGA
VGSVVAQ--------------------------IGK-LMGA-RVVASVGSDEK-------
----AQ------------YL-TSLGVD-AVINYK---------TC----G--D---LDAA
LGH-------------AA--P--E---GIDVYFENVGGEHLSAAL-NHMKDHGRIAVCGM
IAQ-YN-----D-T-------APT-P--GP----S-----NL-AQII-------------
IKKLKIEGFIV-FE--H-WDH---Y-PQFAAQMGQWLAEGKVQAEQTIY-----------
EG-LENAP-----------------------DAFIGLFEG----KNRGKMV---------
----VK-----------------------L-----A------------------------
-------------------------
>tr|A8LKD3|A8LKD3_DINSH Alcohol dehydrogenase zinc-binding domain protein OS=Dinoroseobacter shibae (strain DFL 12) GN=Dshi_2983 PE=4 SV=1
------------------------------------------------------------
----------M----QNTQVILARR---P-V-G-VPQ-P------EHFDIT-R--TP-V-
P-----D--P--A--EG---EVLIRITHWSVDPAQRGWA--N-NV------P--NYS-PP
VALG----------------------D---------------------------------
---P----------------------------------------------MRA-FAVGDV
LA----------S-R-HAGYA--EGDVV--E-G-LF---GWQTHAC--------L--S--
G-----D---A------I-----------AR----KV-----T--E-----T---DL-P-
-RSYALGILGLN-GTTAYFGLRE-T-CA-----AR----------AG--DTVVVSTAAGA
VGSAVGQ--------------------------IAR-LMGC-RTVGIAGGPEK-------
----TA------------LCTQAFGYD-AAIDYK---------A-----Q--D---VGAA
LAD-------------AC--P--D---GVDCYFDNTCGPISDAVM-GHLAQGARITICGT
AAI-TE-----W-D-------PIP-S--GP----R-----VH-RQLL-------------
VARARMQGFLI-FD--Y-RDR---L-AEARAALADWLRAGQITTREHIL-----------
KG-PEAAP-----------------------GAISMLYRG----ENTGKLL---------
----IA-----------------------V------------------------------
-------------------------
>tr|A8YYF4|A8YYF4_STAAT Possible alcohol dehydrogenase OS=Staphylococcus aureus (strain USA300 / TCH1516) GN=USA300HOU_2180 PE=4 SV=1
------------------------------------------------------------
--------M-M----QNKQILFNKI---P-E-G-MPQ-E------DTFKIE-E--ID-T-
P-----K--L--E--SD---GVLVQTLYISVDPYMRGRM--T-KA------D--SYV-QP
FEIG----------------------K---------------------------------
---P----------------------------------------------IVS-HVVAKV
ID----------S-T-LADYK--KGDVV--V-G-ML---PWRIINH--------V--Q--
A-----D---Q------I------------T----KV-----P--T-----T---DV-P-
-LDLYLSVLGMP-GQTAYHGLLD-I-GQ-----PK----------AG--DTVVVSAASGA
VGSVVGQ--------------------------IAK-IKGC-RVVGIAGGDKK-------
----VN------------YLTETLGFD-AGIDYK---------K-----E--D---FAEA
LAQ-------------AV--P--D---GIDVYFENVGGTVGDEVF-KHLNRFARVPVCGA
ISS-YN-----H-P-------EAD-I--GP----R-----IQ-GTLI-------------
KKQVMMRGFLV-SE--F-ANA---F-KEASEQLATWVQEGKIQSQVTIE-----------
DG-FENAP-----------------------HAFKNLFTG----DNFGKQV---------
----IK-----------------------V-----TE-----------------------
-------------------------
>tr|A9AKC8|A9AKC8_BURM1 Alcohol dehydrogenase zinc-binding domain protein (Putative NADP-dependent oxidoreductase) OS=Burkholderia multivorans (strain ATCC 17616 / 249) GN=BMULJ_04286 PE=4 SV=1
------------------------------------------------------------
----MSQSK-T----ANRRIVLNSR---P-V-G-APT-A------NDFRLE-T--GD-V-
P-----T--P--G--AG---QVLLRTVWLSLDPYMRGRM--S-DA------P--SYA-PP
VQLG----------------------D---------------------------------
---V----------------------------------------------MVG-GTISRV
VA----------S-N-LPAFR--EGDLV--V-A-AG---GWQDYAL--------S--D--
G-----S---D------L------------I----PL-----G--R-----D---FP-H-
-PSRALGVLGMP-GFTAYTGLLT-I-GE-----PK----------AG--ETVVVAAASGA
VGAVVGQ--------------------------IAK-LKGC-RVIGVAGGADK-------
----CA------------YVTGTLGFD-ACIDHR---------D-----P--A---FASQ
LKA-------------AC--P--N---GIDVYFENVGGAVFDAVW-PLLNNHARVPVCGL
IAH-YN-----D-T-------ALP-A--GPDRLPK-----LM-TTIL-------------
SKRIRMQGFIILDY--Y-ATG---Y-APFLKDMSEWVAQGSVKVLEDVI-----------
PD-LTDAP-----------------------AALIGLLAG----KNFGKVV---------
----VR-----------------------V-----GPDELA-------------------
-------------------------
>tr|A9BZU2|A9BZU2_DELAS Alcohol dehydrogenase zinc-binding domain protein OS=Delftia acidovorans (strain DSM 14801 / SPH-1) GN=Daci_3362 PE=4 SV=1
------------------------------------------------------------
--------M-P----VNQQILLDNR---P-E-G-EAV-E------SNFRLV-S--TE-T-
P-----A--L--A--EG---QVLVRHHYLSLDPYMRGRM--N-DS------K--SYA-QP
QPLG----------------------E---------------------------------
---V----------------------------------------------MIG-GTVGEV
VE----------S-R-HPKFA--VGDKV--V-G-MG---GWQEYSV--------V--D--
G-----DAPGM------L------------R----KV-----D--T-----T---HV-P-
-LSHYLGAVGMP-GVTAWYGLVK-I-IA-----PK----------AG--ETVVVSAATGA
VGSAFAA--------------------------LAK-ARGC-RVVGIAGGPEK-------
----CR------------YATEELGFD-ACIDYR---------EHP-DTK--T---MAKA
LKD-------------AC--P--Q---GIDGYFENVGGYILDAVL-LRTNAFARIALCGM
IAG-YD-----G-T-------PLPMT--NP-------------ALIL-------------
INRIRIEGFIV-SE--H-MEV---W-PEALQELGRLVGTGKLRPRESIA-----------
EG-IASAP-----------------------SAFLGLLKG----KNFGKQL---------
----VK-----------------------L-----TP-----------------------
-------------------------
>tr|A9FSX1|A9FSX1_SORC5 Putative NADP-dependent oxidoreductase OS=Sorangium cellulosum (strain So ce56) GN=sce8298 PE=4 SV=1
------------------------------------------------------------
----MSTPS-L----SNRHYILKAR---P-E-G-PPD-R------SHFELR-E--AP-V-
R-----E--P--G--DG---EVLVRTRYLSVDPTNRIWM--S-DM------K--QYM-PP
VNQG----------------------E---------------------------------
---V----------------------------------------------MRA-LGVGVV
ER----------S-R-HPDYG--AGDLV--S-G-LL---GWQDYNV--------A--A--
P-----G---D------L-A---------LT----RL--------P-----AL--DV-P-
-LGAFLCPLHVTGGFTAYVGLFD-I-AQ-----PR----------PG--ETIVVSGAAGS
VGSLVGQ--------------------------MGK-IAGC-RVVGIAGSDAG-------
----CR------------YVTEELGFD-ACINYR---------T-----E--D---VAAA
LDR-------------AC--P--Q---GVDIDFENAGGDILDTVL-DKMNLFGRVTICGL
IST-YN-----D-K-------QPR-P--GP----V-----RF-PLIL-------------
MQRLRVQGFVI-TD--H-QAR---F-PEAFEKIHGWIKEGRIKWRERVV-----------
EG-LENAP-----------------------DALGMLFQP----NKIGKLL---------
----IK-----------------------V-----SE-----------------------
-------------------------
>tr|A9WMB8|A9WMB8_RENSM Zinc-binding dehydrogenase OS=Renibacterium salmoninarum (strain ATCC 33209 / DSM 20767 / IFO 15589) GN=RSal33209_0312 PE=4 SV=1
------------------------------------------------------------
M-----SLP-V----STRQFELASR---P-N-G-VPT-L------ENFRFT-E--AD-L-
P-----E--L--A--DG---QILVKNVAVSVDLYMRGRM--N-DV------K--SYV-PP
FQLD----------------------K---------------------------------
---P----------------------------------------------LDG-GAVGEV
IA----------S-R-SDSVQ--VGDAV--V-H-DR---GWRDYLI--------A--D--
A-----A---R------V------------Q----KI-----D--L-----S---LA-P-
-ASAYLGVLGMT-GLTAYIGLTK-I-AE-----SK----------AG--DVVFVSGAAGA
VGSLVGK--------------------------IAK-QLGAARVIGSAGSAEK-------
----VA------------QL-LELGFD-AAFNYN---------D-----G--P---VKDQ
LKA-------------AL--GDFD---GIDVYFDNVGGEHLEAAI-WHLNKFGRVALCGA
ISQ-YN-----S-T-------EAP-V--GP----R-----NF-ALAI-------------
GKELNFHGFIV-SS--Y-AKF---A-GEYAQLVGPLVASGKIQYKETVV-----------
RG-IENTA-----------------------QAFIDMLGG----ANTGKMV---------
----IT-----------------------V-----D------------------------
-------------------------
>tr|B0RF41|B0RF41_CLAMS Putative oxidoreductase OS=Clavibacter michiganensis subsp. sepedonicus (strain ATCC 33113 / JCM 9667) GN=CMS0857 PE=4 SV=1
------------------------------------------------------------
--------------------MLARH---RGDHREAPS--------SCVALR-E--VP-VL
P--------L--P--DG---EVRVRTDSMQVTAVMADLM--S-PA------P--GLPMPA
YERD----------------------R---------------------------------
---P----------------------------------------------LWG-GATGTV
VE----------S---ASDMP--VGTVV--T-H-MS---GWREEVV--------G--S--
A-----G---S------F------------W----PV--------------PVD-RL-P-
GAEHVLNQ-----GVTAFHGMVD-V-AR-----VG----------DG--DVVFVTGAAGG
VGSLAGQ--------------------------IAR-ARGASTVIGSTGSAAK-------
----AA------------WLVDELGFD-AAIDHR---------R-----E--D---VLAR
LRE-------------LA--P--D---GIDVLFDTVAGPQFEAAV-QAAAPGARFALCGA
LAG-QI-----D-G-------GQG----GM----PRL---DV-MTAI-------------
VKQLEIRPFST-HH--T-AEQ---I-RAWDEHYARWLWEGRIVFPHTIV-----------
EGGIAAAP-----------------------GALDGLLRG----EFRGNVI---------
----VR-----------------------M------------------------------
-------------------------
>tr|B0RM38|B0RM38_XANCB Zinc-containing alcohol dehydrogenase superfamily protein OS=Xanthomonas campestris pv. campestris (strain B100) GN=xcc-b100_0294 PE=4 SV=1
------------------------------------------------------------
------MTS-L----TNRRIVLASR---P-H-G-EPG-T------DNFRIE-D--AP-V-
P-----P--T--G--HN---QILVRNRFLSLDPYMRGRM--D-EG------P--SYA-AP
VAID----------------------A---------------------------------
---V----------------------------------------------MEG-GTVGEV
LE----------S-N-HPDYH--PGELL--V-L-GG---GWQTHTV--------L--E--
P-----T---A------P-----------LR----KL----PK--D-----D---AL-P-
-LSTALGVYGMP-GFTAYAGLHE-I-GK-----PQ----------AG--ETLVVAAASGP
VGATVAQ--------------------------LAR-LQGL-RVVAIAGGEEK-------
----VR------------YLRDTLRVD-VALDHR---------A-----E--D---FAAQ
LRA-------------AT--P--D---GIDVYFENVGGKVFDAVM-PQLNDFARIPVCGV
VAT-YN-----S-R-------GQVAP--GPDRLPD-----FI-GQVL-------------
RKRLTVRGFIQ-HD--F-IRL---M-PAFLREMGQWLREDKIQYREHVL-----------
HG-LDSAP-----------------------QGLISLLRG----ENFGKAV---------
----VA-----------------------L-----D------------------------
-------------------------
>tr|B0T2L0|B0T2L0_CAUSK Alcohol dehydrogenase zinc-binding domain protein OS=Caulobacter sp. (strain K31) GN=Caul_3134 PE=4 SV=1
------------------------------------------------------------
--------M-V----TSREIRLKSR---P-V-G-VPV-Q------DNFELA-S--VE-V-
G-----P--P--G--DG---EIQVKNLWMSVDPYMRGRM--T-DR------R--SYV-PP
FELG----------------------K---------------------------------
---V----------------------------------------------LQG-GAIGEV
TA----------S-N-DPDFK--PGDIV--S-T-MF---GWREVFNVSPKALAAA--G--
M-----G---A------V------------T----KI-----D--T-----H---GL-P-
-PQTFLGIAGMP-GLTAYVGLLK-I-AA-----LK----------EG--DVVFVSAAAGA
VGQVVCQ--------------------------IAK-IKGH-TVIGSAGGPEK-------
----VA------------FL-KSIGVD-HVIDYK---------AS----P--D---VVAE
LGK-------------AA--P--K---GIDVYFDNVGGVHLEAAI-DSARPFARFALCGM
ISQ-YN-----E-T-------GKP-T--GP----A-----NI-IQAV-------------
GKSLRLEGFIV-SN--H-YDM---A-PQFIQDMAGWISSGQMKWNETVE-----------
EG-VDRAP-----------------------DAFIKLFKG----ENLGKML---------
----VK-----------------------L-----G------------------------
-------------------------
>tr|B0T5K7|B0T5K7_CAUSK Alcohol dehydrogenase zinc-binding domain protein OS=Caulobacter sp. (strain K31) GN=Caul_0428 PE=4 SV=1
------------------------------------------------------------
-------MT-L----QSRDILLKSR---P-Q-G-MPT-A------DNFEAV-T--VT-V-
P-----D--P--G--PG---QVQVRNLWMTVDPYMRGRM--V-DR------P--SYV-PP
FQLG----------------------Q---------------------------------
---A----------------------------------------------LLG-GAIGEV
TA----------S-G-DERFK--PGDLV--Q-S-MW---GWREAFT--------Q--P--
A-----D---T------L------------T----AV-----N--T-----H---GL-P-
-PQALLGVAGMP-GLTAYVGLTK-V-AQ-----AK----------AG--ETVFVSAASGA
VGSVVCQ--------------------------IAK-IKGC-TVIGSAGGPEK-------
----IA------------FL-KEIGVD-VAIDYK---------AE----P--D---LAAA
LAK-------------AA--P--Q---GIDVYFDNVGGEHLEAAL-AVANRFARLAICGM
ISA-YN-----S-D-------QPP-A--AP----R-----NL-GLVI-------------
GKCLRIEGFIV-GN--H-WDL---M-PEYVGQLAAWVAEGKVVWKETVV-----------
DG-VEAAP-----------------------EAFLKLFKG----ENLGKML---------
----VK-----------------------L-----G------------------------
-------------------------
>tr|B0V3Z8|B0V3Z8_ACIBY Putative dehydrogenase, with NAD(P)-binding and GroES-like domains OS=Acinetobacter baumannii (strain AYE) GN=p3ABAYE0015 PE=4 SV=1
------------------------------------------------------------
------MKT-V----INQRIVLAKR---P-V-G-EPK-H------SDFRIE-Q--VE-L-
N-----E--L--K--QG---EILLKTIYLSLDPYMRGRM--S-DA------P--SYA-AP
VEIG----------------------E---------------------------------
---V----------------------------------------------MVG-GTVSQV
MA----------S-K-NPKFK--EGEWV--L-S-GN---GWQGYAI--------S--D--
G-----T---A------C------------Q----SL-----G--M-----Q---PE-H-
-PSWALGILGMP-GFTAYMGLLD-I-GQ-----PK----------AG--ETLVVAAATGP
VGATVGQ--------------------------IGK-LKGC-RVVGVAGGAEK-------
----CH------------YAVQELGFD-ACINYH---------D-----E--N---FAEQ
LQQ-------------AV--P--N---GIDIYYENVGGKVFDAVW-PLLNSAARVPVCGV
VSQ-YN-----A-T-------EQA-Q--GPDRLPG-----FI-STLL-------------
RKRIRMQGFIIFDD--Y-GNQ---Y-PEFNQQMSEWLKDRKIKYKEHMV-----------
QG-LDNTI-----------------------NAFNGMLKG----KNFGKVV---------
----VK-----------------------I------------------------------
-------------------------
>tr|B1KPV0|B1KPV0_SHEWM Alcohol dehydrogenase zinc-binding domain protein OS=Shewanella woodyi (strain ATCC 51908 / MS32) GN=Swoo_3364 PE=4 SV=1
------------------------------------------------------------
----------M----QAQQILLNSR---P-E-G-VPT-P------DNFKIA-S--LS-L-
P-----E--V--K--EG---EFLVKNLWMSVDPYMRGRM--I-DR------E--SYI-AP
FNLG----------------------E---------------------------------
---V----------------------------------------------LDG-GAIGEV
IE----------S-R-HAEFP--VGSKV--T-S-ML---GWRSHYV--------T--D--
G-----N---E------H------------T----KL-----P--D-----I---SL-S-
-ESHFLGVLGMP-GMTAWTGLTR-I-SE-----LK----------AG--ETLFVSAASGA
VGSIACQ--------------------------LGK-LIGA-KVIASVGSDEK-------
----AA------------YL-KSLGVD-AVINYK---------TV----S--N---LSEA
LKE-------------AA--Q--E---GVDVYFENVGGEHLSAAL-DNMNDHGRIAVCGM
IAQ-YN-----D-T-------VPT-P--GP----S-----NL-AMII-------------
IKKLRVEGFIV-FE--H-WAH---Y-PEFAKEMGQWLTTGAVKAEQTVY-----------
EG-LENAS-----------------------TAFIGLFEG----KNCGKMV---------
----VK-----------------------L-----A------------------------
-------------------------
>tr|B1LX06|B1LX06_METRJ Alcohol dehydrogenase zinc-binding domain protein OS=Methylobacterium radiotolerans (strain ATCC 27329 / DSM 1819 / JCM 2831) GN=Mrad2831_3736 PE=4 SV=1
------------------------------------------------------------
------MTT-A----MNRRIVLASR---P-H-G-EPR-P------ENFRLE-E--VP-V-
P-----Q--P--G--PG---QVLLRTRWLSLDPYMRGRM--S-DA------K--SYA-AP
VEIG----------------------A---------------------------------
---P----------------------------------------------ITA-ETVGEV
VA----------S-N-HPDHA--VGDLL--T-A-FA---GWQEYCV--------T--D--
A-----K---G------S------------R----KV-----D--P-----A---AA-P-
-PSTALGVLGMP-GMTAYTGLLN-I-GR-----PK----------FG--ETVVVAAAAGP
VGSLVGQ--------------------------IAK-IHGA-RAVGIAGGPEK-------
----CR------------YLTEELGFD-AAIDHR---------G-----S--D---LPGT
LAA-------------AC--P--K---GIDVYFENVGGAVFAAVL-PLLNPFARIPVCGL
VSA-YN-----A-T-------EVP-P--GPDRLPG-----LM-RSVL-------------
TNRLHIQGFIV-WD--F-AEQ---A-ETFRKEVAGWIQDGRVRYREDVV-----------
EG-LENAP-----------------------EAFIGLLKG----RNFGKLV---------
----VR-----------------------V-----S------------------------
-------------------------
>tr|B1VH67|B1VH67_CORU7 Putative oxidoreductase OS=Corynebacterium urealyticum (strain ATCC 43042 / DSM 7109) GN=cu1148 PE=4 SV=1
------------------------------------------------------------
--------M-V----TAKQWVLASR---P-T-G-TPT-M------ENFRLE-Q--VE-L-
P-----D--L--A--EG---QILVENTVNTVDPYMRGRM--N-DV------K--SYI-PP
FDLN----------------------K---------------------------------
---P----------------------------------------------MTG-GAVGVV
RE----------S-R-SEKFQ--VGDTV--S-H-PL---GWQDIAI--------V--D--
E-----G---Q------A------------K----PV-----D--L-----N---VA-P-
-AAAYLGILGLT-GLTAYVGLTR-I-AE-----IK----------EG--DVVFVSGAAGA
VGSAVGQ--------------------------FAR-HLGASRVIGSAGSEEK-------
----VA------------RL-KELGFD-AAINYR---------E-----G--D---LAGQ
LRQ-------------AA--P--E---GIDVYFDNVGGDHLEAAI-ARMNTFGRVAMCGA
IAQ-YN-----D-T-------QPP-T--AP----R-----NL-ALAI-------------
GKCLTLRGFVL-GQ--Y-LDV---A-GEFRERMAPLIASGEVRYDVTTR-----------
HG-IEAMP-----------------------GAFLELFTG----GNTGKMV---------
----VQ-----------------------M------------------------------
-------------------------
>tr|B1VYE2|B1VYE2_STRGG Putative oxidoreductase OS=Streptomyces griseus subsp. griseus (strain JCM 4626 / NBRC 13350) GN=SGR_5098 PE=4 SV=1
------------------------------------------------------------
---MSAALP-T----SSREWHLVAR---P-H-G-WPR-A------EDFALR-E--AE-V-
A-----A--P--A--EG---RVLVRNTHFSVDPYMRGRM--N-DV------K--SYT-PP
FKLD----------------------H---------------------------------
---P----------------------------------------------MDG-GAVGEV
IA----------S-N-AEGFA--VGDHV--L-H-GL---GWREIAD--------V--P--
A-----K---H------A------------V----KV-----D--P-----G---LA-P-
-LSAYLGVLGMT-GLTAYAGLFD-V-AS-----FQ----------EG--DAVFVSGAAGA
VGSQVGQ--------------------------MAK-LKGASRVIGSAGSDEK-------
----VK------------LLTEEYGFD-AAFNYK---------N-----G--P---VRDQ
LRE-------------AA--P--D---GIDVYFDNVGGEHLEAAI-SSFNVHGRATICGM
IAQ-YN-----A-T-------EPT-P--GP----S-----NM-ALII-------------
GKRLRLTGMLV-GD--H-ADL---Q-PQFVREVAGWLASGELKYRETTV-----------
EG-IENGY-----------------------DAFVGLLRG----ENTGKMI---------
----VS-----------------------L-----V------------------------
-------------------------
>tr|B1VZJ4|B1VZJ4_STRGG Putative oxidoreductase OS=Streptomyces griseus subsp. griseus (strain JCM 4626 / NBRC 13350) GN=SGR_5290 PE=4 SV=1
------------------------------------------------------------
-------MP-Q----TARSVQQVSR---P-S-G-RPT-G------AEFRFV-D--GP-V-
P-----A--P--G--PG---TALVENVLLSVDPYMRENM--D----------------GD
WALA----------------------A---------------------------------
---P----------------------------------------------LEG-RSIGRV
TA----------S-R-THGLT--EGDLV--F-H-RQ---GWRTHAV--------V--R--
P-----E---E------V------------R----VL-----PQAP---------GV-P-
-AEAYLGILGGT-GLTAYVALTR-I-AR-----IE----------PG--ETVYVSAAAGG
VGSAAGQ--------------------------LAR-LMGAGRVVGSAGSPAK-------
----VR------------FLVEELGFD-AAFDHR---------E-----G--R---LAEQ
LAK-------------AA--P--E---GIDVYIDNVGGEHLEAAI-GAMREYGRIAWCGA
IAQ-YD-----A-S-------EPP-P--AP----R-----NL-FDLV-------------
GKSIRLEGFLV-RN--H-RDA---Q-EELERLLLPALAAGTVIDRHTVT-----------
EG-FDGVV-----------------------DAFLGMLDG----RNTGKAT---------
----VR-----------------------V-----VAS----------------------
-------------------------
>tr|B1W4L7|B1W4L7_STRGG Putative dehydrogenase OS=Streptomyces griseus subsp. griseus (strain JCM 4626 / NBRC 13350) GN=SGR_6205 PE=4 SV=1
------------------------------------------------------------
---MPSSSP-A----TYREVRLTRR---P-E-G-ELT-P------DHLQVV-T--FP-I-
P-----D--P--T--PG---QVLVRNTLMSVTAVMRTLM--R-DE------TDLPVT--G
YAPD----------------------R---------------------------------
---P----------------------------------------------LWG-PALGEV
VAVN--------G-S-DAGLV--PGDLV--T-H-RH---GWREYAV--------G--D--
A-----A---E------F------------Q----RV-----D--P-----A---EL-P-
DPAAHLS----Q-GFTAWLGIVR-G-AQ-----VR----------AG--DTVFVSAAAGG
VGTLAGQ--------------------------FAR-LRGAARVIGSTSSERK-------
----AR------------VLVEQLGYD-AAVIRG---------A-----G--S---MEDQ
LRA-------------AA--P--E---GLDAVFDNVGGEQLSAAL-AVARRGARIALIGA
LDG-QL-----S-G--------------GF----RSVIEVDS-GSLI-------------
LRGITVRGLSG-SD--H-LDA---L-PEWTKEFGQGLRDGTLTFPHVRV-----------
SG-IDQAP-----------------------RALCDLLEG----RHIGAVL---------
----VE-----------------------L------------------------------
-------------------------
>tr|B1YL47|B1YL47_EXIS2 Alcohol dehydrogenase zinc-binding domain protein OS=Exiguobacterium sibiricum (strain DSM 17290 / JCM 13490 / 255-15) GN=Exig_0798 PE=4 SV=1
------------------------------------------------------------
----------M----SEQQIVLASR---P-E-G-RPT-R------DTFRYE-T--IE-L-
D-----A--L--K--AD---QVLVETLYISVDPYMRGRM--N-DA------R--SYS-QP
FDLD----------------------A---------------------------------
---P----------------------------------------------IQG-GVVARV
VE----------S-T-SDLLT--VGDTV--V-G-ML---DWATKSV--------V--D--
A-----K---Q------V------------R----KI-----D--A-----T---LA-P-
-VSTALGVLGMT-GMTAYFGLLD-I-GN-----PQ----------SG--ETVVVSAAAGA
VGSIVGQ--------------------------IAK-IKGA-RVVGIAGSAEK-------
----IQ------------YLKEELGFD-EVINYK---------T-----E--Q---IGEA
LDR-------------TC--P--D---GIDVYFENVGGAIGDAVL-DRLNPFARIPVCGA
ISG-YN-----E---------QAD-L--GP----R-----VQ-SKLI-------------
IARARMQGFLV-GD--Y-GKR---F-KEAAEQLGKWVSNGELKYEETIF-----------
EG-FEQVP-----------------------DAFLGLFDG----SNTGKLL---------
----VK-----------------------L------------------------------
-------------------------
>tr|B2FN52|B2FN52_STRMK Putative zinc-binding dehydrogenase/oxidoreductase OS=Stenotrophomonas maltophilia (strain K279a) GN=Smlt3347 PE=4 SV=1
------------------------------------------------------------
-----MSDS-L----ATSRIVLASR---P-Q-G-APS-A------ANFRLE-Q--AA-L-
P-----A--L--G--DG---EVLLRNRYLSLDPYMRGRM--D-EG------P--SYA-AP
VAVG----------------------A---------------------------------
---V----------------------------------------------MEG-QTVAEV
LQ----------S-N-AEGVT--TGELV--L-A-PG---GWQTHAV--------L--P--
A-----K---A------L-----------GR----RL-----D--P-----A---GL-P-
-LSTALGVYGMP-GFTAYSSLHE-I-AR-----LK----------PG--ETLVVAAATGP
VGATVAQ--------------------------LAK-LQGA-RVVAIAGGEAK-------
----RA------------YL-QTLGVD-VALDHR---------A-----A--D---FAEQ
LRA-------------AV--P--A---GIDVYFENVGGHVLDAVL-PLLNDFARIPVCGT
IAT-YN-----E-R-------GIEQP--GPDRLPA-----LF-SQIL-------------
RQRLTVRGFIV-HD--F-NHL---W-PDFEREMRQWLREGRIQYREDVV-----------
EG-LENAP-----------------------EAFFGLLQG----RNFGKLV---------
----VK-----------------------L-----D------------------------
-------------------------
>tr|B2GJB4|B2GJB4_KOCRD Oxidoreductase OS=Kocuria rhizophila (strain ATCC 9341 / DSM 348 / NBRC 12708 / DC2201) GN=KRH_23150 PE=4 SV=1
------------------------------------------------------------
----MATND-S----ISTQIQLVSR---P-E-G-WPE-P------ENFRTE-T--VE-L-
P-----E--L--Q--DG---QVRVRNEFISVDPYMRGRM--R-DE------K--SYV-PP
FALN----------------------E---------------------------------
---T----------------------------------------------MTG-GAVGRV
VE----------S-R-SEKLP--EGTPV--L-H-QY---GWRDLAQ--------G--S--
A-----D---E------F------------T----AI----QE--L-----P---DT-P-
-LSVYLGILGMT-GMTAYTGLTR-I-AG-----LK----------EG--DRVFVSGAAGA
VGSAAGQ--------------------------IAK-QLGASYVIGSAGSDEK-------
----AK------------LLTEKYGFD-AVLNYK---------D-----A--P---IREQ
LAK-------------AV-GE--D---GVDVYYDNVGGDHLEAAL-DVLNRHGRVAVCGA
ISQ-YN-----S-T-------ERP-C--GP----D-----NM-GNII-------------
KNSLMLEGFTM-GD--H-WDV---T-EEYTSRMTEWFTSGKIAYDETVV-----------
EG-LDHAV-----------------------DAFIDMMKG----ANTGKMV---------
----VK-----------------------I------------------------------
-------------------------
>tr|B2HE63|B2HE63_MYCMM Conserved hypothetical NADP-dependent oxidoreductase OS=Mycobacterium marinum (strain ATCC BAA-535 / M) GN=MMAR_2903 PE=4 SV=1
------------------------------------------------------------
-------MP-D----RNRRFLLRER---P-T-G-RIG-P------NTFELS-E--AP-I-
P-----E--I--G--DG---EALVRVTWISLDPTNRGWI--N-DM------P--SYL-PP
VGIG----------------------E---------------------------------
---V----------------------------------------------MRA-AGLGEV
VE----------S-R-NPNYP--VGLTV--Q-G-LV---GWQDYAV--------V--S--
D-----T---TP-----L------------F----PV-----EVAD---------GV-S-
-PSAYLGALGMT-GLTAWIGMRE-I-AK-----PR----------PG--ETVVVSAAAGA
VGSVAGQ--------------------------LAK-ADGA-RVVGIAGGPQK-------
----CA------------LLTEQLGFD-AAVDHR---------A-----D--D---WAAQ
LVA-------------AT--P--N---GIDVDFENVGGDIMDAIF-ARLNVRARVALCGL
ISG-YN-----S-A-------DPP-P--GP----R-----AF-GNLL-------------
VQRATLQGFII-LD--H-LGR---A-AEATAEIAGLIAQGKLTPLETVV-----------
TG-FEQLP-----------------------TAINMLFDG----TNVGKLV---------
----VR-----------------------T-----SE-----------------------
-------------------------
>tr|B2IZM9|B2IZM9_NOSP7 Alcohol dehydrogenase, zinc-binding domain protein OS=Nostoc punctiforme (strain ATCC 29133 / PCC 73102) GN=Npun_F1458 PE=4 SV=1
------------------------------------------------------------
------MSD-L----MNKQIILKSR---P-V-G-EPK-E------SDFALV-E--TP-T-
P-----E--P--G--EG---EILSRTIYLSLDPYMRGRL--S-AS------E--SYA-AS
VELN----------------------S---------------------------------
---A----------------------------------------------IVG-GTVSQV
VK----------S-N-HPQFQ--VGDFI--L-S-NN---GWQTYAV--------S--K--
A-----E---T------L------------R----KL-----D--P-----T---QA-P-
-LSYSLGVLGMP-GLTAYAALLD-I-GQ-----PK----------EG--ETVVVSAASGA
VGAVAGQ--------------------------IAK-IKGA-RVVGIVGSDDK-------
----RD------------YIVKELGFD-VGINRK---------T-----Q--E---LDSA
LKE-------------AA--P--N---GIDVYYDNTAGVILETVL-QQINLGARIPLVGL
ISE-YN-----A-T-------STP-S--GP----------NL-MPLL-------------
VKRALIKGFLV-TD--Y-QHR---F-NDFLRDVSGWLQSGQLKYKEDVV-----------
MG-LENAP-----------------------HAFIGLLRG----DNFGKLI---------
----VK-----------------------V-----NDDPTAK------------------
-------------------------
>tr|B2JAV4|B2JAV4_NOSP7 Alcohol dehydrogenase, zinc-binding domain protein OS=Nostoc punctiforme (strain ATCC 29133 / PCC 73102) GN=Npun_AR200 PE=4 SV=1
------------------------------------------------------------
------MTR-A----INRQFLLAAR---P-V-G-DIK-E------SDFEYR-E--EP-I-
P-----S--P--K--DD---EVLVRTIYLSLDPTNRIWM--S-DM------E--QYM-PP
VEIG----------------------E---------------------------------
---V----------------------------------------------MRG-GIIGVV
EE----------S-K-NPNFK--KGDLV--S-G-LL---GWQDYAI--------A--L--
G-----S---S------GFS---------LT----RL----PN--P-----L---PC-P-
-LNAFTGPLGAT-GFTAYFGLLD-I-GQ-----PK----------VG--ETVVVSAAGGA
VGSIVGQ--------------------------IAK-IKGC-RVVGITGSDEK-------
----CR------------WLTEELGFD-AAINYK---------T-----G--D---LEKA
LAQ-------------AC--P--N---GIDVYFDNVGGIILDAVL-TKINLRARLPLCGL
IST-YN-----A-S-------KPV-P--GP----Y-----NY-SQIL-------------
MKRALVQGFII-LD--Y-IPR---F-HEAIAEIGKWLNQGQIKYALEIV-----------
EG-LENAP-----------------------KAILKLFDG----NKKGKLV---------
----IK-----------------------V-----SNEPT--------------------
-------------------------
>tr|B2JGP1|B2JGP1_BURP8 Alcohol dehydrogenase zinc-binding domain protein OS=Burkholderia phymatum (strain DSM 17167 / STM815) GN=Bphy_1037 PE=4 SV=1
------------------------------------------------------------
-------MS-Q----LNRQILLASR---P-Q-G-AAS-A------DNFKLV-E--TP-L-
A-----P--L--A--EG---EVRVRNHYLSLDPYMRGRM--S-DA------R--SYA-AP
QPLN----------------------E---------------------------------
---V----------------------------------------------MIG-GTAGEV
VE----------S-K-NAAFK--PGDKV--V-G-MS---GWQEFGT--------S--D--
G-----K---G------L------------Q----KV-----D--D-----T---HV-P-
-LSAYLGPVGMP-GVTAWYGLNN-I-IA-----PK----------AG--ETVVVSAASGA
VGSVVGQ--------------------------LAK-QAGA-RAVGIAGGSEK-------
----CR------------YVVETLGFD-ACVDYK---------A-----G--N---LYQD
LKA-------------AT--P--D---GVDGCFENVGGEGLDATL-ARMNAHGRIALCGF
IAG-YD-----G-A-------PIPLR--HP-------------ALLL-------------
TQRLLVQGFIV-TE--H-MDV---W-PRALKELGTLVAQKKLHYRETIA-----------
QG-LEHAP-----------------------EAFLGMLKG----RNFGKQL---------
----VK-----------------------L-----I------------------------
-------------------------
>tr|B2T5C2|B2T5C2_BURPP Alcohol dehydrogenase zinc-binding domain protein OS=Burkholderia phytofirmans (strain DSM 17436 / PsJN) GN=Bphyt_2386 PE=4 SV=1
------------------------------------------------------------
----------MNAPYSNRQWFYVKR---P-T-S-RVG-S------EHYELR-E--SE-I-
S-----GP-L--A--AN---EVVVRARYISVDPYIRIQQ--H-ER------N--TYD-VP
HPLG----------------------I---------------------------------
---V----------------------------------------------QRS-GVVGEV
VE----------S-A-SPLFA--KGDWV--S-A-YS---GWQLYAR--------C--H--
Q-----S---E------L------------T----KL-----D--P-----A---SA-P-
-VSTALGVLGMP-GRIAWFGLME-A-GR-----PR----------PG--DTLVVSGAAGA
VGSLVAQ--------------------------FGK-KAGC-KVVGIAGGPDK-------
----CR------------FLLDELKLD-RAVDYR---------EHKTH-K--D---LTST
LIE--------------A--T--G---GVDVYFDNVGGPITDAVI-PLIKRRARIVICGA
ISQ-YD-----G-G-------LDT-PDMGP----R-----FL-QHML-------------
FQRATIQGVLA-RD--Y-INR---M-DEMVAQVAPWVKSGEIVFKETFV-----------
DG-FEQLP-----------------------AALNSLFEG----GNIGKLL---------
----VR-----------------------V------------------------------
-------------------------
>tr|B2VBU1|B2VBU1_ERWT9 Putative zinc-binding dehydrogenase OS=Erwinia tasmaniensis (strain DSM 17950 / Et1/99) GN=ETA_22680 PE=4 SV=1
------------------------------------------------------------
----MPQDK-Q----TNRRLLLASR---P-H-G-APT-A------ANFRLE-S--QP-V-
P-----E--P--D--AG---QVLLRTVWLSLDPYMRGRM--S-DA------P--SYV-PP
VALN----------------------E---------------------------------
---V----------------------------------------------MCG-GTVAVV
ER----------S-E-HPDFC--VGDWV--V-S-GS---SWQDFAL--------S--D--
G-----R---D------L------------I----KL----SG--P-----V---LE-H-
-PSWALGMLGMP-GFTAYMGLLD-I-GN-----PQ----------PG--ETVVVAAATGA
VGSLVGQ--------------------------IAK-LKGC-HVVGIAGGAEK-------
----CR------------YAEQVLGFD-RCLDHR---------E-----D--N---LAEN
LSR-------------HC--A--D---GIDVYFESVGGKVFNSVL-PLMNTKGRIPVCGL
IAD-YN-----S-S-------GIA-D--GPDRLPL-----LQ-SAIL-------------
RKRLRIEGFIINQD--Y-GQR---F-DEFFNQMSRWVAEERLVFREDIV-----------
DG-LDNAP-----------------------EALIGMLEG----KNFGKVV---------
----VR-----------------------V-----AQDKPDLKR----------------
-------------------------
>tr|B3DYJ6|B3DYJ6_METI4 Putative NADP-dependent oxidoreductase OS=Methylacidiphilum infernorum (isolate V4) GN=Minf_1990 PE=4 SV=1
------------------------------------------------------------
----------M----KNKQIILVKK---P-E-G-MID-E------SHFAAV-F--TD-V-
P-----A--P--K--DG---EVLVKNRYVSIDPYLRLLT--E-EP------A--TFS-RG
VQVG----------------------S---------------------------------
---R----------------------------------------------MES-WSVGEV
LE----------S-K-SDAFK--PSQFV--V-G-YL---GWQEYGL--------S--E--
A-----R---D------L------------R----RI-----D--P-----S---LA-P-
-LPAFLGVLGMP-GITAYFGIFR-Y-GK-----PQ----------AG--QTVLISAASGT
VGMTAGQ--------------------------LAK-MHSC-RVIGIAETEEK-------
----CR------------YLVEELHFD-RAINIS---------Q-----R--S---LIEG
LKE-------------DA--P--E---GIDLYYDNVGGETLDNAL-LFLRKNSRVVICGM
ISQ-YN-----V-K-------TPY----AL----K-----NF-ERLH-------------
SARATLKGFIV-AD--L-MSQ---W-PEALSKLERWVKEKKLKHKENIF-----------
HG-LENAP-----------------------KALHSIFTE----APIGKTV---------
----VE-----------------------V------------------------------
-------------------------
>tr|B3QFD7|B3QFD7_RHOPT Alcohol dehydrogenase zinc-binding domain protein OS=Rhodopseudomonas palustris (strain TIE-1) GN=Rpal_2496 PE=4 SV=1
------------------------------------------------------------
--------M-P----KGQRIVLASR---P-V-G-EPT-P------QNFRLE-E--FD-V-
P-----A--P--G--EG---QVLLRTIWLSLDPYMRGRM--S-DG------P--SYA-QP
VPVG----------------------G---------------------------------
---V----------------------------------------------MEG-GTVCEV
ID----------S-K-SPGFA--KGDIV--L-A-HS---GWATHAI--------A--D--
A-----K---P------L------------R----KI-----D--P-----A---LG-P-
-ISTAVGVLGMP-GMTAYTGLLD-I-GQ-----PK----------EG--ETVVVAAASGA
VGSAVGQ--------------------------IAK-VKGA-RAIGIAGGKDK-------
----CD------------YVKQELGFD-DCLDHR---------D-----P--D---LAAK
LKA-------------AC--P--N---GIDVYFENVGGEVFEAVF-PLLNAFARIPVCGL
IAQ-YN-----A-F-------ETP-P--TPKWATA-----LM-RHVL-------------
TKRLTIRGFIV-SD--F-AGR---R-QEFLREMSGWVRDGKVKYREHVT-----------
DD-LENAP-----------------------EAFMGLLKG----ANFGKQL---------
----VR-----------------------V-----GPERA--------------------
-------------------------
>tr|B4RAY2|B4RAY2_PHEZH Zinc-containing alcohol dehydrogenase superfamily OS=Phenylobacterium zucineum (strain HLK1) GN=PHZ_c1622 PE=4 SV=1
------------------------------------------------------------
-------MS-E----TNRQFVLAEL---P-Q-G-HLT-P------AHFRLV-E--GE-R-
P-----T--A--G--PG---EVVVRTRYVSLDAANRAWM--Q-GA---------TYR-SA
LAAG----------------------D---------------------------------
---V----------------------------------------------MAG-GALAEV
VE----------S-N-APELA--PGDLV--F-A-DT---GWQDYAA--------L--P--
A-----R---R------L------------S----KL--------P-----K---LE-P-
-MTHLLSVYGVA-GLTAYFGLLE-C-GR-----PQ----------AG--ETVVVSAAAGS
VGSIVGQ--------------------------IAR-IQGC-RVIGIAGGAEK-------
----GR------------WLTDELGFD-AAVDYK---------A-----A--D---FKRQ
LRE-------------AV--G--E---GIDVYFDNVGGEVFEACL-FGMKTFGRIACCGA
VSQ-YD-----G-E-------APR-H--GP----R-----GVPGLIV-------------
TKRLTLRGFIV-SD--F-DDR---R-EAALADLQAWVGAGKLKVQEDVI-----------
DG-FENLP-----------------------QALVGLLHG----ENRGKRM---------
----VR-----------------------V------------------------------
-------------------------
>tr|B4RDK4|B4RDK4_PHEZH Alcohol dehydrogenase, zinc-containing OS=Phenylobacterium zucineum (strain HLK1) GN=PHZ_c1983 PE=4 SV=1
------------------------------------------------------------
--------M-T----AAREIRLKSR---P-S-G-VPT-H------DNFELA-T--VE-L-
P-----D--P--G--PG---EVQVKNLWMTVDPYMRGRM--N-DV------K--SYV-PP
FQLG----------------------E---------------------------------
---A----------------------------------------------LQG-GAIGEV
AV----------S-N-DPSLK--PGDLV--L-S-ML---GWRERFN--------A--P--
A-----G---A------L------------Q----KI-----D--P-----Q---GL-P-
-PQAFLGVAGMP-GLTAYAGLLR-V-AG-----LK----------DG--DVVFVSGAAGA
VGSLVCQ--------------------------IAK-AKGH-TVIGSAGGPEK-------
----VA------------FL-KEIGVD-HAIDYK---------AE----K--D---LTAA
LAR-------------AA--P--N---GIDVYFDNVGGDHLEAAL-NAARPFARFAECGM
ISM-YN-----S-T-------EPP-A--GP----R-----NI-IQVV-------------
GKQIRIQGFIV-SS--H-ADM---Q-ADFQRDLAGWVREGKVKWKETVF-----------
EG-IERAP-----------------------DAFLGLFKG----ENLGKML---------
----VK-----------------------L-----A------------------------
-------------------------
>tr|B4S067|B4S067_ALTMD Predicted NADP-dependent oxidoreductase OS=Alteromonas macleodii (strain DSM 17117 / Deep ecotype) GN=MADE_03835 PE=4 SV=1
------------------------------------------------------------
--------M-S----TYKAITLVQR---P-HDR-KIG-P------HLFETK-E--LE-V-
P-----T--P--K--DG---QILIKQTHMSLDPAMLGWM--SEDR------E--SYI-PP
VELG----------------------D---------------------------------
---V----------------------------------------------MRS-SGVGEV
VE----------S-K-NPDFS--VGDKV--M-G-MT---GWSEYVL--------S--D--
G-----S---G------F------------N----KL--------Q-----D---GV-T-
-EEMALCVFALP-GLTATTGLYN-F-GE-----PK----------EG--ETLIVTGAAGS
VGSMVGQ--------------------------LAK-ADGL-RVIGVVGSEEK-------
----AD------------WIVNELGFD-GAVNYK---------T-----D--D---LEEK
LTE-------------LT--P--D---KIDVFFENTGGPIQHHIV-NRMNTHGRIVVCGM
IAD-YQ-----A-D-------NPS-P--GP----------NW-IPLI-------------
KKRINIRGFAM-PD--H-WGE---I-PKILEKLTPYVQQGKIKYRAHTI-----------
EG-LDNAE-----------------------KGLNMLFEG----KNTGKMI---------
----VK-----------------------L------------------------------
-------------------------
>tr|B4UMT3|B4UMT3_ANASK Alcohol dehydrogenase zinc-binding domain protein OS=Anaeromyxobacter sp. (strain K) GN=AnaeK_3312 PE=4 SV=1
------------------------------------------------------------
----MSQRP-A----INRRIVLAAR---P-R-G-APT-A------QDFRLE-Q--VP-V-
P-----A--P--A--AG---QVLLRTVYLSLDPYMRGRM--S-EG------P--SYA-PP
LELG----------------------E---------------------------------
---T----------------------------------------------MVG-GTVSRV
VA----------S-R-HPGFR--EGELV--V-G-AT---GWQDCAL--------S--D--
G-----E---G------L------------M----PI-----R--------D---LA-H-
-PSYALGVLGMP-GFTAYHGMLN-I-GE-----PR----------PG--ETVVVAAASGA
VGAVVGQ--------------------------IAR-LRGA-RVIGIAGGAEK-------
----RR------------YVTEELGFD-ACLDRR---------D-----P--G---LAQQ
LAA-------------AC--P--D---GIDVYFENVGGAVLDAVL-PLLREGARVPVCGG
IAH-YN-----D-A-------APP-P--GPDRLPM-----LM-ALVL-------------
RKRLRLQGFIILDH--Y-ADG---Y-APFLRDMSAWVAEGKVKLREDVV-----------
VG-LENAP-----------------------AAFIGLLEG----KNFGKVV---------
----VR-----------------------V-----AD-----------------------
-------------------------
>tr|B5BJB8|B5BJB8_SALPK Putative NADP-dependent oxidoreductase OS=Salmonella paratyphi A (strain AKU_12601) GN=SSPA1187 PE=4 SV=1
-----------------------------------------------------MMDYARH
EENRMKQQT-N----RNRRWVLASR---P-H-G-APQ-M------DNFRLE-E--DD-V-
A-----T--P--G--EG---QVLLRTVFLSLDPYMRGRM--S-DE------P--SYA-PP
VEPG----------------------C---------------------------------
---V----------------------------------------------MVG-GTVSRV
VA----------S-N-HPDYR--PDEWV--L-S-YN---GWQDYDI--------S--D--
G-----E---G------L------------V----KL-----G--D-----N---PQ-H-
-PSWSLGVLGMP-GFTAYMGLLD-I-GQ-----PK----------EG--ETLVVAAATGP
VGATVGQ--------------------------IGK-LKGC-RVVGIAGGAEK-------
----CR------------HATDVLGFD-LCLDHH---------A-----D--N---FPQQ
LAQ-------------AC--P--Q---GIDIYYENVGGKVFDAVL-PLLNTSARIPLCGL
VSG-YN-----A-T-------TLP-D--GPDRLPL-----LM-ATLL-------------
KKRIRLQGFIINQD--Y-GHR---I-HEFQQEMGRWIKEGKIHYREQIT-----------
DG-LENAP-----------------------EAFIGLLAG----KNFGKVV---------
----IR-----------------------L-----ADDA---------------------
-------------------------
>tr|B6A576|B6A576_RHILW Alcohol dehydrogenase zinc-binding domain protein OS=Rhizobium leguminosarum bv. trifolii (strain WSM2304) GN=Rleg2_6181 PE=4 SV=1
------------------------------------------------------------
------MTN-N----VNRKVVLAAR---P-D-G-NPK-P------SDFRLE-T--EA-V-
P-----V--P--G--KD---QLLLRTRYLSLDPYYRSLM--G-NA------N--GTS-NP
LDIG----------------------A---------------------------------
---T----------------------------------------------MIG-STVSEV
VE----------S-D-NPAFV--KGDIV--C-G-FA---GWQDYSL--------S--D--
G-----S---E------L------------Q----KL-----D--P-----E---SA-P-
-VSTALGVLGFT-GMTAYVGLTT-I-GV-----PK----------PG--ETVVVSAATGA
VGSIAVQ--------------------------IAK-LKGA-RVVGIAGGKEK-------
----TD------------YLVNELGAD-AAVDHR---------A-----P--D---FADQ
LKK-------------AV--P--N---GIDVDFESVGGKVFEAVF-PLLNHHARVIVCGV
VSQ-YN-----S-N-------EPA-S--GPNLLPS-----LL-EVAL-------------
WKRMQIRGFGV-DE--H-SDQ---F-ENFQRDVGGWVKEGEIKYREDVV-----------
QG-LENAA-----------------------EAFPRLFTG----GNFGRLI---------
----VK-----------------------F------------------------------
-------------------------
>tr|B6IR99|B6IR99_RHOCS Oxidoreductase, zinc-binding dehydrogenase family OS=Rhodospirillum centenum (strain ATCC 51521 / SW) GN=RC1_0548 PE=4 SV=1
------------------------------------------------------------
--------M-P----VNRRIVLAER---P-Q-G-MPT-P------ETFRLE-E--GP-V-
P-----T--A--G--PD---QVLLRTVWLSLDPYMRGRM--S-AA------K--SYA-QP
VEIG----------------------D---------------------------------
---V----------------------------------------------MVG-GTVCEV
VQ----------S-N-AEGFA--PGDLV--L-A-QT---GWQDYAA--------A--G--
A-----K---A------V------------Q----KL-----D--P-----G---AF-P-
-PSLALGTLGMP-GLTAYVGLLD-I-GE-----PR----------NG--ETVVVSAAAGA
VGSVVGQ--------------------------IAR-IRGC-RAVGIAGGKDK-------
----CD------------YVTGTLGFD-ACVDYK---------A-----P--D---FMQR
LKE-------------AC--P--S---GIDVYFDNVGGDVADACM-ALLNNFARVPVCGR
IAN-YN-----D-T-------ELP-P--GPNRVPQ-----LM-GLVL-------------
TRRLKVQGFIV-SD--R-WHR---M-ADFHHDMGAWLRDGRIKYREDVV-----------
EG-LEKAP-----------------------EAFIGLLQG----RNFGKLL---------
----VR-----------------------V-----GPDRA--------------------
-------------------------
>tr|B6IWW7|B6IWW7_RHOCS Oxidoreductase, zinc-binding dehydrogenase family OS=Rhodospirillum centenum (strain ATCC 51521 / SW) GN=RC1_3433 PE=4 SV=1
------------------------------------------------------------
------MTA-R----MNRQWILTAR---P-Q-G-DAF-E------DCLVWR-E--AP-V-
P-----E--P--G--PD---QVLVRTIYLSMDPSNRIWM--Q-QA---------SYI-PA
[truncated: 98,578 more chars]
