# Supplementary material for: Subdivision of the MDR superfamily of medium-chain dehydrogenases/reductases through iterative hidden Markov model refinement
Source: BMC Bioinformatics. 2010 Oct 27;11:534. doi: 10.1186/1471-2105-11-534 (PMC2976758; doi:10.1186/1471-2105-11-534)
Supplement: Additional file 4 — MDR family alignment figures. Illustrations showing the mafft MSAs from Additional file 3: mdr-sequences. Red sequence identifiers denote sequences from UniProtKB/TrEMBL, while blue correspond to sequences from Swiss-Prot. The position cscores are shown in a bar plot under the MSA. Positions that contain gaps in over 90% of the sequences have been removed from the alignment in order to increase readability. [file 1471-2105-11-534-S4.ZIP › mdr/MDR003.mafft]

>sp|Q03132|ERYA2_SACER Erythronolide synthase, modules 3 and 4 OS=Saccharopolyspora erythraea GN=eryA PE=1 SV=3
--------------------------------------------------------PDAV
LVRYEP-EGDDPRAAARHGVLWAAALVRRWLE-QE---EL---------P-GA-TLVIAT
-SGA-----------VT------VS--------DD-------------D-----------
-----S------VPEPGAA-AMWGVIRCAQA------E-SP--DR----FVLLDT---D-
----------------AEP-G---------------------------------------
M-------------------------------LP----A--------V-P----------
---------------------------------D------N----PQL----------A-
------LR--GD----------------------------D-VFVPRLS--PL--A---P
S-------------AL----TL-----PA-----GT------------------------
------------QRLVP----G--DG-AIDS--VAF--------EP--A-----------
---------------PD---VE-Q-P-------LRAGEVRVDVRATGVN-------FR--
-------------------DVLLALGMY-----------PQ-K------------A--D-
--MGTEAAGVVTAVGP---------------D-V-D------A----------FA-PGDR
VLG-L--------F----Q--G---A-FAPIA-VTDHR-------LLARVP-D-------
-GWSDADAA-------------------AV-PIAYTTAHYALHDLAGL----R--AG---
--------------Q------SVLIHAAAGGVGMAAVALA-RRA-G--------------
--A-EVLATA-GPAKHGTLR--ALGLDDEHIA---SSR---ETG-FARKF---RER----
---T--------G--GR---G-------VDVVLNSL-TGE-------------LL----D
E-SA-DL--LA-EDGVFVEMGK--------TDLRD-AGDFRG------------------
-------R-----------YAPFDLG--------E-AG---DD-------------RLGE
I----L-------------------REV--VGLL------G-AGE-LD--------RL--
-----------P-VSAWELGS-------------------APAALQHMSRGRH---V-GK
LVLTQP---A---------P-VDP--DGTV--------
>sp|Q71SP7|FAS_BOVIN Fatty acid synthase OS=Bos taurus GN=FASN PE=2 SV=1
------------------------------------------------------------
-------------------------------DTSFQWVDSLKNILA-D---SSSRAVWLM
AVGC--------------------------------------------------------
----------------TTS-GVVGLVNCLRK------E-PD--GHR---IRCVLV---S-
------------------------------------------------------------
-----------------------NLNSTSP--IP----E--------T------------
--------------------------------------DPKSLELQKVLQSD--LVMNV-
------YR--DG----------------------------A-WGAFRHF--PL-------
-------------EQD---KPEE-QT-EH-------------------------------
------------AFINV---LT--RG-DLSS--IRW--------VC--S-----------
---------------PL------RHSQP-----TAPGFQLCTIYYASLN-------FK--
-------------------RNHAGHGQAVPRRHPRNWAS-------------------RN
CLLGMEFSGR-------------------------------------------DA-SGKR
VMGLV--------P----A--E---G-LATST-LVPQS-------FLWDVP-S-------
-NWTLEEAA-------------------SV-PVVYSTAYYALMVRGRM----Q--PG---
--------------E------TVLIHSGSGGVGQAAIAIA-LSL-G--------------
--C-RVFPLVGSAEKRAYLQSRFPQLNETSFA---NSR---DTS-FEQHV---LWH----
---T--------A--GK---G-------ADLVLNSL-AEE-------------KL----Q
A-SV-RC--LA-QHGRFLEIGK--------FDLSK-NHPLGM------------------
-------A-IFLKNV--T-FHGILLD-----SLFE-EN---NT-------------MWQE
V----S-------------------TLL--KAGI------R-KGV-VQ--------PL--
-----------K-RTVFPRTQ-------------------AEDAFRYMAQGKH---I-GK
VVIQVR--------------------EEEQEAVLHGTK
>sp|P12276|FAS_CHICK Fatty acid synthase OS=Gallus gallus GN=FASN PE=1 SV=5
------------------------------------------------------------
-------------------------------DTHYKWVDSLKEILA-D---SSEQPLWLT
ATNC--------------------------------------------------------
----------------GNS-GILGMVNCLRL------E-AE--GHR---IRCVFV---S-
------------------------------------------------------------
-----------------------NLSPSST--VP----A--------T------------
--------------------------------------SLSSLEMQKIIERD--LVMNV-
------YR--DG----------------------------K-WGSFRHL--PL-------
-------------QQA---QPQE-LT-EC-------------------------------
------------AYVNV---LT--RG-DLSS--LRW--------IV--S-----------
---------------PL------RHFQT-----TNPNVQLCKVYYASLN-------FW--
-------------------DIMLATGKLSPDAIPGNWTL-------------------QQ
CMLGMEFSGR-------------------------------------------DL-AGRR
VMGLL--------P----A--K---G-LATVV-DCDKR-------FLWEVP-E-------
-NWTLEEAA-------------------SV-PVVYATAYYALVVRGGM----K--KG---
--------------E------SVLIHSGSGGVGQAAIAIA-LSM-G--------------
--C-RVFATVGSAEKREYLQARFPQLDANSFA---SSR---NTT-FQQHI---LRV----
---T--------N--GK---G-------VSLVLNSL-AEE-------------KL----Q
A-SL-RC--LA-QHGRFLEIGK--------FDLSN-NSQLGM------------------
-------A-LFLKNV--A-FHGILLD-----SIFE-EG---NQ-------------EWEV
V----S-------------------ELL--TKGI------K-DGV-VK--------PL--
-----------R-TTVFGKEE-------------------VEAAFRFMAQGKH---I-GK
VMIKIQ--------------------EEEKQYPLRSEP
>sp|P49327|FAS_HUMAN Fatty acid synthase OS=Homo sapiens GN=FASN PE=1 SV=2
------------------------------------------------------------
--------------------------------TSFRWVESLKGILADE---DSSRPVWLK
AINC--------------------------------------------------------
----------------ATS-GVVGLVNCLRR------E-PG--GNR---LRCVLL---S-
------------------------------------------------------------
-----------------------NLSSTSH--VP----E--------V------------
--------------------------------------DPGSAELQKVLQGD--LVMNV-
------YR--DG----------------------------A-WGAFRHF--LL-------
-------------EED---KPEE-PT-AH-------------------------------
------------AFVST---LT--RG-DLSS--IRW--------VC--S-----------
---------------SL------RHAQP-----TCPGAQLCTVYYASLN-------FR--
-------------------DIMLATGKLSPDAIPGKWTS-------------------QD
SLLGMEFSGR-------------------------------------------DA-SGKR
VMGLV--------P----A--K---G-LATSV-LLSPD-------FLWDVP-S-------
-NWTLEEAA-------------------SV-PVVYSTAYYALVVRGRV----R--PG---
--------------E------TLLIHSGSGGVGQAAIAIA-LSL-G--------------
--C-RVFTTVGSAEKRAYLQARFPQLDSTSFA---NSR---DTS-FEQHV---LWH----
---T--------G--GK---G-------VDLVLNSL-AEE-------------KL----Q
A-SV-RC--LA-THGRFLEIGK--------FDLSQ-NHPLGM------------------
-------A-IFLKNV--T-FHGVLLD-----AFFN-ES---SA-------------DWRE
V----W-------------------ALV--QAGI------R-DGV-VR--------PL--
-----------K-CTVFHGAQ-------------------VEDAFRYMAQGKH---I-GK
VVVQVL--------------------AEEPEAVLKGAK
>sp|P19096|FAS_MOUSE Fatty acid synthase OS=Mus musculus GN=Fasn PE=1 SV=2
------------------------------------------------------------
-------------------------------DTSFQWVDSLKSTLA-T---SSSQPVWLT
AMDC--------------------------------------------------------
----------------PTS-GVVGLVNCLRK------E-PG--GHR---IRCILL---S-
------------------------------------------------------------
-----------------------NLSNTSH--AP----K--------L------------
--------------------------------------DPGSPELQQVLKHD--LVMNV-
------YR--DG----------------------------A-WGAFRHF--QL-------
-------------EQD---KPKE-QT-AH-------------------------------
------------AFVNV---LT--RG-DLAS--IRW--------VS--S-----------
---------------PL------KHTQP-----SSSGAQLCTVYYASLN-------FR--
-------------------DIMLATGKLSPDAIPGKWAS-------------------RD
CMLGMEFSGR-------------------------------------------DR-CGRR
VMGLV--------P----A--E---G-LATSV-LLSSD-------FLWDVP-S-------
-SWTLEEAA-------------------SV-PVVYTTAYYSLVVRGRI----Q--RG---
--------------E------TVLIHSGSGGVGQAAISIA-LSL-G--------------
--C-RVFTTVGSAEKRAYLQARFPQLDDTSFA---NSR---DTS-FEQHV---LLH----
---T--------G--GK---G-------VDLVLNSL-AEE-------------KL----Q
A-SV-RC--LA-QHGRFLEIGK--------FDLSN-NHPLGM------------------
-------A-IFLKNV--T-FHGILLD-----ALFE-EA---ND-------------SWRE
V----A-------------------ALL--KAGI------R-DGV-VK--------PL--
-----------K-CTVFPKAQ-------------------VEDAFRYMAQGKH---I-GK
VLVQVR--------------------EEEPEAVLPGAQ
>sp|Q02251|MCAS_MYCBO Mycocerosic acid synthase OS=Mycobacterium bovis GN=mas PE=1 SV=2
------------------------------------------------------------
-------------------------ITRELAE-FE---GE-----------LP-RLFVVT
-RQA-----------QIV-----K---------PH-------------D-----------
-----S----GERANLEQA-GLRGLLRVISS------E-HP--MLR---TTLIDV---D-
----------------EHT-D---------------------------------------
------------------------VER-----VA----Q--------Q-L----------
-----------LS----G--------------SE------E----DET----------A-
------WR--NG----------------------------D-WYVARLT--PS--P---L
-------GHEERRTA-----VL-----DP-----DH------------------------
-D----G-----MRVQV---RR--PG-DLQT--LEF--------VA--S-----------
---------------DR------V-P-------PGPGQIEVAVSMSSIN-------FA--
-------------------DVLIAFGRF-----------PI-IDDR--------EP--Q-
--LGMDFVGVVTAVGE---------------G-V-T------G----------HQ-VGDR
VGGFS--------E----G--G---C-WRTFL-TCDAN-------LAVTLP-P-------
-GLTDEQAI-------------------TA-ATAHATAWYGLNDLAQI----K--AG---
--------------D------KVLIHSATGGVGQAAISIA-RAK-G--------------
--A-EIFATAGNPAKRAMLR--DMGV--EHVY---DSR---SVE-FAEQI---RRD----
---T--------D--GY---G-------VDIVLNSL-TGA-------------AQ----R
A-GL-EL--LA-FGGRFVEIGK--------ADVYG-NTRLGL------------------
-------F-PFRRGL--T-FYYLDLA-----LMSV-TQ---PD-------------RVRE
L----L-------------------ATV--FKLT------A-DGV-LT--------AP--
-----------Q-CTHYPLAE-------------------AADAIRAMSNAEH---T-GK
LVLDVP---R---------S-GRR--SVAV--------
>sp|Q7TVK8|PHAS_MYCBO Phthioceranic/hydroxyphthioceranic acid synthase OS=Mycobacterium bovis GN=pks2 PE=3 SV=1
------------------------------------------------------------
----------------------LVGIARELSD-LP---GA-----------VP-RMYVVT
-RGA-----------QRV-----L---------AD-------------D-----------
------------CVNLEQG-GLRGLLRTIGA------E-HP--HLR---ATQIDV---D-
----------------EQT-G---------------------------------------
------------------------VEQ-----LA----R--------Q-L----------
-----------LA----T--------------SE------E----DET----------A-
------WR--DN----------------------------E-WYVARLC--PT--P---L
-------RPQERRTI-----VA-----DH-----QQ------------------------
-S----G-----MRLQI---RT--PG-DMQT--IEL--------AA--F-----------
---------------HR------V-P-------PGPGQIEVAVRASSVN-------FA--
-------------------DVLIAFGRY-----------PS-FEGH--------LP--Q-
--LGTDFAGVVTAVGP---------------G-V-T------D----------HK-VGDH
VGGMS--------P----N--G---C-WGTFV-TCDAR-------LAATLP-P-------
-GLGDAQAA-------------------AV-TTAHATAWYGLHELARI----R--AG---
--------------D------TVLIHSGTGGVGQAAIAIA-RAA-G--------------
--A-EIFATAGTPQRRELLR--NMGI--EHVY---DSR---SIE-FAEQI---RRD----
---T--------N--GR---G-------VDVVLNSV-TGA-------------AQ----L
A-GL-KL--LA-FRGRFVEIGK--------RDIYG-DTKLGL------------------
-------F-PFRRNL--S-FYAVDLG-----LLSA-TH---PE-------------ELRD
L----L-------------------GTV--YRLT------A-AGE-LP--------MP--
-----------Q-STHYPLVE-------------------AATAIRVMGNAEH---T-GK
LVLHIP---Q---------T-GKS--LVTL--------
>tr|A1C588|A1C588_ASPCL Polyketide synthase, putative OS=Aspergillus clavatus GN=ACLA_002670 PE=3 SV=1
------------------------------------------------------------
------------------------------------------------------------
-----------P---LA-------------------------------------------
--------------QPEFQ-IATGLIRTIRW------E-LDRNDLN---LVTFSL---D-
--------------------N---------------------------------------
E----P-----TA-----SA---D-GNVDA--LI----R--------V-LQYQFLN----
-----QWSK--------------------------DSSNTN----AEY----------C-
------VR--DS----------------------------V-VETNHIV--KN-------
-------------TVA-S-TVIE----AQ-----FSP-PK-------PILS-T--W---E
NIER--P-----VRLIS---TS--PG--VDS--LTW--------VT--D-----------
---------------ED---ISEK-P-------LAANEIEIDVHAVGLN-------FK--
-------------------DLLVAMGEI--D-Q-----P-------------------G-
--FGHEGAGIIVGVGS---------------S-V-----S--T----------FK-VGDR
VMY---LGDPSPGR----M--G---T-LRTRS-RIHSG-------LAIKIS-D-------
-TMGFEIAA-------------------GL-PIIYGTVIYSLGHVARL----C--AG---
--------------E------KVLIHAAAGGIGQAAIQYA-QAK-G--------------
--A-EIFVTLSSLEKKQFIM-DNSHIRADHIF---SSR---DLN-FSAGI---KRI----
---A-----------PA---G-------VDVVLNSL-SGE-------------AL----R
E-SW-AC--VA-PFGRFVEIGK--------LDLQA-GSKLDM------------------
-------T-PFLHNV--S-FSGVDLN-----ALDE-KR---PE-------------ICQD
L----L-------------------QET--IQLW------S-NKD-IH--------EA--
----------RP-TQVLGYGQ-------------------LKEGLRLLQTGKS---I-GK
ITLVPG----------------TH--PVS-VI--P---
>tr|A1C8I8|A1C8I8_ASPCL Polyketide synthase, putative OS=Aspergillus clavatus GN=ACLA_043440 PE=4 SV=1
------------------------------------------------------------
-------------------------------------------AFLLGLQERDAGMLWAT
-HLI----DI-G---CH-------------------------------------------
--------------DPRYA-QVLGFARTVRT------E-Q---LAE---LGTCQV---D-
--------------------S---------------------------------------
F----V-----------------DPKSIGQ--LI----Q--------V-LGKFQTR----
-----QGDEE-------------------------L--NPD----FEW----------A-
------IF--ND----------------------------R-VQVARFH--PF-------
-------------VLA-D-ELLV-----------------------------A------E
DSNE--I-----ATLNV---RT--PG-RVNS--LHY--------AR--H-----------
---------------AR------K-D-------LDADEVEVQVHSAGLN-------FR--
-------------------DILVALGIV--E-L---PVR-------------------L-
--FGIEAAGIVTRVGA---------------D-V-----SPDD----------LQ-VGDR
VVC---FC-----R----K--D---A-FSTYT-TTLAA-------VCVRIP-D-------
-RLTFDQAG-------------------TM-LIPYFTSIHSMVNVGRV----T--KG---
--------------H------SVLIHSACGGVGLAAIQVA-QML-E--------------
--A-EVYATVGSEEKVKYLV-ENYGIPRNRLF---NSR---DKS-FVDGV---MRE----
---T--------N--GR---G-------MDFILNSL-SGE-------------LL----H
A-TW-SC--VA-EFGTLLEIGK--------RDLIG-DGKLDM------------------
-------K-PFLANR--N-YCCVDID-----GLW--KR---IH-------------VARA
L----I-------------------FSI--LDFY------D-KGH-IS--------PL--
-----------P-TTIFPAAQ-------------------TQDAFRFMEKGQH---I-GR
VGVSFK----------------RA--DGEAELA-----
>tr|A1C9K7|A1C9K7_ASPCL Polyketide synthase, putative OS=Aspergillus clavatus GN=ACLA_055790 PE=4 SV=1
------------------------------------------------------------
-----------------------------------------------LLQLST--VLWLT
-PAA----QI-H---AS-------------------------------------------
--------------DPHAA-QILGTARTIRS------E-L---AMN---FATLEL---E-
--------------------N---------------------------------------
T----G-----------------V-GAAEA--VV----N--------V-MRSLYEVK---
-----DDFGE-------------------------L--DPD----MEY----------A-
------WT--NG----------------------------A-VHTGRFH--WV-------
-------------PVE-K-ALCE-----------------------------T------A
PPPE--T-----KGLAI---GT--PG-LLQT--LHW--------TS--Q-----------
---------------PL------G-K-------LNPDEVHVKMSAVGMN-------FK--
-------------------DVMIVMGILPGGDTITDGSS-------------------P-
--IGLEGTGYITKIGT---------------E-V-----T--N----------VA-VGDR
VMS---I------G----CESV---G-MATTI-KRPAN-------LCIKIP-D-------
-QLSDEEAA-------------------TM-PVAYITVLMFLVEKWKL----E--RG---
--------------Q------SILIHSAAGGVGICAIYVA-KWI-G--------------
--A-EIYATVGSEEKADFLT-REFGIPRARIF---SSR---AST-FLDGV---LEA----
---T--------D--GV---G-------VDLVLNSL-SGE-------------LL----H
A-SW-KC--VA-PYGAMVEIGK--------RDMVG-RGKLAL------------------
-------D-PFEDNR--T-FLGGDVA-----RLLV-TH---KA-------------TVAR
L----L-------------------SLT--MEQY------L-EGN-FK--------PI--
----------TP-ITTFDAEH-------------------VEDAFRFMQKGTH---T-GK
IVIRFP----------------QQ--DTLPLA------
>tr|A1CCB3|A1CCB3_ASPCL Polyketide synthase, putative OS=Aspergillus clavatus GN=ACLA_061310 PE=4 SV=1
------------------------------------------------------------
----------------------------------------------------------LS
-CGG----LV-H---SQ-------------------------------------------
--------------NPAFS-ASEGLLRTMRQ------E-DS--HTR---WIRLGF---E-
--------------------N---------------------------------------
D----E-----NP-----WT---S-GKIGH--VI----H--------V-LERSFDK----
-----DAET--------------------------S--NIE----WEY----------S-
------VA--DS----------------------------Q-LHVPRIF--PE-------
-------------KTL-D-AIAR----DL-----KLP-LE-------PALE-A--F--HQ
-PDK--P-----LVWET---SP--ST-GLDP---YF--------VE--N-----------
---------------PV---ILST-D-------VPSGMVEVEARAFGLN-------FR--
-------------------EVMVALGQL--E-E-----P-------------------L-
--TGYECSGIITRLGP---------------N-T---EQS--G----------LK-VGDR
VAA---L------C----K--G---R-IASKG-RTYWT-------SVVKVP-D-------
-EMPSKMAA-------------------SF-PAAYTTAYGSLIQVAGL----Q--KG---
--------------E------SVLIHAASGATGQAAIVIA-QHV-G--------------
--A-EVFATCSTEGKRDLLV-EHYGIKPDHIF---ASR---SGS-FAAGI---MTK----
---T--------N--GK---G-------VDVILNSL-SGP-------------LL----K
A-SW-DC--MA-RFGRFVDITK--------VDMEA-NRWLQT------------------
-------A-PFSRCS--M-FSSFDLL-----QLTE-CR---GR-------------LTHA
A----L-------------------SES--LNII------R-ERG-IS--------PV--
----------HP-ITPYPISE-------------------MATAMRQMQGGMH---M-GK
LVLVPH----------------DE--DRI-KL--I---
>tr|A1CD09|A1CD09_ASPCL Polyketide synthase, putative OS=Aspergillus clavatus GN=ACLA_063870 PE=4 SV=1
------------------------------------------------------------
----------------------------------------------------------VS
-RGS----TI-H---CE-------------------------------------------
--------------RPHNT-LHTGLLRALRL------E-HS--SKR---LVSLDI---D-
--------------------P---------------------------------------
T----T-----AR-----WP---V-SAIAT--IL----D--------I-ARRRFLL----
-----AQNP--------------------------S--HLD----NEY----------A-
------ER--GG----------------------------I-MCVPRVF--ET-------
-------------VDE-S-SKTA----RG-----IES-PG-------TKTE-L--F--HQ
-SSQ--K-----LRLQV---ST--PG-LLDT--LGF--------VA--E-----------
---------------PM---QI-N-P-------IPEESIEVEPKAFGLN-------FR--
-------------------DVMVAMGQL--S-M-----D-------------------I-
--MGFECSGVVTQVGS---------------L-A---SQH--G----------FK-IGDR
VCA---L------M----R--G---H-WENRV-CLHWT-------SVVAIP-D-------
-GMTFEVAA-------------------SI-PMAFTTSYYALYETARL----Q--PG---
--------------E------SVLIHAAAGGVGQAAIILA-QRV-G--------------
--A-EVFVTAGSPEKREYLS-RQFGIPEDHIF---SSR---DAE-FASQL---MEI----
---T--------A--GK---G-------VDVVLNSL-AGE-------------LL----Q
R-TF-NC--VA-PFGRFVEIGK--------RDLEQ-NKQLEM------------------
-------H-AFTRHI--S-FSSVDLI-----ALGE-LK---GA-------------VVSR
I----M-------------------NDI--MRLI------K-DEG-LR--------LI--
----------QP-ITTYPISR-------------------IHEAFRILQAGRH---I-GK
VIVIPG----------------PD--DRV-NL--L---
>tr|A1CFW1|A1CFW1_ASPCL Polyketide synthase, putative OS=Aspergillus clavatus GN=ACLA_094600 PE=4 SV=1
------------------------------------------------------------
---------------------------------------------------STRDVLWVN
-GGG----GD-----QP-------------------------------------------
--------------CPKYR-LVDGLFRVLRE------E-NH--KTR---LTILSL---E-
--------------------R---------------------------------------
R----S-----AL----------S-HQAKQ--IV----R--------I-IQAALST----
-----RA-------------------------------TID----TDY----------T-
------EV--DG----------------------------M-LHIGRLV--LA-------
-------------THI-N-EEVS----TK-----KLL-KQ-------KTLR-A--F----
GAGT--P-----LKLEV---GS--PG-LLNT--IHF--------VE--D-----------
---------------TS---LR-G-P-------LKPTQFEVQVKSVGLN-------FR--
-------------------DVLIALGRL--D-S-----E-------------------A-
--LGAEFAGQVTKVGS---------------S-C-----H--R----------FK-PGDK
VLA---C------Y----P--S---R-HASFV-RLDQDM------TVIKIPDD-------
-EISFSQAA-------------------AL-PVAYATAWIALTQIARL----Q--PG---
--------------E------TILIHSGAGGTGQAAIQVS-QLL-G--------------
--A-RVFTTVSSEFKKKLLV-EKFQIPGEQIF---SSR---NTL-FAKAV---KQL----
---T--------G--TK---G-------VDVVFNSL-SSE-------------GL----I
A-SW-ES--IA-PYGRFIEIGK--------NDILS-NSKLPM------------------
-------L-CFEQNV--T-FAAVDLA-----AMTM-DR---PQ-------------VVTA
A----L-------------------ESV--MALI------R-EKK-LS--------LP--
----------HP-LQVYGISN-------------------IELAFRQMQSGKN---S-GK
AVLEMR----------------GT--DQV-TA--V---
>tr|A1CMV8|A1CMV8_ASPCL Polyketide synthase, putative OS=Aspergillus clavatus GN=ACLA_098370 PE=4 SV=1
------------------------------------------------------------
---------------------------------------------------TSKEILWVT
-KGA----AM-E---TP-------------------------------------------
--------------VPEAN-LIVGLARSIRA------E-QP--NAL---LSTLDL---S-
--------------------P---------------------------------------
E----S-----------------E-STAER--IA----E--------I-LQFQSAS----
-----QAL---------------------------SPHSRD----YEF----------V-
------ER--DG----------------------------S-ILISRLE--EI-------
-------------KPV-N-AMVV----SQ-----SST--Q-------SALI-P--F--TR
-SKS--A-----LKLEV---RM--RG-LLDS--LQF--------TE--D-----------
---------------EE---IS-Q-P-------LPDDEVEVEVKAAGVN-------FK--
-------------------DVMVAMGKV--S-G-------------------------P-
--LGLECSGRVTRIGR---------------K-V-----T--K----------FR-PGDR
VWT---T------V----L--G---A-YRSRV-RCHES-------LFHLIP-A-------
-GMSYETAA-------------------SL-PLVYMTVYYSLFEVARM----R--RG---
--------------E------KILIHAASGGVGQAAIILA-QTL-D--------------
--A-EIFATVGSDQKKQAIM-DLYGIPEDHIF---NSR---DLT-FAKGI---KRM----
---T--------E--DR---G-------VDVVLNSL-AGE-------------AL----R
L-SF-QC--LA-MYGRFIELGK--------TDILG-NSGLEM------------------
-------A-PFNGNI--T-FASVDIA-----MIME-MD---RQ-------------TTAR
I----L-------------------AEM--AVLL------R-MNV-IK--------EI--
----------HP-VTVYDYAE-------------------VETVFRTMQSGSH---V-GK
LVLRPT----------------ES--SIV-KV--D---
>tr|A1CUS7|A1CUS7_ASPCL Polyketide synthase, putative OS=Aspergillus clavatus GN=ACLA_087700 PE=4 SV=1
------------------------------------------------------------
----------------------------------------------QKITKYAKEIVWVS
-R------SV-----EQ-------------------------------------------
--------------APESG-LIHGLSRVLRS------E-NY--PLK---FVTLAL---E-
--------------------S---------------------------------------
P----D-----P-----------S-LQAAR--IV----R--------V-LQNTTRN----
-----PVD------------------------------TYE----PEY----------L-
------EQ--DG----------------------------M-LQVTRLV--EA-------
-------------PAL-R-RRIT----VK-----EAP-QQ-------IKVQ-S--L----
AQAP--P-----VKLHV---AS--PG-LLDS--LRF--------IE--D-----------
---------------ND---HL-L-P-------LAPNEVEVEVKAVGIN-------FK--
-------------------DCLVALGRV--D-Q-----T-------------------T-
--IGLECAGIVRRAAN---------------G-------S--L----------FQ-AGDR
VVV---C------K----T--G---S-FRTYV-RSPQD-------CVVKVP-D-------
-ILSFTEAA-------------------AI-PTNFATAYHALYEVARL----Q--QG---
--------------E------TILIHSGAGGTGQAAIQIA-QHL-G--------------
--A-EVFTTVSSEEKKQLLV-ELYGLNPDHIL---YSR---DLS-FADGI---KRL----
---T--------D--NK---G-------VDVVLNSL-SGE-------------AL----V
A-SW-EC--VA-PYGRFIEIGI--------KDILA-HNTLPM------------------
-------F-RFARNV--S-FSAVDLA-----AIMV-ER---PH-------------LLQR
A----L-------------------QTV--IDLV------G-QGL-MH--------AA--
----------GP-LHVHPASA-------------------VEEAFRYMQSGKN---T-GK
TVVEMN----------------AD--DQV-LT--V---
>tr|A1CYH3|A1CYH3_NEOFI Polyketide synthase, putative OS=Neosartorya fischeri (strain ATCC 1020 / DSM 3700 / NRRL 181) GN=NFIA_033590 PE=4 SV=1
------------------------------------------------------------
---------------------------------------------------STRNLIWVN
-GGG----GQ-----KP-------------------------------------------
--------------CPKYR-LVDGLFRVLRE------E-NH--RTR---LTILSL---E-
--------------------Q---------------------------------------
K----A-----SI----------K-HQAQQ--IA----K--------L-ALSAVTQ----
-----ET-------------------------------SID----TEY----------T-
------EL--DG----------------------------M-LHVGRLV--HA-------
-------------TGV-N-QEMS----AK-----KLP-QQ-------KALR-P--F----
GAGP--R-----LRLEI---GS--PG-LLNT--LHF--------VE--D-----------
---------------TS---HQ-K-P-------LKPTEFEVQVKSVGLN-------FR--
-------------------DVLIALGRL--D-S-----E-------------------A-
--LGAEFAGLVTKVGS---------------S-C-----R--K----------FQ-PGDR
VLA---C------Y----P--S---R-HANYV-RLEENM------AVIRIPDT-------
-MLSFSEAA-------------------AL-PVAYATAWIALNQIARL----Q--QG---
--------------E------TILIHSGAGGTGQAAIQIA-QLL-G--------------
--A-SVFTTVSDQNKKRLLV-EKYNIPENNIF---SSR---STL-FMKGI---KRL----
---T--------N--NK---G-------VDVVLNSL-SSE-------------GL----I
A-SW-ES--IA-PYGRFIEIGK--------NDILS-NAKLPM------------------
-------L-QFEQNI--T-FAAVDLA-----AMTM-DR---PH-------------VVTA
A----L-------------------ETI--LSLL------R-EGK-IS--------LP--
----------DP-LQVYGISD-------------------IEVAFRQMQSGKN---S-GK
AVLEMR----------------GT--DEV-MT--V---
>tr|A1D5E5|A1D5E5_NEOFI Polyketide synthase, putative OS=Neosartorya fischeri (strain ATCC 1020 / DSM 3700 / NRRL 181) GN=NFIA_023490 PE=4 SV=1
------------------------------------------------------------
------------------------------------------------------------
--------SQMQ---VT-------------------------------------------
--------------HPEQG-LMFGVARSLRA------E-YP--SNL---LLCLDV---E-
--------------------S---------------------------------------
T----S-----------------SPGSLEA--ID----T--------A-LRHITSV----
-----ASLQ-----------------------------DSD----SEF----------V-
------ER--DG----------------------------M-YHVSRVV--AD-------
-------------AVL-N-QAQK----ES-----EDGEAGGGP----PVREDI-----IH
NHKS--L-----IRLVS---ER--SG-TLDT--LIY--------KE--V-----------
---------------PD------LPK-------LADDEVEVEVHAAGMN-------FK--
-------------------DLANAMGFV--P-A---NEH-------------------L-
--FGLECTGTVTAIGD---------------A-V-----P--T----------VK-PGDR
VLM---V------R----RDGG---C-FANRV-RNRWR-------AVHPLP-D-------
-WISFEAGT-------------------TL-GIAVHTAVYGLVTLANL----Q--KG---
--------------Q------SVLIHSASGGVGLAAIELC-HYL-G--------------
--A-EIFVTVGTDAKRDFLA-EHYGVRRDRMF---SSR---STA-FAKDL---MRA----
---T--------N--GR---G-------VDVCLNSL-TGD-------------ML----H
E-SW-RC--IA-ENGTLVEIGK--------KDMLD-RNSLSM------------------
-------E-PFDRNC--S-YRALDLS-----RKSI-SD----E-------------TTYQ
T----G-------------------VYI--MDLV------R-QRH-IK--------PL--
----------HI-GATFPFTE-------------------TVDAFRYMQRGKH---I-GK
VVLSFE----------------QS--KSVPLPFRP---
>tr|A1D5V0|A1D5V0_NEOFI Polyketide synthase, putative OS=Neosartorya fischeri (strain ATCC 1020 / DSM 3700 / NRRL 181) GN=NFIA_062550 PE=4 SV=1
------------------------------------------------------------
-------------------------------------------AFLLGLQDRDAGMLWAT
-HLI----DI-G---CR-------------------------------------------
--------------DPRYA-QVLGLARTIRT------E-Q---LAD---LGTCQI---D-
--------------------S---------------------------------------
F----D-----------------NSKSIGG--FL----R--------V-FAKFQTR----
-----QGDEE-------------------------L--NPD----FEW----------A-
------IL--NG----------------------------R-VQVARFH--PF-------
-------------SLA-D-ELLV-----------------------------S------E
ESNE--M-----ATLNV---RT--PG-RVNS--LHY--------AR--H-----------
---------------ER------K-D-------LEKDEVEVEVYSAGLN-------FR--
-------------------DILVALGIV--E-L---PVR-------------------L-
--FGIEAAGIVTRVGA---------------D-V-----SPDD----------LQ-VGDR
VVC---FC-----R----K--D---A-FSTYT-TTLAA-------VCVRIP-D-------
-SLTFDQAG-------------------TM-LIPYFTAIHSMVNVGRV----T--KG---
--------------Q------SVLIHSACGGVGLAAIQVA-QML-E--------------
--A-DVYVTVGSEEKVKYLM-ENYHIPRNRIF---HSR---DRS-FVDGV---MRE----
---T--------E--GR---G-------MDFILNSL-SGE-------------LL----H
A-TW-SC--VA-EFGTLLEIGK--------RDLIG-DGKLDM------------------
-------K-PFLANR--N-YCCVDID-----GLW--KR---IH-------------VARA
L----I-------------------FSI--LDFY------N-KGY-IS--------PL--
-----------P-MTIFPAAQ-------------------TQDAFRFMEKGQH---I-GR
VGVSFK----------------PT--EGETQLG-----
>tr|A1DDM6|A1DDM6_NEOFI Polyketide synthase, putative (Fragment) OS=Neosartorya fischeri (strain ATCC 1020 / DSM 3700 / NRRL 181) GN=NFIA_073990 PE=4 SV=1
------------------------------------------------------------
------------------------------------------------LQEAS--VLWLT
-PPA----QI-N---AK-------------------------------------------
--------------DPHAA-LILGVARTIRS------E-L---DMP---LATLEL---E-
--------------------N---------------------------------------
I----G-----------------TPEAADA--AL----N--------V-FRRVQRCK---
-----DEMAE-------------------------L--DPD----MEF----------A-
------WV--NG----------------------------A-VHIGRFH--WY-------
-------------PIP-S-ALKA-----------------------------T------A
APPD--T-----KALTI---SK--RG-LLQT--LHW--------SG--R-----------
---------------SL------P-E-------LPADQVQVEMKAVGLN-------FT--
-------------------DVLIAMGVINSVDALGDGYN-------------------T-
--FGLEGAGYVSKVGT---------------D-V-----D--H----------VK-PGDK
VML---I------G----TNST---G-IATQV-QRPGG-------FVLPIP-D-------
-HLSFEDAA-------------------TM-PAVYVTVLLGLFDKAHL----A--KG---
--------------Q------SILIHAAAGGIGIAAINVA-RWI-G--------------
--A-DIYCTVGSEEKAEFLV-KEFGIPRNRIF---HSR---DTS-FRDDL---MAA----
---T--------D--GV---G-------VDCVLNSV-SGE-------------LL----H
T-SW-EC--VA-SSGCMVEIGK--------RDMIG-RGQLAL------------------
-------G-KFEDNR--T-FIGADLS-----RYTV-FN---KP-------------AVAR
L----M-------------------RMM--LDLY------I-DGH-IA--------PV--
----------QP-ITLFDAES-------------------VESAFRYMQQGIH---I-GK
VVIRFP----------------DA--ESSLPW------
>tr|A1DK13|A1DK13_NEOFI Polyketide synthase, putative OS=Neosartorya fischeri (strain ATCC 1020 / DSM 3700 / NRRL 181) GN=NFIA_004080 PE=4 SV=1
------------------------------------------------------------
----------------------------------------TSWKSFRSLVTATPRILWVM
-PSV----EL-T---CQ-------------------------------------------
--------------NPDFA-IALGVSRTARQ------E-Q---ELH---FGTLQI---D-
--------------------E---------------------------------------
F----H-----------------A-SAAAA--LV----K--------V-TERFFSQ----
-----LDCQT-------------------------GLRDPE----YEF----------A-
------LQ--GG----------------------------Q-VYIPRFQ--WT-------
-------------RLE-D-RICR-----------------------------E------P
LPNA--S-----VKIDI---KA--YG-SMES--LCW--------CE--D-----------
---------------EP------Q-P-------LGPDDVEVDIKYVGLN-------FR--
-------------------DIMISMGFL----G---HKG-------------------Q-
--LGIEASGIIRQCGK---------------N-I-----A--Q----------LH-PGDR
VIV---A------Q----P--G---L-FRTRA-IVPSS-------RCVSIS-P-------
-SMSLEEGA-------------------SL-AVVFGTALYCLMDIARL----E--KG---
--------------Q------SVLIHAACGGVGLAAIQVC-QMI-G--------------
--A-EIYATAGSEAKADYLV-HNMGIPRQRIF---NSR---DGS-FLPAL---MGV----
---T--------Q--GR---G-------VDVVLNSL-AGE-------------LL----H
A-SW-KC--VA-EFGKMIEIGK--------RDFLE-HGKLDM------------------
-------E-AFGGNR--A-FFGVDLI-----RLG--EK---PG-------------LVSR
L----V-------------------AQA--MALY------E-EGR-IT--------PV--
----------RP-LEVVEASD-------------------IHRAFRLMQLGHH---M-GK
MVVKMP----------------ER--PREVVI------
>tr|A1DNL6|A1DNL6_NEOFI Polyketide synthase, putative OS=Neosartorya fischeri (strain ATCC 1020 / DSM 3700 / NRRL 181) GN=NFIA_057360 PE=4 SV=1
------------------------------------------------------------
--------------------------------------H-QFQRLTSHITKGR--SLWLM
-RSI----QL-V---KA-------------------------------------------
------------DPDPARA-LTLGVMRTIRQ------E-L---ARG---ISTVEI---E-
--------------------Q---------------------------------------
L----D-----------------D-AAMHR--VI----E--------I-FEKVKTY----
-----DETQD-------------------------P--DLD----YEY----------V-
------LK--DN----------------------------D-VYVGRFQ--WS-------
-------------SLD-R-AMTS------------------------------------A
PKTG--S-----RVLDI---GS--HG-MLDT--LKW--------SL--S-----------
---------------GR------GPC-------MADDDIEVDIRCVGLN-------FK--
-------------------DIMVSMGLM----G---DTS-------------------E-
--MGLEGSGIVRRVGR---------------S-V-----T--T----------LQ-AGDR
VLF---A------G----K--G---M-MATRK-VMPVG-------SCIKIP-S-------
-DLSLEDAA-------------------AG-PCVFTTVIYSLMHVGQL----R--KG---
--------------Q------SVLIHSACGGVGLAAIQVC-QMI-G--------------
--T-EIFVTVGSSEKKKHLI-DNLQIPEHHIF---DSR---SPS-FLPDV---MRI----
---T--------N--NR---G-------VDIVLNSL-SGE-------------LL----H
A-SW-KC--VA-PFGKMIELGK--------RDFLG-HGKLDM------------------
-------D-LFADNR--T-FIGVDLS-----QLSD-KS---PE-------------LFRG
M----I-------------------DDC--LQFF------Q-EGK-LR--------PI--
----------RP-VTTFEATD-------------------IVKAFRLMQSGRH---M-GK
IVICMP----------------ED--PSTLAV------
>tr|A2Q7L3|A2Q7L3_ASPNC Contig An01c0050, complete genome. OS=Aspergillus niger (strain CBS 513.88 / FGSC A1513) GN=An01g01130 PE=3 SV=1
------------------------------------------------------------
-----------------------------------------------KVIEHAAHIFWIS
-GSG-----VHN---GF-------------------------------------------
--------------DPTRS-IFTGLARALIV------E-QP--STR---IFSLEI---D-
--------------------P---------------------------------------
ATEMS--------------------VVSRD--VC----Q--------I-LQQKNEV----
----------------------------------------D----YEY----------I-
------RD--GS----------------------------Q-LLISRVV--PD-------
-------------ERL-N-REFR----RR--HNSIPM-PK------------------PL
AQVD--N-----AYLLV---PE--PG-QLNS--ARF--------VQ--R-----------
---------------PS------SPT-------LPADHVLVKVACMGLN-------AK--
-------------------DVYVMAGRV--S-T---KNA-------------------T-
--CSSEFTGQIVELGA---------------D-V-----Q--S----------FK-VGDR
VAV---M------H----N--G---H-FGTYE-TVPWW-------SCIRLE-E-------
-HEDLVSMA-------------------GV-LVVFFTAVYALEYRARL----E--PG---
--------------E------SLLIHSAAGAVGIATIQLA-QHL-G--------------
--VGDIYATVGNEEKKRYLV-EHFGLRSENIF---SSH---DTR-FAEKI---KVQ----
---T--------R--GR---G-------VNVILNSL-VGD-------------LL----H
E-SW-DC--LA-DWGRFVEIGK--------RDILD-CGKLNM------------------
-------S-TFARGT--T-FTSFDLN-----MLNELDT---PE-------------AARQ
LKRTIL-------------------ARL--LQLV------R-AGH-VQ--------PV--
----------QP-LAVFPVSE-------------------LSAACNHFNNAKR---M-GK
IVISFE----------------DQ--T-----------
>tr|A2Q7V0|A2Q7V0_ASPNC Function: FUM5 of G. fujikuroi is a PKS gene required for fumonisin biosynthesis OS=Aspergillus niger (strain CBS 513.88 / FGSC A1513) GN=An01g02030 PE=4 SV=1
------------------------------------------------------------
-----------------------------------------LQSSLMTADNSH--LIWVT
-NTS----QM-A---CA-------------------------------------------
--------------DPRYG-LIFGLTRTLRH------E-T---ATG---ISLFET---D-
--------------------S---------------------------------------
Y----T-----------------Q-PAAGA--LF----Q--------V-FNKLQRT----
-----RQCPDAR--------------------------PAD----SEF----------S-
------F---EG----------------------------V-IHVGRCH--WI-------
-------------HPK---QITP-----------------------------R------P
ETPC--P-----RKLDV---SP--VG-LIDT--AHW--------VP--V-----------
---------------DG---HQ-G-E-------LETGQVEVDVHYVGLN-------FR--
-------------------DVLVGMGVF----G---SAD-------------------E-
--LGLEGTGVVRRVAS---------------D-V-----K--D----------LQ-AGDH
VVM---L------A----W--R---L-FRTRV-VLSAT-------ACRKLP-A-------
-NTPMDDAA-------------------TV-GSVYMTAIFCLCHLARL----Q--NG---
--------------N------SVLIHSACGGLSLAAIQVC-KVM-G--------------
--A-KIFATVGSDEKVEYLV-KTFGIPRSHIF---SSR---NTD-FLPGL---MAE----
---T--------Q--AR---G-------ADIVLNSL-SGK-------------LL----H
T-SW-EC--VA-PYGRFIEVGK--------RDYLA-NGQLAM------------------
-------A-PFIQNR--S-YIGFDLF-----QMGK-EK---PR-------------DYDL
L----L-------------------QLF--REWY------E-GGH-IK--------PL--
----------RP-VKIFEAAK-------------------VTDAFRYMQ-GSH---M-GK
ILIRMP----------------SD--PMELAP--TSVP
>tr|A2Q977|A2Q977_ASPNC Similarity to polyketide synthase FUM5 - Gibberella moniliformis OS=Aspergillus niger (strain CBS 513.88 / FGSC A1513) GN=An01g06930 PE=4 SV=1
------------------------------------------------------------
-------------------------------------VLLAFQDLIASRGDSK--ILWVT
-RPA----QKDV---SS-------------------------------------------
--------------TPGFG-LTLGLARTLRS------E-Q---FLS---FMTLEV---D-
--------------------R---------------------------------------
V----D-----------------D-QVYPA--IV----R--------V-LGKIQSH----
-----DSTAS-------------------------V--DAD----SEF----------I-
------LR--NG----------------------------V-VHVGRYQ--PA-------
-------------SVA-Q-DLEL-----------------------------M------A
SKPG--A-----VRLAI---GR--PG-LLQS--LQW--------IP--F-----------
---------------PT------T-E-------PRHGEVVVEPRCAGLN-------FR--
-------------------DVLLAMGIV--E-A---NNL-------------------G-
--IGLEGSGVITDVGA---------------G-V-----T--D----------LQ-VGDR
VFY---L------D----D--N---C-FSTRI-TMSAM-------RCAKIP-S-------
-FLSYEEAA-------------------TM-PCVYATVIHSLVDIGGL----Q--SG---
--------------Q------SVLIHSACGGIGIAAINVC-QSIGG--------------
--V-QVYVTVGNQDKVRYLM-ETFNIPRASIF---NSR---DTS-FREDV---LAH----
---T--------N--GR---G-------VDLVLNSL-SGE-------------LL----H
A-SW-EC--VA-PYGKMLEIGK--------RDFIG-KAKLSM------------------
-------D-IFEANR--S-FIGIDLA-----RFDA-AR-------------------CHP
L----L-------------------TRT--VQML------E-AGH-IK--------PI--
----------AP-RTTFSAGH-------------------IEDSFRYMQKGTH---M-GK
IVVTIP----------------EG--GRELPI------
>tr|A2QBL3|A2QBL3_ASPNC Remark: 4 possible sequencing errors were predicted by genewise OS=Aspergillus niger (strain CBS 513.88 / FGSC A1513) GN=An02g00450 PE=4 SV=1
------------------------------------------------------------
----------------------LRIFTLDIEKSSLYNMGPTMWPMLQKLFTSSATTLWVS
-KGS----DT-L---VT-------------------------------------------
--------------NPNLH-LIEGIFRVLTH------E-DG--RKI------------D-
------------------------------------------------------------
-----------------------------------------------I-FSQ--------
--------------------------------------GLD----TEY----------V-
------VR--DG----------------------------V-ILNPRLI--DS-------
-------------AQL-N-REVS----LQ-----LAE-QI-------ERER-K--F----
-GDI--L-----LCLDS---SS--SS-IADG--FRF--------IE--A-----------
---------------KS------APV-------LKDTDVELEIHCAGLN-------FR--
-------------------DVLLSLGQI--P-Y-----A-------------------E-
--AWQEGAGVVTRVGS---------------K-C-----T--R----------FK-PGDR
VVG---F------V----P--Q---P-FQARTVFREDT-------PVVHIP-P-------
-GLSYAEAA-------------------GI-PTSFLTAWFSLIEVGRI----K--TG---
--------------E------SVLIHSGAGGTGQALIQIA-LYH----------------
--A-EIYTTVGTEEKKRLIM-DRYPIPEDHIF---SSR---STD-FAPTI---MQL----
---T--------D--GK---G-------VDIVVNSL-SGE-------------GL----V
Q-SW-EC--TA-SYGRFVELGK--------KDILA-NAKLPM------------------
-------R-RFLKNV--T-YSCFDLA-----LLQQ-NH---QR-------------GSRA
S----L-------------------ETV--MSLM------N-EGK-LT--------PQ--
----------DP-THVYGVGE-------------------IEKAYRHMQSGKN---F-GK
IVIEMR----------------KE--DIV-KT--L---
>tr|A2QE52|A2QE52_ASPNC Putative frameshift OS=Aspergillus niger (strain CBS 513.88 / FGSC A1513) GN=An02g09430 PE=4 SV=1
------------------------------------------------------------
---------------------------------------QHTYSTIQSWMSTVKRLLWVT
-HSM----QI-E---CK-------------------------------------------
--------------DPRFC-LILGLVRTLRS------E-L---NVD---IGTCEI---D-
--------------------S---------------------------------------
F----------------------DDAALHV--VT----Q--------A-YKHLGMP----
-----IAGRT----------------------------IRD----FEF----------I-
------MH--RG----------------------------V-GHTGRAA--LT-------
-------------KVI-D-HLNV------------------------------------A
DQPG--S-----YLLDI---QT--IG-DLSS--LGW--------RP--I-----------
---------------HT------E-E-------VGPHDVEVRASYLALN-------FK--
-------------------DLMMSLGVV--ERT---KTM-------------------D-
--FCFEGSGFVTRVGS---------------E-V-----T--T----------LR-VGDP
VVV---F------D----P--Q---P-TKTLA-VFPAD-------RVVPAP-K-------
-HLTLAEAA-------------------AT-PSAYLTAIYTLIEIGKL----Q--KG---
--------------Q------TVLIHSACGAVGLAAVHVC-QNI-G--------------
--A-KVFASVGSDEKVEYLM-KSFGIPRSRIF---DSH---SVS-FLSGI---MRE----
---T--------N--GR---G-------VDLVLNSL-AGE-------------LL----R
A-SW-KC--VA-QFGKLLEIGK--------RDILG-HGMLDL------------------
-------N-GFQGCR--S-YCGFDLY-----SVAH-HD---AE-------------TLRW
A----L-------------------EKA--ISDL------E-ETT-YR--------PL--
-------------HTVFQVDQ-------------------VEDAMRQMQKGQH---I-GK
FIIEIP----------------DN--ESKYPLLP----
>tr|A2QH06|A2QH06_ASPNC Similarity to polyketide synthase PKS1 - Cochliobolus heterostrophus OS=Aspergillus niger (strain CBS 513.88 / FGSC A1513) GN=An03g05140 PE=4 SV=1
------------------------------------------------------------
----------------------------------------------------TKSLIWVG
-EGG----GR-----QP-------------------------------------------
--------------HPKYR-LVDGLFRVLSG------E-MY--RAR---LTNLSL---E-
--------------------R---------------------------------------
H----S-----SR----------K-HKAAQ--IC----K--------L-VFSSIGD----
-----MDR------------------------------SAD----TEY----------T-
------EI--DG----------------------------V-LHVSRLV--DA-------
-------------RSL-S-QGVV----RK-----ALP-QQ-------EGLL-P--Y----
GSGP--S-----LRLSI---GS--PG-LLNT--LHF--------VE--D-----------
---------------RS---LQ-K-Q-------LGPRDIKIKVKAVGLN-------FR--
-------------------DVLVALGRL--E-S-----D-------------------T-
--LGAEFAGEVVQVGD---------------Q-C-----Q--K----------FQ-PGDR
VVA---F------H----A--S---R-YANYV-TVREDM------PVVGIRNE-------
-KMLFTTAA-------------------AI-PVAYATAWITLTKIAGL----Q--AG---
--------------E------SILIHSGAGGTGQAAIQVA-RYL-G--------------
--A-TVFATVSTDEKRQLLM-DRYNIPTEHIF---SSR---NTL-FAKGI---RRL----
---T--------T--DR---G-------VDVVLNSL-SGD-------------GL----I
A-SW-EC--IA-PYGRFVEIGK--------NDILS-NSKLPM------------------
-------L-QFERNV--S-FTAIDLA-----EMAI-DR---PH-------------IIRA
A----L-------------------ETV--FSLL------E-EGK-LD--------LV--
----------YP-LQIRGIAD-------------------IEQAFRQMQTGKN---S-GK
TVLEMR----------------ET--DQV-MT--V---
>tr|A2QHC4|A2QHC4_ASPNC Contig An03c0200, complete genome. OS=Aspergillus niger (strain CBS 513.88 / FGSC A1513) GN=An03g06380 PE=4 SV=1
------------------------------------------------------------
--------------------------------------SEESFSSFRNYLSVAQRTLWVT
-RLS----QK-T---CS-------------------------------------------
--------------DPRYG-LIQGFSRTIRA------E-T---GID---FRTLEV---D-
--------------------D---------------------------------------
F----N-----------------D-TTAGL--LV----R--------V-FNEFLDE----
-----KANPS----------------------------GRD----YEY----------T-
------IE--DS----------------------------I-VYTTRCN--FL-------
-------------SKE-K-QLEV------------------------------------E
GNCG--P-----LRLHP---GV--RG-VLDT--LQW--------VE--E-----------
---------------ER------QME-------LKPDDIEVEMKYLSLN-------FK--
-------------------DLMFALGLL----V---TDL-------------------P-
--LGIEGSGVVRRIGS---------------E-V-----V--D----------LH-AGDA
VIV---I------Q----Q--G---T-FKTRL-ITRET-------NCMRIP-G-------
-GISLEQAS-------------------AM-PCVYATAIYSLLTIGNL----N--KG---
--------------Q------TVLVHSACGGVGLAAIDIC-RMV-G--------------
--A-EIYATVSSEEKIQFLM-KNFNLPRDRIF---DSR---SVS-FRRGV---LAA----
---T--------N--ER---G-------VDLVLNSL-AGE-------------LL----H
A-SW-DC--VA-PMGKMIEIGK--------RDMLE-HGKLEM------------------
-------V-HFANNR--S-FFGVDLS-----EMLD-DY---PD-------------LVRG
A----I-------------------NEM--FTYC------Q-EGR-LQ--------AQ--
----------LF-PRMFEADD-------------------IGSAFRHMQTGRH---I-GK
IVVKMP----------------EV--PHSLKY------
>tr|A2QKB6|A2QKB6_ASPNC Remark: the multifunctional polyketide synthase OS=Aspergillus niger (strain CBS 513.88 / FGSC A1513) GN=An04g10030 PE=4 SV=1
------------------------------------------------------------
---------------------------------------------------------WIT
-AGN----EE-S---PH-------------------------------------------
--------------APRRH-LVDGLARVLCT------E-ND--RLS---FITAHL---E-
--------------------D---------------------------------------
H----A-----AN----------PAVWAKH--IY----Q--------I-MGTRLEQ----
-----QAT---------------------------K--ASE----LDY----------R-
------EQ--DG----------------------------L-LHIGRVA--EA-------
-------------EEL-N-DALF----EQ-----TQA--P-------PKVR-P--F--KQ
--GP--P-----LTCTI---AN--PG-SVESKAMLF--------VE--D-----------
--------------TEA---IE-R-P-------LGDDEVEIEVKAVGVN-------FR--
-------------------DIFVLLGRL--SDG-----D-------------------S-
--IGTECSGIVTRVGA---------------A-A----TS--D----------LK-PGDR
VCA---V------L----L--D---C-FRTLV-RCHYQ-------FVSKIP-D-------
-ALSFAAGA-------------------AI-PLGGVTAYHSLVQIARL----R--KG---
--------------E------TVLIHSGAGGTGQMAIKVA-QAL-G--------------
--A-KVFATVGSDDKRDLLE-RLYGIPKEHIF---YSR---DTS-FQRHV---MRL----
---T--------G--GR---G-------VDVVLNSL-SGD-------------GL----I
A-SW-EC--VA-PYGRFVELGK--------SDIQS-NSKLPM------------------
-------R-NFGRNV--S-FSVVAID-----QMHY-DR---PY-------------IIQE
S----L-------------------GPV--VEMV------T-AGT-LQ--------PA--
----------WP-LQEFTLSS-------------------AEEAFRLMQSGKN---V-GK
LVINMT----------------PT--DLV-QT--S---
>tr|A2QT95|A2QT95_ASPNC Contig An09c0040, complete genome. OS=Aspergillus niger (strain CBS 513.88 / FGSC A1513) GN=An09g01290 PE=4 SV=1
------------------------------------------------------------
-----------------------------------KEEFLVLQRFLMRNKGSR--ILWVT
-QPS----TF-S---CT-------------------------------------------
--------------DPRFS-IIHGLARVLRR------E-L---SLD---LSLLER---D-
--------------------S---------------------------------------
N----E-----------------K-PAPEV--LL----K--------L-HEKIQQS----
-----RENPD-------------------------T--DVE----YEF----------A-
------LE--GG----------------------------V-VHTARSY--HS-------
-------------SLS-Q-ELTM-----------------------------Q------P
PMDT--P-----RKLGI---QQ--VG-LTST--LQW--------VP--S-----------
---------------AI----T-S-D-------LNAGEVEVDLSYVGLN-------FK--
-------------------DTLVAMGLI----G---NPN-------------------D-
--MGLEGTGVVRRVAS---------------D-V-----T--D----------LV-PGDH
VGA---L------G----N--G---L-FCNRA-VLPRE-------ALSKLP-E-------
-RLALEDGA-------------------AM-LTVYCTAIYSLMLVGNL----Q--KG---
--------------Q------SVLIHSAAGGVGIAAINIC-EML-D--------------
--A-TIYATVGNAEKAEYLT-KTYGIPKSQIF---HSR---NTS-FVQDV---MHA----
---T--------N--GR---G-------VDVVLNSL-SGE-------------LL----H
A-SW-QC--VA-AYGKMIEIGR--------RDILS-HGMLSL------------------
-------S-PFSEDR--T-FHAVNLA-----NVSR-DR---PDI-----------AMSTH
M----G-------------------KVV--IQMT------P-DPT-QL--------PC--
----------AP-VRFRASFP-------------------PDAAYLMVGGLGG---I-GR
SVSRWL---------------VEH--------------
>tr|A2QTF6|A2QTF6_ASPNC Function: lovF from A. terreus specifies formation of 2-methylbutyrate. OS=Aspergillus niger (strain CBS 513.88 / FGSC A1513) GN=An09g01930 PE=4 SV=1
------------------------------------------------------------
------------------------------------------------------------
----------LD---VD-------------------------------------------
--------------KPAMS-LSQGLLRTLKS------E-YQ--GKS---FISLDV---D-
--------------------P---------------------------------------
R----R-----SP-----WT---A-EVVQA--IS----Q--------I-FPASFSE----
-----TTDP--------------------------A--TRE----FEY----------A-
------ER--DG----------------------------V-LHIPRTV--KD-------
-------------IPM-N-RNIF----PE-----SDT-TE-------KTIHCR--F--RD
-AAR--P-----LRMKI---GT--PG-LIDT--LVF--------HD--D-----------
--------------LDA---KS-D-P-------LPADWIEFDPTAFGLN-------FR--
-------------------DVMVAMGQL--E-A-----NA------------------I-
--MGFECAGTIVRLGA---------------T-A---AAK--G----------FA-VGDR
VCT---L------L----R--G---H-WATRP-RAPWT-------SVMRIP-Q-------
-HLSDQEAA-------------------SF-PTVFATAYIALHETARL----Q--RG---
--------------E------SILIHAATGGVGQAAIQLA-QLI-G--------------
--A-EIYATASTPAKRQLLH-ETYGIPENNIF---CSR---DPS-FATDV---HLR----
---T--------D--GR---G-------VDVVLNSL-AGR-------------LL----Q
E-SF-NC--LA-EFGRMVEIGK--------RDLEQ-HSGLDM------------------
-------Y-PFTRNV--S-FSSVDLL-----TWQS-RR---GA-------------DISC
V----L-------------------QSL--SKLL------G-EKK-IM--------PV--
----------YP-LTLYPISQ-------------------IEKAFRTMQTGQH---M-GK
IIISVD----------------EQ--DTV-PV--LERP
>tr|A2QUE2|A2QUE2_ASPNC Remark: FUM5 is a PKS gene required for fumonisin biosynthesis. (Fragment) OS=Aspergillus niger (strain CBS 513.88 / FGSC A1513) GN=An09g05340 PE=4 SV=1
------------------------------------------------------------
---------------------------------------MQIWGWFQSFIKCSPRVLWIT
-PSV----EL-G---CH-------------------------------------------
--------------DPEFG-IVLGASRTVRQ------E-E---ALH---FGTLQI---D-
--------------------Q---------------------------------------
F----D-----------------E-TAIRP--TL----R--------V-CKKFFEAT---
-----DGQDT-------------------------V--DID----YEF----------A-
------LH--DG----------------------------I-VYIPRFH--WE-------
-------------SLS-D-HLLR-----------------------------E------P
DPTV--P-----IKLDV---GT--YG-SMNS--LGW--------VE--H-----------
---------------ES------G-L-------PGPHEVLVDVSYVGLN-------FR--
-------------------DIMIQLGFM----A---SRD-------------------E-
--LGVEASGIVRQCGS---------------N-V-----K--Q----------VK-PGDK
VML---L------R----P--G---L-FCSRL-CVPVS-------TCVRLP-A-------
-WCSLEDAA-------------------SM-AVAYGTALYCLTDIARL----E--KG---
--------------Q------SVLIHAACGGVGLAAISLC-QML-G--------------
--A-EIYASVGSEEKASYLV-KTFHIPRDRIF---NSR---DCS-FLPGI---LRE----
---T--------D--GR---G-------VDVVLNSL-AGE-------------LL----H
A-SW-SC--VA-EFGKMIEIGK--------RDILE-HGKLPM------------------
-------D-AFGGNR--A-FFGVDLI-----RLG--QK---PG-------------AFTS
L----T-------------------SRV--MDLY------E-EGK-IS--------PI--
----------RP-LKTFEACD-------------------IKEAFRYMQNGLH---I-GK
ILIRIP----------------QS--ANGLDV------
>tr|A2QW54|A2QW54_ASPNC Contig An11c0150, complete genome. OS=Aspergillus niger (strain CBS 513.88 / FGSC A1513) GN=An11g03920 PE=4 SV=1
------------------------------------------------------------
------------------------------------------------------------
------------------------------------------------------------
--------------DPAYN-MVTGLARVCLA------E-EE--GHR---FLRVGL---T-
--------------------G---------------------------------------
APMNNT----------------PSEAQLKA--LLLAVQQ--------M-LRPAADP----
-----SSSE-----------------------------AYE----MEY----------E-
------QRAAEG--------------------------KDL-FHIARLQ--QD-------
-------------RYC-Q-EGVH----RT-----LHP-LI-------SEDR-P--W--QE
-APM--P-----LKLTT---QT--PG-LLES--LRF--------VA--D-----------
---------------QE---HNAV-P-------LAADEVEIQVHAVGLN-------FK--
-------------------DCLIALGRV--P-A-----D-------------------T-
--LGNECAGVVTRVGP---------------A-C-----SPDK----------VR-VGDR
VCM---S------T----V--E---A-FKTYA-RSKVQ-------CVCRLP-D-------
-AMSFTTAA-------------------AI-PTQFVTAWTSLVQIGRL----T--QG---
--------------E------KVLIHAGAGGTGQAAIQIS-QYL-G--------------
--A-DVYVTVSSEAKRDLLM-DTYAIPEGRIF---YSR---DVA-FAQGV---KDA----
---T--------G--GR---G-------VDLVLNSL-SGE-------------CL----L
A-SW-DC--LA-PYGRFVEIGK--------KDILD-NARLPM------------------
-------L-PFNRGV--S-FSAFDGS-----TWML-ER---PE-------------QAER
G----I-------------------HTI--MALF------E-QGV-LQ--------PA--
----------HP-LRVRSVTE-------------------VQQAFAALADGKT---S-GK
TVIEIT----------------PT--ASV-PM--T---
>tr|A2QWL0|A2QWL0_ASPNC Function: the Gibberella polyketide synthase is required for fumonisin biosynthesis. OS=Aspergillus niger (strain CBS 513.88 / FGSC A1513) GN=An11g05570 PE=4 SV=1
------------------------------------------------------------
----------------------------------------------------------IT
-HLS----QV-K---CP-------------------------------------------
--------------DPRFA-QVIGAARSIRS------E-M---LVD---FATCEV---D-
--------------------D---------------------------------------
I----R-------------------SSLDK--II----D--------V-YAKFHTR----
-----ARDES-------------------------L--NPD----YEY----------A-
------IV--GG----------------------------T-VSVGRIY--PF-------
-------------SLK-E-DLVV-----------------------------A------T
KPDD--W-----AALDM---EK--PS-RLSS--LHW--------RA--S-----------
---------------KG------R-P-------LTGDEVEVEIYAAGLN-------FKVR
TGPSLPCMPDGLLTSSA--DVLGALAVV--P-F---PDN-------------------G-
--LGVEASGVVRHVGP---------------D-V-----K--R----------LC-PGDR
VML---R------E----D--G---A-FATHA-IASEK-------LCAKIP-S-------
-DLSFEDAA-------------------TM-PVVFATAIYSMFDLGGL----Q--EG---
--------------Q------SILIHSACGGVGIAAIQLA-RMT-G--------------
--A-TIYATVGSDEKVRYLM-ETFGLPRNRIF---NSH---DSS-FVEGV---MRE----
---T--------Q--GQ---G-------VDLALNSL-SGE-------------LL----H
A-TW-RC--LA-EFGKMVDIGK--------RDMLG-AARLDM------------------
-------G-HFLGGR--T-YSCFYLD-----LLRD-KR---PS-------------ECKR
L----L-------------------ELI--ITYF------R-AGH-IT--------PI--
----------RP-ITMFDATA-------------------IEDAFRHMQQGTH---L-GK
LVIILR----------------NA--DGSPKI------
>tr|A2QWP6|A2QWP6_ASPNC Catalytic activity: 6 Malonyl-CoA + Propanoyl-CoA = 7 CoA + 6-Deoxyerythronolide b. OS=Aspergillus niger (strain CBS 513.88 / FGSC A1513) GN=An11g05940 PE=3 SV=1
------------------------------------------------------------
----------------------------------------------LLLESKG--TLWVT
-AGA----TL-E---CS-------------------------------------------
--------------NPKAS-LVTGLFRSVSH------E-HP--ELS---LRTLDL---D-
--------------------T---------------------------------------
E----D-----SH------S---H-VGASM--VM----G--------V-LKRIAN-----
-----------------------------------G--DID----HEF----------T-
------VR--SG----------------------------R-ILIPRIR--MN-------
-------------KRL-N-DFYS----VL-----RNG-PQ-------LELG-P--L--KQ
-PGR--S-----LALCL---GA--PG-AFDS--IHF--------LD--D-----------
---------------LS---HQ-E-L-------LSPDTVEIEVKATGLS-------SH--
-------------------DLLSALDQF--A-N-----P-------------------T-
--FGHECSGIIRNVGK---------------A-V-----T--K----------YR-TGDR
VMA---W------S----S--G---A-FANFT-RVPEA-------MVQPMP-F-------
-GMPFPVAA-------------------SL-PVSYCVAYHSLVECARL----Q--RG---
--------------E------SLLIHTGAGGVGQAAIMIA-LNL-G--------------
--A-EVYVTVGSEEKKFHLM-DTYGIQDDHIF---YSR---DLS-FSQGV---SRL----
---T--------K--GS---G-------IDVVLSSL-SGE-------------QL----Q
H-SR-SC--MA-SFGRFVDIRL--------N--RT-GPGLNM------------------
-------G-PLPKNV--A-SFCVNVF-----ELRD-TY---LP-------------RASN
L----F-------------------ENA--MRFY------F-ENN-CY--------PP--
----------SP-LHVMTFPE-------------------IPDGLRLLHSGKQ---M-GK
VIFQAK----------------DE--DQV-LA--I---
>tr|A2QYV7|A2QYV7_ASPNC Contig An12c0070, complete genome. OS=Aspergillus niger (strain CBS 513.88 / FGSC A1513) GN=An12g02670 PE=3 SV=1
------------------------------------------------------------
--------------------------------------FCAFQRFLSHV-KGH--CLWLM
-PPV----QF-G---CK-------------------------------------------
------------DTDPRFG-LTLGLMRTVRK------E-I---STN---FATLEL---D-
--------------------Q---------------------------------------
K----E-----------------P-CAAEN--VS----L--------V-FERICRQ----
-----SGKNP-------------------------I--HED----YEY----------V-
------LE--DG----------------------------K-IHVGRFH--FN-------
-------------YLH-Q-TMAV------------------------------------D
DGFE--Q-----RSLDI---GC--FG-IFDS--LTW--------AL--D-----------
---------------GR------VEE-------LGEHDVELDIRFVGLN-------FR--
-------------------DIMISMGLM----G---DTS-------------------E-
--FGHEAAGIVRKVGS---------------G-V-----Q--H----------IQ-VGDR
VAL---F------G----K--G---L-MGTRK-IVPAE-------SCLVVP-E-------
-GLSLEDAA-------------------AG-PCIFSTALYSLVKCGNV----Q--KG---
--------------Q------TVLIHSACGGVGLASVQIC-QGI-G--------------
--A-EIFATVGSQEKRKHLV-EEYNIAEDHIF---DSR---SVS-FQRDV---MKA----
---T--------G--NR---G-------VDLVLNSL-SGE-------------LL----H
A-SW-KC--VA-PMGKMIELGK--------QDFLG-HAKLDM------------------
-------D-LFMANR--T-FIGVDLL-----QIGE-QN---PE-------------IIRS
L----V-------------------EQS--THSI------E-QGK-LR--------PI--
----------RP-VTVFKASD-------------------IAKAFRHMQTGKH---M-GK
LVVEMP----------------EN--PHELRV------
>tr|A2R022|A2R022_ASPNC Similarity to polyketide synthase PKS1 - Cochliobolus heterostrophus OS=Aspergillus niger (strain CBS 513.88 / FGSC A1513) GN=An12g07070 PE=4 SV=1
------------------------------------------------------------
----------------------------------------------LLLNSTN--LIWVY
-----------R---ND-------------------------------------------
--------------TPDFQ-MIVGLVRSLRS------E-TA---AR---IATLGL---G-
--------------------A---------------------------------------
E----D-----------------LGKPAGP--IL----A--------A-IKSLWPA----
-----DGSVK-------------------------P--CTD----FEF----------K-
------TQ--DG----------------------------Q-LMVPRIM--DD-------
-------------NAL-N-TFVR----KE-----TSDHLT-------LEPQ-P--F--AQ
-PGR--R-----FKLEI---GN--HG-ALDT--MYF--------TD--D-----------
---------------HV------Q-A-------LADDEIEIEVHATGLN-------FK--
-------------------DVAVAMGQL--V-Q-----P-------------------Y-
--VGIECSGVVSSVGK---------------K-V-----T--N----------LM-VGER
VMA---L------P----L--G---A-YSTFA-RCKAT-------SATAIP-K-------
-NLSFEVAA-------------------SI-PVIFCTAYYALYELARL----QHGVG---
--------------E------KVLIHAAAGGVGQAAIMLA-QIA-S--------------
--A-DIYATVGSAEKKELLI-TKYGLRADHIF---YSR---DAS-FGRSL---REL----
---T--------G--G----G-------VDIVINSL-AGD-------------LL----R
E-SW-EC--LA-PFGRFIEIGK--------ADITK-NTRLDM------------------
-------L-PFERNL--S-FHSVDLT-----KVAA-FK---PR-------------LMHQ
L----L-------------------DKV--SWLL------A-QGF-IH--------PV--
----------FP-LTVCPMAE-------------------IEAAFRALQSGKA---M-GK
TVVVPR----------------EG--DQV-KA--V---
>tr|A2R1U2|A2R1U2_ASPNC Remark: PKS1 is a multifunctional polyketide synthase OS=Aspergillus niger (strain CBS 513.88 / FGSC A1513) GN=An13g02430 PE=4 SV=1
------------------------------------------------------------
------------------------------------------------------------
--GA----YM-A---VD-------------------------------------------
--------------HPELN-IVQGLLRSVRS------E-TG---NS---AVSLDL---D-
--------------------P---------------------------------------
S----S-----RQ-----DI---A-GRAHL--IL----D--------A-FKASTNA----
-----VQTAADDEEEA-------------------P--LSD----YEF----------T-
------EV--GG----------------------------R-LMVPRLV--EH-------
-------------SEL-N-NTVF----QE-----THP-SL-------PYIQ-D--F--EQ
GTDR--R-----LKIAV---GT--LG-ALDS--LYW--------TD--D-----------
---------------PA------Q-P-------LGADEIEIKVACTGAN-------FK--
-------------------DVVIAMGQV--A-S-----P-------------------Y-
--LGIECSGTVARVGA---------------K-V-----S--S----------LK-PGDR
VCA---M------S----H--G---A-YSTYA-RCPAT-------SAAVIP-D-------
-SMDFETAA-------------------SI-LVTYSTAYYGLVELAHM----E--DG---
--------------E------SVLIHAAAGGVGQAAIQLA-QLM-G--------------
--A-EIYATVGSEEKKQMLI-DRYCIPASRIF---YSR---NTE-FGPCV---REA----
---T--------G--GR---G-------VDVVLNSL-AGD-------------FL----R
E-TW-DC--LA-PFGRFIEIGK--------RDITS-NTRLEM------------------
-------G-KFEYNC--T-FSSLDLT-----LVAD-QK---GK-------------VLNR
V----F-------------------TAV--MRMF------A-QGR-LT--------PV--
----------YP-VTTVGIAE-------------------VESVLRKLQSGKT---T-GK
VVVDHR----------------IN--GKI-KA--T---
>tr|A2R9X2|A2R9X2_ASPNC Contig An18c0020, complete genome OS=Aspergillus niger (strain CBS 513.88 / FGSC A1513) GN=An18g00520 PE=4 SV=1
------------------------------------------------------------
-------------------------------------------------LRPQLNLVWLL
-EGA----TDQV---PE-------------------------------------------
--------------NPVSA-MIIGLMRVARI------E-NE--GSR---IVTLDV---P-
--------------------L---------------------------------------
E----S-----SP----------K-SVVPF--IT----Q--------L-LNR--------
-----------------------------------D--IVD----EEW----------S-
------LR--DQ----------------------------T-LFIPRIE--AD-------
-------------DAL-N-AKVR----GG-----VSS-G--------PKLE-S--F--SR
--QR--P-----IKLTV---GQ--VG-RLET--LVW--------ED--D-----------
---------------EE---MLQD-N-------LGPDELEIEVRASTVS-------AR--
-------------------DVAAATGTI--D-D-----Y-------------------R-
--LGDECAGLVRRVGS---------------Q-V---DPS--K----------FQ-PGDK
VLA---I------R--PGQ--G---A-HRSVV-RNPAS-------CCFRLG---------
-PMPFEDAA-------------------AL-PQILVTPYYALVEIARL----Q--AK---
--------------E------SVLIHAAASGVGQMAVQIA-QMV-G--------------
--A-NVIATAGSEAQRALLT-KRYGLPADRIL---SSQ---DLS-FVDGV---QQL----
---T--------S--GR---G-------VDVVLNSL-TGN-------------LL----H
G-SW-RC--VA-AFGRFVEIGT--------QDIRE-NAMLEM------------------
-------A-PFQRNV--L-FAAVDLV-----TLYA-TD---QA-------------LGAR
L----F-------------------QEV--CDLC------H-VGK-LG--------LP--
----------ET-IRGVSYSD-------------------APQAFRLVQSGEH---I-GQ
VVLVAR----------------ED--TQV-PV--R---
>tr|A4QV34|A4QV34_MAGGR Putative uncharacterized protein OS=Magnaporthe grisea GN=MGG_13767 PE=4 SV=1
------------------------------------------------------------
------------------------------------------------------------
-----------P---HE-------------------------------------------
--------------NPHMA-LIPGLLRTVRW------E-RDLDGSD---LLLMHL---P-
--------------------S---------------------------------------
S----E-----------------TSLVVSN--AV----K--------V-FKHHFGG----
-----PFISP----------------------------DRH----ADYLVSEVD----S-
------AD--GG----------------------------Y-VQTARIV--AA-------
-------------PPV-N-RFIA----QR-----TTE-LQ-------PQRQ-A--F--GA
DPER--S-----LKLHT---SG--PG-NLDK--LHF--------VD--W-----------
---------------PG---AQ-Q-P-------LGGGEVQVDIRAAGLN-------FR--
-------------------DVMVAMGEL--A-N-----N-------------------I-
--LGYEGAGVVTHVGS---------------E-V-----A--D----------VE-VGDR
VIV---V------W----N--GDNNC-LQTRT-RVPRE-------LLAKMP-D-------
-GMSFEEAA-------------------SI-PVVFVTAYFCLYEVARL----Q--PG---
--------------E------TILVHAAAGGTGQAVIQLA-KHL-G--------------
--A-EVYATVSSREKRKLLV-DEYGLAEDHIF---SSR---DLS-FADGV---MRM----
---T--------N--GR---G-------VDVIINSL-SGE-------------AL----R
A-SF-NC--IA-MFGRFIEIGK--------RDIMA-NAKIDM------------------
-------L-PFSRCA--T-FTAVDLA-----QIAT-LA---RP-------------LTSR
I----L-------------------RSV--VDLH------A-AGK-LH--------AC--
----------RP-LNVHRFAE-------------------LEDAFRLLQQGRH---M-GK
VVLAAH----------------PD--DLV-KV--V---
>tr|A4R3Y5|A4R3Y5_MAGGR Putative uncharacterized protein OS=Magnaporthe grisea GN=MGG_12045 PE=4 SV=1
------------------------------------------------------------
------------------------------------------------------------
---------------AT-------------------------------------------
--------------DPRLG-MIFGLARTVRS------E-T---GIK---FATLDL---D-
--------------------G---------------------------------------
K----A-----SQD---------AAEESRL--IA----E--------V-ACHVFGK----
-----RPSTDENDID--------------------ADGDPD----MEF----------Q-
------AR--DG----------------------------I-LSVARVS--ND-------
-------------TTL-D-SFVE----QH-----TNAATA-------PYPQ-P--F--HQ
-PGR--P-----LKLVA---GT--KG-ALDT--LHF--------VD--D-----------
-------------LVNS---PS-S-P-------LSADEILIEVKVTSMN-------FK--
-------------------DVMVSMGEV--P-S-----P-------------------Y-
--LGVECAGMVAAVGA---------------A-V-----H--D----------LK-VGDR
VCA---S------S----E--G---A-YSTYT-RCRST-------SAARVP-D-------
-DMTLEAAA-------------------TV-PVVFATAYYALFDVARL----R--RG---
--------------E------SVLIHAAAGGVGQAAVMLA-RMV-G--------------
--A-DVYATVGSAAKREFLV-ETYAVPGDRIF---YSR---DVS-FAAAV---GRA----
---T--------G--GR---G-------VDVVLNSL-AGD-------------AL----R
E-TW-EC--VA-PFGRFVEIGK--------RSILA-NAGLGM------------------
-------G-VFDRNA--T-FASVDLT-----LVAQ-ER---PR-------------VMRR
L----L-------------------DDV--FRLL------S-YGA-VR--------PI--
----------SP-ITVFGVCE-------------------VEAAFRTLQAGKA---H-GK
ILVTAA----------------PG--DLV-KA--T---
>tr|A4R5T1|A4R5T1_MAGGR Putative uncharacterized protein OS=Magnaporthe grisea GN=MGG_12214 PE=4 SV=1
------------------------------------------------------------
---------------------------------------------------KN--MLWVT
-LVN----PS-D---DE-------------------------------------------
--------------SAKGS-ADLGWMRTVRT------E-EP--GKS---LVSLLI---E-
--------------------S---------------------------------------
S----L------------SGQDCS-KHSGC--VA----K--------V-FDAAFGP----
-----S-----------------------------A--SPE----REY----------L-
------CR--DN----------------------------C-IITGRVI--ED-------
-------------IKQ-N-KQLL----SL-----LRP--Q-------LQKA-P--W--LS
--KG--P-----VKLCV---GA--DR-TLEA--LAF--------FE--D-----------
---------------PD---HN-R-P-------VEADQVEIEAQSWAIN-------FR--
-------------------DVLVALGKI--E-S-----DN------------------D-
--LGVDCAGVVTRVGP---------------Q-C-----Q--N----------VQ-PGDR
VAM---V------S----P--N---C-MRAFP-RSPQG-------AVCKIP-D-------
-SMSFETAT-------------------SV-LIPGMTAYFGLVDRARL----S--KG---
--------------E------RVLIHSAAGSSGQMAVWIA-KML-G--------------
--A-EVFATCSDDSKRNFLV-NQLGISEDHIF---FSR---DSS-FADAV---QRM----
---T--------Q--GR---G-------VDVVFNSL-SGD-------------AL----R
A-SW-AL--LA-PFGRFIDVGE--------ADQHA-NAALPM------------------
-------G-GFLHNR--S-YFALDLR-----DVVL-NN---LE-------------LTSR
L----L-------------------RDT--VQLL------V-DGK-IS--------QP--
----------GPVLNIFPASD-------------------LELGFRQLQSGKN---I-GR
FLITLD----------------RN--DVV-PQ------
>tr|A4R6A3|A4R6A3_MAGGR Putative uncharacterized protein OS=Magnaporthe grisea GN=MGG_13591 PE=4 SV=1
------------------------------------------------------------
------------------------------------------------------QLLWVC
-KDD--------------------------------------------------------
--------------SPDTA-MVTGFAAAMRL------E-QP--SLT---FVTLAF---G-
--------------------S---------------------------------------
L----E-----SP----------A-AVADK--IL----S--------V-KARITSD----
-----KEA------------------------------AHE----TTY----------K-
------VV--NG----------------------------V-LAVPRLT--EA-------
-------------TAV-T-RHIL----QA-----PCTATV------------PTRF---T
TTAK--P-----LRLQI---KQ--IG-LLSS--LHF--------TH--D-----------
---------------AI---HS-S-P-------LGDFEVEFKTMATAIN-------FK--
-------------------DLAVMLGKI--Q-S-----T-------------------P-
--FGLEAAGVVTRVGA---------------G-V-----T--R----------FR-PGDH
VFG---F------T---FN--G---A-FSTYA-RGAEG-------TLAPVP-E-------
-GMSFAECS-------------------TI-PIVYTTAYACLYDVGDLEKRLR--RG---
--------------Q---KPPTVLIHAAAGGVGQAAIQLA-QRA-G--------------
--L-EIFATVGSVEKRDFLH-GTYGIAHDHIF---SSR---DLT-FKDGV---RRM----
---M--------A--DR---G-------VDMVINSL-AGD-------------AL----R
A-TW-EL--VA-PFGAFAEIGL--------SDIES-RSRISM------------------
-------G-TLARGV--R-LEALELN-----YMRK-TD---PG-------------RLDD
L----F-------------------SRA--MESV------L-GEK-LP--------RA--
----------TP-ITRFPMSR-------------------IQDAMRFMQSGKH---I-GK
ITIEAV----------------DG--DVVDVA------
>tr|A4R6B2|A4R6B2_MAGGR Putative uncharacterized protein OS=Magnaporthe grisea GN=MGG_10072 PE=4 SV=1
------------------------------------------------------------
----------------------------------------------------SAGTLWVT
-GGA----AM-D---TP-------------------------------------------
--------------EPLKS-LMVGLARAIRN------E-NA--GVL---LATLDL---E-
--------------------T---------------------------------------
A----A-----TI-----DM---R-QGCDA--VL----K--------V-ALEHSRG----
-----------------------------------E--TPD----GEF----------A-
------AR--RG----------------------------R-VFVPRVE--RL-------
-------------PGV-D-ASLR----KY-----ENK-GD-------PEPV-S--F--VG
-CGR--P-----LKLTI---KT--PG-LLDT--FRW--------VE--D-----------
---------------ET---YH-T-P-------VPEDWVEIQVKAVGLN-------FK--
-------------------DVLVALGNL--A-E-----Y-------------------K-
--LGVDVSGVVTRVGA---------------G-V-----K--G----------LK-PGDK
VMT---A------S----C--D---T-FATFV-RFPAK-------GAIPIP-E-------
-DMAFEEAA-------------------SM-PLIFLTAYYALVTAGHL----V--AG---
--------------E------RILIHAAAGGVGQAAIQIA-QSI-G--------------
--A-EIFATVGSDEKKQLIM-DQYGIPADHIF---SSR---DTS-FYKGV---MRA----
---T--------D--KQ---G-------VDVVLNSL-AGE-------------AL----R
L-SW-HS--LA-KFGRFLEIGK--------ADLFA-NTGLDM------------------
-------Q-PFLDNK--S-YIGVNLL-----DFEN-NP---TP-------------RAVA
L----W-------------------RET--AALI------H-DGG-VR--------PV--
----------HP-LQRFTMAD-------------------VEKAFRYMQTGKH---T-GK
VVVCVD----------------EA--DVV-PA--I---
>tr|A4RFV7|A4RFV7_MAGGR Putative uncharacterized protein OS=Magnaporthe grisea GN=MGG_00233 PE=4 SV=1
------------------------------------------------------------
------------------------------------------------------------
---------------EG-------------------------------------------
--------------IAVRG-AVDGFSRSLRS------E-EA--RVS---FRVAHF---G-
--------------------Q---------------------------------------
R----------------------VEADAEK--MA----G--------V-IMRLAMN----
-----K--------------------------------TRDHEFRVEV----------L-
------GD--DF----------------------------V-AFTSRVA--QE-------
-------------EML-S-DYVQ----KK-----TGTVSEARILPHHPHES-PKQI--PD
KDRP--V-----IKLDI---AE--RG-RLET--LHF--------VE--H-----------
---------------QN---ES-L-E-------LKEDEVEVQVEASGLN-------FK--
-------------------DIVIALGRV--P-G-----T-------------------M-
--EGAEGSGIITRVGS---------------S-V-----A--G----------LH-VGDR
VVC---L------C----I--G---M-HSSLV-RVPSS-------ACRKMP-D-------
-SMSFAEAA-------------------SL-PVVHCTAYNAFVRIARM----D--EN---
--------------ETTDVRPSVLIHAAAGGLGQVAIQYA-QHF-G--------------
--M-EVFATVGSAAKRELIS-RLYGIPDDHVL---SSR---DTS-FAMAV---KRM----
---T--------G--QR---G-------VDMVLNSL-SGE-------------IL----R
Q-SW-QC--LA-PGGTFVEVGK--------AAIDS----VRP------------------
-------P-GNEVGA--T-YTVFDLE-----HIVR-RN---PR-------------LAGR
L----L-------------------DGA--LHYV------R-SGL-VK--------PP--
----------SP-CRVFPIGD-------------------VHEAFRLMQTGQH---M-GK
MVFSWS----------------GD--TTV-PV--L---
>tr|A4RJ28|A4RJ28_MAGGR Putative uncharacterized protein OS=Magnaporthe grisea GN=MGG_08285 PE=4 SV=1
------------------------------------------------------------
---------------------------------------------------RSARLLWVT
-RGD--------------------------------------------------------
--------------DPSLH-VVDGLVRCVRS------E-NP--TAD---VRVLHL---G-
--------------------S---------------------------------------
E----S-----ES----------E-SDSDQ--VE----K--------A-PRQIARL----
-----ATA---------------------------ELTSKD----REF----------R-
------AA--QG----------------------------R-LQVARIV--ED-------
-------------PEG-D-SLVA----EH-----LAD--S-------KRLV-T--L--SE
-LDF--P-----VKLAI---GQ--PG-LLDT--FCF--------VN--D-----------
---------------AA---VMTE-P-------LGDLDVQVQVHAASLN-------FK--
-------------------DVMAAMGMI--A-L-----P-------------------A-
--LGSEASGIVIRAGS---------------G-V-----T--N----------VQ-AGDR
VAI---L------C---PL--G---T-HKTLV-NVKSS-------LATKLP-D-------
-SLTFEEAV-------------------SV-PVAYITAYHALVNVARL----S--AG---
--------------Q------SVLVHAATGAVGQAAIQIA-LLR-G--------------
--L-VVYATAGSPEKRAFLT-ERYGIAPSNIF---HSR---DAS-FAKAV---ARV----
---T--------G--KR---G-------VDCVLNSL-SGE-------------LL----R
A-SW-DC--VA-PSGSLVELGL--------RDVVN-NTRLDM------------------
-------K-PFGKSI--S-FFLLRRQ-----GPAR-NH---PG-------------GAPR
H----R-------------------AAG--ILQI------P-PVE-VD--------PS--
----------HP-LYEYGVDS-------------------LV-AIEPVHQFKP-------
----------------------TN--------------
>tr|A4RJ82|A4RJ82_MAGGR Putative uncharacterized protein OS=Magnaporthe grisea GN=MGG_08236 PE=4 SV=1
------------------------------------------------------------
------------------------------------------------------------
-----------LGPIAK-------------------------------------------
--------------NPDGE-VTIGFGRTVCS------E-RA--DQC---FVIVSL---E-
--------------------R---------------------------------------
PFADAQ-------------------ASVET--LS----R--------V-LSDTRTR----
-----DAA------------------------------SRE----TEY----------I-
------EA--NG----------------------------V-LHTPRLV--PA-------
-------------GHL-N-AEML----LR-----TKK----------RDLETYTIGSTDA
ASKP--H-----VYLTI---ET--PG-LLDT--LYY--------TE--E-----------
---------------DLVVTGD-D-C-------LKPGYCEVEIKVAGLQ-------FR--
-------------------DVMTALGQV--P-G-----D-------------------S-
--FGCDGAGVITRSNP---------------G-------S--R----------FQ-PGDR
VIY---C------S----NDGK---G-FGTYA-HYLEQ-------DLTLIP-A-------
-GMSFQTAA-------------------AI-SAVWRTAVYSFDYLARL----R--KG---
--------------Q------SVLIHAGAGGVGQAAIQLA-KLR-E--------------
--AGAIYVTVGTVEKRDLVK-SLYGIPDENIF---HSR---DAT-FKDDL---LRA----
---T--------N--GR---G-------VDVILNCV-GGE-------------LL----Q
A-SW-DC--IA-PLGTFIEIGK--------GDAIQ-NNNLPM------------------
-------G-PFSRNV--S-FVCVDLS-----LVSR-VD---PA-------------LMTS
V----M-------------------GDV--LDLF------AKHPE-LH--------EP--
----------RP-LQIYAADK-------------------IEEAFRLVQSSKN---T-GK
VLVDYE----------------SA--GTAVR-------
>tr|A4RPP6|A4RPP6_MAGGR Putative uncharacterized protein OS=Magnaporthe grisea GN=MGG_05589 PE=4 SV=1
------------------------------------------------------------
----------------------------------------------------AKSCLWVV
-RGA----YA-S---SS-------------------------------------------
--------------NPEAN-MISGLSRTLRS------E-TA---IK---FATLDL---D-
--------------------G---------------------------------------
D----D-----EI-----SA---D-HATAV--VL----Q--------V-FERVFGV----
-----GST---------------------------P--TSE----LEF----------T-
------ER--GG----------------------------R-LLTPRVV--ND-------
-------------EDM-N-AYVH----SE-----TCS-SV-------LEDR-P--F--AN
-GDR--P-----LRLAV---TA--PS-STES--LHF--------VD--D-----------
---------------IA----N-G-T-------LDDDNVEIEVKAIGMN-------SR--
-------------------DIMAVKGQT--D-------D-------------------E-
--AGYEISGTVIAVGA---------------S-C-----R--D----------VE-VGDH
VCA---L------V----R--G---G-YASRV-RTKEM-------TVMRVP-K-------
-TISFDEAA-------------------CL-PLAYCTAYYGLFDLGRL----E--KG---
--------------E------SVMIHGAASPVGQAAICLA-QEH-G--------------
--A-KMFATVSTSQEKELLM-KEYGISEHQIF---SSK---ISG-LGPKI---RAA----
---T--------C--GR---G-------VDVVLDSS-AGD-------------AV----T
E-AW-EC--LA-KFGRLVNLSN--------RDSSR-GARWDM------------------
-------A-ERSKNL--S-YASVDIC-----ALAE-EK---PS-------------VIRR
V----L-------------------AKL--RMLL------E-SGA-MR--------PP--
----------GP-IHKFPISN-------------------LESAFKTLQTGRL---L-GK
IAVVAN----------------TG--DQV-KA--T---
>tr|A5ABG0|A5ABG0_ASPNC Contig An11c0010, complete genome OS=Aspergillus niger (strain CBS 513.88 / FGSC A1513) GN=An11g00250 PE=4 SV=1
------------------------------------------------------------
----------------------------------------------LTAGGKN--IVWVL
-EGG----SM-D---AP-------------------------------------------
--------------KPEHA-MIIGLARVARS------E-ND--QLR---FVTLDL---P-
--------------------R---------------------------------------
A----S-----TQ----------E-TVVRH--VW----R--------L-LDR--------
-----------------------------------S--ITE----DEV----------A-
------VR--DN----------------------------C-IFIPRVE--AD-------
-------------DQL-N-SKLR----NG-----TNS-----Q----PREE-P--L--GA
--GR--P-----LALKI---GR--VG-LLET--LVF--------ED--D-----------
---------------EQ---ILDT-Q-------LADDEIEIEVKASAIN-------FR--
-------------------DIAASMGII--D-D-----Y-------------------K-
--LGDECAGIVTRIGA---------------Q-V---NPQ--D----------FQ-VGDR
VAA---W------R--PGQ--G---A-HKTIV-RNPAS-------LSYKLG-D-------
--MSFVDAA-------------------SL-PCILTTAYYSLVHVAHL----Q--PG---
--------------E------TVLIHSAAGGVGQMAIQVA-QYV-G--------------
--A-RVIATVGSQAKRSLLK-SRYGLADDMIF---NSR---DDS-FVRDV---LDT----
---T--------G--GR---G-------VDVILNSL-AGK-------------LL----H
A-TW-SC--VA-PFGRFIEIGK--------RDIHE-NSKIDM------------------
-------D-PFRRNV--A-FASVDLV-----TIFE-KN---KP-------------LGAR
L----L-------------------KEC--GTLV------H-KGH-IT--------PP--
----------ET-VTELPYSD-------------------AVKAFRLLQMGKH---T-GK
VVLVPH----------------AG--DRV-PV--L---
>tr|A5AC09|A5AC09_ASPNC Contig An15c0140, complete genome. OS=Aspergillus niger (strain CBS 513.88 / FGSC A1513) GN=An15g04140 PE=3 SV=1
------------------------------------------------------------
----------------------------------------------LVDFSSH--IYWIT
-SGA----DG-N---AP-------------------------------------------
--------------LPENA-MSSGFSRAAML------E-KP--GLY---WANLDI---Q-
--------------------D---------------------------------------
I----A-------------------CAGKA--IS----R--------V-LQRSYGV----
-----SGV---------------------------E--NWE----GDY----------L-
------EA--SD----------------------------V-TLIPRVV--EA-------
-------------NDI-N-DYVY----SQ-----TGN-RD-------IERR-Q--L--GR
EPTE--A-----LEIQF----S--PG-QLGS--FRY--------AR--D-----------
---------------ET---PS-K-P-------LSEDEVEVAVKATGVN-------FA--
-------------------DVMCVLGQI--T-D-----S-------------------Y-
--IGHEYGGVVRRVGS---------------A-V-----K--D----------LA-PGDR
VCG---M------A----S--G---T-FKTFV-RNKVH-------TTIPIP-D-------
-HIAFTDA---------------------F-PAVWLTALYGITHLGRL----R--KG---
--------------E------SVLIHAAAGAVGQAAIQLA-QNI-G--------------
--A-DVFVTVSSSVKKNLLQ-ERYGIPGDRFF---SSR---KLA-FGKQI---LRA----
---T--------N--GR---G-------VDVVLNSS-SGE-------------AL----A
E-TW-RC--VA-PLGRFVEIGK--------RDIYS-FQKLAM------------------
-------S-QFSKNV--T-FSSLDLQ-----TVYK-NH---PS-------------VIKQ
L----M-------------------DEL--HELL------F-AKK-LG--------PP--
----------HP-VTQFSRGE-------------------FESAFRYLQTGRH---M-GK
AVINWE----------------EE--AEV-SV--V---
>tr|A5HSI5|A5HSI5_SOLCC Iterative type I polyketide synthase OS=Solorina crocea PE=4 SV=1
------------------------------------------------------------
------------------------------------------------------------
------------------------------------------------------------
--------------------MITGLMRTVRW------E-RDIDEAN---LVTLAV---A-
--------------------D---------------------------------------
P----T-----PS----------HSLLVEN--IT----T--------L-YKQQFCE----
-----PLSI--------------------------D--KYQ----GEF----------L-
------LQ--NG----------------------------S-FLTSRLV--EA-------
-------------KAA-D-AYLS----SQ-----FSR-AK-------PAMT-P--F--KD
-AGR--P-----IKLAT---SA--PG-LLDK--LEW--------VT--D-----------
---------------EI---YD-E-P-------LAPTHVEIDIKAVAMN-------FR--
-------------------DLMIAIGEH--M-A-----Y-------------------S-
--MGNEAAGIVSRVGK---------------E-V-----K--D----------LK-VGDR
VVY---LCGIE--S----T--G---C-FHTFG-RVDQN-------VIVRIP-D-------
-RMSYEVAC-------------------GL-PCVYATVIYGLVDAGRL----E--KG---
--------------E------KILIHAAAGGVGQAAIHYA-KYV-G--------------
--A-EIFATVSTPEKRALVM--KLGVAEDHIF---SSR---DLT-FAKGI---MRA----
---T--------D--GK---G-------VDLVLNSL-SGEVPMSYPDLIFCRQAL----R
R-SW-DL--LA-PFGRFIEIGK--------KDAQN-NGKVEL------------------
-------R-PFLRNV--T-MASVELP-----TMMR-HR---PS-------------LIKR
L----T-------------------EDT--VRLW------T-EGH-IK--------EA--
----------DP-MTIMNYSQ-------------------VEEGLRILQSGKG---M-GK
MVFVPT----------------PD--DML-PI--V---
>tr|A6QRU7|A6QRU7_AJECN Putative uncharacterized protein OS=Ajellomyces capsulata (strain NAm1 / WU24) GN=HCAG_00103 PE=4 SV=1
------------------------------------------------------------
----------------------------------------------------------IT
-GDP-----------AA-------------------------------------------
--------------QPAFN-MSTGMIRTLRW------E-HDADSPN---FVTLGL---G-
--------------------D---------------------------------------
S----S-----SSP---------SRSVVDL--VL----K--------I-LRYQFNS----
-----GQT---------------------------K--HQN----SEY----------I-
------LR--NG----------------------------L-IYVNHIL--NH-------
-------------PKA-T-GFLR----SQ-----FST-LS-------PEMV-L--W--KN
-IRC--P-----VKLQN---GT--RG-VLNK--LQW--------VT--D-----------
---------------TS---ST-L-P-------LGDSDVEIDVRAVGLN-------FV--
-------------------DLLSIMGEG--V-G-----D-------------------V-
--VGREAAGIVTKVGP---------------C-V-----R--H----------LQ-AGDR
VVY---L------TESPKK--G---T-FHSHG-RVNES-------LAIRMP-N-------
-NMSFEVAA-------------------GL-PVIYATVIYSLTNVGRL----I--AG---
--------------E------KILIHSAAGGVGQAAIQYA-QYI-G--------------
--A-EIFATVSTIEKMEFLK-NEYGILEDHIF---TSR---DTS-FTQGI---MRM----
---T--------N--NS---G-------VDLVLNSL-SQE-------------SL----R
Q-SF-EC--VA-PFGRFIEIGK--------KDLQA-GGKLDM------------------
-------T-PFLQNI--S-FTGVDLL-----TLAE-SR---PK-------------VVRE
L----L-------------------KTT--IRLW------E-DKK-IK--------GA--
----------YP-LTTLGYSE-------------------LEDGLRMLQSGKN---I-GK
IVFAPN----------------EK--DIV-PV--I---
>tr|A6RQ63|A6RQ63_BOTFB Putative uncharacterized protein OS=Botryotinia fuckeliana (strain B05.10) GN=BC1G_02586 PE=3 SV=1
------------------------------------------------------------
---------------------------------------------------------TVP
-KDT----GK-F---SA-------------------------------------------
--------------NAETS-LINGFARVART------E-NE--GLK---FTTLDI---Q-
--------------------Q---------------------------------------
A----Y-----SS-----QK---K-EILTI--IS----D--------I-IKSLEVT----
-----DRS---------------------------T--SQE----SEY----------T-
------FR--DD----------------------------R-VFIPRLI--PN-------
-------------AYL-N-SIVT----ST-----LDI-TR-------PEPV-R--F--QQ
-SQR--A-----LKLHV---EV--PG-LLDS--MIF--------QD--D-----------
---------------KS---KE-T-P-------LEDDKVEIEVKACGVN-------FK--
-------------------DVFIALGQM--R-S-----TD------------------Q-
--MVGECSGIISSVGA---------------N-L----NH--R----------FR-VGDR
VWS---L------V----A--T---P-YANFA-RSLGC-------TVYKIP-D-------
-SMSFLTAA-------------------SI-PVVFTTAYYSLVNVAKL----K--KG---
--------------Q------TVLIHAASGGVGQAALMIA-KSI-G--------------
--A-EIFATVGSLSKAEMLM-ERYNIAKSHIF---SSR---SLN-FSSGI---RRL----
---T--------N--GG---G-------VDVVLNSL-AGE-------------AM----Q
E-SW-HC--VA-PMGTFVEIGK--------NDIYR-RGNLSL------------------
-------E-PFERNI--T-FASVDMT-----LVVK-HQ---SE-------------KLQP
I----F-------------------ENV--MKMF------N-DEE-LR--------PV--
----------YP-LMDMPISH-------------------VEQAFRLIQARKH---M-GK
IVLDAD----------------NS--SPV-TV--S---
>tr|A6RV30|A6RV30_BOTFB Putative uncharacterized protein OS=Botryotinia fuckeliana (strain B05.10) GN=BC1G_04310 PE=4 SV=1
------------------------------------------------------------
-------------------------------------------------------LLWVT
-KGA----QY-K---VT-------------------------------------------
--------------DPNNA-LVHGLFRVARR------E-DP--SVK---LSVLDV---E-
--------------------S---------------------------------------
S----A-----------------GSATNYA--ID----A--------V-LNSLQIN----
-----QDPKT----------------------------VIE----TEF----------V-
------ER--DG----------------------------T-LYVQRVV--PD-------
-------------LRV-N-EFKR----AE-----VEG-AE-------PILKNL------H
ETEA--A-----VQLRA---ER--LG-TFQG--LTW--------CE--T-----------
---------------AV---GE-V-P-------VDSGKIEVEVMAVGVN-------FK--
-------------------DVAVTMGIV--P-E---NEY-------------------T-
--TGYEGAGIVKRLGP---------------D-V-----T--K----------FK-VGDR
VCF---L------N----G--G---S-YANRL-QLGVG-------RAHIIP-D-------
-SMSFEDAA-------------------TI-PSVYLCSIYSLYDIANL----R--EG---
--------------Q------SILIHSASGGVGIACIQLA-QYK-K--------------
--A-EIYVTVGTEEKRRFLT-DHYGIPPSRIF---SSR---NTK-FAKQI---MHA----
---T--------N--GR---G-------IDVIINSL-AGE-------------LL----D
A-SW-RI--CA-DGGTMVEIGK--------KDIVD-RNTLSM------------------
-------E-PFDRNC--S-YRAMDFS-----YTEN-IV---DP-------------LISR
L----L-------------------DQI--FELV------H-GGH-VK--------PI--
----------HP-VTIFGFND-------------------IPAALAYIRSGRH---I-GK
VVISDK----------------GI--DSQVPI------
>tr|A6S7F9|A6S7F9_BOTFB Putative uncharacterized protein OS=Botryotinia fuckeliana (strain B05.10) GN=BC1G_09042 PE=4 SV=1
------------------------------------------------------------
------------------------------------------------------VIVFVM
-CTA----KG-K---EQ-------------------------------------------
--------------RPSGD-WIYGFCRSIRY------E-YV--SVR---LVSLEL---E-
--------------------S---------------------------------------
G----L-----------------D-AGVEA--LS----T--------I-LNSPTAD----
-----MSL---------------------------PIDEVE----LEY----------M-
------DR--DG----------------------------Q-LYVSRVR--SE-------
-------------PNL-D-SYVS----RD-----LGR-SV-------SEEA-P--F----
FNDR--A-----MSAEL---GI--PG-VLDT--LRW--------AD--N-----------
---------------PE---IS-G-P-------VDPDCVRLQLSAASIN-------FK--
-------------------DVLVASGQL--EGI-----T-------------------Q-
--MRNDCSGIVLEVGA---------------N-M----TS--K----------FK-PGDR
VCS---L------Y----S--Q---S-FTNYP-MVHGL-------CCHVIP-Q-------
-DMDFADAA-------------------SI-PLVWCTVYYCLITIARL----Q--KG---
--------------E------SILIHSAAGAVGQASIMLA-RHL-G--------------
--A-EIFVTCGNDAKVELLN-TEFNIPKDHIF---SSR---TTA-FRDKI---HAM----
---T--------K--GK---G-------VDVVLNSL-GGE-------------MF----R
E-SC-NT--LA-AHGRFVEIGR--------KDLME-NALMPM------------------
-------E-FLLNNI--T-FTYVDFA-----HILA-TK---TW-------------LASQ
L----L-------------------GDV--MKLF------A-SGA-VQ--------HV--
----------RQ-IK-YSISE-------------------MAAAFRLIQAGKH---T-GK
VVLTVD----------------PE--VKV-QVRV----
>tr|A6SJX4|A6SJX4_BOTFB Putative uncharacterized protein OS=Botryotinia fuckeliana (strain B05.10) GN=BC1G_13114 PE=4 SV=1
------------------------------------------------------------
--------------------------------------------------------LWAC
-RGG----GD-R---PD-------------------------------------------
--------------SPDYA-LVQGVFRALRM------E-NL--RLK---FISLSF---E-
--------------------T---------------------------------------
S----S-----TH----------ATHLANK--VF----E--------V-YRKSFNE----
-----SVN------------------------------DYE----QEY----------V-
------ER--NG----------------------------M-ICIDRVV--DA-------
-------------DYM-N-QKLA----TT-----ADE-IL-------RRDC-E--F----
STAP--P-----VALSI---KT--PG-LLDT--LEF--------IQ--D-----------
---------------GT---SD-R-D-------LAADVIEIKVEASGVN-------FR--
-------------------DCLIALGRI--P-S-----T-------------------S-
--FGFECSGTVSRTGC---------------R-A-----T--E----------WK-IGDR
VCA---S------T----S--G---T-YQTYA-RCKTS-------NVIPIP-D-------
-KMSFIEAA-------------------AI-PVVFMTAYYALMHVAQL----K--KH---
--------------E------SVLIHSAAGGTGQAAIQVA-KLL-G--------------
--A-EIFVTVGSESKKNLLI-SLYQIPVDHIF---YSR---DSI-FVNGI---KRM----
---T--------G--DHG--G-------VDVILNSL-SGD-------------LL----V
D-TW-QC--IA-PFGRFLEIGK--------KDILA-NGNLPM------------------
-------L-PFSRNA--S-FHAIDLN-----EAQK-YR---PG-------------LLID
L----Q-------------------RSI--TTLL------S-DNK-IR--------PP--
----------QP-IQVYGIGE-------------------IEKAFRYLQSGRN---S-GK
TVIQVR----------------EH--DVI-KT--SLRK
>tr|A6SLC7|A6SLC7_BOTFB Putative uncharacterized protein OS=Botryotinia fuckeliana (strain B05.10) GN=BC1G_13366 PE=4 SV=1
------------------------------------------------------------
----------------------------------------------------AKNILWVS
-HSS----TG-T---RF-------------------------------------------
--------------AAFNG-LVDGMARALRS------E-L---DIA---FVTLHI---E-
--------------------G---------------------------------------
S----G-----TD----------LKKWGET--IA----S--------V-LSQKLLI----
-----------------------------------TGMSKD----MEY----------V-
------AH--DN----------------------------L-LYTGRII--EA-------
-------------KAL-D-QQIH----TR-----IHE-QT-------RKVRVD-------
-QAG--A-----VALTL---KK--PG-LLES--LQF--------TR--D-----------
---------------EN---FH-L-E-------IGPDEVEIKVQYIGLN-------FR--
-------------------DLLVSLGRYHNN-D-----N-------------------L-
--LGCESSGIVTRVGV---------------N-C-----K--T----------FV-PGDR
ACM---A------K----F--G---C-MNTYV-RAHSD-------LVFQIP-K-------
-GMTSEEAA-------------------GS-IMPGSTAYHSLINVAKL----K--RG---
--------------E------SILIHAASGATGQMAIQIA-KYL-N--------------
--C-DIYVTVGFDKKKKILM-EQYGIPEDHIF---YSR---NLS-FVKGI---RRM----
---T--------Q--GR---G-------IDVVLNYL-SGD-------------AL----I
A-TW-EL--IA-PYGRFIELGT--------LDIYT-NTKLPM------------------
-------S-SFAKNV--T-FAAITID-----SLNI-ER---PK-------------EFRE
I----M-------------------LNV--IDYF------H-RGI-FH--------SV--
----------KP-FHLISIGN-------------------LKEAMRLLQGGKT---S-GK
IVLSLD----------------SA--DII-PA--T---
>tr|A7E927|A7E927_SCLS1 Putative uncharacterized protein OS=Sclerotinia sclerotiorum (strain ATCC 18683 / 1980 / Ss-1) GN=SS1G_01807 PE=3 SV=1
------------------------------------------------------------
--------------------------------------------------------VSIP
-KDS----DN-F---SA-------------------------------------------
--------------NAETS-LISGFARVARM------E-NE--RLK---FSTLDV---Q-
--------------------Q---------------------------------------
A----Y-----SS-----QK---T-AILTI--IS----E--------I-IMRLGAV----
-----NKY------------------------------PEE----SDY----------I-
------FR--DD----------------------------Q-IYIPRLI--PN-------
-------------DFL-N-AVVT----SH-----TYN-PQ-------FELG-E--F--RQ
-LDR--A-----LKLHV---EA--PG-LLDT--MVF--------RD--D-----------
---------------EL---KD-S-P-------LRDDEVEIQVKACGVN-------FK--
-------------------DVFVALGQM--K-A-----TD------------------H-
--MVGECSGIISSVGA---------------G-L----RH--R----------FK-VGDR
VWS---L------A----A--T---P-YANFA-RSLGC-------TVYQIP-D-------
-SMSFLTAA-------------------SI-PVVFTTAYYCLVNVAKL----I--KG---
--------------Q------TVLIHAASGGVGQAAVMIA-KSI-G--------------
--A-EIIATVGSVSKSEMLV-ERYKIPQSHIF---SSR---SLN-FRSGI---HRL----
---T--------G--GR---G-------VDVVLNSL-AGE-------------AM----Q
E-TW-QC--IA-PMGTFVEIGK--------SGIYQ-RQNVSL------------------
-------E-PFERNV--T-FASVDMT-----LVVK-YQ---PE-------------KLLP
I----F-------------------EKL--MEMF------N-NTD-IS--------PV--
----------YP-IMEMPIGH-------------------IEQAFRLIQARKH---M-GK
IVLDTD----------------TS--NLI-TV--A---
>tr|A7EAM4|A7EAM4_SCLS1 Putative uncharacterized protein OS=Sclerotinia sclerotiorum (strain ATCC 18683 / 1980 / Ss-1) GN=SS1G_02356 PE=4 SV=1
------------------------------------------------------------
-----------------------------------------------------HKAIWVQ
-KGA-----------EV-------------------------------------------
--------------LPHFR-LIEGVSRVLNS------E-LN--MAA---LTLLRL---E-
--------------------D---------------------------------------
K----G-----SML---------ETMQMGH--IL----Q--------L-CQQKLES----
-----D--------------------------------DID----TEY----------V-
------ER--DG----------------------------I-LHIPRLV--SR-------
-------------FKL-N-EQIE----MR-----LRP-RR-------RVTR-P--W--HA
KNHV--P-----LRLTI---GS--PG-LLNT--LHW--------AE--D-----------
---------------TENTPHA-G-P-------LGDTDVELRVHNVGLN-------FR--
-------------------DLLMVLGRV--N-H-----S-------------------G-
--IGSDVAGIVTRLGA---------------G-C-----Q--G----------LQ-VGDR
VTA---C------R----M--D---S-FRSLV-RCPRA-------HVVKIP-D-------
-SMSLTEAA-------------------SL-PTTFVTAWQCLNDRAHL----C--AG---
--------------E------TVLIHSAAGGTGQAAVQVA-QCL-G--------------
--A-NIIATVGSEDKRELLV-ERYGIDPDHIL---SSR---DTS-FSRGV---MRL----
---T--------G--GR---G-------VDVVLNSL-SGE-------------GL----V
A-SW-EC--IA-PFGRFIEIGK--------KDIIA-SNELPM------------------
-------A-QFLHNV--S-FSAYDLS-----EMLL-NR---AE-------------HAGA
A----L-------------------HQV--IELI------G-QKK-MS--------PA--
----------HP-LHVFSAGE-------------------VEKAFRALQSGKT---I-GK
IVVEFR----------------SD--EHI-EA--L---
>tr|A7EE51|A7EE51_SCLS1 Putative uncharacterized protein OS=Sclerotinia sclerotiorum (strain ATCC 18683 / 1980 / Ss-1) GN=SS1G_03591 PE=4 SV=1
------------------------------------------------------------
-----------------------------------------------------ENILWAC
-KGG----GE-R---PD-------------------------------------------
--------------LPEYA-LVQGAFRALRM------E-NI--RLK---FISLSF---E-
--------------------A---------------------------------------
T----S-----TN----------PTHLANK--VF----E--------V-YQKVSTT----
-----AVK------------------------------DCE----QEY----------V-
------ER--NG----------------------------M-ICIDRII--DA-------
-------------DYM-N-QKLS----ET-----AED-KP-------RSDC-E--F----
CSAP--P-----VALSI---KT--PG-LLDT--LEF--------VE--D-----------
---------------SA---AR-T-N-------LASDEIEIEVEASGVN-------FR--
-------------------DCLIALGRI--P-S-----M-------------------S-
--FGFECSGTIHRIGS---------------H-A-----T--K----------LK-LGDR
VCA---S------T----L--G---T-YQTYA-RCNAS-------NVIPIP-S-------
-YMSFIDAA-------------------AL-PVVFTTAYYAIVHVAQL----R--KG---
--------------E------SILIHSAAGGTGQAAIQIA-KLL-G--------------
--A-EIFVTVGSKSKKDLLI-SLYQIPEDHIF---YSR---NAF-FVKGI---QRM----
---T--------G--DHG--G-------VDVVLNSL-SGD-------------LL----V
D-TW-QC--IA-PFGRFLEIGK--------KDILA-NGNLPM------------------
-------L-PFSRNA--S-FHAIDLN-----EARK-YR---PG-------------LLLD
L----K-------------------NSI--TTLL------F-DDK-IR--------PP--
----------QP-VHVYGISE-------------------VEKAFRYLQSGKN---S-GK
TVIEFR----------------GP--DII-KS--S---
>tr|A7ENM4|A7ENM4_SCLS1 Putative uncharacterized protein OS=Sclerotinia sclerotiorum (strain ATCC 18683 / 1980 / Ss-1) GN=SS1G_06923 PE=4 SV=1
------------------------------------------------------------
----------------------------------------------------------VS
--------SQDNPTANM-------------------------------------------
--------------NPEKG-MIAGLARVVRA------E-NE--LLR---LITMDV---Q-
--------------------D---------------------------------------
S----I-----FKS---------FGGLIQA--IS----Q--------I-VKSGFDD----
-----SSEL-----------------------------AKE----LEY----------I-
------YR--NQ----------------------------V-VLIPRLL--QN-------
-------------ENI-N-ERIQ----NV-----SGK-VK-------LQTQ-P--F--HQ
-PSR--P-----LKLHV---GK--PG-FLDS--LSF--------VD--D-----------
---------------KA---LE-G-P-------LPASHIEVRVEACGLN-------FK--
-------------------DVLIALGQI--NKD-----Y-------------------S-
--MTAEFAGVVTKVGS---------------DHQ-----S--S----------FQ-VGDR
VCG---M------G----G--S---P-YASTV-RLDGQ-------RASHFP-S-------
-SMSFEVAA-------------------SI-PVVFATAYHALVDIANL----Q--MN---
--------------Q------TVLIHSAAGGVGQAALRVA-QHI-G--------------
--A-EIFLTVGNAAKRELLI-KQFGIPEDHIF---SSK---LRT-FRQGI---HRI----
---T--------K--GK---G-------VDVILNSL-SGE-------------IL----Q
E-SW-AS--IA-RFGVFIELGK--------ADALS-NAGLSM------------------
-------A-PFERNV--T-FSSVDLQ-----MIAD-YR---PQ-------------KIRS
L----L-------------------QAV--LGLF------E-DGA-YL--------PI--
----------NP-ITTMSITN-------------------IEDAFRLLQTRKH---T-GK
VILKAD----------------FE--ATV-KA--P---
>tr|A7EV82|A7EV82_SCLS1 Putative uncharacterized protein OS=Sclerotinia sclerotiorum (strain ATCC 18683 / 1980 / Ss-1) GN=SS1G_09240 PE=4 SV=1
-----------------------------------------------TTFDSQVYSGLVK
TGRSVTSKSLQDSSFHANPEASYVFIVESESSLFHESLTSQELATIQSIASEARNMLWLT
-HGN-----LLD---GG-------------------------------------------
--------------DPDAG-IVIGLGRCLQT------E-HP--TLT---FKTLDL---D-
--------------------H---------------------------------------
R----D-----------------PAQTVSN--IT----T--------V-LDAAVGG----
--------------------------------------DED----KEF----------M-
------VK--NN----------------------------T-FYVSRLS--QD-------
-------------PSL-D-EQFV-------------------------------------
------------------------------------------------------------
--------------------------------------ARVESEPSSYN-------SE--
----------------------------------------------------------F-
--LGLEGAGVIRKIGP---------------A-V-----T--N----------VA-VGDR
VSW---A------G----L--G---K-FRNIE-RFDSR-------FVQKLQ-P-------
-KETFEQMS-------------------SI-MIPFVTAVYGLIHLAKL----Q--PG---
--------------E------SVLIHSATGGVGLAAIQIA-KMI-G--------------
--A-EIFATVGTPEKKAFLM-QEYGLHDDHIL---SSK---DAS-FTSDI---MRI----
---T--------N--GR---G-------VDVSLNSL-VHE-------------QL----R
A-TW-NS--IG-HHGRHIEVGQ--------TDILD-QGMLDM------------------
-------G-PFKRGA--S-FIAMDLV-----LVFE-QK---PD-------------LASQ
L----L-------------------SEV--IQYY------R-GSK-IQ--------LL--
-----------PNISVFPASE-------------------VSQAFEEFGMRNR---I-GR
VVFAAK----------------RK--SMTFKS------
>tr|A8PW46|A8PW46_MALGO Hypothetical polyketide synthase OS=Malassezia globosa (strain ATCC 96807 / CBS 7966) GN=MGL_1024 PE=4 SV=1
------------------------------------------------------------
---------------------------------GNEHLIPQAVREHFKSDTPVGKLWIIT
DDTV--------------------------------------------------------
----------------EGA-CAMGIAGTVTN------E-FM--TIK---GIYVAV---D-
--------------------P---------------------------------------
-----------------------SMTRAQRDGLI----D--------M-LHEREEE----
-----G--------------------------------SLE----MFN----------V-
------IR--NG----------------------------R-LYGRRLV--KL-------
-------------PDMHPTEFTG----HD-------------------------------
------------WVLEL---IEGETP-SVHA--LAA--------HA--H-----------
---------------FP------P-N-------PSDHDIIVQTDAVALN-------FK--
-------------------NVLSAIGLL-----------PAED-----------------
--CLSEFSGIVREVGA---------------A-V-T------R----------VR-VGDR
VMG-T--------S----G--G---V-REGIVATASEY-------AVTKVP-E-------
-NMTPLQAA-------------------AF-PIAYGTVWHGLVQLAQI----R--AG---
--------------E------TILIHAAAGGVGLCAIQIA-KRH-G--------------
--L-EVFCTVSSKEKRDYIH-NHLGVPYENMA---NSR---SVAEWTQGSRDWLAK----
---R--------G--KQ---G-------FDVVLNSL-QGA-------------AL----Q
A-GI-DV--LA-HLGRFVDISK--------RDHLA-GNPMSM------------------
-------S-GFLKAI--N-YIAVELG-----LLGR-YA---PT-------------RMAS
L----L-------------------DEI--ADVH------R-AAP-FK--------CI--
----------YN-HAFNGVEG-------------------LLRSYELMESGKH---I-GK
IVTDLS-------------ECCVP--TKK---------
>tr|B2AF69|B2AF69_PODAN Predicted CDS Pa_5_380 OS=Podospora anserina PE=4 SV=1
------------------------------------------------------------
------------------------------------------------------------
--SS----QV-N---CT-------------------------------------------
--------------EPQYS-RILGLARTIRN------E-L---LVD---FATLEL---E-
--------------------N---------------------------------------
L----DFLA--------------SDEQMNT--IC----K--------V-LCQFQQQIASG
GD---QGDDD-------------------------S--GPD----YEY----------A-
------LV--RN----------------------------T-VYVPRFH--RF-------
-------------SVE-D-SLAL--------------------------------EADSA
SAGV--A-----KKLKV---TK--RG-SLKG--LEW--------VN--V-----------
---------------PNSEFGA-S-T-------LVGDEVIVDTRAAGMN-------FK--
-------------------DILTAMGVI--D-GQKVEGT-------------------G-
--LGLECAGVVSAVGP---------------G-A-----ASNG----------PK-VGDR
VAV---G------A----F--N---S-YAT---RVKAR-------IVAKIP-D-------
-EMSFEEAA-------------------TI-PSVYCTVIHGLLDLARL----K--AG---
--------------Q------SVLIHSACGGIGIAAIHVA-RMV-G--------------
--A-EIYATVGSEEKVQYLV-DTFDIPRQRIF---HSR---DSS-FVAGV---YRE----
---T--------K--GQ---G-------VDVVLNSL-SGD-------------LL----H
A-SW-KC--VA-EFGSMVEIGK--------RDFIG-HGKLAM------------------
-------D-MFQENR--S-FFGVDLA-----PMYV-KR---PE-------------MAKS
L----L-------------------ERA--MAFY------K-AGK-IH--------PI--
----------LP-MTCYDWSQ-------------------LEDGLRFMQTGQH---T-GK
LVVRMP----------------GD--PLLLPA------
>tr|B2AKN3|B2AKN3_PODAN Predicted CDS Pa_5_7750 OS=Podospora anserina PE=4 SV=1
------------------------------------------------------------
----------------------------------------------------SEELLWLM
PLTS----SP-G---CE-------------------------------------------
--------------NPRAG-QTPGALGVFRN------E-N---SLP---FFTLEI---A-
--------------------D---------------------------------------
-----D-----------------EPDFARL--VI----D--------V-LKKIVER----
-----DDGRR-------------------------V--EED----HVF----------V-
------VR--GG----------------------------L-VQVPRLE--SI-------
-------------SIL-T-DTTT-----------------------------ESHSSVSN
TNAI--A-----KRLEL---GQ--VG-ALSS--LRW--------KT--Y-----------
---------------LV---DS-D-G-------LGPDEVVLETKAVGLN-------FK--
-------------------DVVGALGLI----DFGSGEI-------------------P-
--IGVEVSGIISQVGA---------------N-V-----K--H----------LV-VGDR
VAG---FN-----G----N--G---C-FSTHA-VLHGL-------NCVKFP-D-------
-DMQFEQAA-------------------AI-PVVYITVFYALIEVAHL----S--AG---
--------------Q------TILIHSGCGGVGLAAIQVC-QMI-G--------------
--A-EVFVTVGSQKKVNYAM-EKFGLARDQIF---NSR---DDS-FVEGI---MRM----
---T--------K--GQ---G-------VDVVLNSL-SGP-------------LL----H
A-SW-KC--VA-EMGKMIELGK--------SDILG-RGTLDM------------------
-------E-PFLQNR--S-FVCVDTA-----ALAL-KR---PA-------------IVQR
S----L-------------------NQV--FQWM------S-EGK-LR--------IH--
----------DR-PQTFDADE-------------------VKTAYCWLQDADH---I-GK
GVVKLP----------------DN--LDTIMA------
>tr|B2ALI8|B2ALI8_PODAN Predicted CDS Pa_5_3750 OS=Podospora anserina PE=4 SV=1
------------------------------------------------------------
--------------------------------------------------------LWIV
-PEQ----DQ-A---AP-------------------------------------------
--------------VPEVH-SIKGILRTVRL------E-SE--PKH---ILMMEG---I-
--------------------P---------------------------------------
C----T-----------------AERADGIDAIL----K--------V-VRVLADP----
-----EVN---------------------------A--LED----RDY----------L-
------FR--DG----------------------------L-IHQRRMR--PL-------
-------------KEL-K-EQFG----IE-----QGV-AI-------RSVQ-N--IW-S-
-GDS--G-----LEMTM---ES--AG-SPES--IYF--------RR--T-----------
---------------DV---LQ-A-P-------LANDEVVVKTEAAGLS-------YR--
-------------------DLNLVFGSI--P-W-----A-------------------P-
--PGFDGVGTVVKTGD---------------Q-V-----A--H----------LR-EGDR
VFF---L------S----LEGS---G-LATYK-KLPSW-------HAARVP-A-------
-GLSSIEAA-------------------TL-PLAYTMAVAALVHTARL----R--KN---
--------------E------SVLIHSAAGAVGQAAIVIA-QHI-G--------------
--A-RIFVTAGTEAKRAFLH-ETYDIPKEQIF---PSR---TPQ-FRDSI---LCA----
---T--------A--SK---G-------VDVIINSL-TGE-------------LL----Q
E-TW-SL--MA-AFGRFVEINK--------KDAFQ-NTNLSM------------------
-------K-AFERNA--T-FSTVDLR-----ALHQ-HR---PD-------------DLRD
V----I-------------------GEV--VSLL------Q-KGV-VV--------PI--
----------HP-VTEVPVSQ-------------------FADGLRKLKTGDT---T-GK
IVVTFG----------------KE--EKVLAE------
>tr|B2AYQ4|B2AYQ4_PODAN Predicted CDS Pa_1_11870 OS=Podospora anserina PE=4 SV=1
------------------------------------------------------------
------------------------------------------TRHLLTLENIT--LLWLT
-LDA----TI-Q---ST-------------------------------------------
--------------NPSHA-KILGLLRVARN------E-NQ--ASR---LLSLDI---Q-
--------------------P---------------------------------------
S----T-----SP----------A-LITKQ--IL----P--------C-LST--------
--------------------------------------ASE----EDF----------S-
------LH--HT----------------------------T-LHIPRIE--ED-------
-------------LPL-N-RKLP----SG-----LGSL---------PQPS-------PY
NSHP--S-----LALRV---GK--IG-LLET--LHF--------VP--L-----------
---------------PQ---DN-T-A-------LGDKQVLIRVKASALN-------FH--
-------------------DLAVALGII--Q-D-----Y-------------------N-
--MGNECAGVITAVGA---------------S-V-----T--N----------LS-PGDR
VVA---Y------R--PGQ--G---A-HQTFV-RQDGD-------MCVKIP-D-------
-TMSFSLGA-------------------SL-PVTMTTAFYSLFTVGRL----Q--RG---
--------------E------TVLIHSAAGGVGQVAIQMA-KNI-G--------------
--A-RVLVTC-SEGKRGLMR-ERYGMGEGEVF---NSR---DDS-FVRGV---MEA----
---T--------E--GK---G-------VDVVINSL-AGK-------------LL----H
A-TW-GC--LA-PFGRFVEIGK--------RDIHQ-NSNLGM------------------
-------D-PFRRNV--S-FASVDMI-----LVYE-LD---KP-------------LAAR
L----L-------------------GET--FEMV------F-SGE-VR--------PP--
----------EG-LFEYSYGQ-------------------AEKAFRLMQLGRH---T-GK
VVLTVD----------------EE--EEV-MV--A---
>tr|B2AZX8|B2AZX8_PODAN Predicted CDS Pa_3_1990 OS=Podospora anserina PE=4 SV=1
------------------------------------------------------------
-----------------------------------------------------------T
-QGG----AM-D---FK-------------------------------------------
--------------TPHAG-LAAGFLRSLRQ------E-YV--GKR---LGTLDL---D-
--------------------P---------------------------------------
T----R-----PL-----CS---A-ESVSS--IT----Q--------V-FRSFFNY----
-----SDLE--------------------------A--ASD----FEF----------A-
------ER--NG----------------------------V-ISVPRYI--KD-------
-------------VCR-N-NNVF----RR-----PAEQSV-------HPLE-P--F--IQ
-QDR--P-----LRLTI---GT--TG-LLDT--LAF--------DD--D-----------
---------------AS---AL-E-E-------LPEDFVEIEPRAFGVN-------FR--
-------------------DVMVAIGQL--K-S-----R-------------------V-
--MGYDCSGVVTRVGS---------------V-A---AAN--G----------YK-PGDR
VSV---L------L----R--G---H-YGSRT-RIHWT-------SAVHIP-E-------
-DMGFETAA-------------------SL-PTQFVAAYVSLYDNARL----Q--RG---
--------------E------TVLIHSATGGVGQAAVMLA-QRV-G--------------
--A-EVFVTVGSEEKRKFVM-EHFGIHSDHIF---SSR---DVS-FASGV---KEM----
---T--------G--GK---G-------VDVVLNSL-AGT-------------LL----Q
A-SF-NC--LA-PFGRFVEIGK--------KDFEL-NNSLGM------------------
-------E-AFTRAV--S-FSSVDVI-----ALGE-CK---PM-------------EANR
I----M-------------------KDI--VRMV------A-EKE-IN--------TV--
----------YP-ISVLPLSD-------------------VEKAFRLMQAGKH---M-GK
IVLAVD----------------DE--TMV-PV--V---
>tr|B2B3U7|B2B3U7_PODAN Predicted CDS Pa_6_7340 OS=Podospora anserina PE=4 SV=1
------------------------------------------------------------
----------------------------------------------------GCGVLWLT
-GAS----QV-G---CV-------------------------------------------
--------------DPRFA-PVVGVARVLRT------E-T---GLD---FATLEL---D-
--------------------C---------------------------------------
L----G-----------------Q-VDVEFGAVP----A--------V-LAEFQRRG---
-----PEEED-------------------------V--RSE----AEW----------A-
------CV--GG----------------------------R-VLIGRYH--FV-------
-------------DVA-K-GITT-----------------------------AGDGEGGP
AEKT--V-----LKLEQ---HR--PG-LVNT--LFW--------ER--R-----------
---------------AE------T-A-------LGENDVRVEVQAVGLN-------FK--
-------------------DVLVSLGIV--A-EPYSIGR-------------------G-
--MGYECSGTVTAVGS---------------S-V-----T--E----------HR-VGDR
VIA---S------S----S--G---S-FTTSL-QVSET-------LCVKMP-D-------
-TLTFEEGA-------------------SM-LAVYCTAIYCLLDVGRL----A--RG---
--------------M------SVLIHSATGGVGIAAIEVA-KMI-G--------------
--A-EIYCTVGNESKAEYIV-DRFHIPRHHIF---NSR---DAS-FLPAL---LKE----
---T--------G--GR---G-------VDVVLNSL-AGE-------------LL----H
A-SW-KC--VA-KFGTFVEIGR--------RDLVG-QGLLAM------------------
-------D-VFEANR--A-FVGFDLL-----RFST-ER---PL-------------MIKS
L----M-------------------ERA--LAFY------T-QGH-LR--------PI--
----------SP-LTTLPATA-------------------ISDAIRFMQKAQH---M-GK
IVVTMP----------------EN--RNELVS------
>tr|B2CGF5|B2CGF5_FUSOX Fum1 OS=Fusarium oxysporum GN=fum1 PE=4 SV=1
------------------------------------------------------------
-----------------------------------------------KLGSTE--MIWIT
-RPA----QH-GLSASD-------------------------------------------
--------------DPDFG-LSLGLARTLRS------E-Q---SLA---ITTIEI---D-
--------------------Q---------------------------------------
V----N-----------------D-ETFKA--VT----D--------L-VINVLDHREDG
-TESTGGATT-------------------------M--DPD----REY----------V-
------VE--NG----------------------------V-VKVARYH--PV-------
-------------SLS-Q-ELAS-----------------------------R------A
TKPE--A-----VTLEI---GR--MG-LLQT--LGW--------VP--F-----------
---------------PT------F-D-------PGYGEVTIEPRCAGLN-------FR--
-------------------DVLLCMGVV--E-A---TGV-------------------G-
--IGLEGSGIITKVGT---------------G-V-----S--K----------LQ-PGDP
VFY---L------A----D--N---C-FSTQI-TISAQ-------RCAKIP-S-------
-QLAFEDAA-------------------TM-PCVYATVIHSLLDIGGL----R--SG---
--------------Q------SILIHSACGGIGIAALNLC-RNIEG--------------
--L-DIYTTVGNEEKAQYLV-DNFGLQRSRIF---NSR---DAS-FLYDV---RAA----
---T--------Q--GR---G-------VDLVLNSL-SGE-------------LL----H
A-SW-QC--VA-PYGKMLEIGK--------RDFIG-KARLEM------------------
-------D-LFEANR--S-FIGIDLA-----RFDS-AR-------------------CQK
L----L-------------------ERT--AAMI------E-TGS-IQ--------PI--
----------KP-VKVFDASD-------------------AEGAFRYMQKGVH---L-GK
IVVSIP----------------PH--SSTLLP------
>tr|B2W109|B2W109_PYRTR Mycocerosic acid synthase OS=Pyrenophora tritici-repentis (strain Pt-1C-BFP) GN=PTRG_04144 PE=4 SV=1
------------------------------------------------------------
-----------------------------------------------------AGALWIT
-GGG----AL-D---TP-------------------------------------------
--------------DPVKS-LMVGLARAIRN------E-DA--GVC---LACLDI---D-
--------------------A---------------------------------------
P----S-----TV-----DF---E-KASQT--TL----K--------V-AQAHIRG----
-----------------------------------D--GTE----GEF----------A-
------AR--GE----------------------------M-VYLPRVE--RT-------
-------------LEV-D-ASLR----KY-----EAK-GD-------PEMI-S--F--KG
-CGR--P-----LKLTI---KT--PG-LLDT--FRW--------EE--D-----------
---------------ET---YH-T-P-------LPEDWIEIEVKAVGLN-------FK--
-------------------DVLVALGNL--A-E-----N-------------------K-
--LGVDGSGIITRVGS---------------A-V-----T--D----------FK-IGDR
VMT---A------S----C--D---T-FATYV-RFPAK-------GAIPIP-S-------
-GMSFEEAA-------------------SM-PLIFLTAYYSLVTAGGI----L--SG---
--------------E------KILIHAAAGGVGQAAIMIA-QAK-G--------------
--A-EIFATVGADAKKQLLI-EQYGLPEDHIF---SSR---DTS-FVKRV---LRA----
---T--------G--GQ---G-------VDLVLNSL-AGE-------------AL----R
L-SWTDC--LA-KFGRFLEIGK--------TDLFA-NTGLDM------------------
-------K-PLLDNK--S-YIGVNLL-----DFEN-NP---TP-------------RAVA
L----W-------------------HDT--AKMI------H-EGA-IK--------PI--
----------AP-LQIFTMAE-------------------VEKAFRHMQTGKH---M-GK
VVVRVD----------------DE--DVV-RA--V---
>tr|B2W1Q2|B2W1Q2_PYRTR Phenolpthiocerol synthesis polyketide synthase ppsB OS=Pyrenophora tritici-repentis (strain Pt-1C-BFP) GN=PTRG_04387 PE=4 SV=1
------------------------------------------------------------
-----------------------------------------HNFRKLVLSSKR--LLWVN
-A-------------GD-------------------------------------------
--------------DPSMG-VIDGIRRTMWS------E-VA--GID---FQVLHL---S-
--------------------G---------------------------------------
L----K-----AA----------LHFGPSL--VS----R--------I-LTT--------
-----------------------------------E--AQD----DEY----------R-
------ER--NG----------------------------M-LEVARIY--NS-------
-------------PKG-N-ADVR----HC-----LED--S-------VRVQ-R--L--AD
-QVK--P-----LTLTI---GK--PG-LLDT--LTF--------IE--D-----------
---------------DR---TK-T-A-------LGEMEIEVDIKATGIN-------FK--
-------------------DIMAAMGLV--G-V-----S-------------------V-
--IGHEASGIVTATGS---------------AAA-----S--R----------FK-PGDR
VTL---L------W----E--G---M-HTTKI-QIDHR-------LAVHIP-D-------
-SMSFEEAA-------------------AL-PMVHVTAYHALINIAKL----R--RG---
--------------Q------SILIHAAAGGVGQAALQLA-AYL-G--------------
--L-TVYVTVGSDDKRRLLM-DKYNIPDAHIF---YSR---DAS-FLKAI---KRV----
---T--------G--GR---G-------VDCVLNSL-SGE-------------LL----R
V-SW-AC--LA-PFGTFVEIGL--------RDITN-NMRLDM------------------
-------R-PFSQST--T-FAFINIA-----NFFCAEG---LD-------------TLGN
I----I-------------------SDT--FALV------H-RGV-LR--------SA--
----------YP-LTVYPVSE-------------------LGTAFRTMQQGKH---R-GK
LVLSFE----------------EN--AQA-PV--L---
>tr|B2W2N5|B2W2N5_PYRTR Phenolpthiocerol synthesis polyketide synthase ppsA OS=Pyrenophora tritici-repentis (strain Pt-1C-BFP) GN=PTRG_03683 PE=4 SV=1
------------------------------------------------------------
---------------------------------------------------NFRCVLWVT
-GDP-----------TQ-------------------------------------------
--------------DPRMG-VATGFARSMCS------E-ND--ALD---FISLAL---R-
--------------------N---------------------------------------
L----S-----RK----------E-DVVST--IL----K--------V-VQSSLRS----
-----PDG------------------------------QCE----QEY----------Q-
------ED--DG----------------------------L-LHINRII--ES-------
-------------NDV-S-NVVH----KQ-----AVP-QK-------AELH-L--F--GT
DRTR--P-----LSLNT---AS--PG-LLSA--LQF--------VD--------------
---------------SP---FK-S-E-------LEADEIEVAVKAVGIN-------FK--
-------------------DVMIALGQI--P-D-----A-------------------S-
--LGQECSGVVTAVGA---------------A-V---HDS--E----------FR-VGDR
VCC---V------T----R--G---A-FRNLA-RAHRF-------AISKIP-D-------
-EMSFATAA-------------------AI-PVAFCTAWYSLVHLGRL----Q--AG---
--------------E------TILIHAAAGGVGQAAIQLA-KAA-S--------------
--A-EIYVTVSSNEKKRLLM-ELYGIPADHIF---SSR---HIS-FAQGL---KRM----
---T--------K--GR---G-------VDVVLNSL-SGE-------------FL----K
A-SV-DC--VA-PLGRFVEIGK--------KDMYF-RSQMSM------------------
-------S-PFLQGI--S-FLAVDLG-----VIAD-RA---KP-------------LMKE
L----L-------------------NRV--MGYFTK----Q-KNT-MQ--------PP--
----------QP-LTVFSGSQ-------------------LEEAFRTLQSGRN---S-GK
AVIAFS----------------PE--DLV-P-------
>tr|B2W8J1|B2W8J1_PYRTR Mycocerosic acid synthase OS=Pyrenophora tritici-repentis (strain Pt-1C-BFP) GN=PTRG_06299 PE=4 SV=1
------------------------------------------------------------
------------------------------------------------------------
---------HNKGDPAA-------------------------------------------
--------------LAYKG-LVNAFVRVLRR------E-SG--NTS---LVTLDI---R-
--------------------H---------------------------------------
P----A-----QN----------TEQTART--VA----D--------V-ACRRFWP----
-----ARG---------------------------DLPSLE----PEF----------A-
------CE--DG----------------------------R-VLIPRVR--AD-------
-------------VEF-L-KWAR----RG-----TESGAD-------IETE-PAPY--QQ
-SDR--V-----LKAEV---AT--PG-LLSS--LRF--------VD--D-----------
---------------HI----S-T-A-------LEPCQIEVKAEAHGVN-------YK--
-------------------DVGIALGQK--GPG-----V-------------------H-
--MAGEFAGVVTAVGE---------------D-M-----R--HL---------YE-LGDR
VMG---F------G----A--H---P-YSNLL-RVHGY-------QAHKTP-I-------
-SMSATTAA-------------------SI-PHAYVTAFHCIVEIARL----E--RG---
--------------Q------SILIHAASGGVGQAAIQLA-QHI-G--------------
--A-NIFCTVSTATKKKLIM-DEYAIPESHVF---SSQ---TGS-LKQGI---MRL----
---T--------D--DE---G-------VDLVLNSS-VGE-------------ML----R
D-SL-DC--VK-TLGTFIELGK--------SEMQQ-GPQLSM------------------
-------A-SFNRSI--T-FNAFDLE-----TLAA-RN---PK-------------RVQR
I----M-------------------GDI--VSLI------E-SNT-VH--------PA--
----------RP-ISTYSIGQ-------------------IEDAFRLISSRKH---T-GK
VVLQIE----------------PA--STV-KC--L---
>tr|B2WPB9|B2WPB9_PYRTR Fatty acid synthase S-acetyltransferase OS=Pyrenophora tritici-repentis (strain Pt-1C-BFP) GN=PTRG_11829 PE=4 SV=1
------------------------------------------------------------
------------------------------------------------------------
--------RFHQ------------------------------------------------
---------------HSVE-LQTCNYHNLRN------M-DLRNTLA---LVLLDL---N-
--------------------S---------------------------------------
F----DISNLTED----------IHLLSDK--IV----E--------F-YCHNFDP----
-----RLG---------------------------L--ERN----GEF----------M-
------FQ--ND----------------------------S-FWTNRLL--HS-------
-------------KRV-N-DFLS----TR-----FTQ-ET--------HLQ-P--L--GH
GLER--P-----LKSMI---RR--PR-QSAS--LEF--------IE--D-----------
---------------ES---QL-L-P-------VKPTEVKILVQACGLS-------SR--
-------------------DIMTVNGDA--P-G-----D-------------------S-
--LGGQASGIITEVGV---------------A-V-----T--S----------LK-VGER
VMF---I------NPSSQN--G---T-LQSTF-RTPAG-------FVQKIP-D-------
-DVDHVEAA-------------------AV-PIAFCAAFHALHNIAKL----A--PK---
--------------E------KLLIHSAASSVGQAAIQLA-SLI-G--------------
--A-DIFATVSTTQMRELLI-NEYGVKEDHIF---FSR---DVL-FEKGI---MEI----
---T--------K--GR---G-------IDVVLNLL-HGD-------------AL----Q
A-TW-RC--IA-PFGRFIDFRS--------KDILS-LGKLEM------------------
-------G-PFSRNA--T-YTGMDIS-----SMGY-TK---PS-------------AVYQ
I----F-------------------EEV--AHLY------R-SQK-IR--------CP--
----------RP-LARFRYAE-------------------IDKALSQLQAGNL---E-GS
LVVVPT----------------EG--DLVPQK------
>tr|B2WPC0|B2WPC0_PYRTR Fatty acid synthase S-acetyltransferase OS=Pyrenophora tritici-repentis (strain Pt-1C-BFP) GN=PTRG_11830 PE=4 SV=1
------------------------------------------------------------
-------------------------------------------------------ILWIM
-PAV----QVGK---VK-------------------------------------------
--------------DPQSA-LTLGLARTARN------E-L---SLP---FLTVEV---D-
--------------------E---------------------------------------
TSTGVG-------------------AAATK--IT----K--------I-FRKTRFEHF--
-----NPSGS-------------------------I--DPD----YEY----------A-
------IV--HE----------------------------E-ILIPRLH--WQ-------
-------------TLS---EVVEGIRIED--------------------------MRAIE
GEKP--Q-----WRIAM---RT--PG-LLHT--LTW--------IP--C-----------
---------------EQ------SAF-------PIENEVLVESKVIGLN-------FR--
-------------------DILIALGIM--E-N---DLS-------------------E-
--MGFEGSGIVRAVGP---------------G-V-----S--R----------FS-VGDR
VSY---L------G----M--G---C-FKTTQ-IMNEA-------LCVRLD-D-------
-SMTFKEGA-------------------AL-PLVYATAYYALVEKANL----Q--HG---
--------------Q------SVLIHSACGGFGLSAIQIA-QAL-G--------------
--A-EIYCTVGSHEKRNFLT-ENYGIEPSRIF---SSR---DTS-FLPDV---LNV----
---T--------Y--GR---G-------VDVVLNSL-SGE-------------LL----Q
A-SW-QC--VA-EFGTMVEIGK--------RDFRR-RATLAM------------------
-------A-PFEANR--T-FLGIELG-----PIIK-GY---PR-------------KASA
L----F-------------------ERC--IEWI------R-AGR-IP--------GP--
----------TI-SRSFKAVQ-------------------IEEALRVMQVGSH---I-GK
IVIEMP----------------DD--SREFEG------
>tr|B3FWS4|B3FWS4_9HYPO Reducing polyketide synthase OS=Hypomyces subiculosus GN=hpm8 PE=4 SV=1
------------------------------------------------------------
--------------------------------------SDFENLRAVVLNCER--LLWVT
-A-------------GD-------------------------------------------
--------------NPSFG-MVDGFARCIMS------E-IA--STK---FQVLHL---S-
--------------------A---------------------------------------
A----T-----GL----------K-YGSSL--AT----R--------I-LQS--------
-----------------------------------D--STD----NEY----------R-
------EV--DG----------------------------A-LQVARIF--KS-------
-------------YNE-N-ESLR----HH-----LED--T-------TSVV-T--L--AD
-QED--A-----LRLTI---GK--PG-LLDT--LKF--------VP--D-----------
---------------ER---ML-P-P-------LQDHEVEIQVKATGLN-------FR--
-------------------DIMACMGLI--P-V-----R-------------------S-
--LGQEASGIVLRTGA---------------K-A-----T--N----------FK-PGDR
VCT---M------N----V--G---T-HATKI-RADYR-------VMTKIP-D-------
-SMTFEEAA-------------------SV-AVVHTTAYYAFITIAKL----R--KG---
--------------Q------SVLIHAAAGGVGQAAIQLA-KHL-G--------------
--L-ITYVTVGTEDKRQLIR-EQYGIPDEHIF---NSR---DAS-FVKGV---QRV----
---T--------N--GR---G-------VDCVLNSL-SGE-------------LL----R
A-SW-GC--LA-TFGHFIEIGL--------RDITN-NMRLDM------------------
-------R-PFRKST--S-FTFINTH-----TLFE-ED---PA-------------ALGD
I----L-------------------NES--FKLM------F-AGA-LT--------AP--
----------SP-LNAYPIGQ-------------------VEEAFRTMQQGKH---R-GK
MVLSFS----------------DD--AKA-PV--L---
>tr|B3FWU0|B3FWU0_VERCH Reducing polyketide synthase OS=Verticillium chlamydosporium GN=Rdc5 PE=4 SV=1
------------------------------------------------------------
--------------------------------------------RDLLLNCDR--LLWIT
-R-------------GD-------------------------------------------
--------------GPSLQ-LVDGFSRTIRS------E-FA--GVE---FQVLHL---S-
--------------------G---------------------------------------
K----N-----------------SRQGPSL--AA----Q--------I-VFKQ-------
--------------------------------------STE----SEF----------R-
------ED--DG----------------------------H-LQISRWY--RS-------
-------------VEE-D-DHIR----NH-----LLD--S-------IRTV-SLPVGGNI
EDNS--S-----YRLAV---GK--PG-LLNT--LHF--------VS--D-----------
---------------DN---TE-A-P-------LADNEVEMQVKASGIN-------FR--
-------------------DIMGSMGLL--P-V-----S-------------------G-
--IGQEASGIVVRVGK---------------LGA-----S--S----------LK-PGDR
IST---L------T---VG--G---T-HATRI-RCDYR-------VAKKIP-E-------
-GMSFEEAA-------------------GI-PVVHCTAYYALVKLAKL----R--PG---
--------------Q------SVLIHAAAGGTGQAALQLA-KHL-G--------------
--L-TIFATVGTDTKRALIR-EKYGVPDENIF---HSR---DGS-FVKGI---ERA----
---T--------N--GR---G-------VDCVLNSL-SGE-------------LL----R
L-SW-GC--LA-TFGTFVEIGL--------RDITD-NMRLDM------------------
-------R-PFAKST--T-FSFINMV-----TLLQ-EN---PD-------------AMGE
I----L-------------------ESV--FEMI------H-QNV-LQ--------PV--
----------FP-VTVYPVGK-------------------VEEAFRLMQQGKH---V-GK
MILSFA----------------AG--DARAPV------
>tr|B6GXF5|B6GXF5_PENCH Pc12g11530 protein OS=Penicillium chrysogenum Wisconsin 54-1255 GN=Pc12g11530 PE=4 SV=1
------------------------------------------------------------
---------------------------------------------------------WVT
-QST----SH-A---CP-------------------------------------------
--------------DPMFG-LIHGLAHTLRS------E-L---LLD---LSILEL---P-
--------------------R---------------------------------------
W----N-----------------A-GGAKA--VI----Q--------V-CKKIQRS----
-----RAHSL-------------------------A--DSE----YEY----------T-
------LH--EG----------------------------E-VKVGRYH--WT-------
-------------PLV-E-HLAS-----------------------------P------P
RPDA--S-----RKLTL---TS--YG-LLDT--LHW--------AE--K-----------
---------------EP------SYE-------LSEGQVEVEMDYVGLN-------FK--
-------------------DMMVAMGFF----G---NKE-------------------D-
--LGLEGSGIVLQVGP---------------D-V-----T--D----------IV-VGDR
VML---M------H----S--G---V-LASNV-VVPQE-------ACIKLP-Q-------
-GLSMADAA-------------------TM-LTAYVTVLYSLLEIGAL----K--KGQAS
HYCFLPILMVTDLKQ------SVLIHSACGGVGLAALQVC-QAV-G--------------
--T-EIYATVGNDKKVAHLM-ENFGLPRERIF---NSR---STS-FQPDI---MRA----
---T--------A--GR---G-------VDVVLNSL-SGN-------------LL----H
A-SW-EC--VA-KFGRMVELGK--------RDFIS-HGILNM------------------
-------G-LFEANR--A-FFGVDLA-----QVCK-DT---PE-------------VLKS
T----L-------------------ATF--EDWY------R-QGK-IG--------PI--
----------YP-VKVFDAAD-------------------IVSAFRYMQAGTH---L-GK
IVVRMP----------------SS--VESLPR------
>tr|B6H4F6|B6H4F6_PENCH Pc13g08690 protein OS=Penicillium chrysogenum Wisconsin 54-1255 GN=Pc13g08690 PE=4 SV=1
------------------------------------------------------------
----------------------IFLGGMDRSILSHLTHEKFQTLQRLLSRARG--LLWVV
-RHS----KT-D---LE-------------------------------------------
--------------SLGAN-MAIGLARTVRS------E-TV--FCQ---KSQLD------
------------------------------------------------------------
------------------------------------------------------------
--------------------------------------QND----WEF----------V-
------VR--NG----------------------------N-VCVPRLI--DN-------
-------------NAL-N-LSVQ----QE-----TPD-AP-------PQMQ-P--F--KQ
--DR--A-----LRLAA---GV--GR-GLDE--LYF--------TD--D-----------
---------------VS---RN-G-A-------LPEDHIEIQVHSTGLN-------FR--
-------------------DVLMAMGQL--Q-G-----D-------------------R-
--LGQECSGVVTQVGA---------------A-V-----S--D----------FK-VGDR
VCA---M------S----P--G---S-LSTFT-RCPAS-------GSWVIP-D-------
-DMPFEIAA-------------------SI-PAVFCTAYYSLIDLGRL----T--KD---
--------------E------SVLIHAAAGGVGQAAIIIA-QSV-G--------------
--A-NIFATVGSPEKKNFLM-ETYQLKEDNIF---FSR---DMS-FAEGI---QHA----
---T--------G--GE---G-------VDVALNSL-SGD-------------AL----Q
A-TF-EC--VA-PFGRFIELGK--------RDITT-NSRLEM------------------
-------A-HFNKNI--S-FASVDLG-----IVRE-KR---PQ-------------LTKR
L----L-------------------RDA--FKLF------V-DTN-AQ--------SR--
----------WS-VTTLPISD-------------------VEIGFRALQGGQV---I-GK
MVVQVT----------------DD--SMV-KV--H---
>tr|B6HHH8|B6HHH8_PENCH Pc21g00960 protein OS=Penicillium chrysogenum Wisconsin 54-1255 GN=Pc21g00960 PE=4 SV=1
------------------------------------------------------------
-----------------------------------------FQSYVSKLAGGH--ILWIT
-KSV----QV-T---CE-------------------------------------------
--------------DPRFA-LALGMARTLRS------E-L---GHK---FATVEI---D-
--------------------R---------------------------------------
F----D-----------------A-IAVAS--VL----K--------V-LNTLRIQ----
-----SNRPW-------------------------L--DSD----YEY----------A-
------LQ--DG----------------------------K-ILLSRNQ--WS-------
-------------SLD-Q-QLAK-----------------------------V------P
HSSA--P-----RSLDI---KF--NG-IFDS--LRW--------SM--S-----------
---------------RS-PISP-S-E-------LKEDEVEVDMKYAGLN-------FR--
-------------------DMMITMGFL----G---DTV-------------------Q-
--LGFEGSGIVRRVGC---------------S-V-----E--H----------VR-VGDK
VAV---L------Y----D--G---L-FSTRI-VVPAR-------LCHTVP-E-------
-GMSLEDAA-------------------GN-SVVFATAIYCLITVGNL----Q--KD---
--------------Q------SVLIHSACGGVGLAAIQVC-RMI-G--------------
--A-KMYTTVGTSEKVRHLT-DVMKIPAERIF---DSR---STS-FLQGI---LTE----
---T--------N--GR---G-------VDLVLNSL-SGE-------------LL----H
A-SW-KC--VA-RFGKMVEIGK--------RDFLG-HGKLDM------------------
-------D-VFLNHR--S-FCSVDLR-----MLAF-AS---PI-------------VLRG
L----V-------------------NQF--GEYF------K-QGK-LT--------PI--
----------RP-VTVFDACD-------------------IVKAFRHMQSGQH---M-GK
IVVRMP----------------DD--PESLPI------
>tr|B6HJ29|B6HJ29_PENCH Pc21g15160 protein OS=Penicillium chrysogenum Wisconsin 54-1255 GN=Pc21g15160 PE=4 SV=1
------------------------------------------------------------
---------------------------------------QPLPGFAVGTEPPG--YTWVT
-RGC----QL-Q---SV-------------------------------------------
--------------DPRYG-MVLGLARAIRA------E-S---SLD---FATLEI---D-
--------------------D---------------------------------------
S----D-----------------R-KAAEA--VV----D--------I-YEHFDSV----
-----RQWPG-------------------------V--DVD----FEY----------I-
------LT--GG----------------------------T-IQVPRYL--PC-------
-------------ALA-S-ELET-----------------------------T------P
APST--P-----KVLTV---GK--LG-LLDT--IQW--------IA--H-----------
---------------EV------T-S-------PTNGFVEVTPQFLGLN-------FR--
-------------------DLLLAMGIV--D-D---SPT-------------------N-
--MGIEASGTVTKVGP---------------N-V-----H--N----------LA-IGDT
VML---LS-----A----G--G---C-FASPI-VVSEK-------LCAKVS-D-------
-DLPLEEAA-------------------TM-PCVFSTVIHSLLNVARI----E--KG---
--------------Q------SVLIHSGAGGVGQAAIQIS-QHV-G--------------
--A-IVYTTVGDKEKAEYMM-EMYKIPSDHIL---DSR---SSS-FLSDV---MQA----
---T--------R--GE---G-------VDVVLNSL-SGE-------------LL----H
A-SW-QC--VA-PYGTMIEIGK--------RDIMG-KGMLSM------------------
-------N-EFLHNR--A-FIGVDMA-----QIAR-EK---PD-------------LVQR
L----L-------------------CQC--VSLH------Q-QRA-IR--------GI--
----------KP-IHMFDATN-------------------PKEAFRLMQRGKH---I-GK
IAIRMP----------------QN--SEDLEL------
>tr|B6HLN3|B6HLN3_PENCH Pc21g12440 protein OS=Penicillium chrysogenum Wisconsin 54-1255 GN=Pc21g12440 PE=4 SV=1
------------------------------------------------------------
-------------------------------------------------GCKR--LLWIT
-S-------------GE-------------------------------------------
--------------NPALR-LVDGLARCVNG------E-VA--GAK---FQVLSL---S-
--------------------S---------------------------------------
E----G-----------------VQHGPSL--AT----R--------L-FMTPGRS----
-----S--------------------------------IDD----NEF----------R-
------ER--NG----------------------------L-LQVPRVQ--MS-------
-------------PKE-N-TQMH----NH-----LED--S-------TRVT-NLVNGDQA
KEAA--R-----FRLTI---GK--PG-LLDT--LHF--------VA--D-----------
---------------RS---ILST-P-------LGDDEVELQVKATGVN-------FR--
-------------------DIMASMGLV--P-V-----R-------------------D-
--LGQEASGVIIRAGS---------------RAA-----S--S----------FT-PGDR
VST---L------S---CG--G---T-HATIT-RCDYR-------VTTKIP-N-------
-TMNFEEAA-------------------AS-PMVHATAYYALVRLAKL----R--PG---
--------------Q------SVLVHAAAGGVGQAAIQLA-KYL-D--------------
--L-TVYVTVGTEDKRRFIS-EHFGIADEQIF---NSR---DSS-FVKGV---KRV----
---T--------N--GR---G-------VDCVLNSL-SGE-------------LL----R
V-SW-GC--LA-TFGTFVEIGL--------RDITE-NMRLDM------------------
-------R-PFGNST--T-FTFFNIQ-----TLID-ED---PT-------------SLSE
T----L-------------------RET--FNLM------Q-QGV-LQ--------AP--
----------YP-LTVYPVGQ-------------------VEEAFRTMQQGRH---R-GK
LVLSFT----------------GD--NIEAPV------
>tr|B6HLV4|B6HLV4_PENCH Pc21g03930 protein OS=Penicillium chrysogenum Wisconsin 54-1255 GN=Pc21g03930 PE=4 SV=1
------------------------------------------------------------
----------------------------------------------------------LS
-SGS----VI-D---AK-------------------------------------------
--------------KPLFA-LAQGMLRTLKQ------E-DT--DKR---CIQLDF---E-
--------------------S---------------------------------------
T----G-----CP-----WT---A-DKIPH--IM----H--------V-LHQSFDY----
-----RRIP--------------------------T--EIE----WEY----------A-
------VK--DS----------------------------L-LHVPRHW--PD-------
-------------RTW-D-EASN----ET-----HVD-PA-------PEPQ-P--F--WQ
-PGR--A-----LTWEP---SR--SG-LLNE--IYF--------TD--A-----------
---------------PA---LE-G-V-------IPRGMVEIEPKAFGLN-------FR--
-------------------DVMVALGQL--D-E-----T-------------------L-
--VGHECAGIVRGLGP---------------G-S---HES--G----------LK-VGDR
VCG---I------G----E--D---R-FGSTT-RASWT-------SVARIP-D-------
-EMAWEEAA-------------------SI-PCAFMTAYIGLFDIARL----Q--KG---
--------------Q------RVLIHAATGGVGQAALMLA-QWA-G--------------
--A-ELFATCGTAAKRELLI-NHYHLAPDHIF---SSR---DPS-FAAGV---MAQ----
---T--------N--GD---G-------VDVILNSL-AGP-------------LL----K
A-SW-EC--IA-RFGRFVEIGK--------VDLEA-SRRVDL------------------
-------S-PLARSA--T-LAGLDLL-----QYLR-YQ---PQ-------------VVYH
A----L-------------------QSC--VQLC------HAQQG-VR--------AV--
----------HP-ITPYSMAD-------------------MDQAMRSMQGGSH---T-GK
LVLVPG----------------AE--DQV-RV------
>tr|B6HN54|B6HN54_PENCH Pc21g04840 protein OS=Penicillium chrysogenum Wisconsin 54-1255 GN=Pc21g04840 PE=4 SV=1
------------------------------------------------------------
-------------------------------------------LKKVLLNAQA--VLWIY
-----------R---TD-------------------------------------------
--------------SPDAQ-MTVGLTRTLRS------E-TL---AR---IATLGL---A-
--------------------P---------------------------------------
G----D-----------------MEYPERP--IQ----A--------A-ISALWPA----
-----DGTQP----------------------------SKD----LEF----------K-
------SE--SS----------------------------E-LFVQRVL--ED-------
-------------DAA-N-NFVH----NE-----THD-MT-------ISTQ-Q--F--SQ
-PGR--R-----FKIRI---GN--PG-SLDS--LYF--------AD--D-----------
---------------NP------L-P-------LGEDQIELQVKASGLN-------FK--
-------------------DIVVSMGQL--T-Q-----P-------------------Y-
--IGIECSGIVSSVGS---------------K-V-----R--H----------FQ-VGQR
VMA---M------P----E--G---C-FSTYA-RCSET-------SAAEIP-G-------
-DMSFEVAA-------------------TV-PVVFCTAYYSLFDIGQL----Q--AG---
--------------E------RVLIHAGAGGVGQAAIMLA-HMI-G--------------
--A-DIFVTVGSPDKKQFLM-SQYGIPEDRIF---YSR---DTS-FARGI---RRA----
---T--------G--EV---G-------VDVIVNSL-AGD-------------LL----R
E-TW-EC--LA-PFGRFVEIGK--------ADITK-NTRLEM------------------
-------Q-PFERNV--T-FSSVDLT-----KVGK-FK---PQ-------------LMKR
L----L-------------------SDV--CRLI------G-EGS-VH--------PI--
----------LP-LSTYRISD-------------------IERAFRTLQTGKS---M-GK
IVVVPN----------------EG--DQV-KA--V---
>tr|B6HNK3|B6HNK3_PENCH Pc21g05080 protein OS=Penicillium chrysogenum Wisconsin 54-1255 GN=Pc21g05080 PE=4 SV=1
------------------------------------------------------------
---------------------------------------------------------WVT
-RGG----AV-D---CE-------------------------------------------
--------------RPEMS-LATGFIRSLRN------E-YV--GRK---LLTLDL---D-
--------------------P---------------------------------------
K----G-----TP-----WS---D-VSMAA--IA----K--------I-LGTVIGN----
-----SAGGSMV-----------------------EKGAVE----LEY----------A-
------ER--DG----------------------------V-ILIPRIY--HD-------
-------------VTR-N-RMLS----PD-----ASD-AAMEK----ISIE-N--F--YQ
-PTR--P-----LCLKP------------DL--LVF--------GD--D-----------
---------------DFSADYL-E-H-------LPPASLEVQPKAYGAT-------LN--
-------------------SV---------G-D-----H-------------------I-
--AGFECAGIITQVGE---------------E-A---AAQ--G----------YA-VGDR
VLS---V------L---RH--S---S-FPSRA-VVDWK-------LTTRMP-T-------
-DMTFQEGA-------------------SL-PLSFLSAYFALVEIARL----Q--RS---
--------------R------SVLIHAGAGDVGQAAIMVA-QHL-G--------------
--A-EVYVTVGSPAERGLLI-LKYGLPADHIF---SCT---DLS-LANAV---VAA----
---T--------Q--GR---G-------VDVVLNSL-TGP-------------LF----Q
E-SL-NL--VA-PLGHFVEIGR--------RNTQT-NGYMHM------------------
-------R-PFDRGI--S-FATLDIP-----SLLE-YR---AM-------------DVHR
C----L-------------------AEL--TRLI------E-LKA-VT--------PV--
----------HP-ITFHAIGE-------------------IAEASRLLKAGDQ---I-GK
VVLSVD----------------EH--STV-TA--V---
>tr|B6HS20|B6HS20_PENCH Pc22g21040 protein OS=Penicillium chrysogenum Wisconsin 54-1255 GN=Pc22g21040 PE=3 SV=1
------------------------------------------------------------
-----------------------------------------------------CRILWVT
-RGA----QM-Q---VT-------------------------------------------
--------------HPEHALFLAPRGRYMER------T-RP---LL---IMVLDV---E-
--------------------N---------------------------------------
A----D-----------------GTASLGA--LH----S--------V-LKRLVSA----
-----ETLE-----------------------------DED----HEF----------T-
------ER--GG----------------------------M-VYISRIV--PD-------
-------------KAV-N-QAEK----DS-----ALG-PE-------SQDQSL------H
GHQS--T-----VRLIS---TH--TG-TIGS--LQY--------AE--Q-----------
---------------PD------E-V-------FGNRDVEIEVHAAALN-------FK--
-------------------DLAHALGFI--A-S---NER-------------------R-
--LGLECTGIVTRRGN---------------D-A-----R--S----------VS-VGDR
VLL---I------R----KDGG---G-FGNRV-ISTVE-------GVQRIP-D-------
-WMSFEDAS-------------------TL-GVCFMTTIYSLIDLANT----Q--PG---
--------------Q------TVLIHAGAGGVGLAAIQIC-RYL-Q--------------
--A-EIYVTVGSEEKRRFLR-TEYGIPEDRMF---SSG---SIS-FATDL---MRA----
---T--------N--GR---G-------ADVILNSL-TGD-------------ML----H
E-SW-RC--LA-PNGNFIEIGK--------KDLLD-RNSISL------------------
-------A-PFSHNA--S-YRSFDLS-----LKAV-SL---P--------------TFDR
L----L-------------------KQI--FAFV------N-DGI-TK--------PL--
-----------PICKTFSFGD-------------------IADAFRYMRDGKH---I-GK
IVVSDE----------------NR--DDVRVP------
>tr|B6HUL1|B6HUL1_PENCH Pc22g18390 protein OS=Penicillium chrysogenum Wisconsin 54-1255 GN=Pc22g18390 PE=4 SV=1
------------------------------------------------------------
------------------------------------------------------------
------------------------------------------------------------
------------------------------------------------------------
------------------------------------------------------------
------------------------------------------------------------
------------------------------------------------------------
------------------------------------------------------------
------------------------------------------------------------
----------------------------MDT--LTS--------IE--D-----------
---------------DR---MK-D-T-------LGDTEIEVDVKATGVN-------FK--
-------------------DIMAAMGLV--E-V-----S-------------------L-
--IGQEASGIVTATGS---------------A-A-----A--S----------LQ-SGDR
VTL---L------W----E--G---M-YATKL-RIDRR-------LAVHIP-D-------
-SVSFEEVD-------------------AL-PMVHTTAYHAVISAAKL----R--PG---
--------------Q------SVLVHAAAGGVGQAALHLA-AHL-G--------------
--L-VAYATVDSEHKRRLLV-ERYNVPEAHIF---HSR---DTS-FAKAI---KRI----
---T--------G--GR---G-------VHCVLNSL-SGE-------------LL----R
A-HG------V-PFGTFLEIGR--------RDVTN-N----M------------------
-------R-PFSRST--T-FANSA------------EG---LD-------------ALGQ
I----L-------------------SDA--FALV------H-KGV-LG--------AG--
----------YP-LTSXPGAE-------------------LETAFRTMHGASI---V-GN
SSSRLE------------------------MILRHTYS
>tr|B6HW44|B6HW44_PENCH Pc22g23750 protein OS=Penicillium chrysogenum Wisconsin 54-1255 GN=Pc22g23750 PE=3 SV=1
------------------------------------------------------------
-------------------------------------------------------ILWVT
-GGD--------LTVGK-------------------------------------------
--------------NPVLA-MAHGINTVLMN------E-NSVRNLK---FATFDI---D-
------------------------------------------------------------
YTSAVQ-----------------SFDLAKP--IT----D--------V-WTTVVTA----
-----ANRA-----------------------------TCE----TDF----------I-
------LK--DG----------------------------V-IYISRVV--PD-------
-------------MEL-N-EEFT----LD-----TGTGRD------------------EQ
DFPAFGN-----VQLAL---ET--PG-LLDT--VYF--------RE--K-----------
---------------PT---CD-I-V-------LGVDEVEIEVKAVGLN-------MK--
-------------------DYVIAMGNF--ESV-------------------------K-
--SSNESTGIISRVGE---------------N-V-----T--H----------LQ-PGDK
VIC---L------E----R--G---Y-YDTFL-RSPVQ-------KCLKLD-D-------
-NADLVEMA-------------------TV-GIAHGTAIYALDYLAHL----E--AN---
--------------E------TVLIQAATGGLGLAAIQYA-RYV-G--------------
--A-EIYATVGTQPKKDYLI-SECGIPADHIF---WSR---TLE-FKDEL---FKQ----
---T--------R--GR---G-------VDVVLSTI-SGP-------------GF----H
E-SL-KC--LA-PCGRLIDVGR--------GNVLD-KGNMGL------------------
-------H-AFDRSI--S-FFSFDLN-----FVLE-EK---PR-------------IAER
QESQSL-------------------SQLLRIELL------R-EGK-IH--------PI--
----------RL-DNTFHITE-------------------MEKALRYFGQGQH---I-GK
VVLTYG----------------PT--------------
>tr|B6QC74|B6QC74_PENMA Polyketide synthase, putative OS=Penicillium marneffei ATCC 18224 GN=PMAA_066720 PE=4 SV=1
------------------------------------------------------------
----------------------------------------FESLKSILLETSS--LVWFV
-----------G---VD-------------------------------------------
--------------GPAAS-LIAGLARTARN------E-IA--GLQ---LSTLQA---P-
--------------------P---------------------------------------
G----S-----FG-----SY---E-NLASS--IV----K--------V-ITS--------
-----------------------------------P--IRD----NEL----------R-
------IE--NG----------------------------I-LQVSRLL--ED-------
-------------HGL-S-GAID----GL-----QRG--E-------KVLT-P--L--SQ
-TVR--P-----QKLVV---QN--PG-LLDS--LCF--------EL--D-----------
---------------ES---LE-G-P-------IADGEVEIEVRASGVN-------FR--
-------------------DVMTAMGQI--P-D-----E-------------------S-
--VGLEASGVVRNIGK---------------D-V-----T--R----------FQ-IGDR
VCC---L------A----H--A---A-HKPLI-RVPVV-------QCQRIP-E-------
-HLSFEEGA-------------------TL-PMVHYTAYHALVNLARI----R--KG---
--------------Q------TVLIHAAAGGVGQAAIQIA-QHF-G--------------
--A-EVFATVGSDAKRTLIK-DLYGIQNDHIF---NSR---DIS-FVKGL---LRM----
---T--------K--GR---G-------VDCVLNSL-SGE-------------ML----R
Q-TW-YC--LA-PFGVFVEIGM--------KDILS-NTGLDM------------------
-------L-PFKKHA--T-FCFFNLE-----NIAT-IN---PK-------------LIEE
I----G-------------------LGV--FGLL------E-QGF-LK--------PV--
----------AP-VTAYPVSQ-------------------MESAFRLMQAGRH---Q-GK
LVLSYS----------------PE--DVV-PM--L---
>tr|B6QFA8|B6QFA8_PENMA Polyketide synthase, putative OS=Penicillium marneffei ATCC 18224 GN=PMAA_081530 PE=4 SV=1
------------------------------------------------------------
----------------------------------------------LSGKARS--IVWVT
-CGA----TH-E---SQ-------------------------------------------
--------------NPAQA-IIIGLARVAQS------E-NT--DSK---LTTLDI---S-
--------------------Q---------------------------------------
A----A-----DA----------N-RVSKS--AI----R--------L-LLD--------
-----------------------------------D--GYE----GEA----------F-
------LG--DG----------------------------L-LCIPRLV--VD-------
-------------DEL-N-AKLP----TP-----GNR-----K----IRLE-P--L--YQ
--NR--N-----LTLNI---GK--TG-LLDT--LHF--------EE--D-----------
---------------GR---FASK-E-------LADDAIEIEVKASAMN-------FR--
-------------------DVAVALGMI--D-E-----H-------------------R-
--LGSECAGIIRKIGR---------------G-V---STD--D----------FK-PGDR
VMA---M------V--SNQ--G---S-HGVIV-RTPSV-------FCIKIG-D-------
--MDFATAA-------------------SL-GTIGATALYSLVDMARL----Q--PG---
--------------E------YCLIHSAAGGVGQMAIGIA-QMI-G--------------
--A-KVLATVGSPSKRAFLK-ERFGLEDDAIF---SSR---DSS-FIEGV---LKA----
---T--------G--GR---G-------CDVALNSL-AGP-------------LL----L
A-TW-NI--VA-PFGRLVEIGK--------RDVHE-NSKLDM------------------
-------D-PFRKNL--T-YAAVDLN-----TMDN-LN---KP-------------LLGR
L----V-------------------RES--FDLV------T-TGK-IK--------PP--
----------YP-ITKVSFAD-------------------AQKAFRLVQMGTN---M-GK
VVLIPG----------------GD--DVV-PV--L---
>tr|B6QN84|B6QN84_PENMA Polyketide synthase, putative OS=Penicillium marneffei ATCC 18224 GN=PMAA_061670 PE=4 SV=1
------------------------------------------------------------
---------------------------------------------------DAGSVLWVV
-----------G---VD-------------------------------------------
--------------AAAGA-MINGLMRVVRN------E-VP--GIN---LRTVNS---P-
--------------------F---------------------------------------
S----S-----ASD---------SLIAAKR--LA----G--------L-LARVFVS----
-----E--------------------------------STD----NEF----------C-
------IQ--DD----------------------------V-VKVSRII--ED-------
-------------LVI-N-DELN----RV-----SNDSKE-------TDVVYRKAL--KD
-VPG--P-----VKLAI---GQ--MG-ILDS--LRF--------EH--D-----------
---------------PL---AS-T-E-------LKDDEIEVQVKATSLN-------FR--
-------------------EVMVVMGQI--P-D-----T-------------------L-
--LGFDAAGVVKRVGS---------------S-V-----D--K----------FK-VGDR
VVM---C------E----H--G---A-HRTIH-RAKAS-------FCAHIP-A-------
-RLSFEQAA-------------------SV-PTVQATAWYGLVSLARV----H--RG---
--------------Q------SILIHAAAGGVGQSAIQVA-QHF-G--------------
--L-EVFVTVGSKAKRELVR-NEYGIPDDHIF---NSR---DLS-FADGI---RRM----
---T--------G--GK---G-------VDVVLNSL-TGE-------------AL----R
E-TW-HC--IA-PFGYFIEIGL--------KDIQA-NTRIDM------------------
-------A-PFARNV--T-FSFFNLN-----LIAR-EQ---PE-------------LFAA
I----I-------------------ENT--FDFL------E-RGI-TR--------PV--
----------TP-VITYSIGD-------------------IEGAFRLMQTGKH---V-GK
ISISYE----------------DD--AVV-PV--V---
>tr|B6QPU0|B6QPU0_PENMA Polyketide synthase, putative OS=Penicillium marneffei ATCC 18224 GN=PMAA_039120 PE=4 SV=1
------------------------------------------------------------
-------------------------------------------IRRVLLTATK--VLWVY
-----------Q---NN-------------------------------------------
--------------SPDAQ-MTVGMTRSVRS------E-TM---AK---IVTLGL---H-
--------------------N---------------------------------------
E----D-----------------PIIASHT--IS----T--------A-IEAIWPT----
-----DGVEP----------------------------CKE----SEF----------K-
------ST--ES----------------------------Q-LLVLQAV--ED-------
-------------IPS-N-AFVH----NE-----NSE-MC-------LSVQ-P--F--HQ
-SGR--R-----FRLKI---AQ--PG-SLDT--IYF--------AD--D-----------
---------------DV------A-E-------LGDDSVEIEVQATGIN-------FK--
-------------------DVVVSMGQL--N-Q-----P-------------------Y-
--IGVECSGIVTSVGK---------------N-V-----V--D----------VL-PGQR
VMA---M------P----E--G---A-YSTYA-RCLCT-------SVATIP-E-------
-SMTIEEAA-------------------TI-PIVFCTAYYGLFDLGRL----S--AG---
--------------E------RVLIHAGAGGVGQAAIQLA-QMV-G--------------
--A-DIYVTVGSHDKRSFLI-QRYNIPEDRIL---YSR---DNS-FGPAV---RRA----
---T--------G--NE---G-------VDVVLNSL-AGD-------------LL----R
E-SW-DC--LA-PFGRFIEIGK--------ADITK-NSRLEM------------------
-------L-KFEHNV--T-FASVDLT-----KVAK-FR---PK-------------LMKR
L----L-------------------NDV--CRLL------G-ENT-IK--------PI--
----------YP-ITKYAISE-------------------VEAGLRALQTGKN---M-GK
SVVVPN----------------AH--DQV-KA--V---
>tr|B6QQX8|B6QQX8_PENMA Polyketide synthase, putative OS=Penicillium marneffei ATCC 18224 GN=PMAA_045640 PE=4 SV=1
------------------------------------------------------------
------------------------------------------------------------
-AQP-----------ES-------------------------------------------
--------------AALKN-MINGMARVIRR------E-NP--SLR---IITVDV---Q-
--------------------D---------------------------------------
Q----V-----TL----------P-GCLEH--IT----Q--------I-LAEIAIS----
-----SFWPASE-----------------------EVLADE----WEY----------T-
------VS--GG----------------------------E-LTIPRVI--PD-------
-------------DRF-A-SFID----SS-----NNQGGG-------NMTQCN--Y--LD
-KDR--P-----LMFDV---QV--PG-LLNT--LRF--------VD--N-----------
---------------NA---MA-E-P-------LGPDQIELQACAYGVN-------FK--
-------------------DVFIALGQM--QPG-----V-------------------P-
--MTGEVAGIVTSVGS---------------N-L-----Q--SV---------WK-TGDR
AIG---L------M----V--A---P-FGNQV-RVNGK-------GIVPIP-D-------
-SISFTDAA-------------------SI-PIVFYTAWYCLTQVARL----E--SS---
--------------Q------SVLIHAASGGVGQAAIQIA-KLI-G--------------
--A-EIYATVGGTTKRKLIQ-DQYGIADSHIF---SSH---TRN-FKKGI---MRS----
---T--------R--GK---G-------VDVVLNSL-SGE-------------FL----M
D-SW-DC--VA-PFGTFLEIGK--------TDIYG-HSQLNM------------------
-------A-PFEKQA--T-FAAVDTS-----HMYR-LR---PE-------------YVSK
G----L-------------------AEI--FDMV------D-KGL-YK--------PV--
----------HT-VTEYPMSR-------------------IEDAFRLIAARKH---V-GK
LVLVAD----------------AQ--TVV-PA--P---
>tr|B6QSC3|B6QSC3_PENMA Polyketide synthase, putative OS=Penicillium marneffei ATCC 18224 GN=PMAA_001080 PE=4 SV=1
------------------------------------------------------------
---------------------------------------------------------FIT
-QER----TA-E---ST-------------------------------------------
--------------RPDGA-LISGFLRSLRM------E-HN--EIR---LISLEI---S-
--------------------A---------------------------------------
K----S-----TP----------D-SVVDV--IA----D--------V-LRSPSFD----
-----LDA---------------------------VAGDVE----SEY----------R-
------ER--DG----------------------------Q-LYVPRVV--AQ-------
-------------RAM-S-KFIH----DS-----LGK-SE-------PEES-S--F--LG
-HDR--V-----LTAEL---AI--PG-LLET--IRW--------KD--D-----------
---------------PE---AV-G-P-------LDPDHIKIGLGAASIN-------FK--
-------------------DVLIASGQL--EGI-----N-------------------Q-
--MQNDCAGTVIEVGA---------------N-M----RD--R----------FK-PGDR
VCA---L------Y----S--R---S-YTNYP-IVHGD-------CCHVIP-D-------
-SLTIEEAA-------------------SL-PIVWITVYYSIVDMGKL----K--KG---
--------------E------RVLIHSGAGAVGQAAIMLA-KYL-G--------------
--A-EIFVTVGSDTKKEFLI-QKFGIPEDHFF---SSR---NTS-FYEGI---MKM----
---T--------G--GR---G-------VDVVLNSL-SGE-------------MF----R
E-ST-NI--VA-PFGRFVEIGR--------KDLMD-DALMPM------------------
-------E-FLLKNV--T-FAYVDMA-----LVIA-KA---KT-------------LAQR
V----L-------------------HDV--IELI------N-AGA-IG--------PV--
-----------S-IMVMPISN-------------------LEDAFRLIQAGKH---I-GK
IILTVE----------------ED--QQV-KI--IP--
>tr|B6QUJ2|B6QUJ2_PENMA Polyketide synthase, putative OS=Penicillium marneffei ATCC 18224 GN=PMAA_009360 PE=4 SV=1
------------------------------------------------------------
-------------------------------------------------------IFWI-
--------AA-D---SV-------------------------------------------
--------------KPQWA-VASGILRTARW------E-KGGTDTD---FSLLSI---V-
--------------------C---------------------------------------
S----E-----ND----------E-IDSER--AK----Q--------V-FQYHFFS----
-----GK----------------------------A--ARN----AEY----------E-
------LR--GD----------------------------A-IWSNQIS--EF-------
-------------DEV-N-AFRQ----SH-----SCP-GS--Q----INLA-P--F--RG
DKKR--H-----LRLKA---QT--LG-RIET--LHF--------VD--D-----------
---------------VD---AS-I-P-------LAADEVQVKVATVGLN-------FR--
-------------------DVVVSLGEQ--N-E-----D-------------------V-
--YGIEGAGWITQVGT---------------A-V-----T--E----------FK-VGDR
VAG---LWGR---G----R--G---Y-MRSFC-NVPTA-------LVTKIP-D-------
-NMTFELAA-------------------AI-PLNFTTVIYSLRELARL----S--SG---
--------------E------KILIHSGAGGTGQAAIQYA-RLV-G--------------
--A-EIFTTVSSEEKKRYLI-ETYGVAADHIF---SSR---TFD-FDTLI---MEA----
---T--------G--GH---G-------VDVVLNSL-AGE-------------AL----R
R-SL-DC--VA-PLGRFIELGK--------KDVYS-NGLLQM------------------
-------K-ALKKSV--S-FFAVDML-----TLYK-HR---EE-------------YSGK
L----L-------------------EET--IDLL------T-KGV-IK---------L--
----------PL-VETYSFAD-------------------MLPAFRKLQTGNM---M-GK
IVLTAS----------------DD--DIV-PI--LA--
>tr|Q0C8L6|Q0C8L6_ASPTN Putative uncharacterized protein OS=Aspergillus terreus (strain NIH 2624) GN=ATEG_09968 PE=4 SV=1
------------------------------------------------------------
-----------------------------------------------------GGALWVT
-RGA----TM-K---SD-------------------------------------------
--------------DPLKA-LHLGLLRTMRN------E-SH--GKR---FVSLDL---D-
--------------------P---------------------------------------
S----R-----NP-----WT---G-DSRDA--IV----S--------V-LDLVSMS----
-----D--------------------------------EKE----FDY----------A-
------ER--GG----------------------------V-IHVPRAF--SD-------
-------------SIN-G-GEE-----DG------------------YALE-P--F--QD
-SQH--L-----LRLDI---RT--PG-LLDS--LYF--------RK--R-----------
---------------SVDPYEP-D-K-------LPDDWVEIEPRAFGLN-------FR--
-------------------DIMVAMGQL--E-S-----N-------------------V-
--MGFECAGVVTSLSE---------------T-A-RTIAP--G----------LA-VGDR
VCA---L------M----N--G---H-WASRV-TTSRT-------NVVRIP-E-------
-TLSFPHAA-------------------SI-PLAFTTAYISLYTVARI----L--PG---
--------------E------TVLIHAGAGGVGQAAIILA-QLT-G--------------
--A-EVFTTAGSEAKRNHLI-DKFHLDPDHVF---SSR---DSS-FVDGI---KTR----
---T--------S--GK---G-------VDVVLNSL-AGP-------------LL----Q
K-SF-DC--LA-RFGRFVEIGK--------KDLEQ-NSRLDM------------------
-------S-TFVRNV--S-FSSVDIL-----YWQQ-AK---SA-------------EIFQ
A----L-------------------SEV--ILLW------G-RTA-IG--------LI--
----------HP-ISEYPMSA-------------------LEKAFRTMQSGQH---V-GK
IVVTVA----------------PD--DAV-LV--R---
>tr|Q0CB34|Q0CB34_ASPTN Putative uncharacterized protein OS=Aspergillus terreus (strain NIH 2624) GN=ATEG_09100 PE=4 SV=1
------------------------------------------------------------
---------------------------------------NKLKSFIASIESSR--VLWIT
-RSV----QA-T---CV-------------------------------------------
--------------DPRFG-LLPGLIRNIRC------E-V---TPH---VAILEL---D-
--------------------T---------------------------------------
I----D-----------------N-SSLRP--AI----D--------V-YDKLLSF----
-----KEGSG-------------------------D--APE----YEF----------C-
------FK--DG----------------------------V-LQVPRFH--WS-------
-------------SFN-D-QMKS-----------------------------S------R
GLEG--A-----RCLDI---DL--YA-MLDT--LVW--------TC--S-----------
---------------AL---KE-E-S-------LGEDEVEVDIKYVGLN-------FR--
-------------------DMMILMGFM----S---STA-------------------E-
--LGIEASGVVRRIGP---------------A-V-----K--D----------LA-VGDR
VMV---A------G----I--G---L-ASTRK-IVPSR-------CCLPIP-S-------
-ELSLEDAA-------------------TV-VCVFATVIYSLLNVANL----K--KG---
--------------Q------SVLIHSACGGVGLSAIQIC-GMK-E--------------
--A-EIYATVGNEEKVQYLM-ENFGIHRDHIF---DSR---SSS-FLDGV---LHA----
---T--------D--GK---G-------VDIVLNSL-SGE-------------LL----H
A-SW-KC--VA-PLGKMLELGK--------RDFLG-HGKLDM------------------
-------D-VFAENR--S-FMGIDLL-----GIMK-HQ---PD-------------IFRE
M----S-------------------EDI--MSYF------K-QKK-LG--------PI--
----------RP-VHVYDAIN-------------------AEKAFRYMQGGQH---M-GK
IVIKMP----------------DH--PSELPM------
>tr|Q0CDR2|Q0CDR2_ASPTN Putative uncharacterized protein OS=Aspergillus terreus (strain NIH 2624) GN=ATEG_08172 PE=4 SV=1
-------------------------------------------------FVSEVETKLRN
EGYIVERSTLAEMPKPRQDIVSVLDLQEPYLENISEERFQELVRFLQAI-DAESGVLWVT
-RAI----QM-H---CK-------------------------------------------
--------------DPRWA-QSLGLTRTVRN------E-L---GVD---MASLEL---D-
--------------------N---------------------------------------
L----G-----------------G-EASTA--VV----K--------V-LQNFQRR----
-----VKSDD-------------------------Y--DPD----YEW----------A-
------LD--NG----------------------------K-VHVGRFH--WF-------
-------------SVN-D-TLSL-----------------------------T-----SA
DSKV--P-----KRLEV---AK--RG-FLET--LGW--------VQ--Q-----------
---------------PT------R-V-------PDSDLVEIEVRAVGMN-------FK--
-------------------DVLIAQGIV--D-GHPSEGN-------------------G-
--LGCECAGIVRQVGP---------------E-V-----Q--N----------VA-VGDR
VM----------------------------------------------------------
------------------------------------------------------------
---------------------TILIHSACGGIGIAAIQIS-QMI-G--------------
--A-TIYASVGTEEKIQHLV-NTYGIPRSHIF---SSR---DAS-FLPDV---LKA----
---T--------N--GR---G-------VDLVLNSL-SGD-------------LL----H
A-SW-KC--VA-SYGSMVEIGK--------RDFIG-HGRLNM------------------
-------D-TFEANR--A-FFGVDFA-----QICA-ER---PD-------------ITQE
I----L-------------------EEC--VRYY------S-EGS-IR--------PI--
----------TP-VTYFPAEK-------------------IQDAFRFMQRGSH---I-GK
IVVCMP----------------ED--SDALPT------
>tr|Q0CF75|Q0CF75_ASPTN Putative uncharacterized protein OS=Aspergillus terreus (strain NIH 2624) GN=ATEG_07659 PE=4 SV=1
------------------------------------------------------------
------------------------------------------------------------
-RGG----AV-E---CT-------------------------------------------
--------------DPESA-LASGFVRVLRT------E-YL--GRR---FLTLDL---D-
--------------------P---------------------------------------
R----T-----------------AEMDTAA--IV----Q--------V-LKSCLAA----
-----SD----------------------------APAPIE----SEF----------A-
------VR--DG----------------------------L-ILVPRLY--KD-------
-------------VVW-N-ALLE----PE-----VPDWASPET----IPEG-P--L--FQ
-PKR--P-----LRLEV---GI--PG-LLDT--LAF--------GD--D-----------
---------------DG---VA-A-D-------LPDDMVEIEPRAYGLN-------FR--
-------------------DVMVAMGQL--R-E-----R-------------------V-
--MGLECAGIITRVGS---------------E-A---AAQ--G----------FA-VGDH
VMA---L------L----L--G---P-FSSRP-RITWH-------GVINMP-Q-------
-GMSFSDAA-------------------SI-PMIFTTAYVALVQVARL----R--HG---
--------------Q------SVLIHAAAGGVGQAAVMLAQDYL-G--------------
--A-EVYATVGSQEKRDLLT-REYGIPPERIF---NSR---DAS-FAPAV---LAA----
---T--------G--GR---G-------VDAVLNSL-GGS-------------LL----Q
A-SF-EV--LA-PFGNFVEIGK--------RDLEQ-NSLLEM------------------
-------A-TFTRAV--S-FTSLDMM-----TLLR-QR---GP-------------EAHR
I----L-------------------SEL--ARLA------G-QKI-IK--------PV--
----------HP-VTVYPMGQ-------------------VDKAFRLLQTGKH---L-GK
LVLSTE----------------PE--EQV-KV--L---
>tr|Q0CGX5|Q0CGX5_ASPTN Putative uncharacterized protein OS=Aspergillus terreus (strain NIH 2624) GN=ATEG_07067 PE=4 SV=1
------------------------------------------------------------
---------------------------------------------------SS--VLWVT
-SGA----YH-F---AE-------------------------------------------
--------------HPECN-ISQGFLRTIRS------E-SS---KS---AATLDL---D-
--------------------P---------------------------------------
N----S-----QL-----GD---S-DRAKL--IL----Q--------A-IESSSSL----
-----PEDG--------------------------T--PVD----YEF----------A-
------EE--DG----------------------------H-LVVPRVV--ER-------
-------------EDI-N-LSHH----RA-----TQS-TT-------PYPQ-D--F--NQ
-PGR--R-----LKVAV---GT--YG-SLDS--IYW--------KD--E-----------
---------------PE------Q-P-------LTNDEIEIKVAFTGMN-------FK--
-------------------DVVIAMGQV--A-S-----P-------------------Y-
--LGVECSGTVSRVGS---------------Q-V-----N--T----------LK-VGDR
VCA---M------S----L--G---A-YGTYA-RCPAT-------SAAIIP-N-------
-DMTFDVAA-------------------SI-PVVYSTAYYGIVELARL----Q--PG---
--------------E------TILIHAAAGGVGQAAIQLA-QDI-G--------------
--A-EIFATVGSLEKKQFLM-ETYGISENHIF---YSR---DTA-FGPAL---REV----
---T--------G--GR---G-------VDVVINSL-AGD-------------IL----R
E-SW-ES--LA-EFGRFIEIGK--------KDITS-NTGLEM------------------
-------S-KFEQNC--T-FSSVDLT-----LVAA-KR---PK-------------IMGR
V----L-------------------SAV--MRLL------D-DKT-VK--------PI--
----------TP-ISIVGISE-------------------VEVALRNLQSGRT---S-GK
VVVNHL----------------VD--EQV-KA--T---
>tr|Q0CI04|Q0CI04_ASPTN Putative uncharacterized protein OS=Aspergillus terreus (strain NIH 2624) GN=ATEG_06680 PE=4 SV=1
------------------------------------------------------------
--------------------------------------------LIQSLDQAA--VIWLT
-PLA----QV-K---SK-------------------------------------------
--------------DPHAA-LILGMARTIRS------E-L---AIP---LATLEL---E-
--------------------H---------------------------------------
H----D-----------------SAGAADA--VI----K--------V-TKHVQECK---
-----DDMGD-------------------------L--DPD----MEF----------S-
------WV--SG----------------------------E-VHVGRFH--WS-------
-------------PVE-K-ALKQ-----------------------------E------A
PPAE--T-----KALKI---GK--RG-LLQS--LHW--------FG--R-----------
---------------RL------P-K-------LPADHVQIEMRAVGLN-------FK--
-------------------DVLIAMGIV----DSGSGDA-------------------V-
--LGVEGAGYVRNVGA---------------D-V-----H--H----------IR-VGDR
AMV---L------G----ADST---G-LATQV-QRPGS-------YVVPIP-S-------
-HLSFEDAA-------------------TM-PAVYITVLLGLVDKARL----E--KG---
--------------Q------SILIHAAAGGIGIAAIRVA-RWI-G--------------
--A-DIYCTVGSEKKATFLV-EELGIPRDRIF---NSR---DTT-FRDDL---MDA----
---T--------D--GT---G-------VDCVLNSL-SGE-------------LL----H
A-SW-EC--VA-SSGCMVEIGK--------RDMIG-RGQLAL------------------
-------D-KFEDNR--T-YIGIDLS-----KYFV-TN---KP-------------GVMR
L----M-------------------KLM--LELC------S-EGH-IT--------PI--
----------HP-ITSFGAEK-------------------VEEAFRYMQQGIH---I-GK
VVIKFP----------------DT--ETSLPW------
>tr|Q0CRW0|Q0CRW0_ASPTN Putative uncharacterized protein OS=Aspergillus terreus (strain NIH 2624) GN=ATEG_03574 PE=4 SV=1
------------------------------------------------------------
-----------------------------------------------------KGLLWVS
-PE------------NR-------------------------------------------
--------------CPEYA-RIKGILRTLRL------E-ES--ARK---FLQVDG---I-
--------------------P---------------------------------------
L----D-----------------SIRGASAVAHL----A--------L-ALV-RDK----
-----APA---------------------------A--FRE----QEF----------V-
------WH--ND----------------------------M-LHVPRLR--KL-------
-------------QEA-R-ETFA----LE-----SGI-SI-------CKEQ-P--IWQSH
GPEN--V-----LRLSI---ET--PG-DLDS--IYF--------ER--H-----------
---------------SL---SR-T-A-------LCDDEILIQVSAVGIN-------FR--
-------------------DVLALLGRI--P-W-----S-------------------P-
--PGREGTGTVMQVGA---------------N-V-----S--H----------LQ-AGDR
VFF---M------V----LEG----A-LGTYV-RTPGQ-------FARKVP-Q-------
-SISTADAA-------------------GL-VAAYVTALVCLDHVARI----R--QG---
--------------E------SVLIHAASGAVGQACILLA-QTR-G--------------
--A-DVFVTAGSAEKRQFLH-ETFEIPESHIS---SSR---TLE-FRHRV---LKQ----
---T--------G--GK---G-------VDVVVNCL-SGQ-------------LL----Q
E-TW-SM--VT-DFGRFVEIGK--------KDILE-NSHLSM------------------
-------G-KFSCNV--T-FAAVDLT-----QYFH-QR---PE-------------VLHS
C----L-------------------DEI--VDML------E-AKA-IW--------PI--
----------QP-VTPIPISD-------------------IQSGLRRLQSGHN---I-GK
IVAILG----------------PD--ERVKAE------
>tr|Q0CS88|Q0CS88_ASPTN Putative uncharacterized protein OS=Aspergillus terreus (strain NIH 2624) GN=ATEG_03446 PE=3 SV=1
------------------------------------------------------------
------------------------------------------------------------
-----------P---LA-------------------------------------------
--------------HPEFQ-MATGLIRTIRW------E-LDRNDLN---LITIAL---D-
--------------------G---------------------------------------
E----S-----TA-----ST---D-MNVDA--LI----R--------V-LRYQFLD----
-----QCSK--------------------------DSGNTN----SEY----------R-
------IR--DS----------------------------V-IETNHAV--KN-------
-------------TVA-S-AVIE----AQ-----FSS-PK-------PTLS-T--W---E
SIER--P-----VRLIN---TS--PG--IDS--LTW--------VT--D-----------
---------------ED---ISRK-P-------LAVNEIEIDVHAVGLN-------FK--
-------------------DLLVAMGEI--D-Q-----P-------------------G-
--FGHEAAGIVVRVGS---------------S-V-----S--T----------FK-AGDR
VMY---LGDPSPGK----M--G---T-LRTRS-RVHCG-------LAIKIP-D-------
-TMGFEIAA-------------------GL-PIIYGTVIYSLGHIARL----R--AG---
--------------E------KVLIHAAAGGIGQAAIQYA-HAK-G--------------
--A-EIFVTLSSLEKKQYIM-ENFHIRPDHIF---SSR---DLN-FAAGI---KRI----
---A-----------PA---G-------VDVVLNSL-SGE-------------AL----R
Q-SW-QC--VA-PFGRFVEIGK--------LDLQA-GSKLDM------------------
-------T-PFLYNV--S-FSGVDLN-----ALAE-NR---PE-------------VCQE
L----L-------------------QET--IDLW------S-NQD-IH--------EA--
----------RP-TQVLDYGQ-------------------LKEGLRLLQTGKS---I-GK
VTLVPG----------------TH--PVS-VI--P---
>tr|Q0D1A2|Q0D1A2_ASPTN Putative uncharacterized protein OS=Aspergillus terreus (strain NIH 2624) GN=ATEG_00282 PE=4 SV=1
------------------------------------------------------------
----------------------------------------------LNRENIT--VVWLL
-QGA----TN-E---CS-------------------------------------------
--------------NPDQA-AILGVLRTIRN------E-NQ--QSR---FIMLDV---E-
--------------------A---------------------------------------
A----S-----SD----------T-LIVKR--IL----Q--------A-ADP--------
-----------------------------------S--NTE----EEF----------A-
------DR--SG----------------------------C-LYIPRVE--ED-------
-------------VNL-N-RKLP----HG-----IGN-----E----PKLE-R--F--GD
--HP--A-----LTLKI---GQ--VG-LLES--LHF--------AE--N-----------
---------------DD---ITRR-P-------LQDNEIEVKVMASAIN-------FH--
-------------------DIAVAMGII--Q-D-----H-------------------K-
--MSGEFAGVVTAVGN---------------K-I---DSA--E----------FQ-PGDR
VVG---F------S--PGM--G---A-HGSLV-RTHAL-------FCHKVP-E-------
-SVDFPIAA-------------------CL-PVVLCTAMYCLVDIAHL----Q--PG---
--------------E------TVLIHAAAGGVGQMAVQIA-QNI-G--------------
--A-KVLATC-SKPKREFLK-RQYGLLDSQIF---SSR---DDS-FVQGV---SEA----
---T--------G--GQ---G-------VDVILNSL-AGD-------------LL----Q
A-SW-GC--VK-TFGRFVEIGK--------RDIHQ-NSNLGM------------------
-------D-VFRRNA--T-FTAFDMV-----TVFE-ER---PE-------------AGRK
M----L-------------------SDG--LGLY------F-RGE-VS--------PP--
----------EA-LHVFPYSQ-------------------VENAFRMLQLGRK---P-GK
IVMIPN----------------DN--DMV-MV--R---
>tr|Q0TWN6|Q0TWN6_PHANO Putative uncharacterized protein OS=Phaeosphaeria nodorum GN=SNOG_15965 PE=4 SV=2
------------------------------------------------------------
-----------------------------------------------------------T
-KGAVEQGSY-R---VT-------------------------------------------
--------------DPDNA-MVNGLFRVARR------E-DD--RAK---LTTLDV---Q-
--------------------S---------------------------------------
S----T-----------------SPATSWA--IE----Q--------V-LRSIRAS----
-----KPEM-----------------------------SNE----TEY----------V-
------ER--DG----------------------------I-LYVQRLI--PD-------
-------------KPV-N-DFKQ----AE-----IEG-AA-------TVVREF-----HG
-TGA--Q-----LQLYA---ER--VG-TLQS--LAW--------NE--T-----------
---------------GV---YEED-P-------VEPDDIEVEVHAVGVN-------FK--
-------------------DVATSMGIV--P-E---NEY-------------------M-
--IGFECAGIVNQVGH---------------N-V-----T--N----------YK-AGDR
VCI---L------V----P--G---S-YANRV-RVAAK-------RCHIIP-S-------
-TMTYEEAA-------------------TI-PSVYLCSLYGLYHLGGL----K--EG---
--------------Q------NVLIHSATGGVGIAAIELA-LHK-K--------------
--A-NIYVTVGTEEKRKYLE-DTYGIQRSHMF---SSR---NTK-FAGEI---LRA----
---T--------G--GR---G-------IDVILNSL-VGE-------------LL----D
E-SW-RI--VA-NGGTMVEIGK--------RDIVD-RNTLAM------------------
-------E-PFDRNC--S-FRAVDMS-----FTKD-ID---ND-------------KITS
L----F-------------------NEL--FVLI------E-AGH-IK--------PI--
----------HP-ITIFPFDD-------------------VPAALSHIRAGRH---L-GK
IVISNQ----------------EK--EDIPVT------
>tr|Q0UAE2|Q0UAE2_PHANO Putative uncharacterized protein OS=Phaeosphaeria nodorum GN=SNOG_11272 PE=4 SV=2
------------------------------------------------------------
----------------------------------------------QRIAEQASTVLWVT
-HGD-----LLV---GA-------------------------------------------
--------------DPNAA-IVMGLGRCLQS------E-YP--TLD---FIFLDV---D-
--------------------H---------------------------------------
R----A-----------------SRPLASQ--IH----T--------V-LQTIGTV----
-----S--------------------------------TID----REY----------L-
------VK--ND----------------------------T-FYVSRLS--HD-------
-------------RAH-D-AAFS----ALLDTTTTKQ---------------------QY
TTDR--K-----MRLKI---ER--PG-LLES--LHF--------QA--V-----------
---------------PL------EDS-------LSLDEAEVEVKAIGLN-------MK--
-------------------EVATFRGNF--NSL-------------------------S-
--LSHEGSGIVRRVGA---------------N-V-----T--N----------VR-VGDK
VCW---M------A----K--G---L-FQNIE-TFKAK-------FLHKIA-D-------
-TDSHEEVA-------------------TM-PLAYSTAVYGLLHLGRL----K--KG---
--------------E------VILIHSGTGGVGLAAIQIA-QMV-G--------------
--A-KVFATVGTETKRNFLH-EAYGLPHSQIL---NSR---DTS-FAEGV---MKA----
---T--------N--GR---G-------VDVTLNSL-VRE-------------QL----H
A-TW-SC--IA-TQGRHIEIGL--------NDILD-YGDLDM------------------
-------S-VFKRGA--S-FAAFDFG-----VVAD-ET---PD-------------VAVA
V----M-------------------KEV--VGYF------R-EGK-IK--------PL--
----------SP-SSVYPASE-------------------VTKAFMQFNNAKR---CLGG
LGRCFA----------------REMVQQG---------
>tr|Q0UAY8|Q0UAY8_PHANO Putative uncharacterized protein OS=Phaeosphaeria nodorum GN=SNOG_11076 PE=4 SV=2
------------------------------------------------------------
-------------------------------------RFQTLQRLIASIGERG--LFWIT
-RPS----QM-Q---SY-------------------------------------------
--------------DPRYA-TVIGAIRSISV------E-D---TID---FGTCEV---Q-
--------------------D---------------------------------------
V----S-------------------KSLDE--VV----D--------A-FTHFQNG----
-----QEDDF-------------------------F--RPN----YEY----------A-
------IV--NG----------------------------T-INVPRYY--PF-------
-------------TFD-D-DRVT-----------------------------S------R
AAQE--H-----VSLVA---EK--PG-RLGS--LAW--------VS--R-----------
---------------RS------E-P-------LIGDQVDIEVFHAVVS-------SK--
-------------------DVAGIMGNS--S-Y---PAG-------------------G-
--LGISASGRISALGP---------------E-V-----K--G----------FA-VGDR
VIG---L------G----S--G---S-LSSHL-RTSET-------LAEKIP-D-------
-NTPFEEAA-------------------TL-PFAFGTALAALQSAGNL----Q--TG---
--------------Q------SILIHNATGDVGLAALQLA-KRS-G--------------
--A-KVYATVSTEAEAEYLV-KDFDLPRTRIF---WST---DDS-FLKDI---LQA----
---T--------G--GE---G-------VDIALNSL-SGD-------------LL----H
A-TW-KS--VA-EFGKMIELGT--------TDLAG-AGKLDL------------------
-------N-SFLGSR--S-YTSINLE-----ALVA-KK---RS-------------VVKA
L----L-------------------QST--VNLL------R-WGN-IV--------PL--
----------SP-RTVYEASR-------------------VEDAVKHVQENKD---S-SN
VLLQLR----------------DV--DSKLKI------
>tr|Q0UF41|Q0UF41_PHANO Putative uncharacterized protein OS=Phaeosphaeria nodorum GN=SNOG_09623 PE=4 SV=2
------------------------------------------------------------
-----------------------------------------------GAGENHTGILWVT
-GAC----QV-N---CT-------------------------------------------
--------------EPKYA-LITGVSRVCRT------E-K---QMD---FGTFEL---D-
--------------------S---------------------------------------
F----------------------DEKTLLI--VP----E--------V-YDEFSQR----
-----SHEES-------------------------M--TPD----VEW----------A-
------YD--SG----------------------------K-VMVSRYH--FI-------
-------------DVA-E-GMKN---------------------------------TTVT
PEVS--T-----KKLAI---NK--PG-VLST--LAW--------EQ--L-----------
---------------EL------P-A-------LGPNDVECEVKAVGLN-------FK--
-------------------DVLIAMGII--T-DLPAIGD-------------------G-
--LGLESCSIVTRVGS---------------E-V-----S--S----------LK-IGDR
VIG---C------K----T--G---S-FTTKM-VLSEK-------LCVKIP-EHS-----
-SLSNEEAS-------------------TM-PVVVCTALYALQDLAKL----D--AS---
--------------K------SVLIQSAAGGVGIAAIQIA-KMA-G--------------
--A-EIYCTVSSQEKRDFLS-QTYGIEADHIF---NSR---DAN-FVSGI---LAK----
---T--------E--GR---G-------IDVVLNSL-SGE-------------LL----H
A-SW-KC--VA-EFGIMVEIGR--------RDFIG-HGQLGM------------------
-------E-MFDGNR--T-FIGFDLS-----TIAS-KK---QA-------------VMMS
L----M-------------------ERA--LRYN------A-EGH-IN--------PI--
----------TP-IHEFSAAQ-------------------IGEAMRYLQRGTH---I-GK
VVITMP----------------ED--HAALPL------
>tr|Q0UR23|Q0UR23_PHANO Putative uncharacterized protein OS=Phaeosphaeria nodorum GN=SNOG_05791 PE=4 SV=2
------------------------------------------------------------
-----------------------------------------------------KGALWIT
-GGA----TF-N---TP-------------------------------------------
--------------HPMKS-LMVGLARAIRN------E-DA--GVR---LACLDL---D-
--------------------S---------------------------------------
P----A-----TI-----DM---E-LASQT--AL----K--------V-ARAYFRG----
-----------------------------------D--GTE----GEF----------T-
------AR--GD----------------------------L-VYVPRVE--RT-------
-------------LDV-D-TSLR----KY-----EAK-GE-------PEMV-S--F--RG
-CGR--P-----LKLTI---KT--PG-LLDT--FQW--------EE--D-----------
---------------ET---YH-T-P-------IHEDWIEIEVKAVGLN-------FK--
-------------------DVLVALGNL--A-E-----D-------------------K-
--LGVDASGTVTRVGS---------------A-V-----T--D----------FK-VGDR
VMT---A------S----C--D---T-FATYV-RFPAK-------GAISVP-A-------
-GMSYEEAA-------------------SM-PLIFLTAYYALVTAGGL----I--AG---
--------------E------KILIHAAAGGVGQAAIMIA-QAK-G--------------
--A-QIFATVGAESKKQLLV-EQYGIPENRIF---SSR---DTS-FVKGV---LRA----
---T--------G--GQ---G-------VDVILNSL-AGE-------------AL----R
L-SWTDC--LA-KFGRFLEIGK--------ADLFA-NTGLDM------------------
-------K-PLLDNK--S-YIGVNLL-----DFEN-NP---TP-------------RAVS
L----W-------------------QET--TKMI------H-EGV-IK--------PV--
----------AP-LQIFTMAE-------------------VEKAFRHMQAGKH---M-GK
VVVRVD----------------DA--DLV-RV--V---
>tr|Q0UTP6|Q0UTP6_PHANO Putative uncharacterized protein OS=Phaeosphaeria nodorum GN=SNOG_04868 PE=4 SV=2
------------------------------------------------------------
------------------------------------------------LLLQNTGLLWVT
-PE------------GT-------------------------------------------
--------------SPDAK-IIQGMVRTLRM------E-VD--LKN---LILFED---V-
--------------------P---------------------------------------
C----T-----------------SQGAMG---IL----K--------L-ATKLRDP----
-----ELS---------------------------R--DQD----FDF----------V-
------WH--DG----------------------------A-IQLPRMR--QL-------
-------------KEV-K-EQFA----VE-----EGV-AF-------RKMQ-N--LWDN-
-SDR--G-----LEMTI---DA--AG-SPDT--IYF--------QR--T-----------
---------------DI------S-R-------LGEDDVVVRVEAAGVG-------HR--
-------------------DLEVVLGSI--P-W-----A-------------------P-
--PSYEGAGKIIKTGS---------------R-V-----S--H----------LR-EGDD
VFF---L------T----PDSS---A-LATEI-KLPSW-------LVGKIP-Q-------
-GVSVTDAA-------------------TL-PLAYCLAVLALTQKARL----R--KN---
--------------E------TVLIHAATGSVGQACVMLA-QNV-G--------------
--A-HIYVTAGNEAKRDFLH-QKFGIPKDQIF---SSR---TPE-FRDQI---LSA----
---T--------A--NK---G-------IDVIVNSL-GGE-------------LM----T
E-TW-AL--TA-PFGRFIEISK--------KDAFQ-NNNLPM------------------
-------K-PFNRNV--M-YTGIDLR-----DLYQ-YR---QD-------------DVKD
V----F-------------------TEV--VTLL------E-RGN-IE--------PI--
----------QP-VTTTPISQ-------------------FATALRKLKSGEH---M-GK
MVITLG----------------KD--DSVIAE------
>tr|Q0V0A3|Q0V0A3_PHANO Putative uncharacterized protein OS=Phaeosphaeria nodorum GN=SNOG_02561 PE=4 SV=2
------------------------------------------------------------
------------------------------------------------------------
--GG----VI-D---AS-------------------------------------------
--------------MPQRA-LVQGLFRTLRR------E-DT--SKR---YVHLDF---S-
--------------------S---------------------------------------
S----T-----NP-----WT---S-ETVRH--AV----H--------V-FQDAFDQ----
-----NKDV--------------------------STTRMD----WEY----------G-
------VK--DG----------------------------L-LHVPRLW--PD-------
-------------FAQ-D-GLLC----EK-----RMS----------TQKR-P--W--YE
-QDR--E-----LVWEV---PD--AG-RNQT---RF--------IE--R-----------
---------------NM---SD-D-P-------LAEDVVEIEAQAFGIN-------FK--
-------------------DVMTAMGLI--E-E---DGD-------------------F-
--VGHESAGIVTRLGN---------------D-T---VQS--G----------LR-VGDR
VCG---I------F----R--G---R-FASRP-QARWT-------SVVAVP-E-------
-SMSLDNAV-------------------SI-PYAYGTAHLALHHVARL----Q--RG---
--------------E------RVLIHSAAGALGQAAITLA-QQM-D--------------
--A-DLFVTCSSSRKRTLLM-MQYGIPANRVF---SSR---SDT-FAAAI---MTQ----
---T--------S--GH---G-------VDVVLNSL-RGA-------------LL----Q
A-SW-HC--IA-RFGRFVELGK--------VDAEA-QRTLNM------------------
-------L-PFRRSA--S-LTALDLI-----QYSE-CK---SKT-----------AVLHA
A----L-------------------RDS--IQLL------N-ARQ-RP--------PM--
----------TP-ITSLPVSA-------------------LDQAMQSMRTGQH---M-GK
LVLRTG----------------PD--DRV-RV--K---
>tr|Q1DVU4|Q1DVU4_COCIM Putative uncharacterized protein OS=Coccidioides immitis GN=CIMG_05569 PE=4 SV=1
------------------------------------------------------------
------------------------------------------------------------
-RGG----SV-D---CE-------------------------------------------
--------------KPDLG-LAAGFLRTARS------E-YL--GRS---YVTLDL---D-
--------------------P---------------------------------------
S----A-----SP-----WS---E-DDVQA--IV----Q--------V-LKVGFDG----
-----SS-------------------------------LGE----FEY----------A-
------MR--DG----------------------------V-FKIPRVL--ND-------
-------------TSR-N-RLVS----PA-----DAAATDA------VTLV-P--L--RQ
-ADR--A-----LSMHI---GV--PG-RLDT--LSF--------AE--D-----------
---------------AS---LSDTCE-------LSPEMVEIEPRAYGIN-------AR--
-------------------DVMVATGQL--R-D-----E-------------------F-
--MGLECAGIITRVGT---------------E-A---AAQ--G----------YA-IGDN
VFG---L------L---PR--G---Q-FGSIA-RTPWT-------SIMQML-P-------
-GLSFEEAA-------------------SL-PMAYCTAYICLTGLAHL----Q--RE---
--------------Q------TVLIHAAAGSVGQAAIMIA-RHV-G--------------
--A-EVFVTVGTPEKRELMI-HRYGIPEDHLF---SSR---DTS-FGAGV---LSA----
---T--------H--GR---G-------IDVVLNSL-SGS-------------LL----Q
E-SF-NV--LA-PFGHLVEIGQ--------RDLDA-NSYLAM------------------
-------R-PFNHSA--S-FSSFSLL-----ALAQ-HN---PR-------------QLHR
A----M-------------------VEI--TQLV------G-EHK-LS--------PV--
----------HP-LTSYPMRD-------------------VSEAFCHLQTESH---V-GK
AVLSIG----------------SD--VTV-PM--L---
>tr|Q1E349|Q1E349_COCIM Putative uncharacterized protein OS=Coccidioides immitis GN=CIMG_03014 PE=4 SV=1
------------------------------------------------------------
----------------------------------------------------------IT
-GDS-----------RV-------------------------------------------
--------------EPAFN-MINGMLRTIRW------E-RDAESLD---FTTLAT---A-
--------------------D---------------------------------------
F----G-----ST-----PN---K-QLVHA--IS----K--------V-FRFHFVS----
-----GQT---------------------------D--HAN----SEY----------L-
------MR--NK----------------------------L-VYTNRIV--DY-------
-------------PTA-T-NFLA----SQ-----SST-PA-------PEMT-A--W--KD
-VGR--P-----VKLQN---PA--PG-LLNK--LQW--------VT--D-----------
---------------TS---LS-Q-S-------LEENEVEIEIRAVGLN-------FV--
-------------------DLLTVMGEL--P-W-----D-------------------V-
--VGREAAGVVTKVGS---------------A-V-----H--W----------LQ-PGDR
VVY---LVDTP--K----K--G---T-FQTYS-RVDQG-------VVARIP-N-------
-DMSFEVAA-------------------GL-PVIYATVIYGLENVGRL----A--EG---
--------------E------KVLIHSAAGGVGQAAIQYA-QAV-G--------------
--A-EIFATVSTVEKKELIM-KEYGIAEDHIF---SSR---DFS-FVKGV---KRL----
---T--------G--NT---G-------VDVVLNSL-SRE-------------AL----R
R-SW-EC--VA-PFGRFIEIGK--------KDLVA-GGKLDM------------------
-------S-PFVNNI--M-FAGVDLL-----ALAE-HR---PK-------------VVQQ
V----L-------------------KRT--MQLW------T-ERK-IT--------GA--
----------RP-NTALSYAQ-------------------LEEGLRMLQSGKH---T---
-VFLSR----------------SG--NITRPVEEM---
>tr|Q2GR19|Q2GR19_CHAGB Putative uncharacterized protein OS=Chaetomium globosum GN=CHGG_09585 PE=4 SV=1
------------------------------------------------------------
------------------------------------------------------------
------------------------------------------------------------
----------------EFS-LASGFIRTLRT------E-HV--ARR---LLTLDL---D-
--------------------P---------------------------------------
A----G-----AP-----WS---D-SSASA--IV----Q--------V-LRAALFD----
-----KAEAG-------------------------S--IVE----PEY----------A-
------ER--DG----------------------------V-MLVPRFY--HD-------
-------------TER-D-QVLS----SRGVLEPGPGPTL--EPAPKTSIE-P--F--HQ
-QDR--L-----LCLRP------------ET--LAF--------GD--D-----------
---------------EAGATYHDS-P-------LPPNLLEVEPRAYGVS-----------
----------------------SGPADR--E-N-----H-------------------I-
--RGLECAGIVTRVGS---------------G-A---AVQ--D----------YK-VGDS
VVC---V------LHQEKQ--S---S-FPNRV-AVEPT-------ATVHKP-A-------
-NLSFQEAV-------------------SV-PLAFLTAYFSLVEVARL----Q--RA---
--------------Q------WVLIHAAAEPTGQAAIMIA-QHV-E--------------
--A-KVLATVGNPEQRVTLT-EKYGIPAESIFMLDTSD---LPS-FESTI---LAA----
---T--------Q--GH---G-------VDVVLNSL-GGP-------------LL----Q
H-SF-NL--VA-PFGHFVEVSG--------RDSKA-NSNLEM------------------
-------R-PFSRSI--S-FTSVDLD-----LMLE-HR---VA-------------DVHR
C----L-------------------REI--MRMI------E-VRA-FA--------PV--
----------HP-IVSYALGD-------------------VLEASRLLQEKSEPRFT-GK
VVLSVD----------------QD--ARV---------
>tr|Q2GTF8|Q2GTF8_CHAGB Putative uncharacterized protein OS=Chaetomium globosum GN=CHGG_08746 PE=4 SV=1
------------------------------------------------------------
------------------------------------------------------GVLWVV
-RGA----YD-K---ST-------------------------------------------
--------------NPDAN-MVTGLSRTIRS------E-TA---MK---FATLDL---D-
--------------------G---------------------------------------
E----S-----NP-----SE---P-DTVDA--IL----R--------V-FNFVFGS----
-----SSS---------------------------A--TGE----LEF----------K-
------EK--AG----------------------------S-FFTPRIV--LD-------
-------------PDM-N-AYVH----NQ-----TNP-SV-------LEST-Q--F--GD
-GNR--A-----LKMEM---ST--PG-ALDT--IHF--------VD--D-----------
---------------SS---TE-Q-P-------LENDEIEIEVKAIGLN-------FK--
-------------------DGMAAKGLI--P-L-----A-------------------S-
--SGLEASGIVLAVGS---------------K-V-----T--G----------FQ-AGDR
VAA---F------T----Q--G---A-FATRA-RAKAP-------FAFKIP-R-------
-YLSLEAAA-------------------SL-PLAYATAYYSLVELGRL----G--EG---
--------------E------TVLIHSAAGAVGQAAICVA-QMI-G--------------
--A-EVFVTVGNAKKKTLLL-KEYGLQEDHIF---YSR---NSS-FGDVI---RHA----
---T--------D--GQ---G-------IDVILNSL-TGD-------------GL----R
E-SW-KC--LN-KFGRFIEIGK--------RESGS-KYRLDV------------------
-------D-SMDSNA--S-FMSLDMF-----MLIA-ER---PK-------------VVKR
L----L-------------------ADV--AQIL------K-YGK-IR--------PV--
----------TP-VMQFSISD-------------------VESALKAQQTGNM---T-GK
LVVVPR----------------AT--DVV-KA--A---
>tr|Q2GV57|Q2GV57_CHAGB Putative uncharacterized protein OS=Chaetomium globosum GN=CHGG_08147 PE=4 SV=1
------------------------------------------------------------
------------------------------------------------------------
-----------GASPET-------------------------------------------
--------------DPGSA-IVTGLARVVRS------E-EP--GLV---FHTLQL---D-
--------------------L---------------------------------------
P----N-----EE----------AESSSSL--VL----R--------A-FHTP-------
--------------------------------------GGE----NEF----------R-
------VN--GG----------------------------V-IEVSRIV--ED-------
-------------NEL-N-ADLL----ESLGVASTDT-ST-------VEQV-P--L--EN
-VGT--P-----VKLSV---RN--AG-LLDT--LCF--------EA--D-----------
---------------TL---PD-T-P-------LGDDEVEIEVKATSLN-------FR--
-------------------DVMTALGQL--P-T-----T-------------------E-
--LGFDAAGIVVRSTS---------------A----------R----------HA-PGAR
VAV---C------R----P--G---S-HRTRVRRARAP-------LVHVLP-DDDDGDPA
LALSFADAA-------------------TL-PLAHGTAWYALVRLARA----R--RG---
--------------Q------SVLIHGAAGGVGQAALQVA-RWL-G--------------
--L-EVYVTVGSEAKRRVVR-EVYGVGEDRIF---SSRGDPRAG-FRSGV---MAA----
---T--------G--GR---G-------VDVVLNSL-AGE-------------AL----R
E-SW-YC--VA-PGGTFVEIGV--------RDIMD-NARLEM------------------
-------K-PFLEGA--T-FTFFDLR-----RVML-DR---PE-------------LMGE
I----L-------------------EGV--FGLL------K-EGA-VK--------PV--
----------SP-VKVFPAGE-------------------VESAFRLMQSGQH---V-GK
IVLSFE----------------DG--QQMIPL------
>tr|Q2GWL6|Q2GWL6_CHAGB Putative uncharacterized protein OS=Chaetomium globosum GN=CHGG_07638 PE=4 SV=1
------------------------------------------------------------
------------------------------------------------------------
------------------------------------------------------------
---------------PNKA-LVTGFLRSLRS------E-YV--GRY---FPTLDL---D-
--------------------P---------------------------------------
Q----T-----PV-----WS---E-SGIAA--IA----H--------V-LQTSLGT----
-----ADDVYSIMA---------------------EPAPVD----NEF----------A-
------VR--DG----------------------------L-ILVPRLR--KD-------
-------------LAR-N-KMLT----PE-----APDWTMPES----IPEA-P--L--FQ
-EQR--P-----LRLKA---GV--PG-LLDT--LVF--------AD--D-----------
---------------DE---DI-S---------GDADTVEIEPRAYGLN-------FR--
-------------------DVMVAMGQL--R-E-----R-------------------V-
--MGLECAGIITRVGS---------------E-A---AAQ--G----------FA-VGDR
VMA---L------L----I--G---P-FANRA-RVSWH-------GVAHMP-E-------
-GMTFDDAA-------------------SL-PMIFSTAYVGLVDIANL----R--PG---
--------------Q------SVLIHAAAGGVGQAAIMLAKDYL-G--------------
--A-EVYATVGSQEKRDLLT-REYGIPAERIF---NSR---DAS-FAPAV---LAA----
---T--------G--GR---G-------VDVVLNSL-AGP-------------LL----Q
A-GF-DV--LA-PFGHFVEIGK--------RDLEG-NSLLEM------------------
-------A-TFSQVA--S-FTSLDMM-----SLLR-ER---GT-------------HAHR
V----L-------------------SEV--ARLA------G-RKV-IE--------PI--
----------HP-VTVFPMQQ-------------------VSRAFRLLQTGKH---T-GK
VVLSVA----------------PD--EQV-RV--L---
>tr|Q2H171|Q2H171_CHAGB Putative uncharacterized protein OS=Chaetomium globosum GN=CHGG_04475 PE=4 SV=1
------------------------------------------------------------
------------------------------------------------------------
-QDS----NA-D---AV-------------------------------------------
--------------DPGVAGLWTGFARCLRL------E-HP--EIR---IVTLQL---Q-
--------------------H---------------------------------------
P----N-----DSA---------PEQLAAI--LP----T--------L-LKSPTFD----
-----LSRS--------------------------DNGEVE----CEF----------A-
------VR--DG----------------------------Q-LFVARLI--PR-------
-------------PEI-T-DYVY----RS-----GQL-AE-------PEQA-P--F--LN
-NGR--T-----LTAVL---GI--PG-LLET--LRW--------KD--D-----------
---------------QD------APA-------VGPDDVKMELRAASVN-------FK--
-------------------DVLIAAGQL--EGI-----T-------------------E-
--MRNDCSGVVVEVGA---------------N-M----RE--R----------FK-PGDR
VCA---L------Y----S--R---S-YTNYP-VVHGD-------CCQIIP-E-------
-TMSFEEGA-------------------SL-PIVWSTVYYSLVEMGRL----K--RA---
--------------E------KVLIHSGAGAVGQAAIMLA-QHI-G--------------
--A-EVFVTVGNSAKRELLQ-DAYGIPADHIF---SSR---TTA-FYGAI---KRL----
---T--------G--GY---G-------VDVVLNSL-SGE-------------MF----R
E-SC-NL--VA-PFGRFVEIGR--------KDLMD-DAMMPM------------------
-------G-FLLRNI--T-FAYVELT-----LIME-NN---KP-------------LARH
I----L-------------------HSV--ADLA------S-AGH-IR--------AV--
-----------P-LTVMPISD-------------------IESAFRLIQAGKH---T-GK
IILKVE----------------ED--QKV-KA--VP--
>tr|Q2H9K3|Q2H9K3_CHAGB Putative uncharacterized protein OS=Chaetomium globosum GN=CHGG_03101 PE=4 SV=1
------------------------------------------------------------
------------------------------------------------------------
-AGN----VS-G---AS-------------------------------------------
--------------VPAGN-VSSGLFRVVRS------E-DG--ARP---LATLDL---S-
--------------------T---------------------------------------
G----M-----DL-----AS---T-QAGAT--VM----S--------L-FASLFGN----
-----GDI---------------------------R--ASD----KEF----------A-
------ED--EG----------------------------S-IYVPRLV--ED-------
-------------AAL-T-GAQT----AT-----GAT-AQ-------PVMD-S--L--FQ
-PDR--K-----LVMTI---GQ--VG-APDS--LRF--------ED--S-----------
---------------EK---CA-A-P-------LPHNHVEVKVLYTGLN-------FL--
-------------------DIMGSLGEI--P-R-----P-------------------Y-
--FGSEVVGTVVDMGS---------------S-V--ASES--D----------IK-LGDT
VVG---S------C----N--G---G-FGSHA-RMKWT-------MCHRVP-D-------
-NISIQEAA-------------------TI-PIAFSTAWVSLVDLARM----R--KG---
--------------E------TILIHSAAGGVGQAAIQLC-QHF-G--------------
--V-KVYATVGSIAKKELLM-HRYGIPEEDIF---YSR---DTT-FAQGI---RRA----
---T--------N--GR---G-------VDLVLNSV-AGE-------------FL----R
Q-SW-HL--VA-PFGRFVEIGK--------RDILG-NTGLDM------------------
-------E-PFIRSA--S-FIGFNLE-----KYDE-QL---PEF-----------EIVEK
A----F-------------------KQV--FELV------A-AGR-LR--------PV--
----------GP-VNVYNYSE-------------------VATAFRALQSGKV---L-GK
VVMRAN----------------PD--QLV-PV--I---
>tr|Q2HI66|Q2HI66_CHAGB Putative uncharacterized protein OS=Chaetomium globosum GN=CHGG_00088 PE=4 SV=1
------------------------------------------------------------
------------------------------------------------------------
------------------------------------------------------------
---------------------ALGVMRTIRA------E-L---GLS---LFTLEL---D-
--------------------Y---------------------------------------
ERE--------------------AQHAVHL--IS----K--------VFVKKVQNS----
-----QDGDIL---------------------------NAD----REF----------A-
------ID--NG----------------------------T-ILLSRYH--PF-------
-------------SIT-R-EQTL----PPDNTTASTPTPI------------TTVSPCHS
IPPT--A-----TTLRI---PH--PG-HLPS--LTW--------TT--T-----------
---------------AL---LSPS-H-------LPPTHVLIRIHSAALN-------FR--
-------------------DILLATGTI--P-APLHTPT-------------------P-
--LGYEASGTILHTGT---------------GPA---AAT--R----------FR-PGDR
VLL---L------S----PH-S---T-LTTTL-CVPAA-------LVVRIP-D-------
-AMPLGAAA-------------------AA-PVCFGTVMHALLEVGRL----R--QG---
--------------M------SVLVHSACGGVGLAALEVC-RMVGG--------------
--V-EVFVTVGSEEKVEWLVGGDWGVRRERVF---GSR---DGG-FVEGV---MRE----
---T--------Q--GR---G-------VDLVLNSL-SGE-------------LL----H
A-SW-GC--VA-KYGMLLELGK--------RDLAG-AGRLDM------------------
-------A-PFLANR--T-YAGVDLL-----QYVA-ER---PE-------------KVTE
L----L-------------------TQY--VDMY------E-QGR-LR--------LP--
----------HP-VSYFQAGD-------------------VEQAFRHLQNAGH---I-GK
VVVNMP----------------DD--ASTLNA------
>tr|Q2KHC3|Q2KHC3_MAGGR Putative uncharacterized protein OS=Magnaporthe grisea 70-15 GN=MGCH7_ch7g62 PE=4 SV=1
------------------------------------------------------------
-----------------------------------------------------------G
-NEQ----IP-N---QM-------------------------------------------
--------------HPERA-AINGLMRSVRR------E-EP--HLR---LITLDL---S-
--------------------P---------------------------------------
S----S-----MA-----DG---V-GDASS--IQ----L--------C-LQQLLSP----
-----G--G-SN-----------------------R--TAE----SEF----------A-
------ER--QG----------------------------I-LHISRIA--PD-------
-------------AAL-N-RAKL----ER-----ADV-YK-------SDLF-D--P--RT
-TDPSIC-----VQLRA---ER--LG-NIDS--LCF--------AE--T-----------
---------------ALP--SD-----------LPPNHVEVEVHASGLN-------YK--
-------------------DVAVTMGLV--P-A---DEY-------------------R-
--LGEEAAGVVVRVAP---------------D-V-----T--T----------FQ-PGQR
VVV---F------S----R--A---S-LANRV-RASTE-------RVHAIP-D-------
-AMSFEDAA-------------------TL-CVVYITAMHALFNLGGL----R--SG---
--------------M------RVLVHSATGGVGNAAIQLC-RSV-GD-------------
--V-EIFATVGSDAKKQFLV-DELHMPADHVF---SSR---TPE-FVQGI---RRL----
---A--------D--GA---G-------VDLVLNSL-TGP-------------LL----E
S-SW-HL--LA-PNGTFVEIGK--------RDMLA-RQALPM------------------
-------E-PFTRNV--S-YRALDTS-----P-RF-FP---DS-------------TINV
V----M-------------------ADL--FRLL------E-KGA-IK--------RI--
----------FP-RQTFSYSR-------------------VADAFRLLRQGTH---M-GK
LVVSRE---------------HVP--SGD-MV------
>tr|Q2TWV3|Q2TWV3_ASPOR Polyketide synthase modules and related proteins OS=Aspergillus oryzae GN=AO090010000402 PE=4 SV=1
------------------------------------------------------------
----------------------------------------------NHHSSSR--LLWIT
-HAA----QI-L---PQ-------------------------------------------
--------------DPRFS-QVLGMARTLRS------E-L---GVS---FSTLEL---E-
--------------------S---------------------------------------
F----G-----------------P-GSMEA--IS----L--------L-LQHIQQRTAEN
-----TEESE-------------------------F--DPD----QEY----------A-
------WV--NG----------------------------T-IHVGRMH--WL-------
-------------SVS-E-ALAQ-----------------------------S------S
GGGE--K-----AILEI---GR--PG-LLNT--LRW--------VS--Q-----------
---------------PL------K-L-------VGANEVRIKTMSISMN-------FK--
-------------------ELLLAMGVV----PIDCGQE-------------------L-
--VGTDSTGIVTAVGS---------------N-V-----K--N----------VS-VGDR
VMA---LTV----E----S--T---S-YTTVL-QLPSH-------LCIRIP-D-------
-DCSFEEAS-------------------TL-PTVYLTVLRTLREKANL----R--RD---
--------------Q------SILIHSAAGGVGIAAIHYA-KWI-G--------------
--A-KVYATVSSPNKIKFLV-NEMGVEREDIF---YSR---DTT-FLDGV---MRA----
---T--------C--GR---G-------VDVVLNSL-SGE-------------QL----H
A-SW-KC--VA-EGGSMIEIGK--------RDLLG-RGKLAM------------------
-------S-PFLANR--S-YIGADIA-----TLSV-LE---PE-------------WVQE
Q----L-------------------ATI--VNLY------K-QGA-IH--------PI--
----------RP-VKTFPVSE-------------------VEDAFRYLQTGQH---I-GK
LILQFS----------------DS--PDLPMA------
>tr|Q2U1I6|Q2U1I6_ASPOR Polyketide synthase modules and related proteins OS=Aspergillus oryzae GN=AO090011000015 PE=4 SV=1
------------------------------------------------------------
-------------------------------------------------ITSGCKLVWVT
-RGG----QL-S---AS-------------------------------------------
--------------EPNSA-LAAGLLRSIRS------E-DP--AAT---LITLDI---Q-
--------------------S---------------------------------------
Q----D-----------------GAAALAC--LP----L--------V-LEQLQMR----
-----EAGL-----------------------------GTE----NEY----------V-
------EQ--DG----------------------------V-LHIHRVL--PY-------
-------------RPL-S-HDIQ----SW-----KEG----------FVETPL------S
TDGS--I-----TRLVA---ED--IG-TLEG--LRF--------VQ--A-----------
---------------PD------D-T-------LPENHVEIEIQAAGLN-------FK--
-------------------DVAVTMGIV--P-E---NEH-------------------L-
--LGLEGSGIIRRVGS---------------S-I-----D--D----------KSIVGTS
VVF---M------E----K--G---A-FANRI-QVPLD-------FTHPIP-K-------
-TMSFSEAA-------------------TI-PVAFCTALYSLFDMADL----Q--PG---
--------------Q------SVLIHSASGGVGIACIQLA-QYV-G--------------
--A-EIYVTVGSDAKRRFLH-DTYKIPYERMF---SSR---CSK-FAAGI---MKA----
---T--------N--GE---G-------VDVIVNSI-TGD-------------LL----D
A-TW-RL--CA-AGGILVELGK--------RDMVE-RNTLSM------------------
-------E-PFDRGC--S-FRAVDLS---HPKLLK-KL---PRYVNRISVDVSYAHLYIS
I----L-------------------RRV--FSLA------S-NGH-IR--------PI--
----------DP-ITTFPITQ-------------------AAEAFSFMRSGKH-------
--------------------------------------
>tr|Q2U334|Q2U334_ASPOR Polyketide synthase modules and related proteins OS=Aspergillus oryzae GN=AO090038000210 PE=4 SV=1
------------------------------------------------------------
---------------------------------------------------------WVT
-STC----QT-V---CH-------------------------------------------
--------------DPRYS-LVFGLARTLRR------E-L---ELN---LNTLEV---D-
--------------------S---------------------------------------
Y----S-----------------S-LASDS--II----P--------V-YKQVERH----
-----KDCHI----------------------------IPD----SEY----------I-
------LQ--DG----------------------------K-INIARFH--WT-------
-------------NLA-T-ELCH-----------------------------M------P
SDES--P-----KKLSM---TS--CG-VLDT--MYW--------KS--V-----------
---------------DL------P-T-------AGKDEVIVDVKFAALN-------FK--
-------------------DIMVSMGVL----G---QIE-------------------D-
--LGIEGSGVVVQTGS---------------D-V-----Q--H----------IH-NGDR
VLF---V------A----S--G---S-LQTRR-VIPAR-------MCLKVP-E-------
-CLSLEDAA-------------------TM-PAVFATTIYALLHLARL----K--KN---
--------------Q-------VRPLPSIDALDLLPFKYA-RWW-GQMYAYIYLPPRALL
KVS-QIYATVGNENKAQHLM-DTYGIHRDHIF---NSR---DAS-FLQDL---MRC----
---T--------G--NR---G-------ADVVLNSL-GGN-------------LL----H
T-SW-RC--VA-PYGKMLELGK--------RDFLG-HGMLSM------------------
-------D-LFKSNR--A-FFGVDLN-----QFLE-EC---PD-------------EFND
V---IF-------------------ERF--LEMV------E-KRQ-IS--------PI--
----------QP-RTIFEASD-------------------IISAFRYMQQGVH---M-GK
ILIKMP----------------ES--PGDLPQVKD---
>tr|Q2U3D3|Q2U3D3_ASPOR Polyketide synthase modules and related proteins OS=Aspergillus oryzae GN=AO090038000086 PE=4 SV=1
------------------------------------------------------------
----------------------------------------------------ADPMLWVT
-NGG----GK-Q---LS-------------------------------------------
--------------QPKSH-LIDGLLRVLSE------E-DG--NRS---HYILAL---D-
--------------------P---------------------------------------
T----E-----TP----------KVPHFET--IA----K--------L-SQRILSA----
-----TE-------------------------------SID----TEY----------I-
------ES--NG----------------------------L-LHIPRLT--VD-------
-------------PVL-N-KAIY----EL-----EQV-AA-------EMKQ-K--F----
GSGP--P-----LKLDV---YS--PC-MLNG--FKF--------IE--D-----------
---------------YA---VQ-Q-P-------LGPNEIEIQNRSVGIN-------FR--
-------------------DVLVSLGQL--E-S-----D-------------------D-
--TGLECAGVVVRVGD---------------S-C-----R--R----------IK-VGDR
VAA---L------Y----P--T---A-FSTYI-RLPETG------PVAIIP-A-------
-GMSYTDAA-------------------SI-PVSFVTSYIALRQAASL----Q--AG---
--------------E------SILIHSGAGGTGQAAIQIA-QYV-G--------------
--A-EIYTTVGSESKKQLIM-EVYGIPEDHIF---SSR---STG-FAKAV---MRR----
---T--------R--GK---G-------VNVVLNSL-SGE-------------AM----L
A-SW-KC--IA-TYGRFIEIGK--------RDILS-NNNLPL------------------
-------G-MFLRNT--M-FRGFDLG-----GVMM-DR---PD-------------LCLS
A----L-------------------DDI--LSLM------S-DGT-LR--------PV--
----------QP-ITTYGIGD-------------------IEAAFRFMQTGKH---Q-GK
LVIDVG----------------ME--DMV-TT--V---
>tr|Q2U4V7|Q2U4V7_ASPOR Polyketide synthase modules and related proteins OS=Aspergillus oryzae GN=AO090020000186 PE=4 SV=1
------------------------------------------------------------
--------------------------------------------------------LWVI
RPGC----SS-D---SK-------------------------------------------
--------------PPESH-LITGLARTVRS------E-T---SLP---LVTLEL---Q-
--------------------S---------------------------------------
G----L-----PQP---------DYGAVKH--IM----D--------V-FGASFGV----
-----QSSPR----------------------------LTD----REY----------S-
------VK--DG----------------------------I-IYVPRMV--ND-------
-------------TLL-D-EFIH----RE-----AGR-SD-------PELQ-P--C--RQ
-EER--P-----LKLVA---GE--PG-ILDT--LHF--------TD--D-----------
---------------RG---AM-S-E-------LPESHVEIQVEYIGLN-------FK--
-------------------DVMTAMGQM--S-K-----D-------------------A-
--LGNECSGIVTRVGG---------------D-V-----E--G----------LA-KGDR
VCA---V------C----E--G---A-LATSV-SCPAT-------SVWRLP-D-------
-SMDLKTAA-------------------TI-PLVFCTAYYSLFDLGRL----V--QG---
--------------E------KILIHAAAGGVGQAAIMLA-NMV-G--------------
--A-DVFATVSTPEKKQFLM-DTYGVQEDRIL---FSR---DSS-FTQHV---KKA----
---T--------N--GE---G-------VDVVLNSL-AGE-------------ML----R
A-SW-DC--VA-PFGRFIELGK--------KDILQ-NSRLEM------------------
-------S-RFDDNV--S-FSSVDLT-----AIYQ-KR---PL-------------VMKR
L----L-------------------SNV--FKLF------A-KGL-AR--------PV--
----------AP-ITSYSVSD-------------------VEVAFRSLQGGRV---F-GK
SVIEMQ----------------PD--ALV-KV--Y---
>tr|Q2U7I5|Q2U7I5_ASPOR Polyketide synthase modules and related proteins OS=Aspergillus oryzae GN=AO090701000826 PE=4 SV=1
------------------------------------------------------------
------------------------------------------------------------
-RGG----SV-D---CE-------------------------------------------
--------------RPDLG-LAAGYLRTARS------E-YL--GRS---YVTLDL---D-
--------------------P---------------------------------------
S----A-----TP-----WS---D-NDVKA--IV----Q--------V-LRVSFDS----
-----SS-------------------------------PGE----FEY----------A-
------MR--DG----------------------------V-LKIPRVL--DD-------
-------------KPR-N-RLVS----PT-----DTGGADA------ITLG-P--L--RQ
-ADR--E-----LSLHI---AV--PG-RLDT--LSF--------TE--D-----------
---------------AS---LSDSGD-------LSPEIVEIEPHAYGIN-------AR--
-------------------DVRVATGQL--R-G-----E-------------------F-
--MGLECAGIIGRVGA---------------E-A---AAQ--G----------YA-IGDK
VFG---L------L---PQ--G---Q-FGSIA-RTPWT-------SIMHMP-P-------
-SISFEEAA-------------------SL-PVAYCTAYICLTGLAHL----Q--PD---
--------------Q------TVLIHAAAGSVGQAAIMIA-RHL-G--------------
--A-EVFVTVGTPEKRELMT-QKYGIPEDHLF---NSR---DTS-FVEGV---LSA----
---T--------H--GR---G-------VDIVLNSL-SGS-------------LS----Q
E-SF-NL--LA-PFGHLVDIGQ--------GDLEA-NSHLAM------------------
-------R-PSNHPT--T-FSAFSLL-----ALAQ-HN---PR-------------QLNR
A----M-------------------VEI--TKLI------G-EQQ-LS--------PV--
----------QP-LTSYSMRD-------------------VSEAFRHVQTESH---A-GK
TVLSIE----------------SD--MKV-PL--L---
>tr|Q2UFM3|Q2UFM3_ASPOR Polyketide synthase modules and related proteins OS=Aspergillus oryzae GN=AO090026000149 PE=4 SV=1
------------------------------------------------------------
--------------------------------------------------EHAAWIVWIT
-GSG-----VHE---ES-------------------------------------------
--------------NPTLS-LFAGFARAVVI------E-QP--STK---IFSLEL---D-
--------------------P---------------------------------------
KTDAA--------------------GISRH--VT----K--------I-VQNGKNA----
--------------------------------------IND----CEY----------I-
------DN--GS----------------------------H-LLISRIV--PD-------
-------------ERM-N-REFR----TR--QNGLAS-PM------------------PL
GSVG--N-----AALSV---RK--PG-QLST--TQF--------VK--R-----------
---------------PY---PSLS-T-------LAADEVVVKVSCVGLN-------AK--
-------------------DVNALSGHV--Q-T---TDA-------------------R-
--CSLECTGHIVAMGS---------------D-V-----R--D----------LN-IGDK
VAV---M------Y----P--G---Y-FGTYE-TVPAW-------SCVQLR-D-------
-DEDLRTMA-------------------SV-MMVFSTAMYALYHRANL----Q--PG---
--------------E------TILIHSAAGGVGIATIQLA-KLI-G--------------
--A-EIFATVGTEEKKKYLI-EHFGLTPDHIF---NSR---DSS-FASSI---KSI----
---T--------N--GR---G-------VDVILNSL-LGE-------------LL----H
E-SW-DC--LA-DFGRFVEIGK--------RDLLD-QGRLNM------------------
-------E-MFSRGT--T-FTAFDMS-----MLAE-ST---SP-------------AQHR
VYKGLV-------------------TRV--ISLL------R-SGD-IH--------PI--
----------EP-LSVFNVSD-------------------IVQAFNHFNNAKR---M-GK
IVISFE----------------DQ--TQ----------
>tr|Q2UN49|Q2UN49_ASPOR Polyketide synthase modules and related proteins OS=Aspergillus oryzae GN=AO090001000506 PE=4 SV=1
------------------------------------------------------------
-----------------------------------------------------KNTLWVT
-EGG----GT-N---IG-------------------------------------------
--------------RPHLH-LIEGLFRVLSE------E-DG--GRD---RYILSL---E-
--------------------R---------------------------------------
Q----Q-----TE----------RRPHHRL--VL----D--------L-ISHILSP----
-----VSS------------------------------VSD----SEY----------N-
------EH--QG----------------------------V-LQVGRIV--NH-------
-------------HPL-N-NAIS----AQ-----TNP-QQ-------AIMK-P--F----
GCGT--Q-----LRLDT---SS--SS-MTNG--FRF--------IE--A-----------
---------------EW---GD-Q-P-------LAANEVELEVSYVGVN-------FR--
-------------------DVLIALGQL--N-V-----G-------------------G-
--IGLECSGTITRVGT---------------A-C-----H--K----------FK-TGDK
VVG---F------L----P--N---C-YSTHL-RFRETD------PVVHIP-Q-------
-GISLPAAA-------------------AV-PANFITAYMGLKELARI----Q--PG---
--------------E------SVLVHSGAGGTGQAAIQIA-KHF-G--------------
--A-QVHTTVGSESKKKFLM-QTYGIPESHIY---SSR---STF-FSQAI---LQQ----
---T--------A--GK---G-------VDIIFNSL-SGE-------------SL----I
K-SW-EC--IA-PYGRFIEIGK--------KDILS-NSKLPM------------------
-------I-QFAKNT--T-FISLDLG-----SWAR-DR---PA-------------ACVS
A----L-------------------AEI--LALL------V-EGK-FQ--------PP--
----------SP-IATYGVCE-------------------MEKAFRLMQGGKH---H-GK
LVIEMR----------------RD--DPV-MT--V---
>tr|Q2UV28|Q2UV28_ASPOR Polyketide synthase modules and related proteins OS=Aspergillus oryzae GN=AO090009000071 PE=4 SV=1
------------------------------------------------------------
--------------------------------------FESFQSYVSRLADRH--LLWVT
-RFV----QM-E---CD-------------------------------------------
--------------DPRYA-LVLGLARTIRH------E-I---MPQ---FATIEI---D-
--------------------Q---------------------------------------
V----E-----------------R-ASLQP--VV----Q--------V-FERLLSQ----
-----LDDPG-------------------------A--APE----YEF----------A-
------VR--EG----------------------------S-VHTPRFQ--FN-------
-------------SFE-E-QVGA------------------------------------G
ESQG--P-----RMLDI---EA--YA-MLDS--LTW--------TC--A-----------
---------------DM---TS-N-D-------LEKEEVEVDIKYVGLN-------FR--
-------------------DLMVVMGLM----G---DMA-------------------Q-
--VGLEASGIVRRVGS---------------A-V-----H--Q----------FS-PGDR
IMI---S------H----L--G---L-MCTRT-VVRTE-------RCVQIP-D-------
-NISLEDAA-------------------TI-PCVYATVVYSLITVGGL----K--RG---
--------------Q------SVLIHSACGGVGLAAVQLC-QLI-G--------------
--A-VIYATVGSEDKARHLV-DNFKIPADHIF---DSR---SSS-FLQGV---LRK----
---T--------D--GR---G-------VDLVLNSL-SGD-------------LL----H
A-SW-QC--VA-KLGKMLELGK--------RDFLG-HGLLEM------------------
-------D-RFLDNR--S-FIGIDLL-----QVLD-EN---IG-------------VLQE
M----I-------------------GCV--MEYF------Q-EGK-AG--------PI--
----------NP-VTVFDAAN-------------------VVKAFRYMQSGQH---M-GK
IIVKMP----------------DL--PLALPV------
>tr|Q2VLJ2|Q2VLJ2_GIBZE Polyketide synthase OS=Gibberella zeae GN=PKS4 PE=4 SV=1
------------------------------------------------------------
--------------------------------------SDFQLIRKVVLTSQR--ILWVT
-H-------------GE-------------------------------------------
--------------SPSLA-LVDGFSRCIMS------E-IE--GVK---FQVLHL---S-
--------------------E---------------------------------------
P----T-----GL----------Q-HGPRL--AA----K--------V-IAS--------
-----------------------------------K--ASD----NEF----------R-
------DK--DG----------------------------L-LQVARIF--KG-------
-------------LTE-N-ENIR----HH-----LHD--D-------VRVT-R--L--SN
-QEH--P-----LRLTI---GK--PG-LLDT--LYF--------VD--D-----------
---------------ER---VL-A-P-------LADHEVEIQVKATGLN-------FR--
-------------------DVMASMALV--P-V-----K-------------------G-
--LGQEASGIVLRTGR---------------D-A-----T--H----------LK-PGDR
VST---L------D----M--G---T-HATVM-RADHR-------VTVKIP-D-------
-AMSFEEAA-------------------AV-PVVHTTAYYALVRLAKL----Q--RG---
--------------Q------SVLIHAAAGGVGQAALQLA-NHL-G--------------
--L-VVYATVGSDDKRKLLT-DTYQVSEDHIF---NSR---DAS-FAKGI---MRV----
---T--------G--GR---G-------VDCVLNSL-SGE-------------LL----R
V-SW-SC--LA-TFGTFVEIGL--------RDITN-NMLLDM------------------
-------R-PFSKST--T-FSFINMY-----TLFE-ED---PS-------------ALGD
I----L-------------------EEV--FKLL------G-GGI-LQ--------TP--
----------SP-MTVYPINQ-------------------VEDAFRIMQQGKH---R-GK
IVLSFP----------------DD--AQA-PV--L---
>tr|Q3KRU5|Q3KRU5_9PEZI PKSX1 OS=Xylaria sp. BCC 1067 GN=pksX1 PE=4 SV=1
------------------------------------------------------------
------------------------------------------------------GTLWLT
-QGG----ATID---TR-------------------------------------------
--------------RPALN-MITGLARTVRG------E-AP--EIR---LATLDL---D-
--------------------P---------------------------------------
D----V-----ALD---------NASTTST--VF----K--------V-LSIQGDA----
-----A--------------------------------NNE----HEF----------A-
------AR--KG----------------------------A-LHVLRLG--TD-------
-------------ENL-S-RLLK----PD-----EDNENA-------ISLQ-P--L--RQ
-ANR--A-----LKLGL---KA--TG-ELDS--FFF--------SD--D-----------
---------------AE---HE-K-P-------LGDSEIEIEVKAVGLD-------QF--
-------------------DMVVAVGQI--W-D-----V-------------------N-
--LGIECSGVVTRLGK---------------D-V-----T--D----------YA-VGDR
VLT---V------A----N--G---W-YRTYV-RNSQE-------YFQKLP-E-------
-TLSFEEGA-------------------SL-MISYGTAAYSVYNAARL----E--AG---
--------------E------TILIHSAADVLGQGAIQMA-QHI-G--------------
--A-EVLVTVSSETEKNLLK-EKYGIPEDHIF---SNK---DAG-FVQGI---KRV----
---T--------K--GE---G-------VQVVINSL-TGE-------------LL----R
Q-TW-HC--IA-PFGRFIELGV--------KDIKS-NTGLDM------------------
-------V-PFLNNA--T-FAGVNIL-----QMYR-TN---KR-------------VFSK
L----I-------------------ADV--LKLY------A-EGV-FK--------LV--
-----------P-LNIKKFSE-------------------IADAFRILQSRRS---L-GK
VVLQVV----------------DN--DIV-PVTR----
>tr|Q3KRU6|Q3KRU6_9PEZI Polyketide synthase OS=Xylaria sp. BCC 1067 PE=4 SV=1
------------------------------------------------------------
--------------------------------------------KHMIAQSNR--ILWLS
-RDS-----------TT-------------------------------------------
--------------NPDYE-LLAGFARVIHA------E-HP--GLR---LITISF---D-
--------------------D---------------------------------------
V----D-----NL----------S-AIVD------------------T-SMKILRT----
-----SH----------------------------A--TSE----NSF----------R-
------VI--NG----------------------------T-IQIPRVV--SA-------
-------------GQI-S-KHVQ----AQ-----TGI-LE-------AVKQ-E--F---G
NDQR--A-----LSLRI---GS--LS-RLDT--LRF--------ED--D-----------
---------------SS---FE-A-P-------LAEHDVEFKVMATGMS-------FR--
-------------------DLASVLGQV--DGD-----V-------------------V-
--LGVEAAGVVTRAGP---------------N-A-----T-------------FK-VGDK
VLG---L------S---TS--G---T-MKTYT-RTCDS-------FLRTVP-E-------
-SMSWAEAA-------------------SI-PLAYSAAYAILVEHGSI----Q--DG---
--------------D------AILIHSAAGGFGQAAIQLA-QRS-G--------------
--A-QVFVTAGTREKQDFLH-YTYDIPRSHIF---SSR---DTS-FKEGI---RLL----
---T--------Q--SR---G-------VDLVLNCL-PGD-------------GI----M
A-SW-DC--VA-PFGRFVELGL--------KDSSS-HSSVSL------------------
-------R-NVGRNA--R-FEQFDFL-----YLMN-HD---PY-------------RAQR
V----F-------------------QRA--MKHV------L-VDD-CP--------RR--
----------TP-ATTYSFSQ-------------------VHDAFRDLQSRDC---I-GR
VILEPH----------------HD--DVV-SI--I---
>tr|Q3S2U6|Q3S2U6_9EURO Polyketide synthase OS=Monascus pilosus GN=mkB PE=4 SV=1
------------------------------------------------------------
------------------------------------------------------GTLWVT
-RGA----AM-A---SD-------------------------------------------
--------------DPRKA-LHLGLLRTLRN------E-NH--GRR---FVSLDL---D-
--------------------P---------------------------------------
L----R-----DP-----WT---A-QSCDA--IV----N--------V-LNAVGAS----
-----H--------------------------------EKE----FEY----------A-
------ER--DG----------------------------T-IHVPRTF--SD-------
-------------SSS-S-EKE-----DL------------------VVLE-P--F--QN
-ETR--L-----VRLDV---QT--PG-LLDS--LHF--------KL--C-----------
---------------SADEAWS-S-E-------LPEDWVEIEPRAFGLN-------FR--
-------------------DIMVAMGQL--ESN-----R-------------------V-
--MGFECAGVVTRLSK---------------A-A-TTGAG--G----------LA-IGDR
VCA---L------M----K--G---H-WASRV-RTART-------NVICIP-G-------
-TLSFEQAA-------------------SI-PLAFTTAYTSLYTVARL----Q--RG---
--------------E------KVLIHGGAGGVGQAAIILA-QLV-G--------------
--A-EVFTTAGTHSKRNFLI-DKFKLAPDHVF---SSR---DSG-FIEGI---RAC----
---T--------N--GK---G-------VDVVLNSL-AGP-------------LL----Q
Y-SF-DC--LV-NFGRFVEIGK--------KDLEQ-NSRLNM------------------
-------A-TFARNV--S-FSSIDIL-----YWEE-AK---SA-------------EIFR
A----L-------------------TEI--MRLL------E-QKT-ID--------LI--
----------GP-ISEYPMSA-------------------IEKAFRTMQSGQH---V-GK
LVVATA----------------ET--DMI-PV--R---
>tr|Q49B92|Q49B92_9PEZI PKSKA1 OS=Xylaria sp. BCC 1067 PE=4 SV=1
------------------------------------------------------------
---------------------------------------------------VFCPLLWVT
NRSA--------------------------------------------------------
--------------DPTRA-AIVGFLSTIRA------E-E---QIP---IFTLDV---E-
--------------------N---------------------------------------
S----T-----------------GSTTVDA--IA----A--------C-LKRMNDL----
-----ASTKASD--------------------------ATD----YDF----------I-
------ER--GG----------------------------V-ISTSRVY--SN-------
-------------SDL-V-KGQN----DE-----PSARR--------AETADL------H
SCET--L-----VQLRC---ER--LG-NVDS--VHF--------GE--V-----------
---------------DA---EP-V-P-------LADGMLEVEIYAAGLN-------YK--
-------------------DVVVTMGIV--P-G---DET-------------------A-
--LGHEAAGVVTKVSP---------------G-V-----S--D----------FT-VGER
VVV---F------G----K--G---C-FANSP-LTTPA-------RAHRIP-D-------
-GMFFEEAA-------------------TL-PIVYLTGIHSLLDHGNL----S--TG---
--------------K------SVLIHSAAGGVGIAAIQLA-QYV-G--------------
--A-EVFVTVGTPQKREFLK-STFGLADDRIF---NSR---NTE-FGDQI---LAA----
---T--------N--GK---G-------MDVVLNSL-VGD-------------ML----D
E-SF-RI--LA-DGGIMVELGK--------RDVLD-RNNLPM------------------
-------A-PFDRNS--S-FRAVDLS-----PEK--AS---DA-------------LISR
L----M-------------------SKL--FELI------N-GGF-IK--------PI--
----------TP-IHRFPWTD-------------------IPAAFRFLRPGTH---I-GK
VVLSQD----------------GP--GSKIEV------
>tr|Q5ARS5|Q5ARS5_EMENI Putative uncharacterized protein OS=Emericella nidulans GN=AN9005.2 PE=4 SV=1
------------------------------------------------------------
-----------------------------------------FTSLQGLLADIKQPILWVT
-GMS----QF-R---CE-------------------------------------------
--------------NPRYG-LVFGFARTMRH------E-K---DAD---FSIFET---D-
--------------------T---------------------------------------
F----G-----------------A-ESVKS--LV----S--------V-VEKLLWS----
-----RADAE-------------------------T--DPE----YEF----------A-
------LY--QG----------------------------T-IYVGRCH--WV-------
-------------CLA-D-HIDS-----------------------------N------S
SMNL--P-----RQLDI---ES--LG-SIDT--LRW--------AP--F-----------
---------------EG------P-P-------LEEGQVEIEMKYIGLNFRVRHLHFR--
-------------------DILVSLGLF----G---EPN-------------------E-
--FGLEGSGIVRRVAP---------------GAI-----R--D----------LK-PGDR
VAL---L------T----T--G---T-FRTRF-VVHSR-------YCLRIP-D-------
-HISLEGAA-------------------TM-PSVYITAAYCLIHLARL----Q--KG---
--------------E--------LAEASVSRLSASLI-----------------------
--A-QIYATVGSDEKVQYLI-DRFGIPRSRIF---NSR---TPD-FLHDV---MRE----
---T--------N--GR---G-------VNVVLNSL-TGA-------------LL----H
A-SW-DC--LA-SFGRMIELGK--------RDFLS-NGQLNM------------------
-------G-PFIKNR--S-YMGFDLT-----QFGK-EA---YH-------------TYES
M----H-------------------TQF--ETLT------A-ENE-LV--------PI--
----------RP-VRVYEATD-------------------VIDAFRYMQQGVH---M-GK
ILIRVP----------------EN--PSSLSVSPG---
>tr|Q5AS20|Q5AS20_EMENI Putative uncharacterized protein OS=Emericella nidulans GN=AN8910.2 PE=4 SV=1
------------------------------------------------------------
--------------------------------------TEYLNLRDLITSLDQKTMLWVT
-RTS----QV-A---CS-------------------------------------------
--------------DPRYA-ATLGLLRTARR------E-L---GLT---VATLEV---D-
--------------------T---------------------------------------
L----------------------DVKAIDA--IA----E--------V-TERVLRL----
-----ETTSSL---------------------------DPV----LEY----------T-
------HA--YG----------------------------T-LMVGKYY--PA-------
-------------IVS-E-ELLD-----------------------------------RA
ASDQ--T-----AAVLR---TS--PR-NIET--LTW--------ER--M-----------
---------------SL---EI-S-A-------PVEDWVLVETRAVGMN-------LK--
-------------------DLLVVNGTL--D-A-------------------------A-
--LGSECAGTVQRVGP---------------G-V-----K--N----------LR-AGDR
VMV---L------S----PNSG---V-MATKF-VTSER-------LCARMA-R-------
-NLSWTEAA-------------------TI-PFAFATAFYALIDVARL----K--YG---
--------------D------SVLIHHACSEIGTAAIQIC-RMI-G--------------
--A-KFYCTVAKRADEDYLL--QLGIPKERIF---SSR---NST-FVRDL---MVP----
---T--------A--GL---G-------VDVVLNTL-SDN-------------LF----H
A-SW-QC--VA-EFGVLVDLPQ--------GEF---NKQLPM------------------
-------E-AFEGNR--S-FCAVNLS-----QVAA-KR---PE-------------TIQG
L----L-------------------RRC--MHHY------A-LGE-LT--------PL--
-----------Q-LQEFPAEK-------------------AQDAFKSMKEGKT-----GK
AAIIMP----------------EE--SSSLPACF----
>tr|Q5AX96|Q5AX96_EMENI Putative uncharacterized protein OS=Emericella nidulans GN=AN7084.2 PE=4 SV=1
------------------------------------------------------------
---------------------------------------------------FGCKIVWVT
-SGA----QK-D---VV-------------------------------------------
--------------SPLQA-LVSGLSRVVRA------E-DP--TIS---FTLLDV---E-
--------------------S---------------------------------------
P----Y-----------------SKKSFRA--IA----D--------V-LERVDNG----
-----NTSSGLV--------------------------DEE----YEY----------V-
------ER--GG----------------------------I-VHVSRVY--PD-------
-------------IAS-G-GDGK------------------------AVIQNL-----HN
-HAS--C-----VRLTC---QA--PG-FLES--LQF--------TE--T-----------
---------------GP---SE-A-V-------VPDGFVEVEMHAAGLN-------YK--
-------------------DVATVLGIV--P-E---NQY-------------------L-
--LGLEGAGVIRRIRH---------------H-A---GDS--P----------FY-IGQR
VAI---C------R----R--G---S-FANRV-QCPIE-------GIHAIP-D-------
-WMSFEEAA-------------------TI-PIVYQAALYSLVDLANV----Q--WG---
--------------Q------SVLIHSAAGGLGIAAIQLC-QYL-G--------------
--A-EIYATVGSDEKREFLI-REFNLSPDRLF---SSR---DTV-FASCI---IEQ----
---T--------G--GR---G-------VDVILNTL-TGS-------------LL----D
E-SW-RI--IA-AHGTMVELGK--------KDILD-RNSLSM------------------
-------E-PFNRNA--S-YRAFDLS-----HPSI-TR---P--------------LVAR
L----L-------------------KRI--FDLI------H-GGH-IR--------PI--
----------AP-RTVYAYSN-------------------IAAAIRYMRGGAH---I-GK
IIISRD----------------AP--QNCTDV------
>tr|Q5AY39|Q5AY39_EMENI Putative uncharacterized protein OS=Emericella nidulans GN=AN6791.2 PE=4 SV=1
------------------------------------------------------------
------------------------------------------------------------
------------------------------------------------------------
---------------PELS-LATGFLRSIRH------E-YA--GRR---FVTFDL---D-
--------------------P---------------------------------------
H----E-----SL-----WS---D-TSTAD--IA----K--------V-MTTSFGS----
-----AADNAQ------------------------TPPPYD----FEY----------A-
------VR--EG----------------------------V-ILVPRLF--RD-------
-------------SAR-N-QAIN----PA-----SVCWASPEA----LPTE-S--F--FQ
-SNR--T-----LALKV---GV--PG-LLDT--IAF--------DD--D-----------
---------------PAALADC-T-Q-------LPPDLVEIKPRAYGVN-------FR--
-------------------DVLVAMGQL--E-E-----R-------------------V-
--MGVDCAGVITRVGC---------------Q-A---AAH--G----------YA-PGDN
VFA---L------V----R--S---G-YSSRP-RVEWT-------NAMHIP-Q-------
-GLSFEQAA-------------------SV-PAIFTTVYLCFYKIARL----Q--RG---
--------------Q------TVLIHAGAGGVGQTAIQFA-RHI-G--------------
--A-EVYTTVGSAEKRELLI-QRYGIPADHIF---SSR---DAS-FADGI---LEA----
---T--------N--GR---G-------VDVVLNSL-AGP-------------LL----Q
A-SL-NI--LA-PFGHFVEVGK--------RDIEQ-NSHLEM------------------
-------R-PFSRHI--T-FSSFDLL-----ALSQ-HD---KR-------------SIHS
S----L-------------------IEI--RRLL------E-EGA-IS--------PV--
----------YP-VSTYPLGD-------------------IGKVFRLLQVGKH---S-GK
VVLSIS----------------PD--EQV-RV--V---
>tr|Q5AZ49|Q5AZ49_EMENI Putative uncharacterized protein OS=Emericella nidulans GN=AN6431.2 PE=4 SV=1
------------------------------------------------------------
---------------------------------------DFQQLKNSILSASVKHILWVS
-KMS----QF-T---SS-------------------------------------------
--------------DPRYG-LIHGFLRALHF------E-CHSEGKS---FSTFDI---E-
--------------------E---------------------------------------
F----------------------DERSIHS--LL----K--------V-HDHWRRA----
-----APSEE----------------------------SRR----DEY----------A-
------LV--DG----------------------------V-VQVSRFE--AT-------
-------------DIE-K-ELQI-----------------------------------PV
EDTA--P-----RRLCI---ET--TG-LINS--LYW--------KQ--D-----------
---------------QH------IMP-------GKGKSSDIHGDANGLT------QIK--
-------------------DIITALGLI--ASP-----D-------------------Q-
--LGLEGSGVVESVGT---------------G-V-----T--N----------VS-KGDR
VIF---L------G----P--G---C-FATHV-TVPAA-------KAIPLP-G-------
-NWSLEEGA-------------------TS-PIVSLTAAQCLLRLGNL----R--RGQSS
DTLV----------Q------SVLIHAAAGGVGIAAIRIC-KGV-G--------------
--A-KIYTTVGNDEKAQYLV-DTFGIPRAHIF---HSR---NAS-FYDDL---MRE----
---T--------G--GR---G-------ADIVLSSL-SGE-------------LL----R
T-SW-KC--VA-PHGIMFDISR--------RDVLA-EAMLPM------------------
-------K-HFVDRR--S-FVTVDLG-----EYME-EA---AA-------------NNST
D----F------------------------SNPV------K-DGL-VG--------PI--
----------AP-VSCFAAAD-------------------VANAFRYMQSGQH---M-GK
IVVRMP--------------------------------
>tr|Q5B770|Q5B770_EMENI Putative uncharacterized protein OS=Emericella nidulans GN=AN3610.2 PE=3 SV=1
------------------------------------------------------------
--------------------------------------------------------LLVT
-VSV-----------DR-------------------------------------------
------------ISGAQTL-SPSGLARVAER------E-VK--GLL---AITLDY---Q-
--------------------Q---------------------------------------
SPSFSQ-----------------D-PLHEI--VV----E--------I-VGRSFVG----
-----ASRD-N------------------------D--TIE----REY----------V-
------YR--QG----------------------------T-LLVPQLE--KS-------
-------------AST-N-QWLA----AS-----ING-SS-------IEETSG--F--HT
-SGR--P-----LQLHF---KT--PG-LLDS--AVF--------VP--V-----------
---------------DG---LL-D-T-------LEPDEVSVKVYAHAVN-------RV--
-------------------DIAIASDRA--EPT-----E-------------------V-
--MMGEFAGVVVAAGP---------------L-C-----E-GA----------YR-PGDR
VCG---W------G----S--R---P-YTNIA-RVKCH-------MVHRLD-D-------
-AISFIEGA-------------------SI-PIAFQSAAYALTRITRL----E--RD---
--------------Q------TILIHGAAGAVGQAAISIA-QHV-G--------------
--A-EIFATVGSPEKKQLLA-EQKGIPTSKIL---SSR---TAA-FRDDI---LNL----
---T--------N--GR---G-------VDVVINCS-SGD-------------LM----D
E-SI-PC--VA-DFGYLIDLTK--------SKI-----PLSM------------------
-------DRGLRKNV--T-FASIDMR-----LLAT-QR---PR-------------QLKE
L----F-------------------AKV--MELY------Q-EQS-LT--------AI--
----------AP-ITTIPITD-------------------LSAGFRLVQSQRY---A-GK
IVLAAD----------------ET--VLVKQL------
>tr|Q5B857|Q5B857_EMENI Putative uncharacterized protein OS=Emericella nidulans GN=AN3273.2 PE=4 SV=1
------------------------------------------------------------
----------------------------------------------------------VS
-RGS----AI-H---CE-------------------------------------------
--------------RPHNS-LHTGLLRTLRT------E-YS--SKL---LVSLDI---D-
--------------------P---------------------------------------
T----T-----AR-----WP---A-SAIAT--ML----E--------V-VRRRFPL----
-----AQDP--------------------------S--HLD----NEY----------A-
------ER--GG----------------------------I-ICVPRVF--ET-------
-------------DVE-S-SPST----RS-----IES-AE-------TKTE-L--F--RQ
-SSR--K-----LRLQV---ST--PG-LLDT--LGF--------VG--E-----------
---------------PM---QT-D-P-------LPEESIEVEPMAFGLN-------FR--
-------------------DVMVAMGQL--S-T-----D-------------------V-
--MGFECSGVVTQVGS---------------L-A---SQH--G----------FK-IGDR
VCA---L------M----R--G---H-WENRV-RLHWT-------SVVAIP-D-------
-GMTFDAAA-------------------SI-PMAFTTSYYALYETARL----Q--LG---
--------------E------TVLIHAAAGGVGQAAITLA-QRV-G--------------
--A-EVFVTAGSPEKREYLS-REFGIPEDHIF---SSR---DGE-FAARL---MEM----
---T--------A--GK---G-------VDVVLNSL-AGE-------------FL----Q
R-TF-NC--VA-PFGRFVEIGK--------RDLEQ-NKQLEM------------------
-------H-AFTRHV--S-FSSVDLI-----ALGE-LK---GA-------------VVSR
I----M-------------------NDI--MRLI------K-DEG-LR--------LI--
----------QP-TTTYPISR-------------------IKEAFRMLQAGRH---I-GK
VIVIPG----------------PD--DRV-NL--L---
>tr|Q5BA83|Q5BA83_EMENI Putative uncharacterized protein OS=Emericella nidulans GN=AN2547.2 PE=4 SV=1
------------------------------------------------------------
----------------------------------------------------------VS
-NCT----MA-D---SS-------------------------------------------
--------------HAETG-LWAGFARTMRL------E-YP--NLR---QVVLDI---Q-
--------------------T---------------------------------------
P----N-----VPV---------MSKLKEV--LP----I--------I-LNSSSFD----
-----LDC---------------------------LSSEVE----NEF----------T-
------EK--DG----------------------------Q-LFVSRYA--YR-------
-------------PDI-S-RDVD----LT-----SRQ-AA-------SEPV-P--F--VS
-TGR--I-----LTAEL---GV--PG-LLET--IRW--------KD--D-----------
---------------IE------CPP-------LGPDDVRFELRGASIN-------FK--
-------------------DVLIAAGQL--EGI-----T-------------------E-
--MRNDCSGVVVEVGE---------------N-M----KH--R----------FK-PGDR
VCA---L------Y----S--R---S-YTNYP-LVHGD-------CCQVIP-D-------
-SLSFAEGA-------------------SL-PIVWATVYYGLVDKGSL----S--KG---
--------------E------KILIHSAAGAVGQAAIMLA-QHL-G--------------
--A-EVFATVGSEAKRDLLH-AKYGVPYDHIF---SSR---TTA-FYGEI---MKS----
---T--------G--GY---G-------VDVVLNSL-SGE-------------MF----R
E-SC-NL--MA-SFGRFVEIGR--------KDLMD-DALMPM------------------
-------E-FLLRNI--T-FSYVDLT-----AIIE-QR---KP-------------LARR
L----L-------------------HDI--ADLA------A-SGS-IR--------PV--
-----------T-LTTMPISD-------------------IEIAFRQIQAGKH---T-GK
IVLTVE----------------EN--QEV-PA--VP--
>tr|Q5BBP5|Q5BBP5_EMENI Putative uncharacterized protein OS=Emericella nidulans GN=AN2035.2 PE=4 SV=1
------------------------------------------------------------
------------------------------------------------------------
------------------------------------------------------------
----------------------QGFLRVLRN------E-YI--SRY---FISLDL---D-
--------------------P---------------------------------------
A----H-----ADAGAAGWSSGAN-PAVSA--IV----Q--------A-LEEGFGH----
-----GST---------------------------RTGPAE----FEY----------A-
------ER--NG----------------------------V-LHIPRYY--KD-------
-------------EKY-N-NMVTCPLAPSWSDHDERS----------IPLERL--F----
-QDR--Q-----LRLQV---GI--PG-HLGT--LAF--------AE--N-----------
---------------EA---NH-A-D-------LPPELMEITPRAHGAC-------SR--
-------------------DVMAAMGQL--K-D-----Q-------------------A-
--MGFECAGIIARLGS---------------E-A---YSK--G----------YR-VGDR
VMA---L------S----A--G---ASFASNV-CVPWH-------GVIQMP-K-------
-DMDFVSAA-------------------SL-PLAFTVAYFGLVRSASL----T--TG---
--------------Q------SVLIHAAAGAFGQAAIMLA-KHL-G--------------
--VTEIYATVGSPEKQDILE-REYGIPSERIF---SSR---DAS-FAPAI---LAA----
---T--------K--GR---G-------VDLVLSSL-SGP-------------LL----Q
E-SL-ST--VA-PLGYLVNIGK--------ADIER-NSLMAL------------------
-------E-SFSRGI--S-FVSMDVP-----TLLQ-RR---GP-------------DVHR
T----L-------------------GEI--TSLV------E-QQV-LK--------PV--
----------YP-VTVYPMQD-------------------VQAAFRFVQTGDQ---M-GK
VVLSAG----------------SD--EQV-YV--V---
>tr|Q5BEJ4|Q5BEJ4_EMENI Putative uncharacterized protein OS=Emericella nidulans GN=AN1036.2 PE=4 SV=1
------------------------------------------------------------
-----IISLESPSLGAEAFQSRLVVFVGELDRPVLASLDSTELEGIKTMALACKGLLWVT
-RGG----AV-E---CT-------------------------------------------
--------------DPDSA-LASGFVRVLRT------E-YL--GRR---FLTLDL---D-
--------------------P---------------------------------------
A----A-----HS------P---A-SDISV--IV----H--------L-LSSRLQP----
-----A------VE---------------------TAAPAD----SEF----------A-
------LR--DG----------------------------L-LLVPRLY--KD-------
-------------VVW-N-ALLE----PE-----VPDWASPE------------------
------------------------------------------------------------
-----------------------------------------KPRAYGLN-------FR--
-------------------DVMVAMGQL--K-E-----R-------------------V-
--MGLECAGVITRVGA---------------E-A---AAQ--G----------FA-VGDR
VMA---L------L----L--G---P-FSSRA-RVSWH-------GVASMP-A-------
-GMGFADAA-------------------SI-PMIFTTAYVALVQAARL----S--QG---
--------------Q------TVLIHAAAGGVGQAAVILAKEYL-G--------------
--A-EVFATVGSQEKRDLLI-KEYGIPDDHIF---NSR---DSS-FAPAA---LAA----
---T--------A--GR---G-------VDCLI---------------------------
-----EV--LA-PFGHFVEIGK--------RDLEQ-NSLLEM------------------
-------A-TFTRAV--S-FTSLDMM-----TLLR-QR---GD-------------EAHR
V----L-------------------SEL--ARLA------G-QGI-VK--------PV--
----------HP-VSVYPMRQ-------------------VDKAFRLLQTGKH---L-GK
LVLSTE----------------PD--EEV-RV--L---
>tr|Q6RKF0|Q6RKF0_COCHE Polyketide synthase OS=Cochliobolus heterostrophus GN=PKS15 PE=4 SV=1
------------------------------------------------------------
----------------PVDQDVVSFLELESPFFHDMKQTDFEYWIEMVGRMGAEKWLWIT
-RTA----SM-G---AT-------------------------------------------
--------------EPGYA-MSLGFARTLRS------E-K---KIT---ITTLEI---D-
--------------------E---------------------------------------
V----N-----------------APSSPQK--VV----Q--------V-YEKINTP----
-----PPDDDM---------------------------EPD----FEF----------A-
------IK--NG----------------------------V-IHLPRYH--WV-------
-------------SIK-E-ELEK-----------------------------------AA
EEVE--N-----KHLCI---GQ--KG-SING--LRW--------ED--N-----------
---------------EA---VS-R-P-------CAPNEIAVRPHTVGVN-------FR--
-------------------DIVQTQGLI--DSS-------------------------D-
--LGGECSAIVTEVGS---------------D-V-----T--D----------FK-VGDR
VFG---M------V----A--E---S-YSNRV-LDKAE-------LFAKVP-D-------
-NLTMEEAA-------------------TM-PTTYLTVIFALRHARRL----N--KG---
------------------------------------------------------------
----DIFATVGTEDKVEFLV-NNFGIPREQIF---DSH---SNA-FRTEI---LAA----
---T--------N--GR---G-------VDIALNSL-AGE-------------LL----H
E-TW-QC--IG-DFGAMIEIGK--------RDFYG-HGKIDL------------------
-------V-GFTDNR--S-FIGVDAH-----HIQH-AR---PD-------------LCGR
L----V-------------------REL--AELS------S-AGH-IQ--------PI--
----------RP-IKNFGVTE-------------------IADAFRYMQKGTH---I-GK
ITVTMP----------------ED--PKVFKE------
>tr|Q6RKF1|Q6RKF1_COCHE Polyketide synthase OS=Cochliobolus heterostrophus GN=PKS14 PE=4 SV=1
------------------------------------------------------------
-------------------------------------RFQTLQKFVANIGDRG--FFWIT
-RPS----QM-Q---SA-------------------------------------------
--------------DPRYA-TVVGALRSIRH------E-D---TID---LATCEV---H-
--------------------D---------------------------------------
V----S-------------------ASLDL--VA----D--------A-FTHFQKQ----
-----KEDDF-------------------------F--RPN----YEY----------A-
------II--DD----------------------------T-INVPRFY--PF-------
-------------TFG-D-ERTS-----------------------------S------R
AAND--R-----VSLVA---ER--PG-RLNT--LSW--------VS--R-----------
---------------RT------E-P-------LVGDQVDVEVFYSELT-------PK--
-------------------DVAEVMGNS--P-Y---PAG-------------------G-
--LGRSAAGRICAIGP---------------N-V-----K--G----------FA-VGDR
VIG---L------G----S--G---S-FSSHL-RVSEK-------LIEKIP-D-------
-SISFEEAA-------------------TL-PAAXXXXXXXXXXXXXX----X--XX---
--------------X------SVLIHNATGNVGLAALQLA-KAS-K--------------
--A-DVYATVKTEDEAKYLV-DNFGISKRHIF---SST---DDS-FLQAV---LEA----
---T--------G--GE---G-------VDLALNSL-SGD-------------LL----H
A-TW-KC--VA-EFGKMIEIGT--------TDLVG-AGKLEL------------------
-------N-AFLGGR--S-YTGVNLE-----ALVT-KK---PA-------------VVKG
L----L-------------------QST--VKYL------K-EGS-IA--------PL--
----------SS-RAVYGAAG-------------------VEDAIKHVQEEKE---L-SQ
VILQLR----------------DA--NGELKV------
>tr|Q6RKF2|Q6RKF2_COCHE Polyketide synthase OS=Cochliobolus heterostrophus GN=PKS12 PE=4 SV=1
------------------------------------------------------------
------------------------------------------------VAESKNGILWLT
-RSS----QL-S---CE-------------------------------------------
--------------HPRWG-QTPGAMRTIQK------D-M---GID---LAICEL---D-
--------------------R---------------------------------------
L----T-----------------S-LSLKA--VA----Q--------I-SERFSRR----
-----HTSSH----------------------------KLE----LEY----------A-
------IE--DG----------------------------N-IYIPRLY--PL-------
-------------NVD-S-ELCK----PD-----------------------SSATTLPQ
TDNG--E-----LNLTL---GT--VG-RLDT--LQW--------TT--C-----------
---------------SY------E-R-------PGENEVAIEIMATGLN-------FR--
-------------------DLLTAMDLI--E-A---PRQ-------------------V-
--LGLEAAGMVRDVGS---------------G-V-----E--N----------LQ-PGDR
VVV---VG-----G----T--S---L-FRTAA-VVPST-------SCWKLP-H-------
-SLSFEEAA-------------------TM-PCVFMTVIHGLLEFGQM----H--SG---
--------------H------TVLIHSACGGVGLAAIQLC-HMA-G--------------
--A-TIYCTVSNEEKVQFLE-DEFKIPRAHIF---NSR---NRS-FVDDV---MRA----
---T--------N--GA---G-------VDLVLNSL-SGE-------------LL----H
A-SW-EC--VA-EFGKMIEIGK--------RDLLG-NGRVSL------------------
-------H-PFVLNR--S-FHGIDLA-----HLIE-RR---PA-------------ECRR
L----L-------------------GRM--MTLY------E-AGH-IK--------PI--
----------SP-AKTFKVSE-------------------VEQCFRYMQQGRH---I-GK
IILRVG----------------DS--ADEATR------
>tr|Q6RKF3|Q6RKF3_COCHE Polyketide synthase OS=Cochliobolus heterostrophus GN=PKS11 PE=4 SV=1
------------------------------------------------------------
-----------------------------------------------SLGSTP--MLWIM
-PPA----QR-NVDRDG-------------------------------------------
--------------NPSFG-LSLGLLRTLRN------E-R---SVA---ITTLEM---D-
--------------------H---------------------------------------
M----D-----------------D-AGFAA--AT----K--------L-IGKLAHKRGQS
-CSGLKGTSG-------------------------I--DPD----REF----------F-
------FT--KG----------------------------A-LEVGRYH--PV-------
-------------TLS-Q-ELAL-----------------------------K------S
QKSG--A-----VTLQI---GR--PG-LLQS--LKW--------VD--L-----------
---------------TA------Q-K-------PAHNEIVVEPRCVGLN-------FR--
-------------------DVLLCMGIV--E-A---NNV-------------------N-
--IGLEGSGIVTKVGS---------------G-V-----T--G----------LQ-PGDR
VFY---L------A----D--K---C-FSTEL-TVLAE-------RCAKIP-S-------
-SLPFEQAA-------------------TM-PCVYATVIHSLLDMGGL----K--SG---
--------------M------SILIHSACGGIGIAALNIC-QNIPD--------------
--L-EVYVTVGSEVKIEYLM-QNFGLKREQIF---NSR---DTT-FLHDV---QVA----
---T--------K--GR---G-------VDLVLNSL-SGE-------------LL----H
A-SW-QC--VA-PYGKMLEIGK--------RDFIG-KARLEM------------------
-------D-LFEANR--S-FIGIDLA-----RFDA-TR-------------------CQG
L----L-------------------QRT--VKML------T-TGS-IR--------PI--
----------EP-IKIFDATE-------------------VEASFRYMQKGTH---L-GK
VVVSIP----------------EK--GMGLPK------
>tr|Q6RKF4|Q6RKF4_COCHE Polyketide synthase OS=Cochliobolus heterostrophus GN=PKS10 PE=4 SV=1
------------------------------------------------------------
-----------------------------------------------------KRLLWAN
---------------EE-------------------------------------------
--------------SPGTD-LVTGFAASIRL------D-LP--ELK---FVTITF---Q-
--------------------D---------------------------------------
N----E-----SD----------E-SVASK--IF----E--------V-DTRLSSY----
-----RTC------------------------------PYE----TSY----------K-
------VV--DG----------------------------S-ILIPRLV--EA-------
-------------PGL-T-KHIG----QT-----SDD-SL-------SEMA----F--GA
DPTR--P-----LRLKV---QQ--IG-SLSS--SCF--------VT--D-----------
---------------PL---YT-A-P-------LEEDQVEFKVKATGMN-------FK--
-------------------DLAIQLGMI--S-E-----S-------------------A-
--MGLEAAGIVTRVGS---------------G-V-----T--R----------FK-PGDR
VFG---V------T---YD--G---S-FATYA-RTSES-------ILTKIP-D-------
-NLSFAQTA-------------------TM-PVVYLTAWICLYEIGGLAKRAKRGKK---
--------------P------TVLIHVAAGGVGQAAIQLA-QRE-G--------------
--A-EIFVTVGSIEKRDFLE-NTYGIPRDHIF---SSR---DLT-FKTGV---LRM----
---T--------A--NR---G-------VDIVINSL-AGD-------------AL----R
A-SW-EL--VA-PFGAFAEIGL--------TDIES-RARISM------------------
-------A-TFARGV--R-FESLELA-----YMWR-TD---PE-------------RLGQ
F----W-------------------ADM--IEDT------L-GRN-LE--------IK--
----------TP-ITSYPVSK-------------------MEEAMRLIQSAKH---I-GK
LVIEYH----------------DE--DVV-RV--I---
>tr|Q6RKF6|Q6RKF6_COCHE Polyketide synthase OS=Cochliobolus heterostrophus GN=PKS8 PE=4 SV=1
------------------------------------------------------------
------------------------------------------------------------
-GGS---------PGAG-------------------------------------------
--------------NPTAE-MAVGFSRSVCS------E-RG--DQS---FITLSL---E-
--------------------T---------------------------------------
E----D-----------------LAEGSSH--VL----R--------L-LEHFHEA----
-----GGN---------------------------RSADAE----SEY----------A-
------VH--NG----------------------------L-IHIPRIV--PQ-------
-------------KRV-N-QTLA----TR-----AKLPDK------------LSFALGQA
APKP--R-----INLTI---QQ--PG-LLDT--LYY--------IE--T-----------
---------------PT---PS-T-Q-------LQSSEVEIEVAAASLN-------FR--
-------------------DVMIALGQV--P-G-----D-------------------G-
--LGLEGSGTVTRVGP---------------G-C-----K--T----------LQ-PGDR
VMYFIFS------T----G--G---C-CGTYV-RCDEA-------STRKIPRE-------
-DISFLDAA-------------------AI-PAVWATVVYAFDYVGRL----R--KG---
--------------E------SVLIHAGAGAVGQAAIQLA-QLR-G--------------
--A-EVFVTVGSEWKRKLVK-ELYGLADDHIF---HSR---EAS-FVDDV---FHA----
---T--------A--NR---G-------VDVVLNSL-GGE-------------TP----P
TLVALHC---S-PFGRFIDIGK--------ADILA-NNTLEM------------------
-------G-HFLRNV--T-FAAIDVA-----GMYA-EN---KP-------------LMQL
V----L-------------------DDV--FSLF------A-ANPGLH--------NP--
----------KP-LHAFAPSK-------------------IEEAMRALQGGKI---A-GK
AVIDFQ----------------MAGDLVV---------
>tr|Q6RKF8|Q6RKF8_COCHE Polyketide synthase (Fragment) OS=Cochliobolus heterostrophus GN=PKS6 PE=4 SV=1
------------------------------------------------------------
-----------------------------------------------------EGALWVT
-GGG----AL-D---TT-------------------------------------------
--------------HPLKS-LMVGLARAIRN------E-NA--GVR---LVCLDL---E-
--------------------A---------------------------------------
P----S-----TI-----DF---E-KASRI--TL----K--------V-AEAHIRG----
-----------------------------------D--GTE----GEF----------A-
------AR--DE----------------------------T-AFIPRVE--RT-------
-------------LEM-D-ASLR----KY-----EAK-GD-------PEMV-S--F--VG
-CGR--P-----LKLTI---KT--PG-LLDT--FQW--------EE--D-----------
---------------EI---YH-T-P-------MPNDWIEIEVKAVGLN-------FK--
-------------------DVLVALGNL--A-E-----N-------------------K-
--LGVDASGVITRVGS---------------A-V-----T--D----------LK-VGDK
VMT---A------S----C--D---T-FATYV-RFPAK-------GAIPVP-S-------
-DMSFEEAA-------------------SM-PLIFLTAYYALVTAGGI----T--AG---
--------------E------TILIHAAAGGVGQAAIMIA-QAK-G--------------
--A-EVFATVGADSKKQLLM-EQYGIREDRIF---SSR---DTS-FVKAV---LRA----
---T--------N--GR---G-------VDLVLNSL-AGE-------------AL----R
L-SWTDC--LA-KFGRFLEIGK--------ADLFA-NTGLDM------------------
-------K-PLLDNK--S-YIGVNLL-----EFEN-NP---TP-------------RAVA
L----W-------------------HDT--AKLI------Q-DKS-IK--------PI--
----------LP-LQMFTMSE-------------------VEKAFRHMQAGKH---M-GK
VVVRVD----------------EA--DVV-RA--V---
>tr|Q6RKG0|Q6RKG0_COCHE Polyketide synthase OS=Cochliobolus heterostrophus GN=PKS4 PE=4 SV=1
------------------------------------------------------------
-----------------------------------------------------------T
-CGA----AA-E---CS-------------------------------------------
--------------MPRHA-MVTGLIRSLQA------E-KP--QRR---ILTIDI---D-
--------------------P---------------------------------------
K----TLKSVEMA----------E-DFNAL--IC----K--------L-LVSALET----
-----G-----------------------------F--EVE----SEY----------V-
------IR--NG----------------------------M-VLIPRLM--PN-------
-------------NTL-N-RHVQ----DT-----LSD-YH-------PRLE-D-----IS
HSSQ--P-----LKLRI---WY--PG-LLDT--MYW--------EC--S-----------
---------------QR---DL-H-P-------LSDDEVQVAFEYIGLN-------FR--
-------------------DLMASMGQL--G-G-----EM------------------N-
--LLIEGSGTVLRVGK---------------A-A-----Q-GR----------FT-KGDK
VVA---F------A----P--D---G-LATIS-NLKKD-------HVFLLP-S-------
-KLELGTSA-------------------AV-LVAYSTALHCLRDVAHI----R--PG---
--------------D------SVLIHSAAGAFGQAAITVA-RHL-K--------------
--AGKIFVTVGSQEKRTLLK-EKFAIEDDDIF---CSR---DNT-FKRGV---LLR----
---T--------N--NR---G-------VDVALNSL-SGD-------------AI----A
D-TV-SI--LA-DFGRFVEIGK--------RDLLN-NGKLEM------------------
-------R-NLLKCI--T-FAVVDLV-----LLAK-SK---PR-------------VFRE
L----V-------------------QDA--LHIA------S-SAI-SG--------AI--
----------SP-VVLKPVSE-------------------IESAFRLMQAGKH---V-GK
LVLKLN----------------PA--SSV-RV--Q---
>tr|Q6RKG1|Q6RKG1_COCHE Polyketide synthase OS=Cochliobolus heterostrophus GN=PKS3 PE=4 SV=1
------------------------------------------------------------
---------------------------------------------------------WVT
-QGG----AV-E---SA-------------------------------------------
--------------DPFSS-LASGFLRILRL------E-YV--GKL---LATLDL---D-
--------------------S---------------------------------------
K----A-----EI-----WS---A-STVSA--VS----S--------V-YAGLFAN----
-----PAEN--------------------------K--PRD----FEF----------A-
------DR--DG------------------------------INILRYF--KD-------
-------------HAR-N-DVWF----PD-----TDEANT-------TVLQ-K--F----
-VDS--S-----VQLTI---EN--PG-HLES--LVF--------AP--S-----------
---------------TD---KSGI-E-------IAADEIEVSPQAFGIT-------PR--
-------------------DIGAATNTI--Q-D-----R-------------------T-
--LGFECAGIVTQVGA---------------N-A---ASE--G----------YK-VGDR
VAI---V------M----D--G---E-SGNRI-RVPWT-------SAVQLP-G-------
-AMGFELAA-------------------AL-PVAYATAWISLMDVAHI----Q--KG---
--------------D------SILIHDAGSAIGQAAVSLA-KYV-G--------------
--A-EIFATVSDPEHNSFLR-RVIGLKGDHIF---PST---DSA-FATAI---QTK----
---T--------N--GR---G-------VDVVLNTL-EGS-------------LL----H
K-TL-EC--VA-PLGHFFELGK--------RDLEQ-NSRLDM------------------
-------G-AFARGI--T-FSAIDVT-----MLAK-HK---GR-------------QVHR
A----L-------------------TST--IDLM------K-TRK-IR--------GV--
-----------P-ISVHDISN-------------------AVQAFRSAQSSGS---L-GT
VVLSVK----------------PE--STV-PV--VR--
>tr|Q6RKG3|Q6RKG3_9PEZI Polyketide synthase OS=Mycosphaerella zeae-maydis GN=PKS1 PE=2 SV=1
------------------------------------------------------------
-----------------------------------------------------AGVLWVT
-RGA----GSDT---CA-------------------------------------------
--------------DPQAA-LIQGLARTVRA------E-VG--DRP---MATLDL---D-
--------------------E---------------------------------------
E----V-----RLN---------AVEAAKC--IA----G--------V-FRHVMRA----
-----A--------------------------------SAE----LEL----------R-
------ER--NG----------------------------V-VHVPRLI--ED-------
-------------LDA-S-RQLQ----AE-----DGI-AA-------ATETLT-----LQ
-QAG--S-----CRLFA---GT--PG-LLDS--LHF--------AP--D-----------
---------------ER---VS-V-E-------LAAGDIEVEVQAAGIN-------FK--
-------------------DVMMAMGQI--P-I-----E-------------------D-
--LGLECSGMVTSVGS---------------Q-V-----Q--C----------FA-VGDR
VVT---M------G----P--G---S-FCTRL-RVDAR-------LAYRIP-D-------
-SMSWETAA-------------------AL-PITHVTAYHAVRHLGRI----V--RG---
--------------D------TVLVHAAAGGLGQALVELS-IMA-G--------------
--A-RVLVTVGSADKKHFVM-ERFGIPEHHVL---YSR---DTS-FASHV---MRL----
---T--------Q--GV---G-------VDVVMNSL-AGE-------------AL----R
Q-SW-TC--IA-ANGRFVELGQ--------RDITV-NSRLDM------------------
-------A-PFARNA--S-FIAFNLA-----KMLR-QD---PQ-------------MACE
M----L-------------------GEV--LKLY------D-RGT-LR--------GY--
----------QS-LETYTYSH-------------------LGDAFRKMQTGRH---M-GK
LVAVAR----------------PA--DIVRFQ------
>tr|Q6RKK0|Q6RKK0_GIBMO Polyketide synthase OS=Gibberella moniliformis GN=PKS15 PE=4 SV=1
------------------------------------------------------------
-------------------------------------------------EVSS--ILWVT
-QGG----LM-E---GQ-------------------------------------------
--------------HPEAA-IVNGFLQCLDL------K-P---DLT---ARSMDF---E-
--------------------L---------------------------------------
S----------------------APRDLKM--AR----E--------I-IRRESIM----
-----H-----------------------------V--SKD----MQF----------R-
------QH--NG----------------------------R-WLIPRLL--PD-------
-------------QRL-T-DDFS----RS-----QGD-DV-------SIVQKP-----LK
-DLG--P-----LQVTT---TD--AG-RLSA--LVF--------KP--D-----------
---------------EE---LS-G-A-------LEPGYVEVQVKAYGMN-------YV--
-------------------ELSALAGGY--D-T-----D-------------------K-
--LSSEFSGVITRVAS---------------D-V-----K--S----------LG-VGDR
VFA---M------W----P--G---K-FGNVA-RLPHY-------ACQIAPST-------
-RDSFEALA-------------------TL-PSAYCTAWYALVNVARV----Q--PG---
--------------E------TVFIQSATGGFGLAAIQVA-RMH-G--------------
--A-EVFVTAGTQTKRDMLR-YQIGIPADHIF---PSR---DVA-VYATL---KAA----
---T--------A--DRG--G-------FDIVLNTS-QGD-------------YL----H
QVTW-PL--VA-PFGRFVELKK--------ADIVD-NGSLSL------------------
-------Q-KFAQGV--T-FTAVDLH-----FISA-TR---HK-------------VLTD
V----L-------------------ALI--GDKY------R-AGE-IR--------PL--
----------S--WKSYPASN-------------------IGGAYADFSRFEH---V-GK
LVLSFG----------------DE--DVV-PY----LH
>tr|Q6RKK1|Q6RKK1_GIBMO Polyketide synthase OS=Gibberella moniliformis GN=PKS14 PE=4 SV=1
------------------------------------------------------------
-------------------------------------------------------LLWIT
-AAN-------MLGLTP-------------------------------------------
--------------NPNLT-LSNGLSRALML------E-QP--VLH---FSILDV---G-
------------------------------------------------------------
SLVDLN-----------------TELICSS--VI----K--------V-LGRVHD-----
--------------------------------------RDD----CEF----------I-
------QK--DG----------------------------L-LQISRYC--PD-------
-------------IQL-N-SLFR----RR-----LGLQAG-------RDLE-------PL
ASSH--P-----ARLSI---DR--IG-AMDS--LFF--------QTISE-----------
---------------PT---TN-H-D-------LAPGFVDVDVRAVSLN-------AK--
-------------------DVYTMSGRVDTRNM-------------------------T-
--TAFDFSGLVTSIGQ---------------H-V-----N--H----------VA-VGDR
VVV---S------A----P--H---H-LGTAV-RVPAG-------CVHKMT-P-------
-DEEFTVMP-------------------SM-LVIYPTALYALNERAHL----R--SG---
--------------E------SILIHAGSGGLGIAAIILA-RRI-G--------------
--A-TVYTTVGSDVKRDYLI-NELSVPSSHIF---NSR---NST-FVQGI---MKA----
---T--------D--GR---G-------VDVILNSL-VGD-------------LM----H
D-SW-RC--LA-DFGRFVEVGK--------RELVD-VGKLDM------------------
-------S-VFLRNA--T-FTAFDLS-----DLFY-SQ---DH-------------FHRS
IWDRLI-------------------SET--LQLY------R-DGE-IQ--------PP--
-----------P-IKVFDVSQ-------------------TAQAYRSFLSKDR---V-GK
IVISME----------------DQ--QAR---------
>tr|Q6RKK3|Q6RKK3_GIBMO Polyketide synthase OS=Gibberella moniliformis GN=PKS12 PE=4 SV=1
------------------------------------------------------------
--------------------------------------------FTKCLGSTN--VLWLL
-PPT----QA-G---CS-------------------------------------------
--------------NPRSA-QTLGVTRTLRS------E-L---GLN---LYTLEI---D-
--------------------L---------------------------------------
S----------------------EDHFGTL--IT----N--------V-FEKVIQD----
-----KDSET-------------------------L--EPD----REY----------V-
------VH--HG----------------------------A-VCVGRYQ--PI-------
-------------RIA-E-EALE----------------------------------KTQ
SGEV--M-----KTLRV---DK--PG-ALDT--MDW--------VA--L-----------
---------------AI------PET-------IMEDEIEVKVHSAGLN-------FH--
-------------------DVVSAMGII--P-SDTRHVF---------------------
--PGIEVSGVVRRLGS---------------A-V-----I--G----------FS-IGDR
IMS---N------G---YS--G---G-FSTHF-TAKHH-------YMHKIP-E-------
-EMSFEEAA-------------------TIQXCCFSTVIYALIDVGKM----C--KG---
--------------T------SVLIHSACGGIGLAAIQVV-QMM-E--------------
--G-EIYATVGNEEKREYLV-KQYGIPREHIF---HSR---DAS-FLDGV---MQQ----
---T--------A--GQ---G-------VNLVLNSL-SGD-------------LL----N
V-SW-KC--VA-KSGTLIELGK--------RDLAS-HGQLDM------------------
-------S-GFLDNR--S-YCGIDMH-----YLIG-EQ---PM-------------LVKD
V----V-------------------ERT--LEFF------R-QGK-LR--------AL--
----------RP-VKSFGAGD-------------------AKKAFRYLQDGQH---M-GK
VVLEMS----------------TD--LSEPEV------
>tr|Q6RKK4|Q6RKK4_GIBMO Polyketide synthase (Fragment) OS=Gibberella moniliformis GN=PKS11 PE=4 SV=1
------------------------------------------------------------
------------------------------------------------------------
------------------------------------------------------------
--------------NPGFG-LSLGLTRTLRS------E-Q---SLA---ITTLEI---D-
--------------------Q---------------------------------------
V----N-----------------D-ESFKA--VT----N--------L-AIKVLDHREGG
STESTRGATT-------------------------M--DPD----REY----------V-
------VE--NG----------------------------V-VKVARYH--PV-------
-------------SLS-Q-ELAS-----------------------------R------A
SKPE--A-----VTLEI---GR--MG-LLQT--LGW--------VP--F-----------
---------------PT------S-D-------PGYGEVTIEPRCAGLN-------FRVS
LFLSIHSLIHLMLTMAVDKDVLLCMGVV--E-A---TGV-------------------G-
--IGLEGSGIITKVGA---------------G-V-----G--K----------FQ-PGDP
VFY---L------A----D--N---C-FSTQI-TISAQ-------RCAKIP-S-------
-QLAFEDAA-------------------TM-PCVYATVIHSLLDVGGL----R--PG---
--------------Q------SILIHSACGGIGIAALNLC-RNFQG--------------
--L-EIYTTVGNEEKVQYLV-DNFGLPRSRIF---NSR---DAS-FLYDV---RAA----
---T--------Q--GR---G-------VDLVLNSL-SGD-------------LL----H
A-SW-QC--VA-PYGKMLEIGK--------RDFIG-KARLEM------------------
-------D-LFEANR--S-FIGIDLA-----RFDS-AR-------------------CQK
L----L-------------------ERT--AAMI------Q-TGI-VQ--------PI--
----------KP-VKVFDASD-------------------AEGAFRYMQKGVH---L-GK
IVVSIP----------------PH--SSTALP------
>tr|Q6RKK9|Q6RKK9_GIBMO Polyketide synthase OS=Gibberella moniliformis GN=PKS6 PE=4 SV=1
------------------------------------------------------------
---------------------------------------------------ASRGTLWLT
---------------LD-------------------------------------------
--------------TASRG-LVNGLGRTIRA------E-HP--DIS---FTVLSL---D-
--------------------A---------------------------------------
L----T-----SLD---------SALNTKT--IS----S--------I-IENMSRK----
-----TFG---------------------------E--TSD----SEY----------V-
------IR--NN----------------------------Q-VLVERLI--PN-------
-------------PDL-K-ALLD----SS-----KTGNNL-------SAVKVP--L--KQ
-VNK--P-----LQLSI---RD--PG-LLDT--LEY--------LS--V-----------
---------------PD---LF-E-P-------LGDNQIEIEVGSVGLN-------FR--
-------------------DVMVAMGQM--E-D-----N-------------------T-
--LGIECAGVVAKVGA---------------G-V-----Q--K----------FK-VGDR
VFG---M------H----A--G---C-FQTRV-RVDPR-------TFQRTP-E-------
-HLGDEEAA-------------------SL-MCTSATVVHSLIDVARL----Q--RG---
--------------E------SVLIHSAAGGVGQAAIRLA-KYL-G--------------
--A-EIFATVSSEKKKRLLI-EDYGVKESHIF---NSR---DYS-FADGI---LRL----
---T--------N--QR---G-------VDVVINSL-AGE-------------AL----R
R-TW-LC--VA-PFGRFIELGK--------RDIYD-NSGLDM------------------
-------R-PFLDNI--T-FSGLDIL-----TQVI-SY---PD-------------RFEA
I----G-------------------NQV--VELL------S-KNA-IS--------PL--
----------NN-LARYSFGE-------------------VSKAFRLMQSGGH---V-GK
IVLYPR----------------PD--DIV-PI--V---
>tr|Q6RKL0|Q6RKL0_GIBMO Polyketide synthase OS=Gibberella moniliformis GN=PKS5 PE=4 SV=1
------------------------------------------------------------
------------------------------------------------------------
-----------S---PK-------------------------------------------
--------------NPGAD-MVTGFARCMRA------E-NP--GLN---FVTLSV---D-
--------------------D---------------------------------------
L----D-----SL----------D-KTSSI--IL----Q--------I-LSSGGGN----
-----ENXXXXXXXLS-------------------SGGGNE----NTF----------F-
------EK--DG----------------------------A-VYIPRIT--EA-------
-------------NTV-N-HLIA----AK-----TKG-ES-------ARSE----TWQDA
SKDR--A-----LTLQC---AV--PG-LLDS--LQF--------QD--D-----------
---------------EL---YE-K-P-------LGPYDVEVRVHATGLN-------LL--
-------------------DVMIALGKV--I-G-----E-------------------A-
--FGQECAGVVTRVGT---------------D-V-----D--R----------VS-VGDR
VCG---L------L----R--G---T-FKTFA-RGSQW-------QFAKIP-S-------
-SIDYAVAA-------------------AV-PVVYTTAYYGLHDLARL----Q--AG---
--------------E------SILIHWGAGGVGQAAIQLA-KAV-G--------------
--A-EVFVTVGSIEKRDFLH-EHYGIPLHHVL---SSR---DLS-FVHGI---KRL----
---T--------D--GR---G-------VDVILNST-AGQ-------------TL----R
A-SW-DC--IA-PYGRFIEIGK--------VDIFA-NAGLPM------------------
-------G-PFKKSV--T-FSFFDIG-----LISL-ER---GR-------------LFSR
V----L-------------------QDV--VDLL------A-KGS-IT--------PP--
----------QP-LHVYSYSD-------------------IQEAFRIMQSGSH---M-GK
LVLKAQ----------------DD--DLV-MV--E---
>tr|Q7S0Q5|Q7S0Q5_NEUCR Putative uncharacterized protein OS=Neurospora crassa GN=NCU06013 PE=4 SV=2
------------------------------------------------------------
------------------------------------------------------AILWVV
-KGA----YD-K---CT-------------------------------------------
--------------EPEAY-MVTGLSRSIRS------E-TA---LR---FATLDL---D-
--------------------A---------------------------------------
A----S-----PL-----SE---A-KAAEM--VF----C--------V-FNMAFGS----
-----ASS---------------------------S--MSE----LEF----------M-
------ER--GG----------------------------S-LFTPRIT--HD-------
-------------RET-D-QEVQ----TL-----TNP-RA-------LEPT-A--F--GD
-DGR--L-----LRLEI---SA--PG-ALHT--LHF--------VD--D-----------
---------------HS---LE-V-P-------LAIDQLEIEVKAVGLS-------FR--
-------------------DAMAAKGQI--P-I-----T-------------------M-
--SGAEASGIVVAVGS---------------S-I-----S--A----------FK-VGDR
VAA---L------T----Q--G---A-FATRT-RATAS-------LAIKVP-G-------
-HISFEAAA-------------------TL-PLGYCVAYYSLVDVGRL----A--EG---
--------------E------TVLIHQAAGAVGQAAICLA-QMI-G--------------
--A-EIFATVGSAEKKELLI-NEFSLPSDHVL---YSR---DTS-FGPTI---RRA----
---T--------Y--GK---G-------VDVILNSL-VGD-------------GL----R
E-SW-KS--LS-KFGRLVDIGK--------RDSAS-KSRTEV------------------
-------S-AAKRNA--S-FVSVDIF-----ALLA-ER---PK-------------ALKR
V----F-------------------ADV--ARLL------R-YGK-VR--------SA--
----------SP-LSVFPVSD-------------------IEGALKMQQSGSP---TMGK
AVVALS----------------GS--DFV-KA------
>tr|Q7S380|Q7S380_NEUCR Putative uncharacterized protein OS=Neurospora crassa GN=NCU04865 PE=4 SV=1
------------------------------------------------------------
------------------------------------------------------------
--GG----AD-E---CD-------------------------------------------
--------------QPLAS-LAAGFLRSLRQ------E-YS--GKR---LATLDL---D-
--------------------P---------------------------------------
I----Q-----DM-----WS---E-TSITT--IT----E--------V-FRKLFDY----
-----SINE--------------------------A--GSD----YEF----------A-
------ER--EG----------------------------A-VKIPRYI--KD-------
-------------VTR-N-SAVF----KQ---QQATTQPE-------AEMQ-P--F--IQ
-PDR--P-----LRLAI---GT--AG-LLDT--LKF--------VD--D-----------
---------------PT---AS-D-P-------LPEDFVEVEPRAFGVN-------FR--
-------------------DVMVAMGQL--K-S-----N-------------------T-
--MGYDCAGVITRVGP---------------A-A---AAE--G----------YQ-VGDR
VSV---L------L----R--G---H-YASRT-RIHWT-------SAVKIP-D-------
-TMTFETAA-------------------SL-PTQYVAAYVSLYDTARL----Q--KG---
--------------E------SVLIHAATGGVGQAAVMMA-QRV-G--------------
--A-EVFVTVGTDEKREFVM-KHYGIAADHIF---SSR---DTS-FAAGV---MAM----
---T--------K--GR---G-------VDVVLNSL-AGT-------------LL----Q
E-SF-NC--LA-PFGRFVEIGK--------RDLEQ-NSSLAM------------------
-------E-AFTRAV--S-YTSIDVI-----TLGE-YK---KM-------------ETNR
I----M-------------------KDI--IHLV------G-AGE-LR--------VV--
----------EP-ITVYPVGE-------------------IEKAFRLMQAGKH---M-GK
IVLTAS----------------EE--TLV-PV--L---
>tr|Q86ZD9|Q86ZD9_9ASCO Type I polyketide synthase OS=Phoma sp. C2932 PE=2 SV=1
------------------------------------------------------------
--------------------------------------------------------IWVS
-RGG----AM-H---GT-------------------------------------------
--------------RPNSS-LKTGLLRTLRL------E-YT--EKR---FISLDL---D-
--------------------S---------------------------------------
A----R-----PQ-----WN---H-DSITT--IN----E--------V-LCGALAQ----
-----NADS--------------------------S--IKD----SEF----------A-
------EQ--DG----------------------------Q-LFVPRIS--CD-------
-------------IAR-N-EDLS----SD-----SNSP---------AQME-P--F--HQ
-PGK--L-----LQMGI---KT--PG-LIDT--LQF--------SK--T-----------
---------------DA----T-D-N-------LPNDYIEIEPKAFGLN-------FR--
-------------------DVMVAMGQL--E-E-----S-------------------I-
--MGFECAGVVRRVGP---------------S-S---AGH--N----------IK-VGDR
VCA---L------L----G--G---Q-WTNTV-RVHWH-------SVAPIP-Q-------
-AMDWETAA-------------------SI-PIVFVTAYISLVKIARM----Q--AG---
--------------E------TVLIHAASGGVGQAAIILA-KHV-G--------------
--A-EIFATVGTDEKRDLLI-KEYKIPDDHIF---SSR---NAL-FAKSI---RQR----
---T--------N--GK---G-------VDVVLNCL-AGG-------------LL----Q
E-SF-DC--LA-DFGRFIEIGK--------RDIEL-NHCLNM------------------
-------G-MFARSA--T-FTAVDLI-----AIGR-DR---SY-------------MFAE
A----L-------------------PKI--MTLL------Q-EKA-IR--------PV--
----------TP-ISIYKIGD-------------------IETAFRLMQAGKH---M-GK
IVITAP----------------ED--AMV-PV--I---
>tr|Q8J0F5|Q8J0F5_PENCI Polyketide synthase OS=Penicillium citrinum GN=mlcB PE=4 SV=1
------------------------------------------------------------
------------------------------------------------------ALLWVS
-RGA----AM-S---SE-------------------------------------------
--------------DPWKA-LHIGLLRTIRN------E-NN--GKE---YVSLDL---D-
--------------------P---------------------------------------
S----R-----NA-----YT---H-ESLYA--IC----N--------I-FNGRLGD----
-----LSE------------------------------DKE----FEF----------A-
------ER--NG----------------------------V-IHVPRLF--ND-------
-------------PHW-K-DQEA----VE------------------VTLQ-P--F--EQ
-PGR--R-----LRMEV---ET--PG-LLDS--LQF--------RD--D-----------
---------------EG---REGK-D-------LPDDWVEIEPKAFGLN-------FR--
-------------------DVMVAMGQL--EAN-----R-------------------V-
--MGFECAGVITKLGG---------------A-A--AASQ--G----------LR-LGDR
VCA---L------L----K--G---H-WATRT-QTPYT-------NVVRIP-D-------
-EMGFPEAA-------------------SV-PLAFTTAYIALYTTAKL----R--RG---
--------------E------RVLIHSGAGGVGQAAIILS-QLA-G--------------
--A-EVFVTAGTQAKRDFVG-DKFGINPDHIF---SSR---NDL-FVDGI---KAY----
---T--------G--GL---G-------VHVVLNSL-AGQ-------------LL----Q
A-SF-DC--MA-EFGRFVEIGK--------KDLEQ-NSRLDM------------------
-------L-PFTRDV--S-FTSIDLL-----SWQR-AK---SE-------------EVSE
A----L-------------------NHV--TKLL------E-TKA-IG--------LI--
----------GP-IQQHSLSN-------------------IEKAFRTMQSGQH---V-GK
VVVNVS----------------GD--ELV-PV--G---
>tr|Q92217|Q92217_COCHE Polyketide synthase OS=Cochliobolus heterostrophus GN=PKS1 PE=4 SV=2
------------------------------------------------------------
--------------------------------------------------DTCSGIVWVT
-RGA----ADNV---CS-------------------------------------------
--------------NPQVS-LIQGFARTVRA------E-AG--DKP---ITTLDL---D-
--------------------N---------------------------------------
D----K-----VLS---------AQAAAAY--IA----A--------V-FQRMMQG----
-----GE-------------------------------DID----VEL----------Q-
------ER--RG----------------------------I-LHVARLI--ED-------
-------------GDA-A-KQLQ----GE----------A-------TAMELR-----LD
-QAG--P-----CRLFA---GT--PG-LLDS--LHF--------TV--D-----------
---------------DR---VQ-E-S-------LETGQIEVQVHATGIN-------FK--
-------------------DVMMAMGQI--A-V-----E-------------------D-
--LGCECSGVVSAVGD---------------G-V-----V--G----------LR-VGDR
VAC---M------G----P--G---S-FCTQL-RVDAR-------LAHRIP-H-------
-HMELETAA-------------------AL-PITYVTAYHSIHNIAHL----R--HG---
--------------E------TILIHAAAGGLGQALVELS-QLV-G--------------
--A-RVLVTVGSTEKKRLIM-QRFRLSEEDIL---FSR---DTS-FVHDV---MRL----
---T--------N--GR---G-------VDVIMNSL-AGE-------------SL----R
Q-SW-TC--IA-PNGRFVELGQ--------RDITV-NSRLDM------------------
-------A-PFARNV--S-FTAYNLA-----YMLR-HD---PQ-------------AAHE
V----L-------------------AEV--LALY------D-QGK-LR--------GP--
----------EP-LEKCTFSQ-------------------LGNAFRKIQTGRH---M-GK
MVAVAN----------------PD--DMVWYK------
>tr|A8PV08|A8PV08_BRUMA Oxidoreductase, zinc-binding dehydrogenase family protein OS=Brugia malayi GN=Bm1_35180 PE=4 SV=1
------------------------------------------------------------
----------------------------------------------------DYKTIWLT
STTV--------------------------------------------------------
----------------RNN-GLLGLALCFKQNYRLSEENLK--SNR---FRTLID---M-
------------------------------------------------------------
-----------------------SVKKENRTGPA----Q--------I------------
--------------------------------------GMEHESVKQLVKLD--LHANN-
------YR--DG----------------------------V-WGSMRHL--VV-------
-------------KDD---EMHLYKDVEH-------------------------------
------------AFINT---LI--RG-DVSS--LTW--------FE--S-----------
---------------PN------QFFEDTCQ--KNPSLELCNVYYSAIN-------FR--
-------------------DVMLAYGRLPPDAIPGQFAD-------------------RE
CLLGMEFSGR-------------------------------------------LK-DGTR
LMGIL--------P----A--Q---A-LATSV-IVNRE-------YAWTVP-D-------
-NWSLTDAA-------------------TV-PVVYTTAYYALVMRGRI----R--RG---
--------------D------KVLIHGGSGGVGQAAISVA-LSR-G--------------
--C-EVFTTVGNAEKKAFLQKRFPQLKDRHFA---NSR---NSD-FELHI---RHQ----
---T--------R--GR---G-------VDVVLNSL-AQH-------------ML----Q
A-SI-RC--LA-QNGRFLEIGK--------VDLSQ-NSPLGM------------------
-------A-VFLKNI--T-FHGILLD-----AVMD-PSVGKKE-------------DWQE
V----A-------------------RLV--QDGI------K-SGI-VQ--------PL--
-----------S-YTTFSSEK-------------------AEEAFRFMSSGKH---I-GK
VLMEIR--------------------REEPERVCVPSP
>tr|A8XFD1|A8XFD1_CAEBR CBR-FASN-1 protein OS=Caenorhabditis briggsae GN=Cbr-fasn-1 PE=4 SV=2
------------------------------------------------------------
----------------------------------------------ERLNEPDAKTIWLV
SNKC--------------------------------------------------------
----------------RNN-GIVGLALCFVE------ENLK--SNR---FRSAFD---M-
------------------------------------------------------------
-----------------------SATKAIRDGPP----V--------W------------
--------------------------------------NIGDEETKKIIDLD--MHAND-
------YM--DG----------------------------Q-WGSMRHI--VV-------
-------------KDE---DAHVYKDCEH-------------------------------
------------AFINT---LT--RG-DVSS--LTW--------FE--S-----------
---------------PN------QYFDSMAK--TKSSQELCSVYYAPIN-------FR--
-------------------DIMLAYGRLPPDAIPGNFAD-------------------RE
CLLGMEFSGR-------------------------------------------LK-DGTR
LMGIL--------P----A--Q---A-LATTV-MVDRD-------YAWEVP-S-------
-DWTLAEAS-------------------TV-PVVYTTAYYALVRRGMM----K--KG---
--------------D------KVLIHGGAGGVGQAAIAIA-LAA-G--------------
--C-EVFTTVGSTEKREFLKKLFPQLKEHHFA---NSR---SAD-FELHI---RQH----
---T--------K--GR---G-------VNIVLNSL-ANE-------------ML----Q
A-SL-RC--LA-RHGRFLEIGK--------VDLSQ-NSSLGM------------------
-------A-KLLDNV--S-VHGILLD-----SIMD-PTVGDLE-------------EWKE
I----A-------------------RLL--EQGI------K-SGV-VK--------PL--
-----------H-SHSFPADK-------------------AEEAFRFMSAGKH---I-GK
VIMEIR--------------------QEETTKVCPPSR
>tr|B0W8R9|B0W8R9_CULQU Fatty acid synthase S-acetyltransferase OS=Culex quinquefasciatus GN=CpipJ_CPIJ003494 PE=4 SV=1
------------------------------------------------------------
------------LLQRKVKSLNEVPDIIAVDTTDLSWLAELKQAV------KLK-PVILY
AQND--------------------------------------------------------
----------------SLS-GIIGLVNCIRK------E-PK--LQN---VRCVFI---D-
------------------------------------------------------------
-----------------------DPR------AP----K--------F------------
--------------------------------------ALKDPMYKEQLNRG--LAINV-
------YK--NG----------------------------A-WGSYRHA--LL-------
-------------RFP---TVTS-PVKNH-------------------------------
------------CYANC---AT--RG-DLSS--MAW--------FS--G-----------
---------------AL------N-E-------NPNVDNVVKVSYSSLN-------FR--
-------------------DVMIATGRLTSDIMTQCRLE-------------------EE
CELGFEYAGI-------------------------------------------TA-SGKR
IMGMR--------K----S--G---C-LATMV-EGDPS-------LMWDIP-D-------
-EWSLEEAC-------------------TV-PVVYLTVYMSFFKCANI----R--KG---
--------------Q------SVLIHAGSGGVGLAAIQIA-LFR-G--------------
--L-EVFTTVSTQEKKDFLLQRFPNLKEKNIG---NSR---STS-FEKMV---MLT----
---T--------N--GR---G-------VDYVLNSL-AEE-------------KL----Q
A-SV-RC--LA-KGGHFLEIGK--------YDMSK-NSQLAL------------------
-------T-LFQKGI--T-FTSIMLD-----ICPR-NA---GK-------------ESGE
L----NGYKISKANGLLYSNFQAAGKLL--SEGI------A-RGE-VK--------PL--
-----------Y-ANVFDAGD-------------------LEKAV---------------
--------------------------------------
>tr|B0W8S0|B0W8S0_CULQU Fatty acid synthase S-acetyltransferase OS=Culex quinquefasciatus GN=CpipJ_CPIJ003495 PE=4 SV=1
------------------------------------------------------------
---------------------NGPPQAIEIKSNDFEWINKLQ---------QSKSATILY
SCND--------------------------------------------------------
----------------QFS-GILGLVNCLRR------E-PN--TQS---VQCFFI---N-
------------------------------------------------------------
-----------------------DPN------AP----R--------F------------
--------------------------------------SVDDTFYAAQIQLG--LAINV-
------YC--NG----------------------------Q-WGSYRHY--LL-------
-------------ENN---KDPAIPVSNH-------------------------------
------------CFANC---LK--PG-DLSS--FAW--------LN--G-----------
---------------PL------N-E-------QPVTDGRVNVVFSSLN-------FK--
-------------------DVMLATGRLAIESSFLSRLE-------------------LE
CVLGFEYSGV-------------------------------------------TV-DGRR
VMGMI--------P----C--G---A-MSSQV-ESEPY-------MTFDVP-D-------
-VWSLEQAA-------------------TI-PCVYGTVYSAFFMSSQI----R--RG---
--------------A------SILIHAGSGGIGLAAIETC-FAY-G--------------
--M-EVFTTVSTTAKKEFLLARFALLKPDHIG---NSR---DTS-FERMI---RTL----
---T--------N--GR---G-------VDFVLNSL-SEE-------------KL----Q
A-SV-RC--LA-KGGHFLEIGK--------YDMTK-NSKLAM------------------
-------E-LFQKGI--T-FTAVLLD-----LLFS-GT---ET-------------QKMT
L----H-------------------RIL--ADDI------R-RGV-VK--------PL--
-----------P-TTVFEAPE-------------------IEKAFRFLAGGKH---M-GK
VLLRIR--------------------KNEDDRCTIPIQ
>tr|B0WEB3|B0WEB3_CULQU Fatty acid synthase S-acetyltransferase OS=Culex quinquefasciatus GN=CpipJ_CPIJ005595 PE=4 SV=1
------------------------------------------------------------
-------------------------------EKNFTWLEPLKAALAKA--EETNTFVYLV
CQGE--------------------------------------------------------
----------------ELF-GGQGFINCIKN------E-AG--GKF---ARMVFV---Q-
------------------------------------------------------------
-----------------------DKR------AE----K--------F------------
--------------------------------------ALTGKLYAEQLKKD--LICNV-
------LN-SNG----------------------------V-WGTFRHL--RL-------
-------------DSY-TNSPTL-QV-EH-------------------------------
------------AYVNA---LT--KG-DLAS--LKW--------IE--G-----------
---------------PL------SLDRP---DPRDKDNELCTVYYAPIN-------FR--
-------------------DVMLSSGKLGVDALPGDLPN-------------------QD
CILGLEFAGR-------------------------------------------DS-KGRR
IMTMV--------A----A--K---S-LATTC-IANRE-------MMWEIP-D-------
-NWTMEQAS-------------------TV-PCVYSTVYYALVVRGRM----K--SG---
--------------E------SILIHAGSGGVGQAAISVA-LAT-G--------------
--L-TVFTTVGSKEKRDFLKRTFPKLQDKNIG---NSR---DCS-FEQMI---LRE----
---T--------Q--GR---G-------VDLVLNSL-SDE-------------KL----Q
A-SV-RC--LG-LNGRFLEIGK--------FDLSN-NTPLGM------------------
-------S-VFLKNT--S-FHGILID-----SIMD-GD---KE-------------SLQQ
T----V-------------------KLV--AEGI------K-SGA-VR--------PL--
-----------P-TSVYNEQQ-------------------VEQAFRFMASGKH---I-GK
VVLKIR--------------------DEEPSKIVV---
>tr|B0WMC9|B0WMC9_CULQU Fatty acid synthase S-acetyl transferase OS=Culex quinquefasciatus GN=CpipJ_CPIJ008367 PE=4 SV=1
------------------------------------------------------------
----------------------PTILQIPANDEQYQWIPKLRDAL------KQG-SVIVV
AQGD--------------------------------------------------------
----------------SSS-GIVGLVNCIRK------E-PD--GGM---VSCVFI---D-
------------------------------------------------------------
-----------------------DPK------AP----P--------F------------
--------------------------------------ELDNPIYKAHLKLG--LAINV-
------YR--SG----------------------------R-WGTYRHL--QL-------
-------------LQP---TITK-PRRDH-------------------------------
------------CYANA---LT--KG-DLSS--MTW--------LS--G-----------
---------------PF------N-Q-------CRPKGEMVRVCYSSLN-------FR--
-------------------DVMFASGKLSADFANLTRIE-------------------QQ
CELGFEYSGV-------------------------------------------AE-SGRR
VMGMV--------T----T--G---A-MATHV-ECDDT-------LNWTVP-D-------
-KWSLEEAA-------------------TV-PVVYTTVYCALFINAHI----H--KG---
--------------Q------SILIHAGSGGVGLAAIRVC-LAY-G--------------
--L-EVFTTVGSQAKRDFLLQTFSQLKADNIG---NSR---DTS-FEKMI---MLR----
---T--------E--GK---G-------VDYVLNSL-SDD-------------KL----Q
A-SL-RC--LG-KYGKFLEIGK--------YDMAN-DTKLGL------------------
-------H-RFLRAL--S-FTAVLVD-----FLFT-AP---PE-------------EKAV
L----K-------------------AML--DKDI------K-AGI-IV--------PL--
-----------K-SNVFPASE-------------------IEHAFRYLASGKH---V-GK
VLLKIR--------------------ENPKDDESLPLA
>tr|B3MLJ5|B3MLJ5_DROAN GF14401 OS=Drosophila ananassae GN=GF14401 PE=4 SV=1
------------------------------------------------------------
--------------------------VVVATEQNFTWVDDLKAALATA--QTEEQYVYVV
CQGE--------------------------------------------------------
----------------ELF-GAVGLMTCIKN------E-NG--GKL---ARLVFV---Q-
------------------------------------------------------------
-----------------------DTK------AE----K--------F------------
--------------------------------------SLTSALYRQQLEKD--LISNV-
------LK--NG----------------------------A-WGTFRHL--KL-------
-------------ETQ---QATL-QV-EH-------------------------------
------------AYVNA---LV--KG-DLAS--LKW--------IE--A-----------
---------------AQ------AQT-----VSANKDLETCTVYSAPIN-------FR--
-------------------DVMLTSGKLAADALPGDLAE-------------------QD
CVLGLEFAGR-------------------------------------------DS-QGRR
VMAMV--------P----A--K---S-LATTC-VASKR-------MMWQIP-E-------
-KWSMEEAS-------------------TV-PCVYSTVYYALVVRGQM----K--KG---
--------------E------KILIHAGSGGVGQAAISVA-LAH-G--------------
--L-TVFTTVGSKEKREFLLKRFPKLQERNIG---NSR---DTS-FEQLV---MRE----
---T--------K--GR---G-------VDLVLNSL-SEE-------------KL----Q
A-SI-RC--LG-LNGRFLEIGK--------FDLSN-NNPLGM------------------
-------S-VFLKNT--S-FHGILLD-----SVME-GE---EE-------------MQNQ
V----V-------------------SLV--AEGI------K-SGA-VV--------PL--
-----------P-TSVFNDQQ-------------------VEQAFRFMASGKH---I-GK
VVIKVR--------------------DEEPGKKAL---
>tr|B3MLJ6|B3MLJ6_DROAN GF14400 OS=Drosophila ananassae GN=GF14400 PE=4 SV=1
------------------------------------------------------------
-----------------------SSSTLHLTNEHFKWVTELKSAMLRS--QSEQRNLYVV
AQGE--------------------------------------------------------
----------------PNS-GALGLINCLKR------E-PG--GNC---VRLYLI---L-
------------------------------------------------------------
-----------------------DEG------LP----A--------F------------
--------------------------------------SLEEPFFADQLAKD--LSINV-
------YR--NG----------------------------S-WGSFRHL--KM-------
-------------ESQ---SPLL-PV-EH-------------------------------
------------AYVNT---LV--KG-DLSS--LRW--------IE--S-----------
---------------PR------GNP-------NHSHLEPCTVYYAPLN-------FR--
-------------------DVMLASGKLGVDALPGDLAY-------------------QD
CVLGLEFAGR-------------------------------------------DS-RGRR
IMAMV--------T----A--K---S-LATNC-LANKN-------LMWEIP-K-------
-DWTMEEAS-------------------TV-PCVYATVYYALVVRGQM----K--KG---
--------------E------RILIHAGSGGVGQAAISVA-MAH-G--------------
--L-TVFTTVGSKEKREFLLRRFPKLQARNIG---NSR---DTS-FEQLI---MSE----
---T--------H--GE---G-------VELVLNSL-SEE-------------KL----Q
A-SI-RC--LA-LNGRFLEIGK--------FDLSN-NTPLGM------------------
-------S-VFLKNT--S-FHGILLD-----SIME-GE---EE-------------MQLT
V----A-------------------KLV--AEGI------K-KGA-VR--------PL--
-----------P-TTVFADQE-------------------IEKAFRFMASGKH---I-GK
VVIKVR--------------------LEEEQQSA----
>tr|B3N4Q4|B3N4Q4_DROER GG23076 OS=Drosophila erecta GN=GG23076 PE=4 SV=1
------------------------------------------------------------
--------------------VQPVVVKVSQYDKTFDWILELQSAI------ITKAPVVVY
SFNE--------------------------------------------------------
----------------VFN-GLIGLVNCLRK------E-PD--GNL---IRCFFI---D-
------------------------------------------------------------
-----------------------DDS------AP----D--------F------------
--------------------------------------DLSHPFYSTQYSLG--LAFNI-
------YR--NG----------------------------S-WGNYRHL--PL-------
-------------LKS---DQPS-KRLDH-------------------------------
------------IYGNV---IQ--RG-DLSS--LQW--------LK--G-----------
---------------PS-----------------DSQNCQIKIAFSSLN-------FR--
-------------------DVMLATGRLAVELYGSSRID-------------------QN
CVLGFEYSGIN------------------------------------------ML-TGRR
IMSMV--------V----K--G---G-VASYV-EKPSK-------LIWDIP-D-------
-HWSLEEAA-------------------TV-PVVYITVYYAFFMATDI----R--KG---
--------------K------SILIHAGTGGIGLAAIRVA-LAY-N--------------
--L-EVFTTCSTAQKKEFLLNTFPKLKETHIG---NSR---DTS-FELMV---QRE----
---T--------N--GR---G-------VDFVLNSL-SEE-------------KL----L
A-SL-RC--LG-KSGHFLEIGK--------FDMAN-DNKIGL------------------
-------G-CFLKEI--T-FHAVLAD-----SLLV-AP---DE-------------DIWV
I------------------------ALI--DLDI------S-KGI-IQ--------PL--
-----------P-VKVFPAHE-------------------IEQAFRHLIGGKH---I-GK
VVIQVR--------------------EQPHDPSTLPVR
>tr|B3NAQ6|B3NAQ6_DROER GG24919 OS=Drosophila erecta GN=GG24919 PE=4 SV=1
------------------------------------------------------------
-----------------------RALTLHLTNKQFKWVNELKNSFAKA--QAEEKNLYLV
AQGD--------------------------------------------------------
----------------PNS-GALGLMNCLKR------E-AG--GNC---LRLYLI---L-
------------------------------------------------------------
-----------------------DEG------LP----Q--------F------------
--------------------------------------SLEDPFYAAQLAKD--LVINV-
------YR--NG----------------------------S-WGSYRHL--KM-------
-------------ESR---PPML-PV-EQ-------------------------------
------------AYVNT---LI--KG-DLSS--LRW--------IE--S-----------
---------------PR------SSP-------TQSQLEPCTVYYAPLN-------FR--
-------------------DVMLASGKLGVDALPGDLAY-------------------QD
CVLGLEFAGR-------------------------------------------DS-CGRR
VMAMV--------T----A--K---S-LATNC-LANRN-------LLWEIP-S-------
-KWTMEQAS-------------------TV-PCVYATVYYALVVRGQM----K--EG---
--------------E------SILIHAGSGGVGQAAISVA-LAH-G--------------
--L-TVYTTVGSKEKREFLLKRFPKLKAKNIG---NSR---DTS-FEQLI---MTE----
---T--------N--GN---G-------VELVLNSL-SEE-------------KL----Q
A-SI-RC--LA-LNGRFLEIGK--------FDLSN-NTPLGM------------------
-------S-VFLKNT--S-FHGILLD-----SVME-GE---EK-------------MQLM
V----A-------------------KLV--AEGI------K-SGA-VQ--------PL--
-----------P-TTVFAEHE-------------------VEKAFRFMASGKH---I-GK
VVIKVR--------------------LEEEQQAA----
>tr|B3S912|B3S912_TRIAD Putative uncharacterized protein OS=Trichoplax adhaerens GN=TRIADDRAFT_31339 PE=4 SV=1
------------------------------------------------------------
----------------------------NISNQNFDWVDELKKFISNN---KNNQKIWLL
SDRN--------------------------------------------------------
----------------STS-GIVGMTNCLRK------E-PG--GEN---IRCVFN---A-
------------------------------------------------------------
-----------------------QLNGSSP--DI----K--------L------------
-----------------------------------------TQEMKNIQRLD--LAMNI-
------HR--NG----------------------------K-LGSFRHL--FV-------
-------------RKG---ESSE-LTNEQ-------------------------------
------------AYVNV---VT--RG-DLSS--LRW--------FA--S-----------
---------------S-------KHAQ------PKSDEGSYYIYYAPLN-------FR--
-------------------DIMLAAGKLPPDALPGDLAS-------------------QD
CVLGLEWSGK-------------------------------------------DE-KGNR
VMGFV--------N----A--K---G-LATNI-VMKKN-------CTFPIP-D-------
-SWSLRDAA-------------------TV-PVVYATAYYSLITRGQL----K--DG---
--------------E------SVLIHSGAGGVGQAAIAIA-LSK-G--------------
--C-TVFTTVGTEQKVEFLLKKFPKLCRENIG---NSR---NLT-FEKLV---MEA----
---T--------N--GR---G-------VDVVLNSL-AEE-------------KL----Q
A-SV-RV--VA-RHGRFLEIGK--------YDLSN-NSALGM------------------
-------A-LFLRNV--S-FHGILLD-----ALID-GE---NK-------------EWPM
V----H-------------------RMI--LEGI------K-SGV-VQ--------PL--
-----------N-NVVFNRND-------------------LEGAFRYMAAGKH---I-GK
VVLQVR--------------------EEDDPISKPVSL
>tr|B3SDM3|B3SDM3_TRIAD Putative uncharacterized protein OS=Trichoplax adhaerens GN=TRIADDRAFT_34041 PE=4 SV=1
------------------------------------------------------------
--------------------------------------EILKEMMADNRKQKQNKKIWII
ADSN--------------------------------------------------------
----------------NTS-GVIGFMNCLRK------E-PE--GEN---VRCIFN---A-
------------------------------------------------------------
-----------------------SLEDSNS--SI----N--------I------------
-----------------------------------------ISEMEKIQQHD--LIINV-
------YR--DD----------------------------R-WGSFRHL--YI-------
-------------SQQ---QTLS-TSHPH-------------------------------
------------AYINM---DI--RG-DLSS--LKW--------FT--S-----------
---------------SI------SYTRPNNDDDDDYDEVLYHIYYAPIN-------YR--
-------------------DVMIATGKLALDALPANVST-------------------QE
RILGIEYSGK-------------------------------------------DD-QGRC
VMGLL--------P----C--N---G-MATTI-VTKKI-------WSWFVP-E-------
-KWSLQQAA-------------------TI-PIAYSTAYYALVLRGQI----K--CG---
--------------E------SVLIHIGASNVGQAAIRIA-LSK-E--------------
--C-RVFTTVGTEEKRQFLLQQFPQLCNENIG---NSR---DTS-FEEMV---MNA----
---T--------N--GH---G-------VDIVLNSL-SGE-------------KL----H
T-SI-RV--LA-DHGRFLEIGK--------YDLSK-NTSLGM------------------
-------A-IFLRNI--S-FHGILLD-----ALLE-DD---NP-------------EWPQ
V----A-------------------KLV--SDGI------A-SGI-VQ--------PL--
-----------K-TIVFDRDD-------------------LESAFRFVAQGRH---I-GK
VLIRIR--------------------DNENDSIDKSIN
>tr|B3SDM5|B3SDM5_TRIAD Putative uncharacterized protein OS=Trichoplax adhaerens GN=TRIADDRAFT_34034 PE=4 SV=1
------------------------------------------------------------
-----------------------------VNNQNFDWLDELKRFMLSN---KSNQKIWLL
SDCN--------------------------------------------------------
----------------STS-GIVGMTNCLRK------E-PG--GEN---IRCVFN---A-
------------------------------------------------------------
-----------------------RLNGSSP--AV----K--------F------------
-----------------------------------------SQEMKLIQQHD--LVMNI-
------YR--DG----------------------------K-WGSFRHL--SV-------
-------------SKD---ESSA-INNDQ-------------------------------
------------AYVNV---LT--RG-DLSS--LRW--------FV--S-----------
---------------PL------KYAQ------PRTDEALYYVYYASLN-------FR--
-------------------DIMLATGKLPPDALPGDLAT-------------------QD
CILGMEFAGK-------------------------------------------DE-NGKR
VMGLL--------P----A--K---G-LATTV-LTNKN-------FTWAVP-D-------
-SWSLREAA-------------------TV-PVVYATAYYSLITRGQL----K--DG---
--------------E------SVLIHSGTGGVGQAAIAIA-LSK-G--------------
--C-TVFTTVGTQEKREYLLERFSQLSKENIG---NSR---DLS-FEKMV---MEG----
---T--------Q--GR---G-------VDVVLNSL-AEE-------------KL----Q
A-SL-RV--VA-RHGRFLEIGK--------YDLSN-NTPLGM------------------
-------A-LFLRNI--S-FHGILLD-----ALFD-EG---NT-------------EWPN
V----S-------------------KLL--SDGI------E-CGV-VK--------PL--
-----------K-TTVFDRED-------------------LEGAFRFMAQGKH---I-GK
VLIQVR--------------------NDDDSISKAINL
>tr|B4G6R5|B4G6R5_DROPE GL18552 OS=Drosophila persimilis GN=GL18552 PE=4 SV=1
------------------------------------------------------------
--------------------------VVSVTNTHFKWISDLKNALAKA--QAEQKCLYLV
AQGE--------------------------------------------------------
----------------PSS-GALGLMNCLKR------E-QG--GNL---ARSTYA---G-
------------------------------------------------------------
-----------------------RGS------AP----G--------S------------
--------------------------------------RLTRPSTPSSWPKD--LAINV-
------YR--KG----------------------------S-WGTFRHL--KI-------
-------------DSQ---QPLL-PV-EQ-------------------------------
------------AYVNT---LV--KG-DLSS--LRW--------IE--S-----------
---------------PR------TCQLP-----VQTGFEPCTVYYAPLN-------FRER
-------------------DAGLRANWAWMH-CPGDLAF-------------------QD
CVLGLEFAGR-------------------------------------------DS-QGRR
IMAMV--------T----A--K---S-LATNC-LANRN-------LLWEIP-H-------
-NWSMEQAA-------------------TV-PVVYATVYYALVVRGQM----K--KG---
--------------E------RILIHAGSGGVGQAAISVA-LAH-G--------------
--L-TVFTTVGSKEKREFLLKRFPKLQERHIG---NSR---DTS-FEQLV---MTA----
---T--------H--GE---G-------VELVLNSL-SEE-------------KL----Q
A-SI-RC--LA-LNGRFLEIGK--------FDLSN-NTPMGM------------------
-------S-VFLKNT--S-FHGILLD-----SVME-GE---DE-------------MQRL
V----A-------------------RLV--TEGI------K-SGA-VL--------PL--
-----------N-TTMFADKE-------------------IEKAFRFMASGKH---I-GK
VVIQVR--------------------HEEEQKSA----
>tr|B4GM93|B4GM93_DROPE GL12292 OS=Drosophila persimilis GN=GL12292 PE=4 SV=1
------------------------------------------------------------
----------------KTKSSGERIFPVNLASDNEEFMSG-----------HVIDGKILV
PATS--------------------------------------------------------
----------------YLQ-YVWETFSLMYH------G-PS------------YM---D-
------------------------------------------------------------
--------------------------------VP---VE--------F------------
--------------------------------------EDVRFLRATNMSVNGDVELNVM
IHYGTGHF--EG----------------------------T-WGSLRHL--KL-------
-------------PKS---DKPM-TRLDH-------------------------------
------------IYGNV---IQ--RG-DLST--LRW--------FE--G-----------
---------------PL-----------------NPQDCMIKIAYSSLN-------FR--
-------------------DVMLATGRLAVELYGSSRID-------------------QN
CVLGFEYSGIN------------------------------------------TV-TGRR
IMSMV--------V----K--G---G-VASYV-EKPSK-------LIWDIP-D-------
-HWSLKEAA-------------------TV-PVVYITVYYAFFMASDI----R--KG---
--------------K------SILIHAGTGGIGLAAIRVA-LAY-N--------------
--L-EVFTTCSTPQKKQFLLDTFPQLKESNIG---NSR---DTS-FELMI---QRE----
---T--------D--GN---G-------VDFVLNSL-SED-------------KL----L
A-SV-RC--LG-KSGHFLEIGK--------FDMAN-DSKLGM------------------
-------G-CFLKEI--T-FHAVLAD-----SLLV-AP---EE-------------DIWH
L----K-------------------SLI--DADI------S-KGI-IQ--------PL--
-----------P-VQVFPAHE-------------------IEQAFRHLIGGKH---I-GK
VVIQVR--------------------DTPENPATLPVR
>tr|B4JBC9|B4JBC9_DROGR GH10962 OS=Drosophila grimshawi GN=GH10962 PE=4 SV=1
------------------------------------------------------------
-------------------------LVVRVTNEHFKWIVDLKTALVKS--QADQKNVYLV
AQGE--------------------------------------------------------
----------------PST-GALGFINCLKR------E-QF--GNR---VRLYLL---Q-
------------------------------------------------------------
-----------------------DQG------LP----A--------F------------
--------------------------------------SLTDAFYANQLAKD--MSINV-
------YR--NG----------------------------N-WGSYRHL--PL-------
-------------DAH---QQLL-TV-EQ-------------------------------
------------AYVNT---LV--KG-DLSS--LKW--------IE--C-----------
---------------PH------SVN------VDQNKWEPSTVYYAPLN-------FR--
-------------------DVMLASGKLGVDALPGDLAY-------------------QD
CVLGLEFAGR-------------------------------------------DS-QGRR
IMALV--------S----A--K---S-LATNC-LANKN-------LLWDIP-D-------
-KWSMEEAS-------------------TV-PCVYATVYYALLVRGQM----K--KG---
--------------E------RILIHAGSGGVGQAAISVA-LHH-G--------------
--L-TVFTTVGSKEKREFLLKRFPKLQARNIG---NSR---DTS-FEQLI---MRE----
---T--------N--GH---G-------VDLVLNSL-SEE-------------KL----Q
A-SI-RC--LG-LDGRFLEIGK--------FDLSN-NSPLGM------------------
-------S-VFLKNT--S-FHGILLD-----SVME-GE---VE-------------MQKR
I----V-------------------SLV--SEGI------K-SGA-VI--------PL--
-----------P-TTVYADQE-------------------IEKAFRFMASGKH---I-GK
VIIKVR--------------------NEEEQSAVP---
>tr|B4JRG6|B4JRG6_DROGR GH20680 OS=Drosophila grimshawi GN=GH20680 PE=4 SV=1
------------------------------------------------------------
-----------------KLQLQPTVVKVSDSDMKFEWISQVQSAI------SMKSAVVAY
AFNE--------------------------------------------------------
----------------KHN-GLVGLVNCLRK------E-PD--GNL---VTCFYI---D-
------------------------------------------------------------
-----------------------DPK------AP----E--------F------------
--------------------------------------NLADPFYSSQFALG--LAFNI-
------YR--HG----------------------------T-WGSLRHL--NL-------
-------------PVN---DEVK-PRLDH-------------------------------
------------IYGNV---MQ--HG-DLSS--LRW--------FE--G-----------
---------------PL-----------------DPEDCIIKIAYSSLN-------FK--
-------------------DVMLASGRLATELDGSNRID-------------------QS
CVLGFEYSGIN------------------------------------------MQ-TGRR
IMSMV--------V----K--G---G-VASYV-DKPSK-------LIWNIP-D-------
-HWSLQDAA-------------------TV-PVVYITVYYAFFMATDI----R--KG---
--------------K------SILIHAGTGGIGLAAIRVA-LAY-N--------------
--L-DVYTTCSTPLKKKFLLDTFPQLEESHIG---NSR---DTS-FEQMI---QCE----
---T--------D--GK---G-------VDFVLNSL-SED-------------KL----L
A-SV-RC--LG-QSGHFLEIGK--------FDMAN-DTKLGL------------------
-------G-CFLKEL--T-FHAVLAD-----SLLG-AP---DD-------------HIWH
L----K-------------------KLI--DMDI------S-SGI-IQ--------PL--
-----------P-VTVFPANE-------------------IEKAFRHLIGGKH---I-GK
VIIKVR--------------------DNPEAAET----
>tr|B4KAW7|B4KAW7_DROMO GI23207 OS=Drosophila mojavensis GN=GI23207 PE=4 SV=1
------------------------------------------------------------
---------------------EPTVVKVSDKDPSFDWIGQVQSAI------SMKTPVVMY
AFKE--------------------------------------------------------
----------------ELN-GLIGLVNCLRK------E-PD--GNL---VTCFFI---D-
------------------------------------------------------------
-----------------------DPS------AP----E--------F------------
--------------------------------------DLKDPFYASQFALG--LAFNI-
------YR--QG----------------------------A-WGSLRHL--HL-------
-------------PVN---DEVK-PRVDH-------------------------------
------------IYGNV---MQ--RG-DLSS--LRW--------FE--G-----------
---------------PL-----------------DPQDCRIKIAYSSLN-------FR--
-------------------DIMLATGRLAIELYGTSRID-------------------QS
CVLGFEYSGID------------------------------------------KK-TGRR
IMSMV--------V----K--G---G-VASYV-EKPSK-------LIWDIP-D-------
-HWSLEDAA-------------------TV-PVVYITVYYAFFMATDI----R--KG---
--------------K------SILIHAGTGGIGLAAIRVA-LAY-N--------------
--L-NVFTTCSTPQKKKFLLDTFPQLKESQIG---NSR---DTS-FELMV---QRE----
---T--------D--GK---G-------VDFVLNSL-SED-------------KL----L
A-SV-RC--LG-MSGHFLEIGK--------FDMAN-DTKLGM------------------
-------S-CFLKEL--T-FHAVLAD-----NLLV-AP---DE-------------DIWH
L----K-------------------KLI--DMDI------A-AGI-VQ--------PL--
-----------P-VTVFPAHE-------------------LEQAFRHLIGGKH---I-GK
VIIKVR--------------------DNPEAAETLPVR
>tr|B4KI47|B4KI47_DROMO GI10509 OS=Drosophila mojavensis GN=GI10509 PE=4 SV=1
------------------------------------------------------------
-------------------------PIVRVSNDNFKWIAKLKTALSKS--QSEQTNVYVV
AQGD--------------------------------------------------------
----------------PRT-GALGFINCLKR------E-QI--GYR---IRLYLL---Q-
------------------------------------------------------------
-----------------------DPE------SP----K--------F------------
--------------------------------------SLKDPFFADQISKD--LAINV-
------YR--NR----------------------------A-WGTYRHL--PL-------
-------------NSH---QPLL-TV-EQ-------------------------------
------------AYVNT---LI--KG-DLSS--LKW--------IE--S-----------
---------------PR------STN------VDLEKWEPCTVYFAPLN-------FR--
-------------------DIMLASGKLGVDALPADLAH-------------------QD
CVLGLEFAGR-------------------------------------------DS-RGRR
IMAMV--------T----A--K---S-LATNC-LANKN-------LLWDVP-D-------
-NWTMEEAS-------------------TV-PCVYSTVYYALVVRGQM----K--KG---
--------------E------RILIHAGSGGVGQAAISVA-LHH-G--------------
--L-TVFTTVGSKEKREFLLKRFPKLQARNIG---NTR---DTS-FEQMI---MNE----
---T--------N--GE---G-------VELVLNSL-SEE-------------KL----Q
A-SI-RC--LG-LNGRFLEIGK--------FDLSN-NSPLGM------------------
-------S-VFLKNT--S-FHGILLD-----SVME-GE---EE-------------MQKQ
V----V-------------------SLV--AEGI------R-NGA-VR--------PL--
-----------P-TTVFTDQE-------------------IEKAFRFMASGKH---I-GK
VVIKIR--------------------NEEQQSMLP---
>tr|B4LRB2|B4LRB2_DROVI GJ21736 OS=Drosophila virilis GN=GJ21736 PE=4 SV=1
------------------------------------------------------------
-------------------------VVVQVTEKNFDWVDELKAALATA--ATEQQYVYVV
CQNE--------------------------------------------------------
----------------ELF-GAVGLMTCIKN------E-NG--GKL---ARLVFV---Q-
------------------------------------------------------------
-----------------------DLV------SE----K--------F------------
--------------------------------------ALNAPLYQKQLEKD--LVSNV-
------LK--NG----------------------------N-WGSFRHL--KL-------
-------------ETQ---QATL-QV-DH-------------------------------
------------AYVNT---LV--KG-DLSS--LKW--------IE--G-----------
---------------AK------IDS------TTKKDYETCTVYYAPIN-------FR--
-------------------DVMLSSGKLAADALPGDLAE-------------------QD
CVLGLEFAGR-------------------------------------------DT-AGRR
VMAMV--------P----A--K---S-LATTC-LASKR-------MMWQIP-E-------
-KWTMEEAS-------------------TV-PCVYATVYYALVVRGQM----K--KG---
--------------E------RILIHAGSGGVGQAAISVA-LHH-G--------------
--L-TVFTTVGSKEKREFLLKRFPKLQARNIG---NSR---DTS-FEQLV---MRE----
---T--------K--GR---G-------VDLVLNSL-SEE-------------KL----Q
A-SI-RC--LG-LNGRFLEIGK--------FDLSN-NSPLGM------------------
-------S-VFLKNT--S-FHGILLD-----SVME-GE---EE-------------MQNQ
V----V-------------------SLV--AEGI------K-SGA-VV--------PL--
-----------P-TSVFNDKQ-------------------VEQAFRFMASGKH---I-GK
VVIKVR--------------------DEEDGKKTL---
>tr|B4LRB3|B4LRB3_DROVI GJ21725 OS=Drosophila virilis GN=GJ21725 PE=4 SV=1
------------------------------------------------------------
----------------------------RISNNHFKWVTDLKAALLKS--QSEGSNVYLV
AQGE--------------------------------------------------------
----------------PRT-GALGFINCLKR------E-QI--DYR---IRLYLL---Q-
------------------------------------------------------------
-----------------------DPE------LP----E--------F------------
--------------------------------------SLTSTSFADQIAKD--LSINV-
------YR--NG----------------------------N-WGSFRHL--PL-------
-------------NTH---QPLL-TV-EQ-------------------------------
------------AYVNT---LI--KG-DLSS--LKW--------IE--S-----------
---------------PR------NTN------VNLNKWEPCTVYFAPLN-------FR--
-------------------DVMLASGKLSQDALPADLAH-------------------QD
CVLGLEFAGR-------------------------------------------DS-TGRR
VMAMV--------P----A--K---S-LATNC-LANKN-------LLWDIP-D-------
-NWTMEEAS-------------------TV-PCVYATVYYALVVRGQM----K--KG---
--------------E------RILIHAGSGGVGQAAISVA-LHH-G--------------
--L-TVFTTVGSKEKREFLLKRFPKLLARNIG---NSR---DTS-FEQMI---LGE----
---T--------N--GE---G-------VDLILNSL-SEE-------------KL----Q
A-SV-RC--LG-LNGRFLEIGK--------FDLSN-NNPLGM------------------
-------S-VFLKNT--S-FHGILLD-----SVME-GE---EE-------------MQRH
V----V-------------------SLV--TEGI------R-NGA-VL--------PL--
-----------P-TTVYTDQE-------------------IEKAFRFMASGKH---I-GK
VVIKVR--------------------NEEQQSALPKPR
>tr|B4LXF7|B4LXF7_DROVI GJ22868 OS=Drosophila virilis GN=GJ22868 PE=4 SV=1
------------------------------------------------------------
---------------------QPTIVKVSDTDKNFEWIGQVQSAI------SSKSPVVVY
AFKE--------------------------------------------------------
----------------ELN-GLIGLVNCLRK------E-PD--GNM---VSCFYI---D-
------------------------------------------------------------
-----------------------DAK------AP----E--------F------------
--------------------------------------SLADPFYSSQFALG--LAFNI-
------YR--DG----------------------------A-WGSLRHL--HL-------
-------------PVN---DEVK-PRLDH-------------------------------
------------IYGNV---MQ--RG-DLSS--LRW--------FE--G-----------
---------------PL-----------------VPEDCMIKIAYSSLN-------FR--
-------------------DVMLATGRLAVELYGANRID-------------------QS
CVLGFEYSGIN------------------------------------------MK-TGKR
IMSMV--------V----K--G---G-VASYV-EKPSK-------LIWEIP-D-------
-GWSLQEAA-------------------TV-PVVYITVYYAFFMATDI----R--KG---
--------------K------SILIHAGTGGIGLAAIRVA-LAY-N--------------
--L-EVFTTCSTPQKKKFLLDTFPQLKESHIG---NSR---DTS-FELMV---QRE----
---T--------D--GK---G-------VDFVLNSL-SED-------------KL----L
A-SV-RC--LG-QSGHFLEIGK--------FDMAN-DSKLGL------------------
-------G-CFLKEL--T-FHAVLAD-----SLLV-AP---DE-------------DIWY
L----K-------------------KLI--DADI------A-SGI-IQ--------PL--
-----------P-VTVFPAHE-------------------IEQAFRHLIGGKH---I-GK
VIIKVR--------------------DTPEAAETLPVR
>tr|B4NIW4|B4NIW4_DROWI GK12914 OS=Drosophila willistoni GN=GK12914 PE=4 SV=1
------------------------------------------------------------
---------------------QPTVIRVSDTDKNFEWIAQVQNAI------STKTPVVVY
SFNE--------------------------------------------------------
----------------KLN-GLVGLVNCLRK------E-PD--GNL---VTCFFI---D-
------------------------------------------------------------
-----------------------DKS------AP----E--------F------------
--------------------------------------DLSAPFYSTQLSLG--LAINI-
------YR--KG----------------------------S-WGSLRHL--QL-------
-------------PVI---DEEK-PRLDH-------------------------------
------------IYGNV---IQ--RG-DLSS--LRW--------FE--G-----------
---------------PL-----------------EPKNCMIKIAYSSLN-------FR--
-------------------DVMLATGRLAVELYGSSRID-------------------QS
CVLGFEYSGIN------------------------------------------TV-TGRR
IMSMV--------V----K--G---G-VASYV-EKPSK-------LIWDIP-D-------
-HWSLKEAA-------------------SV-PVVYITVYYAFFMATDI----R--KG---
--------------K------SILIHAGTGGIGLAAIRVA-LAY-N--------------
--L-EVFTTCSTPQKKQFLLDMFPQLKESHIG---NSR---DTT-FERMI---QRE----
---T--------D--GK---G-------VDFVLNSL-SED-------------KL----Q
A-SV-RC--LA-QSGHFLEIGK--------FDMAN-DSKLGM------------------
-------G-CFLKEI--T-FHAVLAD-----NLLV-AP---DE-------------DIWH
L----K-------------------KLI--DTDI------A-NGI-IQ--------PL--
-----------P-VTVFPAHE-------------------IEQAFRHLIGGKH---I-GK
VVIQVR--------------------DRPEDLATMPVR
>tr|B4NLM0|B4NLM0_DROWI GK18430 OS=Drosophila willistoni GN=GK18430 PE=4 SV=1
------------------------------------------------------------
-----------------------------LTKNHYNWVTELKNALVKG--QTEQRLVYLV
AQGD--------------------------------------------------------
----------------SSS-GALGLINCLRR------EPGG--GNL---VRLILI---L-
------------------------------------------------------------
-----------------------DEG------IA----P--------F------------
--------------------------------------SFDEGFYGNEISKD--LAINV-
------YK--QG----------------------------K-WGTYRHL--RL-------
-------------ESQ---QPLL-PV-ER-------------------------------
------------AYVNT---LI--KG-DLSS--LKW--------IE--S-----------
---------------PR------GVS------SAQAHFEPCTVYYAPLN-------FR--
-------------------DVMLASGKLGVDALPGDLAY-------------------QD
CVLGLEFAGR-------------------------------------------DS-KGRR
VMAMV--------S----A--K---S-LATNC-LANPN-------LIWSIP-K-------
-QWSMEEAA-------------------TV-PCVYATVYYALVVRGQM----K--KG---
--------------E------RILIHAGSGGVGQAAISVA-LHH-G--------------
--L-TVFTTVGSKEKREFLLKRFPKLKSRHIG---NSR---DTT-FEQMV---LSE----
---T--------N--GE---G-------VELILNSL-SEE-------------KL----Q
A-SI-RC--LA-LNGRFLEIGK--------FDLSN-NSPLGM------------------
-------S-VFLKNT--S-FHGILLD-----SVME-GE---EA-------------IQKQ
V----A-------------------ALL--ADGI------E-SGA-VL--------PL--
-----------P-ITVYADQE-------------------IEKAFRFMASGKH---I-GK
VVIKVR--------------------SEELELTSALPS
>tr|B4Q928|B4Q928_DROSI GD23205 OS=Drosophila simulans GN=GD23205 PE=4 SV=1
---------------------------------------------IIGKEKLNKLMLVPV
LEQFFGTDRVLVLVRKLSKVQSSQALTLHLTNKQFKWVNELKNSFAKA--QAEEKNLYLV
AQGD--------------------------------------------------------
----------------PNS-GALGLMNCLKR------E-AG--GHF---LRLYLI---L-
------------------------------------------------------------
-----------------------DEG------VP----Q--------F------------
--------------------------------------SLDDPFYAAQLAKD--MVINV-
------YR--NG----------------------------S-WGSYRHL--KM-------
-------------ESR---APML-PV-EQ-------------------------------
------------AYVNT---LV--KG-DLSS--LRW--------IE--S-----------
---------------PR------SSP-------IQSQLEPCTVYYAPLN-------FR--
-------------------DVMLASGKLGVDALPGDLAY-------------------QD
CVLGLEFAGR-------------------------------------------DS-CGRR
VMAMV--------T----A--K---S-LATNC-LANRN-------LLWEVP-S-------
-KWTMEQAS-------------------TV-PCVYATVYYALVVRGQM----K--EG---
--------------E------KILIHAGSGGVGQAAISVA-LAQ-G--------------
--L-TVFTTVGSKEKREFLLKRFPKLKAKNIG---NSR---DTS-FEQLI---MSE----
---T--------H--GN---G-------VELVLNSL-SEE-------------KL----Q
A-SI-RC--LA-LNGRFLEIGK--------FDLNI-N-----------------------
------------------------------------------------------------
------------------------------------------------------------
------------------------------------------------------------
--------------------------------------
>tr|B5DVP9|B5DVP9_DROPS GA26263 OS=Drosophila pseudoobscura pseudoobscura GN=GA26263 PE=4 SV=1
------------------------------------------------------------
---------------------EPLVVKVSENDKMFEWIAPIQSAL------SSKTPVVLY
SFNE--------------------------------------------------------
----------------ELS-GLIGLVNCLRK------E-PD--GNL---VKCFFI---A-
------------------------------------------------------------
-----------------------DKT------AP----A--------F------------
--------------------------------------NLADPFYSAQHSLG--LAINI-
------YR--NG----------------------------T-WGSLRHL--KL-------
-------------PKS---DKPM-TRLDH-------------------------------
------------IYGNV---IQ--RG-DLST--LRW--------LE--G-----------
---------------PL-----------------NPQDCMIKIAYSSLN-------FR--
-------------------DVMLATGRLAVELYGSSRID-------------------QN
CVLGFEYSGIN------------------------------------------TV-TGRR
IMSMV--------V----K--G---G-VASYV-EKPSK-------LIWDIP-D-------
-HWSLKEAA-------------------TV-PVVYITVYYAFFMVSDI----R--KG---
--------------K------SILIHAGTGGIGLAAIRVA-LAY-N--------------
--L-EVFTTCSTPQKKQFLLDTFPQLKESNIG---NSR---DTS-FELMI---QRE----
---T--------D--GN---G-------VDFVLNSL-SED-------------KL----L
A-SV-RC--LG-KSGHFLEIGK--------FDMAN-DSKLGM------------------
-------G-CFLKEI--T-FHAVLAD-----SLLV-AP---EE-------------DIWH
L----K-------------------SLI--DADI------S-KGI-IQ--------PL--
-----------P-VQVFPAHE-------------------IEQAFRHLIGGKH---I-GK
VVIQVR--------------------DTPDNPATLPVR
>tr|B6AD43|B6AD43_9CRYT Polyketide synthase, putative OS=Cryptosporidium muris RN66 GN=CMU_018010 PE=4 SV=1
------------------------------------------------------------
------------------------------------------------------------
-NEA-----------IS---------------LNS-------------E-----------
------------YCNPYSS-DLWGLVRSARI------E-FA--QIAK--LLLLDI---E-
----------------IQS-----------------------------------------
EDIKVS-----------------NIVK-----II----E--------V-I----------
-----------TKNKSLD---------------L------E----TEF----------I-
------YR--QE----------------------------K-LYVPRLT--SS--S----
--------------------I------KA-----YG------------------------
-P----------LEVIL---ND--RG-SISN--LKV--------QP--QFNILSNTSTQI
ISFTNILTDKDPNFELT---SA-ERY-------LMENDVLIRIFAVGLN-------FR--
-------------------DILNVMGLY-----------PG-D-----------PG--P-
--PCSDCTGKVVAVGS---------------K-V-K------N----------VK-PGDN
VYA-M--------I----P--G---C-LKSYV-VTLAD-------TCCKMP-S-------
-TCNFNESS-------------------TM-PTIYATVDYCLRRLTNI----S--RG---
--------------D------RVLIHAASGGVGLAAVNYC-NSK-G--------------
--A-IIYATVGNKKKEDYLR--HLGV--IHIA---TSR---DPIQFEAQM---KSM----
---L--------K--SE---K-------LDIVLNCL-AGN-------------YI----E
S-SL-EM--LK-ISGHFIELGK--------ISIKS-SQEMSA------------------
----------IRPDI--K-YDIVALD-----NMII-ND---PK-------------WFGS
I----L-------------------NTI--KVRI------E-QGE-ES--------VI--
-----------P-MTVFPINDDESMSEIKMKSDIYHKNKGVVNAFRFVQKAN--------
--------------------------------------
>tr|B6AGC3|B6AGC3_9CRYT Type I fatty acid synthase, putative OS=Cryptosporidium muris RN66 GN=CMU_001350 PE=4 SV=1
------------------------------------------------------------
---------------------------------------------------GNETILIEK
-DEN-----------QTS-----IPDNQKTKDSPS-------------I-----------
------------LDVPRHS-GISGFVKTARV------E-LE--NVIGKFIHISHV---K-
----------------CCS-----------------------------------------
E--LVD-----------------DPYK-----LL----G--------C-L--EFIA----
-----RTVI-NCSNDALK---------------N------E----TDL----------I-
------LC--KS----------------------------D-VLAPRLE--NI--N----
--------------------F------PI-----LG------------------------
-S----------LKMVM---NS--RG-AITN--LKL--------KP--L-----------
---------------AL---AE-RSK-------PMQNTVEIRVRSIGLN-------FR--
-------------------DVLNVMGLY-----------PG-D-----------PG--P-
--PGGDCSGIVVAVGE---------------G-V-S------H----------LQ-VGDY
VFG-V--------A----P--G---C-LKTYV-TTDAN-------LMCKIP-D-------
-GFSFEEAA-------------------TL-PVVTTTVELVLKDIANI----K--SG---
--------------D------HVLVHAVTGGIGLMIVQYC-KTI-G--------------
--A-KVYGTAGNDTKIEYAK--SIGV--EVVS---SSR---DSSKFTKDM---EQY----
---I--------G-------K-------LDIVVNSL-IED-------------FI----P
A-SL-EL--LK-PNGHFIELGK--------RGIWS-DEDVAK------------------
----------IRPNI--N-YTKVAID-----VMME-EK---PI-------------WFRS
M----L-------------------DRI--RNLA------N-EKK-IQ--------PL--
-----------P-MKIFNMRNYKGEN-------------DGIAAFRFMQRAQH---I-GK
VIINIP---S---------P-F----------------
>tr|B6KQX8|B6KQX8_TOXGO Type I fatty acid synthase, putative OS=Toxoplasma gondii ME49 GN=TGME49_094820 PE=4 SV=1
------------------------------------------------------------
---------------------------------------------------PLPNVLFVT
-QGQ-----------HF---------IRECGDVPT-------------T-----------
------------A-VPTQT-GLYGFCRSAQL------E-LE--NIIGRPVYLGTL---D-
----------------FAA-----------------------------------------
KDPTLD-----------------DPAA-----FV----S--------A-L--QRVL----
-----AE-A-DPTGAAGT---------------C------E----PHT----------V-
------IR--GG----------------------------K-EMVPRLV--KS--S----
--------------------I------EC-----RG------------------------
-A----------VELHM---SD--RG-ALSM--LKL--------RP--M-----------
---------------PK---SA-RVP-------PPRDCVEIRVRAVGLN-------FR--
-------------------DVLNVMGLY-----------PG-D-----------PG--P-
--PGADCAGTVVAVGE---------------G-V-E------H----------LR-VGDA
VFG-I--------A----Q--G---A-LKTFV-TTSAH-------LVRPLP-G-------
-RLTFEQAA-------------------AL-PVVASTVEYALHDVAKV----K--KG---
--------------D------KVLIHAVTGGVGLAAVQFC-KRV-G--------------
--A-EIYGTCSGGKKEEFAR--SVGV--KYIT---SSR---DPKKFAEDM---CEF----
---L--------GNGKH---K-------IDVVLNCL-IEN-------------YI----P
E-TL-KF--LA-PNGRFVELGK--------RGIWT-REQMGT------------------
----------VRPDV--L-YETVAID-----TMME-ED---PV-------------WFGG
M----L-------------------DRI--RNLV------D-GSM-LQ--------PL--
-----------P-LHTFEMTD--SSE-------------GGVAAFRFLQRAQH---I-GK
VVIRLS---S---------A-LEV--------------
>tr|B6LVV7|B6LVV7_BRAFL Putative uncharacterized protein OS=Branchiostoma floridae GN=BRAFLDRAFT_75156 PE=4 SV=1
------------------------------------------------------------
------------------------ALTKSLSAASE----------------RVHCIWVFT
VGGS-----------VD-------------------------------------------
------------CPRPAPS-VVTGFFRVVNN------E-LK--NLP---IYTVDLPPTA-
------------------------------------------------------------
---CAS-----------------GFGE-----LA----G--------T-L----------
-----------ATLLSEPP--------------A------E----REL----------A-
------VR--NG----------------------------G-VLVPRLI--RT--S---L
S------------KSS----SIH----PT-----AL-----------------------C
HR----------WVLDVSL-DK--TR-TVED--VEF--------YE--L-----------
---------------PP------A-A-------LSSHHVRVQVRAAGLN-------FK--
-------------------DVMMALGLL-----------SG-LNL---------QP--Q-
--FGLECSGTVVEVSS---------------S-V-E------H----------VK-VGDE
VIA-F--------G----D--N---C-FASHV-DCHER-------FVVKKP-S-------
-NVTWAEAA-------------------GF-SMVFMTAYYALVERAGL----V--RD---
--------------Q------SVLIHSACGGVGQAAIQIA-RLV-G--------------
--A-RIFCTAGSEEKRNFLR-HELGI--AHVS---DSR---STR-FYQDV---LQW----
---T--------G--GE---G-------VDVCLSSL-YGD-------------LQ----T
T-TL-KV--LS-PGGILCEIGK--------RSMLE-NAKMDT------------------
-------G-PLLENK--N-FFSVQLD-----LLMN-RN---PT-------------RVQT
L----M-------------------TTV--CNLL------K-DGE-IH--------PV--
-----------K-TTIKHIGD-------------------YKGTLRWMSMGQH---V-GK
VVFEVP---P---------K-FQP--ERLN--------
>tr|B6MVY2|B6MVY2_BRAFL Putative uncharacterized protein OS=Branchiostoma floridae GN=BRAFLDRAFT_87410 PE=4 SV=1
------------------------------------------------------------
-----------------KSLEFTRTLTKALYQASA----------------RVENMWVFT
VGGS-----------VE-------------------------------------------
------------CASPTSS-LPAGFFRVVNN------E-IR--DLP---IYTVDL-PSE-
------------------------------------------------------------
---VLN-----------------GLTG-----VV----E--------T-L----------
-------------LKSDPP--------------A------E----REL----------A-
------IR--NN----------------------------E-VLVPRLL--KT--S---I
S------------ESI----ITS----PS-----G-------------------------
-N----------WALDIAP-GK--TG-TLDD--MAF--------YE--Q-----------
---------------VS------V-S-------LSPKQVKIKVHAAGLN-------FK--
-------------------DVMMSLGLL-----------EG-LNL---------QT--Q-
--FGLECAGTVVEVGD---------------D-V-D------N----------IK-VGDE
VIA-F--------G----D--H---C-FASHV-ICEEH-------FVMAKP-A-------
-HISWTDAA-------------------GF-GVVYLTAYYALIERARL----R--EG---
--------------Q------TVLIHSACGGVGQAAIQVA-GMV-G--------------
--A-RVFCTAGTDEKRTYLR--QMGI--IHVS---DSR---STQ-FYRDV---MEW----
---T--------D--GQ---G-------VDVVLNSL-YGD-------------LQ----T
E-TM-KC--LK-PGGTFCEIGK--------RSMLE-SVGMNM------------------
-------G-LLLNNK--A-FFSVQID-----LLMK-ER---PK-------------YVQQ
M----M-------------------ETI--VSLL------E-TGR-VG--------VV--
-----------P-TTVKTIDD-------------------YKETFRWTSKGQH---I-GK
VVFEVP---D---------K-FEP--ESLV--------
>tr|B6N2L4|B6N2L4_BRAFL Putative uncharacterized protein OS=Branchiostoma floridae GN=BRAFLDRAFT_125649 PE=4 SV=1
------------------------------------------------------------
-----------------KSLVHARSLTNALYQASE----------------RVQDMWVFT
VSGS-----------VE-------------------------------------------
------------CACPTAS-AATGFFRVVNN------E-IR--DLP---IYTVDL-PSD-
------------------------------------------------------------
---ILN-----------------GLTN-----VV----E--------T-L----------
-------------LKSDPP--------------T------E----REL----------S-
------IR--NG----------------------------E-VLTPRLV--KA--S---I
S------------DGI----STS----PS-----G-------------------------
-S----------WALDIAP-GK--TG-TLDD--MAF--------YG--Q-----------
---------------AS------T-S-------LSDNGVKVKVHAAGLN-------FK--
-------------------DVMMALGLL-----------EG-LKL---------QT--Q-
--FGLECSGTVVEVGN---------------D-V-K------R----------IK-VGDE
VIA-F--------G----D--H---C-FASHL-TCDEH-------FVMAKP-P-------
-HTSWTDAA-------------------GF-SMVYITAYYALIERARL----Q--EG---
--------------Q------TLLIHSACGGVGQAAIQVA-GMV-G--------------
--A-RVFCTAGSEEKRSYLR--QMGM--THVS---DSR---STQ-FYHDV---MEW----
---T--------D--GE---G-------VDVVLSSL-YGE-------------LQ----T
A-TM-KS--LK-PGGTFCEIGK--------RSILE-GVGMDM------------------
-------G-PLLNNK--T-FLSVQLD-----LLMK-ER---PK-------------YVRK
M----M-------------------ETI--CCLL------E-KRH-IS--------PV--
-----------L-TTVKTIDD-------------------YKETFRWMSKGQH---V-GK
VVFEMP---A---------K-FEP--ESLV--------
>tr|B6PMN9|B6PMN9_BRAFL Putative uncharacterized protein OS=Branchiostoma floridae GN=BRAFLDRAFT_108799 PE=4 SV=1
------------------------------------------------------------
-------------------LVYTRSLTNALYQASE----------------RVQDMWVFT
VSGS-----------VE-------------------------------------------
------------CACPTAS-AATGFFRVVNN------E-IR--DLP---IYTVDL-PSD-
------------------------------------------------------------
---LLN-----------------GLTD-----VV----G--------T-L----------
-------------LKSDPP--------------A------E----REL----------S-
------IR--NG----------------------------E-VLTPRLV--KT--S---I
S------------DGI----STS----PS-----G-------------------------
-S----------WALDIAP-GK--TG-TLDD--MAF--------YG--Q-----------
---------------AS------T-S-------LLDNEVKVKVHAAGLN-------FK--
-------------------DVMMALSLL-----------EG-LKL---------QT--Q-
--FGLECSGTVVEVGN---------------D-V-K------R----------IK-VGDE
VIA-F--------G----D--H---C-FVSHL-TCDEH-------FVMAKP-P-------
-HTSWTDAA-------------------GF-SMVYITAYYALIERARL----Q--EG---
--------------Q------TLLIHSACGGVGQAAIQVA-GMV-G--------------
--A-RVFCTAGSEEKRNYLR--QMGM--THVS---DSR---STQ-FYHDV---MEW----
---T--------D--GE---G-------VDVVLSSL-YGE-------------LQ----T
A-TM-KS--LK-PGGTFCEIGK--------RSILE-GVGMDM------------------
-------G-PLLNNK--T-FLSVQLD-----LLMK-ER---PK-------------MKAQ
L----Q---------------------------L------M-ERI-EK--------DQ--
-----------R-TAKELASD-------------------YQPLLEKFS-GMK---A-KL
ALFELE---ELNLLDPCRVR-CDE--VDET--------
>tr|B7PYN9|B7PYN9_IXOSC Fatty acid synthase, putative OS=Ixodes scapularis GN=IscW_ISCW009053 PE=4 SV=1
------------------------------------------------------------
---------------------------------------EIKAKATEYQERPVGENVWLV
AEDV--------------------------------------------------------
----------------GTS-GVVGLTNCLRQ------E-TG--GDH---IRCVFN---A-
------------------------------------------------------------
-----------------------SLKGGVNP-VA----N--------F------------
--------------------------------------QPASSEHKELVERD--LVMNV-
------YR--DG----------------------------K-WGSFRHT--VT-------
-------------QSR---GAPR-LWTEQ-------------------------------
------------AFLNV---QT--RG-DLSS--LQW--------YE--S-----------
---------------PL------RYRP------ASDDRVLCSVYYAPLN-------FR--
-------------------DIMLATGKLPPDALPGNLAT-------------------SD
CVLGLEFSGR-------------------------------------------DP-SGRR
VMGSV--------A----A--E---G-MATVV-AADPG-------FLWEVP-A-------
-NWSLEEAA-------------------TV-PVAYSTAYYALLVRGAM----H--PG---
--------------E------ALLVHSGSGGVGQAAISIA-LSM-G--------------
--C-TVFTTVGSQEKREFLKRRFPQLQDRNFA---NSR---DLS-FEEHI---LRE----
---T--------E--GR---G-------VDLVLNSL-AEE-------------KL----Q
A-SV-RC--LA-THGRFLEIGK--------FDLSQ-NNALGM------------------
-------A-VFLKNV--S-FHGILLD-----ALFG-DDPRVAA-------------DKRR
V----A-------------------QLV--REGI------A-SGA-VR--------PL--
-----------D-AVRFARDH-------------------VEDAFRFMASGKH---M-GK
VVLEVR--------------------PEEPQRQTVPAT
>tr|O01678|O01678_BOMMO P270 OS=Bombyx mori PE=2 SV=1
------------------------------------------------------------
---------------------PAKFVRIVTADDTFAWIDKVKEEL------KEGQKIVLY
SQDE--------------------------------------------------------
----------------HIN-GLLGLVNCLRK------E-PG--GEI---VYGLLI---N-
------------------------------------------------------------
-----------------------DPS------AP----P--------F------------
--------------------------------------NPDLEFYEEQLDKD--LAINV-
------YQ--DG----------------------------Q-WGTYRHL--LL-------
-------------GDL---DTVK---AKH-------------------------------
------------AYVNT---IT--IG-DLSS--LRW--------LE--G-----------
---------------PL------RPNHVF----KNPDEILINVYCTALN-------FR--
-------------------DIMTATGRVTVDAVASGRLA-------------------QE
CVQGFEVVGR-------------------------------------------TA-NGSR
VMGMI--------R----N--K---G-LSNLA-AGDKA-------LLWSIP-D-------
-EWTFEEAA-------------------TI-PVAYGTVYYAMVMVAQI----K--RG---
--------------E------SILIHAGSGGVGQAAISVA-LHY-G--------------
--C-EVFTTVGTAEKRAFIKKLFPALKDSHIG---NSR---DIT-FEDMV---RRE----
---T--------N--GK---G-------VDIVLNSL-SDE-------------KL----Q
A-SV-RC--LT-YRGRFLEIGK--------FDISN-NTPIGM------------------
-------Y-FFLKET--S-FHGIMLD-----YIFD-QS---DE-------------FRRG
L----Q-------------------DLL--LSGI------M-NGA-VR--------PL--
-----------T-YCTFEKNE-------------------VETAFRYMAAGKH---I-GK
VIVKIR--------------------DEEPREEG----
>tr|O96554|O96554_CRYPV Type I fatty acid synthase OS=Cryptosporidium parvum GN=FAS1 PE=4 SV=1
------------------------------------------------------------
---------------------------------------------------SQVISTISV
-SIT-----------TAP-----FVCLTSFNDCEE-------------D-----------
------------GNIPRHS-GIKGFVKTARV------E-LE--NVIGKSINISHI---E-
----------------CNS-----------------------------------------
S--LVN-----------------DPET-----LM----R--------T-I--SYIA----
-----SIYE-GKIEEEIT---------------L------E----RDL----------T-
------IS--ES----------------------------G-IYAPRLE--SI--N----
--------------------F------PV-----FG------------------------
-A----------IKLTM---SS--RG-AIGN--LKF--------KP--Q-----------
---------------PQ---SE-RVN-------PPANTVEIRVRSIGLN-------FR--
-------------------DVLNVMGLY-----------PG-D-----------PG--P-
--PGGDCSGTVVAVGE---------------G-V-K------H----------IK-VGDN
VFG-I--------A----P--G---C-LKTYV-ITDSN-------LLCKIP-K-------
-GFTFEQAA-------------------AL-PVVATTGEYSLRDIANI----K--KG---
--------------D------IVLVHAVTGGVGLMVVQYC-KAI-G--------------
--A-KVYGTAGSESKVEYAL--SNGV--ERVS---SSR---NADKFKEDM---KDL----
---E--------G-------K-------VDIVINSL-IED-------------FI----P
N-SL-NL--LK-KGGCFVELGK--------RGIWT-EEEMKE------------------
----------KRPDI--K-YKCVAVD-----VMME-ED---PS-------------WFGG
M----L-------------------TRI--KNLV------E-EGI-IE--------SL--
-----------P-LKVYDMRG--SDE-------------NGIDAFRYMQRAQH---I-GK
VIIKIP---T---------P-FKY--------------
>tr|Q16ZI9|Q16ZI9_AEDAE Fatty acid synthase OS=Aedes aegypti GN=AAEL008160 PE=4 SV=1
------------------------------------------------------------
-----------------KYMGSPTIVPIP-NDDKYDWVAKLRDAM------KQG-SVIAV
AQGD--------------------------------------------------------
----------------SMS-GILGLVNCIRK------E-PD--GGM---VSCVFV---D-
------------------------------------------------------------
-----------------------DPK------AP----A--------F------------
--------------------------------------ELDNPVYKSHLKLG--LALNV-
------YR--NG----------------------------R-WGSYRHL--QL-------
-------------LQP---IVTK-PRRDH-------------------------------
------------CYANA---LT--KG-DLSS--MTW--------LG--G-----------
---------------PY------N-Q-------RRPTRELVKVCYSSLN-------FR--
-------------------DVMFASGKLTADFANLSRLE-------------------QQ
CDLGFEYSGV-------------------------------------------TE-SGKR
LMGML--------T----T--G---A-MATHV-ENDES-------LTWIVP-E-------
-HWTLEEAA-------------------TV-PVVYGTVYTALFLNANI----Q--KG---
--------------Q------SILIHAGSGGVGLAAINVC-QAY-G--------------
--L-EVYTTVGTQAKRDFLLQTFPKLKPENIG---NSR---DTS-FEKMI---MLR----
---T--------N--GM---G-------VDYVLNSL-SED-------------KL----Q
A-SL-RC--LG-KYGKFLEIGK--------YDMAN-DSKLGL------------------
-------H-RFLRAL--S-FTAILVD-----FLFT-AP---LE-------------EKQV
L----R-------------------DLV--DKDI------K-AGI-VK--------PL--
-----------K-TNVFPASE-------------------IENAFRYLASGKH---V-GK
VLLKIR--------------------ENPNDVES----
>tr|Q17IW6|Q17IW6_AEDAE Fatty acid synthase OS=Aedes aegypti GN=AAEL002237 PE=4 SV=1
------------------------------------------------------------
----------------------PAVIRVRSDDLNFEWLHELQNVI------KIK-PVLLY
SQDD--------------------------------------------------------
----------------PIS-GIIGLVNCIKK------E-LK--SYP---VRCVFI---D-
------------------------------------------------------------
-----------------------DRS------AP----P--------F------------
--------------------------------------AQSEPFYKNQLSKD--LTINV-
------YR--NG----------------------------T-WGSYRHA--LM-------
-------------DLK---PKVE-SVRNH-------------------------------
------------CFANC---FT--KG-DLSS--MTW--------FS--G-----------
---------------PL------N-T-------FSSGGELIRVVYSALN-------FR--
-------------------DVMIATSRLSSDVLHVNRLE-------------------QE
CLLGNEYSGV-------------------------------------------SV-RGRR
VMGVL--------P----S--G---A-MATLV-ECDPL-------MTWTIP-D-------
-DWSLEEAA-------------------TV-PVVYGTVYTALFVCSRI----R--KG---
--------------K------SILIHAGSGGVGLAAIQVC-LAY-G--------------
--M-EVFSTVSTEEKKQFILKRYPRLKAENIG---NSR---DTS-FENMI---KLR----
---T--------N--GR---G-------VDFVLNSL-AEE-------------KL----Q
A-SL-RC--LS-RNGHFLEIGK--------YDMAN-NSKIAM------------------
-------E-LFQKGI--S-FTAVMLD-----AMFK-GS---FA-------------EKQR
L----H-------------------ALL--TADM------L-SGV-IK--------PL--
-----------N-TTVFPAIE-------------------IEKAFRFLASGKH---I-GK
ILLEIR--------------------SREDDAQTMPIN
>tr|Q17IW7|Q17IW7_AEDAE Fatty acid synthase OS=Aedes aegypti GN=AAEL002204 PE=4 SV=1
------------------------------------------------------------
----------------------DTPAVIQVDSSDFSWLAVLKQAV------KVR-PVILF
SQND--------------------------------------------------------
----------------SLS-GVIGLVNCIRK------E-PK--MQT---VRCVLI---D-
------------------------------------------------------------
-----------------------DQN------AP----E--------F------------
--------------------------------------SLSDPFYKNQLELG--MAINV-
------LR--NG----------------------------V-WGSYRHA--LI-------
-------------SKK---PKTE-PVSKH-------------------------------
------------CYANS---LT--KG-DLSS--MMW--------FT--G-----------
---------------AY------N-E-------WDVVPNKVKVSYCTLN-------FR--
-------------------DVMVATGRLSSDVSSFSRLE-------------------EE
CELGYEYAGV-------------------------------------------TE-DGKR
VIGVL--------P----L--G---A-LSTMV-NADST-------LIWVIP-D-------
-SWNAQDAC-------------------TI-PIVYTTVLAAFKLNANV----K--KG---
--------------Q------SVLIHAGSGGVGLAAINLA-FAY-G--------------
--M-EVFTTVGSDEKVNYLLSEFPSLKRENIG---NSR---DLS-FEQMI---KLR----
---T--------N--GR---G-------VDYVLNSL-ADE-------------KL----Q
A-SV-RC--LA-KGGHFLEIGK--------YDMAR-DSQLSL------------------
-------E-LFKKGI--S-FTSVMLD-----SAIR-DN---YT-------------LKLS
L----H-------------------KLL--DEAI------K-SGI-VK--------PL--
-----------K-TNVFDAAD-------------------LEKAMRFLASGKH---M-GK
IVIKVR--------------------ENENDAETLPIT
>tr|Q17IX0|Q17IX0_AEDAE Fatty acid synthase OS=Aedes aegypti GN=AAEL002228 PE=4 SV=1
------------------------------------------------------------
----------------------ESPIVVKLDSVEMSWLTNLKRAV------KSR-SVLLY
AQND--------------------------------------------------------
----------------PTS-GIIGLVNCIRK------E-PK--MQD---VRCVFI---D-
------------------------------------------------------------
-----------------------DPK------AP----P--------F------------
--------------------------------------MISDPIYKNQLDLG--LAINV-
------LR--NG----------------------------V-WGSYRHQ--LL-------
-------------PKL---PKTE-SVTSH-------------------------------
------------CFANS---LT--RG-DLSS--MMW--------FT--G-----------
---------------AL------N-E-------LSVVPYKVKVSYCTLN-------FR--
-------------------DVMVASGRLSSDVSSSHRLD-------------------ED
CELGYEYAGV-------------------------------------------ME-DGRR
VMGVV--------P----S--G---A-LSSIV-NADPL-------LLWYVP-D-------
-DWSLEEAC-------------------TV-PIVYLTVLVSFFLKAHI----R--KG---
--------------Q------SVLIHAGSGGVGLAAIHIA-FRY-G--------------
--L-EVYTTVGTAEKRKFLLSMFPKLKSENIG---NSR---DSS-FEQMV---KLR----
---T--------K--GK---G-------VDYVLNSL-AEE-------------KL----H
A-SV-RC--LA-KGGHFLEIGK--------FDMAK-DSQVSL------------------
-------D-QFKKGI--T-FSSVLLD-----AAIR-DT---DT-------------VKKG
M----H-------------------DMF--QRAI------E-DGM-IK--------PL--
-----------N-TTVYEAGE-------------------LEKAMRYLGSGKH---T-GK
VVIKLR--------------------ENETDVQTLPIT
>tr|Q17M16|Q17M16_AEDAE Fatty acid synthase OS=Aedes aegypti GN=AAEL001194 PE=4 SV=1
------------------------------------------------------------
-------------------------------EKNFTWVETLKAALAKA--EETNTFVYLV
CQGE--------------------------------------------------------
----------------ELF-GGQGFINCIKN------E-AG--GKF---ARMVFI---Q-
------------------------------------------------------------
-----------------------DKR------AE----K--------F------------
--------------------------------------SLTGKSYVEQLKKD--LICNV-
------MN-SSG----------------------------V-WGSFRHL--RL-------
-------------DNQ-TNGTSL-QV-EH-------------------------------
------------AYVNA---LT--KG-DLAS--LKW--------IE--G-----------
---------------PL------SRDRP---DPKDKKQELCTVYYAPIN-------FR--
-------------------DVMLSSGKLGVDALPGDLPT-------------------QD
CILGLEFSGR-------------------------------------------DA-AGRR
IMAMV--------P----A--K---S-LATTC-VAHRN-------MMWEIP-D-------
-NWTMEQAS-------------------TV-PCVYSTVYYALVVRGRM----K--RG---
--------------E------SILIHAGSGGVGQAAISVA-LSA-G--------------
--L-TVFTTVGSKEKRDFLKRTFPQLQDRHIG---NSR---DCS-FEQMV---MRE----
---T--------Q--GR---G-------VDLVLNSL-ADE-------------KL----Q
A-SV-RC--LG-LNGRFLEIGK--------FDLSN-NSPLGM------------------
-------S-VFLKNT--S-FHGILVD-----SIMD-GD---DD-------------VLAE
V----V-------------------RLV--SEGI------K-SGA-VR--------PL--
-----------P-TSVFGDQQ-------------------VEQAFRFMASGKH---I-GK
VVLKIR--------------------DEEKAKVVV---
>tr|Q54FI3|Q54FI3_DICDI Putative polyketide synthase OS=Dictyostelium discoideum GN=stlB PE=3 SV=1
------------------------------------------------------------
------------------------------------------------------------
------------------------------------------------------------
---------------------LIGQIRVFSN------E-YP--IME---CSMIDI---Q-
------------------------------------------------------------
-------------------------DSTRIDLIT----D--------Q-LNSTKLS----
----------------------------------------K----LEI----------A-
------FR--DN----------------------------I-GYSYKLL--KP-------
-------------SIF-D-NSSL----PSSSSEIETT-ATTKDEEKNNSINYNNNY----
------------YRVEL---SD--NG-IISD--LKI--------KQ--F-----------
---------------RQ------M-K-------CGVGQVLVRVEMCTLN-------FR--
-------------------DILKSLGRD----YDPIHLN-------------------S-
--MGDEFSGKVIEIGE---------------G-V-N------N----------LS-VGQY
VFGIN--------M----S--K---S-MGSFV-CCNSD-------LVFPIP-I-------
-PTPSSSSSSNENIDDQEIISKLLNQYCTI-PIVFLTSWYSIVIQGRL----K--KG---
--------------E------KILIHSGCGGVGLATIQIS-MMI-G--------------
--A-EIHVTVGSNEKKQYLI-KEFGIDEKRIY---SSR---SLQ-FYNDL---MVN----
---T--------D--GQ---G-------VDMVLNSL-SGE-------------YL----E
K-SI-QC--LS-QYGRFIEIGK--------KDIYS-NSSIHL------------------
-------E-PFKNNL--S-FFAVDIA-----QMTE-NR---RD-------------YLRE
I----MI------------------DQL--LPCF------K-NGS-LK--------PL--
----------NQ-HCFNSPCD-------------------LVKAIRFMSSGNH---I-GK
ILINWS--------------NLNN--DKQ---------
>tr|Q5CG21|Q5CG21_CRYHO Putative uncharacterized protein OS=Cryptosporidium hominis GN=Chro.40326 PE=4 SV=1
------------------------------------------------------------
---------------------------------------------KNIDSYNKLTIIFVT
IGAN--------------------------------------------------------
-----LLCGKNTLSSHFQS-SLLSYLRSASN------E-FN--QLGKISLIIVDW-----
------------------------------------------------------------
-------------------------NSISNLKINKNFCQ--------I-LKLIYNN----
-----VI--------------------------NKKWFEKE----YQL----------L-
------EY--NN----------------------------E-IKIKTIK--IK-------
-------------ESISPYNNC--------------------------------------
------------MALKL---TN--RG-AISN--IIT--------NL--Q-----------
---------------KF------RVV-------PMEGEVEIRIRAIGLN-------FR--
-------------------DVLNVMGLY-----------PG-D-----------PG--K-
--PGSDFSGTVVSVGP---------------G-V-K------N----------IQ-VGDD
VFG-L--------S----Q--G---C-IETYH-TTNAL-------LVTKKP-K-------
-LLTFEEAA-------------------SI-PTIFSTVKVSLNQYSKL----K--KG---
--------------D------CVLIHVASGGVGLAAIQIC-SRI-G--------------
--A-NVIATVGSIKKVEYLK--SIGI--KFVS---SSR---DYTKFSQDMKYFMSE----
---L--------N--ID---G-------VDIVINSL-VGE-------------FI----P
L-SM-KF--LK-RNGTFIELGK--------REILS-ENQLKE------------------
----------IRTDI--N-YQTVEFD-----KLVE-ND---IV-------------WFQN
L----L-------------------QEI--MIDI------N-KGK-IQ--------PI--
-----------P-TKVFSIQD----------------KSGIIDGFRYIQHANH---I-GK
VILSNP--------------------STSISS------
>tr|Q5CIE6|Q5CIE6_CRYHO Putative uncharacterized protein OS=Cryptosporidium hominis GN=Chro.40330 PE=4 SV=1
------------------------------------------------------------
------------------------------------------------------VILFIT
-ENT-----------IP---------------YNN-------------N-----------
------------SYKFIGS-DIWGLVRSARY------E-LD--KYS---LKLLDL---D-
----------------CFT-----------------------------------------
KDLSED-----------------NLSK-----IF----S--------C-I----------
-----------LSSN-------------------------E----SEF----------I-
------FR--NG----------------------------E-LLFPRLS--KI--S----
--------------------I------PI-----NG------------------------
-P----------LNIRL---AE--RG-ALTN--LLT--------EM--QTNIPYINSDKK
LDLIDCF-DKLENYSAM---KN-ETI-------LKDNEVLLRICSVGLN-------FR--
-------------------DVLNVMGLY-----------PG-D-----------PG--P-
--PCSDCSGIVVSVGK---------------G-V-K------H----------LK-CGDE
VYA-M--------V----P--G---C-LNTFI-VAIGD-------TCCLMP-K-------
-NCDFSLSS-------------------SI-PTIYSTVDICLRKIYNI----K--KG---
--------------D------RVLIHAASGGVGLVAVNYC-NSI-G--------------
--A-KVFATVGNSKKEKYLR--HLGV--KNIS---TSR---NSDLFKLEM---ERL----
---L--------K--GE---K-------LDVVINCL-SGK-------------YI----E
Y-SL-EL--LS-NNGIFIELGK--------INILS-KEDVSL------------------
----------IKPGI--K-YEIVALD-----DLIL-ND---PS-------------WFGT
V----L-------------------VDI--KTRI------E-ECK-ES--------VI--
-----------P-LIEFSIENHKDSNDLIEKS-------GCISGFRFMQKTNH---I-GK
VVI-----------------------------------
>tr|Q5CUM8|Q5CUM8_CRYPV Type I fatty acid synthase OS=Cryptosporidium parvum Iowa II GN=cgd3_2180 PE=4 SV=1
------------------------------------------------------------
---------------------------------------------------NLEFRT---
------------------------------------------------------------
-----------------NS-GVAPFIKSARQ------E-LE--LFSDQSVSLGLI---D-
----------------IET-----------------------------------------
A------------------------ED-----LN----K--------A-IILSFVK----
-----DILC-FKKREDIT---------------S------N----GTL----------T-
------ES--QRLFLNTEYEPELVLKKKIKGKEDNCEAHYR-IITPKLV--SLRGE----
--------------------A------AI-----IG------------------------
-S----------CKLNL---SS--RG-AINN--LEL--------LP--L-----------
---------------SN---EE-RKC-------PSANTVEIRVRSIGLN-------FR--
-------------------DVLNVMGLY-----------PG-D-----------PG--P-
--PGGDCSGTVVAVGE---------------G-V-K------H----------IK-VGDN
VFG-I--------A----P--G---C-LKTYV-TTDSN-------LLCKIP-K-------
-GFTFEQAA-------------------AL-PVVATTVEYSLKDIANI----K--KG---
--------------D------IVLVHAVTGGVGLMVVQYC-KAI-G--------------
--A-KVYGTAGSESKVEYAL--SNGV--ERVS---SSR---NADKFKEDM---KDL----
---E--------G-------K-------VDIVINSL-IED-------------FI----P
N-SL-NL--LK-KGGCFVELGK--------RGIWT-EEEMKE------------------
----------KRPDI--K-YKCVAVD-----VMME-ED---PS-------------WFGG
M----L-------------------TRI--KNLV------E-EGI-IE--------SL--
-----------P-LKVFDMRG--SDE-------------NGIDAFRYMQRAQH---I-GK
VIIKIP---T---------P-FKY--------------
>tr|Q7PVV2|Q7PVV2_ANOGA AGAP009176-PA OS=Anopheles gambiae GN=AGAP009176 PE=4 SV=4
------------------------------------------------------------
--------------------------------------EELKAALAKA--EATGTYVYIV
CQGE--------------------------------------------------------
----------------ELC-GAQGLMNCVKN------E-VG--GKF---ARLYFI---Q-
------------------------------------------------------------
-----------------------DRK------AD----K--------F------------
--------------------------------------SLTGAMYKEQLAKD--LICNV-
------LRPANG------------------------TPAPA-WGTFRHL--RL-------
-------------DNQ-SNAPSL-PV-EH-------------------------------
------------AYINA---LT--KG-DLAS--LKW--------IE--S-----------
---------------SL------SRERP-DPSARDARTELCTVYYAPIN-------FR--
-------------------DVMLSSGKLGADALPGDLAT-------------------QD
CILGLEFAGR-------------------------------------------DS-NGRR
IMAMV--------Q----A--K---S-LATTC-VAQRN-------MIWEIP-D-------
-GWTMEQAS-------------------TV-PCVYSTVYYALVMRGRM----K--RG---
--------------E------SILIHAGSGGVGQAAISVA-LAA-G--------------
--V-TVYTTVGSKEKREFLKRTFPQLTDRNIG---NSR---DCS-FEQLV---MRE----
---T--------Q--GR---G-------VDLVLNSL-AEE-------------KL----Q
A-SI-RC--LG-LNGRFLEIGK--------FDLNN-NSPLGM------------------
-------S-VFLKNT--S-FHGILLD-----SVME-GD---DE-------------TIAE
V----V-------------------KLV--ADGI------K-SGA-VR--------PL--
-----------P-TSVFTEQQ-------------------VEQAFRFMASGKH---I-GK
VVVRVR--------------------EEEKAKIVQ---
>tr|Q7PYE4|Q7PYE4_ANOGA AGAP001899-PA OS=Anopheles gambiae GN=AGAP001899 PE=4 SV=4
------------------------------------------------------------
----------------------PTIVRIPPLDDRYEWIGTLKDAI------KAG-PVIAV
AQGD--------------------------------------------------------
----------------VNS-GIVGLINCIRR------E-PD--GGM---VSCVFV---D-
------------------------------------------------------------
-----------------------DPA------AP----P--------F------------
--------------------------------------DLDSPVFKGQLKLG--LAINV-
------YR--KG----------------------------R-WGSFRHL--QL-------
-------------VQK---IESK-PRRNH-------------------------------
------------CYANA---LV--KG-DLSS--MTW--------LS--G-----------
---------------PF------N-H-------GRPKGELVKVVYSSLN-------FR--
-------------------DVMFATGKLSSDFANLSRVE-------------------QQ
CELGFEYSGI-------------------------------------------GE-TGRR
IMGMV--------T----T--G---A-MATHV-ECDDT-------LTWTVP-E-------
-KWSLEEAA-------------------TV-PVVYVTVYCALFINAHI----Q--KG---
--------------Q------SILIHAGSGGIGLAAIRVC-LAY-G--------------
--L-EVYTTVGTEAKKDFLLQTFPQLKADNIG---NSR---DTS-FERMI---MLR----
---T--------N--GQ---G-------VDYVLNSL-ADD-------------KL----Q
A-SV-RC--LG-KYGKFLEIGK--------YDMAN-DSKLGL------------------
-------N-RFLRAL--S-FTAVLVD-----FLFT-AP---QE-------------EKMV
L----R-------------------NML--DKDI------K-SGV-IV--------PL--
-----------K-TNVFPAGD-------------------IEQAFRFLASGKH---V-GK
VLLKLR--------------------ESPNDEDSVPIS
>tr|Q7Q4L2|Q7Q4L2_ANOGA AGAP008468-PA OS=Anopheles gambiae GN=AGAP008468 PE=4 SV=4
------------------------------------------------------------
-------------------SVDAHVIKVCSNDTTHNWLLELKQEV------KTK-PVILY
AQHD--------------------------------------------------------
----------------PSS-GIIGLVNCIRK------E-PN--IQT---VSCFFI---D-
------------------------------------------------------------
-----------------------DPS------AP----A--------F------------
--------------------------------------DASNPFYKEKIELG--LAINV-
------YR--EG----------------------------Q-WGSYRHF--KL-------
-------------QEE---PRYE-PSTKH-------------------------------
------------CFANC---VK--PG-DLSS--FTW--------MV--G-----------
---------------PL------N-E-------QSPSSPLARVVYSSLN-------FK--
-------------------DVMLATGRLTVETSFTNRLQ-------------------QE
CVLGFEYSGV-------------------------------------------TT-TGKR
VMGMI--------P----A--G---S-MATMI-ETDRH-------FTLDVP-D-------
-HISLEQAA-------------------TI-PTVYATVYASFFICSHI----R--KG---
--------------N------SILIHAGTGGVGLAAIRVC-LAY-G--------------
--L-EVFTTVSTKEKRDFLLSYFPDLNPNNIG---NSR---DIS-FETLI---KER----
---T--------N--GR---G-------VDFVLNSL-SEE-------------KL----Q
A-SI-RC--LA-RGGHFLEIGK--------YDMMK-DSKLAM------------------
-------T-FFQRGI--T-FTAVLVD-----LLFQ-EK---RD-------------FLLE
L----H-------------------KLI--MKDL------A-KGI-IL--------PL--
-----------P-TTVFQAHE-------------------IEQAFRYLATAKH---I-GK
VVLKIR--------------------DNEDDLASV---
>tr|A5YV76|A5YV76_PIG Fatty acid synthase OS=Sus scrofa GN=FASN PE=2 SV=1
------------------------------------------------------------
-------------------------------DTSFRWVDSLKDILA-D---ASSRPVWLM
AVGC--------------------------------------------------------
----------------STS-GVVGMVNCLRK------E-PG--GHR---IRCVLV---S-
------------------------------------------------------------
-----------------------NLSSTSP--AP----E--------M------------
--------------------------------------HPSSSELQKVLQGD--LVMNV-
------YR--DG----------------------------A-WGAFRHF--PL-------
-------------EQD---RPEK-QT-EH-------------------------------
------------AFVNV---LS--RG-DLSS--IRW--------VC--S-----------
---------------PL------HYALP-----ASCQDRLCSVYYTSLN-------FR--
-------------------DVMLATGKLSPDSIPGKWLT-------------------RD
CMLGMEFSGR-------------------------------------------DA-SGRR
VMGMV--------P----A--E---G-LATSV-LLLQH-------ATWEVP-S-------
-TWTLEEAA-------------------SV-PIVYTTAYYSLVVRGRM----Q--PG---
--------------E------SVLIHSGSGGVGQAAIAIA-LSR-G--------------
--C-RVFTTVGSAEKRAYLQARFPQLDETCFA---NSR---DTS-FEQHV---LRH----
---T--------A--GK---G-------VDLVLNSL-AEE-------------KL----Q
A-SV-RC--LA-QHGRFLEIGK--------FDLSN-NHALGM------------------
-------A-VFLKNV--T-FHGILLD-----SLFE-EG---GA-------------TWQE
V----S-------------------ELL--KAGI------Q-EGV-VQ--------PL--
-----------K-CTVFPRTK-------------------VEAAFRYMAQGKH---I-GK
VVIQVR--------------------EEEQGPAPRGLP
>tr|A8HZR1|A8HZR1_CHLRE Type I polyketide synthase OS=Chlamydomonas reinhardtii GN=CHLREDRAFT_196903 PE=4 SV=1
------------------------------------------------------------
------------------------------------------------------PYVRLT
-TGS-----------AAP---------------PV-------------T-----------
------------TADLAAA-----VLRAAAA------E-SL--PVA---HSLLAPHVRQ-
-------------QPRSSA-P---------------------------------------
PLVLHG-----------------PPDGTDGPLLL----K--------D-V----------
-----------YG--------------------------------GRD----------S-
------LD--AG----------------------------A-RLAARLV--PA-------
-------------PRL-E-MAP------------GG------------------------
-D----------FQLLP---RP--RG-ALSN--LVP-QALTAPDVD--S-----------
---------------AA---AV-S-A-------VPAGKVAMRVRAVGLN-------FR--
-------------------DVLNVLGMY-----------PG-D-----------PG--A-
--PGGDCAGVVVAAGP---------------S-T-S------DTDAQPSL---LA-PGTA
VFG-L--------A----V--G---S-LGTLV-HASAQ-------TLVAMP-G-------
-CLSFEEAA-------------------SM-PTVFITAQQAFAQAAEL----Q--PG---
--------------Q------RVLLHGAAGGVGLASLQVV-GAM-G--------------
--G-EVVATAGSPSKRSLLR--RLGV--RHVS---SSR---DLG-FVEEL---TAA----
---A--------G--GS---SGRDGGGCVDVALNTL-TSP------------GLV----S
A-TL-GL--LR-RGGRFVEISK--------RDVWS-VRRLQS------------------
-------E---RPDVCGS-FVAVDFL-----------P---DT-------------AVQS
A----M-------------------RRV--AAGV------A-CGL-LR--------PL--
-----------P-VAAHSLSS-------------------ASSALRQMSQARH---V-GK
VVVFNP---A---------P-ASQ--LSSP--------
>tr|A0ABX6|A0ABX6_STRAM Putative type I polyketide synthase OS=Streptomyces ambofaciens ATCC 23877 GN=SAMR0270 PE=4 SV=1
------------------------------------------------------------
----------------------------GLVG-K----------------TSP-QVWLVT
-RPT-----------GLF-----P---------AP-------------E-----------
-----Q------PAHPVDA-AIWAACRTFAN------E-RP--DLC---LRRLSC---H-
----------------RTG-E---------------------------------------
A--DTD------------------ALR-----LA----D--------E-L----------
-----------LT----P--------------GGDDRSVQE----DEI----------I-
------LT---A----------------------------RGRFVPRQV--QH--P---V
--------DEP-AGVP-A--GT--------------------------------------
------P-----FILEA---RD--PG-LHRR--LVW--------RQ--A-----------
---------------DA------L-E-------PGPGEVVLEMRAVALN-------YR--
-------------------DPMRANGLL-----------PP-EAVENSPI----SR--G-
--LGTDGAGIVHAVGA---------------G-V-G------D----------LK-PGDR
VCG-I--------V----P--A---A-LASHA-RTPAF-------SVVRIP-D-------
-EMSFTEAA-------------------TF-PVAFLTVHQTLVHQARL----G--AE---
--------------E------TVLVHGGAGAVGLAVLQCA-RAQ-G--------------
--A-RVIATAGTETKRDLLR--TLGV--EHVL---DSR---SLE-FVPQV---REL----
---T--------G--GQ---G-------VDVVVNSL-SGE-------------AI----T
Q-GL-DL--LR-PNGRFIELGK--------RDIFL-NNPITL------------------
-------R-PFHSSL--T-FIGFNLD-----AVVG--E---PS-------------LRTQ
L----V-------------------EDF--SAAI------G-SRT-YR--------PL--
-----------P-HSAYPAAR-------------------VDEAFHLLQHSRH---T-GK
VVVTFD---P---------L-DEP--VPVE--------
>tr|A0ACH1|A0ACH1_STRAM Putative polyketide synthase B OS=Streptomyces ambofaciens ATCC 23877 GN=SAMR0465 PE=4 SV=1
------------------------------------------------------------
-------------DTVHLTTQDVLRTVQNWLA-DD---RY---------L-DT-RLVVVT
-RGA-----------VP------AV--------PG-------------Q-----------
-----S------VTDLAGA-SVWGLLRSAQS------E-HP--GR----IVLLDR---D-
----------P--A----G-T---------------------------------------
D------------------------GD-V---WP----NW-------A-V----------
------------A----D---------------D------E----PQV----------A-
------IR--DG----------------------------R-ARAPRLV--RP--S---A
AD-----------DGL----PL-----PS-----GP-----------------------A
-A----------WRLDV---TD--EG-TLDH--LAM--------LP--A-----------
---------------PD---AD-A-P-------LTAGQVRVAVRAAGVN-------FR--
-------------------DVLIALGMY-----------PD-R------------A--Q-
--MGAEAAGVVTETGP---------------G-V-H------D----------LA-VGDR
VFG-F--------F----T--G---G-IASRA-VTDRR-------LLAPVP-T-------
-GWTFAQAA-------------------AV-PVVFATAYYGLVDVARA----R--PG---
--------------E------SVLVHSAAGGVGMAAVQLG-RHL-G--------------
--L-EVFGTA-KPSKWGTLR--AAGLDDAHIA---SSR---DLA-FEERF---RAT----
---S--------D--GR---G-------VDVVLNSL-AGE-------------FV----D
A-SL-RL--LG-DGGRFADLSR--------TDLRD-AAQVAA------------------
-------D---HPGV--R-YQAFNPA--------E-AG---AD-------------RVRE
I----L-------------------GEV--LDLF------H-TGV-LE--------LL--
-----------P-VTAWDVRD-------------------AVSAFRHISQARH---V-GK
NVLTVP---T---------P-LDP--DGTV--------
>tr|A0ACH2|A0ACH2_STRAM Putative polyketide synthase B OS=Streptomyces ambofaciens ATCC 23877 GN=SAMR0466 PE=4 SV=1
------------------------------------------------------------
------------------------AGIQAWLA-DE---RF---------A-AS-RLVLIT
-RRA-----------VA------AV--------PG-------------D-----------
-----D------VTGLSGA-AVGGLVRSAQA------E-HP--DR----FVLLDT---D-
----------S--D----T-ASGIDTGAGTDSHSGTDIH---------------------
T------------------------DADL---LA----V--------L-T----------
------------G----G---------------D------E----PWL----------A-
------RR--GD----------------------------T-LLAPRLA--RA--S---A
S------------GAL----AV-----PD-----TE------------------------
-G----------WRLTAD--RA--SG-SLRD--LAL--------AP--A-----------
---------------SG---AT-A-E-------LAPGEVRVEVRAAGVN-------FR--
-------------------DVLIALGQY-----------PD-P-----------TA--L-
--MGSEAAGVVVEVGP---------------G-V-G------D----------LV-PGDR
VFG-L--------F----E--G---A-FGPLA-VVDRR-------MVAAMP-R-------
-EWTFSDAA-------------------SV-PMAFLTSYYALVDLAGL----S--AG---
--------------E------SVLVHAAAGGVGMAAVQVA-RHL-G--------------
--A-EVYGTA-SPAKWA-----ATGLDPAHLA---SSR---DLG-FEQAF---ARR----
---T--------E--GR---G-------VDVVLNAL-AGE-------------FV----D
A-SA-RL--LA-PGGRFVEMGK--------ADLRD-PDSFGD------------------
-------R---------R-YRSFDLG--------E-AG---PD-------------RLQE
M----L-------------------REI--LELF------R-AGR-FT--------LL--
-----------P-ARAWDVRQ-------------------APEVFRHVASGGH---V-GK
NVLMLP---R---------A-LDP--QGTV--------
>tr|A0ACI2|A0ACI2_STRAM Putative modular polyketide synthase OS=Streptomyces ambofaciens ATCC 23877 GN=SAMR0476 PE=4 SV=1
----------------------------------------------------------RG
DAATGRGDAAAGRGDAEARVTAMLATVQEFLA-RE---DT-----------DA-TLVVLT
-RGA-----------VA------VD--------AG-------------D-----------
-----D------LSDVAGA-AVRGLLRSVQS------E-NP--GR----LLLVDV---D-
----------A--D----P-----------------------------------------
-------------------------WT-A---LL----G--------V-P----------
------------G----A---------------D------E----PEL----------A-
------VR--DG----------------------------R-LYAARLA--SL------A
E------------RTL----RA-----PE------------------------------G
-P----------WRVGV---VS--RG-AVEG--VGL--------VA--A-----------
---------------PD---AE-G-A-------LEAGQVRVAVRAAGMN-------FR--
-------------------DVLNVLGMY-----------PG-E------------V--E-
--LGGEAAGVVVEVGP---------------G-V-S------K----------LA-VGDR
VLG-F--------F----S--G---A-MGPLA-VADER-------LTALLP-Q-------
-GWSFVQGA-------------------AV-PIAFVTAYYGLRDVGGL----A--AG---
--------------E------SVLVHAAAGGVGMAAVQIA-RHV-G--------------
--A-EVYGTA-SPGKWG-----ATGLDAGHLA---SSR---DLG-FEKIF---AER----
---T--------A--GR---G-------VDVVLNAL-AGE-------------FV----D
A-SV-RL--LA-AGGRFVEMGK--------ADVRD-PDSV--------------------
------------PGR--M-YRAFDLS--------E-AG---PE-------------RIGQ
M----L-------------------DEV--LALF------A-RGV-LS--------LP--
-----------P-VRTFDVRR-------------------APEAFRFMSQARH---V-GK
VVLSLP---R---------A-VEP--GGTV--------
>tr|A0ACI3|A0ACI3_STRAM Putative type I modular polyketide synthase OS=Streptomyces ambofaciens ATCC 23877 GN=SAMR0477 PE=4 SV=1
------------------------------------------------------------
--ACTDAHPATGAQAVLARTTEVLGRLRSWLG-DQ---RY---------A-DS-SLIVAT
-RGA-----------VQ------AD--------PA-------------D-----------
-----T------VPDVAGA-AVWGLVRSAQS------E-HP--GR----IVLVDL---D-
----------P--S----AED---------------------------------------
D------------------------AR-A---LA----R--------C-V----------
------------R----S---------------G------E----PQT----------A-
------VR--GD----------------------------T-VLAARLT--AA--D----
-------------RGL----VP-----PP-----GG------------------------
-A----------WRVGV---TE--RG-AVEN--VAL--------LP--A-----------
---------------PD---AE-G-E-------LRPGQVRVAVRAAGVN-------FR--
-------------------DVLNVLGMY-----------PG-E------------V--L-
--VGGEAAGVVLEVGP---------------G-V-T------R----------CA-VGDR
VMG-F--------F----D--G---A-MGPVA-VTDER-------LLAQLP-H-------
-GWGFAQAA-------------------AV-PIAFVTAYYGLVDLAGL----S--AG---
--------------E------SVLVHAAAGGVGMAAVQVA-RHL-G--------------
--A-EVYGTA-SPAKWA-----ATGLDAEHLA---SSR---DVG-FEGVF---RER----
---T--------G--GR---G-------VDVVLNAL-AGE-------------FV----D
A-SA-RL--LV-PGGRFVEMGK--------ADVRE-ADAFA-------------------
-------------GC--A-YRAFDLR--------E-AG---PE-------------RIGE
I----L-------------------AEV--LALF------A-TGT-LA--------AP--
-----------P-VRAFDVRR-------------------APDAFRFVSQARH---V-GK
VVLSVP---A---------A-WDA--EGTV--------
>tr|A0FCL2|A0FCL2_STRVO MerB OS=Streptomyces violaceoniger GN=merB PE=4 SV=1
------------------------------------------------------------
----------------------VLEVAQAWLA-DD---RF---------G-DA-RLVVVT
-RGA-----------VA------TR--------PG-------------E-----------
-----D------PESLAAA-AVWGLIRTAQT------E-NP--GR----FVLVDTVDED-
------PSVSSVSSVSSTS-S---------------------------------------
V------------------------VS-A---LP----A--------V-L----------
------------A----T---------------D------E----PQV----------A-
------IR--AG----------------------------K-ALVPRLV--RA------A
S------------SAL----PV-----PA-----ET-----------------------D
-T----------WRLEA---DG--QG-TLEN--LVL--------AP--H-----------
---------------AE---AS-R-P-------LATHEIRVAVRAAGVN-------FR--
-------------------DVLLALGMY-----------PD-K-----------AG--L-
--LGSEAAGTVLEIGS---------------G-V-A------G----------VA-PGDR
VMG-L--------F----S--G---A-FGPVA-ITDHR-------LVAPIP-A-------
-GWSFPQAA-------------------AT-PIAFLTAMYALIDLADV----R--SG---
--------------E------SVLVHAAAGGVGMAAVQVA-RWL-G--------------
--A-EVFATA-SPAKWDAVR--ACGVAQQRIA---SSR---STE-FADRL---RSD----
---A--------P--G----G-------VDVVLNSL-TGE-------------LL----N
A-SL-GL--LR-PGGRLIEMGR--------TDLRD-AEEVMA------------------
-------R---H-GV--S-YRAFELL--------D-AG---PD-------------RIGR
L----L-------------------TEL--LSLF------R-QGV-FT--------PL--
-----------P-LRVQDVRQ-------------------ASDAFRHLSQARH---I-GK
LALTIP---R---------P-LSG--GTAL--------
>tr|A0FCL3|A0FCL3_STRVO MerC OS=Streptomyces violaceoniger GN=merC PE=4 SV=1
------------------------------------------------------------
----------------------------RWLA-DE---RC---------A-RS-RLAVLT
-RGA-----------VA------TA--------PG-------------E-----------
-----S------VDDLGAA-AVWGLLRSAQA------E-HP--DR----FVLIDH---D-
----------G--H----Q-D---------------------------------------
S------------------------RTALAAALT----A--------A-A----------
------------A----G---------------G------H----AHL----------A-
------LR--RG----------------------------R-ALTPQLA--PL--TPSVT
A------------PSV----TI-----PS-----GAT-PPVTNPSAATPALED------G
VP----------WRMDV---TS--QG-TLEN--LAA--------VP--C-----------
---------------PE---AA-G-A-------LGAGQVRVAMHAAGVN-------FR--
-------------------DVVVALGMI-----------PG-Q------------D--V-
--IGSEGAGVVLDIGP---------------G-V-S------D----------LA-PGDR
VMG-L--------F----S--G---A-FGPVA-LTDHR-------LLARLP-E-------
-GWSFADAA-------------------AT-PVVFLTAMYGLMDLAGL----R--PG---
--------------E------SVLVHSAAGGVGMAATQVA-HWL-G--------------
--A-EVYATA-SPGKWDTLR--AGGVADDRIA---SSR---SLE-FADRF----------
---------------GR-----------VDVVLNSL-AGE-------------YV----D
A-SL-GL--LA-DGGRFLEMGK--------TDIRD-GDRVAA------------------
-------V---H-GV--R-YQAFDLM--------D-AG---PD-------------RVGE
L----L-------------------RLL--VSLF------E-RGA-FT--------AL--
-----------P-TRAWDVRR-------------------AGDALRFLSQARH---I-GK
LVLSIP---R---------P-LRE--GDTV--------
>tr|A0NU18|A0NU18_9RHOB Fatty acid synthase transmembrane protein OS=Labrenzia aggregata IAM 12614 GN=SIAM614_12403 PE=4 SV=1
------------------------------------------------------------
---------------------------TLL---KA---LG---------PNGG-EFTLLA
-PAG-----------AQD-----I---------AG-------------G-----------
-----K------PAAPEQA-GIWAFGRVVMN------E-YP--DAN---LKLIDV---S-
----------------PDL-E---------------------------------------
P--GIA------------------AAR-----VA----D--------E-I----------
-----------LV----A--------------NC------E----REI----------V-
------LD--SK----------------------------T-RSGIRLV--KG--G---V
--------LSSVTLPE-G-AKP--------------------------------------
------A-----MRLDI---LR--QG-SLDQ--LAW--------HA--V-----------
---------------ER------K-P-------LEGKDVEIAVEASGLN-------FR--
-------------------DVMWALGLL-----------PE-EALEDGFA----GP--T-
--LGMECCGHVVGCGP---------------D-V-T------R----------FR-PGDK
VIT-F--------A----P--A---C-FASHV-TVDES-------GCAPMP-S-------
-TVSAEEAA-------------------TI-PVTFLTAYYALVHLAAL----S--EG---
--------------E------TVLIHGGAGGVGLAALQIA-KWR-G--------------
--A-KIIATAGSEDKRNTLK--LLGA--DVVL---DSR---SLA-FVDAV---MEE----
---T--------S--GE---G-------VDVVLNSL-FGE-------------AM----E
R-SI-EV--LK-PFGRFLELGK--------RDYYG-NTRIGL------------------
-------R-PFRQNL--T-YFGIDAD-----QLLT-RQ---PK-------------LAVD
L----F-------------------VKL--VELF------E-AGT-LR--------PL--
-----------P-HRLFEAAD-------------------VVDAFRLMQQAGH---I-GK
IVIRPP---A---------V-PEN--VPTK--------
>tr|A0Z9Q1|A0Z9Q1_NODSP Polyketide synthase OS=Nodularia spumigena CCY 9414 GN=N9414_20860 PE=4 SV=1
------------------------------------------------------------
--------YIAGCQDNINECNHVLHLVQTLIQ------TQ---------HYPI-NLWLVT
-QDA-----------INP-----H---------T--------------------------
------------ITGLSQS-SLWGMGKVISL------E-HP--ELN---CRCVDL---D-
----------------PTQ-E---------------------------------------
L--ITQ------------------IQN-----LV----T--------E-I----------
-----------TH----P--------------GE------E----KQI----------S-
------LH--TS----------------------------E-RKVARLT--RF-------
--------------TG----QS------L-----PN------------------------
-Q----P-----YHLTI---AK--RG-VLAS--LKW--------QP--F-----------
---------------PR------R-Q-------PQAGEVEIQVKATGLN-------FI--
-------------------DVLDALGLL-----------PF-E-----------RN--W-
--FGVECAGEVVAVGE---------------G-V-T------Q----------FG-VGDA
VLA-L--------A----A--D---S-FSQYV-TTNAN-------YVIAKP-N-------
-SLSFAAAA-------------------TI-PANFLTAAYSLWEVGKI----Q--PG---
--------------Q------RILIHAATGGTGMAALQIA-QAA-G--------------
--L-EVFATA-SPGKWETLR--AFGI--QHIF---NSR---TLN-FAEEI---PEI----
---T--------H--GE---G-------VDIVFNSL-SGE-------------FI----P
A-SL-SV--LK-PQGQFIEIGK--------RGVWN-AQQV--------------------
-------A-QVKPHV--S-YHLVDLM-----SVAQ-QE---PG-------------KIQT
L----L-------------------HRL--MEKF------N-TGE-VR--------SL--
-----------P-QTIFPATK-------------------IVEALQMMQQAKH---I-GK
IIITHT---P---------T-ELV--KPQA--------
>tr|A0Z9Q2|A0Z9Q2_NODSP Polyketide synthase OS=Nodularia spumigena CCY 9414 GN=N9414_20865 PE=4 SV=1
------------------------------------------------------------
-----------LMETQQTLCESLLHWLHNNIE------YQ---------Q-LS-QLWLVT
-QGA-----------VNT-----G---------KD-------------A-----------
-----S------IKGLAAA-SLWGIRKVIQL------E-HP--ELN---CRCLDL---D-
----------------PTR-T---------------------------------------
P--TEQ------------------TDI-----IL----K--------E-L----------
-----------LT----N---------------P------E----TEI----------A-
------WR--NQ----------------------------T-RYAARLT--QT-------
--------------PL-R-ASA------P-----LR------------------------
-E----N-----HRLTI---KQ--RG-TLEN--LSF--------QT--V-----------
---------------NR------P-S-------PKPGEIEICVQATGLN-------FR--
-------------------DVLNALDLY-----------PG-E-----------PG--M-
--LGCECVGEIVAIGT---------------G-V-K------H----------LQ-VGQR
VMA-L--------A----S--G---S-FSQYV-IVKEA-------IAIPLP-Q-------
-NLSIIDGA-------------------TI-PAAFLTAFYTLHHLAKI----C--PG---
--------------D------KILIHAAAGGVGQAAIQIA-QLA-G--------------
--A-EIFATA-SPQKWETLQ--NLGV--KQIF---NSR---TLD-FAEEI---LAQ----
---T--------Q--GE---G-------VDIILNSL-SGD-------------FI----T
E-SL-AI--LK-PQGRFVEIGK--------IDVWT-QEQV--------------------
-------Q-QMKPNA--S-YFLVDLV-----DLCH-QQ---PE-------------LVQS
I----L-------------------QQL--GQEF------E-QHR-LQ--------PL--
-----------A-AKVFPITE-------------------IVDAFRYMQQGKH---T-GK
VVVEWE---M---------G-NSL--YPLK--------
>tr|A1QQQ5|A1QQQ5_MYCTF Polyketide beta-ketoacyl synthase pks4 OS=Mycobacterium tuberculosis (strain F11) GN=TBFG_01187 PE=4 SV=1
------------------------------------------------------------
-----------------------VGIARELAE-LP---GE-----------PP-RLFVVT
-RSA-----------ASV-----L---------PS-------------D-----------
------------LANLEQA-GLRGLMRVIDS------E-HP--HLG---ATAIDV---D-
---------------NDET-V---------------------------------------
------------------------AAL-----VA----S--------Q-L----------
-----------QS----G--------------SQ------E----DET----------A-
------WR--NG----------------------------I-WYTARLR--PG--P---L
-------RPAERRTA-----VV-----EY-----RR------------------------
-D----G-----MRLQI---RT--PG-DLES--LEF--------VT--F-----------
---------------DR------V-A-------PGPGEIEVAVTASSVN-------FA--
-------------------DVLVAFGRY-----------PT-FEGY--------RQ--Q-
--LGIDFAGVVTAVGP---------------D-V-T------E----------HR-IGDH
VGGMS--------A----N--G---C-WSTFV-RCDAR-------LAVTLP-P-------
-ELPVAAAA-------------------AV-PTASATAWYALHDLARI----C--SD---
--------------D------KVLIHSGTGGVGQAAIAIA-RAA-G--------------
--C-EIFATAGSAQRRQLLH--DMGV--EHVY---DSR---STE-FAEQI---RGD----
---T--------D--GY---G-------VDVVLNSL-PGA-------------AQ----R
A-GI-EL--LA-FGGRFVEIGK--------RDIYG-DTRLGL------------------
-------F-PFRRNL--S-LYAVDLA-----LLTH-SH---PH-------------TVRR
L----L-------------------KTV--YQHT------V-EGT-LP--------VP--
-----------Q-TTHYPIHD-------------------AAVAIRLVGGAGH---T-GK
VVLDVP---R---------T-GEG--VAVV--------
>tr|A1QRP8|A1QRP8_MYCTF Polyketide synthase pks5 OS=Mycobacterium tuberculosis (strain F11) GN=TBFG_01534 PE=4 SV=1
------------------------------------------------------------
----------------------VVRIAREIPE-IT---AQ-----------EP-RLYVLT
-HNA-----------QAV-----L---------SG-------------D-----------
------------RPNLEQG-GMRGLLRVIGA------E-HP--HLK---ASYVDV---D-
----------------EQT-G---------------------------------------
------------------------AES-----VA----R--------Q-L----------
-----------LA----A--------------SG------E----DET----------A-
------WR--ND----------------------------Q-WYTARLC--PA--P---L
-------RPEERQTT-----VV-----DH-----AE------------------------
-A----G-----MRLQI---RT--PG-DLQT--LEF--------AA--F-----------
---------------DR------V-P-------PGPGEIEVAVTASSIN-------FA--
-------------------DVLVTFGRY-----------QT-LDGR--------QP--Q-
--LGTDFAGVVSAVGP---------------G-V-S------E----------LK-VGDR
VGGMS--------P----N--G---C-WATFV-TCDAR-------LATRLP-E-------
-GLTDAQAA-------------------AV-TTASATAWYGLQDLARI----K--AG---
--------------D------KVLIHSATGGVGQAAIAIA-RAA-G--------------
--A-QIYATAGNEKRRDLLR--DMGI--EHVY---DSR---SVE-FAEQI---RRD----
---T--------A--GY---G-------VDIVLNSV-TGA-------------AQ----L
A-GL-KL--LA-LGGRFIEIGK--------RDIYS-NTRLEL------------------
-------L-PFRRNL--A-FYGLDLG-----LMSV-SH---PA-------------AVRE
L----L-------------------STV--YRLT------V-EGV-LP--------MP--
-----------Q-STHYPLAE-------------------AATAIRVMGAAEH---T-GK
LILDVP---H---------A-GRS--SVVL--------
>tr|A1QS15|A1QS15_MYCTF Polyketide synthase pks7 OS=Mycobacterium tuberculosis (strain F11) GN=TBFG_01652 PE=4 SV=1
------------------------------------------------------------
----GAQAGGDVLAAVYRGVHEVLEVLQSWLA-SD---A------------TG-LGVVVT
-RGA-----------VG------P---------VD-------------D-----------
-----D------VTDLAGA-AVWGLVRSAQA------E-HP--GR----VVLVDT---D-
----------G--S----V-A---------------------------------------
-------------------------VEDA---VG----F--------G-A----------
------------R----S---------------G------E----PQL----------V-
------VR--RG----------------------------R-VYAARLA--PV--A----
-------------AGL----TL-----PS-----AS-----------------------A
GG----------WRLVA---GG--GG-TLAD--VVV--------AP--V-----------
---------------AP------V-E-------LATGQVRVAVGAVGVN-------FR--
-------------------DVLVALGMY-----------PG-G------------G--E-
--LGVDGAGVVVEVGP---------------G-V-T------G----------LA-VGDR
VMG-L--------L-------G---L-VGSEA-VVDAR-------LVTMVP-A-------
-GWSLVEAA-------------------AV-PVAFLTAFYGLSVLAEV----A--AG---
--------------Q------KVLVHAGTGGVGMAAVSLA-RYW-G--------------
--A-EVFVTA-SRAKWDTLR--AMGFDDIHIS---DSR---SLE-FEEAF---LRA----
---T--------E--GS---G-------VDVVLNSL-AGE-------------FT----D
A-SL-RL--LP-SGGRFIELGK--------TDIRD-GQTVAE------------------
-------R---HRGV--R-YRAFDLV--------E-AG---PD-------------RIAA
M----L-------------------SEV--VGLL------A-AGV-LA--------RL--
-----------P-VKTFDARC-------------------APAAYRFVSQARH---I-GK
VVLTIP---D---------G-PGG--QSGL--------
>tr|A1QS16|A1QS16_MYCTF Polyketide synthase pks8 OS=Mycobacterium tuberculosis (strain F11) GN=TBFG_01653 PE=4 SV=1
----------------------------------------GLLEVAWLPVELAHNDISAD
LVVWELESFQDGVGPVYSATHRVLVALQSWLA-QE---R------------AG-RLVVLT
-QGS-----------VG-------------------------------Q-----------
-----D------ATNLAGA-AVWGLVRSAQA------E-HP--GR----VMLVDS---D-
----------G--S----M-D---------------------------------------
--------------------------------VG----D--------V-I----------
------------G----C---------------G------E----EQL----------M-
------IR--NG----------------------------T-AYAARLA--QL--R---P
Q------------PIL----QL-----PD-----TN-----------------------S
-G----------WRLVA---GG--AG-TLED--LTL--------AS--C-----------
---------------PA------K-E-------LAPGQVRIEVRALGVN-------FR--
-------------------DVLVALGIY-----------PG-A------------A--E-
--LGAEGAGVVTEVGP---------------G-V-T------G----------LA-VGDP
VMG-L--------L-------G---V-AGSEA-VVDAR-------LVVKLP-N-------
-RWPLTDAA-------------------GV-PVVFLTAYYALRVLAQV----Q--PG---
--------------E------SVLVHAAAGGVGMAAVQLA-RLW-G--------------
--L-EVFATA-SRGKWDTLH--TMGCDNTHVA---DSR---TLA-FEETF---WLT----
---T--------E--GR---G-------VDVVLNSL-AGE-------------FT----D
A-SL-RL--LP-RGGRFIEMGK--------TEFGT-PRSLPR------------------
-------T---ILGW--------------------------P------------------
------------------------------------------TG--LS------------
--------------------------------------------------------T---
--------------------------------------
>tr|A1QT50|A1QT50_MYCTF Putative uncharacterized protein OS=Mycobacterium tuberculosis (strain F11) GN=TBFG_02043 PE=4 SV=1
------------------------------------------------------------
--------AGDVVAGVYAATSSVLDVLQSWLT-RD---G------------AG-VLVVMT
-RGA-----------VA------L---------PG-------------E-----------
-----D------VTDLAGA-AVWGLVRSAQT------E-HP--GR----IVLVDS---D-
----------A--P----L-D---------------------------------------
D------------------------SA-----LA----A--------V-V----------
------------T----T---------------G------E----PQV----------L-
------WR--RG----------------------------E-VYTARVH--GS--R---A
V------------GGL----LV-----PP-----SD-----------------------R
-P----------WRLAM---ST--AG-TFEN--LRL--------EL--I-----------
---------------PD---AD-A-P-------LGPGQVRVAVSAIAAN-------FR--
-------------------DVMIALGLY-----------PDPD------------A--V-
--MGVEACGVVIETSL---------------N-K-G------S----------FA-VGDR
VMG-L--------F----P--E---G-TGTVA-STDQR-------LLVKVP-A-------
-GWSHTAAA-------------------TT-SVVFATAHYALVDLAAA----R--SG---
--------------Q------RVLIHAGTGGVGMAAVQLA-RHL-G--------------
--L-EVFATA-SKGKWDTLR--AMGFDDDHIS---DSR---SLE-FEDKF---RAA----
---T--------G--GR---G-------FDVVLDSL-AGE-------------FV----D
A-SL-RL--VA-PGGVFLEMGK--------TDIRD-PGVIAQ------------------
-------Q---YPGV--R-YRAFDLF--------E-AG---PD-------------RIAQ
I----L-------------------AEL--ATLF------G-DGV-LR--------PL--
-----------P-VTTFDVRC-------------------APAALRYLSQARH---T-GK
VVMLMP---G---------S-WAA--GTVL--------
>tr|A1QVK8|A1QVK8_MYCTF Phenolpthiocerol synthesis type-I polyketide synthase ppsC OS=Mycobacterium tuberculosis (strain F11) GN=TBFG_02909 PE=4 SV=1
------------------------------------------------------------
------------------------------------------------ARKSP-RLWIVT
-RGA-----------AQF-----D---------AG-------------E-----------
------------SVTLAQT-GLRGIARVLTF------E-HS--ELN---TTLVDI---E-
----------------PDGTG---------------------------------------
-----------------------SLAA-----LA----E--------E-L----------
-----------LA----G--------------SE------A----DEV----------A-
------LR--DG----------------------------Q-RYVNRLV--PA------P
TTTSGDLAAEARHQVV----NLD-----------SS------------------------
-GASRAA-----VRLQI---DQ--PG-RLDA--LNV--------HE--V-----------
---------------KR------G-R-------PQGDQVEVRVVAAGLN-------FS--
-------------------DVLKAMGVY-----------PG-LDGA--------AP--V-
--IGGECVGYVTAIGD---------------E-V-D------G----------VE-VGQR
VIA-F--------G----P--G---T-FGTHL-GTIAD-------LVVPIP-D-------
-TLADNEAA-------------------TF-GVAYLTAWHSLCEVGRL----S--PG---
--------------E------RVLIHSATGGVGMAAVSIA-KMI-G--------------
--A-RIYTTAGSDAKREMLS--RLGV--EYVG---DSR---SVD-FADEI---LEL----
---T--------D--GY---G-------VDVVLNSL-AGE-------------AI----Q
R-GV-QI--LA-PGGRFIELGK--------KDVYA-DASLGL------------------
-------A-ALAKSA--S-FSVVDLD-----LNLK-LQ---PA-------------RYRQ
L----L-------------------QHI--LQHV------A-DGK-LE--------VL--
-----------P-VTAFSLHD-------------------AADAFRLMASGKH---T-GK
IVISIP---Q---------H-GSI--EAIA--------
>tr|A1QVM1|A1QVM1_MYCTF Polyketide synthase pks1 OS=Mycobacterium tuberculosis (strain F11) GN=TBFG_02922 PE=4 SV=1
------------------------------------------------------------
--ESAGGQASSVVGSVYAATHTALEVLQSWLG-AD---R------------AA-TLVVLT
-HGG-----------VG------L---------AG-------------E-----------
-----D------ISDLAAA-AVWGMARSAQA------E-NP--GR----IVLIDT---D-
----------A--A----V-D---------------------------------------
--------------------------------AS----V--------L-A----------
------------G----V---------------G------E----PQL----------L-
------VR--GG----------------------------T-VHAPRLS--PA--P----
-------------ALL----AL-----PA-----AE-----------------------S
-A----------WRLAA---GG--GG-TLED--LVI--------QP--C-----------
---------------PE---VQ-A-P-------LQAGQVRVAVAAVGVN-------FR--
-------------------DVVAALGMY-----------PG-Q-----------AP--P-
--LGAEGAGVVLETGP---------------E-V-T------D----------LA-VGDA
VMG-F--------L-------G---G-AGPLA-VVDQQ-------LVTRVP-Q-------
-GWSFAQAA-------------------AV-PVVFLTAWYGLADLAEI----K--AG---
--------------E------SVLIHAGTGGVGMAAVQLA-RQW-G--------------
--V-EVFVTA-SRGKWDTLR--AMGFDDDHIG---DSR---TCE-FEEKF---LAV----
---T--------E--GR---G-------VDVVLDSL-AGE-------------FV----D
A-SL-RL--LV-RGGRFLEMGK--------TDIRD-AQEIAA------------------
-------N---YPGV--Q-YRAFDLS--------E-AG---PA-------------RMQE
M----L-------------------AEV--RELF------D-TRE-LH--------RL--
-----------P-VTTWDVRC-------------------APAAFRFMSQARH---I-GK
VVLTMP---S---------A-LAD--RLAD--------
>tr|A1YAM6|A1YAM6_AMYOR Polyketide synthase type I OS=Amycolatopsis orientalis PE=4 SV=1
----------------------------------------------------------DV
VLVPVGAEAGDLTESVHRTTARVLDLLRTWLD-DE---RF---------A-DA-RLVLHT
-RGA-----------VA-------------------------------------------
-----D------VRDLPAA-AAWGLVRSAQA------E-NP--DR----IVLLDS---D-
----------T--D----L-P---------------------------------------
-------------------------PA-L---LA----E--------V-L----------
------------A----T---------------G------E----AQL----------A-
------WR--DG----------------------------E-LLVPRLA--KV--S---T
D------------GTL----TP-----PE------------------------------G
-P----------WVLDA---PR--RG-TLEE--LAL--------VP--A-----------
---------------PT---AA-R-P-------LADGEVRIQVRAAGIN-------FR--
-------------------DVLITLDMY-----------PE-D-----------KA--V-
--MGSEGAGIVTEIGS---------------G-V-T------G----------LK-PGDR
VFG-L--------F----D--G---A-FGPVA-IADRR-------TVTEMP-V-------
-DWTFAEAA-------------------AL-PVVFLTAYYGLVDLGGL----R--PG---
--------------E------KVLIHGATGGVGMAAVQLA-RHL-G--------------
--A-EVFATA-SPGKWEVLR--GLGFDDEHIA---SSR---TLD-FEDRF----------
---------------GR-----------MDVVLDSL-AKE-------------FV----D
A-SL-RL--LG-EGGRFVEMGK--------TDIRD-ADEVAA------------------
-------A---HPGV--T-YRAFDLL--------D-AG---RP-------------RIGE
I----L-------------------AEL--LDLF------G-AGS-LT--------VP--
-----------R-PTVWDARR-------------------APEVFRFMSQAKH---I-GK
NVLTIP---S---------T-MDG--NGTV--------
>tr|A1YAM7|A1YAM7_AMYOR Polyketide synthase type I OS=Amycolatopsis orientalis PE=4 SV=1
---------------------------------------------------------LPA
ESVFSVPRGGDSAERVHETTAAVLEVVQRRLE-DE--------------P-GG-PLVVHT
-RGG-----------VA------AG--------DG-------------E-----------
-----A------VTDLAHA-AVWGLVRAAQS------E-NP--GR----FLLVDA---E-
----------T--L----P-D---------------------------------------
G-------------------------------------R--------I-L----------
------------A----I---------------D------E----PQI----------A-
------LR--DG----------------------------R-ALAPRLA--TT--A---S
S------------TEL----TP-----PE------------------------------G
-A----------WRLDT---TG--RG-TLEN--LTL--------VP--S-----------
---------------PE---AV-A-P-------LAEGEVRIAVRAAGLN-------FR--
-------------------DVLIALGMY-----------PG-A------------A--T-
--LGSEGAGVVTEIGP---------------G-V-T------G----------LD-VGDR
VFG-L--------M----S--N---G-FGPQV-VTDHR-------TLAKMP-E-------
-DWSFATAA-------------------SV-PIVFLTAYYGLFDLARL----E--AG---
--------------E------SILVHAAAGGVGMAATQLA-RHA-G--------------
--A-EVFGTA-GPGKWDTLR--ANGFDDTHLS---SSR---DLG-FEEKF---RDA----
---T--------G--GR---G-------VDVVLNSL-AGD-------------YV----D
A-SL-RL--LA-PGGRFAEMGK--------TDIRE-PGET--------------------
-------------GV--E-YHPFDVI--------D-AG---PE-------------RIHE
M----L-------------------AAL--LELF------A-AGA-LT--------PL--
-----------P-VTGWDVRR-------------------GPDAFRFLSQAKH---V-GK
NVLTMP---A---------A-LDP--DGTV--------
>tr|A1YBQ3|A1YBQ3_SORCE AmbB OS=Sorangium cellulosum GN=ambB PE=4 SV=1
------------------------------------------------------------
---------------VHAAARDALSLVQGWLA-AP---QL---------A-AT-ELVVVT
-RGA-----------VA------VA--------PD-------------E-----------
-----G------VAALGPA-AVWGLLRATRV------E-HA--DRT---VRMLDL---G-
----------P--G----A-P---------------------------------------
D------------------------MA-L---LR----R--------A-L----------
-----------TA----A---------------E------E----PEL----------A-
------LR--AG----------------------------G-ARAPRLD--AA--G--ET
D------------GEL----AP-----PD-----GA-----------------------R
-S----------LRLSI---RT--KG-SFDA--LHL--------AD--A-----------
---------------PD---AL-R-P-------LGPGQVRLAVRATGLN-------FR--
-------------------DVLNVLGTY-----------RG-E-----------AG--P-
--LGLEGAGVVLDVGE---------------G-V-T------A----------LR-PGDR
VMG-I--------L----H--A---G-MATHA-VVDAR-------LLTHIP-R-------
-GLSFVEAA-------------------TI-PAAFLTALYGLRDLGAL----K--AG---
--------------Q------RVLVHAAAGGVGMAAVQLA-RLW-G--------------
--A-EVFATA-SEGKWPALR--GMGIDQAHIA---SSR---TLH-FRKAF---LDA----
---T--------R--GQ---G-------VDVVLDAL-AGE-------------FV----D
A-SL-DL--LP-RGGRFVEMGK--------SDVRD-PERVAK------------------
-------D---HPGV--R-YTAFDLL--------D-AG---PD-------------HIQA
M----L-------------------REL--VPLF------E-EGV-LA--------PL--
-----------P-FAVHDLRR-------------------APHAFRSMANARH---V-GK
LVLVPP---A---------A-LDP--DGTA--------
>tr|A2VJF6|A2VJF6_MYCTU Putative uncharacterized protein OS=Mycobacterium tuberculosis C GN=TBCG_02001 PE=4 SV=1
------------------------------------------------------------
-------ADQDPVAGSYVRSHQALAAVQSWLT-DH---E------------SG-VLVVAT
-RGA-----------MA------L---------PR-------------E-----------
-----D------VADLAGA-AVWGLVRSAQT------E-HP--GR----IVLVDS---D-
----------A--A----T-D---------------------------------------
D------------------------AA-----IA----M--------A-L----------
------------A----T---------------G------E----PQV----------V-
------LR--GG----------------------------Q-VYTARVR--GS--R---A
A------------DAI----LV-----PP-----GD-----------------------G
-P----------WRLGL---GS--AG-TFEN--LRL--------EP--V-----------
---------------PN---AD-A-P-------LGPGQVRVAMRAIAAN-------FR--
-------------------DIMITLGMF-----------TH-D------------A--L-
--LGGEGAGVVVEVGP---------------G-V-T------E----------FS-VGDS
VFG-F--------F----P--D---G-SGTLV-AGDVR-------LLLPMP-A-------
-DWSYAEAA-------------------AI-SAVFTTAYYAFIHLADV----Q--PG---
--------------Q------RVLIHAGTGGVGMAAVQLA-RHL-G--------------
--L-EVFATA-SKGKWDTLR--AMGFDDDHIS---DSR---SLE-FEDKF---RAA----
---T--------G--GR---G-------FDVVLDSL-AGE-------------FV----D
A-SL-RL--VA-PGGVFLEMGK--------TDIRD-PGVIAQ------------------
-------Q---YPGV--R-YRAFDLF--------E-PG---RP-------------RMHQ
Y----M-------------------LEL--ATLF------G-DGV-LR--------PL--
-----------P-VTTFDVRR-------------------APAALRYLSQARH---T-GK
VVMLMP---G---------S-WAA--GTVL--------
>tr|A2VSM5|A2VSM5_9BURK Beta-ketoacyl synthase OS=Burkholderia cenocepacia PC184 GN=BCPG_00962 PE=4 SV=1
------------------------------------------------------------
-----------------------AALVRALGA------QP---------NAAT-RLTVVT
-RGG-----------AP-----------------------FAG-----A-----------
-----A------NAHPEQA-TLWGLGRVLAN------E-HP--ELA---CRLIDV-----
-----------------DP-A---------------------------------------
A--DGI------------------PDA-----LI----R--------E-L----------
-----------TG----V--------------AV------E----EEV----------V-
------LS--AH----------------------------G-RLVPRML--TA--A---Q
--------AAARSDGA---IAR--------------------------------------
------A-----SVLAF---DA--PG-SLRN--LEW--------FA--L-----------
---------------PE------S-A-------LGDDEVEIEPVATGLN-------FR--
-------------------DVMYAMGLL-----------SD-EAVETGFA----GA--T-
--IGMELSGRVVRVGR---------------A-V-T------K----------FA-PGDA
VLG-F--------A----P--A---S-FATRV-RTRAQ-------AIAPKP-E-------
-RLSFEEAA-------------------TV-PTTFFTAYYALVELARL----R--RG---
--------------E------RVLVHGGAGGVGIAAIQLA-RHF-G--------------
--A-EVFATAGSDEKREFVR--LLGA--DHVL---DSR---SLA-FADEI---RAM----
---T--------G--GE---G-------IDIVLNSL-AGE-------------AM----V
R-SI-DT--LR-PFGRFLELGK--------RDFYE-NSHIGL------------------
-------R-PFRNNI--S-YFGIDAD-----QLMG-AL---PE-------------LTAR
L----F-------------------GEV--MALF------A-AGV-LH--------PL--
-----------P-YRAFPAER-------------------AEDAFRYMQQARQ---I-GK
VLVTYP---S---------G-TPA--PTRG--------
>tr|A3VIG0|A3VIG0_9RHOB Fatty acid synthase transmembrane protein OS=Rhodobacterales bacterium HTCC2654 GN=RB2654_07411 PE=4 SV=1
------------------------------------------------------------
---------------------------------EA---VA---------ENRG-VLAVLP
-KGA-----------QYA----------------G-------------G-----------
-----P------VSDPVQH-AIWAMLRTAAN------E-NP--GVA---IHAIDA---S-
----------------GSD-I---------------------------------------
SVPASL------------------AAL-----LS----R--------I-E----------
-----------AH----A--------------PR------E----SEI----------V-
------LA--ET----------------------------G-VLGLRVE--TG--L---P
--------LAD--GAV-T-QLS-----GD-----GK------------------------
-L----S-----TRLRK---SV--TG-RLDA--LSW--------ES--F-----------
---------------ER------K-D-------LADDEVEVEIAATGLN-------YR--
-------------------DVMWSMGLL-----------PE-EALETGFA----GP--T-
--LGLECAGRVSRVGP---------------G-V-T------E----------FK-VGDP
VVA-F--------G----P--S---C-FASHI-VSQSK-------WLSKLP-E-------
-GVSFSQAA-------------------TL-PVAYFTAYYAMVTLGNL----Q--PD---
--------------E------TVLIHGGAGGVGLAAIAIA-KDI-G--------------
--A-TVIATAGSPVKQQLLR--SMGV--EHVV---SSR---ESG-FAAAV---REI----
---T--------G--GQ---G-------VDVVLNSL-AGQ-------------AM----E
Q-SL-AL--LR-PYGRFLELGK--------QDYYT-NTGIGL------------------
-------R-PLKNNV--A-YHGIDVD-----SLLA-DR---PD-------------IASR
E----F-------------------RRV--MAGI------S-EGR-YA--------PL--
-----------P-FTEFSGGD-------------------VIEAFRFMQRSGH---I-GK
VVVRPN---D---------V-ATD--WEPL--------
>tr|A3ZMA9|A3ZMA9_9PLAN Polyketide synthase OS=Blastopirellula marina DSM 3645 GN=DSM3645_00150 PE=4 SV=1
------------------------------------------------------------
------------------------HLTQSLLK--L---DE---------Q-TP-QLTIVT
-SGA-----------QQV-----A---------AD-------------N-----------
-----G------VAQPLAA-SLWGMARVIAA------E-AP--KLA---CTRVDL---D-
----------------PHG-G---------------------------------------
E--N--------------------GAK-----LF----G--------E-L----------
-----------WV----P--------------DK------E----VEI----------V-
------LR--GD----------------------------K-RYSSRLV--SA--A---D
----------AQRGQL----AI------------PY------------------------
-S----P-----YRLGL---QK--FG-LIDQ--LTL--------RE--V-----------
---------------TL------T-D-------PAETEVEIAVSAAGLN-------FR--
-------------------DVLRALGMLQE-YEKEIGILSE-A-----------DV--T-
--FGFECSGVVTRVGA---------------K-V-K------S----------HK-PGDT
VIA-L--------A----T--A---S-MASHL-TIDQN-------YVAPRP-N-------
-GMSDEEAA-------------------TL-PLAYLTAYFGLVKLAKL----K--KG---
--------------D------RVLIHAAAGGVGQAAVAIA-QAA-G--------------
--A-EIFATA-SRGKWDFLR--SLGV--EHIY---DSR---TTS-FADKL---SAD----
---T--------K--GS---G-------VDVVLNSL-NQD-------------FI----Q
K-SV-DV--LA-PKGRFVEIGK--------IGIWT-PEEF--------------------
-------A-AVRPSA--K-YFPFDLG-----QEER-NA---PG-------------LIAK
M----L-------------------KEL--APQF------E-SGA-LR--------PL--
-----------P-MDVFPVEK-------------------SVEAFRHMQQAKH---R-GK
VVIDMA---R---------P-LGE--TSLI--------
>tr|A4F5C6|A4F5C6_SORCE Polyketide synthase OS=Sorangium cellulosum GN=spiG PE=4 SV=1
------------------------------------------------------------
----------------------ALAALQAWLA-EE---RL---------A-SC-ALVVLT
-ERA-----------VA------TR--------PD-------------E-----------
-----D------VLDLVHA-PVWGLVRAAQV------E-NP--DRA---LILVDV---D-
----------A--D----D-A---------------------------------------
S------------------------LP-A---LP----ALVAAAVARA-A----------
------------D----A---------------S------E----PQL----------A-
------LR--EG----------------------------R-RLVPRLG--RL--G---G
D------------DAL----VP-----P------SA-----------------------A
-A----------YRLHV---AA--KG-TLES--LAL--------VP--H-----------
---------------EE---AT-R-P-------LAEGQIRVAVRAAGLN-------FR--
-------------------DALDALGMY-----------PG-D-----------PG--P-
--LGAEGAGVVLEVGP---------------G-V-T------E----------LA-PGDR
VMG-L--------L----S--A---A-FGPIA-LADHR-------MVSRIP-A-------
-GLSFVEAA-------------------SI-PVVFLTAYYGLVDLGRL----R--PG---
--------------E------RVLVHAAAGGVGIAAVQLA-RHL-G--------------
--A-EVFATA-SPPKWATLR--ALGLDDDHIA---SSR---SGD-FEAHF---RRT----
---S--------G--GR---G-------VDVVLDSL-ARE-------------LV----D
A-SL-RLVALA-PDGRFVEMGK--------SDVRD-PLAVAA------------------
-------S---HPSV--A-YRAFDLA--------E-AG---PE-------------RIQA
M----L-------------------AEL--VALF------E-RGV-LR--------VP--
-----------P-ITPCDLRR-------------------APQAFRALAQARL---V-GK
VVLTIP---R---------A-LDP--RGSV--------
>tr|A4KCE4|A4KCE4_9ACTO Tautomycetin biosynthetic PKS OS=Streptomyces sp. CK4412 PE=4 SV=1
------------------------------------------------------------
-------GP--VVDTTHELTGWVLEQLQHWLR-KE---SV------------A-PLVVWT
-RGA-----------VA------AH--------PG-------------E-----------
-----S------VGDLPAA-AAWGLVRSAQS------E-NP--GR----IVLLDT---D-
----------A--A------L---------------------------------------
D------------------------AA-V---LG----R--------A-L----------
------------A----T---------------D------E----PQL----------A-
------LR--GG----------------------------Q-FQAARLT--RV--V---P
A------------DEL----AV-----PG-----PD-----------------------T
-P----------WRLGL---TE--SG-TLDG--LAL--------LP--C-----------
---------------PE---AT-R-P-------LAPHEVRLEVRAAGLN-------FR--
-------------------DVLNALGMY-----------PG-E-----------PG--P-
--LGSEAAGVIVEVGS---------------G-V-T------G----------LA-VGDR
VMG-L--------A----F--G---A-FGPLV-VTDHR-------LLVAMP-A-------
-GWQFSTAA-------------------SV-PIVFLTAWYGLVDLAGL----Q--AG---
--------------E------SVLVHAGSGGVGLAAVQIA-RHL-G--------------
--A-EIFSTA-SPAKWPVLH--EWGVAEDHVA---SSR---DLD-FHRRF---TEG----
---T--------G--GR---G-------VDVVLNAL-AGE-------------FV----D
A-SL-DT--LA-PDGRFVEMGK--------TDVRS-SEQLRD------------------
-------R---HPGV--C-YQAFELM--------D-AG---AV-------------RVQA
M----L-------------------REL--VELF------E-AGD-LR--------PL--
-----------P-VADWDIRQ-------------------APAAFRYMSQAKH---I-GK
LVLTVP---A---------A-TRL--PVDN--------
>tr|A4KCE5|A4KCE5_9ACTO Tautomycetin biosynthetic PKS OS=Streptomyces sp. CK4412 PE=4 SV=1
------------------------------------------------------------
-----EGDPNEVVRSTHDLTARVLGQLQQHLG-TD----------------ER-PVVVTT
-RGA-----------IA------AD--------SG-------------E-----------
-----S------VTDIAAA-AVWGLVRSAQS------E-HP--GR----IVLLDS---D-
----------T--E------V---------------------------------------
D------------------------AA-V---LG----R--------V-L----------
------------T----A---------------D------E----PQL----------V-
------LR--NG----------------------------K-LLAARLT--RV--T---G
A------------DEL----TA-----PA-----SS-----------------------P
EL----------WRLDS---TE--KG-TLEN--LAL--------QP--V-----------
---------------PE---LA-G-P-------LEQGQVRVRVRAAGLN-------FR--
-------------------DVLNALGMV-----------DD-P---------RAAG--P-
--LGGEISGVIVETGP---------------G-V-T------S----------LV-PGDR
VMG-I--------V----P--G---G-FGPEA-VTDHR-------LLTTIP-S-------
-GWSFVTAA-------------------SV-PVAFLTAYYGLVDLAGL----R--SG---
--------------E------SLLVHAGAGGVGSAAIQLA-RHL-G--------------
--A-EVFATA-HPAKWPVLH--AQGLTTDRVA---SSR---DLA-FRERF----------
----------------Q---A-------LDVVLNSL-AGE-------------FV----D
A-SL-DV--LA-PGGRFLEMGK--------TDIRS-ADDLRE------------------
-------Q---RPGL--S-YQAFDLM--------D-AG---ID-------------RIQE
M----L-------------------QEV--ARLF------A-VGV-LK--------PL--
-----------P-VTAFDVRR-------------------GQDAFRHMSQARH---V-GK
LVLTIP---H---------A-LVP--DGTV--------
>tr|A4U8P6|A4U8P6_9BACT Polyketide synthase (Fragment) OS=Aplysina aerophoba bacterial symbiont clone pAE27P20 GN=supA PE=4 SV=1
------------------------------------------------------------
------------GEDARRTGGSALALVQGAAD-AD---VT-----------PGKGVWFVT
-RGG-----------QV------LE--------RE-------------H-----------
------------QGELAGA-TLWGLGKVAAR------E-AP--HLH---PRMLDL---D-
----------------PVN-P---------------------------------------
-----V-----------------PLPD-----LV----N--------E-L----------
-----------MY----P-D-------------P------E----THV----------A-
------FR--LG----------------------------I-RQAARLV--RA--G----
----------TATERL----TL-----PD-----EG------------------------
-S----------WFLEP---DS--GG-ALER--LQV--------LP--I-----------
---------------PE------R-P-------LEPREVRVTVEAAGLN-------FW--
-------------------DLFRALSVI------------D-E------------G--L-
--LGGEMCGHVIEVGS---------------E-V-T------S----------VS-AGDR
VVA-L--------A----F--G---T-FSSEA-VMREE-------MVAPAP-P-------
-HVPTTALA-------------------TM-PTVFVSAALSF-DLAEL----K--AG---
--------------E------RVLIHAGAGGVGLAAIQLA-HAA-G--------------
--A-EVFATA-SEPKQDYLR--SLGV--KHVF---DSR---RTT-FGQEI---LAA----
---T--------G--GE---G-------VHVVLNSL-TGE------------GFI----E
A-SL-SC--LA-PSGRFVELAR--------VDIYS-DSDMAA------------------
-------A---RPDV--A-YHILELD-----VLKE-HD---PE-------------RPGA
A----L-------------------RNV--MQRL------E-AGE-LT--------PL--
-----------V-HTRWSMGE-------------------AGPAMKFMRAARH---V-GK
IVLTNS-------------P-LET--GRLRQ-------
>tr|A4U8R3|A4U8R3_9BACT SupA OS=Aplysina aerophoba bacterial symbiont clone pAPKS18 GN=supA PE=4 SV=1
------------------------------------------------------------
-----------LAEDTRHAAASALALTQALVD-SD---LA-----------LSKGLWFLT
-RGA-----------QI------LE--------RE-------------R-----------
------------GGQLTGA-TLWGFGKVAAR------E-AP--QLQ---PRMLDL---D-
----------------PDD-A---------------------------------------
-----V-----------------LPSG-----LA----D--------E-F----------
-----------LH----P-D-------------A------E----THI----------A-
------HR--FG----------------------------R-RLGARLV--RA--E----
----------AVADRL----IL-----PE-----EP------------------------
-D----------WELKP---DA--GG-SLDS--IGI--------MQ--V-----------
---------------PP------R-R-------LEPGEVRATVDAFGLN-------FR--
-------------------DVFIAIGVV------------D-D---------------F-
--MGGEFCGRVLEVGE---------------G-V-T------G----------VS-LGDR
VVG-L--------T----F--R---N-YGSET-VTLEK-------MIVAAP-P-------
-GFSVSELA-------------------TF-PTAFVSAALSF-ELSGL----K--AG---
--------------D------RVLIHAGAGGVGLAAIQLA-QAA-G--------------
--A-EVFATA-SARKRDHLR--SLGV--THVF---DSR---TTA-FGQDI---LEV----
---T--------D--GA---G-------VDMVLNSL-TGE------------GFI----E
A-SL-SC--LA-RGGRFVEMGR--------VGILS-DDEMAA------------------
-------A---RPDV--S-YAILMID-----ALKE-DE---PA-------------RAGD
I----L-------------------RGV--MARL------A-AGE-VT--------PL--
-----------L-HARWPVAE-------------------VGAAMKCMQGARH---I-GK
IVFTNS-------------P-LAR--GALRG-------
>tr|A4U8T3|A4U8T3_9BACT SupA OS=Theonella swinhoei bacterial symbiont clone pSW1H8 GN=supA PE=4 SV=1
------------------------------------------------------------
------------AEDTRRAAASALALSQGLAE-AA---AA-----------PEKGMWFLT
-RGA-----------QV------LE--------RE-------------R-----------
------------TGELAGA-TLWGFGKAVAR------E-AA--HLK---PRMIDL---D-
----------------PGE-M---------------------------------------
-----A-----------------PAPD-----LV----N--------E-L----------
-----------LC----P-D-------------P------E----NHI----------A-
------YR--SG----------------------------R-RKVARLV--RA--G----
----------DVAERL----TL-----PE-----ES------------------------
-T----------WVLAP---DP--GG-IFEK--PCV--------KP--L-----------
---------------PA------R-P-------LEPKEVRVAVEAAGLN-------FW--
-------------------DVFRSLGFI------------E-Q------------G--N-
--LGRELCGHILDVGS---------------E-V-S------T----------VS-VGDH
VVG-L--------G----F--G---A-FAAEM-VTREE-------LVAPAP-P-------
-GISVTELA-------------------TV-PSAFVSAALSY-ELSGL----K--AD---
--------------E------RVLIHAGAGGVGLAAIQLA-QAA-G--------------
--A-EVFATA-SAPKQEYLR--SLGV--AHVF---DSR---QTR-FGEEI---LEA----
---T--------G--GA---G-------VDMVLNSL-TGE------------GFI----E
A-SL-SC--LA-QGGRFVELAR--------RDILS-EEEMAA------------------
-------V---RPDV--A-YSILELD-----VLKK-TD---PA-------------WVGR
V----L-------------------RDV--MERL------S-AGE-LK--------PL--
-----------V-HSRWPLAE-------------------AGPALRFMRSARH---L-GK
IVVTTP-------------P-LVR--GRLRQ-------
>tr|A5A9S2|A5A9S2_MYCCH Pks protein OS=Mycobacterium chelonae GN=pks PE=4 SV=1
------------------------------------------------------------
---------------LETEIANLLSAVHTVQN-GAQNGVK-----------LPDGLWIVT
-ERA-----------VA------TE--------SG-------------E-----------
------------PVDPVQA-SLWGFGRTTIN------E-EP--ALR---AKLVDG---D-
----------------GSP-E---------------------------------------
-----------------------AVQA-----LA----N--------L-L----------
-----------AT----P--------------VE------E----PEI----------A-
------VR--QG----------------------------K-LLASRLL--PW-------
----------SRSGNL----TV-----PR-----GS------------------------
-D----------YALLP---TE--RG-AIDN--LRI--------TE--K-----------
---------------EV------E-A-------PDEGYVQVRVEAAGLN-------FR--
-------------------DVLNVLGLY-----------PG-D-----------PG--P-
--IGGDFAGVVTQLGE---------------G-V-T------E----------VA-VGQR
VYG-S--------M----Q--G---A-FASRF-NAPAQ-------FLAPIP-D-------
-GVSAVEAT-------------------TI-PAAALTVRLAF-DWAQL----K--PG---
--------------D------RVLIHAASGGVGLAAIQMA-QQC-G--------------
--A-EVYATA-STFKRATVR--KLGV--KYVY---DSR---TTD-FADQI---LAD----
---T--------D--GH---G-------VDVVLNSL-TSE------------GFV----E
A-TV-RA--TA-KNGRFAEIAK--------RDIWT-SEQMAE------------------
-------A---RPDI--A-YEIVALD-----TVMF-QE---PE-------------RIRG
L----L-------------------TEV--SDGL------A-KGE-WT--------PL--
-----------P-AEIYPLTE-------------------ARTAFRRMQQARH---I-GK
IVCQMP---N---------P-LAP--QPDR--------
>tr|A6G5B7|A6G5B7_9DELT Modular polyketide synthase OS=Plesiocystis pacifica SIR-1 GN=PPSIR1_03288 PE=4 SV=1
------------------------------------------------------------
-------------SGAHELSMRALALLQRWLE-DA---RL---------E-GS-RLIFLT
-QRA-----------VS------VG--------EG-------------D-----------
-----D------VLDLATA-PLWGLMRVAQV------E-NT--ERQ---LTIVDI---D-
----------H--N----E-V---------------------------------------
S------------------------AW-G---LP----A--------A-L----------
------------A----C---------------D------E----EQL----------A-
------LR--DG----------------------------M-MLAPRVE--RP--H---L
Q------------DEL----FP-----PM-----GH-----------------------L
-A----------WHLDV---TA--KG-SLDN--LEL--------AP--A-----------
---------------PH---AR-E-K-------LADYEVRVGVTAAGLN-------FR--
-------------------DVLNALGMY-----------PG-K-----------AG--A-
--LGIEGAGVVLEVGS---------------K-V-N------G----------LA-PGDE
VMG-L--------L----D--A---A-FGPLA-VTDVR-------KLAPIP-T-------
-GWTHEQAA-------------------AV-PIVFLTAYYALVEVGRL----R--AG---
--------------E------RILIHAATGGVGMAATQLA-RHI-G--------------
--A-EVYGTA-SEPKWDTMR--EIGYDDAHLA---NSR---TLE-FEQSF---QAA----
---T--------N--GL---G-------VDVVLNSL-ARE-------------FV----D
A-SL-RL--LP-RGGRFLEMGK--------TDIRD-PETVAE------------------
-------Q---HQGV--R-YTAFDLM--------V-LD---PE-------------LVAK
M----L-------------------TQL--VLLF------E-RGA-LK--------AP--
-----------P-VRTWPIQS-------------------AQAAFRFVSQARH---I-GK
VVLTMP---R---------T-LNP--NGTV--------
>tr|A6GJY5|A6GJY5_9DELT PHENOLPTHIOCEROL SYNTHESIS TYPE-I POLYKETIDE SYNTHASE PPSC (Fragment) OS=Plesiocystis pacifica SIR-1 GN=PPSIR1_03278 PE=4 SV=1
------------------------------------------------------------
------------------------------------------------------------
------------------------------------------------------------
-----------------QT-LAWGLGGPLRS------E-HG--GLR---PLRVDL---G-
----------------ARP-S---------------------------------------
APEDPE------------------VRA-----LV----E--------L-L----------
-----------AR----D--------------GD------E----DQV----------A-
------LR--ST----------------------------E-VFVARLE--RA--P---V
--------PAAAKGR-----KV-----AA-----GE------------------------
-R----A-----FRVEI---GQ--PG-LLES--IEL--------TA--F-----------
---------------DR------P-A-------LEAGQVEIAVEAVGMN-------FR--
-------------------DVLLANGVI-----------PP-VGSE--------RV--L-
--LGFECAGTVARVGE---------------G-V-D------G----------LE-PGQR
VFG-I--------A----F--D---S-FATHA-VTRAE-------LVVPLP-E-------
-RLSMAEGA-------------------TL-PIVHLTTYVSLHETARL----R--PG---
--------------E------RVLIHSATGGVGLSALQWA-QHV-G--------------
--A-EIYATAGSETKRDWLR--EQGV--QWVS---DSR---SLR-FVDDI---RRW----
---TRDEAAAGKG--EP---G-------VDVVLNAL-AGE-------------LM----H
G-SL-GL--LR-RGGRFIELGL--------RGALS-NERIGL------------------
-------A-PFANNL--A-YFLVNLA-----DLTV-HA---PA-------------RAGA
L----L-------------------REL--VPLL------E-QDV-LR--------PL--
-----------P-ILPHLMSR-------------------VGDAMWEMARGRH---I-GK
FVVHVD---G---------T-EAA--REAF--------
>tr|A6GKJ2|A6GKJ2_9DELT Polyketide synthase type I (Fragment) OS=Plesiocystis pacifica SIR-1 GN=PPSIR1_15390 PE=4 SV=1
------------------------------------------------------------
---------------------------------VR---SL---------RVAP-RLVLVT
-HGA-----------QTG------------------------------------------
-------------LRPEQA-LTWGLGGTIHS------E-HP--ELR---PLRVDL---D-
----------------ALD-G---------------------------------------
A---AG------------------FDA-----LA----A--------L-A----------
-----------LS----T--------------TE------E----DQV----------R-
------AR--EG----------------------------A-VEVARLE--RV--A---P
--------PAAAQTR-----SE-----PA-----GD------------------------
-R----P-----YRVEI---GE--PG-TLDS--VAL--------TH--F-----------
---------------VR------PEA-------LGPRQVELAVEAAGLN-------FR--
-------------------DVLLAQGVV-----------PP-IQAEDDDDP---RI--R-
--LGFECAGRVARVGA---------------E-L-EAEDL--G----------LR-PGQR
VVA-M--------C----A--D---G-FATHV-VADAT-------LVVPLP-EDL-----
-SLSLADAA-------------------TL-PVAHVSAYYSLHHVARL----R--AG---
--------------E------RVLIHSATGGVGQAALQWA-RHV-G--------------
--A-EIYATAGTEDKRQWLR--DQGI--AHVS---DSR---SAR-FADEV---LAW----
---T--------G--GE---G-------VDVVLNSL-AGP-------------LM----R
K-GL-GL--LR-PGGRFVELGL--------RDALA-NAQLGM------------------
-------A-GFARGL--V-YALVNIG-----ELNL-RA---PA-------------KVRA
V----L-------------------AEV--LEHA------R-AGV-LG--------PL--
-----------P-RTDAPLSK-------------------LADVMWEMGRGRH---I-GK
FVVHVD---E---------P-NPT--IEVP--------
>tr|A8J6Z4|A8J6Z4_9ACTO Modular polyketide synthase OS=Streptomyces cyaneogriseus subsp. noncyanogenus GN=nemA1-2 PE=4 SV=1
------------------------------------------------------------
--------------------------------------RE---------G-DA-RLVVVT
-RGA-----------VA------VD--------AG-------------E-----------
-----P------VRDVAGA-AVWGLVRSAQS------E-HP--DR----FALLDL---D-
----------P--D----TKT---------------------------------------
DPGIDTDGDTDVSADAKVGTGDGLDDA-A---VA----S--------A-L----------
------------A----R---------------G------E----SQL----------A-
------VR--DG----------------------------V-VRVARLG--GL--V----
-------------GGL----SL-----P------GG-----------------------V
-G----------WRLDG---GG--SG-LLEG--VGV--------VA--S-----------
---------------DA---AG-V-V-------LGRGQVRVAVRAAGVN-------FR--
-------------------DVLVALGMV-----------PG-Q------------V--G-
--VGSEGAGVVVEVGP---------------G-V-E------G----------LV-VGDR
VFG-V--------F----G--D---A-FAPVV-VAQEV-------LLARIP-E-------
-GWSFAQAA-------------------SV-PVVFATAYLGLVDLAGV----R--RG---
--------------E------SVLVHAAAGGVGTAAVQLA-RHL-G--------------
--A-EVYATA-SEAKWARLR--AAGVAPQRIA---SSR---SVE-FESRF---RRA----
---S--------G--GR---G-------VDVVLNCL-AGE-------------YT----D
A-SL-RL--CSPQGGRFLELGK--------TDIRD-AGEVAA------------------
-------R---FPGV--S-YRAYDLM--------D-AG---AQ-------------RVGE
I----L-------------------HTV--VDLF------R-RGV-LE--------PL--
-----------P-VTAWDVRQ-------------------AHQALRSMRSGLH---V-GK
NVLTLP---V---------P-LDA--EGTV--------
>tr|A8YP93|A8YP93_STIAU Polyketide synthase AufE OS=Stigmatella aurantiaca GN=aufE PE=4 SV=1
------------------------------------------------------------
---------------------------QRRWR-----------------RAAP-RLWLIT
-ESS-----------QRV-----V---------SN-------------------------
-----EAGGGAPAAALRGA-ALWGLGRTIGL------E-HP--ELR---CTRLDI---E-
----------------KQS-E---------------------------------------
------------------------LEQ-----VV----A--------E-L----------
-----------LR----D--------------AT------D----EEL----------G-
------LR--GT----------------------------S-WYAGHLE--RP--S----
-------QAPGHAHRE-----------PS-----QG------------------------
-R----P-----FRLEL---DR--AG-ILDQ--MKF--------RV--A-----------
---------------QV------A-P-------PGPGQVRVKVASAGLN-------FM--
-------------------DVMTAMGIY-----------PG-ANTGGLE-----PI--I-
--LGGECAGVIEAVGP---------------G-V-E------T----------LS-VGDQ
VVA-V--------G----R--G---C-FGSFL-TTDAA-------YVQRRP-E-------
-GLDTILAG-------------------GV-PIVFLTAWYALITLGRL----Q--PK---
--------------E------RVLIHSAASGVGLAAVQIA-QWR-G--------------
--A-EIYATAGTEEKRELLR--QMGL--TLVL---DSR---TQA-FSAEI---LEA----
---T--------G--GE---G-------VDMVLNSL-SGE-------------SI----E
S-SI-AT--LA-SDGRFFEIGK--------TDIYSEDRALRL------------------
-------L-PFRKRI--S-YQAVDLL-----GLAQ-ER---KQ-------------RFAA
L----F-------------------AEV--MEAF------A-SDV-LR--------PL--
-----------P-TEVFAAAS-------------------TLEAFRLMASGRH---T-GK
LVVKAE---G---------A-EVE--VEQS--------
>tr|A9G9V0|A9G9V0_METNO Putative fatty acid synthase transmembrane protein OS=Methylobacterium nodulans ORS 2060 GN=MnodDRAFT_2833 PE=4 SV=1
------------------------------------------------------------
------------------------SLKRCV---EH---LG---------TRPT-RLWVVC
-PGA-----------TRD----------------H-------------G-----------
-----G------QICSVET-GVWAFTRTLAN------E-VA--SLD---VRRIDL---S-
----------------SAL-S---------------------------------------
S--KRS------------------AER-----LR----D--------L-I----------
-----------LS----G--------------TP------E----TEI----------V-
------LD--ED----------------------------R-TRVVRFS--PG--S---G
--------GLRLGPDA-A-AAP--------------------------------------
------A-----ARLER---SA--VG-GLNE--MRW--------GP--A-----------
---------------ER------V-A-------PGPGQVEIAVEATGLN-------FR--
-------------------DVLWALSML-----------PE-EILEDGFA----GP--R-
--LGLECAGRVAAVGP---------------G-V-T------A----------VA-PGDA
VVA-F--------A----Q--S---G-FATHV-VVPEM-------VVARAP-K-------
-GISLQAAA-------------------TT-PVAFLTAYYGLVTLAHL----K--AG---
--------------E------WVLVHGGAGGVGLAALQIA-SLR-G--------------
--A-RVIATAGSTEKRALVK--ALGA--ERVL---DSR---SLA-FVDEI---RRI----
---T-----------GD---G-------VDVVLNSL-SGE-------------AM----E
R-SL-NV--LK-PFGRFVELGK--------RDYVA-NTHIGL------------------
-------R-PFRRNL--S-YFGVDLD-----QLLQ-FQ---PE-------------EGQR
L----F-------------------REV--MALF------A-DGA-LK--------PL--
-----------P-YQPFAAEE-------------------VSDAFRLMQQSGH---V-GK
IVIAPP---K---------P-GTI--PAET--------
>tr|A9YLB4|A9YLB4_9ACTO AngAIII OS=Streptomyces eurythermus GN=angAIII PE=4 SV=1
------------------------------------------------------------
----------------------------------------------------A-KLVVVT
-RGA-----------VA------VG--------PG-------------E-----------
-----T------VRDTAAA-SAWGLVRSAQS------E-EP--GR----MVLLDLGP-D-
----------D--D----A-V---------------------------------------
D------------------------GG-A---LA----A--------A-L----------
------------A----C---------------G------E----PQL----------A-
------VR--GE----------------------------H-VHAPRLA--PM--G---P
DTP----------DTL----HL-----PD-----AGTDLGTAEATEPTESAGSAGRARSA
-A----------WRLGT---RG--DG-TLEG--LRL--------EP--A-----------
---------------PD---TL-A-P-------LRPGQIRVSVRAAGLN-------FR--
-------------------DTLIALGMY-----------PG-H------------G--V-
--MGAEGAGVVTETGP---------------G-V-T------G----------LA-PGDR
VLG-M--------W----T--G---G-FGPYA-VADHR-------MVARIP-D-------
-GWSYAQAA-------------------SV-PAVFLTAHYALGRLAQA----R--PG---
--------------Q------TLLIHAATGGVGMAALQLA-RHL-G--------------
--L-TVYATA-STPKWDTLR--ALGLSDGQIA---NSR---TLD-FADRF---LEE----
---T--------G--GR---G-------VDIVLNSL-AGD-------------FV----D
A-SL-RL--LP-RGGHFLELGK--------ADVRD-PRTIAD------------------
-------R---HPGT--A-YRPFDLV--------E-AG---PE-------------TVGA
M----L-------------------TEL--LELF------E-AGV-LH--------PL--
-----------P-LTVHDVRH-------------------ARRAFRALSQGKH---T-GK
LVLTMP---P---------V-FDP--HGTV--------
>tr|B1FJB3|B1FJB3_9BURK KR domain protein OS=Burkholderia ambifaria IOP40-10 GN=BamIOP4010DRAFT_4124 PE=4 SV=1
------------------------------------------------------------
-------------------------DLD-----AA---GA---------TERG-RLCVVT
-RGG-----------A------------------P-----FAT-----G-----------
-----A------SSHPEQG-TLWGLGRVMAN------E-YP--TLP---IRLIDI-----
-----------------DQ-A---------------------------------------
V--EQP------------------ALQ-----LA----M--------A-L----------
-----------LG----D--------------DG------E----EEV----------L-
------LA--PQ----------------------------G-RYVPRML--PA--A---Q
--------AAGRE-RA-L-PSA------S-----DH------------------------
-P----G-----ARLAF---DM--SG-SLRN--LEW--------FA--M-----------
---------------PA------R-D-------LAAGEVEIEPMATGLN-------FR--
-------------------DVMYAMGLL-----------SD-EAVETGFA----GA--T-
--IGMEMSGRIARVGP---------------D-V-D------G----------FA-PGDA
VLG-F--------A----P--A---S-FATRV-VTRAT-------AIARKP-D-------
-SMSFEEAA-------------------TV-PTTFFTAYYALCELARL----R--RG---
--------------E------RVLVHGGAGGVGIAAIQIA-RHL-G--------------
--A-EVFATAGSDEKREFIR--LLGV--ERVF---DSR---SLA-FADEI---LAR----
---T--------N--GE---G-------VDIVLNSL-AGE-------------AM----V
R-SI-DT--LR-PFGRFLELGK--------RDFYE-NSQIGL------------------
-------R-PFRNNI--S-YFGIDAD-----QLMG-VL---PS-------------LTAR
L----F-------------------EEV--MGLF------S-DGV-LH--------PL--
-----------P-YRAFPAAR-------------------AEEAFRYMQQARQ---I-GK
VLVTYP---S---------G-TPV--PTRG--------
>tr|B1GYF5|B1GYF5_9DELT Polyketide synthase OS=Chondromyces crocatus GN=ajuA PE=4 SV=1
------------------------------------------------------------
--------------AGALSLGGALHVAQALARAES----------------RA-RLVLVT
-RGA-----------QPV-----A---------PG-------------------------
------------RVEVAQA-PLWGLGAVIAL------E-HP--EWR---STLIDL---D-
----------------PTA-S---------------------------------------
V--AAS------------------AET-----LL----E--------E-I----------
-----------LG----S--------------DG------E----DRL----------A-
------FR--GG----------------------------A-RHVARLV--RA--D----
----------ARRHGT----DR------E-----TD------------------------
-T----P-----SQLRI---QS--RG-SLEG--LGW--------VP--I-----------
---------------ER------R-V-------PGRGEVEIRVRATGLN-------FR--
-------------------DVLTTLGMY-----------PG-E-----------GG--P-
--LGLECAGEVVRVGD---------------G-V-E------G----------LR-PGDE
VVA-L--------V----A--G---S-FSTFA-TVAAA-------FVAPLP-P-------
-SMRFEEAA-------------------TL-PIAFLTAEYALNRLARM----K--RG---
--------------E------RVLIHAAAGGVGLAAVQLA-QQA-G--------------
--V-EIFATAGSPEKHRYLA--SLGV--QHTM---SSR---SAD-FVDEV---MAR----
---T--------G--GA---G-------VDIVLNSL-TGE-------------MI----P
K-SL-SV--LA-KDGRFVEIGK--------AGIWS-ASEV--------------------
-------A-ALRSDV--A-YSVFLLD-----ENAA-ER---PA-------------EVAE
A----F-------------------QAL--VRGA------E-KGD-VR--------PL--
-----------P-ARAFPRAE-------------------AAEAFRYMAQARH---I-GK
IVVTQV---A---------E-VRS--DATY--------
>tr|B1GYF7|B1GYF7_9DELT Polyketide synthase OS=Chondromyces crocatus GN=ajuC PE=4 SV=1
------------------------------------------------------------
-----------------------------IAEAGW--------------SVAP-RLWLVT
-RGA-----------VPI-----G---------DG-------------------------
------------RVVPAMA-TMWGLARTLAY------E-HP--ELR---CTAIDL---D-
----------------STG-G---------------------------------------
---AQE------------------IPT-----LL----A--------E-F----------
-----------EA----A--------------DP------E----DQV----------A-
------LR--GG----------------------------E-RFVARLA--RT--Q---T
TMDGNPSAPSAIRAEV------------------GQ------------------------
-V----S-----FRLEI---DA--PG-VLDN--LVL--------RE--S-----------
---------------VR------Q-P-------PGPDEVEIEVRAAGLN-------FL--
-------------------DVLSAMGMR-----------PD-VEPGG-------VP--R-
--LGGECAGTVTAVGE---------------R-V-D------F----------LQ-PGDA
VIA-L--------A----P--H---S-MGSHV-TTAAT-------FVVRLP-A-------
-NLGFEEAA-------------------GI-PIAFMTAYHAVCRLGQL----G--PG---
--------------E------RVLIHAASGGTGLAAVQLA-RRC-G--------------
--A-EIFATAGSEEKRALLR--AQGI--EHVM---DSR---STS-FADEI---LRA----
---T--------G--GK---G-------VDVVLNSL-TGE-------------AI----P
R-SL-AV--LA-PYGRFLEIGK--------RDIYE-NRRLGL------------------
-------A-PFQRNL--S-YFAVDLA-----RMLV-ER---PE-------------RCGA
L----L-------------------REV--VGLF------A-SGE-LS--------PP--
-----------P-TSPTPIAE-------------------AAEAFRRMAQAKH---V-GK
IVLLCN---D---------P-GPV--APLR--------
>tr|B1GYF9|B1GYF9_9DELT Polyketide synthase OS=Chondromyces crocatus GN=ajuE PE=4 SV=1
------------------------------------------------------------
--------------------------VQACVQAGL--------------RHAP-RLWLVT
-RGA-----------QAV-----G---------VE-------------R-----------
-----T------PPSLAQS-TLWGMARTIGL------E-HP--ELH---CTTVDL---D-
----------------PSG-S---------------------------------------
---AAG------------------VVA-----LL----E--------E-L----------
-----------RA----D--------------TG------E----PHV----------A-
------LR--DG----------------------------A-RYVARLV--RGATQ----
-------EAPQRPATT----SA------A-----GE------------------------
-R----P-----FRLEI---VE--AG-VLDS--LAF--------RQ--A-----------
---------------TR------P-A-------PGPEEIEVRVEAAGLN-------FR--
-------------------DVLVSLGGR-----------ID-QSD---------EI--I-
--LGGECAGTVLSVGE---------------R-V-Q------G----------IR-VGDP
VVG-I--------A----P--G---T-FGSHV-IAPAV-------LFAPKP-A-------
-RLRAEEAA-------------------TI-PIVFSTVLYALRHLARL----G--EG---
--------------E------RVLIHAAAGGTGLAAVQIA-QRE-G--------------
--A-EIFATAGSQGKREYLR--GLGI--RHVF---DSR---SLA-FADEL---LDA----
---T--------S--GR---G-------VDVVLNSL-AGE-------------AA----A
K-SL-EL--LA-PYGRFLEIGK--------RDIHE-GAKLDL------------------
-------T-PFAKNL--A-YFAVDLQ-----GMSV-DR---PA-------------RLGA
L----L-------------------REV--MELI------A-QGV-LD--------PL--
-----------P-VTHFPAVK-------------------APEAFRLMARAGH---I-GK
IVLTGF---G---------P-EVP--IDDT--------
>tr|B2WW43|B2WW43_9ACTO PKS type I OS=Streptomyces albus GN=ozmJ PE=4 SV=1
------------------------------------------------------------
---------------IRAATARAHGLVRAWLN-DE---RQ---------T-AA-RLVVVT
-RRA-----------VS------TR--------VG-------------E-----------
-----D------VHDLAHA-PVWGLLRAAQA------E-NP--ER----LLLVDV---D-
----------A--D----G-A---------------------------------------
S------------------------AA-A---LPAAVAS--------A-V----------
------------A----A---------------G------E----SQL----------A-
------LR--AG----------------------------E-ALVPRLA--PL--A---S
D------------GAL----VP-----PG-----GG-----------------------T
-A----------WRLDT---SG--AG-TLEN--LAL--------LP--W-----------
---------------PA---AD-A-P-------LGPGQVRIEVRAAGLN-------FR--
-------------------DVLGALGMY-----------PG-E------------L--T-
--LGAEGAGVVLDTGD---------------G-V-T------H----------LA-VGDR
VMG-L--------F----P--S---G-LGPVC-VADAH-------TVVAMP-D-------
-GWSYEEAA-------------------AV-PVAFATAYYGLVDMGGL----G--SG---
--------------E------SVLVHAAAGGVGMAAVQLA-RHL-G--------------
--A-EVFATA-SEGKWDAVR--ALGVPDDHLA---SSR---DLG-FEDRF---RTV----
---T--------G--GR---G-------VDVVLDSL-AKE-------------FV----D
A-SL-RL--LP-RGGRFVEMGK--------TDIRD-AAQVAA------------------
-------E---HFAV--R-YRAFDIV--------D-AG---PR-------------RIGE
I----L-------------------AEI--VGLF------E-RGV-LA--------HL--
-----------P-RRAWDLRR-------------------APEAFRFMSRARH---V-GK
IVLTVP---R---------R-PDP--EDTV--------
>tr|B3HL01|B3HL01_ECOLX Polyketide synthase subunit OS=Escherichia coli F11 GN=EcF11_0901 PE=4 SV=1
------------------------------------------------------------
-------------------------------------------------QTQVFATLALP
TVAA--------------------------------------------------------
------------NDTIALHPALLDIASSVVE------Q-LPGFHTDSVPFLYQDL---R-
------------------------------------------------------------
--------------------------------LY----R--------P-LPNTLHVALTV
NRHDEEGDSYAFTLYDMA---------------------------GEM----------V-
------AR--CA------------------------------AMVKRKV--QL-------
-----HIQDVDDDTRLRVPSADN-------------------------------------
------------YQLRL---AA--EGEGAGK--LAL--------CP--T-----------
---------------PR------L-A-------LGDSQVEIEVLATGLN-------FK--
-------------------DVLFTTGLL--------RQQPG-------------EAPLQ-
--LGLECAGRITRVGK---------------N-V-T------E----------FA-PGED
VMA-V--------L----N--G---G-FVQYA-RVESD-------CVVRKP-A-------
-HCRIEQAA-------------------AL-PIAYLTAYYALVVRANL----Q--PG---
--------------E------RVLIHSAAGGVGLAALHIA-KRC-G--------------
--A-QIFATAGSEQKRDYLL--SLGV--HAVA---DSH---DEQ-FAATL---LTA----
---S--------D--GQ---G-------MDVILNSL-TGR-------------LL----D
A-SL-AL--LA-PLGRFLELGS--------KDIVE-DKALPM------------------
-------R-FFAQGG--T-FIPINFH----------AA---HG-------------AFSR
Y----L-------------------QQI--VAWI------D-DNT-LP--------LL--
-----------P-CKSVPLPE-------------------VARAFATLTTPQH---I-GK
VVVTHR-------------TAAGM--DRLN--------
>tr|B3TMP1|B3TMP1_9ACTO Polyketide synthase OS=Actinomadura kijaniata GN=KijS4 PE=4 SV=1
------------------------------------------------------------
-----------PVEDAHATTHRVHGLVRRWLA-DE---RF---------E-NS-RLVVVT
-ERA-----------VA------VR--------AG-------------E-----------
-----H------VTGLAAA-PAWGFLRVAQS------E-HP--DR----FGLVDL---D-
----------G--R----D-G---------------------------------------
S------------------------LR-R---LR----E--------A-L----------
------------A----T---------------D------E----PQL----------A-
------LR--DG----------------------------E-MFAARLV--HA--D---T
E------------TPL----AP-----P------DT-----------------------P
-A----------WRLAS---TG--PG-SIEN--LVL--------EP--C-----------
---------------AA---HD-R-P-------LEGGEVRVAVRAGGAN-------FR--
-------------------DVLLALGLY-----------PG-E------------A--H-
--IGSEAAGVVVETGA---------------D-V-T------D----------LA-PGDA
VMG-L--------F----PE-G---A-VGPVA-VADRR-------ALTRVP-P-------
-GWTFVQAA-------------------AA-PVAFLTAYYALRDLGGL----R--AG---
--------------Q------RLLVHAATGGVGMAAVQLA-RHW-G--------------
--A-EVYATA-STPKWGTLR--AMGFDDDHIA---DSR---TLA-FEDEF---RAA----
---T--------G--GE---G-------MDVVLDSL-AGE-------------FV----D
A-SL-RL--LP-RGGRFLEMGK--------TDVRD-ADEVAR------------------
-------R---HPGV--A-YRAFETV--------E-AG---PD-------------HVGR
M----L-------------------AEL--DALF------A-EGA-LR--------PL--
-----------P-VTAFDVRH-------------------APQAFRLMSQARH---T-GK
LVLTLP---R---------P-LAA--DGTV--------
>tr|B4ER96|B4ER96_STRON Modular polyketide synthase NorB OS=Streptoverticillium orinoci GN=norB PE=4 SV=1
------------------------------------------------------------
--------ADDPLAAARSLTGRVLEVIHHWLT-DA---RL---------T-DS-RLAVIT
-RGA-----------LS------AA--------DG-------------E-----------
-----P------VTDPAAA-ALWGLVRSAQS------E-HP--GR----FLLADL---D-
----------G--H----P-G---------------------------------------
S------------------------TA-A---LP----A--------A-L----------
------------S----G---------------N------E----PQL----------A-
------LR--EG----------------------------R-LLVPRLA--RG--V---P
E------------GSL----MP-----PP-----GA-----------------------A
-E----------WRVAP---AG--GG-TVDD--LVL--------AP--C-----------
---------------PE---AA-A-P-------LAPGQVRVAVRAAGLN-------FR--
-------------------DVVMALGMV-----------AD-Q------------R--A-
--LGGEIAGVVTEVGP---------------D-V-P------G----------LA-PGDR
VFG-L--------A----A--G---C-LGPVA-VADHR-------LIAPMP-P-------
-DWSFPQAA-------------------AV-PVTFLTAFHGLVDLAGL----R--AG---
--------------E------KVLIHAAAGGVGIAAVQLA-RHL-G--------------
--A-EVFATA-SPAKWDAVR--ALGVDEGHLA---SSR---TGE-FEARF----------
---A--------G--SG---G-------VDVVLNSL-TGE-------------LL----D
A-SL-RL--LR-PGGRFVEMGK--------TDIRD-AARIAG------------------
-------E---HQGV--R-YRAFDLM--------D-AG---PG-------------RIAE
M----L-------------------AEI--LALF------E-RGR-LR--------PV--
-----------P-VRTWDVRQ-------------------APAAFRFLAQARN---V-GK
LVLTMP---P---------A-WDP--SGTI--------
>tr|B4UYX4|B4UYX4_9ACTO Oxidoreductase OS=Streptomyces sp. Mg1 GN=SSAG_00702 PE=4 SV=1
------------------------------------------------------------
--------------------------AQAAED-----------------HDGTWRLYAVT
-RHA-----------RAV-----T---------AD-------------E-----------
------------AGHPAQS-TVRGVARVLAI------E-HP--RLR---PTLVDA---D-
----------------PGADG---------------------------------------
------------------------LRA-----LA----A--------E-L----------
-----------LA----D--------------AP------E----DEV----------A-
------LR--DE----------------------------R-RYVARID--RA--P----
-------VTAAERTAS-TTRVV-----RY-----GE------------------------
-D----G-----FRLRA---GR--LG-DLDS--LEL--------AA--T-----------
---------------GR------R-Q-------PGEGEVEVRVQAAGIN-------FR--
-------------------DVLTTLGML-----------GS-EPLT--------PY--R-
--IGFECAGEVTAVGA---------------G-V-D------H----------LR-AGDT
VAA-AQL------E----G--G---A-FGSFI-TVPAT-------AVVPVP-P-------
-AITTEAAA-------------------GL-PTAFLTAWYALHRVARL----A--PG---
--------------E------RVLVHSASGGTGLAAIAVA-RLL-G--------------
--A-EVLATAGTEEKRRYLR--GTGI--RCVM---DSR---SLD-FAEQT---RQA----
---T--------G--GE---G-------VDVVLNSL-AGP-------------AV----R
A-GL-EA--LR-PFGRFVELGV--------RDILA-DAALKL------------------
-------A-PLRHNI--T-FSTVDLI-----ELQQ-RK---PK-------------LFGT
L----L-------------------REV--MDHI------A-AGR-LK--------PL--
-----------L-CTAYPLDL-------------------AADAFHLMAGARH---I-GK
MVLTVP---D---------S-GET--TAVL--------
>tr|B4VEL0|B4VEL0_9ACTO Polyketide synthase subunit OS=Streptomyces sp. Mg1 GN=SSAG_06220 PE=4 SV=1
------------------------------------------------------------
-----------------------LESVQGWLSADE---AAGEGGSGAAGA-DG-RLVLIT
-SGA-----------VS------TG--------DA-------------D-----------
-----P------LRDPVAS-AVWGLVRSAQS------E-QP--DR----FVLVDL---D-
----------E--G----A-V---------------------------------------
D------------------------GA-A---LS----A--------A-I----------
------------A----S---------------G------E----PQL----------A-
------LR--EG----------------------------K-VHVPRLA--TL--S---A
RDS----------RML----LP-----PA-----GA-----------------------R
-A----------WHLVG---AR--TG-TLSD--LAL--------VP--A-----------
---------------QA---DT-V-P-------LAPGQVRIAVRAAGLN-------FR--
-------------------DTLIALGMY-----------PG-E------------G--V-
--MGAEGAGVITEVGP---------------D-V-A------G----------FA-VGDR
VLG-M--------W----T--D---G-FGPYA-VADHR-------MVAPMP-R-------
-DWSYAEAA-------------------SV-PAVFLSAYYGLKHLGGL----S--AG---
--------------Q------SVLVHAAAGGVGMAAVQLA-RYF-G--------------
--A-EVFGTA-SPAKWDVLR--AQGLDDRHIA---SSR---TLD-FAARF---LDA----
---T--------G--GR---G-------VDVVLNSL-SGD-------------FV----D
A-SL-RL--LP-RGGRFVELGK--------ADVRD-AAQVAA------------------
-------D---RPGT--G-YRAFELM--------E-AG---PE-------------LIGR
M----L-------------------TEL--LELF------E-SGA-LR--------LL--
-----------P-VTPYDIRR-------------------APDAFRTLSQAGH---V-GK
LVLTMP---P---------A-FDP--HGTV--------
>tr|B4WGS3|B4WGS3_9SYNE KR domain family OS=Synechococcus sp. PCC 7335 GN=S7335_4032 PE=4 SV=1
------------------------------------------------------------
---------------------------------------------------SV-PLWLVT
-QGV-----------QPI---------------TQ-------------------------
-----LEETELHLPRIQQA-SLWGLGRVIAL------E-HP--ELS---CRRIDL---A-
----------------SGS-R---------------------------------------
S--DSF-----------------DIAQ-----LI----D--------E-L----------
-----------YA----P--------------TI------E----DQI----------A-
------YR--QD----------------------------K-RYIARLL--EY--K----
----------VKTDLL----AI------S-----AG------------------------
-Q----S-----FQLKL---KE--YG-LINN--LSI--------LP--I-----------
---------------QR------R-S-------PGSHDVEIQVAAAGLN-------FR--
-------------------DVLNVLGLLKEYYAEQLGITQA-N-----------QL--T-
--FGFECAGTVVAKGD---------------Q-V-V------D----------FD-IGDE
VMATM--------L----T--D---G-VSRFV-TTRSE-------FVIPKP-T-------
-QITFAEAA-------------------TL-PLAFLTAYYGLQSLANL----K--AG---
--------------D------SVLIHAAAGGVGQAAVQVA-QRA-G--------------
--A-EIFATA-SPSKWDFLK--EQGI--AHVM---NSR---SLD-FADEI---LEI----
---T--------A--GK---G-------VDVVLNSL-NGE-------------FI----D
K-SF-EV--LA-KNGRFVELGK--------IGIWD-EQQV--------------------
-------Q-QTYPTA--Q-YFPFDLG-----EVTQ-QT---PE-------------IIRN
L----W-------------------KVL--GELF------E-QEQ-FH--------PL--
-----------P-VKTFPIQA-------------------SQQAFRHIQQAKH---I-GK
VVLTLP---A---------I-APK--ENKAILI-----
>tr|B4WGT1|B4WGT1_9SYNE KR domain family OS=Synechococcus sp. PCC 7335 GN=S7335_1374 PE=4 SV=1
------------------------------------------------------------
-------------------------LVQTLAK--F---PA---------L-KV-RLWLLT
-QNA-----------QSI-----E---------AP-------------S-----------
------------PLDLQQS-PLPGLARTLRL------E-QP--ELG---CTSIDL---P-
----------------QPF-T---------------------------------------
D--RA-------------------QDL-----LV----Q--------D-L----------
-----------CA----P--------------GP------E----EQI----------A-
------YR--QD----------------------------N-RFVARIL--PQ--N----
----------KAIQPL----TE------P-----RE------------------------
-S----A-----FRLGL---SS--YG-VLDD--LTL--------LP--V-----------
---------------ER------Q-P-------PNAGEVEIQVKASGLN-------FR--
-------------------DVLNALGMLQS-VLEEMGFSSP-S-----------EV--P-
--FGGECAGVVSAVGE---------------G-V-D------H----------LK-VGDQ
VIAAQ--------A----V--G---S-LRQFV-TVPAE-------FVVTKP-V-------
-SMSFADAA-------------------TV-PTAFLTAYYGLVNCARL----R--KG---
--------------D------RVLIHSAAGGVGQAAVQIA-QYI-G--------------
--A-EVFATA-SSPKWDFLR--SLGI--QHVM---DSR---TLD-FAEDI---LSA----
---S--------E--GR---G-------VDVVFNSL-NGE-------------FI----D
K-SL-EV--LA-PQGRFVEIGK--------IGIWD-AEKM--------------------
-------S-RIRADV--D-YFPFDLL-----EVST-EE---PQ-------------LISQ
L----L-------------------ADL--MLQF------K-AKN-LC--------PL--
-----------P-KTVFPIEF-------------------APDAFRYMAQARH---I-GK
VVLTFS---A---------I-APH--QPLI--------
>tr|B4WHZ1|B4WHZ1_9SYNE KR domain family OS=Synechococcus sp. PCC 7335 GN=S7335_3862 PE=4 SV=1
------------------------------------------------------------
-----------SGSDVEQSCKGALYITQALVSCNL----------------ST-RLLFVT
-DRA-----------QAV-----L---------GD-------------D-----------
------------SLNVAQS-PLWGLGRTVAL------E-HP--ELN---CVCLDL---D-
----------------STA-S---------------------------------------
E--QQV------------------LSS-----LL----A--------E-I----------
-----------YQ----N-----D--------SR------E----SQV----------A-
------YR--NG----------------------------K-RYVARLT--RP-------
----------IQQSDQ------------------SV------------------------
-D----N-----LQLQT---VE--RG-TLEN--LSW--------QE--T-----------
---------------SR------K-Q-------PAPDEIELLVQATGLN-------FR--
-------------------DVLNALNLY-----------PG-E-----------AG--P-
--LGLECAGKVVAVGK---------------Q-V-K------K----------IA-VGDR
VMA-I--------A----P--A---S-FSQYV-TVCAD-------LAVPIP-K-------
-GLSTIEAA-------------------TI-PTAFLTAYYALVEIGEL----T--AG---
--------------E------SVLVHAAAGGVGQAAVQIA-QRL-G--------------
--A-KVFATA-SPPKWAFLR--QQGV--QHIF---NSR---TLD-FADQI---MQQ----
---T--------E--GR---G-------LDMVLNSL-SGE-------------AI----A
Q-SL-ST--LT-TGGRFLEIGK--------SDIWS-AEQMG-------------------
---------QQRPDV--S-YQIIDLV-----AVTN-SQ---PQ-------------LIQS
M----L-------------------SRI--ATEI------Q-NSR-LS--------PL--
-----------S-HRLYTASE-------------------TVDAFRTMQQGKH---I-GK
VNITPP---N---------L-SSS--SKPI--------
>tr|B5A9P9|B5A9P9_9PSEU MbcAI OS=Actinosynnema pretiosum subsp. pretiosum GN=mbcAI PE=4 SV=1
-----------------------------------------------------ETTGSPA
VLDTRAWELPEGVGRAEAITTRVLAELQAELD-----------------G-TA-TLVVVT
-RGA-----------VA------VH--------DD-------------A-----------
-----E------VTDPAAA-AVWGLVRAAQA------E-EP--GR----VAVVDV---D-
----------D--A----S-E---------------------------------------
-------------------------AALD---AA----A--------H-A----------
------------A----G---------------A------E----PQL----------A-
------LR--GG----------------------------A-AFAPRLV--EA--S----
-------------GAL----AV-----PD------------------------------G
-P----------WRLDS---TG--RG-TLEN--LAL--------VP--N-----------
---------------PA---AG-A-P-------LAPGQVRIVVRAGGLN-------FR--
-------------------DVLIALDAY--------------E------------S--E-
[truncated: 281,716 more chars]
