# Supplementary material for: Subdivision of the MDR superfamily of medium-chain dehydrogenases/reductases through iterative hidden Markov model refinement
Source: BMC Bioinformatics. 2010 Oct 27;11:534. doi: 10.1186/1471-2105-11-534 (PMC2976758; doi:10.1186/1471-2105-11-534)
Supplement: Additional file 4 — MDR family alignment figures. Illustrations showing the mafft MSAs from Additional file 3: mdr-sequences. Red sequence identifiers denote sequences from UniProtKB/TrEMBL, while blue correspond to sequences from Swiss-Prot. The position cscores are shown in a bar plot under the MSA. Positions that contain gaps in over 90% of the sequences have been removed from the alignment in order to increase readability. [file 1471-2105-11-534-S4.ZIP › mdr/MDR004.mafft]

>sp|Q53FA7|QORX_HUMAN Putative quinone oxidoreductase OS=Homo sapiens GN=TP53I3 PE=1 SV=2
------------------------------------------------------------
------------------------------------------MLAVHF----------D-
KP--GGPEN-----------LYV-KEV-A---K-PS-P---GEGEVLLKVAASALNRADL
MQRQG--QYDPP--P-G-ASNILGLEASGHVAE----LG----------PGC---QGH--
----WKIGDTAMALLPGGGQAQYVTVPEGLLMPIPE----GLTLTQAAAIPEAWLTAFQL
LHLV-GNV--QAG-----DY----------------------------------------
----------VLIHAGLSGVGTAAIQLT-RMA--------------G-AIPLVTAGSQKK
LQMA-EK-L--GAAAG---F--NYKK-E-D---FSEATLK---FTKG---A---------
-G----VNLILDCI-GGSYWEKNVNCLALDGRWVLYGLMGGGDING--PLFSKLLFKRGS
LITSLLRSRDNK---YKQMLVNAFT---------EQILPHF-----S----TE-------
GPQRLLPVLDRIYPV--TE--------IQEAHKYMEANKNIGKIVLELPQ-----
>tr|A1CS86|A1CS86_ASPCL Quinone oxidoreductase, putative OS=Aspergillus clavatus GN=ACLA_032420 PE=4 SV=1
------------------------------------------------------------
----------------------------MA--------HPKTMRAVVV----------RG
GK--GPADA-----------LDV-DDI-P---L-PT-V---SGNQALVRIKAFGLNRMDL
LQREA--KYPLP--P-Q-APETLGVEFSGTIET----LG----------PNA---N-KD-
----FKVGDEVFGLAYGGAYAQYIAVSTNMLIHKLS----ELSWEEAAGIPETWITATQA
LYLV-GEY--KPG-----QS----------------------------------------
----------VLWHAGASSVSIAGIQLS-KAD--------------GAKAIYVTAGSQEK
IDFCVKE-L--GATAG---F--NYHT-Q-D---WSAEVLK---ATNG---E---------
-G----VNVIVDYI-GANYFQGNLDAAAKDGHIVNLAFLGGTKLPE-GVDISPFLRKRIR
FEGSTLRSRDEG---YQKKLRDTLV---------EHALPKF-----R----DG-------
---SFKVFVEKVFPM--EQ--------IVEAHKLMETNQTKGKIICTVS------
>tr|A2QFL5|A2QFL5_ASPNC Function: mycocerosic acid synthase OS=Aspergillus niger (strain CBS 513.88 / FGSC A1513) GN=An02g14970 PE=4 SV=1
------------------------------------------------------------
----------------------------MG----------SIMKAIDI----------QG
GK--GSADA-----------LFV-DQI-P---I-PK-P---SPGQALVKIKAFGLNRMDL
LQREG--KYPVP--P-Q-APSTMGVEFSGVIKE----LG----------ANT---N-NG-
----FQIGDSVFGLAYGGAYAEYIVVSTKMLIHKPS----GLTWEEAAGIPETWITASQA
LYLI-GEF--SAG-----KS----------------------------------------
----------VLWHAGASSVSIAGIQLA-KIG--------------KASAVYVTAGSQEK
IDFCVHE-L--GATAG---Y--NYKT-Q-D---WASEILK---ETNG---R---------
-G----VDIVVDFV-GATHFQGNLDVAARDARIVQLGQMSGSILPA-NTDISGILRKRLR
FEGSTLRSRDED---YQGRLRDLLV---------DHALPKF-----N----DQ-------
---TFKVFIDKVFAF--EE--------IADAHRLLESNQTKGKLICTID------
>tr|A2QXH2|A2QXH2_ASPNC Similarity: the ORF encoded protein shows also strong similarity OS=Aspergillus niger (strain CBS 513.88 / FGSC A1513) GN=An11g08950 PE=4 SV=1
------------------------------------------------------------
----------------------------MP-----------QMRAVVV----------EG
GK--GPADA-----------MSI-QEI-P---K-PT-P---SAGQALIKVKAFGLNRMDL
LQREG--LYPLP--P-Q-APETMGVEFSGTVES----VA----------AGA---E-SD-
----FKVGDAVFGLAYGGAYAEFIVVDTGMLVHKPA----ELSWEQAACVPETWITASQA
LHII-GGF--QAG-----RS----------------------------------------
----------VLWHAGASSVSICGIQLA-KAE--------------GAKAVYATAGSQEK
CDFLVNE-L--GVTAA---F--NYKT-Q-D---WAAEIKK---ITAG---A---------
-G----VDLIVDFV-GANYFQGNIDAAARDGRIVILGLMSGQKLPN-GVDIGGLLFKRLR
VEGSTLRSRELE---YQRKLRDSMV---------EHVLPRL-----K----DG-------
---SFKVFVEKVFPF--AK--------IVEAHKLLESNQTRGKLVCVI-------
>tr|A2R6L3|A2R6L3_ASPNC Similarity to human oxidoreductase protein OS=Aspergillus niger (strain CBS 513.88 / FGSC A1513) GN=An16g00410 PE=4 SV=1
------------------------------------------------------------
------------------------------------------MKAIGV----------RN
GK--GNADA-----------LFI-EEGVP---D-PV-P---TGNRILVRIKAFGLNRMDI
MQRED--RYPYPLLP-E-SGKIMGVEFSGIVEE----KG----------PNC---S-GD-
----FQVGDKVFGLAYGGAYAQKISVSEKMLMHLPP----TLSFEEAAGIPETSFTAIQA
VHLV-GNL--QPG-----QS----------------------------------------
----------VLIHAGASGVGQSAIQIA-KAG--------------GASKIFTTAGSDEK
CELC-RS-L--GADFA---V--NYRSGE-D---FSEVVKR---ETNG---R---------
-G----VDLIVDLV-GRDYFHQNMASAAMDSRMVLVAALSGSKVDD--FDLRALLNKRIW
LMATTLRTRAAD---YQGQLRDLFC---------EKILPHI-----K----SG-------
---EVKTTVDKVFSW--TH--------VSDAHKRLESNVNAGKIICLVDEN----
>tr|A4RE87|A4RE87_MAGGR Putative uncharacterized protein OS=Magnaporthe grisea GN=MGG_00738 PE=4 SV=1
------------------------------------------------------------
----------------------------MP----------ETMKAVDV----------RG
GA--GPASA-----------LFINAET-P---R-PT-P---GAGQVLVKVSAFGLNRMDL
LQREG--KYPLP--P-Q-APKTLGVEFSGVIES----LG----------DFSASAS-TDA
DGIPFKKGDAVFGLAYGDAYAEYIAVSARMLMHKPA----GLTHEQAAGIPETFITATQA
LHLV-GGF--AKG-----DR----------------------------------------
----------VLWHAGASGVSIAGAQLA-RRA--------------GAGAVFSTAGSDDK
CAFLREE-L--GVDGA---F--NYKT-Q-D---WAEEVRR---ATGG---R---------
-G----VDLIVDFV-GADYFSKNMDAAAQEGRIVCLGLLSGAVVKE--VNVAQLLFKRLR
IEGSTLRARDEE---YQGMLRDRL----------EECLPQF-----E----TG-------
---ELKVFVDKVLSW--EQ--------IQEAHELLEKNVTRGKIICTIP------
>tr|A6QXC0|A6QXC0_AJECN Quinone oxidoreductase OS=Ajellomyces capsulata (strain NAm1 / WU24) GN=HCAG_02027 PE=4 SV=1
------------------------------------------------------------
----------------------------MA-----------SMRAIDI----------KG
GK--GPAAN-----------LFI-NII-P---K-PL-P---VVGEALVKIKAFGLNRMDL
LQREG--MYPVP--P-Q-APKILGVEFSGVIES----LG----------DGD---C-LD-
----FKVGDEVFGLAYGGAYAEYISSSVQTLLHKPA----ELSWIEAAGIPETWFTAAQA
MYLV-GEF--KPG-----KS----------------------------------------
----------ILWHAGASAVSISGIQLS-KAD--------------NASNIYVTAGSQEK
IDFCVKE-V--GATTG---F--NYKT-Q-D---WVSELNK---VTNG---H---------
-G----VDVIVDFV-GASYFQRNLDVAAKDGRIVNLGFLGGTKLPA-GIDISPILRKRLR
YEGSSLRSRDIA---YQRQLRDLLL---------DHAMPKF-----R----EG-------
---TFKIYVERVFPF--EK--------VIDAHLLMESNQTKGKIICTITEN----
>tr|A6SR40|A6SR40_BOTFB Putative uncharacterized protein OS=Botryotinia fuckeliana (strain B05.10) GN=BC1G_15304 PE=4 SV=1
------------------------------------------------------------
----------------------------MS----------ETMRAVDI----------KD
GK--GHADA-----------LFINDST-P---K-PT-A---QSGEAIVKVKAFGLNRMDL
LQREG--LYPVP--P-Q-APKTLGVEFSGTIES----LG----------TDI---K-EG-
----FSVGDEVFGLAYGGAYAEYLAVSTHMLLKKPD----HLSWEEAAGIPETWITATQA
MYLV-GEF--SQG-----KS----------------------------------------
----------ILWHAGASSVSIAGIQLA-KNS--------------GASAIYVTAGSQEK
IDFCVNA-L--GATAG---F--NYKT-Q-D---WAKEITA---ATDG---K---------
-G----VDIIVDFV-GANYFQGDLDVAAKDARIVLLGVMSGTKLPS-GVDMGAFIFKRVR
FEGSTLRSRDVD---YQGKLRDKLE---------EY-IPKF-----E----DG-------
---TFKIFVDKVFPW--EK--------VVEAHKEMEKNTSKGKIICTIS------
>tr|A7E4Q8|A7E4Q8_SCLS1 Putative uncharacterized protein OS=Sclerotinia sclerotiorum (strain ATCC 18683 / 1980 / Ss-1) GN=SS1G_00280 PE=4 SV=1
------------------------------------------------------------
----------------------------MS--------R-EIMRAIDI----------EN
GS--GPISS-----------LFLNDNV-P---K-PI-P---STSQALVKIHSFGLNRMDL
MQREG--KYNVP--P-Q-AGKILGVEFSGVIEE----LG----------DGD---V-GD-
----FKIGDEVFGLAYGGAYAEYLASSTKMLIHKPA----EMPWSVAAGIPETWITATQA
LHLV-GCF--KPG-----DN----------------------------------------
----------VLWHAGASAVSIAGIQLS-KAA--------------GANKIFVTAGSDEK
IAFC-KS-L--GATHG---F--NYHT-E-N---WVQEVLD---ATDG---H---------
-G----ADVIVDFI-GKNYAQGNLEVAAMDGRIVQLASLSGYKL-D-GLDIGPLENKRLR
WEGSRLRSRPLE---YQGKLRDVLA---------ESALQKF-----A----DG-------
---TFQVPIERVFSW--KD--------IRQAHTLMESNQSKGKIICMVN------
>tr|A8NRC0|A8NRC0_COPC7 Putative uncharacterized protein OS=Coprinopsis cinerea (strain Okayama-7 / 130 / FGSC 9003) GN=CC1G_07171 PE=4 SV=1
------------------------------------------------------------
------------------------------------------MRAILI----------RD
EY--GPAEN-----------LYI-GEV-E---Q-PA-P---RAEQVLVKVKAFGLNRMDI
SQREG--KYPPP--P-G-ASKILGVEFSGIVTE----LG----------SDV---V-G--
----WKIGDEVLGLVGGGAYAEYVVAPQKNLMKKPA----HLTWAEAASIPENFLTAFQA
LVLI-GEI--CAN-----DH----------------------------------------
----------VLVHAGASGVGIAVIQLA-RLY--------------R--------ADEEK
IRRL-LS-IPNGATHA---A--NYKV-E-D---FSAVVKH---ITKG---H---------
-G----ADVVIDFV-AQSHFIKNLDAMAMDGRMTMLALLSGATVHS--VDLSPILFKRLR
IQGSTLRSRSPA---YQAELISRLD---------KEVLPVI-----TGENGDG-------
---SVRIYIHKVYGW--NE--------IIEAHKEMEANKNFGKIVVEVA------
>tr|A8PWN7|A8PWN7_MALGO Putative uncharacterized protein OS=Malassezia globosa (strain ATCC 96807 / CBS 7966) GN=MGL_1164 PE=4 SV=1
------------------------------------------------------------
-----------------------------MHSTSKVSSVPEMMRAVVI----------EN
ET--GPSSA-----------LRI-GQV-Q---T-PKLPMHVTTPHVLVKVRAFGLNRMDL
LQREG--HYPVP--P-G-ASKILGVEFSGEVAE----TY--D--GNGSPGTA---T-Q--
----LKVGDPVFGLTHGGAYAEYVTVPASMTWKKDA----SMSWEQAASIPEAYMSAFQA
LHTL-SSL--KHG-----ED----------------------------------------
----------VLIHAGASGVGLAAIQLA-KFL--------------GARHVYVTAGTPEK
IERC-KQ-L--GATDG---F--NYKT-E-D---WADQLKR---ATNG---K---------
-G----VDVIMDFI-GASYFNSNLASLRLDGRMTLQAVMGGFKLPE-GSNILPLLMKRLR
IEGSTLRSRSIE---YQSDVARDFARLGCVDALVRGAQPGE-----S----SG-------
-QNTLRTILHKVWDW--HD--------IKSAHDAMTANQNIGK------------
>tr|B0CX80|B0CX80_LACBS Predicted protein OS=Laccaria bicolor (strain S238N-H82) GN=LACBIDRAFT_177286 PE=4 SV=1
------------------------------------------------------------
----------------------------------------MSMQAVLI----------KD
GK--GPVEN-----------LYI-GET-S---I-PT-L---QPGQVLVKVKAFGLNRMDI
SQREG--HYPPP--P-G-SSDILGVEFSGVVSN----AG----------TDI---S-E--
----WKVGDEVLGLVGGGAYAEYIAVYHTHLLKKPS----HLTWVEAASIPENFLTAFQA
LVLV-GKV--TEG-----DN----------------------------------------
----------VLIHAGASGVGVSAIQLA-RVY--------------GAHTVTATTSTQEK
IDWL-LN-LPNGATHA---A--NYKT-E-D---FAAVVKK---VTQN---K---------
-G----VDVVIDFV-GQSHFSQNIEAMAVDGRMTMLALLSGAVVDK--ANLAPILYKRLH
IEGSTLRSRTLK---YQAELIAQFK---------QEVFGKI-----TSQGGDG-------
---PVRTYIHKVFPW--SE--------IQEAHKEMETNKNAGKIIVEVV------
>tr|B2B4C9|B2B4C9_PODAN Predicted CDS Pa_2_850 OS=Podospora anserina PE=4 SV=1
------------------------------------------------------------
------------------------------------------------------------
---------------------------------------------------------MDL
LQREG--NYPLP--P-Q-APSTLGVEFSGTIVS----FG----------GDEPNQEHEH-
----FKKGDEVFGLAYGGAYAEYISVSTRMLLHKPN----WLSFEQAAGIPETWITALQA
LDFV-LGG--AEG-----KT----------------------------------------
----------ILWHAGASSVSISGIQLS-RVS--------------GAKEIYATAGTGEK
IKFIEGT-L--GATKG---F--NYKS-E-D---WVKGVLE---ATGG---K---------
-G----VDLIVDFV-GGSYFEKNLDVVARDGRLVMLGLMGGMQTPD-RVNIGKLLYKRVR
VEGSTLRSRDEE---YQGKLRDRLE---------QEYLPKF-----E----KG-------
---ELKVFVDRVLPW--EE--------IQKGHEVLEGNETMGKVICTIS------
>tr|B2WP03|B2WP03_PYRTR Putative uncharacterized protein OS=Pyrenophora tritici-repentis (strain Pt-1C-BFP) GN=PTRG_11713 PE=4 SV=1
------------------------------------------------------------
----------------------------MG----------DMMRAVDI----------KH
GK--GPLEN-----------LHI-ADV-P---K-PK-L---GKSQALVKIKAFGLNRMDL
LQREG--QYPVP--P-G-ASKILGVEFSGTIAE----LS----------AEGGG-K-EG-
----FKAGDEVFGLAYGGAYAEYIAVSTHMLVRKPN----ELTWEQCAGIPETWITATQA
MYLV-GHF--APG-----KT----------------------------------------
----------ILWHAAASSVSIAGIQLS-RSD--------------SAAAVYATARQDSK
CDFAVKE-L--GATTA---F--NTTS-Q-D---WVQEVMK---ATDG---K---------
-G----VDIIVDFI-GASYFQANLDAVAKDGVIVNLGFMGGTKLPE-GTDISAFIRKRCT
FVGSSLRSRDEE---YQGKLRDQLV---------EHALPKI-----K----DG-------
---SFKLFVEKVLPW--EQ--------IQDAQRLLQENKTKGKVICTIG------
>tr|B6H980|B6H980_PENCH Pc16g10390 protein OS=Penicillium chrysogenum Wisconsin 54-1255 GN=Pc16g10390 PE=4 SV=1
------------------------------------------------------------
------------------------------------------MRAIGI----------KG
GK--GPATN-----------LFI-DQI-A---K-PT-A---AEGQAIVKIRAFGLNRMDL
LQREG--LYPLP--P-Q-APPTMGVEFSGVIES----FG----------PDG---H-ED-
----FNIGDEVLGLAYGGAYAEYISVSTHMLVHKPQ----ELSWEESAGVPETWITASQA
LFLI-GEF--QSG-----QS----------------------------------------
----------VLWHAGASSVSISGIQLA-KAA--------------GAKAIYATAGSQEK
IDFLEKE-L--GVTKA---F--NYKT-Q-D---WAAEIQS---ATSG---A---------
-G----VDVIVDFI-GATYFQGNLDVAARDSRIVLLGLMGGGKLPE-GVNIAPLLYKRVR
IEGSTLRSRDLE---YQRKLRDTLV---------EHALPQF-----C----DG-------
---TFKVFVEKVFPF--EK--------IEEAHKLLESNTTKGKIICVFE------
>tr|B6HQY2|B6HQY2_PENCH Pc22g07320 protein OS=Penicillium chrysogenum Wisconsin 54-1255 GN=Pc22g07320 PE=4 SV=1
------------------------------------------------------------
------------------------------------------MRAIGI----------KG
SK--GPATS-----------LFI-EEV-P---K-PI-L---EEDEVLVKVKAFGLNRMDI
TQREG--RYPVP--P-Q-AGPILGVEFSGTVSE----IG----------GTT---DPGD-
----WRVGDEVFGLVYGGAYAEYVRVSRHMLIKKPA----NWSWEHAAAIPETWITATQA
LHSV-AKF--QPG-----EK----------------------------------------
----------VLWHAGASSVSLAGIQLA-VAA--------------GASAVYTTVGADEK
VEFT-QS-I--GATKS---F--NYRT-S-D---WLESVKE---GTNN---G---------
-G----VDVIIDFV-GKDYFTKNLDLAAEDARIVILGMMSGSTLPG-PMEIAPILRKRIT
ITGSTLRGRDLR---YQIGVKEKMV---------KTALPGI-----E----SG-------
---KLQVPIERVFSW--KN--------VSEAHQLLEANTSKGKIVCLVD------
>tr|B6Q357|B6Q357_PENMA Quinone oxidoreductase, putative OS=Penicillium marneffei ATCC 18224 GN=PMAA_028440 PE=4 SV=1
------------------------------------------------------------
----------------------------MV-----------SMKAIGI----------KN
GK--GPAEA-----------MFM-DTI-N---R-PV-P---TGNQALVKIKAFGLNRMDL
LQREG--RYPLP--P-Q-APSTMGVEFSGVIEE----LA-----------DS---Q-SD-
----FKVGDEVFGLAYGGAYAEYISVSTQMLVHKPS----EIPWEEAAGIPETWITATQA
LSLI-GEF--KSG-----QS----------------------------------------
----------VLWHAGASSVSISGIQLS-KAL--------------GATKIFVTAGSKEK
VDFCVNE-L--GATAG---F--NYNT-Q-D---WAKGVLD---ATDG---K---------
-G----VDLIVDFI-GANYFASNLAAAARDGRIVELGFMSGVELPA-GVNIGPILFKRLR
IEGSTLRSRDEG---YQEKLRNLLV---------ENALPKF-----K----DG-------
---TFKVFITKVLPF--DQ--------IVEAHKLLESNQTKGKVICTVP------
>tr|Q0CDE2|Q0CDE2_ASPTN Putative uncharacterized protein OS=Aspergillus terreus (strain NIH 2624) GN=ATEG_08292 PE=4 SV=1
------------------------------------------------------------
----------------------------MA--------EAKTMRAIAV----------KG
GT--GPAEA-----------LYV-DTI-P---V-PT-I---SGNQALVKIKAFGLNRMDL
LEREG--KYPVP--P-Q-APKTMGVEFSGTIAA----LG----------PDS---C-AD-
----FKVGDEVFGLAYGGAYAEFIAVSTNMLIHKPA----ELSWEEAAGIPETWITATQA
LYVV-GEF--KAG-----QS----------------------------------------
----------VMWHAGASSVSIAGIQLA-KAD--------------GAKAIYVTAGSDEK
VDFCVNK-L--GATAG---F--NYRT-Q-D---WSAEVLK---ATGG---E---------
-G----VNVIIDFI-GAGYFAGNLNAAARDGHIVNLAFLGGTKLPE-GVDISAFLRKRVR
YEGSTLRSRDEM---YQKKLRDMLV---------EHALPRF-----K----TG-------
---EFKVFVEKVFPF--EQ--------VVDAHKLMESNQTKGKIICTI-------
>tr|Q1E2R9|Q1E2R9_COCIM Putative uncharacterized protein OS=Coccidioides immitis GN=CIMG_03144 PE=4 SV=1
------------------------------------------------------------
----------------------------MG----------DTMRAVDV----------KG
GT--GPASA-----------LFINPSV-P---K-PK-P---SATECLVRVKAFGLNRADT
LQRQG--NYPPL--P-G-ITNILGLEVSGVVEE----VG----------AGQ---G-ED-
-APVWNAGDEVFGLLYGGGYAEYVVVDKKMLIKKPK----DWSWEYAAGLCEVWFTALQA
LYLV-GGYDSQRT-----RS----------------------------------------
----------ILWHAGASSVSIAGIQLS-TNANHSLDNTTTAQNLPSAPKVFATSRTDAK
CTFCIEN-L--HCTGA---V--NTNN-P-N---WVEEIKK---QNDG---N---------
-G----IDLVIDFV-GATYFQSNLDVLGQDGRVVILGLMGGVILPD-KVNIAPLLRKRAR
VEGSTLRSRDLE---YQVRLRDLFV---------EKVMPGL-----I----DG-------
---TYKHHTEKVFGW--AD--------VGLAHQMMERNETKGKLICVIGST----
>tr|Q2UMH7|Q2UMH7_ASPOR NADPH:quinone reductase and related Zn-dependent oxidoreductases OS=Aspergillus oryzae GN=AO090001000750 PE=4 SV=1
------------------------------------------------------------
----------------------------MA---------DKMMRAIDV----------KG
GK--GSADA-----------LFI-NKI-P---V-PE-P---GEAQALVKIKAFGLNRMDI
LQREG--NYPVP--P-Q-APSTMGVEFSGTIEK----LG----------RNP---E-VG-
----FKLGDEVFGLAYGGAYAEYIAVSTHMLIHKPV----ELSWEAAAGIPETWITATQA
LYLI-GGY--KPG-----DS----------------------------------------
----------VLWHAGASSVSIAGIQLA-KSD--------------GASAVFVTVGSQEK
IDFCLDK-L--GVTAG---Y--NYRT-Q-D---WASELSK---ATDD---R---------
-G----VDVIIDFV-GATHFQGNLNVAARDARIVQLGQMSGSILPA-GVDIGSLLRKRVR
LEGSTLRSRDED---YQKKLRDLLV---------KHALPKF-----R----DG-------
---TFTVFIEKVLPF--ED--------IADAHKLLESNCTKGKVICTID------
>tr|Q2UNQ3|Q2UNQ3_ASPOR NADPH:quinone reductase and related Zn-dependent oxidoreductases OS=Aspergillus oryzae GN=AO090001000273 PE=4 SV=1
------------------------------------------------------------
----------------------------MA-----------TMRAIAI----------QG
SK--GPATA-----------MYV-TDI-A---R-PV-P---IPGQVLVKIRAFGLNRMDI
LQREG--LYPLP--S-Y-APETMGVEFSGVIEQ----LG----------DEATAME-SG-
----FKCGDEVFGLAYGGAYAEYIVVSTKTLFHKPA----QLSWEEAAGIPETWMTATQA
LLLI-GEF--QSG-----QS----------------------------------------
----------VLWHAGASSVSIAGIQLA-KAR--------------GASAIYATAGSPEK
IHFLEQE-L--GVTKA---F--NYKT-D-K---WAAELQK---LT-----T---------
-G----VNLVVDFI-GAPYFQNNLDIAARDGRIILLGLMGGAKLPE-GVNIAPLLYKRLR
LEASGLRSRDLE---YQKTLRDMLV---------DYALPKF-----C----DR-------
---SFKVHIEKVFQF--ED--------IVEAHQLLEKNQTKGKIICMIGSQ----
>tr|Q4PID2|Q4PID2_USTMA Putative uncharacterized protein OS=Ustilago maydis GN=UM00131.1 PE=4 SV=1
---------------------------MSARGFSSSRSLAPTILQSTLAARATIITRPSR
AFGHASIAPRCGQQFNSSRPSIVATCLKTVQFRTMSTEIPSQMKAILV----------KD
GK--GPSDN-----------LYL-GEA-P---V-PE-L---GEDEVLVKIKAFGLNRMDI
MQREG--NYPLP--P-H-APQIMGVEFSGHIVA----TN----------KPK---EIQ--
----WKVGQEVFGLAVGGAYAEYIKVPSRMILEKPG----ELDWVQAAAIPENYLTAFQA
LRTI-GGL--QRG-----ED----------------------------------------
----------VLIHAGASGVGLAAIQLA-RAF--------------GAGKVYITAGSEDK
IKFC-QE-V--GADKG---F--NYKA-V-D---WAEELAK---HTGA---K---------
-GPAGSVDVIVDFI-GAPYFNGNLQSLKRDGRMILLAFMGGAKIKE--TVLAQILFKRLR
IEGSTLRSRSVE---YQSNLVQGFVE--------EKGLERL-----I----SGASKDADS
NDASHRLVIHKVYSW--KD--------IKEAHDEMEANKNIGK------------
>tr|Q4WKL1|Q4WKL1_ASPFU Quinone oxidoreductase, putative OS=Aspergillus fumigatus GN=AFUA_1G02090 PE=4 SV=2
------------------------------------------------------------
----------------------------MAGTRTMKAVEAAIDRSLAV----------KG
GT--GPADA-----------LYI-DDI-P---V-PP-I---SGNQALVKIKAFGLNRMDL
LQREG--QYPLP--P-Q-APETMGVEFSGTIEN----LG----------PDA---N-RD-
----FKVGDEVFGLAYGGAYAQYIAVSTNMLIHKPA----ELSWEEAAGIPETWITATQA
LYLV-GEY--KPG-----QS----------------------------------------
----------VLWHAGASSVSIAGIQLA-KAD--------------GAKAIYVTAGSDEK
IDFCVKK-L--GATAG---F--NYHT-Q-D---WSAEIQK---ATNG---E---------
-G----VNIIVDFI-GATYFQGNLDAAAKDGRIVNLAVMGGVKLPE-GVNIAPFLRKRLR
FEGSTLRSRDEQ---YQKKLRNTLV---------EHALPKF-----K----DG-------
---SFKVFVEKVFPM--EQ--------IIDAHKLMESNQTKGKIICTVS------
>tr|Q55M60|Q55M60_CRYNE Putative uncharacterized protein OS=Cryptococcus neoformans GN=CNBI1520 PE=4 SV=1
---------------------------------------------MSHSRPLIRTLQTRH
IPRLLSTPTPRATTSITSRYIRPCSIRLFGTTVARQVQIPENMKAVLI----------KN
GT--GHADD-----------LYL-GQE-P---T-PE-P---GNGQVQVKIRNFGLNRMDI
LQREG--KYPLP--P-QASKTILGVEFSGIVTK----LG----------EGV---N-K--
----WKEGDEVFGLSYGGAYAEYIVSPEIMLLAKPE----KLSWVQAASIPEVWMTATQA
LTLE-APL--KEG-----QN----------------------------------------
----------VLIHAGASGVGIAAIQIALHAL--------------GAAKVFTTCGTDEK
VEFL-KQ-L--GHSDRLHVF--NYKT-Q-N---FEEEIKK---IT-----N---------
-G----VDLVIDFI-GTNYFLQNVNALRLDGTLYSLAFMSGAKFPA-GASMAPFLGKRLT
FKGSTLRSRSPE---YQAKLLKTFE---------EKILPKI-----L----DD-------
---TMTIKVHEIYPW--SK--------VTEAHKAMEGNKNSGKIVLEVTE-----
>tr|Q5AWY6|Q5AWY6_EMENI Putative uncharacterized protein OS=Emericella nidulans GN=AN7194.2 PE=4 SV=1
------------------------------------------------------------
------------------------------------------MRAVAI----------KG
GK--GPADA-----------LYI-DNI-P---V-PE-Y---GPSQALVKVKAFGLNRMDL
LQREG--QYPVP--P-Q-APATLGVEFSGTIAE----LG----------DGA---T-ED-
----FKVGDEVFGLAYGGAYAEYIAVATGMLIHKPK----ELSWEEAAGIPETWITATQA
LHLV-GAF--KPG-----NS----------------------------------------
----------VLWHAGASSVSIAGIQLA-KAA--------------GASAIYVTAGSDEK
ISFCVNQ-L--GATAG---F--NYRT-Q-N---WAEELSK---ATNG---R---------
-G----VDVIVDYI-GAGYFQDNLKSAALDGRIVNLAFLGGIKV-E-NVDISYFLRKRIR
YEGSTLRSRDEE---YQRKLRNMLV---------DNALEKL-----R----NK-------
---EFKVFVEKVFKF--DD--------VVEAHKLMESNQTKGKIICTI-------
>tr|Q6CEW4|Q6CEW4_YARLI YALI0B12386p OS=Yarrowia lipolytica GN=YALI0B12386g PE=4 SV=1
------------------------------------------------------------
------------------------------------------MKSVQV----------KD
DK--GPAEN-----------LYI-GEG-P---T-PN-P---QNGQLLVKTEYFGLNRMDL
LQRLG--NYPLP--P-Q-APKTLGVEFSGTIEK----------------SES---D-K--
----FAVGDKVFGLVYGGAYAEYVVAAEETLIKVPD----DLSMEVAAGLPEVWFTGIQV
LTTV-GKF--QKG-----DS----------------------------------------
----------VLFHAGASSVGIAVIQLA-ASL--------------GASKIFTTVGSDEK
CEFV-KK-L--GNKFGVTVVPINYHN-E-D---FKEVISKHYDASKG---E---------
-G----VNVIIDPV-GQTYFVRNLEIAAKDARIVLMGAMSGPIVKG-DVPIGLIIYKRLV
VQGTTLRSRDLA---YQEKLRDFFV---------SHVVPLI-----L----EG-------
---KIDTFVDKLFNFTTED--------IVASHKYLESNKSMGKVIVKI-------
>tr|Q871W3|Q871W3_NEUCR Probable NADPH quinone oxidoreductase homolog PIG3 (Putative uncharacterized protein) OS=Neurospora crassa GN=B8P8.090 PE=4 SV=1
------------------------------------------------------------
-------------------------------------MAPKTMKAVDI----------KN
GK--GSADN-----------LFINPDT-P---L-PQ-A---QPGQALVKVKAFGLNRMDL
IQREG--HYPLP--P-Q-APSTLGVEFSGTIES----FG----------DGD---H-GD-
----FNVGDEVFGLAYGGAYAEYIAVSSKMLLHKPA----HLSFEQAAGVPETWITATQA
LHFVLGGI-GEQG-----KT----------------------------------------
----------ILWHAGASGVSIAGIQLS-KLA--------------GAKQIFATAGSADK
CKFIENE-L--GATAA---F--NYKE-Q-D---WVEEIMK---KTDG---R---------
-G----VDLVVDFI-GASYFQKNLDVVARDGRICMLGLMGGAVA-D-KVDISKLLYKRAR
VEGSTLRSRDEN---YQGQLRDKLS---------EY-LPKF-----E----SG-------
---ELKIFIDTVLPF--EE--------IVKAHKQLEANTTMGKIICTVS------
>tr|A4HCV8|A4HCV8_LEIBR Quinone oxidoreductase-like protein (Alcohol dehydrogenase, zinc-containing-like protein) OS=Leishmania braziliensis GN=LbrM23_V2.0970 PE=4 SV=1
------------------------------------------------------------
-----------------------------------------MMRAVVL----------K-
GF--GGADM-----------MTL-GEV-P---K-AAVK---KGTDVLIKVMAAGVNRAGV
SQWRD--RYELP--D-G-ANSLLGLEVAGIVEQ----VG----------SDV---VGR--
----VKEGDRVMALLPGGGYADYAVAHMGCVMAMPQ----GYTFTEAAAIPEAFITAWQI
LNRH-GKV--KAR-----QR----------------------------------------
----------VLIHAGASCIGSASAQIT-EKY--------------F-RATAITTSPEEK
LGEC-KA-Y--ASVALSHAR--DELG-W-A---FAPKVKC---LFGE---E---------
-S----VNVIVDSVFGGTYLTENAQVLAPNGHLIVIAFMGGALV-R--VNALPLFREKAQ
ITFSKLHCRSDQ---YKMELVTSFE---------REIVPYM-----S----ER-------
---IISTIVSRTFPL--EE--------AASAHKFVEENGDYGKVVLTVCEPSKA-
>tr|A4HHB3|A4HHB3_LEIBR Putative uncharacterized protein OS=Leishmania braziliensis GN=LbrM29_V2.1090 PE=4 SV=1
------------------------------------------------------------
---------------------------------------MQMMRAVTL----------K-
GF--GDTDM-----------LQI-SCI-P---K-AAIT---RGRDILIKVSAAGVNRADA
AQRHG--HYLPP--K-G-SSEVMGLEVSGVVEQ----VG----------VDV---K-D--
----FKEGDKVMALLRGGGYAEYAVAHEGSVMHIPR----GYSFIEAAAIPEAFLTAWQA
LKYH-GHC--RKG-----HH----------------------------------------
----------VLIHAGASGVGTAAAQIV-EKH--------------F-QAIAVTTSSELK
VEVC-KN-F--ASINLARTP--DETG-M-C---FSPKVRN---LLGE---G---------
-A----INLVLDSVFGGSYISEDAAVLAKDGRIIVLAFMGGAKV-H--LNCLPLLRQRAH
IIFSKLRCQSDD---YKENLVCTFE---------KEVLPYI-----N----ER-------
---VIVPVANKTYPL--EE--------VAQAHARLDDSRAWGKIVLTFSNSLTT-
>tr|A4I0D8|A4I0D8_LEIIN Quinone oxidoreductase-like protein (Alcohol dehydrogenase, zinc-containing-like protein) OS=Leishmania infantum GN=LinJ23.1010 PE=4 SV=1
------------------------------------------------------------
-----------------------------------------MMRAVTL----------K-
GL--GGIAT-----------MSI-SEV-P---K-AAVK---KGTDVLIKVMAAGVNRAGV
SQRRD--NYAPP--D-G-ANELLGLEVAGIVEQ----VG----------LDV---AGR--
----VKEGDRVMALLPGGGYADYAVAHMGCVMAMPQ----GYTFTEAAAIPEMFIRAWQI
LHRH-GKV--KRG-----QK----------------------------------------
----------VLIHAGASDIGSASAQIT-EKY--------------F-KATAITTSSEEK
LDVC-KA-H--ASVTLSRTP--DELG-L-A---FAPKLKR---LFGE---E---------
-S----VNVIVDPVFGGTYLSENAQVLAPNGHLIVIAFMGGALV-H--MNALPLFRERAK
ITFSKLHCRSDQ---YKAGLVTSFE---------REIVPYM-----S----ER-------
---IICTIVDRTFPL--EE--------VTNAYKFLAENHGHGKVVLTVCEPSKL-
>tr|A4I4G0|A4I4G0_LEIIN Putative uncharacterized protein OS=Leishmania infantum GN=LinJ29.1240 PE=4 SV=1
------------------------------------------------------------
---------------------------------------MQLMRAVTL----------K-
GF--GDTDM-----------LQI-SRI-P---K-AAIT---RGRDILIKVSAAGVNRADA
AQRKG--HYPPP--K-G-SSEVLGLEVSGIVEQ----VG----------DDV---K-D--
----FKEGDKVMALLPGGGYAEYAVAHEGSVMHIPQ----GYSFIEAAAIPEAFLTAWQA
LKYH-GDC--RRG-----QK----------------------------------------
----------VLIHAGASGVGTAAAQLV-EKY--------------F-QATALTTSSESK
VEVC-KN-F--ASINLTRTP--DETG-M-C---FSPKVKS---LLGE---G---------
-A----INLVLDSVFGGSYISEDAAVLAKDGRIVVLAFMGGATV-H--LNCLPLLRQRAH
VMFSKLRCQSDD---YKQNLVDTFE---------EAVIPYM-----N----ER-------
---LIVPVANKTYPL--EE--------VAQAHARLDDRKAWGKIVLTFNSHLSA-
>tr|A7T010|A7T010_NEMVE Predicted protein OS=Nematostella vectensis GN=v1g220205 PE=4 SV=1
------------------------------------------------------------
------------------------------------------MKAVLF------------
TP--GGPES-----------MYI-GDA-P---R-PK-L---KETEVLIRVHFTALNRADT
LQRKG--SYPPP--P-G-ESEILGLEVSGIVEE----LG----------SAC---NLG--
----WRKGDKVMALVPGGGYAEFAAVQESHVMPIPK----GMSQSDAATIPEVWLTSFQL
LHLL-GDI--QQG-----DK----------------------------------------
----------VLIHAGGSGVGTASVQLV-RLA--------------G-GVPYVTAGSQKK
IQAA-MD-L--GAEGG---F--NYKE-G-D---FSDWALE---VTGG---E---------
-G----MDLITDCV-GGSYWQQNIKALATDGRWILYGLLGGPNVDG--NLLGQVLRKRVT
LKGTTLRTRSIK---YKAKLVKAFT---------EAAIPHF-----S----SG-------
---ELKPLIDSILPM--DR--------IQEAHTRMEQNLNTGKIVIRVASEKKA-
>tr|A9UQ76|A9UQ76_MONBE Predicted protein (Fragment) OS=Monosiga brevicollis GN=13798 PE=4 SV=1
------------------------------------------------------------
------------------------------------------------------------
---------------------------------------------VCIRVAASAVNRADT
LQRKG--NYAPP--P-G-SSQILGLEAAGVIEA----VA----------DDV---T-T--
----LKPQQRVMALLGGGGYAQYVCVPAGHVLPVPT----GMELHTAGGLMETWLTAFQL
LHLV-AGV--KSG-----DR----------------------------------------
----------VLIHAGGSGVGLAAVQLA-KAA--------------G-AIPLVTAGSDAK
IAKA-QS-L--GATAG---Y--NRHN-G-S---WATALKE----QYP---D---------
-G----VQVVLDCV-GGSYWQDNTEVLAVDGTWVVYGLMGGPSVEG--PILGKILRKRLR
VIGTTLRSRDVA---YKAELVARFG---------REALPQL-----A----SG-------
---EFEVVIDRQYPI--QE--------AAEAHRFVESNGSTGKVLLIVEAPVSK-
>tr|B3RR52|B3RR52_TRIAD Putative uncharacterized protein OS=Trichoplax adhaerens GN=TRIADDRAFT_23019 PE=4 SV=1
------------------------------------------------------------
------------------------------------------MRSVLV------------
----GEKGS-----------LTIVNDT-P---L-PS-L---KTGQILIKVAACGVNRMDL
LQRYN--KYPVP--V-G-ESEILGVEVAGTIAE----MD----------EEALHHS-N--
----FKVGDRVCALVGGGGYADFCASPHQTVMPIPR----SMSFVEASAIPEAFLTAYAA
MFLS-AKL--KKD-----ES----------------------------------------
----------ILIHAGASGVGTAAIQLA-KEF--------------GNKDIFVTAGSEKK
LAMC-RE-L--GATTL---I--NYKT-H-D---FAEVVRH---TTNK---R---------
-G----VDVVVDFI-GASYWERNIKSLALDGRLVLLGLLGNTATDGIHCNTGLILAKRLT
IIGSTLRNRDIN---YKSNLILDFT---------RSTVDGF-----Q----KG-------
---RLKPVLDSTYTI--EE--------VEAAHDRMLRNLNSGKIVLTM-------
>tr|B6KG85|B6KG85_TOXGO Quinone oxidoreductase, putative OS=Toxoplasma gondii ME49 GN=TGME49_044870 PE=4 SV=1
------------------------------------------------------------
-----------------------------------------MMRAVLV----------DA
APLSGPPAVEAKNQQSFKLFLGS-AAM-P---Q-AR-K---EKNEILIRVCAAGVNRMDL
LQKRG--KYPPP--P-G-ASTILGPEAAGVVAS----SG----------------K-R--
----FREGDRVMALLQGGGYAEYVAVEEGLCMPIPS----TLSFSQAAAIPENWLTAYQL
LHFV-AGL--QPA-----STPSSACFSSSPPSSATATADSLNSSEHGERQTDACPFVCAG
ASGRRLPIRSVLIHAAASGVGTALVQLC-RLL--------------AIPTIIASAGSDEK
LQLC-KT-L--GATHL---I--NHRAVEGR---FSEAVKN---ATHG---L---------
-G----VDLLLDPV-GASFMQENAQSCALDASWVLYGALGGVRVPS--FDLQLLFAKRIR
LLSSTLRSQDLS---YRESLVRSFE---------ETILPKL-----A----DS-------
---SLRVSRRRVKAL--SP-----GCQAGSASTLTNQCCRRTHVESCIRRE----
>tr|B6L8I4|B6L8I4_BRAFL Putative uncharacterized protein OS=Branchiostoma floridae GN=BRAFLDRAFT_57258 PE=4 SV=1
------------------------------------------------------------
------------------------------------------MQAVVL----------Q-
QP--GGPDN-----------LSV-GRV-P---K-PR-P---QAGEVLLKVYATAVNRADT
LQRKG--LYPPP--K-G-ASDILGLEAAGKVDD----LG----------PDC---RGR--
----WKHGDRVMALLPGGGNAEFVTVDEDHLMAIPA----GMSYQEAAAIPEVWLTAYQL
LHFV-GGL--QEG-----ET----------------------------------------
----------VLIHAGGSGVGTAATQLS-RLA--------------G-ARPIITAGTPEK
LQRA-TD-L--GAVAA---F--NYKE-G-E---FAQKVLD---ETNG---K---------
-G----VDVILDCV-GASFWQQNVRCLALEGRWVLYGLLGGGSIDG--DILSQVLRKRIN
LLGTTLRARSKQ---YKASLVKSFS---------ERALPHF-----T----SG-------
GPIHLRPIIDRVVPL--QD--------ISKAHSCMEDNKNTGKIVLSVRDE----
>tr|Q4DAS0|Q4DAS0_TRYCR Oxidoreductase, putative OS=Trypanosoma cruzi GN=Tc00.1047053506485.80 PE=4 SV=1
------------------------------------------------------------
---------------------------------------MKSMRAVTM----------R-
AF--GDVDV-----------MHI-SEV-T---G-VSLS---RPSDVIIRVMAAGVNRADV
SQRQG--HYPPP--K-G-SSEILGMEVSGVVEK----VG----------ENV---K-R--
----FKEGDRVMALLTGGGYAEMAVAHEGSVMKIPE----GYSFVEAAAIPEAFLTAWQA
LKLH-GNL--QKG-----QH----------------------------------------
----------MLFHAGASGVGTAALQLA-EKY--------------F-RATAIATCSSGK
VEFC-KR-F--AKFVVDRSP--DASG-K-C---FSSKVRD---AVKG---E---------
-T----VNLIVDPVVGGTYLQEDGEVLAQDGKVVLLAFMGGAKV-S--LDVMPFFRKRAS
VIFSKLRDQTDE---YKEALVRSFE---------EEVIPYM-----T----RR-------
---EIVPVVQCTYAL--EE--------VAAAHKLMENNKSNGKVILTVGKAE---
>tr|Q582N8|Q582N8_9TRYP Oxidoreductase, putative OS=Trypanosoma brucei GN=Tb927.3.4990 PE=4 SV=1
------------------------------------------------------------
---------------------------------------MKTMRAVTL----------K-
AY--GAVNM-----------LGI-GQV-P---E-PAFS---RPNDVLIKVVAAGVNRADI
SQRRG--HYPPP--P-G-VSELLGLEVSGVVLR----VG----------SNV---K-R--
----FGEGDRVMALLAGGGYADLVVAHEGSVMKIPD----EYSFVEAAAIPEGFLTAWQL
LRRH-GSL--KKG-----QC----------------------------------------
----------VLVHAGASGVGTSLMQLA-GKY--------------F-GAKVVATCSEGK
VDFC-KK-F--ADIVVDRSP--DEMG-R-C---FCHKVKS---AVGD---D---------
-A----VNLVVDPVVGGSYLNEDGIVLAQDGKIVVIALMGGSKV-E--LNISTLLRKRGT
IVFSKLRDQTDE---YKASLVEEFE---------REVIPYL-----K----DR-------
---IITPIVQRTFAM--ED--------VAEAHVFMEGNMTNGKVILTMCDSTGE-
>tr|Q75JT6|Q75JT6_DICDI Similar to Homo sapiens (Human). Quinone oxidoreductase homolog (Putative quinone oxidoreductase) OS=Dictyostelium discoideum GN=DDB_0217007 PE=4 SV=1
------------------------------------------------------------
----------------------------------------MSMRSILV----------K-
QF--GGIEN-----------LII-GTA-P---K-PT-P---KNNEILVHVKSFALNRADI
LQRMG--RYPPP--P-G-DSDILGLEMSGVVVE----AD----------KQD---K-R--
----FKIGDKVFGLVGGGAYGEFCTIASNQAFHMPS----HLTFESASAIPEAWLTAFQA
LHPL-ANF--KSG-----NS----------------------------------------
----------VLIHAAASGVGTALIQLC-KVD--------------GATKIIGTVGSDEK
AKFI-EK-L--GATHS---V--NYKTNE-N---FLDVIND---VTSK---K---------
-G----VNNVFDYV-GAKYWNQNLKSLSMDGVMIIQGFLSGSHIKDTAADITPILGKRLT
IKGSTLRNRDND---YKADLVAQFS---------KRYLTLF-----E----SG-------
---ELKPIVDKVFNV--SE--------IKEAHEYLEANKNMGKVVVKGFTD----
>tr|Q0VC75|Q0VC75_BOVIN Tumor protein p53 inducible protein 3 OS=Bos taurus GN=TP53I3 PE=2 SV=1
------------------------------------------------------------
------------------------------------------MIAVHF----------D-
KP--GGPEN-----------LYL-KEV-A---K-PS-P---GEGEVLLKVAASALNRADL
LQRQG--QYAPP--P-G-ASNILGLEASGHVAE----LG----------AGC---QGP--
----WRVGDPAMVLLSGGGQAQYVTVPAELLMPIPA----GLTMCQAAAIPEAWLTAFQL
LHLV-GNV--QAG-----DS----------------------------------------
----------VLIHAGASGVGTAAIQLA-RMA--------------G-ATPLVTAGSQEK
LQIA-EK-L--GAAAG---F--NYKE-E-D---FSEATLK---LTKG---A---------
-G----VNLILDCI-GGSYWEKNVNCLALDGHWVLYGLLGGAVISG--PLFSKLLFKRGS
LITSLLRPRDKK---YKQMLVKAFT---------EQILPHF-----S----TE-------
GPQRLLPVLDRVYPV--AE--------IQEAHEYMETNKNVGKIVLELPQ-----
>tr|A3ACG3|A3ACG3_ORYSJ Putative uncharacterized protein OS=Oryza sativa subsp. japonica GN=OsJ_008485 PE=4 SV=1
------------------------------------------------------------
------------------------------------------MRAVVI----------A-
RA--GGPEV-----------LEE-RDVGE---GLPP-P---GEGEVLVGVSAAGVNRADT
VQRQG--RYPAP--P-G-ASPYPGLECSGTILA----LG----------PNVP--S-R--
----WAVGDQVCALLSSGGYAEKVVVPAGQLLPVPE----GVSLTDAAGLPEVACTVWST
VFVT-SHL--SPS-----ES----------------------------------------
----------FLIHGGSSGIGTFAIQIA-KHL--------------G-IKVFVTAGSEEK
LAAC-KG-L--GADVC---I--NYKT-E-D---FVARVKE---ETNG---KVTLDMEVYL
PG----VDVILDNI-GGLYLQRNLNSLAVDGRLFIIGFQGGAVT-E--VNLQPMLARRLT
IQAAGLRNRSLD---NKALIVSEVE---------KNVWPAV-----V----QG-------
---KVKPVIYKTFPL--SE--------AAEAHKLMEESSHIGKILLIP-------
>tr|A5B4X2|A5B4X2_VITVI Putative uncharacterized protein OS=Vitis vinifera GN=VITISV_002784 PE=4 SV=1
------------------------------------------------------------
------------------------------------------MKAVVI----------T-
TP--GDPQV-----------LQV-QEV-E---N-PE-I---GDNEVLIRVEATALNRADT
LQRKG--LYPSP--K-G-SSPYPGLECSGIIEA----VG----------KAV---V-R--
----WKVGDQVCALLAGGGYAEKVSVPAGQVLPVPS----GVSLKDAAGIPEVACTVWST
VLMM-SRL--TAG-----ET----------------------------------------
----------FLIHGGSSGIGTFAIQIA-KYI--------------G-ARVFVTAGNEEK
LAVC-KD-L--GADVC---I--NYKT-E-D---FVARVKE---ETGG---K---------
-G----VDVILDNI-GGAYFQRNIDSLNVDGRLFIIGFQGGTVA-E--VNLSGLLARRLT
VQAAGLRNRSLE---NKAAIVSEVE---------KNVWPAI-----V----AG-------
---KVKPVVYKYFPL--TE--------AAEAHQLMESSNHVGKILLIP-------
>tr|A5BCC2|A5BCC2_VITVI Putative uncharacterized protein OS=Vitis vinifera GN=VITISV_038808 PE=4 SV=1
------------------------------------------------------------
------------------------------------------MKAVVI----------T-
TP--GDPQX-----------LQV-QEV-E---N-PE-I---GDDEVLIRVEAAAINQADT
LQRKG--LXPPP--K-G-GSPYPGLECSGIIEA----VG----------XAV---V-R--
----WKVGDQVCALLSGGGYAEKVAAPAGLVLPVPS----GVSLXDAAGIPEVACTVWSS
VFMX-SXL--SAG-----ET----------------------------------------
----------FLVHGGSSGIGIFAIQIA-KHI--------------G-ARVFVTAGNEEK
LXVC-KD-L--GADVC---I--NYKT-E-D---FVARVKE---ETGG---K---------
-G----VDVILDTI-GGAYFQ-----------LFIIGFQGGTVA-E--VNLSGLLARRLT
VQAAGLRNRSLE---NKAVIVSEVE---------KNVWPAI-----M----AG-------
---KVKTVVYKYFPL--TD--------AAEAHLLMESGKHFGKILLIP-------
>tr|A9NRL3|A9NRL3_PICSI Putative uncharacterized protein OS=Picea sitchensis PE=2 SV=1
------------------------------------------------------------
------------------------------------------MKAVVI----------T-
TP--GDADV-----------LQI-QDV-D---D-PQ-V---KDDEVLIKISATALNRADT
LQRRG--SYPPP--K-G-APPYLGLECSGIIEA----VG----------KNV---Q-T--
----WKVGDEVCALLGGGGYAEKVAVLSGHVLPVPK----GISLQEAAALPEVACTVWST
VFMT-SHL--SKG-----EN----------------------------------------
----------FLVHGGSSGIGTFAIQIA-KYY--------------G-ARVFVTAGSEEK
LARC-KE-L--GADVA---I--NYKT-E-D---FVARVKE---ETGG---K---------
-G----VDVILDSM-GASYLQRNLDALGLDGRLFLIGFQGGTVT-E--INLSTIFGKRLT
IQAAGLRVRSAE---NKEQIISDVH---------KHVWPAF-----E----EG-------
---KVKPIIHTSLPL--SQ--------AAEAHKIMESSTHIGKILLIV-------
>tr|A9SWH3|A9SWH3_PHYPA Predicted protein OS=Physcomitrella patens subsp. patens GN=PHYPADRAFT_233029 PE=4 SV=1
------------------------------------------------------------
------------------------------------------MKAIII----------E-
GG--GGPEV-----------LKL-KEV-D---D-PI-A---GEGEVLIKVAAAALNRADV
MQRSG--HYPPP--P-G-ASLIPGLECSGTIEA----VG----------HGV---T-Q--
----WKVGDEVCALLGGGGYAEKINVPAVQVFPVPK----GISLQHAAAIPEVACTVWST
IFMT-CHL--KKG-----ET----------------------------------------
----------LLIHGGGSGIGTFAIQIA-KAK--------------G-VKVFVTGGSEEK
LKKS-RE-L--GADIG---I--NYKT-E-D---FMERCKA---ETDG---K---------
-G----VDVILDIM-GASYLPRNIKALAMDGRLFHIATQGGEVG-E--IDLNAVIYRRLT
VAGAGLRGRSTE---KKGEIVQDVL---------KNVWPEI-----E----SG-------
---KVKVVIYNALPL--AE--------ASKAHEILESGSHFGKVLLLVGNA----
>tr|B4FFA1|B4FFA1_MAIZE Putative uncharacterized protein OS=Zea mays PE=2 SV=1
------------------------------------------------------------
----------------------------------------MRMRAVVI----------T-
CA--GGPEV-----------LEA-REV-E---DHPA-L---GEGEVLLEVAAAGVNRADT
VQRMG--RYPPP--A-G-ASPYPGLECSGTILA----LG----------PNVP--S-R--
----WAVGDKVCALLSGGGYADKVVAPAGQLLPIPE----GVSLTHAAGLPEVACTVWST
VFMT-SHL--SPG-----ES----------------------------------------
----------FLIHGGSSGIGTFAIQIA-KHL--------------G-IKVFVTAGSEEK
LAAC-KA-L--GADVC---I--NYRT-E-D---FVERIKQ---ETNG---K---------
-G----VDVILDNI-GGSYLQRNLNSLGVDGRLFIIGFQGGIAA-E--VNLQAVLARRLT
IQAAGLRNRSLA---NKAEIVSEVE---------KNVWPAV-----A----AG-------
---KVKPVIYKTFPL--CE--------AAEAHRLMEASTHIGKILLLP-------
>tr|B4FIQ3|B4FIQ3_MAIZE Putative uncharacterized protein OS=Zea mays PE=2 SV=1
------------------------------------------------------------
------------------------------------------MRAVVI----------T-
CA--GGPEV-----------LEA-REV-E---DHPA-L---GEGEVLLEVAAAGVNRADT
VQRMG--RYPPP--A-G-ASPYPGLECSGTILA----LG----------PNVP--S-R--
----WAVGDKVCALLSGGGYADKVVAPAGQLLPIPE----GVSLTHAAGLPEVACTVWST
VFMT-SHL--SPG-----ES----------------------------------------
----------FLIHGGSSGIGTFAIQIA-KHL--------------G-IKVFVTAGSEEK
LAAC-KA-L--GADVC---I--NYRT-E-D---FVERIKQ---ETNG---K---------
-G----TTSMLSFL-AASMY-RALSSNSATSLTVI-------------------------
------------------------------------------------------------
-------------------------------------------------------
>tr|B7FJ07|B7FJ07_MEDTR Putative uncharacterized protein OS=Medicago truncatula PE=2 SV=1
------------------------------------------------------------
------------------------------------------MKAIVI----------T-
KP--GEPEV-----------LQL-QEV-Q---D-PQ-I---KDDEVLIKVHATALNRADT
LQRKG--AYPPP--Q-G-ASPYPGLECSGIIEF----VG----------KNV---S-K--
----WKIGDQVCALLAGGGYAEKVAVAEGQVLPVPP----GISLKDAASFPEVACTVWST
IFMT-SRL--SKG-----ET----------------------------------------
----------LLIHGGSSGIGTFAIQIA-KYL--------------G-SRVFVTAGSEEK
LAFC-KS-I--GADVG---I--NYKT-E-D---FVARVKE---ETGG---Q---------
-G----VDVILDCM-GASYYQRNLASLNFDGRLFIIGFQGGVST-E--LDLRALFGKRLT
VQAAGLRSRSPE---NKAVIVAEVE---------KNVWPAI-----A----EG-------
---KVKPVVYKSFPL--SE--------AAEAHRLMESSQHIGKILLVA-------
>tr|O65423|O65423_ARATH Putative NADPH quinone oxidoreductase OS=Arabidopsis thaliana GN=F18E5.200 PE=2 SV=1
------------------------------------------------------------
------------------------------------------MKAIVI----------S-
EP--GKPEV-----------LQL-RDV-A---D-PE-V---KDDEVLIRVLATALNRADT
LQRLG--LYNPP--P-G-SSPYLGLECSGTIES----VG----------KGV---S-R--
----WKVGDQVCALLSGGGYAEKVSVPAGQIFPIPA----GISLKDAAAFPEVACTVWST
VFMM-GRL--SVG-----ES----------------------------------------
----------FLIHGGSSGIGTFAIQIA-KHL--------------G-VRVFVTAGSDEK
LAAC-KE-L--GADVC---I--NYKT-E-D---FVAKVKA---ETDG---K---------
-G----VDVILDCI-GAPYLQKNLDSLNFDGRLCIIGLMGGANA-E--IKLSSLLPKRLT
VLGAALRPRSPE---NKAVVVREVE---------KNVWPAI-----E----AG-------
---KVKPVIYKYLPL--SQ--------AAEGHSLMESSNHIGKILLET-------
>tr|Q3HVL5|Q3HVL5_SOLTU NADPH quinone oxidoreductase-like protein OS=Solanum tuberosum PE=2 SV=1
------------------------------------------------------------
------------------------------------------MKAVVI----------T-
RP--GGPEV-----------LKL-QEV-E---D-PQ-I---KDDEILIKIAATAINRADT
LQRQG--EHPPH--K-G-ESEYPGLECSGTVEA----VG----------KDV---I-R--
----WKIGDQVCALIGGGGYAEKVAVPTEQVLPIPS----GVSLQDAASFPEVACTVWST
IFMT-SKL--SSG-----ET----------------------------------------
----------FLIHGGSSGIGTFAIQMA-KCI--------------G-VKVFITAGSEEK
LAAC-KE-L--GADVC---I--NYKT-E-D---FVTRIKE---ETGG---K---------
-G----VDVILDNI-GGPYFQQNLGSLNVDGRLFIIGFMGGTVT-Q--VNLGCLLARRLT
VQAAGMRGRSAK---NKAQIVREVE---------KNVWPAI-----A----AG-------
---KVKPLVYKYFPL--AE--------AAEAHQLMESGKHIGKILLTV-------
>tr|A0HGS0|A0HGS0_COMTE Alcohol dehydrogenase, zinc-binding OS=Comamonas testosteroni KF-1 GN=CtesDRAFT_5035 PE=4 SV=1
------------------------------------------------------------
-----------------------------MKQSLTMEA--NTMRAVEI----------T-
SY--GAPDV-----------LRM-GVR-P---M-PV-A---AEGEVLIRVAASGINRPDV
LQRKG--HYAPP--P-G-ASDLPGLEVAGVIVA----GD-------EAAMRK---A-G--
----FKLGDRVCALVAGGGYASFCAAPVDQCLPVPE----GFSDVQAAALPETFFTVWSN
VFDR-GAL--QPG-----ET----------------------------------------
----------LLVQGGSSGIGVTAIQLA-KAW--------------G-ATVIVTAGSDAK
CDDC-LK-L--GADHA---I--NYKT-R-D---FAAEVQR---ITAG---E---------
-G----VNVILDMV-AGSYVAREVQCLAPDGRLVIIAVQGGVKA-E--FDAGLVLRKRLT
VTGSTLRPRSVA---FKAAIAEALK---------RNVWPLL-----E----SG-------
---KVRPAIYREFDA--AD--------AAQAHALMESSQHTGKIVLTWET-----
>tr|A0HGY0|A0HGY0_COMTE Alcohol dehydrogenase, zinc-binding OS=Comamonas testosteroni KF-1 GN=CtesDRAFT_5091 PE=4 SV=1
------------------------------------------------------------
--------------------------MSTFLTDSIPAAQTATMQAIVF----------D-
DF--GGPEV-----------LVA-REL-P---A-PE-L---RPHDLLVRNASIGVNRADL
YHRKG--AYGRA--YFG-DADTMGLEIAGTVIE----AG----------PLV---Q-G--
----FSVGDRVMGIVGGGAYAELSRIDHRMAIHVPG----NLDLVDAGAIPEVFVTAHEA
LFHL-AGL--RAG-----ES----------------------------------------
----------VLIHAAAGGVGSAAVQLA-HAA--------------G-ARVFATA-SGDK
REAV-LG-F--GADVF---I--DYRS-E-D---FQTVVAQ---ATSG---K---------
-G----VDIVIDFV-GAPYLEPNVRSLAVGGRMVMVGLLGGSQGAA--LPMDLVLYRHLR
IFGTVMKSRSPE---VKQAMVQRFA---------QRWLGAL-----E----SG-------
---AIRPVIDSSFAL--AD--------AARAHRHMESGVSIGKILLLPGSGE---
>tr|A0NNH0|A0NNH0_9RHOB Putative NADPH quinone oxidoreductase OS=Labrenzia aggregata IAM 12614 GN=SIAM614_23817 PE=4 SV=1
------------------------------------------------------------
---------------------------------MQNLP--DRMTAVAI----------S-
EP--GEPDV-----------LRA-EER-S---I-PE-L---GQGEILIKVAAAGVNRPDV
LQRKG--AYPPP--K-G-ASDLPGLEVSGEVVA----LG----------EGA---T-R--
----HKIGDKVMALTPGGGYATYCKAPEGHALPVPK----GFSMVEAAAVPETFFTVWTN
VFDR-CGL--KSG-----ER----------------------------------------
----------FLVHGGTSGIGTTAIQLA-KAF--------------G-AEVFTTVGSAEK
VEAV-RK-L--GADHA---I--NYRE-E-E---FEKVILE---ITGG---E---------
-G----VNVILDMV-GGDYVERNWKAAAIEGRICQIATLNGIAE-N--VNFSRLMVKRLT
HTGSTLRPRSDA---FKTAIGESLK---------EKVLPLL-----E----SG-------
---KVAPVMDSTYPL--AE--------AAEAHRRMEGSGHIGKIVLTVDV-----
>tr|A0Y7Y2|A0Y7Y2_9GAMM Quinone oxidoreductase OS=marine gamma proteobacterium HTCC2143 GN=GP2143_13311 PE=4 SV=1
------------------------------------------------------------
------MNLRHKILVCSAIAIFDNNNLREHNVTDNSISAPTSRQYVHI------------
----NDDKS-----------LSI-LEQ-P---I-PQ-L---QADEVLIKVCGAGVNRGDL
MQRQG--LYPPP--A-D-ASPVMGLEVSGIVIA----VG----------AAV---N-D--
----RSIGDRICALTHGAGYCEYTTVPASQCIAVPD----SVSLLDAAALPEALFTVWHN
VFQR-CSL--TAG-----ET----------------------------------------
----------VLIHGGSSGIGTMAIQMA-KVI--------------G-ATIYATAGTDEK
CALC-EA-L--GASKT---V--NYKT-G-D---FETEL------------P---------
-P----VNVILDMA-GGDFFQKNINLLAPDGRVSTIAMVRGFQA-D--INFLPMMVKRLI
ITGSTMRPQSFA---NKAQMALEIS---------EHIMPAI-----V----SG-------
---EIKPVIDSIYAL--SD--------VEKAHERMGSGEHAGKVILAVDESMA--
>tr|A0Z2K4|A0Z2K4_9GAMM Alcohol dehydrogenase, zinc-binding protein OS=marine gamma proteobacterium HTCC2080 GN=MGP2080_02845 PE=4 SV=1
------------------------------------------------------------
------------------------------------------MRRQYI------------
DI--ENSDT-----------LRL-KTD-T---L-DA-P---AAGEIAITVDFAGVNRADI
LQRLG--LYPVP--D-D-ASPILGLEVGGQVAA----VG----------PDV---D-G--
----FKIGDSVAALVQGGGYATRVNARADHTLKLPA----NIDSRNGAALPEALLTAWHN
VFTL-GAL--KPE-----ET----------------------------------------
----------LLVHGGGSGIGTIAIQMA-KAW--------------G-ARVVATAGGQEK
CARV-RS-V--GADLV---L--NYRS-G-T---LIEDFKN---LALR---G---------
-A----IDVVLDMA-GGDFTPLNFELAAPDGRIICIGVMRGSKA-E--IQLVPVLMKRLT
LTGSTLRGLGME---GRAVGFAALE---------ETMMPFV-----A----AG-------
---QIEPHIDTVFSM--EE--------AMAAHNRMQSGEHFGKILLDCRQTLN--
>tr|A1QY09|A1QY09_MYCTF Putative uncharacterized protein (Hypothetical oxidoreductase) OS=Mycobacterium tuberculosis (strain F11) GN=TBFG_03766 PE=4 SV=1
------------------------------------------------------------
---------------------------------------MTIMRAVVA----------E-
-----SSDR-----------LVW-QEV-P---D-VS-A---GPGEVLIKVAASGVNRADV
LQAAG--KYPPP--P-G-VSDIIGLEVSGIVAA----VG----------PGV---T-E--
----WSAGQEVCALLAGGGYAEYVAVPADQVLPIPP----SVNLVDSAALPEVACTVWSN
LVMT-AHL--RPG-----QL----------------------------------------
----------VLIHGGASGIGSHAIQVV-RAL--------------A-ARVAITAGSPEK
LELC-RD-L--GAQIT---I--NYRD-E-D---FVARLKQ---ETDG---S---------
-G----ADIILDIM-GASYLDRNIDALATDGQLIVIGMQGGVKA-E--LNLGKLLTKRAR
VIGTTLRARPVSGPHGKAAIAQAVA---------ASVWPMI-----A----AN-------
---RVRPVIGTRLPI--QQ--------AAQAHELMLSGKTFGKILLTV-------
>tr|A1ZL61|A1ZL61_9SPHI Putative uncharacterized protein OS=Microscilla marina ATCC 23134 GN=M23134_00181 PE=4 SV=1
------------------------------------------------------------
-----------------------------MVFYEFYDLDKIKMKAVVI----------K-
EF--GGPEQ-----------LRL-GEW-D---K-PT-P---AKNEVLVKVHASALNRADT
LQRKG--VYPPP--A-G-ASPILGLELAGEVVE----VG----------SAI---S-R--
----WQTGDQVFGLVQGGGYAEYAVIHEYMAMPLPQ----GFTFEQAVAIPEVFLTAFQA
LRWL-ARV--QPN-----ET----------------------------------------
----------VLVHAGASGVGTAAIQLA-KAM--------------G-ARVVVTA-SVGK
HQTC-LD-L--GAELA---I--DYKT-E-D---FQQRTLD---FTQG---K---------
-G----VDVVIDFI-AAPYFHQNIEALAVDGRMVILALMGGTKVSE--FNLAKMLRKRLS
VMGSTLRARSQD---YQIKLTQDLA---------EFAIPLI-----T----QG-------
---KIAPVIDSVFDW--TE--------VAEAHRYMEANKNVGKIILKIS------
>tr|A2UUM7|A2UUM7_SHEPU Alcohol dehydrogenase, zinc-binding OS=Shewanella putrefaciens 200 GN=Sput200DRAFT_2377 PE=4 SV=1
------------------------------------------------------------
---------------------------------MSALP--NDYVHIHI----------E-
QA--GAPEV-----------MQL-ARS-P---L-PI-P---SAGQVLIRVHAAGVNGPDI
KQRVG--IYPPP--P-G-ASPIIGLEVAGEICA----LG----------DGV---N-Q--
----WQIGDKVCALVPGGGYGEYALTYAAHCLPIPT----DFSYVQAAALPETLFTVWGN
LFMR-AGL--KAG-----ET----------------------------------------
----------VLIHGGSGGIGSTAIQLA-SAL--------------G-SKVIATTGKDEK
RDYC-LG-L--GAHEV---I--NYQS-Q-N---FVEAVMA---FTQD---K---------
-G----VNVVFDIA-GGDFINLNLQALAMDGRMVSVAMQRGPKA-E--VELFRLMAKRIV
WTGSTLRPQSVE---SKAAIANELQ---------TTVWPLL-----D----SH-------
---KIVPNIFATFPL--NE--------APKAHALMESGEHRGKVVLTLV------
>tr|A2W1M4|A2W1M4_9BURK NADPH:quinone reductase and related Zn-dependent oxidoreductase OS=Burkholderia cenocepacia PC184 GN=BCPG_04242 PE=4 SV=1
------------------------------------------------------------
------MAMPRFGDGPRIGRASTNVEDHIVIDDANPLP--THMTAIEI----------V-
RP--GGPDV-----------LVP-ATR-A---V-PV-P---GPGDVLIRIHAAGVNGPDV
FQRKG--LYDPP--P-G-ASDIPGLEIAGEVVA----IG----------RDV---T-R--
----FVVGDRVCALIPGGGYAEYAVANESNTLAIPD----GLGMAEAAALPETFMTVWLN
LFQR-GRF--AAG-----ES----------------------------------------
----------VLIHGGASGIGTTATMLA-KAF--------------GAATIITTVGSDAQ
RDAS-MR-L--GADLA---I--DYRS-E-D---FVEAVAR---FTGG---K---------
-G----VDVIVDII-AGDYVARNFAAAAMNGRIVQIGVINGPAK-E--LDLFPMLTKRLT
HIGSTLRSRTYG---EKAQIIRELE---------EAVWPLI-----R----QG-------
---TVKPQVYRLFDL--RD--------ARAAHELMDSGRHIGKIVLVTPAADHA-
>tr|A2W8Q2|A2W8Q2_9BURK Alcohol dehydrogenase OS=Burkholderia dolosa AUO158 GN=BDAG_01061 PE=4 SV=1
------------------------------------------------------------
------------------------------------------MKAIEI----------T-
EF--GAPDV-----------LKL-AER-P---R-PD-P---QRGEVLIRVTASGVNRPDV
FQRKG--AYAPP--P-G-ASDLPGLEVAGEIVG----GD-----LSDAALNP---F-G--
----LKLGDRVCALLAGGGYAEYAVAPLPQCLPVPD----GLTDIEAASLPETFFTVWSN
VFDR-AQL--GAGEGGEHET----------------------------------------
----------LLVQGGSSGIGVTAIQIA-HAL--------------G-FRVFATAGSAEK
CRAC-ES-L--GAERA---I--NYKT-E-D---FVEVVKS---LTQD---R---------
-G----VDVILDMV-AGSYVPRELSALADGGRLVLIALLGGAKA-E--VNLNDILRRRLT
VTGSTLRPRPIE---FKARIAAQLN---------ARVWPLI-----A----EG-------
---RIKPVIYQVLPA--AE--------AAQAHALMESSEHIGKIVLDWGANA---
>tr|A2WIM4|A2WIM4_9BURK Oxidoreductase OS=Burkholderia dolosa AUO158 GN=BDAG_04669 PE=4 SV=1
------------------------------------------------------------
------------------------------------------MQAITF----------D-
EF--GGADV-----------LHL-AEV-P---A-PT-V---RPTDLLVRVHAAGVNRADI
KHRQG--GYGRP--DFG-DSTIMGLEIAGEVIE----TG----------SET---T-G--
----FSVGDRVMGVVGGGAYAEIARIDYRMAMPIPP----ALDYVHAAAIPEVFVTAHEA
MLHL-GRL--ARG-----ES----------------------------------------
----------VLIHAAAGGVGSAAVQLA-NAT--------------G-ATVFATT-DASK
RESV-ER-L--GAHIV---I--DYKT-Q-D---FSEIVAR---ETNG---R---------
-G----VDVVVDFV-GEPYFARNIASLADGGRLVQVGILGGGGSVA--VELEQILYRYLQ
IFGTVMKSRPQA---EKHAMVRRFR---------ERWLDRF-----D----AA-------
---RIEPVVDSTFPL--AR--------AADAHRRMESSRNVGKIILTM-------
>tr|A3JNR6|A3JNR6_9RHOB NADPH/quinone reductase and related Zn-dependent oxidoreductase OS=Rhodobacterales bacterium HTCC2150 GN=RB2150_14781 PE=4 SV=1
------------------------------------------------------------
----------------------------------MTIP--ETMNAVEI----------T-
QS--GGPEV-----------LVLNENR-P---V-PT-V---GFGEVLIKVAYAGVNRPDA
LQRAG--LYNPP--K-G-ASDLPGLEASGHIVA----IG----------AGV---S-K--
----WKIGDAVCALLPGGGYAEYVTTEASHCLPIPA----GMSLLKAAGLPENHFTVYSN
LVVR-AGL--KSG-----ET----------------------------------------
----------ILIHGGSSGIGTTAIQLA-CSM--------------G-CRVFVTAGSEEK
CAAC-VA-L--GAEAA---F--NYRE-T-D---FVAEMKQ------R---G---------
-R----ADVVLDMV-GGPYMQRNIKALADDGRLVQIAFLQGPKA-E--LNMVEMMTRRLT
LTGSTLRPQSIL---AKSRIATGLS---------ADVWPKL-----E----NG-------
---QIDVVIDSEFAL--SD--------AAKAHERMETSAHIGKIMLKVSD-----
>tr|A3K9C3|A3K9C3_9RHOB Alcohol dehydrogenase, zinc-containing OS=Sagittula stellata E-37 GN=SSE37_15471 PE=4 SV=1
------------------------------------------------------------
------------------------------------MA--D-MRAIEI----------S-
EA--GGPEV-----------LKP-CTR-P---V-PE-P---GAGKVVLKVAYAGVNRPDA
LQRAG--RYAPP--P-G-ASDLPGLEASGEVVA----VG----------AGV---D-W--
----PAVGDRVCALLPGGGYAEYVATPAAHCLPVPE----GMGMKEAACLPETFYTVWSN
VFMR-GGL--QAG-----ER----------------------------------------
----------FLIHGGSSGIGTTAIQLA-KHF--------------G-ARVFATAGSAEK
CAAC-EA-L--GAERA---I--NYRD-E-D---FVKVMKE------E---G---------
-G----ANLILDMV-GGDYIPRNVKTLAEDGRLVQIAFLQGPQV-E--LNFAQVMVKRLT
ITGSTLRPQSDL---AKARIADELK---------AKVWPLL-----D----AG-------
---KVAPVMDSEFAL--DD--------ASGAHARMESSGHIGKIVLKVG------
>tr|A3KR82|A3KR82_PSEAE Putative uncharacterized protein OS=Pseudomonas aeruginosa C3719 GN=PACG_00109 PE=4 SV=1
------------------------------------------------------------
------------------------------------------MTAIEI----------A-
RP--GGPEV-----------LVA-TSR-P---L-PT-P---GPREVLVEVRAAGVNGPDV
LQRKG--VYDPP--P-G-ASDIPGLEIAGTVRA----VG----------SEV---S-R--
----FAVGEAVMALIPGGGYAQFAVADERTTLHLPD----GLGMEEAAALPETFMTVWVN
LFQR-GGF--KAG-----ET----------------------------------------
----------LLVHGGASGIGTAATMLG-KAF--------------GAAKIFTTISSEAQ
REAS-LR-L--GADLA---I--NYTE-Q-D---FVEEVLR---GTEG---R---------
-G----VDVIVDIV-AGDYVTRNYQAAAMNGRIVQIGVIKGKAA-E--VDLFPMLSKRLV
HLGSTLRSRSHD---EKGAIIAELE---------RQVWPHV-----R----AG-------
---TVRPQVFRTFPL--EQ--------ARQAHELMDSGQHIGKIVLTSAP-----
>tr|A3KWS7|A3KWS7_PSEAE Putative uncharacterized protein OS=Pseudomonas aeruginosa C3719 GN=PACG_02183 PE=4 SV=1
------------------------------------------------------------
------------------------------------------MNALQ-------------
----GIEGR-----------VEW-SEI-A---A-PS-C---GQGEIRIRVAAAGLNRADL
LQKAG--LYPPP--P-G-ASPALGLECAGVVSE----VG----------AG----S-T--
----WQVGDRVCALLAGGGMAEEVVVDARHVLPVPA----GLSLAEAAGIPEVYATAWLN
LFQL-AAL--QPG-----EK----------------------------------------
----------VLLHAGASGVGSAGIQLC-KAF--------------G-NPCWVSVGSAER
LAYC-ES-L--GAAGG---V--LRKQ-S------LESLRD------F---A---------
-P----FDVILDPV-GARYAGLNLELLRRDGRWVIIGLMGGREA-Q--LDLAQLLGKRIQ
LTGSTLRTRDAE---FKAQLIAELG---------LKVWPLF-----S----AG-------
---KLRAQLERTFPI--VD--------AEAAFEALASNQVQGKVVLVVDPSLA--
>tr|A3RQP3|A3RQP3_RALSO Putative uncharacterized protein OS=Ralstonia solanacearum UW551 GN=RRSL_03887 PE=4 SV=1
------------------------------------------------------------
------------------------------------ML--NAMKAIEI----------T-
QY--GGPDV-----------LKP-AER-P---M-PE-P---GAGEVLIRVRAAGVNRPDV
FQRTG--NYPVP--P-G-ASDIPGLEVAGEIIG----GD-----L-AHADNR---Y-G--
----LKAGDRVCALVQGGGYAEFCTAPLGQVLPVPA----GLSDIEAAALPENYFTVWSN
VFDR-GQL--GQGAHGRDET----------------------------------------
----------LLVQGGSSGIGTTAIQMA-SAL--------------G-YRVFSTAGSAEK
CTAC-VE-L--GASRA---I--QYKT-E-D---FAEIVKA---ET-G---R---------
-G----VDVVLDMV-GGAYVAREIACTADDGRIVLIALLGGAKA-E--VPLGDILRRRIT
LTGSTLRPRPVA---FKAAIAARLH---------ETVWPLL-----A----SG-------
---RIRPVIHEVMPA--EH--------AAQAHALMESSAHIGKIMLTWD------
>tr|A3SM84|A3SM84_9RHOB Alcohol dehydrogenase, zinc-containing OS=Roseovarius nubinhibens ISM GN=ISM_09210 PE=4 SV=1
------------------------------------------------------------
------------------------------------MD--KAMTAVEI----------T-
QP--GGPEV-----------LQI-TQR-P---M-PE-A---GPGEVVIRVAWAGVNRPDA
LQRAG--LYAPP--P-S-ASDLPGLEASGEIVA----LG----------EGV---G-D--
----WALGDQVCALLPGGGYAEYVTTPAAHCLPVPE----GMGLREAACLPETFFTVWSN
VFMR-GGL--QAG-----ER----------------------------------------
----------FLVHGGSSGIGTTAIQLA-KAF--------------G-ARVFATAGSEAK
CAAC-RD-L--GADRV---I--NYRD-E-D---FSEILRA------E---G---------
-G----ANLILDMV-GGDYLPRNVRALADEGRLVQIAFLKGPKV-E--LNFAQVMMRRLT
ITGSTLRPQSDL---AKARIAEALR---------REVWPLL-----A----AG-------
---RIAPVMDSDYPL--GE--------ASQAHAHMEAGDHIGKIVLKVGPEA---
>tr|A3TP11|A3TP11_9MICO Putative quinone oxidoreductase OS=Janibacter sp. HTCC2649 GN=JNB_14933 PE=4 SV=1
------------------------------------------------------------
------------------------------------------MKAITI----------S-
EP--GGPEA-----------LVL-TDV-D---T-PE-P---KSGEVRIKVAAAGVNRADT
LQRQG--FYNPP--A-G-ETDIPGLEVSGVIDA----VG----------EGV---T-E--
----WVVGDEVCALLVGGGYAEQVTVPAGQVLPIPA----GVDLIDAAALPEVASTVWSN
VFLT-ANL--QPG-----ET----------------------------------------
----------FLVHGGSSGIGTMAIQLA-REV--------------G-ARVAVTAGSQEK
LDVC-RE-L--GAEIL---I--NYRD-Q-D---FVEELAK---ATNG---H---------
-G----ADVILDNM-GAKYLPRNVDALATAGRLVVIGMQGGVKG-E--LDLGKLLRKRGA
VIATSLRARPVA---EKATIVAAVR---------EHVWPMI-----A----DG-------
---RVRPIVHSRHPL--AN--------ASDAHAEMEASQHIGKILLLTD------
>tr|A3TVN8|A3TVN8_9RHOB Alcohol dehydrogenase, zinc-containing OS=Oceanicola batsensis HTCC2597 GN=OB2597_10591 PE=4 SV=1
------------------------------------------------------------
------------------------------------MT--D-MRAIEI----------S-
EP--GGPEV-----------LKP-VRR-P---R-PE-P---QAGQVVIRVAYAGVNRPDA
LQRAG--NYAPP--P-D-ASDLPGLEASGEVVA----IG----------AGV---S-W--
----PAVGDEVCALLPGGGYAEYVATPAAHCLPVPQ----GMTLKEAACLPETCYTVWTN
VFMR-GGL--KAG-----EK----------------------------------------
----------FLVHGGSSGIGTTAIQLA-KHF--------------G-ARVFATAGSPGK
CARC-EE-L--GAERA---I--NYRE-E-D---FTKVLKA------E---G---------
-G----ADLILDMV-GGDYIPRNVSSLATEGRLVFIAFLGGPKA-E--LNFAQVMARRLT
LTGSTLRPQSDA---AKAEIAEGLR---------QNVWPLL-----E----AG-------
---SVAPVMDSEFAL--ED--------AAKAHARMESSEHIGKIVLKVS------
>tr|A3U1B8|A3U1B8_9RHOB Quinone oxidoreductase OS=Oceanicola batsensis HTCC2597 GN=OB2597_20791 PE=4 SV=1
------------------------------------------------------------
------------------------------------MP--ETMRHITI----------D-
GF--GGPEV-----------LKP-VTA-P---R-PV-P---AAGEVLIRVHAAGVNRPDV
VQRRG--AYPPP--P-G-VTEIPGLEVAGTIEA----LG----------EGM---T-H--
----LSPGEAVCALVAGGGYAEYVAVPAGQVLPLPE----GFDMVQAAALPETFFTVWAN
VFEL-GGL--KRG-----ES----------------------------------------
----------LLVHGGSSGIGTTAIQLA-VAL--------------G-ARVFATARSPEK
VEAC-RA-L--GAQVA---I--DYTQ-E-N---FADRLLE---VTEG---A---------
-G----IDVILDMR-GGDFFPENLRALAYRGRMVSIASLAGREV-T--LDIALMMRKRAM
ITGSTLRGRPVA---EKAAIARELL---------DQVWPLF-----A----TS-------
---PMRPQIAEVFPL--AR--------AAEAHERLETNTVVGKIVLDCLQD----
>tr|A3UH85|A3UH85_9RHOB Alcohol dehydrogenase, zinc-containing OS=Oceanicaulis alexandrii HTCC2633 GN=OA2633_08079 PE=4 SV=1
------------------------------------------------------------
-------------------------------------MNPISSRIVTA----------P-
EP--GGPEK-----------LVV-KQV-E---L-AP-P---AAGEVLIDVAASGINRPDV
FERMG--FYPAP--D-G-APEGLGLEVSGTVRA----VG----------DGV---T-R--
----YKAGDPVVALVSGGGYADVARAKAGSVLPAPK----GVDLVEAAGLPETVFTVWTN
VFDA-GAL--KPG-----ER----------------------------------------
----------LLVHGGVSGIGSTAIQMA-KAQ--------------G-AYVIATAGGPDR
AQAC-LD-L--GADRA---F--DYHA-E-D---WSAAIRA------E---G---------
-G----ADVILDMV-GGDYVQKNLNCLNRFGRIVMIAFLKGSRV-E--LDLMGLMLKRQT
LTGSTLRSRSDE---EKADIAQAVL---------THVWPWI-----E----AG-------
---KVRPLIDSTFAL--DD--------VAKAHARMDAGGHAGKILLIP-------
>tr|A3V332|A3V332_9RHOB Alcohol dehydrogenase, zinc-containing OS=Loktanella vestfoldensis SKA53 GN=SKA53_13038 PE=4 SV=1
------------------------------------------------------------
-----------------------------------------MMQAVEI----------T-
QP--GGPEV-----------LAL-TER-P---M-PE-P---AHDQVVIKVAYAGVNRPDA
LQRAG--LYNPP--A-G-ASDLPGLEAAGEIAA----IG----------AGV---T-D--
----WKIGDRVCALLPGGGYAAYVATPGAHCLPVPA----GLTLAQAACLPETFFTVWSN
VFMR-GGL--QAG-----ER----------------------------------------
----------FLVHGGSSGIGTTAIQLA-HVF--------------G-ARVFTTAGSDDK
CAAC-LG-L--GAEAA---F--NYRE-T-D---FVEKMKE------L---G---------
-G----ADLILDMV-GGPYIQRNIAALADDGRLVQIAFLQGPKV-E--LNLVQMMTRRLT
ITGSTLRPQSDL---AKARIAQDLR---------KHVWPLV-----A----AG-------
---RVQPVMDQTFAL--AD--------AAAAHARMESSAHIGKIVLEVAGER---
>tr|A3VFN9|A3VFN9_9RHOB NADPH/quinone reductase and related Zn-dependent oxidoreductase OS=Rhodobacterales bacterium HTCC2654 GN=RB2654_11668 PE=4 SV=1
------------------------------------------------------------
----------------------------MEREPLMTLP--KTMRAVEI----------T-
KP--GAPEV-----------LQP-TTR-P---V-PA-P---GHGEILIELAYAGVNRPDA
LQRAG--MYAPP--P-T-ASDLPGLEGSGTVAA----IG----------PGV---T-E--
----WLVGDEVCALLPGGGYAEYVTTPAAHALPIPK----GMGLKEAACLPETYYTVWSN
VFMR-GGL--KAG-----ER----------------------------------------
----------FLVHGGSSGIGTTAIQLA-STL--------------G-ARVFTTAGSDDK
CKVC-TD-L--GAEVA---I--NYKD-A-D---FVEVMAE------A---G---------
-G----ANLILDMV-GGSYIARNIKALADEGRMVHIAFLTGPKA-E--INFAQIMARRLT
ITGSTLRPQSDA---AKAAIAAELR---------EHVWPLL-----G----AG-------
---RVKPIMDSTYPL--DE--------AARAHAHMESSTHIGKIVLEV-------
>tr|A3VNU5|A3VNU5_9PROT NADPH/quinone reductase and related Zn-dependent oxidoreductase OS=Parvularcula bermudensis HTCC2503 GN=PB2503_02062 PE=4 SV=1
------------------------------------------------------------
------------------------------------------MRCIAI----------T-
SP--GGPEA-----------LVP-ADR-P---A-PL-P---GPGQILVAVAAAGVNRPDA
LQRQG--LYPPP--K-G-ASPLPGLEIAGTVSG----HG----------EGV---T-S--
----PPLGTRVMALLPGGGYAETVAVDARHILPLPD----DLSFVEAAAMPETLFTVFAN
LIEA-GQL--VEG-----AR----------------------------------------
----------VLVHGLTSGIGTMAIRLA-TAY--------------G-AFIWGTAGTADR
CRAA-EA-L--GAVRC---Y--DYRQ-E-D---WAAALST------E---P---------
-P----MDIVLDMI-GGDYVAKNLGLLAIGGRHVSIAFLGGAKA-T--IPIPLVMTRRLH
LTGSTLRSRSDE---EKARLTAAIA---------QHVLPMI-----A----EG-------
---TVRPVIDSVFPL--AE--------AADAHRRLDD-HHIGKIVLSVDGAAAP-
>tr|A3W5B4|A3W5B4_9RHOB Alcohol dehydrogenase, zinc-containing OS=Roseovarius sp. 217 GN=ROS217_11426 PE=4 SV=1
------------------------------------------------------------
------------------------------------MT--KTMQAVEI----------T-
QA--GGPEV-----------LQP-TTR-P---I-PT-P---RAGEVVIRLAYAGVNRPDA
LQRAG--LYAPP--P-T-ASDLPGLEGAGEIVA----LG----------AGV---S-D--
----WALGDQVCALLPGGGYADYVATPAAHCLPVPH----GLSLKQAACLPETFFTVWSN
VFQR-GGL--RAG-----ER----------------------------------------
----------FLVHGGSSGIGTTAIQLA-HTF--------------G-ARVFTTAGSAEK
CRVC-EE-L--GAERA---I--NYHD-E-D---FTEVLSA------E---G---------
-G----ADLILDMV-GGDYLPRNVKALADDGRLVQIAFLQGPKI-E--LNFSQVMMRRLT
ITGSTLRPQSDL---AKARIAEALR---------AHVWPLL-----E----AG-------
---RIAPVMDSEFPL--TE--------AAAAHARMESSGHIGKIVLKVA------
>tr|A3W608|A3W608_9RHOB Quinone oxidoreductase OS=Roseovarius sp. 217 GN=ROS217_15750 PE=4 SV=1
------------------------------------------------------------
------------------------------------------MSVVEM----------T-
AP--GGPEV-----------LIP-GTR-P---L-PA-C---GAGEVLIRVTATGVNGPDM
VQRRG--HYPPP--K-G-ASDLLGLEVSGEVVA----CG----------DGV---T-Q--
----WTPGDRICALTNGGGYAEFVAVDASHCLPIPQ----GVDEVAAAGLPETFFTVWSN
VFLD-HAL--PKD-----GV----------------------------------------
----------FLVHGGAGGIGSTAIQLG-KVM--------------G-LTVLTTVGDAEA
AEFV-TS-L--GADRA---I--NFRS-E-D---FVALTRE------A---G---------
-G----ADIILDII-GGDYVARNIKAARHDARLIQLAFNMGSKV-E--IDLMPVMLKRLS
YTGSTLRSRPES---FKTQVAEALR---------ETVWPFF-----A----NG-------
---KLRPVTHRVLPM--AE--------AAEAHRLMEAGDHHGKILLRP-------
>tr|A3WG26|A3WG26_9SPHN Alcohol dehydrogenase, zinc-containing OS=Erythrobacter sp. NAP1 GN=NAP1_12838 PE=4 SV=1
--------------------------------------------------MTPASLDTRL
AVNALGLYFRSPHQGSSHVRSPNPGAELMLEAKAPVIP--DTMRAVGF----------D-
SP--GGPEV-----------LRL-EQT-A---T-PS-P---KQDDVLIKVAFAGVNRPDC
AQRAG--MYPPP--P-G-ASPLPGLEVAGEVVA----IG----------SGV---P-A--
----EMLGQRVAALTPGGGYAEFCTAPWQHCLSLPD----GMDLKTAAALPETLFTVWHN
VFER-GMA--RDG-----ER----------------------------------------
----------LLVHGGTSGIGTMAIMLA-KAF--------------D-IEVIVTCGDEAK
CQAA-RD-L--GADLA---I--NYRE-Q-D---FVEVIKE---HTGG---E---------
-G----VNVVLDMV-SGDYVPRNLQCLAEDGRHVTIAMLGGAKA-E--LFMPMVMMKRLT
LTGSTLRPRSDA---FKSALADEIA---------ANAWPLF-----T----SG-------
---ELAPVMDQTFPL--GE--------AAAAHTRMEAGEHIGKIVLEVSGG----
>tr|A3WPQ1|A3WPQ1_9GAMM Probable NADPH:quinone reductase OS=Idiomarina baltica OS145 GN=OS145_07484 PE=4 SV=1
------------------------------------------------------------
------------------------------------------MRVASI------------
-----KEGQ-----------IEW-NEA-E---L-SKEL---SAHQVKIKISHAGINRADL
MQVAG--AYPPP--P-G-ASDIPGLECCGQIVA----VG----------DQV---D-T--
----FAVGDDVCALLAAGGYAQHVIVDQQQVLPLPQ----GWSKAQGAGWLETFATAYLN
VFQL-ARV--KPS-----DR----------------------------------------
----------VLVHAAAGGVGTSLLQLC-KEK--------------G-ISTVAVVGTDEK
QTFC-QK-L--GASLS---I--NRHH-ERD---W-NAIEK----------E---------
-G----VDVILNPI-GGDSIARDQRFLNTEGRIVLIGLMGGREG-Q--VDFGRMLIKRQR
IIGSTLRALSAE---RKGAILSELW---------AEFGDAF-----N----AR-------
---RVMPMIDQVVPA--TD--------VNEAMDYMRENRTFGKIVLDMNA-----
>tr|A3WTL8|A3WTL8_9BRAD Zinc-containing alcohol dehydrogenase superfamily protein OS=Nitrobacter sp. Nb-311A GN=NB311A_15767 PE=4 SV=1
------------------------------------------------------------
------------------------------------------MTAIGI----------S-
KP--GGPEV-----------LVP-EIR-P---V-PL-P---GPNEILIKVAVAGVNRPDI
LQRSG--HYPPP--P-G-ASDLPGLEVAGEIAA----LG----------EGA---D-K--
----YQIGDKVMSLVSGGGYAQYCVAHESIAMPVPL----GFSMIEAGATPETLMTVWHN
VFER-GAL--KSG-----ET----------------------------------------
----------LLIHGGSSGIGTMAIQLA-RAF--------------G-ARTIVTVGSREK
ADAC-LR-L--GADHA---I--NYRL-Q-D---FVAEVTA---VTAG---A---------
-G----ADLILDMV-GGDYIEKNYDAAAIEGRIVQIAFLGGAKT-T--VNFARLMVKRLH
HTGSTLRPRSVA---DKAAMVGAIE---------ARVLPLM-----R----EG-------
---RIKPLIDSSFPL--DK--------AAEAHRRMETSAHVGKIVLTV-------
>tr|A3XFS2|A3XFS2_9RHOB Alcohol dehydrogenase, zinc-containing OS=Roseobacter sp. MED193 GN=MED193_11902 PE=4 SV=1
------------------------------------------------------------
------------------------------------MS--DMMRAIEI----------S-
TP--GGPEV-----------LTL-TQR-P---M-PV-P---GHGQVVLKVAYAGVNRPDA
LQRAG--AYNPP--P-G-ASDLPGLEAAGEVVA----LG----------AGV---T-G--
----LEIGDRVCALLPGGGYAEYVATPAAHCLPIPD----GLSLKQAACLPETCFTVWSN
VFTR-GGL--EAG-----ER----------------------------------------
----------FLVHGGSSGIGTTAIQLA-SAL--------------G-TRVFTTVGSDEK
CQAC-LD-L--GAERA---I--NYKN-E-D---FVEVLRA------E---G---------
-G----ANLILDMV-GGDYIPRNIKTLADDGRMVHIAFLSGPKA-E--LNFAQIMARRLT
VTGSTLRPQSDL---AKARIAQDLF---------EVVWPLI-----E----AG-------
---KLAPVMDSEFSL--EE--------AAAAHARMESSGHIGKIVLKVAGDAD--
>tr|A3XMU6|A3XMU6_9FLAO Quinone oxidoreductase OS=Leeuwenhoekiella blandensis MED217 GN=MED217_06991 PE=4 SV=1
------------------------------------------------------------
------------------------------------------MKAIYI----------T-
QA--GGPEV-----------LQY-KDY-H---L-PQ-L---QQHEVQIAVRAAGVNRSDI
LTRNNPDAYGGD--T-P-KAQIPGLEVAGEVLA----VG----------EQV---K-G--
----FKVGDAVCALVPGGGYATHSNVDARLCLPVPE----GLSYTEAAALPEVVFTVWFN
VFQQ-AKA--KEG-----EG----------------------------------------
----------LLIHGGTSGIGVMGLQIA-KAL--------------G-LKTFTTVGSQEK
LDFI-EE-H--QLAKG---I--NYKE-T-A---FEEAFKN----------D---------
-K----IDVILDMV-GGDYTQRNLELLNTKGRLIHINGMKSLTP-Q--INLWTMMSKQLI
LSGSLLKPQPVE---VKKRIAREVK---------EKVWPLL-----A----SG-------
---QVKPIIHKVFKL--EE--------AAQAHQLMESSAHIGKIILENSAS----
>tr|A4AC60|A4AC60_9GAMM Zinc-containing alcohol dehydrogenase superfamily protein OS=Congregibacter litoralis KT71 GN=KT71_05782 PE=4 SV=1
------------------------------------------------------------
-------------------MLDAPQATSLLHSKGPLLMTDITRRFVHI----------D-
----ESDRS-----------LSL-QED-Q---A-PV-P---GADEVLIEVAAAGLNRADL
LQWKG--LYPPP--P-D-ASPIMGLEVAGTVVA----CG----------EAV---N-E--
----FRPGDEVCALTHGGGYASHAIAPRGQTLAVPA----AFELHEAAALPEALLTVWHN
VFQR-AGL--KAG-----EN----------------------------------------
----------VLIHGGASGIGTLGVGIC-KAM--------------G-ATVFSTAGSEEK
CRRV-EA-L--GASKA---F--NYKK-E-D---FVEGLDA---LGLK---G---------
-R----IAVILDMV-GGDYIERNFEVAAPEGRIVNIAFLRGFKA-D--VNFLPLLLKRLT
LTGSTLRAQSET---QKAQMVREIR---------EELFEHL-----D----KG-------
---SIQAVIDREFPL--AQ--------AQEALEYMESGVHMGKILLRP-------
>tr|A4EF15|A4EF15_9RHOB Alcohol dehydrogenase, zinc-containing, putative OS=Roseobacter sp. CCS2 GN=RCCS2_06359 PE=4 SV=1
------------------------------------------------------------
------------------------------------------MKAIEI----------S-
QA--GGPEV-----------LTL-ADR-P---M-PE-P---DYDQVVIKVAYAGVNRPDA
LQRAG--LYNPP--K-G-ASDLPGLEAAGEVAA----CG----------AGV---A-N--
----LKPGDQVCALLPGGGYAEYVATPAAHCLPIPD----GLTLKQAACLPETFFTVWSN
VFMR-GGL--QAG-----QR----------------------------------------
----------FLVHGGSSGIGTTAIQLA-KAF--------------G-ARVFTTAGSDEK
CKAC-IA-L--GAEAA---F--SYRD-A-D---FVEQMRA------V---G---------
-G----ADLILDMV-GGSYIPRNLKALADDGTLVQIAFLQGPKV-E--LNFVQLMTRRLT
ITGSTLRPQSDL---AKARIADELR---------THVWPLI-----T----AG-------
---KVAPVMDQEFTL--ED--------AAAAHARMESSAHIGKIVLKVS------
>tr|A4EWH1|A4EWH1_9RHOB Alcohol dehydrogenase, zinc-containing OS=Roseobacter sp. SK209-2-6 GN=RSK20926_04912 PE=4 SV=1
------------------------------------------------------------
------------------------------------MT--EMMRAVEI----------A-
EP--GGPEV-----------LRL-CER-P---M-PE-A---GHGQVVIKVAYAGVNRPDA
LQRAG--AYNPP--P-G-ASDLPGLEAAGEVVE----LG----------AGV---S-G--
----LSIGDQVCALLPGGGYAEYVATPAAHCLPVPA----GLSLKEAACLPETCFTVWSN
VFTR-GGL--KAG-----ER----------------------------------------
----------FLVHGGSSGIGTTAIQMA-SAL--------------G-ARVFTTAGSAEK
CQAC-LD-L--GAERA---I--NYRE-E-D---FVAVLRE------E---G---------
-G----ADLILDMV-GGDYIPRNIKTLANDGRLVHIAFLSGPKA-E--LNFAQIMARRLT
VTGSTLRPQSDE---AKARIAQDLS---------EVIWPLI-----E----TG-------
---KLKPVMDSTFSL--DE--------AAAAHARMESSGHIGKIVLEVSGA----
>tr|A4LUJ4|A4LUJ4_BURPS Oxidoreductase, zinc-binding dehydrogenase family protein OS=Burkholderia pseudomallei 305 GN=BURPS305_7997 PE=4 SV=1
------------------------------------------------------------
---------------------MGRFAWRASRAQTRHDLGATCMKAIEI----------T-
EF--GAPDV-----------LKL-TER-P---Q-PE-P---KRGEVLIKVAASGVNRPDV
FQRKG--AYAPP--P-G-ASDLPGLEVAGEIVG----GD-----LADSAANP---F-G--
----LKLGDRVCALLAGGGYAQYVAAPLAQCLPVPK----GLTDVDAASLPETFFTVWSN
VFDR-AQL--GAGEGGAQET----------------------------------------
----------FLVQGGSSGIGVTAIQIA-HAL--------------G-FRVFATAGTDDK
CRAC-EA-L--GAERA---I--NYKS-E-D---FVEVVKS---LTHD---R---------
-G----VDVILDMV-AGAYVPRELAALADGGRLVVIALLGGAKA-E--INVAEILRRRLT
ITGSTLRPRPVE---FKAAIAAQLK---------ARVWPLI-----E----DG-------
---RVKPVIYRVLPA--AQ--------AADAHALMESSEHVGKIVLDWGANA---
>tr|A4TWI1|A4TWI1_9PROT Zinc-containing alcohol dehydrogenase superfamily OS=Magnetospirillum gryphiswaldense GN=MGR_0762 PE=4 SV=1
------------------------------------------------------------
-----------------------------------MLP--ETMTCIEI----------T-
TP--GDAHV-----------LKP-AQR-P---L-PR-P---AKGQVLIKVAAAGINRPDV
LQRQG--AYPAP--P-G-ASDLPGLEVSGTVAG----LG----------EGV---D-Q--
----WRLGDSVCALTAGGGYAQFVTADARHCLPIPD----DLEFVAAAALPETLFTVWHN
VFER-GGL--KAG-----EK----------------------------------------
----------FLVHGGGSGIGTTAIQLA-KAL--------------G-ATVFATAGGKAK
CEAC-VK-L--GADRV---I--DYQT-E-D---FVEVIKA---ETGG---K---------
-G----VDVILDMV-GGDYLPRNVKCLGFDGRLVNIAFLKGPVA-E--MNMMPVMLKRLT
LTGSTLRPQSDA---AKARMAEGLK---------TTVLPLV-----A----AG-------
---RVRPLIHAVFPL--DQ--------AAQAHELMESNTHVGKIVLTV-------
>tr|A5P9P8|A5P9P8_9SPHN NADPH quinone oxidoreductase OS=Erythrobacter sp. SD-21 GN=ED21_19627 PE=4 SV=1
------------------------------------------------------------
---------------------------------------------MGF----------D-
TP--GGPEV-----------FRA-EKL-D---L-PQ-P---GPDQLLIEVSHAGVNRPDV
IQRQG--FYPPP--P-G-ASPIPGLEVSGKVVA----IG----------PGV---A-P--
----EMLNRRVCALVSGGGYAEYCLAHAAHCLSVPP----HMDMAEAAAIPETLFTVWHN
VFER-GFA--VDG-----ET----------------------------------------
----------LLVHGGTSGIGTMAIQLA-KAF--------------E-LDVVTTAGSEEK
CNAA-RE-L--GADLA---I--NYKT-E-D---FVEKVNE---FTGG---K---------
-G----ANVILDMV-SGDYVQRNLDCLAVDGRHVTIAVLGGLKS-E--INMAKLMSKRQV
MTGSTLRPRSDE---FKALLADEIY---------THAWPLF-----E----DR-------
---TIAPVMDKTFPL--TE--------VSAAHARMEAGDHIGKIVLEVRSAQ---
>tr|A6DYU0|A6DYU0_9RHOB NADPH:quinone reductase and related Zn-dependent oxidoreductase OS=Roseovarius sp. TM1035 GN=RTM1035_12753 PE=4 SV=1
------------------------------------------------------------
---------------------------------MSALP--ETMRVIEM----------A-
AP--GGPEV-----------LIP-GTR-A---L-PD-C---GTGEVLIRVTAAGVNGPDL
VQRRG--HYPPP--K-G-ASDLLGLEVSGEVVA----CG----------EGV---T-K--
----WHPGDRICALTNGGGYAEFVAVDASHCLPIPN----GVDEVEAAGLPETFFTVWSN
VFLG-HNL--PKD-----GV----------------------------------------
----------FLVHGGAGGIGSTAVQLG-KAM--------------G-LTVLTTIGDDAA
AQFV-TE-L--GADRA---I--NFRT-E-D---FVALTRE------A---G---------
-G----ADIILDII-GGDYVARNIKAARHDARIIQLAFNMGSKV-E--IDLMPVMLKRLS
YTGSTLRSRPEG---FKTQVAEALH---------ETVWPLF-----T----AQ-------
---KLRPVTHRVLPM--AE--------AAEAHRLMEAAEHHGKILLRM-------
>tr|A6EUW4|A6EUW4_9ALTE Alcohol dehydrogenase, zinc-binding protein OS=Marinobacter algicola DG893 GN=MDG893_10446 PE=4 SV=1
------------------------------------------------------------
-----------------------------------------MMRAIKI------------
-----SGDT-----------LSW-EAY-E---E-PSEV---PENHVAIDIAWTAINRADL
MQKAG--VYPPP--P-G-ASDILGLEVSGTVSR----VG----------EGV---D-H--
----LKPGDEVCALLTGGGYATHVVVPAVQVLPIPK----GYSLKEAAAIPEVFATAWLN
LYHE-AAL--KPG-----EK----------------------------------------
----------VLVHAAASGLGTAVIQLA-TAL--------------G-NPVFATAGDNEK
LETC-RK-L--GASGV---W--NRKD-G-S---FVDAIKS------W---G---------
-G----VDMVLDPV-GGNYIAEDQKVLNMDGRIILIGLMGGRMA-E--VDLGLMLMKRHR
LIGSTLRSRPVA---DKGDVMSALY---------KHVWPLL-----S----AR-------
---QIDPVIDSAWPI--EK--------AGEAMAYVAENRNIGKVLLQVAG-----
>tr|A6FVH0|A6FVH0_9RHOB Probable zinc-binding dehydrogenase OS=Roseobacter sp. AzwK-3b GN=RAZWK3B_10932 PE=4 SV=1
------------------------------------------------------------
------------------------------------MN--HMMQAIFA----------I-
SP--GGPEV-----------LQP-RGI-A---V-PE-P---APGEVLIRVAAAGVNRPDL
RQRQG--GYPPP--P-G-ITEVLGLEVAGEIVS----CG----------AGV---R-R--
----FSHGDKVCALVAGGGYAEYCVAPEEQVLPWPA----GLTAIEAAAIPETFFTVWTN
LFRI-GRL--AEG-----DT----------------------------------------
----------VLIHGGASGIGTTAIQLA-RAF--------------G-ATVYATAGTGEK
CQAC-RD-L--GATEA---I--NYKT-E-R---FEEEILR---QTEG---R---------
-G----VDVILDMI-CAEYLERNLASLAVAGRLVIIAFLGGGKA-E--VNIEGMIRKRQS
LCGSTLRPQTPQ---EKGLIAADLQ---------RKVWPLL-----E----NG-------
---TVKPVIHSVHPL--DR--------ACDAHAELEAGGHVGKIVLSVD------
>tr|A6FW58|A6FW58_9RHOB Alcohol dehydrogenase, zinc-containing OS=Roseobacter sp. AzwK-3b GN=RAZWK3B_05962 PE=4 SV=1
------------------------------------------------------------
------------------------------------MT--DMMNAVEI----------T-
EP--GGPDV-----------LRL-TSR-P---V-PA-P---TAGDVVIKVTYAGVNRPDA
LQRAG--LYAPP--P-T-ASDLPGLEAAGEIVA----IG----------DSV---S-D--
----WSVGDKVCALLPGGGYAEYVATPAAHCLPIPE----GMGLREAACLPETFFTVWSN
VFGR-GGL--KAG-----ER----------------------------------------
----------FLVHGGSSGIGTTAIQLA-NAF--------------G-ARVFTTAGSDEK
CAKC-VD-L--GAERA---I--NYRN-E-D---FVDVMRA------E---G---------
-G----ADLILDMV-GGDYLPRNVKCLADDGRLVQIAFLQGPKV-E--LNFAQVMMRRLT
ITGSTLRPQSDQ---AKAMIAEALR---------AHVWPLL-----A----SG-------
---QVAPVMDSEYEL--AN--------AALAHAHMEKSTHIGKIVLKVG------
>tr|A6GS72|A6GS72_9BURK Probable zinc-binding dehydrogenase OS=Limnobacter sp. MED105 GN=LMED105_12145 PE=4 SV=1
------------------------------------------------------------
----------------------------MSTVLAQQLP--VTMKAVGV----------K-
AP--GGADQ-----------LEL-IEL-P---V-PL-P---KPGEVLVQVRAAGVNRPDV
LQRLG--LYPPP--P-D-ANPNLGLEVSGVVVA----VG----------QGV---S-E--
----SMLGTPVMALCNGGGYAEYACAPAGQCMQIPE----GLSFTEAASLPEVYMTVWQN
LFMK-GGA--KSG-----QT----------------------------------------
----------VLIHGGSSGIGTAAIQLC-KKH--------------G-LRTFVTVGNQEK
ADFC-LG-L--GAEKA---Y--LYKT-Q-D---WEQLVLQ---DTQH---Q---------
-G----VDLILDMV-AGEYLNKDLSCVRPQGMVIVIALLGGRFA-N--IDAAKLMTKQVV
LTGTTLRPRSAE---FKAELARQVG---------HELKEGF-----S----SG-------
---VLKSLVQATFAL--DD--------VAKAHLLMESGNSLGKIVLCIEN-----
>tr|A6PMH5|A6PMH5_9BACT Alcohol dehydrogenase, zinc-binding domain protein OS=Victivallis vadensis ATCC BAA-548 GN=VvadDRAFT_2227 PE=4 SV=1
------------------------------------------------------------
------------------------------------------MHAMIL------------
----DADRN-----------FAW-AEV-P---D-PV-P---RDGEVLIRVCAAAVNRADL
MQKDG--CYASP--E-G-WPQWCGLEVSGEVVA----AP----------ADA-----K--
----VRPGDKVCALLGGGGYSELVAVPAGMVIPVPE----GLSMIEAASLPEVWSTVYLN
LMHEAGGM--KPG-----DV----------------------------------------
----------FYMQAGASGVGLAAIQFA-KRM--------------G-AEVITTIGSPEK
AAFV-RK-L--GADYA---I--DYHT-E-D---IRTVIAA----------H---------
-P----PTVALDCV-GGKLMGECFRHMAFGGRWIMIATLGGAET-A--IDLETVWRKRIR
LIGSTLRSRTPE---EKAAILQALE---------RELWPLF-----T----DG-------
---KLVTNIHAVFPV--RQ--------VDEAHNILRRNENIGKVVLRFP------
>tr|A7CLT9|A7CLT9_BURPI Alcohol dehydrogenase, zinc-binding domain protein OS=Ralstonia pickettii 12D GN=Rpic12DDRAFT_0714 PE=4 SV=1
------------------------------------------------------------
------------------------------------------MKAIEI----------T-
QY--GGPEV-----------LQL-GER-P---M-PE-T---KAGEVLIRVRAAGVNRPDV
FQRTG--NYPVP--P-G-ASDIPGLEVAGEIVS----GD-----L-THADNR---Y-G--
----LKVGDRVCALVQGGGYAEFCTAPLGQVLPVPA----GLSDVEAAALPENYFTVWSN
VFDR-GLL--GRGAHGADET----------------------------------------
----------LLVQGGSSGIGTTAIQIA-SAL--------------G-HRVFATAGSADK
CAAC-VK-L--GAARA---I--NYKT-E-D---FVEIVKA---ET-G---R---------
-G----ADVVLDMV-GGSYVAREIDCTADDGRIVLIALLGGAKA-E--VPLGDILRRRLT
LTGSTLRPRPVA---FKAAIAANLY---------ETVWPLL-----V----SG-------
---RIKPVVHEVMPA--AQ--------AAQAHALMESSAHIGKIMLVWD------
>tr|A7CQV0|A7CQV0_9BACT Quinone oxidoreductase putative PIG3 OS=Opitutaceae bacterium TAV2 GN=ObacDRAFT_4074 PE=4 SV=1
------------------------------------------------------------
------------------------------------------MNAILI------------
----DSQKN-----------MRW-QPV-P---T-PE-P---TGAEILIDVHAAALNRADL
LQREG--KYPPP--P-G-WPEWPGLEVAGTVAA----LG----------PEC---SGR--
----WKPGDKVCALLGGGGYAEKVTAHEDLIMPVPA----GLTMEQAAALPEVFATSWLN
LVHE-AAL--KSG-----ET----------------------------------------
----------VFIQAGASGLGIAAIQTA-KFL--------------G-AKVITSVGSDEK
AQSL-RR-F--APDII---V--NRAT-E-S---LAAVFDK----------N---------
-P----VHVALDCV-GGDALAECFPKMATGGRWVLVSTLGGEFA-N--ISLRPVLKSGLR
LIGSTLRSRPLA---TKARILRELT---------EKIWPEI-----E----AG-------
---KIDPAVCKIFPI--TE--------AEAAHGVLQRRENIGKVVLSIC------
>tr|A7CW74|A7CW74_9BACT Quinone oxidoreductase putative PIG3 OS=Opitutaceae bacterium TAV2 GN=ObacDRAFT_3674 PE=4 SV=1
------------------------------------------------------------
------------------------------------------MHAILV------------
----DSNKR-----------LVW-TEV-P---D-PV-R---RENEVVIEVRAAALNRADL
MQREG--NYPPP--P-G-WPEWMGLEVAGVVLE----AP----------AQG-----R--
----WKRGDKVCALLGGGGYAEKVAVPADMALPVPS----GLSMAEAAALPEAFATSYLN
LCIE-GGM--TAG-----DT----------------------------------------
----------VFIQAGASGLGIAAIQLA-KEL--------------G-AAVMTTVGSEEK
ARFV-QK-L--GADIV---V--NRRS-D-D---LAAVMEK----------H---------
-P----VNIALDCV-AGPGLGANVIRMAPGGRWIVIATLAGAKT-E--IDMNAFFRRGLR
LIGSTLRSRTSE---MKAQILSELE---------ALLWGKF-----A----SG-------
---KIKPVIYKTLSI--TQ--------AEQAHAILQNQENIGKVVLTL-------
>tr|A8TLU7|A8TLU7_9PROT 3-hydroxybutyryl-CoA dehydrogenase OS=alpha proteobacterium BAL199 GN=BAL199_24549 PE=4 SV=1
------------------------------------------------------------
---------------------------------MADLP--ATMTAIEI----------T-
KP--GAPEV-----------LKA-GTR-P---V-PV-P---AEGEVLVKVAFAGINRPDC
LQRAG--GYPPP--P-G-ASDIPGLEIAGRVVA----AG----------TGV---S-R--
----WKVGDQVCALVAGGGYAEYCAAPADTCSPVPA----GYTLAEAAALPENYYTVWTN
VFER-GRL--QKG-----ET----------------------------------------
----------ILIHGGSSGIGTTAIQLA-HAF--------------G-ARVIATAGSADK
VKVC-EQ-L--GAERG---I--NYRD-E-D---FVAVMKE---L------G---------
-G----ADVILDMV-GGPYIQRNIDCLKLEGRLVQIAFLQPPVVKE--FNFLKVMLQRLT
ITGSTLRPRTVA---QKAAIARQLE---------EKVWPLL-----E----AR-------
---TVKPLIHSTFPL--DD--------AAGAHALMESSQHIGKILLEV-------
>tr|A8TXB3|A8TXB3_9PROT NADPH/quinone reductase and related Zn-dependent oxidoreductase OS=alpha proteobacterium BAL199 GN=BAL199_19281 PE=4 SV=1
------------------------------------------------------------
------------------------------------MTRPDTMRAVTA------------
-----TDGA-----------VTM-GSR-P---V-PQ-P---GRDEILIRVVAAGINRADL
AQRQG--RHAPP--P-G-ASDVLGLEVSGIVEA----VGPEDPLDIGPASRI---P-A--
----PQPGDRVCALLAGGGYADYVIASRQCVLPVPG----DLDMVEAAALPEAAFTVWDN
MVTR-GEL--DIP-----KA----------------------------------------
----------VLVHAGASGVGTLALQLA-RTL--------------D-CRIFATAGTEAK
RAAC-VS-L--GAERA---F--DYRT-E-D---WAAEINA---QC-----G---------
-G----ADIVLDLV-GASHLAKNLEVMAPEGRLITIGFVGGATA-D--LDMRAVARKRLT
LTGSLLRGRNAV---QKSAIAEAVY---------AGLWPKI-----A----RR-------
---EIEPIIHTTFAL--ED--------VDQAHTLLAGDSVIGKLVLEVDRALCT-
>tr|A8U6Y0|A8U6Y0_9LACT Quinone oxidoreductase OS=Carnobacterium sp. AT7 GN=CAT7_06878 PE=4 SV=1
------------------------------------------------------------
------------------------------------------MKVVSI----------K-
KP--GNSKE-----------LEM-QER-P---I-PK-P---EMGQLLVKVKASAINRTDI
MTREN--RQLPE--P----YPILGIEVAGVVVE----NQ----------DSS---NNQ--
----LVPGTRVAGLVNHGGYAEYVVMPADRAIRIPD----NMSFEEAAAIPEVFLTAYQT
LYWL-GEL--ESE-----ET----------------------------------------
----------VLIHAGASGVGTAAIQLA-KKM--------------TKAKVIVTAGSTEK
LQFC-KE-L--GADKL---I--NYKE-E-E---FDQLVLE---YTEQ---K---------
-G----VDLILDFV-GASYWEKNLNSLKTDGRWVVIGVLGGAVVEN--VNLGMLLQKRIT
LKGTLLTPRSDD---YKAQLTNEFI---------ENVLPYF-----E----KG-------
---LIKPIVDIVFPL--DE--------VAKAHQYMEENKNSGKIILKIED-----
>tr|A9D199|A9D199_9RHIZ Alcohol dehydrogenase, zinc-containing OS=Hoeflea phototrophica DFL-43 GN=HPDFL43_15442 PE=4 SV=1
------------------------------------------------------------
------------------------------MFRKSGVKENDMMRAIEI----------R-
EP--GGPEM-----------LVP-ASR-P---T-PT-A---SDTQLLIKVAAAGVNRPDC
LQRQG--AYPPP--P-G-ASDIPGLEIAGEVVA----TG----------KAV---S-R--
----FKTGEKVCALVPGGGYAEFCVVDETNALPAPN----GLTMIEAAAIPETFFTVWHN
VFQR-GGL--KAG-----ES----------------------------------------
----------FLVHGGTSGIGTTAIQLA-KAF--------------G-AKVFATAGSEAK
CAAM-LD-L--GADLA---I--NYKE-S-D---FVEVLKE---ETGG---K---------
-G----VDLILDMV-GGDYINRNYQAAAVEGRIVQIAFLNGRKA-E--VDFSLLMMKRLT
HTGSTLRARDIA---FKAKIASELR---------QHVWPLL-----N----ER-------
---KVLPVMDSIYPL--EQ--------AAAAHQRMEDGDHIGKIVLDAG------
>tr|A9DWH9|A9DWH9_9RHOB Alcohol dehydrogenase, zinc-containing, putative OS=Oceanibulbus indolifex HEL-45 GN=OIHEL45_04460 PE=4 SV=1
------------------------------------------------------------
------------------------------------MT--QTMRAIEI----------T-
EP--GGPDV-----------LQG-TTR-P---R-PQ-P---KHGQVIIKVAFAGVNRPDA
LQRAG--KYAPP--A-T-ASDLPGLEASGEVVE----VG----------PGV---T-T--
----LAPGDLVCALLPGGGYAEYVATPAAHCLPIPD----GMGLKEAACLPETFFTVWSN
LFMR-GGL--KAG-----EK----------------------------------------
----------VLIHGGSSGIGTTAIQLA-RIL--------------G-ARVFVTAGTDSK
CAAC-MK-L--GAEVA---I--NYRD-T-D---FVDVLQA------E---G---------
-G----ADVILDMV-GGSYINRNLKALAEDGRLVQIAFLQGAKE-E--VNFVTLMTRRLT
MTGSTLRPQSDL---AKARIAEELM---------QNVWPLL-----E----AG-------
---RVSPVMDSTYDL--SE--------ANDAHRRMEASGHIGKIVLTVGGDLTS-
>tr|A9EHY3|A9EHY3_9RHOB Alcohol dehydrogenase, zinc-containing OS=Phaeobacter gallaeciensis 2.10 GN=RG210_09567 PE=4 SV=1
------------------------------------------------------------
------------------------------------MT--EMMRAIEI----------Q-
EP--GGPSV-----------LQA-CQR-P---V-PI-P---GHGQVVLKVAYAGVNRPDA
LQRAG--KYAPP--P-T-ASDLPGLEASGEVVA----IG----------AGV---S-E--
----LTVGDRVCALLPGGGYAEYVATPAAHCLPVPA----GLSMKQAACLPETCFTVWSN
VFTR-GGL--QAG-----ER----------------------------------------
----------FLVHGGSSGIGTTAIQLA-SQL--------------G-ARVFTTAGSDEK
CAAC-LK-L--GAERA---I--NYRD-E-D---FVEVLKS------E---G---------
-G----ANLILDMV-GGDYIPRNVRALADDGRMVHIAFLSGPKV-E--LNFAQVMARRLT
LTGSTLRPQSDL---AKAQIARDLR---------EVVWPLI-----E----AG-------
---KFAPVMDQTFAL--EE--------AAAAHARMESSAHIGKIVLEVGGEG---
>tr|A9GRI6|A9GRI6_METNO Quinone oxidoreductase putative PIG3 OS=Methylobacterium nodulans ORS 2060 GN=MnodDRAFT_4478 PE=4 SV=1
------------------------------------------------------------
---------------------------------MPALP--DTMRQVRF----------N-
GA--GGPEV-----------IGI-ETA-P---V-PK-P---GPGQVLIEVVAAGVNRPDC
QQRAG--KYPPP--P-G-ATDVPGLEVAGRIAA----LG----------EGV---T-G--
----LAVGDEVCALVISGGYAEFCLAEAPLCLPKPG----PLSLIEAAGLPENYYTVWTN
VFER-GRL--QKG-----ER----------------------------------------
----------FLVHGGSSGIGYTAIQLA-KHF--------------G-ATVYATAGSADK
CAFC-ER-M--GADVA---I--NYRE-T-D---FAEEVKR---LTDG---K---------
-G----VDVILDMV-GASYLERNLKSLALEGRLVVIAFLQGFKVES--FNMTPIMVKRLT
FTGSTLRPRTTA---QKAAIAEGLR---------REVWPLL-----E----SG-------
---ALKAVIHATFPL--EQ--------AREAHALMESSAHLGKIMLTTGR-----
>tr|A9H455|A9H455_9RHOB Alcohol dehydrogenase, zinc-containing, putative OS=Roseobacter litoralis Och 149 GN=RLO149_12660 PE=4 SV=1
------------------------------------------------------------
-----------------------------MNNRTDDMA--QMMRAIEI----------S-
EA--GGPEV-----------LTL-CQR-P---M-PE-P---AHDQVVIKVAWAGVNRPDA
LQRAG--LYAPP--P-T-ASDLPGLEASGEVVA----VG----------AGV---N-D--
----LAVGDLVCALLPGGGYAEYVATPAAHCLAVPD----GMGLREAACLPETYFTVWSN
VFTR-GGL--KAG-----ER----------------------------------------
----------FLVHGGSSGIGTTAIQLA-HAL--------------G-ARVFATAGSEAK
CAAC-VE-L--GAERA---I--NYRD-D-D---FVAAMRA------E---G---------
-G----ANVILDMV-GGDYIPRNFKALADDGRLVQIAFLGGAKV-E--VNFTMLMTRRLT
MTGSTLRPQSDL---AKAGIAQELR---------DTVWPML-----S----AG-------
---TIGPVMDQEFLL--EE--------AAAAHTRMESSGHIGKIVLKVAS-----
>tr|B0PTK0|B0PTK0_9DELT NAD(P)H quinone oxidoreductase, PIG3 family OS=Anaeromyxobacter dehalogenans 2CP-1 GN=A2cp1DRAFT_3590 PE=4 SV=1
------------------------------------------------------------
------------------------------------------MKAVVF----------G-
GK--GGPEV-----------IAL-REL-P---D-PA-P---ARGEVLVRVRAAALNRADL
LQRRG--LYPPP--P-GYREDVPGLELAGEVAA----VG----------AGV---T-A--
----WKPGDRVMAIAAGEAQAELCLVHERMLVRIPD----RLSFEEAGAIPEAGMTSHDA
LFTL-GGL--RPG-----WP----------------------------------------
----------VLIHAVGSGVSTAAVQIA-KAA--------------G-ATVIGTSRTAEK
LERA-RA-L--GLDHG---ILVGKDE-P-R---FADEVKK---VAGR-------------
------CPLVLDFV-GGPYTAENLAALATGGRIVVIGTMGGGKP-T--VDLGALMRARGS
IVGTVLRPRPLE---EKIAATQAFA---------KDVLPLV-----A----AG-------
---RVKPVVDAVIPA--AQ--------VREAHERMERNESFGKLVLAF-------
>tr|B1FY96|B1FY96_9BURK NAD(P)H quinone oxidoreductase, PIG3 family OS=Burkholderia graminis C4D1M GN=BgramDRAFT_1650 PE=4 SV=1
------------------------------------------------------------
------------------------------------------MKAIEI----------T-
EF--GAPEV-----------LKL-AER-P---T-PQ-P---KAGEVLIKVAASGINRPDV
FQRKG--AYAPP--P-G-ASDLPGLEVAGEIVG----GD-----I-DGKNNP---F-G--
----LKIGDRVCALLAGGGYAEYAVAPLLQCLPVPG----GLSDVEAASLPETFFTVWSN
VFDR-AQL--GKGEGGPNET----------------------------------------
----------LLVQGGSSGIGVTAIQIA-HAL--------------G-FRVFATAGSDDK
CRAC-EA-L--GAERA---I--NYKT-E-D---FVEVIKS---LTND---R---------
-G----VDVVLDMV-AGSYVSRELTALADGGRIVLIALLGGAKA-E--LNLNEVLRRRLT
VTGSTLRPRPIE---FKAKIAAQLK---------EQVWPHL-----E----GG-------
---RIKPVVHRVFRA--AQ--------AADAHALMESSTHVGKIVLSWGDDA---
>tr|B1TYK2|B1TYK2_MICLU NAD(P)H quinone oxidoreductase, PIG3 family OS=Micrococcus luteus NCTC 2665 GN=MlutDRAFT_1460 PE=4 SV=1
------------------------------------------------------------
----------------------------------MDVP--AQMHAVRF----------T-
GA--GGNGV-----------VRV-GQE-P---V-PD-P---GPGEVLVQVAAAGLNRADI
AQREG--RYPPP--R-G-ASEIPGLEVSGTVAA----LGPE-----AGMPGE---G-R--
----FAVGDRVCALLAGGGFAEYVAVPAGQLMAVPD----GVGLVEAAALPEVACTVHST
LVGR-AGV--QAG-----DR----------------------------------------
----------VLVHGATGGIGSFAVQFL-TAL--------------A-ARVLGTAGGPEK
VALG-RR-L--GAEHM---F--DHRA-A-ESGAFAPWVKE---VTDG---H---------
-G----ADVILDVV-GAPYLAPNVSALAPEGRIVTLAVQGGAVPED--FNIMKLVVKRGW
LTGATLRSRSVV---DKAGIVAAAE---------RAVWPLV-----A----AG-------
---RIDASVGACFPL--AE--------AAEAFDWFDSATRTGKVVLVTDPADAR-
>tr|B2Q1E0|B2Q1E0_PROST Putative uncharacterized protein OS=Providencia stuartii ATCC 25827 GN=PROSTU_02508 PE=4 SV=1
------------------------------------------------------------
---------------------MKTSEEHQMVNNPLNIP--NTMKVINI----------A-
EH--GGAEK-----------LQI-IEQ-P---L-PV-L---SEGYLLVKVEAAGVNRPDV
LQRMG--AYPPP--P-D-ASPILGLEVAGTIVA----KA----------DDV---Q-Q--
----WQIGDNICALVAGGGYAEYCLVHQDIALPLG-----HLSFVEGAAIPENFFTVWAN
VFQI-GKL--KKG-----ET----------------------------------------
----------VLIHGGTSGIGSVAIMLA-KAF--------------G-ATVITTVGSAEK
VEVA-KS-L--GADCI---I--NYRN-D-D---FVQHTLD---YTRS---Q---------
-G----VDMVVDIV-GGDYVDKNYQVAAKFGRIIQIGMMKGNPK-S--LNLMPLMIKRLI
HTGSTMRSRTVA---EKSSIAAELK---------QHVWGML-----Q----KG-------
---ELKPFVNKTYPL--DQ--------VADAHRHMESGDLYGKIVLINK------
>tr|B3JTN6|B3JTN6_9DELT NAD(P)H quinone oxidoreductase, PIG3 family OS=Geobacter sp. M21 GN=GM21DRAFT_1023 PE=4 SV=1
------------------------------------------------------------
------------------------------------------MKAVLM----------E-
GF--GGVEV-----------LKL-GEV-D---R-PV-P---KEGEVLVKVHATSINRPDL
VQREG--KYPPP--P-G-DSEILGLEVAGVIEE----LG----------PGV---T-G--
----WKKGDRVVSLVGGGGYAEYAVAYGCHLMPIPE----TVSFEEAACICESYITAFLN
VFMI-GGL--QDG-----ET----------------------------------------
----------AILHGGGGGVNTAAIQLC-KAL--------------APKSKLIVTASPEK
LERV-KQ-L--GADLV---I--NFKE-TPD---FSEAVKG---FTNK---K---------
-G----VDVILDHV-GAKYLAPNMNSLGYKGRLVIIGVISGIKA-E--LNLALMMVKRQQ
IIGSVLRSRPVS---EKGEIAAEFV---------RRAMPKF-----A----DR-------
---TIVPIIEKAFPI--EE--------VVEAHRMMEQDKHFGKIVLKIAE-----
>tr|B4V5G4|B4V5G4_9ACTO Quinone oxidoreductase OS=Streptomyces sp. Mg1 GN=SSAG_02992 PE=4 SV=1
------------------------------------------------------------
------------------------------------------MHAITI----------E-
QP--GGPEA-----------LVW-AEV-P---D-PV-A---GEGEVLVEVAASAVNRADI
LQRQG--FYDPP--P-G-SSRHPGLECSGRIVA----IG----------PGV---S-G--
----WAVGDEVCALLAGGGYAERVAVPAGQLLPVPE----GVDLVTAAALPEVVCTVWSN
IFMI-AQL--RPG-----ET----------------------------------------
----------VLVHGGSSGIGTMAIQLA-KAI--------------G-AKVAVTAGGPEK
LARC-RE-L--GADVL---I--DYRE-Q-D---FVAELRA---ATDG---A---------
-G----ADVILDIV-GAKYLGRNLDALAVNGRLAVIGLQGGVKA-E--LNLGALLAKRAA
ITATSLRARPLG---EKAAIVAAVR---------EHVWPLV-----S----TG-------
---RVAPVVHAAFPM--RD--------AAEAHRVMESSAHVGKLLLTV-------
>tr|B4WA03|B4WA03_9CAUL Putative NAD(P)H quinone oxidoreductase, PIG3 family OS=Brevundimonas sp. BAL3 GN=BBAL3_1661 PE=4 SV=1
------------------------------------------------------------
--------------------MAARGRGAYLNARTRTIASGATMRVIEI----------EG
GS--GPAEA-----------LRP-ADR-P---D-PV-A---RAGEVMIRVHAAGINRPDL
LQRNG--VYPPP--P-G-ASDIMGLEVAGEVEA----LG----------EGV---T-R--
----WAVGDRVCALLGGGGYADRVVVDARHLLPIPD----GLDYVQAAVLPETVFTVFAN
VFEA-GGL--KAG-----QN----------------------------------------
----------LLIHGATSGIGVTAIQMA-KAA--------------G-ATVIATSRGADK
TAAA-RA-L--GADVS---L--DAKT-D-D---LAAAIAE------A---G---------
-G----ADVVLDMV-GRDYAELNLKALKAGGRWVVIASLSGSKV-E--IDLMRVMLKRLV
LTGSTLRSRSAD---EKARLTAAVE---------ATVWPWV-----V----SD-------
---AVRPPVQATFPL--ER--------AADAHRALEAGDHVGKFVLTA-------
>tr|B4WZW0|B4WZW0_9GAMM Oxidoreductase, zinc-binding dehydrogenase family OS=Alcanivorax sp. DG881 GN=ADG881_3130 PE=4 SV=1
------------------------------------------------------------
------------------------------------------MRAWCI------------
-----EDQQ-----------LQL-DTL-P---D-PQ-P---GPEEIRVEVKAIGVNRADL
LQVLG--RYPAP--P-GTSSRIPGLEYAGVVSA----VG----------ERV---Q-Q--
----RKVGDAVMGLVPGCAYAEQVITHEREALTMPE----GMDFARAATLPEAFLTAYRA
LFLE-GGL--QPG-----QW----------------------------------------
----------CLVRPATAGVGLAATQLA-NTL--------------G-ARPIGSSRDLSK
LDTA-ND-M--GLAAQ---V--SDDG---T---LATQLNA---ITHG---D---------
-G----VAVILDMV-GPDW-NDLLGGLRAEGSLVNIGVLGGLST-E--LNLGALLMKRQT
LKSMTMRSQPLE---NRIRLAQIFN---------DRLAPLF-----A----SG-------
---ALLPLPLETFPF--ED--------ANAAHQHMASNDFSGKRVIVVE------
>tr|B5GU54|B5GU54_STRCL Quinone oxidoreductase OS=Streptomyces clavuligerus ATCC 27064 GN=SSCG_02878 PE=4 SV=1
------------------------------------------------------------
------------------------------------------MHAITI----------P-
EP--GGPEA-----------LLW-AEV-P---D-PV-P---GEGEVLVEVAASAVNRADL
LQRQG--FYDPP--P-G-ASPYPGLECSGRIVD----LG----------PGV---S-G--
----WAVGDEVCALLAGGGYAQRVAVPTGQLLPVPT----GLDLVTAAALPEVTATVWSN
VFMI-AHL--RPG-----ET----------------------------------------
----------VLIHGGASGIGTMAIQLA-KAV--------------G-ARVAVTAGGPEK
LARC-AE-L--GADIL---I--DYRE-Q-D---FVAELRA---ATDG---A---------
-G----ADVVLDII-GAKYLERNIRALALNGRLAVIGLQGGVKG-E--VNLGALLAKRAA
ITATSLRSRPLG---EKAAIVAAVR---------EHVWPLI-----E----NG-------
---RVRPVVDRSLPL--RQ--------AAEAHRVLESGAQVGKVLLINE------
>tr|B5HC45|B5HC45_STRPR Quinone oxidoreductase OS=Streptomyces pristinaespiralis ATCC 25486 GN=SSDG_03024 PE=4 SV=1
------------------------------------------------------------
------------------------------------------MYAITI----------P-
EP--GGPEA-----------LVW-AEV-P---D-PV-P---GEGEVLVDVAASAVNRADL
LQRQG--FYDPP--P-G-SSPYPGLECSGRISA----VG----------PGV---S-G--
----WAVGDEVCALLAGGGYAEKVAVPAGQLLPVPD----GMDLITAAALPEVTATVWSN
VFMI-AHL--RPG-----ET----------------------------------------
----------LLVHGGASGIGTMAVQLA-KAV--------------G-ARVAVTAGSSEK
LARC-AE-L--GADIL---I--NYRE-Q-D---FVEEIGK---ATDG---A---------
-G----ADVILDIV-GAKYLDRNVKALAVNGRLAVIGLQGGVKG-E--LNLGALLRKRAA
VTATSLRGRPLG---EKAAIVAAVR---------EHVWPLI-----G----GG-------
---RVQAVVDRKVPL--TD--------AAEGHRALESGDHVGKVLLIAPGHA---
>tr|B5HTS9|B5HTS9_9ACTO Quinone oxidoreductase OS=Streptomyces sviceus ATCC 29083 GN=SSEG_02627 PE=4 SV=1
------------------------------------------------------------
------------------------------------------MHAITI----------P-
EP--GGPEA-----------LVW-SEV-P---D-AV-A---GEGEVLVEVLAGAVNRADI
LQRQG--FYNPP--P-G-ASPYPGLECSGRIVE----IG----------PGV---S-G--
----WAVGDEVCALLAGGGYAEKVAVPAGQLLPVPK----DLDVKRAAALPEVVCTVWSN
VFMV-AHL--RPG-----ET----------------------------------------
----------LLVHGGSSGIGTMAIQLA-KAV--------------G-AKVAVTAGTPQK
LERC-AE-L--GADIL---I--NYRE-Q-D---FVEEVRK---ATDG---A---------
-G----ADVILDNM-GAKYLDRNVNALAVNGRLAIIGMQGGVKG-E--LNIATLLGKRAA
ISATSLRARPPA---EKTAIVAAVR---------EHVWPLL-----D----AG-------
---HIRPVVDRELPM--SD--------AAAAHRVVEESGHIGKVLLVTQ------
>tr|B5J1F0|B5J1F0_9RHOB Putative NAD(P)H quinone oxidoreductase, PIG3 family OS=Octadecabacter antarcticus 307 GN=OA307_3478 PE=4 SV=1
------------------------------------------------------------
------------------------------------------MKAVEI----------A-
KV--GGPEV-----------LVP-IDA-P---M-PE-P---AFGQVRIKVAYAGVNRPDA
LQRAG--MYNPP--K-G-ASPLPGLEAAGEISA----IG----------AGV---T-D--
----WAVGDAVCALLPGGGYAEEVVTPAAHCLPVPD----GLTLKQAACLPETFFTVWSN
VFMR-GGL--QAG-----ER----------------------------------------
----------FLVHGGSSGIGTTAIQLA-NAF--------------G-ARVFTTAGSDAK
CRAC-LD-L--GAEVA---M--NYRE-V-D---FVDDVKA------L---G---------
-G----ANLILDMI-GGDYLPRNVRALCDDGRLVQIAFLQGPKI-E--LNFAHLMMRRLT
ITGSTLRPQSDL---AKAEIARQLK---------AQVWPLL-----S----SG-------
---KVAPVMDQEFAL--AD--------ASAAHARMESSEHIGKIVLKV-------
>tr|B5K1E8|B5K1E8_9RHOB Alcohol dehydrogenase, zinc-containing OS=Octadecabacter antarcticus 238 GN=OA238_1190 PE=4 SV=1
------------------------------------------------------------
-----------------------------------MEN--TAMKAVEI----------A-
KA--GGPEV-----------LTL-IDM-P---K-PE-P---AFGQVRIKVAYAGVNRPDA
LQRAG--LYNPP--K-G-ASPLPGLEAAGAISA----IG----------AGV---T-G--
----WAIGDAVCALLPGGGYAQEVVTPAAHCLPLPD----GLSLKQAACLPETFFTVWSN
VFMR-GGL--RAG-----ER----------------------------------------
----------FLVHGGSSGIGTTAIQLG-HAF--------------G-ARVFTTAGSEAK
CRAC-LD-L--GAEVV---M--NYRD-V-D---FVDEIKA------Q---G---------
-G----ANLILDMV-GGDYLPRNVRALADDGRLVQIAFLQGPTI-E--LNFAHLMMRRLT
ITGSTLRPQSDL---AKAEIALQLR---------THVWPLL-----A----SG-------
---KISPVMDQEFAL--AD--------ASAAHTRMESSQHIGKIVLKI-------
>tr|B5KCL2|B5KCL2_9RHOB Zinc-containing alcohol dehydrogenase superfamily OS=Octadecabacter antarcticus 238 GN=OA238_340 PE=4 SV=1
------------------------------------------------------------
-------------------MT----------------TLPDFQTSIII----------S-
EA--GGPEV-----------LQP-AQV-P---L-PK-P---GAHQVLILITAAGINRHDC
LQRAA----GIH--H-D-GNSVPGLEASGVVVA----LG----------AKV---K-D--
----LKVGARVMALLQGGGYAQYAVADVALTMPVPE----GLSMTEAAAVPEALFTTWWN
FFFL-MRL--HAG-----EF----------------------------------------
----------ALIHGGTSGVGHLALQAM-SAL--------------G-YKVLATCGSADK
LAAA-KG-F--GALDA---F--NYND-P-D---LAQKVTA---ATGG---Q---------
-G----ISALLDVS-AGAHLDADLEMMAPDGRIAHLSGGGGAAL-S--VPLRKLMAKRIS
ITGSLLRPLALD---RKTQVADMIR---------RDVWPLL-----G----N--------
---RVRPSLEAVLPL--TE--------AARAHREMEQGRHIGKIVLTVET-----
>tr|B5WCI7|B5WCI7_9BURK NAD(P)H quinone oxidoreductase, PIG3 family OS=Burkholderia sp. H160 GN=BH160DRAFT_0787 PE=4 SV=1
------------------------------------------------------------
-----------------------------MSHETKGIP--ATMTVIDI----------T-
RP--GGPDV-----------LAP-VQR-P---V-PA-P---ADDEVLIRLHAAGVNGPDV
LQRKG--LYDPP--P-G-ASDIPGLEVAGKIVS----VG----------RNV---T-R--
----FAVGDLVCALVPGGGYAEYAVAHESNTLAVPA----GLTLVEAAAIPETFLTVWLN
LFQR-GKF--KAG-----ET----------------------------------------
----------VLIHGGASGIGTTATTLA-KAF--------------GASKIITTVGSDAH
RTAS-IA-L--GADVA---V--DYRN-E-D---FVEEVMR---ATDG---R---------
-G----VDVVVDII-AGDYVARNYAAAAMNGRIVQIGVIKGPAQ-A--LDLFPMLAKRLT
HIGSTLRSRTHE---EKAELIEDLK---------RSVWPHI-----R----RG-------
---AVKPVIYRTFDL--DD--------ARGAHALMDSGTHIGKIVLTTRAARAA-
>tr|B5WKW3|B5WKW3_9BURK NAD(P)H quinone oxidoreductase, PIG3 family OS=Burkholderia sp. H160 GN=BH160DRAFT_3716 PE=4 SV=1
------------------------------------------------------------
-------------------MNGASITMQTGTQDPHIHPVPGHQIGILI----------S-
AA--GGPEV-----------LVP-SEL-P---V-PE-C---ASTDVLIRVVCAGVNRHDV
NQRRR----GPD--N-V-HSSVPGLEVSGVVVR----IG----------ADV---T-N--
----VKIGDEVCALVNGGGYAEYAIADAGQVLPVPP----TISLRDAAALPEALFTTVHN
FFNV-AKL--AAG-----ES----------------------------------------
----------VLIHGGTSGVGSLAIQLL-SAR--------------G-HAVYATCGTDEK
CSMA-EA-L--GAVKA---F--NYRT-V-G---FAEAVLT---ATGG---K---------
-G----VDVILDMA-GAGYGRQNVEALARRGRVVHLSPGGNADL-T--FPLRELMRKEAV
VTGSLLRPLPNE---EKADIARWIH---------AHVWPLI-----G----T--------
---AIKPTITQRLPL--TQ--------ACTAHEALERGDVAGKILLDVSAPSR--
>tr|B5ZIM1|B5ZIM1_GLUDA NAD(P)H quinone oxidoreductase, PIG3 family OS=Gluconacetobacter diazotrophicus (strain ATCC 49037 / DSM 5601 / PAl5) GN=Gdia_1484 PE=4 SV=1
------------------------------------------------------------
---------------------------MSAPSLCPGLP--HHMRAVVV----------R-
DP--GPPDA-----------MEL-ADL-P---L-PL-P---GPGEVLVRVMAAGVNRPDI
MQRQG--LYPPP--P-G-ASPILGLEIAGEVVA----GR----------PDG---S-W--
----PATGTRVCALTNGGGYAEYCAVPAGQCLPWPE----GYDAIRAAALPETFFTAWSN
LAMT-AHL--AAG-----ES----------------------------------------
----------VLIHGGSGGIGTAAIQTT-RAL--------------G-AIPYVTVGSAEK
AALC-VR-L--GAEAA---I--DYRS-E-D---FVARIGT---LTGG---R---------
-G----VDVVLDVI-GGPYLDRNLRCLAPDGRLVIIALQGGAKAQD--VGVARIMTRRLT
VTGTTLRPRDTA---YKAQVADGLR---------RTIWPGL-----A----DG-------
---TIAPVIHATFPF--AR--------VAEAHKLMESGAHSGKIVLSLVPA----
>tr|B6AVX1|B6AVX1_9RHOB Alcohol dehydrogenase, zinc-containing OS=Rhodobacterales bacterium HTCC2083 GN=RB2083_1668 PE=4 SV=1
------------------------------------------------------------
------------------------------------------MRAVEI----------T-
KA--GGPEV-----------LQL-CER-P---M-PE-A---GHGEVVIKVAYAGVNRPDA
LQRAG--SYAPP--P-T-ASDLPGLEASGEIVA----VG----------AGV---S-Q--
----WAIGDLVCALLPGGGYAEFVATPAAHCLPVPE----GMGLKEAACLPETYFTVFSN
VFQR-GGL--QAG-----EQ----------------------------------------
----------FLVHGGSSGIGTTAIQLG-KLF--------------G-ARVFTTAGSDEK
CAAC-VE-L--GAERA---I--NYRN-E-D---FVAVMKE------I---G---------
-G----ADLILDMV-GGDYLPRNVKALSNDGRLVQIAFLQGSKI-E--LNFALMMMKRLT
ITGSTLRPQSDL---AKARIADALR---------AQVWPLL-----E----AG-------
---RLGPVMDSAFDL--AN--------ASAAHTRMESSGHIGKIVLSVGGA----
>tr|B6BBK0|B6BBK0_9RHOB Alcohol dehydrogenase, zinc-containing OS=Rhodobacterales bacterium Y4I GN=RBY4I_3382 PE=4 SV=1
------------------------------------------------------------
------------------------------------MT--EMMRAVEI----------S-
KP--GGPEV-----------LQL-CER-P---V-PQ-A---GHGEVVIKVAYAGMNRPDA
LQRAG--AYDPP--K-G-ASDLPGLEASGEVVA----VG----------AGV---S-G--
----ICEGDQVCALLPGGGYAEYVATPAAHCLPVPA----GLDLKQAACLPETFFTVWSN
VFTR-GGL--KAG-----ER----------------------------------------
----------FLVHGGSSGIGTTAIQLA-REF--------------G-ARVFATAGSDEK
CQAC-LD-L--GAERA---I--NYRD-E-D---FVQVMQG------E---G---------
-G----ADLVLDMV-GGDYIPRNVKALAEDGRLVQIAFLQGPKV-E--LNFALMMVKRLT
LTGSTLRPQSDL---AKARIAQDLR---------EAVWPLI-----E----AG-------
---KVAPVMDSEFAL--AD--------AAAAHARMESSGHIGKIVLKVA------
>tr|B6F2P5|B6F2P5_LIBAS Quinone oxidoreductase OS=Candidatus Liberibacter asiaticus str. psy62 GN=CLIBASIA_00818 PE=4 SV=1
------------------------------------------------------------
------------------------------------MPICKKMRHVAM----------S-
GY--GKSNV-----------MFL-AES-P---I-PQ-P---QKEEILIKVEAIGVNRPDV
MQRKG--LYPPP--K-N-ANPILGLEVAGKIVD----LG----------ENT---T-H--
----WNIGDEVCALVNGGGYAEYCLSHQGHTLPIPK----GYNAIQAASLPESFFTVWAN
LFQT-ANL--RSG-----QT----------------------------------------
----------VLIHGGSSGIGTTAIQLA-SYF--------------G-ATVYTTAKSEEK
CLAC-LK-L--GAKHA---I--NYLK-E-D---FLEILQK---ETQG---R---------
-G----IDIILDMV-GAEYLNQHLTLLSKEGKLIIISFLGGNIATE--INLNPIISKRIT
ITGSTLRRRTDI---AKQSIRDSLQ---------LKIWPLL-----N----SH-------
---VIAPVIHTVLPL--GK--------VAMAHDIMEKSEHIGKIILLP-------
>tr|B6JJ34|B6JJ34_OLICO NAD OS=Oligotropha carboxidovorans (strain ATCC 49405 / DSM 1227 / OM5) GN=OCAR_7324 PE=4 SV=1
------------------------------------------------------------
---------------------------------MDKLP--THMTVIAI----------S-
QP--GGPDV-----------LVP-EQR-E---V-PK-P---AAGEILVKVEAAGVNRPDV
LQRMG--KYPVP--P-G-ASDLPGLEIAGTVVA----LG----------EGA---R-K--
----HKIGDKVMSLTAGGGYAEYCVAPDAHAITIPA----GLSMKEAATLPETVMTVWHN
VFER-CAL--KPG-----ET----------------------------------------
----------FMVHGGSSGIGTTAIQMA-KAH--------------G-AKVIVTVGSQEK
ADAC-VT-L--GADVA---V--NYKT-Q-D---FVAEAKA---ATGG---K---------
-G----VNVILDMV-GGEYVDRNYDACATEGRIVQIAFLGGPKA-T--ANFGKLMMKRLW
HTGSTLRPRSNE---DKAAMVKAIE---------ATVLPWI-----V----AG-------
---RLKPLIDSEFSL--KD--------AAKAHARMESGQHIGKIVLTV-------
>tr|B6R770|B6R770_9RHOB NADPH quinone oxidoreductase OS=Pseudovibrio sp. JE062 GN=PJE062_2011 PE=4 SV=1
------------------------------------------------------------
-------------------------------MTVGGHP--EMMKAVVM----------N-
GV--GGSEV-----------LEI-AEV-E---V-PK-P---GIGEVLIKVHAAGVNRPDV
IQRKG--AYPPP--P-G-ASPLLGLEVSGEIVE----LG----------EGV---A-S--
----HKVGERVCALTPGGGYAEYCVAPAAHVLHVPA----GMSMEEAAGVPETFFTVWSN
VFDR-LGL--QSG-----EK----------------------------------------
----------FLVHGGSSGIGTTAIQLA-KAF--------------G-AEVFTTVGSEEK
AQAV-RE-L--GADYV---I--NYRT-T-D---FVKEIGN---ITSK---Q---------
-G----VEVILDMV-GGDYVEKNWIVAAIEGRICQIATLHGPSE-N--VNFSRLMMKRLT
HTGSTLRPRTNE---YKGHIAEALH---------EKVWPLL-----E----SA-------
---RVKVVMDKVFDI--SD--------VRAAHDRMEGSNHIGKIILKVA------
>tr|B6X8T6|B6X8T6_9ENTR Putative uncharacterized protein OS=Providencia rustigianii DSM 4541 GN=PROVRUST_03669 PE=4 SV=1
------------------------------------------------------------
------------------------------------------MTAVDI----------I-
EP--GDADK-----------LQL-INI-P---L-PK-L---SAGYMIVKVEAAGVNRPDI
FQRKG--SYPPP--E-D-ASPIMGLEVSGTVVA----MA----------DDV---T-Q--
----WQIGDRVCALVAGGGYAEYCLVHQDIALPLG-----NLTFEEGAAVPENFFTVWAN
MFQI-GQL--KQG-----ET----------------------------------------
----------VLIHGGTSGIGSVAIMLA-KAF--------------G-ATVITTVGSDEK
VSVA-KS-L--GADCV---I--NYRN-Q-D---FVSVALE---FTAS---H---------
-G----VDIVVDII-GGDYVSKNYMVAAKFGRIIQIGMMKGNPT-N--LNMMPMMVKRLQ
HTGSTMRSRSID---EKIHIAKELK---------QQVWGML-----Q----KG-------
---EIKPIINKVYRL--EQ--------VTDAHNHMESGDLFGKIILINN------
>tr|B6XHV6|B6XHV6_9ENTR Putative uncharacterized protein OS=Providencia alcalifaciens DSM 30120 GN=PROVALCAL_02944 PE=4 SV=1
------------------------------------------------------------
------------------------------------------MTAVDI----------I-
EP--SVSDE-----------LQL-IEI-P---L-PK-L---LAGHLIVKVEAAGVNRPDI
FQRKG--SYPPP--P-D-ASPIMGLEVSGTVVA----KA----------DDV---T-Q--
----WNIGDRICALVAGGGYAEYCLVHQDIALPLG-----NLSFEEGAAIPENFFTVWAN
MFQI-GQL--KQG-----ET----------------------------------------
----------VLIHGGTSGIGSVAIMLA-KAF--------------G-ATVITTVGSEEK
AAVA-KS-L--GADCV---I--NYRT-N-D---FVTATQD---FTSH---K---------
-G----VNMVVDII-GGDYVSKNYVVAAKFGRIIQIGMMKGNPT-Q--LNMMPLMVKRLI
HTGSTMRSRSNE---EKAQIARELY---------QQVWDIV-----Q----SG-------
---KIKPIINKIYTL--NQ--------VESAHQHMESGDLIGKIILINR------
>tr|B7D1V2|B7D1V2_9BURK NAD(P)H quinone oxidoreductase, PIG3 family OS=Diaphorobacter sp. TPSY GN=DtpsyDRAFT_0465 PE=4 SV=1
------------------------------------------------------------
------------------------------------MN--DVMQAVEI----------A-
AF--GPPEG-----------LRL-AER-P---V-PQ-P---GDGELLIRVAASGVNRPDV
LQRKG--NYAPP--A-G-VSDLPGLEVAGVVES----GD-------AAAMAQ---A-G--
----LRVGDRVCALVAGGGYAQWCVAPVAQCLPVPQ----GLSDVEAASLPETFFTVWSN
VFDR-GRL--QAG-----EV----------------------------------------
----------LLVQGGSSGIGVTAIQLA-RAR--------------G-ATVIVTAGSDEK
CAAC-LA-L--GAHHA---I--NYKT-Q-D---FVAEARR---LTDG---R---------
-G----VDVVLDMV-AGSYVAREVECLAEDGRVVIIAVQGGLDA-Q--FNAGLVLRRRLT
ITGSTLRPRPVA---FKGAIAQALR---------EHVWPLL-----A----SG-------
---AVKPVIHSTFPA--AQ--------AAQAHALMESNQHVGKIVLTWTT-----
>tr|B7DSU3|B7DSU3_9BACL NAD(P)H quinone oxidoreductase, PIG3 family OS=Alicyclobacillus acidocaldarius LAA1 GN=AaLAA1DRAFT_2068 PE=4 SV=1
------------------------------------------------------------
------------------------------------------MLAVIM----------K-
QF--GGPEV-----------LEI-GEV-Q---T-PQ-P---GPGEVLVRVRATALNRADL
LQRRG--LYPPP--P-G-ASEILGLEMAGDVEA----LG----------PGV---S-S--
----VSVGDRVAALLPGGGYAQYAVVPAGMLIRLPD----TLSYEQGAAIPETFLTAYLN
LFVL-GRL--SPG-----ET----------------------------------------
----------VLVHAGASGVGTSAIQLI-RLA--------------G-AHSIVTAGSADK
IAKC-FE-L--GAKAG---W--NYHD-G-S---FVDFVRR---ETDG---R---------
-G----ADIILDFV-GAPYFHDNLRALAVDGRLIVIGTMGGTKVDG--FDLGQILAKRQQ
IIGTALRSRSLE---AKIELTAAFV---------AFAYDAL-----A----KG-------
---EIAPVIDQVYDW--RE--------VRAAHERMEANQNIGKIVLRVTE-----
>tr|B7KV18|B7KV18_METCH NAD(P)H quinone oxidoreductase, PIG3 family OS=Methylobacterium chloromethanicum CM4 GN=Mchl_1826 PE=4 SV=1
------------------------------------------------------------
--------------------------------MTKSLP--ETMRQIRF----------T-
AA--GGPEV-----------IAV-ETV-P---L-PK-P---AAGQVLIEVVAAGVNRPDI
MQRQG--SYPPP--K-G-ATEIPGLEIAGRIAA----LG----------EGV---T-G--
----FSEGEEVCALVISGGYAEFAVAEAGQVLKKPG----PLSLVEAAGLPETVFTVYST
VIQR-GRL--QKG-----ET----------------------------------------
----------FLVHGGSSGIGTTAIQIA-KQH--------------G-ARVLTTAGSDEK
CRFC-EE-L--GADAA---I--NYRE-A-D---FAEEVKR---LTDG---K---------
-G----VDVILDMV-GAAYLQKNIASLAVEGRLVQIAFMKGFKAEN--LTLTPIMLKRLT
ITGATLRAQAKE---AKAAIAEGLK---------RDVWPLV-----E----AG-------
---KIRPVVHATFPL--EE--------ARKAHELMETSSHTGKILLTTGR-----
>tr|B7QXT9|B7QXT9_9RHOB Alcohol dehydrogenase, zinc-binding OS=Ruegeria sp. R11 GN=RR11_1066 PE=4 SV=1
------------------------------------------------------------
------------------------------------MS--DMMRAIEI----------S-
EP--GGPDV-----------LRE-CDR-P---I-PA-P---AHGQVVLKVAYAGVNRPDA
LQRAG--KYAPP--P-T-ASDLPGLEASGVVVA----IG----------PGV---S-G--
----LALGDAVCALLPGGGYAEYVATPAAHCLPVPA----GLSMKQAACLPETFFTVWSN
VFTR-GGL--KAG-----ER----------------------------------------
----------FLVHGGSSGIGTTAIQLA-STL--------------G-ARVFTTAGSDEK
CAAC-LS-L--GAERA---I--NYRT-E-D---FVEVMKG------E---G---------
-G----ADLILDMV-GGEYITRNIRALADDGRMVHIAFLSGPKA-E--LNFAQIMARRLT
VTGSTLRPQSDL---AKARIAQDLR---------EVVWPLI-----E----AG-------
---TVAPVMDQTFAL--AD--------AAAAHARMEGSTHIGKIVLEVGGEA---
>tr|B7RGU6|B7RGU6_9RHOB Alcohol dehydrogenase, zinc-containing OS=Roseobacter sp. GAI101 GN=RGAI101_897 PE=4 SV=1
------------------------------------------------------------
----------------------MLIPTGEIKGRFGSMS--DTMRAIEI----------T-
KA--GGPEV-----------LQP-TQR-P---M-PT-P---AHGQVVIKVAYAGVNRPDA
LQRAG--MYAPP--P-T-ASDLPGLEASGEIHA----IG----------DGV---S-G--
----LSVGDKVCALLPGGGYAEYVATPAAHCLPVPE----GMGMKEAACLPETFFTVWSN
VFMR-GGL--KAG-----ER----------------------------------------
----------FLVHGGSSGIGTTAIQLA-REL--------------G-ARVFATAGTDSK
CAAC-AK-L--GAEAA---I--NYRD-T-D---FVDVLKA------E---G---------
-G----ADLILDMV-GGDYIPRNLQALAEDGRLVQIAFLTGPKV-E--VNFATLMTRRLT
MTGSTLRPQSDL---AKARIADQLR---------EHVWPLL-----D----AG-------
---KIAPVMDSEYEF--EQ--------ASEAHARMETSGHIGKIVLKVNG-----
>tr|B7RZJ8|B7RZJ8_9GAMM Putative NAD(P)H quinone oxidoreductase, PIG3 family OS=marine gamma proteobacterium HTCC2148 GN=GPB2148_866 PE=4 SV=1
------------------------------------------------------------
--------------------------------------MPHTRRYIAV----------D-
----PDDQS-----------LCI-ETD-I---A-PT-P---APGEILIKVAAAGLNRADL
LQRAG--LYPPP--E-D-ASPIMGLEVAGTVLA----LG----------HEV---T-G--
----WQVGDSVCALTHGGGYADHALAPQGQCLPIPA----GMNMEEAAALPEALLTVWHN
VFQR-AAM--QAG-----DN----------------------------------------
----------VLIHGGASGIGTLGIQMV-NAL--------------G-GKVYTTAGNEQK
CTAL-ET-L--GAVKA---F--NYQT-Q-D---FEVALTE---AGLK---D---------
-R----INVILDLA-GGDFIQKNINVAAPEGRIVNIAFIRGFQA-E--VNFAPLLIKRIT
FTGSTLRSQSFE---QKTIMCREII---------EHIYPHL-----Q----NG-------
---SIKPIIDRVFEL--DE--------VASAHDHMQSGAHMGKIILRT-------
>tr|B7T9X3|B7T9X3_9PROT Putative zinc-containing alcohol dehydrogenase OS=uncultured proteobacterium PE=4 SV=1
------------------------------------------------------------
------------------------------------------MKIIDV----------P-
RP--GGPEA-----------LVV-AQR-P---T-PV-P---NDTEVLIKIAAAGVNRADV
LQRKG--HYPPP--P-G-APSYPGLEAAGVIAA----VA----------SAV---R-D--
----FKVGDQVCALLQGGGYAEYCTVDEGQVLPIPA----GLNMIEAASLPEAYFTVWSN
VFGF-GRL--QPG-----ET----------------------------------------
----------LLVHGGSSGIGVAAIQLA-TAL--------------G-HIVFTTAGSDMK
CRFC-EQ-L--GAKRA---I--NYKT-E-D---FAQEIAE---QTAK---R---------
-G----VDVLLDMV-GGSYLSNNISCLAPDGRLVIIATQSGTKG-E--VDLLRILQRRLV
VTGSALRPRDVE---FKRAIKGKLL---------EVVWPLL-----A----RG-------
---AIKPIVDKVFPL--DA--------ATDAHAYMESGTHRGKIVLATN------
>tr|Q08MG8|Q08MG8_STIAU Zinc-containing alcohol dehydrogenase superfamily OS=Stigmatella aurantiaca DW4/3-1 GN=STIAU_0948 PE=4 SV=1
------------------------------------------------------------
------------------------------------------MHVFRT----------T-
GA--GGPEV-----------LSF-EER-P---D-PT-P---GPSEVLVRVRATALNRADL
LQLKG--HYPPP--P-GAPPDIPGLEYAGEVVA----VG----------PRV---R-R--
----FQPGARVMGLVGGGAWAEQLTVHEREALPIPE----GLDFTQAAAIPEVYFTAFDA
LVLQ-GGL--RPG-----ET----------------------------------------
----------VLVHAVASGVGSAAALLC-RAM--------------G-VRVVGTGRNASK
LERA-RE-W--GVAHT---VLVEGSP-P-R---FAQAVRE---ATGG---L---------
-G----ADVALDLV-GGDYVPETLEALAPQGRTLLVGLVAGTQT-Q--VNLGLILSKRLR
ITGTTLRSRPLE---EKIAVAQAAE---------RHLLPLF-----R----AG-------
---SLQPVIDAVVPI--RD--------IREALQRLAGNETVGKVVLRWE------
>tr|Q0FQQ6|Q0FQQ6_9RHOB Alcohol dehydrogenase, zinc-containing OS=Roseovarius sp. HTCC2601 GN=R2601_19240 PE=4 SV=1
------------------------------------------------------------
------------------------------------------MRAVEI----------S-
EP--GGPEV-----------LRP-TTR-P---V-PQ-P---GHSEVVIQVAWAGVNRPDA
LQRAG--RYAPP--E-G-ASDLPGLEASGIVSA----VG----------PGV---T-W--
----PAVGDAVCALLPGGGYAEYVATPAAHCLPVPE----GMGLREAACLPETYFTVWSN
VFQR-GAL--KAG-----ER----------------------------------------
----------FLVHGGSSGIGTTAIQLA-HVM--------------G-ARVFATAGSAEK
CAAC-LS-L--GAERA---I--NYRE-E-D---FVEVLRA------E---G---------
-G----ADLILDMV-GGDYIPRNVKTLADDGRLVQIAFLQAPKV-E--LNFVHLMVRRLT
ITGSTLRPQSVE---AKARIASSLR---------EHVWPLL-----D----AG-------
---RIGPVMDSEVPL--EK--------ASEAHARMESSAHVGKIVLKVA------
>tr|Q0FV23|Q0FV23_9RHOB Zinc-containing alcohol dehydrogenase superfamily protein OS=Roseovarius sp. HTCC2601 GN=R2601_00675 PE=4 SV=1
------------------------------------------------------------
------------------------------------MT--ETTRAVIA----------D-
GA--GGPEV-----------LRV-TEI-P---R-PE-P---GPGQLLIEVHAAGINRPDV
MQRQG--NYPPP--P-G-ATDVFGLELAGAVAA----LG----------EGV---E-G--
----FAIGDRVMGLVHSGAYADWALLDAPIAIPVPE----GMSMAEAGAVPETFFTVWSN
VFER-AAL--QPG-----ET----------------------------------------
----------LLIHGGTSGIGTTAILLA-KAL--------------G-STVIVTAGSDEK
CAAA-RA-L--GADHA---I--NYRT-Q-D---FVAEGRA---LTDG---R---------
-G----PDVILDMV-GGSYMQRNIELLAADGRIAQIAFQQGSKA-E--LDLLPLLMKRGT
ITASTLRARPVE---MKARLARALT---------EHVVPLL-----A----SG-------
---AVRPPVDSTFPL--AD--------VAKAHARMDSSAHVGKIVLLMKPEA---
>tr|Q0G5V3|Q0G5V3_9RHIZ Alcohol dehydrogenase, zinc-containing OS=Fulvimarina pelagi HTCC2506 GN=FP2506_08966 PE=4 SV=1
------------------------------------------------------------
-------------------------------MKERDVAQANNMRIIGL----------N-
GP--GGPEV-----------LVP-EMR-P---T-PE-P---GKGEIRIAIAAAGVNRPDV
MQRMG--VYPPP--P-G-APDWPGLEVAGFVDR----LG----------EGA---S-R--
----FEIGDRVMALVPGGGYAEAVTVHETNAIQVPD----GMRLDEAAAIPETFFTVWSN
VFMR-AGL--KKG-----EV----------------------------------------
----------FLVHGGTSGIGTTAIQLA-RQF--------------G-ARVFATAGSAEK
CAAA-EK-L--GAEIC---F--NYRQ-A-D---FAEGVKE---ATGG---R---------
-G----ADVILDMV-GGDYADRNLKCAAVEGRIVQIAFLNGPKA-E--IDLSRIMLKRLV
FTGSTLRARSVE---FKADIARDIE---------RLVIPLL-----A----NG-------
---KVRPVMEKSYPL--EQ--------AAEAHRHLDQ-DHIGKIVLTTGRME---
>tr|Q0YFW1|Q0YFW1_9DELT Alcohol dehydrogenase superfamily, zinc-containing OS=Geobacter sp. FRC-32 GN=GeobDRAFT_0574 PE=4 SV=1
------------------------------------------------------------
------------------------------------------MKAVLL----------E-
GF--GGAEV-----------LKV-GEV-D---K-PT-P---KENEVLVKVMATSINRPDL
VQREG--KYPPP--P-G-DSEILGLEVSGIIEA----LG----------PNV---A-G--
----WKVGDRVMSLVGGGGYAEYAVAYANHLMPIPE----SMTFEEAACVCESYITAFLN
IFML-GEF--KDG-----QT----------------------------------------
----------AILHGGGGGVNTAGIQLC-RAL--------------APTSRLIVTASPEK
MERV-KA-V--GADLL---I--NFRE-TPD---FSEIVKE---YTSK---K---------
-G----VDLVLDHI-GAKYLAPNMNSLAYHGKLVIIGVTSGIKA-E--LNLALMMVKRQQ
IIGSVLRPGPVS---EKGEIVAEFT---------RRALPKF-----A----DR-------
---TIIPIIEKVFTI--DQ--------VADAHLMMEEDKHFGKIVLKIGA-----
>tr|Q1K4F8|Q1K4F8_DESAC Alcohol dehydrogenase, zinc-binding OS=Desulfuromonas acetoxidans DSM 684 GN=Dace_3011 PE=4 SV=1
------------------------------------------------------------
----------------------------------MHFKGDTRMKAVLL----------D-
DF--GGLDV-----------LKV-GEV-D---K-PS-P---KEKEVLIKVVATSINRPDL
VQRAG--KYPPP--P-G-DSEILGLEVAGVIEE----LG----------SEA---S-G--
----WQVGDRVMALVGGGGYAEYAVAYDNHVMPIPD----SMSFEEAACVCESYITAFLN
VFMI-GDL--QDG-----QT----------------------------------------
----------AILHGGGGGVNTAAIQLA-KAL--------------TPNTKLIVTASPEK
LDRV-KE-L--GADLV---I--DYTQ-TPD---FAPQVKE---FTNK---K---------
-G----VDVILDHV-GAKYLAPNMNSLAYKGKLVIIGIISGIKA-E--LNLALMMVKRQQ
IIGSVLRSRPVS---EKGEIISEFT---------KRALPHF-----A----KR-------
---DIVPIIEKVFTI--DE--------IVDAHGMMEEDKHFGKIVLKIAEA----
>tr|Q1N8A0|Q1N8A0_9SPHN Alcohol dehydrogenase superfamily, zinc-containing OS=Sphingomonas sp. SKA58 GN=SKA58_11770 PE=4 SV=1
MVNGAILVASGSFNLRLQGGDAVFQFAHGQWPQILFDQAGQRIIALARQIVIQVHVGNVD
PWGQSVNKGAATACRFEAGAWHKPQAGDSKMADGYSIP--AEMTAIGI----------A-
AP--GGPEA-----------LVA-QRR-P---V-PA-P---GEGEVLIRVAAAGVNRPDV
LQRQG--KYPPP--P-G-ASDIPGLEVSGTIVA----AG----------GGA---D----
----QLIGQQVCALLAGGGYAEYAVAPAGQCLPIPP----GYDLVEAAALPETLFTVWTN
LFER-AYA--APG-----DT----------------------------------------
----------VLVHGGTSGIGTMAISLC-RLF--------------D-VTIIVTCGNDDK
CAQA-LE-W--GAAHA---V--NYKT-Q-D---FVAEVKR---ITDG---K---------
-G----CQAVLDMV-GGDYVARNLDCLAEDGRHVSIAVLGGAKA-E--IFIPQIMQRRLT
LTASTLRARSVG---FKSLVADELV---------RTVWPFV-----A----EG-------
---RLRPAMDQRFDM--AD--------AAKAHARMDSGAHFGKIVLTM-------
>tr|Q1YK07|Q1YK07_MOBAS NADPH, quinone oxidoreductase protein, possible zinc-containing dehydrogenase OS=Manganese-oxidizing bacterium (strain SI85-9A1) GN=SI859A1_00839 PE=4 SV=1
------------------------------------------------------------
----------------------------------MTIP--QDMQAALL----------D-
GF--GGPEV-----------LKP-GTR-P---V-PK-P---AAGEVLVAVAAAGVNRPDV
MQRQG--MYPAP--A-D-APDWPGLEIAGTVAA----LG----------EGA---S-R--
----FAVGDRVMALVPGGGYAEYATVAEVNAIPVPT----SLSMIEAAGVPETYFTVWHN
VFQR-ARL--TAG-----ES----------------------------------------
----------FLVHGGTSGIGTTAIQLA-KHF--------------G-ARVFATAGSDDK
CRAA-ES-L--GAEAC---I--NYRT-Q-D---FVEGLRE---KTDG---K---------
-G----VDVILDMV-GGEYTPRNLQLAAEDGRIVQIAFLKGPKT-Q--IDLTPLMRKRLT
FTGSTLRNRPVS---FKAVIASELT---------EQVVPLL-----E----AG-------
---TVKPLIDEVYPL--EK--------AADAHRHMDE-DHIGKIILTTRHLES--
>tr|Q1YS79|Q1YS79_9GAMM Quinone oxidoreductase OS=gamma proteobacterium HTCC2207 GN=GB2207_11938 PE=4 SV=1
------------------------------------------------------------
------------------------------MSLPSTVP--ISQTSIEI----------T-
QP--GGPEV-----------LKP-SSR-A---V-PA-P---ADNQLLIQVAAAGINRPDV
FQRMG--FYPPP--P-G-VTDIPGLEVSGTVVA----LG----------AGV---T-D--
----WAIGDQVCALLSGGGYAEYAIAEESLCLPIPE----GLDLEDAAALPETCFTVWHN
LFER-AEL--KAG-----EW----------------------------------------
----------LLVHGGSSGIGTTAIQMA-TAM--------------G-VNVITTAGSEEK
CAVC-EE-L--GAVKA---V--NYNQ-Q-D---FVEVCQE---LT-G---N---------
-G----VNVVLDMV-GGDYMQRNFNACAPQARIVSIAFLRGSKT-E--LDLLPLMLKQIV
LTGSTLRAQPLE---NKARIAAGVE---------SQVWPLI-----A----EG-------
---KFKPVVHSRFAL--AE--------ANKGHALMESSQHIGKIILTN-------
>tr|Q2CA88|Q2CA88_9RHOB Alcohol dehydrogenase, zinc-containing OS=Oceanicola granulosus HTCC2516 GN=OG2516_09168 PE=4 SV=1
------------------------------------------------------------
-----------------------------MDHTAMTMT--RTMRAIEI----------T-
RP--GGPEA-----------LVA-SNR-P---V-PA-P---GYGQVLIRIAHAGVNRPDA
LQRAG--LYKPP--P-N-ASDLPGLEAAGEVVE----VG----------PGV---E-T--
----PEVGERVCALLPGGGYAEYAVTPAAHCLPVPE----GMSLKEAACLPETYFTVWSN
LFMR-GRL--QGG-----ER----------------------------------------
----------VLIHGGSSGIGTTAIQLA-NHF--------------G-ARVFTTAGSAEK
CAAC-KR-L--GAARA---I--NYRE-E-D---FVSVLRE------A---G---------
-G----AHVILDMV-GGDYIARNLEALADEGRLVQIAFLQGAKA-E--VNFAEIMMRRLI
VTGSTLRPQSDL---AKARIAAELR---------ERVWPLL-----A----AR-------
---RVGPVLDEEFEL--EA--------AARAHARMESSQHIGKIVLNV-------
>tr|Q3Y1X5|Q3Y1X5_ENTFC Zinc-containing alcohol dehydrogenase superfamily OS=Enterococcus faecium DO GN=EfaeDRAFT_1805 PE=4 SV=1
------------------------------------------------------------
------------------------------------------MRAISI----------K-
HP--GSVDV-----------LEQ-IEV-P---V-PK-P---KQGELLIKVHTAAVNRTDI
MKRES--VSLKP--P----YPILGVEVAGEVVE----NK----------SDI---S-T--
----FTPGTKVYGLVNLGGYAEYAVMPADRAILLPD----TLDYVSAAGISEVFLTAYQT
LYWL-GKL--QEG-----ET----------------------------------------
----------VLIHAGASGVGTAAIQLA-RQL--------------SHAKIIVTAGSEEK
LAFC-KE-L--GADEL---I--NYKK-Q-D---FQEEVRK---ITEG---R---------
-G----VDVILDFI-GASYWEKNLASIAVDGRWVLIGMLGGTIVPE--IDLGVLIGKRVQ
LLGTLLTPRSDQ---YKAELAQTFM---------QKAGPFL-----E----NG-------
---KIRPIIDRTFQF--SA--------VKQAHEYMEANKNIGKIILKITE-----
>tr|Q4J1C4|Q4J1C4_AZOVI Zinc-containing alcohol dehydrogenase superfamily OS=Azotobacter vinelandii DJ GN=AvinDRAFT_4775 PE=4 SV=1
------------------------------------------------------------
------------------------------------------MKALQ-------------
----GIEGS-----------VEW-VER-P---A-PS-C---DVGQIRIRVAAAGLNRADL
LQRAG--LYPPP--P-G-ASDVLGLECAGVISE----VG----------AG----S-H--
----WQVGDRVCALLAGGGMAEEVVVDGRHALPAPE----GLSLVEAAVLPEVYATAWLN
LFKL-GAL--KSG-----EK----------------------------------------
----------ALIHAGASGVGSAGIQLC-KAF--------------G-NPCWVSVGSAER
LAYC-ES-L--GAQGG---V--LRTQ-D------LEGLRD------F---A---------
-P----FDVILDPI-GARYAALDLDLLARDGRWVIIGLMGGREA-Q--LDLAKLLGKRVQ
LIGSTLRNRDDA---FKGELIDELR---------RHVWPLF-----A----EG-------
---RLEPRLEHSFAA--KD--------VDTAFETLASNNVSGKVALVIDDNLV--
>tr|Q8D0P7|Q8D0P7_YERPE Putative oxidoreductase (Probable Zinc-binding dehydrogenase) OS=Yersinia pestis GN=qor2 PE=4 SV=1
------------------------------------------------------------
------------------MLTHRHAIKRNIMTLLTHLP--ANMVAIEI----------T-
QF--GGPEV-----------LVP-AKR-P---T-PM-P---AAGEILVKVSAAGVNRPDV
MQRRG--QYAPP--P-G-ASDIPGLEVAGEVVA----TA----------ADV---T-R--
----FKIGDNVCGLIAGGGYAQYCVIHETNALPIPQ----GLSAIEAAALPETFFTVWTN
LFQR-GHF--TAG-----ET----------------------------------------
----------VLIHGGSSGIGTTAILLS-KAF--------------GAATVIVTVGSEEK
RQAC-LN-L--GADIA---I--NYHT-Q-D---FVAETKR---ATAG---K---------
-G----ADVIVDLI-AGDYVARNYDAAAMNGRIVQIGTQNGHAK-D--LNLMLMLIKRLT
HTGSTLRSRTVA---EKALIANELE---------QHVWPLL-----S----EG-------
---KMKPQIFSTFPL--EA--------AAKAHELMESSTHIGKIVLTA-------
>tr|A0JSQ8|A0JSQ8_ARTS2 Alcohol dehydrogenase, zinc-binding domain protein OS=Arthrobacter sp. (strain FB24) GN=Arth_0679 PE=4 SV=1
------------------------------------------------------------
------------------------------------------MKAVYV----------S-
EA--GGPEV-----------LEV-REV-P---A-PV-P---GPGEVLIDVVAAGLNRADV
QQRRG--FYPPP--P-G-ASEILGLEVSGRIAG----FG----------PDV---S-KP-
----FSVGDRVVALLAGGGYAQQVAVPAEQVLRIPD----GVDLVTAASLPEVAATVYSN
LIMT-AQL--QPG-----ET----------------------------------------
----------VLIHGATGGIGTMAIQLA-KAF--------------G-AIVATTAGTAEK
VGTA-KAFL--GADIA---I--NYTE-E-D---FPEALRA---QNGG---H---------
-G----ADVILDVV-GAKYLRQNVDALADYGRLIVIGLQGGTKA-E--LDLGKLLSKRAA
IIGTALRPRPVA---EKGVIMNAVR---------EAVWPLL-----A----DG-------
---RIRPLVARTFPL--DQ--------VRAAHEYFDSGDHVGKVLLVM-------
>tr|A0L184|A0L184_SHESA Response regulator receiver protein OS=Shewanella sp. (strain ANA-3) GN=Shewana3_3581 PE=4 SV=1
------------------------------------------------------------
---------------------------------MSELP--HDYTHIYL----------E-
QP--GEPEV-----------MQL-TRS-P---L-PV-P---SAGQVLIRNRAAGVNGPDI
KQRMG--VYPPP--P-G-ASPIIGLEVAGEICA----LG----------EGV---T-Q--
----WQLGDKVCALVPGGGYGEYSLTYAEHCLPIPK----GFSEVQAAALPETFFTVWGN
LFMR-AGL--KAG-----ET----------------------------------------
----------VLVHGGSGGIGSTAISLA-KHL--------------G-ATVIATTGQDAK
RDYC-AG-L--GAHLV---V--NYNT-Q-N---FVEEVMA---FTQG---K---------
-G----VNVVFDIA-GGDFINLNLQALALDGRMVSVSTQRSGKA-E--VSILQLMAKRIV
WTGSTLRPQSVA---AKAEIAKQLR---------ERVWPLL-----D----SQ-------
---QIVPHICATFPL--AE--------AAKAHALMQSGEHRGKVVLTL-------
>tr|A0LNF3|A0LNF3_SYNFM Alcohol dehydrogenase, zinc-binding domain protein OS=Syntrophobacter fumaroxidans (strain DSM 10017 / MPOB) GN=Sfum_3282 PE=4 SV=1
------------------------------------------------------------
-------------------------------------MNKQRMPAVVV--------RETG
KK--GDWNE-----------LSI-EEV-P---L-PQ-V---KQDEVIVQVHACSVNRADL
LQRRG--LYPPP--L-G-ASSIMGLDFAGTITE----VG----------SNV---E-G--
----WEPWAKVFGITAGGGYGRYVAVPAAHLVPIPA----NLSFVDAAAAAEVFFTAFLN
IFLE-AMI--ESG-----ET----------------------------------------
----------LLIHGGGSGVGTAAIQLA-RAA--------------A-VRVIVTAGSEDK
LQRC-LE-L--GAAHG---I--NYKE-Q-D---FAAEVLE---LTEG---R---------
-G----VDVILDWI-GASYLEKHLRILKTRGRLVLIGLMGGTRT-E--IQLPVVLTKRLR
IIGSVLRSQSDK---EKAALVRAFT---------DWVLPLL-----E----SG-------
---KVRPVVDRVFPI--DK--------VEEAHQYMLAGEHFGKLVLTW-------
>tr|A0LWR3|A0LWR3_ACIC1 Alcohol dehydrogenase, zinc-binding domain protein OS=Acidothermus cellulolyticus (strain ATCC 43068 / 11B) GN=Acel_2101 PE=4 SV=1
------------------------------------------------------------
------------------------------------------MHAITI----------R-
GF--GGPDV-----------LTW-TEV-P---D-PV-P---ASGEVVIDVVAAGVNRADL
LQREG--HYPPP--P-G-APDIPGLECAGVISA----VG----------PGV---D-G--
----WQPGDRVCALLGGGGYAERVAVRADHVLPIPA----GVTLVEAAAFPEAACTVWST
VFMA-ARA--RAG-----ET----------------------------------------
----------LLIHGGASGIGTFAVQLA-TAW--------------G-LRVTATAGTAEK
CERV-HA-L--GAEFV---I--NYRT-Q-D---FVAEISA---RTGG---R---------
-G----VDVVLDIV-GGPYLARNLAVLAPDGRIVVIALQGGRRA-E--LDLAALMTKRGS
IYAAGLRARPPE---QKAEIVSEVR---------THVWPLI-----G----SG-------
---QIRPVIEAQVPM--HE--------AARAHRILEAGRHVGKVVLVHPARVMT-
>tr|A0PKJ4|A0PKJ4_MYCUA Oxidoreductase OS=Mycobacterium ulcerans (strain Agy99) GN=MUL_0096 PE=4 SV=1
------------------------------------------------------------
---------------------------------------MAFVHAIVA----------E-
-----SADH-----------LVW-QQV-P---D-VT-A---GAGEVVIKVAAAGVNRADV
LQAAG--KYPPP--P-G-ASEIIGMEVSGTITD----IG----------DGV---T-E--
----WSAGQEVCALLAGGGYAEYVAVPAGQVLPMPP----GVSLIDAAALPEVACTVWSN
LVMT-AHL--GPG-----QL----------------------------------------
----------VLIHGGACGIGSHAIQVC-TAL--------------G-ARVAVTAGSSEK
LQLS-RD-L--GAQIT---I--NYRD-E-D---FVARLKQ---ETDG---S---------
-G----ADVILDIM-GAAYLDRNVDALAVDGQLVIIGMQGGIKA-E--LNLGKLLTKRAR
VIGTTLRARPLQGPNGKAVIAQAVT---------ASVWPMI-----A----SN-------
---RVRPIIGSRLPI--GQ--------AAQAHQLLLSGQSYGKILLTVDG-----
>tr|A0Q9E6|A0Q9E6_MYCA1 Quinone oxidoreductase OS=Mycobacterium avium (strain 104) GN=MAV_0242 PE=4 SV=1
------------------------------------------------------------
---------------------------------------MATMRAIVA----------E-
-----SADQ-----------LSW-QEV-A---D-VS-A---GPGEVVVKVAAAGVNRADV
LQAAG--KYPPP--P-G-ASETIGMEVSGVIAE----VG----------DGV---T-E--
----WSVGQEVCALLAGGGYAEYVAVPAGQLLPIPA----GVDLVDAAGLPEVACTVWSN
LVLI-AGL--RNG-----QL----------------------------------------
----------LLVHGGASGIGSHAIQVA-RAL--------------G-ARVAVTAGSAEK
LGFC-RE-L--GADIT---I--NYRD-E-D---FVARLAD---ET-----G---------
-G----ADVILDIM-GAAYLDRNIDALATDGQLVIIGMQGGVKA-E--LNIGKLLAKRAR
VIGTTLRGRPVSGPNSKTEIVQAVT---------ASVWPMI-----A----DG-------
---RVRPIIGARLPI--QQ--------AGDAHRRLVASEVTGKIVLTV-------
>tr|A0R5Y8|A0R5Y8_MYCS2 Quinone oxidoreductase OS=Mycobacterium smegmatis (strain ATCC 700084 / mc(2)155) GN=MSMEG_6362 PE=4 SV=1
------------------------------------------------------------
------------------------------------------MHAIVA----------S-
VN--GG--------------LNW-ENV-A---S-IA-P---ANGEVLIKVHTAGINRADL
LQAAG--KYPPP--P-G-ASEVIGLEVSGTVEA----LG----------DGV---S-G--
----WSVGQPVCALLAGGGYAEYVAVPAPQVLPVPD----GVSLRDAAGLPEVACTVWSN
VVMT-AGL--TAG-----HL----------------------------------------
----------LLVHGGASGIGTHAIQVA-KAM--------------G-ARVAVTAGSEEK
LGIC-RD-L--GADIT---I--NYRE-E-D---FVERLRR---ETD--------------
-G----ADVILDIM-GAAYLDRNVDALATGGRLVIIGMQGGVKA-E--LNIGKLLGKRAG
VIATSLRPRPVDGPGGKGEIVRAVR---------ENVWPMI-----A----DG-------
---RVKPIIGAELPI--EN--------AQQGHDLLASGKVTGKVLLRVSE-----
>tr|A1ASL6|A1ASL6_PELPD Alcohol dehydrogenase, zinc-binding domain protein OS=Pelobacter propionicus (strain DSM 2379) GN=Ppro_2736 PE=4 SV=1
------------------------------------------------------------
------------------------------------------MKAVLM----------D-
GF--GGIEV-----------LGL-GEV-E---R-PV-P---GEGQVLVKTFATSINRPDM
VQRQG--KYPPP--A-G-DSDILGLEVAGVIEE----LG----------AGV---I-G--
----WKKGDRVMSLVGGGGYAEYAVAYASHLMPIPE----SMSFEEAACVCESSITAFLN
VFIL-GEF--KDG-----QT----------------------------------------
----------AILHGGGGGVNTAAIQLC-RAL--------------TPGCRLIVTSSPEK
MERV-KQ-V--GADFL---I--NYRE-TPD---FSDLVKE---YTGK---K---------
-G----VDLILDHI-GAKYLAPNMNSLAYKGRMVVIGVTSGIKA-E--LNLALMMVKRQQ
IIGSVLRSRPVS---EKGEIVAEFT---------RRALPKF-----A----DR-------
---TIVPIIEKVFTI--DQ--------VVEAHRMMEEDRHFGKIVLKIQ------
>tr|A1B4B7|A1B4B7_PARDP Alcohol dehydrogenase, zinc-binding domain protein OS=Paracoccus denitrificans (strain Pd 1222) GN=Pden_2269 PE=4 SV=1
------------------------------------------------------------
------------------------------------------MQAIEI----------S-
SP--GSAEV-----------LRP-VTR-P---V-PV-A---GHGQILIRIAWAGVNRPDV
LQRAG--SYAPP--P-G-ASDLPGLECAGEVAA----VG----------PGV---T-R--
----WKPGEQVCALLPGGGYAEYATCPAEHALPIPQ----GLTLRMAAALPETAFTVWSN
VVMR-GGL--RPG-----ER----------------------------------------
----------FLVHGGSSGIGTMAIQTA-RAL--------------G-ARVWATAGSAEK
CAAC-EK-L--GAN-A---I--NYRE-E-D---FVAVLRK------A---G---------
-G----ADLILDMV-GGDYIARNIRCLADDGRLAMIAFLAGPKA-E--INFAQIMARRLS
VTGSTLRPQSDL---AKARIACELQ---------ERLWPLV-----E----AG-------
---AVRPLIDSTFPL--GE--------AAEAHRRMEGSNHIGKILLQVSAQD---
>tr|A1R329|A1R329_ARTAT Putative quinone oxidoreductase OS=Arthrobacter aurescens (strain TC1) GN=AAur_0846 PE=4 SV=1
------------------------------------------------------------
------------------------------------------MKAVYI----------S-
EP--GGPEV-----------LEI-REV-P---S-PV-P---GEGEVLIDVVAAGLNRADV
QQRRG--FYPPP--P-G-ASEVPGLEVSGRIAA----FG----------PGV---T-KA-
----FSVGDKVVALLSGGGYAQQVAVPAEQVLRIPD----GVDLITAASLPEVAATVYSN
LIMT-AQL--QPG-----ET----------------------------------------
----------VLIHGATGGIGTMAIQLA-KAY--------------G-AKVATTAGTDEK
VGTA-KAFL--GADIA---I--NYTE-E-D---FAESLKA---HNGG---K---------
-G----ADVILDVV-GAKYLQQNIEALADYGRLIVIGLQGGTKA-E--INLGQLLSKRAA
VIGTALRPRPVT---EKGIIMSAVR---------ESVWPML-----T----DG-------
---RIKPLVAKSFPL--DQ--------VREAHEYFDSGEHVGKVLLLL-------
>tr|A1S2Y7|A1S2Y7_SHEAM Alcohol dehydrogenase, zinc-containing OS=Shewanella amazonensis (strain ATCC BAA-1098 / SB2B) GN=Sama_0533 PE=4 SV=1
------------------------------------------------------------
------------------------------------MT--SFHTQVVF----------D-
AP--GSPEV-----------MKL-VQG-P---A-PS-P---QVGEVLIRVAAAGVNGPDL
AQRKG--AYPPP--P-G-ASPILGLEVSGEVVE----VA----------PDV---S-W--
----PRIGDKVCALVPGGGYAGLVVTPALHCLPIPL----TMSLEEAAGLPETFFTVWGN
LFMR-AGL--KAG-----ET----------------------------------------
----------LLIQGGSGGIGSTAILLA-RAF--------------G-ARVLVTSGSAEK
REYC-VS-L--GADMA---F--DYRD-E-A---LVDRVLA---ATDG---R---------
-G----VDVVLDMA-GGAMVNNNLKMLANDGRMVSVAMQAGPRA-E--VDVFRIMSKRIL
WTGSTLRPQSIE---AKAAIAKELR---------EKVWPLL-----D----SG-------
---QCRIPLFGVYRL--DE--------VVKVHSIMEAKSHHGKLVLSLDGI-A--
>tr|A1SD40|A1SD40_NOCSJ Alcohol dehydrogenase, zinc-binding domain protein OS=Nocardioides sp. (strain BAA-499 / JS614) GN=Noca_0180 PE=4 SV=1
------------------------------------------------------------
------------------------------------------MRAVIA----------T-
GA--GGPDV-----------LSV-AEL-P---D-PE-P---GPGEVLLAVAAAGLNRADL
LQRQG--FYPPP--P-G-ASDVIGMECSGTVAA----LG----------EGV---E-G--
----WAVGDPACALLAGGGYAELVAVPSGQLMPVPD----GVDLVTAAALPEVACTVWSN
VFML-GGL--KPG-----EA----------------------------------------
----------FLVHGGAGGIGTFAIQLA-HQL--------------G-AQVLTTAGTAEK
RAAC-AA-L--GADVT---I--DYRD-Q-D---FVEVARA---ATEG---R---------
-G----VDLVLDNM-GAKYLDRNLDALATEGRLVIIGMQGGTRA-E--LDINKLLRKRGA
IIATTLRARPTE---EKSAICASVV---------EHVWPLV-----A----EG-------
---LVRPVVHGTMPL--AE--------AGAAHALMESGEHSGKILLTV-------
>tr|A1TGT0|A1TGT0_MYCVP Alcohol dehydrogenase, zinc-binding domain protein OS=Mycobacterium vanbaalenii (strain DSM 7251 / PYR-1) GN=Mvan_5615 PE=4 SV=1
------------------------------------------------------------
------------------------------------------MHAIVA----------Q-
----PSSEG-----------LTW-QSV-P---D-IA-P---APGEVLIRVAAAGVNRADL
LQAAG--KYPPP--P-G-ASDILGLEVSGTIAA----IG----------EGV---T-K--
----WSQGQPVCALLAGGGYAEFVAVPAGQVLPIPD----GVPVPHAAGLPEVACTVWSN
VVMA-AGL--TAP-----EL----------------------------------------
----------LLVHGGASGIGTHAIQVA-KAL--------------N-CRVAVTAGSRNK
LDLC-AE-L--GADIT---I--DYHN-E-D---YVGVVR------DA---G---------
-G----ADVILDIM-GAAYLDRNIETLADGGRLVIIGMQGGAKA-E--LNIGKLLTKRGS
VIATALRSRPVHGRGGKADIVARVG---------AELWPLV-----A----DG-------
---QVRPVIGAEFPI--AE--------AQAAHELLASGDVSGKVLLRVDV-----
>tr|A1TLL3|A1TLL3_ACIAC Alcohol dehydrogenase, zinc-binding domain protein OS=Acidovorax avenae subsp. citrulli (strain AAC00-1) GN=Aave_1260 PE=4 SV=1
------------------------------------------------------------
------------------------------------MA--TTMRAVEI----------A-
GS--GGPEV-----------LRL-AER-P---V-PR-P---GVGELLIRVAASGINRPDV
LQRKG--HYAPP--P-G-ASDLPGLEVAGTIAE----GD-------GSAMAA---A-G--
----LKVGDRVCALVAGGGYAEWCVAPVAQCLPVPE----GWSDVEAASLPETFFTVWSN
VFDR-GRL--AAG-----ET----------------------------------------
----------LLVQGGSSGIGVTAIQLG-RAF--------------G-ATVIVTAGSDEK
CRTC-LE-L--GAHHA---I--NYKT-Q-D---FVAEARR---ITDG---R---------
-G----VDVVLDMV-AGDYVAREVECLAEDGRLVIIAVQGGVQS-S--FDAGLVLRRRLT
VTGSTLRPRSVA---FKGAIAAALR---------ERVWPLL-----V----AR-------
---TVRPVVHSTFPA--AE--------ASRAHALMESSQHAGKIVLTWTA-----
>tr|A1UN57|A1UN57_MYCSK Alcohol dehydrogenase, zinc-binding domain protein OS=Mycobacterium sp. (strain KMS) GN=Mkms_5076 PE=4 SV=1
------------------------------------------------------------
------------------------------------------MQAIVA----------E-
-----SPAK-----------LIW-TEV-P---E-RP-L---QSGDVRIDVVAAGINRADL
LQAAG--KYPPP--K-G-ASDIMGLEVSGVISD----VA----------DDV---S-G--
----WAVGQPVCALLAGGGYAENVTVPAGQVMPVPE----SVDLAHAAALPEVACTVWSN
VVMT-AAL--AAG-----EV----------------------------------------
----------LLIHGGASGIGTHAIQVA-NAL--------------G-CRVAVTAGSANK
LDLC-RE-L--GAEVA---I--NYRD-E-D---FVERLRA---ETDG---A---------
-G----ADVILDIM-GAAYLDRNVDALATGGRLAIIGMQGGVKA-E--LNIGKLLAKRAS
VTATALRSRPVSGPGSKSDIVAEVV---------ANVWPMV-----A----DG-------
---RVRPIIGAEFPV--QE--------AQAAQEMLDSGEVSGKVLLRVRD-----
>tr|A1VM57|A1VM57_POLNA Alcohol dehydrogenase, zinc-binding domain protein OS=Polaromonas naphthalenivorans (strain CJ2) GN=Pnap_1421 PE=4 SV=1
------------------------------------------------------------
------------------------------------------MQVIEI----------T-
SF--GAPDV-----------LQL-GER-P---D-PE-P---AAGEVLIRVAASGVNRPDV
LQRTG--NYPVP--P-G-ASDIPGLEVAGEIIA----GD-------AQAMAA---A-G--
----LKIGDRVCALVAGGGYAGLCVAPVGQCLPVPE----GLSDVQAASLPETFFTVWSN
VFER-AHL--QKG-----ET----------------------------------------
----------LLVQGGSSGIGVTAIQIA-KAI--------------G-ATVLVTAGSDEK
CAAC-VA-L--GADHA---I--NYKT-G-E---FVEEVKK---LTNG---Q---------
-G----VDVILDMV-GGSYVAREVQCLAEDGRLVIIAVQGGVKA-E--FNAGLVLRKRLT
ITGSTLRPRSLE---FKTAIAMALK---------EKIWPLI-----A----SG-------
---AIKPVIHSTFAA--AD--------AAKAHTLMESNQHIGKIVLTW-------
>tr|A1VU77|A1VU77_POLNA Alcohol dehydrogenase, zinc-binding domain protein OS=Polaromonas naphthalenivorans (strain CJ2) GN=Pnap_3909 PE=4 SV=1
------------------------------------------------------------
------------------------------------------MKAINF----------K-
EF--GEADV-----------LQL-GDA-P---E-PV-L---RPHDLLVRNHAVGVNRADL
THRRG--GYGRA--NFG-DSDIMGLEIAGEVIA----TG----------AEV---D-G--
----FQTGDRVMGIVGGGAYAEIARIDYRMAMHIPE----RLDYIHAAAIPEVFVTAHEA
LVHL-GRL--QAG-----DA----------------------------------------
----------VLIHAAAGGVGSAAVQLA-HAI--------------G-TQVFATA-DASK
LERV-QQ-L--GADRG---I--DYKT-E-D---FAAVIAG---ATDG---R---------
-G----VDVVIDFI-GAPYLERNLLSLADGGRLVQVGLLGGGKNAA--LPLDRLLYKHLQ
IMGTVMKSRPPQ---VKQAMVRRFS---------EQWLRHF-----E----RA-------
---NLAPVLDSVFAL--SK--------AADAHRRMESGLNVGKIILIPFGNGA--
>tr|A1WLP7|A1WLP7_VEREI Alcohol dehydrogenase, zinc-binding domain protein OS=Verminephrobacter eiseniae (strain EF01-2) GN=Veis_2816 PE=4 SV=1
------------------------------------------------------------
----------------MRWWPGSLGCVVTPQPPSSPMK--RTMQAVEI----------R-
SF--GGPEV-----------LGL-AER-P---V-PQ-P---GTAELLIRVRASGVNRPDV
LQRLG--HYAPP--P-G-SSDIPGLEVAGVVES----GD-------AAALAE---A-G--
----IRVGDRVCALLAGGGYAQWCVAPVVQCLPVPE----GLSDVQAASLPETFFTVWSN
VFDR-GRL--QAG-----ES----------------------------------------
----------LLVQGGSSGIGVAAIQLA-RAF--------------G-ATVIATAGSQEK
CAAC-LA-L--GAQHA---I--DYKT-Q-D---FVAEIKR---ITAG---R---------
-G----VDVVLDMV-AGDYVAREVECLAEDGRLVIIAVQGGVKS-S--LNAGLVLRRRLT
ITGSTLRPRAVP---FKGAIARALR---------ERVWPLL-----A----AG-------
---TLRPVVHSQFAA--AD--------ASQAHALMESNRHIGKIVLTWP------
>tr|A2SFM3|A2SFM3_METPP Putative oxidoreductase OS=Methylibium petroleiphilum (strain PM1) GN=Mpe_A1400 PE=4 SV=1
------------------------------------------------------------
------------------------------------------MQAIEI----------S-
QP--GGPEV-----------LRL-VER-P---E-PE-P---GPGELLIDVAAAGVNRPDV
LQRAG--AYPPP--P-G-ASDLPGLEVAGRIVG----GD-------AGALAA---A-G--
----FRLGDRVCALTHGGGYAQRCVAPVGQCLPVPA----GWSDIEAASLPETLFTVWIN
VFER-ARL--QPG-----ET----------------------------------------
----------LLVQGGASGIGVTAIQLA-KAF--------------G-CRVFVTVGDDAR
AQAC-RA-I--GADEA---I--NYRT-R-D---FVAEVER---LTGG---R---------
-G----VDVILDMV-AGSYVARELRCLADDGRLSIIAVQGGTKA-E--FDAGALLRRRLT
ITGSTLRPRTTE---YKAAVGAALR---------ARVWPLI-----E----AG-------
---RFKPMIHKTFPA--AQ--------AAQAHELMESGQHVGKLVLTW-------
>tr|A3D8Z2|A3D8Z2_SHEB5 Alcohol dehydrogenase, zinc-binding domain protein OS=Shewanella baltica (strain OS155 / ATCC BAA-1091) GN=Sbal_3731 PE=4 SV=1
------------------------------------------------------------
---------------------------------MSALP--SEYTHIHV----------E-
QP--GTPEV-----------MQL-SRS-P---L-PV-P---ASGQVLIRVHAAGVNGPDV
KQRVG--AYPPP--P-G-ASPIIGLEVAGDICA----LG----------DGV---S-Q--
----WQIGDKVCALVPGGGYGEYVLTYAAHCLPIPT----GFSYVQAAALPETFFTVWGN
LFMR-AGL--KAG-----ET----------------------------------------
----------VLIHGGSGGIGSTAIQLA-SAL--------------G-SKVIATTGQDEK
RDYC-LS-L--GATEV---I--NYRT-H-N---FVEPVMT---LTQD---K---------
-G----VNVVFDIA-GGDFINLDLQALALDGRMVSVAMQRGPKA-E--VEIFRLMAKRIM
WTGSTLRPQSVE---AKATIAAELF---------EKVWPLL-----N----AH-------
---KIVPNIFATFPL--GE--------AAKAHALMESGEHRGKVVLTVI------
>tr|A3PMA7|A3PMA7_RHOS1 Alcohol dehydrogenase, zinc-binding domain protein OS=Rhodobacter sphaeroides (strain ATCC 17029 / ATH 2.4.9) GN=Rsph17029_2371 PE=4 SV=1
------------------------------------------------------------
----------------------------------MSLP--ETMRAIEI----------S-
RP--GGPEV-----------LRP-ATV-P---V-PV-P---GHGQILIRVAYAGVNRPDA
LQRAG--AYAPP--P-G-ASPLPGLEASGTVAA----VG----------PGV---T-R--
----WRVGEEVCALLPGGGYADYAVTPADHALPVPA----GLTLREAACLPETCFTVWSN
VALR-GGL--RAG-----ER----------------------------------------
----------FLVHGGSSGIGTTAIQLA-AAL--------------G-ARVFATAGSEEK
CAAC-RA-L--GAERA---I--NYRE-E-D---FVAVLKA------E---G---------
-G----ADLILDMV-GGSYLPRNVRALATEGRLVQIAFLEGTKV-E--LNFAEVMMRRLT
ITGSTLRPQSDL---AKARYARDIE---------TQVWPLV-----A----RG-------
---ALRPVIDGEFPI--EQ--------AAEAHARMEGSSHIGKIVLKL-------
>tr|A3QI42|A3QI42_SHELP Alcohol dehydrogenase, zinc-binding domain protein OS=Shewanella loihica (strain ATCC BAA-1088 / PV-4) GN=Shew_3274 PE=4 SV=1
------------------------------------------------------------
---------------------------------MSMLP--THYTHVQF----------N-
AP--GGPEV-----------LEL-AQS-P---L-PE-F---APDQLLIKVEYAGVNGPDI
AQRRG--LYPPP--P-G-ASEILGLEVSGTVVA----VG----------DAV---T-G--
----WQLGDRVCALVPGGGYGEYVTTWGVHCLPIPT----GVTMAQAAALPETFFTVWGH
MFMR-GGL--KAG-----ET----------------------------------------
----------VLIHGGSGGIGSAAVTLA-KQF--------------A-VKVLVTCGCQEK
IDYC-LA-L--GADHG---F--NYHD-E-D---LLAQIKA----VAP---Q---------
-G----VDLVLDMA-SGDLIDLNLKALAIEGRLVTIALQRGRRA-E--VDVALLMAKRIC
WTGATLRPQSVA---AKQAIADGLR---------EQVWPKF-----D----TQ-------
EGCSLVPHLYAEFAL--GD--------AAKAHALMESGQHRGKLVLKVAND----
>tr|A4F681|A4F681_SACEN Probable NADPH:quinone reductase OS=Saccharopolyspora erythraea (strain NRRL 23338) GN=SACE_0203 PE=4 SV=1
------------------------------------------------------------
------------------------------------------MYAIAI----------R-
EP--GDPDV-----------LEW-TEQ-P---D-PS-P---GAGEVLVKVAAAGVNRADL
LQRRG--FYPPP--K-G-ASEILGLECSGTIAE----LG----------EGV---T-G--
----WTVGDQVCALLSGGGYAEQVAVPAAQVLPVPS----GVDLVEAAGLPEVTCTVWSN
VVME-AGL--RGG-----QF----------------------------------------
----------LLVHGGSGGIGTCAIQVA-TAL--------------G-ARVAATAGSPET
LQLC-RE-L--GADPA---I--SYRD-E-D---FVEVVKG---L------G---------
-G----ADVILDNM-GASYLDRNISALAPDGHLAVIGMQGGRKA-E--LDMGKMLAKRAR
MSLLALRSRPVEGANGKAAIVTDVR---------ERLWPLV-----E----EG-------
---KVRPIVHGRIPM--RE--------AARAHSALDAGGVRGKILLTVD------
>tr|A4G227|A4G227_HERAR Zinc-binding dehydrogenase superfamily (Quinone oxidoreductase, NADPH dependent) OS=Herminiimonas arsenicoxydans GN=HEAR0340 PE=4 SV=1
------------------------------------------------------------
------------------------------------------MRAIEI----------T-
QP--GPPDV-----------LKL-CER-P---M-PE-P---KAGELLIKVHAAGINRPDV
WQRLG--SYAVP--K-G-ASDIPGLEIAGEVVG----GD----------LAD---S-G--
----FKIGDMVCALAQGGGYAEYCTAPVEQCLPIPK----GLDVVEAASLPETFFTVWSN
VFDR-VGL--TGN-----ET----------------------------------------
----------LLVQGGTSGIGVTAIQIA-TAL--------------G-HRVFATAGSDEK
CRAC-EV-L--GAERG---I--NYKT-E-D---FVEVVKA---ATNG---K---------
-G----VDVILDII-GGDYVAREINCLADDGRLVFIALAGGNKA-T--LSLGQVMMRRLT
ITGSTLRARPVA---FKAAIADQLR---------TKVWPLI-----E----AG-------
---KIKPVVYQTFAL--ED--------AAQAHALMESSTHIGKIVLKV-------
>tr|A4JNP3|A4JNP3_BURVG Alcohol dehydrogenase, zinc-binding domain protein OS=Burkholderia vietnamiensis (strain G4 / LMG 22486) GN=Bcep1808_4939 PE=4 SV=1
------------------------------------------------------------
------------------------------------------MKAITF----------K-
EF--GDAEV-----------LQL-AEV-A---A-PE-V---RPDDLLVRVHAAGVNRADL
THRRG--GYGRP--NFG-DSTIMGLEIAGEVIE----TG----------SSV---Q-G--
----YKVGDRVMGVVGGGAYAERARIDWRMAMPIPA----TLDYVHAAAIPEVFVTAHEA
LLHL-GRL--QRG-----DA----------------------------------------
----------VLIHAAAGGVGSAAVQLA-YAT--------------G-ATIFATA-EASK
LERI-VQ-L--GVDHA---I--DYKT-Q-D---FSEVVAS---RTGK---R---------
-G----VDVVIDFV-GAPYFSRNVASLANGGRLVQVGILGGGGDVS--VSLEQILYRHLQ
IIGTVMKSRDQS---EKHAMVRRFR---------EHWLDRF-----AG---GA-------
---GLEPVVDSVFPL--AD--------AAAAHRRMESAVNVGKIILTMSEDS---
>tr|A4QAJ9|A4QAJ9_CORGB Putative uncharacterized protein OS=Corynebacterium glutamicum (strain R) GN=cgR_0282 PE=4 SV=1
------------------------------------------------------------
------------------------------------------MQAIVQ----------T-
EE--KVTAS-----------LEL-QEV-P---V-PT-L---KPGEVLVEVKAAGVNRADL
LQTQG--NYPVP--A-G-ASEILGLECAGVIVD----AG----------D-----T-G--
----QTVGQEVACLLTGGGYAEYVAVPEGQLMPIPE----GYSFVEAASIVEVACTVWSN
IGML-AGL--QKE-----DT----------------------------------------
----------FLIHGGAGGIGTFAIQMG-KAL--------------G-VTVAVTAGSTEK
LKTC-KN-L--GADIL---I--NYKE-E-D---FAEVLKN--------------------
-K----ADVILDII-GAKYLSQNVKAMAKDAHMVVIGMQGGVKG-E--LNLGHLLAKRGT
ISATALRGRDEA---DKARIVSSTV---------ENIWPLL-----Q----SK-------
---EITPHIDHTLPL--AE--------AAAALQKIQDGTITGKLVLTV-------
>tr|A4SXQ6|A4SXQ6_POLSQ Alcohol dehydrogenase, zinc-binding domain protein OS=Polynucleobacter sp. (strain QLW-P1DMWA-1) GN=Pnuc_1054 PE=4 SV=1
------------------------------------------------------------
------------------------------------------MRVIEI----------K-
EF--GAPEM-----------LVP-NTR-PDLAA-PA-A---GSGEVLIKVLAAGINRPDV
LQRKG--HYPVP--A-G-ASDIPGLEVAGEIIG----GD-----L-SHADNA---F-G--
----LKLGDKVCALVQGGGYADLCTAPIAQCLPYPT----GFSDQEAAALPETFYTVWSN
VFMR-GEL--SEG-----ET----------------------------------------
----------LLVQGGSSGIGVTAILIA-KAL--------------G-HKVFVTAGTDEK
CAAC-VA-L--GADLA---I--NYKT-Q-D---FVEEIKK---ATDG---K---------
-G----VNVILDMV-TGAYVQREIDCLADDGRIVIIAIQGGSKA-E--VSTNQILRRRLT
ITGSTLRPRPVS---FKKQITKQLY---------DNIWPLL-----N----AG-------
---KLKPSIYKTFTL--DQ--------AADAHSLMESSEHVGKIVLTV-------
>tr|A4T6B9|A4T6B9_MYCGI Alcohol dehydrogenase, zinc-binding domain protein OS=Mycobacterium gilvum (strain PYR-GCK) GN=Mflv_1189 PE=4 SV=1
------------------------------------------------------------
----------------------------------------------MA----------E-
-----TPDQ-----------LNW-QSV-P---D-PT-P---GPGEVLIRVHAAGVNRADL
LQAAG--KYPPP--P-G-ASEIIGLEASGTIAA----VG----------DGV---T-E--
----WSEGQRVCALLAGGGYAEYVAVPAGQVLPVPD----GVPLDHAAGLPEVACTVWSN
LVMT-ARL--RAP-----EL----------------------------------------
----------LLIHGGASGIGTHAIQVA-RAL--------------N-CRVAVTAGSRNK
LDLC-AE-L--GAEIT---I--DYHH-E-D---FVEVLRG--ADSDH---P---------
-G----ADVILDIM-GASYLDRNIDALATGGRLVIIGMQGGTKA-E--INLGKLLAKRGS
VMATALRSRPVTGRGSKSVIVSEVI---------ENVWPLV-----A----DG-------
---QVRPVIGAEFPI--SE--------AQAAHELLASGDVSGKVILRVDV-----
>tr|A4VJF4|A4VJF4_PSEU5 Probable oxidoreductase OS=Pseudomonas stutzeri (strain A1501) GN=PST_1413 PE=4 SV=1
------------------------------------------------------------
------------------------------------------MKALQ-------------
----GIEGQ-----------LEW-AHR-A---A-PA-C---AEGEVRIRVAAAGLNRADL
LQRAG--HYPPP--A-G-VTDILGLECAGVVSE----VN----------GR----S-R--
----WKVGDRVCTLLAGGGMAEEVVVDARHALPVPD----GLSLHEAAVIPEVYATAWLN
LYRL-GAL--LAG-----DK----------------------------------------
----------VLLHAGASGVGSAAIQLC-KAF--------------G-NPCWVSVGSAER
LAYC-ES-L--GAQGG---V--LRGE-S------LEALRD------F---A---------
-P----FDMILDPV-GAKYAALNLQLLGMDGRWVMIGLMGGRKA-E--LDLAGLLAKRIQ
LIGSTLRSRDAD---YKADLLAEME---------EKVWPLF-----T----SG-------
---KLSPRLERTFAI--GD--------VEAAFAALASNTVSGKVALVIDDSLA--
>tr|A4WVA9|A4WVA9_RHOS5 Alcohol dehydrogenase, zinc-binding domain protein OS=Rhodobacter sphaeroides (strain ATCC 17025 / ATH 2.4.3) GN=Rsph17025_2435 PE=4 SV=1
------------------------------------------------------------
-----------------------------MKENRVSLP--ETMRAVEI----------A-
RP--GAPDV-----------LKP-CTV-P---V-PV-P---GHGQILIRIAYAGVNRPDA
LQRAG--AYAPP--P-G-ASPLPGLEAAGTVAA----VG----------PGV---A-R--
----WKVGDEVCALLPGGGYAEYAVTPAGHALPVPE----GLGLREAACLPETCFTVWSN
VVLR-GGL--RAG-----ER----------------------------------------
----------FLVHGGSSGIGTTAIQMA-TAL--------------G-ARVFATAGSEEK
CAAC-RD-L--GAERA---I--NYRE-E-D---FVAVLKT------E---G---------
-G----ADLILDMV-GGSYLPRNVKALATEGRLVQIAFLEGTRI-E--LNFAEVMMRRLT
ITGSTLRPQSDL---AKDRYARDLE---------THVWPMV-----V----RG-------
---ALRPVMDSEFPL--EE--------AAQAHARMEGSSHVGKIVLKV-------
>tr|A4XD91|A4XD91_SALTO Alcohol dehydrogenase, zinc-binding domain protein OS=Salinispora tropica (strain ATCC BAA-916 / DSM 44818 / CNB-440) GN=Strop_4470 PE=4 SV=1
------------------------------------------------------------
------------------------------------------MHAITI----------Q-
EF--GGPDA-----------LVW-TEV-P---D-PE-P---GPGEVIVDVRASAVNRADV
LQRKG--YYPPP--P-G-ASPYPGLECSGVISA----IA----------DDV---P-G--
----WAVGQPVCALLAGGGYAERVAVPAGQLLPVPG----GVDLVDAAALPEVACTVWSN
VVRK-ARL--AAG-----ET----------------------------------------
----------LLVHGGGSGIGTFAIQLG-SAL--------------G-ATVLVTA-RLAK
HDRL-RA-L--GAAHP---I--DYRE-Q-D---FAEEVRQ---VTGG---R---------
-G----ADVILDIM-GAAYLGRNVAALATDGRLMLIGLLGGRKA-E--LDLGALLAKRAT
VAATTLRSLPPS---QKAEIVEGVR---------EQVWPLI-----A----AG-------
---KVRPVVDRRLPM--TD--------AAEAHRLVESNEHVGKVLLTVG------
>tr|A4XRX1|A4XRX1_PSEMY Alcohol dehydrogenase, zinc-binding domain protein OS=Pseudomonas mendocina (strain ymp) GN=Pmen_1322 PE=4 SV=1
------------------------------------------------------------
------------------------------------------MKALQ-------------
----GVEGQ-----------AQW-LEQ-P---A-QA-C---DAGQIRVKVAAAGLNRADL
LQRAG--LYPPP--P-G-ASQALGLECSGVVIE----VG----------AG----S-A--
----WQVGDRVCCLLAGGGMAEEVVLDARHALPIPE----GLSLVEAAVVPEVYATAWLN
LFQL-GAL--RPG-----EK----------------------------------------
----------VLLHAGASGVGSAAIQLC-KAF--------------G-SPCWVSVGSAER
LAYC-EA-L--GAQGG---A--LRGE-D------LQSLRD------F---A---------
-P----YDVILDPV-GGQYAALNLELLARDGRWINIGLMGGREA-T--LDLAQVLGKRIQ
LIGSTLRNRDEQ---FKADLLRDLQ---------QQVWPLF-----A----EG-------
---RLKPQLERSFAI--KD--------SEAAFETLAGNQVAGKLALLIDPTLV--
>tr|A4YM89|A4YM89_BRASO Putative NADPH quinone oxidoreductase OS=Bradyrhizobium sp. (strain ORS278) GN=BRADO1103 PE=4 SV=1
------------------------------------------------------------
-------------------------MFTPEGFLMEQLP--AQMTVVAI----------S-
QP--GGPEV-----------LKP-ETR-P---V-PK-P---GPGEILIKVKAAGVNRPDV
AQRSG--SYPPP--P-G-ASDLPGLEVAGEVVA----LG----------EGA---V-R--
----HKLGDTVMSLVAGGGYAQYCIAQDAQAMTVAP----ALSILEAGALPETLMTVWHN
VFER-GGL--KEG-----ET----------------------------------------
----------LLVHGGSSGIGTMAIQLA-KAF--------------G-AKVLVTVGSQDK
ADAC-VK-L--GADRA---I--NYKT-E-D---FVAVVKE---ATGG---K---------
-G----ANVILDMV-GGDYIERNYDAAATDGRIVQIAFLGSPKA-T--VNFVKLMVKRLT
HTGSTLRPRSNA---DKAAMVAAIE---------AKVMPFL-----R----EG-------
---RIKPLMDSTFQL--SD--------AAKAHARMETSQHIGKIVLEI-------
>tr|A4YXP2|A4YXP2_BRASO Putative NADPH quinone oxidoreductase OS=Bradyrhizobium sp. (strain ORS278) GN=BRADO4966 PE=4 SV=1
------------------------------------------------------------
------------------------------------------MKAYVY------------
-----GAQG-----------AAI-TDV-A---K-PT-P---KGTQVLIRVRACGLNRADL
GMTKG-HAHGAA--G-G-VGTVLGMEWAGEVAE----LG----------PDA---K-G--
----VKVGDRVMG-SGAAAFAEYTLADHGRLFHAPS----NMNFDEAATLPIALSTMHNA
VVTN-GAL--QPG-----QS----------------------------------------
----------VLVQGASSGVGLMAMQIA-KLK--------------GARLVIGSSTDATR
RGRL-KE-F--GADLA---I--DSSD-P-A---WVDQVLQ---ATNG---Q---------
-G----VDLIIDQV-SGAVANHNLAATKVLGRIVNVGRLGGTHA-D--FNFDLHAARRIS
HVGVTFRTRSIE---EIRAIFDEVK---------TDIWGAV-----E----QR-------
---TLRLPIDRVFAF--DD--------IGAAFAHMEANKHLGKIVVTL-------
>tr|A5CR55|A5CR55_CLAM3 Putative Zn-dependant oxidoreductase OS=Clavibacter michiganensis subsp. michiganensis (strain NCPPB 382) GN=CMM_1513 PE=4 SV=1
------------------------------------------------------------
------------------------------------------MRAITF----------P-
SP--GGPDV-----------LSL-TDL-P---D-PV-A---GPGEVLIRVAAAGVNRADL
SQRQG--AYPPP--A-G-APTHLGLEVSGTVAA----VG----------AGA---T-R--
----WGVGDRVCALLAGGGYAELVAVDERHVLPVPD----GLDLVEAAGLPEVVATVWSN
VVLD-AGL--APG-----ET----------------------------------------
----------LLVHGGSSGIGTMAIQLA-ARL--------------G-ARVAVTAGSPAK
LEAC-RA-L--GADIL---I--DYRQ-Q-D---FVQALLE---ATDG---H---------
-G----ADVVLDAI-GGDYIDRDIRALARDGRIMVIGAQSGAPT-S--IALGQLMARRGR
IWGTTLRARDAD---DKARIVAAIR---------ADVWPAV-----A----DG-------
---SVRPVVDRVFPL--ED--------AAAAHAHVASSQHVGKVLLAV-------
>tr|A5G2H5|A5G2H5_ACICJ Alcohol dehydrogenase, zinc-binding domain protein OS=Acidiphilium cryptum (strain JF-5) GN=Acry_2867 PE=4 SV=1
------------------------------------------------------------
----------------------------------MSLP--DSMKHVTF----------D-
RP--GGPEV-----------MHV-VTG-P---V-PE-P---RDDEVLIRVEAAGVNRPDV
QQRKG--AYPPP--P-G-ASPILGLEAAGTVVA----CG----------AAV---H-N--
----WRMGDRVTALCNGGAYAEYVAVPAAQCLPWPA----GFGAIEAASLPETYFTVWAN
LFDL-GRL--APG-----DS----------------------------------------
----------VLVHGGTSGIGVAALQMA-HAH--------------G-ASVYATAGSAAK
CNAC-LE-L--GATAA---I--NYRE-Q-D---FLHEIKA---LTAG---N---------
-G----VDVVLDMV-GAPYTQQNLRALRRGGRLIQIAFMGGSIASN--LDLLPIMINRLT
VTGSTMRPRSTA---EKGGIAAALR---------ERAWPWL-----E----SG-------
---KIRPVIAEAMPW--GD--------VVRAHRLMEESGHIGKIILSFE------
>tr|A5GDF3|A5GDF3_GEOUR Alcohol dehydrogenase, zinc-binding domain protein OS=Geobacter uraniireducens (strain Rf4) GN=Gura_0180 PE=4 SV=1
------------------------------------------------------------
------------------------------------------MKAVLL----------E-
GF--GGVEV-----------LKV-GEA-E---K-PS-P---KENEVLVKVMATSVNRPDL
VQREG--KYPPP--P-G-DSEILGLEVAGVIEQ----LG----------SNV---S-G--
----WRVGDRVLSLVGGGGYAEYAVAYADHLMPIPD----TMSFEEAACVCESYITAFLN
IFIL-GEF--KDG-----QT----------------------------------------
----------AILHGGGGGVNTAGIQLC-RAL--------------APNSKLIVTASPEK
MERV-KE-V--GADLV---V--NFRE-TPD---FSEIVKE---YTNK---K---------
-G----VDLILDHI-GAKYLAPNMNSLAYKGKLVVIGVTSGIKA-E--LNLALMMVKRQQ
IIGSVLRSRPVS---EKGEIVAEFT---------KRALPKF-----A----DR-------
---TIVPIIEKVFPL--DQ--------VVDAHRMMEEDKHFGKIVLKIGA-----
>tr|A5UZP6|A5UZP6_ROSS1 Alcohol dehydrogenase, zinc-binding domain protein OS=Roseiflexus sp. (strain RS-1) GN=RoseRS_3745 PE=4 SV=1
------------------------------------------------------------
------------------------------------------MKAILF----------D-
AP--GSPEV-----------LRY-DDA-P---D-PT-P---GADEVLVRVRATAVNRADL
LQRRG--VYAPP--P-G-ASPILGLELAGEVLT-----------------PA---G-P--
----WRVGDRVMAVVTGGGYAELAVVPVGMVMRIPD----SLSFEEAGAIPEAFLTAFLN
LFTL-GRL--QAG-----ET----------------------------------------
----------VLIHAGASGVGTAAIQLA-RVA--------------G-ARVFATAGSPEK
CALC-RE-L--GAELT---I--NYRE-E-S---FAARALD---ATGG---R---------
-G----VDLVLDFV-GAPYWQQNTAALALDGRLQLIGFLGGSAG-Q--IDLGPILAKRLH
VTGTTLRRMPLP---QKTALTADFV---------AFAHDRL-----A----SG-------
---ELRPVIDTVYPL--HQ--------AAEAHRVMEANRNAGKLVLRVEESVTQ-
>tr|A5V2I4|A5V2I4_SPHWW Quinone oxidoreductase putative, PIG3 OS=Sphingomonas wittichii (strain RW1 / DSM 6014 / JCM 10273) GN=Swit_0128 PE=4 SV=1
------------------------------------------------------------
---------------------------------MAEIP--EWMTAIDP----------E-
EK--GGPEI-----------LRP-VRR-P---V-PG-P---GPGQVLIRVAAAGVNRPDV
AQRNG--AYPPP--P-G-APSILGLEVAGEVVA----LG----------EGA---L-P--
----ELLGQPVCALVAGGGYADYVAAEAGLCLSVPN----TLSMVEAAAIPETLFTVWSN
VYER-AYA--ADG-----DR----------------------------------------
----------LLVHGGTSGIGTMAILLG-RIF--------------Q-VETIVTAGSDEK
CAAA-IK-L--GAAHA---I--NYRS-Q-D---YVAEVAR---ITGG---K---------
-G----VDIVLDMV-GGAYVPRNLDCLAEDGRHVSIAVLGGAKA-E--IPIWKIMQKRLT
LTGSTLRPRSVA---FKTAVADEIA---------SVVWPHV-----E----EG-------
---RLKPVIDATFPL--AQ--------AADAHRRLDE-DHVGKVVLVN-------
>tr|A5W7L3|A5W7L3_PSEP1 Quinone oxidoreductase putative, PIG3 OS=Pseudomonas putida (strain F1 / ATCC 700007) GN=Pput_3999 PE=4 SV=1
------------------------------------------------------------
------------------------------------------MKALQ-------------
----GVDGH-----------VEW-VEA-E---R-PT-C---DAGQVRIRVAAAGLNRADL
LQMKG--LYPPP--P-G-ASPYMGLECSGVVEE----VG----------AG----A-A--
----WRVGDRVCALLASGAMAEEVVVDARHVLPVPE----GLGLHEAAALPEVYATAWLN
IFQL-GAV--KAG-----EK----------------------------------------
----------VLVHAGASGVGSAAIQLC-KAF--------------G-SPVWVSVGSQDR
LAYC-QA-L--GAAGG---V--VRNE-N------LDALEG------F---G---------
-P----FDVILDPV-GAGYGELNLKLLARDGRWVIIGLMGGRKF-E--LDLAQVLGKRLE
ITGSTLRNRDDG---FKAELLRELQ---------QQVWPLF-----A----EG-------
---RLSPQLVDTYPV--EF--------AQAAYAELETNQVSGKLVMVIDPSLV--
>tr|A6SUY0|A6SUY0_JANMA NADPH2:quinone reductase OS=Janthinobacterium sp. (strain Marseille) (Minibacterium massiliensis) GN=qor1 PE=4 SV=1
------------------------------------------------------------
------------------------------------------MRAIEI----------T-
QP--GPPDV-----------LKL-CER-P---M-PE-P---KAGEVLIKVHAAGINRPDV
LQRTG--NYPVP--K-G-ASDLPGLEVAGEIVG----GD----------LTG---S-G--
----FKIGDMICALAQGGGYAEYCTAPVEQCLPIPK----GLDAVEAASLPETFFTVWSN
VFDR-VGL--TGD-----ET----------------------------------------
----------LLVQGGTSGIGVTAIQIA-TAL--------------G-HRVFATAGSDDK
ARAC-EV-M--GAERG---I--NYKT-E-D---FVEIVKA---ATGG---K---------
-G----VDVILDMV-GGDYVPREIRCLADDGRLVFIALLGGNKA-E--VSLGQILLRRLT
ITGSTLRPRPVA---FKAAIAKQLR---------ERVWPLI-----E----AG-------
---KIKPVIYQTFPL--EE--------AAQAHALMESSTHIGKIILKL-------
>tr|A6T7S1|A6T7S1_KLEP7 Putative zinc-containing alcohol dehydrogenase superfamily OS=Klebsiella pneumoniae subsp. pneumoniae (strain ATCC 700721 / MGH 78578) GN=KPN78578_11810 PE=4 SV=1
------------------------------------------------------------
------------------------------------------MKYIAI----------S-
QP--GGPEV-----------LQI-REG-E---I-PT-I---GEHEVLIEVKAAGVNRPDI
LQRQG--LYPMP--E-G-VTPVPGLEVAGVVVK----VG----------AQV---T-A--
----FTPGDRVCALTNGGGYAEYCAVPAGQTLPIPA----GLSFSEAAAIPETFFTVWAN
VFQL-GKL--QPG-----ES----------------------------------------
----------ILVHGGASGIGTTAVLLC-HAL--------------G-MTVYATVGQDEK
IAAL-RP-Y--AT--A---I--NYKT-D-D---FAEKIGQ---LTND---E---------
-G----VDVILDIV-GGPYFNRNLGLLKKDGRLVIIGFMGGRIAHE--VDIQTLMLKRAT
VTGSTMRGRTAA---EKQQIAEALR---------RHVWPLL-----E----AG-------
---KCKPLIYASYPM--AE--------IAEAHACLDSGQHLGKVVITMTS-----
>tr|A6U6Z4|A6U6Z4_SINMW Quinone oxidoreductase putative PIG3 OS=Sinorhizobium medicae (strain WSM419) GN=Smed_0568 PE=4 SV=1
------------------------------------------------------------
----------------------------------MTLP--TEMTYVDL----------P-
GP--GGPEN-----------MVL-ARG-A---M-PE-V---RTGDILVRVEAFGINRPDV
LQRKG--DYPLP--A-G-ASPILGLEVAGEVVA----LG----------HGA---S-G--
----FSIGDRVCALANGGAYAEYCAVPATQALLWPK----GYDAVKAAALPETFFTVWAN
VFDM-AGL--KSG-----ET----------------------------------------
----------FLVHGGSSGIGTTAIQLA-KAL--------------G-AEVFATAGSAAK
CKAC-EA-L--GAKRA---I--NYRE-E-D---FRAVVLE---ETGG---R---------
-G----ADVILDMV-GGPYFERNIGSLAKDGRLSIIAFLGGARVEG--GNIAPILMKRLR
IMGSLLRPRTAA---EKQAIRDGLA---------ARVWPLL-----E----GG-------
---EVAPVVQAVLPF--EE--------ISDAHRLMEQGDHIGKIVMRIG------
>tr|A6W4Q9|A6W4Q9_KINRD Quinone oxidoreductase putative PIG3 OS=Kineococcus radiotolerans (strain ATCC BAA-149 / DSM 14245 / SRS30216) GN=Krad_0308 PE=4 SV=1
------------------------------------------------------------
------------------------------------------MRAVIV----------D-
RP--GGPEV-----------LVP-TDL-P---D-PV-A---GPGEVVVRVAAAGVNRADV
AQRLG--KYPSP--P-G-APQNPGLEVSGWVES----AG----------PGV---A-R--
-----AVGEEVCALLGGGGYAERVVVPAGQLLPVPQ----GVGLVEAAALPEVACTVWSN
VFTL-AGL--RPG-----EL----------------------------------------
----------LLVHGGSSGIGTMAIQLA-RQI--------------G-ARVAVTAGSADK
LERC-AE-L--GAQVL---V--NYRD-D-D---FVERVRA----FEP---A---------
-G----ADVVLDLV-GAPYLARNLDVLATGGRLVVIATQGGTHA-E--LDLGLLMRKRIS
LHATGLRYRPAE---EKAGIVASVR---------DHVWPLV-----A----DG-------
---AVRPVVHATFPL--AE--------AARAHEVMEGSSHVGKLLLVTGATAPA-
>tr|A7H755|A7H755_ANADF Quinone oxidoreductase putative PIG3 OS=Anaeromyxobacter sp. (strain Fw109-5) GN=Anae109_0336 PE=4 SV=1
------------------------------------------------------------
------------------------------------------MKAVLF----------D-
GK--GGPEI-----------VRF-AET-S---D-PA-P---ARGEVLVRVRAAALNRADL
LQRRG--LYPPP--P-GTREDIPGLELAGEVAA----VG----------AGV---T-A--
----WKAGDRVMAIASGEAQAELAVAHERMLVRIPD----ALSSEDAAAIPEACVTSHDA
LFTL-GGL--RPG-----WP----------------------------------------
----------VLVHAIGSGVSTAALQIA-KAA--------------G-ATVIGTSRTADK
LERA-RA-L--GLDHG---ILVAKDE-P-R---FAEEVRR---LTGK---R---------
-G----CPLVLDFV-GAPYAAENLAALASGGRVVVIGTMGGPKA-Q--LDLGLLMRARGA
IVGTVLRPRPLE---EKIAATQAFA---------RDVLPLV-----A----AG-------
---AVKPVVDLVLPA--ER--------AREAHERMERNESFGKLVLTF-------
>tr|A7HUX3|A7HUX3_PARL1 Quinone oxidoreductase putative PIG3 OS=Parvibaculum lavamentivorans (strain DS-1 / DSM 13023 / NCIMB 13966) GN=Plav_2092 PE=4 SV=1
------------------------------------------------------------
---------------------------------MTTLP--KTMKAIAI----------R-
EP--GGPEV-----------LEL-REI-A---T-PE-P---GHGEILIKVAAAGINRPDT
IQRMG--LYPAP--P-G-SPETPGLEVAGEVVA----TG----------PGV---T-M--
----WKAGDKVCALVGGGGYAEYCLAHEAHALPVPQ----GFTMTEAAALPETFFTVWTN
VFER-GAL--KPG-----ET----------------------------------------
----------LLVHGGSSGIGTTAIQLA-SLF--------------G-STVIATAGSAEK
CAAC-EK-L--GAHAA---V--NYRE-Q-D---FVAEAKR---LTDG---R---------
-G----VDVILDMV-GGDYIARNIQACATDGRIVSIAFLNGSTA-E--VNFMPVMLKRLT
LTGSTLRPRSIE---EKAALASALK---------TKVWPLL-----D----AG-------
---RVKPQIDSVFPL--AD--------AAKAHALMEKSSHIGKIVLTV-------
>tr|A7IDJ8|A7IDJ8_XANP2 Quinone oxidoreductase putative PIG3 OS=Xanthobacter autotrophicus (strain ATCC BAA-1158 / Py2) GN=Xaut_0840 PE=4 SV=1
------------------------------------------------------------
-------------------------MSSAAPVSPAPLP--ETMTAILI----------S-
AP--GGPEV-----------LVP-GNR-P---V-PA-P---AAGELLVKVEAAGINRPDV
MQRKG--LYPPP--P-G-ASDIPGLEIAGTVVA----LG----------EGA---S-R--
----FKLGDRVCALVTGGGYAQYCTTHEATALPIPE----GLSAAEAAALPETAFTVWSN
IFER-GQL--KAG-----ET----------------------------------------
----------LLLHGGSSGIGTTAIQLA-KAF--------------G-ARVVVTAGSDEK
CAAC-VA-L--GADLA---V--NYRT-Q-D---FVAEVKS---FTGG---K---------
-G----ANVILDMI-GGPYIQKNYEAAAQDGRIVQIAFQQGAKA-E--VDFMRLMLKRLT
HTGSTLRSRPVA---EKAALAAAIV---------EQVFPLI-----A----AG-------
---KYRPVMDETFPL--AN--------AAAAHARMDASAHVGKIVLTVD------
>tr|A7IFS4|A7IFS4_XANP2 Quinone oxidoreductase putative PIG3 OS=Xanthobacter autotrophicus (strain ATCC BAA-1158 / Py2) GN=Xaut_1621 PE=4 SV=1
------------------------------------------------------------
-------------------------------MPVVEIP--SSMRQARF----------T-
GA--GGPEV-----------IAI-ETA-P---V-PR-P---GPGQVLVEVVAAGVNRPDC
LQRAG--NYPPP--P-G-ATEIPGLEIAGRVVA----LG----------EGV---D-S--
----LKIGDEVCALVISGGYAEYCVAEAPLCLPIPK----PLSLLEAAGLPENYYTVYDN
VFTR-GRL--KAG-----ET----------------------------------------
----------ILIHGGSSGIGSTAIQLA-HHA--------------G-ARVIATAGSPEK
CDFC-LK-L--GADAA---I--DYRA-K-D---FVAEVKA---LTDG---R---------
-G----VDEILDMV-GGPYVARNLQALAVEGRLVQIAFLQPSEV-T--IDLMPVMLKRLT
FTGSTLRARSVA---LKSAIAEALK---------RDVWPLL-----E----AG-------
---KIKPFVHATFPL--EQ--------AREAHALMESSAHLGKIMLETGR-----
>tr|A7NID5|A7NID5_ROSCS Quinone oxidoreductase putative PIG3 OS=Roseiflexus castenholzii (strain DSM 13941 / HLO8) GN=Rcas_1137 PE=4 SV=1
------------------------------------------------------------
------------------------------------------MKAILF----------D-
TP--GAPDV-----------LQY-GDA-P---D-PT-P---GSDELLVRVRATAVNRADL
LQRRG--AYAPP--P-G-ASPILGLELAGEVVT-----------------PT---G-Q--
----WRAGDRVMAVVTGGGYAELAVVPAGIAMRIPE----NLSFEEAAAIPEAFLTAFLN
LFAM-GKL--QTG-----ET----------------------------------------
----------VLIHAGASGVGTAAIQLA-RVA--------------G-ARVFATAGSAEK
LALC-RE-L--GAELA---I--NYRE-E-S---FAMRVLE---ATGS---R---------
-G----VDLILDFV-GAPYWQQNTAALALDGRLQLIGFLGGSTG-Q--IDLGPIMTKRLR
VTGATLRRTPLS---QKIALTADFV---------AFAHDRL-----T----RG-------
---ELRPIIDTIYPL--RD--------AAEAHRVMEANRNAGKLVLRVDTDAA--
>tr|A8AFW2|A8AFW2_CITK8 Putative uncharacterized protein OS=Citrobacter koseri (strain ATCC BAA-895 / CDC 4225-83 / SGSC4696) GN=CKO_01235 PE=4 SV=1
------------------------------------------------------------
------------------------------------------MKLIEI----------T-
EA--GGPEV-----------LKV-SQG-K---M-PE-C---GENDVLISVKAAGVNRPDI
MQREG--KYPMP--E-G-VTPVPGLEVAGIVHS----IG----------KNV---A-H--
----FSVGDRVCALTNGGGYAEFCAVPAGQVLPAPQ----NLSFTEAAALPETFFTVWAN
LFSL-GKV--KKE-----DV----------------------------------------
----------VLIHGGASGIGTTALALC-NAM--------------N-IKAFSTVGSDDK
IPFL-QQ-Y--GE--I---I--NYRT-H-D---FEEEILS---RTDG---K---------
-G----VDVILDIV-GAAYFNKNLRLLKKDGRLVLIGFMGGRMVKE--FDIQELILKRAV
VTGSTMRSRDAA---EKEEIAQQLI---------QKVWPLI-----E----AG-------
---KCKPVIHQIVKF--ED--------VRQAHTLLDAGTHIGKVILTLE------
>tr|A8G0K4|A8G0K4_SHESH Alcohol dehydrogenase, zinc-binding domain protein OS=Shewanella sediminis (strain HAW-EB3) GN=Ssed_4023 PE=4 SV=1
------------------------------------------------------------
-------------------------------MPEFSLP--SEYSHVAF----------D-
RP--GMAEV-----------MYM-TRS-P---M-PI-L---APGQVLIKVHSAGVNGPDV
AQRRG--LYPPP--K-E-ASPILGLEVAGEISK----VA----------KGV---D-Q--
----WEPGDMVCALVPGGGYGEYAVAYARHCLPVPC----GWSFQQAAAIPETFFTVWGN
LFMR-AGL--KAG-----ET----------------------------------------
----------VLINGASGGIGSAAIVLA-KAF--------------G-ARVIVTSGSDEK
CVYC-RN-L--GADLA---I--NYQD-K-D---FVGSVME---YTRD---K---------
-G----VEVVFDVA-GGDFINLNLKVLAMDGRMVSVAMQRGAKA-Q--VDIFRIMAKRIT
WTGSTLRPQSVT---AKAGIADELM---------AHVWPML-----Q----QSTKSGSKR
LICNLIPNIFAKFPL--DE--------CVCAHELMESGAHRGKI-----------
>tr|A8GGB7|A8GGB7_SERP5 Quinone oxidoreductase putative PIG3 OS=Serratia proteamaculans (strain 568) GN=Spro_3056 PE=4 SV=1
------------------------------------------------------------
------------------------------MSANPALP--NTMKVVEI----------S-
QP--GEPEV-----------LIS-SQR-P---L-PT-L---QQGEILVKVAAAGVNRPDV
MQRRG--QYAPP--A-G-ASDIPGLEIAGTVVA----IG----------IGV---Q-N--
----YAIGDAVCALIAGGGYAEYCKVHESNALPVPE----GFSLIEAAAIPETFFTVWVN
VFQR-GHL--KAG-----ET----------------------------------------
----------VLIHGGTSGIGTVATLLA-KAF--------------C-ARVITTVGSEEK
RQAS-LA-L--GADVA---I--NYRN-E-D---FVEQTQR---ATNG---K---------
-G----ADVIVDLI-AGDYVAKNYQAAAMDGRIVQIGTQNGVVK-E--LNLMPLLIKRLT
HTGSTLRARSVE---DKAQIAADLR---------QKVWPLL-----E----RG-------
---ALKPQIFKTFPL--DQ--------AAEAHALMESSQHIGKIMLTI-------
>tr|A8I0Z0|A8I0Z0_AZOC5 Zinc-containing alcohol dehydrogenase superfamily OS=Azorhizobium caulinodans (strain ATCC 43989 / DSM 5975 / ORS 571) GN=AZC_1313 PE=4 SV=1
------------------------------------------------------------
------------------------------------------MKAVIY----------D-
AF--GPADV-----------LRL-AEV-P---M-PE-V---RPRDLLVKVHAAGVNRADL
LQRQG--YYGRQ--SYG-ESDLLGLEVAGEVVA----VG----------HEV---T-D--
----IEPGEPVMAIVGGGAYAEFARVDRGLAVRIPP----ALDFTGAAAVMESFVTAWEA
AVHL-GGT--GAV-----TT----------------------------------------
----------VLVHAAAGGVGSAGVEIA-HSL--------------G-ARVFATANAQRR
TDI--LN-L--GAECV---F--DYRS-E-D---FEQGVRA---ATQG---Q---------
-G----VDVIIDFV-GGDYLARNLRSLALGGRLVQVGLLGGKDTAE--LPLSVLLHNHLR
IIGTVMKSRDAE---EKRAMVRRFA---------ENALPMF-----T----DG-------
---RLKPLVGEVFPL--SE--------AANAHRCMEAGGGFGKIVLKVSP-----
>tr|A8IM54|A8IM54_AZOC5 Putative zinc-binding dehydrogenase OS=Azorhizobium caulinodans (strain ATCC 43989 / DSM 5975 / ORS 571) GN=AZC_0490 PE=4 SV=1
--------------------------------------------MLRHFHPRPDGLPERR
RPTSTGQPPRASAEGASGARHHPSPSPFRGAAMTTPLP--ATMTAITI----------P-
TP--GGPEA-----------LVP-GER-P---V-PQ-P---VKGELLVKVKAAGVNRPDV
MQRKG--LYPPP--A-G-ASDIPGLEIAGTVVA----TG----------PET---Q-R--
----FKVGDRVCALVTGGGYAEYCTTSALTALPIPD----GLSATEAAALPETFFTVWSN
VFDR-GRL--QPG-----EV----------------------------------------
----------LLVHGGTSGIGTTAIQLA-KAF--------------G-SKVFVTVGSPEK
CEAA-RK-L--GADLA---I--DYNT-Q-D---FVAEVKS---ATGG---K---------
-G----ADVILDMV-AGDYIARNYEAAAVDGRIVQIAFQKGSKA-Q--VDFMRVMLKRLT
HTGSTLRSRPVA---DKALIAQALE---------EKVWPLI-----A----KG-------
---SVKPLIDATFPL--KE--------AAAAHAHMEGSTHIGKIVLTIG------
>tr|A8LDY7|A8LDY7_FRASN Quinone oxidoreductase putative PIG3 OS=Frankia sp. (strain EAN1pec) GN=Franean1_0286 PE=4 SV=1
------------------------------------------------------------
------------------------------------------------------------
--------------------MSW-SEV-P---DLPP-P---GNGEVTVDIVATAVNRADL
LQRQG--FYPPP--R-G-ATEIIGMECSGRVAA----LG----------PGV---D-G--
----FALGDEVCALLVGGGYATQVNVPAAQLLPVPS----GVDLIHAAGLPEVACTVHST
VFER-AAL--ADG-----EV----------------------------------------
----------FLVHGGASGIGTFAIQAV-RAL------------RPS-AVVATTAGSAEK
LVRC-RE-L--GAHIT---V--AYRD-E-D---FVARVRA---ETGG---H---------
-G----ADVILDNM-GASYLERNVDLLATEGRLVVIGLQGGTKG-T--LNLGALLPKRAS
VHALSLRARPDA---QKARIVAGVR---------EEFWPEV-----A----AG-------
---RIRPVIDRVLPI--TE--------VATAHRVLEESGHVGKVVMTVGG-----
>tr|A8LLI7|A8LLI7_DINSH Quinone oxidoreductase putative PIG3 OS=Dinoroseobacter shibae (strain DFL 12) GN=Dshi_0248 PE=4 SV=1
------------------------------------------------------------
----------------------------------MTLP--ETMRAVEI----------T-
EP--GGPEV-----------LRP-CTR-P---M-PV-P---GAGQILIKVAYAGVNRPDA
LQRAG--SYAPP--P-T-ASDLPGLEVAGEVVA----TG----------PDV---A-R--
----WAVGDQVCALTPGGGYAEYVVCPAAHALPVPD----GMPLDQAAALCENHYTVWSN
VVTR-GGL--TGG-----ER----------------------------------------
----------FLVHGGSSGIGTVAIQLA-HAL--------------G-ARVFATAGSAAK
CAAC-MD-L--GAERA---I--NYRE-E-D---FVPVLQD------E---G---------
-G----ANLILDMV-GGDYIPRNLKSLAEDGRLVQIAFLQGPKV-A--VNFAPLMMRRLT
ITGSTLRPQSDL---AKARIAAELE---------REVWPLL-----S----AG-------
---RIKVVMDSEFAL--DD--------AAKAHARMESSAHIGKIVLKV-------
>tr|A8LWC2|A8LWC2_SALAI Quinone oxidoreductase putative PIG3 OS=Salinispora arenicola (strain CNS-205) GN=Sare_4983 PE=4 SV=1
------------------------------------------------------------
------------------------------------------MHAIKI----------Q-
EP--GGPDM-----------LVW-SEV-P---D-PE-P---GPGEVIVDVRASGVNRGDI
LQRQG--HYPPP--P-G-ASPYPGLECSGTISA----IA----------DDV---R-G--
----WTVGQQVCALLAGGGYAERVAVPAGQLLPVPD----GVDLVDSAALPEVACTVWSN
VVRL-ARL--TAG-----ET----------------------------------------
----------LLVHGGGSGIGTFAIQLG-SAL--------------G-ATVAATA-RLPK
HDRL-RK-L--GAAHT---I--DYRE-Q-D---FVEEVRQ---VTDS---R---------
-G----ADVILDII-GAAYLERNLAALATGGRLMVIGMQGGRKA-E--LDLAGLLVKRAA
VAATALRPLPLA---EKAEIVRGVR---------EQVWPLI-----A----GG-------
---RIRPIVDRRLPL--TD--------AAEAHRLVESSEHVGKVLLTVG------
>tr|A9B714|A9B714_HERA2 Quinone oxidoreductase putative PIG3 OS=Herpetosiphon aurantiacus (strain ATCC 23779 / DSM 785) GN=Haur_3245 PE=4 SV=1
------------------------------------------------------------
------------------------------------------MQAIIF----------E-
QA--GDADV-----------LQL-AEI-A---D-LQ-P---QAGELLIRVYATAVNRADI
LQRRG--MYPAP--A-G-ASEILGLEIAGEVIG----HG----------VGV---T-A--
----PALGTRVCALLPGGGYAQQVVIPAELAMPIPA----NLSYEQAAAIPEVWMTAYDN
LFNW-GRL--SAG-----ER----------------------------------------
----------LLVHGGSSGIGTAAIQLA-RWR--------------G-AEVLITAGSEAK
IARC-RE-L--GAFAG---I--NYRT-E-H---WPERVQA---LTEQ---Q---------
-G----VDVVLDML-GASYFNDNLASLRVGGRLVIIATMGGAQT-E--LDLRTLMLKRLT
VCGTTLRARPIA---AKAALTQQML---------ADVLPRF-----A----DG-------
---TFQPVIEAVFDL--AE--------ASAAHRLLESSQHVGKIVLRVA------
>tr|A9BNB7|A9BNB7_DELAS NAD(P)H quinone oxidoreductase, PIG3 family OS=Delftia acidovorans (strain DSM 14801 / SPH-1) GN=Daci_5183 PE=4 SV=1
------------------------------------------------------------
-----------------------------------MEK--QIMRAVEL----------T-
DF--GAPEV-----------LRL-GER-P---L-PV-A---GAQELLIQVSASGVNRPDV
LQRKG--HYAPP--P-G-ASDLPGLEVAGVIVS----GD-------DEAMRL---A-G--
----LRVGDRVCALLAGGGYAEYCVAPVAQCLPIPA----GLSEVEASALPETFFTVWSN
VFDR-GAL--QAG-----ET----------------------------------------
----------LLVQGGSSGIGVTAIQLA-KAR--------------G-ATVIVTAGSDAK
CADC-LK-L--GADHA---I--NYRT-Q-D---FAAEVQR---ITEG---R---------
-G----VDVILDMV-AGGYVAREVQSLAEDGRLVIIAVQGGIKA-E--FDAGLVLRRRLL
VTGSTLRPRPVA---FKAAIAQALR---------REVWPLI-----E----AG-------
---GIRPVIHSTFAA--AD--------ADKAHALMESSQHTGKIVLTW-------
>tr|A9BX50|A9BX50_DELAS NAD(P)H quinone oxidoreductase, PIG3 family OS=Delftia acidovorans (strain DSM 14801 / SPH-1) GN=Daci_4404 PE=4 SV=1
------------------------------------------------------------
------------------------------------MKDSTSMQAIVF----------D-
DF--GGPEV-----------LVA-RDV-A---R-PE-V---RPHDLLVRNAAIGVNRADV
SHRKG--AYGRA--HFG-ESDLMGLEIAGTVVE----VG----------AQV---Q-G--
----FAVGDRVMGIVGGGAYAELSRIDHRMAMHVPE----SLSLTDAGAVAEVFVTAHEA
LFHL-ASL--QPG-----ES----------------------------------------
----------VLIHAAGSGVGSAAVQLA-HAA--------------G-ARVFATA-SGDK
RDAV-TG-L--GADVF---I--DYRS-E-D---FQAVVAD---RTDG---K---------
-G----VDVVVDFI-GAPYLERNMRSLGMGGRMVCVGLLGGALAAA--VPMDVLLYKHLR
IFGTVMKSRPPE---VKQAMVQRFA---------QRWLPAL-----A----AG-------
---TIRPVIDSTYPL--AE--------AAQAHRRMESGQSVGKLLLIPEQAGQ--
>tr|A9GD81|A9GD81_SORC5 Putative NADPH:quinone reductase. OS=Sorangium cellulosum (strain So ce56) GN=sce9148 PE=4 SV=1
------------------------------------------------------------
------------------------------------------MRAVVI----------R-
EP--GGPEV-----------LEV-REV-D---A-PE-V---PDGHVRVAVRFAGVNRADL
LQRLG--FYPAP--P-GAPQDVPGLEYAGVVEA----TG----------KGA---R-R--
----FAPGDRVFGLLAGGAYAERVVAHEREVAPVPD----GLTDEEAAAVPEAFVTAYDA
LVTR-ARL--APG-----ER----------------------------------------
----------ALVHAVGSGVGTAGLQIA-RAL--------------G-CFVVGTSRTQDK
LDRC-RE-L--GLHAG---I--ATSG-A-T---FAGEVLK---ATGG---A---------
-G----VDVVLELV-GGAYVGEDLKACALKARIALVGLTAGAST-E--LDLRELLRKRVE
LFGTVLRSRPLE---EKIAAAQVLE---------RNISPWL-----A----SR-------
---AVRPVVDRVFPI--GD--------AAAAHIYVASNASFGKVLLQLGG-----
>tr|A9IGM8|A9IGM8_BORPD Put. NADPH quinone oxidoreductase, zinc binding OS=Bordetella petrii (strain ATCC BAA-461 / DSM 12804 / CCUG 43448) GN=Bpet1624 PE=4 SV=1
------------------------------------------------------------
------------------------------------------MRAVEI----------S-
QP--GGPEV-----------LVP-ADR-P---M-PE-P---GAGEVLIKVAAAGINRPDV
FQRKG--NYAPP--P-G-ASDLPGLELAGEIVG----GD----------AAA---G-G--
----FSVGDKVCALVAGGGYAEYCVAPVAQCLPIPK----GLSEIEAAGLPETYFTVWSN
VFDR-GAL--QDG-----ES----------------------------------------
----------LLVHGGASGIGTTAIQLA-RAM--------------G-NTVYATVGSDER
ARAV-EA-L--GAARG---I--NYKT-Q-D---FVQEVRD---ATGG---K---------
-G----VNVILDMV-AGEYINRNMKCLADDGRIVVIALLGGARA-E--VDCNQILRRRLT
LTGSTLRPRPVA---FKAAIARALR---------ERVWPLL-----E----QG-------
---AIKPIVHATFPL--EQ--------AAAAHAMMEAGENIGKIILTV-------
>tr|A9WLL0|A9WLL0_RENSM Putative quinone oxidoreductase OS=Renibacterium salmoninarum (strain ATCC 33209 / DSM 20767 / IFO 15589) GN=RSal33209_0621 PE=4 SV=1
------------------------------------------------------------
--------------------------MVGLSKKLFSDDEWSIMKAITL----------S-
QF--GGPEV-----------LEL-SEV-P---D-PV-A---AEGEVLIDVVAVGLNRADV
QQCRG--FYPPP--D-G-ASEYLGLEVSGRIAQ----SG----------HG---------
----FTRGQEVVGLLAGGGYAEQIAVPAGQVIPVPD----GVELVDAAGLPEVAATVYSN
VVMA-AGL--SAG-----ET----------------------------------------
----------LLVHGGAGGIGAMAIQLG-KAW--------------G-ARVIATAGSAEK
CATV-LA-L--GADEA---I--NYRE-Q-D---FVEVAHQ---Y------R---------
-G----ANVILDVM-GGSYLSRNMDALALNGRLVIIGLQDGATA-E--LNLGALMGKRAS
VIGTTLRARPVA---EKSAIMSRVQ---------AEVWPLV-----A----RG-------
---VVKPNSDTTFPL--AQ--------ASEAHEYFDSGKHQGKILLTI-------
>tr|B0RV87|B0RV87_XANCB Putative quinone oxidoreductase OS=Xanthomonas campestris pv. campestris (strain B100) GN=xcc-b100_3613 PE=4 SV=1
------------------------------------------------------------
-------------------------------------MSETTMTAIAI----------RN
GK--GDADA-----------LHA-VEQ-A---R-PQ-P---GPGQVLIRVHAAGINRPDL
LQRGG--HYPPP--P-G-APETLGLEVAGDVVV-----------------AA---G-R--
----WKVGDRVCALLGGGGYAQYAVVDARHVLPVPD----GMTLVQAAALPETIFTAYAN
LFEH-GRL--AAG-----EW----------------------------------------
----------LLLHGATSGIGVTAIQLA-KVA--------------G-AHVLATARSAGK
AAQA-RE-L--GADVA---I--DSTT-E-S---FVAAAKA------H---A---------
-G----VDVALDMV-GASVFADTLEALNPRGRIVYIASQAGATL-E--VPIPLLMRKQAI
ITGSTLRPRNAD---EKARLAAEVE---------RVVWPWI-----A----QG-------
---KVRVLIDQCFPL--AE--------AAAAHRYLEQGSHLGKVVLEM-------
>tr|B0SVK5|B0SVK5_CAUSK NAD(P)H quinone oxidoreductase, PIG3 family OS=Caulobacter sp. (strain K31) GN=Caul_0913 PE=4 SV=1
------------------------------------------------------------
--------------------------------------MSETMTAIAV----------QG
GK--GPAEA-----------LHP-ETV-E---R-PT-P---GPGEILIRVRAAGVNRPDL
LQRLG--YYPPP--P-G-APATLGLEVAGEVVV-----------------GS---G-R--
----WKEGDKVCALLGGGGYAQYAVVDARHALPIPANSEGEFDFAHAAALPETVFTVFAN
VFEH-GAL--KLG-----ET----------------------------------------
----------LLIHGGTSGIGTTAIAMA-KAH--------------G-ARVIATGRGADK
KAQA-LA-L--GADIA---V--DAKT-E-D---FAAIAKA------A---G---------
-G----VDVVLDMV-GASYFDKNLDALNTGGRIVYIAALAGPVL-E--VPVMKIMQKRAV
ITGSTLRPRSAD---EKARLAAEIE---------RVVWPWI-----A----AG-------
---KLKPVIDATFPL--AE--------AAKAHAHLEAGEHVGKVVLLA-------
>tr|B0UAE6|B0UAE6_METS4 NAD(P)H quinone oxidoreductase, PIG3 family OS=Methylobacterium sp. (strain 4-46) GN=M446_2003 PE=4 SV=1
------------------------------------------------------------
---------------------------------MPAIP--ETMRQVRF----------T-
GA--GGPEV-----------IGI-ETA-P---V-PR-P---GPGQVLIAVAAAGVNRPDC
QQRAG--KYPPP--P-G-ATEIPGLEVAGRVVA----RG----------EGV---T-G--
----LSEGDEVCALVISGGYAEYCVAEAPLCLPRPR----PLSLLEAASLPENIYTVWTN
VFER-GRL--APG-----ER----------------------------------------
----------FLVHGGSSGIGYTAIQLA-KHA--------------G-ATIYATAGSAEK
CAFC-ET-M--GADAA---I--NYRE-A-D---FAEEVKR---LTGG---K---------
-G----VDLILDMV-GAAYLERNLKSLALEGRLVVIAFMQGFKVDG--FNMTPIMVKRLT
FTGSTLRPRTTA---QKAAIAEGLR---------REVWPWL-----E----SG-------
---GFRPVIHATFPL--EQ--------AREAHALMESSAHLGKIMLTTGA-----
>tr|B0VEM8|B0VEM8_ACIBY Putative oxydoreductase protein, zinc-containing (Quinone oxidoreductase, NADPH dependent) OS=Acinetobacter baumannii (strain AYE) GN=ABAYE0718 PE=4 SV=1
--------------------------------------------------------MPHS
LVESLSGCLEFHLNYQQTKVNQHVLNINQTWSISMNLP--TTMKIVEI----------T-
VP--GGPEV-----------LKL-QDS-N---V-PV-P---QADEVLIEVKAAGINRPDV
LQRMG--LYPMP--K-G-VTQIPGLEVAGVVVA----VG----------EQV---Q-Q--
----FKVGDKVCALTNGGGYAEYCAVTATQVLPIPE----NLSFTQAAAIPETFFTVWAN
LFDI-GRL--KKD-----ET----------------------------------------
----------ALIHGGASGIGTTALAIC-HAL--------------G-IKTFATVGSEDK
VEAL-SD-L--TT--A---I--NYKT-Q-D---FEQEILN---HTQE---Q---------
-G----VDVILDIV-GGSYFQKNLNLLKRDGRLVIIGFMGGRIAKE--FDLQKLILKRAT
ITGSTMRARNSQ---EKAQIAQSLH---------EHVWPLL-----E----QG-------
---KCLPQIYKTYAF--SD--------VQSAHACMEQGDHIGKIVLEMNA-----
>tr|B1KDE4|B1KDE4_SHEWM NAD(P)H quinone oxidoreductase, PIG3 family OS=Shewanella woodyi (strain ATCC 51908 / MS32) GN=Swoo_0649 PE=4 SV=1
------------------------------------------------------------
-------------------------------MSAHSLP--QNYLHVTF----------D-
EP--GAPDV-----------LHL-IRS-Q---L-PK-I---EEDQVLIRVHVAGVNGPDL
AQRKG--VYPAP--T-G-ASSILGLEVAGEVVA----LG----------SKV---T-R--
----WQLGERVCALVPGGGYGEYVATYADHCLPIPH----GWRDSDAAAIVETFFTVWGN
LFMR-AGL--KVG-----ET----------------------------------------
----------VLIHGGSGGVGSAAVVLA-KAF--------------G-AKVITTSGSNEK
CEHC-VT-L--GAELA---L--NYRS---D---FVTPVME---HTQG---R---------
-G----VDVVFDMA-GGDFINQNLKALAMDGRMVSVAMQRGATA-E--VDIFRIMAKRIR
WTGSTLRPQSVG---AKAEITTQLL---------ERVWPLLDCELES----ST-------
---QLKPHVFAEFPL--YE--------CAKAHTLMEAGEHRGKLVLRVE------
>tr|B1LT54|B1LT54_METRJ NAD(P)H quinone oxidoreductase, PIG3 family OS=Methylobacterium radiotolerans (strain ATCC 27329 / DSM 1819 / JCM 2831) GN=Mrad2831_0337 PE=4 SV=1
------------------------------------------------------------
------------------------------------MS--TTMRAVIA----------V-
GQ--GGPEV-----------LRI-VER-P---R-PE-P---GEGQLLVRVESAGINRPDV
MQREG--RYPPP--P-G-ASDVLGLELAGIVEA----LG----------PGA---G-R--
----FRTGDRVMALVHSGAYAEWAVVDEAVALKVPD----GLPAIEAGAIPETYFTVWSN
VFER-ARL--RAG-----ES----------------------------------------
----------LLIHGGASGIGTTAILLA-KAW--------------G-ARVIVTAGSSEK
CAAC-LK-L--GADAA---I--DYRR-E-D---FVAAARA---ATDG---G---------
-G----PDVILDMV-GGPYIARNLDAVAVDGRIAQIAFQQGSRVTE--IDLQPLLTKRVT
LTGSTLRARPVA---LKARLAEALA---------EHVLPLL-----A----AG-------
---RARPPIDSVFPF--DR--------VAEAHARMDGGQHVGKIVLSMGDAARG-
>tr|B1M4Q2|B1M4Q2_METRJ NAD(P)H quinone oxidoreductase, PIG3 family OS=Methylobacterium radiotolerans (strain ATCC 27329 / DSM 1819 / JCM 2831) GN=Mrad2831_2964 PE=4 SV=1
------------------------------------------------------------
-------------------------------MATTDLP--GSMRQIRY----------A-
GS--GGPEV-----------ISL-ETA-P---V-PS-P---GPGQVLIEVVAAGVNRPDV
AQRSG--VYPPP--P-G-ATEIPGLEVAGRVVA----LG----------SGV---E-N--
----LTEGDEVCALVISGGYAEYAVAEAAHCLPRPK----AVALVDAGGLPETFFTVYSN
VVQR-GRL--ARG-----ES----------------------------------------
----------FLVHGGSSGIGATAIQIA-KHV--------------G-ARVFATAGSTEK
CRFC-ED-L--GADAA---I--DYKQ-A-D---FAEEVKR---LTEG---R---------
-G----VDVILDMI-GASYLARNLKSLAPDGRLVMIALMGGYKVDG--LNITPIMRNRLT
FTGSTLRPRAKA---DKAAIADGLR---------RDIWPEL-----E----AG-------
---RIRSVTHATFPL--ER--------AREAHELMESSAHLGKILLTTGR-----
>tr|B1MEP3|B1MEP3_MYCA9 Probable quinone oxidoreductase OS=Mycobacterium abscessus (strain ATCC 19977 / DSM 44196) GN=MAB_0207c PE=4 SV=1
------------------------------------------------------------
------------------------------------------MHAITV----------D-
NP--GGPEA-----------LRW-TEV-P---D-PV-P---GPGEILIDVTAAAANRADL
LQRRG--LYSPP--P-G-ASSILGLECSGTVAA----LG----------ADV---A-H--
----WSVGQPVCALLSGGGYAEKVVAPATQLLPVPT----NVQLDVAAALPEVACTVWSN
MMMT-TKM--SAG-----QS----------------------------------------
----------ILIHGGASGIGTHTIQVA-KAL--------------G-LRVAVTAGTPEK
LDAC-RD-L--GADLA---I--NYRD-T-D---FVQAVHS---FTDG---S---------
-G----VDRILDIM-GAKYLSRNVDALGNDGHLVIIGMQGGVTA-E--LNIAKLIAKRGS
LTATTLRARPIAGPCGKAAIVESVA---------QNLWPLV-----E----AG-------
---KVRPVVGAEIPL--SQ--------AAEAHRLLENGAVVGKVLLTR-------
>tr|B1MKA8|B1MKA8_MYCA9 Putative quinone oxidoreductase OS=Mycobacterium abscessus (strain ATCC 19977 / DSM 44196) GN=MAB_1112c PE=4 SV=1
------------------------------------------------------------
------------------------------------------MYAITL----------N-
GF--GDPEV-----------MQW-TQV-A---DLPA-P---GPGEVTIDVVAAGVNRADV
MQRLG--LYPPP--P-G-VSEIPGLEVSGHIAE----VG----------PAV---Q-G--
----WVPGDAVCALMAGGGYAERVNVAATQVLPVPR----GVSITAAAALPETAATVWSN
VVMT-GGL--RSG-----QT----------------------------------------
----------LLIHGGGSGIGTHAIQVG-RAL--------------G-ANVAVTAGTQFK
LDRC-RE-L--GAHTL---I--NYRE-Q-D---FPAVVNA---AY-----S---------
-G----ANVILDIV-GGGYLAKNVEALAENGHLTIIGLQGGAAA-E--LNLGALLFKRGS
VHATNLRRRPEQGPGSKAEIIAELR---------QHLWPLI-----A----EG-------
---TVAPVVSAEVPV--TD--------AAEAHRLLDSPETVGKVLLTVRRQ----
>tr|B1VIV7|B1VIV7_CORU7 Putative quinone oxidoreductase OS=Corynebacterium urealyticum (strain ATCC 43042 / DSM 7109) GN=cu1944 PE=4 SV=1
------------------------------------------------------------
----------------MHQRNPDPVSAAVARLGAMNSTSTNTAHAIIQ----------T-
DP--KDPSS-----------LEW-QAI-D---K-PQ-P---AEGEALVRIHYAGLNRADT
LQAQG--HYPPP--K-G-VTETIGLEAAGVVENPNGATK----------PDG---T-P--
----WQEGEEVAVLLSGGGYATHAAVPAGQLMPIPK----GYSLAEAASVVEVACTVWSN
VADI-AGL--REG-----EL----------------------------------------
----------ALFHGGGGGIGLFATQYA-HAI--------------G-AKVAVTAGSQAK
LDVC-RS-Y--GADTL---I--NYKE-E-D---FAEVLRE------L---G---------
-G----ADVILDII-GAKYLDSNVKALAMDGRMVIIGMQGGVKG-E--LNIARLLSKRGT
ISATGLRYRDTE---DKARIVRGTL---------EEMWPLL-----E----SG-------
---KISHHIDRTVPI--QD--------AAAAHQALLAGEVTGKVVFEVPQS----
>tr|B1VQT2|B1VQT2_STRGG Putative quinone oxidoreductase OS=Streptomyces griseus subsp. griseus (strain JCM 4626 / NBRC 13350) GN=SGR_3754 PE=4 SV=1
------------------------------------------------------------
------------------------------------------MHAITI----------P-
EP--GGPEA-----------LVW-AEV-S---D-PV-P---GEGEVLVEVVASAVNRADV
LQRQG--FYNPP--P-G-ASPYPGLECAGRVLA----LG----------PGV---T-G--
----WAVGDAVCALLAGGGYAEKVAVPAGQLLPVPK----GVDLVEAAALPEVTATVWSN
VFMV-AHL--RPG-----ET----------------------------------------
----------FLVHGGSSGIGTMAIQLA-KAV--------------G-ARVAVTAGSPEK
LARC-AE-L--GADIL---V--NYRE-Q-D---FVEELRE---NTAG---S---------
-G----ADVILDLI-GAKYLDRNVSALAVNGRLAIIGLQGGAKG-E--LNLGALLTKRAA
VTATSLRGRPLH---EKAAIVAAVR---------EHVWPLI-----E----DG-------
---VVRPVVDRALPM--AD--------AAEAHRVLESSAHIGKVLLVAPSAGA--
>tr|B1Y824|B1Y824_LEPCP NAD(P)H quinone oxidoreductase, PIG3 family OS=Leptothrix cholodnii (strain ATCC 51168 / LMG 8142 / SP-6) GN=Lcho_1498 PE=4 SV=1
------------------------------------------------------------
------------------------------------------MNAIEI----------S-
RP--GAPDV-----------LRL-TQR-A---V-PV-A---GAGEVLIRVAASGVNRPDV
LQRKG--AYPPP--A-G-ASDLPGLELAGVIES----GD-------AQALQA---A-G--
----LAIGQRVCALVTGGGYAQYCVAPVGQCLPVPA----GFDDVQAAALPETFFTVWSN
VFER-ARL--QSG-----ET----------------------------------------
----------LLVQGGTSGIGVTAIQLA-KAR--------------G-ATVIATAGSDDK
CQAC-LA-L--GADHA---I--NYRS-Q-D---FAAEALR---LTDG---R---------
-G----VDVILDMV-AGDYVAREVSCLAEDGRLVIIAVQGGVKA-S--FDAGLVLRRRLT
ITGSTLRARPVA---FKAAIAAALR---------AQVWPLL-----E----SR-------
---QVRPVIHAVLPA--AQ--------AADAHALMESNQHIGKIVLQW-------
>tr|B1ZN92|B1ZN92_OPITP NAD(P)H quinone oxidoreductase, PIG3 family OS=Opitutus terrae (strain DSM 11246 / PB90-1) GN=Oter_0170 PE=4 SV=1
------------------------------------------------------------
------------------------------------------MKAVVI----------S-
QP--GAPEV-----------LTV-AER-P---T-PT-I---GDEDVLIRVQAAGVNRADV
IQRKG--HYPAP--A-GVAADIPGLEVAGLVEA----CG----------AKV---T-R--
----WQVGDPVCALLAGGGYAEFVAVDAGHCLPVPK----GWSFTDAAALPEALFTVWSN
VFQR-GRL--QRG-----ET----------------------------------------
----------FLVHGGTSGIGMAAVQLA-KAQ--------------G-ARVFATAGTDEK
CRAC-EV-V--GAERC---I--NYRT-E-D---FAAALKD----------E---------
-G----VDVILDMI-GGDYVAKNLKLLRPEGRLVFINAAKGAKV-E--VNLLQVMSQRLT
ITGSTLRSRERT---FKAALAAEIE---------LEVWPLL-----A----SG-------
---QFRANVFKVFAL--AD--------AAEAHRLMESSQHIGKLVLAL-------
>tr|B2GG34|B2GG34_KOCRD Putative oxidoreductase OS=Kocuria rhizophila (strain ATCC 9341 / DSM 348 / NBRC 12708 / DC2201) GN=KRH_18880 PE=4 SV=1
------------------------------------------------------------
------------------------------------------MRAVRD----------L-
ES--GGPEV-----------LTV-SEV-P---E-PE-L---TAGGVLIEVAAAGLNRADV
LQRQG--HYPVP--P-D-ATDVFGLEVSGTVLE----LG----------EDVPADA-G--
----LSVGDPVVALVDSGGYAERVLAPWQQVLPLPE----GVDPVAAAGLPEVAATVFSN
VFMA-AAA--REG-----ET----------------------------------------
----------LLVHGGAGGIGTHAIQVA-RAL--------------G-MTVLATVGSEEK
ARVV-EE-L--GA-TP---I--RYRD-E-D---FVARVEE---LTDG---R---------
-G----ADVILDVV-GAKYLDPNLRAVATNGRIVIIGMQGGATG-E--LNVGRLLQKRAA
VIGTTLRARPAA---EKAAIMAAVR---------EHVWPLV-----A----AG-------
---RVRPLVSRTFPL--EQ--------VREAHEYFDSGSHVGKVLLSM-------
>tr|B2I236|B2I236_ACIBC NADPH:quinone reductase OS=Acinetobacter baumannii (strain ACICU) GN=ACICU_01938 PE=4 SV=1
------------------------------------------------------------
------------------------------------------MKCITF----------K-
GA--GGPEV-----------ITV-SER-P---M-PE-L---TDDGILIEVVAAGINGPDV
MQRKG--LYAPP--P-G-VTDIPGLEVSGIVKQ----VG----------KQV---T-K--
----FKAGDEVCALVPGGGYAEYVVAHQDNVLFIPE----GLTLIEGGILLETFMTVWSH
LFQH-AKF--RPN-----SS----------------------------------------
----------ILIHGGTSGIGTTATMLT-RAF--------------GATKIFTTVSSKEH
QEAS-LK-I--GADVA---I--NYNE-D-D---FVEVVKK---HTDG---K---------
-G----VDFVLDII-AGDYIQRNYEVAAMNGTILQIGVLKGLAD-K--VNIFPMLAKRLT
HTGATLRSQTAE---AKAEVMAALQ---------EKVWPLI-----S----KG-------
---QIKPLLYKTFDL--EE--------ARQAHEFLDQGQHVGKLALIVKK-----
>tr|B2IJL5|B2IJL5_BEII9 NAD(P)H quinone oxidoreductase, PIG3 family OS=Beijerinckia indica subsp. indica (strain ATCC 9039 / DSM 1715 / NCIB 8712) GN=Bind_1245 PE=4 SV=1
------------------------------------------------------------
--------------------------------MAAIIP--DRMRQIYF----------D-
GK--GGPEV-----------IRV-GEA-E---V-PT-P---GRGKVLIEVAAAGINRPDC
VQRAG--FYPPP--P-G-ESEIPGLEVAGKIVK----LG----------EGV---S-Q--
----WQIGDEVCALLGSGGYAEYALADAALCLPVPK----GLSLIEAAALPETYFTVYDN
VFTR-GRL--QPG-----EN----------------------------------------
----------FLIHGGSSGIGSTAIQLA-KQF--------------G-AKVFTTAGSAEK
CAFC-RT-L--GADHA---I--DYKT-S-D---FVEEIRK---ITDN---KY--------
-P----IDVILDMV-GGSYIAKNLSLLNFDGRMVQIAFLQSPKVAS--FDFLPLMLRRLT
MTGSTLRARALG---QKIEIAEALR---------ELVWPLL-----D----QG-------
---LVKPMVHATFPL--EE--------ARQSHELMESSAHLGKILLVTGLA----
>tr|B2JDN1|B2JDN1_BURP8 NAD(P)H quinone oxidoreductase, PIG3 family OS=Burkholderia phymatum (strain DSM 17167 / STM815) GN=Bphy_2012 PE=4 SV=1
------------------------------------------------------------
------------------------------------------MNAIEI----------T-
EF--GAPEV-----------LKL-AER-P---M-PE-P---KAGEVLIKVAASGVNRPDV
FQRKG--GYAPP--P-G-ASDLPGLEVAGEIVG----GN-----I-DEKRNP---F-G--
----LKIGDRVCALMAGGGYAEYATVPLLQCLPVPK----GFSDIEAAALPETFFTVWSN
VFDR-AML--GKGEGGENET----------------------------------------
----------FLVQGGSSGIGVTAIQIA-HAL--------------G-FRVFATAGTDEK
CRAC-EA-I--GAERA---I--NYKT-E-D---FVEVIKS---LTND---R---------
-G----VDVILDMV-AGSYVPRELKALADGGRLVVIALLGGAKS-E--VNLNEILRRRLT
VTGSTLRPRPVE---FKAKIAAQLK---------EHVWPHL-----E----DG-------
---TIKPVIYKVFPA--AD--------AAKAHELMESSTHVGKIVLNWGAGA---
>tr|B2SPM3|B2SPM3_XANOP Quinone reductase OS=Xanthomonas oryzae pv. oryzae (strain PXO99A) GN=PXO_04350 PE=4 SV=1
------------------------------------------------------------
-------------------------------------MSDTTMTAIAI----------RD
GK--GDADA-----------LYA-TEQ-P---R-PR-P---AAGQVLMRVNAAGINRPDL
LQRAG--HYPPP--P-G-APETLGLEIAGEIVE-----------------PA---G-R--
----WKVGERVCALLGGGGYAQYAAVDARHVLPIPA----GMDLVHAAALPETIFTAYAN
LFEH-GRL--AAG-----EW----------------------------------------
----------LLLHGATSGIGVTAIQMA-KAA--------------G-AHVLATARSASK
AAQA-RA-L--GADVA---I--DSTS-E-S---FVEVAKA------H---G---------
-G----IDVALDMV-GAAVFADTLEALNQRGRIVYIASQAGATI-E--LPIPVLMRKQAV
ITGSTLRPRTAD---EKARLAAEVE---------RVVWPWI-----A----EG-------
---KLRVLVDKRFPL--AE--------AAAAHRYLEQGSHLGKIVLEI-------
>tr|B3DXG6|B3DXG6_METI4 NADPH:quinone reductase or related Zn-dependent oxidoreductase OS=Methylacidiphilum infernorum (isolate V4) GN=qor PE=4 SV=1
------------------------------------------------------------
--------------------------------------MVFIMSNCWI----------IE
KK--DKQRN-----------LRL-VSL-P---S-LH-P---GRGELKIEVHYAGINRADL
LQWEG--VYPQPGPP-V-AHEIPGLEFSGFISE----VG----------LEV---E-H--
----WKEGDPVFGLVVGGAFSTEIIVQQRMLLAVEG----SLSLMEAAAIPETFFTAWDG
LEYR-LKA--KEN-----ET----------------------------------------
----------ILISAAGSGVGLSALALA-KIK--------------N-LRPFCTVRTPSK
KEKL-LK-L--GALDV---L--VEEE-Q-D---LGDWSLS---RTGG---K---------
-G----MDLIFDLV-GGKKFSLYPCIVAEKGRILCLGLLGGTKT-E--ISLDLLLRKRLT
IVGSTLRSRPIE---EKMILTQDFR---------KKILPYF-----T----RG-------
---ELKPIIERVFSW--EE--------LPQALEYLKANKNFGKLLLKVS------
>tr|B3E6I6|B3E6I6_GEOLS NAD(P)H quinone oxidoreductase, PIG3 family OS=Geobacter lovleyi (strain ATCC BAA-1151 / DSM 17278 / SZ) GN=Glov_1088 PE=4 SV=1
------------------------------------------------------------
------------------------------------------MKAVLM----------D-
GF--GGVEV-----------LKL-GEA-E---K-PV-P---AEGQVLVKVIATTINRPDL
VQREG--KYPPP--P-G-DSEILGLEVAGTIEE----LG----------PGV---E-G--
----WQVGQRVMSLVGGGACAEYAVAYASHLMPIPE----SMSFEEAACVCESYITAFSN
LFMI-GGL--KDK-----NT----------------------------------------
----------VIIHGGGGGVNMAGVQLC-KAL--------------VPETKIIVTSHPSK
IERV-KA-M--GVDLV---V--DFTT-TPD---FSEAVKE---FTNK---K---------
-G----ADVILDHV-GAKYLAPNMASLGYAGRLVIIGIISGIKA-E--LNLALMMVKRQQ
IIGSVLRSRPVK---DKAAIVAEFT---------KTALPKF-----A----DR-------
---TIVPIIEKVFSI--DE--------VVEAHRMMEEDKHFGKIVLKIQ------
>tr|B3PCX9|B3PCX9_CELJU Alcohol dehydrogenase, zinc-containing OS=Cellvibrio japonicus (strain Ueda107) GN=CJA_1342 PE=4 SV=1
------------------------------------------------------------
------------------------------------------MKYIDY------------
AP--GGPEF-----------LRI-AEG-Q---V-PD-V---GAGEVLVHVAAAGVNRPDI
LQRQG--LYPAP--A-A-ASPVLGLEVAGDVIA----LG----------QGV---K-R--
----WRLGDRVCALVNGGGYATHVAVPEAQCLPVPQ----GLDWVQAAALPETLFTVWHN
LIQR-AHL--QAG-----ER----------------------------------------
----------LLVHGGASGIGTMAIQLA-KAL--------------G-ADVFATAGSVEK
CAAC-AQ-L--GAQ-A---I--NYRI-Q-D---FVGEVKA---LTAG---Q---------
-G----VDVILDMV-GGDYVQRNFSAAAKDGRIVNIAFLQGSRV-T--LDLMPFMLKRLT
FTGSTLRAQSAA---AKAQIARELE---------AQVWPLL-----A----AG-------
---KIRPMIDSVYPL--AR--------VADAHRRMEANQHIGKLVLDMNL-----
>tr|B3QBS1|B3QBS1_RHOPT Alcohol dehydrogenase zinc-binding domain protein OS=Rhodopseudomonas palustris (strain TIE-1) GN=Rpal_2150 PE=4 SV=1
------------------------------------------------------------
------------------------------------------MKAYVY------------
-----GAGG-----------AAI-TEV-D---K-PA-P---KGPQVLIRVRACGLNRADL
GMTKG-HAHGAA--G-G-LGAVLGMEFAGEVEA----LG----------DEA---Y-G--
----CKIGDRVMG-STAGAFGEYTLADHGRLLPIPD----GLSFEEAATLPVALTTMHNA
VVAI-GKL--RSG-----QS----------------------------------------
----------VLVQGASSGVGLMAMQIA-KLK--------------GARKVIGSSTDKGR
RDTL-HQ-F--GADLA---I--DSSG-D-G---WVDQVLA---ATGG---A---------
-G----VDLVIDQV-SGKVANQNLAATRVLGRIVNVGRLGGTHA-D--FNFDLHAARRID
YVGVTFRSRSVE---EVREIFRQVR---------GDIWPAV-----E----AR-------
---VLKLPIDKVFPF--TE--------IGAAFAHMEANRHLGKIVVTI-------
>tr|B3QFA7|B3QFA7_RHOPT NAD(P)H quinone oxidoreductase, PIG3 family OS=Rhodopseudomonas palustris (strain TIE-1) GN=Rpal_0985 PE=4 SV=1
------------------------------------------------------------
---------------------------------MEPIP--SQMTVVGI----------S-
KP--GGPEV-----------LLP-ETR-D---V-PK-P---GPGEILVKVTAAGVNRPDV
AQRSG--SYPPP--P-G-ASDLPGLEIAGEVVA----LG----------DGA---S-R--
----HKLGDKVMSLVAGGGYAEYCIAQDSQAMKVPA----AYSMIEAGATPETLMTVWHN
LFER-GGL--QPG-----ET----------------------------------------
----------LLVHGGSSGIGTMAIQLA-VAL--------------G-SKVITTVGSQDK
ADAC-LK-L--GASRA---I--NYKT-E-D---FVAAVKE---ATGG---K---------
-G----VEVILDMV-GGDYIERNYDAAAMDGRIVQIAFLGGAKA-N--VNFVKLMTKRLH
HTGSTLRPRSNA---DKAAMVAAIE---------AKVLPLL-----E----QG-------
---RIKPLIDGTFAL--RD--------AADAHRRMETSQHIGKIVLTV-------
>tr|B3R3W4|B3R3W4_CUPTR Putative NADPH QUINONE OXIDOREDUCTASE OS=Cupriavidus taiwanensis (strain R1 / LMG 19424) GN=RALTA_A1031 PE=4 SV=1
------------------------------------------------------------
------------------------------------------MQAIEI----------R-
EY--GAPEV-----------LQL-TER-P---D-PV-P---GAGEVLIRVAAAGVNRPDV
FQRTG--NYPVP--P-G-ASDLPGLEVAGVVVG----GD-----L-GHADNR---F-G--
----LKVGDRVCALVQGGGYAQLCTAPLAQVLPAPQ----GLSDIEAAALPETFFTVWSN
VFDR-GYL--GQGPRGKEET----------------------------------------
----------LLIQGGSSGIGTTAIQVA-KAL--------------G-FKVFVTAGTDEK
CKAC-ED-L--GADRA---I--NYKT-Q-D---FVAEVAA---LTGG---K---------
-G----VDVILDMV-AGPYLARELKCIADDGRIVIIALLGGAKA-E--IPLGDILRRRIT
VTGSTLRPRPAS---FKGKIAAALH---------EQVWPLL-----A----AG-------
---KIKPVIHKVFPA--AQ--------AADAHRLMESSEHIGKIVLTW-------
>tr|B4EFH5|B4EFH5_BURCJ Putative GroES binding Zinc alcohol dehydrogenase OS=Burkholderia cepacia (strain J2315 / LMG 16656) GN=BceJ2315_55460 PE=4 SV=1
------------------------------------------------------------
-----------------------------MPADAFTPP--TEMTAIEI----------V-
HP--GGPDV-----------LVP-ARR-P---V-PR-P---TDEQVLIRVHAAGVNGPDV
FQRKG--FYNPP--P-G-ASDIPGLEIAGEVID----VG----------SAV---K-R--
----FKRGDVVCALVTGGGYAEYAVADHRVTMTLPK----GLGVVEAAAMPETFMTVWLN
LFQR-GKL--QAG-----ES----------------------------------------
----------VLIHGGASGIGTTATMLA-KAF--------------GASKVMTTVGSEVH
REAS-LR-L--GANHA---I--NYRD-E-D---FVEKVNE---FTNG---N---------
-G----VDVILDII-AGDYVARNYTIAAMNGRILQVSVLKGPAK-D--LDLWPMMTKRLT
HIGSTLRSRTPN---EKAEIIRELE---------MHVWPLI-----Q----AG-------
---MVKPQVYKTFPL--KD--------ARGAHELIDSGVHIGKIVLVTDALPAE-
>tr|B4ETT8|B4ETT8_PROMH Probable zinc-binding dehydrogenase OS=Proteus mirabilis (strain HI4320) GN=PMI1208 PE=4 SV=1
------------------------------------------------------------
------------------------------MIKNNDLP--AFMTQVVI----------T-
EP--GGVDK-----------LQL-ENS-P---L-PS-L---PPHYMLVKVNAAGVNRPDI
FQRQG--SYPPP--A-D-ASPILGLEIAGEVVK----LG----------EHC---T-K--
----WAIGDRVCALVAGGGYAEYCLVHEDIALP-SQ----GLSDIEAAALPENLFTVWAN
LFQL-GQL--KAG-----ES----------------------------------------
----------VLIHGGTSGIGSMAIMLA-HNL--------------G-CEIYTTVGSKEK
AEVA-QK-L--GANHV---I--NYRE-K-D---FATEIPV---LTQG---K---------
-G----VDVILDII-GGDYVEKNYQVAAKFGRVIQVGMMKGAPK-N--LNMMPLMLKRLI
HTGSTMRSRTPE---EKTHIAQELK---------QQVWPLI-----I----KG-------
---QIKPIINAVFSL--QE--------VAKAHQLMESGDLIGKVVLEIDMNKSL-
>tr|B4RAL8|B4RAL8_PHEZH Alcohol dehydrogenase zinc-containing OS=Phenylobacterium zucineum (strain HLK1) GN=PHZ_c3207 PE=4 SV=1
------------------------------------------------------------
-------------------------------------MSLNEMTAIAI----------EG
GK--GPAAA-----------LKP-VRA-P---V-PQ-P---NAGEILIRVRAAGVNRPDI
VQRNG--FYPPP--P-G-APDTLGLEAAGEVVA-----------------GA---G-R--
----WKAGDRVCALLGGGGYAEYAVCDARHALPIPE----GLSFEEAAGLPETVFTVFAN
VFEH-GAL--KSG-----ET----------------------------------------
----------LLLHGATSGIGTTAIQMA-KAA--------------G-ARVIATARGAAK
AETA-RR-L--GADIA---I--DAAA-E-D---FGAVAKA------A---G---------
-G----VDVVLDMV-GGDYFAKNLEALKTGGRIVYIASLAGAEI-T--VPIFRIMQKRAV
ITGSTLRPRDAD---EKARLAAEVE---------RIVWPWI-----A----AG-------
---KVKPQVDRTFPL--AE--------AAAAHAHLESGGHVGKVILTAG------
>tr|B4RRY7|B4RRY7_ALTMD Oxidoreductase, zinc-binding dehydrogenase family protein OS=Alteromonas macleodii (strain DSM 17117 / Deep ecotype) GN=MADE_02390 PE=4 SV=1
------------------------------------------------------------
------------------------------------------MHYVDF----------A-
KG--CKPDE-----------LTV-KEQ-A---G-YS-L---TAGKVKVEVKAFGVNRADT
LQRQG--NYPPP--P-G-ESEILGLEVAGVVSE----VA----------SDV---S-T--
----FKEGDRVCGLVAGGGYATEALVNPAHLMRIPQ----GMPFFEAAGLTEVFLTAFQC
LRTI-AHI--KPA-----QR----------------------------------------
----------ALIHGGASGVGLAATQLC-RYW--------------G-VHSAVTASSQEK
LSLC-EK-N--GAEQL---I--NYKQ-Q-A---FDEVLKK----AWP---E---------
-G----VDMVLDMV-GGDYLNRNLQVLKRDGSVVYLAMLAGRYADN--LDMAMLLGKRAS
IIGTTLRNRSDE---YKANLIGEFA---------TACIPAF-----E----SK-------
---ELTVNIDTHYSI--KD--------IDKPHGRLENNDTQGKLVVSW-------
>tr|B5ZUG7|B5ZUG7_RHILW NAD(P)H quinone oxidoreductase, PIG3 family OS=Rhizobium leguminosarum bv. trifolii (strain WSM2304) GN=Rleg2_0782 PE=4 SV=1
------------------------------------------------------------
----------------------------MSLPHEMSLP--QEMRFVDL----------P-
SF--GGPEV-----------MTI-GRR-P---L-PV-P---GEGQVLVRAEAIGVNRPDV
AQRQG--SYPAP--R-D-ASPILGLELSGEIVA----IG----------LGV---S-G--
----YRVGDKVCGLANGGAYAEYCLLPAGQILPFPK----GYDAVKAAALPETFFTVWAN
LFQM-AGL--TEG-----ET----------------------------------------
----------VLIHGGSSGIGTTAIQLA-RAF--------------G-AEVYATAGSSEK
CAAC-ER-L--GAKRA---I--NYKS-E-D---FAEVIKA---ET-G---Q---------
-G----VDIILDMI-GAAYFERNLASLGKDGCLSIIAFLGGAIAEK--VNLSPIMVKRLT
VTGSTMRPRTAE---EKRAIRDDLL---------SEVWPLL-----E----AG-------
---TVAPVIHKVFAF--EE--------VVAAHRLMEDGSHVGKIMLSVG------
>tr|B6INS1|B6INS1_RHOCS Oxidoreductase, zinc-binding dehydrogenase family OS=Rhodospirillum centenum (strain ATCC 51521 / SW) GN=RC1_1859 PE=4 SV=1
------------------------------------------------------------
--------------------------------MVMAVP--ERMRAVEI----------G-
GA--GGPEV-----------LRP-VER-P---V-PR-P---GPGELLIRVAAAGVNRPDV
LQRLG--LYPPP--P-G-ASDLPGLEVAGTVAA----VG----------EGV---S-G--
----WREGDALCALVAGGGYAAYCVAPAPQCLPIPR----GLSAVEAAGVPETFFTVWSN
VFER-GAL--KPT-----ES----------------------------------------
----------LLVHGGTSGIGTTAIQLA-KAF--------------G-ARVFATAGSPAK
ARAC-EE-L--GADRG---I--DYKA-E-D---FVVVVKE---LTGG---T---------
-G----VDVVLDMV-GGDYLARNVDCLAPDGRHVSIAFQRGPKG-T--LNLMWVMQKRLV
LTGSTLRPRPVA---EKGRIAVALQ---------EKVWPLL-----E----EG-------
---LVRPRIYRTFPL--EQ--------AAAAHALIESGEHVGKIILTVAG-----
>tr|Q01XY3|Q01XY3_SOLUE Alcohol dehydrogenase, zinc-binding domain protein OS=Solibacter usitatus (strain Ellin6076) GN=Acid_4521 PE=4 SV=1
------------------------------------------------------------
----------------------------MVAAGEAIRLHTRVMKFISL----------E-
AP--GGPEV-----------LHL-AEG-A---E-PT-P---GPTEVVIRVEAAGVNRPDL
QQRAG--KYPPP--P-D-ASPVLGLEVAGIVAA----AG----------AE----S-G--
----LREGESVCALTPGGGYAEYCLVAGVQCLPVPR----GLSMEEAAGIPETFFTVWAN
VFQI-GRL--VAG-----EK----------------------------------------
----------FLVHGGSSGIGTTAIQLA-HAF--------------G-ATVFTTAGSEAK
CRAS-EA-L--GAARA---I--NYKE-R-D---FVAEF------------A---------
-G----VDLILDIV-GAAYTPRNIECLAPRGRLVQIAVQKGAEA-T--VNLAKVMQKRLT
ITGSTMRPRSVA---EKGAIARELY---------EKVWPLL-----E----SG-------
---RVKVLVDRVFPL--AE--------AAEAHRYLEAGEHIGKVILKVA------
>tr|Q07TV8|Q07TV8_RHOP5 Alcohol dehydrogenase, zinc-binding domain protein OS=Rhodopseudomonas palustris (strain BisA53) GN=RPE_0668 PE=4 SV=1
------------------------------------------------------------
---------------------------------MEPVP--SQMTVIGI----------S-
QP--GGPEV-----------LKP-ETR-A---V-PQ-P---GPGQLLVKVHAAGVNRPDV
AQRSG--SYPPP--P-G-ASDLPGLEIAGEVVA----IG----------DGA---S-R--
----HRLGDKVMSLVAGGGYAEYCLAQDAQAMTVPP----GYSMIEAGAAPETLMTVWHN
VFER-GAL--SAG-----ET----------------------------------------
----------LLVHGGSSGIGTMAIQLA-KAF--------------G-AKVLVTVGSQDK
AEAC-VK-L--GADHA---I--NYRN-E-D---FVKAAKH---ATGG---K---------
-G----VELILDMV-GGDYIERNYDAAAMDGRIVQIAFLGGPKA-N--ANFAKLMMKRLH
HTGSTLRPRSDA---DKAAMVAAIE---------AQVMPLL-----A----QG-------
---RIKPLIDSTFPL--RE--------AAEAHRRMETSQHIGKIVLAP-------
>tr|Q07WW5|Q07WW5_SHEFN Alcohol dehydrogenase, zinc-binding domain protein OS=Shewanella frigidimarina (strain NCIMB 400) GN=Sfri_3672 PE=4 SV=1
------------------------------------------------------------
---------------------------------MATVN--RQFTHVVV----------E-
QP--GEPSV-----------MTM-TQS-T---L-AM-P---TEGQVTIKVYAAGVNGPDI
KQRVG--AYPPP--A-D-ASPIIGLEVAGEIVA----VA----------DDV---T-Q--
----WQVGDKVCALVPGGGYAELVNTYAAHCLPIPT----GYSFVQAAALPETFFTVWGN
LFIR-GGL--NAG-----ET----------------------------------------
----------VLIHGGSGGIGTTAIQMA-SRL--------------G-ATVFATSGSAEK
CQYC-LD-Q--GASVA---I--NYNE-Q-H---FVEPILE---ATNG---L---------
-G----VNVIMDIA-GGDFINENLKAIATDGRMVSVAMQRGPQA-N--VDIFRIMAKRVI
WTGSTLRPQSVA---NKALIAQGLA---------EFVWPLL-----N----SG-------
---KMSIPIDSVFPF--SQ--------VVQAHELMESGTHKGKIVLDLQADPR--
>tr|Q0ALI2|Q0ALI2_MARMM Alcohol dehydrogenase, zinc-binding domain protein OS=Maricaulis maris (strain MCS10) GN=Mmar10_2575 PE=4 SV=1
------------------------------------------------------------
--------------------------------MTETEMKPELNRIVIA----------R-
EP--GGPDV-----------LDV-VAR-P---I-PS-P---AAGEILIRNTACGVNRPDQ
IERLG--FYPAP--P-G-APEGLGLEVAGHVEA----LG----------EGV---T-G--
----YKAGDPVCALVAGGGYAAYSLAPAGSVLPVPE----GVPVEDAAGLPETVFTVWTN
VFEI-GAL--SRD-----ET----------------------------------------
----------LLVHGGTSGIGSTAIQLA-KAA--------------G-ARVIATAGTPEK
VAQC-RQ-L--GADIA---I--NYRD-T-D---FETVVTE------A---G---------
-G----ADVILDMV-GGGYVQKNINCARVGARIASIAFLAGSRV-E--VDLMRVMLKRIT
LTGSTLRARPVE---EKARLAQAVR---------QTVWPWI-----A----DG-------
---KMRPLIDSRFDL--DD--------ARSAHERLDSGEHAGKILLLC-------
>tr|Q0BSF6|Q0BSF6_GRABC Quinone oxidoreductase OS=Granulibacter bethesdensis (strain ATCC BAA-1260 / CGDNIH1) GN=GbCGDNIH1_1348 PE=4 SV=1
------------------------------------------------------------
-------------------------------MESMTLP--DRMAMIRV----------D-
GA--GGPET-----------LRY-ENA-P---L-PV-P---AEGEVMIRVRAAGINRPDL
MQRSG--LYPPP--P-G-ASPHLGLEVAGEVAT----LG----------AGV---T-T--
----LQQGEKVTALTNGGGYAEYCAVPATQCLPYPE----GFDDIRAAALPETFFTVWAN
VFML-GRL--QKG-----EK----------------------------------------
----------LLVHGGSGGIGSSAIQLA-STM--------------G-ATVYATAGGAEK
CAAC-RA-W--GAVES---I--DYKT-K-N---FADAVAE---LTGK---K---------
-G----VDVILDMI-GGSYLAANIRSLAAGGRLVTIALQGGAKG-E--ADLARVMTRRLT
LTGSTLRPRSKE---EKAAIAQALK---------EHVWPLL-----S----AG-------
---RIGPHVHAVFPL--HK--------AEEAHRLMESGAHTGKIILTTDG-----
>tr|Q0C698|Q0C698_HYPNA Putative NAD(P)H quinone oxidoreductase, PIG3 family OS=Hyphomonas neptunium (strain ATCC 15444) GN=HNE_0011 PE=4 SV=1
------------------------------------------------------------
------------------------------------MT--ATMTAAHA------------
ET--GQP-------------LKR-VER-P---R-PV-P---GQGEILIEVAAAGLNRADL
AQRAG--RYPPP--P-G-ASDILGLEVSGTVVG----LG----------PGT---S-R--
----FKQGDRVCALLAGGGYASHVVVDEGSVLPVPG----DMDLVTAACFPEALMTAWAN
VFDR-AGL--KPG-----ET----------------------------------------
----------FLCHGATSGIGVMAIQMA-KAY--------------GAPKIFGTAGSEEK
CALA-RD-L--GADIA---I--NYRE-Q-D---FEQIVKE------A---G---------
-G----ADVTLDMV-GGDYIQKNIGAAKADGRIINIAYQNGMVA-E--VNFGLVLMKRLS
LMATTLRARPVP---EKSRIRAAVE---------KDFWPHV-----A----SG-------
---KIRAVLEKTYPL--AE--------AEAALAHMEKGGHSGKILLTL-------
>tr|Q0K1J4|Q0K1J4_RALEH NADPH:quinone reductase or related Zn-dependent oxidoreductase OS=Ralstonia eutropha (strain ATCC 17699 / H16 / DSM 428 / Stanier 337) GN=H16_B1340 PE=4 SV=1
------------------------------------------------------------
-----------------------------MPSPSHNIP--DTMTAIEI----------K-
HP--GGPEV-----------LVP-TRR-P---V-PA-P---GPGELLIRHHAAGVNGPDV
FQRKG--LYDPP--P-G-ASDIPGLEVAGEVAA----LG----------QGV---T-G--
----FRVGDLVCALIPGGGYAEYSVASEHNTLHLPD----GLRLVEAAAMPETFMTVWLN
LFQR-GKF--TKG-----DT----------------------------------------
----------ILIHGGASGIGTTATMLS-KAF--------------GAAKIITTVASDAQ
RDAS-LA-L--GADYA---V--NYLE-E-D---FVEAVMR---VTEG---K---------
-G----ADVIVDII-AGDYVPRNYAAAGINGRIVQIGVIKGVAK-E--VDLFPMLTKRLT
HMGSTLRSRTPE---EKAEIIRELE---------AQVWPLM-----A----SG-------
---AVKPLIYQTFAL--EQ--------ARAAHELMDSGTHIGKIVLTMGQ-----
>tr|Q0K414|Q0K414_RALEH NADPH:quinone reductase or related Zn-dependent oxidoreductase OS=Ralstonia eutropha (strain ATCC 17699 / H16 / DSM 428 / Stanier 337) GN=H16_B0463 PE=4 SV=1
------------------------------------------------------------
------------------------------------------MQAIIA----------R-
EP--GDAGV-----------LTL-AER-P---M-PE-P---GAGEVLLRVLAAGVNRPDI
MQRQG--IAKPA--P-G-ITDVLGLEVCGEVVA----CG----------PGV---D-S--
----QLMGQRLMSLVPGGGYAPWCTAPVDQSFIVPG----TLSDAEAAALPEGLFTVWHN
LFEL-GRL--TMG-----ET----------------------------------------
----------VLIHGAAGGIGTLAIRMA-HAA--------------G-ATVIATDNDESR
FPEL-RA-M--GADAT---I--CWPT-T-D---FTKACLE---YTDG---R---------
-G----VDVVIDIV-GGDYVRRNLAAMAFGGRHVSLSFMQGSAV-N--VELLTLMQRQVS
LHSSTMRPQSHY---EKTRMAQSLA---------RHVIPLL-----K----NG-------
---RVKPRIHATFPL--AE--------AVASHRMLESGKVFGKLVLIP-------
>tr|Q0RBG3|Q0RBG3_FRAAA Putative quinone oxidoreductase OS=Frankia alni (strain ACN14a) GN=FRAAL6600 PE=4 SV=1
------------------------------------------------------------
------------------------------------------------------------
--------------------------M-A---DPPD-P---GPGEVTLDVVATAVNRADL
LQRQG--LYPPP--P-G-ESEIIGMECSGRVAA----VG----------PEV---S-G--
----VEVGTEVCALLGGGGYATRVNVPAGQLLPIPA----GVDLVEAAGLPEVAATVYST
VFGI-ADL--RDG-----EV----------------------------------------
----------FCVHGGASGIGTFAIQAV-RAL------------RPD-AVIATTAGTAAK
LARV-RE-L--GADVA---V--SYRD-S-D---FVEVIRK---ATEG---H---------
-G----ADVILDNM-GAAYLPRNVSLLAVGGRLVVIGLQGGVKG-E--LSLGALLTKRAS
VHAASLRARPAA---EKAEIIAGVR---------AEFWPAV-----E----RG-------
---AIRPVIDRVLPI--TE--------VVGAHSHVADLGHVGKVILTIAH-----
>tr|Q0S971|Q0S971_RHOSR Probable NADPH:quinone reductase OS=Rhodococcus sp. (strain RHA1) GN=RHA1_ro04118 PE=4 SV=1
------------------------------------------------------------
------------------------------------------MYAITI----------D-
QP--GGPEV-----------MKW-AEQ-P---D-PE-L---PPGHVLLDVAATAVNRADL
LQRQG--FYPPP--P-G-ASDVLGLECSGTIAE----LG----------EGV---S-G--
----WSVGDQVCALLAGGGYAEKVAVPASQLLPLPE----GVDLLVAASLPEVACTVWSN
VVMG-AGL--SRG-----DV----------------------------------------
----------LLVHGGGGGIGTHAIQVG-VAL--------------G-ARVAVTAGSEEK
LARC-RE-L--GADIL---V--NYRE-A-D---FVDEIRK---ATDG---H---------
-G----ADVILDNM-GGSYLDRNVDVLAADGRLVVIGMQGGRKG-E--LDLGKLLSKRGH
VTAAGLRGRAESGHEGKADIVADVR---------KRLWPLI-----A----EG-------
---AVHPIVAAELPI--TE--------APRGHELLDSADTVGKVILTIPRN----
>tr|Q0SC33|Q0SC33_RHOSR Probable NADPH:quinone reductase OS=Rhodococcus sp. (strain RHA1) GN=RHA1_ro03100 PE=4 SV=1
------------------------------------------------------------
--------------------------------MTTPDTVPDTMRAIVV----------D-
N-----DKN-----------MNI-EQV-P---T-PT-P---AAGEVLLEVAAAGINRADL
MQRQG--LYPPP--P-G-ITDIMGMEASGTVVA----VG----------AGV---D-G--
----FRPGDEVCALIAGGAYAEYVVVPAAQLLPIPD----GLSLVDAAALPEVASTVWST
IVMD-AGL--KAG-----ET----------------------------------------
----------LLVHGGGSGIGTHAIQVG-KAL--------------G-ATVAVTVGSEAK
AQRC-RE-L--GADIV---I--NYRE-Q-N---FASELA-----------G---------
-Q----VDVILDIM-GGQYVPGNVDALAIGGRLVIIGMQGGLTG-E--LNVGALIGKRAR
VIGLNVRNRPLTGPGSKAEIIAAVA---------EKEWPLV-----T----QG-------
---LVRPVISAKLPL--AD--------AERGQAMLDSKDSVGKVLLLPTQS----
>tr|Q0VQX0|Q0VQX0_ALCBS Quinone oxidureductase, putative OS=Alcanivorax borkumensis (strain SK2 / ATCC 700651 / DSM 11573) GN=qor PE=4 SV=1
------------------------------------------------------------
------------------------------------------MRAWCI------------
-----EEKQ-----------LQL-HSL-E---A-PQ-P---GPEEVQVQVKAIGVNRADL
LQVQG--RYPAP--P-GTSSRIPGLEYAGVVSA----IG----------KRV---Q-K--
----RKVGDAVMGLVPGCAYAEQVISHERETLTIPQ----GITFIHAATLPEAFLTAYRA
LFLE-GGL--QPG-----QW----------------------------------------
----------CLIRPATAGVGLAATQLA-ITL--------------G-ARPIGASREPNK
LTAA-ND-L--GLVAQ---V--RENG---T---FTAQLNT---ITDG---E---------
-G----VAVILDMV-GPDW-NDLLGGLRAEGSLVSIGVLGGLNT-E--LNLGALLMKRQT
LKSMTMRSQPLE---KRIQLAQVFN---------DRLAPLF-----A----NG-------
---QLRPLPLETFSF--EN--------AIEAHKHMASNDFSGKRVIVVK------
>tr|Q11CU8|Q11CU8_MESSB Alcohol dehydrogenase, zinc-binding OS=Mesorhizobium sp. (strain BNC1) GN=Meso_3406 PE=4 SV=1
------------------------------------------------------------
-------------------------------MTSDEIP--DKMTAVAI----------T-
EH--GGPMV-----------LKP-EER-P---V-PK-P---GSGEILIKVRAAGVNRPDV
AQRKG--VYPPP--P-G-ASDLPGLEVSGIVAA----TG----------EGV---E-R--
----WHVGDEVTALTPGGGYAEFCVVHETNALPIPH----GFTFTEAAALPETFFTVWHN
VFER-GGL--KAG-----ET----------------------------------------
----------LLVHGGTSGIGTTAIQVA-SNF--------------G-ARVIATAGSAEK
CEAC-LK-L--GAARA---V--NYRA-E-D---FVLAVKE---ATEG---R---------
-G----ADVILDMV-GGDYIDRNYAAAAMDGRIVQISLQGGSKA-E--ADFSKLMVKRLT
HTGSTLRPRTIK---FKAHIAAELE---------AHVWPLL-----A----AR-------
---KVAPVMDTIFPL--RE--------AWRAHERMEEGAHIGKIVLDVV------
>tr|Q127W9|Q127W9_POLSJ Alcohol dehydrogenase, zinc-binding OS=Polaromonas sp. (strain JS666 / ATCC BAA-500) GN=Bpro_3259 PE=4 SV=1
------------------------------------------------------------
------------------------------------------MKAIEI----------T-
SY--GAPDV-----------LRL-GER-P---D-AQ-A---GAGEVLIRVKASGVNRPDV
FQRTG--NYPVP--P-G-ASDIPGLEVAGEIVA----GD-------AAAMAA---A-G--
----FKIGDRVCALVAGGGYAELCVAPVGQCLPVPTCNGVALSDVEAAALPETFFTVWSN
VFDR-ARL--QAG-----ET----------------------------------------
----------LLIQGGSSGIGVTAIQMA-KAL--------------G-ATVLVTAGSDEK
CAAC-LA-L--GADHA---I--NYKT-A-D---FVQEVKK---LTNG---Q---------
-G----VNVILDMV-AGSYVSREVDSLAEDGRLVIIAVQGGARA-E--INAGLVLRRRLT
ITGSTLRPRPLA---FKTAIANALK---------EKVWPLI-----V----SG-------
---AIKPVIHSTFAA--VDAGSDTGSGAARAHALMESNQHVGKIVL---------
>tr|Q12S72|Q12S72_SHEDO Alcohol dehydrogenase, zinc-binding OS=Shewanella denitrificans (strain OS217 / ATCC BAA-1090 / DSM 15013) GN=Sden_0411 PE=4 SV=1
------------------------------------------------------------
---------------------------------------MTLSTHVSF----------T-
QP--GNADV-----------MTF-SAT-N---L-AQ-P---LAGQVQIKVYAAGVNGPDI
KQRMG--AYPAP--E-G-ASPILGLEVSGEICA----LG----------EGV---S-Q--
----WQLGDKVCALVPGGGYSERVNTFAAHCLPIPE----GLSFEQAAALPETLFTVWGN
LFMR-AGL--KAG-----ES----------------------------------------
----------VLIHGGSGGIGTTAIQLV-SAL--------------G-ADVIVTSGSDDK
CQYC-LE-Q--GARVA---I--NYNQ-Q-D---FVEPVLT---ATEG---K---------
-G----VNVVLDMA-GGDFINQNLKALAMDGRMVSVAMQRGPQA-Q--VDVFRIMAKRIT
WTGSTLRPQSVE---AKAEIAKALM---------NTVWPLI-----A----AA-------
---KISLPLDSVYPF--SE--------VIAAHQRMESGQHKGKIVLSLI------
>tr|Q139I4|Q139I4_RHOPS Alcohol dehydrogenase, zinc-binding OS=Rhodopseudomonas palustris (strain BisB5) GN=RPD_2020 PE=4 SV=1
------------------------------------------------------------
------------------------------------------MKAYVY------------
-----GAGG-----------AAI-TDV-D---K-PA-P---KGPQVLIRVRACGLNRADL
GMTKG-HAHGAA--G-G-VGAVLGMEWAGEIAA----VG----------DEA---Y-G--
----CEVGDRVMG-SGAAAFGEYTLADHGRLFPIPG----GMSFEDAAALPVALTTMHNA
LIAV-GKL--RAG-----QS----------------------------------------
----------VLIQGASSGVGLMALQIA-RLK--------------GAKLVIGSSTDNSR
RDRL-RE-F--GADLA---I--DSSG-S-G---WVDQVLA---ATGG---A---------
-G----VDLIIDQI-SGSVANQNLAATRVLGRIVNVGRLGGAHA-D--FNFDLHAARRID
YVGVTFRTRSIE---EIREIFRQVR---------GDIWPAV-----E----TR-------
---KLKLPVDRVFPF--AE--------IDKAFAHMEANRHFGKIVVTL-------
>tr|Q15TV3|Q15TV3_PSEA6 Alcohol dehydrogenase, zinc-binding OS=Pseudoalteromonas atlantica (strain T6c / BAA-1087) GN=Patl_2167 PE=4 SV=1
------------------------------------------------------------
------------------------------------------MQFIDY----------E-
EG--TATDT-----------LFV-NDT-T---K-PT-L---KQGQVLVKVHSFGINRADT
LQRQG--KYPAP--R-G-ESPILGLEVSGEIVS----LG----------ISADNESSR--
----WQIGDEVFALVAGGGYAQYVAVNSEHLMPKPK----NVDMPSAAGIAEVFLTAYQS
LFQV-GGL--KTG-----QR----------------------------------------
----------VLIHAGASAVGLAAIQLA-KAD--------------G-CHVSVTASTEKK
LAVC-EK-Y--GADRL---I--NYKT-Q-N---FAECFEQ----------G---------
-G----VDVIIDFV-AGDYLNRNLKILNADGTIVYLAMLAGRYADK--VDMALMLAKRAT
ITGSTLRSRSDE---YKSVLIHDFC---------HRFLADF-----D----NG-------
---ALRPVIDTQYNV--KD--------IALTHERLERNDTMGKLVVSWN------
>tr|Q1D423|Q1D423_MYXXD NAD(P)H quinone oxidoreductase, PIG3 family OS=Myxococcus xanthus (strain DK 1622) GN=MXAN_4429 PE=4 SV=1
------------------------------------------------------------
------------------------------------------MKVLRI----------T-
RP--GGPEV-----------LAE-EER-P---E-PV-P---GPGEILVRVRASALNRADL
LQLRG--HYPAP--P-DVAPDIPGLEYAGEVVA----VG----------PRA---R-R--
----FQPGDRVMGLVGGGAWSDLLVTHEREAMPIPD----GMDFTDAAAIPEAYLTAFDA
LVLQ-GEL--KPG-----ET----------------------------------------
----------VLVHAVASGVGSAAALIC-QAM--------------G-ARVVGTGRNAAK
LARA-AA-W--GVART---VLCDTRP-P-R---FADAVRE---ETGG---R---------
-G----ADLCLDLV-GGGYVPETLNALAPRGRLMLVGLVAGAAT-E--VNLGTVLTKRLR
ITGTVLRSRPLE---EKIALAQSAE---------RHLLPLF-----R----TG-------
---ALRPVIDAVVPR--AD--------IRQALERMAGNDSVGKLVVRWA------
>tr|Q1GDL7|Q1GDL7_SILST Alcohol dehydrogenase zinc-binding OS=Silicibacter sp. (strain TM1040) GN=TM1040_2517 PE=4 SV=1
------------------------------------------------------------
--------------------------------MTLELP--QTMRAIEI----------S-
EF--GAPNV-----------LKL-VER-P---V-PS-A---GYGQVVIRVAYAGVNRPDA
LQRAG--AYAPP--K-G-ASDLPGLEASGEIVA----LG----------EGV---T-G--
----WNLGDRVCALLPGGGYADYVATPAAHCLPVPK----GLSLKEAACLPETCFTVWSN
VVTR-GGL--RAG-----ER----------------------------------------
----------FLVHGGSSGIGTTAIQLA-SAL--------------G-ARVYATAGSDDK
CAAC-VG-L--GADVA---I--NYRD-E-D---FVEILRA------D---G---------
-G----AHLILDMV-GGDYIPRNIKALADDGRLVHIAFLQGPKA-E--LNFAQIMARRLT
VTGSTLRPQSDL---AKARIARDLL---------EAVWPLI-----E----AG-------
---KLRPVMDSTFAL--AE--------AAIAHARMEGSTHIGKIVLEVAGAD---
>tr|Q1GW85|Q1GW85_SPHAL Alcohol dehydrogenase, zinc-binding OS=Sphingopyxis alaskensis GN=Sala_0364 PE=4 SV=1
------------------------------------------------------------
---------------------------------MTSLP--ADMTAVAI----------G-
AP--GGPEM-----------LQS-VTR-P---V-PQ-P---GAEEVLIRVAAAGVNRPDV
LQRMG--LYPPP--P-G-ASDLPGLEVAGTVVA----VG----------PGG---D-P--
----EMLGQEVCALVAGGGYAEYCTAPVGSCLPVPK----GFSMAEAAALPETVFTVWHN
LFER-GYV--QEG-----ET----------------------------------------
----------VLVHGGTSGIGTTAIGLC-KLF--------------G-IRVIVTCGSADK
CDAA-RA-L--GADLA---V--DYSN-E-D---YVAAVKD---FTGG---A---------
-G----VHVVLDMV-GGDYVPRNLDCLADDGRHVSIAFQRGAKV-E--IDVSQVMRRRLT
LTGSTLRARSAA---FKALLADEIH---------RTLWPRL-----A----EG-------
---AWKPAMDQAFAL--TD--------AAAAHARMQAGAHVGKIVLTV-------
>tr|Q1I9N1|Q1I9N1_PSEE4 Putative Zinc-dependent dehydrogenase OS=Pseudomonas entomophila (strain L48) GN=PSEEN2868 PE=4 SV=1
------------------------------------------------------------
--------------------------------MRHIIP--SHMTAIDI----------T-
QP--GGPEV-----------LLP-TTR-D---T-PR-P---GPREVLVQVHAAGVNGPDL
LQRKG--LYAPP--P-G-ASDIPGLEIAGRVVA----LG----------EQV---S-R--
----FVVGDAVIALVPGGGYAEYAVADERTTAPLPA----NLSMVEGAALPETFMTVWVN
LFQR-GGF--KAG-----ES----------------------------------------
----------VLIHGGASGIGTTATQLA-KAF--------------GASKIFTTVKDAEQ
QAAS-LA-L--GADVA---V--DYTR-E-D---FVEHVMQ---HTNG---Q---------
-G----VDVIVDII-AGDYVARNFKAAAMDGRIVQIGVVKGPAS-E--VDLFPLLVKRLT
HIGSTLRARSID---DKAAILDDLQ---------ARVWPHV-----C----GG-------
---SVKPLIHATFPL--TA--------ARQAHELMESGRHIGKVVLSLAYQG---
>tr|Q1LFC9|Q1LFC9_RALME Alcohol dehydrogenase, zinc-binding OS=Ralstonia metallidurans (strain CH34 / ATCC 43123 / DSM 2839) GN=Rmet_4281 PE=4 SV=1
------------------------------------------------------------
-----------------------------MTHATHTIP--AAMVAIEI----------T-
QP--GGPDV-----------LAP-VQR-P---V-PV-P---AADEVLIRIHAAGVNGPDV
MQRRG--LYDPP--P-G-ASDIPGLEVAGEIVS----VG----------RDV---I-R--
----FAVGDLVCALVPGGGYAEYAVAHESNTLTIPE----GLSMVEAAALPETFLTVWLN
LFQR-GKF--SAG-----ES----------------------------------------
----------VLIHGGASGIGTTATMLA-KAF--------------GASKIITTVGSDTQ
RDAS-IA-L--GADVA---V--DYRN-E-D---FVEAVAR---ATDG---R---------
-G----VDVVVDII-AGDYVARNYAAAAMDGRIVQIGVIKGPAQ-S--LDLFPMLAKRLT
HIGSTLRSRTHE---EKAVLIEDLE---------QSVFPHI-----R----RG-------
---AVKPVMYKTFDL--GD--------ARRAHELMDSGTHIGKIVLTTQAAHSA-
>tr|Q1LPW6|Q1LPW6_RALME Alcohol dehydrogenase, zinc-binding OS=Ralstonia metallidurans (strain CH34 / ATCC 43123 / DSM 2839) GN=Rmet_0924 PE=4 SV=1
------------------------------------------------------------
------------------------------------------MKAIEI----------R-
EY--GAPEV-----------LQE-TQR-P---D-PE-P---KAGEILIRVAAAGINRPDV
FQRTG--NYPVP--P-G-ASDLPGLEVAGVVVG----GD-----L-SHPANR---F-G--
----LKAGDRVCALVQGGGYAELCTAPIEQCLPVPE----GLTDIEAAALPETFFTVWSN
VFDR-GQL--GKGPRGAAET----------------------------------------
----------LLIQGGSSGIGTTAIQIA-KAL--------------G-FKVFVTAGSDDK
CKAC-ES-L--GADRA---I--NYKT-Q-D---FVAEVKA---LTEG---K---------
-G----VDVILDMV-AGSYLARELSCIADDGRIVIIALLGGGKA-E--IPLGDILRRRIT
ITGSTLRPRPAS---FKGAIAQALH---------QNVWPLL-----A----SG-------
---KIKPVIHKVFPA--AQ--------AADAHRLMESSEHIGKIVLTW-------
>tr|Q1MGB7|Q1MGB7_RHIL3 Putative quinone oxidoreductase OS=Rhizobium leguminosarum bv. viciae (strain 3841) GN=RL2518 PE=4 SV=1
------------------------------------------------------------
------------------------------------------MKAIVF----------D-
DF--GGPAV-----------LRL-AEV-P---L-PD-I---RPDDLLVKVRAAGVNRADI
LQREG--VYGSQ--TYG-DSSILGLEVAGEVVA----VG----------KSV---R-D--
----YGVGNRVMGIVGGGAYAQYARLDSGMAARIPE----SLSFIEAAAIMESFVTGWEA
LAHL-GQV--AKA-----ET----------------------------------------
----------VLVHAAAGGIGSATVQLA-RSA--------------G-ASVLATA-SDEN
VERV-LS-L--GAAAV---F--DYRR-S-D---FEAEVID---FTAS---R---------
-G----VDLVIDFV-GGAYLARNIRSLAPGGRLVQVGLLGGDGDAI--IPLDIVLHKHLR
IMGTVMKSRSRD---VKRAMVDRFR---------QHVLPRL----------GG-------
---EIVPIVAATYPL--AQ--------AAEAQRRMETGGLFGKVVLDFRDPAPHG
>tr|Q1QHM0|Q1QHM0_NITHX Alcohol dehydrogenase, zinc-binding OS=Nitrobacter hamburgensis (strain X14 / DSM 10229) GN=Nham_3548 PE=4 SV=1
------------------------------------------------------------
---------------------------------MEKLP--EQMTVIGI----------S-
RP--GGPEV-----------LVP-ETR-P---V-PA-P---GPNEILIRVAVAGVNRPDV
AQRSG--TYPPP--P-G-ASDLPGLEVAGEVVA----LG----------EGA---S-Q--
----YKPGDKVMSLVSGGGYAQYCVAHESIAMRNPA----GLSMLEAGATPETLMTVWHN
VFER-GGL--KAG-----ET----------------------------------------
----------LLIHGGSSGIGTMAIQLA-KAF--------------G-AKVIVTVGSKDK
ADAC-LR-L--GADHA---V--NYKT-Q-D---FVAEVKA---LTGG---T---------
-G----ADLILDMV-GGDYIEKNYDVAAIDGRIVQIAFLGGAKA-T--VNFAKLMVKRLH
HTGSTLRPRSIA---DKAAMVGAIE---------ARVLPLM-----R----EG-------
---RIKPLIDSSFPL--DK--------AADAHRRMETGAHIGKIVLTV-------
>tr|Q1QT22|Q1QT22_CHRSD Alcohol dehydrogenase, zinc-binding OS=Chromohalobacter salexigens (strain DSM 3043 / ATCC BAA-138 / NCIMB 13768) GN=Csal_3042 PE=4 SV=1
------------------------------------------------------------
------------------------------------------MYAIAI------------
-----EDQR-----------LVW-REQ-E---A-PSSI---AADAVRIDVAWAGMNRADA
MQRAG--HYPPP--E-G-ESEIPGLEVSGTIAE----VG----------RGV---E-R--
----FKPGDKVCALLAGGGYAEQVVVAEAQVLSIPT----GLGLREAAALPEVFATAWLN
LYME-GAV--QRG-----ER----------------------------------------
----------VVLHAGASGVGTAAIQLC-RAF--------------G-NPCFVTVGSQAK
LEAC-QR-L--GADAG---W--NRHD-G-S---FVEPINA------W---G---------
-G----ADMILDPV-GGEYIAQDLQILNAEGRLVVIGPMAGRDA-Q--VDLARLLMKRQR
IIGSTLRSRSPR---AKGAILDALH---------AHVWPKV-----T----SG-------
---EITPLIDRVWPI--QE--------ADTAMRHLTDNANTGKILLSVSGEG---
>tr|Q21B75|Q21B75_RHOPB Alcohol dehydrogenase, zinc-binding OS=Rhodopseudomonas palustris (strain BisB18) GN=RPC_0790 PE=4 SV=1
------------------------------------------------------------
---------------------------------MEPIP--SQMTVIGI----------S-
KP--GGPEV-----------LLP-ETR-P---V-PT-P---GPGEILVKVQAAGVNRPDV
AQRAG--VYPPP--P-G-ASDLPGLEVAGQVVG----LG----------EGA---S-R--
----HKLGDSVMSLVAGGGYAPYCIAQDAQAMAVPI----GLSIIEAGATPETLMTVWHN
VFER-GGL--KPG-----ET----------------------------------------
----------LLIHGGSSGIGTMAIQLA-KAF--------------G-SKVIVTVGSNDK
AAAC-VK-I--GADRA---I--DYKA-E-D---FVAIVKE---FTEG---H---------
-G----ADVILDMV-GGDYIEKNYDAAAIDGRIVQIAFLHGPKA-T--VNFVKLMMKRLQ
HTGSTLRPRSNA---DKAAMVAAIE---------AKVLPLF-----A----AG-------
---QVKPLIDGTFPL--AE--------AAEAHRRMESSQHIGKIVLTL-------
>tr|Q21YD0|Q21YD0_RHOFD Alcohol dehydrogenase, zinc-binding OS=Rhodoferax ferrireducens (strain DSM 15236 / ATCC BAA-621 / T118) GN=Rfer_1490 PE=4 SV=1
------------------------------------------------------------
----------------------------------------MIMKVIEI----------S-
AF--GAPDV-----------LRL-GER-P---M-PV-P---GVGELLIRVAASGVNRPDV
LQRTG--NYPVP--S-G-ASDIPGLEVAGVIER----GD-------EQELAS---A-G--
----FKLGERVCALVAGGGYAQYCIAPVGQCLPVPK----GLSDVEAASLPETFFTVWSN
VFDR-AQL--QTG-----ET----------------------------------------
----------LLIQGGSSGIGVSAIQLA-KAL--------------G-SRVIVTAGSDEK
CAAC-LA-L--GADHA---I--NYKT-H-D---FQEEVKR---LTGG---Q---------
-G----VNVILDMV-AGSYVAKEIECLSEDGRLVIIAVQGGVKS-E--INAGLVLRRRLT
VTGSTLRARPVA---FKAAIARALL---------KNVWPLI-----E----QG-------
---RIKPVIHSTFSA--QD--------AFRAHALMESNLHVGKIVLTWGVA----
>tr|Q28KF6|Q28KF6_JANSC Alcohol dehydrogenase zinc-binding OS=Jannaschia sp. (strain CCS1) GN=Jann_3889 PE=4 SV=1
------------------------------------------------------------
------------------------------------ME--NKMRAVEI----------S-
EP--GGPDV-----------LRP-CER-P---V-PV-P---GAEQIAITIDHAGVNRPDA
LQRAG--SYAPP--P-G-ASDLPGLEASGRVAE----IG----------PGV---T-R--
----WSVGDKVCALLPGGGYAEHVVTHQDHALPVPD----GLSMAQAAALPETFFTVWSN
VFMR-AGL--RAG-----QR----------------------------------------
----------FLVHGGSSGIGTTAIQLA-HAL--------------G-ARVFTTAGSAEK
CAAC-LE-L--GAEQA---I--NYRD-A-D---FVAAMRD------V---G---------
-G----ADVILDMV-GGDYLPRNIKALADDGHLQQIAFLQGPKV-E--LNFAQLMVRRLT
ISGSTLRPQSDA---AKAAIAQELR---------EKVWPLL-----S----AG-------
---RIAPVMDQTFAL--EN--------AADAHARMESSAHIGKIVLKVS------
>tr|Q2GCB0|Q2GCB0_NOVAD Alcohol dehydrogenase superfamily, zinc-containing OS=Novosphingobium aromaticivorans (strain DSM 12444) GN=Saro_0064 PE=4 SV=1
------------------------------------------------------------
---------------------------------MNGIP--ATMTAMGW----------D-
AP--GGPEV-----------LRP-ENV-R---V-PQ-P---GPGQVLVKVAFAGVNRPDV
IQRQG--FYPPP--P-D-ASPLPGLEIAGQVVA----MG----------QGV---T-W--
----PFIGTAVCALVAGGGYAEYCIAEADQCLQVPT----GLPMAQAAAMPETLFTVWHN
VFER-GMV--AEG-----ET----------------------------------------
----------ILVHGGTSGIGSMAILLG-KLF--------------G-VKVIATCGGPEK
CEQA-LA-I--GAAHA---I--DYKA-A-D---FVEETLR---LTEG---R---------
-G----VHMVLDMV-AGDYVARNLKCLADDGRHVTIAVQGGVRA-E--INMAEVMRRRLT
LTGSTLRPRSRA---FKGALASEIR---------DTVWPLV-----V----EG-------
---ALRPIMDQTFPL--AE--------AAAAHVRMEQGAHIGKIVLAVG------
>tr|Q2IRI3|Q2IRI3_RHOP2 Alcohol dehydrogenase superfamily, zinc-containing OS=Rhodopseudomonas palustris (strain HaA2) GN=RPB_4494 PE=4 SV=1
------------------------------------------------------------
---------------------------------MEPVP--SQMTVIGI----------S-
KP--GGPEV-----------LLP-ETR-A---V-PT-P---GPGEILVKVAAAGVNRPDV
AQRSG--SYPPP--P-G-ASDLPGLEIAGEVVA----IG----------DGA---T-R--
----HKLGDKVMSLVAGGGYAEYCIAQDAQAMTVPA----GFSMIEAGATPETLMTVWHN
VFER-GAL--QPG-----ET----------------------------------------
----------LLVHGGSSGIGTMAIQLA-VAF--------------G-AKVIATVGAPDK
AEAC-LK-L--GATRA---I--NYKT-E-D---FVAAVKE---TTSG---K---------
-G----ADVILDMV-GGDYIERNYDAAAMDGRIVQIAFLGGAKT-T--VNFTKLMIKRLH
HTGSTLRPRSNA---DKAAMVAAIE---------TRVMPLL-----A----EG-------
---RIKPLIDGTFAL--QD--------AAAAHRRMETSQHIGKIVLTV-------
>tr|Q2IUI0|Q2IUI0_RHOP2 Alcohol dehydrogenase superfamily, zinc-containing OS=Rhodopseudomonas palustris (strain HaA2) GN=RPB_3434 PE=4 SV=1
------------------------------------------------------------
------------------------------------------MKAYVY------------
-----GADG-----------AAI-TEI-D---K-PA-P---KGPQVLVRVRACGLNRADL
GMTKG-HAHGAA--G-G-VGAVLGMEWAGEIEA----VG----------DEA---Y-G--
----CEVGQRVMG-SGTAAFGESTLADHGRLFPIPD----GIGFEEAATLPVALTTMHNA
LIAV-GKL--RAG-----QA----------------------------------------
----------VLIQGASSGVGLMAMQIA-KLK--------------GARLVIGSSTDKHR
RDRL-SE-F--GADLA---I--DSSD-A-G---WVDQVLE---ATGG---A---------
-G----VDLIIDQI-SGKVANQNLAAARVLGRIVNVGRLGGTHA-D--FNFDLHAARRID
YVGVTFRSRSIE---EIREIFRQVR---------GDIWPAV-----E----SR-------
---KLRLPIDRVFPF--SE--------IGEAFAHMEANRHLGKIVVTF-------
>tr|Q2J4X4|Q2J4X4_FRASC Alcohol dehydrogenase, zinc-binding OS=Frankia sp. (strain CcI3) GN=Francci3_4322 PE=4 SV=1
------------------------------------------------------------
------------------------------------------------------------
--------------------MTW-STV-A---DPPA-P---GPGEVTLEVVATAVNRADL
LQRQG--FYPPP--P-G-ASEIIGMECSGRVAV----LG----------AGV---D-R--
----VEVGAEVCALLSGGGYASRVNVPVGQVLPVPA----GVDLITAAALPEVACTVYST
VFGI-AGL--RDR-----EV----------------------------------------
----------FLVHGGASGIGTFALQAV-RAL------------RPN-ALVATTAGTAAK
LARV-RE-L--GAHIA---V--SYRD-D-D---FVARIRE---ATDG---H---------
-G----ADVILDNM-GAAYLARNVAVLAVGGRLVVIGLQGGVKG-E--LNLGALLTKRAA
VHAASLRGRPVE---EKADIVTGVR---------GDFWPAI-----E----AG-------
---AIRPVIDRVLSI--TE--------VARAHQHVADFGHVGKVVLTIPE-----
>tr|Q2KWK1|Q2KWK1_BORA1 Putative zinc-binding dehydrogenase OS=Bordetella avium (strain 197N) GN=BAV2660 PE=4 SV=1
------------------------------------------------------------
------------------------------------------MRAVEI----------I-
HP--GGPEV-----------LVP-TER-P---T-PE-P---GAGEVLIKVSAAGINRPDV
FQRKG--NYAPP--P-G-ASDLPGLEVAGEIVG----GD----------AAA---G-G--
----FKIGDKVCALVAGGGYAEYCVAPAVQCLPIPK----GLSDIEAAGLPETYFTVWSN
VFDR-GAL--AQG-----ET----------------------------------------
----------LLVHGGASGIGTTAIQIA-RAL--------------G-HTVYATVGSDER
VAAV-ER-L--GA-KG---I--NYKT-Q-D---FVQEIKA---LTGG---K---------
-G----VDVVLDMV-AGDYIDRDLSCLADDGRIVIIAQLGGNKS-T--INSAEVMRRRLT
ITGSTLRPRPVA---FKGAIARALR---------ERVWPLL-----E----QG-------
---AIKPIVHATLPL--EQ--------AADGHAMMEAGEQVGKIILTV-------
>tr|Q2N6G2|Q2N6G2_ERYLH NADPH quinone oxidoreductase OS=Erythrobacter litoralis (strain HTCC2594) GN=ELI_13185 PE=4 SV=1
------------------------------------------------------------
--------------------------------MVDTLP--KNMTAIGM----------D-
RP--GAPDV-----------LRT-ETA-D---V-PQ-P---GPGEVLVQVAWAGVNRPDC
IQRAG--HYPAP--P-G-ASPILGLEVSGRIIA----LG----------DGV---P-E--
----TLLGETVCALTPGGGYAEYCKVPVGHCLPVPD----DLPLDQAAAVPETLFTVWHN
VFQR-GCA--REG-----ET----------------------------------------
----------LLVHGGTSGIGTMATMLA-KAF--------------D-MQVIVTCGDDAK
CEAA-RE-V--GADHA---I--NYKT-Q-D---FVEEVKA---ITRG---K---------
-G----VEVVLDMV-SGDYVARNLKCLAEDGRHVTIAVLGGMQA-E--LNMAFIMSRRLT
LTGSTLRPRSDA---FKTALCDEIG---------QIAWPLI-----L----NG-------
---TIRPVMDRSFPL--AD--------AASAHARMEAGDHIGKIVLEVAGG----
>tr|Q2RVI8|Q2RVI8_RHORT Zinc-containing alcohol dehydrogenase superfamily OS=Rhodospirillum rubrum (strain ATCC 11170 / NCIB 8255) GN=Rru_A1056 PE=4 SV=1
------------------------------------------------------------
--------------------------------MTAPLP--DQMRCVEI----------A-
GA--GGPEV-----------LKM-AAR-P---L-PV-P---GDGEVLIAVAAAGVNRPDV
FQRQG--SYPPP--P-G-ASDLPGLEVAGTIVA----IG----------AKA---GEG--
----WRIGDRVCALLSGGGYAQYASADAALCMPVPQ----TLGLDEAAALPETFFTVWHN
LFQR-ARL--QEG-----ES----------------------------------------
----------LLVHGGSSGIGTTAIQMA-KAF--------------G-VTVYVTAGTPEK
CAAC-EA-L--GADRA---I--NYRT-E-D---YPTVIKE---LTGG---R---------
-G----VDVVLDMV-GGDYIDRDLRILAEDGRHVNIAFLQGSKV-T--VDLMRMMLKRLT
LTGSTLRSRPAT---VKAGIARALE---------EKVWPLL-----E----QG-------
---KLRPPIHARFAL--ED--------AAEAHRLMERSDHIGKIVLTL-------
>tr|Q2S303|Q2S303_SALRD Oxidoreductase, zinc-binding dehydrogenase family OS=Salinibacter ruber (strain DSM 13855) GN=SRU_1304 PE=4 SV=1
------------------------------------------------------------
------------------------------------------MRAVRV----------P-
DP--GAPSA-----------MTI-GEV-P---T-PT-P---GADEVRVQVHATALNRADT
FQRRG--HYAPP--E-G-ASSIMGLEMAGVVQE----TG----------PDV---T-D--
----WHEGDRVFSLLAGGGYAEQVVVHKDLLMAVPP----GLSMREAAAIPEVFLTAYQA
LHWL-GGL--QRD-----HE----------------------------------------
----------VLVHAGASGVGTAAIQLA-REA--------------G-ARPYITA-SAPK
HDLC-RD-L--GAAAT---I--DYES-E-D---FAARVDD---LTGG---A---------
-G----VDVVLDFI-GAPYFHQNVEALSVDGRIVQLATLGGSTVEE--VSLRALMAKRIQ
LLTSTLRDRSLD---YKVQLTQEFA---------GDIVPKF-----V----DG-------
---QLRPVIDSTYDW--TE--------VADAHRRMENNANAGKIVLQVVS-----
>tr|Q2W3U2|Q2W3U2_MAGMM NADPH:quinone reductase and related Zn-dependent oxidoreductase OS=Magnetospirillum magneticum (strain AMB-1 / ATCC 700264) GN=amb2679 PE=4 SV=1
------------------------------------------------------------
-----------------------------------MLP--ETMTCVEI----------S-
TP--GAPEV-----------LKP-VTR-P---L-PS-P---KAGEVLIKVAAAGINRPDV
LQRAG--AYPAP--P-G-ASDLPGLEVAGTIAA----LG----------EGA---A-S--
----PALGSRVCALAPGGGYAEYCTVDARHCLPIPA----GYDMIRAAALPETFFTVWHN
VVER-GQL--KAG-----ER----------------------------------------
----------FLVHGGAGGIGTTAIQLA-KAL--------------G-ATVFATANGEAK
GKAC-RD-L--GADFA---I--DYST-A-D---FVEVIKA---ETKG---K---------
-G----VDVILDMV-GGDYIARNIKSLAADGRLVSIAFLRGSSA-E--INLMPVMLKRLT
LTGSTLRPQSND---AKARMARGLA---------ETVWPLL-----D----KG-------
---AIAPLIHAVFPL--AE--------AAKAHALMESNAHMGKIVLQV-------
>tr|Q2Y997|Q2Y997_NITMU Zinc-containing alcohol dehydrogenase superfamily OS=Nitrosospira multiformis (strain ATCC 25196 / NCIMB 11849) GN=Nmul_A1371 PE=4 SV=1
------------------------------------------------------------
------------------------------------------MLAIEI----------Q-
HP--GGPEV-----------LRP-AFH-P---V-PQ-P---GPGEILIKVATVGVNRPDI
LQRRG--LYPPP--P-G-ASEIPGLEVAGEIVE----SG----------EGT---I-R--
----FRPGEKVCALVAGGGYAEYCAVHESNALPIPS----GLGMIEAAALPETFFTVWTN
LFQR-GKL--KSG-----ET----------------------------------------
----------VLIHGGTSGIGTTATMLA-KAF--------------G-ALVLTTAGSEEK
CRAC-VA-L--GADFA---I--NYRT-Q-D---FVEEVRK---FTDG---K---------
-G----VDVILDVV-AGDYVARNYKAAALNGRILQVGIQNGPAM-E--LNLMPMLAKRLT
HTGSTLRSRTVP---EKAQIAQELE---------QQVWPLL-----H----EG-------
---KIKPQIFKTFRL--EE--------AAEAHVLMESGAHIGKIVLMTGATISA-
>tr|Q390G2|Q390G2_BURS3 Zinc-containing alcohol dehydrogenase superfamily OS=Burkholderia sp. (strain 383) GN=Bcep18194_B3044 PE=4 SV=1
------------------------------------------------------------
--------MPRFEDDPRIGRASTNVEDHIVSDDVKTLP--ADMTAIEI----------V-
RP--GGPDV-----------LVP-TTR-P---V-PS-P---RHDEVLIRIHAAGVNGPDV
FQRKG--LYDPP--P-G-ASDIPGLEVAGEVVA----VG----------RDV---T-R--
----FALGDEVCALIPGGGYAEYAVANESNTLAIPD----GLDMTEAAAMPETFMTVWLN
LFQR-GRF--AAG-----DS----------------------------------------
----------VLIHGGASGIGTTATMLA-KAF--------------GASTIITTVGSEAQ
RDAS-LR-L--GADLA---I--EYRN-E-D---FVDAVKR---FTDG---K---------
-G----VDVIVDII-AGDYVARNFAAAAMNGRIVQIGVINGPAK-E--LDLFPMLTKRLT
HIGSTLRSRTYE---EKAQLIRELE---------EAVWPLI-----R----QG-------
---TVKPQVYRTFDL--RD--------ASGAHALMDSGRHIGKIVLRTPASATD-
>tr|Q39XF0|Q39XF0_GEOMG Alcohol dehydrogenase superfamily, zinc-containing OS=Geobacter metallireducens (strain GS-15 / ATCC 53774 / DSM 7210) GN=Gmet_0832 PE=4 SV=1
------------------------------------------------------------
------------------------------------------MKAVLL----------N-
GF--GGLDV-----------LTV-GEV-E---R-PK-P---GEGQVLVKVVATSINRPDL
VQREG--KYPPP--P-G-DSEILGLEVSGTVEE----LG----------PGV---T-G--
----WQVGDRVMTLVGGGAYAEYAVAYASHLMRIPE----SMSFEEAACVCESCITAFLN
VFMI-GGL--KDN-----NT----------------------------------------
----------VILHGGGGGVNTAGLQLC-KAL--------------VPNTKIIVTSHPSK
MARV-KE-L--GADLV---I--DFTQ-TPD---FSEAVKE---FTNK---K---------
-G----ADVILDHV-GAKYLAPNMNSLAYAGRLVIIGVISGIKA-E--LNLALMMVKRQQ
IIGSVLRSRPVK---DKGEIVAEFT---------RTALPKF-----A----DR-------
---TIVPIIEKVFTI--DQ--------VVEAHRMMEEDKHFGKIVLKIS------
>tr|Q3IKZ9|Q3IKZ9_PSEHT Putative quinone oxidoreductase, NADPH-dependent OS=Pseudoalteromonas haloplanktis (strain TAC 125) GN=PSHAa1308 PE=4 SV=1
------------------------------------------------------------
------------------------------------------MKYISH------------
-----EDGI-----------LAF-SET-N---K-PV-L---KSHEVLVKVAAIGVNRADC
MQRQG--KYPAP--K-D-DSQILGLECAGIVCD----IG----------GKV---D-K--
----IWLNKRVFALCAGGAYSEYVAVDAKQLMELPD----DVSMREGAAISEVYLTAFGA
LFEL-GKL--QAG-----QT----------------------------------------
----------ALIHAGASGVGGAAIQMA-KSA--------------G-ATVVITAGSDEK
CAHA-KA-L--GADHA---I--NYKT-T-D---FVEYMKA-----NN---L---------
-T----ANTIVDPV-SGSYLNKNAAVAAMDCQIVMLAFLDGRFA-E--VDFARLLQKRIS
FHASTLRNRSIE---FKRALRDDFV---------ARFYSDI-----A----SK-------
---SYNFNLYKVLPW--SQ--------ASEAHAILERNENAGKVVLSVE------
>tr|Q3KCF7|Q3KCF7_PSEPF Zinc-containing alcohol dehydrogenase superfamily OS=Pseudomonas fluorescens (strain PfO-1) GN=Pf01_2807 PE=4 SV=1
------------------------------------------------------------
------------------------------------------MKAINI----------R-
EF--GAADV-----------LEL-VDA-P---D-PE-V---RPTDLLVRVYAAGVNRADL
THRTG--GYGHP--NFG-DSLIIGLEIAGEVIE----TG----------SEV---T-G--
----YAAGDRVMGVVGGGAYAELARIDYRMAMPIPA----QLDYVHAAAIPEVFVTAHEA
MMHL-ARL--KSG-----DS----------------------------------------
----------VLIHAAAGGVGSAAVQLA-YAT--------------G-ATVYATA-EGSK
LSRV-EH-L--GADVA---I--DYKT-H-D---FAQVIAD---KTEG---R---------
-G----VDVVIDFI-GEPYFARNIASLAHGGRLVQVGILGGGGQVS--VELEHILYRHLQ
IIGTVMKSRTQP---EKHAMIQRFR---------EHWLDRF-----DG---AG-------
---SLEPVVDSTFAL--AR--------AADAHRRMESSENVGKIILTMRPEDS--
>tr|Q3KEW1|Q3KEW1_PSEPF Zinc-containing alcohol dehydrogenase superfamily OS=Pseudomonas fluorescens (strain PfO-1) GN=Pf01_1952 PE=4 SV=1
------------------------------------------------------------
----------------------------------MTLP--NEMTRIEI----------T-
EP--GGPEV-----------LQS-RRV-P---L-PV-A---AEGEVLIRVHAAGVNRPDA
LQRAG--KYPMK--P-G-MNPIPGLEVAGEVVA----IG----------SGV---S-T--
----FAVGDRVCALTNGGGYAEYCTVPAGQTLPIPD----GLDWIQAAAIPETFFTVWAN
LFGL-GGA--SRG-----QR----------------------------------------
----------ALIHGGTSGIGTTALMLC-REF--------------G-IEAFATAGSADK
CAAI-RN-L--GGD-A---I--NYRE-Q-E---FAAVIAE---KTAS---Q---------
-G----VNVILDIM-GGSYLNGNISALGMDGRLVMLGFLGGARAND--IDLLAILGKRAV
VTGSLLRARTSA---EKAAIADQLR---------EHVWPVL-----A----AG-------
---RCLPIIDKVYPL--AE--------AAKAHAHMEAGDHIGKIVLKID------
>tr|Q3KFN3|Q3KFN3_PSEPF Zinc-containing alcohol dehydrogenase superfamily OS=Pseudomonas fluorescens (strain PfO-1) GN=Pf01_1680 PE=4 SV=1
------------------------------------------------------------
------------------------------------------MKALQ-------------
----GVEGQ-----------VAW-VDE-P---S-PT-C---DVGQVRIRVAAAGLNRADL
LQKAG--LYPPP--P-G-ASHVLGLECSGVISE----VG----------AG----S-S--
----WQVGDRVCALLAGGGMAQEVVVDGRHVLPVPE----GVSLIEAAALPEVYATVWLN
VFQL-AAL--KPG-----EK----------------------------------------
----------VLLHAGASGIGSAAIQLC-KAF--------------G-NPCWVSVGSAER
LAYC-ES-L--GAQGG---V--VRTD-D------LESLRD------F---G---------
-P----FDVILDPV-GGNYSALNLKLLAQDGRWVLIGLMGGREA-K--LDLAQVLAKRVQ
LLGSTLRSRDDQ---FKADLFSDLS---------QHVWPLF-----S----EG-------
---RLKPQLAKAFPI--KD--------AEAAFAELASNTVAGKLVLVIDESLS--
>tr|Q3SNY8|Q3SNY8_NITWN Zinc-containing alcohol dehydrogenase superfamily OS=Nitrobacter winogradskyi (strain Nb-255 / ATCC 25391) GN=Nwi_2750 PE=4 SV=1
------------------------------------------------------------
---------------------------------MEKPP--AQMTAIGI----------S-
KP--GGPEV-----------LVP-QLR-P---V-PS-P---GPREVLIKVAAAGVNRPDV
LQRSG--SYPPP--P-G-ASDLPGLEVAGEVVA----LG----------EGA---S-R--
----YRPGDKVMSLVSGGGYAQYCVAHEAIAIPVPT----AFSMIEAGGTPETLITVWHN
VFER-GAL--KAG-----ET----------------------------------------
----------LLIHGGSSGIGTMAIQLA-KVF--------------G-ARTIVTVGSKEK
AGAC-LG-L--GADHA---I--NYKL-Q-D---FVAEVKA---ATAG---A---------
-G----ADLILDMV-GGDYIEKNYDAAALEGRIVQIAFLGGAKA-T--VNLARLMVKRLH
HTGSTLRPRSVA---DKAAMVAAIE---------AKVLPMM-----R----ER-------
---RIKPLIDSSFPL--EQ--------AADAHRRMETSAHVGKIVLTI-------
>tr|Q46N15|Q46N15_RALEJ Zinc-containing alcohol dehydrogenase superfamily OS=Ralstonia eutropha (strain JMP134) GN=Reut_C6140 PE=4 SV=1
------------------------------------------------------------
------------------------------------------MKAIDF----------E-
DF--GEADV-----------LQL-RDL-P---V-PE-M---RPQDLLVRTHAAGVNRADI
IHRRG--GYGRA--SFG-DSTVMGLEIAGEVIA----AG----------AAV---A-G--
----FATGDRVMGIVGGGAYAEVARIDYRQAMRIPD----GLDYVHAAAIPEVFVTAHEA
LLHL-GRL--QAG-----DK----------------------------------------
----------VLIHAGASGVGSAAVQLA-RAA--------------G-ARVFATA-NSGK
LPRV-RG-F--GADVL---I--DYKA-E-D---FGEVVKR---ETGG---K---------
-G----VDVIVDFI-GGSYLERNVLSLANGGRLVQVGLLGGAEGAN--LPLERLLYGHLQ
IIGTVMKSRTPE---VKRQMVARFA---------QRWLPGF-----T----ES-------
---GLVPVVDSVYPL--AQ--------AAEAHRRMESNQSVGKIILSTGA-----
>tr|Q47TV4|Q47TV4_THEFY Putative quinone oxidoreductase OS=Thermobifida fusca (strain YX) GN=Tfu_0072 PE=4 SV=1
------------------------------------------------------------
------------------------------------------MRAIVV----------S-
AP--GGPEN-----------LVW-QEV-P---D-PQ-P---GPGEVLVEVAATAVNRGDI
SQREG--NYPPP--P-G-APEYLGLECSGRIIA----FG----------PGT-EDS-G--
----YRVGDEVCALLSGGGYAERVAVPVGQLLPVPK----GVGLVEAAALPEVACTVWAN
VFMT-AQL--REG-----EA----------------------------------------
----------LLVHGGASGIGTFAIQAA-RAF--------------G-ARVLTTAGSEAK
LARC-RE-L--GADVA---I--NYRS-E-D---FAARVRE---ETGG---R---------
-G----VDVVLDIM-GGSYLEANLRSLAVGGRLVVIGLMGGRRA-E--LDLGRMLIKRLS
VHAATLRSRPLE---EKAAIVAQVT---------ERVWPLV-----E----RG-------
---EIRPVVDRVLPL--SQ--------AAEAHRVLEASEHVGKILLVTN------
>tr|Q47Z05|Q47Z05_COLP3 Oxidoreductase, zinc-binding OS=Colwellia psychrerythraea (strain 34H / ATCC BAA-681) GN=CPS_3289 PE=4 SV=1
------------------------------------------------------------
------------------------------------------MKYIHV------------
----DNQQS-----------LVF-SQT-D---M-PK-I---VADECLIKVHAIGINRADL
LQRAG--KYPAP--A-G-ESSILGLEVSGEIVQ----CG----------DAV---S-DNH
LAQSWQVGDKVFGLVAGGGYAQYVKVKARQLFCLPE----QFTFEQGAACAEVFLTAYQS
LFSI-AKL--ANN-----SK----------------------------------------
----------VLIHAGASGVGSAAIQLA-KAK--------------Q-CYVTVTVGSEVK
AQAC-LA-L--GADCA---I--NYQK-N-D---FVAWSKE---NVLA-------------
-G----YDVIIDVV-SGEYLSKNINVAALDGHIVTLSMLGGRYCSQ--VDIAKLLAKRLT
LSASTLRNRSED---YKAQLVDNFS---------SDFYADL-----V----NG-------
---QIKPIIDSIYPW--QQ--------VEQAHEKMAKNKNVGKLVLLVN------
>tr|Q48L89|Q48L89_PSE14 Oxidoreductase, zinc-binding OS=Pseudomonas syringae pv. phaseolicola (strain 1448A / Race 6) GN=PSPPH_1588 PE=4 SV=1
------------------------------------------------------------
------------------------------------------MKALQ-------------
----GVEGH-----------VEW-VEE-P---S-PA-L---DVGQVRIKVAAAGLNRADL
LQREG--KYPPP--P-G-VTQTLGLECSGVIAE----VG----------PG----T-S--
----WVVGDRVCALLAGGAMAEEVVVDGRHVLPVPE----GLSLHEAAAIPEVYATAWLN
LFQL-AGL--KPG-----EK----------------------------------------
----------VLLHAGASGVGSAGIQLC-KAF--------------G-NPVWVSVGSTER
LAYC-VE-L--GAQGG---V--VRGE-S------LEGLND------F---A---------
-P----FNVILDPV-GASYAELNVKLLALDGRWVLIGIMSGREA-Q--VDLAHVLGKRIQ
LMGSTLRSRDDT---FKADLLSDLG---------QHVWPLF-----T----EG-------
---RLKPQLAKSFAI--KD--------ADAAFEELATNTVSGKIVLVIDESLV--
>tr|Q4JSJ2|Q4JSJ2_CORJK Putative quinone oxidoreductase OS=Corynebacterium jeikeium (strain K411) GN=jk2033 PE=4 SV=1
------------------------------------------------------------
--------------------------------------MSITTNAIIQ----------T-
DT--ENPSS-----------LAW-QTT-S---I-AD-P---QPGEALVRIHYAGVNRADT
LQAQG--HYPPP--H-G-TTDIIGLEAAGVIEDPNGATR----------PDG---S-P--
----WHPGDEVAVLLSGGGYSEYATVPEGQLLPIPA----GYSLAEAASVVEVACTVWSN
IMMT-AHL--REG-----DT----------------------------------------
----------ILFHGGGGGIGIFGIQLA-KAL--------------G-ATVAVTAGSEEK
LHVC-RR-Y--GADIL---I--NYKE-E-D---FAEVLAA------H---G---------
-G----ADVILDII-GAKYLDRNIKALAPDGHIVIIGMQGGVKG-E--LNIAKLLNKRGN
ISATGLRYRDNQ---DKAGIVAETL---------HNVWPLL-----E----NE-------
---QITHHIDRIMPI--AE--------AAAAHKALLAGEVTGKIVLELPQS----
>tr|Q4K8E8|Q4K8E8_PSEF5 Oxidoreductase, zinc-binding OS=Pseudomonas fluorescens (strain Pf-5 / ATCC BAA-477) GN=PFL_4393 PE=4 SV=1
------------------------------------------------------------
------------------------------------------MKALQ-------------
----GVEGH-----------VEW-VEE-P---S-PA-C---DVGQVRIRVAAAGLNRADL
LQRAG--LYPPP--P-G-ASKALGLECSGVVSE----VG----------PG----S-S--
----WQVGDRVCALLAGGGMAEEVVVDARHVLPVPE----GLSLAEAAALPEVYSTAWLN
LFQL-AAL--KPG-----EK----------------------------------------
----------VLLHAGASGVGSAAIQLC-KAF--------------G-NPCWVSVGSADR
LAYC-ES-L--GAQGG---V--VRTD-G------IEALRD------F---G---------
-P----FDVILDPV-GANYVANNLKLLALDGRWVLIGLMGGREA-Q--LDLAQVLAKRIQ
FLGSTLRSRNDQ---FKADLLSDLG---------QNVWPLF-----S----EG-------
---RLSPQLARTFAI--QD--------AEAAFAELATNQVSGKLVLVIDPSLT--
>tr|Q5LX27|Q5LX27_SILPO Alcohol dehydrogenase, zinc-containing OS=Silicibacter pomeroyi GN=SPO0231 PE=4 SV=1
------------------------------------------------------------
------------------------------------MS--QQMRAVEI----------S-
RP--GGPEV-----------LQL-TQR-P---R-PE-P---GHGQVLIKVAYAGVNRPDA
LQRAG--AYDPP--P-G-ASDLPGLECSGEVVA----VG----------PGA---E-D--
----VAVGDKVCALLPGGGYADYVVTPAAHCLPVPQ----GMALREAACLPETFFTVWSN
VFTR-GGL--KAG-----ER----------------------------------------
----------FLVHGGSSGIGTTAIQLA-HAF--------------G-ARVFATAGSDDK
CRAC-LD-L--GAERA---I--NYRD-E-D---FVKVMRS------E---G---------
-G----ADLILDMV-GGDYIPRNVKALAEDGRLVQIAFLQGPVV-E--LNFALMMVKRLT
LTGSTLRPQSDL---AKADIARDLR---------EAVWPLL-----D----AG-------
---RIAPVMDSEFDL--GD--------AAAAHARMESSGHIGKIVLKVG------
>tr|Q5QYW5|Q5QYW5_IDILO Probable NADPH:quinone reductase OS=Idiomarina loihiensis GN=qor PE=4 SV=1
------------------------------------------------------------
------------------------------------------MKAIAI------------
-----SEQK-----------VHW-KNH-P---ELDE-P---QANEVQLRVLSAGLNRADL
MQIAG--KYPPP--K-G-ASTIPGLEVCGVIEK----VG----------SEV---N-G--
----WQTGQRVSALLAGGGFAEQVNVSAEQILEVPE----SWSNAEAAGWLETFATAYLN
VYQL-ADL--KPG-----ER----------------------------------------
----------VLAHAGASGVGSSLIQLC-RES--------------G-NELTAVVGSGEK
SEFC-LK-L--GAKNA---I--NRHK-Q-N---IVEEVKA------L---G---------
-E----VDVILNPV-AGESIAKDQQYLAQDGRIILIGLMAGVTG-E--VDFGRMLMKRQK
LIGSTLRALSPE---RKGKILQGLW---------RDFGDKF-----K----SS-------
---TIKPIIDEVFAA--DD--------IQQALDYVADNKTQGKVVITLSEE----
>tr|Q5WVW4|Q5WVW4_LEGPL Putative uncharacterized protein OS=Legionella pneumophila (strain Lens) GN=lpl1696 PE=4 SV=1
------------------------------------------------------------
--------------------------------MHSYLKKDLILHYIQI----------N-
NP--GPHSE-----------LTL-VEG-P---N-PG-F---NESQILVRVKATALNRADL
MQKYG--KYPPP--P-G-ESDIPGLEIAGEVIV----TG----------SKV---K-Q--
----FKPGDKIYGLVGSGGYAEVCPVDASLAHHIPS----HWSYSLAAALPEALTTVYAT
LYDL-GAL--SSG-----QT----------------------------------------
----------LLIHGAGSGIASLAIQMA-KLT--------------N-TKVITTVGDSSK
IEKA-LA-L--GADQV---I--HYKE-Q-D---FELLIED----------N---------
-S----VDLIIDFV-GGDYFNKHLHLLKPQGKLIQIACLKGSKV-E--CSLALLMQKRLH
IIGFVLRSQSIK---EKARLWKLAH---------DHWFNAF-----E----ND-------
---KIKPVIDSEFDL--NQ--------IETALQRMQQGSHFGKIVIRVSK-----
>tr|Q5Z3C7|Q5Z3C7_NOCFA Putative quinone oxidoreductase OS=Nocardia farcinica GN=NFA_2220 PE=4 SV=1
------------------------------------------------------------
------------------------------------------MRAIEL----------N-
GF--GGPEV-----------LVW-GKA-A---D-PV-P---GHGEVLIDVVAAGVNRADL
LQRQG--NYPPP--A-G-ASDILGLECSGVVAE----VG----------EGV---R-E--
----WQVGDRVCALLSGGGYAERVVVPATQVLPVPE----GMDLAAAAGLPEVAATVWSN
LVMT-AGL--HAG-----QL----------------------------------------
----------VLIHGGGSGIGTHAIQVA-RQR--------------G-ARVAVTAGSAEK
LERC-RE-L--GADVL---I--NYRE-Q-D---FVEVVRA---QESGAGAA---------
-G----ADIILDNM-GAAYLGRNVAALAPHGHLVIIGMQGGVTG-E--LNVGALLGKWGS
VHATNVRNRPATGTGSKAEIIAEVR---------RHLWPLV-----A----DG-------
---AVVPVIHAEFDI--AD--------AAQAHRVLDSSRAFGKVVLRVREE----
>tr|Q6A5Q9|Q6A5Q9_PROAC Zn-binding dehydrogenase/oxidoreductase OS=Propionibacterium acnes GN=PPA2200 PE=4 SV=1
------------------------------------------------------------
------------------------------------------MHAITVRPTDKTDSKGR-
HR--PGPEC-----------IEW-TEV-P---T-PK-P---GPGEVLVKVKAAGINRGDL
LQRQG--LYPPP--K-G-VSETMGLEVTGVISS----LG----------QDV---T-G--
----WSEDDEVIALLAGGGYAEYVIVPAGQLLPIPE----GIDPVTASTLIEVTATVISN
MDHV--GL--ARG-----ET----------------------------------------
----------FLVHGGAGGIGQFAIQYA-KSL--------------E-CTVITTCGTAEK
QEFC-RT-L--GADVA---L--DYH--E-D---WVAGVKD---ATGG---R---------
-G----ADVILDVM-GAKYLDLNVDALAIGGRLDIIGMQGGIKG-E--LNIAKLLNKRAL
VTATSLRPRPLE---EKAKICQRVR---------EVAWPLY-----T----NG-------
---SIKPAPVESFPM--SE--------AGRAHERLESGEVLGKVALTL-------
>tr|Q6FBH9|Q6FBH9_ACIAD Putative oxydoreductase protein, zinc-containing (Quinone oxidoreductase, NADPH dependent) OS=Acinetobacter sp. (strain ADP1) GN=ACIAD1743 PE=4 SV=1
------------------------------------------------------------
---------------------------------MTDLP--TTMRHIEI----------S-
QS--GDPDV-----------LHI-VET-S---L-PK-I---KIDEILIEVKAFGINRPDV
LQRKG--LYPMP--K-D-VTPIPGLEVAGIVTA----IG----------ENV---S-Q--
----FKVGDRVCALTNGGGYAEYCAVPETQTLPIPS----NLSYIEAAAIPETYFTVWAN
LFDI-GQL--SVG-----ET----------------------------------------
----------ALIHGGASGIGTTALTLC-HAM--------------G-IKTFCTVGSDDK
VDAL-NK-I--TT--A---I--NYKK-H-N---FEEVILE---QTQN---K---------
-G----VDVILDIV-GGKYFQQNMNTLKRDGRLVILGFMGGRYAKE--FDLQQLILKRAK
VTGSTMRARTDQ---EKSEITQSLR---------QHVWPLL-----S----EG-------
---KSLPLIYKSFSF--ED--------ISKAHTCMEESEHIGKIVITLTE-----
>tr|Q6MQZ6|Q6MQZ6_BDEBA Quinone oxidoreductase OS=Bdellovibrio bacteriovorus GN=qor PE=4 SV=1
------------------------------------------------------------
------------------------------------------MRAVEI----------T-
QP--GGPEV-----------LKI-TER-T---K-PE-P---AIGEVLIEIHASGVNRPDC
AQRQG--TYPPP--P-G-ASDIPGLEIAGKIVA----VG----------AGV---S-K--
----WKVGDMVCALVSGGGYAEYVAAPEGQCLPVPT----GMSVVEAAALPETFFTVWTN
LFES-GRL--QKG-----ES----------------------------------------
----------VLIHGGAGGIGTTAIQMA-SAM--------------G-VRVFTTVGKKES
VSIC-QE-L--GAERV---I--LYKE-E-D---FVSVVKS---LTAD---K---------
-G----VDVILDMV-GGDYFARNIEALAVQGRLVQIATMQGAKV-E--LDLRKVMFKRLT
LTGSTLRARPVA---EKSRIATALL---------QNIWPLL-----N----KN-------
---QMRPVIYKVLKL--EQ--------AAEAHAMMEASQHTGKIVLTTR------
>tr|Q6NK60|Q6NK60_CORDI Putative quinone oxidoreductase OS=Corynebacterium diphtheriae GN=DIP0177 PE=4 SV=1
------------------------------------------------------------
------------------------------------------MRAIYV------------
----QDDAT-----------LAV-HDA-P---T-PT-L---QPGEVLVQVKAAGVNRADL
LQAAG--HYPPP--P-G-ESEIIGLECAGVIVD----AG----------T-----T-S--
----RNVGDKVACLLAGGGYAEYVAVPEGQLMPIPE----GYSFAEAAAVVEVAATVWSN
IGML-TGL--KPE-----HM----------------------------------------
----------FLIHGGAGGIGTFAIQLA-KHV--------------G-ATVAVTAGSKEK
LETC-RE-L--GADIL---I--NYRE-E-D---FAEVLKN--------------------
-K----CDRILDIM-GAKYLDQNVRALAMDGHQVTIGMQGGVKG-E--LNIGRLLSKRGT
ISATALRARDRE---DKARIVASTV---------ENVWPLL-----A----DG-------
---TIRHHIHATLPL--EQ--------AQRAHEMLKNGEVTGKLVLEV-------
>tr|Q7D0L3|Q7D0L3_AGRT5 Quinone oxidoreductase OS=Agrobacterium tumefaciens (strain C58 / ATCC 33970) GN=qor PE=4 SV=2
------------------------------------------------------------
------------------------------------------MRFIDL----------P-
SH--GGPEV-----------MQS-SKA-P---L-PK-P---ARGEILVKVEAAGVNRPDV
AQRQG--IYPPP--K-G-ASPILGLEIAGEVVA----LG----------EGV---D-E--
----FKLGDKVCALANGGGYAEYCAVPAGQALPFPK----GYDAVKAAALPETFFTVWAN
LFQM-AGL--TEG-----ET----------------------------------------
----------VLIHGGTSGIGTTAIQLA-KAF--------------G-AEVYATAGSAEK
CEAC-VK-L--GTKRA---I--NYRE-E-D---FAEIVKS---ETGG---K---------
-G----VDVVLDMI-GAAYFEKNLAALAKDGCLSIIAFLGGATAEK--VDLRPIMVKRLT
VTGSTMRPRTAD---EKRAIRDELV---------EQVWPLI-----E----SG-------
---KVAPVINRVFTL--EE--------VVDAHRLMESSNHIGKIVMKVS------
>tr|Q7N4J5|Q7N4J5_PHOLL Similar to probable dehydrogenase and probable oxidoreductase OS=Photorhabdus luminescens subsp. laumondii GN=plu2342 PE=4 SV=1
------------------------------------------------------------
-----------------------------MHSQINSLP--QYMLAISI----------I-
KP--GGPEK-----------LHL-VQV-P---L-PR-P---GKGYLLVKVAAAGVNRPDI
FQRMG--SYPPP--P-D-ASPLPGLEIAGEVVA----KG----------EGC---E-R--
----WNLGDKVCALVAGGGYAEYCLVHDSVALPIY-----GLDFVQAAALPENFFTVWAN
VFQT-GQL--KPG-----EN----------------------------------------
----------LLIHGGTSGIGSVTIMLA-KAF--------------G-AKVITTVGSDEK
AKVA-HS-L--GADFV---I--NYHK-E-D---FVDRVLK---ITGN---H---------
-G----VDMVVDLI-GGDYVNKNYKVAAKFGRIIQIGMMKGNPE-N--LNLMPLMLKRLT
HTGSTLRSRSVE---EKAEIAKELE---------KQVWPLL-----K----SG-------
---KVTPLICKVFDL--KD--------AADAHRMMEAGDVIGKVMLVNVSP----
>tr|Q7NWE7|Q7NWE7_CHRVO Probable quinone oxidoreductase OS=Chromobacterium violaceum GN=CV_2043 PE=4 SV=1
------------------------------------------------------------
---------------------------------------MEKMSAIVQ----------Q-
AP--GGVET-----------MEM-GEW-D---K-PR-A---APGKLLVRVMAAGVNRADL
MQREG--RYPPP--P-G-ASPLMGLEVAGVVEE-----A----------VGD---S-A--
----FQPGDAVFGLVEGGGYAEYALLDQSLAIAKPD----QLSWVEAAGLPEAWMTAWFN
LVVK-AGL--QAG-----ER----------------------------------------
----------ALIHAGASGVGVAAIQLA-RLL--------------G-AEAFASAGSAEK
LAFC-RE-L--GASQV---F--NYHE-TPA---FGERVKA------W---G---------
-G----ADVVLDPV-GASHLAENLQALNPDGRLVNIGLMGGLKA-E--LDFGRLLMKRIS
LIGSTLRPQPLA---VKAELAAALR---------DLILPAL-----L----EG-------
---RARAVVDSSYPW--TQ--------VRDAHAYVADNRNLGKVVLTLFPVMAG-
>tr|Q7VZT6|Q7VZT6_BORPE Probable zinc-binding dehydrogenase OS=Bordetella pertussis GN=BP0800 PE=4 SV=1
------------------------------------------------------------
------------------------------------------MRAVEI----------T-
RP--GGPEV-----------LVP-TER-S---V-PE-P---ASGEVLIKVSAAGVNRPDV
LQRKG--NYAPP--P-G-ASDLPGLEVAGEIVG----GD----------AAA---G-G--
----FAIGDKVCALVAGGGYAEYVVAPAPQCLPIPR----GLTEIEAAGLPETYFTVWSN
VFDR-GRL--AAG-----EA----------------------------------------
----------LLVHGGASGIGTTAIQLA-RAM--------------G-NKVYATVGSDER
ARAV-EA-L--GAALG---I--NYKT-Q-D---YVKEVLD---ATGG---A---------
-G----VDVVLDMV-AGEYIGRNLKCLADDGRIVIIALLGGAHA-N--VDCNQVLRRRLT
ITGSTLRPRPVE---FKGEIARALR---------ERVWPLL-----E----NG-------
---TLKPVVHATLPL--EQ--------AAAAHAMMEAGENIGKIILTV-------
>tr|Q82F92|Q82F92_STRAW Putative quinone oxidoreductase OS=Streptomyces avermitilis GN=qor PE=4 SV=1
------------------------------------------------------------
------------------------------------------MYAITI----------P-
EP--GGPEA-----------LVW-TEV-P---D-PE-P---GEGEVLVEVVASAVNRADL
LQRQG--FYAPP--P-G-ASPYPGLECSGRIAA----LG----------PGV---S-G--
----WAVGDEVCALLAGGGYAEKVAVPAGQLLPVPE----GIGLRQAAALPEVTCTVWSN
VFMV-AHL--RPG-----ET----------------------------------------
----------LLVHGGSSGIGTMAIQLA-KAV--------------G-AKVAVTAGTKEK
LDFC-AE-L--GADVL---V--NYRE-Q-D---FVEEVRR---ATDG---A---------
-G----ADVILDNM-GAKYLGRNVDALAVNGRLAIIGMQGGAKG-E--LNIGALLHKRGA
VTATSLRARPLG---EKAAIVAAAR---------EHVWPLI-----A----SG-------
---RVRPIVDRELPM--SD--------AATAHRVLEESGHIGKVLLVVP------
>tr|Q89QI6|Q89QI6_BRAJA Bll3142 protein OS=Bradyrhizobium japonicum GN=bll3142 PE=4 SV=1
------------------------------------------------------------
------------------------------------------MKAYVY------------
-----GPEG-----------ARI-SDV-A---Q-PK-P---KGTQVLVRVRACGLNRADT
GMRKG-HAHGAA--G-G-VGTVLGMEWAGEVAE----LG----------PDA---K-G--
----VKVGDRIMG-SGGAAFAEYTLADHGRLFRAPS----NMNFEEAATLPVALATMHNA
VVTV-GGV--QAG-----QS----------------------------------------
----------VLIQGASSGVGLMAMQIA-KLK--------------GARLVIGSSTDAYR
RGRL-TE-Y--GADLA---V--DSSD-P-K---WVEEVLK---ATNG---E---------
-G----VDLIVDQV-SGKVANQNLAATRIKGRIVNVGRLGGTHA-D--FNFDLHAARRID
YVGVTFRTRTIE---EVREIFEEVR---------KDIWGAV-----E----SR-------
---KLQLPIDRVFAF--AD--------IDKAFEHMEANKHLGKIVVTV-------
>tr|Q89UB4|Q89UB4_BRAJA Quinone oxidoreductase OS=Bradyrhizobium japonicum GN=qor PE=4 SV=1
------------------------------------------------------------
---------------------------------MDKLP--AQMTVVAI----------S-
KP--GGPEV-----------LVP-EQR-A---L-PQ-P---GPDEILVKVQAAGVNRPDV
AQRSG--AYPPP--P-G-ASDLPGLEIAGEVVA----VG----------GNA---K-R--
----HKIGDKVMSLVAGGGYAQYCIAQDAQAMSVPP----ALSIKEAGALPETLMTVWHN
VFER-GGL--KAG-----ET----------------------------------------
----------LLIHGGSSGIGTMAIQLA-KAF--------------G-AKVFVTVGSQDK
IDAC-LK-L--GADRA---I--NYKT-E-D---FVAVVKT---ETGN---A---------
-G----VNLILDMV-AGEYVDRNYDAAAVDGRIVQIATLNGPKV-S--VNIAKVMVKRLT
HTGSTLRPRSNA---DKAAMVAAIE---------AKVMPLL-----R----EG-------
---RVKPVMDSAFPL--EK--------AADAHRRMETSAHIGKIVLEA-------
>tr|Q8EJ33|Q8EJ33_SHEON Alcohol dehydrogenase, zinc-containing OS=Shewanella oneidensis GN=SO_0640 PE=4 SV=1
------------------------------------------------------------
---------------------------------MSDLP--NDYAHIHI----------E-
QP--GAPEV-----------MQL-SRS-S---L-PV-V---GAGQVLIRVSAAGVNGPDL
KQRAG--AYPPP--P-G-ASLILGLEVAGEICA----LG----------EGV---T-Q--
----WQLGDKVCALVPGGGYGEYTLTYAAHCLPIPK----GFSMVQAAALPETFFTVWGN
LFMR-AGL--KAG-----ET----------------------------------------
----------VLIHGGSGGIGSTAIALA-NRL--------------G-AKVIATTGQDEK
RDYC-LG-L--GADLV---V--NYNS-Q-N---FVEEVMS---FTQG---K---------
-G----VNVVFDIA-GGDFINLNLQSLALDGRMVSVSTQRSPKA-E--VNILQLMAKRIV
WTGSTLRPQTVE---AKAEIARQLR---------ERVWPLL-----D----SQ-------
---QIVPHIFATYPL--ID--------APKAHRLMQSGEHRGKVVLTL-------
>tr|Q8FU41|Q8FU41_COREF Putative quinone oxidoreductase OS=Corynebacterium efficiens GN=CE0180 PE=4 SV=1
------------------------------------------------------------
------------------------------------------MKAIVQ----------T-
EE--KNTAS-----------LEL-QDV-P---V-PT-L---KPGEVLVEVKAAGVNRADL
LQTQG--NYPVP--P-G-ASEILGLECAGIIAD----PG----------D-----T-G--
----RSKGEEVACLLTGGGYAEFVAVPEGQLMPIPE----GFSFVEAASIVEVACTVWSN
IGML-AGL--KEG-----QT----------------------------------------
----------FLVHGGAGGIGTFAVQMG-KAM--------------G-ATVAVTTGSPEK
LQTC-QQ-L--GADIL---I--NYRE-E-D---FAEVLKN--------------------
-R----ADVILDII-GAKYLGQNVKALAKDGHMVTIGLQGGVKG-E--LNLGLLLAKRGT
ISATALRGRDDA---DKARIVAATV---------EAIWPML-----A----DG-------
---RITPHIDHTLPL--AD--------AAKALKALEDGTVTGKLVLEV-------
>tr|Q8YBM3|Q8YBM3_BRUME QUINONE OXIDOREDUCTASE OS=Brucella melitensis GN=BMEII0876 PE=4 SV=1
------------------------------------------------------------
-------------------------MSCSCFPKVFRMP--KAVLSVIA----------T-
RP--GGPEV-----------LEL-VPR-E---L-PA-L---KRGEMRVRIHAAGVNRPDA
MQRAG--QYPPP--P-G-VTDVLGLELSGVVLE----IA----------EDV---T-R--
----FGPGDRIMALVAGGAYSEEAIVQADVCIPVPA----GLSMVEAAGIPETYFTVWSN
LFQR-AGL--QPG-----ET----------------------------------------
----------VLLHGGTSGIGVTATLLA-KAI--------------G-ARMITTCGSDDK
CRAS-EA-L--GAIAS---I--NYRT-T-D---FVEAGRA---LTEG---R---------
-G----PEVVIDMV-GGSYMQRNLQLVAEDGRIAQIAFQQGSEA-Q--MDMGPLLFKRLT
LTGSTLRARPLV---MKAALARSVE---------AEVLPLV-----L----NK-------
---GARPVIDSVFDL--AD--------VQAAHAHLEASAHTGKIILKTAACDAA-
>tr|Q8YIY7|Q8YIY7_BRUME QUINONE OXIDOREDUCTASE OS=Brucella melitensis GN=BMEI0302 PE=4 SV=1
------------------------------------------------------------
------------------------------MTMMAELP--SLMTAIEI----------T-
EP--GGAYM-----------LRP-AQR-A---V-PE-P---KEGEILVRVRAAGVNRPDV
LQRQG--QYAPP--P-G-ASDIPGLEIAGDIVA----LG----------HGV---K-R--
----FRKGDQVVALLAGGGYAEYAVVHESNALPLPS----GFGYIEAAAIPETFFTVWHN
VFER-GGL--KEG-----EV----------------------------------------
----------FLVHGGSSGIGTTAIQLA-KAF--------------G-ATVITTAGSKEK
CDAC-VK-L--GADRA---I--NYHE-E-D---FVAVVKE---MTGG---K---------
-G----VDVILDMV-GGDYVERNYKAAAEDGRIMQIAFLNGAKA-T--ANFAILMTKRLT
HTGSTLRPRPVA---FKAGIARELE---------AKVWPLL-----A----QR-------
---RVAPVMDMIFSL--KD--------AWRAHERMEEGRHIGKIVLDIA------
>tr|Q92RD5|Q92RD5_RHIME Putative quinone oxidoreductase OS=Rhizobium meliloti GN=R00953 PE=4 SV=1
------------------------------------------------------------
------------------------------------------MTYVDL----------P-
GP--GGPEN-----------MVL-ARG-P---L-PE-V---RPGDILIRVEAFGINRPDV
LQRKG--DYPLP--A-G-ASPILGLEAAGEVVA----LG----------EGA---T-G--
----FSTGDKVCALANGGAYAEYCAVPATQALRWPK----GYDAAKAAALPETFFTVWAN
VFDM-ARL--KSG-----ET----------------------------------------
----------FLVHGGSSGIGTTAIQLA-RAF--------------G-AEVFATAGNAAK
CEAC-EA-L--GAKRA---I--NYRE-E-D---FKAVVLQ---ETGG---R---------
-G----VDVILDMV-GGRYFDRNIGSLAKDGRLSIIAFLGGARVDG--ANIAPILMKRLQ
VMGSLLRPRTAA---EKQAIRDGLA---------EKVWPLL-----E----GG-------
---DVAPVIQAVLPF--AE--------IAGAHRLMEEGDHIGKIVMRIG------
>tr|Q98FI0|Q98FI0_RHILO NADPH quinone oxidoreductase OS=Rhizobium loti GN=mll3767 PE=4 SV=1
------------------------------------------------------------
------------------------------------------MTAIAI----------S-
VP--GGPRV-----------LKP-ETR-D---V-PQ-P---GPGEILIKVHAAGVNRPDV
QQRKG--AYPPP--P-G-ASDLPGLEVSGEVAA----LG----------DEI---S-R--
----WRIGDRVCALTPGGGYAEYVKVHSGSVLPLPA----GFTHTEAAAVPENYFTVWHN
VFER-GAL--KKG-----ET----------------------------------------
----------LLVHGGSSGIGTTAIQLA-SAF--------------G-AYVITTAGSKEK
CDAC-LK-L--GADRA---I--NYRE-E-D---FVTAVKE---ATDG---K---------
-G----ATVILDMV-GGDYVQRNYEAAAVEGRIVQIAVQAGAVA-S--ADFSKIMVKRLT
HTGSTLRPRTVE---FKAAIAAALE---------AQVWPLL-----G----TR-------
---KVAPVMDMIYPL--TD--------AWRAHERMEEGEHIGKIVLDVG------
>tr|Q9A3B1|Q9A3B1_CAUCR Alcohol dehydrogenase zinc-containing OS=Caulobacter crescentus GN=CC_3293 PE=4 SV=1
------------------------------------------------------------
------------------------------------------MTAIAI----------EG
GK--GPAQA-----------LHA-TRL-D---R-PT-P---GPGEILIKMAAAGVNRPDL
LQRMG--FYPPP--P-G-APATLGLEVAGEVVV-----------------GA---G-R--
----WKAGDKVCALLGGGGYAEYAVVDARHALPIPG----DLDLVQAAALPETVFTVFAN
VFEH-GAL--KAG-----ET----------------------------------------
----------LLVHGGTSGIGTTAIAMA-KAA--------------G-AKVIATGRGADK
KAKA-LE-L--GADIA---V--DTKA-E-D---FAEVVKA------A---G---------
-G----ADVILDMV-GASYFDKNLDALNVGGRIVYIASLGGSTL-E--VPVMKIMQKRAV
ITGSTLRPRSAD---EKARLAAEVE---------RVVWPWV-----A----AG-------
---KLKPIIDATFPL--AD--------AAKAHAHLEAGEHVGKVVLTV-------
>tr|Q9CD96|Q9CD96_MYCLE Putative oxidireductase OS=Mycobacterium leprae GN=ML0118 PE=4 SV=1
------------------------------------------------------------
------------------------------------------MHAIVA----------E-
-----SANQ-----------MVW-REV-P---D-VT-A---GPGEVLIEVAASGVNRADV
LQVAG--KYPHP--P-G-ASAIIGMEVAGVVAA----VS----------SGV---T-E--
----WSVGQEVCALLAGGGYAEYVAVPASQVMPIPK----GVNVVDSAGIPEVACTVWSN
LVMA-AHL--SAG-----QL----------------------------------------
----------LLLHGGTSGIGSHGIQVA-RAL--------------G-AKVAVTAGSEEK
LEFC-RA-L--GAQIT---I--NYRD-E-D---FVARLQQ---QN-----G---------
-G----ADVILDIM-GAAYLDRNIDALAIDGQLIVIGLQGGVKG-E--LNLGKVLSKRAR
IIGSTLRARPVNGPNSKSEIVAAVT---------ASIWPMI-----A----DG-------
---SVRPIIGARMAV--QQ--------AADAHQLLLSGKVSGKIVLTVAGSGTE-
>tr|Q9XA55|Q9XA55_STRCO Putative quinone oxidoreductase OS=Streptomyces coelicolor GN=SCO3823 PE=4 SV=1
------------------------------------------------------------
------------------------------------------MHAITI----------P-
EP--GGPEA-----------LVW-AEV-P---D-PQ-P---GEGEVLVEVAASAVNRADI
MQRQG--FYDPP--P-G-ASPYPGLECSGRVAE----VG----------PGV---S-G--
----WSVGDEVCALLAGGGYAEKVVVPAGQLLPVPQ----GLDVKRAAALPEVVCTVWSN
VFMV-AHL--RPG-----ET----------------------------------------
----------LLVHGGSSGIGTMAIQLA-KAV--------------G-AKVAVTAGTKEK
LERC-AE-L--GADIL---I--NYRE-Q-D---FVAEVKD---ATGG---A---------
-G----ADVILDNM-GAKYLDRNVQALAVNGRLAIIGMQGGRKG-E--LNIGTLLAKRAA
VSATSLRARPLE---EKAAIVAAVK---------EHVWPLL-----A----GG-------
---HVRPVVDREMPM--SE--------AAEGHRVVEESGHIGKVLLVTS------
>tr|Q9Z658|Q9Z658_ZYMMO Putative uncharacterized protein (NADPH:quinone oxidoreductase) OS=Zymomonas mobilis GN=ZMO1772 PE=4 SV=1
------------------------------------------------------------
-----------------------------------------MMKEVII----------K-
EA--GSADV-----------LAL-HDA-P---I-PT-P---KADEILVKIAAAGINRPDI
IQRMG--QYPLP--P-D-ATPIPGLEISGTVIA----LG----------QDV---E-E--
----FKIGDRICGLTNGGGYAEYGVIPAKQALPVPD----NLSLTEAAAIPETYFTVWAN
LFDI-GQA--KSG-----ET----------------------------------------
----------VLVHGGSSGIGSAAIILA-KAC--------------G-LKVFTTVGNQEK
AAAV-EK-L--GA-IA---I--NYNE-Q-D---FLTIIQE---EMAG---K---------
-G----VDVILDII-GGSYFSRNMKALAFGGRLVIVGAMGGRIADK--FDLLPLIFKRAT
ISGSTMRARTAD---EKANIARSLR---------EKVWPLL-----E----QG-------
---QCHPLIDSSFPL--EK--------VQDAHKRMESRDHCGKIVLTMPEALF--
>tr|Q0VFJ7|Q0VFJ7_XENTR Tumor protein p53 inducible protein 3 OS=Xenopus tropicalis GN=tp53i3 PE=2 SV=1
------------------------------------------------------------
------------------------------------------MLAAFF----------D-
AP--GGPET-----------LYV-KEL-A---K-PA-P---KEGEVLVKVEASALNRADL
LQRRG--KYAPP--P-G-ASDILGLEAAGTVVE----LG----------LGA---DGR--
----WKVGEKVMALLSGGGNAEYATVPAGHLMPVPP----GMSATDAAAIPEAWLTAFQL
LHFV-GKV--QKG-----ET----------------------------------------
----------VLIHAGASGVGTAAIQLC-RLA--------------G-AVPIVTAGSHEK
LQTA-IK-L--GAATG---F--NYKE-E-N---FGEKCLK---FTNN---I---------
-G----ADVILDCV-GASHWEKNLQCLNTDGRWVLYGLMGSGEIHG--DLLAKLLWKRGS
LLGSLLRSRSKK---YKEELVKAFT---------EQALPHF-----S----AG-------
GPIQLLPIVDSVFPL--HQ--------ISDAHQRMEDNKNTGKIVLQMPQ-----
>tr|Q4TGL2|Q4TGL2_TETNG Chromosome undetermined SCAF3628, whole genome shotgun sequence. (Fragment) OS=Tetraodon nigroviridis GN=GSTENG00001048001 PE=4 SV=1
------------------------------------------------------------
------------------------------------------MRAVCI----------D-
TP--GRPEN-----------LYL-KSV-P---R-PQ-P---KVGEALVKIHATALNRADL
LQRRG--LYPPP--P-G-ESDIMGLEVAGTVAA----LG----------PGA---KKG--
----WKLGDRVMALLCGGGYAEYVAVPEELLMPVPP----NLSLCQAAAIPEVWLTAFQL
LAFI-AQV--QPG-----EV----------------------------------------
----------VLAHAGASGVGTAAVQLV-RLF--------------G-AVPVVTAGSPEK
LKMA-EN-L--GAAAG---F--NYRE-G-S---FAQRVHD---FTGG---K---------
-G----VNIILDCI-GGHIWEQNVSCLATDGRWVLYGTIGGRAVEG--NLLGNLLSKRGH
LLSSLLRSRSLQ---YKAELVTAFS---------HKVLPHF----------SG-------
---SLRPVIDSTFNL--EN--------IADAHRHMEANRNTGKIVINV-------
>tr|Q6GNC3|Q6GNC3_XENLA MGC82892 protein OS=Xenopus laevis GN=tp53i3 PE=2 SV=1
------------------------------------------------------------
------------------------------------------MLAAFF----------D-
AP--GGPET-----------LYI-KEV-A---K-PE-P---KEGEVLIKVEASALNRADL
LQRRG--KYAPP--P-G-SSDILGLEAAGTVVK----LG----------PGA---DGS--
----WKVGDGVMALLSGGGNAQYVTVPAGHLIPIPP----GMSATDAAAIPEAWLTAFQL
LHFV-GKV--QKG-----ET----------------------------------------
----------VLIHAGASGVGTSAIQLC-RLA--------------G-AVPIVTAGSPDK
LQMA-VK-L--GAATG---F--NYKE-E-N---FGEKCLE---FTNN---T---------
-G----ADVILDCI-GGTHWEKNLQCIKTDGRWVLYGLMGSGEIHG--DLLANLLRKRGS
ILGSLLRSRSKK---YKEELVKAFT---------EQALPHF-----M----PG-------
GSVQLQPIVDSVFPL--DQ--------IADAHQRMEDNKNTGKIVLQMPL-----
