# Supplementary material for: Subdivision of the MDR superfamily of medium-chain dehydrogenases/reductases through iterative hidden Markov model refinement
Source: BMC Bioinformatics. 2010 Oct 27;11:534. doi: 10.1186/1471-2105-11-534 (PMC2976758; doi:10.1186/1471-2105-11-534)
Supplement: Additional file 4 — MDR family alignment figures. Illustrations showing the mafft MSAs from Additional file 3: mdr-sequences. Red sequence identifiers denote sequences from UniProtKB/TrEMBL, while blue correspond to sequences from Swiss-Prot. The position cscores are shown in a bar plot under the MSA. Positions that contain gaps in over 90% of the sequences have been removed from the alignment in order to increase readability. [file 1471-2105-11-534-S4.ZIP › mdr/MDR005.mafft]

>sp|P35497|DHSO1_YEAST Sorbitol dehydrogenase 1 OS=Saccharomyces cerevisiae GN=SOR1 PE=3 SV=1
------------------------------------------------------------
------------------------------M-----------------------------
------------------------------------------------------------
--SQ-N---SN---PAVVLEKVGDIAIEQR----PI-P-----TIKD--P--HYVKLAIK
ATGICGSDIHYYRSGG-IGKYILK--APMVLGHESSGQVVEVGDAVTR---VKVGDRVAI
EPGVPSRYSDETKEGRYNLCPHMAFAATPP-ID-------GTLVKYYLSPED--------
-----FLVKLPEGVSYEEGACVEPLSVGVHSNKL-AGVRFGTKVVVFGAGPVGLLTGAVA
RAFGATDVIFVDV--FDNKLQRAK-DFG-ATNTFNSS-QF-----STDKAQD-LAD--GV
-QKLLGG------NHADVVFECSGADVCIDAAVK-------------TTKVGGTMVQVGM
GK-NYTNFPIAEVSGKEMKLIGCFRYSFGDYRDAVNLV--------ATGKVNVKPLITHK
FKF--EDAAKAYDYNIA--HGGE----VVKT-------IIFGP--E-----------
>sp|Q06004|DHSO_BACSU Sorbitol dehydrogenase OS=Bacillus subtilis GN=gutB PE=1 SV=3
------------------------------------------------------------
------------------------------M-----------------------------
-----------------------------------------------------------T
HTVP-Q---NM---KAAVMHNTREIKIETL----PV-P-----D-IN--H--DEVLIKVM
AVGICGSDLHYYTNGR-IGNYVVE--KPFILGHECAGEIAAVGSSVDQ---FKVGDRVAV
EPGVTCGRCEACKEGRYNLCPDVQFLATPP-VD-------GAFVQYIKMRQD--------
-----FVFLIPDSLSYEEAALIEPFSVGIHAAAR-TKLQPGSTIAIMGMGPVGLMAVAAA
KAFGAGTIIVTDL--EPLRLEAAK-KMG-ATHIINIR------------EQD-ALE--EI
-KTITND------RGVDVAWETAGNPAALQSALA-------------SVRRGGKLAIVGL
PSQNEIPLNVPFIADNEIDIYGIFRYA-NTYPKGIEFL--------ASGIVDTKHLVTDQ
YSL--EQTQDAMERALQ--FKNE----CLKV-------MVYPNR-------------
>sp|Q58D31|DHSO_BOVIN Sorbitol dehydrogenase OS=Bos taurus GN=SORD PE=2 SV=3
------------------------------------------------------------
------------------------------------------------------------
-----------------------------------------------------------M
AAAK-P---EN---LSLVVHGPGDLRLENY----PI-P-----E-PG--P--NEVLLKMH
SVGICGSDVHYWQHGR-IGDFVVK--KPMVLGHEASGTVVKVGSLVRH---LQPGDRVAI
EPGAPRETDEFCKIGRYNLSPTIFFCATPP-DD-------GNLCRFYKHNAN--------
-----FCYKLPDNVTFEEGALIEPLSVGIHACRR-AGVTLGNKVLVCGAGPIGLVSLLAA
KAMGAAQVVVTDL--SASRLSKAK-EVG-ADFILQIS-NE--------SPQE-IAK--KV
-EGLLG-------SKPEVTIECTGVETSIQAGIY-------------ATHSGGTLVLVGL
GS-EMTSVPLVHAATREVDIKGVFRYC-NTWPMAISML--------ASKSVNVKPLVTHR
FPL--EKALEAFETSKK--GLG------LKV-------MIKCD--PNDQNP------
>sp|Q00796|DHSO_HUMAN Sorbitol dehydrogenase OS=Homo sapiens GN=SORD PE=1 SV=3
------------------------------------------------------------
------------------------------M-----------------------------
-----------------------------------------------------------A
AAAK-P---NN---LSLVVHGPGDLRLENY----PI-P-----E-PG--P--NEVLLRMH
SVGICGSDVHYWEYGR-IGNFIVK--KPMVLGHEASGTVEKVGSSVKH---LKPGDRVAI
EPGAPRENDEFCKMGRYNLSPSIFFCATPP-DD-------GNLCRFYKHNAA--------
-----FCYKLPDNVTFEEGALIEPLSVGIHACRR-GGVTLGHKVLVCGAGPIGMVTLLVA
KAMGAAQVVVTDL--SATRLSKAK-EIG-ADLVLQIS-KE--------SPQE-IAR--KV
-EGLLG-------CKPEVTIECTGAEASIQAGIY-------------ATRSGGTLVLVGL
GS-EMTTVPLLHAAIREVDIKGVFRYC-NTWPVAISML--------ASKSVNVKPLVTHR
FPL--EKALEAFETFKK--GLG------LKI-------MLKCD--PSDQNP------
>sp|Q64442|DHSO_MOUSE Sorbitol dehydrogenase OS=Mus musculus GN=Sord PE=1 SV=3
------------------------------------------------------------
------------------------------M-----------------------------
-----------------------------------------------------------A
APAK-G---EN---LSLVVHGPGDIRLENY----PI-P-----E-LG--P--NDVLLKMH
SVGICGSDVHYWEHGR-IGDFVVK--KPMVLGHEAAGTVTKVGELVKH---LKPGDRVAI
EPGVPREVDEYCKIGRYNLTPTIFFCATPP-DD-------GNLCRFYKHNAD--------
-----FCYKLPDSVTFEEGALIEPLSVGIYACRR-GSVSLGNKVLVCGAGPVGMVTLLVA
KAMGAAQVVVTDL--SASRLTKAK-EVG-ADFTIQVG-KE--------TPQE-IAS--KV
-ESLLG-------SKPEVTIECTGAESSVQTGIY-------------ATHSGGTLVIVGM
GA-EMVNLPLVHAAIREVDIKGVFRYC-NTWPMAISML--------ASKTLNVKPLVTHR
FPL--EKAVEAFETAKK--GVG------LKV-------MIKCD--PNDQNP------
>sp|P36624|DHSO_SCHPO Putative sorbitol dehydrogenase OS=Schizosaccharomyces pombe GN=tms1 PE=2 SV=2
------------------------------------------------------------
------------------------------M-----------------------------
------------------------------------------------------------
---A-P---AE---KAFVLRKKMDTAIEDR----PG-Q-----TLTD--D--HQVKVAIK
ATGICGSDVHYWKEGG-IGDFILK--KPMILGHESAGVVVEVGKGVSS---LKPGDPVAV
EPGCVCRLCDYCRSGRYNLCPHMEFAATPP-YD-------GTLRTYYITTED--------
-----FCTKLPKQISVEEGALFEPMSVAVHAMTR-GNLKCGSRVLVMGCGTVGLLMMAVA
KAYGAIDIVAVDA--SPSRVEFAQ-KYV-GAKPFTPI-AAKENESLPDYAQR-YKQ--AI
-IEKY--------GEFDFAVDATGVGICIHTAVL-------------ALKRGGTFVQAGN
GK-PVIDFPINHIINYEINVLGSFRYAHGCYKQSLFLV--------SNGLVDVKPLITHR
FAF--KDALKAYETVAS--GEEG----VLKV-------IIGGP--DA----------
>sp|P22144|XYL2_PICST D-xylulose reductase OS=Pichia stipitis GN=XYL2 PE=2 SV=1
------------------------------------------------------------
------------------------------M-----------------------------
------------------------------------------------------------
-----T---AN---PSLVLNKIDDISFETY----DA-P-----EISE--P--TDVLVQVK
KTGICGSDIHFYAHGR-IGNFVLT--KPMVLGHESAGTVVQVGKGVTS---LKVGDNVAI
EPGIPSRFSDEYKSGHYNLCPHMAFAATPN-SKEGEPNPPGTLCKYFKSPED--------
-----FLVKLPDHVSLELGALVEPLSVGVHASKL-GSVAFGDYVAVFGAGPVGLLAAAVA
KTFGAKGVIVVDI--FDNKLKMAK-DIGAATHTFNSK------------TGG--SE--EL
-IKAFGG------NVPNVVLECTGAEPCIKLGVD-------------AIAPGGRFVQVGN
AA-GPVSFPITVFAMKELTLFGSFRYGFNDYKTAVGIFDTNYQNGRENAPIDFEQLITHR
YKF--KDAIEAYDLVRA--GKG-----AVKC-------LIDGP--E-----------
>sp|Q07993|XYL2_YEAST D-xylulose reductase OS=Saccharomyces cerevisiae GN=XYL2 PE=1 SV=1
------------------------------------------------------------
------------------------------M-----------------------------
------------------------------------------------------------
-TDL-T---TQ---EAIVLERPGKITLTNV----SI-P-----KISD--P--NEVIIQIK
ATGICGSDIHYYTHGR-IANYVVE--SPMVLGHESSGIVALIGENVKT---LKVGDRVAL
EPGIPDRFSPEMKEGRYNLDPNLKFAATPP-FD-------GTLTKYYKTMKD--------
-----FVYKLPDDVSFEEGALIEPLSVAIHANKL-AKIKFGARCVVFGAGPIGLLAGKVA
SVFGAADVVFVDL--LENKLETAR-QFG-ATHIVNSG-DL--------PHGV-TVD--SV
IKKAIGK------KGADVVFECSGAEPCVRAGIE-------------VCKAGGTIVQVGM
GQ-EEIQFPISIIPTKELTFQGCFRYCQGDYSDSIELV--------SSRKLSLKPFITHR
YSF--KDAVEAFEETSH--HPLN----NIKT-------IIEGP--E-----------
>sp|Q8U7Y1|XYLD_AGRT5 Putative D-xylulose reductase OS=Agrobacterium tumefaciens (strain C58 / ATCC 33970) GN=Atu4318 PE=3 SV=1
------------------------------------------------------------
------------------------------------------------------------
------------------------------------------------------------
----------M---KALVLEEKGKLSLRDF----DI-PGGAGSGELG--P--KDVRIRTH
TVGICGSDVHYYTHGK-IGHFVVN--APMVLGHEASGTVIETGSDVTH---LKIGDRVCM
EPGIPDPTSRASKLGIYNVDPAVRFWATPP-IH-------GCLTPEVIHPAA--------
-----FTYKLPDNVSFAEGAMVEPFAIGMQAALR-ARIQPGDIAVVTGAGPIGMMVALAA
LAGGCAKVIVADL--AQPKLDIIA-AYD-GIETINIR------------ERN-LAE--AV
-SAATDG------WGCDIVFECSGAAPAILGMAK-------------LARPGGAIVLVGM
PV-DPVPVDIVGLQAKELRVETVFRYA-NVYDRAVALI--------ASGKVDLKPLISAT
IPF--EDSIAGFDRAVE--ARET----DVKL-------QIVMP--Q-----------
>sp|Q59545|XYLD_MORMO D-xylulose reductase OS=Morganella morganii PE=1 SV=1
------------------------------------------------------------
------------------------------------------------------------
------------------------------------------------------------
--------MIM---KALVLEKAGKIAIQDW----QS-N-----EVLG--D--DDVEIKIH
TVGICGSDVHYYQHGR-IGPFVVD--EPMVLGHEASGVITAAGKNVKH---LKVGDRVCM
EPGIPDLQSPQSRAGIYNLDPAVRFWATPP-ID-------GCLRESVIHPAA--------
-----FTFKLPDNVSFAQGAMVEPLAIGMQSATK-AGIKPGDIGLVIGAGTIGIITQ-SA
LAGGCSDVIICDV--FDEKLKVAE-KYQ-GLHAVNSK------------DQQALAD--KV
-RELTGG------EGVNVLFECSGAKPVIASISD-------------HIAPGGTAVLVGM
PI-DPAPLDIVAAQAKEVTFKTILRYA-NMYPRTIRLL--------SSGKLNVAPLLSAT
YKF--KDSVEAYERAAE----------PVRL-------M------------------
>sp|Q98D10|XYLD_RHILO Putative D-xylulose reductase OS=Rhizobium loti GN=mlr4915 PE=3 SV=1
------------------------------------------------------------
------------------------------------------------------------
------------------------------------------------------------
----------M---RALVLEKKGELSLREI----AL-P-----LDVG--P--DDVKIAIH
TVGVCGSDVHYYTHGA-IGSYVVR--APMVLGHEAAGTVVETGANVET---FKAGDRVCM
EPGVPNLSSRATKLGIYNVDPDVSFWATPP-VH-------GVLAPYAVHPAA--------
-----FTYKLPDNVSFAEGAMVEPFAIGMQAASR-ARIVPGDVAVVVGCGPIGIMIALAA
LAGGCSKVLISDF--SAPKLKIAA-QYA-GIVPVNIG------------ERS-LVD--AV
-AAATDK------WGADIVFEASGSPKAFADLFD-------------VVRPGGAVVLVGL
PV-EPVALNVPAAISKEVRIETVFRYA-NIFDRALQLI--------ASGKVDLKPLITGT
YDF--ADSIKAFERAAQ--GNPE----DVKL-------QILLT--GEKG--------
>sp|Q92MT4|XYLD_RHIME Putative D-xylulose reductase OS=Rhizobium meliloti GN=R02526 PE=3 SV=1
------------------------------------------------------------
------------------------------------------------------------
------------------------------------------------------------
----------M--AKALVLEKKGQLSLRDI----PV-R-----RDLS--P--TDVLIGIR
TVGVCGSDVHYYTHGK-IGPFVVN--EPMILGHEAAGVVLEVGSQVRH---LKKGDRVCM
EPGIPDLSSRSSKLGIYNVDPSVRFWATPP-VH-------GCLTPEVVHPAA--------
-----FTYRLPDHVSFAEGAMVEPFAIGVQAALR-AGIRPGDVGAVMGAGPIGMMTALAA
LAGGCSKVYVADL--AQPKLDVIG-AYE-GIETINVR------------QQA-VSE--AL
-AGATGG------WGADVVFECSGAAPAILALPS-------------LARPGGTVVLVGM
PV-EPVPFDIVGMQAKELRIETVFRYA-NVYDRAIELI--------ASGKVDLKPLISAT
IPF--DESIAAFDRAVE--ARPT----DVKI-------QIEMP--A-----------
>sp|P77280|YDJJ_ECOLI Uncharacterized zinc-type alcohol dehydrogenase-like protein ydjJ OS=Escherichia coli (strain K12) GN=ydjJ PE=3 SV=1
------------------------------------------------------------
------------------------------M-----------------------------
------------------------------------------------------------
---------KN---SKAILQVPGTMKIISA----EI-P-----V-PK--E--DEVLIKVE
YVGICGSDVHGFESGPFIPPKDPN--QEIGLGHECAGTVVAVGSRVRK---FKPGDRVNI
EPGVPCGHCRYCLEGKYNICPDVDFMATQPNYR-------GALTHYLCHPES--------
-----FTYKLPDNMDTMEGALVEPAAVGMHAAML-ADVKPGKKIIILGAGCIGLMTLQAC
KCLGATEIAVVDV--LEKRLAMAE-QLG-ATVVINGA------------KED-TIA--RC
-QQFTED------MGADIVFETAGSAVTVKQAPY-------------LVMRGGKIMIVGT
VP-GDSAINFLKI-NREVTIQTVFRYA-NRYPVTIEAI--------SSGRFDVKSMVTHI
YDY--RDVQQAFEESVN--NKRD----IIKG-------VIKIS--D-----------
>tr|Q5V6U8|Q5V6U8_HALMA Zinc-binding dehydrogenase OS=Haloarcula marismortui GN=adh10 PE=3 SV=1
------------------------------------------------------------
------------------------------------------------------------
------------------------------------------------------------
----------M---RTAVLVEPTEFELEDR----PR-P-----S-PG--P--DEVLVAVR
DVGICGSDVHYYEHGR-IGDYVVE--DPLVLGHESAGKVVEVGENVTD---HEPGDRVAL
EPGVPCRRCAHCKRGDYHLCESVRFMATPP-HD-------GAFTEYVSWPAD--------
-----FAYTLPESVSTAEGALCEPLSVGIHACRR-GSVGTGDTVLITGAGPIGLMVLEAA
RAAGATDIILTDV--VKEKLEFAE-KRG-ADLTVDVT------------ETD-LDT--AV
-AEYTDG------VGADVVVEASGAEPSIKSTID-------------VVRRGGTVVLVGL
ASEAEVPFDVLELIDNEVDVHGSFRYK-NTYDAAVDLL--------ADGEVDVEGIIDFE
SEL--EDIDDAFRRSME----PT----VVKG-------MISLD--S-----------
>tr|A1CFY8|A1CFY8_ASPCL Xylitol dehydrogenase OS=Aspergillus clavatus GN=ACLA_065000 PE=3 SV=1
------------------------------------------------------------
------------------------------M-----------------------------
------------------------------------FDATPPNHRVRLKESKKEQTKDKT
NSYD-R---QN---LSFVLEGIHQVKFEDR----PI-P-----ELRD--P--HDVIVNVK
YTGICGSDVHYWEHGA-IGHFVVK--DPMVLGHESSGVVAKVGSAVTS---LKVGDRVAM
EPGVPCRRCEPCKAGKYNLCEKMAFAATPP-YD-------GTLAKYYPLPED--------
-----FCYKLPENISLQEGALMEPLGVAVHITRQ-ASIKPGESVVVFGAGPVGLLCCAVA
RAFGASKIIAVDI--QKTRLDFAK-KYA-ATAIFEPA-KV--------SAVA-NAD--QM
-REEND---LG--PGADVVIDASGAEPSVHTGIH-------------VLRPGGTYVQGGM
GR-NEINFPIMAACTKELTIKGSFRYGSGDYKLAVDLV--------ASGKVNVKDLITGV
VEF--QEAEQAFKEVKA--GK------GIKT-------LIAGV--RD----------
>tr|A1D9C9|A1D9C9_NEOFI Xylitol dehydrogenase OS=Neosartorya fischeri (strain ATCC 1020 / DSM 3700 / NRRL 181) GN=NFIA_115270 PE=3 SV=1
------------------------------------------------------------
------------------------------M-----------------------------
----------------------------------------------------------ST
STAT-A---QN---LSFVLEGIHQVKFEDR----PI-P-----ELKD--P--HDVLVNVK
FTGICGSDVHYWEHGS-IGQFVVK--DPMVLGHESSGVISKVGSAVTG---LKVGDRVAM
EPGIPCRRCEPCKAGKYNLCEKMAFAATPP-YD-------GTLAKFYVLPED--------
-----FCYKLPDNISLQEGALMEPLGVAVHIVRQ-ASVTPGQSVIVFGAGPVGLLCCAVA
KAFGAAKIIAVDI--QKPRLDFAK-RYA-ATSTFEPA-KV--------SAVD-NAD--RL
-RKENN---LG--VGADVVIDASGAEPSVHTGIH-------------VLRPGGTYVQGGM
GR-SEIMFPIMAACTKELTFKGSFRYGSGDYKLAVGLV--------ASGRVNVKDLITGV
VEF--HDAEQAFKEVKA--GK------GIKT-------LIAGI--QD----------
>tr|A1DAQ7|A1DAQ7_NEOFI Sorbitol/xylitol dehydrogenase, putative OS=Neosartorya fischeri (strain ATCC 1020 / DSM 3700 / NRRL 181) GN=NFIA_095670 PE=3 SV=1
------------------------------------------------------------
------------------------------M-----------------------------
---------------------------------------------------------TVA
TPNQ-A---VN---QAFVLHPGGSFHYEQR----AV-P-----TLGS--D--RDVLVRVV
ATGLCGSDVHYWQHGR-IGRYIVE--SPIILGHESSGIVVECGSK-SG---FAVGDRVAL
EPGVACNTCRHCRAGRYNLCREMRFAATPP-YD-------GTLATYYLVPAE--------
-----SCYKLPPHISLRDGTLIEPLSVAVHSCRL-AGDMQGKAVVVFGAGPVGLLCVAVA
RAFGASTVLAVDV--VPSRLGSAL-KYG-ATHTYQMT-PD--------SPEQ-NAE--DI
-LNKVE---LE--TGADVVLDATGAEPCLNCGIH-------------ILASGGTFVQVGL
GK-PNPSLPVGQICDKEIVFKGSFRYGPGDYQTAIELL--------HSRRIRLDGLVTHE
FPF--TQAEDAFKNVVS--RA------GIKS-------VIYGP--GVDEHVAKATLT
>tr|A2QL21|A2QL21_ASPNC Catalytic activity: xylitol + NAD(+) <=> D-xylulose + NADH. OS=Aspergillus niger (strain CBS 513.88 / FGSC A1513) GN=An05g02260 PE=3 SV=1
------------------------------------------------------------
------------------------------M-----------------------------
------------------------------------------------------------
---------EN---PSFVLRNIKDVVIEDR----PK-P-----ILKD--P--HDVMVHVA
QTGICGSDVHYWQRGR-IGDFVLT--GPMVLGHESAGVVVEVGDKVRH---LKPGDRVAM
EPGVPCRRCDYCRSGSYNLCGDTIFAATPP-WD-------GTLAKYYVNAAD--------
-----FCYKIPDHMTLEEAAMVEPVSVAVAIAKT-ANLQAHQTVLVLGCGPIGVLCQAVA
KAAGARTIIGVDV--ILSRLEVAK-SYG-IDHTFMPS-RAEPGTDPMVHAER-VAM--XL
-KEELG---LG--EGADVVLECSGAEPCVQMGIY-------------AARRGATFVQAGM
GK-ENILFPITAVCTRGLTIKGSIRYLTGCYPAAIDLI--------AKGKIDVKRLITNR
FPF--EKAEEAFELVKA--GRAD----VFKV-------MIAGV--QE----------
>tr|A2QM95|A2QM95_ASPNC Catalytic activity: xylitol + NAD(+) <=> D-xylulose + NADH OS=Aspergillus niger (strain CBS 513.88 / FGSC A1513) GN=An07g01290 PE=3 SV=1
------------------------------------------------------------
------------------------------M-----------------------------
--------------------------------------------------------TSSV
VRLG-Q---KC---PAFVLHPGGRFDYEER----VI-P-----NLQT--D--RDVIVQVI
VTGLCGSDIHYWQHGR-IGRYVVE--APIVLGHESAGIVVECGSK-SG---FAIGDRVAL
EPGIACNTCHHCRAGRYNLCSAMRFAATPP-YD-------GTLATYYRLPAE--------
-----CCYKLPAHVSLQHGALVEPLSVAVHSCRL-AGDMQQKSVVVFGAGPVGLLCASVS
RAFGASTVVVVDI--NSDRLSVAQ-KYG-ATHTYKMS-NE--------SPEH-NAA--RI
-LEEME---LD--NGAHIVLDATGAEPCMNCGIS-------------VLASGGTFVQVGL
GK-PNPSLPVGQICDKEAIFRGSFRYGPGDYRTAIGLL--------SSGRVVLEGLVTHE
FPF--TQAEEAFKNVGN--RQ------GIKT-------VIYGP--GADENAAKATLT
>tr|A2QY54|A2QY54_ASPNC Contig An12c0010, complete genome. OS=Aspergillus niger (strain CBS 513.88 / FGSC A1513) GN=An12g00030 PE=4 SV=1
------------------------------------------------------------
------------------------------M-----------------------------
----------------------------------------------------------ST
QNTN-A---QN---LSFVLEGIHRVKFEDR----PI-P-----EINN--P--HDVLVNVR
FTGICGSDVHYWEHGS-IGQFIVK--DPMVLGHESSGVVSKVGSAVTS---LKVGDCVAM
EPGIPCRRCEPCKAGKYNLCVKMAFAATPP-YD-------GTLAKYYVLPED--------
-----FCYKLPESITLQEGAIMEPLSVAVHIVKQ-AGINPGQSVVVFGAGPVGLLCCAVA
KAYGASKVIAVDI--QKGRLDFAK-KYA-ATATFEPA-KA--------AALE-NAQ--RI
-ITEND---LG--SGADVAIDASGAEPSVHTGIH-------------VLRAGGTYVQGGM
GR-SEITFPIMAACTKELNVKGSFRYGSGDYKLAVSLV--------SAGKVNVKELITGV
VKF--EDAERAFEEVRA--GK------GIKT-------LIAGV--DS----------
>tr|A4RLJ2|A4RLJ2_MAGGR Putative uncharacterized protein OS=Magnaporthe grisea GN=MGG_01176 PE=3 SV=1
------------------------------------------------------------
------------------------------M-----------------------------
----------------------------------------------------------AS
ATEG-K---SN---LSFVLNKPHDVCFEER----PM-P-----KLAS--E--HDVLVAVN
YTGICGSDVHYWHHGS-IGDFVVK--DPMVLGHESAGTVVEVGSAVKT---LQVGDRVAL
EPGYPCRRCRDCLAGRYNLCPEMRFAATPP-YD-------GTLAGFWTAPAD--------
-----FCYKLPESVSLQEGAMIEPLAVGVHIVRQ-AKVSPGQSVVVMGAGPVGLLCAAVA
RAFGATTVVSVDI--VESKLEVAK-QIA-ATHTYLSQ-RI--------SPQD-NAK--AL
-IAAAG---LEDNGGADVVIDATGAEPSIQTSIH-------------AVRVGGSYVQGGM
GK-PDITFPILAFCCKEVTASGSFRYSAGDYRLAIDLV--------ANGKVNLKALITET
VPF--DKAQEAFTKVSE--GQ------VIKV-------LIAGP--NEK---------
>tr|A5AB83|A5AB83_ASPNC Contig An08c0230, complete genome. OS=Aspergillus niger (strain CBS 513.88 / FGSC A1513) GN=An08g09380 PE=3 SV=1
------------------------------------------------------------
------------------------------MAKRMRPH----------------------
----------------------------------------TERVVRLGSNRGAGCPLSIN
GGDG-E---TN---RSFVLHAIKDVVFEDR----PV-P-----ALKD--P--WDVRVHIA
QTGICGSDVHYWQRGR-IGDFILK--SPIVLGHESSGTVVEVGSAVKN---VKVGERVAI
EPGVPCRH------GSYNLCPDTIFAATPP-HD-------GTLSKYYTTQAD--------
-----YCYPLPENMDLEEGALVEPVAVAVQITKV-GKVKPNQTVVVFGCGPIGLLCQAVS
KAYSAKKVIGVDI--SQSRADFAH-NFG-ADHVFVPP-ARPEGKDDTAWNEE-VAN--LM
-KEKFD---LG--EGPDVVLEATGAQACIQTGIY-------------LTKRGGTYVQAGM
GS-ENVVFPITTACIRDLHIRGSIRYTAGCYPTAVDSI--------ASGKIDVKQLITNR
FKF--EDAEEAFELVRQ--GKQS----VIKV-------IIQGV--PA----------
>tr|A5DQ36|A5DQ36_PICGU Putative uncharacterized protein OS=Pichia guilliermondii GN=PGUG_05387 PE=3 SV=1
------------------------------------------------------------
------------------------------M-----------------------------
------------------------------------------------------------
--ES-F---SN---PAFVLKSVKNVVFEDR----PI-A-----AL-G--P--KEVRVNVS
ETGICGSDVHYWQRGR-IGKFILEEGTDMVLGHESSGVVVETGSEVPN---LKIGDRVAI
EPGVPCRYCAHCRDGKYNHCEDMVFAATPP-WD-------GTLAKYYNVAYD--------
-----YCYKIPDHMDMEEAALVEPVAVAVQICKR-AQIQATDSVLVFGCGPIGLLCQSVA
KAYACKKVIGVDI--SDGRLEFAA-NFA-ADNVYKMS-MRQENESAEEFAIR-ISK--DI
-KSKFD---LG--AGANVVLEASGAEPCIQVGVF-------------AACPEGRFVQAGM
GR-EFISFPVTEALVKQLNWTGSIRYSSGVYPNAVELV--------ASGKVKVKSLITNR
FKF--EDAEKAFELVKE--GRTD----VIKV-------VIQGY--RK----------
>tr|A5DR25|A5DR25_PICGU Putative uncharacterized protein OS=Pichia guilliermondii GN=PGUG_05726 PE=3 SV=2
------------------------------------------------------------
------------------------------M---------------SCNFTSSNKFFNFN
SLLPFLYTSSRLSSTSSSTGSLGTLIGPGSISIFGRITGFFQCDCGAIAVYKVGVLHPTF
FTIM-T---PN---PSLVLNKVNDITFETL----EA-P-----TLSE--P--NEVMVEVK
KTGICGSDIHYYSHGK-IGDFVLT--QPMVLGHESAGVVTAVGSNVKS---LKVGDRVAI
EPGVPSRFSEEYKSGHYQLCPNIVFAATPD-PKHGSPSPPGTLCKYYKSPED--------
-----FLVKLPDCVSLELGAMVEPLSVGVHGCKQ-AKVTFGDVVVVFGGGPVGLLAAAAA
TKFGAAKVMVVDV--IDDKLKMAL-EVGVATHTFNSK------------SGG--AD--EL
-VKELG-------EHPDVVIECTGAEVCINLGIE-------------SLKMGGRFAQVGN
AT-RPVSFPIVAFSSRELTLYGSFRYGYNDYKTSVAILEHNYRNGRENAAIDFEKLITHR
FKF--EDAKKAYDYIRD--GNV-----AVKV-------IIDGP--E-----------
>tr|A5E6L7|A5E6L7_LODEL D-xylulose reductase OS=Lodderomyces elongisporus GN=LELG_05256 PE=3 SV=1
------------------------------------------------------------
------------------------------M-----------------------------
------------------------------------------------------------
-----S---GN---PSLVLKKVDDIVFEDL----AV-P-----KIEH--P--TDVIVQVK
KTGICGSDIHYYAHGK-IGAFKLT--KPMVLGHESSGVVHEVGEGVKN---LKKGDRVAI
EPGVPSRYSEAYKSGKYEIDPDMCFAATPE-SDPKKPNPPGTLCKYYKSPED--------
-----FLYKLPDNVSLELGAMVEPLSVGVHGIRL-ANLSFGENVIVFGGGPVGLLTAAAA
KIFGALNIMVVDV--VDEKLKLAK-EIGAANYTFNSK------------SGG--AE--DL
-IKAFDG------IRPDVVLECTGAEPCIKLAVQ-------------TVRDGGKVVQIGN
AS-GDVSFPIVEFSSRELTLLGSFRYGYGDYATSIKILEKNYANGKENVQVDFEKLITNV
FPW--KEAVEAYDFVRA--GK------AVKC-------IIDGP--E-----------
>tr|A6S9P5|A6S9P5_BOTFB Xylitol dehydrogenase OS=Botryotinia fuckeliana (strain B05.10) GN=BC1G_09425 PE=3 SV=1
------------------------------------------------------------
------------------------------M-----------------------------
-----------------------------------------------------------A
DISG-K---SN---KSFVLEKPFSVKFEER----PV-P-----KLES--E--HDVLIAIN
YTGICGSDVHYWVEGA-IGSYVVK--DPMILGHESAGTIVSVGSAVKS---LKVGDRIAL
EPGYPCRRCPSCLSGHYNLCPEMHFAATPP-ID-------GTLTGFYSSPAD--------
-----FCYKLPEHVSLQEGALLEPLAVAVHICKQ-AVITPGQSVVVMGAGPVGLLCMAVA
RAYGASIIVAADI--QPSRLEFAK-SFA-ATHTFTPQ-RV--------SAAE-NAA--TL
-KSEIG---LP--DGADVVIDASGAEPSIQTSIN-------------VVRRGGTYVQGGM
GK-ADINFPIMELCTKEITAKGSFRYGSGDYTLALQLV--------STGKVDVKKLITGE
VQF--EDAEQAFKSVKE--GK------GIKV-------LIKGP--NEN---------
>tr|A7TJP5|A7TJP5_VANPO Putative uncharacterized protein OS=Vanderwaltozyma polyspora (strain ATCC 22028 / DSM 70294) GN=Kpol_1058p11 PE=3 SV=1
------------------------------------------------------------
------------------------------M-----------------------------
------------------------------------------------------------
--VA-T---EQ---KAVILEEKGKIVFGNR----PI-P-----SIED--Q--HFVKVQIK
ATGICGSDVHFCTHGA-IGSFIVK--EPMVLGHESSGIVVEVGSEVTK---VAVGDRVAI
EPGYPSRYSEETVSGHYNLCPGMKFAATPP-VD-------GTLLKYFQVPED--------
-----FVYKLPDDVTFEEGALVEPLAVAVHAVKL-AGVKFGDKVVVFGAGPVGLLVGSVC
KAFGATEVVSIDV--VDKKLDKSL-EMG-STIAINSK-DM--------AEEA-LAL--EI
-QNDLNG------QHPNKVIDCTGAEPCLRSSIL-------------ACKPGGTVVQVGM
GT-TNASLPVSDIVIKELTFKGSMRYCHGDYQDAIQLL--------KYKKVDVKAIITHR
FSF--DDAIKALQFNIS--RDPS----IVKT-------VIAGP--------------
>tr|A8NXT6|A8NXT6_COPC7 Putative uncharacterized protein OS=Coprinopsis cinerea (strain Okayama-7 / 130 / FGSC 9003) GN=CC1G_00399 PE=3 SV=1
------------------------------------------------------------
------------------------------M-----------------------------
------------------------------------------------------------
-----S---DN---PSFVLKGINDVVFEQR----PI-P-----EVTG-----DEVLVAVK
KTGICGSDVHYLLEGR-IGDFVVK--SPMVLGHESSGVVAKVGPKVKH---LKVGDRVAM
EPGATCRACEACKLGKYELCPDIIFAATPP-YD-------GTLARYYKLPAD--------
-----LAYPLPDNVTLEDGAMMEPLSVGVHSVANLGNFRAGQSIAVFGCGPVGLLCMAVA
KALGASRVIAIDI--VPARLDFAK-QYA-ATDSFLPP-KPLEGESKVDYSRR-NAA--AL
-KEALGIAERGA-SAIDLVIDASGAEVSIQTALH-------------VVKSGGTFVQVGM
GN-PNVTIDIGVLITKELNYKGSFRYGPGDYPLAINLV--------AAGKVDLKPLVTHR
YKF--EDAITAFNATKN--GKSEDGKGVIKV-------VISGP--DVDINS------
>tr|B0CYJ6|B0CYJ6_LACBS Predicted protein OS=Laccaria bicolor (strain S238N-H82) GN=LACBIDRAFT_188827 PE=3 SV=1
------------------------------------------------------------
------------------------------M-----------------------------
------------------------------------------------------------
SVNP-K---VN---PAFVLRGIEDVIFEDR----PI-P-----KVSD-----DEVLVEVK
KTGICGSDVHYLLEGR-IGDFIVE--KPMVLGHESAGIIAKIGTKVKH---LKVGDRVAM
EPGATCKSCETCKAGRYELCPAIIFAATPP-YD-------GTLSRYYLLPAD--------
-----LAYLLPENVSLEDGAMMEPLSVAVHSVSTLGAFRTNQSIAVFGCGPIGLLCMAVA
RALGASRIIAVDI--NPDRLRFAK-QYA-ATQTFLPM-EANEGESAIDVIER-NAK--HM
-KNQLQIDDRGE-RSIDLVVDASGAEASVQTAFY-------------VAKAGGTFVQVGM
GN-PNVTVNVNLLTIKELTYKGSFRYGPGDYPLAIALV--------AQGRVDLKPLVTHR
FKF--DEAITAFKATRA--GRSDDGKAVIKA-------IISGP--EDWAAA------
>tr|B0XQM2|B0XQM2_ASPFC Xylitol dehydrogenase OS=Aspergillus fumigatus (strain CEA10 / CBS 144.89 / FGSC A1163) GN=AFUB_010450 PE=3 SV=1
------------------------------------------------------------
------------------------------M-----------------------------
----------------------------------------AFTETLVRPKSVPVNELPDQ
TSFQ-N---VN---HAFILSPGGTFCYKER----PT-P-----KIES--E--RDVIVRVV
ATGLCGSDVHYWQHGR-IGRYAVN--RPIVLGHESSGVIVACGSNVDG---LKVGDRVAL
EPGISCNTCKYCRSGHYNLCKSMVFAATPP-YD-------GTLSTFYKVPAE--------
-----CCYKLPVHISLRDGALVEPLSVAVHACRL-AGDMQNKSVVVFGAGPVGLLCCSVA
SAFGAAKVVAVDV--VKTRLATAT-KYG-ATHRYEMD-----------AEKK-NAE--EL
-SATAA---LE--DGADIILDATGAEPCLNCGLD-------------ILRSGGTFVQVGL
GN-PTLMFPVGQVCDKEVVFKGSFRYGPGDYALAIGLL--------ESRRVQLDGMVTHE
FSF--WKAQEAFQNVVH--RQ------GIKC-------IIYGP--GIDEEWARIAD-
>tr|B2A9R1|B2A9R1_PODAN Predicted CDS Pa_1_1490 OS=Podospora anserina PE=4 SV=1
------------------------------------------------------------
------------------------------M-----------------------------
------------------------------------------------------------
-----S---SN---LSFVLNKPNDVSFEER----PI-P-----KLKS--P--HDVLVAIN
YTGICGSDVHYWVHGA-IGHFVVK--DPMVLGHESAGTVVEVGSGVTD---LKKGDRVAL
EPGYPCRRCPDCLGGSYNLCHEMVFAATPP-YD-------GTLTGFWSAPHD--------
-----FCYKLPDNVSLQEGALIEPLAVAVHIVKQ-ARVQPGNSVVVMGAGPVGLLCAAVA
ASFGATKIVQVDI--VQSKLDFAK-SFA-ATHTYLSQ-RV--------SAEE-NAK--NL
-IASAN---LG--KGADVVIDASGAEPSIQTSLH-------------VVRMGGTYVQGGM
GK-SDINFPIMALCLKEVTARGSFRYGSGDYKLAIELV--------AAGKVDVKKLVNGV
VAF--KDAESAFKKVKE--GE------VIKI-------LIAGP--NEKVETELDTSV
>tr|B2W583|B2W583_PYRTR Sorbitol dehydrogenase 2 OS=Pyrenophora tritici-repentis (strain Pt-1C-BFP) GN=PTRG_04783 PE=4 SV=1
------------------------------------------------------------
------------------------------M-----------------------------
----------------------------------------------------------AT
QTAT-Q---KN---PSFILQAPNKVVYEDR----PI-P-----ELPS--P--YDVVVRPR
WTGICGSDVHYWVEGR-IGHFVVE--KPMVLGHESAGIVHKVGDKVKS---LKVGDEVAM
EPGVPCRRCIRCKEGKYNLCADMAFAATPP-YD-------GTLARYYVLPED--------
-----YCYKLPSNMSMEEGALIEPTAVAVHITRQ-AGIKPGDSVVVFGAGPVGLLCCAVA
KAYGAKKIVTVDI--NDERLKFAL-KFA-ANASFKSA-RV--------SAQE-NAQ--NM
-IKECD---LG--LGADVIIDASGAEPCIQTAIH-------------ALRMGGTYVQGGM
GK-PDINFPIMAMCTKELNVKGSFRYGSGDYQTAIDLV--------AGGRISVKELITGK
VKF--EDAESAFADVKG--GK------GIKI-------LIEGP--EGQ---------
>tr|B5TYI1|B5TYI1_CANSH Xylitol dehydrogenase OS=Candida shehatae PE=4 SV=1
------------------------------------------------------------
------------------------------M-----------------------------
------------------------------------------------------------
-----T---AN---PSLVLNKIDDITFESY----DA-P-----EITE--P--TDVLVEVK
KTGICGSDIHYYAHGK-IGNFVLT--KPMVLGHESSGVVTKVGTGVTS---LKVGDKVAI
EPGIPSRFSDAYKSGHYNLCPHMCFAATPN-STEGEPNPPGTLCKYFKSPED--------
-----FLVKLPEHVSLEMGALVEPLSVGVHASKL-ASVKFGDYVAVFGAGPVGLLAAAVA
KTFGAKGVIVIDI--FDNKLQMAK-DIGAATHIFNSK------------TGG-DAA--AL
-VKAFDG------HEPTVVLECTGAEPCINQGVA-------------ILAQGGRFVQVGN
AP-GPVKFPITEFATKELTLFGSFRYGFNDYKTSVDIMDTNYKNGKEKAPIDFEQLITHR
FKF--ADAIKAYDLVRA--GSG-----AVKC-------FIDGP--E-----------
>tr|B6H930|B6H930_PENCH Pc16g10230 protein OS=Penicillium chrysogenum Wisconsin 54-1255 GN=Pc16g10230 PE=4 SV=1
------------------------------------------------------------
------------------------------M-----------------------------
----------------------------------------------------------RL
HLTR-K---KN---LSFVLEKVQTLKFENR----PT-P-----QLQD--P--HDVLVRVK
FTGICGSDVHYWHAGQ-IGPFKVE--QPMVLGHESSGIVEKIGNKVTT---LKVGDRVTM
EPGEPCRRCDACKVGTYNLCPDMAFAATPP-YD-------GTLAKYYRLPED--------
-----LCYKLPEGMTLEQGALVEPLSVAVHLVRR-AEVSPGASTVVFGAGPVGLLCCATA
KAFGAWKVVAVDI--QPKRLEFAK-QYG-ATSTFLPG-TV--------TAVE-NAA--RL
-VAESG---LG--NGADIVIDASGAEASINTGIH-------------VLRAGGTYVQGGM
GR-DEVNFPITAACTKELNVKGSFRYSSGDYKLAIELI--------ASQKVNVQDLISDI
FKF--EDAERAFEQVKA--GA------GIKT-------LIAGV--EE----------
>tr|B6H9K2|B6H9K2_PENCH Pc16g10990 protein OS=Penicillium chrysogenum Wisconsin 54-1255 GN=Pc16g10990 PE=4 SV=1
------------------------------------------------------------
------------------------------M-----------------------------
------------------------------------------------------------
---S-E---TN---RSFVLRAVKDVVLEDR----TV-P-----TLKD--P--WDVRVHVA
QTGICGSDVHYWQRGR-IGDFILN--SPIVLGHESSGTVVEVGSAVKS---LNVGDRVAI
EPGVPCRHCDYCRSGSYNLCPDTVFAATPP-HD-------GTLSKYYITQAD--------
-----YCYPVPAHMNLEEAALVEPVAVAVQITKV-GKVKPNQTVVVFGCGPIGLLCQAVC
KAYSAKKVIGVDI--SQPRADFAK-TFG-ADDVFVPP-SRPEGTDDSAWNEA-VAR--MM
-KEKFK---LG--EGPDVVLEATGAQACIQTGIH-------------LTKKGGTYVQAGM
GR-ENVIFPITTACIRDLHIRGSIRYTAGCYPTAVDLI--------ASGKIDVKRLITNR
FKF--EQAEEAFDLVRQ--GNES----VIKV-------IIEGV--P-----------
>tr|B6HJK5|B6HJK5_PENCH Pc21g19650 protein OS=Penicillium chrysogenum Wisconsin 54-1255 GN=Pc21g19650 PE=4 SV=1
------------------------------------------------------------
------------------------------M-----------------------------
------------------------------------------------------------
-TVT-K---AA---QAFVLHKGGTFAFEER----SK-P-----TLQS--D--RDVIVRVM
ATGLCGSDVHYWQHGR-IGPYVVE--DPIILGHESTGIVVESGSGAAG---LAVGDRVAL
EPGIACNTCNHCRNGRYNLCRGMRFAATPP-YD-------GTLATYYRVPAE--------
-----CCFKLPSHISLRDGTLIEPLSVAVHSCQL-AGFMQDKSVAIFGAGPVGLLCCAVA
RAFGASTVIAVDV--VPARLASAV-KYG-ATHTYQMS-SE--------AADK-NAA--DL
-LAMAG---LE--DGVDVALDATGAEPCLNGGIL-------------ALTQGGTFVQVGL
GK-PNLSVPVGQICDKEIVFKGSFRYGPGDFKLAIGLL--------DSRRIRLDGLVTHE
YPF--GQAEDAFKNVAG--RG------GIKS-------VIYGP--NVDEEEAKASSV
>tr|B6HKH2|B6HKH2_PENCH Pc21g11540 protein OS=Penicillium chrysogenum Wisconsin 54-1255 GN=Pc21g11540 PE=4 SV=1
------------------------------------------------------------
------------------------------M-----------------------------
------------------------------------------------------------
--AT-A---QN---LSFVLEGIHKVKFEDR----PV-P-----ELKN--P--HDVIINVK
YTGICGSDVHYWEHGS-IGSFVVK--DPMVLGHESAGIVSQVGSAVKT---LKVGDRVAM
EPGISCRRCDPCKAGKYNLCEDMRFAATPP-YD-------GTLAKYYALPED--------
-----FCYKLPEHISLQEGALMEPLSVAVHIVRQ-AGVSPGQTVVVFGAGPVGLLCCAVA
TAFGASKVIAVDI--QQQRLDFAK-SYA-TTSTFMPS-NV--------AAVE-NAE--RM
-KEENG---LG--AGADVAIDASGAEPSVHTGIH-------------VLRNGGTYVQGGM
GR-SEILFPIMAACSKELTIKGSFRYGSGDYKLAVGLV--------SSGKVDVKRLITGT
VKF--EQAEQAFIEVKA--GK------GIKT-------LIGGI--DV----------
>tr|B6JV36|B6JV36_SCHJP Sorbitol dehydrogenase OS=Schizosaccharomyces japonicus yFS275 GN=SJAG_00237 PE=4 SV=1
------------------------------------------------------------
------------------------------M-----------------------------
------------------------------------------------------------
---------SE---LSFVLNKAHDVSFKNQ----AP-D-----PFTS--D--HDVRVHIT
STGICGSDVHYWKQGR-IGDFVVE--KPMILGHESSGVVVEVAKNVKS---LKPGDRVAV
EPGRVCRICDYCRAGHYNLCPHMEFAATPP-YD-------GTLRTTYVTTED--------
-----FCTKLPDNISLDEAAIFEPLSVAIHCWQR-AQLTFGKRVLVFGCGPVGLLLMAVA
KAYGAIEIVAADV--SATRTQFAE-KYI-GAKAYVCP-KKNESESVAAYAEK-CRT--AI
-KYEH--------GYFEFTADATGVDTCIHTAVL-------------LLKPGGTFIQAGN
GK-PVVDFPINHLVNNELSVIGSFRYSAGCYEQALKLV--------STGKVPLKPLISHT
FAF--KEAEEAYKTTAD--PSSG----AIKV-------IIHGT--DY----------
>tr|B6QUW6|B6QUW6_PENMA Xylitol dehydrogenase OS=Penicillium marneffei ATCC 18224 GN=PMAA_011080 PE=4 SV=1
------------------------------------------------------------
------------------------------M-----------------------------
---------------------------------RGSIIQLSWRDNSLLIGNTSATIRELY
ILTT-N---KN---LSFVLEGIKKVKFEER----PI-P-----EIID--P--YDVLINVK
YTGICGSDVHYWEHGA-IGSFVVR--EPMVLGHESSGIVSKVGSKVTT---LKVGDQVAM
EPGIPCRRCEPCKSGKYHLCINMAFAATPP-YD-------GTLARYYRLPED--------
-----FCYKLPESIPLKEGALIEPLGVAVHVARQ-GNIVPGSSVVVFGAGPVGLLCCAVA
KAFGASKVIVSDI--QQSRLDFAK-KYI-ADGTFQPA-RV--------SAEE-NAN--RL
-KEEHD---ML--AGADVVLEASGAEPAIHTGVH-------------VLRTGGTFVQAGM
GK-SEMNFPIMAVCGKELNFKGSFRYGSGDYKLAVELV--------ATGKISVKELITGE
FKF--EDAEQAYVDVKA--GK------GIKT-------IIAGL--------------
>tr|O74230|O74230_CANS1 Xylitol dehydrogenase OS=Candida sp. (strain HA167) GN=xdh PE=3 SV=1
------------------------------------------------------------
------------------------------M-----------------------------
------------------------------------------------------------
--ST-P---EN---LSFVLQKPFDVKFEDR----PI-P-----KLSD--P--YSVKIQVK
KTGICGSDVHYFTHGA-IGDFVVK--APMVLGHESSGVVLEVGSEVKS---LKVGDRVAM
EPGVPSRHSDEYKSGRYNLCPHMAFAATPP-YD-------GTLCKYYILPED--------
-----FCVKLPEHVSLEEGALVEPLSVAVHSSKL-GNIKPGSHVAIYGAGPVGLLVAAVA
SAFGAESVTIIDL--VESRLNLAK-ELG-ATATVQVD-FK-------DTPKE-SAA--KV
-VAANNG------IAPDVVIDASGAEASINSAIN-------------AIRPGGTYVQVGM
GK-PDVSFPIATLIGKELTVKGSFRYGYGDYPLAVSLL--------ASGKVNVKKLITHE
VKF--EDAAEAFQLVRD--GK------AIKC-------IINGP--E-----------
>tr|Q0C8Z6|Q0C8Z6_ASPTN Putative uncharacterized protein OS=Aspergillus terreus (strain NIH 2624) GN=ATEG_09838 PE=3 SV=1
------------------------------------------------------------
------------------------------M-----------------------------
------------------------------------------------------------
----------------------------------TVKT-----IGKS--D--RDIIVRIV
ATGLCGSD-----HGA-IGRYVVE--KPIILGHESSGIVVECGDRVEG---FAVGDRVVL
EPGSTCNTCRHCRSGRYNLCQAVRFAATPP-YD-------GTLATYYRVPQE--------
-----CCYKLPSHVSLRDGTLIEPLSVAIHSALQ-AGSMQERSVAVFGAGPVGLLCSAVA
RALGAATVAVVDI--VPSRLAFAL-EHG-ATHTYQMN-SK--------SPEE-NAA--AL
-LDTAG---VQ--AGFDIVLDATGAEPCVNCGIY-------------ALTQGGSFVQVGL
GK-PNLSIPVGQICDKEISFKGSFRYGPGDFQLAIGLL--------NSRRVKLDGLVTHE
FSF--FAAEDGFKNVAG--RS------GIKT-------VIYGP--GFDMETARDL--
>tr|Q0CUF5|Q0CUF5_ASPTN Putative uncharacterized protein OS=Aspergillus terreus (strain NIH 2624) GN=ATEG_02679 PE=3 SV=1
------------------------------------------------------------
------------------------------M-----------------------------
------------------------------------------------------------
---------------------------------------------------------YIT
GNEV-GSGVH----------FILE--SPIVLGHESSGVIEEVGSAVKN---LKVGQKVAI
EPGVPCRHCDYCRSGSYNLCPDTVFAATPP-HD-------GTLSKYYITQSD--------
-----YCYPLPDHMDLEEGAMVEPVAVAVQITKV-GNVRPNQNIVVFGCGPIGLLCQAVS
KAYAARKVIGIDI--SQSRLDFAK-SFG-ADGVFLPP-AKPEGVDESEWSAR-VAK--MI
-KEQFE---LG--EGPDVVIEATGAQACIQTGVH-------------LTKKGGTYVQAGM
GK-ENVVFPITTACIRDLTIRGSIRYTTGCYPTAVDLV--------ASGKIDVKRLITDR
YDF--EKAEDAFELVRQ--GKEK----VIKV-------IIHGY--RE----------
>tr|Q0CWQ2|Q0CWQ2_ASPTN Sorbitol dehydrogenase OS=Aspergillus terreus (strain NIH 2624) GN=ATEG_01882 PE=3 SV=1
------------------------------------------------------------
------------------------------M-----------------------------
------------------------------------------------------------
---S-A---QN---LSFVLQGIHQVKFEDR----PI-P-----ELKD--P--HGVIVNVR
FTGICGSDVHYWEHGS-IGQFVVK--DPMVLGHESSGVITKVGSAVTT---LKVGDRVAM
EPGIPCRRCEPCKAGKYNLCYEMAFAATPP-YD-------GTLAKYYALPED--------
-----FCYKLPEQITLQEGALMEPLGVAVHIVRQ-AAVTPGQSVVVFGAGPVGLLCCAVA
RAFGASKIVAVDI--QKPRLEFAK-NYA-ATAIFEPA-KV--------AAQE-NAA--RL
-IAEND---LG--PGADVAIDASGAEPSVHTGIH-------------VLRTGGTYVQGGM
GR-SEMNFPIMAACTKELNVKGSFRYGSGDYKLAVELV--------ASGRVNVKELITGV
VKF--EEAEQAFKEVKA--GK------GIKT-------LISGI--EA----------
>tr|Q0TZ25|Q0TZ25_PHANO Putative uncharacterized protein OS=Phaeosphaeria nodorum GN=SNOG_15160 PE=3 SV=1
------------------------------------------------------------
------------------------------M-----------------------------
---------------------------------------------EAVEAEQSSIANMET
TSLP-E---MN---ESFVLSPERQFSFENR----SI-P-----ALRT--S--RDVRVRII
ATGLCGSDIHYWQHGR-IGPYVVN--GPIVLGHESAGIVESIGNDVKN---LRVGDRVAL
EPGVGCNICEACRIGRYNLCSSMRFAATPP-HD-------GTLSTFYCLPEE--------
-----CCYKLPEHVSFQEGALVEPLSIAVHCCGL-AGNLQGRSIAVFGAGPIGLLCAAVA
SAFGAATVVAVDI--VESRLEVVK-TFG-ATHTYKMQ-SL--------LPEL-NSI--QL
-LEQSG---CK--EGVDVVIDATGAEPCIECGVW-------------ALKRGGTFVQAGL
GS-PRIAFPIGQLCDKEAVLKGSFRYGPGDYKLAISLL--------ESRRIRLATLITHE
FPF--SEAEKAFNNVHE--RN------GVKS-------IIYGP--GLDAHTACACPP
>tr|Q0UA24|Q0UA24_PHANO Putative uncharacterized protein OS=Phaeosphaeria nodorum GN=SNOG_11390 PE=3 SV=2
------------------------------------------------------------
------------------------------M-----------------------------
------------------------------------------------------TTKTAT
QKVE-L---PN---PSFVLQAPNKVVYEDR----PI-P-----DLPS--P--YDVIVKPK
WTGICGSDVHYWVEGR-IGHFVVE--SPMVLGHESAGIVHKVGDKVKS---LKVGDRVAM
EPGVPCRRCVRCKEGKYNLCPDMAFAATPP-YD-------GTLARYYALPED--------
-----YCYKLPENMSLEEGALIEPTAVAVHITRQ-ASIKPGDSVVVFGAGPVGLLCCAVA
KAYGAKKIVTVDI--NEQRLNFAL-QYA-ATDKFSSA-RV--------SAEE-NAK--NL
-IKDCE---LG--PGADVIIDASGAEPCIQTAIH-------------ALRMGGTYVQGGM
GK-PDINFPIMAMCTKELNVKGSFRYGAGDYQTAVDLV--------AGGRISIKELITGK
VKF--EDAENAFAQVKK--GE------GIKL-------LIEGP--EE----------
>tr|Q0Z865|Q0Z865_CANTR Xylitol dehydrogenase OS=Candida tropicalis GN=XYL2 PE=3 SV=1
------------------------------------------------------------
------------------------------M-----------------------------
------------------------------------------------------------
-----T---AN---PSLVLNKVDDISFEEY----EA-P-----KLES--P--RDVIVEVK
KAGICGSDIHYYAHGS-IGPFILR--KPMVLGHESAGVVSAVGSEVTN---LKVGDRVAI
EPGVPSRFSDETKSGHYHLCPHMSFAATPP-VNPDEPNPQGTLCKYYRVPCD--------
-----FLFKLPDHVSLELGAMVEPLTVGVHGCKL-ADLKFGEDVVVFGAGPVGLLTAAVA
RTIGAKRVMVVDI--FDNKLKMAK-DMGAATHIFNSK------------TGG-DYQ--DL
-IKSFDG------VQPSVVLECSGAQPCIYMGVK-------------ILKAGGRFVQIGN
AG-GDVNFPIADFSTRELALYGSFRYGYGDYQTSIDILDRNYVNGKDKAPINFELLITHR
FKF--KDAIKAYDLVRA--GNG-----AVKC-------LIDGP--E-----------
>tr|Q1DPP8|Q1DPP8_COCIM Putative uncharacterized protein OS=Coccidioides immitis GN=CIMG_07715 PE=3 SV=1
------------------------------------------------------------
------------------------------M-----------------------------
----------------------------------------PSPCTAKTTLSIGIQRARGA
NRYT-W---KN---PSFVLEAVKKVKFEDR----PV-P-----TIQH--P--HDVMINVK
YTGVCGSDVHYWDHGA-IGHLVLK--EPMVLGHESSGIVISVGPGVRS---LKPGDRVAL
EPGVPCRQCEACKGGKYNLCDDMRFAATPP-YD-------GTLAKYYILPED--------
-----FCYKIPESMNLQEAALMEPLSVAVHITKQ-GGVKPGDQVVVFGAGPVGLLCCAVA
RAFGASKVIAVDV--QQVRLHFAR-KYA-ATATFMPG-SI--------PAAE-NAQ--RL
-KEQCG---LG--RGADVVLDASGAEPSAQTGIH-------------ALRPGGTYVQGGM
GR-AEFSVPIMVVCTREISVKGSFRYSSGDYKLALELV--------QTGKINVRDLITKV
VRF--TDAEQAIIEVKA--GK------GIKT-------LISGV--ED----------
>tr|Q2HCU1|Q2HCU1_CHAGB Putative uncharacterized protein OS=Chaetomium globosum GN=CHGG_01963 PE=3 SV=1
------------------------------------------------------------
------------------------------M-----------------------------
------------------------------------------------------------
-----A---SN---LSFILNKPNDVTFAER----PI-P-----KLQH--P--HDVLVGIN
YTGICGSDVHYWQHGA-IGHFVVK--DPMVLGHESAGTVLEVGSAVST---LRKGDRVAL
EPGYPCRRCGPCLSGHYNLCPDMVFAATPP-YD-------GTLTGFWTAPSD--------
-----FCYKLPENVSLQEGALIEPLAVAVHIVKQ-ARVQPGQSVVVMGAGPVGLLCGAVA
RAFGATKVVAVDI--VQGKLDFAR-GYA-ATHTYLSQ-RV--------SAEE-NAR--NL
-VAAAE---LG--EGADVVIDASGAEPSIQASLH-------------VVRMGGTYVQGGM
GK-ADINFPIMALCLKEVTARGSFRYGSGDYKLAIELV--------AAGRVDVKALINGV
VPF--KDAEEAFKKVKE--GE------VIKI-------LIAGP--NEKVEGALDTSV
>tr|Q2TY48|Q2TY48_ASPOR Sorbitol dehydrogenase OS=Aspergillus oryzae GN=AO090103000393 PE=3 SV=1
------------------------------------------------------------
------------------------------M-----------------------------
-------------------------------------------LATPLLT----------
---Q-C---RN---PSFVLRKVKDVVIEDR----PK-P-----VLKD--P--DDVIVHVK
QTGICGSDVHYWQRGR-IGDYVLA--GPMVLGHESSGKVVEVGVAVSH---LKAGDRVAM
EPGVPCRCCNQCRSGAYHLCGGMSFAATPP-WD-------GTLAKYYVNTAD--------
-----FCYKVPDHMSMEEAAMVKP---AAAIAKT-ADLRAHQTVLVFGCGPIGVLCQTVA
KAHGAKTIIAVDV------LEVAK-SYG-VDHVFMPE-KPEPGADPIAHAEK-MAQ--KL
-KEECG---LG--EGADVELECSGAEPCVQMGVF-------------AARHGGTIVQARM
GK-EVINFPITAVCTRGLVVKGSIRYLTGCYPAAIDLI--------GKGIIDVKRLVTNR
FKF--EEAEQAFELVKA--GRQD----VFKV-------MIAGV--V-----------
>tr|Q2U3P5|Q2U3P5_ASPOR Sorbitol dehydrogenase OS=Aspergillus oryzae GN=AO090020000676 PE=3 SV=1
------------------------------------------------------------
------------------------------M-----------------------------
------------------------------------------------------------
---E-S---NN---PSWFLYGPGEARLQSL----PI-P-----EIQD--P--HDVIVRIA
YVGVCGSDVHFWKHGG-VNKKVSKE-QPLVLGHEAAGTIHTVGTAVKS---VQVGDPVAI
EPGIPCRRCRACKHGTYNICREMKFAAVPPDVH-------GTLTKYYRVPED--------
-----FVYKIPSGMSLQEAVLMEPLSVAVHSTRL-VNITPGQTIVIMGSGSVGLLCGAVA
KAFGAHRIILADI--LEHKLSFGS-EFL-DCETFLVS-LD-------ETPEE-SAA--RL
-LDMLD---AP--DGVDAVIEASGAEGSVQIGIY-------------ALRRGGSYVQAGV
GK-PKAEIPILALSQKELHVHGCFRYGPGDYDLALKLI--------TKGSIDVKRLITSV
TPF--EQAPQAWDKTAR--GE------GIKN-------LIQGV--QD----------
>tr|Q2U3R7|Q2U3R7_ASPOR Sorbitol dehydrogenase OS=Aspergillus oryzae GN=AO090020000647 PE=3 SV=1
------------------------------------------------------------
------------------------------M-----------------------------
--------------------------------------------------------SESI
RQVI-E---LN---PSLVLKAVQQLEFEDR----PV-P-----DLLE--P--YDVSVRIE
YTGICGNDVHYWQRGR-IGQFILE--KPMVLGHESAGVVEKVGSKVKS---LAVGDHVAL
EPGVPCRRCTFCKAGNYNLCSEMAFAATPP-FD-------GTLAKYYVLPED--------
-----FCYKLPTNVSLQEGAVVEPLSVAVHLVRQ-AALQPGQSVVVFGAGPVGLLCCAVA
RAFGASKVIVVDV--QPKRLEFAR-AYA-ATAHFLPGVET--------SPAD-NAV--RL
-REENE---LE--MGADVVIEASGAEPSVYTGIH-------------ILRPGGTYVQGGM
GK-EEVKFPITAACTKELNIRGSFRYSSGDYKLAIELI--------AAGKINVKALITQV
FKF--EDAPRAFEEVKS--GK------GIKT-------LIAGP--GV----------
>tr|Q2U3S7|Q2U3S7_ASPOR Sorbitol dehydrogenase OS=Aspergillus oryzae GN=AO090020000635 PE=3 SV=1
------------------------------------------------------------
------------------------------M-----------------------------
----------------------------------------------------------AT
DTHP-T---IN---KASVLRPGGSFYYEDR----EK-P-----SLES--D--RDVIVRVV
ATGLCGSDVHYWQHGR-IGRYVVE--NPIVLGHESSGIVVSRGAKASG---IEVGDRVAI
EPGIACNTCNPCRSGRYNLCKDMRFAATPP-YD-------GTLSTYYRVPVE--------
-----CCYKLPEHISLRDGALVEPLGVAVHGCRL-AGDLQDKSVIVFGAGPVGLLCCAVA
SAFGASTVVAVDI--VAARLESAR-KYG-ATHTYQMS-AE-------KSPEL-NAD--AL
-AATAG---LM--DGANVVLDASGAEPCINCGIH-------------ALAHGGTFVQVGL
GR-PNLSLPVGQICDKEAVFKGSFRYGPGDFKLAVGLL--------NSRRVRVDGLVTHE
FSF--SQVEEAFKHVAG--KG------GIKS-------VIYGP--DVDVEAAKQASV
>tr|Q2U8J2|Q2U8J2_ASPOR Sorbitol dehydrogenase OS=Aspergillus oryzae GN=AO090701000411 PE=3 SV=1
------------------------------------------------------------
------------------------------MRWFTIER----------------------
----------------------------------------LFFIWKLLKY----------
---Q-Y---SN---PSFVLKAVKDVAFEDR----PV-P-----ALQD--P--WDVRVQIA
QTGICGSDVHYWQRGR-IGDFVLT--SPIVLGHESSGTVMDVGSAVKN---LKVGDRVAI
EPGIPCRHCEYCHSGSYNLCPNDRFAATPP-HD-------GTLSKYYITQSD--------
-----FCYPIPDHMNMEEGAMVEPVAVACQITKV-GNVRANQKIVVFGCGPIGLLCQAVS
KAYGAKKVIGVDI--SKSRAEFAK-TFG-ADDVFVPP-PPPADVSPEEWSEK-LAK--II
-KEQFD---LG--EGPDVVLEATGAQPCIQTGIH-------------LTKKGGTYVQAGM
GR-ENVMFPITTACIRDLTIRGSIRYSTGCYSTAVDLI--------ASGKVDVKRLITNR
YTF--EEAEQAFELVRQ--GKES----VIKV-------IIEGY--QGR---------
>tr|Q4PCL3|Q4PCL3_USTMA Putative uncharacterized protein OS=Ustilago maydis GN=UM02150.1 PE=3 SV=1
------------------------------------------------------------
------------------------------MPGKVAPN----------------------
--------------------------------------------------------NSLA
TEPA-E---RN---VSFVLQEIEKVSFEER----PI-V-----A-PK--P--GQVQVNIR
QTGLCASDCHYLHHGR-IGDFVVR--KPMVLGHESSGIVTAVGEGVTT---HKVGDRVAL
EPGVPCRSCQVCLNGMYNQCAHLEFAATPP-YD-------GTLCTYYNIQSS--------
-----FAHHVPDHMSLEEASLMEPLSVAVYSAGMRGQVKAMENVLVFGAGPIGLLNAAVC
KAYSAKRVVVVDV--VESKLEFAK-EWC-ATSTFKPS-LPQEGETKAETAAR-NAQ--HL
-ISSLGDDVAAR-EGFDLVLECTGAEPCINMGIQ-------------ALRPQGRFVQVGM
GR-SEVEFPITRVCVKEINVTGSFRYGAGTYKTSINLV--------STGAIDVTKMVTHR
FLF--KDAVKAFETTTK--GVGEDGKTAIKV-------QISQG--EGKQ--------
>tr|Q5ACG6|Q5ACG6_CANAL Putative uncharacterized protein XYL2 OS=Candida albicans GN=XYL2 PE=3 SV=1
------------------------------------------------------------
------------------------------------------------------------
------------------------------------------------------------
-----M---TN---PSLVLNKIDDISFEDY----ES-P-----EITS--P--RDVIVEVK
KTGICGSDIHYYAHGS-IGPFVLR--KPMVLGHESAGVVVAVGDDVTN---LKVGDKVAI
EPGVPSRYSDEYKSGNYHLCPHMAFAATPP-VNPDEPNPPGTLCKYYKAPAD--------
-----FLFKLPDHVSLELGAMVEPLTVGVHACKL-ANLKFGENVVVFGAGPVGLLTAAVA
KTIGAKNIMVVDI--FDNKLQMAK-DMGAATHTFNSK------------TG----D--DL
-VKAFDG------IEPSVVLECSGAKQCIYTGVK-------------ILKAGGRFVQVGN
AG-GDVNFPIADFSTRELTLYGSFRYGYGDYQTSIDILDKNYINGKENAPINFELLITHR
FKF--KDAIKAYDLVRG--GNG-----AVKC-------LIDGP--E-----------
>tr|Q5ARL6|Q5ARL6_EMENI Putative uncharacterized protein OS=Emericella nidulans GN=AN9064.2 PE=3 SV=1
------------------------------------------------------------
------------------------------M-----------------------------
----------------------------------------------------------SS
QTPT-A---QN---LSFVLEGIHRVKFEDR----PI-P-----KLKS--P--HDVIVNVK
YTGICGSDVHYWDHGA-IGQFVVK--EPMVLGHESSGIVTQIGSAVTS---LKVGDHVAM
EPGIPCRRCEPCKAGKYNLCEKMAFAATPP-YD-------GTLAKYYTLPED--------
-----FCYKLPESISLPEGALMEPLGVAVHIVRQ-ANVTPGQTVVVFGAGPVGLLCCAVA
KAFGAIRIIAVDI--QKPRLDFAK-KFA-ATATFEPS-KA--------PATE-NAT--RM
-IAEND---LG--RGADVAIDASGVEPSVHTGIH-------------VLRPGGTYVQGGM
GR-SEMNFPIMAACTKELNIKGSFRYGSGDYKLAVQLV--------ASGQINVKELITGI
VKF--EDAEQAFKDVKT--GK------GIKT-------LIAGP--GAA---------
>tr|Q5AUC1|Q5AUC1_EMENI Putative uncharacterized protein OS=Emericella nidulans GN=AN8109.2 PE=3 SV=1
------------------------------------------------------------
------------------------------GNYLLLDKPQWRDIAPLVDYRVFVDVDLAE
ARERLAQRHVEAGIEQTLEEGFLRVDRNDAINGALVKGHVVDGVDIVLRK----------
---K-E---TN---PSFVLRAVKDVAFEDR----VI-P-----PLKD--P--WDVRVQVA
QTGICGSDVHYWQRGR-IGDFILE--SPIVLGHESSGIVTEIGSAVKN---LKVGQKVAI
EPGVPCRHCDYCRSGSYNLCPDTVFAATPP-HD-------GTLQKYYITQAD--------
-----YCYPLPYHMGLEEGAMVEPVAVAVQITKV-GNVRPNQTVVVFGCGPIGLLCQAVS
KAYACKKVIGVDI--SQSRLDFAQ-AFG-ADGVFLPP-PRPEGVEETAWSEK-VAA--LI
-KEKFG---LG--EGPDVVLEATGAQSCIQTGVH-------------LVKKGGTYVQAGM
GK-ENVVFPITTACIRDLTIRGSIRYSTGCYPVAVDLI--------ASGKIDVR------
----------------------------------------AGG--GGL---------
>tr|Q5B9W4|Q5B9W4_EMENI Putative uncharacterized protein OS=Emericella nidulans GN=AN2666.2 PE=3 SV=1
------------------------------------------------------------
------------------------------M-----------------------------
----------------------------------------------------TIPLYDQL
LSHQ-A---VN---EAFVLYPGGSFGYEKR----DI-P-----TLQA--E--RDVLVRVV
ATGLCGSDVHYWQHGR-IGRYVVE--DPIVLGHESSGIVVQCGSQ-SG---LTVGDRVVL
EPGIACNTCHFCRAGRYNLCREMRFAATPP-YN-------GTLATYYRVPAE--------
-----CCYKLPSHVSLRDGALIEPLSVAVHSCRL-AGDMQEKSVVVFGAGPVGLLCAGVA
RAFGASTVVVVDV--VMSRLQSAV-KYG-ATHTHQAT-SE--------SAEE-NAI--AI
-LGTAG---LG--LGADIVLDATGAEPCMNSGIH-------------ALAPGGTFVQVGL
GR-PNPSLPVGQICDKEIVFKGSFRYGPGDYKTAIGLV--------SSHRIRLEGLVTHE
FSF--SQAEEAFHNVAS--RA------GVKS-------VIYGP--GVDEHVARATLS
>tr|Q5KPZ2|Q5KPZ2_CRYNE Sorbitol dehydrogenase, putative (Putative uncharacterized protein) OS=Cryptococcus neoformans GN=CNA01050 PE=3 SV=1
------------------------------------------------------------
------------------------------M-----------------------------
-----------------------------------------------------------S
TELN-P---DN---TSFVLHGVEDVRFDQR----PI-P-----EVHN-----DQVLIKVV
KTGICGSDVHYLQHGR-IGSFVLE--EPMCLGHESAGVVVKLGPNVREDLGVEVGTRVAM
EPGVCCRSCANCKAGLYELCPYMSFAATPPTIF-------GTLCRYYVLPAD--------
-----LVHPLPESVSFEDGAMMEPLSVGVHSVATLGGCKSDQTVIVFGAGPVGLLCMAVA
KALGARRIIAVDI--NKERLEFAK-SYA-ATDVCIPG-SKLDGEDGEAYTAR-IAG--EL
-RQELGIPERGK-GAIDLAIEASGAPTCVQIGLA-------------VLKPAGTYVQVGM
GAKMTVPVPLFHIISKQLHVVGSFRYGSGDYPLAISLV--------ERGLIDLKPLVTQR
FKF--ENAKEAFETTKV--GKDKNGKGVIKC-------IIDGP--E-----------
>tr|Q6BXY1|Q6BXY1_DEBHA DEHA2A13992p OS=Debaryomyces hansenii GN=DEHA2A13992g PE=3 SV=2
------------------------------------------------------------
------------------------------M-----------------------------
------------------------------------------------------------
-----T---PN---PSLVLNKINDISFEKY----DA-P-----EITE--P--NDVIVEVK
KTGICGSDIHYYTHGA-IGGFILK--SPMVLGHESSGIVSAVGKGVTS---LKVGDKVAI
EPGVPSRHSDAYKGGHYNLCPHMVFAATPN-SEDGGVNPPGTLCKYYKSPED--------
-----FLVKLPDHVSLELGALVEPLTVGVHAAKL-GSIKFGDVVVVFGAGPVGLLAAAVA
TKFGATKVMVVDV--FESKLEMAK-QIGVATHTFNPK------------SGS--NK--DL
-VAAFDN------TEPSVVMECSGAEPCIKSAVD-------------ILRVGGRYIQIGN
SA-KPVSFPMTEFATKELTLFGSFRYGFNDYKTSVAILDENYRNGKENAAIDFESLITHR
FKF--DDAIDAYDLVKG--GNG-----CVKC-------IISGP--E-----------
>tr|Q6C648|Q6C648_YARLI YALI0E12463p OS=Yarrowia lipolytica GN=YALI0E12463g PE=3 SV=1
------------------------------------------------------------
------------------------------M-----------------------------
------------------------------------------------------------
-----S---SN---PSFVLRKPLDLVFEDR----PD-P-----KIQD--P--HSVKVAVK
KTGVCGSDVHYYLHGG-IGDFIVK--APMVLGHESAGEVVEVGPEVKD---LKVGDRVAL
EPGVPSRLSQEYKEGRYNLCPCMVFAATPP-YD-------GTLCRHYIIPED--------
-----FCVKLPDHVSLEEGALVEPLSVAVHCNKL-AKTTAQDVVIVFGAGPVGLLAVGVA
NAFGSSTIVCVDL--VPEKLELAK-KFG-ATHTFVPT-KG-------DSPNE-SAD--KI
-RALIKGAGLS--DSPNVALECTGAEPSIQTAVS-------------VLATSGRLVQVGM
GK-DDVNFPITKCIVKEITVLGSFRYCHGDYPLAVQLV--------ASGKIDVKKLVTNR
FTF--KEAEQAYKTAAE--GK------AIKI-------IIDGP--EEE---------
>tr|Q6CRY3|Q6CRY3_KLULA KLLA0D05511p OS=Kluyveromyces lactis GN=KLLA0D05511g PE=3 SV=1
------------------------------------------------------------
------------------------------M-----------------------------
------------------------------------------------------------
---S-G---TQ---KAVVLQKKGEITFEDI----PA-P-----EITD--S--HYVKIHVK
KTGICGSDIHYYTHGS-IGEFVVK--KPMVLGHESSGVVVEVGKDVTL---VQVGDRVAI
EPGVPSRYSDETKSGHYNLCPHMAFAATPP-YD-------GTLVKYYLAPED--------
-----FLVKLPDHVSFEEGACAEPLAVGVHANRL-AETSFGKNVVVFGAGPVGLVTGAVA
AAFGASAVVYVDV--FENKLERSK-DFG-ATNTINST-KY-------KSEDE-LTE--VI
-KSELKG------EQPEIAIDCSGAEICIRTAIK-------------VLKAGGSYVQVGM
GK-DNINFPIAMIGAKELRVLGSFRYYFNDYKIAVKLI--------SEGKVNVKKMITHT
FKF--EEAIDAYNFNLE--HGSE----VVKT-------MIDGP--E-----------
>tr|Q6KAV2|Q6KAV2_ARXAD Xylitol dehydrogenase OS=Arxula adeninivorans GN=axdh1 PE=3 SV=1
------------------------------------------------------------
------------------------------M-----------------------------
-------------------------------------------------AAQVEEQVLNL
RAQA-D---HN---PSFVLKKPLELGFEER----PV-P-----VITD--P--RDVKIQVK
KTGICGSDVHFWQHGR-IGDYVVE--KPMVLGHESSGVVVEVGSEVTS---LKVGDRVAM
EPGVPDRRSKEYKMGRYHLCPHVRFAACPP-TD-------GTLCKYYTLPED--------
-----FCVKLPENVDFEEGALVEPLSVAVHTARL-LGIYPGSKVVVFGAGPIGQLCIGVC
KAFGASIIGAVDL--FEQKLETAK-EFG-ASHTYVPQ-KG-------DSHDE-TAH--KI
-LELLP---NK--QAPDVVIDASGAEQSINAGIE-------------LLERGGTFGQVAM
GRTDYIQFAVSRMAMKEIRFQGVFRYTYGDYELATQLI--------GDGKIPVKKLVTHR
RPF--EKAEEAYELVKS--GV------AVKC-------IIDGP--E-----------
>tr|Q75CZ3|Q75CZ3_ASHGO ABR229Cp OS=Ashbya gossypii GN=ABR229C PE=3 SV=1
------------------------------------------------------------
------------------------------M-----------------------------
------------------------------------------------------------
--SS-S---MQ---QAVVLREKGAIVYEHR----PV-P-----VIED--P--HYVKVKIE
KTGICGSDVHYYLHGS-IGPFVVR--SPMVLGHESSGTVVEVGSDVTR---VRIGDRVAI
EPGVPSRYSEETKSGHYNLCREMRFAATPP-YD-------GTLVKYYISPED--------
-----FLVKLPDSVSLEEGALCEPLAVAVHANRL-AGTQFPSRVVVFGAGPVGLLTASVA
KAFGATTVAIVDI--SKHKLCVAP-ALG-VTHPVDSS-DC-------SSPEA-LAN--KL
-RAELR-------SDVDIAFDCSGAEICIAAAVL-------------ICRPGGTHVQVGS
SR-DYVSFPLAEATVKQLRILGSFRYAAGDYATAVELL--------ASKRVDAARLVTHR
FPF--DRAVEAYKFNAT--ADEH----IIKT-------IIEGP--------------
>tr|Q7SFE0|Q7SFE0_NEUCR Putative uncharacterized protein OS=Neurospora crassa GN=NCU00891 PE=3 SV=1
------------------------------------------------------------
------------------------------M-----------------------------
------------------------------------------------------------
ATDG-K---SN---LSFVLNKPLDVCFQDK----PV-P-----KINS--P--HDVLVAVN
YTGICGSDVHYWLHGA-IGHFVVK--DPMVLGHESAGTIVAVGDAVKT---LSVGDRVAL
EPGYPCRRCVHCLSGHYNLCPEMRFAATPP-YD-------GTLTGFWTAPAD--------
-----FCYKLPETVSLQEGALIEPLAVAVHITKQ-AKIQPGQTVVVMGAGPVGLLCAAVA
KAYGASKVVSVDI--VPSKLEFAK-SFA-ATHTYLSQ-RV--------SPEE-NAR--NI
-IAAAD---LG--EGADAVIDASGAEPSIQAALH-------------VVRQGGHYVQGGM
GK-DNITFPIMALCIKEVTASGSFRYGSGDYRLAIQLV--------EQGKVDVKKLVNGV
VPF--KNAEEAFKKVKE--GE------VIKI-------LIAGP--NEDVEGSLDTTV
>tr|Q86ZV0|Q86ZV0_ASPOR Xylitol dehydrogenase (Sorbitol dehydrogenase) OS=Aspergillus oryzae GN=xdhA PE=3 SV=2
------------------------------------------------------------
------------------------------M-----------------------------
----------------------------------------------------------GA
PPKT-A---QN---LSFVLEGIHKVKFEDR----PI-P-----QLRD--A--HDVLVDVR
FTGICGSDVHYWEHGS-IGQFVVK--DPMVLGHESSGVISKVGSAVTT---LKVGDHVAM
EPGIPCRRCEPCKEGKYNLCEKMAFAATPP-YD-------GTLAKYYVLPED--------
-----FCYKLPENINLQEAAVMEPLSVAVHIVKQ-ANVAPGQSVVVFGAGPVGLLCCAVA
RAFGSPKVIAVDI--QKGRLEFAK-KYA-ATAIFEPS-KV--------SALE-NAE--RI
-VNEND---LG--RGADIVIDASGAEPSVHTGIH-------------VLRPGGTYVQGGM
GR-NEITFPIMAACTKELNVRGSFRYGSGDYKLAVNLV--------ASGKVSVKELITGV
VSF--EDAEQAFHEVKA--GK------GIKT-------LIAGV--DV----------
>tr|Q876R2|Q876R2_TRIRE Xylitol dehydrogenase OS=Trichoderma reesei GN=xdh1 PE=3 SV=1
------------------------------------------------------------
------------------------------M-----------------------------
-------------------------------------------------------ATQTI
NKDA-I---SN---LSFVLNKPGDVTFEER----PK-P-----TITD--P--NDVLVAVN
YTGICGSDVHYWVHGA-IGHFVVK--DPMVLGHESAGTVVEVGPAVKS---LKPGDRVAL
EPGYPCRRCSFCRAGKYNLCPDMVFAATPP-YH-------GTLTGLWAAPAD--------
-----FCYKLPDGVSLQEGALIEPLAVAVHIVKQ-ARVQPGQSVVVMGAGPVGLLCAAVA
KAYGASTIVSVDI--VQSKLDFAR-GFC-STHTYVSQ-RI--------SAED-NAK--AI
-KELAG---LP--GGADVVIDASGAEPSIQTSIH-------------VVRMGGTYVQGGM
GK-SDITFPIMAMCLKEVTVRGSFRYGAGDYELAVELV--------RTGRVDVKKLITGT
VSF--KQAEEAFQKVKS--GE------AIKI-------LIAGP--NEKV--------
>tr|A4HL88|A4HL88_LEIBR D-xylulose reductase, putative OS=Leishmania braziliensis GN=LbrM33_V2.0520 PE=3 SV=1
------------------------------------------------------------
------------------------------------------------------------
------------------------------------------------------------
-------MVLM---QSLVLERKSELAIREV----DV-C-----DELG--P--HDCRVKIH
SVGICGSDVHYYEHGR-IGPFVVE--KPMILGHEASGTVVAVGTNVKK---LKAGDRVAL
EPGIPRWDSAQTLSGLYNLDPELTFFATPP-VH-------GCMSTTIIHPAA--------
-----LCFKLPDNVSYEEGALCEPIAVGMHSVTK-AGVKPGDVGLVIGCGTIGIMTALSA
LTGGCSEVIVCGS--HDARLEITH-RYP-GLRAVNTL------------RAGELKR--VV
-AEATEG------KGCDVIFECGGAASAFPLIYE-------------HAAPGATCVLVGM
PI-EPVPFDVVMAQAKEITFQTVFRYR-NVYPRIIRLL--------SSGKMDVKPLISAT
FAF--KDSVKAYERAMN--RDPK----DMKI-------MIQMD--S-----------
>tr|A4I8R5|A4I8R5_LEIIN D-xylulose reductase, putative OS=Leishmania infantum GN=LinJ33.0520 PE=3 SV=1
------------------------------------------------------------
------------------------------------------------------------
------------------------------------------------------------
-------MVLM---ESLVLEKKGELTIREV----DV-C-----DELG--P--HDCRVKIH
SVGICGSDVHYYEHGH-IGPFVVE--KPMVLGHEASGTVVAVGAEVKN---LETGDRVAL
EPGIPRWNSAQTLSGLYNLDPELTFFATPP-VH-------GCMSTTIIHPAA--------
-----LCFKLPDNVSYEEGALCEPIAVGMHSATK-ASIKPGDVGLVIGCGTIGIVTALSA
LAGGCSEVIICGS--RDERLEIAR-RYP-GLRAVNTS------------REGELKR--AV
-AEATEG------NGCDVVFECGGAASAFPLIYE-------------HAAPGATCVLVGM
PV-EPVPVDIVMAQAKEITFQTAFRYR-NVYPRIIRLL--------SSGKMDVRPLISAK
FAF--KDSVKAYERAMN--RDPK----DMKI-------MIQME--N-----------
>tr|A7SU04|A7SU04_NEMVE Predicted protein OS=Nematostella vectensis GN=v1g193535 PE=3 SV=1
------------------------------------------------------------
------------------------------------------------------------
------------------------------------------------------------
----------------------------------------------------------MH
TVGICGSDVHYWKHGC-IGDFVLT--APMVLGHESSGVICAVGEGVSD---LKEGDRVAI
EPGTPCRTCSYCKKGRYNLCAKMNFCATPP-YH-------GSLCRRYNHQAD--------
-----FCYKLPDHVSLEEGALLEPLSVGVHACNR-AGITIGSNVLVCGAGPIGLVTLLTA
KACGASKVAITDL--DEGRLKKAR-ELG-ADYTIKVE-SR--------DGRD-MAR--KV
-QELLG--------PADQTVECTGAESSIHTGIY-------------ATKSGGVLVIVGM
GK-SKITLPIVDALCREVDIRGIFRYV-NCYPTALAMV--------ASGRVNVKPLITHH
FKL--EESLQAFETSRT--GAGG----AIKV-------LIHCN--KE----------
>tr|A7UKR5|A7UKR5_PYRAP Sorbitol dehydrogenase OS=Pyrrhocoris apterus PE=2 SV=1
------------------------------------------------------------
------------------------------M-----------------------------
------------------------------------------------------------
-----A---DN---LTAVLYKIDDLRLENR----PI-P-----E-PK--D--DEVLLKMG
SVGICGSDVHYLEKGR-IGDFIVK--APMIMGHEASGTVVKCGSKVKH---LKEGDRVAI
EPGVPCRYCLFCKEGNYHLCPDMVFCATPP-VH-------GNLSRYYTHAAD--------
-----FCHKLPDHVSLDEGAVLEPLSVGVHACKR-RGVTLGSVVLVLGAGPIGLVTILVA
KHMGAGHVICIDL--LENRLAVAK-ECG-ADYTLKRN-AT-------DDVDS-VAA--KI
-EEIFT-------VKPNISIDCGGSQRTVNIGFK-------------ATRNGGKFVMVGM
GS-NEVTIPLVAASAREVDIIGVFRYC-NDYPLALSMV--------ASGKVNVKRLITHH
FKL--EETVKAFETARK--FIGN----PIKV-------IIHCN--E-----------
>tr|A8X705|A8X705_CAEBR Putative uncharacterized protein OS=Caenorhabditis briggsae GN=CBG08607 PE=3 SV=1
------------------------------------------------------------
------------------------------M-----------------------------
------------------------------------------------------------
---S-E---DN---LSAVLHGVDDLRLEQV----PI-P-----K-PG--P--KQVLVRVH
TVGICGSDVHFWTRGA-IGPFIVK--EPMIVGHETSGVVSEIGSEVQH---LKVGDRIAM
EPGLSCKLCEHCKTGRYNLCPESRFFATPP-IN-------GALSRYVVHDDD--------
-----FCFKLPDNLSFEDGALIEPLSVAIHACRR-GNVRMGHRVLVLGAGPIGVLNLLTA
KSVGAGKVVITDL--DDGRLSLAK-KLG-ADATINVK-GK--------SLEA-VRA--EI
-ISALGG------QQPHVCVECTGAQPSIETAIT-------------TTKSGGVIVLVGL
GA-DRVEIPIIESATREVDIRGTFRYA-NCYPTAIELL--------SSGKLDLSGLTRAH
YKL--EDTLEAFKRNQK--AD------VIKV-------FIQC---------------
>tr|B0X1N8|B0X1N8_CULQU Sorbitol dehydrogenase OS=Culex quinquefasciatus GN=CpipJ_CPIJ013378 PE=3 SV=1
------------------------------------------------------------
------------------------------M-----------------------------
------------------------------------------------------------
--AK-K---AN---LGAVIHGVDDMRMDQL----PFPP-----S-PK--E--NEVLLEID
CVGICGSDVHILSHGG-FGEYKLR--KPMVIGHEASGVVIAIGPDVKR---LKVGDRVAV
EPAIGCKVCKLCKAGRYNLCPDGIYSATPP-VH-------GSLQNYYIHVED--------
-----CCFKIPPNVTMEEGALIEPLAVGVHSCRI-AGVQLGSTVLVLGAGPIGMVTVLVA
KAMGADKICVVDL--VQSKLDLAK-QLG-ADVTYLVK-KG-------DKEED-TVR--KI
-HQLLG-------TAPDISIECTGAESCVRLAIL-------------ATELGGVVTMVGI
GP-TNMNLPITIALVREVEIRSGFRYA-NAYPAAVAMV--------ANGTIDATKLITHH
FEL--SESLDAFKTARY--GLEG----AIKV-------MIHCQ--PRNKNNPLRK--
>tr|B0X1N9|B0X1N9_CULQU Sorbitol dehydrogenase OS=Culex quinquefasciatus GN=CpipJ_CPIJ013379 PE=3 SV=1
------------------------------------------------------------
------------------------------M-----------------------------
------------------------------------------------------------
--AP-K---QN---YAAVVHGPNDLRLEER----PI-P-----E-PA--F--NEVVLEID
CCGICGTDIHFLKEGG-FGTQMLV--KPIVLGHESSGIVRKVGSSVTH---LKVGDRVAI
EPAAGCRTCDLCKVGKYNVCLDGRHCTTQK-TD-------GNCSNYFAQYAD--------
-----CCYKLPDHMTMEEGALLEPLAVAVYATRR-ADIRLGSRVIIFGAGPIGIMCLIAA
KAMGATRTVILDLDRVKHRLDLAK-KLG-VTGAIAIK-KD-------ETEDD-LIR--KI
-DEVLG-------GPADRVLECTGSQPGIRTAIK-------------ATRNAGRICLVGL
GN-DDVQLPMVDAISREIEITTAMRFN-HDFPAALEIV--------ASGYVDVKPLVSHH
FDL--KHVKEAFRVASQ--GE------GNKV-------LIHLV--PRDTNNKKKFVN
>tr|B0X1P0|B0X1P0_CULQU Sorbitol dehydrogenase OS=Culex quinquefasciatus GN=CpipJ_CPIJ013380 PE=3 SV=1
------------------------------------------------------------
------------------------------M-----------------------------
------------------------------------------------------------
--APKN---EN---LAALVYGPNDLRLEPR----PI-P-----E-PA--F--NEVVVEVD
SCGICGTDIHFLKDGG-FGAQRLV--KPIVLGHESAGVVRKVGSQVTH---LKIGDRVAI
EPAAGCRTCDLCKVGKYNICLDGKHCTTQK-HD-------GNCSNYYAQYAD--------
-----CCFKMPDHMTMEEGALLEPLAVGVYAGRR-ADVRLGNKVIIFGAGPIGLVCLIAA
KAMGATRTVILDLEHAKHRLEVAK-KLG-VTDVIAIG-KN-------DSEDD-LVR--KI
-HQVLG-------GPADRVLECTGSQPGMRVSIK-------------ATRNAGRICLVGL
GN-KDVQLPMVDAISREIDITTCMRYN-HDYPAAMEIV--------ASGYVDVKPLVSHH
FDL--ANVHEAFRVASQ--GE------GIKI-------MIHLV--PRDTNNPVKFSN
>tr|B0X1P1|B0X1P1_CULQU Sorbitol dehydrogenase OS=Culex quinquefasciatus GN=CpipJ_CPIJ013381 PE=3 SV=1
------------------------------------------------------------
------------------------------M-----------------------------
------------------------------------------------------------
--APKN---EN---LAARVHGPNDLRLEPL----PI-P-----E-PA--F--NEVVLEVD
TCGICGTDIHFLKDGG-FGAERLI--RPIVLGHESSGIVRKVGSSVTH---LKVGDRVAI
EPAAGCRICDLCKVGKYNVCMNGRHSPTQN-TD-------GNCSNYFAQLAD--------
-----CCFKMPDHMTMEEGALLEPMAVGVYAGRQ-VDVRLGNKVLIFGAGPIGLICLIAA
KAMGATRTVILDLEHAKHRLEVAK-KLG-ATGVIAIG-KN-------DSEDD-LVR--KI
-KEILG-------GPADRVLECTGSQPGMRVSIK-------------STRNAGRICLVGL
GN-KDVQLPMVDAISREIEITTAMRYN-HDYPAAMEIV--------ASGLVDVKPLVSHH
FDL--ANVHEAFRVAGQ--GE------GVKI-------MIHLI--PRDTNNKTKFKN
>tr|B3LZG5|B3LZG5_DROAN GF18841 OS=Drosophila ananassae GN=GF18841 PE=4 SV=1
------------------------------------------------------------
------------------------------M-----------------------------
------------------------------------------------------------
-A---T---DN---LTAVLYGIEDLRLEQR----PI-P-----E-IA--D--DEVLLAMD
SVGICGSDVHYLANGR-IGDFVLT--KPMVIGHEAAGVVAKLGKKVTS---LKVGDRVAI
EPGVPCRYCDHCKQGQYNLCAEIVFCATPP-YD-------GNLTRYYKHAAD--------
-----FCFKLPDHVSMEEAALLEPLSVGVHACRR-AGVGLGSKVLILGAGPIGLVTLLAA
QAMGASEILITDL--VQQRLDVAK-ELG-ATYTLLLQ-KD-------QTAEE-TVK--VV
-HQTMS-------SAPDKAIDCCGAESSARLAIF-------------ATRSGGVVVVVGM
GA-PEVKLPLINALAREIDIRGVFRYC-NDYSAALALV--------ASGKVNVKRLVTHH
FDI--TQTADAFETSRR--GLGG----AIKV-------MIHVQ--PRDTNNPIKF--
>tr|B3M0P4|B3M0P4_DROAN GF17192 OS=Drosophila ananassae GN=GF17192 PE=4 SV=1
------------------------------------------------------------
------------------------------M-----------------------------
------------------------------------------------------------
-A---K---DN---LTAVLHGIEDMRLEQR----PI-P-----Q-IA--D--DEVLIAMD
SVGICGSDVHYLAHGR-IGDFILT--KPMVIGHESSGVVTKLGKKVTN---VKVGDRVAI
EPGVPCRYCDHCKQGKYNLCPGMVFCATPP-YD-------GNLTRFYKHPAD--------
-----FCFKLPDHVSMEEGALLEPLSVGVHACRR-AEVTLGSKVIILGAGPIGLVTLLAA
QAMGASEILITDL--LQQRLDVAK-ELG-ATHTLLLK-KD-------QSAEE-TAK--LV
-RETMC-------GEPDKAIDCCGAESSARLAIF-------------ATRSGGVVVIVGM
GA-PEVKLPIINALAREVDIRGVFRYC-NDYASALALV--------SSGKVNVKRLVTHH
FDI--KDTDKAFETARK--GLGG----AIKV-------MIHVQ--PRDANNPRKF--
>tr|B4GEL9|B4GEL9_DROPE GL21779 OS=Drosophila persimilis GN=GL21779 PE=4 SV=1
------------------------------------------------------------
------------------------------M-----------------------------
------------------------------------------------------------
-A---K---DN---LTAVLYGIEDMRLEQR----PI-P-----V-IA--D--DEVLLAMD
SVGICGSDVHYLKEGR-IGDFILT--KPMVIGHEAAGVVVKLGKKVTS---LKVGDRVAI
EPGVPCRYCDLCKQGKYSLCADMVFCATPP-YD-------GNLTRYYKHAAD--------
-----FCFKLPDHVSMEEGALLEPLSVGVHACRR-AGVGLGSRVLILGAGPIGLVTMLVA
QSMGASEILITDL--EQHRLDVAK-ELG-AHHTLLQR-RD-------QSAEE-VAA--IV
-RRTMS-------GPPDRSIDCCGAESSARLAIF-------------ATVSSGVVVIVGM
GA-PEVKLPLINALAREVDIRGVFRYC-NDYAAALALV--------ASGKVNVKRLVTHH
FDI--KDTDKAFETSRK--GLGG----AIKV-------MIHVQ--PRNTNNPVKF--
>tr|B4GLH4|B4GLH4_DROPE GL12569 OS=Drosophila persimilis GN=GL12569 PE=4 SV=1
------------------------------------------------------------
------------------------------M-----------------------------
------------------------------------------------------------
-A---T---DN---LTAVLHGIEDLRLEQR----PI-P-----E-IA--S--DEVLLAMD
SVGICGSDVHYLTAGR-IGDFVLT--KPMIIGHEAAGVVAKVGKSVKH---LAEGDRVAI
EPGVPCRYCDHCKRGKYNLCADMVFCATPP-YD-------GNLTRFYKHAAD--------
-----FCFKLPDHVSMEEGALLEPLSVGVHACRR-AEVGLGSKVLILGAGPIGLVTLLVA
QALGASEILITDL--VQQRLDVAK-ELG-ATHTLLLD-RN-------QSAED-IVK--KV
-HCTMS-------GAPDKAVDCCGAESSARLAIF-------------ATRSGGVVVIVGM
GA-PEIKLPLINALSREVDIRGVFRYC-NDYSAALALV--------ASGKVNVKRLVTHH
FDI--TETAKAFETSRY--GHGG----AIKV-------MIHVQ--PRDANNPVKF--
>tr|B4JV28|B4JV28_DROGR GH14504 OS=Drosophila grimshawi GN=GH14504 PE=4 SV=1
------------------------------------------------------------
------------------------------M-----------------------------
------------------------------------------------------------
-A---K---DN---LTAVLHGINDLRLEQR----PI-P-----E-IS--D--EEVLIAMD
SVGICGSDVHYLTKGR-IGHFVVT--KPMVIGHESAGVVAKVGSKVKN---LVVGDRVAI
EPGVPCYKCDHCKQGSYNLCPDMAFCATPP-YD-------GNLTRYYKHAAD--------
-----FCFKLPDHVSMEEGALLEPLSVGVHACKR-AGVTLGSKVLILGAGPIGLVSLLVA
QSMGATEILITDL--VQQRLDVAK-ELG-ATHTLLLK-RD-------ETSEQ-TLE--RV
-RKTMS-------AQPDISIDCCGAESSTRLSIF-------------ATRSGGVVVIVGM
GP-AEMNLPLFNALAREVDIRGIFRYC-NDYSAALALV--------ASGRVNVKRLVTHH
FDI--TETQKAFETSRD--GLDG----AIKV-------MIHVQ--ARNANNPIKF--
>tr|B4K5T0|B4K5T0_DROMO GI22938 OS=Drosophila mojavensis GN=GI22938 PE=4 SV=1
LNKNLNDRSVDATNMPDGSPLKFEDKSPIHKEDTKKETNNIEIKGGSRYCLMKLKAVKGI
GIDNESGKRRFSALGRQLSQNIDVAQNETKL-----------------------------
------------------------------------------------------------
-A---M---DN---LTAVLYGIDDMRLEQR----PI-P-----D-IS--P--EEVLIAMD
SVGICGSDVHYLTKGR-IGHFVVT--KPMVIGHESAGVVAKVGSKVKN---LTVGDRVAI
EPGVPCYKCDHCKQGSYNLCPDMVFCATPP-YD-------GNLTRYYKHAAD--------
-----FCFKLPDHVTMEEGALLEPLSVGVHACKR-AGVSLGSRVLILGAGPIGLVTLLVA
QSMGATEILITDL--VQHRLDIAK-ELG-ATHTLLLT-SD-------DTAEQ-VVD--CV
-HHTMF-------EDPDISIDCCGAENSTRLAIF-------------ATRAGGVVVIVGM
GL-PEMKLPLFNALAREVDIRGVFRYC-NDYAAALALV--------ASGRVTVKRLVTHH
FDI--METQKAFETAHS--GTGG----VIKV-------MIHVQ--PRNTNNPVKF--
>tr|B4LZX1|B4LZX1_DROVI GJ23219 OS=Drosophila virilis GN=GJ23219 PE=4 SV=1
------------------------------------------------------------
------------------------------M-----------------------------
------------------------------------------------------------
-T---K---DN---LTAVLHGIEDMRLEQR----PI-P-----D-IS--P--DEVLVAMD
SVGICGSDVHYLTKGR-IGHFVVT--KPMVIGHESAGVVAKVGSKVKN---LVVGDRVAI
EPGVPCYKCDHCKQGSYNLCPDMAFCATPP-YD-------GNLTRYYKHAAD--------
-----FCFKLPDHVTMEEGALLEPLSVGVHACNR-AGVSLGSKVLILGAGPIGLVTLLVA
QSMGATKILITDL--VQQRLDIAK-ELG-ATHTLLMK-PG-------DTAEN-VAD--RV
-RQVMG-------DEPDKSIDCCGAESTTRLAIF-------------ATRSGGVVVIVGM
GP-SEMKLPLFNALAREVDIRGVFRYC-NDYSAALALV--------ASGRVNVKRLVTHH
FNI--TETAKAFETARL--GTGG----AIKV-------MIHVQ--PRNINNPVKF--
>tr|B4NAA9|B4NAA9_DROWI GK12254 OS=Drosophila willistoni GN=GK12254 PE=4 SV=1
------------------------------------------------------------
------------------------------M-----------------------------
------------------------------------------------------------
-A---K---DN---LTAVLHGIEDLRLEQR----PI-P-----E-IG--D--DEVLLAMD
SVGICGSDVHYLQHGR-IGPFVLT--KPMIIGHEAAGVVAKIGKKVTN---VKVGDRVAI
EPGVPCRYCDHCKQGRYHLCPDIVFCATPP-YD-------GNLTRYYKHAAD--------
-----FCFKLPDHVSMEEGALLEPLSVGVHACRR-GGVGLGSKVAILGAGPIGLVTLLTA
QSMGASEILITDL--VQSRLDVAK-ELG-ATHTLLLT-KE-------QSAED-TVK--LV
-TQKMS-------AQPDVTIDCCGAESSVRLAIL-------------ATRSGGVVVVVGM
GA-PEVKLPLINALAREVDIRGIFRYC-NDYSAALALV--------SSGKVNVKRLVTHH
FDI--KETAKAFETSRH--GLGG----AIKV-------MIHVT--PRNTNNPVKF--
>tr|B4NKW6|B4NKW6_DROWI GK13991 OS=Drosophila willistoni GN=GK13991 PE=4 SV=1
------------------------------------------------------------
------------------------------M-----------------------------
------------------------------------------------------------
-AAALD---DN---LTAVLHGIEDLRLEQR----PI-P-----E-IA--D--DEVLLAMD
SVGICGSDVHYLAHGR-IGHFILT--KPMIIGHEAAGVVAKLGKKVTN---LKVGDRVAI
EPGVPCRYCDHCKQGKYNLCADMVFCATPP-YD-------GNLTRYYKHAAD--------
-----FCFKLPDHVSMEEGALLEPLSVGVHACRR-GGVGLGSKVLILGAGPIGLVTLLAA
QSMGASEILITDL--VQSRLDVAK-ELG-ATHTLLLS-VD-------QSAED-VSK--KV
-HEIMT-------EEPNISIDCCGAESSARLAIF-------------ATRSGGVVVIVGM
GA-PEIKLPLINALAREVDIRGIFRYC-NDYSAALALV--------ASGKVNVKRLVTQH
FDI--TETDKAFETSRR--GLGG----AIKV-------MIHVQ--PRDTNNPIKF--
>tr|B4PSH4|B4PSH4_DROYA GE24888 OS=Drosophila yakuba GN=GE24888 PE=4 SV=1
------------------------------------------------------------
------------------------------M-----------------------------
------------------------------------------------------------
-A---K---DN---LTAVLHGIEDLRLEQV----PI-P-----E-IA--D--NEVLLAMD
SVGICGSDVHYLAHGR-IGDFVLT--KPMIIGHESAGVVAKLGKKVTT---LKVGDRVAI
EPGVPCRTCDQCKLGKYNLCPGMVFCATPP-YD-------GNLTRYYKHAAD--------
-----FCFKLPDHVTMEEGALLEPLSVGVHACKR-AEVTLGSKVLILGAGPIGLVTLMAA
QAMGASEILITDL--VQQRLDVAK-ELG-ATHTLLLK-RE-------QTAEE-TAV--LV
-QKTMG-------CQPDKSIDCCGAESSARLAIF-------------ATRSGGIVVVVGM
GA-AEVKLPLINALAREVDIRGVFRYC-NDYAAALAFV--------ASGKVNVKRLVTHH
FDI--KDTAKAFETSRK--GLGG----AIKV-------MIHVQ--PRDTNNPRKF--
>tr|B5DX01|B5DX01_DROPS GA27556 OS=Drosophila pseudoobscura pseudoobscura GN=GA27556 PE=4 SV=1
------------------------------------------------------------
------------------------------M-----------------------------
------------------------------------------------------------
-A---T---DN---LTAVLHGIEDLRLEQR----PI-P-----E-IA--S--DEVLLAMD
SVGICGSDVHYLTAGR-IGDFVLT--KPMIIGHEAAGVVAKVGKSVKH---LAEGDRVAI
EPGVPCRYCDHCKRGKYNLCADMVFCATPP-YD-------GNLTRFYKHAAD--------
-----FCFKLPDHVSMEEGALLEPLS--------------------------------AA
QALGASEILITDL--VQQRLDVAK-ELG-ATHTLLLD-RN-------QSAED-IVK--KV
-HCTMS-------GAPDKAVDCCGAESSARLAIF-------------ATRSGGVVVIVGM
GA-PEIKLPLINALSREVDIRGVFRYC-NDYSAALALV--------ASGKVNVKRLVTHH
FDI--TETAKAFETSRY--GHGG----AIKV-------MIHVQ--PRDANNPVKF--
>tr|B6PD16|B6PD16_BRAFL Putative uncharacterized protein OS=Branchiostoma floridae GN=BRAFLDRAFT_105547 PE=4 SV=1
------------------------------------------------------------
------------------------------M-----------------------------
------------------------------------------------------------
---G-D---TN---LSAVLLEKGNLKLEER----PI-P-----K-PG--K--NEVQIAMH
SVGICGSDVHYWVHGA-IGDFVVR--APMILGHEASGTVSEVGEGVTH---LKVGDRVAI
EPGVPCRYCDYCKGGRYNLCHEMQFCATPP-VD-------GSLARYYVHAAD--------
-----FCFKLPDHVSYEEGALLEPLSVGVHACRR-AGVTIGSKVLVCGAGPIGLVCLLVA
KAMGAAQVAITDI--DTKRLEVAK-QMG-ADFPVHVT-TR--------DGRE-VAD--QV
-VRTLG-------CNPDVTVECSGAEPSIQTGIF-------------ATKSGGVLVLVGL
GP-PTINIPIVNAAVREVDIRGIFRYA-NCYPTALSMV--------ASGQVNVKPLVTHR
FSL--EQTLEAFEASKK--GEG------IKV-------MIHCD--KNKA--------
>tr|B6PD17|B6PD17_BRAFL Putative uncharacterized protein OS=Branchiostoma floridae GN=BRAFLDRAFT_105548 PE=4 SV=1
------------------------------------------------------------
------------------------------------------------------------
------------------------------------------------------------
----------------------------------------------------------MH
SVGICGSDVHFWTEGV-VGPFVVK--APMVLGHEGSGTVSQLGEGVTH---LKVGDRVAM
EPGVPCRYCTACKGGRYNLCKDVKFCATPP-TD-------GSLCRYFVHAAD--------
-----LCFKLPDHVSYEEGALLEPLSVAVHACRR-SGVTIGSKVLICGAGPIGLVCLQVA
KAMGAAQVVITDI--DAKRLEFARHQMG-ADVTVLVT-SR--------DGRE-VAD--QV
-VQVLG-------CNPDVTIECSGAETSIHAGIY-------------ATEPGGVLMIVGL
GR-PMATIPLLDAALKEVDIRGNLRYA-NDYPTALAMI--------ASGQVNVKPLVSHR
YSL--EQALEAFEFAKK--GEG------IKV-------MIHCD--KTKA--------
>tr|B6PP25|B6PP25_BRAFL Putative uncharacterized protein OS=Branchiostoma floridae GN=BRAFLDRAFT_288890 PE=4 SV=1
------------------------------------------------------------
------------------------------M-----------------------------
------------------------------------------------------------
--AA-E---SN---LSAVLYAKDDLRLEHR----DI-K-----L-PG--E--NEVQIAMC
SVGICGSDVKYWTHGK-CGRFVLE--EPMVMGHESSGTVVAVGAGVTH---LAKGDRVAI
EPGVPCRTCRVCKEGRYNLCADMKFCATPP-VH-------GSLCRLYNHAAD--------
-----FCYKLPDHVSFEEGAMLEPLSVAVYTCQR-GEVKVGSKVLIFGAGPIGLLCLLVA
KTRGASSVAITDI--DDYRLAVAK-EYG-ADHVIKVS-TN--------DSQA-LAQ--TI
-AAEMR-------GQPDVSLECSGVDSSFVTAIH-------------ATRSGGVVVLVGR
GS-LNVDVPIVNAAVREVDIRGVFRYC-NNYPQALAMV--------ASGQVDAKRLITHN
FTI--EESLKAFQTANS--RESR----AIKV-------MINCST-------------
>tr|B7QAN4|B7QAN4_IXOSC Sorbitol dehydrogenase, putative OS=Ixodes scapularis GN=IscW_ISCW022542 PE=4 SV=1
------------------------------------------------------------
------------------------------M-----------------------------
------------------------------------------------------------
AAEG-A---DN---LSAVLYKKDDLRLEQR----PV-P-----E-PG--D--NDVQIRVH
SVGICGSDVHYWVHGN-IGNFVVR--EPMVLGHETSGTVSKVGKNVKH---LKPGDRVAI
EPGVPCRYCEFCKTGRYNLCPDVFFCATPP-DH-------GTLTRYYTHPAD--------
-----FCFKLPDHVSFEEGALLEPLSVGVHACRR-SHLSLGQTVLICGAGPIGLVCLLTA
QAMGASKVVITDI--VDNRLERAV-QLG-ASSAINVA-AK--------SVDD-IKR--EI
-VNALG-------DLPDVSIECTGAEASIQIGML-------------GTKSGGTLVLVGL
GP-NEVKVPLVDAAVREIDIRGIFRYV-NCYPTALAMV--------ASGKVDVRSLVTHR
FRL--ESAADAFRVAKT--GEGG----AIKV-------MIQCD--N-----------
>tr|O96496|O96496_9HEMI NADP(H)-dependent ketose reductase OS=Bemisia argentifolii PE=1 SV=1
------------------------------------------------------------
------------------------------M-----------------------------
------------------------------------------------------------
---A-S---DN---LSAVLYKQNDLRLEQR----PI-P-----E-PK--E--DEVLLQMA
YVGICGSDVHYYEHGR-IADFIVK--DPMVIGHEASGTVVKVGKNVKH---LKKGDRVAV
EPGVPCRRCQFCKEGKYNLCPDLTFCATPP-DD-------GNLARYYVHAAD--------
-----FCHKLPDNVSLEEGALLEPLSVGVHACRR-AGVQLGTTVLVIGAGPIGLVSVLAA
KAYGAF-VVCTAR--SPRRLEVAK-NCG-ADVTLVVDPAK-------EEESS-IIE--RI
-RSAIG-------DLPNVTIDCSGNEKCITIGIN-------------ITRTGGTLMLVGM
GS-QMVTVPLVNACAREIDIKSVFRYC-NDYPIALEMV--------ASGRCNVKQLVTHS
FKL--EQTVDAFEAARK--KADN----TIKV-------MISCR--QG----------
>tr|Q16R01|Q16R01_AEDAE Alcohol dehydrogenase OS=Aedes aegypti GN=AAEL011126 PE=3 SV=1
------------------------------------------------------------
------------------------------M-----------------------------
------------------------------------------------------------
--AK-R---SN---IGAVIHGVDDMRMEQV----PI-P-----T-PR--D--NEVLLEID
CVGICGSDVHVLSHGG-FGEYVLK--KPMVIGHESSGVVIGVGKGVKR---LKVGDRVAL
EPAIGCKVCKLCKAGRYNLCPDGIYSATPP-IH-------GSLQNYYTHPED--------
-----CCFKLPPNVTMEEGSLLEPLAVGVHSCRI-ANVQLGSSVLVLGAGPIGMVSILVA
KAMGAAKVCVIDL--VQSKLDIAK-EIG-ADFTLQIQ-KG-------DKEDN-IVK--KI
-HGLMG-------CAPDIAIECTGAEPCVRLAIL-------------ATELGGVVTMVGI
GN-TNMNLPITIALVREVEIRSGFRYA-NAYPAALAMV--------ANGTIDATRLITHH
FNL--EDSVEAFKTARY--GLGD----AIKV-------MIHCQ--PRNKNNPVKK--
>tr|Q16R02|Q16R02_AEDAE Alcohol dehydrogenase OS=Aedes aegypti GN=AAEL011130 PE=3 SV=1
------------------------------------------------------------
------------------------------M-----------------------------
------------------------------------------------------------
--AP-N---QN---LAAVVHGPNDLRLEPR----PV-P-----E-PA--F--NEVVLEVD
CCGICGTDIHFLKEGG-FGAQTLI--RPIVLGHESSGVVRKVGSKVTH---LKVGDRVAI
EPAAGCRFCDLCKVGKYNVCLDGKHCTTQK-TD-------GNCSNFYAQYAD--------
-----CCYKLPDHVSMEEGAMLEPLSVAIYATRR-ADIRLGSRVIIFGAGPIGLMCLIAA
KAMGATRTVILDLARVKHRLDLAK-ELG-VTGTIAID-KG-------DKEDD-LVR--RV
-HEVLG-------GPADRVLECTGSEPGIRISIK-------------ATRNAGQICLVGL
GN-EDVKVPMVDAISREINIVTAMRFN-HDFPAALEIV--------ASGYVDIKPLASHH
FDL--KDVHEAFRVASQ--GE------GNKV-------LIHLV--PRDTNNKKKFVN
>tr|Q16R03|Q16R03_AEDAE Alcohol dehydrogenase OS=Aedes aegypti GN=AAEL011112 PE=3 SV=1
------------------------------------------------------------
------------------------------M-----------------------------
------------------------------------------------------------
-A---K---DN---LTAVLYGIEDLRLEQR----PI-P-----T-PK--D--DEVLLDMD
CVGICGSDVHYLVRGR-CGDFVVQ--KPMVIGHEASGVVSKVGSNVKH---LKAGDRVAI
EPGYGCRVCDFCKGGRYNLCADMIFCATPP-YD-------GNLARHYTHPAD--------
-----FCYKLPPHVTMEEGALLEPLSVGVHACRR-AGVGLGSEVLILGAGPIGLVTLITA
KSMGAGKVVVTDL--LQNRLDVAK-ELG-ADGTLVVE-VG-------ANEME-VVK--KV
-HDLFG-------GEPDKTIDCSGAEATSRLSVL-------------ATRSGGCAVLVGM
GA-SEVKLPLANALAREVDIRGVFRYC-NDYPAALSLV--------ASGKIDVKRLITHH
FNI--EETAEAFNTSRH--GLGG----AIKV-------MIHVQ--PKDKNNPK----
>tr|Q1ET59|Q1ET59_BOMMO Sorbitol dehydrogenase-2 OS=Bombyx mori GN=BmSDH-2 PE=2 SV=1
------------------------------------------------------------
------------------------------M-----------------------------
------------------------------------------------------------
-A---T---DN---LTALLYKPNDLRLVQT----PI-P-----E-IS--E--DEVLLRMD
CVGICGSDVHYWQKGQ-CGHFVLE--EPMIMGHEASGVVAKIGSKVKN---LTVGDRVAI
EPGVPCRYCEFCKTGRYHLCPDMIFCATPP-VH-------GNLVRYYKHAAD--------
-----FCFKLPDHVTMEEGALLEPLAVGIHACKR-GGVSAGHVVLVLGAGPIGLLTMLTA
KAFGAHKVLIIDI--LQSRLDFAK-SLG-ADYTLLIG-KD-------SNEAE-LVR--KI
-HEILE-------GHPDVSFDASGAQATVRLALL-------------ATKSGGVAVLVGM
GA-PEQTVPLAGALSREVDIRGIFRYV-NDYPTALAMV--------ASGKINVKPLVTHH
FSI--EESLEAYEVARQ--GAG------IKV-------MIHVQ--PRDTNNPQKF--
>tr|Q21702|Q21702_CAEEL Protein R04B5.5, partially confirmed by transcript evidence OS=Caenorhabditis elegans GN=R04B5.5 PE=2 SV=1
------------------------------------------------------------
------------------------------M-----------------------------
------------------------------------------------------------
---S-Q---DN---LSAVLYGVDDLRLEQV----PI-P-----K-PG--P--NQVLVKVH
TVGICGSDVHYWTHGA-IGPFVVK--EPMIVGHETSGIVSEVGNEVKH---LKVGDRIAM
EPGLPCKLCEHCKTGRYNLCPEMRFFATPP-VH-------GTLSRFVVHDAD--------
-----FCFKLPDNLSFEDGALIEPLSVAIHACRR-GNVQMGHRVLVLGAGPIGVLNLITA
KAVGAGKVVITDL--DDGRLALAK-KLG-ADATINVK-GK--------SLDA-VKS--EI
-ITALGD------QQPDVCIECTGAQPSIETAIT-------------TTKSGGVIVLVGL
GA-DRVEIPIIESATREVDMRGIFRYV-NCYPTAIELI--------SSGKLNLSGLTRAH
YKL--EETQEAFKRTQK--AD------VIKV-------FIQC---------------
>tr|Q21703|Q21703_CAEEL Protein R04B5.6, partially confirmed by transcript evidence OS=Caenorhabditis elegans GN=R04B5.6 PE=2 SV=1
------------------------------------------------------------
------------------------------M-----------------------------
------------------------------------------------------------
---S-Q---DN---LSAVLYGINDLRLEQA----PI-S-----K-PG--P--RQVLVKIN
TVGICGSDVHFLTHGA-IGSFVVK--EPMVLGHESSGVVSEIGSEVKG---FKVGDRIAM
EPGLPCKLCEHCKIGRYNLCPDMRFFATPP-VN-------GALSRFVVHDAD--------
-----FCFKLPDNLSFEDGALLEPLSVAIQACRR-GTVQMGQKILVLGAGPIGVLNLLTA
KAIGASKVVITDL--NDERLALAR-LLG-ADATINVM-GK--------RSDE-VRS--EI
-IKAFGD------QQPHVSIECTGVQPCVETAIM-------------TTRSGGVVVLVGL
GA-ERVEIPLIQSPTREVDLRGTFRSA-NCYSTAIELI--------SSGKLDLSGLTRAH
YKL--EESLEAFKRTQN--GD------VIKV-------FIHC---------------
>tr|Q7QAQ3|Q7QAQ3_ANOGA AGAP003584-PA OS=Anopheles gambiae GN=AGAP003584 PE=3 SV=3
------------------------------------------------------------
------------------------------M-----------------------------
------------------------------------------------------------
-ANK-S---DN---LTAVLYGIEDLRLEQR----PI-P-----V-PK--D--DEVLLEMD
VVGICGSDVHYLVKGR-IGDFIVK--KPMVIGHEASGVVSKVGSKVKH---LQVGDRVAI
EPGYGCRTCEYCKGGSYNLCAEMIFCATPP-YD-------GNLTRYFAHPAD--------
-----FCYKLPDHVTMEEGALLEPLSVGVHACRR-ANVGLGSQVLILGAGPIGLVTLIVA
KAMGAGKVLVTDL--LQNRLDVAK-ELG-ADETLAIP-KD-------ATEAE-LVT--II
-HERMG-------GAPDKTIDCSGAESTARLMIL-------------ATKSGGVGVMVGM
GA-PEVKLPLVNALAREVDIRGVFRYC-NDYPVALSLV--------ASGKVNVKRLITHH
FNI--EDTAKAFHTTRH--GVDG----AIKV-------MIHVQ--PKDKNNPK----
>tr|Q7QAQ4|Q7QAQ4_ANOGA AGAP003583-PA OS=Anopheles gambiae GN=AGAP003583 PE=3 SV=4
------------------------------------------------------------
------------------------------M-----------------------------
------------------------------------------------------------
AQRK-V---KN---LAGVVHGVEDFRVEEI----PM-P-----R-PR--D--HEVLLEMD
CVGICGSDVHYVSHGG-FGDYKLK--DKMVLGHESSGVVVAVGADVTS---LQVGDRVAI
EPAIGCRTCRHCKAGRYNICPQGVYCVTTG--H-------GNLCNYYTHAAD--------
-----CCFKLPANVTMEEGALLEPLAVGVHCCRR-GGVGIGSTVLVLGAGPIGLVTLLVA
KAMGAAKVCVIDL--VERKLELAK-TLG-ADATLAVS-GH-------DTQDE-IVK--RI
-HALLG-------TAPDISIECTGAEACVQLGIE-------------ATVPGGVVTLVGI
GA-IQQRVPITTALVREIDIRTAFRYA-NCYPAALAMV--------ANGTIDALKLITHH
YEL--QESDQAFNTARY--GLGG----AVKV-------MIHCQ--PRNKNNPQRK--
>tr|Q7QAQ6|Q7QAQ6_ANOGA AGAP003581-PA OS=Anopheles gambiae GN=AGAP003581 PE=3 SV=4
------------------------------------------------------------
------------------------------M-----------------------------
------------------------------------------------------------
--AP-N---KN---LAATVYGPNDLRLDER----PI-P-----E-PA--F--NEVVVEVD
TCGICGTDIHFLKDGG-FGAQRLV--KPIVLGHESAGVVRKVGSAVTH---LKVGDRVAI
EPAAGCRTCDLCKVGKYNICLDGKHCTTQK-HD-------GNCSNYYAQYAD--------
-----CCFKLPDHVTMEEGALLEPLAVAVYAGRR-ADIRLGQRVIIFGAGPIGLVCLIAA
KAMGATRTVILDLEHAKHRLEVAK-KLG-VTGVIGIR-KE-------DTEED-LVK--RI
-HEILG-------GPADRVLECSGSQPGMRVAIK-------------ATRNAGRICLVGL
GN-KDAQLPMVDAISREIEITTAMRYN-HDYPAALEIV--------ASGYVDVKPLVSHH
FDL--QDVHEAFRVASQ--GE------GIKI-------MIHLV--PRDTNNHGKFTN
>tr|A3BVF1|A3BVF1_ORYSJ Putative uncharacterized protein OS=Oryza sativa subsp. japonica GN=OsJ_027023 PE=3 SV=1
------------------------------------------------------------
------------------------------M-----------------------------
----------------------------------------GKGGKGAEAAA-----AAVA
GAGE-E---EN---MAAWLVAKNTLKIMPF----KL-P-----P-VG--P--YDVRVRMK
AVGICGSDVHYLREMR-IAHFVVK--EPMVIGHECAGVIEEVGSGVTH---LAVGDRVAL
EPGISCWRCRHCKGGRYNLCEDMKFFATPP-VH-------GSLANQASKQFSSISISLQE
EDAILINVVLPENVSLEEGAMCEPLSVGVHACRR-ADVGPETGVLIMGAGPIGLVTLLAA
RAFGATRVVIVDV--DEHRLSVAR-SLG-ADAAVRVSARA-------EDVGE-EVE--RI
-RAAMG-------GDIDVSLDCAGFSKTVATALE-------------ATRGGGKVCLVGM
GH-NEMTVPLTSAAIREVDVVGIFRYK-DTWPLCIEFL--------RSGKIDVKPLITHR
FGFSQEDVEEAFEVSAR--GRD-----AIKV-------MFNL---------------
>tr|A5ANX2|A5ANX2_VITVI Putative uncharacterized protein OS=Vitis vinifera GN=VITISV_028585 PE=3 SV=1
------------------------------------------------------------
------------------------------M-----------------------------
----------------------------------------GKGGNSEDAVS--------G
KEHG-E---EN---MAAWLLGIKTLKIQPY----IL-P-----S-LGIIP--YDVKVXIK
AVGICGSDVHHFKTMR-CANFIVK--KPMVIGHECAGIIEEVGSEVKN---LVXGDRVAL
EPGISCNRCSLCRNGQYNLCREMKFFGSPP-TN-------GSLANQVVHPSN--------
-----LCFKLPDNVSLEEGAMCEPLSVGIHACRR-ANVGPETNVLIMGSGPIGLVTMLAA
RAFGAPRIVLVDV--DDQRLAIAK-DLG-ADDIIRVSTNI-------QDLDE-EVA--KI
-QSTMV-------TGVDVSFDCVGFNKTMSTALN-------------ATRAGGKVCLVGL
AQ-SEMTVPLTPAAAREVDIVGIFRYR-NTWPLCLEFL--------RSGKIDVKPLITHR
FTFSQKDVEEAFETSAR--GGN-----AIKV-------MFNL---------------
>tr|A7BGM9|A7BGM9_FRAAN NAD-dependent sorbitol dehydrogenase OS=Fragaria ananassa GN=FaSDH PE=2 SV=1
------------------------------------------------------------
------------------------------M-----------------------------
----------------------------------------GKGGMS-------------H
GDDQ-Q---EN---MAAWLVGINTLKIQPF----KL-P-----E-LG--P--YDVRIRMK
AVGICVSDVHYLKAMR-VADFIVK--EPMVIGHECAGIIEGIGSEVKH---LVPGDRVAL
EPGISCWRCESCKEGRYNLCPDMEFFATPP-VH-------GSLANQVVHPAD--------
-----LCFKLPENVSLEEGAMCEPLSVGVHACRR-ANVGPETNVLVVGAGPIGLVTLLAA
RAFGAPRIVIADV--DDHRLSVAK-TLG-ADEIVKVSTNI-------QDVAE-EVV--QI
-RKAMG-------AGVDVTFDCAGFDKTMSTALR-------------ATRPGGKVCLVGM
GH-DAMTLPLTSASAREVDVIGIFRYK-NTWPLCLEFL--------RSGKIDVKPLITHR
FGFSQKEVEEAFATSAC--GGN-----AIKV-------MFNL---------------
>tr|A7R1S6|A7R1S6_VITVI Chromosome undetermined scaffold_376, whole genome shotgun sequence OS=Vitis vinifera GN=GSVIVT00012389001 PE=3 SV=1
------------------------------------------------------------
------------------------------M-----------------------------
----------------------------------------GKGGMSQGGD---------G
RGEG-E---EN---MAAWLLGVNNLKIQPF----IL-P-----P-LG--P--HDVRVRMK
AVGICGSDVHYLKKLR-CADFIVK--EPMVIGHECAGIIDEVGPQVKS---LVPGDRVAL
EPGISCWRCQLCKEGRYNLCPEMKFFATPP-VH-------GSLANQVVHPAD--------
-----LCFKLPDNVSLEEGAMCEPLSVGVHACRR-ADIGPESNVLVMGAGPIGLVTMLAA
RAFGAPRIVIVDV--DDYRLSVAK-DLG-ADEIVKVSTNI-------QDVAE-EVV--QI
-HKAMG-------ARVDVSFDCAGFDKTMSTALS-------------ATSTGGKVCLVGM
GH-NEMTVPLTPAAAREVDVVGVFRYK-NTWPICIEFL--------RSVKIDVKPLITHR
FGFSQREVEEAFETSAR--GGT-----AIKV-------MFNL---------------
>tr|A9RYI0|A9RYI0_PHYPA Predicted protein OS=Physcomitrella patens subsp. patens GN=PHYPADRAFT_179590 PE=3 SV=1
------------------------------------------------------------
------------------------------M-----------------------------
--------------------------------------VLLKQPEGNEASV--------L
NGSG-G---QN---MAAWVCGKNDLKVQPY----NL-P-----PVLG--D--HEVKVGIK
AVGICGSDVHYYRHLQ-CGDFIVK--EPMVIGHECAGTIEEVGKAVKN---VAVGDRVAL
EPGIACNKCKLCKQGFYNLCPDMEFFATPP-VH-------GSLANHVIHPAD--------
-----MCFKLPENVSLEEGAMCEPLSVGVHACQR-ATVGPTTKVLILGAGPIGLVTLLAA
HAFGSPTVVIADI--SPERLKVAK-ELG-ANATVVLSTSD-------NEVES-EVL--AL
-QKAMG-------ADIDVTIDCVGFTKSMKTALK-------------ATRAGGRVCLVGM
GH-NEMTLPLTPAAAREVDILGVFRYR-NTYPLCLDLI--------SSGRVNVKPLITHR
FGFNQKDVVDAFETSAK--GGS-----SIKV-------MFNL---------------
>tr|A9TU37|A9TU37_PHYPA Predicted protein OS=Physcomitrella patens subsp. patens GN=PHYPADRAFT_150811 PE=4 SV=1
------------------------------------------------------------
------------------------------M-----------------------------
--------------------------------------STSKDHK--------------S
STAE-Q---VN---RGAYICGVNDLRLEPY----KL-P-----ESLG--P--QQVRVRIK
AVGICGSDVHYLKHLK-IGAYEVK--KPMVIGHESAGVVEEVGKDVNH---LVPGDRVAL
EPGIPCWKCSFCREGLYNLCPEMSFFATPP-VH-------GSLADQVVHPAE--------
-----LCFKLPEKVSLEEGAMCEPLSVGVHTCRR-ANIGPETRVLIIGGGAIGLVTLLVA
RAFGSPRIIVADT--HAERLSSAM-EMG-ADETVLVSKKE-------EDMMK-EIE--EI
-KKKMG-------GPIDVSCDCVGTTKSLTTCLE-------------VTRSAGRVCAVGM
RE-TTMSLPITPAISREVDILGVFRYR-NTYPVCLDLI--------SSGRVDVKPLITNR
YKFTEQDIKDAFEMSAN--GGN-----AIKV-------MFNL---------------
>tr|B7FI45|B7FI45_MEDTR Putative uncharacterized protein OS=Medicago truncatula PE=2 SV=1
------------------------------------------------------------
------------------------------M-----------------------------
----------------------------------------GKGGMSV------------D
DDVE-Q---QN---MAAWLVGLNTLKIQPF----NL-P-----S-LG--P--HDVRIKMK
AVGICGSDVHYLKTLR-CADFIVK--EPMVIGHECAGIIGEAGSQVKT---LVPGDRVAI
EPGISCWRCDHCKLGRYNLCPDMKFFATPP-VH-------GSLANQIVHPAD--------
-----LCFKLPENVSLEEGAMCEPLSVGVHACRR-ANIGPETNVLIMGAGPIGLVTMLSA
RAFGAPRIVVVDV--DDHRLSVAK-SLG-ADDIVKVSTNI-------QDVAE-EVK--QI
-HNVLG-------AGVDVTFDCAGFNKTMTTALT-------------ATQPGGKVCLVGM
GH-SEMTVPLTPAAAREVDVVGIFRYK-NTWPLCLEFL--------RSGKIDVKPLITHR
FGFSQKEVEEAFETSAR--GGN-----AIKV-------MFNL---------------
>tr|Q0QWI2|Q0QWI2_MAIZE Sorbitol dehydrogenase OS=Zea mays PE=3 SV=1
------------------------------------------------------------
------------------------------M-----------------------------
----------------------------------------GKGAQGSDAAA--------A
GGEV-E---EN---MAAWLVAKNTLKIMPF----KL-P-----P-VG--P--YDVRVRMK
AVGICGSDVHYLREMR-IAHFVVK--EPMVIGHECAGVVEEVGAGVMH---LSVGDRVAL
EPGVSCWRCRHCKGGRYNLCEDMKFFATPP-VH-------GSLANQVVHPAD--------
-----LCFKLPDGVSLEEGAMCEPLSMGVHACRR-AGVGPETGVLVVGAGPIGLVSLLAA
RAFGAPRVLVVDV--DDHRLAVAR-SLG-ADAAVRVSPRV-------EDLAD-EVE--RI
-RAAMG-------SDIDVSLDCAGFSKTMSTALE-------------STRPGGKVCLVGM
GH-NEMTLPLTAAAAREVDVVGVFRYK-DTWPLCIDFL--------RSGKVDVKPLITHR
FGFSQRDVEEAFEVSAR--GRD-----AIKV-------MFNL---------------
>tr|Q3C2L6|Q3C2L6_SOLLC Sorbitol related enzyme OS=Solanum lycopersicum GN=LeSDH PE=2 SV=1
------------------------------------------------------------
------------------------------M-----------------------------
----------------------------------------GKGG----------------
---S-D---EN---MAAWLLGVNTLKIQPF----NL-P-----A-LG--P--HDVRVRMK
AVGICGSDVHYLKTMR-CADFVVK--EPMVIGHECAGIIEEVGGEVKT---LVPGDRVAL
EPGISCWRCNLCKEGRYNLCPEMKFFATPP-VH-------GSLANQVVHPAD--------
-----LCFKLPDDISLEEGAMCEPLSVGVHACRR-ANVGPETNILVLGAGPIGLVTLLAA
RAFGAPRIVIVDV--DDYRLSVAK-KLG-ADDIVKVSINI-------QDVAT-DIE--NI
-QKAMG-------GGIDASFDCAGFNKTMSTALG-------------ATRPGGKVCLVGM
GH-HEMTVPLTPAAAREVDVIGIFRYK-NTWPLCLEFL--------RSGKIDVKPLITHR
FGFSQEEVEEAFETSAR--GGD-----AIKV-------MFNL---------------
>tr|Q5I6M3|Q5I6M3_MALDO Sorbitol dehydrogenase OS=Malus domestica GN=SDH6 PE=2 SV=1
------------------------------------------------------------
------------------------------M-----------------------------
----------------------------------------GKGGQSCNGMVRQ------A
KPVE-Q---EN---MAAWLVDVNTIKILPF----KL-P-----S-IG--P--NDVRIRIK
AVGICGSDVHYLKTMK-CADFEVK--EPMVIGHECAGIVDKVGSEVKH---LVPGDRVAV
EPGISCARCQQCKGGRYNLCPDMKFFATPP-VH-------GSLANQIVHPAD--------
-----LCFKLPENVSLEEGAMCEPLSVGVHACRR-ANVGPETTVLIIGAGPIGLVSVLAA
RAFGAPRIVIVDM--DDKRLAMAK-SLG-ADEAVKVSTKM-------EDLDD-EVA--EI
-KEAMI-------SEVDVTFDCVGFNKTMSTGLN-------------ATRPGGKVCLVGM
GH-GVMTVPLTPAAAREVDVVGVFRYQ-NTWPLCLEFL--------RSGKIDVKPLITHR
FGFTEKEVEEAFATSAR--GGN-----AIKV-------MFKL---------------
>tr|Q5I6M4|Q5I6M4_MALDO Sorbitol dehydrogenase OS=Malus domestica GN=SDH5 PE=2 SV=1
------------------------------------------------------------
------------------------------M-----------------------------
----------------------------------------GKGGMSDGDHADRCCGEAIN
GDVQ-Q---EN---MAAWLLGVKNLKIQPY----KL-P-----N-LG--P--HDVRVRLK
AVGICGSDVHHFKNMR-CVDFIVK--EPMVIGHECAGIIEEVGSEVED---LVPGDRVAL
EPGISCKRCNLCKQGRYNLCRKMKFFGSPP-NN-------GCLANQVVHPGD--------
-----LCFKLPDNVSLEEGAMCEPLSVGIHACRR-ANVCQETNVLVVGAGPIGLVTLLAA
RAFGAPRIVIADV--NDERLLIAK-SLG-ADAVVKVSTNI-------EDVAE-EVA--KI
-QKVLE-------NGVDVTFDCAGFNKTITTALS-------------ATRPGGKVCLVGM
GQ-REMTLPL---ATREIDVIGIFRYQ-NTWPLCLEFL--------RSGKIDVKPLITHR
FGFSQKEVEEAFETSAR--GGN-----AIKV-------MFNL---------------
>tr|Q67XB8|Q67XB8_ARATH Sorbitol dehydrogenase-like protein OS=Arabidopsis thaliana GN=At5g51970 PE=2 SV=1
------------------------------------------------------------
------------------------------M-----------------------------
----------------------------------------GKGGMSQGE----------G
SKVE-E---EN---MAAWLVGINTLKIQPF----LL-P-----S-VG--P--HDVRVRMK
AVGICGSDVHYLKTMI-CADFVVK--EPMVIGHECAGIIEEVGEEVKH---LVVGDRVAL
EPGISCWRCNLCREGRYNLCPEMKFFATPP-VH-------GSLANQVVHPAD--------
-----LCFKLPENVSLEEGAMCEPLSVGVHACRR-AEVGPETNVLVMGAGPIGLVTMLAA
RAFSVPRIVIVDV--DENRLAVAK-QLG-ADEIVQVTTNL-------EDVGS-EVE--QI
-QKAMG-------SNIDVTFDCAGFNKTMSTALA-------------ATRCGGKVCLVGM
GH-GIMTVPLTPAAAREVDVVGVFRYK-NTWPLCLEFL--------TSGKIDVKPLITHR
FGFSQKEVEDAFETSAR--GSN-----AIKV-------MFNL---------------
>tr|Q93X81|Q93X81_9ROSA Sorbitol dehydrogenase OS=Prunus cerasus PE=2 SV=1
------------------------------------------------------------
------------------------------M-----------------------------
----------------------------------------GKGGMSSQGGALE------P
MDGE-Q---EN---MAAWLVGVNTLKIQPF----KL-P-----T-VG--P--NDVRVKIK
AVGICGSDVHYLKTMK-CADFIVQ--EPMVIGHECAGIVDEVGSMVKN---LLPGDRVAL
EPGISCWRCEQCKGGRYNLCPDMKFFATPP-VH-------GSLANQIVHPAD--------
-----LCFKLPENVSLEEGAMCEPLSVGVHACRR-ANIGPETNVLVIGAGPIGLVSVLSA
RAFGAARIVIVDV--DDERLSIAK-SLG-ADDSVKVSTNP-------QDLEN-EVS--KI
-SKAMR-------GGVDVSFDCVGFNKTMSTALS-------------ATRPGGKVCLVGM
GH-GVMTVPLTPAAAREVDVVGIFRYK-NTWPLCLEFL--------RTGKIDVKPLITHR
FGFTQKEIEEAFETSAR--GGN-----AIKV-------MFNL---------------
>tr|A0V1T4|A0V1T4_CLOCE Alcohol dehydrogenase GroES-like OS=Clostridium cellulolyticum H10 GN=CcelDRAFT_0209 PE=3 SV=1
------------------------------------------------------------
------------------------------M-----------------------------
------------------------------------------------------------
---------KN---RAAYMTEINKMEIRDI----EV-P-----K-LR--E--KDVLVKLE
YVGICGSDVHYLEHGK-IGDFIVN--GDFILGHECAGTVVEVGSGVQD---LKVGDKVAL
EPGITCGQCEFCKTGRYNLCPDVEFLATPP-YH-------GSLMNYIAFPEN--------
-----MCFKLPDNITTKEGALVEPLAVGMHAANQ-GEVKLGSSVVILGAGTIGLVTLLAC
KANGATDITVVDV--IPKRLEYAK-NLG-ATKTINAA------------EAD-VFA--EI
-DKLTDK------KGVDVVIETAGTARTISQTPY-------------MVKNGGNIVLVGL
APQDIIEFNFAKIMAKEATIKSVFRYK-NIYPIAIKAI--------SKGIIDITGIVTHE
FNF--DDVANAFDYVIN--NKQD----VVKA-------VIKID--------------
>tr|A2U9U6|A2U9U6_BACCO Alcohol dehydrogenase, zinc-binding OS=Bacillus coagulans 36D1 GN=BcoaDRAFT_0788 PE=3 SV=1
------------------------------------------------------------
------------------------------M-----------------------------
-----------------------------------------------------------T
NHIP-E---TM---KAAVMHGTRNISIETL----PV-P-----Q-IE--E--NEVLIKVM
AVGICGSDLHYYETGR-IGKYVVD--KPFILGHECAGEIAAVGSKVRH---FKVGDRVAV
EPSVTCGHCEACKEGRYNLCPHVQFLATPP-VD-------GAFCQYIKMRED--------
-----FVFAIPDALSYEEASLVEPFSVGIHAATR-TKLQPGSTVAIMGMGPVGLMAVVAA
RAFGASNIIVTDL--EPLRLKAAK-EMG-ATYAINIR------------EQD-PYE--AI
-QDITNG------KGVDVAWETAGNPAALQSALA-------------SVRRGGKLAIVGL
PAQNEIPLNVPFIADNEIDIYGVFRYA-NTYPKGINFL--------ASGIADVKKLVTDQ
YAL--EDTYQAMERALN--FKNE----CLKV-------MIYPNS-------------
>tr|A2W1Q8|A2W1Q8_9BURK Zinc-containing alcohol dehydrogenase OS=Burkholderia cenocepacia PC184 GN=BCPG_04277 PE=3 SV=1
------------------------------------------------------------
------------------------------------------------------------
------------------------------------------------------------
----------M---KALVLERTRELALRDI----DL-P-----QAVG--P--GDVRIKVH
TVGVCGSDVHYYVHGG-IGPFRVD--APMVLGHEASGTVVETGAGVTH---LRVGDRVCM
EPGVPRLDSPATLRGLYNLDPDVRFWATPP-IH-------GCLTPFVVHPAA--------
-----FTYRLPDNVSFAEGAIVEPLSIGLQAAKK-AAMKPGDLAVVIGAGTIGAMTALAA
LAGGAARVILADV--VPDKLALFA-GNP-AVTTVDVR------------TRP-LAD--AV
-AEASGG------WGADVVFEASGSANAYAGLVD-------------LMCPGGCAVLIGM
PV-APVPLDVVALQAKEGRIESVFRYA-NIFPRALALI--------ASGAIDVKPFISRT
FPF--SEGVRAFEEAAS--GHPR----DVKI-------QIEMD--------------
>tr|A3TNY9|A3TNY9_9MICO Zinc-binding dehydrogenase OS=Janibacter sp. HTCC2649 GN=JNB_14823 PE=3 SV=1
------------------------------------------------------------
------------------------------------------------------------
---------------------------------------------------------MTT
EALP-D---TM---RVAVLAEPGSIVMETR----PV-P-----S-PA--A--DEVLIEVR
SVGVCGSDTHYFDHGR-IGEHIVT--GPMVLGHESAGVIVGVGSGVDP---ARIGERVAI
EPGVPCRSCAQCLAGHYNLCPDMVFHATPP-ID-------GTLAEYVVHPSS--------
-----FAFALPDSVSLDEGAMLEPLSVGIWACRR-AGVAPGVRVLVTGAGPVGQLAAQVA
VAFGASEVVVADV--NAHRLSVAS-SLG-ATKTVDVS------------SKS-LAD----
--AYAGR------PGPDVVLECSGHEGSTQAAIR-------------VAAPAGRVVLIGM
GG-DTLALPLGDVQNRELWVTGVFRYA-NTWPTAIDLV--------ASGRVNLTPLATGH
FDL--EGTEGALTAART---DPK----AIKS-------IIHPV--PSPDRAP-----
>tr|A3X9F2|A3X9F2_9RHOB Zinc-containing alcohol dehydrogenase superfamily protein OS=Roseobacter sp. MED193 GN=MED193_08133 PE=3 SV=1
------------------------------------------------------------
------------------------------------------------------------
------------------------------------------------------------
----------M---KALVLEQKDDLSLRDFPEIDRV-E-----EHLG--P--RDLRIKLH
TVGICGSDVHYYTHGR-IGPFVVD--APMILGHEASGTVIETGPDVTT---LKVGDRVCM
EPGIPDPNSRATQLGLYNIDPAVRFWATPP-VH-------GILRPTCVHPEA--------
-----FTFKLPDNVSFAEAAMVEPLAVGVHAATK-ARVKPGDNAVVMGAGPIGLVTALSA
LAAGCARVYVTDL--AAKKLEIAG-GLNPAIIPVDVS------------SQS-LTD--VV
-QRDTAG------WGVDIVFEATGSPQAAQTVFE-------------PLCPGGCVVMIGG
QS-EPIQYDAGAAMIREARVENIFRYA-HVFPRCLGML--------SSGAIDVKPLITRT
FSF--LDSVQAFEIAAS--APPA----EVKM-------QIELP--Q-----------
>tr|A4LTZ1|A4LTZ1_BURPS Putative D-xylulose reductase OS=Burkholderia pseudomallei 305 GN=BURPS305_0476 PE=3 SV=1
------------------------------------------------------------
------------------------------------------------------------
------------------------------------------------------------
----------M---KALVLEKARELALRDI----DL-P-----LEVG--P--ADVKIRVH
TVGVCGSDVHYYMHGG-IGPFRVD--APMVLGHEASGTVVEVGRDVTY---LRVGERVCM
EPGVPRFDSKATLHGLYNLDPSVRFWATPP-VH-------GCLAPYVVHPAA--------
-----FTYRLPPNVSFAEGAIVEPLAIGLQAAKK-AAMKPGDIAVVVGAGTIGAMTALAA
LAGGAARVILADV--VKEKLALFA-ANR-AVTTVDAS------------TQS-LAD--AV
-AHATDG------WGADVVFEASGNANAYAGIVD-------------LLCPNGCLVLVGM
PL-APVPLDVVSLQAKEARIESVFRYA-NVFPRALALI--------ASGAIDVKPFISRT
FPF--SDGLRAFEAAAS--GQPH----DVKI-------QIEMD--------------
>tr|A5KKQ2|A5KKQ2_9FIRM Putative uncharacterized protein OS=Ruminococcus torques ATCC 27756 GN=RUMTOR_00805 PE=3 SV=1
------------------------------------------------------------
------------------------------M-----------------------------
------------------------------------------------------------
---------KN---SEAILVTPKHFEIQEC----PV-P-----E-PK--D--HEILMKVE
YVGMCGSDIHGFEFGPFIPPKDPN--QKIGLGHEVAGEVVKIGAKVTK---FKVGDKVLI
EPGVPDDTCEYCRTGRYNICPGVDFMATQPNYK-------GALTQYMTHPEE--------
-----WTYHIPEGMTTMEGALVEPAAVGMHAAVL-GGAQPGKSIVILGGGTIGLMVLQAC
ISLGATDITVVDV--IEKRLELAK-KLG-AARVINGK------------EED-TVAVLRS
-EEMYGD------HGVDLVFEAAGAVFTAQQAVQ-------------IVSRGGKIMMVGT
QS-KPVPIDFLKI-NREVTIQTSFRYC-NNFPQTIEAI--------SSGRFNVKDMVTNI
YDY--EDVQKAFEEAIDPVKKTE----MVKG-------VIKVA--E-----------
>tr|A7VU96|A7VU96_9CLOT Putative uncharacterized protein OS=Clostridium leptum DSM 753 GN=CLOLEP_02142 PE=3 SV=1
------------------------------------------------------------
------------------------------M-----------------------------
-----------------IGLLPAEFPVNAESQRLWSGSAGSRLRERIKKLSSPKKGNKEE
LYMQ-G---TM---KTAVMTGLKELEWEQR----PI-P-----V-PS--K--GEVLVRVE
HVGICGSDLHYYEQGA-IGDFKVS--FPFVLGHEAAGTVVEIGEGVTD---LAVGDRVAM
EPGKTCGQCIYCKTGRYNLCPDVEFFATPP-ID-------GVFCEYVAHPAS--------
-----LCFRLPENMDTIEGALIEPLAVGFHAANQ-GGARLGQKAVVMGAGCIGLMTLLAL
KAFGVTEVYVVDV--MENRLAKAK-ELG-AAGIINGK------------EQD-AVE--EL
-MRATAG------KGMDLCIDTAGSQITMNQCIG-------------AAAKGAAVVFVGY
SAQDQVSLDINNALNKELTFKTVFRYR-NLYPLAIEAV--------SQG-LNVKGVVTDF
FKF--DDVRKAMDLSVS--NKAE----IVKA-------VLSLR--------------
>tr|A8RQ49|A8RQ49_9CLOT Putative uncharacterized protein OS=Clostridium bolteae ATCC BAA-613 GN=CLOBOL_02654 PE=3 SV=1
------------------------------------------------------------
------------------------------M-----------------------------
------------------------------------------------------------
---------KN---TEAILVTPGVMRIEEC----PM-P-----V-PA--E--DEVLIKVA
YVGICGSDVHGFECGPFIPPKDPS--QKIGLGHEFSGTVVAVGAKVTR---FKEGDRVLC
EPGIPCGKCEFCLRGHYNICPQVDFMATQPNYK-------GALTNYLTHPES--------
-----FTYHLPAHMDMVEGALVEPAAVGMHAAEL-AGVKPGKNVLILGAGCIGLMTLQAC
VLMGAERIVVADV--IERRLEKAL-QLG-AWHVINGR------------KED-TVD--RS
-RALFGG------DGADIVFETAGSRVTAMQSFA-------------SVRRGGEVMIVGT
IP-GETPVDFLKI-NREVKVQTVFRYA-NNFPMTIQAI--------SSGRFDVLTMVTDE
YTY--EDVQKAFEESLS--RKAE----IIKG-------VIKIS--D-----------
>tr|A8RQS4|A8RQS4_9CLOT Putative uncharacterized protein OS=Clostridium bolteae ATCC BAA-613 GN=CLOBOL_02814 PE=3 SV=1
------------------------------------------------------------
------------------------------M-----------------------------
------------------------------------------------------------
---E-G---TM---KVAVMTGKKKMEWCER----EI-P-----Q-PG--P--GELQIKLE
YVGVCGSDLHFYSEGR-LANWVPD--GPLVLGHEPGGVVSAIGEGVTG---FEIGDRVAL
EPGVPCGHCEDCLKGHYNLCRSVRFMAIPGEKD-------GVFSEYCTHAAS--------
-----MTFKLPDNVSTMEGGLMEPLAVGMHACEL-SNAKLGETAVVLGAGCIGLVTLMSL
KARGVSEIYVADV--LDKRLEKAR-ELG-ATRVFNSR------------NEN-IEE--FV
-KTLPG-------GGVDQVYECAGNRITTLQTCR-------------LIKRAGKITLVGV
SPEPVLELDIATLNAMEGTIYSVYRYR-NLYPSAISAV--------SKGLIPLKKIVSHT
FDF--KDVIEGVDYSLN--HKDE----VIKA-------VIRM---------------
>tr|A9D8F3|A9D8F3_9RHIZ D-xylulose reductase, putative OS=Hoeflea phototrophica DFL-43 GN=HPDFL43_17456 PE=4 SV=1
------------------------------------------------------------
------------------------------------------------------------
------------------------------------------------------------
----------M--PIALVLEAKNQLALREI----EL-S-----STLA--R--GDVRIAVD
TVGVCGSDVHYYTHGK-IGPFVVN--APMVLGHEASGVVTELGEGVSH---LAVGDRVCM
EPGIPNMASKASKLGVYNVDPDVRFWATPP-VH-------GCLTPSVVHPAA--------
-----FTYKLPDNVSFAEGAMVEPFAIGMQAATR-ARIKPGDAALVTGAGPIGIMVALAA
LAGGCSKVYISDL--VDEKLAVAA-QYG-NIHPINVT------------KVD-VAE--VV
-RAGTAG------WGADVVFECAGAAKSVQTALE-------------AVAPAGCVVWVGM
PV-DPVPVDIVLAQSKEIRMETVFRYA-NMYDRAIEIL--------ASGKVDLKPLISQT
FAF--ADSIKAFDRAVE--ARPA----DVKI-------QIKMQ--GV----------
>tr|B0J697|B0J697_RHILT Alcohol dehydrogenase GroES domain protein OS=Rhizobium leguminosarum bv. trifolii WSM1325 GN=RlegDRAFT_1612 PE=3 SV=1
------------------------------------------------------------
------------------------------------------------------------
------------------------------------------------------------
----------MTKVRALVLERQHELALRDI----DL-P-----LETG--P--GEVKIRIH
TVGVCGSDVHYYTHGK-IGPFIVN--APMVLGHEAAGTVVEVGAGVTH---LKVGDRVCM
EPGIPDPNSKASRLGMYNIDPAVTFWATPP-IH-------GVLTPEVVHPAN--------
-----YTFKLPDNVSFAEGAMVEPFAVGMQAATK-AKITPGDTAVVLGAGPIGTMVAIAA
LAGGCARAIVADL--AQPKLDIAA-QYQ-GVIPVNIR------------EKN-LAE--EV
-ARLTDG------WGADVVFECSGSPKAWETIMA-------------LPRPGGVIVVVGL
PV-NPIGFDVSTASTKEIRIETVFRYA-HQYERSIALL--------GSGRVDLKPLISET
FKF--EDSIKAFDRAVE--ARPS----DVKL-------QIVMD--------------
>tr|B0NGA8|B0NGA8_EUBSP Putative uncharacterized protein OS=Clostridium scindens ATCC 35704 GN=CLOSCI_02511 PE=3 SV=1
------------------------------------------------------------
------------------------------M-----------------------------
------------------------------------------------------------
---E-G---TM---KVAVMEGIGKMGYTER----PI-P-----V-PK--D--DEVLVKLE
YVGICGSDMHYYEMGR-IGDYVVE--PPFVLGHEPGGTVVEAGRNVTH---LKVGDRVAL
EPGKTCGKCKFCREGKYNLCPDVVFFATPP-VD-------GVFQEYVAHEAD--------
-----LCFKLPDNVSTLEGALIEPLAVGFHAAKQ-GEAKAGQTAVVFGAGCIGLVSMMAL
KACGVSHVYVVDV--MQKRLDKAL-ELG-ADGVINGK------------EVD-VLA--KA
-KELTGG------EGFDLAIETAGTEITTNQAIQ-------------VVRKGSNIVLVGY
GKTGMMNMMMSLALDKEITFKTVFRYR-HIYPMAIEAV--------AQGKVNLKGIATHI
FHF--DDIQTAMDRSVN--EKAE----IVKA-------VVKIAE-------------
>tr|B0NYE0|B0NYE0_9CLOT Putative uncharacterized protein OS=Clostridium sp. SS2/1 GN=CLOSS21_00700 PE=3 SV=1
------------------------------------------------------------
------------------MVGHQNKKGAFAM-----------------------------
------------------------------------------------------------
---------KN---SEAILVTPKQFEIQEC----AV-P-----E-PK--D--HEILMKVE
YVGMCGSDIHGFEFGPFIPPKDPN--QKIGLGHEVAGEVVKVGAKVTK---FKPGDKVLI
EPGVPDDSCEYCRTGRYNICPDVDFMATQPNYK-------GALCEYMTHPEE--------
-----WTYHVPEGMTTMEAALVEPAAVGMHAAIL-GEARLGKSIVILGAGTIGLMVLQAC
KSLGATDITVVDV--MDKRLDLAK-ELG-ASRTINGA------------KED-TVALLRS
-EELFGD------HGVELVFECAGSTFTANQAVQ-------------IVARGGKIMMVGT
QS-KPVPIDFLKI-NREVTIQTSFRYC-NNYPQTIEAI--------RSGKFNVKDMVTHV
YDY--KDVQQAFMDAIDPEKKTD----MVKG-------VIKVA--E-----------
>tr|B0PGT7|B0PGT7_9FIRM Putative uncharacterized protein OS=Anaerotruncus colihominis DSM 17241 GN=ANACOL_03955 PE=3 SV=1
------------------------------------------------------------
------------------------------M-----------------------------
------------------------------------------------------------
-----E---MQ---KGAFMRGIDQMIIKDI----PM-P-----K-AG--K--KEVLVKLE
YVGICGSDVHYFHHGN-CGAYKVDLSNDYMLGHECAGTVVAVGEDVTN---LKAGDRVAL
EPGITCGTCEFCKSGRYNLCPDVVFLATPP-VQ-------GCYEQYIAFPEN--------
-----MCFKLPENMSTLEGCLIEPLSVGFYAANQ-GEVGTGDVAVILGAGCIGLVTLLAC
KAHGAGQIIVADL--VDARLEKAR-ELG-AAAVINSG------------KTD-LLE--EV
-RRLTNG------RGADVVFETAGSAATIAQTPF-------------LVRRGGTITLVGI
AAQEEINYNFAQIMDKEATIKSVFRYR-NIYPKAIAAV--------ASGAIDIKRIVTHE
FDL--EHIQEAFGEAIN--NKTD----LVKA-------VIKVQ--------------
>tr|B1BP43|B1BP43_CLOPE L-iditol 2-dehydrogenase OS=Clostridium perfringens E str. JGS1987 GN=AC3_0910 PE=3 SV=1
------------------------------------------------------------
------------------------------M-----------------------------
------------------------------------------------------------
---E-G---KM---KVAVMNGIGKMDLIER----DI-P-----I-VK--E--NEVLVKLD
YVGICGSDLHYYENGR-IGDYIVE--PPFVLGHEPGGVVVEVGNKVKH---LNIGDRVAL
EPGKTCGHCEFCKTGRYNLCPDVIFFATPP-VD-------GVFQEYVAHEAD--------
-----LCFKLPENVSTLEGALIEPLAVGFHAAIQ-GGARIGQTAVVMGAGCIGLVSMMAL
KAMGVSNVYVVDI--MEKRLEKAL-ELG-ATGIINAK------------EKN-AIE--EV
-MKITNN------NGCDLVIETAGTEITTVQAIH-------------MAKKGSNIVLVGY
SKSGEMTLPMSLVLDKELTFKTVFRYR-HIYNMAIEAV--------ASGKVNLKGIITNE
FDL--DDVQKAMDYSVN--NKAD----IVKA-------VIKIR--------------
>tr|B1EDN4|B1EDN4_9MICC Alcohol dehydrogenase GroES domain protein OS=Arthrobacter chlorophenolicus A6 GN=AchlDRAFT_5029 PE=3 SV=1
------------------------------------------------------------
------------------------------------------------------------
------------------------------------------------MTTTTAQSPATG
SGLP-P---TM---RANILKSQGDMAMETL----PL-P-----Q-LD--A--DQVLVQVA
AVGVCGSDVHYYEHGR-IGPYVVD--HPLILGHELSGRIAAVGSAVDP---SRVGKRVAV
EPQRPCRKCKQCKAGRYNLCPDIEFYATPP-ID-------GAFAEYVTIQSD--------
-----FAYDIPDSVSDEAAALIEPLSVGLWACER-AEIKPGSRVLIAGAGPIGIIAAQAA
RAFGATEIYISDI--AEDRLAFAL-EHG-ATHAINAK------------TDS-VEG----
-------------LDVDAFIDASGAPQAVRSGIQ-------------AVAPAGRVILVGL
GA-DDVELPVSFIQNREIWLSGVFRYT-NTWPLAIHLI--------ADGKVDLDVLVTGK
FAL--AESEEALKAGKQ----PG----QLKA-------VVYPGR-------------
>tr|B1FU55|B1FU55_9BURK Alcohol dehydrogenase GroES domain protein OS=Burkholderia graminis C4D1M GN=BgramDRAFT_0617 PE=3 SV=1
------------------------------------------------------------
------------------------------------------------------------
------------------------------------------------------------
----------M---KALVLEEARQLALRDI----DL-P-----LEVG--P--RDVKIKIH
TVGVCGSDVHYYTHGR-IGPFKVD--APMVLGHEASGTVVETGSEVTH---LHVGDRVCM
EPGVPQFDSPATMRGLYNLDPAVRFWATPP-IH-------GCLTPYVVHPAA--------
-----FTFRLPDNVSFAEGAIVEPLSIGLQAAKK-ASMKPGDVAVVIGAGTIGAMTALAA
LAGGASRVILADV--IKEKLALFA-GNP-AVTTVDAR------------EQR-LSD--VV
-REVTTN------WGADVVFEASGNARVYDDLFD-------------LLCPGGCAVLVGM
PV-DRVPLDVVAMQAKEARLESVFRYA-NVFPRALALI--------SSGMIDVKPFISRK
FAF--ADGLKAFEEAAA--ARPH----DVKI-------QIEMD--------------
>tr|B2Q2N9|B2Q2N9_PROST Putative uncharacterized protein OS=Providencia stuartii ATCC 25827 GN=PROSTU_01833 PE=4 SV=1
------------------------------------------------------------
------------------------------------------------------------
------------------------------------------------------------
----------M---KALVLEKAGKISIQDW----QS-P-----EVLG--E--DDVEIKIH
TVGICGSDVHYYQHGR-IGPFVVE--KPMILGHEASGVITAVGKNVTH---LKVGDRVCM
EPGIPNLQSTQSRAGLYNLDPAVRFWATPP-VD-------GCLRESVIHPAA--------
-----FTFKLPENVSFAEGAMVEPLAIGMQAATK-AEIKPGDIALVIGAGTIGIITALSA
LAGGCSDVIICDL--FNKKLEVAK-QYP-GLHPINSK------------DTQAIAD--KV
-NELTEG------NGVNVLFECSGAKAVIANITE-------------HMAPGGTAVLVGM
PI-DPAPLDIVSAQAKEITFKTIFRYA-NMYPRTIRLL--------SSGKLNVKPLLSAT
YKF--KDSVEAYERAAE--GRPT----DIKI-------VLEME--------------
>tr|B3K4Q2|B3K4Q2_9BACI Alcohol dehydrogenase GroES domain protein OS=Geobacillus sp. Y412MC10 GN=GYMC10DRAFT_0570 PE=4 SV=1
------------------------------------------------------------
------------------------------M-----------------------------
------------------------------------------------------------
-SQP-N---LM---SAAVLDRPLSIGVKQV----PI-P-----E-PK--P--DEALIQVY
CIGICGSDVHYYEHGR-IGRYEVK--EPLILGHELAGVVVKTGEKVTN---VSVGDRVAV
EPGVTCGQCAYCKSGRYNLCPDVVFMATPP-VD-------GAWAEYVAVRSD--------
-----FLFRLPDEMSFEEGALLEPLSVGLHAVRR-GRIRPEDRVLVLGLGPIGLLAMEAA
KMSGASQVFGSDV--VDYRRNLAL-QMG-ASGVINPM------------DES-VPQ--RL
-VELTGG------KGIDLIIETSGNAGAIADSIG-------------YVNRGGRIVFVGL
PAKDAIPVDIGALVDAELDVYGVFRYA-NTYPAAIQML--------QNKGSRIRDIITHQ
YSL--DQIEEAVELART--QKDT----SVKV-------MIYPHQNA-----------
>tr|B4BAE4|B4BAE4_CLOTM Alcohol dehydrogenase GroES domain protein OS=Clostridium thermocellum DSM 4150 GN=CtherDRAFT_0359 PE=4 SV=1
------------------------------------------------------------
------------------------------M-----------------------------
------------------------------------------------------------
---K-G---KM---KVCVLTGKEKLEWVER----DI-P-----Q-PG--R--GELQIKLK
HVGVCGSDLHFYKEGR-LANWELD--GPLALGHEPGGIVSAIGEGVEG---FEIGDKVAL
EPGVPCGECEDCRKGHYNLCKHIKFMAIPHEKD-------GVFAEYCVHSAS--------
-----MCYKLPENVDTMEGGLMEPLSVALHATEL-SNAKIGETAIVLGSGCIGLCTVMAL
KARGVSEIYVTDV--VDKRLEKAL-EVG-ATRVFNSQ------------RED-IVE--FA
-KTLPG-------GGADQVYECAGSRVTTLQTCK-------------LIKRAGKVTLVGV
SPEPVLELDIATLNAMEGTVYSVYRYR-NMYPIAIAAV--------SSGVIPLKKIVSHV
FDF--KDCIEAIEYSTN--HKDE----VIKS-------VIKF---------------
>tr|B7BP47|B7BP47_9CLOT Putative uncharacterized protein OS=Clostridium hylemonae DSM 15053 GN=CLOHYLEM_02297 PE=4 SV=1
------------------------------------------------------------
------------------------------M-----------------------------
------------------------------------------------------------
---E-G---KM---KVCVLTGKQKLEWVER----DI-P-----Q-PG--K--GELQIKLE
YVGVCGSDLHFYQEGQ-LANWTLD--GPLALGHEPGGVVTGIGEGVEG---FAVGDKVSI
EPAVPCGQCEDCRKGNYNLCKNIKMLAIPGERD-------GVNAEYCTHDAN--------
-----MCYKLPDNMTTLEGAMIEPLAVGMHATEL-SDARIGETAIVLGSGCIGLCTVMSL
KARGVSEIYVADV--MDKRLEKAL-EVG-ATRVFNST------------RES-IEE--FA
-KTLPG-------GGADQVYECAGNRITTLQSCR-------------LIKRAGKVTLVGV
SPEPVLELDVATLNAMEGVVYSVYRYR-NLWPKAISAV--------SSGAIPVKDIVSHE
FDF--KDCIEAIDYSLN--HKDE----VIKA-------VVKFV--------------
>tr|B7BPA2|B7BPA2_9CLOT Putative uncharacterized protein OS=Clostridium hylemonae DSM 15053 GN=CLOHYLEM_02352 PE=4 SV=1
------------------------------------------------------------
------------------------------M-----------------------------
------------------------------------------------------------
---E-G---KM---KVAVMTGARQMEWTEK----DI-P-----K-PG--K--GELLVKLE
YVGVCGSDLHFYEAGR-LGNWVPD--GPLVLGHEPGGVVEEVGPEVTG---FKKGDRIAI
EPGVPCGTCDMCRKGLYNLCPDMSFMAIPNERD-------GVFSEYCVHPAN--------
-----MCFKLPDNVDTMEGALIEPLAVGFHAAKV-AEAEIGQSAVVLGCGCIGLVTIMVL
KARGIEEIYAVDM--IGKRLEKAK-EVG-AKEAFNAK------------DVN-IEE--FV
-RTLPG-------GGVDLVFETAGAEFTTRQSAK-------------LIKNGGRVVLVGM
CAEPEIVVDIGSLSAKEGDLKTIFRYR-NLYPAAIKAV--------SEGTIPLKSIVSHI
FEF--KDVIEGVAYNVD--NKSD----VIKA-------VVKY---------------
>tr|B7BPC5|B7BPC5_9CLOT Putative uncharacterized protein OS=Clostridium hylemonae DSM 15053 GN=CLOHYLEM_02375 PE=4 SV=1
------------------------------------------------------------
------------------------------M-----------------------------
------------------------------------------------------------
---------KN---RAAYMTDLDKMEIRDI----EM-P-----K-AG--A--KEVLVELE
YVGICGSDVHYFHDGR-CGDYKVE--GDFMLGHECAGTVVELGEGVEN---LKVGDKVAL
EPGITCGQCEFCKTGRYNLCPDVQFLATPP-VQ-------GCYENYIAFPEN--------
-----MCFKLPENISTKEGALVEPLSVGMHAANQ-GDVKLGDSVVILGAGCIGLVTLLAC
KAHGATDITVVDV--IPKRLDYAM-KLG-ATRVINGK------------EVN-AVE--EM
-DKLTGG------AGVDKVFETAGSPVTIQQTPY-------------MVKNGGTIVLVGI
SAQEKIEYNFAKIMAKEAKIESVFRYR-NIYPQAIAAI--------ADGMIDVSGIVTHE
FDF--DDIQEAFDCAIN--NKDE----VVKA-------VIKIK--------------
>tr|B7BPG2|B7BPG2_9CLOT Putative uncharacterized protein OS=Clostridium hylemonae DSM 15053 GN=CLOHYLEM_02412 PE=4 SV=1
------------------------------------------------------------
------------------------------------------------------------
------------------------------------------------------------
----------M---KVVYLTEPGTMEIAEE----VI-P-----E-VR--K--GCALVRIE
YNGICGSDVHFYKDGR-VGDCVLH--GPFVLGHEVSGTVTEVGEGVTE---LKAGDRVAL
EPGYACGKCEFCKSGRYNLCPDVKFFAAPP-VR-------GALQEYVVHPAD--------
-----MCFKLPGNVSTMEGALVEPLAVGLHAASL-GEVSLGQSVVILGAGCIGLVTLLAA
KARGAANIVVADL--HEKRLEYAR-QMG-ATHTVNAG------------GGD-APA--KI
-MEILE-------GGPDVVFETAGSPVTIAQTAH-------------IVRRGGTIVLVGM
SAQSEVNYNFFQVMEKEAVIKCVFRYR-NLYPKAIAAI--------SGGSINVKQIVTHT
FTL--EEAGKAFETVVE--DAQN----VVKG-------IIKM---------------
>tr|B7DSC5|B7DSC5_9BACL Alcohol dehydrogenase GroES domain protein OS=Alicyclobacillus acidocaldarius LAA1 GN=AaLAA1DRAFT_1900 PE=4 SV=1
------------------------------------------------------------
------------------------------M-----------------------------
-----------------------------SGGLSAVDLFLYTRIEVEEDASGRGVLVAVS
SAIP-K---TM---KAAYLVGTRQMEVREV----PV-P-----E-PS--P--DDALIRVE
AVGVCGSDVHYYEHGR-IGRYVVE--GPLILGHEASGIVVAVGANVKH---LRPGQRVAI
EPGVTCGRCEACKSGRYNLCPHVRFLATPP-VD-------GAFAQYIAHRAD--------
-----FVHPIPDDMSYEQAAMVEPFSVALHAIRR-SGMRPGDRVAIAGMGPVGLFTVVAA
RRLGAGDVMVSDT--VERRLQLAL-QLG-ATEAVHAK------------RGA-IAD--AV
-RERFP-------EGVDVAIETAGHPDAVASLLP-------------ALRRGGRLAVVGL
SQSPLKELDLTQLTDGEIEIAGVFRYA-NTYPAGIQLM--------R--EIDVWDLITDT
FPL--AEVGEALERART--NKSE----SIKV-------VVYPQA-------------
>tr|Q0FX94|Q0FX94_9RHOB Xylitol dehydrogenase OS=Roseovarius sp. HTCC2601 GN=R2601_02008 PE=3 SV=1
------------------------------------------------------------
------------------------------------------------------------
------------------------------------------------------------
-----MEEHEM---KALVLEEKGKLALREF----EI-P-----GELR--P--RDVRIKTH
TVGICGSDVHYYTHGK-IGHFVVN--EPMVLGHEASGIVIECGADVTD---LKPGDRVCM
EPGIPDPESRASKLGIYNVDPAVRFWATPP-VH-------GCLTPEVIHPAA--------
-----FTYKLPDNVSFAEGAMVEPFAIGMQAALR-ARIQPGDVAVVTGAGPIGMMVALAA
LAGGCAKVIVADL--AQQKLDIIA-GYD-GIEVVNIR------------ETP-VAE--AV
-AATTGG------WGADVVFECSGAAPAVLGMHQ-------------LARPGGTIVLVGM
PV-DPVPVDIVGLQAKELRVETVFRYA-NVYDRAIALM--------ASGKVDLKPLISDS
IPF--ADSIAGFDRAVE--ARDT----DVKL-------QIVMP--E-----------
>tr|Q0FYQ1|Q0FYQ1_9RHIZ Probable zinc-dependent alcohol dehydrogenase protein OS=Fulvimarina pelagi HTCC2506 GN=FP2506_11892 PE=3 SV=1
------------------------------------------------------------
------------------------------------------------------------
------------------------------------------------------------
----------M---KSLVLERKDELSLRDFP-IERE-E-----EVLG--P--RDVRIKLH
TVGICGSDVHYYTHGR-IGPFVVE--APMILGHEASGTVMEVGSEVTT---LSVGDRVCM
EPGIPDPNSKATRLGMYNVDPAVRFWATPP-VH-------GILRPTCVHPEA--------
-----FTFKLPENVRFDEAAMVEPLAVGVHAATK-ARVKPGDIAVIMGAGPIGLVTALAA
LAAGCARVYVSDL--AEKKLQIAE-SLSPAITGVDAR------------KES-IAQ--RV
-RADTDG------WGCDIVFEATGSPKAAAQVFE-------------PLAPGGCVVMIGG
QP-DPISYDAGAAMIREARVENIFRYA-HVFPRCVAML--------ASGAIDVKPLITRK
FSF--EESVHAFETAAA--APPA----DVKM-------QIELP--Q-----------
>tr|Q2CEU9|Q2CEU9_9RHOB Putative uncharacterized protein OS=Oceanicola granulosus HTCC2516 GN=OG2516_14830 PE=3 SV=1
------------------------------------------------------------
------------------------------------------------------------
------------------------------------------------------------
----------M---KALVLEQKDELSLRDFPAIDHA-E-----QTLG--P--RDVRIKLH
TVGICGSDVHYYTHGR-IGPFVVE--APMILGHEASGTVIEVGDEVAT---LAVGDRVCM
EPGIPDPNSRATRLGMYNVDPAVRFWATPP-VH-------GILRPTCVHPEA--------
-----FTFRLPDTVSFAEAAMVEPLAVGVHAATK-ARVKPGDVGVVLGAGPIGLVTALSA
LAAGCARVYVTDI--AEPKLEIAA-ALSPAIVPVRAE------------GDA-LVS--RV
-HADTDG------WGADVVFEATGSPGAAAGVFA-------------PLAPGGCVVMIGG
QP-EPISYDAGAAMVREARVENIFRYA-HAFPRCVAML--------GSGAIDVKPLITRT
FGF--DESVEAFEIAAS--APPS----DVKM-------QIELP--Q-----------
>tr|Q4IW10|Q4IW10_AZOVI Zinc-containing alcohol dehydrogenase superfamily OS=Azotobacter vinelandii DJ GN=AvinDRAFT_2819 PE=3 SV=1
------------------------------------------------------------
------------------------------------------------------------
------------------------------------------------------------
----------M---KALVLEKQHDLKIRDI----DL-P----TPPVG--P--DDVRIRIH
TVGVCGSDVHYYTHGR-IGHFIVD--RPLVLGHEAAGTVVEVGSGVTR---LAVGDRVCM
EPGIPDPKSKASRLGLYNVDPSVVFWATPP-VH-------GCLTPEVVHPAA--------
-----FVYKLPDNVGFAEGALVEPFAIGMQAAVK-ARIKPGDVAVVIGAGTIGMMTALAA
LAGGASRVLVSDL--MVEKLAIAQ-RYE-GITAVNVR------------ERS-LRD--AV
-AEVTDG------WGADVVFEASGSARAYGDALA-------------AVCPGGALVLVGM
PV-EPVPFDVVAAQAKEIRIETVFRYA-NVYERAVNLI--------ASGKVDLKPLVSAT
YPF--ERGVEAFERAAS--ARPG----DVKV-------QITFG--DG----------
>tr|A0QYC0|A0QYC0_MYCS2 Sorbitol dehydrogenase OS=Mycobacterium smegmatis (strain ATCC 700084 / mc(2)155) GN=MSMEG_3605 PE=3 SV=1
------------------------------------------------------------
------------------------------------------------------------
-------------------------------------------------------MNAVA
ADAR-G---TM---RASVLTSVGTVVVEDR----PV-P-----T-PG--P--HEVLVEVA
AVGVCGSDVHYYRHGR-IGDFVVN--EPMILGHELSGRIAAVGEGVDP---ARVGQRVAV
EPQHPCRRCKQCKAGRYNLCPEIKFYATPP-ID-------GAFCRYVTIDDD--------
-----MAHAVPDSISDDAAALLEPLSVAIATMRK-AGVVPGSSILIAGAGPIGVICAQTA
RAFGAARIVVTDL--VAERRERVL-RFG-ATEVLDPA------------VDD-VAA--LD
-------------PKVDAFVDASGAAPAVVSGIK-------------AVGPAGNVVLVGM
GA-DDVTLPVGYIQNMEINVTGVFRYT-DTWPAAIHLV--------SSGAVDLDALVTGR
YDL--DHVAEALDSDSD----PA----SLKS-------IVVPE--------------
>tr|A1A065|A1A065_BIFAA Xylitol (Sorbitol) dehydrogenase OS=Bifidobacterium adolescentis (strain ATCC 15703 / DSM 20083) GN=BAD_0317 PE=3 SV=1
------------------------------------------------------------
------------------------------------------------------------
-----------------------------------------------MNINCSIIIFLKK
HHYP-QRRIIM---KAVVLEEQGVINVREV----PD-V-----PAPG--L--GELKIAPH
TVGVCGSDLHYYTHGR-VGKYVVE--QPMILGHEASGTVVEVGPGVEG---FKVGDRVAM
EPGIPDMSSRASKLGMYNVDPAVRFFATPP-ID-------GCLCETVNHPAA--------
-----FTYKLPDNVSFGEGALLEPLAVGMWSATK-ARIKPGDVCVVTGSGTVGMLTASCA
LAGGASKVLISDV--SAIKLAIAA-QIP-GIIPVDLT------------KED-LVE--RV
-REETGG------WGADVAFECSGSPKSYETFWK-------------LIAPGGAAVIVGI
PV-SPVAIDITELQATEVRIENIFRYA-NVYQKAIDLV--------ANGKLNLKPFITDT
YAM--EDAKAAFDRMAE--GRPG----DIKL-------QITVN--ND----------
>tr|A1UGR6|A1UGR6_MYCSK Alcohol dehydrogenase GroES domain protein OS=Mycobacterium sp. (strain KMS) GN=Mkms_2830 PE=3 SV=1
------------------------------------------------------------
------------------------------------------------------------
----------------------------------------------------------MT
ETVD-G---TM---RASVMTGVGTLRIEER----PV-P-----S-PG--P--HEVLVEVA
AVGVCGSDVHYYRHGR-IGDFVVE--EPMILGHELSGRIAAVGEGVDP---GRVGERVAV
EPQHPCRRCRQCKSGRYNLCPEMKFYATPP-ID-------GAFCRYVVIDDD--------
-----FAHPVPESMSDDAAALLEPLSVAIATMRK-AGVVPGSSILIAGAGPIGVICAQAA
RAFGAARIVVTDL--VPSRREMAL-KFG-ATEVLDPA------------AVD-VSA--I-
-------------EPVDAFVDATGVPAAVVSGIK-------------AVGPAGRVVLVGM
GA-DEYALPVSHIANLEITVTGVFRYT-DTWSAAIHLV--------NSGAVDLDAMVTGR
YDL--EHVADALDSDTD----PA----SLKS-------IVNP---------------
>tr|A4F886|A4F886_SACEN Zinc-binding dehydrogenase OS=Saccharopolyspora erythraea (strain NRRL 23338) GN=adh10 PE=3 SV=1
------------------------------------------------------------
------------------------------------------------------------
------------------------------------------------------------
----------M---RASVLRGVGDVVVQER----PV-P-----E-PG--P--REVLVRVT
AVGTCGSDTHYYEHGR-IGPFVVR--EPLVLGHEAAGVVVARGAEVSR---HEPGQRVSI
EPGVPCFVCAQCRAGRYNLCPDVRFFATPP-VD-------GAFCEYVAVHEE--------
-----FAYAVPDSMTDEAAALCEPLSVGVWACRK-GGVGPGSRVLVTGAGPIGLVATQTA
RAFGASEVVVTDV--NPRRLELAS-ELG-ATGTVDVR------------ESA-ID-----
-------------FEPEVLLECSGAPRAAADAIR-------------RVTRAGRVVLVGM
GG-DELPLPLSHVQNFEIEVTGTFRYA-NTWPTAIALA--------ASGAVDLDRLVTHR
FGL--AGVEQALTASAR---DET----AVKT-------VVRPQ--E-----------
>tr|A4WYI5|A4WYI5_RHOS5 Putative uncharacterized protein OS=Rhodobacter sphaeroides (strain ATCC 17025 / ATH 2.4.3) GN=Rsph17025_3580 PE=3 SV=1
------------------------------------------------------------
------------------------------------------------------------
------------------------------------------------------------
----------M---KSLVLERKDELSLRDFPDIDRQ-E-----EVLG--P--RDVRIKLH
TVGICGSDVHYYTHGR-IGPFVVN--EPMVLGHEASGTVIEVGAQVTT---LKVGDRVCM
EPGIPDPNSKAARMGMYNIDPAVRFWATPP-IH-------GILRPTCVHPEA--------
-----FTYRLPDNVSFAEAAMVEPLAVGVHAATK-ARIRPGDIGLVMGAGPIGLVTALSA
LAGGCARVYVTDL--APKKLEIAE-SLSPAITGVNVA------------SDD-IVA--RI
-KAETDG------WGADVVFEATGSPKAAAGVFE-------------PLAPGGCVVMIGG
QP-DPISYDAGAAMVREARVENIFRYA-HVFPRCVAML--------ASGAIDVKPLITRT
FAF--EDSVHAFEVAAS--APPA----DVKM-------QIELP--Q-----------
>tr|A6TKU9|A6TKU9_ALKMQ Alcohol dehydrogenase, zinc-binding domain protein OS=Alkaliphilus metalliredigens (strain QYMF) GN=Amet_0590 PE=3 SV=1
------------------------------------------------------------
------------------------------M-----------------------------
------------------------------------------------------------
---------KN---RAVFMQGTDNMVTKDV----PM-P-----K-IK--E--KDVLIKVD
IVGICGSDVHYYKHGK-IGDFVVE--GEFILGHEAAGEVVEVGEQVKG---LTVGDRVTM
EPGKTCGKCEFCKGGKYNLCPDVEFFATPP-YH-------GVLTNYVSHPED--------
-----MCFKLPKNVSNVEGALVEPLAVGLHASDQ-GGVKLGDTVVIFGTGCIGLMTIISC
KAKGAAKIIVVDI--LENRLEVAK-KVG-ATDTINAK------------EVN-VLK--KI
-QELTDG------KGAEVVIDAAGAAITVKQTVD-------------AVKPGGTIVLVGM
TPKDEVEFNFMKLMGKEAEVKTVFRYR-NLYPIAINAI--------ASGAINIKDIVSHE
FDF--EQTKEAFDFVAE--HASD----VVKA-------VIKIK--------------
>tr|A6U7S4|A6U7S4_SINMW Alcohol dehydrogenase GroES domain protein OS=Sinorhizobium medicae (strain WSM419) GN=Smed_0849 PE=3 SV=1
------------------------------------------------------------
------------------------------------------------------------
------------------------------------------------------------
----------M--PRALVLEQIRKLSLRDI----DL-P-----QEVG--P--HDVRIKIH
TVGICGSDVHYYTHGR-IGPFVVN--APMVLGHEAAGVVVETGKDVTH---LKAGDRVCM
EPGIPDANSRASRLGLYNIDPAVTFWATPP-VH-------GVLTPHVVHSAN--------
-----YTYKLPDKVSFAEGAMVEPFAVGMQAAQK-AKIAPGDTAVVTGAGPIGIMVAIAA
LAGGCARVIVADF--AQPKLDIAA-QYQ-GILPINIG------------KRD-LAE--EV
-KQLTEG------WGADVVFECSGSPKAWETLLD-------------LPRPGGAVVAVGL
PV-EPVGLDISTASTKEIRFETVFRYA-HQYDRAIALM--------GSGRVDLKPLITET
FPF--EESVAAFDRAAE--GRPG----DVKL-------QITL---------------
>tr|A6W804|A6W804_KINRD Alcohol dehydrogenase GroES domain protein OS=Kineococcus radiotolerans (strain ATCC BAA-149 / DSM 14245 / SRS30216) GN=Krad_1455 PE=3 SV=1
------------------------------------------------------------
------------------------------------------------------------
------------------------------------------------------MTTTAQ
GPIP-T---SM---RASVLLEQGVIEMQER----PV-P-----T-PG--D--GEVLVRVG
SVGVCGSDVHYYKHGR-IGDMVVT--APIVLGHEVSGTVVGVGRGVSE---DRVGDRVAL
DPQVPCRQCRQCKTGRSNLCPFMEFYATPP-FD-------GTFCDYVTAPAD--------
-----QAFTVPDSLSDESAALLEPLSVGLWAAHK-ADVGPGDQVLIAGAGPIGAMCAQAV
RARGVTDVVVTDF--VDSRRERIT-SFG-ASRSLHPV----------ADAAE-IAE----
-------------IRADAFIDCSGATPAVVSGIR-------------STRGGGTVVLVGL
GA-EEMPLPVQLIATREINVTGVFRYV-DTWPRGIALT--------TSGAVHLDDMVTAR
YPL--EQVEDALNADSD----PL----SMKA-------VVVVNPSQD----------
>tr|A6WBJ6|A6WBJ6_KINRD Alcohol dehydrogenase GroES domain protein OS=Kineococcus radiotolerans (strain ATCC BAA-149 / DSM 14245 / SRS30216) GN=Krad_2713 PE=3 SV=1
------------------------------------------------------------
------------------------------------------------------------
------------------------------------------------------------
---------MN---LSAVLQAPHQLVIEDR----DT-P-----R-PG--R--HDVLVRVE
AVGICGSDVHYYEHGR-IGSYVVR--APMVIGHEAAGTIVAVGDGVDA---SRVGQRVAL
EPGVPDRTCEQCLAGRYNLCPNVVFFATPP-VD-------GAIAQLVTIDAA--------
-----FAHPAPEQLSPEQAAMAEPVSVGVWAARR-ARIAPGDRVLVTGAGPIGLLAAQVA
LAFGADSVTVTDV--SDFRLKVAR-ELG-LRAQAATQ----------------ELT----
-------------GSFDVLLECSGAPAAWRSGLG-------------ALAPAARAVLVGM
GA-DELPIDVPLVQGREITITGIFRYA-GTYPTALSLI--------ASGRVSTEAIITHR
FPL--AQAEDALTVGRR---EDR----SLKA-------VVLPQ--Q-----------
>tr|A8H4W9|A8H4W9_SHEPA Alcohol dehydrogenase GroES domain protein OS=Shewanella pealeana (strain ATCC 700345 / ANG-SQ1) GN=Spea_2286 PE=3 SV=1
------------------------------------------------------------
------------------------------------------------------------
------------------------------------------------------------
----------M---KALVLEKVNELALKEV----MT-P-----TEVG--A--NDVKIKIQ
AVGICGSDVHYLSHGR-IGHFVVE--KPMILGHEAAGIVTAVGSNVKH---LKEGDRVCM
EPGIPQPQSAETMEGIYNLDPDVQFWATPP-YD-------GCCSEFVVHPAA--------
-----FTFKIPQHMSYAEGAMVEPLAIGMQAATK-AEIKPGDIGLVYGAGTIGVMCALSA
LASGCAEVIVVDV--VNEKLATVN-DYE-GITVVNSL------------TQD-VAE--VV
-AAKTGG------RGVNVVFECCGVEAVITRICQ-------------HVAANGTVVLVGM
PV-EPVKFDIVAAQVKEITFKTIFRYA-NMYPKTINLI--------ASGKLNVKPLISKT
YKF--EDSLKAYARALE--ANPS----DVKI-------MIEME--------------
>tr|A8LPH4|A8LPH4_DINSH Alcohol dehydrogenase GroES domain protein OS=Dinoroseobacter shibae (strain DFL 12) GN=Dshi_0551 PE=3 SV=1
------------------------------------------------------------
------------------------------------------------------------
------------------------------------------------------------
----------M--ARALVLEAARKLALRDI----DL-P-----DELG--P--EDVRIAID
TVGVCGSDVHYYTHGK-IGPFVVK--QPMVLGHEAAGIVTEIGAAVTH---LALGDRVCM
EPGIPNGSSKASKLGVYNVDPAVQFWATPP-VH-------GCLTPSVVHPAA--------
-----FTFKLPDHVSFAEGAMVEPFAIGMQAAAK-ARIKPGDVALVTGAGPIGVMVALAA
LAGGCAKVFVSDL--VEDKLAIAA-GYD-NIHPILIP------------RDN-PAE--VL
-QEATEG------WGADVVFECAGAAASIQAALE-------------AAAPAGCVVWVGM
PV-DPVPVDIVLAQSRELRMETVFRYA-NMYDRAIALL--------ASGKVDLKPLISAT
FPF--EDSIAAFDRAVE--ARPT----DVKI-------QIKMG--AS----------
>tr|A9H073|A9H073_GLUDA Alcohol dehydrogenase GroES domain protein OS=Gluconacetobacter diazotrophicus (strain ATCC 49037 / DSM 5601 / PAl5) GN=GDI3142 PE=4 SV=1
------------------------------------------------------------
------------------------------------------------------------
------------------------------------------------------------
----------M--PVALVLERKDVLSLRDI----DI-P-----QTLG--P--RDVRVKID
TVGICGSDVHYYTHGR-IGHFVVE--KPMVLGHEASGTVVELGTAVTN---LKVGDRVCM
EPGIPDPTSRASKLGIYNVDPAVSFWATPP-VH-------GCLTPLVVHPAA--------
-----FTYRLPDTVSFAEGAMVEPFAIGVQAAVK-AKIKPGDTCVVTGCGPIGIMVALAA
LGAGAGKVIVSDI--AAPKLDIAG-RYA-GIIPVDVA------------RDS-LRD--AV
RAECGEG------WGADVVFEASGSPRVYDDALA-------------VVRPGGTLVLVGM
PV-DKVSFDIVAAQAKEITIETVFRYA-NVYDRAIALI--------ASGKVDLKPLISGT
YNF--ADAVEAFERAAS--ARPG----DVKL-------QIRMA--------------
>tr|A9WUH1|A9WUH1_RENSM Sorbitol dehydrogenase OS=Renibacterium salmoninarum (strain ATCC 33209 / DSM 20767 / IFO 15589) GN=RSal33209_3124 PE=4 SV=1
------------------------------------------------------------
------------------------------------------------------------
------------------------------------------------------------
---------MM---TASVLTTELAIVLEQR----PV-P-----L-PS--A--DEVLIKVS
SVGICASDVHYFREGR-IANFVVD--SPIVLGHEAAGTIVAVGSAVAV---SRISQRVSI
EPQRPQLHSAQTLAGHYNLDPQMAFYATPP-VD-------GAFAEYVIIQSH--------
-----FAHLVPDSLSDDAASLLEPLSVAVAAARK-AALTVGDRVLLSGAGPIGLVLVQVA
KAYGAAEIVVTDL--DAGRLNLAE-KLG-ATSVYDPR------------AVD-LSA--E-
-------------PNFDVFFDASGAAAAVQAGIR-------------SLAPLGRAVLIGM
GA-DEYPLPVSTIQNRELTVTGVFRYA-NTWPTAISLV--------ERGLVNLDILVSGH
FGL--ESVREALETSSA----AS----VLKN-------MVLPG--LPVAQAPSSSTA
>tr|B2IHR1|B2IHR1_BEII9 Alcohol dehydrogenase GroES domain protein OS=Beijerinckia indica subsp. indica (strain ATCC 9039 / DSM 1715 / NCIB 8712) GN=Bind_2341 PE=4 SV=1
------------------------------------------------------------
------------------------------------------------------------
------------------------------------------------------------
----------M---QALVLERKGELSLRDV----DL-P-----LAVG--P--GQVKIAVH
TVGICGSDVHYFTHGS-IGPYIVE--KPMVLGHEATGTIVEVGPNVST---LKVGDRVCM
EPGVPDMSSRASKLGLYNVDPSVTFWATPP-VH-------GVLTPYVVHPAA--------
-----FTYKLPANVSFAEGALVEPFAIGMQAATR-ARIAPGDVAAVIGAGTIGIMTALAA
VAGGCSRVFISDF--SKEKLAIAG-GYD-CIVPVNAG------------EES-LAD--VV
-ARETEN------WGADVVFEASGSPKAYGDLFR-------------IVRPGGAVVLVGL
PV-EPVAFDVSSAISKEVRIETVFRYA-NIFDRALALI--------ASGKVNLKPLITGT
FPF--SDSVVAFERAAA--GRPT----DVKL-------QIEVV--SENA--------
>tr|B2ILF1|B2ILF1_BEII9 Alcohol dehydrogenase GroES domain protein OS=Beijerinckia indica subsp. indica (strain ATCC 9039 / DSM 1715 / NCIB 8712) GN=Bind_3810 PE=4 SV=1
------------------------------------------------------------
------------------------------------------------------------
------------------------------------------------------------
----------M---QALVLERKRQLSLRDI----DL-P-----LNIG--P--QDVKIRIN
TVGICGSDVHYYTHGH-IGPYVVD--KPMILGHEASGVIVEVGSAVKD---LKPGDRVCM
EPGIPNPHSKASKLGLYNIDPEVIFWATPP-VH-------GCLTPLVIHPAA--------
-----FTYKIPENVSFGESAMVEPLAIGLQAATK-AKIVPGDVALVIGAGTIGIMVALAA
LAGGCSQVFIADL--QQQKLEIAS-RYV-GITPINIT------------QQD-LVA--TI
-SDATAG------WGVDIVCEASGSAKAYSNLFD-------------AVRPGGAVVFVGC
PI-EPVTFDIVKAQSKEVRMETVFRYA-NIFDRALNLI--------ASGKVDLKPLISET
FPF--NRSIEAFDRAAE--ARAT----DIKL-------QIRID--GEFV--------
>tr|B2JSY4|B2JSY4_BURP8 Alcohol dehydrogenase GroES domain protein OS=Burkholderia phymatum (strain DSM 17167 / STM815) GN=Bphy_6662 PE=4 SV=1
------------------------------------------------------------
------------------------------------------------------------
------------------------------------------------------------
----------M---KALVLEATRELSLRDI----EL-P-----QAVG--P--RDVKIQIH
TVGVCGSDVHYYTHGR-IGPFKVE--APMVLGHEASGTIVEVGADVTH---LEVGDRVCM
EPGIPQLDSPATMRGMYNLDPAVRFWATPP-IH-------GCLTPFVVHPAA--------
-----FTFRLPDNVSFAEGAIVEPLSIGLQAAKK-AAMKPGDVAVVIGAGTIGAMTALAA
LAGGASRVILADV--VGAKLKHFA-DNT-AVTTVNVS------------EQS-LAD--VV
-AHVTQG------WGADVVFEASGNAKVFDTLLD-------------HACPGGCIVLVGM
PP-GPVALDVVAMQAKELRFESVFRYA-NIFPRALALI--------SSGMIDVKPFISRK
FSF--SEGVKAFEEAAA--GHPA----DVKI-------QIEMD--------------
>tr|B2TQR3|B2TQR3_CLOBB Sorbitol dehydrogenase OS=Clostridium botulinum (strain Eklund 17B / type B) GN=CLL_A3334 PE=4 SV=1
------------------------------------------------------------
------------------------------M-----------------------------
------------------------------------------------------------
---E-G---KM---KVAIMTGIGQMKFEER----EI-P-----K-VK--D--NEVLVKLE
YVGICGSDLHYYETGA-IGDYVVK--PPFVLGHEPGGTVIEIGKNVKD---LKIGDRVAL
EPGKTCGHCEFCKTGRYNLCPDVEFFATPP-ID-------GIFQEYVAHDAS--------
-----LCFKLPDNVSTMEGALIEPLAVGFHAAMQ-GNAKAGQIVVVMGAGCIGLVTMMAL
KAMGVSKVYVVDI--MEKRLQKAL-ELG-ADAIINGS------------KKD-TVE--EI
-MKLTNG------KGCDLAIETAGTQTTTIQTIH-------------MTKKDATIVLVGY
SKTGEMTLPMSLALDKELTFKTVFRYR-HIYPMAIDAV--------AAGKVNLKGIVTNI
FTL--DEAKKAMDYSVN--NKAD----IVKS-------VIRISEVE-----------
>tr|B2UXG7|B2UXG7_CLOBA Sorbitol dehydrogenase OS=Clostridium botulinum (strain Alaska E43 / type E3) GN=CLH_2693 PE=4 SV=1
------------------------------------------------------------
------------------------------M-----------------------------
------------------------------------------------------------
---E-G---KM---KVAVMNGIGKMGFEER----EI-P-----K-VL--N--NEVLVKID
YVGICGSDLHYYETGR-IGDYIVE--SPFVLGHEPGGVVVEVGKNVSH---LKVGDRVAL
EPGKTCGHCEFCKTGRYNLCPDVIFFATPP-VG-------GTFQEYVAHEAD--------
-----LCFKLPDNVSTMEGALIEPLAVGFHAAKQ-GDAHAGQSAVVLGAGCIGLVTLLAL
KAMGLTEVYVVDI--MQNRLDKAL-ELG-ATAVINGK------------DKD-SVK--AI
-LELTDG------KGCDLAFETAGTEITSQQSVS-------------MVKKGSNIVLVGY
GKTGMINMPMSLALDKEITFKTVFRYR-HIYPMAIKAV--------ESGAVNLKGIVTNI
FDF--DDVQNAMDYSIN--NKAE----IVKA-------VVKISK-------------
>tr|B2VKL7|B2VKL7_ERWT9 D-xylulose reductase OS=Erwinia tasmaniensis (strain DSM 17950 / Et1/99) GN=ETA_16670 PE=4 SV=1
------------------------------------------------------------
------------------------------------------------------------
------------------------------------------------------------
----------M---KALVLADIGKIVLEDR----DF-D-----EVLG--D--NDVQIKIH
SVGICGSDVHYYQHGR-IGPFVVE--APMVLGHEASGIVIATGKNVTH---VKVDDRVCM
EPGIPNVNSAQTRAGIYNLDPEVRFWATPP-VH-------GCLRETVIHPAA--------
-----FTFKLPDNVSFAEGAMVEPLAIGMHAATK-AGIKPGDIALVIGAGPIGVVTALAA
LAGGCSDVIICDL--FDEKLAVAN-DYE-GLHAVNIK------------TGD-LAA--KV
-NVLTSG------NGADIVFECSGAKPAIAAVAQ-------------HAAPGATAVLVGM
PV-DVAPMDIVAAQAKEITFKTIFRYA-NMYPRTLRLL--------SSGKLHVQPLISQT
YKF--ADGVTAFERAAA--GYPS----DIKI-------MLEME--------------
>tr|B3DQ06|B3DQ06_BIFLD Threonine dehydrogenase OS=Bifidobacterium longum (strain DJO10A) GN=tdh3 PE=4 SV=1
------------------------------------------------------------
------------------------------------------------------------
------------------------------------------------------------
----------M---KAVVLEEQGVINVREV----PD-V-----KDPG--P--GELRIAPH
TVGVCGSDLHYYTHGR-VGKYVVE--QPMILGHEAAGTVLEVGPGVTD---FKPGDRVAL
EPGIPDMTSRASRLGMYNVDPAVRFFATPP-ID-------GCLCEEVIHPAA--------
-----FTYHLPDSMSFGEGALLEPTAVGMWAATK-ARIKPGDVCVVTGSGTVGMLTASAA
LAGGASKVLVSDV--SSIKLGIIG-QIP-GVIPVDLT------------TED-LVE--RV
-REETAG------WGADVAFECSGAPKAYETFWK-------------LIAPGGCAVLVGI
PV-NPVPIDVTELQATEVRIENIFRYA-NVYQKAIDLV--------DSGRLNLKPFITDT
FAM--KDAKAAFDRMDE--GRPG----DIKL-------QITVN--RD----------
>tr|B3Q1C8|B3Q1C8_RHIE6 Probable zinc-dependent alcohol dehydrogenase protein OS=Rhizobium etli (strain CIAT 652) GN=RHECIAT_PA0000139 PE=4 SV=1
------------------------------------------------------------
------------------------------------------------------------
------------------------------------------------------------
----------M---RSLVLERKDELRIRDL----DP-K-----EVLG--P--TDVRIAIK
TVGVCGSDVHYYTHGA-IGPFVVR--EPMILGHEAAGIIEEVGSAVQN---LKVGDRVCM
EPGIPDPQSRASRLGLYNLDPAVRFWATPP-VH-------GVLRPSVVHPAA--------
-----FTFKLPDNVSYAAGAMVEPLAVGFHAVSK-ARLTPGAIALVTGAGPIGMVTAIAA
LSAGCAKVIVTDV--VDEKLAVAR-SLGPAIITVNVR------------SQD-LKS--VI
-ARETDG------WGVDVVFECSGAAEVIADTAQ-------------HGCPGGAIVLVGM
PV-KPVPLDVVIAQTKELRIEHVFRYA-HVYPRIVALL--------GSNQINVDALITDT
YAF--EDSVQAFDYAVR--PKPS----SVKI-------QIELG--K-----------
>tr|Q0SCX2|Q0SCX2_RHOSR Probable L-iditol 2-dehydrogenase OS=Rhodococcus sp. (strain RHA1) GN=RHA1_ro02809 PE=3 SV=1
------------------------------------------------------------
------------------------------------------------------------
------------------------------------------------------------
----------M---RASVLVEPGVIEIRER----PV-P-----T-PA--P--GDVLVRVA
SVGVCGSDAHYYREGR-IGEFVVE--QPIVLGHEASGTVVGVGDGVPA---TRIGQRVSI
EPQRPDPDTDESRRGLYNLCPHMQFYATPP-ID-------GALAEYVTIGSA--------
-----FAHAIPDEMSEDAAALCEPLSVAIATTRK-AGVTAGSRVLIAGAGPIGIAMVQTA
LAFGATEVVVSDL--DPRRRDVAT-KFG-ATAVLDPR------------EQD-VAG----
-------------LHVDAFVDASGAPSAVLAGIQ-------------AVRPAGSVVLVGM
GA-PEMTLPVQTIQNRELVLTGVFRYA-NTWPTAIALA--------RSGRVDLDSMVTGR
FPL--AEAEQALNADRT----PG----SLKA-------VVRVQ--E-----------
>tr|Q162J2|Q162J2_ROSDO D-xylulose reductase, putative OS=Roseobacter denitrificans (strain ATCC 33942 / OCh 114) GN=xdh PE=3 SV=1
------------------------------------------------------------
------------------------------------------------------------
------------------------------------------------------------
----------M--PQALVLEEKGRLALREI----DL-D-----TALG--P--HDVRIAVH
TVGVCGSDVHYYTHGK-IGPFVVK--EPMVLGHEAAGTVVEVGTAVSH---LQKGDRVCM
EPGIPDPNSRAAKLGIYNVDPAVRFWATPP-IH-------GCLTPEVVHPAK--------
-----FTYALPDNVTFGEGAMVEPFAIGMQAAFR-AKIKPGDVALVQGAGPIGMMVALAA
LAGGCSKVVITDF--AEPKLDLIG-QYD-AIVPINLG------------DDN-AVA--RI
-EAETGG------WGCDLVFECSGAAQAILQAPQ-------------FVCPGGAIVLVGM
PV-EPVPMDIVSLQAKEVRLETVFRYA-NVYDRAINLI--------ASGKVDLKPLISET
FAF--SDSIAAFDRAVE--QRPA----DVKL-------QITF---------------
>tr|Q1J2J1|Q1J2J1_DEIGD Alcohol dehydrogenase GroES-like protein OS=Deinococcus geothermalis (strain DSM 11300) GN=Dgeo_2864 PE=3 SV=1
------------------------------------------------------------
------------------------------M-----------------------------
------------------------------------------------------------
-TSP-DSSLSS---RISVLHGIRDLRWETR----EV-P-----A-PG--P--REVRVRVR
RVGVCGSDVHYYTHGR-IGSFVVE--APLILGHEVMGVVDAVGEGVTH---VRPGDRVAL
EPGVPCRRCAFCKRGEYNLCPDMTFMATPP-VH-------GALGEYVLWPDD--------
-----FAFLLPDRISDDAGALLEPLAVGIWAARK-GDVRPGQSVAVFGAGPIGCTTLQAA
KAAGATTLIAVDL--EDFRLDLAR-KVG-ATHTINAR------------NED-PVA--RI
-REITRGDLPISHAGVDVAFETAGSLPTTRMSLA-------------APRPGGTTVLVGL
PPDSEVSLDIVSAASREVSIRGVFRYA-NCYPAAIALV--------ESGAVDLDVLVTHR
YPF--DQTPEAFAFADR--EKRA----SMKV-------MIDVG--------------
>tr|Q1QUA2|Q1QUA2_CHRSD Alcohol dehydrogenase, zinc-binding OS=Chromohalobacter salexigens (strain DSM 3043 / ATCC BAA-138 / NCIMB 13768) GN=Csal_2609 PE=3 SV=1
------------------------------------------------------------
------------------------------------------------------------
------------------------------------------------------------
----------M-KAKALVLEKQRELSLRDI----DL-P-----DQLG--P--DDVRIRIH
TVGICGSDVHYYTHGR-IGPFVVR--EPMVLGHEASGVITEVGSHVSH---LKVGERVCM
EPGIPDPTSRAAKLGVYNVDPGVRFWATPP-VH-------GCLTPEVIHPAA--------
-----FTFALPDSVSFAEGAMIEPFAIGMQAVVK-ARMQPGDVCVVTGAGPIGLMVALAA
LAGGASEVLVSDL--VEEKLAIAG-RYA-GITPVNVS------------RES-LRA--AV
DRRCGED------WGADVVFEASGSPRVYDDVLA-------------CTRPAGAIVLVGM
PV-EPVTFDIVSAQAKELRIETVFRYA-NVYDRAIDLI--------AAGKVDLKPLISET
FDF--DESITAFERAAS--ARPH----DVKL-------QITLD--A-----------
>tr|Q2NVE0|Q2NVE0_SODGM Putative xylitol dehydrogenase OS=Sodalis glossinidius (strain morsitans) GN=SG0610 PE=3 SV=1
------------------------------------------------------------
------------------------------------------------------------
------------------------------------------------------------
----------M---KALVLEELGKIAIQDR----EF-N-----EQPG--D--DDVLIKIH
SVGICGSDVHYYQHGR-IGPFVVK--APMVLGHEAAGVVLAVGKNVRH---LQQGDRVCM
EPGIPDMQSAQSRAGIYNLDPAVRFWATPP-ID-------GCLRETVVHPAA--------
-----FTFKLPDNVSFSEGAMVEPLAIGMHAATK-AGIKPGDIALVIGAGPIGVVTALAA
LAGGCSDVIICDM--FAEKLKVAE-SYP-GLHAVNIK------------TGN-LAE--KV
-AALTSG------NGADVVFECSGAKQAIASISD-------------HIAPGGTAVLVGM
PI-DAAPMDIVAAQEKEVTFKTIFRYA-NMYPRTLRLL--------SAGKLKVQPLISQT
YKF--NDAIEAFDRAAA--GSPS----DIKI-------MLEME--------------
>tr|Q2RXT8|Q2RXT8_RHORT Zinc-containing alcohol dehydrogenase superfamily OS=Rhodospirillum rubrum (strain ATCC 11170 / NCIB 8255) GN=Rru_A0252 PE=3 SV=1
------------------------------------------------------------
------------------------------M-----K-----------------------
------------------------------------------------------------
----------V---TGVVLERQGALSLRDI----DI-P-----GTLA--PGANEVRIAIK
SVGICGSDVHYFKHGR-IGDFIVT--EPMILGHEASGVVEEIGSAVTH---LRVGDRVCM
EPGVPDFSSIETLRGMYNLDPSVRFWATPP-YH-------GCLTAEVVHPAS--------
-----LTYRLPDSVSFAEGAMVEPLAIGVYAAAK-AQIRPGDIAVVTGAGTIGMMVVFAA
LAAGCAEVIVSDV--AAEKLALLA-SHP-EVTTVDLT------------RES-LAD--AV
-AARTDG------RGVDVFFEASGSTRPYETMID-------------LIGRGGRIVLVGM
PQ-EKPQLDVVALQVKEISLTGTFRYA-NVWDRTLKLL--------GSGKIDLKPLISAT
FPF--SDSVRAFDRAAQ--HLPS----DVKI-------QISL---------------
>tr|Q4A098|Q4A098_STAS1 Sorbitol dehydrogenase OS=Staphylococcus saprophyticus subsp. saprophyticus (strain ATCC 15305 / DSM 20229) GN=SSP0366 PE=3 SV=1
------------------------------------------------------------
------------------------------M-----------------------------
-----------------------------------------------------------E
KNIP-E---TM---NISLLNKPFDMEMKEV----KV-P-----K-IG--A--TDVLVKVM
AVGVCGSDVHYYEHGR-VGEFVVE--KPLILGHECSGVVTDVGSNVTR---FKVGDRVAI
EPGVPCGECEYCKSGKYNLCPDVEFLATPP-VD-------GAFSQYISHPEG--------
-----FLFHIPEALSYEEATLNEPFSVGVQACKR-ANVQPGSTVVIMGMGPVGLMAVVAA
KAFGATKIIVSDL--EKIRLDEAL-KLG-ATHAINIK------------EEG-VAT--RI
-NEITKG------KGVNYAFETAGNPIALQNALA-------------ALNNGGTLAIVGL
PQQENIELNIPFIANHEINIVGIFRYA-NTYDMGLEML--------ASTSADLNTMFTDA
YDL--NEAKEAMEQART--NKSG----SLKV-------MVYPNGKPE----------
>tr|Q4LA01|Q4LA01_STAHJ GutB protein OS=Staphylococcus haemolyticus (strain JCSC1435) GN=gutB PE=3 SV=1
------------------------------------------------------------
------------------------------M-----------------------------
-----------------------------------------------------------S
ETIP-E---KM---NVALMHEPYDIEIVER----DM-P-----K-VG--P--KDVLIKMM
AVGVCGSDVHYYAHGR-VGEFVVE--KPIVLGHECAGMVAQVGDEVTD---FKVGDRVAI
EPGEPCRECEYCKSGQYNLCPHMEFMATPP-YD-------GAFCEYVSHPAD--------
-----FLYHLPDSVTYEQATLVEPFSVGLQACKR-ADIKPGSTVVIMGMGPVGLMAVVAA
KAYGATNIIVSDL--EDNRLEAAK-RLG-ATTAINIK------------NED-VVE--RI
-KELTDG------QGVNYAIETAGNPIALRSALN-------------SLKDGGTLAIVGL
PQEDMNEINVPFIANHEINIVGVFRYA-NTYPQGIQIL--------STTDADIDSLFTHQ
FEL--NDTKEAMELTRT--SKGD----ALKV-------MVYPNGFLDK---------
>tr|Q7N5I8|Q7N5I8_PHOLL Similar to xylitol OS=Photorhabdus luminescens subsp. laumondii GN=plu1960 PE=3 SV=1
------------------------------------------------------------
------------------------------------------------------------
------------------------------------------------------------
----------M---KALVLEKAGQISIQDW----ET-P-----EILG--E--NDVEIKIH
SVGICGSDVHYYQYGR-IGPFIVE--KPMILGHEASGVITAVGKNVTH---LKIGDRVCM
EPGIPNLQSPQSRAGIYNLDPEVRFWATPP-ID-------GCLRERVIHPAA--------
-----FTFKLPDNVSFAEGAMVEPLAIGMQAATK-AEIKPGDIALVIGAGTIGIVTALAA
LAGGCSDVIICDV--FDEKLEIAK-QYP-GLHPVNSK---------------VLTE--KV
-NALTEG------NGVNILFECSGAKPVIATISE-------------HIAPGGIAVLVGM
PI-DPAPFDVVSAQAKEITFKTIFRYA-NMYPRTIRLL--------SSGKLKVTPLLSAT
YKF--KDSVQAYERAAE--GRPT----DIKI-------MLEME--------------
>tr|Q0WXW9|Q0WXW9_CAVPO Sorbitol dehydrogenase (Fragment) OS=Cavia porcellus GN=sord PE=2 SV=1
------------------------------------------------------------
------------------------------------------------------------
------------------------------------------------------------
-----G---EN---LSLVVHGPGDIRLENY----PI-P-----E-PG--P--NEVLLRMH
SVGICGSDVHYWQHGR-IGDFVVK--KPMVLGHEASGTVVKVGSSVKH---LKAGDRVAI
EPGAPREVDDFFKIGRYNLSPTIFFCATPP-DD-------GNLCRFYKHNAN--------
-----FCYKLPDNVTFEEGALIEPLSVGIHACRR-GGVSLGNKVLVCGAGPVGLVTLIVA
KAMGAATVVVTDL--SASRLSKAK-EVG-ADLVLQVS-QE--------SAQE-IAS--KV
-EGLLG-------GKPEVTIECTGAESAIQAGIY-------------ATRSGGTLVLVGM
GS-EMARVPLIHAAIREVDIKGVFRYC-NTWPMAISML--------ASKSVNVKPLVTHR
FPL--EKALEAFETSRK--GVG------IKV-------ML-----------------
>tr|Q6TUH3|Q6TUH3_RAT LRRGT00071 OS=Rattus norvegicus GN=Usp40 PE=2 SV=1
------------------------------------------------------------
------------------------------M-----------------------------
------------------------------------------------------------
-V------------LSVAKRVPAGLHVYHT--------------------------LDDA
LVGICGSDVHYWEHGR-IGDFVVK--KPMVLGYEATGTVTKVGPMVKH---LKPGDRVAI
EPGVPREINEFCKIGRYNLTPSIFFCATPP-DG-------GNLCRFYKHSAD--------
-----FCYKLPDGVTFEEGALIEPLSVGIYACHR-RSVSLGNKVLVCGAGPVGIVTLLVA
KAMGASQVVVTDL--SASWLTKAK-EVG-ADFTIQVA-KE--------TPQE-IAS--KV
-ESLLG-------SKPEVTIDCSGAEPSIQSGIY-------------ATHSGRTSVIVGM
GP-EMISLPLVHAAVREVDIKGVFRYC-NTWLMAVSML--------ASKTLNVKHLVTHR
FPL--EKAVEAFETAKK--GLG------LKVGGVQIQTGFDCE--PLLLH-------
>tr|A8E5K1|A8E5K1_DANRE Zgc:63674 protein OS=Danio rerio GN=sord PE=2 SV=1
------------------------------------------------------------
------------------------------M-----------------------------
------------------------------------------------------------
---D-K---DN---LSVVLHAKGDLRLEQR----PI-P-----E-PG--P--NDVLLQMH
SVGICGSDVHYWQNGR-IGDFVVK--QPMILGHEASGRVVKVGSAVTH---LKPGDRVAV
EPGVPREVDEFVKSGHYNLSPSIFFCATPP-DD-------GNLCRYYKHSAS--------
-----FCYKLPDNVTYEEGALIEPLSVGIHACRR-AGVTLGSSVFVCGAGPIGLVSLLAA
KAMGASQVIISDL--SSDRLAKAK-EIG-ADFLLPVK-KE-------DSPQD-LAK--RV
-EGMLG-------CMPQICIECTGVQSSIQAAIY-------------ATRSGGVVVSVGL
GA-EMATVPLLNAAVREVDIRGVFRYC-NTWPVAISML--------ASKKVNVKPLVTHR
FPL--EHAVQAFETTRQ--GLG------VKV-------MLKCD--KNDQNP------
>tr|B5XFZ2|B5XFZ2_SALSA Sorbitol dehydrogenase OS=Salmo salar GN=DHSO PE=2 SV=1
------------------------------------------------------------
------------------------------M-----------------------------
------------------------------------------------------------
---E-K---EN---LSVVLHSQGDLRLEQR----PI-P-----E-PG--P--NEVLLQMH
SVGICGSDVHYWQNGR-IGDFVVK--KPMVLGHEAAGRVVKVGSAVKN---LKEGDRVAV
EPGVPREMDEFFKSGNYNLSPTIFFCATPP-DD-------GNLCRFYKHSAN--------
-----FCYKLPDNVTYEEGALIEPLSVGIHACRR-AGVTLGSSVLICGAGPIGLVCLLVA
KAMGASQVVISDL--SADRLVMAK-ELG-ADFPLTVK-RG-------DGPEE-LAK--RV
-EGLLG-------AQPHITIECTGVESSVQTAIY-------------ATRPGGVVVLVGL
GA-AMTTIPLLNAALREVDIRGVFRYC-NTWPMAIAML--------ASKKVNVAPLVTHR
FPL--EQAVQAFETTRK--GQG------VKI-------MLKCD--KTDQNP------
>tr|Q4SI52|Q4SI52_TETNG Chromosome 5 SCAF14581, whole genome shotgun sequence. (Fragment) OS=Tetraodon nigroviridis GN=GSTENG00017839001 PE=3 SV=1
------------------------------------------------------------
------------------------------M-----------------------------
------------------------------------------------------------
---A-E---EN---LSAVLYSPGDLRLVHL----PV-P-----E-PG--P--NDVLLQMH
SVGICGSDVHYWQHGR-IADFVVK--DPMVLGHEASGRVVKVGPAVKH---LKVGDRVAI
EPGVPREMDEYFKTGKYNLSPTIFLCATPP-DD-------GNLCRYYKHNAN--------
-----FCYKLPDNVTFEEGALIEPLSVGIHACQR-AGVTLGSTVLICGAGPIGLVCLIVA
KAMGASQVIITDL--FPERLALAK-ELG-ADFQLKVT-KE-------VEPKQ-LAK--NV
-EDSLG-------VQPHVTIECTGVESSIQTAIYVREGHSNDYFSFQATRSGGVVVVVGL
GN-QMVTLPLINAATREVDIRGVFRYR-NTWPMAIAML--------ASGKVDVKPLVTHR
FPL--EQVVQAFETTRQ--GIG------IKV-------MLKCD--QKDQNP------
>tr|Q5M8L5|Q5M8L5_XENTR Sorbitol dehydrogenase OS=Xenopus tropicalis GN=sord PE=2 SV=1
------------------------------------------------------------
------------------------------M-----------------------------
--------------------------------------------------------AANK
PSVE-G---EN---LSVVVHGIGDLRLENR----PV-P-----E-PG--P--NEVLLKMH
SVGICGSDVHYWQHGR-IGDFIVK--KPMVLGHEASGTVVKVGASVSH---LKPGDRVAI
EPGVPRETDEFCKMGRYNLSPTIFFCATPP-DD-------GNLCRYYTHNAN--------
-----FCYKLPDNVTFEEGALIEPLSVGIHACRR-AGVTLGSRVFICGAGPIGLVSLLVA
KMMGASQVVISDL--SLPRLEKAK-ELG-ADFVVQVT-TE--------APEV-IAQ--KV
-EKLLG-------IMPEITIECTGAESCIQAGIY-------------ATRSGGTLILVGL
GP-AMVNVPIVNAAVREVDIRGIFRYC-NTWPMAISML--------SSKRVNVAPLVTHR
FPL--ENAAEAFETTKK--GMG------VKV-------MLKCD--KNDQNP------
