# Supplementary material for: Subdivision of the MDR superfamily of medium-chain dehydrogenases/reductases through iterative hidden Markov model refinement
Source: BMC Bioinformatics. 2010 Oct 27;11:534. doi: 10.1186/1471-2105-11-534 (PMC2976758; doi:10.1186/1471-2105-11-534)
Supplement: Additional file 4 — MDR family alignment figures. Illustrations showing the mafft MSAs from Additional file 3: mdr-sequences. Red sequence identifiers denote sequences from UniProtKB/TrEMBL, while blue correspond to sequences from Swiss-Prot. The position cscores are shown in a bar plot under the MSA. Positions that contain gaps in over 90% of the sequences have been removed from the alignment in order to increase readability. [file 1471-2105-11-534-S4.ZIP › mdr/MDR006.mafft]

>sp|P42865|QOR_LEIAM Probable quinone oxidoreductase OS=Leishmania amazonensis PE=3 SV=1
------------------------------------------------------------
--------------------------------------------------------MSSP
SNFKKLQVVSLSKDFRSSTSV-VEAHLPEE------VPEGMVRVSVKYAGVNAS-DLNFT
NGSY------FKNVQPPFDCGFEAAGTVVQIGAGV-ANVKVGDHVVLMQ---YGCFAEFL
DAPAERCIPVPELKPEYSVLPVSALTAAVALGEVGRVKKGDVALVTAAAGGTGQIAVQLL
KHVYGCTVIGTCSSEEKAEFL-KSIGCDHVINYKTE--SLDGRLHELCPKGVDVVYECVG
GHTFNDAVRHVAVHARVVIIGSISSYKSGEVVPFSDPS-GTSVTMLLLVKSASLNGFFLP
QFHDVIPK-------YMANLLQYLKAGQVK---------LFVD------KKVF-HGLSSV
ADAVDHLYSGANYGKVLVEIQ-------
>sp|Q24K16|ZADH2_BOVIN Zinc-binding alcohol dehydrogenase domain-containing protein 2 OS=Bos taurus GN=ZADH2 PE=2 SV=1
------------------------------------------------------------
---MQRLA---------------------------LAGTRAIVDMSYARHFLDFQGSAIP
SKMQKLVVTRLSPNFREAVTLRRDCPVPLP-------GDGDLLVRNRFVGVNAS-DINYS
AGRY------DPSVKTPFDAGFEGVGEVVALGLSASAAFMVGQAVAYMA---PGSFAEYT
VVPARVAIPVPGLKPEYLTLLVSGTTAYISLKELGGLSEGKKVLVTAAAGGTGQFAVQLA
KKA-KCHVIGTCSSAEKSAFL-KSVGCDRPINYNTE--HVGTVLRQEYPQGVDVVYESVG
GAMFDLAVDALATRGRLIVIGFVSGYQTPTGL--SPVK-AGTLPAKLLKKSASVQGFFLN
HYLPEFRG-------AMDHLLKMYAGGELV---------CEVDTGGLSAEGRF-TGLESV
FRAVDYMYMRKNTGKIVVELPP------
>sp|Q8N4Q0|ZADH2_HUMAN Zinc-binding alcohol dehydrogenase domain-containing protein 2 OS=Homo sapiens GN=ZADH2 PE=1 SV=1
------------------------------------------------------------
---MLRLV---------------------------PTGARAIVDMSYARHFLDFQGSAIP
QAMQKLVVTRLSPNFREAVTLSRDCPVPLP-------GDGDLLVRNRFVGVNAS-DINYS
AGRY------DPSVKPPFDIGFEGIGEVVALGLSASARYTVGQAVAYMA---PGSFAEYT
VVPASIATPVPSVKPEYLTLLVSGTTAYISLKELGGLSEGKKVLVTAAAGGTGQFAMQLS
KKA-KCHVIGTCSSDEKSAFL-KSLGCDRPINYKTE--PVGTVLKQEYPEGVDVVYESVG
GAMFDLAVDALATKGRLIVIGFISGYQTPTGL--SPVK-AGTLPAKLLKKSASVQGFFLN
HYLSKYQA-------AMSHLLEMCVSGDLV---------CEVDLGDLSPEGRF-TGLESI
FRAVNYMYMGKNTGKIVVELPH------
>sp|Q8BGC4|ZADH2_MOUSE Zinc-binding alcohol dehydrogenase domain-containing protein 2 OS=Mus musculus GN=Zadh2 PE=2 SV=1
------------------------------------------------------------
---MLRLA---------------------------AAGARAIVDMSYARHFLDFQGSAIP
RTMQKLVVTRLSPNFHEAVTLRRDCPVPLP-------GDGDLLVRNRFVGINAS-DINYS
AGRY------DPSLKPPFDIGFEGIGEVVALGLSASARYTVGQAVAYMA---PGSFAEYT
VVPASIAIPMPSVKPEYLTMLVSGTTAYLSLEELGELSEGKKVLVTAAAGGTGQFAVQLS
KIA-KCHVIGTCSSDEKAAFL-KSIGCDRPINYRTE--PVETVLKQEYPEGVDVVYESVG
GAMFDLAVDALATKGRLIVIGFISGYQSPTGL--SPIK-AGVLPTKLLKKSASLRGFFLN
HYFSKYQA-------AMERLLELYARGDLV---------CEVDLGHLAPDGRF-IGLESV
FQAVDYMYTGKNTGKLVVELPH------
>tr|A1Y2C8|A1Y2C8_LEIMA Zeta-crystallin/NADPH-oxidoreductase-like protein (Fragment) OS=Leishmania major PE=4 SV=1
------------------------------------------------------------
------------------------------------------------------------
----------------------IEAQLPEE------VPEGMVRVSVKYAGVNAS-DLNFT
NGSY------FKNARPPFDCGFEAAGTVVKIGAGV-ANVQEGDPVVLMQ---YGCFAEFL
DAPAEMCIPVPELKPEYIVLPVSALTAAVALGEVGHVKKGDVALVTAAAGGTGQIAVQLL
KHVYGCTVIGTCSSEEKAQFL-KSIGCDHVINYKTE--NLDSRLHVLCPKGVDVIYECVG
GQTFNDAVRHVAVQGRVVIIGSVSSYKSGEAVPFSHPS-GTSLTMLLLAKSASLNGFFLP
HFHGVMPK-------HMASLLKYLKAGQVK---------LFVD------KKVF-HGLSSV
ADAVDHLYSGTSYGKVLV----------
>tr|A4HPT6|A4HPT6_LEIBR Oxidoreductase, putative OS=Leishmania braziliensis GN=LbrM35_V2.4420 PE=4 SV=1
------------------------------------------------------------
--------------------------------------------------------MSSP
SNFKKLQVISTSKDFRKSTSV-VEAQLPEE------LPEGKVRVSVKYAGVNAS-DLNFV
NGSY------FNNTQTPFDCGFEAVGTVMKIGAGV-TNVKEGDHVVLMQ---YGCFAEFL
DAPAERCILVPELKPEYIVLPVSALTAAVALGEVGRVKKGDVALVTAAAGGTGQIAVQLL
KRVYGCTVIGTCSSEEKTEFL-KRIGCDHVINYKVE--SLDSRLHELCPKGVDVVYECVG
GHIFNDAVRHLAVHGRLMIIGSISSYKSSEAIPSFPPS-GTSLTTLLLVKSASLNGFFLP
QFHEVIPQ-------YMASLLQYVKSGQVQ---------LFLD------KKVF-HGLSSV
ADAVEHLYSGTSYGKVLVEIQ-------
>tr|A7RIK0|A7RIK0_NEMVE Predicted protein (Fragment) OS=Nematostella vectensis GN=v1g82630 PE=4 SV=1
------------------------------------------------------------
-----------------------------------------------------MAVRNLP
KTFRKLVVSRLSTNFREAVET-VSAKMLEP-------GPEEVLVKTRYAGINAT-DINHT
AGRY------KPWNKPPFDAGLEGLGEVVATGKDYKGKFSVGQPVMFMR---FGGFAEYT
LT-EKDIVPVPRTNPIFLTLPISGMTAALSLEKLGELKKGETVLVTAAAGGTGQFAVQLA
KQA-GCHVIGTCSTEAKCDFL-KSIGCDRPINYKTE--SLDKVLNKEYPKGIDVIYESIG
GEIFDTCVNRLATKGRIIVIGFITAYKSQLGF--NPSK-TGTLLPKLLMKSGSLRTFMLF
NYLSDMPT-------VFPRLISMLETGQLR---------ISIDRGESSPRGPF-CGLDSI
YDAVEYLHDGKNRGKVVVEIAE------
>tr|B3RL05|B3RL05_TRIAD Putative uncharacterized protein OS=Trichoplax adhaerens GN=TRIADDRAFT_19171 PE=4 SV=1
------------------------------------------------------------
------------------------------------------------------MAAALP
RTFRRILCEKFSPDFRQATRI-VDTPMVNP-------GAKELLIKNRYLGINAS-DINFT
AGRYF-----NGDEQPPFGVGFEAIGEIVALGNECQRHFKVGNHVAYMQ---NGSFAEYM
VVPAREAFPIPSCNPEYIPFMVSGLTASISLDQLGDLKSGETVLVTAAAGGTGQFAVQLA
KAA-GCHVIGTCSSSEKAEFL-RNIGCDRPVNYKTE--NLDQVLKKEYPKGIDVVYESIG
AEMFNICLENLAIKGRLIVIGYISGYQTAKGV--SKSR-NLIIPPRLLSKSSSLRGFLLF
HYVKHYGK-------HFQKLANMYHRAELK---------SSVDLGQ---QTHY-KGLDSI
AEAIDYMYSGKNKGKIIVELPKQTS---
>tr|B6N9J1|B6N9J1_BRAFL Putative uncharacterized protein OS=Branchiostoma floridae GN=BRAFLDRAFT_92417 PE=4 SV=1
------------------------------------------------------------
------------------------------------------------------MAAQVP
KAFQRLMVSSLTPKFRNAISL-ETVPMAKP-------GPKEVVVKNRFVGINAS-DVNFA
AGRY------DPTKAPPFQIGFEGLGVVAAAGAE--SNFKVGQPVAYLH---DGAFTEYK
VLPTKFAIPLPSLKAEYIPLMVSGLTAAISFDEV------------TAAGGTGQFAVQLA
KKA-GCHVIGTCSTDAKMEFL-KSIGCDRPINYKKE--DLNEVLKTEYPKGVDVVYESVG
AQMFDTCVNRLALKGRLIVIGFITGYKSDTGY--TPIRGGATLPPKQRGSHVSTYRCKLY
HKYNLLGEDNGVIMIVLQFPHTPLIGGNFK---------SMTKHDFRHFTGVL-------
----------------EVQLPCK-----
>tr|B6PVC5|B6PVC5_BRAFL Putative uncharacterized protein OS=Branchiostoma floridae GN=BRAFLDRAFT_111397 PE=4 SV=1
------------------------------------------------------------
------------------------------------------------------MAPQLP
KEFQRLMVSSLTPKFRSAISI-ETVPMMKP-------GPGDVVVKNRFVGINAS-DVNLT
AGRY------NPTLVPPFQAGFEGVGMVVAAGVE--SNFKVGQPVAYML---SGAFSEYK
VLPSSSAIPLPSLKAEYITLLGSGLTAAICLDE-----------------------VQLA
KKA-GCHVIGTCSTDTKMEFL-RSIGCDRPINYKKE--DLNEVLKTEYPKGVDVVYESVG
AQMFDTCVNRLALKGRLIVIGFIAGYKSDTGY--TPIRGGATLPPKLLTKSASVRGFLLS
HYTDLWVE-------YYQRLVSMYNAGDLV---------SQVDRGEASGTGVFNKGLQSI
PDAVEYLYTGQSKGKIIVEFP-------
>tr|B6PVC6|B6PVC6_BRAFL Putative uncharacterized protein OS=Branchiostoma floridae GN=BRAFLDRAFT_289875 PE=4 SV=1
------------------------------------------------------------
------------------------------------------------------MAAQVP
KAFQRLMVSSLTPTFRNAISL-ETVPMVKP-------GPKEVVVKNRFVGINAS-DVNFT
AGRY------DPTKVPPFQVGFEGVGVVAAAGAE--SNFKVGQPVGYLH---DGAFTEYK
VLPTKFAIPLPSLKAEYIPLMVSGLTAAISFDEVGDLKKGETVLVTAAAGGTGQFAVQLA
KKA-GCRVIGTCSTDAKMEFL-RSIGCDRPINYKKE--DLNEVLKTEYPKGVDVVYESVG
AQMFDTCVNRLALKGRLIVIGFITGYKSDIGY--TPIKGGATLPPKLLTKSASVRGFFLF
HYTNLWVE-------YLQRLVSMYHAGDLV---------SQVDRGEASGTGVFNKGLQSI
PDAVEYLYTGQSKGKIIVEFP-------
>tr|B7PBH1|B7PBH1_IXOSC Quinone oxidoreductase, putative OS=Ixodes scapularis GN=IscW_ISCW017259 PE=4 SV=1
------------------------------------------------------------
--------------------------------------------------------MSLP
KEYKKLVCTKTSPNFREAVSV-VTVPAPAA------LNANEVFLKTKYAGVNAS-DINAT
AARY------GGTTKPPFDIGFESVAEVVAVGAGV-GHLKVGDAVATLNFPEFGAFAEYQ
LTEATKAFPIPAAVPEVIPLLVSGLTAAMGLDQQGRIKEGETVLVTAAAGGLGHLAVQWA
KAA-KCHVIGTCSSPDKEVYL-KSIGCDKVINYKTQ--DLSTELQKVYPRGVDVVWETVG
GKTFDTLLKRLARRGRLVVIGAISGYQNSDKP--FPDVDLHDLPYKLLSRSTSVSGFLLS
DYAHLIPQ-------YVAKLTQMLQEGRLV---------PKVDLGANAEGGEL-LGLDGC
FRGVEYLHSGKSVGKVVVKVHD------
>tr|B7PMJ9|B7PMJ9_IXOSC Quinone oxidoreductase, putative OS=Ixodes scapularis GN=IscW_ISCW006124 PE=4 SV=1
------------------------------------------------------------
--------------------------------------------------------MSLP
SEYRKLVCVKVTSNFREAVSV-VTEQTPKL-------GCGEVLLKTKYAGINAS-DVNVT
AARY-------GAATPPFNVGFDSVAEVVAVGDDV-KHLPVGSAVATINMPGFGAFSEYQ
RIRASKVFPIPKAVPEVIPLLISGLTAAIGLDEKGRIKEGETVLITAAAGGLGHLAVQWA
KAA-KCHVIGTCSSPEKEVYL-KSIGCDKVINYKTH--DLGEEIEKFDPNGVDVIWETIG
GKTFEDLLDYLSDKGRLVVVGAISGYQGTDKA--VPDVKLEDLPSKLLMRSASVSGFFLP
QYSHLFPE-------YLAKLQKMVQDGTIS---------PKLDFGLNANGGEL-KGLDGC
VRGVEYLHSGKSVGKVVVKLDE------
>tr|B7PMK2|B7PMK2_IXOSC Quinone oxidoreductase, putative OS=Ixodes scapularis GN=IscW_ISCW006127 PE=4 SV=1
------------------------------------------------------------
--------------------------------------------------------MNLP
REYRKLVCVKVTPNFREAVSV-VTERTPKL-------ERDEVFLKTKYVGINAS-DVNNT
AARY-------WAATPPFSVGVESVAEVVAVGDDV-THLSVGSAVATINFPGFGAFSEYQ
CVPASKVLPIPRAVPESIPLLISGLTAAIGLDEQGRIKEGETVLITAAAGGLGHIAVQWA
KAA-KCHVIGTCSSPDKEEFL-KSIGCDKVINYKTH--DLGAELDKSYPKGVDVVWETIG
GKTFEVLLNHLSIRGRLVVVGAITGYQSSDNA--FPDVDLTDLPSRLLIRSASVSGFFMS
HYYHMYPE-------YMARLNNMLQVGKIV---------PKVDFGINDDGGEL-KGLEGC
IRGVEYLHSGKSIGKVVVKLD-------
>tr|B7PMK3|B7PMK3_IXOSC Quinone oxidoreductase, putative OS=Ixodes scapularis GN=IscW_ISCW006128 PE=4 SV=1
------------------------------------------------------------
------------------------------------------------------------
--------------------------MPEL-------ERDEVLLKTKYVGINAS-DVNTT
ATRC-------WNEKPPFSVGIESVAEVVAVGDGV-KHLSIGSAVATINIPGFGAFSEYQ
RIPASEVFPIPRAVPEVIPLLISGLTAAIGLDEQGRIKGGETVLITAAAGGLGHLAVQWA
KGA-KCHVIGTCSSQEKELYL-KSIGCDKVINYRTQ--DLGAELDKCYPNGVDVVWETIG
GKTFEVLLERLSIKGRLVVVGAITGFQGSDKA--FPDVDLTDLPQKLLIRSASLSGFFLP
QYSHLFSK-------YVAKLQTMLQDGTIV---------PKVDFGLTADGGEF-KGLDGC
VRGVEYLHSGKSVGKVVVKIDE------
>tr|Q38A19|Q38A19_9TRYP Oxidoreductase, putative OS=Trypanosoma brucei GN=Tb10.6k15.0820 PE=4 SV=1
------------------------------------------------------------
------------------------------------------------------------
-MQRKIVAKRLSSNFREATEV-LSSPIPSY------LKSTELLVKNRFVGINAS-DINFT
SGKY------LPGTVPPFDCGFEALGEVVAVGDGI-KQFCAGDVVVTQA---FGAFCEYQ
VVPSRSAKKVPLLKCEYLPLDLSGTTASISIGEILKPLRGELAVVTAAGGGTGQFAVQIL
KKVYDCTVVGVTSSCSKENML-KELGCDHVIVGERE--SVGEAMKQLMPTGVNVAYESVG
GDMLDVVVDNISLRGRVLSIGGISGYSNGGSWDYSEKG-KAPLPMRLLSKSASLNTFFLP
HYIKYAKL-------HFSRLCQMYEQGTLQ---------SCID------PSKF-KGLEAV
ADAVEYMYERRNKGKVIVEI--------
>tr|Q4CNS6|Q4CNS6_TRYCR Oxidoreductase, putative (Fragment) OS=Trypanosoma cruzi GN=Tc00.1047053508715.10 PE=4 SV=1
------------------------------------------------------------
-------------------------------------------------------MEALP
ASCRKIVAVRISSNFRSAVEI-RNSPLPSV------LKPTEIFVKNRFVGINAS-DVNFT
AGRY------KPDVKPPFECGFEALGEVVASGEKA-KEFFVGDTVVTQA---YGAFSEYQ
VVPSRQAKKVPSKKKEWLPLDLSGTTASISLGEVVKPLSGEVAIVTAASGGTGQFAVQLL
KNIYNCHVIGVTSSSYKANFL-KGLGCDHVIVEERE--TIDEGIKRIAPTGVNFAYESVG
GETFQVIVQNISLRGRILSIGGISGYSDGSTWMRRSST-YTPLQTALLSKSATLHTFFLP
HYSKYAAR-------HFATLCDYYKSGIIK---------SCVD------SFEF-KGLESV
PDAIDYMYSRKNQEKIVVEL--------
>tr|Q4QG82|Q4QG82_LEIMA Oxidoreductase-like protein OS=Leishmania major GN=LmjF13.0720 PE=4 SV=1
----------------------------------------------MSSASIVALSLSLS
FSLGLLRSLGSARHIRYGHPH-------------------TNTSAYGGRHPRMQVMAAAA
RTYRHIVARELSTNFRAVASI-VEAPFPTV------LHPKAILVKNKYLGVNAS-DINFT
AGIY------QPDVRPPFACGFEAVGEVVDVGSGV-KDLKAGAAVVTQS---YGAFAEYQ
VVARRHAKPIPRVAREYLPLDLSATTASIALEHVLKPQPGERAVVTAAAGGTGQFAVQLL
KHVYGCSVVGTCSSPSKEVFLTNTLKCDGVVNYKAEGGDTAAAFLRCYPRGVNIAYESVG
GDLLEAVIQSLAPRGRILSLGCVSTYQCGSIEAACPSR--KPLPLQLLAKSASLSTFFLP
HFAKYGQL-------HFDRLCALHEQGLVQ---------CCID------PTTF-EGLEGV
YDAIDWMFEQKNCGKVMVEL--------
>tr|A3BZL4|A3BZL4_ORYSJ Putative uncharacterized protein OS=Oryza sativa subsp. japonica GN=OsJ_028486 PE=4 SV=1
-----LAPLKRHGIRVNVLCPEFVQTNMAEQLSRRIIDVTGGYIKMEDIVNGTFELIKDE
SKAGACLWITKRRGMEYWPTP-----------EEQRKYMLNLPKSKRMLTQNTFSTVQTP
EFYEKIVVHTLSHNFRDATRL-ERVRLRLP------VEPHNALVKIIYAGVNAS-DVNFS
AGRYFSGGAKETAARLPLDAGFEAVGIVASVGDSV-NHIKVGSPVALMI---FGAYSEFT
QVPAKHLLPVPRPDPEVVAMLTSGLTASIALEKAGQMASGQVVLVTAAAGGTGQFAVQLA
KLA-GNKVVATCGGKCKAALL-SSLGVDRVINYQNE--KIKDVLKKEFPRGADIIYESVG
GEMFDLCLNALAVHGRLIVIGMISQYQGEHGW--KPRN-YTGLCDKILAKSQTVAGFFLI
QYAHLWQD-------HLDKLFDLYASGKLKLCMTRCIQQVSLD------PKKF-VGVASA
PDAVEYLHSGKSVGKVVVC---------
>tr|A7P9H8|A7P9H8_VITVI Chromosome chr3 scaffold_8, whole genome shotgun sequence OS=Vitis vinifera GN=GSVIVT00036573001 PE=4 SV=1
-----LAPYKRHGIRVNVLCPEFVQTEMGSSVDSKFIGLMGGYVSMEMVVKGAFELISDE
RKAGSCLWITNRRGMEYWPTP-----------IEEAKYRLPISKSRRKVPFKASLNLQIP
QSFEKVVVHTLSHNFRSATSI-VRVPLRLP------IKPRHVLVKIIYAGVNAS-DVNFS
SGRYFGGNDKDLGSRLPFDAGFEAVGIIAAVGDSV-NDLKIGTPAAVMI---FGSYAEFM
MVPSKHILPVARPDPEVVAMLTSGLTASIALEKAVQMESGKVVLVTAAAGGTGQFAVQLA
KLA-GNTVIATCGGKEKAMLL-RDLGVDRVIDYKAE--DIKTVLKKEFPKGVDIIYESVG
GEMFNLCLNALATYGRLVVIGMISQYQGARGW--QPSN-YTGLCEKLLAKSQTVAGFFLV
QYAHLWQE-------HLDRLFHLFSLGKLK---------VAVD------PKRF-LGLHAV
ADAVEYLHSGKSAGKVIVCIDPAYSQQT
>tr|A8J3R3|A8J3R3_CHLRE NADPH:quinone oxidoreductase OS=Chlamydomonas reinhardtii GN=CHLREDRAFT_174569 PE=4 SV=1
-----TAVLYGVKAAVEVMGGGGSILAVASAGAIFPMPVAPVYAAAKAGVAHFMVKQITQ
QDPETAKRLLGSLDIQLLPPAFVAGVAVDMLTQGGSAAGAGAVAGAGAAQYKPGAVVLIR
QDRSLIVITQLSSKFREAARL-VAAPLPPPAQLPAALPAGALLVRRVYAGVNAS-DVNYS
SGRYHASKA-EAQSKLPYDSGFESVNVVLAAAPDV-KGFRPGDCVAALS---YGSFSEYG
IESARTALPVPCVAPELVALLTSGLTASIALEQAGRIQPGETVLVTAAAGGTGQFAVQLA
KAA-GCHV---------------ELGADRVIDYKRE--SVKAVLKSEYPKGVDVVWESVG
GDMFDTAVNALATRGRVIIIGMMSSYGS--GW--APGT-YPGLAEKLLWKSAAAVGFFLL
RYAPLFRE-------HLSKLTAMWAAGRLR---------VALD------PRRF-VGVESV
FDAVDWLQAGGSVGKVVVQLPQQLPPVG
>tr|B1Q482|B1Q482_CAPCH Putative NADPH oxidoreductase OS=Capsicum chinense PE=2 SV=1
----SLAPFKRQGIRINVLCPEFVQTDLAGQVNPSFIDQLGGYLPMELLLEGAFQLIRDE
SKAGACLWVTSRRGLEYWPTP-----------AEEAKYRLPSSKSRKSL-VTVPMDLKIP
HSFEKVVVNTLSHNFRSATRI-VRTELRLP------LKPDYVLLKVIYAGVNAS-DVNFS
SGRYFSGNGKDVNSLLPLDSGFEAVGIIAAIGDAV-RNLKIGMPAAIMT---FGGYAEFT
MVPAKHILPVAKPAPEVLAMLTSGLTASIALEKAAQMESGKVVLVTAAAGATGQFAVQLA
KLA-GNTVVATCGGNEKAKLL-KDLGVDRVIDYKAE--DIKAVLKEEFPKGTDIVYESVG
GEMFDICLNALAVYGRLVVIGMISQYQGEHGW--KPRN-YPGICEKLLAKSQTVAGFFLI
QYAHLWQE-------HLDRLVNLFSSGKLK---------IAID------PKQF-VGLHSV
ADAVEYLHSGKSAGKVVVCIDPKYAQQL
>tr|Q39174|Q39174_ARATH ARP protein OS=Arabidopsis thaliana GN=ref PE=2 SV=1
LFTRSLAYYRRQGIRINVLCPEFIKTDLAEAIDASILESIGGYMSMDMLIKGAFELITDE
KKVGACLWITKRRGLEYWPTP-----------MEETKYLVGSSSRKRPS-FKVSTKIEFP
QSFEKMIVHTLSHKFRSATRI-VRAPLQLP------IGPHQVLLKIIYAGVNAS-DVNFS
SGRYFTGG----SPKLPFDAGFEGVGLIAAVGESV-KNLEVGTPAAVMT---FGAYSEYM
IVSSKHVLPVPRPDPEVVAMLTSGLTALIALEKAGQMKSGETVLVTAAAGGTGQFAVQLA
KLS-GNKVIATCGGSEKAKLL-KELGVDRVIDYKSE--NIKTVLKKEFPKGVNIIYESVG
GQMFDMCLNALAVYGRLIVIGMISQYQGEKGW--EPAK-YPGLCEKILAKSQTVAGFFLV
QYSQLWKQ-------NLDKLFNLYALGKLK---------VGID------QKKF-IGLNAV
ADAVEYLHSGKSTGKVVVCIDPAYEQKT
>tr|Q9SXZ7|Q9SXZ7_CICAR NADPH oxidoreductase homolog (Fragment) OS=Cicer arietinum PE=2 SV=1
----ALRLYKRQGIRVNVLCPEFVETDMGTMIGPKFLSMMGGFVPMEMVVKGAFELITDE
NKAGDCLWITNRRGLEYWPTP-----------SEEAKYLLRSTRSRRRT-EYKAPPIKLP
ESFEKIVVQTLTHNFRNATSV-VRAPLRLP------IKPNYVLVKIIYAGVNAS-DVNFS
SGRYFGGNNSDTASRLPFDAGFEAVGVIAAVGDSV-TDLKVGMPCAFMT---FGGYAEFT
MIPSKYALPMPRPEPEGVAMLTSGLTASIALEKAGQMESGKVVLVTAAAGGTGQFAVQLA
KLA-GNTVVATCGGGAKAKLL-KELGVDRVIDYHSE--DIKTVLRKEFPKGIDIIYESVG
GDMLKLCLDALAVHGRLIVIGMISQYQGENGW--TPSK-YPGLCEKLLSKSQTVAGFFLV
QYSHMYQE-------HLNKLFDLYSSGKLK---------VAVD------PKRF-IGLHSV
ADAVEYLHSGKSVGKVVVCVDPTFGHQV
>tr|A0YLX6|A0YLX6_9CYAN Oxidoreductase OS=Lyngbya sp. PCC 8106 GN=L8106_05675 PE=4 SV=1
------------------------------------------------------------
---------------------------------------------------------MNP
QTYKKLVATQVSSDFKSAIKI-ITLPLREL-------TNDEIIIQNKFAGVNAGFDTLLS
QGKIP-----YFKPTPPFELGVEAVGEVVAVGKNI-TTFKIGDTVATTV--RGGGYSEYQ
VIDANLAIKVPQATPEILTLIPTGISALVALEQVGEMTNQETILVTAAAGGTGHIAVQLA
KLA-GNHVIGTCGSEAKANLL-KKLGCDRVINYRTE--DVDEVLQREYPKGINLVFECVG
RKMFDICVNHLAIRGRLIVVGFISEYADQL----EIVN-QPRIYQKLFWKGASVRGFLMP
LYQEYSLE-------ARNRLFHLLESGQIQ---------VAID------PTEF-RGIESI
DSAVDYLLAGKSCGKVVITF--------
>tr|A0ZKX1|A0ZKX1_NODSP Oxidoreductase OS=Nodularia spumigena CCY 9414 GN=N9414_16641 PE=4 SV=1
------------------------------------------------------------
---------------------------------------------------------MEA
KIYKKLIAKRFSHDFKSSVEV-VEVPIPEP-------TGNEVLIRNQFAGVNGGFDTLLC
RGEVP-----FASLIPPFDVGVEAVGEVVDVGENV-SDFKVGDTVQTIA--RGGGYREYQ
AVDSKLAFKVRESRPEVLTLMPTGVSALVALEQVGEMKSNEVVLVTAAAGGTGHIAVQLA
KLA-GNHVIGTCGSETKAELL-RELGCDRIINYRQE--NLHQVLKQEYPNGINLIFECVG
KDVFDTCVDNLAVGGRLVVVGFISEYAKQP----EKVT-QPRIYQQLFWKGASVRGFLMP
HYSPYLAE-------ASDRLSNLFYSDKLK---------VAVD------PTQF-LGIESI
PSAVEYLLSGQNCGKVIVTY--------
>tr|B4B7M3|B4B7M3_9CHRO Alcohol dehydrogenase zinc-binding domain protein OS=Cyanothece sp. PCC 7822 GN=Cyan7822DRAFT_4539 PE=4 SV=1
------------------------------------------------------------
---------------------------------------------------------MNP
KTYRKLMVKQYSHDFRTAAEI-VEVNLEQP-------QADEIVIRNQFAAVNGGFDTLIC
QGKVP-----YVNPTLPFDLGVEVVGEVIAKGEKV-GAFEVGDAVLTTA--RGGGYREYQ
TIKAEEAFKVPFASPEILTLMPTGVSALVALEQVGEMKSGEVVLVTAAAGGTGHIAVQLA
KLA-GNHVIGVCGSPEKSQLL-QQLGCDRVINYRQE--NVDEVLKKEYPKGVNLVFECVG
KGMFDTCVNNLAIRGRLVVVGFISEYAKDI----EVVS-GPRIYHQLFWKAASVRGFLMP
QYREYMPE-------ARERLLQLLETHQIQ---------VAIE------PREF-RGIESI
ADAVEWLIGGKNQGKVVVRF--------
>tr|B2J7U8|B2J7U8_NOSP7 Alcohol dehydrogenase, zinc-binding domain protein OS=Nostoc punctiforme (strain ATCC 29133 / PCC 73102) GN=Npun_F5608 PE=4 SV=1
------------------------------------------------------------
---------------------------------------------------------MNV
TTYRKLIAKQLNQDFKSAIEI-VEIPLSKP-------AASELVIQNKFAGVNGGFDTLLC
RGDVP-----YINLIPPFDLGVEAVGEVIAIGENV-KDFQIGDAVITTA--RGGGYREYQ
LINANLAVKVREATPELLTLMPTGVSALVALEQVGEMKSNEVVLVTAAAGGTGHIAVQLA
KLA-GNHVIGTCSSEAKVKLL-RELGCDRIINYRTE--NLNHVLKQEYPNGINLIFDCVG
KQVFDTCVENLAIRGRLIVVGFISEYAKNV----EQIT-QPRLYHQLFWKAASVKGFLMP
HYKEYIAE-------ARDRLLNLFYTDKLK---------VSVD------PSHF-NGIESI
PEAVEYLLRGQNCGKVVVRF--------
>tr|Q8YMC6|Q8YMC6_ANASP Oxidoreductase OS=Anabaena sp. (strain PCC 7120) GN=all5008 PE=4 SV=1
------------------------------------------------------------
------------------------------------MVGAEVRRGFVIVCVFGHFLGMKR
ESYRKLIAKGLSQDFKSAAEI-VEVPIPQV-------GIGQLLIENKFAGINGGFDTLVC
RGDIP-----YFEIIPPFDLGVEAVGKVVAVGENV-TGFQIGDAVVTTV--RGSGYREYQ
VIDANLAVKVREATPEVLTLMPTGVSALVALEQVGEMTSNEVVLVTAAAGGTGHIAVQLA
KLA-GNHVIGTCSSEAKSKLL-KALGCDRIINYRTE--NLDQVLKQEYPKGINLIFECVG
KDVFDTCVDNLAIRGRLVSIGHISEYGKNV----EPVT-QARIYHQLMWKAASVRGFLTP
YYQEYIPE-------AGDRLLNLFYNGKLQ---------VSVD------PTQF-NGLESI
PTAVEYLLSGHNCGKVVVKF--------
>tr|Q498I7|Q498I7_XENLA LOC432094 protein OS=Xenopus laevis GN=LOC432094 PE=2 SV=1
------------------------------------------------------------
---MS--FLRIGTGSLLR-LGCCHRAGPWPVAVSPRSGARPIVDMSHSRHFVDFHGSNIP
SSMKKLVVTQLSPNFRQAVTLIANAPVPVP-------GDGELLVRNRFVGINAS-DINYS
SGRY------DISTKPPFDAGFEGIGEVVALGLSASKTYAVGQTVAYVQ---GGSFAEYT
VIPAQLAVPVPLVKPEFLTLLISGTTAYISLKEMGQLSEGKKVLVTAAAGGTGQFAVQLA
KKA-KCYVIGTCSSHKKAGFL-KSIGCDLPINYKTE--NIGSVLKSQFPDGLDVVYESVG
GEMFDLSVNCLATKGCLIIIGFISGYQTSQGI--LPVK-AGALPAVLLKKSASIHGFFLN
HYLSEYKE-------AIMSLLKLYQKGELV---------CEVDYGDQSPEGRF-TGLESI
FRAVDYMYTGKNIGKIVVELPH------
>tr|Q4RFI2|Q4RFI2_TETNG Chromosome 8 SCAF15119, whole genome shotgun sequence OS=Tetraodon nigroviridis GN=GSTENG00035310001 PE=4 SV=1
------------------------------------------------------------
---MASLLLKRSSGRAVSVLGRGRRGADAHPGVD-PPARRPIIDMSYSAHFMDFKGSSIP
STMKKLVVNKLSPDFREAVCL-RTAAVPTP-------GDAELLVRNRFVGINAS-DINYS
AGRY------DRTLKPPFDAGFEGIGEVVGLGLSASSRYTVGDAVAYFS---SGAFAEYT
VVPAKVCVPVPAVRPEFLTLLVSGATAFIALKRLGDLTKGETVLVTAAAGGTGQFAVQFA
KQA-GCHVIGTCSSDEKAGFL-KSLGCDRPINYASE--DLARTLRTEYPRGVDVVYESVG
GSVLEAAVNNLANKGRVIVIGFISGYQSASGI--PRFR-GETLPVKLLQKSASLRGFFLP
HFSGDYRD-------ALSSMTHMLSRGQLV---------CEVDGGDLAPEGSF-TGLESV
FRAVDHMYAGKNLGKVVVDLAP------
