# Supplementary material for: Subdivision of the MDR superfamily of medium-chain dehydrogenases/reductases through iterative hidden Markov model refinement
Source: BMC Bioinformatics. 2010 Oct 27;11:534. doi: 10.1186/1471-2105-11-534 (PMC2976758; doi:10.1186/1471-2105-11-534)
Supplement: Additional file 4 — MDR family alignment figures. Illustrations showing the mafft MSAs from Additional file 3: mdr-sequences. Red sequence identifiers denote sequences from UniProtKB/TrEMBL, while blue correspond to sequences from Swiss-Prot. The position cscores are shown in a bar plot under the MSA. Positions that contain gaps in over 90% of the sequences have been removed from the alignment in order to increase readability. [file 1471-2105-11-534-S4.ZIP › mdr/MDR007.mafft]

>sp|O45903|MECR1_CAEEL Probable trans-2-enoyl-CoA reductase 1, mitochondrial OS=Caenorhabditis elegans GN=W09H1.5 PE=2 SV=1
------------------------------------------------------------
-------------MLK--------------------------------------------
-------VLSLRSALQRAASTRQLVYEGYRNPPEAIQLKTVTIADKPSADQVLVQWIAAP
INPADLNQIQGVYPV--KPALP-AVGGNEGFGKVISVGSNVSS--IKVGDHVIPDRSGLG
TWRELGLHQENDLFPIDNTLSMEYAATFQVNPPTAYRMLKDFIDLKKGDTVAQNGANSAV
GKHVIQICRILGIKTVNVVRSRDNLE---ELVKELKDLGADEVITQEELYSRK-----KK
--FPGVKLALNCVGGRSSLFLASLLDHGGCMVTYGGMSKQPVDCPTGPLIFKDISLRGFW
MSR-----WYDIQK--SPEKRHEMYQELAGWMKSGEIKKQEIVKNRLEDHAKALDTAL--
SKFDK--KQFFVLE--------
>sp|Q9XXC8|MECR2_CAEEL Probable trans-2-enoyl-CoA reductase 2, mitochondrial OS=Caenorhabditis elegans GN=Y48A6B.9 PE=1 SV=1
------------------------------------------------------------
------------------------------------------------------------
--------------MQKTIRSQALIYRKFGDPLKVLQLETVEVPAEPGSGECLVEWLASP
INPLDINRIQGNYAV--RAELP-VIGGSEGVGRVVKAGSGSR---FKSGDHVTIFSANTP
IWTEFGVVDDDELVKLDNRIPLDLAATLMINPPTAWIMLKKYVNLQKGDYIIQNSANSGV
GRSVIEMCKALGYKSINIVRNRQNIE---ALKTDLWRIGADHVFTEEEFKGTSRQFLKSI
--NVRPKLALNGVGGKSALQISSVLERGGTCVTYGGMSKKAHEFTTSALVFNDICVRGVA
VGM-----WARQEE--HLDEWNLCVDEVQKLAVAGKITAIPMEKVVLADHKTAIQKSL--
EGRSI--KQLFVINSKASASHI
>sp|Q8LCU7|MECR_ARATH Probable trans-2-enoyl-CoA reductase, mitochondrial OS=Arabidopsis thaliana GN=At3g45770 PE=1 SV=1
------------------------------------------------------------
-------------MAALMESVVGRALKFSSTANFR--SIRRGETPTL-------------
-------CIKSFSTIM-SPPSKAIVYEEHGSPDSVTRLVNLPPV-EVKENDVCVKMIAAP
INPSDINRIEGVYPV--RPPVP-AVGGYEGVGEVYAVGSNVNG--FSPGDWVIPSPPSSG
TWQTYVVKEESVWHKIDKECPMEYAATITVNPLTALRMLEDFVNLNSGDSVVQNGATSIV
GQCVIQLARLRGISTINLIRDRAGSD---EAREQLKALGADEVFSESQLNVKNVKSLLGN
--LPEPALGFNCVGGNAASLVLKYLREGGTMVTYGGMSKKPITVSTTSFIFKDLALRGFW
LQS-----WLSMGK---VKECREMIDYLLGLARDGKLKY-ETELVPFEEFPVALDKAL--
GKLGRQPKQVITF---------
>sp|Q7YS70|MECR_BOVIN Trans-2-enoyl-CoA reductase, mitochondrial OS=Bos taurus GN=MECR PE=1 SV=1
------------------------------------------------------------
---------------MWVCGALCRTRAPAQLGQRLLPESRRRRP----------------
-------ASASFSASAEPSRVRALVYGHHGDPAKVVELKNLELA-AVGGSHVHVKMLAAP
INPSDINMIQGNYGL--LPQLP-AVGGNEGVGQVVAVGSGVTG--VKPGDWVIPANPGLG
TWRTEAVFGEEELITVPSDIPLQSAATLGVNPCTAYRMLVDFERLRPRDSIIQNASNSGV
GQAVIQIAAARGLRTINVLRDTPDLQ---KLTDTLKNLGANHVVTEEELRKPEMKSFFKD
--VPQPRLALNCVGGKSSTELLRHLAPGGTMVTYGGMAKQPVIASVSQLIFKDLKLRGFW
LSQ-----WKKDHS---PDQFKELILTLCDLIRRGQLTAPACSEVPLQDYLCALEAST--
QPFVSS-KQILTM---------
>sp|Q6GQN8|MECR_DANRE Trans-2-enoyl-CoA reductase, mitochondrial OS=Danio rerio GN=mecr PE=2 SV=2
------------------------------------------------------------
--------------------------MKLPSVASLLIRVYR----------TTGPVSHIQ
RIRHGAVLNKNYSSVSAVKNCTALLYRNHGEPSQVVQLESLDLP-QVGAECVLVKMLAAP
INPSDLNMLQGTYAI--LPELP-AVGGNEGVAQVMEVGDKVKT--LKVGDWVIPKDAGIG
TWRTAAVLKADDLVTLPKDIPVLSAATLGVNPCTAYRMLTDFEELKAGDTVIQNAANSGV
GQAVIQIAAAKGIHTINVIRDRPDLR---QLSDRLTAMGATHVITEETLRRPEMKELFKS
--CPRPKLALNGVGGKSATELLRHLQSGGSLVTYGGMAKQPVTVPVSALIFKDVRVRGFW
VTQ-----WKRDNRH-DDEALRHMLDELCILIRAGKLSAPICTQVQLQDFRKALENAM--
KPYVST-KQVFVM---------
>sp|Q9BV79|MECR_HUMAN Trans-2-enoyl-CoA reductase, mitochondrial OS=Homo sapiens GN=MECR PE=1 SV=1
------------------------------------------------------------
---------------MWVCSTLWRVRTPARQWRGLLPASGCHGP----------------
-------AASSYSASAEPARVRALVYGHHGDPAKVVELKNLELA-AVRGSDVRVKMLAAP
INPSDINMIQGNYGL--LPELP-AVGGNEGVAQVVAVGSNVTG--LKPGDWVIPANAGLG
TWRTEAVFSEEALIQVPSDIPLQSAATLGVNPCTAYRMLMDFEQLQPGDSVIQNASNSGV
GQAVIQIAAALGLRTINVVRDRPDIQ---KLSDRLKSLGAEHVITEEELRRPEMKNFFKD
--MPQPRLALNCVGGKSSTELLRQLARGGTMVTYGGMAKQPVVASVSLLIFKDLKLRGFW
LSQ-----WKKDHS---PDQFKELILTLCDLIRRGQLTAPACSQVPLQDYQSALEASM--
KPFISS-KQILTM---------
>sp|Q9DCS3|MECR_MOUSE Trans-2-enoyl-CoA reductase, mitochondrial OS=Mus musculus GN=Mecr PE=2 SV=2
------------------------------------------------------------
---------------MLVSQRVTGARARAPQLAGLLEAWYRHGR----------------
-------TTSSYSALSEPSRVRALVYGNHGDPAKVVQLKNLELT-AVEGSDVHVRMLAAP
INPSDINMIQGNYGL--LPKLP-AVGGNEGVGQVIAVGSSVSA--LKPGDWVIPANAGLG
TWRTEAVFSEEALIGIPKDIPLQSAATLGVNPCTAYRMLVDFEQLQPGDSVIQNASNSGV
GQAVIQIASALRLKTINVVRDRPDIK---KLTDRLKDLGADYVLTEEELRMPETKTIFKD
--LPLPRLALNCVGGKSSTELLRHLAPGGTMVTYGGMAKQPVTASVSLLIFKDLKLRGFW
LSQ-----WKKNHS---PDEFKELILTLCNLIRQGRLTAPSCSEVPLQGYQQALEASM--
KPFVSS-KQILTM---------
>tr|A0JCT1|A0JCT1_9HYME Trans-2-enoyl-CoA reductase, putative OS=Glyptapanteles indiensis GN=GIP_L1_00020 PE=4 SV=1
------------------------------------------------------------
-------------MSRTLGSFFIKTVKTNSVYKK--------------------------
-------SISRDFGVSCPRNGRGLMYTGYGEPAEVLKLTEVADK-KPEANQVAVKWLLSP
VNPADINTLQGKYPS--RPSLP-AIAGNEGVGEVAEVGGNVTD--LKVGDRVVPNANNIG
TWTTRGTYQADLVMKIPKTFGPVEASMLNVNPCTAYRMLKDFEKLSPGDTVIQNGGNSAV
GQLVIQLCKAWNFNSVNVVRDRENIE---VLKKDLKAIGATEVLTESEVRTTD---LFKS
KKLPAPKLALNCVCGQNAVDVLRHLRAEGTMVTYGAMSREPLTVPASALIFKNISIKGFW
MSA-----WKKAHG--NSEANTTMYEEIGKLFEVKKLQPPPYKVIPLSDEK-AVAQALKM
DGKIGV-KFIIDLTT-------
>tr|A7RLW5|A7RLW5_NEMVE Predicted protein OS=Nematostella vectensis GN=v1g228294 PE=4 SV=1
------------------------------------------------------------
------------------------------------------------------------
------------------------MYKEYGDPGKVLSLEFVDRE-VIGPSSVGVQMVAAP
VNPSDINMIQGSYAI--KPALP-AVGGNEGCGQVIKMGKEVKG--VKEGDFVILAESGLG
SWTRYHVLSEDQVIKVPDYISVEMAATLSVNPCTAYRMLKDFEHLKPGDTVIQNGGNSGV
GRAVIQLAAAWGIKTVNIVRDRPNLD---VMVKELTDLGATHVVTEDFCRTPEMANFMKD
--LRPVKLGLNCVGGKSATEVTRQLSDQGSIVTYGGMSKKPFLVPTGQLIFKDIRVRGFW
MTA-----WNKHNT--KSSERVSMIDEICQLHKDGKFSPPPCNKHALEHFQEAVGAAM--
QQYSTA-KQLLTMT--------
>tr|A8PQT2|A8PQT2_BRUMA Oxidoreductase, zinc-binding dehydrogenase family protein OS=Brugia malayi GN=Bm1_31850 PE=4 SV=1
------------------------------------------------------------
-------------MKMFRSSMTLMD-----------------------------------
-------VRLCQKCCKRSLSSKQLIYEKYGHPPDVLNLVTKEIG-KVGADEVRVRWMGAP
INPADINQLQGVYPR--KPPLP-AVGGMEGFGEVEEIGSGVTT--LRVGDWVLPGISSAG
SWRTLGNHYEKDVFKIAKDLPFDSAATLQVNPPTAYRMLKDFVNLKAGDLVVQNGANSSV
GRCVIELCKLWNIRTVNIVRNRENLD---VLVRELKEIGADEVFTEEEMKKES----MNK
--AKNAQLALNCVGGRSAMLLSTCLSNKGVMITYGGMSKKP--VPTGSLIFKDIKLVGFW
ISQ-----WYTTQG--NKKDREAMFEELQDLIKHGKLHPPKINKLKLEEWKTAITNAM--
NSSGT--KQLLIMQ--------
>tr|A8WTG2|A8WTG2_CAEBR Putative uncharacterized protein OS=Caenorhabditis briggsae GN=CBG02814 PE=4 SV=2
------------------------------------------------------------
-------------MLK--------------------------------------------
-------IKNLRCSVQRAVHTRQLAYEGYGNPPEAIQLKSINIGDKPAADQVFVKWIAAP
INPADLNQIQGVYPV--KPTLP-AVGGNEGFGKVISVGSNVKS--VKEGDHVIPNKSGLG
TWRELGLHSETDVFLIDNELPLEYAAVFQVNPPTAYRMLKDFIHLKKGDTVVQNGANSAV
GKQVIQICRILGIKSVNVVRNRDNLE---DLVKELKDLGADDVITQEELYGRK-----KK
--FPGVKLALNCVGGRSSLFLASLLDHGGCMVTYGGMSKQPVDCPTGPLIFKDISLRGFW
MSR-----WYDIQK--TPEKRQEMYKELAEWMKSGEMKKQAFVNNRLEDHARAIEDAQ--
NKHEK--KQLFLLD--------
>tr|A8WTG3|A8WTG3_CAEBR Putative uncharacterized protein OS=Caenorhabditis briggsae GN=CBG02813 PE=4 SV=1
------------------------------------------------------------
-------------MLKL-------------------------------------------
-------NSSFRSLASRSLSTRQLFYEKRGKPEKVVQLRTIELADTLAPEEVLIEWQAAP
INPADINQIQGTYAL--RPSLP-AAAGLEGAARVSKIGSAVKS--VKPGDQVLTSYDIPG
TWTDFGIYDQKHLIKIDNDLPIEHAALFKVNPPSAYLMLKEYAQLNKGDWVVQNCANLAA
GKQVIQIARILGFKTFNVIRNREDLR---ELVKEMKDMGADEVVTEEELYDKK-----KK
IKMPRAKLALNGVGGKSSLYLATALERGGCMVTYGGMSRQPTQAPTAPLIFNDISLRGFW
LMT-----WIRAQK--DVSALQKMYADLSGWMKSGEIAPIPMVKRSLVEHKEALAEAQ--
VKFDK--KQVFFMKKQ------
>tr|A8XS68|A8XS68_CAEBR Putative uncharacterized protein OS=Caenorhabditis briggsae GN=CBG18225 PE=4 SV=2
------------------------------------------------------------
------------------------------------------------------------
--------------MQKTIQSHALIYKKFGDPREVLELETIQIPAEPSKGECLVQWLASP
INPLDINRVQGNYAL--KTKPP-VIGGSEGVGKVIKAGSGSR---FKVGDHVTIFSAETP
FWTENGIVDDKDLVQLDNRIPLDLAATLMINPPTAWIMLQKYVKLEKGDYVIQNSANSGV
GRSVIELCKAFGYKSINIVRSRPNIE---ALKTDLWRIGADHVFTEEEFKQTSKEFLKSI
--KSRPKLALNGVGGKSALQISSVLERGGTCVTYGGMSKKAHEFTTSALVFNDIQVRGVA
VGM-----WARREE--NLDEWNYCVEQVQKFAVEGKLTSIPMEKVSLADHKKAIQKSM--
EGKSI--KQLFIINSSATS-RL
>tr|B0WHZ2|B0WHZ2_CULQU Trans-2-enoyl-CoA reductase, mitochondrial OS=Culex quinquefasciatus GN=CpipJ_CPIJ006453 PE=4 SV=1
------------------------------------------------------------
-------------MSILLAR--QTAAA---------------------------------
-------HRGHLR-RHMSVVASVLRYAEFGDPAKVIRLEQETVP-DPAGGQVLIKTLGAP
INPADINTVQGKYPV--KPPFP-AVGGNECVGEVISVGAQVSG--LKVGDRVIPFATGLG
TWRSHALYSAASLMKVPEAIGIAEAATLTVNPCTGYRILKDFVPLKAGDTVIQNGANSAC
GQAIIQLCRAWDVQCVGIVRDRPEFS---KLRDYLKNLGAAEILTEEELRTTK---LFKD
GIFKKPKLALNCVGGKNALEMSRHLDNHGVMVTYGGMSREPVTVPTAALIFKDLQFSGFW
MTR-----WTKQNA--ESSKRSEMFQELFGLIEKGALKAPAHEMIAFTDYVRAVSSALDI
QGFVGK-KFIFKF---------
>tr|B0X8M6|B0X8M6_CULQU Zinc binding dehydrogenase OS=Culex quinquefasciatus GN=CpipJ_CPIJ014619 PE=4 SV=1
------------------------------------------------------------
-------------MSILLARCHQTASA---------------------------------
-------HRGQLQ-RHMSVVASVLRYAEFGDPAKVIRLEQETVP-DPAGGQVLIKTLGAP
INPADINTVQGKYPV--KPPFP-AVGGNECVGEVISVGAQVSG--LKVGDRVIPFATGLG
TWRSHALYSAASLMKVPEAIGIAEAATLTVNPCTGYRMLKDFVPLKAGDTVIQNGANSAC
GQAIIQLCRAWGVQCVGIVRDRPEFS---KLRDYLKNLGAAEILTEEELRTTK---LFKD
GIFKKPKLALNCVGGKNALEMSRHLDNHGVMVTYGGMSREPVTVPTAALIFKDLHEMLYV
IDQ-----RLKAQA---IPLDKSAQGKLRVLQEKNPSISHNLHLI----LHRGVEGDL--
----------------------
>tr|B3MHF4|B3MHF4_DROAN GF11158 OS=Drosophila ananassae GN=GF11158 PE=4 SV=1
------------------------------------------------------------
------------------------------------------------------------
----------------MSVVAKSLKYTEHGEPQDVLKLVEDELS-DPKGKQVLVKILAAP
INPADINTIQGKYPV--KPKFP-AVAGNEFVGEVICVGENVKD--LKEGQHVIPLATGLG
TWTTHAVYNADQLLAVSKKVGLAEAATVTVNPCTAYRMLKDFVHLCPGDTVIQNGANSAV
GQAVHQLCRAWGINSIGIVRDRPEIA---ELKEMLKCLGATEILTEAEIRTSD---IFKT
GKVKKPRLAFNCVGGKSATEVSRHLDHKGILVTYGGMSREPVTVATGPLIFKDIAFRGFW
MTR-----WSKENY--NAPERSEMFKEIFGLMENGKFVAPAHEMVPLEKFKDAAAAALNF
KGFTGK-KFILDMSK-------
>tr|B4GH84|B4GH84_DROPE GL16992 OS=Drosophila persimilis GN=GL16992 PE=4 SV=1
------------------------------------------------------------
-------------M------LRQTLRP-G-------------------------------
-------HAAHWC-RQMSVVAKSLKYTQHGEPQDVLKLVEDQLA-DPKDKQVLVRILAAP
INPADINTIQGKYPV--KPKFP-AVAGNEFVGEVICVGENVKG--LQAGEHVIPLATGLG
TWTTYGLYNQDQLMTVPKKVGLAEAATVTVNPCTAYRMLKDFVKLSPGDTVIQNGANSAV
GQAVHQLCRAWGINSIGIVRDRPEIC---ELKQLLECLGATAVLTEAEVRTSD---IFKT
GKVKRPKLAFNCVGGKSATEVSRHLDDCGVMVTYGGMSREPVTVATGPLIFKDIAFRGFW
MTR-----WSKENY--DAPERKQMFKELFELMEQGKFVAPTHEMVPLEKFKHAAAEALNF
KGFTGK-KFILNMRE-------
>tr|B4J593|B4J593_DROGR GH20863 OS=Drosophila grimshawi GN=GH20863 PE=4 SV=1
------------------------------------------------------------
-------------M------LRKTLSSWT-------------------------------
-------RPSQLC-RQMSVVAKSLKYTQHGEPQDVLKLVEDKLA-DPQDKQVLVKILAAP
INPADINTIQGKYPV--KPKFP-AIAGNEFVGEVVCVGKEVKD--LQPGEHVVPLATGLG
TWATHAVYNEDQLLAISNKVGLAEAATITVNPCTAYRMLKDFVQLSPGDTVIQNGANSAV
GQAVHQLCRAWGINSVGIVRNRPEIG---ELKQLLECLGATAVLTEEELRTSD---IFKS
GQLKRPKLAFNCVGGKSATEVSRHLDNGGVVVTYGGMSREPVTVATGPLIFKDIAFRGFW
MTR-----WSKEHY--NTPERKQMFQDLCQLMVQGKFIAPTHEMVPLDQFKNATAASLNF
KGFTGK-KFILNMSC-------
>tr|B4LKU3|B4LKU3_DROVI GJ20691 OS=Drosophila virilis GN=GJ20691 PE=4 SV=1
------------------------------------------------------------
-------------M------LRKTLPSWT-------------------------------
-------SQARLC-RQMSVVAKSLKYTEHGEPQDVLKLVEDKLA-DPKDKQVLVKILAAP
INPADINTIQGKYPV--KPKFP-AIAGNEFVGEVVCVGDQVKG--LQPGAHVVPLASGLG
TWTTHAVYTEDQLLAISSKVGLAEAATITVNPCTAYRMLKDFVQLSPGDTVIQNGANSAV
GQAVHQLCRAWGINSVGIVRNRPEIS---ELKQLLQGLGATAVLTEEEMRTSD---LFKT
GKLKRPQLALNCVGGKSATEVSRHLNDRGVMVTYGGMSREPVTVATGPLIFKDIAFRGFW
MTR-----WSKENY--SAPERKQMFQELCQLMEQEKFVAPTHEMVPLEKFKEAAAAALNF
KGFTGK-KFILDMSC-------
>tr|B4MR14|B4MR14_DROWI GK21344 OS=Drosophila willistoni GN=GK21344 PE=4 SV=1
------------------------------------------------------------
------------------------------------------------------------
----------------MAIVAKSLKYTKHGEPQDVLELVEQKIE-SPQAKQVLVKILAAP
INPADINTIQGKYPV--KPKFP-AVAGNEFVGEVICVGDEVKS--VETGQHVVPLATGLG
TWTTHAVYQEDQVMAVSKNVGLAEAATITVNPCTAYRMLKDFVQLKPGDTVIQNGANSAV
GQAVHQLCRAWGINSIGIVRNRPEIE---ELKQMLQCLGATAILTEEEIRTSD---IFKT
GKLKRPKLAFNCVGGKSATEVSRHLDNSGVMVTYGGMSREPVTVATGPLIFKDIAFRGFW
MTR-----WSKENY--DTPERKQMFKDLCDLMEQGKFVAPVHEMVPLDKFKDAAAAALSF
KGFTGK-KFILDMSK-------
>tr|B4MRC5|B4MRC5_DROWI GK15785 OS=Drosophila willistoni GN=GK15785 PE=4 SV=1
------------------------------------------------------------
-------------M------LRPALLP---------------------------------
-------YSRTLG-RSMSVLAKALQYEHHGEPLDVLQLVEKKVE-KPKNKQVLVKILASP
INPVDVNIIQGRYPI--KPKLP-TVAGSEFVGKIIDIGNEVKG--LQNGQHVIPLVNTAG
AWSTHTIYQEDQLLAVSEKVGLAEAATIYINPCTAYRMLKDFVHLLPGDTVLHNGANSAV
GQAVHQLCLAWGFKSIGIVRDRKEID---VLRDQMKKLGASLILTESEIRTTD---IFKS
GEFRRPKLAFNCVGGKSATELARHLDHHGVMVTYGGMSREPIEVPTGPLIFKDLAFRGFA
VSD-----WHTKNH--DKPERTQMFKDLLKLMEEGKFVGPACEMVPLEQFKESAKAALSF
EGFTGK-KFILDMNN-------
>tr|B4QEV2|B4QEV2_DROSI GD25735 OS=Drosophila simulans GN=GD25735 PE=4 SV=1
------------------------------------------------------------
-------------M------LRRGFLSRI-------------------------------
-------NAAQWS-RQMSVVAKSLKYTQHGEPQEVLQLVEDKLP-DPKDNQVLVKILAAP
INPADINTIQVHLCTLNDAQFP-AVGGNECVAEVICVGDKVKG--FEAGQHVIPLASGLG
TWTTHAVYKEDQLLIVSKKVGLAEAATSTVNPTTAYRMLKDFVQLCPGDTVIQNGANSAV
GQAVHQLCRAWGINSVGIVRDRPEIA---ELKQMLQCLGATEVLTEAEIRTSD---IFKS
GKLKKPRLAFNCVGGKSATEVSRHLDNGGVLVTYGGMSREPVTVATGPLIFKDIAFRGFW
MTR-----WSKENY--SSPERSKMFKEIFELMEQGKFVAPNHEMVPLAKFKDAAAAALSF
KGFTGK-KYILDMSI-------
>tr|B6LVF0|B6LVF0_BRAFL Putative uncharacterized protein (Fragment) OS=Branchiostoma floridae GN=BRAFLDRAFT_213557 PE=4 SV=1
------------------------------------------------------------
------------------------------------------------------------
-------------------------------------LTDVDVP-DVRDDQVSVRMLAAP
INPADINMIQGVYPI--KPPLP-AVGGNEGVGEVVSVGLQVSD--LQPGDWVIPADSGWG
TWRTHAVCPASELRKIPNDIPLEAAATLAVNPCTAYRMLSDFQHLQPGDTIVQNGANSGV
GQAVIQIAAARGLVTINVVRNRPDRSSYFELEMYLKGLGGHYVITEEGLRRQDFRDIFKR
--LPRPKLALNCVGGKSATEILRHLETGGTMVTYGGMSRQPVTVPTGSLIFQDIKVVGYW
MTQ-----WNKRQT--DSQESSEMLSTLCDYVRQGKLQAPSNVQVPISDYMAAINSTR--
DAFSTK-KQILTMSS-------
>tr|B7PDY1|B7PDY1_IXOSC Zinc-binding dehydrogenase, putative OS=Ixodes scapularis GN=IscW_ISCW004170 PE=4 SV=1
------------------------------------------------------------
-------------MAVACRGVRALGKLFCVHSGVNLSPS---------------------
-------FCGATNASWSRQKSYAIQFKEFGDPCKVLEKVEDPVVSDIGPDEIAVKILAAP
INPSDINTIQGIYGI--KPNLP-AKAGLEGVGEVTKIGKNVKN--MDVGSWVLLPGDSWG
TWRNYGVGDHKRFRKVSNKLDLVTAATMTVNTPTAYRMLSDF----PGDTFIQNGANSGV
GQAAIQIAKSMGLNSINIVRDRPNLI---ELKDMLRALGADYVVTEEELRTPIMKEIFTV
--VPPPKLALNCIGGKNATDMMRHLARGATVVTYGGMSRQPVTVSTAALIFQDIRVVGFW
RTQ-----WAKENA--NTKADDKMYEYLAKISMEGKLQPPAHNLVPFDNYEDAVRTSM--
ESFAGA-KQILVMA--------
>tr|Q17E09|Q17E09_AEDAE Zinc binding dehydrogenase OS=Aedes aegypti GN=AAEL003995 PE=4 SV=1
------------------------------------------------------------
-------------MSVLLRNVP--------------------------------------
--------TIRFQ-RHMSVVASVLRYSEFGDPAKVIQVQQETVA-DPSNGEVLIKTLGAP
INPADINTIQGKYPV--KPQFP-AVGGNECVGEVVAIGGQVGG--LKVGDRVVPFATGLG
TWRSHALYKESNLMKVPNSIGTVEAATITVNPCTAYRMLKDFVSLKAGDTVIQNGANSAC
GQAVIQLCRAWGVDCVGIVRDRPEFS---KLRDYLKDLGAAEILTEEELRTTK---IFKD
GLFKKPKLALNCVGGKNALEVSRHLDNQGIMVTYGGMSREPVTVPTASLIFKDLQFSGFW
MTR-----WTKENA--QNPKRAEMFSELFELIGKGVLKAPAHELIAFTDYKTAVTNALSI
QGFVGK-KYIFTF---------
>tr|Q7PZC1|Q7PZC1_ANOGA AGAP011834-PA OS=Anopheles gambiae GN=AGAP011834 PE=4 SV=4
------------------------------------------------------------
-------------MAQLVRQLRKTVGSA--------------------------------
-------HLFQLSVRHMSVMAKVLRYGEFGEPAKVLQLQEESVP-DPKQGEVLIKTLGAP
INPADINTIQGKYPV--KPTFP-AVGGNECVGEVVAIGGDGSGNSLKVGDRVVPFATGLG
TWRSHAIYAANQLMKVPASVGVPEAATITVNPCTGYRMLKDFVALKPGDTVIQNGANSAC
GLAIIQLCRAWNVECVGVVRDRPEFA---QLKDHLKGLGAAEILTEEELRTTK---LFKD
GIFRRPRLALNCVGGKSALELARQLDQAGVMVTYGGMSREPVTVPTASLIFKDLRFVGFW
MTR-----WTKEHA--ASPLRSEMFNELFGLIDRGALKAPAHEMIPFEEYSAAVTNALNI
QGFVGK-KYIFRF---------
>tr|Q5RBL3|Q5RBL3_PONAB Putative uncharacterized protein DKFZp459E028 OS=Pongo abelii GN=DKFZp459E028 PE=4 SV=1
------------------------------------------------------------
------------------------------------------------------------
-------------------------------------------------------MLAAP
INPSDINMIQGNYGL--LPELP-AVGGNEGVAQVIAVGSNVTG--LKPGDWVIPANAGLG
TWRTEAVFSEKALIQVPSDIPLQSAATMGVNPCTAYRMLMDFEQLQPGDSVIQNASNSGV
GQAVIQIAAALGLRTINVVRDRPVIQ---KLSDRLKSLGAERVITEEELRRPEMKNFFKE
--MPQPRLALNCVGGKSSTELLRQLARGGTMVTYGGMAKQPVIASVVSWVRGEACLEPGQ
TPQPGHIPWH-------------------DSCLNRQCPIPGGESVPLSGA----------
----------------------
>tr|A3CE29|A3CE29_ORYSJ Putative uncharacterized protein OS=Oryza sativa subsp. japonica GN=OsJ_033551 PE=4 SV=1
CHAMVGMPCYLWRTLRSTRRVRRVHCHDDDNVEEGGGGWDSSLSDFAWSSSKDEEEEGST
STEGGEYGGHGGGMAAAARLLPVAAK-----------RLTTTARA---------------
-------RRLSTSTST-SPPATAVLYDQHGPPDKVLRVAELPAA-EIGERDVCVRMLAAP
INPSDLNRVEGVYPV--RPPLPAAVAGYEGVGQVHALGGAVDSRLLSPGDWVIPSPPSLG
TWQTYIVNPATAWHRVRSDVPPQYVATVTVNPLTALRMLCDFVNLAPGDTLVQNGATSIV
GQCVIQLAKLHGLHTINIIRDRPGSQ---EAKDKLKQLGADHVFTESQLDIKNIKSLLGA
--LPEPALGLNCVGGNAASVILKFLRQGGTMVTYGGMSKKPVTVSTSSFIFKDLSLRGFW
LQK-----WMSSDK---AEESRTMIDYLLDLVHEGKLKY-EMELTPFSDFHLALDKAL--
GKHGSQPKQVLKF---------
>tr|A7NZB3|A7NZB3_VITVI Chromosome chr6 scaffold_3, whole genome shotgun sequence OS=Vitis vinifera GN=GSVIVT00024445001 PE=4 SV=1
------------------------------------------------------------
-------------MALVRLATA-RTHYGSSFLCLRSESLPRCWSQ---------------
--------IRAFSAAM-SPPSSAVVYEHHGPPESVTRVVELPPV-EVKENDVCVKMLAAP
INPSDINRIEGVYPV--RPHVP-AVGGYEGVGEVHSLGSAVKG--LSPGDWVIPSPPSSG
TWQTYVVKEQSVWHKINKDVPMEYAATVTINPLTALRMLEDFGNLNPGDAIVQNGATSIV
GQCIIQLARIRGIHSINIIRDRVGSD---EVKEKLKGLGADEVFTESQLEVKNVKGLLAN
--LPEPALGFNCVGGNSATLVLKFLRQGGTMVTYGGMSKKPITVSTSSFIFKDLSLRGFW
LQK-----WMSSDK---AKESRKMIDYLLGLTQEGKIKY-EMELVPFSNFHAALDKAL--
GKFGSQPKQVIKF---------
>tr|A9P8M4|A9P8M4_POPTR Putative uncharacterized protein OS=Populus trichocarpa PE=2 SV=1
------------------------------------------------------------
-------------MALIMMRSV-ATTRRGFF------KLKRSYSG---------------
--------IRAFSSLLTSPPSKAVVYERHGPPDAVTRVIEMEGV-EVKEKDVCVKMMAAP
INPSDINRIEGVYPV--RPPLP-AIGGYEGVGEVLSVGSAVKH--LSPGDWVIPSPPSSG
TWQTYIVKEESVWHKISKDSPIEYAATITVNPLTALRMLQDFVTLNSGDCIVQNGATSIV
GQCIIQLARHRGIHSINIIRDRVGSD---EAKEMLKRLGADEVFTESQLEVKNIKGLLTN
--LPEPALGFNCVGGNSASLVLKFLRHGGTMVTYGGMSKKPITTSTSSFIFKDLSLRGFW
LQK-----LMNSDK---VNECRNSIDHLLCLAREGKLKY-EMELVSFGDFHTALDKAL--
GKLGSQPKQVLKF---------
>tr|A9RRM8|A9RRM8_PHYPA Predicted protein OS=Physcomitrella patens subsp. patens GN=PHYPADRAFT_118360 PE=4 SV=1
------------------------------------------------------------
-------------MQLLHS-----------------------------------------
-------GVVASSSIV-CPPATAAVYETLGSPDQVLRLVQMDGR-ELEDGEVCVKMLAAP
INPSDINRIEGTYPM--RPTVP-AVGGTEGVGVVVAVTPGVRN--LTIDDWVIPSHPHLG
TWATHIAKEEGAWCKVGQDVPLEYAATISVNPCTALRMLTDFVDLEAGDVVVQNGATSMV
GQCVIQLAHLRKIQTVNLVRDRSGVD---EVKARLSSLGAEHVFTEEELGKLDMKNFLKE
-IGAGAKLGLNCVGGSTATAVMKLLGEGGTLVTYGGMSKKPIKLATGPLIFKDIQLRGFW
LGK-----WKTKHS---NEDFAAMTKYLLELVRDDKLRY-ITEKVPFEDFNHALDKAM--
GKHGSAPKQVLVFK--------
>tr|B5X9B1|B5X9B1_SALSA Trans-2-enoyl-CoA reductase, mitochondrial OS=Salmo salar GN=MECR PE=2 SV=1
------------------------------------------------------------
-------------MAGFTGSCFLCFKIKVSRIASLLSKRTEVRRHTVCRTFTTGSTTRQQ
KLSSPRGSICRYSTESSINGCTALLYRNHGDPSQVVQLESMELP-SVGAKSVLVKLLAAP
INPSDINMIQGTYAI--LPDLP-AVGGNEGVAQILEVGSQVKA--LRPGDWVIPRDAGLG
TWRTAAVLAEDDVISLPNDIPLFSAATLGVNPCTAFRMLSDFEELKPGDTVIQNAANSGV
GQAVIQIAAARGIQTINVVRDRPDLT---QLIDRLKAMGASHVIKEETLRRHEMKELFKT
--CPRPKLALNGVGGKSATELLRHLQVGGSMVTYGGMAKQPVTVPVSALIFKNVKVKGFW
VTQ-----WKRTHSQ-DEGALRGMLDELCSLIRQGKLTAPACSEVGLQDFRKALDTAM--
QPFTSA-KQVLVV---------
>tr|Q28GQ2|Q28GQ2_XENTR Mitochondrial trans-2-enoyl-CoA reductase OS=Xenopus tropicalis GN=mecr PE=2 SV=1
------------------------------------------------------------
------------------------------------------------------------
----MWLGLRLFHRPFSSLAARGLVYEKHGEPLQVLRLKNVNIT-HPADNEVRVKMLAAP
INPSDINMVQGTYAL--LPQLP-AVGGNEGVGVVVEIGRHVSS--MRPGDWVVPVDAGLG
TWCTEAVFSEDSLVRVPSDIPVAGAATVSVNPCTAYRLLSDFETLRPGDTIIQNASNSGV
GQAVIQIATSLGITTINVVRDREDLS---SLIQRLRDLGADHVITEEQLRKPEMKDLFKN
--CPRPRLALNCVGGKSTTEMLRHLDYGGTMVTYGGMSKQPVTVPVSALIFKNVKLCGFW
VTQ-----WKKERAQTDREEIVKMIRDLCDLIRRGKLVPPPSTQRPLEDFSRALQDSQ--
TPFLSR-KQILIM---------
>tr|Q2HYK7|Q2HYK7_ICTPU Trans-2-enoyl-CoA reductase (Fragment) OS=Ictalurus punctatus PE=2 SV=1
------------------------------------------------------------
------------------------------------------------------------
--------------------------RTHGDPSQVIQLETLKLP-VLEAKSVLVKMLAAP
INPADINMIQGTYAI--LPDFP-AVGGNEGVGQVLEVGSQVQT--VKVGDWVIPRDAGLG
TWRTAAVFSEDDLVTVPSDISLLSAASLGVNPCTAFRMLSDFESLMPGDTVIQNAANSGV
GQAVIQIAAAKGIHTISVVRDRPDLQ---QLTDRLKAMGATYVIKEETLRKPEMKDIFKV
--CSRPKLALNGVGGKSATELLRHLQTGRTMVTYGGMAKQPVTVPVSALIFKDVKVLGFW
VTQ-----WKRDHKH-DGEALRVMWKSCA-------------------------------
----------------------
