# Supplementary material for: Subdivision of the MDR superfamily of medium-chain dehydrogenases/reductases through iterative hidden Markov model refinement
Source: BMC Bioinformatics. 2010 Oct 27;11:534. doi: 10.1186/1471-2105-11-534 (PMC2976758; doi:10.1186/1471-2105-11-534)
Supplement: Additional file 4 — MDR family alignment figures. Illustrations showing the mafft MSAs from Additional file 3: mdr-sequences. Red sequence identifiers denote sequences from UniProtKB/TrEMBL, while blue correspond to sequences from Swiss-Prot. The position cscores are shown in a bar plot under the MSA. Positions that contain gaps in over 90% of the sequences have been removed from the alignment in order to increase readability. [file 1471-2105-11-534-S4.ZIP › mdr/MDR008.mafft]

>sp|Q9HCJ6|VAT1L_HUMAN Synaptic vesicle membrane protein VAT-1 homolog-like OS=Homo sapiens GN=VAT1L PE=1 SV=2
--MA---------------------------KEGVEKAEETEQMIEK-------------
----EAGKEPAEGGGGDGSHRLGDAQEMRAVVL----AGFGGLNKLRL-FRKA-MPEPQD
GELKIRVKACGLNFIDLMVRQGNIDNPPKTPLVPGFECSGIVEALGDSVKGYEIGDRVMA
FV-NYNAWAEVVCTPVEFVYKIPDDMSFSEAAAFPMNFVTAYVMLFEVANLREGMSVLVH
SAGGGVGQAVAQLCSTVPNVTVFGTASTFKHEAIKD---SVTHLFD-RNADYVQEVKR--
--------------------------IS-AEGVDIVLDCLCGDNTGKGLSLLKPLGTYIL
YGSSN----MVTG---ETKSFFSFAKSWWQVEKVNPIKLYEENKVIAGFSLLNLLFKQGR
AGLIRGVVEKLIGLYNQKKIKPVVDSLWALEEVKEAMQRIHDRGNIGKLILDVEKTPTPL
MAN
>sp|Q8JFV8|VAT1_DANRE Synaptic vesicle membrane protein VAT-1 homolog OS=Danio rerio GN=vat1 PE=2 SV=1
--MSGEDAPAQQQN---------AEEQK---QQETKTPAESPKTESKPDPPPTSASTEAA
ATAAAAADTPAPAAE---KAPEEDTFTYRALVL----TGYGGYDKVKLQVKKG-KPALKS
GEVMVRVKMCGLNFADLMARQGLYDRLPSPPVTPGMECSGVIEAVGEEVTDRKVGDKVLV
LN-RSGMWQEVVVVASTHTFLMPEGMSFEEAAALPVNYITAYMMLFDFGHLRPNQSVLVH
MAAGGVGIAATQLCKTVNDVTVFGTASASKHEVISQ--GGVTHPIDYRTRDYVEEVRK--
--------------------------IS-PKGLDIVLDPLGGSDTHKGYNLLKPMGKLIS
YGAAN----MLAG---QKKNLFAVAKTWYQQFSVHTLSLIQGNRSVCGFHLGYL---DSE
TELIDQAMTAVMDLYRQGKVKPRIDSTYHLEQVGDAMRRMQERNNIGKIILTTEPMKEEE
KKE
>sp|Q62465|VAT1_MOUSE Synaptic vesicle membrane protein VAT-1 homolog OS=Mus musculus GN=Vat1 PE=2 SV=3
--MS-----AEREA---------AEAATVAAATEAGAETGTGAGEGAPSQPPTVEV----
----ASDPQPPPAPE---ASASASAPPLRCLVL----TGFGGYDKVKLQSRPAVPPAPGP
GQLTLRVRACGLNFADLMGRQGLYDRLPPLPVTPGMEGAGVVVAVGEGVGDRKAGDRVMV
LN-RSGMWQEEVTVPSAQTFLMPEAMTFEEAAALLVNYITAYMVLFDFGNLRPGHSVLVH
MAAGGVGMAALQLCRTVENVTVFGTASASKHEVLKE--NGVTHPIDYHTTDYVDEIKK--
--------------------------IS-PKGVDIVMDPLGGSDTAKGYHLLKPMGKVVT
YGMAN----LLTG---PKRNLMAMARTWWNQFSVTALQLLQANRAVCGFHLGYL---DGE
VELVNSVVTRLVALYNQGHIKPRIDSVWPFEKVADAMKQMQEKKNIGKVLLVPGPEKET-
---
>sp|P19333|VAT1_TORCA Synaptic vesicle membrane protein VAT-1 OS=Torpedo californica PE=1 SV=1
--MT-------------------------------------GEEVKEPKEQQEITE----
------------------VKEQEPEISYNAIVL----NGVGGYDKVKVEVKKG-VPTLKS
DEILVRVQACGLNFSDLLVRQGAFGKHHS----LGTECAGVVEAIGDLVIDRKVGDKIIM
LNIDGGLWTELVVTTVNRTFLMPDGMSFQEAAAISVNYTAAYVMIYDFANLRPSQSILIH
MAAGGVGIAATQLCKLVHDVTIFGTASPSKHETIKE--NGVTYPIDYTTLDYAEEVRK--
--------------------------IA-PKGVDIVLDPLGGADDSKGFGLLKPLGKLVL
YGSAN----QVTA---PKRSSLAAAKVWWHKFNIDALQLINSNKAVCGFHLGRT---DP-
-DHVAEVIRKLISLYKEGKIKPKVDSVWSFEQVGDAMRHMRNTRTLEKSSWSLKSRQLMP
QLE
>tr|B4DPX4|B4DPX4_HUMAN cDNA FLJ54106, moderately similar to Synaptic vesicle membrane protein VAT-1 homolog (EC 1.-.-.-) OS=Homo sapiens PE=2 SV=1
--MS-----DEREV---------AEAAT---------------GEDASSPPPKTEA----
----ASDPQHPAASEGA-AAAAASPPLLRCLVL----TGFGGYD----------------
----------------------------------------------------KAGDRVMV
LN-RSGMWQEEVTVPSVQTFLIPEAMTFEEAAALLVNYITAYMVLFDFGNLQPGHSVLVH
MAAGGVGMAAVQLCRTVENVTVFGTASASKHEALKE--NGVTHPIDYHTTDYVDEIKK--
--------------------------IS-PKGVDIVMDPLGGSDTAKGYNLLKPMGKVVT
YGMAN----LLTG---PKRNLMALARTWWNQFSVTALQLLQANRAVCGFHLGYL---DGE
VELVSGVVARLLALYNQGHIKPHIDSVWPFEKVADAMKQMQEKKNVGKVLLVPGPEKEN-
---
>tr|A3EXZ5|A3EXZ5_MACHI Putative vesicle amine transport protein (Fragment) OS=Maconellicoccus hirsutus PE=2 SV=1
------------------------------------------------------------
------------------------------------------------------------
---------------------------PKTPIILGFECSGDIEQVGENVKDFKVGDKVVA
LP-EFRAWAELVVVPSKYVFAIPSNMNYHDAAAITMNYIVAYILLFELGHLSAGKSVLFH
SAGGGVGQALVQLCKTVDDVKIFGVASKNKHEALQS--LGITHLLE-RGNDYVSEVRK--
--------------------------LA-PEGIDLVLDCLCGEECNRGYSLLKPMGKYIL
YGSAN----VVTG---ETKSIFSVAKSWWQVDKVSPVRLFEENKTISGFNLRHLMYQQNK
ADYVSGILNKIFDLWKQSKIAPVID-----------------------------------
---
>tr|A7RMP3|A7RMP3_NEMVE Predicted protein (Fragment) OS=Nematostella vectensis GN=v1g86996 PE=4 SV=1
--MA---------------------------ETEPKDTSEGTQTETKDEAEPVTEQ----
----------------PPKEVQPELHSMRSVVL----TGHGGNNKIKV-EKYA-RPKPMQ
GQVVVKVHACGVTFADLLQRQGHFPLAPKPPYVCGFECSGVVEELGEEVTGIDVGARVIC
LA-PYGMWTEYACVDAKMCYVMPEAMTFEEGAAIPITYLTAHLILFHLGNLGLRKSVLVH
MAAGGVGTAVTQICKSVEGVTVFGTASENKHEAIQA--QGVTHPIDYRKEDYVKKVRE--
--------------------------IS-PDGVDLVLDPLGGSETKRCYDLLKPMGALIH
YGMANNCKLLLTGNAAENKGMFKVSREWFSGASFQPSKMMSDNATVCGFSILRL---FNQ
HELLNTTMGEVMKLYNEGFVKPVIDSVLALEEAGKAMQKMHDRKNIGKMVLSPMKEPE--
---
>tr|B6M4Y1|B6M4Y1_BRAFL Putative uncharacterized protein OS=Branchiostoma floridae GN=BRAFLDRAFT_78257 PE=4 SV=1
--MP----------------------------GETAETAPAENATSQPDEPEKPA-----
----ADGEATKAAEDAAPEPEAPPEKEVRTVVL----SGYGGINKVKV-MRRS-EPKPAE
GEILVRVKACGLNFLDLMVRQGNLENPPKCPAVMGYECAGVVEALGEGVTGFEVGAHVLA
LS-NLGAWCELVAVPAKHCFQIPMRMSFEDAAAFPINFLTAYIMLFEIGNLKKGKSVLVH
SAGGGVGLAVAQLCKTVENVTVFGTASPHKHDTIKD---HFDHLFL-SGSDYTAEIRK--
--------------------------LS-PSGVDIVLDCLCGDDTNKGIALLKPMGKYVL
YGSSN----IVTG---ETRSFFSSAKAWWQVDKVNPVKLYDENKTIGGFQLLRLLYDQDQ
HELIRETMATLLDMFSNDRIKPVIDSCWAFEEVGEAMQKMHDHQNIGKLILDPGMDKTHK
TPA
>tr|B7QIJ3|B7QIJ3_IXOSC Quinone oxidoreductase, putative (Fragment) OS=Ixodes scapularis GN=IscW_ISCW023109 PE=4 SV=1
------------------------------------------------------------
------------------------------------------------------------
----------GLNFLDLMVRQGAIDNLPKTPFIMGFECSGEVEAVGEGVTDFKVGDRVAA
FA-EYKAWAELVTVPAKHAYVLPASMTFDDAAAVLMNYVVAYSLLFDIGNLREKQTVLVH
SVGGGVGHAVAQLCKTVPEVTLIGTASKNKHDALTN---LVTHLLD-HSSDYAQEVTK--
--------------------------IS-PDGVDLVLDCLCGEDCKKGYGLLKPLGRYIL
YGTSC----IVAG---ETKSFFSFAKSWWQVDKVSPIKLYDESKVIAGFNLRHLLYQQGM
HDYVKGVVVKVFDLFEKKKIQPVVDSSWAFEDVAEAMQKMHDHKNIGKLTLNPSLEPKPK
PQP
>tr|Q16S95|Q16S95_AEDAE Quinone oxidoreductase OS=Aedes aegypti GN=AAEL010668 PE=4 SV=1
--MP--------------------------------------HGLTS-------------
----TQQPFNNERGSFELLDNLTTTRLFVSFSLFRPAAQWSKIHKFKE-EKLA-ASIHLP
AGPIRGVVANGLNFQDLMVRLGAIDSPPKTPTILGFECAGEVEAVGEEVEGFKVGDRVVA
LP-EFRAWSELVAVPTKYVYHIPDEMTFQDAAAIVMNYLVAYILIFDLISLREGKSILLH
SVGGGVGQAIVQLARTIPNVTIFGVCSKGKHEALAA-TGLIDHLID-R-TDYVNEVRK--
--------------------------IT-TEGVDVVMDCLCGEECNRGYGLLKPMGKYIL
YGSSN----VVTG---ETKSFFSVARSWWQVDKVSPIKLFDENKSLAGFNLRHLLYQQDG
SAYVRSTVDKIFDLWKDGKVKPVVDSAWALEDVAEAMQKMHDRKNIGKLVLDPAMEPKPK
PAT
>tr|Q1HPK0|Q1HPK0_BOMMO Vesicle amine transport protein OS=Bombyx mori PE=2 SV=1
--MT---------------------ESTDAAATPAPEKTPTENGATE-------------
----TPQEETPEKSTEEKKDETPPPKEMRAVVL----TGFGGLKTVKI-LKKP-EPTVGE
GEVLIRVKACGLNFQDLIVRQGAIDSPPKTPFILGFECAGEIEQVGENVTNFKVGDQVVA
LP-EYRAWAELVSVPAQYVYALPEGMSALDAVAITTNYVVAYLLLFEMANLTPGKSLLVH
SAGGGVGQAVAQLAKTVENVTVFGVCSKSKHEALKTNNNNIDHLLE-RGSDYTSEVRK--
--------------------------VT-PDGVDIVLDCLCGEECNRGYSLLKPMGRYIL
YGSSN----IVTG---ETKSFFSAARAWWQVDKVSPIKLFDENKSLAGLNLRHLLFQHGR
GDTVRRAVHSVFTLWAQGKVKPIVDSTWALEDVGEAMQKMHDRKNIGKLVLDPSLEPKPK
PAT
>tr|Q7Q5E7|Q7Q5E7_ANOGA AGAP006478-PA OS=Anopheles gambiae GN=AGAP006478 PE=4 SV=4
--MT--------ETTEAPVVAQTAETKTPSPTNETAVVTPAENGHAEGGDAKTAVAGEEQ
----TNGGATPDEKAKAEEKKEDPPKEMRAVVL----TGFGGFKNVKI-LKKP-EPSPQA
GEVLIRVKACGLNFQDLMVRLGAIDSPPKTPTILGFECAGEIEAVGEEVEGFKVGDRVVA
LP-EFRAWSELVAVPTKYVYHIPDEMTFQDAAAIVMNYLVAYILIFDLVSLREGKSILLH
SVGGGVGQAIVQLARTVPNVTIFGVCSKSKHEALEA-TGLIDHLID-R-TDYVNEVRK--
--------------------------IT-TEGVDIVMDCLCGEECNRGYGLLKPMGKYIL
YGSSN----VVTG---ETKSFFSVARSWWQVDKVSPIKLFDENKSLGGFNLRHLLYQQDG
SEYVRSTVDKIFGLWKDGKVRPVVDSAWALEDVAEAMQKMHDRKNIGKLVLDPSMEPKPK
PAT
>tr|Q3I1S9|Q3I1S9_PANTR Vesicle amine transport protein 1 (Fragment) OS=Pan troglodytes GN=VAT1 PE=4 SV=1
-----------REV---------AEAAT---------------GEDASSPPPKTEA----
----ASDPQXXAASEGAAATAAXSPPLLRCLVL----TGFGGYDKVKLQSXXAAPPAPGX
XQLTLRLRACGLNFADLMARQGLYDRXXXXPVTPGMXXAXXXXXXXXXXXXXKAGDRVMV
LN-RSGMWQEEVTVPSVQTFLMPEAMTFEEAAALLVNYITAYMVLFDFGNLRPGHSVLVH
MAAGGVGMAAVQLCRTVENVTVFGTASASKHEALKE--NGVTHPIDYHTTDYVDEIKK--
--------------------------IS-PKGVDIVMDPLGGSDTAKGYNLLKPMGKVVT
YGMAN----LLTG---PKRNLMALARTWWNQFSVTALQLLQANRAVCGFHLGYL---DGE
VELVSGVVARLLALYNQGHIRPHIDSVWPFEKVADAMKQMQEKKNVGKVLLVPGPEKEN-
---
>tr|A4X874|A4X874_SALTO Alcohol dehydrogenase, zinc-binding domain protein OS=Salinispora tropica (strain ATCC BAA-916 / DSM 44818 / CNB-440) GN=Strop_2630 PE=4 SV=1
------------------------------------------------------------
---------------------------MRAVWI----TKAGGPEVLAV-RETP-DPQPDR
GEVRIAVRACGLNFAEVMARQGLYPDAPKPPSVVGYEVAGVVDTVGAEVTGLEVGQRVLA
LV-RFGGHADTVCVPAARVLPMPDGLDFIEGAAIPVNYLTAYHMLFRVANLRPEARVLVH
MAAGGVGTAVLQLCRTVPGVVTFGTASAAKHDVLRE--EGCTHPIDYRTEDYVTRVRE--
--------------------------LTGGEGLDLVLDSLGGRDWKRGMSLLRPVGQLIA
YGFAN----LSTG---ERRSIRRLVGQLTGVPLLTPYGMMDRNHTVSGVNLGHL---WER
TDLLREELTAILNLWRDGAIKPRIDQVYPFEEAAAAHRRIGERRNVGKVVLVP-------
---
>tr|A0JM50|A0JM50_XENTR Putative uncharacterized protein MGC146642 OS=Xenopus tropicalis GN=vat1l PE=2 SV=1
--MA---------------------------KERPEKADETEQMIER-------------
----EVGKEAAEGGG------AGDGRDMRAVLL----SGFGGLNKLRV-ARKV-MPEPQE
GELKIRVKACGLNFIDLMVRQGNIDNPPKTPLVPGFELSGIVEAIGGNVTGFEIGDRVMA
FT-NYNAWAEVACTPAEFVYKIPDDMSFSEAASFPMNFVTAYMMLFEVANLREGMSVLVH
SAGGGVGQAVAQLCSTIPNVRVFGTASSFKHEAIKN---SLTHLFD-RNADYVQEVKR--
--------------------------IS-PDGVDIVLDCLCGENTGKGIGLLKPLGTYIL
YGSSN----MVTG---ETKSFFSFAKSWWQVEKVNPIKLYEENKVMAGFSLLNLLFKQGR
AGVIKGVVDKLLALYNQKKIKPLVDSLWALEEVKEAMQRIHDRGNIGKLILDVEKAPTPL
MAN
>tr|A1A646|A1A646_XENLA LOC100036826 protein (Fragment) OS=Xenopus laevis GN=LOC100036826 PE=2 SV=1
--MS-----AQASA---------PAQPE---HQPPPCDELKAEESNKPDEPQ---E---Q
PDTAA-AATPAAAAE---EEAAQVEITYKSLVL----SAHGGYDKVKLQVKKG-SPAPKA
GEVLVRVKACGLNFADLMARQGVYDRLPSLPVSLGMECAGIVEELGEGVTDRQVGDKVMV
LN-RFGLWQELVTIQTNHTFLMPGGMSFEEGAAFLVNYITAYMILFHFGNLRPNQSVLIH
MAAGGVGTAAVQLCKTVDNITIFGTASASKHENLKE--NGVSHPIDYRGNDYVEEVRK--
--------------------------VS-PKGVDIVMDPLGGTDTCKAFNLLKPMGKLVI
YGAAN----LLTG---QKKNLMALAKSWWNQFSVTAMQLIGANKAVCGFHLGHL---DEE
LELITSVVTTLLDLYKQGKIKPKIDTMFSFEQVGDAMRQMQEKKNVGKVVLIPDMPKEEN
ATE
>tr|Q4S935|Q4S935_TETNG Chromosome 3 SCAF14700, whole genome shotgun sequence. (Fragment) OS=Tetraodon nigroviridis GN=GSTENG00022076001 PE=4 SV=1
--MT-LSAPCLEKTHLPSSKTLWTRSRR---QNLPRSPKTSPPRRSRRLRPPLTRR----
-------RPPAAAAE---KVPEEETFTYRALVL----TGYGGYDKVKLQVKKG-KPALKA
GELLVRVKACGLNFADLMARQGLYDRLPSPPVSPGMECAGVVEAVGDEVTDRKVGDKVMV
LN-RFGLWQEVVVAPANHTFLIPEGMSFEQAAALPVNYITAYMMLFDFGNLRPNQSVLVH
AAAGGVGIAATQLCKTVKDVTVFGTASASKHETISE--GGVTHPIDYRTKDYVEEVRK--
--------------------------LS-PKGLDIILDPLGGSDTHKAYNLLKPMGKLIT
YGAAN----MLAG---QKKNLIAVAKNWYHQFSIHTLSLIQGNKSVCGFHLGYL---DGE
TELITQAMNTILDLYKEGKIKPRIDSTWHFEQVGDAMRKMQERNNIGKVILTTEPMPEEE
K--
>tr|Q4SIB0|Q4SIB0_TETNG Chromosome 5 SCAF14581, whole genome shotgun sequence. (Fragment) OS=Tetraodon nigroviridis GN=GSTENG00017766001 PE=4 SV=1
SDMA---------------------------KEGAEMTEETEYMIDR-------------
----NAGKEA------ESLESTRDAKEMRAVLL----TAFGGLNKLRM-TRRA-MPELLD
GEVKIRVKACGLNFLDLMVRQGTIDNPPKPPVVPGFECSGIVEAMAENSEGFEIGDRVMA
FV-NCNAWAEVVCTPAEFVYKMPDEMTFSEPPAFTMNFVAAYMMLFEVANLREGMSVLVH
SAGGGVGQAVAQLCSTVPNVTVFGIASCFKHAAIRD---SVTHLFN-RNVDYTQEVKKAT
CVDLEIGKTSCPTVIPVDLTHFSLVRIS-PEGVDIVLDCLCGENTGKGLNLLKPLGTYIL
YGASN----MVTG---ETKSFFSFAKSWWQVEKVNPIKLYEENKVIAGFSLLNLLFKHRK
CGLVRSVMDKLLCLYEQKKIRPVVDSLWALEEVKEAMQRIHDRGNIGKLILDVEKAPTPL
MAS
>tr|Q66KE1|Q66KE1_XENTR VAT1 protein (Fragment) OS=Xenopus tropicalis GN=VAT1 PE=2 SV=1
--MS-----AQANA---------PTQPE---QQ-PPCEDVKQAEESKPEEPQPQEQ---Q
PDTAAEAAAPAQEEE---AAAAQPEKTYKSLVL----SAHGGYDKVKLHTKKG-SPTPKA
GEVLVRVKACGLNFADLMARQGVYDRLPSLPVSLGMECAGIVEELGEGVTDRQVGDKVMV
LN-RFGLWQELISIQTNHTFLMPDGMSFEEGAAFLVNYITAYMILFHFGNLRPNQSVLIH
MAAGGVGTAAVQLCKTVENITIFGTASASKHESLKE--SGVSHPIDYRSNDYVEEVRK--
--------------------------VS-PKGVDIVMDPLGGTDTCKAFNLLKPMGKLVI
YGAAN----LLTG---QKKNLMALAKSWWNQFNVTAMQLINANKAVCGFHLGHL---DDE
LELITGVVVTLLDLYKQGKIKPKIDTMFSFEQVGDAMRQMQEKKNVGKVILIPDMPKEEG
EKD
