# Supplementary material for: Subdivision of the MDR superfamily of medium-chain dehydrogenases/reductases through iterative hidden Markov model refinement
Source: BMC Bioinformatics. 2010 Oct 27;11:534. doi: 10.1186/1471-2105-11-534 (PMC2976758; doi:10.1186/1471-2105-11-534)
Supplement: Additional file 4 — MDR family alignment figures. Illustrations showing the mafft MSAs from Additional file 3: mdr-sequences. Red sequence identifiers denote sequences from UniProtKB/TrEMBL, while blue correspond to sequences from Swiss-Prot. The position cscores are shown in a bar plot under the MSA. Positions that contain gaps in over 90% of the sequences have been removed from the alignment in order to increase readability. [file 1471-2105-11-534-S4.ZIP › mdr/MDR009.mafft]

>sp|O97764|QOR_BOVIN Zeta-crystallin OS=Bos taurus GN=CRYZ PE=2 SV=2
-------MATGQKLMRAIRVFEFGGPEVLKLQSDVAVPIPKDHQVLIKVQACGVNPVDTY
IRSGTHNIKPLLPYTPGFDVAGIIEAVGESVSAFKKGDRVFTTRTISGGYAEYALAADHT
VYTLPEKLDFKQGAAIGIPYFTAYRALLHSACVKPGESVLVHGASGGVGIAACQIARAYG
LKVLGTASTEEGQKIVLENGAHKVFNHKEADYIDKIKKSVG--EKGVDVIIEMLANVNLS
NDLNLLSHGGRVIVVGSRGTIEINPRDTMTKESSIKGVTLFSSTKEEFQQFAAALQAGME
IGWLRPVIGPQYLLEKATQAHENIIHSSGATGKMILLLN
>sp|P11415|QOR_CAVPO Quinone oxidoreductase OS=Cavia porcellus GN=CRYZ PE=1 SV=1
-------MATGQKLMRAIRVFEFGGPEVLKVQSDVAVPIPKDHQVLIKVHACGINPVETY
IRSGTYTRIPLLPYTPGTDVAGVVESIGNDVSAFKKGDRVFTTSTISGGYAEYALASDHT
VYRLPEKLDFRQGAAIGIPYFTACRALFHSARAKAGESVLVHGASGGVGLAACQIARAYG
LKVLGTAGTEEGQKVVLQNGAHEVFNHRDAHYIDEIKKSIG--EKGVDVIIEMLANVNLS
NDLKLLSCGGRVIIVGCRGSIEINPRDTMAKESTISGVSLFSSTKEEFQQFASTIQAGME
LGWVKPVIGSQYPLEKASQAHENIIHSSGTVGKTVLLM-
>sp|Q08257|QOR_HUMAN Quinone oxidoreductase OS=Homo sapiens GN=CRYZ PE=1 SV=1
-------MATGQKLMRAVRVFEFGGPEVLKLRSDIAVPIPKDHQVLIKVHACGVNPVETY
IRSGTYSRKPLLPYTPGSDVAGVIEAVGDNASAFKKGDRVFTSSTISGGYAEYALAADHT
VYKLPEKLDFKQGAAIGIPYFTAYRALIHSACVKAGESVLVHGASGGVGLAACQIARAYG
LKILGTAGTEEGQKIVLQNGAHEVFNHREVNYIDKIKKYVG--EKGIDIIIEMLANVNLS
KDLSLLSHGGRVIVVGSRGTIEINPRDTMAKESSIIGVTLFSSTKEEFQQYAAALQAGME
IGWLKPVIGSQYPLEKVAEAHENIIHGSGATGKMILLL-
>sp|Q28452|QOR_LAMGU Quinone oxidoreductase OS=Lama guanicoe GN=CRYZ PE=2 SV=1
-------MATGQRLMRAIRVSEFGGPEVLKLQSDVAVPIPEEHQVLIKVQACGVNPVDTY
IRSGTYSRKPRLPYTPGLDVAGLIEAVGERVSAFKKGDRVFTTSTVSGGYAEYALAADHT
VYKLPGELDFQKGAAIGVPYFTAYRALLHSACAKAGESVLVHGASGGVGLAACQIARACC
FKVLGTAGTEEGQRVVLQNGAHEVFNHREDINIDKIKKSVG--EKGIDVIIEMLANVNLS
NDLNLLSQGGRVIIVGSKGPVEINPRDTMTKESSIKGVTLFSSTKEEFQQFAAALQAGME
IGWLRPVIGSQYPLEKVAQAHEDLTHSSGAAGKVVLLLK
>sp|P47199|QOR_MOUSE Quinone oxidoreductase OS=Mus musculus GN=Cryz PE=2 SV=1
-------MATGQKLMRAIRVFEFGGPEVLKLQSDVVVPVPQSHQVLIKVHACGVNPVETY
IRSGAYSRKPALPYTPGSDVAGIIESVGDKVSAFKKGDRVFCYSTVSGGYAEFALAADDT
IYPLPETLNFRQGAALGIPYFTACRALFHSARARAGESVLVHGASGGVGLATCQIARAHG
LKVLGTAGSEEGKKLVLQNGAHEVFNHKEANYIDKIKMSVGDKDKGVDVIIEMLANENLS
NDLKLLSHGGRVVVVGCRGPIEINPRDTMAKETSIIGVSLSSSTKEEFQQFAGLLQAGIE
KGWVKPVIGSEYPLEKAAQAHEDIIHGSGKTGKMILLL-
>tr|B6NHZ5|B6NHZ5_BRAFL Putative uncharacterized protein OS=Branchiostoma floridae GN=BRAFLDRAFT_95350 PE=4 SV=1
--------------MRAVVVREFGGPEVLKV-EEVAVPQAEGKQVLIKVSAVGVNPVETY
IRSGTHNIKPPLPWTPGCDVAGVVEEVGKEATKFQKGDRVFTRGSVTGAYAEFTVAEEDT
TFRLADRLSFQQGAAIGVPYMTAYRALFHRTHGKPGETVLVHGASGGVGLAAVQLAKAHG
MVVMGTAGSSEGMELVKKNGAAHVFNHREEGYMDKIMAATA--GVGVDLIIEMLANVNLE
KDLELLARHGRVGVVGNRGPTQINARAAMTKETSIIGVMLYHMDATELGETVAALYAGFT
QGTLNPVVGREYSLEQAPEAHKDIIETKSAMGKVVLTV-
>tr|Q19QT8|Q19QT8_PIG Zeta-crystallin OS=Sus scrofa GN=CRYZ PE=2 SV=1
-------MATGQRLMRAIRVFKFGGPEVMKLQSDVAIPIPKDNQVLIKVHACGVNPVDTY
IRSGTHNMKPLLPYTPGLDVAGIVEAVGEHVSSFKKGDRVFTVSTLSGGYAEYALAADDT
VYMLPEKLDFKQGAAIGIPYFTACLALLHSACVKAGEIVLIHGASGGVGIAACQIARAYG
LKVLGTAGTEEGQNIVLQNGAHEVFNHREVNYIDKIKKSVG--EKGIDVIIEMLANVNLS
NDLNLLSHGGRVIIVGSRGPIEINPRDTMTKGSSIKGVALYSSTKEEFQQLAAALQAGME
VGWLRPVIGPVYPLEKAAQAHEDIIHSRGATGKMILLLK
>tr|A5G6Q1|A5G6Q1_GEOUR Alcohol dehydrogenase, zinc-binding domain protein OS=Geobacter uraniireducens (strain Rf4) GN=Gura_3312 PE=4 SV=1
--------------MKAIKVHEFGPPEAMRL-EEVPDPQPGPGQVVVKVHAVGVNPVDTY
IRAGLYPVKLTMPYTPGLDAAGVVESIGSGVSRCKVGDRVYTAGTVSGAYAEKALCEESQ
VHMLPEQVSFSQGAGVNVPYAAAYRALYHRAGAKAGEVVLVHGASGGVGIASVQLARAAG
MTVIATAGTERGKLLVLEQGAHYVLDHHALGYLDQALALTD--GHGVDVLLEMLANVNLG
KDLRVLANGGRVVVIGSRGTVEIDPRDAMGRDASILGMSLFNASKREMASIHAALGAGLA
NGTLRPVVSRELTLAEAPAAHHAVLETS-SCGKIVLIP-
>tr|A5PN39|A5PN39_DANRE Novel protein similar to vertebrate crystallin, zeta (Quinone reductase) (CRYZ, zgc:110776) OS=Danio rerio GN=CH211-215B16.2 PE=4 SV=1
--------MAASRLMRAVRVSEFGGPSVLKLCSDLPVPSPGQKQVLIRVHACGVNPVETY
IRSGSYARKPSLPYTPGSDVSGVVEAVGEGVCLLQAGDRVFTTGTVTGGYAEYTVASEDT
VHKLPDSLNYCQGAAMGVPYFTAYRALVHKAHAKPGETVLIHGASGGVGIAACQIARAFG
LKVLGTAGTPEGMKLVLNNGAHLAFNHREKDYLEKIKDTTN--GLGVNVIIEMLSNVNLS
NDLQLLDFGGRVIIVGSRGPIEINPRDTMMKESSVIGVALHFATKSETSECAAALYAGME
AGWLKPVIGPEYTLDKVAQAHEDIINSPGASGKMILTM-
>tr|B5X877|B5X877_SALSA Quinone oxidoreductase OS=Salmo salar GN=QOR PE=2 SV=1
------MMATTPKLMRAIRVSEFGGPSVLKLCSNIPVPNPGQKQVLIHVHACGVNPVETY
IRSGTYARKPSLPYTPGTDVSGVVEAVGDRVQLLQAGDRVFTTATETGGYAEYTVVSEDC
VHRLPDPLDYKQGAAIGIPYCTAYRALFHKAHAKAGETVLIHGASGGVGVAACQMARALG
LRVLGTAGTTEGLELVLRNGAHQAFNHKEEGYTSKIMDATK--GQGVNVIVEMLSNVNLS
NDLQMLAYGGRVTVVGSRGPIEINPRDTMAKESSIIGVALPYATVEEKAECAAALFAGMD
AGWLKPAVGKQYTLDMAYQAHIDIIDCPGASGKMVLTM-
>tr|Q4T922|Q4T922_TETNG Chromosome undetermined SCAF7648, whole genome shotgun sequence OS=Tetraodon nigroviridis GN=GSTENG00004955001 PE=4 SV=1
-----------MRPLGAPSLLWSGGPPART--QTVSTPGP---QVLIRVHACGVNPVETY
IRAGWYPRKPTLPYTPGTDVAGVVESVGEGVTAVKAGDRVFTTATVSGGYAEYAVADHDC
VYRLPDALDFAQGSAIGVPYFTAYRALVQKAHIKPGESVLVHGASGGVGVAACQLSRALG
LSVLGTAGTPEGLKLVLSNGAHQAFNHREEDYTHKIMEQTS--GRGVDVIVEMLSNVNLC
KDLQMLALGGRVVIVGCRGSIEINPRDIMTKESSIIGTVLPFATPEERKECAAYLFAGME
AGWLRPVVGSRYPLDQAAQAHHDIIESPGAAGKMVLTM-
>tr|Q5ZHT3|Q5ZHT3_CHICK Putative uncharacterized protein OS=Gallus gallus GN=RCJMB04_33h20 PE=2 SV=1
-----MAAAAARGAMRAVRVFEFGGPEVLRLQADVPIPSPEDAQVLIKVHACGVNPVETY
IRSGNYARKPALPYTPGSDVAGVIEGVGGRVTAFKKGDRVFTSATLSGGYADYAVAEADT
VFPLSDKLSFSQGAAIAIPYFTAYRALFLKGHAKAGESVLIHGASGGVGIAACQIARVYG
LKVLGTAGTEQGMNVVLRNGAHQAFNHREANYLDKIMEYTK--MQGVNIIIEMLSNVNLA
ADLHLLSHAGRVMVVGCRGPIEINPRDTMNKESSIRGVSLFLQTEEERRECVRAVLDGIE
SGWLKPVVGPEYPLQEVAKAHEDIIHSSGARGKMVLLP-
>tr|Q6DEC5|Q6DEC5_XENLA LOC445846 protein (Fragment) OS=Xenopus laevis GN=LOC445846 PE=2 SV=1
PRVRPRVRASISRVMRAIRVFEFGKADVLKLCTDLPLPSPVENQVLIRVHACGINPVETY
IRAGTYARKPTLPYTPGTDVAGVIESVGNDVTSFKRGDRVFATSTITGGYAEYTIASADT
VYPLPDVLSFKQGAAIAVPYFTAYRALFSKANGRPGEVVLVHGASGGVGIAACQIARAYG
FQVFGTA-TPEGLNYALKNGAHKVFNHKEKDYIDKIQDATG--GRGVNIILEMLSNVNLS
YDLKLLSAGGRVIIIGCRGPIEINPRDTMAKETSIIGVSLFSATKEDRMETAAALFGGME
AGWLKPLIGPEYPLEKASQAHEDIIQNSGATGKMVFVI-
>tr|Q98TD4|Q98TD4_HYLJA Zeta-crystallin OS=Hyla japonica PE=2 SV=1
-------MASVDRFMRAIRVNEFGKPDVLKLMTDVPVPSPGENQVLIRVHACGINPFESY
IRSGLFAWRPSLPYTPGSDTSGVVEAVGRNVTGFKKGDRVFTRSTITGGYAEYTVACEDM
VYHLPDHLNFKQGAALAIPYFTAYRALFQKAHAKPGELILIHGASGGVGIAACQLARAYG
FKVFGTAGTPKGLNLVMQNGAHKVFNHREKDYIEKIQEAAG--GEGVDVILEMLANCNLC
NDLKLLSYGGRVVVLGSQGSVDINPTDIIAKETSIIGHSLYSSTKEEWKEARAAIFGGME
SGWLKPLIGPEYPLEKASQAHEDLTQDSGATGKMVLVL-
