# Supplementary material for: Subdivision of the MDR superfamily of medium-chain dehydrogenases/reductases through iterative hidden Markov model refinement
Source: BMC Bioinformatics. 2010 Oct 27;11:534. doi: 10.1186/1471-2105-11-534 (PMC2976758; doi:10.1186/1471-2105-11-534)
Supplement: Additional file 4 — MDR family alignment figures. Illustrations showing the mafft MSAs from Additional file 3: mdr-sequences. Red sequence identifiers denote sequences from UniProtKB/TrEMBL, while blue correspond to sequences from Swiss-Prot. The position cscores are shown in a bar plot under the MSA. Positions that contain gaps in over 90% of the sequences have been removed from the alignment in order to increase readability. [file 1471-2105-11-534-S4.ZIP › mdr/MDR013.mafft]

>sp|O06012|ADHB_BACSU Uncharacterized zinc-type alcohol dehydrogenase-like protein adhB OS=Bacillus subtilis GN=adhB PE=3 SV=1
---------------------------------------------------MKAVTYQGI
KNVVVKD-VPDPKIEKSDDMIIKVTSTAIC-GSDLHLIH---------GFIPNMQEDYVT
GHEPMGIVEEVGS--GVT--KLKKGDRVIIPFNIACGECFFCKNQLESQCDQSND--NG-
-----------EMGA-YFGYSGQTGGYPGGQAEYLRVPFANFTHFKIPE--SCEEPDEKL
SVIADAMTTGFWS-VDNAGVKK--G-DT-VIVLGCGPVGLFAQKFC---WLKGAKRVIAV
DYVN--YRLQHAKRTN------KVEIVN-FEDH-------E-N--TGNYLKEITKG--GA
DVVIDAVGMDGKM---SD------------LEFL-ASGL--K--------LHG--GTMSA
LVIASQAVRKGGTIQITGVYGGRY-------NGF---PLGDIMQRNVNIR-SGQAPVIHY
MPYMFE-LVSTG--KIDPGDVVSHV-LPLS-EAKHGYDIFDSKMDD-------CIKVVLK
P-----------
>sp|P47734|FADH_METMR S-(hydroxymethyl)glutathione dehydrogenase OS=Methylobacter marinus GN=fdh PE=3 SV=2
---------------------------------------------------MKALCWHGK
YDVRVDT-VPDPIIVDPTDAIVKITATAIC-GSDLHLYD---------GYMPTMESGDIL
GHEPMGEVVEVGS--EVT--SLKTGDRVVVPFTISCGHCFFCEKTLYSCCDTSNP--NAD
MA-R-KAMGH-SPAG-IFGYSHMLGGFAGGQAEYLRVPYADVGPIKITS----DLPDDKV
LFLSDIFPTGYMA-AENAQIEP--G-DT-VAVWGCGPVAQFVIQSC---WMLGAGRVIAI
DRVP--ERLTMAQEHG------KAEIID-FEEE---------D--VYDRLMAMTNG-RGP
DCCIDAVGCEAHG---AG------SF-DAVLDKA-KAAL--Y--------LGT--DRPHV
LREAIMCCRKGGTVSIPGVYVGLL-------DQL---PMGAAMNKGLTLK-MGQTHVQRY
LEPLLE-KIEED--QIDPSFVITHS-LGLD-EGPQAYKTFRDKEDG-------CIKVVLK
P-----------
>sp|Q9P6I8|YHG1_SCHPO Zinc-type alcohol dehydrogenase-like protein C1198.01 OS=Schizosaccharomyces pombe GN=SPBC1198.01 PE=2 SV=1
-----MEYLTNLKTNIMDKQLGHREVSE----------GSTQPKPDPSGATMKACVWDGP
LNVKIAE-VPKPTITHPKDVIVKTTACTICSGSDSHIFS---------GEMPGIEKGAIL
GHESCGIVAEKGD--EVN--NLEIGDRVVIAFDLACGQCSFCKRHEYAACDTTND--SKL
M--D-VNYGS-HHSA-IFGYTKLLGDVPGCQAEYIRVPFAEINCCKLPD----DIPDSEG
LFMSDVLCTSLHA-CTLGEVKK--G-DT-VAIWGMGPIGLYAGRWA---QILGASKVIGI
EVVP--ERIELARQKF------GFTVID-RNEV-------S-D--VPKKIMELVSN--GV
DCAIEASGFRFST---SI------------LHKV-ERAVG----------LET--DSPDM
ITECLNAVRKYGHVSIIADYVGTS-------NQF---PIGHVVMKHLTIR-SGQCPCQNY
FGYVID-NIRSG--KIDPRWMVTNK-IKFD-DLPDAYNKLFYKEDG-------YVKVYCD
MTE---------
>tr|A1C4U2|A1C4U2_ASPCL Alcohol dehydrogenase, putative OS=Aspergillus clavatus GN=ACLA_001210 PE=3 SV=1
-------MAVSRAAAAVEKVVGHDD-TAVFTTDVSN--YAKKDYGEETDTRIKATTWQGK
NSVEVVE-MPKPRVIDEGDVIVQVTGSTIC-GSDLHLYH---------GVIPEVEKGDVL
GHEFCGVVDSVGP--GVK--NVKVGDRVVASFPIACGDCMNCKKGLTSACERTNS--STL
A--N-ALYGK-RTAG-IFGYSHFTSGFAGGQAEYVRVPGGDVNLLQLPP----DVPDEKG
LYLSDVIATSYHC-VVDTGVQE--G-DV-VAIWGAGPIGQMCVKFS---FDQGASRVILI
DGGEGAWRLDFVKSKIP-----KVETLD-FTRLPRG----E-S--VTSQLKKMVHG--GP
DVALECAAGEYAK---GW------------LHYF-ETLLG----------MET--DTSEL
LNEMITSVRPFGRVGVTGIYAGFT-------NHF---NIGALMQTGVRFIGNGQAPVHKY
WKHLLE-LIQRG--EIDPLDMVTHR-VRLE-DMEEVYALFDKREKG-------MQKVFVQ
TRFSASPAPGSP
>tr|A1CZS5|A1CZS5_NEOFI Alcohol dehydrogenase, putative OS=Neosartorya fischeri (strain ATCC 1020 / DSM 3700 / NRRL 181) GN=NFIA_038190 PE=3 SV=1
-------MAASQAAGLVEKVIGHGD-NAAVTTDVSN--YSKNEYGQGTGGRIKATTWQGK
NSIKVVE-MPKPRVIDEADVIVKVTGSTIC-GSDLHLYH---------GVIPELEKGDVL
GHEFCGVIESVGP--GVK--NIKTGDRVVAAFPIACGNCMNCKKQLTSACERTNS--NSI
A--N-ALYGK-RTAG-IFGYSHFTAGFAGGQAEYVRVPEGDVNLLQLPD----DVPFEKG
LYLSDVLATSYHC-VTDTGVDK--G-DV-VAIWGAGPIGQMCAKFS---FDQGASRVILI
DGGEGAWRLDFVKSKIP-----KVETLD-FTKLPRG----E-S--VTSELKKRVHG--GP
DVALECAAGEYAK---GW------------LHYF-ETLLG----------MET--DTSEI
LNEMITSVRPFGRVGVTGVYAGYT-------NHF---NVGAMMQTGVRLIGNGQAPVQKY
WKHLLE-LIQKG--EINPLDMVTHR-MRLE-DMEKVYALFDKREEG-------MQKIFVQ
TRFSAPPAAGSP
>tr|A2QUN8|A2QUN8_ASPNC Contig An09c0210, complete genome OS=Aspergillus niger (strain CBS 513.88 / FGSC A1513) GN=An09g06270 PE=3 SV=1
-------MAATQAANLVEKAVGHSG-NASVTTDVSN--Y-YGEYGQETGEKIKATIWTGK
NHVEVVE-MPKPRIVDEDDVLVKVTGSTIC-GSDLHLYH---------GVIPQLEKGDVL
GHEFCGVVESVGP--GAK--SVKVGDRVVAAFPIACGECRNCKKQLTSQCERTNQ--NSV
T--N-AMY------G-IFGYSHFTGGFAGGQAEYVRVPYGDVNLLKLPD----DVPDEKA
LYLSDVLATSYHC-VVDTGVTE--G-DV-VAVWGAGPIGQMVASFS---FSQGASRVILI
DGGEGAWRLDFVQSKLP-----KLETLD-FTKLPRG----E-S--ITSQLKKMVPG--GP
DVALDCTAGEYAK---GW------------AHYF-EMLLG----------MET--DTSEM
LNEMITAVRPFGRVGVTGVYAGYT-------NHF---NIGALMQTGVRLIGNGQAPVQKY
WKYLLE-QIQKG--EINPLDIVSHR-VRLE-DMDKLYELFDHREGG-------IQKVFVQ
TKYSAHPSTGSP
>tr|A6QT70|A6QT70_AJECN Putative uncharacterized protein OS=Ajellomyces capsulata (strain NAm1 / WU24) GN=HCAG_00576 PE=3 SV=1
-------MATSRAANVLE--TGRKE-DASIAQGVSNPARDKQKSADPSGETMKALVWLGK
NDVAVVD-VSKPKIIEDTDAILKVTGTTIC-ESDLHLYH---------GSVVQMQKGDIM
GHEFCGEVESVGV--SVK--NLKKGDRVVAPFQIACGDCKYCKQKLSSQCERTNA--SQL
E--N-EMYGS-RTVG-MFGYSHLTGGFAGGQAEYVRVPYAETNLLPLPA----NVPDEKG
LYLSDVLGTAWHC-VVDTGVQE--G-DV-VAIWGAGPIGQMCAEFS---FMHGADRVIII
DGGAGAWRLGFVKEKLP-----RVETVD-FSTLRSG----E-S--VTSVLKEMVRGGQGP
DVALECAAGEYAK---GW------------AHYI-EIILG----------AET--DTSEI
LNEMVTSVRNFGRCGITGIYVGY---------------------RGVRLIGNGQAPIQKY
WEHLLS-LVKSG--ELDPLQMVSTR-VKLE-DLDLLYRMCDERKKG-------IQKVFVQ
TKFSKEPCPGSP
>tr|A6RSY3|A6RSY3_BOTFB Putative uncharacterized protein OS=Botryotinia fuckeliana (strain B05.10) GN=BC1G_03556 PE=3 SV=1
-------MALSQAAALLEKVVGHDI-NAITEQDVTNPARDRQKYADPSGETMKALCWMGK
NTVKIQE-VPKPRVVEDRDVILKVTGSTVC-GSDLHLLH---------GSVVELEKGDIL
GHEFCGEVESMGP--GVK--GLKKGDRVVASFQIACGDCYYCEKKQSSQCEKTNS--NTI
E--N-GMYGG-RTAG-MFGYSHFTGGFAGGQAEYVRVPFGDVNLLKLPS----NVPDEKG
LFLSDVICTSWNC-VVDTGVNK--G-DV-VAIWGAGPIGQMSAEFA---FMNGASRVIMI
DSN---WRLDFVKSKIP-----KVELLD-YSKLPRG----T-S--VTTKLKEMVP--RGP
DVALECVAGEYAK---GW------------AHYF-EMLLG----------MET--DTSEI
INEMITSVKNFGRCGVTGVYVGYT-------NHF---NIGSLMERGVRLIGNGQAPVHMY
WEKLLE-MIEKN--EFDPLQMVSHR-VSLD-ELDDVYYKFEKKEDG-------MQKVFVQ
TKFSAPAAPGTP
>tr|A7UXA0|A7UXA0_NEUCR Putative uncharacterized protein OS=Neurospora crassa GN=NCU11395 PE=3 SV=1
-------MATAQLAYGVEKIVGNGP--EQIKQDVSA--YDPSKGTGDASELMKALVWEGA
KKVQVVE-VPKPKIVEPTDVILKVTGSTIC-GSDLHLYH---------GAVMQMNKGDIL
GHEFCGIVEQVGP--AVQ--KVKPGKRYVVSFQIACGNCFFCKNKLSSQCEVTNS--NSQ
M--K-AMYGG-RTAG-IFGYSHLTGGFAGGQAEYVRVPLADANMLEIPD----DVPDEKA
LYLSDVLPTSYNG-VKDTAVYP--G-DA-LAIFGGGPIGQMVGIFA---LWEGASKVIYV
DTEP---RLSFIKSRWPAEHADKLHLVD-FKQLSSGFTKNE-T--VVSKLKELTGN-RGP
DVAIDCAAGEYAK---GW------------LHWL-EMQIG----------AET--DTSEI
INEMVEGVRNYGRVGLTGVYVGYT-------NHF---NVGSLMQRGIRLIGNGQAPVHKY
WEDLLQ-KIREG--TLDPTIMISHR-VRLD-DMDKVYHKFDAKEDA-------MQKVFVE
TKFSLPRAPGTP
>tr|A8N8X3|A8N8X3_COPC7 Putative uncharacterized protein OS=Coprinopsis cinerea (strain Okayama-7 / 130 / FGSC 9003) GN=CC1G_00848 PE=3 SV=1
---------MQAAANAAQNYMGPLP-----------TDVHPEYEPAESGEKMRALAWFGT
KDVRMID-APIPKVTEPDDVILKVTATTIC-GSDLHLYH---------GEIMALQKGEIL
GHEFMGVVDSVGP--SVK--NLEPGQRVVASFQIACGECEFCKKKISSMCDRTNP--SSL
Q--K-AMYGT-TDAG-FFGYSHFAGGFPGGQAEYVRVPKGNVNLLPVPD----DLADEQV
LFLSDILPTSYHA-VVDTGVEE--G-DT-VAVWGLGPVGMYVAKFA---LLKGASKVIGI
DQVP--ERLEFAEQSL------GIETIN-FKEH-------K-D--VPARIREIIGE-KGV
DVCIDAGSFHEPK---SF------------THKV-QKFLM----------LET--DAPET
INEMLLAVRKMGRCGIIAVYAGYA-------NGV---NVGALMEKGIRLIGNGQAPVHLY
WKDILENYIKTG--KLDPTFIISHR-VGLE-DLPALYAAFDARTAG-------VEKVVVD
TKFTKALGRRSD
>tr|B0XSQ7|B0XSQ7_ASPFC Glutathione-dependent formaldehyde dehydrogenase OS=Aspergillus fumigatus (strain CEA10 / CBS 144.89 / FGSC A1163) GN=AFUB_017250 PE=3 SV=1
-----------------------------MSTSITTHVSNYGEKHGDPSQTMKALTWQGN
RTVKV-E-TAIPKIIDPGDAIVKVTGSTIC-GSDLHLYH---------GAIPELQKGDIL
GHEFCGIVVTVGQ--GVQ--KVKVGDRVVASFQIACGQCYYCKQGLPTMCERTNT--GES
A--T-RLYGH-RMSG-FFGYSHFTGGFAGGLSEFVRVPYGDVNLLNLPD----DVPDEKG
LYLSDVLGTSWNA-VVDTGVKE--G-NT-VAIWGAGPVGQMAAEYS---FFHGAKRVILI
DGGQGKWRLDFIKKILP-----KLETID-FANLPKG----E-S--VPSTLKKMCDG-HGP
DVAIECAAGEYEK---GW------------AHYF-QRLLG----------MET--DTSEL
VNEMLMSVRGFGHCGITGVYAGYVRGTFFMCNHF---NIGALMECGIKLHGNGQAPVQKY
WKELLR-YIQED--KIHPLDMVTHR-FKLE-DMEKVYDLFDKREQG-------MQKVFIQ
TRFSAPPSPGSR
>tr|B2ADX2|B2ADX2_PODAN Predicted CDS Pa_0_390 OS=Podospora anserina PE=4 SV=1
------MVAENMTARLAEMALGHGDQNRAAHTDISNPDRDGGRYTDDSGAKMKALAWMGK
NDVRVIE-TSKPKIVDDHDVILKVTGSTVC-GSDVHLMH---------GVVVQVEKGDIL
GHEFCGVVESVGP--SIT--KLAVGDRVVNSFCISCGECSYCKDKLPTACEKTNA--STL
H--A-KLYGG-RMGG-IFGYSHLTGGYAGGQAEYVRIPLAENNLLKIPD----NVPDEKA
LYLSDVLPTSYHS-VVYTGVNE--G-DT-VAIWGLGPIGFMACFWA---KKKGAKRVIGI
DSN---WRTEYAKSKIP-----GLETIN-YATLESG----Q-T--VPTKIHEMVPG--GV
DVSIDASGGEYAK---GW------------AHKL-EMAIG----------AEQ--DTSEM
INECLYATKKFGRVGIIGDYVGFT-------NHF---NVGALMELGIYLIGCGQAPVQRY
WEELLE-MVEKG--EIDPTIMLTHR-FKID-DIAKAYKLQEKREEG-------LVKCFVE
TRFSAPRAEGTP
>tr|B2W4U2|B2W4U2_PYRTR S-(Hydroxymethyl)glutathione dehydrogenase OS=Pyrenophora tritici-repentis (strain Pt-1C-BFP) GN=PTRG_04642 PE=4 SV=1
--------------MQVEKAVGHGD-NATTAQNVTNP--GNDPSTADNSESMKALAWYGK
NDVRIID-TPKPKVIEPRDVIVKITGSTVC-GSDLHLLH---------GAVVEMQKGDIL
GHEFCGVVDECGS--AVT--KFKKGQRVVASFQIACGDCYYCKQKLSSQCEKTNS--NTI
E--N-AMYGG-RTAG-MFGYSHFTGGFAGGQAEYTRVAYGDVNLLALPD----DVPDEQG
LFLSDVLATSWHA-VVDTGVKK--G-DV-VAIWGAGPIGQMAADFS---LMNGASRVIMI
DQN---WRLDFVKARYP-----NIDTID-FSALGKG----E-S--VTSKLKEMCNN-RGP
DVSIECAAGEYAK---GW------------AHYF-EMMLG----------LET--DTSEL
INEMITSTRNMGRCGITGVYVGFT-------NHF---NIGSLMERGIRLIGNGQAPVHMY
WESLLQ-MIQEK--RIDPSKMVTHR-VRLE-DLDKVYYKFEKKEDG-------MQKVFVE
TKWSFPASEGSP
>tr|B6HU23|B6HU23_PENCH Pc22g13930 protein OS=Penicillium chrysogenum Wisconsin 54-1255 GN=Pc22g13930 PE=4 SV=1
-------MAMTQAANLVEKALGHGD-NATITTDVSS--Y-DNEYGVETGEMIQATTWQGK
NQVKVVE-MPKPRVIDPGDVIVKVTGSTIC-GSDLHLYH---------GVIPQLEKGDVL
GHECCGVVDSVGP--EAK--NIKVGERVVVSFPIACGDCKNCRREYYSQCDRTQE--NTL
T--N-ALYGK-RTAG-IFGYSHFTGGFAGGQAEYIRVPYGDVNLLSIPT----DVPDEKA
LYVSDVVATSWHC-VVDTGVKK--G-DV-VAIWGAGPIGQMCAQFS---FFHGASRVILI
DGGDGAWRLDFVKTKAP-----KVETIN-FADLPKG----E-S--VTSQLQKMVDG--GP
DVALECAAGEYAK---GW------------AHYF-EQMLG----------MET--DTSEL
LNEMITAVRPFGHVGVTGVYAGFT-------NHF---NIGALMQTGVHLMGNGQAPVQKY
WKHLMH-LIQAN--DINPLDMVTHR-VRLE-DMEKLYAIFNKREMG-------MQKVFVQ
TKHSAPPTDGTP
>tr|B6K5T7|B6K5T7_SCHJP S-(Hydroxymethyl)glutathione dehydrogenase OS=Schizosaccharomyces japonicus yFS275 GN=SJAG_04063 PE=4 SV=1
-----MNTISNKITNVLSDRLGKHPVAE-----------GSTQPYVHSDELMSAVTWQGP
KSVAVEK-VPKPTITHENDVIVKITACSICSGSDSHIFS---------GEINPTKKGSIM
GHEGCGVIVERGP--AVK--NLYVGDRVVIAFDIACGQCPYCKRQEFVACDATND--SKL
M--D-KMYGA-HHCA-IFGYSDMMGNVPGTQAEYVRVPFADVNCYKIPA----NLPDRKA
LYASDVLCTSLHA-VDMAEINK--N-DT-LAIWGLGPIGLLAARWA---QIRGARSIIGI
DSVP--ERLELAASKL------KIHVID-RSKV-------K-D--IPAKIMEIVPG--GV
DAAIEASGFRFTS---SF------------RHTV-ERAIG----------MET--DSCDM
ITECCQAVRKYGRISVIADYIGFA-------DRF---PIGHIMMKHLTLR-SGQCPCQCY
FKQVFD-ALESG--KIDPDFIVTDV-VKFN-DLPKAYEKLFYKKDG-------MVKIYCE
PEKED-------
>tr|Q0CG38|Q0CG38_ASPTN Putative uncharacterized protein OS=Aspergillus terreus (strain NIH 2624) GN=ATEG_07354 PE=3 SV=1
-------MAASQAANLVEKAVGHSD-NATVTTDVSS--YNKKEYGVETGPPIQATTWQGK
NSIAV-------------------------------------------GVIPQLEKGDVL
GHECCGIVETTGP--TVS--KVRPGQRVVVSFPIACGSCTNCNRKLFSQCERTNE--NTI
T--N-ALYGK-RTAG-IFGYSHFTGGFAGGQAEYIRVPYGDVNLLPIPD----DVPDEKA
LFLSDVLGTSWHC-VVDTGVSP--G-DV-VAIWGAGPIGQMCAQFS---FYHGAQRVILI
DGGNAAWRLDYVKSKAP-----KVETID-YSRLSNG----E-S--VTSRLKELVPG--GP
DVALECAAGEYAK---GW------------IHYF-EQLLG----------MET--DTSEI
LNEMITSVRPFGRVGVTGVYAAYT-------NHF---NIGALMQTGVRLIGNGQAPVQKY
WAELME-LIRKG--EINPLDMVTHR-LRLE-DMDKVYALFDRRDEG-------VQKVFVQ
TQYSAPPCVGAP
>tr|Q0UA06|Q0UA06_PHANO Putative uncharacterized protein OS=Phaeosphaeria nodorum GN=SNOG_11408 PE=3 SV=1
-------M-MSQAAMQAEKAIGHGD-NATTAQDVTNP-ANNPEWANKSGEKMKALAWMGK
NSVEIVE-VPKPAIIEDRDVILKITGSTVC-GSDLHLLH---------GSVVELQKGDIL
GHEFCGVVDEVGK--GVT--KFKKGQRVVASFQIACGECYYCKQKLSSQCEKTNA--NTI
E--N-AMYGG-RTAG-MFGYSHFTGGFAGGQSEYTRVPYGDVNLLPLPD----NVPDEQG
LFLSDVLCTSWHA-VVDTGVKK--G-DV-VAIWGAGPIGQMAAEFS---LLNGASRVIMI
DQN---WRLDFVKERYP-----NIETLD-FSTLGKG----N-S--VTAALKKMCND-RGP
DVSIECAAGEYAK---GW------------AHYF-EMMLG----------LET--DTSEL
VNEMIASTRNFGRCGITGVYVGFT-------NHF---NIGSLMERGIRLIGNGQAPVHLY
WESLLK-MIQDK--QITPMKMVTHR-VRLE-DLANVYYAFDKKEDG-------MQKVFVE
TKFSFPPCEGSP
>tr|Q2KFN7|Q2KFN7_MAGGR Putative uncharacterized protein OS=Magnaporthe grisea 70-15 GN=MGCH7_ch7g648 PE=3 SV=1
-------MATAQAAYAAEKAVGHQE-GGITRQDVSD-----YTETGDPSRTMKALVWMGK
NKVEIAD-MPRPKIIEPKDVILKVTGSTVC-GSDLHLLH---------GSVIQMNKNDIL
GHEFCGIVDEVGP--EVT--KCKPGKRYVASFQIACGECFFCKQKLSSQCERTND--NTI
A--K-AMYGN-QTAG-MFGYSHFTGGFAGGQAEYVRVPFGDVNLLEIPD----DVPDEKA
LYLSDVLPTSYNA-VKDTAVYP--G-DT-VAVFGAGPIGQMAGYWA---LLEGAEKVIFV
DTEP---RLSYIQERFNAEQKAKTTCID-YKKLSSGITNKE-T--VVSKLKEMCGG-RGP
DCAIECAAGEYAK---GW------------AHWL-EMTLG----------AET--DTSEI
LNEMIEGVRNYGRVGVTGVYVGYT-------NHF---NIGSLMQRGVRLIGNGQAPVHKY
WEELLA-RIQSN--DFDPLQMLSHR-VRLE-DLDKVYYKFEKREDS-------MQKIFVE
TKFSLPRATGTP
>tr|Q2UA00|Q2UA00_ASPOR Threonine dehydrogenase and related Zn-dependent dehydrogenases OS=Aspergillus oryzae GN=AO090102000598 PE=3 SV=1
-------MAASQAANIVEKVVGHND-NATVTTDVSN--YNKGAYGQETGEKIKATTWQGK
NSVQIVE-MPKPRVVDEGDVIVKVTGSTIC-GSDLHLYH---------GVIPQLEKGDVL
GHEFCGVVESVGP--TVK--KVKAGDRVVAAFPIACGECRNCKEQLTSACERTNE--NSI
T--N-AMYGK-RTAG-MFGYSHFTGGFAGGQAEYVRVPYGDVNLLQLPA----DVPDEKG
LYLSDVLATAYHC-VVDTGVKK--G-DV-VAIWGGGPIGQMAAEYS---FSQGATRVILI
DGGEGAWRLDFVTSKIP-----KLETID-FSNLPRG----E-S--ITSQLKKIVPG--GP
DVALECAAGEYAK---GW------------AHYF-EMLLG----------MET--DTSEI
LNEMITAVRPFGRIGVTGVYAGYT-------NHF---NIGALMQTGIRFIGNGQAPVQKY
WEHLLE-LIRRQ--EINPLDMVTHR-VSLE-NMPELYAAFEGRDKG-------MQKVYVQ
TRFSSPPAEGSP
>tr|Q4P3P9|Q4P3P9_USTMA Putative uncharacterized protein OS=Ustilago maydis GN=UM05264.1 PE=3 SV=1
----------------------------MAESNNTDLPTATATSYKPGEATMLALTFHGT
QDVRLTE-VRTPTITDPTDVVVRSTGVTIC-GSDLHLYH---------NKIPDLKKGDIL
GHEGTGVVEHVGA--QIT--KFKVGDRVVASFSIACGTCEQCKAKLFTMCDRTNT--SAK
M--D-ELYGQ-KLGG-ILGYSHLLGGYAGTQAEYFRVPFGDVNCFHVPD----SVSDETA
LLMADVTLTAYHS-VVDIKFQE--G-ET-AAIWGAGPIGQLIAQWL--LKVFGARKVMLI
DNVA--PRLHWAQERLN-----GLETIN-FDQTP--------Q--VAEEVMHKVAG--GV
DVSFDAAGFRYAK---SL------------KHQT-MQTLG----------VET--DTPEI
INEAIRATRKFGRISVIADYVGQC-------NEF---LIGAMMEKGILLKGNGQAPVQAY
MEQVFEDYIVPG--KFDPTLILTHR-FKLE-DIAKVYKAFDEKRIDEHKGGIPIIKTFIE
TKASK-------
>tr|Q5BAG0|Q5BAG0_EMENI Putative uncharacterized protein OS=Emericella nidulans GN=AN2470.2 PE=3 SV=1
--------AATQAANLVEKAVGHSG-TATVTTDISN--Y-NNEHGVETGEKIRATVWQGK
NSVGIVE-MPKPRVVDAGDVIVRVTGSTVC-GSDLHLYHDYLSDRAHAGVIPQLQKGDVL
GHECCGVIESVGP--EST--KYKPGQRVVVSFPIACGTCKRCKAQLYSQCENTNE--NTI
T--N-AMYGK-RTAG-IFGYSHFTGGFAGGQAEYLRVPYGDVNLLPIPD----DVPDEKA
LFLSDVISTSWHC-VVDTGVNK--G-DI-VAVWGAGPIGQMAVDFA---FYHGAERVILI
DGGDGAWRLEYVKSKLP-----KVEVID-FTNLPKG----E-S--VSSHLRKITDH--NL
DVCLECVGGEYAK---GW------------IHFF-EQMVG----------AET--DTSEI
VNEMITAVRPFGRVGLTGVYAGYT-------NHF---NIGSLMQTGVRLIGNGQAPVQKY
WGDLMN-LIQKG--DIDPLRMVSHR-FRLE-DIDKVYSLFNERNGG-------VQKVYLE
TRHSAPAAKEGP
>tr|Q5K7P7|Q5K7P7_CRYNE (R,R)-butanediol dehydrogenase, putative OS=Cryptococcus neoformans GN=CNBM1590 PE=3 SV=1
---------MQAAVSLVQDYMGTEP-----------TSTKSPYKHRQDGSTMRALAWFGK
EDVRMVD-APIPDITQDTDVIVKVTGTTIC-GSDLHLYH---------SEMLGMQKGDIL
GHEFMGIIDRVGP--SVN--HLKIGDRVVVSFQIACGTCRYCQQKLSSFCDKTND--SSV
V--V-NLWGQ-RDSA-FFGYSHLTGGWPGGQSEYVRVPFGEVNCLKVPA----EVPDEQA
LYLSDVLPTSYHA-VVDTGVQK--G-DI-VGIWGLGPIGICCVKWA---LLKGASKVYAI
DTNP--TRLALARSLGP-----EVITVD-FKAD---------D--VKKRIHDEVPQ--GL
DVCIDATTFHEPK---TF------------LHKV-EKALM----------LET--DVSET
PNEMIWLVKKMGRVGLIGVYTAYT-------NHF---NIGALMEKGVRFIGNGQAPVHLY
WEEILHDYIMTG--KFDVGFMISHR-VDLE-DFPQLYDKFDRRVAG-------VEKVFVQ
TKASAPPAKGFP
>tr|Q6BSF3|Q6BSF3_DEBHA DEHA2D09262p OS=Debaryomyces hansenii GN=DEHA2D09262g PE=3 SV=2
-------------------------MSSTQNSENAPMRSVVDTDYKESGSEMMALQWFGK
EDVAVGK-VPIPAITNDTDVIAKVTGTTIC-GSDLHLYH---------GEIMELKKGDVL
GHEWCGIIEDVGP--SVQ--NFKKGDRVVSSFQIACGECFYCRDNLSSMCDKTST--SRV
Q--E-SMYGT-AVSG-IYGYSHFTGGYAGGQAEYVRAPRADYNLLKIPD----KVPDEKA
LYLSDIVPTSYHS-VVCADVKK--G-DT-VAIWGLGPIGLCALRWA---QLRGAKRVVGI
DNVE--SRLAKAQSM-------GCKVLN-FKDI---------D--VVKEILNIVPG--GV
DSSIDAAGFRYAN---KL------------THNI-QRTLG----------LET--DTSEV
INEAIKATRKFGTIALVADYAGFA-------NQF---LIGGLMEKGITLRGCGQAPVQKY
WHELLE-KVEAG--LFDPTFILTHR-FPIE-EFKELYQAFDKKKGG-------IGKVFVQ
TRFSSPPSEGTP
>tr|A8I768|A8I768_CHLRE Predicted protein (Fragment) OS=Chlamydomonas reinhardtii GN=CHLREDRAFT_113105 PE=3 SV=1
---------------------------------------------------MRAVTWHGP
KKIVMEE-RPRPMITDPTDAVLRVTSSAIC-GSDLHLYL---------GSAPGMQRGDVL
GHEFMGFVEEVGP--EVK--HVKKGDRVVACFDIACGHCRSCSRGAFSGCDITNP--SKD
Q--E-MMYGA-RTAG-MFGYAHVTGGYEGGQTDYVRVPFADVNLLHVPK----DLPDNKL
LLLSDIMSTAWFA-NELGSVGP--D-TT-VAIWGAGPGTCQRASVSASQRVRGAPRIILI
DNQHT-CRLACTHAHT------HTHTHT-HTHT---------H--VKEALERLVPG--GP
DVCIEAVGFHYCK---SL------------VHAV-MVKVRTL--------MET--DTADI
LNELIYCCRKGGTIACIGVYVGLV-------NGF---NIGALMEKGLTLK-AGQTPVQKY
WGHLLE-MVKSG--KLDPTMIITHE-LPIE-DAPHAYKIFNDKTDG-------CIKVVLK
------------
>tr|A9SCH2|A9SCH2_PHYPA Predicted protein OS=Physcomitrella patens subsp. patens GN=PHYPADRAFT_127465 PE=3 SV=1
---------------------------MFKNPEHLETQTCTITSKKDESQPMRVVEFHGK
MDMKVKI-RPKPLITNPADVILRVTTTAIC-GSDLHMYM---------GAMPGMKSGDIV
GHEFMGVVEAVGP--EVK--DIKEGDRVVAAFDIACGQCSACKLENYSGCDSTNP--SWE
Q--D-VMYKD-RTCG-MFGYSHLTGGWDGGQAEFVRVPFADRNCLKVPA----ELDDEHV
ILLSDILPTAWHA-NELGRVGK--G-DN-VAIWGCGPVGILAAQCA---FQRGASRVVII
DEQP--FRLDFAKKKVP-----GLETIN-FKEK---------K--TVEELRNLFSH--GP
DVAIEAVGVHYVS---NP------------LHKL-EVMIG----------LET--DSTEV
INECIYAVRKGGRIGVVGAYAGYA-------NHF---NLGAFMEKGLSMA-GGQTPVQKY
WPTLLP-LVQSG--ELDPTTVITHI-LGLG-EAPEAYKHFNAKDEG-------WIKVLDI
KTNKSSVDAFTL
>tr|A9T540|A9T540_PHYPA Predicted protein OS=Physcomitrella patens subsp. patens GN=PHYPADRAFT_140369 PE=3 SV=1
---------------------------------------------------M--------
--------LFTP--SSQADVVLKVTTTFIC-GSDLHMYC---------GYMPGMKSGDVV
GHEFMGIIDEVGP--GVK--NFKKGDRVVASALIACFNCWACKEQSFSLCETTNP--SKE
T--S-VACGD-RTGG-IYGYCHLTGGYDGGQAEYVRVPMADNNLLLVPD----GLKDEQV
IFLSDILPTGWHA-NELARVGE--G-DN-VAIWGCGPVGMMAATSA---FNRGANRVVVI
DSQQ--YRLDFLKSNLP-----KVETIN-RNDK---------K--VYSALRDLFPH--GP
DVAIEAAGFHYVP---NP------------LHKV-EVAVG----------MET--YTSEI
INELIYCVRKGGRIGIVGDYITYC-------NHF---NLGAFMEKGLTMA-AGQVYIHKY
WPTLLS-KIESG--EIDPSFVITHT-LPLG-EAPKGYQIFDDKVEG-------CVKVEQS
TH----------
>tr|A0YVV1|A0YVV1_9CYAN Alcohol dehydrogenase OS=Lyngbya sp. PCC 8106 GN=L8106_18472 PE=3 SV=1
---------------------------------------------------MKAVCWHGS
HDVRVDT-VPDPKILNPGDAIIKITSTAIC-GSDLHLYD---------GYIPTMKSGDIL
GHEFMGEVVEVGP--NVK--KLKVGDRVVVPFTISCGNCFFCKRDLWSLCDNSNP--NSG
LV-E-KMYGH-SPSG-LFGYSHLLGGYAGGQAEYARVPFADVGPLKVAD----GLSDEQV
LFLTDIFPTGYMA-AENCDIEP--G-DT-VAVWGCGPVGQFAIRSA---FMLGAERVIAI
DHIP--ERLQLAEK-A------GAEIIN-FEEV---------D--AGVALKEMTGG-RGP
DRCIEAVGMESHG---MD-------A-MGVVDKV-KQAV--R--------LET--GRPHA
LRQAIVACRKGGTVSIPGVYGGFV-------DKI---PMGAIVNKALTLK-SGQTHVHRY
LRPLME-RIQKG--DIDPTFVITHR-LNLE-QASHGYEIFKHKKDN-------CIKVVLK
P-----------
>tr|A0Z0A2|A0Z0A2_9CYAN Alcohol dehydrogenase OS=Lyngbya sp. PCC 8106 GN=L8106_17872 PE=3 SV=1
---------------------------------------------------MKAVVFHGV
GDIRLDN-VPEPKILKPNDAIVKLTASAIC-GTDLHMIR---------GTMPGMKPGTIL
GHEGVGVIEEIGS--DVR--NLKVGDRVVIPSTIACGYCSYCRSGYQAQCDNANP--NGM
Q----------AGTS-FFGGPEITGSFDGLQAEWARIPYANAGLVKLPE----EVDDDQA
ILISDIFPTGYFG-AELAEIVP--G-DT-VAVFGCGPVGQFAIASA---MLLNAGRVLAI
DNIP--SRLEMARAQ-------GAEVID-FNAE---------D--PVEAIRRLTGG-IGV
DRAIDAVGVDSKRPESGPAAESVAKKAQQYDQELQQIAPETNP-QGDNWHPGN--APSLA
VTWAVQALAKAGTLSIIGVYPQTD-------RFF---PIGMAMNKNLTMK-MGNCNHRSY
IPKLVE-IVRNG--TITPTNILTKV-EPMA-SAIEAYQAFDQRQAG-------WMKVELV
PKA---------
>tr|A2U6V7|A2U6V7_BACCO Alcohol dehydrogenase GroES-like OS=Bacillus coagulans 36D1 GN=BcoaDRAFT_2422 PE=3 SV=1
---------------------------------------------------MKAVTFQGA
KDIQVKE-VDDPSLKKRDDILVRITSTAIC-GSDLHIYN---------GALP-ARPGFVI
GHEPMGIVEEVGS--EVT--KVKKGDRVVLPFTVSCGHCYYCQHGMESQCDNSNP--NEE
V----------DTGG-LFGYTERYGDIPGGQAEYLRVPFGNQMPFVIPE--SCELEDEAL
LFLSDVLPTAYWS-VENAGVKQ--G-DT-VVVLGCGPIGLMTQKFA---WLNGASRVIAV
DHVP--YRLKHAKKMN------RVEVYN-FKEY-------D-E--MGKYLREITNG--GA
DVVIDCVGMDGKK---SA------------IEKI-EQKL--K--------LQG--GTISA
IQIAMEAVRKFGTIQLTGVYGSVY-------NAF---PLGRLFERNITLK-MGQAPAKHL
MPKLFQ-DITEK--KFDPTEIITHK-ISLD-KASEAXQLFSDHKDG-------CIKVVLK
P-----------
>tr|A2UBR7|A2UBR7_BACCO Alcohol dehydrogenase GroES-like OS=Bacillus coagulans 36D1 GN=BcoaDRAFT_2551 PE=4 SV=1
---------------------------------------------------MKAVTFQGI
KDVRVKD-VPEPKIEKKDDIIVKITSSAIC-GSDLHLIH---------GMIPNFPEDYII
GHEPLGIVEETGP--DVT--KVKKGDRVIIPFTVACGECWYCTHHLESQCDNANA--NG-
-----------EMGG-YFGYSHLTGGYPGGQAEYLRVPYANFTPFKIPE--NSEVKDEEL
VLLSDAASTAFWS-VDNAGVKD--G-DT-VVVLGCGPVGLLAQKFA---WLKGAKRVIAV
DYLD--YRLQHAKKYN------KVETVN-FEQH-------D-N--TGEYLKELTKG--GA
DVVIDAVGMDGKM---TP------------MEYL-TSGL--K--------LQG--GAMSA
LVIASQAVRKGGTIQVTGVYGDRY-------NAF---PLGDIFQRNVSLR-TGQAPVIHY
MPFLYD-LVAQE--KVTLSDIVTHV-LPLD-QAEKGYEVFDTRTDN-------CIKVVLK
P-----------
>tr|A2WJB0|A2WJB0_9BURK Threonine dehydrogenase OS=Burkholderia dolosa AUO158 GN=BDAG_04914 PE=4 SV=1
-MDPV-DGLQGRAAAAGGSEEGGIGSRRGACR--ALARQDDVTARGRGSVPMMALCWHGK
RAVRYER-VDDPAIEHPRDAIVKVTLCGIG-GADLHLYD---------AAMPGLKDGAIP
GREFMGEVVEVGRDVDAA--RLRVGDRVAVPFAIACGECRACRRGDYAVCDASNP--NRA
FV-Q-RVYGR-GTGA-LFGGGHLAGGYPGGHAEYVRVPYADVGPIKIPD----EIDDERA
LPLGDALPAGWQA-AVQCEIRP--N-ET-VAVWGAGPVGLYAMLAA---RVLGAGHVIAI
DCVP--ARLERARM-L------GATPID-FTRL---------S--VADTLADHTHG-RGP
DKCIDAVGLGAHA---VG------AI-DAPLDRF-DETS--A--------PGV--DSPHV
LREAIYACRPGGIVSVAGLYGGLV-------DSV---PVGALVNKALTLR-AAQAHVQRW
SRDLLT-RIANG--QIDPSFVVTHR-ARLE-DGPQLYETSRSRADG-------CIKAVMR
PGD---------
>tr|A2WJD9|A2WJD9_9BURK Zinc-containing alcohol dehydrogenase superfamily OS=Burkholderia dolosa AUO158 GN=BDAG_04943 PE=3 SV=1
---------------------------------------------------MKAVVFHGI
GDIRIDT-VPDPEVAEATDAVVRLTASAIC-GTDLHMVR---------GTLGGMKPGTIL
GHEGVGIVEAVGR--DVR--NLRRGDRVLIPSTIACGHCAYCRAGYTAQCDVANP--GGP
R----------AGTA-FFGGPAQTGPFDGLQAEYARTPLAHASLIRLPD----EIDDDRA
ILMSDIFPTGYFG-AQLAEVKP--G-DT-VAVFGAGPVGQFAIASA---KLMGAGRVIAI
DRVA--SRLEMACAQ-------GAEAVD-FSED---------D--PVDTVLRLTGG-IGV
DRAIDAVGVDAMRATHGPAAA-DADAARAFDAEVDAVAPRRRP-DGRNWVPGD--GPSQV
LQWAVRAVAKAGTVSVIGVYPQQA-------RVF---PIGEAMNRNLTIK-MGNCNHRTI
TPQLIE-LVRSG--AFDPLSVLTRR-EPLM-NAIDAYRAFDLREPG-------WMKVKLE
P-----------
>tr|A3IUJ9|A3IUJ9_9CHRO Zinc-containing alcohol dehydrogenase superfamily protein OS=Cyanothece sp. CCY 0110 GN=CY0110_06359 PE=3 SV=1
---------------------------------------------------MKAVCWHGS
QDVRVDN-VPDPKILNPRDAIIKVTSTAIC-GSDLHLYD---------GYIPTMQSGDIL
GHEFMGEVVETGS--EVK--NLKKGDRVVVPFTISCGNCFFCNRDLWSLCDNSNP--NAW
MA-E-KFYGH-SPSG-LFGYSHLLGGYAGGQAEYVRVPFADIGPLKVPE----SLSDEQV
LFLTDIFPTGYMA-AENCDIQP--G-EI-VAVWGCGPVGQFAIRSA---LMLGAERVIAI
DRIP--ERLALAEA-G------GAEILN-YEEM---------D--AGVALKEMTGG-RGP
DCCIDAVGMEAHG---TG-------V-MAMYDTV-KQAI--R--------MET--GRPLV
LRQAIAACRKGGKVSVPGVYGGFI-------DKM---PMGAFVNKGLTMR-SGQTHVHKY
LRPLLE-RIEKG--DIDPTFVITHR-LSLE-EAPDAYKIFRDKKDN-------CIKVVLK
P-----------
>tr|A3KTU5|A3KTU5_PSEAE Putative uncharacterized protein OS=Pseudomonas aeruginosa C3719 GN=PACG_01073 PE=3 SV=1
---------------------------------------------------MKAVVFHDI
GDIRLED-VAEPRLQEPTDAIVRLTASAIC-GTDLHFVR---------GSVGGMRPGTIL
GHEGVGIVEALGD--EVR--NLQVGDRVVIPSTIACGNCVYCRAGYYAQCDVANP--GGS
Q----------AGTA-FFGGPRANGGFHGLQAEKARIPYANIGLIRLPS----SISDDQA
ILLSDIFPTGYFG-AELAGIAP--G-NT-VAVFGCGPVGQFAIASA---LLLGAARVFAI
DRHP--DRLHMARQQ-------GAEVID-FERE---------D--PVQALRWLTAG-IGV
DRAIDAVGVDAEHSH-GTA------------------TPAPRQ-EGTSWSPGN--APAQA
LEWAVQGLAKAGTLSIIGVYAEDS-------RQF---PIGLAMNRNLTIR-MGNCHHRKY
IPLLLE-HVLSG--RIDPAKILTQV-NPIG-DANEAFEAFDRRETG-------WIKVELV
PQKRQVEGSEER
>tr|A3KTX5|A3KTX5_PSEAE Putative uncharacterized protein OS=Pseudomonas aeruginosa C3719 GN=PACG_01104 PE=3 SV=1
---------------------------------------------------MRALTFHGS
HDVRIDR-VAEPRLQEPDDLLLRVTATAIC-GSDLHLYR---------GKIPMVEQGDIL
GHEFMGVVEEVGS--AVT--AVRPGDRVVVPFVIACGECFFCRLNLHAACETTNP--GRG
AILN-KKQIP-PGAA-LYGYSHLYGGVPGGQAEYVRVPKANSGPFVIPD----VMEDERV
LFLSDILPTGYQA-VRNAGVRQ--G-SS-VAIYGAGPVGLMAAACA---RMLGAERIFIV
DHHP--YRLDFAARSY------GAIPID-FDQE-------D-D--PAAAIIERTDGHRGV
DAVIDAVGFEAKG---SV------------TETV-LTAL--K--------LEA--SSGKA
LRQCIAAVRRGGTVSVPGVYAGFI-------HGF---LFGDAFDKGLTFK-MGQTHVQAL
LPALLE-HIGNG--DLHPEAIISHR-LRLD-DAPEGYALFDEKRED-------CRKVVLR
P-----------
>tr|A3U0F8|A3U0F8_9RHOB Putative Glutathione-dependent formaldehyde dehydrogenase OS=Oceanicola batsensis HTCC2597 GN=OB2597_19241 PE=3 SV=1
---------------------------------------------------MRALTYHGK
HDVRVDS-VPDPEIVNPRDAIIEITATAIC-GSDLHLYD---------GVIPGVMNGDIL
GHEFMGRVVETGR---DS--TLKKDQRVVVPFTISCGKCFHCMKQQYSACDNSNPAEKQD
LT-E-PLYGE-ALSG-LFGYSHLTGGYPGGQAEYVRVPFSDVGPIVIPD----GPSDEEV
LFLSDILPTGWMA-AENCDIEE--G-DT-VAVWGCGPVGLFAVQSA---LLMGAHQVIAI
DHYP--NRLDLARK-L------GAKVID-YRRT---------H--VLEALREMTGG-IGP
DAVIDAVGMESHG---MA-------P-DNVVDTV-KQKV--G--------IGA--DRGHV
LREAIMAVRKGGRISMPGVYGGFL-------DKF---PTGAFMEKGLQWR-TGQTHVQKY
SHDLLR-RIQEG--DIDTTFLISHR-LPLE-EAPRGYENFHSRQDE-------WTKVVLT
P-----------
>tr|A3ZV92|A3ZV92_9PLAN Glutathione-dependent formaldehyde dehydrogenase OS=Blastopirellula marina DSM 3645 GN=DSM3645_02143 PE=3 SV=1
---------------------------------------------------MKAVRWHGK
SDVRVED-APDPKIEDPGDVVIQITSTAIC-GSDLHLYN---------GFMPGMKAGDII
GHEPMGVVVEVGR--DVR--RLAKGDRVVVPFTISCGHCWFCEQTMFSLCDNSNP--NAE
QA-R-KQMGH-SPAG-LFGFSHLLGGFPGGQAEYLRVPSADVGPIKVPE----GLSDEQV
LFLSDIFPTGYMA-AENAEIAP--G-DT-VAVWGCGPVGQFAIQSA---WMFDAGRVIAI
DRIP--ERLRMAETNG------RAETIN-TDEV---------D--VYEKLMEMTNG-RGP
DRCIDAVGAEAHA---SS------SV-WSAMDTM-REAI--H--------LES--DKPYV
LQEAIRCCRKGGTISVPGVYVGSV--------QL---PFGAAMNKALTFR-MGQTHVQRY
LDPLMK-KIEEG--KIDPSFVITHR-VPLM-DAAKAYETFRDKEDE-------CIKVVLK
P-----------
>tr|A4LNT6|A4LNT6_BURPS Oxidoreductase, zinc-binding dehydrogenase family OS=Burkholderia pseudomallei 305 GN=BURPS305_2469 PE=4 SV=1
-VARTSDGARRTSYIARRGPHAVRGPRPGPSRFAPTAMHAARAPSHPEELAMKALCWHGK
HTVRYET-VADPAIEDPRDAIVEVRACSIG-GADLHLYD---------AVIPGLKDGDVL
GRECVGEVVEIGA--GVS--RRRVGERVVVPFAIACGECDQCRRGNWSVCETTNP--HRA
LA-D-KVFGH-ATGG-LLGCGHLAGGYPGGQAQYVRVPHADVAPATIPD----GVDDERA
LFVGDSLATGWQA-AAQCEIEP--G-DV-VAVWGAGAVGLFAAMSA---RLLGAAEVIAI
DRVP--ERLALAQK-L------GATPLD-FERL---------G--VADTLAERTRG-KGP
DKCIDAVGLEAQA---GE------AL-DAVTDRF-RPTV--A--------AGA--DQPHV
LREMIYACRPGGVLSVPGVYGGLV-------DKL---PMGALMHKGLTLR-AGQTHVCRW
TAGLLE-RIADG--RLDPSCVITHR-ATLE-EGPAMYETFGARRDG-------CIRPVLR
PRH---------
>tr|A5PDR2|A5PDR2_9SPHN Putative Glutathione-dependent formaldehyde dehydrogenase OS=Erythrobacter sp. SD-21 GN=ED21_29501 PE=3 SV=1
---------------------------------------------------MRALTWHGT
HDVRVDT-VDDPEIINPRDAILKITSTAIC-GSDLHLYD---------GVIPGVVPGDVL
GHEFMGEVVETGA---ES--TLKKGQRVVVPFTISCGGCFHCQIKQYSACENSNPVEKQD
MS-A-TLYGH-PMSA-LFGYSHLTGGYSGGQAEYVRVPFSDVGPIVIPD----HLEDEKV
LFLSDILPTGWMG-AENAEIQP--D-DT-VAVWGCGPVGLFAIQSA---IVMGASKVIAI
DHYP--HRLELAKK-L------GAEVID-FRKT---------D--VRDALMEMSGG-IGC
DAVIDAVGMESHG---FA-------I-DNMIDIA-KQKI--G--------IGA--DRASA
LKQAILAVRPGGRVSIPGVYGGMT-------DKF---PLGALMEKGLQVR-SGQTHVQRY
TKDLLE-KIEDG--TLDTTFLISHR-LPLE-DAARGYKCFREKQDS-------WTKVILK
PGMEQGQTA---
>tr|A6C733|A6C733_9PLAN Oxidoreductase, zinc-binding dehydrogenase family protein OS=Planctomyces maris DSM 8797 GN=PM8797T_04095 PE=3 SV=1
---------------------------------------------------MKAVVFHGV
GDIRLDN-VPEPKIRESTDAIVRLTSSAIC-GTDLHFIR---------GTFPGMQEGTIL
GHEGVGIIEEVGS--DVR--NFSPGDRVVIPSTIGCGSCAYCRDGYYAQCDNANP--NGK
D----------AGTA-FFGGPQGTGPIQGLQAEYARIPFANVGLVRLPD----NIIDEQA
ILLSDIFPTGYFG-AHLAEIKP--G-DT-VAVFGCGPVGVFAIISA---HLFQAGRVIAV
DCVE--SRLEIARSH-------GAEVIN-FEKE---------D--PVETIKDLTGG-IGV
DRVIDAVGVDALHPHRETADENEKQQQQKYQQEQSKIIQEQNP-QGDLWVPGD--APSQA
LRWSVQSAAKAGTLSIIGVYPPQL-------ESF---PIGQAMNKNLTIN-MGNCNHRRY
LPQLVR-LVNSG--AVEPSTVLTQE-TPIV-SAIEAYESFDQRQAG-------WMKVELL
PAG---------
>tr|A6CEW0|A6CEW0_9PLAN Alcohol dehydrogenase OS=Planctomyces maris DSM 8797 GN=PM8797T_02529 PE=3 SV=1
---------------------------------------------------MRAVSWHGK
EDIRVET-FPDPQIVNPRDAIVKVSLTAIC-GSDLHLYT---------GRIPTMQTGDIL
GHEFMGEVVAVGH--EVT--NLKIGDRVVVPFTIACGGCYFCKHDLWSLCDNSNP--NAW
MV-E-KLYGH-SPSG-LFGYSHMLGGYAGGQAEYVRVPFADVGPITVPE----GLSDEQV
LFLSDIFPTGYMA-AENCQIRE--G-DT-VAVWGCGPVGLFAIWSA---YKLGAGKVIAI
DRFP--ERLKLAREYC------KAKTLN-YEEV---------D--VFTMLQELTGG-RGP
DSCIDAVGSEAHG---TT-------L-DAWYDLA-AEKL--M--------LET--DRGHV
LRQVIHSCRKGGTISIPGVYGGFL-------DKV---PIGAAFGKGLQLR-MGQTHVHRY
LPRLLE-FIREG--ELDPSFLITHR-SSLE-QAADMYRIFEQKQDE-------CIKVVLQ
T-----------
>tr|A6CRJ2|A6CRJ2_9BACI Alcohol dehydrogenase, glutathione-dependent formaldehyde dehydrogenase OS=Bacillus sp. SG-1 GN=BSG1_13451 PE=3 SV=1
---------------------------------------------------MKAVTYQGS
KDIQVKE-VEDPKIQKPDDIIVKITSTAIC-GSDLHLYQ---------GNLP-LRPGYII
GHEPMGIVEETGP--DVT--RVKKGDRVVLPFNVSCGHCFYCQHDMESQCDNSNP--HK-
-----------DTGG-YFGYTEQYGNHPGGQAEYLRVPFGNAMPFKVPE--SCDLADEAL
LFMSDVLPTAYWS-VEHSGMKP--G-DT-VIVLGCGPIGLMAQKFA---WMKGAGRVIAV
DNLP--YRLNKAKQNN------NVEIFN-FDEF-------K-E--MGQHLKEVTGG--GA
DIVIDCVGMDGEK---SA------------VEKV-EQKL--K--------LQG--GTLSA
INIAKDAVRKFGTVQLTGVYGMMY-------NMF---PLGNFFERNVTLK-MGQAPVVHY
MPELFE-KITSA--ELNPTEIITHI-MPLE-KAAEAYKIFNDHDDE-------CIKVVLK
P-----------
>tr|A6E9D8|A6E9D8_9SPHI Zinc-type alcohol dehydrogenase OS=Pedobacter sp. BAL39 GN=PBAL39_15129 PE=3 SV=1
---------------------------------------------------MKAAVFHKP
GDISYTT-VADPRIELATDIILKVTSTAIC-GSDLHILS---------GAVPQTT-DMVM
GHEFMGIVEEVGA--EVK--NLKKGDRVIVPFPIACGSCFFCNHGASPSCENSNY--KHY
GPNG-DMMDQ-KGAA-LFGYTDLYGGYSGGQAEYVRVPYADVSPRIIPE----NITDEQA
LFLTDIFPTGWSG-VDWAQMKG--G-EV-VAIFGSGPVGLMAQKAA---WLHGASRVIAI
DPLD--YRLEKAKAVN------KVDTLN-PHKV---------D--VVEAIREMTAG-RGA
DVCIDAVGFEPER---NF------------IDKL-KATV--N--------FEK--GSMKV
LDLCFEAVRRSGTVSILGVYGSPY-------DNF---PLFRIFDKGLTIK-QGQAPVLNY
IDTLID-LVKEE--KVVLDDIITHT-MPLS-EVAHAYKIFDEKQDD-------CVKVVLK
P-----------
>tr|A8UB35|A8UB35_9LACT Alcohol dehydrogenase OS=Carnobacterium sp. AT7 GN=CAT7_04379 PE=3 SV=1
---------------------------------------------------MRAVTWQGN
EKMEVRN-VPDPTIQEPTDMIVRITATAIC-GSDLHLYH---------NGKPVMEEDYVV
GHEPMGIVEEVGP--GVK--KVKKGDRVVIPFNIGCGECHFCTHEMESQCDNSNP--NPA
F----------DNGG-LFGFGKMHGNYPGGQAEFLRVPFADFTSFVVPE---NDLPDEKV
LFLSDIVPTAYWS-VESSGVKE--G-DT-VIILGSGPVGLFAQKFA---KMKGAKRVIAV
DNVK--HRLDHARNTN------NVETVN-FKDV-------T-E--VGKFLYDTTNG--GA
DVVIDCVGMDGVT---PT------------REKA-KTLL--S--------VQS--GTISP
LVTASESVKKFGTVQVTGVYMTPS-------ASF---PINDFFNRNVILK-TGQAPVIHL
MPKLYD-MIEKN--IFDPTDIITHT-MPLE-QAAKAYDIFDKKADQ-------NIKVILK
PGMV--------
>tr|A9GFA2|A9GFA2_METNO Putative glutathione-dependent formaldehyde dehydrogenase OS=Methylobacterium nodulans ORS 2060 GN=MnodDRAFT_3329 PE=4 SV=1
---------------------------------------------------MKALVWHGT
ADIRCES-VPDPRIEDDRDAIVRVTTCAIC-GSDLHLYD---------HFMPGMEKGDIM
GHEFMGEVMEVGSG-AKS--ALKVGERIVVPFTIICGQCDQCRRGNFSVCERSNR--NKA
IA-D-KVFGH-ATAG-LFGYTHLTGGYPGGQAEYVRVPFADKTHIKVPS----GLTDEQV
LFLGDIFPTGWQA-AVQCDIEP--T-DT-VAIWGCGPVGQMAIRSA---ILLGARQVVAI
DCVP--ERLSMARA-G------GATTID-FREE---------S--VVERLNALTDG-KGP
EKCIDAVGLEAHA---TA------TL-DSIYDRA-KQAV--M--------AET--DRPHV
LREMIYVCRPAGTLSVPGVYGGLI-------DKL---PFGALMNKGLTVR-TGQTHVNRW
TDDLVR-RIEEG--QIDPSFVITHS-VGLE-RGPEMYKTFRDKKDN-------CIKVVLK
P-----------
>tr|B0AKX1|B0AKX1_BACAN Oxidoreductase, zinc-binding dehydrogenase family OS=Bacillus anthracis str. A0488 GN=BAC_3156 PE=4 SV=1
---------------------------------------------------MKAVTYQGP
NQVQVKQ-VDDAKLEKKDDIIVKITSTAIC-GSDLHLYQ---------GNMP-LPQGYII
GHEPMGIVEEVGP--DVT--KVKKGDRVVIPFNVACGHCFYCQHEMESQCDNSNP--HY-
-----------DSGG-YFGYTEKFGNHPGGQVEYLKVPFGNFTPFVIPE--SCELEDESL
LFLSDVLPTAYWS-VINAGVKP--G-DT-VIVLGCGPVGLMTQKFA---WMHGAKRVIAV
DYLD--YRINYAKKIN------NVEVFE-FTKF-------P-D--MGEHLKEITHG--GA
DVVIDCVGMDGKK---SP------------LEFL-EQKL--K--------LQG--GTLGP
IQIATKAVRKYGTVQMTGVYGGNY-------NAF---PLGAFWVRNINLK-MGQAPVIHF
MPELFE-KITNK--EFDPKEIITHK-IPLE-EASYGYQIFNNREDD-------CIKVILK
P-----------
>tr|B0IVI3|B0IVI3_RHILT Alcohol dehydrogenase GroES domain protein OS=Rhizobium leguminosarum bv. trifolii WSM1325 GN=RlegDRAFT_6710 PE=4 SV=1
---------------------------------------------------MKALCWHGK
GDIRCDS-VPDPKIEDGRDAIIKMTACAIC-GSDLHLMD---------GYIPFMEKGDVL
GHEFMGEVVEVGR--DNK--KLKVGDRVVVPFTICCGECQQCLRGNWSVCERTNR--NAD
NA-T-KAFGY-QTAG-LFGYSHLTGAYAGGQAEYVRVPYADVSPIVIPD----GMTDEQA
LFLGDIFPTGWMA-AANCEIEP--T-DI-VAVWGCGPVGQFCIKSA---LMQGAARIIAI
DNVP--ERLALAQS-A------GAEIIN-FDEV---------DGTIPDRIKEMTGG-HGA
DKCIDAVGAESHA---TA------SF-DAVVDKV-KAAT--L--------LGT--DRPHA
LRTAIMACRPAGIVSVPGVYGGFL-------DKI---PFGAAMNKGLTIR-TGQTHVNRY
SLDLLR-RIEEG--EIDPSFIITHR-AKLE-DGPALYETFRDKKDN-------CIKVVLT
A-----------
>tr|B0J3S9|B0J3S9_RHILT Alcohol dehydrogenase GroES domain protein OS=Rhizobium leguminosarum bv. trifolii WSM1325 GN=RlegDRAFT_6927 PE=4 SV=1
---------------------------------------------------MKALTWHGK
HDIRCES-VPDPQVEEGRDAIIKVTACAIC-GSDLHLFN---------GVMPDMHNGDIM
GHETMGEVVEVGK--DNK--KLKVGDRVVVPFTISCGECFFCQRGFYSGCERSNP--DPA
KV-K-KMWGN-SPAG-LFGYTHLLGGYSGGQAEYLRVPYADVGPIKVPD----GLTDEQV
LFLSDIFPTGYMA-ADFCDIQP--G-DT-IAIWGCGPVGQMAIKSA---FILGAERVIAI
DTVP--ERLALAEA-S------GATTLD-FMDE---------D--IYDKLMELTNG-RGA
DACIDAVGTEADP---SA------SW-DSRLDRI-KVAT--F--------MGT--DRPHV
LRQAIHCCRNFGTVSIVGVYGGFL-------DKI---PMGSAINRGLTFR-MAQTPVQHY
LPLLME-RIQNG--EIDPSFIITHR-ATLD-EGPELYKTFRDKKDG-------CIKVVLK
P-----------
>tr|B0MI84|B0MI84_9FIRM Putative uncharacterized protein OS=Anaerostipes caccae DSM 14662 GN=ANACAC_03338 PE=3 SV=1
---------------------------------------------------MDAIVYHGV
KDVGVEK-VPDPRIEREDDIIVKVTSTAIC-GSDLHLIH---------GRVPALNPGFIL
GHETMGIVAETGK--AVT--NVKKGDRVIVPFPVACGHCFFCEHGEYSQCDNSNP--NG-
-----------GAGG-LFGYSDAFGGYPGGQAQYLRVPYANVGPVKVPE----ELEDEQV
LFLTDILPTSRWA-VDISGMKP--G-DT-VVVLGCGPVGLLTVKWA---FLLGAERVIAV
DSVD--YRLRHAASY-------GAEVMN-LKDY-------D-N--TGMELKEKTHG--GA
DVVIDCVGMDGKM---SV------------VEKV-ESAL--K--------LQA--GSKSA
IEISSEAVRKCGTVAMIGVYGGRY-------NLF---PLGNFFDRNITLR-MGQCPAQRY
VDPILS-QIADG--SFDATDIITHR-LPLS-KGKHAYKIFDEKEDE-------CIKVILK
P-----------
>tr|B0PQX8|B0PQX8_9DELT Alcohol dehydrogenase GroES domain protein OS=Anaeromyxobacter dehalogenans 2CP-1 GN=A2cp1DRAFT_2737 PE=3 SV=1
---------------------------------------------------MRALVYEGP
YRVKVRD-KPAPRIEHGEDVVLRVTRAAIC-GSDLHLLH---------GFVPDTRVGSTF
GHEFTGVVEETGP--AVR--TLRRGDRVVVPFNISCGRCFYCARGLYGDCESSNP--MSD
-----------LASG-VYGYSHTTGGYDGGQAEYVRVPFADVGPMKIPD----DLEDEDV
LLLSDVLPTGYQA-AEMGGVRE--G-DV-VAVFGCGPVGLVAARSA---WLLGARRVIAI
DRVP--ARLRFAERWA------GAETLD-LEAA-------GWD--PVPVLKEQTGG-RGP
DVCVDAVGLEASG---SP------------WQTLLGRGL--K--------LQA--GSAVA
LSWAIHAVRKGGTVSIVGVYGPPA-------NLV---PIGAAMNKGLTLR-TAQANVKRY
MPHLLE-HVRAG--RLDGKGLITHR-FPLE-RAAHAYALFGDRADG-------CVKCVLV
PGAQA-------
>tr|B1E3F2|B1E3F2_9MICC Alcohol dehydrogenase GroES domain protein OS=Arthrobacter chlorophenolicus A6 GN=AchlDRAFT_1445 PE=3 SV=1
---------------------------------------------------MKALTWQGK
RSVSVEE-VPDPVIQEPTDAIVRITSTAIC-GSDLHLYE---------VLGPYMHKGDVI
GHEPMGIVEEVGS--AVT--NLRKGDRVVIPFNISCGSCYMCKQGLQSQCETTQV--KDK
G----------SGAA-LFGYSELYGSVPGGQAEYLRVPHADYGPVKVGT----ELPDERY
LFLSDILPTAWQA-VEYADVQP--G-GT-LAVLGLGPVGQFAARIG---VQRGF-NVVGV
DPVP--ERRAMAAR-H------GVDTLD-YTK----------A--LGDELREKTAG-RGP
DAVVDAVGMEAHG---SPVAGFAHQALGLLPDKL-AQKAMET--------AGV--DRLAA
LHIAIDAVRRGGTLSLSGVYGGQA-------SPM---PLLTMFDKQIQVR-MGQCNVRRW
TDDILP-LVEDDADPLGVMDLVTHR-SGLD-GAPELYEKFQKKEDG-------CIKVVLN
PGA---------
>tr|B1G0H2|B1G0H2_9BURK Alcohol dehydrogenase GroES domain protein OS=Burkholderia graminis C4D1M GN=BgramDRAFT_2773 PE=4 SV=1
---------------------------------------------------MKALSWHGK
KDIRCDT-VPDPKIEHPRDAIIKVSSCAIC-GSDLHLYD---------GFMPGMESGDIM
GHEFMGEVVEVGK--ENT--ALKVGDRIVVPFTIICGECDQCRRGNFSVCERTNR--NKD
IA-D-KMFGH-TTAG-LFGYTHLTGGYPGGQAEFVRVPFADKTHVKIPD----GLTDEQV
LFLGDIFPTGWQA-AVQCDIEP--T-DT-VAIWGAGPVGQMAIRSA---VLLGAKQVIAI
DCVP--ERLSMARA-G------GAVTID-FKAE---------S--VLERLKELTGG-KGP
EKCIDAVGMESHA---TR------SL-DSMYDRA-KQAV--M--------LET--DRPHV
LREMIYVCRPAGTLSVPGVYGGLL-------DKI---PFGASMNKGLTWR-MGQTHVNRW
TDDLLR-RIQQG--QIDPSFVITHT-VSLD-EGPRMYKTFRDKEDG-------CIKVVLK
P-----------
>tr|B2ECT6|B2ECT6_9BACT Alcohol dehydrogenase GroES domain protein OS=bacterium Ellin514 GN=CflavDRAFT_0081 PE=4 SV=1
---------------------------------------------------MKAVVFHGI
GDIRLDN-VPEPRIEQPQDAIVRLTASAIC-GTDLHMVR---------GTLSPMKPGTIL
GHEGVGVVEEVGP--KVR--NFKKGDRVVIGSTIACGSCSFCRHGYYSQCDNANP--NGP
S----------AGTA-FYGGPEETGSFNGLQAEFARVPFANTNLVKLPE----MMTDDQA
IMISDIFPTGYFG-ADLAQIKD--G-DI-VAVFGCGPVGQFAIASA---LLFNAGRVIAV
DTFP--DRLEMAREQ-------GAEVID-FNAE---------D--PVEAIKELTDG-KGA
DRVIDAVGVDAEPPRRGPAAEKAAKYRELFEEEIEKIAPSAKP-QGELWKPGQ--APSQA
IQWSVECVRKAGTISVIGVYPQTM-------IWF---PFGQAMNRNLTVQ-AGNCNHRRY
IPKLVR-MVQSE--EIDPENILTKR-EPLM-SAIDAFKAFDQRKPG-------WIKVELQ
PEEGEAIRPRFK
>tr|B2EK73|B2EK73_9BACT Alcohol dehydrogenase GroES domain protein OS=bacterium Ellin514 GN=CflavDRAFT_2643 PE=4 SV=1
---------------------------------------------------MRAVCWYGK
KDVRVEE-VDDPRILNPGDAIIKVTSTTIC-GSDLHLFD---------GFIPSMEEGDIL
GHEFMGEVEEVGP--NVK--NLKPGDRVVVPFCISCGQCHHCQHQEWSLCDNTNP--NAA
RN-A-KLNGF-SGAG-LFGYSHLYGGYAGGQAQYARVPFADVGPIKIPN----GMEDEQV
LFLSDIFPTGYMA-AENCNIEG--G-DI-VAVWGCGPVGQFAIRSA---YLLGAEKVYAI
DEVP--ERMKLAEE-G------GAIAIS--DKE---------D--VIEILKERTGG-RGP
DACIDAVGMEAHG---SA------------YDVV-KQAI--K--------LET--DRPYV
LRQAMRACRKGGTLSIPGVYAGFL-------DKI---PLGAAFAKGLTFK-MGQTHVHKY
LRPLLQ-LIQDG--KIDPRFVITHR-IALS-EAPDAYEMFAKKADG-------CIKIVMK
PHEQPAPEIERL
>tr|B2EKY5|B2EKY5_9BACT Alcohol dehydrogenase GroES domain protein OS=bacterium Ellin514 GN=CflavDRAFT_2906 PE=4 SV=1
---------------------------------------------------MKANCWYGK
NDVRVEN-VPDPQILNPRDAIVKITSSAIC-GSDLHLYD---------GYVPTMEKGDIL
GHEFMGEVVELGS--AVK--NLKVGDRVVVPFPIACGNCFFCQKKMFSLCENSNP--NAA
LA-E-EMWGH-SPAG-IYGYSHLLGGYAGGQAQYARVAYADVNPIKVPE----GMPDDQV
LFLSDILPTGYMA-AEQCDIEP--G-DT-VAIWGCGPVGQFAIKSA---YLLGAERVIAI
DRFP--ERLKMAEEKA------GAVTLN-YERV---------D--VYDALEEMTGG-RGP
DRCIDAVGMEAHA---HG-------L-AGAYDRV-KQAA--M--------LET--DRPIV
LRQAIMSCRNGGTVSVPGVYGGFL-------DKV---PFGAIMNRSLTIK-TGQTHVQRY
MRPLLE-RIQKG--EIDSTFVITHH-MKLD-EAPHGYEIFKNKEDN-------CVKIVLK
PWS---------
>tr|B3JWM0|B3JWM0_9DELT Alcohol dehydrogenase GroES domain protein OS=Geobacter sp. M21 GN=GM21DRAFT_1965 PE=4 SV=1
---------------------------------------------------MKAVVWHGV
GDIRLDE-VPDPRIEEPTDAIVRLTTSAIC-GSDLHMVR---------GTMPGMKEGTIL
GHEGVGIVDEIGA--SIR--NFMPGDRVVIPSTIACGFCSYCRAGYYSQCDNANP--NGP
D----------AGTC-FFGGPEFSGPINGLQAEKARIPFAGVGLVKVPD----EVTDEQA
LLLSDILPTGYMA-AELAEIKP--G-NT-VVVFGCGPVGQCAIAAA---KLMQAGRIFAV
DSVP--SRLDLAQEQ-------GAETID-FSRE---------D--PVAMIRQFTGG-IGC
DRAIDAVGVDASAPHSGPGSREFSKHQQEFQQELAQVAPRINV-QGENWHPGD--APSMT
LVWAVQALAKAGTLSIVGVYPQTV-------SLF---PIGAAMNKNLTMK-MGICDHRRF
IPKLME-LVQGK--ALDPSKILTRK-APFS-NVIEAYQAFDLRKEG-------WLKVQLQ
MQGAIGEQR---
>tr|B3K0B8|B3K0B8_9DELT Alcohol dehydrogenase GroES domain protein OS=Geobacter sp. M21 GN=GM21DRAFT_3263 PE=4 SV=1
---------------------------------------------------MRAVCWHGK
QDVRVDT-VPDPEIVQKGDVIVKVALTCIC-GSDLHLYN---------GYVPTMKKGDIL
GHEFVGEIVAAGP--GVS--RFRVGDRVIVPFPISCGACWYCKHELWSLCDNTNP--NSW
MM-E-NIYGD-TGGG-IFGYSHLYGGYAGGQAEYVRVPFADVGLEKIPD----GIPYEQV
VLLTDIMPTGYQA-AVYCNINP--G-DT-VAVWGCGPVGLLAMKSA---KLLGAERVIGI
DRFP--DRLQMAHSQC------QAEVIN-YEEV---------D--VAEQLQNMTGG-RGP
DSCIDAVGLEARG---TG-------I-EDVYDLV-KQTL--R--------LET--DRASA
LRQLVRACRKGGTLSISGVYSGFI-------DKF---PMGAIFAKGLTVR-GGQAHVHKY
LPHLVK-LVAEQ--QIDPSCIITHW-ISLE-EAPAGYRTFLKKQDS-------CIKIALK
PEHAAPKSEPAS
>tr|B3K6E8|B3K6E8_9BACI Alcohol dehydrogenase GroES domain protein OS=Geobacillus sp. Y412MC10 GN=GYMC10DRAFT_1235 PE=4 SV=1
---------------------------------------------------MKAVTYQGR
HRIKVKE-MKDAVLRHSDDILIRVTTTAIC-GSDLHLYN---------GELKHLNDDYII
GHEPVGVVVDAGP--EVS--KVKVGDRVIIPFIVSCGKCIFCQNQMESQCDYANE--AK-
-----------NTGG-FFGYSDAYGGFQGAQAELLRVPYGNFMPFVIPE--DAEMEDEKL
LMLSDALPTAMWS-VENGGVKP--G-DV-VIVLGCGPIGLLTQKFA---WLKGAKRVIAI
DHVD--YRLAHASRTN------HVETYN-FEKI-------P-E--IENYILEITKG--GA
DVVIDCVGLDAKR---TG------------IEML-GSML--K--------LQG--GSLGA
FRMAVRMVRKYGTIQLTGVYGLIY-------NAF---PLGELFERNITLK-MGLAPVIHY
MPRLYQ-MLKEG--TVDPSDIITHR-FPME-KAALGYDIFNERKDG-------CIKVILK
P-----------
>tr|B3KJR9|B3KJR9_9BACI Alcohol dehydrogenase GroES domain protein OS=Geobacillus sp. Y412MC10 GN=GYMC10DRAFT_5837 PE=4 SV=1
---------------------------------------------------MRAVTFQGA
KDIQVKH-VEDPSIRTQDDIIVRITSTAIC-GSDLHIYL---------GAMP-AAKDFVI
GHEPMGIVEEVGA--NVT--RVKKGDRVVLPFNVSCGHCYYCNHDMESQCDNSNG--NPD
V----------HAGG-YLGYTERYGSYPGGQAEYLRVPYGNFMPFVIPE--SCELEDEAL
LFLSDVLPTAYWS-VENAGVKP--G-DT-VTVLGCGPIGLMTQKFA---WMKGAKRVIAV
DRLP--YRLQKAKRLN------NVEIYN-FEEY-------D-D--MGEYIREITKG--GT
DIVIDCVGMDGKK---ST------------MEAI-GQKL--K--------LQG--GTLSA
IDIAIQAVRKFGTVQLTGVYGSLY-------NMF---PLGHIFERNITLT-MGQAPVIHY
MPELFK-KITAG--EFDPTEIISHR-LPLE-QASDAYRIFSDHEDE-------CTKVVLK
P-----------
>tr|B4AMP0|B4AMP0_BACPU S-(Hydroxymethyl)glutathione dehydrogenase (Glutathione-dependent formaldehyde dehydrogenase) (Fdh) (Faldh) OS=Bacillus pumilus ATCC 7061 GN=BAT_3876 PE=4 SV=1
---------------------------------------------------MRAVTYQGK
NSIAVKK-VDAPSIQDREDVIIRMTSTAIC-GSDLHLYQ---------GNFP-LPIGYVI
GHEPMGIVEEVGP--DVT--AVKKGDRVVIPFTVACGQCQYCHHHLESQCDNSNP--HY-
-----------DSGG-LFGYSEKYGNYPGGQAEYLRVPFGNYTPFKIPD--DCELEDEQL
LFLSDVLPTAYWS-VEHAGVKK--G-DT-VIVLGCGPVGLMAQQFA---WQKGAERVIAV
DYID--YRLRHAKRMS------GVEVFD-FTED-------P-D--MGETLKELTKG--GA
DVVIDCVGMDGKK---SP------------LEKI-EQKL--K--------LQG--GTIGP
IQIATKAVRKCGTVQMTGVYGGLY-------NMF---PLGAFFARNVTLK-MGQAPARGY
MSKLYQ-KVTTG--EIDPKAIITHQ-LPLD-DAAHAYHIFNDKKDD-------CIKVILK
P-----------
>tr|B4AV38|B4AV38_9CHRO Alcohol dehydrogenase GroES domain protein OS=Cyanothece sp. PCC 7822 GN=Cyan7822DRAFT_0230 PE=4 SV=1
---------------------------------------------------MKAVCWQGT
NKVTVES-VPDPKIINPRDAVIKITSTAIC-GSDLHLYD---------GFIPTMEQGDIL
GHEFMGEVVEVGS--EVK--RIKVGDRVVNPFPIACGHCFFCQRDLTSLCDNTNP--NAF
MA-E-AIMGY-SPSG-LFGYSHMLGGYAGGQAEYARVPHADVGLFKIPN----ELADEQV
LFLSDIFPTGYMA-AENCDIKA--G-DI-VAIWGCGPVGQFAIRSA---RMLGAGRVIAI
DRIP--ERLEMAQK-G------GAEILN-FEEV---------D--VGEALKEMTGG-RGP
DSVMDAVGMEAHG---LG-------L-EGFYDKA-KQAV--R--------LET--DRPHV
LRQAIVACRKGGTVSIPGVYGGFV-------DKI---PMGAAMNKALTFK-TGQTHVHRY
MGRLLE-RIQNG--EIDPSFVITHR-LKLE-DAPTGYDIFKHKKDN-------CIKIVLK
P-----------
>tr|B4AV39|B4AV39_9CHRO Alcohol dehydrogenase GroES domain protein OS=Cyanothece sp. PCC 7822 GN=Cyan7822DRAFT_0231 PE=4 SV=1
---------------------------------------------------MKAVCWHGT
EDVRVET-VPDPTILNPRDAILKVSSTTIC-GSDLHIYD---------GFIPTMEPGDIL
GHEFMGEIVEVGS--QVK--RLKKGDRAVVSSAIGCGQCWYCHQQQWSLCDNSNP--NTW
MQ-E-KIYGH-GTGA-IFGYSHAFGGYAGSFADYIRIPFADFTAIGVPK----DIPDEKL
LPISDAFPTGYMG-ADLCNIQP--G-EI-VAVWGCGPVGQFAMRSA---YLLGAERVIGI
DRFP--ERLQLARDFA------KAEIIN-YEEV---------D--VIEALKEMTGG-RGP
DACIDAVGMEAHG---TG-------P-EGLFDKA-KQAI--R--------LET--DRPHV
LRQMMLACRKGGTLSIMGVYGGFV-------DKL---PMGAAMNKALTFR-MGQMFGPKY
IPRILD-HVLKG--EVDPSAVLSHR-LPLS-ETKQGFEMFKHKKDQ-------CIKVMLQ
PD----------
>tr|B4B5W7|B4B5W7_9CHRO Alcohol dehydrogenase GroES domain protein OS=Cyanothece sp. PCC 7822 GN=Cyan7822DRAFT_4024 PE=4 SV=1
---------------------------------------------------MKAIVFHGI
GDIRLDN-VPDPKIEQPTDAIIRLTASAIC-GTDLHMIR---------GTFSGMKEGTIL
GHEGVGIVEEIGT--NVR--NLKKGDRVVVPSTIGCGYCSYCRTGYYSQCDNANP--NGS
A----------AGTA-FFGGPKETGPFQGLQAEYARIPYANVGLIKLPK----NVSDDQA
ILLSDIFPTAYFG-ADIAEITP--G-DT-VAIFGCGPVGQFAIASA---KLFGAGRIIAV
DTIA--SRLEMAKAQ-------GAEIID-FNAE---------D--PVEIIKQLTGG-IGV
DRVIDAVGVDAVSPNTGPAAQQAQQFTEEFERQQKQVAPQTNP-QNGNWHPGN--APSIV
LDWAVQALAKAGTLSIIGVYPPTH-------RFF---PIGMAMNKNLTIN-MGNCNHRKY
IPFLVD-RVNSG--MLDPTKILTQV-EPLI-SAIDAYKAFDKRQPG-------WIKVELV
PGRN--------
>tr|B4CA94|B4CA94_9CHRO Alcohol dehydrogenase GroES domain protein OS=Cyanothece sp. PCC 7425 GN=Cyan7425DRAFT_1392 PE=4 SV=1
---------------------------------------------------MKAVCWHGA
NDVRVDH-VPDPKILNPRDAIIKITSTAIC-GSDLHLYD---------GYIPTMKSGDIL
GHEFMGEVVELGS--AVT--NIQVGDRVVVPFTISCGHCFFCQRQLWSLCDNSNP--NAY
MA-E-ALMGY-SPSG-LFGYSHMLGGYAGGQAEYARVPFADVGLFKIPD----GLSDDQV
LFLTDIFPTGYMA-AESCNIQP--G-DI-VAVWGCGPVGQFAIRSA---YMFGAERVIAI
DRVP--ERLHMAREQG------CAEVLN-YEEV---------D--VGEALKEMTGG-RGP
DACIDAVGMEAHG---TD-------A-MAFYDQV-KQAV--R--------LET--DRPTA
FRQVIVACRKGGHVSIPGVYGGFL-------DKI---PMGAAFNKGLTFK-MGQTHVQRY
FQPLLE-RIQNG--EIDPSFVITHR-LPLE-EAPHAYEIFKHKRDN-------CIKVVLK
P-----------
>tr|B4CA96|B4CA96_9CHRO Alcohol dehydrogenase GroES domain protein OS=Cyanothece sp. PCC 7425 GN=Cyan7425DRAFT_1394 PE=4 SV=1
---------------------------------------------------MKAVCWHGA
NDVRVET-VPDPKILNPRDAILKVTSATIC-GSDLHIYD---------GYIPTVQPGDII
GHEFMGEIVDVGS--DVK--KLRVGDRVVVSSIIGCGQCFYCQQQQWSLCDNSNP--NAW
MQ-E-QVYGF-GTAG-IFGYSHAFGGYAGAHAEYVRIPFADHGAVKVPA----GIPDEKI
LPISDAFPTGYMG-ADLCDIQP--G-DT-VAVWGCGPVGLFAMRSA---YMLGAAKVIGI
DRVP--ERLRMAQNFG------QAEVIN-YEAV---------D--AGEALKEMTGG-MGP
DACIDAVGLEAHG---IG-------L-QGFYDEA-KQKV--R--------LET--DRPSV
LRQMMVACRKGGTLSIMGVYGGFV-------DKM---PFGAAFNKGLTLR-MGQMHGQKY
MPMLLE-KVMNN--EIDPAAVFSHH-LPLE-QAPHGYEIFKHKQDN-------CTKVLLQ
P-----------
>tr|B4CGE6|B4CGE6_9CHRO Alcohol dehydrogenase GroES domain protein OS=Cyanothece sp. PCC 7425 GN=Cyan7425DRAFT_3817 PE=4 SV=1
---------------------------------------------------MKAICWQGA
NKVGVDT-VPDPKIINPRDAVIKITSTAIC-GSDLHLYD---------GYIPTMEQGDIL
GHEFMGEVVEVGS--EVK--RIKVGDRVVNPFPIACGQCFFCKQSLTSLCDNTNP--NAF
MA-E-AIMGY-SPSG-IFGYSHMLGGYAGGQAEYARVPFADVGLLKIPD----GLADEQV
LFLSDIFPTGYMA-AENCNIQP--G-HI-VAIWGCGPVAQFAIRSA---FLLGAERVIAI
DRVP--ERLQMAKD-G------GAEVLN-YEQV---------D--VGEALKEMTGG-RGP
DAVMDAVGMESHG---MG-------L-EGLYDQA-KQAV--R--------LET--DRPHA
LRQAIVACRKGGTVSVPGVFGGFA-------DKI---PMGAFMNKALTMK-TGQTHVHRY
LTPLLE-HVQNG--DIDPSFVITHR-LPLE-QAPDGYEIFKHKKDH-------CIKVVLK
PGQ---SA----
>tr|B4CGE7|B4CGE7_9CHRO Alcohol dehydrogenase GroES domain protein OS=Cyanothece sp. PCC 7425 GN=Cyan7425DRAFT_3818 PE=4 SV=1
---------------------------------------------------MKAACWYGT
EDVRVET-VPDPKILNPRDATVKVTSTTIC-GSDLHIYD---------GYIPTMQPGDII
GHEFMGEIVEVGS--EVK--RLKKGDRTVVSSAIGCGHCWYCKQQQWSLCDNSNP--NGW
MQ-E-AVYGY-GTGA-IFGYSHAFGGYAGSFADYIRVPFADFTAIPVPK----DIPDEKL
LPVSDAFPTGYMG-ADLCNIQP--G-DV-VAVWGCGPVGQFAMRSA---YLLGAERVIGI
DRFP--ERLQLARDFA------KAETIN-YEEV---------D--AGEALKEMTGG-MGP
DACIDAVGMEAHG---TG-------L-EGVYDKA-KQAV--R--------LET--DRPHV
LRQMMVACRKGGTLSIMGVYGGFV-------DKL---PMGAAMNKALTFR-SGQMFGPKY
IPKLVE-HVLNG--DVDPSAVLTHR-LPLA-EIKQGFEMFKHKKDQ-------CIKVMLQ
PA----------
>tr|B4WC33|B4WC33_9CAUL Alcohol dehydrogenase GroES-like domain family OS=Brevundimonas sp. BAL3 GN=BBAL3_3046 PE=4 SV=1
---------------------------------------------------MRALTWHGK
HNVQVDT-VPDPQIVNPRDAIIKITATAIC-GSDLHLYD---------SMIPGMSNGDIL
GHEFMGEVVEVGR--GNT--SLKKGDRVVVPFVIACGQCFFCEKSMPAACDNSNPADKAD
AT-E-IAYGQ-SVAG-LFGYSHLTGGFAGGQAEYARVPYSDYGPIKIPD----GIEDEKV
LFLSDIFPTGWMA-AENAQIQP--G-DT-VAIWGCGPVGLFAVKSA---ILQGAGRVIAI
DHHP--NRLALAKA-N------GAEVLN-YHEV---------K--VREALLEMTAG-LGP
DSCIDAVGMESHG---FS-------P-DNIIDAV-KQET--R--------LGT--DRPHV
LHETIMAVRKGGTVSVPGVYGGFA-------DKF---PVGAFMEKGLTLK-TGQTHVQRY
LPQLLQ-LILEG--GIDTTDLISHR-LPLE-QAAEGYKNFKENQNE-------WTKVILK
PH----------
>tr|B4WMI7|B4WMI7_9SYNE Alcohol dehydrogenase GroES-like domain family OS=Synechococcus sp. PCC 7335 GN=S7335_1740 PE=4 SV=1
---------------------------------------------------MKALRWHGK
EDVRVDN-VPDPKIEATGDAIVRVTATAIC-GSDLHLYG---------GKVATLKEGDIL
GHEFMGEVVETGS--AVS--NLKKGDRVVVPFTISCGNCFFCNQDLYSLCDVSNP--NED
IA-R-SEMGH-APAG-IFGYGHITGGFAGGQAEYVRVPYADVGPVKVPS----HLPDEKV
LFLSDIFPTGYMG-AENANIKE--G-DT-VAIWGCGPVGLFAMKSA---WMLGAGRVIAI
DHVP--ERLRLARSYA------NVETIDSFDAD---------Q--VYEQLMEMTDG-MGP
AACIDAVGMEAHG---SG------AM-TGILDSI-KSSA--K--------LDKQLQHPYV
LQQIVKCCRKGGNISVPGVYTGFL-------NMF---PMGPAMNKGLNWK-MGQTHMQKY
MQPLME-KVEQG--DIDLTAIITHR-LSLD-DAPEGYKIFQEKRDN-------CVKVVMT
P-----------
>tr|B5HSQ6|B5HSQ6_9ACTO Putative uncharacterized protein OS=Streptomyces sviceus ATCC 29083 GN=SSEG_02441 PE=4 SV=1
---------------------------------------------------MKAVTWQGK
RDVRVEE-VPDPKIQEPTDAVIRITSTGLC-GSDLHLYE---------VLTPFMTPGDIL
GHEPMGIVEEVGA--AVP--DLSVGDRVVVPFQIACGNCWMCMTGLPTQCETTQV--TSE
G----------MGAA-LFGYTRLYGAVPGAQAEYLRVPQAQYGPIKVPE----GPPDDRF
VYLSDVLPTAWQA-VSYADVPE--G-GS-VAVLGLGPIGDMACRVA---QVRGAGRVFGV
DLVT--ERLRRART-R------GVETYD-LRSF-----DSEKE--LVQAIRDETDG-RGP
DAVIDAVGTEAHG---SAVARLAQNASALLPRKI-GGPFAER--------FSV--DRLAA
LYTAIELVRRGGTLSLTGVYGGMA-------DPL---PMLTMFDKQIQIR-MGQANVRRW
SDEIIP-YLIDE-DPLGVDDFATHH-VPLS-DAPHAYEMFQKKQEG-------AVKVLMR
P-----------
>tr|B5ZHW3|B5ZHW3_GLUDA Alcohol dehydrogenase GroES domain protein OS=Gluconacetobacter diazotrophicus (strain ATCC 49037 / DSM 5601 / PAl5) GN=Gdia_2860 PE=4 SV=1
---------------------------------------------------MKALVWHGK
SDIRCES-VRDPILENSRDAIIRVTACAIC-GSDLHIFD---------GMIPEIHHGDVL
GHETMGEVVEVGK--DAG--NLKVGDRVVVPFTIACGECFFCSKGFFSGCERTNP--DHA
RA-E-KLWGH-SPAG-LFGYSHLLGGYAGGQAEYLRVPYADVGPIKVPD----HLTDEQA
LFLSDIFPTGYMA-AEFCNIQP--G-QT-IAIWGCGPVGQMAIRSA---FLLGAERVLAI
DTVP--ERLALAEA-G------GAEMIN-FRTE---------D--VYPRIQDLTAG-RGA
DACIDAVGTEADT---WS------GI-DAVVDRI-KTAT--F--------LGT--DRPHV
LRQAIMCCRNFGTVSIVGVYGGLL-------DKI---PMGSAINRGLTFR-MAQTPVQHY
LPMLMD-RIVKG--DIDPSFVITHR-ASLE-EGPELYKTFRDKRDG-------CIKVVMK
P-----------
>tr|B6C464|B6C464_9GAMM Alcohol dehydrogenase GroES-like domain family OS=Nitrosococcus oceani AFC27 GN=NOC27_2989 PE=4 SV=1
---------------------------------------------------MKAVVFHGI
GDIRLDE-VPEPQIKDPTDAVIRVTASAIC-GTDLHMVR---------GTMGGMENGTIL
GHEAVGVVEALGK--GVR--NLKEGDRVVVPSTIACGYCAYCRAGYHAQCDNANP--QGL
L----------AGTA-FFGGPKASGPFHGLQAEKARIPFANAGLVKLPD----EVSDDEA
ILVSDIFPTAYFG-AELAEIKA--G-DT-VAVFGCGPVGQFVITSA---QLLGAGRILAV
DSVP--SRLEMARTQ-------GAEIID-FNAE---------D--PVATIRDLTGG-IGV
DRAIDAVGVDAERPHHGPAAKQTDAQQAQFEQELKEIAPENHP-QGGHWHPGD--APSQA
LRWAVESLAKAGTLSIIGVYPPND-------RFF---PIGQAMNKNLTLK-MGNCNHRKY
IPMLVN-LVHTG--VVNPAAVLTQQ-EPLT-AVIDAYQNFDQRKSG-------WIKVELK
------------
>tr|B6F9F9|B6F9F9_9ENTR Putative uncharacterized protein OS=Enterobacter cancerogenus ATCC 35316 GN=ENTCAN_01339 PE=4 SV=1
---------------------------------------------------MKALTYHGP
HNVRVEN-VPDPVIEQPDDIILRVTATAIC-GSDLHLYR---------GKIPKVEHGDIF
GHEFMGEVVESGR--DVK--NLQKGDRVVIPFVIACGDCFFCQMHQYAACEKTNA--GQG
AALN-KKQIP-APAA-LFGYSHLYGGVPGGQAEYVRVPKGNVGPFKVPQ----LLSDDKA
LFLSDILPTAWQA-VKNAQVGK--G-SS-VAVFGAGPVGLLTIACA---RLAGAEQIFVV
DHHP--YRLRFAQERY------GAIPIN-FDDD-------N-D--AAEKIIEQTAGQRGV
DAVIDAVGFEAKG---ST------------TETI-LSNL--K--------IEG--SSGKA
LRQCIAAVRRGGVVSVPGVYAGFI-------HGF---LFGDAFDKGITFK-MGQTHVHAW
LGELLP-LIEQG--LLTPEEIVTHY-LPLT-DAERAYKIFEKREEE-------CRKVILV
PGADTPEAAEQK
>tr|B7BR78|B7BR78_9CLOT Putative uncharacterized protein OS=Clostridium hylemonae DSM 15053 GN=CLOHYLEM_03034 PE=4 SV=1
---------------------------------------------------MKAIVYDGL
QKVECRT-VEDPRLEKEDDIIVKVTSAAIC-GSDLHLVH---------GLVKGMYDGYVL
GHETMGIVEEVGK--GVK--NLTKGDRVVIPFPVACGHCEFCNKGEFSQCDNSND--YG-
-----------ESGG-LFGYSKYHGNYAGGQAEYIRVPYANVGPKKVPD----ELTDEQV
LFVTDVLPTSYWG-TEIAGVKA--G-DT-VVVLGCGPIGLMTIKWC---IQKGAGRIIAV
DNVS--YRLKHAKGY-------GVEALN-FEEY-------E-Q--VGAHIKEITHG--GA
HCVIDCVGLDGKT---SV------------MEKI-ETAL--K--------LQG--GSKSA
IEIASQCIRKAGTAAFVGVYGNKY-------NNF---PLGNFFSKNITLK-MGQCPATGY
VDLMLQ-KIQKG--EFDATDIITHK-LSLE-EGSHAYSIFDKKEDN-------CIKVILK
P-----------
>tr|B7D9U3|B7D9U3_9BURK Alcohol dehydrogenase GroES domain protein OS=Diaphorobacter sp. TPSY GN=DtpsyDRAFT_3256 PE=4 SV=1
---------------------------------------------------MKALTYQGA
KDVRVEN-VPDPVLLAQDDVLLRVTATAIC-GSDLHIYR---------GKIPGMKDGDIL
GHEFMGIVEEVGP--AVT--ALRPGDRVVVPFVIACGSCFYCDKTLFAACENTNP--GRG
AILN-KKNAT-AGAG-LFGYSHLYGGYPGGQAEYVRVPHGNVGPLKVPQ----VLSDEQV
LFLSDILPTGYQA-AVNAQIGA--G-SS-VAIFGAGPVGLMSALAA---RFLGAEQVFMV
DHNE--YRLQFAQATY------GVVPIN-FDKD-------E-D--PAETILSATGG-HGV
DATIDAVGFEAKG---SA------------LETA-LTAV--R--------LEG--SSGKA
LRQCIAATRRGGVLSVPGVYAGFI-------HGF---LFGDAFEKGLTFR-MGQTHAQKY
MPQLLE-HIANG--RMRPEVIISHR-MKLA-DAARGYEIFEKKEEE-------CRKVVLT
P-----------
>tr|B7H4K8|B7H4K8_ACIBA Hypothetical zinc-type alcohol dehydrogenase-like protein ybdR OS=Acinetobacter baumannii AB307-0294 GN=ABBFA_002254 PE=4 SV=1
---------------------------------------------------MRALTYHGA
EDVRVET-VADPIIQEPDDIILRVTATAIC-GSDLHLYR---------GKIPKTEHGDIF
GHEFMGIVEEVGP--AVT--AVKKGDRVIVPFVIACGECFFCQLDLTAACETTNT--GRG
AIIN-KKQIP-PGAA-LFGYSHLYGGVPGGQAEYVRVPKANKGPFKVPG----SLSDEKV
LFLTDILPTAWQA-VNNAQVKR--G-ST-VAIYGAGPVGLLSAACA---KMLGAEKIFMV
DHNE--YRLNYAAATY------DAIPVN-FDEV---------D--AAEFIIQNTDNYRGV
DAVIDAIGFEAKG---SV------------IETV-LTNL--K--------LEG--SSGAA
LRQCIAAVRRGGVVSVPGVYAGPI-------HGF---LFGDAFDKGLTFK-MGQTHVHQY
LPQLLE-LIERG--ELTPETIITHR-MKLE-DAAEGYRIFNEREED-------CRKVILL
P-----------
>tr|B7K7M8|B7K7M8_9CHRO Alcohol dehydrogenase GroES domain protein OS=Cyanothece sp. PCC 7424 GN=PCC7424_1352 PE=4 SV=1
---------------------------------------------------MKALCWHGA
GDVRVDT-VNDPKILNPKDAIIKVTSTAIC-GSDLHIYD---------GYIPSMQSGDIL
GHEFMGEVVEVGS--EVK--TLKVGDRVVIPFTIACGNCFFCQKDLWSLCDNSNP--NAW
MI-E-KMYGH-SPSG-LFGYSHLFGGYAGGQAEYVRVPFADVGGFKIPD----GMSDEQV
LFLTDIFPTGYMA-AENCNIEP--G-DT-VAVWGCGPVGQFAIRSA---FLLGAERVIAI
DRIP--ERLQMAQQ-G------KAEVLN-YEEV---------D--AGEALKEMTGG-FGP
DACIDAVGMEAHG---TD-------A-IALYDQI-KQAV--R--------LET--GRPLA
LRQAIVACRKGGRVSVPGVYGGFI-------DKV---PMGAVVNKALTLR-SGQTHVHRY
LRPLLE-HIQNG--KIDPTFVITHR-LKLE-DAPKGYDIFKHKKDN-------CIKVVLN
P-----------
>tr|B7KTY1|B7KTY1_METCH Alcohol dehydrogenase GroES domain protein OS=Methylobacterium chloromethanicum CM4 GN=Mchl_3368 PE=4 SV=1
---------------------------------------------------MLAMNYRGP
YRVRVDR-KPVPVCEHVQDAVVRVTRTCIC-GSDLHLYH---------GLVPDTRVGMTF
GHEFIGVVEEVGP--SVK--NLAVGDHVIVPFNIACGQCHFCKQGLFGNCHESNS--QAT
-----------AVGA-IYGYSHTAGGYDGGQAEYVRVPYADVGPCKIPS----NMDLDDA
VLLTDVVPTGYQA-AEMAGIQP--G-DT-VVVFGAGPVGIMAARCA---WLFGAGRVIVI
DHID--YRLDFARTYC------PAEVYN-FRSL-------E-D--PVVFLKKTTDS-LGA
DVCIDAVGGDAAG---SA------------LHTLMGTKL--K--------LEG--GSATA
LHWAINSVKKGGVVSIVGVYGPTG-------NLI---PIGNVVNKGITIR-ANQASVKRL
LPRLIE-HIEAG--RLNPKALVTHK-VPLE-EIADAYHIFSAKLDG-------CIKPVLV
PPSARG------
>tr|B7KZX1|B7KZX1_METCH Alcohol dehydrogenase GroES domain protein OS=Methylobacterium chloromethanicum CM4 GN=Mchl_4105 PE=4 SV=1
---------------------------------------------------MRALVWHGT
EDIRCDT-VPDPKIEDDRDAIIKVTACAIC-GSDLHLYD---------HFMPGMEKGDVM
GHEFMGEVVETGKG-VNG--ALKKGERIVVPFTIICGECDQCKRGFFSVCERSNR--NKH
IA-D-KAFGH-TTAG-LFGYTHLTGGYQGGQAEYVRVPFADKTHIKVPE----NLSDEQV
LFLGDIFPTGWQA-AVQADIQP--T-DT-VAVWGAGPVGQMTLRSA---LLLGAKQVVCI
DSVP--ERLEMARA-G------GAITID-NSQE---------S--TVERLNELTGG-KGP
EKCIDAVGMEAHS---PR------AL-EHAYDRV-KQAV--M--------LES--DRASV
LREMIYVCRPAGILSIPGVYGGLI-------DKV---PMGALMNKGLTIR-TGQTHVNRW
TDDLVK-RIDDG--QIDPSFVITHR-AKLD-QGPEMYKTFRDKKDN-------CIKVVLR
P-----------
>tr|B7L0G0|B7L0G0_METCH Alcohol dehydrogenase GroES domain protein OS=Methylobacterium chloromethanicum CM4 GN=Mchl_0764 PE=4 SV=1
---------------------------------------------------MKALCWHGK
GDIRCDT-VPDPSIEDSRDVIIKVTSCAIC-GSDLHLMD---------GQMPTMKSGDVL
GHEFMGEVVETAP--GFT--KFKKGDRIVVPFNINCGECRQCKLGNYSVCQRSNR--NAE
MA-A-AQFGF-TTAG-LFGYSHITGGYAGGQAEYVRVPMADVAPMKVPE----GMDDESV
LFLTDILPTGWQG-AEHCEIKG--G-EI-IAVWGAGPVGLFAIQSA---KIMGAERIIAI
DTVP--ERLALARKYG------ATDIID-FAKE---------D--VFERIKEISRG-EGA
DGVIDCVGMEASA---GH------GL-SSVISTL-QEKL-----------TST--ERPYA
LMEAIRAVRPCGIVSVPGVYGGPI--------PV---NMGAIVQKGLTLK-SGQTHVKRY
LEPLTK-LIQQG--KFDTASLITHRSADLA-DGPDLYKTFRDKKDG-------CVKVVFH
PN----------
>tr|B7L2D8|B7L2D8_METCH Alcohol dehydrogenase GroES domain protein OS=Methylobacterium chloromethanicum CM4 GN=Mchl_2582 PE=4 SV=1
---------------------------------------------------MRALVWHGT
QDIRCDT-VPDPEIEDDRDAIIKVTACAIC-GSDLHLYD---------HFIPAMKKGDIL
GHEFMGEVVETGRG-LNG--ALKKGDRVVIPFTIICGECDQCKRGFFSVCERSNR--NRD
LA-A-KVFGH-GTAG-LFGYSHLTGGYSGGQAEYVRVPFADKTHIKVPD----SLTDEQV
LFLGDIFPTGWQA-AVQADIQP--H-DT-VAIWGAGPVGQMAIRSA---ILLGAKQVVCI
DSVP--ERLDMARA-G------GAIVID-NSRE---------S--VVERLNELTHG-RGP
EKCIDAVGMEAHS---PR------AV-EQVYDRV-KQAM--M--------LES--DRASV
LREMIYVCRPAGILSIPGVYGGLV-------DKM---PMGALMNKGLTIR-AGQTHVNRW
TDDLVR-RIEEG--QIDPSFVITHR-AGLE-QGPELYRTFRDKKDN-------CIKVVLR
P-----------
>tr|B7L3B0|B7L3B0_METCH Alcohol dehydrogenase GroES domain protein OS=Methylobacterium chloromethanicum CM4 GN=Mchl_5582 PE=4 SV=1
---------------------------------------------------MRALCWHGK
GDVRCDT-VADPEIKHPRDAIIKVTACAIC-GSDLHLLD---------GYQPTMEAGDIL
GHENMGEVVALGS--EVT--NLKIGDRVVVPFTISCGDCWFCKKGLFAACDRTNP--NAE
MA-A-KAMGH-SPAG-LFGFSHMLGGYCGGQAEYLRVPMADVGPIKIPD----NVTDEQA
LFLSDIFPTGYMA-AENAQIEH--G-DT-VAIWGCGPVGQFAIRSA---LMMGAGRVIAI
DEVP--ERLAMAEA-G------GAETIN-FAET---------D--VYDELQARTKG-RGP
DSCIDAVGCEAAA---HG------AA-DAVMDKV-KASM--M--------LAT--DRVHV
LRQAIMSCRKGGTVSVPGVYVGMG-------DKL---PIGAAMNKGLTIK-LGQTHVQRY
TRPLLE-KIVAG--AIDPSFVITHP-ASLE-DAPEMYAKFRDKEEG-------VIKVVMR
PHG---------
>tr|Q09CX7|Q09CX7_STIAU S-(Hydroxymethyl)glutathione dehydrogenase OS=Stigmatella aurantiaca DW4/3-1 GN=STIAU_1996 PE=3 SV=1
---------------------------------------------------MRALTYQGP
SKVRVEN-KPDPRIEHPQDVILKVTRAAIC-GSDLHLLH---------GLVPDTRVGCTF
GHEFTGVVEDMGR--EVK--SLRQGDRVVVPFNISCGSCFYCQRHLTALCENSNP--ASD
-----------VASG-VYGYSHTTGGFEGGQAEYVRVPYADVGPMKIPD----DMDEEEV
LFLSDIFPTGYQG-AEMGEIKA--G-ET-VVVFGAGPVGLFAMKSA---WLMGAGRVIAV
DHIP--YRLAFAEQYA------KVETVN-FKEV-------G-D--VVMHLREMCGG-RGA
DVCIDAVGMEADG---SK------------MHTVLGLVM--K--------AEA--GAPTA
INWCIDTVRKGGNVSIIGVYGPPW-------NLV---SIGTAMNKGLTLR-MNQCNVRRY
MPHLLE-HIRSG--RVDAKGIITHR-FSLE-DAPQAYHLFAQKRDN-------CVKCVLA
PHGHA-------
>tr|Q09EC4|Q09EC4_STIAU S-(Hydroxymethyl)glutathione dehydrogenase OS=Stigmatella aurantiaca DW4/3-1 GN=STIAU_8317 PE=3 SV=1
---------------------------------------------------MKAVVFHGI
GDIRLDD-VEEPRLEKPTDAIVRVSASAIC-GTDLHMIR---------GTMPGMKPGTIL
GHEGVGYIEELGE--DVR--NFNVGDRVVIPSTIACGSCVYCRSGYYAQCNEANP--HGP
L----------AGTA-FFGGPMMTGPFHGMQAEKVRVPFAHVGLVRVPD----GVSDEQA
ILISDIFPTGYMG-AEMAEIKP--G-DT-VAVFGCGPVGQFAIVSA---KLLGAGRVFAI
DCHE--DRLEMARSQ-------GAEIIN-FDAE---------D--PVETLRRLTGG-IGV
DRAIDAVGVDSVHAHHGPAAKAAKAEHAEFKREVKEVAPKTNP-DGDNWVPGD--APAQA
LLWAVQALAKAGTLSIIGVYPQTA-------RTF---PIGEAMNKNLTLK-MGNCNHRKY
IPKLLE-LVRTG--EVDPTAILSHV-EPMT-SAIDAYRQFDLRKPG-------WLKVELE
PTMLT-------
>tr|Q0FY33|Q0FY33_9RHIZ Alcohol dehydrogenase OS=Fulvimarina pelagi HTCC2506 GN=FP2506_17574 PE=3 SV=1
---------------------------------------------------MKAVVFHGV
RDISLDT-VPDPSIKEPTDAIVRITSSAIC-GTDLHMVR---------GTMPGMVEGTVL
GHEGVGVVEEVGP--GVR--NLSPGQRVVIPSTIACGTCSYCRSGYTAQCDDANP--NGH
L----------AGTS-FYGGPGPTGPFDGLQAQYARIPYANVNLVPLHP----EISDHQA
ICLSDIASTAWFG-ADIADIQAGDG-KT-VLVMGCGPVGLFTILGA---WHYGAQRVIAV
DRRT--DRLDMARRL-------GAETIN-FEEE---------N--PIEAVRDLTGG-IGP
DRAIDAVGVDAFKPTKGPMKEMVDKRSDFYAMQVKHLAEESADTHAVQYAAGD--APSLS
LEWAVQSLAKAGTLSIIGVYPQSD-------PFF---PIGTAMNKNITMR-MGNANHKKY
VQHLVE-LVRRG--GLKPEAILTEE-EPMR-DVLKAYETFDDQQKG-------WIKVELD
PTAV--------
>tr|Q0FY37|Q0FY37_9RHIZ Putative Glutathione-dependent formaldehyde dehydrogenase OS=Fulvimarina pelagi HTCC2506 GN=FP2506_17554 PE=3 SV=1
---------------------------------------------------MRALTYHGT
KDVRVDT-VPDPEIINPRDAVIKITSTAIC-GSDLHLYD---------GVIPGTLNGDIL
GHEFMGEVVETGP---KS--TLKKGQRVVVPFTISCGKCYFCEKQQFSACDNANPAEKQD
MT-E-QLYGH-AVGG-LFGYSHLTGGFSGGQAEYVRVPYSDVGPIVVPD----HLDDDKV
LFLSDILPTGWMA-ADNADIEE--G-DT-VAVWGCGPVGLFCIQSA---LLMGADRVIAI
DHYS--RRLELARQ-A------GAQVID-FKQT---------N--VTEALMEMTGG-IGP
DAVIDAVGMESHG---FS-LGDQAQA-FNLADTI-KQKV--G--------IGA--DRGGA
LREAIFACRKGGRLSMPGVYGGFV-------DKF---PLGALMEKGIQIK-SGQTHVQRY
LNQLLR-LIEED--KIDTTFMISHR-LPLE-EAPKGYKNFKDNQND-------WTKVVLK
PGV---------
>tr|Q0JWI2|Q0JWI2_STRAM Putative glutathione-dependent formaldehyde Zinc-binding dehydrogenase OS=Streptomyces ambofaciens GN=DSMT0102 PE=3 SV=1
---------------------------------------------------MKALCWEGV
NKLSVEQ-VPDPELRNDQDIVVRLIAGTTC-GSDLHLIG---------GYIPAMRAGDVI
GHEFVGEVVETGS--AVR--KHKVGDRVVVCSFVGCGRCWYCANDLWSLCDNTNT--NPG
VG-Q-ALFGY-ETAG-IFGYSHAMGGLRGSHAEYVRVPFADYGAFKVPE----GIDDTSA
LFVSDSVPTGWMG-ADLAGVKP--G-DV-VAVWGCGAVGQMAARAA---ILKGAERVISI
DRIP--ERLAMTERYV------GAETLD-YTST---------D--VAAELRERTGG-RGP
DVCIEAVGMEAHS---DG-------P-AHLYDQA-KQQL--R--------LQS--DRPTA
VRQAIHACRKAGTVFILGVFAGAV-------DKF---PLGAVINKGLTVR-GAQMHGQRY
IPMLLE-RLAAG--EIETAHLATHT-LSLD-QAPRAYDMFKQKTDG-------CVRAVIR
PEPRGAA-----
>tr|Q0YHU7|Q0YHU7_9DELT Alcohol dehydrogenase superfamily, zinc-containing:GroES-related OS=Geobacter sp. FRC-32 GN=GeobDRAFT_1423 PE=3 SV=1
---------------------------------------------------MKAVCWHGK
HNVQVDT-VPDPQILNPRDAIVKVTLSGIC-GSDLHLYN---------GKVPTMKEGDIL
GHEFMGEVVEVGS--AIT--SISRGDRVIVPFPIACGDCWYCQEGLWALCDNSNP--NSW
ML-E-KLYGD-TGAG-IFGYSHLYGGYAGGQAEYVRVPFADTGLEKVPA----ELGDEKV
LFLTDILPTGYQA-AENCNIRK--G-DT-VAVWGCGPVGLLAMKCA---WHLGAGKVFAI
DRFP--ERLEMARMHC------KAETLN-YEET---------D--ITEALHNMTGG-RGP
DSCIDAVGMEAQG---TG-------F-EAAYDTV-KQTL--H--------LEN--DRPIA
LRQLIKACRKGGTISVPGVYSGFV-------DKM---PMGAIFAKGLTLR-AGQTHVQKY
LRPLMR-LIETG--EIDSSFLITHR-MSLN-DAPMGYELFDRKQDG-------CVKIVLR
PQGTSQTVH---
>tr|Q0YHV3|Q0YHV3_9DELT Alcohol dehydrogenase superfamily, zinc-containing:Alcohol dehydrogenase, zinc-containing OS=Geobacter sp. FRC-32 GN=GeobDRAFT_1419 PE=3 SV=1
---------------------------------------------------MKAVVWHGV
GDIRLDD-VAEPRIEQQTDAIVKITASAIC-GTDLHMVR---------GTMSGMRPGTIL
GHEGVGTVEEVGT--AVR--NFKPGDRVLIPSTIACGYCSYCRDGYYAQCDNANP--NGM
Q----------AGTS-FFGGPEKSGPVNGLQAEKARIPFAGVGLVKIPD----GVTDEQA
ILVSDIFPTGYMG-AELAEIKP--G-NT-VAIFGCGPVGQFAIASA---KLFQAGRIFAV
DCIP--SRLEKAREQ-------GAEVID-FSKE---------D--PVQMIRDMTGG-IGC
DRAIDAVGVDAEAPHTGPAVREAKEHEEEFRQEVAHVAPQTNI-SGDNWHPGD--APSMT
LIWGVECLAKAGTFSVIGVYPESV-------TLF---PIGMAMNKNLTIK-MGNCNHRKY
IPFLLD-MVRSG--TVDPVRILTRR-EPLT-SAVDAYRAFDMRQSG-------WLKVELQ
TREMTH------
>tr|Q1NI18|Q1NI18_9SPHN Putative Glutathione-dependent formaldehyde dehydrogenase OS=Sphingomonas sp. SKA58 GN=SKA58_00500 PE=3 SV=1
---------------------------------------------------MRALTWHGK
HDVRVDT-VPDPEIVNPRDAIIRITSTAIC-GSDLHLYD---------GYIPSMKAGDIL
GHEFMGEVVETGS---GS--TLRKGQRVVVPFTISCGSCFHCSKHQYSACDNGLPADNQD
IA-Q-AAYGQ-PMAG-LFGYSHMTGGYAGGQAEYVRVPFSDVGPIVIPD----GVEDDKV
LFLSDILPTGWQA-AEYAQIEP--G-DT-VAVWGCGPVGLFAVQSA---FLMGAERVIAI
DHFP--HRLELAKR-F------GADTIN-FEEV---------K--TYEALLEMTGG-IGP
DACIDAVGLEAHG---FF-------A-DNIWDQI-KVST--F--------TGT--DRTHS
IRQAILACRKGGRVSMPAVYGGFV-------DKF---PLGAFMEKGLTLK-TGQTHVQHY
LPGLLN-AIMEG--KIDTTFLISHR-MPLE-QAAEGYRMFHDKQDE-------VTKVVLK
PGMDLSQAA---
>tr|Q1Q7T4|Q1Q7T4_PSYCK Alcohol dehydrogenase GroES-like OS=Psychrobacter cryohalolentis (strain K5) GN=Pcryo_2481 PE=3 SV=1
---------------------------------------------------MRALTYHGA
KDVRVDN-VPEPKLQEKDDVILRVTATAIC-GSDLHLYR---------GKMPATEEGDIF
GHEFMGVVEEVGS--EVT--AVKKGDRVVIPFVIACGNCFFCQHDLMSACETTNT--GPG
AAIN-KKIIP-PPAA-LFGFSHLYGGIPGGQAEFVRVPKGNFNPFKVNG----SLSDEKV
LFLSDILPTAWQA-VTNANITK--G-ST-VAIYGAGPVGLLSAACA---KMLGAEQIFVV
DHND--YRLQYAKDTY------GAIPVN-FDKV---------D--AAEFIIEQTKGHRGV
DSVIDAIGFEAKG---SM------------LETI-MTNL--K--------IEG--SSGAA
LRQCIAAVRRGGVVSVPGVYAGPI-------HGF---LFGDAFDKGLTFK-MGQTHVHKY
LPQLLE-YIENG--DLSPEAIITHR-MNLS-DAAKGYEIFEKREEE-------CRKVILT
P-----------
>tr|Q1YGJ2|Q1YGJ2_MOBAS Putative zinc-binding alcohol dehydrogenase OS=Manganese-oxidizing bacterium (strain SI85-9A1) GN=SI859A1_02834 PE=4 SV=1
---------------------------------------------------MKAITWHGK
HDMRCET-VPDPEIEHGRDAIIKMSACAIC-GSDLHFYD---------GFMPGMESGDIV
GHEFMGEVVEVGK--DNR--KLAVGDRVVVPFTIVCGECDQCRRGNFSVCERSNR--NAE
TA-A-KMFGH-TTAG-LFGYSHLTGGYSGGQAEYVRVPFADFGPVKVPE----GLSDEEV
LFLGDILPTGWQG-AKNCDIQP--T-DT-VAIWGAGPVGLFALQSA---IIQGAKQVVVI
DEVP--ERLAIAAR-M------GAITIN-FQEE---------S--TVERLNDLTQG-KGP
ECCIDCVGMEAHS---GY------EA-EHLFDRA-KQAI--M--------AET--DRPHV
LREMIYVCRPGGTISVPGVYGGLV-------DKI---PFGAAMNKSLSFK-MGQTHVNKW
ADDLLG-RIQQG--QFDTTSFISHR-GTLE-DGPELYKTFRDKTDN-------CTKVVLT
P-----------
>tr|Q1YMW5|Q1YMW5_MOBAS Putative Zn containing dehydrogenase OS=Manganese-oxidizing bacterium (strain SI85-9A1) GN=SI859A1_02081 PE=3 SV=1
----------------------MQWHSPPCLLSLAPVHQSEPPRIATRIQQMRAVVFHGI
RDIRLDT-VPDPTIKNPTDAIVRITSSAIC-GTDLHMIR---------GSMPGMVEGTVM
GHEGVGVIEEVGS--SVR--NLRPGQRVVIPSTIACGHCSYCRDGYTAQCDEANP--NGH
L----------AGTA-FYGGPQQTGPFDGLQAEYARIPHANVNLVPLHP----EITDHQA
ICLSDIASTGWFG-ADIADIEAGRG-KT-VLVMGCGPVGLFSILGA---WHKGAQRVIAV
DRLP--DRLDKAREL-------GAETIN-FDEE---------N--PIEAIRELTGG-IGP
DRAIDVVGVDAFMPTKGPMR-VLEKRAEQYAEQVERLAEAGADTNAAHFAAGD--APSLS
LEWATEALAKAGTLAIIGVYPQSH-------NAF---PIGTAMNKNITMR-MGNANHKKY
VQELVE-LVRRG--GLKPEHILSQM-EPMT-DVIAAYETFDAQNKG-------WVKVELN
PAA---------
>tr|Q2B3E7|Q2B3E7_9BACI AdhB OS=Bacillus sp. NRRL B-14911 GN=B14911_17835 PE=3 SV=1
---------------------------------------------------MKAVTYQGS
KDIQVKE-VEDPRIEKNDDVIVKITSTAIC-GSDLHIYQ---------GNMP-LREGYII
GHEPMGIVEEVGP--EVT--KVKKGDRVVIPFNVSCGQCFFCQHDMESQCDNSNP--HQ-
-----------DTGA-YFGYTERYGNYPGGQAEYLRVPYGNFVPFVVPE--SNEMEDEEL
LFLSDVLPTAYWS-VLHSGVKK--G-DT-VVVLGCGPIGLMAQKFA---WMKGASRVIAV
DHLD--YRLQHAKLVN------KVETFN-FSEH-------D-D--MGDYLKEITSG--GA
EVVIDCVGMDGKK---SA------------IEKI-EQKL--K--------LQG--GTLGP
IQMATKAVKKFGTVQLTGVYGATY-------NMF---PLEAFFSRNVTIK-TGQAPVIHL
MPEIYN-MIEEK--KIDPTHIVSHK-LPLA-DAARGYHLFNEHEDD-------CTKVVLK
P-----------
>tr|Q2BDE1|Q2BDE1_9BACI Alcohol dehydrogenase OS=Bacillus sp. NRRL B-14911 GN=B14911_12937 PE=3 SV=1
---------------------------------------------------MKAVTYQGI
KNVEVKE-VPDPRIEKPDDMIIKVTSTAIC-GSDLHLIH---------GFIPNMQEDYVI
GHEPMGIVEEVGP--EVT--KVKKGDRVIIPFNIACGECIYCKNQLESQCDNTND--NG-
-----------DMGA-YFGYSGNTGGYPGGQAEYLRVPFANFTHFKIPE--SCEEPDEKL
SVIADAMSTGFWS-VDNAGVKS--G-DT-VIVLGCGPVGLFAQKFA---WMKGAKRVIAV
DYVD--YRLQHAKRTN------KVEIIN-FEQY-------E-N--VGSHLKEITHG--GA
DVVIDAVGMDGKM---TD------------MEFL-ASGL--K--------LQG--GAMSA
LIIASQAVRKAGTIQITGVYGGRY-------NGF---PLGDIMQRNVNIR-SGQAPMIHL
MPYMYE-LVATG--KIDPGDVVSHV-LPLS-EAKHGYEIFDTKMDN-------CIKVVLK
P-----------
>tr|Q2CHF5|Q2CHF5_9RHOB Putative Glutathione-dependent formaldehyde dehydrogenase OS=Oceanicola granulosus HTCC2516 GN=OG2516_18505 PE=3 SV=1
---------------------------------------------------MRALTYQGK
HDVRVET-VPDPQIVNPRDAIIEITATAIC-GSDLHLYD---------GVIPAVMPGDIL
GHEFMGRVVETGP---GS--TLEKGQRVVVPFTISCGQCFHCAQQQFSACDNSNPAEKQD
LT-E-PLYGH-PVSG-LFGYSHLTGGYPGGQAEYVRVPFSDVGPIVIPD----GMDDEEV
LFLSDILPTGWMA-AENADITE--G-DT-VAVWGCGPVGLFAVQSA---RVMGAHKVIAI
DHYP--NRLALARQ-M------GAEVID-YTQT---------H--VLEALMEMTGG-IGP
DAVIDAVGMESHG---FA-------P-DNMLDTI-KQTV--G--------MGA--DAPHA
LRMAIMACRKGGRISMPGVYGGMA-------DKF---PLGALMEKGLQLR-TGQTHVQRY
TSDLLR-RIQEG--ELDTTFMISHR-LPLE-EAARGYANFANNQND-------WTKVVLK
PGM---AA----
>tr|Q3Y0V2|Q3Y0V2_ENTFC Zinc-containing alcohol dehydrogenase superfamily OS=Enterococcus faecium DO GN=EfaeDRAFT_1860 PE=3 SV=1
---------------------------------------------------MKAVTWQGK
QKMEIRN-VDDPKILEPTDAIIRITATAIC-GSDLHLYH---------HGEAVLEKGYVV
GHEPMGIVEEVGS--QVQ--TLKKGQRVVIPFNISCGHCHFCLNHMESQCDESNP--DQ-
-----------LYGG-LFGFGKLNGNHWGGQAEYLRVPYADSTSFVVPD---NDLPDEKV
LFLSDILPTAYWS-VENAGVKK--G-DT-VVILGSGPVGLFAQKFA---VMAGAERVIAV
DPVQ--HRLDKAANYN------GVETYF-LEDT-------A-Q--AGTELYELAKG--GA
DVIIDCVGMDGLE---PV------------KEKA-KNLV--S--------LQS--GTISP
LQMASQAVKKFGTVQVTGVYMTPA-------SSY---PLQEFFMRDIAVK-HGQAPIIHL
MPKIYA-MIAEG--LFDPTQIITHS-LPLS-EAAQAYEIFDKKEDK-------NIKVVLK
P-----------
>tr|Q3ZUZ2|Q3ZUZ2_ENTSA Putative uncharacterized protein OS=Enterobacter sakazakii PE=3 SV=1
FTQPLSPGKLSKPPHWRRIPRLAAHPVYPWCSPDRLSHWNLSLFTDCQEVVMKALTYHGP
HNVKVEN-VPDPIIEAQDDIILRVTATAIC-GSDLHLYR---------GKIPQVHHGDIF
GHEFMGEVVETGS--AVK--DIRKGDRVVIPFVIACGDCFFCKLQQYSACENTNK--GTG
AALN-KKQIP-APAA-LFGYSHLYGGIPGGQAEYVRVPKGNVGPFKVPP----VLSDDKA
LFLSDILPTAWQA-VKNGQVQK--G-SQ-VAIYGAGPVGLLSAACA---RLLGAEQIFMV
DHND--YRLAFAKERY------GVIPIN-FDEN-------D-D--PAAFIIENTPGNRGV
DAVIDAVGFEAKG---SL------------TETV-LSNL--K--------IEG--SSGKA
LRQCIAAVRRGGVVSVPGVYAGFI-------HGF---LFGDAFDKGISFK-MGQTHVHAF
LPELLP-LIEQG--LLTPEEIVTHY-LPLE-DAARGYKIFEKREEE-------CRKVILV
PGAATPEAAREK
>tr|Q4J3Y0|Q4J3Y0_AZOVI Zinc-containing alcohol dehydrogenase superfamily OS=Azotobacter vinelandii DJ GN=AvinDRAFT_6356 PE=3 SV=1
---------------------------------------------------MKAVVFHDI
GDIRLDD-VPEPQIEAPTDAIVRLTASAIC-GTDLHFIR---------GSVGGMRPGTIL
GHEGVGIVEQLGE--GVR--NLQIGDRVVIPSTIACGNCSYCRAGYYAQCDVANP--NGK
E----------AGTA-FYGGPAQAGPFQGLQAEKARIPFANVGLVKLPS----EISDDQA
ILLSDIFPTGYFG-AKMAEIRD--G-DT-VAVFGCGPVGQFAIASA---RLLGAARVFAI
DRCP--DRLQMARQQ-------GAETID-FERE---------D--PVRTLRRLTDG-IGV
DRAIDAVGVDAGHEHAFQHGH-DPEEEERFAREVAAVAPKPHP-DGANWQPGD--APSQA
LEWAVEALAKAGTLSIVGVYPPQA-------HSF---PIGLATEKNLTIN-MGNCHHRKY
IPKLIE-LILAK--RIDPAKILTQI-KPMG-DAIAAIRAFDRHEHG-------WIKVELQ
PQRMQGGTEGSE
>tr|Q5KRX4|Q5KRX4_CORGL Putative glutathione-dependent aldehyde dehydrogenase OS=Corynebacterium glutamicum PE=3 SV=1
---------------------------------------------------MKALTWQAS
NTVNVEE-VPDPQIQEPTDAVIRVTSTAIC-GSDLHLYE---------VLTPFMDKGDII
GHEPMGIVEEIGS--AVT--HIKPGDRVVIPFNISCGHCFMCRQGLQSQCETTQV--REY
G----------TGAQ-FLGYSRLYGSVPGGQAEYLRVPHADYGAIKVPN----VGEDERY
LFLSDVVPTAWQA-VDYAAVPD--G-GT-LAVLGLGPIGQMSARIG---KHLGY-RVIAT
DAVP--ERRAMAER-Y------GIETLD-SSED---------G--VAEQLKDLTDG-RGP
NSVVDAVGMEAHG---SPVASAVQAAVGKLPSPL-DRKAMER--------AGV--DRMSA
LYTAIDSVRRGGTISISGVYGGMK-------DPM---PMLTMFDKQIQLR-MGQCNVRSW
TETLLP-LVDDPSDPLGVLDLKTHT-APLE-EAPAMYEKFQKKQDG-------CIKVVLK
P-----------
>tr|Q70KK7|Q70KK7_BACAM Yx01 protein OS=Bacillus amyloliquefaciens GN=yx01 PE=3 SV=1
---------------------------------------------------MKALTYQGK
EHMEVKE-VPAPAIQDERDVIVRITATGIC-GSDLHLYK---------NGIP-ADPGYIV
GHEPMGIVEETGS--QVK--KLRKGDRVVIPFNIGCGECHYCKHQMESQCDESNP--NPH
T----------DAGG-LFGFSEFNGNYPGGQAEYLRVPYADFSSFLVPA--DSELEDEQV
LLLSDVMPTAFWS-VQHSGVKK--G-DT-VVILGSGPIGLMAQKFA---WKKGAKRVIAV
DQVP--HRLEHARRIN------GAETFN-FSEH-------D-E--IGKLLHEYTSG--GA
DVVIDCVGMDGTP---LS------------KEKA-EQKP--N---------QF--GTISP
ILTASEAVKKFGTVQLTGAYISEA-------DGF---PLGDFFTRNVSLK-MGQAPVIHL
MPMLYQ-MIEQN--EIDPTDIITHK-MSLA-EAPAAYDIFDKKEDG-------NIKVILK
P-----------
>tr|A0K0J2|A0K0J2_ARTS2 Alcohol dehydrogenase GroES domain protein OS=Arthrobacter sp. (strain FB24) GN=Arth_3437 PE=3 SV=1
---------------------------------------------------MKALTWQGK
RSVSVEN-VPDPIIQEPTDAIIRVTSTAIC-GSDLHLYE---------VLGPYMHKGDVI
GHEPMGIVEEVGS--SVT--NLSIGDRVVIPFNISCGKCFMCFRGLQSQCETTQV--KSH
G----------SGAA-LFGYSELYGSVPGGQAEYLRVPHADYGPVKVGT----ELPDERY
LFLSDILPTAWQA-VKYADTEE--G-GT-LAVFGLGPVGQFASRIG---RHLGL-RVIGV
DPVP--ERRAMAER-H------GIETMD-YAK----------G--IADELREATKG-RGP
DSVIDAVGMEAHG---SPVAGFAHQALGLLPDKL-AQKAMET--------AGV--DRLAA
LHASLDAVRRGGTVSLSGVYGGQA-------SPM---PLLSMFDKQLQLR-MGQCNVRNW
TDELLP-LVEDEADPLGVMDLVTHR-VGLE-EAPAMYEKFQKKEDG-------CIKVVLQ
P-----------
>tr|A0QK12|A0QK12_MYCA1 S-(Hydroxymethyl)glutathione dehydrogenase OS=Mycobacterium avium (strain 104) GN=MAV_4101 PE=4 SV=1
---------------------------------------------------MKAVTWHGK
RDVRVDS-VPDPKIEQPTDAIIEVTSTNIC-GSDLHLYE---------ILGAFMKPGDIL
GHEPMGVVREVGT--ETG--DLRVGDRVVIPFQICCGSCYMCGQQLYTQCETTQV--RDQ
G----------MGAA-LFGYSELYGEVPGGQAELLRVPQAQFTHIKVPV----GPPDSRF
VYLSDVLPTAWQA-VAYADIPD--G-GT-VAVLGLGPIGDMASRIA---DHLGY-RVIAV
DLVP--ERLGRAAQ-R------GIHTID-LARL-------DAG--LGDAIRDLTDG-RGA
DSVIDAVGMEAHG---SPAAKLAQQVAGVLPDAL-GKRLMQT--------AGV--DRLSA
LYSAIDAVRRGGTISLIGVYGGMA-------DPL---PMLTLFDKQVTLR-MGQANVKRW
VDDIMP-LLTDD-DPLGVDDFATHV-LPLE-RAPHAYEIFQKKQDG-------AVKVILK
P-----------
>tr|A0QQ92|A0QQ92_MYCS2 S-(Hydroxymethyl)glutathione dehydrogenase OS=Mycobacterium smegmatis (strain ATCC 700084 / mc(2)155) GN=MSMEG_0671 PE=3 SV=1
---------------------------------------------------MRAMVYRGP
YKIRLED-KPIPAIEHPNDAIVRVTKAAIC-GSDLHLYH---------GMMPDTRVGTTF
GHEFIGVVEKVGP--SVQ--NLSVGDRVMVPFNIFCGSCYFCARGLYSNCHNVNP--NAT
-----------AVGG-IYGYSHTCGGYDGGQAEFVRVPFADVGPSIIPD----RLDDEDA
LLLTDALATGYFG-AQLGNIAE--G-DT-VVVFGAGPVGLFAAKSA---WLMGAGRVIVI
DHLE--YRLEKARTFA------HAETIN-FVDC-------D-D--IVVKMKRTTDH-LGA
DVAIDAAGAEADG---NF------------LQHVTATKL--K--------LQG--GSPIA
LNWAIDSVRKGGTVSVVGAYGPMF-------SAV---KFGDAFNKGLTLR-MNQCPVKRE
WPRLLS-HIKNG--YLKPNDIVTHR-IPLE-HIAEGYHIFSAKLDD-------CIKPIIV
PTAS--------
>tr|A0R6N9|A0R6N9_MYCS2 S-(Hydroxymethyl)glutathione dehydrogenase OS=Mycobacterium smegmatis (strain ATCC 700084 / mc(2)155) GN=MSMEG_6616 PE=3 SV=1
---------------------------------------------------MKAVTWHGR
RDVRVDN-VPDPKIEQPTDAIIEVTSTNIC-GSDLHLYE---------VLGAFMNEGDIL
GHEPMGIVREVGS--AVD--GLSVGDRVVIPFQISCGHCFMCDQKLYTQCETTQV--REQ
G----------MGAA-LFGYSELYGSVPGGQAQYLRVPQAQFTHIKVPD----GPPDSRY
VYLSDVLPTAWQS-VAYAEIPK--G-GT-VTVLGLGPIGDMAARIA---HHLGY-EVFAV
DRIP--ERLRRAAD-R------GIQAID-LGAI-------DEP--LGDVIRSMTHG-RGT
DAVIDAVGMEAHG---SPVAKIMQTAAAALPDAV-AKPMMEN--------AGV--DRLDA
LYSAIDTVRRGGTISLIGVYGGTA-------DPI---PMLTLFDKQIQLR-MGQANVKRW
VDDIMP-LLGDD-DPLGVDDFATHI-LPID-EAPHAYEIFQKKQDG-------AVKIILK
P-----------
>tr|A1R3S1|A1R3S1_ARTAT Putative glutathione-dependent formaldehyde dehydrogenase OS=Arthrobacter aurescens (strain TC1) GN=AAur_1095 PE=3 SV=1
---------------------------------------------------MKAVTWQGR
RSLSVED-VPDPSIQEPTDAIVRITSTAIC-GSDLHLYE---------VLGPYMHKGDVI
GHEPMGIVEEVGS--EVH--RLKKGDRVVVPFNISCGHCYMCNQGLQSQCETTQV--TAK
G----------SGAA-LFGYSELYGSVPGGQAQYLRVPFADYGPVKIDS----DAPDERY
LFLSDILPTAWQA-VEYANVPE--G-GT-LAVLGLGPVGQFAARIG---VHKGF-RVIGV
DPVP--ERRAMAET-H------GIETMD-YSS----------H--VAEQIREQTLG-RGP
DSVVDAVGMEAHG---SPVASFLHRAVSLLPDKP-AQVAMET--------MSV--DRLAA
LHTAVDLVRRGGTISLSGVYGGQA-------DPM---PLMTMFDKQIQLR-MGQCNVRSW
IDDLLP-LVEDDADPLGVMHLVTHT-GGLD-EAPALYEKFQKKQDG-------CIKVVLK
P-----------
>tr|A1R5V3|A1R5V3_ARTAT Putative alcohol dehydrogenase OS=Arthrobacter aurescens (strain TC1) GN=AAur_1866 PE=3 SV=1
---------------------------------------------------MRSMVYRGP
YKVRVEE-KDIPQIEHPNDAIVQVKLGAIC-GSDLHLYH---------GMMPDTRVGMTF
GHEFVGVVHEVGS--SVQ--NLEVGDRVMVPFNIYCGSCYFCSRGLYSNCHNVNP--NAT
-----------AVGG-IYGYSHTCGGYDGGQAEFVRVPFADVGPTTIPD----WMDEEDA
VLLTDALPTGYFG-AQLGDIAE--G-DT-VVVFGAGPVGLFAAKSA---WLMGAGRVIVI
DHLE--YRLEKARSFA------HAETYN-FVEY-------D-D--IVVHLKKATDY-LGA
DVVIDAVGAEADG---NF------------LQHVTSSKL--K--------LQG--GSPIA
LNWAIDSVRKGGTVSVVGAYGPLF-------SAV---KFGDAMNKGLTLR-MNQCPVKRQ
WPRLFE-HIRNG--HLKPSDIVTHR-IPLE-HIAEGYHIFSAKLDD-------CIKPLIV
ATSA--------
>tr|A1SI01|A1SI01_NOCSJ Alcohol dehydrogenase GroES domain protein OS=Nocardioides sp. (strain BAA-499 / JS614) GN=Noca_1926 PE=3 SV=1
---------------------------------------------------MKAVTWQGR
KDIRVEE-VPDPRIEEPTDAIIRVTTTGLC-GSDLHLYD---------PLTPFMTPGDIV
GHEPMGVVEAVGS--EVT--ELAVGDRVVVPFNISCGSCWMCERGLHSQCETTQN--RDT
G----------TGAS-LFGYSSLYGAVPGGQAELLRVPFADFLPVQVPH----GPPDDRF
IYLSDVLPTAWQG-IAYAGVPE--G-GT-LLVLGAGPIGDMATRIA---LHRGI-RVIVV
DRVP--ERLARVSA-R------GAEILD-LGEI-------D-D--VAEQVRGLTGG-RGA
DSVLEAVGMEAHG---SPVAEAVQKSLRLLPKKL-QQLMMTN--------LSV--ERLAA
LYLAFEAVRRGGTVSISGVYGGTS-------DPM---PMMQLFDKQLQLR-MGQANVRAW
TDELRT-LLEQDEDHLDVEGFATHH-LPLD-AAPQAYASFQAKDDG-------MVKVLFR
P-----------
>tr|A1TEC2|A1TEC2_MYCVP Alcohol dehydrogenase GroES domain protein OS=Mycobacterium vanbaalenii (strain DSM 7251 / PYR-1) GN=Mvan_4749 PE=3 SV=1
---------------------------------------------------MRAVTWHGR
RDVRVDS-VPDPKIEEPTDAIIEVTSTNIC-GSDLHLYE---------VLGAFMNEGDIL
GHEPMGVVREVGS--AVS--NLAVGDRVVIPFQISCGHCFMCDRKLYTQCETTQV--RDQ
G----------MGAA-LFGYSELYGSVPGGQAEYLRVPQAQFTHIKVPD----GPPDSRF
VYLSDVLPTAWQA-VAYADVPD--G-GT-VTVLGLGPIGDMAARIA---QHLGY-QVFAV
DLVP--ERLDRAIA-R------GIHTID-ASIV-------DGS--VGDEVRRLTGG-RGS
DSVIDAVGMEAHG---SPVAKFAQQATALLPDAV-AKPMMQK--------AGV--DRLDA
LYTAIDCVRRGGTLSLIGVYGGMA-------DPM---PMLTLFDKQIQVR-MGQANVKKW
VDDIMP-LLTDS-DPLGVDTFATHV-LPME-EAPHAYKIFQQKQDG-------AVKVILQ
P-----------
>tr|A1TUC0|A1TUC0_ACIAC Alcohol dehydrogenase GroES domain protein OS=Acidovorax avenae subsp. citrulli (strain AAC00-1) GN=Aave_4017 PE=3 SV=1
---------------------------------------------------MLAMNYRGP
YRVRASH-KAEPDIEHPNDAIVRVTRACIC-GSDLHLYH---------GLVPDTRVGTTF
GHEFTGVVEAVGP--SVR--NLKPGDHVLVPFNIFCGSCYFCQKELYSNCHNTNP--EAT
-----------AVGG-IYGYSHTTGGYDGGQAEYVRVPLADVGPQVIPS----DIDLDDA
VLLTDALPTGYQA-AEMGDIQE--G-DT-VVVFGAGPVGIFAARSA---WLLGAGRVIVV
DHVE--YRLDFVRQYA------PCETVD-FKSV-------R-D--MAVHLKRMTDG-LGP
DVCIDAVGCEAAG---SF------------AQSLTGVRL--K--------LQG--GAATV
LHWCINSVRKGGTVSIVGVYGPTF-------NAV---PIGNAVNKGLTLR-MNQASVKRH
LPRLIE-HIQAG--RLKPREIITHR-FALE-DIAEAYHTFSSKLDG-------CIKPVIV
PSAA--------
>tr|A1UAX6|A1UAX6_MYCSK Alcohol dehydrogenase GroES domain protein OS=Mycobacterium sp. (strain KMS) GN=Mkms_0768 PE=3 SV=1
---------------------------------------------------MRALCWNGV
NKLSVET-VDDPEILNPHDVILKVTLTTTC-GSDLHFID---------GYLPGMREGDIF
GHEFMGEIVETGR--EVR--DVKVGDRVVVPSFIGCDRCWYCEHDLYSCCDTTNP--NAE
LQ-Q-PLLGY-PSGG-IYGYTHPFGGYAGSHAQFVRVPFGDTNCFPIPG----DITDEQA
LFLSDAVPTGFMG-ADFCDVNG--G-DT-VAVWGAGGVGLMAAKSA---LLLGAERAIVI
DRIP--ERLSLAGE-F------GLETID-YGAA---------D-SVQESLREMTGG-RGP
DACIDAVGMEGHS---TG-------L-QQVYDRA-KQLL--R--------LET--DRASA
LRQAILACRKGGVVSVLGVY-GLT-------DKF---PMGVVTNKGLTLR-SAQQHGQRY
MARLFD-YVEQG--DLDPAKLITHD-LPLE-QGVRAYDMFKNKQDN-------CIRVALR
P-----------
>tr|A1UNH8|A1UNH8_MYCSK Alcohol dehydrogenase GroES domain protein OS=Mycobacterium sp. (strain KMS) GN=Mkms_5197 PE=4 SV=1
---------------------------------------------------MRAVTWQGR
RKVSVDN-VPDPIIKEPTDAVIRVTSTNIC-GSDLHLYE---------TLSAFMSPGDII
GHEAMGVVEEVGT--QTG--DLKVGDRVVIPFNISCGTCWMCDHGLQSQCETTQN--RDQ
G----------TGAA-LFGFSKLYGEVAGGQAEYLRVPQAQYTHIKIPE----DGPDERF
VYLSDVLPTAWQG-VEYANVPD--G-GT-LVVVGLGPIGSMACRIA---AHRNNCRVIGI
DLVE--ERLDRARP-Y------CAEVID-LRTQ---------D--ADAVVAELTQG-RGA
DSVIDAVGMEAHG---SPVAEAAQTASGFLPSSI-GRVVMKH--------AGV--DRLAA
LNSAIALVRRGGTVSLSGVYGGAA-------DPI---NMMTLFDKQVTLR-MGQANVKRW
VPDILP-LLTAD-DPLGVENFATHR-LPLA-EAPGAYETFQKKQDG-------MVKVVLT
P-----------
>tr|A3NNI6|A3NNI6_BURP6 S-(Hydroxymethyl)glutathione dehydrogenase OS=Burkholderia pseudomallei (strain 668) GN=BURPS668_A2916 PE=3 SV=1
--------------ASRVCAPPARQAPRLLAGRRRSMRRGFDSARHTEGNIMKAVVFHGI
GDIRIDT-VPDPGLAQTTDAVVRLTSSAIC-GTDLHMVR---------GTLGGMKPGTIL
GHEGVGLVEEVGR--DVR--NLRRGDRVLIPSTISCGHCAYCRAGYTAQCDTANP--GGP
L----------AGTA-FFGGPQASGAFDGLQAEYARTPFAHASLIRLPD----SLDDERA
ILMSDIFPTGYFG-AQLAEVRM--G-DT-VAVFGAGPVGQFAIASA---KLMGAGRVIAI
DRVV--SRLEMACAQ-------GAEVIN-FDDD---------D--PVDTILQLTGG-IGV
DRVIDAVGVDAVRPTRGPAAPHDAQSRRAFDDEVRELAPRTRA-DGGHWVPGD--APSQV
LQWAVRAVAKAGTVSIIGVYPMND-------RFF---PIGAAMNRNLTVK-MGNCNHRAI
TPKLIE-IVRSG--AFDPITVLTQA-EPLT-SAIDAYRAFDTREPG-------WIKVKLE
P-----------
>tr|A3PRE7|A3PRE7_RHOS1 Alcohol dehydrogenase GroES domain protein OS=Rhodobacter sphaeroides (strain ATCC 17029 / ATH 2.4.9) GN=Rsph17029_3833 PE=3 SV=1
---------------------------------------------------MRALTWHGK
HDVRVET-HPDPEIVNPRDAIIEVTATAIC-GSDLHLYD---------GVIPGLMSGDIL
GHEFMGRVVETGP---KS--TLKKGQRVVVPFTISCGKCFFCEHQLFSACDNSNPAEKQD
LS-E-PLYGH-AVSG-LFGYSHLTGGYPGGQAEYVRVPYSDVGPIVIPD----GLEDEQV
LFLSDILPTGWMA-AENAGIEE--G-DT-VAVWGCGPVGLFAIQSA---LLMGAGKVIAI
DEYP--KRLALARR-L------GAEVID-FRRT---------K--VLEALMEMSGG-LGP
DAVIDAVGMEAHG---FM-------P-DTLMDNM-KQRV--G--------IGA--DSGHA
LREAILAVRKGGRVSVPGVYGGFL-------DKF---PLGALMEKGLTVK-TGQTHVQRY
TEELLR-RIGDG--EIDTTFLISHR-LPLE-EAARGYENFRFNQNE-------WTKVVLK
PGL---TGA---
>tr|A4FL47|A4FL47_SACEN Zn-binding alcohol dehydrogenase OS=Saccharopolyspora erythraea (strain NRRL 23338) GN=SACE_5586 PE=3 SV=1
------------------------------------MEPASAGTESCGVPKMRALTWQGP
RDVRVQD-VPDPRLETDTDAIVRITSTAIC-GSDLHLYE---------VLAPFLSPGDVL
GHEPMGIVEETGS--AVE--HIRPGDRVVVPFNIACGDCWMCRRGLHAQCETTQN--TDQ
G----------CGAS-LFGYTKLYGQVPGGQAEYLRVPQAQFGPIKVPE----GPPDEQF
LYLSDVLPTAWQA-VEYAAVPE--G-GS-VAVFGLGPIGQMSARIA---RHRGF-RPIAV
DLVD--ERLKMAER-N------GIEVVD-ARHT-------D-D--VPAVLRERTDG-RGP
DSVIDAVGMEAHG---SPGAEFAQKMASVLPDAV-AEPLMTK--------AGV--DRLAV
LHQCIDSVRRAGTISLSGVYGGMA-------DPL---PMLTMFDKGLRVA-MGQAHVRRW
IGDLLP-LVEDESDPLGVRDLATHH-LPLE-EAPNGYDIFQRKVDG-------SIKVLLH
PQG---------
>tr|A4T6K6|A4T6K6_MYCGI Alcohol dehydrogenase GroES domain protein OS=Mycobacterium gilvum (strain PYR-GCK) GN=Mflv_1966 PE=3 SV=1
---------------------------------------------------MKAVTWHGR
RDVRVDT-VADPKIEQPTDAIIEVTSTNIC-GSDLHLYE---------VLGAFMSEGDVL
GHEPMGIVREVGA--EVS--NLSVGDRVVIPFQISCGHCFMCDMKLYTQCETTQV--REQ
G----------MGAA-LFGFSELYGSVPGGQAEYLRVPQAQFTHIKVPE----GPDDSRF
VYLSDVLPTAWQS-VAYADIPD--G-GT-VTVIGLGPIGDMAARIA---QHKGH-TVFAV
DFVP--ERLARAKA-R------GIHTID-ASAL-------DGS--VGDEVRRLTSG-RGS
DSVIDAVGMEAHG---SPVAKAVQDATAFLPGAI-AKPMMKK--------AGV--DRLDA
LYTAIDCVRRGGTLSVIGVYGGMA-------DPM---PILTMFDKQIQVR-MGQANVKRW
VDDILP-LLTDE-DPLGVDTFATHT-LPLD-QAPHAYEIFQKKQDG-------AVKVILK
P-----------
>tr|A4TAY5|A4TAY5_MYCGI Alcohol dehydrogenase GroES domain protein OS=Mycobacterium gilvum (strain PYR-GCK) GN=Mflv_3148 PE=3 SV=1
---------------------------------------------------MKAMTYRGP
YKVRVEE-KDVPSLEHPNDAIVRVQRAAIC-GSDLHLYH---------GLMPDTRVGHTF
GHEFIGTVHEVGS--SVQ--NLQPGDRVMVPFNIFCGSCYFCARGLYSNCHNVNP--NAT
-----------AVGG-IYGYSHTCGGYDGGQAEFVRVPFADVGPVLIPD----WLGDDDA
LMLTDALPTGYFG-AQLGDIVE--G-DT-VIVFGAGPVGLYAAKSA---WLMGAGRVLVV
DHLD--YRLKKAESFA------HAETYN-FVEY-------D-D--IVVEMKKATGY-LGA
DVVIDAVGAEADG---NA------------LMHVTSAKL--K--------LQG--GSPVA
LNWAIDSVRKGGTVSVVGAYGPMF-------SAV---KFGDAMNKGLTIN-ANQCPVKRQ
WPRLLS-HIQQG--YLTPSDIVTHH-IPLD-EIAEGYHMFSSKLDD-------CIKPVVV
MNTN--------
>tr|A4VFU4|A4VFU4_PSEU5 Zinc-containing dehydrogenase OS=Pseudomonas stutzeri (strain A1501) GN=PST_0138 PE=4 SV=1
---------------------------------------------------MRALRWHGK
HDIRCDNHVPDPSIEDPRDAIIKVSSCAIC-GSDLHLYD---------GFMPGMQHGDIM
GHEFMGEVMEVGS--ANK--KLKVGDRVVVPFTIVCGECDQCRRGNFSVCERTNR--NKD
IA-D-KVFGH-TTAG-LYGYTHLTGGYAGGQAEYVRVPYADVGPVVIPN----GLTDEQV
LFLGDILPTGWQA-AAQCDIQP--T-DT-VAIWGAGPVGQFAIRSA---IMMGAEQVICI
DNVP--ERLSMARA-G------GAITIN-FDEE---------S--VLERLKELTRG-KGP
EKCIDSVGMEAHA---AR------SI-DSMYDRA-KQAL--M--------LES--DRPHV
LREMIYVCRPAGIISIPGVYGGLI-------DKI---PFGAAMNKGLTFR-MGQTHVNRW
TDDLLN-RIQEG--QIDPSFVITHS-VSLE-QGPEMYKTFRDKHDG-------CIKVVLK
P-----------
>tr|A4VLG1|A4VLG1_PSEU5 Probable alcohol dehydrogenase (Zn-dependent) OS=Pseudomonas stutzeri (strain A1501) GN=PST_2147 PE=3 SV=1
---------------------------------------------------MKAVVYHAV
GDIRFED-VPEPRILAPTDAIVRITASAIC-GTDLHFVR---------GTVSGMQPGTIL
GHEGVGIVEALGA--DVR--NLQIGDRVVIPSTIACGNCSYCRAGYFAQCDGANP--NGK
E----------AGTS-FYGGPQTTGPFHGLQAEKARIPFANIGLVKLPP----EISDDQA
ILLSDIFPTGYFG-AEMAEVGS--G-DT-VAVFGCGPVGQFAIASA---KLLGAGRVFAI
DRHD--DRLRMAQRQ-------GAEAIN-FDRE---------D--PVETLKRLTGG-IGV
DRVIDAVGVDAEHGCCGAA------------------ATSSSA-QGQLWQPGD--APSQA
LEWAVQSIAKAGTLSIIGVYPPDA-------MTF---PIGMAMNKNITIN-MGNCHHRKY
IPRLIE-MVQAR--RIDPAKILTQV-KPMT-DVIAAFESFDRRQNG-------WIKVELQ
PQRSDARGSEER
>tr|A4XUM5|A4XUM5_PSEMY Alcohol dehydrogenase GroES domain protein OS=Pseudomonas mendocina (strain ymp) GN=Pmen_2283 PE=3 SV=1
---------------------------------------------------MKAVVFHDI
GDIRLDE-VPEPQVQASTDAVIRITASAIC-GTDLHFVR---------GTVGGMRKGTIL
GHEAVGIVEALGS--DVR--NLSIGDRVVVPSTIACGNCAYCRAGYYAQCDEANP--NGK
E----------AGTS-FYGGPEITGAFDGLQAELARIPFANIGLVKLPS----EISDDQA
ILLSDIFPTGYFG-AKLAEVSS--G-DT-VAVFGCGPVGQFAIASA---KLLGAARVFAI
DHLD--DRLDMARRQ-------GAEVIH-FDRE---------D--PVDTLRRLTNG-IGV
DRAIDAVGVDAQCPAHGHAP--------------------GNG-ENAQWQPGD--APEQA
LQWAVDALAKAGTLAIVGVYPHQA-------REF---PIGQAMNKNLTVN-MGNCNHRRY
IPELIE-MVQAG--RIDPAKILTQV-KPMS-DAIEAFKAFDRRDSG-------WIKVQLR
PARNDAVNGSEE
>tr|A4XUP2|A4XUP2_PSEMY Alcohol dehydrogenase GroES domain protein OS=Pseudomonas mendocina (strain ymp) GN=Pmen_2300 PE=3 SV=1
---------------------------------------------------MRALTYHGS
HDVRVDQ-VDDPSIEQPDDIILRVTATAIC-GSDLHLYR---------GKIPQVKQGDIF
GHEFMGVVEEAGP--AVT--AVRKGDRVIVPFVIACGSCFFCQLDLHAACETTNP--GRG
AILN-KKQIP-SGAA-LFGYSHLYGGVPGGQAELVRVPKANAGPFKVPD----ELDDEQV
LFLTDILPTGYQA-AINAGIKP--G-SS-VAIYGAGPVGLMSAACA---RMLGAEQIFMV
DHHD--YRLQYAQQTY------GVVPIN-FDVV-------D-D--PAAAIIEQTAGHRGV
DAVIDAVGFEAKG---SL------------TETV-LTAL--K--------LEA--SSGVA
LRQCIAAVRRGGTVSVPGVYAGFI-------HGF---LFGDAFDKGLTFK-MGQTHVHPL
LPTLLQ-HVLEG--ELRPEIIISHR-LPLA-EAAEGYRIFESRKEE-------CRKVILR
P-----------
>tr|A4YPH8|A4YPH8_BRASO S-(Hydroxymethyl)glutathione dehydrogenase (Glutathione-dependent formaldehyde dehydrogenase) (Fdh) OS=Bradyrhizobium sp. (strain ORS278) GN=fdh PE=3 SV=1
---------------------------------------------------MKALVWHGK
EDIRCDT-VSDPEIEHSRDAIIKVTSCAIC-GSDLHLFH---------NYIPAMMPGDIM
GHETMGEVVEVGSG-VNG--KLKKGDRIVVPFTIICGECDQCRRGNFSVCETTNR--NKH
MA-E-KVFGH-STAG-LFGYTHLTGGYPGGQAEYLRVPYADATHIKVPD----GMSDEQA
LFLSDIFPTGWQG-AAQCDIEP--D-DT-VAVWGCGPVGQMAIRSA---ILLGAKQVVAI
DRIP--ERLAMAEA-G------GAITIN-FDRE---------S--VVERLNELTDN-KGP
EKCIDCVGFESHI---SM------AQPDSVLDRA-KQMF--M--------IEN--DRPHA
LREIIYVCRPGGIVSIPGVYSGFS-------DMV---PMGALMNKGLTIR-TGQTHVNRW
TDDLKH-RIQDG--QIDPSFVITHT-VPLA-QGPEMYRAFRDKQDS-------CVKVVLK
P-----------
>tr|A5CV63|A5CV63_CLAM3 Putative Zn-dependant dehydrogenase OS=Clavibacter michiganensis subsp. michiganensis (strain NCPPB 382) GN=CMM_2915 PE=3 SV=1
---------------------------------------------------MKALTWQGI
HDVEVKE-VADPVIEQDTDAVIRITSTAIC-GSDLHLYE---------VFGPFLEKDDVL
GHENMGVVEQVGS--AVT--KLKVGDRVVVPFVIACHDCFMCDKGLFTQCETTQV--KAQ
G----------SGAA-LYGFSEMYGSIPGGQAERLRMPLADVNAIVVNS----ELPDERY
LFLSDILPTAWQG-VQYANVPE--G-GT-LGVMGLGPVGQFAARIG---KHLGY-RVIAV
DPVA--ERRAMAER-H------GVETLD-LTD----------D--VADQLREMVDG-RGP
DAMVEAVGMEAHG---SPAASFAQKAAGLLPDGI-AKKVMDV--------ASV--DRLAA
LHTAFDAVRRGGTVSISGVYGGEA-------DPL---PMKSLFDKQITIR-MGQCNVQHW
IEDLLP-LVEDPSDPLGVMDLVTHS-VPLS-EAAHMYEIFQKKEDG-------CIKVVLK
P-----------
>tr|A5FGI9|A5FGI9_FLAJ1 Alcohol dehydrogenase GroES domain protein OS=Flavobacterium johnsoniae (strain ATCC 17061 / DSM 2064 / UW101) GN=Fjoh_2657 PE=3 SV=1
---------------------------------------------------MKAAVIHGP
GSVKYDT-VEDPKIIAQDDIILKVTSTAIC-GSDLHIYS---------GAMPTT--PMVL
GHEFMGIVEETGS--AVT--HLKRGDRVVVPFPIACGNCFFCNHDVPGNCEHSNP--EHY
GPEG-GIVTE-KGGA-LFGYTDLYGGYDGGQAQYVRVPYANYGPRVVPE----DLSDEQL
LFLTDIFPTGYTG-VDWGEVKG--G-ET-VAIFGSGPVGIMAAKSA---WLRGAAQVIVV
DTLQ--FRLDKAKATA------GCTTIL-WEDG-------PKD--VVEQIRSLTNG-RGA
DVCIDAVGFEPDR---NL------------GDRI-KATI--N--------FEK--GSTKV
LEACMSAVRRSGIVSVLGVYPVNY-------DNF---PIGQFFDKGIILK-GGQAPAHKH
IDKLLE-YVVQG--KVKLDDIITHR-LPLS-EISHAYDIFKKREDG-------CVKVVLD
PWK---------
>tr|A5VGN7|A5VGN7_SPHWW Alcohol dehydrogenase GroES domain protein OS=Sphingomonas wittichii (strain RW1 / DSM 6014 / JCM 10273) GN=Swit_5345 PE=3 SV=1
---------------------------------------------------MKAITWHGK
HDVRCDT-VDDPAIVNPRDAIIRVTSTAIC-GSDLHLYD---------GYIPTMQKGDIL
GHEFMGEVVEAGP---KS--SLNTGQRVVVPFTISCGSCYHCSKTQYSACENANPADNQD
IG-R-EGYGH-PMPG-LFGYSHMTGGYAGGQAEYVRVPFSDVGPLVIPD---ESIPDDKV
LFLSDILPTGWMA-AENAEIEP--G-DT-VAVWGCGPVGLFAVQSA---FLMGAERVIAI
DHFP--HRLELARK-F------GAETVN-FEES---------K--VYEALMEMTGG-IGP
DAAIDCVGLEAHG---AF-------A-DNIIDQI-KAST--F--------LGT--DRIHA
IRQVILATRKGGRVSMPAVYGGFV-------DKF---PLGALMEKGLTLK-TGQTHVQRY
LQPLYA-AIAED--KIDSTFLISHR-MALE-DGPLGYQKFHDEQDS-------YTKIVLK
PGQAAGATAA--
>tr|A5W357|A5W357_PSEP1 Alcohol dehydrogenase GroES domain protein OS=Pseudomonas putida (strain F1 / ATCC 700007) GN=Pput_2429 PE=3 SV=1
---------------------------------------------------MRALTYHGA
NDVRVDT-VPDPIIQDPDDIILRVTATAIC-GSDLHLYR---------GKIPQTEAGDIF
GHEFMGVVEDTGR--AVT--NLQIGDRVVVPFVIACGSCFFCQHDLFAACETTNT--GRG
SLIN-KKGIP-PGAA-LFGYSHLYGGIPGGQADYVRVPKANVGPFKVPT----ALADDKV
LFLSDILPTAWQA-VLNAEIGQ--G-SS-LAIYGAGPVGLLTAACA---RMLGAQTIFMV
DDND--YRLTYAQDAY------GVTAIN-FEQD-------D-D--PADSIIRQTPGMRGV
DAVIDAVGFEAKG---ST------------AETV-MTAL--K--------IEG--SSGKA
LRQSISAVRRGGIVSVPGVYAGFI-------HAF---MFGDAFDKGLTFK-MGQTHVQKY
LPELLE-HIEAG--RLQPERIVTHR-LALE-EATMGYRMFDQKQDN-------CRKVILV
PGAASGTLGPEY
>tr|A6T7L0|A6T7L0_KLEP7 Putative oxidoreductase OS=Klebsiella pneumoniae subsp. pneumoniae (strain ATCC 700721 / MGH 78578) GN=KPN78578_11200 PE=3 SV=1
---------------------------------------------------MKALTYHGP
HHVSVDT-MPDPALEAADDIILRVTATAIC-GSDLHLYR---------GKIPGTHHGDIF
GHEFMGEVVEAGS--EVT--AVRKGDRVVIPFVIACGDCFFCRLQQYAACESTNS--GQG
ATLN-RKGIS-PPAA-LFGYSDLYGGIPGGQAEYVRVPKANTGPFKVPD----TLPDEKV
LFLSDILPTAWQA-VKNAEVKP--G-SS-VAIFGAGPVGLLCASCA---RLNGAEQIFII
DHND--YRLDFAQQRY------GAIPIN-FDHH-------D-D--PAQWIIDNTPGHRGV
DAVIDAVGFEAKG---SL------------TETV-LSTL--K--------IEG--SSGKA
LRQCIAAVRRGGIVSVPGVYAGFI-------HGF---MFGDAFDKGLTFR-MGQTHVHAW
LPDLLA-LIEQG--LLTPEEIVTHH-MPLE-EAARGYQIFEKREEA-------CRKVILV
PGMQPGKATL--
>tr|A6UGT4|A6UGT4_SINMW Alcohol dehydrogenase GroES domain protein OS=Sinorhizobium medicae (strain WSM419) GN=Smed_4057 PE=3 SV=1
-------MRASGFDHLRSWEHLPQLRVWRNVKDEQSAVLFFFFQRLTRSSDVKALTWHGK
GDIRCES-VPDPEIKDERDVIIKVTACAIC-GSDVHIFH---------GLIPSMENGDVL
GHETMGEVVEVGS--GAS--NLKVGDRVVVPFTISCGECFFCRKGFYSACERTNP--DRE
KA-A-KLWGN-SPAG-LFGYSHLLGGYSGGQAEYLRVPHADVGPIKVPD----ELTDEQA
LFLSDIFPTGYMA-AEFCDIEP--G-QT-IAVWGCGPVGQMAIRSA---FLLGAERVIAI
DTIA--ERLRLAET-A------GAVTLD-YIAE---------D--IYDRIMEITHG-RGA
DACIDAVGTEADS---RA------SL-GSLVDRV-KVAT--F--------MGT--DRPHV
LRQAIHCCRNFGTVSVVGVYGGYL-------DKV---PFGSAINRGLTFR-MAQTPVQRY
LPALLD-RIEKG--EIDPSFVVTHR-GGLA-DGPELYKTFAERKDG-------CIKVVLR
P-----------
>tr|A6W667|A6W667_KINRD Alcohol dehydrogenase GroES domain protein OS=Kineococcus radiotolerans (strain ATCC BAA-149 / DSM 14245 / SRS30216) GN=Krad_0818 PE=3 SV=1
---------------------------------------------------MRALTWQGK
RSVSVQD-VPDPRIVDPTDAVVRITSTAIC-GSDLHLYE---------VLGPYMSKGDVL
GHEPMGVVEAVGP--AVA--NLQVGDRVVIPFNISCGHCFMCTRGLQSQCETTQV--HEQ
G----------SGAA-LFGFSSLYGSVPGGQAEYLRVPHADYGPVKVGREGDGGLPDDRY
LFLSDIVPTAWQG-VQYADVPD--G-GT-LAVLGLGPVGQFAARIG---RHLGY-EVIGV
DPVA--ERRQMAQR-H------GVTAID-LTDG-------DAD--VVTQLRERTDG-RGP
DAVLDAVGMEAHGGAEGAVAKAAQTAVGLLPDAL-AQKVTET--------AGV--DRLWA
VRSAVEAVRRGGTVSLSGVYGGEA-------DPL---PMKTMFDKQLQFR-MGQCNVRRW
IDDLLP-LVEDPADPLGVEDLTTHR-VSLE-DAPDAYEMFQEKRDG-------CIKVVIT
P-----------
>tr|A6W8Z0|A6W8Z0_KINRD Alcohol dehydrogenase GroES domain protein OS=Kineococcus radiotolerans (strain ATCC BAA-149 / DSM 14245 / SRS30216) GN=Krad_1793 PE=3 SV=1
---------------------------------------------------MRAMVYRGP
YRVRVEE-KDVPRIEHPNDAIVRVTLAAIC-GSDLHLYH---------GLMPDTRVGTTF
GHEFIGVVESVGS--SVQ--SLVPGDRVMVPFNISCGSCFYCARGMLSNCHNVNP--NAT
-----------AVGG-IYGYSHTAGGYDGGQAEYVRVPFADVGPTLIPE----WMHDEDA
VLLTDATATGYFG-AQLGEIRE--G-DV-VVVFGAGPVGLVAARSA---WLMGAGRVIVV
DHLD--YRLEKARTFA------QTETVN-FAEH-------D-D--VVVHLKRITDH-LGA
DVAIDSVGAEADG---NF------------RQHVTGAKL--K--------LQG--GSAVA
LNWAIDSVRKGATISVMGAYGPIP-------NSV---KFGDAVNKGLTLR-MNQCPVKRQ
WPRLFE-HVRNG--HLTPRDLVTHR-IPLE-HIAEGYHIFSSKLDD-------CLKPLIV
PTPA--------
>tr|A6WG83|A6WG83_KINRD Alcohol dehydrogenase GroES domain protein OS=Kineococcus radiotolerans (strain ATCC BAA-149 / DSM 14245 / SRS30216) GN=Krad_4359 PE=3 SV=1
---------------------------------------------------MRALVWNGV
NDLAVET-VADPTVLNPHDVVLKVSLTTTC-GSDLHFID---------GYLPGMQPGDVF
GHEFMGVVVEVGP--EVR--STAVGDRVVVPSFIACGTCAYCKREMYSLCDTTNP--NGA
LQ-Q-PLLGY-PSGG-IYGYTHPFGGYAGSHAEYVRVPFGDVNCFPVPE----GVDDVSA
LFTSDAVPTGFMG-ADFCDITP--G-DT-VAVFGAGAVGLMAAASA---RLLGAERVIVV
DRLA--SRLTLARDRI------GAETID-YSEV---------D-SVQEVLRESTGG-RGP
DAVIEAVGMEGHG---TG-------L-QNVVDRA-KQAV--R--------LET--DRATP
LREAVLACRKGGVVSILGVY-GLT-------DSF---PTGVVLNKGLTIK-AAQQHGQRY
VPRLLA-HLAAG--ELDTSFLATHR-MSLE-DSVEGYRIFKEKEDD-------CLRAVFQ
P-----------
>tr|A7HAS7|A7HAS7_ANADF Alcohol dehydrogenase GroES domain protein OS=Anaeromyxobacter sp. (strain Fw109-5) GN=Anae109_1619 PE=3 SV=1
---------------------------------------------------MRALTYEGP
ARVRVRH-KPDPRIEHPQDAILRVTCAAIC-GSDLHLLH---------GLVPDTRIGSTF
GHEIVGVVEDVGS--QAD--GVAKGDRLMVPFNISCGGCYYCERGLTACCENTNP--SSD
-----------IACG-VYGYSHTTGGYDGGQAEYVRVPFAAIGPMKVPD----DMSDEEV
IALTDALPTGYQG-AEMCNLSG--G-ET-VVVFGAGPVGLFAMKSA---WLLGAGRVIAV
DKVG--YRLDFARRWA------GVETMD-FEAV---------D--VITAVKDLTEG-RGA
DACIDAVGLEAAG---SP------------MQRAAGVYA--K--------TVA--GSATA
LNWCFHAARKGGTVSVVGVYGPPY-------NLV---DFGTAMNKCQTIR-TGQCSVRRY
MPQLLE-HVREG--RIDARALITHR-YPLD-EASEAYHTFAQKKDG-------CIKPVLL
PHGRTLH-----
>tr|A7MEC3|A7MEC3_ENTS8 Putative uncharacterized protein OS=Enterobacter sakazakii (strain ATCC BAA-894) GN=ESA_01363 PE=3 SV=1
---------------------------------------------------MRALCWNGV
NDLRVET-VGDPTIVNPHDVILKVGLTTTC-GSDLHVID---------GLIPSMEEGDIL
GHEFMGEVVEVGP--EVK--NIRRGDRVVVPSFISCGSCWYCNHGLTSCCDNTNP--NAH
LQ-E-KILGY-PTAG-IYAYSHAFGGYAGSHAEYVRVPFADNDCFIVPE----NVSDEQA
LFLSDAAPTGYMG-ADFCNIHP--G-DT-VAVWGCGGVGLMAAQSA---FLLGAERVIAI
DRFP--ERLAMARDIV------GAIPLD-YTNV---------D--IYEALLEITGG-RGP
DSCIDAVGMEAHG---EG-------L-EYAYDRT-KQAL--K--------MHT--DIGAA
LRQAIRACRKGGTLAILGVY-GMM-------DKF---PLGVAMNKGLTIR-TAQQHGQTY
MKRLLD-HASRG--ELRTDFLATHR-FSLE-DAPRGYEMFKNKEDG-------CVRAVFK
P-----------
>tr|A8HTE1|A8HTE1_AZOC5 IMP dehydrogenase OS=Azorhizobium caulinodans (strain ATCC 43989 / DSM 5975 / ORS 571) GN=AZC_0826 PE=4 SV=1
---------------------------------------------------MKALTFHGK
GDIRCEQ-VPDPTIQEPTDAIIKVTACAIC-GSDVHIYD---------GVIPSMESGDVL
GHETMGEVVEVGS--GTT--TLKVGDRVVVPFTIACGQCFFCQRGYFSGCERSNP--NHQ
MA-E-KMWGF-SPAG-LYGYSHMLGGYSGGQAEYLRVPFADSGPIKVPN----GLSDEQV
LFLSDIFPTGYMA-AEFCEIRG--G-ET-IAIWGCGPVGQMAIRSA---FMLGAERVIAI
DTVP--ERLALAQA-G------GAETID-FLAE---------D--VYERIREMTGG-RGA
DACIDAVGTEADA---SS------SF-DARIDRI-KVAT--F--------MGT--DRPHV
LRQAIQCCRNFGIVSIVGVYGGFL-------DKI---PMGSAINRGLTFR-MAQTPVQRY
LPTLLK-RIEDG--DFDPSFVITHR-ASLE-EGPDLYAKFRDKQDG-------CIKVVLK
P-----------
>tr|A8L3B8|A8L3B8_FRASN Alcohol dehydrogenase GroES domain protein OS=Frankia sp. (strain EAN1pec) GN=Franean1_5391 PE=3 SV=1
---------------------------------------------------MRAVVWHGV
GDIRLDT-VTEPKIEQPTDAVVRITTAAIC-GTDLHFVR---------GTVPGMKPGLII
GHEGVGVVEEVGQ--SVR--NFRRGDRVLLSAVLGCGSCTYCRSGYFAQCDDINP--YGR
R----------TGSA-FYGAPRDNGSFDGLQAEYARVPYAHTNLFRLSD----SISDDQA
IPLSDIYPTGYFG-AVIAEVSD--G-DV-VAVWGCGPVGQFAVLSS---FQRGAARVIAI
DGHA--DRLDRAQAL-------GAEVVN-FNEE---------D--PVEAILDLTRG-IGP
DRAIDAVGVDAESPKSGPAAARAREQDDQHREELRQIAPETHA-HNGHWKPGD--APTQA
HSWAVESLAKAGTLGIIGVYPPTD-------RFF---PIGTAMNKNLTIN-MGNGNHPRY
IPKLLD-MVESG--VVHPQKMVTQH-EPMR-DVLAAYEEFDLRRPG-------WLKVALD
LTS---------
>tr|A8LZ76|A8LZ76_SALAI Alcohol dehydrogenase GroES domain protein OS=Salinispora arenicola (strain CNS-205) GN=Sare_3638 PE=4 SV=1
---------------------------------------------------MRALCWTDT
GQIAVRQ-VPDPELRNGHDAIVQVRQSATC-GGDLPLLA---------GRAPYLADGDVL
GHEFLGEVVTVGP--QVR--RHRVGDRVVVSSTVACGSCWQCRSGAPWCCDNGNP--APE
AS-E-LAYGH-PVPG-AFGRPTATGGFAGGHAEYVRVPYADVGAYRIPD----QVSDDRA
LFAADAAPAGWLA-AELGGVRT--G-SV-VAVWGAGAVGQLTARAA---GMLGADRVIVI
DPRD--DRLRMARRHT------DAETID-PRHA---------D--VPAELRERTGG-RGP
DVCVEAVGPAWDG---RP---------RSLADRF-TD--------------AA--ERPPA
VREAVHVCRKGGTVVVLGEYAGYV-------DTF---PLGAVGAKGLRVR-GVRQHGARH
VPTLLE-RMARD--ELRTEHLATHR-LPLE-EGARGYALFRDRRDG-------CVRAVFS
PDLPPAG-----
>tr|A9AMQ2|A9AMQ2_BURM1 Alcohol dehydrogenase GroES domain protein (S-(Hydroxymethyl)glutathione dehydrogenase) OS=Burkholderia multivorans (strain ATCC 17616 / 249) GN=adhC PE=4 SV=1
---------------------------------------------------MRALRWHGK
HDVRCDT-VPDPIIESGRDAIVKVSACAIC-GSDLHLFD---------GLMPSMKHGDIL
GHEFMGEVVEVGK--DNA--SLKIGDRVVVPFTIFCGECDQCRRGNFSVCERTNR--NRN
DA-D-RVFGH-TTAG-LFGYSHLTGGYPGGQAEYVRVPFADRTHIRIPD----GLTDEQV
LFLGDILPTGWQA-AVNCEIEP--T-DT-VAVWGAGPVGQMAIRSA---LLLGARQVVVI
DRVA--ERLEMAER-S------GAIPIH-FEQE---------S--VLDRLGELTHG-KGP
EKCIDAVGMESHA---TR------SA-DAIYDRV-KQAM--M--------LET--DRPHV
LREMIYVCRPAGILSIPGVYAGVL-------DKI---PFGAAMNKGLTFR-MGQTHVNRW
TDDLLA-RIRSG--QFDPSFVITHT-VPLE-KGPDMYKVFRDKLDG-------CIKVVMK
P-----------
>tr|A9ATT1|A9ATT1_BURM1 Alcohol dehydrogenase GroES domain protein (S-(Hydroxymethyl)glutathione dehydrogenase) OS=Burkholderia multivorans (strain ATCC 17616 / 249) GN=adhC PE=4 SV=1
---------------------------------------------------MMALCWHGK
RTVRYER-VPDPAIEHPRDAIVKVRRCAIG-GADLHLYD---------AAMPGLKDGAIL
GREFVGEVVEVGR--ENR--HLHVGDRVVVPFVVACGECEQCRRGNYSVCEASNP--NRA
FV-E-RVYGQ-GTGG-LLGGGHLAGSYAGGHAEYVRVPFADVAPIRLPD----ELDDERA
LPLGDTLPAGWQA-AAQCAIQP--N-DV-VAVWGAGAVGLFAALAA---RLLGAREVIAI
DCVP--ARLECART-L------GATPLD-FTKL---------S--VADTLAKHTRG-KGP
DKCIDAVGLHAHA---ID------AV-DAPLDRF-KETS--A--------PGV--DPPHV
LREAVYACRPGGIVSIAGLYGGLV-------DNV---PVGAIVNKGLTLR-AAQTHVPRW
SDELLK-RIADG--QIDPSFVVTHR-ARLE-DGPALYELSRTRSDG-------CIKAVMQ
PGE---------
>tr|A9EWX9|A9EWX9_SORC5 Alcohol dehydrogenase OS=Sorangium cellulosum (strain So ce56) GN=fdh1 PE=4 SV=1
---------------------------------------------------MKAVVFHGV
GDIRMDD-VKEPKIKEPTDAILRITASAIC-GTDLHFVR---------GTMPGMVPGTVL
GHEAVGVVEELGA--DVR--NLKKGDRVVVPSTIACGYCSYCRAAYYAQCDNANP--NGK
H----------AGTA-FFGGPAMSGPFDGLQAELARIPFAGVGLVKLPN----GVSDDQA
ILLSDIFPTAYFG-AELAEIKP--G-DT-VAIFGCGPVGLFTIASA---KLMGAGRILAV
DRVP--DRLEMAREQ-------GAETVD-FSAE---------D--PIEAILRLTGG-IGV
DRAIDAVGVDAERPHEGPAHKEAKQQAKAFDLEVKQISPDART-KGDAFRAGD--GPSQV
LQWAVRCVAKAGTIAVIGVYPQTS-------RTF---PIGEAMNKNLTLQ-MGNCNHRKY
IPKLVD-LVQTG--QVEPTAILTRK-APLE-SAIDAYKAFDRRDAG-------WVKVELR
PSRAGMAAHLDR
>tr|A9G2K3|A9G2K3_SORC5 Alcohol dehydrogenase OS=Sorangium cellulosum (strain So ce56) GN=fdh2 PE=4 SV=1
---------------------------------------------------MRAICWNGV
DDIVVES-VPEPKLISPHDAIVRVSLSSVC-GSDLHLLH---------GYIPTMKQGDIL
GHEFLGEVVETGA--EVK--RVQRGDRVVVSSIIGCGRCAYCQRELWSLCENSNP--HHV
VT-D-RVFGD-TTAA-IFGYSHAFGGFAGSHAEYVRVPFADHGAFKVPD----GVRDESA
LFASDALSTGYMA-AELCDIRP--G-QV-VAVWGCGGVGQMAIKSA---YLLGAERVIAI
DRIA--DRLAMAKAHG------GADALN-YAEV---------D--VQEALREMTGG-RGP
DACIDAVGMEADG---TG-------L-QHAVDRV-KQAF--R--------MQS--DRPLV
LREAMLACRKGGTVSIVGVYSGFA-------DKI---PLGALMNKALIVR-TGQQHGQRY
IPRLLD-HIQRG--DIDPSYLLTHR-MCLD-DGPHGYRLFEARAEA-------CVRAVFA
P-----------
>tr|A9GUK1|A9GUK1_SORC5 Alcohol dehydrogenase OS=Sorangium cellulosum (strain So ce56) GN=adh1 PE=4 SV=1
---------------------------------------------------MKALVFHKP
SDVRVED-VPDPRIEEPTDVIVRVTATAIC-GSDLHIYN---------GFFPQAK-PMVL
GHEFMGFVEEIGP--QVT--KLRKGDRVVVPFPIACGRCFFCQAELPVHCESSNP--KHY
GPEG-GTLEG-KGGA-LFGYTDIYGGYNGGQAEYVRVPYADFGPRRVPE----RLTDEQV
LFATDILPTGWTA-IEWAELKG--G-ET-VAVFGCGPVGLATMKCA---WLRGAARVIGV
DREE--YRLTTAREVA------KAETVN-VDKV---------D--AVEAIRAMTGG-RGA
DVCVDAVGMEAHR---GL------------LEKA-SSAL--H--------GQV--GTISA
LRLAMSAVRRGGVVPVVGVYGVPY-------DNF---PLGQLFDKGLRLR-AGQALAHNY
VDRILK-HIEDG--HLRADDIITHR-LPLS-RAPHGYEIFNKKLDD-------CVKVVLR
P-----------
>tr|A9GY35|A9GY35_SORC5 Family membership OS=Sorangium cellulosum (strain So ce56) GN=sce7010 PE=4 SV=1
---------------------------------------------------MLALTYHGP
KNVRVEE-NPEPRVQHPNDVVLRVSRATIC-GSDLHLYH---------GYVPDTRVGTIF
GHEFTGVVEELGA--SVQ--TLKRGDRVVVPFNIACGTCFFCQRERTSACENTNP--LTT
-----------LASG-IFGYSHTTGGYQGGQAERVRVPFADVGPMKIPD----DLSDEDA
LFLSDILPTGYQA-AEMGDIGP--A-DT-VAVFGCGPVGLVAQRCA---WILGARRVIAV
DSVG--YRLDFARRHN------KAETLD-FSET-------P-D--VVSALRDMTDG-RGP
DVCIEAVGLEANG---SA------------LHDVLGKAL--K--------LEA--GSPVA
LNWAIQSVRRGGRVSIVGVYGPPW-------NLL---DVGAAMNKGLTIK-TGQCDVKRY
MPRLLE-HVRSG--NIDPRALITHR-APLE-AAPEMYRVFAARTDG-------ILKCVLI
PRGAK-------
>tr|B0RT65|B0RT65_XANCB Zinc-containing alcohol dehydrogenase superfamily protein OS=Xanthomonas campestris pv. campestris (strain B100) GN=xcc-b100_2296 PE=3 SV=1
---------------------------------------------------MRALCWNGV
NDLRVET-VPDPVLVNPRDVILKVGLSTTC-GSDLHFID---------GYLPTMREGDVI
GHEFMGTVVEVGP--AVK--NVRVGQRVVVPSFISCGGCWHCERKEYSLCDNTNP--HWE
MQ-E-PLLGH-PTAG-IYGYTHAFGGYAGSHATYIRVPHADVGCFEVPD----EVSDEDA
LFLSDAGPTGFMG-ADFCNIQP--G-DT-VAVWGCGGVGLMAQQSA---RILGAERVIAI
DRLP--ERLAMARDVL------GVEVID-YSAV---------D-SVVDVLREMTGG-RGP
DACIDAVGMEAHG---TG-------M-GHAYDRV-KQAL--H--------LHT--DRGQA
LREAILACRKGGILSVLGVY-GLM-------DKF---PLGAVMNKGLTVR-TAQQHGQLY
VPRLLD-LARAG--RLKSSFLMTHK-MPLE-EAARGYEMFKHKHEG-------CVRAAFV
P-----------
>tr|B1J8F0|B1J8F0_PSEPW Alcohol dehydrogenase GroES domain protein OS=Pseudomonas putida (strain W619) GN=PputW619_2641 PE=3 SV=1
---------------------------------------------------MRALTYHGA
GDVRVDN-VPEPELQEDDDILLRVTATAIC-GSDLHLYR---------GKIPLVETGDIL
GHEFMGIVEDVGS--AVT--AVRPGDRVVIPFVIACGDCFFCQHQLFAACETTNT--GPG
AILN-KKVIP-PGAA-LFGYSHLYGGVPGGQADYVRVPKGNTGPFKVPG----HLADDQL
LFLSDILPTAWQA-VLNAEVGQ--G-AS-LAIYGAGPVGLLSAACA---RMLGVEQIFMV
DECG--YRLDYAHQAY------GVIPID-FAHD-------D-D--PADTIIRQTRGMRGV
DAVIDAVGFEAKG---ST------------TETV-LTAL--K--------LEG--SSGKA
LRQSIAAVRRGGVVSVPGVYAGFI-------HGF---LFGDAFDKGLTFR-MGQTHVHRY
LPELLE-HIEAG--RLNPQAIITHR-LALE-DAARGYEMFDEQQER-------CRKVILV
PGAAPDPLP---
>tr|B1LY84|B1LY84_METRJ Alcohol dehydrogenase GroES domain protein OS=Methylobacterium radiotolerans (strain ATCC 27329 / DSM 1819 / JCM 2831) GN=Mrad2831_3881 PE=4 SV=1
---------------------------------------------------MKALCWHGR
NDIRCDT-VPDPVIEDSRDVIIKVTSCAIC-GSDLHLMD---------GLMPTMKSGDVL
GHEFMGEVVEVGQ--GFT--KFKKGDRIVVPFNINCGACRQCKLGNYSVCERSNR--NAE
MA-A-AQFGY-TTAG-LFGYSHLTGGYAGGQAEYVRVPMADVAPMKVPD----GMDDESV
LFLTDILPTGWQG-AEHCEIRG--G-ET-IAVWGTGPVGIFAIQSA---KIMGAERIIAI
ETVP--ERIALARKAG------ATDVID-FMNE---------D--VFERIKEITKG-QGA
DGVIDCVGMEASA---GH-----GGL-TGMLSTV-QEKL-----------TAT--ERPYA
LAEAIKAVRPCGIVSVPGVYGGPI--------PV---NMGSIVQKGLTLK-SGQTHVKRY
LEPLTK-LIQEG--KIDMTSLITHRSQNLA-EGPDLYKTFRDKKDG-------CVKVVFH
LN----------
>tr|B1M9J5|B1M9J5_METRJ Alcohol dehydrogenase GroES domain protein OS=Methylobacterium radiotolerans (strain ATCC 27329 / DSM 1819 / JCM 2831) GN=Mrad2831_6246 PE=3 SV=1
---------------------------------------------------MRALYWNGV
NDLRVGT-VKDPEIVNPRDAILKVRLSTTC-GSDLHFID---------GYIPSMKAGDVI
GHEFMGEVVEVGT--EVR--KVKKGDRVVVPSFIACGECWYCQEKLFSLCDCTHP--KPE
LQ-E-PLLGY-PTAG-IYGYTHAFGGYAGSHAEYIRVPHADVDCFKVPD----GVADETA
LFLSDAAPTGYMG-ADFCGIRP--G-DT-VAVWGCGGVGLMAQQSA---RLMGAERVIAI
DRFP--ERLRMAREHA------GSETLD-YTQV---------H-SVLEALKEMTGG-RGP
DACIDAVGMEAHG---TG-------S-QYAYDRV-KQAL--R--------LET--DRGQA
LREAVMACRKGGTLSVLGVY-GMI-------DKF---PMGVIMNKGMTLR-TAQQHGQAY
MDRLLT-HAAKG--ELNPAYLATHR-FSLE-DGPRGYDMFKHKTDG-------CVRAVFA
P-----------
>tr|B1M9K2|B1M9K2_METRJ Alcohol dehydrogenase GroES domain protein OS=Methylobacterium radiotolerans (strain ATCC 27329 / DSM 1819 / JCM 2831) GN=Mrad2831_6253 PE=4 SV=1
---------------------------------------------------MRALVWHGK
EDIRCDT-VSDPEIEDGRDVIVKVTSCAIC-GSDLHLFH---------NFIPAMLPGDVL
GHETMGEVVETGCG-LNG--KVKKGDRVVVPFTIVCGECDQCKRGYFSVCQRSNR--KKH
LA-D-KVFGH-TTAG-LFGYSHLTGGYPGGQAEYLRVPFADATVQKVPE----GIPDEKL
LFLSDIFPTGWQA-AVQADIQP--T-DT-VAIWGCGPVGQMTIRSA---ILLGAEQVIAI
DHLP--ERLEMAEA-G------GAITIN-FDEE---------N--VVERLNELTGG-EGP
EKCIDCIGMESHV---TP------SLPDTVYDRA-KQIL--L--------AES--DRPHV
LREMIYVCRPGGLISIPGVYGGLV-------DKI---PMGAAMNKGLTFR-MGQTHVQRW
TGDLLR-RIEEE--QIDPSFVITHE-VPLD-QGPEMYRTFRDKQDS-------CIKVVLK
P-----------
>tr|B1VLV8|B1VLV8_STRGG Putative dehydrogenase OS=Streptomyces griseus subsp. griseus (strain JCM 4626 / NBRC 13350) GN=SGR_6670 PE=4 SV=1
---------------------------------------------------MRALTYQGR
RDVRVET-VPDPRIQDPTDIIVKITSTGIC-GSDLHLYE---------VLGPYLDPGDIL
GHEPMGIVEEVGR--EVT--AVAPGDRVVIPFNVSCGHCYMCGQGLHSQCETTQV--RER
G----------TGAS-LFGYTKLYGQVPGGQAEYLRVPFGNDLPIKVPH----GPSDDRF
VYLSDVLPTAWQA-VQYADIPP--G-GS-VTVLGLGPIGAMAARIA---RHRGAGLVIGV
DLVP--ERLERAST-H------GATCLD-LRRY-------GKN--LGDAVRDLTDG-RGT
DAVIDAVGMEAHG---SPVAKAAHTAVGHLPDAL-AQRMMET--------AGI--DRLAA
LHAAIDLVRRGGTVSLSGVYGGSA-------DPM---PLLTMFDKQIQLR-MGQANVKRW
VDDLLP-LLTDD-DPLGVDSFATHH-LPLE-EGPKAYETFQKKADG-------MIKTLLV
P-----------
>tr|B1YKA5|B1YKA5_EXIS2 Alcohol dehydrogenase GroES domain protein OS=Exiguobacterium sibiricum (strain DSM 17290 / JCM 13490 / 255-15) GN=Exig_2206 PE=4 SV=1
---------------------------------------------------MRAVTYQGT
KNVEVKD-VQDPSIEKNDDIIVKITSTAIC-GSDLHIYQ---------GNMP-AKKDYVI
GHEPMGIVEEVGP--DVT--KVKRGDRVVLPFNVACGHCFFCEHDMESQCDNSNG--NPH
V----------DTGG-YFGFTEEFGGHPGGQAEYLKVPFGNFMPLVVPE--SCELEDEAL
LFLSDVIPTAYWS-VINSGVKK--G-DT-VVILGSGPVGLMTQKFA---WMQGAKRVIAV
DQQV--YRLNHAKMTN------RVETVN-LQDH-------K-E--TGQYLKELTQG--GA
DVVIDCVGLDGKM---SA------------VEKV-EQKV--G--------LQG--GTLSA
INIAKDAVRKFGTVQLTGVYAKKY-------NQF---PLGDFFTRNITLK-MGQAPVVHL
MPELFQ-KIINQ--EFDPTDIITHK-IDLE-QAAHAYQTFNDHEDG-------CIKVILK
P-----------
>tr|B1ZG19|B1ZG19_METPB Alcohol dehydrogenase GroES domain protein OS=Methylobacterium populi (strain ATCC BAA-705 / NCIMB 13946 / BJ001) GN=Mpop_0160 PE=4 SV=1
---------------------------------------------------MKALTWQSR
GKITCET-VPDPKIEHGRDVIIKVTACAIC-GSDLHLMG---------GFMPTMECGDVL
GHETMGEVIEVGK--DNA--KLKVGDRIVVPFTICCGECRQCKWGNWSCCERTNP--NGK
LQ-A-ETYGY-PLAG-LFGFSHITGGYAGGQAEYLRVPYADVGPIVVPE----GLTDEQV
LFLSDIFPTAYQA-AEHCDIGP--E-DT-VAIWGCGPVGVLAVKCC---YLLGAKRVIAI
DSVP--ERLALARE-A------GAETID-LSKE---------N--VQDTLMEMTKG-LGP
DSVIEAVGMESHG---AD----------TTLQKV-TSAIMEHT-------VSL--ERPYA
LNQAILACRPGGNVSMPGVFAGPV-------GPV---ALGILMNKGLTLK-TGQTHMVRY
MKPLLE-RIQNG--DIDPSFIISHRSTNLE-EGPALYDLFRDKKDN-------CTKVVFK
PHG---------
>tr|B1ZMA3|B1ZMA3_OPITP Alcohol dehydrogenase GroES domain protein OS=Opitutus terrae (strain DSM 11246 / PB90-1) GN=Oter_0065 PE=4 SV=1
---------------------------------------------------MKAVCWMGK
KKMEVQE-VDDPKILNPRDCIVRITSTAIC-GSDLHLYD---------GYMPTLEKGDIL
GHEFMGEVVEVGP--RVA--KLKVGDRVVVPFTISCGGCAHCARQQWSLCDNTNP--NAW
MA-E-KLLGY-SAAG-LYGYSHLTGGYAGGQAQYARVPFADVGPLKIEN----DLTDEQV
LFISDIFPTGYMA-AENCDIQP--G-QTVVAVWGCGPVGQFAIRSA---LLMGAAKVYAI
DNVP--ERLAMAEA-A------GAIPIN--DNE---------D--VLEKLRDLTGG-RGP
DAAIDAVGMEAHG---------------SIYDDV-KQSL--K--------LET--DRPYA
LRQAMRAVRKGGVLSIPGVYGGFI-------DKV---PFGAVFNKGVTLK-MGQTHVQRY
MPDLLR-LVEEK--KIDPSFVITHR-VPLS-RAPEMYETFAEKRDG-------CIKVVLD
PAA---------
>tr|B2AIN0|B2AIN0_CUPTR S-(Hydroxymethyl)glutathione dehydrogenase (Glutathione-dependent formaldehyde dehydrogenase) (FDH) (FALDH) OS=Cupriavidus taiwanensis (strain R1 / LMG 19424) GN=fdh PE=4 SV=1
---------------------------------------------------MKAVVFHGI
GDIRLDD-VPEPVIEQDTDAIVRLTASAIC-GTDLHFVR---------GTMEGLAPGTVL
GHEGVGVVEALGD--GVR--NLSVGDRVVIPSTIACGYCSYCRAGYYAQCDNANP--HGK
Q----------AGTA-FYGGPEQTGPFQGLQAEKARVPFAHVNLVKLPD----NISDEQA
IMLSDIFPTGYFG-ADLASIHP--G-HT-VAVFGCGPVGQFVIASA---KLMGAGRIFAV
DAVA--DRLDMARAQ-------GAEVVN-FDAE---------D--PVQTIVELTGG-IGV
DRAIDAVGVDAMHAHHGPAAQDPSIPES--EQEAARLAPHAHPTEQGNWVPGD--APAQA
LDWAIRALAKAGTLSIIGVYPPTD-------RSF---PIGAAMNKNLTVR-MGNCNHRAY
IPRLVE-LVRTG--AVDPAAILTRR-EPMT-SAIEAYQAFDQRQPG-------WIKVELQ
PGSVH-------
>tr|B2FSR6|B2FSR6_STRMK Putative zinc-dependant alcohol dehydrogenase OS=Stenotrophomonas maltophilia (strain K279a) GN=Smlt2548 PE=4 SV=1
---------------------------------------------------MQALTYHGR
KDVRVET-VPDPVLAAEDDLILRVTATAIC-GSDLHLYR---------GKIPDLHDGDVL
GHEFMGVVEEVGS--GVT--QVQPGDRVVIPFVIACGECFHCRLAEYAACETTNT--GKG
AALN-QKGML-PPAA-LFGYSHLYGGVAGGQAEFVRVPKANVGPLRIPE----GIADEQV
LFLSDILPTGYQA-ALNAGVKA--G-ST-VAIFGAGPVGLMSAACC---RLLGAETIFMV
DHLR--YRLDYARRTY------GVTPID-FKEI-------E-D--PADYILAQTSG-RGV
DACIEAVGFEAEG---SA------------LESA-LTAV--K--------LEG--SSGVA
IRQCIAAARRGGVVSIPGVYAGFI-------HGF---LLGDAFDKGLTFK-MGQTHVQGL
MPELLD-AIMEG--KLHPGDIISHR-MRLA-DAAQGYAMFDAKDDD-------CRKIVLT
P-----------
>tr|B2GJ94|B2GJ94_KOCRD Glutathione-dependent formaldehyde dehydrogenase OS=Kocuria rhizophila (strain ATCC 9341 / DSM 348 / NBRC 12708 / DC2201) GN=KRH_14520 PE=4 SV=1
---------------------------------------------------MRALTWQGL
GDVRVEN-VPDPVLQDPTDAIVRVTSTAIC-GSDLHLYG---------VLAPYLQKDYVL
GHEFMGVVEEVGS--GVS--SLRPGDRVVVPFVIACGHCWMCDRGLFAACETTQI--REM
G----------TGAA-LFGFSSLYGSVPGGQAEMVRVPHADFGPVKLPQ----DFEDERF
LYLSDILPTAWQG-VKYANVGE--E-DT-LAVLGLGPVGQLAVRSA---ALQGVKRVIAV
DLVD--ERLALAKS-W------GAETVD-LREV-------D-D--VSDTLKDMTDG-RGP
DGVLDAVGMEAHG---NPIAEKVVAGAARLPKAL-GRKAIET--------AGI--DRLDA
LHTAIHSVRRAGTVSLSGVYGGMA-------DPM---PMMEMFDKGITMR-MGQCHVRHW
TDELLE-IASRPEDVLGLESLATHH-VSLD-EAPEAYKMFQEKKDG-------CIKVVLK
P-----------
>tr|B2IWY6|B2IWY6_NOSP7 Alcohol dehydrogenase GroES domain protein OS=Nostoc punctiforme (strain ATCC 29133 / PCC 73102) GN=Npun_R6237 PE=4 SV=1
---------------------------------------------------MKAVCWNGA
NDVRVQS-VPDPTILNPRDAIIKITSTAIC-GSDLHIYG---------GYIPTVQQGDII
GHEFMGEVVEVGR--GVN--NLKIGDRVVVPSTIGCGNCHYCQHDMWSLCDNSNP--KGW
IE-E-KLFGN-ITSA-IYGYSHMLGGYAGAQAEYIRVPFADVGVVKVPP----DLPDEML
LFISDAIPTGYMG-AELCDIQP--G-DT-VAVWGCGAVGQFAMISA---YMMGAEKVIAI
DRFP--ERLEMAKKFA------KAEVIN-YEEV---------N--AGEALKEMTGG-RGP
DACIDAVGLEAHG---VG-------L-EDFYDQT-KQKL--R--------LET--DRPHV
LREMMVACRKGGTLSIMGVYGGFV-------DKI---PFGAAFNKGLTFR-MGQMHGQKY
MHLLLQ-MILDG--KLDPSFVVTHQ-LPLE-QAPHAYHIFQQKKDN-------CIKVVLK
P-----------
>tr|B2IXQ3|B2IXQ3_NOSP7 Alcohol dehydrogenase GroES domain protein OS=Nostoc punctiforme (strain ATCC 29133 / PCC 73102) GN=Npun_R3100 PE=4 SV=1
---------------------------------------------------MKAVVFHGI
GDIRLDN-VPEPKIKESTDAIIRLTSSAIC-GTDLHMIR---------GTFTGMKPGTIL
GHEGVGIVEEIGS--NVR--NLKVGDRVVVPSTIACGYCSYCRTGYHAQCDNANP--NGH
N----------AGTA-FFGGPEAAGPFDGLQAEYARIPYANAGLVKLPK----EVTDDQA
ILLSDIFPTAYFG-ADIAEITP--G-DT-VAIFGCGPVGQFAIVSA---RLFGAGHIIAV
DTIP--SRLEMARDL-------GAEIID-YNAE---------D--PIEAIRELTGG-IGV
DRAIDAVGVDANAPDSGPAAEKARQEAQQFQQQLQQIAPKTNP-QNGNWHPGN--APSLV
LEWAVQALAKAGTLSIIGVYPPSH-------NFF---PIGTAMNKNLTIN-MGNCNHRKY
IPTLVD-LVRNG--TVDPTKVLTQV-EPLM-SVIDAYKAFDRRQPG-------WVKVELV
PGATLANV----
>tr|B2J8K2|B2J8K2_NOSP7 Alcohol dehydrogenase GroES domain protein OS=Nostoc punctiforme (strain ATCC 29133 / PCC 73102) GN=Npun_R2418 PE=4 SV=1
---------------------------------------------------MKALCWHGA
NDVRVDT-VPDPKIINPRDAIVKITSTAIC-GSDLHLYD---------GYIPTMEKGDIL
GHEFMGEVVELGS--AVK--NVKIGDRVVVPFTISCGSCFFCQKDLWSLCDNSNP--NAW
IA-E-KLMGH-SPSG-LFGYSHMMGGYAGGQAEYARVPFADVGLFKIPD----GLTDEQV
LFLTDIFPTGYMA-AENCDIQP--G-DT-VAIWGCGPVGQFAIRSA---YMLGAERVIAI
DRVP--ERLQMAKD-G------KAEVLN-YEEV---------E--VGEALKDMTGG-RGP
DACMDAVGMEAHG---TG-------P-DAFYDQV-KQAV--R--------MET--DRPTA
LRQVIVACRKGGTVSIPGVYGGFV-------DKI---PMGAAMNKALTFK-MGQTHVHKY
LRPLLD-RVQNG--DIDPSFVITHR-LPLE-QAPHGYEIFKHKKDN-------CIKIVLK
PGQ---AA----
>tr|B2JC02|B2JC02_NOSP7 Alcohol dehydrogenase GroES domain protein OS=Nostoc punctiforme (strain ATCC 29133 / PCC 73102) GN=Npun_DF037 PE=4 SV=1
---------------------------------------------------MKAVCWNGA
NDVRVET-VPDPKIINPRDAVIKITTTAIC-GSDLHLYN---------GYVPTMEKGDIL
GHEMMGEVVEIGS--AVK--NLNIGDRVVVPFPIACGNCWYCQHDFWSLCDNSNP--NAW
LA-E-KFMGY-SPSG-IFGYSHMLGGYAGGQAQYARVPFADTGLFKIPD----GLTDEQV
VFLTDIFPTGYMA-ADNCNIQP--G-DI-VAVWGCGPVAQFTIKSA---YLLGAERVIAI
DRIP--ERLQMAKDQG------KAEILN-YEEV---------D--VGEALKEMTGG-RGP
DACIDAVGLEAHG---TG-------L-EGVYDEV-KQAV--R--------LET--DRPHV
LRQVMIDCRKGGHVSIPGVYVGVV-------DKI---PMGAAMNKALVFK-MGQTHVHKY
LNTLLD-HIQNG--RIDPSFVITHR-LPLD-EAPRGYEIFRDKKEN-------CIKVVLK
P-----------
>tr|B2JRU3|B2JRU3_BURP8 Alcohol dehydrogenase GroES domain protein OS=Burkholderia phymatum (strain DSM 17167 / STM815) GN=Bphy_4753 PE=4 SV=1
---------------------------------------------------MKAVVFHGI
GDIRLDT-VSDPAIEQPTDAVVRITSSAIC-GTDLHMVR---------GTLPGMQPGTIL
GHEAVGMIEETGP--NVR--NFRNGDRVLIPSTISCGYCAYCRSGHTAQCDTANP--NGP
L----------AGTA-FYGGPKATGPFNGLQAQYARTPLAHASLIRLPD----NIDDDRA
ILMSDIFPTGYFG-AQICGVQL--G-DT-VAVFGAGPVGQFAIASA---RLMGAGRVICV
DRVP--SRLDMARNQ-------GAEVIN-FDID---------E--PVQTILDLTGG-IGV
DRAIDAVGVDAVRAEHGPAASAQQDKQKNFEQELQEIAPRQNE-QDGNWKPGS--GPSQV
LQWAVKAVAKAGTLSVIGVYPMND-------RFF---PIGEAMNRNLSVR-MGNCNHRAI
TPKLVE-LVRNG--SFDPLAVLTQR-EPIT-NAIEAYRAFDKREPG-------WIKVKLE
P-----------
>tr|B3Q5A2|B3Q5A2_RHIE6 Putative alcohol dehydrogenase protein OS=Rhizobium etli (strain CIAT 652) GN=RHECIAT_PC0000303 PE=4 SV=1
---------------------------------------------------MRALTWHGK
HDIRCES-VPDPKIENGRDAIIKVTACAIC-GSDLHLYD---------GVMPDMHGGDVM
GHETMGEVVEVGR--DNT--KLKVGDRVVVPFTISCGECFFCKRGFYSGCERSNP--DRA
KV-T-KMWGN-SPAG-LFGYSHLLGGYAGGQAEYLRVPYADVGPIKVPD----GLSDEQV
LFLSDIFPTGYMA-ADFCNIQS--G-DT-IAIWGCGPVGQMAIRSA---FLLGAERVIAI
DAVP--ERLALAQA-A------GAIPLD-FMDK---------D--VYDQIMELTHG-RGA
DACIDAVGTEAEA---AA------SW-DSRLDRI-KVAM--F--------MGT--DRPHV
LRQAIHCCRNFGTVSIVGVYGGFL-------DKI---PMGSAINRGLTFR-MAQTPVQHY
LPRLME-RIEEG--DIDPSFVITHR-GTLE-DGPSLYKTFRDKQDG-------CIKVVLK
P-----------
>tr|B3QDY3|B3QDY3_RHOPT Alcohol dehydrogenase GroES domain protein OS=Rhodopseudomonas palustris (strain TIE-1) GN=Rpal_2370 PE=4 SV=1
---------------------------------------------------MKALTWHGK
NDIRCEN-VPDPKIQHGRDAIIKVTACAIC-GSDLHLMD---------GVMPSMQSGDVL
GHETMGEVVEVGS--ENT--KLKVGDRVVVPFTISCGECFFCQRGFYSGCERSNP--NAK
MA-E-KMWGH-SPAG-LFGYSHMLGGYAGGQAEYLRIPYADVGPIKVPD----GLTDEQV
LFLSDIFPTGFMA-ADFCNLKG--G-ET-VAVWGCGPVGQMAIKSA---FLLGAERVIAI
DTVP--ERMELARQ-S------GAIVIN-FMDD---------D--VYDKIQDLTNG-RGA
DACIDAVGTEAAA---TA------SL-DSMIDRV-KVAT--F--------MGT--DRPHV
LRQAIHCCRNFGTVSIVGVYGGLL-------DKI---PMGSAINRGLTMR-MAQTPVQHY
LPQLLG-RIQQG--EIDPSFVITHR-ATLD-EGPELYKTFRDKKDG-------CIKVVMR
P-----------
>tr|B4RHL2|B4RHL2_PHEZH Glutathione-dependent formaldehyde dehydrogenase OS=Phenylobacterium zucineum (strain HLK1) GN=fdh PE=4 SV=1
---------------------------------------------------MKAICWQGK
KDLRCEE-VPDPVIEDPKDAIIRVTSTCIC-GSDLHLMN---------GFVPTMCKGDVM
GHEPMGEVVEVGA--EARAAGLNVGDRVVVPFQMICGQCEQCRAGNFSVCQVTNR--NAD
LA-K-AFFGD-TTAG-LFGYSHITGGYAGGQAEYMRVPFAATTVIKVPK----TGADEKY
VFLSDILPTGWQA-AAFADIQP--T-DT-VAVWGCGPVGLFTVLSA---IAMGAERVIAI
DDVP--ERLEMAAT-L------GAQVLD-RRGT---------N--VIQALKDMTGG-HGP
EKCIDAVGIEAHG---PT------AV-LELIDRV-QTAL--K--------LET--ERPIA
LREAIMACKSAGTVSIPGVYGGMS-------NSI---PMGAAMNKGLTIR-TGQTHVKRW
ADDLLR-RIDEG--EIDPTFLITHT-APLG-QAPELYKLFRDKQDG-------CVKVVLK
P-----------
>tr|B5R7W3|B5R7W3_SALG2 Hypothetical zinc-dependant alcohol dehydrogenase OS=Salmonella gallinarum (strain 287/91 / NCTC 13346) GN=ybdR PE=4 SV=1
---------------------------------------------------MKALTYHGP
HHVKVEN-VPDPGIEQPDDIILRVTATAIC-GSDLHLYR---------GKIPQVKHGDIF
GHEFMGEVVETGH--DVK--NIRKGDRVVIPFVIACGDCFFCRLQQYSACENTND--GHG
ATMN-KKQIP-PPAA-LFGYSHLYGGVPGGQAEYVRVPKGNVGPFKVPP----LLSDDKA
LFLSDILPTAWQA-AKNAQIQQ--G-SS-VAVFGAGPVGLLTIACA---RLLGAEQIFVV
DHHA--WRLRFAEERY------GAIPIN-FDDE-------N-D--PAEKIIEQTAGHRGV
DAVIDAVGFEAKG---SL------------TETV-LTNL--K--------LEG--SSGKA
LRQCIAAVRRGGVVSVPGVYAGFI-------HGFLFGLFGDAFDKGLTFK-MGQTHVHAW
LGELLP-LIEKG--LLKPEEIVTHY-MPFE-EAARGYEIFEKREEE-------CRKVILV
PGAMSAQAAQKQ
>tr|B6A041|B6A041_RHILW Alcohol dehydrogenase GroES domain protein OS=Rhizobium leguminosarum bv. trifolii (strain WSM2304) GN=Rleg2_4725 PE=4 SV=1
---------------------------------------------------MRALVWHGK
EDIRCDT-VSDPEIEHPRDAIIKVTSCAIC-GSDLHLFH---------NFIPAMKSGDIM
GHEMMGEVVEVGSE-ASG--SLKKGDRIVVPFTITCGECDQCKRGNFSVCERTNR--KKD
LA-D-KAFGH-ATAG-LFGYTHLTGGYPGGQAEYLRVPFADKTHIKVPE----SLTDEQV
LFLGDIFPTGWQA-AAQCDIEP--T-DT-VVVWGCGPVGQMTIRSA---VLLGARQVLAI
DRIP--ERLSMAEA-G------GAITIN-FEEE---------S--VVERLNELTGG-KGP
EKCIDAVGLESHV---SM------GQPDTLLDRA-KQVV--M--------LEN--DRPHV
LREMIYVCRPGGIISIPGVYSGLV-------DKI---PMGMAMNKGLSFR-MGQTHVKRW
TADLLR-RIEDG--QIDPSFVITHT-VGLE-QGPEMYKVFRDKQDS-------CIKVVLK
P-----------
>tr|B6IUU2|B6IUU2_RHOCS Zinc-type alcohol dehydrogenase, putative OS=Rhodospirillum centenum (strain ATCC 51521 / SW) GN=RC1_2649 PE=4 SV=1
---------------------------------------------------MKALCWHGK
EDVRVER-VPDPRIAEPGDIIVKVTSTAIC-GSDLHLYD---------GYIPTMRQGDIL
GHEFMGEVVETGR--EVK--TLKVGDRVIVPFTIACGGCFFCNRQLWSLCDNSNP--NAG
VA-E-TIFGK-SPSA-LFGYSFLMGGFAGGQAEYVRVPYADVGPMKIPHVRDGGPEDDKV
LFLTDIFPTGWMA-AENCAIQD--G-DV-VAVWGCGPVGQFAIRSA---QLQGAARVVAI
DRVP--ERLRLAAE-A------GAETID-FDRN---------D--VRARLDELTGG-RGP
DSCINAVGIEAHG---TG------SV-DAVLDRA-KTAV--G--------LAT--DRGHV
LRQAIMACRKGGTISIPGVYAGVL-------DKV---PFGAAFAKGLNFR-MGQTHMMRY
MRPLLE-RIEKG--EIDPSFLITHR-LSLE-DGPGAYRTFRDKQDG-------CIKVVMR
PGG---------
>tr|Q022X1|Q022X1_SOLUE Alcohol dehydrogenase GroES domain protein OS=Solibacter usitatus (strain Ellin6076) GN=Acid_2995 PE=3 SV=1
---------------------------------------------------MKANCWRGK
KKMEVEQ-VPDPKILNSQDAIVKITSTAIC-GSDLHLYN---------GFVPSMQDGDIV
GHEFMGEVMEVGK--DVG--KLKVGDRVVVPFPISCGKCFFCEKQMYSLCENSNP--NAW
LA-E-KLWGH-SPAG-LFGYSHLLGGFAGGQAEYARVPFADVGPIRIEN----GFTDEQV
LFLSDIFPTGYMA-AEACDIQP--G-DT-IAVWGCGPVGLFAIKSA---FLLGAERVIAI
DRFP--ERLKMAREKC------GAVTLN-YEHV---------D--VLDTLKEMTGG-RGP
DSCIDSVGMEAHG---HG-------A-MYAYDRA-KQAL--M--------LES--DRPIA
LREAIMACRNGGTVSVPGVYGGLV-------DKL---PMGSVMNRSLVIK-TGQTHVQRY
LRPLLQ-RIENG--EIDPSFVVTHR-LPLD-EAPKAYDMFLNKTDD-------CIKVVLK
P-----------
>tr|Q0RBW3|Q0RBW3_FRAAA Glutathione-dependent formaldehyde dehydrogenase (FDH) with NAD(P)-binding and GroES domains OS=Frankia alni (strain ACN14a) GN=fdh PE=3 SV=1
---------------------------------------------------MRANCWLGR
GDVEVRQ-VPDPQILNSHDAIVRITKTAIC-GSDLHLYG---------GFVPTMMKGDVL
GHEFMGEVVDVGH--DVE--SLRIGDRVVVPFPIACGQCNTCLAGDYSLCENSNP--NAA
LA-E-KILGH-APAG-IFGYSHMLGGFPGGQAEYARVPFADVGPIKIED----DLPDERV
LFLSDILPTGYMG-AEFCDITP--G-DV-IAVWGAGPVGQFAVASA---FLLGAERVIVI
DRFP--YRLEMARDSS------GAEPVN-YEET---------D--VREALLELTGG-RGP
DACIDAVGLEAHH---SS------HA-AYSYDRS-KQIT--R--------VES--DRPFA
LREAVRNCRNGGIVSVIGVYGGFV-------DKF---PMGSLMNRGLTLR-SGQCHVQRY
LRPLLD-RIRNG--EIDPSFVITHR-LGLD-DAPHGFETFRDKADE-------CMKVVLT
P-----------
>tr|Q0S5A0|Q0S5A0_RHOSR Dehydrogenase OS=Rhodococcus sp. (strain RHA1) GN=RHA1_ro05506 PE=3 SV=1
---------------------------------------------------MRAVTWQGK
RKVSVDT-VPDPVIEQKTDAIVEITTTNIC-GSDLHLYE---------VLGAFMSEGDIL
GHEPMGIVREVGS--EVT--DVKVGDRVVIPFQISCGNCHMCDRKLFTQCEITQN--RDE
G----------TGAA-LFGYSKLYGSVRGGQAEYLRVPHVKNTHITVPD----GPPDSRF
VYLSDVLPTAWQA-VEYADIPD--G-GS-VVVLGLGPIGDMAARIA---AHNGF-RVIGV
DLVP--ERLARPQA-R------HIETVD-LTDA-------EGE--LGDVIREMTGG-RGP
DSVIDAVGMEAHG---SPGAKLLQQVTSYLPDAL-AGPLMST--------VGI--DRLHA
LYSAIDIVRRGGTLSLIGVYGGMA-------DPI---PMLTLFDKQIQVR-MGQANVKRW
VPDILP-LLTDA-DPLGVDTFATHE-LPLD-HAPHAYEIFQKKEDG-------AVKILLK
P-----------
>tr|Q0SBK2|Q0SBK2_RHOSR Zn-binding alcohol dehydrogenase OS=Rhodococcus sp. (strain RHA1) GN=RHA1_ro03281 PE=3 SV=1
---------------------------------------------------MRAVTWQGK
RKVSVDT-VADPKIEHPTDAIIKVTTTNIC-GSDLHLYE---------TLGPFMGEGDIL
GHEPMGIVEEVGT--AAG--NLKVGDRVVIPFQISCGDCFMCNLQLYTQCETTQV--REQ
G----------MGAA-LFGFSKLYGEVPGGQAEYLRVPQAQFTHITVPE----GPPDSRF
VYLSDVLPTAWQS-VEYAAIPE--G-GS-VTVLGLGPIGDMAARVA---HHKGA-RVIAV
DNVP--ERLARAKA-R------GIETLN-LDEH-------GGD--LADVIRDATDG-RGT
DSVIDAVGMEAHG---SPIGKLAQQIVGYLPDAV-AAPLMQK--------AGV--DRLGA
LYSAIDIVRRGGTISIIGVYGGMA-------DPI---PMLTLFDKQIQLR-MGQANIKKW
VDDIMP-LLGDD-DPLGVDTFATHE-LPLE-QAPHAYEIFQKKQDG-------AVKIQLK
P-----------
>tr|Q11C24|Q11C24_MESSB Alcohol dehydrogenase GroES-like OS=Mesorhizobium sp. (strain BNC1) GN=Meso_3683 PE=4 SV=1
---------------------------------------------------MRALVWHGK
HDVRVET-VDDPKIVNPRDAIIKITSTAIC-GSDLHLYD---------GVIPAIRPGDIL
GHEFMGEVVEVGK--GNS--RLSKGDRVVVPFVIACGKCFFCQKQQYSACDNSNPAEKAD
MS-E-MLYGH-HMAG-LFGYSHLTGGYAGGQAEYVRVPYSDIGPIVVPD----DLDDDEV
LFLSDILPTGWMA-AENCEIEE--G-DT-VAVWGCGPVGLFAIQSA---LIMGAAQVIAI
DHYP--HRLELASR-I------GAKVIN-YKNS---------R--VYEALMDMTGG-IGP
DAVIDAVGMESHG---FA-------P-DNLYDYA-KQTL--K--------LET--DRPHV
LRQAIYACRKGGRVSVPGVYGGFV-------DKF---PVGAFMQKGLTLR-TGQTHVQKY
LSSLLD-MIRER--KIDTTFLISHR-LSLE-AGPEGYRKFAFEQNE-------TTKVVLK
PGWENANG----
>tr|Q11VP8|Q11VP8_CYTH3 Zinc-type alcohol dehydrogenase OS=Cytophaga hutchinsonii (strain ATCC 33406 / NCIMB 9469) GN=adhP PE=3 SV=1
---------------------------------------------------MKAAVFHKP
GHISVDT-VEDPKIEKSDDIILKVTSTAIC-GSDLHIYD---------GFFPQAR-PLIM
GHEFMGIVEEVGN--AVT--HLKAGDRIVVPFPIACGHCYFCNHDMQPNCEHSNP--EHY
GPEG-DVLSG-KGGG-LFGYTDLYGGYAGGQAQYVRVPYADYSPRLVPE----SLSDEQV
LFLTDIFPTGWSA-IDWAQLKG--G-ET-VAIFGSGPVGLMAQKAA---WLKGAGRVIAI
DPLN--YRLAKAKMVN------NVETLN-PHEV---------D--VIEAIRAMTNG-RGA
DVCVDAVGVEAER---TF------------FDKV-KAVV--R--------FEK--GTDKV
LENCFKAVRRGGTVTVVGVYGTPY-------DNF---PLHTMFDKGLTVR-LGQAPVQKY
IDHLFT-LVQNE--KVVLNDIVTHV-LPLS-HASHAYDIFKNKQED-------CVKVILK
P-----------
>tr|Q13IJ8|Q13IJ8_BURXL Putative glutathione-dependent formaldehyde dehydrogenase OS=Burkholderia xenovorans (strain LB400) GN=Bxeno_C0163 PE=4 SV=1
---------------------------------------------------MRALCWHGK
KDVRIDN-VPDPMIEHPRDAIIKVSSCAIC-GSDLHLFD---------GFMPTMKSGDVL
GHEFMGEVVEVGA--ENQ--KLKIGDRVVVPFTIACGECDRCRRGFFSVCERSNR--NKE
MA-D-KVFGH-STAG-LFGYSHLTGGYPGGQAEYVRVPFADFTPVRIPD----GLTDEQV
LFLGDIFPTGWQA-AAQCEIEP--T-DT-VSIWGAGPVGQFAIRSA---ILLGARQVISI
DRVP--ERLAMARA-A------GAITIN-FDTE---------S--VLDRLNELTQG-KGP
EKCIDAVGMESHA---TR------SF-DALYDRA-KQAL--M--------LET--DRPHV
LREMIYVCRPAGILSIPGVYGGLI-------DKI---PFGAAMNKGLTFR-MGQTHVNRW
TDDLLR-RIQEG--QIDPSFVITHT-VPLE-QGPEMYRVFREKEDG-------CVKVVLK
PSPSMGQ-----
>tr|Q13QY0|Q13QY0_BURXL Putative zinc-containing dehydrogenase OS=Burkholderia xenovorans (strain LB400) GN=Bxeno_B0541 PE=4 SV=1
---------------------------------------------------MRALRWHGK
HDIRCDT-VPDPIIEEGRDAIIKVSTCAIC-GSDLHLFD---------GFMPTMESGDIM
GHEFMGEVVEVGK--DNK--ALSVGDRVVIPFTIFCGECDQCKRGNFSVCERSNR--NKE
KA-D-KVFGH-ATAG-LFGYSHLTGGYAGGQAEYVRVPMADTTHVKIPD----GLTDEQV
LFLGDIFPTGWQA-AVNCDIQP--E-DT-VAIWGAGPVGQMAIRSA---VLLGARQVVVI
DRVP--ERLVMARA-G------GAITIN-FDEE---------S--VLDRLKELTNG-KGP
EKCIDAVGMESHA---TR------SF-DAMYDRV-KQAV--M--------LET--DRPHV
LREMIYVCRPAGILSVPGVYGGLI-------DKI---PFGASMNKGLTWK-MGQTHVNRW
TDDLLH-RIQEG--QIDPSFVITHT-VSLE-QGPDMYKTFRDKEDG-------CIKVVMK
P-----------
>tr|Q1AY38|Q1AY38_RUBXD Alcohol dehydrogenase GroES-like protein OS=Rubrobacter xylanophilus (strain DSM 9941 / NBRC 16129) GN=Rxyl_0720 PE=3 SV=1
---------------------------------------------------MKAVVWHGR
QDVRVES-VPDPELREPTDAIVRVTSTAIC-GSDLHLYG---------KLAPIMREGDIL
GHEPMGVVEEVGS--GVE--HIKPGDRVVVPFNISCGSCYFCNMQLYSQCERTRD--RGR
LAEAASLLGRGKGAS-LFGYTHVYGAVPGGQAEYLRVPQAHFGPIKVPE----GPPDERF
LYLSDVLPTSWQA-VAYADVPE--G-GT-LAVWGLGPIGQMCCRIA---LHRGAGRVIGV
DAVP--ERLDLASR-Y------GVETLD-YSAV-------D-R--AGLAVVEMTGG-RGV
DAAIDAVGMEAGG---SL------------VDAV-LQAT--R--------VQL--DRARA
LRECAASVRRGGTLSIVGVYAGPI-------QMF---PLGDLFDMQVQLR-MGQANVRRW
TDEILP-LLADE-DPLGVEELATHR-LPLE-EAPRAYETFQRKQDG-------CIKCVLR
P-----------
>tr|Q1CYS5|Q1CYS5_MYXXD Oxidoreductase, zinc-binding dehydrogenase family OS=Myxococcus xanthus (strain DK 1622) GN=MXAN_6323 PE=3 SV=1
---------------------------------------------------MKAVVFHGI
GDIRLDD-VEEPRIEKSTDAIVRLTASAIC-GTDLHMIR---------GTMPGMKPGTIL
GHEGVGVIEALGD--DVR--NLNIGDRVVIPSTIACGNCSYCRAGYHAQCNDANP--NGP
S----------AGTA-FFGGPQETGPFHGMQAEKVRVPFANVGLVRIPE----GVSDEQA
ILISDIFPTGYMG-AELAEIKP--G-DT-VAVFGCGPVGLFAIVSA---KLLGAGRVFAI
DCHE--DRLDLARAQ-------GAEVIN-FEEE---------D--PLETLKRLTNG-IGV
DRAIDAVGVDAMHPHHGPAAKKAHQEKAEFKREVKEAAPKTNP-KGDNWVPGD--APAQA
LMWAVEGLAKAGTLSIIGVYPAQV-------RTF---PIGMAMNKNLTMK-MGNCNHRKY
IPKLLE-LVRTG--VVDPTAILSHV-EPMG-SAIDAYRNFDARKPG-------WVKVELE
PTQLQ-------
>tr|Q1DFM3|Q1DFM3_MYXXD Oxidoreductase, zinc-binding dehydrogenase family OS=Myxococcus xanthus (strain DK 1622) GN=MXAN_0269 PE=3 SV=1
---------------------------------------------------MRALCWNGI
NDLGVET-VGDPRIVNPHDVILQVRMSTTC-GSDLHFID---------GYIPTMRKGDVI
GHEFMGTVVEKGP--AVK--KVQVGDRVVVPSFIGCGSCWYCQHDLWSLCDNTNP--KGE
LQ-E-PLFGY-QTAG-IYGYTHTFGGYAGAHAQFVRVPHADNDCFRVPE----GVTDEQA
LFLSDAVPTGYMG-ADFCDIQP--G-QT-VAVWGCGGVGLMAQKAA---FLLGAERVIGI
DRFP--ERLKLAREKV------GAETIS-YEEV---------D-SVLDVLKELTGG-RGP
DACIDAVGMEAHG---TG-------V-GAAYDRA-KQAM--R--------LQT--DRGQA
LRQAILACRKGGILSVVGVY-GFM-------DAF---PLGAIMNKGLTVR-SAQQHGQKY
LPRLLE-HVVKG--ELDPSFLATHR-FSLE-DAPKGYELFKKKQDG-------CVRAVFL
PN----------
>tr|Q1H1C8|Q1H1C8_METFK Alcohol dehydrogenase GroES-like protein OS=Methylobacillus flagellatus (strain KT / ATCC 51484 / DSM 6875) GN=Mfla_1441 PE=3 SV=1
---------------------------------------------------MRALTYHGS
KDVRIET-VPDPVLQADDDIIIRVTSTAIC-GSDLHLYR---------GKIPQLHDGDIL
GHEFMGIVEDTGH--GVT--EVRKGDRVIIPFVIACGHCFFCAQQQFAACETTNP--GPG
PSLN-KKSGT-PPAA-LFGYSHLYGGIPGGQAELVRVPHGNVGPFKING----SLADEQV
LFLTDILPTGYQA-VLNAGVGK--G-SS-LAIFGAGPVGLMAAACA---RMMGVETIFMI
DDLQ--YRLDFAQAQY------NTISIN-LDEV-------E-D--PADYILEHTAH-RGV
DGSIDAVGFEAKG---SV------------VESA-LTAL--K--------LET--SNGKV
IRQCIAATRRGGTVSIPGVYAGFI-------HGF---LIGDAFDKGLTFK-MGQTHVHRF
LPELLE-FIENG--DLHPADIITHR-MALE-DAPLGYRIFNDAEEN-------CRKVVLT
PGLH--------
>tr|Q1IM89|Q1IM89_ACIBL Alcohol dehydrogenase GroES-like OS=Acidobacteria bacterium (strain Ellin345) GN=Acid345_3010 PE=3 SV=1
---------------------------------------------------MKAVCWNGR
HDMRVET-VDDPKILNPRDCIIKVTRTAIC-GSDLHLYN---------GLIPTMEAGDIV
GHEFMGEVVEIGP--QVK--KLKVGDRVVIPFTIACGNCFFCRQQLWSSCDNTNP--NAY
IA-E-ALMGY-SPSG-LFGYSHMTGGYAGGQAQYVRVPFADIGPLKIES----DLTDDQV
LFLSDVFPTGYMA-AENCDIQPGKG-QT-VAVWGCGPVGLFAIKSA---FLLGAEQVIAI
DRFP--ERLYLAEQ-A------GAETLN-YSEIP--------D--LIEVLKELTGG-RGP
DACIDAVGMEAHG---VS-------I-DALADEV-KQVM--K--------VET--DRPLA
LRQAIQACRKGGVVSVPGVYGGFV-------DKI---PMGAFMNKALTMK-TGQTHMMKY
MKPLLE-HIEKG--DIDPSFIISHR-VTID-QVPEMYDVWLKKQDH-------VTKIVID
PWAENIAA----
>tr|Q1J2E0|Q1J2E0_DEIGD Zn-dependent alcohol dehydrogenase OS=Deinococcus geothermalis (strain DSM 11300) GN=Dgeo_0041 PE=3 SV=1
---------------------------------------------------MKALVWQGI
NRVGVER-VPDPTILQPTDAIVRVTATAIC-GSDLHLLD---------GYIPSMVKGDIL
GHEFMGEVVEVGS--AVR--RIRVGDRVIVPFPIACGKCWYCQHGLTSLCDNSNP--NPK
LA-E-TLWGY-AGAG-IYGYSHITGGYAGGQAQFARTVYADANLYPVPE----GLTDEQV
LFLTDILPTGYMA-AEHSNIQP--G-DV-VTVFGAGPVGLFTVMSA---FLLGAGRVISI
DRFD--DRLKLARQ-L------GAETIN-YEAD---------N--VFERLKELTGG-RGP
DSVVDAVGMESHG---TG-------L-GGIYDAV-KQTT--RV-------LET--ERPHA
LRAAIMACRKGGTVSVPGVYGGLA-------DKI---PVGALMNKGLTLR-TGQTHVHRY
LDTLTQ-HILRG--DIDPTVIITHR-LSLD-EAPRGYQLFKHKHDG-------CIKCVLD
PWADPKEHAPTS
>tr|Q21A00|Q21A00_RHOPB Alcohol dehydrogenase, zinc-binding OS=Rhodopseudomonas palustris (strain BisB18) GN=RPC_1223 PE=4 SV=1
---------------------------------------------------MKALTWHGK
NDIRCES-VPDPTIQDGRDAIIKVTACAIC-GSDLHLFD---------GVMPTMENGDVL
GHETMGEVVEVGN--DNK--ALKVGDRVVVPFTISCGQCFFCKRGFFSGCERSNP--NAK
MA-E-SVWGH-SPAG-LFGYSHMLGGFAGGQAEYLRVPYADVGPIKVPD----GLSDEQV
LFLSDIFPTGFMA-ADFCDLKG--G-ET-VAIWGCGPVGQFAIKSA---FLLGAERVIAI
DTVP--ERLAMAQA-S------GAITLD-FMKE---------D--IFDRIQDLTEG-RGA
DACIDAVGTEPET---GS------GV-DAVIDRI-KVAT--F--------IGT--DRPHV
LRQAIHCCRNFGTVSIVGVYGGLL-------DKI---PMGSAINRGLTFR-MAQTPVQHY
LPQLLG-RIEKG--EIDPSFVITHR-ATLE-EGPELYSTFRAKQDG-------CIKVVMK
PS----------
>tr|Q24T09|Q24T09_DESHY Putative uncharacterized protein OS=Desulfitobacterium hafniense (strain Y51) GN=DSY3044 PE=3 SV=1
------------------------------MYRSALPGESYLQNNFLEGVGMKAIVYEGI
RDVKVKN-VGDPGIQKPDDIIVKVTSTAIC-GSDLHLIH---------GMVPGMPEGFVL
GHETMGIVEEVGG--DVH--KVKKGDRVIVPFPIACGHCWYCEHDLWSQCDNANP--EA-
-----------EVGA-YFGYSNTFGGYDGGQAEYLRVPYANVGPKVVPE----ELTDEQV
LFLTDILPTSYWG-VEIGGVKK--G-DT-VVVLGCGPVGLLTIKWA---IFQGAKRVIAV
DHIS--YRLDHAYRYY------GVEVIN-FEDH-------D-N--TGEYIKEITHG--GA
DVVIDCVGMDGKA---ST------------FEKI-ETLL--K--------LQG--GSKSA
IEIATQAVRKGGTVALVGVYGSKY-------NLF---PLGDFFSRNITLK-MGQCPAHSY
VEPILE-LIKTG--RFDATDIITHR-LSLD-KGEHAYEIFDEKKDN-------CIKVVLK
P-----------
>tr|Q2IV77|Q2IV77_RHOP2 Alcohol dehydrogenase superfamily, zinc-containing OS=Rhodopseudomonas palustris (strain HaA2) GN=RPB_3187 PE=4 SV=1
---------------------------------------------------MKALTWHGK
SDIRCES-VPDPKIEHGRDAIIRVTACAIC-GSDLHLFD---------GVMPSMKSGDVL
GHETMGEVVEVGA--DNK--ALKVGDRVVVPFTISCGECFFCKRGFYSGCERSNP--NAE
QA-A-KLWGH-SPAG-LFGYSHLLGGFAGGQAEYLRVPYADVGPIKVPD----GMTDEQA
LFLSDIFPTGFMA-ADFCNLKG--G-ET-VAIWGCGPVGQFAIKSA---FLLGAERVIAI
DTVP--ERLEMARA-S------GAITID-FRNE---------D--VYDRIQDLTHG-RGA
DACIDAVGTEPDT---AS------GF-DAIVDRI-KVAT--F--------MGT--DRPHV
LRQAIHCCRNFGTVSIVGVYGGLL-------DNI---PMGSAINRGLTFR-MAQTPVQHY
LPQLLA-RIEKG--EIDPTFVITHR-ATLE-DGPELYKTFRDKQDG-------CIKVVMK
P-----------
>tr|Q2Y729|Q2Y729_NITMU Zinc-containing alcohol dehydrogenase superfamily OS=Nitrosospira multiformis (strain ATCC 25196 / NCIMB 11849) GN=Nmul_A2149 PE=3 SV=1
---------------------------------------------------MRALTYHGS
YDVRVDT-VPDPILQEPDDIVLKITATAIC-GSDLHLYR---------GKMPELKNGDIL
GHEFMGTVVDAGP--EVT--ALRKGDRVVVPFVIACGQCFFCERQLYAACETTNP--DRG
AIMN-KKNVR-SGAA-FFGYTHLYGGVPGGQAEYVRVPKANVGPIKIPE----TLPDEKV
LFLSDILPTGYQA-VLNAEIGP--G-SS-VVIFGAGPVGLMSAACA---RLLGAETIFMV
DHHP--YRLEFARQTY------DVIPLN-FDEV---------D--PAEVIVEKTSY-RGV
DAAIDAIGFEAKG---SA------------LETV-MTNL--K--------LEG--SSGVA
LRQCIAAVRRGGTISVPGVYAGFI-------HAF---LFGDAFEKGVTFR-MGQTHVQRF
LPELLE-HVESG--KLQPDVIISHR-MPLA-EAASAYKIFEKKEDD-------CRKVVLT
P-----------
>tr|Q3BNR6|Q3BNR6_XANC5 Zn-dependent dehydrogenase OS=Xanthomonas campestris pv. vesicatoria (strain 85-10) GN=XCV3866 PE=3 SV=1
---------------------------------------------------MLALNYHGS
RDVRVET-VPDPLLVERDDLILRVTATAIC-GSDLHLYR---------GKIPDLRPGDIL
GHEFMGIVEEVGP--DVT--AVKPGDRVVIPFVVACGRCFHCVLQEFSACETTNT--GKG
AALN-HKDMR-PPAA-LFGFSHLYGGLSGGQAEYVRVPKANVGPLVVPD----ALHDEQV
LFLSDILPTGYQA-VVDAGVKQ--G-ST-VAIFGAGPVGLMAAACC---RMLGAERIFMV
DRHA--YRLDFASRAY------GVIPIN-FDEV-------D-D--PADVIVSQTDG-RGV
DASIEAVGFEAEG---SA------------IETA-LTNL--K--------LEG--SSGVA
IRQCIAATRRCGVVSVPGVYAGFI-------HAF---MFGDAFDKGLTFK-MGQTHVQKH
MPHLLE-CIGNG--QLKPSSIISHR-MPLA-DAARGYELFDKKQDD-------CRKVVLT
P-----------
>tr|Q3M4I8|Q3M4I8_ANAVT Zinc-containing alcohol dehydrogenase superfamily OS=Anabaena variabilis (strain ATCC 29413 / PCC 7937) GN=Ava_4500 PE=3 SV=1
---------------------------------------------------MKAVCWHGT
NDVRVET-VPDPKILNPRDAIIKITSTAIC-GSDLHIYN---------GYIPTMQSGDIL
GHEFMGEVVELGS--AVK--NVKVGDRVVVPFTISCGSCFFCQRDLWSLCDNSNP--NAW
MV-E-LQMGH-SPAG-LFGYSHLFGGYAGGQAEYARVPFADVGLLKIPD----NLPDEQV
LFLTDIFPTGYMA-AENCNIKP--G-DI-VAVWGCGPVGQFAIKSA---YMLGAERVIAF
DRIP--ERLQMAKEQC------NAEVLN-YEEV---------N--IGEALKEMTGG-RGP
DACIDAVGMEAHG---TD-------L-MAFYDQV-KQAV--R--------LET--DRPTA
LRQVIVSAAKGGHVSLAGVYGGFL-------DKI---PMGSAMNKGLTFK-MGQTHVHKY
LRPLLE-RIQNG--EIDTSFVITHT-LPLE-QAPHGYEIFKHKKDN-------CIKVVLK
PSG---N-----
>tr|Q47P29|Q47P29_THEFY Alcohol dehydrogenase OS=Thermobifida fusca (strain YX) GN=Tfu_1755 PE=3 SV=1
---------------------------------------------------MRAVVWHGV
GDIRVED-VDEPTIQDPQDAIVQLTTSAIC-GTDLHLLR---------GTIPGMRPGTIM
GHEGVGVVTEVGP--GVR--NFRPGDRVVISPTIGCGACSYCRAGYFSQCDNANP--AGR
R----------SGTA-FLGGPEANGAFHGTQAERVRVPYANVGLIGLPE----RVSDEEG
ILLADMFPTGWFG-ARLAEVTP--G-DT-VAVFGCGPVGLFTILSA---WQQGAGRVLAV
DGVE--SRLEQARGL-------HAEVIN-YNVE---------D--PVAALVELTGG-IGP
DRVIDAVGVDAQRPESGPAVA-AEDDVHRLEKEHAATVPSARP-GETAQILSD--ERAQV
LQWAVEAVAKAGTLAIIGNYPLNA-------RIF---PIGLAMNKNLTLN-AGSCHHRKY
IPKLLD-MITSQ--QLDITSVLTQE-EPITGDVLRAYEAFGQHKPG-------WTKVALT
TV----------
>tr|Q47RJ4|Q47RJ4_THEFY Putative glutathione-dependent aldehyde dehydrogenase OS=Thermobifida fusca (strain YX) GN=Tfu_0885 PE=3 SV=1
---------------------------------------------------MRALTWQGP
RDVRVET-VPDPTIEEPTDAIIRITSSGLC-GSDLHLYE---------VMAPFMREGDIL
GHEPMGVVEAVGD--AVT--TLRPGDRVVVPFNIACGHCFMCVQGLQAQCETTQV--RET
G----------MGGR-LFGYSSLYGSVPGAQAEYLRVPHADYGPIKVPK----GPPDDRF
VYLSDVLATAWQA-VRYAAVPP--G-GS-LAVLGLGPIGDMCCRVA---QHLGAGQVFGV
DVVP--ERLSRAAR-R------GVTTFH-FDE----------D--TVDAIRDLTDG-RGP
DAVIDAVGMEAHG---SPITRTAQRLTALLPSKA-GAALITT--------AGV--DRLTA
LHTAITLVRRGGTISLSGVYGGIA-------DPL---PMLTLFDKQVQIR-MGQANVRRW
VDEILP-LLTDD-DPLGVDSFATHR-LPLA-EAPYAYAAFQHKDNG-------MVKTLFH
P-----------
>tr|Q48G60|Q48G60_PSE14 Glutathione-dependent formaldehyde dehydrogenase OS=Pseudomonas syringae pv. phaseolicola (strain 1448A / Race 6) GN=fdh PE=3 SV=1
---------------------------------------------------MRALTYHGA
NSVKVDT-VPDPEIQEADDIILKVTATAIC-GSDLHLYR---------GKIPTVEHGDIF
GHEFMGIVEETGP--AVT--AVQKGDRVVIPFVIACGSCFFCNIDLFAACETTNT--GRG
AIIN-KKSIP-PGAA-LFGFSHLYGGIPGGQAEYVRVPKANVGPFKVPG----TLADEKV
LFLSDILPTAWQA-VTNAGIGQ--G-SS-VAIYGAGPVGLMSAACA---RMLGAEKIFMV
DHHP--YRLAYAQKTY------GVIPIN-FDDD-------D-D--PADTIIRQTAGMRGV
DGVVDAVGFEAKG---ST------------TETI-LATL--K--------LEG--SSGKA
LRQCIAAVRRGGVVSVPGVYAGFI-------HGF---MFGDAFDKGLTFK-MGQTHVHRF
MLELLE-HIEAG--RLEPEAIITHR-MSLE-DAAKGYKLFDKKEED-------CRKVILT
PGNNTIVVPDAT
>tr|Q49WT3|Q49WT3_STAS1 Alcohol dehydrogenase OS=Staphylococcus saprophyticus subsp. saprophyticus (strain ATCC 15305 / DSM 20229) GN=SSP1623 PE=3 SV=1
---------------------------------------------------MKAVTYQGH
KNMEVRE-VHDPIIEESTDAIIKITASGIC-GSDLHLYH---------QGDLFMDPDFVI
GHEPMGIVEEVGK--EVK--TLKKGDRVVIPFNIGCGDCFYCNNEMESQCDNSNP--SPA
SWKM-------NNGG-LFGFGGMHGNHWGGQAEYLRVPFADFSSFKVPD---SDLKDEQV
LFLSDVVPTAYWS-VEHAGVKS--G-DT-VIVLGCGPIGLMAQKFA---KLKGAERVIAI
DNVE--HRLNHAKKSN------GAEVYN-FSKE-------D-N--IGKLLHESTRG--GA
DVVIDCVGMDGQV---AQ------------DDLE-ISSN--S--------AQR--GNISP
IITAAESVRKFGTIQLTGIYGTPA-------DNF---PIDLIFNRDVQVK-SGQAPVIHQ
MPKLYE-MIKNE--VFDPTEIITHT-MPLE-DAKQAYDIFDQKKDN-------NIKVILK
P-----------
>tr|Q4K7F9|Q4K7F9_PSEF5 Glutathione-dependent formaldehyde dehydrogenase, putative OS=Pseudomonas fluorescens (strain Pf-5 / ATCC BAA-477) GN=PFL_4742 PE=3 SV=1
---------------------------------------------------MKAVVFHSV
GDIRLED-VAEPTLLAPTDAIIRVTASAIC-GTDLHFVR---------GTVAPMKPGTIL
GHEAVGIVEQLGT--DVR--NLQVGDRVVVPSTIACGNCSYCRAGYYAQCDDVNP--HGK
E----------AGTA-FYGGPEITGPFHGLQAEKARIPFAHIGLVKLPE----QISDDQA
ILLSDIFPTGYFG-ARLAEVSH--G-DT-VAVFGCGPVGQFAIASA---RLLGATRVFAI
DHHQ--DRLQMARRQ-------GAETID-FDQE---------D--PVATLKRLTAG-IGV
DRAIDAVGVDAEHACHGDDGRPA---------------------RSCQWQSGN--APDQV
LRWAVEGLAKAGTLSIIGVYPQEA-------RSF---PIGLSMNKNLTIN-MGNCHHRKY
IPTLID-MVLNQ--RIDPASILTQT-RPMD-DAIAAFEAFDRREPG-------WTKVQLR
PQPQC-------
>tr|Q4K7H8|Q4K7H8_PSEF5 Glutathione-dependent formaldehyde dehydrogenase, putative OS=Pseudomonas fluorescens (strain Pf-5 / ATCC BAA-477) GN=PFL_4722 PE=3 SV=1
---------------------------------------------------MRAMTYHGA
HDVRVET-VPDPIIEASDDIILRVTATAIC-GSDLHLYR---------GKIPAVEHGDIF
GHEFMGIVEDTGS--AVT--AVQRGDRVVIPFVIACGDCFFCQQELYAACETTNT--GTG
AAMN-KKLIP-PPAA-LFGYSRIYGGIPGGQAELVRVPKANTGPFKVPG----TLADERV
LFLSDILPTAWQA-VINAGVSQ--G-SS-LAIYGAGPVGLLSAACA---RMLGVERIFMV
DHHP--YRLDYAQRTY------GVIPIN-FNDD-------D-D--PADTIISQTSGSRGV
DGVIDAVGFEAKG---ST------------TETV-LATL--K--------LEG--SSGKA
LRQCIAAVRRGGVVSVPGVYAGFI-------HGF---LFGDAFDKGLTFK-MGQTHVHRY
LPELLE-HIETG--RLQPDAIISHR-LSLE-QAAEGYKIFDKKQED-------CRKVILT
PGGSNMQLADVD
>tr|Q5HXL3|Q5HXL3_GLUOX Putative alcohol/aldehyde dehydrogenase OS=Gluconobacter oxydans GN=GOX2676 PE=4 SV=1
---------------------------------------------------MKALTWQKK
GKITCES-VRDPEIIEGRDVIIKVTACAIC-GSDLHLMD---------GLMPTMKCGDIL
GHETMGEVVEVGK--DNK--RLSVGDRIVVPFTISCGECRQCKWGNWSCCERTNP--NRR
QQ-A-ETFGY-PLAG-LFGYSHITGGFSGGQAEYLRVPYADVGPIIVPE----GLEDEQV
LFLSDIFPTGYQA-AENCEITPESE-KT-IAVWGCGPVGQMAIRSC---FLLGAKRVIAI
DEVP--ERLAMARA-A------GAETID-FRTQ---------N--IQETLVEMTDG-LGP
DAVIEAVGMEAHG---AD----------TMMQKV-GSALLSA--------TTL--ERPFA
LNQAILGCRPGGILSMPGVYAGAL-------GPV---MIGILMNKGLTLR-TGQTNTQKY
LKPLLE-RIQKG--EIDPSFVISHRSSNLE-DGPALYEKFRDKKDR-------CTKVVFR
PHG---------
>tr|Q5L1F7|Q5L1F7_GEOKA Alcohol dehydrogenase OS=Geobacillus kaustophilus GN=GK0938 PE=3 SV=1
---------------------------------------------------MKAVTYQGI
KDVAVKQ-MPDPKILKDDDIIVKITSTAIC-GSDLHLVH---------GMIPNMPEDFII
GHEPMGIVEEVGP--AVT--KVKKGDRVIVPFTIACGQCWYCQHGLESQCDASNP--NG-
-----------ESGG-YFGYSETFGGYPGGQAEYLRVPFANFTPFVVPE--NCELEDEKL
LFLSDIIPTAFWG-VDEAGVKD--G-DT-VVVLGCGPVGLLTQKFA---WMKGAKRVIAV
DYID--YRIEHAKKTN------KVETLN-FTEY-------E-N--VGEYIKEMTGG--GA
DVVIDCVGLDGKM---TP------------LELI-GSAL--K--------LQG--GAMGA
IVIASQAVRKGGTIQLVGVYGARY-------NQF---PLGDLFSRNITLK-MGQAPVIHY
IPTLYE-WIVEG--KFDPTDIITHR-LPLD-EAQYAYEIFDEKKDG-------CIKVVLK
P-----------
>tr|Q5P6L9|Q5P6L9_AZOSE Putative glutathione-dependent formaldehyde dehydrogenase OS=Azoarcus sp. (strain EbN1) GN=fdh PE=4 SV=1
---------------------------------------------------MKALCWHGK
KDVRYDT-VPDPRIEDPRDAIVKVTSCAIC-GSDLHLYD---------GFMMGMESGDIL
GHEFMGEVVEVGA--ADH--RLKVGDRVVVPFTICCGECEQCRRGNFSVCERSNR--NKA
LA-D-KTFGH-STAG-LFGYTHLTGGYAGGQAEYVRVPYADVAPVKITS----GLSDDQV
LFLGDILPTGWQA-AVQCDIQP--T-DT-VAIWGAGPVGQFAIRSA---VLLGAKQVIAI
DRVP--ERLGMAQA-G------GATTIN-CEDE---------S--VIERLNELTGG-KGP
EKCIDAVGMEAHA---TQ------SL-DSLYDRA-KQAI--M--------LET--DRPHV
LREMIYVCRPAGTLSVPGVYGGLI-------DKL---PFGALMNKGLTLR-TGQTHVNRW
TADLLR-RIEEG--QIDPTFVVTHV-AALE-DGPEMYKTFRDKKDG-------CIKVVLK
P-----------
>tr|Q5WCE9|Q5WCE9_BACSK Glutathione-dependent formaldehyde dehydrogenase OS=Bacillus clausii (strain KSM-K16) GN=adhB PE=3 SV=1
---------------------------------------------------MKAVTYQGM
NHVEVST-IKAPEIQDPEDVIVRITSTAIC-GSDLHLYQ---------GNMY-TPKGFVI
GHEPMGIVEETGP--EVT--KVKKGDRVVIPFTVACGHCPYCQNHQESQCDRSNP--HY-
-----------DSGG-LFGYSEKFGDYPGGQAEYLRVPFGNYTPFRLPD--DCELEDEQV
LFLSDVLPTAYWS-VVHAGVKK--G-DT-VIVLGCGPVGLMTQAFA---WQQGAERVIAV
DYFD--YRLEKARQMN------HTETFD-FTKD-------K-D--TGETLKELTKG--GA
DVVIDCVGMDGKK---SP------------LEMV-EQKL--K--------LQG--GTLGP
IQIATKAVKKCGIVQLTGVYGGNY-------NLF---PLGAFFSRNVTLK-MGQAPARAY
METLYE-QISKG--LINPTSIITHK-LALS-DAPKGYDLFNNKKDG-------CIKVVLK
P-----------
>tr|Q5WCG4|Q5WCG4_BACSK Glutathione-dependent formaldehyde dehydrogenase OS=Bacillus clausii (strain KSM-K16) GN=ABC3413 PE=3 SV=1
---------------------------------------------------MKAVTFQGK
KQMEPKE-VPAPSIQQDTDIIVRITASGIC-GSDLHLYH---------GGIV-PETDYVV
GHEPMGIVEEVGP--MVK--SLKKGDRVVIPFNVSCGECFFCQHQMESQCDNSNG--NPH
S----------DAGG-LFGFAEQFGNYPGGQAEYLRVPYGDFTSFKLPA--ESELDDEQV
VLLSDVIPTAYWS-VKHAGVST--G-DT-VIILGCGPIGLMAQKFA---WLHGAKRVIAV
DQVA--HRLEHGKRTN------LVETYN-FSNT-------P-D--IGKQLYEDTEG--GA
DVVIDCVGMDGTV---PP------------GETF-GSSG--D--------NQF--GTIQP
IVTASEAVRKFGTVQITGVYGSEA-------NQF---PINDFFTRNVSLK-MGQAPVVHL
MPTLYT-MIERG--TIDPTDIITHR-MGIE-DAPDAYRIFDQKEDG-------NIKTIFK
L-----------
>tr|Q5YS84|Q5YS84_NOCFA Putative dehydrogenase OS=Nocardia farcinica GN=NFA_41080 PE=3 SV=1
---------------------------------------------------MRALCWNGV
NDLAVET-VEDPRLVNPHDVIVRVRLTTTC-GSDLHFID---------GYLPGMRAGDVF
GHEFMGEIVEVGR--EVR--DRKVGDRVVVPSFIGCGTCFYCTRDMYSLCDTTNP--NAE
LQ-Q-PVFGY-PTGG-IYGYTHPFGGYQGSHAEYVRVPFGDVNSFVVPE----GITDEQA
LFVSDAVPTGLMG-ADFCDIAP--G-DT-VAVWGSGGVGLMAGHTA---RLLGAGRVVVI
DRIP--ERLALARKHF------DAETID-YTAV---------D-SVQEALREMTGG-RGP
DACIDAVGMEGHG---TG-------L-QQIYDRA-KQLL--R--------LET--DRATP
LREAILACRKGGVVAVLGIY-GLT-------DKF---PMGVVTNKGLTIR-TAQQHGQRY
VPRMFD-HILQG--DLDPSYLVTHD-LSLE-DGPRGYEVFKNKDEG-------CVRAVFR
P-----------
>tr|Q5YY94|Q5YY94_NOCFA Putative dehydrogenase OS=Nocardia farcinica GN=NFA_20010 PE=3 SV=1
---------------------------------------------------MKAVTWQGR
RKIAVDE-VPDPRIQQPTDAIVRITSTAVC-GSDLHLYE---------VLGPYMTPGDVL
GHEPMGIVEEVGA--QVR--DLKPGDRVVVPFQISCGHCAMCDTGLPTQCETTQV--RSQ
G----------SGAA-LFGYSELYGQVPGGQAEYLRVPYADHTHITVPE----GPDDQRF
LYLSDVLPTAWQA-VEYAAVPD--G-GS-VTVLGLGPIGDMACRVA---AHRGY-RVIGV
DRVP--ERLSRVAA-R------GIEVID-FSAV-------DAD--LGDVIRDRTDG-RGT
DAVIDAVGMEAHG---SPIGSVAHRSAALLPDVV-ARKVMDT--------AGV--DRLAA
LHEAIDIVRRGGTISLVGVYGGMV-------DPL---PMRVLFDKQIQLR-MGQANVTRW
APEILP-LLTDD-DPLGVDTFATHR-LPLS-KAPAAYEMFQQKADG-------AVKIVLD
PAA---------
>tr|Q65E67|Q65E67_BACLD AdhB (Alcohol dehydrogenase) OS=Bacillus licheniformis (strain DSM 13 / ATCC 14580) GN=adhB PE=3 SV=1
---------------------------------------------------MKAVTFQGP
QHVEVSQ-VEDAKIEKSDDIVVRITSTAIC-GSDLHLYQ---------GNFP-LPKGFQL
GHEPMGIVEETGP--DVT--KVKKGDRVVIPFTVACGHCFYCENKLESQCDNANP--HY-
-----------DSGG-YFGYSEKFGNHPGGQAEYLKVPFGNFTPFVIPE--SCEMEDESL
LFLSDVLPTAYWS-VLHAGVKK--G-DT-VIVLGCGPVGLMAQKFA---WMEGAKRVIAV
DYLD--YRLKQAEALN------RVEVFD-FTKY-------P-D--MGEHLKEITKG--GA
DVVIDCVGMDGKK---SP------------LEYL-EQKL--K--------LQG--GTLGP
IQISTKAVRKCGTVQITGVYGSNY-------NMF---PLGAFFSRNVTLK-MGQAPVIHL
MPEIYK-KIEEN--QFDPKEIITHQ-LPLE-EAGRAYHLFNDHEDD-------CIKVILK
P-----------
>tr|Q7NMN0|Q7NMN0_GLOVI Gll0735 protein OS=Gloeobacter violaceus GN=gll0735 PE=3 SV=1
---------------------------------------------------MKAVCWHGA
GDVRVET-VPDPAILYPRDAIIKVTSTAIC-GSDLHLYD---------GVIPTMQKGDIL
GHEFMGEVVEVGA--AVK--NLRKGDRVVVPFTIACGHCHFCERTLWSLCDNSNP--NAW
MA-E-KVYGSTSGSG-LFGYSHLFGGYAGGQAEYVRVPFADTGPMKVPE----SLTDEQV
LFLTDIFPTGYMA-AENCNIQP--G-DT-VAVWGCGPVGQFAIKSA---YMLGADRVIGI
DRHP--KRLKMAKEQG------GAEVLN-LDEV---------E--VGEALKEMTGG-WGP
SHCIDAVGLEAHG---SG-------I-EGIYDNV-MNAL--K--------LET--DKPAA
LRQAIVACRKGGTVSIPGVYGGLL-------DKM---PMGAAFAKGLTFK-MGQTHVHRY
LQPLLE-RIVQG--ELDPTFVITHR-LKLD-DAPEGYRTFRDQKDD-------CIKVVLK
P-----------
>tr|Q7UKC0|Q7UKC0_RHOBA Glutathione-dependent formaldehyde dehydrogenase OS=Rhodopirellula baltica GN=fdh PE=3 SV=1
---------------------------------------------------MKAVCWHGR
NDIRVDN-VDDPKILDPRDAIIRITASGIC-GSDLHLMA---------GAAPAMEAGDII
GHEPMGEVVEVGN--AVS--NLSVGDRVVVPFTISCGECFFCQSTLYSLCDQSNR--NAE
QA-E-KIMGH-SPAG-LFGYTHMLGGYAGGQAEYLRVPYADVGPIKVPD----GLPDEQV
VFLSDIFPTGYMA-AENCEITP--N-DT-VAVWGCGPVGQFAIQSA---WMLGAKRVIAI
DNVP--ERLEMARSVS------KAEVID-YEKS---------D--VYETLQEWTKG-RGP
DCCIDAVGAENHA---AG------NL-QSVLDDA-KTAL--H--------LGS--DRPHV
LNEIFKCCRKGGRVSVPGVYFSSV-------N-L---QWGTAMNKALQIR-LGQTHMQRY
LTPLME-KITDG--EIDPSFVITHV-EPLD-NAPEAYKKFRDKEDG-------CIKVVLK
P-----------
>tr|Q88FV8|Q88FV8_PSEPK Formaldehyde dehydrogenase, glutathione-independent, putative OS=Pseudomonas putida (strain KT2440) GN=PP3970 PE=3 SV=1
---------------------------------------------------MRAVSYHGA
NDVRVDS-VPDPILQDADDIILRVTATAIC-GSDLHLYR---------GKIPETEQGDIF
GHEFMGIVEEVGR--DVT--TLQVGDRVVIPFVIACGSCFFCQQDLFAACETTNT--GRG
SIIN-KKGIP-PGAA-LFGYSHLYGGIPGGQADYVRVPKGNVGPFKVPT----TLADDKV
LFLSDILPTAWQA-VINAEIGE--G-SS-VAIYGAGPVGLLSAACA---RMLGAHTVFMV
DDND--YRLAYAQEAY------GVIPIN-FEKD-------D-D--PADSIIRQTPGMRGV
DAVIDAVGFEAKG---ST------------TETV-MTAL--K--------LEG--SSGKA
LRQSIAAVRRGGVVSVPGVYAGFI-------HGF---MFGDAFDKGLTFK-MGQTHVQKY
LPELLE-HIEAG--RLQPELIVTHR-LALE-EAAMGYKMFDQKQDN-------CRKVILV
PGAAPGTLGPDH
>tr|Q8FQJ4|Q8FQJ4_COREF Putative glutathione-dependent aldehyde dehydrogenase OS=Corynebacterium efficiens GN=CE1125 PE=3 SV=1
---------------------------------------------------MKALTWQGK
RKVSVET-VPDPILKAENDAIIQVTSTGIC-GSDLHLYE---------VLAPFMDEGDII
GHEPMGRVVEAGP---AS--NLKEGDRVVIPFNISCGHCWMCKRGLFSQCEVTQV--REY
G----------SGAS-LLGYSRLYGSVPGGQAEYLRVPHADFGPIKVGD----ELPDHRY
LFLSDVLPTAWQA-VKYADVGE--G-DT-LAVYGLGPIGQMCARIG---RHLGA-RVFGI
EPVP--ERRAMAAR-H------GIEVFD-LGD----------D--THDHIRDLTDG-RGP
DAVVDAVGMEAHG---SPVGKLAHNAMSLLPDAA-ARKMMEH--------GGL--DRLGA
LHGSIDLVRRGGTVSLSGVYGGEA-------SPM---PMLTLFDKQIQMR-MGQCNVKSW
IDDLLP-LVEDPADPLGVDDLTTHR-VSLD-EAPAHYEKFQKKEDG-------CIKVVLD
PTL---------
>tr|Q97DU6|Q97DU6_CLOAB Alcohol dehydrogenase OS=Clostridium acetobutylicum GN=CA_C3375 PE=3 SV=1
---------------------------------------------------MKAITFEGM
NNVKVKN-VNDPNIIKNDDAIIKITSTTIC-GSDLHLLR---------GTMPKVPHGFII
GHEAMGIVEETGK--EVT--NLKKGDRVIVPFPVSCGHCWYCTHGLSSQCDNSNE--HG-
-----------EVGA-IYGYGDLMGGYDGGQAEYLRVPYANFGPKLVPE----NLTDEQV
LFLTDILPTSYWGTIVNGGVKQ--G-DT-VVVLGCGPVGLLAQKWA---AYAGASRIIAV
DNID--YRLEHAKKYN------SAEILN-FNDY-------D-N--TGEYIKEITHG--GA
DVVIDCVGMDGER---SP------------IENV-ETLL--K--------IQG--GSKSA
IEISTQAVRRGGTVSVVGVYGARY-------NNF---PFGDFFSRNITIK-TGQCPAHSY
VDVILD-LIKQN--KFDATDIITHT-MSLS-DGEKAYNLFNNKLDN-------CIKVILK
P-----------
>tr|Q9KBU5|Q9KBU5_BACHD Alcohol dehydrogenase OS=Bacillus halodurans GN=adhB PE=3 SV=1
---------------------------------------------------MKAVTYQGI
KDVKVKE-VPDPKLEKKDDVLVRITSTAIC-GSDLHLVH---------GMIPNFPKGYII
GHEPMGIVEEVGP--DVT--KVKKGDRVIVPFNIACGKCYYCTHDLESQCDNSNP--NG-
-----------QAGA-YFGYSGTFGGYPGGQAELLRVPYGNFTPFVVPE--DAEMEDEKL
LFLSDIIPTAYWG-VEQAEVKK--G-DT-VVVLGCGPVGLLAQKFA---WLKGAERVIAV
DYVQ--YRLTHAKQTN------QVEVLD-FSTI-------D-D--VGTHIKEITKG--GA
DSVIDCVGMDGKK---SA------------VEMV-ETAL--K--------LQG--GTLGP
INIASQAVRKGGTVSIVGVYGTRY-------NAF---PLGDFFARNITLK-MGQAPIIHY
MPTLYQ-MIKDE--VFDPTDLITHR-LPLE-LAEHGYDIFDAKQDD-------CIKVVLK
P-----------
>tr|Q9RS48|Q9RS48_DEIRA Alcohol dehydrogenase, zinc-containing OS=Deinococcus radiodurans GN=DR_2279 PE=3 SV=1
-------------------------MGERKCGGWPPKVFLHSLSPGGAGGSTKAVVWHGI
GDIRLDD-VPEPKIEAPTDAIVRLTASAIC-GTDLHFIR---------GTMSDMVPGTIL
GHEGVGIVEAVGP--EVR--NFVPGDRVVIPSSASCGYCPPCREGNTSQCDNANP--NGP
S----------AGTA-FYGGPKSSGPLNGMQAEKVRVVYANSSLVKLPD----NVSDDQA
IMISDIFPTAYFG-AEIAGVKT--G-SV-VVVLGCGPVGQFSIISA---KLLGATRVIAV
DRLD--DRLDMARKN-------GAEVIN-FEKE---------D--PVEAVKKLTGG-LLA
DCVIDAVGVDAQHAHAGPAKPDAEKE-QKFEQEVQEVAPDAKPEKDGQWTPGD--APSQA
SEWAIEMTKKAGQIGIIGVYSPQM-------TTY---PIGKAMNKNLTIR-MGNCNHRAI
IPGLVD-LVAAG--VVDPARVLTEH-EHLG-SAIEAFEAFDKRQPG-------WIKVELE
PQAG--------
>tr|Q9RZE4|Q9RZE4_DEIRA Alcohol dehydrogenase, zinc-containing OS=Deinococcus radiodurans GN=DR_A0005 PE=3 SV=1
---------------------------------------------------MKAIVWQGV
NKVGVET-VPDPTLLLPTDAIVKITSTAIC-GSDLHLLD---------GYIPSMETGDIL
GHEFMGEVVEVGS--EVR--KLKVGDRVVVPFNIACGVCDPCKRGFFSACDNSNP--NHR
MA-E-ALYGA-TSGGALFGYSHMYGGYAGGQAQYVRVPFADVGPFKIES----GLKDEQV
LFLTDIFPTGYQA-AEQCNIVP--GRDV-VAVFGAGPVGQFAARSA---QMLGAAHVIVI
DRVP--ERLAMAEA-A------GCQTIN-YEKE---------D--VLLSLREATGG-RGP
DHVIDAVGMEAHG---HG-------P-GSTMDKV-QQNL--K--------LTF--DRITA
LRWAILSCAKGGTVSMPGVYGGLV-------DKM---PIGAAFAKGLIFR-MGQTHTHRH
IPSLLG-RIEAG--QIDPSFVITHR-ASLD-QAPELYKTFRDKQDC-------CIKVVLN
PWA---------
>tr|Q9XAM4|Q9XAM4_STRCO Putative glutathione-dependent aldehyde dehydrogenase OS=Streptomyces coelicolor GN=SCO6706 PE=3 SV=1
---------------------------------------------------MKAVTWQGK
RDVRVEE-VPDPKIQEPTDAVIRVTSSGLC-GSDLHLYE---------VLTPFMTPGDIL
GHEPMGIVEEVGP--EVT--NLKPGDRVVVPFQIACGHCYMCDTGLPTQCETTQV--TGE
G----------MGAP-LFGYTRLYGAIPGGQAEYLRVPQAQFGPIKVPE----GPADDRF
VYLSDVLPTAWQA-VEYAAVPQ--G-GS-LAVLGLGPIGDMACRIA---RLKGIDKVFGV
DLVP--ERLERARE-R------GVETFD-LRSF-----DNEKE--LVSAIQDRTGG-RGP
DAVIDAVGTEAHG---GAVAKLVQQTAAVLPRAI-GGPLAER--------FSI--DRLAA
LYTAIDLVRRGGTISLSGVYGGMA-------DPM---PMLTMFDKQIQLR-MGQANVRRW
SDEIVP-YLTDD-DPLGVDGFATHR-MPLA-DAPHAYEMFQKKQDG-------AVKVLMQ
P-----------
