# Supplementary material for: Subdivision of the MDR superfamily of medium-chain dehydrogenases/reductases through iterative hidden Markov model refinement
Source: BMC Bioinformatics. 2010 Oct 27;11:534. doi: 10.1186/1471-2105-11-534 (PMC2976758; doi:10.1186/1471-2105-11-534)
Supplement: Additional file 4 — MDR family alignment figures. Illustrations showing the mafft MSAs from Additional file 3: mdr-sequences. Red sequence identifiers denote sequences from UniProtKB/TrEMBL, while blue correspond to sequences from Swiss-Prot. The position cscores are shown in a bar plot under the MSA. Positions that contain gaps in over 90% of the sequences have been removed from the alignment in order to increase readability. [file 1471-2105-11-534-S4.ZIP › mdr/MDR014.mafft]

>sp|A0KQV6|TDH_AERHH L-threonine 3-dehydrogenase OS=Aeromonas hydrophila subsp. hydrophila (strain ATCC 7966 / NCIB 9240) GN=tdh PE=3 SV=1
------------------------------------------------------------
-------------------------MKALSKLHKEVGIWMT-DVPAPE---LGHNDLLIK
IRKTAICGTDIHIYNWDEWSQKTIPVPMVVGHEYVGEVVAIGQEV-RGFAVGDRVSGEGH
ITCGHCRNCRAGRTHLCRNTIGVGVNRPGAFAEYLVIPAFNAFKL-PDNVPDELAAIFDP
FGNAVHTAL-SFDLVGEDVLITGAGPIGIMAAAVCRHVGARHVVITDVNEYRLELARKMG
-ATRAVNVTK--------EQL-SGVM-SELGMTEGFDVGLEMSGVPSAFQDMIDKMNHGG
KIAMLGIPPATM-AIDWGK-VIFKGLFIKGIYGREMFETWYKMASLIQSG----LD--L-
---SPIITHRFH-IDDFQQGFDAMRSGQSGKVILSWDK--------------
>sp|Q2IJN4|TDH_ANADE L-threonine 3-dehydrogenase OS=Anaeromyxobacter dehalogenans (strain 2CP-C) GN=tdh PE=3 SV=1
------------------------------------------------------------
-------------------------MKALVKAKREEGIWMQHDVPVPE---VGVHDVMIR
VTKSAICGTDVHIYNWDEWSQKTVPVPMVVGHEYVGRVERVGAEV-EAFRPGERVSGEGH
VTCGFCRNCRAGRRHLCRHTVGVGVNRPGSFAEYVVIPADNVYRI-PDDIPDDIAAIFDP
FGNATHTAL-SFDLVGEDVLVTGAGPIGVMAAAIARHVGARHVVVTDVNDYRLDLARRMG
-ASRAVNVAR--------EDL-RAVM-SELGMREGFDVGLEMSGNGRAFRQLLEVMNHGG
RIALLGIMPGPE-PIDWSQ-VVFKGLQLKGVYGREMYETWYKMVAMLQSG----LD--L-
---SAVVTHRFS-IDDFQQGFDVMRSGRSGKVVLDWGVAR------------
>sp|A7HEI5|TDH_ANADF L-threonine 3-dehydrogenase OS=Anaeromyxobacter sp. (strain Fw109-5) GN=tdh PE=3 SV=1
------------------------------------------------------------
-------------------------MKALVKSRRAEGIWMVHDAPVPE---VGVHDVRIR
VRKSAICGTDVHIYNWDEWSQRTIPVPMIVGHEYVGVVDAVGGEV-EAFHPGDRVSGEGH
VTCGFCRNCRAGRRHLCRHTIGVGVNRPGSFAEYVVIPADNVYRI-PDDIPDEVAAIFDP
YGNATHTAL-SFELVGEDVLVTGAGPIGVMAVSIARHVGARHVVVTDVNDYRLGLARRMG
-ATRAVNVAR--------EDL-RAVM-KDLGMKEGFDVGLEMSGNGRAFRQMLEAMNHGA
KVALLGIMPGEE-AIDWSQ-VVFKGLVLKGIYGREMYETWYKMVAMLQSG----LD--I-
---SPVITHRFP-IDEFQQGFDVMRSGQSGKVVLDWGT--------------
>sp|A7Z4X0|TDH_BACA2 L-threonine 3-dehydrogenase OS=Bacillus amyloliquefaciens (strain FZB42) GN=tdh PE=3 SV=1
------------------------------------------------------------
---------MG------------GKMKAIVKNENAFGATLK-EIPIPS---INENEVLIK
VQAASICGTDVHIYNWDQWAQKRIKTPQVFGHEFSGIVAETGKHV-TNVKTGDYVSAETH
FVCGTCVPCLTGKHHVCTHTKILGVDTAGSFAEYVKVPARNVWKN-PADMDPAVASVQEP
LGNAVHTVLESSQLAGGSAAIIGCGPIGLMAVAVAKAAGASRIAAIDKNDYRLALAKKLG
-ATITISADK--------EDP-LEVI-DTLTGGEGIDLVCEMSGHPAAIAQGLKMAANGG
RFHMLSLPERPV-TVDLTNDVVFKGLTVQGITGRKMFETWRQVSHLLESGL---VD--L-
---TPVITHQLP-LEDFEKGFDLMRKGQCGKVILI---------P-------
>sp|Q65JE7|TDH_BACLD L-threonine 3-dehydrogenase OS=Bacillus licheniformis (strain DSM 13 / ATCC 14580) GN=tdh PE=3 SV=1
------------------------------------------------------------
---------MD------------GNMKALIKKPGEPGASFE-LVPIPK---IDKHEVLIK
VKAASICGTDVHIYNWDEWAKSRVKPPYVFGHEFSGEVVQVGENV-TTVKEGEYVSAETH
IVCGKCLPCLTGKEHVCKKTLILGVDTDGCFAEYVKMPAANIWKN-PAGMPEDLASIQEP
LGNAVHTVL-TGMTAGVKVAVVGCGPIGLMAVAVAKASGAAQVIAIDKNEYRLDLALQMG
-ATDIISVEK--------EDP-LKNV-SALTNGEGADLVCEMSGHPTAIRQSLKMAANGG
RVHVLSLPEHPV-CIDMTNDIVFKGLTVQGITGRKMFETWRQVSGLLQSGT---IQ--I-
---KPVITHRFP-MEEFEKGFELMRKGQCGKVVLI---------P-------
>sp|O31776|TDH_BACSU L-threonine 3-dehydrogenase OS=Bacillus subtilis GN=tdh PE=3 SV=1
------------------------------------------------------------
--------MQS------------GKMKALMKKDGAFGAVLT-EVPIPE---IDKHEVLIK
VKAASICGTDVHIYNWDQWARQRIKTPYVFGHEFSGIVEGVGENV-SSVKVGEYVSAETH
IVCGECVPCLTGKSHVCTNTAIIGVDTAGCFAEYVKVPADNIWRN-PADMDPSIASIQEP
LGNAVHTVL-ESQPAGGTTAVIGCGPIGLMAVAVAKAAGASQVIAIDKNEYRLRLAKQMG
-ATCTVSIEK--------EDP-LKIV-SALTSGEGADLVCEMSGHPSAIAQGLAMAANGG
RFHILSLPEHPV-TIDLTNKVVFKGLTIQGITGRKMFSTWRQVSQLISSNM---ID--L-
---APVITHQFP-LEEFEKGFELMRSGQCGKVILI---------P-------
>sp|A3MAC8|TDH_BURM7 L-threonine 3-dehydrogenase OS=Burkholderia mallei (strain NCTC 10247) GN=tdh PE=3 SV=1
------------------------------------------------------------
-------------------------MKALAKLERGPGLTLT-RVKKPE---VGHNDVLIK
IRRTAICGTDIHIWKWDDWAQKTIPVPMHVGHEYVGEIVEMGQEV-RGFSIGDRVSGEGH
ITCGFCRNCRAGRRHLCRNTVGVGVNREGAFAEYLAIPAFNAFKI-PPEISDDLAAIFDP
FGNATHTAL-SFNLVGEDVLITGAGPIGVMAVAIAKHVGARNVVITDINDYRLELARKMG
-ATRAVNVSR--------ESL-RDVM-ADLHMTEGFDVGLEMSGVPSAFTSLLESMNHGG
KVALLGIPPAQT-AIDWNQ-VIFKGLEIKGIYGREMFETWYKMVAMLQSG----LD--L-
---SPIITHRFA-VDDYEKGFAAMLSGESGKVILDWADA-------------
>sp|Q7NXH5|TDH_CHRVO L-threonine 3-dehydrogenase OS=Chromobacterium violaceum GN=tdh PE=3 SV=1
------------------------------------------------------------
-------------------------MKALAKLKAAPGLEMT-DVPLPE---VGHNDLLIK
IVKTAICGTDIHIWNWDEWSQKTIPVPMHVGHEYVGVVAGMGSEV-QGFKIGQRVSGEGH
ITCGYCRNCRAGRRHLCRNTTGVGVNREGAFAEYLVIPAFNAFPI-PDDISDDLASIFDP
FGNAVHTAL-SFNLVGEDVLITGAGPIGIMAVAIAKHVGARHVVITDVNDYRLELAKKMG
-ATRAVNVAR--------EDL-KAVM-QELHMSEGFDVGLEMSGNPQAFRQMLETMNHGG
KVALLGIPPSNT-AIDWNQ-VIFKGLEIKGIYGREMFETWYKMVALIQSG----LD--I-
---SPIITHHFK-VDEFEQGFAAMLSGQSGKVILDWR---------------
>sp|Q48AM4|TDH_COLP3 L-threonine 3-dehydrogenase OS=Colwellia psychrerythraea (strain 34H / ATCC BAA-681) GN=tdh PE=3 SV=1
------------------------------------------------------------
-------------------------MKSLAKLKAEPGIWLT-RTEKPK---LGHNDLLIK
IKKTAICGTDIHIYNWDEWAQKTVPTPMVVGHEYAGEVVGIGQEV-KGFTLGDRVSGEGH
ITCGHCRNCRGGRTHLCRNTVGVGVNRAGSFAEYLVIPAYNAFKL-PDEISDDLASIFDP
FGNAVHTAL-SFDLVGEDVLITGAGPIGIMAAAVAKHVGARHVVITDINEYRLDLARKMG
-ATRAVDVSK--------ESL-KDVM-TDLGMTEGFDVGMEMSGVPMAFTSMLESMNNGG
KIAMLGIPGSDM-AIDWSQ-VIFKGLTIKGIYGREMFETWYKMASLIQSG----LD--L-
---TPIITHHYN-IDDFQQGFDMMRSGQSGKVILDWT---------------
>sp|Q9RTU4|TDH_DEIRA L-threonine 3-dehydrogenase OS=Deinococcus radiodurans GN=tdh PE=3 SV=2
------------------------------------------------------------
-------------------------MRALSKQQPGEGIWMI-ETEVPT---PGPNDLLIR
IRKGSICGTDVHIYKWDDWASQTVPVPMVVGHEYVGVVAGMGSEV-RGFEIGDRVSGEGH
VTCGHCRNCRAGRRHLCRNTQGVGVNRPGSFAEYLVLPAFNAFKL-PDDIPDDVAAIFDP
FGNAVHTAL-SFDLVGEDVLITGAGPIGCMAAAVARHVGARNVVITDVNDYRLDLARQMG
-VTRAVNVAR--------EDL-WTVATQELDMHEGFDVGMEMSGSGPAFAQMVSVMNNGG
KVALLGIPSGEV-QIDWNA-VIFKMLTIKGIYGREMFETWYKMAALIQSG----LD--L-
---TPVITHHYG-IGDFQQGFDAMLSGQSGKVILDWETEEQSA---------
>sp|Q6DAT5|TDH_ERWCT L-threonine 3-dehydrogenase OS=Erwinia carotovora subsp. atroseptica GN=tdh PE=3 SV=1
------------------------------------------------------------
-------------------------MKALAKLRPEEGIWMM-DAPMPE---LGHNDIMIK
IRKSAICGTDVHIYNWDEWSQKTIPVPMVVGHEYVGEIVAIGQEV-NGFHIGDRVSGEGH
ITCGYCRNCRAGRRHLCRNAIGVGVNRPGSFAEYLVIPAYNAFRI-PDNISDELAAIFDP
FGNAVHTAL-SFDLVGEDVLITGAGPIGMMAAAVCRHVGARNVVITDVNAYRLELASKMG
-ATRAVNVAE--------EKL-TDVM-IELGMTEGFDIGLEMSGAPSAFRAMLKAMNHGG
RIAMLGIPHEPM-SIDWGE-VIFKGLFIKGIYGREMFETWYKMSALIQSG----LD--L-
---SPIITHRFH-IDEFQKGFDAMRSGQSGKVILNWDEAYTRHTSSCMC---
>sp|B0TYR8|TDH_FRAP2 L-threonine 3-dehydrogenase OS=Francisella philomiragia subsp. philomiragia (strain ATCC 25017) GN=tdh PE=3 SV=1
------------------------------------------------------------
-------------------------MKALAKLKKEPGIWMIDDAPMPE---YGYNDVLIK
IKKTAICGTDLHIYNWDKWSQATIPVPMITGHEFAGEVVAKGNGV-TSVDVGDRVSGEGH
LVCGQCRNCRAGKRHLCRKTIGIGVNVQGAFAEYLVMPAVNVFKI-PDSISDDIASTFDP
MGNAIHTAL-SFNLTGEDVLITGAGPIGLMAVKIARFCGARRIVITDINKYRLQMARDFG
-ATVAVNVSEFQNQQQLTAQM-RKVM-SEIGMTEGFDVGLEMSGINSAISMMLDVMNHGG
KLSLLGISAGDI-SVDWGA-ILFKGLTLKGIYGREMFETWYLMTSMLQAG----MD--M-
---EPIITHRLH-IDDYQKGFEIMKSGQCGKVILDWSR--------------
>sp|Q5QUN8|TDH_IDILO L-threonine 3-dehydrogenase OS=Idiomarina loihiensis GN=tdh PE=3 SV=1
------------------------------------------------------------
-------------------------MKALSKLHAKPGIWMT-DVEKPE---CGYNDLLIK
IKKTAICGTDVHIYKWDDWSQKTIPVPMVVGHEYVGEVAAMGDGV-RGFEIGDRVSGEGH
ITCGHCRNCRAGRRHLCRNTYGVGVNRPGAFAEYLALPAENAFKL-PDDVTDEMAAVFDP
FGNAVHTAL-AFDLVGEDVLITGAGPIGIMAAAVARHVGARHVVITDVNEYRLDLARKMG
-VTRAVDVSK--------EKL-SDVM-TELGMKEGFDVGLEMSGVPSAFSQMLETMNHGG
KIAMLGIPPENI-AIDWNQ-VIFKGLVIKGIYGREMFETWYKMASLLQSG----LD--I-
---SPILTHEMP-IDDFEKGFETMISGQSGKVILNWD---------------
>sp|Q5X748|TDH_LEGPA L-threonine 3-dehydrogenase OS=Legionella pneumophila (strain Paris) GN=tdh PE=3 SV=1
------------------------------------------------------------
-------------------------MKSLVKAKKEPGIWMQ-DIPVPE---YGVNDVLIK
IKRTAICGTDIHIYSWDEWAQATIPVPMTVGHEFYGEIVEVGKEV-QGLKVGQRVSGEGH
ITCGFCRNCRAGKRHLCRNTLGVGVNRPGCFAEYLALPATNVIAL-PDNITEEQAAILDP
FGNAAHCAL-AFDVVGEDVLITGAGPIGIMAAAIVRHIGARHVVITDVNDHRLELARQMG
-VSRAVNVKY--------QKL-IDVA-NELGMLEGFDVGLEMSGNPMALNDMMKAMNHGG
HVALLGIPPQET-PIDWNQ-VIFKGLVIKGIYGREMFETWYKMIAMLQSG----LN--I-
---SPVITHNFP-VDEYQHAFQIMASGQSGKVILNW----------------
>sp|A6W1W3|TDH_MARMS L-threonine 3-dehydrogenase OS=Marinomonas sp. (strain MWYL1) GN=tdh PE=3 SV=1
------------------------------------------------------------
-------------------------MKTLAKLHAEKGIWMT-DVPHPD---CGHNDVVIK
ISKTAICGTDMHIYQWDDWAQNTIPVPMTVGHEFVGVITEVGPEV-SGFKIGDRVSGEGH
ITCGHCRNCRAGRRHLCRKTLGVGVNRTGAFAEYLVIPASNAFKI-PNNISDDMAAIFDP
FGNATHTAL-SFDLIGEDVLITGAGPIGAMAAAIAKHVGARNVVITDVNDFRLDLAKKMG
-ATRTVNVSR--------ESL-KDVM-TEIDMHEGFDVGLEMSGNDMAFRSMLECMNHGG
KIAMLGIPGKDT-LIDWNQ-VIFKGLIIKGIYGREMYETWYKMVAMLQSG----LD--I-
---SPIITHRFK-VDEFQQGFDTMGSGLSGKVILDWN---------------
>sp|Q11L77|TDH_MESSB L-threonine 3-dehydrogenase OS=Mesorhizobium sp. (strain BNC1) GN=tdh PE=3 SV=1
------------------------------------------------------------
---------MT------------NMMKALVKAKPEEGLWME-RVPLPE---IGPNDVLIK
VRKAAICGTDVHIWNWDEWARKTVPVPLVTGHEFVGEVVDVGSAV-TEYRIGQRVSGEGH
IVCGHCRNCRAGRGHLCRNTLGVGVHRPGAFAEYISLPQHNVVAI-PDDVPDEIAAIFDP
LGNAVHTAL-SFDLVGEDVLVTGAGPIGIMGALVAQCVGARKVVITDINPGRLALAKKLG
-VRHVVNARE--------EKL-TDVM-RKLGMTEGFDVGLEMSGSASAFRDMIDVMNNGG
KIAILGIAPTGF-EIDWNK-VIFKMLHLKGIYGREMFETWYKMIALVQGP----LD--I-
---SGLITHRIS-ADDYREGFAAMRSGEAGKVVMDW----------------
>sp|Q6MD15|TDH_PARUW L-threonine 3-dehydrogenase OS=Protochlamydia amoebophila (strain UWE25) GN=tdh PE=3 SV=1
------------------------------------------------------------
-------------------------MKGLVKKISAPGLWME-NLPIPS--HVKDDEVLIK
TIKTSICGTDVHIYKWDAWAQKNVPVPLVIGHEFIGEIAEFGKNV-KGFKIGERVCGEGH
IVCNQCPNCRMGRKHVCMHTKGLGYHISGCFAEYFVLPAENVFSL-PPSISDDLGAIFDP
YGNAVHTTL-AFNLIGEDVLITGAGPIGIMAAAIAKQAGARHIVITDVNDYRLDLARTMG
-VSHAINVNR--------ESL-DNFM-QSLGIKYGFTVGLEMSGHPDGLKTLTEKIRHGG
NIALLGILPPAT-SIDWNL-VIFKMLTLKGIYGREIFSTWYQMVHLLEIG----LN--L-
---APIITHHFS-VDNFEKGFEVMLSGQSGKVILDWV---------------
>sp|Q6AAR3|TDH_PROAC L-threonine 3-dehydrogenase OS=Propionibacterium acnes GN=tdh PE=3 SV=1
------------------------------------------------------------
-------------------------MKALVKTRPEPGLELV-EVPDPV---AGPNDVIVK
VMRTGICGTDVHIDKWDGWAAKTVHTPLVLGHEFCGEIVELGSEV-NDLEVGQFVSGEGH
YVCGRCRACLAGKRHLCRNTQGIGYAVNGAYCQYFVMPAGNVWVHHIPDLDPDVAAIFDP
FGNAVHTAL-QFPCLAEDVLVSGAGPIGIMAALVAQFQGARNVVVTDLSDERLELAQQLG
-LKNAVNVSR--------EGL-ETVW-DRFDMKEGFDIGLEMSGSGTALTSMIDNMTHGG
RIALLGTPSTDI-TLDFSK-IIFNMITIQGVTGRQIFETWYTMASLIRSG----LD--I-
---SGIITDRYP-ITEFREAFDVAGSGHGGKVVMNWECLD------------
>sp|Q15ZU4|TDH_PSEA6 L-threonine 3-dehydrogenase OS=Pseudoalteromonas atlantica (strain T6c / BAA-1087) GN=tdh PE=3 SV=1
------------------------------------------------------------
-------------------------MKSLAKLKSEKGIWLH-DSEMPT---VGHNDILIK
IRKTAICGTDMHIYNWDEWSQNTIPVPMVVGHEYVGEVVEIGEEV-RGFAIGDRVSGEGH
ITCGHCRNCRAGRRHLCRNTSGVGVNRAGAFAEYLSIPAFNAFKI-PDNISDDLAAIFDP
FGNAVHTAL-SFDLVGEDVLITGAGPIGIMAAAVAQHVGARHVVITDVNEYRLDLARKMG
-ASRAVNVAK--------ESL-KDVM-NDLGMSEGFDVGLEMSGVPAAFRDMLDKMNHGG
KVAMLGIPSGDV-AVDWNK-VIFKGLVIKGIYGREMFETWYKMASLIQGG----LN--L-
---APIITHQFN-IDEFQQGFDTMGSGQSGKVILNW----------------
>sp|Q3IHW0|TDH_PSEHT L-threonine 3-dehydrogenase OS=Pseudoalteromonas haloplanktis (strain TAC 125) GN=tdh PE=3 SV=1
------------------------------------------------------------
-------------------------MKALSKLKAEPGIWMT-DAPKPE---VGHNDLLIK
IRKTAICGTDVHIYKWDEWAQKTIPTPMVVGHEYVGEVVDMGQEV-RGFKVGDRVSGEGH
ITCGHCRNCRAGRVHLCRNTTGVGVNREGAFAEYLVIPAFNAFKI-PDNISDELASIFDP
FGNAVHTAL-SFDLVGEDVLITGAGPIGIMAAAVAKHVGARHVVISDVNEYRLELARKMG
-ATRAVNVAN--------EKL-EDVI-KELGMTEGFDIGLEMSGVPSAFNSMLNNMNHGG
KVAMLGIPPSDM-AVDWNQ-VIFKGLVIKGIYGREMFETWYKMASLIQSG----LD--L-
---NPIITHQYS-IDDFQAGFDMMISGQSGKVILNWD---------------
>sp|A1SVW5|TDH_PSYIN L-threonine 3-dehydrogenase OS=Psychromonas ingrahamii (strain 37) GN=tdh PE=3 SV=1
------------------------------------------------------------
-----------------------MKIKALAKLKPEVGIWMT-TVDKPE---PGHNDLLIK
IHKTAICGTDIHIYNWDEWSQNTIPVPMVVGHEYVGEVVGMGQEV-RGFSVGDRVSGEGH
ITCGHCRNCRAGRTHLCRNTIGVGVNRTGAFAEYLVIPAFNAFKI-PAGISDDLASIFDP
FGNAVHSAL-SFDVVGEDVLITGAGPIGIMAAAVAKHAGARYVVITDINEYRLDLARKMG
-VTRAVNVAQ--------QKL-EDVI-AQLGMTEGFDVGLEMSGAPVAFNSMLKNMSHGG
KIALLGIPPSDM-SIDWNM-VIFKGLVIKGIYGREMFETWYKMASLIQSG----LD--L-
---DPIITHTFP-VDKFQEGFDMMRSGKSGKVILDWSI--------------
>sp|Q9UYX0|TDH_PYRAB Probable L-threonine 3-dehydrogenase OS=Pyrococcus abyssi GN=tdh PE=3 SV=1
------------------------------------------------------------
---------MS------------EKMVAIMKTKPAYGAELV-EVDVPK---PGPGEVLIK
VIATSICGTDLHIYEWNEWAQSRIKPPQIMGHEVAGEVVEVGPGV-EGIEVGDYVSVETH
IVCGKCYACRRGQYHVCQNTKIFGVDTDGVFAEYAVVPAQNVWKN-PKSIPPEYATLQEP
LGNAVDTVL-AGPISGKSVLITGAGPLGLLGIAVAKASGAYPVIVSEPSDFRRELAKKVG
-ADYVINPFE--------EDV-VKEV-MDITDGNGVDVFLEFSGAPKALEQGLQAVTPAG
RVSLLGLYPGKV-SIDFNNLIIFKALTVYGITGRHLWETWYTVSRLLQSGK---LN--L-
---DPIITHKYKGFDKYEEAFELMRAGKTGKVVFMLK---------------
>sp|Q5JI69|TDH_PYRKO Probable L-threonine 3-dehydrogenase OS=Pyrococcus kodakaraensis GN=tdh PE=3 SV=1
------------------------------------------------------------
---------MA------------EKMQAIMKTKPAYGAELV-EVDVPK---PGPGEVLIK
VLATSICGTDLHIYEWNEWAQSRIKPPQIMGHEVAGEVVEVGPGV-EDLQVGDYISVETH
IVCGKCYACKHNRYHVCQNTKIFGVDMDGVFAHYAIVPAKNAWKN-PKDMPPEYAALQEP
LGNAVDTVL-AGPIAGRSTLITGAGPLGLLGIAVAKASGAYPVIVSEPSEFRRKLAKKVG
-ADYVVNPFE--------EDP-VKFV-MDITDGAGVEVFLEFSGAPKALEQGLKAVTPGG
RVSLLGLFPREV-TIDFNNLIIFKALEVHGITGRHLWETWYTVSSLIQSGK---LN--L-
---DPIITHKYKGFDKFEEAFELMRAGKTGKVVFF---------PHKG----
>sp|Q2K618|TDH_RHIEC L-threonine 3-dehydrogenase OS=Rhizobium etli (strain CFN 42 / ATCC 51251) GN=tdh PE=3 SV=1
------------------------------------------------------------
---------MS------------NMMKALVKSKPEVGLWME-NVPVPE---VGPNDVLIR
VKKSAICGTDVHIWNWDQWAQKTIPVPMVVGHEFSGEIAEIGSAV-TRYHVGERVSGEGH
IVCGKCRNCRAGRGHLCRNTLGVGVNRPGSFGEFVCIPESNVVPI-PDDISDEIAAIFDP
FGNAVHTAL-SFDLVGEDVLVTGAGPIGIMGALVAKRSGARKVVITDINPHRLDLARKLG
-IDHVVDASK--------ENL-ADVM-KAIGMTEGFDVGLEMSGAAPAFRDMIDKMNNGG
KIAILGIAPAGF-EIDWNK-VIFKMLNLKGIYGREMFETWYKMIAFVQGG----LD--L-
---SPIITHRIK-IDDFRDGFEAMRSGNSGKVVMDWM---------------
>sp|Q983J7|TDH_RHILO L-threonine 3-dehydrogenase OS=Rhizobium loti GN=tdh PE=3 SV=1
------------------------------------------------------------
---------MS------------NMMKALVKAKAEPGIWME-EVPVPE---IGPNDVLIK
IRKTAICGTDVHIYNWDQWAQKTVPVPMVTGHEFVGTVADFGAAV-TEYKVGQRVSGEGH
IVCGHCRNCRAGRGHLCRNTLGVGVNRPGAFGEYLAIPQHNVVPI-PDDVPDEIAAIFDP
LGNAVHTAL-SFDLVGEDVLVTGAGPIGIMGALVAQCVGARKVVITDINPVRLALAKKLG
-VQHVVDASK--------EKL-RDVM-PVLGMTEGFDVGLEMSGAAPAFRDMIDTMNNGG
KIAILGIAPTGF-EIDWNK-VIFKMLHLKGIYGREMFETWYKMIALVQGP----LD--V-
---SGLITHRIG-IDDFQEGFDAMRSGSSGKVVMDW----------------
>sp|A4FND4|TDH_SACEN L-threonine 3-dehydrogenase OS=Saccharopolyspora erythraea (strain NRRL 23338) GN=tdh PE=3 SV=1
------------------------------------------------------------
-------------------------MRALVKTSPAPGLELT-ELPDPT---PGANDIVVQ
VFRTGICGTDLHIDSWDEWAARTVPTPLVIGHEFAGEVVAVGSAV-TQAQVGDFVSGEGH
LVCGTCRNCRAGRRHLCANTRGLGVHHNGAFAEYAVLPEQNVWVH-REHVDPDVAAIFDP
FGNAVHTAL-TFPVVGEDVLITGAGPIGLMAACVARHAGARNVVITDVSEHRLELARRVG
-VDLAVNVAE--------TGI-ADAQ-AKLGMSEGFDVAMEVSGQPSALRETIENMAHGG
RIAMLGLPAERF-QIDWSA-VVLKMLTVKGIYGREMFETWYSMSVLLQSG----LD--L-
---SPVITHRFP-CTRHVEAFETARAGRCGKVILDWTVR-------------
>sp|A3QJC8|TDH_SHELP L-threonine 3-dehydrogenase OS=Shewanella loihica (strain ATCC BAA-1088 / PV-4) GN=tdh PE=3 SV=1
------------------------------------------------------------
-------------------------MKALSKLKPEEGIWMV-DAPKPE---VGHNDLLIK
IRKTAICGTDVHIYNWDEWSQNTIPVPMVVGHEYVGEVVEIGQEV-RGFQIGDRVSGEGH
ITCGHCRNCRAGRTHLCRNTSGVGVNREGAFAEYLVIPAFNAFKI-PDDISDDLASIFDP
FGNAVHTAL-SFDLVGEDVLITGAGPIGIMAAAVCRHVGARHVVITDVNEYRLELAKKMG
-ATRAVNVAK--------EKL-EDVM-QDLGMTEGFDVGLEMSGVPAAFHSMLDTMNHGG
KIAMLGIPGGDM-AIDWSK-VIFKGLIIKGIYGREMFETWYKMASLIQSG----LD--I-
---SPIITHHYN-VDDFQAGFDAMRSGQSGKVILSWD---------------
>sp|Q02BT1|TDH_SOLUE L-threonine 3-dehydrogenase OS=Solibacter usitatus (strain Ellin6076) GN=tdh PE=3 SV=1
------------------------------------------------------------
-------------------------MKALVKSKSQPGLWLE-EIPEPA---IGINDVLIR
VLRTGICGTDVHIYKWDEWARETIHVPMAIGHEFVGRIEAVGSNV-ADFFPGDIVSGEGH
VVCGRCRNCFAGRRHLCAKTMGVGVNRPGAFAEYIALPMTNIWRH-HEGIDLDVAAIFDP
FGNAVHTAL-SFPVLGEDVLITGAGPIGIMAAAVARHAAARYTVITDLNPYRLELAAKLG
-VTRAVNVRE--------QKL-GDVQ-KELGMTEGFDVGLEMSGNPAGFRDMLANMSHGA
KIAMLGIPAGEM-AIDWRT-VIFNMLTIKGIYGREMYETWYKMSVMLQSG----LD--I-
---SPVITHRYH-YTDFEKGFEVMSSGNSGKVILSWD---------------
>sp|Q82MN2|TDH_STRAW L-threonine 3-dehydrogenase OS=Streptomyces avermitilis GN=tdh PE=3 SV=1
------------------------------------------------------------
-------------------------MKALVKEKAEPGLWLM-DVPEPE---IGPGDVLIK
VLRTGICGTDLHIRSWDGWAQQAVRTPLVLGHEFVGEVVETGRDV-VDIKAGDRVSGEGH
LVCGKCRNCQAGRRHLCRATVGLGVGRDGAFAEYVALPAANVWVH-RVPVDLDVAAIFDP
FGNAVHTAL-SFPLVGEDVLITGAGPIGLMAAAVARHAGARNVMITDVSEERLELARKIG
-VSLALNVAD--------TTI-ADGQ-RALGLREGFDIGLEMSGRPEAMRDMIANMTHGG
RIAMLGLPSQEF-PVDWAR-IVTSMITIKGIYGREMFETWYAMSVLLEGG----LD--L-
---APVITGRYG-YRDYEAAFADAASGRGGKVILDWTL--------------
>sp|Q67N85|TDH_SYMTH L-threonine 3-dehydrogenase OS=Symbiobacterium thermophilum GN=tdh PE=3 SV=1
------------------------------------------------------------
---------MA------------ETMRALRKLEAGPGATLQ-EVPIPT---IGPRDVLVK
VRAASICGTDYHIYTWDPWSAGRVKPPLTIGHELAGEVVAVGREV-TACKVGDYVSAETH
IVCNRCPRCHMGEYHLCENTKILGVDTDGAFAEYVAVPEQNIWVN-DKDIPFELQSIQEP
LGNAVHTAL-NGDLTARSVLITGCGPIGIMSVPVAKMAGAEIVMAMDINEYRLQLAGQLG
-ADVLINPTK--------QDP-VEVV-RSYTRGYGADVVLEMSGNPTAIRQGLKAARNGA
RISLLGLPGRPL-ELDLAADVIMRGLVLQGITGRRMWQTWYQVRSLYRAGL---AE-RL-
---RPLVTHRMP-LEQIDAAMELMGSGQSGKIVLV---------PDLKA---
>tr|B5IU01|B5IU01_9EURY L-threonine 3-dehydrogenase OS=Thermococcus barophilus MP GN=TERMP_295 PE=4 SV=1
------------------------------------------------------------
---------MA------------DKMIAIMKSKPAYGAELV-EVDVPK---PKEGEVLIK
VLATSICGTDLHIYEWNEWAQSRIKPPQIMGHEVAGEVVEVGPGV-EDIQVGDYISAETH
IVCGKCYQCRTGNYHVCQNTKIFGVDTDGVFAEYAIVPAQNAWKN-PKNIPPEYATLQEP
LGNAVDTVL-AEPVAGKTVLITGAGPLGLLGITVAKAAGASLVIVSEPSDFRRELARKVG
-ADVVINPFE--------EDV-VKEV-RDLTDGNGVDVFLEFSGAPKALEQGLQAVTPAG
RVSLLGLFPRDV-SIDFNNLIIFKSLTVYGITGRHLWQTWYTVSRLLQSGK---LN--L-
---DPIITHKYKGFDKFEEAFELMRAGKTGKVVFF---------PHRK----
>tr|A9V0K5|A9V0K5_MONBE Predicted protein OS=Monosiga brevicollis GN=32598 PE=3 SV=1
MLMTAVSALRAGRQAAVALQAPVCSVAAAYRRLSTSDLIPQVREDEVHAGCLENVIQRPT
YNAADYPTIPG------------TSIRCLKKETPAPGISLS-TTEIPE---LQAGELLIR
VKRAAICGTDVHIYNWDEWSQRTVPTPMVTGHEYSGVVEAVGDGV-KGFQVGDRVTGEGH
IVCGHCRNCRGGRQHLCHNTVGVGVNRPGAFAELFTLPATNAFKL-PEEISDDMASIMDP
LGNAVHCCL-SFDLVGEDVLITGAGPIGIMAAAICRHLGARFVVITDVNEYRLGLARACG
-ADLAINVGGANAD----DLL-KSAM-TDLGMLEGFDVGLEMSGHGSALRNMLNNMAHGG
KLAILGIPAEPF-PIDMDK-LVFKGLTVKGIYGREMYETWYKMRNMLIGG----LSKRL-
---APIITHNLK-LEQYKEGFEIMRSGQSGKVILEF----------------
>tr|A0NML2|A0NML2_9RHOB L-threonine 3-dehydrogenase OS=Labrenzia aggregata IAM 12614 GN=tdh PE=3 SV=1
------------------------------------------------------------
-------------------------MKALSKSEPREGLWMT-RAPVPE---IGPDDVLIK
IHKTGICGTDIHIWNWDDWAAKTVPVPMITGHEFAGEIVEIGKNV-TDLEIGQRCSGEGH
LIGRHSRQSRAGKFHLDPETRGIGVNEQGAFAEYLRLPAFNVVLL-PDEIDDEIGAILDP
LGNAVHTAL-SFDLVGEDVLITGAGPIGIMAAAVARHVGARNVVITDINQARLDLATKVA
-DVVPVNVAR--------EDL-KGIE-KKLGMKEGFDVGLEMSGSQVALDQMVENLVMGG
RIALLGIPPGKS-PVDWSR-IVFKAITIKGVYGREIFETWYKMIAMLQNG----LD--V-
---RNVITHRFG-VDDFEKGFAAMKSGEAGKVVLSWT---------------
>tr|A0Z8L6|A0Z8L6_9GAMM L-threonine 3-dehydrogenase OS=marine gamma proteobacterium HTCC2080 GN=tdh PE=3 SV=1
------------------------------------------------------------
-------------------------MKALVKKRAEEGLWLE-DVPIPA---IGGNDVLIK
VHKTAICGTDVHIYNWDAWAQKTIPVPMVSGHEFAGEIVELGSNV-TGLQVGDIVSGEGH
VVCGRCRNCLAGRLHLCPNTMGVGVNRDGAFAEYLAIPATNVFRP-NVYIPTDLLSIFDP
YGNAVHTAL-SFNMVGEDVIITGAGPIGIMAAMVAGHCGARNVILTDVNEYRLDLAKRIV
PKVQPINVSK--------QEISRNFM-ESLGILEGFDVCLEMSGSPVAFQDVLSKMINGG
SIAMLGLMPDDT-GIAWTD-VVFKGLNIKGIYGREMYETWYKMVMMVQSG----LP--I-
---DRIITHRLH-YTEFQEGFDIMRSGQSGKIILNWKD--------------
>tr|A3S8L3|A3S8L3_9RHOB L-threonine 3-dehydrogenase OS=Sulfitobacter sp. EE-36 GN=tdh PE=3 SV=1
------------------------------------------------------------
---------MS------------NEMKALCKSEPREGLWMT-RAPVPE---IGPDDVLIK
INKTGICGTDIHIWNWDEWAQNTVPVPLITGHEFAGEIVELGRNV-TDLTIGQRCSGEGH
LIGKTSRQSRSGKFHLDPATRGIGVNEQGAFAQYLRLPAFNVVPL-PDTISDDIGAILDP
LGNAVHTAL-SFDLVGEDVLITGAGPIGIMAAAVARHVGARHVVITDVNPARLELAAKVA
-DVVPVDVRH--------EDL-ADVI-ARLKMKQGFDVGMEMSGNQVALDQMVEAMTMGG
RIAMLGIPPGKS-PVDWSR-IVFKAITVKGVYGREIFETWYKMIAMLENG----LD--V-
---SEIITHRFD-VDDFQTGFATMKSGASGKVVLDWTGA-------------
>tr|A3SII6|A3SII6_9RHOB L-threonine 3-dehydrogenase OS=Roseovarius nubinhibens ISM GN=tdh PE=3 SV=1
------------------------------------------------------------
-------------------------MKALVKSRPEPGLWME-HVPVPE---PGDDEVLIK
VRKSAICGTDVHIWKWDEWSAKTVPVPMVVGHEFCGEIVDTGRAA-IKYKIGQRVAGEGH
VVCGTCRNCRAGRGHLCRNTLGVGVNRPGSFAEYLCIPESNVVPI-PDDIPDEIAAIFDP
FGNAVHTAL-SFDLVGEDVLVTGAGPIGIMGALVAQKAGARKVVITDISPYRIALAQKLG
-VQHVVNAAE--------ENL-KDVM-ARLGMTEGFDVGLEMSGAAPAMRDMIDKMNNGG
KIALLGIAPTEF-AVDWNK-IIFKMLNVKGIYGREMYETWYKMIALVQSG----LD--L-
---TPLITHRIG-IDAFEDGFAAMLSGEAGKVVMDWG---------------
>tr|A3TI21|A3TI21_9MICO L-threonine 3-dehydrogenase OS=Janibacter sp. HTCC2649 GN=tdh PE=3 SV=1
------------------------------------------------------------
---------MM------------GAVRALVKTEAGPGLQFI-DVPEPT---CGDADVKIR
VLRAGLCGTDLHLEQWDDWAASVVKAPMTIGHEFYGEVVETGALV-DHIKVGDRVSGEGH
LICGNCRNCRAGRRHLCIKTVGVGVNRDGAFADYVVIPAMNAWVQ-PADLDPDLGAIFDP
LGNATHTAL-QWPVIGEDVVVTGAGPIGVMAVAIARHAGARRIAVTDMSDERLALAKVAG
-ADLCVNVGRG-------ENL-EWAQ-KQLGMLEGFDIGLEMSGAPKAVEDMLANLNHGA
RVAMLGLPKDPY-PIDWGR-VITHMITIRGIYGREMFETWYLMGSMLATS----AE--LR
DAVQSVITHRFP-AEEWAKGFEVARSGQCGKVVLDWS---------------
>tr|A3UC73|A3UC73_9RHOB L-threonine 3-dehydrogenase OS=Oceanicaulis alexandrii HTCC2633 GN=tdh PE=3 SV=1
------------------------------------------------------------
-------------------------MKALVKAKAEEGLWLQ-EVDKPV---VGPDDVLIR
VHNTAICGTDVHIYNWDSWAQKNVPVPMVVGHEFGGVIEEVGADV-TRVSPGMRVSGEGH
VVGQKSRAVRAGRFHLDPDTKGIGVNMPGAFAEYLVIPAFNVVPL-PDEVAMEQAAFLDP
LGNAVHTAT-AFDLVGEDVLITGAGPIGIMAAAVARHCGARHIAVTDINPDRLALLEKVC
PTAVPVNTTK--------DDL-KDVR-ARLKMTEGFDVGLEMSGAEPAFTQMVENMVMGG
KIAMLGLPGKPF-NLDMGS-LIMRAITFKGIYGREMFETWHKMLAMLQSG----LD--V-
---SQLITHRLP-ATDFQTGFDAMRSGKAGKVILDWTQV-------------
>tr|A3VUW3|A3VUW3_9PROT Threonine 3-dehydrogenase OS=Parvularcula bermudensis HTCC2503 GN=PB2503_12714 PE=3 SV=1
------------------------------------------------------------
-------------------------MKALVKAHAEPGIWLQ-TVPEPE---IGATDVLIK
VKKTAICGTDIHIYEWDDWAQSTIPVPLTIGHEFMGEVVAVGSDV-TNVALGDRVSAEGH
ITCGVCRNCRAGKRHLCRNALGLGVSRAGAFAEFVAVPAFNIYHL-PDAVSDELGAIFDP
FGNAVHTAL-SYDLVGEDVLITGAGPIGAMAAAIARFVGARHIVVTDINDFRLDLAAQMG
-ATRTVNIGR--------EAL-PDVM-AELGMTEGFDVGLEMSGAAAGFRDMLDTMNHGG
KIALLGLLPKGT-GIDWSK-VIFKGLDLKGIYGRRLFETWYKMGALTQSG----LD--L-
---SPIITHRLP-IEDFENGFEIMRSGRSGKIVLEWP---------------
>tr|A3XDG7|A3XDG7_9RHOB L-threonine 3-dehydrogenase OS=Roseobacter sp. MED193 GN=tdh PE=3 SV=1
----------M-------------------------------------------------
--------TRP------------NTMKALEKSHPKEGLWMV-QAPVPE---IGPDEVLIK
INKTGICGTDVHIWNWDAWAQKTVPVPLITGHEFAGEIVELGRNV-TDLEIGQRCSGEGH
LIGHHSRQSRAGKFHLDPETRGIGVNEQGAFAQYLALPAFNVVPL-PDDIPDDIGAILDP
LGNAVHTAL-SFDLVGEDVLVTGAGPIGIMAAAVARHAGARHVAITDVNSGRLELAAQVA
-NVRPVNVAT--------EDL-NDVI-AELGMSQGFDVGLEMSGNQRALDQMVEALVMGG
RIALLGIPPGKS-PVDWSR-IVFKALTLKGVYGREIFETWYKMIAMLQNG----LD--V-
---SPVITHQFG-VDDFAEGFAAMKSGNSGKVVLNWNQST------------
>tr|A3YHC4|A3YHC4_9GAMM L-threonine 3-dehydrogenase OS=Marinomonas sp. MED121 GN=tdh PE=3 SV=1
------------------------------------------------------------
-------------------------MKTLAKTQNTPGIWMT-ESERPQ---CGHNDVLIK
IKKTAICGTDMHIYHWDEWAQGTIPVPMTVGHEFVGEIAEVGPEV-SGFTIGDRVSGEGH
ITCGHCRNCRAGRRHLCRETIGVGVNRSGAFAEYLVIPASNAFKI-PDGVSDDMASILDP
FGNAVHTAL-SFDLVGEDVLITGAGPIGAMAAAICRHVGARNVVITDVNDYRLSLAKELG
-ATRTVNVTK--------ETL-SEVM-LDLGMTEGFDVGLEMSGNGQALNGMLEVLNHGG
NIAMLGIPSKDT-VIDWNQ-VIFKGLNIKGIYGREMFETWYKMVAMLQSG----LD--I-
---SPIITHHFK-INDFQAGFDAMASGKSGKIILDWQ---------------
>tr|A4AA73|A4AA73_9GAMM L-threonine 3-dehydrogenase OS=Congregibacter litoralis KT71 GN=KT71_11845 PE=3 SV=1
------------------------------------------------------------
-------------------------MRALVKKEAAKGLWLE-DVPQPE---PGINDVLIK
VRRTAICGTDMHIYNWDDWAQRTIPVPMVVGHEFVGEIVDVGSNV-NDFKPGQIVSGEGH
VVCGRCRNCMAGRRHLCNDNSGIGVDRPGAFAEYLTLPMSNVWEH-APGIDLDVAALFDP
LGNAVHTAL-QFDLLGEDVLITGAGPIGSMAAAVCRHAGARHIVITDVIDERLALAAKLG
-ATRTVNVAN--------ESL-VDVQ-EELGMREGFDVGLEMSGNPQALNDQISHLCHGG
KIAMLGIPSENT-AIDWSR-VIFNMLTLKGIYGREMYETWYKMSVMIQTG----LD--I-
---SPVITHRMP-YSDYETGFAAMNDGSASKVVLNWDD--------------
>tr|A4AJ24|A4AJ24_9ACTN L-threonine 3-dehydrogenase OS=marine actinobacterium PHSC20C1 GN=tdh PE=3 SV=1
------------------------------------------------------------
-------------------------MKALYKDKAGPGLILT-ERPEPT---PGRGEVKIR
VARTGICGTDLHIESWDAWAAGAINAPLIPGHEFSGHIVELGEGV-TSVAVGALVSGEGH
VVCGHCRNCRAGRRHLCKFTSSIGVNRDGAFAEFVVIPEQNVWAH-PTDIDPELAAIFDP
LGNAVHTAL-SFPMVGEDVIITGAGPIGLMAAKVARHIGARHIVMTDVNEERLQLARDMG
-VSLAINVSK--------MRI-AEAQ-AELGMVEGFDIGLEMSGHATALPEMIDNMNQGG
RIAMLGLPAEPI-SIDWAT-VVTHMITIKGIYGREMFETWYAMNAMVHTG----LD--V-
---SAVITDRFP-ADRWEEAFATARKGNSGKVIIDWS---------------
>tr|A4BBV5|A4BBV5_9GAMM L-threonine 3-dehydrogenase OS=Reinekea sp. MED297 GN=tdh PE=3 SV=1
------------------------------------------------------------
-------------------------MKALAKLKAEPGIWMT-DAPEPE---VGHNDLLIK
IRKTAICGTDVHIYNWDHWSQENVPLGLVTGHEYAGEVVGMGQEV-QGFKVGDRVSGEGH
ITCGHCRNCRAGRRHLCRNTQGVGVNRAGAFAEYLVIPAFNAFKL-PDEVTDDMASIFDP
FGNAVHTAL-SFNLVAEDVLITGAGPIGIMAASVAKHVGARNIVITDVNDYRLGLASQMG
-ATRTVNVAQ--------ERL-EDVM-QQLGMAEGFDVGLEMSGVPSAFRSMLKAMNHGG
KVALLGIPPEQM-GIDWND-IIFKGLELKGIYGREMFETWYKMAGLIQSG----LD--L-
---NPIITHHFS-VDDYQQGFDIMRSGQSGKVILEW----------------
>tr|A4ETV4|A4ETV4_9RHOB L-threonine 3-dehydrogenase OS=Roseobacter sp. SK209-2-6 GN=tdh PE=3 SV=1
------------------------------------------------------------
----MTSWAKP------------NSMKALEKSHPKEGLWMV-QAPVPE---IGPDEVLIK
VNKTGICGTDIHIWNWDEWAAGTVPVPMITGHEFAGEIVELGKDV-TGLSIGQRCSGEGH
LIEHDSRQSRAGKFHLDPGTRGIGVNEQGAFAQYLRLPAFNVVPL-PDDIPDEIGAILDP
LGNAVHTAL-SFELLGEDVLITGAGPIGIMAAAVARHASARNVVITDVNPDRLALAEKVA
-DVRTVNVAQ--------EDL-NDVI-SELGMSQGFDVGLEMSGNQAALDQMVEALVMGG
KIALLGIPPGKS-PVDWSR-IVFKAITLKGVYGREMFETWYKMIAMLQNG----LD--V-
---SRVITHRFA-VNEFEQGFAAMKSGSSGKVVLDWS---------------
>tr|A6CFH6|A6CFH6_9PLAN L-threonine 3-dehydrogenase OS=Planctomyces maris DSM 8797 GN=tdh PE=3 SV=1
------------------------------------------------------------
-------------------------MKALVKKESKPGLWLE-DVPVPT---IGINDVLIK
VDRTGICGTDVHIYKWDDWAQKTIPVPMVVGHEFVGEIVEVGSNV-VDYTPGEIVSGEGH
VVCGRCRNCFAGRRHLCAHTRGVGVNRPGAFAEYISLPMTNIWHH-EDSINRDVASIFDP
FGNAVHTAL-SFDVLGEDVLITGAGPIGVMAAAVVKHAGARHVVVTDVNPYRLDLARKMG
-ATLALDVRE--------NTI-ADAQ-QQLGMTEGFDVGLEMSGNPQAFRDMLNNMCHGG
KIAMLGIPEKEI-AIDWNV-VVFNMLTIKGIYGREMYETWYKMTVMLQSG----LD--L-
---SPIITHRFH-ASEFEAGFDVMMSGQSGKVILDWNNI-------------
>tr|A6E4R9|A6E4R9_9RHOB L-threonine 3-dehydrogenase OS=Roseovarius sp. TM1035 GN=tdh PE=3 SV=1
------------------------------------------------------------
---------MQ------------NEMKALVKAKAEPGLWME-YVPVPE---VGPSDVLIK
VRKSAICGTDVHIWKWDEFSARTVPVPMVVGHEFVGEIVDTGPAA-VKYRIGQRVSGEGH
IVCGTCRNCRAGRGHLCRNTKGVGVHRPGSFAEYLCIPESNVVPI-PEDIPDEIAAIFDP
FGNAVHTAL-SFDLVGEDVLVTGAGPIGIMGALVAQKVGARKVVITDINPYRLDLAQRMG
-VQHVVDVGK--------EHL-RDVM-ADIGMTEGFDVGLEMSGAAPAMQQMIARMNNGG
KLALLGIAPTEF-AVDWNA-VIFKMLHIKGIYGREMYETWYKMIALVQSG----LD--V-
---SGLITHRIG-IDDFEQGFAAMISGNSGKVVMDW----------------
>tr|A6F7W4|A6F7W4_9GAMM L-threonine 3-dehydrogenase OS=Moritella sp. PE36 GN=tdh PE=3 SV=1
------------------------------------------------------------
-------------------------MKALAKLKPEQGIWMT-DVEKPT---LGHNDLLIK
IRKTAICGTDIHIYNWDEWSQKTIPVPMVVGHEYVGEVVGIGQEV-RGFTLGDRVSGEGH
ITCGHCRNCRAGRTHLCRNTIGVGVNREGAFAEYLVIPAFNAFKL-PDDISDDMAAIFDP
FGNAVHTAL-SFDVVGEDVLITGAGPIGIMAAAVCKHVGARNVVITDVNEFRLDLARKMG
-VTRAVNVTT--------ESL-TDVM-DELKMTEGFDVGLEMSGVPSAFRDMLDKMNHGG
KIAMLGIPPNDM-SIEWGN-VIFKGLVIKGIYGREMFETWYKMAALIQSG----LD--L-
---TPIITHHFP-IDQFQEGFDIMRSGMSGKVILDWE---------------
>tr|A8DR53|A8DR53_9BACT L-threonine 3-dehydrogenase OS=uncultured bacterium PE=3 SV=1
------------------------------------------------------------
-------------------------MKALVKKEAAPGLSLE-EWPDPE---IGINDVLIK
VKRTAICGTDLHIYNWDAWAEKTIPVPMVIGHEFVGEVAAVGTNV-IDFTLGQVVSGEGH
VVCGRCRNCMAGKRHLCACTSGVGVNRPGAFAEYLSLPMSNVWVH-RPEIDLDVATLFDP
LGNAVHTAL-QYDLLGEDVLITGAGPIGIMAAAVCRHAGARHVVVTDIIPGRLTLAEKLG
-ATCTVDVSR--------EKI-GSVQ-RQLGMSEGFDVGLEMSGSPAAFEEMLANMKHGG
KIAMLGIPDKNM-TVDWNT-VIFNMLTLKGIYGREMYETWYKMAVMVESG----LD--I-
---TPVITHRLH-YTEFAEGFTAMQAGDACKVILNWES--------------
>tr|A8VT75|A8VT75_9BACI DbpA, RNA-binding domain protein OS=Bacillus selenitireducens MLS10 GN=BselDRAFT_0702 PE=3 SV=1
------------------------------------------------------------
---------MR------------KEMKALVKHRSGHGAEMQ-MVPIPE---IGPKEVLIE
VKAASICGTDVHIYEWDRWAESRVKPPYVFGHEFSGVVKEVGDLV-TNVKQGDHVSAETH
IVCGHCPQCMTGKAHICQDTKIIGVDRDGCFAEYVSLPAENLWVN-DPDLPFEEASIQEP
FGNAVHTVL-EGEVSGKTVAVIGCGPIGLMAVGIAKASGASSVIAFDLNPYRLELAGQMG
-ADHLIHSGE--------QDP-LDEV-DKLTSGNGVDVVCEMSGHPVAMNQGFKMATNGG
RVAVLSLPSKPV-EIDVTNDIVFKGLTVQGITGRKMFQTWQQTAGLLRSGR---VD--V-
---TPMMTHTFP-LEEFEKGFDLMIEGNCGKVVLI---------P-------
>tr|A9FGS1|A9FGS1_9RHOB L-threonine 3-dehydrogenase OS=Phaeobacter gallaeciensis 2.10 GN=tdh PE=4 SV=1
----------M-------------------------------------------------
--------SRP------------NTMKALEKSRPEEGLWMV-QAPVPE---IGPDEVLIK
IRTTGICGTDIHIWNWDEWASHTVPVPMITGHEFAGEIVEVGRNV-TDLTIGQRCSGEGH
LIQTDSRQSRAGKFHLDPGTRGIGVNEQGAFAQYLKLPAFNVVPL-PEDIPDEIGAILDP
LGNAVHTAL-SFDLLGEDVLITGAGPIGVMAAAVARHAGARHVVITDINPDRLALAEHVV
PAVRAVNVAE--------DDL-QDVV-RELGLKQGFDVGLEMSGSQAALDQMVEALVMGG
KIALLGIPPGKS-PVDWSR-IVFKAITIKGVYGREMFETWYKMIAMLQNG----LD--V-
---SRVITHRFD-VEDFAEGFAAMKSGRSGKVVLRWP---------------
>tr|A9H903|A9H903_9RHOB L-threonine 3-dehydrogenase OS=Roseobacter litoralis Och 149 GN=tdh PE=4 SV=1
------------------------------------------------------------
---------MS------------NGMKALSKLHAREGIWMT-HAPVPE---IGPDDVLIK
INKTGICGTDIHIWNWDEWAAGTVPVPMITGHEFAGEIVEVGRNV-TDLSIGQRCSGEGH
LIGKTSRQSRAGKFHLDPATRGIGVNEQGAFAQFLKLPVFNVVPL-PDDISDDIGAILDP
LGNAVHTAL-SFDLIGEDVLVTGAGPIGIMAAAVARHAGARHVVITDVNADRLALASQVA
-DVVPVNVAQ--------DDL-KQTI-ADLGMKQGFDVGLEMSGNQQALDQMVDAMTMGG
RIAMLGIPPGKS-PVDWSR-IVFNAITIKGVYGREIFETWYKMIAMLQNG----LD--V-
---TKVITHRFS-ANDYEAGFAAMKSGKSGKVVLDWASL-------------
>tr|B0NDP3|B0NDP3_EUBSP Putative uncharacterized protein OS=Clostridium scindens ATCC 35704 GN=CLOSCI_01571 PE=3 SV=1
------------------------------------------------------------
----MVEIKND------------GMMWALVKEKPEEGLWMK-RVPIPE---VGPNDVKIK
IHKTAICGTDVHIYQWNDWAQHTIPIGLTAGHEYVGEIVEVGDGV-QGFKIGDLVSGEGH
ITCGKCRNCLEGHKENCKDAKGVGVNRNGAFAEYLVIPSSNVWPC-NPAIPEEMYAIFDP
FGNATHTAL-SYEVLGEDVLIAGAGPIGIMAAAIVKFSGARHVVVTDLNDYRLDLAKKLG
-ATRTVNLKE--------EKL-ADVM-KEIGMTEGFDVGLEMSGSQAGLADMIHNMKHGG
KIALLGLQRTDA-TVDLET-VIFNGLNLRGIYGRKVWDTWYKMSTMLQAG----LD--I-
---SDIITHRFD-IKDYEKGFEAMISGMSGKVILDWAHVND-----------
>tr|B2ECX4|B2ECX4_9BACT L-threonine 3-dehydrogenase OS=bacterium Ellin514 GN=CflavDRAFT_0193 PE=4 SV=1
------------------------------------------------------------
-------------------------MKALVKGKAEPGLWLQ-DVPMPQ---VGINDVLIK
VDRTGICGTDVHIYKWDNWAQKTIPVPMVVGHEFVGEIVEVGANV-KDFFPGEVVSGEGH
VVCGHCRNCLAGRRHLCADTKGIGVNRPGAFAEYLVLPMTNVWHH-NPSIDRDVAAIFDP
FGNAVHTAL-SFPVLGEDVLITGAGPIGIMAAAVVKHAGARFVVITDVNPYRLELARKMG
-VTLAINPRE--------TSL-GKVQ-KKLGMVEGFDVGLEMSGNADAFRDMIAHMSHGG
KIAMLGIPEKEI-AVDWNT-VVFSMLTIKGIYGREMYETWYKMTVMLQSG----LD--I-
---SPVITHRFH-YTEFQKGFDAMLSGQSGKVILDWKSA-------------
>tr|B2PVA2|B2PVA2_PROST Putative uncharacterized protein OS=Providencia stuartii ATCC 25827 GN=PROSTU_00479 PE=4 SV=1
------------------------------------------------------------
-------------------------MKALSKLKAEPGIWMT-EVPKPE---LGHNDVMIK
IRKTAICGTDVHIYNWDEWSQKTIPVPMVVGHEYIGEIVEIGQEV-KGFKIGDRVSGEGH
ITCGHCRNCRGGRTHLCRNTIGVGVNRPGCFAQYLVLPAFNAFKI-PDNIPDEIAAIFDP
FGNAVHTAL-SFDLVGEDVLVSGAGPIGIMAAAVCRHVGARHVVITDINDYRLELAKKMG
-VTRAVNVGR--------ENL-KDVM-KELGMQEGFDVALEVSGSPAAFHSMLDTMNHGG
HIALLGIPSSEM-AIDWSK-VIFKGLFIKGIYGREMFETWYKMATLIQSG----LD--L-
---SPIITHQFS-IDDFQKGFDVMRSGQSGKVILNWD---------------
>tr|B2QE95|B2QE95_9BACL L-threonine 3-dehydrogenase OS=Exiguobacterium sp. AT1b GN=EAT1bDRAFT_2369 PE=4 SV=1
------------------------------------------------------------
---------MEQLVSTKETESTTPVMKAIQKHTAGFGAKLV-DVPVPT---PGPGEVLIQ
VKATSICGTDVHIYEWDEWSQSRVKPPYVFGHEFSGEVVALGEGT-KRIKVGQAVSAETH
IVCHQCKQCLRGQYHICKNTKIIGVDTQGCFAEYVVMPEENLWVN-PESMPAKLASIQEP
LGNAVHTVL-ASDVSAKSVAIVGCGPIGLMAVGVAKAAGASLVYAIDVNPYRLKLAEAMG
-ADVVINSLE--------ENP-LELI-ERETDGDGIDVVCEMSGHPIAIDQAFKMVTAGG
DVNVLSLPARPV-AIDLTRDVVFKGVRVQGITGRKMYETWSQVSTMLATGQ---LN--V-
---EPIITHVFK-LEEFEKGFELMRAGKCGKVVLI---------P-------
>tr|B3JZ01|B3JZ01_9DELT L-threonine 3-dehydrogenase OS=Geobacter sp. M21 GN=GM21DRAFT_2796 PE=4 SV=1
------------------------------------------------------------
---------MP------------KTMQALVKKYPKPGLWLD-EVPVPE---VGINDVLIK
VHKTAVCGTDLHIWDWNDWARKTIPVPMVVGHEFVGRVAAMGSNV-ADLNIGDIVSGEGH
IVCGRCRNCLAGRRHLCKDTNGVGVNRAGAFAEYICIPVTNVWHA-DPTIPMEILGIFDP
FGNATHTTL-AFPILGEDVLITGAGPIGIMATAIARHAGARYIVVTDLNQYRLDLAKKMG
-ATVALNVRE--------GTL-AQVR-QQLGMKEGFDVGLEMSGNGDAFKEMLSNMCHGG
KIAMLGLPSADI-SIDWNQ-VIFNMLTIKGIYGREMYETWYLMQSLIKIG----LD--L-
---SPVITHRMH-YTQFEEAFRVMSTGNAGKVMLNWVEE-------------
>tr|B4ADQ9|B4ADQ9_BACPU L-threonine 3-dehydrogenase OS=Bacillus pumilus ATCC 7061 GN=tdh PE=4 SV=1
------------------------------------------------------------
---------MC------------GTMKAIVKKESAYGAVLM-EMPIPE---INDHEVLIQ
VKATSICGTDVHIYNWDDWAKGRVKAPYIFGHEFTGEVVKTGKQV-SRAKVGDFVSAETH
VVCNQCSMCLTGQQHLCNETKILGVDIDGCFAEYVKVPEQNVWHN-PAQMPVELASIQEP
LGNAVHTVL-HTPVSGKSVAIFGCGPIGLMAIAVAKASGAVQVFAVDQNEYRLNLAREMG
-ADHIVDIGK--------DDP-VEVI-KQFTRMEGADVICEMSGHPVAINQALEACANGG
KINILSLPERPV-TIDITNQIVFRGLTVQGITGRKMFETWRQVSELLRTNT---ID--V-
---KPVVTHTLP-FEQFEKGFELMRNGMCGKVVLMMPSNQRGKKG-------
>tr|B4D592|B4D592_9BACT L-threonine 3-dehydrogenase OS=Chthoniobacter flavus Ellin428 GN=CfE428DRAFT_4081 PE=4 SV=1
------------------------------------------------------------
-------------------------MKALVKAKSEPGLWLQ-DVPEPQ---CGINDVLIR
VDRTGICGTDLHIYKWDAWAQKTIPVPMVVGHEFVGEIVQVGENV-SDFFPGEIVSGEGH
VVCGRCRNCLAGRRHLCAHTVGVGVNRPGAFAEYLSLPMTNVWHH-RPGIDLDVASIFDP
LGNAVHTAL-SFDVLGEDVLITGAGPIGLMAAAVVRHAGARYVVITDVNEHRLELAKKMG
-VDVALNVTN--------GSL-AEVQ-KQLQMAEGFDVGLEMSGNPAAFRSMIDNMAHGG
KIAMLGIPSEDI-AIDWNK-VVFNMLTIKGIYGREMYETWYKMSVMLQSG----LD--I-
---SPVITHRFG-ADEFEKGFAAMKSGESGKVILDWKVFR------------
>tr|B4VBD3|B4VBD3_9ACTO L-threonine 3-dehydrogenase OS=Streptomyces sp. Mg1 GN=SSAG_04767 PE=4 SV=1
------------------------------------------------------------
-------------------------MKALVKHKAEPGLWLM-DVPEPE---YGPGDVLIK
VLRTGICGTDLHIRAWDGWAQGAVKTPLVLGHEFVGEVAALGADV-QDIEIGALVSGEGH
LVCGKCRNCLAGRRHLCRSTIGLGVGRDGAFAEYVVLPAQNVWVH-RTAVDLDVAAIFDP
FGNAVHTAL-SFPLVGEDVLITGAGPIGIMAAAVAKHAGARNVVITDVSPERLEIARKAG
-ATLAVDVRN--------TTI-ADAQ-ARLGLREGFDIGLEMSGRAEAMQDMIANMTHGG
RIAMLGLPAQDF-PVDWAK-VVTSMLTIKGIYGREMFETWYAMTVLLEGG----LD--L-
---SPVITGRYA-HTEFEAAFDEASTARSGKIILDWTA--------------
>tr|B4WAR4|B4WAR4_9CAUL Alcohol dehydrogenase GroES-like domain family OS=Brevundimonas sp. BAL3 GN=BBAL3_22 PE=4 SV=1
------------------------------------------------------------
---------MT------------DTMKALAKTAPGVGLELI-DAPIPE---AGPEDVLIR
VHRTAVCGTDIHIWNWDEWSQKNVPTPMITGHEFAGEIVAVGKDVDRPLKIGQRVSAEGH
VIDLNSEAARAGHFHLDPKTRGIGVNRQGAFAEFVVAPAFNVIEL-PDDVPYEIGSILDP
FGNAVHTAQ-QFDLLGEDVLVTGAGPIGMMAAAVARHAGARTVVLTDINDFRLELAQKVA
PGVRTVNTTK--------EDI-HDVM-KELGLKVGFDVALEMSGSPIAFRQCVDTLIMGG
GMAMLGIPGKPM-ETDWGA-IILKALTIKGVYGREMFTTWRKMLGLLKAG----LD--L-
---SPLITHRLD-YADYREGFEAMKSGQSGKVVLNWDKAA------------
>tr|B5GFH0|B5GFH0_9ACTO L-threonine 3-dehydrogenase OS=Streptomyces sp. SPB74 GN=SSBG_03078 PE=4 SV=1
------------------------------------------------------------
-------------------------MKALVKEKAAPGLSLV-EVPEPE---AGPGDVLIK
VLRTGICGTDLHIRAWDGWAQQAVSAPLVVGHEFFGEVVSTGRDV-SGIAVGDLVSGEGH
LVCGTCRNCLAGRRHLCRATVGLGVGRDGCFAEYVVLPASNVWVH-RNPVDLDIAAIFDP
FGNAVHTAL-SFPLVGEDVLITGAGPIGLMAAAVAKHAGARNVAVTDVSEARLALARKVG
-ADLALDVSS--------ASI-ADGQ-RLLGLREGFDVGLEMSGNPAAMRDMLANMTHGG
KIAMLGLPAQEF-AVDWAR-VVTSMITIKGIYGREMFETWYAMSVLLEGG----LD--L-
---SPVITGRYP-AAEFEAAFEDAASGHGGKVVMDWTA--------------
>tr|B5HIJ7|B5HIJ7_STRPR L-threonine 3-dehydrogenase OS=Streptomyces pristinaespiralis ATCC 25486 GN=SSDG_04983 PE=4 SV=1
------------------------------------------------------------
-------------------------MKALVKQHAEPGLWLM-DVPEPE---TGPGDVLIK
VLRTGICGTDLHIRSWDGWAQQAVTTPRVLGHEFVGEVAAIGADV-QDIAVGDIVSGEGH
LVCGKCRNCLAGRRHLCRSTIGLGVGRDGAFAEYVALPASNVWVH-RTKVDLDVAAIFDP
FGNAVHTAL-SFPLVGEDVLITGAGPIGIMAAAVARHAGARNVVITDVSESRLALARKVG
-ATLAVNVAE--------TDI-AAAQ-RQLGLKEGFDIGLEMSGRPEAVRDMVDNMTHGG
RIAMLGLPAQEF-AVDWSK-IVTSMITIKGIYGREMFETWYAMTVLLEGG----LD--L-
---SPVITGSYG-YQDFDAAFDEAATARSGKIILDWTV--------------
>tr|B5JCQ6|B5JCQ6_9BACT L-threonine 3-dehydrogenase OS=Verrucomicrobiae bacterium DG1235 GN=VDG1235_3720 PE=4 SV=1
------------------------------------------------------------
-------------------------MKGLVKSYARRGLWLE-DVPKPE---FGINDVLIR
VIRTGVCGTDLHIYVWDDWAQKTIPVPMVVGHEFVGEIVALGSNV-FDFKLGDVVSGEGH
VVCGRCRNCMAGRRHLCAHVKGIGVNRAGAFAEYIVLPMTNVWLH-HEGVDLDVASIFDP
FGNAVHTAL-SFPLLGEDVLITGAGPIGIIATAVARHAGARYIVVSDLNEYRLDLARKMG
-ATVAFNAKE--------RDL-ASIQ-KELDMQEGFDVGLEMSGNPNAFKDMVNNLCHGG
KVAMLGIPSGPM-GIDWNH-VVFNMLTIKGIYGREMYETWYKMTVMLQSG----LD--I-
---KPVITHRFH-YTEFEKAFEVMESGQSGKVILNWD---------------
>tr|B6BTJ1|B6BTJ1_9PROT L-threonine 3-dehydrogenase OS=beta proteobacterium KB13 GN=tdh PE=4 SV=1
------------------------------------------------------------
-------------------------MKALVKAKAEEGIWLQ-DMPEPE---CGNNDVIVK
IHKTAICGTDIHIYNWDEWAQKTIPVPMITGHEYAGEIVEVGQNV-TDLSVGDIVSGEGH
ITCGRCRNCLAGRIHLCPNTIGVGVNRTGAFAEFVSIPAKNIFKP-SREISTDLLSVFDP
YGNAVHTAL-SFNMVGEDVLITGAGPIGSMAALVAKHAGARNIVITDMNQFRLDLIKKIL
PEVITINVSK--------EKITKEMM-AKLGIFEGFDVGLEMSGSPQAFSGMLDLMINGG
NIAMLAIMPAGS-GIDWDM-VVFKGLTIKGIYGREIFETWYKGSMMVQSG----LP--L-
---EKIITHRFS-YEDFQEGFDVMRSGNSGKVILNWI---------------
>tr|B6FFQ1|B6FFQ1_9ENTR Putative uncharacterized protein OS=Enterobacter cancerogenus ATCC 35316 GN=ENTCAN_03582 PE=4 SV=1
------------------------------------------------------------
-------------------------MKALSKLKAEEGIWMT-DVPEPE---VGHNDLLIK
IRKTAICGTDVHIYNWDQWSQNTIPVPMVVGHEYVGEVVGIGQEV-KGFKIGDRVSGEGH
ITCGHCRNCRGGRTHLCRNTVGVGVNRPGCFAEYLVIPAFNAFKI-PDNISDDLASIFDP
FGNAVHTAL-SFDLVGEDVLVSGAGPIGIMAAAVAKHVGARNVVITDVNEYRLSLARKMG
-VTRAVDVSK--------ENL-NDVM-AELGMTEGFDVGLEMSGAPPAFRTMLDTMNHGG
RIAMLGIPPSDM-SIDWNK-VIFKGLFIKGIYGREMFETWYKMAALIQSG----LD--L-
---TPIITHHFS-VDEFQKGFDAMRSGQSGKVILSWDK--------------
>tr|B6YL24|B6YL24_9BACT L-threonine 3-dehydrogenase OS=Thermotogales bacterium TBF 19.5.1 GN=KoleDRAFT_1024 PE=4 SV=1
------------------------------------------------------------
---------MK------------KTMKAIVKETCGPGFSLK-EVPVPE--ELGPNEVLVK
VDKASICGTDVHIYEWNEWSQQRIKPPQIAGHEFTGEVIEVGENV-SMVSVGDRVVSETH
IPCMKCLQCKTGKMHICRDMEILGVDRDGVFAKYVKVPEIVLWKV-DKGIPAEYASIMEP
FGNAVHTAL-VTDLTGKNVLITGAGPIGVMAAAVAKASGAARVIVTELKDFRKSLAKKMG
-ADVVLDPRE--------IDV-PSKV-KELTEGNGVDVLLEMSGNVNALVQGLQSITNGG
VVSLLGVFPGSI-SFDINSLIIFKGLTVFGITGRKMFETWQIATQLLKNNV---VD--L-
---SPIVTHIVK-MEDWEKGFEAMMSGSSGKVIIDISEGV------------
>tr|B7DGJ1|B7DGJ1_DESSA L-threonine 3-dehydrogenase OS=Desulfovibrio salexigens DSM 2638 GN=DesalDRAFT_2032 PE=4 SV=1
------------------------------------------------------------
----------M------------STMKALVKSKAEEGIWME-EVPVPE---CGHNDVLIK
VKKTAICGTDIHIYNWDSWAQQTIPVPMVVGHEFVGTIEKMGGEV-QGLALGDRVSAEGH
VTCGHCRNCRAGKRHLCRNTIGVGVNRPGCFAEYVCVPAVNVFKL-NDAITDDVASIFDP
LGNAVHTAL-SFDLVGEDVLITGAGPIGMMAVAVARHAGARHVVITDINDYRLDLAGKMG
-ATRTVNVTK--------EKL-EDVM-NELGMTEGFDVGLEMSGSPAAFGEMLDKMNHGG
NIALLGILPDNT-AIDWNQ-VVFKGLKLKGIYGREMFETWYKMASMLQSS----LD--V-
---TPAITHHFK-IDDFQKGFDVMRSGQSGKVILDWTK--------------
>tr|B7ID59|B7ID59_9THEM L-threonine 3-dehydrogenase OS=Thermosipho africanus TCF52B GN=THA_1495 PE=4 SV=1
------------------------------------------------------------
-------------------------MKAILKETAGPGFVMK-EVPKPE--KLGPREVLVK
IRRASICGTDVHIYKWDEWSQSRINPPLIVGHEMAGEVVAIGEAV-TQVKVGDLVSAETH
IPCEHCVQCKTGRMHVCKNLEILGVDRNGVFTEYAIIPETVLWRF-SKEIPLDYASVMEP
FGNAIHTAL-VTDLTGKKVLITGAGPIGLMAIQVAKASGASLVITSEVDPNRIQMAKENG
-ADIVINPAE--------QDL-VKSI-YTIT-DDGVDILLEMSGNKKALEDGLKCVTMGG
EASLLGIFGGSI-DINLDSLVIMRGITIYGITGRKMFDTWKVADELLRSKK---VD--L-
---SKVVTHVLP-FEDWEKGFELMLNKQCGKVVLNLD---------------
>tr|B7R6A2|B7R6A2_9THEO L-threonine 3-dehydrogenase OS=Carboxydibrachium pacificum DSM 12653 GN=tdh PE=4 SV=1
------------------------------------------------------------
------MSIMD------------GLMTAVVKQYHKEGADIV-KKEIPK---IGPDEVLIK
VKATSICGTDVHIYVWNEWAKSRIKPPKTMGHEFVGEVVEIGENV-TSVKVGDLVSAETH
IVCGKCRACRTGNAHICENTLILGVDTDGAFAEYIKVPESNVWIN-DKHIPLEILSIQEP
LGNAVHTVF-SGDVVGKSVAVIGCGPIGMMAIPLLKRTGAAAIFAIEPADYRRELAHKLG
-ATRVINPLR--------EDV-VSII-KSETEGYGADVVLDFSGNPTAIRQGLEYIAKGG
RMSILGLPDNEV-PIDITNNVVFKGITIQGITGRRMYDTWYTVKGLLKSGL---AE-DL-
---KPIITHTFP-LTEYQKGMELMIKGQCGKVVLY---------P-------
>tr|B7RTV8|B7RTV8_9GAMM L-threonine 3-dehydrogenase OS=marine gamma proteobacterium HTCC2148 GN=tdh PE=4 SV=1
------------------------------------------------------------
-------------------------MKALVKKESREGIWLE-DVPEPQ---LGINDVLIK
VKRTAICGTDMHIYNWDAWAQKTIPVPMVVGHEFVGEIADVGANV-NDFRPGQIVSGEGH
VVCGRCRNCMAGRRHLCNQTSGIGVDRPGSFAEYVALPMSNVWEH-SPGIDLDVASLFDP
FGNATHTAL-QFDLLGEDVLITGAGPIGAMAAAVCKHAGARHVVITDVIDSRLDLARTLG
-ATRTVNVTR--------ERI-ADVK-AELGMYEGFDVGLEMSGNPQAFNELIDNMCHGG
KISILGIPAENT-AIDWNK-VIFNMLTLKGIYGREMYETWYKMSVMIDSG----LD--I-
---SPVITHRLP-FTEFQTGFDAMNTGEASKVVLNWDV--------------
>tr|Q0FN51|Q0FN51_9RHOB L-threonine 3-dehydrogenase OS=Roseovarius sp. HTCC2601 GN=tdh PE=3 SV=1
------------------------------------------------------------
---------MT------------NQMIALEKSKPEPGLWQV-EAPVPE---IGPEDVLIR
INKTGICGTDIHIWNWDEWAQRTVPVPLITGHEFAGEIVELGRDV-TGLEIGQRCSGEGH
LIGRQSRQSRAGRFHLDPETRGIGVNEQGAFAEYLRLPAFNVVPL-PDAVDDEIGAILDP
LGNAVHTAL-SYDLVGEDVLITGAGPIGIMAAAVARHVGARHVVITDVNPARLELAAQVT
-DVVPVNVAQ--------EDL-RDVA-ARLKMKQGFDVGLEMSGNQAALDQMVESLVMGG
RIALLGIPPGKS-PVDWSR-IVFKAITLKGIYGREIFETWYKMIAMLENG----LD--V-
---RRVITHRFA-ATDFREGFEIMRSGLSGKVVLDWR---------------
>tr|Q1YRI7|Q1YRI7_9GAMM L-threonine 3-dehydrogenase OS=gamma proteobacterium HTCC2207 GN=tdh PE=3 SV=1
------------------------------------------------------------
-------------------------MKALVKRNSTVGLWLE-DVPKPE---MGINDVLIK
IKRTAICGTDMHIYNWDSWAQETIPVPMVVGHEFVGEIVDVGSNV-NDFRPGQIVSGEGH
VVCGRCRNCLAGRRHLCAHTSGIGVDRSGAFAEYLALPMSNVWEH-RADIDLDVAALFDP
LGNAVHTAL-QYDLLGEDVLITGAGPIGAMAAAVCRHAGARNVVITDINPQRLALAKELG
-ATCTVDVRT--------EKL-ADVQ-RALGMSEGFDVGLEMSGNPAGFRDLLSNMCHGG
KVAMLGIPAEEV-AIDWSL-VIFNMLTLKGIYGREMYETWYKMSVMIESG----LD--I-
---SSVITHRMH-YTDFQKGFDAMNAGEASKVILNWD---------------
>tr|Q1ZCF2|Q1ZCF2_9GAMM Threonine 3-dehydrogenase OS=Psychromonas sp. CNPT3 GN=PCNPT3_08320 PE=3 SV=1
------------------------------------------------------------
-----------------------MKIKALSKLKAEVGIWMC-DVDKPQ---PGHNDLLIK
IRKTAICGTDIHIYNWDEWSQKTIPVPMVVGHEYVGEVVAMGQEV-RGYEIGDRVSGEGH
ITCGFCRNCRAGRTHLCRNTIGVGVNRTGAFAEYLVIPAFNAFKI-PDDISDDLAAIFDP
FGNAVHSAL-SFDLVGEDVLITGAGPIGIMAAAVAKHVGARHVVITDVNEYRLDLARKMG
-VTRAVNVAN--------EKL-EDVM-AELNMTEGFDVGLEMSGVPMAFNSMLKNLTHGG
KVALLGIPPSDM-SVDWNM-IIFKGLLIKGIYGREMFETWYKMGSLLQSG----LD--I-
---SALITHVYP-IDEFQKGFDTMRSGLSGKVILDWTK--------------
>tr|Q2CJP8|Q2CJP8_9RHOB L-threonine 3-dehydrogenase OS=Oceanicola granulosus HTCC2516 GN=tdh PE=3 SV=1
------------------------------------------------------------
---------MS------------NQMRALEKSKPGEGLWMI-DAPVPE---IGPEDVLIK
VRKTGICGTDIHIWKWDEWAAHTVPVPLITGHEFAGEIVELGRSV-TDLEIGQRVSGEGH
LIGHQSRQSRAGKFHLDPGTRGIGVNEQGAFAEYLRLPAFNVVPL-PDAIDDEIGAILDP
LGNAVHTAL-SFDLVGEDVLITGAGPIGIMAAAVARHVGARHVVITDVNPERLALAEKVA
-DVTPVNVAS--------EDL-ADVI-PRLKMKQGFDVGLEMSGNQRALDQMVENLVMGG
RIALLGIPPGKS-PVDWSR-IVFKAITIKGVYGREIFETWYKMIAMLENG----LD--V-
---RPVITHRFK-ADEFRDGFGAMLSGGSGKVVLDWS---------------
>tr|A0JUI4|A0JUI4_ARTS2 L-threonine 3-dehydrogenase OS=Arthrobacter sp. (strain FB24) GN=Arth_1310 PE=3 SV=1
------------------------------------------------------------
-------------------------MKALYKAGAHAGFELV-DRPEPE---TGPGDVKIR
VMTTGICGTDLHIQSWDAWAQSMIEAPLIAGHEFYGEVVETGEDV-RDVKVGDRVSGEGH
IVCGICRNCRAGRRQMCIHTVSVGVQRDGAFAEYVVIPETNVWVHQDPSVTPELGAIFDP
FGNAVHTAL-SFPLVGEDVLITGAGPIGLMAIAVARHAGARKIAITDVSAPRLELARQLG
-VDLAIDVSK--------MRV-KDAQ-RELGMREGFDIGMEMSGHPTALPEMIDNMNHGG
RIAMLGLPSQSI-DIDWGK-VVTHMLTMKGIYGREMFETWYAMSAMLSSNPVLHAN--I-
---SAVVTDTLP-ATDWEKGFDVARAGVGGKVVLDWTVF-------------
>tr|A1SN72|A1SN72_NOCSJ L-threonine 3-dehydrogenase OS=Nocardioides sp. (strain BAA-499 / JS614) GN=Noca_3757 PE=3 SV=1
------------------------------------------------------------
-------------------------MRALVKTTAGPGLELI-DVPEPA---CGDRDVKIR
VLRAGLCGTDLHLLSWDDWAAATVQAPMTIGHEFFGEVVEVGADV-DHVSVGDRVSGEGH
IVCGACRNCRAGRRQLCINTVGVGVNRDGAFADYVVIPAANAWVQ-PADLDPDLGALFDP
LGNATHTAL-QWPVVGEDVVITGAGPIGIMATAIVRHAGARRIAVTDLSPERLELAASAG
-ADLTVDVSQG-------QDL-AWAQ-RQLGMLEGFDIGLEMSGAPDAVRDMLENLNHGA
RVAMLGLPRSAY-EIDWGK-VITHMITLRGIYGREMFETWYLMGSMLATT----PA--LR
DAVQSVITWRGP-AEDWEEAFEHTRSGTAGKAVLDWS---------------
>tr|A3PII2|A3PII2_RHOS1 L-threonine 3-dehydrogenase OS=Rhodobacter sphaeroides (strain ATCC 17029 / ATH 2.4.9) GN=Rsph17029_1037 PE=3 SV=1
------------------------------------------------------------
-------------------------MRALVKAKAEPGLWME-ERPVPE---IGPDEVLIR
VRKTGICGTDVHIWNWDDWAAKTVPVPLVTGHEFAGEIVEVGRDV-RDLSPGQRCSGEGH
LIGHHSRQVRAGRFHLDPETRGIGVNVPGAFADYLRLPAFNVVPL-PDAIDDEVGAILDP
LGNAVHTAL-SFDLVGEDVLVTGAGPIGIMAAAVARHVGARHVVITDVNADRLRLSTEVA
-DVVPVNVAT--------EDL-RSVM-GRLKIVQGFDVGMEMSGAPAGFDQMVEAMVMGG
RIAMLGIPPGRS-PVDWSR-IVFKALTIKGVYGREIFETWYKMIAMLENG----LD--I-
---RRVITHRFP-VADFAEGFAAMRSGASGKVVLDWG---------------
>tr|A7HMM0|A7HMM0_FERNB Alcohol dehydrogenase GroES domain protein OS=Fervidobacterium nodosum (strain ATCC 35602 / DSM 5306 / Rt17-B1) GN=Fnod_1306 PE=3 SV=1
------------------------------------------------------------
---------M-------------NTMKAIMKEKAGPGLVLK-EVKRPDVNDLGPRDVLVK
VRRASICGTDVHIYKWDEWSQSRIIPPLITGHEMAGEVVAVGSAV-TRVNIGDLVAAETH
IPCESCYQCKTGRMHVCKNLKILGVDTNGIFAEYAIIPESVLWRF-SSEIPLDFASVMEP
FGNAIHTAS-VTNLLGKNVLITGAGPIGLMAIQVAKVAGASTVIVSEVDPMRIKMAQENG
-ADVIINPAE--------KDL-VKEV-YKIL-DDGVDVLLEMSGNRKAFEDGLKCVTMGG
EVSVLGIFGGKI-DINLDSLITMRGLTVYGITGRRMFETWRIADELLRTKK---VD--L-
---SKVVTHVIP-FEQWEKGFELMLNKQCGKVVLNLD---------------
>tr|A7N3C3|A7N3C3_VIBHB Putative uncharacterized protein OS=Vibrio harveyi (strain ATCC BAA-1116 / BB120) GN=VIBHAR_05001 PE=3 SV=1
MKEFFVTHRAGQC-----------------------------------------------
-------LVNT------------MKIKALSKLKPEQGIWMT-EVDKPE---VGHNDILIK
IKKTAICGTDVHIYNWDEWSQKTIPVPMVVGHEYVGEVVAIGQEV-RGFEIGDRVSGEGH
ITCGHCRNCRGGRTHLCRNTIGVGVNREGAFAEYLVIPAFNAFKI-PEGISDDLASIFDP
FGNAVHTAL-SFDLVGEDVLITGAGPIGIMAAAVAKHVGARHVVITDVNEYRLELARKMG
-VTRAVNVAE--------EKL-EDVM-SELGMTEGFDVGLEMSGNPAAFNSMLTTMNHGG
RIALLGIPPSDM-GIDWNQ-VIFKGLVIKGIYGREMFETWYKMASLIQSG----LD--L-
---SPIITHHYK-IDDFQEGFDVMRSGMSGKVILDWE---------------
>tr|A8F8T0|A8F8T0_THELT Alcohol dehydrogenase GroES domain protein OS=Thermotoga lettingae (strain ATCC BAA-301 / DSM 14385 / TMO) GN=Tlet_2010 PE=3 SV=1
------------------------------------------------------------
-------------------------MKAITKTHMAAGLKMK-DIPEPS--NLKPTEVLVK
VRKVSICGSDVHIYKWDDWAQKHIKPPMTVGHEFAGIVEAVGEAV-TMVKVGDYVAAETH
IPCQHCYQCKTNRMHICKDMKILGVDIDGAFAEYVRVPEIVLWKV-SKEIPEEFASVMEP
FGNAVHTAL-VEDLTGKTVLITGVGPIGAMAIQVAKASGASLVIASEIKPFRKNLAKING
-ADVVIDPRE--------ENL-TQKV-MKLTGGDGVDILLEMSGSSTALEQGLQSLTRGG
SASILGVFSTRI-QIPIDELITFKGIKLFGITGRKMFETWRIADQLLKSKK---ID--L-
---SKVVTHMIS-FKDWEKGFELMLNGECGKVVMSVE---------------
>tr|A9B094|A9B094_HERA2 Alcohol dehydrogenase GroES domain protein OS=Herpetosiphon aurantiacus (strain ATCC 23779 / DSM 785) GN=Haur_2565 PE=3 SV=1
------------------------------------------------------------
---------MAN-----------NTMRAVQKPSAAPGAKLI-TAPIPQ---PKRDEVLIR
VRASTICGTDLHIYKWDPWAQSRFKAPMIFGHELAGDVVEVGSDV-TMVKVGDFVSAETH
IVCGYCYQCRTGAAHICRNVEIIGVDRPGCFAEYIAVPAVNVWRN-DPNMPPALAAAQEP
FGNAVHTAL-ATNLSTRNVLVTGCGPIGLFAVGIAHAAGAKQIFATDINPKRLEMARTMG
-ATHALD-SR--------DDV-VHHV-LAATEGEGVDVLLEMSGHPSAIDQGFRSLRYGG
FASLLGLPPNGLPDFDLANHVVFKGATVYGVSGRKMFETWYQTQALVAGNK---VD--L-
---RPIITHHLP-LEEFETAFELMLRGEAAKVALY---------PHGLDGAW
>tr|A9WPR7|A9WPR7_RENSM Threonine 3-dehydrogenase OS=Renibacterium salmoninarum (strain ATCC 33209 / DSM 20767 / IFO 15589) GN=RSal33209_1301 PE=4 SV=1
---------------------------------------------------------MEL
TAISASAAKVK------------DIMKALFKPGPQAGFELV-DRPEPQ---AGEFDVKIK
VMTAGICGTDLHIQAWDAWAASTINAPLVPGHEFYGEVVEVGSEV-KDVKVGDRVSGEGH
IVCGTCRNCRAGRRQMCIRTQSVGVQRDGAFAEYVVIPETNVWVHHDESMTPELGAVFDP
FGNATHTAL-AFPVLGEDVLITGAGPIGLMAITVARHAGARKIAITDISQPRLELARKLG
-VDLAVDVSK--------MRV-KDAQ-AELGMREGFDVGLEMSGHPTALPEMIQNMNHGG
RIAMLGLPAASI-DIDWAK-VVTHMLTLKGIYGREMYESWYAMSAMLSSNPVLRAG--I-
---SSIITDVLP-ATEWETGFAAAKSGVGGKVVLDWTVF-------------
>tr|B0K591|B0K591_THEPX L-threonine 3-dehydrogenase OS=Thermoanaerobacter sp. (strain X514) GN=Teth514_0780 PE=3 SV=1
------------------------------------------------------------
--------MVE------------GYMTAVVKQHTTEGADII-KKEIPI---IGPDEVLIK
VKATSICGTDVHIYVWNEWAKSRIKPPKTMGHEFVGEVVEIGKNV-TSVKVGDLVSAETH
IVCGKCKACRTGNAHICENTLILGVDTDGAFAEYIKVPESNVWLN-DKDIPLELLSIQEP
LGNAVHTVF-SGEVVGKTVAVVGCGPIGMMAIPLLKTTGASAVFAIEPVEYRRELAHKLG
-ATRVINPLK--------EDV-VSII-KSETEGYGADVVLDFSGSSIAIRQGLKYIAKGG
RMSILGLPDNEV-PIDITNDVIFKGITIHGITGRRMYDTWYQVKGLLRSGL---KD-AL-
---KPIITHTFP-LTEYQKGMELMIKGQCGKVVLY---------P-------
>tr|B1VWE7|B1VWE7_STRGG Putative threonine 3-dehydrogenase OS=Streptomyces griseus subsp. griseus (strain JCM 4626 / NBRC 13350) GN=SGR_1444 PE=4 SV=1
------------------------------------------------------------
-------------------------MKALVKQKAEPGLWLM-DVPEPE---YGPTDVLIK
VLRTGICGTDLHIRAYDGWAQQAVTTPLILGHEFVGEVAAIGSDV-ADIATGDLVSGEGH
LVCGKCRNCLAGRRHLCRSTVGLGVGRDGAFAEYVVLPASNVWVH-RVPVDLDIAAIFDP
FGNAVHTAL-SFPLVGEDVLITGAGPIGIMAAAVARHAGARNVVITDVSEARLALARKVG
-VSLALNVAD--------RTI-ADGQ-RELGLREGFDIGLEMSGRPEAMREMVANMTHGG
RIAMLGLPAEEF-AVDWAR-IVTSMITVKGIYGREMYETWYAMSVLLEGG----LD--L-
---APVITGRYG-YRDFEAAFDDAASGLGGKIILDWTV--------------
>tr|B1YMC5|B1YMC5_EXIS2 L-threonine 3-dehydrogenase OS=Exiguobacterium sibiricum (strain DSM 17290 / JCM 13490 / 255-15) GN=Exig_1032 PE=4 SV=1
------------------------------------------------------------
--------MMTKLVTAVEDTTKVKTMRALVKEERGFGAVLK-EVAVPS---PKRGEVLIR
VEATSICGTDVHIYEWDAWAASRVNPPYVFGHEFSGEVVELGEGT-KRLKLGDRVSAETH
IVCHQCKQCLRGQYHICKNTKIIGVDTQGCFAEYVVMPEENLWVN-PEDMPAAIASIQEP
MGNAVHTVL-ASDVSAKTVAIVGCGPIGLMAVSVAKAAGAAEVIAIDVNPYRLELAKTMG
-ADVVIDSRH--------EDV-LERV-RMMTDGDGIDVVCEMSGHPVAIRQAFEMVTAGG
DVNILSLPVKPV-EIDLTNHVVFKGVRVQGITGRKMYETWSQVSAFLSSGK---VD--V-
---KPLITHTLP-LERFEEGFELMRQGKCGKVVLQ---------PRGTN---
>tr|B1ZUX2|B1ZUX2_OPITP L-threonine 3-dehydrogenase OS=Opitutus terrae (strain DSM 11246 / PB90-1) GN=Oter_2661 PE=4 SV=1
------------------------------------------------------------
----------M------------RKMRAIAKLQSGPGLQLT-EVPVPQ---PGINEVLIK
IKKTSICGTDVHIYNWDAWAEKTIRPPMVIGHEFVGSIEEVGSNV-HGFQRGDLVDGEGH
IVCGVCRNCLAGRRHLCKDTKGVGVNRDGAFAEYLCIPASNAVHV-DPSIPLDVLSCFDP
LGNAVHTAL-QYDLVGEDVLITGAGPIGCMATAVAKQSGARQVVVTDVNPNRLALARRMG
-ATRVVDVSQ--------EQL-PEVQ-RELGMKEGFDVGLEMSGNPRALADMIDNMFHGG
RIALLGIMPEKA-PVDWNK-VVFNMLTIRGVYGREMYETWYKMTALIQSG----LD--I-
---SPVITHRFP-FTEFQQGFELMRSGKSGKIVLDWENA-------------
>tr|B1ZY55|B1ZY55_OPITP L-threonine 3-dehydrogenase OS=Opitutus terrae (strain DSM 11246 / PB90-1) GN=Oter_2923 PE=4 SV=1
------------------------------------------------------------
-------MHLP------------TTMQAIAKLKPGPGLNLI-EVPVPV---PGINDVLIR
IKRTSICGTDIHIYNWDAWAAKTIPAPMVIGHEFVGEVAAVGSNV-TTFQIGELVDGEGH
IVCGVCRNCLAGRRHLCKDTKGVGVNRPGAFAEYLCLPSSNAVKV-DPTISLDVLSCFDP
LGNATHTAL-QYDLVGEDVLITGAGPIGCMAAAIAQQAGARKVVVTDVNPDRLALAQRMG
-ATRVVDVSK--------EKL-PDVQ-HEIGMKEGFDVGLEMSGNPRALNDMIDNMAHGG
RIALLGIMPERA-AVDWNK-VVFNMLTIRGIYGREIYATWYKMQSLIQRG----LD--I-
---TPVITHRMP-FTDFERGFELMRSGKSGKIVLNWEVA-------------
>tr|B2UMC7|B2UMC7_AKKM8 L-threonine 3-dehydrogenase OS=Akkermansia muciniphila (strain ATCC BAA-835) GN=Amuc_0233 PE=4 SV=1
------------------------------------------------------------
----------M------------GGMKALVKTQAGPGLELM-DVPMPE---VGPNDVLIK
IHKTAICGTDLHIWNWDKWAQQTIPVGMHVGHEFCGVIESVGSSV-TEYKPGEIVSGEGH
IVCGHCRSCRSGQKHLCPNTKGVGVNRPGCFAEYLSIPQDNVVRI-HKSIPMEIASIFDP
LGNAVHTAL-SWDLVGEDVLITGAGVIGCMAAAVCKKAGAKTVVITDINDFRLGLAKTLG
-ADRTVNVTR--------EKL-EDVM-KELEMTEGFDVCLEMSGAPSCLKDIIDNSRNGA
NISLLGIQPDGS-SIEWNK-FIWKGLKMKGIYGREIFETWHKMDSMIRSG----LN--V-
---APIITHRLP-YTEFREGFEAMNSGKSGKVVLDWIV--------------
>tr|B4F134|B4F134_PROMH L-threonine 3-dehydrogenase OS=Proteus mirabilis (strain HI4320) GN=tdh PE=4 SV=1
------------------------------------------------------------
-------------------------MKALSKLKAQPGIWMT-DVPVPE---LGHNDVMIK
IRKTAICGTDVHIYNWDEWSQKTIPVPMVVGHEYIGEIVAIGQEV-KGFNIGDRVSGEGH
ITCGHCRNCRGGRTHLCRNTIGVGVNRPGCFAEYLVIPAFNAFKI-PDNIPDELAAIFDP
FGNAVHTAL-SFDLVGEDVLVSGAGPIGIMAAAICKHVGARHVVITDVNEYRLDLAKKMG
-VTRAVNVSK--------ENL-TDVM-KELGMTEGFDVGLEMSGAPPAFRTMLSTMNHGG
RIALLGIPPSDM-AIDWGQ-VIFKGLFIKGIYGREMFETWYKMAALIQSG----LD--L-
---SPIITHQFP-IDEFQKGFDIMRSGQSGKVILDWQ---------------
>tr|B4S298|B4S298_ALTMD L-threonine 3-dehydrogenase OS=Alteromonas macleodii (strain DSM 17117 / Deep ecotype) GN=MADE_00067 PE=4 SV=1
------------------------------------------------------------
-------------------------MKSLVKAKAEKGIWLQ-DTPKPE---VGHNDLLIK
IRKTAICGTDMHIYNWDEWSQNTIPVPVVVGHEYVGEVVGMGQEV-KGFEVGDRVSGEGH
ITCGHCRNCRAGRVHLCRNTEGVGVNRPGAFAEYLVIPAFNAFKI-PDNISDDLASIFDP
FGNAVHTAL-SFDLVGEDVLITGAGPIGIMAAAVAKHVGARHVVVTDINPYRLELAKKMG
-ATRTVDVSK--------ENL-QDVM-DELGMSEGFDVGLEMSGVPVAFRDMLNKMNHGG
KIAMLGIPPQDV-AVDWNQ-VIFKGLVIKGIYGREMFETWYKMASLLQSG----LD--L-
---SPIITHTFS-IDDFQKGFDTMGSGHSGKVILDWQ---------------
>tr|B4SLK1|B4SLK1_STRM5 L-threonine 3-dehydrogenase OS=Stenotrophomonas maltophilia (strain R551-3) GN=Smal_0806 PE=4 SV=1
------------------------------------------------------------
--------MAQ------------QTMKALVKREAAKGIWME-EVPVPT---PGPNQVLIK
LEKTAICGTDLHIYLWDEWSQRTIKPGLTIGHEFVGRIAEIGPGV-TGYEIGQRVSAEGH
IVCGHCRNCRGGRPHLCPNTVGIGVNVNGAFAEYMVMPASNLWPI-PDQIPSELAAFFDP
YGNAAHCAL-EFNVIGEDVLITGAGPIGIIAAGICKHIGARNVVVTDVNDFRLKLAADMG
-ATRVVNVAN--------TSL-KDVM-KELHM-EGFDVGLEMSGNPRAFNDMLDCMYHGG
KIAMLGIMPKGA-GCDWDK-IIFKGLTVQGIYGRKMYETWYKMTQLVLSG----FP--L-
---GKVMTHQLP-IDDFQKGFDLMEEGKAGKVVLSWN---------------
>tr|B6J5M2|B6J5M2_COXB1 Threonine 3-dehydrogenase OS=Coxiella burnetii (strain CbuK_Q154) GN=tdh PE=4 SV=1
------------------------------------------------------------
-------MGLK------------KLMKVLSKLKPAPGLWLH-KAPTPK---PGRDEVLIK
IKKTAICGTDLHIYKWDEWAQKTIPVPMHVGHEFVGEIVEVGEAA-SALAVGDRVSGEGH
ITCGDCRNCRAGKRHLCRYTVGVGVNRPGAFAEYLVIPAKNAYKI-PAKISDDIAAILDP
FGNAAHSAL-EFDLVGEDVLITGAGPVGLMSAAIARHVGARHVVITDVNDYRLALAEKVG
-VTAAVNSTK--------TPL-TETM-KNLGMTEGFDVGLEMSGNAEAFRSMLTVMNNGG
KIAFLGIPPEPF-AIDWNQ-VVFKSLLIKGIYGRRMFETWYKMTNLLLSG----LD--I-
---SPIITHEFP-MKDFQQAFDVMLSGKTGKVILNWEQ--------------
>tr|Q0APA1|Q0APA1_MARMM L-threonine 3-dehydrogenase OS=Maricaulis maris (strain MCS10) GN=Mmar10_1594 PE=3 SV=1
------------------------------------------------------------
-------------------------MKALVKAKPEEGIWME-DVPEPT---IGPDDVLIK
IKRTAICGTDIHIYNWDDWAAKNVPTPMVVGHEYAGEIVDVGSNV-TRVKAGQRVSGEGH
VVGVTSRAARAGRFHLDPETRGVGVNIPGAFAEFMKLPAFNVVPL-PEDVPDEIGAILDP
LGNAVHTAL-QFDMIGEDVLITGAGPIGIMAAAIARHVGARHVVLTDINTHRLHLAGQVA
PNIRTVDVSK--------EKI-EDVA-KELGMTEGFDVGLEMSGAPQAFGSMLNNMVMGG
KVAMLGLPSRPI-EVDFGQ-LVLKAITLKGIYGREMFETWYKMIAMLESG----LD--V-
---SRIITHRYK-ADEFQKGFDAMRAGKSGKVILEWD---------------
>tr|Q12I35|Q12I35_SHEDO L-threonine 3-dehydrogenase OS=Shewanella denitrificans (strain OS217 / ATCC BAA-1090 / DSM 15013) GN=Sden_3616 PE=3 SV=1
------------------------------------------------------------
------------------------MMKALSKLKAEKGIWMV-DAPKPV---MGHNDLLIK
IRKTAICGTDMHIYNWDEWAQKTIPVPMVVGHEYVGEVVDMGVEV-RGFTVGDRVSGEGH
ITCGHCRNCRGGRTHLCRNTTGVGVNREGSFAEYLVIPAFNAFKI-PADISDDLAAIFDP
FGNAVHTAL-SFDLVGEDVLITGAGPIGIMAAAVCKHVGARHVVITDVNEYRLELARKMG
-ATRAVNVSK--------ENL-TDVM-TELGMTEGFDVGLEMSGVPSAFHGMLDTMNHGG
KIAMLGIPGGEM-AIDWSK-VIFKGLIIKGIYGREMFETWYKMASLIQSG----LD--L-
---SPIITHHFA-IDDFQLGFEAMGSGQSGKVILNWD---------------
>tr|Q1GC61|Q1GC61_SILST L-threonine 3-dehydrogenase OS=Silicibacter sp. (strain TM1040) GN=TM1040_3023 PE=3 SV=1
------------------------------------------------------------
--------MRP------------NTMKALEKSKPQEGLWMV-QAPVPE---IGPDEVLIK
INKTGICGTDIHIWNWDDWAAHTVPVPMITGHEFAGEIVELGRNV-TGLTVGQRCSGEGH
LIGTESRQSRSGKFHLDPGTRGIGVNEQGAFAQYLRLPAFNVVPL-PDDIPDDIGAILDP
LGNAVHTAL-SFDLLGEDVLITGAGPIGIMAAAVARHAGARHVVITDVNADRLALASEVT
-RVRTVNVAV--------EDL-NDVM-HELGLREGFDVGLEMSGNQQALDQMVEALVMGG
KIALLGIPPGKS-PVDWSR-IVFKAITIKGVYGREMFETWYKMIAMLQNG----LD--V-
---SGVITHRFA-VDEFEQGFAAMKSGQSGKVVLDWTGG-------------
>tr|Q1IJN0|Q1IJN0_ACIBL L-threonine 3-dehydrogenase OS=Acidobacteria bacterium (strain Ellin345) GN=Acid345_3920 PE=3 SV=1
------------------------------------------------------------
---------MP------------NTMLAVMKPEAAPGSEIR-EVPVPK---FGPNEVLVK
VKVASICGTDLHIYNWDQWAQRRIKPPLIPGHEFCGDVVAVGSEV-TLVKEGDFVSAEMH
VNCGKCLQCRTGQAHICQHVKIIGVDANGAFAEYVVIPESNIWKL-DPAIPQEYASILDP
LGNAVHTVL-AGDIAAKTVAITGCGPIGLFSIAVAKACGATKVFAIEVNEHRRAIAKKMK
-ADFVLDPTK--------DNV-KQVV-LDNTEGVGVDVLLEMAGRQDAIKLGFSILRLGG
RASLLGIPGKPI-EINLAEDIIFKGAIVQGINGRKMYETWYQMEALLKAKM---LD--L-
---HPVITDKIP-MKDFSTAMARLQSGEASKILMY---------PNGTK---
>tr|Q1J182|Q1J182_DEIGD L-threonine 3-dehydrogenase OS=Deinococcus geothermalis (strain DSM 11300) GN=Dgeo_0449 PE=3 SV=1
---------------------------------------------------------MTA
PSRLPNMPTVP------------TTMKALSKQEARPGLWMI-ETEVPT---PGPNDLLIR
VKNSSICGTDVHIYRWDEWAQKTIPVPMVVGHEYVGVVAGMGSEV-RGFEIGDRVSGEGH
VTCGHCRNCRAGRRHLCRNTLGVGVNRPGSFAEYLVLPAFNAFKI-PDDIPDEIAAIFDP
FGNAVHTAL-SFDLVGEDVLITGAGPIGVMAAAVARHVGARNVVVTDVNDYRLDLARRMG
-ATRAVNVAR--------EDL-WEVARSELGMTEGFDVGMEMSGSGAAFAQMIRVMNNGG
KIAILGIPSGHV-DIDWND-VIFKGLTLKGIYGREMFETWYKMTALIQSG----LD--L-
---TPVLTHRFG-IDDYQKGFDAMLGGQSGKVILDWEAGV------------
>tr|Q2SLI6|Q2SLI6_HAHCH Tdh protein OS=Hahella chejuensis (strain KCTC 2396) GN=tdh PE=3 SV=1
------------------------------------------------------------
--------MQS------------STMKALVKAQSAPGLWLQ-EQPVPE---CGPNDVIIK
IKRTAICGTDIHIYNWDDWARNNVPVPLTTGHEYSGEIVEVGSHV-DGLHIGQRVSGEGH
VVGMLSRNARAGRFHLAPDTKGIGVNLPGAFAEYLCLPAFNVVPL-PDAVSLELGAILDP
LGNAVHAAL-AYDLVGEDVLITGAGPIGIMAAAVARFAGAHKVVITDINDYRLELAAKVA
-DVEPVNAQR--------ESL-RDVM-GRLKMKEGFDVGLEMSGIPSALNDMLDVMMMGG
RISLLGLPSKPA-ELDLSK-IVLKALQIKGIYGREMFETWYKMLAMLEAG----LD--I-
---EPIITHHFE-YADYEQGFEAMRSGRSGKVVLRWSD--------------
