# Supplementary material for: Subdivision of the MDR superfamily of medium-chain dehydrogenases/reductases through iterative hidden Markov model refinement
Source: BMC Bioinformatics. 2010 Oct 27;11:534. doi: 10.1186/1471-2105-11-534 (PMC2976758; doi:10.1186/1471-2105-11-534)
Supplement: Additional file 4 — MDR family alignment figures. Illustrations showing the mafft MSAs from Additional file 3: mdr-sequences. Red sequence identifiers denote sequences from UniProtKB/TrEMBL, while blue correspond to sequences from Swiss-Prot. The position cscores are shown in a bar plot under the MSA. Positions that contain gaps in over 90% of the sequences have been removed from the alignment in order to increase readability. [file 1471-2105-11-534-S4.ZIP › mdr/MDR015.mafft]

>sp|A6QQF5|QORL2_BOVIN Quinone oxidoreductase-like protein 2 OS=Bos taurus PE=2 SV=2
------------------------------------------------------------
--------------------------------MAAAWGRFLSRAWLCRTAWQGCGRNY--
--RAALCAEL-KRP---------------L---VI-EEV-TPR--PVQ-PHEVRVNVHFC
GINFADILACQGQYQERHQLPFTPGMEFSGMVLETGTD---VST--VKEGD-RVIG-LP-
--GF-SGMAEECITDHK-NLWQIPEKVSLREAAALPVSYGTAIFALEHRACTQP-GETVL
VTAAAGATGLAVIDVATNILQA-KVIAAAGSDEKCQLAMQS-GAQSSVNY--------S-
RG---SLKEAVG----KLV-GSG------GVNVVIDMVGGDIFLEALRSLAYEGRIVVVG
FAG-G-TIASVPANLLLLKNVSAMGLYWGRYRQQNFP--------VFSRSLSSALQYCQE
GRIQ-PHIGE----VFELEEVNDAF------LHVTQRKSTGKVLLSLK---------
>sp|Q3UNZ8|QORL2_MOUSE Quinone oxidoreductase-like protein 2 OS=Mus musculus PE=2 SV=1
------------------------------------------------------------
-------------------------------MAARLCTRCLPPVWLCRQAWQGQGRHY--
--RAALCTEL-KQP---------------L---TI-QEV-APR--PVG-PQEVRVDVHFC
GVNFADILACRGQYQEKPPLPFTPGMEFSGAVLETGTD---VST--VKKGD-RVIG-VS-
--SF-HAMAEQCITDQK-TLWRIPENVSLQDAAVLPVSYGTAILAVDHRARIQP-GETVL
VTAAAGATGLAVIDVATNVFRA-KVIAATGSDEKCKLAVQR-GAQFSVNY--------S-
QG---SLRDAVK----KLA-GSG------GVNVAIDMVGGDVFLESLRSLAWEGRIVVLG
FAG-G-NIASVPSNLLLLKNISAMGLYWGRYQHQDFA--------VFSKSMSTAMQYCQQ
GLIH-PHTGA----VFKLEKINDAF------LHVMQRKSTGKVLLSLK---------
>sp|A7RK30|QORL2_NEMVE Quinone oxidoreductase-like protein 2 homolog OS=Nematostella vectensis GN=v1g238856 PE=3 SV=1
------------------------------------------------------------
-------------------MAAFQCPPERVLRPLARAISASQRRRQTYEKWPTGRKSY--
--RAVMCNEL-GKP---------------L---VVEDKF-STE--NLG-TSQVRVAVHSC
GINFADILKCIGKYQEKPELPFVPGTEISGEVVEVGSK---VTS--LSKGD-RVLGVCG-
--QG-GGMAEECVLPQT-ALWKIPSSLSFTQAAALAISYGTAYIGLKHKANLQP-GQTVL
VTAAAGALGLASVDLAANVFGA-KVIG-ASRKEKLVIVQEI-GATATIDY--------T-
RE---NIKDKVK----ELT-DGH------GANVIMEAVGGDVFKQCLKCIAWNGYIIPVG
FAS-G-EIPQIPANILLVKNCSAVGLYWGAHSKHDPQ--------LLRESVDKTLEYFKN
GKLKGPYISA----SFGLDKVNEAF------QMILQRKSTGKVVINTKQ--------
>tr|A1CFZ9|A1CFZ9_ASPCL Alcohol dehydrogenase, zinc-containing OS=Aspergillus clavatus GN=ACLA_065110 PE=4 SV=1
------------------------------------------------------------
---------------------------------------------------------M--
--RAIQVKEYVKGP-------------LDL---KV-SDL-PTP--SPS-PNHYLIKIHSA
GTNFFDLLQIQGKYQHQPPLPWVGGAEFAGTVLAVPTA---RQTTQFKVGD-RVFG--A-
--TQ-GAYATHVLAPES-SLLPVPAGWSFEDAAGLFVTAPTSYGGLVHRANVQP-GDWVL
VHAAAGGVGLAAVQIA-KANGA-TVIATAGTERKRQVAREF-GADYVIDY--------R-
DK---QWPEEVK----KLCAQHRTGNGKAGVDIVYDPVG--MIEASLKCVAWNARLLVIG
FAA-G-KIEKVALNRVLLKNVSLVGLHWGQYAKFEKE--------SVGVVWKGIFDLVAQ
GKFR-GTAFR-DESFVGLESVPRAL------QALGSRETWGKVVVKIIDDEAQS---
>tr|A4REF2|A4REF2_MAGGR Putative uncharacterized protein OS=Magnaporthe grisea GN=MGG_11515 PE=4 SV=1
------------------------------------------------------------
------------------------------------------------MPYIPKFSAM--
--RGIQVAEYVKGP-------------QEL---KV-SDL-PDP--VPK-SDQYLIEVHAA
AANFFDILQIQGKYQLQPPLPWVSGFEFAGVVISTPSS---SKSPAFPVGT-RVFG--A-
--SQ-GAYATKVCALEA-SLLAVPDGWSFREAAGLFVTAPTSYGALVVRADVKA-GDYVL
VHAAAGGVGLAAVQVA-KAKGA-TVIATAGTKRKLEVAKAF-GADYAIDY--------R-
AA---DWPEQVK----KLTPKGR------GVDIVYDPVG--LVDKSTKCIAWNGRILIIG
FAA-G-SIEKVAMNKVLLKNISLVGIHWGAYTLHEPA--------KIGEVWDDIRDMIKK
KQFR-GTEFT-DKEFVGLESIPDAL------IALGSRDTWGKVVIRIPQGSSGK---
>tr|A6R431|A6R431_AJECN Putative uncharacterized protein OS=Ajellomyces capsulata (strain NAm1 / WU24) GN=HCAG_04389 PE=4 SV=1
------------------------------------------------------------
---------------------------------------------------------M--
--RAIQVREYVKGP-------------LDL---TV-TTL-PTP--TPS-ADKYLIKIHSA
GTNFFDLLQIQGKYQHQPPLPWISGMEFGGTILSPPTA---ASSPKFKVGD-RVFG--A-
--SQ-GAYATHILAHES-ALRPVPEGWSFEDAAGLFITAPTSYGGLVTRANVQS-GDWVL
VHAAAGGVGLAAVQVA-KAKGA-TVIATAGSYRKRQIAKSF-GADYTIDY--------K-
DS---KWPDAVK----KLCAEKRTGNGKAGVDIVYDPVG--MIDQSLKCVAWNARLLVIG
FAA-G-KIEEVALNRVLLKNVSIMGLHWGQYVNFEKE--------TVGVVWDGIFELIRQ
RKFR-GTSFHGSKAMSGIGECTKGRCRRWGNERLGGRSS------------------
>tr|A6SEE1|A6SEE1_BOTFB Putative uncharacterized protein OS=Botryotinia fuckeliana (strain B05.10) GN=BC1G_10824 PE=4 SV=1
------------------------------------------------------------
---------------------------------------------------------M--
--RGIQIKEYVKGP-------------QDL---KV-TDL-PDP--VPN-PDQYLIEIHAT
ATNFYDLLQIRGKYQHQPPLPWISGSEFSGTIISTPSS---SSSPKYKPGD-RVFG--A-
--SQ-GGYATLVCAQEA-SLYPVPDSWSFFEAAGLFVTAPTSYGALVTRANIKS-GDYVL
IHAAAGGVGLAAVQIA-KAFGA-TVIATAGTKRKLEVAREF-GADHVIDY--------G-
DA---TWPDQVK----KLTPNNR------GVDIVFDPVG--LIDKSTKCIRWNGRLLVIG
FAA-G-NIEKVAMNKVLLKNISIVGLHWGAYVQNEPE--------KIQEVWEGIFKLIKE
GKFK-GTVFR-DKEFVGLEDVPGAL------ESLGGRGTWGKVVVKVEKNGKEG---
>tr|A7UWT6|A7UWT6_NEUCR Putative uncharacterized protein OS=Neurospora crassa GN=NCU11325 PE=4 SV=1
------------------------------------------------------------
---------------------------------------------------------M--
--RGIQVAQYVKSP-------------QEL---RV-TEL-PDP--TPT-SDEYLIEVHAA
ATNFFDILQIQGKYQNQPPFPWVSGAEFAGVVLATPSG---LKDPKFPVGS-RVFG--A-
--SQ-GAYATKVKAKET-ALLPAPEGWSLVDAAGLFVTAPTSYGALVVRAGVKK-GDFVL
VHAAAGGVGLAAVQVA-KAFGA-TVIATAGTKHKLEVAKSF-GADHVVDY--------T-
DP---KWPEMVK----KLTPKGK------GVDIVYDPVG--LVDLSTKCTAWNGRILIVG
FAA-G-KIEKVAMNKVLLKNISLVGVHWGQYAVHEKE--------TVVTVWQGIMKLIAE
GKFK-PTVFS-DKEFVGLEKIPDAL------IALGGRETWGKVVVQVPQQEGKS---
>tr|A8N5V7|A8N5V7_COPC7 Putative uncharacterized protein OS=Coprinopsis cinerea (strain Okayama-7 / 130 / FGSC 9003) GN=CC1G_01888 PE=4 SV=1
------------------------------------------------------------
---------------------------------------------------------M--
--RGYVVREL-AHP-------------SKI---PLSHDL-PEP--TAS-GKQVVVDIYSA
GLNFFDILQAQGKYQHKPPLPFTYGTEFAGRIAHNSPI---PAGCPYKAGD-RVFG--A-
--QT-GAFADKVAVDWD-KLIPLPDNISFDQGAGLYVTWPTSYEALVGRAELKP------
------------------ALGA-KVIAAAGSEAKIEVAKKFGGADYGINY--------T-
KP---GWQKEIL----ALT-KGH------GVDVIYDPVG--LINDCLKCIAWKGRALVIG
FAG-G-TIEKVPMNLVLLKNVSIVGLHWGAYTQKEPS--------RIPVVWKDILNLFAS
GRTK-PVVYT---EVWPLEKLVDGL------VALERRETWGKVVIKVREDDTPKTR-
>tr|B0D0J0|B0D0J0_LACBS Predicted protein OS=Laccaria bicolor (strain S238N-H82) GN=LACBIDRAFT_183429 PE=4 SV=1
------------------------------------------------------------
---------------------------------------------------------M--
--RAFVIKKL-SHP-------------SNI---SLSIDV-PEP--QPD-QRQVIVDVYSA
GLNFFDILQAQGKYQNKPALPFTLGSEFAGRIAKNSPI---PKGCPYKAGD-RVFG--A-
--SQ-GAFADKVSVDWE-RLITLPDNVSFDQGAGLFITWPTSYEALVGRAELKP-GEWVL
VTAAAGGVGIAAVQIA-KALGA-KVIAAAGSEAKLDVAKRIGGADYGVDY--------S-
KP---AWYKEVL----EIT-GGK------GVDVIYDPVG--LINDSLKCIAWKGRALVVG
FAA-G-TIEKVPMNLVLLKNVSLVGVHWGAYTIKESG--------RIPVVWKELLDLFAS
NRVK-PVTFT---KVYALDEVTNGL------AALERRETWGKAVVRVNQENPAERA-
>tr|B2AAI1|B2AAI1_PODAN Predicted CDS Pa_1_4080 OS=Podospora anserina PE=4 SV=1
------------------------------------------------------------
---------------------------------------------------------M--
--KGIQVSAYVKAP-------------GEL---KV-TEL-ADP--KPA-ADEYLIEVHAA
ATNFFDILQIQGKYQHQPPFPWVSGAEFAGVVLATPSG---SKNPKFPVGS-KVFG--A-
--TQ-GSYATKCVAKEV-SMLPVPKGWSFNQASGLFVTAPTSYGALVLRAGVKA-GDYVL
VHAAAGGVGLAAVQVA-KAYGA-TVIATAGTARKLEVAKSF-GADHVVDY--------R-
DE---NWPQIVK----KLTPKGR------GVDIVYDPVG--MVDKSTKCIAWNGRILIVG
FAA-G-TIEKVAMNKVLLKNISLVGIHWGMYEKMETR--------SVPKVWEGIMKLIAE
GKFK-GTEFT-DKEFVGLESVPDAL------KALGSRETWGKVVVKIPQEGQNK---
>tr|B2W508|B2W508_PYRTR Quinone oxidoreductase OS=Pyrenophora tritici-repentis (strain Pt-1C-BFP) GN=PTRG_04708 PE=4 SV=1
------------------------------------------------------------
---------------------------------------------------------M--
--KGIQIKEYVEGP-------------NDL---KV-IDL-PTP--TPK-PNEYLIAIHAT
AANFFDILQIRGKYQTQPPFPWVAGMEFSGVVLKAPTALPGGKTPAFKEGD-KVFG--G-
--NQ-GAYATHITCTEE-MLKPLPEGWSYEDAAGMFVTGPTSYGGLVVRAGVKE-GDWVL
VHAAAGGVGLAAVQIA-KAFGA-TVIATAGTAHKLDVARSF-GADYAVNY--------R-
DA---DWPEQVK----KLTPKGR------GVDIVYDPVG--LIDKSMKCIAWNGRLLVIG
FAG-G-PIEKIATNRILLKNISVVGLFWGALIEKQPE--------IETQVWDGIFKLVKE
GKYR-GTTFT-DKEYVGLESVPAAL------NVLGGRDSWGKVIVKVPQDGASK---
>tr|B6HKI5|B6HKI5_PENCH Pc21g11670 protein OS=Penicillium chrysogenum Wisconsin 54-1255 GN=Pc21g11670 PE=4 SV=1
------------------------------------------------------------
---------------------------------------------------------M--
--RAVQVSEYVKGP-------------LDL---KV-TTV-PTP--TPT-ADKYLIEIHSA
GTNFFDILQIQGKYQHQPPLPWIGGAEFAGTVTAVPRS---ANN-RFKLGD-RVFG--A-
--TQ-GAYATHVLAAEQ-TLLPVPEGWSFEDAAGLFVTAPTSYGGLVQRAGVKA-GDWVL
VHAAAGGVGLAAVQIA-KAMGA-TVIATAGTERKREIAKDF-GADYVIDY--------T-
GK---AWPEIVK----GICKEKREGNGAAGVDIVYDPVG--MIEASLKCVAWNARLLVIG
FAA-G-KIEKVALNRVLLKNVSIVGLHWGQYAKFETE--------TVGVVWRGIFDLVRQ
GKFR-GTAFK-DESFVGLESVPRAL------QALGGRETWGKVVVNIVGDAKSK---
>tr|B6QV17|B6QV17_PENMA Alcohol dehydrogenase, zinc-containing OS=Penicillium marneffei ATCC 18224 GN=PMAA_010870 PE=4 SV=1
------------------------------------------------------------
---------------------------------------------------------M--
--RAIQISEYVKGP-------------LDL---KI-TDL-PTP--SPT-KDKYLIEIHSA
GTNFFDILQIQGKYQHQPPFPWISGMEFAGSILATPTS---AGNHKFKVGD-RVFG--A-
--SQ-GAYATHILAPEA-SLFPVPRGWSFADAAGLFVTAPTSYGGLVTRANVQA-GEWVL
VHAAAGGVGLAAVQIA-KALGA-TVIAATGSEEKGQVARRF-GADYVVNY--------RA
DK---NWPEQVK----KLCKENRKGNGKAGVDVVYDPVG--MIDQSLKCVAWNARLLVIG
FAA-G-TIEKVALNRVLLKNVSIIGIHWGQYMNFERE--------TVPVVWKGIFDLIDQ
GKFK-STAFT-DENFIGLESVPRAL------KALGSRGTWGKVVVKIVDDKGKL---
>tr|Q0U9Z5|Q0U9Z5_PHANO Putative uncharacterized protein OS=Phaeosphaeria nodorum GN=SNOG_11419 PE=4 SV=2
------------------------------------------------------------
---------------------------------------------------------M--
--KGIQLKEYVEGP-------------EGL---KV-LDL-PTP--TPK-ATEYLIAIHAS
ATNFFDLLQIRGKYQHQPAFPWIAGSEFSGVVLKAPTSLPGGKTPKFKEGD-KVFG--A-
--SQ-GGYATHIVCTEE-RLKGVPEGWSFADAAGVFVTAPTSYAGLVTRAGIKKVGDWVL
VHAAAGGVGLAAVQIA-KAFGA-TVIATAGTQHKQDVARAF-GADYAVDY--------R-
QK---DWPEQVK----KLTPKGR------GVDIVYDPVG--LIAQSMKCTAWNGRLLVIG
FAA-G-DIEKMATNRILLKNVSVVGLHWGAYAINEPE--------MQDKVWDGIFELVKE
GKYR-GTAFT-DKEFVGLESVPAAL------KALGARDSWGKVVVKVPQEGGSK---
>tr|Q1DPN3|Q1DPN3_COCIM Putative uncharacterized protein OS=Coccidioides immitis GN=CIMG_07730 PE=4 SV=1
------------------------------------------------------------
---------------------------------------------------------M--
--RAIQVREYVKGP-------------LDL---TV-TTL-PIP--SPS-PDQYLIQVHSA
GTNFFDLLQIQGKYQNQPPLPWISGAEFAGTVLSTPSG---NKSPKYKVGD-RVFG--A-
--SQ-GAYATHIVATER-SLLPVPEGWSFEDAAGLFITAPTSYGGLVHRANVQK-GEWVL
VHAAAGGVGLAAVQIA-KAKGA-TVIATAGTERKRQVAKSF-GADYTINY--------R-
EP---KWPDAVK----KLCAQHRTGNGKAGVDIVYDPVG--MIDQSLKCVAWNARLLVIG
FAA-G-SIEKVALNRVLLKNVSLVGLHWGQYANFEKE--------TVGVVWKGIFDLVKE
GKFK-GTSFK-DETFVGLESVPRAL------QALGGRETWGKVVVKVPDEEQSG---
>tr|Q2HDB4|Q2HDB4_CHAGB Putative uncharacterized protein OS=Chaetomium globosum GN=CHGG_01790 PE=3 SV=1
------------------------------------------------------------
---------------------------------------------------------M--
--RGIQVASYVKAA-------------HEL---KV-TEL-ADP--KPA-PDDYLIEVHAA
ATNFFDILQIQGKYQHQPPFPWVSGAEFAGIVLATPAN---SKNPKFPVGS-RVFG--A-
--TQ-GAYATKCVAKEV-SMLAVPEGWSYKEAAGLFVTAPTSYGALVVRAGVKA-GDYVL
VHAAAGGVGLAAVQIA-KAFGA-TVIATAGTERKLQVAKAF-GADHVVDY--------R-
DP---KWPELVK----KLTPKGR------GVDIVYDPVG--MVDKSTKCTSWNGRILIVG
FAA-G-TIEKVAMNKVLLKNISLVGIHWGQYAVHEKE--------TVVTVWQGIMKLIAK
GKFR-GTEFT-DKDASGLSVAAAAT------LSQKSTPYYQSEIHTIGKRRMHS---
>tr|Q2U234|Q2U234_ASPOR NADPH:quinone reductase and related Zn-dependent oxidoreductases OS=Aspergillus oryzae GN=AO090038000620 PE=4 SV=1
------------------------------------------------------------
---------------------------------------------------------M--
--RAIQVKEYVKGP-------------LDL---QV-TTL-PTP--SPS-PSDYLIQIRSA
GTNFFDLLQIQGKYQHQPPLPWIGGAEFAGTVLAIPTSKS-ASQARFKVGD-RVFG--A-
--TQ-GAYATHILAPEH-TLLPVPNGWSFEDAAGLFVTAPTSYGGLVHRANVQP-GDWVL
VHAAAGGVGLAAVQIA-KGKGA-TVIATAGTERKRQIAREF-GADHVIDY--------R-
NT---GWPEEVK----KLCAQHRTGNGKAGVDIVYDPVG--MIDASLKCVAWNARLLVIG
FAA-G-KIEKVALNRVLLKNVSIVGLHWGQYARFEKD--------TVGTVWNGIFDLVAQ
GKFK-GTAFK-DESFVGLESVPRAL------QALGGRETWGKVVVKVIDEARSK---
>tr|Q4PIL8|Q4PIL8_USTMA Putative uncharacterized protein OS=Ustilago maydis GN=UM00045.1 PE=4 SV=1
------------------------------------------------------------
---------------------------------------------------------M--
--RAFYLHKD-IAP-------------SELLSTLV-NDA-PEPKVTAG-SNEVLVDVHSA
AFNFFDILAVQGKYQVKTPHPYVPGVEMAGIISKDSPI---PEGCDFIPGKTRVFG--A-
--AQ-GAYGEKTKADYW-QLMEVPEGITLEQAAGLFVTWPTSYAALKFRADVQP-DEWVL
VHAGAGGVGICAIQIA-KAMGA-KVIATAGSDDKLRVCKQFGGADYAVNY--------R-
DK---DWQAQVK----KIT-EGH------GVDVVYDPVG--MIVPSLKVIAWNGRIIVVG
FAA-G-TIEKIPANLILLKNVAVTGVHWGAYVRNEPD--------KIGETWEALLDMFKT
KKVT-PTVFE--HIYEGLESVPEGL------KDLADRKTWGKAVVRIRADPQFPP--
>tr|Q5ARK5|Q5ARK5_EMENI Putative uncharacterized protein OS=Emericella nidulans GN=AN9075.2 PE=4 SV=1
------------------------------------------------------------
---------------------------------------------------------M--
--RAIQVKEYVKGP-------------LDL---TV-STL-PTP--SPS-PSAYLIEIHSA
GTNFFDLLQIRGKYQHQPPLPWISGSEFAGTIAAVPTT---SGPWKYKVGD-RVFG--A-
--TQ-GAYATHVLAPES-ALLPVPQGWSFEDAAGLFVTAPTSYGGLVHRANVQP-GEWVL
VHAAAGGVGLAAVQIA-KARGA-TVIATAGTERKREVAKAF-GADYVIDY--------R-
DK---AWPEKVK----ALCAEHRSGNGKAGVDVVYDPVG--MIDLSLKCVAWNARLLVIG
FAA-G-SIEKVALNRVLLKNVSIVGLHWGQYAKFETE--------TVGAVWKGIFDLIAQ
GKFR-GTAFR-DESFVGLESVPRAL------QALGGRETWGKVVVRIIDDKGTQ---
>tr|B3RLZ4|B3RLZ4_TRIAD Putative uncharacterized protein OS=Trichoplax adhaerens GN=TRIADDRAFT_52177 PE=4 SV=1
------------------------------------------------------------
----------------------------MPKFVSPPERLLRSAASHASASSTSTGAAY--
--RAAFCAQT-NKP---------------L---VI-KKVYDTK--QLG-PSELRIRIRAC
AINFADILMCQGAYQEKPNLPFIPGTEIAGDIIEIGSN---VTT--FKKGD-KVLA-LV-
--NL-HGFAEQCITDVD-ATWKIPNTVSYATAATLVVSYATAYMAFDRRAELKK-GETVL
VTAAAGGTGLAAVDLGANVFGA-NVIGAAGSAEKTALAKVK-GAMHAINY--------R-
EQ---DIKTEVL----SIT-KRK------GVDVVFDAVGGDTFEKCLRCTGFGGRLLTIG
YAS-G-SIPK------------------GSYRFKDPK--------LYKHSIDSVVRLLGE
GKIH-PHVGA----SFPLNKINEAF------QFIKDRKSTGKIAITMD---------
>tr|B6PMC9|B6PMC9_BRAFL Putative uncharacterized protein (Fragment) OS=Branchiostoma floridae GN=BRAFLDRAFT_253149 PE=4 SV=1
------------------------------------------------------------
-------------------------------------------------PLNLQQRGY--
--RAAVCHKI-KAP---------------M---EV-GDL-PSV--EKIPKGMVKVAVHST
GINFADILMVAGAYQERPELPFVPGFEMAGEVMAVGEG---VTA--FKEGH-RVVGLLQ-
--PP-GSYAEECLANEK-MLFHLPDSVTYTTAAAVPVSYGTALLGLTRRANLQH-GETVL
VTAAAGALGTAVVDLAAHALGA-TVIGGAGSQEKCEFVSSR-GAQHTIDY--------S-
QD---SIKDRVK----VIT-QGR------GCDVAFDGVGGKVFEDCLKCLAWEGRMLVAG
FAG-G-DIPKIAANLLLVKNISAAGLYWGKYAMQNIG--------VLRQTVEDTLTLMEE
GKIKGPPQPT----TFKLEQVNEAF------KFIMDRKSTGKVVLEIR---------
>tr|A2Y334|A2Y334_ORYSI Putative uncharacterized protein OS=Oryza sativa subsp. indica GN=OsI_018727 PE=4 SV=1
------------------------------------------------------------
---------------------------------------------------------M--
--DALVVRRL-GDPTLAPGG-----EASPF--APVTGDH-PAP--ALASPTSVRVRVAAT
SLNFATYLQVQGKYQERPALPFVPGSDYAGFVDAVGPA---VRR--FRPGD-RVCG-LA-
--AV-GSFADLIVADEK-QLFSVPDGCDLVAAGALPVAFGTSHLALVHRAQLKA-GQVLL
VLGAAGGVGASAVQIG-KVCGA-VVIAVARGTEKLQYLKTI-GADHVIDS--------S-
KE---SIMESAK----SFL-KAK---GLKGVDVLYDPVGGKLTQDSLKLLNWGAHILIIG
FAS-G-DVPIIRANIALVKNWTIHGLYWGSYFTHRPP--------VLIDSLNELFSWLSK
GLIK-IQISH----TYRLPEAHLAF------AALRDRKAVGKVMIVMGSPAKSRL--
>tr|A7Q3D2|A7Q3D2_VITVI Chromosome chr13 scaffold_48, whole genome shotgun sequence OS=Vitis vinifera GN=GSVIVT00029244001 PE=4 SV=1
------------------------------------------------------------
---------------------------------------------------------M--
--EALVCRKV-GDPTLSD-------ETSPI---SVSASH-LIP--SLNSPTAVRVRVRAT
SLNYANYLQILGKYQEKPPHPFIPGSDYSGIVESVGPS---VSM--FKIGD-TVCS-VA-
--AL-GSFAQYIVVDET-ELFRVPDGCDLVAAAALPVAFGTSHVALVHRAQLTS-AQVLL
VLGAAGGVGLAAVQIG-KVCGA-TVIAVARGAGKVQILKSL-GVDHVVDS--------S-
IE---NVTESVK----NFL-KAK---KLKGVDVLYDPVGGKLTKETMKLLNWGAHILVIG
FAS-G-EVPVIPANIALVKNWTVHGLYWGSYRIHRPG--------VLEDSMKELLSWLAR
GLIE-IHISH----SYNLSEAHFAF------SAIKDRKAIGKVMIAFDDHKTVRSKL
>tr|A8J3I5|A8J3I5_CHLRE Predicted protein OS=Chlamydomonas reinhardtii GN=CHLREDRAFT_118587 PE=4 SV=1
------------------------------------------------------------
---------------------------------------------------------M--
--KAIVCEGL-GDARSPL-------GTGCL---AL-KEL-PEP--KLP-DGHVRVQVAAA
SLNFPDALQIKGGYQDKPKLPFIPGSEVSGVVTEVASG---VKS--LRVGD-KVCA-VR-
--QT-GAFAEQAVVPAP-AAWRVPEGLALEDAAAIPIVYGTADVSLRHRAQLKP-GQTVL
VLGAAGGVGVAALQLA-KLAGA-RVVAVAGGAAKADFLRGQ-GADAYWGH--------W-
TF---HLFQQPS----APT-AFT------GVDVVFDPVGGSQLFEALKCVAWGAQYLVIG
FAS-G-DIPKVPANLLLVKNTTMHGVFWGSYMMHQPR--------VLADSMRQVLEWFGQ
GKLR-VEVFA----RFPLERVTEAF------QVILDRRVRGKVLLTMAPRARL----
>tr|A9NNV6|A9NNV6_PICSI Putative uncharacterized protein OS=Picea sitchensis PE=2 SV=1
------------------------------------------------------------
-------------------------------------------------MDSPQSGTM--
--QALICRKL-GDPTAPIS------ETSPI---FLSSHH-PVP--QLTSPTSVRIRIKAI
SVNYGSALQIMGKYQEKPPLPFVLGSDFSGVVEAVGKG---VTR--VKVGD-GVCT-IT-
--GQ-DSYAEKVVVDEK-DLFVVPPGCDLIAAGGLPVAFGTSHLGLVHRAGICR-GQVLL
VLGAAGGVGLSAVQIG-KVCGA-IVIAVARGPEKERLLKSL-GADHVVDS--------T-
SG---NIVPNVR----EYL-KSR---NLKGVDVLYDPVGGRLLKDSLKLLNWGAKILVIG
FAS-G-EIPIIPTNITLVKNWTVHGLYWGSYKIHQPD--------VLVDSMQELLSWLAK
GLIH-INVSH----TFRLSEANLAF------AAIMQRKVIGKVMITFEDNAFVDEKS
>tr|A9PG84|A9PG84_POPTR Putative uncharacterized protein OS=Populus trichocarpa PE=2 SV=1
------------------------------------------------------------
---------------------------------------------------------M--
--EALVCKKL-GDPTALKSSISEADNDSPI---ILSKTH-PIP--QLKSPTSVRVRVKAT
SLNYANYLQILGKYQEKPPLPFIPGSDYSGIVDAVGSG---VSL--LKVGD-RVCS-FA-
--AL-GSFAEFIVADQA-ELFKVPDGCDLVAAGALPVAFGTSHVALVHRAQLTS-GQVLL
VLGAAGGVGLSAVQIG-KVCGA-VVIAVARGDEKVQFLKSL-GVDHVVDS--------S-
KE---SVIASVK----DFL-KAR---KLKGVDVLYDPVGGKLTKESMKLLNWGAQILVIG
FAS-G-DVPVIPANIALVKNWTVHGLYWGSYKIHRPV--------VLEDSIRELLSWVAK
GRIT-IHISH----TYNLSEASLAF------AAIKDRKAIGKVMITIDDERSVKSKL
>tr|A9T036|A9T036_PHYPA Predicted protein OS=Physcomitrella patens subsp. patens GN=PHYPADRAFT_138140 PE=4 SV=1
------------------------------------------------------------
---------------------------------------------------------M--
--RALVCRKL-GDPTLPFS------DTSPI---YVEENF-PKP--KLSSPTSVRVKVFAS
SLNFATGLQIEGKYQEKPPLPYVPGEDFSGTVLEVGDR---VTK--VKVGD-AVCG-AA-
--TG-GAYAAEIVIDAS-LVFKVPNGCDLLQAGGLPIAFGTSHVGLVHRANLQA-GQVLL
VLGAAGGVGLSAVQIG-KLLGA-VVIGVARGHDKAELLKAY-GVDLVVDP--------K-
DG---GLINTVK----AFL-KSR---KLRGVDVLYDPVGGKLFKDSMKLLSWGAHIVIIG
FTS-G-EIPSIPANILLVKNLTVHGLYWGSYTRFNPQ--------VMQDSMEALLGYLTN
GSLR-VHISH----TFSIDEANKAF------ALLKQREVKGKVMILPGGSSSSPASK
>tr|B6TQU4|B6TQU4_MAIZE Oxidoreductase/ zinc ion binding protein OS=Zea mays PE=2 SV=1
------------------------------------------------------------
---------------------------------------------------------M--
--EALVVRQL-GDPTLPPGG-----EASPF--AAVSGDH-PVP--EISSPTAVRVRVAAT
SLNFATFLQVQGKYQERPPLPFVPGSDYSGVVDAVGPG---VRG--LRPGD-RVCS-FT-
--GL-GSFADFIVAEEK-QLFLVPDGCDLVTAGALPVAFGTSHLALVHRAQLKA-GQVLL
VLGAAGGVGASAVQIG-KVCGA-VVIAVARGAEKSDYLKSI-GADHVIDS--------S-
KD---NVIESAK----SFL-KAR---GLKGVDVLYDPVGGKLTQDSLKLLNWGAQILVIG
FAS-G-DVPVIRANIALVKNWTVHGLYWGSYLTHRPQ--------VLIDSLNELLSWLSK
GLIT-VQISH----CYRLVEVHLAF------SALRDRKAVGKVMIVMGSSAVPRL--
>tr|Q9LXZ4|Q9LXZ4_ARATH Quinone reductase-like protein OS=Arabidopsis thaliana GN=T5P19_110 PE=2 SV=1
------------------------------------------------------------
---------------------------------------------------------M--
--EALVCRKL-GDPTATNPGS----PESPV---EVSKTH-PIP--SLNSDTSVRVRVIAT
SLNYANYLQILGKYQEKPPLPFIPGSDYSGIVDAIGPA---VTK--FRVGD-RVCS-FA-
--DL-GSFAQFIVADQS-RLFLVPERCDMVAAAALPVAFGTSHVALVHRARLTS-GQVLL
VLGAAGGVGLAAVQIG-KVCGA-IVIAVARGTEKIQLLKSM-GVDHVVDL--------G-
TE---NVISSVK----EFI-KTR---KLKGVDVLYDPVGGKLTKESMKVLKWGAQILVIG
FAS-G-EIPVIPANIALVKNWTVHGLYWGSYRIHQPN--------VLEDSIKELLSWLSR
GLIT-IHISH----TYSLSQANLAF------GDLKDRKAIGKVMIALDHKTALSSKL
>tr|A0HCH8|A0HCH8_COMTE Alcohol dehydrogenase, zinc-binding OS=Comamonas testosteroni KF-1 GN=CtesDRAFT_0696 PE=4 SV=1
------------------------------------------------------------
---------------------------------------------------------M--
--HAWLCTTP-TGV-------------ETL---KW-TEQ-PTP--QPG-PGQVLLEVKAA
SLNFPDLLIVQNKYQIKPALPFVPGSEYAGVVQAVGEG---VKH--LKVGQ-HVAC-LS-
--GT-GGFATHTLAPAA-MCMPLPVDFPFVDAAAFIMTYATSHHALIDRGQLKA-GETVL
VLGAAGGVGTAAIQIA-KAAGA-RVIAAASTDDKCALCKAQ-GADLTINY--------S-
QG---DLREAIK----AAT-DGK------GPDVIYDPVGGEFAEPAFRSIAWRGRYLIIG
FAS-G-PIPSLPLNLPLLKGASLVGVFWGDFAKREPQ--------NNAAMMQELSQWWAQ
GRIK-PVIDR----TMPMSELFAAY------ERMGSRQVQGKLVLVNA---------
>tr|A0NZ02|A0NZ02_9RHOB Possible alcohol dehydrogenase and quinone oxidoreductase OS=Labrenzia aggregata IAM 12614 GN=SIAM614_25327 PE=4 SV=1
------------------------------------------------------------
---------------------------------------------------------M--
--KACLCKTF-GPP-------------SSL---VV-EEI-ADP--VAG-PGEVVVRVKAC
ALNFFDTLIIRGKYQYKPEMPFSPSAEFAGVVETVGEG---VTG--VSAGD-RVVG-YM-
--RW-GAAREKVVVAAS-DLVALPDDISFEVAAGLTVTYGTTLHAYRDRAGLKP-GETVA
VLGASGGVGQAAVEIA-AIMGA-KVIACASSKEKLAFARSL-GAHMTVDY--------S-
VQ---PLKETLK----ELT-GGK------GVDVVYDPVGGDLSEQAIRATAWEGRFLVIG
FAA-G-DIPKIPLNIVMLKGCDIRGVFWGAALERDPE--------GHRRNMKELLTWVGE
GKLK-PHIHG----VYKLEETAQAL------EEIAARRVQGKVILTP----------
>tr|A0Y8K5|A0Y8K5_9GAMM NADPH quinone oxidoreductase, putative OS=marine gamma proteobacterium HTCC2143 GN=GP2143_14426 PE=4 SV=1
------------------------------------------------------------
---------------------------------------------------------M--
--QSVCCYQF-GSP-------------DAL---ER-VDV-DTP--KPG-SGEVLVEITAA
GVGFVDGLMVQGLYQVKPPLPYYPGSEFAGIVRTVGAN---VQG--FIPGD-RVMG-LA-
--SS-GAFADALTINAK-QLIKLPAILDDATAAGLYINYATALYGLRDCGDLKS-GETIL
ILGAAGGVGSAAISVA-KAMGA-YVIAAASTAGKRDAAITF-GADEVVDY--------S-
QP---DWRDTLK----AMT-QGR------GLNLVYDPVGGDTAEPAFRSLSPGGRFLVVG
FAS-G-TIPKLPFNLALLKRSALIGVDWGGESRADPS--------INHSLMTTLMDWIED
SKLK-PAAVV----TLPMSEFREGL------NAQLAGEIVGKLVLKNN---------
>tr|A0YG09|A0YG09_9GAMM Quinone oxidoreductase OS=marine gamma proteobacterium HTCC2143 GN=GP2143_01910 PE=4 SV=1
------------------------------------------------------------
---------------------------------------------------------M--
--RAVVCKEL-GPV-------------EKL---VLDTDW-QVG--APG-PDEVVIDVKAG
GLNFPDTLIIQGKYQVKPELPFVPGGECAGVISAVGSN---VEQ--QKVGD-KVIV-VG-
--SH-GAFSEQLVTKAS-GVLSMPESLSFVEAAGIGMTYFTSYYALKQRAQLKA-GETVL
VLGAAGGVGITAVEIA-KAMGA-TVIAAASTDEKLALAKEK-GADHLINY--------S-
EQ---NLKDTLK----ELT-GGK------GVDVVYDPVGGDFSEAALRCMAWKGRFLVIG
FAN-G-EIPKIPLNLTLLKGCDIRGVFFGAFSAKEPA--------EHRSNISELWAMFDA
GQLK-PVVTD----VFPMTDYVGAF------RCLTERRAKGKVILDLAQ--------
>tr|A0YH75|A0YH75_9GAMM Alcohol dehydrogenase, zinc-containing OS=marine gamma proteobacterium HTCC2143 GN=GP2143_12144 PE=4 SV=1
------------------------------------------------------------
---------------------------------------------------------M--
--KALVCSEL-SAD------------LNNL---HF-EDI-ELP--TPG-PGMVKLRMKAA
AACFQDYLMAQGLYQLKPALPFTPGVEGAGEVIAVGEG---VDN--VKVGD-AVVA-GL-
--GF-GAYAEEAIVAAR-NVRIKPECLSFSEGAAYMSSYLTAYVALYRRAQLQP-GETLL
VHGAAGGIGLAACDLG-KMFGA-TVIATASSEEKRNVLRAR-GVDYVLDV----------
TK---GFRDEVK----HIT-NGQ------GADVIYDPVGGDVFNESCRCIAFDGRLLVMG
FTS-G-EHVKIGTNYALIKGFSVMGVRAGEYGRRFPG--------RGLENNAWVDRMAST
GKIK-PYIGA----TFPLENVQDAI------NMVYQRQAIGKVIVTIP---------
>tr|A0Z541|A0Z541_9GAMM NADPH:quinone reductase and related Zn-dependent oxidoreductase OS=marine gamma proteobacterium HTCC2080 GN=MGP2080_00630 PE=4 SV=1
------------------------------------------------------------
---------------------------------------------------------MA-
--VALVCREH-GLP-------------EKL---DLCDDW-PVP--ELG-ANDVLLRVKAA
GLNFPDVLIIQGKYQFQPELPFVPGGECAGVVEAVGSD---VSR--WQVGD-EVVQ-MG-
--MA-GGFADTLVVNEN-SLLPKPKALSMTEAAGIGITYFTSYYALVQRANIQP-GETLL
VLGAAGGVGSTAVELG-KALGA-KVIAAASSDEKLELCKEL-GADEVINY--------T-
TE---DLKGRIK----ELT-EGR------GVDVVYDPVGGDFSEIALRSMAWQGRFLVIG
FAN-G-PIPKVPLNLTLLKGCQIVGVFWGRFMSEEPE--------AHLSNVKTLWEWFEA
GKIK-PVVTD----VFPIADYESGY------AAMMERRAKGKVIFTF----------
>tr|A1QMS6|A1QMS6_MYCTF Putative uncharacterized protein (Hypothetical quinone oxidoreductase) (NADPH:quinone oxidoreductase) (Zeta-crystallin) OS=Mycobacterium tuberculosis (strain F11) GN=TBFG_00148 PE=4 SV=1
------------------------------------------------------------
---------------------------------------------------------M--
--KACVVKEL-SGP-------------SGM---VY-TDI-DEV--SGD-GGKVVIDVRAA
GVCFPDLLLTKGEYQLKLTPPFVPGMETAGVVRSAPSD----AG--FHVGE-RVSA-FG-
--VL-GGYAEQIAVPVA-NVVRSPVELDDAGAVSLLVNYNTMYFALARRAALRP-GDTVL
VLGAAGGVGTAAVQIA-KAMQAGKVIAMVHREGAIDYVASL-GADVVLPL----------
TE---GWAQQVR----DHT-YGQ------GVDIVVDPIGGPTFDDALGVLAIDGKLLLIG
FAA-G-AVPTLKVNRLLVRNISVVGVGWGEYLNAVPG--------SAALFAWGLNQLVFL
G-LR-PPPPQ----RYPLSEAQAAL------QSLDDGGVLGKVVLEP----------
>tr|A1QW73|A1QW73_MYCTF NADPH quinone oxidoreductase fadB4 OS=Mycobacterium tuberculosis (strain F11) GN=TBFG_03124 PE=4 SV=1
------------------------------------------------------------
---------------------------------------------------------M--
--RAVRVTRL-EGP-------------DAV---EV-AEV-EEP--TS---AGVVIEVHAA
GVAFPDALLTRGRYQYRPEPPFVLGAEIAGVVRSAPDN----SQ--VRSGD-RVVG-LT-
--MLTGGMAEVAVLSPE-RVFKLPDNMTFEAGAGVLFNDLTVYFALAVRGRLQA-GETVL
VHGAAGGIGTSTLRLA-PALGASRTVAVVSTQEKAELATVA-GATDVVL-----------
AE---GFKDAVQ----ELT-NGR------GVDIVVDPVGGDRFTDSLRSLAAGGRLLVIG
FTG-G-EIPTVKVNRLLLNNIDVVGVGWGAWSLTHPD--------ALAQQWSQLERLLRS
GKLP-PPEPV----VYPLDQAAAAI------ASLENRTAKGKVVLRVRD--------
>tr|A1ZZS3|A1ZZS3_9SPHI Zinc-containing alcohol dehydrogenase superfamily OS=Microscilla marina ATCC 23134 GN=M23134_06048 PE=4 SV=1
------------------------------------------------------------
--------------------------------MGGSWHLKQQRNHNKSYQLTPKPISM--
--KAVLCKEL-GLP-------------SAL---VV-EEV-TSK--KPG-KKEVLIEVKAC
SVNYPDTLIIQGLYQFKPELPFSPGSDIAGIVKEVGEE---VKH--LKPGQ-EVFG-IV-
--PH-GGFAEEVIAPAS-GVFPKPAAMDFKVAAAFMMAYGTSYHALKDRAHLQE-GETLL
VLGASGGVGLAAIELG-KLMGA-KVIAAASTDEKLALCKEY-GADQTINY--------T-
QE---NLKERVK----ALT-NGK------GADVVYDPVGGDYSEAALRATAWEGRFLVVG
FPA-G--IAQIALNLPLLKGCQIVGVFWGSFAMRSPQ--------KNMQNTMALINYYTK
GELK-PYIDK----VYSLEQAPQAL------QDMMDRKTKGKVIVQP----------
>tr|A2TZQ3|A2TZQ3_9FLAO Zinc-binding dehydrogenase OS=Polaribacter sp. MED152 GN=MED152_06340 PE=4 SV=1
------------------------------------------------------------
----------------------------------------------MFWIILLQNSNM--
--KAIVCTKF-GLP-------------NTL---KF-IEK-ENP--QSK-EDEVLVEVKAC
SVNFPDTLIIQGKYQFRPDFPFSPGSDIAGVVAEVGNS---VKH--LKKGD-EVVG-FI-
--PF-GGFAEKAVVKAK-DCFAKPKGMSMVNASAFLLAYGTSYHALKDRADLQK-DETVL
ILGASGGVGLTALELA-KLMGA-KVIAAASSDEKLALCKDF-GADEIINY--------N-
KE---NLKERVN----ELT-KGK------GVDVIYDPVGGNFSEQALRAIAWKGRHLVIG
FAN-G-EIPKIPINLTLLKGASIVGVFWGAFAQKEPK--------KSLENIRELLQWFAQ
GKLK-PHIDK----VYSLENAPKAL------EAMMNRETKGKIVINMTI--------
>tr|A2VR61|A2VR61_9BURK NADPH:quinone reductase and related Zn-dependent oxidoreductase OS=Burkholderia cenocepacia PC184 GN=BCPG_00432 PE=4 SV=1
------------------------------------------------------------
-------MVLTVASTTFRNTDDLAEADGHRMLIVNRPRGDIPHTVPMHGHAAQGEKRM--
--KALLCTAF-GPI-------------DRL---RI-EDV-AIP--EPA-AGQVRIQVKAA
SLNFPDALIVQGLYQVKPALPFSPGAEFAGVIDAVGAG---VTA--WRPGD-SVMA-FT-
--GH-GGFAEQCVADVH-QLAALPPGMTFEQGAALVLAYGTSLHALQQRARLQA-GETLL
VLGAAGGVGIAAIEIA-KALGA-RVIAAASSADKLALCREA-GADETIDY--------A-
TE---DLRRRVD----ELT-GGR------GADVVYDPVGGAYSEAALRATAWRGRFLVVG
FAA-G-EIPKIALNLALLKERDILGVFWGDAVRRDPA--------QHAANMRLLAEWFAA
GKVR-PAITE----RVSLDGAADAI------ARMANRQVKGKVVIFPDA--------
>tr|A3HUL4|A3HUL4_9SPHI Oxidoreductase, zinc-binding protein OS=Algoriphagus sp. PR1 GN=ALPR1_01305 PE=4 SV=1
------------------------------------------------------------
---------------------------------------------------------M--
--KAIVCEEF-GSV-------------ENL---FL-GER-PDP--IPD-SNQVLIKVEAC
GVSFPDLLILQNKYQFQPSLPYSPGGEAAGQIVEVGKE---VKN--FQKGD-RVLA-LC-
--RW-GGFAEKVVVDAE-RVFKIPNAISYVMAASSIYSYSTSYHALKDRGELKK-GETLL
VLGGSGAIGSAAIELG-KAMGA-KVIAAASSDEKLAFCKEK-GADELINY--------G-
SE---DLKNKIK----ELT-DGK------GVDVVLDPVGGNFTEAALRGTAWKGRYLIVG
FAN-G-EIPKIPMNLPLLKGCAIVGVFWGNFSKKEVE--------LNLQNMDRLNQWFLE
GKLK-GESIQ----EYHLSEAKKAI------LALQERSKFKKGVVRIS---------
>tr|A3JF07|A3JF07_9ALTE NADPH:quinone reductase and related Zn-dependent oxidoreductase OS=Marinobacter sp. ELB17 GN=MELB17_06754 PE=4 SV=1
------------------------------------------------------------
-----------------------------------------------------MGVSV--
--KAILCKEY-GPA-------------DKL---VI-EDV-PSP--TAK-GRGVKVRVKAA
GLNFPDTLIIEGKYQLKPPLPFSPGGEMSGEVIAVGEK---VTR--FKVGD-RVAG-LT-
--GY-GAFAEEVIVPER-NLLLLPDGMSDEKAAAFMMVYGTSYYALKQRANIQT-GESLL
VLGASGGVGRATVELG-KAMGA-RVIAAASSAQKLAVAEAA-GADELINY--------T-
EE---PLKDAVK----RLT-NSK------GVDVIYDPVGGDYTEQALRAMAWNGRHLIIG
FAA-G-DIPKIPANLMLLKGCSVVGVFWGSFTQREPE--------ASAQNMIELMKLYAE
GKID-PKISE----VFEFEDYAKAL------GALTERRATGKVVLKVGF--------
>tr|A3JWV5|A3JWV5_9RHOB Oxidoreductase, zinc-binding dehydrogenase family protein OS=Rhodobacterales bacterium HTCC2150 GN=RB2150_16574 PE=4 SV=1
------------------------------------------------------------
------------------------------------------------------------
------------------------------------MDT-PVP--APK-SGEVLVKIAAC
ALNFADLLMLSGKYQATPPLPFSPGLELSGTITALGPD---VDAADLPIGT-RVAI-FA-
--GQ-GGLADYGCFDVN-ACTPLPDAMPFDEAAAFQVAFGTSHVALAYKARLQP-GETLV
VLGASGGVGLTAIEVG-KLMGA-KVIAVARGADKLAVAASK-GADHLIDS--------E-
TA---DLKAEIR----ALG----------GADVIYDPVGGAQFDAAIRACNPDGRVLVIG
FAS-G-DIPKPAANILMVKNITVIGFYWGGYMTFKPN--------VVTDSLKQLFEWHSQ
GRIT-PHISA----RFPLAQATDAL------EYLRARKSTGKVIVTME---------
>tr|A3K0D1|A3K0D1_9RHOB Oxidoreductase, zinc-binding dehydrogenase family protein OS=Sagittula stellata E-37 GN=SSE37_23429 PE=4 SV=1
------------------------------------------------------------
---------------------------------------------------------M--
------------------------------------TEI-EVP--TPK-PGEIRVRVAAC
GLNFADLLMVKGTYQDTPDCPFVLGMEVSGVVDSLGEG---VEN--FAPGD-RVAV-FG-
--GQ-GGLAEMACFDAK-RAVHLPDTMDFTTAAAFQIAYGTSHIALDHRAKLLP-GETLL
VLGAAGGVGLTAVEIG-KLMGA-TVIACARGSDKLKAAKAA-GADHLIDA--------R-
TQ---DIRAEVK----ALG----------GADVVYDPVGGEQWEAAFRACKPEARLLPIG
FAS-G-DVPQVKANHLLVKNLTVLGVYWGGYLAFRPD--------ILTGSLATLMAWHGD
GRLK-PHVSH----TYPLEKAAEGL------ALLRDRKSTGKVVITIQDM-------
>tr|A3L230|A3L230_PSEAE Putative uncharacterized protein OS=Pseudomonas aeruginosa C3719 GN=PACG_04185 PE=4 SV=1
------------------------------------------------------------
---------------------------------------------------------M--
--KAVLCKAF-GPA-------------SSL---VL-EEI-ASP--SPA-KNEILLDVHAA
GVNFPDTLIIEGKYQFKPPFPFSPGGEAAGVVAAVGEK---VAH--VRPGD-RVMA-LT-
--GW-GSFAEQVKVPGY-NVMPIPEGMDFASAAAFGMTYGTSMHALKQRANLQP-GETLL
VLGASGGVGLAAVEIG-KAMGA-RVIAAASTPDKLAVAKAA-GADELINY--------S-
EG---SLREQLK----ALT-GGQ------GVDVIYDPVGGELFEEAFRSIAWNGRMLVVG
FAS-G-SIPSLPANLTLLKGASLVGVFWGSFAQRQPQ--------DNADNFRQLFAWHAE
GKLK-PLVSQ----RFPLERAGDAI------DALGQRKAVGKVVVEV---R------
>tr|A3RVB2|A3RVB2_RALSO Quinone oxidoreductase OS=Ralstonia solanacearum UW551 GN=RRSL_02115 PE=4 SV=1
MHR----------------------------PGIRIPA----------------------
------------------RKTNRTI-VLLLGYTARHPRF-CHRTTHLSGDK------M--
--KAVVCKRW-GPP-------------ESL---VI-ETL-PDP--APG-AGEVVIDVKAA
GVNFPDVLIIQNKYQFKPELPFTPGSEVAGVVRAVGDG---VAH--VKAGD-HVIA-FL-
--GQ-GAFASQVKAPAK-AVMPMPPGMAFDTAAAFTLTYGTSHHAVVDRGQLKA-GETML
VLGAAGGVGLAAIEIG-KAIGA-RVIAAASSDEKLAVCQAH-GADALINY--------A-
TE---DLRERIK----TLT-DGK------GPDVIYDPVGGIYAEPAFRSIAWRGRYLVVG
FAN-G-EIPKMPLNLALLKGASLVGVFWGEFARREPK--------ANLANMMQMLGWMQE
GKIR-PHISA----RYPLEQTAQAL------LDMAARKVTGKVVIQP----------
>tr|A3S7Y6|A3S7Y6_9RHOB Oxidoreductase, zinc-binding dehydrogenase family protein OS=Sulfitobacter sp. EE-36 GN=EE36_04338 PE=4 SV=1
------------------------------------------------------------
---------------------------------------------------------M--
--RAMQVTAY-DQP---------------L---SE-QEL-EMP--VPA-AGEVLIRVDAC
GLNFGDLLMIKGTYQQKPDLPFTLGMELSGSVAAVGEG---VTD--LAVGQ-RIAA-YS-
--GL-LGLAEYAAIPAN-VCVPIPDDMPAEDAAAFLVAYGTSHVALDYKARLQP-GERLL
VLGASGGVGLTAVELG-KLMGA-EVIACARGAAKLEICRAA-GADHLIDS--------E-
TD---DIREVVK----SLG----------GADVVYDPIGGDQFKAALRACNPEARILPLG
FAS-G-EVPQIPANILLVKNIDVLGFFWGGYKNFKPQ--------VLTDSFKVLIDWYSA
GKLK-PHVSH----VLPLDQANEAL------DLLRTRKATGKVIVRVS---------
>tr|A3SFX2|A3SFX2_9RHOB Oxidoreductase, zinc-binding dehydrogenase family protein OS=Sulfitobacter sp. EE-36 GN=EE36_02783 PE=4 SV=1
------------------------------------------------------------
---------------------------------------------------------M--
--KAMLSTAP-GGP-------------ETL---EL-TEM-PQP--EPK-KGQVRIRIRAA
GLNFPDTLIIKDLYQMKPPRPFAPGGEVSGDVDAVGEG---VSN--VAAGD-RVLA-MT-
--GF-GGFATDIIVDAE-RVLKIPDAMPYDEASCLVLTYGTSHHALKNRAEIQP-GESLL
IMGAAGGVGVAAIELA-KAAGA-RVIAAVSSEDKAQFCRDL-GADETIIYSRDMDDRAT-
QK---AFSDEIK----KLS-GGE------GVDVVYDAVGGAYAEPAVRALAWKGRYLVVG
FPA-G--IPKIPLNLTLLKGSQIMGVFWGAHTAREPK--------VHAENMADLFRMYAG
GQIK-PRISA----RYPLEKAADAL------NLMQDRKVQGKVVLDVQ---------
>tr|A3SI64|A3SI64_9RHOB Oxidoreductase, zinc-binding dehydrogenase family protein OS=Roseovarius nubinhibens ISM GN=ISM_02110 PE=4 SV=1
------------------------------------------------------------
---------------------------------------------------------M--
----------------------------------------------------IRVKIMAC
GLNFADLLMCQGKYQDTPEPPFTLGMEVAGVVDALGPD---TDG--PAVGS-RVAV-FG-
--GQ-GGLAEYGCFPAN-RAVLLPDDMRFDDAAALQIAYGTSHLALDYKARLQP-GETLL
VLGAAGGVGLTAVEIG-HAMGA-KVIACARGAEKLEVARRA-GADHLIDA--------A-
SE---DIRERVR----ALG----------GADVVYDPVGGDQFKAAFRACNPEARLLPIG
FAS-G-DVPQIPANHLLVKNLTVMGLYWGGYLAFKPE--------VVTDSLATLLSWHRE
GRIK-PHVSH----ALPLAQAGDGL------ELLRSRKSTGKVVIRPHE--------
>tr|A3TNV6|A3TNV6_9MICO FadB4 OS=Janibacter sp. HTCC2649 GN=JNB_14658 PE=4 SV=1
------------------------------------------------------------
---------------------------------------------------------M--
--RAAQVTRL-DGP-------------DAV---EV-VDV-PSP--DVP-DGQVLIDVAAA
GVSFPDVLLSRGEYQMKPPPPFVPGAEVAGVVRVAPAG----SG--LEVGD-RVAA-FP-
--FL-GGFAEQVVCDPA-FVFPLPENVTFEQGAALPMNYLTCHFALRQRGRLAE-GEKVL
VHGAAGGIGTAAIQLA-KAWGA-TVYAVVSDDAKADVARQA-GADEVVL-----------
AE---GFKNAVA----ELT-SGH------GVDIVVDPVGGDRFTDSLRSLAPLGRLLVIG
FTA-G-SIPEVKVNRLLLNNIDVVGVGWGAFWTGRPG--------YIRKQWDDLVPLLEA
GQLD-PVIGE----VRDLGEIGAAL------LDIDERRATGKILLTP----------
>tr|A3TVC8|A3TVC8_9RHOB Zinc-binding dehydrogenase OS=Oceanicola batsensis HTCC2597 GN=OB2597_10029 PE=4 SV=1
------------------------------------------------------------
---------------------------------------------------------M--
--RAFTVPAP-DTD---------------P---AM-TEL-EVP--RPG-PGEILVRNACC
GLNFADLLMMRGKYQEMPEHPFVLGMEIAGTVEALGPG---TEG--PPPGS-RVAL-FG-
--GR-GGLADYGLFPAD-RAVVLPDQIDFATAAALPVAYGTSHVALDHKARLRR-GETLV
VLGAAGGVGLTAVELG-HLMGA-RVVAIARGEAKLEIARQA-GADHLIDA--------R-
SS---DIRDQIK----ALG----------GADVVYDAVGGDLFRAAFRAMKPEGRILVIG
HAS-G-DVPQIPANHLLVKNVDVLGFYWGGYLRFRPE--------VITDSLATLFDWAAQ
GRIR-PHISH----TLPLERAAEGL------ELLRSRASTGKVVITMPPAP------
>tr|A3TVY2|A3TVY2_9RHOB Oxidoreductase, zinc-binding OS=Oceanicola batsensis HTCC2597 GN=OB2597_11061 PE=4 SV=1
------------------------------------------------------------
---------------------------------------------------------M--
--KAIVCKEF-GPL-------------DDL---DY-KDV-PDP--RPG-PGQVLIRTEAA
GVNYPDGLIVQGLYQSKPDRPFTPGSEVAGEIVAVGDG---VTR--FRQGD-RVVT-YC-
--S--GGYAEMAVGSER-TCFSLPEGMDAADACAMIIAWGTSHHALKQRANIQP-GETLV
IFGAAGATGTAAIQIG-KVMGA-TVIAVCSSDEKQKIATEQ-GADHVIGY----------
-D---NLKDEVK----ALT-GGK------GADVVYDSVGGDAFKAASRFMAPNGRLLVIG
FAS-G-EIPQLPVNLTLVKEYSVVGVFWGNWTRREPE--------AYLANMDELFGWYAE
GKVK-PLIEG----RYPLADAADVL------KRVMNRGAVGKIALVP----------
>tr|A3U1E5|A3U1E5_9RHOB Alcohol dehydrogenase, zinc-containing OS=Oceanicola batsensis HTCC2597 GN=OB2597_20926 PE=4 SV=1
------------------------------------------------------------
---------------------------------------------------------M--
--KALLSHAP-GGP-------------ETL---VL-RDL-PDP--EPG-PAEVRIAVRTV
GINFPDTLIIEDKYQFRPDRPFAPGAELVGVVDALGDG---VSD--LRVGD-RVMA-LP-
--MW-GALAEKICIAET-RCHRLPDAVGDEQAACLQMTYGTALYALEQRGDLTE-GESLL
VLGAAGGVGLAAVELG-AALGA-RVIAAASSESKVGVARDH-GASDSLVYPEAPLERAA-
QK---QLSDQIK----HLA-GAE------GVDVVMDIVVGDYTEPALRATAWGGRVLIVG
FPA-G--IARIPANLPLLKSCDIRGIFWGGAIERDWN--------RHRTDMARLVDMCAA
GQIR-PRVHQ----TFPLAEGGAAI------RALSERGVIGKVCVTL----------
>tr|A3UJ21|A3UJ21_9RHOB Probable oxidoreductase protein OS=Oceanicaulis alexandrii HTCC2633 GN=OA2633_00615 PE=4 SV=1
------------------------------------------------------------
---------------------------------------------------------M--
--RALVCKDF-APY-------------KNL---TV-EEA-PEP--PLG-EGMVMLDVKAA
GVNFPDILLVEGNYQMKPPTPFVPGMEAAGVISGLGEK---VQG--VKEGD-RVIA-AT-
--ML-GAFAEKVPVHFS-QVVPMPESMSFEEGAALTTIYGTSYHALKDRARLKE-GETVL
VLGAAGGVGIATVQLA-KAMGA-KVIAAASSDEKLQFCRDN-GADETINY--------T-
TE---DLKARVK----ELT-GGK------GVDVVYDPVGGDYAEPALRATGWDGRYLVIG
FAS-G-PIPKIPLNLALLNSRNIQGVFWGAWAGQNPR--------DNAKNLKEIFDFYEA
GKIK-PQVSA----SYKLEDYAKAF------EDLLERRVKGKVVLTP----------
>tr|A3V3I2|A3V3I2_9RHOB Oxidoreductase, zinc-binding dehydrogenase family OS=Loktanella vestfoldensis SKA53 GN=SKA53_01546 PE=4 SV=1
------------------------------------------------------------
---------------------------------------------------------M--
--RAFQVSSF-TNP---------------P---AL-VDI-AAP--LPA-PGEVLLDIAAC
GLNFADLLMAKGSYQDTPMPPFTLGMEVCGTVTALGDG---VTT--PAIGT-RVAV-FG-
--GQ-GGMAEQGVFPAN-LCRPVPDSMSAEVAAGFMVAYGTSHLALTHRARLQQ-GETLL
VLGAAGGVGLTAVEIG-KALGA-RVIAVARGADKLAVAQAA-GADHVIDS--------D-
TQ---DIKAVVK----ALG----------GADVVYDPVGGDAFKAALGACRPQARYVVIG
FAS-G-DVPQVPANILLVKNVDLIGFYWGGYLKFRPD--------LLSDSLAELLGWLAD
SRLK-PHISH----VLPLAQAEKAL------DLMRSRASTGKVVITP----------
>tr|A3VHN5|A3VHN5_9RHOB Oxidoreductase, zinc-binding dehydrogenase family protein OS=Rhodobacterales bacterium HTCC2654 GN=RB2654_08472 PE=4 SV=1
------------------------------------------------------------
------------------------------------------------------------
------------------------------------------------------------
-MNFGDLLMAKGQYQEKPDLPFTLGMEVAGTIREVGEG---VEG--FEPGM-RVLV-GG-
--GS-GGLADFGTFPAT-KAIRIPDSMSFTDAAAFQVAYGTSHVGLDYRARLQP-GENLL
VLGAAGGVGMTAIEIG-KLMGA-KVIACARGKEKLEVCKSA-GADVLIDS--------E-
TD---DLREAVK----AAG----------GADVIYDPVGGDQFRAAMRATNPEARILVVG
FAS-G-DIPQIPANHLLVKNLNIMGYYWGGYNRFKPE--------VLTNSMATLIRWYDE
GKLK-PHVGA----TLPLEQAGDAY------ELMRSRKSTGKVVVTTGRG-------
>tr|A3VSI0|A3VSI0_9PROT Oxidoreductase, zinc-binding dehydrogenase family protein OS=Parvularcula bermudensis HTCC2503 GN=PB2503_08474 PE=4 SV=1
------------------------------------------------------------
---------------------------------------------------------M--
--KALMSTAP-GGP-------------ETL---SL-IEQ-ATP--SPR-KGEVIVAVKAA
GVNYPDTLIIKDLYQFKPPRPFAPGNEVAGVVEALGEG---VTH--LSVGD-RVAATLA-
--PC-GGFATHAAAPAA-ATFPIGD-MPFEEAAALVMTYGTSLHALKDRAALAE-GETLL
ILGASGGVGSAAIELG-KAIGA-RVVGAVSSTEKADFVKEL-GADEAIVYPKGDLSRDD-
QK---ALSASFK----EAC-GKN------GADVIYDAVGGPYAEPALRAIAWEGRYLVVG
FPA-G--IPTLPLNLPLLKGCQIVGVFWGAAVQRDPK--------GHEANLTLLKKLVAD
GAIQ-PRVTE----TFPLERGAEAL------KKLESRSATGKLVITMP---------
>tr|A3W7D6|A3W7D6_9RHOB Zinc-binding dehydrogenase OS=Roseovarius sp. 217 GN=ROS217_16835 PE=4 SV=1
------------------------------------------------------------
---------------------------------------------------------M--
--RAYQIPAR-GAD---------------P---AL-TTL-PRP--LPK-SGELALRIAAC
GLNFADLLMIKGAYQDTPEPPFTLGMEVAGTVEALGPD---TRG--PAPGT-RVAV-FA-
--GQ-GGLADYGCFPAA-RAVPLPDSMTFADAAAFQVAYGTSHVALDHKAHLQP-GETLL
VLGAAGGVGLTAVEIG-KQMGA-RVIACARGADKLAVAKRA-GADHLIDA--------A-
EQ---DIRETCR----ALG----------GVDVVYDPVGGDHFKAAFRACNPEARILTIG
FAS-G-EVPQIPANHLLVKNISVMGLYWGGYLKFRPE--------VVTNSLATLFDWYAQ
GLLR-PHVSH----LLPLEQTAEAL------DLLRTRKSTGKVVITLD---------
>tr|A3WBF9|A3WBF9_9SPHN Alcohol dehydrogenase, zinc-containing OS=Erythrobacter sp. NAP1 GN=NAP1_06770 PE=4 SV=1
------------------------------------------------------------
---------------------------------------------------------M--
--KALRVESL-SDD------------LSGV---TL-ADM-AEP--ERR-PGEVLVRVRAA
SLNFPDLLMTKGKYQFKPELPFTSGLECAGEVIEADAD----SG--FSPGD-RVMG-GN-
--KT-GAFAEIASIPER-GLSRLPAGFDFAQGAAMGAAYSTAYTGLVELCGLEA-GQTVL
VHGASGGVGLAACDLT-KALGA-KVIAATGVAGKRAAIEAA-CSPDAVIT--------A-
EG---RFREEVA----ELT-DGH------LCDIVFDPVGGDIFDESTRCVTFGGKLVVVG
FTS-G-RIAEVATNIPLIKGFSIVGLRAGEYARRFPE--------RGAAVNAAIAQLAEA
GRIS-PAIDR----TLPLSRWREGF------EAMAKRELVGKVVFEPGS--------
>tr|A3WHZ9|A3WHZ9_9SPHN Alcohol dehydrogenase, zinc-containing OS=Erythrobacter sp. NAP1 GN=NAP1_09117 PE=4 SV=1
------------------------------------------------------------
---------------------------------------------------------M--
--KAIRTHEV-GGP-------------ETL---TL-DEI-DTP--KPG-KGEVLVAVKAC
AINYPDTLMIRDLYQFKPERPYSPGGEIAGVIEAVGEG---VEG--FKVGD-NVMA-GI-
--GN-GGLREKAIVPAN-RMFPVPDGVPHEKAASLLMTYGTTIHGLKDRGHIKE-GDVVL
VLGAAGGVGLSAVELA-KAFGA-RVVAAVSSEAKGEVARKA-GADEVVIYPREEMDKAA-
SK---DLANKFK----EAC-GPN------GANIVYDIVGGQYSEPALRSIAWEGRFLVVG
FPA-G--IAKMPLNLTLLKSCDICGVFWGAFTAREPA--------KFVQQVKELFALMKE
GKID-PLVSE----TFPLERAGEAI------AKLENREAVGKLVVTMD---------
>tr|A3XBR1|A3XBR1_9RHOB Oxidoreductase, zinc-binding dehydrogenase family protein OS=Roseobacter sp. MED193 GN=MED193_03947 PE=4 SV=1
------------------------------------------------------------
------------------------------------------------------------
----MLSTTP-GGP-------------ETL---VW-SEQ-PDL--TPG-KGELLVEIRAA
GVNFPDTLIIRDLYQMKPPRPFAPGGEISGVVIALGEG---VSG--YEIGD-RVLA-LT-
--GH-GGFATQICVAAN-QAVRFPKEMPFEDAAGFVFTYGTSYHALKDRAQLKP-GETLL
ILGAAGGVGAAAIELG-KSMGA-KVIAAVSTAEKAAFCAEI-GADETLVYNRDM-SKED-
QK---EFSKNIK----ELS-GKS------GVDVVYDAVGGMYAEPALRAMAWLGRYLVVG
FPA-G--IPEIPLNLPLLKGCDIRGVFWGASVFRDPK--------GHAENMAELQALYGA
GKIK-PQICE----VLPMTDASLAL------EMMQDRRVMGKVILINS---------
>tr|A3XFA8|A3XFA8_9RHOB Oxidoreductase, zinc-binding dehydrogenase family protein OS=Roseobacter sp. MED193 GN=MED193_21586 PE=4 SV=1
------------------------------------------------------------
---------------------------------------------------------M--
--LAYRINDF-NAP---------------P---VL-EEI-ESP--PPG-ADEVKVRIRAC
GLNFADLLLQKGTYQDTPLPPFTPGLELAGEVMECGSQ---VQR--VSPGD-RVAV-FS-
--GQ-GGLAQEGVFDAA-RVVAIPDSMSFEDAAALLITYGTSHVALDHCARLQP-GETLL
VTGAAGGVGLTAVEIG-KLMGA-RVIAHARGAGKLKVAKSA-GADHLIDD----------
TA---DLRAEVK----SLG----------GADVVYDAVGGDVWKAAFRATKPGGRLLPIG
FAS-G-EVPQIPANHLLVKNLTVIGFYIGGYLKSHPE--------VMQRSFATLMEWHSS
GRIS-PHISH----VLPLAQVAEGM------ELLRSRASTGKVVITP----------
>tr|A3YE39|A3YE39_9GAMM Oxidoreductase, zinc-binding OS=Marinomonas sp. MED121 GN=MED121_21515 PE=4 SV=1
------------------------------------------------------------
---------------------------------------------------------M--
--KAIMCHEF-API-------------DAL---TY-EEV-PDP--TPN-EYEIIIVVAAC
GINFPDGLLVQGLYQMKPEHPFSPGSEVTGTISQLGAK---VKH--LKLGQ-RVIG-LT-
--MT-GGYAQKVAINSR-MVLPLPDTISFEQGAGLITAHATAHHGLKQRANLKK-GETLL
VTGASGGTGLAAVQIG-KAMGA-KVIALCSSQEKLFAAKEQ-GADELLLS--------S-
DP---DLKDKIK----ALT-ANK------GVDVVYEVVGGDIFQTCARTMAWNGRLLVVG
FAS-G-SIPEFPVNLALVKGFSVIGVFWGSFAQKEPA--------NFMVNMQELLAWYEQ
GQVK-VVIDQ----VYPLSQAPEAL------SKVFNRQSIGKLILTP----------
>tr|A4A9X3|A4A9X3_9GAMM Zinc-containing alcohol dehydrogenase superfamily protein OS=Congregibacter litoralis KT71 GN=KT71_07919 PE=4 SV=1
------------------------------------------------------------
---------------------------------------------------------M--
-------------A-------------DKL---QLATDH-PEP--TAE-AGQVVIDVKAA
GLNFPDVLIIQGKYQFQPDMPFSPGGECAGVVLSVGEG---VER--YKVGD-KVIA-MT-
--GS-GCFRDQIAVDHN-AVMPMPEGLDFTQAAGVAMTYFTSYHALKQRADLKE-GETLL
VLGAAGGVGSTAVELG-KLMGA-KVIAAASSEEKLAMCRDL-GADETINY--------S-
EQ---DLKAAVK----ELT-GGK------GVDVVYDPVGGDYAEPALRGMAWNGRYLVIG
FAS-G-PIPEIPLNLALLKGCSIVGVFWGRFIAEEPA--------VHLQNIKELWGLFAE
GKLK-PAIND----VFALEDYEQAY------DVMTGRLARGKVILTME---------
>tr|A4AQP4|A4AQP4_9FLAO Probable oxidoreductase protein OS=Flavobacteriales bacterium HTCC2170 GN=FB2170_14683 PE=4 SV=1
------------------------------------------------------------
---------------------------------------------------------M--
--KAIRCKKY-GPP-------------SSL---IL-EEM-ASL--EPG-AKEVVVSVKAC
GINFPDTLIIQGLYQLKPELPFTPGSDIAGIVKEVGEG---VNH--LTVGD-EVFG-FV-
--AY-GAFAEEVIVPSN-ACFPKPKKMDYPVAASFMMAYGTSYHALKDRAKLKE-GETLL
VLGAAGGVGLAAVELG-KLMGA-EVIAAASTDEKLELCSEY-GADETINY--------S-
KQ---DLKATIK----ELT-GGK------GVDVIYDPVGGIYTEKAFRAIAWNGRFLVVG
FAA-G-TIPKMPLNLPLLKGASIVGVFWGGFAIGNPK--------ANMQNTKALMQLYEE
GKIK-PHIHR----IYKLADAPKAL------EEMMNRKVRGKLVVQME---------
>tr|A4EIV8|A4EIV8_9RHOB Alcohol dehydrogenase, zinc-binding protein OS=Roseobacter sp. CCS2 GN=RCCS2_14529 PE=4 SV=1
-----------------------------------MAFCRGSSACIFGDAFLCAASYCNL
QNSINTKHATVAAQDLTLRIGKSPVSHLKVVKISPFYKLHHVPDKGAQGKNLKDSTAM--
--RAFQVTSF-EEK---------------P---KL-IDL-PDP--TPG-PGDVLLEIAAC
GLNFADLLMANGTYQDTPKPPFTLGMEVCGKIIVHGPG---VEG--PAIGT-RVAV-FG-
--GQ-GGLAEKGVFPAA-LCRPVPDTMPDQIAAGFMVAYGTSHLALVRRAQLQA-GETLL
VLGAAGGVGLTAVEIG-KAMGA-TVIAVARGADKLAVAKAA-GADHLIDS--------D-
TD---DIKAAVK----TLG----------GADVVYDPVGGDAFKAALGACKREARVIVIG
FAS-G-DVPQIPANILLVKNITVIGFYWGGYLAFNAQ--------ALTDSLAELMAWHAD
GRLK-PHVSH----ALPLDQAADAL------DLMRTRKSTGKVVVTP----------
>tr|A4ERC7|A4ERC7_9RHOB Oxidoreductase, zinc-binding dehydrogenase family protein OS=Roseobacter sp. SK209-2-6 GN=RSK20926_18882 PE=4 SV=1
------------------------------------------------------------
---------------------------------------------------------M--
--HSMLSNEP-GGP-------------ETL---IW-SEQ-PDL--SPK-KGEILVSVRAA
GVNFPDTLIIRDLYQVKPPRPFAPGGEVSGEVIAIGEG---VTG--YSLGD-RVLA-LT-
--GH-GGFATQICVPAN-QAVKFPETMSYEEAAAFVFTYGTSYHALKDRASLAP-GETLL
VLGAAGGVGVAAIELG-KAMGA-RVIAAVSTEEKAEFCLSV-GADEALVYSREM-NKAD-
QK---KFSSEIR----ELT-GRS------GVDVAYDAVGGDYAEPVLRSMAWQGRYLVVG
FPA-G--IPKIPLNLPLLKGCDIRGVFWGASVFQDPK--------GHASNMAELQELFRS
AKIR-PRIHA----SLPMQRAAEAL------GIIERREVMGKVVLTNA---------
>tr|A4EVJ6|A4EVJ6_9RHOB Oxidoreductase, zinc-binding dehydrogenase family protein OS=Roseobacter sp. SK209-2-6 GN=RSK20926_22614 PE=4 SV=1
------------------------------------------------------------
---------------------------------------------------------M--
--LCLRVTDF-SAP---------------P---SF-CDI-TCA--DPG-PGQIRLRIRAC
GLNFADLLLLKGTYQDTPDLPFTPGLEVAGEVIALGKD---VAN--FNLGD-RVAV-FC-
--GS-GGLAEEGVFEAS-RAIPIPAGMSDEDAAAMLIAYGTSHVALEHCARLQS-GETLL
VTGAAGGVGLTAVEIG-KLMGA-RVIAHARGAGKLRAAQNA-GADHLIDD----------
SE---DLRAIVK----SLG----------GSDVVYDAIGGGVWKDAFRSANPGARLLPIG
FAS-G-EVPQIPANHLLVKNLTVIGFYIGGYLKARPE--------VIRNSFETLFRWHGE
GRIK-PHVSH----VLPFEKTFEGL------EMLRNRTSTGKVVITMS---------
>tr|A4GHZ3|A4GHZ3_9BACT Alcohol dehydrogenase OS=uncultured marine bacterium EB0_39H12 GN=MBMO_EB0-39H12.0080 PE=4 SV=1
------------------------------------------------------------
---------------------------------------------------------MES
--RVLECQFL-SED------------MSGV---VL-VNK-TIT--NPE-ANELLIKVKAS
SVNFPDYLMTQGKYQHKPELPFGLGMEGSGIVERIGKD---VHG--FKEND-HVIFGAI-
--GQ-GAFSDYVTVNEK-AVNIMPKNLSFEQAAAFQTAYLTAYVSLVRRGELKK-GENLL
VHGATGGVGMAAVQLG-KYLEA-KVIATGTSSEKLKITQSW-GADHTILT--------H-
KDNIVDFKDEVK----ELT-QGK------GADVIYDPVGGDVFDHSIRCINWGGRILVVG
FAS-G-RIPVLPVNMALIKGFSVVGVRAGEFGRKNPE--------AGIENTQKIREICEA
GHFS-PHICE----EFSLDQSKEAL------KFLSQRKLVGKVVITTD---------
>tr|A4U345|A4U345_9PROT Alcohol dehydrogenase superfamily, zinc-containing OS=Magnetospirillum gryphiswaldense GN=MGR_2488 PE=4 SV=1
------------------------------------------------------------
---------------------------------------------------------M--
--HAVVCPQF-G---------------AAL---EL-REL-PPL--SLA-AHQVRIRVAAA
GVNFADSLFIQGKYQEKVAPPLVPGMELAGTVEQVGAD---VTE--LAVGD-RVMA-NV-
--TG-GGFASEAVADWT-DVHKIPDAMDFVTAAAFPVAYGTSHLGLL-KAALRP-GEVLV
VHGAAGGVGLTAVEIG-VAMGA-TVIATAGGAEKVQIALDH-GAHHGIDY--------K-
AE---DVRAKVK----ELT-GGR------GADVVYDPVGGEIFDASLRSIAPDGRILVIG
FAS-G-NVPQIPANHLLVKNVTVIGYWWGAYRKLNPL--------LVRQSMNDALDMWAQ
GKLH-PHVSQ----TLPLAQASEAL------ALLKSRAVSGKLVLTI----------
>tr|A5P885|A5P885_9SPHN Alcohol dehydrogenase, zinc-containing OS=Erythrobacter sp. SD-21 GN=ED21_28733 PE=4 SV=1
------------------------------------------------------------
---------------------------------------------------------M--
--KALVVEEL-SRD------------LSGL---GL-RDV-DAP--RRR-TGELLVAVRAA
SLNYPDLLMTRGDYQFKPELPFVSGLEMAGEVIEADPG----SG--FEVGD-KVMG-GA-
--KT-GAFAQQIALSTT-ALRAIPEGLDFAQAAAMGAAYHTAYVSLVELGGLQP-GQTVL
VHGASGGVGLAACDLA-KALGA-KVIAATHSEAKLEAIRRT-GTTHAAIL--------N-
HG---RFREEVS----TLT-DGA------LCDLVFDPVGGDVFDESTRCVTFGGKLLVVG
FVA-G-RIPEIAVNIPLIKGFSVVGVRAGEYARRFPE--------RGQRIAEAIDKLASE
KRIA-PHIDR----ILPLDQWRKGF------KAMDRGEIVGKVVLAP----------
>tr|A5PB63|A5PB63_9SPHN Alcohol dehydrogenase, zinc-containing OS=Erythrobacter sp. SD-21 GN=ED21_23811 PE=4 SV=1
------------------------------------------------------------
---------------------------------------------------------M--
--KAVLSKET-GGP-------------ETL---VV-ENI-EAP--TPG-KGEVLIDVAAC
AINFPDTLIIRDMYQFKPPRPFAPGGEISGTIEALGEG---VEG--FAVGD-RVIC-GV-
--GN-GGLQEKVAVAAA-RLFEVPEGIDLVQASALLMTYGTTIHGLKDRGDIKE-GETVL
VLGAAGGVGLSAVELA-KAYGC-HVVAAVSTEEKGEVAKQA-GADEVVIYPRAPFDKDT-
SK---QLANDFK----AAV-GPN------GADIVYDIVGGDYSEPALRSIAWEGRFLVIG
FPA-G--IAKMPLNLTLLKSCDIRGVFWGAFTAREPE--------KNNANIAELFDLWKA
GKIN-PLVSE----TYPIDRAHEAI------AKLENRGAIGKLVVTMD---------
>tr|A6E343|A6E343_9RHOB Zinc-binding dehydrogenase OS=Roseovarius sp. TM1035 GN=RTM1035_06543 PE=4 SV=1
------------------------------------------------------------
---------------------------------------------------------M--
--RAYHLPAK-GAE---------------P---LL-TDL-PRP--TPG-PGEIRVRIAAC
GLNFADLLMIKGAYQDTPEPPFTLGMEVAGTVDALGPG---TDG--PAPGT-RIAV-FG-
--GQ-GGLADYGCFPAA-RAVPLPDAMSFADAAAFQVAYGTSHVALDHKARLQP-GETLL
VLGAAGGVGLTAVEIG-KQMGA-RVIACARGADKLAVAQEA-GADHLIDA--------A-
TQ---DIRDVCR----ALG----------GVDVVYDPVGGDQFTAALRACNPEARILTIG
FAS-G-DVPQIPANHLLVKNITVMGLYWGGYLKFRPE--------VVTQSMATLFDWYAA
GRLR-PHVSH----LLPLEQAAEAL------DLLRLRKSTGKVVVTLT---------
>tr|A6F2F0|A6F2F0_9ALTE Zinc-containing alcohol dehydrogenase superfamily protein OS=Marinobacter algicola DG893 GN=MDG893_01960 PE=4 SV=1
------------------------------------------------------------
---------------------------------------------------------M--
--RAILCKEY-GPA-------------ETL---VI-EDV-TSP--VVK-GHGVKVRVKAA
GLNFPDTLIIEGKYQLKPTMPFSPGGEMSGEVIEVGEK---VTR--FKSGD-RVAG-LT-
--GY-GAFAEEVVVPEQ-NILPIPESMSDEKAAAFSMVYGTSYYALKQRANIQP-GETLL
VLGASGGVGLATVELG-KAMGA-HVIAAASTAEKLAVAKEA-GADELINY--------T-
EE---PLKDAVK----RLT-NSK------GVDVIYDPVGGDFTEQALRAMAWNGRHLIIG
FAA-G-DIPKIPANLTLLKGCSVVGVFWGSFTQREPQ--------NSAQNMMELLKLFSE
GKIN-PRISE----VYDFEDYEKAL------GALTGRTATGKVVLKVGS--------
>tr|A6FQH3|A6FQH3_9RHOB Oxidoreductase, zinc-binding dehydrogenase family protein OS=Roseobacter sp. AzwK-3b GN=RAZWK3B_20466 PE=4 SV=1
------------------------------------------------------------
---------------------------------------------------------M--
--RAFHIDSP-GAP---------------P---AV-TDL-SMP--TPG-PGEIRLKVGAC
GLNFADLLMMTGDYQDTPAAPFTLGMEVAGTVEAHGPG---VTA--PAIGT-RVAV-FG-
--GQ-GGLAEYGCFPAD-RAVPLPDAMSDIDAAAFQIAYGTSHVALDHKAQLQP-GETLL
VLGAAGGVGLTAVEIG-KLMGA-RVIACARGADKLAVARQA-GADHLIDA--------K-
TD---DIRAACK----ALG----------GVDVVYDPVGGDQFDAAFRATNPEGRILSIG
FAS-G-TVPQIKANHLLVKNLSVIGFYWGGYLKFRPS--------VVTDSLATLMGWYEA
GRIK-PHVSH----VLPLDQAAEAL------ELLRSRTSTGKVVVTPR---------
>tr|A6G293|A6G293_9DELT Oxidoreductase, zinc-binding dehydrogenase family protein OS=Plesiocystis pacifica SIR-1 GN=PPSIR1_20584 PE=4 SV=1
------------------------------------------------------------
---------------------------------------------------------M--
--RAAHVTAL-EGP-------------DAL---EV-VEL-PDP--EPS-RGQVVVAVESA
GVNFPDLLLTRGLYQLRPNLPFAPGGEVAGEVVAVGEG----AG--FEVGE-RVMA-LT-
--GW-NGFATHVVLGAE-RCVRVPETMPTDLAGAFAFTYGTTYHGLVDRGGLAK-GERLL
VLGAAGGVGSAAVELG-VALGA-RVIAAASSPEKLAFCAEL-GAEAGIDY--------A-
QE---DLKKRAK----ALG-GG-------AVDVVYDPVGGERSEQALRALGPGGRHLVIG
FAS-G-TIPRVAWNLALLKQCAIVGVSWGAWALMNPK--------ANAENMRALFELHAA
GKLR-PQITA----RYGLEQVGEAL------RAMEARAVKGKVIIEPQR--------
>tr|A6GQE4|A6GQE4_9BURK Probable oxidoreductase protein OS=Limnobacter sp. MED105 GN=LMED105_12927 PE=4 SV=1
------------------------------------------------------------
---------------------------------------------------------M--
--KALMCKTL-GLP-------------DTL---VF-EET-ADP--QPG-PGQVVVDMKAA
GVNFPDALMIQGKYQFKPALPFAPGAELAGVVAALGEG---VKN--VKVGD-RVIA-MC-
--TH-GAFAEKVLVQAK-QIIPMPPAISFETAASFTLAYGTSYHALKGRAQLKE-GETLL
VLGAAGGVGLAAIQIA-KALGA-KVIAAASSAEKLAICKEN-GADELINY--------S-
NE---DLRERVK----ELT-GGK------GPNVIFDPVGGKFAEPAFRSIGWNGRYLVVG
FAD-G-EIPSIPLNLPLLKGASIVGVFWGDFVNRQLF--------DFIKDLGEMFALIEQ
GKLK-PLVSK----VYSLPQGAQAL------QDLLDRKVVGKVVITANT--------
>tr|A7CGG2|A7CGG2_BURPI Alcohol dehydrogenase, zinc-binding domain protein OS=Ralstonia pickettii 12D GN=Rpic12DDRAFT_2354 PE=4 SV=1
VSELDAPLWFCSGATTVTRPRGLSARCSAASPGARYPSSLAMRICMARIVTEQRSRIVLG
HTFYTLTKYASTGWTLHRSRSNRTI-VLLFGYTGRRDRVQCMRDGEQSNARLLRRHMM--
--KAVVCKTW-GPP-------------ESL---VI-ETL-PDL--SPG-AGEVVIDVKAA
GVNFPDVLIIQNKYQFKPELPFTPGSEVAGVVNAVGEG---VSH--LKAGD-HVIA-FL-
--GQ-GAFASQVKASAK-VVMPMPPGMAFDTAAAFTLTYGTSHHAVVDRGQLKA-GETML
VLGAAGGVGLAAIEIG-KAIGA-RVIAAASSDEKLAVCKDH-GADALINY--------S-
TE---DLRERIK----ELT-DGK------GPDVIYDPVGGIYAEPAFRSIAWRGRYLVVG
FAN-G-EIPKMPLNLALLKGASLVGVFWGEFARREPK--------ANLANMMQMLGWMQE
GKIR-PHISA----RYPLEQTTQAL------LDMAARKVTGKVVIQP----------
>tr|A8TLZ4|A8TLZ4_9PROT Putative oxidoreductase, zinc-binding protein OS=alpha proteobacterium BAL199 GN=BAL199_02249 PE=4 SV=1
------------------------------------------------------------
---------------------------------------------------------M--
--RAMLCKAF-GPI-------------DDL---AL-EEM-PSA--ALA-AGEVRIKVAAC
GVNFPDVLIVEGKYQFKPDRPFAPGGEVSGTVAEVGAD---VTG--FKVGD-AVMA-TT-
--LW-GGFAEEVVTTPD-RLLRRPPTMDETTAAGFALTYGTSYHALVQRAAIQP-GETLL
VLGAAGGVGVAAIQIA-KALGA-RVIAAAGSADKLAFAREQ-GADEVVNY--------T-
ED---GYRDRLK----ELT-GGR------GVDVIYDPVGGDLMDPSLRSMAWNGRYLVVG
FAS-G-EIPKIPANLTLLKGCAVVGVFWGQFRRNEPQ--------VEAENFRRLFELHAE
DRIK-PVISQ----TFPLAQARDAL------AVLAGRKVKGKIVLTV----------
>tr|A9D9F5|A9D9F5_9RHIZ Alcohol dehydrogenase, zinc-binding protein OS=Hoeflea phototrophica DFL-43 GN=HPDFL43_08274 PE=4 SV=1
------------------------------------------------------------
---------------------------------------------------------M--
--KAIICPDY-GPV-------------SNL---EY-RDM-PEP--DPG-KAEVVISAEAI
GVNYPDGLLVQGLYQMKPETPFIPGMEAAGRIKSVGAG---ITS--LKPGD-RVVA-MI-
--DR-GAYAQQVLAPAD-RVFALPDQMTCEDACALMCAWGTSHHALRQRAQLKK-TETLL
VLGAAGSTGLAAVSIG-KAIGA-RVIAVASSDEKRSACLDA-GADVALPY----------
-E---GLREALK----SET-GGK------GVDVAYDPVGGPAFEVAARAMARNGRLLVVG
FAS-G-EIPKLAVNLALLKEYSLVGVFWGSFVSHEPK--------AYAANNRELFAWHSS
GLIK-PRIDV----RRPLSEAADAL------QRILDRGAVGKTILIP----------
>tr|A9DUH2|A9DUH2_9RHOB Oxidoreductase, putative OS=Oceanibulbus indolifex HEL-45 GN=OIHEL45_08570 PE=4 SV=1
------------------------------------------------------------
---------------------------------------------------------M--
--RAMQVTAY-DEP---------------L---TL-REL-EMP--MPG-QGEVLIQVDTC
GLNFGDLLIIKGTYQEKPPLPFTLGMEMAGTITALGEG---VDH--LKVGQ-RVAA-YT-
--GF-DGLAEYAAIPAA-VCVPIPEEMTAVDAAAFLIAYGTSHVALDYKARLQP-GERLL
VLGASGGIGLTAVELG-KMMGA-EVIAVARGADKLAVCKEA-GADHLINS--------E-
TD---DIRAIVK----ELG----------GADVVYDPVGGDQFKAAMRACNPEARLIPLG
FAS-G-EVPQIPANILLVKNLSVLGFYWGGYAKIKPS--------VLTDSFAKLIEWYVA
GKLK-PHVSN----VLPLEQANEAL------ALLRDRKATGKVVVQVAG--------
>tr|A9EKV4|A9EKV4_9RHOB Oxidoreductase, zinc-binding dehydrogenase family protein OS=Phaeobacter gallaeciensis 2.10 GN=RG210_13471 PE=4 SV=1
------------------------------------------------------------
---------------------------------------------------------M--
--RAYRVSSF-DIS---------------P---TI-AEV-DVR--SPK-SGEVAVAIHAC
GLNFADLLLLRGKYQDTPDLPFVPGLELAGVIEAVGAD---VDG--LAVGD-RVAV-FS-
--GQ-GGLAETGVFPVD-RVTRIPDEMSFADAAAFQITYGTGLVALDHCARLQP-GETLL
VTGAAGGVGLTAVEIG-KRLGA-RVIAHARGAEKLAVAKAA-GADHLIDA----------
SE---DLRQSVK----DLG----------GADVVYEAIGGDVWQAAFRATNPGGRLLPIG
FAG-G-EVPQIPANHLLVKNLSVIGFYFGGYLKSHPA--------VIRGAIERLLQWYRD
GSLR-PHISH----RLPLDQVSEGL------DLLRSRQATGKVVIMIRPDQR-----
>tr|A9FNV7|A9FNV7_9RHOB Oxidoreductase, zinc-binding dehydrogenase family protein OS=Phaeobacter gallaeciensis BS107 GN=RGBS107_14926 PE=4 SV=1
------------------------------------------------------------
---------------------------------------------------------M--
--HAMLSTAP-GGP-------------ETL---HW-SAQ-ECP--EPG-PQEVVVKIHAA
SVNYPDTLMIQDLYQIKPPRPFAPGGEIAGEIIALGRE---VQD--HKIGD-RVLA-LT-
--GY-GGFATHIVIPAG-AAIQIPDQMPYLDAAGFVFTYGTSHHALKERANLQS-GETVL
VLGAAGGVGSAAVELA-KAAGA-RVIAAVSSAEKAAFCQEI-GADATVIYGHAP-DKED-
QI---SFGKNIK----ALA-GKA------GVDVVYDAVGGPYAEPALRAMGWQGRYLVVG
FAA-G--IPKIPMNLPLLKGCQIVGVFWGAAVQRDPA--------QHLRNVGELFELYGS
GKIR-PRVHA----TYPMSEAAAAL------TEMQNRNVLGKIILTNTPE-------
>tr|A9G2P2|A9G2P2_METNO Alcohol dehydrogenase superfamily, zinc-containing OS=Methylobacterium nodulans ORS 2060 GN=MnodDRAFT_2131 PE=4 SV=1
------------------------------------------------------------
---------------------------------------------------------M--
--QSFEGSAY-GTL-------------DHF---EL-VDR-DIP--EPG-ARQVRIRVAAA
ALGFVDGLIIQGRYQYKPPLPYVPGGEIAGVVDAVGAE---VHH--LSAGD-RVAT-WQ-
--FG-GGLAEYTLAPAD-EVEPIPANLAFADAAAILLDYQTAQYALFGRGGVRA-GETVL
VAGAAGGVGAAAVQLA-AKAGA-YVIAAASTPEKRDRVRAL-GAQAAINS--------A-
GP---DIRAEIK----AAA-PRG------VVDVVVDPVGGPTFEALFRSLAKEGRHLVIG
FAA-G-SIPALPANLALLKSAALIGVEIRHFLASRPA--------EARAARAALFEQVAS
GALA-PPPLI----PFPLVQAREAL------ATASCRDKTGKVVVIQQPDALASDAS
>tr|A9GJ78|A9GJ78_METNO Alcohol dehydrogenase superfamily, zinc-containing OS=Methylobacterium nodulans ORS 2060 GN=MnodDRAFT_3725 PE=4 SV=1
------------------------------------------------------------
---------------------------------------------------------M--
--KALLCKAL-GGP-------------EDL---VI-EDL-PDP--VPG-PGEVLVRVTVA
ALNFFDTLIIAGRYQVKPDLPFSPGAEAAGIVEALGPG---VEG--FRIGE-RVIA-HL-
--GY-GACRERVVVGVG-GLSRVPDQVSDEQAAGLTVTYGTSLHALQDRAGLRP-GETLA
VLGASGGVGLAAVELG-HAMGA-RVIACASSADKLEAAKAH-GADLILDY--------G-
TE---NLREGLR----RLG-GEK------GIDVVYDPVGGDFSEPALRSLNWKGRFLVIG
FAS-G-PIPRIPLNLVLLKGIDVQGVHWGAFVKNEPE--------AHAANQARLLALVAE
GRLT-AKVHG----VYPLARAAEAL------GILSRREAVGKVLLRP----------
>tr|A9H5B3|A9H5B3_9RHOB Oxidoreductase, putative OS=Roseobacter litoralis Och 149 GN=RLO149_13360 PE=4 SV=1
------------------------------------------------------------
---------------------------------------------------------M--
--RAMQVTEL-GKP---------------L---SL-RDI-PHP--SAG-AGQVVVKVHTC
GLNFGDLLAIKGTYQERPDVPFTLGMELCGTVTEVGQG---VTR--FTVGQ-RIAA-YC-
--GF-DALADFAAISAD-ICVPIPDVMSDEDAAAFLIAYGTSHVALDYKAHLRA-GERLL
VLGASGGVGLTAVELG-KLMGA-EVIAVARGAQKLQVAKAA-GADHLIDS--------E-
TD---DIRDCVK----ALG----------GADVVYDPIGGEQFKAALRACRPEARLIPLG
FAS-G-EVPQIPANHLLVKNLTVIGFYWGGYTRVNPK--------VLTDSFEVLTDWYVA
GKIK-PHVSH----VLPLEQANEAL------DLLRTRKATGKVVVRVA---------
>tr|B1FYU4|B1FYU4_9BURK Alcohol dehydrogenase zinc-binding domain protein OS=Burkholderia graminis C4D1M GN=BgramDRAFT_2313 PE=4 SV=1
------------------------------------------------------------
---------------------------------------------------------M--
--RAIRCNQY-GPP-------------ESL---TV-EEL-PDL--EPP-PGHVVIDVKAA
SVNFPDVLIIQNKYQFKPPLPFTPGSEVAGIVRAVGAG---VTQ--FTPGS-RVVA-FT-
--GA-GGFAQQALASES-ACVPLAEDVDLELAAAFTLAYGTSHHAVVDRAALQA-GETML
VLGAAGGVGLAAVEIG-KALGA-RVIAAASSDEKLAVCLQH-GADATINY--------T-
TE---DLRERIK----TLT-DGK------GPDVIYDPVGGVYAEPAFRSIGWRGRYLVVG
FAN-G-EIPKLPLNLTLLKGASVVGVFWGDFAKREPE--------RNHAAFRQMVGWIGE
GKLK-PHVSA----RYPLDETARAL------RDMAERRVIGKVVITP----------
>tr|B1G828|B1G828_9BURK Alcohol dehydrogenase zinc-binding domain protein OS=Burkholderia graminis C4D1M GN=BgramDRAFT_5523 PE=4 SV=1
------------------------------------------------------------
---------------------------------------------------------M--
--KSFVGTSF--DI-------------GSY---AL-VDE-PMP--DPG-HGQLRIRIEAT
ALGFVDGLMMQGRYQIKPRLPYVPGGEIAGVVDAVGPG---VTR--PLVDE-RVVT-WQ-
--LG-GGLAEYVVVDAA-DVDIAPSGLPMPIAAAMLVDYQTAHYALFDQARLTA-ADTLL
VLGAGGAVSSAAIQLA-VHAGA-RVIAAASSESKRKAACEL-GAVAAIDY--------S-
LP---DWREALR----SVA--PE------GVDVVLDPVGANMLEPAFRSLAKGGRYLVIG
FAG-G-AIPSLPVNLALLKNATLHGVDVRYFLATRPE--------QARRVRAALFSMVAR
GHLR-PPATI----AFPLANASDAV------LATFDRERRGKIVVLPEAVIGSSDAG
>tr|B4W852|B4W852_9CAUL Oxidoreductase, zinc-binding dehydrogenase family OS=Brevundimonas sp. BAL3 GN=BBAL3_663 PE=4 SV=1
------------------------------------------------------------
---------------------------------------------------------M--
--KAWVCRSY-VSP-------------FEI---AI-EEI-PVP--DPG-PGEVLIEVAAA
GLTFGETLVLQGQYQLTPPLPYVPCSELSGVVRACGNG---VTR--FRPGD-AVIA-FSF
SLSG-GALAKFSVMPEG-FVFPKPPRVGFVEAAAIPINFWTAFNALHRRGALRP-SETLV
VHGATGGVGLAAVQIG-KAIGA-TVIATGGEDAKLEVVKSL-GADHVLNH--------R-
TQ---DLREAIK----GLT-GGR------GADVFVDPVGGDLFDLSMRAIAPGGRILVVG
FTS-G-QWAQAKTNILLVKMISVIGVEARLAIETTGG--------EGLADFLEMLKWVNS
GRIL-PFVSQ----VFEFEEAVEGF------QAILSRSHVGKCILRVGEPA------
>tr|B4W8L1|B4W8L1_9CAUL Oxidoreductase, zinc-binding dehydrogenase family OS=Brevundimonas sp. BAL3 GN=BBAL3_3293 PE=4 SV=1
------------------------------------------------------------
---------------------------------------------------------M--
--QAVVAHAF-GAP-------------DTF---AI-EEA-PTP--LPA-KGEVTVRIARA
AVNFVDLIVSSGRYQVRPPLPFIPGGEFAGVVEAVGDG---VSG--FKPGD-RVCG-SK-
--VG-GAFAEFVAIDAT-LVYQLPATLSTADAATFRVNHATAYHALVQRARLAP-GETVL
VLGAAGAVGTAAIQIA-KALGA-IVVASASSTEKQALAMVA-GADHAITS--------G-
AE---DWRAQLK----AVA-PG-------GADVVVDPVGGAATEPAFRSLTRGGRHLVIG
FAA-G-SIPSLPTNLALVKSVSLVGVDVRQFSLLEPA--------ASAANMQALFAMHAE
GKLR-PAAVE----VYALPDFAAAM------ERVQSGAGTARVALDMGGPHQ-----
>tr|B4WET4|B4WET4_9CAUL Oxidoreductase, zinc-binding dehydrogenase family OS=Brevundimonas sp. BAL3 GN=BBAL3_2553 PE=4 SV=1
------------------------------------------------------------
------------------------------------------------------------
-----MSKAP-GGP-------------ETL---VV-EDV-LDP--TPR-AGEVVIEVKAV
GINYPDTLIIEDKYQFRPERPFSPGAEVAGVVEAVGEG---VKG--VAKGD-RVIA-VP-
--GW-GGLVERLAVRVE-TVIPIPEAMSFEEAAALIMTYGTSYYALKDRAQLKA-GETLL
VLGAAGGVGAAAVELG-KAMGA-RVVAAASTNDKVQFALDL-GADNGLIYPTGPMDRAA-
QK---ELSGEFK----LAT-GRD------GADVVYDAVGGDYADPALRAMDWNGRYLVVG
FPA-G--IPSLPLNLTLLKSVSVIGVFWGAAVARDPK--------GHAANMTELMQMYAE
GKIR-PRVSQ----TFPLEKAGEAI------KALGDRQALGKIVVTVGD--------
>tr|B4X1J3|B4X1J3_9GAMM Oxidoreductase, zinc-binding dehydrogenase family OS=Alcanivorax sp. DG881 GN=ADG881_2251 PE=4 SV=1
------------------------------------------------------------
---------------------------------------------------------M--
--RAILCKEL-GPA-------------NTL---VI-EDI-ASP--APG-KGEVKVRVKAA
GLNFPDTLIIEGKYQIKPELPFSPGGEMAGEVLEVGEG---VKN--FKPGQ-RIMG-LT-
--GY-GAFAEEILVPDN-RLIPVPDGMDDHTAAAFSMVYGTSYHALKQRANIQP-GETLL
VLGASGGVGLAAVEIG-KAMGA-KVIACASSDEKLEVAREA-GADDLINY--------A-
DE---DLKEALK----KRY--PK------GVDVIYDPVGDKFTEAALRNMAWNGRLLVVG
FAA-G-DIPKIPANLALLKGCSIVGVFWGAFTQQEPK--------VNMQNIMELFQLFGQ
GKLK-PRISQ----VFKFEEYEQAL------AALTSRTAKGKVVLDVAGQ-------
>tr|B5GAI2|B5GAI2_9ACTO Oxidoreductase OS=Streptomyces sp. SPB74 GN=SSBG_01290 PE=4 SV=1
------------------------------------------------------------
---------------------------------------------------------M--
--RAWQVAET-GEP------------ERVM---RL-VET-ERP--EPG-PGQLLVRVLAA
DVNFPDALLCRGQYQIRPPLPFTPGVELCGRAED---------------GR-RLIG-TP-
VLPH-GGFAEYALLEEA-ASLPAPEALDDAEAAALHIGYQTGWFGLHRRARLQS-GETLL
VHAAAGGVGSAAVQLG-KAAGA-RVIGVVGGPGKAEAARAL-GCDLVLDR--------H-
TD---DIVAAVK----EFT-GGR------GADVVYDPVGGDSYTKSAKCVAFEGRIVVVG
FTS-G-TIPAPALNHAMVKNYAILGLHWGLYARYAPE--------TIAACHRELTRLAAE
GVVK-PLVSE----RVPLEEAASAV------GRVAGGRSTGRICVLP----------
>tr|B5HIM5|B5HIM5_STRPR Oxidoreductase OS=Streptomyces pristinaespiralis ATCC 25486 GN=SSDG_05011 PE=4 SV=1
------------------------------------------------------------
---------------------------------------------------------M--
--QAWRVHRN-GEP------------SEVM---RL-EEV-DRP--TPG-DGQLLLKVRAA
NINFPDALLCRGQYQVRPPLPFTPGVEVCGETED---------------GR-RVIA-NP-
ALPN-GGLAEYVVADAA-AVLPAPEALDDAEAAALHIGYQTGWFGLHRRAALKE-GETLL
VHAAAGGVGSAAVQLG-KAAGA-RVIGVVGGAEKAAVAREL-GCDVVIDR--------R-
TD---DIVAAVK----EAT-GGR------GADVVYDPVGGDAYAKSAKCVAFEGRIVVVG
FAS-G-DIPSPALNHALVKNYSIMGLHWGLYATKDPR--------AIGRCHQTLTEYAAK
GLIK-PLVSD----RVAFKDAAGAV------QRVADGTTTGRLVVVPDGAGR-----
>tr|B5JB88|B5JB88_9RHOB Oxidoreductase, zinc-binding dehydrogenase family OS=Octadecabacter antarcticus 307 GN=OA307_871 PE=4 SV=1
------------------------------------------------------------
---------------------------------------------------------M--
--RAFQVTTF-ETP---------------A---TL-INT-AAM--LPA-EGEVLLNIEAC
GLNFADLLMANGTYQDTPTPPFTLGMEVCGTVLALGAG---VMS--PAIGA-RVAV-FG-
--GQ-GGLADQGVFPAA-LCREVPDTMTSEAAAGFQVAYGTSHLALTRRAKLQA-GETLL
VMGAAGGVGLTAVEIG-KAMGA-TVIGIARGTEKMAVAKAA-GADHVIDA----------
SD---DITAAVR----ALG----------GADVVYDPVGGVSFKAALRATNREGRIVVIG
FAS-G-DIPQIPANHLLVKNITVIGFYWGGYLKFNPT--------ALTDSMGELLNWYAQ
GRLK-PHVSQ----VVPLDNAADAL------DLLRSRKSTGKVVVTP----------
>tr|B5WVB0|B5WVB0_9BURK Alcohol dehydrogenase zinc-binding domain protein OS=Burkholderia sp. H160 GN=BH160DRAFT_7013 PE=4 SV=1
------------------------------------------------------------
---------------------------------------------------------M--
--RAIRCKQY-GPP-------------ESL---VV-EDL-PDL--EPP-PGHVVIDVKAA
AVNFPDVLIIENKYQFKPPLPFTPGSEAAGIVRAVGEG---VTQ--FRPGS-RVAA-FT-
--GS-GGFAEQALAPAS-ACVPLDDDVPFELAAAFTLAYGTSHHAVVDRGALQP-GETTL
VLGAAGGVGLAAVEIG-KALGA-RVIAAASSDEKLATCVKH-GADATINY--------S-
TE---DLRERIK----ALT-DGR------GPDVIYDPVGGAYAEPAFRSIGWRGRYLVVG
FAN-G-EIPKLPLNLMLLKGASVVGVFWGDFARREPQ--------RNRAAFEQMMGWIRE
GKLK-PYVSA----RYSLDDTGRAL------RDMAERRVIGKVVITP----------
>tr|B6ATX3|B6ATX3_9RHOB Oxidoreductase, zinc-binding dehydrogenase family OS=Rhodobacterales bacterium HTCC2083 GN=RB2083_1190 PE=4 SV=1
------------------------------------------------------------
---------------------------------------------------------M--
--KTMLSTDV-GGP-------------ETL---AL-SDM-PSP--EPG-KNQVRIKVHAA
GVNFPDTLIIRDLYQMKPPRPFAPGGEISGEVDALGEA---VTN--LKVGD-RVLG-MI-
--GF-GGFATEVVADAN-RVVKIPDNMPYDEAACFVLTYGTSHHALKDRANIQA-GETLL
ILGAAGGVGVAAIELG-KAAGA-KVIAAVSSEEKAQFCRDL-GADGTLIYSRDISDRAS-
QK---EFSTQIK----ALS-GSD------GVDVIYDAVGGDYAQPAVRSLAWKGRYLVVG
FPA-G--IPSIPLNLTLLKGCQIVGVFWGAHTVREPQ--------NHAENMGDLFRLYRE
GKIK-PRISA----NYPLDKAGDAL------QLLQDRKVLGKVVVTMD---------
>tr|B6B2C6|B6B2C6_9RHOB Oxidoreductase, zinc-binding dehydrogenase family OS=Rhodobacterales bacterium HTCC2083 GN=RB2083_1799 PE=4 SV=1
------------------------------------------------------------
---------------------------------------------------------M--
--RAFQVSKI-GEP---------------A---EL-SQV-TAP--NAA-CGEVLVKISTC
GLNFADLLMQTGQYQDTPPAPFTLGMEIAGTVEAIGEG---VTS--PAIGT-RVAV-FG-
--GQ-GGLADYGTYDAR-TAIEIPDKMSMTDAAAFQIAYGTSHVALGYRANLQA-GETLL
VLGAAGGVGLTAVEIG-KLMGA-TVIAVARGADKLEVAGKA-GADHVIDA--------G-
VE---DLRAELK----ALG----------GVDVVYDPVGGDLFKAAFRACKPEARILSIG
FAS-G-EVPKVMTNHLLVKNITVMGFYWGGYMKFKPE--------VIAHSLRELFAWYEA
GKLQ-PHVSH----VLPFEQAAGGI------ELLRTRKSTGKVVIEVAAE-------
>tr|B6B8C2|B6B8C2_9RHOB Oxidoreductase, zinc-binding dehydrogenase family OS=Rhodobacterales bacterium Y4I GN=RBY4I_2892 PE=4 SV=1
------------------------------------------------------------
---------------------------------------------------------M--
--LAYQVSAF-DRP---------------A---AL-TET-GCP--SPA-SGQAAVALRAC
GLNFADLLMMKGSYQDTPEPPFTLGLEAAGVVTALGES---TEG--FAAGD-RVAV-FG-
--GC-GGLAEAGVFDAA-RLIRIPDAMSFEQAAAIQIAYGTSHMALDHCARLQP-GETLL
VTGAAGGVGLTAVEIG-KLMGA-TVIAQARGQEKLDVAAAA-GADHLIDA----------
GE---DLRSAVK----ALG----------GADVVYDAIGGDVWKAAFRSANPGARLLPVG
FAG-G-EVPQIPANHLLVKNLTVIGFYLGGYMKFRPE--------AVRRSFETLFAWHGE
GRIK-PHISH----VLPLERAGDGL------ELLRSRKSTGKVVITTGTSG------
>tr|B6R2W5|B6R2W5_9RHOB Quinone oxidoreductase OS=Pseudovibrio sp. JE062 GN=qor_2 PE=4 SV=1
------------------------------------------------------------
---------------------------------------------------------M--
--RAVVCSEY-GPP-------------EAL---RV-EDV-ERK--EPK-KGQVRIAVEAA
GVNFPDTLVIAGKYQIKPPMPFVPGGEVAGRIEAVGEG---VTG--FAPGD-PVMALLL-
--QQ-GGYAEEVVVDAF-AVMKRPETMSAQVAAGFTMTYGTSMHALKQRAQLQP-GETLL
VLGAGGGVGLTAVEIG-KVMGA-KVIAAASSAEKLEAARKA-GADELINY--------S-
TQ---DLRERLK----EIV-GKA------GVDVVYDPVGGDLFEQALRSTAWNGRALVVG
FAA-G-DIPSIPTNLPLLKGCSVMGVFWGAFRMREPS--------SDQNNFSELFKWLQE
GKLN-PTVSR----SYSLEEAPQAL------RDLMERRVVGKVVLETGRI-------
>tr|B6R5I6|B6R5I6_9RHOB Quinone oxidoreductase OS=Pseudovibrio sp. JE062 GN=qor_3 PE=4 SV=1
------------------------------------------------------------
---------------------------------------------------------M--
--KAVICEKL-GGP-------------SDL---VV-REL-EDP--SAG-PGEVLVRVKAA
ALNYFDTLIIQGKYQFKPELPFSPSGEMAGIVEAVGEG---VTR--FKVGD-RVAS-YA-
--KW-GAARELYVAPED-EVVLVPDAVSLKHAAGLLITYGTAIHGLRSRAHLQP-GESVA
VLGASGGAGQAAVEVA-KLMGA-RVIACASSEDKLAHAKAC-GADELVDY--------S-
QG---GLKQKLK----DLT-DGK------GLEVVYDVIGGDYADDALRATGWRGRYLVVG
FAS-G-TIQRIPANLALLKGCDILGVFWGDAVVREPE--------EHHKDCEQLFQWVAE
GKLK-PHIHA----EYPFEDIALGL------EEISSRRAKGKVLLIP----------
>tr|B7D190|B7D190_9BURK Alcohol dehydrogenase zinc-binding domain protein OS=Diaphorobacter sp. TPSY GN=DtpsyDRAFT_0253 PE=4 SV=1
------------------------------------------------------------
---------------------------------------------------------M--
--HAWLCTNP-TGV-------------EAL---AW-TEL-PDP--APK-AGEVLVEIRAA
SLNFPDLLIVQNKYQIKPPLPFVPGSEFAGVVQAVGDG---VTH--LQVGQ-NVAC-LS-
--GT-GGFATHTIAPAA-RCIPLPDGFGHVDAAAFIMTYATSYHALLDRGQLQA-GETVL
VLGAAGGVGTAAIQIA-KAKGA-RVIAAASTDEKCDVCLKL-GADAVINY--------S-
VE---DLRDAAK----SLT-DGR------GPDVIYDPVGGALAEPAFRSIAWRGRYLVVG
FAS-G-PIPSLPLNLPLLKGASVVGVFWGEFAKREPQ--------ANASMMGTLLQWYAQ
GKIR-PAIDR----TMPMSQLPAAF------AHMGARAVIGKLVLVN----------
>tr|B7DPX0|B7DPX0_9BACL Alcohol dehydrogenase zinc-binding domain protein OS=Alicyclobacillus acidocaldarius LAA1 GN=AaLAA1DRAFT_1045 PE=4 SV=1
------------------------------------------------------------
---------------------------------------------------------M--
--KAWVVREL-GHH------------RDVL---RL-EDT-PAP--PMQ-PGSARIRVEAA
ALNFLDLLVCQGQYQEKPPLPFTPGVEVCGVVEEVAPG----ST--FQVGD-RVIA-LP-
QLPH-GGLAEQVVVPLA-QVHRVPQGASPAEAAAMFITYHTAYYALHRLARLQP-GEVLL
VHAGAGGVGSAAIQLG-KAAGA-RVIATAGGPEKVETCRQL-GADEAVDY--------R-
SG---DFVEAVK----AFT-SGR------GADVIFDPVGGDVFDESRRCIAFEGRLLVIG
FAS-G-RIPQAPMNHVLVKNYSLVGVHWGLFHRLYPD--------AVREMHEELIRLYEA
GRIR-PLVRH----VYPFEDVIPAM------DALGGRQTVGKVIVSVS---------
>tr|B7L252|B7L252_METCH Alcohol dehydrogenase zinc-binding domain protein OS=Methylobacterium chloromethanicum CM4 GN=Mchl_0924 PE=4 SV=1
------------------------------------------------------------
---------------------------------------------------------M--
--KALVCSRL-GGP-------------EDL---GI-EDL-PDP--VAG-PGEALVRVQVA
ALNFFDTLIIAGRYQVKPDLPFSPGGEACGVIEALGPG---AEG--FSIGD-RLMV-HL-
--SH-GTARERIAVPVK-RLARVPEAVSDEIAAGLSITYGTTLHALRDRARIRP-GETLV
VLGASGGVGLAAVELG-KLLGA-RVIACASSPEKLETARAH-GADDLIDY--------K-
AD---NLREALR----RLT-GER------GVDVVYDAVGGDLAEPAMRALGWKGRFLVIG
FAA-G-EIPKFPLNVIMLKGIDVQGVHWGAFVEREPE--------AHAANQAQLLAWAAE
GKLT-VKVHG----VYPLDAYAEAL------GVLVRREAVGKVLLDLRG--------
>tr|B7QSF1|B7QSF1_9RHOB Oxidoreductase, zinc-binding dehydrogenase family OS=Ruegeria sp. R11 GN=RR11_2539 PE=4 SV=1
------------------------------------------------------------
---------------------------------------------------------M--
--HAMLSITP-GGP-------------ETL---EW-AEA-QTP--ESG-PSQILVAIRAA
GVNYPDTLMIRDLYQFKPPRPFAPGGEIAGVVVSTGPE---VTD--FAVGD-RVMA-LS-
--GH-GGFATHICIDAA-DALRIPDAMPDTDAAAFVFTYGTSYHALMERGVLRS-GETVL
ILGAAGGVGTAAIQIA-KAVGA-RVIAAVSDAGKAEVCKAL-GADDTVIYGRNP-DKEE-
QI---SFSRNIK----ALA-GKA------GVDVIYDAVGGSYAEPALRAIAWQGRYLVVG
FPA-G--IPKIPLNLPLLKGCQIVGVFWGAAVERDPK--------GHQANMQALFDLYAS
GQVK-PLIHA----THPMKDAAKAL------EEMQNRQVMGKVVMVNDQ--------
>tr|B7QXF8|B7QXF8_9RHOB Alcohol dehydrogenase, zinc-binding OS=Ruegeria sp. R11 GN=RR11_345 PE=4 SV=1
------------------------------------------------------------
---------------------------------------------------------M--
--RAYRIDNF-DVG---------------P---AI-ASV-DFT--PPS-SGQIGVAIYAC
GLNFADLLLLKGQYQDTPPLPFVPGLELAGVVTAVGSD---VEG--FSIGD-RVAV-FS-
--GQ-GGLADYGCFDAA-RAVKIPDTMSFADAAAFQITYGTGLVALEHCARLQP-GETLL
VTGAAGGVGLTAVEIG-KRLGA-RVIAHARGAEKLAIAKAA-GADHLIDA----------
SE---DLRSKVK----ELG----------GADVVYEAIGGDVWTAAFRATNPGGRLLPIG
FAG-G-EVPQIPANHLLVKNLTVIGFYFGGYLKSHPH--------VIRRAISTLIDWYQD
GSLR-PHISH----KLPLERVDEGL------ELLRSRKATGKVVITLRDET------
>tr|B7RM51|B7RM51_9RHOB Oxidoreductase, zinc-binding dehydrogenase family OS=Roseobacter sp. GAI101 GN=RGAI101_1436 PE=4 SV=1
------------------------------------------------------------
---------------------------------------------------------M--
--RAMQVTAY-DQP---------------L---TL-QHL-DVP--VPR-AGEVLVQVDTC
GLNFGDLLVIKGTYQEKPALPVTLGMELAGTVTALGDG---VTD--LKVGQ-RIAA-YS-
--GF-HGLAEYAAVPAD-ICVPIPDRMTSVDAAAFLIAYGTSHVALDYKARLQP-GERLL
VLGASGGVGLTAVELG-KLMGA-EVIACARGQAKLEICRAA-GADHLIDS--------D-
TD---DIREIVK----SLG----------GADVVYDPIGGDQFKAALRACNPEARLLPLG
FAS-G-EVPQIPANILLVKNLNVLGLFWGGYKKFKPS--------VLTDSFKTLIDWYVA
GQLK-PHVSH----VLPLEQANEAL------DLLRSRKATGKVVVQVAG--------
>tr|B7RQV1|B7RQV1_9RHOB Oxidoreductase, zinc-binding dehydrogenase family OS=Roseobacter sp. GAI101 GN=RGAI101_4118 PE=4 SV=1
------------------------------------------------------------
---------------------------------------------------------M--
--KAMLSTAP-GGP-------------ETL---EL-TEL-PQP--EPK-KGEVRIRVRAA
GLNFPDTLIIQDLYQMKPTRPFAPGGEVAGDVEALGEG---VTN--VAVGD-RVLA-MT-
--GF-GGFATEMCIGAD-RVMKIPDAMPYDEASCLVLTYGTSHHALKNRAEIQP-GESLL
ILGAAGGVGAAAIELG-KATGA-RVIAAVSSEEKAQFCRDL-GADETIVYSRDMDDRAT-
QK---EFSNEIK----RLA-GGD------GVDVVYDAVGGAYAEPAVRALAWKGRYLVVG
FPA-G--IPKIPLNLTLLKGCQIVGVFWGAHTVREPE--------IHAENMADLFRMYAE
GQIK-PRISA----RFPLEKAADAL------NLMQDRKVLGKVVLDVD---------
>tr|B7S1M8|B7S1M8_9GAMM Oxidoreductase, zinc-binding dehydrogenase family OS=marine gamma proteobacterium HTCC2148 GN=GPB2148_1221 PE=4 SV=1
------------------------------------------------------------
--------------------------------------------------------MM--
--KAIICKEH-GLP-------------EKL---ELTTEW-PEP--ELG-ENDVIIDVKAA
GLNFPDVLMIQGKYQFQPDMPFVPGAESAGVVSAVGDK---VTR--YKVGD-KVIS-MG-
--AS-GAFCERIAVHEM-GAFPLPEGLTFEQAAGVSITYFTSYYALKQRANIQP-GETLL
VLGAAGGVGTTAIELG-KLMGA-KVIAAASSPEKLELCKQL-GADEVINY--------S-
EE---SLKDRVK----ELT-GGK------GVDVVYDPVGGDFAEPAVRSMAWKGRYLVIG
FAS-G-PIPQIPLNLALLKGCSLVGVFWGRFSGEEPQ--------ENLNNITELWDMFTQ
GKLS-PVVTD----VFPMAQYEDAF------NCLIHRKARGKVILTTQ---------
>tr|Q0FT45|Q0FT45_9RHOB Oxidoreductase, zinc-binding dehydrogenase family protein OS=Roseovarius sp. HTCC2601 GN=R2601_20971 PE=4 SV=1
------------------------------------------------------------
------------------------------------------------------------
------------------------------------------------------------
--------MIEGKYQDTPKVPFTMGMEVAGTIDTVGTG---VTG--FAPGD-RVAV-FG-
--GK-GGLAEYGVFDAA-RAVKIPDSMSFEDAAAFQIAYGTSHLALDHRARLQP-GETLL
VLGAAGGVGLTAVEIG-KLMGA-TVIACARGPEKLEVARQA-GADHLIDA--------R-
TE---DIREAVL----ALG----------GSDVVYDAVGGDQFTAAFRSCKPEARILTIG
FAS-G-EVPQIKANHLLVKNLTVMGLYWGGYLTFRPE--------ILTGSLAQLFAWYDQ
KKIR-PHVSH----VLPLEEVADGL------ALLRDRKSTGKVVIRIDG--------
>tr|Q1N3N4|Q1N3N4_9GAMM Quinone oxidoreductase OS=Oceanobacter sp. RED65 GN=RED65_12244 PE=4 SV=1
------------------------------------------------------------
---------------------------------------------------------M--
--KQVICKEF-API-------------DSL---TI-ADV-DSP--EPK-KNQVRIKAEAM
GVNFPDGLLVQGLYQMKPPTPFVPGIEVAGTIDAVGEG---VDE--LNIGD-SVAV-LM-
--PI-GGYSEEVVVHKA-MVQPLPNGVSPAHATALMCAYGTSHHALKQRANLQA-GETLL
VLGAGGSTGIAAVEIG-KAMGA-HVIAVASSDDKLELAKQH-GADELVK---------N-
DD---HLADNLK----ALV-KNK------GIDVIFDPIGGDAFDTCIRRMAWNGRYLVIG
FAS-G-RIPELSVNLALVKGFSLMGVFWGTFVQKQPQ--------DYMTNQQELFQWYKE
GKVS-PHIHA----SYPLEQVKDAL------NAVLSGKVLGKVVLTP----------
>tr|Q1YFQ8|Q1YFQ8_MOBAS Possible zinc-containing alcohol dehydrogenase OS=Manganese-oxidizing bacterium (strain SI85-9A1) GN=SI859A1_03122 PE=4 SV=1
------------------------------------------------------------
---------------------------------------------------------M--
--KAIVCEDY-GPI-------------ENL---AY-KDV-DEP--SPA-GREVVIKAEAV
GVNYPDGLLVQGLYQARPDLPFVPGMESAGTVVAVGPD---VTR--LKVGD-RVVA-SM-
--QL-GAFAERVAVHEA-AAMPLPDGFDAGVACALVCGYGTAHHALKQRAALKP-GETLL
VLGAAGATGLAAIQIG-KTMGA-RVIAVASSAEKQALARAE-GADEAIGY----------
-E---DLRGDIK----RLT-DGA------GVDVAFDPVGGEAFDALARSMAWNGRLLVIG
FAS-A-TIPKLPVNLALVKGYSLVGVFWGAFTRKEPA--------VFADNMRELMGWAVD
GSVR-PHVSE----RAKLTDAADVL------RRMHDRQTTGKIVLVP----------
>tr|Q1YQ88|Q1YQ88_9GAMM Oxidoreductase, zinc-binding OS=gamma proteobacterium HTCC2207 GN=GB2207_00240 PE=4 SV=1
------------------------------------------------------------
---------------------------------------------------------M--
--KALVCNEF-GPT-------------ENL---TL-EER-PVP--TPG-KGEILVDIKAA
GVNFPDVLTVQGKYQFKPELPFVPGGEVAGIVTAVGEG---VTS--RKVGD-KVVS-TV-
--QI-GGFAEQCVGSEH-GAFAMGETMSFEQAAGFAITYGTSYYALKQQANIQP-GETLL
VLGAAGGVGIATIQIA-KAMGA-TVIAAASTEEKLDFACEA-GADLRINY--------S-
TE---NLKDKVK----ELT-GGK------GADVIYDPVGGDFSEQAFRAIAWDGRFLVIG
FAS-G-PIPKIPLNLCLLKGASLVGVFWGAWAARFPL--------ESRNNFDELIAMIDG
GQFS-PLVTE----VYQLADYKDAF------ASISERRAKGKVILSMA---------
>tr|Q8VQC9|Q8VQC9_MYXXA Putative oxidoreductase OS=Myxococcus xanthus PE=4 SV=1
------------------------------------------------------------
---------------------------------------------------------M--
--RALQLQRL-DGP-------------DGL---QL-VDV-PEP--EAG--DSVLIDVVAA
GVSFPDLLLTRGQYQLKPALPFIPGVEVAGVVRQAPAG----AG--VKPGQ-RVMA-FS-
-FGL-GGFAEVAAIQPE-MVFPIPADWSFEAAAGVVMNYHTAHFALHRRGRLKA-EESVV
VHGAAGGVGTAAVQVA-RGAKA-RVIAVVSDERKADVARRA-GAHEVLLS----------
TG---DWVAQVR----EKT-GGL------GANVVVDPVGGDIFDKSLKCLAPEGRLLVVG
FAS-G-RIPEVQVNRLLLRNIDVVGVAWGGFLLHEPS--------LTPTIAKDLEAMADR
GVLT-PVVGP----VFPLEQGAQAL------RELDARRATGKVVLRMREG-------
>tr|Q9JP93|Q9JP93_RHOGE ORF326 protein OS=Rhodocyclus gelatinosus GN=ORF326 PE=4 SV=1
------------------------------------------------------------
---------------------------------------------------------M--
--KAWLCESL-DGV-------------AGM---HW-REL-PTP--EPA-PGEVRVAIRAA
SLNFPDLLIVEGKYQARPPLPFVPGAEFAGVVEALGEG---VTT--LAVGQ-PVAV-IG-
--TH-GGFATHACVDAG-RAIALPPGFALEDAAAFAFTYGTSQHALLDRGALRP-GETVL
VLGAAGGVGTAALQIA-KAVGA-HVIAAASGAEKCALCREL-GADAVIDY--------S-
VE---NLRDALK----ALT-GGR------GPDLVYDPVGGELAEPALRSIAWRGRYLVVG
FAS-G-AIPALPWNLALLKGASIVGVFWGEFVRREPQ--------ASAAAIGQLARWYAE
GRIK-PVVGA----RFALEDLPQAY------ERMASRRALGKLIVVCGN--------
>tr|A0PR22|A0PR22_MYCUA NADPH quinone oxidoreductase FadB4 OS=Mycobacterium ulcerans (strain Agy99) GN=fadB4 PE=4 SV=1
------------------------------------------------------------
---------------------------------------------------------M--
--RAIRVTRL-DGP-------------DAV---EV-AEV-DEP--TG---DGVVVDVHAA
GVAFPDALLTRGLYQYRPQLPFVLGAEIAGVVWSAPPD----CH--VRAGD-RVVG-LT-
--MLSGGMAEVAVLTPD-RVFRLPDNVSFEAGAGLLFNDLTVYFALAVRGRLQR-GETVL
VHGAAGGIGTSALRLA-PVLGASRTIAVVSSEEKSAIATAA-GATDVVL-----------
AD---GFKDTVK----ELT-NGR------GVDVVVDPVGGDRFTDSLRSLAPAGRLLVIG
FTG-G-EIPTVKVNRLLLNNIDVVGVGWGAWAGTHPG--------ALAEQWAALESLLSS
GALP-PPEPA----VYPLEQAGAAV------ASLENRTARGKVVLRVRG--------
>tr|A0PVL6|A0PVL6_MYCUA Quinone oxidoreductase OS=Mycobacterium ulcerans (strain Agy99) GN=MUL_4387 PE=4 SV=1
------------------------------------------------------------
---------------------------------------------------------M--
--RAIVCDAY-GPP-------------EDL---VL-DEV-PDP--VPA-PGQVLVRVRAV
AVNFPDVLFIAGKYQIKIPPPFVPGNEIAGEVVGAGAG---VI---LVPGQ-RVFG--T-
--TF-GAFAELALLDGA-AAQPIPDDADFASAAAFGVTYRTAYHALRSVAQVSQ-GDWVV
VLGAAGGVGLAAVDLA-VAMGA-RVLAAASSPEKLGLCRQR-GAEAVVDY--------D-
QE---DLKLRIR----ELT--GE------SARVVLDPVGGSYAEPALRGLARGGIFVTLG
YAA-G-SIPAIPLNLVMLKNLTIRGMEIRTFMGDYPD--------ECARDVAELSQMFAA
GKIR-PHIGA----RFPLADTPAAL------RYVAERKVLGKVVIDVA---------
>tr|A0PWF9|A0PWF9_MYCUA Quinone oxidoreductase OS=Mycobacterium ulcerans (strain Agy99) GN=MUL_4758 PE=4 SV=1
------------------------------------------------------------
---------------------------------------------------------M--
--KACVVQEL-SGP-------------SGL---VY-TEV-DDV--SDG-GGNVVIDVRAA
GVCLPDLLLTKGEYQLKLPPPFVPGLETAGVVRSAPAR----SG--FRVGE-RVSA-FG-
--VL-GGYAEQVAVPVS-NVVRSPAELDDAEAVSLLVNYNTMYFALARRAAMRP-GETVL
VLGGAGGVGTAAIQIA-KAMGAGQVIAVVHREGAIDYVASV-GADVVLPL----------
TE---GWVEEVH----KHT-HGR------GVDIVVDPIGGPVFDDAIHALAVDGKLLAIG
FAA-G-SIPTLAVNRLLRRNVGVLGVAWGEYLNRVPG--------SVYLFSWGLNHLVSL
G-LR-PPPPQ----RFPLSEAQAAL------QSLAGGAVLGKIVLEP----------
>tr|A0Q9K9|A0Q9K9_MYCA1 Alcohol dehydrogenase, zinc-binding OS=Mycobacterium avium (strain 104) GN=MAV_0308 PE=4 SV=1
------------------------------------------------------------
---------------------------------------------------------M--
--RAVVCRSY-GTP-------------EDL---VL-DEV-PDP--VPG-PGQLLVRVRAA
AVNFPDVLFIAGKYQVKIPPPFIPGNEIAGEVIAAGEG---AR---FLPGQ-RVAG--T-
--TF-GAFAEQALLDAD-QAEPIPDDADFASAAAFGVTYRTAYHALRSTAGVTA-GDWVV
VLGAAGGVGLAAVDLA-VAMQA-RVLAAASSPEKLELCRRR-GAEATVDY--------D-
RE---DLKTRIR----DLT--GD------RARVVLDPVGGPYSEPALRGLARGGTFVTLG
YAS-G-TIPAIPLNLVLLKDICVRGMEIRTFMTDRPD--------DAVRDLTELSQMFAA
GTVR-PYIGA----RFPLARTAAAL------RHVADRKVLGKVVIDVA---------
>tr|A0QJT6|A0QJT6_MYCA1 Oxidoreductase, zinc-binding dehydrogenase family protein OS=Mycobacterium avium (strain 104) GN=MAV_4021 PE=4 SV=1
------------------------------------------------------------
---------------------------------------------------------M--
--RAARVTRL-DGP-------------DAI---EV-TDV-DEP--TG---DGVVVDVHAA
GVAFPDALLTRGLYQYRPELPFVLGAEIAGVVRSAPEG----AH--VRSGD-RVVG-LT-
--MLSGGMAEVAVLAPD-RVFKLPDNVSFEAGAGLLFNDLTVYFALTVRGRLQR-GETVL
VHGAAGGIGTSALRLA-PALGAARTIAVVSTTDKADIATAA-GATDVVL-----------
AD---GFKDAVK----ELT-HGR------GVDIVVDPVGGDRFTDSLRSLAPGGRLLVVG
FTG-G-EIPTVKVNRLLLNNIDVVGVGWGAWTGTHPG--------ALAEQWAGLERLLTS
GELA-PPEPV----VYPLDEAAAAV------ASLENRTAKGKVVLRVRG--------
>tr|A0QNM5|A0QNM5_MYCS2 Oxidoreductase, zinc-binding dehydrogenase family protein OS=Mycobacterium smegmatis (strain ATCC 700084 / mc(2)155) GN=MSMEG_0097 PE=4 SV=1
------------------------------------------------------------
---------------------------------------------------------M--
--KALVAQAL-TGT-------------SGL---AY-ADV-DEP--VS--GDAVIIDVGAA
GVCFPDLLLLRGEYQMRLDPPFIPGMEVAGTVRSAPES----SG--FAPGQ-RVSA-FT-
--MI-GGYAEQVAALPD-NVIPTPENLDDASAAALLGNYYTTQFALARRGALVP-GETVL
VLGSAGGIGTASIQLA-KAHGA-GVIAMVHRAGAEDFVSGL-GADVVLPL----------
TD---GWRDAVL----AAT-DGR------GVDLVVDPIGGPAFDDAVRVLAPEGRLLVIG
FAA-GAGIPTVKVNRLLLRNVSVVGVGWGEFVRRNPG--------AQAAVGAELGKLVAD
G-LR-PPPPV----RYRLADGAAAL------DAMAAGEVRGKLVLEP----------
>tr|A0QU07|A0QU07_MYCS2 Oxidoreductase, zinc-binding dehydrogenase family protein OS=Mycobacterium smegmatis (strain ATCC 700084 / mc(2)155) GN=MSMEG_2033 PE=4 SV=1
------------------------------------------------------------
---------------------------------------------------------M--
--RAALITRL-DGP-------------DAV---EV-VEV-DEP--SG--DDAVLIDVHAA
GVAFPDALLTRGLYQYKPDLPFSPGAEVAGVVRSAPAG----AS--VAAGD-RVLG-LT-
--MLSGGMAEVVALPED-RVFKLPDAVPFDAGAGILFNDMTVHFVLRTRGRLSG-GETVL
VHGAAGGIGSSVLRLA-PALGAARTIAVVSTEEKGEIARAA-GASDVVL-----------
AD---GFRDAVK----ELT-DGR------GVDMVVDPVGGDRFTDSLRSLAVGGRLLVVG
FTG-G-EIPQVKVNRLLLNNIEVIGAGWGAWTFTHPG--------YLQEQWAELEPLLAS
GAVA-PPQVE----VYPLEQAAQAI------ASLENRSAKGKVVLKLR---------
>tr|A0R1P6|A0R1P6_MYCS2 Alcohol dehydrogenase, zinc-binding OS=Mycobacterium smegmatis (strain ATCC 700084 / mc(2)155) GN=MSMEG_4828 PE=4 SV=1
------------------------------------------------------------
---------------------------------------------------------M--
--RAAVCPRY-GPP-------------EVV---RV-EEL-PVP--ELG-PDQVRVRVGAA
AVNFPDVLLVADRYQATVPVPFVPGSEFAGVVTETADG---VTD--FAVGD-RVVG-TG-
--MH-GAFAEEVCVDAS-CLQRAVERLDDRGAAASGVAHRTAFHALRSVARVST-GDDVV
VLGAGGGVGLAAVQIA-AALGA-RVTAVASSSEKLDAAARY-GAHHLVDH--------T-
AG---PLRAALR----DAV--PD------GADAVLDPVGGDLSEPALRALRRGGRFVTIG
FAS-G-AIPRIPLNLVLVKGVQILGFAFQDV---PPE--------EFARNESELGELLAS
GAVT-PHIGA----VYPLVEVAAAL------RHVAEGRAVGKVVLDVSRVR------
>tr|A1B1U6|A1B1U6_PARDP Alcohol dehydrogenase, zinc-binding domain protein OS=Paracoccus denitrificans (strain Pd 1222) GN=Pden_1389 PE=4 SV=1
------------------------------------------------------------
---------------------------------------------------------MRT
TWKMMQIKTMSGSP-------------------VA-GEM-TLA--PPG-PGEVLVGMRAA
ALNFADLLMTGGRYQETPPLPFVPGLEGAGEILAAGEG---VA---LAPGT-RVVV--Q-
--SQ-GTMAQANLFPAE-CCHPIPDAMSYEEAAGFLIAYGTSHFALTLRAGLRA-GETLA
VLGAAGGVGLTAVEIG-AALGA-RVIAVGRGDGKLAAARAA-GATDCIDS--------GT
CP---DLRAALR----DLG----------GVDVVYDPVGDAPGEAAFGALRPGGRFLVIG
FAG-G-KPPALPLNHALVKNIAIHGFYWGGYRKLDPV--------LLERDIASLFALYEQ
GRLR-PHVGV----TLPLERLAEGY------ELLETRRSTGKVIISI----------
>tr|A1KA03|A1KA03_AZOSB NADPH quinone oxidoreductase, putative OS=Azoarcus sp. (strain BH72) GN=azo3042 PE=4 SV=1
------------------------------------------------------------
---------------------------------------------------------M--
--RALVCQEF-APL-------------DAL---QV-GEL-PDP--QPA-AGEVVIRVSAA
GINFYDTLIVQGKYQVKPAAPFSPGGEVAGTVAAVGEG---VSH--VRPGD-RVCA-FT-
--SY-GGYAELCRAKAS-QTWPLPDAVGFEAAAAGLVTYGTAWFGLHDRARIQA-GETVL
VLGAAGGVGLAAVQIA-KAAGA-RVIAAAGSAERLALCREH-GADVLIDY--------T-
AA---DLKDAVK----AAT-GGQ------GADIVVDVVGGAYTEAALRATAWRGRVLIIG
FAA-G-EIPRIPANLLLLKGCEASGVFWDELMRREPQ--------EAARQVAAVLDCFAD
GRLR-PPVTA----ACGLGGAVDAM------RALAGRQVAGKLIVLPQQ--------
>tr|A1SCZ0|A1SCZ0_NOCSJ Alcohol dehydrogenase, zinc-binding domain protein OS=Nocardioides sp. (strain BAA-499 / JS614) GN=Noca_0130 PE=4 SV=1
------------------------------------------------------------
---------------------------------------------------------M--
--RAAQVIDT-TGP-------------ADV---VV-RDV-PEP--TPG-PDDVLVEVHRV
GISFPDLLLSKGEYQLKPEVPFTLGVDFAGTVVSGGP---------FEPGQ-RVAG-VN-
--GY-GGAAELVVNPAQ-FTFALPDHVTFDEGAALPMNYLTAQFALAERGGLRA-GETVL
VHGAAGGVGTASIQVA-KGYGA-RTIAVVSTEEKAEVARAA-GADAAVL-----------
LE---GFKDAVL----QLT-DGR------GVDVVVDVVGGSAFTDSLRCLAPQGRLLVVG
FAA-GQGIPEVRVNRLLLNNVDVRGVGWGAYAMTRPG--------YLQDQWAALLPMLES
GVVK-PPIGA----TYDLDEVTRAL------VDMDERRTLGKSVLRVR---------
>tr|A1T1A8|A1T1A8_MYCVP Alcohol dehydrogenase, zinc-binding domain protein OS=Mycobacterium vanbaalenii (strain DSM 7251 / PYR-1) GN=Mvan_0107 PE=4 SV=1
------------------------------------------------------------
---------------------------------------------------------M--
--KALVAQEL-TGP-------------AGL---AY-TDV-EDV--HG--GDAVVLDVGAA
GVCFPDLLMLRGEYQMKVPAPFVPGLEVAGTVRSAPAE----SG--FVAGQ-RVSA-FS-
--LL-GAWAEQVAVPVG-SVVPTNDALDDGSAVCLLGNYYTMHFALQRRGALQA-GETVL
VLGSGGGVGTASVQIA-KALGA-RVIAMVHRPSAIEFVESL-GADVVLPL----------
TE---GWLDAVK----AET-GGR------GVDLVVDPIGGPAFDDAIRALATEGRLLVIG
FAA-G-GIPTVKVNRLLLRNVSVVGVGWGEFVNRTPG--------AQAQVGAALATLVDQ
G-LR-PPEPV----RFSLSDGVAAL------QAFADRAVNGKLVLEPDR--------
>tr|A1T685|A1T685_MYCVP Alcohol dehydrogenase, zinc-binding domain protein OS=Mycobacterium vanbaalenii (strain DSM 7251 / PYR-1) GN=Mvan_1864 PE=4 SV=1
------------------------------------------------------------
---------------------------------------------------------M--
--RAIQIAEL-GGP-------------QAA---AL-VEI-DEP--MGD-DGTVLVDVHAA
GVAFPDALQSRGLYQYKPAMPYTPGAEVAGVVRSAPAG----AH--VQPGD-RVAG-LT-
--MLCGAMAEVVALQPE-RVFKLPDSVSFEAGAGILFNDLTVHFALRTRGRLQQ-GETLL
VHGAAGGIGTSALRLA-PAFGASRTIAVVSSQDKAEVARAA-GASEVVL-----------
VD---GFKDAVK----ELT-GGR------GVDIVVDPVGGDRFTDSLRSLAPGGRLLVVG
FTG-G-EIPTVKVNRLLLNNVDAVGVGWGAWTMTHPG--------FLQEQWAELEPLLAS
GAVA-APEPV----VYPLERAAEAI------ASLENRSARGKVVVAVR---------
>tr|A1TCS9|A1TCS9_MYCVP Alcohol dehydrogenase, zinc-binding domain protein OS=Mycobacterium vanbaalenii (strain DSM 7251 / PYR-1) GN=Mvan_4202 PE=4 SV=1
------------------------------------------------------------
---------------------------------------------------------M--
--RAAVCPQY-GPP-------------EVV---RV-EER-PEP--SAG-PGQVVVRVEAA
AVNFPDVLLVADSYQVSVAPPFVPGSEFTGVVDEIGPH---TTG--FTVGE-RVAG-TG-
--MF-GAFAERVVADAA-GLTPVPDGVDARTAAAFGVAHRTAYHALRSTARLSA-GDELV
VLGAGGGVGLATVQLG-VALGA-RVTAVASSNEKLAVAGGY-GAATLINH--------R-
DG---ELRQALR----QAI--PD------GADVVVDPVGGDVSEPALRSLGRGGRFVSVG
FAS-G-VIPRIPLNLVLIKGVHVLGFQFQDV---PAD--------EFTRNEVELRELLVS
GRVK-PHVGA----VYSLDDTVAAL------RHVSDGRAIGKVVIDLS---------
>tr|A1TM16|A1TM16_ACIAC Alcohol dehydrogenase, zinc-binding domain protein OS=Acidovorax avenae subsp. citrulli (strain AAC00-1) GN=Aave_1413 PE=4 SV=1
------------------------------------------------------------
---------------------------------------------------------M--
--HAWLCTQP-TGV-------------DNL---AW-TEL-PTP--VPK-RGEVLIEIRAA
SLNFPDLLIVQNKYQMKPDPPFVPGSEYAGVVQAVGEG---VEH--LRVGQ-NVAC-LT-
--GT-GGFATHAIAPAA-LCMPLPDGFPHVDAAAFIMIYATSHHALVDRAQLRA-GETVL
VLGAAGGVGTAAIQIA-KKMGA-RVIAAASSDEKCALCLST-GADAVINY--------S-
AE---NLREAIK----GLT-DGK------GPDVIYDPVGGDFTEPAFRSIAWRGRYLVVG
FAA-G-PIPSLPLNLALLKGASIVGVFWGEFSRREPK--------ANAAMMAELARWYGE
GSVK-PVIDR----TMPMAQLHAAY------ERMASRAVQGKLVLVN----------
>tr|A1U4G6|A1U4G6_MARAV Alcohol dehydrogenase, zinc-binding domain protein OS=Marinobacter aquaeolei (strain ATCC 700491 / DSM 11845 / VT8) GN=Maqu_2810 PE=4 SV=1
------------------------------------------------------------
---------------------------------------------------------M--
--KAILCKDY-GPA-------------ENL---VI-EDI-ASP--DVK-GSGVKIRVKAA
GLNFPDTLIIQGKYQFQPPMPFSPGGELSGEVLEVGEK---VSR--FKPGD-RVAA-LT-
--GW-GAFAEEVVAPES-NLLPIPDSMSDEKAAAFMMVYGTSYYALKQRGNLQP-GETLL
VLGASGGVGLAAVELG-KAMGA-KVIAAASSAEKLAVAREA-GADELVNY--------T-
EE---SLKDAVK----KLT-KGK------GVDVIYDPVGGDFTEQALRTMGWNGRHLVIG
FAA-G-DIPKIPANLTLLKGCSVVGVFWGSFTQREPQ--------TSAQNMMELLQMYAD
GKID-PKVSE----VFAFEEYAAAL------GALTGRRAAGKIVLRVG---------
>tr|A1U912|A1U912_MYCSK Alcohol dehydrogenase, zinc-binding domain protein OS=Mycobacterium sp. (strain KMS) GN=Mkms_0101 PE=4 SV=1
------------------------------------------------------------
---------------------------------------------------------M--
--KALLAQEL-SGP-------------SGL---VY-TDV-DDP--AS--DGAVIIDVGAA
GVCFPDLLLLRGEYQLKLEPPFIPGMEVAGTVRSAPDS----SG--FMPGQ-RVSA-FT-
--LM-GGFAERVAALPD-SVIPTPDGVDDASAAALLGNYYTMQFALARRGGLTP-GETVL
VLGSAGGVGTAAIQLA-KAQGA-TVIAMVHRSGAEEFIRGL-GADVVLPL----------
TD---GWRQAVL----DAT-DGR------GVDIVVDPIGGPAFDDAVRVLAPEGRLLVIG
FAA-GGGIPTVKVNRLLLRNVSVVGVGWGEFVRRNPS--------AQAAVGAELAALVEA
G-LR-PPPPV----CYPLAEGPAAL------QALADGEIKGKLVLQP----------
>tr|A1UD78|A1UD78_MYCSK Alcohol dehydrogenase, zinc-binding domain protein OS=Mycobacterium sp. (strain KMS) GN=Mkms_1577 PE=4 SV=1
------------------------------------------------------------
-----------------------------------------------MVPVDGRKATM--
--RAVQIDRL-DGP-------------GSV---QV-VDV-DEP--DS--ADGVLIDVHAA
GVAFPDALLTRGLYQYKPDLPFTPGAEIAGVVRSAPAG----SG--VSPGD-RVAG-LT-
--MLSGGMAEVIALAPD-RVFPLPDAVSFEAGAGLLFNDLTVHCALRTRGRLAK-GETVL
VHGAAGGIGTSTLRLA-PAFGAGRTIAVVSTEEKIPVAQAA-GADEVVL-----------
AD---GFKDAVK----ELT-DGR------GVDVVVDPVGGDRFTDSLRSLAPGGRLLVIG
FTG-G-EIPTVKVNRLLLNNVDVVGVGWGAWTFAHPG--------YVREQWAELEPLLAS
GAVS-APQPD----VFPLERAAEAI------AALENRSAKGKVVIAVR---------
>tr|A1UJJ5|A1UJJ5_MYCSK Alcohol dehydrogenase, zinc-binding domain protein OS=Mycobacterium sp. (strain KMS) GN=Mkms_3810 PE=4 SV=1
------------------------------------------------------------
---------------------------------------------------------M--
--RAAVCAAP-GPP-------------EGV---RI-EEL-PSP--VPG-PGEVLVRVGAA
AVNFPDVLLIAGRYQVSVPTPFVPGSEFAGTVIGIGPG---TAG--FAVGD-RVTG-TG-
--MH-GAFAEEVAVAAD-ALNPIADGVDDRTAAASGVAHRTAYHTLRSVARTQP-GDEVV
VLGAGGGVGLAAVQLA-AHLGA-RVTAVASSAEKLAAATQH-GANRVINH--------R-
SG---PLRDALR----DAV--PG------GAAAVVDPVGGELSEPALRSLRRGGRFVTVG
FAS-G-VIPRIPLNLVLIKGVTVQGFQFGDI---PAD--------EFERNERELRKLLAD
SMIR-PHIGE----VYALEDVTAAL------RQVADGRAVGKVVIDLSGRGG-----
>tr|A1VQF5|A1VQF5_POLNA Alcohol dehydrogenase, zinc-binding domain protein OS=Polaromonas naphthalenivorans (strain CJ2) GN=Pnap_2580 PE=4 SV=1
------------------------------------------------------------
---------------------------------------------------------M--
--HAWLCENP-TGV-------------DAL---TW-TEL-PTP--QPG-AGEVLIEIKAA
SLNFPDLLIVQDKYQMKPPLPFVPGSEYAGVVQAVGDG---VSH--LQVGQ-HVAC-LS-
--GT-GGFATHTLAPAA-LCMPLPADFPFVDAAAFIMIYATSHHALADRAQLQP-GETVL
VLGAAGGVGTSAIQIA-KALGA-RVIAAASSDEKCELCTSI-GADATINY--------S-
TQ---DLREALK----LLT-GGK------GPDVIYDPVGGDLAEPAFRSIAWRGRYLVVG
FAA-G-SIPALPLNLTLLKGASIVGVFWGGFAKNEPK--------ANASAMAELARWYAE
GIIK-PVIDR----TLPMAELKAAY------ARMGSRGVKGKLVLVN----------
>tr|A1WE27|A1WE27_VEREI Alcohol dehydrogenase, zinc-binding domain protein OS=Verminephrobacter eiseniae (strain EF01-2) GN=Veis_0091 PE=4 SV=1
------------------------------------------------------------
---------------------------------------------------------M--
--HAWLCTEP-TGV-------------QAL---AW-TEL-PTP--APQ-AGEVLIEIRAA
SLNFPDLLIVQNKYQKKPPLPFVPGSEYAGVVAAVGAG---VTQ--LKPGQ-NVAC-LS-
--GT-GGFGTHAIAAAE-LCLPLPDGFSHVDAAALIMTYATSHHALADRAQLQA-GETVL
VLGAAGGVGTAAIQIA-KTMGA-RVIAAASSAEKCALCRSI-GADASIDY--------S-
QD---NLREAIK----TLT-DGQ------GPQVIYDPVGGDLSEPAFRSIAWRGRHLVVG
FAS-G-PIPALPWNLALLKGASIVGVFWGDFARREPR--------SNAAMMGQLAQWYAQ
GKIK-PVIDR----TMPMAELPAAY------ARMGARGVMGKLVLVN----------
>tr|A2SF74|A2SF74_METPP NADPH quinone oxidoreductase, putative OS=Methylibium petroleiphilum (strain PM1) GN=Mpe_A1251 PE=4 SV=1
------------------------------------------------------------
---------------------------------------------------------M--
--HAWLCDNP-IGP-------------EAL---KW-TEL-PTP--EPQ-AGEVRVAVRCA
SLNFPDLLIVQNKYQLKPPLPFVPGAEFSGVIEAVGPG---VTQ--LHVGM-AVAS-FG-
--GI-GGFGSHVCVDAR-QVMPLPSGFAFDDAAAFLCTYGTSHHALVDRAQLKA-GETVL
VLGAAGGVGTAAIQIA-KAVGA-RVIAAASSDEKCALCRTL-GADASINY--------T-
SA---DLREQIK----AAT-EGK------GPDVVYDPVGGAMAEPVFRSIAWRGRYLVIG
FAA-G-AIPALPLNLALLKGASLVGVFWGEFAKREPQ--------QNARALNELASWYAQ
GRIK-PVIEH----RYALRDLPSAF------ELMASRQVRGKIVLSVD---------
>tr|A3PH39|A3PH39_RHOS1 Alcohol dehydrogenase, zinc-binding domain protein OS=Rhodobacter sphaeroides (strain ATCC 17029 / ATH 2.4.9) GN=Rsph17029_0539 PE=4 SV=1
------------------------------------------------------------
---------------------------------------------------------M--
--RAFRLRET-GLA---------------P---DL-TEE-PLP--EPG-PGEIRLRIAAC
ALNFADLLMIQGRYQERPPLPLTLGMEVAGIVDALGEG---VSG--PATGT-RVAA-FG-
--SC-GGLAEFGCWPAG-RCLPLPDSVSFRDAAAFQIAYGTGHLALDHRARLQP-GERLL
VTGAAGGVGLAAVEIG-RRMGA-HVIATARGEERLAVARAA-GAHEAIDS--------E-
TE---DLKGVLK----ALG----------GIDVTYDTVGGAGFDAALRASRPEGRLLAIG
FAG-G-DVPQVPANLLLVKNLSVIGLYWGGYMTFAPQ--------VLIRSLETLLGWLAD
GSLR-PHVSH----ELPLERAAEGL------ELLRTRQATGKVVITP----------
>tr|A4FKQ2|A4FKQ2_SACEN Probable NADPH:quinone reductase OS=Saccharopolyspora erythraea (strain NRRL 23338) GN=SACE_5389 PE=4 SV=1
------------------------------------------------------------
--------------------------------------------------------MV--
--KAWQVHEL-GQP------------RNAM---RL-EEV-PDP--KPE-AGQVVVRVKAS
PVNFPDVLLCRGEYQVKPPLPFAPGVELCGEVVELGPD---VEG--LAVGD-RVVG-GA-
VMPR-GAFAEHAVLDAS-RALPAPETLSDAEASALYIGYQTGWFGLHRRAGLRA-GETLL
VHAAAGGVGSAAIQLG-KAAGA-TVVGVVGGPEKAQVARDL-GADVVVDR--------H-
QE---DFVQVVK----ELT-GGR------GADVIYDPVGGETYQRSTKCIAFEGRILIIG
FAG-G-TIQTPGLNHALIKNYSIVGLHWGLYVQRDPE--------TARQAHAELAKLAES
GAVR-PLISR----RVALEELAEAV------QEVGDGKTVGRVAYDVSA--------
>tr|A4T527|A4T527_MYCGI Alcohol dehydrogenase, zinc-binding domain protein OS=Mycobacterium gilvum (strain PYR-GCK) GN=Mflv_0740 PE=4 SV=1
------------------------------------------------------------
---------------------------------------------------------M--
--KALVAQEL-TGP-------------AGL---AY-TEV-DEP--NG--ADAVVIDVGAA
GVCFPDLLMLRGEYQMKVPAPFVPGLEVAGTVRSAPDG----SG--FAAGQ-RVSG-FS-
--LL-GAWAERVALPVG-SVVPTNAALDDGEAVCLLGNYYTMYFALHRRGALQP-GETVL
VLGSGGGIGTASIQIA-KALGA-KVIAMVHRSSATDFVRSL-GADVVLPL----------
TD---GWLDAVK----AET-GGR------GVDLVVDPIGGPAFDDAVRALATEGRLLVIG
FAA-G-GIPTVKVNRLLLRNVSVVGVGWGEFVNRTPG--------AQAEVGAALADLVDR
G-LK-PPAPV----RYPLSDGVAAL------QAFADGAVNGKLVLEP----------
>tr|A4T875|A4T875_MYCGI Alcohol dehydrogenase, zinc-binding domain protein OS=Mycobacterium gilvum (strain PYR-GCK) GN=Mflv_2449 PE=4 SV=1
------------------------------------------------------------
---------------------------------------------------------M--
--RAAMCREY-GPP-------------EVV---RV-EDV-AEP--VAG-PGQIGVRVDAA
AVNFPDVLLVAGTYQISVPPPFVPGSEFAGVVDEIGPG---TEG--FTIGD-RVSG-TA-
--MF-GAFAERTVVDAA-ALAPIPDGVDARTAAAFGVAYRTAYHTLRSVARVSE-GDELV
VLGAGGGVGLAAVQLG-VALGA-NVTAVASSAEKLAAAAEY-GAAHLVDH--------R-
EQ---DLRAALR----TAV--PD------GADVVIDPVGGRLSEPALRSLGRGGRFVTVG
FAS-G-EIPRIPLNLVLLKGVQVLGFQFQDV---PGD--------EFVRNDHELRALLSA
RRVT-PHVGA----VYPLEEVAAAL------RHVGEGRAIGKVLIDVPA--------
>tr|A4VRU8|A4VRU8_PSEU5 Probable oxidoreductase OS=Pseudomonas stutzeri (strain A1501) GN=PST_4076 PE=4 SV=1
------------------------------------------------------------
----------------------MLIASPRSAPRLKALSSRAIPCRAASVRPVEQGKAM--
--KAVLCKSF-GPP-------------ESL---VV-EDA-PSP--QIK-PSEILLDVHAA
GVNFPDTLMIEGKYQFKPPFPFSPGGEAAGVVAAVGEK---VSH--LKVGD-RVMA-LT-
--GW-GSFAEQVAVAGS-NALPIPPSMDFATAAAFSMTYGTSMHALKQRASLQP-GETLL
VLGASGGVGLAAVEIG-KAVGA-RVIAAASSAEKLEVARNA-GADELINY--------S-
EV---SLKERLK----ELT-GGQ------GVDVIYDPVGGKLFEEAFRSIAWNGRMLVVG
FAAGG-DIPALPANLPLLKGAALIGVFWGAFAQRQPQ--------DNAANFRQLFAWHAE
GKLK-PLVSQ----RFTLEEAGQAI------ATLGQRKAVGKLVVQV---R------
>tr|A4WQB6|A4WQB6_RHOS5 Alcohol dehydrogenase, zinc-binding domain protein OS=Rhodobacter sphaeroides (strain ATCC 17025 / ATH 2.4.3) GN=Rsph17025_0674 PE=4 SV=1
------------------------------------------------------------
---------------------------------------------------------M--
--RAFRLTET-GQD---------------P---AL-TDL-PLP--EPG-PGEIRLRIAAC
ALNFADLLMIQGRYQERPPLPLTLGMEVAGTVDALGPG---VAG--PAPGT-RVAA-FG-
--SC-GGLAEFGCWPAD-RCLPLPDGAGFREAAAFQIAYGTGHLALEHRARLQP-GERLL
VTGAAGGVGLAAVEIG-RRMGA-RVIASARGADRLEIARQA-GAHETIDS--------D-
TP---DLKAALK----ALG----------GVDVTYDTVGGAGFDAALRASRPEGRLLAIG
FAG-G-DVPQVPANLLLVKNLSVIGLYWGGYMTFAPQ--------VLMRSLETLLGWIAD
GSLR-PHISH----ELPLERAAEGL------ELLRSRQATGKVVILP----------
>tr|A4XP21|A4XP21_PSEMY Alcohol dehydrogenase, zinc-binding domain protein OS=Pseudomonas mendocina (strain ymp) GN=Pmen_0313 PE=4 SV=1
------------------------------------------------------------
---------------------------------------------------------M--
--KALLCKAF-GPA-------------ETL---VL-EDI-ASP--EPK-KNEVLIEVHAA
GVNFPDTLIIEGKYQFKPPFPFAPGGEAAGVVKAVGEK---VSH--LRTGD-RVMA-LT-
--GW-GGFAEEVAVPAY-NVLPVPKSMDLTTAAAFGMTYGTSMHALKQRAGLKP-GETLL
VLGASGGVGLAAVEIG-KAMGA-RVIAAASTAEKLEVARKA-GADELINY--------S-
EQ---SLKDEVK----KLT-GGQ------GVDVIYDPVGGALFEEAFRSIAWNGRFLVVG
FAAGG-GIPALPANLPLLKGASLVGVFWGSFAQRQPQ--------DNAENFQQLFAWHAE
GKLS-PLVSQ----TFPLERGGEAI------NALGQRKAVGKVVVQV---R------
>tr|A4YJY4|A4YJY4_BRASO Putative quinone oxidoreductases (NADPH) and Zn-dependent alcohol dehydrogenases OS=Bradyrhizobium sp. (strain ORS278) GN=BRADO0250 PE=4 SV=1
------------------------------------------------------------
---------------------------------------------------------M--
--KAILCSQF-CQP-------------DDL---VL-AEV-PDP--VAG-PGEAVIAIKAA
ALNFFDILMIQGKYQIKPPFPFSPGAEVAGIIESVGDG---VTD--LKVGD-RVVA-SC-
--GH-NGAREKIALPAA-AIVKIPDHLDFDRAAGIIIIYGTALHALEDRASPKP-GETLA
VLGAAGGTGLAACELG-QLMGL-KVIACASSDEKLAFAKQH-GATLTLNY--------A-
KD---DLKEGLR----RLT-DGK------GADIIFDPVGGTYAEAALRSIAWEGRFLVIG
FAA-G-DIPKMPLNLALLKGCDIRGVFWGAWTRLNPA--------KNRANLEKLVQWTAD
GKLS-SHVDR----TFPLAQTADAL------KVLAGRQAMGKVILHP----------
>tr|A4YS45|A4YS45_BRASO Putative oxidoreductase OS=Bradyrhizobium sp. (strain ORS278) GN=BRADO2914 PE=4 SV=1
------------------------------------------------------------
---------------------------------------------------------MP-
--RAIVCREL-GPP-------------EKL---RL-EEL-PAR--SLG-DAEVRVKIRAA
GINFPDILMAAGEYQLKPELPFTPGVEAAGDVIEAGAA---VTD--HAVGD-KVIV-RM-
--RF-GAYAEEAVVAAS-QLTPLPSPFDYAEGATYLAGHGTAHHALVDRGQLKP-GETLL
VHGAGGGVGLAAVELG-KLIGA-TVIAAASSEEKLAAARAR-GADHLVLY--------A-
RE---PFRDAVK----RIT-GGR------GVDVVFDPVGGEVFENSVRCIAWGARLLVIG
FTG-G--IGLARTNLILMKGASVLGVRAGEAVRQDPE--------LGERRMAVLLAWAED
GKLR-PNVSH----RVPFKDYAAAM------RLLIDRKAIGRVAMVMDS--------
>tr|A5G0D1|A5G0D1_ACICJ Alcohol dehydrogenase, zinc-binding domain protein OS=Acidiphilium cryptum (strain JF-5) GN=Acry_2114 PE=4 SV=1
------------------------------------------------------------
---------------------------------------------------------M--
--RAIRCEEW-GGP-------------ETL---RL-RDI-PDP--VPQ-KGEVLIRIHAA
GVNFPDVLIIQKKYQVQPELPFTPGAEIAGEIEAVGEG---VTG--YKPGG-RVLA-LC-
--ST-GGFAEKIALDAH-RCVPIPDSVSFEVAAGLMLAFGTSHHAVVDRGELKP-GETIL
VLGAAGGVGLAAVDIA-KAKGA-RVIAAASSEEKLEICRAH-GADATINY--------G-
TG---DLRAAIR----EHT-GGK------GPDVIFDPVGGHLAEPAFRSIAWRGRYLVIG
FAE-G-TIPSLPLNLPLLKGASLVGVFWGEFARREPK--------NQIRMMEDLFAMLAR
GEIR-PLVSK----TYSLDQTDEAL------RDMAARRVTGKIVILP----------
>tr|A5WAS7|A5WAS7_PSEP1 Alcohol dehydrogenase, zinc-binding domain protein OS=Pseudomonas putida (strain F1 / ATCC 700007) GN=Pput_5119 PE=4 SV=1
------------------------------------------------------------
---------------------------------------------------------M--
--KAVLCKTL-GPA-------------RNL---VL-EEV-ASP--LPK-KNEILLDVQAA
GVNFPDTLIIEGKYQFQPPLPFSPGGEAAGVVAAVGEK---AGA--FKVGD-RVMA-LT-
--GW-GAFAEQVAVPFY-NVLPIPASMDFTTAAAFGMTYGTSMHALRQRGQLQA-GETLL
VLGASGGVGLAAVEIG-KAMGA-RVIAAASSAEKLAVAKAA-GADELIDY--------S-
QA---NLREEIK----RLT-GGQ------GVDVIYDPVGGELFEQAVRGLAWNGRLLVVG
FAS-G-SIPQLAANLVLLKGAAVLGVFWGAFAQRQPE--------DNAANFHQLFAWHAE
GKLK-PLVSQ----TYPLAEAGAAI------EKLGQRQAVGKLVVLA---R------
>tr|A7HQ89|A7HQ89_PARL1 Alcohol dehydrogenase zinc-binding domain protein OS=Parvibaculum lavamentivorans (strain DS-1 / DSM 13023 / NCIMB 13966) GN=Plav_0449 PE=4 SV=1
------------------------------------------------------------
---------------------------------------------------------M--
--RSMRVHEL-SED------------ISVL---RL-DEV-ELP--PPG-KGEIRLRLKAC
SINFPDILMVQGKYQFKPELPFAPGMEGAGLVASVGEG---VTK--FKPGD-RVVA-GL-
--RI-GGFAEEVNISAE-ACRPIPGNMDFAKAAAYPAAYLTAYVALVCRGHLQK-GETLL
VHGSTGGVGLAAVEMG-KLLGA-TVIATSASDEKLKVVKQR-GADHVLNV----------
TK---GFREQVK----ELT-GGR------GADVIYDPVGGDVFDESTRCIAWNGRLLVIG
FTS-G-RIPTVSVNMPLIKGFSVVGVRAGEYGRRDPE--------AGRANIEAVDRLAAE
GKID-PHICA----RFPLERAVEAM------RLLQNREAVGKVVLEM----------
>tr|A7HSW9|A7HSW9_PARL1 Alcohol dehydrogenase zinc-binding domain protein OS=Parvibaculum lavamentivorans (strain DS-1 / DSM 13023 / NCIMB 13966) GN=Plav_1382 PE=4 SV=1
------------------------------------------------------------
---------------------------------------------------------M--
--KAVLCKEY-GPP-------------ESL---VI-EEV-PTP--EPK-KGEVLLEVHAA
AVNFPDVLIIENKYQFKPPLPFSPGGEVSGIVVKVGEG---VDK--VKVGD-RVIG-SC-
--GW-GGFAEEIALDQA-RVTPIPDEMDYVTASAFLMTYGTSHHALKDRANLKP-GETLL
VLGAAGGVGLAAVELG-KAMGA-RVIAAASSEEKLAVCKEH-GADETLLYPTGALDKDA-
QK---ALTDKIK----ELT-GGN------GADVVYDPVGGDYSEPALRATNWEGRFLVVG
FAA-G-PIPKIPLNLALLKGCQIVGVFWGAFTGREPK--------RHQENLKELMSWFKA
GKLR-PHVSR----TYKFEEAAQAL------NDMAARKVKGKIVIVPSR--------
>tr|A7HVT2|A7HVT2_PARL1 Alcohol dehydrogenase zinc-binding domain protein OS=Parvibaculum lavamentivorans (strain DS-1 / DSM 13023 / NCIMB 13966) GN=Plav_2406 PE=4 SV=1
------------------------------------------------------------
---------------------------------------------------------M--
--QAIRCVSY-GAP-------------SDL---KL-EEM-DDP--SPR-KGEVVIETEAA
GLGYVDALFVAGTYQVKLPLPFIPGSEVAGKVVALGEG---APD--ALMGK-RVMA-LS-
--PR-GALAGKIALPAA-SCIPVPDRMSAEAAAGFIVSYCTALYGFETCGHLRE-GETVL
VLGAAGGVGMAAIDVA-KAMGA-RVIAAASTGEKRAAAKAR-GADFTLDY--------T-
NP---EWRKELE----PLT-GRR------DVDLVYDPVGGDFSEAALRSLAPGGRHLVVG
FAA-G-AIPKIPLNLALLKRCSIVGVDWGGYIRANSA--------DNIPLLKTLTAWIEQ
GRID-PEPAA----SFPLAQAPMVL------QRLLDRQSLGKPVIRFHS--------
>tr|A7ICC1|A7ICC1_XANP2 Alcohol dehydrogenase zinc-binding domain protein OS=Xanthobacter autotrophicus (strain ATCC BAA-1158 / Py2) GN=Xaut_0406 PE=4 SV=1
------------------------------------------------------------
---------------------------------------------------------M--
--KAVVCVRH-GPP-------------DAL---EI-QDL-PDP--VPG-PGEVVVEVSAI
GLNFFDTLIIRDLYQVKPALPFSPGAEFAGHVAALGAG---VTG--FAVGE-RVCG-YV-
--TH-GAAREKVVVEAR-FLARVPDDLDLVKAAGLIVTYGTSLYALRERGNLKA-GESLA
VLGASGGVGLAAVELG-RIMGA-RILACASSAEKVAFAKAH-GADEGFDY--------A-
EG---DLKGALK----AFG-GPK------GLDMVYDPVGGDMAEQALRALGSLGRFLVVG
FAA-G-EIPKIPLNLLLLKNCDARGVAFGTVARSDPA--------WLAGVVAELMEHART
GRIS-AHVDK----TFPLERCVDAL------GEIAGRRVKGKVVLTTGR--------
>tr|A7IMQ5|A7IMQ5_XANP2 Alcohol dehydrogenase zinc-binding domain protein OS=Xanthobacter autotrophicus (strain ATCC BAA-1158 / Py2) GN=Xaut_4076 PE=4 SV=1
------------------------------------------------------------
---------------------------------------------------------M--
--RGWRVHEI-TED-------------GAM---VF-GDC-PDP--RPA-HDGCVVKVAAA
GVNFLDTLMIRGRYQVKPPLPFTPGIEVAGTVVEAGPN----SP--FRPGD-RLCA-LM-
--DH-GGFAEHAAVPAL-GAQKLPDDFPLREAVALPVIYPTAHLALRHRAGLKA-GETVL
VHAGAGGVGSAAIQLA-RHWGA-RVIATAGGPQKTALCHEL-GADETIDY--------A-
AE---PLVERVK----EIT-HGR------GVDVIVDPVGGKVAVDSLRCLAWGGRLVIVG
FAG-G-AVADLPSNRLLLKNAAAMGVYWGAYRQHHPE--------LVSAMFDELFALRRS
GAIA-PLIRD----VFPLAQAPAAL------EALAGRRTVGKVVLEP----------
>tr|A8IQ79|A8IQ79_AZOC5 Putative alcohol dehydrogenase OS=Azorhizobium caulinodans (strain ATCC 43989 / DSM 5975 / ORS 571) GN=AZC_0754 PE=4 SV=1
------------------------------------------------------------
---------------------------------------------------------M--
--KAVLCVRH-APP-------------EAL---EI-VDL-PDP--VAG-PGEVVVEVAAV
GLNFFDTLIIRNLYQQKPDLPFSPGGEFAGRVLALGPG---VTG--PKVGT-RVCG-NV-
--GY-GAARERLVVRAD-RLAVVPDDLDLVRAAGLIITYGTSLYALRDRGELKA-GETLV
VLGAAGGVGLAAVELG-KILGA-RVIACASSPDKIAFARSH-GADIGIDY--------T-
TE---NLKLRLK----ELT-GGE------GADVVYDPVGGDLSEQALRSLGWCGRLLVIG
FAA-G-EIPKLPLNLLLLKNCDARGVAFGTQAMRDPA--------WLTATITELMGYARS
GAIS-AHVDA----TFPLERCAEAL------GEIAGRKVKGKVVLTTGL--------
>tr|A8LBA1|A8LBA1_FRASN Alcohol dehydrogenase zinc-binding domain protein OS=Frankia sp. (strain EAN1pec) GN=Franean1_0095 PE=4 SV=1
------------------------------------------------------------
---------------------------------------------------------M--
--RAAVCREY-GQP-------------EVV---RV-EEF-PTP--EPQ-PDQVGVRVRAA
AVNYSDVLLVAGEYQVKVPPPFVPGSEFAGVVETVGAD---VTG--VAVGD-RVFG-TG-
--MV-GAFGEIAVGRAA-SLTRTPDGIADTVAAAFGVAHRTSYHMLRSVARLQP-GEQLV
VLGAGGGVGLAAVQLG-AALGA-TVTAVASSARKLEVAATN-GATHLIDH--------R-
AN---DLRKALK----ETL--PD------GADVVIDPVGGDLAEPALRSLRWRGRFVTVG
YAA-G-SIPRIPLNLVLLKGIQIGGMQLRDLGTHAPD--------ELQRNERELMELFAA
GKAV-PHIGA----SFTFDETAAAL------RYVADGHAIGKIVLEIAP--------
>tr|A8LD67|A8LD67_FRASN Alcohol dehydrogenase zinc-binding domain protein OS=Frankia sp. (strain EAN1pec) GN=Franean1_4568 PE=4 SV=1
------------------------------------------------------------
---------------------------------------------------------M--
--RAARVEAY-GGP-------------ADV---VI-RDV-PAP--EAT-PGHVVVDVAAA
ALNFPDLLLIADRYQVSAPLPFTPGSEFAGRVAAVGDG---VTG--LAVGD-PVHG-SV-
--FS-GAMAEQVLAPTT-AVSPIPAGLSMVEAAAFRVTYLTAYHCLVTIGELAP-DQWVV
VLGAAGGVGSAAVDIA-VRLGA-RVIAAASSPERLAVCKEL-GAETCIDY--------T-
TE---DLKLRIK----EIT-GG-------GADLVVDPVGDRWAEPALRAIRWGGRFVVVG
FAG-G-EIPRIPLNLVLLKNITVRGIELRTWSVRLPE--------ETARAREGLATLVAQ
G-MR-PLVSE----VHDLDDVAVAL------QRVADRAPTAKVVIRVAD--------
>tr|A8LJ14|A8LJ14_DINSH Alcohol dehydrogenase zinc-binding domain protein OS=Dinoroseobacter shibae (strain DFL 12) GN=Dshi_2776 PE=4 SV=1
------------------------------------------------------------
---------------------------------------------------------M--
--RAFRTHAH-DAP---------------P---AL-EDI-PVP--DPG-PGELRLRIAAC
GLNFADLLMARGQYQEQPPLPLTLGMEVAGTVDALGPD---TTG--PAPGT-RVAV-FG-
--GQ-GGLAKYGVFPAA-RCVPLPDGMPETEAAGFQIAYGTSHLALSHTARLQP-GETLL
VLGAAGGVGLTAVEIG-KLMGA-TVIASARGPAKLDQARKA-GADHLVDS--------D-
TD---DLREAVK----SLG----------GADVVYDPVGGAAFTEALRACKPEARMLLIG
FAS-G-DLPEIKPNHLLVKNVSVQGFYWGGFLNFNPT--------ALTDSLAQLFDWYAQ
GRIK-PHVSH----VLPLEKAADGL------DLLRSRRSTGKVVITP----------
>tr|A9BMW4|A9BMW4_DELAS Alcohol dehydrogenase zinc-binding domain protein OS=Delftia acidovorans (strain DSM 14801 / SPH-1) GN=Daci_5030 PE=4 SV=1
------------------------------------------------------------
---------------------------------------------------------M--
--HAWLCTTP-TGV-------------DQL---QW-TQL-PTP--TPG-PGQVLLEVKAA
SLNFPDLLIVQNKYQMKPELPFVPGSEYAGVVQAVGEG---VSH--LAVGQ-RVAC-LS-
--GT-GGFGTHTLAPAA-LCMPLPDGFSFVDAAAFIMTYATSHHALIDRGQLRA-GETVL
VLGAAGGVGTAAIQIA-KAAGA-RVIAAASTDEKCALCKAQ-GADATINY--------S-
QG---DLRAAIK----EAT-DGK------GPDVVYDPVGGDFAEPAFRSIAWRGRYLIVG
FAA-G-PIPALPLNLPLLKGASLVGVFWGEFSRREPK--------ANAAMMQELAQWYGQ
GKIK-PVIDR----TMPMAELHAAY------ARMGSRQVQGKLVMVNEQ--------
>tr|A9FZB6|A9FZB6_SORC5 Putative NADPH quinone oxidoreductase OS=Sorangium cellulosum (strain So ce56) GN=sce8562 PE=4 SV=1
------------------------------------------------------------
---------------------------------------------------------M--
--HAWRGHAF-GPP-------------EIL---VW-EEV-DDP--PLA-EGEVRIEVAAA
AINFPDVLFTAGAHQVKPTPPFIPGFEVAGVVVESRE-----PS--LPPGA-RVAATLP-
--GS-GGYATRAIAGPR-TTYALPDAMPFEDAAAMTITYQTGYFALHRRAGVQP-GDTVL
VHAGAGGVGSAAIQLA-KAAGA-TVIATAGGEEKTAVCRAL-GADVAIDY--------R-
RE---DFVAVVK----ERT-SGR------GADIVFDPVGGDVFDQSTKCVAFEGRIVVIG
FAS-G-RIPAARANHLLVKNYSVVGLYWGTYSRARPD--------LTRRAQDALYALYGQ
GAIK-PLVSA----APPMAEAKAAM------KAVASRATTGKIVLTNRR--------
>tr|A9HYD2|A9HYD2_BORPD Zinc-binding dehydrogenase family protein OS=Bordetella petrii (strain ATCC BAA-461 / DSM 12804 / CCUG 43448) GN=Bpet0391 PE=4 SV=1
------------------------------------------------------------
--------------------------------------------------------MM--
--RALLCERH-GPV-------------QDV---TL-RDIDDAP--APG-PHEVTIGIDHA
SVSHATRLLIEGSYQSRPPLPFVPGTEAVGRVLARGSA---VTR--LAVGD-RVVA-VS-
--RW-GCYAQRLTLPEY-TVYPLPDGVEPLAALPVPISYGTAYTALLWRAALQP-GDTVL
VLGAGSGVGLAAVEIA-ALLGA-TVIACASTAAKRQAALDA-GAAHALAA----------
DD---DLAAQVK----SRT-GGL------GADIVFDAVGGAAFERSVRAAAANARMLSIG
FAS-G-QVPAVPLNLLLVKNIALHGFFYGRYLGWTPADERIAHAPALQRAMRTLLDWTRD
GRIR-PAVTA----VYPAADLAAAL------AALETRRVIGKVALKIE---------
>tr|A9IDN9|A9IDN9_BORPD NADPH quinone oxidoreductase, putative OS=Bordetella petrii (strain ATCC BAA-461 / DSM 12804 / CCUG 43448) GN=Bpet1246 PE=4 SV=1
------------------------------------------------------------
---------------------------------------------------------M--
--KAVVIREF-AEP-------------EHL---KV-EEI-ADP--VAG-PGEVLINVTHA
GINFPDVLVMTGKYQNLPDRPFVPGKDAAGSVVAVGPG---VVG--LKEGD-RVVA-QV-
--EH-GAFAERMVAPAA-SCYPLPASISDRDAAGMGLVYQTAFFALVERGQFSA-GETVL
INGAAGGVGGAAVQLV-KALGG-TALAGVAGEQQAAATRAL-GADHIIDL--------A-
AP---DLRDSLREQVFACT-GGR------GADVVLDPLGDEIFDASIRAVAWCGRLVCIG
FAA-G-RIPTLKVNYLLVKNIAVSGLQWSDYRDRQPE--------KVRDVQQRLYDLHAK
GLLR-PQITE----VLPLARFAEPL------RILADGKGSGKYVLQFC---------
>tr|B0T466|B0T466_CAUSK Alcohol dehydrogenase zinc-binding domain protein OS=Caulobacter sp. (strain K31) GN=Caul_4830 PE=4 SV=1
------------------------------------------------------------
---------------------------------------------------------M--
--KAVLSKAV-GGP-------------ETL---VL-EEL-PDP--VAG-PGQVLLEIKAC
GVNYPDVLIIEDKYQFKPERPFAPGGEVSGVVLALGEG---VTT--LKVGQ-RVLA-ST-
--GH-GGMAEKVALDAM-RCTPIPDNMPFDEAAAFILTYGTSYYALKDRGHLKA-GETLL
VLGAAGGVGLAAVELG-KAAGA-RVIAACSSQEKVDLAIKH-GADAGVVYPRGPFDKDG-
QK---ALATLIK----EAC-GPN------GWDVAYDAVGGDYSEATIRAAGWNGRFLVIG
FPS-G--IPKIPLNLTLLKSCDIVGVFWGASVARDPK--------GHAQNVRELMDLYQA
GKIK-PYVSE----RFPLEKAGDAI------AHLASRKAMGKVVVVTD---------
>tr|B0T5M7|B0T5M7_CAUSK Alcohol dehydrogenase zinc-binding domain protein OS=Caulobacter sp. (strain K31) GN=Caul_1906 PE=4 SV=1
------------------------------------------------------------
---------------------------------------------------------M--
--RALLSLQA-GGP-------------ETL---RL-CDI-DEP--SPG-PGQVAVAVQAC
GVNFPDLLVIEDKYQLRPPRPFSPGSELAGVVRAIGEG---VVS--PRVGE-RVSA-SL-
--PF-GSMAEVVLVPAD-RCTVVPDAMPFEEAAAFQVTYGTVYHALVARAGMRL-GETLL
VLGAGGGVGLAAVELG-KTLGA-RVVAAASSQDKLDAARAM-GADAVVLYPRAFEDVAQ-
AR---AFTEAVR----AAC-GGE------GADVVVDPVGGAYAEPAFRSIAGQGRYLVVG
FAA-G--IPAIPLNLVLLKAAQIIGVFWGAYMARDPQ--------AGARDMKALLDLYTA
GKIR-PRVSE----RYGLEQGGEAI------ARLGSRGVSGKIVVDVNGSESRTST-
>tr|B0T876|B0T876_CAUSK Alcohol dehydrogenase zinc-binding domain protein OS=Caulobacter sp. (strain K31) GN=Caul_0644 PE=4 SV=1
------------------------------------------------------------
-----------------------------------------------------MTDTM--
--RALVVEHL-APD------------FAGC---VV-REV-PTP--TPG-PGEVLVRVRAA
GVNFPDLLMTRGEYQFKPPLPFTPGLELAGEVAALGGD---VTG--WKIGD-AVVG-GA-
--RL-GGFADYAVLGAE-ALKPKPARLSFAQAAAYGAAYLTAYVALVRRARLEP-GEWVL
VHGAAGGVGLAAVDLA-KALGA-RVIAASASNDKLAAIQAL-YAPDAVVN--------V-
TD---GFREQVK----AIT-GGR------GADVIYDPVGGDVFDESVRCIAFDGRLLVIG
FTS-G-RIPTVSVNMPLIKGFSVMGVRAGEYGRQFPE--------KGRENTEAVWRMADE
GVIR-PHVHA----EFPLDRWREAF------DLLANRRVVGKAIIRPDL--------
>tr|B0UHB0|B0UHB0_METS4 Alcohol dehydrogenase zinc-binding domain protein OS=Methylobacterium sp. (strain 4-46) GN=M446_4322 PE=4 SV=1
------------------------------------------------------------
---------------------------------------------------------M--
--KALLCKTL-GGP-------------EDL---VI-ADL-PDP--VPG-PGEVRVRVTVA
ALNFFDTLIIAGRYQVKPDLPFSPGAEAAGIVEAIGPG---VEG--LRVGE-RVIA-HL-
--GH-GTCRETILARRE-ALSPIPDGVGDEQAAGLTVTYGTSLHALQDRAALRA-GETLV
VLGASGGVGLAAVELG-HAMGA-RVIACASSADKLEAARAH-GADLVLDY--------S-
EE---NLREGLR----RLG-GAA------GIDVVYDPVGGDFSEPALRSLNWKGRFLVIG
FAA-G-PIPKIPLNLVLLKGIDVQGVHWGAFVRNEPE--------AHARNQARLLALVAE
GRLT-AKVHG----VYPLERAAEAL------GVLSRREAVGKVLLRP----------
>tr|B1LUS5|B1LUS5_METRJ Alcohol dehydrogenase zinc-binding domain protein OS=Methylobacterium radiotolerans (strain ATCC 27329 / DSM 1819 / JCM 2831) GN=Mrad2831_3534 PE=4 SV=1
------------------------------------------------------------
---------------------------------------------------------M--
--RALLCTRL-DGP-------------EHL---EI-VER-PDP--VPG-PGQALVRMRLA
ALNFFDTLITAGRYQVKPALPFSPGGEGVGVVEALGEG---AAG--VSVGD-RVIV-HA-
--GH-GCCAELIALDAA-RLTPVPDAVPDAQAAGLTITYGTSLHALANRARLQP-GEWLA
VLGASGGVGLAAVELG-RLMGA-RVIACASSEEKLAVARAH-GAEAGVVY--------D-
PA---TLKDELR----RIS-GG-------GIDVVYDAVGDAYAEPALRALGWRGRFLVIG
FAA-G-AIPRLPLNLMLLKELDVQGVHWGAFLDREPE--------AHRADQRRLLGWVAE
GELT-AQVHG----VYPLAEYPEAF------GLLTRRAAVGKVLLRP----------
>tr|B1ML27|B1ML27_MYCA9 Probable oxidoreductase OS=Mycobacterium abscessus (strain ATCC 19977 / DSM 44196) GN=MAB_4603c PE=4 SV=1
------------------------------------------------------------
---------------------------------------------------------M--
--KAIQAQSL-SGP-------------EGL---VY-TDV-ETP--GAG-PNVVVVDVKAA
GVCFPDYLMTKGEYQLKMEPPFVPGIETAGVVRSAPEG----SG--IKPGD-RVMA-FN-
--FI-GGYAERVAVAPS-NILPTPPQLDDAEAVALIANYHTMYFAYARRGQLRA-GETVL
VLGAAGGIGTAAIQIA-KGMGA-KVIAVVNRTAATEFVKSV-GADIVLPL----------
EE---GWAKAVR----EAT-GGA------GVDMVVDPIGGPAFDDAVRTLASEGRLLVVG
FAA-G-GIPTIKVNRLLLRNASLIGVAWGEFLRTHAD--------YLYETQAGLEKLVAE
G-MR-PPVSA----RIPLSEGRQAL------QDFADGKVYGKMVLVP----------
>tr|B1VQN0|B1VQN0_STRGG Putative oxidoreductase OS=Streptomyces griseus subsp. griseus (strain JCM 4626 / NBRC 13350) GN=SGR_502 PE=4 SV=1
------------------------------------------------------------
---------------------------------------------------------M--
--QAWRVHRN-GEP------------GEVM---RL-EET-DRP--TPG-DGQVLVEVRAA
NVNFPDALLCRGQYQVRPPLPFTPGVEVCGTTED---------------GR-RVLA-TP-
ALPH-GGFADVVVADEA-ALLPAPDALDDAEAAALHIGYQTGWFGLHRRARLQP-GETLL
VHAAAGGVGSAAVQLG-KAAGA-KVIGVVGGPEKAAVARGL-GCDLVIDR--------R-
AE---DLVAAVK----EAT-GGR------GADVVYDPVGGDAYAKSTKCVAFEGRILVVG
FAS-G-VIPTPGLNHALVKNYSVVGLHWGLYNTKDPA--------AVRACHEELTELAAQ
GTVK-PLVSE----RVAMAGAAEAV------QRVADGTSTGRIVVLPGGAR------
>tr|B2JG65|B2JG65_BURP8 Alcohol dehydrogenase zinc-binding domain protein OS=Burkholderia phymatum (strain DSM 17167 / STM815) GN=Bphy_0958 PE=4 SV=1
------------------------------------------------------------
---------------------------------------------------------M--
--RAIRCNQY-GPP-------------ETL---SI-EEL-PDL--VPQ-AGQIAIDVKAA
SVNFPDVLIIQNRYQFKPSLPFTPGAEVAGIVRAVGDG---VTQ--FKPGM-RVVA-YT-
--QQ-GGFAEQAVADAG-ACVPLADDADLEAAAVLTLAYGTSHHAVVDRAALKA-GETML
VLGAAGGVGLAAVEIG-KALGA-RVIAAASSDEKLATCVAH-GADATINY--------A-
TE---DLRERIK----ALT-DGN------GPDVIYDPVGGSYAEPAFRSIGWRGRYLVVG
FAN-G-EIPKLPLNLALLKGASIVGVFWGEFARREPQ--------RNAAAFQEMLGWIRA
GKLR-PLVSA----RYPLEDTARAL------NDMAQRRVLGKIVITP----------
>tr|B2JSJ1|B2JSJ1_BURP8 Alcohol dehydrogenase zinc-binding domain protein OS=Burkholderia phymatum (strain DSM 17167 / STM815) GN=Bphy_4910 PE=4 SV=1
------------------------------------------------------------
---------------------------------------------------------M--
--RSFLGTAF--EL-------------DSF---SI-VDR-PVP--EPG-PGQLRIRIAAA
ALGFVDGLMIQGRYQIKPPLPYVPGGEIAGVVDAVGRD---VTS--HAVGQ-SVVT-WQ-
--LG-GGLAEHVVVDAV-EVDTVPDELSLPMAAAMLVDFQTAHYALFDQGRLTA-ADTLL
VLGAGGAVASAAIQLA-VHTGA-RVIAAAASEQKRDAAYEL-GAMQTIDY--------S-
LP---NWREALK----KVA--PE------GVDVVLDPVGASMLEPAFRSLAKGGRYLVVG
FAG-G-TIPSLPVNLALLKNATLHGVDIRYFLASRPK--------LARRVRNALFAMAAR
GDLQ-PPATI----AFALENARCAV------EALYERDRRGKVLVLPRALAHEMQI-
>tr|B3QFB9|B3QFB9_RHOPT Alcohol dehydrogenase zinc-binding domain protein OS=Rhodopseudomonas palustris (strain TIE-1) GN=Rpal_2478 PE=4 SV=1
------------------------------------------------------------
---------------------------------------------------------MP-
--KAVVCREL-GPP-------------ESL---RL-EEI-ERK--ALK-PGDVRIAIRAA
GINFPDILMCAGEYQLKPELPFIPGMEAAGEIIELGAD---VTS--VKLGD-RVIV-KL-
--RF-GAYAEEVVAAAS-QLTPAPANFDFAEAATYLAGHGTAWHGLVERGQLQP-GEVLL
VHGAGGGVGLAAVEVG-KYLGA-TVIAAASSEEKLAVARQR-GADHGILY--------G-
AE---PFKDAVK----RIT-EGR------GADVVFDPVGGQIFEDSVRCINWGARLLVVG
FTG-G--IGLARTNLILMKGASVIGVRAGEAVRRDPA--------RGEQRTAKLLALAAK
GVLR-PNVSH----RLPLSQWAPAM------RLLIDRKAIGRVALLP----------
>tr|B3R2D7|B3R2D7_CUPTR Putative Zinc-containing dehydrogenase OS=Cupriavidus taiwanensis (strain R1 / LMG 19424) GN=RALTA_A1711 PE=4 SV=1
------------------------------------------------------------
----------------------------------------------------MQDNDY--
--LGLVCSRW-CHW-------------SEL---EL-QRL-PRQ--PLG-PGQVRIRVRHA
GVGFALSLFVSGKYQRKPPLPFTPGTEAAGEILEVAPD---VTR--LHVGQ-RVAA-AL-
--DW-GGFAEEVVTTAD-TVYPVPGGLTLAHAAALPITYGTVWAALAWRAALQP-GDTML
VHGASGALGTAAVQVG-RLMGA-RVIATASTAAKREAALRN-GAAHVLEP--------D-
PA---TLAGAVK----ALC-PAG------GADVVFDPVGGDLFDASLRCAAPGARLLSIG
YAS-G-RIPAVPANLLLVKNLTLIGFNYGYYIGWGLTDERRRFAPQVQAMVGEIMQAAAS
GRLA-PPVLQ----HFALGDWLNAV------DTTMSRRAIGKVMLDI----------
>tr|B4RCA5|B4RCA5_PHEZH Alcohol dehydrogenase, zinc-containing OS=Phenylobacterium zucineum (strain HLK1) GN=PHZ_c3489 PE=4 SV=1
------------------------------------------------------------
---------------------------------------------------------M--
--KALLSKEV-GGP-------------DKL---VL-EDV-PAP--QAK-AGQAVVEVKAI
GVNFPDVLIIEDKYQFKPERPFSPGGEIAGIVKSVGEG---VTH--VKPGD-RVLG-NT-
--GW-GGMAQELALEAA-RLVKIPDSMPFDEAAAFIMTYGTSWHALKDRAQLKA-GQTML
VLGAAGGVGLAAVELG-KAVGA-KVIAAASSQEKVDLCLSK-GAAAGVVYPKGPFDKDG-
QK---QLAQLFK----EAT-GPN------GADVIYDAIGDAYAEPALRSIAWEGKYLVVG
FAA-G-EIPKIPLNLALLKGCEIVGVFWGAWVGKNPE--------RHRESVAELMRMYEE
GKIK-PYVSE----RFPLERAADAI------RHLASRKAMGKVVVTVD---------
>tr|B4RDV9|B4RDV9_PHEZH Alcohol dehydrogenase, zinc-containing OS=Phenylobacterium zucineum (strain HLK1) GN=PHZ_c0394 PE=4 SV=1
------------------------------------------------------------
---------------------------------------------------------M--
--RALVVERL-APD------------YQGC---VV-KEV-PVP--EPG-PGEVRVRVRAA
AVNFPDLMQTRGEHQHKPALPFTPGLELAGEVDALGEG---VTG--FALGD-PVAG-GA-
--R--NACAEYALVHAS-QLRPKPGHLSFAQAAGYPVAYLTAYVALVRAANVQP-GEWVL
VHGAAGGVGLAAVDLA-KVLGA-RVIAASASDEKLKVIADE-YAPDAVVN--------V-
TG---GFRERVK----EIT-AGR------GADVIYDPVGGDVFDESTRCIAFGGRLLVIG
FTS-G-RLPTLPANIALIKGFSVHGVRAGEYGRQFPD--------KGRENIEAIWRLAAE
GRVR-PRVHR----EYPLDDWRAAF------ETLANRTVVGKTIIRPDL--------
>tr|B4RTQ6|B4RTQ6_ALTMD Zinc-containing alcohol dehydrogenase superfamily protein OS=Alteromonas macleodii (strain DSM 17117 / Deep ecotype) GN=MADE_01063 PE=4 SV=1
------------------------------------------------------------
---------------------------------------------------------M--
--KAIVCEAF-GPL-------------DDL---QF-KDV-ADP--VVK-KGHVVVNVEAA
GVNFPDGLLVQGLYQMQPDFPFIPGNEVAGTITEVGEG---VSH--LKEGQ-RVIA-LS-
--NL-GGYAEKALIPAT-HVMPLPDPIHVNEGAALVTAHATAHHALKQRAKLQP-GETLV
VTGAAGGTGLAAVQIG-KIMGA-KVIAVCSTEEKLALAKEY-GADVLINY--------K-
EK---DLKETLK----EVT-GGK------GADVVYECVGGDTFHACSRSMAWEGRLLVVG
FAG-G-EIPKFPVNLALVKGYSVMGVFWGSFTQHDPK--------GFAENMQELLTWYVQ
GKVK-VVVDE----ALPLEQATKAM------AKVMNREVKGKMVLVP----------
>tr|B6A528|B6A528_RHILW Alcohol dehydrogenase zinc-binding domain protein OS=Rhizobium leguminosarum bv. trifolii (strain WSM2304) GN=Rleg2_6127 PE=4 SV=1
------------------------------------------------------------
---------------------------------------------------------M--
--KCFAGSGL-SSL-------------EEF---SF-VDV-PTP--VPG-SGQVRIRNMAT
ALGFVDGLIIRGKYQIKPQLPYIPGGEIAGVIDAVGAG---VTS--TAVGS-RVAT-WQ-
--LG-GGLAEFSVVSED-DVVAIPEELDFNAAAAMIVDYQTAHYALFERGGLKE-GETVL
VSGAAGGVGSVAIQLA-RRAGA-RVIAAVSSEAKRERALTL-GAHATVTS--------M-
GP---DIRSEIK----ALA--PL------GLDMVLDPVGGSIFEPLFRSLAKEGRHMVVG
FAG-G-SIPALSTNLALLKSASLIGVDIRHFTSAYPE--------AARSVLRQLFVDVRD
HTLA-PPAIS----TFEFSNCYEAF------HAIGARDRIGKVVVCPNVS-------
>tr|B6IUD5|B6IUD5_RHOCS Oxidoreductase, zinc-binding dehydrogenase family OS=Rhodospirillum centenum (strain ATCC 51521 / SW) GN=RC1_2742 PE=4 SV=1
------------------------------------------------------------
---------------------------------------------------------M--
--KAVVCRAF-GPP-------------ESL---SL-EEM-PAP--ELG-AGQVRIAIKAA
AINFADTLMIQGKYQEKPPFPFVAGFECAGLVTEVGEG---VGH--LRPGM-RVIA-LS-
--QQ-GAFCTETVADAA-GVIPLPEEMGFAEGAAFPVAYGTSHIGLVDRGQLKA-GETLL
VLGAAGGVGLTAVEIG-KALGA-RVIAAASSPEKLAIARAH-GADETIDY--------A-
AE---DLRARVK----ELA--PK------GVDVVYDPVGGDAFDAALRCMAWDGRIVVVG
FAS-G-RIPTVPANLLLVKQIAVTGLYWGAHMRNNPQ--------RLASSLMELLGLYRA
GKLK-PHVSH----ALPLEDHARAF------RLLMERQATGKVVLTND---------
>tr|Q07P89|Q07P89_RHOP5 Alcohol dehydrogenase, zinc-binding domain protein OS=Rhodopseudomonas palustris (strain BisA53) GN=RPE_2304 PE=4 SV=1
------------------------------------------------------------
---------------------------------------------------------MP-
--QAVVCRAL-GPP-------------ESL---RL-EQV-ARP--ALR-AGEVRVKVAAA
GINFPDILMCAGEYQLKPELPFVPGVEVSGEVIEIGED---VRD--VAIGA-KVIA-KM-
--RF-GGYADEVVVDAK-QLSPWPAGFDAGEAATFLAGHGTAWHALVERGHLQP-GEVLL
VHGAGGGVGLAAVELG-KLLGA-EVIATASSDAKLAMARER-GADHLIRY--------D-
RE---PFRDAVK----RIT-QNR------GADLVFDPVGGEVFEQSLRCIAWGARILVVG
FTG-G--IGLARTNLVLMKGASIVGVRAGEAMRRDPK--------LGAARLKALYDLAAE
GRIK-PHVSH----RLPLARFAEAM------RLLTDRQAIGRVALTIS---------
>tr|Q0AP48|Q0AP48_MARMM Alcohol dehydrogenase, zinc-binding domain protein OS=Maricaulis maris (strain MCS10) GN=Mmar10_1647 PE=4 SV=1
------------------------------------------------------------
---------------------------------------------------------M--
--KALVCKEF-GPE-------------DQL---VV-EDI-DAP--AIQ-PGHVRIDVKAG
GLNFPDLLCVRGQYQFKPPLPFVPGTEGAGVISELGEG---VEG--LAVGD-KVLF-NT-
--PV-GAFAEQAVVPAP-AVTPIPDSMPFDAAAGLTIVYGTSYHALKQRAEIKP-GETLL
VLGAAGGVGLATVELG-KAMGA-KVIAAASSDEKLAVCKSH-GADELINY--------S-
TE---DLKARIK----ELT-GGK------GVDVIYDPVGGDYAETAFRGIAAGGRHLVIG
FAA-G-EIPKLPLNLPLLKMASVVGVFWGAWAGSVPG--------GHKQNMDELFEMFEA
GKIK-PHVAG----TYRLEDFIEGF------NALSGRKAIGKVILTP----------
>tr|Q0B314|Q0B314_BURCM Alcohol dehydrogenase, zinc-binding domain protein OS=Burkholderia ambifaria (strain ATCC BAA-244 / AMMD) GN=Bamb_5914 PE=4 SV=1
------------------------------------------------------------
---------------------------------------------------------M--
--KAILSTVA-GGP-------------ETL---AL-HEV-PEP--MPG-AGQVRVRIAAC
ALNYPDLLVIQDRYQDRPERPFAPGSEVAGVVDAVGDG---VAG--IRVGD-RVFGATG-
--NR-GGLAEKITLPAD-GCFALPAAMSFDDASALLLTYATMMHALKDAARLAA-GETLL
VLGAAGGIGVASVELG-KAMGA-RVVAVASSREKVDLALSR-GADAGVVCPAGPLDLEA-
AK---AFKDALR----AAC-GPR------GADVVCDPVGGDYAEAALRSLAFQGRYLVIG
FTA-G--IPRIPLNLVLLKAARMIGVLWGAFASGEAQ--------ANRRNVEELVAFYER
GLIR-PFISA----RFPLAQAPEAL------AVLAERRALGKVVVRCDEALV-----
>tr|Q0BWZ7|Q0BWZ7_HYPNA Putative quinone oxidoreductase OS=Hyphomonas neptunium (strain ATCC 15444) GN=HNE_3323 PE=4 SV=1
------------------------------------------------------------
---------------------------------------------------------M--
--KAVLSKVV-GGP-------------ETL---VI-EDV-AVP--TPG-KGQVLVQVKAC
GVNYPDVLIIQDMYQFKPPRPFSPGGEVAGIVSAVGEG---VSH--VKPGD-RVLA-ST-
--GN-GGMAEYCLAAAH-GVMPIPEGMPFEEAAAFLMTYGTSYYAIKDRGDPKP-GEKLL
VLGAAGGVGIAAVELG-KAMGL-EVIAAASSQEKVDFCLSK-GADHGLVYAR-ELDRDG-
QK---KFSDDIK----AVS-GG-------GVDIIYDGVGGNYAEPAVRAMNWEGRFLVIG
FPA-G--IPKLPLNLTLLKSCDVRGVFWGAAVARDPK--------AHQQNVKELFDLYKA
GKIR-PHISG----SYPMEKAADAI------RELQDRKAQGKVVVTM----------
>tr|Q0BXZ1|Q0BXZ1_HYPNA Oxidoreductase, zinc-binding dehydrogenase family OS=Hyphomonas neptunium (strain ATCC 15444) GN=HNE_2975 PE=4 SV=1
------------------------------------------------------------
---------------------------------------------------------M--
--KSLVVSEL-APD------------FAGT---SL-KDL-PLP--EPK-AGEVRVAIKAA
SLNFPDLLMTEGKYQLKPELPFTLGMELAGVVDAVGEG---VTA--FQPGD-EVAG-GS-
--RI-GAFSEYITLPAA-GLRKKPATLSFAEASAYGAAYLTAYVSLVIRGNLQP-GETLL
VHGASGGVGMAAVEVG-KLLGA-TVIATSASDEKLKTVKAR-GADHIINV----------
TR---GFREEVK----ALT-GGR------GADVIYDPVGGDVFDESVRCIAFDGRLLIIG
FTS-G-RIPSVSVNMPLIKGFSVVGVRAGEYGRQFPE--------KGRANQEAIWKWAED
GKVK-PCIHA----EVPLTDWRRAF------DMMRSREVVGKVVLVP----------
>tr|Q0BZG5|Q0BZG5_HYPNA Putative quinone oxidoreductase OS=Hyphomonas neptunium (strain ATCC 15444) GN=HNE_2433 PE=4 SV=1
------------------------------------------------------------
---------------------------------------------------------M--
--KAAVADSL-ESL-------------ESY---SL-KEV-EMP--GAG-PGQVLIRVMAC
GVGYVDSLVALGRYQVKPPVPHTPGQEVAGTVEAVGEG---VSH--VAPGD-RVMT-MT-
--A--KGFAEFAVAAAP-MVVKLPEALSFAEGASLPLNYITAMHALKDRGAVAE-GETVL
VFGAAGGVGSAGVQVA-KALGA-RVIAAASTEEKRAFALAH-GADLAIDT--------S-
PE---GWRDRLK----ELT-GGK------GPNVILDPVCGPLFEPAFRSLAWRGRHLVVG
FVG-G-PIPALPSNLTLMKGAALLGVDVRQYLQYETK--------RAIGDLHQLATWASE
GKIK-PPVGA----VYPFEQFGEAM------VSALSGQGTGKVVLDISGS-------
>tr|Q0JZN8|Q0JZN8_RALEH NADPH:quinone reductase or related Zn-dependent oxidoreductase OS=Ralstonia eutropha (strain ATCC 17699 / H16 / DSM 428 / Stanier 337) GN=H16_B2004 PE=4 SV=1
------------------------------------------------------------
---------------------------------------------------------M--
--KALVCKQF-GGV-------------QDV---AL-QAI-PEP--VLADPHAVTIAVEYA
SVSHATGLMIAGQYQRRPPLPFVPGTEAVGRVVACGDA---CTR--LRPGD-RVVA-IA-
--DW-GCFAEQVTVPEY-TVYRVPDALPSKAALPIPISYGTAYCGLVWRCALRP-NDTVL
VLGAGAGVGLAAVEIA-RQLGA-TVIACASTEAKRADALRR-GATHALA-----------
PA---DLAASVK----ALT-HGR------GADVVVDPVGGDLFNQALRAAAANARILSIG
FAS-G-TIPQAPVNLLLVKNLTLHGFFFGRYIGWTPANERAEHATALQEVMATLFDWAAR
GKLE-PTVSA----VYPITGLDDAL------AALESRQVVGKVAIKIKE--------
>tr|Q0RPC7|Q0RPC7_FRAAA Putative Quinone oxidoreductase OS=Frankia alni (strain ACN14a) GN=FRAAL1956 PE=4 SV=1
------------------------------------------------------------
------------------------------------------------------------
------------------------------------------------------------
-MNLPDVLIAAGRYQVPVPPPFTPGSEFAGVVVGVGPQ---VTG--VRVGD-RVAG-AA-
--MS-GAFAEYVAAPAE-SLIPVPAGVDLATAAASWVCHLTAYHALRSIAAIAP-GERLV
VLGAAGGVGLATVELG-ALLGA-RVIAAASSPEKLAACKER-GAEHLIDY--------E-
RT---PLRDAIR----AAA-G--------GADVVVDPVGGRFAEAALRTLGWGGRFITVG
YAS-G-EIPRIPLNLLLLKGMIVRGFELRTFPRFEPE--------LAARDRAELAELLDT
GRVA-PLIGA----RFPLADTGAAL------THVAERQAIGKVVLEMTAGDDTGDDT
>tr|Q0RYZ7|Q0RYZ7_RHOSR Probable NADPH:quinone reductase OS=Rhodococcus sp. (strain RHA1) GN=RHA1_ro08445 PE=4 SV=1
------------------------------------------------------------
---------------------------------------------------------M--
--KAVQISTL-DGP-------------GAV---EF-VDL-DEP--VAA-VDEIVIDVKAV
GVSFVDALMTRGKYQVRPELPFVPGVEVAGLVRSAPDG----AS--VKAGD-RCAA-YI-
--PR-GGYAEVVVAQPS-VTFPLPDELSFHQGAAFAMNFQTVHFALVRRGRVKA-GEHVL
VHGAAGGVGTAAIQVA-KGLGA-TVTAVVDSDANVGVAESA-GADAVVVA----------
GD---GWAEAVR----AAA-PG-------GVDVTVDPVGGDFFADSIRLLRREGRHLVIG
FAA-G-GIPEIAVNRLLLKNIDVVGVYWGGFIEQDES--------IAAESAAELTRLARE
GFIR-PVVGN----VYPLADAAKAL------TAMEDRTATGKVVLAVDVVD------
>tr|Q0S9P0|Q0S9P0_RHOSR Probable NADPH:quinone reductase OS=Rhodococcus sp. (strain RHA1) GN=RHA1_ro03949 PE=4 SV=1
------------------------------------------------------------
---------------------------------------------------------M--
--YAQQLTTA-SGP-------------AGV---QL-VEI-DEP---DG-TGRVVVDLHAA
GVSFPDLLQTTGSYQLVRELPFVLGVEGAGVVRSAPTD----SG--IRAGQ-RVAV-LA-
--SD-GAWQQTVAVEPD-SVFPLPDSVSLEAGAGFLMNYLTVHFALDERARYRS-GETVL
VHGAAGGVGVAALQVA-AALGL-ETIAVVSTEEKAGIAKAN-RADHVVL-----------
LD---GWKDRVR----DLT-GGR------GVDIILDPVGGDRFTDSLRSLAPNGRLVVLG
FTG-G-EIPTVKVNRLLLRNISVLGAGWGEYVRTNPG--------YTSRQWATLGPLLES
GALQ-IAEPT----TYSFEHAGDAL------RTLETRSATGKIALSVRPS-------
>tr|Q0SE91|Q0SE91_RHOSR Probable NADPH:quinone reductase OS=Rhodococcus sp. (strain RHA1) GN=RHA1_ro02339 PE=4 SV=1
------------------------------------------------------------
---------------------------------------------------------M--
--KAWRVHEL-GQP------------RDVL---TF-EDV-PDL--EPK-PGELLVKVLSA
AANFPDVLLCRGEYQIKPPLPFTPGVELCGEVVGLGEG---VTE--FAVGD-RVIG-MP-
SLPN-GGFAELAVMSSA-TAFPAPEALDDAEASALSIGYQTGWFALHRRTQIQP-GETLL
VHAAAGGVGSAAVQLG-KAAGA-KVIGVVGGPEKAAYTREL-GADLVLDR--------H-
SE---DFVQAVK----DFT-DGR------GADVVFDPVGGDSYTKSTKCIAFEGRIIVIG
FAS-G-TIPSPGLNHALIKNYSIIGLHWGLYNAYNPA--------AIRECHDELTRMAAA
GEIK-PMISE----RLGLTDVADGI------ARLGEGTTVGRLAFLPGR--------
>tr|Q0SFC4|Q0SFC4_RHOSR Probable NADPH:quinone reductase OS=Rhodococcus sp. (strain RHA1) GN=RHA1_ro01951 PE=4 SV=1
------------------------------------------------------------
---------------------------------------------------------M--
--RAVVVTEL-SGP-------------GGM---TL-QDV-PEP--AA--EGLVLIDVKAS
GVCFPDLLISYGKYQLGPELPFVPGAEVAGVVVSAPAD----SG--FEPGQ-RVLA-AS-
--QV-GGYAERVAVPPA-QVLPIPSILDFDEAASLIVNYQTMEFALERRARLRA-GETVV
VLGAAGGVGTSTIQLA-KAHCA-RVIAVVRRDGAEDFLREL-GADEVVRL----------
DD---GWGARVR----ALT-GGR------GAQIVVDPVGGDAFDEAVRVLAPEGRLVVIG
FAG-G-AIPEVKVNRVLFRNISIVGAAWGEFIRTEPN--------ALEEVHAALIRHVER
G-LR-PVVTS----RYPLERAADAL------RDLEAGLVLGKAVLVQD---------
>tr|Q0SGA5|Q0SGA5_RHOSR Probable NADPH:quinone reductase OS=Rhodococcus sp. (strain RHA1) GN=RHA1_ro01618 PE=4 SV=1
------------------------------------------------------------
---------------------------------------------------MNGHNRM--
--RALMVTAL-DGP-------------RAL---AA-VEV-DEP--VAD-ESAILVEVHAV
GVSFPDLLLTQGRYQYKPELPFVPGGEVAGIVRSAPDG----SG--YSPGD-RVVG-LT-
--GVGGAMAEVVALPPE-TTFSLPDTISMAAGAAVLFNYLTVHFALVCRGRLEA-GESVL
VQGAAGGIGTAGVTLA-PHLGASRTIAVVSSEEKAEYVRSL-GASDVVA-----------
TG---NWRDEVL----AIT-DGR------GVDVVVDPVGGDRFTDSVRSLATGGRILVMG
FTG-R-DIPSVKVNRLLLKNASAVGVAWGSWWAEDPQ--------RLSAQWSELCPLLAS
GALT-IPEPT----RYPFGAAAEAL------LDLEHRRTVGKSVLTLR---------
>tr|Q0SGM4|Q0SGM4_RHOSR Quinone oxidoreductase OS=Rhodococcus sp. (strain RHA1) GN=RHA1_ro01498 PE=4 SV=1
------------------------------------------------------------
---------------------------------------------------------M--
--KAWRVHEL-GEP------------RTAL---QL-EEV-PDP--TAG-PGQVLVKVLAA
PANFPDVLLCRGEYQIKPPLPFTPGVELCGEVLEVGDG---VTR--FAVGD-RVIG-NP-
NLPG-GGFAQLAVMDEA-NTFAAPSALDDAEASALSIGYQTSWFALHRRTQLKP-GETLL
VHAAAGGVGSAAVQLG-KAAGA-KVIGVVGGADKVEYCRRL-GADLVIDR--------H-
TD---DFVPLVK----EFT-GGR------GADVVYDPVGGDAYAKSTKCIAFEGRILIIG
FAG-G-TIPTPGLNHALIKNYSIIGLHWGLYKQYNQQ--------AIADCHAELTRLADS
GAIT-PLISE----RLSLADVADGI------GRLGDGSTVGRLVFQP----------
>tr|Q11D67|Q11D67_MESSB Alcohol dehydrogenase, zinc-binding OS=Mesorhizobium sp. (strain BNC1) GN=Meso_3287 PE=4 SV=1
------------------------------------------------------------
---------------------------------------------------------M--
--RAVVCRQF-GDP-------------EVL---AV-ENI-PAP--RIG-PRDVRISVQAA
GVNFPDVLTVRNQYQHKPELPFVPGQELAGIVIETGSD---VTE--FEVGD-RAVS-RC-
--RL-GAFAEEAVCAADGRTVRLPDRVDFVTGAAFAATYGTAYHAFKRRASLKP-GETVL
VLGAAGGVGLAAVELA-KLMGA-RVIAAASSPEKLEVCRRA-GADELIDY--------T-
QQ---GLRESIR----ELT-DGR------GVDVVVDPVGGDLAELALRGMAWGGRYLVIG
FAA-G-FIPRVALNLVLLKGCSVIGVAAGTAAKHDMA--------GAIQEIETLARWIAE
GRLK-PLVSA----TLRLEQAAEAL------RSLAERTATGKIVLMPQR--------
>tr|Q128R6|Q128R6_POLSJ Alcohol dehydrogenase, zinc-binding OS=Polaromonas sp. (strain JS666 / ATCC BAA-500) GN=Bpro_3062 PE=4 SV=1
------------------------------------------------------------
---------------------------------------------------------M--
--QAWLCENP-TGV-------------DAL---TW-KEL-PTP--QPK-EGEVLIEIKAA
SLNFPDLLIVQNKYQIKPPLPFVPGSEYAGVVQAVGEG---VKH--LQVGQ-NVAC-LS-
--GT-GGFGTHTIAPAA-LCMPLPAGFSHVDAAAFIMIYATSWHALMDRAQLKA-GETVL
VLGAAGGVGTAAIQIA-KAAGA-RVIAAASTDEKCAFCSAL-GADATINY--------T-
SK---NLRDEIK----TLT-GGN------GPDVIYDPVGGDFAEPAFRSIAWRGRYLVVG
FAS-G-PIPSLPLNLALLKGASIVGVFWGDFARREPK--------ANAAMMAELARWYTE
GKIK-PAIDR----TMPMAELKAAY------AYMGSRGVKGKLVMIN----------
>tr|Q138K6|Q138K6_RHOPS Alcohol dehydrogenase, zinc-binding OS=Rhodopseudomonas palustris (strain BisB5) GN=RPD_2248 PE=4 SV=1
------------------------------------------------------------
---------------------------------------------------------MP-
--KAVVCREL-GPP-------------EVL---RL-EEI-ERK--PLQ-AGEARVAIRAA
GINFPDILMCAGEYQLKPELPFIPGVEAAGDVIEIGEG---VTN--AKVGD-RVIV-KL-
--RF-GAYAEEVAVAAS-QLTPMPPNFDYAEAATFLAGHGTAWHGLVDRGHLQK-GEVLL
VHGAGGGVGLAAVELG-KYLGA-TVIAAASSEEKLEVARVR-GADHGVLY--------S-
RE---PFRDAVK----RIT-GGR------GADVVFDPVGGEIFEDSVRCINWGARLLIVG
FTG-G--IGLARTNLILMKGASVVGVRAGEAVRRDPA--------LGEQRIAGLFDLAAQ
GKIR-PNVSH----RLPLAQWASGM------RLLIERRAIGRVALLP----------
>tr|Q15UV3|Q15UV3_PSEA6 Alcohol dehydrogenase, zinc-binding OS=Pseudoalteromonas atlantica (strain T6c / BAA-1087) GN=Patl_1814 PE=4 SV=1
------------------------------------------------------------
---------------------------------------------------------M--
--KAIVCNAF-GPV-------------EDL---EY-KDV-PDP--KAD-KGQVVVDIKAC
GVNFPDGLIVQGLYQMKPEVPFIPGNEVAGVISEIGEG---VPH--LKVGQ-RVIA-LC-
--ML-GGYAQKVACAAT-HVMPLPDEISFDEAAGLVTAHATAHHGLKQRANIQP-GETLL
VTGAAGGTGLAAVQIG-KQMGA-KVIAVCSTQEKLDMAKAN-GADILINY--------S-
EV---DLKSAIK----DVT-NGK------GVDVVYECVGGDTFHACSRSMAWNGRLLVVG
FAG-G-TIPEFPVNLSLVKGYSVVGVFWGSFTQHQPQ--------DFAQNMKELLTWYVQ
GKVK-VVVDE----ALPLAQAKDAL------NKVMGREVKGKMSLNP----------
>tr|Q1AXH5|Q1AXH5_RUBXD Alcohol dehydrogenase, zinc-binding protein OS=Rubrobacter xylanophilus (strain DSM 9941 / NBRC 16129) GN=Rxyl_0936 PE=4 SV=1
------------------------------------------------------------
---------------------------------------------------------M--
--RAWRVHEN-GEP------------ERVL---RL-EEV-EEP--SCG-PGEALIEVEAA
SLNFLDVLLCRGGYQERPEPPFIPGAEAAGRVLEAGPQ----TG--LEPGG-RVVA-LT-
R-PR-GAFAERVAVPAT-GLFPVPEEMPPEKAAALPIVYQTAHFALHRRAGLEA-GETVL
VHAGAGGVGSAAIQLA-RAAGA-RVIATAGSEEKLRICRGL-GAELALDY--------R-
RQ---DVIGAVK----EAT-GGR------GADVVFDPVGGDVFDASRRCVAFEGRLLVIG
FAG-G-RIAEAPTNHVLLKNYSVVGVHWGLYQSVMPE--------LVREVHEELLGLYAS
GEID-PLIGE----AVPFEELPAAL------ARLGAGRTVGKVVARVGS--------
>tr|Q1GFC3|Q1GFC3_SILST Oxidoreductase; zinc-binding dehydrogenase family OS=Silicibacter sp. (strain TM1040) GN=TM1040_1910 PE=4 SV=1
------------------------------------------------------------
---------------------------------------------------------M--
--LSFRIVKH-GTN---------------G---TL-CDT-PFA--PPG-PGQIEIEIHAC
ALNFADLLMIKGNYQDTPSLPFTPGLECAGRITAVGPQ---ISN--FRIGD-RVAV-FG-
--GQ-GGLAEIGVFDAA-RAVPIPDTVSYEDAAAALIAHGTSLLALEHLARLQP-GERLL
VTGAAGGVGLTAVEIG-KLMGA-EVIAQARGAEKLAVAKAA-GADHLIDA----------
SD---DLRQRVK----DLG----------GADVVYDAVGGDTWEAAFRATNPGGRLLPIG
FAG-G-AVPQIPANHLLVKNLTVFGFYIGGLIKLRPE--------LGQQTFETLMRWLAE
GRIT-PHISH----RLPLSETDAGL------ELIRSRAATGKVIIQPQAGRVR----
>tr|Q1GR81|Q1GR81_SPHAL Alcohol dehydrogenase, zinc-binding OS=Sphingopyxis alaskensis GN=Sala_2132 PE=4 SV=1
------------------------------------------------------------
---------------------------------------------------------M--
--KALLSTAT-GGP-------------ETL---VL-GEL-PRP--SAG-KGQIVIDVKAC
AVNFPDTLIIEDKYQFKPERPFAPGGEVAGLVAEVGEG---VTG--FKAGD-RVIA-GC-
--GN-GGMAEAVAVSVH-NVYHLPEGHDFAEGASLLMTYGTSIHALVDRGHIKE-GDTLL
VLGASGGVGIAAVELG-KAFGA-RVVAGVSSEEKAAIARDA-GADEIVVYGRQPFDKDQ-
SK---ELANRFK----EAV-GPG------GANLIYDAVGGDYAEPALRSIAWEGRYLVVG
FPA-G--IPRLPLNLTLLKSCDVAGVFWGAFVAREPE--------RNRANIARLFQLWEQ
GKIK-PRVTG----SYALEDGGKAI------AKLGDRSAVGKLVVTI----------
>tr|Q1GSE3|Q1GSE3_SPHAL Alcohol dehydrogenase, zinc-binding OS=Sphingopyxis alaskensis GN=Sala_1716 PE=4 SV=1
------------------------------------------------------------
---------------------------------------------------------M--
--RALQVREL-LPD------------HAGT---GL-ADL-PVP--LAG-PGEVRVRVRAA
GVNFPDLLMTRGAYQLKPALPFVPGLEFAGEVDAVGEG---VKS--WSVGD-AVVG-GN-
--RF-GAMAEYTVVPAA-SLRPRPAALGWDAAAAYPVAYLTAYVALVRGARIEP-GDWVL
VHGAAGGVGLATVDLA-KALGA-RVIAAASRADKRAAVERL-YAPDAVID--------G-
AP---GFRETVK----ALT-GGQ------GADVIVDPVGGDIFDESTRCIAFGGRLLVVG
FAS-G-RIPELPANMPLIKGFSVVGVRAGEYGRRFPE--------RGAENVAAIDALAAA
GTIR-PHVHA----TLDLADWREGF------AMLERREAVGTVVLRP----------
>tr|Q1GUU6|Q1GUU6_SPHAL Alcohol dehydrogenase, zinc-binding OS=Sphingopyxis alaskensis GN=Sala_0858 PE=4 SV=1
------------------------------------------------------------
---------------------------------------------------------MP-
--RAVMASAL-GPP-------------DTY---RL-VEY-DPG--PPS-PSQVRIAIRAT
GISYVDVLTAAGNYQVKPPLPYIPGSECAGIVEAVGMD---VEG--LSVGD-KVVG-SG-
--WG-GLFADAANLPAR-TVRKMPETLSFEEAAVFPVSYATARHALVDRGRLAA-GETLL
VLGAGGATGYAAIQLG-KYLGA-QVIASASNATKRSLARAG-GADAVIDA--------R-
DP---DWRATVT----AAT-GGQ------GVDVVFDPVGGDATDRAFRSLAWNGRHLVIG
FPA-G--IAALRTNLPLLKGASLIGVDVRQFGLFEPG--------RSEANRDAIFDLAAE
GRLR-PAIAR----TYPLEDFCAAM------QDAETGESAGRIVLTMGQMSSTPR--
>tr|Q1J3U4|Q1J3U4_DEIGD Alcohol dehydrogenase, zinc-binding OS=Deinococcus geothermalis (strain DSM 11300) GN=Dgeo_2406 PE=4 SV=1
------------------------------------------------------------
---------------------------------------------------------M--
--RALICTAF-AEP-------------EAL---TV-QTV-PDP--TPG-PGEVVLDVQAA
GVNYPDALMVMGQYQVKPPLPFTPGAEAAGVIAAVGEG---VTH--LRPGQ-RAVA-FT-
--GT-GAFAEQLLAPAS-VVMPLPDGLELEVAAGLPLAYGTSMHALADRAQLQA-GETLL
VLGAAGGVGLAAVMIG-KALGA-RVIAAASSEEKLKLCREH-GADETLNY--------A-
AE---NLRERLK----TLT-GGQ------GPDVIFDPVGGDLAEPAFRSIGWGGRYLVVG
FAG-G-EIPKLPLNLPLLKGASLVGVFWGEFARRDPP--------ANARNMARLLSWVAE
GKVR-PLVSE----RYSLERAPEAL------RALLSRRVTGKVVVTP----------
>tr|Q1LDR2|Q1LDR2_RALME Alcohol dehydrogenase, zinc-binding OS=Ralstonia metallidurans (strain CH34 / ATCC 43123 / DSM 2839) GN=Rmet_4852 PE=4 SV=1
------------------------------------------------------------
---------------------------------------------------------M--
--KALVCKQF-GGV-------------EDV---EL-ATV-SEP--ALADPHAVTIEVEFA
SVSHATGLMIAGQYQRRPPLPFVPGTEAVGRVVACGKA---VTR--LRPGD-RVVA-IA-
--DW-GCYAERFTVPEY-TVYPVPDSLPPKVALPIPLSYGTAYCGLVWRCALTP-QDTLL
VLGAGAGVGLAAVEIG-RQLGA-TVVACASTEAKRADALRR-GATHAVA-----------
PQ---DLAAQVK----ALT-GGR------GADVVVDPVGGDLFGQALRAAAPNARILSIG
FAS-G-SIPQAPVNLLLVKNLTLHGFFFGRYIGWTPSDERAEHAPALQQVMSTLFQWAAE
GKLE-PTVSA----VYPITGLGDAL------AALESRKVVGKVAIKIKE--------
>tr|Q1LLH8|Q1LLH8_RALME Alcohol dehydrogenase, zinc-binding OS=Ralstonia metallidurans (strain CH34 / ATCC 43123 / DSM 2839) GN=Rmet_2119 PE=4 SV=1
MDVMQRFF----------------------------------------------------
------------------EQNDRAFPALHLAAAHAYPRA-CPIPT---GDT------M--
--KAVLCKAW-GPP-------------DSL---TL-ETL-PDL--VPG-DGEVVIDVKAA
GVNFPDVLIIQNKYQAKPELPFSPGSELAGVVNAVGAG---VTH--VKPRD-KVIA-YL-
--GN-GAFASQAKAPAK-AVVPMPPGIDFDVAAAFTLTYGTSHHAVVDRGELKA-GETML
VLGAAGGVGLAAIEIG-KAIGA-RVIAAASTDEKLAVCKEH-GADALINY--------S-
TE---DLRERVK----ALT-DGK------GPDVIYDPVGGVYAEPAFRSIAWRGRYLVVG
FAN-G-EIPKIPLNLALLKGASLVGVFWGEFARREPK--------ANQANMAQMLGWMKE
GKIR-PHISA----RYPLEQAPQAL------KDMEARKVTGKIVITP----------
>tr|Q21DC0|Q21DC0_RHOPB Alcohol dehydrogenase, zinc-binding OS=Rhodopseudomonas palustris (strain BisB18) GN=RPC_0037 PE=4 SV=1
------------------------------------------------------------
---------------------------------------------------------M--
--KAVLCSEY-CGP-------------DDL---VL-ADI-ADP--VAG-PGEAVIAIKAA
ALNFFDILMIQGKYQIKPPFPFSPAAEVAGVIESLGDG---VSD--LKVGD-RVVA-SC-
--GF-NGARDKIALPAQ-SIVKIPDNLDFDRAAGIIITYGTALHALEDRAHPKP-GETLA
VLGAAGGTGLAACELG-KLMGL-KVIACASSDAKLDFAKQH-GAELTLNY--------A-
AE---DLKDGLK----RLT-EGR------GADIIFDPVGGSYAEAALRAIAWEGRFLVIG
FAA-G-EIPKMPLNLALLKGCDIRGVFWGAWAKLNPA--------KNRANLEKLVQWTAE
GKIS-SHVDR----SFPLAQTADAL------KVLAGRQAMGKVILHP----------
>tr|Q21UQ8|Q21UQ8_RHOFD Alcohol dehydrogenase, zinc-binding OS=Rhodoferax ferrireducens (strain DSM 15236 / ATCC BAA-621 / T118) GN=Rfer_2783 PE=4 SV=1
------------------------------------------------------------
---------------------------------------------------------M--
--HAWLCENP-VGV-------------DAL---TW-KEL-PTP--SPK-AGEVLIEIKAA
SLNFPDLLIVQNKYQMKPPLPFVPGSEYAGVVQAVGDG---VSH--LKVGQ-HVAC-LS-
--GT-GGFGTHTVAPAA-LCLPLPDGFPFVDAAAFIMIYATSYHALVDRAQLKA-GETVL
VLGAAGGVGTAAIQIA-KACGA-RVIAAASNDEKCALCQSI-GADATINY--------T-
RE---NLRDAVK----TLT-AGK------GPDVIYDPVGGDFAEPAFRSIAWRGRYLVVG
FAA-G-PIPALPFNLALLKGASIVGVFWGDFAKREPQ--------ANAAMMKELAQWYGQ
GKIK-PVIDS----TLPMAELKAAF------AHMGSRGVKGKLVMVN----------
>tr|Q28T14|Q28T14_JANSC Alcohol dehydrogenase zinc-binding OS=Jannaschia sp. (strain CCS1) GN=Jann_1231 PE=4 SV=1
------------------------------------------------------------
---------------------------------------------------------M--
--RAFVVSDH-GVP---------------P---RV-EEV-AEP--TPG-PGQVRIRIHAC
GVNFGDLLIVKGTYQDTPALPFTLGMEIAGVVDALGDG---VTS--PALGT-RVAV-FE-
--GS-GGMAEFGVFSAT-RCVEIPDTMPFEEAAGFIVAYGTSHLALTDRAHLKQ-GERLL
VLGAAGGVGLTAVELG-AAMGA-EVIAVARGAEKLAVAKAA-GAAHVLDS--------E-
TS---DIRAEVK----ALG----------GADVVYDAVGGDGFKAAMRATNPGGRIIVIG
FAS-G-DVPQIPANHLLVKNIDAIGFYWGGYLKWAPE--------RLAQSLSDLMAMYEA
GQLS-PHIGA----TRPLAEAGDAL------ELLRSRKVAGKVVVTI----------
>tr|Q2G7R6|Q2G7R6_NOVAD Alcohol dehydrogenase superfamily, zinc-containing OS=Novosphingobium aromaticivorans (strain DSM 12444) GN=Saro_1667 PE=4 SV=1
------------------------------------------------------------
------------------------------------------------------MTTM--
--CALQVRAL-SED------------LGGL---AL-VDL-PMP--VPS-AGEALVRIEAA
ALGFPDLLMTKGRYQARPPLPFVPGMEGAGVVVEAGEG----CQ--FKPGD-EVIV-GG-
--LT-GGVAQYGCFASG-AMMPKPASLDMGQAASLRAAYLTAWVALVRRGMAQP-GETLL
VHGAAGGVGLAAVDLG-KALGL-RVIAAASSDEKRAAIQQL-YAPDHVID--------S-
AP---GFRDRVL----AIT-EGR------GADLVYDPVGGDVFDESTRCIAFDGRLLVIG
FAG-G-RIPQIGVNIALIKGFSVVGVRAGEYGRRFPE--------RGAENLAQVQRLASD
GRIR-PHVHA----RYALADWKQAF------AGMESRSVIGRSVILPHG--------
>tr|Q2G954|Q2G954_NOVAD Alcohol dehydrogenase superfamily, zinc-containing OS=Novosphingobium aromaticivorans (strain DSM 12444) GN=Saro_1174 PE=4 SV=1
------------------------------------------------------------
---------------------------------------------------------M--
--KALRTHAA-GGP-------------ETL---VL-DDL-PDP--VPG-KGEVLVRVHAC
SINFPDTLMIRDLYQFRPERPYAPGSELAGEIEALGEG---VTG--WKVGD-RVIA-MI-
--GS-GGLAEKVIAPVA-RLFPLPDGVDYATGASLLMTYGTTIHGLKDRGHIKA-GDTVL
VLGAAGGVGLSAVELA-KAFGA-RVIAAVSSEEKAQVVREA-GADDVVIYGRPPFDKAQ-
SK---ALADQFK----AAC-GPN------GADIVYDIVGGDYSEPALRAIAWEGRFLVVG
FPA-G--IAKLPLNLTLLKSCDVCGVFWGAWTAREPA--------AFKAEVEELFALLKA
GKIN-PRVSQ----RFSLEQGREAI------ATLENRQAMGKVVVEMIG--------
>tr|Q2N9P6|Q2N9P6_ERYLH Alcohol dehydrogenase, zinc-containing OS=Erythrobacter litoralis (strain HTCC2594) GN=ELI_07515 PE=4 SV=1
------------------------------------------------------------
---------------------------------------------------------M--
--KALRVQHL-SDD------------LSGV---EL-VDL-PQP--ERK-QGEVLVLVRAA
SLNYPDLLMTQGKYQFKPEPPFTSGMELAGKVLEADSD----SG--FAPGD-RVMG-GA-
--KT-GGFAETAVAPAR-ALRRIPDGVSLATAAAMGAAYSTAYTGLVELGGLEA-SQSVL
VHGASGGVGLAACDLA-KALGA-TVIAATHREDKLEALEAA-SGADHVIL--------N-
HG---RFREQVG----DLT-GGT------LCDLVFDPVGGDVFDESTRCVAFGGKLLVVG
FVA-G-RIPEIAVNIPLIKGFSVVGVRAGEYARRFPD--------RGARIMGELDKLAVS
GAIT-PHIDR----TLPLACWREAF------DAMAAGDLIGKVVLEP----------
>tr|Q2NC40|Q2NC40_ERYLH Alcohol dehydrogenase, zinc-containing OS=Erythrobacter litoralis (strain HTCC2594) GN=ELI_03295 PE=4 SV=1
------------------------------------------------------------
---------------------------------------------------------M--
--KVLRTHAV-GGP-------------ETL---TL-DEV-EVP--TPG-KGEVLVDVKAC
AINYPDTLMIRDLYQFKPERPYAPGGEIAGVVEAVGEG---VDG--VSVGD-RVMA-GI-
--GN-GGLTEKVIVPAG-RMFPVPEGVPFEKAASLLMTYGTTIHGLKDRGHIKK-GDTVL
VLGAAGGVGLSAVELA-KAFGA-RVVAAVSSEEKGEVARKA-GADEVVIYPKDEMDKAA-
SK---ELASAFK----AAC-GPE------GANIVYDIVGGQYSEPALRSIAWEGRFLVVG
FPA-G--IAKMPLNLTLLKSCDIAGVFWGAFTAREPV--------KFREQVEELFQMMKD
GKID-PLVSE----TFPLEKGGDAI------AKLENRQAVGKLVVLMD---------
>tr|Q2RNY0|Q2RNY0_RHORT Zinc-containing alcohol dehydrogenase superfamily OS=Rhodospirillum rubrum (strain ATCC 11170 / NCIB 8255) GN=Rru_A3371 PE=4 SV=1
------------------------------------------------------------
---------------------------------------------------------M--
--RAMVCDAF-GPP-------------DVL---RV-ADL-PDP--PLP-PDGVRIRVRAA
GINFADGLFIAGQYQIRPRPPFIPGFEVAGDILEVGPE---VLD--LRPGQ-RVMA-IL-
--DQ-GGYADQVVAPAR-DVHALTDRMDLLAAGGFPIAYGTSHFGLTDRCRLRP-GEIVL
IHGAAGGVGLTAVECA-KALGA-TVIATAGGADRLEIARQH-GADYGIDH--------R-
NE---NIKARVR----ELT-GGR------GVDVVYDPVGGDVFDASLRCTAPDGRILVVG
FAS-G-AIPTPPANLLLVKNITVIGFNWGGYRQIAEQ--------RVRESMEDVVSWWDR
GLVT-PHVGA----RFALSQAAEAL------AALRERKIIGKAVLIPD---------
>tr|Q2SE68|Q2SE68_HAHCH NADPH:quinone reductase and related Zn-dependent oxidoreductase OS=Hahella chejuensis (strain KCTC 2396) GN=HCH_04350 PE=4 SV=1
------------------------------------------------------------
---------------------------------------------------------M--
--RALLCKEH-GPA-------------DLL---VI-EDT-VEP--EVS-GANVLVDVKAA
GLNFPDTLIIQGKYQFQPPMPFSPGGEVVGVVSAVGDK---VKR--LKPGD-RVMG-LT-
--GW-GGFAQKVAVPES-NLIPVPAGVDDIVAAGFVMTYGTSIHALTQRGRLQA-GETLL
VLGAGGGVGLAAVEIG-KAMGA-KVIAAASSAEKLAAAEEA-GADETINY--------A-
ET---DLKEAIK----AMT-EGR------GVDVVYDPVGGALTDKALRSMAWGGRHLVVG
FAS-G-DIPKLPANLTLLKGCEVVGVFWGAFTQRQPQ--------DNLQNFQRLFQWMQE
GRIK-PRVSK----VYPFEQAAQAI------ADMAERRLVGKAVVRIAE--------
>tr|Q2W9B9|Q2W9B9_MAGMM NADPH:quinone reductase and related Zn-dependent oxidoreductase OS=Magnetospirillum magneticum (strain AMB-1 / ATCC 700264) GN=amb0752 PE=4 SV=1
------------------------------------------------------------
---------------------------------------------------------M--
--KAVVCPAF-G---------------QDL---VV-TDF-PAP--AMI-PGGVRIAVHAA
GVNFADSLITGGKYQEKMEPPFVPGMELAGVVTEVADG---VTT--AKPGD-RVMA-TV-
--TG-GAFAEEAVCDQT-DVYVLPDGLDFVTAAGFPVAYGTSHLGLKGKAGLKS-GETLV
VHGAAGGVGLTAVEVG-RALGA-TVIGTAGGPDKVKVALEH-GAHFGIDY--------K-
AE---DIRERVK----ALT-DGR------GADVVYDPVGGQVFDASLRSIAADGRILIIG
FAG-G-TVQQIPANILLVKNVTVIGYYWGAYRKIAPQ--------MVRDSLGECLDWWAA
GKLS-PHVSK----VMDLSQAVEAI------GLLKGRAATGKIVLICR---------
>tr|Q3K4X2|Q3K4X2_PSEPF Zinc-containing alcohol dehydrogenase superfamily OS=Pseudomonas fluorescens (strain PfO-1) GN=Pf01_5445 PE=4 SV=1
------------------------------------------------------------
---------------------------------------------------------M--
--KAVLCKAF-GPA-------------ESL---VL-EDV-ASP--VAK-KNEILLDVHAA
GVNFPDTLIIEGKYQFKPPFPFSPGGEAAGVVSEVGEK---VSH--LKVGD-RVMA-LT-
--GW-GSFAEQVAVPGY-NVLPIPPSMDFNTAAAFSMTYGTSMHALKQRGNLQP-GETLL
VLGASGGVGLAAVEIG-KAMGA-RVIAAASSAEKLAVAKAA-GADELINY--------S-
ET---SLKDEIK----RLT-DGQ------GADVIYDPVGGDLFDQAIRAIAWNGRLLVVG
FAS-G-RIPELPVNLALLKGAAVLGVFWGSFAQRQPQ--------DNAANFQQLFGWFAE
GKLK-PLVSQ----VYPLGNAAQAI------NDLGQRKAVGKVVVQV---R------
>tr|Q470A1|Q470A1_RALEJ Zinc-containing alcohol dehydrogenase superfamily OS=Ralstonia eutropha (strain JMP134) GN=Reut_A1917 PE=4 SV=1
------------------------------------------------------------
------------------------------------------------------MGDY--
--LGLVCSRW-CHW-------------SEL---EL-QRI-ARR--PLA-PGQVRIRVRHA
GVGFALSLFVSGKYQRKPPLPFTPGTEAAGEIIEVAPD---VTR--LRPGQ-RVAA-AL-
--DW-GGFAQEVVTTAD-TVYPVPDALDLASAAALPVTYGTVWAALAWRAMLQP-GETML
VHGASGSLGTAAVQVG-RLMGA-HVIATASTEAKREAALHN-GAAHALSS--------D-
PQ---SLAAEVK----ALC-HAG------GVDVVFDPVGGDLFDASLRCAAPGGRLLSIG
YAG-G-RIPEVPANLLLVKNLSVIGFNYGYYIGWGLTDERSRFAPQVQDVVGKIMHAVAN
REMP-KPVLQ----HFGLHQWLEAV------DTTMSRRAIGKVMLDMP---------
>tr|Q47T19|Q47T19_THEFY Putative oxidoreductase OS=Thermobifida fusca (strain YX) GN=Tfu_0360 PE=4 SV=1
------------------------------------------------------------
---------------------------------------------------------M--
--KALRVHNL-GEP------------KDVL---KL-EEV-PVP--EPA-PGQIVVRVLAT
AVNFPDALMCRGLYQEKPPLPFTPGVELCGEVVALGEG---VTT--VTEGD-RVIG-SP-
VLPY-GSFAEYAPMDIS-RVFPAPPSLSDTEAAALFIGYQTGWFALHRRAGLQA-GETVL
VHAAAGGVGSAAVQLA-KAAGA-RVIGVVGGAAKAEYARKL-GADIVVDR--------Y-
VD---DFVSVVK----EAT-DGR------GADVIYDPVGGESYTRSTKCIAFEGRILIIG
FAS-G-TIPTPGLNHALVKNYSLLGLHWGLYNKRNPA--------LVAHCHEELTALAER
GAIK-PAVSE----VLSLEELPDGV------QRLADGTTVGRLVATPHGAQ------
>tr|Q4ZZN7|Q4ZZN7_PSEU2 Zinc-containing alcohol dehydrogenase superfamily OS=Pseudomonas syringae pv. syringae (strain B728a) GN=Psyr_0313 PE=4 SV=1
------------------------------------------------------------
---------------------------------------------------------M--
--KALLCKAF-GPA-------------STL---VL-EDV-PGP--AIK-KNEILLDVHAA
GVNFPDTLIIEGKYQFKPPFPFSPGGEAAGVIAAVGEN---VSH--LKPGD-RVMA-LT-
--GW-GSFAEQVAVPHY-NVLPIPQGMDFTTAAAFSMTYGTSMHALTQRARLQP-GEILL
VLGASGGVGLAAVEIG-KALGA-RVIAAASSAEKLEVARNA-GADELINY--------S-
ET---SLKDEIK----RLT-HGN------GADVIYDPVGGDLFDQAIRSIAWNGRLLVVG
FAS-G-RIPELPVNLTLLKGASVVGVFWGSFAQRQPQ--------DNAANFKQLFAWFEE
GKLK-PLVST----VYPLERAGEAI------DLLGGRRAVGKVVVLIGKTA------
>tr|Q5LP88|Q5LP88_SILPO Oxidoreductase, zinc-binding dehydrogenase family OS=Silicibacter pomeroyi GN=SPO2960 PE=4 SV=1
------------------------------------------------------------
---------------------------------------------------------M--
--RSFTVQSA-GSP---------------A---QL-IDQ-PVP--EPA-PGQVRIDIRAC
GLNFADLLMQKGTYQDTPPAPFTLGMEVAGTINALGTG---VSH--LKVGD-RIAI-YT-
--GQ-GGLAEQGVFDAD-RALPLPDTMSFEHAAAFQIAYGTSHMALDHRARLQP-GETLL
VTGAAGGVGLTAVEIG-KLMGA-RVIAQARGADKLEIARQA-GADILIDA----------
DE---DLRARLL----DLG----------GVDVVYDAIGGDVFKAAFRAANPEARLLPIG
FAG-G-EVPQIPANHLLVRNLTVIGFYIGGYLSFRPE--------VIRNSFQTLLDWYQQ
GRLH-PHVSH----ILPLERAAEGL------ELLRNRTATGKVVITP----------
>tr|Q5LQE2|Q5LQE2_SILPO Oxidoreductase, zinc-binding dehydrogenase family OS=Silicibacter pomeroyi GN=SPO2548 PE=4 SV=1
------------------------------------------------------------
--------------------------------------------------------MM--
--KALMSKTP-GGP-------------DSL---SL-ENI-AEP--VPG-KGEVRIAVKAV
GLNFPDLLIIRDLYQFKPPRPFAPGSELSGIVESTGEG---VTQ--LKAGD-RVLA-FS-
--GW-GGLAEQVVVPES-RISRIPDQMPFEDAAAFMMTYGTSYHALKDRAGLGL-GQTLL
VLGASGGVGLAAVELG-KILGA-RVLAAASSEDKLQTALDA-GADDGLVYPLGEI---N-
KK---ELSTRFK----ELC-GKS------GADVIYDPVGGDYSEPALRAIAWEGQFLVVG
FPA-G--IAKLPMNLPLLKACSVTGVFWGAAVERNPA--------QHAEATAELFDFYLK
GKVK-PKVEV----MQGLENAAAAL------EKLSQRKVQGKLVVSLG---------
>tr|Q5LS01|Q5LS01_SILPO Oxidoreductase, zinc-binding dehydrogenase family OS=Silicibacter pomeroyi GN=SPO1969 PE=4 SV=1
------------------------------------------------------------
---------------------------------------------------------M--
--KAMLSTAV-GGP-------------ETL---EL-TEM-ADP--APG-KGELLVRVHAA
GVNFPDTLMIRDLYQMKPPRPFAPGGEIAGEVLAVGEG---VSG--YTPGD-RVLA-LT-
--GF-GGFATHLTVKAN-VAVKIPDAMPYDEAACFIFTYGTSHHALKDRAALQP-GETLL
ILGAAGGVGAAAIELG-KAAGA-RVIAAVSSQEKAEFCRQI-GADETLVYPREL-DRDG-
QK---ALSGEIK----KLA-GGD------GVDVVYDAVGGAYAEPCLRAMAWQGRYLVVG
FPA-G--IPSIPLNLTLLKGCQIVGVFWGASVFRDPK--------GHAANVGDLFRLYAE
GRIK-PQICA----RFPLDQAGAAL------EMMQDRKVLGKVVITP----------
>tr|Q5YPF5|Q5YPF5_NOCFA Putative dehydrogenase OS=Nocardia farcinica GN=NFA_50840 PE=4 SV=1
------------------------------------------------------------
---------------------------------------------------------M--
--RAAQVSRL-EGP-------------EAV---EI-VDI-PEP--AAF-PGGVVIDVHAA
GVAFPDVLMTRGLYQMKPELPFVVGGEVAGVVREAPEG----AH--VRPGD-RVLA-LT-
--MLGNAIAEVAVTPAE-MVFKLPDNISMEAGAGILFNDLTVHFCLRNRGRLAP-GETVL
VHGAAGGIGTSTLRMA-AALGASRVVAVVSTPEKAEVAKAN-GATDVVL-----------
TE---GWLAAVK----ELT-GGR------GVDIVLDPVGGDRFTDSIRSLASAGRLLVVG
FTA-G-EIPTVKVNRLLLKNVEVVGAAWGEWVMSHPG--------YLAEQWAEVEPLLAS
GAIA-PPQPV----LYPLERAAEAV------ASLDNRTATGKVVVTVR---------
>tr|Q6N5I5|Q6N5I5_RHOPA Putative quinone oxidoreductase OS=Rhodopseudomonas palustris GN=RPA2989 PE=4 SV=1
------------------------------------------------------------
--------------------------------------------------MPAPEPLM--
--KAVVVDDY-AAI-------------DQV---AL-KQI-ARP--TVT-PGSVRVRVQAV
GIGFVDGLKVQGRYQTKDPLPFIPGTEFAGVIDAVGDG---VAN--YAAGQ-TVMG-IA-
--RS-GALAEYIVVPAE-AVAPLPDGVSPEEGASFRANYLTAYYALAERAKLQR-DEILL
VLGAAGGVGTAAIQIG-KLLGA-RVIAGASTAQKRDFALKL-GADAVIDY--------T-
QP---DWRDTFK----TLT-GGH------GADVIFDPIGGPVAVEAFRSIAWNGRHIVVG
FAA-G-SIPALPFNLPLLKGGSLLGVDLAQLPRREPD--------VLARCTAELSRLLAS
GALK-PAIVS----AFALEDFRAAF------TALAGRDALGKVVVRIAP--------
>tr|Q7VT48|Q7VT48_BORPE Putative zinc-binding dehydrogenase OS=Bordetella pertussis GN=BP3708 PE=4 SV=1
------------------------------------------------------------
---------------------------------------------------------M--
--KAVVCREY-GGP-------------DVA---AY-EEV-PAP--ALA-PGAVRIQVQAC
SASFASLLVMEGKHQNRAPLPLIPGTEVAGVVTELGAG---ATR--FRVGD-RVIA-GV-
--QS-GCYAQEVVAPEA-TVFELPADVPFETGAQFPTIYGTAYGALQWRAQVEP-GEVVL
VHGAAGGSGLAAVEVA-KALGA-TVISTVGSDAKQAIVREH-GADHAINY--------R-
TQ---DWRAEVL----RLT-GQR------GADVIYDPVGGETFDASLRCIAPDGRIIPMG
FAS-G-AIPTVPANIVLVKNISILGVYWGYYFGWGRHPVRPGNDARLRAAYARLFEWTRQ
GRIR-PRAHA----VVPLADFRTAL------RMIASREAIGRIVMQPQQ--------
>tr|Q826P3|Q826P3_STRAW Putative dehydrogenase OS=Streptomyces avermitilis GN=SAV7139 PE=4 SV=1
------------------------------------------------------------
-----------------------------------MGKRPLSMRSTPVRRAVPWRPRM--
--QAWQVHQN-GEP------------SEVM---RL-EDV-ERP--VPG-EGQVLLKVRAA
NINFPDALLCRGQYQVRPPLPFTPGVEICGETED---------------GR-RVLA-NP-
VLPF-GGFAEYAVADAA-ALLPAPDALDDAEAAALHIGYQTGWFGLHRRAHLEA-GETLL
VHAAAGGVGSAAVQLG-KAAGA-TVIGVVGGADKAAVAREL-GCDVVVDR--------R-
TE---DVIGAVK----EAT-GGR------GADVIYDPVGGAAYTQSTKVVAFEGRIVVVG
FAS-G-TIPSPALNHALVKNYAILGLHWGLYNTKNPK--------LVQHCHEQLTELATR
GAIK-PLVSE----RVPLGGAAAAV------QRVADGVTTGRVAVVPSLENGATA--
>tr|Q89I97|Q89I97_BRAJA Blr5742 protein OS=Bradyrhizobium japonicum GN=blr5742 PE=4 SV=1
------------------------------------------------------------
---------------------------------------------------------M--
--KAVLCSSF-TGP-------------ADL---RL-SEI-DEP--RPA-GDEILIDVHAA
SVSFMDQLMVSGLYQMRPPTPFVPGTEASGIVVAVGDK---VTA--FAPGD-RVAC-SS-
--WT-GGYAERMTAKES-KSVRLPDGVAFEAAATVLHNYGTAYYALVERARAQA-GETVF
ITGAAGGVGLAAVDLG-RHFGL-RVVAGVGSDDKAALVRGY-GASEIVNY--------R-
SE---DLRDRIK----SIT-SGQ------GIDVGFDNVGGAVFEQMARLMKWGGRLLPIG
FAS-G-EIPQVPMNLPLLKNYSIIGVFVGAWAERFSA--------EAAQMNDTLMQLLAD
GQIR-PHIDC----VLPLEEAGDGM------RAVANRTVQGRIVLKIR---------
>tr|Q89IM9|Q89IM9_BRAJA Bll5605 protein OS=Bradyrhizobium japonicum GN=bll5605 PE=4 SV=1
------------------------------------------------------------
---------------------------------------------------------MV-
--RAVVCREL-GAP-------------ESL---LL-EEF-LSR--ALK-PGEVRVAIRAA
GLNFPDVLMAAGEYQLKPELPFTPGMEAAGDVTEVGAE---TRG--VAVGD-KVIV-KM-
--RH-GAFTDEAVVAPS-QLTPMPSTFDYAEAATYLAGHGTAYHALIDRGRVEP-GEVLL
VHGAGGGVGLAAVEIG-KMLGA-TVIATASSDEKLAIAKAR-GADHLVRY--------D-
RE---PFRDAVK----RIT-DGR------GADVVFDPVGGEVFENSMRCIAWGARLLVIG
FTG-G--IGSAKTNLLLIKGASVLGVRAGEAVRKNPT--------LGEVRLKALLQWAEE
GKLR-PNVSH----RLPLGDYAKAM------RLLIDRKAIGRVALVME---------
>tr|Q9AA38|Q9AA38_CAUCR Alcohol dehydrogenase, zinc-containing OS=Caulobacter crescentus GN=CC_0770 PE=4 SV=1
------------------------------------------------------------
---------------------------------------------------------M--
--RALVVEDL-APN------------YAGC---AV-REV-ATP--QPG-PGEALVRVRAA
SVNFPDLLMTRGEYQLKPPLPFTPGLDLAGEVVALGEG---VTG--LSVGD-AVVG-GA-
--RL-GGFAEYAVLSAG-ALKPKPARLSFAEAAAYGAAYLTAYVALVRRARLEP-GEWVL
VHGAAGGVGLAAVDLA-KALGA-RVIATSASDAKLAQVKVL-YAPDAVVN--------V-
TE---GFRDQVK----AIT-GGH------GADVIYDPVGGDVFDESVRCIAFDGRLLVIG
FTS-G-RIPNVSVNMPLIKGFSVMGVRAGEYGRQFPE--------KGRENADAIWTMANE
GVIR-PHVHA----ELPLDRWREAF------DLLAERKVVGKAVITP----------
>tr|Q9ABX4|Q9ABX4_CAUCR Alcohol dehydrogenase, zinc-containing OS=Caulobacter crescentus GN=CC_0096 PE=4 SV=1
------------------------------------------------------------
---------------------------------------------------------M--
--KAVLSKEV-GGP-------------ETL---VL-EEL-PDP--VAG-AGQVLIDVKAC
GVNYPDVLIIEDKYQFKPTRPFAPGGEVSGVISAVSEG---VTR--FKVGD-RVLA-ST-
--GW-GGYAEKLALEEG-RCTHIPDNMPFDEAAAFVLTYGTSYYALKERGALKA-GETLL
VLGAAGGVGLAAVELG-KAMGA-KVIAAASSQEKIDLAIKH-GADSGVVYPRGPFDKDG-
QK---ELANLIK----GAC-GPD------GWDVAYDAVGGDYSEATIRAAGWNGRFLVIG
FPS-G--IPKIPLNLTLLKSCDIVGVFWGAAVARDPK--------GHAQNLKELMDLYAA
GKIR-PYVSE----RFPLARAGEAI------AHLSSRKAMGKVVITVD---------
>tr|Q9RJX1|Q9RJX1_STRCO Putative oxidoreductase OS=Streptomyces coelicolor GN=SCO1199 PE=4 SV=1
------------------------------------------------------------
---------------------------------------------------------M--
--QAWQVHEN-GEP------------GEVM---RL-ADV-APP--TPG-EGQVLLRVRAA
NINFPDALMCRGQYQVRPPLPFTPGVEICGETEE---------------GR-RVIA-NP-
ALPH-GGFAEYALADAR-ALLPAPDSLDDAEAAALHIGYQTGWFGLHRRARLEA-GETLL
VHAAAGGVGSAAVQLG-KAAGA-TVIGVVGGSQKAAVAREL-GCDVVVDR--------H-
AE---DVVAAVK----EAT-GGR------GADVIYDPVGGQAYAQSAKVVAFEGRIVVVG
FAS-G-TIPSPALNHALVKNYAILGLHWGLYNTKDPK--------LVRHCHEQLTELAAR
GAIK-PLVSE----RVPLADAADAV------QRVADGRTTGRLAVVPENLDKGAAA-
>tr|Q9RYQ7|Q9RYQ7_DEIRA NADPH quinone oxidoreductase, putative OS=Deinococcus radiodurans GN=DR_A0251 PE=4 SV=1
------------------------------------------------------------
---------------------------------------------MLLVPAFSGGFAM--
--RALVCQQF-DQP-------------ETL---TV-LES-PDP--TPG-AGEVVIAVEAA
GVNFPDALMVMGQYQVRPPLPFVAGAEAAGTVAAMGEG---VRH--LKPGQ-NVVA-FT-
--GT-GAFASHLVAPAS-NVIPLPPGFPADVAATLPLAYGTTLHALIQRGQLKE-GETLL
VLGAAGGVGLAAVMIG-KALGA-RVIAAASTPEKCAVASEH-GADEVINY--------T-
DE---DLRERLK----ALT-GKK------GLDVVFDPVGDRYAEPAFRSLGWNGRYLVIG
FAG-G-EIPKLPLNLPLLKGSSLVGVFWGEFAQREPK--------ANAENMARLIGWIAE
GKVR-PLVSE----RYPLERGSEAL------RALLGRQVTGKVVITP----------
