# Supplementary material for: Subdivision of the MDR superfamily of medium-chain dehydrogenases/reductases through iterative hidden Markov model refinement
Source: BMC Bioinformatics. 2010 Oct 27;11:534. doi: 10.1186/1471-2105-11-534 (PMC2976758; doi:10.1186/1471-2105-11-534)
Supplement: Additional file 4 — MDR family alignment figures. Illustrations showing the mafft MSAs from Additional file 3: mdr-sequences. Red sequence identifiers denote sequences from UniProtKB/TrEMBL, while blue correspond to sequences from Swiss-Prot. The position cscores are shown in a bar plot under the MSA. Positions that contain gaps in over 90% of the sequences have been removed from the alignment in order to increase readability. [file 1471-2105-11-534-S4.ZIP › mdr/MDR016.mafft]

>sp|P20368|ADH1_ZYMMO Alcohol dehydrogenase 1 OS=Zymomonas mobilis GN=adhA PE=1 SV=2
------------------------------------MKAAVITKDHT--IE-VKDTKLRP
LKYGEALLEMEYCGVCHTDLHVKNGDFGDETG---------RITGHEGIGIVKQVGEGV-
TS-LKVGDRASVAWFFKGCGHCEYCVSGNETLCRNV-ENAGYTVDGAMAEECIVVADYSV
KVPDGLDPAVASSITCAGVTTYKAVKVSQIQPGQWLAIYGLGGLGNLALQYAKNVFNAKV
IAIDVNDEQLAFAKELGADMVINPKN-E-DAAKIIQEKV-G--GAHATVVTAVAKSAFNS
AVEAIRAGGRVVAVGLPP------EKMDLSIPRLVLDGIEVLGSLVGTREDLKEAFQFAA
EGKVKPKVT-KRKVEEINQIFDEMEHGKFTG-RMVVD-FTHH------------
>sp|P42327|ADH2_BACST Alcohol dehydrogenase OS=Bacillus stearothermophilus GN=adh PE=1 SV=1
------------------------------------MKAAVVNEFKKA-LE-IKEVERPK
LEEGEVLVKIEACGVCHTDLHAAHGDWPIKPK-------LPLIPGHEGVGIVVEVAKGV-
KS-IKVGDRVGIPWLYSACGECEYCLTGQETLCPHQ-LNGGYSVDGGYAEYCKAPADYVA
KIPDNLDPVEVAPILCAGVTTYKALKVSGARPGEWVAIYGIGGLGHIALQYAK-AMGLNV
VAVDISDEKSKLAKDLGADIAINGLK-E-DPVKAIHDQV-G--GVHAAISVAVNKKAFEQ
AYQSVKRGGTLVVVGLPN------ADLPIPIFDTVLNGVSVKGSIVGTRKDMQEALDFAA
RGKVRPIVE-TAELEEINEVFERMEKGKING-RIVLK-LKED------------
>sp|O31186|ADHA_RHIME Alcohol dehydrogenase OS=Rhizobium meliloti GN=adhA PE=3 SV=1
----------------------------------MTMTAAVVREFGKP-LV-IEEVPVPQ
PGPGQVLIKYEATGVCHTDLHAAKGDWPVRPN-------PPFIPGHEGVGYVAKLGAEV-
TR-LKEGDRVGVPWLHTACGCCTPCRTGWETLCGSQ-QNTGYSVDGTFAQYGLADPDFVG
RLPARLEFGPAAPVLCAGVTVYKGLKETEVRPGEWVLVSGIGGLGHMAVQYAK-AMGMHV
AAADIFPDKLALAEKLGADLVVDARA-P-DAVEEVQRRT-G--GLHGALVTAVSPKAMEQ
AYSMLRSKGTMALVGLPP------GQICLPVFDTVLKRITVRGSIVGTRQDLEEALEFAG
EGKVAAHFS-WDKIENINAIFERMEEGKIDG-RIVLD-LNG-------------
>sp|Q2FJ31|ADH_STAA3 Alcohol dehydrogenase OS=Staphylococcus aureus (strain USA300) GN=adh PE=3 SV=1
------------------------------------MRAAVVTKDHK--VS-IEDKKLRA
LKPGEALVQTEYCGVCHTDLHVKNADFGDVTG---------VTLGHEGIGKVIEVAEDV-
ES-LKIGDRVSIAWMFESCGRCEYCTTGRETLCRSV-KNAGYTVDGAMAEQVIVTADYAV
KVPEKLDPAAASSITCAGVTTYKAVKVSNVKPGQWLGVFGIGGLGNLALQYAKNVMGAKI
VAFDINDDKLAFAKELGADAIINSKD-V-DPVAEVMKLT-DNKGLDATVVTSVAKTPFNQ
AVDVVKAGARVVAVGLPV------DKMNLDIPRLVLDGIEVVGSLVGTRQDLREAFEFAA
ENKVTPKVQ-LRKLEEINDIFEEMENGTITG-RMVIK-F---------------
>sp|Q5HRD6|ADH_STAEQ Alcohol dehydrogenase OS=Staphylococcus epidermidis (strain ATCC 35984 / RP62A) GN=adh PE=3 SV=1
------------------------------------MKAAVVTKDHR--VS-IEEKRLRE
LKPGEALVKTEYCGVCHTDLHVKNADFGDVTG---------VTLGHEGIGRVIEVADNV-
DS-LKVGDRVSIAWMYAACGNCEYCTTGRETLCRDV-LNAGYTVDGAMAEEVIVDANYAV
KVPENLDPAAASSITCAGVTTYKAVKVSGIEPGQWLGVFGVGGLGNLALQYAKNVMGAKV
VAFDINDDKLNFAKELGADAIINSTN-V-DPIEEVNRLT-NNKGLDATVITAVAKTPFNQ
AVDVVKAGARVVAVGLPV------DKMDLDIPRLVLDGIEVVGSLVGTRQDLREAFQFAA
ENKVIPKVQ-LRQLSEINDIFDEMEKGTITG-RMVID-MKSSH-----------
>tr|Q27Q47|Q27Q47_ACACA Zinc-containing alcohol dehydrogenase superfamily protein (Fragment) OS=Acanthamoeba castellanii PE=2 SV=1
-----------------------------------TMRAAVVEKFGAP-LV-IKNVPVPT
PGKDEVLIKVHACGVCHTDLHAADGDWPVKPI-------LPLIPGHEGVGEVVAVGSGV-
ER-LKVGDRVGVPWLHSACGYCEHCLGGWETLCHSQ-QNTGYSVHGAYAEYTVAPANYVG
VLPDALSYVEAAPILCAGVTTYKGLKETGTRPGQWCVVFGAGGLGHVGLQYAK-AMGFNT
IAIDISDQALALAKELGADMTINAAK-Q-DPGQVVWKEV-G--GAHGCLVTAVAPKAFQQ
AVSTVRRGGTVALVGLPP------STFPLDIFNVVL------------------------
------------------------------------------------------
>tr|A0H8L2|A0H8L2_COMTE Alcohol dehydrogenase GroES-like OS=Comamonas testosteroni KF-1 GN=CtesDRAFT_3178 PE=3 SV=1
------------------------------MSLPQTMKAAVVRSFGKP-LT-IEEMPVPR
PTDDQILVKIAASGVCHTDLHAAEGDWPVKPH-------PPFIPGHEGVGYVAAVGKNV-
RH-VKEGDRVGVPWLHSACGFCRHCIGGWETLCESQ-TNTGYSVNGGFADYALADPNYVG
HLPSNVSFIDIAPVLCAGVTVYKGLKVTDAKPGDWVVISGIGGLGHMAVQYAK-AMGFNV
AAVDIDDGKLALARQLGATVTVNAKT-T-DPAAYLQREI-E--GAHGVLVTAVSPKAFEQ
ALGMVRRGGTISLNGLPP------GDFPLPIFSMVLKGITVRGSIVGTRLDLQESLDFAA
QGKVKATVS-TDKLENINDIFARMHEGKIEG-RVVLD-IA-----A--------
>tr|A2RQ34|A2RQ34_HERSE Alcohol dehydrogenase protein OS=Herbaspirillum seropedicae GN=adhA PE=3 SV=1
--------------------------------MTQMMKAAVVREFGKP-LS-IEQVPVPT
PAPGQILVKFEASGVCHTDLHAAHGDWPVKPT-------PPFIPGHEGTGYVAAVGAGV-
KH-VKEGDRVGVPWLHTACGCCSPCRTGWETLCAEQ-QNTGYSVNGSFAEYGLADPKFVG
HLPDNLDFGPAAPVLCAGVTVYKGLKETEVRPGEWVVISGIGGLGHMAVQYAK-AMGMHV
VAADIHEDKLALAKKLGADLTVDGRN-H-NAVAEVQRII-G--GAHGALVTAVSPKAMEQ
AFGFLRARGTMALVGLPP------GDISLPVFNTVLKRITVRGSIVGTRQDLEESLVFAA
EGKVAAHFT-WDKLDNINAIFARMEEGKIDG-RIVLD-LK--------------
>tr|A2U6J8|A2U6J8_BACCO Alcohol dehydrogenase GroES-like OS=Bacillus coagulans 36D1 GN=BcoaDRAFT_0601 PE=3 SV=1
------------------------------------MRAAVVSSDKQKLVE-VKDVQLRP
LEYGEALVDIEYCGVCHTDLHVAKGDFGDVPG---------RILGHEGVGIVREVADGV-
TS-LKVGDRVSVAWFFEGCGHCEYCLTGNETFCRDV-KNAGYSIDGAMAEQCIVKADYAV
KVPEGLDPRQATSITCAGVTTYKAIKVADVKPGEWIAIYGAGGLGNLAVQYAKHVFNAKV
IAIDINDDKLSLAKEVGADLTFNSKMKG-DPAEWIQKEV-G--GAHAAVVTAVSKQAFNQ
AVHSVRPVSKVVAVGLPP------ETMDLEIVKTVLDGIEVVGSLVGTRKDLEEAFMFGA
EGKVVPVVQ-TRRLEEVGDVFKEMEEGRIQG-RMVLD-MSLK------------
>tr|A2VYQ9|A2VYQ9_9BURK Zn-dependent alcohol dehydrogenase OS=Burkholderia cenocepacia PC184 GN=BCPG_03194 PE=3 SV=1
----------------MPKPDTGLLITRQEQRMTQTMKAAVVHAFGEP-LR-IDEVPIPA
PGPGQILVNIKASGVCHTDLHAADGDWPVKPS-------LPFIPGHEGVGIVAAVGAGV-
TH-VREGDRVGVPWLYTACGHCEYCCTGWETLCHGQ-QNTGYSVNGSYAEYVLADPDYVG
QLPAQVAFDEIAPILCAGVTVYKGIRVTDTRPGQWLAISGIGGLGHVAVQYAR-AMGLHV
AAIDISPDKLALARQLGAHLTIDASI-D-DPAKVIQKEI-G--GAHGVLVTAVSRSAFAQ
ALGMVRRGGTVALNGLPP------GDFPLPIFSTVLNGITVRGSIVGTRRDLQESLDFAA
DGLVRAHIH-RDRLGNINDVFAKLREGKVDG-RIVLTDMH--------------
>tr|A3L1J9|A3L1J9_PSEAE Alcohol dehydrogenase OS=Pseudomonas aeruginosa C3719 GN=PACG_03990 PE=3 SV=1
------------------------------MTLPQTMKAAVVHAYGAP-LR-IEEVKVPL
PGPGQVLVKIEASGVCHTDLHAAEGDWPVKPP-------LPFIPGHEGVGYVAAVGSGV-
TR-VKEGDQVGIPWLYTACGCCEHCLTGWETLCESQ-QNTGYSVNGGYAEYVLADPNYVG
ILPKNVEFAEIAPILCAGVTVYKGLKQTNARPGQWVAISGIGGLGHVAVQYAR-AMGLHV
AAIDIDDAKLELARKLGASLTVNARQ-E-DPVEVLQRDI-G--GAHGVLVTAVSNSAFGQ
AIGMARRGGTIALVGLPP------GDFPTPIFDVVLKGLHIAGSIVGTRADLQEALDFAG
EGLVKATIH-PGKLDDINQILDQMRAGQIEG-RIVLE-M---------------
>tr|A3RQY0|A3RQY0_RALSO Alcohol dehydrogenase OS=Ralstonia solanacearum UW551 GN=RRSL_03976 PE=3 SV=1
--------------------------------MAKSMKAAVVHAFGEP-LR-IEEVPIPT
PGRGQILVNIRASGVCHTDLHAADGDWPVKPR-------LPFIPGHEGVGFVAAVGEGV-
TA-AKEGDRVGVPWLYTACGHCEHCLSGWETLCHDQ-QNTGYSVNGGYAEYVLADPNYVG
HLPAQVGFEEIAPILCAGVTVYKGIRMTDTRPGQWIAISGIGGLGHVAVQYAV-AMGLHV
VAVDVAPEKLALARELGARLTVDASQ-Q-DPAAVIQKEV-G--GVHGVLVTAVSRSAFGQ
ALGMVRRGGTVSLNGLPP------GDFPLPIFSTVLNGITVRGSIVGTRRDLQESLQFAA
EGQVRAHIH-RDRLDNINQVLADLKAGKVDG-RIVLS-LD--------------
>tr|A4C7R6|A4C7R6_9GAMM Alcohol dehydrogenase, zinc-containing OS=Pseudoalteromonas tunicata D2 GN=PTD2_06304 PE=3 SV=1
------------------------------------MKAAVTYGYKEP-LV-IEERPTPT
LNPKDILVKIHACGVCHTDLHACHGDWPVKAK-------LPLVPGHEGVGEIVALGAQI-
TH-LKIGDRVGIPWLYSACGHCEYCLSGNENLCLAQ-QNAGYSVDGSYAQYCKAHGDYVI
KIPDNLTYVEAAPLFCAGVTTYKALKVANIKPGDWVAIFGVGGLGHLAVQYAV-AMGFNV
VAVDTGADKLTLAKELGAEICLDFKT-D-DVIGQILKQT-Q--GVHATICTAVSKAGFEQ
SYRAIRRGGKCVLVGLPP------EDMPIPIFDTVLNGVSIIGSIVGTRQDLVECLDFAA
RGKVKAITI-EKSLEDINDIFNDMIAGEING-RVVMK-MC--------------
>tr|A8TC18|A8TC18_9VIBR Alcohol dehydrogenase, propanol-preferring OS=Vibrio campbellii AND4 GN=AND4_04076 PE=3 SV=1
------------------------------------MKAAVVSEFKGP-LI-IKDIPLPN
IKPRDVLVKVHACGVCHTDLHACHGDWPVKPK-------MPLVPGHEGVGEIVEVGSEI-
HH-LKAGDRVGIPWLYSACGHCDYCLEGQETLCLDQ-HNAGYSVDGGYAEFCLAHGEYVV
KIPDGISYVDAAPLFCAGVTTYKALKVTDVKPGQWVAIVGAGGLGHLAIQYAA-AMGMNV
IAVDTGDEKLALAKSLGAQHTIDFMK-E-KPSERIKDITNG--GVHGVVCTAVSKPAFQE
AYHSVRRGGACVLVGLPP------EEMPIPIFDTVLNGIKVIGSIVGTRKDLQECLQFAA
EGKVKAIIE-VKRLEDINDIFADMERGEING-RIVMA-FT--------------
>tr|A9K3F3|A9K3F3_BURMA Alcohol dehydrogenase, zinc-containing OS=Burkholderia mallei ATCC 10399 GN=BMA10399_B1501 PE=4 SV=1
----------------MRDRYSIGHRTNRERLMAQYMKAAVVHAFGEP-LR-IEEVPVPT
PGAGQILVNVKASGVCHTDLHAADGDWPVKPT-------LPFIPGHEGVGFVAAVGEGV-
RH-VKEGDRVGVPWLYTACGHCEYCQTGWETLCHEQ-QNTGYSVNGSYAEYVLADPNYVG
HLPSNVAFDEIAPILCAGVTVYKGIRVTDTRPGQWIAISGIGGLGHVAVQYAK-AMGLHV
VAVDVAPQKLELARKLGATFVVDASK-D-DPAAVIQKEI-G--GVHGVLVTAVSRGAFAQ
ALGMVRRGGTVSLNGLPP------GDFPLPIFSTVLNGITVRGSIVGTRRDLQESLDFAA
EGLVRAHIH-RDKLEHINGVFSALREGKVDG-RIVLT-GQ--------------
>tr|B1G454|B1G454_9BURK Alcohol dehydrogenase GroES domain protein OS=Burkholderia graminis C4D1M GN=BgramDRAFT_4179 PE=3 SV=1
--------------------------------MAQLMKAAVVHEFGAP-LR-IEEIAIPK
PGCGQILVNVKASGVCHTDLHAADGDWPVKPA-------LPFIPGHEGVGYVAAVGDGV-
TH-VKEGDRVGVPWLYTACGHCEHCLGGWETLCHEQ-QNTGYSVNGAYAEYVLADPNYVG
HLPASVAFEDIAPILCAGVTVYKGIRMTDTRPGQWITISGIGGLGHVAVQYAM-AMGLRV
AAVDITDDKLALARELGAELAFNALE-C-DPAAAIQKEI-G--GTHGVLVTAVSRSAFAQ
ALGMVRRGGTVALNGLPP------GDFPLPIFSTVLNGITVRGSIVGTRRDLQESLDFAA
QGRVRARIH-LDRLENINHVFTALRSGQVDG-RIVLK-FD--------------
>tr|B1TXD6|B1TXD6_MICLU Alcohol dehydrogenase GroES domain protein OS=Micrococcus luteus NCTC 2665 GN=MlutDRAFT_1033 PE=4 SV=1
---------------------------------MTTMKAAVVTQFGTE-AD-VKEVERPT
PGQHEALVKLISSGVCHTDLHAMEGDWPVKPT-------PPFIPGHEGVGIVEEVGPDV-
EN-LKVGDMVGNAWLWRACGHCQYCRTGWETLCEEQ-VNGGYSVDGSFGEYMLVDARYAP
VIPEGADPMEVGPILCAGVTVYKGLKQTEVRPGQWVVISGIGGLGHIAVQYAV-AMGMRV
VAVDVADDKLALASRHGAELTVNANV-A-DPSVEIQEKI-G--GAHGVLVTAVHPQAFGQ
AIAMTRRGGTIVFNGLPP------GDFPAPIFDIVLKGLTIRGSIVGTRQDMVEALEFYA
AGKIHPTFH-TRPLTEINDVFDEMRHGKIEG-RVVID-YAMQD-----------
>tr|B2Q7Q8|B2Q7Q8_9BACL Alcohol dehydrogenase zinc-binding domain protein OS=Exiguobacterium sp. AT1b GN=EAT1bDRAFT_0076 PE=4 SV=1
------------------------------------MKAVVVNSASKANIE-VVEKELRP
LQAGEALVDVEYCGVCHTDLHVAAGDFGDVQG---------RVLGHEGIGIVSQIADDV-
KS-LKVGDRVSIAWMYHACGRCEYCTTGRETFCRNV-QNAGYSVDGGMAEQSIVVADYAV
KVPDGLDPAQASSITCAGVTTYKAIKVADVKPGETVVIYGCGGLGNLAIQYAKHVFNAHV
IAVDLNDDKLELAKESGADLTINPSTDG-DAADIVQEKF-G--GAHAAVVTAVSKVAFNS
AVNAVRACGKVVAVGLPS------ETMDLNIPRLVLDGIEVVGSLVGTRKDLEEAFQFGA
EGLVVPVVH-KRCLHEVQDVFEEMEQGKIQG-RMVID-FKNKDC----------
>tr|B2QN08|B2QN08_9CHLR Alcohol dehydrogenase GroES domain protein OS=Chloroflexus sp. Y-400-fl GN=Chy400DRAFT_2391 PE=4 SV=1
---------------------------------MKTMKAAVVHDFHQP-LR-IEEVPKPE
PGFGEIVVKIEASGLCHTDIHAAHGDWPVKPK-------LPFIPGHEGIGIVESVGAGV-
TN-VKEGDRVAIPWLGYACGECKYCASGWETLCERQ-LNTGYFLDGAHAQYAKAYAKYVG
IVPAGVSALDAAPLTCAGVTTYKAVKVSGARPSELVAIFGVGGLGHLALQYAR-IAGATV
AAIDLLDERLQTARELGADITINAST-Q-DPIEELKKW--G--GADAAICLAVSPKAFEQ
AYRSLRRGGRLVFVGLPAD-----NMIQLPIFETVLNGIHVMGSIVGTRADLAETFALHA
AGKTRVLFE-TRKLDQVNEAFEEVEHGRNKAPRIVFSEF---------------
>tr|B3XPM3|B3XPM3_LACRE Alcohol dehydrogenase GroES domain protein OS=Lactobacillus reuteri 100-23 GN=Lreu23DRAFT_4420 PE=4 SV=1
------------------------------------MKAAVINDPVDGFVT-VKDVQLRD
LKPGEALVDMEYCGLCHTDLHVAAGDFGKKPG---------RIIGHEGVGRVSKVAPGV-
TS-LKVGDRVSIAWFFKGCGHCEYCLTGRETLCRNV-LNAGYTADGAMAEQCIVPADYAV
KVPEGLDPVEATSLTCAGVTMYKALKVADIKPGQWVSIVGAGGLGNLGIQFAHNVFGAHV
IAVDGNPDKLEAAKKNGAEVLINRHD-G-DVDKQIQEKV-G--GVHAAVVTAVSASAFDQ
AVDSLRPDGKLVAVALPQ------GDMKLNIAKTVLDGIIVAGSLVGTRQDLAECFQFGA
EGKVHPIVK-TRKLSEINDMIQELKDNKVVG-RNVVD-FVHNDND---------
>tr|B4AZV7|B4AZV7_9CHRO Alcohol dehydrogenase GroES domain protein OS=Cyanothece sp. PCC 7822 GN=Cyan7822DRAFT_1489 PE=4 SV=1
------------------------------------MKAAVVHQFGEP-LV-IEDVPIPE
PGYGQVLVKIVASGVCHTDLHAADGDWPFKPN-------PPFIPGHEGVGYVVKVGEGV-
TR-LSEGMRVGIPWLHSACQACEYCYTGWETLCASQ-QCTGYTVNGAFAEYALAQAAFVG
HIPDELDYIDAAPILCAGVTTYKGLKETEAKPGEWVVISGIGGLGHLAVQYAV-AMGLHV
VALDTRDDKLELASQLGADLTVNVKK-L-DPVEIVQKEI-G--GAHGCLVTAVSVPAFRQ
AIGTLRRKGTCALVGLPP------GEFPAPIFEMVIKRITIRGSIVGTRQDLQECLQFAA
QRKVKPTVE-IQPLEAINHVFQRLREGNING-RVVLQ-I---------------
>tr|B4WDP2|B4WDP2_9CAUL Alcohol dehydrogenase GroES-like domain family OS=Brevundimonas sp. BAL3 GN=BBAL3_1702 PE=4 SV=1
--------------------------------MSRTMKAAVVRAFGQP-LT-IEEVAVPE
PGPGQIQVKIEASGVCHTDLHAAEGDWPVKPN-------PPFIPGHEGVGYVSAVGAGV-
TL-VKEGDRVGVPWLYSACGHCKHCLGGWETLCHDQ-QNTGYSVNGGFAEYAIADPNYVG
HLPANVSFTDIAPILCAGVTVYKGLKMTDTKPGDWVVISGIGGLGHVAVQYAK-AMGLNV
AAVDVDDAKLDLARRLGATVTVNAKTSN-DPAADIKAQTDG--GAQGVLVTAVSPKAFEQ
AVNMTSRGATVALNGLPP------GDFPLSIFDMVLNGTTVRGSIVGTRLDLQEALQFAA
DEKVKATVS-VEPLENINSIFQRMRDGQIEG-RIVMT-I---------------
>tr|B5I3J5|B5I3J5_9ACTO Alcohol dehydrogenase OS=Streptomyces sviceus ATCC 29083 GN=SSEG_06339 PE=4 SV=1
------------------------------------MKAAVVRAFGEP-LV-IEERPDPE
PGPGQVRVRVEASGLCHTDIHAARGDWPVKPN-------PPFVPGHEGVGLVEKLGAGV-
AH-LSVGQRVAVPWLGKACGRCEHCLSGWETLCEGQ-INTGYGCDGGYAEKMLAWADFAQ
PVPDGVTAVDAAPLTCAGVTTYKALKVAGVRPTQLVAISGVGGLGHLAVQYAK-IVGAQV
AAIDVTDEKLDLAAELGADLVIDARK-D-DVGEALKRY--G--GAHAAIALAVNEEAFTA
VNSGLRRGGKLVMVALPAH-----GTIRVPIFDTVLNGTSVIGSIVGTRQDLAEVFQLHA
AGRTRVISE-TRPLASVNESIEDVLRGQVRA-RIVFD-LGAGR-----------
>tr|B5WQB6|B5WQB6_9BURK Alcohol dehydrogenase GroES domain protein OS=Burkholderia sp. H160 GN=BH160DRAFT_5269 PE=4 SV=1
--------------------------------MAQSMKAAVVHAFGEP-LR-IEEVPVPT
PGPGQILVSIKASGVCHTDLHAADGDWPVKPT-------LPFIPGHEGVGFVAAAGSGV-
TN-VKEGDRVGVPWLYTACGYCEHCQSGWETLCHDQ-QNTGYSVNGAYAEYVLADPNYVG
HLPQQIAFDEIAPILCAGVTVYKGIRVTDTRAGQWLAISGIGGLGHVAVQYAI-AMGLHV
VAVDVSEDKLALARELGAHLAIDASR-T-DPAAIIQKEL-G--GVHGVLVTAVSRSAFAQ
ALGMVRRGGTVALNGLPP------GDFPLPIFSTVLNGITVRGSIVGTRRDLQESLDFAA
EGKVRAHIQ-RERLDNINTVLTDLRNGNVSG-RMVLT-FD--------------
>tr|B6FCA0|B6FCA0_9ENTR Putative uncharacterized protein OS=Enterobacter cancerogenus ATCC 35316 GN=ENTCAN_02366 PE=4 SV=1
-------------------------MQMHIMNKEKQMKAAVVTQDHQ--VN-VTEKTLRP
LKHGEALLKMECCGVCHTDLHVKNGDFGDKTG---------VILGHEGIGIVKEIGPGV-
NS-LKVGDRASVAWFFEGCGHCEYCNAGNETLCRSV-KNAGYSVDGGMAEECIVTADYAV
KVPDGLGSAAASSITCAGVTTYKAVKISTIKPGQWIAIYGLGGLGNLALQYAKNVFNAKV
IAIDVNDEQLKLAASMGADLTINSRN-E-DAAKVIQEKT-G--GAHAAVVTAVAKAAFNS
AVDAVRAGGRVVAVGLPP------EAMSLDIPRLVLDGIQVVGSLVGTRQDLVEAFQFAA
EGKVVPKVT-MRPLEDINAIFKEMEQGQIRG-RMVID-LRA-------------
>tr|B6QYA9|B6QYA9_9RHOB Alcohol dehydrogenase OS=Pseudovibrio sp. JE062 GN=PJE062_1671 PE=4 SV=1
---------------------------------MSMMRAAVVREFGAP-LD-VCEVEKPT
VTDDTVVVKIEATGVCHTDLHAAEGDWPVKPT-------PAFIPGHEGVGIVVEKGRNV-
TS-VKEGDRVGIPWLHTACRCCRHCVDGWETLCENQ-QNSGYSVNGSFAEYAVADPNFVA
HLPKELEFAPAAPILCAGVTVYKGLKETETKPGQTVVISGIGGLGHLAVQYAK-AMGLHV
IAVDIAEDKLELAKSLGADMTLNAFK-C-DPVAEVQAG--G--GAEGVLVTAVAGKSFQQ
GVGMLARGGTMSLVGLPP------EDFPLNIFDMVLNRKTLRGSIVGTRNDLRESLEFAG
DGQVAAHYT-TEPLDNINDIFDRMRNGKIDG-RIVMD-M---------------
>tr|B7GIH5|B7GIH5_9BACI Zn-dependent alcohol dehydrogenase OS=Anoxybacillus flavithermus WK1 GN=adhA PE=4 SV=1
--------------------MHRRKNPFLLQRRKIVMKAAVVEQFKEP-LQ-IKDVEKPT
ISYGEVLVRIKACGVCHTDLHAAHGDWPVKPK-------LPLIPGHEGVGVIEEVGPGV-
TH-LKVGDRVGIPWLYSACGHCDYCLSGQETLCEHQ-QNAGYSVDGGYAEYCRAAADYVV
KIPDNLSFQEAAPIFCAGVTTYKALKVTGAKPGEWVAIYGIGGLGHVAVQYAK-AMGLNV
VAVDLGDEKLELAKQLGADLIVNPKH-E-DAAQWMKEKV-G--GVHAAVVTAVSKTAFES
AYKAIRRGGACVLVGLPP------EEMPVPIFDTVLNGVKIIGSIVGTRKDLQEALQFAA
EGKVKTIVE-VQPLENINDVFDRMLKGQING-RVVLK-VD--------------
>tr|Q0YLM5|Q0YLM5_9DELT Alcohol dehydrogenase superfamily, zinc-containing:Alcohol dehydrogenase, zinc-containing OS=Geobacter sp. FRC-32 GN=GeobDRAFT_2672 PE=3 SV=1
-------------------------------MLPETMKAAVVHEFGKR-LS-IQNVSVPR
PGLGQVLVRVMASGVCHTDLHAADGDWPVKPK-------LPFIPGHEGAGYVAAVGPGV-
TV-LKEGDRVGVAWLHSACGHCDYCLTGWETLCQQQ-DNTGYSVDGAYAEYVLAPAAYVA
RIPDGLDFTEAAPILCAGVTTYKGLKQTDTKAGDWVAIVGIGGLGHMAVQYAK-AMGLHV
AAVDISEEKLELARSLGAELIVNAEK-T-DAATMIQKQV-G--GAHGVLVTAVSPRIFRQ
SLDMLRRGGTCTLVGLPP------GEFPMPIFDIVLKGITVRGSIVGTRKDLQECLQFAA
EGKVKAVIE-TQALEAVNEVFDRLKRGQVSG-RVVLK-L---------------
>tr|Q1NBV9|Q1NBV9_9SPHN Zinc-containing alcohol dehydrogenase superfamily:Zinc-containing alcohol dehydrogenase OS=Sphingomonas sp. SKA58 GN=SKA58_18675 PE=3 SV=1
--------------------------------MAKTMKAAVVREFGKP-LV-IEDAPIPT
VGPGQILVKIAATGVCHTDLHAAEGDWPVKPN-------PPFIPGHEGVGHVAAVGAGV-
TH-VKEGDRVGVPWLYTACGHCVHCLGGWETLCHEQ-QNTGYSVNGSFAEYVLADPNYVG
HLPDNVDFLDIAPILCAGVTVYKGLKATEARPGEWVVVSGIGGLGHMAVQYAR-AMGLNV
AAVDIDDSKLDLATRLGATLTVNAHS-E-DPSAALKKAI-G--GAHGALVTAVSPKAFQQ
ALGMVRRGGTVALNGLPP------GDFPLSIFDTVLNGITVRGSIVGTRLDLLEALAFAG
DGKVKATVH-ADKLENINDVFSRMHHGDIEG-RIVLD-LA--------------
>tr|Q2ZXM0|Q2ZXM0_STRSU Zinc-containing alcohol dehydrogenase superfamily OS=Streptococcus suis 89/1591 GN=SsuiDRAFT_0037 PE=3 SV=1
------------------------------------MKAVVVNPESTG-VV-VVDKELRS
LEAGEALVQIEYCGVCHTDLHVANGDFGKVPG---------RVLGHEGIGIVTEIAPGV-
TS-LKVGDRVSVAWFFQGCGMCEYCTTGRETLCRTV-KNAGYSVDGGMAEQCIVTADYAV
KVPEGLDPAQASSITCAGVTCYKAIKEAHLEPGQWIAIYGAGGLGNLAVQYAKKVFNAHV
IAVDINNNKLELAKEVGADVTINGLEVE-DVPGYIKEITGG--GVHSTVVTAVSKVAFNQ
AIDSVRAGGYVVAVGLPS------EYMDLSIVKTVLDGIKVVGSLVGTRKDLEEAFHFGA
MGLVVPVVQ-KRPVEDAEAVFNEMVAGTIQG-RMVLD-FCHSH-----------
>tr|Q491Q9|Q491Q9_STRP1 Alcohol dehydrogenase OS=Streptococcus pyogenes serotype M1 GN=adhA PE=3 SV=1
-----------------MYNLFVTDYKKVIIRWRTDMKAVVVNQASTG-VE-VVEHDLPN
IGHGEALVKVEYCGVCHTDLHVAHGDFGQVPG---------RILGHEGIGIVEEIGEGV-
TS-LKVGDRVSIAWFFEGCGHCEYCTTGRETLCRSV-KNAGYSVDGGMSEYAVVTADYAV
KVPEGLDPAQASSITCAGVTTYKAIKEAGAAPGQWIVIFGAGGLGNLAVQYAKKVFNAHV
VAVDINNDKLELAKEVGADILVNGKEIE-DVPGYIQEKT-G--GAHGVVVTAVSKVAFNQ
AIDSVRAGGTVVAVGLPS------EYMELSIVKTVLDGIKVVGSLVGTRKDLEEAFAFGA
EGLVAPVVE-KVPVDTAPEVFDEMERGLIQG-RKVLD-FIS-------------
>tr|Q4IV21|Q4IV21_AZOVI Zinc-containing alcohol dehydrogenase superfamily OS=Azotobacter vinelandii DJ GN=AvinDRAFT_1875 PE=3 SV=1
--------------------------------MAQTMKAAVVVEFGKP-LE-IREVPVPT
PGPGQLLVKIAACGVCHTDLHAAEGDWPVKPE-------PPFIPGHEGVGQVVAVGAGV-
GH-VKEGDRVGIPWLHSSCGHCEHCLGGWETLCLAQ-SNTGYSVNGGFAEYALADAEYVG
HLPDNADFIEIAPILCAGVTVYKGLKMTDTRPGQWVAISGIGGLGHMAVQYAR-AMGLNV
AAVDVDDAKLELARRLGASLTVNARD-Q-DPTAFLHKEI-G--GMHGVLVTAVSPKAFEQ
ALGMARRGGTVALNGLPP------GEFSLSIFDMVLNGTTVRGSIVGTRLDLQEALDFAG
QGKVRATVA-SEPLENINDIFARMHKGQIEG-RIVLD-LA-----A--------
>tr|Q6RS93|Q6RS93_9BACI Thermostable alcohol dehydrogenase OS=Geobacillus sp. M10EXG GN=adhT PE=3 SV=1
------------------------------------MKAAVVEQFKEP-LK-IKEVEKPS
ISYGEVLVRIKACGVCHTDLHAAHGDWPVKPK-------LPLIPGHEGVGIVEEVGPGV-
TH-LKVGDRVGIPWLYSACGHCEYCLSGQEALCEHQ-QNAGYSVDGGYAEYCRAAPDYVV
KIPDNLSFEEAAPIFCAGVTTYKALKVTGTKPGEWVAIYGIGGLGHVAVQYAK-AMGLHV
VAVDIGDEKLELAKELGADLVVNPAK-E-NAAQFMKEKV-G--GVHAAVVTAVSKPAFQS
AYNSIRRGGTCVLVGLPP------EEMPIPIFDTVLNGIKIIGSIVGTRKDLQEALQFAA
EGKVKTIIE-VQPLEKINEVFDRMLKGEING-RVVLT-LENNN-----------
>tr|Q8GIX7|Q8GIX7_MORSE Alcohol dehydrogenase OS=Moraxella sp. (strain TAE123) GN=adh PE=3 SV=1
------------------------------------MKAAVLHEFGQS-LQ-IEEVDIPT
PGAGEIVVKMQASGVCHTDLHAVEGDWPVKPS-------PPFIPGHEGVGLITAVGEGV-
TH-VKEGDRVGVAWLYSACGHCTHCLGGWETLCESQ-QNSGYSVNGSFAEYVLANANYVG
IIPESVDSIEIAPVLCAGVTVYKGLKMTDTKPGDWVVISGIGGLGHMAVQYAI-AMGLNV
AAVDIDDDKLAFAKKLGAKVTVNAKN-T-DPAEYLQKEI-G--GAHGALVTAVSAKAFDQ
ALSMLRRGGTLVCNGLPP------GDFPVSIFDTVLNGITIRGSIVGTRLDLQESLDMAA
AGKVKATVT-AEPLENINDIFERMRQGKIEG-RIVID-YT-----M--------
>tr|Q8L3C9|Q8L3C9_9FLAO Alcohol dehydrogenase OS=Flavobacterium frigidimaris GN=alcdh PE=3 SV=1
-------------------------------MLPKTMKAAVIREFGSL-LK-IEEVEVKR
PGRNEILVKVIASGVCHTDLHAVEGDWPVKPK-------MPLIPGHEAVGYVVAVGQEV-
KN-VKEGDAVGVPWLYSACGGCDQCITGWETLCDTQ-QNGGYSVDGGFAEYVIADARYVG
LLPSNVNFMEMAPILCAGVTVYKGLKETEVKPGEWVAISGIGGLGHVAVQYAK-AMGMHV
AAIDVADDKLDLAKKLGADLVVNAKN-Q-NPGEFLKKEV-G--GMHGALITAVSPIAFKQ
GLETLRRKGTMALNGLPP------GNFDLSIFDTVLNRITIRGSIVGTRKDMKEAIEFAV
EGKVKATVT-PAKLENINEVFDKMKKGQIEG-RVVLE-IAKA------------
>tr|A0JZJ6|A0JZJ6_ARTS2 Alcohol dehydrogenase GroES domain protein OS=Arthrobacter sp. (strain FB24) GN=Arth_3087 PE=3 SV=1
--------------------------------MTTTMQAAVVTEFGKD-LQ-IQSLPVPT
PGRGEALVKVITTGVCHTDLHAAEGDWPVKPT-------PPFIPGHEGVGEVVALGEGV-
TD-LAVGDLVGNAWLWSACGDCQYCRTGWETLCEAQ-KNAGYSVDGSFGEYMLVDTRFAA
RIPAGSDPVEVAPVLCAGVTVYKGLKMTEAKPGQWVTISGIGGLGHIAVQYAV-AMGLRV
AAVDIADDKLALAKKHGAELTVNALH-E-DPAEVIQRET-G--GCHGVLVTAVHPSAFGQ
AIGMARRGGTIVFNGLPP------GDFPAPIFEIVLKGLTVRGSIVGTRQDLEEALDFYA
QGKIHPTVS-TRELSEVNAVLDEMKHAKIDG-RVVIK-Y---------------
>tr|A0PLH8|A0PLH8_MYCUA Zn-dependent alcohol dehydrogenase, AdhX OS=Mycobacterium ulcerans (strain Agy99) GN=adhX PE=3 SV=1
--------------------MTQTLANPGATQATETLRAAVVTGFGEP-LQ-IKELALPT
PGYGEALVKLETSGVCHTDLHAAHGDWPVKPA-------PPFVPGHEGCGTVVALGDGV-
TD-LKVGDKVGNAWLWSACGSCEQCRTGWETLCENQ-RNGGYTVNGSFGTYMLVNADYAA
RIPDGADPLEVAPILCAGVTVYKGLKVTDTRPGQWVAISGIGGLGHVAVQYAR-AMGLRV
VAIDIDDDKLALAARLGAELVVNART-S-DVVAQVQEAT-G--GVHGVLVTAVHPQAFGQ
AIGLARRGGTIVFNGLPP------GDFPAPIFVIVLKGLTIRGSIVGTRQDMAEALDFYA
RGLIHPTVE-GAALEDINHVFERMERGQIDG-RVVID-YR--------------
>tr|A1B4L3|A1B4L3_PARDP Alcohol dehydrogenase GroES domain protein OS=Paracoccus denitrificans (strain Pd 1222) GN=Pden_2367 PE=3 SV=1
--------------------------------MAKTMKAAVVREFGKP-LT-IDEVPVPE
PGPGMIQVRIQASGVCHTDLHAAEGDWPVKPN-------PPFIPGHEGVGFVSAVGAGV-
KH-VKEGDRVGVPWLYTACGHCRHCLGGWETLCESQ-LNTGYSVNGGFADYVVADPNYVG
HLPKNVDFLDIAPVLCAGVTVYKGLKVTDTKPGDWVVISGIGGLGHMAVQYAK-AMGMNV
AAVDIDDEKLALARKLGATVTVNAATEP-DPAAAIRKQTDG--GAQGVLVTAVGRKAFEQ
AIGMVARGGTVALNGLPP------GDFPLDIFGMVLNGITVRGSIVGTRLDLQESLDFAG
DGKVKATVH-KAKLEDINNIFGQMHKGQIEG-RMVLD-MA-----G--------
>tr|A1KSF5|A1KSF5_NEIMF Putative alcohol dehydrogenase OS=Neisseria meningitidis serogroup C / serotype 2a (strain ATCC 700532 / FAM18) GN=adhA PE=3 SV=1
----------------------------------MKMQAVVVNKNVAGDVE-IVEREVRP
LEYGEALVEVEYCGVCHTDLHVAAGDYGEKPG---------RVLGHEGIGLVKEVADGV-
KN-LKVGDRVSIAWLFQSCGSCEYCNTGRETLCRSV-LNAGYTADGGMATHCIVSADYAV
KVPEGLDPAQASSITCAGVTTYKAIKVSSVRPGQWIAIYGAGGLGNLGVQYAKKVFGAHV
VAIDINDEKLAFAKESGADLVINAAK-E-DAAKVIQEKT-G--GAHVAIVTAVSAAAFNS
AVNCVRAGGRVVAIGLPP------ESMDLSIPRLVLDGIEVVGSLVGTRKDLEEAFQFGA
ESLVVPKVQ-LRALDEAPAIFQEMREGKITG-RMVID-MKKECGCGHHH-----
>tr|A1TS55|A1TS55_ACIAC Alcohol dehydrogenase GroES domain protein OS=Acidovorax avenae subsp. citrulli (strain AAC00-1) GN=Aave_3231 PE=3 SV=1
-------------------------------MLPKTMKAAVVREFGKP-LN-IEEAPVPT
PADDQILVKIEASGVCHTDLHAAEGDWPVKPN-------PPFIPGHEGVGFVAAIGKNV-
KH-VKEGDRVGVPWLHSACGCCTHCLGGWETLCESQ-SNTGYSVNGGFADYALADPDFVG
HLPKDVSFVDIAPVLCAGVTVYKGLKVTDAKPGDWVVISGIGGLGHMAVQYAK-AMGLNV
AAVDVEDDKLELAKKLGASVTVNAKT-A-DPAAYLQKEV-G--GAHGALVTAVSPKAFEQ
ALGMVRRGGTVSLNGLPP------GNFPLPIFDMVLRGITVRGSIVGTRLDLQESLDFAA
RGQVRATVA-TEKLENINDVFARMHKGQIQG-RIVLD-MA-----AH-------
>tr|A2RMM7|A2RMM7_LACLM Alcohol dehydrogenase, zinc-containing OS=Lactococcus lactis subsp. cremoris (strain MG1363) GN=adhA PE=3 SV=1
------------------------------------MKAAVVRQNPDGYAD-VVEKELRM
IKPNEALLDMEYCGVCHTDLHVAAGDYGNKAG---------TVLGHEGIGIVKEIGSEV-
TS-LKVGDRVSVAWFFEGCGHCEYCVSGNETFCREV-KNAGYSVDGGMAEQAIVTADYAV
KVPEGLDPIEASSITCAGVTTYKAIKVSGVKPGDWQVIFGAGGLGNLAIQYAKNFFGAKV
IAVDINQDKLDLAKKIGADVIINSGE-V-NPIDEIKKIT-GGLGAQSAVVCAVARIAFEQ
AVASLKPMGKMVAVALPN------TEMTLSVPTVVFDGVEVAGSLVGTRLDLAEAFQFGA
EGKVKPIVA-TRKLEEINEIIDEMKAGKIEG-RMVID-FTK-------------
>tr|A3N3P7|A3N3P7_ACTP2 Alcohol dehydrogenase 1 OS=Actinobacillus pleuropneumoniae serotype 5b (strain L20) GN=adhI PE=3 SV=1
---------------------------------MMKMRAAVVAPQCDGTVE-IVERDIPE
IKNGEALVEVEYCGVCHTDLHVAAGDYGKKPG---------RILGHEGIGIVKSIAPDV-
TN-LKVGDRVSIAWMFESCGSCEYCTTGRETLCRSV-KNAGYTVDGGMATHCVVTADYAV
KVPDGLDPAQASSITCAGVTTYKGIKVSGVRAGQWIAIYGAGGLGNLAVQYAKKVFGARV
IAIDINDDKLAFAKEVGADLTINPLK-E-DSVQVIQEKV-G--GAHAAVVTAVSKVAFNA
AVNCVRAGGRVVAIGLPP------ETMDLSIPRIVLDGIEIVGSLVGTRQDLAEAFQFGA
EGLVVPLVQ-LRRLDEANDIFQEMRDGKIQG-RMVID-MKKGCGCGCSH-----
>tr|A4FC99|A4FC99_SACEN Alcohol dehydrogenase, zinc-binding OS=Saccharopolyspora erythraea (strain NRRL 23338) GN=SACE_2374 PE=3 SV=1
------------------------------------MKAAVVHDFAKE-LT-LTEVPKPE
PGPGEVVVKIETSGLCHTDIHAAHGDWPVKPK-------LPLIPGHEGVGIVESVGAEV-
TE-VAEGDRVAIPWLGVACGTCDYCTSGWETLCEKQ-LNTGYLIDGGYAEYAKASAKYVA
KVPDGVDPLDAAPLTCAGVTTYKAVKLSGARPAATVAVFGIGGLGHLALQYAK-IFGARV
IAVDVVDEKLELARELGADHTVNALT-E-DPVQAIKDL--G--GADAAISVAVAPKAFEQ
AYSSLRRGGKLVFVALPAD-----NQVQLPIFETVLNGITIIGSIVGTRGDLDEVFRLHQ
QGRTRVIRE-SRRLEEVNTCFEEVEKGQVKA-RLVFD-LR--------------
>tr|A4QHJ5|A4QHJ5_CORGB Putative uncharacterized protein OS=Corynebacterium glutamicum (strain R) GN=cgR_2695 PE=4 SV=1
----------------------------MTTAAPQEFTAAVVEKFGHE-VT-VKDIDLPK
PGPNQALVKVLTSGICHTDLHALEGDWPVKPE-------PPFVPGHEGVGEVVELGPGE-
HD-VKVGDIVGNAWLWSACGTCEYCITGRETQCNEA-EYGGYTQNGSFGQYMLVDTRYAA
RIPDGVDYLEAAPILCAGVTVYKALKVSETRPGQFMVISGVGGLGHIAVQYAA-AMGMRV
IAVDIADDKLELARKHGAEFTVNARN-E-DPGEAVQKYTNG--GAHGVLVTAVHEAAFGQ
ALDMARRAGTIVFNGLPP------GEFPASVFNIVFKGLTIRGSLVGTRQDLAEALDFFA
RGLIKPTVS-ECSLDEVNDVLDRMRNGKIDG-RVAIR-Y---------------
>tr|A4TEL4|A4TEL4_MYCGI Alcohol dehydrogenase GroES domain protein OS=Mycobacterium gilvum (strain PYR-GCK) GN=Mflv_4951 PE=3 SV=1
------------------------------------MQAAVVTAFGEP-LV-VEERDLPA
PGPGEALVKLVTSGVCHTDLHAAHGDWPVKPS-------PPFIPGHEGYGTVVAVGDGV-
DD-LSVGDMVGNAWLWSSCGRCEYCRTGWETLCEQQ-RNGGYSVDGSFGTYMLVDAAYAA
RIPDGVDPVEVAPILCAGVTVYKGLKVTDTRPGQWVAISGIGGLGHVAVQYAR-AMGLRV
VAIDVDDSKLDLATGLGAEVVVNART-A-DVVAEVHRAT-G--GVHGVLVTAVHRDAFGQ
AIGLARRGGTIVFVGLPP------GDFPAPIFDIVLKGLTIRGSIVGTRQDMVEAIDFFA
RGLVHPTVH-TTRLDDINDVFDRMERGQIDG-RVVID-YR--------------
>tr|A4XNH8|A4XNH8_PSEMY Alcohol dehydrogenase GroES domain protein OS=Pseudomonas mendocina (strain ymp) GN=Pmen_0120 PE=3 SV=1
--------------------------------MNPTMKAAVVHAFGQP-LR-IEEVKTPL
PGPGQILVKIEASGVCHTDLHAAEGDWPVKPS-------LPFIPGHEGVGYVAAVGSGV-
TR-VKEGDRVGVPWLYSACGCCEHCLTGWETLCESQ-QNTGYSINGGYAEYVLADPNYVG
ILPKNVDFLEIAPILCAGVTVYKGLKETRARPGQWVVISGIGGLGHVAVQYAR-AMGLHV
VAVDVDDAKLELARRLGASLTINARQ-E-NPAEVVQREI-G--GAHGVLVTAVSNAAFGQ
AIGMARRHGTVALVGLPP------GDFPTPIFDVVLKAISITGSIVGTRADLQEALDFAG
EGLVRATVH-SDRLDNINAIFEQMRQGQIEG-RMVLQ-F---------------
>tr|A4YRZ9|A4YRZ9_BRASO Alcohol dehydrogenase OS=Bradyrhizobium sp. (strain ORS278) GN=adhA PE=3 SV=1
---------------------------------MQTMKAAVVKAFGKP-LV-IEDVPVPV
PGPGELLVKLKACGVCHTDLHAASGDWPVKPT-------PPFIPGHEAAGVVAALGAGV-
TD-FKVGDAVGVAWLHDACLRCEYCETGWETLCEHQ-HNTGYSVNGGFAEYVIAAAAFAA
RLPANVDFARVAPILCAGVTTYKGLKETDTRPGEWVVISGVGGLGHVAIQYAK-AMGLKA
IGLDIAEDKLKLALEAGAAHAVNALD-N-DAVDRVLQITGG--GAQGVLVTAVSTPAFAQ
ALKMVRRKGTVSLVGLPP------GEFPTPIFDVVLKRITVRGSIVGTRRDLDEAIAFAA
EGKVKAEVT-TAPLSEINTIFDRMKAGKIDG-RVVLD-FT--------------
>tr|A5IYM3|A5IYM3_MYCAP Alcohol dehydrogenase OS=Mycoplasma agalactiae (strain PG2) GN=adhT PE=3 SV=1
------------------------------------MKAFVVTE-PKK-WS-VKEVDVPK
PKYKEVLIEMETSGICHTDLHAANYDWLVEPK-------YPLIPGHEGIGKVVALGEGC-
TR-LKIGDRVALAWLHDACGYCEYCLTGRETLCPNQ-NMSAYTKDGSYAEYAIGHEDYVG
LVPEKLDIITGAPVVCAGVTTYKSLKQTKAKAGNFVAVIGVGGLGQMAIQYAK-AMGLRP
IGIDLSDEKCELALKSGAEYAFNSAK-DPKFIEKIIEVTNG--GVHAVVNTSVHPSAAEQ
GMDMLRRGGRQVLVGLPAKDKHGKDDFKVSIFWSVLLERELAGSIVGTRQDLAEALEYAA
EGKVKSEVTKVVKLEEVSDIFDKLQKGEFLG-RAVID-FRK-------------
>tr|A5W1R5|A5W1R5_PSEP1 Alcohol dehydrogenase GroES domain protein OS=Pseudomonas putida (strain F1 / ATCC 700007) GN=Pput_1932 PE=3 SV=1
------------------------------------MKAAVVAPGRR--VD-VVEKTLRP
LEYGEALLKMQCCGVCHTDLHVKNGDFGDKTG---------VVLGHEGIGVVQEVGPGV-
TS-LKPGDRASVAWFYQGCGHCEYCNSGNETLCRDV-KNSGYTVDGGMAEACIVKADYSV
KVPDGLDSAAASSITCAGVTTYKAVKISNVRPGQWIAIYGLGGLGNLALQYAKNVFNAKV
IAIDVNEEQLRFASEMGADLVVNPLN-E-DAAKVIQAKT-G--GAHAAVVTAVAKGAFNS
AVDALRAGGRLVAVGLPS------ESMDLNIPRLVLDGIEVVGSLVGTRQDLQEAFQFAA
EGKVVPKVT-LRPIEDINQIFDEMLEGKIKG-RMVIQ-FEG-------------
>tr|A6UDU5|A6UDU5_SINMW Alcohol dehydrogenase zinc-binding domain protein OS=Sinorhizobium medicae (strain WSM419) GN=Smed_2996 PE=3 SV=1
------------------------------MKMAQTMKAAVVRQFRAP-LT-IEEMEVPT
PGAGQVLVKYEATGVCHTDLHAANGDWPVKPA-------PPFIPGHEGVGFVSAVGAGV-
RR-VKEGDRVGVPWLHTACRYCTYCRTGWETLCSSQ-SNTGYSVNGTFAEFGLADPEFAG
KIPDRLEFGAAAPVLCAGVTVYKGLKETEVRPGEWVAISGVGGLGHMAVQYAK-AMGMHV
VAADISEDKLALAKQLGADIAVNGKS-D-DAVEQVQKATSG--GVHGVLVTAVSPAAMEQ
AFGFLRSKGTMVLVGLPP------GMMSLPVFETVLKRITVRGSIVGTRQDLEESLAFAA
EGKVKPYFS-WESLENINDIFHRMEAGKIDG-RIVVR-LQ--------------
>tr|A6VRV0|A6VRV0_MARMS Alcohol dehydrogenase GroES domain protein OS=Marinomonas sp. (strain MWYL1) GN=Mmwyl1_0237 PE=3 SV=1
------------------------------------MKAAVASKFGAI-LK-IEDVVKPK
IEPHQVLVKIHACGVCHTDLHACHGDWPVKPT-------LPFIPGHEGVGEIVEVGSAV-
KH-LALGDRVGIPWLYSACGHCEYCLTGNENLCLSQ-QNAGYSVDGGYAEYCAAHAEYVV
KVPEGLGYVEAAPLFCAGVTTYKALKVSGAKPGDWVALFGVGGLGHLAVQYAV-AMGFRV
VAVDTGSAKRELAMSLGAEYFFDFKT-D-DVVKEILDTT-S--GVHATVCTAVSKAGFRQ
SYDVVRRGGKCVLVGLPP------EDMPLPIFNTVLNGVSVVGSIVGTRKDLEECLEFAA
RGKVKAIIA-EKSLDDINEIFADMEKGEITG-RIVMT-L---------------
>tr|A6VWR2|A6VWR2_MARMS Alcohol dehydrogenase GroES domain protein OS=Marinomonas sp. (strain MWYL1) GN=Mmwyl1_1967 PE=3 SV=1
--------------------------------MTKKMQAAVVEQFGQG-LV-LKEMDIPT
PGPGQILVKTEACGVCHTDLHAEAGDWPVKPS-------LPFIPGHEGIGIVVALGEGV-
TA-VKEGDRVGVPWLYSACGHCEHCLAAWETVCGEA-EFGGYTKNGGFAEYILANPNYVA
HIPAGLSATEAAPLICAGITTYKGLKETKAKPGDWVVISGIGGLGHLAVQYAK-AMGLHV
CAVDIDDKKLEHATQLGADAVVNAKH-E-GAIEAVIKATNG--GGHGVLITAPSLIAFNQ
GVAMTRKRGICVLVGLPP------GEFPVPLFDVVANCVTIRGSFVGTRQDMAEALAFAA
EGKVKADIE-LQPLSAINDVFKRLENGDVPS-RVVID-FASN------------
>tr|A7MLH8|A7MLH8_ENTS8 Putative uncharacterized protein OS=Enterobacter sakazakii (strain ATCC BAA-894) GN=ESA_01682 PE=3 SV=1
-------------------------------MKVMKMKAAVVKAFGQP-LE-IQEVLVPE
VTPGKVLVKIAATGVCHTDLHAAEGDWPVKPN-------PSFIPGHEGVGHVVAVGQGV-
TH-IKEGDRVGVPWLYSACGHCEHCLGGWETLCHSQ-QNSGYSVNGSFAEYCLADANYVG
ILPDNVEFTHIAPILCAGVTVYKGLKMTDTKPGDWVVISGIGGLGHLAIQYAN-AMGLNV
AAVDIDNDKLEFAKRLGAQVTANALD-V-DPGSYFHDTF-G--GAHGVLVTAVSPKAFAQ
ATTMMRRGGTMVLNGLPP------GKFDLSIFDMVLDGTTVRGSIVGTRKDLQEALDFAG
HNKVAAEIA-VEPLENINDIFDRMRNGKITG-RIVVD-MSL-------------
>tr|A7Z531|A7Z531_BACA2 Putative NADP-dependent alcohol dehydrogenase OS=Bacillus amyloliquefaciens (strain FZB42) GN=RBAM_017440 PE=3 SV=1
------------------------------------MKAVVATKDKS--IA-IVQKELRP
LRHGEAKVKMEYCGVCHTDLHVKNADFGDVTG---------VTLGHEGIGIVTEIGEGV-
TS-LNKGDRVSIAWMFESCGCCEYCLTGRETLCRDV-KNAGYTVDGAMAEEAIVAVDYAI
KVPENLDPAAASSITCAGVTTYKSVKVSEIKPGQWIGVFGVGGLGNLAVQYAKNVFNAKV
IAFDISDEKLNFAKSLGADAVVNSLN-E-DPVAKAKEVT-NDLGLDAVVITAVSKTPFNQ
AIDVVKAGARVVAVGLPV------DKMDLDIPRLVLDGIQVVGSLVGTREDLKEAFQFAA
DGKVVPKVT-KRPIEDVNDIFEEMEQGKVTG-RMVID-FTS-------------
>tr|A8AVS1|A8AVS1_STRGC Alcohol dehydrogenase OS=Streptococcus gordonii (strain Challis / ATCC 35105 / CH1 / DL1 / V288) GN=adhA PE=3 SV=1
------------------------------------MKAVVVNPESTGVEI-IQNKELRP
LETGEALVEIEYCGVCHTDLHVAHGDFGKVPG---------RILGHEGIGIVKELAPDV-
KS-LKVGDRVSVAWFFEGCGTCEYCTTGRETLCRTV-KNAGYSVDGGMAEQCIVTADYAV
KVPEGLDPAQASSITCAGVTTYKAIKEAQLQPGQWIVLYGAGGLGNLAVQYAKKVFNAHV
IAVDINNDKLALAKEVGADIVINGHEVD-DVPGLIKEKTNG--GAHSAVVTAVSKVAFNQ
AVDSVRAGGRVVAVGLPS------EMMDLSIVKTVLDGIQVIGSLVGTRKDLEEAFQFGA
EGLVVPVVE-KRPVEDAVDVFDEMEAGTIQG-RMVLD-FTH-------------
>tr|A8GEG4|A8GEG4_SERP5 Alcohol dehydrogenase zinc-binding domain protein OS=Serratia proteamaculans (strain 568) GN=Spro_2403 PE=3 SV=1
------------------------------------MKAAVVTKNHS--VD-IQEKQLRP
LKYGEAALKMECCGVCHTDLHVKNGDFGEVPG---------ITLGHEGVGVVTAVGEGV-
TS-LKVGDRASVAWFYQGCGHCEYCVNGNETLCRSV-KNAGFSVDGGMAEECIVVADYAV
KVPDGLDSFAASSITCAGVTTYKAVKISDIKPGQWIAIYGLGGLGNLALQYAKNVFNAKV
IAIDVNQGQLDFAKEIGADLVINSKT-E-NAEEIIQQKV-G--GAHAAVVTAVARSAFNS
AVNAVRAGGKVVAVGLPP------ESMDLSIPRLVLDGIQVVGSLVGTREDLKEAFQFAA
EGKVTPKVT-KRPLGDINAIFEEMKSGTIRG-RMVID-LSAS------------
>tr|A8IJK5|A8IJK5_AZOC5 Alcohol dehydrogenase OS=Azorhizobium caulinodans (strain ATCC 43989 / DSM 5975 / ORS 571) GN=AZC_0320 PE=3 SV=1
--------------------------------MTNMMKAAVVHQLGQP-LV-IEQVPVPE
PGPEQILVRIAATGVCHTDLHAVKGDWPVKPK-------PPFIPGHEGVGTVVGVGSRV-
KR-VKEGDRVGIPWLHTACGYCPHCRTGWETLCADQ-QNTGYSVNGSFAEYAVADPNYVG
RLPDKLDWGPAAPVLCAGVTVYKGLKETEVKPGEWVAISGIGGLGHMAVQYAK-AMGMHV
VAIDVHPDKLELAKKLGAELVVNARE-E-DPGAVVQKAI-G--GVHGVLVTAVSPKAFEQ
AFNVLRAHGTMALCGLPP------GMFAMPIFDTVLKRITVRGSIVGTRQDLEEALEFAG
NGQVAAHFS-WDKLENINEIFHRMEEGGIDG-RIVLN-MN--------------
>tr|A8LRW9|A8LRW9_DINSH Alcohol dehydrogenase GroES domain protein OS=Dinoroseobacter shibae (strain DFL 12) GN=Dshi_0931 PE=3 SV=1
---------------------------------MSMMKAALVTDFSKP-LE-IREVRKPT
VTDGNILVKIEACGVCHTDLHAARGDWPVKPE-------PPFIPGHEGVGVVVEVGHNV-
TS-VKEGDRVGVPWLHHACGHCTACVTGWETLCRTEPEYTGYTVNGGFAEYVEADPTYVG
HLPDKLDFAPAAPILCAGVTVYKGLKECDLHPGQTVVISGIGGLGHLAVQYAR-AMGLHV
IAVDVAEDKLALARDLGAGVAINAAT-Q-DPVAEVARL--G--GAEGVLVTAVSNTAFSQ
GVGMLAPGGTMSLVGLPP------GDFPLNIFDVVLNRKTIRGSIVGTRADLAESLSFAA
EGKVASHYA-TDSLDNINGIFDQMEQGRIEG-RIVMT-M---------------
>tr|A9BVZ3|A9BVZ3_DELAS Alcohol dehydrogenase GroES domain protein OS=Delftia acidovorans (strain DSM 14801 / SPH-1) GN=Daci_2868 PE=3 SV=1
--------------------------------MNRTMKAAVVREFGKP-LT-IEEVPVPR
PDPGHVLVKIEACGVCHTDLHAAQGDWPVKPN-------PPFIPGHEGVGYVAAVGAGV-
TH-VKEGDRVGIPWLYTACGHCEHCLGGWETLCEQQ-KNTGYSVNGGFAQYALADANFVG
LLPGSVDLIEIAPVLCAGVTVYKGLKVTDTKPGNWVVISGIGGLGHMAVQYAK-AMGLNV
AAVDVDDDKLALARRLGAQVTVNAMT-T-DPAAYLKKEI-G--GAHGALVTAVSPKAFEQ
ALGMVRRGGTVSLNGLPP------GSFPLPIFNMVLSGVTVRGSIVGTRLDLQESLDFAA
MGKVKATVS-TDRLENINDIFARMHEGKIEG-RVVLD-LN-----A--------
>tr|A9CK47|A9CK47_AGRT5 Alcohol dehydrogenase OS=Agrobacterium tumefaciens (strain C58 / ATCC 33970) GN=adhP PE=3 SV=1
--------------------------------MTKTMKAAVVRAFGKP-LT-IEEVAIPD
PGPGEILINYKATGVCHTDLHAATGDWPVKPN-------PPFIPGHEGAGYVAKIGAGV-
TG-IKEGDRAGTPWLYTACGCCIPCRTGWETLCPSQ-KNSGYSVNGSFAEYGLADPKFVG
RLPDNLDFGPAAPVLCAGVTVYKGLKETEVRPGEWVVISGIGGLGHMAVQYAK-AMGMHV
VAADIFDDKLALAKKLGADVVVNGRA-P-DAVEQVQKAT-G--GVHGALVTAVSPKAMEQ
AYGFLRSKGTMALVGLPP------GFISIPVFDTVLKRITVRGSIVGTRQDLEEALTFAG
EGKVAAHFS-WDKLENINDIFHRMEEGKIDG-RIVVD-LAA-------------
>tr|A9HNA5|A9HNA5_GLUDA Alcohol dehydrogenase OS=Gluconacetobacter diazotrophicus (strain ATCC 49037 / DSM 5601 / PAl5) GN=adh PE=4 SV=1
--------------------MRSADTILGGTSMTGKMKAAVVREFGKP-LT-IEELDIPS
IRPDQILVKMDACGVCHTDLHAARGDWPVKPN-------PPFIPGHEGVGHVVSVGSAV-
KW-VKLGDVVGVPWLYSACGHCEHCLGGWETLCASQ-DDTGYTVNGCFAEYVVADPSYVA
HLPKTIDPLQVAPVLCAGLTVYKGLKMTDTKPGDWVAVSGVGGLGQMAVQYGV-AMGMNV
IAVDIDDEKLATAKALGAALTVNARA-T-DPAPFIQSQV-G--GAHGALVTAVSRSAFSQ
AMGFARRGGTIVLNGLPP------GEFPISIFDMVMAGTTVRGSIVGTRLDMIEAVSFFA
DGKVKTVIE-PDRLENINQIFTDLEEGKIQG-RKVLD-FRQ-------------
>tr|B0SUZ9|B0SUZ9_CAUSK Alcohol dehydrogenase GroES domain protein OS=Caulobacter sp. (strain K31) GN=Caul_2341 PE=3 SV=1
--------------------------------MEKTMKAAVVRAFGQP-LV-IEEVRVPQ
VGPGQILVKIAAAGVCHTDLHAAQGDWPVKPN-------PPFIPGHEGAGHVVAVGAGV-
TH-VREGDRVGVPWLYSACGHCVHCLGGWETLCELQ-QNTGYSVNGSFADYVLADPNYVG
HLPDNVGFVEIAPVLCAGVTVYKGLKMTEAKPGDWVAISGVGGLGHMAVQYAR-AMGLNV
AAVDIDDQKLALARALGATVTVNALH-A-DPVAVLKKEI-G--GAHGVLVTAVSPKAFAQ
ALGLVRRGGAVALNGLPP------GDFPLSIFDTVLNGITIRGSIVGTRLDLQEALAFAG
EGKVRATVS-TDRLENINAVFDRMRRGEIEG-RVVLD-LSDGPRSGS-------
>tr|B0SVX0|B0SVX0_CAUSK Alcohol dehydrogenase GroES domain protein OS=Caulobacter sp. (strain K31) GN=Caul_2461 PE=3 SV=1
--------------------------------MDKTMRAAVVRAFGQA-LV-VEDVARPK
PGRGQVLVKIAACGVCHTDLHAAHGDWPIKPS-------LPLIPGHEGVGTVVQVGKGV-
EH-VKEGDRVGVPWLHTACGHCVHCLGGWETLCEAQ-QNTGYSVNGGFAEYVLADADYVG
HLPANLSFLEVAPILCAGVTVYKGLKVTDAKPGDWVAISGIGGLGHMAVQYAK-AMGFKV
AAVDIDEDKLRLARSLGTEITVNARE-T-DPGPYLQKEI-G--GAQGVLVTAVSPIAFSQ
ALGMVRRGGTVSLNGLPP------GDFPLSIFDTVLRGITVRGSIVGTRLDLQEALAFAA
DGRVRATVH-AEGLDNINSVFERMARGEIEG-RVVLD-FEDRL-----------
>tr|B1J778|B1J778_PSEPW Alcohol dehydrogenase zinc-binding domain protein OS=Pseudomonas putida (strain W619) GN=PputW619_2066 PE=3 SV=1
------------------------------------MKAAVVAKGRR--VE-VVEKNLRP
LAHGEALLKMQCCGVCHTDLHVKNGDFGDKTG---------VILGHEGIGVVVEVGPGV-
TS-LKPGDRASVAWFFQGCGHCEYCNSGNETLCREV-KNSGYTVDGGMAEACIVVADYAV
KVPDGLDSAAASSITCAGVTTYKAVKSSNIRPGQWIAVYGLGGLGNLALQYAKNVFNARV
IAIDVNDEQLAFAREMGADLVVNARS-E-DVAKVIQAQT-G--GAHAAVVTAVSKSAFNS
AVDALRAGGRLVAVGLPP------EAMSLDIPRLVLDGIEVVGSLVGTRQDLAEAFEFAA
QGKVVPKVT-LRPIEDINDIFEEMLEGKIKG-RMVIN-FAD-------------
>tr|B1MWU3|B1MWU3_LEUCK Zn-dependent alcohol dehydrogenase OS=Leuconostoc citreum (strain KM20) GN=adhA PE=3 SV=1
------------------------------------MKAAVVRENPDGYVDLIDNWEPKA
LSFGEALVDMEYVGLCHTDLHVAGADFGNPNKIGQRNGAFRRVIGHEGVGRVSKLAEGA-
GDYLKIGDRVSIAWFYDACGVCDYCVTGNETFCRKV-RNSGYTVDGAMSQQAVVNAKYAV
KVPEGLDPVEATSITCAGVTMYKSLKVGETKPGQWVSVHGAGGLGNLAVQYAHNVFGAHV
AIIDGNDDKLAAAKENGAEVLINRKKVE-DVAAEVQKAT-G--GVHTAQVTAVNAAAFNQ
AVDSLRPMGKLVAVALPQ------GDMALNIAKTVLDGIEVRGSLVGTRADLKEAFQFGA
EGKVKPIVE-KVNFADMNEIIDEMKAGKITG-RKVFD-FTTL------------
>tr|B1VHY8|B1VHY8_CORU7 Alcohol dehydrogenase OS=Corynebacterium urealyticum (strain ATCC 43042 / DSM 7109) GN=adhA PE=4 SV=1
-------------------------------MTDTTFRAAVVEDFGPE-LN-LRDVEMPT
PGRNQALVKLQASGICHTDLHAAEGDWPVKPE-------PPFVPGHEGVGEVVELGPGD-
HS-VKVGDIVGNVWLWSACGECEYCRTGWETLCNQA-EYGGYTVNGSFGTYMLVDTRYCA
RIPEGSDPVEVAPILCAGVTVYKGLKVSETKPGQFMVISGVGGLGHIAVQYAV-AMGMRV
IAVDIADEKLELAKKHGAEFTVNAKH-A-DPAEAVQEFTDG--GAHGVLVTAVHPQAFGQ
AVGMARKGGTIVFNGLPP------GDFPAPIFEIVFKALTIRGSLVGTRQDLAEALDFYA
RGLIKPTVS-ECSLDDVNAVFEELRHGKVDG-RMSIR-Y---------------
>tr|B2GK88|B2GK88_KOCRD Alcohol dehydrogenase OS=Kocuria rhizophila (strain ATCC 9341 / DSM 348 / NBRC 12708 / DC2201) GN=adh PE=4 SV=1
------------------------------------MNAAEVEAFGED-LV-VGEHEIPE
PGPHQALVKLIASGVCHTDLHAAGGDWPVKPK-------LPLIPGHEGVGIVEKLGPDV-
TE-LEVGQMVGNAWLWSACGNCDHCRTGWETLCEQQ-VNGGYGIGGSFGEYMLVDARYAA
VIPEGADPYEIAPVLCAGVTVYKGLKQTEVKPGQWVVISGIGGLGHVAVQYAV-AMGMRV
VAVDVADDKLALATEHGAEITVNAFA-E-DPAEVIQEKI-G--GSHGVLVTAVHPQAFGQ
AIGMTRRGGTIVFNGLPP------GDFPAPIFDIVLKGLTIRGSIVGTRQDMIEALEFYA
AGKIHPTFS-KRPLEDINAIFDEMEHGKIDG-RVVIE-Y---------------
>tr|B2IH10|B2IH10_BEII9 Alcohol dehydrogenase GroES domain protein OS=Beijerinckia indica subsp. indica (strain ATCC 9039 / DSM 1715 / NCIB 8712) GN=Bind_0774 PE=4 SV=1
--------------------------------MATKMKAALVHAFGKP-LS-IEEIDIPS
IGPDQILVKLTACGVCHTDLHAASGDWPVKPK-------LPFIPGHEGVGQIAAVGQSV-
TW-VKEGDIVGVPWLYSACGHCDHCLAGWETLCEHQ-QETGYSVNGCFAEYVVADPNYVA
HLPQGLDPIKVAPVLCAGLTVYKGLKMTDTKPGNWVAISGVGGLGQMAVQYGI-AMGLNV
IAIDIDEEKLATAKKLGAALTINALH-Q-DPGEEIHKAV-G--GVHGALITAVSPKAFSQ
AMKVTRRGGTIVLNGLPP------GEFPISIFDMVMDGTTVRGSIVGTRLDMVEALDFFK
QGKISTVVA-TDRLDNINAIFDRLQHGKVNG-RIVID-YRS-------------
>tr|B2JVF7|B2JVF7_BURP8 Alcohol dehydrogenase GroES domain protein OS=Burkholderia phymatum (strain DSM 17167 / STM815) GN=Bphy_5870 PE=4 SV=1
--------------------------------MSRHMKAAVVREFGSP-LS-IEEVAIPE
VGPGQILVNIKASGVCHTDLHAADGDWPVKPT-------LPFIPGHEGVGYVAAVGSGV-
KR-VKEGDRVGVPWLYTACGQCEHCLSGWETLCHEQ-KNTGYSVNGGYAEYVLADPNYVG
HLPANVAFDEIAPILCAGVTVYKGIRVTDTRPGQWLAISGIGGLGHVAVQYAI-AMGLHV
VAVDISDTKLELARKLGATLAVNANT-T-DPAAFIQKEI-G--GAHGVLVTAVSRTAFAQ
ALGMVRRGGTISLNGLPP------GDFPLPIFSTVLNGITVRGSIVGTRRDLQESLDFAA
QGSVRAHVH-RDRLENINAVFGALREGTVDG-RIVME-LD--------------
>tr|B2VBD4|B2VBD4_ERWT9 Alcohol dehydrogenase OS=Erwinia tasmaniensis (strain DSM 17950 / Et1/99) GN=adhP PE=4 SV=1
------------------------------------MKAAVVTHDHQ--VD-VVEKTLRA
LQHGEALLTMECCGVCHTDLHVKNGDFGDKTG---------VILGHEGIGVVKSVGPGV-
TS-LKPGDRASVAWFFKGCGHCEYCNSGNETLCREV-VNAGYTADGGMAEECIVAADYAV
KVPDGLDSAVASSITCAGVTTYKAVKISGITPGKWLVVYGLGGLGNLALQYAKNVFNARV
IAVDVSDAQLKFAEEMGADMVINSRN-E-DAAKLIQQRT-G--GAHAAVVTAVAKAAFNS
AVDAMRAGGRIVAVGLPS------ESMSLNIPRLVLDGIQVVGSLVGTREDLAEAFQFAA
EGKVVPKVT-RRPLQDINAIFHEMESGKIVG-RMVID-FNRTH-----------
>tr|B3PN89|B3PN89_MYCA5 Zn-dependent alcohol dehydrogenase OS=Mycoplasma arthritidis (strain 158L3-1) GN=adhA PE=4 SV=1
---------------------------------MAKMKAFVVES-PKN-WQ-IKEVNIPS
PKYKEVLIKMETSGICHTDLHVANDDWLLKAK-------FPIIPGHEGIGIIVELGEGC-
NR-FKVGDRVALAWLHDSCGHCEFCLQGKETLCPNQ-NMSAYTKDGSFAEYAIGHEDYIA
AIPNNFDIVQGAPIVCAGVTTYKAVKKANQKAGNWITVIGVGGLGHLAIQYAK-AMGYRV
IGIDINDEKCDLAIKSGAEAAFNSLK-S-NVIDEVIKLTNG--GSHAVINTSVATKAAEL
GLSILRRGGRQVLVGLPSKNASGKDNFEVSIFWSVLYEKEIVGSIVGTRLDLQEAIEFAS
LGKVKTEITRVVKLEDVPEIFKKLESGDFIG-RAVID-FRTKK-----------
>tr|B4SR32|B4SR32_STRM5 Alcohol dehydrogenase GroES domain protein OS=Stenotrophomonas maltophilia (strain R551-3) GN=Smal_0028 PE=4 SV=1
--------------------------------MNSTMKAAVVREFGKP-LV-IEEVSVPR
PGAGEVLVKIEACGVCHTDLHAAEGDWPVKPN-------PPFIPGHEGVGHIVAVGGGV-
GH-VKEGDRVGIPWLYSACGHCEHCLGGWETLCETQ-RNTGYSVNGGFAEYALADANYVG
LLPKEVGFVEIAPVLCAGVTVYKGLKVTDTKPGDWVVISGIGGLGHMAVQYAR-AMGLNV
AAVDVDDSKLALARQLGAQITVNART-T-DPAAFLKKEI-G--GAHGALVTAVSPKAFEQ
ALGMVRRGGTVSLNGLPP------GNFPLDIFGMVLNGITVRGSIVGTRLDLQESLQFAA
EGKVAATVS-TDRLENINDVFARMHAGTIEG-RVVLD-FA-----A--------
>tr|Q03RM0|Q03RM0_LACBA Zn-dependent alcohol dehydrogenase OS=Lactobacillus brevis (strain ATCC 367 / JCM 1170) GN=LVIS_1019 PE=3 SV=1
------------------------------------MKAAVIRDSVDGYVD-IKDVTLRP
ITHGEALVKMEYCGLCHTDLHVAAGDFGKQPG---------RIIGHEGVGKVIQVADDV-
DN-LKIGDRVSVAWFFKGCGHCEYCLTGRETLCRNV-QNSGFTVDGAMAEECIVDANYAV
KVPEGLDPIEATSLTCAGVTMYKALKVGETKPGQWVEVVGAGGLGNLAIQYAHNVFGAHV
VAVDGNPDKLAAAKANGAEVLINRHD-G-NVAEQIQEKV-G--GVDNAQVTAVNKDAFTQ
SVNALKPDGKLVAVALPQ------GDMELNIAKTVLDGISVRGSLVGTRQDLAETFQFGA
EGKVHPIVK-TRRLDEVNDIIDEMKNNQIVG-RMVVD-FTK-------------
>tr|Q03TQ2|Q03TQ2_LACBA Zn-dependent alcohol dehydrogenase OS=Lactobacillus brevis (strain ATCC 367 / JCM 1170) GN=LVIS_0254 PE=3 SV=1
------------------------------------MKAAVVRDSLDGYVD-IKEVPVRK
IKANEALVDVEYCGLCHTDLHVAQGDFGNTAG---------RVIGHEGVGRVKEIGSDV-
TS-LKVGDRVSIAWFFAGCGHCEYCLTGRETLCRNV-ENAGFNVDGAMAEQVIVKADYAV
KVPDDLDPVQASSITCAGVTTYKALKVANLHPGEWVTIYGCGGLGNLAIQWAKNVFKAHV
IAIDINDDKLASAKKVGADLTFNSKT-E-DSGAWVQDKI-G--GAHAAVVTAVSQIAFDQ
AIGSVRAGARVVAVGLPK------GAMEVSIVKVVLDGIEIAGSLVGTRQDLAEAFQLCA
EGDVTPIVA-TRKLEEVNDIIDEMKAGKIEG-RMVVK-F---------------
>tr|Q03UY0|Q03UY0_LEUMM Zn-dependent alcohol dehydrogenase OS=Leuconostoc mesenteroides subsp. mesenteroides (strain ATCC 8293 / NCDO 523) GN=LEUM_1919 PE=3 SV=1
------------------------------------MKAAVVRNVNDGYVDLIEDWQPRA
LAFGDALVDVEYVGLCHTDLHCANGDFGDPNKIGERNGNFGRVIGHEGVGRVSKLGEGA-
SDYLKVGDRVSIAWFYDACGVCDYCVSGNETFCRKV-RNSGYTIDGAMSQQVVVNAKYAV
KVPEGLDPVEATSITCAGVTMYKALKVGETKPGEWVSVHGAGGLGNLAVQYAHSVFGAHV
AVIDGNDDKLAAAKANGAEVLVNRKK-E-DVVAKVNELT-G--GVHNAQVTAVNDAAFSQ
AVNVLRPMGKLVAVALPQ------GDMALNIAKTVLDGIEVRGSLVGTRADLKEAFQFGA
EGKVKPIVE-TVAFQDMNEIIDEMKAGSITG-RKVID-FTTL------------
>tr|Q04GE6|Q04GE6_OENOB Zn-dependent alcohol dehydrogenase OS=Oenococcus oeni (strain BAA-331 / PSU-1) GN=OEOE_0527 PE=3 SV=1
--------MLNYRDLMVFLFATKEGIKIFKESRELKMKAAVVREKNDGFVDLIDDWKPRE
LGFGDALVDVEYCGLCHTDLHCASGDFGDPNTLGERNGDFRRVAGHEGVGIVSKLGEGA-
DQYLKVGDRVSIAWFYDACGVCDYCVSGNETFCRKV-RNSGYTVDGAMAQQVVVDAKYAV
KVPEGLDPAQASSITCAGVTMYKSLKVGETKPGQWVSVHGAGGLGNLAVQYAHNVFGAHV
VAIDGNPDKLEAAKEGGAEVLINRKQPGIDVAAEVQKDT-G--GVHNAQVTAVNDAAFKQ
AVDSLRPMGKLVAVALPQ------GDMELNIVKTVLDGIEVRGSLVGTRADLKEAFQFGA
EGKVTPIVE-KVDLNDINDVIEEMKEGTITG-RKVFD-FTHM------------
>tr|Q13HL2|Q13HL2_BURXL Putative Zinc-containing alcohol dehydrogenase OS=Burkholderia xenovorans (strain LB400) GN=Bxeno_C0499 PE=3 SV=1
--------------------------------MKTHMQAAVVEQFGKP-LV-LKELAIPT
PGPGQVLVKTEACGVCHTDLHATNGDWPLKPG-------LPFTPGHEGIGIVAALGAGV-
TA-VKEGDRIGVPWLYSACGHCEYCLAAREPVCAEA-QFGGYTKNGGFAEYIVADPNYVA
HIPAGLAAREAAPLICAGITSYKGIKETQARPGEWVVISGVGGLGHLGIQYAK-AMGLQV
CAVDIDDGKLAHAKRLGADAVVNAND-G-DPIAAVIRATGG--GAHGVLITAPSLGAFKQ
GVGMTRKCGTCVLVGLPP------GEFPTPLFDVVANCITIRGSFVGNRRDMAEALAFAA
DGKVRADIE-LQPLSAINNVFQRLGHGDVPS-RVVLE-FASH------------
>tr|Q1LPE7|Q1LPE7_RALME Alcohol dehydrogenase GroES-like protein OS=Ralstonia metallidurans (strain CH34 / ATCC 43123 / DSM 2839) GN=Rmet_1093 PE=3 SV=1
--------------------------------MPAMMKAAVVRAFGAP-LT-IDEVPVPQ
PGPGQIQVKIEASGVCHTDLHAAQGDWPVKPS-------LPFIPGHEGVGFVSAVGANV-
KR-VKEGDRVGVPWLYSACGYCEHCLQGWETLCEKQ-QNTGYSVNGGYGEFVVADPNYVG
LLPKNVDFIEIAPILCAGVTVYKGLKVTDTRPGQWVVISGIGGLGHVAVQYAR-AMGLRV
AAVDIDDAKLAFARKLGAEVAINART-T-DPAAFLQKEI-G--GAHGVLVTAVSPQAFSQ
AIGMVRRGGTISLNGLPP------GDFPTPIFDVVLKAITIRGSIVGTRSDLQEALEFAA
SGVVKATVS-TEKLDSINSIFDRMKAGQIEG-RIVLD-FS-----R--------
>tr|Q1M8J4|Q1M8J4_RHIL3 Putative alcohol dehydrogenase OS=Rhizobium leguminosarum bv. viciae (strain 3841) GN=adhA PE=3 SV=1
-------------------------------MTNKLMKAAVVREFGKP-LA-IECVPVPV
PGPGEILVKVVACGVCHTDLHAADGDWPVKPT-------PPFIPGHEAAGIVAALGSGV-
TE-FKEGDAVGVAWLHDACLRCEYCETGWETLCEHQ-HNTGYSCNGGFAEYVIASAAFAA
RLPQNVNFSEIAPILCAGVTTYKGLKETEARPGEWVAISGVGGLGHVAIQYAK-AMGLKV
VALDVAAAKLDLARQVGADLALNVLS-E-DTIEKVLKVTSG--GAHGVLVTAVSPPAFSQ
ALSMVRRKGTVSLVGLPP------GNFPMPIFDVVLKRITVRGSIVGTRRDLDEALAFAT
EGRVRAEIA-KAPLDDINDIFAGLKAGTIEG-RMVLD-IAGQASALATQGQSAA
>tr|Q1QTF1|Q1QTF1_CHRSD Alcohol dehydrogenase, zinc-binding OS=Chromohalobacter salexigens (strain DSM 3043 / ATCC BAA-138 / NCIMB 13768) GN=Csal_2912 PE=3 SV=1
--------------------------------MDKTMKAAVVRQFGEP-LV-IEEVATPR
PQQGEILVEVAASGVCHTDLHAAHGDWPVKPS-------PPFIPGHEGVGHIVAVGEGV-
KH-VKEGDRVGVPWLYSTCGHCEHCLGGWETLCESQ-QNTGYSVNGGFADYTLADANYVG
RLPDNVDFLEIAPVLCAGVTVYKGLKMTDARPGQWVVISGIGGLGHMAVQYAR-AMGFNV
AAVDIDDGKLALAERLGATVVVNASK-A-DPAETLKREI-G--GAHGALVTAVSPKAFDQ
AQRMLRRGGTLVLNGLPP------GDFPLPIFDTVLNGITVRGSIVGTRQDLQEALDFAG
QGKVEATIA-TEKLENINDVFQRMLDGKIEG-RIVLD-MT-----G--------
>tr|Q2J8T9|Q2J8T9_FRASC Alcohol dehydrogenase, zinc-binding OS=Frankia sp. (strain CcI3) GN=Francci3_2945 PE=3 SV=1
------------------------------------MKAAVVTDFRAP-LR-IEDRDVPV
PGPGQILVRMEASGLCHTDIHAAHGDWPVKPT-------PPFVPGHEGVGVVKAVGAGV-
TG-RAIGDRVAIPWLGHACGRCRYCVGGWETLCESQ-RNSGYSIDGAFAEYAVADADYTV
PVPGDVPSFDAAPLTCAGVTTYKAIKVAGVTPAETVAVFGIGGLGHLALQYAR-IAGGFT
VGVDVTEAKLELATELGADHVVNART-A-DPVEAIQRL--G--GADVAVALAASPRSFEQ
AFASLRRGGRLVCVALPAD-----GTMSIPIFDTVLKGITVKGSIVGTRNDLAEVFRLHA
AGRTRVIAS-GRKLDDVNACMDEVLDSRVPA-RLVFE-F---------------
>tr|Q32G20|Q32G20_SHIDS Alcohol dehydrogenase OS=Shigella dysenteriae serotype 1 (strain Sd197) GN=adhP PE=3 SV=1
--------------------------MQNIIRKGGTMKAAVVTKDHH--VD-VTDKTLRS
LKHDEALLKMECCGVCHTDLHVKNGDFGDKTS---------VILGHEGIGVVAEVGPGV-
TS-LKPGDRASVAWFYEGCGHCEYCNSGNETLCRSV-KNAGYSVDGGMAQECIVVADYAV
KVPDGLDSAAASSITCAGVTTYKAVKLSKIRPGQWIAIYGLGGLGNLALQYAKNVFNAKV
IAIDVNDEQLKLATEMGADLAINSRT-E-DAAKIVQEKT-G--GAHAAVVTAVAKAAFNS
AVDAVRAGGHVVAVGLPP------ESMSLDIPRLVLDGIEVVGSLVGTRQDLTEAFQFAA
EGKVVPKVA-LRPLADINTIFTEMEEGKIRG-RMVID-FRRSEAFAATASPGVA
>tr|Q3ICG9|Q3ICG9_PSEHT Alcohol dehydrogenase, propanol-preferring OS=Pseudoalteromonas haloplanktis (strain TAC 125) GN=adhP PE=3 SV=1
------------------------------------MKAAINNEFKGK-LQ-IIDMPIPE
VGINDVLVKIAACGVCHTDLHACHGDWPVAPK-------MPLVPGHEGVGVIEKVGSNI-
KH-LEVGDRVGVPWLYSACGHCEFCLDGRETLCLSQ-HNTGYSIDGSYAEYCLAHGDYVV
KIPEGLGFSEAAPLFCAGVTTYKALKVSGAKPGQWVAIVGVGGLGHLAVQYAK-AMGFNV
IAVDTGKEKLALAKELGADITLDFKE-V-VPSEAIFEQV-G--GAHAVVCTAVSKPGFEQ
AYKSVRRGGKCVLVGLPP------EDMPLPIFDTVLNGVSVVGSIVGTRKDLQECLEFAA
QGKVKAIIE-EKRLEDINEIFDDMLKGEING-RIVVT-I---------------
>tr|Q46UZ9|Q46UZ9_RALEJ Zinc-containing alcohol dehydrogenase superfamily OS=Ralstonia eutropha (strain JMP134) GN=Reut_B3677 PE=3 SV=1
--------------------------------MPAMMKAAVVRAFGAP-LT-IDEVPVPQ
PGPGQVQVKIEASGVCHTDLHAADGDWPVKPT-------LPFIPGHEGVGYVSAVGSGV-
SR-VKEGDRVGVPWLYSACGYCEHCLQGWETLCEKQ-QNTGYSVNGGYGEYVVADPNYVG
LLPDKVGFVEIAPILCAGVTVYKGLKVTDTRPGQWVVISGIGGLGHVAVQYAR-AMGLRV
AAVDIDDAKLNLARRLGAEVAVNARD-T-DPAAWLQKEI-G--GAHGVLVTAVSPKAFSQ
AIGMVRRGGTIALNGLPP------GDFGTPIFDVVLKGITIRGSIVGTRSDLQESLDFAA
HGDVKATVS-TAKLDDVNDVFGRLREGKVEG-RVVLD-FS-----R--------
>tr|Q47XF5|Q47XF5_COLP3 Alcohol dehydrogenase, zinc-containing OS=Colwellia psychrerythraea (strain 34H / ATCC BAA-681) GN=CPS_3853 PE=3 SV=1
------------------------------------MKAAVNHQFKGK-LE-IEQLDKPT
ISSHEVLVKIHACGVCHTDLHACHGDWPVKPK-------MPLVPGHEGVGEIVEVGDQV-
SH-CKLGDRVGIPWLYSACGHCDYCLTGDENLCLSQ-QNAGYSVDGSYAEYCKADGNYVV
KIPDGISYVDAAPLFCAGVTTYKALKVSTAKPGEWVAIFGIGGLGHLAVQYAV-AMGLNV
IAVDTGEAKLDLAKKLGASLCLDFKR-D-DVVAKVLAET-G--GVHASICTAVSKSGFEQ
SYKVIRRGGKCVLVGLPP------EDMPLPIFDTVLNGVSVVGSIVGTRKDLIECLDFAA
RGKVKAITI-EKSLEDINDIFEEMINGEITG-RVVMK-F---------------
>tr|Q5FU50|Q5FU50_GLUOX NAD-dependent alcohol dehydrogenase OS=Gluconobacter oxydans GN=GOX0313 PE=3 SV=1
--------------------------------MADTMLAAVVREFGKP-LS-IERLPIPD
IKPHQILVKVDTCGVCHTDLHAARGDWPSKPN-------PPFIPGHEGVGHIVAVGSQVG
DF-VKTGDVVGVPWLYSACGHCEHCLGGWETLCEKQ-DDTGYTVNGCFAEYVVADPNYVA
HLPSTIDPLQASPVLCAGLTVYKGLKMTEARPGQWVAVSGVGGLGQMAVQYAV-AMGMNV
VAVDIDDEKLATAKKLGASLTVNAKD-T-DPARFIQQQI-G--GAHGALVTAVGRTAFSQ
AMGYARRGGTIVLNGLPP------GDFPVSIFDMVMNGTTIRGSIVGTRLDMIEAMDFFA
RGKVKSVVT-PGKLENINTIFDDLQNGRLEG-RTVLD-FRS-------------
>tr|Q5L214|Q5L214_GEOKA Alcohol dehydrogenase OS=Geobacillus kaustophilus GN=GK0731 PE=3 SV=1
------------------------------------MKAAVVHKFKQK-LQ-IEEVEKPK
LGYGEVLVKIEACGVCHTDLHAAHGDWPVKPK-------LPLIPGHEGVGIVVEIGEGV-
KS-IQIGDRVGIPWLYSACGECEYCLSGQETLCPHQ-LNGGYSVDGSYAEYCKAPANYVA
RIPKNLDPVQVAPILCAGVTTYKALKVSNAKPGEWVAIYGIGGLGHIALQYAK-AMGLNV
VAVDISDEKAELAAKLGADITINGLQ-E-DPVAAIREKV-G--GVQAAISVAVTKKAFEQ
AYQSVRRGGCLVIVGLPH------DELPIPIFDTVLNGVTIKGSIVGTRKDMQEALDFAA
RGKVRPIVE-AVPLEKINEVFERMEKGQING-RVVLT-M---------------
>tr|Q5WLY6|Q5WLY6_BACSK Alcohol dehydrogenase OS=Bacillus clausii (strain KSM-K16) GN=adhA PE=3 SV=1
---------------------------MSKTSERRMMKAAVVNQFNQQ-LE-IKEVPVPT
VEYGEVLVKIKACGVCHTDLHAAHGDWPVKPK-------LPLIPGHEGVGIVEEIGEGV-
TS-IKVGDRVGIPWLYSACGECEYCLTGRETLCPDQ-LNAGYSVDGGYAEYCKAPANYIV
KIPENLDFAEVSPIFCAGVTTYKALKVADAKAGDWVAIYGIGGLGHVALQYAK-AMGYNV
VAVDIMEDKLELAKRLGADLTVNGLQ-V-DPVQEIKEKV-G--GVQAAISVAVTKKAFEQ
AYGSVKRGGTLVVVGLPN------DELPIPIFDTVLNGVTVKGSIVGTRKDLQESIEFAA
QGKVRTNIE-TQPLDKINEVFERMENGKING-RVVLT-IDETA-----------
>tr|Q6ACG5|Q6ACG5_LEIXX Alcohol dehydrogenase OS=Leifsonia xyli subsp. xyli GN=adh PE=3 SV=1
----------------------------MLIERKTPMRAAVVTSFTEP-IV-VEDVPLPT
PGPGQVLVRIETCGLCHTDIHAAHGDWPVRPS-------LPFIPGHEGVGRVTALGEGV-
TA-PAVGTRVALAWLGSACGSCRYCETGRENLCVSQ-QNTGYSIDGAYAEYAVADARFAV
PVPDSVSSMDAAPLTCAGVTAYVAVKTARVRPAERVVVFGVGGLGHLAVQYAR-LVGAEV
IAVDVTDEKLALATELGADHVVNART-S-DPVQEIHAL--G--GADAVIVLAVAPAVFDQ
AFRSLSRGGRLILVSLPAN-----GVMGIPVFETVLNGITVAGSIVGTREDLAEVFRLQA
LGRTRVIAQ-PRELEQAPEAMQEVLDGTVPA-RLVFD-LAHVGSH---------
>tr|Q6F7F7|Q6F7F7_ACIAD Alcohol dehydrogenase OS=Acinetobacter sp. (strain ADP1) GN=adhA PE=3 SV=1
--------------------------------MGSLMKAAVVTAFNQP-LE-IKDVEIPK
VTSGKVLVKMIATGVCHTDLHAMHGDWPIKPS-------LPFIPGHEGVGEVVEIGEGI-
TH-LKIGDTVGVPWLYSACGHCDHCYAGWETLCKQQ-QNSGYSVNGSFAEYCLADGEYVG
VIPEGVDLLEIAPILCAGVTVYKGLKMTEAKTGDWVAISGIGGLGHVAVQYAK-TMGFNV
VAIDVDDSKLELAKQLGADVGINALK-V-DVKEEVLKAT-GE-GCHGVLVTAVSPKAFEQ
AVSVVRRGGTMVLNGLPP------GKFDLSIFDMVLDGITVRGSIVGTRLDLKEALDIAA
RGKVKAHIS-VEPLENINDIFERMEQGKIDG-RIVID-LKL-------------
>tr|Q6NEZ5|Q6NEZ5_CORDI Alcohol dehydrogenase OS=Corynebacterium diphtheriae GN=adhA PE=4 SV=1
---------------------------MSATEFPSAFTAAVVDKFGSE-LN-IHDVDLPE
PGQHQALVKVLTSGICHTDLHAAEGDWPVKPK-------PPFVPGHEGVGEVVKLGPGE-
HS-VALGDMVGNVWLWSACGECEYCRTGWETMCEKA-EYGGYTVDGSFGQYMLVDTRYCA
RIPDGCDLLEVAPILCAGVTVYKGLKVTETRPGQFVVISGVGGLGHIAVQYAV-AMGMRV
IAVDIADDKLELAKKHGAEFVVNARE-E-DPTEAIVKYTKG--GAHGVLVTAVHPQAFGQ
AIGMARKNGTIVFNGLPP------GEFPAPIFDIVFKGLTIRGSLVGTRQDLEEALDFYA
RGMIKPTVT-ECKLDDVNSVFADMKQGKIDG-RMAIR-Y---------------
>tr|Q738U7|Q738U7_BACC1 Alcohol dehydrogenase, zinc-containing OS=Bacillus cereus (strain ATCC 10987) GN=BCE_2296 PE=3 SV=1
------------------------------------MKAVVVNKNSKANIE-IIEKELRP
LHSGEALVDVEYCGVCHTDLHVANHDFGNTDG---------RILGHEGIGIVTKIADDV-
TS-LKVGDRVSIAWMFQSCGRCEYCITGRETFCREV-KNAGYSVDGGMAEQCIVTADYAV
KVPEGLDPAQASSITCAGVTTYKAIKVSDIKPGQPIVIYGCGGLGNLAIQYAKNVFGAKV
IAVDINDDKLALAKEVGADMTINPISQG-PADKIVQEEF-G--GAYAAVVTAVSKVAFNS
AVDAVRACGKVVAVGLPV------ETMDLNIPRLVLDGIEVVGSLVGTRKDLEEAFMFGA
EGKVVPVVQ-TCSLDKVQHVFEEMEQGRIQG-RMVID-FKHNNCDCNSL-----
>tr|Q833V0|Q833V0_ENTFA Alcohol dehydrogenase, zinc-containing OS=Enterococcus faecalis GN=EF_1826 PE=3 SV=1
-----------------------------------MYKAIVAAKGKT--TK-IVEKESRP
LKDNEARLKMEVCGVCHTDLHVKNADFGDVSG---------CTLGHEGIGIVTEVGKDV-
TS-LKIGDRASVAWFYEGCGHCEYCTSGRETLCRSV-KNAGYTVDGAMAEECIVTDGYAV
KVPENLASEPASSITCAGVTTYKAIKESGIRPGQWLMISGLGGLGNLALQYAKHVFNAKV
VAVDVNDNQLAFAKEMGADLLINPVKDP-DFAAQLQKEI-G--GVHAAVVTAVAKSAFNG
AVDAVRAGGTVVAVGLPV------ETMDLSIPRLVLDGIHVVGSLVGTRQDLREAFQFGA
EGKVVPVCQ-TRQPEEINAIFEEMEQGKIRG-RMVID-FRS-------------
>tr|Q89IH9|Q89IH9_BRAJA Alcohol dehydrogenase OS=Bradyrhizobium japonicum GN=bll5655 PE=3 SV=1
---------------------------------MPTMKAAIVRQFGKP-LV-IEDVPVPQ
PGPGEVLVKVKACGVCHTDLHAASGDWPVKPV-------PPFIPGHEVAGIVAALGSGV-
KN-LKVGDAVGVAWLHDACMSCEYCETGWETLCEHQ-HNTGYSVNGGFAEYVIASAAFAA
KLPATIDFAGIAPILCAGVTTYKGLKETEAKPGEWVVISGVGGLGHVAIQYAK-AMGLKV
AAVDIADDKLELARETGADLAVNALA-A-DAVDKVLAVTGG--GAHGVLVTAVSTAAFAQ
ALKMVRRKGTVSLVGLPP------GEFPTPIFDVVLKRITVRGSIVGTRRDLDEAIAFAA
DGKVKAEVT-KVPLAEINDVFDRMKAGKIEG-RMVLD-FG--------------
>tr|Q8FUG7|Q8FUG7_COREF Putative alcohol dehydrogenase OS=Corynebacterium efficiens GN=CE0053 PE=4 SV=1
---------------------------------MTTFRAALVESFDAD-IA-VKDVERPT
PGPNQALVKLIASGICHTDLHAAKGDWPVLPE-------PPFIPGHEGIGEIVELGPGE-
HD-VAVGDIVGNAWLWSACANCEFCRTGRETFCPNA-QYGGYTQNGSFGEYMLVDTRFAP
RIPDGVDYLEAAPILCAGVTVYKALKVSNIRPGQFMVISGIGGLGHIAVQYAK-AMGMRP
IAVDIADSKLELAKSLGAEFTVNARD-V-DPAEAVREFTNG--GAHGVLVTAVHEKAFGQ
ALGMARTNGTIVFNGLPP------GEFPVSVFDVVFRGLTITGSLVGTRQDMEEALDFYA
RGLIKPKVA-ECGLDDVADVFEKLESGGIDG-RVAIR-Y---------------
>tr|Q8YEY1|Q8YEY1_BRUME ALCOHOL DEHYDROGENASE OS=Brucella melitensis GN=BMEI1746 PE=3 SV=1
MWQPAVSSPASLMLVSSHSPGTMQVRQRRSNSMAKTMKAAVVRAFGKP-LT-IDEVPIPQ
PGPGQIQVAIQASGVCHTDLHAAEGDWPVKPN-------PPFIPGHEGVGFVSAVGSGV-
KH-VKEGDRVGIPWLYTACG---HCLGGWETLCEEQ-LNTGYSVNGGFAEYVVADPNFVG
HLPKNIDFNEIAPVLCAGVTVYKGLKVTDTKPGDWVVISGIGGLGHMAVQYAR-AMGLNV
AAVDIDDRKLDLARRLGATVTVNAKTVA-DPAAYIRKETDG--GAQGVLVTAVSPKAFEQ
ALGMVARGGTVSLNGLPP------GDFPLSIFNMVLNGVTVRGSIVGTRLDLQESLDFAA
DGKVKATIQ-TGKLEDINAIFDDMRQGNIEG-RIVMD-LT-----Q--------
>tr|Q9RI47|Q9RI47_STRCO Putative alcohol dehydrogenase OS=Streptomyces coelicolor GN=SCO0199 PE=3 SV=1
------------------------------------MKAAVVREFGKP-LV-IEDRPDPE
PGPGQVLVAVEASGLCHTDIHAAHGDWPVKPT-------PPFVPGHEGVGLVEKLGDGV-
TH-LAVGQRVAVPWLGKACGRCEHCRSGWETLCEDQ-VNTGYGCDGGYAEKMLAWADFAQ
PVPEGVSALDAAPLTCAGVTTYKALKVAEVGPAQLVAVSGVGGLGHLAVQYAK-IAGARV
VAIDVTDDKLQLARELGADLVIDART-Q-DVGAELKRH--G--GAHAALALAVNPAAFQA
VNSGLRRGGKLVMVALPAH-----GTLQVPIFDTVLNGTSVIGSIVGTRQDLAEVFQLHA
EGRTKVIRE-TRPLAAVNDCIDEVLGGQVKA-RIVFD-LNAGG-----------
