# Supplementary material for: Subdivision of the MDR superfamily of medium-chain dehydrogenases/reductases through iterative hidden Markov model refinement
Source: BMC Bioinformatics. 2010 Oct 27;11:534. doi: 10.1186/1471-2105-11-534 (PMC2976758; doi:10.1186/1471-2105-11-534)
Supplement: Additional file 4 — MDR family alignment figures. Illustrations showing the mafft MSAs from Additional file 3: mdr-sequences. Red sequence identifiers denote sequences from UniProtKB/TrEMBL, while blue correspond to sequences from Swiss-Prot. The position cscores are shown in a bar plot under the MSA. Positions that contain gaps in over 90% of the sequences have been removed from the alignment in order to increase readability. [file 1471-2105-11-534-S4.ZIP › mdr/MDR017.mafft]

>tr|A0NJL7|A0NJL7_OENOE NADPH-quinone oxidoreductase, Zn-dependent OS=Oenococcus oeni ATCC BAA-1163 GN=OENOO_58047 PE=4 SV=1
-----------------------------------------------------MANNKIS
QTTKKLSQIFNSEKQPAIFFDKNVSTIE--ENNSLLDG-QTDVPV-LDPHDLLVEVQAVS
VNPVDTKLRQT-G-----VAS-KIKILGYDAFGIVKNTGKDVTRFHAGDRVYYAGTTQRP
GSNEKFQAVDERLVGRAPEKLNKSEIAAMPLTSITAYEILVDQLGLRFQN----------
--------HAADGKNMLVINGAGGVGSVLLQMAA--YLGI-NLSVTAHSSESIEWLKKYS
VDKIYDY----ENIDETLAD--------QK-FDYIVFLYD-PALYWDVAIKHIKPYGQLV
SIVGTNK-P-LNM-GPLKNIAVQFKWEYMFAKSDF-NHNILSQGQALDKIAILLDAGILK
TTLNKTFD-LINAENLRQAYKLVESGRMQGKVVLNGP-
>tr|A3I668|A3I668_9BACI Alginate lyase OS=Bacillus sp. B14905 GN=BB14905_18275 PE=4 SV=1
------------------------------------------------------------
--MKEKGAILIMEKMKAVGLHQ-YLPVD--QPESLLDL-QIAKPS-VKDRDLLIKVKAVS
VNPVDYKVRTP-K--EK-FED-TPKILGWDVAGIVVESGPLCTLFKPGDEVYYAGDITRQ
GCNGEFHLVDERIVGHKPKSLNFAESAALPLTSITAYEAIFDRMKVSSLS----------
-------NE-NKNKTILIIGAAGGVGSIAIQLAK--WAGL-TVIGTASRQESRVWATDLG
ADYVINH---YEEFIPQLKII----GF-EA-VDYILCLNS-TQEYWANMAEAIAPQGTIC
SIVETDE-P-INL-TLLKNKSVTFVWEFMFTRSMYQTEDMNEQHKLLNRIAILVDSNILK
TTISEILY-PINADNLRKAHAILENGKTIGKIVLEGF-
>tr|A3KXJ5|A3KXJ5_PSEAE Putative uncharacterized protein OS=Pseudomonas aeruginosa C3719 GN=PACG_02478 PE=4 SV=1
------------------------------------------------------------
--------------MKAVGYYQ-SLPID--HPDALLDL-ELPEPT-PGPRDLLVEVRAIS
VNPVDTKVRQR-A--QP-EAG-QAKVLGWDAAGVVRAVGSEVSLFRPGDRVWYAGDITRP
GSNSELHRVDERIAGHLPKSLDFAQAAALPLTTITAWELLFERLQIAEGK----------
-------A--DQGQSLLVVGAAGGVGSILVQLAR-QLTGL-NVIGTASRAETQAWVRDLG
AHHVIDH---GKPLAEELKRI----GV-AE-VSHVASLTH-TDQHLEQIVAALRPQGRLA
LIDDP-A-S-LDI-GKLKQKSLSLHWEFMYTRSMFQTDDMIEQHRLLERVAGLIDEGVLK
TTVGEHFG-RIDAANLRRAHALLESGRAKGKIVLEGF-
>tr|A3UL19|A3UL19_VIBSP Zinc-containing alcohol dehydrogenase superfamily protein OS=Vibrio splendidus 12B01 GN=V12B01_16086 PE=4 SV=1
------------------------------------------------------------
--------MSVPSKMKAIGFTQ-SLAIT--EQDSLFEF-ETSLPE-LKNSDLLVKVSATS
INPADAKIRIR-SAKDK-TLE-QPKVLGYDAVGEVVGKGADVEGFEVGDRVYYAGDVTRM
GANAEYQTVDYRITAKAPKSLSDEAAAVMPLATLTAWEALFDRLRVRP------------
----------EEKKSILIIGGAGGVGSITIQLAK-QLTNL-NVIATASRPETEQWVRDMG
ADYVVNH----RNLVESVREQ----GI-QH-VDYIFNVAD-TKGHWDAMVELIAPQGMIS
SIVEFDG-G-IDL-SALQGKSAGFVWELMFTRSLFNTEDIQKQQDILFQAANLIDAGRIK
TTLTSTLN-GFSVDTFKDAHQRIESSASIGKTAIKY--
>tr|A3V806|A3V806_9RHOB Zinc-containing alcohol dehydrogenase superfamily OS=Loktanella vestfoldensis SKA53 GN=SKA53_06867 PE=4 SV=1
------------------------------------------------------------
--------------MKAVALTR-YLPVS--DPACFVDV-DLPQSV-PTGRDILVAVKAVS
VNPVDTKVRKS-KGADV-VEN-PPRVLGYDAAGVVAAVGPDVKLFAVGDEVYYSGDITRS
GSNAEFQLVDERIVGRKPATLGFAQAAALPLTTITAYESFFDRLGIDRDG----------
-------A--DAGQSILIIGAGGGVGSIGIQLAK--AAGL-VVIATASRPETAAWVTALG
ADHVIDH---RADMVAQVRAL----GL-HH-VDHIAVFND-M-RHWEAAVELIRPQGGIV
SIDNTDV-P-LPM-AAMKTKAASLHWEFMFARAMFQTPDMIAQHHLLTYVADEIDAGRLR
TTLDTVLR-PINAENLRKAHAMIETGTAKGKIVLEQS-
>tr|A3XP27|A3XP27_9FLAO Zinc-containing alcohol dehydrogenase superfamily protein OS=Leeuwenhoekiella blandensis MED217 GN=MED217_09140 PE=4 SV=1
------------------------------------------------------------
--------------MKAIGFKQ-SLPIT--KEDSFIAF-ETEVPK-PEGRDLLVKVQANS
VNPVDYKIRQN-AVKDQ-VLD-TPKIIGWDAVGIVEAVGAEVALFNVGDAVFYAGDLTRS
GSNAEYQLVDERIVGRKPKNLSIAEAAAIPLTGLTAYETLFDRFKYNPAT----------
----------DKGKSLLILAGAGGVGSIAIQLAK-KLTDL-TVIATASREETQDWCKQMG
ADYVVDH----YELKDQLAAE----GF-EQ-VDFIFDCVD-LKSYWETAAELIKPQGHIV
SITGSSE-P-LNL-NLLKNKSVTFSWELMYTRSMHQTEDMQRQHDILNHLAQLLEDGTLQ
TTLTTTFE-GFSVENLKEAHKLQESGKSIGKNVIVF--
>tr|A4BQ34|A4BQ34_9GAMM Zinc-containing alcohol dehydrogenase superfamily protein OS=Nitrococcus mobilis Nb-231 GN=NB231_04750 PE=4 SV=1
------------------------------------------------------------
--------------MKAVALTH-YLPVD--NPKAFLDV-DLPKPA-ASGRDLLVSVKAVS
VNPIDTKVRRP-K--DK-VEE-VPRVLGWDASGIVEAVGPDATLFKPGDEVYYAGDITRS
GSDAEFQLVDERIVGFKPKSLGFAEAAALPLTTLTAYEAFFDRLGIDRAG----------
-------A--DKGQSVLIIGAGGGVGSIAIQLAK--AAEL-VVIATASRPETTSWVKELG
ADHVVNH---REPMVEQVRAL----GF-QH-VDHIAIFND-M-RHWETAVELIRPQGGIV
SIDDTDR-P-MPM-EGMKMKAASLHWEFMFARAMHQTPDMIEQHKLLTWVAEEVDAGRIR
TTVNKVFT-PINAVNMREAHRLIETGAAKGKIVLEGW-
>tr|A4ES30|A4ES30_9RHOB Zinc-containing alcohol dehydrogenase superfamily protein OS=Roseobacter sp. SK209-2-6 GN=RSK20926_20147 PE=4 SV=1
------------------------------------------------------------
--------------MKAVGFTR-SHPID--HPASLQEY-QVPKPE-PLENDLIVRIDAVS
VNPADAKIRNR-SAQNQ-ERE-TPRILGYDAVGTIEALGSAVTGFALGDRVFYAGDVARD
GSNAEYQAVDARIAAKAPQALTNAEAATLPLVCLTAYEALFDRMNLRK------------
----------RQTGTLLIIGGAGGVGSIMIQLAK-ALTNM-TVIATASRPETHNWVQRMG
ADHVADH----RDLVSSVRDL----GF-EN-VDYIFNAAD-TKGHWDAMADLIAPQGTIG
AIVEFDG-G-VEL-SKLQGKSVTFVWELMFTRSLFGTPDLKRQSEILSEIARLVDAGKLR
PTLNHELK-GLNVKTLKEAHKMIETGTTIGKIAVNFD-
>tr|A6C149|A6C149_9PLAN Zinc-containing alcohol dehydrogenase superfamily protein OS=Planctomyces maris DSM 8797 GN=PM8797T_05705 PE=4 SV=1
------------------------------------------------------------
--------------MKAVGLTR-YLPID--DPESLMDV-ELEKPQ-PGGRDLLVAVKAIA
VNPVDTKVRAP-K--DK-IEP-EPKVLGWDAAGIVEAVGPEVELFQPGDEVFYAGDITRP
GCNSEFQLIDERIVGAKPQSLDFAKAAAIPLTSITAYEAFFERLELDVDG----------
-------A--NSGETLLIIGGAGGVGSIGIQLAK--LAGL-TVIATASRPESTEWVKQLG
ADHVVNH---YEPLRPQIEAL----GM-KY-LDSIALFNN-TDQHWEGVVDLIRPQGRIV
SIVENKE-P-LAQ-SMMKTKSATFVWEFMYTRSMFETPDMIEQHHLLNRVAEWIDAGKIS
CTANQVLS-PINAANLREAHKTLEAGRTIGKIVLEGW-
>tr|A6CZJ0|A6CZJ0_9VIBR Alcohol dehydrogenase, zinc-binding protein OS=Vibrio shilonii AK1 GN=VSAK1_06000 PE=4 SV=1
------------------------------------------------------------
----------MTTMMKAIGFSE-SKTID--EENSLYEF-EMAMPE-IGEFDLLVKVAAIS
VNPADAKIRVR-SAVNK-TLE-SPRVLGFDAVGEVVSVGSKVTDFTEGERVYYAGDVTRP
GTNAQYHAVDSRIVARAPKGLTDAEAAVVPLTALTGWEALFDRLRVDP------------
----------SERKTLLIIGGAGGVGSITTQIAK-QLTNL-TVIATASRPETEAWVKEMG
ADYVANH----RNLVESVHDL----GF-ET-VDYIFNVAD-TVGHWDAMAELIAPQGMIG
SIVEFDS-G-IDL-SKLQGKSVGFVWELMFTRSIYKTQDMYKQGDILKQVANLIDSGRIQ
STLTKEIN-GFNAESLKQGHRLMESGAMIGKLAINFD-
>tr|A8CWM5|A8CWM5_9CHLR Alcohol dehydrogenase, zinc-binding domain protein OS=Dehalococcoides sp. VS GN=DeVSDRAFT_0324 PE=4 SV=1
------------------------------------------------------------
-----------------------------------------------------MRVEAVS
VNPVDTKVRSP-K--PQ-VEA-QPRVLGYDAAGTVEAVGENVTRFKVGDKVYYSGDITRP
GSNSELQLVDERIVGAAPKSLSAAEAAALPLTAITAWELLFQRMPFDSEN----------
-------G--GRGKTLLVIAGAGGVGSIAIQIAK-R-AGF-SVIATASRAETVAWCRKMG
ADHVVDH---RQPLTPQLQAL----GI-EQ-VDAAINLAD-TARYWDELGELLAPQGSVG
LIVEPAG-A-LKIGDPYKLKCIGIHWEMMFARPKFRTPDMIEQGRILDRVAQLIDAGELQ
GTHTETLG-RIDAATLREAHRRLESGATIGKLVLAGW-
>tr|A9ETN0|A9ETN0_9RHOB Zinc-containing alcohol dehydrogenase superfamily protein OS=Phaeobacter gallaeciensis 2.10 GN=RG210_05392 PE=4 SV=1
------------------------------------------------------------
--------------MKAVGFTH-YLPIE--IESAFLDL-DIEKPQ-PEGRDVLVSIKAVA
VNPVDVKVRAP-K--DK-VEE-TPRIIGYDASGVVEAVGPDVTLFMPGDEVYYAGDITRS
GTNAEFHLVDERIVGRKPASLSHAEAAALPLTTITAYEAFFDRLGIDRDG----------
-------A--DAGQSILIIGAGGGVGSIGIQLAK--QAGL-MVIATASRSETSDWVKSLG
ADHVINH---REDIVAQVHAS----GI-KH-VDHIAIFND-M-RHWNTAVELIRPQGGIV
SIDDTDL-P-MPM-SGMKTKAASFHWEFMFARSMHQTPDMIEQHHLLCYVTDQ-------
------------------------------------N-
>tr|B1FYZ4|B1FYZ4_9BURK Zinc-binding alcohol dehydrogenase family protein OS=Burkholderia graminis C4D1M GN=BgramDRAFT_2340 PE=4 SV=1
------------------------------------------------------------
--------------MKAVGLYR-YLPID--HEEALIDV-EIAQPQ-ATGRDLLVKVEAIS
VNPVDTKVRAP-K--DT-VEK-EPRVLGWDAAGTVVAVGPEATLFKVGDPVFYAGSITRP
GANSEFHLVDERIVGRKPASLDFTHAAALPLTAITAWEALFDRLGVSPQG----------
-------A--HEGRTVLIFGGAGGVGSIGIQLAK-QLGKL-KVIATASRPESAKWASELG
ADHIVDH---FGDMPAQLKKL----GI-EQ-VDYVLLFND-TDANFPAAAELVKPQGGIC
TIVENSK-P-VPV-ELLKAKSAAFHWEFMFTRSMFGTPDMIEQHKLLTEVARLVDAGTLR
TTVGQHLG-AINAANLRRAHRLLEEGRVIGKLVLSGF-
>tr|B4AP05|B4AP05_BACPU NADPH:quinone reductase OS=Bacillus pumilus ATCC 7061 GN=BAT_3302 PE=4 SV=1
------------------------------------------------------------
--------------MKAVGLLE-YLPIE--HEQSLMDQ-EVEKPK-ATGRDLLVKVEAVS
VNPVDTKVRSP-K--DQ-KEE-KLKILGYDASGTVVEVGEACTVFQPGDHVYYAGDITRQ
GSNSEYQLVDERIVAKKPVNLSFAEAAAMPLTTITAYEALFDRMHMKRN-----------
----------AEGATLLIIGGAGGVGSIAIQLAK--LANA-TVIATASRPETKEWCLSLG
ADHIIDH---HEPLLAQLHEK----GI-GE-VDFILCLND-TDGHFKGMAEAIKPQGTIC
TIVENQH-N-LDI-QLLKNKSAAFVWEFMFTRPMYKTADMIKQHELLTEAAELFEQGRLT
HTLTKVLS-PINAANLKQAHQTLEQGKMIGKFVLEGF-
>tr|B4X4I3|B4X4I3_9GAMM Zinc-binding alcohol dehydrogenase family protein OS=Alcanivorax sp. DG881 GN=ADG881_98 PE=4 SV=1
------------------------------------------------------------
--------------MKAIGFNQ-PRAIE--DVHALEDI-QLDLPS-PGPRDLLVAVQAVS
VNPIDTKLRQR----PL-EQP-GYRVLGFDAAGVVEAVGAEVENFKAGDRVWYAGAVQRQ
GSNAQHQCVDERLVARKPDSLGMQEAAALPLTALTAWEALEDQLGFQPGQ----------
----------CEGKNVLVIGGAGGVGSIAIQLAA-HHFGL-KVITTAGRETSANWCQSLG
AHHIVDY---RKPLLPQLEAI----GC-PQ-IDGIFITQN-LDDYWATACQAVAPFGGIC
AIVDARA-P-LDL-NPLKAKSARFSWEFMFTRAMFAT-DMQRQGDILTQLSALVDQGKIQ
STVSEGLG-TINAANLKEAHRRLESGQTIGKLVLAGW-
>tr|B5JLC2|B5JLC2_9BACT Zinc-binding alcohol dehydrogenase family protein OS=Verrucomicrobiae bacterium DG1235 GN=VDG1235_2620 PE=4 SV=1
------------------------------------------------------------
--------------MKAIQFQP-GLSIN--SPDVAREV-DLPLPE-ASGRDILVEIEAVA
LNPVDTKVRPG-------AEG-EPKVLGYDASGTVVAVGNETKILQVGDKVYYAGDITRP
GSNAQFQLVDERIAAVRPSSLDAGSSAALPLTSLTAWESLFDRLGIDPEG----------
-------A--DRGKSLLIIGGAGGVGSIGIQLAK--LAGL-TVIATASRPESEQWCRDLG
ADYVVNH---REELAPQLKEF----GY-ET-VDYIANYNN-TEAYWDVMGEVIAPQGGVV
LIVEQKG-N-LDVGGLYKLKSVSIAWELMFTRSMFKTADMVKQHEILKRVAELIDSGKIK
TTANGSLG-QITAENVVKAHLQIETGRSIGKLVLEGW-
>tr|B5QJA7|B5QJA7_LACRH NADPH:quinone reductase related Zn-dependent oxidoreductase OS=Lactobacillus rhamnosus HN001 GN=LRH_01972 PE=4 SV=1
------------------------------------------------------------
-----------MSQNIAIGFTE-GLPIT--AENSLQSF-VLPVPT-PQPNEVVVQVDGVS
VNPIDTKRRQA----AT-RQA-TPQVLGYDAVGTITQVGAQVAGYHVGDRVIYAGTTRKP
GSNQQYQAVDARLIARAPQQAPTADLAALPLVGLTAWELLFEKMGFIPEY----------
--------NANKGQQLLIINGAGGVGSMLSQLAR--WSGL-TVLATSS-PKNHPWLRDHH
VDVPLDY---HEDLIAQIHQA----GI-QT-VDGIALLYH-PEPYLATASQLIRAFGHIG
CIVGPQA-G-LDL-AVVKDKAASFDYEYMFAKTDFAY-HIASQGAILSKLLTLYQDGQIK
ASVTKEFT-GINVANLKAATQLVEEGHMVGKVVLTGP-
>tr|B5XMR5|B5XMR5_LACCA Putative oxidoreductase OS=Lactobacillus casei str. Zhang GN=LCAZH_p035 PE=4 SV=1
------------------------------------------------------------
--------------MKAIGFTQ-HLNIN--DSRSLFEF-EESIPV-PKGHDLLVKVNAVS
VNPVDVGVRRG-G--HG-KLK-APKVIGWDACGIVKKVGNQVSLFNPGDRVYYAGSFKRP
GSNSEYQLVDERIVGHAPKSLSDDEAAAMPLTSLTAYEALFEQLSLSSNS----------
--------QSNKDKTILIINGAGGVGSVATQLAA--NAGL-TVIATASRPESINWVKSHG
AKYTVNH---RNNLVDEVREL----GY-KF-VDYILELKD-IDNHWKEMCELIKPEGAIA
SITENRR-P-INL-RLLTQKKAIFAWEWMYTKSYYHTNDMQTQHDILEKIASFLDNGQLK
CTLTHSLS-PLNATNLRKAHSLVESGHMVGKVVVSGW-
>tr|Q1ZWQ2|Q1ZWQ2_9VIBR Zinc-containing alcohol dehydrogenase superfamily protein OS=Vibrio angustum S14 GN=VAS14_10114 PE=4 SV=1
------------------------------------------------------------
--------MS-PITMKAIGFTQ-SLAIN--EQDSLFEF-ETNLPD-LKENDLLVKVSAAS
INPADAKIRIR-SAKDK-TLE-TPKVLGYDAVGEVIAKGGNVEGFEIGDRVYYAGDVTRM
GTNAEYQAIDYRITAHAPNSLSDESAAVMPLATLTGWEALFDRLRIRP------------
----------EEKKSILIIGGAGGVGSITIQLAK-QLTNL-TVIATASRPETELWVREMG
ADHVVNH----RNLVESVREQ----GI-KY-VDYILNVAD-TKGHWDAMVELIAPQGMIS
SIVEFDG-G-VDL-SALQGKSVGFIWEFMFTRSLFNTDDIQKQQDILCQTANLIDAGRIK
SILTSTLN-GFSVETLKEAHQRIESAASIGKTAIKY--
>tr|Q4EP34|Q4EP34_LISMO Alcohol dehydrogenase, zinc-dependent OS=Listeria monocytogenes str. 1/2a F6854 GN=LMOf6854_2634 PE=4 SV=1
---------------------------------------------------------MCI
ILRNSGKGNERCCQMKAVGLTK--------ASTDFVDI-EIDKPV-PENHDLLVKIKAIS
INPVDTKQREA-A--KL-SGE-EVRILGWDAVGEVVDTGSEVTLFQTGQDVYFAGDVTRP
GVYAEYTLIDERLVGLKPHNLNVEEAAAMPLTTITAWEALFDRLTITEN-----------
----------DKGKSILIINGAGGVGSIATQLAA-N-TGL-EVIATASRPETVEWTKSHG
ANYVINH---RENIPEQLEEL----GF-KKGVDFILCLHN-TSAHWDEMQEAIRPQGKIC
SIVELTE-P-VEM-TLLKDKSATFSYEFMFTRSKYDTADKIRQHEILTEAAHMLDKGNLT
TTLNQVLS-PVNAATIEEAHKIISSGKMIGKLVVKGF-
>tr|A0ALR0|A0ALR0_LISW6 Complete genome OS=Listeria welshimeri serovar 6b (strain ATCC 35897 / DSM 20650 / SLCC5334) GN=lwe2524 PE=4 SV=1
------------------------------------------------------------
--------------MKAVGLTK--------ESTSFVDL-EIAQPV-PENHDLLVQIKAIS
INPVDTKQREA-T--KL-KEE-EVKILGWDAVGEVVDTGSKVSLFKTGQEVYFAGDVTRP
GSYAEFTLIDERLVGLKPKKLSLEEAAAMPLTTITAWEALVERLGITED-----------
----------DNGKSILIINGAGGVGSIATQLAA-N-MGL-EVISTASRPETIEWTQKHG
ANYVINH---REDITKQLANL----GF-EKGVDFILCLHD-TNAHWDEMQKAIRPQGEIC
SIVELSE-P-VEM-SLLKDKSATFSYEFMFTRSKYDTEDKIKQHEILTEAARMLDIGALT
TTLNKVLS-PINAATIEEAHTIISSGKMIGKLVVKGF-
>tr|A0KNJ0|A0KNJ0_AERHH Zinc-containing alcohol dehydrogenase superfamily OS=Aeromonas hydrophila subsp. hydrophila (strain ATCC 7966 / NCIB 9240) GN=AHA_3352 PE=4 SV=1
------------------------------------------------------------
--------------MKAIALTH-YLPSD--HPHCFIEA-NLADPT-PGPRDLLVRVKATS
INPVDTKVRAP-K--AK-VES-SPRVLGWDAVGEVIAVGREVTLFKAGDRVWYAGDISRP
GSNSALQLVDERIAALAPTSLSDVEAAALPLTAITAWETLFERMRLTR------------
----------ESSGKLLIIGGAGGVGSIAIQLAR-QLTGM-EVIATASRPETRAWCLQMG
AHQVVSH---HQ-LQEELTAL----GI-TQ-VDAIFCTNA-TEQHWDAMASLISPFGHIC
TIAESSE-P-WDL-SLLKSKSVTFSQEFMFTRSLFQTPDMIEQHNLLGLVAALVDQGVVK
TTLSKVVA-ELTPATLAQAHAEVEAGRMVGKLVIDMS-
>tr|A0M1Q2|A0M1Q2_GRAFK Zinc-type alcohol dehydrogenase OS=Gramella forsetii (strain KT0803) GN=GFO_1574 PE=4 SV=1
------------------------------------------------------------
--------------MKAVGFKK-SLSIE--KENSFIDF-EIDKPK-PQKRDLLVKIKAIS
VNPVDYKVRQS-AAKDS-ELD-NPKIIGWDASGVVEAVGDDVEMFKVGDEVYYSGDLTRP
GCYSEFQLVDERIVGYKPDNLNWEEAAALPLTSLTAWESIFDRLRIKENE----------
----------GKAKTVLIIGGAGGVGSIAIQILK-QLTNF-KVIATASRDITKKWCEKMG
ADKIVDH---HN-LMDSMGDT-------RN-VDYILNFAD-TSGNWKAMTELIAPQGGIC
CIVNTTE-N-VDL-NLMKEKSVSFHWELMFTRSMFKTDDMIMQHEILNKVRKLIEANKIK
TTLNETFE-GLSAETLKKVHKLQESGKSVGKNVISF--
>tr|A0RGM5|A0RGM5_BACAH Probable zinc-binding dehydrogenase OS=Bacillus thuringiensis (strain Al Hakam) GN=BALH_3111 PE=4 SV=1
------------------------------------------------------------
---------MEGIQMKAIGLHE-YLPIE--EENSLIDI-EVERPV-ATGRDILVKINAIS
VNPVDTKVRSP-K--DK-KED-VAKILGWDASGVVVQTGESCTLFKEGDEVFYAGSITRQ
GTYSEYHLVDERIVGKKPKTLSDAESAALPLTAITAWEGLFERLGIDYNK----------
-------KDTNTFKNILIIGGAGGVGSIAIQLAK--WAGL-NVITTASRTETIHWVEKFG
ADYIINH---HQPLQDQILEF----GI-KD-VDYIFCLNN-TDQHWQAICELIKPQGKIC
SIVENER-P-LEM-GILKSKSATLVWEFMFTKAMYETGDMITQHELLNKVSELLDEGILK
TTLNETLT-PINAENVKKAHALLESGSTIGKIVLEKF-
>tr|A1JJA7|A1JJA7_YERE8 Putative oxidoreductase OS=Yersinia enterocolitica serotype O:8 / biotype 1B (strain 8081) GN=YE0581 PE=4 SV=1
------------------------------------------------------------
------------MSIKAIAVNP-----Q--QPADFIEI-ALDSLA-PGPFDLLVEVKAVS
INPVDTKVHGG-L--KKNGLQ-QPRILGWDAAGVVVSVGEKVTGFRAGDEVWYAGDITRP
GSNATQQLVDARIAAHKPRSFNWAQAAALPLTAITAWEALFEHLKIQQA-----------
----------SADQTLLIIGGAGGVGSLAIPLAA-LRSPV-KVIATASRPESAAWCIERG
ANLIVDY----RDLKAQLAKE----GI-NK-VDYILCLND-TDGHWSAISELIAPLGQIC
TIVENEK-P-LDQ-NQLKLKSAALHWEFMFTRSMFSTPDIAQQGEILKQVSQLVDEGKLQ
GTLSETLH-GLTVENLKAAHEQVAGGHMQGKIVIT-Y-
>tr|A1T0G0|A1T0G0_PSYIN Alcohol dehydrogenase GroES domain protein OS=Psychromonas ingrahamii (strain 37) GN=Ping_3542 PE=4 SV=1
------------------------------------------------------------
--------------MKAVAYQN-SQPIT--HPQALIDV-DLPKPV-ASGTDILVNVEAIS
VNPVDTKVRNN-V--TP-TDQ-QYKILGWDAVGTIVSIGEQVTLFKPGDKVWYAGAINRQ
GANCEYHLVDQRIVALAPKSLSCREAAAMPLTSITAWEILFDRFNLNS------------
----------ESKGTLLIIGAAGGVGSIMIQLAK-QLTNL-TVIATASRPETQSWVRELG
ADHVINH---RQDLEQELLSI----GL-DN-VNYIASLTH-TEDHFAEIATIIAPQGKLA
VIDDA-A-T-LDI-MPLKRKSVSVHWELMFTRSLFETEDMIEQHKLLTRVANMVDQGKLK
STVANDFG-TINAANLIKAHALLESEKSKGKIVLYGF-
>tr|A4SJL8|A4SJL8_AERS4 Zinc-containing alcohol dehydrogenase superfamily OS=Aeromonas salmonicida (strain A449) GN=ASA_0959 PE=4 SV=1
------------------------------------------------------------
--------------MKAIALTH-YLPSD--HPHCFIEA-NLPDPT-PGPRDLLVKVTATS
INPVDTKVRAP-K--AK-VEA-SPRVLGWDAVGEVVAVGSEVSLFKAGDRVWYAGDISRP
GSNSALQLVDERITALAPTSLTDLEAAALPLTAITAWETLFERIGLRR------------
----------ESTGKLLIIGGAGGVGSIAIQLAR-QLTNM-EVIATASRPESREWCLEMG
AHQVVSH---HK-LQAELTAL----GI-TQ-LDAIFCTNA-TEQHWDAMASLIRPFGHIC
TIAESSE-P-WDL-SLLKSKSATFGQEFMFTRSLFQTPDMIEQHKLLGQVASLIDQGVLK
STLTRTLS-ELTPVTLAQAHAEVEAGRMVGKLVIDMS-
>tr|A4VGP9|A4VGP9_PSEU5 Alcohol dehydrogenase, zinc-containing OS=Pseudomonas stutzeri (strain A1501) GN=PST_0444 PE=4 SV=1
------------------------------------------------------------
--------------MKAVAYFE-SLAID--DPRALQDV-ELPEPV-PGPRDLLVEVRAIS
VNPVDTKVRRN-T--QP-EGG-QPKVLGWDVAGVVVGVGSEVSLFKVGDEVFYAGSIARA
GGNSERHLVDERIVGRKPRSLSFAEAAALPLTAITAWELLFERLQLVEGQ----------
----------GAGQQLLIVGAAGGVGSIMLQLAR-QLTKV-SVIATASRPETQAWAREHG
AHHVIDH---SQPLHAELQRA----GF-AS-VSHVASLTQ-TDQHFDQLVEALTPQGRLA
LIDDPAQ-P-LDV-MKLKRKSLSLHWELMFTRSLFETPDMIEQHHLLQRVSQLVDLGVLR
TTLGEHFG-TINAANLRRAHALLESGKAKGKIVLEGF-
>tr|A4W6A7|A4W6A7_ENT38 Alcohol dehydrogenase, zinc-binding domain protein OS=Enterobacter sp. (strain 638) GN=Ent638_0550 PE=4 SV=1
------------------------------------------------------------
------------MPVKAIAVNP-----N--APSTFIEI-TQPMPQ-PGEHDLLVEVKAVS
INPVDTKVHAG-I--VKNGLQ-APRILGWDASGIVKAVGAGVTQFKPGDEVWYAGDITRP
GSNTSHQLIDARIVGHKPTRLDWASAAALPLTALTAWEGLFERLNIQDA-----------
----------GAGKTLLIIGGAGGVGSLAIPFAK-HNSNV-KVIATASREDSAQWCRDRG
ADLVVNY----RELQGGLAKH----DI-KF-VDYIFILND-TDGHWAAVSELIAPQGHIC
SIVENDR-P-LDQ-NALKSKSAALHWEFMYTRSMYQTADMARQGEILNEVAKLVDDGVVE
SSLSETLH-GLSVENITQAHRKVLDGHMRGKVVVT-F-
>tr|A5FEQ1|A5FEQ1_FLAJ1 Alcohol dehydrogenase, zinc-binding domain protein OS=Flavobacterium johnsoniae (strain ATCC 17061 / DSM 2064 / UW101) GN=Fjoh_3309 PE=4 SV=1
------------------------------------------------------------
--------------MKAIGFKT-SLSIE--EKDSFIEF-ETVKPT-PGPHDLLVKIDAIS
VNPVDFKIRQS-AAKDT-VLE-TPKIIGWDAVGIVQAVGEKVTLFDVGDLVYYAGDITKQ
GSNAEYQIIDERIVGNKPTSLTDAEAAAIPLTGLTAWEILFDRIRINPEK----------
----------DKGKSILIIGGAGGVGSIAIQLAK-KIAGL-TVIATASRPETIDRCKKQG
ADFVVDH----KNLIESVREA----GF-QN-VDFILDFVD-TNAYWDIMAELIKPQGHIA
SITGSAE-P-VVL-NKLKGKSVSFSWELMYTRSMFQTEDMIDQHHILNKIADLLDEGVLK
TTLKETYK-GLTAENLIKAHQLLESGKTIGKIAIKF--
>tr|A7IJ05|A7IJ05_XANP2 Alcohol dehydrogenase. zinc-binding type 1 OS=Xanthobacter autotrophicus (strain ATCC BAA-1158 / Py2) GN=Xaut_2758 PE=4 SV=1
------------------------------------------------------------
--------------MKAVGFYA-SLPIE--DAASLVDL-DIPAPE-LRPHDLLVRVRAVS
VNPVDVKVRAR-T--TP-AEG-TAHVLGYDAVGTVEAVGPQVTLFRPGDEVFYAGSIDRP
GTNSVLHAVDERIVGRKPTTLTDAEAAALPLTAITAWELLFDRLGLPYGV----------
-------K--TQGGAILIVNGAGGVGSILIQLAR-RLTGL-TVIATASRPETIQWCKDMG
AHHVIDH---RQPLDEGLKAI----GI-PQ-VQYVASLTA-TDQHLPAIANALAPQGALA
LIDDP-K-T-LDI-VPFKRKSLSVHWELMFTRPLFDTPDLIRQHQLLNEVSALVDAGLLR
TSLREELG-AITAANLRKAHALVESGRSIGKAVLVGF-
>tr|A7MIG1|A7MIG1_ENTS8 Putative uncharacterized protein OS=Enterobacter sakazakii (strain ATCC BAA-894) GN=ESA_03361 PE=4 SV=1
------------------------------------------------------------
------------MSVKAIAVNP-----N--APESFIEI-TQPMPQ-PGEYDLLVEVKAVS
INPVDTKVHAS-L--KKNGLQ-EPRVLGWDASGVVTAVGSKVSGFKPGDEVYYAGDITRA
GSNASHQLIDSRIVGHKPRTLSWAAAAAIPLTALTAWEGLFERLAIQDV-----------
----------GEDKTLLIIGGAGGVGSLAIPFAR-LHSKV-KIIATASREDSAQWCRDRG
ADLVVNY----HDLPGELAKH----GI-KF-VDYIFILND-TDGHWAAVSQLIAPQGHIC
SIVENEH-P-LDQ-DALKSKSAALHWEFMYTRSMYQTADMARQGEILNEVAKLVDAGEVE
SALSETFH-GLSVESISKAHEKVLEGHMRGKVVVE-F-
>tr|A8G9I5|A8G9I5_SERP5 Alcohol dehydrogenase. zinc-binding type 1 OS=Serratia proteamaculans (strain 568) GN=Spro_0669 PE=4 SV=1
------------------------------------------------------------
------------MSIKAIAVDP-----K--NPANFIAI-SPEKPT-PGQYDLLVEVKAVS
VNPVDTKVHAG-L--QKSGLQ-QPRILGWDASGIVVEVGSSVSGFKPGDEVWYAGDITRP
GSNTTHQLIDSRITAHKPQSLNWAEAAAMPLTALTAWEALFEHLKIQDA-----------
----------APGKTLLIIGGAGGVGSLAIPFAA-QRSQV-KVIATASRPESAAWCRERG
ADLVVDY----RDLKANLAQQ----GI-EN-VDYILCLND-TDGHWKAISDLIAPMGHIC
TIVENAQ-P-LDQ-NALKLKSAALHWELMFTRSMFTTPDIAQQGEILKQVAQMLDEGKLS
TTLSETLQ-GLTVDTLTAAHKKLLDGHMQGKLVIV-Y-
>tr|A9C222|A9C222_DELAS Zinc-binding alcohol dehydrogenase family protein OS=Delftia acidovorans (strain DSM 14801 / SPH-1) GN=Daci_3020 PE=4 SV=1
------------------------------------------------------------
--------------MKAVGYQK-PQAIS--QPESLIDI-TLPDPV-ATGRDLLVEVRAVS
VNPVDTKVRAS-G--AP-AEGQTHKVLGWDASGIVKAVGPEVTLFKPGDRVWYAGSIARP
GTNSELHLVDERIVGHAPKSLDFAQAAALPLTAITAWEMLFDRLGIAPGK----------
-------H--PSHKTLLIIGASGGVGSILTQLAT-RLTSL-TVIGTASRPETQAWVKELG
AHHVIDH---SQPIADELKRI----GF-PT-VDHIVSLTQ-TDLHFAQIVEAIAPQGKFG
LIDDP-A-S-LDI-TKLKRKSVSVHWELMFTRALFGTDDMIGQHRLLNEVAALVDAGLIR
TTLAERFG-SINADNLKRAHALIESGKARGKVVLENW-
>tr|A9GLL5|A9GLL5_SORC5 Alcohol dehydrogenase, zinc-containing OS=Sorangium cellulosum (strain So ce56) GN=sce0134 PE=4 SV=1
------------------------------------------------------------
--------------MHAVGVHR-YLPIE--HPESLLDL-QLPEPA-PRPRDLRVRVCAVA
VNPVDVKVRAP-K--PR-VES-PPRVLGWDAAGIVEAVGADVTVFRPGDKVYYAGSIARP
GSNAEVHLVDERLAAPMPRSLGFADAAALPLTSLTAWEGLFERLGVDPEG----------
-------R--DAGSTVLVLGGAGGVGSMVVQLAK-A-AGL-RVVATASREESRAWARSLG
ADVLVDH---RAPLRPQLEAA----GI-QH-VELIFDTQS-TEAWWDTMADLVAPRGRIV
GIVEAKE-P-LDL-GKLMSKSATFAWELMFTRSLYETADMAAQRAILTRVAAWVDEGRVR
TTRREHFG-QISAANLRAAHARIESGQAVGKLVLEGW-
>tr|A9HXI4|A9HXI4_BORPD Zn-dependent oxidoreductases-quinone reductase OS=Bordetella petrii (strain ATCC BAA-461 / DSM 12804 / CCUG 43448) GN=Bpet3440 PE=4 SV=1
------------------------------------------------------------
--------------MKAVALTR-YLPVS--DPDAFLDV-DLPKPV-PQGRDILVAVKAVA
VNPVDVKVRAP-K--DK-VEA-EPRVIGYDASGVVEAVGPQATLFKPGDEVYYAGDITRA
GTNQEFHLVDERIVGHKPRTLSHAEAAALPLTTITAYEAFFDRLRIDRDG----------
-------A--DRGRSILIVGGAGGVGSIGIQLAR--RAGL-TVIATASRPETIAWVKELG
ADHVVNH---RQDLAPQVRAA----GF-EY-VDYVAIFND-M-RHWEAAVDLVRPQGAIV
SIDNTDL-P-MPM-AGMKTKSASFHWEFMFARAMHQTPDMIEQHRLLSFVAGEIDAGRLR
TTLTEVLE-PINAANLREAHRRVETGAAKGKIVVQGF-
>tr|B0RU42|B0RU42_XANCB Putative oxidoreductase OS=Xanthomonas campestris pv. campestris (strain B100) GN=xcc-b100_3419 PE=4 SV=1
------------------------------------------------------------
--------------MKAVALTH-YLPID--DPASLLDM-DLPAPSAPAGYDLLVRVEAVS
VNPVDTKLRAP-K--AQ-TLA-APKVLGFDAAGVVEAVGPDVTAFAVGDEVYYAGDSGRQ
GSNAEYHLVDARIAGCKPTSLSFAQAAAMPLTTLTAWELLFQRMPFAFDG----------
-------AR-NRGKHLLIIGGAGGVGSIAIQLAR-H-AGF-TVIATASRPETVEWVRQMG
AQHVIDH---HQPLHPQLQAI----GL-DQ-VDAALNLAD-TDRYWAQLGEILAPQGHVG
LIVEPRG-P-LPIGDPYKSKCIGIHWELMFTRARYATDDMVEQHRILNRAASLIDAGELR
TTHTETLS-PICAQTLREAHRRLESGSTIGKLVVAGW-
>tr|B1YEN3|B1YEN3_EXIS2 Zinc-binding alcohol dehydrogenase family protein OS=Exiguobacterium sibiricum (strain DSM 17290 / JCM 13490 / 255-15) GN=Exig_2754 PE=4 SV=1
------------------------------------------------------------
-----------MQQMKAIGFHK-HLPIT--EADSLIDL-ELERPV-AKGHDVLVEIKAVS
VNPVDTKVRAK----GT-DEQ-EPKIIGYDAAGVVVEVGDHASLFSVGDEVYYAGAINRP
GSNSEFQLVDERIVAKKPERLTFSEAAALPLTALTAYEALTDRMHITFDA----------
--------KSNLEKTILIIGAAGGVGSIATQLAN-H-AGL-TVIGTASRPETIDWAKAHG
AHHTINH---HEDFREQLEQL----GY-SY-VDYVFCLNA-TDQHFDAMVDVITPQGTIC
SIVETDQ-A-LNL-SALQQKSATFAWEFMFTRSLFETPDMIRQHEILTRIATWLEEETLE
TTVTQTLI-GLNAENLKEAHRLVESGKTIGKIVVEQH-
>tr|B2JG91|B2JG91_BURP8 Zinc-binding alcohol dehydrogenase family protein OS=Burkholderia phymatum (strain DSM 17167 / STM815) GN=Bphy_0984 PE=4 SV=1
------------------------------------------------------------
--------------MKAVGLTH-YLPID--NPESLVDI-EIDKPQ-PVGHDILVKVEAIS
VNPVDYKVRAP-K--DT-VEK-TPRVLGWDASGVVEAVGPDVTLFKPGDPVFYAGSITRP
GANSEFHLVDERIVGRKPASLDFTHAAALPLTAITAWEALFDRLGVSPQG----------
-------A--DAGKTVLIIGGAGGVGSIGIQLAK-RLAKL-MVIATASRPESARWAKELG
ADHIVDH---FGDMPAQLKQI----GF-EE-VDYVLMFND-TDRHFPAAAAVIKPQGGIA
TIVENAK-P-VPV-ELLKAKSAAFHWEFMFTRSMFGTPDMIEQHKLLTEVSRLIDAGILR
TTVGEHLG-KINAENVRRAHKLLEEGRAIGKLVLTGF-
>tr|B2VH28|B2VH28_ERWT9 Zinc-containing alcohol dehydrogenase superfamily OS=Erwinia tasmaniensis (strain DSM 17950 / Et1/99) GN=ETA_06770 PE=4 SV=1
------------------------------------------------------------
------------MTHKAIAINP-----E--NPQQFIEI-QRPQPT-PGEYDLLVEVKAAS
VNPVDTKVHKG-A--QKNGLQ-QPRVLGWDASGIVLAKGSKVSGFNVGDEVFYAGDITRP
GSNTTHQLIDARITGHKPKTLDWAQAAAIPLTALTAWEGLFDRLHIDSE-----------
----------GEGKTLLIVGGAGGVGSLAIPFAK-LHSKV-KVIATASRPDSVQWCLDRG
ADLVINY----HDMPAELEKH----GL-KQ-VDYIFCLND-TDGHWQTMSQLIAPQGQIC
TIVENAG-P-LDM-EQLKLKSAALHFEFMYTRSMFTTPDIARQGEILDATARLLDEGKIT
TSLSKTLH-GLSVETLSEAHRLVLEGHMRGKVVMV-Y-
>tr|B3WC12|B3WC12_LACCB Alcohol dehydrogenase, zinc-binding domain protein OS=Lactobacillus casei (strain BL23) GN=LCABL_07900 PE=4 SV=1
------------------------------------------------------------
-----------MTQNLAIGFTE-GLPIT--APNSLQQF-TLPMPQ-PQSGEVIVAVAGVS
VNPVDTKRRQV----AG-KHQ-TPQIQGYDAVGTITQIGANVTSFKPGDRVIYAGTTHRP
GSNQQYQAVDARLLAAAPADAPDADLAALPLVGLTAWELLFEKMGFIPEF----------
--------NTNKGQHLLVINGAGGVGSMLCQLAR--WSGL-TVLATSS-PKNHPWLLDHG
VATPLDY---HQDLIAQVQHA----GL-QT-VDGIALLYQ-PEPYLAAASQLIRAFGHIG
CIVGPQT-G-LDL-AVVKDKAASFDYEYMFAKTDFDY-HVASQGAILSRLVSLYQDHQIK
ASVTKHFD-TISVDTLKTATALVEGGHEVGKVVLTGP-
>tr|B4SLJ4|B4SLJ4_STRM5 Zinc-binding alcohol dehydrogenase family protein OS=Stenotrophomonas maltophilia (strain R551-3) GN=Smal_0799 PE=4 SV=1
------------------------------------------------------------
--------------MKAVALSR-----E--SAPALHDI-HLPPPLPPGGRDLLIRVEAIS
VNPVDSKQRAA-T--DPATLD-APRVLGWDAAGVVEAIGDEASLFASGDEVYYAGDVTRP
GCNAQYQLVDERLVARKPTTLDFAEAAALPLTTLTAWELLFERMPLRLDD----------
-------RR-QSGQHLLVIGGAGGVGSMAIQLAR-H-AGF-EVIATASREASIDWCRRMG
AQHVIDH---RHPLLPQLQSL----GI-DA-VQVALNLAD-TDHYWDELGLLLAPQGHVG
LIVEPRG-P-LRIGDPYKAKCIGIHWEFMFARSRFATADRIEQHRILSRAASMIDAGQLR
GTLSETLG-TINAANLDIAHQRLASGRTLGKLALAGW-
>tr|Q0BF01|Q0BF01_BURCM Alcohol dehydrogenase, zinc-binding domain protein OS=Burkholderia ambifaria (strain ATCC BAA-244 / AMMD) GN=Bamb_1716 PE=4 SV=1
------------------------------------------------------------
-------------MMKAVGLTR-YLPID--DPQALLDV-ELPQPV-PGPRDLLVKVEAIS
VNPVDTKVRAP-K--AQ-IEE-VPRVLGWDAAGTVVAVGAEVTLFRPGDEVFYAGSITRA
GANSEFHTVDERIVARKPRTLDFAASAALPLTALTAWEALFDRLRVSPQG----------
-------A--DAGKSVLIIGGAGGVGSIAIQLAK-TLGKL-RVIATASRPASTEWVRSLG
ADDVVDH---FGDLPAQLHDI----GH-PE-VDYVLIFND-TDHHFPAAAEVIRPQGGIC
TIVENAK-P-VPV-ELLKAKSAAFHWEFMFTRAMFETPDMIEQHKILSEVARLVDGGTLR
TTVGEQLG-TINAANVRRAHQLLEGGRAIGKLVLSGF-
>tr|Q0K0J0|Q0K0J0_RALEH Alcohol dehydrogenase zinc-containing OS=Ralstonia eutropha (strain ATCC 17699 / H16 / DSM 428 / Stanier 337) GN=H16_B1699 PE=4 SV=1
------------------------------------------------------------
--------------MKAIGLTQ-YLPIS--DPRSLQDV-EIDMPS-PGGRDLLVKVEAVS
VNPVDTKVRAP-K--AQ-VEP-APRVLGWDAAGTVAAVGPEVTLFKVGDPVYYAGSITRS
GSNAEFHLVDERIVGHKPASLDFANAAALPLTAITAWEALFDRLGISPNG----------
-------D--HAGRPVLIIGGAGGVGSIGIQLAK-VLAGL-TVIATASRPESQEWCRRLG
ADHTVDH---RGDLPAQLKAL----GF-AE-VDYILCFND-IDGHFPAMAEVVAPQGKIC
TIVANTR-P-LPV-ELLKNKSATFVWEFMFTRAMYSTPDMVAQHRLLNEVTRLVDAGRLQ
TTLGENLG-RINAENLRRAHAMLEGGRTIGKLVLEGF-
>tr|Q11WA6|Q11WA6_CYTH3 NADPH:quinone reductase (Quinone oxidoreductase) OS=Cytophaga hutchinsonii (strain ATCC 33406 / NCIMB 9469) GN=qor PE=4 SV=1
------------------------------------------------------------
--------------MKAIGFKR-SLPIT--DTNSFILF-ETDKPV-ASGRNLLVKIQAIS
VNPVDFKVRQN-SAKEA-ELE-TPKIIGWDAVGIVEEIGNEVSLFKKGDTVFYAGELTKP
GTNAEYQLVDERIVGLAPESLSLAEAAALPLTALTAWEILFDRIRIQPDK----------
----------DKGKSILIIGGAGGVGSIAIQLAK-KVAGL-TVIATASRPETKQWCKDLG
ADHVVNH----ADLLTEMQSI----GF-KQ-VDFILDFVD-ANAYWDVMAELIKPQGHIA
SITGSAT-P-VAL-NKLKNKSVSFSWELMFTRAMFNTDDMIEQHEILTKVAALIDKKEIR
TTLKQVLK-GFTVENLKQAHVLLESGKTIGKVVIEF--
>tr|Q15SI8|Q15SI8_PSEA6 Alcohol dehydrogenase, zinc-binding OS=Pseudoalteromonas atlantica (strain T6c / BAA-1087) GN=Patl_2637 PE=4 SV=1
------------------------------------------------------------
--------MSVPKQMNAIGFTQ-SLPIE--EQNSLFKF-TMPIPT-LGENDMLVRVVATS
INPADAKNRAL-SAIDT-PHP-QPVILGYDAVGIVEALGKNASGFSVGDKVYYAGDVTRA
GSNSEYQAVDHRIVAHAPTSQSDAQAAVMPLVSLTAYEALFDRLRVSK------------
----------TQKKTLLIIGGAGGVGSIAIQLAK-QLTNL-TVIATASRPETEKWVRSMG
ADYVVNH----RNLLDSTRES----GF-QH-VDYIFNVAD-TQGHWDAMVELIAPQGMIS
SIVEVNS-K-VDI-SPLAAKSAGFVWELMFTRSMFNTSDIVRQQDILAEIAQLLDQGSIK
STLTQTFN-GFNVDTFKEAHSVIESGKSIGKTAVIY--
>tr|Q15V14|Q15V14_PSEA6 NADPH:quinone reductase OS=Pseudoalteromonas atlantica (strain T6c / BAA-1087) GN=Patl_1753 PE=4 SV=1
------------------------------------------------------------
--------------MKAIGYKK-PSEIA--TAESLQEY-TLDMPV-PSARDLLIEVKAVS
VNPVDTKLRGR-I--NP--SP-DAKVLGYDGVGIVKAVGENVTLFNVGDRVFYAGDMSRQ
GSNAEFQLVDERIVGLAPTSISDAQAAALPLTAITAWELLFDRLQLNR------------
----------DSKQSLLIIGAAGGVGSIMLQLAK-QLTSV-TIIATASRENSANWVRKLG
ADHVINH---HQPLAEQLTAL----GF-DS-VDNIVSLTN-TDQHFEQIVQCITPQGKFA
LIDDP-A-S-LNV-VALKRKSVSLHWEFMFTRSLFETTDMQTQHDILNQIALLVDNGTLM
TTLGRELG-KINVENLVKAHQLLESQTMVGKLVLAGF-
>tr|Q1IA05|Q1IA05_PSEE4 Putative alcohol dehydrogenase, zinc-containing OS=Pseudomonas entomophila (strain L48) GN=PSEEN2731 PE=4 SV=1
------------------------------------------------------------
--------------MKAIGFIHNALPIE--DPASLQDI-EIPRPG-PGPKDLLVEVKAVS
VNPVDTKVRAG-T--VT-R---EPKILGWDAAGIVREVGPQVTLFKPGDQVYYAGSIARP
GSNSEYHLVDERIVGHQPRSLDAAQAAALPLTAITAWELLFDRLGLVEGG----------
----------GEGDSLLIVGAAGGVGSMLVQLAR-QLTRL-TVIGTASRAETADWVRELG
AHHVIDH---SAPLQGQLQAL----GI-ES-VSHVASLTH-TDQHFAQLVEVLRPQGRLG
VIDDP-Q-T-LDV-MPLKRKSLSLHWELMFTRSLYETRDMIQQHRLLERVAELIDQGILR
TTLGEHFG-AINAANLRRAHALVESGKARGKIVLEGF-
>tr|Q1LF41|Q1LF41_RALME Alcohol dehydrogenase GroES-like protein OS=Ralstonia metallidurans (strain CH34 / ATCC 43123 / DSM 2839) GN=Rmet_4370 PE=4 SV=1
------------------------------------------------------------
--------------MKAIGLTR-YLPIS--DPQSLVDV-EIAQPE-ASGHDLLVKVEAIS
VNPVDTKVRAP-K--DK-VED-APRVLGWDAAGTVVAVGADVTLFKVGDPVFYAGSITRP
GANSEYHLVDERIVGHKPASLDFPQAAALPLTAITAWEAMFDRLRISPKG----------
-------E--DAGKSVLIIGGAGGVGSIGIQLAK-VLAGL-TVIATASRPESEAWCRGLG
ADHTIDH---HGDIPAQLRAL----GF-AH-VDFVLCFND-TDRHFNAMAEAIAPQGTIC
TIVENTG-P-LAI-SALKNKSAGFVWELMFTRAMFQTPDIIAQHRLLNEVARLIDAGKLR
TTVGDNLG-TINAANLRRAHALLEGGRTIGKLVLSGF-
>tr|Q1QXA2|Q1QXA2_CHRSD Alcohol dehydrogenase GroES-like protein OS=Chromohalobacter salexigens (strain DSM 3043 / ATCC BAA-138 / NCIMB 13768) GN=Csal_1553 PE=4 SV=1
------------------------------------------------------------
--------------MQAITTTG-QPQAA--PEEAFEIR-QRETPT-PGDQDLLVRIEAVS
VNPVDTKIRQG-A--FL-PSD-QHNVLGWDAVGRVESVGAGVEHFAPGDRVYYAGEVERP
GCNAEYQLVDARLAAKAPQQLSVEEAAAMPLTSLTAWEALFDKLKLSQGA----------
--------DTHREQTLLIINGAGGVGSIAIQMAR-QLTGI-KVIATASRDTSVEWCRRMG
AHEVVDH----HDLVANMQQA----GH-AQ-VDYIFNCHD-IGDHWDNMVSLIRPLGHIV
AIAETQK-P-VDL-NALQGKAVTFSWEFMFARPLH-GADIAHQGQILATLAEHFDAGRLR
STLSDIVG-PLTPANLGEAHRRLETGHTTGKLVLGAM-
>tr|Q2NZN1|Q2NZN1_XANOM Oxidoreductase OS=Xanthomonas oryzae pv. oryzae (strain MAFF 311018) GN=XOO3491 PE=4 SV=1
------------------------------------------------------------
--------------MKAVALTR-HLPID--DPESLLDL-ELPTPAAPSGYDLLVRVEAIS
VNPVDTKVRAP-K--PQ-PLQ-APKILGYDAAGVVEAVGPEVTAFAVGDEVYYAGDIGRQ
GSNAQYQLVDARIAGCKPTSLSFAQAAALPLTTLTAWELLFQRMPFAFDG----------
-------AR-NRGRHLLIIGGAGGVGSIAIQLAR-H-AGF-TVIATASRPESIEWVRQMG
AHHVIDH---HQPLQPQLQAL----GM-ET-VDAALNLAD-TDRYWQQLGEVLAPQGHVG
LIVEPRG-P-LSIGDPYKSKCIGIHWELMFTRARYATEDMVEQHRILNRAASLIDAGELR
TTHTQTLS-PINAQHLREAHRRLESGNTIGKLVLAGW-
>tr|Q2RYA2|Q2RYA2_RHORT Zinc-containing alcohol dehydrogenase superfamily OS=Rhodospirillum rubrum (strain ATCC 11170 / NCIB 8255) GN=Rru_A0088 PE=4 SV=1
------------------------------------------------------------
--------------MKAVGTHA-PLPID--HPEALLDL-EIDKPV-PGPRDLLVRIEAIS
VNPVDTKTRKT-R--PA-SPE-NPAILGWDAAGVVEAVGESVTLFKPGEAVYYAGDLTRP
GTNAQFHLVDERLAALKPTSLDFAEAAALPLTTITAYEMLFDRLGVPRSS----------
----PEAL--GEVRSILIVGGAGGVGSIAIQLAR-RLTGL-TVIATASRPETRDWVSAMG
AHHVVDH---RGDLAEQINAL----GV-GP-VGFIFSTTQ-TPSHFPALAKIIAPQGRIG
MIDDG-V-G-LDF-SLLKTKSASLHWEFMYTRSMFHTEDMIAQHSLLSEVAGLIDDGTLR
TTLTATDG-PISAATLKAAHATQESGTTIGKRVLVGF-
>tr|Q46UB5|Q46UB5_RALEJ Zinc-containing alcohol dehydrogenase superfamily OS=Ralstonia eutropha (strain JMP134) GN=Reut_B3912 PE=4 SV=1
------------------------------------------------------------
--------------MKAIGLTR-YLPIS--DPDSLVDI-ELETPA-ASGHDLLVKVEAIA
VNPVDTKVRAP-K--PQ-VEP-NPRVLGWDAAGTVVAVGPDVSLFKVGDPVYYAGSITRP
GANAEYHLVDERIAGHKPASLDFAHAAALPLTAITAWEALFDRLGVSPKG----------
-------D--DAGKSVLIIGGAGGVGSIGIQLAK-TLAGL-TVIATAARPESQAWCRRLG
ADHTVDH---RSDMAAQLKAL----GF-AQ-VDYILCFND-TDGHFPVMADLIAPQGKIC
TIVENAA-P-LPV-ERLKSKSAAFVWEFMFTRAMFGTPDMIAQHRLLNEVARLVDAGRLQ
TTVGEHLG-AINAANLRRAHAMLEGGKTIGKLVLEGF-
>tr|Q5WK16|Q5WK16_BACSK Oxidoreductase OS=Bacillus clausii (strain KSM-K16) GN=ABC0750 PE=4 SV=1
------------------------------------------------------------
--------------MKAIGLYR-YLPID--DKESLVEE-QVPDPV-PSGRDLLIEVKAVS
VNPVDTKVRAP-K--DK-TEE-ALRILGFDASGVVKAVGEDCVLFDVGDEVYYAGNIARQ
GSNAEFQLVDERIVGPKPKSLSFAEAAAMPLTSITAWEALFDRLRISEG-----------
----------DAGKSILLIGGAGGVGSIAIQLAA-K-ANL-NVIATASRQETAAWCKSMG
AHHTINH---KQELLPQLQEL----GY-KD-VDYIFCMAD-TNEHWDGMAACIKPQGAIC
AIVENKR-P-LDM-GKIRSKSVTFSWELMFTRPVFQTEDQIEQHRLLVDIAAMFDRGELK
QTMTKTLS-PMNADTLKEGHRLLEQGNMIGKLVIINE-
>tr|Q6D095|Q6D095_ERWCT Putative zinc-binding dehydrogenase OS=Erwinia carotovora subsp. atroseptica GN=ECA3904 PE=4 SV=1
------------------------------------------------------------
------------MTAHAIAVDP-----Q--QPENFITI-TQDIPE-PGEYDLLIGVKAIS
VNPVDTKVHAG-L--RQNGLQ-QPRILGWDASGIVLKTGSAVSHLQVGDEVWYAGDITRP
GSNTTHQLIDSRIVARKPVSLDWPAAAALPLTALTAWEGLFEHLKIQQA-----------
----------DSEKTLLIIGGAGGVGSLAISLAA-LRSSV-NIIATASQPDSAEWCRQRG
AHKVVDY----RNLVEELAKE----GI-KQ-VDYIFCLND-TDGHWDAISKLIAPMGHIC
TIVENKT-P-LDQ-TALKLKSAALHWELMFTRSMFTTPDIAEQGNILHEVAQLVDAGKLQ
GTASETLQ-GLTVETLKQAHDKVLEGHMRGKIVIA-L-
>tr|Q927S0|Q927S0_LISIN Lin2718 protein OS=Listeria innocua GN=lin2718 PE=4 SV=1
------------------------------------------------------------
--------------MKVVGLTK--------ASTDFVDM-EIKQPV-PENHDLLVKIKAIS
INPVDTKQREA-T--KL-TGD-EVRILGWDAVGEVVEIGSKVTLFKTGQEVYFAGDVTRP
GAYAEFTLIDERLVGLKPKHLSLEEAAAMPLTTITAWEALFDRLGIVEA-----------
----------DKGKSILIINGAGGVGSIATQLAA-N-IGL-NVIATASREETIEWTKKHG
ANHIINH---RENLTKQLKEL----GF-EQGVDFILCLHN-TNAHWDDMQEAIRPQGKIC
SIVELAE-P-VKM-SLLKDKSATFSYEFMFTRSKYNTEDKIKQHEILTEAARMLDKGDLT
STLNKVLS-PVNAKTIEEAHKIISSGKMIGKLVVKGF-
>tr|Q9KEW1|Q9KEW1_BACHD Alginate lyase OS=Bacillus halodurans GN=BH0738 PE=4 SV=1
------------------------------------------------------------
--------------MKTIGLYK-YLPIE--HKESLLDL-ETDRPI-PTRKDLLVEVKAIS
INPVDVKVRSP-K--EN-VEP-SPKILGWDASGTVVEVGEDCKLFKLGDEVFYSGSITRQ
GTYSEYHLVDERIVGHKPKRITHAEAAALPLTTITAWEALFERLRINSDD----------
-------VEGNKEKTILIIGGAGGVGSIAIQLAK--WAGL-NVVATASREESVAWVRKLG
ADEVINH---YQSFTEQLTNL----QI-QE-VDYILCLNH-TEQHWESMGDVIRPQGKIC
SIVETEE-P-LNL-NVLKNKSVTFVWEFMFTRSMYQTEDMIEQHLLLNNVSGLIDKGVLR
STMNQKLS-PINASNLKKAHALVETGRTIGKVVLESF-
>sp|P63475|ZDH1_STAAM Zinc-type alcohol dehydrogenase-like protein SAV2186 OS=Staphylococcus aureus (strain Mu50 / ATCC 700699) GN=SAV2186 PE=1 SV=1
------------------------------------------------------------
--------------MKMIGFEK-PFKLE--EGNLFKVY-EQRKPT-PENDDILVKVNSIS
VNPVDTKQRQM-K-----VTQ-APRVLGFDAIGTVEAIGPDVTLFSPGDVVFYAGSPNRQ
GSNATYQLVSEAIVAKAPHNISANEAVSLPLTGITAYETFFDTFKISHNP----------
--------SENVGKSVLIINGAGGVGSIATQIAK--RYGL-TVITTASRQETTEWCEKMG
ADIVLNH---KEDLVRQFKEK----EI-PL-VDYIFCTYN-TDLYYNTMIELIKPLGHIT
TIVAFNE-D-QDL-NALKLKSITFTHEFMFARPIHRTPDMIKQHEYLEDITKNIELGHYQ
PTTTQVFE-GLSPENLYQAHQLLEKQSMIGKLVINI--
>tr|A0Y623|A0Y623_9GAMM Zinc-containing alcohol dehydrogenase superfamily protein OS=Alteromonadales bacterium TW-7 GN=ATW7_01690 PE=4 SV=1
------------------------------------------------------------
--------------MKAFGYTR-NSKTL--TPNSIQAI-ELDTPT-ATGHDLLIEVNAIS
VNPVDTKIRAN-V--TP--EQ-GYKVLGWDGVGVVKAVGESVSLFNVGDRVFYAGDLSRQ
GSNAQFQLVDERIVGRAPKTLTDAQAAALPLTSITAYEMLFERLQVPKNK----------
-------Q--NTQQSILVIGAAGGVGSILVQLAK-QLTGL-NVVGTASREQSVTWLKELG
ADHVLDH---TKNLNEQRLEL----GL-AE-FDYVVGLTH-TDQYQDQIVECIKPQGKFA
LIDDP-T-S-FDI-LKFKRKCISVHWEFMFTRSLFTTADITAQHTLLNEISELIDAGTLK
TTLGQNLG-LINAANLYKAHQILESHTARGKLVLEGF-
>tr|A2UYL2|A2UYL2_SHEPU Alcohol dehydrogenase, zinc-binding OS=Shewanella putrefaciens 200 GN=Sput200DRAFT_2564 PE=4 SV=1
------------------------------------------------------------
--------------MKAIGYQT-AGAIT--APNALENI-TLAEPT-ATGFDLLVEIKAIS
VNPVDTKIRAS-S--SA-PTG-EYKIIGWDAVGVVKAVGEKVSLFNVGDEVWYAGDISRS
GSYAEYQLVDERIVGHKPKSLTYTQAAALPLTGITAWEILFDRLALPQDG----------
-------S--ATDARILIIGAAGGVGSIITQLAV-KLTGA-EVIGTASRPESAAWVHKLG
ADAVINH---TKPLSKELANI----GI-TD-VTHVISLTQ-TDQHFDEIVQVLKPQGKLA
LIDDPKG-P-LDV-MKLKRKSLSLHWELMFTRSLYQTEDMIAQHHLLNRLSALIDTGELQ
STFGEHYG-TINAQNLIKAHAQIESGKAIGKIVLEGF-
>tr|A2WB04|A2WB04_9BURK Zinc-containing alcohol dehydrogenase superfamily OS=Burkholderia dolosa AUO158 GN=BDAG_01900 PE=4 SV=1
------------------------------------------------------------
--------------MKAIVYAQAGLPID--DPNALYDT-DMPVPT-PGPRDLLVRIDAIA
VNPVDSKLRFG-V--PP-S---GPRILGWDAAGTVEAVGSDVEQFQPGDKVWYAGDITRP
GSYAEYGLVDERIASRRPATLGAADAAALPLTAITAWELLFDRLKVAERG----------
----------GAGQSLLVIGAGGGVGSILVQLAR-KLTAL-TVIGTASRPQTQAWVAELG
AHHVIDH---RGPLRPQLTGV----GI-EH-VDHVISLTH-TDTYYAQIVDVLKPQGQLA
LIDDP-D-A-LDA-MPLKRKSISLHWEFMFTRSMFRTPDMDRQHALLARVAALIDDGVLK
STVGEHLG-KIDAVNLRRAHALLEAGRAKGKIVLEGF-
>tr|A2WIM8|A2WIM8_9BURK Alcohol dehydrogenase OS=Burkholderia dolosa AUO158 GN=BDAG_04673 PE=4 SV=1
--------------------------------MKVLPNVARFSHRRRRAVFHSPAAAGRQ
QAAGTAQTRFGVSSMKAVVYTQHGLPAD--HPQSLLDA-DVSKPE-AARRDLLVKVDAIA
VNPVDTKVRMG-S--PT-E---QPRILGWDAAGTVEAIGSDVSMFAPGDKVFFAGSIARP
GAYAEYVLVDERIAGRRPATLSSAQAAALPLTSLTAWELLFDRLGIAEGG----------
----------GSGDALLIVGAAGGVGSMLTQLAR-RLTKL-RVIGTASRPETRAWAQALG
AHDVIDH---HEPLLEGLRGI----GV-PQ-VRYVASLTQ-TDVHYAQLVEALAPQGRLA
VIDDP-D-T-LDA-MPLKRKSISLHWELMFTRSLFETADMIRQHEILDRVSTLIDERVLR
TTMAEHFG-TINAANLRRAHALIESGRSRGKIVLEGF-
>tr|A3SEK2|A3SEK2_9RHOB Oxidoreductase OS=Sulfitobacter sp. EE-36 GN=EE36_11069 PE=4 SV=1
------------------------------------------------------------
--------------MKAIGYSA-AGPAD-----TLDLI-EIDRPA-VGPRDLLVAVKGIS
VNPVDVKLRAA-A--QP--EG-AARVLGFDAAGVVAEVGASVTGFEVGDEVFYAGDVTRA
GTNAEFHAVDERIVGRKPASLDFTEAAGLPLTSITAWEMLFDAFRLTEGG----------
----------GAEQSLLVIGGAGGVGSILIQLAK-ALTGL-TVIATASRPETQDWVRKMG
ADHVVDH---RGDLAAQLAEL----GQ-TP--SYVAALTA-TDQHWPAIIDLIAPRGQIA
LIDDP-E-A-LDI-KAAKPKALSIHWEFMFTRSMFATDDMDAQQNLLNRVAAMIDAGTLQ
STVTERGE-ALTVEALRAAHLRQESGRVIGKQVLGGL-
>tr|A3U9A8|A3U9A8_9FLAO Alcohol dehydrogenase, zinc-containing protein OS=Croceibacter atlanticus HTCC2559 GN=CA2559_10178 PE=4 SV=1
------------------------------------------------------------
--------------MKAIGYKE-NLDIE--NENSLQDI-ELETPK-AQGRDILVEVKAIS
VNPVDYKVRSG-M--KA-EGD-KWKVIGWDATGIVKEVGEDVSLFKVGDKVWYAGDFTRQ
GSNAEYQLVDERIVGNKPSNLSYAEAAALPLTTLTAWELLFDRLQVSKD-----------
----------DDSKSILIIGAAGGVGSIMVQLAK-QLTKL-NIIGTASREETTSWLQDLG
VHTVLNH---KHKLSEELEKH----NL-PA-PDYVVSLNG-TEHHIDEIVKLIKPQGKFG
FIDDP-K-S-LDV-MPFKSKAVSTHFEFMFTRSMFQTEDMIEQHHILNKVSDLIDNNIIK
TTVGEHFG-RINAENLRKAHAFLETGKAKGKIVLEEF-
>tr|A3WMB4|A3WMB4_9GAMM NADPH:quinone reductase related enzyme OS=Idiomarina baltica OS145 GN=OS145_07032 PE=4 SV=1
------------------------------------------------------------
--------------MKAVGVKK-SLPIT--EQEALVDI-EIPKPS-VGDNELLIKVTAVA
VNPVDTKIRMR-I--GQ--AD-DYKVLGWDAVGIVENKGKHVSGFEIGDRVYYAGDISKP
GCNAEYHCVDYRIVGHAPQSLDDLAAAALPLTSLTAWELSFDRLQLNHPS----------
-------V--HEQRCVLIFGGAGGVGSIMIQLLK-QLTDV-TVIATASRDETQAWVKQLG
ADYVINH---HGDIKQQLE------GL-PQ-PTDIALLTH-SGDYFETATEVIAPQGRIG
IIDDPED-A-LDI-RLLKQKSISLHWEFMYTRSLFETADISAQRDILNQVSELINNGQIR
STEGTRLN-AMSASTLKQAHQLLESGKAIGKIVLPVA-
>tr|A3YHL1|A3YHL1_9GAMM Oxidoreductase, zinc-binding OS=Marinomonas sp. MED121 GN=MED121_03170 PE=4 SV=1
------------------------------------------------------------
--------------MKAIGYKA-SLPIS--DANSLVDI-EVAQPK-ARGRDLLVKIDAIA
VNPVDCKIRQN-V--AP-EGD-EHKIIGWDAVGEVVATGEATSRFKPGDKVFYAGDLTRS
GSNAEFQLVDERIVGHKPKSLSNAEAAALPLTAITAYELLFERLGIKVQA----------
---PGTNS--TSDEVILVVGAAGGVGSILIQLAK-AISGA-TIIGTASRESSNAWVKELG
ADYVIDH---TKDLAEQINAL----AI-GP-VTHVASLNS-TDSYFETYTEILKPFGKIA
LIDDP-A-T-LDV-SKMKRKSLSLHWEFMYTHSMFQTEDMNKQNLLLNKVADLVDQGFIK
TTVNKQLS-PINAANLRAAHEAIESGQSIGKIVLEGF-
>tr|A4BFD9|A4BFD9_9GAMM Oxidoreductase, zinc-binding protein OS=Reinekea sp. MED297 GN=MED297_07213 PE=4 SV=1
------------------------------------------------------------
--------------MKAIGYTE-SLDIQ--NPNALQDL-DLPKPV-AQGRDLLIQVKAIA
VNPVDTKIRRR-R--AG-TED-EPVVLGWDAVGEVVAVGEDVTLFEIGDQVYYAGDLNRQ
GTNAEFQRVDERIVGHKPKTLSPAEAAALPLTSITAYEMLFEHLQLQKQT----------
---PETKT--TTQEVLLVVGAAGGVGSILLQLAK-ALTGA-TVIATASRPESVDWVRQLG
ADYVLDH---TQPLAEQMAELTQKEGL-GS-LTHVASLNA-TDAYFDSYIEMLAPFGRIA
LIDDPQQ-P-LNY-MAMKPKSLSLHIEFMYARSMFQAVDMIEQHHLLNHVAELIDQGYVK
TTLGKHLG-TINATNLRAAHAELEAGSAIGKLVLEGF-
>tr|A4TY09|A4TY09_9PROT NADPH:quinone reductase and related Zn-dependent oxidoreductases OS=Magnetospirillum gryphiswaldense GN=MGR_1596 PE=4 SV=1
------------------------------------------------------------
--------------MRAIAYRH-SLPIT--DPAALEDV-DLPDPV-AQGRDLLVRIEAIA
VNPVDTKVRRN-V--DP--GG-AVKVLGYDAAGVVVATGPEVSLFKVGDRVFYAGALDRP
GTNSQLHLVDERIVGPMPASLDFAAAAAMPLTFITAWELLFDRLGVTA------------
----------EDKRSLLIIGGAGGVGSAAIQLAR-HLTGL-TVVATASRPQSRQWCLDLG
AHHVIDH---GQDLVAQWRAL----SL-GG-ADVILALTN-TDQHQAALAEIIAPQGALG
LIDDP-K-G-FDI-GLFKRKAISIHWEFMFTRSLFQTDDMIAQHTLLKRVAELVDQGVLR
STQAQSLG-PIDAATLRRAHALIEDGHAMGKVVLAGF-
>tr|A6DNE0|A6DNE0_9BACT Alcohol dehydrogenase, zinc-containing OS=Lentisphaera araneosa HTCC2155 GN=LNTAR_06569 PE=4 SV=1
------------------------------------------------------------
--------------MKAVGYKS-AGAID--RADALEDI-TLEVPQ-ASGYDLLVEVKAIS
VNPVDYKIRQN-R--NP-EEG-HYAVIGWDASGIVKAVGDKVKLFKPGDRVWYAGDLTRQ
GSNAEFQLVDERIVGKMPNSQGFETAAALPLTTLTAWEMLFDRLQVEKD-----------
----------NANKSILVIGAAGGVGSIMVQLIK-QVTKL-QLIATASRPDTVSWLEDLG
VEKIINH---CNKLSDEFESH----DL-TE-VDYVVSLNR-TDLHFPEIVKVIKPQGKFG
LIDDP-A-E-LDI-KELKAKSISLHWEFMYTRSMFQTDDMLEQHKILTQVAEMIDQGKLK
TTLGEHFG-TINAENLRRAHKLLESGKSKGKIVLEGF-
>tr|A6EW04|A6EW04_9ALTE Alcohol dehydrogenase, zinc-binding domain protein OS=Marinobacter algicola DG893 GN=MDG893_07335 PE=4 SV=1
------------------------------------------------------------
--------------MKAVGYTE-SLPID--DPKSLQDV-ELPQPA-AEGRDLLVRVRAIG
VNPVDFKVRQR-A--AA-EPG-ETKVLGWDAVGEVVATGEAASLFEPGDQVYYAGDVTRQ
GSNAEYQIVDERIVGRKPASLNDAEAAALPLTTITAWEMLFDHLGLEQQP----------
---PEEIS--PTDDVILVVGAAGGVGSILIQLAK-TLTGA-TVVATASRPESRQWVESLG
ADSVVNH---REPLLPQIEQLVSEGKI-AP-ITHVASLNA-TDQYFDDYVAALRPFGRIA
MIDDP-A-S-LEV-MKIKPKSLSLHIEFMFARSMHNADDMQVQHELLETVASLVDQGHIR
TTAGKNLG-VINAENLRAAHSELESGTAVGKIVLEGF-
>tr|A6EZS4|A6EZS4_9ALTE Alcohol dehydrogenase, zinc-binding domain protein OS=Marinobacter algicola DG893 GN=MDG893_14323 PE=4 SV=1
------------------------------------------------------------
--------------MKAVGYTE-SLPIN--DPKPLQDV-ELPKPM-ANGRDLLVRVRAIG
VNPVDFKVRQR-A--AA-EPG-EFKVLGWDAVGEVVATGEGVSLFKPGDQVYYAGDVTRQ
GSNAEYQIVDERIVGRKPASLSDAEAAALPLTTITAWEMLFDHLGLEQQQ----------
---PGNVH--PTDQVILVTGAAGGVGSILIQLAK-KLTGA-TVVASASRPESREWVESLG
ADFVVNH---RESLQRQVEQLVSEGKI-AP-ITHVASLNA-TDQYFDDYVALLQPFGKIA
MIDDP-A-E-LDV-MKIKPKSLSLHIEFMFARSMHGADDMQVQHDLLETVASLVDQGVIR
TTAGKNLG-LINAENLRAAHTELEAGKAVGKIVLEGF-
>tr|A7CC22|A7CC22_BURPI Alcohol dehydrogenase, zinc-binding domain protein OS=Ralstonia pickettii 12D GN=Rpic12DDRAFT_4302 PE=4 SV=1
------------------------------------------------------------
-----------MSAMKAVAYYQ-SLPID--RPEALVDL-TLPEPT-PGPRDVLVEVRAIS
VNPVDVKVRLG-M--PP-VDG-QPRVLGWDAAGVVRAVGAEVSLFKPGDAVWYAGALQRP
GTNSELHVVDERVVGAMPATLGFAQAAALPLTAITAWELLFDRLQVPEPA----------
-------A--PSGKTVLIVGAAGGVGSVLVQLAR-RLTGL-TVIGTASRPETAAWVRELG
AHHVINH---AQPLAAELHRI----GV-PA-VDYVASLNQ-TEHHFEQIVEALKPQGRLA
LIDDP-A-Q-LDV-RKLKAKSLSLHWEFMYTRSMFGTDDQIEQHRLLNRVAALIDEGMLR
STMNEHFG-TINAANLKRAHAFIESNQARGKIVLEGF-
>tr|A9YSK2|A9YSK2_BACME Quinone oxidoreductase OS=Bacillus megaterium PE=4 SV=1
------------------------------------------------------------
--------------MKAVGFWTKGLPSS--DERSLEDL-QLADPAHPQGRDLLVRVHAVS
VNPRDVKSRMS-M--AP-SNG-APVVLGYDASGVVEAVGSEASLFKPGDEVYYAGVLNRQ
GANAELQWVDERIVGRKPATLDHATTAALPLTSLTAWEMLFDRLSLPSDG----------
----------GAGESLLVIGGAGGVPTMAIQIAR-QLTQV-TVIATASRPESEAWVRSMG
AHHVINH---FHPLPAQLEAIE---AL-AP-VTRIFSTHT-TPKNWAEMAQVIAPQGRIG
LIDDP-E-P-LDL-RLMKFKSVSMHWEAMFTRPMHATADIERQHDILNTVADLIDNKTLV
APRVASYG-TINAANLRRAHAALEDGHTVGKITLAGF-
>tr|B0IWN3|B0IWN3_RHILT Alcohol dehydrogenase. zinc-binding type 1 OS=Rhizobium leguminosarum bv. trifolii WSM1325 GN=RlegDRAFT_3699 PE=4 SV=1
------------------------------------------------------------
--------------MRAVAYKT-PQPIS--AETSLIDV-ELPMPE-ARGHDLLVEIKAVS
VNPVDVKVRAH-S--AP-PAD-ELKVLGWDAAGIVKAIGADVTLFRPGDEVFYSGVISRP
GSNAEFHLVDERIVGAKPKSLGFAAAAALPLTSITAYEALFDRLKVQDAV----------
-------S--GAGRSILIIGGAGGVGSIAIQIAR-ALTDL-TVIATASRPETQDWVKELG
AHHVVDH---SRPIAPQVAAL----GI-GA-PGFIFSTTN-TDSHIGDIVEAIAPQGRFA
LIDDP-K-T-LDI-VPFKRKAVSVHWELMFTRPLYGTPDMIEQHKLLNKISELIDGGKIR
TTLSEIVG-PINAANLKTAHAMVESGRMKGKAVLAGF-
>tr|B1GAV7|B1GAV7_9BURK Zinc-binding alcohol dehydrogenase family protein OS=Burkholderia graminis C4D1M GN=BgramDRAFT_6494 PE=4 SV=1
------------------------------------------------------------
--------------MKAVGYQK-SLPID--ADGSLVDF-ETSKPE-PTGHDIRVAVKAIS
VNPVDTKVRRR-A--EP-AQG-DYKILGFDAAGVVDAVGPDVTRFKPGDEVFYAGSNQRQ
GTNCEFHLVDGRIVGRKPRTLSFAQAAALPLTSITAWELLFDRLGAVPGK----------
-------R--HDPRTLLVIGGAGGVGSILIQLAR-RLTGL-TVVATATRPESQQWCLDLG
AHAVIDH---AKPLKEQIAAL----RL-DP-VGLVASLTA-TDQHYRDVAEFIAPQGRFG
LIDDP-A-E-FSI-GVFKAKAVSIHWELMFTRSTFQTPDMIAQSQLLDDVSDLIDKGVLR
TTLDQSFG-AINAANLKRAHALLESGKSRGKIVLEGW-
>tr|B4WTN0|B4WTN0_9SYNE Zinc-binding alcohol dehydrogenase family protein OS=Synechococcus sp. PCC 7335 GN=S7335_537 PE=4 SV=1
------------------------------------------------------------
--------------MKAIGYQN-AGPIS--AENALVEF-DADTPE-IGPNDLLVEVRGVS
VNPVDIKVRAT-A--QP--EG-QPRILGFDAAGVVKEIGENVTRFRPGDEVFYAGDITRP
GTNAALHAVDERIVGRKPVSLSFVEAAGMPLTSITAWEILFDSFSLNEEK----------
----------GEGEALLVVGGAGGVGSILIQLAK-KLTAL-TVIATASRNDTRAWVEKMG
ADHIINH---RNPLDEEMKAL----NI-SP--KYVASLTH-TAQHFASINALIKPRGHIA
LIDDP-K-S-LDV-ASIKPKALSLSWEFMFARSMFHTDDMDEQHKLLNKVSELLDSGTLL
STVNKQGG-TLSVENLRAAHEFQESGSAIGKTVLEGL-
>tr|B5IJA6|B5IJA6_9CHRO Alginate lyase OS=Cyanobium sp. PCC 7001 GN=CPCC7001_1402 PE=4 SV=1
------------------------------------------------------------
--------------MRAIGYQA-PASLD--DPLYLQDL-DLPEPH-PAERDLLVAIEAVG
VNPVDGKVRAR-E--LP-PSG-GWRILGWDAVGCIRALGPGVEGFRPGERVWYAGALQRQ
GCNAELHCVDHRLVARAPERLGPAEAAAMPLTSITAWELLFERLRLPQDP----------
------EA--SRGQCLLVVGAAGGVGSMLLQLAR-ALTGL-TLVGTASRPESRAWALRMG
AHHVVDH---HRPLRPQLEAL----GI-PA-VQWVASLTH-TDRHFEALVNLLAPQGALA
LIDDPDPAA-INV-LALKRKSLALHWELMFTRSLYATPDLAEQGQILQRVAELVDRGVLV
STLREPPA-AITAANLHRSHRRLASHRMIGKLVLEGF-
>tr|B5QJH5|B5QJH5_LACRH NADPH:quinone reductase related Zn-dependent oxidoreductase OS=Lactobacillus rhamnosus HN001 GN=LRH_02657 PE=4 SV=1
------------------------------------------------------------
--------------MKAIGFTQ-HLPIQ--DARSLEDL-TLSKPT-PTGHDLLVNVLAVS
VNPVDTGTRGA-G--HA-QLA-QPKVLGWDAVGTVNAVGQDVTRFRVGDRVFYAGSYKRS
GSDAEYQLVDERIVGHAPKNLNDAQAAAMPLTSLTAWEALFEKLHISLNA----------
-------TAENRHHTILIINGSGGVGSMATQLAH--LAGL-QVLATASRPESQKWVQDHG
ADHVLNH---RKPLPPQLKAA----GF-KN-VDYILNLSH-LDEHWSEIATMIRPDGWVA
AITENRH-G-INL-QKLTKKRATFVWEWMFSKSWYGY-ELDSQGAILDQVAALLDKGTLQ
CTLTKTLQ-PLNATNLRQAHALVESGHMIGKIVVAGP-
>tr|B5WHI1|B5WHI1_9BURK Zinc-binding alcohol dehydrogenase family protein OS=Burkholderia sp. H160 GN=BH160DRAFT_2532 PE=4 SV=1
------------------------------------------------------------
--------------MKAIGFYQ-NHPIS--HPQALQDI-ELPTPE-LRDHDLLVEVKAVS
VNPVDTKIRRG-G--DI-PEG-GARIAGWDASGIVRATGALASRFKPGDRVWYAGDIKRP
GCNSELHAVDERIVGPMPTSLDFAEAASLPLTTITAWELLFDRLRVQAAD----------
-------P--TDNNVLLVIGAAGGVGSILTQLAR-ELTGT-TVIGTASRPETREWVLAHG
AHYVLDH---HQPWAAQLAAL----GI-EH-VTHVAGLNN-SAAYVPQIAAVLRPEGQFA
LIDDP-V-G-LDI-GPFKGKSISIHWELMFTRAMFTTDTIARQHALLRRAAQLVDQGRLK
HTLTRRID-GINAAGLIEAHALVEAGNMIGKVVIANH-
>tr|B5ZEM1|B5ZEM1_GLUDA Zinc-binding alcohol dehydrogenase family protein OS=Gluconacetobacter diazotrophicus (strain ATCC 49037 / DSM 5601 / PAl5) GN=Gdia_2256 PE=4 SV=1
------------------------------------------------------------
--------------MRAVGYQS-PLPID--DPDALQDI-ELPEPV-PTGHDLLVEVRAVS
VNPVDTKVRRS-A--AP-EPG-QWRVLGWDAAGVVTATGPDVRDFTAGDEVFYAGSLHRS
GTNAQFHLVDERIVGHKPKSLDWAQAAALPLTAITAWEMLFDRLDIRRPV----------
-------P--GTVPSLLIVGGAGGVGSMAIQLAR-ALTDL-TIIATASRPETQEWVRSLG
AHHVIDH---RNALAGQVANL----PT-GA-PGFVFSTTQ-TDQHFADIVELLAPQGHLG
LIDDP-E-E-LSA-LPLKRKSLSLHWELMFTRPMFETADMAKQGTLLNEIAALVDSGRIH
TTLGENFG-PINANNLRRAHALIESGRAKGKIVLTGF-
>tr|B6JEZ0|B6JEZ0_OLICO Zinc-binding dehydrogenase OS=Oligotropha carboxidovorans (strain ATCC 49405 / DSM 1227 / OM5) GN=OCAR_5706 PE=4 SV=1
------------------------------------------------------------
--------------MKAIGYQQ-SLPIE--DERSLVDC-ELPKPE-PGPHDIRVAVKAVS
VNPIDTKVRMR-A--AP-PAG-ETKVLGFDAAGVVDAVGSSVTLFQPGDEVFYAGSIVRQ
GTNSEFHLVDERIVGRKPRTLSFAQAAALPLTSITAWELMFDRMGIAQGK----------
----------DDTRTLLIVGGAGGVGSIMIQLAR-KLTGL-TVIATASRPETIQWCLDLG
AHHVVDH---SKPMKEQIEKL----KV-PP-VAWIASLTA-TEPHFKAMADILAPQGVIG
LIDDP-P-P-LET-TLIKGKAGSLRWESMFTRSTFQTPDMITQHHLLDRVADLIDAGEIK
TTLDKVFG-KINAANLRSAHATIESGKSIGKIVLEGW-
>tr|B7H0R7|B7H0R7_ACIBA Zinc-binding alcohol dehydrogenase family protein OS=Acinetobacter baumannii AB307-0294 GN=ABBFA_003099 PE=4 SV=1
------------------------------------------------------------
--------------MKAVAYQK-AGPIT--LPEALVDI-ELDTPV-AKGHDLLVRVQAVS
VNPVDTKIRKN-V--SA-EQS-GWKVLGWDAVGTVEAIGDKVTQFKIGDVVWYAGSLNRQ
GSNSELQLVDERIVGHKPKTLEATEAAALPLTAITAWEMLFDRLQVPKTA----------
----------PTNTTILVIGGAGGVGSITIQLLK-QLTNL-TIIATASRPETKEWVEQLG
ADYVLDH---RQPLAAQIKQL----GL-SA-PLYVFSTTE-TDQHLSDIVELIAPQGHFG
LIDDP-H-Q-LDI-KPFKSKSVSVHWEFMFTRSMFQTEDMEKQSALLNEVSKLVDEGKIK
TTVTQVLS-PINAENLTRVHEQIESGSTKGKIVLHGF-
>tr|B7KW37|B7KW37_METCH Zinc-binding alcohol dehydrogenase family protein OS=Methylobacterium chloromethanicum CM4 GN=Mchl_2006 PE=4 SV=1
------------------------------------------------------------
--------------MKAVGFHT-SLPIE--NEAALVDF-DLPTPV-PGPRDLLVRVQAVS
VNPVDTKVRAR-V--TP-AEG-QPHILGYDAVGLVEAVGPEVRLFRPGDAVFYAGALGRP
GTNAELHCVDERIVGHKPAALSAAEAAALPLTAITAWEALFDRLDVGKPV----------
-------P--GAARSILIIGGAGGVGSIATQLAR-QLTDL-TVITTASRPETAAWSRDLG
AHHVIDH---TKPLAAEVAGL----GL-GA-PGFVFSTTS-TDRHLTEIAELIAPQGRLA
LIDDP-D-S-LDV-MPFKRKSVSTHWEFMFTRSMFSTTDMGAQGQLLDEVARLVDAGRLK
TTLAERFG-PISAANLRRAHALIESGRAKGKIVLEGW-
>tr|B7QQR8|B7QQR8_9RHOB Alginate lyase OS=Ruegeria sp. R11 GN=RR11_2961 PE=4 SV=1
------------------------------------------------------------
--------------MKSIGYTQ-NGPID--GAGALSQF-DLDRPT-LGARDILVAVRGIS
VNPVDVKLREA-R--AP--EG-DHGILGYDAAGTVVETGSEVKGYEVGDEVFYAGDVTRD
GTNSEFHAVDERIVGKKPASLDFVESAGLPLTSITAWEMLFDSFRLAEGG----------
----------GEGHSLLVIGGAGGVGSILIQLAK-TLTNL-TVIATASRPETEDWVRKMG
ADHVVNH---RGDLAEKVKDL----GL-TP--TYVAALTA-TDQHWPAIIDLIAPRGHIS
LIDDP-A-Y-LDI-SPAKPKALTISWEFMFTRSMFATDDITAQRDLLNRVSQMIDAGTLQ
STVTERAE-TLTVDTLTEAHKRQASGRVIGKQVLPGL-
>tr|Q09C96|Q09C96_STIAU Zinc-containing alcohol dehydrogenase superfamily OS=Stigmatella aurantiaca DW4/3-1 GN=STIAU_3742 PE=4 SV=1
------------------------------------------------------------
--------------MKAIGYYQ-PLPIE--NPESLQDI-VLPEPV-PGEHDLLVEVRAIA
VNPVDTKVRRG-A--TP-KPG-EARVPGWDAAGVVRSVGSQVTLFKPGDRVWYAGDLNRP
GSYSERHLVDERIAGHMPVSLDFAHAAALPLTTITAWELLFDRLRVQDAD----------
-------P--AQNSSVLVIGAAGGVGSILVQLAR-QLTGL-TVIGTASRPETSDWVRGLG
AHHVIDH---GKPIAAELKRA----GL-GE-VSYAISLTH-TNMHFAQIVEALAPQGKVA
LIDDP-E-P-IDV-RLLKRKSASLHWELMFTRSMFQTADMKRQHDLLGRVAALIDAGTLK
TTFSEHFG-TINAKNLQRAHALIESNKARGKIVLEGF-
>tr|Q1N5X7|Q1N5X7_9GAMM Putative alcohol dehydrogenase, zinc-containing OS=Oceanobacter sp. RED65 GN=RED65_10494 PE=4 SV=1
------------------------------------------------------------
--------------MKAIVFDK-SLPIT--EPNALFET-ELPKPE-ASGRDLLIKVQAIS
VNPIDSKLRLR-L--LP-EKG-EPKTLGFDAVGIVEEVGEKVCLFKKGDRVFYAGDMTRA
GSNAEYQLVDERIVGSAPSSLTDEGLAAMPLTCITAHELLFDRLQFDQTS----------
-------SYTKHPNVLLVTAGAGGVGSALIQLAKAKCRQN-IVIATASKEESKAYCKQLG
ADYVIDHSPQRESIAEQIKAL----GI-AP-VSHIASLTH-TSQHFDDFIEVIKPQGKIA
LIDDPAE-P-LNI-QALKLKSVSLHWELMFTRSKFETDDMVRQHFILNEVSELLERDKIQ
STMKQHFG-SITAANLIKAHEAIETGQTMGKIVLSGW-
>tr|Q1YLV0|Q1YLV0_MOBAS Zinc-containing dehydrogenase OS=Manganese-oxidizing bacterium (strain SI85-9A1) GN=SI859A1_02447 PE=4 SV=1
------------------------------------------------------------
-------------MMKAIAYRN-AGAID--RPDALVNV-ELDRPV-PAGRDLLVEVRAIS
VNPVDYKIRAN-V--DP--DG-AWKVLGWDAVGRVVETGESVAGFKVGDDVYYAGSLVRP
GANSQFHLVDERIVGHKPASLSDAEAAALPLTAITAWEMLFDRFDLTRKV----------
-------P--GSANAILIIGGAGGVASIAIQLVR-ALTDL-TVIATASRPETRDWVMDLG
AHHVIDH---SKPLADEIKAL----GI-GS-PGFVFSTNG-TADNLDAIVELIAPQGHFG
LIDDP-E-A-LNV-SAFKQKSVSTHWEFMFTRSMFETADMDEQGKLLNNVAELIDTGRIR
TTLGEVMT-PINAETLKEAHRKSEAGRAKGKIVLEGF-
>tr|Q26DR6|Q26DR6_9BACT Zinc-containing alcohol dehydrogenase OS=Flavobacteria bacterium BBFL7 GN=BBFL7_00258 PE=4 SV=1
------------------------------------------------------------
--------------MKAIGYKE-NLPID--NVNSLQDI-ALETPK-ATGRDILVEIKAIS
VNPADYKVRAG-M--PV-EGN-NWKVIGWDATGIVKEVGEDVTLFNVGDEVWYAGDFTRQ
GSYAEYQIVDERIVGKKPSSLSYAEAAALPLTTLTAYEMLFDRLEVSKD-----------
----------DANKTILVIGAAGGVGSILVQLAK-KLTKL-NIIGTASREETTSWLKELG
ADTVINH---RNKLSEEFEKF----NL-PA-PEYVVSLNA-TEHHVDEIVKLIKPQGKFG
FIDDP-K-S-LNV-MPFKGKAVSTHIELMFTRAMFQTEDMIEQHNILNKASQLIDNGTIK
TTLGENFG-TINAENLRKAHAFLETGKAKGKIVLEGF-
>tr|Q2BJZ1|Q2BJZ1_9GAMM Oxidoreductase, zinc-binding OS=Neptuniibacter caesariensis GN=MED92_13438 PE=4 SV=1
------------------------------------------------------------
--------------MKAIGYLK-SLPIT--EAESLIDI-ELDQPV-ATGKDLLVKVKAIA
VNPVDYKIRQR-M--AS-EDG-SYKVIGWDAVGEVVATGEQVTNFKPGDAVYYAGDLTRP
GSNAEFQLVDERIVGRKPTSLSDSEAAALPLTTITAWELLFEHLQLKQQT----------
---VGQVE--KTDEVLLVIGAAGGVGSILVQLAK-KLTGA-TVIGTASREGSQKWVTDLG
ADHVIDH---RQPLAPQIEAL----GL--Q-LSHVASLNA-TDSYFDTYIEMLKPFGRIA
MIDDPEQ-P-LDI-LKMKPKSLSLHIEFMYARSMFQADDMIEQSNLLNAVADLLDQGHIK
TTVGKHLG-KINADNLKAAHAELEAGQSIGKIVLEGF-
>tr|Q3Y132|Q3Y132_ENTFC Zinc-containing alcohol dehydrogenase superfamily OS=Enterococcus faecium DO GN=EfaeDRAFT_1662 PE=4 SV=1
------------------------------------------------------------
--------MSEKELMKVVGFYE-GLPID--DPKSFIDE-KEQIPV-PSSRDLLVKVNAVS
VNPVDTKLRQD----NG-IRN-ALRILGFDGVGKVVAVGDEVQKFSVGDRVFYAGTTTRA
GSNQEYQLVDERIVALAPKNLSDEEAAALPLTSLTAYELLFEKFGLTPEE----------
--------NANRGKKILVINGSGGVGSILNQLAH--WAGL-EVYATAS-PKNFEWLKKTG
VDYPIDY---HHDLSKSFREL----GI-DQ-VEYVAVLFD-ITRYFDQIKHLVRPFGHVG
TIVGIKE-P-LDI-GVWKNQSISFDWEYMFAKTDYNY-EIETQGEALAHIAALANEGIIR
STLSKVYSDGMNAKNLKQATKDVETGHMLGKVVVSG--
>tr|Q68E55|Q68E55_AERPU Putative zinc-binding dehydrogenase OS=Aeromonas punctata GN=pFBAOT6.54 PE=4 SV=1
------------------------------------------------------------
--------------MKAVGYKV-PGPIA--EDASLVDI-DLPRPV-AEGGDILVEVKAVS
VNPVDYKIRSS-T--PP-ADG-DWKVLGWDAAGIVQEVGPDVTQFAVGDEVYYAGSLIRP
GTNAEFHLVDARIVGRKPASLDWAEAAALPLTTLTAWEAMFDRLDVTKPV----------
-------P--GAA-AILIIGGAGGVGSIAIQIAR-QRTDL-IVISTASRPETQEWVKGLG
AHHVIDH---SRPLAPQIAEL----NI-GA-PAFVFSTTH-TEQHASDIAELIAPQGRFG
FIDDP-K-A-LDV-MLFKRKAVSIHHELMFTRSLYGTPDMDEQGKILNSLAVLVDDGKIR
TTLTEKLS-PINAANLKTVHALIESGAARGKIVLEGF-
>tr|Q9Z3U5|Q9Z3U5_9PROT Alginate lyase OS=Pseudomonas sp. W7 PE=4 SV=1
------------------------------------------------------------
--------------MKAIGYLE-PQAID--QADALIDI-ELDTPT-ATGRDLLVKVHAIS
VNPVDTQVRRA-A--KP-EAG-QHKVLGWDAVGEVVATGLKTQLFKVGDLVWYAGDITRT
GSNAEFQLVDERIVGAKPSSLSNVEAAAMPLTGITAWELLFDRLDFTPLL----------
--EGQAGATSAAPQARILIMGAAGVGSILTQLAA-KLTNA-VVIGTASREQTQRWVKELG
ADHVINH---HQPLVPQLNAL----GI-EN-VSHVISLTH-TEQHYEQLVEALAPQGKLA
LIDDPQG-G-LDV-MKLKQKSLSLHWELMFTRSMFNTWDMQKQHELLTQLAQLIDNGVIR
TTLGENYG-TINAENLKRAHAHIESNRAVGKIVLEGF-
>tr|A0KS80|A0KS80_SHESA Alcohol dehydrogenase, zinc-binding domain protein OS=Shewanella sp. (strain ANA-3) GN=Shewana3_0406 PE=4 SV=1
------------------------------------------------------------
--------------MKAIGYQT-AGAVD--APNALQNI-TLPEPT-PQGFDLLVEVKAIS
VNPVDTKIRTS-S--SA-PTG-EYKILGWDAVGVVKAVGEKVSLFKVGDEVWYAGDISRS
GSYAEYQLVDERIVGHKPQTLSNAQAAALPLTSITAWELLFDRLGLPQDG----------
-------S--ATNARILIIGAAGGVGSIITQLAV-KLTGA-EVIGTASRPESAAWVKKLG
ANQVINH---QQPLSQELAKW----DI-AD-VTHVISLTQ-TDKHFDEIVKVLRPQGKLA
LIDDPVG-P-LDV-MKLKLKSLSLHWELMFTRSLFQTEDMIAQHHLLNRIAELIDAGTVQ
STFGEHYG-AINAQNLLKAHAPIESGKAIGKIVLEGF-
>tr|A1TVK6|A1TVK6_ACIAC Alcohol dehydrogenase GroES domain protein OS=Acidovorax avenae subsp. citrulli (strain AAC00-1) GN=Aave_4454 PE=4 SV=1
------------------------------------------------------------
--------------MKAVGYFT-PHALDAATGQGLQDFSDLPAPV-PRPHDLLVRVRAVS
VNPVDTKVRAS-A--APAEAG-QPKVLGWDAVGTVEALGAEVRGFAVGDRVFYAGAIDRP
GTNAELHAVDARIAAHAPATWTDAEAAAVPLTAITAWELLFDRLGVPRHP--------QT
VDGPVPTA--ADAPVLLVVGGAGGVGSMLIQIAR-QLTGL-RVVATASRPETRQWCLDLG
AHAVIDH---REPFAPQLAAL----GI-GA-VDAVASLTH-TPQYLAQYVECLRPQGRIA
VIDDM-P-S-LDV-MPLKRKSISLHWEMMFTRPMFGTPDMAAQGRLLAEVAELARAGRLR
STLTDTLG-PLSAATLREAHARIESGRTIGKLVLVAP-
>tr|A2RM94|A2RM94_LACLM Quinone oxidoreductase OS=Lactococcus lactis subsp. cremoris (strain MG1363) GN=qor PE=4 SV=1
------------------------------------------------------------
--------------MKAIG------TVD--SGRNFIDF-EIEKPI-LRPHDLLIKVEAIS
INPVDTKVRKS-I--KG-TLT-QPKILGWDGLGTVVEVGSQSKFFKVGDSVFWAGDVTRA
GSNAEFQAVDERIVGFAPKNLSKEKAVAMPLTSLTAYELLFEKLQVTSE-----------
----------SKGKSILIINGAGGVGSVATQMAK-N-SGL-TVIATASNPQAIEWVKNFG
ADYTVNH---HENLVPQVHEL----GF-KF-VDYILILNA-VVEHMPAVNELIAPQGSIA
NIVEPGQ-A-INL-DKLAHKSARFNFEWMFTKVVSDTDDLQSQHDILNQVSEWLDNGTLT
STMTQNLG-ALTADNVRKAHELIEENHTIGKIVLT---
>tr|A2SF63|A2SF63_METPP Putative oxidoreductase OS=Methylibium petroleiphilum (strain PM1) GN=Mpe_A1240 PE=4 SV=1
----------------------------------------------MISVDSFSRSFDNA
SSRLGSRSPCKEFRMKAVAFTR-SLPID--AAGALVDI-DLPVPE-PLPYDLRVAVRAVS
VNPVDTKVRRN-G--AH-ADG-TPRVLGWDAVGVVESVGSAVTRFQPGDRVWYAGSIARN
GSNAELHLVDERLAGRAPASLTDAQAAALPLTGITAWELLFDRLLVPPGK----------
---RGRDS--AAGESLLVMGAAGGVGSILVQLAR-RLTGL-TVIGSASRPETQAWVRELG
AHHVIDH---GRPLGEELRRI----DR-PE-VTHVASLTH-TDVHFTQLVEALAPQGRIA
LIDDP-E-P-IDV-RLLKRKSASLHWELMFTRALFGTPDMVAQHHLLNDLAALVDDGVVR
STLGEHYG-RITAANLTRAHALIESGRARGKIVLEGF-
>tr|A4XYP4|A4XYP4_PSEMY Alcohol dehydrogenase, zinc-binding domain protein OS=Pseudomonas mendocina (strain ymp) GN=Pmen_3712 PE=4 SV=1
------------------------------------------------------------
--------------MKAVAYYQ-SLPAD--HPEALQDV-QLDAPS-PGPHDLLVEVRAIS
VNPVDTKIRRN-V--AP-ENG-AAKVLGWDAAGVVQAVGSEVSLFQPGDRVFYAGAIDRA
GANSELHLVDERIVGRMPASLSFAEAAALPLTAITAWELLFERLQIAEGS----------
-------T--DQGQSLLIVGAAGGVGSILTQLAR-RLTGL-TVIGTASRPETQAWVRELG
AHHVIDH---GKPLSEELARI----GI-GQ-VSHVASLTQ-TDQHYAQLIECLQPQGRLA
LIDDPLQ-P-LDV-MQLKRKSLSLHWELMFTRSLYQTDDMIEQHRLLQRVAELVDSGALK
TTLGEHFG-TINAANLRRAHALLESGKAKGKIVLEGF-
>tr|A4YWU3|A4YWU3_BRASO Putative oxidoreductase; putative Quinone oxidoreductase OS=Bradyrhizobium sp. (strain ORS278) GN=BRADO4637 PE=4 SV=1
------------------------------------------------------------
--------------MKAVGYQQ-SLPIT--DERALFDF-ETAKPE-PKGRDLRVAVKAVS
VNPVDTKVRKR-A--AP-PAG-ESKILGYDAAGVVEAVGPEVTLFKAGDEVFYAGSILRQ
GTNAEFHLVDERIVGHKPKSLSFAEAAALPLTSITAWELLFDRLGAVPGK----------
-------S--LDDRTLLITGAAGGVGSILTQLAR-RLTGL-TVLATATRPESRDWCLSLG
AHAVIDH---AKPMKEQIDAL----KL-PP-VALIASLTH-TDQHYKAIADFMTPQGKFG
LIDDP-A-E-FSL-AAFKGKAISIHWESMFTRSSFTTPDIIAQHNLLNDVSDLIDKGVIR
TTLGDNYG-TINAKNLKRAHALIESNTSRGKIVLEGW-
>tr|A5FVM2|A5FVM2_ACICJ Alcohol dehydrogenase GroES domain protein OS=Acidiphilium cryptum (strain JF-5) GN=Acry_0429 PE=4 SV=1
------------------------------------------------------------
--------------MKAVAFTH-SLPVT--ADEALIDI-EAPDPV-LRTHDVLVEVRAVS
VNPVDTKIRRR-N--EP--LG-EPRILGFDAAGIVRSVGPGVTRFGIGDEVFYAGSVDRQ
GSNAQFHAVDERIIARKPRSLSFAEAAALPLTTLTAWEMLFDRFSIPRDR----------
----------VHHDTLLIVGGAGGVGSMAIQLAC-QLTGL-VVVATASRPETINWCSSLG
AHHVINH---HHPLAHQLETC----EV-SA-PSYIFCTNH-VERHWRELCHVLAPEGRIG
LIEST-G-P-LDM-NEIFNKSASVHTEYMFARSLHQTTQMIEQHHILQSVSRLVDQGVLR
TTMTENYG-PITAANLRRAHAAVESGTTRGKIVLEGF-
>tr|A5IE10|A5IE10_LEGPC Zinc binding dehydrogenase OS=Legionella pneumophila (strain Corby) GN=LPC_1673 PE=4 SV=1
------------------------------------------------------------
--------------MKAIGYYH-SLPIT--DNKALMDL-DVSVPK-ATGHDILVEIKAVA
VNPVDTKVRRN-V--QP-EPQ-QPKILGWDASGVVTEVGSEVTMFKPGDEVWYAGDLTRP
GSNCEFHLVDERIAAKKPKSLSFQEAAALPLTSLTAWELLFDRLQLSA------------
----------EDKGILLITGAAGGVGSILVQLAR-QLTQL-TIIGTGARPESIQWILDNG
AHHVIDH---TKDMKAQLQNL----HY-SE-VDYVISLTH-TDQHAKSLVEVLKPQGKFA
LIDDP-Q-D-LDI-KLFKLKSISIHWEMMYTRSMFKTADMIKQHDILTEVARLVDAGKIK
TTIAECLG-LINADNLRRAHALLESGTSRGKIVLNGF-
>tr|A6SYB5|A6SYB5_JANMA NADPH:quinone reductase and related Zn-dependent oxidoreductases OS=Janthinobacterium sp. (strain Marseille) (Minibacterium massiliensis) GN=mma_1572 PE=4 SV=1
------------------------------------------------------------
--------------MKAIAYKK-ALPIS--DAQALLDV-TLPDPV-ASGHDLLVEVKAIS
VNPVDVKVRSS-A--NP-PDG-EYKVIGWDAAGIVRAVGDAVTLFKPGDRVFYAGSIARP
GTNSELHLVDEFISGHMPESLDFAQAAALPLTAITAWELLFERLEIGR------------
----------DNKEAILIIGAAGGVGSILVQLAR-QLTGL-TVIATASRPQTQQWVRELG
AHHVIDH---AQPLSQELKKI----GI-EN-VKYVASLNQ-TDQHFSEIVESLAPQGKLA
LIDDP-A-A-LDI-RLLKRKSISLHWEFMFTRALFGTPDMHKQHELLNEVARLIDAGIVK
TTVAEHFG-TINAANLRRAHELLESNSSKGKIVLEGF-
>tr|A6TFS2|A6TFS2_KLEP7 Putative oxireductase; alginate lyase OS=Klebsiella pneumoniae subsp. pneumoniae (strain ATCC 700721 / MGH 78578) GN=KPN78578_39820 PE=4 SV=1
------------------------------------------------------------
--------------MKAIAITQAAADGN--NIPSLTEI-DLPIPT-AHGRDLLVAVKAIS
VNPVDTKVRAG-F--QG-D---TPRVLGWDAVGVVQSVGEEVTLFAPGDEVWYAGALGRA
GSNSEYQLVDERLVAHKPRTLDNASAAALPLTAITAWELLFHRLSVEEGG----------
----------NAGDTLLIVGAAGGVGSILTQLAS-KLTAM-TVIGTASRPESQQWVREAG
AHHVIDH---SKPLADELARI----GI-TS-VTHVASLTN-TEQHFNALIDALAPQGKLA
LIDDP-E-T-LDV-VPLKAKSLSLHWEFMFTRSMFETDDMIAQHQLLTRVAALIDNHTIK
TTLGEHYG-AITAANLQKAHRQLETGRAVGKIVLEGF-
>tr|A6U778|A6U778_SINMW Alcohol dehydrogenase. zinc-binding type 1 OS=Sinorhizobium medicae (strain WSM419) GN=Smed_0652 PE=4 SV=1
------------------------------------------------------------
--------------MRAVAYKT-PQPIA--NEAALIDV-DLSVPT-PGEHDLLVEVKAVS
VNPVDTKVRAS-V--QP-EPG-QLKVLGWDAAGVVTAVGPKVTLFKPGDEVFYAGAIDRP
GTNAEFHLVDERIVGWKPQSLDFAAASALPLTAITAWETLFDRLRVGDPV----------
-------P--GAAKTVLIIGGAGGVGSIAIQLLR-ALTNL-TVIATASRTETRDWALKLG
AHHVLDH---SRPLAAEMDQL----AL-GA-PAFVFSTTN-TDKHVDEIVKLIAPQGRFA
LIDDL-P-I-LDV-MPFKRKSVSIHWEMMFARPLFKTPDMIEQHNLLNRVAELVDSGRIR
TTLTETLG-PINAATVSKAHRVIETGRTRGKLVLAGF-
>tr|A6WBR1|A6WBR1_KINRD Alcohol dehydrogenase. zinc-binding type 1 OS=Kineococcus radiotolerans (strain ATCC BAA-149 / DSM 14245 / SRS30216) GN=Krad_2780 PE=4 SV=1
------------------------------------------------------------
---M--------TTVNAVAAFD-GLPIS--DPASLQDV-RVPVPE-LRPHDVLVRVEAVS
VNPVDVKVRSG-L--GK--QT-TPKVLGYDAAGVVEAIGGDVTTLSVGDEVYYAGDITRS
GSNTELQAVDERIVARKPATLSFPEAAALPLTSITAWEALFDRLRLDA------------
----------SSHGTLAVLGGAGGVGSIMIQLAK-QLTGV-RVLASAGKPESRTWVSELG
ADAVIDH----HDLVASVEAV----AP-EG-VDHLFS-PA-SQGNVEAFAEVVKPFGQIV
AIDDP-V-G-LDL-MPLKGKSIAWLWELMFTRSTYTTPDIAEQQRLLGEVAALVDAGRIR
TTLTTTLD-DFSAAGLREAHRLVETGRTVGKIVVR-R-
>tr|A8ARP6|A8ARP6_CITK8 Putative uncharacterized protein OS=Citrobacter koseri (strain ATCC BAA-895 / CDC 4225-83 / SGSC4696) GN=CKO_05116 PE=4 SV=1
------------------------------------------------------------
--------------MKAIAITRTAPEGS--NIEFLQDI-DLPVPV-AAGHDLLVEVKAIS
VNPVDTKVRAG-F--NA-E---TPRVLGWDATGVVKSVGEAVTLFAPGDEVWYAGALGRP
GSNSEFQLVDERIVALKPKTLDNAAAAALPLTSITAWEMLFDRLGVEEGG----------
----------NEGDTLLIVGAAGGVGSILTQLAR-KLTRL-TVIGTASRPESQKWVREAG
AHYVIDH---SKPLTEELARI----GI-NA-VTHVASLTH-TDKHYPQLIEALAPQGKLA
LIDDP-A-T-LDA-RPLKTKSISLHWEFMFTRSMFETDDMLAQHQLLTRVAQLIDAKVIH
TTLGEHYG-AINAANIQKAHAQLETGRSVGKIVLEGF-
>tr|A8IIW7|A8IIW7_AZOC5 Putative zinc-dependent alcohol dehydrogenase protein OS=Azorhizobium caulinodans (strain ATCC 43989 / DSM 5975 / ORS 571) GN=AZC_0208 PE=4 SV=1
------------------------------------------------------------
------------MSMKAIGYRQ-SGPID--RDDALVDI-EIDRPA-ARGRDLLVEVAAIS
VNPVDTKVRKR-A--AP-PEG-EWKILGWDAVGRVVEVGEGVTRFRPGDEVYYAGSLTRP
GANSAFHLVDERIVGRKPATLSNPEAAALPLTAITAWEMLFDRLDIVKSV----------
-------P--GAANAILIVGGAGGVGSIAIQLVR-ALTDL-TVIATASRPETQDWVRALG
AHHVVDH---SAPIAAQVAAL----GL-GA-PAFVFSTTE-THRHLAEIAELIAPQGRFG
LIDDP-D-G-LDV-SVFKRKSVSTHWEFMFTRSMFETADMDAQGRLLDEVARLVEAGKVR
TTLTQTLR-PISAATLKTAHAILESGKARGKIVVEGF-
>tr|A9ARZ1|A9ARZ1_BURM1 Zinc-binding alcohol dehydrogenase family protein (NADPH2:quinone reductase) OS=Burkholderia multivorans (strain ATCC 17616 / 249) GN=qor PE=4 SV=1
------------------------------------------------------------
--------------MKAIVFTEYGLPID--DPRALFDS-ELPEPT-PGPHDLLVQVRAIA
VNPVDTKVRSG-K--GA-TP--QPKVLGWDTVGVVRAVGSDVTLFQPGDEVFYAGAIDRP
GSYSELHLVDERIVGRKPRSLDDASAAALPLTSITAWELLFDRLGIGEHG----------
----------GAGQSLLILGAGGGVGSILTQLAR-QLTGL-KVIGTTSRPETREWVSALG
AHHVIDH---SRPLAEQLKHI----GI-EV-VDYVISLTH-TDSYLPQLIEVLRPQGHLA
LIDDP-A-V-LDV-VPLKRKSLALHWELMFTRSLYGTDDMIKQHQLLNRVAELIDTGVLK
TTVGEHFG-RIEAANLRRAHALIESGKAMGKIVLEGF-
>tr|A9CJL7|A9CJL7_AGRT5 Zinc-binding dehydrogenase OS=Agrobacterium tumefaciens (strain C58 / ATCC 33970) GN=AGR_C_1830 PE=4 SV=1
------------------------------------------------------------
--------------MRAIGYKT-SQPIT--AADALIDI-DLAQPE-AKGHDILVEVKAVS
VNPVDTKVRRN-Q--SP-ENG-ATRVLGFDASGVVKAVGDRVSLFKPGDEVFYAGVINRP
GSNSEFHLVDERIVGAKPKSLNFEEAAALPLTAITAYETLFDRLRVKEPV----------
-------P--GAANAVLVIGGAGGVGSIAIQLLR-ALTDL-TVIATASRPETMEWVKELG
AHHVVDH---GKPIAPQVEAL----GL-GA-PGFVFSTTH-SDIHAADSVATIAPQGRFA
LIDDP-AGG-FDV-MAFKRKCVSIHWEMMFARAVFETPDMIEQHKLLNHVAELVDAGKIR
TTLTEVFG-TINAANLIKAHALIESNTARGKIVLSGF-
>tr|B0CA54|B0CA54_ACAM1 Oxidoreductase, zinc-binding dehydrogenase family OS=Acaryochloris marina (strain MBIC 11017) GN=AM1_1618 PE=4 SV=1
------------------------------------------------------------
--------------MKAIGYKD-AG--S--AADALIEF-ETATPQ-PGPKDLLVEVRGVS
VNPVDVKLRAS-A--QP--DG-EPRILGFDAAGVVQEVGSAVTRFRPGDEVFYAGDITRP
GTNAPFQVVDERIVGRKPSSLGFTEAAGIPLTSITAWEMLFDSFGLKEGE----------
----------GSGEALLVIGGAGGVGSILIQLAK-KLTGL-TVVATASREDTHAWVKKMG
ADYVVNH---RNPLDEELKFL----GI-TP--RYVAALTH-TDKHFAAIRELIKPRGHMA
LIDDP-G-A-LDV-ASLKTKAISLSWEFMFTRSMFQTEDIDVQHQLLNRVSELLDNGTLI
STVNHHGG-SLNIENLRAAHEFQESGKAIGKTVLDGL-
>tr|B0KGG2|B0KGG2_PSEPG Zinc-binding alcohol dehydrogenase family protein OS=Pseudomonas putida (strain GB-1) GN=PputGB1_3071 PE=4 SV=1
------------------------------------------------------------
--------------MKAVVYTQPGLPIQ--DPQSLYDT-QLPTPK-PGARDLLVEVRAIA
VNPVDTKIRAS-R--GG-E---QPQVLGWDAVGVVREVGPEVTLFRPGDEVFYAGAIDRP
GSYSEFHVVDERIVGHKPRSLDNASAAALPLTSITAWELLFDRLGVEENG----------
----------GQGQSLLVIGAAGGVGSILVQLAS-KLTQL-TVIGTASRPETQAWVKALG
AHHVIDH---TESIPLQLETL----KL-DP-VDHVISLTH-TDTYLTQLIEVLRPQGKLA
LIDDP-A-Q-LDV-VPLKRKSLSLHWELMFTRSLYKTEDMIKQHQLLERVSQLVDEGVLK
TTLGEHYG-TISAEHLKRAHAMIESGKARGKIVLEGF-
>tr|B0RMJ7|B0RMJ7_XANCB Putative oxidoreductase OS=Xanthomonas campestris pv. campestris (strain B100) GN=xcc-b100_4437 PE=4 SV=1
-----------------------------------------------------------M
AMAHAAAPRPTATTMKAIAYPQHGLPID--DPRALVAL-DLPLPT-PGPRDLRVRIHAIS
VNPVDTKVRAT-A--PV-E---APRVLGWDASGVVDAVGDEVTLFQPGDAVYYAGALTRP
GTNAEYHLVDERLVGRKPATLDDASAAALPLTAITAWELLFDRLGIVEGG----------
----------GAGQTLLVVGAAGGVGSILVQLAR-ALTQL-TVVGTASRPQTQDWVYALG
AHHVIDH---TEPLAAGLQRI----GI-AQ-VQHVASLTH-TDQHFAQLVEVLAPQGQLA
LIDDP-A-T-LDA-LPLKRKSLSLHWELMFTRSLFATDDMIAQHHLLNRVAALVESGVLR
TTLGEHYG-RITVDNLRRAHAALESHRTRGKLVLEGF-
>tr|B0V422|B0V422_ACIBY Putative alcohol dehydrogenase, zinc-containing OS=Acinetobacter baumannii (strain AYE) GN=p3ABAYE0039 PE=4 SV=1
------------------------------------------------------------
--------------MKAVSYVI-NNHDD--FKNSLVDI-EKAKPT-LKERDVLVKVQAIS
VNPVDTKVRKN-S-----SEA-NNRILGWDAVGEIIEVGSKVTSFKVGDSVWYAGNLTRD
GSNAEFQAVDERIISLKPITVSNAEAAALPLTAITAWEMLFDRFQISE------------
----------TEVGSILIIGGAGGVGSIAIQLLK-AKTNL-SVIATASREETKSWVESLG
ADHVIDH---SKDLNVQIETL----GI-EK-PKYVFSTNH-TETYIKQIVSLIAPQAKLG
LIDDP-Q-T-FDI-MPFKTKSISIHWELMFTRSMYETDDIEKQGNLLQQVAQLVDQQKIR
STLNQNLG-KINAANLEKAHKLLESGKSKGKIVLENF-
>tr|B1J8C5|B1J8C5_PSEPW Zinc-binding alcohol dehydrogenase family protein OS=Pseudomonas putida (strain W619) GN=PputW619_2576 PE=4 SV=1
------------------------------------------------------------
--------------MKAIVFNQPGLPIE--DPQSLYEA-DLPKPT-PGARDLLVEIKAIA
VNPVDTKVRAS-R--SA-E---QPQVLGWDAVGIVREVGNAVTLFQPGDEVFYAGAIDRP
GSYSEYHLVDERIVGHKPRSLDNASAAALPLTSITAWELLFDRLSVEQYG----------
----------GKGQSLLIIGAGGGVGSILVQLAR-QLTQL-TVIGTASRPQTQQWVSELG
AHHVIDH---TVPIPQQLAEL----KL-EP-VDYVISLTH-TDTYLAQLVEVLRPQGKLA
LIDDP-V-Q-LDV-VPLKRKSLSLHWELMFTRSLYTTEDMIKQHQLLERVSALVDEGVLK
TTVGEHFG-AINADNLRRAHALLESGKARGKVVLEGF-
>tr|B1LXB0|B1LXB0_METRJ Zinc-binding alcohol dehydrogenase family protein OS=Methylobacterium radiotolerans (strain ATCC 27329 / DSM 1819 / JCM 2831) GN=Mrad2831_5281 PE=4 SV=1
------------------------------------------------------------
--------------MRGVTYTE-GAQID--APDALLDT-TFPDPV-PVGRDLLVRVQAIS
VNPIDTKVRQG-A--YK-QGC-EPKVLGWDAAGTVVSVGPEARLFKPGDAVFYAGALDRP
GSNAAFQCVDERLVGAKPASLDFAAAAALPLTALTAWEMLFDRLDVATPV----------
-------P--GAAPAILIVGGAGGVGSIAIQLAR-QLTDL-IVIATASRPETAQWCRDLG
AHHVIDH---AKPLATEVAAL----GLPGA-PGFVFATTQ-TGAHLPQIIELLAPQGRLG
PIDDP-E-T-LDV-MPLKPKSLSLHWELMFTRSLFQTADMERQHAILTEIARLIDAGRLR
TTLSETFG-PINAANLARAHALIESGKARGKVVLAGF-
>tr|B1M5G9|B1M5G9_METRJ Zinc-binding alcohol dehydrogenase family protein OS=Methylobacterium radiotolerans (strain ATCC 27329 / DSM 1819 / JCM 2831) GN=Mrad2831_1565 PE=4 SV=1
------------------------------------------------------------
--------------MRAVGYRK-SLPIT--DPEALVDL-DLPQPA-PGPLDLLVKVEAVS
VNPVDTKVRRR-A--EP-EAG-GAKVLGWDAAGTVVAAGAEVQGFAAGDAVFYAGDLTRP
GTNAQFHCVDARIVGRKPARLDWAQAAALPLTAITAWETLFDRLDTGKPV----------
-------P--GAAPAILIVGGAGGVGSVAIQLAR-ELTDL-TVIATASRPETAAWCRDLG
AHHVVDH---SKPLAAEVAAL----GL-GA-PGLVFSTTN-TDAHLAAIVELIAPQGRLA
LIDDP-E-R-LDV-GLLKRKSLSLHWEFMFTRSMFATADIAAQGALLDEVARLIDSGRLR
TTLGEHYG-RIDAANLRRAHGLIESGRARGKIVLEGF-
>tr|B1Z710|B1Z710_METPB Zinc-binding alcohol dehydrogenase family protein OS=Methylobacterium populi (strain ATCC BAA-705 / NCIMB 13946 / BJ001) GN=Mpop_0715 PE=4 SV=1
------------------------------------------------------------
--------------MRAVGFHK-PLPIE--DDQSLLDL-TLPDPV-PGPRDLLVRVRAVS
INPVDTKVRMR-A--NP-PDG-QPQVLGYDAAGLVEAVGPEVTRFKVGDAVFYAGALGRP
GTNAELHLVDERIVGAKPATLSFAEAAAMPLTAITAWEALFDRLDIRKPV----------
-------P--GAAPALLIVGGAGGVGSIATQLAR-QLTDL-TVIATASRPETVEWSRTLG
AHHVIDH---TKPLAAEVAAL----GL-GA-PGFVFSTTH-TDRHLPEIGKLIAPQGRFA
LIDDP-A-A-LDV-LPFKQKSVSTHWEFMFTRSMFATADMGAQGDLLDAVSRLVEAGTLT
TTVAERFG-AISAANLRRAHALIESGRAKGKIVLEGW-
>tr|B2FP92|B2FP92_STRMK Putative dehydrogenase, zinc-containing OS=Stenotrophomonas maltophilia (strain K279a) GN=Smlt4680 PE=4 SV=1
------------------------------------------------------------
--------------MRAIAYTHAGLPID--DAQALIDI-ELELPQ-PGPRDLRVAVRAVA
VNPVDTKVRRG-V--AT-D---GPRVLGWDAVGIVDAVGSEVTLFQPGDAVYYAGVIDRP
GSNAEYQLVDERSVGRKPASLDDAAAAALPLTAITAWELLFDRLRIPEGG----------
----------GEGQTLLVIGAAGGVGSILVQLAR-KLTRL-TVIGTASRPDTQDWAYAMG
AHHVIDH---SLPLAEGLARL----GI-SE-VQHVASLTH-SEQHYAQIVELLAPQGQFG
LIDDP-G-Q-VDV-MALKRKALSLHWESMFTRPLYKTADMQRQHDLLNRVAELIDAGVLQ
TTLGEHFG-RIDAANLRRAHALLESHRAKGKIVLEGW-
>tr|B2II14|B2II14_BEII9 Zinc-binding alcohol dehydrogenase family protein OS=Beijerinckia indica subsp. indica (strain ATCC 9039 / DSM 1715 / NCIB 8712) GN=Bind_0951 PE=4 SV=1
------------------------------------------------------------
--------------MRAVGYQT-SLPID--QPNALVDI-DLPKPE-PKGRDLLVAVKAIS
VNPVDTKVRLR-A--AP-EPG-DWKVLGWDAAGTVVATGPEANLFKPGDEVFYAGALERP
GSNAEFHLVDERIVGLKPASLDWAAAAALPLTSITAWEALFNRLDINKPV----------
-------A--GIKPSILIIGGAGGVGSIAIQLAR-QLTEL-EVIATASRPETRKWVEDLG
AHHIVDH---SKPLALQISAL----D--HS-PGFVFSTTQ-SDQHQADVADLIAPQGRFA
LIDDP-P-S-FNI-ALFKRKSVSIHWEFMYTRSMFQTADMQEQGNLLNEISKLVEKGILR
STLAEHFG-LINAANLKRAHALLESGQARGKIVLEGF-
>tr|B2TG14|B2TG14_BURPP Zinc-binding alcohol dehydrogenase family protein OS=Burkholderia phytofirmans (strain DSM 17436 / PsJN) GN=Bphyt_5533 PE=4 SV=1
------------------------------------------------------------
--------------MKAVVYNE-SVPLD--SPDALTDT-TLPESE-PTGYDLSVEVHSVS
VNPVDTKIRGG-V--LP-PPV-VPKVLGWDASGVVRAVGDKVTLFKPGDRVMYAGSLLRA
GTNSELHLVDERIVGPMPTSLSFEEAAALPLTSVTAWELLFDRLQVREGK----------
----------DPIGMLLVIGGAGGVGSILIQLAR-QLTGL-TVVATASRPETQEWVRELG
AHHVIDH---TKPMPAQLRGL----GI-DE-VGYVASLTH-TDKHLVEIAEMLAPQGRLG
LIDDP-E-S-LDV-PILKPKSISLHWELMYTRSMYQTPDMIEQHHILVRVARLVDAGVLR
TTLADHFG-TINAANLRRAHALLESGKARGKIVLSGF-
>tr|B3QB16|B3QB16_RHOPT Zinc-binding alcohol dehydrogenase family protein OS=Rhodopseudomonas palustris (strain TIE-1) GN=Rpal_3639 PE=4 SV=1
------------------------------------------------------------
--------------MKAVGYSK-SLPID--DPEALLDL-ELPTPE-PGPRDLRVSVKAIS
VNPVDFKVRKR-A--AP-PAG-EPKILGYDAAGVVEAVGAEVTLFKPGDEVFYAGSIQRP
GTNAEQHLVDERIVGRKPKTLSFAQAAALPLTSITAWELLFDRLGVVPSK----------
-------A--FDPRTLLIVGGAGGVGSILIQLAR-RLTGL-TIIATASRPETQAWCLDLG
AHAVIDH---SHPMKPQVEAL----KL-PP-VALIASLTG-TEGHFAGLVDILAPQGKIG
LIDDP-A-T-LNP-MLLKPKSASLHWEAMFARSSYQTADMIAQHDLLDEIAGLIDTGVLR
TTLDKTFG-TITAANLKRAHALLESGTSIGKIVLEGW-
>tr|B3W7U4|B3W7U4_LACCB NADPH:quinone reductase OS=Lactobacillus casei (strain BL23) GN=LCABL_05110 PE=4 SV=1
------------------------------------------------------------
--------------MKAIGFTQ-HLPIT--DEHSLENI-TLPTPT-PEGHDLLINVHAVS
VNPVDTGTRGA-G--HG-RLA-HPKVIGWDAVGTVAGIGRDVTRFKIGDRVFYAGSYKRS
GSDAEYQLVDERIVGHAPASLSDPQAAAMPLTSLTAWEALFEKLHIPLHD----------
-------RATNAEHIILIINGSGGVGSVATQLAH--WAGL-QVLATASRPDSQKWIKDHG
ADFVLNH---RQPLPPQLKAA----GF-KN-VDYILNLSH-LDDHWNEIAEMIRPDGWVA
AITENRR-G-IDL-QKLTKKRATFAWEWMFSKSWYGY-DLDSQGHILDQMAKLLDDGTIQ
CTLTKTLQ-PLNAENLRQAHALVESGHMIGKVVVNGP-
>tr|B4RZ04|B4RZ04_ALTMD Oxidoreductase, zinc-binding protein OS=Alteromonas macleodii (strain DSM 17117 / Deep ecotype) GN=MADE_01966 PE=4 SV=1
------------------------------------------------MFLILCCLSKFN
QEYDENITQKEKRMMKAIGYTH-SLDIN--EPNALIDL-DVDKPS-ASGRDLLVKINAIA
VNPVDYKIRQR-V--NP-EGG-DPKILGWDAVGEVAEIGADVTQFAVGDKVYYAGDLTRA
GSNAEFQLVDERIVGKAPSSLSDSEAAALPLTTITAYELLFDHLALKQQS----------
-------E--KSDEVVLVVGAAGGVGSIMLQLLK-VLTGA-VVIATASRESSKNWVQELG
ADYVVDH---SKPLAEQIKSL----NI-GE-VTHVASLNN-THQYIDEYVEVMKPKGKLA
LIDDP-E-S-LDV-AKLKQKSLSLHWEFMFTRSMFETEDMVEQSRLLTHVATLIDEGKIK
TTVGKHLG-KITAQNLIAAHRILEEGRAIGKLVLEGF-
>tr|B5ZVI2|B5ZVI2_RHILW Zinc-binding alcohol dehydrogenase family protein OS=Rhizobium leguminosarum bv. trifolii (strain WSM2304) GN=Rleg2_0947 PE=4 SV=1
------------------------------------------------------------
--------------MRAVAYNS-PQPIT--AETSLIDI-ELPMPE-ARGHDLLVEIKAVS
VNPADVKIRAH-V--AP-PTD-EPRVLGWDAAGIVKAVGADVTLFKPGDQVFYSGALARS
GTNAEFHLVDERIVGAKPKSLDFAAAAALPLTTITAYEALFDRLKVQDPV----------
-------S--GAARSILIIGGAGGVGSIAIQIAR-VLTDL-TVIATASRRETQDWVKDLG
AHHVIDH---SSPIAPQVAAL----GI-GA-PGFIFSTTN-TDLHIGDIVEVIAPQGRFA
LIDNP-K-T-LDV-VPFMRKSASIHWELMFTRPLFETPDMIEQHRLLNRISELVDAGKIR
TTLSETIG-PINAANLKKAHAMVETGRMKGKAVLAGF-
>tr|Q03DD5|Q03DD5_PEDPA NADPH:quinone reductase related Zn-dependent oxidoreductase OS=Pediococcus pentosaceus (strain ATCC 25745 / 183-1w) GN=PEPE_1766 PE=4 SV=1
------------------------------------------------------------
----------MNKTMWSIGFQK-HLPIN--EEASLFRF-ETAVPQ-PEGRDLLVKVDAVS
VNPIDVAVRKN-G--TE-TLD-EPKVIGWDAVGTVIAKGASAGYFEIGDRVFYAGSFKRA
GSDSEYQLVDERVVGHAPEKLSNAEAAAMPLTSLTAWEALFEQLEIDRED----------
-------VQGNADKSILIINGAGGVGSIATQLAQ--KAGL-HVIASASRPETIEWCLKHG
ADETVNH---RNNLIDEVRNL----GH-QY-VDYILELNN-IDAHWDEMVELIKPNGRMT
SITQNHE-P-VDL-KALKHKRVTFAWEWMYTKSYYETPDMETQHVYLDEIARLLDAGELI
STLTKQLS-PINVENLKQAHKLVEGNHMMGKVVVENL-
>tr|Q03SD4|Q03SD4_LACBA NADPH:quinone reductase related Zn-dependent oxidoreductase OS=Lactobacillus brevis (strain ATCC 367 / JCM 1170) GN=LVIS_0745 PE=4 SV=1
------------------------------------------------------------
-----------MTMMHAIGFDR-HLPIE--DNHSFFDV-TVPRPE-PTGHDLLVQIIATS
VNPVDTAVRRN-T--VG-ILE-HPKVIGWDAYGIVTAVGNDVHDFQSGDRVFYAGSFKRS
GTDSDYQLVDERIVGHVPTSLSPAEIAAMPLTSLTAWEALFEQMHLDIDH----------
-------PADNAGRTLLVINGAGGVGSVATQLAK--LAGL-TVIATASRPETIAWTKQHG
ADHVVNH---RQDVVEQVHAL----GL-DT-VDYILELSN-LNQHWSEIVDLIAPSGTIV
SITGSNT-P-IDL-RALKQKRATFAWEWMYTKSFYETPDMQSQHAILERVRGLLDAGRLQ
STLTKTLT-PITAANLRQAHALVESNRMIGKVVLTNQ-
>tr|Q07KP6|Q07KP6_RHOP5 NADPH:quinone reductase OS=Rhodopseudomonas palustris (strain BisA53) GN=RPE_3558 PE=4 SV=1
------------------------------------------------------------
--------------MKAVGYAK-SLPID--HAEALLDI-EIDTPA-PAGRDLRVAVKAVS
VNPVDTKVRRR-A--EP-ADG-GYKVLGYDAAGVVDAVGPDVTLFKPGDEVFYAGSILRP
GTNAELHLVDERIVGRKPLTLDFAQAAALPLTAITAWELLFDRLSVQPGK----------
-------S--FDPRTLLIVGGAGGVGSILIQLAR-RLTGV-SVVATASRPETTKWCLALG
AHAVIDH---TQPMKPQIDTL----KL-PP-VALIASLTG-TEQHFPALIDILAPQGKIA
LIDDP-S-T-LNA-MPLKAKSASLHWEAMFARSSYETPDMIAQHHLLNDVADLIDKGVLR
TTLDQTMG-TINAANLKQAHALIESGKSVGKVVLEGW-
>tr|Q084Q8|Q084Q8_SHEFN Alcohol dehydrogenase, zinc-binding domain protein OS=Shewanella frigidimarina (strain NCIMB 400) GN=Sfri_1405 PE=4 SV=1
------------------------------------------------------------
--------------MKAIGYKQ-SLEIS--NPESLIDV-TLDQPI-ATGRDLLIKVSAIA
VNPADYKVRLN-M--PP-ADG-EVKVIGWDAVGEVIATGDKASQFKPGDVVYYAGDITRT
GSNAEYQLVDERLVGMKPKSLSNAEAAALPLTAITAWELLFEHLSIKQQS----------
---PSAIE--KSNEVILVVGAAGGVGSIFVQLAK-AITGA-TIIGTASRASSSEWVKKLG
ADYVVDH---TKPLAAQIAAL----NI-GP-VTHVASLNS-TDTYFDSYTELLAPFGKIA
MIDDP-V-A-LDV-TKLKLKSLSLHWEFMFARSMFNAVDMDEQGHLLNRVADLVDQGFIQ
TTLGQHMG-AINAANLRAAHEALEAGRAIGKIVLEGF-
>tr|Q134V5|Q134V5_RHOPS Alcohol dehydrogenase GroES-like OS=Rhodopseudomonas palustris (strain BisB5) GN=RPD_3158 PE=4 SV=1
------------------------------------------------------------
--------------MKAIGYTK-PLPID--DADALIEF-DTPRPE-PGPRDLRVAVKAIS
VNPVDFKVRNR-A--AP-PAG-ETKILGYDAAGVVEAIGSDVSLFKPGDEVFYAGSIQRP
GTNAEFHLVDERIVGRKPTTLSFAQAAALPLTSITAWELLFDRLGVRPGK----------
-------A--YDPRTLLITGGAGGVGSILIQLAR-KLTSL-TVIATASRPETETWCRALG
ANAVIDH---SKPMKPQIDAL----KL-PP-VALIASLIG-TEQHFPALVEILAPQGKIA
LIDDP-A-S-LNP-MLLKPKSASLHWEAMFVRSTFTTADMIAQHDLLNEVADLIDAGVLR
TTLEQTFG-AINAANLKRAHALLESGKSVGKIVLEGW-
>tr|Q140G3|Q140G3_BURXL Putative bifunctional oxidoreductase/alginate lyase OS=Burkholderia xenovorans (strain LB400) GN=Bxeno_A1738 PE=4 SV=1
------------------------------------------------------------
--------------MKAIGYYR-NLPVS--DPESLVDL-TLPEPV-PGERDLLVEVRAVS
VNPVDVKVRAG-M--AP-EAG-QPKVIGWDAAGVVRAVGKGVTLFKPGDKVWYAGSLLRA
GTNSELHVVDERIVGQMPQTLDFAAAAALPLTTITAWELLFDRLNVPESA----------
-------K--PGGATLLVIGAAGGVGSILVQLAR-KLTGL-TVIGTASRPETTQWVSGLG
AHHVIDH---TKPLSEELKRI----GF-DG-VDYIASLNQ-TDHHFEQIVASVNPQGHIA
LIDDP-E-L-FDF-RKLKTKSVSLHWEFMYTRSMFATPDQIRQHELLSRVASLIDSGVLR
TTLNETFG-TINAANLRRAHELIETNRARGKIVLEGF-
>tr|Q1GWZ0|Q1GWZ0_SPHAL Alcohol dehydrogenase, zinc-binding OS=Sphingopyxis alaskensis GN=Sala_0107 PE=4 SV=1
------------------------------------------------------------
----------METLMKAVGYKV-PGPIA--EDAALVDI-ELPQPV-AAGYDILVEVKAVS
VNPVDYKVRGS-S--PP-ADG-EWKVLGWDASGIVREVGPDVTQFQPGDEVYYAGSITRP
GTNVEFHLVDARIVGRKPASLDWAEAAALPLTTLTAWEAMFDRLDVAKPV----------
-------P--GAAPAILIIGGAGGVGSIAIQIAR-QRTDL-TVITTASRAETQEWVKELG
AHHVIDH---RRPLAAQIAEL----GI-GA-PAFVFSTTH-TEQHAADIAELIAPQGRFA
LIDDP-T-A-FDI-MLFKRKAVSIHHELMFTRSIYGTPDMHEQGKILDALAVLVDEGKIR
TTLTERLS-PINAANLKTVHALIESGAAKGKTVLEGF-
>tr|Q211H7|Q211H7_RHOPB Alcohol dehydrogenase GroES-like OS=Rhodopseudomonas palustris (strain BisB18) GN=RPC_3419 PE=4 SV=1
------------------------------------------------------------
--------------MKAVGYSN-PLPID--HAEALVDF-ETAIPT-PLGRDLRVAVRAVS
VNPVDTKVRKR-A--AA-PAG-ERKILGYDAAGIVDAVGPEVTLFKPGDEVWYAGSIVRP
GTNSEFHLVDERIVGNKPATLSFAQAAALPLTSITAWELLFDRLGVAPGK----------
-------S--FDPRTLLIVGGAGGVGSILIQLAR-RLTGL-TVVATASRPQSSQWCLQLG
AHHVVDH---SKPLPAQIAAL----KL-PP-VALIASLTG-TEQHFPALIEILAPQGKIA
LIDDP-A-T-LDA-MPLKAKSASLHWEAMFARSTYQTADMIAQHQLLNDVSDLIDKGVLR
TTLDRSFG-AINAANLIKAHAQIESGTSVGKIVLEGW-
>tr|Q2IXN3|Q2IXN3_RHOP2 Alcohol dehydrogenase superfamily, zinc-containing OS=Rhodopseudomonas palustris (strain HaA2) GN=RPB_2322 PE=4 SV=1
------------------------------------------------------------
--------------MKAVGYAK-SLPID--DADALIDV-DVARPE-PGPRDLRVAVKAIS
VNPVDFKVRKR-A--AP-PAG-QIKILGYDAAGVVESVGSEVTLFRPGDEVFYAGSIGRQ
GTNAELHLVDERIVGRKPTTLSFAQAAALPLTSITAWELLFDRLGVRPGK----------
-------A--HDPRTLLITGGAGGVGSILIQLAR-RLTAL-TVVATASRPQTQAWCRELG
ADAVIDH---SRAMQPQIDAL----KL-PP-VALIASLTN-TDQHFPALVEILAPQGKVA
LIDDP-A-T-LNP-MLLKPKSASLHWEAMFARSTYTTPDMIAQHDLLNEVADLIDAGVLR
TTLDQTFG-TINAANLRRAHALLESGKSVGKIVLEGW-
>tr|Q2JZD9|Q2JZD9_RHIEC Putative zinc-dependent alcohol dehydrogenase protein OS=Rhizobium etli (strain CFN 42 / ATCC 51251) GN=RHE_PF00156 PE=4 SV=1
------------------------------------------------------------
--------------MKAVGYNK-PAPIT--DDASLLDI-ELPKPA-PAGHDILVEVKAVS
VNPVDYKVRRS-T--PP-DGT-DWKVIGYDAAGIVSAVGPDVTLFRPGDEVFYAGSIIRP
GTNAEFHLVDERIVGRKPKTLDWAEAAALPLTSITAWEAFFDRLDVNKPV----------
-------P--GAAPAILIVGGAGGVGSIAVQIAR-QRTDL-TVIATASRPETQEWVKSLG
AHHVIDH---SKPLAAEVAAL----GL-GA-PAFVFSTTH-TDKHAAEIADLIAPQGRFC
LIDDP-S-A-FDI-MLFKRKAVSIHHELMFTRPMFGTPDMSEQGRLLNDVSRLVDEGRLR
TTLTNRLS-PINAANLKQAHALVESGTARGKVVIEGF-
>tr|Q2S871|Q2S871_HAHCH NADPH:quinone reductase and related Zn-dependent oxidoreductase OS=Hahella chejuensis (strain KCTC 2396) GN=HCH_06512 PE=4 SV=1
------------------------------------------------------------
--------------MKAIGYLQ-AQPID--HPESLLDI-TQPDPQ-PQGRDLLVEIKAVA
VNPVDVKVRRS-M--SA-EGD-AHKVIGWDAAGVVKAVGDQVSLFKPGDEVYYAGSIARP
GTNSELHLVDERIVGRKPSNLGFAEAAALPLTAITAWEMLFDRLQISQKG----------
---ASSEN--GEPVRLLVVGAAGGVGSIMLQLAR-KLTDA-VIIGTASRQETRDWALAMG
AHHVIDH---RLPLHEELQRI----GI-DG-VTHVASLTH-TEKHYDSIVQALEPQGRLA
MIDDP-S-TPIDI-MPLKRKSLSLHWEMMFTRSLYETADMIEQHRLLNRVAELVEEGAVR
TTLKQNLG-KINAENLKRAHSLIESDAAIGKIVLEGF-
>tr|Q2T642|Q2T642_BURTA Alcohol dehydrogenase, zinc-containing OS=Burkholderia thailandensis (strain E264 / ATCC 700388 / DSM 13276 / CIP 106301) GN=BTH_II1160 PE=4 SV=1
MKLKSRPPAVMRPPRAASSLPEPTRRAPETPPAIIPPIVANAPARRRGASRQAHPPQLPR
AGPHVQFTLPIRTAMKAIAFYQ-NLPID--AADSLVDI-ELPDPQ-PGPHDLLVEVRAVS
VNPVDVKVRAG-R--PP-EAG-QPTVLGWDAAGVVRAVGSAVSLFKPGERVWYAGALTRA
GTNSELHVVDERIVGRMPASLDFAHAAALPLTAITAWELLFDRLRIPEGA----------
-------A--AAGKRLLVVGAAGGVGSILVQLAR-RLTGV-TVIGTASRDETAAWVRELG
AHHVIDH---AKPLAAELARI----GV-GG-VDYVASLNQ-TDRHFDQIVDALEPQGKLA
LIDDP-E-R-LDV-RKLKAKSASLHWEFMFTRSMFGTHDQIEQHALLDRVAALVDAGTLR
TTLGEHFG-AINAANLKRAHAFIESNRARGKIVLEGF-
>tr|Q38WX3|Q38WX3_LACSS Putative zinc-containing alcohol dehydrogenase (Oxidoreductase) OS=Lactobacillus sakei subsp. sakei (strain 23K) GN=LSA1006 PE=4 SV=1
------------------------------------------------------------
----------MMNMNKAVGFYK-HLPIS--NPDSFEDI-MCQLPT-IGDHDLLVKVEGVS
VNPVDTFVRCSGR--ST-KMA-HPKVIGWDAVGTVVEVGSECTLFKPNDQVWYAGDFKRS
GSDSQYQSVDERIVGPTPQNLSLQEAAAIPLVGLTVYESLFEKLALSWDI----------
--------LKNKGKTILIINCAGGVGSMAIQLAK--LAGL-RVIATASNPDAIAWVNQLK
ADAVIDH---HQDLVKQMHHL----KI-RD-VDYILNLNN-LDAHWNEIAEIIKPDGRVT
ATTENHK-L-IDL-QKLTKKRVTFSWEWMYSKSYYQTADMATQNQILTELCQLFEMKKLM
PITTKTYT-PINAEHLKRAHRDVESGHMIGKVTLTGW-
>tr|Q3BM22|Q3BM22_XANC5 Putative oxidoreductase OS=Xanthomonas campestris pv. vesicatoria (strain 85-10) GN=XCV4460 PE=4 SV=1
------------------------------------------------------------
-MVDDATPSRTTPAMKAIAYPQHGLPID--DARVLIEL-ELPLPT-PGPRDLRVRIHAVS
VNPVDTKVRSN-A--AV-D---APRVLGWDASGVVDAVGEAVSLFRPGDAVYYAGALTRP
GTNAEFHLVDERLVGRKPATLDDAAAAALPLTAITAWELLFDRLGIAEGG----------
----------GEGQALLVVGAGGGVGSILVQLAR-TLTKL-TVIGTASRPETQDWVHALG
AHHVIDH---SQPLGEGLQRI----GI-AQ-VQHVASLTH-TDQHFAQLVEVLAPQGQLA
LIDDP-A-T-LDA-LPLKRKSVSLHWELMFTRSLFETQDMIAQHHLLNRVAELVDTGVLR
TTLGEHYG-RITADNLRRAHAALESHRTRGKLVLEGF-
>tr|Q3KIJ6|Q3KIJ6_PSEPF Zinc-containing alcohol dehydrogenase superfamily OS=Pseudomonas fluorescens (strain PfO-1) GN=Pf01_0666 PE=4 SV=1
------------------------------------------------------------
--------------MKAIAYYA-SLPIS--DEKSLQDI-ELPEPV-AGPRDLLVEVKAIS
VNPVDTKVRQN-V--AP-EGG-AAKVLGWDVAGVVKSVGSEVTLFKAGDKVFYAGSIARA
GGNSELHVVDERIVGHMPKTLGFAEAAALPLTAITAWELLFERLQIREGN----------
-------T--DEDQSLLIVGAAGGVGSILTQLAS-QLTGL-KVIGTASRPETRDWVTELG
ADLVIDH---SQPLSEELKRT----GV-TH-VTHVASLTQ-TEQHLDQLVEALAPQGKLA
LIDDP-K-A-LDV-TKLKRKSLSLHWEFMYTRSLFETPDMIEQHKLLNRVAGLIDSGTLK
TTVGEHFG-TINASNLRRAHELLESGKAKGKIVLEGF-
>tr|Q485Y1|Q485Y1_COLP3 Oxidoreductase, zinc-binding OS=Colwellia psychrerythraea (strain 34H / ATCC BAA-681) GN=CPS_1391 PE=4 SV=1
------------------------------------------------------------
--------------MKAIGYKK-SLPIS--DIDSLVDI-EIPQPI-ATGRDILVKISAIA
VNPVDYKIRQN-K--PS-ETD-EYKVIGWDAVGEIVAMGENATKFQLGDKVYYAGDLTRQ
GSNAEYQLVDERIVGHKPKSLADVEAAALPLTTITAYEMLFEHLALPKIM----------
---PDSSE--KSNYVILVVGAAGGVGSILVQLAK-AITGA-TIIATASRESSKAWVEKLG
AHHVVDH---TKPLKPQIDAL----NI-GQ-VTHVASLNG-TESYFDTYIELLAPFGKIA
MIDDPQK-P-LDV-MKLKFKSLSLHIEFMFARSMFNAVDIEEQSHLLNHVSDLIDRGYIQ
TTVGKELG-LINADNLKLAHEELESGKSIGKIVLQGF-
>tr|Q49ZD1|Q49ZD1_STAS1 Putative zinc-binding dehydrogenase OS=Staphylococcus saprophyticus subsp. saprophyticus (strain ATCC 15305 / DSM 20229) GN=SSP0700 PE=4 SV=1
------------------------------------------------------------
--------------MKAIGADK-NFNLD--EGNLFYEF-DTETPQ-PKQYELLVRVKTIS
VNPVDTKIRKT-P-----VEH-APRILGYDGVGIVEAVGPDVSHFNVGDEVYYSGSPKYQ
GSNQVLQLVDERLVAKKPKNISNVEAASLPLTGLTAYETLFDAFKISFNP----------
--------EENKGKSILIINGAGGVGSIATQIAK--HYGL-NVITTASREETINWSKDMG
ADIVLNH---KNDLAEEFKKY----EI-SE-VDYIFCTFD-TDMYYEKMIELVKPRGTIV
TIVAFNN-K-QDL-NLLKPKSITFTHEFMSARPIHETEDMQIHRDYLTDITEKIEAGIYK
PTVTEVIE-GLTVDHLYEAHVKLENQGMIGKLVIKL--
>tr|Q4KIK8|Q4KIK8_PSEF5 Oxidoreductase, zinc-binding dehydrogenase family OS=Pseudomonas fluorescens (strain Pf-5 / ATCC BAA-477) GN=PFL_0788 PE=4 SV=1
------------------------------------------------------------
--------------MKAIAYLK-GSHLS--DPHAFCEV-QLDPPP-LEPHDLLVAVEAVS
VNPLDTKVRAG-Q--VA-VPD-EVRTLGWDASGVVRAVGSAVTLFAPGDAVFYAGTFTRD
GANAELHRVDERLVGHKPASLSFAQAAAMPLTSLTAWQLLFERLGRVPGD----------
-------L--AEQGTLLIVGGAGGVGSVLIQLAR-RLTAM-TVIATASRPDSRQWCLDLG
AHQVLDH---SRSLVEQLAAL----DL-PP-VTHIAALTH-TQRHYADLARIIVPHGHIA
LIDDH-D-F-FDA-VPLKAKSVSLHWEMVFTRALFKTPDMIEQHHILNRLAQLLDQGLIR
CTLNEVFS-PFNADSLRRAHERVEQGGLPGKVVVARD-
>tr|Q4KIS6|Q4KIS6_PSEF5 Oxidoreductase, zinc-binding dehydrogenase family OS=Pseudomonas fluorescens (strain Pf-5 / ATCC BAA-477) GN=PFL_0715 PE=4 SV=1
------------------------------------------------------------
--------------MKAIAYYA-SLPID--DPKSLQDI-ELPEPV-AGPRDLLVEVRAIS
VNPVDTKVRQN-V--QP-EGG-AAKVLGWDVAGVVKAVGSDVSLFKVGDRVFYAGSIARA
GGNSELHTVDERIVGHMPKSLDFAAAAALPLTAITAWELLFERLQISQEP----------
-------A--DKGQSLLIVGAAGGVGSILTQLAR-QLTGL-KVIGSASREQTQAWVRELG
AHAVVDH---SQPLSAELQRI----GA-GQ-VTHVASLTQ-TDAHLDQLVEALAPQGKLA
LIDDP-K-S-LDV-TKLKRKSLSLHWEFMYTRSLFETADMQEQHVLLNRVAELIDAGTLK
TTVGEHFG-QINAANLRRAHALLESGKARGKIVLEGF-
>tr|Q5FTP0|Q5FTP0_GLUOX Putative oxidoreductase OS=Gluconobacter oxydans GN=GOX0476 PE=4 SV=1
------------------------------------------------------------
--------------MKAFGHRR-ATRMD--ETDALVEL-DIPTPV-PGPRDVVVEIRAVS
VNPVDTKLRSM----DP-PGD-EPRVLGYDAVGTVVATGGQVRGFRAGDRVFYAGTANRQ
GSDARFQAVDERLIALAPKSLSDAEAAALPLTALTAWELLFDRLGVRLGE----------
-------M--DNPEAIMIVGGAGGVGSILTQIAR-RLTGL-TVIATASRPETTDWCLEMG
AHHVIDH---RRPLDQELARI----GI-PQ-VRYVAGLTA-SGEHRDAIVRSLAPQGALA
LIDDP-G-E-FDI-MPFKRKALSVHWEYMFARPMFETPDMPAQGRILAQVASLVDAGLLK
TTLHEMLG-PITIANLRRAHELLESGKGIGKVVLCGF-
>tr|Q5HXU5|Q5HXU5_GLUOX Putative oxidoreductase OS=Gluconobacter oxydans GN=GOX2594 PE=4 SV=1
------------------------------------------------------------
--------------MRAIGYQT-PLSIE--NPASLQDI-DLPKPV-PTGRDLLVEIRAVS
VNPIDTKVRSS-A--TP-EAG-QWRVLGWDAAGVVVGTGPDVTDFSVGDEVFYAGAINRP
GTNAEFHLVDERIVGLKPRSLTWAEAAALPLTAITAWEMLFDRLDIRRIV----------
-------P--GTTPSILIIGGAGGVSSIAIQLTK-VLTDI-TVIATASRPETQDWVTSLG
ADYVIDH---SKPLAAQVAGL----PT-GA-PGFVFSTTQ-TDRHLAEIVELLAPQGHFG
LIDDP-A-E-LNA-VPLKRKSLSLHWELMFTRSLFGTADISAQGKLLNDVSRLIDEGRLR
TTLGKNLG-AISAANLREAHALIESGQAKGKIVLEG--
>tr|Q5NLU0|Q5NLU0_ZYMMO Alginate lyase OS=Zymomonas mobilis GN=ZMO1696 PE=4 SV=1
------------------------------------------------------------
--------------MRAIGYQK-PLPIT--ETAALVDI-DIPKPK-PKGRDLLVEIKAVS
VNPVDTKVRQK-M--PP-KTGEEWKILGWDAAGVVVETGRDAELFKVGDEVFYAGAFDRS
GSNAEFQLVDEQLVGQKPKSLNWAEAAALPLTTLTAWEVLFDRLNINMPV----------
-------A--GMKPVILIIGGGGGVSSIAIQLAR-QLSNA-TVIATASRPESREWVTEMG
AHYVIDH---SKPLPAQIEAL----HL-DV-PSFVFSTTH-TAQHFAESAELMAPQGRFA
LIDEP-G-N-IDI-ALFQAKSLSLHYEFMFTRSMFKTADLSEQHRILNRVSRLVDEGRIR
TTLAKNGG-VINAAHLKQAHQFIEDGHARGKIVLEGF-
>tr|Q5R0E9|Q5R0E9_IDILO NADPH:quinone reductase related enzyme OS=Idiomarina loihiensis GN=IL0700 PE=4 SV=1
------------------------------------------------------------
--------------MRAVGYKE-SLPAE--DPSSLLDI-TVDDPV-PGANDLLVKVKAVA
VNPVDTKIRMR-M--AP--ES-GHKIIGWDAVGEVVSAGDKVTGFKTGDRVWYAGDLTRP
GCNAQLQTVDYRIVGKAPENLDDTQAAALPLTSITAWEILFDRLQVDKPS----------
-------P--HNKRTLLIIGGAGGVGSVLIQLAA-QLTDV-TVIATASRAESQQWVKALG
ADHVINH---YDDLAEQIESV----GA-SP-VTDVACLTH-SEQYFAQCMKLMAPQGRFC
LIDDPSE-S-IDI-TLMKQKSISLHWEFMFTRSMFTTADMIKQQELLNHIAKMVEKGQIR
STLGKSFG-EMNANNLRKAHQALESQKTIGKIALTVA-
>tr|Q6FC94|Q6FC94_ACIAD Putative Zn-dependent oxidoreductase OS=Acinetobacter sp. (strain ADP1) GN=ACIAD1454 PE=4 SV=1
------------------------------------------------------------
--------------MKAVGYKE-QGEIT--RPDALVDI-EIDQPV-ARGKDILVEVKAIS
VNPVDTKVRKR-A--AA-EAG-QWKILGWDAAGVVVSVGDEVTEFKVGDEVWYAGDLTRP
GSNAQFQLVDARIVGHKPKRLSFAEAAAMPLTTITAWEMLFDRLKIEDPV----------
-------P--GGDRSILIIGGAGGVGSITIQLLK-AKSDL-KVIATASRAETQAWVKQLG
ADYVIDH---SKPLKAQMDEL----GL-KA-PSYVFSTNY-TDQYMEQIAALTAPQGRLG
LIDDP-A-E-LSI-SPLKTKSISLHWEFMYTRSMYQTEDIAQQRELLNAVAKLVDDGVIQ
TTLTEVYG-KINAENLKEVHSLIEGGKAKGKIVLEGF-
>tr|Q6LQB0|Q6LQB0_PHOPR Putative alcohol dehydrogenase, zinc-containing OS=Photobacterium profundum GN=PBPRA2118 PE=4 SV=1
------------------------------------------------------------
--------------MKAIGYLE-AKAID--QPDALLDI-ELPMPT-ATGRDVLVNVNAIS
VNPVDTKIRRN-A--QP-NEG-EHKILGWDAVGEIVAIGGDVEHYKVGDKVWYAGDITRQ
GTNAEYHLVDERIVGKQPLTLSNTEAAALPLTAITAWELLFDRLGFDRLGFNVTSHVSSD
QEANEANK--PTDTRLLIVGASGGVGSILTQLAV-KLTNA-TVIGTASRKESQAWVTSLG
ADYVIDH---SKSLTEELTRI----GI-SD-VTHVISLTH-TDKHFDEIVEALAPQGQLA
LIDDPQE-P-IDI-MKLKRKSLSLHWELMFTRSMFQTADMDKQRQLLNAVSSLIDDGELV
TTLGQNFG-KINAENLIKAHAYIESGKSIGKVVLEGF-
>tr|Q7NIC3|Q7NIC3_GLOVI Gll2260 protein OS=Gloeobacter violaceus GN=gll2260 PE=4 SV=1
------------------------------------------------------------
--------------MKAVGYRQ-PLPVD--DPNALLDV-DLPEPA-VAGRDLLVEVKAIS
VNPVDTKVRRG-T--AP-PEG-QIKVLGWDASGVVRAVGPEVSLFRPGDAVWYAGSIVRP
GTNSELHTVDERIVGRKPASLDFARAAALPLTTITAWELLFDRLQVARDR----------
-------T--GRGETLLIVGAAGGVGSILTQLAR-QLTGI-TVIGTASRPETRKWVQDLG
AHHVIDH---SRPLVEQLQRL----GI-PQ-VSYVASLTQ-TDTHYAQLVEALAPQGRLA
LIDDP-G-P-LDV-TLLKRKSLSLHWELMFTRSLFTTADLIEQHRLLDEVAQMVEAGVIQ
TTVGEHFG-RICAENLRKAHALIESGQAKGKIVLEGF-
>tr|Q7NXJ6|Q7NXJ6_CHRVO Probable oxidoreductase OS=Chromobacterium violaceum GN=CV_1630 PE=4 SV=1
------------------------------------------------------------
--------------MKAVAYYQ-NLPIS--HPEALQDV-QLPEPV-IGERDLLVEVQAIS
VNPVDVKVRAN-M--AP-EAG-QPKVLGWDVAGVVRAVGAKTTLFQPGDRVWYAGALQRP
GANSELHAVDERIVGRMPDSLDFETAAALPLTAITAWELLFDRLQVLANG----------
-------Q--PAGRKLMIVGAAGGVGSIMIQLAR-QLTGL-TVIATASRPETQAWVRELG
AHHVIDH---SQPLSRELKRI----GI-ES-VDYVASLNQ-TDAHFGEIVESLAPQGKLA
LIDDP-A-A-LDA-RPLKVKSISLHWEFMYTRSMFATDDQIEQHKLLTELARLVDAGIVK
STVAERFG-AINAANLKRAHALLESNAARGKIVLSGF-
>tr|Q889J5|Q889J5_PSESM Alcohol dehydrogenase, zinc-containing OS=Pseudomonas syringae pv. tomato GN=PSPTO0754 PE=4 SV=1
------------------------------------------------------------
--MIRPSFSFEVTDMKAIAYYQ-SLPIS--DAQALQDI-ELPEPV-AGARDLLVEVKAIS
VNPVDTKIRQN-V--QP-EDG-AAKVLGWDVAGVVKAVGSQVTLFKPGDKVFYAGSLTRP
GGNSELHVVDERIVGHMPKTLSFAHAAALPLTAITAWELLFERLQVAQRK----------
-------G--EGSQSLLIVGAAGGVGSILTQLAR-QLTSL-KVIGTASRAETESWVRELG
AHEVLDH---SKPLSEELKRV----GL-DQ-VTHVASLTQ-TEQHLDQLVEALRPQGKLG
LIDDP-K-A-LDV-SKLKRKSLSLHWEFMYTRSMFETEDMIEQHNLLNRVAELIDAGTLK
TTFGEHFG-TINAENLRRAHAMLESGKAKGKVVLEGF-
>tr|Q88WU3|Q88WU3_LACPL Oxidoreductase OS=Lactobacillus plantarum GN=lp_1521 PE=4 SV=1
------------------------------------------------------------
--------------MHAIGFTD-HLPIE--DPASLRDV-TISKPS-AQGHDLLVQVQAVA
VNPVDVSVRKT-G--HE-HRM-RPKILGWDATGIVTAVGEAVTLFQPGDHVFYAGSFRRP
GCDSAYHLVDERLVGHAPATLTTAARAAMPLTSLTAYEALFEQLHIPFDP----------
----AKPNSEKCNQTILIINGAGGVGSIATQLAK--LAGL-TVISSASRPESIAWTQQHG
ADLVVNH---HHDLVSEVHAL----GI-KD-VDYILGLSD-LDSHWNEICTLIKPGGHIA
SITENRR-P-IDL-KKLTKKRGTFAWEWMYSKSYYHTADMISQHDILETIADLLDRGLLQ
STLSQTLR-PINALNLRQAHQLIEQHHMIGKVVIEGW-
>tr|Q89JB2|Q89JB2_BRAJA Zinc-binding dehydrogenase OS=Bradyrhizobium japonicum GN=blr5371 PE=4 SV=1
------------------------------------------------------------
--------------MKAVGYKK-SLPIE--DQDALFDF-ETAKPE-PKGRDIRVAVKAIS
ANPVDYKVRKR-A--VP-PEG-ETKILGYDAAGVVDAVGPEVTLFKPGDEVFYAGSILRQ
GTNAEFHLVDERIVGNKPKRLSFAQAAALPLTSITAWELLFDRLGAVPGK----------
-------S--VDPRTLLITGGAGGVGSILIQLAR-RLTGL-TVLATATRPESQEWCLDLG
AHAVIDH---GKPMKEQIEKL----KL-PP-VALVASLTF-TDQHYKAIAEFMAPQGRFG
LIDDP-P-E-FTM-STFKGKAISVHWESMFTRSSFQTPDMIAQHHLLNDVADLIDKGVLR
TTLDQTFG-TINAANLKRAHALLESGKSRGKIVLEGW-
>tr|Q8NLD8|Q8NLD8_CORGL NADPH:quinone reductase and related Zn-dependent oxidoreductases (PUTATIVE QUINONE OXIDOREDUCTASE) OS=Corynebacterium glutamicum GN=Cgl3004 PE=4 SV=1
------------------------------------------------------------
---MSAQMDTPDPTMSAVAMLD-SIPSD--QPDFLIDV-EVDRPT-PGPHDLLVHIEAVS
INPVDTKVRMR-A--GK--QK-HPKILGFDAAGEVVAVGSQVTLFNVGDKVFYAGSNQRP
GSNAEYQVVDERLVGHAPQSLGAHDAAALPLVALTAWESLFDRLGVTQ------------
----------STTGTLLVLGGSGGVPSALIQLAR-ALTGL-KVVATASRPESQEWVTKLG
AHEVIDH---SKDLSEQI----------SD-VDFVFS-SW-TTGREVELATLMKPQSHLV
LIDDP-V-D-PNL-GAFKQKAIALHWEFMFTRAMFNTPDMGEQGKILNKIADMVDRGQFE
SVTATVLD-GLNAANIMEGHRLVEQGKTSGKIVVR-V-
>tr|Q985B6|Q985B6_RHILO Alginate lyase OS=Rhizobium loti GN=mlr7750 PE=4 SV=1
------------------------------------------------MCILALDAHNPH
LCPRQSSTAIAETRMRAVGYQI-PAPIT--DEASLVDI-DLPKPE-PKGRQLLVEVKAIS
VNPVDTKIRRS-A--KP-EAG-SWRVLGWDAAGRVVATGQDASLFKPGDDVFYSGALAPQ
GTNAEFHLVDERLVGRKPSSLDYAQAAALPLTAITAFEALFDRLDVKKPV----------
-------V--GAANAILIIGGAGGVGSIAVQLAR-QLTDL-TVIATASRPETRDWVLGLG
AHHVIDH---SKPLAAEVAAL----GI-GA-PAFVFSTTN-TDRHLAEIAELIAPQGRFG
VIDDP-Q-T-LDI-SPFKRKSVSVHWELMFTRSLFETQDMAAQGGHLNELSRLVDAGTVR
TTLGETFG-RINAANLKRAHALIETGKAKGKIVLEGF-
>tr|Q9CHL2|Q9CHL2_LACLA Quinone oxidoreductase OS=Lactococcus lactis subsp. lactis GN=qor PE=4 SV=1
------------------------------------------------------------
--------------MKAIG------TID--SSKNFIDF-EIEKPI-LRPHDLLIKVEAIS
INPVDTKVRKG-I--KG-NLA-EPKILGWDGLGTVVELGSETKLFKVGDKVFWAGDVTRS
GSNAEFQAVDERIVGFAPKNLTKEKAVAMPLTSLTAYELLFEKLEVTDK-----------
----------SKGKSLLIINGAGGVGSVAIQMAK-N-AGL-TVIATASNPQAIEWVKNFG
ADYTVNH---HEKLVPQVHEL----GF-KF-VDYILILNA-VVEHMPAVNELIAPQGSIA
NIVEPGQ-A-INL-DQLAHKSARFNFEWMFTKVVSNTSDLQSQHDILNKVSEWLDNDVLK
STMTQNLG-PITAENVKKAHELIEENHTIGKIILS---
>sp|Q5HM44|ZDH1_STAEQ Zinc-type alcohol dehydrogenase-like protein SERP1785 OS=Staphylococcus epidermidis (strain ATCC 35984 / RP62A) GN=SERP1785 PE=3 SV=1
------------------------------------------------------------
--------------MKAIGFKS-SFQLD--EGNCFEEF-NFDIPH-PSGHELLVKVQSIS
VNPVDTKQRTM-P-----VDK-APRVLGFDAVGVIEKIGDQVSMFQEGDVVFYSGSPNQN
GSNEEYQLIEEYLVAKAPTNLKSEQAASLPLTGLTAYETLFDVFGISKEP----------
--------SENKGKSLLIINGAGGVGSIATQIAK--FYGL-KVITTASREDTIKWSVNMG
ADVVLNH---KKDLSQQFKDN----HI-EG-VDYIFCTFD-TDMYYEMMVNLVKPRGHIA
TIVAFNS-Q-QDL-NLLKSKSVTFTHEFMFSRPLHHTDDVIKHHEYLKDITEKVEQGYYQ
PTTTKVID-GLDVDSLYEAHQILESHSMIGKLVINLK-
>tr|A0R2M2|A0R2M2_MYCS2 Zinc-binding alcohol dehydrogenase family protein OS=Mycobacterium smegmatis (strain ATCC 700084 / mc(2)155) GN=MSMEG_5164 PE=4 SV=1
------------------------------------------------------------
---M--------PTMTAIGSFA-ALPVD--DPDSLQDI-TIEVPE-LRPHDVLVRVEAVS
VNPVDIKRRRS-L--SP--SA-EPTILGFDAAGVVEAVGSEVTTLSVGDEVWYAGDVSRP
GTNAQLHAVDERIVARKPRSLSFRDAAALPLTTITAWETLFERFNLTA------------
----------DSRGDLLVLGAAGGVGSVMIQLAK-KLTGV-RVIATASRDESRQWARDLG
ADEVIDH----HDLRTQALDV----AP-DG-VDYLFT-PF-SAGNVDVFADIVRPFGHIT
AIDEP-E-G-LDL-VGLKTKSIAWHWELMFTRP-LTGYDIAAQQRLLADAADLVDRGELR
TTLTTAID-GFTAANLREAHRMVESGRMVGKVVVS-R-
>tr|A6TI31|A6TI31_KLEP7 Putative alginate lyase OS=Klebsiella pneumoniae subsp. pneumoniae (strain ATCC 700721 / MGH 78578) GN=KPN78578_47910 PE=4 SV=1
------------------------------------------------------------
--------------MKAVGFWQ---PGE--STSVIEDL-SLPHPSMPKGRDLLIRVRAVA
VNPRDLKSRRN-I--SP-SAG-NPVVMGYDASGVVEATGPDVTLFRPGDHVFYAGVLDRQ
GANAEFQLVDERITGIKPAALSFEAAASVPLTGLTAWEMLFDRLQLSVNG----------
----------DADQTLLMLGGAGGVPCMAIQLAR-TLSRV-NIIGTASRQESVRAVRGFG
AHYVLDH---SCALAPQVASLA---GL-PP-ITRIFSTYT-TPSAWENMAEIIAPQGRIG
LIDDP-E-P-LDL-RLIKFKSVSVHWEAMFTRPMHATADMSKQHDILNKLSCMLDSGKLK
PPLLAEYG-RLNAKALRRAHEDMENKNVNGKIVFSGF-
>tr|B1MZ56|B1MZ56_LEUCK NADPH:quinone reductase OS=Leuconostoc citreum (strain KM20) GN=LCK_00981 PE=4 SV=1
--------------------------------------------------------MSFL
EKLKNLWPFNSSPKMKAIGFEQ-ALPLD--APNVFIEK-MVARPK-PAAKEVLVKLSASA
VNPVDTKMRAG----YQ-LDG-TFRILGFDAVGTVVAVGTEVSLFSVGDKVYYAGAQNKS
GANAEYQVVHEQLVGHAPTGLTDAEIAAMPLTSITASEILHEALGYEVKK----------
--------NSAAGKSILIINGAGGVGSVLIQLAK--YMGM-TVITTASKPASIAWVKSMG
ADYILDY---HQDLYAQLCGI----QY-EQ-VDDIAILQD-TNTYWPLVTKVIKPFGRIA
SIVETTA-P-IDM-GPLKNIGAQFSWVFMFAKANYGV-NMASQGEALNNIASLLEQQIIK
STMTTTLL-GLSVNNLKRATTMVEEGHSIGKVVIEYE-
>tr|Q03WY5|Q03WY5_LEUMM NADPH:quinone reductase related Zn-dependent oxidoreductase OS=Leuconostoc mesenteroides subsp. mesenteroides (strain ATCC 8293 / NCDO 523) GN=LEUM_1189 PE=4 SV=1
--------------------------------------------------------MNLL
DKIKNIWPFGQSHKMRAIGFER-PLLID--QPDAFVEK-VIPRPQ-PDKDELLVKVLASS
VNPVDTKMRAN----YT-HDG-VFRILGFDAVGVVVEVGQNVQHFSVGDKVYYAGAQLKP
GSNADLQVVHEALVGHAPTSLSDEEIAAMPLTSITAYEILHEALCYDLEE----------
--------NSALGHTILIVNGAGGVGSVLIQLAK--YIGM-TVITTASRTESVTWVKSLG
ADYILDY---HQDLNEQMRKI----QH-DK-VDNIAILQN-TDYYWPLATAVIKPFGRIA
SIVETTE-P-IDM-GPLKNIGAQFSWVFMFAKGNYGV-NMQSQGNALNQVARLLDENKIK
TTLSKTYH-GLSVENIRAATKEVEAGRMIGKVVVKYD-
>tr|Q15PC9|Q15PC9_PSEA6 Alcohol dehydrogenase, zinc-binding OS=Pseudoalteromonas atlantica (strain T6c / BAA-1087) GN=Patl_3759 PE=4 SV=1
------------------------------------------------------------
--------------MKAVGFKT-PGKIT--RKDALIDI-TLDKPV-ASGRDLLVKIHAVS
VNPADSAARKM-M--AD-PEG-GYTVIGYDGAGVVEAIGDDVTLFEVGDEVYYSGTIDRL
GTNAEFHLVDERIVGHKPTSISHAEAAALPLTTLAAWEGIFDRLDVNRPV----------
-------P--EGNNLILVIGGSGGVGTIAIQMLR-AITNL-TIISTASTPETTAWVKKLG
AHHVINH---HEPIAAQVTAL----GF-GA-PGFVLSTNG-TAGHIPQIAELIAPQGRFT
PVDAA-G-A-VDL-QPFGMKSVSINNFTMFTRPLFHTPDMRVQGEILNEVAKLVDAGKIK
STVTNVLG-KIDAKTLIEAHTQIESGKTRGKIVLEGF-
>tr|Q4L864|Q4L864_STAHJ Similar to arginate lyase OS=Staphylococcus haemolyticus (strain JCSC1435) GN=SH0852 PE=4 SV=1
------------------------------------------------------------
--------------MKAIGFEQ-PFKLS--DGNLFKTF-NLDIPE-PKVHEILVKIQSIS
VNPVDTKQRLM-D-----VSK-APRVLGFDAIGVVESVGNEVTMFNQGDIVYYSGSPDQN
GSNAEYQLINERLVAKAPKNISAEQAVSLPLTGITAYETLFDVFGISRNR----------
--------NENEGKTLLIINGAGGVGSIATQIAK--AYGL-RVITTASRNETIEWTKKMG
ADIVLNH---KESLLNQFKTQ----GI-EL-VDYVFCTFN-TDMYYDDMIQLVKPRGHIA
TIVAFEN-D-QDL-NALKPKSLSFSHEFMFARPLNQTDDMIKHHEYLEDITNKVEQNIYQ
PTTTKVIE-GLTTENIYQAHQILESNTMIGKLVINLN-
>tr|Q6A5L5|Q6A5L5_PROAC Zinc-binding dehydrogenase OS=Propionibacterium acnes GN=PPA2245 PE=4 SV=1
------------------------------------------------------------
--------------MHAVAITG-PLPVS--DPECFVDV-DLPIPE-PGPHDLLVEVQAVS
VNPIDIKLRKE----AG-TLS-HPRVLGFDAASVVRAAGSEVNGFSVGDEVWHSGNRDRP
GTYSQFTLVDSRIVSKRPPSLSIAEAASLPLTALTSWEALIDHIRLGTPE----------
-------E--RSNKAFLMIGGAGGVGSAAIQLAR-AITSG-PVVATSSRPESAQWCQDMG
ATGIINH---REPLAPQVNDF----GI-TG-FDGILS--A-YTPPASTLAEIIAPFGHLV
MIDGT-D-S-FDL-MAFKSKSLTVTSESMFSRPQFATPDVAEQGRALASIADLVEKRQIR
PTMTRHIE-GLTAQHVREATAAVESGAMIGKVVIT-L-
>tr|Q88UV7|Q88UV7_LACPL Oxidoreductase OS=Lactobacillus plantarum GN=lp_2346 PE=4 SV=1
------------------------------------------------------------
------------MQAKAVGLTQ-GLPVS--DPNSLQDV-TINVNQ-PRGRDILVAVLATA
VNPIDTKQRQG----QS-PVT-TPRILGFDAVAKVLAVGEAVTTIMTDDVVYYAGAVDRP
GSDAQYQLVDERLVACAPKTWSPAQSAGLPLTTLTAWEALFEKLPFTAAA----------
--------DANLGQSVLIINGAGGVGSMAIQLAK--WAGL-QVITTTGKPETTEWVKRLG
ADIVLDY---HQDLGSQLAAA----GL-QA-VDHAILLHS-TDQYLPLVTPLVRPLGTIV
AVVTNQH-P-LPM-ALLKPKSLNFAWEFMFTKANYQLPSMATQGSILAQVAQLADAGVIV
PTTKRTLA-GINAANLRTAHTIVETGQMLGKIVLTAP-
>tr|Q8FLN0|Q8FLN0_COREF Putative oxidoreductase OS=Corynebacterium efficiens GN=CE2838 PE=4 SV=1
------------------------------------------------------------
-------MTELPHTMPAVGLVD-SLPTD--HPDFLIDV-EVPRPD-PGPRDLLVEIAAVS
INPVDTKVRMR-V--GK--QD-TPKILGYDAAGTVVAVGSGVSLFRPGDTVFYAGSNQRQ
GTNARFHLVDERLVGHAPGSVDATHAAALPLVFLTAWEALFDRLPVTQ------------
----------STTGTLLVLGGAGGVPSALIQLAR-ALTNL-RVVATASRPESTRWVREMG
AHDVIDH---HHDLREQI----------SG-VDFVFS-SW-TTGREEELTAVMSPQSHLV
LIDDP-L-N-PNL-GAFKQKSIAVHWEFMFTRAMFATPDMAVQGQILTKIADMIDRGQLR
SITDRVLT-GMTAETLMEGHRLIEEGHTTGKIVVK-V-
>tr|A2R3U8|A2R3U8_ASPNC Remark: this ORF is a putative alginate lyase by homology. OS=Aspergillus niger (strain CBS 513.88 / FGSC A1513) GN=An14g05550 PE=4 SV=1
------------------------------------------------------------
--------------MKAIGVEN-YGPVD--RLEAW----EVPKPTDLQPRDLLVRIKGVA
VNPVDTKVRND-Y--YDRVPR-PFQITGYDASGIVEATGSQCSLFNVGDEVYYSGSPIRQ
GSNAEYQLVDERSVGRKPKSLDFVESAAMPLTYITAYEALVERLEIEK------------
----------EEKAALLIINGAGGVGAMATQIAR-VVLDLPVVITTASRPETIQFTKDMG
ATHVVNH---REDVASQIEKL----NL-EVPLKYIFITHS-TDQYMDTCARVCAPFGKVC
SIVQGQA-K-MYG-TEFMSKSLTFVWCLLGTKP-YHKVDVESHHRILEELTDMIDAGKIK
CHLTKRLK--LTLDGVKKGHELLQSGGSIGKVGLGVDE
>tr|A4VDT7|A4VDT7_TETTH Alcohol dehydrogenase OS=Tetrahymena thermophila SB210 GN=TTHERM_00189479 PE=4 SV=1
------------------------------------------------------------
------MSQILPQTIKAIGLTD--------PKGDLQLI-QIPIKT-LGPQDILIRVEAIS
INPLDYKWAQHMRTQNI-SES-SPAIFGYDASGVVVQTGSDCRLFKVGDQVIYSGDFTKL
GSNSNYQIVDERLAGKKPQKLTHPEAAAIPLVALTAYEALVEELGILEIN----------
-------KIQNQSKKILIVGGAGGVGSIAIQIAK-KILGL-TVITTASRVETINFCKKMG
ADYVINH---QNALAEELKKI----NI-ES-LDYIFNTVDMTQQYFNQFTPLIKPFGHIV
GIVGFEQ-P-LNI-QGLFLKRARLSVECIFTRAIFQV-EPERQNQILNKIGDLYDSGIFI
STV-QIEK-PFNLENLLEAHAFSESGKTIGKVVLSNVQ
