# Supplementary material for: Subdivision of the MDR superfamily of medium-chain dehydrogenases/reductases through iterative hidden Markov model refinement
Source: BMC Bioinformatics. 2010 Oct 27;11:534. doi: 10.1186/1471-2105-11-534 (PMC2976758; doi:10.1186/1471-2105-11-534)
Supplement: Additional file 4 — MDR family alignment figures. Illustrations showing the mafft MSAs from Additional file 3: mdr-sequences. Red sequence identifiers denote sequences from UniProtKB/TrEMBL, while blue correspond to sequences from Swiss-Prot. The position cscores are shown in a bar plot under the MSA. Positions that contain gaps in over 90% of the sequences have been removed from the alignment in order to increase readability. [file 1471-2105-11-534-S4.ZIP › mdr/MDR018.mafft]

>sp|O94564|YGD6_SCHPO Zinc-type alcohol dehydrogenase-like protein C1773.06c OS=Schizosaccharomyces pombe GN=SPBC1773.06c PE=2 SV=1
------------------------------------------------------------
-----------------M------------------------------------------
-------------ALRYVVHDEI-----SGF-DQLKPE--EYEVPQKLNPGEVLVKLKAA
SLNYRDLI-------------------ITKG----------LYP-LPLQ------L-P--
-VVPGSDGAGIIEKVG-------EDVE-----------GFEKGDSVVCNFFTNYLDGTP-
-TDFAT-H---SALG-GTRDGCFQKYAVLPAHALVHAPKNLSFEEIATLPCAAVTAWNGL
FGSKEH-QVK--------------PGN----NVLVLGTGGVSTFALQF------------
---------ALAAGANVTVTSSSDEKLEFAK-KLG-AT------HTINYKKTPQWASPAL
KMT-NGV-GYHHVIEVGGEKTLPQSIACLAKDGMISMI--GFVASEG-TTP--NLTSIIG
QILNRNANIRGIFVGS----VSMFRDMVA-------------------------CIEAK-
-DIHPVVD-KVFPFDQLKEAYEYQWSQ-AHI-------------GKVVLK-ID-----
>tr|A1CFT1|A1CFT1_ASPCL Alcohol dehydrogenase, zinc-containing OS=Aspergillus clavatus GN=ACLA_094300 PE=4 SV=1
------------------------------------------------------------
-----------------M------------------------------------------
----------APIIKQWKSN-L------QGF-DSLHQA--EAPMP-TPGKGEVLVEIHAV
SLNYRDTE-------------------VVQG----------EYN-HHKATDGIE-T-V--
-VVPCSDMSGVVTQVG-------DGVT-----------TWKVGDRVLSTFLPDHQTGQV-
-TEKEL-G---GSLG-LPVDGVLATHRVFPERALVRAPAHMMHEEGSTLPIASVTAWMSI
NGM--R-PMGQNGG----------QGE----YVLLLGTGGVSIAGLQI------------
---------AKASGAKVIITSSSDEKLEQAR-KLG-AD------YTINYRTQPDWDKEVM
RVT-NNH-GADIILETGGSDTLSKTFDCAAFGGLIDCI--GYTSGKQ-HNPN-DRLNMNV
LTLRKDLTIKGIINGP----KDRFEEMVQ-------------------------FYEKH-
-QIHPVVN-RVFPFEEARAAFQFLASG-AHF-------------GKVVVK-VKDP---
>tr|A1CHD5|A1CHD5_ASPCL Zinc-containing alcohol dehydrogenase, putative OS=Aspergillus clavatus GN=ACLA_047590 PE=4 SV=1
------------------------------------------------------------
-----------------MG---SMESGKTHGNPIGEPSVISKSEGFTSRLQSAVIPQQVE
LVLLQLTSSTEIVLRTTTGNLEG-----DSF-DHLEFK--EAPVP-KCGENEVLVKLHAA
SLNYRDLV-------------------IPKE----------MHP-FPLD------L-P--
-VIPGSDGAGEVVEAG-------SKVK-----------HFKKGDKVVTLFNQLHQYGAV-
-DDLSA-K---SGLG-GVMDGTLRQYGVFNENGVVKAPRNLNFLESSSLTCAALTSWNAL
YGL--K-PLK--------------PGE----IVLVQGTGGVSMFALQF------------
---------AKAAGATVIATTSSEAKAKKLK-ELG-AD------HVINYKTNFNWGDTAR
SLTPENA-GVDHIVEVGGAGTLTQSLKCIKYEGTISII--GFLGGVD-PKG----QPPIL
EALSNICTIRGVYVGS----KALMTDMIK-------------------------AIEVN-
-NIHPVIDEKVFSLDQTREAYEYMVSHPREF-------------LIEHKV-LT-----
>tr|A1CXE9|A1CXE9_NEOFI Zinc-containing alcohol dehydrogenase, putative OS=Neosartorya fischeri (strain ATCC 1020 / DSM 3700 / NRRL 181) GN=NFIA_107930 PE=4 SV=1
------------------------------------------------------------
-----------------MA---PST-----------------------------------
-------------MKQWVVVDKE-----NGF-DSLNFK--EGPVP-KCGENEVLVKLRAA
SLNYRDLI-------------------IPKG----------MYP-FPIN------F-P--
-VVPGSDGAGEVVEVG-------SKVT-----------QFKKGDKVVTLFNQFHQYGPV-
-DTRST-K---SGLG-GVLDGTLRQYGVFNENGLVRAPRNLNFLESSTLTCAALTSWNAL
YGM--N-ALK--------------PGE----VVLVQGTGGVSTFALQF------------
---------AKAAGATVIATTSSDTKAKKLK-ELG-AD------HVINYKTNPNWGEIAR
SLTPDNV-GVDHIIEVGGAGTLSQSLKCIKFEGTISII--GFLGGVD-PKG----QPGML
EALNHICTIRGVYVGS----KALMNDMIK-------------------------AIEVN-
-NIHPVVDEKVFRLDQAKEAYEYMWAQ-KHL-------------GKLAIE-ID-----
>tr|A1CYE2|A1CYE2_NEOFI Alcohol dehydrogenase, zinc-containing OS=Neosartorya fischeri (strain ATCC 1020 / DSM 3700 / NRRL 181) GN=NFIA_033280 PE=4 SV=1
------------------------------------------------------------
-----------------M------------------------------------------
----------APSIKQWKSN-L------KGL-DSLLQA--EAPMP-APGQGEVLVEIHAV
SLNYRDTE-------------------VVMG----------EYT-HHKATQGVE-T-V--
-VVPCSDMSGVVTQVG-------EGVT-----------AWKAGDRVLSTFLPDHQTGQV-
-TEKEL-A---RGLG-LPLDGVLATHRVFAEQALVRAPSYMTHEEASTLPIASVTAWMSI
NGM--R-PMGRNGG----------EGE----YVLLLGTGGVSIAGLQI------------
---------AKASGAKVIITSSSDEKLEHAK-KLG-AD------YTINYRMNPNWNEEVM
RVT-NNH-GADIILETGGSETLSKTFDCVAFGGLIDCI--GYTSGKQ-QNPN-DTLNMNV
LTLRKNLTIKGIINGP----KDRFEEMVQ-------------------------FYEKH-
-QIHPVVN-RVFPFEESKEAFKFLVSG-AHF-------------GKVVIK-VKDQ---
>tr|A2QI91|A2QI91_ASPNC Contig An04c0110, complete genome. OS=Aspergillus niger (strain CBS 513.88 / FGSC A1513) GN=An04g02690 PE=4 SV=1
------------------------------------------------------------
-----------------MG---ATS-----------------------------------
-------------QKQWTVLNKD-----NDF-DGLTFG--DAPIP-KVGENEVLVKFHAA
SLNFRDLI-------------------IPKG----------QYP-FALN------F-P--
-VVPGSDGAGEVVETG-------SKVT-----------QFKKGDKVVTLFNQQHQYGPI-
-DGRGA-S---SGLG-GVIDGTLRQYGAFNENGLVKSPQNLNHLEASTLSCAALTSWNAL
YGL--K-PLQ--------------PGQ----TVLVQGTGGVSIFALQF------------
---------AKAAGARVIATTSSEEKAKKLK-ELG-AD------HVINYKTEPNWGDVAR
KLTPDSV-GVDHIIEVGGSGTLNESFKCIKFEGVISII--GFVGGAD-PKT----MPNVL
DTLSHICTVRGIYVGS----KAMMNDMVQ-------------------------AIEAN-
-NIHPVVDEKVFTLEQTREAYEYMWGR-NHF-------------GKLAIK-IE-----
>tr|A2QV09|A2QV09_ASPNC Contig An10c0050, complete genome. OS=Aspergillus niger (strain CBS 513.88 / FGSC A1513) GN=An10g00570 PE=4 SV=1
------------------------------------------------------------
-----------------M------------------------------------------
------------SLTQWTTT-L------TGL-SSLTKSTTNIPIP-TPGDHEVLVEIHAV
SLNYRDVE-------------------VTKG----------EYT-HHKSTSSIAPLEQ--
-KVPCSDMCGTVTHIG-------PNVT-----------RFQPGDRVLSTFLPDHITGQV-
-TDKEL-A---TGLG-HPQPGVLATHRVFPEHGLVKAPKHLGDVEASTLPIASVTAWMSL
EER--I-KLRSGRG----------AGEGGEVVVLLQGTGGVAVAGLQI------------
---------AKGLGATVIITSSSDEKLEKAK-ALG-AD------YTINYRTTPDWDQEVL
RIT-KGK-GVDVILETGGARTLRKSFECIAFGGLINCI--GYLSGKV-DDPE-DRINVNL
LALRRTVTLQGIINGP----RDRFEEMVG-------------------------FYEEK-
-GIKPVVS-KVFGFEEADQAFRFLESG-GHF-------------GKVVIQ-VP-----
>tr|A2R4B1|A2R4B1_ASPNC Contig An14c0200, complete genome. OS=Aspergillus niger (strain CBS 513.88 / FGSC A1513) GN=An14g07180 PE=4 SV=1
------------------------------------------------------------
--------------MQQM------------------------------------------
--------------KAVRAV-TAG----GNK-LMTELR--EEPLP-SPGQHEVLIRVHAV
SLNYRDAV-------------------LLRG----------DFP-VNSK------E-E--
-VIPVSDGAGEVIAVG-------PGVK-----------RVKPNDRVAVGCFTTWIGGPF-
-IPEYF-R---TSAG-FSIDGMLAEYVLFHEDALVHIPDYMSYAEAASLPCAAVTAWTAL
NKI--E-PLQ--------------PGQ----TVLIQGTGGVSLFALQI------------
---------AKIYGARVLAITSSDTKAARLK-ALG-AD------AVVNYNTSPDWDREIL
TLT-DGK-GVDRTLDIAGEKTIQKAAACTKIGGVIILI--GFASGLG-GGI------PPI
DIMARTLTLTGSIIGS----RLDFEAMLA-------------------------AMARH-
-ETRPVID-QVYSFAEYKEAYQILESG-QQV-------------GKVVIE-VVNQTAD
>tr|A2R5H3|A2R5H3_ASPNC Contig An15c0150, complete genome. OS=Aspergillus niger (strain CBS 513.88 / FGSC A1513) GN=An15g04310 PE=4 SV=1
------------------------------------------------------------
-----------------M------------------------------------------
--------------QHYISH-F------DGI-DGLKKE--DVTIP-SPGPGEVLVQIRAI
SLNYRDME-------------------VING----------EYN-HHRAIKQG--S-S--
-IIPCSDMCGVVQSVG-------QNVA-----------KWNVGDRVVSLFVPDHKTGKL-
-TERAL-A---TSLG-LPQQGVLATHRVFAEDALVKAPEHMSDEEACTLPIAGVTAWMAI
NGT--R-PLSQNGG----------RGE----YILLQGTGGVSIAGLQI------------
---------AKASGAKVIITSSSDEKLAKAK-GLG-AD------FGINYRNTPEWANKVM
EVT-NGH-GADIILETGGSQTLGQSFVCAAYGGLINCI--GYTSGKT-QASG-EQKNVNL
LTLSRSLTLKESVNGP----TDRFEELIK-------------------------FGERH-
-EIHPVIC-KVFPFSQARDAFRYLESG-SHF-------------GKIVIQ-V------
>tr|A2R886|A2R886_ASPNC Contig An16c0200, complete genome. OS=Aspergillus niger (strain CBS 513.88 / FGSC A1513) GN=An16g06240 PE=4 SV=1
------------------------------------------------------------
--------------MSQM------------------------------------------
--------------KVVRVV-ST-----GTK-SSTEFR--DEPKP-SPGEHQVLIKVHAA
SLNYRDSV-------------------LLRG----------EYG-VETK------K-D--
-VIPLSDGAGEVVAVG-------KGVT-----------RFKPGDRIAVQCATAWIGGPF-
-IPEYI-S---TSVG-FAIDGMLSEFVVFYEDALVRIPDYISYVEAASLPCAAVTAWTAL
NKI--E-PLH--------------PGQ----TVLIQGTGGVSLFALQF------------
---------AKLSNARVLAITSSDEKAAKLR-ELG-AD------SVVNYSTCPEWDRDIL
ALT-DGK-GVDKVLDIAGEKTIVKSAASTKIGGVVVLI--GFASGFG-GGL------PPM
NILSRSLTVTGSTVGS----RLDFEAMLA-------------------------AMASR-
-EIRPVID-RVYPLAEYRKAYQRLESG-QQV-------------GKVVIE-VTKAN-D
>tr|A4QYT6|A4QYT6_MAGGR Putative uncharacterized protein OS=Magnaporthe grisea GN=MGG_07773 PE=4 SV=1
------------------------------------------------------------
-----------------M------------------------------------------
-------APEEKQVQRWQTV-Q------DGV-DKLWLE--QAPVT-TPGKDEVLVEIRAV
SLNYRDTE-------------------VVNG----------LYK-HHKSLQDKKPD-P--
-LTPCSDMCGVVTAVG-------PDLT----------VPWKVGDRVLSTFTQSHLSGQI-
-KEEHM-A---TGMG-FPLDGVLQTQRVFPSTGLVKAPDSLSDEEASCLPIAAVTAWMAL
FWQ--E-PLREFPD---------LSGK----VVVVQGTGGVSISGMQI------------
---------AKAAGATTIVTSSSDDKLQKAK-ALG-AD------HLINYRTTPEWQDEVM
KLT-AGR-GADVIFECGGADTLHRSLQCVAFGGLVSCI--GYLSGKQ-DKSVEGRPHFNL
LALSRNVTVKGLINGP----RDRFEDVVA-------------------------FYDKH-
-GIKPVVD-RVFGFEEGRAALEYLMSG-GHF-------------GKVVVK-ISG----
>tr|A4RFR6|A4RFR6_MAGGR Putative uncharacterized protein OS=Magnaporthe grisea GN=MGG_00270 PE=4 SV=1
------------------------------------------------------------
-----------------MA---PST-----------------------------------
-------------QKQLVITGST-----KAF-DDLKLE-TSAPVP-KPGENEVLVKLHGA
SLNYRDLI-------------------IPRG----------QYP-FPLD------L-P--
-VVAGSDGAGEVIEVG-------SKVK-----------EFKVGDRVVTLFNQGHQHGAV-
-TLSSA-A---TGLG-GVLDGTLRQYGVFAETGLVRAPENLDFVEAASLTCAGLTSWNAL
YGC--K-PVK--------------PGD----VVLVQGTGGVSLFALQF------------
---------AKAVGCTVIATSSSQDKLDMLK-KLG-AD------HVINYNEDKNWGETAR
KLTKGGE-GVDNIIEVGGLGTFEQSLKAIKYEGIISVI--GFLGGAA-GEK----MPSVI
SSLSSICTIRGTYVGP----RSMMEDMVR-------------------------AIEVN-
-NIHPVMDKTVFSLDQIKEAYEYMWNK-KHI-------------GKMTIK-ID-----
>tr|A6QZZ5|A6QZZ5_AJECN Putative uncharacterized protein OS=Ajellomyces capsulata (strain NAm1 / WU24) GN=HCAG_02952 PE=4 SV=1
------------------------------------------------------------
-----------------MAQSICKT-----------------------------------
-------------TKQWSLAHQ------NGF-DALKFT--EEPVR-ELEDHQVLVKLQGA
ALNARDLI-------------------ILHG----------VYP-IPIQ------P-N--
-VVPGSDGAGIVLAVG-------KNVT-----------RFKPGDKITTTINQQHIAGPM-
-TVQAS-R---SGLG-CIYHGTLRTVGAFDERGLVPMPAGLSFTEAATLGCAGLTAWNAL
FGLPGK-QIM--------------PGQ----WVLTQGTGGVSLFALQF------------
---------AKAVGATVIATTGSAEKTRLLE-KLG-VD------HIINYQETPGWGAAAK
ALTPGGL-GVDIVVDVVGAATLKQSVASVKLDGIINLI--GFMAPQK-HEEV-EPMPGLI
DALMGGFTARGVWTGS----LMQMEEMCK-------------------------AIEANV
DKLRPVLDSKVFTLEQTREAYEYLASR-RHF-------------GKVVIN-IS-----
>tr|A6RS45|A6RS45_BOTFB Putative uncharacterized protein OS=Botryotinia fuckeliana (strain B05.10) GN=BC1G_03072 PE=4 SV=1
------------------------------------------------------------
-----------------MSQSIPKT-----------------------------------
-------------TKTWRIEGV------NGF-DSLKYD-TQATLP-ELGANDVLVKFHAA
SLNFRDLI-------------------IPKG----------QYP-FALR------D-G--
-IIPGSDGAGEVLAVG-------SKVT-----------RFTPGAKVVTLFSQTHYGGSL-
-DHLSV-Q---SGLG-GAVDGTLRQHGIFNENGLVDMPTSLSYLEAATLPCAAVTAWNAL
YGL--K-PVK--------------PGD----VVLTQGTGGVSIFAVQF------------
---------AKAAGATVIATTSSESKASTLK-KLG-AD------HVINYKTTPEWGAHAK
SLTPLSA-GVTHILEVGGATTMAQSLKAIKIDGVISII--GFVGGQA-KEK----EPGFL
DCLINICTVRGLLVGS----REMFEDMNR-------------------------AIDAS-
-GIKPVVDEKVFGLDELKEAYQYMWDQ-KHF-------------GKLAIK-IE-----
>tr|A6SDA9|A6SDA9_BOTFB Putative uncharacterized protein OS=Botryotinia fuckeliana (strain B05.10) GN=BC1G_10892 PE=4 SV=1
------------------------------------------------------------
-----------------M------------------------------------------
--------SLPTINKQWTTQ-Q------SGL-QNLTLG--SSTVP-TPGDGQVLVKIHTV
ALNYRDTE-------------------VIMG----------LYN-HHKTTGNET-S-S--
-LVPCSDISGTIVS---------SKSS-----------KWKSGDRVLAIFNQTHIRGQV-
-TGKDM-A---SGLG-LPTEGCLQEYRVFDAEGLVKKPDYLTDEEACTLPIAGVTAWMAI
NGM--R-PLGQSAG----------KGE----TVLIQGTGGVAISGLQI------------
---------AKASGMEVIITSSSDAKLAQAK-ALG-AD------HTINYRTTPIWSEEVM
KIT-QNE-GVSNIFETGGALTLRQSFDAIAFGGLINAI--GYLSGKE-DDNA-DRTNTNV
LALRRNVTLKGILNGP----RERFEEMLK-------------------------WYEEK-
-KVRPVVD-RVFGFEEAKEGLEYLFKG-GHF-------------GKVVVK-VSE----
>tr|A6SS95|A6SS95_BOTFB Putative uncharacterized protein OS=Botryotinia fuckeliana (strain B05.10) GN=BC1G_15502 PE=4 SV=1
------------------------------------------------------------
-----------------MAAVLPTT-----------------------------------
-------------SKVWRVQGT------DGF-DSLHYN-PEEAIA-ELSDNDVLVKFHAA
SLNYRDVS-------------------IPHG----------TFP-FGFK------K-G--
-VVPGSDGAGEVVAVG-------ARVT-----------RFQKGSKVVTQFNQKHIYGSL-
-TSKSI-S---TALG-GDLDGVLRQYGTFSEEGLVPMPRSLDYMHASTLTGAGVTAWNAL
YGL--K-PVR--------------PGD----FVLTQGTGGVSLFAIQF------------
---------AKAAGATVIATTSSPAKVQQLK-DLG-AD------HVINYREVTNWGEEAK
KLTGLRE-GVDHVIEIGGGGTMAQSIKSIRIDGVISVI--GWLSKAD-EKE-----PSFL
ETVSKVFTVRGLFVGS----RAMFEEMVSSILFSLFSVPKRSICESCVDYLKNAAIDAT-
-NLKPVIDRRVFKLEDLKEAYTYLK---------------------------------
>tr|A7ESP3|A7ESP3_SCLS1 Putative uncharacterized protein OS=Sclerotinia sclerotiorum (strain ATCC 18683 / 1980 / Ss-1) GN=SS1G_08348 PE=4 SV=1
------------------------------------------------------------
-----------------MSQTIPTT-----------------------------------
-------------TKVWRIKGT------DGF-HGLEYD-AQAELP-ALGDNDVLVKFHGA
SLNYRDLV-------------------MLKG----------LYP-AAIR------L-G--
-VIPGSDGAGEVLAVG-------SKVS-----------RFNPGSKVVTLFSPRHYGGTL-
-TPSTL-G---LALG-GGSDGTLRQHGVFNEEALVEMPSSLSYLEAGTLSCAAVTAWNAL
YGL--K-PLK--------------PGD----VVLTQGTGGVSIFALQF------------
---------AKAGGATVIATTSSDAKAETLK-KLG-AD------HVINYRTTPEWGAHAR
SLTEQSI-GVSHVIEVAGANSMAQSLNAVRFEGVISII--GFLSGEA-EEK----EPSFL
QALTKNCIVRGVAVGS----RELFEDMNR-------------------------AIDAM-
-KIKPVVDEKVFKLEELKDAYQYMWEQ-KHF-------------GKLGIT-FE-----
>tr|A7EUE5|A7EUE5_SCLS1 Putative uncharacterized protein OS=Sclerotinia sclerotiorum (strain ATCC 18683 / 1980 / Ss-1) GN=SS1G_08952 PE=4 SV=1
------------------------------------------------------------
-----------------M------------------------------------------
--------PQPTINKQWTTR-Q------SGL-QDLILG--SSAVP-TPGDGQVLVKIHTV
ALNYRDTE-------------------VMMG----------LYN-HHKSAGIEP-S-S--
-LVPCSDISGTIIS---------SNSP-----------KWKSGDRVLAIFNQTHIRGQV-
-TAKDM-A---SGLG-LPAEGCLQEYRVFDGEGLVRTPEYLTDEEACTLPIAGVTAWMAI
NGM--R-PLGQPGG----------KGE----SLLIQGTGGVAISGLQI------------
---------AKASDMEVIITSSSDAKLAQAK-SLG-AD------HAINYRTHPKWSEEVM
KIT-QDE-GVSSIFETGGALTLRQSFDAIAFGGLINCI--GYLSGKE-DEGA-DRTNTNV
LALRRNVTLKGILNGP----RERFEEMLA-------------------------WYEEK-
-RIRPVVD-KVFEFEEAKEPWSICSMG-AIL-------------ERWL----------
>tr|A8NI82|A8NI82_COPC7 Putative uncharacterized protein OS=Coprinopsis cinerea (strain Okayama-7 / 130 / FGSC 9003) GN=CC1G_01609 PE=4 SV=1
------------------------------------------------------------
-----------------M------------------------------------------
--------SIPQKTAHYFLP-KV-----GTY-KSLEKR--EAPVP-KPKADEVLVKIHAV
SLQYRDYS-------------------VAQG----------IYD-IGTY------E-N--
-IIPCSDMAGEVISVG-------EDVK-----------KWKIGDRVCSNFCTEHLYGDP-
-TEETV-K---SSLG-GQSPGVLTQYRNFPARSLVSIPSHLSYNEASTLPCAALTAYNAL
LGP--S-PVL--------------GGE----TVLVLGTGGVSIFALQF------------
---------AVASGATVIATSSSDEKLKIAE-KLG-AK------HLINYKKTPNWDEEVK
RIT-NGR-GVDRVIEVGGAGTLPKSVSSVRIGGSIEVI--GFVAKGE-GSM-----DFLI
PVIMKSILVRGVYIGP----VSKFHSMIR-------------------------LIEAHP
DTTRPVID-KVFPFDQALQAYAHLESQ-KHV-------------GKVVIQ-VSG----
>tr|A8NI93|A8NI93_COPC7 Putative uncharacterized protein OS=Coprinopsis cinerea (strain Okayama-7 / 130 / FGSC 9003) GN=CC1G_01618 PE=4 SV=1
------------------------------------------------------------
-----------------M------------------------------------------
--------SVPQKAIQYVLP-KV-----GDY-RNLKQQ--EVDVP-KPRYDEVLVKVHAV
SLQYRDFA-------------------IAKG----------FYN-VGVS------E-N--
-IVPCSDMAGEIVAVG-------EEVK-----------GWKVGDRVCANFCTDHLHGDP-
-TPESI-K---SSLG-GQSPGVLTQYRTFPAHSLVTIPSHLSYVEASTLPCAALTAYNAL
VGP--T-PVR--------------AGE----TVLVLGTGGVSIFGLQL------------
---------AVASGATVIATSSSDEKLKIAK-KLG-AH------HVINYNKTPNWDEEVK
KIT-NGR-GVDRVIEVGGPGTLAKSLSSVRIGGSVQVI--GFVGQGE-GTT----MDVIL
PVISKSILVRGVYIGP----VSEFEAMNR-------------------------LIEAHP
ETTRPVVD-KVFPFDQAADAWAHLESQ-KHV-------------GKIVIQ-VAQN---
>tr|B0D748|B0D748_LACBS Predicted protein OS=Laccaria bicolor (strain S238N-H82) GN=LACBIDRAFT_318806 PE=4 SV=1
------------------------------------------------------------
-----------------M------------------------------------------
--------ALPATTHEYIIP-KV-----GSY-NNLKLQ--ERPTP-QPRPGEVLVRVHAV
SLQYRDLL-------------------VSNG----------HYP-VGRT------E-N--
-IVPCSDMAGEIVALG-------SDVK-----------GWKHGDRVCANFAFEHIHGDT-
-NEEIL-R---SAHG-GQADGVLTEYKTFPAYSLVGIPDHLSYEESSTLPCAGLTAYNAL
NGP--K-PIK--------------SGD----FVLVLGTGGVSFFALQF------------
---------AIAAGAIVIATSSSDEKLKLAA-KHG-AK------HTINYRTTPNWDDEVL
KIT-KGV-GVDHVVEVGGKGTLPRSINAARYGGIVHLI--GFVSKDD-TDF-----DLVK
LIIVKSVVLRGIMVGS----VTQFKDMIR-------------------------AMEANP
AVTRPVIH-KHFKFEDAIKAYAYLESQ-AHT-------------GKVVIR-VLKH---
>tr|B2AF98|B2AF98_PODAN Predicted CDS Pa_5_120 OS=Podospora anserina PE=4 SV=1
------------------------------------------------------------
-----------------M---MHGNGAWDDRELHKPIVPPGLGFITCITSLHRDKKKPND
TTAATYSTMATNQVTRWVTN-Q------DGI-ENLTKE--TIPMP-TPAKGEVLVKISAV
SLNYRDTE-------------------VVNG----------LYN-YYDKPGTPK-K-P--
-LVPVSDMCGTVVSVG-------DDNS-----------PWKVGDRVVSTFLQSHLTGQV-
-YPDHL-A---TGLG-KPLDGCLQGYRVFGSEGLVRAPGYLTDEEASCLPIAGVTAWMAI
HGM------GVRKG----------EGE----TVLLQGTGGVSVAGLQI------------
---------ARAGGMKTIITSSSDEKLEKAK-ALG-AD------YVINYRTSPDWEREVM
KIT-GDK-GVDVILETGGAGTLYKSLDCVAFGGLISCI--GYVSGRE-DKAGEARVNLNL
LALRRTVTLKGIINGP----RDRFEEMCR-------------------------FYEKH-
-QIRPVVD-RVFGFEEAAEAMKYLAGG-SHF-------------GKVVVR-VE-----
>tr|B2API3|B2API3_PODAN Predicted CDS Pa_5_10420 OS=Podospora anserina PE=4 SV=1
------------------------------------------------------------
-----------------MS--IPKT-----------------------------------
-------------QKQWLITGAD-----KGL-DGLVYQ--DAPVP-TPGDHEVLVHLLGA
SLNYRDLI-------------------IPRG----------MYP-FPLN------L-P--
-VVACSDGAGEVVAVG-------SKVT-----------KWKKGDKVLTLFNQGHQRGDM-
-DIAAS-K---TGLG-GCFDGTLRQYGTFAETGVAKMPSNLNYVESASLVCAGLTSWNAL
YGL--K-PLK--------------KGQ----WVVTQGTGGVSLFALQF------------
---------AKAAGAHVIATTSTAEKAEMLK-KLG-AD------HVINYREDVNWGETAR
KLTPGGE-GVEHVIEVGGADTFTQSLSAVKMEGVISVI--GFLGGAA-PKD------NIL
ETLSRVCTVRGVYVGS----REQLEAMCA-------------------------EIEKH-
-DIHPVMDKTVFTLEKAKEAYEYMWAK-KHT-------------GKIPIT-IE-----
>tr|B2VS79|B2VS79_PYRTR Alcohol dehydrogenase OS=Pyrenophora tritici-repentis (strain Pt-1C-BFP) GN=PTRG_01705 PE=4 SV=1
------------------------------------------------------------
-----------------M------------------------------------------
--------TPPQKIKQWLTG-Q------DGL-DKLRMS--EADCP-TPGEDEVLVEVHSV
SLNYRDTE-------------------VAMG----------QYN-HHASVDHP--P-A--
-IVPCSDMCGVVVAVG-------PTSENSSDPFKNPAFRLKEGDRVISTFAPTHLSGQV-
-KGSDV-A---SGLG-GPAPGVMTQYRVFPNYGVVKVPDYMTDDEAACLPIAAMTAWMSL
NCM--R-PKGEIIG----------QGE----TVVCQGTGGVSICAAQI------------
---------ATAAGADAIVTSSSDEKLERAT-KLG-AK------TTINYRKNPDWEAKVL
SAT-ADE-GADIIIEVGGAQTLRKSFDCVRFGGLISCI--GYLSGKQ-DEAG-DRTNTNL
LCLKRNVTLKGILNGP----RSELERMLK-------------------------FYDEK-
-KIRPVVD-RVWKFEEADQALKYLFSG-GHF-------------GKVVVK-VKA----
>tr|B2WGG8|B2WGG8_PYRTR Alcohol dehydrogenase OS=Pyrenophora tritici-repentis (strain Pt-1C-BFP) GN=PTRG_09024 PE=4 SV=1
------------------------------------------------------------
-----------------MA---PTT-----------------------------------
-------------TKAWTVQGQ------DGF-DSLKFN-EQAKIP-EMGDMDVLVKIHAA
SLNYRDLI-------------------IPKG----------KYP-FPMK------D-N--
-IVPGSDGAGTVESVG-------KHVT-----------RFKPGDKVVTLFNQGHIAGSL-
-DAQSL-G---TGLG-GAVDGTLREYAVFSEQGLVHAPSNLNMLEASTLSCAALTAWNAL
YGLESR-ALK--------------PGD----TVLTQGTGGVSIFALQF------------
---------AKAAGARVIATTSSSAKADILK-KYG-AD------HIINYKDTPNWGEEAA
KLTPGGK-GVQHVVEVGGPTTMAQSLKAVAIDGVITII--GFIGGMS-KDQ-----PTFL
DCLNNICTVRGILVGS----RLQMEDMNR-------------------------AIDVN-
-DIHPVVDEKVFELKDLKEAYQYMWDQ-KHF-------------GKLTVR-VAKE---
>tr|B6H0X1|B6H0X1_PENCH Pc12g06930 protein OS=Penicillium chrysogenum Wisconsin 54-1255 GN=Pc12g06930 PE=4 SV=1
------------------------------------------------------------
--------------MTQM------------------------------------------
--------------KAVRIV-NA-----GDK-VTAELR--NEPLP-TPGPRDVLIKVHAA
SLNYRDTA-------------------LLRG----------EYR-APTK------E-N--
-GIPVSDGAGEVIAVG-------KDVA-----------RITKGDRVAVGCTANWIAGPY-
-IPEYR-S---SSVG-FTVDGLLAECVIFNEDALVRIPDYMSYVEAASLPCAAVTAWTAL
NKV--E-PLQ--------------PGH----TVLIQGTGGVSLFALQF------------
---------AKIFGARVLAITSSDGKAAKLK-ELG-AD------AVVNYSTTPDWDQEIL
TLT-GGK-GVDKVLDIAGEKTIVKSAASTKITGTIILI--GFASGFG-GGL------PPI
DILVRSLTVTGSTVGS----RVDFEAMLQ-------------------------AMERH-
-QVRPVID-QVYPFAEFREAYKRLEGG-QQV-------------GKVVIE-IAK----
>tr|B6H484|B6H484_PENCH Pc13g07960 protein OS=Penicillium chrysogenum Wisconsin 54-1255 GN=Pc13g07960 PE=4 SV=1
------------------------------------------------------------
-----------------MS---PST-----------------------------------
-------------MKQWVVEDKE-----HGY-DGLVYK--DAAVP-KVGENEVLVKLHAA
SLNYRDLI-------------------IPKG----------QYP-FALK------F-P--
-VVPGSDGAGEVIEVG-------SKVA-----------EFKKGDQVATLFNQGHQYGDV-
-DTYAA-G---TGLG-GVIDGTLREYGVFNEQGLVKAPRNLDAREASTLSCAALTSWNAL
YGL--K-PLK--------------PGQ----VVLVQGTGGVSMFGLQF------------
---------AKAAGATVIATTSSTLKAEKLK-KLG-AD------HVINYKTEPNWGDAAR
KLTPDGA-GVDHIIEVGGSGTLQQSFKCVKLEGVISVI--GFIGGVD-PKT----QPTVL
ETLTHICTVRGVYVGS----KALMKDMVR-------------------------AIEAN-
-DIHPVVDEKVFSLEQTREAYEYM----KHF-------------GKLAIN-IN-----
>tr|B6HRN9|B6HRN9_PENCH Pc22g24990 protein OS=Penicillium chrysogenum Wisconsin 54-1255 GN=Pc22g24990 PE=4 SV=1
------------------------------------------------------------
-----------------M------------------------------------------
------------AVQQWITP-L------KGI-DSLSQT--EAPMP-APGPSEVLVEIRAV
SLNYRDVE-------------------VTNG----------EYK-HHKSAEQD--A-T--
-IVPCSDMCGVVTQVG-------SGVT-----------KWTVGDRVLSTFLPDHQTGQV-
-TEKEL-G---RSLG-LPQDGVLATHRVFPDHGLVKAPSFMSDEEAATLPIASVTAWMSI
NGM--R-PMGQNGG----------KDE----YILLQGTGGVAIAGLQI------------
---------AKAAGAKAIITSSSDAKLDQAK-ELG-AD------FTINYRNNPDWEAEVM
KIT-ENH-GADIVLEVGGAKTLRKSFDCIAFGGLINCI--GYVSGKI-DADE-DRLNVNL
LALRRTVTLRGIINGP----KDRFEEMIQ-------------------------FYETN-
-QIHPVVN-RVFSFAESKEAFRFLESG-SHF-------------GKVVIK-IQ-----
>tr|B6JZE8|B6JZE8_SCHJP Alcohol dehydrogenase OS=Schizosaccharomyces japonicus yFS275 GN=SJAG_01986 PE=4 SV=1
------------------------------------------------------------
-----------------M------------------------------------------
-------------PVQYRVEKIP-----AEF-DEIKLQ--QCEIP-KAKAGYVVIKLQAA
STNFRDMA-------------------ILKG----------MYP-LPLK------F-P--
-VVPGSDGAGHIVEVG-------EDVE-----------KWKVGDYVSCNFFPFYIDGKS-
-IPERT-Y---KALG-GTMDGCFQEYVAVPAVGVVKLPESLSPIQASTLPCAGLTAWNAL
FGDKSK-ALQ--------------PGQ----NVLIQGTGGVSIFALQF------------
---------AVAAGANVTVTSSSKEKLEFAK-KLG-AR------RLINYRETPQWGQKAL
ELT-NNE-GYHHVVEVGGKKTFKQSLQCLAPGGVITSI--GFIASEG-EEA--NFDEFIS
MLLHKGATIRGIFVGS----TTQYEDMLK-------------------------CIEAN-
-DIKPVVA-KVFPLQELKDAYEFQWQQ-KHI-------------GNIVLK-ISD----
>tr|Q0CDV2|Q0CDV2_ASPTN Putative uncharacterized protein OS=Aspergillus terreus (strain NIH 2624) GN=ATEG_08132 PE=4 SV=1
------------------------------------------------------------
-----------------M------------------------------------------
----------SASIKQWTSN-L------SGL-DGLKLS--EAPIP-APDKGEVLVEIQAV
SLNYRDYEGTSVHSKKKKERNRNSYNIVCIG----------EYN-HHKSVGQT--Q-S--
-VVPCSDMCGVITQVG-------DGVT-----------AYKPGDRVLSTFLPEHQTGQV-
-TEKEL-A---QGMG-HPLPGVLTTHRVFPVHALVRAPAYMTAEEACTLPIASVTAWMSI
NGM--R-PMGQPGG----------QGE----YVLLLGTGGVAIAGLQI------------
---------AKASGAKAIITSSSDAKLEQAK-ALG-AD------YVINYRTQPNWEEDVM
RVT-DNH-GADIILETGGAQTLRKSFECIAFGGLIDCI--GYLSGKM-DAPG-DRLNVNL
LALRRNVTLKGIINGP----RDRFEEMVA-------------------------FYEKH-
-QIHPVVN-KVFAFGEADQAFKFLASG-SHF-------------GKVVIK-VAQ----
>tr|Q0CLQ4|Q0CLQ4_ASPTN Putative uncharacterized protein OS=Aspergillus terreus (strain NIH 2624) GN=ATEG_05380 PE=4 SV=1
------------------------------------------------------------
-----------------MA---PAQ-----------------------------------
-------------MKQWTVLNKD-----NDF-DGLSYG--DAPIP-KVGDNDVLVKLHAA
SLNYRDLI-------------------IPKG----------KYP-FALD------L-P--
-VVPGSDGAGEVVEVG-------PKVT-----------QFKKGDKVTTLFNQRHQYDPI-
-DPSAA-S---SGLG-GVIDGTLRQYGVFNENGLVRSPNNLTHLESSTLSCAALTSWNAL
YGL--K-PLL--------------PGQ----TVLVQGTGGVSMFALQF------------
---------AKAAGATVIATTSSAEKAEKLK-KLG-AD------HVINYKTNPNWGEVAR
SLTRDNE-GVDHIVEVGGAGTLSQSLKCIKFEGVISII--GFLGGAD-PKA----QPTVL
ETLSNICTVRGIYVGS----KALMNDMIR-------------------------AIEAN-
-NIHPVVDAKVFTLDQAKEAYEYMWAQ-KHF-------------GKLSIK-ID-----
>tr|Q0U1P1|Q0U1P1_PHANO Putative uncharacterized protein OS=Phaeosphaeria nodorum GN=SNOG_14424 PE=4 SV=1
------------------------------------------------------------
-----------------M------------------------------------------
---------APQKIKQWVTG-Q------DGL-DKLRME--ETERP-TPGEDEVLVEIHSV
SLNYRDTE-------------------VCMG----------LYN-HHKSVEQP--P-A--
-IVPCSDMCGVVVAVG-------PSSNNTSDPYKNPAFRVKEGDRVISTFAPTHITGQI-
-QAKDL-G---NGLG-GPAPGVLVQYRVFPTFGVVKIPDYMTDDEAACLPIAAMTAWMSL
NCM--R-PKGEIVG----------KGE----TIVCQGTGGVSISAAQI------------
---------ASAAGADVIVTSSSDEKLKRAT-ELG-AK------NTINYRSKPDWDDAVL
NAT-SSR-GADIIIEVGGATTLRKSFECVRFGGLIACI--GYLSGKQ-DEAG-DRTNTNL
LCLKRNVTLKGIVNGP----RDELETMLK-------------------------FYEQK-
-QIRPVVD-RLFKFEEADQALQYLFSG-GHF-------------GKVVVK-VKA----
>tr|Q0UIA1|Q0UIA1_PHANO Putative uncharacterized protein OS=Phaeosphaeria nodorum GN=SNOG_08513 PE=4 SV=1
------------------------------------------------------------
-----------------MA---PST-----------------------------------
-------------TKQWTVEGQ------NGF-DSLKFN-EKAPVP-EIGDNDVLVKIHGA
SLNYRDLI-------------------IPKG----------KYP-FPMK------D-N--
-IVPGSDGAGTVESVG-------KRVT-----------RFKAGDKVVTLFNQGHLAGSL-
-DAQSL-A---TGLG-GALDGTLREHAVFSESGLVAMPTNLNFLEASTLSCAALTAWNGL
YGLESR-ALK--------------PGQ----WVLTQGTGGVSIFALQF------------
---------AKAAGARVIATTSSAAKAETLK-KLG-AD------HVINYKDTPNWGEEAK
KLT--GG-GVEHVIEVGGPSTMAQSLKAIAIDGVISII--GFIGGMS-KDQ-----PTFL
DCLTGMCTVRGILVGS----RLQMEDMCR-------------------------AIEAN-
-DLHPVVDEKVFKLEELKEAYEYMWDQ-KHF-------------GKLTVK-VAE----
>tr|Q2U3C0|Q2U3C0_ASPOR Zinc-binding oxidoreductase OS=Aspergillus oryzae GN=AO090038000103 PE=4 SV=1
------------------------------------------------------------
-----------------MA---TST-----------------------------------
-------------QQQWVLEGS------NGF-DSLVLQ--EAPVP-KVGDKDVLVRLK--
-------------------------------------------------------D-S--
-VVPLGDGAGVVQAIG-------PQVT-----------RFQVGDRVLPIFHQGHLAGSL-
-DAKSI-K---TGLG-SSLDGTLRPYGAFDEERLVKLPENLSFIEGATLPCAALTAWSAL
YGLQGK-AVA--------------QGD----IVLTQGTGGVSLFALQF------------
---------AKASGAKVIATTSSKEKAELLK-QLG-AD------EVINYKEFPEWGEVVR
GLTPNNE-GVTHIVEVAGPATMKESLKAIKIDGVISMV--GFVAGSP-AVD----QPSLM
DTVFHVCTVRGIAVGS----RIQFEEMNR-------------------------AIEAN-
-DIHPVVDNRIFKFGEVREAYQYLSDQ-KHV-------------GKVCIE-IQT----
>tr|Q2U5N4|Q2U5N4_ASPOR Zinc-binding oxidoreductase OS=Aspergillus oryzae GN=AO090113000073 PE=4 SV=1
------------------------------------------------------------
-----------------MS---TAM-----------------------------------
-------------MKQWVVDHPE-----KDM-GGMDLR--EAPLP-TVGTNEVMVKFEAV
ALNYRDCA-------------------IAKTLLIKLAELQGTFP-FAHK------Y-P--
-IVPVSDGAGVVVEVG-------EKVR-----------EFKKGDSVITIFNQGHQYGDI-
-DPYAA-S---TGVG-GTIDGCFRKFGVFNETGLVKAPKNLTPLESSTLPGAALTSWNAL
YGL--K-PVK--------------AGQ----WVLVQGTGGVSIFGLQVCLHCNASRIYED
SVPVNGHKASKAAGASVIATTSSDAKAEELK-KLG-AD------HVINYRAVPNWGEVAR
SLTPDHA-GVDHILDIGGTETLEQSLHCIKMEGIINLI--GFLGASE-KPQ-----PGLL
DALNHICTIRGIYVGS----RSMLQDMVR-------------------------AFESN-
-NIHPVIDPQVFQFEQGKEAFEYLAAQ-RHF-------------GKVVVQ-FNHSD--
>tr|Q2U8P1|Q2U8P1_ASPOR NADPH:quinone reductase and related Zn-dependent oxidoreductases OS=Aspergillus oryzae GN=AO090701000350 PE=4 SV=1
------------------------------------------------------------
-----------------M------------------------------------------
-----------ASIKQWTTP-L------KGV-ESLKLT--EAPKP-APGKGEVLVEIHAV
SLNYRDIE-------------------VTNG----------EYT-HHKSVGQE--D-R--
-IVPCSDMCGVITQVG-------DGVS-----------AWKVGDRVLSTFLPDHQTGQV-
-TEKEL-L---RGMG-LPLDGVLAEYRVFPEHALVKAPSYMSDEQAATLPIAVVTAWMSI
NGM--R-PMGQNGG----------HGE----YILLQGTGGVAIAGLQI------------
---------GKASGAKVIITSSSDSKLAQAK-ELG-AD------YTINYRTHPNWEEEVM
RLT-NNH-GADIILEVGGAQTLKKSFDSIAFGGLINCI--GYVSGKM-DAPD-DRTNVNL
LALRRNVTLKGIINGP----KDRFEEAVK-------------------------FYEKH-
-QIQPVVN-KVFSFEEANEAFRFLESG-NHF-------------GKVVVR-VK-----
>tr|Q2UGR4|Q2UGR4_ASPOR Zinc-binding oxidoreductase OS=Aspergillus oryzae GN=AO090023000745 PE=4 SV=1
------------------------------------------------------------
-----------------MA---PEN-----------------------------------
-------------MKQWTVQGKA-----NGF-DELAYN--DAPVP-KVGDNDVLVKFHAA
SLNYRDLI-------------------IPRG----------MYP-FAIN------F-P--
-VVPGSDGAGEVVEVG-------PKVS-----------QFSKGDKVITLFNQLHQYGPV-
-DPKAA-G---SGLG-GVIDGTLRQYGVFNENGLVKSPKNLTHLEASTLSCAALTSWNAL
YGL--K-PLQ--------------PGQ----TVLVQGTGGVSLFALQF------------
---------AKAAGATVIATTSSTEKSEKLK-ELG-AD------HVINYKSDPNWGETAR
KLTPDNV-GVDHIVEVGGSGTLNQSFKCIKLEGVISII--GFLGGVD-PKS----QPSIL
DTLSNICTVRGVYVGS----KELLNNMVK-------------------------AIEAN-
-DIHPVVDPKVFTLDKAKDAYEYMWAQ-KHF-------------GKLAIK-ID-----
>tr|Q2UMZ0|Q2UMZ0_ASPOR NADPH:quinone reductase and related Zn-dependent oxidoreductases OS=Aspergillus oryzae GN=AO090001000566 PE=4 SV=1
------------------------------------------------------------
--------------MEQM------------------------------------------
--------------KAIRIV-TT-----GNK-PSAEIR--DEPLP-SPGPHEVLIRVHAA
SLNYRDTA-------------------LLRG----------EYP-AKTK------E-D--
-VVPVSDGAGEVVAVG-------RDVT-----------RVKNGDRVTVSCVTNWIGGPY-
-NPDYR-S---NSVG-FTVDGLLAEYALFYEDALVPIPDYISYVEAASLPCAAVTAWTAL
NKI--E-PLQ--------------PGQ----TVLVQGTGGVSLFALQF------------
---------AKIFGARVLAITSSDEKADKLK-ELG-AE------AVVNYTTCPDWDREIL
ALT-DGK-GVDKVLDIAGEKTIVKSAASTKITGVVVLI--GFASGFG-GGL------PPI
DILARSLTVTGSTIGS----RMDFEAMLQ-------------------------AMERH-
-KARPVID-RVYPFAEYGEAYRRLESG-QHV-------------GKVVIQ-VTH----
>tr|Q4PDC8|Q4PDC8_USTMA Putative uncharacterized protein OS=Ustilago maydis GN=UM01885.1 PE=4 SV=1
------------------------------------------------------------
-----------------M------------------------------------------
----------SGTHKFYTLP-EPSAR--NGF-SSLKLK--EGPIP-KPEANEVLIKVHAV
SLNYRDLI-------------------IAKN----------GYP-LHLK------QGE--
-LIPASDGAGEVVSVG-------EKVT-----------QWKQGDRVAGIFTQAHQHGST-
PDKEEV-K---TALG-GSIDGMLAQYVALSETGIVRIPSHLSYEEAATLPCAALTAYNAL
YGIPTQ-QLR--------------AGD----TVVAQGTGGVSIFALQL------------
---------AVAAGAKVVITSSSDDKLQKAI-SLI-PQAQRHLVTTVNYKTNPDWDKVAL
DVT-NGV-GVDHIVEVGGPGTLEKAFNSIKRGGVISTI--GFVAQGD-APN------VAY
LALTTGAHFKGILVGS----RDQFEHMNR-------------------------IFQTH-
-NIKPLVD-KVFPFENAQDAYEYQWSQ-AHV-------------GKVVIS-VS-----
>tr|Q5AVP4|Q5AVP4_EMENI Putative uncharacterized protein OS=Emericella nidulans GN=AN7636.2 PE=4 SV=1
------------------------------------------------------------
-----------------M------------------------------------------
-----------SSIQQWTTS-L------QGL-DSLQSV--EAPKP-TAGPGEVLVRISAV
SLNYRDYE-------------------VCCG----------LYG-HHKSVSQDK-A-S--
-LVPCSDMCGEIVEVG-------EGVT-----------GWQKGDRVLSTFLPDHQTGQV-
-VEKMM-A---SGLG-LPQPGVLAEYRAFPAHGLVRAPSYLSDEEAATLPIAAVTAWMSI
NGM--R-PKGQNGG----------EGE----YILLQGTGGVSVSGLQI------------
---------AKASGAKTIITSSSDDKLKQAK-ELG-AD------YTINYRKTPNWEEEVL
KLT-DNH-GADIIIEVGGAGTLKKSFNCIAWGGLIDCV--GYLSGKV-DAPE-DRTNVNL
LALSRNVTLKGIINGP----KDRFEEMIA-------------------------FYEKH-
-SIKPVVN-KVFSFKDAPEAFKYLANG-QHF-------------GKIVIK-IA-----
>tr|Q5B6F7|Q5B6F7_EMENI Putative uncharacterized protein OS=Emericella nidulans GN=AN3873.2 PE=4 SV=1
------------------------------------------------------------
-----------------MA---PTT-----------------------------------
-------------QKQWSVKGKE-----NRF-DELKFE--EGEIP-AVGDNDVLVKLHGA
SLNYRDLV-------------------IPQGSKAKGAVHNRKYP-FALN------F-P--
-VIPGSDGAGEVIEVG-------SKVT-----------QFKKGDKVVTLFNQQHQYGPI-
-DPAGA-A---SGLG-GAVDGTLRQYGVFNENGVVRAPRNLNYLEAATLTCAALTSWNAL
YGL--K-PLL--------------PGQ----TVLVQGTGGVSVFALQF------------
---------AKAAGATVIATTSSDEKAKRLK-ELG-AD------HVLNYKTQPNWGEIAR
SLTRDNV-GVDHIVEVGGSGTLEQSFKAIKLEGVISII--GFVGGLD-PKK----IPHVL
ETLTHICTVRGVYVGS----KALMNDMVS-------------------------AIEAN-
-NIHPVVDQKVFTLEQTKEAYEYMWGQ-NHF-------------VHNQVL-AQ-----
>tr|Q7S0R4|Q7S0R4_NEUCR Putative uncharacterized protein OS=Neurospora crassa GN=NCU09285 PE=4 SV=1
------------------------------------------------------------
-----------------MS--LPST-----------------------------------
-------------QTQWVVTSKE-----KGF-DGLVKE--QGAVP-QPGDNDVLVRLYGA
SLNYRDLI-------------------IPQG----------KYP-FPLD------L-P--
-VVAASDGAGEVVAVG-------SKVT-----------KWKKGDKVTTLFNQWHQFGDI-
-DTRAA-S---SGLG-GVFDGTLRQYGVFHEDGVVRTPSNLDHVEAATLVCAGLTSWNAL
YGL--K-TLK--------------PGQ----WVLTQGTGGVSLFALQF------------
---------AKAGGAKVIATTSSKEKAEMLK-KLG-AD------HVINYREDPNWGETAR
KLTPNNQ-GVDHIIEVGGAGTLGQSLAAIKYEGIISII--GFLGGAQ-PKE------SIL
ETLSRICTVRGVYVGS----RQLMEEMCA-------------------------AIEAN-
-DIHPVVDKTIFTLDQAKEAYEYMWAQ-KHF-------------GKVGIK-IE-----
>tr|Q7SAC7|Q7SAC7_NEUCR Putative uncharacterized protein OS=Neurospora crassa GN=NCU06303 PE=4 SV=1
------------------------------------------------------------
-----------------M------------------------------------------
-------STQTKEVQQWHTF-E------DGF-DNLTRG--TAPMP-TPGQDEVLVKIKAV
SLNYRDTE-------------------VTNG----------EYN-HYEAYSRRT-T-P--
-LVPCSDALGIITAVGPLGPG--ASES-----------AWKVGDRVLSTFCQSHLTGQI-
-TAKDL-A---SALG-KPLDGVLQTYRVFPSTGLVRVPEYLTDEEASCLPIAAVTAWMAI
FGM--E-PFGTWATKASDDGKKPLQGK----TVLLEGTGGVAIAGLQI------------
---------AKAAGARTIITSSSDEKLRRAKEELG-AD------HVINYKTTPDWEKKVM
EITGEND-GADIILETGGAGTLYKALDCIAFGGLISCI--GYTAGKE-DSGEGSRMNVNV
LALRRTVTLKGIINGP----RDRFEEMCE-------------------------FYQRH-
-EIRPVVD-KVFEFEEGKEAIKYLRSG-SHF-------------GKVVVK-VE-----
>tr|A0HE54|A0HE54_COMTE Alcohol dehydrogenase, zinc-binding OS=Comamonas testosteroni KF-1 GN=CtesDRAFT_3770 PE=4 SV=1
------------------------------------------------------------
-----------------M------------------------------------------
--------------KVMQLA-AP-----GGF-ENLKLV--ELPAPAAPAAGEIQVRIHAS
SLNYHDLG-------------------VVRR----------PGA---AA------D-G--
-RIPMADGAGLVTAVG-------AGVK-----------EFAAGDAVVSTFFPQWLSGRH-
-VPSDF-Q---LVPG-DGVDGFAREFVNLPATSFTHAPKGWSHAEAATLTTAGLTAWRAL
VVD--G-HLK--------------AGD----TVLVLGTGGVSIFALQM------------
---------ARSMGATVIATTSSAAKAEQLK-ALG-AD------LVINYKEQPEWGDAVL
AAT-GGR-GADIVVEVGGPGTLPQSIRACAVGGHIALI--GVLTGFA-GAV------PTV
EMMRKQQTLKGLIVGS----REQQQDMVR-------------------------ALENF-
-GWKPVID-SRYPLEQMVAAFEHQAAG-RHF-------------GKICLE-Y------
>tr|A0Y7U9|A0Y7U9_9GAMM Probable NADPH quinone oxidoreductase OS=marine gamma proteobacterium HTCC2143 GN=GP2143_13146 PE=4 SV=1
------------------------------------------------------------
-----------------M------------------------------------------
--------------KTIQLS-KP-----GGL-DNFKVV--DTEKP-VAGAGEILVELKAS
SLNYHDYI-------------------VAIG----------GIP---TP------D-G--
-RIPMSDGAGTVVGIG-------AGVN-----------DFSVGDNVVSTFFPNWVSGDP-
-SLLKS-S---VVPG-DSSDGYAREYVCAAETSFTKAPTGYSHQEAATITCAGVTAWRGL
IVQ--G-QVK--------------SGD----CVLVQGTGGVSIYTLQL------------
---------AKMAGATVIATSSSGEKMERLK-DMG-AD------HVINYKETPKWGKAVK
EWT-GGR-GVDHIVEVGGPETLGQSIFACKMGGHIALV--GVLTGVS-GNV------PTA
ALFQNQVTVSGISVGS----RQDQQDMVR-------------------------ALDAS-
-TMRPVID-RSFPMENIGDAFRHQESQ-KHF-------------GKICLD-IGH----
>tr|A0Z5W3|A0Z5W3_9GAMM Alcohol dehydrogenase (NADPH quinone oxidoreductase) OS=marine gamma proteobacterium HTCC2080 GN=MGP2080_13403 PE=4 SV=1
------------------------------------------------------------
-----------------M------------------------------------------
--------------QALQLS-N------FGA-SNLSLV--DIALP-EPRDHEVVVRLKAA
SLNPRDSQ-------------------IIAG----------QFT-TAVD------F-P--
-LTPLSDGAGTVIAVG-------AAVT-----------RFDVGDNVTTLFFPNWYSGEA-
-TAGER-A---VSTG-LEVSGSAREAGIFHEDSLALSAPHLSAAEAACYPCAGLTAWSAL
FDK--S-SVT--------------EGS----WVLIQGTGGVATMGIQL------------
---------AKAAGAHVIVISSSDDKLKKAE-ALG-AD------HLINYVTTPEWGARAF
ELS--GH-GVDAVLEIGGNATLENSLNAIRHGGHINII--GYMAGID-MGI------TVF
PLIIKNANLHGIGTGN----RDSYECLMN-------------------------FVADH-
-RIRPPIH-QRFPLRELQQGLNALDTE-SPF-------------GKVVID-IPVS---
>tr|A2W0U1|A2W0U1_9BURK NADPH:quinone reductase and related Zn-dependent oxidoreductase OS=Burkholderia cenocepacia PC184 GN=BCPG_03956 PE=4 SV=1
------------------------------------------------------------
-----------------M------------------------------------------
--------------HAWHLK-PG-----DGI-AGLGRI--DATPR-PVGPTDVVVKIHSA
ALNYRDLM-------------------FARG----------DYL-GIGK------E-A--
-LIPVADGAGEVVETG-------RDVT-----------RFKPGDRVINTYFPRWIDGPP-
-TPHKV-S---GSPG-AQFDGVLAERFVADETALVAIPAHLDYDEAATLSCAGITAWNAL
FVG--G-GLK--------------PGA----TVVLLGTGGVSIIALQL------------
---------AQATGLRTIVTSSSDVKLERAR-ALG-AD------ATINYRTTPEWQHEVL
RLT-GGA-GADLVVEVGGRDTLPRSIAATKLGGIVSII--GGLSSFGGPVL------DLL
PLIGGVKQLHGFMVGS----RAMLDDVVR-------------------------LVDAK-
-RIKPVVD-RVFGFDEAPQAYAYLQSG-QHF-------------GKVVIR-VAQ----
>tr|A3EQ93|A3EQ93_9BACT NADPH quinone reductase OS=Leptospirillum sp. Group II UBA GN=UBAL2_82410404 PE=4 SV=1
------------------------------------------------------------
-----------------M------------------------------------------
--------------KAYVID-RFGQ---DPG-QALRVT--EKNIP-PPGPEEVRVRMRYA
SLNFRDLR-------------------IFRG----------QYR-PALP------L-P--
-VVPLSDGCGIVEATG-------EHVR-----------HFLPGDRVATTFFQEVSSGGS-
-PDSSS-R---VTLG-CERDGVLSEWVTVPQSGLVPVPAHLSDSEASTLICAGLTAWNAL
MEG--D-PVR--------------PGE----TVLIQGTGGVSIFALQF------------
---------ARLSGCRTIVLSRHEEKLERAR-KLG-AS------ETINTRACPEWEKEVL
KRT-GGR-GVDRVIEVTGGESLPRSLEATRTGGQIQVI--GVLSGVE-SRV------SLL
PVLMKEIRLRGLLVGD----RPMFLRMNR-------------------------AVEAN-
-RLIPVVD-RIFSFEDALDAYRVLDRG-AAF-------------GKLVIR-ISDS---
>tr|A3JFK2|A3JFK2_9ALTE Alcohol dehydrogenase, zinc-containing OS=Marinobacter sp. ELB17 GN=MELB17_06189 PE=4 SV=1
------------------------------------------------------------
-----------------M------------------------------------------
--------------KSITLS-SP-----GGL-EHLSLN--DSAEPGAPGPGQMRVRIHAC
SLNYHDYA-------------------VVVG----------AIS---TE------D-Q--
-RIPMADGAGVVEAIG-------EGVS-----------EFKVGDHVVSTFFPEWLNGPA-
-PIDNF-R---TTPG-DGQDGYAREQVVRSTNWFTHAPRSYTHAEAATLTTAGLTAWRAL
VVN--G-GLK--------------AGD----TVLTLGTGGVSVFALQF------------
---------AKMMGARVISTSSSDEKLERLT-ALG-AD------HTINYKTTSAWGAKVQ
ELT-NGV-GVDHVIEVGGPGTLPESIDAVRIGGHIALI--GVLTGRA-GDI------PTA
KLMAKQARLQGLIVGS----RTHQQEMIR-------------------------AIEVN-
-GMHPILD-RSFALEKIADAFRHEESG-KHF-------------GKICLE-F------
>tr|A3JJT7|A3JJT7_9ALTE Alcohol dehydrogenase (NADPH quinone oxidoreductase) OS=Marinobacter sp. ELB17 GN=MELB17_05344 PE=4 SV=1
---------------------------------------------------------MAK
GTAWAIFSFCPVKLALMMRAKLLGQEILLLRLNRPCSVSSGHWSLRGLVSSILWQCVIVI
FPNPGHPTRLIFQKKDLSVK-KTILGFQPGI-ANLQVA--DFETP-PLGANDVLIKIQAV
SFNYRDLE-------------------IING----------IYS-EAFQ------P-G--
-LVPFSDGAGEVIEVG-------EGVS-----------LLQPGDRVVTSFWQSWASGEL-
-KYARS-P---KALG-GHRDGVLSDYTVLDESGLVKIPDEISLAEAATFPCAGVTAWQAL
VVK--G-QIK--------------AGE----WVLIQGTGGVSTFALQI------------
---------AKMHGARTILLSSSDKKRASME-KMG-AD------HTINYIDCPDWETAVR
DFT-NGI-GVDHVVETGGPSTFEKSLKSIRMGGQVYVI--GYKGGKG-GDI------NPL
LILANQAEVKAIGVGP----TSSLTQILN-------------------------AYQAL-
-RQPPVVD-KIYDWGDFAEALEYFSTG-EHI-------------GKVVIE-KR-----
>tr|A3JNF2|A3JNF2_9RHOB Alcohol dehydrogenase OS=Rhodobacterales bacterium HTCC2150 GN=RB2150_14211 PE=4 SV=1
------------------------------------------------------------
-----------------M------------------------------------------
----------EQTKLAWQYL-NG-----LGD-ANLVVV--SEENV-APLAGQISIKMAAA
SLNYRDLV-------------------VMDG----------KHG-ASVQ------P-P--
-LIPLSDGAGHVVAIG-------AGVT-----------EFNLGDMVCPLFFPNWVAGTP-
-PTDMH-S---WMLG-GPADGVLTEYFTTDASAVIKAPSNLTTTEAACLPCAGLTAWSAL
TNP--T-PIR--------------AGE----TVLILGTGGVALFALAF------------
---------ARAMGAHTIVLTSSDKKIAMLN-DLG-AQ------DVVNYKTTPKWSKMIK
TMT-NGK-GVDRVIELGGAETLEQSIRAVRVGGTVVTI--GNVTGSL-ATI------PLP
LMLTRYINLQAVSVGH----KQAFAEMNR-------------------------AIELN-
-KIKPVID-RVFPFEKAPEAFAYLRAA-GHF-------------GKVCVA-ID-----
>tr|A3VNJ1|A3VNJ1_9PROT Oxidoreductase, zinc-binding dehydrogenase family protein OS=Parvularcula bermudensis HTCC2503 GN=PB2503_01542 PE=4 SV=1
------------------------------------------------------------
-----------------M------------------------------------------
--------------RVMRLG-SP-----QKL-ENLVLG--DLDDPGAPAAGEVRVRIEAS
SLNFHDYS-------------------VVKG----------MLP---TE------D-G--
-RIPLSDGAGTVEAVG-------EGVT-----------SLSVGDQVVSVFFPHWQDGAP-
-AIGDF-S---TTPG-DGVDGYARTIVNRPATWFTKTPKGWSAAESATLTTAGLTAWRAL
FVD--G-SLK--------------AGD----TLLCLGTGGVSIFALQF------------
---------AKAVGARVAMTSSSDEKLAKTE-EMG-AD------FTVNYKSNEKWGKAVA
QWT-GGT-GVDHVIEVGGPATLSQSITATRIGGHIHLI--GVLTGIQ-GEI------PTA
NMMRKQITLQGLIVGN----HRQQRDMIK-------------------------AIDAT-
-GLKPVID-KTFDLSELASAFQYEADG-KHF-------------GKIAIS-I------
>tr|A3WK06|A3WK06_9GAMM Probable NADPH quinone oxidoreductase OS=Idiomarina baltica OS145 GN=OS145_01637 PE=4 SV=1
------------------------------------------------------------
-------------MTDKI------------------------------------------
--------------KALKLK-DP-----FGL-DNIEVT--ELDDPGQPAAGEIRVRVKAS
SLNFHDYG-------------------VAAG----------FIP---TE------D-G--
-RIPMSDGAGVVEAVG-------EGVE-----------EFAVGDPVVSTFFPYWQSGPA-
-PVGDF-K---QTPG-DGIDGYAREVVVRPAHFFTHQPKGYSHAESATLTTAGLTAWRAL
VVD--G-GIK--------------PGN----SVLVLGSGGVSVFACQL------------
---------AKSLGATVFATSSSNDKLEKYK-ALG-AD------HLINYKEDPEWGKTVR
KLT-DGR-GVDHVIEVGGPGTLPQSINAVAIAGHIALI--GVLTGSA-GEV------PTA
KLMAKQARLQGLIVGS----CDDQKDFVR-------------------------ALEAN-
-GVKPVID-KTFGLEELADAFRYEESG-KHF-------------GKICLA-F------
>tr|A4A7Y9|A4A7Y9_9GAMM Zinc-containing alcohol dehydrogenase superfamily protein OS=Congregibacter litoralis KT71 GN=KT71_14479 PE=4 SV=1
------------------------------------------------------------
----------MQTQETGM------------------------------------------
--------------QHIYVT-KS-----GGL-DGLTLG--ETEPR-APDAGEVQVRVQAS
SLNYHDYL-------------------VAAG----------LLP---VD------D-H--
-RIPMSDGAGEVTAVG-------EGVT-----------DYAVGDRVMSCFFPNWEDGGA-
-TLEGL-L---GVPG-DHVDGFASETVTMAASAFSPMPGHMSFAEAATLPCAGLTAWRAL
VEE--T-SLQ--------------EGE----WVLVQGTGGVSIFAMQI------------
---------ARHLGCKVLATSSSEAKLQKLK-ELG-AD------EVINYREEPEWGRRAA
ELT-G---GVSLVVEVGGPGTVTQSVRALRVGGAISMI--GVLTGIS-GDV------PLA
EFFQRNATMSGITVGS----RQHQANMTK-------------------------AFEDW-
-ELRPVLD-RSFQLKELTEAFRYQESG-QHF-------------GKIGLD-LS-----
>tr|A4MEB0|A4MEB0_BURPS Oxidoreductase, zinc-binding dehydrogenase family OS=Burkholderia pseudomallei 305 GN=BURPS305_3932 PE=4 SV=1
-------MYVLAPKEAGADNSHIRHRPGRPNARRMRTRAARTANGTRYARRSPRPPLRAH
RPHTERCARSPLTGVESM------------------------------------------
--------------KAIMLR-QP-----AGL-EHLERV--TLADPGAPAAGEIRVRIHAS
SLNYHDLG-------------------VVTG----------RLN---PA------D-K--
-RIPMSDGAGVVEAIG-------EGVT-----------EFAPGDAVVSTFFPYWLDGGP-
-TVADF-A---TVPG-DGVDGYARESVVRPAHWFTHAPQGYTHEQAATLTTAGLTAWRAL
VVD--G-GLK--------------AGD----SVLVLGTGGVSIFALQF------------
---------AKRMGATVIATSSSDEKLERAR-ALG-AD------HVVNYRRDANWAAKVL
ALT-NGR-GVDHVIEVGGPDTLPQSIQACRIGGHIALI--GVLTGIA-GPV------PTV
ALMARQQNLQGLIVGS----RRHQIDMVR-------------------------AIDAT-
-GIKPVVD-RTFALDDIADAFAHQAAG-KHF-------------GKICLS-I------
>tr|A5P845|A5P845_9SPHN Alcohol dehydrogenase, zinc-containing OS=Erythrobacter sp. SD-21 GN=ED21_28533 PE=4 SV=1
------------------------------------------------------------
-----------------M------------------------------------------
--------------KAIRTGTTP-----STL-DALAWV--DIEDPAAPGPGEISVELKAS
SLNYHDYA-------------------VVKG----------MIP---TT------E-G--
-RIPMSDGAGVVTGVG-------DGVT-----------EFATGDHIISTFFPEWLDGEP-
-PQTAF-T---RVPG-DGIDGYARQAITAPTHWFTRAPKGFSHIEAATLTCAGLTAWRAL
FVD--Y-ALK--------------PGD----TVLVQGTGGVSIFALQF------------
---------AKAAGATVIATSSSDEKLEQVK-ALG-AD------HLINYKEVEAWGAKAL
EFT-GGR-GVDCVVEIGGAGTLDQSMLATRVGGHVALI--GVLAGIA-GPV------QTA
LLFSKNLTVQGLTVGS----RAMQQDMIA-------------------------AIEAN-
-GIKPQVS-DIFALEDLADAFRHQESG-SHF-------------GKIGIE-V------
>tr|A6FRL4|A6FRL4_9RHOB Oxidoreductase, zinc-binding dehydrogenase family protein OS=Roseobacter sp. AzwK-3b GN=RAZWK3B_14464 PE=4 SV=1
------------------------------------------------------------
-----------------M------------------------------------------
--------------RVFQIE-GD-----WGF-DNLNLS--ERLEP-KSGPGQVVIAMRMA
SLNSRDLI-------------------VPER----------GYGQATGD------L-P--
-LIPVSDGVGEVVEVG-------EGVT-----------RVAVGDRVCTTYFQNWIGGEP-
-TPERF-A---SALG-GPLDGVMADLVCLSQEGVVKVPDYLTDAEAATLPCAALTAWSAI
VTH--G-QTR--------------AGD----QILVQGTGGVALFALAF------------
---------AKMHGAHVTVISSSDDKLEHVR-TMG-AD------ETINYRETEDWARASR
AIT-SDRGGYDNIIELGGAETLPLSLRAVRPGGTLSMI--GVLSGLN-IKA------SLG
PIVARQVRLQGVTVGH----RDGFEAMLA-------------------------AMAQH-
-QMRPVLG-KTFAFEDLKPALDHLRQG-GHF-------------GKTLIE-F------
>tr|A8CWG3|A8CWG3_9CHLR Alcohol dehydrogenase, zinc-binding domain protein OS=Dehalococcoides sp. VS GN=DeVSDRAFT_0077 PE=4 SV=1
------------------------------------------------------------
-----------------M------------------------------------------
--------------KAYRIR-AG-----GGI-DSLVLS--DEARA-PIGAGQIRLRVRAV
SLNFRDLM-------------------IADG----------RYP-AGGE------R-P--
-VIPASDAVAEVIELG-------PDAG-----------RWALGDRVATSFFPHWHAGAA-
-DARNT-R---DPFG-ADADGVLAEEIVVSQESVFAVPAHLDDLQAATLTCAGVTAWNAL
FVE--A-GLR--------------PGQ----SVLLLGTGGVSIWGLQL------------
---------AKAAGLRAIVTSSRDDKLERAR-ALG-AD------ATINYRTQPEWQDEVL
RLT-GGA-GVDAVLEVGGSGTLARSVRAAAMNGTVAII--GGVSGFG-GDL------DAI
ALIMGAKRLSGIFVGS----RSMGEGLAR-------------------------FVDVN-
-RIVPVVD-RSFAFEQAREAYRYLESG-SHF-------------GKVTIK-VAG----
>tr|A8TMK7|A8TMK7_9PROT Oxidoreductase, zinc-binding dehydrogenase family protein OS=alpha proteobacterium BAL199 GN=BAL199_03234 PE=4 SV=1
------------------------------------------------------------
-----------------M------------------------------------------
--------------KAWQIT-S------DGI-DALQQA--DREIA-APGAGEVRVRIEAS
AINYRDLM-------------------TVKH----------AAA-RGIP------L-P--
-RIPNSDGAGTVTAVG-------AGVT-----------GVSVGDRVASCFFQDWTDGAC-
-SPEAM-A---SALG-GALDGVLAEETVLKASGVVPVPAHLSTLEAATLPCAALTAWNAL
VEV--G-RLK--------------AGD----TVLLLGTGGVSIFALQF------------
---------ATAMGARVILTSSSDAKLERAR-AMG-AA------ETVNYKTTPEWQKAVL
DLT-GGR-GVDVTVEVGGPGTLARSVDATRVAGRIALI--GVLTG---GTI------DPT
AIMRKSMTVQGVYVGS----RRMFLEMNK-------------------------ALTLH-
-AIKPVID-HTVPFAEAKSAYKAMEAA-GHF-------------GKIVIA-G------
>tr|A9FWM4|A9FWM4_METNO Putative oxidoreductase protein OS=Methylobacterium nodulans ORS 2060 GN=MnodDRAFT_1641 PE=4 SV=1
------------------------------------------------------------
-----------------M------------------------------------------
--------------KRWEMT-A------VGR-EQLRLV--DVPVP-EPRAGEVLVRVAAV
SLNYRDKL-------------------VIEN----------GMG-LALD------H-P--
-FTPASDLAGTVMALG-------EGVS-----------RFKMGDRVISTFSPDWVEGRP-
-PGSAR-TPPFRTLG-GAYPGVLAEYVSFPEGWFVAAPQSLDLAAASTLPCAGLTAWFAL
VER--G-RLK--------------AGE----TVLVQGTGGVALFGLQI------------
---------AKLHGAEVFVTSGKTDKLDRVR-ALG-AD------QAID-RTAGDWVEAVY
RLT-GDR-GIDHILEIVGGAHLARSLEAVAVHGRISVI--GVLEGYE-VSG------PAP
HLLRKSPVVQGVSVGH----RRALEDLVA-------------------------AVDAT-
-GLKPVIG-QRYTLEELPKALDHLDRG--PF-------------GKLVIE-IG-----
>tr|A9GX87|A9GX87_9RHOB Oxidoreductase, zinc-binding dehydrogenase family protein OS=Roseobacter litoralis Och 149 GN=RLO149_20289 PE=4 SV=1
------------------------------------------------------------
-----------------M------------------------------------------
--------------RVFQIE-GD-----WGF-DNLKLS--QRPDP-VCGPGQVIVAMRMA
SLNARDII-------------------VPER----------GYGRATGE------L-P--
-LIPVSDGVGEVIEVG-------ADVT-----------RVATGDLVCPTYFQNWTSGEP-
-TPERF-S---SALG-GPLDGVMADRVCLSADGVVKVPDYLSDAEAATLPCAALTAWSAI
VTH--G-QTQ--------------AGD----KILVQGTGSVALFALAF------------
---------AKMQGAHVTVISSSDDKLERVS-KMG-AD------ATINYRTTEDWARASR
QIT-ADRGGYDNIIELGGAKTLPLSLRAVRPGGTLSMI--GVLSGLN-IEA------SLG
PIVARQVRLQGVTVGH----RDGFTAMLR-------------------------AMAQH-
-SLRPALG-ETFAFENLKPAMEHLRTG-GHF-------------GKTLVQ-F------
>tr|B0IU01|B0IU01_RHILT Alcohol dehydrogenase zinc-binding domain protein OS=Rhizobium leguminosarum bv. trifolii WSM1325 GN=RlegDRAFT_6510 PE=4 SV=1
------------------------------------------------------------
-----------------M------------------------------------------
--------------KIYRLQ-KI-----GSV-NGLELR--EEPTP-SPGPGEVLVNIKAT
SLNFRDLT-------------------IING----------WSP-FPLE------E-G--
-RVQLSDAAGIVEAVG-------SGVV-----------RFAVGDRVANNFMPGWHAGPF-
---REF-V---PQYG-TQIDGWMAEYRTVDQNELVAIPDSISFDDAATLPCAAVTGWNAV
AGV--G------------------PQH----RVLTQGTGGVSLFALQF------------
---------AKARGAEVIATTSSNEKAERLR-ALG-AD------HVINYAENPDWGELAK
ALT-GGR-GVDRVVEVGGPGTFAQSLKAVALSGQVSMV--GVLSQGE-MP-------GYL
DMFLTFARFQTIATGN----RLDLEDVIA-------------------------AVAQN-
-GIRPVID-SRFTLADGKAAFEHFGKR-NVF-------------GKVVIT-NEG----
>tr|B0IUU1|B0IUU1_RHILT Alcohol dehydrogenase zinc-binding domain protein OS=Rhizobium leguminosarum bv. trifolii WSM1325 GN=RlegDRAFT_6762 PE=4 SV=1
------------------------------------------------------------
-------------MRHLM------------------------------------------
--------------KRWELS-A------FSR-DGLSLE--QVPVP-IVGADEVLVRVNAV
ALNYRDQD-------------------VIAG----------RMG--AFN------L-P--
-MTIGSDMSGTVVEVG-------KSVE-----------KFAVGNRVISTFFPDWKDGRP-
-LGSGR-HPNYQSLG-GHYPGVLSEYVSFPAAWLTKGPSSLDELGASTLPCAGLTAWYAL
VEL--G-RVE--------------KGQ----TVLIEGTGGVAIFGAQI------------
---------AKAKGATVILVSGSDEKLERAK-ALGLAD------FVIN-RTREDWVGKVY
DIT-SDR-GVDHVLEIVGGPHLAKALEAVAPGGRISMI--GVLEGGQ-LSA------SVG
PLLLKGPVIQGIAVGH----QRAQEELVR-------------------------AIDEL-
-QIKPIVD-ARYGLSDLQKALDHLTRG--AF-------------GKIVID-FAL----
>tr|B0J8M6|B0J8M6_RHILT Alcohol dehydrogenase zinc-binding domain protein OS=Rhizobium leguminosarum bv. trifolii WSM1325 GN=RlegDRAFT_7044 PE=4 SV=1
------------------------------------------------------------
--------------MQTT------------------------------------------
--------------RQWQID-A------VGPERQLTIG--ERRLE-PVSGNRVLVRTEAV
SLNFRDRL-------------------VLES----------GMG-LPLQ------F-P--
-FVPASDMAGVVEAVG-------PEVS-----------RFKPGDRVISTFSPDWIDGRG-
-LGDAR-TPPYKTRG-GFYPGVLSQYTVLSEEWYSRAPDTLDAAQASTLPCAGLTAWFAL
IER--G-GLK--------------AGD----KVLVQGTGGVALFGLQI------------
---------AKAHGAEVFITSGSAEKLGRAV-ALG-AD------HAIN-RHEGDWVEQLY
QLT-GGY-GADHVLEIVGGPHLGQALKAVAINGRISVI--GVLEGFE-VSG------PAG
PLLLKAPVVQGISVGH----RRALEDLVR-------------------------AIDQT-
-GLKPVID-KRYAFNEFPEALDHLYRG--PF-------------GKVVVE-F------
>tr|B1FZN8|B1FZN8_9BURK Alcohol dehydrogenase zinc-binding domain protein OS=Burkholderia graminis C4D1M GN=BgramDRAFT_2584 PE=4 SV=1
------------------------------------------------------------
-----------------M------------------------------------------
--------------KAVKIG-SP-----ASV-DSLQVV--DISDPGQPGAGQLRVRIHAS
SLNFHDYG-------------------VVSG----------VLP---AE------A-G--
-RIPMADGAGVVEAVG-------AGVD-----------GFKAGDHVVSCFFPFWENGPP-
-AIGDF-T---TTPG-DGVDGYAREVVVLPSQYFTHAPQGYSHAESATLTTAGLTAWRAL
VVD--G-QLK--------------AGA----TVLVLGTGGVSIFALQL------------
---------ARAMGASVIATSSSDAKLEKLR-ALG-AD------HTINYRDNPEWGKEVR
SLT-GGR-GVDHVIEVGGPGTLPQSITACRIGGHIALI--GVLTGRA-GPV------PTA
ALMARQQRLQGLIVGS----RQDQRDMIR-------------------------ALEVT-
-GIKPVID-STFELAQLADAFRHEASG-VHF-------------GKICVS-I------
>tr|B2EH23|B2EH23_9BACT Alcohol dehydrogenase zinc-binding domain protein OS=bacterium Ellin514 GN=CflavDRAFT_1544 PE=4 SV=1
------------------------------------------------------------
-----------------M------------------------------------------
--------------KAFEIQ-K------FGL-ESLAMA--ERPMP-KPAAGQALVKMRAV
SLNFRDLM-------------------MVKG----------HYN-PKLK------M-P--
-LVPLSDGVGEVVEVG-------PGAK-----------RVKVGDRVCGIFMQRWLAGGV-
-SDEVA-D---SALG-GAINGVAAEYVLFDEDGLVQVPKHLTDEEAATLPCAAVTAWNAV
MVS--G-RVK--------------AGD----TVLLQGTGGVSLFALQF------------
---------AKLHNARVIITSSSDDKLERAK-KLG-AD------ELINYKTTPDWEEKAR
GLT-HKT-GVDHIVEVGGAGTLAKSLRAVCAGGHIALI--GVLTGG--GEV------NPI
PILMKSVRVQGIYVGS----REMFEAMNR-------------------------AIEQS-
-QLRPVVD-KVFRFEELPQALKYMETG-AHF-------------GKIVVK-IS-----
>tr|B2EVM1|B2EVM1_9BACT Alcohol dehydrogenase zinc-binding domain protein OS=bacterium Ellin514 GN=CflavDRAFT_6298 PE=4 SV=1
------------------------------------------------------------
-----------------M------------------------------------------
--------------KAWILK-G------FGR-GNLEMS--DVAIR-RPLENEVMIRVSAV
SLNYRDKL-------------------IIEK----------IYN-PDMS------F-P--
-LTQVADGVGTVVECG-------KNVT-----------RFREGDRVMTQYATRWIDGPP-
-QSGEY-L---HTLG-NTIPGALAEYLVLNEQALVLVPDYLDDTEAATLPCAALTAWYSL
VER--G-NLQ--------------RGE----TVLVQGTGGVSIFGLQI------------
---------SRMLGADVIVTSSSDAKLERAK-SLG-AT------HTINYTTTPDWDKTAL
ELT-SQK-GVDQVLEVAGGGSLIKSLNSLKAFGHIAII--GFLDDMT-SDL------PLF
PVLAKQATLRGISTGP----RRALERMNQ-------------------------AFAQF-
-KIHPVID-KVYSFEDALAAYDHLYQG--AF-------------GKIVIRGPGH----
>tr|B4VBC5|B4VBC5_9ACTO Alcohol dehydrogenase OS=Streptomyces sp. Mg1 GN=SSAG_04759 PE=4 SV=1
------------------------------------------------------------
-----------------M------------------------------------------
------------------------------R-D----R--GGPRPEPAGPTGIVVALRAA
SLNKRDLL-------------------ILER----------RYP-LPAA------P-G--
-VVPLSDGAGEVVAVG-------EAVT-----------RFAVGDRVSCTYFPRWRGGRI-
-TPDAV-----DQPG-CTLDGMLAEYASLDEEWAVRVPDHLTWEEAAILPCAGVTAWHAL
TGG--E-AVG--------------PGR----SVLTLGTGPVALFAVQF------------
---------AKLLGCRVVATTSDERKEDRLK-ALG-AD------AVVNYRRTPHWSRSVR
ELT-DGL-GADLVVETGGPDTIEQSVRASALYGQIALLTTGTAERPG-IEI------SHA
AYASSLAAIRRVFVGS----RSRFEDMNR-------------------------AVSAH-
-GLRPVID-RVLPFEEAHRAYREYAAG-RRLREGRDSGFRGGPAGGLPPRPV------
>tr|B4WD89|B4WD89_9CAUL Oxidoreductase, zinc-binding dehydrogenase family OS=Brevundimonas sp. BAL3 GN=BBAL3_944 PE=4 SV=1
------------------------------------------------------------
-------------MTNMM------------------------------------------
--------------RRWEMD-A------LGR-DRLELK--QAPIP-SPGPGEVLVKVAAV
ALNYRDKM-------------------VIES----------GRG-LPLT------F-P--
-FTPGSDLAGTVVALG-------NDVT-----------RLSIGDRVISTFTPDWIDGLR-
-PGDAR-TPAYRTLG-GFYPGVLSEYVAFPQDWFVHAPTTLDDGEASTLPVSGLTAWFGL
VER--A-GLQ--------------AGD----TVLIPSTGGVAIFGLQI------------
---------ARAHGARVIV-CGSGENLDRAM-ALG-AD------HVVD-NQTGDWEEAVL
AIT-GDR-GADHILEVIGGSHLASSVRLAAVGGHICQI--GALEGFD-ISA------PAM
PLMLKDVTIHGIGTGS----RRALERLVR-------------------------AVDQT-
-SLKPVID-TRYRFEDLFSALDHLDRS--AF-------------GKIVID-LQARG--
>tr|B5RXS7|B5RXS7_RALSO Nadph quinone oxidoreductase protein OS=Ralstonia solanacearum GN=RSMK04827 PE=4 SV=1
------------------------------------------------------------
-----------------M------------------------------------------
--------------RVYELN-GA-----RGL-ESISLT--NRPDP-SPLRGQILIRMRAW
SLNFRDLL-------------------IIND----------NYG-GLKP------D-H--
-VIALSDGAGEVVAVG-------ADVR-----------RFKVGDRVSPTFSSSWIAGPM-
-TAADP-P---LNRG-ASVDGVLAELVACDENHAVRIPAHLSFQEAACLPCAAVVAWNAL
FGP--R-PLL--------------SGQ----TVLTLGTGGVSTFAIQL------------
---------ASAAGARVISTSSSDTKLNAIR-KLG-AS------ETINYRIFPEWQDEVL
RLT-NGR-GVDHVVEVGGGGTIERSVASTAVGGQIHMV--GALSTGT----------LSP
RSLIPWKTLRGIMVGS----RADHEAMNS-------------------------MIAHH-
-EIRPLIG-SVFPFDQVVEAYRYLESA-AHM-------------GKVVIE-LDA----
>tr|B5WCB4|B5WCB4_9BURK Alcohol dehydrogenase zinc-binding domain protein OS=Burkholderia sp. H160 GN=BH160DRAFT_0714 PE=4 SV=1
------------------------------------------------------------
-----------------M------------------------------------------
--------------KLYRCE-RF-----EGI-AGLALC--EEPDPAPPRAHQVLVQVNAS
SLNFRELL-------------------LMNG----------AFR-DRMA------P-N--
-FIPASDGAGVVLAVG-------PGVR-----------RFRPGDRVMANFAEDWHGGAR-
-PQHAD-I---LGRG-AIVEGMLRDKVVLSEQELVGVPDHLSDEEAATLPCAAVTAWNAL
CQH--A-PLL--------------PGQ----TVLVQGSGGVSIFALQL------------
---------ARLFGARVIATSSSETKLKRLA-ELG-AD------ATINYRDTPDWDDAVL
RLT-DGR-GVDLVVEVGGAQTFNKSVAATRDGGRISVV--GMLTGAP-SPG--------E
GFFTRGLSIAPIRVGS----RQDFESMNR-------------------------AIALH-
-QLRPVID-SVYDFADVPDALRHLERQ-THL-------------GKIVIR-HQQPAVA
>tr|B5WIJ3|B5WIJ3_9BURK Alcohol dehydrogenase zinc-binding domain protein OS=Burkholderia sp. H160 GN=BH160DRAFT_2894 PE=4 SV=1
------------------------------------------------------------
-----------------M------------------------------------------
--------------KLYRLK-EF-----IGA-DGLARG--DAPVP-EPGDKQVLVRVRAS
AVNARDLL-------------------IAAG----------AFG-PAVN------A-G--
-VVPLSDGAGDVVAIG-------AGVS-----------RVAVGDRVCATYTDAWISGER-
---LDV-G---FGRG-GDGDGMLAEYVIRDEDSVVRLPRHLTYEEGATLPCAALTAWNAL
CVY--G-ALL--------------PGQ----TVVTQGTGGVSLFALQF------------
---------AKRFGARVIATTSSDDKAARLQ-ALG-AD------EVVNYRTHSDWSNEVL
RLT-DGL-GADLVVDIGGATTMPKSILSLRRGGRISVV--GLMTGVA-DQG------FAP
AFFGRFVQFHHIHVGS----RDSFEAMNL-------------------------AISYH-
-GVKPVIS-RFFGFGEARSAYNSMKDS-GHF-------------GKVVIR-HD-----
>tr|B5WLM5|B5WLM5_9BURK Alcohol dehydrogenase zinc-binding domain protein OS=Burkholderia sp. H160 GN=BH160DRAFT_3978 PE=4 SV=1
------------------------------------------------------------
-----------------M------------------------------------------
--------------NAWKLK-PG-----AGI-SGLQRS--DATIR-SPGPTEVVVKVHAA
SLNYRDLM-------------------FARG----------DYL-GIGD------G-P--
-LIPLCDGAGEVVETG-------RDVS-----------RFKPGDRVVNTYFPRWIDGAP-
-APWKV-D---GSPG-AKVDGVLAERLLVDETALAMIPAHLGYEEASTLSCVGVTAWNAL
FVD--G-DAK--------------PGS----TVVLLGTGGVSIFALQL------------
---------ARAAGLRTIITSSSDEKLERAQ-KLG-AD------ETINYRAKPEWQNEVL
RLT-DGV-GADIVLEIGGRDTLPRSVAATKMGGLVSII--GGVSGFSGPEL------GLL
PVIGGIKRLHGVMVGS----RSMLDEVVR-------------------------LVSAH-
-QIRPVVD-HVFGFDDAPTAYRHLESG-QHF-------------GKLVVR-IDA----
>tr|B5WNN5|B5WNN5_9BURK Alcohol dehydrogenase zinc-binding domain protein OS=Burkholderia sp. H160 GN=BH160DRAFT_4688 PE=4 SV=1
------------------------------------------------------------
-----------------M------------------------------------------
--------------KAVRIG-SP-----ATV-DSLQVV--DLADPGQPSAGQIRVRIRAS
SLNFHDYG-------------------IVSG----------KLP---AE------A-G--
-RIPMADGAGVVEAVG-------AGVS-----------QFKAGDHVVSCFFPLWENGAP-
-AVGDF-S---TTPG-DGVDGYAREVVVQPSHNFTHAPAGYSHAEAATLTTAGLTAWRAL
VVD--G-QLK--------------AGS----TVLVLGTGGVSIFALQM------------
---------AKAMGASVIATSSSDAKLAKLR-ELG-AD------HVINYRDNPEWGKEVR
HLT-NGR-GVDHVIEVGGPGTLPQSITACRIGGHIALI--GVLTGRA-GSV------PTA
HLMARQQRLQGLIVGS----RHDQIEMVR-------------------------ALETT-
-GIKPVID-STFELDKLADAFRHEASG-AHF-------------GKICVA-I------
>tr|B6ATW0|B6ATW0_9RHOB Oxidoreductase, zinc-binding dehydrogenase family OS=Rhodobacterales bacterium HTCC2083 GN=RB2083_2572 PE=4 SV=1
------------------------------------------------------------
-----------------M------------------------------------------
--------------QAWEIV-SG-----DGV-DALKLV--DRETP-TPGPGQVRVRMNAN
SINYRDLI-------------------TIEG----------AGA-RKLP------F-P--
-TVPNSDGAGVITAVG-------EGV------------KLKEGDRVTSCFFSNWVAGEI-
-SAPVM-A---SALG-GARQGVLAEEVILPEDGVIPTPSDLTDEEAATLPCAALTAWHAL
TLP--R-PVK--------------AGE----TVLLLGTGGVSVFAQQF------------
---------CKMMGARTIVTSSSNDKLEKMK-ALG-PS------EFINYRTNPEWDAVVL
ELT-AGS-GVDRVVEVGGPGTFDRSVNAVRVGGTIGLI--GVLTGVS-GAT------NPT
PIMAKSITVKGIYVGS----RAMFADMNR-------------------------AIEAH-
-NLKPVID-QAFDFKDARSAYHAMRGA-RHF-------------GKLVIK-M------
>tr|B6BTG5|B6BTG5_9PROT Oxidoreductase, zinc-binding OS=beta proteobacterium KB13 GN=KB13_565 PE=4 SV=1
------------------------------------------------------------
-----------------M------------------------------------------
------------QSRTLRIK-KG-----GGF-DSLSIT--KCDIP-AINDHQILVQIKAS
SLNYHDYA-------------------VVSG----------MWG---PA------E-D--
-RIPMSDGAGEILAIG-------SNVK-----------NFKVGDHVVSTFFPDWNKGEP-
-IYSDF-K---TVPG-DGVDGYARDHVVVDENFFTKAPKLWTHLESSTLTTAALTAWRAL
FED--I-QIT--------------KND----TILIQGTGGVSIYALQF------------
---------AKMIGAKVVATSSNDDKIKRLY-ELG-AD------YCINYKKTPEWGNAVL
DWT-NGQ-GVDCVVDVGGPNTINHSLMACKVNGHISFI--GILSGLD-GKL------DMI
NLLLKQIKIQGVLVGS----RQHQLNMIN-------------------------AINQY-
-QFKPVID-KVFPFESLIDAFKYQESN-RHF-------------GKICIQ-Y------
>tr|B6X4B3|B6X4B3_9ENTR Putative uncharacterized protein OS=Providencia rustigianii DSM 4541 GN=PROVRUST_02049 PE=4 SV=1
------------------------------------------------------------
-----------------M------------------------------------------
--------------KAVVLR-AP-----GGL-NRLELR--DLPDPGQPGLGQIRVAIHAN
SLNFHDLL-------------------VANG----------SIP---TA------D-G--
-RVLMSDGAGVVEAVG-------EGVT-----------EFAVGESVVSGFFPQWQDGQAF
DDVGNF-W---RTPG-DGIDGYATEYVVRPAHYFTHAPVCWRHSEGATITTAGLTAWRAL
VVE--G-GIK--------------AGD----SVLLLGTGGVSIAALQI------------
---------ARVMGARVIVTSSSDKKLERAR-ALG-AT------DVINYRTSPNWGGEVL
ALT-KGR-GVDHVVEVGGPGTLGQSLQAVRVGGNVALI--GVLTGRG-GEV------PTS
LLMAKQARLQGLVVGS----RRQQQEYVA-------------------------ALEQN-
-NLRPVID-CSYPLERLSDAFKLQESG-SHF-------------GKIVVE-W------
>tr|B7KUR1|B7KUR1_METCH Alcohol dehydrogenase zinc-binding domain protein OS=Methylobacterium chloromethanicum CM4 GN=Mchl_3470 PE=4 SV=1
------------------------------------------------------------
-----------------M------------------------------------------
--------------RAYEMS-AA-----AGL-DSWKSA--ERPTP-EPGRGQVLVRMRAA
SLNYRDLL-------------------ICQG----------RYP-FAVN------L-DR-
-LIPLSDGAGEIVAIG-------PGVR-----------RFSGGERVAGIFSQSWLGGAQ-
-VADTW-Q---TALG-GAIDGVLTEYQVFDEDGLVTLPDHLSFEEGATLPCAAVTAWNAL
YGL--K-PLR--------------AGE----TVLTLGTGGVSIFAIQL------------
---------AHAAGARVIATSSSDAKLEKAR-ALG-AH------DTINYRTHPDWEGEVR
RLT-GGT-GVDHVVEVGGTGTLPRSIASTRPGGHIGLI--GLLAQGE--AF------DPL
AILGASCIVRGVAVGP----REMFEDMNR-------------------------SIALH-
-GIKPVID-RVYGFDEAPAALKALAEA-GHV-------------GKIVIR-ID-----
>tr|B7RXL6|B7RXL6_9GAMM Oxidoreductase, zinc-binding dehydrogenase family OS=marine gamma proteobacterium HTCC2148 GN=GPB2148_1948 PE=4 SV=1
------------------------------------------------------------
-----------------M------------------------------------------
--------------QAMTLK-SP-----GGL-DQLSLK--NIEPT-VPGPGEVQVEVKAS
SLNFHDYV-------------------VVLG----------LLP---TD------D-G--
-RIPLSDGAGIVTAVG-------EGVS-----------KFQVGDKVLSHFFPLWQDGRP-
-NFERI-Q---GVPG-DNVDGFAAGSVTAAASTFSRMPRNLDFAEAATLTCAGLTAWRAL
MVE--T-HLL--------------PGD----WVLVQGSGGVSVFALQF------------
---------AKMIGCRVIATSSSDEKLERLK-QLG-AD------VLINYKQTPEWGDKVL
ELS-GGH-GADLVVEVGGSGTIAQSVRAVAFDGCISMI--GVLTGIS-GEV------PTA
ELFQKNARIHGITVGS----QQHQADMIA-------------------------AIEAN-
-DIHPVID-SRFELAKLADAFRLQESQ-QHF-------------GKICVE-I------
>tr|Q0FWZ0|Q0FWZ0_9RHOB Oxidoreductase, zinc-binding dehydrogenase family protein OS=Roseovarius sp. HTCC2601 GN=R2601_02528 PE=4 SV=1
------------------------------------------------------------
-----------------M------------------------------------------
--------------KQVAIK-AP-----GGL-DNLVMS--DVADPAAPGPGEITVRLHAS
SLNYHDYR-------------------VCAV----------EGA---LP------D-G--
-RIPMADGAGVVEAIG-------ANVD-----------AFAVGDSVVSGFFPDWQTGDE-
-RPCDF-S---TTPG-DGRDGYARERVTLPATWFTHAPEGWSHEEAATITTAGLTAWRAL
VVD--A-GIK--------------AGD----VVAVLGTGGVSIYALQL------------
---------AKAMGATVIATSSSDAKLERLR-ELG-AD------HVINYRSTPEWGEEMR
RLT-GGR-GVDIVVEVGGPATLSQSIVAGRPGAHLALI--GVLTGRS-GEI------PTA
LLMARQQRLQGLIVGS----REHQEDFVK-------------------------ALDAL-
-KLRPVID-RSFPLAELAEAFRYQESG-AHF-------------GKICVT-I------
>tr|Q0G5Q2|Q0G5Q2_9RHIZ Oxidoreductase, zinc-binding dehydrogenase family protein OS=Fulvimarina pelagi HTCC2506 GN=FP2506_09221 PE=4 SV=1
------------------------------------------------------------
------MDGKNKGAEDMV------------------------------------------
--------------KCIKLE-KP-----GGL-DRLQVA--EIDDPRTPWPDEITVRIHAS
SLNFHDYG-------------------IVSG----------KSP---TE------D-G--
-RIPMSDGAGVVEEVG-------SDVT-----------DFAVGDHVVSCFFPLWEEGPP-
-RIADF-S---TTPG-DGIDGYARERVTYPARAFTKAPHGYSHEEAATLTTAGLTAWRAL
VVD--G-GIK--------------AGD----TVLILGTGGVSIFALQM------------
---------AKAFGASVIATSSSDEKLKRLK-EMG-AS------ETINYESNPDWGSTVA
EMT-NGR-GVDHVVEVGGPATLPQSIKACRIGGHMALI--GVLTGRA-GEI------PTA
AMMARQQVLKGLIVGS----RQHQRDMVR-------------------------ALEVT-
-GIRPVID-TTFPLDQIADAFRHEEAG-KHF-------------GKICLS-I------
>tr|Q1YK09|Q1YK09_MOBAS Zinc-binding alcohol dehydrogenase OS=Manganese-oxidizing bacterium (strain SI85-9A1) GN=SI859A1_00837 PE=4 SV=1
------------------------------------------------------------
-----------------M------------------------------------------
--------------RVIQLS-KP-----GGL-DQLQLV--ERDAPGAPGPGEIRVRIRAS
SLNFHDYG-------------------VVSG----------RMP---TE------D-G--
-RIPMSDGAGTVEAVG-------DGVS-----------EFTVGDHVVSTFFPLWLDGEP-
-PVADF-K---TTPG-DGVDGYAREEVVRPATWFTHAPKGFSHAEAATLTTAGLTAWRAL
VVD--G-GIK--------------AGD----TVLVLGTGGVSIFALQF------------
---------ARLMGARVIATSSSDEKLERLR-EMG-AD------HTINYKRDETWGKTVL
DLT-EGR-GVDHVIEVGGPGTLPQSITACRIGGHIALI--GVLTGRA-GEV------PTA
ALMAKHQRLQGLIVGS----RRHQMDLVR-------------------------AIDAI-
-GMKPVID-RSFALEDIADAFRHEESG-AHF-------------GKICLE-F------
>tr|Q4J442|Q4J442_AZOVI Zinc-containing alcohol dehydrogenase superfamily OS=Azotobacter vinelandii DJ GN=AvinDRAFT_7923 PE=4 SV=1
------------------------------------------------------------
---------------MSI------------------------------------------
--------------RTLRVQ-PG-----GGF-ERITLE--TGEPV-EPKAGEIVVRIRAS
SLNYHDYL-------------------VVSG----------AWG---PA------E-P--
-RILLSDGAGEVLAVG-------SGVD-----------EFKPGDRVVSTFFPTWLDGEP-
-EVEGF-T---TVPG-DGVDGFAREQATLPATAFTHAPQGWSHAEAATLTTAGLTAWRAL
MAD--G-ALK--------------PGE----TVLVQGSGGVSVFALQF------------
---------AKLAGATVIATSSSDDKLARLE-ALG-AD------HLINYHKEPQWGDRVR
RLT-DGR-GVDHVIEVGGPATLEQSMIAARIGGHIAVI--GILSGLS-AHL------PLA
TALTRQLRLQGLIVGS----RRQQKDMIR-------------------------AIEAT-
-GMRPVID-RHFPLTEMVEAFRHEESG-RHF-------------GKICLD-I------
>tr|Q6U634|Q6U634_KLEPN Putative uncharacterized protein OS=Klebsiella pneumoniae GN=LV081 PE=4 SV=1
------------------------------------------------------------
-----------------M------------------------------------------
--------------HSYRLE-SF-----GSL-QGLKLI--EEQQP-VPGRNQVLIKVRAC
SLNYRDLA-------------------ILYG----------TGT-LTPK------A-G--
-LIPLSDGAGEVVATG-------DSVG-----------LFKKGDRVVGTFFPHWFGGAR-
-DAAAG-R---GTYG-TQADGWLTSYKVVDEESLVSVPDYLSWEQAATLPCAAVTAWNSL
QQS--R-SVL--------------PGE----TVLTQGTGGVSLFAVQF------------
---------AKIMGARVIALTSNDVKAQLLS-ALG-AD------HVINYRHYPEWSVKVR
ELT-QGR-GVDRIVEIGGPGTLNQSLLSAAPGGEIALL--GFVAQGS-ASV------DFM
TLFKSGATVRPFSVGS----REDFVAMNR-------------------------ALVKS-
-QLQPVID-RVFEFEHAVEAWRYFESQ-QHT-------------GKVVIT-MN-----
>tr|A0QP79|A0QP79_MYCS2 Alcohol dehydrogenase, zinc-containing OS=Mycobacterium smegmatis (strain ATCC 700084 / mc(2)155) GN=MSMEG_0303 PE=4 SV=1
------------------------------------------------------------
------------------------------------------------------------
------------------MD-G------IGR-NLLQLR--EVAIP-EPAHGEILVRVSAV
ALNHRDKM-------------------VTEN----------GRG-LQLT------Y-P--
-FTPGSDLAGTVVALG-------DGVQ-----------RFAVGDRVISNFVPEWLDGVR-
-PGDAR-TLPYRTLG-GHHPGVLAEYVAFPEDWFVRAPWSLGDAEAATLPCSGLTAWFAL
VER--G-RVR--------------AGE----TVLVEGTGGVALFALAI------------
---------AKIHGAEVIV-SASATNLARAR-ELG-AD------HVID-RRREDWTDAVL
TLT-ADR-GVDHVLEIVGGSHLAEAVQVSAIGGQIHQI--GALEGFE-IST------PVM
PLMLKGITVNGIGTGH----RRALEDMVR-------------------------AVDAA-
-GLKPVID-TRYRFEDLHAALDHLDRG--PF-------------GKLVLE-T------
>tr|A4JL54|A4JL54_BURVG Alcohol dehydrogenase, zinc-binding domain protein OS=Burkholderia vietnamiensis (strain G4 / LMG 22486) GN=Bcep1808_4026 PE=4 SV=1
------------------------------------------------------------
-----------------M------------------------------------------
--------------HAWQVK-PG-----DGI-AGLRRI--DATAR-AVGPTDVVVKIHSA
SLNYRDLM-------------------FARG----------DYL-GIGT------D-A--
-LIPVADGAGEVVETG-------RDVT-----------RFKPGDRVINSYFPRWIDGPP-
-TPHKV-S---GSPG-AQFDGVLAERFVSDEAALVAIPPHLDYDEAATLSCAGITAWNAL
FVD--G-ALR--------------PGA----TVVLLGTGGVSIVALQL------------
---------AHAAGLRTIVTSSSDAKLERAR-ALG-AD------ATINYRAIPDWQHEVL
RLT-GGD-GADLVVEVGGRDTLPRSVAATKIGGTVSVI--GGLSSFGGPEL------GLL
SLIGGLRRLHGLMVGS----RAMLDDVVR-------------------------VVDAQ-
-RIKPVVD-RVFGFDEAPHAYAYLQSG-QHF-------------GKVVIR-VAS----
>tr|A4VNG5|A4VNG5_PSEU5 Alcohol dehydrogenase, zinc-containing OS=Pseudomonas stutzeri (strain A1501) GN=PST_2871 PE=4 SV=1
MGGSGAALDRLLRLRRASRSRVDALSTMAIEVSSWRSCRCRIGYAVRHSRGGFDDSNDAD
AGRCPGRSTRSGEVFMSH------------------------------------------
--------------KAIFVQ-PG-----GGY-ERVIVG--TSEAA-RPEAGEITVRLRAN
SLNYHDFA-------------------VVSG----------MWG---PS------E-P--
-RIPMADGAGEVVAVG-------SGVT-----------EFAVGDAVVSTFFPDWLAGEP-
-LVEGF-A---TVPG-DGVDGYAREMVTARATSFTHAPKGYSHAEASTLTTAGLTAWRAL
MAD--G-KLK--------------PGD----SVLIQGTGGVSIFALQF------------
---------AKMAGATVIATSSSDAKLERLR-EMG-AD------HLINYRTTPAWGETVR
ELT-DGR-GVDHVIEVGGPATLAQSMVAARIGGHISVI--GILTGIA-GEL------QLV
PALVRQLRLQGVLVGS----RTQQQEMIR-------------------------AIDAN-
-GIRPVID-KRFALDEIVEAFRYQESN-QHF-------------GKICLE-F------
>tr|A4YRV0|A4YRV0_BRASO Putative Alcohol dehydrogenase OS=Bradyrhizobium sp. (strain ORS278) GN=BRADO2816 PE=4 SV=1
------------------------------------------------------------
-----------------M------------------------------------------
--------------KCYELQ-GP-----GGI-DALALV--DKPVP-TPARGEVLVRIAAV
SLNYRDLL-------------------TVKG----------GYG-SRQK------F-P--
-LVPLSDGAGVVEAVG-------EGVS-----------TFAPGDRVIGSFFESWTGGEP-
-SETKM-R---GALG-GAVDGTLSEYRIFPAQALVRTPAHLTDIEAATLPCAGVTAWSAV
VKL--G-GIR--------------PGQ----TVLTQGTGGVSIFALQI------------
---------AKLAGARVIATSSSEAKIARLT-ELG-AE------VTLNYKTTPDWGKHAR
EIT--RH-GVDLVVEVGGVGTLNESIRATRIGGIIAFI--GVLAGAPASEL------RLP
LMVMQQQRLQGVTVGS----VDDLQALAN-------------------------ALALH-
-QVKPVVD-RVFAFAEAREAFHYMSSG-AHV-------------GKVAIA-FG-----
>tr|A5EME9|A5EME9_BRASB Putative Alcohol dehydrogenase OS=Bradyrhizobium sp. (strain BTAi1 / ATCC BAA-1182) GN=BBta_5367 PE=4 SV=1
------------------------------------------------------------
-----------------M------------------------------------------
--------------KCYELQ-GP-----GGI-EALALV--DKPVP-APGQGEVLVRLSAA
SINYRDLL-------------------TVKG----------GYG-ARQK------F-P--
-LVPLSDGAGVVEAVG-------DGVV-----------GVAPGERVIGSFFESWSAGEP-
-SEAKM-R---AALG-GAVDGTLSEYRIFPAHALVRTPAHLSDIEAATLPCAGVTAWSAV
VKL--G-GIR--------------PGQ----TVLTQGTGGVSIFALQI------------
---------AKMAGARVIATSSNEAKIARLE-ALG-AD------VTLNYKTSPDWGKKAR
EIT--GQ-GVDLVVEVGGVGTLNESIRATRIGGTIAFI--GVLAGAPAAEL------RLP
LMVMQQQRLQGVTVGS----VEDLQALAN-------------------------ALALH-
-QVKPVVD-RVFPFSEARAAFHYMSSG-AHL-------------GKVAIA-IG-----
>tr|A5GDX0|A5GDX0_GEOUR Alcohol dehydrogenase, zinc-binding domain protein OS=Geobacter uraniireducens (strain Rf4) GN=Gura_0018 PE=4 SV=1
------------------------------------------------------------
-----------------M------------------------------------------
--------------RYFCIE-KE-----YDI-DALQLM--EKEVP-RPGHGQVLVRMRAA
SLNYRDLL-------------------AIGG----------SYS-RNLP------L-P--
-LIPLSDGAGEVVEIG-------EGVT-----------RWQQGDRVAGTFFQDWDGGEI-
-TDEVP-K---SALG-GAIDGVLAEYVLFRERGLVALPAHLSFEEGATLPCAALTAWHAL
-QS--G-NLA--------------CGQ----AVLTLGTGGVSLFALQF------------
---------ARTAGARVIATTGSEAKAEKLR-LLG-AG------EVINYKTEPNWETAVW
KLT-GRR-GVDLVVEVGGAGTLGKSLKAVRTGGHISLI--GVLSGST-GEV------NPL
PAVMKSARIQGIYVGS----REMCETMIR-------------------------AIEMH-
-GIRPVID-HVFPFSEAKAAYRYLQSA-AHF-------------GKVVIA-IQ-----
>tr|A5W9E4|A5W9E4_PSEP1 Alcohol dehydrogenase, zinc-binding domain protein OS=Pseudomonas putida (strain F1 / ATCC 700007) GN=Pput_4634 PE=4 SV=1
------------------------------------------------------------
---------------MSS------------------------------------------
--------------KAIYVQ-PG-----GGY-DKVEVG--TCEAQ-APQAGEITVRLHAS
SLNYHDFA-------------------VVSG----------MWG---PS------E-R--
-RIPMADGAGEVVAVG-------AGVT-----------EFQVGDNVVSTFFPDWLDGQA-
-NVEGF-A---RVPG-DGIDGYAREQVTARATAFTLAPQGFSHAEAATLTTAGLTAWRAL
MSD--D-HLK--------------PGD----TVLVQGTGGVSIFALQF------------
---------AKLAGATVIATSSSDAKLERLK-ALG-AD------HLINYKSTPAWGEKVR
ELT-GNR-GVDHVIEVGGPATLEQSMIAARIGGHVSLI--GILTGVA-GQL------PLV
QALVRQIRLQGVLVGS----RAQQQAMVR-------------------------AIDAN-
-GLRPVVD-KHFELEQIVEAFRYQESN-RHF-------------GKICLT-W------
>tr|A6UC14|A6UC14_SINMW Alcohol dehydrogenase zinc-binding domain protein OS=Sinorhizobium medicae (strain WSM419) GN=Smed_2362 PE=4 SV=1
----------------------------------------------MMGNHTATGEANST
LCSPDRNRWKGTSMSKWM------------------------------------------
--------------QEWSTA-A------VGP-HDLKLA--ERPLP-EVGEHDVLVRTLAV
SLNYRDKL-------------------VLET----------GMG-LDLA------F-P--
-FVPASDMSGVVEAVG-------KSVT-----------RFQPGDRVISTFSPGWIDGLR-
-PGNGR-TPAYATLG-GAFPGVMSEYVAFPEDWFVAAPKSLDAAEASTLPCAGLTAWFAL
VER--G-HLR--------------AGD----RVLVQGTGGVALFGLQI------------
---------AKATGAEVIITSSSAEKLERAL-SLG-AD------HGIN-RSSEDWVERLY
QLT-ADH-GADHILEIAGGAGLGQSLRAVAPDGRISVI--GVLEGFE-VSG------PVG
PLLLKSPVVQGISVGH----RRALEDLVG-------------------------AVERL-
-RLKPVID-KRYKFAEFPEALAHLDHG--PF-------------GKVVIE-F------
>tr|A7HW31|A7HW31_PARL1 Alcohol dehydrogenase zinc-binding domain protein OS=Parvibaculum lavamentivorans (strain DS-1 / DSM 13023 / NCIMB 13966) GN=Plav_2505 PE=4 SV=1
------------------------------------------------------------
-----------------M------------------------------------------
--------------LAMAIQ-GE-----FGI-DNLKPL--ERPVP-KAGPGQVVVKMKAA
SLNYRDLA-------------------TVVG----------MGG-NPKL------L-P--
-LVPLSDGCGEIVEAG-------EGVT-----------RLKVGDRVAPSFFQGWFAGGP-
-RAEVLGA---TALG-GPIDGCAQEYMCLSAEGMSKAPANLSDAEVACLPCAGLTAWRAL
VVE--G-NIK--------------AGD----TVLVQGTGGVSIFALQF------------
---------AKVMGARVIVTSSSDEKLERAK-KLG-AD------DFINYKATPNWAGEAR
KLT-GGR-GVDHVVEVGGADTFPQSIMASRVGGHVAVI--GLLSGMT-KDV------NVA
AIFSQNLKISGITVGS----RTHFEEMSR-------------------------AIEQN-
-DIHPVID-ERFPLADAQSAFRLMQGA-SHL-------------GKIVLD-I------
>tr|A9AQ34|A9AQ34_BURM1 Alcohol dehydrogenase zinc-binding domain protein (Zn-dependent NADPH:quinone reductase) OS=Burkholderia multivorans (strain ATCC 17616 / 249) GN=BMULJ_03380 PE=4 SV=1
------------------------------------------------------------
-----------------M------------------------------------------
--------------QAWQQT-PG-----DGL-AGLRRI--DATHR-PVGPTDVVVKIHSV
SLNYRDLM-------------------FARG----------DYV-GIGD------A-P--
-LIPVADGAGEVVEIG-------RDVT-----------RFKPGDRVINTYFPRWIDGPP-
-TPSKV-A---GSPG-AQFDGVLAERFVTDEAALVAIPAHLDYDEASTLSCAGITAWNAL
FAD--G-GLA--------------PGS----TVVLLGTGGVSIVALQL------------
---------AHAAGLRTIITSSSDAKLERAR-ALG-AD------ETINYRATPDWQHEVL
RLT-DGA-GADLVVEVGGKDTLPRSVAATKLGGVVSVI--GGVSGFGGPEL------GLL
SLIGGIRRLHGIMVGS----RSMLDEVVQ-------------------------LFDRK-
-QLRPIVD-RVFAFDEAPAAYAHLQSG-QHF-------------GKIVIR-VAH----
>tr|A9BPN9|A9BPN9_DELAS Alcohol dehydrogenase zinc-binding domain protein OS=Delftia acidovorans (strain DSM 14801 / SPH-1) GN=Daci_0362 PE=4 SV=1
------------------------------------------------------------
-----------------M------------------------------------------
--------------QQWQLP-A------LGH-ENLQLV--QVPIP-EPGRGQVLVRVHAA
SLNYRDLL-------------------ILRD----------GMG-MVPT------L-P--
-LVPGSDMAGEVVALG-------PGVS-----------EFAVGDAVISTFFAGWQDGVQ-
-PRTS------LPLG-SPGPGMLSEYVVLGEDNLVAAPLRLDFAQASTLTCAGATAWFAL
AES--A-PTR--------------PGD----TVVIMGTGGVALFAMQI------------
---------AHAQGARVVVVSGSDDKLARAA-QLG-AD------HGIHRHRTPDWAAEVR
ALT-GGR-GADHVLELAGGDNFGRSLSALAQGGRVSVI--GNLQGDE-LRG------SVY
PLLLGRATVQGIGVAH----RRALQDLVR-------------------------AVDWL-
-KLQPVID-SEYALADLPAALEHLERG--AF-------------GKLVLR-MR-----
>tr|A9F264|A9F264_SORC5 Alcohol dehydrogenase OS=Sorangium cellulosum (strain So ce56) GN=adh4 PE=4 SV=1
------------------------------------------------------------
-----------------M------------------------------------------
--------------KAFALQ-GS-----FGL-DALRPI--DLPDP-EPGPGQIVLQMRAA
SLNFRDLL-------------------VAKG----------LYN-PKFA------L-P--
-LVPLSDGVGEVVAVG-------DGVT-----------RVKVGDRVSPIFHQRWIDGEL-
-SADKA-R---GALG-GELPGVAAERVLLDAEGVVAVPQHLTDEEAASLPCAAVTAWNAL
FVA--G-HIK--------------AGD----TVLVQGTGGVSIFALQF------------
---------ARLAGARVIVTSSSDEKLERAR-SLG-AS------ETINYRANPDWDAPAR
SFT-GGA-GVDHVIEVGGAGTLARSLRAVRFGGRVSLI--GVLTGGALGDV------GLF
PILMKQITAQGIFVGS----RAMFEDMNR-------------------------AIAAS-
-GLRPVVD-RVVPFAEVRQAIESMASG-SHF-------------GKIAIR-F------
>tr|A9GJH8|A9GJH8_SORC5 Alcohol dehydrogenase OS=Sorangium cellulosum (strain So ce56) GN=adh3 PE=4 SV=1
------------------------------------------------------------
------MGCPGKIGGHAM------------------------------------------
--------------KTVIIRKNA-----SES-DAWTLA--ERPAP-KPGPGQVLVRVRAA
SINYRDLM-------------------VVRG----------RYG-GERK------D-E--
-LVPLSDAAGEVVAIG-------AGVR-----------RWKEGDRVISTFFPTWASGPF-
-RGEYR-T---TTLGAGGNDGVLAELVVFGEDAIVRAPAHLGFNEAATLTCAGVTAWTAL
FES--GPRPA--------------PGE----TVLVQGTGGVSLFAAQL------------
---------ARAAGLRVLATSSSAAKIERLR-ALG-VT------EAIDYRKQPEWHEEVL
RLT-GGE-GVDRVIEVGGAGTLPRSMQAVKTGGVVSLI--GLLSGVG-SQI------DPM
PILFRAIRVEGTVVGS----RQATVELGA-------------------------ALELH-
-GIRPVVD-EVFPIERANEALAKLAAG-KHF-------------GKVVIG-LD-----
>tr|A9QPE1|A9QPE1_METI4 NADPH:quinone reductase or related Zn-dependent oxidoreductase OS=Methylacidiphilum infernorum (isolate V4) GN=qor PE=4 SV=1
------------------------------------------------------------
-----------------M------------------------------------------
--------------KAVCIE-K------FGL-DGLALV--DRPDPLPPKKGELLVKLKAV
SLNFRDLL-------------------MIKG----------LYN-PAQP------L-P--
-LIPCSDGAGEVIAVG-------EDVE-----------SFKVGDRVVGCFFQNWVAGPY-
-QKEYG-K---SVLG-GPLDGTLAEYIYLKEQGALLIPSHLSFEEASTLPCAALTAWNGL
FEQ--A-QLQ--------------PGQ----TVVVQGSGGVSLFALQF------------
---------ARACGAEVIFLSRKDEKIEKAK-KMG-AR------EGINIAQNRHWSQKIR
ELT-GAR-GADVLVNVLGV-DLDESIQSLKFGGMICAI--GILGGFK-TEV------DVV
SILMRQVKIHGIYVGN----RSLFIGMNR-------------------------AIEKL-
-RIKPLLH-EVFPFHAYKEAFSLLESG-EHF-------------GKIVIK-IVD----
>tr|B0RQP7|B0RQP7_XANCB Putative alcohol dehydrogenase OS=Xanthomonas campestris pv. campestris (strain B100) GN=xcc-b100_1432 PE=4 SV=1
------------------------------------------------------------
-----------------M------------------------------------------
--------------RGIRLQ-QP-----AGL-ASLSSV--ALPDPGQPAAGQIRVRLHAS
SLNFHDLG-------------------IVSG----------QMP---TA------D-G--
-RIPMSDGAGVVEAVG-------EAVS-----------DFAVGDHVVSTFFPQWLDGEP-
-LHAGF-A---TTPG-DGVDGYARSAVVAAAQAFTHAPRGYSHAEAATLTTAGVTAWRAL
VVN--G-RIK--------------AGD----TVLVLGTGGVSIFALQF------------
---------AKAMGAMVIVTSSSDQKLETAR-TLG-AD------HCINYRQHTEWAAQVL
EIT-NGR-GVDHVVEVGGPGTLAQSIKAARVGGHIALI--GVLTGAA-GPV------PTA
EMMGRQQRLQGLVVGS----RRHQQELVR-------------------------ALDGL-
-PLRPVID-RSFALEDIAEAFALQHAG-GHL-------------GKIVLE-F------
>tr|B0SQ29|B0SQ29_LEPBP Putative NADPH:quinone reductase OS=Leptospira biflexa serovar Patoc (strain Patoc 1 / ATCC 23582 / Paris) GN=LEPBI_I3115 PE=4 SV=1
------------------------------------------------------------
----------------MM------------------------------------------
--------------RQAEIK-Q------FGL-DNLKVI--EVPEPKEVGPTDVLVRLHAA
SLNYRDSL-------------------VVEG----------KYN-PKFP------L-P--
-LVPCSDGAGEVIQIG-------SQVT-----------EWNVGDKVLLTFAPKWIAKEA-
-THSEI-R---HTIG-GPLPGTLRELAIVPETGLVKMPSHLTFEEGATLPCAALTAWSGL
FQY--S-QLK--------------PGE----FVVVQGTGGVSIFALQF------------
---------AKLMGAKVILTSSSDEKLDRGK-SLG-AD------FFINYKETKDWGKEVR
RIT-NKV-GADHIIEVGGAGTLEQSIAACRPFGVIHLI--GILAGRS-GEL------NLL
PAVMNNLKIQGLVVGG----RKAFIEMNQ-------------------------AIEQS-
-GLKPVVD-KVFPLENSVEAIQYLRSG-SHF-------------GKIVIT-I------
>tr|B0SU61|B0SU61_LEPBP Alcohol dehydrogenase (Zinc-containing alcohol dehydrogenase family) OS=Leptospira biflexa serovar Patoc (strain Patoc 1 / ATCC 23582 / Paris) GN=LEPBI_II0212 PE=4 SV=1
------------------------------------------------------------
-----------------M------------------------------------------
-------ACESMKNKVWEIQ-GN-----FGI-QNLKQT--ERDVSETLAPKEVLVRLTAT
SLNYRDYL-------------------MVIG----------TYN-PRQK------L-P--
-LIPCSDGAGVVEAVG-------SEVS-----------VWKKGDRVLPIFAQKWTDGAP-
-NMDNL-R---STLG-GPNDGCLAHYGTFAEEGLVATPSHLTDKEAATLGCAGLTAYNAV
VNF--G-GIE--------------PGS----DVLCLGTGGVSLFALQF------------
---------AKMMGARVIITSSSDEKLERAK-ALG-AD------ETINYKTKANWERDVR
KHT-KMA-GADLIIEVGGAGTMPKSMMSVKPYGTIALI--GVLAGGE-SSL------SLY
PILMQGVKVQGVIVGS----RSDFVRMNR-------------------------AIEHN-
-KMKPVVD-KVFGWSEVPEALEYLQTG-KHF-------------GKVVVS-WE-----
>tr|B0UBQ2|B0UBQ2_METS4 Alcohol dehydrogenase zinc-binding domain protein OS=Methylobacterium sp. (strain 4-46) GN=M446_3646 PE=4 SV=1
------------------------------------------------------------
-----------------M------------------------------------------
--------------RAIRIG-AR-----GGL-DALEAV--DLPEPGEPGPGQIRVRLRAS
SLNYHDYG-------------------VARA----------TDG---RF------A-G--
-RIPLSDGAGEVEAVG-------EGVA-----------EFAPGDAVVSCFFPLWQDGPA-
-EVGDF-S---TVPG-DGVDGYAREALVRPATWFTRAPAGYSHAEAATLTTAGLTAWRAL
VVD--G-GLK--------------AGD----SVLVLGTGGVSIFALQI------------
---------AKAMGATVIATSSSDEKLARAR-ALG-AD------HLVNYRAEPHWGEAVR
RLT-GGR-GVDHVVEVGGPGTLPQSIAAVRVGGHISLI--GVLTGRG-GEV------PTA
ALMAKQARLQGLIVGS----RRHQQDFVR-------------------------ALDAT-
-GLRPVID-RSFPLEALAEAFRHEESG-AHL-------------GKICIA-IGAPV--
>tr|B1KCM5|B1KCM5_BURCC Alcohol dehydrogenase zinc-binding domain protein OS=Burkholderia cenocepacia (strain MC0-3) GN=Bcenmc03_6869 PE=4 SV=1
------------------------------------------------------------
-----------------M------------------------------------------
--------------KLYRCE-RF-----EGI-SGLALR--EEPDPSPPGVHEVLVQVNAS
SLNFRELL-------------------LMNG----------AFR-DWMA------P-N--
-FIPVSDGAGVVLAVG-------PSVR-----------RFKPGDRVMANFAENWHGGAR-
-PQHAD-V---LGRG-AIVEGMLRDKVVLSEEEWVGVPAHLSDEEAATLPCAAVTAWNAL
CQH--A-PLL--------------PGQ----TVLVQGTGGVSIFALQL------------
---------ARLFGARVIATSSSDAKLERLA-ELG-AD------ATINYREVPQWDAAVL
QLT-DGL-GVDLVVEVGGAQTFGKSVAATRDGGRISVV--GLLTGAP-SPG--------D
GFFTRGLSIAPIRVGS----RQDFEAMNR-------------------------AIDLH-
-KLRPVID-SIHDFAQVPDALRHLESQ-RHF-------------GKIVIR-HPQAATA
>tr|B1M4G1|B1M4G1_METRJ Alcohol dehydrogenase zinc-binding domain protein OS=Methylobacterium radiotolerans (strain ATCC 27329 / DSM 1819 / JCM 2831) GN=Mrad2831_1425 PE=4 SV=1
------------------------------------------------------------
------------MTGSTA------------------------------------------
--------------RAVIVQ-PG-----GGF-DKVTFG--ERPVP-EPGPGAITVRLRAN
SLNYHDYA-------------------VVSG----------MWG---PS------E-P--
-RIPMSDGAGEVEAVG-------PGMT-----------EFAVGDRVVSTFFPTWLEGTP-
-LVEGF-A---TVPG-DGVDGYARARVTAPATAFTRAPKGWDHAEAATLTTAALTAWRAL
HAD--A-GLK--------------SGD----VVLVQGTGGVSLFGLQF------------
---------AKAAGATVIATSSSDAKLERLR-GLG-AD------HVINYRADPAWGETAR
RLT-DGR-GVDHVLDVGGPATLEQSMAAVRVAGHISVI--GILSGVA-GEL------PLV
PALLKQIRLQGVLVGS----RRHQIEMIR-------------------------GIDAC-
-GLRPVID-RRFPLDDLVAAFRHQESN-RHF-------------GKICVE-I------
>tr|B2AJ37|B2AJ37_CUPTR Putative Zinc-containing alcohol dehydrogenase OS=Cupriavidus taiwanensis (strain R1 / LMG 19424) GN=pRALTA_0442 PE=4 SV=1
------------------------------------------------------------
-----------------M------------------------------------------
--------------RVFQVE-QD-----WSI-EHLQMA--SKPMP-QPATGEVRLKMRAA
ALNYRDLI-------------------IPSH----------GYGKRMKD------L-P--
-LIVLSDGVGVIDAVG-------AGVT-----------RFQVGERVCPIFYQTWVDGAP-
-NAERM-Q---SSLG-CEQDGTMATHLVIPEEGVCRVPAYLSDFEAATLPTAGVTAWRAL
ITE--G-RLK--------------RGE----TVLVQGTGGVSLFALQI------------
---------AKSLRAVVIITSSSDKKLASAK-SLG-AD------YLINYEKEPQWWRTVR
EHT-RGV-GVDHIVEVGGADTLAQSVRAVRTGGTISLI--GVLSGSD-PKI------PLG
QVVTRHIRLQGITVGS----RADLEAMLT-------------------------HFEAT-
-RLRPVVD-RIFPFEALHSAMHYLASG-KHF-------------GKICIR-HSV----
>tr|B2IDC3|B2IDC3_BEII9 Alcohol dehydrogenase zinc-binding domain protein OS=Beijerinckia indica subsp. indica (strain ATCC 9039 / DSM 1715 / NCIB 8712) GN=Bind_0371 PE=4 SV=1
------------------------------------------------------------
-----------------M------------------------------------------
--------------RAVVVR-TP-----GGL-DHLALV--EQPDPGAPGIGEIRVRLHAN
SLNYHDYC-------------------VAIG----------VMP---TE------D-G--
-RIPMADGAGIVEAVG-------DGVG-----------EFAVGDSVVSCFYPLWQEGAP-
-VASGF-A---TVPG-DGVDGYARESVVRPASWFTKAPKGYSHAEAATLTTAGLTAWRAL
VGD--G-GLK--------------AGD----TVLALGTGGVSIFGLQF------------
---------AKMMGARVIITSSSDEKLERAR-ALG-AD------ETINYKQELNWGEKVF
ALT-GGR-GVDHVLEVGGPGTLPQSIAAVRIGGHIAMI--GILTGFS-GEV------PTL
ALLGKQARLQGLIVGS----RRQQIEMIR-------------------------AIEEN-
-GLKPVID-KSFALADMAQSFLYEESG-QHF-------------GKIVLE-F------
>tr|B2IJ98|B2IJ98_BEII9 Alcohol dehydrogenase zinc-binding domain protein OS=Beijerinckia indica subsp. indica (strain ATCC 9039 / DSM 1715 / NCIB 8712) GN=Bind_2633 PE=4 SV=1
------------------------------------------------------------
-----------------M------------------------------------------
--------------KAIQAH-PQ-----QGL-DGLTLV--DLPDPGDPGPNAIRVRVHAT
SLNFHDLG-------------------VVTG----------RLP---VA------D-G--
-RIPMADGAGVVEAVG-------SEIT-----------EFKPGDHVVSTFFPTWLDGEA-
-TLADF-A---TTPG-DGIDGYAREVVIAPATSFTRAPAGWSHAAAATLTTAGVTAWRAL
VVN--G-GLK--------------VGD----SVLVLGTGGVSIFALQI------------
---------ARAMGATVIATSSSDEKLERLR-SMG-AA------HCINYRRDEDWGDRVR
ALT-GGI-GVDHVVEVGGPGTLAQSIKAARVSGHISLI--GVLTGRE-GVV------PTG
MLMARQQRLQGLIVGS----RRHQMDLIR-------------------------GIDAV-
-HGHPVID-RSFPLAAIAKAFRLQATG-GHF-------------GKIVLE-F------
>tr|B2J9M7|B2J9M7_NOSP7 Alcohol dehydrogenase, zinc-binding domain protein OS=Nostoc punctiforme (strain ATCC 29133 / PCC 73102) GN=Npun_F2497 PE=4 SV=1
------------------------------------------------------------
-----------------M------------------------------------------
--------------KAYEIK-SN-----AGI-DALALV--DRAEP-KPTAGQVLIQVKAT
SLNYRDLL-------------------VAEG----------AYG-AGQK------Y-P--
-LIPLSDGAGEVVAVG-------EGVT-----------RVKIGDRVAGIFFQDWIYGSL-
-TKEKM-K---SDLG-GGIDGMLAEYVVLHQDALVILPDYLSYIEGATLPCAAVTAWHGL
VTK--G-NIG--------------AGD----NVLLLGTGGVSIFALQF------------
---------AKIHGARAIITSSSDDKLARAK-QLG-AD------ETINYKTTPDWEKQVY
QLT-NRT-GVDHVVEVGGAGTLPKSLQAVRIGGRISLI--GVLSGRG-SEI------DPM
PILFKSLTVQGIYVGS----REMFEAMNQ-------------------------AMQQH-
-QIKPIID-RVFPFAEAREAYHYLKSA-AHF-------------GKIVIR-NS-----
>tr|B2JWT4|B2JWT4_BURP8 Alcohol dehydrogenase zinc-binding domain protein OS=Burkholderia phymatum (strain DSM 17167 / STM815) GN=Bphy_6380 PE=4 SV=1
------------------------------------------------------------
-----------------M------------------------------------------
--------------KAITLR-RP-----GGL-DHLERV--ELADPGAPAPGEIRVRIHAS
SLNFHDLG-------------------VVTG----------RLP---AD------D-G--
-RIPMSDGAGVVEAVG-------DGVT-----------EFAVGDSVVSTFFPYWLDGGP-
-TVDDF-S---TTPG-DGVDGYAREFVVRPVQWFTHAPRGYSHAEAATLTTAALTAWRAL
AVD--Y-SLK--------------AGD----SVLVQGTGGVSIFALQF------------
---------ARQMGATVIATSSSDEKLEKAR-ALG-AD------HLINYRRETDWAAKVL
EFT-NGR-GVDNVVEVGGPDTLGQSIRACRIGGHIALI--GVLTGIV-GQV------PTI
DLMRRQQKLQGLIVGS----RRHQIDMIR-------------------------AIDAN-
-GLKPVID-RTYPLDEIADAFRHQAAG-KHF-------------GKVCLS-I------
>tr|B3PX93|B3PX93_RHIE6 Probable alcohol dehydrogenase protein OS=Rhizobium etli (strain CIAT 652) GN=RHECIAT_CH0003528 PE=4 SV=1
------------------------------------------------------------
--------------MQMT------------------------------------------
--------------RQWQTE-T------IGPCADLKIG--EARIP-EVSGTMVRVRTQAV
SLNFRDRL-------------------VLES----------GMG-LPLK------F-P--
-FVPASDMAGVVEAVG-------PDVT-----------RFKPGDRVISTFSPDWIEGRG-
-PGTAR-TPHYRTRG-GFYPGVLSEHTVLSEQWFTRAPDTLDAAEASTLPCAGLTAWFAL
IEC--G-RLK--------------AGD----KVLVQGTGGVALFGLQI------------
---------AKAHGAEVFITSGSAEKLERAS-ALG-AD------HLIN-RRDGDWVERLY
HLT-GDY-GADHVLEIVGGPHLGQALKAVAVNGRISVI--GVFEGFD-VSG------PAA
PFLLKAPIVQGISVGH----RRALEDLVR-------------------------AVDRT-
-GLKPVID-KRYAFEELPQALDHLYRG--PF-------------GKVVIE-F------
>tr|B4RFB0|B4RFB0_PHEZH NADPH:quinone reductase OS=Phenylobacterium zucineum (strain HLK1) GN=PHZ_c2270 PE=4 SV=1
------------------------------------------------------------
-----------------M------------------------------------------
--------------RALNVT-AP-----WGP-DAIQVV--EVPEP-TPGPGQVLVRMKAC
SLNYRDFL-------------------MIHG----------MYG-RAAA------S-ATD
IITPFSDGCGYVEAVG-------PGVT-----------RFKAGDRVSTLFFQNWVSGPP-
-TLEKL-S---SALG-FPIPGAGAELQVFSQEGLSKVPDFLTDHEVATLPCAALTAWRGL
FHD--A-RLE--------------PGD----TVVLQGTGGVSIFGLQF------------
---------AKAAGYRTLITSSSDAKLERAK-ALG-AD------HLVNYKTTPAWSKPVR
EAT-GGR-GADFIMEVGGGGTIQESMKAIKIGGHIAVI--GIVAGAG-EPF------NPA
ALIGNSAKLQGLSVGS----RDMFESMCR-------------------------AIELH-
-GVRPVVD-KVYPWTEAKAAIAAMGGG-EHF-------------GKIVLE-F------
>tr|B5XWJ8|B5XWJ8_KLEP3 Oxidoreductase, zinc-binding dehydrogenase family OS=Klebsiella pneumoniae (strain 342) GN=KPK_2328 PE=4 SV=1
------------------------------------------------------------
----------------MM------------------------------------------
--------------KAWTVK-KP-----GSL-ENLQLV--DLADPGAPAAGEIRVALHAT
SLNYHDLL-------------------VATG----------VIP---TA------D-R--
-RILMADGAGVVEAVG-------AGVN-----------EFQPGDRVVAGFFPQWLDGRPG
PLVSDF-S---QTPG-DGAEGFACQYVVRPASHFTHAPEGWSFREAATITTSGLTAWRAL
VVE--G-RLK--------------AGD----TVLTLGTGGVSITALQL------------
---------AKSMGAQVIVTSSSDEKLARAR-ALG-AD------HLINYRTTPAWGAAVQ
DIT-GHR-GADLILELGGPGTLGQSFEAVSVGGHIALI--GVLTGFE-GHV------PTH
LLMSKQARLQGLVVGN----RRQQQDYVN-------------------------ALNLQ-
-ASRPIID-KVFDFTALPDAFRYLQSG-AHF-------------GKICVE-W------
>tr|Q04Q85|Q04Q85_LEPBJ Zinc-binding alcohol dehydrogenase OS=Leptospira borgpetersenii serovar Hardjo-bovis (strain JB197) GN=LBJ_2497 PE=4 SV=1
------------------------------------------------------------
-----------------M------------------------------------------
--------------KVYEIQ-NQ-----FGL-ENLKIS--ERPDP-IPAQGEVLVRFKAV
SLNYRDYL-------------------MAIG----------KYN-PKQK------L-P--
-LIPLSDGAGEIVQIG-------PGVT-----------KWKVGDKVCANFAQSWFDGAP-
-EKDML-K---NTLG-GPLDGTLCEYRLFGEQGLVPMPEHLSFVEASTLPCAALTAYTAI
VTH--G-NIQ--------------PGA----TIVVQGTGGVSIFALQF------------
---------AKMMGCRVIATSSSKDKLDKVK-ALG-AD------EVINYNEKTNWDREVR
KIT-NMK-GADLIIEVGGAGTLQKSISSTKPWGTIALI--GVLAGGESNNL------SLF
PILMQGIRIQGIIVGS----KRNFEDMNQ-------------------------AIDAN-
-KIKPVVD-HVYSFEEASKAFDTLKAR-KHF-------------GKVCIE-I------
>tr|Q0BW06|Q0BW06_GRABC Alcohol dehydrogenase OS=Granulibacter bethesdensis (strain ATCC BAA-1260 / CGDNIH1) GN=GbCGDNIH1_0098 PE=4 SV=1
------------------------------------------------------------
-----------------M------------------------------------------
--------------KLYRLP-GPHGIVPQGF-DSLYTT--EAPEP-KPRRGQVLVRLRAA
SLNYRDLL-------------------VARG----------QYPLSPVP------P-D--
-LIPLSDGAGEVVETG-------EDVT-----------RFQPGDRVAPCFFQSWHDGPI-
-TERDG-A---SALG-GAIHGVLTEYAVFEQDGLVRIPDHLSWEEAACLPCAAVTAWHAL
FGG--T-PVQ--------------PGQ----TVLTQGTGGVSIFAIQF------------
---------AKAAGARVITTSSSDKKLSRAQ-ALG-AD------EGINYRSRPDWHKAAT
ALT-GGL-GVDHVVEVGGSGTLPQSIRATRLGGQIHLI--GVLTGQ--NEI------NPL
PLMARSQTLRGIYVGS----RAMFEAMNV-------------------------AISQH-
-RIRPVID-RVFPFAEAVAAYRHLESA-THF-------------GKVVIR-LDE----
>tr|Q0C609|Q0C609_HYPNA Alcohol dehydrogenase, class III OS=Hyphomonas neptunium (strain ATCC 15444) GN=HNE_0100 PE=4 SV=1
------------------------------------------------------------
-----------------M------------------------------------------
--------------KVAAVK-KP-----GGL-QNLVIE--TRDDP-KPNAGEVLVRVRAS
SLNYHDFV-------------------VVLG----------GIP---TP------D-G--
-RIPMSDGAGEVVAVG-------EGVT-----------KWKVGDKVISLFFPSWQSGQI-
-EAAGF-A---SVPG-DGADGFGAEFVAAPETSFTRMPAGWSFEEAATLPCAALTAWRGM
FVE--T-KTK--------------PGD----WVLVQGTGGVSIFALQF------------
---------AKMAGARVIATSSSNEKMEKLK-QLG-AD------HVINYKDTPEWGRKAF
ELT-GGR-GVDEVVEIGGPGTMAQSINACRPGGHISLI--GVLTGVS-GEV------PTA
ALFSRNITVSGITVGS----RRHQEDMVE-------------------------AIEAS-
-SMRPVID-SKFPLDQIAAAFAHQASQ-KHF-------------GKIVLT-I------
>tr|Q0K0F8|Q0K0F8_RALEH NADPH:quinone reductase Zn-dependent oxidoreductase OS=Ralstonia eutropha (strain ATCC 17699 / H16 / DSM 428 / Stanier 337) GN=H16_B1734 PE=4 SV=1
------------------------------------------------------------
-----------------M------------------------------------------
-------------ATAIRLG-RP-----AGI-DQLVPF--DEEPG-RPGPGEVLVRVRGS
SLNFHDYL-------------------VVTG----------RMP---TA------E-G--
-RIPLSDGAGEVVEVGPPHGGEADPSM-----------AWRVGDLVLGTFFRHWREGAP-
-AQWKH-G---AVAG-EHVDGYARQFAVVPAAALTRVPLGLSLAAAATLPCAGLTAWRAL
GCC--G-GIG--------------PGD----VVLVQGTGGVSVFALQF------------
---------AKTRGAAVIATSSSEGKLERLR-ALG-AD------HVIHYKAEPDWGRAAR
QWT-GGR-GVDHIVDIGGADLLNQSIEACRTGGSIALV--GLLAGTA-GRV------DTG
RIMARQLRLQGVVVGS----RTDQLEMIR-------------------------AIEAA-
-GVHPVID-SSFPLEALPAAFRHQEAG-RHF-------------GKIVVE-I------
>tr|Q0K3W0|Q0K3W0_RALEH Zn-dependent alcohol dehydrogenase OS=Ralstonia eutropha (strain ATCC 17699 / H16 / DSM 428 / Stanier 337) GN=H16_B0517 PE=4 SV=1
-----------------------------------------------------MALAGNQ
YSGFTVFNRPEYPMTSSM------------------------------------------
--------------QRWQLS-A------FGR-NNLRRV--DAPIP-VPGPGEVLVRVHAV
ALNYRDLL-------------------IIQD----------GMG-MPVQ------P-P--
-LVLGSDMRGEVVASG-------DGVA-----------DFAPGDAVISTFFTGWLDGVQ-
-PHRS------MPLG-VPGPGMLSEYVVLAEDSLVSAPRTLDAAQASTLTCAGLTAWQAL
AEA--T-VTR--------------PGD----TVVVIGTGGVALFAVQI------------
---------ARAQGARVIVVSGSDDKLARVQ-ELG-AA------HGVHRGRTADWPAAVR
ELT-GGR-GADHVLELAGGDNFGRSLAALAQGGRISVI--GNLQGDE-LRA------SVY
PVLHGRVTVQGIGVSH----RRALQDLVR-------------------------AVDWL-
-GLRPVIE-SEYGFGDLPAALDHLERG--AF-------------GKVVVR-LR-----
>tr|Q118R5|Q118R5_TRIEI Alcohol dehydrogenase, zinc-binding OS=Trichodesmium erythraeum (strain IMS101) GN=Tery_0561 PE=4 SV=1
------------------------------------------------------------
-----------------M------------------------------------------
--------------KAFEVR-E--------F-GNLVCT--ERPQP-EPKFGEVLVKVKAV
SLNYRDIL-------------------MVKG----------AYN-PHLP------L-P--
-VIPCSDGVGEVVSVG-------EGVT-----------KVKPGDRVASIFMQKWLSGNL-
-TREAA-R---SALG-GEIDGMLAEYVILSEDGVVNIPSYLSDIEAATLPCAAVTAWHAL
IEA----GLK--------------PGE----TVLVMGTGGVSLFALQF------------
---------AVMAGARVIATSSSDEKLARVK-QLG-AS------DMINYKSVPKWEKQVL
ALT-EGT-GVDYVVEVGGAKTLSQSLKAVKIGGQISLI--GILAGAQ-AEF------NIL
PALMKEVRIHGIFVGS----RQMFEAMNR-------------------------AIDLS-
-QLHPVCD-RIFPFESAPEALSYMEIG-SHF-------------GKITIQ-F------
>tr|Q13FL3|Q13FL3_BURXL Putative alcohol dehydrogenase OS=Burkholderia xenovorans (strain LB400) GN=Bxeno_C1198 PE=4 SV=1
------------------------------------------------------------
-----------------M------------------------------------------
--------------KVYRFD-QA-----GSL-DHLTLH--DEPTP-EPQRGEVLIRVRAS
SLNYRDIA-------------------MVHG----------TYL-RAQR------A-G--
-LIPLSDAAGEIVAVG-------EDVV-----------DFKVGERVINTFHPRWYGGNP-
-PPTLG-S---EGYG-SHRDGWLSEYKVVSQEAIVAAPPGLSFEEAATLPCAALTAWTSL
SGL--R-PLR--------------PGQ----TVLTQGSGGVSVFAVQL------------
---------AKLLGARVIATTSSAEKAARLK-ALG-AD------EVINYVETPAWGERVR
ELT-EGR-GVDRVLEVGGPGTLEQSIKAVASRGEVALI--GFLASGD-SGV------GFN
DLFRSGGVFYRISVGD----RSGLLELVR-------------------------AVTSS-
-GLKPVID-TVFPFERALDAWHHFDDR-AFF-------------GKVVIS-H------
>tr|Q13GD6|Q13GD6_BURXL Putative Zinc-containing alcohol dehydrogenase OS=Burkholderia xenovorans (strain LB400) GN=Bxeno_C0925 PE=4 SV=1
------------------------------------------------------------
-------------MNSTM------------------------------------------
--------------NRWEIP-S------LGL-DKLVRR--EVPRP-VPKAGEIVVEVNAV
SLNYRDAE-------------------VAEN----------GMG-NALS------F-P--
-FTPASDMAGRIVAVG-------EGVT-----------RFAVGDRVISAYIPGWIDGVP-
-LSWTV-A---PTQG-GPIPGVLAQYVAAPAEWCVRAPRTLSAVEASTLPVAALTAWMAL
VEL--G-NLH--------------AGQ----TVVVQGTGGVSLFAVQL------------
---------AAAHGARVIVTSGSDEKIARAI-ALG-AR------HGINRNTTPDWQHAVL
ELT-GGR-GADHILEMTGGDNVERSLQAVVQGGRISVI--GLLDSDR-LSL------PIL
SLLASRASIVGIAVGP----RRALEDLVR-------------------------AVDLL-
-GIRPVID-ATYAYSQVPEAFVHLRRG--AF-------------GKIVVQ-LSEA---
>tr|Q13QE2|Q13QE2_BURXL Putative alcohol dehydrogenase OS=Burkholderia xenovorans (strain LB400) GN=Bxeno_B0729 PE=4 SV=1
------------------------------------------------------------
-----------------M------------------------------------------
--------------KAVKIG-SP-----ATV-ANLQVV--DIADPGQPGAGQIRVRIHAN
SLNFHDYG-------------------VVSG----------NLP---AE------A-G--
-RIPMADGAGIVEAVG-------AGVA-----------EFKAGDHVVSCFFPFWENGPP-
-AIGDF-T---TTPG-DGVDGYAREAVVLPSHYFTHAPRGYSHAESATLTTAGLTAWRAL
VVD--G-QLK--------------AGE----TVLVLGTGGVSIFALQI------------
---------AKAMGAAVIATSSSETKLARLR-GLG-AD------HTINYRENPEWGEQVR
ALT-GGR-GVDHVIEVGGPGTLPQSITACRIGGHIALI--GVLTGRA-GPV------PTA
ALMARQLRLQGLIVGS----RQDQRDMIR-------------------------ALEVT-
-GIKPVID-STFALDKLGEAFAHEESG-AHF-------------GKICVT-V------
>tr|Q1AZE6|Q1AZE6_RUBXD Alcohol dehydrogenase, zinc-binding protein OS=Rubrobacter xylanophilus (strain DSM 9941 / NBRC 16129) GN=Rxyl_0255 PE=4 SV=1
------------------------------------------------------------
-----------------M------------------------------------------
--------------RAYELR-G------HGL-ENLALA--ERPEP-RPGPGQLLVRMRAA
SLNYRDLL-------------------VARG----------RYGRGGVR------L-P--
-LVPLSDGAGEVVETG-------PGAT-----------RFGAGDRVAGAFFQRWVDGPL-
-DEEKA-A---SALG-GAVDGVLAERVVLEEAGAVRVPDHLSFEEAAALPCAGVTAWVGL
FAL--G-RLR--------------PGE----TVLAMGTGGVSIFALQF------------
---------AKMAGARVILTSSSDEKLERGR-ELG-AD------ETINYRETPDWDLRAR
ELT-GGR-GVDHILEVGGAGTLPRSLRAVRDGGHLTLV--GLLSGER-ADL------EEA
AKNERGVRVDSVYVGS----LRHFEDMLR-------------------------DIERA-
-RLRPVID-RVFAFEEARQAYEHLQSG-RHF-------------GKVVIR-V------
>tr|Q1CXG5|Q1CXG5_MYXXD Oxidoreductase, zinc-binding dehydrogenase family OS=Myxococcus xanthus (strain DK 1622) GN=MXAN_6791 PE=4 SV=1
------------------------------------------------------------
-------------MGATM------------------------------------------
--------------KRWQAK-Q------AGR-GHLELA--EVAIP-APGAGEVLIRVSAV
SLNYREKL-------------------MLDG----------GGY-LTAH------Q-P--
-FTPASDMAGVVVAAG-------AGVQ-----------RFKEGARVIANFQTDWVDGPV-
-PRGTV-----RSLG-GNAPGVLAEYVVMPEQWLVASPETLDDVQASTLPCAGLTAWTSL
VEL--G-GLR--------------PGH----TVVTQGTGGVSLFAVQL------------
---------AAAMGAEVIVLSGDEDKLARVK-ALG-AA------HGIHRRHTPEWHTAVL
ELT-RGA-GADHILELVGGDNLGRSVKALASDGRVSLI--GVFEGFE-SRF------PVQ
PLFMSSGVIQGIFVGH----RRGLENLVR-------------------------AVDRL-
-ALKPVVD-TVYSLDALPTALEHLDRG--PF-------------GKLVIT-A------
>tr|Q1D9Y9|Q1D9Y9_MYXXD Oxidoreductase, zinc-binding dehydrogenase family OS=Myxococcus xanthus (strain DK 1622) GN=MXAN_2314 PE=4 SV=1
------------------------------------------------------------
-----------------M------------------------------------------
--------------RAYEIQ-AG-----FGL-DKLVQV--ERPDP-TPGPMQVRVRVKAT
SLNSRDLM-------------------MVEG----------RYN-PRQK------L-P--
-LIPNSDAAGVVDAVG-------PGVT-----------RVKPGDRVMSLFSQAWSAGEP-
-TRAAQ-V---STLG-GPLDGALADTVLLHEDGAVPTPAYLSDEEAATLPCAAVTAWSAL
VTH--G-ALK--------------AGD----TVLLQGTGGVSIFALQI------------
---------ARLLGARIIITSSSDAKLARAR-TLG-AH------EGINYGTTPDWDKAAR
ALT-GGV-GVDHVVEVGGAGTFEKSLRAVRPGGTVSVI--GVLSGGA-GTV------PLT
PILMQNLRVQGIFVGH----RQSFDALNR-------------------------AFALH-
-TVRPVVD-RVFEFSEARAAFEHLKRG-AHF-------------GKVVVR-VG-----
>tr|Q1DA20|Q1DA20_MYXXD Oxidoreductase, zinc-binding dehydrogenase family OS=Myxococcus xanthus (strain DK 1622) GN=MXAN_2282 PE=4 SV=1
------------------------------------------------------------
-----------------M------------------------------------------
--------------KAYELK-QT-----GSA-DAWVQV--ERPEP-TPGHGQALVRIRAV
SLNYRDLY-------------------IALG----------RYP-GPRP------A-S--
-LIPVSDGAGEVVAVG-------PGVS-----------RVTPGDRVAPTFFQTWTDGPA-
-SPEKT-R---NALG-GSVNGVLAEYVVVDAEGLVLLPDHLSFEEGATLPCAAVTAWNAL
VAE--G-RLQ--------------PGQ----TVLAQGTGGVSIFALQL------------
---------AKALGARVLITSSQDAKLKHAR-TLG-AD------GTINYKTHPDWEEQVL
ALT-GGQ-GVDHVLEVAGEETFPHSVRATKPGGHISLI--GMLSGGF-AKP------DPA
LVEPKKLDVQRTYVGS----RAMFEDMNR-------------------------LLIQH-
-RLEPVID-RSFPFEQAREALRYMESG-AHF-------------GKIVIA-V------
>tr|Q1QZD6|Q1QZD6_CHRSD Alcohol dehydrogenase, zinc-binding OS=Chromohalobacter salexigens (strain DSM 3043 / ATCC BAA-138 / NCIMB 13768) GN=Csal_0815 PE=4 SV=1
------------------------------------------------------------
-----------------M------------------------------------------
--------------NVVTLR-RP-----GGL-DKLELH--EGEAPGEPGPGEVRVRVHAS
SLNYHDYG-------------------VVAG----------AMP---TE------D-G--
-RIPMSDGAGVVDAVG-------EGVE-----------DFTVGDRVVSTFFPEWLEGPA-
-RIGDF-T---TTPG-DGVDGYAREQVVRPATWFTHAPRDYDHAEAATLTTAGLTAWRAL
VVD--G-KLK--------------AGD----SVLVLGTGGVSIFALQF------------
---------AKLMGATVIATSSSDEKIARLK-ELG-AD------HTLNYKTEPEWGKRVK
ALT-DGR-GVDHVIEVGGPATLPQSIEAVRIGGHISLI--GVLTGRG-GEI------PTA
KLMAKQARLQGLIVGS----RRDQIEMIR-------------------------AIDAS-
-GMRPVID-RRFALDEIADAFRHQEAG-RHF-------------GKICLE-Y------
>tr|Q2G769|Q2G769_NOVAD Alcohol dehydrogenase superfamily, zinc-containing OS=Novosphingobium aromaticivorans (strain DSM 12444) GN=Saro_1864 PE=4 SV=1
------------------------------------------------------------
-----------------M------------------------------------------
--------------RQWLVAKGS-----TSL-DDLRMG--DVPVP-QPGAGEVLVRVHAC
SLNYRDQI-------------------IPLG----------FYMGGVVQ------H-D--
-TVPLSDGAGEIVAVG-------EGVS-----------SFKVGDRVAGLFFQNWNDGPP-
-NPGVG-P---ALGA-PPAQGMLQDYVVLPEHGVVRLAATLDYTEAACLPCAGVTAWNAL
MEG--PRPVK--------------AGD----SVLVLGTGGVSLLALQI------------
---------AKAAGATVIATSSSDEKLERVK-ALG-AD------HVINYRTTPEWGAEAA
RLA-GG--GVDKVVEVGGAGTLSQSIAAVGFAGEIALI--GVLTRE--GDT------NPH
GLMFKGASIRGIFVGS----KGMAERLNA-------------------------FIDAH-
-GIKPVVD-RAFPIEQAMDAYSYQSSP-GLF-------------GKVAIT-L------
>tr|Q2G8E8|Q2G8E8_NOVAD Alcohol dehydrogenase superfamily, zinc-containing OS=Novosphingobium aromaticivorans (strain DSM 12444) GN=Saro_1431 PE=4 SV=1
------------------------------------------------------------
---------------MTV------------------------------------------
--------------NAIRVG-SP-----ASL-DTLYLD--TLPDCGQPGPGEIRVRLRAS
SLNFHDYA-------------------VVTG----------MLP---AA------A-G--
-RIPMSDGAGEVLGVG-------DGVT-----------EFKAGDAVVSTFFTDWDAGPP-
-KSAAF-T---TVPG-DGIDGYAREEVVAPAHWFTRAPSGYSHAEAATLTCAGLTAWRAL
FVD--N-AIK--------------PGD----TVLVQGTGGVSVFALQL------------
---------AKAAGARVIATSSSDEKLERLR-SLG-AD------ETINYKTQTAWGMKAL
DLT-AGI-GVDCVVEIGGAGTLDQSMMATRVGGHIALI--GVLAGFA-GPV------QTA
LLMAKNLRVQGLTVAS----RADHLRMIA-------------------------GIEAN-
-GIKPVID-RHFPLADLAGAFRHQESG-RHF-------------GKIVID-I------
>tr|Q2INZ2|Q2INZ2_ANADE Zinc-binding alcohol dehydrogenase OS=Anaeromyxobacter dehalogenans (strain 2CP-C) GN=Adeh_0745 PE=4 SV=1
------------------------------------------------------------
-----------------M------------------------------------------
--------------KAWIID-GK-----FGL-DALRVA--ERETP-RPRAGEVLVRVRAA
SLNSRDLG-------------------VVEG----------FYF-PAQP------L-P--
-LTPGSDAAGEVAAVG-------EGVT-----------RVRPGDRVALTFQQAWISGRP-
-DPAALHA---STLG-GPREGVLAEYALADAEGVVRYPEHLTFAEASTLPIAGVTAWQAL
FTE--A-QVG--------------PGS----VVVVQGTGGVAAFAIQL------------
---------ARVAGARVIITSRSAAKLERAR-ALG-AH------DGIDTGVEPAWDERVL
ALT-GGT-GADVVVDVAG-GDLRRSVNALRWGGQVSLV--GLLGGAT-ARL------EVV
PSLLRRARIQAISVGS----REMFEALNR-------------------------LVALH-
-RLRPAIA-RTYPFERANEAIAALRAG-DHV-------------GKLVVEGAAA----
>tr|Q2N9T5|Q2N9T5_ERYLH Alcohol dehydrogenase, zinc-containing OS=Erythrobacter litoralis (strain HTCC2594) GN=ELI_07320 PE=4 SV=1
------------------------------------------------------------
-----------------M------------------------------------------
--------------KAIRTGATP-----STL-DALELV--DIDDAPAPGPGEITVRIRAS
SLNYHDYA-------------------VVKG----------MIT---TE------Q-G--
-RIPMSDGAGEVTAVG-------DGVS-----------EFAVGDTVVSTFFPQWLDGAP-
-PTSAF-T---QVPG-DGIDGYSRESITAPTTWFTRAPTGYSAAQAATLTCAGLTAWRAL
FVD--Y-TLK--------------PGD----TVLVQGTGGVSIFALQL------------
---------AKAAGATVIATSSSDEKLERVK-ALG-AD------HTINYKEVEAWGPKAL
EIT-GGR-GVDCVVEVGGAGTLDQSMLAARIGGHVALI--GVLSGFA-GPV------QTA
LLFSKNLTVQGLTVGS----RAMQQDMIS-------------------------AIEAN-
-GIEPVIS-DHFALADLADAFRHQEAN-KHF-------------GKICVE-I------
>tr|Q2S1X6|Q2S1X6_SALRD Oxidoreductase, zinc-binding dehydrogenase family protein OS=Salinibacter ruber (strain DSM 13855) GN=SRU_1686 PE=4 SV=1
------------------------------------------------------------
-----------------M------------------------------------------
--------------DAIELD-PTG----DAF-DALEPT--ERPRP-APGPGQVRVRLRAA
SINYRDLS-------------------IAWG----------TYP-AQQD------A-P--
-VIPLSDGAGVVDAVG-------EGVT-----------RFEEGDRVVNTFSQVPPDAPP-
-SA--P-R---QALG-APLDGTLSEFQVFHESGLLPVPDSLSFEEAATLPCAAHTAWHAL
FGA--GTPVQ--------------PGQ----TVLMLGTGGVSIFALQF------------
---------AKAAGARTFITSSSDDKLERAR-ALG-AD------ETINYERTPDWHEPVL
ERT-DGE-GVDCVVEVGGTGTLGRSFQAVAPEGKIGLI--GVLTDAD-ENP------NPQ
MLMQRRGHLHGIYVGSIDHPRDSFAAMNA-------------------------AIQTN-
-DIRPVVD-RTFPMEEAQEAYQYQADQ-AHF-------------GKVVIS-I------
>tr|Q2SYL7|Q2SYL7_BURTA Alcohol dehydrogenase, zinc-containing OS=Burkholderia thailandensis (strain E264 / ATCC 700388 / DSM 13276 / CIP 106301) GN=BTH_I1436 PE=4 SV=1
-------M----------------RRACRP-ARFAHARVRHARRRTRMRAGVPLPPFGTH
RPHTTRRARSPLTGVESM------------------------------------------
--------------KAIMLR-QP-----AGL-EHLERV--TLTDPGAPAAGEIRVRIHAS
SLNYHDLG-------------------VVTG----------RLS---TA------D-K--
-RIPMSDGAGVVEAIG-------EGVT-----------EFAVGDAVVSTFFPQWLDGGP-
-STADF-A---TVPG-DGVDGYARETVVRPAHWFTHAPKGYTHEEAATLTTAGLTGWRAL
VVD--G-RLK--------------AGD----SVLVLGTGGVSIFALQF------------
---------AKRMGATVIATSSSDEKLERAR-QLG-AD------HVVNYRRDANWAAKVL
EQT-NGR-DVDHVIEVGGPDTLPQSIQACRIGGHIALI--GVLTGIA-GPV------PTV
ALMARQQNLQGLIVGS----RRHQIDMVR-------------------------AIDAT-
-GIKPVID-RTFALDDIADAFSHQAAG-KHF-------------GKICLS-I------
>tr|Q2Y8P5|Q2Y8P5_NITMU Zinc-containing alcohol dehydrogenase superfamily OS=Nitrosospira multiformis (strain ATCC 25196 / NCIMB 11849) GN=Nmul_A1575 PE=4 SV=1
------------------------------------------------------------
---------------MTS------------------------------------------
--------------KAIYVQ-PG-----GGF-DHVTLG--TCEPT-APKAGEITVRIRAS
SLNYHDYA-------------------VVSG----------MWP---PP------V-P--
-RIPMSDGAGEVVAVG-------EGVN-----------EFAIGDHVVSTFFPSWQEGQP-
-EIDSM-G---TVPG-DGVDGFACQQVTMAAIGFTHAPKGYSHAEAATLTCAGLTAWRAL
MVD--G-PLK--------------PGE----TVLIQGTGGVSVFALQF------------
---------AKVAGATVIATSSSDEKLARLE-TLG-AD------HLINYRKHENWGDLVR
ELT-AGR-GVDHVIEVGGPATLAQSMIATRIGGHIAVI--GILSGMT-GTL------PLL
AVLTRQLRLQGLVVGS----RRQQIEMIR-------------------------AIEAT-
-GLRPVID-RHFPLEELVEAFRYQETN-RHF-------------GKICLD-I------
>tr|Q3BR35|Q3BR35_XANC5 Putative alcohol dehydrogenase OS=Xanthomonas campestris pv. vesicatoria (strain 85-10) GN=XCV3047 PE=4 SV=1
------------------------------------------------------------
-----------------M------------------------------------------
--------------HAIRLR-HP-----AAI-ASLQSV--ALPDPGQPARGQIRVRLHAS
SLNFHDLG-------------------VVLG----------QMP---TA------D-G--
-RIPMSDGAGVVEAVG-------PEVD-----------EFAVGDHVVSTFFPQWLDGEP-
-LHAGF-A---TTPG-DGVDGYARSAVVADAQAFTHAPRGYSHAEAATLTTAGVTAWRAL
AVN--G-GLK--------------AGD----SVLVLGTGGVSIFALQF------------
---------AKAMGARVIATSSSDEKLEKVR-ALG-AD------HLINYRQHPEWAAQVL
DIT-EGR-GVDHVVEVGGPGTLTQSIRAARVDGHIALI--GVLTGAA-GPV------PTA
EMMGRQQRLQGLVVGS----RRHQQNLVR-------------------------ALDSL-
-PLRPVID-RSFALDEIGEAFALQKAG-GHL-------------GKIALE-F------
>tr|Q46NH2|Q46NH2_RALEJ Zinc-containing alcohol dehydrogenase superfamily OS=Ralstonia eutropha (strain JMP134) GN=Reut_C5952 PE=4 SV=1
------------------------------------------------------------
-----------------M------------------------------------------
--------------RVFQVS-QD-----WSI-ENLQMA--SMPDR-WPSPGEVRVKMRAA
ALNFRDSI-------------------IPTR----------GYGKRMKE------L-P--
-LVVLSDGVGMIDAVG-------EGVN-----------RVQVGDRVCPIFYQTWLDGAP-
-NAERM-Q---SSLG-CEQDGTMTTQLVVPQEGVSRVPAYLSDYEAATLPTAGVTAWRSL
VTE--G-RLK--------------RGD----TVLLQGTGGVSLFALQI------------
---------AKSFGAIVIITSSSDKKLARAR-ALG-AD------YLINYKTDQQWWRTVR
DCT-GGV-GVDHVVEVGGADTLAQSVRAVRTGGTISLI--GVLSGSE-PTV------PLG
QIVTRHIRLHGITVGS----REDFEAMVS-------------------------HFDKT-
-KLQPVVD-RIFPFEALHSAMHYLASG-EHF-------------GKICLR-ID-----
>tr|Q471A7|Q471A7_RALEJ Zinc-containing alcohol dehydrogenase superfamily OS=Ralstonia eutropha (strain JMP134) GN=Reut_A1660 PE=4 SV=1
------------------------------------------------------------
--------------MTQA------------------------------------------
--------------KAIYLD-PP-----AGF-DHIVVG--TADVA-PPGPGEITVRIRAS
SLNYHDYA-------------------VVSG----------RRS---LT------E-R--
-RIPMADGAGEVTAVG-------ADVK-----------GFSVGDHVVSTFFPTWQDGEP-
-RLCDF-A---TVPG-DGVDGFARDAVTMPQDCFTLAPRGYSHAEAATLTTAGLTAWRAL
FVD--G-ALK--------------PGE----TVLVLGTGGVSVFALQF------------
---------AKAAGARVIATSSSDEKLDRLR-ELG-AD------CLINYRKTAQWGETVR
DMT-DGA-GADHVIEVGGAATLDQSMTAARVGGHIAVI--GALGNAT-API------TVT
QLLRKHLRLTGLLVGS----RRHQLDMVR-------------------------ALDAT-
-GIRPVID-RHFPLESMADAFRYQASN-QHF-------------GKIVLD-I------
>tr|Q48M83|Q48M83_PSE14 Oxidoreductase, zinc-binding dehydrogenase family OS=Pseudomonas syringae pv. phaseolicola (strain 1448A / Race 6) GN=PSPPH_1223 PE=4 SV=1
------------------------------------------------------------
---------------MSN------------------------------------------
--------------TTIYVQ-AG-----GGY-DQVSVG--ESEVL-APKAGEITVRLHAN
SLNYHDFA-------------------VVTG----------MWA---PT------E-K--
-RIPMADGAGVVTAVG-------EGVS-----------EFAVGDSVVSTFFPEWISGEP-
-LVEGF-V---TVPG-DGIDGYAREQVTARATSFTHAPLGYTHAEASTLTTAGLTAWRAL
MVD--D-ALK--------------AGD----TVLVQGTGGVSIFALQF------------
---------AKMVGATVIATSSSDEKLERLK-AMG-AD------HLINYRKDSNWGETAR
KLT-GGR-GVDHIIDVGGPSTLQHSMTAARVAGHISVI--GILSGVA-GQL------EFV
PALVKQLRMQGVLVGS----RTQQQDMIR-------------------------AIDAN-
-GMRPVMD-RSFPMTDIVEAFRYQETN-QHF-------------GKICLD-I------
>tr|Q49WS6|Q49WS6_STAS1 Putative alcohol dehydrogenase OS=Staphylococcus saprophyticus subsp. saprophyticus (strain ATCC 15305 / DSM 20229) GN=SSP1634 PE=4 SV=1
------------------------------------------------------------
-----------------M------------------------------------------
--------------KAWQLE-N------FGL-DNLKQV--ELEKP-EIAEDQILIKVNSV
SLNYRDTA-------------------IVEG----------IYTPELLK------F-P--
-FIPVSDASGIVVEIG-------SKVT-----------KFKKGDRVTSHMFTKWLDGKP-
-KSDEQ-S---HALG-ATVDGGLSEYMVLNENAAVFSPETLTDNQSSTLPVAAFVNWFSL
VEY--G-NIK--------------AGD----KVLVQGTGGVSIFAIQI------------
---------ASALGAEVIATSSSDEKLEKAK-ELG-AS------KVINYKTHPDWEKEVQ
KLT-NGK-GVEHIVEVVGGSSIAKSIDALAFQGHIYVI--GFLENME-ANV------NLF
ALLAKQARIQGVNLGH----HRAFEDFNK-------------------------ALDQI-
-NIDPVID-TVYSFDQAKEAYEHQMKG--AF-------------GKIVID-FNK----
>tr|Q4KAZ9|Q4KAZ9_PSEF5 Oxidoreductase, zinc-binding dehydrogenase family OS=Pseudomonas fluorescens (strain Pf-5 / ATCC BAA-477) GN=PFL_3481 PE=4 SV=1
------------------------------------------------------------
-----------------M------------------------------------------
--------------QAIKLS-LP-----ASL-DNLKRV--ELADPGQPGAGQIRVRIHAC
SLNFHDYA-------------------VVTG----------ALP---TA------D-G--
-RIPMADGAGVVEAVG-------EGVS-----------EFEVGDAVVSCFFPHWHDGGP-
-AIADF-S---TTPG-DGVDGYAREVVIQPSHWFTHAPKGYSHAEAATLTTAGLTAWRAL
VVD--G-ALK--------------AGE----TVLVLGTGGVSIFALQL------------
---------AKAMGATVIATSSSDAKLAKVR-ELG-AD------HTLNYRTHPEWGAEVL
KLT-GGR-GVDHVVEVGGPGTLPQSINACRIGGHIALI--GVLTGWA-GPV------PTA
ALMARQQRLQGLIVGS----RQQQIEMVR-------------------------GLEAT-
-GIKPIID-STFPLADIAKAFAHEASG-AHL-------------GKICLS-L------
>tr|Q5NW76|Q5NW76_AZOSE Alcohol dehydrogenase, Zn-containing OS=Azoarcus sp. (strain EbN1) GN=AZOSEC01610 PE=4 SV=1
------------------------------------------------------------
---------------MTM------------------------------------------
--------------QAAILE-S------PGI-ENVRVR--AIPMP-TAGPGTALVRMRAA
SLNYRDLV-------------------VVNG----------GFGSRQKQ------S-G--
-LVLLSDGAGEIVELG-------EGVC-----------EFNIGDRVASCFYEDWAGGRP-
-TAARL-A---TALA-AGRDGIACEYRALAATGIMRVPDHLSWIEAATLPCSALTAWSAV
VAH--G-ATK--------------AGE----TIVTQGSGGVSLFAAQF------------
---------ALACGARLISTSSSEAKLARLK-EIG-AH------ELINYRAEPEWGRRAR
ALS--GE-GADLVIDIGGRATLKQSMLALRPGGTVALI--GAVSGQR-ASL------NLG
AAVANSIRLQGIAVGH----RESYAEMMR-------------------------AVSFH-
-KIRPVTD-EVFPLADIQAALRFLASG-QHV-------------GKVCIE-I------
>tr|Q5P8T0|Q5P8T0_AZOSE Alcohol dehydrogenase OS=Azoarcus sp. (strain EbN1) GN=AZOSEA01570 PE=4 SV=1
------------------------------------------------------------
-----------------M------------------------------------------
--------------KAITLR-SP-----GGL-DRLELV--ELPDPGQPGPGEIRVRIHAS
SLNFHDLG-------------------VVSG----------AMP---VA------D-N--
-RIPMSDGAGVVEAIG-------EGVD-----------EFAVGDAVVSTFFPHWLDGEA-
-PIADF-S---TTPG-DGVDGYACELVVRPATAFTHSPRGYSHAQAATLTTAGLTAWRAL
IYN--G-GLK--------------AGD----SVLVLGTGGVSIFALQF------------
---------AKAMGATVIATSSSDEKLEHAR-ALG-AS------HTINYCSQAQWASRVL
DFT-GGC-GVDHVIEVGGPGTLAQSIQACRIGGHIALI--GVLTGGA-GVV------PTA
ALMKRQQRLQGLIVGN----RRQQNELVR-------------------------AIEAT-
-GIFPVID-RSFTLETIADAFRLQKAG-GHF-------------GKISLE-F------
>tr|Q92MZ8|Q92MZ8_RHIME Alcohol dehydrogenase OS=Rhizobium meliloti GN=R02449 PE=4 SV=1
------------------------------------------------------------
-------------MSKWM------------------------------------------
--------------QEWSTE-T------VAP-HDLKLA--ERPVP-EAGEHDIIVRTLAV
SLNYRDKL-------------------VLET----------GMG-LDLA------F-P--
-FVPASDMSGVVEAVG-------KSVT-----------RFRPGDRVISTFAPGWLDGLR-
-PGTGR-TPAYETLG-GAHPGVLSEYVVLPEGWFVAAPKSLDAAEASTLPCAGLTAWFAL
VEK--G-HLR--------------AGD----RVVVQGTGGVALFGLQI------------
---------AKATGAEVIVTSSSREKLDRAF-ALG-AD------HGIN-RLEEDWVERVY
ALT-GDR-GADHILEIAGGAGLGQSLKAVAPDGRISVI--GVLEGFE-VSG------PVG
PLLLKSPVVQGISVGH----RRALEDLVG-------------------------AVDRL-
-GLKPVID-MRYKFTEVPEALAHLDRG--PF-------------GKVVIE-F------
>tr|Q98F62|Q98F62_RHILO Alcohol dehydrogenase; NADPH quinone oxidoreductase OS=Rhizobium loti GN=mll3915 PE=4 SV=1
------------------------------------------------------------
-----------------M------------------------------------------
--------------KTIELR-AP-----GGI-DNLRLV--ERPMP-EPGRQEMIIKVKAT
ALNYRDVE-------------------IARG----------SYH-TAFA------L-P--
-LIPLSDGVGEVVAVG-------AEVT-----------RFKVGDRVCGTFWQRWVGGSF-
-AMAEP-S---YQRG-GPIDGLLSEFARLDEQAAVLAPPHLSDVEAATLPCAAVTAWHAL
FTE--G-QLK--------------PGE----TVLSLGTGGVSLFAVQF------------
---------AAAAGAHVIVTSSSDDKLTRAK-ALG-AH------HGINYRVNPDWSSAVL
ALT-DGR-GADHIIEVGGPQSFAQSLKASARGAQINVI--GYLGGSE-GSI------NPL
DIFRRQVRARGIPVGS----RESFEAMNR-------------------------GLTVN-
-RIRPVIE-KVFAWKDAAAAFRHLEHG-SPF-------------GKVVLD-HTQ----
>tr|Q98I43|Q98I43_RHILO Alcohol dehydrogenase OS=Rhizobium loti GN=mll2578 PE=4 SV=1
------------------------------------------------------------
-----------------M------------------------------------------
---------STQINRSWQMS-G------FGL-SRLSQV--TGKMP-QPGPHELLVRTKAV
SLNYKDRL-------------------IVDG----------TLI-PELT------F-P--
-FVPTSDAVGEIVAVG-------SAVS-----------RFQVGQRVLGQVIADWPDGDA-
-PPVPH-K---HTLG-SSLPGMLSDHVVFGEDAAALAPPSLSDIEAATLPIAALSAWFAM
AEA--T-RPV--------------AGQ----TVLIQGTGGVSLFALQF------------
---------ARAFGLRAIVTSSSDDKLERAK-NLG-AW------QVINYRTRPAWDEAAR
ELT-NGL-GVNHILEMVGGDNARRSLNALAAGGRLSVI--GLLGAME-LNF------PIV
PFMRNRIVVQGLSIGH----RRAFERMNQ-------------------------AIEAL-
-GIKPVID-KVFGFDEVPQALQHLEKG--PF-------------GKIVIS-TT-----
>tr|Q98JI4|Q98JI4_RHILO Probable alcohol dehydrogenase OS=Rhizobium loti GN=mll1929 PE=4 SV=1
------------------------------------------------------------
-----------------M------------------------------------------
--------------KAIELS-Q------PRL-DAFRAA--TVATP-EPQRGEVLIRQRAA
SLNFVDVA-------------------VASG----------NYP--GPS------F-P--
-LIPVADGAGEIVALG-------EGVT-----------SFSMGDRVVAHAKPRWIGGRP-
-RPYEM-T---QMRG-ISLPGSLAEYVALPANSLVPVPAHLSFEAASTLPIAGTTAWNAL
RTA----NVG--------------PGS----VVVLLGTGGVSIFTLQL------------
---------AKAAGATVIITSSSDEKLERAK-ALG-AD------HLINYRATPDWDGKVL
ELT-GGL-GADLVVETGGTATFARAINATAPGGTLFTI--GFVTGAE-ATI------NLL
PIIIKALKVIGNNTGS----VSDLRDAAR-------------------------AIGAA-
-GIKPVVD-KVFSPDDAAEAYTHMAAGGLHF-------------GKLVFG-LEW----
