# Supplementary material for: Subdivision of the MDR superfamily of medium-chain dehydrogenases/reductases through iterative hidden Markov model refinement
Source: BMC Bioinformatics. 2010 Oct 27;11:534. doi: 10.1186/1471-2105-11-534 (PMC2976758; doi:10.1186/1471-2105-11-534)
Supplement: Additional file 4 — MDR family alignment figures. Illustrations showing the mafft MSAs from Additional file 3: mdr-sequences. Red sequence identifiers denote sequences from UniProtKB/TrEMBL, while blue correspond to sequences from Swiss-Prot. The position cscores are shown in a bar plot under the MSA. Positions that contain gaps in over 90% of the sequences have been removed from the alignment in order to increase readability. [file 1471-2105-11-534-S4.ZIP › mdr/MDR019.mafft]

>tr|A1CC26|A1CC26_ASPCL Alcohol dehydrogenase OS=Aspergillus clavatus GN=ACLA_017410 PE=3 SV=1
------------------------------------------------------------
-------------------------MATERRIPSKMKGLIYAGPNTYRVEDRPVPDLRNP
TDAIVKMLYSTICGTDLHILKGDVPTVEQ----------GRILGHEGVGTIASLGPAVQG
LAEGDLVLISCMTSCGVCPACR-KNLHSHCQT------GGWKLGNTIDGTQAEYVRIPHA
ACSLYKLSSEIDPKACVALSDALPTGWECGTINATVQPAGRVVIVGAGPVGLSALMTAK-
LYTPSLIVVVDQSDTRLGHAKRLGADETVN----PQE-PGAMEKLNLLT----DGEGFDS
VIEAVGIPATFELSQQLVAAGGHIANVGVHGQPVALKLNQLWDRNISIKTRLVDTVTIPS
LLRLYQSGKLDPS-VLFTHYYPFSKIDDAYHSFQNPSEGDTLKVGIEF----------
>tr|A1CCU3|A1CCU3_ASPCL Alcohol dehydrogenase OS=Aspergillus clavatus GN=ACLA_063170 PE=3 SV=1
------------------------------------------------------------
-----------------------------------MKAVIYNGSTSISVEDRAKPSILEP
TDAIVKALHTTICGTDLHILQGHVPTCTP----------GRILGHEGVGTIDSVGAAVDN
FSVGQLVLISCITSCGTCHYCR-RRMPSQCLS------GGWILGNKTDGTQAEYVRTPHA
AFSLHAVPESMDPKVAVTLSDVVPTSYECGILNGQIQPGASVAIIGTGPIGLMILQMVQG
LFGPAITVMVGRGQPRLDTAKSMGRDAY--------T-ESVISSALELT----EKRGFDV
VIEAVGTDDSFELAQSLVGAGGTIASLGVFGKPCNLHLDKLWNRNICLRTRLVDAVSTPD
LIRIIESGAINPS-FLVSHNFSFDEIEKAYESFEMSSKHGTLKVAVNLSASESSQILC
>tr|A1DJ86|A1DJ86_NEOFI Alcohol dehydrogenase OS=Neosartorya fischeri (strain ATCC 1020 / DSM 3700 / NRRL 181) GN=NFIA_001220 PE=3 SV=1
------------------------------------------------------------
-----------------------------------MKAVIYTGDNKFSVEDRPKPTIQEP
TDAIVKILHTTICGTDLHILQGHVATCTP----------GRILGHEGVGVIDSLGAAVTN
FKAGQTVLISCITSCGTCHYCH-RKMPSQCES------GGWILGNKIDGTQAEYVRIPHA
SFSLHALPESIDPKVAVTLSDTVPTSYECGILNGDIQPGATVAVIGTGPIGLMILQMAKN
LFGPAMTVVVGRGQPRLETAKAMGADHTLSVL--GGQ-EEVISSALAVT----KERGFDV
VIEAVGTVESFAIAQALVGAGGTIASLGVFGESCELHLEKLWHRNICLRTRLVDAVSTPD
VLKMVEAGGIDPH-FLVSHKFTFDDIHDAYDAFEASSKHGALKVVVTMPEPTTNG-FA
>tr|A2QUV3|A2QUV3_ASPNC Contig An10c0010, complete genome. OS=Aspergillus niger (strain CBS 513.88 / FGSC A1513) GN=An10g00010 PE=3 SV=1
------------------------------------------------------------
-----------------------------------MKAVIYKAPNQISIEGRPKPTLLHP
TDAIIRILHTTICGTDLHILAGDVATAKP----------GRILGHEGVGIIDSLGAAVRN
FSVGQKVLISCITSCGTCYYCRQRRMPSQCAD------GGWILGNTIDGTQAEFVRVPHA
AFSLHALPAAIDESVAVTLSDTVPTAYECGILNGEITPGSSVAIIGTGPIGLMCLQMSRR
MFGPSVAVVIGRGTTRVEMARAMGADHAFSVLDAGGV-QKVVEDAVAVSV---GGRGFDV
VIEAVGNAESFEMAQGLVGPGGTIASLGVFGCSCELRLEKLWHRNICLRTRLIDAVSTLD
LLQMVEGGHIDPS-FLVTHRFAFYDIENAYEAFEKSSKHGSLKVVVSMPGMESASGVI
>tr|A6R625|A6R625_AJECN Putative uncharacterized protein OS=Ajellomyces capsulata (strain NAm1 / WU24) GN=HCAG_05083 PE=3 SV=1
--------------------------------------------------------MLQV
IRGYTQLSPRDQFLECQVIKSWHTRLGDDYPVLPILQVLVFVPPA----PDRPQPSIQSA
TDAIVKLKYTTICGTDLHIIKGHVQSATP----------GRVLGHEGVGVIHEVGSSVQG
LVPGDTVLISCISACSVCGFCR-KGMPSHCVS------GGWVLGNHIDGTQAEFVRIPHA
SSSLYKLPATVDLTAAVMLSDALPTGLECGTLDGKVSPGSTVVIIGAGAVGMSVMMTSL-
LYSPSLLVIVDLDDGRLSMAKQLGAHATVN----SRNSEEAMDKLLKMT----NGEGFDC
VVEAVGTPHTFQFCQSLVAPGGSIANVGVHGTKVELYMDKLWNRNICISTRLVDAVTTPM
LLKLFTAGKLDTA-KLITHRFKFKDCTQAYKTFGAAAEHNALRVLLSM----------
>tr|A6SG50|A6SG50_BOTFB Putative uncharacterized protein OS=Botryotinia fuckeliana (strain B05.10) GN=BC1G_11541 PE=3 SV=1
------------------------------------------------------------
-----------------------------------MKAIIYTGDRKVTVEDRPKPVILEP
TDAIVKVLHTTICGTDLHILQGHVPSCTP----------GRIIGHEGVGVIESLGVAVRN
FTVGQKVLISCITSCGTCHYCR-RKMPSQCES------GGWILGNCIDGTQAEYVRIPHA
PFSLHALPESIDPKVAVTLSDTVPTSYECGVLNGDIQPGSTIAIIGTGPIGLMILQMARN
LFGPSMTVMVGRGNPRLEMAKSMGADHTFSVL--EGQ-DAVITSALAVT----KGRGFDV
VIEAVGTVESFGIAQALIGAGGTIASLGVFGESCELHLEKLWNRNICLRTRLIDAISTPD
LLKMVESGSIDPH-FLVSHNFAFNNIHDAYEAFELSSKHGSLKVIITMPELFTNG-SS
>tr|B0XX56|B0XX56_ASPFC Zinc-containing alcohol dehydrogenase, putative OS=Aspergillus fumigatus (strain CEA10 / CBS 144.89 / FGSC A1163) GN=AFUB_047810 PE=3 SV=1
------------------------------------------------------------
--------------MLCSLIWSSATPRGACIVEFTLKAVIYTGNNKFSVEDRPIPVILEP
TDAIVKVLHTTICGTDLHILQGHVATCTP----------GRILGHEGVGVIDSLGAAVTN
FKAGQ-------------------TMPSQCES------GGWILGNKIDGTQAEYVRIPHA
SFSLHALPEGIDPEVAVTLSDTVPTSYECGILNGDIQPGATVAIIGTGPIGLMILQMAKN
LFGPAMTVVVGRGQPRLEIANAMGADHTLSVL--GGQ-DEVISAALAVT----KERGFDV
VIEAVGTVESFAIAQALVGAGGTLASLGVFGESCELRLEKLWHRNICLRTRLVDGVSTPD
LLKMVEAGGIDPR-FLVSHRFTFDEIHNAYEAFEASSKHGALKVVVTLPEPTMNG-LA
>tr|B0Y156|B0Y156_ASPFC Zinc-binding oxidoreductase, putative OS=Aspergillus fumigatus (strain CEA10 / CBS 144.89 / FGSC A1163) GN=AFUB_048750 PE=3 SV=1
------------------------------------------------------------
-----------------------------------MKAVVYTQNGTVEVLDRPKPTVQQP
TDAVVRMLHASICGTDLHILKGDVPTAKP----------GLILGHEGVGIIEALGSAVQG
FQVGDRVIVSCMTSCGSCRFCQ-RSIQSHCQQ------GGWTLGHQVDGTQAEFVRVPHA
TLSLHPLDSSVDTCAAVSLSDALPTGFECGVCNAGISPTGSVVIVGAGPVGMAALLMAC-
LIKPAFIVMVDLDDARLETARTMGAHHTVN----SAA-PDAIQQLLDLT----ENKGYDS
VIEAVGIPATFEMCQELVAVGGQIANMGVHGVKVNLHMEKLWDRNISIHMSMCNATSTRH
LQNLVKKGELDIS-SLVTHRFPCDQAMAAYDTFKAASKHRALKVAIDF----------
>tr|B5FV81|B5FV81_KLULA KLLA0D19929p OS=Kluyveromyces lactis GN=KLLA0D19929g PE=4 SV=1
------------------------------------------------------------
-----MFRKAVSRGIFPSRRLLSSSIRRKSNQTNIMKAMVYYGANDIKFEDREQPQILSS
TDAIIKMTHTSICGTDLGIWKGKNPEIEQTAQTKEGSFNGRILGHEGIGIIDEVGDAVHN
FKKGDRVIVSCISRCGTCENCA-KSLYSHCTN-----GGGWILGYMIDGTQAEYVRTPFA
DTSLYSVPENLSDEAAVMLSDALPTAHEIGVQMGNVKPGDTVAIVGAGPVGMGCVLTSQ-
LYSPSLLIVVDIDDNRLAMAKEMGSTHTIN----SAK-EDAVSKILEYT----NGRGVDC
VMEAVGAQATWDICQRVIKEGGHLANVGVHGKPVNFEIDKLWIKNLTITSGLVNTNTTGM
LMKSCCSGKLKSE-RLVTHHCNFGEMSGNYNIFKHAAEEKAMKLLITF----------
>tr|B6HIJ3|B6HIJ3_PENCH Pc21g10460 protein OS=Penicillium chrysogenum Wisconsin 54-1255 GN=Pc21g10460 PE=4 SV=1
------------------------------------------------------------
-----------------------------------MKAVIYTGDNKIVVEDRAKPVILEP
TDAIVRVLHTTICGTDLHILQGHVPSCTP----------GRIIGHEGVGIIETLGAAVTN
LTVGQMVIISCITSCGTCHYCR-KKMPSQCES------GGWILGNKIDGTQAEYVRIPHA
PLSLHALPESIDQKVAVTLSDTVPTSYECGILNGGIQPGSTVAIIGTGPIGLMILQMARN
LFGPSMTAVVGRGAPRLETAKSMGADHTFSML--DGQ-DAVVSSALAVT----KERGFDV
VIEAVGTPESFETAQALVGAGGTIASLGVFGESCELHLEKLWNRNICLRTRLIDAISTPD
LLKMVEAGGIDPN-FLVSHSFAFDDIHNAYEAFEASSKHGALKVVVTMSGLSMNG-SS
>tr|Q0CGY0|Q0CGY0_ASPTN Putative uncharacterized protein OS=Aspergillus terreus (strain NIH 2624) GN=ATEG_07062 PE=3 SV=1
------------------------------------------------------------
-----------------------------------MKALVYNGPQKLGVEDRPKPELKES
TDAIVRVLHTSICGTDLHILKGDVPTVDE----------GRILGHEAVGVVESMGSAVSG
LQTGDKVLISCVSACGVCGPCR-KGLSSHCAY------GGWILGNTIDGTQAEYVRIPHA
TSSLFKLSDKIDVRTAVVLSDAFPTALECGTLSAHVQPGNTVAIIGAGPVGMAALLTAK-
LYSPSLIVMVDTNDARLKKAKELGAHETVN----SAQ-TDAKSALNALT----DGRGFDS
VIEAVGIPATFELCQGIIGVGGSVANVGVHGKPVTLHMERLWDRNINIRASLVDATTTPM
LLRLFDAGQIDAR-PLITHVFPFNDVIKAYATSKEAAKEEAMKIVIDIAEE-------
>tr|Q1DHV4|Q1DHV4_COCIM Putative uncharacterized protein OS=Coccidioides immitis GN=CIMG_10109 PE=3 SV=1
----------------------------MPFAAPRSLLSASIASRRIFKIPLGFVLQNTK
AIPIPQAPKRFPPLTLPSAVPYRGLATQSTGPTDKMKALVYAGNGKVALEERPKPTLSSP
TDAIVKLKYGTICGTDLHIIKGDVPTATP----------GRILGHEGVGIIEEVGSNVTG
LSKGDTVLIACITACGSCSFCR-KGMSSHCSH------GGWILGNTIDGTQAEYVRIPCA
MSSLYKLPPTVDLAEAVMLSDALPTGFECGTLNSKVRPGSSVAIVGAGPVGLAAMKTAQ-
LYSPAKLVLVDLDDSRLQVGQKLGATHGVN----PKG-QDGIKRLLDLTP---NGQGFDA
VMEAVGIPATFQLCQEIVGPGGVIANIGVHGTKVDLHLEKLWSQNISITTRLVDATTIPE
LLTLFEAKTLNVS-DFITHRYKFADCVKAYDTFKAAAQHQALKVSLEF----------
>tr|Q2TY90|Q2TY90_ASPOR Threonine dehydrogenase and related Zn-dependent dehydrogenases OS=Aspergillus oryzae GN=AO090103000343 PE=3 SV=1
------------------------------------------------------------
-----------------------------------MRAVVYTGKDTISVEERPKPSLLEP
TDAIVKVQHTTICGTDLHILQGHVQTCTP----------GRILGHEGVGIIESLGTGVTR
FSVGQPVLISCITSCGSCNFCR-KRMPSQCTS------GGWILGNTIDGTQAEFVRIPHA
SFSLHALPNGLDPKVAVTLSDVLPTAYECGILNGQIQPGSTVAIIGTGPIGLMALQMARN
LFGPSMTAVVGRGQPRLDTAKEMGADHAISVL--GGQ-ADAVASALAVT----SNQGFDV
VIEAVGTTDSFELAQALVGPGGTIASLGVFGTPCALHLEDLWHRNICIRTRLVDACTTPD
LLKIVESGKISPH-FLVSHNFSFDQIYKAYETFQTPSKSGSLKVVISMAELQPANPRL
>tr|Q2UB79|Q2UB79_ASPOR Threonine dehydrogenase and related Zn-dependent dehydrogenases OS=Aspergillus oryzae GN=AO090102000076 PE=3 SV=1
------------------------------------------------------------
---------MVPDVAPQTANPNTGSSETERDNRPMMKALVYTGPNKLEVLDRPMPVIQSP
TDAILKMLHSTICGTDLHILKGDVPAIPY----------DRVLGHEGVGTVVSVGPAIDG
LSVGDNVVIAAITACKVCASCR-KGLEAHCIT------GGWQLGNKVDGTQAEYVRIPHA
TSSLYKIPEGLDLRACAAISDALPTGLECGTISAHVQPGSTVAIIGAGPVGLAVMLTAR-
LYTPSQIVMIDLDDTRLEHAKRLGADHAVN----PGK-LDAMETLNTFT----EGQGFDC
VIEAVGIPKTFEMCQKLVAPGGSIANVGVHGHPVNLDLHKLWDRNISIKMQLLNAVSIPT
LLRLYQSGHIKPS-NLFTHHYPFSEVHKAYHSFQMAAQEGALKVAIDF----------
>tr|Q6BC30|Q6BC30_9ASCO Dihydroxyacetone reductase OS=Zygoascus ofunaensis GN=dhar PE=4 SV=1
------------------------------------------------------------
----------------------------------MMKALCYLGSKTIKWQTVAKPTLKSP
TDVIGKLSALTLCGSDLHIIAGHVKESTDIAESQPGR--GLILGHEGIIKVEEVGDAVKN
FKRGDVCIVSCITSCGECYYCK-RDLQSHCNR--TEGTSGWILGHEIDGTQAEYVRIPYA
DQSLYKAPENVPIESLLMLSDILPTAYEVGVVSGNVKKGDTVAIVGLGPVGLSALLSAK-
ALDPAKIIAIDMDDSRLEVARRLGAHETIN----PGK-QDAAKLVHELTASEGKSSGVDV
AIECVGVPATFEMCEDLLCPGGHLSNVGVHGSSVELKLQELWIKNISISTGLVSAYSTET
LLQKVIDKKLDPT-PLATHHFKLSEIEKAYDVFSHAADNQAIKMVITCDE--------
>tr|Q6CWY9|Q6CWY9_KLULA KLLA0B00451p OS=Kluyveromyces lactis GN=KLLA0B00451g PE=3 SV=1
------------------------------------------------------------
-----MFRKAIAIGGISLRRTFASSMIRKANQPGMMKAMVYYGANDLRFEDRAIPKIIDQ
RDAIIKMTNTSICGTDVGIWKGKSPEIEEIAVKNEGSFNGRVLGHEGTGIVTEVGDAVRN
IKKGDKVIISCITRCGTCENCA-RGMYAHCMN-----DGGWALGYSIDGTQAEYVRTPFA
DTSLYALPEGLSDENAVLLSDALPTAHEIGVQMGNVKPGDSVAILGAGPVGMGCVLTSQ-
LYSPSLLIVVDMDDNRLEMAKEMGATHTIN----SGK-EDAVAKILEIT----NGRGVDC
AMEAVGAQPTWDICQQIIKEGGHLANVGVHGKPVDFAIDKLWIKNLTITSGLVNTNTTSM
LMKNCCSGKLQSD-KLVSHHCNFKDMANNYNIFKHAAKEKALKLLISF----------
>tr|A3JJ83|A3JJ83_9ALTE Putative alcohol dehydrogenase OS=Marinobacter sp. ELB17 GN=MELB17_14768 PE=4 SV=1
------------------------------------------------------------
-----------------------------------MKALAFHGPGKRSWEDKPQPAIEKP
TDAVVRITHTTICGTDLHILKGDVPAVEV----------GRILGHEGLGVVTEIGDGVSN
IQIGDEVLISCVTSCGRCDYCK-RGVYSHCRD------GGWILGHLIDGTQAEYVRIPHA
DNSLYVLPEDMDRAAAVMLSDILPTGHEIGALNGEVKLGDTVAIVGAGPIGLAALMTSR-
FYSPARIIMIDPDENRLAMAKLLGATDTIA--------RDPIEAIHKMT----DGEGVDV
AMEAVGVPETFDICQSIVRAGGHIANIGVHGKSVEFKLQDLWIKNITLRTGLVNTNTIPV
LMRVVESGGVKPE-ELVTHRFKLDDIEKAYDIFSEAAKEQAIKMLLTVE---------
>tr|A3URE6|A3URE6_VIBSP Putative uncharacterized protein OS=Vibrio splendidus 12B01 GN=V12B01_04038 PE=3 SV=1
------------------------------------------------------------
-----------------------------------MKAYVFDGKESAKLEERPVPNIIKQ
SDVIVKIEKTTICGTDLHILRNNVATFKP----------GTIMGHEGVGIVEECGELVSK
FKPGDRVIVSCITTCGSCKMCQ-VSKFGQCLD------GGWLLGNEIDGCQAEYVRVPYG
DTSMHLVPDDIDADSLVLLSDIFPTGYEVGVLDGQVQPGCSVAVIGCGPVGLAALMTSK-
FFSPSEIYAIDTNPHRLEVAKELGATHAID----NSD-GSAVQQILDMT----DDVGVDV
VIEAIGIPAGWDMSQKLVCPGGNIAVLGVHGKSATINLEDMWKRNFTMTAGMVHTNTIPM
LIKQIRAGHLEPK-QLISHQFKLSESEQAYSTFTYASDHKSLKVIISNDCS-------
>tr|A5LFF0|A5LFF0_STRPN Alcohol dehydrogenase, zinc-containing OS=Streptococcus pneumoniae SP3-BS71 GN=CGSSp3BS71_05109 PE=3 SV=1
------------------------------------------------------------
-----------------------------------MKAYTYVKPGLASFVDVDKPVIRKP
TDAIVRIVKTTICGTDLHIIKGDVPTCQS----------GTILGHEGIGIVEEVGEGVSN
FKKGDKVLISCVCACGKCYYCK-KGIYAHCED-----EGGWIFGHLIDGMQAEYLRVPHA
DNTLYHTPEDLSDEALVMLSDILPTGYEIGVLKGKVEPGCSVAIIGSGPVGLAALLTAQ-
FYSPAKLIMVDLDDNRLETALSFGATHKVN----SSDPEKAIKEIYDLT----DGRGVDV
AIEAVGIPATFDFCQKIIGVDGTVANCGVHGKPVEFDLDKLWIRNINVTTGLVSTNTTPQ
LLKALESHKIEPE-KLVTHYFKLSEIEKAYEVFSKAADHHAIKVIIENDISEA-----
>tr|A5XY33|A5XY33_BURMA Alcohol dehydrogenase, zinc-containing OS=Burkholderia mallei JHU GN=BMAJHU_F0172 PE=3 SV=1
------------------------------------------------------------
----------------------MRGIARPASGGHDMKALVYHGPGRKSLDERPMPELAAP
TDVIVRVTRTTICGTDLHILKGDVPSCEP----------GRVLGHEGVGVVHRAGGAVST
FKEGDRVLISCISSCGQCEYCR-RGMYSHCAT------GGWILGNRIDGTQAEYVRIPHA
QTSLYRIAPGADEEALVMLSDILPTGFECGVLNGRVQPGGTVAIIGAGPIGLAALLTAQ-
FYSPAQIVMIDPDPNRLALARRFGATACID----NGQ-VDAVAGVKALT-----GDGVDC
AIEAVGIPASFELCQRIIAPGGVIANVGVHGMKADLHLETLWDRNITITTRLVDTSSTPM
LLKTVGAGRLDPK-QLITHRFSLADIGQAYETFGHAAHTRALKVIVEVSE--------
>tr|A7CIG4|A7CIG4_BURPI Alcohol dehydrogenase GroES domain protein OS=Ralstonia pickettii 12D GN=Rpic12DDRAFT_1852 PE=3 SV=1
------------------------------------------------------------
-------------------------MESSSSLVIPMKALVYEGPGKITLADKPKPELQAP
GDAVVRVTLTTICGTDLHIIKGDVPTCEP----------GRTLGHEGVGVVESVGAAVTS
LQRGDHVLISCISSCGKCANCR-RGMYSHCET------GGWILGHRIDGVQAEYVRIPHA
ETSLYKLPPGVDEEALVMLSDIFPTGFECGVLNGRVQPGNSVAIVGAGPIGLASLLTAQ-
FYSPAQIIMIDTNAARLEVATRLGATACID----VSS-EGAAAAVKRLT----DGVGVDC
AIEAVGVPATFELCQQLVAPGGVIANIGVHGVKADLHLETLWSQNIAITTRLVDTVSTPM
LLKTVRAGKLLPG-RLITHRFRLDDILAAYDTFRNAAKTQALKVIISA----------
>tr|B1FI15|B1FI15_9BURK Alcohol dehydrogenase GroES domain protein OS=Burkholderia ambifaria IOP40-10 GN=BamIOP4010DRAFT_3675 PE=3 SV=1
AARDKGIDSPVAGRADILVVPDIEAGNMLAKQLEYLGGAANAGIVVGARPDRADEPRRQR
GRPGRVLRVGGAAGAGSACADVDDRTGRLFDGVTAMKALVYHGPAHKALEQRPTPELQSP
TDAIVRVTRTTICGTDLHILKGDVPTCEP----------GRILGHEGVGIVEQVGVAVDS
LKPGDHVLISCISSCGRCEYCR-RGLYSHCTT------GGWILGHRIDGTQAEYVRIPHA
STSLYRIPPGVDEDALVMLSDILPTGFECGVLNGKVQPGCSVAIVGAGPIGLAALLTAQ-
FYSPARIILIDPDSNRLEIARQFGATDCFD----GRG-GDPVAEVMKLT----DGVGVDC
AIEAVGIPATFEMCTSLVAPGGVVANVGVHGVKADLHLEKLWDRNISITTRLVDTVSTPM
LLKTVRAGRLDPK-RLITHRFSLDDVERAYDTFGRAAQTHALKVIIEVS---------
>tr|B1G8B8|B1G8B8_9BURK Alcohol dehydrogenase GroES domain protein OS=Burkholderia graminis C4D1M GN=BgramDRAFT_5586 PE=3 SV=1
------------------------------------------------------------
-----------------------------------MKALVYHGAGKKSLDKRPMPELASP
TDAIVKVTRTTICGTDLHILKGDVPTCEP----------GRILGHEGVGIVYQVGAAVST
LKAGDPVLISCISSCGKCDYCR-RGMYSHCAT------GGWILGNRVDGTQAEYVRIPHA
ETSLYRIPQGADEEALVMLSDILPTGFECGVLNGKVEPGSTVAIVGAGPIGLASLLTAQ-
FYSPAQIVMIDRDPYRLEVASRFGATACID----SGV-DDPVAKLMKLT----AGTSADC
VIEAVGVPETFELCQALVAPGGVIANVGVHGVKADLHLESLWDRNISITTRLVDTVSTPM
LLKTVHAGRLSAA-SLITHRFKLDDVLKAYETFGDAARSHALKVIIEVA---------
>tr|B1STN6|B1STN6_9BACI Alcohol dehydrogenase GroES domain protein OS=Geobacillus sp. WCH70 GN=GWCH70DRAFT_2278 PE=4 SV=1
------------------------------------------------------------
-----------------------------------MKALTYLGPGKKEVMEKPKPKIEKE
TDAIVKITKTTICGTDLHILSGDVPTVEE----------GRILGHEGVGIIEEVGSGVKN
FKKGDRVLISCITSCGKCENCK-KGLYAHCED------GGWILGHLIDGTQAEYVRIPHA
DNSLYPIPEGVDEEALVMLSDILPTGFEIGVLNGKVQPGQTVAIIGAGPVGMAALLTAQ-
FYSPAEIIMVDLDDNRLEVAKKFGATQVVN----SAD-GKAVEKIMELT----GGKGVDV
AMEAVGIPVTFDICQEIVKPGGYIANIGVHGKSVEFHIEKLWIRNITLTTGLVNTTSTPM
LLKTVQSKKLKPE-QLITHRFAFADIMKAYEVFGNAAKEKALKVIISND---------
>tr|B3GGI5|B3GGI5_SERMA Alcohol dehdrogenase OS=Serratia marcescens GN=tdh PE=4 SV=1
------------------------------------------------------------
-----------------------------------MKAMVFYGENDVRFEERKKPEIINP
GDAIIRMIKTTICGTDLGILKGKNPEIEKNAKEKTGSFNGRILGHEGVGIIEEIGSAVKN
FKIGDKVIISCVSRCGTCDNCQ-KQLYAHCRN-----DGGWIMGYMIDGTQAEFVRTPYA
DNSLYLFPDELNDDAGVLLSDALPTAHEIGIQNGMVKPGDTVAIVGAGPVGMSCLLTGM-
LYSPSQLIMIDMDENRLAMAKDMGATHTIN----SAK-ENAINRVMELT----NQRGVDC
AIEAVGIEPTWNICQNIIKEGGHLANVGVHGNPVSFAIEKLWIKNLTITTGLVNANTTGM
LMKTCCSGKLATE-KLATHHFNFNDIEKAYDVFKHAADEKAMKVMINF----------
>tr|B4V0J8|B4V0J8_9ACTO Dehydrogenase OS=Streptomyces sp. Mg1 GN=SSAG_01276 PE=4 SV=1
------------------------------------------------------------
-----------------------------------MKALVFQGPGKTSWQDAPDPAIKDA
ADAIIRVDAVTICGTDLHIIKGDVPEVAP----------GRILGHEAVGTVVETGGDVRS
VRPGDRVLISCISSCGRCRFCR-EGHYGQCRG-----GGGWVLGHTIDGTQAEYVRVPFA
DLSVHPLPSAVSSHDAVLLADIFPTSYEVGVLNGNVGPGDTVVVVGAGPIGLAAIATAG-
LYSPGRIIAVDLDASRLGAARDLGADATTN----A-E-EQPERLVEDLT----DGLGADV
VIEAVGVPEAFEMCTRMVRPGGRVANIGVHGKPATLHLEDLWIKDVTITTGLVDTSSTPM
LLRMMAAGRLPGA-ALVTHRFELDQMEEAYEVFSHAGETGALKVVLGGPQHDTIAVPP
>tr|B5H7H1|B5H7H1_STRPR Dehydrogenase OS=Streptomyces pristinaespiralis ATCC 25486 GN=SSDG_01118 PE=4 SV=1
------------------------------------------------------------
-----------------------------------MKALVFQGPGQTSWQDVPDPDLKDA
ADAVIRVDAVTICGTDLHIIKGDVPEVTP----------GTVLGHEAVGEVVEVGSEVRT
VRPGDRVLVSCIAACGRCVFCR-ENRYGQCRG-----GGGWVLGHLIDGTQAEYVRVPFA
DLSVHPLPGAVTSEDAVLLADIFPTGYEVGVLNGRVRPGDTVVVVGAGPIGLATIATAQ-
LYSPGRIIAVDLAESRLQAARDMGADATVG----A-D-EGPEALVEDLT----EGLGADV
VVEAVGVPEAFEQCTRMVRPGGHVANVGVHGRPAALHLEELWIKDVTITTGLVDTHSTPM
LLRMMAAGRLPAASAMVTHRFELGQMEEAYDVFARATDTGALKVVLGGPRHDEVSVP-
>tr|B5I3K6|B5I3K6_9ACTO Zinc-containing dehydrogenase OS=Streptomyces sviceus ATCC 29083 GN=SSEG_06350 PE=4 SV=1
------------------------------------------------------------
-----------------------------------MKGYVFHGAGQSAWEEVPDPAIKEP
TDAIVRVRAVTICGTDLHILKGDVPEVPP----------GTVLGHEAVGEIVETGSDVRT
VRPGDQVLVSCISACGRCAHCR-RTMYGQCRG-----GGGWILGHLIDGTQAEYVRVPHA
DLSVHPLPAAMDSKEAVLLADIFPTSYEVGVLNGHVRPGDTVAVVGAGPIGLAAIATAR-
LFTPERIVAVDLAPSRLEAARKLGADAVAD----A-R-EAPEQLIADLT----DGLGADV
VIEAVGVPESFELCTRMVRPGGHVANVGVHGKPATLHLEDLWIKNITITTGLVDTYSTPT
LLRMAAAGRLPTA-QLVTHTFPLDHMEEAYDVFARAGDTGALKVVLGEEQHDAVAVRA
>tr|B5WIC5|B5WIC5_9BURK Alcohol dehydrogenase GroES domain protein OS=Burkholderia sp. H160 GN=BH160DRAFT_2826 PE=4 SV=1
------------------------------------------------------------
-----------------------------------MKALVYHGPGKKSLDERPMPELAAP
TDAIVKVTRTTICGTDLHILKGDVPTCEP----------GRILGHEGVGVVERIGEAVSG
LAPGDHVLISCITSCGRCDYCR-RGMYSHCTT------GGWILGNRIDGTQADYVRIPHA
QSSLYRIPAGLDEEALVMLSDILPTGFECGVLNGKVQPGCTVAIVGAGPIGLAALLTAQ-
FYSPAQIIMIDPDANRLEVAQRFGATAGID----NAH-TDAVAEVLKLT----ESTGVDC
VIEAVGIPATFELCQELVAPGGTIANVGVHGVKSDLHLEKLWDRNIAITTRLVDTVSTPM
LMKTVKAGRIDPT-RLITHRFRLDDILSAYETFSSAASTRALKVLIEAS---------
>tr|Q0KJP9|Q0KJP9_9SPHN Alcohol dehydrogenase, zinc containing protein OS=Sphingomonas sp. KA1 GN=ORF64 PE=3 SV=1
------------------------------------------------------------
------------------------------------------------------------
------MVKTTICGTDLGIWKGKNPEIEQTQIERSGAFNGRILGHEGIGVIEDVGSAVKN
FSKGDKVILSCVSRCGTCENCQ-KQLYAHCRN-----GGGWIFGYMIDGTQAEYVRVPFA
DNSLYLLPPELDEDVAVMLSDALPTAHEIGVQNGDIKPGDTVAIIGSGPVGMGCLLTAQ-
LYSPSRIILVDLDDNRLALARDLGATDTIN----SGA-EDAASKILELT----EGRGVDC
AIEAVGAEATWNICQQVVKEGGHLANVGVHGHPVTFALDKLWIRNLTITTGLVNANTTAM
LLKTCCAGKFPME-KLVTHHFAFSELPKAYDVFKNSAAEKAMKVVIDF----------
>tr|Q3D142|Q3D142_STRAG Alcohol dehydrogenase, zinc-containing OS=Streptococcus agalactiae H36B GN=SAI_1747 PE=3 SV=1
------------------------------------------------------------
-----------------------------------MRAATYLSANELSLTDKAKPQVIKP
TDAVVRLVKTTICGTDLHILGGDVPACKP----------GTTLGHEGIGIVEEVGSAVNH
FKVGDKVIISCVTACNTCYYCK-HQLPSHCED------GGWILGHLIEGTQAEYVHIPHA
DGSLYHAPEGVCDDALVMLSDILPTSYEIGVLPSHIKPGDTVCIVGAGPIGLSALLTAQ-
FYSPAKIIMVDLSQKRLEASKKFGATHTIL----STSTQEVKEEIDKIT----KGRGVDV
VLECVGYPATFDICQNVVSIGGHIANVGVHGKPVEFNLQDLWIKNITLNTGLVNANTTEM
LLEVLETGKIDAT-QLVTHHFKLSEIEEAYKVFKAAEENNTLKVIIENDITPA-----
>tr|Q48YX0|Q48YX0_STRP1 Zn-dependent alcohol dehydrogenases and related dehydrogenases OS=Streptococcus pyogenes serotype M1 GN=M5005_Spy0834 PE=3 SV=1
------------------------------------------------------------
---------------------MNWLITSQPYKKLNMKAATYLSTGNLQLIDKPKPVIIKP
TDAIVQLVKTTICGTDLHILGGDVPACKE----------GTILGHEGIGIVKEVGDAVTN
FKIGDKVIISCVTSCHTCYYCK-RGLSSHCQD------GGWILGHLINGTQAEYVHIPHA
DGSLYHAPDTIDDEALVMLSDILPTSYEIGVLPSHVKPGDNVCIVGAGPVGLAALLTVQ-
FFSPANIIMVDLSQNRLEAAKTFGATHTIC----SGSSEEVKAIIDDIT----NGRGVDI
SMECVGYPATFDICQKIISVGGHIANVGVHGKPVDFNLDELWIKNITLNTGLVNANTTEM
LLNVLKTGKIDAT-RLITHHFKLSEVEKAYETFKHAGANNALKVIIDNDIS-------
>tr|Q768S7|Q768S7_9ACTO Alcohol dehydrogenase OS=Gordonia sp. TY-5 GN=adh2 PE=3 SV=1
------------------------------------------------------------
-----------------------------------MKALVFHGPGQKAWEDVPDPKLSEP
TDVIVKMDTTTICGTDLHILKGDVPAVTP----------GRILGHEGVGTITEVGDAVTT
LAVGDQVILSCISSCGKCSFCK-QGVYSHCLGSEGTSGIGWIFGHLIDGTQAEYVRVPYA
ENSVHKLPSAVSPEQGTLLSDILPTGHEIGVRHGAVKPGDVVAVIGTGPVGLAAIATAG-
LYGPSRVIAVDIDANRVEQARRFGATDGVV----STS-SGWREEILAMT----DGLGVDV
AIEAVGIPDTFQMCLDIVRPAGHVANVGVHGKPVELPIQDLWISNIVMSMGLVNTNTLGT
LLKLVAQRRIDPE-PFISHRFGLGEIIDAYDVFSRAAETKALKVIMSA----------
>tr|A0K217|A0K217_ARTS2 Alcohol dehydrogenase GroES domain protein OS=Arthrobacter sp. (strain FB24) GN=Arth_3962 PE=3 SV=1
------------------------------------------------------------
-----------------------------------MKALVYGGPGEKSWTDVPDPAIQNP
SDVIVKVDTTTICGTDLHILKGDVPAVQK----------GRILGHEGVGTITEVGSSVTS
LKVGDRVIISCIKSCGHCANCK-TGLYSHCMGEEGAAGIGWVFGHLIDGTQAEYVRVPYA
QNSLHLLPEGVSDDQAVMLSDILPTGFEIGVQYGRVKPGDTVAVVGAGPVGLAAIATAG-
LYGAATIIAIDLDANRLEKSREFGATDVVL----SGD-ADWKEQVLALT----DGQGVDV
AIEAVGIPATFGMCTEIVRPGGNVANVGVHGKSVELHVENLWIQNINISMGLVNANTTPM
LLKLVAQRKVPAE-KFATHHFTFDQFMDAYDTFARAAETKALKVVITA----------
>tr|A1T4W4|A1T4W4_MYCVP Alcohol dehydrogenase GroES domain protein OS=Mycobacterium vanbaalenii (strain DSM 7251 / PYR-1) GN=Mvan_1380 PE=3 SV=1
------------------------------------------------------------
-----------------------------------MLAMVYDGPGRRSWRSVPEPVIQQG
TDAIVRVDAVTICGTDLHILKGDVPEVEP----------GRVLGHEAVGTVTEVGPAVQT
LSVGDRVLVSCISACGACRYCR-QGQYGQCLG-----GGGWILGHLIDGTQAEYVRVPFA
DNSTHKVPEGVSDEQMIVLADILPTSYEVGVLAGAVSPGDVVAIVGAGPIGLAAVLTAK-
LYSPSHIVVIDVADARLDAARRFGADTVVN----SST-RSARDVIDELT----GGLGADV
AMEAVGLPETFEESVALVRPGGHVANIGVHGAPATLHLEQIWIKNLTITTGLVDTHSTPT
LIRLVANHQLDTA-AMITHRFPMDEFDTAYDVFGDAAHSGALKVLLTASP--------
>tr|A1TES4|A1TES4_MYCVP Alcohol dehydrogenase GroES domain protein OS=Mycobacterium vanbaalenii (strain DSM 7251 / PYR-1) GN=Mvan_4901 PE=3 SV=1
------------------------------------------------------------
----------------------MFHSGTHKVKETAMKAMVYHGDGKASWDDVPDAVLVDP
TDAVVRVDAVTICGTDLHILRGHVPTVDR----------GRILGHEAVGTVTAIGSGVRQ
LAVGDRVLISCISSCGSCRYCR-RTSYGQCSG-----GGGWILGNRIDGTQAEFVRVPFA
DNSTHRVPDGVSDENMITLADLLPTGYEVGAINGRVRPADTVVVVGAGPIGLAAIMTSQ-
LFSPSRIVAIDLADSRLDAARKFGADIVIN----PDR-LDPVAAIADLT----GGLGVDA
AMEAVGTAATFELAVQLVRPGGHVANIGVHGGPATLHLEDIWIRNLTITTGLVDTYSTPT
LVDLVAAHRLDTS-ALVTHRYPLDEFERAYHEFSNAGETGALKVLLTQN---------
>tr|A1U1C8|A1U1C8_MARAV Alcohol dehydrogenase GroES domain protein OS=Marinobacter aquaeolei (strain ATCC 700491 / DSM 11845 / VT8) GN=Maqu_1713 PE=3 SV=1
------------------------------------------------------------
-----------------------------------MKALVFHGPGKRSWEDKPQPAIEKP
TDAVVRITHTTICGTDLHILKGDVPAVTK----------GRTLGHEGVGVVEEVGDGVSN
IKVGDKVLISCVTSCGRCDYCK-RGIYAHCRD------GGWILGHLIDGTQAEYVRIPHA
DNSLYHLPSGMDPAAAVMLSDILPTGHEIGALAGEVKLGDTVAIIGAGPIGLAAVMTSR-
FYSPARIIMIDPDENRLAMARMLGATDTIA--------RDPIETIKELT----NGEGVDV
AMEAVGIPETFDICQSIIRAGGNIANIGVHGKSVEFRLQDLWIKNITVRTGLVSTNTIPV
LMKVVESGDVKPE-DLVTHRLKLNDIEKAYDIFSQAAKEKAVKMLLTAE---------
>tr|A1UBU5|A1UBU5_MYCSK Alcohol dehydrogenase GroES domain protein OS=Mycobacterium sp. (strain KMS) GN=Mkms_1089 PE=3 SV=1
------------------------------------------------------------
-----------------------------------MHAMVYHGPGRRSWEQVPDPEVQRA
TDAIVRVDAVTICGTDLHILKGDVPEVQP----------GRILGHEAVGTVIEIGSAVEK
LAVGDRVLVSCISACGSCRYCR-DGQYGQCLG-----GGGWILGHLIDGTQAEYVRVPFA
DNSTHKVPAGVSDEQMVMLADILPTSYEVGVLSAAVRPGDTVAIVGAGPIGLAAVLTAK-
LFSPSHIVVIDIAESRLEAAKNMGADVVVN----STS-QDARSVLDELT----DGLGADV
AMEAVGMPETFEQAVRLVRAGGHVANIGVHGKPATLHLEDIWIKNLTITTGLVDTHSTPS
LISLVANHQIDTA-AMITHHFGMEEFDLAYDVFSRAGETGALKVLLTRTAHSG-----
>tr|A4TEG6|A4TEG6_MYCGI Alcohol dehydrogenase GroES domain protein OS=Mycobacterium gilvum (strain PYR-GCK) GN=Mflv_4997 PE=3 SV=1
------------------------------------------------------------
-----------------------------------MQAMVYTGPGQRSWQTVPDPVLVDA
TDAIVRVDTVTICGTDLHILKGDVPEVES----------GRILGHEAVGTVTAIGSAVQT
LSVGDRVLVSCISSCGACRYCR-QGHYGQCLG-----GGGWILGHLIDGTQAEYVRVPFA
DNSTHKVPAGVSDEQMIVLADILPTSYEVGVLAGRVGPGDVVAIVGAGPIGLAAVLTAK-
LYSPSHIVVIDVADTRLEAAKKLGADVTVN----SRS-RRPRDVIDELT----GGLGADV
VMEAVGLPETFEESVDLVRPCGHVANIGVHGAPATLHLERIWIKNLTITTGLVDTHSTPT
LISLVANGRLDAA-TMITHRYPMDEFDTAYQVFGDAANSGALKVVLTATS--------
>tr|A4Z239|A4Z239_BRASO Putative zinc-dependent alcohol dehydrogenase (Oxidoreductase); putative L-iditol 2-dehydrogenase OS=Bradyrhizobium sp. (strain ORS278) GN=BRADO6611 PE=3 SV=1
------------------------------------------------------------
-----------------------------------MKALVYHGPGQKSLDERPKPAILEP
GDAVVKILKTTICGTDLHILKGDVPTCTP----------GRILGHEGVGVVDAVGSAVRA
FKPGDHVIISCISACGTCDYCR-RGMYSHCRH------GGWILGHKIDGTQAEYVRTPHA
DTSLYHVPAGTEEEALVMLSDILPTGFECGVLNGKVEPGSSVAIVGAGPIGLASLLTAQ-
FYSPAEIIMIDLDDNRLEVAARFGATSVIN----NSD-GKAVEKVMALT----NGRGVDT
AIEAVGVPATFVTCEDIIAPGGIIANVGVHGVKADLHLEKLWDRNIAITTRLVDTVTTPM
LLKTVQSKKLEPK-RLITHRFKLDQILDAYETFGAAAKTHALKVLIEA----------
>tr|A5IY63|A5IY63_MYCAP Alcohol dehydrogenase OS=Mycoplasma agalactiae (strain PG2) GN=MAG2740 PE=3 SV=1
------------------------------------------------------------
-----------------------------------MKALVYHGDHKIALETVDRPIIQKP
TDAIVKVTKTTICGTDLGIYKGKNPEVAD----------GRILGHEGIGIVEEVGSSVSN
VKVGDKVLIGCVTPCGKCDNCR-KQLYSHCRE----AEGGWKFGYMINGTQAEYVRVPFA
DNSLYKYPESISDEVAVMLSDALPTGHEIGVQYGAVAPGKSVAIVGAGPVGMGALLTAQ-
LYSPAHLIVIDFDKNRLEMAKKLGATHTLV----P-D-ESLLTKLQEIV----GQDGVDV
AIEAVGVPSSWDTCQKIVKASGNISVVGVHGKKVDFNVQDLWIKNITVTTGLVNTNTLPM
LINAVSTGKLPVQ-GLITHRFNLSDIMSAYDTFLNASDNKAMKIFIDATK--------
>tr|A7H742|A7H742_ANADF Alcohol dehydrogenase GroES domain protein OS=Anaeromyxobacter sp. (strain Fw109-5) GN=Anae109_0322 PE=3 SV=1
------------------------------------------------------------
-----------------------------------MKALVYHGPGKKAWEEKPKPTIKGP
TDAIVKVLKTTICGTDLHILKGDVPAVTD----------GRILGHEGVGVIEEAGPAVTN
FKKGDRVLISCITSDGKCEACK-KGMYSHCAN------GGWILGHLIDGTQAEYVRVPYA
DTSLYAVPRGADEGALVMLSDILPTGFEVGVRNGAVKPGDSVAIVGAGPIGLAALVTAQ-
FYSPAELIMVDLDDNRLEVAKRLGATRAVN----SGD-GKAVEKVMALT----GGKGVDV
AIEAVGIPATFDVCQDIVAAGGHVANVGVHGKSVSLKLEKLWIHNVTITTGLVDTNTTPM
LLKTVVAGRLAPR-ELITHEFALDDVMKAYETFGNAAKERALKVLIQAAG--------
>tr|A7IEZ0|A7IEZ0_XANP2 Alcohol dehydrogenase GroES domain protein OS=Xanthobacter autotrophicus (strain ATCC BAA-1158 / Py2) GN=Xaut_1334 PE=3 SV=1
------------------------------------------------------------
-----------------------------------MKGLVYRGPGKKALEEVPHPRIEQP
TDAVVKILRTTICGSDLHILKGDVPTVKP----------GTVLGHEGVGVIEEVGQAVSA
FRKGDHVLISCISSCGRCEYCK-RGMYSHCSV------AGWMLGHTIHGTQAEYVRIPFA
DTSLHRIPDGMDEEALVMLSDILPTGFECGVLNGKVQPGSTVAIVGAGPVGLAALLTAQ-
FYSPAEIIMIDLDDNRLEVALTFGATKTVN----SGR-ENAVERVMALT----GGIGVDT
AIEAVGIPATFVLCQDIVAPGGTIANVGVHGTKADLHLERLWAHNITLTTRLVDTVTTPM
LLKTVQSKKLDPQ-RLITHRFALADILEAYETFEKAAQTRALKVIIG-----------
>tr|A9M046|A9M046_NEIM0 Alcohol dehydrogenase, zinc-containing OS=Neisseria meningitidis serogroup C (strain 053442) GN=NMCC_1310 PE=4 SV=1
------------------------------------------------------------
-----------------------------------MKAMVYHGANDIRFEEKPRPQIIDP
TDAVVKIVKTTICGTDLGIWKGKNPEVAD----------GRILGHEGIGIVEEVGEAVKN
IKVGDKVIISCVSKCCTCDNCK-TQLYSHCRN------GGWILGYMIDGTQAEYVRTPYA
DNSLVPLPDNVNEEIALLLSDALPTAHEIGVQYGDVKPGDTVFIAGAGPVGMSALLTAQ-
LYSPAAIIVCDMDENRLKLAKELGATHTIN----PAS-GEVSKQVFAIV----GEDGVDC
AIEAVGIPATWNMCQDIVKPGGHIAVVGVHGQSVDFKLEKLWIKNLAITTGLVNANTTEM
LMKAISSSSVDYT-KMLTHHFKFSELEKAYDVFKHAAENQVMKVVLEAD---------
>tr|A9MGP1|A9MGP1_SALAR Putative uncharacterized protein OS=Salmonella arizonae (strain ATCC BAA-731 / CDC346-86 / RSK2980) GN=SARI_03436 PE=4 SV=1
------------------------------------------------------------
-----------------------------------MKAMVYYGEHDIRFEERQKPQILNS
GDVIIRMIKTTICGTDLGILKGKNPEIEETALNKFGTFNGRILGHEGVGVIEEAGSSVTK
FKKGDKVIISCISRCGSCENCQ-KQLYSHCQN-----EGGWIMGYMIDGTQAEYVRVPYA
DNSLHLLPENLNEDTGVLLSDALPTGHEIGVLNGEIKPGDTVAIVGAGPVGMSCLLTSQ-
LYSPSNIIMVDIDDNRLTMAKGMGAHYTVN----SVK-EDAINKIMALT----QQRGVDC
AIEAVGIEPTWNICQSIIKEGGNLANVGVHGKSVKFSIEKLWSKNMTITTGLVNTNTTGL
LMNSCCSGRLQTE-KLVTHHFKFNDIEKAYDVFKHAANEKAMKVIIEF----------
>tr|B0V3X3|B0V3X3_ACIBY Putative alcohol dehydrogenase, zinc-containing OS=Acinetobacter baumannii (strain AYE) GN=p2ABAYE0004 PE=3 SV=1
------------------------------------------------------------
-------------------------------MENIMKAMVYYGDHDIRFEERKKPELIDP
TDAIIKMTKTTICGTDLGIYKGKNPEIEQKEQEKNGSFNGRILGHEGIGIVEQIGSSVKN
IKVGDKVIVSCVSRCGTCENCA-KQLYSHCRN-----DGGWIMGYMIDGTQAEYVRTPFA
DTSLYVLPEGLNEDVAVLLSDALPTAHEIGVQNGDIKPGDTVAIVGAGPVGMSALLTAQ-
FYSPSQIIMIDMDENRLAMAKELGATDTIN----SGT-EDAIARVMELT----NQRGVDC
AIEAVGIEPTWDICQNIVKEGGHLANVGVHGKSVNFSLEKLWIKNLTITTGLVNANTTGM
LLKSCCSGKLPME-KLATHHFKFNEIEKAYDVFINAAKEKAMKVIIDF----------
>tr|B2IGW3|B2IGW3_BEII9 Alcohol dehydrogenase GroES domain protein OS=Beijerinckia indica subsp. indica (strain ATCC 9039 / DSM 1715 / NCIB 8712) GN=Bind_3657 PE=4 SV=1
------------------------------------------------------------
-----------------------------------MKALVYRGPGQKLVEERQKPELKEP
GDAIVKVTKTTICGTDLHILKGDVATCKP----------GRVLGHEGVGVIESVGSGVTA
FQPGDRVLISCISSCGKCSFCR-RGMFSHCTT------GGWILGNEIDGTQAEYVRVPHA
DTSLYRIPAGADEEALVMLSDILPTGFECGVLNGKVAPGSSVAIVGAGPVGLAALLTAQ-
FYSPAEIIMIDLDDNRLGLAKQFGATRTVN----STG-GNAAAEVKALT----EGLGVDT
AIEAVGIPATFELCQNIVAPGGTIANVGVHGSKVDLHLESLWSHNVTITTRLVDTATTPM
LLKTVQSHKLDPS-RLITHRFSLDQILDAYETFGQAASTQALKVIISMEA--------
>tr|B2JVA5|B2JVA5_BURP8 Alcohol dehydrogenase GroES domain protein OS=Burkholderia phymatum (strain DSM 17167 / STM815) GN=Bphy_5816 PE=4 SV=1
------------------------------------------------------------
-----------------------------------MKALVYHGPGEKSLDERPMPELAAP
TDAIVRMTRTTICGTDLHILKGDVPSCEP----------GRILGHEGVGVVHSVGSAVSG
LAVGDHVLVSCISSCGQCEYCR-RGMYSHCTT------GGWILGHRIDGTQAEFVRIPHA
KTSLYRIPAGLDEEALVMLSDILPTGFECGVLNGKVQPGSTVAIVGAGPIGLASLLTAQ-
FYSPAQIVMIDPDSNRLEVAQRFGATACIN----NGH-EDAVAQVMALT----ESTGVDC
AIEAVGVPATFELCEALIAPGGTIANVGVHGVKCDLHLETLWDRNISITTRLVDTVSTPM
LMKTVRAGRLDPK-QLITHRFALQDVIAAYETFSRAASTHALKVLIEVS---------
>tr|B2TG43|B2TG43_BURPP Alcohol dehydrogenase GroES domain protein OS=Burkholderia phytofirmans (strain DSM 17436 / PsJN) GN=Bphyt_5564 PE=4 SV=1
------------------------------------------------------------
-----------------------------------MKALVYHGPGKKSLDERPIPKLTAP
TDAIVKMTRTTICGTDLHILKGDVPTCEP----------GRILGHEGVGVVQQVGAAVSS
FKPGDRVLISCISSCGKCDYCR-RGMYSHCST------GGWILGNKIDGTQAEYVRIPHA
ETSLYPIPAGVDEEALVMLSDILPTGFECGVLNGKVQPGSTVAIVGAGPIGLAALLTAQ-
FYSPAQIIMIDLDPNRLEVASRFGATACID----SGH-AEPLAAVMELT----GQTGVDC
AIEAVGVPATFELCEALVAPGGVIANVGVHGVKADLHLEQLWDRNIAITTRLVDTVSTPM
LLKTVRAGRIDPA-RLITHRFQFEDVIGAYDTFSRAADTHALKVIIEMS---------
>tr|B4RIA4|B4RIA4_PHEZH Alcohol dehydrogenase, zinc-binding OS=Phenylobacterium zucineum (strain HLK1) GN=PHZ_p0136 PE=4 SV=1
------------------------------------------------------------
-----------------------------------MKALVYGGPGQKSLEDRPKPELQAP
GDAIVRIVKTTICGTDLHILKGDVATCAP----------GRILGHEGVGIVDSVGAAVTA
FRPGDHVLISCISACGKCDYCR-RGMYSHCTT------GGWILGNEIDGTQAEYVRTPHA
DTSLYPVPAGADEEALVMLSDILPTGFECGVLNGKVAPGGTVAIVGAGPIGLAALLTAQ-
FYSPAEIIMIDLDDNRLGIARQFGATQTIN----SGD-GRAAETVKALT----GGRGVDT
AIEAVGVPATFELCQDLVGPGGVIANIGVHGRKVDLHLDRLWSQNIAITTRLVDTVSTPM
LLKTVQSRKLDPS-QLITHRFRLDEILAAYDTFARAADTQALKVIIAA----------
>tr|B4U4Y9|B4U4Y9_STREM Zn-dependent alcohol dehydrogenases and related dehydrogenases OS=Streptococcus equi subsp. zooepidemicus (strain MGCS10565) GN=adh PE=4 SV=1
------------------------------------------------------------
-----------------------------------MKAATYVAPGQLELIDQPKPEILAP
TDAVVRLLKTTICGTDLHILGGDVPETTH----------GTILGHEGIGIVESVGSAVNN
FKVGDKVIISCITACNTCYYCK-KGIPAHCES------GGWILGHLINGTQAEYVHIPQA
DGSLYHAPKTVEDDALVMLSDIFPTSYEIGVQSAKVKPGDTVCIVGAGPIGLAALLTAQ-
FYSPAKLIMVDLSESRLEAAKRFGATDTIC----SGDLDDIVKKVHELT----DGRGVDV
AIECVGYPATFDICQKIVAIGGHVSNVGVHGKPVSLDLQDLWIKNITMSTGLVNANTTEM
LLNVLKSGKIDAT-KMVTHHFKLSEVEKAYEVFKNAGSNNALKVIIENDITA------
>tr|Q13XT4|Q13XT4_BURXL Zinc-containing alcohol dehydrogenase superfamily OS=Burkholderia xenovorans (strain LB400) GN=Bxeno_A2567 PE=3 SV=1
------------------------------------------------------------
-----------------------------------MKALVYHGPGKKSLDERPMPQLASA
TDAIVKVTRTTICGTDLHILKGDVPTCQP----------GRILGHEGVGIVQQVGAAVSS
LKEGDHVLISCISACGKCDYCR-RGMYSHCTT------GGWILGNRIDGTQAEYVRIPHA
ETSLYPIPAGADEEALVMLSDILPTGFECGVLNGKVQPGSAVAIVGAGPIGLASLLTAQ-
FYSPAQIIMIDRDERRLEVASRFGATACID----SRV-AEPVVEVMKLT----GHVGVDC
AIEAVGVPDTFELCQALVAPGGVIANIGVHGVKADLHLESLWDRNISITTRLVDTVSTPM
LLKTVQSGRIDPA-RLITHHFQLDDVLNAYDTFGRAADSHALKVIIEMS---------
>tr|Q1ARJ5|Q1ARJ5_RUBXD Alcohol dehydrogenase GroES-like protein OS=Rubrobacter xylanophilus (strain DSM 9941 / NBRC 16129) GN=Rxyl_3075 PE=3 SV=1
------------------------------------------------------------
-----------------------------------MKALVYHGPGEKSWESKEDPRIERP
TDAVVRIDTTTICGTDLHILKGDVPEVAE----------GRTLGHEAVGTVVDAGPGVEN
FEEGDRVLVSCISACGRCAYCR-RGMYGQCLQ-----GGGWILGHLVDGTQAEFARIPFA
DNSLYEVPEGLSDEQVVFISDILPTGYEVGVLNGKVEPGDTVAIVGAGPIGLASMLTAR-
LYGPSRIIAIDLADSRLEQARRFGADTTIN----NSA-QDAVEMVMELT----GGLGADV
VMEAVGVPATFELCTGLVRPGGHVANIGVHGAPATLHLERLWARDVTITTGLVDTYSTPT
LLRLVAEGRLDPT-PFATHRFALGEILDAYETFADAARTQALKVVLSAE---------
>tr|Q1QM12|Q1QM12_NITHX Alcohol dehydrogenase, zinc-binding OS=Nitrobacter hamburgensis (strain X14 / DSM 10229) GN=Nham_1928 PE=3 SV=1
------------------------------------------------------------
----------MIEIKVRRGGAAFIDTKQPFGSEHPMKALVYHGPGHKELDDRPKPEIRSA
GDAIVKMVKTTICGTDLHILKGDVPTCTP----------GRILGHEGVGIIDSVGAGVTT
FKLGDRVLISCISSCGKCEYCR-RGLYSHCTT------GGWILGNEIDGTQAEYVRTPHA
DTSLYRIPADADEEALVMLSDILPTGFECGVLNGKVAPGSTVAIVGSGPIGLAALLTAQ-
FYSPAELIMIDLDDKRLKIAKIFGATHTIN----SAS-GKAADKVKALT----GGKGVDT
AIEAVGVPATFVLCQDIVAPGGIIANIGVHGSKVDLHLERLWSHNISITTRLVDTVTTPM
LLKTVQSNKINPA-QLITHRFPLDQILKAYDTFSRAADTGALKVIITA----------
>tr|Q1QYL1|Q1QYL1_CHRSD Alcohol dehydrogenase GroES-like protein OS=Chromohalobacter salexigens (strain DSM 3043 / ATCC BAA-138 / NCIMB 13768) GN=Csal_1091 PE=3 SV=1
------------------------------------------------------------
-----------------------------------MKALVYEGVGQKAWKEKDRPAIEQT
TDAIVRVTYTTICGTDLHILKGDVPAVTP----------GRTLGHEGIGVIKEVGGAVSG
LAVGDQVLISCITSCGHCDYCK-QGMYAHCRD------GGWILGHKIDGTQAEVVRIPHA
ANSLYRLPPGLEPAAALMLSDILPTGHEIGALNGEVSLGDTVAIVGSGPIGLAALLTAR-
FYSPGRIIMVDPDENRLAVARQLGATDTVS--------TDPVETVMSLT----DGEGVDV
AMEAVGIPETFDTCQRILRPGGRLANIGVHGRSVELRLEELWIKNVTVRTGLVNTNTIPV
LMRFLETGGIDAE-SLITHRFALDEIEKAYEVFSRAASEKAIKMLLTA----------
>tr|Q4L944|Q4L944_STAHJ Alcohol dehydrogenase, zinc-containing OS=Staphylococcus haemolyticus (strain JCSC1435) GN=SH0522 PE=3 SV=1
------------------------------------------------------------
-----------------------------------MKAYVYEKPGVAKLIDKEKPVITES
TDAIIRMVKTTICGTDLHIIKGDTPEVPS----------NTTLGHEGIGIVESVGSSVNN
FKVGDKVIVSCISPCGKCYYCK-KGIYAHCEK-----DGGWILGHLIDGTQAEYVKVPFA
DNSLYHAPESLPDEALVMLSDILPTGYEIGVLKGKVKPGSTVSIVGAGPVGLAALLTAQ-
FYSPSKIIMLDLDDNRLATAKELGATHTIN----STNVEDAVAQVKSL-----NHRGVDV
AIEAVGIPKTFDLCQKLIGVDGTIANVGVHGLPVQFDIDKLWIKNINVTTGLVSANTTEE
LLEALKSKIIQPE-QLVTHYSKLSDIEHAYDLFRNATDHKAIKLLIENDITE------
>tr|Q5HL75|Q5HL75_STAEQ Alcohol dehydrogenase, zinc-containing OS=Staphylococcus epidermidis (strain ATCC 35984 / RP62A) GN=SERP2112 PE=3 SV=1
------------------------------------------------------------
-----------------------------------MKAYEYLKPGHAQLTDKEKPTITSS
TDAIIRIVKTTICGTDLHIIKGDTPEVKS----------HTTLGHEGIGIIEEIGDNVNN
FKVGDKVIISCISSCGKCYYCK-KGIYAHCEN-----GGGWILGHLVNGTQAEYVKVPFA
DNSLYHAPSNLKEDALVMLSDILPTGYEIGVLKGKVKPGCTVAIVGAGPVGLAALLTAQ-
FYSPSKIIMIDLDDNRLETAKELGATHLIN----SKETETAIKKVKSL-----NPRGVDV
AIEAVGIPQTFDLCQNLIGVDGTIANVGVHGLPVQLDIDKLWIKNINVTTGLVSGNTTEE
LLEALKSKIIQPE-QLVTHYSKLSEIESAYDLFRNATDHKAIKLIIENDITI------
>tr|Q5WUY3|Q5WUY3_LEGPL Putative uncharacterized protein OS=Legionella pneumophila (strain Lens) GN=lpl2034 PE=3 SV=1
------------------------------------------------------------
-----------------------------------MKAFIYQGPGKKAIEERPTPIITNP
TDAIIKVTKTTICGTDLHILKGDVVTCVP----------GRILGHEGIGVVDKVGQGVTE
FQKGDLVLISCITSCSKCEYCR-KGMYSHCAK------GGWILGNTIDGTQAEYVRIPYA
DTSLYKIPEGIDEDVLVMLSDILPTGFECGVQNGKVQPGNTVAIVGAGPIGLSTLLTAQ-
FYSPAEIIVIDLDDNRLEVAKRFGATATVN----SSD-GKAVDKIMQMT----NGRGVDT
AIEAVGIPATFVMCEDIVAPGGTIANIGVHGVKADLHLERLWSQNISITTRLVDTVTTPM
LLKTVSAKKINPM-LLISHRFKFAKILDAYETFAHAADTHALKVIINVS---------
>tr|Q82NN0|Q82NN0_STRAW Putative dehydrogenase OS=Streptomyces avermitilis GN=SAV1272 PE=3 SV=1
------------------------------------------------------------
-----------------------------------MKALVFHGSGESVWEDVADPGIQDA
GDAIVRVDTVTICGTDLHILKGDLPEVRP----------GTVLGHEAVGEIVETGGDVRT
VRPGDRVLVSCITACGRCRFCR-ESAYGQCRG-----GGGWILGHLINGTQAEYVRVPHA
DLSVHPLPGAMDSKDAVLLADILPTAYEVGVLNGRVRPGDTVVVVGAGPVGLAAVATSR-
LYTPEKIIAVDLAPARLDAAKRLGADAVAV----A-G-EEAEPLVADLT----LGLGADV
VIEAVGVPETFEMCTRMVRPGGHVANVGVHGRPAVLHLEDLWIKNVTITTGLVDTRSTPT
LLRMMAAGHLPAS-SMVTHTFPLDAMEEAYDVFSRAADTGALKVVLGEQQHDVLMVRA
>tr|Q9RIY6|Q9RIY6_STRCO Putative zinc-containing dehydrogenase OS=Streptomyces coelicolor GN=SCO0179 PE=3 SV=1
------------------------------------------------------------
-----------------------------------MKGYVFHGPGRSAWEDIPDPELKEP
TDAIVRVDAVTICGTDLHILKGDVPEVRP----------GTVLGHEAVGEIVEVGTDVRT
VRPGDRVLVSCITACGRCRYCR-EGVYGQCLG-----GGGWILGHLINGTQAEYVRVPYA
DLSVHSLPGAVTDEDAVLLADIFPTAYEVGVLNGRVSPGDTVVVVGAGPIGLAAVATAR-
LFAPERIVVVDLATARLEAARKLGAEAVAD----A-R-EDPEQLVADLT----GGLGADV
VIEAVGVPETFEMCTRVVRPGGHVANVGVHGRPATLHLEDLWSKNVTVTTGLVDTRSTPT
LLRMAASGRLPTG-QLVTHTFPLERMEEAYEVFSAAADTGALKVVLGGPKREVVAANA
