# Supplementary material for: Subdivision of the MDR superfamily of medium-chain dehydrogenases/reductases through iterative hidden Markov model refinement
Source: BMC Bioinformatics. 2010 Oct 27;11:534. doi: 10.1186/1471-2105-11-534 (PMC2976758; doi:10.1186/1471-2105-11-534)
Supplement: Additional file 4 — MDR family alignment figures. Illustrations showing the mafft MSAs from Additional file 3: mdr-sequences. Red sequence identifiers denote sequences from UniProtKB/TrEMBL, while blue correspond to sequences from Swiss-Prot. The position cscores are shown in a bar plot under the MSA. Positions that contain gaps in over 90% of the sequences have been removed from the alignment in order to increase readability. [file 1471-2105-11-534-S4.ZIP › mdr/MDR020.mafft]

>sp|Q17334|ADH1_CAEEL Alcohol dehydrogenase 1 OS=Caenorhabditis elegans GN=sodh-1 PE=1 SV=2
M-----------------------------------------------------------
--------------------------TVELPSTQRALVFDTWNGP--L------------
---EVR-QVPVPS----P---ADDEILVKIEYSGICHSDLHVWLGDL-K----DMSVCPL
VGGHEGAGSVVQIGKNV---TG-WQLGDKAGVKLMNFNCLNCEFCKKGHEPL-CHHIQNY
GFDRSGTFQ-------EYLTIRGVDAAKINKD--TNLAAAAPILCAGVTVYKALKESNVA
PGQIIVLTGAGGGLGSLAIQYACAMGMRVVAMDHG----SKEAH-CK--GLGAEWFVDAF
ET--PDIVSHITKLT-EG--GPHGVINFAVARKPMEQAVEYVRKRGTVVFVGLPKDSKVT
FDTTPFIFNAITIKGSIVGSRLDVDEAMEFVTRGIVKVPLELVKLEDVPAVYQRMLDGK-
--INSRA--VVDFSL----------
>sp|P08843|ADH1_EMENI Alcohol dehydrogenase 1 OS=Emericella nidulans GN=alcA PE=3 SV=2
M-----------------------------------------------------------
----------------------------SIPTMQWAQVAEKVGGP--L------------
---VYK-QIPVPK----P---GPDQILVKIRYSGVCHTDLHAMMGHW-P----IPVKMPL
VGGHEGAGIVVAKGELV---HE-FEIGDQAGIKWLNGSCGECEFCRQSDDPL-CARAQLS
GYTVDGTFQ-------QYALGKASHASKIPAG--VPLDAAAPVLCAGITVYKGLKEAGVR
PGQTVAIVGAGGGLGSLAQQYAKAMGIRVVAVDGG---DEKRAM-CE--SLGTETYVDFT
KS--KDLVADVKAAT-PDGLGAHAVILLAVSEKPFQQATEYVRSRGTIVAIGLPPDAYLK
APVINTVVRMITIKGSYVGNRQDGVEALDFFARGLIKAPFKTAPLKDLPKIYELMEQGR-
--IAGRY--VLEMPE----------
>sp|P20369|ADH1_KLULA Alcohol dehydrogenase 1 OS=Kluyveromyces lactis GN=ADH1 PE=3 SV=1
M-----------------------------------------------------------
--------------------------AASIPETQKGVIFYENGGE--L------------
---QYK-DIPVPK----P---KANELLINVKYSGVCHTDLHAWKGDW-P----LPTKLPL
VGGHEGAGVVVAMGENV---KG-WKIGDFAGIKWLNGSCMSCEYCELSNESN-CPEADLS
GYTHDGSFQ-------QYATADAVQAAKIPVG--TDLAEVAPVLCAGVTVYKALKSANLK
AGDWVAISGAAGGLGSLAVQYAKAMGYRVLGIDAG---EEKAKL-FK--DLGGEYFIDFT
KS--KNIPEEVIEAT-KG--GAHGVINVSVSEFAIEQSTNYVRSNGTVVLVGLPRDAKCK
SDVFNQVVKSISIVGSYVGNRADTREAIDFFSRGLVKAPIHVVGLSELPSIYEKMEKGA-
--IVGRY--VVDTSK----------
>sp|Q07288|ADH1_KLUMA Alcohol dehydrogenase 1 OS=Kluyveromyces marxianus GN=ADH1 PE=3 SV=1
------------------------------------------------------------
---------------------------MAIPETQKGVIFYEHGGE--L------------
---QYK-DIPVPK----P---KPNELLINVKYSGVCHTDLHAWQGDW-P----LDTKLPL
VGGHEGAGIVVAMGENV---TG-WEIGDYAGIKWLNGSCMSCEECELSNEPN-CPKADLS
GYTHDGSFQ-------QYATADAVQAARIPKN--VDLAEVAPILCAGVTVYKALKSAHIK
AGDWVAISGACGGLGSLAIQYAKAMGYRVLGIDAG---DEKAKL-FK--ELGGEYFIDFT
KT--KDMVAEVIEAT-NG--VAHAVINVSVSEAAISTSVLYTRSNGTVVLVGLPRDAQCK
SDVFNQVVKSISIVGSYVGNRADTREALDFFSRGLVKAPIKILGLSELASVYDKMVKGQ-
--IVGRI--VVDTSK----------
>sp|Q9P6C8|ADH1_NEUCR Alcohol dehydrogenase 1 OS=Neurospora crassa GN=adh-1 PE=3 SV=1
M-----------------------------------------------------------
-------------------------PQFEIPEQQWAQVVEKKGGP--V------------
---VFK-QIPVQK----P---GPDEVLINVKYSGVCHTDLHAMKGDW-P----LATKMPL
VGGHEGAGVVVAKGELV---TE-VEVGDHAGIKWLNGSCLACSFCMQADEPL-CPHALLS
GYTVDGSFQ-------QYAIAKAAHVAKIPKG--CDLETTAPVLCAGITVYKGLKESGVR
PGQCVAIVGAGGGLGSMAIQYANAMGLHAIAIDGG---EEKGKN-CR--ELGAQAYVDFT
TT--KDLVADVKAAT-PDGLGPHAVILLAVSEKPFHQAVDYVRSRGTIICIGLPAGAKFQ
APVFDTVIRMITIKGSYVGNRQDTQEALDFFARGLIKVPIKTVGLSKLQEVYDLMEEGK-
--IVGRY--VVDTSK----------
>sp|O00097|ADH1_PICST Alcohol dehydrogenase 1 OS=Pichia stipitis GN=ADH1 PE=3 SV=1
M-----------------------------------------------------------
----------------------------SVPTTQKAVVFESNGGP--L------------
---LYK-DIPVPT----P---KPNEILINVKYSGVCHTDLHAWKGDW-P----LDTKLPL
VGGHEGAGVVVGIGSNV---TG-WELGDYAGIKWLNGSCLNCEFCQHSDEPN-CAKADLS
GYTHDGSFQ-------QYATADAVQAARLPKG--TDLAQAAPILCAGITVYKALKTAQIQ
PGNWVCISGAGGGLGSLAIQYAKAMGFRVIAIDGG---EEKGEF-VK--SLGAEAYVDFT
VS--KDIVKDIQTAT-DG--GPHAAINVSVSEKAIAQSCQYVRSTGTVVLVGLPAGAKVV
APVFDAVVKSISIRGSYVGNRADSAEAIDFFTRGLIKCPIKVVGLSELPKVYELMEAGK-
--VIGRY--VVDTSK----------
>sp|P00330|ADH1_YEAST Alcohol dehydrogenase 1 OS=Saccharomyces cerevisiae GN=ADH1 PE=1 SV=4
------------------------------------------------------------
---------------------------MSIPETQKGVIFYESHGK--L------------
---EHK-DIPVPK----P---KANELLINVKYSGVCHTDLHAWHGDW-P----LPVKLPL
VGGHEGAGVVVGMGENV---KG-WKIGDYAGIKWLNGSCMACEYCELGNESN-CPHADLS
GYTHDGSFQ-------QYATADAVQAAHIPQG--TDLAQVAPILCAGITVYKALKSANLM
AGHWVAISGAAGGLGSLAVQYAKAMGYRVLGIDGG---EGKEEL-FR--SIGGEVFIDFT
KE--KDIVGAVLKAT-DG--GAHGVINVSVSEAAIEASTRYVRANGTTVLVGMPAGAKCC
SDVFNQVVKSISIVGSYVGNRADTREALDFFARGLVKSPIKVVGLSTLPEIYEKMEKGQ-
--IVGRY--VVDTSK----------
>sp|O45687|ADH2_CAEEL Alcohol dehydrogenase 2 OS=Caenorhabditis elegans GN=sodh-2 PE=2 SV=1
M-----------------------------------------------------------
-------------------------SSANIPATQSALIFEKYGGP--L------------
---EVR-QVSVPQ----P---QENELLVKIEYSGICHSDLHTWEGDF-E----YASICPL
IGGHEGAGTVVTIGSKV---KG-WNIGDRAGIKLINANCLNCEYCKTGHEPL-CDHIQNY
GIDRHGTFQ-------EYLTIRDIDAIKVSND--TNLAAAAPVLCGGVTAYKSLKATNVK
PGQIVVLTGAGGGLGSFGIQYAKAMGMRVVAVDHI----SKEDH-CR--NLGAEWFVDAF
DT--PDIVAHIRKLT-NG--GAHGVVSFAAAKKPMEYALEYVRKRGTVVFVGLPKDGTIP
LDTLSLICNEITVKGSIVGSRMDVDEAIDFITRGIVHVPIELVKLEDVPSVYQRMKDGK-
--VTSRV--VVDFSM---------R
>sp|O94038|ADH2_CANAL Alcohol dehydrogenase 2 OS=Candida albicans GN=ADH2 PE=3 SV=1
M-----------------------------------------------------------
----------------------------SVPTTQKAVIFETNGGK--L------------
---EYK-DIPVPK----P---KANELLINVKYSGVCHTDLHAWKGDW-P----LATKLPL
VGGHEGAGVVVALGENV---KG-WKVGDYAGVKWLNGSCLNCEYCQSGAEPN-CAEADLS
GYTHDGSFQ-------QYATADAVQAARIPAG--TDLANVAPILCAGVTVYKALKTAELE
AGQWVAISGAAGGLGSLAVQYAKAMGYRVLAIDGG---EDKGEF-VK--SLGAETFIDFT
KE--KDVVEAVKKAT-NG--GPHGVINVSVSERAIGQSTEYVRTLGKVVLVGLPAGAKIS
TPVFDAVIKTIQIKGSYVGNRKDTAEAVDFFTRGLIKCPIKIVGLSELPEVYKLMEEGK-
--ILGRY--VLDNDK----------
>sp|P49383|ADH2_KLULA Alcohol dehydrogenase 2 OS=Kluyveromyces lactis GN=ADH2 PE=3 SV=2
------------------------------------------------------------
---------------------------MSIPETQKGVIFYENGGE--L------------
---QYK-DIPVPK----P---KANELLINVKYSGVCHTDLHAWKGDW-P----LPTKLPL
VGGHEGAGVVVAMGENV---KG-WNIGDFAGIKWLNGSCMSCEYCELSNESN-CPDADLS
GYTHDGSFQ-------QYATADAVQAARIPKG--TDLAEVAPILCAGVTVYKALKSADLK
AGDWVAISGACGGLGSLAIQYAKAMGYRVLGIDTG---AEKAKL-FK--ELGGEYFVDYA
VS--KDLIKEIVDAT-NG--GAHGVINVSVSEFAIEQSTNYVRSNGTVVLVGLPRDAKCK
SDVFTQVVKSVSIVGSYVGNRADTREALDFFARGLVHAPIKIVGLSELADVYDKMVKGE-
--IVGRY--VVDTSK----------
>sp|Q9P4C2|ADH2_KLUMA Alcohol dehydrogenase 2 OS=Kluyveromyces marxianus GN=ADH2 PE=3 SV=3
------------------------------------------------------------
---------------------------MSIPTTQKGVIFYENGGQ--L------------
---YYK-DIPVPK----P---KSNELLINVKYSGVCHTDLHAWKGDW-P----LDTKLPL
VGGHEGAGVVVAMGDNV---KG-WKIGDLAGIKWLNGSCMNCEECELSNESN-CPDADLS
GYTHDGSFQ-------QYATADAVQAAHIPAG--TDLAQVAPILCAGVTVYKALKTAEMK
AGDWVAISGAAGGLGSLAVQYAKAMGFRVLGIDGG---EGKEEL-FK--SLGGEVFIDFT
KS--KDIVGEVIKAT-NG--GAHGVINVSVSEKAIESSIEYCRSNGTVVLVGLPKDAKCK
SDVFNQVVKSIHIVGSYVGNRADTREALDFFCRGLVNAPIKVVGLSTLPEIYEKMEQGK-
--VLGRY--VVDTSK----------
>sp|O13309|ADH2_PICST Alcohol dehydrogenase 2 OS=Pichia stipitis GN=ADH2 PE=3 SV=1
M-----------------------------------------------------------
----------------------------SIPTTQKAVIFETNGGP--L------------
---LYK-DIPVPK----P---KPNELLINVKYSGVCHTDLHAWKGDW-P----LDTKLPL
VGGHEGAGVVVALGENV---TG-WEIGDYAGIKWINGSCLQCEYCVTAHESN-CPDADLS
GYTHDGSFQ-------QYATADAIQAARIPKG--TDLALIAPILCAGITVYKALKTAQLQ
AGQWVAVSGAAGGLGSLAIQYAKAMGYRVVGIDGG---ADKGEF-AK--SLGAEVFVDFL
SS--KDVVADVLKAT-NG--GAHGVINVSVSERAMQQSVDYVRPTGTVVLVGLPAGAKVS
ASVFSSVVRTIQIKGSYVGNRADSAEAIDFFTRGLIKCPIKIVGLSELASVYELMEQGK-
--ILGRY--VVDTSK----------
>sp|P07754|ADH3_EMENI Alcohol dehydrogenase 3 OS=Emericella nidulans GN=alcC PE=3 SV=1
M-----------------------------------------------------------
----------------------------SVPEVQWAQVVEKAGTP--P------------
---VYK-QVPVPK----P---GPDEILVKMRYSGVCHTDLHAMKGDW-P----LPSKMPL
IGGHEGAGVVVAKGELVKD-ED-FKIGDRAGIKWLNGSCLSCEMCMQADEPL-CPHASLS
GYTVDGTFQ-------QYTIGKAALASKIPDN--VPLDAAAPILCAGITVYKGLKESGAR
PGQTVAIVGAGGGLGSLAQQYAKAMGLRTIAIDSG---DEKKAM-CE--QLGAEVFIDFS
KS--ADVVADVKAAT-PGGLGAHAVILLAVAEKPFQQATEYVRSHGSVVAIGLPANAFLK
APVFTTVVRMINIKGSYVGNRQDGVEALDFFARGLIKAPFKKAPLQDLPQIFELMGQGK-
--IAGRY--VLEIPE----------
>sp|P07246|ADH3_YEAST Alcohol dehydrogenase 3, mitochondrial OS=Saccharomyces cerevisiae GN=ADH3 PE=1 SV=2
M-----------------------------------------------------------
-LRTSTLFTRRVQPSLFSRNILRLQSTAAIPKTQKGVIFYENKGK--L------------
---HYK-DIPVPE----P---KPNEILINVKYSGVCHTDLHAWHGDW-P----LPVKLPL
VGGHEGAGVVVKLGSNV---KG-WKVGDLAGIKWLNGSCMTCEFCESGHESN-CPDADLS
GYTHDGSFQ-------QFATADAIQAAKIQQG--TDLAEVAPILCAGVTVYKALKEADLK
AGDWVAISGAAGGLGSLAVQYATAMGYRVLGIDAG---EEKEKL-FK--KLGGEVFIDFT
KT--KNMVSDIQEAT-KG--GPHGVINVSVSEAAISLSTEYVRPCGTVVLVGLPANAYVK
SEVFSHVVKSINIKGSYVGNRADTREALDFFSRGLIKSPIKIVGLSELPKVYDLMEKGK-
--ILGRY--VVDTSK----------
>sp|Q6XQ67|ADH5_SACPS Alcohol dehydrogenase 5 OS=Saccharomyces pastorianus GN=ADH5 PE=3 SV=1
M-----------------------------------------------------------
-------------------------PSQVIPEKQKAIVFYETDGK--L------------
---EYK-DVTVPE----P---KPNEILVHVKYSGVCHSDLHAWHGDW-P----FQLKFPL
IGGHEGAGVVVKLGSNV---KG-WKVGDFAGIKWLNGTCMSCEYCEVGNESQ-CPYLDGT
GFTHDGTFQ-------EYATADAVQAAHIPPN--VNLAEVAPILCAGITVYKALKRANVI
PGQWVTISGACGGLGSLAIQYALAMGYRVIGIDGG---NAKRKL-FE--QLGGEIFIDFT
EE--KDIVGAIIKAT-NG--GSHGVINVSVSEAAIEASTRYCRPNGTVVLVGMPAHAYCN
SDVFNQVVKSISIVGSCVGNRADTREALDFFARGLIKSPIHLAGLSDVPEIFAKMEKGE-
--IVGRY--VVETSK----------
>sp|P00332|ADH_SCHPO Alcohol dehydrogenase OS=Schizosaccharomyces pombe GN=adh1 PE=1 SV=2
M-----------------------------------------------------------
----------------------------TIPDKQLAAVFHTHGGPENV------------
---KFE-EVPVAE----P---GQDEVLVNIKYTGVCHTDLHALQGDW-P----LPAKMPL
IGGHEGAGVVVKVGAGV---TR-LKIGDRVGVKWMNSSCGNCEYCMKAEETI-CPHIQLS
GYTVDGTFQ-------HYCIANATHATIIPES--VPLEVAAPIMCAGITCYRALKESKVG
PGEWICIPGAGGGLGHLAVQYAKAMAMRVVAIDTG---DDKAEL-VK--SFGAEVFLDFK
KE--ADMIEAVKAAT-NG--GAHGTLVLSTSPKSYEQAAGFARPGSTMVTVSMPAGAKLG
ADIFWLTVKMLKICGSHVGNRIDSIEALEYVSRGLVKPYYKVQPFSTLPDVYRLMHENK-
--IAGRI--VLDLSK----------
>tr|A1C9W5|A1C9W5_ASPCL Alcohol dehydrogenase OS=Aspergillus clavatus GN=ACLA_009560 PE=3 SV=1
M-----------------------------------------------------------
----------------------------SLPEKQWAQVVEKKGGP--P------------
---VYK-EIPVPK----P---GPDQILVKIRYTGVCHTDLHAMKGDW-P----LEVKMPL
VGGHEGAGVVVAKGELV---TG-FEIGDHAGIKWLNGSCMECEFCRQAEEPL-CPNASLS
GYTVDGTFQ-------QYCIGKATHASKIPKD--VPLDAIAPVLCAGITVYKGLKESGAR
PGETVAIVGAGGGLGSLAVQYAKAMGLRVVGIDGG---DEKREL-CE--KLGAEAFVDFT
KS--KDVIEDVKANT-PEGLGAHAVLLLAVSERPFQQATGYVRSRGSIVAIGLPADAFLK
APVFSTVVKMINIKGSYVGNRQDGVEAIEFFARGLINAPFKKAPLKDLPKIYELMEQGK-
--IAGRY--VLEVPK----------
>tr|A1CZE6|A1CZE6_NEOFI Alcohol dehydrogenase OS=Neosartorya fischeri (strain ATCC 1020 / DSM 3700 / NRRL 181) GN=NFIA_036880 PE=3 SV=1
M-----------------------------------------------------------
----------------------------TIPDKQWAQVVEKKGSP--P------------
---IYK-EIPVPK----P---GPDEILVKIHYSGVCHTDLHAMKGDW-P----LPLKLPL
VGGHEGAGVVVAKGELV---TG-FEIGDHAGIKWLNGSCMECEFCKQSEEPL-CPHATMS
GYTVDGTFQ-------QYCVAKATHASNIPKD--VPLDAAAPILCAGLTVYKGLKESGAR
PGQTVAIVGAGGGLGSLAQQYAKAMGLRVVAIDGG---DEKREM-CE--KLGAEAYIDFT
IS--KNVVEDVKAAT-PGGLGAHAVLLLAVSEKPFQQATDYVRSRGTIVAIGMPAEAYLK
APVFNTVIKMITIKGSYVGNRQDGVEAIDFFARGLINAPFKKAPLKDLPRIFELMEQGK-
--IAGRY--VLEIPE----------
>tr|A1D8Y0|A1D8Y0_NEOFI Alcohol dehydrogenase OS=Neosartorya fischeri (strain ATCC 1020 / DSM 3700 / NRRL 181) GN=NFIA_113720 PE=3 SV=1
M-----------------------------------------------------------
-------------------------TKDSVPSMQWAQVAEKVGGP--L------------
---VLK-QIPVPK----P---GPDEILVKIRYSGVCHTDLHAMKGDW-P----LPVKMPL
VGGHEGAGIVVAKGDLV---TE-FEIGDHAGIKWLNGSCLACEFCKQADEPL-CQNASLS
GYTVDGTFQ-------QYTIGKATHASKIPKN--VPLDAVAPVLCAGITVYKGLKESGAR
PGQTVAIVGAGGGLGSLAQQYARAMGLRVIAIDGG---DEKRVM-CE--QLGAEAYVDFT
KS--SDLVADVKAAT-PDGLGAHAVILLAVSEKPFQQATEYVRSRGTVVAIGLPANAFLR
APVLNTVVRMINIKGSYVGNRQDGVEAIDFFARGLIKAPFKTAPLEDLPKIYELMEQGK-
--IAGRY--VLELPE----------
>tr|A1IIA3|A1IIA3_KLUMA Alcohol dehydrogenase III OS=Kluyveromyces marxianus GN=KmADH3 PE=3 SV=1
M-----------------------------------------------------------
-LRLTNARTFVKPLRATAFGSFRTMASVAIPEKQKGVIFYENGGK--L------------
---EYK-DIPVPK----P---KPNEILINVKYSGVCHTDLHAWKGDW-P----LATKLPL
VGGHEGAGVVVAMGENV---KG-WEIGDYAGIKWLNGSCMSCEFCELSNESN-CPDADLS
GYTHDGSFQ-------QYATADAVQAARIPKG--TDLAEIAPILCAGVTVYKALKTAGLK
AGDWVAISGAAGGLGSLAVQYAKAMGYRVVGIDGG---EEKGKL-AK--QLGAEAFVDFT
KT--KDMIGEIQEIT-NG--GPHGVINVSVSEAAMNASTQYVRPTGTVVLVGLPAGAVIK
SEVFSHVVKSIAIKGSYVGNRADTREAIEFFAAGKVKSPIKVVGLSELPKVYELMEQGK-
--ILGRY--VVDTEK----------
>tr|A1IIA4|A1IIA4_KLUMA Alcohol dehydrogenase IV OS=Kluyveromyces marxianus GN=KmADH4 PE=3 SV=1
M--------------------------------------------------------FRL
ARAQTSITTTSKALGGSRRLFVRLNSSFAIPESQKGVIFYENGGK--L------------
---EYK-DLPVPK----P---KPNEILINVKYSGVCHTDLHAWKGDW-P----LPVKLPL
VGGHEGAGVVVAKGENV---TN-FEIGDYAGIKWLNGSCMSCELCEQGYESN-CLQADLS
GYTHDGSFQ-------QYATADAVQAAQIPKG--TDLAEIAPILCAGVTVYKALKTADLQ
PGQWIAISGAAGGLGSLAVQYAKAMGLRVLGIDGG---PVKEEL-FK--SLGGEVFIDFT
KS--KDMVADIQEAT-NG--GPHGVINVSVSEAAISMSTEYVRPTGVVVLVGLPAHAYVK
SEVFSHVVKSISIKGSYVGNRADTREAIDFFTRGLVKSPIKVVGLSELPKVYELMEAGK-
--ILGRY--VVDTSK----------
>tr|A2QFZ8|A2QFZ8_ASPNC Catalytic activity: alcohol dehydrogenase I OS=Aspergillus niger (strain CBS 513.88 / FGSC A1513) GN=An03g01350 PE=3 SV=1
M-----------------------------------------------------------
----------------------FSDPGVIVWTSISASRATLRNSA--I------------
---ELK-QIPVGN----P---GPDEVLVQMEYSGVCHTDLHAWK----------------
-GGHEGVGLVAAVGSQV---NG-LRIGDTVGIQWINRTCGVCEFCSTGRQPL-CPKLQLS
GYMVDGTFQ-------QYCICKADNAVRIPSG--ISLEAAAPVLCAGTTVYKALKESEVQ
PGQIIAIVGAGGGLGSLACQYAKACGHKVLALSSG---AAKRQMCLY--DLGADYFVDYK
-S--PDVAEEVKRVT-GG--GPHAAMIVSSVEEPFHQATQYIRPGGTIVAVGLPPG-KIC
TDLFHMITQRINIKGSYVGNRDETEEALAIIIKAGIRVQYEVVDFSELPNIYDQMEKGM-
--FQMQN--MLVRY-----------
>tr|A2R229|A2R229_ASPNC Putative frameshift OS=Aspergillus niger (strain CBS 513.88 / FGSC A1513) GN=An13g03330 PE=3 SV=1
M-----------------------------------------------------------
--------------------SPAISGALEVPAFQRAYVSKSHGDG--L------------
---EFA-TIKVPT----Y---SADEILVKIMFSGVCHTDFHAWKGHW-P----VKPKDNL
VGGHEGAGIVVALGEDV---TD-ISIGDRVGVQWVNRTCGACEFCSRDSQPL-CPHIQLS
GYTVDGTFQ-------QYCVCKAENAVRIPPD--IPLDQAAPILCAGLTVYKALKECSLK
PGELVAIAGAGGGLGTLACQFAKACGYRVLAISAG---ESKRRMCIK--NLGVDCFVDYK
AS--SNLIEEVKGIT-EG--GPNAVIVVSSTTKPFDEAIHYVRPRGTIVAVGLPPGC-MN
ADIFTIVLRNITIKGSYVGNRYETEAALEIASRSGIIAPYKLLDARELPKVYERMDKG--
-------------------------
>tr|A2R9I3|A2R9I3_ASPNC Alcohol-dehydrogenase adhA from patent WO8704464-A-Aspergillus niger OS=Aspergillus niger (strain CBS 513.88 / FGSC A1513) GN=adhA PE=3 SV=1
M-----------------------------------------------------------
----------------------------TIPEKQWAQVVEKKGGP--P------------
---VYK-QIPVAK----P---GPDEILVKIRYTGVCHTDLHAMKGDW-P----LGLKLPL
VGGHEGAGVVVATGDLV---NE-FEVGDHAGIKWLNGSCLACEFCKQAEEPL-CPHALLS
GYTVDGTFQ-------QYAIAKASHASKLPKE--VPLDAVAPILCAGITVYKGLKESGAR
PGQTVAIVGAGGGLGSLALQYAKAMGLRTIAIDGG---DEKKAM-CE--KLGSEAYIDFK
TS--KDVVEDVKAAT-PEGLGAHAVILLAVAEKPFQQATEYVRSKGSVVAIGMPAGAFLR
APVFNTVVRMINIKGSYVGNRQDGVEAVDFFARGLIKAPFKTAPLEDLPRIFELMEQGQ-
--IAGRY--VLEVPQ----------
>tr|A4R4C9|A4R4C9_MAGGR Putative uncharacterized protein OS=Magnaporthe grisea GN=MGG_03880 PE=3 SV=1
M-----------------------------------------------------------
---------------------------PEIPTEQWAQVIEKTGGP--S------------
---VYK-KIPVAK----P---GPDEVLVNIKYSGVCHTDLHAMNGDW-P----IPTRLPF
VGGHEGAGVVVARGELV---QD-VEIGDHVGVKWINSSCQNCDFCRSANEML-CPKVTLS
GYTVDGSFQ-------QYAIAKAALVARLPKE--VSLEAVAPVLCAGITVYKGLKETGAR
PGQWVAIVGAGGGLGAMALQYARAMGLRVIAIDSG---EEKRRACLE--DLGAAAFVDFA
TS--ADVVADVRKVT-ADGLGPHAAVLLAVTSRPFQQAAEYIRPRGTVVCIGLPSGAQIK
ADVLDMVVRLITIKGSYVGNRQDTAEAVDFFARGLIKAPFKTVGLSELGKVFEALEQGK-
--VVGRY--VLDTSK----------
>tr|A5DDD0|A5DDD0_PICGU Putative uncharacterized protein OS=Pichia guilliermondii GN=PGUG_01281 PE=3 SV=1
M-----------------------------------------------------------
----------------------------AIPTKQKAVIFETNGGE--L------------
---QYK-DIDVPK----P---KPNEILINVKYSGVCHTDLHAWKGDW-P----LATKLPL
VGGHEGAGEVVAIGENV---TG-WELGDLAGIKWLNGSCLSCEFCITSKESN-CPHADLS
GYTHDGSFQ-------QYATADAVQAARIPKG--TDLAQVAPILCAGITVYKALKTADLT
AGQWVAISGAAGGLGSLAVQYAKAMGYRVVGIDGG---ADKGEF-AK--SMGAEAFVDFL
TS--KDLVKDVIKAT-NG--GPHGVINVSVSERAMQQSVEYVRPAGTVVLVGLPAGAKVS
ASVFDSVVKTISIKGSYVGNRADSAEAIEFFSRGLIKCPIKVVGLSELPKVYELMAEGK-
--ILGRY--VVDTYK----------
>tr|A5DSN7|A5DSN7_LODEL Alcohol dehydrogenase 2 OS=Lodderomyces elongisporus GN=LELG_00373 PE=3 SV=1
M-----------------------------------------------------------
-------------------------NRFKIPTTQKAVIFSTLNGP--L------------
---EYK-SIPVPK----P---APNQLLVNIHYSGVCHSDLHVYKGEFGK----TLPNLPL
VGGHEGSGVVVGFGSNV---TN-WQIGDLVGVKLINHTCGTCEHCQQSQETA-CADSRLS
GVHINGTFQ-------QYCIVDALQATKLPRD--INLPAVGPILCAGITVYKGLKASLAK
PGQWVVISGAAGGLGSLAVQYAKALGLRVIAIDGGGEPNEKEKF-VK--DLGAEVYIDFT
KS--ADVVKEVHQHS-GSGGGAHAALNVSTSEAAIQQSINFVRSRGTVVLIGLPAEAKIK
IPILPTVLRQITVKGSYVGTNWDTHEAVDFFARGLIRCPIQIVGLSELERVFKLMEQGK-
--IIGRY--VVDTSK----------
>tr|A5E319|A5E319_LODEL Alcohol dehydrogenase 1 OS=Lodderomyces elongisporus GN=LELG_04006 PE=3 SV=1
M-----------------------------------------------------------
--------------------------SPSIPKTQKAVVFETNGGP--L------------
---EYK-DIDVPT----P---KPNELLINVKYSGVCHTDLHAWKGDW-P----LDTKLPL
VGGHEGAGVVVGMGSNV---TG-WEIGDYAGIKWLNGSCMNCEYCQKGAEPN-CAKADLS
GYLHDGSFQ-------QYATADAIQAAKIPKS--ADLAKAAPILCAGVTVYKALKTADLQ
AGEWVCISGAGGGLGSLAVQYAKAMGYRVIGIDGG---ADKGEF-VK--KLGAEAFIDFT
KE--KDIVKAVQDAT-DG--GPHGAINVSVSPAAIDQSVQYLRPLGVSVLVGLPAGAKVS
ASVFDSVVKSIQIRASYVGNRRDTTEALDFFARGLVDCPIKIVGLSELPEVFKLMEEGK-
--ILGRM--VLDTSK----------
>tr|A7F729|A7F729_SCLS1 Putative uncharacterized protein OS=Sclerotinia sclerotiorum (strain ATCC 18683 / 1980 / Ss-1) GN=SS1G_13409 PE=3 SV=1
M-----------------------------------------------------------
---------------------------ENLPTEQWAQVVEETGKP--V------------
---VYK-KIPVQK----P---GPDEVLVHIKYSGVCHTDLHAVNGDW-P----LERKLPL
VGGHEGAGVVVAVGSLV---ED-VKIGDYAGVKWLNGSCLACDFCQQADEPL-CPKALLS
GYTVDGTFQ-------QYCIAKAAHIARIPKE--CDLEAIAPVLCAGITVYKGLKESGVR
PGQTVAIVGAGGGLGSLACQYARAMGLDIIAIDGG---AEKQQM-TK--ELGAQHYVDFM
SS--KNLVEDVKACT-SDGLGPHAVILVAVNEKPFQQAAEYVRPRGTVVAIGLPAGAYLR
APVFESVIKMITIKGSYVGNRKDSAEAIEFFRRGLIKSPYKTCGLSELQKVYDLMHEDTG
SAFSKDHPTTMDPGK---------R
>tr|A7TEH0|A7TEH0_VANPO Putative uncharacterized protein OS=Vanderwaltozyma polyspora (strain ATCC 22028 / DSM 70294) GN=Kpol_1036p19 PE=3 SV=1
M-----------------------------------------------------------
-----------------------ATIAADVPKTQKGVIFYENNGE--L------------
---QYK-DLPVPQ----P---KPTELLIHVLYSGVCHTDLHAWKGDW-P----LDTKLPL
VGGHEGAGVVVGMGSSV---KG-WKMGDLAGIKWLNGSCMNCEECELSNESN-CPEADLS
GYTHDGSFQ-------QYATADAVQAAHIPQG--ADMAEVAPILCAGVTVYKALKSAELK
AGDWVAISGAAGGLGSLAVQYAKAMGYRVLGIDGG---DEKEKF-FK--SMGGEVFVDFM
TC--KDIVGAVKEAT-NG--GAHGCINVSVSEKAIEASTQYVRTNGTVVLVGLPAGAYCK
SEVFDQVVKSYKIVGSYVGNRADTREALDFFVRGLVKPTIKVVGLSTLPEIYEKMEKGQ-
--IVGRY--VVDTSK----------
>tr|A7TRM9|A7TRM9_VANPO Putative uncharacterized protein OS=Vanderwaltozyma polyspora (strain ATCC 22028 / DSM 70294) GN=Kpol_431p8 PE=3 SV=1
M-------------------------------------------------------LRIS
TRSSIITPSKSFYLGRLIGARYQSQFAPNIPKVQKGVVFTEHNGE--L------------
---KYT-DIPVPT----P---KSNEILINVKYSGVCHTDLHAWKGDW-P----LAVKLPL
VGGHEGAGVVVGIGENV---KG-WKLGDLAGIKWLNGSCMSCELCETGHEAN-CEHADLS
GYTHDGSFQ-------QYATADAVQAARIPEG--SDLAQIAPILCAGITVYKALKTANLK
PGEWVAISGAAGGLGSLAVQYAKAMGYRVVGIDGG---EEKEKL-FR--SLGGEVFVDFT
KS--KDIVADIQNAT-KG--GPQGVINVSVSEAAITQSTHYVRPTGTVVLVGLPANSVVK
SDIFSHVVKSINIVGSYVGNRADTREALDFFARGLIKSPIKVVGLSKLPEVYKLMEANK-
--ILGRY--VVDCAK----------
>tr|A8NBX1|A8NBX1_COPC7 Putative uncharacterized protein OS=Coprinopsis cinerea (strain Okayama-7 / 130 / FGSC 9003) GN=CC1G_07718 PE=4 SV=1
M-----------------------------------------------------------
--------------------------APQIPKTQKAAVVQKTGGK--V------------
---QIKDDIPVKQ----PEDLAPGECLLKMHCTGVCHTDLHAALGDW-P----IPPQVPL
IGGHEGVGEVVAIGKDTVH-SP-VKIGDRVGVKWIAYSCLNCEQCRKGFEQN-CYNVKLS
GYTVDGTFS-------QYLVSYVNCVTPIPDG--IPSEDAASILCAGLTVYRALKYSETV
PYDWIVLPGAGGGLGHLAVQYAKYMGRRVIAIDGG---EEKRKL-CE--SLGADAWIDYT
TC--KDIVAEVKRIT-EG-KGAHAAVVTTASSSGYTQAVDYLRDGGKLMAVGLPAKATLD
ASIFFTVFKSIKIIGSYVGNREDANEAIKIAAAGKVKVFYKCDKLSALESVYDLLGQGK-
--IAGRI--VLQME-----------
>tr|B0DBA0|B0DBA0_LACBS Mannitol-1-phosphate dehydrogenase MPDH1 OS=Laccaria bicolor (strain S238N-H82) GN=LACBIDRAFT_179500 PE=4 SV=1
M-----------------------------------------------------------
-----------------------SEPTFDIPKIQKAAVVAKAGST--V------------
---QVRNDQPVKS----PADLAPGECLVKLHFTGVCHTDLHAALGDW-P----VKPMIPL
IGGHEGVGTIVAIGKNTSH-SP-VKLGQRVGIKWVADSCLNCEQCRKGHEQN-CYNVKLS
GYTVDGTFS-------QYVVSYVNSVTPIPDN--LESAAAASILCAGVTVYRALKYSETS
PGEWIVLPGAGGGLGHMAIQYAKYMGRRVIAIDGG---EEKRKL-CE--ELGADAWIDYT
VS--QDIVADVKKIT-DG-RGAHAAVVTTASSSGYVQAVDYLRENGHLMAVGLPGDAKLD
ASIFFTVFKGITIHGSYVGNRQDAVEAIDIAASGAVKCHYQLKKLSDIEQVYNDITNGK-
--VAGRI--VLEVV-----------
>tr|B2AS51|B2AS51_PODAN Predicted CDS Pa_1_22350 OS=Podospora anserina PE=4 SV=1
M-----------------------------------------------------------
------------------------------------------------------------
---TLK-TIPVPT----P---GPQEILIHILYSGVCHTDLHALNNDW-P----LPRKTPL
VGGHEGAGVVVAKGSLVASGQG-VDVGDYVGIPWLNSTCHHCTFCMQAQEML-CSEAQLS
GYTVDGSFQ-------QYAVANASHVAKFPKDKGVELDAAAPILCAGLTVYTGLKQSEAR
PGQYVAIVGAGGGLGSLATQYAKAMGLHVIAIDGG---PEKGES-CK--KLGAEVYVDYL
KS--KDLVADVKAAT-ADGLGPHGVLLLAPMEKPFQQATGYVRSHGTVVCIGMPAGAKVS
MPVFDTVVRMVQVKGSYVGNRQDMVEAIDFFLRGLVRAPVKVVGMSELGGVFDAMRENK-
--VVGRY--VLDTSR----------
>tr|B2B0V8|B2B0V8_PODAN Predicted CDS Pa_3_7460 OS=Podospora anserina PE=4 SV=1
M-----------------------------------------------------------
-------------------------TTYDIPTEQWAQVVEAPGGP--A------------
---VYK-KIPVPS----P---GPDEVLINVKYSGVCHTDLHAMKGDW-P----IPTKIPL
VGGHEGAGIVVKKGSLVA--DD-IKLGDAAGIKWLNGSCLSCSFCQQSDEPL-CQSALLS
GYTVDGSFQ-------QYAIAKAAHIARIPEG--VDLEEVAPVLCAGITVYKGLKESGVR
PGQWVAVVGAGGGLGSMAVQYAKAMGVHVIGIDGG---NEKGES-VK--KLGGSAYVDFM
AS--KDLVEEVKAAT-PDGLGPHAVLLLAVSEKPFQQATEYVRSRGAVVCIGLPAGAYLK
APVFDTVLRMITIKGSYVGNRQDTAEALDFFQRGLIKVPYKTVGLSQLGEVYQMMEEGK-
--IVGRY--VVDTSK----------
>tr|B2WG91|B2WG91_PYRTR Alcohol dehydrogenase 1 OS=Pyrenophora tritici-repentis (strain Pt-1C-BFP) GN=PTRG_08947 PE=4 SV=1
M------------------------------------------------------TVKSC
YINQLSTSIAITSTIPRLNNKTYIVNMPQIPTEQWAQVIEKTGGP--V------------
---EYK-KIPVQK----P---GPDEVLVNIKYSGVCHTDLHAVNGDW-P----LATKLPL
VGGHEGAGVVVARGELV---ND-VEIGDYAGVKWLNGSCLACDFCQQADEPL-CPKPLLS
GYTVDGTFQ-------QYCIAKAAHVARIPKE--CDLAAIAPVLCAGITVYKGLKESGVK
PGQWAAIVGAGGGLGSLACQYAKAMGVRTIAIDTG---DEKRKMCTQ--DLGAEAFVDFS
TS--KNLVADVQKAT-PDGLGPHVVILVAVNEKPFQQAAEYVRPRGTVICIGLPAGAYLR
APVFETVIKMIRIQGSYVGNRKDSSEAIEFFRRGLIKAPYKIVGLSELQMVYDKMHQGA-
--IVGRY--VLDTSK----------
>tr|B3G0T2|B3G0T2_PACTA Alcohol dehydrogenase II (Fragment) OS=Pachysolen tannophilus PE=2 SV=1
------------------------------------------------------------
------------------------------------------------------------
-----------------------------------------AWKGDW-P----LATKSPL
VGGHEGAGVVVGMGSAV---KN-WKLGDLAGIKWLNGSCMNCEFCMHGDEPN-CAHADLS
GYTHDGSFQ-------QYATADAVQAGRIPAG--TNLSEIAPILCAGVTAYKAIKTAELK
PGDWCCISGSGGGLGTLAIQFAKAMGLRVIGIDGG---AGKEKL-CL--DLGAEKYIDFT
KT--KDIVKDVIAAT-DG--GPHAVINVSVSERAIDASVNYVRPTGTVVLVGLPAGAVCK
SEVFSQVVRSVKIKGSYVGNRCDTAEAIDFYVRGLVKSPIKVIGLSELPMVYDLMEKGE-
--ILGRY--VVDTSR----------
>tr|B6H0Y7|B6H0Y7_PENCH Pc12g07100 protein OS=Penicillium chrysogenum Wisconsin 54-1255 GN=Pc12g07100 PE=4 SV=1
M-----------------------------------------------------------
---------------------------SPIPETQWAQVVEKKGGP--P------------
---VYK-QIPVPK----P---GPDEVLVKMKYTGVCHTDLHAMNGDW-P----LTVKQNL
VGGHEGAGIVVAKGSLA---QG-IEIGDHAGIKWLNGSCLACEFCKTADEPL-CPDAQLS
GYTVDGTFQ-------QYAIGKAAHVAKLPKE--VSLDAIAPILCAGITVYKGLKESGAR
PGQTVAIVGAGGGLGSLAQQYAKAMGLRVIAIDGG---EEKKAM-CE--KLGAEAYVDFT
KS--TDLVADVKAAT-PDGLGAHAVLLLAVSEKPFQQAVEYARSRGTIVAIGLPAHAFLK
APVFETVVKMISIKGSYVGNRQDGVEAIDFYARGLIKAPFKTVPLKELPEVFKLMEEGK-
--IAGRY--VLEIPE----------
>tr|B6JXV1|B6JXV1_SCHJP Alcohol dehydrogenase OS=Schizosaccharomyces japonicus yFS275 GN=SJAG_01414 PE=4 SV=1
M-----------------------------------------------------------
----------------------------SIPATQTAAVFHEHGGPENV------------
---KFE-EIAVPE----P---GQGEVLVNIKYTGVCHTDLHALQGDW-P----LPAKLPL
VGGHEGAGIVVKLGPGV---TQ-LKLGDRVGVKWLNSSCGNCEYCMASQESI-CPNAKFS
GYLVDGSFQ-------HYCVANAAHATKIPES--VSLEVAAPIMCAGITVYRALKEAGVH
PGEWVCIPGAGGGLGHLAVQYARAMSMRVVAIDTG---VEKEEL-LK--SLGAEVFLDFK
KV--PDMVEAVKEAT-NG--GAHGTLVLSTSPKSYEQAAGWARPGSTMVTVSMPAGAKLG
ADIFWLTVKMLKVCGSHVGNRLDSCEAVEYVARGQVKPVYKVWPFSTLPDVYHAMHENK-
--IAGRI--VLDLSK----------
>tr|B6K3K6|B6K3K6_SCHJP Alcohol dehydrogenase Adh1 OS=Schizosaccharomyces japonicus yFS275 GN=SJAG_03196 PE=4 SV=1
M-----------------------------------------------------------
---------------------------------QMGAVITKHGSPEEV------------
---EFK-QIPVPE----P---GPGEVLVNIKFTGVCHTDLHALHGDW-P----LPAKMPL
VGGHEGAGYVVKVGDGV---TD-VKLGDRVGIKWMNGSCGKCEYCLSARESL-CPHILLS
GYSVDGTFQ-------HYAIGKADHVTPIPDN--VSLEVAAPIMCAGITVYRALKEAAVQ
PNQWVVLPGAGGGLGHLAIQYARAMSMRVVAIDSG---ADKEKL-CR--DCGADVFIDFR
KE--ADVVAKVKEVT-GG--GAHGTLVLSTSSKSYQQATEFSRPGSTLVTVSMPPDAQLN
ADIFWLTVKMLKICGSHVGNRLDSIEALQYVSSGAVKPVYKVQPFSTLPQVYSAMEAGN-
--IAGRI--VLDLSL----------
>tr|B6QSH2|B6QSH2_PENMA Alcohol dehydrogenase, putative OS=Penicillium marneffei ATCC 18224 GN=PMAA_002040 PE=4 SV=1
M-----------------------------------------------------------
----------------------------SLPECQWAQVAEEVGGP--L------------
---VYK-QIPVPK----P---GPDQILVRILYSGVCHTDLHAMMGHW-P----LPVKMPL
VGGHEGAGVVVAKGSLV---HE-FEIGDHAGVKWLNGSCLDCEFCRQSHEPL-CADAELS
GYTVDGTFQ-------QYTLAKAAHASKIPKN--VPLDAVAPVLCAGITVYKGLKESGAR
PGETVAIVGAGGGLGSLAQQYAKAMGLRVVAVDGG---DEKRTM-CE--QLGAEAYVDFT
KS--KDVVADVKAAT-PGCLGAHAVILLAVSEKPFQQAAEYVRSHGTIVAIGLPPDAYLK
APVFNAVVRMITIKGSYVGNRQDGVEALDFFARGLIKAPFKVAPLADLPKIYHLMEKGQ-
--IAGRY--VLKMPE----------
>tr|B6QUF8|B6QUF8_PENMA Alcohol dehydrogenase, putative OS=Penicillium marneffei ATCC 18224 GN=PMAA_009050 PE=4 SV=1
M-----------------------------------------------------------
----------------------------TLPKLQWAQVVEGKGGP--L------------
---VYK-QIPVPK----P---GPDEVLVNIKYSGVCHTDLHALKGDW-P----LPTKIPF
VGGHEGAGVVVAKGELV---ND-WEIGDHAGIKWLNGSCLDCEFCKSANEAV-CPDALLS
GYTVDGTFQ-------QYVIGKAAHTTKIPKH--VPLDAVAPVLCAGVTVYKGLKESGAR
PGQTVAIVGAGGGLGSLAQQYAKAMGLRVIAIDGG---DEKKAL-CE--SMGAEAYVDYT
KS--KDVVADVKAAT-PGGLGAHAVLVLAVAEKPFQQATEYVRPRGTVVAIGLPAGAFLK
AAVFSTVVRMINIKGSYVGGRLDSEECVDFFARGLIKAPYKIAPLKDLPKIFDLMEQGK-
--VVGRY--VLQIPE----------
>tr|Q0CA77|Q0CA77_ASPTN Alcohol dehydrogenase I OS=Aspergillus terreus (strain NIH 2624) GN=ATEG_09407 PE=3 SV=1
M-----------------------------------------------------------
----------------------------SVPEKQWAQVVEQKGGP--P------------
---VYK-EIPVRK----P---AADEILVKIRYTGVCHTDLHAMKGDW-P----LPVKMPL
VGGHEGAGVVVAKGELV---ND-FEIGDHAGLKWLNGSCLSCEFCQQAQEPL-CPNAQLS
GYTVDGTFQ-------QYAIGKAALASKIPKN--VPLDAVAPILCAGLTVYKGLKESGAR
PGQTVAIVGAGGGLGSLALQYAKAMGLRAVAIDGG---EEKRQM-CQ--SLGAEAYVDFA
AS--QNVVEDVKAAT-PGGLGAHAVLLLAVAEKPFQQAADYVRSRGTIVAIGLPANAFLK
APVFNTVVRMINIKGSYVGTRQDGVEAIDFFARGLIKAPFKVAPLKDLPKIFELMEQGK-
--IAGRY--VLDVPQ----------
>tr|Q0CMV8|Q0CMV8_ASPTN Alcohol dehydrogenase I OS=Aspergillus terreus (strain NIH 2624) GN=ATEG_04976 PE=3 SV=1
M-----------------------------------------------------------
----------AHFPFNSCAELCTGLKDTPVSPLPLSYVSRSPTSG--INPILSRTHKLRS
ECYSAR-DVPNSRVSMGP---GPGEILVNIKYSGVCRSDLHIWKGDY-P----IRGKEDL
IGGHEGAGVVVAIGDGV---ED-IEIGEHVGVQWINGSCGKCEACARDGDILRCGKPSYS
GGTVDGTFQ-------EYCICKARSAVRIPKD--YDLELAAPVLCAGVTSYKAILECEAH
AGDLV---GAGGGLGSLACQYAKALGYRVLAISSG---EEKHRLCID--QLGAEYFVDYK
RS--KDIVSEVRSIE-PD--GPHAVVVVASTMEPFQTALQYVRFGGTVVMVGLPPGGVIA
ADVMQMVFRTINIKASYVGTRAETEKALEIFFTKTFFAPFQTVELKDLPLVFNRMQEGDS
NMILHDY--LLKNSQLRLIGCCNEL
>tr|Q0MYQ2|Q0MYQ2_COCPO Alcohol dehydrogenase I (Fragment) OS=Coccidioides posadasii PE=2 SV=1
M-----------------------------------------------------------
-----------------------ATSIPDLPKEQWAQLCPKVGGP--L------------
---EYK-KIPVPK----P---GPTQALVNIKYSGVCHTDLHAMQGDW-P----LPVKMPL
VGGHEGAGVVVAKGELV---KD-VELGDHVGVKWINRSCLACDFCENSDEPL-CANAALS
GYTVDGTFQ-------QYCLAQAAHLTPIPKS--VSLEEVAPILCAGITVYKGLKESEAR
PGQAVAIVGAGGGLGTIAIQYAQAMGLRVIAIDGG---DEKRMA-CE--KLGCEKYIDYT
KT--KDLVSDVKAAS-PDGLGPHAVLLVAVSEVPFQQAASYVRSRGTVVAIGLPAHAFLK
APVFETVVKMITIKGSYVGNRRDGKEAVDFFSRGKIKFPYKVVPLEELPQVYDLMRQGK-
--VTGRY--VLKMPE----------
>tr|Q27JP7|Q27JP7_METAN Alcohol dehydrogenase I OS=Metarhizium anisopliae PE=2 SV=1
M-----------------------------------------------------------
-------------------------TVTKIPTEQWAAVVEKTGGP--V------------
---AYK-KIPVRE----P---GPDEVLINVKYSGVCHTDLHAMMGDW-P----IAPKLPL
VGGHEGAGVVVARGELV---ED-VEIGDHAGIKWLNGSCLNCSYCNVADEPL-CGKALLS
GYTVDGSFQ-------QFAIAKAAHVARIPKE--CDLEAISPILCAGITVYKGLKESGAQ
PGQSVAIVGAGGGLGSLACQYAKAMGLNIIAIDAG---DEKRDM-CL--KLGADVFVDFM
TS--TDLVAEVKAAS-ADGLGPHAVLLVAVTEKPFQQATQYVRSRGVVVCVGLPANAKLS
APVFDTVIRMINIKGSYVGNRADTAEAIEFYRRGLINAPFKTVGLSQLQDVYELMKEGK-
--IAGRY--VVDTSK----------
>tr|Q2GPB9|Q2GPB9_CHAGB Alcohol dehydrogenase I OS=Chaetomium globosum GN=CHGG_10185 PE=3 SV=1
M-----------------------------------------------------------
-------------------------GEFEIPTEQWAQVVEKSGGP--V------------
---SYK-KIPVQK----P---GPDEVLVNVKYSGVCHTDLHAMMGDW-P----LETKLPL
VGGHEGAGVVVAKGELV---TD-LELGDHAGIKWLNGSCLACSFCMQADEPL-CPKALLS
GYTVDGTFQ-------QYAVAKAAHVARIPKD--CDLEAVAPVLCAGITVYKGLKESGVR
PGQYVAIVGAGGGLGSMAIQYARAMGLNVVAIDGG---EEKGKS-CK--DLGASAYVDYT
TSVGDDFVRDVRAASGPDGLGPHAVLLLAVAEKPFQQATQYVRSRGSVVCIGLPAGAKLS
APVFDTVVRMLTIKGSYVGNRQDTQEALDFYNRGLIRVPCKTVGMSELQNVYQLMREGK-
--IVGRY--VVDTSK----------
>tr|Q4PAS3|Q4PAS3_USTMA Putative uncharacterized protein OS=Ustilago maydis GN=UM02790.1 PE=3 SV=1
M-----------------------------------------------------------
-------------------VQDPRETQLEVTPTNRVAIFYENGGPDKI------------
---SIK-QLDNIK----PSELNAGEVLVRVLFTGVCHSDLHALQGDW-P----FPPKLPL
IGGHEGAGVVVALGAGS---QEYVQIGDRVGIKWIADACLNCEYCRLSHEIN-CAQYKSS
GCECGSALKLVGFERDKYVRHTARYLTKIPDA--LDLAQAASILCAGVTIYRALKEAHLE
AGNWVVIPGSGGGLGHLGVQYALNAGLRVIGIDTG---SDKQHM-SL--SLGCEVFVDFK
TS---DVATAIKAAT-GG-IGAHAAVVAAASSAAYELALDYIRPRGTLVIVGMP-NSILP
LSIFKTVLMTHKIVGSAVGNRQDAVEALDIASRGKVKVHFTMKGLTDLPHVFQDMIHGR-
--IAGRI--VLDVDK----------
>tr|Q4PD29|Q4PD29_USTMA Putative uncharacterized protein OS=Ustilago maydis GN=UM01984.1 PE=3 SV=1
M-----------------------------------------------------------
----------APAATSSRSHADPREQQLQVSGQNRVAIFDKQGGP--V------------
---SVK-EAPIQK----E--LKRGEALVRVIYSGVCHTDLHAMLGDW-P----LDNKLPL
VGGHEGAGVVVALGEGA---DQYVKVGDRVGIKWIATSCLNCSFCRTGAEPN-CPHAQCS
GFSVDGSFQ-------KYAVSYANHLSIIPDD--LPLDQAAPILCAGVTVYKALKEAQLN
PGQWVAIPGAGGGLGHLAIQYAVAAGYRVIAIDTG---ADKKQL-CE--SLGAERFIDFK
TS--KNLVDDIKAAT-PDGFGPQAAVVAASGAAAYEQALDYIRPRGVLVAVGLPGQADIK
ANVFFTVFRSVRIVGSYVGNRQDAQEALDIAAAGKVRTHFRTLGLSQLPQVYDDMQSGK-
--IAGRI--VLDIDQ----------
>tr|Q55NZ4|Q55NZ4_CRYNE Putative uncharacterized protein OS=Cryptococcus neoformans GN=CNBG4180 PE=4 SV=1
M--------------------MTISSRRISTFTTALKSIITRLPPNSTHIRPISTRLSAP
FLHHPSISATTSRIIHTTKANMSTLSNFTIPKTQIAAVVKTTGAE--L------------
---AIDKEHPVKQ----ASELRPGECLVKISHTGVCHTDLHAKSGDW-P----IPPSHPL
IGGHEGVGTIVAIGDHTAA-SP-VKLGDRVGIKWLADSCLSCELCRRGYEMN-CPNVKLS
GYTTDGTFS-------EYVVSFVNHVTPIPES--LDSAGAASILCAGVTTYKALKVSNTK
VGDWVALPGAGGGLGHLAVQYAKAMGLKVVAIDTG---AAKEKL-VK--SLGADAWVDFK
TS--KDIVADIKAAT-GG-DGPAAAVVTAANKTGYSQAIEYLKPSGTLVAVGMP-DAEMG
ANVFWTVFKSIRIQGSYVGNRQDAIEALDIAASGHVRVVFEEKGLESLKDVYEDLEAGK-
--IAGRV--VLKVSD---------E
>tr|Q5AKI5|Q5AKI5_CANAL Putative uncharacterized protein ADH1 OS=Candida albicans GN=ADH1 PE=3 SV=1
MEARFFRIFKGGSLTTTTAAASFTATATAGATTAKTLSGSTVLRKSYKRTYSSSVLSSPE
LFFFHQFNNNKRYCHTTTTTNTKTIMSEQIPKTQKAVVFDTNGGQ--L------------
---VYK-DYPVPT----P---KPNELLINVKYSGVCHTDLHAWKGDW-P----LATKLPL
VGGHEGAGVVVGMGENV---KG-WKIGDFAGIKWLNGSCMSCEFCQQGAEPN-CGEADLS
GYTHDGSFE-------QYATADAVQAAKIPAG--TDLANVAPILCAGVTVYKALKTADLA
AGQWVAISGAGGGLGSLAVQYARAMGLRVVAIDGG---DEKGEF-VK--SLGAEAYVDFT
KD--KDIVEAVKKAT-DG--GPHGAINVSVSEKAIDQSVEYVRPLGKVVLVGLPAHAKVT
APVFDAVVKSIEIKGSYVGNRKDTAEAIDFFSRGLIKCPIKIVGLSDLPEVFKLMEEGK-
--ILGRY--VLDTSK----------
>tr|Q5KHA5|Q5KHA5_CRYNE Mannitol-1-phosphate dehydrogenase, putative (Putative uncharacterized protein) OS=Cryptococcus neoformans GN=CNBE0650 PE=4 SV=1
M-----------------------------------------------------------
----------------------TTLQGVSIPKTQTAAVVPSVGDP--I------------
---KIDNQAKVIQ----ANELKSGQCLVKITHTGVCHTDLHAKQGDW-P----IPPKNPL
IGGHEGVGHIVAIGANTVN-SP-VQLGDRVGIKWLANSCLTCEACRRGFEMN-CDHAELS
GYTIDGTFA-------EYVVSFVNHVTPIPPS--LDSAGAASILCAGVTSYKALKVSNTK
VGDWVALPGAGGGLGHLAIQYAKAMGLKVVAIDTG---AAKEKL-VK--SLGADAWVDFK
TT--KDLVADVKAAT-GG-QGPAAAVVTASHKTGYSQAIDYLKPSGTLVAVGLP-NAEMG
ANVFWTVFKSIRIQGSYVGNRQDAIESLQLVEDGKVKVIFEQKPLADLKAVYEGLEEGK-
--IAGRI--VLQVAK---------E
>tr|Q659I0|Q659I0_HANAN Mitochondrial alcohol dehydrogenase II OS=Hansenula anomala GN=adh2 PE=3 SV=2
M-----------------------------------------------------------
----LKTLRFNSNPTLLRYQALRGLATTSIPTTQKASVFETNGGP--L------------
---EYK-DIPVPK----P---KPNEILVNVKYSGVCHTDLHAWKGDW-P----LPTKLPL
VGGHEGAGIVVAKGDQV---KN-FEIGDYAGIKWLNGSCMTCEYCQNAFESN-CAKADLS
GYTHDGSFQ-------QYATADAVQAAQIPKG--TDLAQISPILCAGITVYKALKTANLK
AGDWVAISGAGGGLGSLAVQYAKAMGYRVLGIDVG---ADKGEL-AK--SLGAEEYVDFK
AS--KNVVEEIQEKT-KG--GPQGVINVSVSDAAISQSTQYVRPTGSVVLVGLPPKSVIH
SDVFSHVVKSISIKGSYVGNRADSREAIEFFTRSLVHSPIKVVGLSELPKVYELMDQGK-
--ILGRY--VVDTSK----------
>tr|Q659I1|Q659I1_HANAN Alcohol dehydrogenase OS=Hansenula anomala GN=adh1 PE=3 SV=2
M-----------------------------------------------------------
----------------------------SIPKTQKGVIFYESGGE--L------------
---QYK-DIPVPT----P---KANEILINVKYSGVCHTDLHAWKGDW-P----LPTKLPL
VGGHEGAGVVVAKGANV---TN-FEIGDYAGIKWLNGSCQSCEYCEKSFESN-CPKADLS
GYTHDGSFQ-------QYATADAVQAAKIPKD--ADLAEVAPILCAGVTVYKALKTADLD
AGQWVAVSGAGGGLGTLAIQYAKALGLRVLAIDGG---DEKGEL-VK--SLGAEVYIDFT
KT--KDIVKDIIEAT-NG--GPHGVINVSVSEKAIEQSTEYVRPCGTVVLVGLPAGAVAR
AQVFGAVVKSVSIKGSYVGNRADTREAVDFFTRGLVKSPIKIIGLSELPKVYQLMAEGK-
--ILGRY--VLDTSK----------
>tr|Q6BH64|Q6BH64_DEBHA DEHA2G21032p OS=Debaryomyces hansenii GN=DEHA2G21032g PE=3 SV=1
M-----------------------------------------------------------
---------------------------SSIPETQKAVVFESNGGP--L------------
---EYK-EIAVPK----P---KSTEILINVKFSGICHTDLHAWKGDW-P----LPVKLPL
VGGHEGAGVVVAIGENV---KG-WEIGDLAGIKWLNGTCMNCEFCQNSNESN-CPNADLS
GYTHDGSFQ-------QYATADAVQAAKIPKG--TDLAEVAPILCAGVTVYKALKSANLK
AGQWVVISGAGGGLGSLCIQYAAAMGYRVISIDGG---EEKGEF-VK--SLGSEAYVDFT
KS--KDIVADIKKIT-NG--GAHGVINVSVSEKAMSQSCEYVRSRGTVVLVGLPAGAEIK
TPVFDAVVRSIAIVGSYVGNRADTTEAIDFFSRGLIKCPIKIVGLSELPPVYEFMEQGK-
--ILGRY--VVDTSK----------
>tr|Q6BMN4|Q6BMN4_DEBHA DEHA2F03938p OS=Debaryomyces hansenii GN=DEHA2F03938g PE=3 SV=2
M-----------------------------------------------------------
----------------------------SIPKTQKAIIFETSGGE--L------------
---KYA-DIAVPK----P---KPNEILINVKFSGVCHTDLHAWKGDW-P----LPTKLPL
VGGHEGAGEVVAIGENV---QG-WEIGDLAGIKWINGTCLNCEFCQNSNESN-CAKADMS
GYTHDGTFQ-------QYATADAVHAARIPKG--TDLASVSPILCAGITVYKALKTSGAK
PGQWVAISGAAGGLGSLALQYAKAMGFRVLAVDGG----DKGEF-VK--SLGAESYVDFT
KS--KDVVKEISETT-GG--GPHAVINVSVSVAAMNQSTEYVRSCGTVVLVGLPH-AKLE
AGIFNTVVKCVSIKGSYVGNRADSAEAIDFFARGLIKCPIKVVGLSELASIYKLMEEGK-
--ILGRY--VVDTSK----------
>tr|Q6C6P0|Q6C6P0_YARLI YALI0E07766p OS=Yarrowia lipolytica GN=YALI0E07766g PE=3 SV=2
M-----------------------------------------------------------
---------------------------SDVPKTQKAVVFEEVNGP--L------------
---MYK-DIPVPT----P---AKDELLVKVQYSGVCHSDLSIWKGDW-AQQLRFSPKMPL
VGGHEGAGEVVGMGDQV---TG-WQVGDRTGVKFISGSCLTCEHCSAGWDQH-CVAPGVS
GLLKDGSFQ-------QYACVKAATAPRIPDS--CDLAGVAPVLCAGITAYTALKNSGLK
AGEWVVITGAGGGLGSYAVQYAKCMGFRVIAIDTG---DDKETH-TK--ELGAEVFIDFA
KS-GAGMIAEIHKLT-GG--GAHAVVNFAVQDAAVEAATLYVRTRGTLVLCALPPNGTVK
SHILNHVGRGLTIKGSYVGNKLDTQEAIDFYARGLVKTKYRLGELSKLEEYYQQMLDGK-
--IVGRV--VVDNSK----------
>tr|Q6CGX5|Q6CGX5_YARLI YALI0A15147p OS=Yarrowia lipolytica GN=YALI0A15147g PE=3 SV=1
M-----------------------------------------------------------
----------------------------TIPKTQKAIVFETSGGP--L------------
---EYK-DVPVPV----P---GDHQILVNVKYSGVCHSDLHAWMGDW-P----LPTKLPL
IGGHEGAGVVVAKGKNV---TT-FEIGDYAGIKWINQACYTCEFCQEAYEPN-CPKAQIS
GYTMDGTFQ-------QYALADAVQAAHIPQG--TDLSQVAPILCAGVTVYKAIKTSGRK
AGEWLAVTGAGGGLGSLAVQYAKAMGFRVLAIDTT---EEKEKM-CL--ELGAEVFVDFA
KT--DNLVARVQEIT-GG--GPHGVINVSVSEFAINQSLEYVRSVGTVVLVGLPAGAVCK
SPIFSQVARAITIKGSPVGNRADTQEALSFFTRGLVHSPIHVVGLSELQKVFTLMEEGK-
--IAGRY--VVDTSK----------
>tr|Q6FPS0|Q6FPS0_CANGA Strain CBS138 chromosome J complete sequence OS=Candida glabrata GN=CAGL0J01441g PE=3 SV=1
M-----------------------------------------------------------
----FTRVAAAARIQSRRPLRLRLQSTLSIPQSQKGVIFYEHGGK--L------------
---EYK-DLPVPK----P---KPNEILINVRYSGVCHTDLHAWHGDW-P----LGAKLPL
VGGHEGAGVVVAKGSSV---TN-FEIGDYAGIKWLNGSCMSCEFCEQGNESN-CAKADLS
GYTHDGSFQ-------QYATADAIQAAQIPKG--TDLAQVAPILCAGVTVYKALKDSDVK
PGQWVAISGAAGGLGSLAVQYAKAMGMRVLGIDAG---DEKRKL-FE--SLGGNHFVDFT
KT--KDLVSEIQEIT-EG--GPHGVINVSVSEKAIGQSVEYVRPCGTVVLVGLPAGATVK
SDVFNHVIKSINIKGSYVGNRADTREAIDFFAKGQVKSPIKVVGLSELPEVYKLMEANK-
--IIGRY--VVDTSR----------
>tr|Q6FQA4|Q6FQA4_CANGA Strain CBS138 chromosome I complete sequence OS=Candida glabrata GN=CAGL0I07843g PE=3 SV=1
M-----------------------------------------------------------
------------------------ATLHAVPETQKGVIFYENNGK--L------------
---EYK-DIPVPK----P---KANEILINVKYSGVCHTDLHAWHGDW-P----LATKLPL
VGGHEGAGVVVGMGENV---KG-WKIGDYAGIKWLNGSCMACEYCEKSNESN-CPEADLS
GYTHDGSFQ-------QYATADYVQAARIPQG--TDLAQVAPILCAGITVYKALKSANLN
AGEWVAISGAAGGLGSLAVQYAKAMGYRILGIDGG---DEKKAL-FH--ELGGEIFVDFT
KS--KNVEQDILVAT-NG--GAHGVINVSVSEAAIESSTRYVRSNGTVVLVGLPANAKCS
SDVFNHVVKSISIVGSYVGNRADTREALDFFSRGLVKSPIKIAGLSELPEIYEKMEKGQ-
--IVGRY--VVDTSK----------
>tr|Q6XQ71|Q6XQ71_SACKL Alcohol dehydrogenase 4 OS=Saccharomyces kluyveri GN=ADH4 PE=3 SV=1
M----------------------------------------------------------F
RLARLQNTATSARSLASSFIRFNSTVAPAIPTTQKGVIFYESGGK--L------------
---EYK-DIPVPK----P---KPNEILINVKYSGVCHTDLHAWKGDW-P----LPTKLPL
VGGHEGAGVVVAKGENV---MN-FEIGDLAGIKWLNGSCMACELCEQGHESN-CLHADLS
GYTHDGSFQ-------QYATADAVQAAQIPKG--TDLAEVAPILCAGVTVYKALKTADLR
PGQWVAISGAAGGLGSLAVQYAKAMGLRILGIDGG---PGKEEL-FK--SLGGEVFIDFT
KT--KDIVSAIQEAT-KG--GPHGVINVSVSEAAISTSTQYVRPTGTVVLVGLPANAYVK
SEVFSHVVKSINIKGSYVGNRADTREALDFFTRGLVKSPIKIVGLSELPEVYGLMEKGK-
--ILGRY--VVDTAK----------
>tr|Q6XQ72|Q6XQ72_SACKL Alcohol dehydrogenase 3 OS=Saccharomyces kluyveri GN=ADH3 PE=3 SV=1
M-----------------------------------------------------------
---LRLSTRASLTARPFFQGSFRTMATASIPEKQKGIIFYENGGE--L------------
---KYE-DIPVPK----P---KPNELLINVKYSGVCHTDLHAWKGDW-P----LPTKLPL
VGGHEGAGVVVAMGENV---KG-WKIGDLAGIKWLNGSCLSCEYCEKSNESN-CPHADLS
GYTHDGSFQ-------QYATADYVQAARIPEG--TDLAEVSPILCAGVTVYKALKSANLK
AGDWVAISGAAGGLGSLAVQYAKAMGYRVLGIDGG---AEKGEL-VK--KLGGEVFIDFT
KH--KNLVEAVQEAT-NG--GPHGVINVSVSEAAMTASTQFVRPTGTVVLVGLPAGAVIK
SEVFSHVVKSINIKGSYVGNRADTREAVDFFVRGMVKSPIHVVGLSELPKVYELMEKGK-
--ILGRY--VVDTAK----------
>tr|Q6XQ73|Q6XQ73_SACKL Alcohol dehydrogenase 2 OS=Saccharomyces kluyveri GN=ADH2 PE=3 SV=1
M-----------------------------------------------------------
-------------------------SASQIPETQKAVIFYENGGE--L------------
---QYK-DIPVPK----P---KSNEILINVKYSGVCHTDLHAWKGDW-P----LPTKLPL
VGGHEGAGVVVAIGENV---KG-WKIGDYAGIKWLNGSCMACEYCELSNESN-CPEADLS
GYTHDGSFQ-------QYATADAVQAARIPAG--TDLAEVAPVLCAGITVYKALKSANLR
AGEWVAISGACGGLGSLAIQYAKAMGYRVLGIDGG---DEKAAL-FN--ELGGEVFIDFT
KT--KDVTKAVIDAT-NG--GAHGVINVSVSEAAIEASTVYCRANGTVVLVGLPGGAKCK
SDVFNQVVKSTTIVGSYVGNRADTREALDFFARGLVKSPIKVVGLSELPSIYEKMQKGA-
--IVGRY--VVDTSK----------
>tr|Q6XQ80|Q6XQ80_9SACH Alcohol dehydrogenase 3 OS=Kluyveromyces wickerhamii GN=ADH3 PE=3 SV=1
M-----------------------------------------------------------
-----LRLTQTKTISPLRAAIGSIRTMASVPETQKGVIFYENGGK--L------------
---EYK-DIPVPV----P---KPNEILINVKYSGVCHTDLHAWKGDW-P----LATKLPL
VGGHEGAGVVVGMGSNV---KG-WKIGDLAGIKWLNGSCMSCELCEQGFESN-CAHADLS
GYTHDGSFQ-------QYATADAVQAAQIPKG--TDLAEVSPILCAGVTVYKALKSANLK
AGDWVAISGAAGGLGSLAVQYAKAMGYRVLGIDGG---ADKGKL-VK--ELGGEVFIDFT
KS--KDMVADIQEAT-NG--GPHGVINVSVSEGAINASTQYVRPTGTVVLVGLPAGAVIK
SEVFSHVVKSINIKGSYVGNRADTREAIDFFVNGKVKSPIHVVGLSELPSVYELMEQGK-
--ILGRY--VVDTSK----------
>tr|Q6XQ81|Q6XQ81_9SACH Alcohol dehydrogenase 1 OS=Kluyveromyces wickerhamii GN=ADH1 PE=3 SV=1
------------------------------------------------------------
---------------------------MSIPKTQKAVVFYKHGGA--L------------
---EYK-EIPVPT----P---KANEILINVKYSGVCHTDLHAWQGDW-P----LDTKLPL
VGGHEGAGVVVALGANV---KG-WKIGDFAGIKWLNGSCMACEYCELSNEPN-CPEADLS
GYTHDGSFQ-------EYATADAVQAARIPAG--TDLAAVAPILCAGVTVYKALKSAHLK
AGDWVAISGACGGLGSLAIQYANAMGYRVIGIDAG---EEKAAL-FK--ELGGEYFVDFI
KS--KDVIKEINDVT-KG--GAHGVINVSVSENAIEDSTKYVRSNGTVVLVGLPKGAQAK
SDVFSQVVKSISIVGSYVGNRADTREALDFFSRGLVHAPIKIVGLSELASIYDKMSKSQ-
--VVGRY--VVDTSK----------
>tr|Q757I1|Q757I1_ASHGO AER032Wp OS=Ashbya gossypii GN=AER032W PE=3 SV=1
M-----------------------------------------------------------
-------------------------SAPTIPRTQKAVIFYENGGP--L------------
---QYT-DIEVPK----P---KATELLINVKYSGVCHTDLHAWKGDW-P----LPTKLPL
VGGHEGAGVVVAMGENV---RG-WKIGDLAGIKWLNGSCMACEYCEKSNESN-CPEADLS
GYTHDGSFQ-------QYATADAVQAAHIPAG--TDLAQVAPILCAGITVYKALKSANLR
AGDWVAISGACGGLGSLAIQYATAMGYRVLGIDGG---EEKEQL-FR--QLGGEVFIDFR
KS--KDIVADVVKAT-NG--GAHGVINVSVSEAAIESSTEYVRSNGTVVLVGLPGGAKCK
SDVFSHVVKSISIVGSYVGNRADTREALDFFARGLVKSPIQVVGLSELPQIYEKMEKGA-
--VVGRY--VVDTSM----------
>tr|Q75DQ0|Q75DQ0_ASHGO ABL033Cp OS=Ashbya gossypii GN=ABL033C PE=3 SV=1
M-----------------------------------------------------------
---LRLLNPRSTQTVSRATRLVIRLSSTAIPTTQKAVVFYEHGGE--L------------
---KYT-DIPVPK----P---KPNEILVNIKYSGVCHTDLHAWKGDW-A----IKPKLPL
VGGHEGAGVVVAKGANV---TN-FEIGDYAGVKWLGKTCMECEFCQKGFEPN-CETPTLS
GYTHDGTFQ-------QYATADAIHAAHIPPG--TDLAKVAPILCAGITVYKALKTAALI
PGQWVAISGAGGGLGSLAVQYAVAMGYRVVGIDGG---NEKEAL-FR--SLGGETFVDFH
KN--KDIVSAVREAT-GG--GPHGVVNVSVSTNAILQSVEYVRPTGTVVLVGLPPDATVK
SDVLTHVLKSINIKGSYVGNRADTKEAIEFFTRGLVQSPIKIIGLSQLEEAYKAMEEGT-
--SIGRY--VVDTSR----------
>tr|Q75EJ5|Q75EJ5_ASHGO AAR084Wp OS=Ashbya gossypii GN=AAR084W PE=3 SV=1
M--------------------------------------------------RKRNGAAAP
RNGSVYNGGCGQLLCRTQLQPVATMSSPSIPKTQHAIVFDKNGGP--L------------
---EYR-EIEVPE----P---KPTELLINVKYSGVCHTDLHAWKGDW-P----LPTKLPL
VGGHEGAGVVVAMGENV---RG-WQVGDLAGIKWLNGSCMSCEACEQGHESN-CPEADLS
GYTHDGSFQ-------QYATADAVQAAHIPAG--TDLAQVAPILCAGITVYKALKSANLR
AGNWVAISGACGGLGSLAIQYARAMGYRVLEIDGG---DEKEAL-FR--KLGGEVFVDFR
KS--KDVVADVVKAT-GG--GAHGVINVSVSEAAIESSTEYVRSNGTVVLVGLPGGAKCK
SDVFNHVVKSVSIVGSYVGNRADTREALDFFARGLVQCPIKVVGLSELPDIYGKMERGE-
--VAGRY--VVDTSK----------
>tr|Q75UM5|Q75UM5_CANBO Alcohol dehydrogenase OS=Candida boidinii GN=ADH3 PE=3 SV=1
M-----------------------------------------------------------
-----LSQVFRRSMINRSSLMTRFQSTFTIPEKQMGVIFETNGGP--L------------
---EYK-EIPVPK----P---KPTEILINVKYSGVCHTDLHAWKGDW-P----LPVKLPL
VGGHEGAGVVVAKGESV---TN-FEIGDLAGIKWLNGSCMSCEFCEEGNESN-CLDADLS
GYTHDGSFQ-------QYATADAIQAAKIPEG--TDLAEVAPILCAGVTVYKALKTADLA
AGQWVAISGAAGGLGSLAVQYAKAMGLRVLGIDGG---AAKKEL-FH--SMGGDVFIDFK
EE--KDIVKAIQDAT-NG--GPHGVINVSVSEAAISQSCDYVRPTGKVVLVGLPAGAVCK
SPVFQHVVKSLEIKGSYVGNRADTREALEFFSRGQVKSPIKIVGLSELPMVYGLMEKGA-
--ILGRY--VVDTSY----------
>tr|Q75UM6|Q75UM6_CANBO Alcohol dehydrogenase OS=Candida boidinii GN=ADH2 PE=3 SV=1
M-----------------------------------------------------------
-LSQTFLRRTPIIRKSPISLALRLQSTFQIPEKQMAVIFETNGGP--L------------
---EYK-EIPVPK----P---KPTEILINVKYSGVCHTDLHAWKGDW-P----LATKLPL
VGGHEGAGVVVAKGESV---TN-FEIGDYAGIKWLNGSCMSCEYCEQGHESN-CPDADLS
GYTHDGSFQ-------QYATADAIQAAKIPKE--ADLAEVAPILCAGVTVYKALKTANLQ
AGQWVAISGAGGGLGSLAVQYAKAMGYRVVGIDGG---ADKGEL-VK--SLGGEVFIDFT
KE--KDLTKAIQDAT-NG--GPHGVINVSVSEAAISQSCDYVRSTGKVVLVGLPAGAVCH
SPVFQHVVKSIEIKGSYVGNRADTREAIDFFSRGLVRSPIKVVGLSELGDVYEKMEKGA-
--ILGRY--VVDTSY----------
>tr|Q75UM7|Q75UM7_CANBO Alcohol dehydrogenase OS=Candida boidinii GN=ADH1 PE=3 SV=1
M-----------------------------------------------------------
----------------------------SIPTTQKAVIFYENGGP--L------------
---EYK-DIPVPT----P---KPNEILINIKYSGVCHTDLHAWKGDW-P----LATKLPL
VGGHEGAGVVVAKGSNV---TN-FEIGDYAGIKKLNGSCMSCEYCQQGAEPN-CPDADLS
GYTHDGSFQ-------QYATADAVQAAKIPKD--CDLATIAPILCAGVTVYKALKTADLR
PGQWVCISGAGGGLGSLAIQYATAMGLRVIAIDGG---DEKATF-CK--SLGAETFVDFT
KT--KDMVKAIQEAT-NG--GPHGVINVSVSDAAISQSVEYVRPLGKVVLVGLPAHSVVK
SPVFEHVVKSIEIRGSYVGNRLDTAEAIDFFSRGLVKATIKIIGLSELPKVYELMEQGA-
--IIGRY--VVDTTK----------
>tr|Q7SG88|Q7SG88_NEUCR Alcohol dehydrogenase III OS=Neurospora crassa GN=NCU02476 PE=3 SV=1
M-----------------------------------------------------------
------------------------SKAADIPKEQWAQVTEK-DGV--I------------
---TYK-KIPVPT----P---GHDEVLVNIKYSGVCHTDLHALDNDW-P----LPRKTPV
IGGHEGAGVVVQKGELV---TN-VDIGDKVGVKWLMSTCFHCTFCQQALESL-CPKAQLS
GYTKDGTFQ-------QYCVANAAHLARFPPQ--TDLSAVAPIMCAGLTVYKGLKESDTR
PGQYVAIVGAGGGLGTIGIQYAHAMGLNVIAIDGG---KEKGEA-CK--KLGASMYIDFK
ES--KDLVADVKKAT-HDGLGPQGVVLLAPQEQPFQQATGYVRSHGTVVCIGMPAGAKVS
MPVFDTVVRMIKVKGSYVGNREDTAEALDFFLRGKVHAPYKVIGLSQLQSVFDEMRANR-
--VIGRY--VMDMSK----------
>tr|Q9UW06|Q9UW06_YARLI Alcohol dehydrogenase 3 OS=Yarrowia lipolytica GN=ADH3 PE=3 SV=1
M-----------------------------------------------------------
---------------------------TTIPKTQKAVIFETSGGP--L------------
---MYK-DVPVPV----P---ADDEILVNVKYSGVCHTDLHAWKGDW-P----LDTKLPL
IGGHEGAGVVVAKGKNV---TT-FEIGDYAGIKWINKACYTCEFCQVAAEPN-CPKATMS
GYTHDGSFQ-------QYATANAVQAAHIPKN--CDLAQVAPILCAGITVYKALKTAGLK
AGEWAAVTGAGGGLGSLAVQYAKAMGYRVLAIDTG---ADKEKM-CKELELGAEVFIDFA
KS--KDLVKDVQEAT-KG--GPHAVINVSVSEFAVNQSVEYVRTLGTVVLVGLPAGAVCK
SPIFQQVARSIQIKGSYVGNRADSQEAIEFFARGLVKSPIIIVGLSELESVYKLMEEGK-
--IAGRY--VLDCSK----------
>tr|B4G1S2|B4G1S2_MAIZE Putative uncharacterized protein OS=Zea mays PE=2 SV=1
M-----------------------------------------------------------
-------------------------AAPQIPEKQWAQVFEKTAGP--I------------
---EYK-QIPVQK----P---GPDEVLVNVKFSGVCHTDLHAWQGDW-P----LDTKLPL
VGGHEGAGVVVARGELV---KD-VKIGEKVGIKWLNGSCLSCSYCQNADESL-CAEALLS
GYTVDGSFQ-------QYAIAKAIHVARIPEE--CDLESISPILCAGITVYKGLKESGVK
AGQSIAIVGAGGGLGSIAVQYCKAMGIHAIAIDGG---EEKRKL-TK--ELGATAYVDFT
TT--KNLIADVKATT-SDGLGPHAALLVATNEKPFQQATQYIRSRGTVVCIGLPANAQFS
APVFDTVVRMISIKGSYVGNRADTAEAIDFFRRGLIKVPFKTVGLSELNEVYKLMKAGQ-
--IVGRY--VVDTSR----------
