# Supplementary material for: Subdivision of the MDR superfamily of medium-chain dehydrogenases/reductases through iterative hidden Markov model refinement
Source: BMC Bioinformatics. 2010 Oct 27;11:534. doi: 10.1186/1471-2105-11-534 (PMC2976758; doi:10.1186/1471-2105-11-534)
Supplement: Additional file 4 — MDR family alignment figures. Illustrations showing the mafft MSAs from Additional file 3: mdr-sequences. Red sequence identifiers denote sequences from UniProtKB/TrEMBL, while blue correspond to sequences from Swiss-Prot. The position cscores are shown in a bar plot under the MSA. Positions that contain gaps in over 90% of the sequences have been removed from the alignment in order to increase readability. [file 1471-2105-11-534-S4.ZIP › mdr/MDR021.mafft]

>tr|A4S9P0|A4S9P0_OSTLU Predicted protein OS=Ostreococcus lucimarinus (strain CCE9901) GN=OSTLU_41988 PE=3 SV=1
-----------------------------------------------MEVELRAEGEHFN
S-QAASDALFSVDEAWGKNLVGAL-------------ILELYS-ELQNDDKDTTIGFAAL
AQGEDLVPFKYRLPDMTPTSVEVKVEYCGLCGSDDHLIVGDYGEYAVWPQVCGHEVVGTV
TQVGTAV--TTLKAGQRVGVGWQSSSCHDCEWCARGDEQLCS-SVGCTCCEGNKGGFADR
MRLNDSQFCYKIPDALSSAEVAPLLCGGQTVWTPLNE-QTKSSDRVGILGLGGLGHMAIK
FAKALGREVTAISSSASKRADALSHGASRFLVHTNQEEMDAAASSLDFILVTIATNKEVD
FAKFFPLLRPRGTICFVG-MCPPIQADVFT-LGFTMNNITTSNTGGKKDMVQMLEFCARH
KIGASVAVSPLSEINTAITALRTGESHFRHVLVNDVSSGSQHRRMASAF
>tr|Q00SV0|Q00SV0_OSTTA COG1064: Zn-dependent alcohol dehydrogenases (ISS) (Fragment) OS=Ostreococcus tauri GN=Ot18g00670 PE=3 SV=1
EFSQLYDWLNAEYALRLCSYEGWLNAVKAGAAEGKEVLQRVLLTIDAMEVELKAEGEHFR
SANEKDDALFSVDDAWGKNLVSAL-------------LLEKYSGELQTDDKDTTIGYAAL
AQNEDLVPIKYRLPDMTPSSVELRVEYCGLCGSDDHLIVGDYGEYAVWPQVCGHEVVGVV
TQVGSAV--TTLKPGQRVGVGWQSSSCHDCEWCARGDEQLCS-AVGCTCCEGNKGGFADR
MRLNDAQFCYKIPDELASAEVAPLLCGGQTVWTPLNE-QTKSGDRVGVLGLGGLGHMAIK
FAKALGREVTAISSSASKRADAMSHGASHFLLHSDDEAMEAAAQSLDFILVTIATNKEVD
FSKFFPLLRPRGTICFVG-MCPPISADVFT-LGFTMNNITTSNTGGKKDMVQMLDFCARH
KIGAAVAISPLSEINTALSKLRSGDSHFRHVLSNDVQHASKR---ATA-
>tr|A1YN40|A1YN40_ECOLX Alcohol dehydrogenase OS=Escherichia coli GN=yjgB PE=3 SV=1
------------------------------------------------------------
---------MLYTSQTTPEKDQKM---------------------------SMIKSYAAK
EAGGELEVYEYDPGELRPQDVEVQVDYCGICHSDLSMIDNEWG-FSQYPLVAGHEVIGRV
VALGSAAQDKGLQVGQRVGIGWTARSCGHCDACISGNQINCE-QGAVPTI-MNRGGFAEK
LRAD-WQWVIPLPENIDIESAGPLLCGGITVFKPLLMHHITATSRVGVIGIGGLGHIAIK
LLHAMGCEVTAFSSNPAKEQEVLAMGADKVVNSRDPQALKALSGQFDLIINTV--NVSLD
WQPYFEALTYGGNFHTVGAVLTPLPVPAFT-LIAGDRSVSGSATGTPYELRKLMRFAARS
KVAPTTELFPMSKINDAIKHVRDGKARYRVVLKADF-------------
>tr|A3YYG9|A3YYG9_9SYNE Zinc-containing alcohol dehydrogenase superfamily protein OS=Synechococcus sp. WH 5701 GN=WH5701_08744 PE=3 SV=1
------------------------------------------------------------
---------------------------------------------------MQITVWQAL
AKGGRLERSQATLLDPGPDEVLLEVLHCGLCHSDLSMLDNSWG-ISTYPLVPGHEVVGRV
AAVGAGV--DSGLLGSIQGLGWIAGSCRHCDWCLGGNANLCP-SLEASVV-GRHGGFASH
VMAH-QDWIVAIPDGVSAADAGPLFCGGITVFAPLFDEAVSPTSRVAVIGIGGLGHMALQ
FARAWGCEVTAVTTSPAKADEARRLGAHRV---LALSELGDHPGVFDLIINTS--NHDLD
WPALIGSLAPLGRLHQLGVPLSPLQIPAFP-LIAGRRSVTGSPTSSPASLRRMVEFCARH
GIAPLVEHLPMAEINTAIERLRQGDVRYRFVLDGPA-------------
>tr|A3Z514|A3Z514_9SYNE Zinc-containing alcohol dehydrogenase superfamily protein OS=Synechococcus sp. RS9917 GN=RS9917_10746 PE=3 SV=1
------------------------------------------------------------
-------------------------------------------------MVVTITVWQAR
EAGAPLERAERAMLEPAAGELVLEVLHCGLCHSDLSMLDNNWG-LSAYPLVPGHEVVGRV
VRVGEGV--DPGVIGELRGLGWISGSCMHCALCLGGTANLCG-SLEATIV-GRQGGFASH
VTAR-QDWAIRLPEGMDPAAAGPLFCGGITVFAPLVDEVVSPTAHVAVIGIGGLGHMALQ
FARAWGCEVTALTTHLAKAEEAKRFGAHHV---ESLEELPDLAGRFDLVINTV--NHALD
WGAVMGSLAPLGRLHQLGAVLEPLQVSAFD-LIMARRSITGSPTSSPASLMKMVEFCVRH
NIRPQVEHLPMDRLNEAIDRLRRGDVRYRFVLDSVAD------------
>tr|A3ZL88|A3ZL88_9PLAN Zinc-containing alcohol dehydrogenase superfamily protein OS=Blastopirellula marina DSM 3645 GN=DSM3645_08987 PE=3 SV=1
------------------------------------------------------------
-----------------------M--------------------------SDVIHAYAAL
SSGAALEPFEYDPGPLLDNQVEVAVTHCGICHSDLSMVENEWG-MTAFPLVPGHEASGVV
AAIGSQV--KGLKIGQRVGVGWQAGSCMSCPQCLGGDHNLCA-QSAATIV-GRHGGFADR
VRCD-WQFAIPLPDSLAAADAGPLFCGGVTVFNPMLQYGLLPMHRIGVIGIGGLGHMALQ
FANKWGCEVTAFTSSDSKREEALQLGAHHVVNSRDSDAMAKLAGSLDYILSTV--NVPLD
WPVILNALAPKGKLMVVGAVLEPIPIPAMS-IIMAQRSVCGSPIGSPTTIAKMLDFSARH
KIAPQIETFPMSKVNDALEHLKAGKARYRIVLENDIAK-----------
>tr|A4CXL8|A4CXL8_SYNPV Zinc-containing alcohol dehydrogenase superfamily protein OS=Synechococcus sp. (strain WH7805) GN=WH7805_00515 PE=3 SV=1
------------------------------------------------------------
----------------------------------------------------MISVWQAP
SAGAPLECAQRPALQPVADELVLEVMHCGLCHSDLSMIGNHWG-VSRYPLVPGHEVIGRV
TAVGEGV--DPGVIGEVRGLGWISGSCNHCSLCLGGDQNLCS-SLEATIV-GRQGGFASH
VVAR-QDWTIPLPTGLDPAEAGPLFCGGVTVFAPLVDEAVSPTAHVAVVGIGGLGHIALQ
FARAWGCEVTAITTNPAKTEQARRFGAHHV---EELEALSDLQRRFDLVINTV--NHPLD
WSAVMASLKPRGRLHQLGAVLEPIQVGAFD-LISARRSITGSPTSSPASLLKMVEFCVRH
NILPLVEHLPMDQVNVAIERLAKGDVRYRFVLDA---------------
>tr|A6C0Z8|A6C0Z8_9PLAN Zinc-containing alcohol dehydrogenase superfamily protein OS=Planctomyces maris DSM 8797 GN=PM8797T_05450 PE=3 SV=1
------------------------------------------------------------
-----------------------M----------------------------GYEAWVTS
DIGAPFSRQTLEREPLGPEEVEVAVEHCGVCHSDLSMWQNEWD-MTTLPAVFGHEVIGRV
TALGSQA--KGLSVGQRVGVGWFSGSCMHCRQCLSGDQHLCL-EGQPTIA-GHLGGFASS
VRAH-WAWTIPLPDGLNFADAGPLLCGGITVFNPLSRF-ATPKSRVGIVGIGGLGHMAVK
FASAYGCDVTAFTSRESKFDEARGFGAHHVVASRDSAAILELENSLDLLIVTV--NVPLD
WDALLKTLAPNGRMHVVGAVLEPIPVPVFT-LLTRQASVSGSPTGSPVTMAEMLDFAARH
NIAPQTEHFPMRQINEAFQHVSEGKARYRVVLDADI-------------
>tr|A6DMG5|A6DMG5_9BACT Alcohol dehydrogenase, zinc-binding protein OS=Lentisphaera araneosa HTCC2155 GN=LNTAR_15837 PE=3 SV=1
------------------------------------------------------------
-----------------------M-----------------------------INAYAVN
NPREPLQKISYDPGILEKDQVEIDVKYCGICHSDLSMMNNDWG-ISQYPLVPGHEVTGII
SQVGESV--THLKVGQAVGLGWHSAFCGSCNHCSEGDHNLCG-SAQGTIV-AHHGGFADK
VRAQ-ANSVVPIPDGLDLSKVGPLFCGGITVFNPLVQYNIPPTAKVAVIGIGGLGHLALQ
FLNAWGCEVTAFTSSESKKQEALTLGAHHTLNSRDAEEIEKAAGSFDLIISTV--NVKLD
WELYINTLKAKGRLHFVGATLEPIEVQAFS-LIMSQRSISGSPVGSPATIAKMLDFAKIH
NIEAQVEIFPMSKANEAIAHLESGQARYRVVLEN---------------
>tr|A6GNT9|A6GNT9_9BURK Alcohol dehydrogenase, zinc-binding protein OS=Limnobacter sp. MED105 GN=LMED105_02403 PE=3 SV=1
------------------------------------------------------------
-----------------------M-------------------------ELIMINAYAAF
EAKGPLKPFQYDPGELNAFDIEIDVDHCGICHSDVSMLDNDWG-RAKYPMVAGHEIIGRV
SQVGSHV--SHLAIGDVVGLGWHSGYCESCRMCMGGDHNLCS-TAKGTIV-GRHGGFADK
VRAQ-AVSAVKIPAGVNPATAGPLLCGGITVYNPLVQFNISPQSKVAVIGVGGLGHMAVM
FLKAWGCEVTAFSSNVSKTDELLGMGAHHVLNSKDPDALKKAAGSFDLILSTV--NVKLD
WNAYIGTLAPKGRLHFLGAVLEPLDIGVFG-LMGQQRSISSSPVGSPRVIADMLKFAALH
NIQPIVETYSFDQINEAVDKVRNGSPRFRVVLSR---------------
>tr|A8YJH1|A8YJH1_MICAE Genome sequencing data, contig C320 OS=Microcystis aeruginosa PCC 7806 GN=IPF_4903 PE=3 SV=1
------------------------------------------------------------
-----------------------M-----------------------------IRAYAAQ
EKGGKLEPFDYDPGILADEDVEIAVEYCGICHSDLSMLDNDWG-LTTYPFVPGHEVVGTI
AALGAKV--KELKLGQRVGLGWFSRSCSTCETCMSGDQNLCA-TAEGTIV-GRHGGFAER
VRAH-HSWLVPLPDQLDAAKAGPLFCGGITVFNPIVQFNIKPTARVGVIGIGGLGHIALK
FLKAWGCEVTAFSSSPDKETEAKELGATHFINSRDPEALQSVQNYFDFIISTV--NVNLD
WGLYIACLRPKGRLHIVGAVLEPMATYAFP-LIMGQKSISGSPLGSPSTVSKMIEFASRH
GIEPVTETYPISRVNEAMEKLRTGQPKYRLVLQIK--------------
>tr|B4AZV2|B4AZV2_9CHRO Alcohol dehydrogenase GroES domain protein OS=Cyanothece sp. PCC 7822 GN=Cyan7822DRAFT_1484 PE=4 SV=1
------------------------------------------------------------
-----------------------M-----------------------------IRAYAAH
EPGGKLEPFEYDPGSLGDEDVEIQVEYCGICHSDLSMLNNEWG-MTRYPFVPGHEVVGTI
NAVGERV--KHLQVGQRVGLGWYSRSCMTCEWCLSGNQNLCP-QAEGTIV-GRYGGFAEK
VRAH-QGWVLPLPEKLNPLTAGPLFCGGITVFNPIVQFDVKPTDRVGVIGIGGLGHMALG
FLAAWGCEITAFSTSPDKEIEAKNLGANHFVNSRDPQALKALANSLDLILSTV--NADLD
WDTYISLLRPKGRLHFVGVIPNPLSVQLFP-LIGGQKSVSGSPLGSPVTLAQMLNFAGRH
HVEPVVEFYPIEQVNEAMERLKANKARYRIVLTFKNS------------
>tr|B4BZS8|B4BZS8_9CHRO Alcohol dehydrogenase GroES domain protein OS=Cyanothece sp. PCC 8802 GN=Cyan8802DRAFT_2295 PE=4 SV=1
------------------------------------------------------------
-----------------------MRGERIVRSGVKEDILCNNAINTTIEVKVVIKAYAAS
EPGKELNSFEYDPGLLGEEDVEINVQYCGICHSDLSMLDNEWG-ITQYPFVPGHEVVGTI
GAVGSKV--TTFQVGQTVGLGWFSRSCFDCEWCLSGDQNLCQ-TAEGTIV-GRPGGFADK
VRAH-HRWVVPLPSGVNPETAGPLFCGGITVFNPIIQCGVKSTDRVGVIGIGGLGHLAIE
FLHAWGCEVTAFSSNPEKESEVKQLGADYFVNSRDPEAIKAVENSFDFIISTV--NVSLD
WNSYILALRPRGTLHFVGAVLNPISTQIFP-LLMGQKTISGSPTGSPTTIAQMLDFAARH
QIEPVTEIFPFEQVNEAIDKLRHGQPRYRLVLKM---------------
>tr|B4VJU2|B4VJU2_9CYAN Alcohol dehydrogenase GroES-like domain family OS=Microcoleus chthonoplastes PCC 7420 GN=MC7420_3134 PE=4 SV=1
------------------------------------------------------------
-----------------------M-----------------------------IKAYAAH
EPGGQLQPFEYDPGTLGDEEVEIKVEYCGICHSDLSMLDNEWG-MTDYPFVPGHEVVGTI
AALGDKV--TTLNLGQRVGLGWFSGSCMTCEWCMSGNHNLCS-NAEGTIV-SRHGGFADK
VRAD-YSWVVPLPDGINPATAGPLFCGGITVFNPIVQFDIKPSDRVGVIGIGGLGHIALG
FLQAWGCEITAFSSSPDKEAEARELGATHFINSGDVNALESVQNSFDFILATA--NADLD
WNAYIAALRPKGRLHFVGVIPNPLSTPIFP-LILGQKSISASPVGSPATISQMINFAARQ
GVEPITETFSFEQVNEAMEKLRHGKPRYRLVLKHS--------------
>tr|B5JNR9|B5JNR9_9BACT Alcohol dehydrogenase GroES-like domain family OS=Verrucomicrobiae bacterium DG1235 GN=VDG1235_3834 PE=4 SV=1
------------------------------------------------------------
-----------------------M-----------------------------IKAYATH
TPGGKLEPFEYDPGELAPTDVEINVEHCGICHSDLSMLNNEWG-MTTYPFVPGHEVVGTI
GAIGSDV--KNLAPGQRVGLGWHSSYCTTCPSCLSGDHNLCQ-AAAGTIV-GRHGGFADK
VRAS-ALSVIPLPDSIDAAKAGPLFCGGITVFNPLIQYEVSPTAKVAVIGIGGLGHMALA
FLNAWGCEVTAFTTSEAKRQEALKLGAHHTLNSRDAAEIEAAAGRFDLILSTV--NVGLD
WNGYVNTLKPKGRLHFLGAALEPIQIGAFS-LIMAQRQISGSPVGSPATIAKMIEFAALH
KIEPVTEHFKFDQANEALAHLESGQARYRIVLSH---------------
>tr|B5JRT1|B5JRT1_9GAMM Mannitol dehydrogenase OS=gamma proteobacterium HTCC5015 GN=GP5015_868 PE=4 SV=1
------------------------------------------------------------
-----------------------M-------------------------SQNSIKAWAAA
SAGDELKPFEYDPGPLAPEQVEIEVTHCGLCHSDLSMLDNEWG-VSQYPLVPGHEAVGRV
VALGDAAQDKGLSIGQAVGVGWLSGSCMHCNSCLSGDHNLCA-DNEVTIA-GRYGGFADR
LRAH-WAWAIPLPESLDMASAGPLFCGGVTVFNPIVELDIKPTDRVGVVGIGGLGHLALQ
FLNAWGCDVTAFTSSEAKREEAMSLGAHHVVTSTDKASLKAVRESLDFILVTA--NASLD
WRQFINALGPKGKLHFVGAVLEPIPVSVFD-LLGKQRSVSASPVGSPARLRQMLDFCARH
GIEAQVEPFPMSQVNRAVAHLKSGKARYRVVLENT--------------
>tr|B7GV17|B7GV17_ACIBA Hypothetical zinc-type alcohol dehydrogenase-like protein yjgB OS=Acinetobacter baumannii AB307-0294 GN=ABBFA_000045 PE=4 SV=1
------------------------------------------------------------
-----------------------M-------------------------SNNTIQAYAAM
QAGEKLVPYQFDAGELQPHQVEVKVEYCGLCHSDISVLNNEWR-STVYPVVAGHEIIGRI
VALGSEA--KGLQIGQRVGIGWTAESCQACDECIGGQQVLCTGENVATIV-GHAGGFADK
VRAG-WQWAIPLPEDLDPESAGPLLCGGITVFDPLLKHKIQATHHVGVIGIGGLGHIAIK
LLKAWGCEITAFSSNPDKTEELKAMGADHVVNSRDTEAVKAQKGKFDLLLSTV--NVTLN
WRAFISTLAPNGSLHFLGLTLEPVPVSVGS-LIDGAKSVTGSPTGSPAALRQLLKFAARK
KIAPQIELFPMSQLNEAIERLHSGQARYRIVLKADFAE-----------
>tr|B7KI77|B7KI77_9CHRO Alcohol dehydrogenase GroES domain protein OS=Cyanothece sp. PCC 7424 GN=PCC7424_5216 PE=4 SV=1
------------------------------------------------------------
-----------------------M-----------------------------IRAYAAH
EPGGKLEPFEYEPGSLGDEEVDIKVEYCGICHSDLSMLKNDWG-MTQYPFVPGHEVVGVV
EAVGSKV--KNLQIGQKVGLGWYSRSCMTCEFCMSGNHNLCQ-DAEGTIV-GRYGGFAEK
VRAH-QGWVIPLPEGVNPVTAGPLFCGGITVFNPIVQFNIKPTDQVGVIGIGGLGHMALG
FLRAWGCEITAFSTSPDKEAEAKALGATHFVNSRDPEALKALTNSFDVILSTV--NADLD
WPTYIKLLRPQGRLHLVGVIPNPLSVPIFP-MILGQKSVSASPLGSPTTIAQMLNFAGRH
HLEPIVEFFPLEQVNEALERLQSNKARYRIILKMDH-------------
>tr|Q05R38|Q05R38_9SYNE Zinc-containing alcohol dehydrogenase superfamily protein OS=Synechococcus sp. RS9916 GN=RS9916_28064 PE=3 SV=1
------------------------------------------------------------
---------------------------------------------------MEIRVWEAP
GSGAALQSSSRTVQEPAAGEVVLEVLHCGLCHSDLSMIDNAWG-LSAYPLVPGHEVVGRV
VAVGDGV--DPALLGDVRGLGWISGSCSHCLQCLGGDANLCP-SLEATIV-GRQGGFASH
VTAR-QDWTISLPEGVAVADAGPLFCGGITVFAPLIDEAVSPTAHVAVVGIGGLGHIALQ
FAKAWGCRVTALTTNLGKAEEARRFGAHDV---QLLEQLPDLAGRFDLVINTV--NHPLD
WPAVMASLAPRGRLHQLGAVLEPMQIAAFD-LIPQRRSVTGSPTSSPASLLKMVEFCARH
GIRPQVEHLPISQINDAIARLRRGDVRYRFVMDF---------------
>tr|Q0F3V4|Q0F3V4_9PROT Zinc-containing alcohol dehydrogenase family protein OS=Mariprofundus ferrooxydans PV-1 GN=SPV1_03433 PE=3 SV=1
------------------------------------------------------------
-----------------------M---------------------------VMIKAYAAF
EPKGELKPFEYDPGPLANDEVEIDVSYCGICHSDVSVIDAEWG-EMPYPVVAGHEVVGKI
AKTGSSV--SHLKIGQVVGLGWHAGYCGTCHPCQSGDNNLCG-TATATII-GHYGGFAEQ
VRAK-ANSVVAIPAGIDLESAGPLFCGGVTVFNPLVQFDVKPTDKVAVIGIGGLGHMALQ
FLNAWGCEVTAFTSSDAKRDEALSMGAHDTLNSRDADAIAGAAGRFDFIISTV--NVKLD
WNLYLGTLQPKGRLHFVGATLEPLDIGVFG-LIGGQRSISGSPVGSPSTMLQMLEFAKLH
SIKPVIEMYEFADINEALDRVRSGKAHYRVVLKS---------------
>tr|Q1N3E9|Q1N3E9_9GAMM Zinc-containing alcohol dehydrogenase family protein OS=Oceanobacter sp. RED65 GN=RED65_13197 PE=3 SV=1
------------------------------------------------------------
-----------------------M-----------------------------IKAFAAD
TAKGELKPFEYEVGELGSQEVEIEVHYCGVCHSDISMLDNEWG-MTQYPFVPGHEVAGLI
KQVGAEV--NHLKVGDRVGLGWQSGYCNHCENCMSGDHNLCG-TAEMTIV-GRHGGFADH
VRAQ-ASSVVKLPDDIHMADAGPLFCGGVTVYNPMKQFDLKPTAKVAVIGIGGLGHMALQ
FLNSWGCEVTAFTSTEEKRKEAIALGAHKTLNSRDEGELKGAAGSFDMIISTV--NVSLN
WEAYINTLKAKGRLHFVGAVLEPIQVGVFP-LMMGQRSISASPVGSPSTISQMLEFTARH
QIKPQVELFQKDQINDAINHVREGKARYRAVIQFKATSDNSA-------
>tr|Q1YQ87|Q1YQ87_9GAMM Zinc-containing alcohol dehydrogenase family protein OS=gamma proteobacterium HTCC2207 GN=GB2207_00245 PE=3 SV=1
------------------------------------------------------------
-----------------------M------------------------STAKSINAYAIL
EPGGQFESYSYPVDDLKNNEVEMDVLHSGICHSDLSMVENEWG-LTKYPLVAGHEIIGKI
TAKGADV--HGLKPGTVVGLGWHSGYCGHCHPCKTGDQNLCP-SAVRTII-GHNGGFAEK
VRAQ-ASSVVVIPEGMDPVSAGPLLCAGITVFNPIVQFGIKSTDKVAVIGIGGLGHLALQ
FLNAWGCEVTAFTSSDSKHQEALDLGAHKTLNSRDPDALKNAASSFDFIISTV--NVKLE
WNLYLNALKPKGRLHFVGAITAPLDISMFP-LMLGQREVSGSPVGSPATIETMLDFANLH
NIKPQVECFPMTEINQAFAHLKTGDARYRIVLSND--------------
>tr|Q9F1R1|Q9F1R1_9GAMM NADP-dependent alcohol dehydrogenase OS=Acinetobacter sp. M-1 GN=alrA PE=3 SV=1
------------------------------------------------------------
-----------------------M-------------------------SNHQIRAYAAM
QAGEQVVPYQFDAGELKAHQVEVKVEYCGLCHSDLSVINNEWQ-SSVYPAVAGHEIIGTI
IALGSEA--KGLKLGQRVGIGWTAETCQACDPCIGGNQVLCTGEKKATII-GHAGGFADK
VRAG-WQWVIPLPDDLDPESAGPLLCGGITVLDPLLKHKIQATHHVGVIGIGGLGHIAIK
LLKAWGCEITAFSSNPDKTEELKANGADQVVNSRDAQAIKGTRWKL-IILSTA--NGTLN
VKAYLNTLAPKGSLHFLGVTLEPIPVSVGA-IMGGAKSVTSSPTGSPLALRQLLQFAARK
NIAPQVELFPMSQLNEAIERLHSGQARYRIVLKADFD------------
>tr|A4WF29|A4WF29_ENT38 Alcohol dehydrogenase GroES domain protein OS=Enterobacter sp. (strain 638) GN=Ent638_3652 PE=3 SV=1
------------------------------------------------------------
-----------------------M---------------------------SKIKSYAAP
QAGAELELYEYDAGELKAEDVEVQVDYCGICHSDLSMIDNEWG-FSSYPLVAGHEVIGRV
VALGTAAQDKGLKIGQRVGIGWTARSCGHCDACISGNQINCL-EGAVPTI-LNKGGFADK
LRAD-WQWVIPLPDSIDIESAGPLLCGGITVFKPLLMHHVTATSRVGVIGIGGLGHIAIK
LLHAMGCEVTAFSSNPAKEQEVLAMGADKVVNSRDPELLKALAGQFDLIINTV--NVDLD
WQPYFEALAYGGNFHTVGAVLKPLPVPAFT-LIGGDRSVSGSATGTPYELRKLMKFAGRT
KVAPTTELYPMSKINEAIQHVRDGKARYRVVLKADF-------------
>tr|A4XYS8|A4XYS8_PSEMY Alcohol dehydrogenase GroES domain protein OS=Pseudomonas mendocina (strain ymp) GN=Pmen_3746 PE=3 SV=1
------------------------------------------------------------
-----------------------M---------------------SSSAELATFSGWAAT
APKAPLERHSYDPGPLGAEEVEIAVEYCGICHSDQSMIDNEWG-NARYPFIPGHEVVGTV
VRLGEQA--RGLALGQRVGIGWYKGSCMHCGSCMEGSHQLCR-SVKPTIV-GSHGGFADR
LRSH-WAWAVPLPDGLDPALVGPLFCAGSTVFSPLLEFDIKPTDRVGVVGIGGLGHLALR
FLNAWGCEVTAFTSSLNKQDEAKRLGAHKVVASTDSAAMKAIAGTLDFLLVTA--SADLD
WQALIATLRGKGRLHFVGIVPSAIPVHVFN-LIPQQKSLSGSPVGSPSTMATMLEFCARH
QILPQVEQFPMSQVNAAIDHLRSGKARYRVVLDASK-------------
>tr|A6THK0|A6THK0_KLEP7 Putative alcohol dehydrogenase OS=Klebsiella pneumoniae subsp. pneumoniae (strain ATCC 700721 / MGH 78578) GN=yjgB PE=3 SV=1
------------------------------------------------------------
-----------------------M---------------------------SIIKSYAAK
EAGADLSLWEYDAGELQPEDVEVEVEYCGICHSDLSMIDNEWG-MSSYPLVAGHEVIGRV
AALGSAAQDKGLKIGQKVGIGWTARSCGHCDACISGNQINCL-EGSVPTI-LNRGGFANK
LRAD-WQWVIPLPESIDLASAGPMLCGGITVFKPLLTHHVTATSRVGVIGIGGLGHIAIK
LLRAMGAEVTAFSSNPAKEQEVLAMGADRVVNSRDPEALKALAGQFDLIINTV--AVDLD
WQPYFEALAYGGNFHTVGAVMKPFPVPAFT-LIGGDRSISGSATGNPSELRTLMKFAGRS
KVAPTTELFPMSQINEALKHVREGKARYRAVLKADF-------------
>tr|A7MG54|A7MG54_ENTS8 Putative uncharacterized protein OS=Enterobacter sakazakii (strain ATCC BAA-894) GN=ESA_03438 PE=3 SV=1
------------------------------------------------------------
-----------------------M---------------------------TIIKSYAAH
KAGAELELYEYDAGELKPEDVEVEVEYCGICHSDLSMIDNEWG-ISAYPLIAGHEVIGRV
SALGGSAQNKGLKVGQRVGIGWTASSCEHCDACISGNQVNCQ-HGSVPTI-LNRGGFADK
IRAN-WQWVIPMPEGIDAASAGPLLCGGITVFKPLLMHHITATSRVGVIGIGGLGHIAIK
LLRAMGCEVTAFSSNPSKEQEILAMGADKVVNSRDPQALQALAGQFDLIINTV--NVSLD
WMPYFQALAWGGNFHTVGAVMKPFEVPAFS-LIMGDRSVTGSATGSPHELRSLMKLAARA
KVAPQTEEFPMSRINEALQHVRDGKARYRVVLKADF-------------
>tr|A9MET0|A9MET0_SALAR Putative uncharacterized protein OS=Salmonella arizonae (strain ATCC BAA-731 / CDC346-86 / RSK2980) GN=SARI_03157 PE=4 SV=1
------------------------------------------------------------
-----------------------M---------------------------TIIKSYAAK
EAGGELELYEYDAGELQPEDVEVRVDYCGICHSDLSMIDNEWG-FSQYPLVAGHEVIGRV
TALGSAAQNKGFKVGQHVGIGWTARSCGHCDACIRGNQINCL-EGSVPTI-LNRGGFAEK
LRAG-WQWVIPLPEDIDMASAGPLLCGGITVFKPLLMHHITATSRVGVIGIGGLGHIAIK
LLHAMGCEVTAFSSNRSKEQEVLAMGADKVVNSRDPEALKALAGQFDLIINTV--NVDLD
WQPYFEALAYGGNFHTVGAVLKPLPVPAFT-LIAGDRSISGSATGTPYELRKLMKFAGRS
NVAPTTELFAMSQINEAIQHVRDGKARYRVVLKADF-------------
>tr|B0C2J9|B0C2J9_ACAM1 Zinc-containing alcohol dehydrogenase family protein OS=Acaryochloris marina (strain MBIC 11017) GN=AM1_4818 PE=4 SV=1
------------------------------------------------------------
-----------------------M-----------------------------VNAYAAF
EQGGVLQPFEYDPGPLGRQQVDIQVEYCGICHSDLSMIKNEWG-MTQYPFVPGHEIVGIV
AEIGSEV--TTLRVGQRVGLGWYSSSCMHCEWCMGGDHHLCL-SAEGTIV-GRPGGFADQ
VRAD-QSWIVPIPESIDSAVAGPLFCAGITVFQPIIQCGVQPTDRVAVIGIGGLGHLALQ
FLNAWGCEVTALSTQPDKEAEARRLGAHHFVNTRDPAALQAIANSCDYIISTV--NVSLE
WSIYLNALRPKGRLHLVGVAPD-LSLPVFP-LLAGQRSISGSPVGSPATITKMLNFVARH
GLAPQTEVFPLAQVNEALEKLRSQHPPYRLALKC---------------
>tr|B2IJ23|B2IJ23_BEII9 Alcohol dehydrogenase zinc-binding domain protein OS=Beijerinckia indica subsp. indica (strain ATCC 9039 / DSM 1715 / NCIB 8712) GN=Bind_1144 PE=4 SV=1
------------------------------------------------------------
-----------------------M-----------------------------IKAWAAR
TPKGKLEKFDFDPGPLKGDEVEIAVEHCGICHSDLSVIDNEWG-VSSYPAVPGHEVIGQV
VALGTET--RGLRVGQRVGLGWTAGSCLHCHECLSGDQHLCA-ESVATIV-GHAGGFANR
VRAQ-WPWVIHLPEGLDPREAGPLLCGGVTVFSPLQTYGIKPTDKVGIVGIGGLGHLAVK
FAAAWGCEVTAFTSSASKEAEARGFGAHRVVNSKDPAAIAAIAGSLDLVIVTV--NVPLD
WKALLATLRPKGRLHFVGAVLEPVPIEAFA-LISGQRSVSGSPTGSPVTIASMLEFAARH
KILPQTEHFPIAQVNEALDHLRAGKARYRVILDM---------------
>tr|B2VJM7|B2VJM7_ERWT9 Putative zinc-binding dehydrogenase OS=Erwinia tasmaniensis (strain DSM 17950 / Et1/99) GN=ETA_33100 PE=4 SV=1
------------------------------------------------------------
-----------------------M----------------------------KIKSYAAM
KAGQALELYEFEAEALSAEEVEVEVEYCGVCHSDLSMIDNEWG-ISRYPTIAGHEVVGRV
SALGEAAKDKGLSLGQRVGVGWTAKSCQHCDACINGEQVNCQ-QGSIPTV-LNNGGFANK
MRAD-WQWVIPLPESLDAATAGPLLCGGITVFKPLLMSNITATSRVGVIGIGGLGHIAIK
ILHAMGAEVVAFSSTPHKKQSILNMGADEVVNSRDPEALKAQAGRFDLIVSTV--AVDLD
WKPYFDALAPQGKFHTVGAVMKPFQVGAFD-LISGDKALTGSSTGSPGQLRSLLKLASRH
DIAPQVEFFPMSQINEALEHVRAGKANFRVVLKADF-------------
>tr|B4RSW3|B4RSW3_ALTMD Zinc-containing alcohol dehydrogenase family protein OS=Alteromonas macleodii (strain DSM 17117 / Deep ecotype) GN=MADE_02580 PE=4 SV=1
------------------------------------------------------------
-----------------------M-----------------------------IYAYAAK
EAGGKLEKFEYDPGELGAHDVEIDVESCGICHSDLSMLDNEWG-ITEFPFVPGHEVVGTV
SKIGDHV--TSLKVGQRVGLGWHASYCNSCRTCEAGDHNLCA-GATMTIG-GRHGGFADK
VRAQ-ARAVIPLPESIDSTKAGPLFCGGITVFNPLVQFNISPTSEVGVVGIGGLGHLALQ
FLNAWGCKVVAFTSSESKEKEALSLGASETINSRDEDEIKKAQGRFDLIISTV--NVKLD
WNLYLSTLAPKGRLHFVGATLEPLDIGAFN-LIGGQKSVSGSPVGSPATIKTMLDFAAHH
DIEPVTETFKFEDVNKAIDRLREGKAHYRIVLTR---------------
>tr|P74721|P74721_SYNY3 Zinc-containing alcohol dehydrogenase family OS=Synechocystis sp. (strain PCC 6803) GN=slr1192 PE=3 SV=1
------------------------------------------------------------
-----------------------M-----------------------------IKAYAAL
EANGKLQPFEYDPGALGANEVEIEVQYCGVCHSDLSMINNEWG-ISNYPLVPGHEVVGTV
AAMGEGV--NHVEVGDLVGLGWHSGYCMTCHSCLSGYHNLCA-TAESTIV-GHYGGFGDR
VRAK-GVSVVKLPKGIDLASAGPLFCGGITVFSPMVELSLKPTAKVAVIGIGGLGHLAVQ
FLRAWGCEVTAFTSSARKQTEVLELGAHHILDSTNPEAIASAEGKFDYIISTV--NLKLD
WNLYISTLAPQGHFHFVGVVLEPLDLNLFP-LLMGQRSVSASPVGSPATIATMLDFAVRH
DIKPVVEQFSFDQINEAIAHLESGKAHYRVVLSHSKN------------
>tr|Q024K8|Q024K8_SOLUE Alcohol dehydrogenase GroES domain protein OS=Solibacter usitatus (strain Ellin6076) GN=Acid_2579 PE=3 SV=1
------------------------------------------------------------
-----------------------M---------------------------SEIRALAAK
QAHGKLEPFSYDPGPLGDEQVEIDVQYCGICHSDVAMLNNEWQ-MTQYPFVPGHEAVGTV
RAVGSHA--KRVAPGQTVGLGWNAGSCMFCPQCMAGDHNMCR-NLEQTIV-GRHGAFATR
VRCH-WSWASPIPKSVDVAVAGPLLCGGITVFNPLVQYDVSPTHKVGVIGIGGLGHLALQ
FLNKWGCDVTAFTSSANKADEAKNMGAHRIVDTHSAEALGKIASSFDFILSTV--TADLN
WDAYLKALAPKGHLHIVGVTPDPIPVPAFT-VVAAQRSVGGSPSGSPRTVDKMLDFCARH
GVKPVTEQFPMSKANEALAHLEAGKARYRIVLKNDL-------------
>tr|Q15T81|Q15T81_PSEA6 Alcohol dehydrogenase, zinc-binding OS=Pseudoalteromonas atlantica (strain T6c / BAA-1087) GN=Patl_2391 PE=3 SV=1
------------------------------------------------------------
-----------------------M-----------------------------IKAYAAH
EPKGELTPYEYDPGELKPNEVELDVMYCGVCHSDLSVIDNEWG-ISKYPAVGGHEVVGRI
RQIGDAV--KGLRVGQVAGLGWHAGYCTHCHQCDTGDHNLCA-KARPTIV-GHHGGFADK
VRAQ-ETAVVVIPDGIDLASAGPLFCGGITVFNPLSEFNIKPTDKVAVIGIGGLGHLALQ
FLNAWGCEVTAFTSSESKQKEALSLGAHRVINSRDKTDIQQAAGEFDLIISTV--AVTLD
WEAYISTLAPRGRLHFVGAITEPLNISVFS-LMSQQRSVSSSPVGSPATIAKMLEFAKLH
DIKPVIETYSFDEINQALEHLRTGDVKYRIVLKR---------------
>tr|Q1IA49|Q1IA49_PSEE4 Putative alcohol dehydrogenase OS=Pseudomonas entomophila (strain L48) GN=PSEEN2684 PE=3 SV=1
------------------------------------------------------------
-----------------------M-------------------------SNPTFTGWAAT
APGAPLQPYRYDPGPLPDDEVEIAVEYCGVCHSDQSMIDNEWG-LSRYPFIPGHEVVGRI
VRTGAQV--SGLDAGQRVGVGWYKGSCMHCASCMAGSHNLCG-SVRPTII-GANGGFADH
IRAH-WAWAVPLPDTLDPALAGPLFCAGSTVFNPILAYDVKPIHRVGVVGIGGLGHLAVR
LLNAWGCEVTAFTSSLAKQAEAQALGAHKVVASTDSAALEAIAGTLDFLLVTA--NANLD
WTAMIGTLGARGRVNFVGVVPSAIPVHVFN-LMPQQKSLSASPVGSPANMATLLAFCARH
QVLPQVEQFPMSQVNQAIDHLRSGKARYRIVLDASR-------------
>tr|Q1Q828|Q1Q828_PSYCK Alcohol dehydrogenase GroES-like OS=Psychrobacter cryohalolentis (strain K5) GN=Pcryo_2398 PE=3 SV=1
------------------------------------------------------------
-----------------------M-----------------------------INAYAAK
EKGGEFVPYQYDPGTLGDHEVEIEVHSCGICHSDLSMWQNEWG-MTQYPFVGGHEVAGKV
LAKGKHV--KHLELGDKVGLGWHKGYCNVCDLCIGGDHNLCP-EQEGTII-GNHGGFADK
VRAK-DTSVIKIPEGLDFNAVGPLLCGGVTVFNPLMQYDITPTSRVAVIGIGGLGHLALQ
FANAWGCEVTAFTSE-SKMEEAKEMGAHHSLNSREDSEIEKAAGSFDLIISTV--NVDMN
WDVVIKTLRPKGKLHFVGLLEAPLEISAAP-MIMAQNSLSGSPVGSPSTLRKMLDFAARH
NIQPVTETYKMSEINEAFERLESGNARYRVVLERD--------------
>tr|Q21DL8|Q21DL8_SACD2 Alcohol dehydrogenase GroES-like protein OS=Saccharophagus degradans (strain 2-40 / ATCC 43961 / DSM 17024) GN=Sde_3956 PE=3 SV=1
------------------------------------------------------------
-----------------------M-----------------------------IKAYAAM
EPGAALVPFEYEPGPLANNEVELKVESCGICHSDLSMLDNEWG-FTQYPFVGGHEVIGIV
EAVGSSV--NNVAVGQRVGLGWHSGYCNTCASCQSGDQNLCN-SAQPTIA-GHHGGFADK
VRAD-ANAVVALPEGVNPDSAGPLFCGGITVFNPLVQFGIKPTSKVGVIGIGGLGHIALQ
FLNAWGCEVTAFTSSESKKEEALKLGAHHVLNSSDAAQLEAAAGRFDFIISTV--NVKLD
WNEYLATLAPKGRLHFVGATLAPLDINVFQ-LIGSQREISGSPVGSPGTISQMLDFAALH
NIQPVTEYFRFDQINEALTKLREGKAHYRIVLTNK--------------
>tr|Q2Y968|Q2Y968_NITMU Zinc-containing alcohol dehydrogenase superfamily OS=Nitrosospira multiformis (strain ATCC 25196 / NCIMB 11849) GN=Nmul_A1400 PE=3 SV=1
------------------------------------------------------------
-----------------------M---------------------------TKILGFAAH
APGQKLEPFTYDAGPLAPEEVEIAVEHCGLCHSDLSILNNDWG-ITQYPVIPGHEAIGRI
VAMGEQA--KGLQIGQRVGVGWNAGSCMHCHECMSGDHNLCT-RATATII-GHYGGFADK
VRAH-WAWTIPIPETLESSSAGPLLCGGITVFAPLAAY-VKPTDHVGVVGIGGLGHLALQ
FAHAWGCEVTAFSSNPSKAEEMRTLGAHRVLSSRKSGEIRSAARSLDFLLVTV--NVPLD
WALLLQTLKPKGRMHLVGAVLEPLPIPAFE-LLSGQKNVSGSPTGGPAMMADMLDFAARH
GIQPQVERFPMSRVNEAVAHLAAGKARYRIVLDANFNREHPGSANA---
>tr|Q3KDR6|Q3KDR6_PSEPF Zinc-containing alcohol dehydrogenase superfamily OS=Pseudomonas fluorescens (strain PfO-1) GN=Pf01_2347 PE=3 SV=1
------------------------------------------------------------
-----------------------M---------------------SNSTEPTTFTGWAAT
SAGAPLERFSYDPGPLGDEEVEVAVEYCGVCHSDQSLIDNDWG-ISQYPFIPGHEVVGRI
VRTGPQV--RGLEVGQRVGIGWYKGSCMHCSSCIGGSHHLCA-TAKPTII-GSHGGFADR
LRTH-WAWALKLPDNLDPALAGPLFCAGSTVFNPLVEFDIKPTDRVGVVGIGGLGHLALR
FLNAWGCDVTAFTSSLSKQDEAKRLGAHKVVASTDSEALKAIAGTLDFLLITA--NANLD
WTAMLATLRGKGRLHFVGIVPDAIPVHVFN-LIPQQKSLSASPVGSPATAATMLEFCARH
QILPQVEEFPMSKVNEAVDHLRSGKARYRIVLNASK-------------
>tr|Q6D298|Q6D298_ERWCT Putative zinc-binding dehydrogenase OS=Erwinia carotovora subsp. atroseptica GN=ECA3198 PE=3 SV=1
------------------------------------------------------------
-----------------------M---------------------------TIIKSYAAP
EAGAALELYEFDAGELQAEDVEVVVDYCGVCHSDLSMIDNEWG-MSSYPLVAGHEVIGRV
HALGDAAKNKGLKIGQRVGIGWTARSCGHCDACISGSQTNCQ-QGSVPTI-LNKGGFADK
IRAN-WQWAIPLPDSIDIESAGPLLCGGITVFKPLLMHHVTATSRVGVIGIGGLGHIAIK
LLHAMGCEVTAFSSNPSKEQEVLAMGADKVVNSRDPQALTALAGQFDLIINTV--SVDLE
WQPYFNALAYNGKFHTVGAVMKPFSVPAFT-LIAGDRSVSGSSTGSPHELRSLMKLSARA
NVKPQTELFPMSKINDAIQHVRDGKARYRVVLKADF-------------
>tr|Q6F6R9|Q6F6R9_ACIAD Putative alcohol dehydrogenase OS=Acinetobacter sp. (strain ADP1) GN=ACIAD3612 PE=3 SV=1
------------------------------------------------------------
-----------------------M-------------------------TTNVIHAYAAM
QAGEALVPYSFDAGELQPHQVEVKVEYCGLCHSDVSVLNNEWH-SSVYPVVAGHEVIGTI
TQLGSEA--KGLKIGQRVGIGWTAESCQACDQCISGQQVLCTGENTATII-GHAGGFADK
VRAG-WQWVIPLPDELDPTSAGPLLCGGITVFDPILKHQIQAIHHVAVIGIGGLGHMAIK
LLKAWGCEITAFSSNPNKTDELKAMGADHVVNSRDDAEIKSQQGKFDLLLSTV--NVPLN
WNAYLNTLAPNGTFHFLGVVMEPIPVPVGA-LLGGAKSLTASPTGSPAALRKLLEFAARK
NIAPQIEMYPMSELNEAIERLHSGQARYRIVLKADF-------------
>tr|Q7UJP3|Q7UJP3_RHOBA Hypothetical zinc-type alcohol dehydrogenase-like protein yjgB OS=Rhodopirellula baltica GN=yjgB PE=3 SV=1
------------------------------------------------------------
-----------------------M---------------------------KTVHAYAVK
ESKGTFEEFEYELDHIGANEVDIDVESCGICHSDISMVDNDWE-MSQYPLVPGHEVIGKV
SSVGDHV--THLSVGDRVGLGWHAGYCMVCDQCMSGDHNLCN-DAQATIG-GRHGGFADT
VRAQ-SASVVKIPDSLNAKEAGPLLCGGITVFNPFVQLDLSPTSSVGVIGIGGLGHLALK
FANAWGCEVTAFT-SESKEEEALEMGAHHTINSRDMDAIKNTDLRFDLVISTI--NVPLD
WNAVLGTLKTHGRLHMVGALTEPMEIGLLPHMLFNQLTLGASPVGPPVIIRRMLDFAARH
QIAPVTEHYPMSKVNDAFERLRSGDARYRIILDRD--------------
