# Supplementary material for: Subdivision of the MDR superfamily of medium-chain dehydrogenases/reductases through iterative hidden Markov model refinement
Source: BMC Bioinformatics. 2010 Oct 27;11:534. doi: 10.1186/1471-2105-11-534 (PMC2976758; doi:10.1186/1471-2105-11-534)
Supplement: Additional file 4 — MDR family alignment figures. Illustrations showing the mafft MSAs from Additional file 3: mdr-sequences. Red sequence identifiers denote sequences from UniProtKB/TrEMBL, while blue correspond to sequences from Swiss-Prot. The position cscores are shown in a bar plot under the MSA. Positions that contain gaps in over 90% of the sequences have been removed from the alignment in order to increase readability. [file 1471-2105-11-534-S4.ZIP › mdr/MDR022.mafft]

>sp|Q9HTE3|FADH_PSEAE Glutathione-independent formaldehyde dehydrogenase OS=Pseudomonas aeruginosa GN=fdhA PE=3 SV=1
---------------------------------------------------------M--
--------------------------------------------SGNRGVVYLGPGKVEV
QNIPYPKMQDP---------QGRQIDHGVILRVVSTNICGSDQHMVRGRTTAPEGLVLGH
EITGEVVEIGRGVETMKIGDLVSVPFNVACGHCRTCKEQHTGVCLT--V--NP--ARAGG
AYGYVDMGGWVGGQAEYVLVPYADFNLLKLPNREAAMEKIRDLTCLSDILPTGYHGA---
---VTAGVGPGSTVYIAGAGPVGLAAAASARLLGAAVVIVGDVNPTRLAHAKK-QGFEIA
DLSKDTPLHEQIAALL--------------------------------------------
-----G---------------EPEVDCAVDAVGFEARG----------HGHSGSQQEAPA
TVLNSLMGITRVAGKIGIPGLYVTEDPGAVD---AAAKHGALSIRFGLGWAKSHSFHTGQ
TPVMKYNRQLMQAIMWDRIK-IADIVGVEVITLDDAPKGYGEFDAGV------PKKFVID
PHNLFRA-A
>sp|P46154|FADH_PSEPU Glutathione-independent formaldehyde dehydrogenase OS=Pseudomonas putida GN=fdhA PE=1 SV=3
---------------------------------------------------------M--
--------------------------------------------SGNRGVVYLGSGKVEV
QKIDYPKMQDP---------RGKKIEHGVILKVVSTNICGSDQHMVRGRTTAQVGLVLGH
EITGEVIEKGRDVENLQIGDLVSVPFNVACGRCRSCKEMHTGVCLT--V--NP--ARAGG
AYGYVDMGDWTGGQAEYLLVPYADFNLLKLPDRDKAMEKIRDLTCLSDILPTGYHGA---
---VTAGVGPGSTVYVAGAGPVGLAAAASARLLGAAVVIVGDLNPARLAHAKA-QGFEIA
DLSLDTPLHEQIAALL--------------------------------------------
-----G---------------EPEVDCAVDAVGFEARG----------HGHEGAKHEAPA
TVLNSLMQVTRVAGKIGIPGLYVTEDPGAVD---AAAKIGSLSIRFGLGWAKSHSFHTGQ
TPVMKYNRALMQAIMWDRIN-IAEVVGVQVISLDDAPRGYGEFDAGV------PKKFVID
PHKTFSA-A
>tr|A5YSK4|A5YSK4_9EURY Formaldehyde dehydrogenase OS=uncultured haloarchaeon PE=3 SV=1
------------------------------------------------------------
--------------------------------------------MSMEAVVYQGEKDVAI
ESVDEPEIEHP---------------NDVIIDITTTCICGSDLHMYEGRTAADPGIVFGH
ENMGIVTEVGDAVSGLEEGDRVVAPFNVACGFCENCEEGYTGFCTN--V--NP--GFAGG
AYGYVAMGPYTGGQAEKLRIPYADFNALQLPD---GDEHEDAFSLLADIFPTGWHGT---
---ELADIQPGDSIAIYGAGPVGLMAAYSAKVKGAAEIYTVDRVPSRLELAEEHCDATAI
NFEEGNPVEQIKDIHG--------------------------------------------
-----G-----------------GVDKGVDAVGYQAVDPD----KEGDSAYD-PARENPA
VVINNLIRTVKPTGQLGIPGLYVPEDPGAPS---EMAAQGRLGIDFGLLFEKGQALGTGQ
CNVKEYNRELRDLIIEGRAD-PSWVVSHR-VGLEEAPEMYERFDNREEG----VTKVLLE
P--------
>tr|A7D2P2|A7D2P2_9EURY Alcohol dehydrogenase GroES domain protein OS=Halorubrum lacusprofundi ATCC 49239 GN=HlacDRAFT_1404 PE=3 SV=1
------------------------------------------------------------
------------------------------------------MDRTMRAVVYQGPYDVAI
EEVDDPEIEHP---------------NDVVIDITTSCICGSDLHMYEGRTAAEEGIVFGH
ENMGIVSEVGEAVSTLEEGDRVVMPFNVSCGFCQNCEEGYTGFCTN--V--NP--GFAGG
AYGYVAMGPYPGGQAEKLRVPYADHNALKLPE---GDEHEDAFSLLADIFPTGWHGT---
---ELANLQPGESVAIFGAGPVGLMAAYSAKIKGAAEIYVVDQVPSRLELAEENCDATAI
DFSEGDPVDQIIEEHG--------------------------------------------
-----G-----------------MVDKGVDAVGYQATDPEDVDTESEDYSYD-PAKENPA
VVINSLIRVVRPTGELGIPGLYVPEDPGAPD---DMAAQGRLGIDFGKFFEKGLKCGTGQ
CNVKSYNRYLRDMIIEGRAD-PSWVVSHR-VNLDEAPEMYEAFDAREEG----VTKVLLE
P--------
>tr|A6S327|A6S327_BOTFB Putative uncharacterized protein OS=Botryotinia fuckeliana (strain B05.10) GN=BC1G_06878 PE=4 SV=1
------------------------------------------------------------
------------------------------------------------------------
------------------------------------------------------------
--MGIVIETGSGVQHIKKGDRVVMPFNVADGRCRNCEEGKTAFCTG--V--NP--GFAGG
AYGYVAMGPYQGGQAQYIRVPYAEFNCLPLPA---GKEHEADFILLADIFPTGWHGV---
---VLSGFQPGESIAIFGAGPVGLMAAYSAKLRGASKVFVVDSVKERLHAAEK-IGCVAV
DFTKCDAVEEIIKQN---------------------------------------------
-----G---------------Q-MVDRSVDAVGYQASA------------QD-GKKEVPS
IVLENCIKVTRPTGGIGVPGLYVPSDPGAPD---SNASQGMLL---------GLSIGTGQ
CNVKAYNRYLRDMIISGVAK-PSFVVSHE-IGIDEAPNAYTKFDRREDG----YTKVLIH
PNGPL----
>tr|B2W5V0|B2W5V0_PYRTR S-(Hydroxymethyl)glutathione dehydrogenase OS=Pyrenophora tritici-repentis (strain Pt-1C-BFP) GN=PTRG_06108 PE=4 SV=1
------------------------------------------------------------
-----------------------------------------MSENKMKAVHYEGPFKVSV
KDVELPKIEHP---------------DDVIVKVTTAAICGSDLHMYQGRTAAEAGLVFGH
ENMGTIIETGSGVTLLEKGDRIVLPFNVADGRCRNCEEGKTAFCTG--V--NP--GFAGG
AYGYVAMGPYQGGQAQYLRVPFADFNALKLPK---GTEHEADFILLADIFPTGWHGL---
---VLAGFQSGESVAVFGAGPVGLMAAYSGILRGASKVFVVDTVPERLKAAEK-IGCIPI
DFRKSDPVEQIIKLND--------------------------------------------
-----G-----------------MVDRAVDAVGYQAVD------------AS-GSKEKPN
VVLDQLIMVTRPTGGLGIPGLYVPADPGAPD---EQSKKGQILISFGKLFEKGLHLGTGQ
CNVKAYNRYLRDMIVSGKAK-PSFVVSHE-INIDEAPTAYEKFDKRIEG----YTKVLIH
PNGALN---
>tr|B6HLZ3|B6HLZ3_PENCH Pc21g08510 protein OS=Penicillium chrysogenum Wisconsin 54-1255 GN=Pc21g08510 PE=4 SV=1
------------------------------------------------------------
-----------------------------------------MATTTMKALNYLGPYQVRV
EDVEKPKMEHP---------------DDIIVKVTTAAICGSDLHMYEGRTAAEPGITFGH
ENMGIVEELGEGVTLLKKGDRVVMPFNVADGRCRNCEEGRTAFCTG--V--NP--GFAGG
AYGYVAMGPYRGGQAQYIRVPYADFNALKLPP---GKEHEADFVLLAGEFDACWHGV---
---EISGFQAGESIAVFGAGPVGLMAAYSAALRGASNIYVVDRVPERLEAAKN-IGAIPI
DFTKGDAVDQIISHN---------------------------------------------
-----G---------------D-MVDRSVDAVGYQAVD------------SN-GSAEKAN
IVLENMIRVTRACGGMGIPGLYVPSDPGAAD---AATANGMISLSFGKLFEKGLSLGTGQ
CNVKAYNRYLRDMIIAGKAK-PSFVISHE-IALADAETAYEKFDKREDG----YTKVIIH
PNGGF----
>tr|Q5ARG6|Q5ARG6_EMENI Putative uncharacterized protein OS=Emericella nidulans GN=AN9114.2 PE=4 SV=1
------------------------------------------------------------
-----------------------------------------MAPRTMKALNYVGPFNVKV
QEVEMPCLEHP---------------DDIIVKITSAAICGSDLHMYEGRTAAEAGITFGH
ENLGIVEELGDGVTLLKKGDRVVMPFNVADGRCRNCEDGKTAFCTG--V--NP--GFAGG
AYGYVAMGPYRGGQAQYLRVPYADFNALKLPP---GTEHEADFILLADIFPTGWHGI---
---EISGFQPGDSVAVFGAGPVGLMAAYSAQIRGASRVYVVDRVPERLRAAEK-IGAVPI
DFTAGDAVDQIIAANG--------------------------------------------
-----G---------------E-MVDRSVDAVGYQAVS----------GTKD-NATEVPN
IVLENMIRVTRACGGLGIPGLYVPSDPGAGD---TATAKGMISLSFGKLFEKGLTLGTGQ
CNVKAYNRQLRDLIIAGKAR-PSFVVSHE-ISLDEAEIAYDKFDKRIEG----YTKVIIH
PNGGFQDK-
>tr|A2WG99|A2WG99_9BURK Threonine dehydrogenase OS=Burkholderia dolosa AUO158 GN=BDAG_03808 PE=3 SV=1
-PPSMSAAFKPVSRLRHRRPR------VPDYSRTARCARAASAGARRRHPTRHGDNTM--
--------------------------------------------SSNRGVVYLGPGKVEV
QKIDYPKMVDP---------SGRAIGHGVILKVVSTNICGSDQHMVRGRTTAPVGLVLGH
EITGEVVEVGRDVETLKIGDLVSVPFNVACGRCAMCKETHTGVCLN--V--NP--SRAGG
AYGYVDMGGWIGGQAEYVLVPYADFNLLKFPDRDQAMAKIRDLTCLSDILPTGYHGA---
---VSAGVKPGSTVYIAGAGPVGMAAAASARLLGAAVTIVGDMNAERLAHAKA-MGFETV
DLSKDATLGEQIAQIL--------------------------------------------
-----G---------------KPEIDCAVDCVGFEAHG----------HGSSGHAEEAPA
TVLNSLMEITRPAGAIGIPGLYVTDDPGAKD---KAAQHGSLSIRFGLGWAKSHSFFTGQ
TPVLKYNRNLMQAILFDRLP-IAKIVNVTVISLDQAPEGYKKFDGGA------PRKFVID
PHGLLAA--
>tr|A3JDD0|A3JDD0_9ALTE Glutathione-independent formaldehyde dehydrogenase OS=Marinobacter sp. ELB17 GN=MELB17_12156 PE=3 SV=1
---------------------------------------------------------M--
--------------------------------------------SDNRGVVYIGPGKVEV
QSIPFPKLENP---------QGRRIGHGVLLKVITTNICGSDQHMVRGRTSALAGLVLGH
EITGEVIETGSDVENFKVGDLASVPFNVACGRCRTCKEQDTGVCLT--V--NP--SRAGG
AYGYVDMGGWVGGQADYVMVPYADFNLLKLPHRDLAMEKIRDLTCLSDILPTGYHGA---
---VTAGVGPGSTVYIAGAGPVGLAAAASSRLLGAAVVIVGDVNPTRLTHAKS-QGFEVV
DLSQDASLGDQIAELL--------------------------------------------
-----G---------------IPEVDCAVDAVGFEARG----------HGHEGVREEAPA
IVLNSLMEITRAAGKLGIPGLYVTEDPGSAD---TAAQKGNLSLRFGLGWAKSHSFHTGQ
TPVMKYNRQLMQAIMWDRIK-IADVVGVEVISLNDAPLGYGEFDAGV------PKKFVID
PHNSLKL-A
>tr|A3Y5Y2|A3Y5Y2_9GAMM Putative glutathione-independent formaldehyde dehydrogenase OS=Marinomonas sp. MED121 GN=MED121_15904 PE=3 SV=1
---------------------------------------------------------M--
-----------------------------------------SLAHANRGVVYQGPGVVQV
DAIDFPKLEMN----------KRLCQHGVILKVVTTNICGSDQHMVRGRTTAEQGLVLGH
EITGEIIECGRDVEFLNVGDLVSVPFNIACGRCRNCKEGRTGICLN--V--NP--ARPGA
AYGYVDMGGWVGGQAEYVMVPYADFNLLKFPDRDQGIEKIKDLTLLSDILPTGYHGC---
---VTAGVGPGSIVYIAGAGPVGLAAAASAQLLGAACVIVGDMIQERLDQARS-FGCETI
DLRQEGEMADKIEQIT--------------------------------------------
-----G---------------EREVDAFVDCVGFEAHG----------CGCN-HGKEAPA
TVLNSAMELTRAGGQIGIPGLYVTDDPGAVD---EAARVGALSMRFGLGWAKSHSFHTGQ
CPVMSYHRQLMQAILFGKID-IAKAVNVQMIGLDDAPKGYADFDGGA------AKKFVID
PHSMVS---
>tr|B1E1Q0|B1E1Q0_9MICC Formaldehyde dehydrogenase, glutathione-independent OS=Arthrobacter chlorophenolicus A6 GN=AchlDRAFT_0843 PE=3 SV=1
---------------------------------------------------------M--
--------------------------------------------SGNKAVAYKEPGVVEI
IDTPYPTFELQAGPGVNPINVGRKVPHGVILRTVSTNICGSDQHMVRGRTTAPAGLVLGH
EITGEVIEAGPDVEFIKVGDIVSVPFNISCGRCRNCKERKTGICLN--V--NP--DRPGS
AYGYVDMGGWVGGQAEYVLVPYADWNLLRFPDRDQALEKIMDLTMLSDILPTGFHGA---
---VTAGVGVGSTVYVAGAGPVGLAAAASAQLLGAAVVIVGDLNEDRLAQARS-FGCETV
NVANGDP-ADQIEQIL--------------------------------------------
-----G---------------VREVDSGIDAVGFEARG----------HGHG-A-QEAPA
TVLNSLMDLTTAGGSVGIPGLYVTGDPGATD---EAAKKGSLSLSLGTGWAKSLSFATGQ
CPVMKYNRQLMMAILHDRIH-IAKAVNATAIPLEDAPRGYAEFDAGA------ATKYVLN
PNGYLN---
>tr|B1EA68|B1EA68_9MICC Formaldehyde dehydrogenase, glutathione-independent OS=Arthrobacter chlorophenolicus A6 GN=AchlDRAFT_3811 PE=3 SV=1
---------------------------------------------------------M--
--------------------------------------------TGNKAVAYKEPGKVEV
IDVDYPTFELKDGPGVNPANVGRAVNHGVILKTVATNICGSDQHMVRGRTTAPPDLVLGH
EITGEVVEVGRDVEFIKVGDICSVPFNIACGRCRNCKERKTGICLN--V--NP--DRPGS
AYGYVDMGGWVGGQANYVLVPYADWNLLKFPDRDQALEKMLDLTMLSDIFPTGFHGA---
---VTAGVGVGSTVYVAGAGPVGLAAATSAHLLGAAVVIVGDMNADRLAQAKS-FGCETV
DLSKGGP-AEQIEQIL--------------------------------------------
-----G---------------VPEVDCGVDAVGFEARG----------HGSN-A-SEAPA
TVLNSLMEITSAGGALGIPGLYVTGDPGGID---EAAKKGALSLSLGTGWAKSLSFTTGQ
CPVMKYNRGLMMAILHDKVH-IAKNVNAKAIALEDAPKGYAEFDAGA------ATKYVLN
PNGYPRPRG
>tr|B1G8E5|B1G8E5_9BURK Formaldehyde dehydrogenase, glutathione-independent OS=Burkholderia graminis C4D1M GN=BgramDRAFT_5613 PE=3 SV=1
---------------------------------------------------------M--
--------------------------------------------SSNRGVVYLGQGKVEV
QSIDYPKMVDP---------RGRSIGHGVILRVVSTNICGSDQHMVRGRTTAEVGLVLGH
EITGEVIEVGRDVETLSVGDLVSVPFNVACGRCPTCKSQHTGVCLN--V--NP--SRAGG
AYGYVDMGGWIGGQAEYVMVPYADFNLLKFPDRAQAMSKIRDLTCLSDILPTGYHGA---
---VMAGVKPGATVYIAGAGPVGMAAAASARLLGAACTIVGDMNEERLAHARK-MGFETV
DLSKDATLGEQIEQIL--------------------------------------------
-----G---------------KPEVDCAVDCVGFEAHG----------HGSSGSHEEAPA
TVLNSLMEITRAAGAIGIPGLYVTDDPGAAD---AAARKGSLSIRFGLGWAKSHSFHTGQ
TPVMKYNHNLMQAILWDRLP-IADIVNVTVVSLDQAPDGYRQFDGGA------PRKFVID
PHGLLKA-A
>tr|B1TZY3|B1TZY3_MICLU Alcohol dehydrogenase GroES domain protein OS=Micrococcus luteus NCTC 2665 GN=MlutDRAFT_1903 PE=4 SV=1
---------------------------------------------------------MAG
HPLAGIFPAPYCVRTARDWAPLGFAPSLAPLGPHWRQKGNGFMTTKNRAVAFHGIKDVRV
DELDFPKLEMP---------NGSAAPHGVILKIVATNICGSDLHIYRGSFPVPEGMVLGH
EMTGQVLEVGSDVQFLQEGDLVSVPFNVACGRCRNCRAGRTEVCET--A--NP--EQACA
AYGF-NLGDFQGGQAEYLFVPYADFQLLRFPDQEQAMEKILDLAVLSDILPTAFHGL---
---MSAGAKPGSTVYIAGAGPVGRCAAAAARLLGASCIIVGDQDASRLELVRK-HGCETI
DLSTTENLQDAVNDIL--------------------------------------------
-----G---------------EPMVDCAVDCVGSEAHG----------LGSA-SDEMQPI
AAVNQVLDVTRPGGATGIIGIY-GPDPIAET---KAEQEGTFPVDFGKAWIKSPHIIGGQ
APIMRYNRQLMMSILWDRMPYLTEMVNPRVISLDEAPQAYAEFDQGS------LEKFVID
PHGMIA--R
>tr|B2ES26|B2ES26_9BACT Alcohol dehydrogenase GroES domain protein OS=bacterium Ellin514 GN=CflavDRAFT_5142 PE=4 SV=1
------------------------------------------------------------
----------------------------------------------MKALVYNGPRDVQI
KEVPEAKIEKP---------------TDVLVKITSTNICGSDLHMYEGRTNVEVGKVLGH
ENLGEVVEVGKAVEKIKMGDMVCLPFNISCGHCKNCERGLTGFCLT--A--NP--GTAGA
AYGYAGMGPYNGGQAEYLRVPYADFNCLKLPE--DARDKEADYVMLSDIFPTGWHAT---
---ELAGLQPGESVVIYGCGPVGLMAAHSAMIKGASKVMIVDRHPDRLRLAEK-ICAIPI
DDSKEEHVEKIMELTN--------------------------------------------
-----G---------------E-GADRGCECVGYQCHD-------------P-AGHEVPN
MTMNDLVKSVRPTGGIGVVGVFMPEDPGAAD---ELAKHGKIAFDFGKFFEKGLHMGTGQ
ANVKAYNRYLRDLIHQERAK-PSWIVSHE-LALDEAADGYKHFDARDKG----WTKVILH
PGMHKRT-A
>tr|B4ALK4|B4ALK4_BACPU Formaldehyde dehydrogenase, glutathione-independent OS=Bacillus pumilus ATCC 7061 GN=fdhA PE=4 SV=1
---------------------------------------------------------M--
--------------------------------------------SGNKGVVYKGAGNVAV
EDIGYPDLILRDGPGVPKANVGRKCEHGVILKVVTTNICGSDQHMVRGRTTAPAGLVLGH
EITGEVVEVGRDVEFIQKGDLVSVPFNIACGRCVMCKEQKTHVCLN--V--NP--DRPGS
AYGYVDMGGWVGGQSEYVMVPYADFQLLKFPDKDQAMEKILDLTMLSDIFPTGFHGA---
---YTAGVKPGSTVYIAGAGPVGLAAAHSAQLLGASTVIVGDLNEQRLEQARS-FGCETI
NLRKHDRIGEQITNIL--------------------------------------------
-----G---------------EPEVDCAVDCVGFEASG----------HGDQ---GEAPA
TVLNTIMDITKVGGKLGIPGLYVTEDPGAVD---ADAKVGSLKVRIGLGWAKAHTFVTGQ
TPVMQYHRSLMKSILSGRAQ-IAKAVNATVINLDQAPQGYSDFDSGV------AKKFVID
PHGLIS--K
>tr|B4UY77|B4UY77_9ACTO Glutathione-independent formaldehyde dehydrogenase OS=Streptomyces sp. Mg1 GN=SSAG_00583 PE=4 SV=1
------------------------------------------------------------
--------------------------------------------MIMKAAVYEGPRTVTV
KDVPDAKVEHP---------------GDILVKITTANICGSDLHMYEGRTSFETGRTLGH
ENLGQVVEVGKAVSKVKVGDWVVLPFNIACGFCKQCEQGLTNYCLT--MQPQP--DMAGA
AYGFAEMGPYQGGQAELLRVPYGDFNALRLGE--DAPERQLDYVMLADIFPTGYHAT---
---EMAGVKPGDQTLVYGAGPVGLMAAYSAILRGAGRVWVADHQPDRLRLAEE-IGAIAI
NTAEQDPAEVVKEATL--------------------------------------------
-----G---------------L-GADNGCECVGYQAHD-------------P-QGNEDAT
LTMNGLIDSVRFTGGIGVVGVFLPEDPGGAEAQGELEAQGKVPLDFGLLWFKGQHIGTGQ
APVKRYNRALRDLIAGGKAE-PSFLVSHE-LSLDEASSAYEHFDNRDDG----WTKVVLH
PNGSNSS-S
>tr|B5GFN8|B5GFN8_9ACTO Zn-containing alcohol dehdyrogenase OS=Streptomyces sp. SPB74 GN=SSBG_03040 PE=4 SV=1
------------------------------------------------------------
----------------------------------------------MKALVYEGPRQVAV
EDVPDARIERP---------------TDVLVRVTSTNICGSDLHMYEGRTTLEQGRVLGH
ENLGVVVETGEGVYGVHVGDRVCLPFNIGCGFCENCERGYTGFCLS--V--DS--DTPGG
AYGFAEMGSYAGGQAEYLRVPWGDFNCLVLPE--DAAEKENDYVMLADIFPTGYHAT---
---ELAGVSPGESVAVYGAGPVGLMAAYSAVLRGASQVLVVDRHPDRLRLAEA-AGAIPV
DDSKGEHVEEILERTG--------------------------------------------
-----G-----------------GADRGCECVGYQAHD-------------P-QGHEKPE
STMNDLVASVRATGGIGVVGVFLPQDEGAPT---ELTREGKLPFDFGQFWFKGQSVRTGQ
ANVKAYNRRLAQLIHHDRAH-PSFLVSHE-LPLAEAPRAYRDFDDREPG----WTKVILK
P--------
>tr|B5HAV4|B5HAV4_STRPR Alcohol dehydrogenase OS=Streptomyces pristinaespiralis ATCC 25486 GN=SSDG_02362 PE=4 SV=1
------------------------------------------------------------
----------------------------------------------MKAVVYKGPFEVAV
EQVEKPGIQHP---------------NDVIVRVTSTAICGSDLHMYEGRTAAEPGIVFGH
ENLGIIEETGDGVSSLKPGDRVVMPFNVACGFCKNCTAGFTGFCVT--V--NP--GFAGG
AYGYVAMGPYSGGQAEYVRVPYADFNCLKLPE---GDAHESDFVLLADIFPTGYHGN---
---ELADVRPGESVAVYGGGPVGLMAAYSAMLRGAKKVFVVDRVTERLQKAEE-IGAIPV
NFTEGSPVEQIKDQTA--------------------------------------------
-----G---------------E-GTDKGIDAVGYQAQS----------QARG-EEREEPA
TVLNSLVETVRPTGALGIPGLYVPADPGGPD---EQAKKGMLLVAIGRLFEKGLRLGTGQ
CNVKRYNRQLRDMIIEGRAR-PGFVVSHE-LSLDEAPSAYEKFDKRVEG----YTKVVLH
PNR------
>tr|Q1NGX0|Q1NGX0_9SPHN Zinc-containing alcohol dehydrogenase superfamily protein OS=Sphingomonas sp. SKA58 GN=SKA58_02490 PE=4 SV=1
------------------------------------------------------------
----------------------------------------------MKAVVYNGPKDVSV
STIDDPKIEKQ---------------TDVIIRLTTTNICGSDLHMYEGRTSFEKGRVFGH
ENLGEVIEVGAAVDRIKKGDRVCMPFNVGCGFCENCERGLTGFCLT--T--NP--GTAGA
AYGFAEMGPWQGGQAELMRVPYADFNCLKLPE--DAEEKEDDYVMLSDIFPTGWHGV---
---ELSGFLPGESIAIYGAGPVGLMAAHSAEIRGASQIFVVDSHDDRLKLAEA-MGAIPI
DMRKGDPAQQILDATG--------------------------------------------
-----G---------------L-GTDRGVEAVGYQCCD-------------R-HGKERSN
YTMNCLVKSTKATGGIGVVGVFIPEDPNAPD---DLQKEGKMAFDFGNFWFKGQKIGTGQ
CNVKHYNRRLMKLIEQGRAN-PAQIISHR-LPLDQAPDAYKHFDERDAG----WTKVVLK
PG------T
>tr|Q52078|Q52078_PSEPU Formaldehyde dismutase OS=Pseudomonas putida GN=fdm PE=1 SV=1
---------------------------------------------------------M--
--------------------------------------------AGNKSVVYHGTRDLRV
ETVPYPKLEHN----------NRKLEHAVILKVVSTNICGSDQHIYRGRFIVPKGHVLGH
EITGEVVEKGSDVELMDIGDLVSVPFNVACGRCRNCKEARSDVCENNLV--NP--DADLG
AFGF-DLKGWSGGQAEYVLVPYADYMLLKFGDKEQAMEKIKDLTLISDILPTGFHGC---
---VSAGVKPGSHVYIAGAGPVGRCAAAGARLLGAACVIVGDQNPERLKLLSD-AGFETI
DLRNSAPLRDQIDQIL--------------------------------------------
-----G---------------KPEVDCGVDAVGFEAHG----------LGDE-ANTETPN
GALNSLFDVVRAGGAIGIPGIYVGSDPDPVN---KDAGSGRLHLDFGKMWTKSIRIMTGM
APVTNYNRHLTEAILWDQMPYLSKVMNIEVITLDQAPDGYAKFDKGS------PAKFVID
PHGMLKN-K
>tr|A1B197|A1B197_PARDP Alcohol dehydrogenase GroES domain protein OS=Paracoccus denitrificans (strain Pd 1222) GN=Pden_1186 PE=3 SV=1
---------------------------------------------------------M--
--------------------------------------------SSNRGVVYIGPGKVEV
QDIADPKLEAP---------DRRKIAHGVILKVVSTNICGSDQHMVRGRTTAEPGLILGH
EITGEVIEKGADVEMLEIGDIVSVPFNVACGRCRCCREGDTGVCLT--V--NP--SRAGG
AYGYVDMGGWIGGQARYVMVPYADFNLLKFPDRDRAMAKIRDLTMLSDILPTGFHGA---
---WKAGVGVGSVVYVAGAGPVGLAAAASARILGAAVVMVGDFNKERLEHARK-VGFEPV
DLSKGDDLPEMIAQIT--------------------------------------------
-----G---------------TPEVDAAIDAVGFEARG----------HS----GGEQPA
IVLNQMMQITRAAGQIGIPGLYVTEDPGAVD---DAARHGSLSMRFGLGWAKAQSFHTGQ
TPVLKYNRQLMQAILHDRLP-IADIVNATVIPLDQAVQGYESFDRGV------AKKFVLD
PHGMLA--A
>tr|A1R226|A1R226_ARTAT Glutathione-independent formaldehyde dehydrogenase OS=Arthrobacter aurescens (strain TC1) GN=fdhA PE=3 SV=1
---------------------------------------------------------M--
--------------------------------------------SGNRAVAYKEPGVVEI
IDTDYPTFELKDGPGVNPANVGRKVPHGAILRTVTTNICGSDQHMVRGRTTAPQDLVLGH
EITGEVVEVGPDVEFIKVGDIVSVPFNISCGRCRNCKEQKTGICLN--V--NP--DRPGS
AYGYVDMGGWVGGQAEFVLVPYADWNLLRFPDRDQALEKIMDLTMLSDIFPTGFHGA---
---VTAGVGVGSTVYVAGAGPVGLAAAVGAQLLGAAVVIVGDMNEDRLAQARS-FGCETV
NVSNGDP-KEQIAQIL--------------------------------------------
-----G---------------VPEVDCGVDAVGFEARG----------HGKD-ASHEAPA
TVLNSLMDITAAGGSLGIPGLYVTGDPGGID---DAAKHGSLSLSLGTGWAKSLSFTTGQ
CPVMKYNRQLMMAILHDKVQ-IAKAVNAKAIPLEDAPRGYAEFDAGA------ATKFVLN
PNGYVK--A
>tr|A1R5V4|A1R5V4_ARTAT Glutathione-independent formaldehyde dehydrogenase OS=Arthrobacter aurescens (strain TC1) GN=fdhA PE=4 SV=1
------------------------------------------------------------
----------------------------------------------MKAVVYKGPNDVSV
EDVPDAKIERP---------------ADVLVRITSSNICGSDLHMYEGRTSFETGRTFGH
ENLGEVIEVGSAVSKVKVGERVVLPFNIACGFCKNCERGFTNYCLT--MQPEP--KLAGA
AYGFADMGPYQGGQAEYLRVPYGDFNCLRLGE--DAEEKELDYVMVADIFPTGWHAT---
---EMAGVYPGDSVVIYGAGPVGLMAAYSAIIKGAGKVMVVDRQSDRLKLAEQ-IGAIPV
DDSKVDPVEFVKDQTM--------------------------------------------
-----G---------------F-GADRGCECVGYQAHD-------------P-SGNEQPN
LTLNRLVDSVRFVGGLGVVGVFLPQDPGAPD---ELAKQGQVAFDYGNYWFKGQTMGSGQ
CPVKKYNRALRDLIAGGKAS-PSFLVSHE-LPLDKAPEAYRNFDDRVDG----WTKVVLH
PAG-----S
>tr|A1WMV0|A1WMV0_VEREI Alcohol dehydrogenase GroES domain protein OS=Verminephrobacter eiseniae (strain EF01-2) GN=Veis_3227 PE=3 SV=1
---------------------------------------------------------M--
--------------------------------------------PTNRGVVYLRQGQVEV
QSIAFPELIDP---------AGRRAEHGVILKVLSTNICGSDQHMVRGRTTAPAGLVLGH
EITGEVLEVGRDVQMLTPGDIVSVPFNVACGRCRSCKEQHTGVCLS--V--NP--SRAGG
AYGYVDMGGWIGGQAEYVMVPYADFNLLKFPDRAQAIEKIRDLTCLSDILPTGYHGV---
---VTAGVGPGSTVYVAGAGPVGLAAAASARLLGAAVVIVGDVNPARLEHARK-VGFQTV
DLSRDATLAEQIAQIL--------------------------------------------
-----G---------------TPEVDCAVDAVGFEARG----------HGHAGSQAEAPA
TVLNSLMEVTRAAGKIGIPGLYVTEDPGAVD---KAAQHGALSIRLGLGWAKSHSFFTGQ
TPVMKYNRALMQAILWDRIQ-IADVVGVQVITLDQAPMGYAEFDAGA------PKKFVID
PHGVLIK-H
>tr|A4FNV5|A4FNV5_SACEN Glutathione-independent formaldehyde dehydrogenase OS=Saccharopolyspora erythraea (strain NRRL 23338) GN=fdhA PE=4 SV=1
------------------------------------------------------------
----------------------------------------------MRAVVYQEPFSVAV
DEVDTPTIQHP---------------NDVLVRVTSTAICGSDLHMYEGRTAAEPGIVFGH
ENLGIIEEVGSGVVSLQRGDRVVMPFNVACGFCKNCLARDTGFCLT--V--NP--GFAGG
AYGYVAMGPYTGGQAEYLRVPFADFNCLKLPS---DSSKESDYVLLADIFPTGYHGC---
---ELAQVSPGETCVVYGAGPVGLMAAYSAMLRGASRVFCVDRVPERLAKAEE-IGAIPI
DFSKGDPVQQIKDQTD--------------------------------------------
-----G---------------E-GTDKGVDAVGYQAQV------------GD-SSKEEPA
VVLNSLIETVRPTGRLGVPGLYVPADPGGPD---SNAQQGKLLVSIGRMFEKGQVMGTGQ
CNVKRYNRQLRDMITAGRAN-PSFVVSHE-LSLSEAPDAYRKFDQRIEG----YTKVVLH
P--------
>tr|A4G6Q5|A4G6Q5_HERAR Glutathione-independent formaldehyde dehydrogenase (FDH) (FALDH) OS=Herminiimonas arsenicoxydans GN=fdhA2 PE=3 SV=2
------------------------------------------------------------
-----------------------------------------MTPTGNRIVTFEKPLEMKV
NTFKFPELITP---------QGKSAPHGAILKIVTTNICGSDLHIYRGSFAVPKGMTMGH
EMTGEVIEVGSDVEVVKKGDIVSVPFNVGCGRCYNCKHMRSDVCEN--T--NP--EIDCG
AYGF-NLGGWTGGQGDYLFVPYADFNLLRFPDKDAAMEKIRDLTLLSDVLPTAFHGFAGP
DWPAAPAYVVGENILIFGAGPVGRAGAACARLLGAGAIIVADYIQERLDLLKP-HGVETI
NLSDGVPIEEHLERIT--------------------------------------------
-----G---------------HREVDRVIDYVGVDCRG----------FGAE-ADKIVES
AVTNAMLKYVRFGGMTSTVGVYCA-NPISKD---PKAKKGHMDLEWSNAWIKSPRMSAGQ
SPTANYNHALMRAILNDRMPYLSPMMNTKFIKLEDAPAAYKEFDAGS------AYKYVID
PHGSVR--Q
>tr|A6VZU1|A6VZU1_MARMS Formaldehyde dehydrogenase glutathione-independent OS=Marinomonas sp. (strain MWYL1) GN=Mmwyl1_3060 PE=3 SV=1
---------------------------------------------------------M--
-----------------------------------------S-NHANRGVIYQGNGTVKV
EAIPFPELSIG----------KRRCDHGVILKVVTTNICGSDQHMVRGRTTAEKGLVLGH
EITGEVIECGRDVEFIKVGDLVSVPFNIACGRCRNCKEGKTGICLN--V--NP--ARPGA
AYGYVDMGGWVGGQADYVMVPYADFNLLKFPDRDQALEKIQGLTLLSDILPTGYHGC---
---VTAGVGPGSTVYIAGAGPVGLAAAASAHLLGAACVIVGDMVEDRLNQARS-FGCETI
DLTQEGDIQDKIEAIL--------------------------------------------
-----G---------------DREVDAFVDCVGFEAHA----------CGCN-HHQESPA
VVLNSAMQMTRAGGQIGIPGLYVTEDPGAVD---AAAKQGSLSMRFGLGWAKSHSLHTGQ
CPVMKYHRQLMQAILFDKID-IAKAVNVQMISLDQAPQGYADFDGGA------AKKFVID
PHKMVS---
>tr|A6W823|A6W823_KINRD Alcohol dehydrogenase GroES domain protein OS=Kineococcus radiotolerans (strain ATCC BAA-149 / DSM 14245 / SRS30216) GN=Krad_1474 PE=3 SV=1
------------------------------------------------------------
----------------------------------------------MKAVVYQGPKDVVV
KEVPDARVEEP---------------TDAVVRITTTNICGSDLHMYEGRTSVEEGKVLGH
ENTGVVEAVGSGVSRVKVGDRVSVPFNIACGSCRNCVHGWTSFCLR--M--NPTEGMDGA
AYGYANMGPYDGGQAEFLRVPHADFNLLDLPA---GTEHENDFTMLSDIFPTGWHGV---
---ELSGMVPGDDVAVFGAGPVGLMAAHSALIKGASRVFVVDKAPDRLRLAAS-IGAVPV
DFSAGDPVEQITEQTR--------------------------------------------
-----G---------------R-GVDRGVEAVGYQAHD-------------P-SGEEHPE
LVLDNLVKVVRATGGIGVVGVYMPEDPGAAN---EGAKQGRIGWDYGTFFTKGQSMGTGQ
APVMRYNRQLRDLIVAGRAT-PGFIVSHE-LPLEQAPEGYRNFDDRVEG----WTKVLLH
PG------S
>tr|A6WF33|A6WF33_KINRD Formaldehyde dehydrogenase glutathione-independent OS=Kineococcus radiotolerans (strain ATCC BAA-149 / DSM 14245 / SRS30216) GN=Krad_3959 PE=3 SV=1
---------------------------------------------------------MT-
----------------------------------------TTTSSGNRAVAYLGPGKVEV
QNIDYPTFELKDGPGVNPANVGRKVEHGVVLKLVATNICGSDQHMVRGRTTAPPNLVLGH
EITGEIVEKGRDVEFLEVGDLVSVPFNIACGRCRNCKERKTGICLN--V--NP--DRPGS
AYGYVDMGGWVGGQAEYVLVPYADFNCLRFPDKDQAMEKILDLTMLSDIFPTGFHGC---
---VSAGVGVGSTVYVAGAGPVGLAAAVGAQLLGAAVVIVGDLNAERLERARS-FGCETV
DVSKGDP-KDQIEQIL--------------------------------------------
-----G---------------VPEVDCGVDAVGFEARG----------HGSG-ASGEAPA
TVLNSLMEITAAGGALGIPGLYVTGDPGGVD---EAAKKGSLSLDLGTGWAKSLAFTTGQ
CPVMKYHRGLMMAILHDKVQ-IAKAVGATAISLDEAPEAYAKFDAGA------PQKFVID
PHGMIP--R
>tr|A6X4K5|A6X4K5_OCHA4 Formaldehyde dehydrogenase glutathione-independent OS=Ochrobactrum anthropi (strain ATCC 49188 / DSM 6882 / NCTC 12168) GN=Oant_3453 PE=3 SV=1
---------------------------------------------------------M--
--------------------------------------------SKNRGVVYLRPGTVEV
RDIEDPALAAP---------DGRKLDHAVILKVISTNICGSDQHMVRGRTTAMPGLVLGH
EITGEIIEKGSDVEMLDVGDIVSVPFNVACGRCRCCKSQDTGVCLT--V--NP--SRAGG
AYGYVDMGGWIGGQARYVMVPYADFNLLKFPDREQAMEKIRDLTMLSDILPTGFHGA---
---VKAGVGVGSVVYVAGAGPVGLAAAASARILGAAVVMVGDFNKERLDHARK-VGFEPI
DLSASDRLGDMIAEVT--------------------------------------------
-----G---------------SNEVDSAIDAVGFEARG----------HS----GGEQPA
IVLNQMMEITRPAGAIGIPGLYVTEDPGAVD---NAAKQGSLSLRFGLGWAKAQSFHTGQ
TPVLKYNRQLMQAILHGRLN-IAEIVNAQVISLEDAAKGYESFDQGA------AKKFVLD
PHGLLSKVA
>tr|A7H7S9|A7H7S9_ANADF Alcohol dehydrogenase GroES domain protein OS=Anaeromyxobacter sp. (strain Fw109-5) GN=Anae109_0561 PE=3 SV=1
------------------------------------------------------------
----------------------------------------------MRAVVWKGPGKVAV
EKVEDPRIESA---------------TDVLVRITTAGICGSDLHMYEGRTVAEPGVVLGH
ENMGVIEEVGSAVQQLQKGDRVVLPFNVACGTCFNCSRGYTSACLV--T--NE--EGAGA
AYGYVGMGPYRGGQAELLRVPWGEANCIKLPG-EPGDELEDDFLLLSDIFPTGYHAA---
---EMAKVQPGSTVAIFGAGPVGLLAAYSAMLRGAAEVYVVDAIPERLEKAQQ-IGAIAI
DFRQGSPAEQIRDLRL--------------------------------------------
-----GNPLVRGSMRRGEEKMA-GVMCGIDAVGYQAKD-----------FED-PSKEQPT
SLTEQLVEIINPTGALGIIGVFLPQDPGGKD---RAAKRGAYTLPWGKLWEKGIQLGMGQ
TPVKNYSLVLRDLVVAGRAK-PSFIVSRR-IPLSEAPDAYRRFDRREPG----YTKVLIK
PGEEATA-A
>tr|A8LBG5|A8LBG5_FRASN Alcohol dehydrogenase GroES domain protein OS=Frankia sp. (strain EAN1pec) GN=Franean1_1573 PE=3 SV=1
------------------------------------------------------------
----------------------------------------------MRAVVYREPFQVAV
ADVPDPRVEHP---------------QDAIVRVSSTSICGSDLHVYEGRTSVRPGTVLGH
ENMGTVVDRGSAVSHVQLGDRVSVPCTVSCGTCANCERGRTEFCLR--T--NPDPHRAGA
AYGCPDMGPYLGGQAEYLRVPFADFNLLRLPP---GDDQELDFATLSDVFPTGFHGT---
---ELADVQAGNTVVVFGAGPVGLLAAYSAALRGAT-ALVVDPVPSRLRLCER-IGATGI
DSSTEDAAERVREETR--------------------------------------------
-----G---------------R-GVDCGIDAVGYQART-------------A-SGEEQAG
LVLNQLVDCVRWTGSIGVLGVYPTRDPGAAD---ESGARGRLPFDMGAFFAKGLRMGSGP
ANVKRYNRFLRDLIITGRAQ-PSCVMSHQ-LPLADAPDAYARFDHRDAG----WIKITLQ
P--------
>tr|B0KFH8|B0KFH8_PSEPG Alcohol dehydrogenase GroES domain protein OS=Pseudomonas putida (strain GB-1) GN=PputGB1_3009 PE=4 SV=1
------------------------------------------------------------
----------------------------------------------MKAIVYNGPRDVAV
KDVPDAKIEKP---------------TDVLVRITTTNICGSDLHMYEGRTSFEAGRVFGH
ENLGEVIEVGAGVDRVKVGDRVCLPFNIGCGFCENCEKGLTGFCLT--A--NP--GAAGA
AYGFAEMGPYQGGQAELLRVPYADFNCLVLPE--DAQEREDDYVMLSDIFPTGWHAT---
---ELAGLLPGESIAIYGAGPVGLMAAHSAIIKGASQVFVIDNQPDRLQLAAQ-LGATPI
NAVEQKAVEEIMNLTH--------------------------------------------
-----G---------------K-GTDRGCECVGYQCCD-------------K-HGHEANY
LTMNNLVASTKATGGIGVVGVFVPEDPGAKN---ELAKEGKMAFDFGAFWFKGQQIRTGQ
ANVKAYNRRLAELIHHGRAK-PSQIISHR-LKLAEGPEAYKHFDARDDG----WTKVVLK
PA------A
>tr|B2GKJ7|B2GKJ7_KOCRD Glutathione-independent formaldehyde dehydrogenase OS=Kocuria rhizophila (strain ATCC 9341 / DSM 348 / NBRC 12708 / DC2201) GN=fdhA PE=4 SV=1
------------------------------------------------------------
------------------------------------------MADGNRAVVFHGTGNMQV
DTVEYPKLVMP---------NGKKAPHGVILRIVATNICGSDLHIYRGSFPVPEGMRMGH
EMTGEVVEVGSDVEFLSEGDLVSVPFNVACGRCRNCRAGRTEVCET--T--NP--DTACA
AYGF-NLGNWDGGQSEYMFVPYADFQLLRFPDRDQAMEKIRDLALLSDILPTAFHGL---
---MEAGAKPGSTVYIAGAGPVGRCGAAAARLLGASCIIVGDYSKERLDLVRQ-NGCETI
DLSEDVPLTEQIEAIL--------------------------------------------
-----G---------------EPMVDCAVDYVGTEAHG----------IGSE-AENMDPA
YAVNQVLDATRAGGATGIIGVY-GPDPLASS---KAEQEGTYPIDFGKAWIKSPRISAGQ
APIMHYNRQLMMSILWDRMPYLSKMLNTKVISLDEVPEAYAAFDAGS------DDKLIID
PHGMIK--A
>tr|Q01WT0|Q01WT0_SOLUE Alcohol dehydrogenase GroES domain protein OS=Solibacter usitatus (strain Ellin6076) GN=Acid_4926 PE=3 SV=1
------------------------------------------------------------
----------------------------------------------MKAVVYKGKNKVAV
EEVSNPKIEAP---------------GDVIVKITTAAICGSDLHMYEQRSNAEPGTVFGH
ENQGVVEEVGNGVVSIKRGDRVVLPFNIACGFCFNCARGYTNACLT--A--NP--EAPTA
GYGYAGMGPYRGGQAEFLRVPFADFNCLKLPG-QPGDQFEDDFVLLADIFPTGWHAA---
---ELANVKGGDSVAVFGAGPVGLLSAYSAFIKGASEVYVVDRAPDRLARAKS-IGAIAV
DFTQGDPVEQIKELRS--------------------------------------------
-----KNRAHSQALRPGEEKMA-GVNCAIDAVGYQARS-----------QSD-PDREDPM
QTIRQITDIVNPTGSVGLIGVYFDEDPGGVD---KHAKKGEFLFPLGKLWSKGITIGQGQ
APVKKYNVYLRDLIIAGKAK-PSFIVSHR-LPLARAEEAYAHFDHRGVGSGKDWTKVLLK
PEM-----K
>tr|Q0SAT0|Q0SAT0_RHOSR Zn-containing alcohol dehdyrogenase (Dehydrogenase) OS=Rhodococcus sp. (strain RHA1) GN=RHA1_ro03081 PE=4 SV=1
------------------------------------------DAWNAPAVIGCDAKRGGV
PTFWCCFQFRALSRLPQRHDSFGRSHVIACGRRAGIHRETQHQGVEMKALVYDGPREVHV
KDMPDARIEQP---------------TDVLVKITSTNICGSDLHMYEGRTDLEPGMVLGH
ENLGIVAEVGNAVVKVSPGDRVCLPFNIGCGFCRNCEEGLTAFCLT--VHPDP--KMAGA
AYGFAGMGPFWGGQAEYLRVPFGDFNCLRLPE--DAQDKETDYVMLSDIFPTGWHCT---
---RLADMQPGDSMVVYGAGPVGLMAAYSAMIQGASKVMIVDRHPDRLKLAEQ-IGVIPI
DDSKGDPVEQVLEQTR--------------------------------------------
-----G---------------Q-GADKGCECVGYQAHD-------------P-QGHEDAA
MTMNRLVDSVRFTGHIGVVGIFLPQDRNGPD---ELERHGKIAFDMGKFWFKGQKVGTGQ
ANVKHYNRQLRDLIHQGRAK-PSWIVSHE-LPLAEAESGYQHFDARDDG----WTKVVLH
P--------
>tr|Q13IT6|Q13IT6_BURXL Putative glutathione-independent formaldehyde dehydrogenase OS=Burkholderia xenovorans (strain LB400) GN=Bxeno_C0075 PE=4 SV=1
------------------------------------------------------------
----------------------------------------------MKALVYEGPRKVTV
KEMPDAKIERP---------------TDVLVKITTTNICGSDLHMYEGRTNMETGRILGH
ENLGVVVEVGAGVERIKVGDRVCLPFNIGCGFCKNCERGLTGFCLT--T--NP--GMAGA
AYGFAGMGPYSGGQAEYLRVPFGDFNCLVLPP--DAEEKENDYVMLSDIFPTGYHAT---
---VLAGVEPGDSVVIYGAGPVGLMAALSASIKGASKIMVVDSHPDRLKLAEK-IGAIPV
DDTDGSSAERILEMTG--------------------------------------------
-----G---------------E-GADRGCECVGYQCS--------------C-KGHEVPN
LTMNNLIKAVRPTGGIGVVGVFVAEDPKAGD---ELAKKGQLALDFGQLWMKGQHIATGQ
ANVKAYNRKLRDLIAAGKAR-PSQIISHE-LPLDKAPDGYKHFDERDDG----WTKVVLK
PA------A
>tr|Q15XL0|Q15XL0_PSEA6 Alcohol dehydrogenase GroES-like OS=Pseudoalteromonas atlantica (strain T6c / BAA-1087) GN=Patl_0850 PE=3 SV=1
---------------------------------------------------------M--
-----------------------------------------N-KTSNRGVVYKGPGQVAI
ESIAFPELAIG----------NRKCQHGVILEVVTTNICGSDQHMVRGRTTAPSGLVLGH
EITGRVIEVGRDVEFIKPGDLVSVPFNIACGRCRNCKEGRTGICLN--V--NP--ARPGA
AYGYVDMGGWVGGQTEYVMVPYADFNLLKFPDPEQAIEKIQDLTLLSDIFPTGFHGC---
---VTAGVGPGSTVYIAGAGPVGLAAAASAQLLGAACVIVGDMIEERLAQARS-FGCETI
DLTQEGDMGDRIEAII--------------------------------------------
-----G---------------EREVDAFVDCVGFEAHA----------CGHN-HHQESPA
TVLNSAMKMTRAGGQIGIPGLYVTEDPGAVD---DAAKQGALSMRFGLGWAKSHSFHTGQ
CPVMKYHRALMQSILFDKVK-IAKAVNVKMISLDDAPKGYADFDGGA------AMKFVID
PHGNAA---
>tr|Q1AZQ2|Q1AZQ2_RUBXD Alcohol dehydrogenase GroES-like protein OS=Rubrobacter xylanophilus (strain DSM 9941 / NBRC 16129) GN=Rxyl_0147 PE=4 SV=1
------------------------------------------------------------
----------------------------------------------MRAVVYKGPFEVAV
ENVEDPKIQDP---------------NDVVVRITSTCICGSDLHMYEGRTAAEPGIVFGH
ENLGIVEEVGPGVVSLRQGDRVVMPFNVACGFCKNCQRGYTGFCLT--V--NQ--GFAGG
AYGYVAMGPYTGGQAEYLRVPFADFNCLKLPE---GDEHEADFALLADIFPTGYHGT---
---ELADVQPGETVAVFGAGPVGLMAAYSAMIRGAERVFVVDRVKERLDKAEE-IGCIPV
NFDEVDPVEYIKEQTP--------------------------------------------
-----GNRLST--LSVDNDANR-GADKGIDAVGYQAHV------------RG-GEREEPA
IVLNTLIECVRPTGALGVPGLYVPSDPGAPD---DASKKGQLLVSIGRMFEKGLRMGTGQ
CNVKRYNAYLRDLIIAGRAR-PSFVVSHE-VPLDQAPEAYEKFDKRIEG----YTKVILK
P--------
>tr|Q1IVZ4|Q1IVZ4_DEIGD Alcohol dehydrogenase OS=Deinococcus geothermalis (strain DSM 11300) GN=Dgeo_2296 PE=4 SV=1
------------------------------------------------------------
----------------------------------------------MKAVIYNGPRDVRV
VDVADPQIEQP---------------TDVLVKITSTNICGSDLHMYEGRTDIECGRVLGH
ENLGEVVEIGRAVYRIKVGDKVCLPFNIGCGFCRNCEKGLTGACLT--V--AP--GQAGA
AYGFADMGPFQGGQAQYLRVPFGDFNCLKLPE--DAAEKEDDYVMLADIFPTGWHAT---
---RLANLMPGESVAIYGAGPVGLMAAYSAMIQGARQVIVVDRHKDRLKLAEQ-IGAIAV
NDAEHDPVEQIMELTN--------------------------------------------
-----G---------------R-GTDKGCECVGWQCHD-------------H-GGHEIPN
LTMNNLVKTTRATGQIGVVGVFVPQDPKSPD---DLMKRGQIAFDIGNFFFKGLRMGSGQ
ANVKAYNRELRDLIHADRAK-PSFLVSHR-LPLEQAPDAYKNFDNRIDG----WTKVILK
PN------E
>tr|Q1QYV6|Q1QYV6_CHRSD Alcohol dehydrogenase GroES-like protein OS=Chromohalobacter salexigens (strain DSM 3043 / ATCC BAA-138 / NCIMB 13768) GN=Csal_0995 PE=3 SV=1
---------------------------------------------------------M--
-------------------------------------------STANRGVIYMGAGHVEV
QPIAFPELALG----------DRKCQHGVILKVVTTNICGSDQHMVRGRTTAPAGMVLGH
EITGEVIECGRDVEFVSVGDIVSVPFNIACGRCRNCKEGQTGICLN--V--NP--ARPGA
AYGYVDMGGWVGGQSEYVMVPYADFNLLKFPDRDIAMDKIRDLTLLSDIFPTGFHGC---
---ATAGVGPGSTVYIAGAGPVGLAAAVSAQLLGAACVIVGDMNPQRLDQAKS-FGCETL
DLRQDTPMPDMLEPIL--------------------------------------------
-----G---------------EREVDSAVDAVGFEARC----------HGHN-HAHEQPA
TVLNACMDVTRAGGQIGIPGLYVTEDPGADS---EEARHGNLSMRLGQGWAKSHSFHTGQ
CPVMKYHRQLMQAILFDKVN-LADAVNVEIISLDDAPRGYADFDGGV------AKKFVID
PHGSVA--A
>tr|Q1R0R1|Q1R0R1_CHRSD Alcohol dehydrogenase GroES-like protein OS=Chromohalobacter salexigens (strain DSM 3043 / ATCC BAA-138 / NCIMB 13768) GN=Csal_0335 PE=3 SV=1
---------------------------------------------------------M--
--------------------------------------------ANNRGVVYTGPGKVEV
QDIAYPKMQAP---------SGKAIEHGVILKVVSTNICGSDQHMVRGRTTAPAGMVLGH
EITGEVIEKGKDVEFLDIGDLVSVPFNVACGRCRTCKEGHTGLCLH--V--ND--ERAGG
AYGYVDMGGWVGGQAHYVMVPYADFNLLKFPDRDQAMDRIRDLTMLSDILPTGFHGA---
---LNAKVGAGSTVYVAGAGPVGLAAAASAHLLGAAVVMIGDFNQQRLEHARK-MGFEPI
DLSRHDRLGEMIAAVV--------------------------------------------
-----G---------------EPKVDSAIDAVGFEAVG----------HG----GKEQPA
VVLNQMMEVTREAGSIGIPGLYVTEDPGAAE---KAAQSGNLSLRFGLGWAKGHSFHTGQ
TPVVQYNRQLMQAILHGRLN-IAEIVNAQVISLEDAPQGYQQFDSGV------ASKFVLD
PHGLLGA-A
>tr|Q2T435|Q2T435_BURTA Glutathione-independent formaldehyde dehydrogenase OS=Burkholderia thailandensis (strain E264 / ATCC 700388 / DSM 13276 / CIP 106301) GN=BTH_II1870 PE=3 SV=1
GRGQADVGFWTLAPLARGLPSEGSLQVRPMRVRAGRATRGAP-------PTRHGDEAM--
--------------------------------------------SSNRGVVYQGPGKVEV
QKIDYPKMVDP---------SGRAIGHGVILKVVSTNICGSDQHMVRGRTTAPVGLVLGH
EITGEVVEVGRDVETLRIGDLVSVPFNVACGRCAMCKEQHTGVCLN--V--NP--SRAGG
AYGYVDMGGWIGGQAEYVLVPYADFNLLKFPDRDRAMTKIRDLTCLSDILPTGYHGA---
---VTAGVKPGSTVYVAGAGPVGMAAAASARLLGAACTIVGDMNAERLAHAKA-MGFEVV
DLSKDATLGEQIEQIL--------------------------------------------
-----G---------------KPEIDCAVDCVGFEAHG----------HGSSGHAEEAPA
TVLNSLMEITRPAGAIGIPGLYVTDDPGAAD---AAAKHGSLSIRFGLGWAKSHSFHTGQ
TPVLKYSRNLMQAILFDRLP-IAQIVNVTVISLDDAPEGYRKFDGGA------PRKFVID
PHGMLKA-A
>tr|Q45604|Q45604_BACSU YycR protein OS=Bacillus subtilis GN=yycR PE=3 SV=1
---------------------------------------------------------MG-
----------------------------------------GMALTGNKAVVYKGKGTVAV
EDIGYPELILRDGPGVPKANVNRKCEHGVILKVITTNICGSDQHMVRGRTTAPEGLVLGH
EITGEVIETGRDVEFIKKGDIVSVPFNIACGRCVMCKTQKTHVCLN--V--NP--DRPGS
AYGYVDMGGWVGGQSEYVMVPYADFQLLVFPDKEQALEKILDLTMLSDIFPTGFHGA---
---YTAGVQTGSTVYIAGAGPVGLAAAHSAQLLGASTVIVGDLNEDRLAQARS-FGCETV
NVQKHDRLGEQIEQIL--------------------------------------------
-----G---------------EPTVDAAVDCVGFEASG----------HGNQ---GEAPA
AVLNSIMDVTQVGGSLGIPGLYVTEDPGAKD---ADAKTGSLKIRFGLGWAKAHTFVTGQ
TPAMTYNRNLMKAILSGRAQ-IAKAVNATVISLDDAPKGYSDFDKGA------AKKFVID
PHGTLK---
>tr|Q47KG4|Q47KG4_THEFY Putative alcohol dehydrogenase OS=Thermobifida fusca (strain YX) GN=Tfu_3025 PE=3 SV=1
------------------------------------------------------------
----------------------------------------------MKAVVYKEPFTVAV
EEVADPRIEDP---------------NDVIIRVTTSAICGSDLHMYEGRTGATPGMVFGH
ENMGIVEEVGSGVASIRKGDRVVLPFNVACGFCKNCLAGKTGFCLT--V--NP--GFAGG
AYGYVAMGPYQGGQSEYLRVPFADFNCLKLPP---GTEFEDDFALLADIFPTGYHAT---
---ELAQVSPGETVSVFGAGPVGLMAAYSAILRGASRVFVVDRVPSRLSLAER-IGAIPI
DYSKGDPVAQIKEHTN--------------------------------------------
-----G---------------E-GTDKGIDAVGYQATA-------------P-EGEEQPA
LVLNTLVDTVRPTGALGVVGLYVTEDPGAPS---ESAKQGELLFAMGKLFEKGQRMGTGQ
ANVKAYNRQLRDLIIAGRAK-PSFVVSQR-IPLQRAPEAYEKFDKREEG----WTKVLLK
PQQES----
>tr|Q47WX4|Q47WX4_COLP3 Putative glutathione-independent formaldehyde dehydrogenase OS=Colwellia psychrerythraea (strain 34H / ATCC BAA-681) GN=CPS_4039 PE=3 SV=1
---------------------------------------------------------M--
-----------------------------------------CSNHGNRGVVYTGPGSVEI
QDIAYPKLAIG----------NRKCEHGVILKVVTTNICGSDQHMVRGRTTAEPGLVLGH
EITGMIIEKGSDVEFLDIGDIVSVPFNIACGRCRNCREGNTGICLN--V--NP--GRAGA
AFGYVDMGGWVGGQSEYVMVPYADFNLLKFPDKDQALEKIRDLTMLSDIFPTGYHGA---
---VTAGVVPGATVYIAGAGPVGLAAAASSQLLGAACVIVGDMNPERLAQARS-FGCETI
DLRQDATVPDMIEQIL--------------------------------------------
-----G---------------VPEVDAAVDCVGFEAHS----------HGCS-HHKEQPA
IVLNTMMEVTRAGGGIGIPGLYVTGDPGAST---EAAKTGQLSMNFGLGWAKSHYFVTGQ
CPVMKYHRNLMQAILWDKVQ-IAKAVNVKVISLDGAPEGYNAFDKGA------AQKFVID
PHSMVV---
>tr|Q48IL7|Q48IL7_PSE14 Glutathione-independent formaldehyde dehydrogenase OS=Pseudomonas syringae pv. phaseolicola (strain 1448A / Race 6) GN=fdhA1 PE=4 SV=1
------------------------------------------------------------
----------------------------------------------MKAIVYGGPRDVSV
KNVPDAKIQKP---------------TDALVRVTSTNICGSDLHMYEGRTSFETGRIFGH
ENLGQVIEVGAGVDRIKVGDWVCLPFNIGCGFCENCEKGLTGYCLT--A--NP--GSAGA
AYGFADMGDHEGGQAELLRVPYADFNCLLLPE--DAAEREEDYVMLSDIFPTGWHAT---
---ELAGLLPGESVAIYGAGPVGLMAAHSAMIKGASQVFVVDNHPDRLALAAK-MGATPI
NSLEQGAVDQILNLTN--------------------------------------------
-----G---------------K-GTDRGCECVGYQCCD-------------R-HGHEANH
VTMNNLVASTKATGGIGVVGVFVPQDPGAHN---DLAKEGKMAFDFGSFWFKGQQIRTGQ
ANVKAYNRRLAELIHHDRAK-PSQIISHR-LKLEEGPAAYQHFDARDEG----WTKVVLK
PS------A
>tr|Q7CYY9|Q7CYY9_AGRT5 Glutathione-independent formaldehyde dehydrogenase OS=Agrobacterium tumefaciens (strain C58 / ATCC 33970) GN=fdhA PE=3 SV=2
-------------------------------------------------------MDM--
--------------------------------------------SRNRGVVYLKPGQVEV
RDIDDPKLEAP---------DGRRIEHGVILKVISTNICGSDQHMVRGRTTAMPGLVLGH
EITGEVIEKGIDVEMLQVGDIVSVPFNVACGRCRCCKSQDTGVCLT--V--NP--SRAGG
AYGYVDMGGWIGGQARYVTIPYADFNLLKFPDRDKAMSKIRDLTMLSDILPTGFHGA---
---VKAGVGVGSTVYVAGAGPVGLAAAASARILGAAVVMVGDFNKDRLAHAAR-VGFEPV
DLSKGDRLGDMIAEIV--------------------------------------------
-----G---------------TNEVDSAIDAVGFEARG----------HS----GGEQPA
IVLNQMMEITRAAGSIGIPGLYVTEDPGAVD---NAAKQGALSLRFGLGWAKAQSFHTGQ
TPVLKYNRQLMQAILHDRLP-IADIVNAKIIALDDAVQGYESFDQGA------ATKFVLD
PHGDLLKAA
>tr|Q7UVY0|Q7UVY0_RHOBA Probable formaldehyde dehydrogenase OS=Rhodopirellula baltica GN=fdh PE=3 SV=1
---------------------------------------------------------M--
--------------------------------------------SDNKGVVYLGAGKVDV
QSIDDPKLELS------YRGKTRQCHHGVILKVISTNICGSDQHMVRGRTTAPAGMVLGH
EITGEVIEVGRDVEFIKKGDICSVPFNIACGRCRCCKEGDTGVCEN--V--NP--DRPGA
AYGYVDMGGWIGGQSRYVMVPYADWNLLAFPDRDQALAKIRDLTMLSDIFPTGYHGA---
---YTAGVTTGSTVYVAGAGPVGLACAHAAQLLGAAVVIVGDMVEERLAQARS-FGCETV
DLKTDASLPDMIEQIL--------------------------------------------
-----G---------------SREVDCAVDCVGFEARG----------HGGD-SGVEKPA
TVLNQVMEVTRVGGGVGIPGLYVTDDPGGVD---EAARTGNLSLRIGLGWAKSLHFTTGQ
CPVMKYNRGLMMAILHDRCQ-IAKAVNATVISLDDAPQGYADFDQGA------AKKFVLD
PHGVLAAST
>tr|Q826G4|Q826G4_STRAW Putative glutathione-independent formaldehyde dehydrogenase OS=Streptomyces avermitilis GN=SAV7229 PE=3 SV=1
------------------------------------------------------------
----------------------------------------------MKAAVYEGPRTVAV
KDVPDAKIEHP---------------CDIIVKITTTNICGSDLHMYEGRTSFESGRTLGH
ENMGQVVEVGSAVRKVQVGEYVVLPFNIACGFCKQCERGLTNYCLT--MQPEP--ALAGA
AYGFADMGPYQGGQAELLRVPYGDFNALRLGE--DAAEWQTDYVMLADIFPTGYHAT---
---EMAHVKPGDQTIVFGAGPVGLMAAYSALLKGAGRVWVADHQPDRLRKAEE-IGAIPI
NTAEQKPGEVVKEATL--------------------------------------------
-----G---------------L-GADNGCECVGYQAHD-------------P-EGHEDAS
LTLNGLIDSVRFTGDIGVVGVFLPQDPGGAEAQGELEAQGKVPLDFGLMWFKGQHMGTGQ
APVKRYNRALRDLIAGGKAK-PSFVVSHE-LSLDEAPTAYEHFDARDEG----WTKVVLH
PNGHGNG-H
>tr|Q82PF8|Q82PF8_STRAW Putative glutathione-independent formaldehyde dehydrogenase OS=Streptomyces avermitilis GN=fdhA PE=3 SV=1
------------------------------------------------------------
----------------------------------------------MKAVVYKGAFDVAV
EDVEKPSIQHP---------------NDVIVRITSTAICGSDLHMYEGRTAAEPGIVFGH
ENMGIIEELGQGVTALKEGDRVVMPFNVACGFCTNCVDGFTGYCLT--V--NP--GFAGG
AYGYVAMGPWQGGQAEYIRVPYADFNCLKLPP---GNEHESDFILLADIFPTGYHGC---
---ELAQVRPGESVAVYGGGPVGLMAAYSALLRGAKKVFVVDRVLERLQKAEE-MGAVPI
NFAEGDPIAQIKEQTE--------------------------------------------
-----G---------------I-GTDKGVDAVGYQAMA------------HG-TDREEPA
TVLNSLVGTVRPTGALGVPGLYVPADPGGPD---EQAKQGMLLVAIGKLFEKGLRVGTGQ
CNVKRYNRYLRGMITEGRAK-PSFVVSHE-LPLDQAPSAYDKFDKRIEG----YTKVVLH
P--------
>tr|Q88AD7|Q88AD7_PSESM Glutathione-independent formaldehyde dehydrogenase OS=Pseudomonas syringae pv. tomato GN=fdhA-1 PE=3 SV=1
---------------------------------------------------------M--
--------------------------------------------SGNRGVVYLGAGKVEV
QSIPFPKMEDP---------RGKRIEHGVILRVVSTNICGSDQHMVRGRTTAQTGLVLGH
EITGEVLEAGRDVEHLKVGDLVSVPFNVACGRCRSCKEQNTGVCLT--V--NP--ARPGG
AYGYVDMGDWVGGQAEYVLVPYADFNLLKLPDRDAAMEKIRDLTCLSDILPTGYHGA---
---VTAGVGPGSTVYVAGAGPVGLAAAASARLLGAAVVIVGDVNPTRLIHAKA-QGFEIA
DLSQDTPLHEQIAALL--------------------------------------------
-----G---------------EPEVDCAIDAVGFEARG----------HGHAGAQAEAPA
TVLNSLMGVVRVAGKIGIPGLYVTEDPGAVD---AAAKMGSLSIRLGLGWAKSHSFHTGQ
TPVMKYNRQLMQAIMWDRIK-IADVVGVEVISLDDAPRGYGEFDAGV------PKKFVID
PHGLFGG-V
>tr|Q9AK62|Q9AK62_STRCO Putative alcohol dehydrogenase OS=Streptomyces coelicolor GN=SCO4055 PE=3 SV=1
------------------------------------------------------------
----------------------------------------------MKAVVYKGPFSVAV
EDVEKPDIRHP---------------NDVIVRVTSTAICGSDLHMYEGRTAAEPGIVFGH
ENMGIVDQVGQGVTGLKKGDRVVMPFNVACGFCTNCAAGYTGYCTT--V--NP--GFAGG
AYGYVSMGPWQGGQAEYLRVPYADFNCLKLPE---GDAHETDFILLADIFPTGYHGC---
---ELADVRPGESVAVYGAGPVGLMAAYSALLRGAKKVFVVDRVPERLQKAEE-IGAVPV
DFSAGDPVEQIKEQTE--------------------------------------------
-----G---------------A-GTDKGVDAVGYQATA------------GG-TGKEEPA
TVLNSLVNTVRPTGALGVPGLYVPADPGGPD---EQAKQGMLLVAIGKLFEKGLRVGTGQ
CNVKRYNRQLRDMIIEGRAE-PSFVVSHE-LPLDQAPSGYDKFDKRIEG----YTKVVLH
P--------
>tr|Q8PYV2|Q8PYV2_METMA Glutathione-independent formaldehyde dehydrogenase OS=Methanosarcina mazei GN=MM_0749 PE=4 SV=1
------------------------------------------------------------
-----------------------------------------------KAVVYRGPNQVSV
EEVEDPKIEHP---------------ADAIIRLTSSGICGSDLHMYEGRTVEKPGKVLGH
EPLGVIEEVGDAVTSFKKGDRVVVTFNIACGHCLNCIRGFTSACLT--V--NP--ESAGG
AFGYAKMGPYRGAQAEFLRVPFADLNCTKLPG-SPGDKWEDDFIMLSDVFPTGFFAT---
---QLAMVMPGFPVAVFGAGPVGLLSAYSAILQGAAQVFVVDYIPERLKLAKS-IGAIPV
DFTLSDPVAMIEALRSQHSRVDTVLPGEEKLQGIMSSIENLAKSIGANLELARSDPVTMI
QMLRAGNPAIVQSLIPGEEKMK-GVMSGIDAVGYQARD-----------RQD-PSRENPT
QVISDLVRLINPTGHLGVIGVYVADDPGAYN---ERAKKGEYILPFGQLWEKGISVGTGQ
TPVKKLQPMLRDMIIAGVAK-PSFIVSHK-ISIEEAPDAYREFAKRSEG----FTKVTIQ
FE------K
>tr|Q8TTL3|Q8TTL3_METAC Formaldehyde dehydrogenase OS=Methanosarcina acetivorans GN=fdh PE=3 SV=1
------------------------------------------------------------
----------------------------------------------MKAVVYKGPRNVDV
EEVKKPEIEKP---------------TDVIIKVTSSGICGSDLHLYDGHGPDGLGTILGH
EPMGVVEEVGDAVELVKPGDRVVIPFNVACGSCLNCIRGLTNMCLT--M--NP--DAAIA
NYGYPGAGPYAGGQAEYLRVPYGDWACLKLPG-EPGDEFEDDFVMLADIFPTAYYAA---
---ELAKVKTGKTVAVFGAGPVGLLAAYSSMLMGASEVYVVDKSDKRLKLAES-IGAVPI
NFTDGDPVEMIMQIRQ--------------------------------------------
-----NNKNLMSSLRPGEEKVL-GVDCAIDAVGYQALD-----------RNN-SEEFKPN
QVLMDIARIIAPGGSIGVIGVYSP-DPAGKD---ENEKQGYLTLPWAELWFKGVSIGTGP
TPVKQMHGFLRNLIFNGKAK-PSFIVSDR-ISIDEAPEAYKQFDKRDD-----VVKPIIK
FH-------
>tr|Q0W2K1|Q0W2K1_UNCMA NAD-dependent formaldehyde dehydrogenase OS=Uncultured methanogenic archaeon RC-I GN=fdh PE=3 SV=1
------------------------------------------------------------
----------------------------------------------MEAVVYTGPGSVAV
KDIPRPQIEHP---------------TDVILRLTSSAICGSDLHMYDGHTDAQPGLVFGH
EPMGIVEEVGDAVRLVKEGDRVVVPFNIACGVCFNCERGFTNACLT--M--NA--ANPGG
AYGYTHMGPYLGAQAEFTRVPHADWACLKLPG-RPGDSNEDNFLMLADVFPTAYYAT---
---ELAQVAPGKTTAVFGAGPVGLLCVHSALMRGAPIVYLVDKDKRRLEMGLS-LGAIPI
NFLDGDPVVQIQEHLK--------------------------------------------
-----TMRPLHDAMRYGEDKMLRGVDCVIDAVGYQAYD-----------RQN-PDQFKPN
QVLLDIARVANYTATVGIIGVYTMSDPRGKT---EAEKNGMIMMPWGLMWEKGLQIGTGQ
TPVKRFQAFLRDQIIAGKAS-PGSIVTDH-IKIGDAPETYKEFDKRGSE----VVKAVIR
FI-------
