# Supplementary material for: Subdivision of the MDR superfamily of medium-chain dehydrogenases/reductases through iterative hidden Markov model refinement
Source: BMC Bioinformatics. 2010 Oct 27;11:534. doi: 10.1186/1471-2105-11-534 (PMC2976758; doi:10.1186/1471-2105-11-534)
Supplement: Additional file 4 — MDR family alignment figures. Illustrations showing the mafft MSAs from Additional file 3: mdr-sequences. Red sequence identifiers denote sequences from UniProtKB/TrEMBL, while blue correspond to sequences from Swiss-Prot. The position cscores are shown in a bar plot under the MSA. Positions that contain gaps in over 90% of the sequences have been removed from the alignment in order to increase readability. [file 1471-2105-11-534-S4.ZIP › mdr/MDR023.mafft]

>sp|P25984|ADH_CLOBE NADP-dependent alcohol dehydrogenase OS=Clostridium beijerinckii GN=adh PE=1 SV=2
--------------------MKGFAMLGINKLGWIEKERPVAGSYDAIVRPLAVSPCTSD
IHTVFEGALGD--RKNMILGHEAVGEVVEVGSEVKDFKPGDRVIVPCTTPDWRSLEVQ-A
GFQQHSNG--------------MLAGWKFSNFKDGVFGEYFHVNDADMNLAILPKDMPLE
NAVMITDMMTTGFHGAELADIQMGSSVVVIGIGAVGLMGIAGAKLRGAGRIIGVGSRPIC
VEAAKFYGATDILNYKNGHIVDQVMKLTNGKGVDRVIMAGGGS-ETLSQAVSMVKPGGII
SNINYHGSG----DA-LLIPRVEWGCGMAHKTIKGGLCPGGRLRAEMLRDMVVYNRVDLS
KLVTHVYHGFDHIEEALLLMKDKPKDLIKAVVIL---------
>sp|P75214|ADH_MYCPN Probable NADP-dependent alcohol dehydrogenase OS=Mycoplasma pneumoniae GN=adh PE=3 SV=1
--------------------MKAYAMLKIGATGWIEKPRPVCGPNDAIIRPLAVAPCTSD
VHTVWEGGIGE--RHNMVLGHEGCGVVDEVGSEVKSFKVGDRVLVAAITPEWNSVNAQ-A
GYPMHSGG--------------MLGGWKFSNVKDGMFAEYFHVNDAEGNLALMPEGMDLA
DACMLSDMIPTGFHANELADIQYGVALSFFCAGPVGLMAIAGAALKGAGRIIVVDSRPDI
VEIAKAYGATDYIDFKKVSVVDEILKWTNNEGVEKVLISGGGS-TILETAIKVLRPGGKI
GNVNYFGAG----EF-LTIPRVEWGVGMAHKAIHGGLMLGGRLRLEKLARLIMTKKLDPS
KMITHRFKGFEHIEEALFLMKDKPKDLIKSVVIF---------
>sp|P14940|ADH_RALEU Alcohol dehydrogenase OS=Ralstonia eutropha GN=adh PE=3 SV=1
M----------------TAMMKAAVFVEPGRIELADKPIPDIGPNDALVRITTTTICGTD
VHIL-KGEYPV--AKGLTVGHEPVGIIEKLGSAVTGYREGQRVIAGAICPNFNSYAAQ-D
GVASQDGSYLMASGQCGCHGYKATAGWRFGNMIDGTQAEYVLVPDAQANLTPIPDGLTDE
QVLMCPDIMSTGFKGAENANIRIGHTVAVFAQGPIGLCATAGARLCGATTIIAIDGNDHR
LEIARKMGADVVLNFRNCDVVDEVMKLTGGRGVDASIEALGTQ-ATFEQSLRVLKPGGTL
SSLGVYSSD-------LTIPLSAFAAGLGDHKINTALCPGGKERMRRLINVIESGRVDLG
ALVTHQY-RLDDIVAAYDLFANQRDGVLKIAIKPH--------
>tr|B6YBR1|B6YBR1_9EURY Alcohol dehydrogenase zinc-binding domain protein OS=Candidatus Methanosphaerula palustris E1-9c GN=MpalDRAFT_0616 PE=4 SV=1
--------------------MKGYAMIKLGEAGWVNKIMPKCGPRDCICRPLALAPCTSD
VHVVWENAIGE--LPGRILGHEALGIVDEVGSEVKLFKPGDRVIVGAITPNWDNEAAQ-R
GFSSQTGG--------------IMGAYEFTAKKDGTFAEYFHVNQADNNMAMLPDGMDPV
AGVMITDMMTTGFMGAENAGIQLGADVAVIGIGPVGLCAIGGAKMRGASRIFAVGSRPTP
VKVAKMYGATDIIDYHNGDTAQQIIDATDGAGVDAVVVAGGGP-DILMDAIKMAKAGSKI
SNCNFFSGA----DT-LPLPRLDWGSGMANKDIITGLCPGGRVRLERLAKLITYGRFDPM
PMATHVFHGLDHIEEALLMMKKKAGDVIKPVVICE--------
>tr|B6YBS5|B6YBS5_9EURY Alcohol dehydrogenase zinc-binding domain protein OS=Candidatus Methanosphaerula palustris E1-9c GN=MpalDRAFT_0630 PE=4 SV=1
--------------------MKGLARTGRGAPGWVEKVKPVAGPRDAIIRAIAIAPCNSD
VHLIW-GEMGDFLPSDRIFGHEAVGVVDSVGNDVKDFKVGDRVVVPAITPDWGTVASQ-Q
GNHQHCSG--------------PLTGMPFDMLKDGTFAEYFHVNDADANLTLLPDGVTLE
QAVMVVDMMTTGFYGAEMADVKLGSTVAVFGIGPVGLMAVAGAHLMGAARILAVGSRSNC
VDLAKEYGATDIVDYHKGDTVKQIMDLTDGKGVDAVVVAGGNA-STIGEGLEVLKFGHTL
ANLNVMEEA-----M-LPIPLAPMAFGLGGKTIKGNLCPGGRARMEQMLALVKAGRVDPG
KLINYRYTKFEDLLPALMVMHDKPKDLIKSAVILE--------
>tr|B6YEI7|B6YEI7_9EURY Alcohol dehydrogenase zinc-binding domain protein OS=Candidatus Methanosphaerula palustris E1-9c GN=MpalDRAFT_1664 PE=4 SV=1
--------------------MKAFVMKRIGEVGWMEKDRPACGPLDAICRPLALAPCTSD
VHTVWEGALGD--RHNMTLGHEALGIVDEVGSEVKDLKKGDRVIVPAITPDWGDEASQ-R
GYPSQSTG--------------MCGGWKFSNFKDGVFAEFFHVNEADNNLAKLPEGMSLE
AAVMMPDMMSTGFMAAENARIPIGGSVAVFGIGPVGLCGIAGAKLRGAGRIFAIGTRAKP
IEVAKAYGATDIISYKNGDTVKQIMDLTHGAGVDSVIVSGGGP-DILVDAINVAKAGGAI
GNNNYFGKGMFDKDY-LPIPRVGWGFGMASKDIITGLCPGGKVRMERLAEIIKYKRMDPG
LMATHVYKGLDKVEDALMMMKSKSGDLIKPVVICE--------
>tr|A2SRH9|A2SRH9_METLZ Alcohol dehydrogenase, zinc-binding domain protein OS=Methanocorpusculum labreanum (strain ATCC 43576 / DSM 4855 / Z) GN=Mlab_0764 PE=3 SV=1
----------------MKKTIKGLAMKRIGEIGWVEKEAPKCGPLDAIVAPLAVAPCSSD
VHTVWEGALGE--RHDMILGHEAVGEVVEVGSMVKDFKPGDRVIVPAITPDWLSIEAQ-D
GFAQHSGG--------------MLSGWKFSNFKDGVFGELFHVNEADANLAILPDSIPVA
EASMIADMVPTGFQAAELADVKLGDTVCCIGIGPVGLMAVAGANHMGASHILAVGSRKDC
ANAARGYGATDIINYKNGDIVEQVLDKTDGKGVDKVCIAGGDV-NTMQEAIKMVKPGGII
GNVNYLGKG----EF-VTIPRIEWGCGMSNKFIHCGLMTGGRLRMEKLASLVEVGKLDLS
PLLTHRFKGFDKIEEALLLMKDKPSDLIKPVVTIK-------E
>tr|Q2NFP8|Q2NFP8_METST Putative NADP-dependent alcohol dehydrogenase OS=Methanosphaera stadtmanae (strain DSM 3091) GN=adh PE=3 SV=1
-----------------MTKFTGFAMKRLNEVGWVEKEKPECGRRDAIVKPLALSPCTSD
IHTVWEGAIGD--RKDMILGHEAVGIIDEVGPDVKDFKPGDKVIVPAITPDWEDEAAQ-R
GYSSQTTE--------------PLGGWKFSNFKDGVFGEYFHVNLADANLAKLPESIEPE
TAAMLSDMFSTGIMGAENAKIKVGSTVAVIGIGPVGLSAVAGAAILGASRLFAVGTRPNC
VDVAKKYGATDIINYKEGPIDEQIRDATDGAGVDAVIIAGGNM-DTWPQAVKMAKAGSKI
SNINYLSGA----DV-VPLPREAWGCGMANIDINTGLCPGGRVRMERLASLVEYGRIKPE
LLITHRFKGLEKVEDALMLMKDKPRDLIKPVVSIK-------E
>tr|Q8TPK9|Q8TPK9_METAC Alcohol dehydrogenase (NADP+) OS=Methanosarcina acetivorans GN=adh PE=3 SV=1
-----------------MNNMKGFAMLEIGKVGWIDAERPSAGPYDAIVRPLAVAPCTSD
VHTVWEGALGE--RKNMILGHEAVGVIDEIGSEVKDFKPDDKVIIPAVTPDWRSMEAQ-D
EIPMHSNG--------------MLGGWKFSNFKNGVFAEYFHVNDADMNLALLPKGMPLE
QAVMLSDMATTGIQGAEMANIKTGSTVAVIGIGPVGLMAVAGASILGAGRLIAVGSRKVT
VDLALEYGASEVVDYRKGGLVGQILEKTNGKGVDSVIIAGGNE-NTISDAVKIVKPGGTV
SNVNYYGTG----DT-LPIPRIEWGSGMAHKDIRGGLTTGGRLRMERMAALCTYGRIKPE
KMATHVFEGFDKIEEALMLMKDKPRDLIKPVVLLE-------E
>tr|A8PR96|A8PR96_MALGO Putative uncharacterized protein OS=Malassezia globosa (strain ATCC 96807 / CBS 7966) GN=MGL_0001 PE=3 SV=1
--------M-----SSIPGTMKGYAMIKIGETGWVEKPRPTCGPMDAILRPLAVAPCTSD
THTVWKGSIGE--RHNMVLGHEGCGVVEEVGSQVKDFKVGDRVMVAAVTPDWCSVEAQ-G
GYSMHSGG--------------MLSGCMYSNLKDGLLAEYVHVNQADANLAHLPKNISTA
EACMLSDMVPTGFHGVELADVQFGDKVLVVGIGPVGLMSVAGCKLRGASQIIAVGSRPVC
RETAKYYGATDIISYKEGPIDKHVLELTNGEGVDKAIVAGGGV-ETFEPVIKCLKPGGKV
GNVNYLASG----DY-VNIPRVEWGVGMGHKQIVGGLMPGGRRRLEKLASLITYGRLDVK
PLITHRFDGFEHMEDALLLMKDKPEDLIKPVVILS-------E
>tr|A8Q9W8|A8Q9W8_MALGO Putative uncharacterized protein OS=Malassezia globosa (strain ATCC 96807 / CBS 7966) GN=MGL_3563 PE=3 SV=1
--------------------MKGFAMIKVGETGWIEKPRPECGPMDAILRPLAVSPCTSD
THTVWKGSIGE--RHNLVLGHEGCGVVDEVGSQVKDFKVGDRVMVTAITPDWCSVEAQ-G
GYPMHSGG--------------MLGGWKFSNVKDGFFAEFVHVNEADANLAHLPKNISTA
EACMLSDMVPTGFHGVELADVQFGDKVLVVGIGPVGLMSVAACKLRGASQIIAVGSRPVC
RQAAKYYGATDIITYKEGPIDKHVLDLTNGEGVDKAVIAGGGV-DTFDPVIKCLKPGGKI
GNVNYLGEG----DY-VNIPRVEWGVGMGHKQINGGLMPGGRRRIEKLADLITYGRLDVK
PLLTHRFDGFEHMEDALMLMRNKADDLIKPVVVFS-------E
>tr|A2DJ40|A2DJ40_TRIVA Alcohol dehydrogenase 1, putative OS=Trichomonas vaginalis G3 GN=TVAG_228780 PE=3 SV=1
--------MT----FELPKTMKAFAMRKIGEVGWIEKPVPECGPNDAICRPLALAPCTSD
IHTVWAGAIGE--RHDMILGHEAVGQVVKIGSEVKNLKVGDKVLVPAVTPDWGSEAAQ-E
GFPAHSGG--------------MLGGWKFSNFKDGVFAEYFHVNEADANLAKLPEGLTPR
DVIMCSDMMTTGFHGAELAEVKLGDIVVVIGIGPVGLMSVRGAALMGASRIFAVGSRPHC
CDTAVQYGATDIINYKNGDIVEQILKATGGKGVDRVIIAGGDV-HTFAQAIKMIRAGGVI
GNVNYLGEG----EM-IDVPRVEWGVGMGHKFIHGGLTPGGALRMEKMANLIKYKKVDPT
KLITHEFKGLEKVEDALMLMKDKPVDLIKPVVLIEYNDK--L-
>tr|A2EU60|A2EU60_TRIVA NADP-dependent alcohol dehydrogenase, putative OS=Trichomonas vaginalis G3 GN=TVAG_454470 PE=3 SV=1
--------MAERKHFEVPKTFKGFAMKGIGNVGWIEKPIPECGPLDALVRPLALAPCTSD
IHTVWAGAIGD--RHDMVLGHEAVGQIIKVGELVKELKVGDKVIVPAITPDWGDSLSQ-A
GHPMHSGG--------------MLGGWKFSNFKDGVFGEVFHVNEADANLAKLPEGLTPR
QCVMCSDMMTTGFHGAELADIKLGEQVCVIGIGPVGLMSVRGASLMGASRIIAVGSRPHC
CDIAIQYGATDIVNYRNGDIVEQVLKMTDGKGVDKVIIAGGDN-HTFAQAVKMMKPGGII
GNVNYLGEG----EN-IDVPRVEWGVGMGHKFIHGGLTPGGRLRMEKMGNLIKYGRVDPT
KLITHEFNGFEHVEDALMLMKDKPADLIKPVVLIEWNDD--LE
>tr|B0EUV0|B0EUV0_ENTDI NADP-dependent alcohol dehydrogenase OS=Entamoeba dispar SAW760 GN=EDI_247390 PE=3 SV=1
--------------MEGKTTMKGLAMLGIGKIGWIEKKIPECGPLDALVRPLALAPCTSD
THTVWAGAIGD--RHDMILGHEAVGQIVKVGSLVKRLKVGDKVIVPAITPDWGEEESQ-R
GYPMHSGG--------------MLGGWKFSNFKDGVFSEIFHVNEADANLALLPRDIKAE
DAVMLSDMVTTGFHGAELANIKLGDTVCVIGIGPVGLMSVAGANHLGAGRIFAVGSRKHC
CDIAMEYGATDIINYKNGDIVEQILKATDGKGVDKVVIAGGDV-HTFAQAVKMIKPGSDI
GNVNYLGEG----DN-IDIPRSEWGVGMGHKHIHGGLTPGGRVRMEKLASLISTGKLDTS
KLITHRFEGLEKVEDALMLMKNKPADLIKPVVRIHYDDEDTLH
>tr|Q7Z1R6|Q7Z1R6_9TRYP Isopropanol dehydrogenase OS=Phytomonas sp. ADU-2003 GN=iPDH PE=3 SV=1
MLRRSTLRCV-------PKTMKAAVFKGKNRIVLDEKPVPVPKHSEALIKITTTTICGTD
IHIL-KGEYPV--AEGLTIGHEPIGVIESFGDGVTGFKKGQRVVIGAITPCSSCSSCM-E
GIRSQCGS-------------KLMGGWKFGNTIDGSQAEYLIVPDAAANMYPIPDGITDE
QVLMCPDIMSTGFSGPESAGVKVGDTVVIYAQGPIGLGATAGAKMMGATKVIVVDRFPER
LALAKKLGADYTLDFTKCNPIEEVMRLTGGRGVDVAIEALGLQ-STFESCLRCLKPGGVL
SSLGVYSDD-------LRLPNDAFAAGLGDFKIVTTLCPGGKERMRRLLSVIESGRVDMR
PMVTHTF-KLDEIEKAYDLFGNQRDGVLKVAIKP---------
>tr|A1HUA4|A1HUA4_9FIRM Alcohol dehydrogenase, zinc-binding domain protein OS=Thermosinus carboxydivorans Nor1 GN=TcarDRAFT_0148 PE=3 SV=1
--------------------MKGFAMLKIGEVGWIEIEKPKAGPYDAIVRPLAVAPCTSD
IHTVFEGAIGE--RHNLILGHEAVGEVVEVGSEVKDFKPGDRVVVPAITPDWRTLEAQ-R
GFHQHSGG--------------MLAGWKFSNIKDGVFAEYFHVNDADMNLAHLPKEIPLE
KAVMLPDMMTTGLHGAELADIGLGDTVAVIGIGPVGLMAVAGAKLRGAARIIGVGSRPAL
IEAAKYYGVTDIVNYKHGDIVEQVMKLTDNKGVDAVIIAGAGA-DAIDKAVKMVKPGGTV
SNVNYFGEG----GI-LPIPRLDWGCGMSHKSIRGGLCPGGRLRMEKLVDLVRYNRIDPG
KLVSHVFEGFEHIEKALLMMKEKSSDVIKPVVIIK--------
>tr|A1IHE8|A1IHE8_9ACTO Putative alcohol dehydrogenase OS=Gordonia sp. TY-5 GN=orf1 PE=3 SV=1
M----------------SALMKTFTMLEVGKTAIVEKPIPTPGPNEALVKTTAALICTSD
VHTV-KGALPV--ENGRTLGHESVGVIAALGSAVTGFTEGQRVAVNAVTPCFECSYCQ-R
GFTSQCGG--------------LLGGYKYTAQVDGNMAEYFLVPAAQGNLAPIPDELSDD
AAVYACDMLSTGLMGAEHAQIEIGDTVAIFAQGAVGLCATIGAKLRGAGRIIAVESRPER
IALAQRFGADDIVDFTDGDPVAQIMDLTGGVGVDASIEALGFP-QTFEAALACLKAGGTL
SNIGYHGEN----PAPLPLDLTAWGLGMGDKTIRTGLCTGGSDRMSRLFTLMTTGKVDPT
VMTTHRF-GFDDVEEAFVMMAEKRDNIVKPLITF---------
>tr|A3KTQ7|A3KTQ7_PSEAE Alcohol dehydrogenase (Zn-dependent) OS=Pseudomonas aeruginosa C3719 GN=PACG_01031 PE=3 SV=1
M----------------SKMMKAAVFIQPGRIELVDKPIPDVGPNDALVRITTTTLCGTD
VHIL-KGEYPV--APGLTVGHEPVGIIEKLGSAVVGYREGQRVIAGAICPNFNSYAAQ-D
GVPSQDGSYLVESGRCACHGYKATAGWRFGNLIDGTQAEYVLVPDAQANLAPIPDGLSDE
QVLMCPDIMSTGFKGAENANIRIGDSVAIFAQGPIGLCATAGARLLGASTIIAIDGNAHR
LDIARGMGADVTLNFRECDVIEEILKLTGGRGVDASIEALGTQ-STFETALRVLKPGGTL
SSLGVYSED-------LTIPLSAFAAGLGDHRINTALCPGGKERMRRLLNIVASGRVNLG
PLVSHEY-RLDDIVAAYDLFANQRDNVLKVAIKPH--------
>tr|A7B0K9|A7B0K9_RUMGN Putative uncharacterized protein OS=Ruminococcus gnavus ATCC 29149 GN=RUMGNA_01085 PE=4 SV=1
--------------------MKGYAMLKIGESGWIEKERPVCGPLDAICRPLAVAICTSD
VHTLWEGAIGE--RHNMILGHECCAEVVEVGELVKDFKPGDRVLVPAITPDWNSLEAQ-A
GYSMHSGG--------------MLAGWKFSNFKDGVFSEFFHVNDADGNLALLPSNISTV
DACMLSDMVPTGFHGVELADVQFGDTVLVIGIGPVGLMSVAGTALRGASRIIAVGTRKNC
VEAAKLYGATDFVSYKNGTIEEQVLAMTDGKGVDKVVIAGGGC-ETFESAVRCLKPGGKI
GNVNYLGSG----TY-VTVPRVEWGVGMGHKQINGGLMPGGRLRMEKLGALVAAGKLDVH
PLASHVFEGWDHLEEALFMMRDKPADLIKPVVKIS-------D
>tr|A9Q1Y5|A9Q1Y5_TREHY Adh (Fragment) OS=Treponema hyodysenteriae GN=adh PE=4 SV=1
--------------------MKGYAMLKIGESGWIEKERPACGPADAIVKPLAVAICTSD
VHTLWEGAIGE--RHNMILGHEACGEVVEVGSLVKDFKPGDKVLVPAITPDWNSVEAQ-A
GYSMHSGG--------------MLAGWKFSNFKDGVFGEFFHVNDADGNLALLPSNIDPV
DACMLSDMVPTGFHGAELADVQYGDSVLVIGIGPVGLMGVAGAALRGASRIIAVGTRPNC
VEAAKKYGAEEFISYKNGTIDEQVLKMTNGKGVDKVIIAGGGV-ETFAEAVRSLKPGGKI
GNVNYLGKG----DY-IQIPRAEWGVGMGHKAILGGLMPGGRLRMEKLGALVASGKLNVH
HLVSHVFEGWENLEKALFMMRDKPADLIKPVVRIE-------K
>tr|B7R9H3|B7R9H3_9THEO Oxidoreductase, zinc-binding dehydrogenase family (Fragment) OS=Carboxydibrachium pacificum DSM 12653 GN=CDSM653_766 PE=4 SV=1
-------GNDLPSILGGVLIMKGFAMLSIGKVGWIEKEKPTPGPFDAIVRPLAVAPCTSD
VHTVFEGAIGE--RHNMILGHEAVGEVVEVGSEVKDFKPGDRVVVPAITPDWRTSEVQ-R
GYHQHSGG--------------MLAGWKFSNIKDGVFGEFFHVNDADMNLAHLPKEIPLE
AAVMIPDMMTTGFHGAELADIELGATVAVLGIGPVGLMAVAGAKLRGAGRIIAVGSRPVC
VDAAKYYGATDIVNYKDGPIDSQIMDLTEGKGVDAAIIAGGNV-DIMATAVKIVKPGGTI
ANVNYFGEG----DV-LPVPRLEWGCGMAHKTIKGGLCPGGRLRMERLIDLVVYKRVDPS
KLVTHVFRGFDNIEKALMLMKDKPKDLIKPVVILA--------
>tr|Q1Q2Z1|Q1Q2Z1_9BACT Strongly similar to alcohol dehydrogenase OS=Candidatus Kuenenia stuttgartiensis GN=adh PE=3 SV=1
--------------------MKAFAMLGIGSVGWIEKEKPVAGPYDAIVKPIAFAPCTSD
IHTI-EGAIGD--RKNLVLGHESVGEVVEVGSEVKYIKPGDRVVVPAITPDWRSVELQDT
GLGQHSGG--------------MLAGWKFSNIKDGVFSEYFHVNDGDMNLAVLPDGITLE
AAVMLTDMVTTGFHGVELANVEYGDTVVVLGIGPVGLMSVAGAQLMGAGRIVGVGSRPAL
IEAAKFYGATDIVNYRERSVVDRVLEMTNNRGADKVIVAGGNC-DILIDAVKILKAGGAI
GNINYFGGD----EF-IPIPREAWGVGMGHKAINGGLTPGGRVRMERLIELVKYSRLDPG
KLVTHVFYGFDKIEEALQLMKEKPADLIKPVVLID--------
>tr|Q1YNA2|Q1YNA2_MOBAS NAD-and glutathione-dependent formaldehyde dehydrogenase OS=Manganese-oxidizing bacterium (strain SI85-9A1) GN=SI859A1_01940 PE=3 SV=1
MRP--------------MTMMKAAIFVEPNRIVLDEKPIPDVGPLDALVRITTTTICGTD
VHIL-KGEYPV--ERGLTIGHEPVGVIEKLGSAVQGYTEGQRVIAGAISPSGYSNACL-C
GCHSQDGP-------GTKHGFRPMGGWRFGNTIDGAQAEFLLVPDAMVNLAPIPDGLTDE
QVLMCPDIMSTGFSGAESGSVRIGDTVAVFAQGPIGLCATAGARLMGATTIIGVDSVPER
MEIARKMGADHVVDFTKGDVVAEIMRLTDGRGVDVAIEALGRQ-ETFEAALRILRPGGTL
SSLGVYSND-------LTIPLDAFSAGLGDNKIVTTLCPGGKERMRRLMDVIASQRLDTT
PLVTHRY-RLDEVEDAYDLFSHQRDGVLKVAIQP---------
>tr|Q4IWF7|Q4IWF7_AZOVI Zinc-containing alcohol dehydrogenase superfamily OS=Azotobacter vinelandii DJ GN=AvinDRAFT_2511 PE=3 SV=1
-----------------MPMMKAAMFVEPGRIELQDKPIPDVGPDDALVRITTTTICGTD
VHIL-KGEYPV--ASGLTIGHEPVGIVEKLGSNVKGYSEGQRVIAGAICPSFTSYACQ-D
GYPSQDGG-------CACHGYKPMGGWRFGNSIDGTQAEYVLVPDAQANLAPVPDGLSDE
EVLMCPDIMSTGFAGAEAANIRIGDIVAVFAQGPIGLCATAGAKLRGASTIIAIDGVDER
LEIARRLGADVTLNFRKVDVVDEILRLTGGRGVDASIEALGLQ-STFESALRVLKPGGAL
SSLGVYSSD-------LTIPLGAFHAGLGDNRIVTSLCPGGKERMRRLLNVVASGRVDLK
PLVTHQY-RLDDIEAAYDLFAHQRDGVLKVAIKP---------
>tr|A1VU20|A1VU20_POLNA Alcohol dehydrogenase, zinc-binding domain protein OS=Polaromonas naphthalenivorans (strain CJ2) GN=Pnap_3852 PE=3 SV=1
M----------------PAMMKAAVFVEPGRIEIVDKRIPDVGPNDALVRITTTTICGTD
VHIL-KGEYPV--AKGLTIGHEPVGVIEKLGSAVQGYSEGQRVIAGAICPNFNSYAAQ-D
GAPSQDGSYLVPMGLCGCHGYKATAGWRFGNLIDGTQAEYVLVPDAQANLAPIPDGLSDE
QVLMCPDIMSTGFKGAENANIRIGDTVVVFAQGPIGLCATAGARLLGASTIITVDGNDHR
LGISKKMGADVTLNFNNCDVVDEIMKLTGGRGADSSIEALGTQ-ATFESALRVLKPGGTL
SSLGVYSSD-------LKIPLSAFAAGLGDHTIRTALCPGGKERMRRLMNVVASGRIDLG
VMVTHQY-RLENIAAAYDLFAHQRDGVLKIAIKP---------
>tr|A1W4V9|A1W4V9_ACISJ Alcohol dehydrogenase, zinc-binding domain protein OS=Acidovorax sp. (strain JS42) GN=Ajs_1049 PE=3 SV=1
M----------------TAMMKAAVFVEKGRIELADKPIPDVGPNDALVRITTTTICGTD
VHIL-KGEYPV--AKGLTVGHEPVGVIEKLGSAVQGYQEGQRVIAGAICPNFNSYAAQ-D
GYPSQDGSYLVPRGLCGCHGYKATAGWRFGNLIDGTQAEYVLVPDAQANLAPIPDGLTDE
QVLMCPDIMSTGFKGAENANIKIGDTVVVFAQGPIGLCATAGARLLGATTIIAVDGNDDR
LAVAKKMGADVTLNFRNVDVVEEVMKLTGGKGADGSIEALGTQ-ATFAQAMKVLKPGGTL
SSLGVYSED-------LSIPLAQFAAGLGDHTIRTALCPGGKERMRRLMNVIAANRLDLG
LLVTHQR-KLDDIVEAYDLFAHQRDGVLKIAIKPH--------
>tr|A2SHI1|A2SHI1_METPP Putative zinc-containing alcohol dehydrogenase OS=Methylibium petroleiphilum (strain PM1) GN=Mpe_A2064 PE=3 SV=1
-----------------MPKMKAAVFVEPGRIVLEDKPIPDIGPLDALVRITTTTICGTD
VHIL-KGEYPV--ARGLTVGHEPVGVIEKLGSAVEGYEEGQRVVAGAITPSGWSNACL-C
GACSQDGA-------GTAHGWKPMGGWRFGNTIDGCQAEYVRVPDAMANLARVPDGLTDE
QVLMCPDIMSTGFGGAESAGIRIGDIVAVFAQGPIGLCATAGAKLCGASVVIGVDRLPER
LAMARRMGADHVIDASRVDPVEEIARLTGGRGVDVAIEALGTQ-QTFESCLRVLRPGGTL
SSLGVYSTD-------LKIPLGAFAAGLGDHKIVTTLCPGGKERMRRLMSVIERGRIDLG
AMVTHRY-RLDDIETAYELFGQQRDGVLKIAITP---------
>tr|A4VR25|A4VR25_PSEU5 Alcohol dehydrogenase (Zn-dependent) OS=Pseudomonas stutzeri (strain A1501) GN=PST_3803 PE=3 SV=1
-----------------MAMMKAAVFVEPGRIELQDKPIPEIGPNDALLRITTTTICGTD
VHIL-KGEYPV--APGLTIGHEPVGIIEKLGCNVKGYQEGQRVIAGAICPSFTSYACQ-D
GLPAQDGG-------CSCHGYKPMGGWRFGNTIDGTQAEYVLVPDAQANLAPVPDALTDE
QVLMCPDIMSTGFAGAEAANIKIGDIVVIFAQGPIGLCATAGARLRGAGTIIAVDGVDAR
LDIARKMGADVTLNFRNVDVVEEVLKLTGGRGVDASIEALGLQ-STFESALRVLKPGGTL
SSLGVYSSD-------LSIPLGAFHAGLGDNKIVTSLCPGGKERMRRLLNVVASGRVDLA
PLVTHHY-ALDDIGAAYDLFANQRDGVLKVAIKP---------
>tr|A5G9M7|A5G9M7_GEOUR Alcohol dehydrogenase, zinc-binding domain protein OS=Geobacter uraniireducens (strain Rf4) GN=Gura_4352 PE=3 SV=1
M----------------KKSMKAFVMKGINDVGIVERPIPEPGPNDAIIKTTLAMVCTSD
VHTV-AGGLGE--IRDRVLGHEAVGIVYKLGSAVKGLKEGDRVAVNAITPCYKCENCQ-R
GFPSQCTV--------------MLGGYKFTTQKDGNLAEYFHVNDAEANVAPIPAGVSDE
AACYATDMMSTGFKGAENANIPLGGSGVIFGLGPVGLMAVAGTRLLGAGLVIAVDCVPSR
LKLAKEYGADVTINFKEQDVVAEVLRLTGGQGADAAMEALGAQ-ATFENCFKVTRPGGTI
SNIGYWGHG----DY-VNIPRLEWGVGMGEKTIKTLLCPGGSERMGRLMRIIENGRVDPT
RLTTHHF-SFADVEKALEMMTTKTDGILKPVIHFD--------
>tr|A7GHC5|A7GHC5_CLOBL NADP-dependent alcohol dehydrogenase OS=Clostridium botulinum (strain Langeland / NCTC 10281 / Type F) GN=adh PE=3 SV=1
--------------------MKGFAMLSINKLGWIEKENPKAGPYDAIVRPLAISPCTSD
IHTVFEGALGD--RHNMILGHESVGEIIEIGSEVKDFKPGDKVIVPAITPDWRSLEVQ-A
GFHQHSNG--------------MLAGWKFSNFKDGVFAELFHVNDADMNLAILPDNISLE
SAVMITDMMTTGFHGAELADIQLGSSVVVIGIGAVGLMAIAGAKLRGAGRIIGVGSRPIC
VEAAKFYGASDIVNYKNGDIVKQVLELTNGKGVNRVIMAGGGA-DTLAQAVAMVKPGGVI
SNVNYHGTG----EI-LPIPRVEWGCGMAHKSIKGGLCPGGRLRMEMLADLVKYKRVDLS
KLVTHVFEGYDNIEKALLLMKDKPKDLIKPVVILN-------K
>tr|A7ID28|A7ID28_XANP2 Alcohol dehydrogenase zinc-binding domain protein OS=Xanthobacter autotrophicus (strain ATCC BAA-1158 / Py2) GN=Xaut_0669 PE=3 SV=1
MTDTIERPGFVERNRPGRAKMKAAIFVEKNRIVLDEKPIPDVGPLDALIRITTTTICGTD
VHIL-KGEYPV--EKGLTIGHEPVGIIEKLGSAVEGFAEGQRVIAGAITPSGYSNACL-C
GCASQDGP-------RMKHGFKPMGGWRFGNTIDGAQAEYLVVPDAMTNLAPVPEALGDE
QVLMCPDIMSTGFAGAESGKVRIGDTVAVFAQGPIGLCATAGARLMGATRIIAVDRVGER
LNVARAMGADEVVDFSKVDPVEEILRLTDGRGVDVAIEALGRQ-ETFEAALRVLRPGGTL
SSLGVYSSD-------LKIPLDAFAAGLGDNKIVTSLCPGGKERMRRLMDVVASGRVDAR
ALVTHRF-KLDDIEKAYDLFSHQRDGVLKVAITP---------
>tr|A8ETM8|A8ETM8_ARCB4 NADP-dependent alcohol dehydrogenase OS=Arcobacter butzleri (strain RM4018) GN=Abu_1042 PE=3 SV=1
--------------------MKGFAMLKIGQVGWIEKEKPTCGAMDAIVKPIAVSPCSSD
VHTVWAGALGD--RHDMILGHEAVGEVVEVGSLVKDFKVGDKVVVPAITPDWNSLEAQ-A
GYSMHSGG--------------MLAGWKFSNFKDGVFAEYFHVNDADGNLALLPDDVDPI
EAVMLCDMVPTGVHGAELADIKFGDSVCVIGIGPVGLMAVRASAIRGASRLFAVGSRPNC
IEVAKDFGATDIINYKNGDIVEQVMEKTKGKGVDRVIIAGGDV-DTFVQATNILKPGGTI
GNVNYLGSG----DF-VKIPRLTWGNGMAHKTIVGGLMPGGRLRIEKLVSLIQSKRINPK
KLITHTFNGMEHIEEALLLMKDKPRDLIKPVVIF---------
>tr|A9IPS4|A9IPS4_BORPD Alcohol dehydrogenase, zinc-containing OS=Bordetella petrii (strain ATCC BAA-461 / DSM 12804 / CCUG 43448) GN=adh PE=4 SV=1
M----------------TAMMKAAIFVEPGRIELADKPIPEVGPNDALLRITTTTICGTD
IHIL-KGEYPV--AAGLTIGHEPVGIIEKLGSEVAGYQEGQRAIAGAICPNFNSYAAQ-D
GRASQDGSYLIPRGLCGCHGYKATAGWRFGNIIDGTQAEYVLVPDAQANLAPVPDGLTDE
QVLMCPDIMSTGFKGAENAGIRIGDTVAVFAQGPIGLCATAGARLSGATTIIAIDGNDHR
LDIARKMGADVTLNFRQCDVVQEIMKLTRGRGVDAAIEALGTQ-ATFESALRALKPGGTL
SSLGVYSED-------LRIPIDAFAAGLGDHKIVTALCPGGKERMRRLLNVVEAGRVDLE
LLVTHEY-RLDDIVAAYDLFANQRDNVLKIAVKP---------
>tr|A9W7Y0|A9W7Y0_METEP Alcohol dehydrogenase zinc-binding domain protein OS=Methylobacterium extorquens (strain PA1) GN=Mext_3514 PE=4 SV=1
-MNGQAETRITERNRARAARMKAAIFVEPGRIVLDEKPVPEIGPLDALIRITTTTICGTD
IHIL-KGEYPV--ARGLTIGHEPVGIIERLGSAVQGFQEGQRVVAGAITPSGHSAACL-C
GCLSQDGP-------DTKYGFKPMGGWRFGNTIDGSQAEYLLVPDAMTNLAPVPDDLSDE
QVLMCPDIMSTGFSGAESGGVRIGDTVAVFAQGPIGLCATAGARLMGATRIIAVECVPER
QRVARSMGADEIVDFSKEDPVDAILRITDGRGVDVAIEALGRQ-STFEAALRVLRPGGTL
ASLGVYSED-------LRIPLGPFVAGLGNHTIVTTLCPGGKERMRRLMSVVASGRIDAR
ALVTHRF-RLEAIEEAYDLFAHQRDGVLKIAITP---------
>tr|B1J9V6|B1J9V6_PSEPW Alcohol dehydrogenase zinc-binding domain protein OS=Pseudomonas putida (strain W619) GN=PputW619_3032 PE=3 SV=1
-----------------MALMKAAIFVEKNRIVLEDKPIPEIGPLDALIRITTTTICGTD
VHIL-RGEYPV--AKGLTVGHEPVGVIEKLGSEVRGFHEGQRVIAGAITPSGHSNACL-C
GCGAQDGA-------GTAHGFKAIGGWKFGNVIDGCQAEYVRVPDAMANLSPIPDSLSDE
HVLMCPDIMSTGFSGAERGGVTIGDAVAVFALGPIGLCAVAGAKMLGATTIIGVDTVAAR
ISVAREMGASHVVDFKQGNVVAQIMALTDGRGVDVAIEALGTQ-TTFEWALRVLRPAGTL
SSLGVYSAD-------LRIPVDAFAAGLGDYRIVSTLCPGGKERMRRLMAVVASGRVDVS
PLVTHRF-RLDDIEAAYELFANQRDGVMKVAITP---------
>tr|B2GCC6|B2GCC6_LACF3 Alcohol dehydrogenase OS=Lactobacillus fermentum (strain IFO 3956 / LMG 18251) GN=LAF_0972 PE=4 SV=1
--------------------MKGFAMLGPNKTGFIEKEDPKVGSRDALVRPLAVAPCTSD
IHTVFEDALGP--RENMILGHEACGVVVEVGEDVKDFKPGDRVLVPAITPNWSDVYSQ-A
GYATDSDG--------------MLGGWKFSNIKDGVFATRFHVNDADGNLAHLPDEIDPA
EACMLSDMIPTGLHASEMAGVTFGDAVAVIGIGPVGLMALRGAVLHGAGRVFAVGSREKT
VEVAKKYGATDIIDYHNGRISDQILEATGGQGVDKVLIAGGNAKDTFEEAVRMLKPGGSI
GNVNYLNGH----DD-VAFNAGDWGVGMGHKTIHGGLMPGGRLRMEKLAALVVNGRIDPS
LMITHRFEGFEKIPDAIELMHHKPADLIKPVVICN-----DID
>tr|B2TI97|B2TI97_CLOBB NADP-dependent alcohol dehydrogenase OS=Clostridium botulinum (strain Eklund 17B / type B) GN=adh PE=4 SV=1
--------------------MKGFAMLGINKVGWIEKERPAAGPYDAIVRPLAVSPCTSD
IHTVFEGALGN--RHNMILGHEAVGEIVEIGNEVKEFKVGDRVIVPCTTPDWRSLEVQ-A
GFQQHSNG--------------MLAGWKFSNFKDGVFAEYFHVNDADMNLALLPSEISLE
SAVMITDMMTTGFHGAELADIQMGSSVVVIGIGAVGLMGIAGAKLRGAGRIIGVGSRPIC
VETAKFYGATDIVNYKNGDIVKQIMNLTNGKGVDRVIMAGGGP-ETLGQAISMLKPGGVV
SNVNYHGSG----DT-LPVPRVDWGCGMAHKTIRGGLCPGGRLRAEMLRDLVIYNRVDLS
KLVTHVYNGFEHIEDALLLMKDKPKDFIKAVVIL---------
>tr|Q0A6Q8|Q0A6Q8_ALHEH Alcohol dehydrogenase, zinc-binding domain protein OS=Alkalilimnicola ehrlichei (strain MLHE-1) GN=Mlg_2137 PE=3 SV=1
-----------------MSTMQAAVFVEPGRIEVQEKPIPEIGPTDALLRVTTTTICGTD
VHIL-KGEYPV--EPGRIVGHEPVGVIEKLGEAVTGYEPGQRVIAGAITPCGQCHACQ-D
GVSSQCGG-------------KAMGGWQLGNTIDGCQAEYVRIPNAQANLTPVPDELTDE
QVLMCPDIMSTGFGGAENGHIRIGDTVAIFAQGPIGLCATAGAKLMGATRIIVVDGVPER
LETARKLGADVGVNFREQDPVEAIMELTGGRGVDVAIEALGLQ-ETFEACLRVLKPGGTL
SSLGVYSGK-------LSMPLDAIAAGLGDHTIVTTLCPGGKERMRRLMEVVAAGRVDLT
AMVTHRY-TLDQIVEAYDLFSHQRDGVLKVAITP---------
>tr|Q1CXF4|Q1CXF4_MYXXD Alcohol dehydrogenase, zinc-containing OS=Myxococcus xanthus (strain DK 1622) GN=adh PE=3 SV=1
--------------------MRANVFQAVNRFGIEEVERPRAGAGEAVIRMTMTTVCGTD
LHIV-RGEYPV--RPGLVIGHEPVGVIEELGPGVTDYRPGQRVLVGAITPCGQCRACL-S
SHLSQCGH-------GA--GYEALGGWRMGNTQDGAQAEYIRIPAAQANLAPIPDGLTDE
QVILLSDIASTGFSGAEAGSVRIGDAVVVFAQGPIGLCASIGARLMGASLVVGVDGDEAR
MKMAQRMGVDVVLDHRQQDVVAEVKRLTGG-GADVAIEALGTQ-QTFESALRCLRPAGTL
SSLGVYSGK-------LQLPYDAFSAGLGDYRIVTTLCPGGKERMRRLMDLVHHKRVDLS
PLITHRF-KLADIQEAYALFGERRDGVFKVAIQP---------
>tr|Q1H4W3|Q1H4W3_METFK Alcohol dehydrogenase, zinc-binding OS=Methylobacillus flagellatus (strain KT / ATCC 51484 / DSM 6875) GN=Mfla_0203 PE=3 SV=1
-----------------MATMKAAVFVSPGKIALRDKPVPEIGPLDALIRITTTTICGTD
VHIL-KGEYPV--AAGLTVGHEPVGIIEKLGSEVHGFKVGQRVIAGAITPSGHSNACL-C
GIGAQDGP-------DSPHGFKVAGGWKFGNTIDGSQAEFLRVPDAMANLSPIPDHLSDE
QVLMCPDIMSTGFSGAERGNIKIGDTVVIFALGPIGLSAVAGAKLLGATKIIGVDSIPDR
LNIARALGADHVINFKTHDPVQEILKLTDGRGVDVAIEALGVQ-QTFESSLRVLRPGGTL
SSLGVYSSD-------LRLPLDAFGAGLGDFTIVSTLCPGGKERMRRLMEAVGSGRADLS
NLVTHRF-KLSEIEEAYDLFANQRDGVIKVAITP---------
>tr|Q1LBH2|Q1LBH2_RALME Alcohol dehydrogenase, zinc-binding OS=Ralstonia metallidurans (strain CH34 / ATCC 43123 / DSM 2839) GN=Rmet_5645 PE=3 SV=1
-----------------MAGMQAAVFQGPGKIVLQEKPIPAVGPTDALIRITTTTICGTD
IHIL-KGEYPV--ERGLTIGHEPVGIIEKLGSGVTGYHEGQRVIAGAICPSFYSYACQ-D
GCASQDGQ-------GHSHGYKPMGGWRFGNTIDGTQAEYVLVPDAQANLAPIPDGLTDE
QVLMCPDIMSTGFSGAEHANIKIGDIVAVFAQGPIGLCATAGARLRGASLIIAVDGIDDR
LNISRQMGADVTLNFRNTDVVQEILRITGGRGVDASIEALGTQ-ATFESALRVLKPGGTL
SSLGVYSSD-------LKIPLDAFAAGLGDHRIITSLCPGGKERMRRLMNVIETQRIDLG
PLVTHRF-KLADIEAAYDLFGHQRDGVLKVAITP---------
>tr|Q1QKC9|Q1QKC9_NITHX Alcohol dehydrogenase, zinc-binding OS=Nitrobacter hamburgensis (strain X14 / DSM 10229) GN=Nham_2536 PE=3 SV=1
-----------------MPNMKAVIFVEKGRIVLDEKAIPDIGPLDALIRVTTTTICGTD
VHIL-KGKYPV--ERGLTIGHEPVGLIEKLGSAVDGYTEGQRVIAGAITPSGHSYACL-C
GCGSQDGP-------GTKHGFKAMGGWKFGNTIDGCQAEYVLVKDAMANLSPIPDGLTDE
QVLMCPDIMSTGFSGAESGGVRIGDTVVVFALGPIGLCAVAGARLMGATTVIGVDTVPER
LAVACTLGADHVVDFRAGDPVEQIMALTDGRGVDVAIEALGTQ-GTFESSLRVLRPGGTL
SSLGVYSSD-------LRIPLDAFAAGLGDLKIVTTLCPGGKERMRRLMDVVSAGRADLK
PLVTHRF-KLDEIETAYDLFANQRDGVLKVAITP---------
>tr|Q2JAT4|Q2JAT4_FRASC Alcohol dehydrogenase, zinc-binding OS=Frankia sp. (strain CcI3) GN=Francci3_2240 PE=3 SV=1
M----------------PATMQALAFLGIGKAGVIEKPIPKPGPTDAIVRTTSALICTSD
VHTV-RGAIPV--PEGRALGHEAVGVVHDLGAAVTGFEAGERVAVGALTPCFHCGPCQ-R
GFSTQCQG--------------MLGGYKFTTQRDGNMAEYFLVNNAAANLARIPADLPDE
KAVYATDMLSTGFGGAENAQLRLGESVAIFAQGPVGLSATIGCRLLGAGLIIAVEGRPER
QELARRFGADVVVDPAAGDVVNQILDLTGGVGVDGAIEALGHP-QTFEDCIRVTKPGGRI
SNIGYHGEN----PAPLQIPLEPFGLGMSDKKILTSLCPGGSDRLERIFTLMRSGRVDPT
PMTTHEF-GFDEIERAFSMMETKEDGVIKPLIRFA--------
>tr|Q3JDY7|Q3JDY7_NITOC Zinc-containing alcohol dehydrogenase superfamily OS=Nitrosococcus oceani (strain ATCC 19707 / NCIMB 11848) GN=Noc_0435 PE=3 SV=1
--------------------MKAFVMLNIGQVGVVEKDRPTCGPLDAILRPTKGLICTSD
VHTV-HGAVGE--RENLTLGHEAVGVVEEVGALVANFKQGDRVAVGAITPDWGSDAAQ-G
GHSSQSGG--------------ALGGWKFANIKDGTFAEYVHVNEADANLALIPKGVPDE
SAVYVCDMMSTGFMAAENAKIPIGGNVVVFAQGPVGLMCTVGARLQGAGFVIAVESVPKR
QELARHFGADEVVDFTKVDVVERILELTNGEGVDAAIDALGTS-QVLQQCVKVTKPGGMI
SNAGYHGDG----EF-VEIPRVEWGVGMAEKDIATGLCPGGHLRLSRLLRLLETGRIDPT
PMTTHTF-GFDEIEKAFRMMEKKEDGMIKPMIDFE-------A
>tr|Q3KAX0|Q3KAX0_PSEPF Zinc-containing alcohol dehydrogenase superfamily OS=Pseudomonas fluorescens (strain PfO-1) GN=Pf01_3346 PE=3 SV=1
-----------------MATMKAAIFVEKNRIVLDDKPIPEVGPLDALIRITTTTICGTD
VHIL-RGEYPV--AKGLTVGHEPVGIIERLGSQVRGFVEGQRVIAGAITPSGQSYACL-C
GCGSQDGP-------DTRHGFRAIGGWKFGNTIDGCQAEYVLVPDALANLCPIPDGLSDE
QVLMCPDIMSTGFSGAERGEVSIGDSVAVFALGPIGLCAVAGARLKGASTIIGVDAVAER
MTVARRLGATHVVNFREGDVVEQIMALTDGRGVDVAIEALGTQ-GTFESALRVLRPGGRL
SSLGVYSSD-------LRIPLDAFAAGLGDYSIVTTLCPGGKERMRRLMAVVQSGMVDLS
PLVTHRF-KLDDIEAAYDLFAHQRDGVMKVAITP---------
>tr|Q4FQ53|Q4FQ53_PSYA2 Alcohol dehydrogenase protein OS=Psychrobacter arcticus (strain DSM 17307 / 273-4) GN=adh PE=3 SV=1
-----------------MSMMKSLIFIEPGKIEVAEKKIPDVGPNDALIKITTTTICGTD
IHIF-KGEYPV--AKGLTIGHEPVGIIEKLGSAVMGYQEGQRVIAGAICPSFTSYASQ-D
GFPSQDGGYIQPDGTCACHGYKATGGWRFGNIIDGTQAEYVLVPDAQANLAPVPDGLTDE
QVLMCPDIMSTGFKGAENANIKIGDIVAIFAQGPIGLCATAGAKLRGASTIIAIDGNNER
LAMSKKLGADITLNFKEVDVVDEIMKITGGRGVDSSIEALGLQ-STFEQGIKVLKPGGTL
SSLGVYSAD-------LKIPMAYFASGLGDHTIRTALCPGGKERMRRLLNVVESGRVDFS
EMVTHTY-ALDDIVEAYDLFMHQRDGVLKIAIKP---------
>tr|Q4K9B8|Q4K9B8_PSEF5 Alcohol dehydrogenase, zinc-containing OS=Pseudomonas fluorescens (strain Pf-5 / ATCC BAA-477) GN=adh PE=3 SV=1
-----------------MAKMKAAVFVEKNRIVLEDKDIPEIGPLDALVRITTTTICGTD
VHIL-RGEYPV--AKGLTIGHEPVGVIERLGSQVRGFHEGQRVIAGAITPSGQSYACL-C
GCGSQDGP-------DTRHGFRATGGWKFGNTIDGCQAEYVRVPDALANLCPIPDGLSDE
EVLMCPDIMSTGFSGAERAEVNIGDSVAVFALGPIGLCAVAGARLKGATTIIGVDTVAAR
MSVARGLGATHVVDFKHGDVVKQIMDLTDGRGVDVSIEALGTQ-GTFESALRVLRPGGKL
SSLGVYSSD-------LRIPLDAYAAGLGDLSILSTLCPGGKERMRRLMEVVASGQVDLK
PLVTHRF-KLDDIEAAYELFASQRDGVMKIAITP---------
>tr|Q5P490|Q5P490_AZOSE Probable zinc-containing alcohol dehydrogenase OS=Azoarcus sp. (strain EbN1) GN=AZOSEA17480 PE=3 SV=1
-----------------MTTMKAAVFKAPGRIELVDKPLPQVGPNDALVRITTTTICGTD
VHIL-KGEYPV--ATGLTIGHEPVGVIEQLGSNVQGYVEGQRVIAGAICPSFTSYGCQ-D
GVPSQDGG-------HVGHGYKPMGGWRFGNTIDGTQADYVLVPDAIANLAPVPDGLTDE
QVLMCPDIMSTGFAGAEAANIRIGDIVAVFAQGPIGLCATAGAKLRGASLIIAVDGVDER
LRISRNMGADVTLNFREVDVVSEILRITGGRGVDAAVEALGLQ-STFESALRVLKPGGTL
SSLGVYSSD-------LTIPLGAFHAGLGDNKIVTSLCPGGKERMRRLMNVVASGRDDFG
ALVTHTY-KLDDIVAAYDLFANQRDGVLKIAIKP---------
>tr|Q7NWD9|Q7NWD9_CHRVO Probable zinc-containing alcohol dehydrogenase OS=Chromobacterium violaceum GN=CV_2051 PE=3 SV=1
-----------------MSSMKATVFVGPGRIELREKPIPAVGPGDALVKITTTTICGTD
VHIL-KGEYPV--ASGLTIGHEPVGVIEKLGADVKGYREGQRVIAGAICPSFTSYGCQ-D
GHPAQDGG-------CECHGYKPMGGWRFGNTIDGTQAEYVLVPDAQANLAPIPDGLSDE
QVLMCPDIMSTGFAGAEAANIRIGDVVVVFAQGPIGLCAVAGARLRGASCIIAVDGLDER
LGISRRLGADVTLNFKQVDVIAEIMKLTGGRGVDASIEALGTQ-GTFESALRVLKPGGTL
SSLGVYSSD-------LRIPLDAFNAGLGDKRIVSSLCPGGKERMRRLMNVLESDRLDLS
PLVTHRY-KLDQIVEAYDLFSHQRDGVLKVAIQPF--------
>tr|Q8EVU7|Q8EVU7_MYCPE Alcohol dehydrogenase OS=Mycoplasma penetrans GN=MYPE4620 PE=3 SV=1
MKSINL-----------PTSMKALVFVEKNKIQIVNKPIPTVGPNDALIKVTTTTICGTD
IHIV-KGEYPV--KPGLTIGHEAVGILAAVGDEVTGFELGERVLAGAITPSGYTAACQ-S
GQSSQDGI-------GTKYGYKPTAGWKFGNIMDGCQAEYVLVKNAMANLARVPNALTDE
QVLMCPDIMSTGFSGPENANIKLGDYVGVIAQGPIGLCATTGAKLMGASIIIAIDGNDRR
LEIAKELGATHTINFRNVDVVQEVNRITDGRMLDSAIECLGSQ-STFEQGFRLLRAGGTL
SSLGVYSSD-------IKLPLDALAAGLGDHKISFALCPGGSERMRRLMSLIENKRVDLR
SLVTHTL-PFDRIAEGYNIFANQKDGVLKVAIKVS--------
>tr|Q92Z66|Q92Z66_RHIME Alcohol dehydrogenase, Zn-dependent class III (Probable alcohol dehydrogenase) OS=Rhizobium meliloti GN=RA0626 PE=3 SV=1
-----------------MPKMKAAIFVAPGRIVLDEKQIPDVGPLDALMRITTTTICGTD
VHIL-RGEYPV--ARGLTIGHEPVGVIEKLGSAVRGYSEGQRVIAGAICTSGHSNAAL-C
GCHAQDGP-------GTKHGWKGMGGWKFGNTIDGSQAEYVLVPDAMANLAPVPDGLADE
QVLMCPDIMSTGFSGAESGAVRVGDAVAVFAQGPIGLCATAGARLIGATTIIAVESVPAR
MEMARRMGADDVVDFTVSDPTAEIMRLTDGRGVDVAIEALGRQ-ETFEGALRVLRPGGTL
SSLGVYSGD-------LRIPLDGFLAGLGDHTIRTTLCPGGKERMRRLMEVIASGRVDTR
PLVTHRF-KLDQIEEAYDLFANQRDGVLKVAINP---------
