# Supplementary material for: Subdivision of the MDR superfamily of medium-chain dehydrogenases/reductases through iterative hidden Markov model refinement
Source: BMC Bioinformatics. 2010 Oct 27;11:534. doi: 10.1186/1471-2105-11-534 (PMC2976758; doi:10.1186/1471-2105-11-534)
Supplement: Additional file 4 — MDR family alignment figures. Illustrations showing the mafft MSAs from Additional file 3: mdr-sequences. Red sequence identifiers denote sequences from UniProtKB/TrEMBL, while blue correspond to sequences from Swiss-Prot. The position cscores are shown in a bar plot under the MSA. Positions that contain gaps in over 90% of the sequences have been removed from the alignment in order to increase readability. [file 1471-2105-11-534-S4.ZIP › mdr/MDR024.mafft]

>tr|Q18HQ0|Q18HQ0_HALWD Alcohol dehydrogenase OS=Haloquadratum walsbyi (strain DSM 16790) GN=adh PE=3 SV=1
MDNMSEKMQAAVVSEPGAEFDLVERPVPEPDSEEVRIAVEACGICHSDVFVKEGTYPGVK
YPRVPGHEVAGRIDAVGADVN--MWEIDDRVGVGWHGG-HCFDCDPCRRGDFQQCVDA-K
VTGLTYDGGYAEYTTVPAEAVAAVPEELNAVEAAPLLCAGVTTYNALRHTDARPGDLVAV
QGIGGLGHLGIQYAHAAGFETVALSRS-ADKESLAKDLGADHFIDATA-VDPAERLTELG
GASVILATAPASDAISSVVSGLGADGSVVVVGIPGEPIEASGQDLVGARSSVEGWASGDA
RDSQDTLEFSALRSITPEVETYSLDEVTTAYSQMIENEARFRAVIEP---------
>tr|Q5V666|Q5V666_HALMA Zinc-binding dehydrogenase OS=Haloarcula marismortui GN=adh6 PE=3 SV=1
---MSDTMQAAVVPEPGDDFEVVERDVPEPDPGEVRVSVDACGICHSDVFAKEGTNPVVS
YPRVPGHEVAGHVDAVGDAVD--AWDVGDRVGVGWHGG-HCSTCDQCRQGNFLQCENG-E
ITGLSYDGGYAEYMTAPSEALAKIPESLDAAAAAPLLCAGVTTFNALRNSDANVGDLVAV
QGVGGLGHLGIQYAHAAGFETAAISRT-PEKESLAKELGADHFINAAE-TDAGQRLQELG
GADVVLATAPSSDAISSIVSGIGVDGSVVVVGVPGEPVAVSGQQLVQTRGAVEGWASGHA
RDSQDTLEFSSLRDIAPEIETYPLEEVNEAYGRMIDNEARFRAVLEL---------
>tr|Q556G1|Q556G1_DICDI Zinc-containing alcohol dehydrogenase (ADH) (Similar to Ralstonia solanacearum (Pseudomonas solanacearum). Probable alcohol dehydrogenase (ADH-HT) oxidoreductase protein) OS=Dictyostelium discoideum GN=DDB_0167945 PE=3 SV=1
--MTKTTMKAAAFTQKNGKIEIIELPIPEPTQGWIRIKVHACGVCQGENVCKHGVM-GNS
FPRVPGHEVVGEIDKLGEGVCNEEYKIGEFVGVGWFGGNQCGKCETCLENEWKHCKKV-N
TCGVTYDGGYAEYMIAPISALVKIPKGMDPLEAAPLLCAGVTVYNSFRHQDIKVGSLVGV
TGIGGLGHYAIQFCKKMGYQVIAMSSG-NSKEQLSKELGADYYVDMSK-DNYIQEIQSIG
SVKCILATAPIASTVQGLLESLGINGKLVILAAFHEPFHADSLTMIGGSKSIVGWASGDN
RDSLDTLNFARNNNIKSLVNTFPLEKANEAFENI--GQAKFRHVIKLL--------
>tr|Q556P4|Q556P4_DICDI Zinc-containing alcohol dehydrogenase (ADH) (Similar to Ralstonia solanacearum (Pseudomonas solanacearum). Probable alcohol dehydrogenase (ADH-HT) oxidoreductase protein) OS=Dictyostelium discoideum GN=DDB_0168023 PE=3 SV=1
-----MSMKAAVFKEKNGKLEVVQMPIPEPQPGWVRIKVEACGVCHSDFFVKYGGM-GNK
FPRVPGHEVIGKVDKLGQGVNNEEYGIGKMVGVGWFGGNHCGKCEDCKENEWVHCKES-Y
VCGIHYDGGYAEYMTAPADSLVPIPDCMDPVESAPLLCAGVTVFNSFRNQKVKAPALVGV
QGIGGLGHLAIQFCKKMGFEVIALSSG-NSKEQLTKELGAHYYVDTSK-DGYIDKVKSIG
SVKCILVTAPFASAVPGLLECLGTNGKLVILAAFNEPFNASSIAMIGGSKSIIGWASGDS
RDSSDTFNFARNNQVRPMVKSFTLEEANEALDGI--NNARFRNVIKM---------
>tr|Q55AJ2|Q55AJ2_DICDI Zinc-containing alcohol dehydrogenase (ADH) OS=Dictyostelium discoideum GN=DDB_0203635 PE=4 SV=1
-MEDRKTMSAGVFKKVGGNLEIVKMSIPKPKQGWVRIKVHYCGVCHSDNSCKYGIL-KNE
YPRVSGHEVLGEIEKLGDGVDPIKFKIGHLVGVGWNGGNHCGSCRECLNNNRLFCKNS-L
ITGISIDGGYAEYIVVPSDALAFIPEGMNAEETAPLLCAGVTVYCSLKNQNFKKGSLVGV
LGIGGLGHLAIQFCKKMGYEVIAMSRG-NSKEKTSRELGASHFVDIAK-EGWVEQMKQIG
SVECILLTAPFPHLVQPSLEALGVNGKLLLLCIIPEPFFADSLTMILGNKSIVSWYVGNS
NDIQDTLDFAHKNHIKPIIQTFPLQAVNEVLDKI--NEANFRSVIKIL--------
>tr|Q55GE3|Q55GE3_DICDI Zinc-containing alcohol dehydrogenase (ADH) OS=Dictyostelium discoideum GN=DDB_0238199 PE=3 SV=2
-------MKAAIFKQKGGDLEIVEVPVPEPKQGWVRIKVHSCGVCHSDNACKYGNF-GNS
FPRIPGHEVFGEIEKLGEGVDPNYFKIGQLVGVGWFGGNHCGKCRECLNDQWIFCKET-L
ICGIHYDGGYAEYMVAPSDSLAFVPEGMNAEETAPLLCAGITVFNSFRNQNIKVGSLVGV
QGLGGLGHLAIQFCKKMGYEVIAMSSG-DQKEKLAKELGAAHYVNISK-DGWIDQMKAIG
SVQCILLTAPSSSIVQSSLDALGVNGKLVLLALLPEPFNANSLTLIGGNKSIVGWASGDS
RDTEQTLNFANKNQVKAMIKTFPLENVNEALLKI--ADARFRHVVKVL--------
>tr|A2WB06|A2WB06_9BURK Zn-dependent alcohol dehydrogenase OS=Burkholderia dolosa AUO158 GN=BDAG_01902 PE=3 SV=1
-MTHATTYRAAVVTAP-GRLELVDRPIPEPAYGQVRIRVEACGVCHSDSATVERHAPDGA
PPRVPGHEVVGRIDAVGGGVE--GWQIGQRVGVGFLAG-EDRTCSSCRHGDVVNCENP-V
ITGMTTDGGYAEIMLAEARGLVRVPDDLDAAEAAPLLCAGLTTFNALRNAGARPGDVVAI
HGLGGLGHLAVQFANKMGFYTVAIARG-EDKAALASQLGAHRYIDARA-DDVAVALRAIG
GAKVVLGTAPTGPGMAETVAGLSARGKLIVVAVPGEPIAVNAVDLVFGGRSVVGALTGTV
ADNEETLAFAKLQNVRPMIETFPLEQAQAAYDRMMRADVRFRAVLTMNSESKGVAA
>tr|A3ETY7|A3ETY7_9BACT Zn-dependent alcohol dehydrogenase OS=Leptospirillum sp. Group II UBA GN=UBAL2_80620124 PE=3 SV=1
-------MKAVRSLGPGQPFVCQDVPDPRPGSGEVLLRVQACGICHSDMFVREGLFPGIS
YPRIPGHEVVGVILETGPGVA--DFRKGDAVGVGWHGG-HCLTCPACRRGDFILCSRG-R
ITGISFDGGYAEFMVAPEHALARIPDGMDPAEAAPLLCAGVTTFNSLRHAGALAGSVVAV
LGIGGLGHLALQFAKKMGFRTVALSSG-SEKSGLARSLGADEYVDMKK-ENPVEALEKMG
GARVILATVPHSDTISRLVDALGDDGRMVLLGADTAPVQVSPLQLIPKRKSVSGWPSGDA
LDSEETLNFANLAGIRAMVERMPLDRAEEAYEIMIRNKARFRVVLTV---------
>tr|B2EMN3|B2EMN3_9BACT Alcohol dehydrogenase GroES domain protein OS=bacterium Ellin514 GN=CflavDRAFT_3944 PE=4 SV=1
-------MRAVQVPHPKGPFEIVERDIPEPAPGSVRIKVQACGVCHSDSLVKEGIFPGIQ
YPRVPGHEIVGVIDALGSGVQ--GWTVGQRVGVGWHGG-YCGRCEPCRRGEFFACVLG-L
VTGITSDGGYAEYMTAPFSALAAFPDELNSADAAPLMCAGVTTYNALRNSGARAGELVAV
LGLGGLGHLGVQYAAKMGFRTVAIARG-ADKEALARKLGAWHYIDSQA-QDPAAELLKLG
GAKVVLATITNGDAMTAVMGGLGIKGTFMILGAPP-SLTVSPFLLIGGSRSIRGWYSGTS
IDSQDTLAFSLLSNVKSMNQVFPLEKANEAYELMMSGKARFRAVLTTGK-------
>tr|B5GBD0|B5GBD0_9ACTO Alcohol dehydrogenase GroES domain-containing protein OS=Streptomyces sp. SPB74 GN=SSBG_01588 PE=4 SV=1
MSQEQRTHRAMRVDAAGGAFTEARVETGEPGPGQVRIAVEACGVCHSDGAVISGAM-GNP
FPVTTGHEIAGRIDALGAGVS--GWAVGDRVAVGWYGG-SCGHCDACRTGDGVHCPEV-E
IPGVAYPGGYAESVIVPAVALAAVPDGLSAVDAAPLACAGVTVYNALRRSAARAGDTVAI
LGLGGLGHLGVQFAARMGFRTVAVARR-AEKAPLARELGAAHYIDSTT-QDVAAELQALG
GAKVVLATVTQAKAMADAFDGLGRRGELIVVGIAPERLDLTAAQFVDKARRVYGHASGIA
VDTQDTLRFAADTGIRPWTEEQPLAEANAAFDRMRSGEARFRMVLTV---------
>tr|B5GNA3|B5GNA3_STRCL Alcohol dehydrogenase OS=Streptomyces clavuligerus ATCC 27064 GN=SSCG_00827 PE=4 SV=1
----MSSMRVAEVTTPGGEFRIVERELPEPGPGQVRIAVEACGICHTDSYLVDNHFPGLD
FPLVTGHEVAGRIDALGEGVQ--GWRQGERVGVGWFGG-HCGHCLSCRDGDFITCDSL-Q
VPGWSYPGGFAEAMVAPANALVRIPDGLSAIEAAPLGCAGVTVYNSLRRSAARAGDLVAV
VGLGGLGHLGVQYAAASGFDTVAVARG-ADKEELALRLGARHYIDSTT-TDVAEALRDLG
GATVVLATAANSDAMSRTVDGLAPRGQLLVIGVSSDPLTITPLQLINAARSVHGHPSGTA
RDVERAMAFAALSGVRPMVETAPLEEAGAAYERMRSGAARFRMVLTIGG-------
>tr|B5WID4|B5WID4_9BURK Alcohol dehydrogenase GroES domain protein OS=Burkholderia sp. H160 GN=BH160DRAFT_2835 PE=4 SV=1
----MPTMKAVEVKQAGGPLELVERAVPEPGAGHVRIRVHACGICHSDSMTKEGQWPGLN
YPRVPGHEIAGVIDAVGAEVE--GWQAGQRVGVGWHGG-HCGKCEHCRRGDFVLCKYA-L
IPGISYDGGYAEYMVAPVEALARIPDDLSDVDAAPLLCAGITTFNAIRNSGARAGDVVAI
LGIGGLGHLGVQFARKMGFRTVAIARG-QDKAPLAKQLGAHHYIDSKT-ENVAEALQALG
GAKLILATVTSGKAMTATLGGLGLNGKLVMVGVSEEPVEVPIVQFVMGRNSVQGWPSGTS
ADSQDTLAFSALSGVKPMIEEYPLAEAAQAYDRMMGGHARFRVVLKTA--------
>tr|A0M356|A0M356_GRAFK Zinc-type alcohol dehydrogenase OS=Gramella forsetii (strain KT0803) GN=GFO_2086 PE=3 SV=1
-------MKAAVIEKAGGDFIIKEVDKPSPSKNEVLIKVEACGICHSDNFVKEGGFPGLE
YPRIPGHEVVGIVEEVGENVS--NWEKGQRVGVGWHGG-HCFECDPCRRGDFINCENG-K
VSGIHYDGGYAEYMTAPKEAIANIPEEISSADAAPLLCAGITVYNALRNSGIRAGDVVAV
QGIGGLGHLAIQYAAKMGMRTVAVSHS-NDKQELAKKLGAHHFINTGE-KDGAEELQKLG
GAKLILATAPHSDAITSVVDGLGIDGKLLMVAATGEPIEVSPMQLLMGRKSAAGWPSGTA
MDSEDTLKFSAMTDTKPMIEEFPLDKVNEAFKKMMDNKARFRVVLKP---------
>tr|A0PSA6|A0PSA6_MYCUA NADP-dependent alcohol dehydrogenase AdhC OS=Mycobacterium ulcerans (strain Agy99) GN=adhC PE=3 SV=1
----MATHKAVQIGAAGGPLQLVDVDTAPPADGEVRISVSACGICGTDRAFVHGAFPGLD
WPLTPGHEIAGRIAEIGNGVE--DFAVGDRVAVGWFGG-NCNHCDPCRKGMFIHCSKM-K
VPGWQYPGGYAESVTVPATALARIPAELSDAEAAPMGCAGVTTYNALRHTRARPGDRVAV
LGVGGLGHLGLQFCRAMGFETVAIARG-SAKAEDARQLGAHHYIDSTT-GDVAEGLRRIG
GAAVVLATAGNSAAMAETVGGLLPRGELVVIGVTADPLPISPVQLINPGLSVTGHPSGTA
KDVEDTMHFAVLSGVRAWIEERPLAQAADGYEAMEQGRTRYRTVLAM---------
>tr|A0QXY0|A0QXY0_MYCS2 Alcohol dehydrogenase OS=Mycobacterium smegmatis (strain ATCC 700084 / mc(2)155) GN=MSMEG_3464 PE=3 SV=1
----MPTHRAVHVKSTGGTLELTDVETPPPDRGQVRIDVAACGVCGTDRGIVNGVFPVAS
WPVTPGHEIAGTVAEIGPGVE--DFAVGDRVAIGWFGG-HCGTCVPCRKGLFIHCVNG-Q
VPSLSYPGGYAESVTAPANALARIPDELSFVEAAPMGCAGVTTYNALRHTRAVAGDVVAI
IGLGGLGHLGVQFAAAMGFDTVVIARGRGDREQDARALGARHYIDSTS-EDVAAALQDLG
GAAVVLGTAGNSQAMADTIGGLAPRGELVAVGVSAEPLGVSPAQLIQPAVSISGHPSGTA
REVEETMHFAVVAGVRARVEERPLDDAAEAYGAMADGRARYRFVLTT---------
>tr|A0R7A0|A0R7A0_MYCS2 Alcohol dehydrogenase OS=Mycobacterium smegmatis (strain ATCC 700084 / mc(2)155) GN=MSMEG_6834 PE=3 SV=1
---MTVTYRSVEVSQPGDALRITERTVREPGPGEVRIRVLACGVCHSDSQIAAGHLPGTV
FPVTPGHEVAGQIDAIGAGVE--EWQIGDRVAVGWFGF-YCGSCYRCRRGDFVHCERS-K
VTGAAFPGGYAEMLVVHQSGLARIPDTLSATDAAPLACAGVTMFHSLRESGARPGDVVAI
LGVGGLGHLGVQFAAKMGFVTVAIARG-NEKADMAMQLGAHHYIDATA-DDVAKKLRALG
GARVVAATATNPAAISATVDGLAPHGELLTLAVLGESLHVTPLQLINSSGTVHGHPAGVA
ADIEDTLEFAAVHGIRPWIEPMPLHEAATGYDRMMRNEARFRVVLTMPQ-----PA
>tr|A1T2V7|A1T2V7_MYCVP Alcohol dehydrogenase GroES domain protein OS=Mycobacterium vanbaalenii (strain DSM 7251 / PYR-1) GN=Mvan_0669 PE=3 SV=1
----MPTHKAVQVPSANEALTHVEVDTLPPPAGHVRIDVAACGVCGTDREFRAGHFPGLQ
WPITLGHEIAGTVAELGDGVE--EFAVGDRVAVGWFGG-NCNRCVPCRRGFFMQCERM-Q
VPSWQYPGGYAESVTAPATALARIPDGLSFVEAAPMGCAGVTTFNGLRRTRAKAGDLVAV
LGVGGLGHLGVQWARAMGFETVAIGRG-TGKAEEATQFGAHHYIDSTG-QDVAAELTKLG
GASVVLATANNAAAMAAAVGGLGPAGELVVVGVTAENLPISPLDLINAGRSVTGHPSGTS
RDVEETMHFALLSGVRAKVEEVPLARAAEAYESMDSGRARYRMVLTM---------
>tr|A1UA71|A1UA71_MYCSK Alcohol dehydrogenase GroES domain protein OS=Mycobacterium sp. (strain KMS) GN=Mkms_0513 PE=3 SV=1
----MATHKAVHVAAAGEPLTLADVETPSPPPGHLRIDVAACGVCGTDHGFVNGNFPGLS
WPITLGHEIAGTVAELGDGVD--EFAVGDRVAVGWFGG-NCNKCIPCRRGLFMQCVNM-Q
VPSWHYPGGYAESVVVPATAPARIPDGLSFVEAAPMGCAGVTTFNGLRQTRARAGDLVAV
LGIGGLGHLGVQFARAMGFETVAIARG-AAKEDDARALGAHHYIDSTA-GDVAAALQKLG
GAAVVLATAASSAAMGQTVGGLGPQGELIVVGVTPEQLPISPLDLINSGLSVTGHPSGTA
RDVEETMHFAVLSGVRARVEEKPLAEAAEAYAAMDEGRARYRMVLTM---------
>tr|A4T132|A4T132_MYCGI Alcohol dehydrogenase GroES domain protein OS=Mycobacterium gilvum (strain PYR-GCK) GN=Mflv_0236 PE=4 SV=1
----MPTHKAVHVAGANEDLTLVEVETAPPPPGHVRLAVKACGVCGTDREFRAGHFPGLQ
WPLTLGHEIAGAVAEVGDGVE--DFSVGDRVAVGWFGG-NCNRCIPCRRGSFMQCERM-Q
VPSWHYPGGYAESVTVPWTALARIPDGLSFVEAAPMGCAGVTTFNGLRQTRAKAGDVVAV
LGVGGLGHLGVQWSRAMGFETVAIARG-TGKAEEARELGAHHYIDSTG-QDVAAELKKLG
GAAVVLATANNAEAMAATVGGLGPAGELVVVGVSADNLPISPLHLINDGLSVTGHPSGTS
RDVEETLHFAMLSGVRARVEEVPLAQPAEAYEAMDSSRARYRMVLTV---------
>tr|A7HDG0|A7HDG0_ANADF Alcohol dehydrogenase GroES domain protein OS=Anaeromyxobacter sp. (strain Fw109-5) GN=Anae109_2555 PE=3 SV=1
----MPKFRSVQVSEPGGTFRFVERDLPRPGRGQARIAVEACGVCRTDSAFINGAFPNVP
FPLVPGHEIAGRIDALGEDVE--HWRVGERVAVGWFGG-HCGTCVPCREGDLIHCEMI-Q
VPGWAYPGGYAEAMVVPASALAHVPDAFSAVEAAPMGCAGVATFNALRRSAARPGDLVAV
LGVGGLGHLGVQFAAKLGFETVAIARG-SEIAETAKKLGVHHYIDGDA-GDVPAKLQKLG
GAKVVLATASSAKAMSATIDGLRHNGELLVLGATPEPIEVSPFQLIATSRTVHGHPSGTA
RDVEETLRFAALAGIRPMTEVRPLEEVDAAYKRLMAGDARFRMVLTMSS-------
>tr|A7HGR5|A7HGR5_ANADF Alcohol dehydrogenase GroES domain protein OS=Anaeromyxobacter sp. (strain Fw109-5) GN=Anae109_3732 PE=3 SV=1
----MAKMKVVQASRPNGPFEVASREVPDPGPGEIRVRVEACGVCHSDAVTRSGAYPGLT
LPRVPGHEIAGRVDAVGANVT--AWRAGDRVGVGWHGG-HCFVCTACRKGDFINCVKA-Q
ITGVTLDGGYAEYAVVRYEAAARIPDGLEAAEAAPLLCAGITTYNSLRNSGARPGDTVAV
QGVGGLGHLAIQYSARMGFRTVALSRG-VDKRALALELGAHEYVDTQE-VDAAEGLRRLG
GADLVLATAPNSAAIASTVNGLKARGKLLIVAASFEPLQLSALSLL-SGKTIAGWPSGSA
IDSEETMAFSALGHVRPHVERFPLEQAEEAFGRVMANRVRFRAVLVP---------
>tr|A9AQF7|A9AQF7_BURM1 Alcohol dehydrogenase GroES domain protein (Alcohol dehydrogenase) OS=Burkholderia multivorans (strain ATCC 17616 / 249) GN=adh PE=3 SV=1
-MANSATYRAAVVKAP-GQLELVERPMPDPAPGQVRIRVEACGVCHSDSATVEREAPVGA
PPRVPGHEVVGRIDALGDGVA--GWRVGERVGVGFLAG-EDRTCPSCRHGDVVNCENP-I
ITGMTTDGGYAEIMLAQARGLVRVPEDLDAAEAAPLLCAGLTTFNALRNAGARAGDVVAI
HGLGGLGHLAVQFARKMGFYTVAIARG-ADKAALAAQLGAHRYINAAA-DDVAATLRTLG
GAKVVLGTAPTGTGMAETVAGLAARGKLIVVAVPGEPIAVNAVDLVFGGRSIVGALTGTV
ADNEETLAFARLQNVRPMIETFPLEHAQAAYDRMMRADVRFRAVLTMHSAPTGVSA
>tr|B2JWY3|B2JWY3_BURP8 Alcohol dehydrogenase GroES domain protein OS=Burkholderia phymatum (strain DSM 17167 / STM815) GN=Bphy_6430 PE=4 SV=1
----MRKMRAVQVGAAGGALELVERDVPAPGAGQVLIKVQACGICHSDSLTKEGLWPGLQ
FPRVPGHEVAGVIDTVGAGVE--GWKAGERVGVGWHGG-HCGRCAACRRGHFVVCEKA-Q
VPGISYDGGYADYLVAPVEALARMPDDLKDVEAAPLLCAGITTFNALRNSGARAGDLVAV
LGIGGLGHLGVQFARRMGFNTVAIARG-EDKAPLAKQLGAHHYIDSRS-QDVAEALKALG
GAKVILATVTSGDAMTATLGGLGLDGKLIILGVADKPIEVPPVQFIMGRNAVQGWPSGSS
ADSEDTLAFSALADVKPMIETYPLERAAEAYERMMSGAARFRVVLTMQ--------
>tr|B2TFK7|B2TFK7_BURPP Alcohol dehydrogenase GroES domain protein OS=Burkholderia phytofirmans (strain DSM 17436 / PsJN) GN=Bphyt_5668 PE=4 SV=1
----MRTMKAVQVAKAGGPLELVERDVPEPGAGQVLIKIQACGICHSDVLTKEGQWPGLE
YPRVPGHEIAGVIDTVGAGVE--GWAAGQRVGVGWHGG-HCGRCEHCRRGDFVLCQRA-L
VPGISYDGGYAEFMVAPVEALARIPDDLSDVDAAPLLCAGITTFNALRNSGARAGDVVAV
LGIGGLGHLGVQFARKMGFVTVAIARG-QDKASLAKELGAHHYIDSTT-ANVAQALQALG
GARVILATVTSGKAMSAVVGGLGLNGKLIMVGLSEEPVEVPIAQFIMGRNSVQGWPSGTS
ADSQDTLAFSALSGIKPMIEEFPLTKAAEAYDRMMSGAARFRVVLNTGQ-------
>tr|B4EPJ2|B4EPJ2_BURCJ Putative alcohol dehydrogenase OS=Burkholderia cepacia (strain J2315 / LMG 16656) GN=BceJ2315_63500 PE=4 SV=1
-MTNQATYRAAVVKAP-GQLELVERPIPAPAQGQVRIRVEACGVCHSDSATVEREAPDGA
PPRVPGHEVVGRIDALGEGVS--GWRLGERVGVGFLAG-EDRTCPSCRHGDVVNCQNP-V
ITGMTTDGGYAEIMLAEARGLVRVPDDLDAAEAAPLLCAGLTTFNALRNAGARAGDVVAI
HGLGGLGHLAVQFANKMGFHTVVIARG-ADKAALAAQLGAHRYIDGRT-EDVAAALRALG
GAKVVLGTAPTGSAMADTVAGLSARGKLIVVAVPGEPIAVNAVDLVFGGRSVVGALTGTV
TDNEETLAFARLQNVRPMIETFPLEQAQAAYDRMMRADVRFRAVLTMNYASNGASA
>tr|Q0SJX5|Q0SJX5_RHOSR Alcohol dehydrogenase OS=Rhodococcus sp. (strain RHA1) GN=adh1 PE=3 SV=1
----MPTHQAVHVQAPGEPLTLVDVETGSPPRDHVRIAVSACGVCGTDHAFVNGAFPDMS
WPLTPGHEIAGTIAELGEGVD--NYAVGDRVAVGWFGG-HCNQCIPCRQGSFIHCEKL-Q
VPSWQYPGGYAESVIVPANALARIPNELSFAEAAPMSCAGVTTYDALRKTRAVPGDRVAI
LGIGGLGHLGVQFARAMGFETIAIARG-ADKGDDARQLGAHHYIDSTA-GDVSEALQALG
GVSVVLGTAASSKAMGDVVGGLLPLGELTVVGVTPDPLPISPLQLITPGVDVTGHPSGTA
RDVEETMHFAVLSGVRARIEEQPLARAAEAYAAMEEGRARYRMVLTM---------
>tr|Q1IM55|Q1IM55_ACIBL Alcohol dehydrogenase GroES-like OS=Acidobacteria bacterium (strain Ellin345) GN=Acid345_3044 PE=3 SV=1
----MAKMRAVQIAAAHGAFELVERDIPQPGAREVRIKVQACGVCHSDSVVKEGIMP-TS
YPRVPGHEVVGVIDALGKDVP--RWKVGDRVGVGWNGG-YCGYCDNCRRGDFFACTSGPF
ITGLTSDGGYADYMIARPEALALVPTDLSPEDAAPLMCAGVTTYNCLRNSGAIPGDLVAV
LGIGGLGHLAVQYAAKSGYRTAAIARG-ADKAALAKQLGAHHYIDTEK-EDPSKALQTLG
GAKVILSTVTAADAMEATLGGLAIRGKFFLIGAVP-SMKINPLQMLTFRQGVEGWYSGTS
IDSQDTLNFSVLENVRSMNEVYPLEKAAEGYERMLSGKARFRVVLKTGN-------
>tr|Q2S072|Q2S072_SALRD Oxidoreductase, zinc-binding dehydrogenase family OS=Salinibacter ruber (strain DSM 13855) GN=SRU_2306 PE=3 SV=1
----MSTMQAARIPSAGADFEIVDLPVPDPDAHEVRVRVEACGICHSDAFVKEGTFPGLE
YPRVPGHEVAGVVDAVGTDVT--QWSEGDRVGVGWHGG-HCFTCDACRTGDFVNCENG-L
VTGIHYDGGYAEYMTAPAEAVAKMPEALAAEDAAPLLCAGITTFNALRNQDLQPGDLVAV
QGIGGLGHLGVQYAAAMGLEVVALSTS-ADKEELAHDLGASHFVDVSS-TDPAEALQHQG
GADLILATAPNADAITSVVGGLGRDGDLVIVAATGEAVEVPPMALIQGRKSVSGWPSGDA
KDSEDTLAFSAQAEALPEIETFSLEEAGAAYDRMINNEARFRAVLTMDH-------
>tr|Q73ZJ0|Q73ZJ0_MYCPA AdhA_2 OS=Mycobacterium paratuberculosis GN=adhA PE=3 SV=1
----MPTHQAVQIQSAGAALELVDTETRPPGRDEVRLTVGACGICGTDAHFVNGAFPGLS
WPLTPGHEIAGRIAELGEGVE--GFAVGQRVAVGWFGG-CCYRCDPCRAGLFIHCVNG-K
VPSWHYPGGYAESVTVPTSALARIPEELTDAEAAPMGCAGVTTYNALRHTKALPGDRVAI
LGVGGLGHLGVQFAAAMGFETIAINRG-TGKADDARKLGAHHYIDSTA-EDPAEALRALG
GAAVVLATAGNSQAMAATVGGLAPQGELVTIGVTPEPLPISPLQLITPGLSIVGHPSGTA
KDVEDTMQFAVLSGVRAWIEELPLSRAADGYAALEGGRAHYRTVLTM---------
>tr|Q7NDX1|Q7NDX1_GLOVI Alcohol dehydrogenase OS=Gloeobacter violaceus GN=gll4111 PE=3 SV=1
----MTKMRAMIVPEAGAKFQMIERDLPVPGPREVRLSVSACGVCHSDSVTVEGTMRGIA
YPRVPGHEVIGTIEALGPEVL--GWEVSMRVGVGWFGG-SCGYCAHCRRGSAFACETVSA
VTGVTRDGGYATHMLADVSALAHVPTDLDVVESAPLLCAGITTFNALRNCGAGPGELVAI
HGIGGLGHLGIQFAARQGFRTVAVNRG-RDKEELARSLGAHEYIDSEE-GDPAAALLAMG
GAKAILATVTSEKAMQALVGGLGPNGTMMLIGAVP-TLTVNPTELLLKRAAVKGWYSGTA
ADSEDTLLFSHRNGITSMNEIYPFENAQAAYDRMMSGKARFRVVLSMGV-------
>tr|Q82NE6|Q82NE6_STRAW Putative alcohol dehydrogenase OS=Streptomyces avermitilis GN=adhA2 PE=4 SV=1
----MSTYRAAQVAAASGPFEIVQREVPRPGPGHVRIAVDACGICHSDSVFVDALLPGVR
FPLVPGHEIAGHIDELGEGTD-ISWQVGDRVAVGWFGG-SCGHCPPCRQGDFVVCQNL-K
VPGWAYDGGYAEAVIAPADALARIPDALAATDAAPLGCAGVTTYNGLRRSSARPGDLVAV
LGIGGLGHLGVKYAAAMGFETVAIARG-SDKADFAKQLGAHHYIDSTADTTVADALQSLG
GAKAVLATAANSDAITATVDGLAPRGELVAIGVDAEPLGISPNQLLMGGKIIRGHPSGTA
QDVQDTMAFSALHGIRPMTETVPLDQADEAYRKMMSGAARFRMVLTTG--------
