# Supplementary material for: Subdivision of the MDR superfamily of medium-chain dehydrogenases/reductases through iterative hidden Markov model refinement
Source: BMC Bioinformatics. 2010 Oct 27;11:534. doi: 10.1186/1471-2105-11-534 (PMC2976758; doi:10.1186/1471-2105-11-534)
Supplement: Additional file 4 — MDR family alignment figures. Illustrations showing the mafft MSAs from Additional file 3: mdr-sequences. Red sequence identifiers denote sequences from UniProtKB/TrEMBL, while blue correspond to sequences from Swiss-Prot. The position cscores are shown in a bar plot under the MSA. Positions that contain gaps in over 90% of the sequences have been removed from the alignment in order to increase readability. [file 1471-2105-11-534-S4.ZIP › mdr/MDR025.mafft]

>tr|A1D1E5|A1D1E5_NEOFI Xylitol dehydrogenase XdhB, putative OS=Neosartorya fischeri (strain ATCC 1020 / DSM 3700 / NRRL 181) GN=NFIA_009170 PE=3 SV=1
M-----------------------------------------ATATTTVLEKPNIGVYTN
PKHDLWIAESAPTLEDVKSG-NGLKPGEVTIEVRSTGICGSDVHFWHAGCIGP-MIVEGD
HILGHESAGQVIAVAPDVTSLKPGDRVAIEPNIPCH--ACEPCLTGRYNGCLNVAFLSTP
PVDGLLRRYVNHPAVWCHKIGD-MSFEDGALLEPLSVSLAAIERSGLRLGDPCLITGAGP
IGLITLLSAKAAGATPLVITDIDEGRLEFAKSLVPEVRTYKVQFGLSAEEQANAIV-NVF
NDGQGSGPDALRPRLALECTGVESSVASAIWSVKFGGKVFVIGVGKNEM-TIPFMRLSTQ
EIDLQYQYRYCNTWPRAIRLVQNGVINLKRLVTHRFALEDALKAFETAANPKTGAIKVQI
MSSEEDVKAASAA
>tr|A2QAC0|A2QAC0_ASPNC Catalytic activity: L-iditol + NAD(+) <=> L-sorbose + NADH. OS=Aspergillus niger (strain CBS 513.88 / FGSC A1513) GN=An01g10920 PE=4 SV=1
M-------------------------------------------ATATVLEKANIGVFTN
TKHDLWVADAKPTLEEVKNG-QGLQPGEVTIEVRSTGICGSDVHFWHAGCIGP-MIVTGD
HILGHESAGQVVAVAPDVTSLKPGDRVAVEPNIICN--ACEPCLTGRYNGCENVQFLSTP
PVDGLLRRYVNHPAIWCHKIGD-MSYEDGALLEPLSVSLAGIERSGLRLGDPCLVTGAGP
IGLITLLSARAAGASPIVITDIDEGRLEFAKSLVPDVRTYKVQIGLSAEQNAEGII-NVF
NDGQGSGPGALRPRIAMECTGVESSVASAIWSVKFGGKVFVIGVGKNEM-TVPFMRLSTW
EIDLQYQYRYCNTWPRAIRLVRNGVIDLKKLVTHRFLLEDAIKAFETAANPKTGAIKVQI
MSSEDDVKAASAG
>tr|A2R6Z2|A2R6Z2_ASPNC Catalytic activity: L-iditol + NAD(+) <=> L-sorbose + NADH. OS=Aspergillus niger (strain CBS 513.88 / FGSC A1513) GN=An16g01710 PE=3 SV=1
M--------------------------------------------EIIQQKPTNYAIHTS
PANDLRLVECEI---------PKIAPNECLVHVRATGICGSDVHFWKHGHIGP-MIVTGD
NGLGHESAGVVLQVGEAVTRFKP----------------------GLYHACPDVVFFSTP
PHHGTLRRYHAHPEAWLHKIPDHVSFEEGSLLEPLTVALAGIDRSGLRLADPLVICGAGP
IGLVTLLAANAAGAEPIVITDLDENRLAKAKELVPRVRPVKVEKGESSADLGQRII-SEL
---------GQEAKLVMECTGVESSVHAGIYATRFGGTVFVIGVGKDFQ-NIPFMHMSAK
EINLKFQYRYHDIYPKSIALVAAGMIDLKPLVSHRFKLEEGLKAFDTASNPRSGAIKVQI
LDD----------
>tr|A4RLC1|A4RLC1_MAGGR Putative uncharacterized protein OS=Magnaporthe grisea GN=MGG_01231 PE=4 SV=1
M--------------------------------SA------TNGSAAAAPSKKNIGVFTN
PKHDLWINEAEPSLESVQKGSDELKEGQVTIAIRSTGICGSDVHFWHHGCIGP-MIVRED
HILGHESAGEIIAVHPSVTSLKVGDRVAVEPQVICY--ECEPCLTGRYNGCEKVDFLSTP
PVPGLLRRYVNHPAVWCHKIGD-MSWEDGAMLEPLSVALAGIQRAGITLGDPVLVCGAGP
IGLITLLCAKAAGACPLVITDIDDGRLKFAKELVPDVITFKVEGRPTAEDAAKSIV-EAF
G--------GVEPTLAIECTGVESSIASAIWAVKFGGKVFVIGVGRNEI-SLPFMRASVR
EVDLQFQYRYCNTWPRAIRLIQNKVIDLTKLVTHRFPLEDALKAFETAADPKTGAIKVQI
QSLE---------
>tr|A5DD67|A5DD67_PICGU Putative uncharacterized protein OS=Pichia guilliermondii GN=PGUG_01218 PE=3 SV=2
M----------------------------------------ATSLVSHSMTFTNPSLQVT
KNHTLELNETAV---------NRPQPGQVLLHVRATGICGSDIHFWKTGAIGE-LKVLGN
CTLGHEAAGEVIEVGENVTNVAAGDRVAIEPGVPCG--NCFLCSQGDYNLCEQVQFIGVY
PYHGSMQRFLVHDARYVHKLPDNMSYEKGALVEPASVAYHAIERAQLRLGGGVLVAGAGP
IGLFTLLLAKASGCTPLCITDISQDRLDFAKKLVPELKTYRINPKLTPQETGLEIK-KQF
GPTE-----YHAPHVSLECTGVESSINCCAYATRRSGTLMVVGVGKDEI-KIPFMTLSLA
EVDVKFINRYHHSWAPVIKLISEGIIKVEPLVTHRFPLEQAKAALECSQDPTSGSIKVMI
VDTE---------
>tr|A6SQZ4|A6SQZ4_BOTFB L-arabinitol 4-dehydrogenase OS=Botryotinia fuckeliana (strain B05.10) GN=BC1G_15180 PE=4 SV=1
M--------------------------------SPSATE--ITETTMAKPTKSNIGVYTN
PAHDLWVAEAEPSLESIEKG-DSLKPGEVTVGIRSVGICGSDVHFWHAGCIGP-MIVEDT
HILGHESAGVVLAVHPSVDSLKVGDRVAVEPNIICG--ECERCLTGRYNGCEKVLFLSTP
PVPGLLRRYVNHPATWCYKIGN-MSFEDGAMLEPLSVALAGLERANVKLGDPVLICGAGP
IGLITLLCARAAGACPIVITDIDEGRLAFAKELVPSVTTHKVE-RLSAEEGAKSIV-KSF
G--------GIEPAVAMECTGVESSVAAACWAVKFGGKVFVVGVGKDEM-TLPFMRLSTR
EVDLQFQYRYCNTWPRAIRLVESGIIDMKKLVTHRFPLEDAIKAFETAANPKTGAIKVQI
KNDE---------
>tr|B0XQM1|B0XQM1_ASPFC L-arabinitol 4-dehydrogenase OS=Aspergillus fumigatus (strain CEA10 / CBS 144.89 / FGSC A1163) GN=AFUB_010440 PE=3 SV=1
M--------------------------------------------DVIIRKPQNFAIHTS
PSHDLRLVECEI---------PKLRPDECLVHVRATGICGSDVHFWKHGRIGP-MIVTGD
NGLGHESAGVVLQIGEAVTRFKPGDRVALECGVPCSKPTCSFCRTGKYHACPDVVFFSTP
PHHGTLRRYHAHPEAWLHKIPDNISFEEGSLLEPLSVALAGINRSGLRLADPLVICGAGP
IGLITLLAASAAGAEPIVITDIDENRLSKAKELVPRVHPVHVQKQESPQHLGARIV-REL
---------GQEAKLVLECTGVESSVHAGIYATRFGGMVFVIGVGKDFQ-NIPFMHMSAK
EIDLRFQYRYHDIYPRAINLVSAGMIDLKPLVSHRYKLEDGLAAFDTASNPAARAIKVQI
IDDE---------
>tr|B2AA14|B2AA14_PODAN Predicted CDS Pa_1_2490 OS=Podospora anserina PE=4 SV=1
M--------------------------------ST------TTTTTKVKASKANIGVFTN
PGHDLWIDSAEPSLESVQQGSPELKEGEVTVAIRSTGICGSDVHFWKHGCIGP-MIVTCD
HVLGHESAGEIIAVHPSVKTLQVGDRVAIEPQVICN--ECEPCLTGRYNGCEKVDFLSTP
PVAGLLRRYVNHKAVWCHKIGD-MSYEDGAMLEPLSVALAGMQRAGVRLGDPVLICGAGP
IGLITLLCCQAAGACPLVITDIDEGRLKFAKEIAPGVVTVKVEPGLSVEQQAERIVKEGF
N--------GIEPAIALECTGVESSIGAAIWAMKFGGKVFVIGVGRNEI-QIPFMRASVR
EVDLQFQYRYSNTWPRAIRLVQSKVLDMSRLVTHRFPLEEALKAFNTASDPKTGAIKVQI
QSLD---------
>tr|B2W586|B2W586_PYRTR Sorbitol dehydrogenase OS=Pyrenophora tritici-repentis (strain Pt-1C-BFP) GN=PTRG_04786 PE=4 SV=1
M-----------------------------------------ATTTEVKASKANIGVYTN
PAHDLWVAEAEPSLEEVQRG-GDLKPGEVLLNVKSTGICGSDIHFWHAGCIGP-MIVEDT
HVLGHESAGTVMAVHPSVTNLKPGDRVAIEPNIICG--ECEPCLTGRYNGCERVLFLSTP
PVTGLLRRYLKHPAMWCHKLPDSMTFEDGAMLEPLSVALAGMDRANVRLGDPVIVCGAGP
IGLVTLLCCQAAGATPLVITDIDEGRLKFAKELVPNVLTHKVEFSHSPTDFQSAVL-KLT
E--------GIEPAIAMECTGVESSINACIQTVKFGGKVFVIGVGKNEM-KIPFMRLSTR
EVDLQFQYRYCNTWPKAIRLYKSGVIDLKKLVTHRFKLEDAVEAFKTAADPKTGCIKVQI
QSLD---------
>tr|B6HI95|B6HI95_PENCH Pc21g23190 protein OS=Penicillium chrysogenum Wisconsin 54-1255 GN=Pc21g23190 PE=4 SV=1
M-------------------------------------------ASATV-TKTNIGVYTN
PKHDLWIADSSPTAEDINAG-KGLKAGEVTIEVRSTGICGSDVHFWHAGCIGP-MIVTGD
HVLGHESAGQVLAVAPDVTHLKVGDRVAVEPNVICN--ACEPCLTGRYNGCVNVAFLSTP
PVDGLLRRYVNHPAVWCHKIGD-MSYEDGAMLEPLSVTLAAIERSGLRLGDPLLITGAGP
IGLISLLSARAAGACPIVITDIDEGRLAFAKSLVPEVRTYKVEIGKSAEECADGII-NAL
NDGQGSGPDALRPKLALECTGVESSVNSAIWSVKFGGKVFVIGVGKNEM-TIPFMRLSTQ
EIDLQYQYRYCNTWPRAIRLIQNGVIDLSKLVTHRYSLENALQAFETASNPKTGAIKVQI
MSSEEDVKAATAG
>tr|B6QBW8|B6QBW8_PENMA Xylitol dehydrogenase XdhB OS=Penicillium marneffei ATCC 18224 GN=PMAA_066330 PE=4 SV=1
M------------------------------------------AVGTTTLSKPNIGVYTN
PKHDLWIADAKPTLEEVQKG-EGLQSGEVTVEIRSTGICGSDVHFWHAGCIGP-MIVTGD
HILGHESAGVIIAVADDVKTLKVGDRVAVEPNVICN--KCEPCLTGRYNGCESVEFLSTP
PVDGLLRRYVNHPAVWCHKIGD-MSFENGALLEPLSVALAGIDRAGVRLGDPVLVAGAGP
IGLVTLLCVRAAGASPIVITDIDEGRLAFAKELVPDVRTYKVQIGKTAEENAAGIL-AAL
NDGNADTIDAIRPRVAMECTGVESSVASAIWSVKFGGKVFVIGVGKNEM-QVPFMRLSTW
EIDLQYQYRYSNTWLKAIRLVKNGVIDLKKLVTHRYPIEDALKAFETAADPKTGAIKVQI
MSSEEEVVAATEA
>tr|Q0CIM8|Q0CIM8_ASPTN Putative uncharacterized protein OS=Aspergillus terreus (strain NIH 2624) GN=ATEG_06456 PE=3 SV=1
M--------------------------------------------DILERKPVNHAVHTS
PAHDLRLVESDI---------PEIQPHECLVHVRATGICGSDVHFWKHGAIGP-MVVTGD
NGLGHESAGVVLKVGSEVTRFKPGDRVALECGIPCSKPTCYFCRTGQYNACPDVVFYSTP
PHHGTLRRYHAHPEAWLHKIPDNISFEEGSLLEPLTVALAGIDRSGLRLADPLVICGAGP
IGLVTLLAANAAGAEPIVITDLDETRLAKAKELVPRVRPLKASLGEDAKTFAGRIV-ETL
---------GQQAKLVIECTGVESSIHAGIYSARFGGSVFVIGVGKDML-NFPFMHLSAN
EIDLRFQYRYHDIYPKSIALVAAGMIDLKPLVSHRYKLEEGLKAFETASNPASKAIKVQI
IDE----------
>tr|Q0CMA8|Q0CMA8_ASPTN Putative uncharacterized protein OS=Aspergillus terreus (strain NIH 2624) GN=ATEG_05176 PE=3 SV=1
M-------------------------------------------TNAIVLEKPNIGVYTN
IKHDLWVAESKPSVEEIKSG-QGLKAGEVTVEVRSTGICGSDVHFWHDGCIGP-MIVTGD
HILGHESAGRVLAVAPDVTHLKPGDRVAIEPNIICN--ACEPCLTGRYNGCERVAFLSTP
PVDGLLRRYVNHPAIWCHKIGD-MSYEDGALLEPLSVSLAAIERSGLRLGDPTLITGAGP
IGLITLLSARAAGATPIVITDIDEGRLAFAKSLVPDVRTYKVQTNLSAEQNAEGII-NVF
NDGQGAGPDALRPKLALECTGVESSVASAIWSVKFGGKVFVIGVGKNEM-NIPFMRLSTQ
EIDLQYQYRYCNTWPRAIRLVKNGVINLKSLVTHRYLLEDALKAFETASNPRTGAIKVQI
MSSEEDVKAASAG
>tr|Q0U2A0|Q0U2A0_PHANO Putative uncharacterized protein OS=Phaeosphaeria nodorum GN=SNOG_14274 PE=4 SV=1
M--------------------------------SS-------TTVTEVKPSKANIGVYTN
PAHDLWVAEAEPSLEVVEKG-GDLKEGEVLLNVKSTGICGSDIHFWHAGCIGP-MIVEDT
HILGHESAGTVLAVHPSVSTLKVGDRVAIEPNVICH--ECEPCLTGRYNGCEKVQFLSTP
PVTGLLRRYLKHPAMWCHKLPDNLTFEDGAMLEPLSVALAGMDRANVRLGDPVVICGAGP
IGLVTLLCARAAGAAPIVITDIDEGRLKFAKDLVPNVATHKVEFSHSVDDFRNAVI-AKM
E--------GVEPAIAMECTGVESSINGAIQAVKFGGKVFVIGVGKNEM-KIPFMRLSTR
EVDLQFQYRYCNTWPKAIRLVKSGVIELSKLVTHRFQLEDAVQAFKTAADPKTGAIKVQI
QSLD---------
>tr|Q2HDL0|Q2HDL0_CHAGB Putative uncharacterized protein OS=Chaetomium globosum GN=CHGG_01694 PE=4 SV=1
M----------------------NGTKTVNGANGTNGINGTNGTNGKLKAAKANIGVFTN
PKHDLWISEATPTLESVQKG-EELKEGQVTIAIRSTGICGSDVHFWKHGCIGP-MIVGCD
HILGHESAGEIVAVHPGVTSLKVGDRVAVEPQVICN--ACEPCLTGRYNGCEAVDFLSTP
PVPGLLRRYVNHPAVWCHKIGD-MSYEDGAMLEPLSVALAGLHRAEVRLGDPVLVCGAGP
IGLITMLCAKAAGACPLVITDIDEGRLRFAKEICPEVITHKVE-RMSAEEAAKAVV-ASF
G--------GIEPAVALECTGVESSIAAAIWAVKFGGKVFVIGVGKNEI-QIPFMRASVR
EVDLQFQYRYSNTWPRAIRLVQNGVVDLSRLVTHRFGLEDALKAFDAASDPKTGAIKVMI
QSLD---------
>tr|Q2UTV5|Q2UTV5_ASPOR Sorbitol dehydrogenase OS=Aspergillus oryzae GN=AO090009000575 PE=3 SV=1
M--------------------------------------------DILDRKPYNHAIHTS
PANDLRLVKSDI---------PEIQPHECLVHVRATGICGSDVHFWKHGHIGD-MVVTGD
NGLGHESAGVVLKVGKDVTRFKPGDRVAMECGVPCSKPTCYFCRTGQYNACPDVVFFSTP
PHHGTLRRYHVHPEAWLHHIPDNISFEEGALLEPLTVALAGIDRSGLRLADPLVICGAGP
IGLVTLLAANAAGAEPIVITDLDEGRLAKAKEIVPRVRPVKVTREDTPKALAGRIV-ETL
---------GQEAKLVIECTGVESSIHAGIYSTRFGGSVFVIGVGKDFQ-TIPFMHLSAK
EIDLRWQYRYHDIYPKAIGLVAAGIIDLKPLVSHRFALEDGIKAFETASNPASKAIKVQI
LDD----------
>tr|Q55KC5|Q55KC5_CRYNE Putative uncharacterized protein OS=Cryptococcus neoformans GN=CNBK0610 PE=3 SV=1
MCSSHATAVESVSPAPRKSQYEVKYDPDLVLKSAEFKEL--KQGDKELEDPKANLACAYD
EKHNVKMINKPI---------PKARQDEVVVHIKATGICGSDVHFWKHGQIGPTMIVTDT
CGAGHESAGEVVEVGPGVEQWKVGDRVAIECGVPCGQASCGPCVTGRYNACPQVVFFSTP
PYHGTLTRYHAHPASWLHRLPDNLSYEEGALCEPLAVALAALERAGNRLGDPVLICGAGP
IGLVTLLASHAAGCTPIVITDLQASRLEVAKKLIPTVKTVQIERSWTSKETSEAIK-EAA
---------GTGIRVAIDATGFESSITAAIYSVVFGGKVFVIGAGPSEQ-KYPFGYCSAN
EIDLQFQYRYAHQYPKALRIVSGGLINLKPLLTHTFPLNKAVEAFHVAADPTKGAIKVQI
ID-----------
>tr|Q55NU8|Q55NU8_CRYNE Putative uncharacterized protein OS=Cryptococcus neoformans GN=CNBG4640 PE=3 SV=1
MTIA-ATSIPT-------TKYEAHYDPAKVIQHPEFQTL--SEDAPELSDPKLNIACAYN
PAHEIHMVKKPR---------FEPGPGEVTIHVRATGICGSDVHFWKHGHIGPTMIVTDE
CGAGHESAGEIVAVGEGVAQWQVGDRVAVEAGVPCGLASCDPCRTGRYNACPAVVFFSTP
PYHGTLTRYHNHPAAWCHRLADNVSYEEGSLCEPLAVALAGLDRAGVRLGDPIAICGAGP
IGLVTLLAAHAAGCTPIVITDLFPSRLEFAKKLLPTVKTVQIEKTAKPEEVAKQIK-GAA
---------GMQLSLAFDCTGVESSIRSAIFSVKFGGKVFVIGVGPSEQ-SYPFGYCSAN
EIDLQFQYRYNNQYPKAIRLVAGGLVDLKPLVTHRFALKEAVKAFHVAADPSQGAIKVQI
RD-----------
>tr|Q5B544|Q5B544_EMENI Putative uncharacterized protein OS=Emericella nidulans GN=AN4336.2 PE=3 SV=1
M--------------------------------------------EILQKKPKNIAIHTS
PVHDLRVVDCEI---------PRLAPDGCLIHVRATGICGSDVHFWKHGRIGP-MVVTGD
NGLGHESAGVVLQVGDAVTRFKP----------------------GKYHACPDVVFFSTP
PHHGTLRRYHAHPEAWLHRLPDHVSFEEGALLEPLTVALAGIDRSGLRLADPLVICGAGP
IGLVTLLAANAAGAAPIVITDIDSNRLAKAKELVPRVQPVLVQKQESPQELAGRIV-QRL
---------GQEARLVLECTGVESSVHAGIYATRFGGTVFVIRVGKDFQ-NIPFMHMSAK
EIDLRFQYRYHDIYPKAISLVNAGLVDLKPLVSHRYKLEDGLEAFATASNTAAKAIKLGT
SSREPYSGICPKD
>tr|Q5BET8|Q5BET8_EMENI Putative uncharacterized protein OS=Emericella nidulans GN=AN0942.2 PE=3 SV=1
M-------------------------------------------ATATVLEKPNIGVFTN
PKHDLWVAESKPTLEEVKSG-ESLKPGEVTIEVRSTGICGSDVHFWHAGCIGP-MIVTGD
HILGHESAGDVIAVAPDVTSLKVGDRVAIEPNVICN--ACEPCLTGRYNGCEKVAFLSTP
PVDGLLRRYVNHPAVWCHKIGD-MSYEDGALLEPLSVSLAAVERSGLRLGDPCLITGAGP
IGLITLLSARAAGATPLVITDIDEGRLKFAKELVPEVRTYKVEIGFSAEETAEGII-NAF
NDGQGAGPDALRPRIALECTGVESSVASAIWSVKFGGKVFVIGVGKNEM-KIPFMRLSTQ
EIDLQYQYRYCNTWPRAIRLVKNGVINLQKLVTHRYALEDALKAFETAANPKTGAIKVQI
MSSTADVEAASAG
>tr|Q6BXS6|Q6BXS6_DEBHA DEHA2B00594p OS=Debaryomyces hansenii GN=DEHA2B00594g PE=3 SV=1
M-----------------------------------------------TLTYQNPSLQVT
KDHRIELKEAPV---------KPPLKGQVLIHVRATGICGSDIHFWKSGSIGD-LKVLDN
CILGHEAAGDVVEIGEGVTNVSVGDRVAIEPGVPCG--NCFLCSQGDYNLCEDVQFIGVF
PYHGSMQRYITHNSRYVYRLPDNMTYSQGALVEPISVAYHGIERANLKLGEGVLIAGAGP
IGLVALLLAKASGCTPLCITDLSKEKLEFAKTLVPQVRTYKVNTKLSPQENAKEVR-SIF
GDQE-----CNFPHVTLECTGVESSIITCAYVTRRSGTLMVIGVGKDIINNFPFMRLSLA
EIDVKFINRYHDSWPTVIRLLSHGIINADLLITHRFTLENAIEALTLSSDACNGSIKVII
ED-----------
>tr|Q763T4|Q763T4_ASPOR L-arabinitol 4-dehydrogenase (Sorbitol dehydrogenase) OS=Aspergillus oryzae GN=ladA PE=3 SV=1
M-------------------------------------------ATATVLEKANIGVYTN
TNHDLWVAESKPTLEEVKSG-ESLKPGEVTVQVRSTGICGSDVHFWHAGCIGP-MIVTGD
HILGHESAGEVIAVASDVTHLKPGDRVAVEPNIPCH--ACEPCLTGRYNGCEKVLFLSTP
PVDGLLRRYVNHPAVWCHKIGD-MSYEDGALLEPLSVSLAAIERSGLRLGDPVLVTGAGP
IGLITLLSARAAGATPIVITDIDEGRLAFAKSLVPDVITYKVQTNLSAEDNAAGII-DAF
NDGQGSAPDALKPKLALECTGVESSVASAIWSVKFGGKVFVIGVGKNEM-KIPFMRLSTQ
EIDLQYQYRYCNTWPRAIRLVRNGVISLKKLVTHRFLLEDALKAFETAADPKTGAIKVQI
MSNEEDVKGASA-
>tr|Q7SI09|Q7SI09_NEUCR Putative uncharacterized protein OS=Neurospora crassa GN=NCU00643 PE=4 SV=1
M---------------------------------------------ASSASKTNIGVFTN
PQHDLWISEASPSLESVQKG-EELKEGEVTVAVRSTGICGSDVHFWKHGCIGP-MIVECD
HVLGHESAGEVIAVHPSVKSIKVGDRVAIEPQVICN--ACEPCLTGRYNGCERVDFLSTP
PVPGLLRRYVNHPAVWCHKIGN-MSYENGAMLEPLSVALAGLQRAGVRLGDPVLICGAGP
IGLITMLCAKAAGACPLVITDIDEGRLKFAKEICPEVVTHKVE-RLSAEESAKKIV-ESF
G--------GIEPAVALECTGVESSIAAAIWAVKFGGKVFVIGVGKNEI-QIPFMRASVR
EVDLQFQYRYCNTWPRAIRLVENGLVDLTRLVTHRFPLEDALKAFETASDPKTGAIKVQI
QSLE---------
>tr|Q7ZA30|Q7ZA30_9BASI Alcohol dehydrogenase OS=Puccinia triticina PE=2 SV=1
MCGTSSAMDPVFQ-----SINPSLYDPQRVLDSEEFEILTDMNKVKAYSDDNKNIACCYN
DKQQLNMVKKPM---------PEVHPGQVLVRVRATGICGSDIHFWKHSRVGEKMVVKHE
CGAGHESAGEVIALGEGVTDLEVGDRVAIETGIPCSKPTCEMCRTGQYNACPEIMFWFTS
PYHGLMTRYHAHPSCWLHKLPPNVSYEEGSLLEPLAVALAGIERAGVRLGDPVLICGAGP
IGLVTLLACHAAGACPIAITDLSEGRLDCAKRLVPSVSTFKISLGESETDVAGQIQ-AAM
---------GCKPRVAMECTGFESSIATAIFSVKFGGKVFVIGVGKDKQ-TLPFMHMAEN
EIDLQFQFRYANQYPKAIRLVSTGLIDVKPLITHRFVLEKAIEAFNTAADPKSGSMKVQV
VDY----------
>tr|Q96V44|Q96V44_TRIRE L-arabinitol 4-dehydrogenase OS=Trichoderma reesei GN=LAD1 PE=2 SV=1
M--------------------------------SPSAVDDAPKATGAAISVKPNIGVFTN
PKHDLWISEAEPSADAVKSG-ADLKPGEVTIAVRSTGICGSDVHFWHAGCIGP-MIVEGD
HILGHESAGEVIAVHPTVSSLQIGDRVAIEPNIICN--ACEPCLTGRYNGCEKVEFLSTP
PVPGLLRRYVNHPAVWCHKIGN-MSWENGALLEPLSVALAGMQRAKVQLGDPVLVCGAGP
IGLVSMLCAAAAGACPLVITDISESRLAFAKEICPRVTTHRIEIGKSAEETAKSIV-SSF
G--------GVEPAVTLECTGVESSIAAAIWASKFGGKVFVIGVGKNEI-SIPFMRASVR
EVDIQLQYRYSNTWPRAIRLIESGVIDLSKFVTHRFPLEDAVKAFETSADPKSGAIKVMI
QSLD---------
