# Supplementary material for: Subdivision of the MDR superfamily of medium-chain dehydrogenases/reductases through iterative hidden Markov model refinement
Source: BMC Bioinformatics. 2010 Oct 27;11:534. doi: 10.1186/1471-2105-11-534 (PMC2976758; doi:10.1186/1471-2105-11-534)
Supplement: Additional file 4 — MDR family alignment figures. Illustrations showing the mafft MSAs from Additional file 3: mdr-sequences. Red sequence identifiers denote sequences from UniProtKB/TrEMBL, while blue correspond to sequences from Swiss-Prot. The position cscores are shown in a bar plot under the MSA. Positions that contain gaps in over 90% of the sequences have been removed from the alignment in order to increase readability. [file 1471-2105-11-534-S4.ZIP › mdr/MDR026.mafft]

>tr|A1CCN1|A1CCN1_ASPCL Alcohol dehydrogenase OS=Aspergillus clavatus GN=ACLA_062530 PE=3 SV=1
----------MQAVVFKGPLQVTLEKRPIPQIQDPTDAIIRVR---------YTALC---
-------GSELHVFRGHQP-SSTDFIMGHEFTGEVVETGAQVQR--FKPGDRVISPFTVS
--CGECFYCTQGCSSRCAKGKLYGSAVLDGAQADYVRVPLADATLVGAPA------G--V
-DEKKLVLMADILPTGYFAARN--------AFRGMDGTDVRESTVVLFGCGPVGLCALVS
ALEFRPKNLIAVDSVPSRLETARSLGA-EAWNFQ------TDADGLRKRVLELTD-GRGA
DVAIEVVGHSSALRMAFDLLRPWGRISSVGVHNG-EIPWTGNEAYGKNLQIQMGRCPVRS
IFEDALQLLV---QKQDSLEFMTADIRPLSQAIAA-------------------------
--
>tr|A1CF53|A1CF53_ASPCL Alcohol dehydrogenase OS=Aspergillus clavatus GN=ACLA_092000 PE=3 SV=1
----MATKDTMRAVVFHGPFKVAVEERPVPKIQDPEDIIVQVT---------YTALC---
-------GSELHMYRGIEP-AGSGFIMGHEFTGVVVETGDAVTT--IQKGDKVVSAFTTS
--CGKCFYCKQGFSSRCEKNVLFGCDALDGGQAEFVRIPNAEGSVMKAPE------G--V
-EDKLLVLMGDIFPTGYFAASN--------AFKGRTPEQISEQTVVLIGCGPVGLCALIN
ALEYKPKHLLAVDSIPARLELARVLGA-EPWNFQ------TDREGLDKRIKELTD-GRGA
DAVIEVVGLSPALKTGFDLLRPWGVISSVGVHNG-EIPWDGNDAYGKNLTIQMGRCPVRS
VSEPALEVLK---KNQHLLGFMTENIMPLSRAVEGYEIFNAMKVQKIVFEA-DK------
--
>tr|A1CV81|A1CV81_NEOFI Zinc-containing alcohol dehydrogenase, putative OS=Neosartorya fischeri (strain ATCC 1020 / DSM 3700 / NRRL 181) GN=NFIA_044770 PE=3 SV=1
----------MQAVIFKGPLQVALEQRPIPEIVDPTDVIVKVQ---------YTALC---
-------GSELHVFRGHQP-SGSEFVMGHEFTGEVTAVGCQVRR--FRVGDRVVSPFTIS
--CGKCFYCRQGYSSRCALCLLYGTVALDGAQADYVRVPLADTTLIAAPA------G--V
-DEKKLVLMADILPTGFFAAKN--------AFEDTVSGVAQGSTVLLFGCGPVGICALIS
ALEYKPKHLIAIDSVPSRLELARTLGA-EPWNFQ------TDGESLRKRVMDLTE-GRGA
DIAIEVVGHSSALRMAFDLLRPWGRISSVGVHNG-EIPWTANEAYNKNLQIQMGRCPVRS
IFEDALALLI---KKQDAFNFMVTDIRPLSQALQSYDDFNQTKTQKVIFEG-GK------
--
>tr|A1D0S0|A1D0S0_NEOFI Alcohol dehydrogenase OS=Neosartorya fischeri (strain ATCC 1020 / DSM 3700 / NRRL 181) GN=NFIA_041680 PE=3 SV=1
----------MQAVVFKGPLQVAVEQRPIPVIQDETDVILKVR---------YTALC---
-------GSELHVYRGHQP-AGSGFIMGHEFTGTVFELGSEVQH--FKKGDHVVVPFTVN
--FGTCFYCRLEISSRCVNSKLFGSPLLDGGQAEYVRVPMADASLIQAPK------E--I
-DEKKLVFMADIFPTGYFAASN--------AFKGLDKPAVEGCTVLLLGCGPVGLFALMS
ALEYRPKHLLAVDKVASRLQRAKELGA-EAWNFE------TDREGLERRVKDLTD-GRGA
DIVIEVVGHADALRLGFDLLRPFGRISSVGVHNE-PVPWTGFEAYSKNLSIQMGRCPARS
MFKEAVKLFARKQRKQDSFDFMVADVRPLSQAPQSYDDFNHMRSQKIIFEA-DK------
--
>tr|A2QNV6|A2QNV6_ASPNC Contig An07c0210, complete genome. OS=Aspergillus niger (strain CBS 513.88 / FGSC A1513) GN=An07g07160 PE=3 SV=1
----MSADNTMRAVVFRGPYKVAVEERPVPRIQDAGDIVVKVT---------YTALC---
-------GSDLHVYRGIEP-SGTGYVMGHEVTGVVVETGDAVQS--VQKGDKVVSAFTTS
--CGKCYYCKQGYSSRCEQNMLLGCDHLDGAQAEYIRIPNADGSVVKAPE------G--V
-DEKYLVLMADIFPTGYFAARN--------AFKNSTKEQIAEQTVVLIGCGPVGLCALIN
ALEYKPKHLLAVDSVPARLELARSLGA-EPWNFQ------TDRKGLDKRVLELTE-GRGA
DAVIEVVGLSPALKTGYDLLRPFGTISSVGVHNG-EIPWNGCEAYGKNLTVQMGRCPVRS
VSEEALEVLK---KNQHRLGFMADKIMPLSQAVEAYEIFNAMKVQKVIFEA-DK------
--
>tr|A2R288|A2R288_ASPNC Contig An13c0130, complete genome. OS=Aspergillus niger (strain CBS 513.88 / FGSC A1513) GN=An13g03970 PE=3 SV=1
----------MQAVVFKGLFEVALEERPIPQIQDPTDVIVKVR---------YTALL---
-------YSELHVFRGHQP-STTGFIMGHEFTGEIVETGSEVHN--FHTGDLIVSPFTVS
--CGECFYCVRGCSSRCAKCLLYGCPILDGGQADYVRVPLADSTLVAAPK------D--I
-DEKKLVLMADIFPTGYYAANN--------AFKGMDDATVQESTVILFGCGPVGICALIS
ALEYRPKHLIAIDSVPDRLDLAGRLGA-EPWNFQ------TQADGLRERVKELTE-GRGA
DVAIEVVGHSSALAMAFEMLRPWGRISSVGVHFG-EIPWTGFQAFSKNLQIEMGRCPVRS
TFEDALKLLV---QKQDTLDFMVTDVRPLSTAVTAYDDFNHMRSQKIIFEG-GNQSHVAR
PW
>tr|A3LVP0|A3LVP0_PICST Sorbitol dehydrogenase OS=Pichia stipitis GN=SOR4 PE=3 SV=2
----MSIPETMKAIVFHGPGDIRTETRPTPVIEEPSDVILKVK---------FSGLC---
-------GTDLHSYRGHIK-GPIGTIIGHEFVGEVVARGADISDSVFTIGEDVLSTFTIQ
--CGQCWYCKHGYSGQCDVTNTFGKVGLNGGQSEYVRVPFAKSTLVKKPQ---NNDG--I
-DDSVYVLMADIFITGYYGVKKIRDFLSTKPAVGIEAQEFKDVTILQLGVGPVGLCALRV
LKHFGFTKVVCVDSVPSRLEEAKRLGAYKAINFE------TDKTSLEEFIRNETG-NVGF
DAVLEVVGASSAVKTAYDSVRRNGFISSLGMGHE-PLPFNGLDCYLKNINISFGRCHCWS
LFPEALEVFE---SMKADFASFIDYTTGLDGAKEAFELFDKHKVNKVVFDL-TK------
--
>tr|A5DDB0|A5DDB0_PICGU Putative uncharacterized protein OS=Pichia guilliermondii GN=PGUG_01261 PE=3 SV=2
----MSIPESMKAIVFQGPFDIATVSVPTPKLTEPTDVLLKVT---------YSGLC---
-------GTDLHTYRGHIK-GPVGNIIGHEFMGVVVEKGSAISS--FEVGDEVLSTFTIQ
--CGSCWYCRHGYSGQCVKTNTFGKAGLPGGQAEYVRIPYAETTLIKKPS----NDS--T
-DDSVYVLMADIFTTGYYGAKKIVNHFKNESARGSVQQDISDATILQLGLGPVGLCALRA
LKHFGFKKIVCLDSVPQRLEEAQRLGAYKTINFQ------TEPDALADFIAKNTDGGIGF
DAVLEVVGASQALRTAYDSVRGNGFISSIGMPHD-SLPFTGLECYLKNVNISFGRCHAWS
LFHEALEVFE---KLKKDFESFIDCKISVDDAKHGFDIFDAHKVNKVVFDF-TK------
--
>tr|A5E3E9|A5E3E9_LODEL Putative uncharacterized protein OS=Lodderomyces elongisporus GN=LELG_04136 PE=3 SV=1
--M-SQLPETMKAVVYHGPYDVRLEDHATPKIEASTDVILKVH---------YSGLC---
-------GTDLHAYRGHIK-GPVNMIIGHEFVGEIVSKGDNISQ--FDIGDLVVSAFTIQ
--CGQCWHCKHGFSGNCSKTNTFGKIGLDGGQAEYVRVPYAENTIIKLPSEAVSN-P--A
-DAALYVLMADIFITGYYGVKKIMDFLTIPTAKGIKSQSFEDCSILQIGAGPVGLCALRV
LKHFGFKHIVVVDSIPSRLAEAKRLGASKVINFE------EDEDALEDYIHDELE-QLGF
DAVLEVVGAKAALQTAADSVRANGFISSLGMGHE-ELPFNALDCYLINMNISFGRCPAWS
LFPEALEIFN---TMKESFSNFVEYKAKLSDVKEAFELFDKHKVGKVVFDL-TNGP----
--
>tr|A6SK96|A6SK96_BOTFB Putative uncharacterized protein OS=Botryotinia fuckeliana (strain B05.10) GN=BC1G_12855 PE=3 SV=1
-----MTQDTMKAVVFHGTLDVRLEDRPMPKIVDQTDVIIKVK---------YSALC---
-------GSELHVFRGHQA-SKTGFIMGHETTGTIVELGNDVKT--HKKGDLIVMPFTVS
--CGECFYCMRGYSSRCEKCLLFGCPLLDGGQAEYMRVPLADATAVKAPE------G--I
-DEKKLVLMADIFPTGYFAARN--------AFDGMSQETISNSVVVLIGCGPVGLCALIN
ALEYKPKIVIAIDRVDSRLELAKKLGA-EPWNDQ------TNKEGLTKRVKELTE-GRGA
DCVIEGVGHADALRTGFDLLRPWGTIASFGVQQD-EIPWSGMEAYGKNVKSQFGRCPVRS
VFPQAMEVLR---KNQHKLDFMTDKIMPLSEVVEGYDIFNKMQVHKVIFDP-GH------
--
>tr|B0Y0J7|B0Y0J7_ASPFC Zinc-containing alcohol dehydrogenase, putative OS=Aspergillus fumigatus (strain CEA10 / CBS 144.89 / FGSC A1163) GN=AFUB_046460 PE=3 SV=1
----------MQAVVFNGPLEVTLETRPIPQIQDPTDAIIKVR---------YTALC---
-------GSELHVFRGHQP-SSTGFIMGHEFTGEVVETGPAVRN--FRKGDRVVSPFTIS
--CGECFYCARGCSSRCAKGKLFGSAVLDGGQAEYVRVPLADGTLVAAPA------A--V
-DEKKLVLMADIFPTGYFAARN--------AFRGWDEEDVRGSTVVLFGCGPVGLCALIS
ALEYQPAALIAVDSVPDRLERARSLGA-EAWNFQ------TDAQGLRERVLELTE-GRGA
DVAIEVVGHSSALRMAFELLRPWGRISSVGVHNG-EIPWTGNEAYGKNLQIQMGRCPVRS
IFRDALELLL---KKQDSLEFMAADIRPLSQAIAAYDDFNQMKSQKIIFEA-GK------
--
>tr|B2AW37|B2AW37_PODAN Predicted CDS Pa_7_5830 OS=Podospora anserina PE=4 SV=1
--MAEAIPETMKAVVFHGPKKVAVEERPVPKINHPLDVLVKVT---------ATALC---
-------GSELHVYRGHQP-SPTGFIMGHEFVGHIVALGSAVTS--LKIGDKVVSPFTTS
--CMNCFYCNLGCSSRCAHSLLFGSEKLDGAQAAYVLVPFGPGTLTVAPP------SDII
-PDRALILMADIFPTGYFGAKN--------AFSQLQKQEATEATVVVIGCGPVGLCAIIS
AMEYKPKKLFAVDGVKSRLELARGLGA-EPLDLNE-----LGREGIVKRVREVTE-GRGA
DAVVEVVGLSPALRTAFEVLRPFGVVSSIGVHNG-EIPWGGDEAYGKNLRVQMGRCPVRS
IFEEALPVLA---KNQDRVSFMFDKIMPLSDAVEGYDLFDNMRGAKGDFRALSPLPLPFP
LL
>tr|B2VX41|B2VX41_PYRTR S-(Hydroxymethyl)glutathione dehydrogenase OS=Pyrenophora tritici-repentis (strain Pt-1C-BFP) GN=PTRG_00278 PE=4 SV=1
----------MKAVVFKGPGSVVVEDRPIPAIKDAGDIIVKVDKVDCSLHQHYHILI---
---------ELHVFRGHQP-SGTDFVMGHEFTGHVHDVGSSVKN--FKAGDYVVTPFTTS
--CGECFYCKHGCSSRCVKSQLFGSTGLDGAQAEYVRVPLADSTAVKAPP------G--I
-KDEVLVLMADIFPTGFFAAKN--------GFQYSTPEEIQDSVVVLIGCGPVALCALCN
IMDYKPKHVLAVDSVPSRLDLAKSLGA-EPWNFQ------SDREGLGKRVKELTD-GRGA
DIVIEVVGLSPALRMGYELIRPWGVISSVGVHNG-EIPWTGDDAYNKNLRIQMGRCPVRS
VFEEALKSLK---KHQDKLGFMADKIMPLSEAVEGYDIFNKMQVQKVIFEA-HK------
--
>tr|B5RU37|B5RU37_DEBHA DEHA2E18128p OS=Debaryomyces hansenii GN=DEHA2E18128g PE=4 SV=1
--MNTSIPQTMKAIVLSGPYEVSTVTKQSPTIQDPTDVILKVK---------YSGLC---
-------GTDLHTYRGHIKLGSKDQIIGHEFLGTIVSRGSAITDSDFKIGDDVLSTFTIQ
--CGECWYCKHGYSGQCDKTNTFGKVGLDGGQAEYVRVPYAMSTLIRKPESKSTE-----
-DDAVYVMMADIFITGYYGVKKILNHLKNESADGYTKSDIKDITILQLGVGPVGLCALRI
LKHFGFEKVVCVDSVTSRLEEARRFGAFKAINFE------TEKNGVADFIKESTN-NVGF
DVVLEVVGASSALRTAYDSVRGNGFICSIGMAHD-PLPFTGLDCYLKNVNISFGRCHAWS
LFPEALDLFE---VLKPDFTRFIDCKLGLDESKKAFDIFDKHKVNKVVFDL-TK------
--
>tr|B6HAC7|B6HAC7_PENCH Pc16g12360 protein OS=Penicillium chrysogenum Wisconsin 54-1255 GN=Pc16g12360 PE=4 SV=1
----------MQAVVFKGPLKVAVEQKPIPQIQDPTDVILKVR---------YSALC---
-------GSELHVFRGHQK-SGTEFIMGHEFTGEVVELGSDIKN--FQKGDRVVSPFTAS
--CGECFYCERGFSSRCARSQLFGTVALDGGQAEYVRAPLADSTLAKVPA------S--I
-DEKKLVLMADIFPTGYFASLN--------AFSGTTPEEIQKSTVLLFGCGPVGICALIS
ALDYKPKTLIAIDSVSSRLALAQSLGA-EPWNFK------EDEEGLRQRVKDLTD-GRGA
DIVIEVVGHSSALRMGFELLRPWGRISSVGVHNQ-DIPWTGNEAYGKNLRLQMGRCPVRS
IFGPAMDLFE---KKQDTLNFMSQDIRPLSQAVQAYDDFDNMRAHKVIFEA-DK------
--
>tr|B6HBS5|B6HBS5_PENCH Pc18g04830 protein OS=Penicillium chrysogenum Wisconsin 54-1255 GN=Pc18g04830 PE=4 SV=1
MAPATSDSGMMQAVVFHGPYKVAVEQRPIPKVQNPEDIVVKVG---------YTALC---
-------GSELHMFRGVEP-AGTGFIMGHEFVGEIVEMGSAVKT--LQMGDRVVTAFTTS
--CGECFYCKQGWSSRCDKNSLFGCDSLDGGQAEYARIPNADGSVMKAPE------G--V
-DEKYLVLMGDIFPTGWFAANN--------AFKNSTPEQIAEQTVVLIGCGPVGLCALIN
ALEYKPKHILAVDSVPSRLELAKSLGA-EPWNFQ------LDRAGLDKRVQELTN-GRGA
DAVIEVVGLSPALRTGFELLRPWGTISSVGVHNG-EIPWDGNDAYSKNLTVQMGRCPVRS
VAPQALEVLK---RNQHKLGFMADKMMPLSQAVEGYDLFNAHQVQKVIFEA-DK------
--
>tr|B6QS10|B6QS10_PENMA Alcohol dehydrogenase, zinc-containing, putative OS=Penicillium marneffei ATCC 18224 GN=PMAA_044730 PE=4 SV=1
----MALPENMKAVVFHGPYQVAIEDWPVPRIQASTDVIVKVK---------YTALC---
-------GSELHVFRGHQP-SKTGFIMGHEFTGTVVEKGDDVKT--LAVGDVIVSPFTTS
--CGTCFYCKQGFSSRCANSLLFGCPVLDGGQAEYARVPYADTTVCKAPE------G--I
-DEKLLVLMADIYPTGFFAASS--------GFKEYTKEQAADLTVVVIGCGPVGLLAIIN
ALEYKPKHLLAVDSVEPRLELAKKLGA-EPWNFL------KDREGLDKRVKELTD-GRGA
DVVIEVVGLSPALRMAFDLLRPWGTISSVGVHNA-EIPWTGSEAYGKNLKLQMGRCPVRS
VFPQALESLK---RNQHLLGFMADKVMPLSEAVEGYDLFDKMKVQKVIFEA---------
--
>tr|Q0C9M3|Q0C9M3_ASPTN Putative uncharacterized protein OS=Aspergillus terreus (strain NIH 2624) GN=ATEG_09611 PE=3 SV=1
----MATDNKMRAVVFRGPYKVAVEERPIPQIQDAQDIIVKVT---------YTALC---
-------GSDLHTYRGIEP-AGTGFIMGHEVTGHVIEVGDKVKT--IQKGDLIVSAFTTS
--CGECFYCTQGFSSRCEKNVLFGCDNLDGAQAQYIRIPNADGTAMKAPA------G--V
-DEKYLVLMADIFPTGYFAASS--------AFKGYTPEQIAEQTVVLIGCGPVGLCALIN
ALEFKPKHLLAVDSIPSRLELAKSLGA-EPWNFQ------TDRAGLDKRVQELTH-GRGA
DAVIEVVGLSPALRTGFDLLRPWGTISSVGVHNG-EIPWDGCEAYGKNLRIQMGRCPVRS
VFPQSLEVLK---KNQHKLGFMAEKIMPLSQAVEAYDLFNAMKVQKVIFEA-DK------
--
>tr|Q0CB81|Q0CB81_ASPTN Putative uncharacterized protein OS=Aspergillus terreus (strain NIH 2624) GN=ATEG_09053 PE=3 SV=1
----------MQAVVFKGPLQVALEERPIPQIQDPTDVLVKVR---------YTALC---
-------GSELHVFRGHQP-SGTGFVMGHEFTGEIVETGADVKK--FTKGDRVVSPFTLS
--CGECFYCRRKCSSRCAKGKLYGTVILDGGQAEYVRVPHADSTLVAAPA------A--V
-DEKKLVLMADIFPTGFFAARN--------GFKEMDAATIQESTVVLFGCGPVGICALVS
ALEYKPKHLIAVDSVPSRLELAKSLGA-EPWNFQ------TDADGLRKRVLDLTE-GRGA
DVAIEVVGHSDALRMAFDIMRPWGRISSVGVHNA-EIPIGGNEAYGKNLQLQMGRCPVRS
RRSFRTRVI---------------------------------------------------
--
>tr|Q0U0F6|Q0U0F6_PHANO Putative uncharacterized protein OS=Phaeosphaeria nodorum GN=SNOG_14667 PE=3 SV=2
----------MKAVVFKGPGKVVIEDRPIPKIKDQTDIIVKVD-----------------
-----------------KP-SDTDFVMGHEFTGHVHEVGSAVKN--LKVGDHVVSPFTTA
--CGACFYCTRGFSSRCEKVQLFGSVPLDGGQAEYVRVPLADSTAVKAPP------G--I
-KDEALVLMADIFPTGMFAAKN--------GFRHSTPEEAKDAVVVLIGCGPVALCALVN
LLDIGPKHILAVDSVPSRLELAKSLGA-EPWNFQ------TDRAGLDARVKELTN-GRGA
DVIVEVVGLSPALRMGYELVRPWGVISSVGVHNG-EIPWTGNEGYGKNIRVQMGRCPVRS
VFEEALESLK---RHQDKLGFMADKIMPLSQAVEGYDIFDKMKVQKVVFEA-QK------
--
>tr|Q1E659|Q1E659_COCIM Alcohol dehydrogenase, putative OS=Coccidioides immitis GN=CIMG_01954 PE=3 SV=1
----MAAKGTMKAVVFKGPYKVELEDRPIPQIQSPKDIIVKVT---------YTALC---
-------GSELHVFRGHQP-SGAGFIMGHEYTGIVTEVGSDVKT--VKPGDKIVSPFTSS
--CGECFYCKRGFSSRCEQSQLLGSATLDGGQAEYVRMPNADGTVMKAPE------G--I
-NDHALVLMADIFPTGYFAASN--------AFREFTKEQISELTVVLIGCGPVGLCALIN
AEDYKPKHLLAVDSIPSRLELARSLGA-EPWNYQ------TDREGLDKRVKELTE-GRGA
DVVIEVVGLSPALKMGFELLRPWGTISSVGVHNG-EIPWTGNQAYGKNLKVQMGRCPVRS
IFPQALDMLK---KKQHLLGFMADKIMPLSQAVEGYGIFDKMQVQKVIFDA-SQ------
--
>tr|Q2TYU7|Q2TYU7_ASPOR Threonine dehydrogenase and related Zn-dependent dehydrogenases OS=Aspergillus oryzae GN=AO090103000105 PE=3 SV=1
-------MSTMQAVVFQGPLKVTLEQRPVPQIEEPTDVIVKVR---------YTALC---
-------GSELHVFRGHQP-SGTGFIMGHEFTGEIVEVGSAVRG--FKVGDLVVSPFTVN
--CGECFYCARKCSSRCAKGKLYGSVMLDGGQADYARVPSADATLVAAPA------A--V
-DEKKLVLMADILPTGFFAARN--------AFKGMDRATIEESTVLLFGCGPVGLCALIS
ALDYRPKHLIAVDSVPSRLELAKSLGA-EPWNFQ------TDAEGLKQRVKDLTE-GRGA
DVAIEVVGHSDALRMAFDNLRPWGRISSIGVHNG-EIPWTGNEAYGKNLQIQMGRCPVRS
IFEDALEFLI---RKQDSLGFMVGDIRPLSQAIQAYDDFNQMKSQKIIFEA-GK------
--
>tr|Q2UEG6|Q2UEG6_ASPOR Threonine dehydrogenase and related Zn-dependent dehydrogenases OS=Aspergillus oryzae GN=AO090026000626 PE=3 SV=1
----MSTENKMRAVVFHSPYKVAVEERPIPKIQDSGDIVVKVT---------YTALC---
-------GSDLHTFRGIEP-AGTGFVMGHEVTGEVVEVGSGVKS--IQKGDMVVSAFTTS
--CGECFYCKQGFSSRCEKSVLFGCDHLDGAQAEYVRIPNADGTVMKAPE------G--V
-EEKYLVLMADIFPTGYFAASN--------AFKGYTPEQISEQTVVLIGCGPVGLCALIN
ALEFKPKHLLAVDSIPSRLELARSLGA-EPWNFQ------QDREGLDKRVKELTN-GRGA
DAVIEVVGLSPALRTGFDLLRPWGTISSVGVHNG-EIPWAGNDAYDKNLRIQMGRCPVRS
VSPQALDVLK---KNQHKLGFMADKIMPLSQAVEGYELFNAMKVQKVIFKA-GE------
--
>tr|Q4P2L9|Q4P2L9_USTMA Putative uncharacterized protein OS=Ustilago maydis GN=UM05644.1 PE=3 SV=1
----MSAPTTMKAVVIQGPEQVAVLERPIPK-PGKGEVVVKVN---------LAALC---
-------GSDLHIYRGHQAVPRYDFVLGHEFVGEIHEAGEGIKN--WKRGDKVVSPFTIS
--CGDCFFCNRNQTGRCTQSRVFGSVPLDGAQAEYVLVPLADTTLYPIPD------D--V
-PEEIMLLTADIFPTGYFVANN--------AYTMLNEAERKDVTAVVIGCGPVGLCAITA
ACSF-FKTVYAVDSVPERLAEAKKHGA-IPLHLT------DDDP--VKTVKEATG-GRGA
DVALEVVGAGPALDLAVSIVRNFGVISSCGIHTH-TVTLQGPDLYNKNLRFQFGRCPVRA
VFDPAVKLLS---KHHDLFASFIQHTRPIEDAPEYYKLFNDRKVLKTVFKM-NHAQ----
--
>tr|Q4WI79|Q4WI79_ASPFU Alcohol dehydrogenase, zinc-containing, putative OS=Aspergillus fumigatus GN=AFUA_2G02810 PE=3 SV=1
----MATKDTMRGVVFHEPFKVAVEERPVPKIQDSADIVVKVT---------YTALLIVY
VLIEPGGGSDLHTYRGIEP-SGSGFIMGHEFTGVVVETGDAVTK--FQKGDKV----TNN
--SGKCFYCKQGYSSRCEENILFGCEALDGGQAEYVRIPNAEGTAMKAPE------G--I
-DEKFLVLMGDIFPTGYFAASN--------AFKGRTPEQISEQTVVLIGCGPVGMCALIN
ALEFKPKHLLAVDSVPSRLELARSLGA-EPWNFK------TDGEGLRKRVEELTN-GRGA
DAVIEVVGLSPALRTGFDLLRPWGILSSVGVHNG-EIPWNGSEAYGKNLIVQMGRCPVRS
VSEAALEVLK---KNQHLLGFMTENIMPLSRAAEAYELFNAMKVQKVIFEA-DK------
--
>tr|Q5AG92|Q5AG92_CANAL Putative uncharacterized protein BZD99 OS=Candida albicans GN=BZD99 PE=3 SV=1
----MSIPVSMKAIVFYAPYDVRTEERPTPKIKDPKDVIVKVR---------YSGLC---
-------GTDLHSYRGHIK-GPVGTIIGHEFVGTVVATGDNITK--FSIGDDVISNFSIE
--CGECWYCKHGYSGQCNVTNTFGKVGLDGGQAEYVRVPYAETTLTKKPSTTNSNDD--V
-DDSVYVLMADIFTTGYYGVKKIKDFLSISAAEGIKPQSFEETTILQLGAGPVGLCALRI
LKYFGFGKVVVVDNVPSRLEEAKRLGATKVINFE------TEPDGIKKYITEETD-GVGF
DAVLEVVGSAAAHKTSFDAVRRNGFISSIGMGHE-PFPFNGLDVYLKNINMSFGRCHSWS
LFPESLAIFE---EMKGDLASFIDYKAKLEDSKEAFDMFDKHKVKKIVFDL-TS------
--
>tr|Q5ATH4|Q5ATH4_EMENI Putative uncharacterized protein OS=Emericella nidulans GN=AN8406.2 PE=3 SV=1
----------MQAVVFKGPLKVALEQRPIPTIQDPTDAIVKVR---------YTALC---
-------GSELHVFRGHQP-SGTDFIMGHEFTGEIASVGSSVSK--FKPGDKVVSPFTVS
--CGDCFYCSHNTSSRCAKCQLYGSVVLDGAQADYVRVPLADSTLVSAPE------K--I
-DEKKLVMMADILPTGFFAAKN--------AFSGLDESIIKESTVILFGCGPVGIFALIS
ALEYKPKHLIAIDSVPSRLELAKSLGA-EPWNFA------TDSEGLKNRVKELTD-GRGA
DVAIEVVGHSDALRMAFDMIRPWGKISSVGVHNG-EIPWTGNEAYGKNLQLQMGRCPVRS
IFEDALKLLE---KKQDSIEFMVQDIRPLSQALQAYDDFNQMRSQKVIFEA-GK------
--
>tr|Q5B4J0|Q5B4J0_EMENI Putative uncharacterized protein OS=Emericella nidulans GN=AN4540.2 PE=3 SV=1
-----MPGQIMRAVVFKGPYKVAVEERPIPKIQNPEDIIIKAT---------YTALC---
-------GSDLHVYRGIEP-AGTGFVMGHEVTGEVVEVGDAVKT--VQRGDLVVSAFTTS
WISGTCFYCEQGFSSRCDENTLLGCDDLDGAQAEYVRIPHADGTVVKAPS------G--V
-SPQYLVLMGDIFPTGYFAAQN--------AFKNATAAQIAEQTVVIIGCGPVGLCALIN
ALEYKPKHLLAVDCVPSRLDLAKSLGA-EPWDFK------NDREALDRRVSELTN-GRGA
DAVIEVVGMSPALRMGFELLRPWGVISSVGVHNG-EIPWTGSEAYGKNVTVQMGRCPVRS
VSDAALEVLK---KNQHLLGFMTENIMPLSQAAEAYDLFNAMKVQKVIFEA-GK------
--
>tr|Q7RY77|Q7RY77_NEUCR Putative uncharacterized protein OS=Neurospora crassa GN=NCU00028 PE=3 SV=1
--MSTEAKKTMKAVVFEGPKKVSVQERPIPEVQDPRDIIVKVQ---------MTALC---
-------GSELHTYRGREA-STPGFIMGHEFTGVAHAVGSSVKT--IKVGDKVVAPFTVS
--CGTCFYCLHGFSSRCASSLLFGSPGLDGGQAEYVRIPLADGTAVVAPP------E--I
EDERALVLMADIFPTGYFGAKN--------AFKLMHDLNPEEATVVVVGCGPVGLCAVVS
ALEYKPKHLFAVDCVESRLALAKELGA-EPLNFAEVEKGGVGLEGMVKRIKEVTE-GRGA
DAVVEVVGSRPALKTAYELLRPFGVISSIGVQGHYDLPWSGEDGYNKNLRVQMGRCPVRS
IFPEALEVMG---RNQHKFGFMYDKIMPLAEAVEGYDLFDNMKVQKVIFTP---------
--
