# Supplementary material for: Subdivision of the MDR superfamily of medium-chain dehydrogenases/reductases through iterative hidden Markov model refinement
Source: BMC Bioinformatics. 2010 Oct 27;11:534. doi: 10.1186/1471-2105-11-534 (PMC2976758; doi:10.1186/1471-2105-11-534)
Supplement: Additional file 4 — MDR family alignment figures. Illustrations showing the mafft MSAs from Additional file 3: mdr-sequences. Red sequence identifiers denote sequences from UniProtKB/TrEMBL, while blue correspond to sequences from Swiss-Prot. The position cscores are shown in a bar plot under the MSA. Positions that contain gaps in over 90% of the sequences have been removed from the alignment in order to increase readability. [file 1471-2105-11-534-S4.ZIP › mdr/MDR027.mafft]

>sp|Q9SV68|QORH_ARATH Putative quinone-oxidoreductase homolog, chloroplastic OS=Arabidopsis thaliana GN=At4g13010 PE=2 SV=1
MA----------------------------------------------------------
--------------------------------------------------------GKLM
HALQYNSYGGGAAGLEHVQVPVPTPKSNEVCLKLEATSLNPVDWK-IQKGMIRPFLPRKF
PCIPATDVAGEVVEVGSGVKNFKAGDKVVAVLSHLGGGGLAEFAVATEKLTVKRPQEVGA
AEAAALPVAGLTALQALTNPAGL-KLD-------GTG----K--KANILVTAASGGVGHY
AVQLAKLANAHVTATCGARNIEFVK-SLGADEVLDYKTPEGAAL-KSPSGKKYDAVVHCA
--NG-IPFSVFEPNLSEN-GKVIDITPGPNAMWTYAVKKITMSKKQLVPLLLIPKAENLE
FMVNLVKEGKVKTVIDSKHPLSKAEDAWAKSIDGHATGKIIVEP--------------
>sp|Q8H0M1|QORH_SPIOL Quinone-oxidoreductase homolog, chloroplastic OS=Spinacia oleracea GN=QOR PE=1 SV=1
MA----------------------------------------------------------
--------------------------------------------------------AKLM
HAIQYSGYGGGTDALKHVEVAVPDPKSDELLLKIEAATLNPIDWK-IQKGVLRPLLPRKF
PTIPGTDVAGEVVQAGSAVNRFKTGDKVVAVLSHATGGALAEYAVAKENLTVARPPEVSA
AEGAALPVAALTAHQALTQFANI-KLD-------GSG----E--RKNILITAASGGVGHY
AVQLAKLGNTHVTATCGARNLDFVK-GLGADEVLDYKTPEGASL-TSPSGKKYDYVVHGA
--SG-IPWSTFEPNLSEA-GKVIDLTPGPTAMMTFAWKKLTFSKKQLVPLLLIPKIPNFE
YVVNLVKEKKLKTVIDSKHPLSKGEDAWSRIMGGHATGKIIIEP--------------
>tr|A2XSG0|A2XSG0_ORYSI Putative uncharacterized protein OS=Oryza sativa subsp. indica GN=OsI_015003 PE=4 SV=1
MA----------------------------------------------------------
--------------------------------------------GAAATP------PAMM
RAVQYDACGGGAAGLKHVEVPVPSAKKNEVLLKLEAATINPVDWK-IQKGMLRPLLPRRL
PFIPVTDVAGVVAGVGPGVNDFAVGDQVVAMLNSMNGGGLAEYAVAAANLTVKRPPNVSA
AEGAGLPIAAGTALQAL-RSIGA-KFA-------GTG----E--PLNVLVTAASGGVGLY
AVQLAKLANLHVTATCGARNAELVR-GLGADEVLDYRTPEGAAM-RSPSGRRYDGVVHCT
--VG-VGWPAFEPLMAPR-GKVIDITPNFSAMLTSALHAVTLRRKRLVPLLLSPNKADLE
FLVGLVGEGKLRTVVDSRFPLGDAAKAWQKSIDGHATGKIVVEMEG------------
>tr|A2Z2U1|A2Z2U1_ORYSI Putative uncharacterized protein OS=Oryza sativa subsp. indica GN=OsI_030884 PE=4 SV=1
MA----------------------------------------------------------
--------------------------------------------AAADAA------PKTM
RAVQYDKYGGGPEGLKHVEVPIPAPKEGELLIKMEAASINPIDWK-IQKGMLRLFLPKKF
PFIPVGDLSGEVVELGGGVSGFKPGDKVVS-MSFPNCGGLAEYAVAPASLTVARPPEVSA
ADGASLPAAAGSALQQL-KAAGV-RFDADADAAAAAG----G--PKNVLVTAASGGVGHY
AVQLAKLAGLHVTATCGARNLAFVRDGLGADEALDYRTPDGAAL-RSPSGRRYDAVAHCA
--PP-APWPVFRDALADAGGVVVDLTPGVAATVRSFLHRVTFSKKRLVPLILMPKKEEME
WLVDMAKQGKLKTTIDSKYPLSRAQEAWAKSMEGHATGKIVVEMGGTE----------
>tr|A7R093|A7R093_VITVI Chromosome undetermined scaffold_300, whole genome shotgun sequence OS=Vitis vinifera GN=GSVIVT00011023001 PE=4 SV=1
MA----------------------------------------------------------
--------------------------------------------------------AKLM
RAVWYSGYGGGAAGLEHVEVPVPAPAKDEVLLKLEAASLNPINWK-MQKGMLRPLFPRKF
PHIPVTDVAGEVVEVGSGVKDFKVGDKVVSILSQFSGGGLAEFAVAKENLTVSRPAEVSA
AEGAGLPIAGLTAHQALTQVVGI-NLD-------GSG----P--EKNILITAASGGVGHY
AVQLAKLGNTHVTATCGARNIDLVK-SLGADEVLDYKTPDGAAL-KSPSGRTFDFVIHCA
--TG-IPWSTFEPNLSTN-GKVIDITPTASTMLTFALKKLTFSKKQLVPLVVSPKKENLE
CLVGLVKEGKLKTVIDSKHPLSKAEDAWAKSIDGHATGKIIVEP--------------
>tr|A7R095|A7R095_VITVI Chromosome undetermined scaffold_300, whole genome shotgun sequence OS=Vitis vinifera GN=GSVIVT00011026001 PE=4 SV=1
MA----------------------------------------------------------
--------------------------------------------------------TKLM
QAVQYSSFGKGAAGLEHAEVPIPAPAKDEVLLKLEAASINPLDWK-IRKGIWRPVVPRKL
PHIPVTDVAGEVVEVGAGVKEFKAGDKVVSILSHVYGGGLAEFAVAKENLTVSRPPQVSA
AEGAGLPLAGLTALQALTQVVGI-NID-------GSG----P--KKSILITAASGGVGHY
AVQLAKLGNTHVTATCGTRNIDLVK-SLGADEVLDYTTPDGAAL-RSPSGQTYDAVVDCG
--TGNIPWSTFEPNLSTN-GKVVSLTPNVSAMLTFALKKLTFSKKQLVPMFASIKKEKVN
FLVGLVKEGKLKTVIDSKHPLSKAEDAWAKSIDGHATGKIIVEP--------------
>tr|A9PIJ1|A9PIJ1_POPTR Putative uncharacterized protein OS=Populus trichocarpa PE=2 SV=1
MA----------------------------------------------------------
--------------------------------------------------------GKLM
HAVQYSTYGGGAAGLKHVEVPVPSAKRDEVLLKLEATSLNPVDWK-MQNGLLRPLLPWRF
PYVPGADVAGEVVEVGPGVTNFKTGDKVVAILSHISGGGLAEFVVAKKGLPVARPPEVSA
AEGAGLPVAGLTAHQAVTQSAGV-KLD-------GSG----N--QKNILITAASGGVGHY
AVQLAKLGNTHVTATCGARNIEFVK-SLGADEVLDYKTPEGAAL-KSPSGKKYDAVIHCA
--AG-IPWSTFEPNLSAN-GKVIDITPGLSAYMASAFKKLTFSKKQLVPLLLIPNGENLN
YLVNLVKEGKLKTVIDSKHPLSRAEDAWAKIIDGHATGKIIVEP--------------
>tr|A9S3C8|A9S3C8_PHYPA Predicted protein OS=Physcomitrella patens subsp. patens GN=PHYPADRAFT_123644 PE=4 SV=1
MA----------------------------------------------------------
--------------------------------------------------------AQMM
RAVQYSTFGGGAAALQHVEIPMPVPAKDQLLIKVEAASVNPVDWKVIQAGLFKLFLPAKL
PYIPGTDMAGEVVGLGPGVTSFAVGDKVSCWSDIRNGGSLAEYAAVPIKTTAKRPETVSA
IDGASFGVAGQTALQAVRDSAGI-KLD-------GSS----K--DKNLLITAASGGVGTY
AVQIAKLGGAHVTATCGARNVALIK-SLGADEVLDYKTPEGVKM-ESPSGRKYDAVIHCA
--KY-QPFSDFKPQLKKN-GKVIDLTPSPKGLLATGFQLATFSSQRFVPFLMRGNSDDLA
VLTSLVNEGKLKTVVDSTFPLSKAEKAWEKQIEGHSTGKVLVTMVGE-----------
>tr|A9SVG2|A9SVG2_PHYPA Predicted protein OS=Physcomitrella patens subsp. patens GN=PHYPADRAFT_188822 PE=4 SV=1
MA----------------------------------------------------------
-------------------------------------------------SHSVLDIPKTM
KAVQYSCYGGGAEGLEHVELPVPKPGRDEVLVKVEACSINPIDWK-VQKGAMKPVLPYKF
PHVPGADIAGMVVSVGPAVTTFVPGDKVVSCLGR-AGGGLAEYAIAPIRVTIKRRHEVTP
IQGAALLISGFTALQSVRNSAGI-DIER------RST----E--SKNILIRAASGGVGTL
AVQIAKLGGAHVTVTCNPNNFELLK-SLGADETLTYEALKGAAP-ESPTGKKYDVVINCG
--PN-RPFPQYKFLLAPA-GFVIDLNPSPKGFMTTAIHAFSLSKQKYFPFMHIPNCADMY
LLFNLLHQKKIRVVIDSTYPLAKAQEAWSRCMEGVAVGKIVISICEPLQSLAGHHTVV
>tr|B6SZC2|B6SZC2_MAIZE Chloroplastic quinone-oxidoreductase OS=Zea mays PE=2 SV=1
MA----------------------------------------------------------
------------------------------------------------AP------KKTM
RALRYDKYGGGAEGLKHVEVPVPSPSKGEVLLKLEAASINPIDWK-IQKGMVRPFLPRKF
PFIPVGDMSGEVVELGSGVTDFKPGDKVIS-ISFPNGGGLAEYAVAPASLTVARPPEVSA
AEGASLPTAASTALQQL-KAAGVSSFDGGSGSGSGSGADSDG--PKNVLVTAASGGVGHY
AVQLAKLAGLRVTATCGARNLGLVA-GLGADEVLDYKTPEGARL-LSPSGTRYDAVAHCA
--TG-TPWSVFAPVLADR-ATVVDVTPGVAAAAKSFLQKVTFSRKRLVPLVLIPKKEEME
WLVEMTRQGKLRTVVDSRYSLSRAQEVWAKSIDWHATGKIVVEMGGAAE---------
>tr|B6T2P8|B6T2P8_MAIZE Chloroplastic quinone-oxidoreductase OS=Zea mays PE=2 SV=1
MA----------------------------------------------------------
-------------------------------------------AASAAAPTKTANIPATM
RAVQYDSCGGGAAGLKHVEVPVPSAKKNELLLKLEASSINPVDWK-VQKGMLRPFLPRKL
PFIPVTDVAGVVADVGPGINGFQAGDQVVAMLNSFNGGGLAEYAVASENLTVKRPPEVSA
AEGAGLPIAAGTALQAL-RTIGA-KFD-------GTG----K--AMNVLVTAASGGVGLY
AVQLAKRAGLHVTATCGARNVELVK-SLGADEVLDYRTPEGASL-QSPSGKKYDGVVHCT
--VG-TSWSTFEPVLAAT-GKVIDITPNLTAILKSALHSVTFARKRLVPLLLSPNKADLE
FLVGLLKDGKLKTLIDSRFPLSEVSKAWEKSIEGHATGKIIVEMAD------------
>tr|B6TE27|B6TE27_MAIZE Chloroplastic quinone-oxidoreductase OS=Zea mays PE=2 SV=1
MA----------------------------------------------------------
------------------------------------------------AP------SGTM
RAVQYDRYGGGARGLKHVEVPIPSPKKGEVLIRMEATSINVVDWK-FQNGFARPFMPRRF
PFISGFDLAGEVVELGAGVSSFKPGDKVIA-INFPNGGGLAEYAVASASRTAARPPEVSA
VEGVCVPIAAVTALGSL-RTAGV-TVTLDDPAR-APA----T--PKNVLVTAASGAVGHF
AVQLARMGGHNVTATCGARNLGLVR-SLGADEALDYKTPEGAKL-RSPSGRKYDAVVHCA
--AKGLPWSVFRPVLAAS-GTVVDITPGFVAVVTAILQVATFSKKRLVPLIVTPKKEEME
LLLGMLKQGRLKTVIDSRHPLGSAHEGWAKSMSGHATGKVVIEIGAAQP---------
>tr|Q01KS1|Q01KS1_ORYSA OSIGBa0113I06.1 protein (OSIGBa0104J13.8 protein) OS=Oryza sativa GN=OSIGBa0113I06.1 PE=4 SV=1
MA----------------------------------------------------------
----------------------------------------------AGER------PATM
RAVQYSGYGGGAAALKFVEIPVPSVKKDEVLVKVEAASINQSDLM-TQKGMMRPFHP-KF
PFIPVNNVSGEIVEVGSAVREFKVGDKVVSKLDFWTAGGLAEYVATSDKLTVARPAGISA
ADAAGVPVAGLTALQAL-KAIGT-KFD-------GSG----TSGGADVLITAASSGVGTY
AVQLAKLGNHRVTATCGARNLGLVA-GLGADEVLDYKTPEGAAL-SSPSGKKYDYIVNIS
--NK-NKWSVFKPRLSSH-GRVVDVAPNFGNFVASVVTLFS-RRKKLSLVSLKMSKEDLG
LLLELMREGKLRTVVDSRHPFEKAADAWARSLSGHATGKVIVEM--------------
>tr|Q0J0P9|Q0J0P9_ORYSJ Os09g0502500 protein (Fragment) OS=Oryza sativa subsp. japonica GN=Os09g0502500 PE=4 SV=1
IA----------------------------------------------------------
------------PDSLFSVAERYPSYENEAQSVRNFCNRFHLWARAMATS------SRRM
RAVQYDKYGGGAQALKHVEVPIPTPKKGEVLIKMEAGSINQVDWK-FQKGVARPFMPNKF
PFIPVYDLAGEVVELGRGVSSFKVGDKVIA-INFPGGGGLAEYAVAQASRTAPRPPEVSA
AVGACLPIAAVTALVAL-RTAGV-SLDAGDGG--GGG----A--KKNVLVTAASGGVGHF
AVQLASAAGHRVTATCGARNAGLVG-GLGADKVLDYATPEGAAL-RSPSGRRYDAVVHCA
AVAG-LPWSAFAPVLADA-GVVVDLTPGAAAFATALRQRVTFSRKRLVPLFVSPTKEDME
LVAGMVAEGKLRAVIESRHPLSRAEEGWARSMAGHATGKIIVEMGDEQ----------
>tr|Q0JDX6|Q0JDX6_ORYSJ Os04g0358000 protein OS=Oryza sativa subsp. japonica GN=Os04g0358000 PE=4 SV=1
MA----------------------------------------------------------
----------------------------------------------AGGR------PATM
RAVQYGGYGGGAATLKFVEIPVPSLKKNEILIKIEAASLNQADWR-IQKGLMRPFHP-KF
PFIPVTDVSGEVIEVGSAIHEFKVGDKVVSKLNLWKAGGLAEYVAASESDTVSRPAGISA
ADAAGLPVAGLTALQAL-SSIGT-KFD-------GSG----T--GADVLITAASSGVGTY
AVQLAKLGNHRVTTTCGARNLDLVG-SLGADEVLDYATPEGAAL-ASPSGRKYDYIINLT
--DR-GKWSVFRPQLSSNGGRVVDVSPNLGNFLASVMTLFS-RRKRLSLVILTLGKKELG
FLLELMREGKLKTVVDSRHPFEKAAEAWERSMSGHATGKVIVEIF-------------
>tr|Q38M75|Q38M75_SOLTU Ripening regulated protein-like OS=Solanum tuberosum PE=2 SV=1
MA----------------------------------------------------------
--------------------------------------------------------GKIM
QAVQYDSYGGGAAALKHVEVPVPTPTKDEVLVKVEATSINPLDCK-IQKGMFRPLLPPKF
PFIPATDVAGEVVEVGSNVKSSKAGDKVVAMLSTKSGGGLAEYAVPKESLTVSRPAEVSA
AEGAGLLIAGLTALQALVNPAEV-KLD-------GTG----P--RKNILVTAASGGVGHY
AVQLAKLGNAHVTATCGARNFDFVK-SLGADEILDYKTPEGAAL-KSPSGQKYDAVINCT
--TG-IPWSTFEPNLSSS-GKVIDLTPGASSMWTFAVKKLTFSKKQLVPFLLNAKKENLE
LLVRLVKEGKLKTVIDSKFPLSKAEDAWSRSIDGHATGKIFVEP--------------
>tr|Q56D13|Q56D13_TRIMO Quinone reductase OS=Triticum monococcum GN=QR1 PE=2 SV=1
MA----------------------------------------------------------
---------------------------------------------TPTTT------PATM
RAVQYDACGGGAAGLKHVEVPVPSAKKNEVLLKLQAATINPVDWK-IQKGDLRPLLPRRL
PFIPVTDVAGVVVDVGPGVKGLTVGDQVVAMLNSFNGGGLAEYAVASANLTVKRPAEVSA
AEGAGLPIAAGTALQAL-RSIGA-KFD-------GTG----K--PLNVLVTAASGGVGLY
PVQLAKLTNLCYRHLRG-RNMDLVK-SLGADEVMDYRTPEGASL-QSPSGRKYDGVVHCT
--VG-VSWSSFQPLLSDA-GRVIDITPNFSAILTSALHRMTFSKKRLVPLLLSPNKADLE
FLVGLLKEGKLKTVVDSKFLLSEADKAWQSSIDGHATGKIVVEMES------------
>tr|Q6T7C8|Q6T7C8_GOSBA Fiber quinone-oxidoreductase (Fragment) OS=Gossypium barbadense PE=2 SV=1
------------------------------------------------------------
-----------------------------------------------------------M
RAVQYSKYGGGVADLKHVEVPVPSPKKDEVLIKVETASINPIDWK-LQDGVARPFLPRKF
PHIPGTDVAGEVVQVGSEVQSFKVGENVVAVLG--NGGALAEYAVANEGSTVSRPPEVSA
REAAALPIAGLAAHQSLTQLAGI-KLD-------GTG----P--EVNVLVTAASGGVGQY
AVQLLKLANAHITATCGARNIDLIR-SLGADEGLDYKTPDGVAL-KSPSGRTYDVIIHCA
--HK-IPWSTFEANLTSK-GKVVDPPPGFGTLMSVAFKKIPFAKRQLIPLFPSPKKETLE
FLVKLVKEGKLNPVIDSVHPLSKAEEAWAKSIDGHATGKILVEP--------------
>tr|Q7FA34|Q7FA34_ORYSJ OSJNBa0034E24.2 protein (Putative uncharacterized protein) OS=Oryza sativa subsp. japonica GN=OSJNBa0034E24.2 PE=4 SV=1
MTQSSKSLARAPGYIVTVLTMFANKKITCMSMRNEEMRFTMELAGEGKLKMVANSWHPFE
EAAEPWEKSTGGHATRKPEHFLSDSYRINETMTTGEIQELLGIMAAGGGI------PATM
RAVQYTGYGGGAGALKHVEIPVPSVKKHEVLIKVEAASVNPIDWS-IQKGMLRPFLP-KF
PFIPVTDVAGEIVEAGSAVHELKVGDKVLSKLNFWKGGGLAEYVAAPESLTVVRPAGVSA
VDAAGLPVAGLTALKAL-MSIGT-KFD-------GTGG---T--GANVLITAASGGVGTY
AVQLAKLGNHRVTATCGARNMDLVR-SLGADEVLDYNTPQGAALTSSASDEKYDYIINTA
--MN-VNWSAMKPTLSSR-GRVVDITPNPGNYVAAMLTMFA-RKKITMMALMSLGKEEMR
FLMELVGEGKLRTVVDSRCPFEKAAEAWEKSMGGHATGKVIVEM--------------
>tr|Q9AYU1|Q9AYU1_TRIVS Quinone-oxidoreductase QR1 (Fragment) OS=Triphysaria versicolor PE=2 SV=1
MA----------------------------------------------------------
--------------------------------------------------------GKLM
RAVQYDGYGGGAAGLKHVEVPIPSPGKGEVLIKLEAISLNQLDWK-LQNGMVRPFLPRKF
PFIPATDVAGEVVRIGQDVKNFKPGDKVVAMLGSFGGGGLAEYGVASEKLTVHRPPEVSA
AESSGLPIAGLTAHMALTQHIGL-NLD-------KSG----P--HKNILITAASGGVGQY
AVQLAKLGNTHVTATCGSRNFDLVK-SLGADEVIDYKTPEGAAL-KSPSGKKYDAVIHCA
--SP-LPWSVFKPNLSKH-GKVIDITPGPRVMLTSAMTKLTCSKKRLVTLLVVIKGEHLS
YLVELMREGKLKTVIDSKFSLSKAEEAWAKSIDGHATGKIVVEP--------------
>tr|Q9SXF6|Q9SXF6_LITER LEDI-4 protein OS=Lithospermum erythrorhizon GN=LEDI-4 PE=2 SV=1
MA----------------------------------------------------------
--------------------------------------------------------GKLM
RAVWYEGYGGGAAKLKHVEIPIPKPSKDEVLIKFEAVSLNPIDCK-IQEGMARPILPRKF
PHIPGYDVTGEIVETGSGAKKFKAGDKVVAIISHTGGGGLAEYGVAKENMIVVRPPEVSP
AQAAPLHVTALTAHQALTQAIGL-KLD-------GSG----S--QKNLLITAASGGVGHY
AVQLAKLGNAHVTATCGARNIDLVK-SLGADEVLDYKSPDGVAL-KSPSGKKYDAILHCG
--PA-IPFSVFEPNLSAK-GKVIDITPSPKAIFTFVLKKITWSSKTLEPLFSSPQSRESG
VCC-------------------------------------------------------
