# Supplementary material for: Subdivision of the MDR superfamily of medium-chain dehydrogenases/reductases through iterative hidden Markov model refinement
Source: BMC Bioinformatics. 2010 Oct 27;11:534. doi: 10.1186/1471-2105-11-534 (PMC2976758; doi:10.1186/1471-2105-11-534)
Supplement: Additional file 4 — MDR family alignment figures. Illustrations showing the mafft MSAs from Additional file 3: mdr-sequences. Red sequence identifiers denote sequences from UniProtKB/TrEMBL, while blue correspond to sequences from Swiss-Prot. The position cscores are shown in a bar plot under the MSA. Positions that contain gaps in over 90% of the sequences have been removed from the alignment in order to increase readability. [file 1471-2105-11-534-S4.ZIP › mdr/MDR028.mafft]

>tr|Q0US09|Q0US09_PHANO Putative uncharacterized protein OS=Phaeosphaeria nodorum GN=SNOG_05455 PE=4 SV=1
M---------PPNNIPMT-MRGVVLVGHGGFDKLEYRDDLTVPTPAADEVLIRVTAAGIN
NTDINTRIGWYSKGVRGATDAE----STAAS-DTRQDDDSSWSGAPLKFPRIQGADCCGR
IVAVGSNVDTERIGDRVLVRTMLRHYV-SNRPYECWTFGSECDGAFAQYTVAPAQETYKV
NCDWTDVELGSIPCAYSTAENMLHRANVKSGEKVLITGASGGVGAAAIQLAKRRGADVIA
VGGRDKLQQLLELGADQVIPRGEA------SRNVKKETVDVVIDLVAGPTFTELLALLKK
GARYAVAGAIAGPIVELDVRTLYLKDLSFFGCTFQEDILFSNLISYIERAEIRPNVGKVF
PLKDIVAAQEHFLKKFTCGKLVLSIP----
>tr|A3SJT5|A3SJT5_9RHOB Alcohol dehydrogenase, zinc-containing protein OS=Roseovarius nubinhibens ISM GN=ISM_04965 PE=4 SV=1
M-----SKAPSPTTAPKGQMMAVVTTGNGGYDKLDYR-PMPIPQPGPGEVLLQVLAAGMN
NTEINTRLGWYSSSVTTDTSGQ----ADAQETRAEDKDDGGWNG-ATPFPIIQGTDCCGR
VVALGQGVDAALMGTRALVRACMRPNG--YEVMDNIWMASDFDGAFAQFVKVPASEVFPV
SCDWSDAELATIPCAYGTAENMLHRAGLGPDDTVLVTGASGGVGSATVQLARRRGARVIA
ITSPSKSDLIRDLGADQVLSRDAD-----LVATLGEMSVSLVVDNVAGPGFPTMLKLLKR
GGRYVSSGAIAGPMVSLDMRDMYLKDIRLIGTTAWDAPVFANLISYIEAGEIRPLLAKTF
PLSEIVTAQKEFLQKSHVGNFVLIPPAP--
>tr|A3SNG3|A3SNG3_9RHOB Alcohol dehydrogenase, zinc-containing OS=Roseovarius nubinhibens ISM GN=ISM_14095 PE=4 SV=1
M-----------TDLPKT-MKAMVLKGHGDLDAYEWHEDWPVPELSQHEVLIKVGACGLN
NTDVNTRTGWYSKAVDQATTGG----AY----ETVDDEDPTWGGRPITFPRIQGADVVGR
VVAVGPDTDPSFIGKRVMVDGWLRDWSDPDNKDKTGYYGSECDGGYAEYTKADTRGIMVV
NSDLSDAELATFQCSYTTAEGMLSRANVVAGDTVLIPGASGGVGGALIQLAKRRGARTIA
LASEAKHAEVAALGPDLILPRSPDN----LRAALGDEKITVVADVVGGPLWPQLIDVLER
GGRYTCSGAIAGPMVELDLRTFYLRDLTFTGSTVIPPHIFPDVVTYIERGELRPMLAATY
PLRDLPKAQAAFIDKAHAGNIVVVP-----
>tr|A3SUX3|A3SUX3_9RHOB Hypothetical oxidoreductase protein OS=Sulfitobacter sp. NAS-14.1 GN=NAS141_12911 PE=4 SV=1
M------------TLPET-MKAVRLTGHGGLDKLEWCDDAPVPQPDAGEVLIRVGASAVN
NTDVNTRTGWYSKAVRGDTGSA----ATEGY-AGASDADGAWSG-ALSFPRIQGADCCGE
IVAVGDGVDAARIGQRVLVRPMHRPAG--AGPDALVTFGSERNGGFAEYTTVGDEHALRI
ESPLSDVELASFPCAFSTAEGMIQRAGLG-DERVLITGASGGVGSAAVQLAKRRGAHVTA
STSPAKMEALKTLGADAVIDRNEP---------YPNDAFDVALDLVGGPHWPELLDALVP
RGRYVTSGAIAGPIVELDLRTLYLKDLTLIGSTRQDPRVFSDLVSYIEAGEIKPVVAETY
PLADLHAAQKAFLEKSHMGKIGVTIAD---
>tr|A3TUB5|A3TUB5_9RHOB Alcohol dehydrogenase, zinc-containing OS=Oceanicola batsensis HTCC2597 GN=OB2597_08214 PE=4 SV=1
M-----------MTLPDT-MKAMVLTGHGGLDKLEWREDVPVTRPAAGEVLIRVGASAVN
NTDVNTRTGWYSKAVRGDTNAA----ATTGY-DGASDADGGWSG-ALNFPRIQGADCCGR
IVAVGDGVETARVGERVLVRPMYSPKD--EDADALVTFGSERDGGFAEFATVESRNALRI
ESSLADVELASFPCAFSTAEGMIQRAGLG-AERVLITGASGGVGSAAVQLAKRRGAHVTA
VTSPAKAADLSALGADAILGREEA---------LPEDAFDVVLDLVGGPRWPALLEALAV
RGRYVTSGAIAGPIVELDLRTLYLKDLTLIGSTRQDPEVFTDLIGYIERGGIRPVLAETF
RLRDLHKAQEAFLEKSHMGKIGIEIAG---
>tr|A3UPV6|A3UPV6_VIBSP Hypothetical oxidoreductase protein OS=Vibrio splendidus 12B01 GN=V12B01_17741 PE=4 SV=1
M----------NFEVPKT-MKGAEMLGHGGAEMLGYREDIAVPQIEPNEVLIKVMAAGVN
NTDINTRIGWYAKS-------------------D-DSDDASWSGEALKFPRIQGADVCGF
IVAVGNEVPADRIGERVLIEPCLTEVY-GRDLPQPWYFGSECDGGFAEYTKVAAKHAYAV
NSTMSDVELASFPCSYSTAENMLTRANVAEGDRVLISGASGGVGSAAIQLAKARGAYVIA
ITSPSKNQQLLELGADEVIARDAD-----LVKALGESSVNVVIDLVAGDKWPEFLEVLKP
HGRYAVSGAIGGAMVELDVRTLYLKDLSFFGCTVLEPQVFQNLVNRIEKQQIGAIVAESY
PLADIHKAQDEFLKKKHVGKIVLEVAQS--
>tr|A3X376|A3X376_9RHOB Alcohol dehydrogenase, zinc-containing OS=Roseobacter sp. MED193 GN=MED193_18299 PE=4 SV=1
-------------------MRAVVTMGHGDLDQLVLHPDWPRPDPEPGEVLIRVGACGLN
NTDVNTRSGWYSKTVTDATTGG----AF----DEVGEDDPTWGGAPITFPRIQGADVCGT
IVAVGAGVDAARIGERVITDGWLRDADAPEDMNKTGYFGSERNGGFAEYTTIPSSNALDV
NSTLSDAELATFSCSYSTAEGMLTRARVTADDTVLIPGASGGVGGALVQLAKRRGARVIA
IASEGKHSDVAALGPDMILPRAPAH----LRSALGDERITVVADVVGGPYWPSLIDILER
GGRYTCSGAIAGPMVSLDLRTFYLRDLTFTGSTVIDLEVMPNIVRYIEEGAIKPSLAATY
PLEDLRAAQSAFIAKEHTGNIVVTP-----
>tr|A3YHF0|A3YHF0_9GAMM Hypothetical oxidoreductase protein OS=Marinomonas sp. MED121 GN=MED121_23870 PE=4 SV=1
M-----------SDLAKGFMEGVVLTGHGGLEKLEYRDKLPLPVPAENEVLVKVHAAGIN
NTDINTRIGWYSKTVTGDTNQV----AEDGL--KDNADDGSWSGEPLAFPLIQGADCCGE
IIAVGAGVDKNRIGERILIRPMQQNLN-QKGELKSITMGSECNGGFAQYTKALAHECYPV
DSNLSSIELASFPCAYSTAENMIDRVQVNETDTVLITGASGGVGSAAIQLAKRRGAKVIA
VCAKSKAESVLAVGADKVLAREES-----ILLHQARESVDVVIDLVAGDSWSELIDVLKV
RGRYAVAGAIAGPIVEMDVRTLYLKDLTYYGCTFQPASVFENLVRYINDGEIKPLVSKVY
ELAQIKEAQTDFLNKTYTGKLVLSVSK---
>tr|A6CWL4|A6CWL4_9VIBR Alcohol dehydrogenase, zinc-binding domain protein OS=Vibrio shilonii AK1 GN=VSAK1_19669 PE=4 SV=1
--------------MSSI-MTGVQLIGHGDLEQLVVKSDIAVPKPAANEVLIKVSAAGVN
NTDINTRIGWYSKG-------------------DNDSEDAGWSGNALSLPRIQGADVCGH
IIAVGEHIDDARIGERVLIDPCLRYAD-GERLDHFWYFGSECDGGFAEYTVVDSRQAYSV
NSSYSDIELASFPCSYSTAENMLTRASVTANDTVLVTGASGGVGSAAVQLAKARGAKVIA
VTSESKASALLDIGADKTVSRGES-----LVDTLGRNSVSVVVDLVAGPQWPELLEVMQP
KGRYAVSGAIGGAMVELDVRTLYLKDLSFFGCTGLEDEVFPNLISRIEHSQIKPLVGKVF
ALSDIKQAQREFVEKSHIGKIVLQVTQG--
>tr|A6FKW8|A6FKW8_9RHOB Alcohol dehydrogenase, zinc-containing OS=Roseobacter sp. AzwK-3b GN=RAZWK3B_02410 PE=4 SV=1
M------------LLPAT-MKAMVLTGHGGPEKYEWHEDWPTPLPGPREVVVKIGACGLN
ATDVNTRTGWYGKT--------------------------GWSGRPVRFPLIQGADAVGT
IAAVGDRTDPSLIGKRVMIDGWQRDWKAPEDMNRALYFGSECDGGFAEYARVDPRNMMIV
DSPLSDAELATFQCSYTTAEAMLARADVGAADTVLVPGASGGVGSALVQLGKRRGARVIA
LASEEKHPELGVLEPDLILPRAPDD----LRLALGNEAVTVIADVVAGSLWPQLIGVLER
GGRYVCSGAIAGPEVTLDLRQVYLRDLTLLGSTVIPANIFADVVTYIERGEIKPLLAETY
AVRDLVKAQAAFEEKRHVGKIVVIP-----
>tr|B5JAZ5|B5JAZ5_9RHOB Oxidoreductase, zinc-binding dehydrogenase family OS=Octadecabacter antarcticus 307 GN=OA307_383 PE=4 SV=1
M----------TLDLPTT-MSGVATLGHGGPEMLVWRDDLPVPSAGPDEVVIKVAAAAVN
NTDINTRIGWYSKAVTGATDDV----SASN--DADGNTDGGWSGTPLPFPIIQGADCCGY
IVDVGADVDARRIGERVIVRTMQSTGT-GGAAFMTDTFGSEYNGGFAQYNKTFAAEAYVV
DDTLSDPEWAAIPCAFSTAENMLQRASVG-GESVLITGASGGVGAAAVQLARLRGADVWA
MTQPAKADAVKALGADHILARNAT---------LPARQFDVVIDLVGGPAWPALLDSLKR
GGRYVTAGAIAGPIVDLDLRTLYLNDLTLFGSTFQPASVFADLIGYVQAGKLRPQIAANY
DLRDIHAAQAAFSAKIHVGKITLTVPQ---
>tr|B5K792|B5K792_9RHOB Alcohol dehydrogenase, zinc-containing OS=Octadecabacter antarcticus 238 GN=OA238_917 PE=4 SV=1
M------------TLPKT-MSGIATLGHGGPEMLQWQTDLPVPTAGPTEVVIKVAAAAVN
NTDINTRVGWYSKSVTGATDAV----------SDTNDDDGGWSGIPLQFPIIQGADCCGY
IVAVGANVDAARIGERVIVRTMQSTGT-HGAPFMTDTFGSEYNGGFAQYTKTFAAEAYAV
NDTLLDAEWAAIPCAFSTAENMLQRASVS-GESVLITGASGGVGAAAVQLARLRGADVWA
MTQPTKADAVTALGADHIVARDAP---------LPTRQFDVVIDLVGGPAWPALLDSLKR
GGRYVTAGAIAGPIVDLDLRTLYLNDLTLFGSTFQPTSVFGDLIGYVQAGKLRPHIAANY
DLQDIHAAQAAFNAKTHVGKITLTVPQ---
>tr|B6BCQ0|B6BCQ0_9RHOB Alcohol dehydrogenase, zinc-binding domain protein OS=Rhodobacterales bacterium Y4I GN=RBY4I_2409 PE=4 SV=1
-------------------------------------------------MLLRVLAAGVN
NTEINTRLGWYSSSVTTDTAAA----AGRQEAHAEQKADGGWNK-ATPFPLIQGTDCCGR
VVAAGPGASQALTGKRVLVRPCMRPNG--YGVMDNVWMASDFDGAFAEYVKVPASEVFPV
DCDWSDEELATIPCAYGTSENMLHRASVRAGELVLVTGASGGVGSATVQLAKRRGARVAA
VTSRGKMDQLRGLGADIVLDRDSG-----LLAELGGESVDAVVDNVAGAGFPQMLKLLKR
GGRLVSSGAIAGPVVDLDMRDMYLKDITLIGCTAWDEPVFPNLISYIERGEIRPLVAKVF
PLKDIARAQQEFLKKTHFGNFVLVPPQA--
>tr|Q1VBZ7|Q1VBZ7_VIBAL Hypothetical oxidoreductase protein OS=Vibrio alginolyticus 12G01 GN=V12G01_17847 PE=4 SV=1
M-----------TTIPKV-MKGVQLIGHGGPDMLRYRDDLPVPVPSPDDVLIQVAAAGVN
NTDINTRTAWYSKN-------------------DANSMDASWSGDALSLPRIQGADVCGT
IVAVGENICPSRIGQRVLIEPCITRFN-SQALSSPWYFGSECDGGFAQFTVVDSKHAYAV
KSSLSDIDLASFPCSYSTAENMLVRSNVTASDTVLISGASGGVGSAAIQLAKARGAYVIA
IASPEKKEQITALGANQVIPRDAN-----LTATLGENSVDVVIDLVAGEQWPQFLQVLKP
GSRYAVSGAIGGPIVELDVRTLYLKDLALFGCTVLAPEVFGNLVRYIEQNAIRPLVAESF
PLNQIGQAQEVFSRKQHTGKLVLEIT----
>tr|Q1ZA43|Q1ZA43_PHOPR Hypothetical oxidoreductase protein OS=Photobacterium profundum 3TCK GN=P3TCK_04711 PE=4 SV=1
M-----------NKLPKK-MSGVILTGHGGLEKLEYRTDLPVPTPEKGEVLIKVGASALN
NTDINTRIGWYSKCVIEQTNAG----AFDGF-QTINDNDASWSGIPVKFPRIQGADCCGE
IVEVGEQVSSDRIGERVLVRTLQQSVM-TEAEYNCITYGSECDGGFAQYTKVLATEAFPV
RSSLNDAELASFPCAYSTAENMIDRANVKPNDTVLITGASGGVGSAAVQLVKRRHAKVIA
ICSENKMEQLTALGADKVIPRGRN-----LLDFLRQDSVDVVIDLVAGKQWPELPNLLRK
GGRYTVAGAIAGPIVELDVRTLYLKDLSFFGCTYQPRSVFENLIKYIERSELHPLVAKQY
SLKEIKSAQQDFMAKKFVGKLILLPPE---
>tr|Q2BLA5|Q2BLA5_9GAMM Hypothetical oxidoreductase protein OS=Neptuniibacter caesariensis GN=MED92_11494 PE=4 SV=1
M-------ANYLESIPST-MKGIQLVGHGGLDQLVLNQQIDTPIPCASDVLIKVGAAGVN
NTDLNTRIGWYSKN-------------------DNDSEDASWAGTALKLPLIQGADVCGV
VVAVGERADKQLLGKRVLIEPSLWEVD-GKKLQHAWYFGSECNGGFAEYAKVSAKHAHVI
ECDLTDEELASFPCSYSTAENLLTRAKVKPGDRVLITGASGGVGSAAIQLAKARGAGVVA
ITSGSKAEGIRNIGADLVVDREQS-----LVETLGENSVDVVIDLVAGEVWPQLLEVMKP
FGRYAVSGAIGGPMVQLDVRTLYLKDLSFFGCTVLEPEVFPNLIKRIEAGDIKPLVDKVY
PLEEIHEAQTQFATKKHIGKIVLKIS----
>tr|A1SW59|A1SW59_PSYIN Alcohol dehydrogenase, zinc-binding domain protein OS=Psychromonas ingrahamii (strain 37) GN=Ping_1955 PE=4 SV=1
M---------SPSSMKAS-MTAIVTTGSGGYDQLVCK-QVPIPDLCNGEVLVKVLAAGVN
NTEINTRLGWYSSSVHGSTNDT----SNSE--KDQPKADGGWNK-QTAFPFIQGTDCCGV
VVNVADDVDTGLMDKRVLIRPCIREHG--FGSLDNIWMGSDFDGAFAEYVKIRATEVFPV
VCNWSDAELGTIPCAYGTSENMLNRANLRAGETVLVAGASGGVGSATVQLAKRRGAKVIA
IAGEEKHDKVAPLGADILLGRSAN-----LLVELGEQSVDVVVDNVGGSGFPTMLKLLKR
GGRFVSSGAIAGPIVELDMRDMYLKDITLIGTTAWEKTVFPDLVRYIEQGEIHPVLAKTF
PLSSIAEAQKEFLEKKHVGKFVLIP-----
>tr|A8FWG2|A8FWG2_SHESH Alcohol dehydrogenase, zinc-binding domain protein OS=Shewanella sediminis (strain HAW-EB3) GN=Ssed_2578 PE=4 SV=1
M----------MTTIPKT-MMGIQLIGHGGPEMLQYRDDIPVPTPNPNEVLIRVSAAGVN
NTDINTRTAWYSKN-------------------DGSSSDASWSGNTFVFPRIQGADVCGT
IVAVGDNVSTKRIGERVLIEPCLSEAN-GQPLNSPWYYGSECDGGFAQYTVVADKHAYAV
NSPLSDIELASFPCSYSTAENMLTRANVTSLDKVLISGASGGVGSAAIQLAKSRGAYVIA
ITSPSKNQQLLELGADQVISRDTD-----SVEALGENSVDVVIDLVAGKQWPQFLRLLRP
GGRYAVSGAIGGALVELDVRTLYLKDLSFFGCTVLEPEVFQNLVNCIEQGKITPIVAQTF
QLKEINKAQDIFLKKNHVGKIVLKVSEQ--
>tr|B2HVI8|B2HVI8_ACIBC NADPH:quinone reductase OS=Acinetobacter baumannii (strain ACICU) GN=ACICU_02598 PE=4 SV=1
M------------VLPTK-MHAVLLKGHGGLDQLEYRTDVTVPTPADDEVLIQVSAAGVN
NTDINTRIGWYSKTNEQATNTG----GANGL-ESISDDDASWSGTPLKFPFIQGADCCGK
IVAVGKNVDPSRIGERVIVRTMLRAYV-DYRPYECWTFGSECNGGFAQFATVKSAEAYKI
NSDWTDEELASIPCSYSTAENMLHRIGLG-AETVLITGASGGVGSAAVQLAKRRGAQVIA
LCSLSKADEVLACGADRVIDRNAD-----LVKELGKESIDVVIDLIGGPQWPSLLEVLRK
GGRYANAGAIAGPISQIDLRTVYLNDLTLMGCTFQEDEVFTNLISYIEKNEIRPLVAKTY
PLNEIAKAQEEFLSKKHLGKLVLTVPSVEV
>tr|B2JSF3|B2JSF3_BURP8 Alcohol dehydrogenase zinc-binding domain protein OS=Burkholderia phymatum (strain DSM 17167 / STM815) GN=Bphy_4868 PE=4 SV=1
M-------SNTGGVVPET-MRAVHLTGYGGIEKLVYREDVATPQPQNGEVLIKVGACGLN
NTDVNLRTRWYHRSVNESLSEQVALTGAKGAGAEEEQGNASWNQESIVFPRIQGAAIAGR
IVAVGPSVDAGRVGERVLVDPQVRDLSLPLRAQLIAYLGGDRDGGFAEYAVVPAANAYPL
SSSLTDAELATFPTSYDTAEEMLVRARLSEGETVVITGAAGGVGTALIQLAHIRKARVIA
IAGKSKEERIRELGAHAFVPREVDNLRDAVEKIVGPQGVDVVADVVGGPMFGDLLKLLRR
GGRYSTAGAIAGPVQPLDLRDLIYKDLEMYGITCPTPETFAQVVGYVESGQLRPLVDKVF
DLSDLREAQGELVKRAHVGKLVVVP-----
>tr|B5ZZ46|B5ZZ46_RHILW Alcohol dehydrogenase zinc-binding domain protein OS=Rhizobium leguminosarum bv. trifolii (strain WSM2304) GN=Rleg2_2921 PE=4 SV=1
MNIETSKLKQASQRLPER-MKGVLLTGRGGFEKLEYREDIPLPRPKAGEVLIRVAAAGVN
NTDINTRIGWYSKTVTTGTESG----GATGF-QSVQDADASWSGVPLAFPRIQGADCCGR
IAAVGEGVDPGRIGERVLVRNMLRSYT-DYRPFECWTFGSECDGGFAQYAVAPSRETYRI
DCDWSDVELASLPCAYSTAEGMLHRAVVGAGEHVLIAGASGGVGSAAIQLAKRRGAIVTA
ISSPEKASQLLAIGADRILSRGES-----IVAGLGHESVDVVLDVAAGPSFGELLDVLKK
GGRYAVAGAIAGPLVELDVRTLYLKDLTFFGCTFQEDVVFENLVSYVERGEIRPLVGKSY
PLRDIVEAQRDFLSKRIAGKLVLVIPE---
>tr|B6A5G7|B6A5G7_RHILW Alcohol dehydrogenase zinc-binding domain protein OS=Rhizobium leguminosarum bv. trifolii (strain WSM2304) GN=Rleg2_6278 PE=4 SV=1
M--------NQISDLPTT-MRAVLLTGFGGIDKLEYREDVPVPTPRDGEVLIKVGACGMN
NTDINTRTRWYGRDVNTSLSEDFGLTGAENVTGADTKQQKAWKDDSVDFPRIQGAAIAGT
IVAIGPSVSDRQVGNRVLVDPCIRDLSLPRRAQLSQYIGKDVNGGFAEYAVVPAINAHVL
ETSLSDAELATFPTSYDTAEEMLVRARLSEGETVVITGAAGGVGSALIQLSLIRGARVIA
IAGESKGERLLALGAHHFVARESADVRGQIEALVGERAVHVVADVVGGEFFPDALKLLGR
GGRFTTGGAIGGPIQPFDLRDLIYKDLEMYGITNPLPETFKSVVDYIASGQLKPILEKAY
PLKELPTAQSDMVKRSHLGKLVIIP-----
>tr|B6A5K9|B6A5K9_RHILW Alcohol dehydrogenase zinc-binding domain protein OS=Rhizobium leguminosarum bv. trifolii (strain WSM2304) GN=Rleg2_6325 PE=4 SV=1
M--------DTKQAVPGE-MRAVLLTGFGGIDKLSYREDVPVPTPKEGEVLVRVGACGMN
NTDINLRTRWYDRDVNESLSEEVGLKGAGASNKKDAETSGTWKEETIVFPRIQGAAVVGT
IAAVGGGVDASRIGQRVIIDPQVRDLALPERAQLVAYLGGERDGGFAEYTAVPAENAYVV
NSSLSDAELATFPTSYDTAEEMLVRARLGNGETVVITGAAGGVGTALVQLSLIRGATVIA
IAGAAKEERLKFLGAHHFIARENPNPREAIEKLVGERSVHVVADVVGGPFFTDSLKLLCR
GGRYSTAGAIGGPIQSIDLRDLIYKDLELFGITCPTPETFKSVIDHVASGRLKPIIEKTY
QLKDLAQAQSELVKRNHVGKLVVVP-----
>tr|Q089H5|Q089H5_SHEFN Alcohol dehydrogenase, zinc-binding domain protein OS=Shewanella frigidimarina (strain NCIMB 400) GN=Sfri_0227 PE=4 SV=1
M------------MIPKT-MKGVLLTGHGGPEVLQYRDDIAVPLPSPNEVLIRVHAAGVN
NTDINTRIAWYSKN-------------------DGGDTDASWSGNALVFPRIQGADVCGV
IVAVGDNVSAARIGERVLIEPCIREAN-GEALESPWYNGSECDGGFAQYTVIAAKHAYAV
NSALSDIELASFPCSYSTAENMLTRANVTAHDRVLISGASGGVGSAAIQLAKARGAQVIA
ITSPSKNQQLLDLGADQVILRDVD-----LVDTLGENSIDVVIDLVAGPQWPQFLQVLTP
GGRYAVSGAIGGALVELDIRTLYLKDLSFFGCTVLESKVFQNLIHCIEQGKITPIVAQTF
PLEAIAQAQDVFLKKKHVGKIVLTIPD---
>tr|Q15RX5|Q15RX5_PSEA6 Alcohol dehydrogenase, zinc-binding OS=Pseudoalteromonas atlantica (strain T6c / BAA-1087) GN=Patl_2855 PE=4 SV=1
MNMPNITNAPNIVAIPKK-MKGVQLTGHGGPEVLQYNQDIAVPSPKDHEVLIRVKAAGVN
NTDINTRTAWYSKS-------------------DADGADASWSGNALTFPRIQGADVCGQ
IVAVGSQVANSRVGERVLIEPCIRQVN-GKTLDTPWYFGSECDGGFAQYTLVDARHAFAI
QSELSDLALATFPCSYSTAENMLTRTQLAPNERVLITGASGGVGSAAIQLAKARGAYVIA
LTSPAKNEQLLALGADEVISRDAD-----LLATLKANSIDVVIDLVAGCAWPNLLDVLKC
HGRYAVAGAIGGPIVELDVRTLYLKDLSFFGCTVLEAGVFQNLVDYIEQSKISPIVAQSF
PLKDIAQAQKVFTEKHHVGKIVLSID----
>tr|Q5LT21|Q5LT21_SILPO Alcohol dehydrogenase, zinc-containing OS=Silicibacter pomeroyi GN=SPO1593 PE=4 SV=1
-------------------MRAMVTMGHGELDRIVLHEAWPVPRPAPGEVLIRVGACGLN
NTDVNTRTGWYSKAVQEATTGS----AY----DRVDAQDPTWGGAPITFPRIQGADVCGR
IVAVGEGGDASRIGERIITDNWLRDPSDPQNKDTAGYFGSERDGGFAEYCTIPAVNALAI
DSPLSDAELATFSCSYSTAEGMLTRAQVTGADTVLVPGASGGVGGAVVQLARRRGARVIA
LASEAKHAEVAALGADRVLPRAPED----LRAALGAEKITVVADVVGGPYWPMLIDILER
GGRYTCSGAIAGPMVTLDLRTFYLRDLTFTGSTVIDPQAMPNLIRYIEAGEIRPALAATY
PLDQLRDAQAAFIAKRHTGNIVVTP-----
>tr|Q6LIC9|Q6LIC9_PHOPR Hypothetical oxidoreductase protein OS=Photobacterium profundum GN=RB0408 PE=4 SV=1
M-----------FTIPKT-MKGIQLIGHGGPEMLQYSNDIPVPKPEVNEVLIRVSAAGVN
NTDINTRIAWYSKS-------------------GSCNSDASWSGSALVFPRIQGADVCGT
IVDVGANVSKERLGERVLIEPCLSEAN-GQQLDSPWYYGSECDGGFAEYTVVAAKHVYAV
NSSLSDTELASFPCSYSTAENMLTRASVVARNRVLISGASGGVGSAAIQLAKARGAYVIA
ITSPIKNQQLLELGADQVIPRDAD-----LLEVLGENSIDVVIDLVAGKQWTQLLHVLKP
HGRYAVSGAIGAALVELDVRTLYLKDLSFFGCTVLSPEVFKNVVNCIEQGKIKPIVAQVF
PLEEINTAQDLFLKKKHVGNIVLNVSEQ--
