# Supplementary material for: Subdivision of the MDR superfamily of medium-chain dehydrogenases/reductases through iterative hidden Markov model refinement
Source: BMC Bioinformatics. 2010 Oct 27;11:534. doi: 10.1186/1471-2105-11-534 (PMC2976758; doi:10.1186/1471-2105-11-534)
Supplement: Additional file 4 — MDR family alignment figures. Illustrations showing the mafft MSAs from Additional file 3: mdr-sequences. Red sequence identifiers denote sequences from UniProtKB/TrEMBL, while blue correspond to sequences from Swiss-Prot. The position cscores are shown in a bar plot under the MSA. Positions that contain gaps in over 90% of the sequences have been removed from the alignment in order to increase readability. [file 1471-2105-11-534-S4.ZIP › mdr/MDR029.mafft]

>sp|P54202|ADH2_EMENI Alcohol dehydrogenase 2 OS=Emericella nidulans GN=alcB PE=3 SV=2
M-----------AAPEIPKKQKAVIYDNPGTVSTKVVEL----DVPEPGDNEVLINLTHS
GVCHSDFGIMTNT---WKILPFPTQPGQVGGHEGVGKVVKLGAG-AEASGL----KIGDR
VGVKWISSACGQCPPCQDGADGLCFNQKVSGYYTPGTFQQYVLGPAQYVTPIPDGLPSAE
AAPLLCAGVTVYASLKRSKAQPGQWIVISGAGGGLGHLAVQIAAKGMGLRVIGVDHGS-K
EELVKASGAEHFVDITKFPTGD-KFEAISSHVKSLTTKGLGAHAVIVCTASNIAYAQSLL
FLRYNGTMVCVGIPENEPQAIASAYPGLFIQKHVHVTGSAVGNRNEAIETMEFAARGVIK
AHFREEKMEALTEIFKEMEEGKLQGRVVLDLS--------------
>tr|A1C6E2|A1C6E2_ASPCL Alcohol dehydrogenase, putative OS=Aspergillus clavatus GN=ACLA_069940 PE=3 SV=1
--------------MQIPLTQTAAVIPPAGTYQTAQVQILSDRPVPAPAEGELLIKLEYS
GVCHSDVHSIRRD---TPML------TDVAGHEGVGKVVKVGAG-VEEEAW-----LGKR
VGIRWLYSSCLKCEICAIN-HTACPYQKNAGANVPGTFQQFLVSPAEHVTIIPSELAPDT
AAPLLCAGIAMYSSIMKTRTRPGDWIVLPGAGGGLGHMGIQIAVK-KGLKVIAIDSGEKK
KHLCLSLGATAFFDY--------KVDDIEREVKNL-TSGLGAHAVICTANSETAYRQSMQ
LLRSLGVLVCVGIPNTPFR--LPATPFDMILKGLTIVGNSAGTAKEMEELMEMAVAGDIK
AHIECFEFDCFNDVLRLLENAEIDGRAVMKIPE-------------
>tr|A1CDC5|A1CDC5_ASPCL Alcohol dehydrogenase, putative OS=Aspergillus clavatus GN=ACLA_006080 PE=3 SV=1
M-----------TDLGIPKKQKAVVYDQPGTNSTKIEEI----DVPEPGPGEVLINLTHS
GVCHSDYGVMTNS---WSSLPLPAPAGQVGGHEGVGKVVKFGPG-AEESGL----KIGDR
VGVKWVSSACGNCQPCQAGSDGLCFKQKISGYFSPGTFQQYTVGPANYVTPIPDGLASEE
AAPMLCAGVTVYAALKRSHARPGQWVVISGAGGGLGHIAVQLASRGMGLRVIGIDHGS-K
EALVKESGAEHFVDITQFPTDD-KGEAIAAHVQSL-ADGLGSHAAIVCTASNAAYAQALL
MLRFNGTLVCVGVPEHSPQPIATAFPGFILEKLATITGSAVGNRTEALETLEFAARGIIK
AHVRTEKMDALTSIFQEMAEGKLQGRVVLDLS--------------
>tr|A1DCA3|A1DCA3_NEOFI Alcohol dehydrogenase, putative OS=Neosartorya fischeri (strain ATCC 1020 / DSM 3700 / NRRL 181) GN=NFIA_025350 PE=3 SV=1
M-----------AAPEIPKKQKAAVYDQPGTVSTKIEEI----DVPEPGAGEVLINLTHS
GVCHSDYGVMTNS---WKMLPHPTMPGQIGGHEGVGKVVKLGPG-AESSGL----KIGDR
VGVKWISSACGNCQPCQAGSDGLCFKQKISGYYTPGTFQQYTVGPANYVTPIPDGLASDE
AAPMLCAGVTVYAALKRSHVRPGQWVVISGAGGGLGHLAVQLASRGMGLRVVGIDHGS-K
EELVKASGADHFVDITKFPSDD-NGASIVAHVQSL-TDGLGAHAALVCNASNAAYAQALL
MLRFNGTLVCVGIPEHTPVPVATATPGIMVAKHYTITGSAVGNRTEAIETLEFAARGVLK
AHFRTEKLENLTGVFQEMGEGKVQGRVVLDLS--------------
>tr|A1DH15|A1DH15_NEOFI Alcohol dehydrogenase, putative OS=Neosartorya fischeri (strain ATCC 1020 / DSM 3700 / NRRL 181) GN=NFIA_086270 PE=4 SV=1
--------------MAVPQTQIAAVVSGPSKSSSARVDIISERPVPSPKQGEVLIKLEYS
GVCHSDVHSIRGD---TLML------TDVAGHEGVGKVIQGEAHRADLQCL-----TDLL
I---WLYSSCLKCEICAIN-HTACPYQKNAGANVPGTFQQFIVSPAEHVTIIPPELDPDT
AAPLLCAGIAMYSSIMKTKTRPGDWIVILGAGGGLGHMGIQIAVK-KGLKVIAIDSRDKK
RELCLSLGATDYFDY--------KKDDIAARVKSV-TRGLGAHAVICTANSESAYIQSMQ
MLRRLGVLVCVGIPNKPFR--LPSTPLDMIVKGM--------------------------
---------------ERPRRCQAH----------------------
>tr|A2QCA7|A2QCA7_ASPNC Catalytic activity: an alcohol + NAD(+) <=> an aldehyde or ketone + NADH. OS=Aspergillus niger (strain CBS 513.88 / FGSC A1513) GN=An02g02870 PE=3 SV=1
--------------MAIAQTQIAAVLPPSGATATSKLQIVHDRPIPSPAEGEVLVKLEYS
GVCHSDVHSVRGE---TPML------TDVAGHEGVGKIVKV-VL-TSKRGW-----EEEL
VYGSWLYSSCLECEICAIN-NTACPYQKNAGANVPGTFQQYVVSPAIHATIIPPELAPDV
AAPLLCAGIAMYSSIMKTKTRPGDWIVLPGAGGGLGHMGVQIAAK-KGLKVIAIDSGEKK
KQLCLSLGANTFLDY--------KTDDVEREVKAL-TSGLGAHAVICTANNEPAYTQSMK
MLRSLGVLVCVGIPSVPFR--LPATPFEMIVKGLTIVGNSAGTAKEMEELMEMAVRGDVT
AHIECFEFDCIDDVLQRLGRSEVEGRAVVRIPE-------------
>tr|A2R1E6|A2R1E6_ASPNC Similarity to alcohol dehydrogenase alcB - Aspergillus nidulans OS=Aspergillus niger (strain CBS 513.88 / FGSC A1513) GN=An13g00950 PE=4 SV=1
MTVPIDNANGSTAVPEIPAKQKAAIYDQPGTVSTKVVEI----DVPEPGTGEVLINLTHS
GVCHSDLGVMTNT---WRSLPYPTQPGQIGGHEGVGKIVKLGPG-AESSGL----KIGDR
VGIKWVSSVCKTCEPCQAGADGICFKQKVSGYYTPGTFQQYALGPANYVTPIPDGLASDE
AAPMLCAGVTVYAALKRSNARPGQWVVISGAGGGLGHIAVQLASKGMGFRVIGVDHGS-K
EELVKASGAEHFVDITKFPSDD-KGQAIASHVKSL-AGGLGAHAVIVCTAANAAYAQAVP
FLRFNGTLVCVGIPENAPQPIATAFPGKMIAQHYTITGSAVGTQRDAIETLDFAARGIIK
AHFRTEKMDALTGVFEEMSQGKLQGRVVLDLS--------------
>tr|A6R7V6|A6R7V6_AJECN Alcohol dehydrogenase II OS=Ajellomyces capsulata (strain NAm1 / WU24) GN=HCAG_06397 PE=4 SV=1
M----------GEIAEVPKQAKAIVYDNPGTISTKVVTV----DVPEPGPGEVLINLTHS
GVCHSDYGIMTNR---WKNLPAPTAADQVGGHEGVGKVVKLGPG-TESSGV----ELGAR
VGVKWLQYACGNCEPCGAGVDACCVKSKVSGYYSPGTFQQYVTSPASYVTPIPDSLPSDL
AAPLLCAGVTVYSALKRSQAKPGDWVIISGAGGGLGHIATQLGSRGLGHRIIGIDHGS-K
RDIVLESGAEHFIDITQFTDNEPKGGKLAEHVQSL-TGGLGAHAVIVCTSSNAAYAQAMY
LLRMNGVLVCVGIPENAPLPIGSSFPAHLIGKQLSIVGSAVGTKRESIETMEFGARGIIQ
VHFRTEKMDALTDVFKEMERGDLKGRVVLDLS--------------
>tr|A6SFM8|A6SFM8_BOTFB Putative uncharacterized protein OS=Botryotinia fuckeliana (strain B05.10) GN=BC1G_11838 PE=3 SV=1
M------AAATAQSFDIPKQYKAIVYDKPGTISTKVEQL----NTPEPGPGDVLVRLTHS
GVCHSDMGICENS---WRGLPYPTQAGQVGGHEGVGVVHKLGPG-SENGRV----KVGDR
VGIKWIAYACGGCLPCLEGKDGVCFNQKISGYYYPGTFQQYALAPANYVTPIPDALDSKD
AAPLLCAGVTTYSALRKSDAKSGQWVVIAGAGGGLGHLACQIGSRGMAMRIIGIDQGS-K
EELVKECGAEVFIDLTKF-----DDKAIAEEVKRV-TGGIGASAVIVCTASNRAYSQALS
FLRFGGTLVCVGMPEGDSQPIANSFPAAMVAQEWKIKGSAVGNQREALEVLEMAARGIIK
TRIRMEKMENLTEVFKEMSEGRMQGRVVLDLS--------------
>tr|B0XSC9|B0XSC9_ASPFC Alcohol dehydrogenase, putative OS=Aspergillus fumigatus (strain CEA10 / CBS 144.89 / FGSC A1163) GN=AFUB_026740 PE=3 SV=1
--------------MALPQTQIAAVVSGPRKSSSARVEITSERPVPSPKQGEVLIKLEYS
GVCHSDVHSIRGD---TLML------TDVAGHEGVGKVIQVGSN-VDEQVW-----MDKR
VGIRWLYSSCLKCEICAIN-HTACPYQKNAGANVPGTFQQFIVSPAEHVTIIPPELDPDT
AAPLLCAGIAMYSSIMKTKTRPGDWIAILGAGGGLGHMGIQIAVK-KGLKVIAIDSGDKK
RELCLSLGATDYFDY--------KKDDIAVSVTSV-TRGLGAHAVICTANSESAYIHSMQ
MLRRLGVLVCVGIPNEPFR--LPSTPLDMIVKGLTIVGNSAGTAKEMEELLSMAVAGDVK
AHIECFDFSCINDVLQRLERAEIDGRAVLKIPE-------------
>tr|B2W721|B2W721_PYRTR Alcohol dehydrogenase 2 OS=Pyrenophora tritici-repentis (strain Pt-1C-BFP) GN=PTRG_05609 PE=4 SV=1
M----------ASSPEIPKKYKAAVYDAPGSISTKIETL----DMPEPGPGEVLINLTHS
GVCHSDLGIMTNA---WKSLPFPTQAGQVGGHEGVGKIVKMGPG-MENAAV----KVGDR
VGVKWMAGICESCEACRAGIDASCFSGKISGYYTPGTFQQYVLSPANYVTPIPDGIDSAA
AAPLLCAGVTVYSALRKANAESGKWVVISGAGGGLGHLAVQFSARGIGHRVIGVDHSS-K
KDIVMESGAEHFVAVD-------GTDDVVAAVTAL-TNGLGAHAVVVCTANNKAYGQGLD
MLRFGGRLVCVGIPEGDPLPVSSASPNTLIIKSLQIIGSAVGSRNEAIETMDFAARGIIK
THFRVEKMDKLTDVFKEMDAGKLQGRVVIDLSD-------------
>tr|B6HMS0|B6HMS0_PENCH Pc21g09020 protein OS=Penicillium chrysogenum Wisconsin 54-1255 GN=Pc21g09020 PE=4 SV=1
M-----------AALEIPAKQKAVIYDQPGTVSTKVVEL----DVPEPGTGEVLINLTHS
GVCHSDFSIMSNS---IKGFPHPTQPGQVGGHEGVGKVVKLGAG-TESSNL----KIGDR
VGVKWISSACGHCQPCQASADGLCFNQKVSGYYTPGTFQQYTLGPANYVTPIPDGLDSAE
AAPLLCAGVTVYSALKRSNARPGQWVVISGAGGGLGHLAVQLASRGMGLRVIGIDHGS-K
EELVKESGAEHFVDITQFPRDD-KGDALTKHVHSL-ADGLGAHAAIVCAAANVAYAQALP
LLRFNGTLVCVGLPENDPQAIATAFPTAMIGKQWTITGSAVGSRREAIETMEFAARGIIK
VHYRMEKMDALTDVFKEIEEGKLQGRVVLDLSE-------------
>tr|B6HSH5|B6HSH5_PENCH Pc22g21400 protein OS=Penicillium chrysogenum Wisconsin 54-1255 GN=Pc22g21400 PE=3 SV=1
M-----------SLSPIPLIQIAAVITSS-TSDTVKVGIKSNRLVPRPGKGEILIKLEFS
GVCHSDLHSIRGD---TPML------TDVAGHEGVGKVVKAMDG---NAGWYQVCLLHCK
VVVRWLYSSCRQCEICDIN-HTVCPYQKNAGANVPGTFQQYIVSPALHVTRIPEQLSPDS
AAPLLCAGIAMYSSIMKTKTRPGDYLAILGAGGGLGHMGIQIAAK-KGLKVIAIDSGNKK
KQLCLSLGATEFLDY--------REVNIVQAVKAK-TT-FGVHAVICTANGERAYEQSMQ
MLRPFGTLVCVGIPNEPFK--LPATPFDMIVKGLTIVGNSAGTADEMDEMLAMAVAGDVK
AHIEVFGLDDINDVLDRLERSEIDGRVVLRIPQ-------------
>tr|B6Q8M8|B6Q8M8_PENMA Alcohol dehydrogenase, putative OS=Penicillium marneffei ATCC 18224 GN=PMAA_069250 PE=4 SV=1
M--------AENGTIPIPQKQRAAIYDQPGKISTKVVEI----DVPEPGAGEILINLTHS
GVCHSDMAVMTNT---WKSLPYPTQPDQVGGHEGVGKIVKLGPG-TESSGF----KIGDR
VGIKWVWSACQNCPACLVGLDGSCLNQKVSGYYTPGTFQQYALSPANYATRIPDGLSSAD
AAPMLCAGVTVFAALNRSRALPGQWVVISGV-GGLGHLACQLASRGMGLRVIAIDHGS-K
EALARDSGAEHFIDFTKL-----DKEGVTKHVESL-TDGLGAHAAVVCTAANAAYSQAID
LLRFGGTLVCVGIPEGEYVNIEGANPSVITTKQLTVTGSAVGNRGEAIRTLEFAERGILK
AHYEIDKPENLTDIFERMGQGKLQGRVVLDLA--------------
>tr|B6QKR6|B6QKR6_PENMA Alcohol dehydrogenase, putative OS=Penicillium marneffei ATCC 18224 GN=PMAA_054890 PE=4 SV=1
M----------MALTQTSARHRAIIYDQPGRLSTKVIEI----DTPKPSFGDVLVQMTHS
GVCRSDLSVMMRR---WSYLGPPTQAGQVGGHEGIGIIAELGPG-TESSKL----KIGDR
VGIKWMARVCGNCRPCLSGRDGCCLKGKISGYEVPGSFQQFALAPANYVTPIPDGLASDL
AAPMLCGGVTAYAALKKCEGQPGDFVVIMGATGGLGHLALQMGANGMGYEMIGVDYGD-K
GNFAKECGANTFFDVTKYA----SNEDLVKAIKESTPDGLGAAAVIVCTASNEAYAAALK
VLRFAGTLVCVGVPEGKQVPIATADPASLISKEIRIVGSLVGNRQDAIETLSLAAKEVVK
TRFRVEPMSNLQQVFEQMDNMELKGRVVLDLTS-------------
>tr|Q0CPR5|Q0CPR5_ASPTN Alcohol dehydrogenase II OS=Aspergillus terreus (strain NIH 2624) GN=ATEG_04319 PE=3 SV=1
M-----------AAPEIPKKQKAAIYDNPGTVSTKVVEI----DVPEPGPGEVLINLTHS
GVCHSDYGIMANNVRQWKMLPYPTQPGQVGGHEGVGKIVKFGPG-AETSGL----KIGDR
VGIKWLASACGNCQPCQAGSDGLCFSQKVSGYYAPGTFQQYALGPANYVTPIPDGLASDE
AAPMLCAGVTVYAALKRSNARPGQWVAISGAGGGLGHIAVQLASKGMGLRVIGVDHGS-K
AELVKASGAEHFVDITKFPMDD-NGEAIANHVKSL-ADGLGVHATVVCTASNAAYAQSLQ
FLRFNGTLVCVGIPENDPKPIATAFPSAMIGKHYTITGSAVGNRREAIETLEFARRGIIK
AHFRTEKMEALTGVFQEMEKGTLQGRVVLDLS--------------
>tr|Q0CXV3|Q0CXV3_ASPTN Putative uncharacterized protein OS=Aspergillus terreus (strain NIH 2624) GN=ATEG_01481 PE=3 SV=1
--------------MEIPQTQIAAALPSTGASPDVKIEIRSDYPVPSPAEGEVLVKLEFS
GVCHSDVHSVRGE---TPML------TDVAGHEGVGRVVKVGSG-IDEEDW-----LGKR
VGIRWLYSSCLDCEICAVN-NTACPNQKNAGANVPGTFQQYIVSPAIHVTKIPSELAPDV
AAPLLCAGIAMYSSIMKTKTRPGDWIVLPGAGGGLGHMGIQIAVK-KGLKVIAIDSGEKK
KQLCLSLGATRFFDY--------KVDDIENGVKEL-TSGLGAHAVICTANSEPAYTQSES
DMWT--------------S--VSEHQSSKIHAGLTIVGNSAGTAKEMDELMEMAVAGDVT
AHIECFDFNSIEDVLQRLGRSEIDGRAVVKIPE-------------
>tr|Q0TYY1|Q0TYY1_PHANO Putative uncharacterized protein OS=Phaeosphaeria nodorum GN=SNOG_15408 PE=3 SV=2
M-----VSTVTRAGPTIPRTHKAIIYTNPQSLDTAVVDV----DTPQPRAGECLIRLTHS
GVCHSDLAFITNG---YAHMPEPTPSGQIGGHEGIGIVVSLGPY-VDA--V----AVGDR
VGVKWIASACLTCSACTQGFDGRCAKRKVAGFKDPGTFQQYIISDPRYVTPIPDSIDSAD
AAPLLCGGLTVYSALLKADCSPGDWIALSGAAGGLGHLAIQYCN-AYGLRVLAIDHGS-K
RDFCLGLGAHVFLDFTQF-----DDAGLAAEAKRL-THG-GCHAVLVCNASSRVYDTALD
LLRYAGTLVCVGVPELDPHPIANALPWKLIVNQYSIKGAVTGSRKDSIDCLRPAAQGQVK
AAVRLEPMNKLTEIFHQLPRVYEADASDVDLAVDAAEAAFPAWSDL
>tr|Q0UKP9|Q0UKP9_PHANO Putative uncharacterized protein OS=Phaeosphaeria nodorum GN=SNOG_07665 PE=3 SV=1
M-----------AAVDLPKKYKAAVYDKPGSISTKIEEL----DMPEPGPGEVLINLTHS
GVCHSDMGVMMNS---WSILPFPTQAGQVGGHEGVGKIVKLGPG-AENASV----KIGDR
VGIKWMASICLNCEACRAGMDGNCFNGKISGYYTPGTFQQYVLSPANYVTPIPDGLDSAA
AAPLLCAGVTVYSALRKANAESGKWVIISGAGGGLGHLAVQLSSKGIGHRVIGIDHSS-K
KDLVMESGAEHFIPVD-------GTEDMVAAVQGL-TEGLGAHAVVVCTANNAAYGNSLD
LLRFGGRVVCVGIPEGDVVPMKCASPGLMVLKSLQIVGSAVGDRREAIETMDFAKRGIIK
THFRTEKMEKLTSIFEEMHKGELKGRVVLDLS--------------
>tr|Q1DQ96|Q1DQ96_COCIM Putative uncharacterized protein OS=Coccidioides immitis GN=CIMG_07517 PE=3 SV=1
M-----------AAIEIPKQAKAVVYDNPGTVSTKVVMV----DVPEPGPGEVLINLTHS
GVCHSDFGVMTNA---WKALPYPTQPGQVGGHEGVGKVVKLGPG-ADMTGI----KIGDR
VGIKWVASACGTCLPCFEGTDVCCVKGKVSGYYTPGTFQQYVLGPAHYVTPIPDSLPSDA
AAPMLCAGITVYAALKRSRARPGNWVVISGAGGGLGHLATQLSSRGLGHRVIGIDHGS-K
KDLVLKSGAEHFLDITEFPSND-NGKALAEKVISL-TDGMGAHSVIVCTASNAAYAQAVS
FLRMNGSLVCVGVPENDPVPIGAAFPATLILKQLSIIGSAVGTRQEAIEVLDFAARGIIS
THFGVEKMDKLTEVFEQMEKGQLQGRVVLDLS--------------
>tr|Q2UD01|Q2UD01_ASPOR Alcohol dehydrogenase OS=Aspergillus oryzae GN=AO090012000375 PE=3 SV=1
M----------SSSVEIPKQHKAAVYDKPGFVSTSVKLV----ETPEPGFGQVLINMTHS
GVCHSDLGVMTNS---WKPLPFPTQEGQIGGHEGVGVVVKLGPG-CDNSQV----KVGDR
VGVKWVAAVCGTCLPCLSGSDGLCLNGKISGYYTPGTFQQYVLGPIDYVTPIPDGVPSEL
AAPMLCAGLTVYAALKRSRAQAGDFVVISGAGGGLGHLATQIGSRGLGLRVIGVDHGS-K
ADLVKENGAEAFVDITQFPKDD-NGAAIAEHVKSL-TNGHGAHAVIVCTASNIAYAQAIP
MLRFNGSLICVGIPEGDLVPIATASPGLLAFKQISIEGSGVGNRRDALDVLDFVARGIIK
PHVRMEKLENLTSIFEEMHCGKLNGRVVIDLS--------------
>tr|Q2UEN0|Q2UEN0_ASPOR Zn-dependent alcohol dehydrogenases OS=Aspergillus oryzae GN=AO090026000555 PE=3 SV=1
M-------------TTIPETQTAAVLPPSGATADALLQIRTDHPVPSPGEGEILVKIEYS
GVCHSDVHSIRGE---TPML------TDVAGHEGVGRVVMVGDG-VDEQEW-----IGRR
VGIRWLYSSCLNCEICAVN-NTACPYQKNAGAVC--YFPYYIVSPAIHVTKIPSEIAPDV
AAPLLCAGIAMYSSIMKTRTRPGDWIVLPGAGGGLGHMGVQIAVK-KGLKVIAIDSGEKK
KELCLALGATAFFDY--------KVDDIEKEVKKL-TGGLGAHAVICTANSEPAYTQSMR
LLRSLGVLVCVGIPSVPFR--LPATPFDMIVKGLTIVGNSAGTAKEMDELMEMAVAGDVR
AHIECFELDQINDVVMRLGRSEIDGRAVVKIPV-------------
>tr|Q2UT79|Q2UT79_ASPOR Alcohol dehydrogenase OS=Aspergillus oryzae GN=AO090005000125 PE=4 SV=1
M-----------ATSEIPQKQKAVVYDQPGTVSTKVVEL----DVPEPGAGEVLINLSHS
GVCHSDYSVMTNS---WSWLPHPTQPGQVGGHEGVGKIVKLGSG-TESSGL----KVGDR
VGIKWLSSACTNCQPCQAGAEGLCVNQKVSGYYTPGTFQQYVLGPAHYVTPIPDGLESDA
AAPMLCAGLTVYAALKRSNARPGQWVVISGAGGGLGHIAVQLASKGMGLRVIGVDHGS-K
EELVKESGAEHFIDLTKFPMDD-NGKAISDHVKSL-AGGLGAHAVIVCTSSNAAYAQSVQ
FLRFNGTMVCVGLPENNPQPIASALPVTLIGKHCYITGSAVGNRREAIEVLDFAARGIVK
THFRTEKMDKLTDVFEEMREGKLQGRVVLDLS--------------
>tr|Q5B0L7|Q5B0L7_EMENI Putative uncharacterized protein OS=Emericella nidulans GN=AN5913.2 PE=3 SV=1
--------------MATPQLQTAAVLPSTGATLTSRLEIRHDRPIPSPAAGELLVKLEFS
GVCHSDVHSVRGE---TPML------TDVAGHEGVGKVVKVGDG-VDEGAW-----MGRR
VGIRWLYSSCLECEICERN-NTACPNQKNAGANVPGTFQQYIVSPAMHVTKIPPQLSPDE
AAPLLCAGIAMYSSIMKTKTRPGDWIVFPGAGGGLGHMGVQIAVK-KGLRVIAIDSGEKK
QKLCLSLGATAFLDY--------KTDDVESAVKQL-TSGLGAHAVICTANGEAAYEQSMR
LLRRLGVLVCVGIPNLPFR--LPATPFDMIVKGLTIVGNSAGTAEEMEELMEMAVAGDLK
AHIECFEFDQIDDVIQRLGRSEIEGRAVMRIPE-------------
>tr|Q8X1W8|Q8X1W8_MONAN Alcohol dehydrogenase II OS=Monascus anka GN=alcB PE=3 SV=1
M-----------AEPQIPTKQKAAIYDKPGTVSTKVVEI----DVPEPGPGEVLVNLTHS
GICHSDYGVMTNS---WKLLPYPTQPGQIGGHEGVGKVVKFGPG-ANGTGL----KIGDR
VGIKWVSSACGNCHPCHAGADGICLNQKISGYYTPGTFQQYATGPANYVTPIPENLSSAE
AAPLLCAGVTVYAALKRSKAQPGQWIVISGADGGLGHLAVQIASRGMGLRVIGIDHGS-K
AALVKESGAEHFVDITAFPKDD-NGAAIAAHVKSLTTEKLGAHAVIVCTASNAAYAQAFL
FLRFNGTLVCVGMPEHESQAIATAYPAAIVFNQATITGSAVGNRIEAIEVLDFAARGIIK
SHVRMAKLEDLTDLFNEMAEGKLQGRVVLDLS--------------
