# Supplementary material for: Subdivision of the MDR superfamily of medium-chain dehydrogenases/reductases through iterative hidden Markov model refinement
Source: BMC Bioinformatics. 2010 Oct 27;11:534. doi: 10.1186/1471-2105-11-534 (PMC2976758; doi:10.1186/1471-2105-11-534)
Supplement: Additional file 4 — MDR family alignment figures. Illustrations showing the mafft MSAs from Additional file 3: mdr-sequences. Red sequence identifiers denote sequences from UniProtKB/TrEMBL, while blue correspond to sequences from Swiss-Prot. The position cscores are shown in a bar plot under the MSA. Positions that contain gaps in over 90% of the sequences have been removed from the alignment in order to increase readability. [file 1471-2105-11-534-S4.ZIP › mdr/MDR030.mafft]

>tr|B0G0Z9|B0G0Z9_DICDI Putative polyketide synthase OS=Dictyostelium discoideum GN=pks6 PE=4 SV=1
------------HKEMIIINNKVYYEIVQKEKNLKLKYNSE-SFE---N---QNNLMCSL
SPNLEYQLQSK-QIKLRDNQVEVKTIATGINYKDYLNFSGSNSNGDDN------------
-TGLPQFGYEFSGIITRVGNNV--KDYKVGDNVFGLSNSCTSSHIVTNFKKIQIKPSKIS
HIEASSIPIDYLTSFMSLFNVGSLNIEDNESILIHLGRDGFGLSTFEILKWKGFKSNLFV
TVNSDKTKQYLLKKYGDLITGIYSNTDKSYVAEIKNKLIKLGS-K--KKGVDLILNTL-P
SDFMDSNFKLLTKYGRIIDLNSNHLNQSEFLKNINFKYNHGYHNFELSLFQKNKILKCLN
EISNAIENGELK-TIPIKEFTNLNIKDAIKYITN-GNIEKITVSHDH--------EIYSD
IIYRYL-DEK--------------EFSILKSNYQINSNN---LGKNILITGQSGIILEIL
KWIIKYSNINTIENVIILSRSSLKWELELLINQTKLS--
>tr|B0G138|B0G138_DICDI Putative polyketide synthase OS=Dictyostelium discoideum GN=pks21 PE=4 SV=1
----------------------------KNEKNIKSNFNSN-SFE---D---NDFMTLLD
STNLEYKLASK-PKKLKKNQIEVKVLATGINYKDYLIYRGLVVIDENVS-----------
-ISKNPLGLEFSGIITRISNENQNCEFKVGDNVFGIACDTTASHVIADVLYVSHKPENIS
HVEAASLPVIFSTCLHGMFNIGNFNIDDDEVILIHSATGGIGLATLEILKWKGHKSPIFV
TVGSKDKEQYLIDNYGSFITGIYSSRNKNYVNEIKSKLNQLYGTTGKFNGVDLIINTL-P
NEFTHSNFLCLKERGKIIDLSITHLNNNEFLNFNNFKFNKSYHNIELMHINKKVVSRLLK
SISNALNENKLK-PIPITTFQIEDVKEAIEYINQRKHIGKIVLDHSCSNGSIGSDGLLNQ
LIESDN-NEK--------------NHTILKYDFKIDTKNI--IGKNIIITGQSGIILEIL
KWLIKYSPTESFENIIILSKSSLKWELELLINKTISR--
>tr|B0G170|B0G170_DICDI Putative polyketide synthase OS=Dictyostelium discoideum GN=pks28 PE=4 SV=1
--------------------------------KIKCNLQSK-SFE---T--NKDNLLIQL
DSNLEYQLYSK-RVEPNSKEVEIEIKATGINYKDYLMHIGMVSSDLDLKYGKEYEVENCI
GIENPMIGNDFSGIITRLGSDAEKKKFKVGDHVCGVASKTSGSHVVIDYNFIYHQPLNYN
HSISASIPSIYVTSLHSIYGVGNL--KSNESILIHSAAGGIGISSLDLLKCKKHQGHIFL
TVGSKDKEDYLKKNYGSFITAIYSSRNKDYVNEIKNKLIELGEVK--QQGVDLILNTL-S
SEFMDSNFQCLNMSGRIVDLSVTHLTPNDYIANNHFKYNMGYNNVEMIDFNGKMVRSYLK
KIIKMINSNKLELSIPIIEYSNNQFKDAIEYINQRKHIGKIIVNHNQ--------DEFNR
VYNNYQQNNNNN------------NQIIMKHSYDISKLN---MGKNILLTGQTGIILEIM
KYLIRYSN-HSIQNIIILSKSKLKWELELLINQTKFIK-
>tr|Q54ED6|Q54ED6_DICDI Putative polyketide synthase OS=Dictyostelium discoideum GN=pks41 PE=4 SV=1
-----------------INNHKVYYERIKNETKLKSIFKNSSSFE---SLEQVDNFMISL
TPNLEYKVKVKPTSILKENEVEIKVMSTGLNYKDYLIYAGLVE-----------------
-SVEPIFGIEFSGIITRISTGS--KEFKVGDHVYGIGKSTTSSHIITDIDVISHKPSNIS
HSEASSIPVVYLTSYHSLYNIGAL--KNNETILIHSATGGVGLSTLEILKWKGHSGLIFV
TVGSNEKEEYLRENYGDMISGIYSTRNKNFVKQIKSKISKLNPFG--KSGVDFILNTLSS
SDYMDSNFKCLNMSGRIVDLSITHLNSNEFTDNKKFKYNYGYHNIELQYVDKKIIKSTLS
IISNAVSSNDLQ-LIPITHYSIEKVKESIEFINERVHMGKIIINHEN------QDSIINE
LIEKQK-SINKF------------DQSIFKQNYKLEPSL---LGRNILLTGQSGIVLEIL
KWILRNSENNSIGNIIILSKSSIKWEMEYLINKVKLI--
>tr|Q54FC8|Q54FC8_DICDI Putative polyketide synthase OS=Dictyostelium discoideum GN=pks39 PE=4 SV=1
---------------------------CKRLNNIKSKFQSK-SFE---T--NKDNLYIQL
NSNLEYQLYSK-KDELNSNEVEIEIKATGINYKDYLLHIGMIGTNLEIKYGK--EIENGI
GFDNPKIGNDFSGIITRLGCNV--KEFKVGDQVCGFGSKTNSSHIIVDSDSIYYKPLYYS
HSVSASIPSIYITSLHSIYGIGNL--KSNESILIHSAAGGVGLSSLDLLKSKQHQGYIFL
TVGSKDKEEYLINKYGSLITAIYSSRNKNYVYEIKNKLIELGEVEQHQQGVDLILNTL-S
SEFMSPNFQCLNLSGRIVDLSITHLTPNDYMTNSHYKFNMGYNNVNVEDFPGKLIKSYLK
KIIEMINSNELELSVPIIEYSNNQFKDAIEYINQRKHIGKIIVNHSQ--------DEFNR
VYNNYQ---NNN------------NQIIMKHSYDISKLN---IGKNIILTGQTGIVLEIL
KYLVKYSN-HSIENIIILSKSKLKWELELLINQTKFKK-
>tr|Q54FN2|Q54FN2_DICDI Putative polyketide synthase OS=Dictyostelium discoideum GN=pks34 PE=4 SV=1
---------------------------CRRSNNIKSIFQSK-SFE---T--NKDNLYIQL
NSNLEYQLYSK-KAKLNSNEVEIEVKATGINYKDYLMYIGMIGSDLDIKYGKEYEIENGI
GIDNPNIGNDFSGIITRLGNNV--KKFKVGDQVCGIGSKASSSHVIVDFTSIYYKPLNYS
HSVSASIPSIYITSLHSIYSIGNL--KSNESILIHSAAGGIGISSLDLLKSKQHQGYIFL
TVSSKDKEEYLIKKYGSLITAIYSSRNKNYVKDIKNKLMELGEVE--QQGVDLILNTL-S
SEYMDSNFQCLNLSGRIVDLSITHLTPNDYMTNNHFKFNMTYSNVEVVDFTSKLIKSYLK
KIIKMINSNKLELSVPIIEYSNNQFKDAIEYINQRKHIGKIIVNHNQ--------DEFNR
VYNNYQ---SNN------------NHIIMKHLYDISKLN---IGKNILLTGQTGIVLEIL
KYLVKYSN-HSIENIIILSKSKLKWELELLINQSKFKK-
>tr|Q54FQ3|Q54FQ3_DICDI Putative polyketide synthase OS=Dictyostelium discoideum GN=pks29 PE=4 SV=1
---------------------------CRRSNNIKSKLQSK-SFE---N--NKDNLCIQL
NSNLEYQLYSK-KDKLNSNEVEIEIKATGMNYKDYLMYIGMIGTNLDIKYGK--EIENCI
GFNNPKIGKDFSGIITRLGSNV--KKFKVGDQVCGVGSKTSSSHIIVDYDYIYYKPLNYS
HSVSALIPSVYITSLHSLYGIGSL--KSNESILIHSAAGGVGISSLDLLKSKQHQGYIFL
TVGSKDKEEYLINKYGSLITAIYSSRNKDYVYEIKNKLIELGVVEQHQQGVDLILNTL-S
SEYMDSNFQCLNLSGRIVDLSIIHLTSNDYMTNNHYKFNMNYGNVYVEDFTSKLIKSYLK
KIIKMINSNKLELSVPIIEYSNNQFKDAIEYINQRKHIGKIIVNHNQ--------DEFNR
VYNNYQ---SNN------------NQIILKHSYDISKLN---IGKNILLTGQTGIVLEIL
KYLVKYSN-DSIENIIILSKSKLKWELELLINQSKFKK-
>tr|Q54KU3|Q54KU3_DICDI Putative polyketide synthase OS=Dictyostelium discoideum GN=pks25 PE=4 SV=1
----------TLIEFFIKKNGKVYFERFKKGLK-KNSFKSE-SYHQITN--EQEILISKL
DENLDYQLKSK-DSILKPYDIEVEIKATGLNYKDYLVYSGLIKLK---------------
-GDSVDFGLDFSGRVSRVGIKSS-KEFKVGDEVYGIGQSTSSSHIIIDSMHACHKPSKIT
HVQAASIPAVYATSIHSLYNIGNL--REGESILIHSGSGGVGLSALEILKSNNHSSPIFV
TVGSEEKKQYLINTYGNLITGIYSTRDTNYQKQIKNKLIELGY-E--THGVDLIINTL-S
SEFMDSNFKCLNPEGRIVDLTITHLNPNEFIDNNKFKYNFGYHNIELYYCEKPTIKKLLQ
SISKSIENNTLNYLIPITEFSNSNIKKAIEYINERKHVGKIVISHDT--------DITNK
LIE----NQPKI------------DYSLLKSNYKIK--N---LGKNVLVTGQTGLILDII
NWIMKYNS--TVENIIILSKSSMKWEMEFLINNNKTKIK
>tr|Q54TW0|Q54TW0_DICDI Putative polyketide synthase OS=Dictyostelium discoideum GN=pks18 PE=4 SV=1
--------------------SKVYYERYKRELNLNNFFKESQSFS---N--EKNQLYAKL
SPNLEYILKSK--KVIKDDEIEVEVKATGINYKDYLIYCGLVSAESINRYGD--------
-VNNPEFGIEYSGIISRIGNNI--TNFEIGDQVYGMGLDTISTHVIVNPNYCYHKPTNIS
FQEAASIPCVYLTSLCSIFNIGCLSVSGNESILIHSGTGGVGLSALNILKWKGHKSHVFV
TVGSKEKEKYLLDTYGDFITGIYSTRNKNYVEQIKLKLKQLGS-N--KNGVDLILNTL-S
SDYMESNFKCLNTSGRIVDLSVTHLNHNEYINNNNFKFNFGYHNFELTFINKFLIQKSLK
KIKIGIESGELK-LIPITAYSNSNAKEAIEFINQRKHIGKIVLNNDN--------DILDS
LFNNLS-NERNS------------KFTTLKPNYQINKDH---LGSNIIVTGQSGIILEIL
KWIVKFSE--NVKNIIILSKSSMKWGLELLIKKNKHINF
>tr|Q558W4|Q558W4_DICDI Putative polyketide synthase OS=Dictyostelium discoideum GN=pks15 PE=4 SV=2
------------------------FEY--------GIGVSNDSFS---N------VYLKL
TSNLEYKLKSR-KEIIKSNKVEVNVLSLGVNYKDYLVYCGLVPPEICNRKGD--------
-INNPEIGIDFSGIITRVGKDCGEDQFKVGDEVYGIAFDSSSSHIIIDKDYIVKKPTNLS
HSEAASIPAVYLTSLYSIFNIGNFNIQDNESILIHSGTGGVGLSALNILKWKGHKSHLFV
TVGSKEKEQYLIDTYGDFITGIYSTRNKDYVKQIKLKLKQLGS-N--KKGVDLILNTL-S
SDYLDSNFKCLECGGRIVDLSITHLNPNEYIDFSKFKYNYGYHNVELLFINKRKLQILFL
QISNAIENNQLN-LIPINEYSNLKIKEAIEFINERKHIGKIIVNNNI--------NLINK
LIENNNFNSSSSSGSSSGSGSIDVKEPILKSNYKINNDN---LGSTILVTGQTGIVLEIL
KWIVKFSD--CVKDIIIFSKSPMKWELELLVNNNSNIRF
>tr|Q558Y6|Q558Y6_DICDI Putative polyketide synthase OS=Dictyostelium discoideum GN=pks14 PE=4 SV=2
-----------------------YYERYKRNSNLNKTFVISESFV---N--DINQLYAKL
SPNLEFILDSK--KSLKENQLEVHVKATGINYKDYLLYCGLLPPEMVSHNND--------
-INDPEFGLEFSGIVSAIGSNI--NDFKIGDQIYGIGYDTTSTHIIVDYNQIYHKPTNIN
HIEAASIPGVYLTSYHSIFNVGNLKIKRNESILIHSGSGGIGLSALNILKWKGHKSHIFV
TVGSKEKEQYLINTYGDFITGIYSTMNKDYSEEIKLKLKQLKS-D--KHGVDLILNTL-S
SDYMDSNFKCLNIGGRIVDLSITHLNPNEYINNNNFKYNFGYHNVELLFIEKTLIQRMLK
KITRAIENHELN-LMPITEFSNSTIKVAIEYINKRKHIGKIVVNNDI--------NILSD
LIDVHK-NQINS------------NFSILKTNYKINSNNQDHLGSTILVTGQSGIILEIL
KWIVKFSE--NVKNIIVLSKSSMKWGLELLIKKNKHINF
>tr|Q559A9|Q559A9_DICDI Putative polyketide synthase OS=Dictyostelium discoideum GN=pks13 PE=4 SV=1
LIEPLIDPKINIQREFLIRNNRVYFERAKLETNLKKSFKSE-SFE---N---SNKLISTL
NFNLDYQLQSKPFKQLLQNEIEVEIKATGINYRDYLVFTGSLPIEKTNHNGI--------
-SNQPEFGVDFSGIVTKVGGGGGNGEFKVGDRVYGIGHNTTSSHITIDSRYASLIPNSLD
YIEASSITSSYILSLYGIFDIGNLDIQDNESILIHSGTGGIGLSALNSLRWKGHKSHLFV
TVSSKEKEQYLRDNYGSFITGIYSNKDKNYPKLIKEKLNQLGS-N--KQGVDLILSSL-P
NGDDNLNFKCLAKNGRIIDLS---------------------NNIDLFNISKSKIKKLLN
TINDGFESGELQ-VIPIIEFSNSNIRDAIEFINERQHIGKIVISHDDS-------NLLID
LINKHS-NQP--------------NYSILKSDYQISQSN---LGKNILITGQSGIVLEIL
KWIIKFSN--SIENVIILSKSLMKWELELLIGKTMKKAN
