# Supplementary material for: Subdivision of the MDR superfamily of medium-chain dehydrogenases/reductases through iterative hidden Markov model refinement
Source: BMC Bioinformatics. 2010 Oct 27;11:534. doi: 10.1186/1471-2105-11-534 (PMC2976758; doi:10.1186/1471-2105-11-534)
Supplement: Additional file 4 — MDR family alignment figures. Illustrations showing the mafft MSAs from Additional file 3: mdr-sequences. Red sequence identifiers denote sequences from UniProtKB/TrEMBL, while blue correspond to sequences from Swiss-Prot. The position cscores are shown in a bar plot under the MSA. Positions that contain gaps in over 90% of the sequences have been removed from the alignment in order to increase readability. [file 1471-2105-11-534-S4.ZIP › mdr/MDR031.mafft]

>tr|A1CIX6|A1CIX6_ASPCL Alcohol dehydrogenase OS=Aspergillus clavatus GN=ACLA_053050 PE=3 SV=1
M------TIPVTAYKGSSGGQIVEWKTEKDTNLTGDQVLIQVTHSGVCFTDVHYMQADMV
LGHEGAGVVLAVGPEAKTLRVGDSVGWGYEHDCCGHCRECLTGWETLCSERKFYAES-DF
DQGSFATHAVWREAFVFKIPTGLDRADAAPLMCGGSTAWNGLRA--AGVTPTSRVGIIGI
GGLGHFAIQFAAKMGCQVVAFSRSNDKREEALALGAREYYATKD----GQK--L-DIGQP
LDQLIVTTSVQ-PNW-------EQFVPIMAPGGTIVPISIDMQNLIIPYLPVVVRGLRIQ
GAIMSSRQVHREMLDFAALHGIKPVRMNFPLNKDGVEEALRILKSGGMKYRGVLVAE---
----------Q-
>tr|A1CN43|A1CN43_ASPCL NADP-dependent alcohol dehydrogenase OS=Aspergillus clavatus GN=ACLA_099250 PE=3 SV=1
M------GYDFTVYRGSKDGSIKKATTHRD-DLQGDSVLVRVTHSGVCYTDVHYMTSDMA
LGHEGAGVVEATGPDVIYLKKGDRVGWGYEHDCCGHCKQCLTSQETFCPERKFYGLA-DF
DQGSFATQAVWREAFLFQIPDGLNNEDAAPLMCGGSTVWNAMVV--GNVKPTSRVGIVGI
GGLGHLAIQFAAKMGCEVVVFSGTESKKDEAMKLGAREFYATKG----AKE--L-KIGKP
LDNLIVTMSTQ-PDW-------KLYLDVLAPSAVISPLTVDNEDLKFPYMPLLANGLRIQ
GSVVAPRQSHRDMLEFAALHNIKPIIMTYPLNEEGIQDCLKTLEEGKMRYRGVLIAD---
----------K-
>tr|A1CSB6|A1CSB6_ASPCL Alcohol dehydrogenase, putative OS=Aspergillus clavatus GN=ACLA_032730 PE=3 SV=1
M----SKTIEFNIFKGSSTGDIIPDTVRR--TIQPFEVFVEISHAGLCSTDRLFKNKSVA
LGHEGAGTVRDVGSAVCNFKVGDKVGFGWGHKVCGDCDFCIGGCDQYCEHREQYSKE-NT
EIGTFATHAVWDESMLIKLPAELEPEYAAPLMCGGATVWCALTC--YDLKPGDRIGVQGI
GGLGHMAIQFASKMGYEVVCLADCATKKDEAIGLGANEFHVVEE----NAP--K-GAVQP
VKHLLWCVDEA-PDF-------SKIMPMVCCDGTIHVLTASTQQPPLPITDLISNGIRVQ
GSAGAPRVAVRKMLRFVSLHRIRPIIMSWPMTRDGIQAAFQTLEQGKMRYRGVIVGQRHL
MGKP---AVERM
>tr|A1D582|A1D582_NEOFI Alcohol dehydrogenase, putative OS=Neosartorya fischeri (strain ATCC 1020 / DSM 3700 / NRRL 181) GN=NFIA_022860 PE=3 SV=1
M----SKTIEFNVFKGSGSGDVNPDTIRR--TIQPSEVFVEISHAGLCGTDRLFKHKGIA
LGHEGAGTVRDVGSAVTTFKAGDKVGFGWVRKVCGHCDFCVSGHDQYCQQREQYGKE-NT
EIGAFATHAVWHESMLVKLPDDLEPEYAAPLMCGGATVWSALTC--YDIKPGERVGIQGI
GGLGHMAIQFASKLGCDVVVFSSSAAKKDEAKGLGANEFHTLEN----GAV--R-DAVRP
VKHLLWCGNEP-PDF-------SKLVP-----PSLSARDLSTQQPPLPVMPLISNGIRIQ
GSAVASRVSVRKMLRFVSLHRIRPIIMTWPMTKDGIQAAFQILEQGKMRYRGVIVGQRHL
MGKP---AVEKM
>tr|A1DKV8|A1DKV8_NEOFI NADP-dependent alcohol dehydrogenase OS=Neosartorya fischeri (strain ATCC 1020 / DSM 3700 / NRRL 181) GN=NFIA_047640 PE=3 SV=1
M------GIDFTVYKGSSDGSIKKATTHRD-DLQGDSVLVRITHSGVCFTDVHYMKADMA
LGHEGAGVVEATGPDAKHLKKGDRVGWGYEHDCCGSCKQCLTGWETFCPERKFYGYA-DQ
DQGSFATHAIWREAFLFKIPDAISNQDAAPLMCGGSTVWNAMVV--SEVKPVSRVGIVGI
GGLGHLAIQFAAKMGCEVVVFSSSDNKKEEAIKLGASEFHATKG----ATE--L-KVSKP
LDNLIITTSAQ-PDW-------KLYLPILAPGAVISPLTVDEKDLQIPYMPLLASGIRIQ
GSIVAARQGHRDMLDFAAHHGIKPIIMTYPMSVEGIQDSLKTLQDGKMRYRGVLVAD---
----------KQ
>tr|A2QW33|A2QW33_ASPNC Catalytic activity: Cinnamyl alcohol + NADP(+) = cinnamaldehyde + NADPH. OS=Aspergillus niger (strain CBS 513.88 / FGSC A1513) GN=An11g03680 PE=3 SV=1
M------ALTYDVFRGSPEGKIVTDKVSS--DLGYNEVFIETLVSGVCGTDEHYLKSDQV
LGHEGVGIIKAAGPGVQTVKIGDRVGFGFTHGICARCDNCARDMDQFCREKKQYGTN-DF
NNGSFSYNAIWDANCVFPIPDEIESTHAAPLMCAGATVWTVLTR--FDMRPGDRVGIQGV
GGLGHLAIKLAAAMGYHVVVLSSSEAKRQEAMEYGASEYHVFRA----ESP--L-RSFKP
LKHLLLCGSGG-VKY-------SSILPLMDSPSAIYPLTATFEASPIPTLELCFKGCKIQ
GSLVASRQSTQALLEFAAKKQIYPTIMTFPFTSAGIEEAMSQLRDGKSAAYKLHVVDSKC
AKGA---GADRI
>tr|A2R0U3|A2R0U3_ASPNC Catalytic activity: An alcohol + NAD(+) = an aldehyde or ketone + NADH. OS=Aspergillus niger (strain CBS 513.88 / FGSC A1513) GN=An12g09810 PE=3 SV=1
M------SVTYDVFRGSAEGRIVADKATS--TLGHNEVFIETTHSGLCGTDEHYLKTNQV
LGHEGIGIVKSLGPGVTSVKVGDRVGFGYTHSICTACDNCATGWDQYCENQKQYGFH-DF
DNGTFSYGAVWDANCVYPIPDGYDSAYAAPLMCAGATVWTVLSE--YGIRSTDRVAVMGI
GGLGHVAIKLAAAMGCHVVVLSSSESKRQEAMDFGASEFHVFKS----GGA--VPEGFKP
VKHLLLCGNAG-VDY-------PSLIPLMATHGSIYPLTVAFEPAKVPMLGLVWRGVRIQ
GSLVASRQSIRSLLEFAARKKIYPTIMTFPLNKEGIEEAMQTLREDNNR---MMMPDEQC
PVEPRRLDLPGS
>tr|A2R0V6|A2R0V6_ASPNC Catalytic activity: alcohol + NAD+ = aldehyde or ketone + NADH. OS=Aspergillus niger (strain CBS 513.88 / FGSC A1513) GN=An12g09950 PE=3 SV=1
M------GYDFTVFKGSKDGPIQKATTHRD-DLQRDQVLVRLTHSGVCFTDVHYQHADMA
LGHEGVGVIEEIGPEVHGLRKGDRVGWGYQHDCCGRCAQCLTGWETMCPERQMYGSA-NL
DQGSFATHAVWREPFLFKIPEGVSNEDGAPLMCGGSTVWNALHV--GGVKPTSRVGIVGI
GGLGHLAIQFAAKMGCDVVVFSGSDNKREEALQLGAKEFYATKG----VTE--L-KIGKP
LNNLIVSTSSQ-PDW-------KLYVNVLAPGAVISPLSVDNEDFKFPYMALLANGLRVQ
GSIVAARQVHRDMLDFAALHGIKPILMKYPLSVDGVNDAMKTVEDGKMRYRGVLVVE---
------------
>tr|A6RAZ1|A6RAZ1_AJECN Putative uncharacterized protein OS=Ajellomyces capsulata (strain NAm1 / WU24) GN=HCAG_06129 PE=3 SV=1
M------SFTFDVLKGSKDGKLVAARTTR--ILQPNEVYVEITHTGVCGTDEHYRHADQV
LGHEGIGIVRQAGSGVTNVKVGDRVGLGYFRKVCGLCPSCLEGWDQYCEKKREYGTS-DF
DIGTFAHGAVWNSDCVFRIPDGIDSVDAAPLMCAGGTVWTILSE--YGVRPTDRVGILGV
GGLGHMAIKLAAAIGSHVVVLSSSESKRQEAMDYGASEYHVFRA----GQP--M-EGLKP
LKHLLLCGNAG-VDF-------NSLIPLMDKQGTIYPITVNLNPSSIPLFPVLQNGIRIQ
GSLVSSRRSMHQLLKLCAAKGIGPTTMQFPLTLAGAEDAMKNLREGKIRYRAVLVRE---
----------GI
>tr|A6RNK3|A6RNK3_BOTFB NADP-dependent alcohol dehydrogenase OS=Botryotinia fuckeliana (strain B05.10) GN=BC1G_02025 PE=3 SV=1
M-------PTFTVFKGRADGTPIKSTTTKPEELKGDSVLVKITASGVCGTDLHYKGADMV
LGHEGVGIVESVGPDAKYLKKGDRVGWGYEHDSCGHCNECLTGNEVFCPERALYGYA-NL
DQGSFASHAIWREAFLFPTPASIPDEFAAPLQCGGATTFSAL----QGIKSTDVVAVMGV
GGLGHLAIQFAAKMGCRVVVLSSSDKKKAEAIKLGAHEFIATKD----AKE--L-KVSKP
INRLLVTTAAQ-PNW-------ELILPIMAPRSTIYPLTVSFQNLEIPYMPFLVAGINIQ
GNLVANRSAHKQMLDFAAFHEIKPIVQTFPMTESGIAEAMDKLDKGQVYYRAVLLAQIIE
KVLP---GASRS
>tr|A7EZN6|A7EZN6_SCLS1 Putative uncharacterized protein OS=Sclerotinia sclerotiorum (strain ATCC 18683 / 1980 / Ss-1) GN=SS1G_10803 PE=3 SV=1
M-------VQFTVFKGSKEGKIVKATTTR--EVGANEVLVKITHSGLCGTDEHYRHADMA
LGHEGAGVAEQVGSAVKNIKKGDSVGWGYQHNSCNDCKQCLTGHETLCAGRVMYGEA-NL
DQASMGTHAVWDAGFLFKIPDNLAREYAAPLMCGGATVYNALRSFNGGVKPSERVGIIGI
GGLGHLAIQFAAKMGCEVVVFSSTDAKKEEALSLGATEFVATKG----VSE--L-KVTAP
IDHLIVTTSFQ-PNW-------HQFMEIMAPQATIYPLTVSFEDMSIPYMPIILNEFKIQ
GSLVAARQVHRDMLAFAAHHEIKPIIEQFPMSEEGIQEAMKKLEDGKMRYRGVIVAP---
----------Q-
>tr|B2VZ39|B2VZ39_PYRTR Alcohol dehydrogenase OS=Pyrenophora tritici-repentis (strain Pt-1C-BFP) GN=PTRG_02679 PE=4 SV=1
M-------PSFTVYKGSKDSKIVKAQTTKP-DLQNDQVLIKVTASGLCGTDEHYKGADMA
LGHEGVGIVEDIGPNVQELKKGDRVGWGYEHNSCGRCDKCLTGRETYCEAREMYGEA-NL
DQGSFASHAVWREAFLFKVPEELSDAEAAPLMCGGATVFNALHS--YNVKPTDRVGVMGV
GGLGHLAIQYAAKMGCDVVVFSGSDSKKEEAMSLGAKEFVAMKG----KSE--I-SVSRK
VDALLVTTSVM-PDW-------KMMLPVLNANATIFPMTVSFNDFSFPHMALLSQGITVQ
GSVVAARAVHRSMLAFSALHGIKPILMEFPLNEKGIEEAMNTLKDGKMRYRGVLKPE---
------------
>tr|B6H8X6|B6H8X6_PENCH Pc16g03140 protein OS=Penicillium chrysogenum Wisconsin 54-1255 GN=Pc16g03140 PE=4 SV=1
M------SVTFEVFRGSKEGKIVADKTTR--TLQPNEVYIETTHSGLCGTDEHYLSSGMA
LGHEGVGIVRQVGRDVTNVKVGARVGYGYTHYVCGNCDKCLTGWDQYCENKKEYGSH-DH
DLGSFSGGTVWDAGCVVPIPDGYDSADAAPLMCAGATVWTCLTE--YGVKPTDRVAIMGI
GGLGHLAIKLASAMGCHVVVLSSSETKREEAFGFGASEYHVFRK----GEE--M-KDFKP
VNHLLLCGSAN-VDY-------PSLIPLMDVHGSIYPLTVDFSHSPVPLLFMNLKGIRIQ
GSLVASRNSLRTLVKFAADKKITPTTMTFPLTKDGVESAMQTLRDGKMRYRGVLVRE---
------------
>tr|B6HQW7|B6HQW7_PENCH Pc22g24580 protein OS=Penicillium chrysogenum Wisconsin 54-1255 GN=Pc22g24580 PE=4 SV=1
M------TIKFTVYKGSKDG-IKQAETERE-DLKRDDVLVRITHSGVCGTDIHYKSAEMA
LGHEGTGVVEATGPDVKITKKGDRVGWGYEHDCCGFCKQCLTGWETLCSERKMYGLN-NL
DQGSFGTHAVWREAFLFKIPDNMSNEDAGPLMCGGSTVFNALHV--AEVRPTSRVGIVGV
GGLGHLAIQFAAKMGCQVVVFSGTDSKKEEAMKLGAGEFYATKG----AKE--L-KIKAP
IDNLIVTTSSQ-PDW-------SIYLSIMAPSGVISPLSVDSNDLKIPYMPLLANGLRIQ
GGIVGSRQVHKDMLEFASYHSIKPVKMTFPLTLDGVKQSLTTLEEGKMRYRGVLVAP---
------------
>tr|B6Q448|B6Q448_PENMA NADP-dependent alcohol dehydrogenase OS=Penicillium marneffei ATCC 18224 GN=PMAA_020630 PE=4 SV=1
M-------SSFTVFKGVQEGYPKKSTTAKPDTLTGDQVYLKVTASGVCGTDLHYRHSNMV
LGHEGVGIVEELGPDVKFLKKGDRVGWGYETDSCGFCTECLQGTEVFCSQRVLYGSG-NT
DQGSFAYNGVFREAFLFKIPDNISDVHAAPLQCGGATVFTAL----SDLKSTETVGVLGV
GGLGHLAIRFASQMGARVVVISGSDRKKEEATKLGAHHFIATQG----KDQIDL-NGAPK
IDRLLVTAAKQ-PNW-------DAIIPLMAPSSRIYPLTVSGDNLSIPAIGLILNGISVV
GSMVATRATQRRMLEFASFHNITPVIETFPMTEEGIKESLEKLENGDVHFRAVLIPQ---
------------
>tr|B6Q7W9|B6Q7W9_PENMA Alcohol dehydrogenase, putative OS=Penicillium marneffei ATCC 18224 GN=PMAA_016520 PE=4 SV=1
M---SSDTVSFDVFRGV-SGNIVADHATK--TLGNNEIFIETTHSGLCGTDLHYLHSGKV
LGHEGVGIVRKLGPNVTSVKVGDRVGFGYTRKVCGSCQHCLSGWDQFCENVVDFETKGDP
DIGSLSNGVVWDADAVVPVPDGYDSVDAAPLLCAGGTVWTVLTE--YGIKATDRVGILGI
GGLGHLAIKLAAALGCHVVVLSSSDSKRQEAFEFGANEYYILKS----GEK--P-EGMKP
LDHLLVCGSSSNMDY-------TFLVDLMAIHGSIYPLTVSFDKVPVRLHNAVLKGVRIQ
GALTASRGGLRKLYKFASERNIHPNVQKFPMSVEGIEAAAKTLDSGKMRYRGVLCWN---
------------
>tr|Q0CG74|Q0CG74_ASPTN Putative uncharacterized protein OS=Aspergillus terreus (strain NIH 2624) GN=ATEG_07318 PE=4 SV=1
M------GYDFTVFKGSSDGSIKQGKTHRD-ALKGDEVLVRVTHSGLCYTDVHYRNTDMA
LGHEGAAVVEETGPEVKELKKGDRVGWGYEHDCCGRCSHCLTGWETMCPERKMYAGA-DL
DQGSFATHAIWREAFLFKIPDSLSSEDAAPLMCGGATVWNAMHV--TDVRGTSRVGIVGI
GGLGHLAIQFAAKMGCQVVVFSGTNSKKEEAMKLGAHEFYATKG----VKE--L-KIGKK
LTHLIVTTSAQ-PDW-------DMYVNVLDAGAMISPLSVSGDEFKFPYMGMLLNGLSIK
GSIVAARQVHRDMLEFAAFHGIKPMKMTFPMTVDGIHDAFKTLEDGKMRYRGILIPK---
------------
>tr|Q0V330|Q0V330_PHANO Putative uncharacterized protein OS=Phaeosphaeria nodorum GN=SNOG_01584 PE=3 SV=1
M-------PSFTVYKGSKEGKIVKATTNKP-DLQNDQVLVKVTASGLCGTDEHYKEADMA
LGHEGAGVVESIGPHVQNLKKGDRVGWGYEHNSCGSCEYCLTGRETYCPEREMYGLA-NL
DQGSFASHAVWREAFLFKLPDSMTDAEAAPLMCGGATVFNALFT--YGIKPTDRVGVMGV
GGLGHLAIQFAAKMGCDVIVFSGSDSKKDEAMKLGAKEFVAMKG----KTE--L-DIGRK
VDALLVTTSVN-PDW-------NIMLPVMAPDSVIFPLTVSMGNFEIPHMPLLQQGIRIQ
GSVVAARSVHRHMLAFAAQHGIKPILMEFPLNESGIEEAMSTLRDGKMRYRGVLKPQ---
------------
>tr|Q1EBC9|Q1EBC9_COCIM Putative uncharacterized protein OS=Coccidioides immitis GN=CIMG_00134 PE=3 SV=1
MTIAMKPGHEFAVFKGTKSGKVVRNITRRA-ALQGNEVLVRVTHSGLCGSDLHYRNSGCV
LGHEGVGIVSEVGPNVLKLREGDRVGWGYLQNSCAHCKQCINGHQIHCPDRQTFGNH-NK
DQGSMGHAAIWTEPFLFRIPESITSADAAPLMCAGATVFSIFDQ--YNIRPTDRVGILGL
GGLGHIAVQFSKHMGCQTVVFSGTNDKKNEALSLGADEFYPTRG----VEE--F-KDIEP
VDHLIVTTSAQ-VDW-------ALYLPVLAPRSSVYPLTVAFGDFTIPYMPLLRQGLKIV
GSIVASVPVHQRMIEFAARHNIKPTVELFDMDEEGIERAMDRLAEGKIRYRAVLVAP---
---------EST
>tr|Q2H6Q1|Q2H6Q1_CHAGB Putative uncharacterized protein OS=Chaetomium globosum GN=CHGG_05664 PE=3 SV=1
M-------PSFTVFKGGKDGAPKKSTTQKPDQLIGDQVLVKVTASGVCGTDLHYLTSDMV
LGHEGVGVVEDVGPEAKYLKKGDRVGWGYETDSCGHCHECIRGEEIFCPERAMYAGA-NL
DQGSFASGAIWREAFLHPIPDGITDEEAAPLQCGGATVYTAL----YDVRPNEVVGIMGV
GGLGHLAIQFAAKMGCRVVVLSGSDSKRDQALALGAHKFVAMKDLDNASKE--L-AGSWA
ISRLLVTTAAQ-PAW-------DTLLPIMGPKSRIYPLSVSAGNLVIPYMPLILQGIAVQ
GSLVATRSVHREMLEFAAAHNIRPVIQTFPMTEEGIKEALDLLEQGKVKYRAVLVAQ---
------------
>tr|Q2UJ31|Q2UJ31_ASPOR Zn-dependent alcohol dehydrogenases OS=Aspergillus oryzae GN=AO090003001376 PE=3 SV=1
M------GYDFTIYKGSKDGSIQKSTTHRP-ALQKDQVLIRITHSGVCFTDVHYRTTDMA
LGHEGAGVVEETGPEVQDLVKGDRVGWGYEHDCCGRCSKCLTGWETFCPERKMYAAA-DL
DQGSFASHAIWRESFLFKIPEGIKNEDAAPLMCGGSTVFNALHV--AGVKPTARVGIIGV
GGLGHLAIQFAAKMGCQVVVFSGSDNKKDEAKKLGAAEFYATKG----VKE--L-KVEKK
LDNLIVTTSSQ-PDW-------NQYVSVLNPGATISPLSVDLEDFKFPYMPLLGNGFRVV
GSIVSARQVHRDMLDFAAFHGVKPINMTYPMSKEGIEECLKTLEEGKMRYRGLLVAQ---
------------
>tr|Q2UR39|Q2UR39_ASPOR Zn-dependent alcohol dehydrogenases OS=Aspergillus oryzae GN=AO090005000985 PE=3 SV=1
M------SVTFDVFRGSPEGKIVADKTTR--TLEYNEVFIETTHSGLCGTDEHYLKSGQV
LGHEGIGIIKALGPGVTSVKVGDRVGFGYTHSICTSCDNCETGWDQFCRNQKQYGFH-DF
DNGTFSYGAVWDVNCVYPIPESVSSVDAAPLMCAGATVWTVLTE--FGIRSTDRVAIMGI
GGLGHIAIKLAVALGCEVVVLSSSESKRAEAIEYGASEYHVFRS----GEP--I-KDFKP
VKHLLLCGSGS-VSYPSSLLTQSSLMPLMDTNGSIYPLTVAFEPSPVPMLDVLFKGVRIQ
GSLVASRKGIRTLLEFVARHKIVPTVMTFPLTVEGIEEAMQTLREGKMRYRGVLVKE---
-----------N
>tr|Q5ASV2|Q5ASV2_EMENI Putative uncharacterized protein OS=Emericella nidulans GN=AN8628.2 PE=3 SV=1
M--------SFKVFKGSEKGVI-ESTTKKP-ALEGDRVLVKVSHSGVCGTDLHYKAADMV
LGHEGVGYVEEVGPDVKDLKKGDRVGWGYEHDCCGRCKHCLSGFETFCPERAMYGFA-DL
DQGSFASHAVWREAFLFKLPDGLDNESAAPLMCGGSTVYNALVG--AEVTPTDTVGIVGI
GGLGHLAIQFAAKMGCYVIVFSGTDSKKEEAMKLGAKEFVATKD----AKE--L-KTSRK
LNNLIVTTSFL-PEW-------ELFLNVLDNRATISPLTVSDKPFTIPNQEMLVKGLRVQ
GGIVAARQVHREMLQFAAFHGVKPIVMRYPMNEKGINECMKTLEEGKMRYRGVLAAE---
------------
