# Supplementary material for: Subdivision of the MDR superfamily of medium-chain dehydrogenases/reductases through iterative hidden Markov model refinement
Source: BMC Bioinformatics. 2010 Oct 27;11:534. doi: 10.1186/1471-2105-11-534 (PMC2976758; doi:10.1186/1471-2105-11-534)
Supplement: Additional file 4 — MDR family alignment figures. Illustrations showing the mafft MSAs from Additional file 3: mdr-sequences. Red sequence identifiers denote sequences from UniProtKB/TrEMBL, while blue correspond to sequences from Swiss-Prot. The position cscores are shown in a bar plot under the MSA. Positions that contain gaps in over 90% of the sequences have been removed from the alignment in order to increase readability. [file 1471-2105-11-534-S4.ZIP › mdr/MDR032.mafft]

>tr|B0EHM4|B0EHM4_ENTDI Alcohol dehydrogenase, putative OS=Entamoeba dispar SAW760 GN=EDI_256540 PE=3 SV=1
----------------------------------------------------MKGLCFSD
ENQLEITEVEKPKITHETDAVVKITFASICSSDIHILKGKVPRAKKGVILGHEGVGEVVE
IGKSVKKIKVGDHVSINCITFCGNCWFCQHGYINNCE--YGGWEIGCRENGTMAEYVRIP
FADSSLNVIPKEVKDEQCLLVGDVLSSGYFGVELGEVKEGDIVTVIGCGPVGLCSMLCCK
MKK-AKVIALDINTQCLEYAQKLHCCDWSFNPHN-CD---IVNEILSITNNRGCDCTIEN
AGTNESFELSWKLTRPNGIVALVAMYESNQSFPLPLMYGKNLIFKTGGVDAIHCDELIEK
IKNKKIDTMPLLTQRFTFDQIINAFDFFQNKPTHCVKVVIQF-----------
>tr|A5KPG0|A5KPG0_9FIRM Putative uncharacterized protein OS=Ruminococcus torques ATCC 27756 GN=RUMTOR_02144 PE=3 SV=1
----------------------------------------------------MLAYTYEE
NGKFVLKEKEKPTLQSEDDAIVRVTLASICSSDLHIKHGAVPRAVPGITVGHEMVGIVEE
TGRRVTKVKPEDRVTVNVETFCGECFFCKNGFVNNCTDQNGGWALGCRIDGGQAEYVRVP
YAEQGLNKIPDSVTDEAALFVGDVLATGFWAARISEIGEEDTVVIIGGGPTGICTLLCVM
LKNPAKIILCEVDPERIAFVKEHYPDVLVVNPKE-TD---AERFVKENSRHNGADRVLEV
AGSSDTFELAWKVARPNAIVTVVALYEENQTLPLPQMYGKNLIFKTGGVDGCDCDEILKL
IEQGCIDTTPLITHTFPLEEIEQAYDIFENRKDNVIKIAVSHI----------
>tr|A5ZGH1|A5ZGH1_9BACE Putative uncharacterized protein OS=Bacteroides caccae ATCC 43185 GN=BACCAC_01989 PE=3 SV=1
------------------------------------------MGLLINEEDIMLTYTYIE
HGKFELREKPEPEIVNSREAIVRVTLGSICTSDLHIKHGSVPRAVPGITVGHEMVGVVEK
VGADVTSVKPGDRVTVNVETFCGECFFCRRGYVNNCTDPNGGWALGCRIDGGQAEYVRVP
YADQGLNRIPDTVSDEQALFVGDVLATGFWATRISEISEDDTVLIIGAGPTGICTLLCVM
LKKPRRIIVCEKSPERIRFVREHYPDVLVVEPE---N---CKEFVIQNSEHGGADVVLEV
AGSKDTFRLAWECARPNAVVTIVALYDEPQILPLPDMYGKNLIFKTGGVDGCDCAEILNL
IEEGKIDTTPLITHRFPLNEIEEAYRIFENKLDGVIKVAIYQ-----------
>tr|A6NT70|A6NT70_9BACE Putative uncharacterized protein OS=Bacteroides capillosus ATCC 29799 GN=BACCAP_01399 PE=3 SV=1
------------------------------------------------MSGTMMAVVYHG
KGDLRFEERPIPTILDSRDAIVKVGMSSICTSDFHIRNGAVPRARENVILGHEFAGEVVA
VGDAVKKIKPGQRVAANVETFCGECWFCKQGFVNNCV--QGGWELGCRIDGCQTEYVRVP
FADNGLTVIPDSLAYEDVIMLSCILPSGYFGAELAEIKPGDTVVVLGAGPVGCTTMMSAR
LFGPACIVAVDPIGERLDFAKKNGWCDVTVNPNE-ED---LEAVVKGLTDGRGADSVIEV
AGGKNTFETAWKVARPNGIVSLIAMYEEAQSLPLHLMYGKNLTFKTGGVDACHNDVLMKL
IEGGKLNCRPLITHTMPLNDIMHGYDIFEHHLDGCVKVAITPY--------ER
>tr|A7M5E0|A7M5E0_BACOV Putative uncharacterized protein OS=Bacteroides ovatus ATCC 8483 GN=BACOVA_05335 PE=3 SV=1
------------------MRFGLGVLNVIKEICFANEIIIFARYILMNEEDIMLAYTYIE
HGKFELQEKAVPEIKDSRDAIVRVTLGSICTSDLHIKHGSVPRAVPGITVGHEMVGVVEQ
VGADVTSVKPGDRVTVNVETFCGECFFCKHGYVNNCTDPNGGWALGCRIDGGQAEYVRVP
YADQGLNRIPDTVSDEQALFVGDVLATGFWAARISEITKEDTVLIIGAGPIGICTLLCVM
LKKPKRIIICEKSPERIRFVREHYPDVLVTEPE---N---CKEFVFKNSDHGGADVVLEV
AGSDNSFHLAWNCARPNAIVTIVALYDKPQLLPLPDMYGKNLIFKTGGVDGCDCAEILTL
IEEGKIDTTPLITHRFPLNEIEEAYRIFENKLDGVIKVAISGN---------K
>tr|A7VAK7|A7VAK7_BACUN Putative uncharacterized protein OS=Bacteroides uniformis ATCC 8492 GN=BACUNI_04638 PE=3 SV=1
----------------------------------------------------MLAYTYIE
HGKFGLLEKPIPVLEDARDAIVRVTLGSICTSDLHIKHGSVPRAVPGITVGHEMVGIVEQ
VGAEVESVKPGDRVTVNVETFCGKCFFCRHGYVNNCTDTNGGWALGCRIDGGQAEYVRVP
YADQGLNRIPDTVSDEQALLVGDVLVTGFWAARISEITEEDTVLIIGAGPTGICTLLCSM
LKKPRRIIVCEQSAERIRFVREHYPEVLVIGPE---N---CKDFVRKHSDHGGADVVLEV
AGTEDTFRLAWECARPNAIVTIVALYDQPQLLPLPEMYGKNLVFKTGGVDGCDCAEILRL
IAAGQIDTTPLITHRFSLEEIDEAYRIFENRLEGVIKVAIVGR----------
>tr|A8RRH5|A8RRH5_9CLOT Putative uncharacterized protein OS=Clostridium bolteae ATCC BAA-613 GN=CLOBOL_03003 PE=3 SV=1
-------------MQSDIQSQMSQSQMSQSQMSQSQMPGSQAPHTRNSKPGTMKAAVYKE
NGIITLEHRPVPALADPQDAIIRVTLTTICSSDIHIKHGAVPRAVPGTILGHEFVGIVEQ
TGEAVKKFKQGDRVAVNVETFCGECYFCRRGYVNNCTHEHGGWALGCRIDGGQAEYVRVP
FADNGLTKIPDEVTDEAALFTGDILSTGYWGASLAEIKPADTVAVIGAGPTGLCTLMCAR
LYGPGVVIAIDTSDERLELAKEQGLADVIINPLK-QD---VEQEIKKLTLGRGADAVLEV
AGGRDTFRMAWRIARPNAVVCVVALYEEPQMIPLPDMYGKNLVFKTGGVDASSCEEIMKL
IKAGKLDTSCLITHRTKLEHIMEAYDVFENKKDHVIKYAIEVS----------
>tr|A8S8U1|A8S8U1_9FIRM Putative uncharacterized protein OS=Faecalibacterium prausnitzii M21/2 GN=FAEPRAM212_00879 PE=3 SV=1
-----------------------------------------------MEVKSMLTYTYVS
EGTFALMEKPKPVLLHERDAIVKVTLASICSSDLHIKHGSVPRAVPGITVGHEMVGIVEE
VGSAVTNVKPGDRVTVNVETFCGECFFCKKGFVNNCTDQNGGWALGCRIDGGQAEYVRVP
FADQGLNKIPDGVTDRQALLVGDVLATGFWAARISEITPEDTVLILGAGPTGICTLLCVM
LHSPKRIIVCEKDASRLQFIRRHYPQVLTVQPE---D---CAAFVRAHSDHGGADVVLEV
AGADSTFRLAWECARPNAIVTVVALYDKAQTLPLPEMYGKNLTFKTGGVDGCDCEETLRL
IAEGKIDTEPLITHTYPLRRIAEGYELFEKKRDGVIKVAVEC-----------
>tr|B0NL87|B0NL87_BACSE Putative uncharacterized protein OS=Bacteroides stercoris ATCC 43183 GN=BACSTE_00208 PE=3 SV=1
----------------------------------------------------MLAYTYIE
HGRFGLLDKPKPELKDSRDAIVRVTLGSICTSDLHIKHGSVPRAVPGITVGHEMVGVVEQ
VGSRVTSVKPGDRVTVNVETFCGECFFCQHGYVNNCTDVNGGWALGCRIDGGQAEYVRVP
YADRGLNRIPDSVSDEQALFVGDVLATGFWAARISEISGEDTVLVIGAGPTGICTLLCVM
LKKPKRIIVCEKSSERIRFIREHYPDVLVTEPE---E---CKEFVLRNSDHGGADVVLEV
AGAGDTFRLAWECARPNAVVTVVALYDNPQILPLPDMYGKNLTFKTGGVDGCDCAEILRL
IEAGKIDTTPLITHRFPLTKIEEAYRVFENRLDGVIKVAIAGK----------
>tr|B0PGF3|B0PGF3_9FIRM Putative uncharacterized protein OS=Anaerotruncus colihominis DSM 17241 GN=ANACOL_03886 PE=3 SV=1
----------------------------------------------------MLAYTYTK
PGTFALIEKPKPALLDARDAIVRVTLASICTSDLHIKHGSVPRAVPGVTVGHEMVGVVES
VGSAVSSVRPGDRVTVNVETFCGHCFFCEHGYVNNCTDPNGGWALGCRIDGGQAAFVRVP
FADQGLNKIPDSVSDRQALFVGDVLATGFWAARISEITPEDTVLIIGAGPTGLCTLLCTL
LKRPKRVIVCETDPLRLQFLRTHFPQVIAVSPQ---D---VLTCVQDGSDHGGADVVLEV
AGTAETFRLAWQCARPNAVVTIVALYDSPQLLPLPEMYGKNLTFKTGGVDGCDCVEILSL
IAQGNLDTTPLITHTYPLRDIEAAYTLFEEKRDGVIKVAIEP-----------
>tr|B3CDH2|B3CDH2_9BACE Putative uncharacterized protein OS=Bacteroides intestinalis DSM 17393 GN=BACINT_03959 PE=4 SV=1
----------------------------------------------------MLAYTYIE
HGKFELIEKPKPGLKDPRDAIVRVTLGSICTSDLHIKHGSVPRALPGTTVGHEMVGIVEQ
VGADVTSIRPGDRVTVNVETFCGECFFCRHGYVNNCTDANGGWALGCRIDGGQAEYVRVP
YADQGLNRIPDAVSDEQALFVGDVLATGFWAARISEITEKDTVLIIGAGPTGICTLLCVM
LKHPRRIIVCEKSPERIRLVRKHYPDVQVVEPE---D---CREIVLRSSDHGGADVVLEV
AGTDDTFRLAWECARPNAIVTVVALYDHPQVLPLPDMYGKNLIFKTGGVDGCDCAEILRL
IEEGKIDTTPLITHRFPLNEIEEAYRIYENKLDGVMKVAVSER------ERKE
>tr|B3JFH9|B3JFH9_9BACE Putative uncharacterized protein OS=Bacteroides coprocola DSM 17136 GN=BACCOP_00628 PE=4 SV=1
----------------------------------------------------MLAYTYIK
NGTFQMMEKPVPEIKDPRDAVVLVTMGSICTSDLHIKHGSVPRAVPGITVGHEMVGIVER
VGEKVTSVKPGDRVTVNVETFCGECFFCRHGYVNNCEDEQGGWALGCRIDGGQAEYVRVP
YADQGLNRIPEGVSDEQALFVGDILATGFWAARISEISSDDTVLIIGAGPTGICTLLCIM
LKHPRRIVVCEKSEERIRFVHEHYPEVIVVRPE---E---CVEQIRKLSSHGGADVVIEV
AGAEDTFRLAWECARPNAIVTIVALYDRPQQLPLPDMYGKNLTFKTGGVDGCDCAEILRL
IAEGKIDTTPLITHRFPLDKIEEAYCIFENRQDGVIKVAITEK--------AM
>tr|B5CWK6|B5CWK6_9BACE Putative uncharacterized protein OS=Bacteroides plebeius DSM 17135 GN=BACPLE_01096 PE=4 SV=1
----------------------------------------------------MLAYTYME
HGRFSLIEKPVPELKDPKDALVRVTLGSICTSDLHIKHGSVPRAVPGITVGHEMVGIVEK
VGSEVTTVKPGDRVTVNVETFCGECFFCQHGYVNNCEDPDGGWALGCRIDGGQAEYVRVP
HADQGLNRIPDGVTDEQALFVGDILATGFWAARISEITPEDTVLLIGAGPTGICTLLCAR
LKHPRRLIVCEKSEERIRFVQTHYPEVLVTTPE---Q---CQEFVKAHSAHGGADVVIEV
AGADDTFRLAWECARPNAIVTVVALYDRPQVLPLPDMYGKNLTFKTGGVDGCDCAEILRL
IAEGKLDTTPLITHRFPLNEIEEAYRIFENRLDGVIKVAVSPR-------NDK
>tr|B6G6G7|B6G6G7_9ACTN Putative uncharacterized protein OS=Collinsella intestinalis DSM 13280 GN=COLINT_01486 PE=4 SV=1
----------------------------------------------------MKALVHDG
RGQITLEDRPEPQLQSPTDAIVRVTRSTICTSDLHIIHGAVPRAMPNTVLGHEFVGVVEQ
VGEGVHALKPGDRVAVSCETFCGECFYCERGWVNNCV--EGGWELGCCEDGCQAELVRVA
HADHTCAPIPADVTDEDALFLGDIVATGHWGASIAEIEPGSTVAVIGAGPVGLTTMMCAR
LHGPAHIIAIDIDPARLALARERGLADQVIDASG-MDLAAVEAAVRELSCGRGADSVIEA
AGGSNTFDMAWRIARPHGVVVLSAMYEGPQALPLHEMYGKNLVFKTGGVDACNMGETMRL
VQEGRIDTSCLISACYPLNDIVEAYRAFEAHEGGCLKLVITPW-------EDR
>tr|B6VVT2|B6VVT2_9BACE Putative uncharacterized protein OS=Bacteroides dorei DSM 17855 GN=BACDOR_01390 PE=4 SV=1
--------------------------MAAIIYVCILSLHRFIKITIKEEKEIMLAYTYIK
QGKFELIEKPKPELRDSRDAIVRVTLGSICTSDLHIKHGGVPRAVPGITVGHEMVGIVEQ
TGRDVELVKPGDRVTVNVETFCGECFFCRHGYVNNCADPNGGWALGCRIDGGQTEYVRVP
YADQGLNLIPDSVSDEQALFVGDILATGFWAARISEITEEDTVLVIGAGSTGICTLLCVM
LRKPQRIVVCEQSSERIRFVREHYPQVEVVTPE---E---CKEFVLQSGPHGGADVVFEV
AGGEDTFRLAWECARPNAVVILVALYDRPQILPLPDMYGKNLIFKTGGVDGCDCAEILRL
IEMGKIDTTPLITHRFPLDQIETAYQIFENRQDGVIKVAVAME-------AGM
>tr|B6WQL5|B6WQL5_9DELT Putative uncharacterized protein OS=Desulfovibrio piger ATCC 29098 GN=DESPIG_00339 PE=4 SV=1
------------------------------------------------MAETMHALVYHG
TNDLRLEERPLPQIRDPRDAIVKVELSSICASDLHIRNGAVPRALPGTVLGHEFVGEVVA
TGSEVRKVRPGQRVAANVETFCGTCWFCRQGYVNNCR--HGGWELGCRIDGCQTEYVRVP
FADNGLDPIPDSLSYQDVLLVGDVLASGYFGAELAAIRPGDSVAVLGAGPVGLCAMQCAR
LFGPAQVIAVDILPSRLHLARERGYADLALDAAA-DD---VEARILDATGGLGADAVIEC
AGGHDTFQTAWKVARPNATVAVVAMYEEAQSLPLHLMYGKNLTFRTGGVDATHSAELIRL
IERGRIDTNPLITHSLPLNKILEGYRIFEQRQDDCIKCAITPW--------KR
>tr|B7BE85|B7BE85_9PORP Putative uncharacterized protein OS=Parabacteroides johnsonii DSM 18315 GN=PRABACTJOHN_03362 PE=4 SV=1
MHQKQTFNMCYNSKHTTKVNLLSGLTKKFIGLQFMKSLSLSFKVSINQQKNIMLAYTYLQ
KGKFGLREKPKPKITDARDAIVRVTLGSICTSDLHIKHGSVPRAVPGITVGHEMVGIVEE
VGTNVTSVKPGDRVSVNVETFCGKCFFCHRGYVNNCTDPNGGWALGCRIDGGQAEYVRVP
YAEQGLNRIPDTVSDEQALFVGDVLATGFWATRISEITEEDTVLIIGAGPTGICTLLCSI
LKNPKHIIVCEKSPERVRFIREHYPDILITTPD---N---CKEFVLENSDHGGADVVLEV
AGTEDSFRMAWECARPNAIVTIVALYDKPLIFPLPDMYGKNLIFKTGGVDGCDCAEILRL
IEEGKIDTTPLITHRFALNEIEEAYRVFENKLDGVIKIAIY------------
>tr|B7CAS8|B7CAS8_9FIRM Putative uncharacterized protein OS=Eubacterium biforme DSM 3989 GN=EUBIFOR_01299 PE=4 SV=1
----------------------------------------------------MLAYTYLE
KGKFELMEKPKPILLHERDAIVKVTLASICSSDLHIKHGSVPRAVPGITVGHEMVGIVEE
VGSKVTHVKPGDRVTVNVETFCGECFFCQNGYVNNCTDENGGWALGCRIDGGQAEYVRVP
FADQGLNKIPDGVSDRQALFVGDVLATGYWATRISEIKEEDTVLIIGAGPTGICTLLCVM
LQKPKRIIMCEKDESRLAFIHEHYPEVLTVSPE---K---CKDFVLENSDHGGADVVLEV
AGVPSTFQLAWQCARANAIVTIVALYDAPQVLPLPDMYGKNLTYKTGGVDGCDCEKTLQL
IAQGKINTEPLITHTYPLSRIAQGYELFENKRDGVIKVAIEC-----------
>tr|A6LDY7|A6LDY7_PARD8 Putative zinc-type alcohol dehydrogenase OS=Parabacteroides distasonis (strain ATCC 8503 / DSM 20701 / NCTC 11152) GN=BDI_2170 PE=3 SV=1
----------------------------------------------------MLAYTYIE
QGKFELREKPIPEIKDSRDAIVRVTLGSICSSDLHIKHGSVPRAVPGITVGHEMVGVVEK
VGADVTAVKPGDRVTVNVETFCGECFFCRRGYVNNCTDPNGGWALGCRIDGGQAEYVRVP
YADRGLNRIPDTVSDEQALLVGDVLATGFWAARISEVSEEDTVLIIGAGPTGICTLLCVL
LKKPRRIIVCEKSPERARFVRQRYPEVLVTDPK---N---CKEFVLRNSDHGGADVVLEV
AGSEDTFRLAWDCARPNAIVTIVALYDKPQLLPLPDMYGKNLTFKTGGVDGCDCAEILNL
IEEGKIDTTPLITHKFPLNEIEEAYRIFENRLDGVIKVAIEGNLIKPVFVLPH
>tr|Q0AW79|Q0AW79_SYNWW Zinc-binding dehydrogenase OS=Syntrophomonas wolfei subsp. wolfei (strain Goettingen) GN=Swol_1727 PE=3 SV=1
------------------------------------------------MADTMKALVYRG
PEKIGLEDVPMPKIIEPDDAIVKVTTSTICGTDIHIWHGGMPEVEPGRIIGHEFVGEVVE
VGPAVRNNKVGDKVAVSCVTQCGECFYCVRGVYSHCT--TGSWIFGYMIDGCQAEYVRVP
HANLGMFTIPDGLTEEDVLFVGDILSTGYFGSEQGRIEPGDTVAVMGGGPVGMCAMTTAR
LWGPAEIIAVDINQERLDFAVKNGIADVGINPQKVGN---VGDAIRERTGGRGADVTIEA
NGFKPTFDMAVDSVRPGGTISLIGVFEKPQELAMNTLWIKNIRISMGLVNANRIPELIKL
IQRGKIDTNYLITHRAPLNDILKGYDVFGGKKDGCLKWVVTPY--------VK
>tr|Q5LFU9|Q5LFU9_BACFN Putative zinc-binding alcohol dehydrogenase OS=Bacteroides fragilis (strain ATCC 25285 / NCTC 9343) GN=BF1277 PE=3 SV=1
----------------------------------------------------MLAYTYVE
HGKFELLEKLRPQIKDARDAIVRVTLGSICTSDLHIKHGSVPRAVPGITVGHEMVGIVEE
VGSGVISVRPGDRVTVNVETFCGECFFCRHGYVNNCTDPDGGWALGCRIDGGQAEYVRVP
YAEQGLNRIPDNVSDEQALFVGDVLATGFWATRISEISEDDTVLIIGAGPTGICTLLCVM
LKKPRRIIVCERSAERIRFVREHYPDVLVTEPE---N---CRDFVLCNSDHGGADVVLEV
AGSEETFRLAWECARPNAIVTIVALYDKPQFLPLPDMYGKNLIFKTGGVDGCDCAEILSL
IEQGRIDTTPLITHRFPLNEIEEAYRIFENKLEGVIKIAITGG---------R
>tr|Q89Z65|Q89Z65_BACTN Putative zinc-type alcohol dehydrogenase OS=Bacteroides thetaiotaomicron GN=BT_4512 PE=3 SV=1
----------------------------------------------------MLAYTYIE
HGKFELREKPEPKITDARDAIVRVTLGSICTSDLHIKHGSVPRAVPGITVGHEMVGVVEE
VGAEVTSVRPGDRVTVNVETFCGECFFCHHGYVNNCTDPNGGWALGCRIDGGQAEYVRVP
YADQGLNRIPDTVSDEQALFVGDVLATGFWATRISEITEKDTILLIGAGPTGICTLLCSM
LKNPKRIIVCEKSPERIQFVREHYPDVLITTPE---N---CKEFVLQNSDHSGADVVLEV
AGTEDSFRMAWDCARPNAIVTIVALYDKPLLFPLPEMYGKNLTFKTGGVDGCDCAEILSL
IEEGKIDTTPLITHRCSLNEIEEAYRIFENKLDGVIKVAIVCQ-----TESNK
