# Supplementary material for: Subdivision of the MDR superfamily of medium-chain dehydrogenases/reductases through iterative hidden Markov model refinement
Source: BMC Bioinformatics. 2010 Oct 27;11:534. doi: 10.1186/1471-2105-11-534 (PMC2976758; doi:10.1186/1471-2105-11-534)
Supplement: Additional file 4 — MDR family alignment figures. Illustrations showing the mafft MSAs from Additional file 3: mdr-sequences. Red sequence identifiers denote sequences from UniProtKB/TrEMBL, while blue correspond to sequences from Swiss-Prot. The position cscores are shown in a bar plot under the MSA. Positions that contain gaps in over 90% of the sequences have been removed from the alignment in order to increase readability. [file 1471-2105-11-534-S4.ZIP › mdr/MDR033.mafft]

>sp|P39714|BDH1_YEAST (R,R)-butanediol dehydrogenase OS=Saccharomyces cerevisiae GN=BDH1 PE=1 SV=1
-------------------------------------------------------MRALA
YFKKGDIHFTNDIPRPEIQTDDEVIIDVSWCGICGSDLHEYL--DGPIFMPKDGECHKLS
-NAALPLAMGHEMSGIVSKVGPKVT-KVKVGDHVVVDAASSCADLHCWPHSKF--YNSKP
CDACQRGSENLCTHAGFVGLGVISGGFAEQVVVSQHHIIPVP-KEIPLDVAALVEPLSVT
WHAVKISGFKKGSS--ALVLGAGPIGLCTILVLKGMGASKIVVSEIAERRIEMAKKLGVE
VFNPSKH--GHK--SIEILRGLTKSHDGFDYSYDCSGIQVTFETSLKALTFKGTATNIAV
WGPKPVPFQPMDVTLQEKVMTGSIGYVVEAFEEVVRAIHNGDIAMEDCKQLITGKQRIED
GWEKGFQELMDHKESNVKILLTPNNHGEMK
>sp|P39713|YAG1_YEAST Zinc-type alcohol dehydrogenase-like protein YAL061W OS=Saccharomyces cerevisiae GN=YAL061W PE=1 SV=1
-------------------------------------------------------MRALA
YFGKGNIRFTNHLKEPHIVAPDELVIDIEWCGICGTDLHEYT--DGPIFFPEDGHTHEIS
-HNPLPQAMGHEMAGTVLEVGPGVK-NLKVGDKVVVEPTGTCRDRYRWPLSPN--VDKEW
CAACKKGYYNICSYLGLCGAGVQSGGFAERVVMNESHCYKVP-DFVPLDVAALIQPLAVC
WHAIRVCEFKAGST--ALIIGAGPIGLGTILALNAAGCKDIVVSEPAKVRRELAEKMGAR
VYDPTAH-AAKE--SIDYLRSIADGGDGFDYTFDCSGLEVTLNAAIQCLTFRGTAVNLAM
WGHHKIQFSPMDITLHERKYTGSMCYTHHDFEAVIEALEEGRIDIDRARHMITGRVNIED
GLDGAIMKLINEKESTIKIILTPNNHGELN
>tr|A3LUQ0|A3LUQ0_PICST Polyol dehydrogenase OS=Pichia stipitis GN=SOR1 PE=3 SV=2
-------------------------------------------------------MKAIV
YHDREDVRYHSDFPEPQIVRPDDVKIKVHYCGICGSDLKEYL--DGPIFFSKKGTNNEVS
-NLPYPQCMGHEISGEVYEVGSEVD-NLQIGDKVVVEVTGTCFDRYRFPESPN--FNKPK
CGSCLEGHYNACAYLGLTGLGFTNGGCSEYLVTAASKAIKFQEDIIPMDVAAVIQPIAVS
WHAVRVSHFQEGQS--ALILGGGPIGLTTIFALKGNKAGKIVVSEPALARRQLAEKLGVT
VFDPTGK-SVDE--CVEELRKLSPNGYGFNHSYDCSGVPATFQTSLRALNIRGTATNVAV
WAHKSVPYFPMEATWAEKIITGSICFVKDDFIDVVNALHEGTIPVDEVKLLITSKIHLED
GVEKGFLELIHHKEKHIKILFSPKEEYRVK
>tr|A3M048|A3M048_PICST Sorbitol dehydrogenase OS=Pichia stipitis GN=SOR5 PE=3 SV=2
-------------------------------------------------------MRAIV
YHGNKDVRYDPQYPEPTINHPKEVKIKIDYCGICCSDLDEYR--DGPIFFSPD--HQAIS
-RKPFPQAMGHEMCGEIVELGSAVNANLKVGQKVVVESTGTCLDREYLE------LPEKK
CLSCVQGAYNHCDHIGFYGLGFSDGGFADFCVVGEHHVIPYSEEDLPVEIAALTEPLAVS
WHGVRVSNVTKDDS--ALVLGAGSIGLTTIIALKGHGVRNIIVSEPKESRRALAEKFHVQ
VFDPTPF-NHDEKSLTKELLKLSPLGWGFSRIFDCSGKKETFDISLSALKTTGIATNVAF
WAHNKQTVFPMDLTLHEKNLTSSSCYVREDFEEVIQAYRDGLIDPEEVRQIVTKVVALKD
GFEEGFLQLINHKGKHIKVLVSPLPKI---
>tr|A5DLR9|A5DLR9_PICGU Putative uncharacterized protein OS=Pichia guilliermondii GN=PGUG_04220 PE=3 SV=2
------------------------------------------------MVSHNSSMRAIV
LHGVKDLKFHSDYPEPQLQSPTDVKIKVDYCGICGSDLHEYL--DGPIFF--KNKRNEIS
-NKENIQCMGHEMCGEIVELGAKVNPEYKVGQKVVVAPTGTCLDRPRFPDAPN--AKKQP
CNACSEGSYNACDYIAFTGLGFEDGGFGDYCVVGDNHIVPYPPSVIPVDVAALIEPLAVA
WHAVRIAKLNEGES--ALVLGAGPIGLVMILALKAHKAGNIVVSEPAEARRKLAESFGVQ
TFDPTNYESVDQ--SVTALKKLTNDGFGFHHSFDCSGIPVSFEVSLKALRTTGVATNVAI
WPEKPVDYFPMEITLHERTINGSMCHTREDFVNVVKAFEAKLVDIDQVRTLITGIVSVED
GIEKGFNELINHKEKHIKILVSPRYAN---
>tr|A5DMQ3|A5DMQ3_PICGU Putative uncharacterized protein OS=Pichia guilliermondii GN=PGUG_04554 PE=4 SV=2
-------------------------------------------------------MRAVV
YFAPKNVQFKDNYPEPTIKSGTDVKLKVHYCGICGSDLHEYQ--SGPTFFAKEGQNHAIS
-NKAYPHVMGHEMSAEIVEIGSDVK-NFKVGDSVVVEVTGTCLDRDRFEDSPT--AGEEK
CAACKDGHYNMCKYLGLTGLGFSDGGFAEYVVTNSSKLVKFDNKKIPYDVAALIQPLAVS
WHAVRTSNFKEGSS--ALVLGGGPIGLTTIIALKGHGAGKIVVSEPSAGRRAIAEKLGVE
TFDPLSM-PHEE--TMEKLKLLSPDKQGFHYSYDCAGTQSTFDGSIRSLRVRGVATNVAV
WAHKPINYFPMIATWSEIWLRGSICFVKQDFEEVARALEEGRIELKDLEMLITAKISLER
AVTDGFDELLRDKEKHIKMLFSPLEQFKDK
>tr|A7TPQ8|A7TPQ8_VANPO Putative uncharacterized protein OS=Vanderwaltozyma polyspora (strain ATCC 22028 / DSM 70294) GN=Kpol_1049p18 PE=3 SV=1
-------------------------------------------------------MRALA
YFGKGNVRFTYSLKEPHIHAEDDVIIDISWCGICGTDLKEYT--DGAIFFPEDGCVNHIS
-NNNLPQAMGHEISGIISSVGPGCK-KFKIGDHVVVEPTATCIDRYRWPNAPN--RDTPM
CEACRNGMPNICKYLGLTGAGVEGGGFAEKMVINEHHCHKIP-HHMPLDVASLIQPISVC
WHAVKVSHYKQGGS--VLIVGGGPIGLGTILALKGFGCEDIVVSEPALIRRELAEKMGAR
VFDPSNM-SLDN--SIKTLTEMAPGSQGFDYTFDCSGIPATLKVAIECCTFRGTAVNIAV
WGHKPVEFFPMDITSQEKRYTGSMCYTSEDFEEVIEAFKSKRIDINTARHLITGKVPIEE
GIEGAMLRLLRDKGHTIKILLTPNNKNELG
>tr|Q1T714|Q1T714_9ASCO Glycerol dehydrogenase OS=Zygoascus ofunaensis GN=glydh PE=3 SV=1
-------------------------------------------------------MKGLL
YYKTGDIRYSEDVEEPEILSSHDVKIRVKFCGICGTDLKEYTYEGGPLFLPKPGSSDKIS
-GLELPLCPGHEFCGVVEEVGESVT-RVKPGDRVAVEATTHCSDAVHYG---V--HDMEL
CVACKNGSPNCCTHLSFCGLGGASGGFAEKVVYGEEHMLKLP-DSIPFDIGALIEPLAVA
WHAVECAKFKPGST--ALVLGGGPIGLATILALQGHQAGRIVCSEPACIRREYAAKFGAE
VFDPSQH---DD--VIHELKALLPENGGFDASFDCSGVPQTFTTSIEALAPGGMAVNVAI
WGDHAIDFGAMCLTYQEKTCTGSMCYTVKDFEEVINALDKGLISISKARLMITGKVNLKD
GVELGFKQLIEHKETNIKILVTPDE----V
>tr|Q59KU9|Q59KU9_CANAL Potential butanediol dehydrogenase OS=Candida albicans GN=IFE2 PE=3 SV=1
MNSLLSRRIISQPKLYKRIISTRTICNSFSLYHSNCQHQHQHQQQQQPQQEVAKTMQAIE
YHGNRNLKYVTDRPIPEITHPHDVKIKISHCGICGSDLHEYL--DGPIFF--DGEINAVS
KKKKLGQCLGHELCGVITEVGSDVSHHLQPGQHVVLEANGSCLDKKYLQQSQE--EQNDV
CSACAHGRYNACKRLGFYGLGYDNGGFAEYIVASENKVIPYDANIIPDEVAALVEPLAVS
WHGVRQSKIEECKSPQALILGGGPIGLCTIFALKGHKVTDIVVSEPAEGRRELAQSFGVK
TFNPFDYKDAEI--QIKELLKMTKTNSGFTHVYDCSGNKATFNTMLKVLATGGVGTNVAI
WPKVPIDFYPMDLTLNELYLTASMDYTKIDFELVVKAFETGLIDPKEAAKLVSKKVPLRD
GIEHGILDLINNKEKYIKILLHP-------
>tr|Q59VG4|Q59VG4_CANAL Potential butanediol dehydrogenase OS=Candida albicans GN=IFE1 PE=3 SV=1
-------------------------------------------------------MKAIV
YHDRGDIRYDPNFPDPQIIRSDDVKIKVHYCGICGTDLKEYS--DGPIFFPPKGELNEIS
-QMESIQVMGHEISGEVIAIGDDVT-NVKVGDKVVVEVTGTCLDRHRYQDPKNGDSPKPN
CPSCVSGNYNACDYLALIGCGFANGGCAEYLVVASSKVIAFDQNKIPMDIAALIQPIAVS
WHAVKVSNFKPGSN--ALILGGGPIGLTTIFALKGNQVSQIVLSEPALARRQLAEKLGVI
TYDPTGK-SIEQ--CVEDLKKLSPGGYGYEYSYDCSGVKATFETGLKTLKIRGCATNVAI
WAHKSIPLYPMEITLSEKMLTGSICFVKKDFEESIKAIENGLISIDELKMLITSKIHLQD
GIEKGFLELINHKEKHIKILFSPKSEYLLC
>tr|Q6BC32|Q6BC32_PICAN Glycerol dehydrogenase OS=Pichia angusta GN=gdh PE=3 SV=1
-------------------------------------------------------MKGLL
YYGTNDIRYSETVPEPEIKNPNDVKIKVSYCGICGTDLKEFTYSGGPVFFPKQGTKDKIS
-GYELPLCPGHEFSGTVVEVGSGVT-SVKPGDRVAVEATSHCSDRSRYKDTVA--QDLGL
CMACQSGSPNCCASLSFCGLGGASGGFAEYVVYGEDHMVKLP-DSIPDDIGALVEPISVA
WHAVERARFQPGQT--ALVLGGGPIGLATILALQGHHAGKIVCSEPALIRRQFAKELGAE
VFDPSTC---DD--ANAVLKAMVPENEGFHAAFDCSGVPQTFTTSIVATGPSGIAVNVAV
WGDHPIGFMPMSLTYQEKYATGSMCYTVKDFQEVVKALEDGLISLDKARKMITGKVHLKD
GVEKGFKQLIEHKENNVKILVTPNE---VS
>tr|Q6BL25|Q6BL25_DEBHA DEHA2F16918p OS=Debaryomyces hansenii GN=DEHA2F16918g PE=3 SV=2
-------------------------------------------------------MKAIV
YHGNKNLEFTESYPEPDINHGTEVKIKIDYCGICGTDLKEYL--DGPIFF--EGETSEIS
-NHRKVQCMGHEISGEITEIGSEVS-KLKVGEKVVVEPNGTCLDRYRFPETPN--FDKPK
CCACHDGYSNVCDYIGLIGLGFTDGGFSDYCVVGQDHVVPYPDDLIPSDVAALTQPIAVA
WHAVRTSKLKPGQS--ALVLGSGPIGLAIIIALKGHSAGKIVVSEPALDRRLLAEKLGVE
TINPKEY-TAEE--NVEALRAMTDDGFGFHHSYDCSGLPVTFNASVHSLRTFGTATNVAV
WQHKPIDFYPMDVTYKEKTVTGSMCTTILDFEQVIEAYKKGLIDPREVETFITSKVHLED
GIEKGFRELLYNKDDHIKILLSPKERYKNT
>tr|Q6BL26|Q6BL26_DEBHA DEHA2F16896p OS=Debaryomyces hansenii GN=DEHA2F16896g PE=3 SV=2
-------------------------------------------------------MKAIV
YHGNKDIRYTDSHPSPNITHETEVKIKVDFCGICGSDLHEYL--DGPIFF--QGEKSEIS
-NISKVQCMGHEISGEVVEIGSEVK-ALKVGEKVVVEASGTCLDRYRFPDAPN--VKKPN
CCACHDDHRNACDHIGFVGLGFMDGGFSDYCIVGQEHVVPYPEDLIPADVAAITEPLSVA
WHAVRTSNFQPGQS--ALVLGSGPIGLAAIIALKGHKAGKIVVSEPALSRRVLAQDFGAE
VIDPKDY-SYEE--CIKALKLMTVDGFGFHHSYDCSGIAATFNASVHSLRTFGTATNIAI
WPHKPIDFYPMDVTFKEKVITGSMCTTRLDFEQVIDAYKKGLIDPNEVKRFITSRIHLED
GIEKGFMELINNKDKHIKILMTPNEQFKRT
>tr|Q6CLT6|Q6CLT6_KLULA KLLA0F00528p OS=Kluyveromyces lactis GN=KLLA0F00528g PE=3 SV=1
-------------------------------------------------------MRALA
YFGTRDIRFTTDLPEPVIEKPDDVLIDIVWCGICGTDLHELL--DGPNFFPKDGETHEIS
-GRGLPQAMGHEMAGVVSQVGSSVT-KFQPGDHVVVEPTGTCQDRERY----N--TKGET
CKACKRGMHNVCVHLGLCGCGVQSGGFAEKVVIGEKHCFKVP-SWIPLDVAALIQPLAVC
WHAVKLGAVKEGQS--ALILGGGPIGLGIIMALQHFGCTDIVVSEPAKIRRDLAEKMGAI
VSNPMDFKTNEE--NIKNLCSLSPNGEGYDFTFDCSGISVTFESSIKCLTFRGTAINVAV
WGDSSVKHYPMDLTSQEKKYTGSMCYTLEDFEDVVDSFTEGKTDFKKAAFMITGKVSLEN
GMEDAFMRLINDKEGTIKILLTPKEELITW
>tr|Q6CLT7|Q6CLT7_KLULA KLLA0F00506p OS=Kluyveromyces lactis GN=KLLA0F00506g PE=3 SV=1
-------------------------------------------------------MRALA
YFGKQDIRYTKDLEEPVIETDDGIEIEVSWCGICGSDLHEYL--DGPIFFPEDGKVHDVS
-GLGLPQAMGHEMSGIVSKVGPKVT-NIKAGDHVVVEATGTCLDHYTWPNAAH--AKDAE
CAACQRGFYNCCAHLGFMGLGVHSGGFAEKVVVSEKHVVKIP-NTLPLDVAALVEPISVS
WHAVRISKLQKGQS--ALVLGAGPIGLATILALQGHGASKIVVSEPAEIRRNQAAKLGVE
TFDPSEH--KED--AVNILKKLAPGGEGFDFAYDCSGVKPTFDTGVHATTFRGMYVNIAI
WGHKPIDFKPMDVTLQEKFVTGSMCYTIKDFEDVVQALGNGSIAIDKARHLITGRQKIED
GFTKGFDELMNHKEKNIKILLTPNNHGELD
>tr|Q6FWH2|Q6FWH2_CANGA Strain CBS138 chromosome D complete sequence OS=Candida glabrata GN=CAGL0D00198g PE=3 SV=1
-------------------------------------------------------MRSLA
YFKTGDIHFTDKIDTPKINNDHELMIDVAWCGICGTDLHEFL--EGPIFMPKDGDTHYLS
-GLDLPLPMGHEMSGIVKEVGKGVT-RFKPGDRVVIEATTSCGDTHRWPKSKV--AKGEL
CPACEMGLPNCCTHGSFQGLGSVGGGFAEQVVVGEKHVVKIP-DKLPLDVAALVEPLSVA
WHAARLAEFKEGSN--ALVLGSGPIGLAMILALKGMKAGKIVVSEPAKLRRELAEKLNVV
VFNPTHT-RAQN--AIEKLKELSPKDHGFDYTFDCSGVQDTFNAAVKAACIQGHIVNVAI
WGPKPVAFHPMDMTYGEKKLTGTMGYVTRDFEEVVDAIDKGYISIEECKLLITGRVKLED
GMEKGFHELIEHKETNVKILLTPNNHGELQ
