# Supplementary material for: Subdivision of the MDR superfamily of medium-chain dehydrogenases/reductases through iterative hidden Markov model refinement
Source: BMC Bioinformatics. 2010 Oct 27;11:534. doi: 10.1186/1471-2105-11-534 (PMC2976758; doi:10.1186/1471-2105-11-534)
Supplement: Additional file 4 — MDR family alignment figures. Illustrations showing the mafft MSAs from Additional file 3: mdr-sequences. Red sequence identifiers denote sequences from UniProtKB/TrEMBL, while blue correspond to sequences from Swiss-Prot. The position cscores are shown in a bar plot under the MSA. Positions that contain gaps in over 90% of the sequences have been removed from the alignment in order to increase readability. [file 1471-2105-11-534-S4.ZIP › mdr/MDR034.mafft]

>tr|A1CFL1|A1CFL1_ASPCL Alcohol dehydrogenase OS=Aspergillus clavatus GN=ACLA_093590 PE=4 SV=1
MGST--------------LPTT-----YKRAFFEKQDATLTLEEVQLIEPQRGEILVKVE
ACGV---CHSDHF-AQMNLMGGG-FPRVPGHEVVGRVAAVGDGETY-WKIGDRTGAGWHG
GHDGTCGACKKGLFQMCDNEQVNGITRDGG--------YAEYVLIRSEAAVRIPDHVNAA
KYAPMLCAGVTVFNSIRQMNIPVGETVVIQGLGGLGHLALQYANRFGYRVVALSRGAQKE
EFARKLGAHVYIDTSKEDPVAALQKLGGAALIVSTAPSPELINPLIEGLGVLGKLLILSI
VGG-IEVHTGLLVSERRIAIHRTNSIVRSLLTNSKVGKGKSIWSWPSGHATDSEEAIAFA
ELQGIDCL-VEEFPLEKCNEAFGRSSSTTADRERVFLADFTGLTTTAAMMDGS
>tr|A4QVF8|A4QVF8_MAGGR Zinc-binding dehydrogenase OS=Magnaporthe grisea GN=MGG_04556 PE=3 SV=1
M--S--------------LPST-----YKAAIFKAQGQQLTLEDQPMKEPGRGEILVKVE
ACGV---CHSDSF-VQNNAFGGG-FPRIPGHEIIGRVAAVGPEVSG-WEAGQRVGSGWHG
GHDGTCKACNKGLHQMCEAKTINGIIKDGG--------YAEYCIIRSEAAVRIPDHVDAA
KYAPILCAGVTTFNSIKRQGIAAGETVAIQGLGGLGHLAIQYSQRMGYRVVAISRGSDKE
KAARELGAHEYIDAAKEDPAAALQKLGGAALIVATAPHANAISPLIGGLGLMGKLLLLAV
PGD-LSVNTNIMIG-----------------------QGCSVTAWPSGNALDSEEAINFT
ELQNVDCK-VETFPLEKAQEAFNVMMDGSVRFRSVLTMT--------------
>tr|A6SDL8|A6SDL8_BOTFB Alcohol dehydrogenase OS=Botryotinia fuckeliana (strain B05.10) GN=BC1G_11083 PE=3 SV=1
M--S--------------LPKT-----YKAAVFEKANAPFVIKDVELTQPSANEVLVKVI
ACGV---CHSDAV-VQSGGFGNG-FPIVPGHEVIGTVAAVGEGVQK-WKVGERVGGPWHG
GHDGTCKQCNRGQFQMCSNGAVNGVTRDGG--------YAEYVHLRSEAVVRIPEDVDPY
EYAPILCAGITVFNSMRKLQITPGEVVAIQGLGGLGHLAVQYAAKMGYKVVAISGGDKKR
DFAHKLGAHEYIDTSKDDPVKKLTEMGGAALIVCTAPNPKSISPLTGGLGAGGKLLILAP
CGG-VEINSIDLIT-----------------------KMASVSGFPSGHALDCEEAIEFT
KLHTVDCM-IEKFPLSDVQKAYDHMLSGDVRFRSVLVMDQ-------------
>tr|A7F2G4|A7F2G4_SCLS1 Putative uncharacterized protein OS=Sclerotinia sclerotiorum (strain ATCC 18683 / 1980 / Ss-1) GN=SS1G_12111 PE=3 SV=1
M--T--------------LPKT-----FKAAVFEKADGPLVISDLELQEPKANEILVKVI
ACGV---CHSDAV-VQAGSFGNG-FPIVPGHEIIGTVAAVGPGVEK-WKVGERVGGAWHG
GHDGTCKQCNRGNFQMCSNGAINGVTRNGG--------FAEYVHLRTEAAVRVPEDVDPY
KYAPILCAGITVFNSMRKLQITPGEVVAIQGLGGLGHLAVQYAAKMGFKVVAISGGDKKR
EFAHKLGAHEYIDASKDDPVKKLAELGGAALIVCTAPNPKSISPLTAGLASGGKLLILAP
CGN-VEINTVDLIM-----------------------RAASVCGFPSGHALDSEEAIEFT
KLHNVDCM-VEKFPLKDAQKAYDHMLSGNVRFRSVLVMDE-------------
>tr|B2AP66|B2AP66_PODAN Predicted CDS Pa_7_300 OS=Podospora anserina PE=4 SV=1
M--S--------------LPQT-----YKQAVFRSAGAPLTIEEVPLRQPGPKEVLVKVE
ACGV---CFSDMF-AQNNIMGGG-FPIVPGHEIIGRVAAVGPNVST-WKVGDRIGSGWHG
GHDGTCRSCKKGYHQMCDNQVVNGETKQGGCKSVRYWPNAEYVLLRSEAGVPIPETVSAA
KYAPILCAGMTVFNSIRHMNVGVGETVAVQGLGGLGHLAIQYANKFGYRVVAISRGADKE
SFAHELGAHEYIDTSKVDAGEGLKRLGGASLVVTTSPSANTMSGLMQGLGPLGKLLILSV
PGD-VSVNTGVMVS-----------------------ELFCLPGRFGVEPVANSCLSTYS
AEIWVVCSGVAVWPCYRLGGGNCLHSAAKHRLSH-------------------
>tr|B2WIU3|B2WIU3_PYRTR Alcohol dehydrogenase OS=Pyrenophora tritici-repentis (strain Pt-1C-BFP) GN=PTRG_09902 PE=4 SV=1
MPSD--------------MPST-----CRAVVLEKVGAPWTIKEVPVSKPESGEVLVKVL
ACGV---CHSDSF-LHQGHLGDKVFPRVPGHEVIGTVIAVGDGEKK-WKVGDRVGGGWHG
GHDGLCKACNRGLFQMCENELINGVSRDGG--------YAEYCTLRSEAAVRIPADADPA
EYAPLLCAGVTVFNGIRNMHIQQGDTVAIQGLGGLGHLALQYARKMGYRTVALSSSADKK
DFAFQLGATDYIDTSKESAADGLQKMGGASLIVVTAPNPEIIGPLVNGLGPLGKLLVLAP
VGD-VPINTVSLVM-----------------------GGRSVHGWPSGHGLDSEEAIDFA
EKQGVKCM-IEKFPFDKVEDAVQHMQSGKVRFRSVIVME--------------
>tr|B6Q4Z7|B6Q4Z7_PENMA Alcohol dehydrogenase, putative OS=Penicillium marneffei ATCC 18224 GN=PMAA_022240 PE=4 SV=1
M--S--------------LPKT-----FRKAVFNEAGGPLVIEEANLTPPAPREILVQVE
ACGV---CFSDTI-AQHDYMGGG-FPQVPGHEIIGKVVAVGSGVSG-WTVGDRVGGGWHG
GHDGTCRACKTGHYQMCDNQLVNGITRDGG--------YAEYCTIRSEAAVRIPPDVDAA
TYAPMLCAGVTVFNSMRQMQVPPGSTVAIQGLGGLGHLALQYANKFGYRVVALSRDSKKE
TFARQLGAHEYIDGSKEDVGEALQKLGGASLIVSTAPDKNSITPLLKGLGIQGKLLILSI
VDD-LPVNTAILMR-----------------------YGSSVHSWPSGHAIDSEEAIQFA
GLQDIKCM-VETFPLEKANEAYDAMLKGSVRFRSVIKMN--------------
>tr|B6Q4Z8|B6Q4Z8_PENMA Alcohol dehydrogenase, putative OS=Penicillium marneffei ATCC 18224 GN=PMAA_022240 PE=4 SV=1
M--KPVVHWSSKRPILPLLPHVRFWFKLRHAVF----AFQILLHNTITWAVDCMIIPGLQ
SRKLRLTCIEFVL-TS---------PQVPGHEIIGKVVAVGSGVSG-WTVGDRVGGGWHG
GHDGTCRACKTGHYQMCDNQLVNGITRDGG--------YAEYCTIRSEAAVRIPPDVDAA
TYAPMLCAGVTVFNSMRQMQVPPGSTVAIQGLGGLGHLALQYANKFGYRVVALSRDSKKE
TFARQLGAHEYIDGSKEDVGEALQKLGGASLIVSTAPDKNSITPLLKGLGIQGKLLILSI
VDD-LPVNTAILMR-----------------------YGSSVHSWPSGHAIDSEEAIQFA
GLQDIKCM-VETFPLEKANEAYDAMLKGSVRFRSVIKMN--------------
>tr|B6QG51|B6QG51_PENMA Alcohol dehydrogenase, putative OS=Penicillium marneffei ATCC 18224 GN=PMAA_084400 PE=4 SV=1
M--A--------------LSAT-----FKQAVFKTAGGPLVVEEVPLVQPSANQLLVKVE
ACGV---CFSDQM-AQHNMMGAG-FPIVPGHEYIGRIAALGPHVTG-WTVGDRVGGAWHG
GHDGTCKACRKGWYQMCDNRSVNGETKNGG--------YAEYCFLNAEAAVRVPTHLPAA
KYAPMLCAGVSVFNSIRHMNIAVGETVAVHGLGGLGHLAVQYARKMGYRVVAISRDASKK
QSARELGAHEYIDSSAVDVGEALQKLGGASLIVVTTPSSEIANPLLKGLGILGKLLFLSV
PGK-VEVDTATMLG-----------------------YGLSVQVWPCGHATDTEDAIAFA
EMENVECL-VEEFPLEKANEAYEAMLKGTVRYRAVVTM---------------
>tr|Q1E1J0|Q1E1J0_COCIM Putative uncharacterized protein OS=Coccidioides immitis GN=CIMG_03573 PE=3 SV=1
M--A--------------LPQT-----FKQAVFKGAGKPLVIEEVSLALPGPGEVLVKVE
ACGV---CFSDTY-AQKNMLGGG-FPIVPGHEIIGRVAAVGDGVSG-WGLGDRIGGGWHG
AHDGTCKSCKKGLFQMCSNKLINGETRSGG--------YAEYCTLRAEAAVRVPDHIDAA
KYAPILCAGVTVFNSMRHMNVPPGETVAIQGLGGLGHLAIQCANRFGYRVVAISRDSKKE
KFARALGAHEYIDTSKEDVSKALRRLGKASMIVLTAPNADVVNPLLNGLEARGKLLMLS-
------------------------------------------------------------
ELQNINCM-VETFPLARANDAFEAMLKGTVRFRAVITME--------------
>tr|Q2H7Q2|Q2H7Q2_CHAGB Putative uncharacterized protein OS=Chaetomium globosum GN=CHGG_05313 PE=3 SV=1
M-SS--------------LPKT-----FKKAAFTGQGSRLSIEDAQLQLPGKNEVLVKVE
ACGV---CHSDTF-VQGNAYGIG-FPLTPGHEVIGRVAAVGEDVVA-WKVGDRIGGGWHG
GHDGTCGACKRSLFQMCENEAINGVTRNGG--------YAEYVLVRSEAGVKVPDDVDAA
SYAPLLCAGVTVFNSMRQMNIPPGETVAIQGLGGLGHLGVQYANKFGFRTVAVSRGADKE
AFARKLGAHEYIDTTKVQAGAALKELGGAAMIVTTSPNAEQIPELLQGLGPRGKLLIVSL
PGE-VPFNITPMIQ-----------------------KGLSIHAWPAGHATDMEDAIKFA
QLQDIGCM-IEKFPLEKANEAYDAMLSGKVRFRAVLTFE--------------
>tr|Q2HE20|Q2HE20_CHAGB Putative uncharacterized protein OS=Chaetomium globosum GN=CHGG_01534 PE=3 SV=1
M--T--------------LPKT-----FKQAAFHSQGAALTIEDAELRLPGPGEVLVKVE
ACGV---CFSDMF-AQQNIMGGG-FPIVPGHEIIGRVAAVGDGVTA-WKVGERVGAGWHG
GHDGTCFACKKGLYQMCDNQVVNGETKAGG--------YAEYVLLRSEATVRVPEHVSAA
KYAPILCAGMTVFNSLRHMDVQPGETVAVQGLGGLGHLAIQAAQRMGYRVVAISRGADKE
AFARQLGAHEYIDSSKGDVGEALRRLGGARLAMTTAPTAEVMGTLLKGLGPMGKLLILSV
PGD-VPVNTGVMLK-----------------------YALSVQSWPCGHATDSEDAIQFM
DLQKVDCI-VQTFPLAKANEAFNAMMDGSVRFRTVIVME--------------
>tr|Q4P5Y3|Q4P5Y3_USTMA Putative uncharacterized protein OS=Ustilago maydis GN=UM04480.1 PE=3 SV=1
M-SS--------------LPKT-----YKAAVFEKTGQPLTFKDIELKHPEDGQILVKVE
ACGV---CHSDAH-VQAGAFGP--LPRVPGHEIVGKVVEVGPHVTR-WKSGDRVGGAWHG
GHDGTCRQCNQGLFQMCDNGQINGVTRDGG--------YAEYCLLQAEAAVRLPSDGDAV
QMAPLMCAGVTVHNGIRKMNITPGEVVAIQGLGGLGHLAVQYARKMGYRTVALSRGTDKK
DFAMKLGATDYIDTSSQDAAEALQKMSGAALIVATAPNPEHISPLVGGCKPMGKLLILAP
VGD-VRVNSIAMIT-----------------------KGISVHGWPSGHALDSEDAVEFS
QRFGVECM-CETFPLAKANEAFEHMMANKARFRAVLTM---------------
>tr|A3RWJ7|A3RWJ7_RALSO Alcohol dehydrogenase OS=Ralstonia solanacearum UW551 GN=RRSL_01724 PE=4 SV=1
M--P--------------EQKT-----YKAMQVTQPG-VLELVERNTPTPAAGEVLLRVE
ACGV---CGADAGAIEGREARLQ-FPRVPGHEVVGRIVAMGPGTASIWKLGQRVGVGRLG
GHCNECEPCRRGQFQLCKNQPIVGSSQDGG--------YAEMMIARSTGLVSIPDALSSE
AAAPILCAGIATFNALRKSGAQAGDLVAIQGIGGLGHMAIQYARRMGFRVVAVGRGADIA
DDVRALGAHVYVDTRVADPVARLQEMGGAQVILTTITDSAAASSLVPGLAPQGRLLVVGV
GRAPLAIMPAALVG-----------------------GERMVQGTITGSPYESEKALDFS
VLTDVRPL-IETLPLEQAYAAYRRMMSGQVKFRMVLTMNAG------------
>tr|A1W5R7|A1W5R7_ACISJ Alcohol dehydrogenase GroES domain protein OS=Acidovorax sp. (strain JS42) GN=Ajs_1375 PE=4 SV=1
M------------------KTT-----YRAMQVTRPG-FLELVERPAPLPGIGEVLIEVE
ACGI---CGADASDIERADPALQ-PPRVPGHEVVGRIAALGEHTPSIWKVGQRVGVGRMG
GHCNECVQCRQGRFQLCLNQPITGASRDGG--------YAEMMLARATGLVSIPDELDAE
EAAPILCAGIATFNALKKCGAQAGDTVAVLGIGGLGHMALQYARRMGFKVIAIGRGSDIA
QDALKLGAHLYIDTNEEDATARLKSLGGAQAIVTMIDHAETVSGLLAGLAPEGRLVVLNP
SKQPLQVPAGLLVG-----------------------GQRSILGSITGTPYENEKTLNFS
VLADVRPW-IETMPLEKAYDAYQRMKSGDVKFRMVLTMN-RPD----------
>tr|A4JTJ4|A4JTJ4_BURVG Alcohol dehydrogenase GroES domain protein OS=Burkholderia vietnamiensis (strain G4 / LMG 22486) GN=Bcep1808_6708 PE=3 SV=1
M------------------KAV-----YRAVQVTKPG-VLELVERETPLPADGQVLIEVE
ACGI---CGADARDIENPGRNTP-HPRVPGHEVVGRIAALGTSAPSIWKIGQRVGVGRLG
GHCNECAQCRQGNFQLCVNQPVVGAMCDGG--------YAEMMLARSTGLVSIPDDLKAE
EAAPILCAGIATFNALKKSGAEAGDTVAIVGIGGLGHMALQYARRMGFRVVAIGRGDEIA
NEAMTLGAHVYIDANAEDPAARLTEMGGACAIVTTVGQADVIAKLLPGLAPQGRLILLGV
GKDPLPVSIGYLVS-----------------------GERGIAGSITGTPYENEKALNFS
VLTGVRPM-IETMPLEQASEAYRRMRSGDVRFRMVLTMK-R------------
>tr|B1Z4B9|B1Z4B9_BURA4 Alcohol dehydrogenase GroES domain protein OS=Burkholderia ambifaria (strain MC40-6) GN=BamMC406_6148 PE=4 SV=1
M------------------KTV-----YRAMQITRPG-FLELVERPTPTPGTGEVLIEVE
ACGI---CGADVGDVEGASTEVQ-PPRVPGHEVVGRIVALGAHVPSIWKVGQRVGVGRLG
GHCNECVQCRKGHFQLCQNQPFVGATCDGG--------YAEMMLARATGLVSIPDELDAE
EAAPILCAGIATFNALKKCGAEAGDTVVVLGIGGLGHMALQYARRMGFRVVAVGRGNDIA
DDALALGAHIYIDTEQEDAVAKLGSMGGAQAILTTIAHPGTVSALMAGLAPQGRLVLLGA
GKDPLPVSTGQMVV-----------------------GERSMLGSITGTPYENESTLSFS
VLAGVRPK-IEVMPLEQANDAYRRMKSGDVKFRMVLTTSAHRK----------
>tr|Q7VVP4|Q7VVP4_BORPE Probable alcohol dehydrogenase OS=Bordetella pertussis GN=BP2601 PE=3 SV=1
M------------------KET-----YRAMQASRPG-VLELVERRTPRPAAAEVLIRVE
ACGM---CGADIADIEKAGPTV--PPRVPGHEVVGRIVALGGQVPPIWRLGQRVGVGRLG
GHCNECDQCRQGRFQLCESQPIVGASCDGG--------YAEMMLARATGLVSIPDELDAQ
EAAPILCAGVATFNALRKCGAQPGDLVAVVGIGGLGHMALQYARRMGFRVVAIGRGADIA
TDAMALGAHAYIDNLEQNVVATLRRMGGAQAVLTTIDQAEAVSALLGALAPEGRLVVLNP
GKSALQVSAGLLVG-----------------------GQRSIVGSLTGTPHDNEKALNFS
VLVDARPS-IEVWPLARADEAYRQLQSGAPRFRLVLAMG-NTDQD--------
>tr|Q8XSN7|Q8XSN7_RALSO Probable alcohol dehydrogenase (Adh-ht) oxidoreductase protein OS=Ralstonia solanacearum GN=RSp0430 PE=4 SV=1
M--P--------------EKKT-----YKAMQVTGPG-VLEMVERDTPTPAIGEVLIQVE
ACGI---CGADAGVIEGREAGLQ-YPRVPGHEVVGRIVATGPGTASIWRVGQRVGVGRLG
GHCNECEQCRRGQFQLCRNQPIVGSTQDGG--------YAEMMLARSTGLVSIPDTLSSE
AAAPILCAGIATFNALRKSGAQAGDLVAIQGIGGLGHMAIQYARRMGFRVVAVGRGTDIV
NDVRALGAHIYIDTHIEDPAVRLRELGGAQVILTTITDSAAASPLMSALAPQGRLLVVGV
GQAPLAVMPSALVG-----------------------GERMVQGTLTGSPFESEKALDFS
VLTDVRPL-IETMPLEKAHEAYQRMMSGQVKFRMVLTMNAG------------
