# Supplementary material for: Subdivision of the MDR superfamily of medium-chain dehydrogenases/reductases through iterative hidden Markov model refinement
Source: BMC Bioinformatics. 2010 Oct 27;11:534. doi: 10.1186/1471-2105-11-534 (PMC2976758; doi:10.1186/1471-2105-11-534)
Supplement: Additional file 4 — MDR family alignment figures. Illustrations showing the mafft MSAs from Additional file 3: mdr-sequences. Red sequence identifiers denote sequences from UniProtKB/TrEMBL, while blue correspond to sequences from Swiss-Prot. The position cscores are shown in a bar plot under the MSA. Positions that contain gaps in over 90% of the sequences have been removed from the alignment in order to increase readability. [file 1471-2105-11-534-S4.ZIP › mdr/MDR035.mafft]

>tr|A1CTH6|A1CTH6_ASPCL Zinc alcohol dehydrogenase, putative OS=Aspergillus clavatus GN=ACLA_083070 PE=4 SV=1
M-----------------------------------------------------------
-----------------------------TESL------PSTMK------AWLYSN----
----------------ASGGLEKHLTFNPEARTPGTL---RQNHVLIQVISASINPADYK
VPE-LGLA-----SKVVI-TTPATPGMDFCGRVVIIGP--DV-S----DFHPDQLVYGSI
G-IPSQFGSLGEYLVCAASTIAALP-EGVDPDHAATVGVAGQTAYQSLAPYVS-------
AGE--KVLINGGSGGVGIFAIQIAKLLGCHVTTTCSTRNVQFCKDLGADEVIDYT-QTDV
LSTLKSQGHVYSHVVDHIG-LPEGLYRECDAFLLPGKV--FVQVG-----AASMLTFARR
LVRPSFLGGGKRKYVIL-LFKNNKADIVRIGEWIQQGKVRVVVDS--TYELQD--AVKAF
EKLRSGRARGKIIIHVGQKP----------
>tr|A2QX61|A2QX61_ASPNC Contig An11c0270, complete genome OS=Aspergillus niger (strain CBS 513.88 / FGSC A1513) GN=An11g07750 PE=4 SV=1
------------------------------------------------------------
------------------------------------------MQ------AWLYST----
----------------THPTLEQNLTLTPSAPTPPPP---KNTQLLIRVHTCALNPADYK
VPT-MPVI-----STLLI-RKPASPCLDFAGEIVSTGP--NVPS----TLTPGKLVYGTL
P-LPTQFGPLAEYVVAEAEHVQIIP-EGVEVDHAATVGVAGQTAWQAIAPYVT-----PD
AGD--KVLIVGASGGCGIYGVQIAKALGCEVTAVCSGKNVEFVKGLGADEVIDYT-VEDV
VEVMKAKGKVYKLVVDHVG-EPWELYRESEKFMVRGGV--FTQVG-----ANWMPTFAVR
FIRPGFLGGGRMKYVPI-FWKSNKKDLTKVGELIAEGKVKVVLDS--VFRFGD--APKAF
EKLRGGRARGKVVVHVTERS----------
>tr|A4RCV8|A4RCV8_MAGGR Putative uncharacterized protein OS=Magnaporthe grisea GN=MGG_09007 PE=4 SV=1
M-----------------------------------------------------------
------------------------------AEE------KKTMR------AWQLSG----
-----------------PGDVAKTLQLNDAAPYPSQP--LKKGQVLTQVKAASINPADYK
FPA-VPVV-----GRLMV-SAGKIPGMDCAGVVVKAGP--D--S----AYKVGDRVLGRV
D-PRGSQGTLAEYTILEHEGSAKIA-DNVTFEEAAGANTAALTGLQPIAANIK-------
EGSDAKVFINGGAGGTGTYAIQIAKQLGCHVTATCSTAKAQFCKDLGADEIIDYK-TSDV
VAELKKKGQVFDLAVDLVGFSPGNLYTGSPDYLRPEAK--YIAVG-GAANSAVVTSMVKG
LMLPGFLGGGKRKMEFY-MTSNNHNDLSRVSEWLANGKIKTVTHK--TFPFEQ--VKEAF
AELKTGRAAGKIIITL--------------
>tr|B0Y0H8|B0Y0H8_ASPFC Oxidoreductase, zinc-binding, putative OS=Aspergillus fumigatus (strain CEA10 / CBS 144.89 / FGSC A1163) GN=AFUB_046250 PE=4 SV=1
M-----------------------------------------------------------
------------------------------SPI-----------------LWL-------
---------------------------------------LPPTKFLSESKSIAVNPADPI
FAE-LGRL-----ARCLV-RPHPIPGMDFSGEVVATGS--NV-T----SVNIGDRVFGRV
ETQKGQAGCMAEYTRAEIEGCVPIP-PGIDWGHAAGAGTAAITAYESLVLNSK-------
PGD--LVFINGGAGGVGTFAIQFAKAHGCRIIVSCSTAKIGICKELGADEVIDYP-KEDL
VSVLKEKGKVIDLVVDYAYREEVNLCKASHDFLVDGAT--FVMVP-GGISSAILRVVSKN
SLCPHMLGGGKAKFKAY-FAKSNRTAFQQISEWMAAGKVRTVIDS--VFEFDD--MPRAI
ERIKSGKTCGKIIVHV--------------
>tr|B0Y803|B0Y803_ASPFC Zinc alcohol dehydrogenase, putative OS=Aspergillus fumigatus (strain CEA10 / CBS 144.89 / FGSC A1163) GN=AFUB_075640 PE=4 SV=1
M-----------------------------------------------------------
-------------------------------EL------PSTMK------AWLYSN----
----------------TTGGLENNLELSTSARTPGPP---GHSQLLIKVISASINPADYK
VPE-MPIV-----PRFFV-SYPATPGMDFCGQVVAAGP--GA-T----AFQPGQLVYGTT
A-APAQFGSLGEYLLCKTEHVALLP-DGVAPDHAATVGVAAQTAYQSIAPYVS-------
AGD--RVFINGGSGGCGIFAIQIAKALGCSVTTTCSTRNVPFCKELGADEVIDYT-QDDV
LAVLRARGPVYAHAVDHIG-LPEALYSQSHMFLLPGKA--FVQVG-----ALSMLTFVRR
VVWPGFLGGGRRKYVIF-MMKSNQRDIATLGEWMQQGKLRVEVDS--TYELED--AVKAF
EKLRSGRARGKIIIHVSTESS---------
>tr|B2ACI5|B2ACI5_PODAN Predicted CDS Pa_3_1110 OS=Podospora anserina PE=4 SV=1
M-----------------------------------------------------------
-----------------------------ASTI------PTTMK------AHIYTN----
----------------TSPTLEANLSISTSVPTPTVS---GPNELLIQVLSASINPADHK
VPE-LPGP----VRRLVI-KTPATPGMDFCGRVVQAGT--KV-D----SIALGDIVYGRL
G--PKQHGSLGEYIIAPANAVAVLPKEGVTVDEAAAIGVAGLTAYQAIQPNVK-------
KGD--KIFINGSSGGVGCFAVQIAKVLGCHVTASCSPAKAELVKSLGADEIIDYT-TTDV
CEYLRAKGKVFAQVLDNVG-TPDNLYKASDDFLIAGGK--FVQVG-SPLSLGALRSAASR
ALLPSFLGGGKSKYEVY-TIRDSAEDLKVLGQWIKEKKIKVVIEQ--TYEFED--VPKAF
AKLRTGKSAGKLVIHVGK------------
>tr|B2VYU3|B2VYU3_PYRTR Zeta-crystallin OS=Pyrenophora tritici-repentis (strain Pt-1C-BFP) GN=PTRG_02583 PE=4 SV=1
M-----------------------------------------------------------
----------------------------------------SNCR------AWRIP-----
----------------VPGNVSANLELV-TIPRPSAD-HLDKHAVLVQVVSASIYKGDWF
PIE-IGGI-----SKIMG-SYPRSPGYDFGGYVVAVGR--KV-T----GVNPGDPVFGRM
D--PFKQGSLAEYIVAPFEGLAVLP-SNVDPRLAGTVGTCALAAYQAIAPFVE-------
PGD--KVLINGGSGGVGTFGIQIARALGCSVTVTCSAEKAQLCKDLGAEDVIDYK-HEDV
MTALRQRGKIFAHVVDAIGGSPTDLFLGCDNFILPGKKRHFAQVG-GGITGASYVNTVVG
TQLPHFLGGTRTKTKSI-IATNTHEDMKQIAVWMGEGKVKPVIDS--TFSFEQ--VPDAF
ARHKKGGMAGKILIDVVESKEYAG------
>tr|B2W869|B2W869_PYRTR Oxidoreductase domain containing protein OS=Pyrenophora tritici-repentis (strain Pt-1C-BFP) GN=PTRG_06007 PE=4 SV=1
M-----------------------------------------------------------
--------------------SQTHTTTAPTTTL------PETMQ------AWQFTS----
----------------ITTTLSQALELNSSAPLPTAP--LNPGEYLIQVHYASLNPVDYK
LPE-LPLI-----PRLIL-PSPCTPGLDFSGRIVAASP--T--S----TIPIGTMVFGKL
E-PKHRFGSLGAYIIGSKEGTVPLP-SGVSAEAGATLGVCGLVTYQCLQRNVK-------
AGD--HVLVNGGSGGTGTFAVQIAKALGCVVTTTCSGANAQLCRDLGADHVIDYR-TESV
VDVLAASGRKYNFVLDNVG-ATAELYWQAPQFTAPDAK--YVQIG-SQVSVAFLYDLAWR
FLVPSWLGGGQRAFAFG-KTATNYEDFVALGKMVAAGRVRPVMQE--VVEFDG--VRGAY
EMLRAGRCRGKIVVRVLDEKDEQE------
>tr|B2W9D6|B2W9D6_PYRTR Reticulon-4-interacting protein 1, mitochondrial OS=Pyrenophora tritici-repentis (strain Pt-1C-BFP) GN=PTRG_06594 PE=4 SV=1
M-----------------------------------------------------------
---------------------------------------ASTMK------AWQYNS----
----------------TKGGIEKNLQLNDAAPQPTI----FDEQILVEVHAMALNPVDHK
VTE-GPLP------LRLI-GTNITPGADFCGKVAKVGK--KV-D----SFQIGEFVFGAK
V-GALTGGTLAQYVAVEKNMLTRLP-EGVKVEDAAGVGVVGLTEYQALVPNVK-------
SGD--KVFINGGSGGTGVYGIQIAKALGCHVTTTCSTPNVDFCKSLGADEVIDYK-TNDV
VETLSAKGQIFSLVVDNIG-TPANLYKAASAFLLSTGK--FVQIG-STLSLGSIKTVGGN
MLLPKFLGGGKNSYQML-MTKPSADALGQLAEWFKEGKLKGVVDT--VFDWED--APKAF
EKLKTGRAKGKVVVRVPQDKAKEKAADESA
>tr|B6GXB9|B6GXB9_PENCH Pc12g07660 protein OS=Penicillium chrysogenum Wisconsin 54-1255 GN=Pc12g07660 PE=4 SV=1
M-----------------------------------------------------------
-----------------------------ASEQ------PSEMK------AWLYSS----
----------------TANGLEKNLSFDASARAPPAL---HGNNVLVQVLSASLNPADYK
VPE-MGLV----ARKLVI-GTPASPGMDFCGRVVVTGD--DA-T----EFSPGQLVFGCL
S-RPSQFGSLGEYLVASTSLLAPVP-EGVEVDHAASIGIAGQTAYQSLAGYVS-------
PGD--KVFINGGSGGCGIFAIQIAKEMGCHVTTTCSTKNVEFCHGLGADEVIDYSVQEDL
VATLRDRGVVFDHIVDHIG-YPAPMYRESHHFLAAGKT--FVQVG-----ASSMGTFVDR
LIWPGFLGGGKRKYVIF-FFKNTREDLVKIGEWVQKGAVKIQLDT--AYEFED--AVKAF
EKLRSGRARGKIIVHVAKP-----------
>tr|B6Q9Y7|B6Q9Y7_PENMA Zinc alcohol dehydrogenase, putative OS=Penicillium marneffei ATCC 18224 GN=PMAA_063000 PE=4 SV=1
M-----------------------------------------------------------
--------------------------TDNTSQI------PSIMT------AWLWSS----
----------------TAGGLQTNLYKSDTAYRPGQT--LRPHQCLIKISSTSLNPADYK
VPEDAPSL----LWKCVV-SSPASPGMDFSGVVVATGA--KV-T----NVRIGQRVFGCL
P-LPRQYGTLAEYSVADAGLVVPVP-EGVDLDDAATVGIAGQTALQVIKGQVQ-------
SGD--HIFINGGSGGVGTYAIQIAKAYGCHVTATCSTRNVELLKSLGADEVLDYT-TVDV
VDYLRKQGPLFSLALDMIG-KPDDMYRESHNFLLPGKP--YAQVG-----NESHLSTAGR
LITPRILGGGQRPYQLV-FFKNRYEDMKEIADLMQDGKVKPVIDT--VFEFDD--AVKAF
ERLRTNRARGKVIVRVAPRVE---------
>tr|Q0CHY5|Q0CHY5_ASPTN Predicted protein OS=Aspergillus terreus (strain NIH 2624) GN=ATEG_06699 PE=4 SV=1
M-----------------------------------------------------------
-----------------------------DSPQEHPHTPPRTMK------AWLYSR----
----------------TTNNLENNLHLDPAARMPGAL---RDDQILVRVISASLNPADYK
VPE-LTSL-----TRVVI-PTPATPGMDFCGQVVVAAS--AV-K----ELRRGQLVYGSI
G-APAQFGALGEYLVCSARSAAPLP-EGLAPDDAAAVGVAGQTAYQSVKPYVS-------
AGD--RVFINGGSGGCGVFAIQIAKLLGCHVTTTCSARNVELCKELGADEVIDYE-AQDV
LGVLKGKGQVFSLVVDHVG-APDALYRECDAFLLPGKA--FVQVGSTSLLSSSILSFADR
L--------------------NRREDLVQIGEWIQQGKIKVVIDS--TFAFED--AVQAF
EKLRSHRARGKIIIHVSDKGGQE-------
>tr|Q0CJC5|Q0CJC5_ASPTN Predicted protein OS=Aspergillus terreus (strain NIH 2624) GN=ATEG_06209 PE=4 SV=1
M-----------------------------------------------------------
-----------------------------ASTV------PSTMK------AWQFSS----
----------------AYPTIEANLKLNNNAPLPDGAKNLGPDQVLVKVIAAGLNPVDFK
FAE-IPWL-----GRFIV-GSPSTPGMDFAGRVVATGP--NTKSVAVEDLKPGQLVFGRL
D-SPCKFGTLAEYTIAPRKGCVAIP-PGARVIETACVASVGLTAYQSIVYRLK-----DH
AGK--RVFLNGGSGGCGTFGIQIAKQMGCHVTTSCSTPNVDLCRSLGADTVIDYK-KTDV
IAELK-KMQPFDLVVDNVG-VPTDLYWAAPSFTNPGAP--YVQVGALAVTPGFILGNFFK
ARWPGWLGGGKRPWEFM-HIESNVQDYEQLGRWMQEGKLRAVVDE--VFGMQDDGAVKAY
QKLRTGRAKGKIIVKIDETWED--------
>tr|Q0U6M3|Q0U6M3_PHANO Putative uncharacterized protein OS=Phaeosphaeria nodorum GN=SNOG_12591 PE=4 SV=1
M-----------------------------------------------------------
------------------------------SSD------TTTCR------TWRIT-----
----------------APGNITANLELV-TIPRPTAD-HLDKNSLLIRVVSSSIYKGDWY
PVE-LGGV-----SKVLGVSYPNTPGYDYGGHVVAVGR--KV-T----DVKPGDVVFGRM
D--PMKQGSLAEYIVAPVEGVAVLP-QGVSPRQAGTAGTCALAAYQSLAPFVE-------
PGD--RVLINGGSGGVGTFGIQIARALGCSVTVTCSTEKIRLCSDLGADDVIDYK-REDV
LKALQKRGHVFAHVVDAIGGSPPELYTLCDQIMVPGKKRHFASVG-GSINAASAVNMYSG
SMRPSWLGGSKTKWTPI-IATNVHKDLAQIAVWMGEGKVRAAIDS--TFSFEQ--VPEAF
VRHKKGSVAGKILIDVMEGGGEVLPSKEMA
>tr|Q0U6Z9|Q0U6Z9_PHANO Putative uncharacterized protein OS=Phaeosphaeria nodorum GN=SNOG_12465 PE=4 SV=2
L--------------------AARLVSDNRELQWTEGYYRGYYELHISPEELNARYYATR
NPFEVSLANFTVKAGANHLDRNVAGGRVESGALQRGETVPTNLTLNTATGEWNVTGFEKM
FVTYPAANTTSAPLRIMTRGMEKNLHINDNAPIPVP----NDNEILVQVHAMALNPVDHK
ITE-SPAP------LRLL-GSVFTPGSDFSGKVAEVGK--NA-E----GFTKGQFVFGAK
M-GEYLNGTLAQYVVVKKELAAVLP-EGVDPQVAATAGICGLTEYQAIAPNVK-------
AGD--KVFINGGSGGTGSFGVQIAKALGCHVTTTCSAANVELCQSLGADEVIDYK-STNI
VQSLSSKGPIFKHVVDNIG-TPANLYKASNAFISPGGG--FSQIG-ATPSLGSALQIGSN
MLRPGFLGGGKAKYQLL-MTQASKPNLEQLGQWMQEGKLKPVVDS--IFEWED--APKAY
EKLKSGRAKGKIVVKVPQDKE---------
>tr|Q2UD10|Q2UD10_ASPOR Zinc-binding oxidoreductase OS=Aspergillus oryzae GN=AO090012000365 PE=4 SV=1
------------------------------------------------------------
------------------------------------------MK------AWLYSS----
----------------TKGGLEKNLVFSPDARTPGSP---QGDQLLIRVISTSINPADYK
APA-MSTV----CGKVLIATTPASPGMDFCGRVIAVGSDPAA-R----QFTPGQLVLGCL
G-MPRQFGTLGEFILASANNTAPLP-LGVDPDAAATIGVAGRSSYQSIVPYIS------T
PGS--RVFINGGSGGCGVYGIQIAKLLGCHVTVTCSTRNVQFCRDLGADEVIDYT-AQDV
LEVLKSQGQVFDHVVDHIG-SPEGLYQECHSFLKPGKV--FVQVG-----ASSMLTFAHR
LIRPSLLGGGKRKYVAL-LMKSHNDEFTQIANWIREGKIRVEFDA--VYEFED--TVRAF
ERLRSGRTRGKIVIHVTSPDILKTMWTCVF
>tr|Q5AW03|Q5AW03_EMENI Putative uncharacterized protein OS=Emericella nidulans GN=AN7527.2 PE=4 SV=1
AVLRAAQSEAANWGLGKVKLWNPPRDLEEAIRASGVKFEKKKREQDSVPCLNWFGEESPD
EMEWVLNENVQSTRVPSDIKLAINMSSTTHSPI------PPTMK------SWLYSS----
----------------TQPSVISNLSFTASAPSPPLP--SYANQLLIKVFTTSLNPADHK
VPQ-HATIPFTGGRTLIC-GLPASPGLDFAGKIVSVHP--KNRT----EFEPGQLVYGCL
A-RPRTFGTTGEYILADANDVAHLP-EGVSVDDAACLGVAVRTAYQSLKNYLDLSKFEGG
SGP--RVFINGGSGGCGVFAIQIAKMLGCQVTTTCSGRNIELVRDLGADEIIDYT-TTNV
TETLKTKGLVYDHVIDHIG-LPGNLYAECHHFLKPSGV--WVQVG-----AGSILTAFWR
AITPRFLGGGRRWFVPL-MMANSKEDLVEVGNLLKEGKLRTVKDGNRVWEFGD--VKKAY
ELLASGRARGKIVIRVAED-----------
>tr|Q7S3S7|Q7S3S7_NEUCR Predicted protein OS=Neurospora crassa GN=NCU04940 PE=4 SV=1
M-----------------------------------------------------------
-----------------------------ASEI------PPTMR------AWQYSQ----
----------------TTGGLEQNLVLKDDVPVPTLSPRVGDKELLIEVLSASINPSDYK
IAE-LPLN----LGRAVV-RTPATPAWDFCGRVVKTTN--IV-D----NFRVGEIVFGRQ
A--PTQHGACGQYIVASANACASLP-SGVDVDEAASLPCAGLTAYQTIAPNVK-------
PGD--KVFLNGGSGGVGSFGIQIAKALGCHVTVSCSAAKAEQCKALGADDIIDYT-AVDV
CQALKERGQVFKLSVDNVG-LPAELYKAGDDYLLPDGK--FVQVG-GPVSLAALSSTMSR
LLRPSFLGGGKRKFQLYTLMGDQHQDLAILGQMVAEGKIKPVVEH--AYDFED--VPTAF
RDLRKGKTHGKLVIHVSEKGA---------
