# Supplementary material for: Subdivision of the MDR superfamily of medium-chain dehydrogenases/reductases through iterative hidden Markov model refinement
Source: BMC Bioinformatics. 2010 Oct 27;11:534. doi: 10.1186/1471-2105-11-534 (PMC2976758; doi:10.1186/1471-2105-11-534)
Supplement: Additional file 4 — MDR family alignment figures. Illustrations showing the mafft MSAs from Additional file 3: mdr-sequences. Red sequence identifiers denote sequences from UniProtKB/TrEMBL, while blue correspond to sequences from Swiss-Prot. The position cscores are shown in a bar plot under the MSA. Positions that contain gaps in over 90% of the sequences have been removed from the alignment in order to increase readability. [file 1471-2105-11-534-S4.ZIP › mdr/MDR036.mafft]

>sp|Q4J781|ADH_SULAC NAD-dependent alcohol dehydrogenase OS=Sulfolobus acidocaldarius GN=adh PE=3 SV=1
--------MKAMLLHKFGEPLRLEDMDVPKVGVGQVLVKVDYAGVCHTDLSVRSGAI---
----FNRISSSKPTLPLVIGHEIAGEVVELGGNVE-----GFKKSDKVLIDPWIGDGSCH
YCKIGEDQYCDNPKWLGINVNGGYGEYVLVPDYRYMFKLRNLSTSTASPLACSGVTAYRA
LRLANLDP--SKSVMIIGAGGGLGSIAVQIAKAIHGSFIIGVDVSEEGLKLATNLGADYV
TSKV--------DE---EEVRKITTGRGVDAIIDFVGSEFTTSNYYTLLAKLGRYVKVGT
YGGGLPHDAGL-RLHSMGWQFIGTLTGNRKDFLEVLELAENGKIKPMITKVLSLEEANDA
LDNLEKGKVSGRQVLKV--T
>sp|P39462|ADH_SULSO NAD-dependent alcohol dehydrogenase OS=Sulfolobus solfataricus GN=adh PE=1 SV=1
--------MRAVRLVEIGKPLSLQEIGVPKPKGPQVLIKVEAAGVCHSDVHMRQGRF---
-G-NLRIVEDLGVKLPVTLGHEIAGKIEEVGDEVV-----GYSKGDLVAVNPWQGEGNCY
YCRIGEEHLCDSPRWLGINFDGAYAEYVIVPHYKYMYKLRRLNAVEAAPLTCSGITTYRA
VRKASLDP--TKTLLVVGAGGGLGTMAVQIAKAVSGATIIGVDVREEAVEAAKRAGADYV
INAS--------MQDPLAEIRRITESKGVDAVIDLNNSEKTLSVYPKALAKQGKYVMVGL
FGADLHYHAPLITLSEI--QFVGSLVGNQSDFLGIMRLAEAGKVKPMITKTMKLEEANEA
IDNLENFKAIGRQVL-I--P
>sp|Q96XE0|ADH_SULTO NAD-dependent alcohol dehydrogenase OS=Sulfolobus tokodaii GN=adh PE=1 SV=1
--------MRAMRLVEIGKPLKLEDIPIPKPKGSQVLIKIEAAGVCHSDVHMRQGRF---
-G-NLRIVEDLGVKLPVTLGHEIAGRIEEVGDEVV-----GYSKGDLVAVNPWEGEGNCY
YCRIGEEHLCDSPRWLGINYDGAYAEYVLVPHYKYLYKLRRLSAVEAAPLTCSGVTTYRA
VRKASLDP--SKTLVVIGAGGGLGTMAIQIAKAVSGATIIGVDVREEALEAAKRAGADYV
INAS--------SQDPVSEIRRITQGKGADAVIDLNNSEKTLSIYPYVLAKQGKYVMVGL
FGADLKYHAPLITLNEV--QFIGSLVGNQSDFLGIMSLAEAGKVKPMVTKTMKLEEANEA
IDNLENFKAVGRQVL-V--P
>tr|B3T766|B3T766_9CREN Putative zinc-binding dehydrogenase OS=uncultured marine crenarchaeote HF4000_APKG3B16 GN=ALOHA_HF4000APKG3B16ctg1g18 PE=4 SV=1
--------MKAAQIIEPNKPLKISEIDTPTPTGKQVLVKVKAVGVCHSDLHLWEGGYDTG
DG--FMKVTDRGVKFPVIPGHEVVGTVAEIGDSVE-----GIRVGDDVLVYPWIGCGSCP
TCEKGDTNLCEAPQSLGVFQDGGYAEYSLIPDYKFLAKISGIDLEGAASLACSGLTAYTA
VKKAISNS--PENILIIGA-GGLGLMGVQITKALCNANIICADLDDERLKKAIELGADNV
INTNAIG---YGQPEASKNIMSICNGKGVDSIIDFVNAPPTFKLGLSVLRKRGNVVLVGL
FGGAANLSLVTIPLKAI--TIQGAYTGNYNDMIELLDLAKRGVIKPIISKHYSLDEVNNA
LEDLKNRKIVGRSVI-N--P
>tr|A0RXG2|A0RXG2_CENSY Zn-dependent alcohol dehydrogenase OS=Cenarchaeum symbiosum GN=CENSYa_1407 PE=3 SV=1
--------M------EPGKPLEVSELESPSPRGEEVIVKVTSAGVCHSDLHLWEGGYDMG
DG-EFLKVTDRGIKYPVTPGHEIAGTVLEAGPDAK-----GFSKGDPVLIYPWVGCGRCP
ACREGSENLCDTPGSVGLFLDGGYAELVRVPSYRYLVGIDGIDPDGATSLACAALTAYNS
VKKADAAS--PGFIVVIGA-GGLGLMGVQIAKAVTKAKIICVDLDDNKLKMAREMGADFV
VNSNVIGSVSAGSGSAAQKIISLCDGKGAESVIDFVNSPQTAQMGLAVLRKRGSLILVGL
FGGKMELSLVTIPLKSI--TIQGAYTGSYSDMKELVELARKGIIKPKITRRYGLDEANEA
LGDLKARKINGRAVI-N--P
>tr|A9A206|A9A206_NITMS Alcohol dehydrogenase GroES domain protein OS=Nitrosopumilus maritimus (strain SCM1) GN=Nmar_0523 PE=3 SV=1
--------MKSAKIPGPNEPLTISETENPKPSGTQVLLKVKSEGVCHSDLHLWEGGYDLG
DG-QFLKVTDRGVKYPVTPGHEIVGTIEEIGENVS-----NVTVGDDVLVFPWMGCGECP
ACKVGNENLCDAPKSMGLFQNGGYADYVLVPNSKYLAKLDGVDPDAATSLACSGLTAYTA
IKKANQNS--PEFIVIVGA-GGLGLMGVQIASEITNAKIICVDLDDAKLATAKEMGAHFT
VNSK--------DSETVQKIMSICNDKGADSVVDFVNAPPTVKTGLAVLRKRGNLVLVGL
FGGSLELSLVTIPLKSI--TIQGAYTGNYNDMVELLGLARKGTINPVISKRYSLDEANSA
LQDLKDRKILGRAVI-N--P
>tr|Q976Y8|Q976Y8_SULTO 344aa long hypothetical alcohol dehydrogenase OS=Sulfolobus tokodaii GN=ST0053 PE=3 SV=1
--------MKAMLIKEFGKPLKLEDVDVPKLKQNQVLIRVRSAGVCHTDVSVRSGTI---
----YKRVSVNPPKLPFIPGHEIAGIIEDVGDEVI-----GFTKGDKVIVNPWQGEGNCY
YCKIGEEQYCDFPTWLGISTNGGYAEYV-VSNFNYVYKVNKLSVEEASPLACAGVTAYRA
ARLANLTP--SKYVMVIGAGGGLGSFGVQIVKALYGSTVIAVDINEEGLKLASRLGSDYV
MNAK--------DQSLLQEILRITEGRGVDAILDFVGSESTTKNYYTILAKLGRYIKVGT
FGGGLPQEAGL-KLHSMGWEFIGTLTGNRRDFLEIIKLAESGKIRIVITK-LSLEEANEA
LNNLESNKVTGRQVL-I--P
>tr|B3S5X9|B3S5X9_TRIAD Putative uncharacterized protein OS=Trichoplax adhaerens GN=TRIADDRAFT_29716 PE=4 SV=1
--------MKAAQVVEAGAPLQLQEVPLPKATHDEVVIKVISVGVCHSDLHLWDGGYDLG
G------------HYPVTPGHEIVGSVHQMGDEVV-----DFAVGDNVLVFPWIGCGQCP
ICQAGDDNVCDKPRSIGIFCNGGYAEYVIIPSYKYLAKISGVDFHAATSLACSGLTAYNA
IKKANVRS--PEYLVIIGT-GGLGLMGIQLAKATTQAKIICVDIDDQKLNIAKNLGADFI
VNSS--------DGNAVQKIYSIC-PKGVDSVVDFVNASPTAKIGLSILKKRGNLVLVGL
FGGSIEISLVTIPLKTL--IIQGAYTGTYREMVELLQLAKEGIINPIISKQYSLQEANTA
LNDLKQRKIVGRAVI-I--P
>tr|A8TMM7|A8TMM7_9PROT Probable NAD-dependent alcohol dehydrogenase OS=alpha proteobacterium BAL199 GN=BAL199_03334 PE=4 SV=1
--------MRSYSLMEPGKPFQAIDKPDPVPTGTEVLLKVTRAGVCHSDIHISDGYFDLG
GG-KVLNIVDRGQKFPITLGHEVLGEVIAAGPDAK-----DAPIGKTMLVHPWLGCGECS
ACKAEQENHCPTMRSIGVFRDGGYATHCVVPHPKYLVDIGNVDPSIATPYSCSGVTVYSA
LKKALPIR-DDEWLAIMGA-GGLGLSAVAIAKAMGVKNIISVDIDDSHLTAAKDMGATAT
LNPK--------STDSAVAALQKLAGGELRAVVDTVGGEATANLGIAAVRKGGRYVIVGL
YGGQISISLPTIPMRAV--SILGSYVGSLDELKELMELVKTGTVKPIPISTRPVETAYDT
LQDLKAGKIVGRVVL-TN-D
>tr|Q7WVD0|Q7WVD0_9GAMM 6-hydroxyhexanoate dehydrogenase OS=Acinetobacter sp. NCIMB9871 GN=chnD PE=4 SV=1
--------MHCYCVTHHGQPLEDVEKEIPQPKGTEVLLHVKAAGLCHTDLHLWEGYYDLG
GG-KRLSLADRGLKPPLTLSHEITGQVVAVGPDAE-----SVKVGMVSLVHPWIGCGECN
YCKRGEENLCAKPQQLGIAKPGGFAEYIIVPHPRYLVDIAGLDLAEAAPLACAGVTTYSA
LKKFGDLI-QSEPVVIIGA-GGLGLMALELLKAMQAKGAIVVDIDDSKLEAARAAGALSV
INSR--------SEDAAQQLIQAT-DGGARLILDLVGSNPTLSLALASAARGGHIVICGL
MGGEIKLSIPVIPMRPL--TIQGSYVGTVEELRELVELVKETHMSAIPVKKLPISQINSA
FGDLKDGNVIGRIVL-MHEN
>tr|A1W7P8|A1W7P8_ACISJ Alcohol dehydrogenase GroES domain protein OS=Acidovorax sp. (strain JS42) GN=Ajs_2098 PE=4 SV=1
--------MRCYCVMHHSKPLELVERETPQPVGTEVLVRVKAAGLCHTDLHIWEGFYDLG
GG-KRMNLADRGIKPPLILSHEICGEVVAAGPDAG-----EVPTGSRYVIHPWIGCGECP
TCLRGDENLCLKGRALGVARPGGFADYVIVPHPRYLVNIDGLDDAEAAPLACAGVTTYSA
IKKLGEGI-HREPVVMIGA-GGLGLMAIEVLKALGGKGAIVVDIDPAKREAALAAGALAV
IDGK--------AADATSQIIAAT-EGGAGQILDLVGSSATVSLAMQSARRGGHIVICGL
MGGDLTISLATIPLRPL--CIEGSYVGTLAELRELVELVKRTGMKSIPVSRRPMAQVNQA
IDDLHHGKVIGRAVL-I--P
>tr|A4YQV4|A4YQV4_BRASO Putative NAD-dependent alcohol dehydrogenase OS=Bradyrhizobium sp. (strain ORS278) GN=BRADO2457 PE=3 SV=1
MPDHGSESMKSFKVTDFNAPLTEVDEPTPQPFGKQVLIKVKAAGVCHSDLHIWEGGYDLG
HGRKPLSLKDRGVSLPRTMGHESAGEIVAFGPEVTEAEKGGLKVGDVALVYPWIGCGKCA
TCLAGDENMCLKPASLGVYCDGGYADHMTVPHPRHLIDLKGLDPVTTAPYACSGVTTYSA
LKKVETDF--DTPIVIFGA-GGLGLMALSLLKAMGGKGAIVVDIDARKREAALAAGALAA
VDGK--------APDALEQLNKAA-GEPIRAVIDLVGNAATAQLGFDCLTKGGKLVIVGL
FGGGAPWALPLIPIKAV--TIQGSYVGNLRETKELLDLVRAKNIAPIPVTPMPLARANDA
LHELQKGQLVGRAVL-T--P
>tr|B3QGJ5|B3QGJ5_RHOPT Alcohol dehydrogenase GroES domain protein OS=Rhodopseudomonas palustris (strain TIE-1) GN=Rpal_4176 PE=4 SV=1
--------MRSFRVTDFGKPLSEDNRPTPELTGTQVLVRVKAAGICHSDLHIWEGGYELG
HGRKKLSLADRGVALPLTMGHETVGEIVAAGPNAK-----DAKIGQVALVYPWIGCGECD
VCKAGDENMCLKPRFLGVYCDGGYSDELIVPHPRYLLSLDGLDPVTAAPYACSGITTYSA
LKKLDFCL--DSPIVIFGA-GGLGLMALELLKAMGGKGAIMVDIDAAKRDAAQKAGALGT
VDGA--------APDALAQIAAIA-KGPVRGALDLVGNPQTAQLGFDCLTKGGKLVIVGL
FGGGAPWALPFIPMRAI--TIQGSYVGNLAETQELLDLVRAKKVSPIPVTKVALPQAYDA
LIDLQKGKLVGRAVL-T--P
>tr|Q133M1|Q133M1_RHOPS Alcohol dehydrogenase GroES-like OS=Rhodopseudomonas palustris (strain BisB5) GN=RPD_3495 PE=3 SV=1
--------MKSFRVSGFGQPLSEDNRPTPELTGTQVLVRVKAAGICHSDLHIWEGGYELG
HGRKKLSLADRGVSLPLTMGHETVGEVVAAGPDAK-----DAKIGDVALVYPWIGCGQCE
VCRAGDENMCLKPRFLGVYCDGGYSDELIVPHPRYLLSLEGLDPVTAAPYACSGVTTYSA
LKKLEFAF--AGPIVMFGA-GGLGLMALSLLKAMGGKGAIMVDIDASKREAAEKAGAMAT
VDGA--------APDALEQIAAKA-GAPVRGALDLVGNAQTAQLGFDCLTKGGKLVIVGL
FGGGAPWALPFIPMRAI--TIQGSYVGNLRETQELLDLVRTKKIAPIPVTPLPLQKANDA
LIDLQNGRLVGRAVL-T--P
>tr|Q2KYM4|Q2KYM4_BORA1 Probable alcohol dehydrogenase OS=Bordetella avium (strain 197N) GN=BAV0490 PE=3 SV=1
--------MKSMQVTEFGQPLVAAESPTPVPRGREVLLRVRAAGVCHTDLHLWHGGYDLG
HG-RTLSLKERGVTLPLTMGHETVGMVEAVGEDAG-----EVPVGALRLIYPWVGCGECE
VCREGRENLCLTPRTIGINRAGGYADYIVVPDPRYLVDLHGLDPVRAAPLACSGLTCFSA
LRKIGEDVLARGPIVVVGA-GGLGLMCLKLLQALGLPGAVMVELDAAKREAALQAGALAA
IDPT--------RPDAAQAIRDAV-GGPVRAVLDLVANPASAALGFDLLTKGGRLVLVGL
FGGAAPWPLPLIPIKSI--TIQGSYVGSLPELRELVALVARERLELIPVATCGMSALGEA
LRDLEAGRVVGRVIM-T--P
>tr|Q89RJ2|Q89RJ2_BRAJA Blr2780 protein OS=Bradyrhizobium japonicum GN=blr2780 PE=3 SV=1
--------MKSFKVADFKAPLQEFDEPTPQPSGTQVLIKVKAAGVCHSDLHIWEGGYDLG
HGRKPLSLKDRGINLPLTMGHETVGEIVAFGPDVKPTDQGDLRLGDVGLVYPWIGCGKCA
TCLGGDENMCLTPRSLGVYCDGGYSDHMLVPHPRYLLNLKGLDPATTAPYACSGVTTYSA
LKKVEQHF--DTPIVMFGA-GGLGLMALSLLKAMGGKGAIMVDIDARKREAAEKAGALAT
VDPK--------APDALEQLAKKA-GGPIRAVIDLVGNAATTQLGFDCLTKGGKLVIVGL
FGGGATWALPLIPIKAV--TIQGSYVGNLRETQELLDLVRTKNVPPIPVTRQPLAKANDA
LVQLQQGAVVGRTVL-T--P
