# Supplementary material for: Subdivision of the MDR superfamily of medium-chain dehydrogenases/reductases through iterative hidden Markov model refinement
Source: BMC Bioinformatics. 2010 Oct 27;11:534. doi: 10.1186/1471-2105-11-534 (PMC2976758; doi:10.1186/1471-2105-11-534)
Supplement: Additional file 4 — MDR family alignment figures. Illustrations showing the mafft MSAs from Additional file 3: mdr-sequences. Red sequence identifiers denote sequences from UniProtKB/TrEMBL, while blue correspond to sequences from Swiss-Prot. The position cscores are shown in a bar plot under the MSA. Positions that contain gaps in over 90% of the sequences have been removed from the alignment in order to increase readability. [file 1471-2105-11-534-S4.ZIP › mdr/MDR037.mafft]

>tr|A1CC52|A1CC52_ASPCL Mitochondrial enoyl reductase, putative OS=Aspergillus clavatus GN=ACLA_060640 PE=4 SV=1
MLTRSV--LRSA--------------------------------TGPSCTVASLASKA-R
ISPLWASSAPQG---QYKNPLCSAIPTGKRFVSA-YGYTQSKALVYSKYGEPKDVLR---
---------------------------LHKHSISPPHGTQ-VTLRLLAAPLNPADVNQIQ
GVYPSKPPFQT----ALGTEEPSAVAGNEGAFEVIATGSNVK--NLAKGDWVVMKQTGQG
TWRTHAQMDESQ--LIKI---EN--KDGLSPLQISTVSVNPVTAYRMIKDFCDWDWM-R-
---------AGEEWLIQNGANSGVGRAAIQLAREWGIKTLNVVRERETPEETEALKKELY
DLGATAVVTESELL-SGEFRNTV-KELTRQGKEPIRLALNCVGGKSATALAKTLAPGSHL
VTYGAMSKQPVALPSGLLIFKDLVFNGFWVSRWGDKHPELKESTIKDVLELTRLGKFKDI
PVEYLKWTWDTEGSELAAGVQETLSGFRKGKGLLKYEGDE
>tr|A1DKN7|A1DKN7_NEOFI Mitochondrial enoyl reductase, putative OS=Neosartorya fischeri (strain ATCC 1020 / DSM 3700 / NRRL 181) GN=NFIA_006420 PE=4 SV=1
MLSRTV--VRSA--------------------------------TRSSSAGVSLALRG-R
ASPL-RFPAPSG---QHQVLLPDTRLGQTRFISA-YGYTQSKALVYSRYGEPKDVLR---
---------------------------LHKHSISPPHGTQ-VTLRLLAAPLNPADVNQIQ
GVYPSKPPFQT----TLGTMEPSAVAGNEGAFEVIATGSNVK--NLAKGDWVVMKQTGQG
TWRTHAQLDESQ--VIKV---EN--KEGLSPLQVSTVSVNPVTAYRMIKDFCDWDWM-R-
---------AGEEWLIQNGANSGVGRAAIQLAREWGIKTINVVRERKTPEETDALKKELY
DLGANAVVTESELL-SGEFKNMV-REFTRQGKEPIRLALNCVGGKSATALAKTLAPGSHL
VTYGAMSKQPVALPSGLLIFKNLVFDGFWVSRWGDKHPGLKESTINDVLKLTRAGKFKDI
PVEYIRWTWETEGAELAAGVQDTLSGFRKGKGLLKYEGDE
>tr|A2Q7C2|A2Q7C2_ASPNC Contig An01c0020, complete genome OS=Aspergillus niger (strain CBS 513.88 / FGSC A1513) GN=An01g00120 PE=4 SV=1
MISGGM--IRSA--------------------------------VRASGSHTACSIRI-G
AASQ-LASVSKR---QLRGLYPDTQVGDRRWISV-YGYTQSKALIYSRYGEPKDVLQ---
---------------------------LHKHSISAPHGTQ-VNLRLLAAPLNPADVNQIQ
GVYPSKPPFQS----TLGTQEPAAVAGNEGAFEVLSTGSGVK--TLSKGDWVVMKQTGQG
TWRTHAQLDESQ--LIKI---EN--KDGLTPLQISTVSVNPVTAYRMIKDFCDWDWM-R-
---------AGEHWLIQNGANSGVGRAAIQLAREWGIKTLNVVRERKTPEETEALKKELT
DLGATAVVTEAELL-SGEFRNVV-HELTRKGQEPIRLALNCVGGKSATALAKTLAPGSHL
VTYGAMSKQPVSLPSGLLIFKNLVFDGFWVSKWGDKNPQLKENTINDVLQLTRAGRFKDI
PVEEFKWKWDTEGSELVAGVQETLSGYRSGKGLLSTLSWL
>tr|A4RCJ6|A4RCJ6_MAGGR Putative uncharacterized protein OS=Magnaporthe grisea GN=MGG_02566 PE=4 SV=1
MSA-----------------------------------------PRLAS---RLPTAGSF
LQPSRTTLRLPS---RTS----AATASQVRFKSGPYGYTQTKALVFSKFGEPSDVLR---
---------------------------LHTHSISPSLPSHAVVLRTLAAPINPADVNTIQ
GTYGAKPDFNSPANMQLGTAEPSAVPGNEGCFEVVSVGSGVK--NLKKGDWAIPASTGMG
TWRTHALVEQADRALLRV--PDG--DSPLTPIQAAMVSVNPSSAYRMLRDYVDLVEL-SV
QAFRSGTGADGGAWFIQNGANSGVGRAAIQLGRLWGLRSVNVVRERDTPEATEQLRRELR
DLGATVVVTEAELL-DRGFPARL-KEEHTRG-QPLMLGLNCVGGKSATQLARVLSEQGTL
VTYGAMSKQPVALPTGLLIFKDLRFRGFWLSRWADGDRDGKRRTIEELLGMMRKGQFSDA
PVDEVRWDWDTEEETLKKAVQGTLGGFRKGKGVFMF-GET
>tr|A6RDB4|A6RDB4_AJECN Putative uncharacterized protein OS=Ajellomyces capsulata (strain NAm1 / WU24) GN=HCAG_07622 PE=4 SV=1
------------------------------------------------------------
---------------------------------A-YGYTQAKALVYANYGEPKDVLRLLN
PSQHLSAFSLSIALCKPNPAANIFSNSLHSYSISPPHHTQ-VNVRLLTAPLNPADVNQIQ
GVYPSKPAFST----TLGTSTPSTIAGNEAAFEVVSTGSGVK--SLTKGDWVIMKRSGMG
TWRTHAQFDEAS--LIKI---ED--RSNLTPLQVGTVGINPVTAYRMLKDFCEWDWVGK-
---------PGEEWVIQNGANSGVGRAVIQLGREWGIKTLNVIRERDSAAETAALTDDLL
ALGATAVVTEAQLLSSKTFRDIV-HERTRQGKEPIRLALNCVGGPSATAMLKVLAPESHM
VTYGAMAKQPLTLPSGLLIFKNLVLDGFWVSKWSDKNPVLKTETVNDILRLVRAGKFKDI
PVQEKKWTWETEAAELAAEAQGTLSGRRSGKSVFVYEGD-
>tr|A6S8P0|A6S8P0_BOTFB Putative uncharacterized protein OS=Botryotinia fuckeliana (strain B05.10) GN=BC1G_08787 PE=4 SV=1
MASP----------------------------------------IQCRALASSAAVSS--
-RGALMSGLLSRQCTQNR----LGSLVARRYKSGPYGYTQAKALVYSKYGEPADVLS---
---------------------------LHNHSISPSLPSKSILLRTLATPINPADINQIQ
GVYPSKPPFTS----LLGTESPSAVGGNEGCFEVMSLGPGIS--TLSKGDWVIMKSTGFG
TWRTHAIAEESQ--VLKI---GN--KEGLKPIQVGTVSVNPCTAYRMLKDFESM------
---------VEGDWFIQNGANSGVGRAAIQLGKRWGYKSINIIRDRENADETEAMKKELL
ELGATKVVTESELM-DQSFRDQV-KEWTNGGREKIRVGLNCVGGQPAGALVKCLSNGGHL
VTYGGMSKKPLMIPTAALIFKDIKFSGYWVSRWSDSHSDEKKKTVDEILEMTRLGMFKDI
PVQELKWDWETKEDVLKSAVRGTLEGFRSGKGVFIY-GDT
>tr|A7F166|A7F166_SCLS1 Putative uncharacterized protein OS=Sclerotinia sclerotiorum (strain ATCC 18683 / 1980 / Ss-1) GN=SS1G_11336 PE=4 SV=1
NHPSSPVAVEGDACIFKLLAPGGSAALGLGGDGGGGGGGGEWMEIRQTTNKTSNVITK--
-LPVYISGVGSK---QNQ----LGSLIARRYKSGPYGYTQAKALVYSKYGEPADVLS---
---------------------------LHNHSISPSLPSKSILLRTLATPINPADINQIQ
GVYPSRPPFTS----LLGTESPSAVGGNEGCFEVLSLGPGVS--AVTKGDWVIMKSTGFG
TWRTHAIAEESQ--VLKI---GN--KEGLNPIQVGTVSVNPCTAYRMLKDFESM------
---------VEGDWFIQNGANSGVGRAAIQLGKRWGYRSINIIRDRERVEETEAMKKELL
ELGATKVVTESELM-AQGFRDQV-KDWTNGGKEKVRVGLNCVGGKATSALIKCLSHAGHL
VTYGGMSKKPLEISTAALIFKDIKFSGFWVSRWSDAHPDEKKKTVDEILEMTRMGMFKDI
PVQELKWDWETKEDVLTSAVKGTLEGFRSGKGVFVY-GDT
>tr|B2AUR6|B2AUR6_PODAN Predicted CDS Pa_1_20040 OS=Podospora anserina PE=4 SV=1
MAA-----------------------------------------PRLTSKALRLPTSK-L
LRPALTTA---T---PRA----APTLTQKRHLTGPYGYHQSKALTFSSFGEPIDVLS---
---------------------------LHTHSISPTLPSGSVLVRTLAAPVNPADVNTIQ
GTYGSKPPFTT----LLGTAQPSAVPGNEACFEVLSVGQGVK--GLEKGDWVIPAKTGFG
TFRTHALVEEAEGKLMRV----E--REGLTPVQVATVSVNPCSAYRMLKDYVDLVGL-SM
RWYREGKDVSGGAWFLQNGANSGVGRAAVQFGRLWGLRSINVVRERETPEETEKLKEELT
GLGANVVLTEQEFL-DRSFRDRL-GELTKRGKEPLLLGMNCVGGKSASAVVKALSPKGCM
VTYGGMSRQSFPFPTGPQIFKRLRFEGFWLSEWGKENPEGKKKMIEDILNLMREGKFKES
PVQEVEWNWETEEKTLKEAVQGTLGGFRSGKGVFVF-GET
>tr|B2WEB3|B2WEB3_PYRTR Enoyl-acyl-carrier-proteinreductase 1, mitochondrial OS=Pyrenophora tritici-repentis (strain Pt-1C-BFP) GN=PTRG_08486 PE=4 SV=1
MTSRLI-----------------------------------------------------S
PSPRLAQSCLRH---TRNLAPVAARFPQRRYISA-YGYEQAKALTFTEYGDPPAVLS---
---------------------------LHSHSISPPHSNY-MTLRFLASPINPADINQIQ
GVYPSKPTFTT----SLSTPNPIAVAGNEGVAEIIALGEGVKKEGFKKGDWVFMKGPGFG
TWRTHASATTND--VVKL---DDQMREGITAIQAGTVSINPCTAYRMLRDFTTL------
---------SEGDWFIQNGANSGVGRAAIQLGRKWGYKSINIIRSREDKNKEGAMKKELH
DLGADVVITDAELQ-AQGIKDQA-KEWTNGGRSPIRLALNCVNGKAATAMAKLLSPSAHF
VTYGAMSKQPLTIPASMLIFKDIHFHGFWVSRWAEKHPEEKQKTVADVLDMMRKGEFKDM
PVDEIKWEWETKGDELVAKVKDTLEGYRDGKGIFVF-GKT
>tr|B6H5M8|B6H5M8_PENCH Pc14g00670 protein OS=Penicillium chrysogenum Wisconsin 54-1255 GN=Pc14g00670 PE=4 SV=1
MFSRSV--LQTATRS-----------------------------VRPASARAVPQL---G
KAPF-----------------------GRRYVSV-YGYTQAKALIYSKYGEPKDVLR---
---------------------------LHKHSISAPHATQ-VNLRLLTAPMNPADVNQIQ
GVYPSKPPFQT----ELGNVEPAAVGGNEGAFEVLSTGAGVK--NLSKGDWVIMKRTGLG
TWRTHAQLDESQ--LIKV---EN--KEGLTPLQVGTVSVNPVTAYRMLRDFCEWDWM-R-
---------AGEEWVIQNGANSGVGRAAIQLGREWGIKTLNVIRQRKTPEETEALKQELR
DLGATVVITEEEML-NGNFRDMV-HEFTRKGREPIRLALNCVGGKNATALAKTLAPDSHM
VTYGAMSKQPVALPSGLLIFKNLAFDGFWVSKWGDKNPQLKESTIKDVLQLTRSGKFKDI
PVDEVKWNWETEGPELAESVQGTLGGYRSGKGVFTFSGGD
>tr|B6QTQ0|B6QTQ0_PENMA Mitochondrial enoyl reductase, putative OS=Penicillium marneffei ATCC 18224 GN=PMAA_005630 PE=4 SV=1
MFTARA--LRPSVPS-----------------------------VRQAASPYRASIEA-A
RAPFIRTNKVQG---GYR-----AGVAAQRFVSA-YGYTQAKVLVYPKYGEPKDVLQ---
---------------------------LHRHSIGPPSGSQ-VNLRLLACPLNPADINQIQ
GVYPAKPAFTN----ILGTAEPTAIGGNEGAFEVLSTGPQVQ--SLKKGDWVVMKRTGQG
TWRTHAQLEEGQ--LIKV----D--KQGLTPLQVGTVSVNPVTAYRMIKDFCDWDWM-R-
---------SGEEWLIQNGANSGVGRAAIQLARVWGIKTLNVIRQRENLEETEALKKDLL
NLGATAVVTEAELL-SKEFRGIV-KQLTNDGKQPIRLALNCVGGENASAMAKVLAPDSHL
VTYGAMSRKPVALPSGLLIFKNLVFDGFWVSRWGDKNSQAKENTIKDIFELTRAGRFKDI
PVQEVKWTYDKEPQELVDAVQDTLSGFRSGKTIFVYEGDD
>tr|Q0CPX0|Q0CPX0_ASPTN Putative uncharacterized protein OS=Aspergillus terreus (strain NIH 2624) GN=ATEG_04264 PE=4 SV=1
MFTRGV--ARSAAAT-----------------------------SRGNASSLFLRLRG-S
ASPL--------------------PLGGRRYISV-YGYTQSKALIYSKYGEPKDVLR---
---------------------------LHSHSISAPHGTQ-VNLRLLAAPLNPADVNQIQ
GVYPSKPPFLN----TLGTQEPSAVGGNEGAFEVIATGSGVK--NLSKGDWVVMKKTGQG
TWRTHAQLDESQ--LIKI---EN--KEGLTPLQISTVSVNPVTAYRMIKDFCQWDWM-R-
---------SGEEWLIQNGANSGVGRAAIQLAREWGIKTLNVVRERKTPEETEALKKEML
DLGGTAVVTEAELL-SGEFRNMV-NEFTRQGKEPIRLALNCVGGKNATALAKTLAPGSHM
VTYGAMSKQPVALPSGLLIFKNLVFEGFWVSKWGDKHPQLKENTINDVLELTRAGKFKDI
PVEEIKWSWETEGPELAAGVQETMSGFRSGKGLLKYVGGD
>tr|Q0V0C4|Q0V0C4_PHANO Putative uncharacterized protein OS=Phaeosphaeria nodorum GN=SNOG_02540 PE=4 SV=2
------------------------------------------------------------
------------------------------------------------------------
-----------------------------------------MTLRFLASPINPADINQIQ
GVYPSKPTFTT----SLSTAEPIAVAGNEGVAEIIALGDKVKGEGYKKGDWVFMKGPGFG
TWRTHAAATTDQ--VVKL---DDSMREGISAIQAGTVSINPCTAYRMLRDFTTL------
---------KEGEWFIQNGANSGVGRAAIQLGKKWGYKSINVIRARDDKAAEDKLKQDLK
GLGADVVITDAELQ-AQGVKDQA-KEWTNGGREPIRLALNCVNGKAATAMAKLLSPSSHF
VTYGAMSKQPLAIPASMLIFKDVHFHGFWVSRWAEKHPEEKQKTVAHVLDMTRKGEFKDT
PFDKISWEWETTGEELIAKVKDTLEGYRQGKGVFVF-GET
>tr|Q1DMJ7|Q1DMJ7_COCIM Putative uncharacterized protein OS=Coccidioides immitis GN=CIMG_08466 PE=4 SV=1
MIL-----VRPA--------------------------------VRLPLGRQVLSCS--R
NSPI------------------TVNFDRRRYISA-FGYTQSKALVFSKFGEPKDVLS---
---------------------------LHSYSISPPHDTQ-CTVRLLTAPLNPADINQIQ
GVYPIKPRFTT----ELSTPEPHAVPGNEGAFEVLSTGAGVK--NIKKGDWVIMKRTGMG
TWRTHAQFDESE--LLKV----D--NTGLTPLQVGTVGVNPVTAYRMIKDFCEWDWM-R-
---------SGEEWLIQNGANSGVGRAVIQLAREWGIKTINVVRERKTEPETEALKDDLR
SLGATVVITESELLSSSKLREIT-QEATRKGKEPIRLALNCVGGDSATALAKVLAPNSRV
VTYGAMAKKPLSLPSGLLIFKNINFQGFWVSQWGNQNPTLKENTIRDILRMTRDGKFKDI
PVQEIKWTRDTKGEDLAQEVQGTLTGFRSGKGVLVYEGD-
>tr|Q2U740|Q2U740_ASPOR Zn2+-binding dehydrogenase OS=Aspergillus oryzae GN=AO090124000077 PE=4 SV=1
MSTP----VCSV--------------------------------RSLSRSHGPLIWKAYG
AAPV---PAVTR---QCIGTPPRSWTGSKRYISV-YGYTQSKALVYSRYGEPKDVLR---
---------------------------LHKHSISPPHGSQ-VTLRLLAAPLNPADVNQIQ
GVYPSKPPFQT----TLGTQDPCAVGGNEGAFEVIATGSNVK--NLSKGDWVVMKQTGQG
TWRTHAQMDESQ--LIKI---EN--KDGLSPLQISTVSVNPVTAYRMIKDFCEWDWM-R-
---------SGEEWLIQNGANSGVGRAAIQLAREWGIKTINVIRERKTPEDTEVLKAELH
ELGATAVVTEAELL-SGDFKNVV-SGLTRNGREPIRLALNCVGGRNATALAKTLAPGSHL
VTYGAMSKQPVSLPSGLLIFKNLVFDGFWVSKWGDKHPQLKENTINDVLQLTRAGKFKDI
PVEEIKWAWDTDGAALTSGVQETLSGYRSGKGLLKYEGGD
>tr|Q5AQM9|Q5AQM9_EMENI Putative uncharacterized protein OS=Emericella nidulans GN=AN9401.2 PE=4 SV=1
MFSRCV--VRSA--------------------------------TATSPIQTSFLRT--R
LSSF-VGSTTAR---QCRSPISSPQIDGR----------SCSASIIDLFLTGVSRRR---
---------------------------LHTHSISAPNGTQ-VNLRLIAAPLNPADVNQIQ
GVYPSKPPFET----KLGTLEPSAIAGNEGAFEVIATGAAVK--GLKKGDWVIMKRTGQG
TWRTHAQMDESQ--LIKI---ED--QTGLSPLQVSTVSVNPVTAYRMIKDFCDWDWL-R-
---------AGEEWLIQNGANSGVGRAAIQLGREWGIKTINVVRERKTPEETEALKQELK
DLGATVVVTETELL-SGDFKNIV-KEVTKQGKEPIRLALNCVGGKNATALAKVLAPGSHM
VTYGAMSKQPVALPSGLLIFKDLVFDGFWVSKWGDKNPQLKENTIKDILQLTRAGKFKDI
PVEEAKWKWDTDATELATAVQGTLSGYRGGKGLLKFEGDD
>tr|Q7SHZ7|Q7SHZ7_NEUCR Putative uncharacterized protein OS=Neurospora crassa GN=NCU00655 PE=4 SV=1
MKTTLTPVARAAAAT-----------------------------GRFSGYGHGLRTT---
-TPLLRT--------AAA----APGLFFRRHKSGPYGYTQAKALVFSRFGEPADVLS---
---------------------------VHQHSISPSLPDGSVLIRALACPVNPADVNTIQ
GTYGVKPKFSP----LLGTSDPSVIPGNEGCFEVVSVGNGVR--GLKKGDWVIPATTGFG
TLRTHALVEDADKKLMKVGGDKG--KEGLTPLQVATVSVNPCSAYRMLKDYVDLIQL-SV
DGFAKGT-ASGGAWFLQNGANSGVGRSAIQFGKLWGLRSINVVRERNTPEETEELKKELM
ELGATVVVTESEFL-DRSFTQRLKDEWTNGGKDPLMLGLNCVGGKNAAQIVRSLSPKGVM
VTYGGMSRQSFPFPTGPQIFKRLRFEGFWLSAWAEENPEEKKRMINEILELMREGKFKAA
PAQEVTWAWDTEEKVLKDAVQGTLEGFRSGKGVFVF-GET
