# Supplementary material for: Subdivision of the MDR superfamily of medium-chain dehydrogenases/reductases through iterative hidden Markov model refinement
Source: BMC Bioinformatics. 2010 Oct 27;11:534. doi: 10.1186/1471-2105-11-534 (PMC2976758; doi:10.1186/1471-2105-11-534)
Supplement: Additional file 4 — MDR family alignment figures. Illustrations showing the mafft MSAs from Additional file 3: mdr-sequences. Red sequence identifiers denote sequences from UniProtKB/TrEMBL, while blue correspond to sequences from Swiss-Prot. The position cscores are shown in a bar plot under the MSA. Positions that contain gaps in over 90% of the sequences have been removed from the alignment in order to increase readability. [file 1471-2105-11-534-S4.ZIP › mdr/MDR038.mafft]

>tr|A1CRK0|A1CRK0_ASPCL Alcohol dehydrogenase, zinc-containing, putative OS=Aspergillus clavatus GN=ACLA_030040 PE=3 SV=1
MG--STLPQTMKALRYEKPEVHGIVQVPLPTLRDNDVL-------------------IK-
----------VKACGVCGTDLHIHEGEFIAK-------FPLVPG----------------
-------HETVGVVAAVGPKVKGFEIGERVVADNSELCGECFYCRRGDELFCEHFEAHGV
TMNGGFAEYCAYPAKRVFKIKNLSDVDATLLEPASCAAHGLDKIAPKMGSSVL-LFGAGP
TGLILAQMLRLNGGCKVTVVAPEGLKMDLAKNLEAGDEYIALSRKD--PSAQFEQLKSAN
PYGFDIVVEATGNLNILNDSINYVRRGGKLVVYGVYANKDRVS-WPPAKIFGDEINIVGS
FSEVYKFPAAIDYLDSGKVKVKGIVNKVFKLEEWEQCLESMKNKSAIKAAIVFD---
>tr|A2QKZ5|A2QKZ5_ASPNC Catalytic activity: L-Threonine + NAD+ = L-2-Amino-3-oxobutanoate + NADH. OS=Aspergillus niger (strain CBS 513.88 / FGSC A1513) GN=An05g02000 PE=3 SV=1
M--------TVGNIEYSEARKFNIVDKKLPTVRAHDIL-------------------IK-
----------VKACGVCGTDLHIHEGEFGAQ-------FPLVPG----------------
-------HETVGIVAAFGTEVNGFTVGDRVVADNSELCGHCHYCRRGKELFCENFIAHGV
MVDGGFAEYAAYPAYRVFKIKNLSDVDATLLEPAACAAHGLDKIAPQMGSSVL-LFGAGP
TGLMLAQLLRQNGGCRTVIAAPGGLKMELAKSLDAADEFVELPREEDAAAARLEELRGRY
PYGFDIVVEATGSERVLENAIHFVTKGGKLVVYGVYKDESRIS-LSPNKIFKEEIHVLGS
FSQTYKFPAAIDYLD------------------YKPGFSLID----IYLLIIF----
>tr|A4RD29|A4RD29_MAGGR Putative uncharacterized protein OS=Magnaporthe grisea GN=MGG_01114 PE=3 SV=1
M---SDLPKTMKALQYSKPKEFAVVDVPLPELRDDDVL-------------------VK-
----------VKACGVCGTDLHIHEGEFIAK-------FPLIPG----------------
-------HETVGVVAAVGKDVKDFKVGDRVSADNAELCGHCFYCRRGESLLCENWAGHGT
TLSGGFAEYCAYPQGKVFKFNNMTDVEATLIEPASCACHGLDKIKPRLGSSVL-MFGAGP
TGLMLAQLLRQNGCSQVTIAAPAGLKMDLARSLDAADTYVDLSRED--SGPQLEQLKKDN
PYGFDIVIEATGSVKILEDSINYCRRGGTLVVYGVYGDQDKVS-WKPTKIFGDEIRIIGS
FSEVFMFPQTIDYLDNGKVKTKGIVNKTFKLEQFGEALESIKNKSAIKAAIVFD---
>tr|A6R1U7|A6R1U7_AJECN Putative uncharacterized protein OS=Ajellomyces capsulata (strain NAm1 / WU24) GN=HCAG_03605 PE=4 SV=1
MA--AQIPKSMKALQYSKEEEFGIVNIPVPTLRENDVL-------------------IK-
----------VKACGVCGTDLHIHEGEFLAK-------FPLVP-----------------
-------------VAAYGPKVEGFNVGDRVVADNSETCGSCFYCRRGEELLCEHIKLHGV
TMNGGFAEYCAYPAGRVFKIKNLSDIDATLLEPASCAAHGVDKIAPKMGSTVL-MFGAGP
TGLVLAQMLRLNGGCKVVIAAPEGLKMNLAKSLNAGDEYIALSRKD--PSAQFAKLKADN
PYGFDIVVEATGSVKILEDAINYCRRGGKLVVYGVYAHADRVS-WPPSKIFGDEITILGS
FSETYKFPAAIDYLDTGKVKVNGIVNKVFKLEQWAECLESMRNKSAIKAAITFD---
>tr|A6SRA3|A6SRA3_BOTFB Putative uncharacterized protein OS=Botryotinia fuckeliana (strain B05.10) GN=BC1G_15343 PE=3 SV=1
M----SLPTSMKALRYSKPEEYGIVEVPLPKLRDNDVL-------------------VK-
----------VKACGVCGTDLHIHEGEFIAK-------FPLIPG----------------
-------HETVGVIAATGPKVKGFNVGDRVVADNSELCEECFYCRRGQLLLCENFNAHGV
TMDGGFAEYCAYPAAKVFKIENLSDVDATLLEPASCAAHGLEKIAPKMGSSVL-MFGAGP
TGLVLAQLLRQNGGCKVVLAAPGGLKMDLAKKLDAADIYIELSRDN--PEAQFQQIKDEY
KYGFDIVVEATGSAKILEDAINYVRRGGKLVVYGVYSSSARVT-WPPSKIFGDEITILGS
FSETYMFPAAIDYLDSGKVKVDGIVNKTFKLEQWGEALESIKNKSAIKAAIVFD---
>tr|A7EYS9|A7EYS9_SCLS1 Putative uncharacterized protein OS=Sclerotinia sclerotiorum (strain ATCC 18683 / 1980 / Ss-1) GN=SS1G_10495 PE=4 SV=1
M----SLPTSMKALRYSKPEEYGIVEVPLPKLRDNDVL-------------------VK-
----------VKACGVCGTDLHIHEGEFIAKVFPSYSWYAIFPSLNWLLRLLDFVWLVKA
SASLGECHETVGVIAATGPKVKGFNVGDRVVADNSELCEECFYCRRGQLLLCENFNAHGV
TMDGGFAEYCAYPAAKVFKIENLSDVDATLLEPASCAAHGLEKIAPKMGSTVL-MFGAGP
TGLVLAQLLRQNGGCKVVLAAPGGLKMELAKKLDAADIYIELSRDN--PEAQFQKIKDEY
KYGFDIVVEATGSAKILEDAINYVRRGGKLVVYGVYSSSARVT-WPPSKIFGDEITILGS
FSETYMFPAAIDYLDSGKVKVEGIVNKTFKLEQWGEALESIKNKSAIKAAIVFD---
>tr|B0D6T5|B0D6T5_LACBS Predicted protein OS=Laccaria bicolor (strain S238N-H82) GN=LACBIDRAFT_248925 PE=3 SV=1
M-----PEGTMKALWYNAPRDFEIKQVPIPKVGDDDVL-------------------LKG
GSPFSLLARLTSPLGICGTDGHIDQGEFISK-------FPLIPG----------------
-------HEAIGSIVEMGKNVKGFSIGDRCVADVGITCDNCFYCRRGQSLLCEDFNARGV
TQDGGFAEYIVYQQKKLYKIHNLTDEESTLLEPAACAIHGLDKLNPPVGIEVL-LLGAGP
TGLVLAQLLKLNGASRVVIAANKGVKMDIAKRINAADEYVELDRQH--PEAQWKKLKDDN
PHGFDVVVEATGVEKLADESINYVRRGGTLMIYGVYENKALVH-WPPSKIFGDEIKIIGS
FSQTYCFPRAVAYLDGGKINVKGMVTDVFKLDDYQAALDKMNSRKALKIVIKP----
>tr|B6H8J7|B6H8J7_PENCH Pc16g08460 protein OS=Penicillium chrysogenum Wisconsin 54-1255 GN=Pc16g08460 PE=4 SV=1
----------MRALQYSEPKKHKIVEVPVPELRENDVL-------------------IK-
----------VKACGVCGTDLHIHEGEFIAK-------FPLIPG----------------
-------HETVGVVAAIGPKVKDFQIGERVVADNSELCGTCFYCRRGDELFCEHFEAHGV
TMNGGFAEYCAYPAGRVFKIKNLSDVDATLLEPASCAAHGLDKIAPKMGSSVL-IFGAGP
TGLVLAQMLRQNGGCNVVVVAPAGLKMDLAQKLGAGDKYVELSRKS--PQAQFDALKAEN
PYGFDIVVEATGSQTILEDSINYVRRGGKLVVYGVYSSEVRVS-WSPAKIFGDEITILGS
FSETYKFPAAVDYLDSGKVKVDGIVNKVYKIEQWEECLEAMRNKTAIKAAITFD---
>tr|B6QKL0|B6QKL0_PENMA Alcohol dehydrogenase, zinc-containing, putative OS=Penicillium marneffei ATCC 18224 GN=PMAA_054360 PE=4 SV=1
M---ASVPKTMKALQYSKPKEFEIVEIPVPTLRDNDVL-------------------IK-
----------VKACGVCGTDLHIHEGEFLAK-------FPLVPG----------------
-------HETVGVVAAVGPKVKGFELGDRVVADNSELCGECFYCRRGEELLCEHFEAHGV
TMNGGFAEYCAYPAGRVFKIKNLSDVDATLLEPASCAAHGLDKIAPKMGSSVL-MFGAGP
TGLVLSQMLRQNGGCHVVVAAPEGLKMELAKQLGAGDEYISLSRSN--PEVQFEKLKSEN
PYGFDIVVEATGSVKILEDSINYVRRGGKLVVYGVYASKDRVS-WPPSKIFGDEITILGS
FSETYKFPAAIDYLDRGKVKVGGIVNKTFKLEQWAECLEAMRNKSAIKAAITFD---
>tr|Q0CRB8|Q0CRB8_ASPTN Putative uncharacterized protein OS=Aspergillus terreus (strain NIH 2624) GN=ATEG_03766 PE=3 SV=1
MG--STLPQTMKALRYEKPESHAVVDVPLPTLRDNDVL-------------------IK-
----------VKACGVCGTDLHIHEGEFIAK-------FPLVPG----------------
-------HETVGVVAAVGPKVKGFEVGERVVADNSELCGECFYCRRGDELFCEHFEAHGV
TMNGGFAEYCAYPAGRVFKIKNLSDVDATLLEPASCAAHGLDKIAPKMGSSVL-LFGAGP
TGLILAQLLRMNGGCRVVVAAPEGLKMDLAKSLDAGDEYIALSRQD--PAAQFEKLKKDN
PYGFDIVVEATGSVKILEDAINYVRRGGKLVVYGVYSNSARVS-WPPSKIFGDEITIIGS
FSETYKFPAAIDYLDSGKVKVKGIVNKVFKIDQWEECLESMRNKSAIKAAITFD---
>tr|Q1ACW3|Q1ACW3_TUBBO NADP-dependent mannitol dehydrogenase OS=Tuber borchii GN=mtd1 PE=2 SV=1
M----SLPATMKALRYDKPESYAVVEVPLPTLRDNDVL-------------------IK-
----------VKACGVCGTDLHIHEGEFIAK-------FPLIPG----------------
-------HETVGVVAAIGKDVKGFTVGERVCADNSELCNECFYCRRGQLLLCEKFEAHGV
TMDGGFAEYCAYPAGKVFKIHNLSDVDATLLEPASCAAHGLEKIAPKIGSSVL-MFGAGP
TGLCLAQ-LPHNGASHVVIAAPEGLKMDLAKKLDCADIYVPLSRSN--PQAQFDQIKSDN
PYGFDIVVEATGSPKILEDAINYVRRGGKLVVYGVYSDAARVS-WPPSKIFGDEITIIGS
FSETYMFPATIGYLDTGKVKVEGIVNKTYKLEQWGECLEAMRNKSAIKAAIVFE---
>tr|Q1DXL8|Q1DXL8_COCIM Putative uncharacterized protein OS=Coccidioides immitis GN=CIMG_04945 PE=3 SV=1
MA--SQLPKTMKALQYSKPEEYAIVNIPLPQLRENDVL-------------------IK-
----------VKACGVCGTDLHIHEGEFLAK-------FPLVPG----------------
-------HETVGIVAAMGPKVKGFTVGDRVVADNSELCGECFYCRRGEELLCEHFEAHGV
TMNGGFAEYCAYPAGRVFKIQNLSDVDATLLEPASCAAHGLDKISPKMGSTVL-MFGAGP
TGLVLAQMLRLNGGCKVVIAAPEGLKMNLAKSLDAADEYIPLSRQD--PSAQFEALKAAN
PYGFDIVVEATGSVKILEDAINYVRRGGKLVVYGVYANKDRVT-WPPSKIFGDEITILGS
FSETYKFPAAIDYLDSGKVRVGGIVNKVFKIEQWAECLESMRNKSAIKAAITFD---
>tr|Q2GVT2|Q2GVT2_CHAGB Putative uncharacterized protein OS=Chaetomium globosum GN=CHGG_07922 PE=3 SV=1
MGSLSKLPQEMKALRYNKPEDFEIVNVPLPVLREDDVL-------------------VK-
---------------------HIHEGEFIAE-------FPLIPG----------------
-------HETVGVVAAVGPKVTGFKVGDRVAADNSELCSHCFYCRRGEGLLCENWTGHGI
NLPGGFAEYCAYPQAKVFQIHNLTDIEATLIEPASCAAHGLDRIRPRLGSSVPNRFINFP
STQMLAQLLRQNGVTNLTLAAPGGLKMELAKQLDAADTYVELSRDD--PAAQFEQIKRDN
PHGFDIVVEATGSVRILEDAINYCRRGGTLVVYGVYAKAARVT-WPPSKIFGDELRIIGS
FSEVYMFPQTVEYLDSGKIKTKGIVNKVFKLEQFGEALESIRNKTAIKAAIVFDD--
>tr|Q4R0J7|Q4R0J7_UROFA Major alcohol dehydrogenase OS=Uromyces fabae GN=mad2 PE=3 SV=1
MAT-QTLPAQMTALYYEKPRDFSIIKADVPLIDHDEVL-------------------LK-
----------VSMCGVCGTDQHIHEGEFIAK-------FPLIPG----------------
-------HEVIGTIVLAGNQVENVKVGDRVVCDVSETCHKCFFCQRGTPLFCESFEAHGV
TLNGGFAEYAKFRAAKVFPIKNLTDEQATLVEPASCAVHGLDKIRPKPGSECL-LIGAGP
TGLMLAQLLKLNGAQRVVLAANKGMKMDIARKINAADEYIDLDRKD--AANQWAQLKEDN
PHGFDVVVEATGVESIVNDSINYVRRGGTLLVYGVYDNAARVT-WSPTKIFQDEINIVGS
FAQIHCFPRAVAYLESGKIRTDGMVTHVYKIEEYQEALDKMASRQCLKIAVKPN---
>tr|Q5BG87|Q5BG87_EMENI Putative uncharacterized protein OS=Emericella nidulans GN=AN0443.2 PE=3 SV=1
MA--ADIPKTMKALLYDKPEVHKIAEIPVPTLRENDVLVGVKSRRSQYAWLTQLVIQIK-
----------VKACGVCGTDLHIHEGEFIAQ-------FPLVPG----------------
-------HETVGVVAAVGPKVKGFEIGDRVVADNSELCGECFYCRRGDELFCENFQAHGV
TMNGGFAEYCAYPAGRVFKIQNLSDVDATLLEPASCAAHGLDKIAPKMGSRVL-LFGAGP
TGLILAQLLRLNGGCHVVVCAPEGLKMELAKSLGAGDEYIGLSRQD--PSAQFNKLKADN
PYGFDIVVEATGNVKILEDSINYVRRGGKLVVYGVYANKDRVS-WPPSKIFGDEIQIIGS
FSEVYKFPAAIDYLDSGKVKVSGIVNKVYKIEQWEECLQSMRNKSAIKAAIVFE---
>tr|Q5KJK1|Q5KJK1_CRYNE Zinc-binding dehydrogenase, putative (Putative uncharacterized protein) OS=Cryptococcus neoformans GN=CNBC0940 PE=3 SV=1
M-----VAKEMNALLYSEPRNFKITKVPVPEIGPEEIL-------------------LK-
----------VDICGVCGTDQHIHEGEFIAK-------FPLVPG----------------
-------HEAVGRIVSMGDKVKGFDIGDRIAADVGETCGYCHYCRKGTDLFCENFAPAGV
ARDGGFADYIKYHFAKCYKIKNLTDEEATLLEPASCAIHGMDVLKMPFGARVL-LIGAGP
TGLILAQLMKMGGASHITIAANTGIKMEIARKVEAADEYIDLDRSN--PGPQWAKLKEDN
PYGFDVVAEATGVESLVNDAINYVTRGGTLLVYGVYEDKARLSGWSPTDIFVNEKRIIGS
FSQTYCFPRAIDLLDSGKIKTTGMVTDVFPLSDYQGALDKMASRKALKIAIKPEHKD
