# Supplementary material for: Subdivision of the MDR superfamily of medium-chain dehydrogenases/reductases through iterative hidden Markov model refinement
Source: BMC Bioinformatics. 2010 Oct 27;11:534. doi: 10.1186/1471-2105-11-534 (PMC2976758; doi:10.1186/1471-2105-11-534)
Supplement: Additional file 4 — MDR family alignment figures. Illustrations showing the mafft MSAs from Additional file 3: mdr-sequences. Red sequence identifiers denote sequences from UniProtKB/TrEMBL, while blue correspond to sequences from Swiss-Prot. The position cscores are shown in a bar plot under the MSA. Positions that contain gaps in over 90% of the sequences have been removed from the alignment in order to increase readability. [file 1471-2105-11-534-S4.ZIP › mdr/MDR039.mafft]

>tr|A0B794|A0B794_METTP Alcohol dehydrogenase GroES domain protein OS=Methanosaeta thermophila (strain DSM 6194 / PT) GN=Mthe_0778 PE=4 SV=1
------------------------------------------------------------
----------MLSMRAMLLERP----------GEPLRLREV-EIPTPGEREVLISVSACG
VCRTDLHILDGELAEPKLPLIPGHEIVGRVVA----KGENA--ER---------------
--------FSTGDRIGVPWLGYTDESCRYCLRGEENLCDNARFTGYTIDGGYAEYTVADE
RYCLPIPERYDDLRAAPLLCAGLIGYRSYRLALSKPG-V---ER-LGIYGFGAAAHIIAQ
VALFEGIDVYAFTRPGDLEAQEFALSLGAAWAGGSDEMPPQELDAAIIFAPVGSLVPAAL
RAVSKGGTVVCGGIHMSDIPSFPYS-MLWEERSIRSVANLTRRDGEEFISLARDLHIRTE
IQEFGLDEANVALDLLRAGRLQGAAVLKI------------
>tr|A1QSL5|A1QSL5_MYCTF Alcohol dehydrogenase adhA OS=Mycobacterium tuberculosis (strain F11) GN=TBFG_01855 PE=3 SV=1
------------------------------------------------------------
---MMVSPATTATMSAWQVRRP---GPMD---TGPLERVTT-RVPRPAPSELLVAVHACG
VCRTDLHVTEGDLPVHRERVIPGHEVVGEVIEVGSAVGAAA--GGE--------------
--------FDRGDRVGIAWLRHTCGVCKYCRRGSENLCPQSRYTGWDADGGYAEFTTVPA
AFAHHLPSGYSDSELAPLLCAGIIGYRSLLRTE-LPP-G---GR-LGLYGFGGSAHITAQ
VALAQGAEIHVMTRG--ARARKLALQLGAASAQDAADRPPVPLDAAILFAPVGDLVLPAL
EALDRGGILAIAGIHLTDIPDLNYQQHLFQERQIRSVTSNTRADARAFFDFAAQHHIEVT
TPEYPLGQADRALGDLSAGRIAGAAVLLI------------
>tr|A2WJ49|A2WJ49_9BURK Zn-dependent alcohol dehydrogenase OS=Burkholderia dolosa AUO158 GN=BDAG_04853 PE=4 SV=1
------------------------------------------------------------
-------------MLAMTFDGT----------TPTLRATQV-PDPQPAPGQLSIDVLACG
VCRTDLHVIDGDLAYPKLPLIPGHEIVGTVRT----LGAGV--TG---------------
--------FSIGDRVGVPWLGSTCGRCAYCASGRENLCDRPAFTGYTIDGGYAERVVADH
RYCVPLPPRYSALEAAPLLCAGLIGHRTLRMAG---D-A---RR-IGIYGFGAAAHLVAQ
VAHLEGRKVFALTKPGDTAAQQLARSLGATWAGGSNETPPEPLDAALIFAPVGALVPAAL
RAVEKGGIVVCGGIHMTDIPAFPYA-WLWGERRIASVANLTRADAREFMRIADAMPLKVE
AVRYALTDANRALDDLRMGRVSGAAVLSVRA----------
>tr|A3EPD2|A3EPD2_9BACT Putative alcohol dehydrogenase OS=Leptospirillum sp. Group II UBA GN=UBAL2_82410082 PE=3 SV=1
------------------------------------------------------------
-------------MKKMVVARV---GPLG---SDSLSVENT-PEPVPGSGEVLVRVEACG
VCRTDLHVIEGDLPESAPGIVPGHEVVGRVAK----TGPGV--SD---------------
--------LSPGQRVGVAWLYRSCGECRYCRKGAENLCVSPLFTGYHRPGGYAEALVANA
AFVYPLPENMPAEQLAPLLCAGIIGYRALSRLG-LSR-G---SH-LGLYGFGASAHLVLQ
MARDQGMRVSVGSRG--DRHQAFARSMGADWVGGPAETPEEPLDGAILFAPAGPLVLPIL
RRLDRGGRLLIAGIHLSDIPAIEYEPFLFYEKSLGSVTANTRDDGRKLLEWASKGTIVPR
TTVYPLEEAVRALRDLKEDRIEGAAVLKVGG----------
>tr|A3RUV9|A3RUV9_RALSO Alcohol dehydrogenase OS=Ralstonia solanacearum UW551 GN=RRSL_02201 PE=4 SV=1
------------------------------------------------------------
---------MPASMQAMICSRA----------GAPLQLQTV-PLPEPGPGEVRLAVSVCG
VCRTDLHIVDGELPAPKPALIPGHEIVGTVDA----CGPGV--DG---------------
--------LARGDRVGVPWLGWTCGACPFCLRDQENLCDRPRFTGYTRDGGYAEYTVCDA
RYCLPIPARYDDAHAAPLLCAGLIGYRTLRMAG---D-A---RR-LGIYGFGAAAHLVTQ
IAAAEHREVFAFTRAGDTDAQQLARDTGACWAGASEQAPPVPLDAALIFATVGTLVPLAL
RAVVKGGSVVCGGIHMSDIPAFPYR-LLWEERKLMSVANLTRADGLALMRVAAMVPLQSR
ITLYPLAEANTALDDLRAGRVVGAAVLQIRGAIDGR-----
>tr|A3WYD1|A3WYD1_9BRAD Putative alcohol dehydrogenase OS=Nitrobacter sp. Nb-311A GN=NB311A_11115 PE=4 SV=1
------------------------------------------------------------
-------------MRAMVLPAS----------ATPLQMQER-DDPIPGEGEIRVKIGACG
VCRTDLHVVDSELPDIRYPIIPGHEIVGRIDL----MGNGV--TG---------------
--------HQIGDRVGIPWLGSTCGVCRYCRLGMENLCDRPSFTGYTRDGGFATHTIADA
RYAFSIGGTGDDVSIAPLLCAGLIGWRSLVMAD---N-A---ER-LGIYGFGAAGHIVAQ
IAVWQGRSVFAFTRARDIAAQDFARQLGAVWAGASDRRPPEELDAAIIYAPVGELVPLAL
RAVRKGGRVVCAGIHMSDIPSFPYS-LLWEERKLLSVANLTRQDGIDFFKIVPQAGIHIR
TTTFSLDKANDAIAMLRAGKLLGAAVLQP------------
>tr|A4BRC8|A4BRC8_9GAMM Alcohol dehydrogenase, zinc-containing OS=Nitrococcus mobilis Nb-231 GN=NB231_03435 PE=4 SV=1
------------------------------------------------------------
------MAMTAATMRAMVLRAA----------GARLELREL-SRPVPAVGQVRLQVQACA
VCRTDLHVVDGELAEPRLPLIPGHEIIGCVDA----VGEGA--EG---------------
--------LAVGDRVGVPWLGWTCGDCRYCRRGQENLCPRAQFTGYTLDGGYAESTLADA
RFCFPLPEAFDAVAAAPLMCAGLIGQRAWSMIG---EDV---EH-LGLYGFGAAAHILVQ
VAIHAGQSVYAFTRPGDEQAQTFARRLGAVWAGSSEAAPPVALDAAIIFAPVGALVPAAL
AAVRPGGVVVCGGIHMSDIPAFAYR-LLWEERVLRSAANLTRKDGHDLLARASKAGVRTH
TQHYRLEQANEALADLRAGRVSGAAVLIP------------
>tr|A4LFQ8|A4LFQ8_BURPS Putative oxidoreductase OS=Burkholderia pseudomallei 305 GN=BURPS305_6154 PE=4 SV=1
------------------------------------------------------------
-------------MRAMVFDGG----------APRLREAEL-PDPVPAAGQLLIDVHACG
VCRTDLHVVDGDLRDPKRPVIPGHEIVGTVAA----LGALA--KG---------------
--------FTIGERVGVPWLGRTCGHCAYCASGRENLCDAPGFTGYTIDGGYAQRTVADA
RFCVHVPSRYDDIHAAPLLCAGLIGYRTLKMAG---S-A---RR-IGLYGFGAAAHLVAQ
VARFQGRTVYAFTRPGDAAAQRLARRLGAAWAGGSDEAAPEPLDAALIFASVGALVPAAL
AAVVKGGAVVCGGIHMSDIPSFSYD-LLWGERRIVSVANLTRDDAAEFMRIANDVPLDVE
ATPYPLAQANQALDDLRAGRLAGAAVLTMR-----------
>tr|A5HNZ8|A5HNZ8_LACRE Zn-dependent alcohol dehydrogenase OS=Lactobacillus reuteri GN=lr1480 PE=4 SV=1
------------------------------MEKREND-----------------------
---------IPKTMKAWAVTTP---GPID-GKKSPIEFTEK-PVPTPKRGEVLVKVLTCG
VCHTDLHVTEGDLPVHHEHVTPGHEIVGKVVG----FGPET--QR---------------
--------FKLGERIGIPWFRHACGVCKFCRSGHENLCPHSLYTGWDHDGGYAEYVTVPE
GFAYRLPEKFDSLEAAPLLCAGIIGYRAFERAN-VPA-G---GR-LGLYGFGGSAHITAQ
IALAQGIEVHVFTRG--EDAKKFALELGCASVQGSYDPAPVPLDSSIIFAPVGDMVLPAL
ASLVPGGTLALAGIHMTDIPMMNYQKEIFHEKTLTSVESNTRRDGEEFLTLADRLNIHPE
VHEYPLAKADEALRYVKHGDIKGACVLRVSED---------
>tr|A7CIE2|A7CIE2_BURPI Alcohol dehydrogenase GroES domain protein OS=Ralstonia pickettii 12D GN=Rpic12DDRAFT_1831 PE=4 SV=1
------------------------------------------------------------
---------MPESMQAMVMEGA----------GKPLIWRDV-PMPTPGPGEVRIAVSACG
VCRTDLHIVDGELTTPKPSLIPGHEIVGIVES----CGEGV--TA---------------
--------PTPGERVGVPWLGWTCGVCPYCLHGRENLCDHPAFTGYTRDGGYAQYAVCDA
RYCLPIPARYDDAHAAPLLCAGLIGYRTLRMAG---D-A---RR-IGIYGFGAAAHLITQ
IAVAEQREVFAFTRTGDTAAQHLALDTGASWAGASDTPAPEQLDAALIFAPIGALVPQAL
QAVVKGGSVVCGGIHMSDIPAFPYR-LLWEERKLVSVANLTRADGLALMRIAAEVPLRVH
VTPYPLQDANTALEDLRAGRVAGAAVLQVPSKDL-------
>tr|A9GX09|A9GX09_METNO Alcohol dehydrogenase, zinc-containing OS=Methylobacterium nodulans ORS 2060 GN=MnodDRAFT_5025 PE=4 SV=1
------------------------------------------------------------
-------------MHAMVLPRV----------GGPLVHETR-PDPVPGPGEVRIRVEACA
VCRTDLHIIDGELPDPRLPLVLGHEIVGLVEA----LGPGV--TA---------------
--------PAIGERVGVPWLGHTCGRCPHCAAGRENLCDAPGFTGYSRDGGFASHVVAEA
AFTIALDRAADPVATAPLLCAGLIGWRTLRMAG---E-A---EA-VGLYGFGAAAHIVAQ
VCRWQGRRVYAFTRPGDRAGQDFARSLGAAWAGDADALPPAPLDAALIFAPDGRLVPAAL
RAIRKGGSVVCGGIHMSDIPAFPYT-LLWGERRIVSVANLTREDASSFFAVAPRAGIVTR
TRTFPLRDANAAVAAHRAG-LHGAAVLVP------------
>tr|B1FI25|B1FI25_9BURK Zinc-binding alcohol dehydrogenase family protein OS=Burkholderia ambifaria IOP40-10 GN=BamIOP4010DRAFT_3685 PE=4 SV=1
------------------------------------------------------------
-------------MLAMMFDGT----------TPNLREARM-PDPSPAAGQILIDVHACG
VCRTDLHVVDGELAHPKLPLIPGHEIVGTVRV----LGEGV--TG---------------
--------FSIGDRVGVPWLGSTCGHCAYCTSGRENLCDSPGFTGYTIDGGYAECTVADH
RYCVHLPRRYSDLEAAPLLCAGLIGYRTLRMAG---D-A---RR-IGIYGFGAAAHLVAQ
VAHCEGRKVFALTKPGDTVAQQLALSLGAAWAGGSDEAPPEPLDAALIFAPVGALVPAAL
RAVDKGGIVVCGGIHMSDIPGFPYA-WLWGERRIASVANLTRADAVEFMRIADAMPLQVE
AVRYALTDANRALDDLRSGRVSGAAVLGMRG----------
>tr|B1G1F1|B1G1F1_9BURK Zinc-binding alcohol dehydrogenase family protein OS=Burkholderia graminis C4D1M GN=BgramDRAFT_3282 PE=3 SV=1
------------------------------------------------------------
-------------MRAMVFDGS----------AAVLHERDM-SDPQPAAGQLLIDIHACG
VCRTDLHVVDGELAHPKRPIIPGHEIVGTVAA----LGNDV--AG---------------
--------FQVGDRVGVPWIGHTCGHCRYCTSGRENLCDAPGFTGYTIDGGYAERTVADA
RYCLHLPERYSDLEAAPLLCAGLIGYRTLSMAG---D-A---RA-IGIYGFGAAAHIVAQ
VALHQGRTVFALTRPGDTAAQQFALRLGVHWAGGSDETPPERLDAALIFASAGPLVPAAL
RAVTKGGVVVCGGIHMSDIPSFPYD-LLWGERRVCSVANLTRADGHAFMQLAARMPLQIE
TTPYALADANRALNDLRDGRLSGAAVLRMR-----------
>tr|B2EKG7|B2EKG7_9BACT Zinc-binding alcohol dehydrogenase family protein OS=bacterium Ellin514 GN=CflavDRAFT_2737 PE=4 SV=1
------------------------------------------------------------
-------------MRAMLLEKP----------RQALVAVDL-PIPKPDAGQVLVRIHACA
VCRTDLHLIDGELPHPKLPVIPGHQIVGTIAD----RGEGA--TR---------------
--------FQIGDRVGIPWLGWTDGVCKYCRSGRENLCENARFTGYTIDGGYAEYTVADQ
RFCFPIPSLYADAEASPLLCAGLIGYRSLRMTR---D-A---ER-LGIYGFGAAAHLITQ
VAIYQRRKVYAFTRKGDLEGQRFALSLGAVWAGDSETIPPEPLDAAIIFAPAGPLVPLAL
KALDRGGIVVCGGIHMSDIPSFPYD-LLWEERAVCSVANLTRQDAEEFLPLAPKVPIITR
IQPFPLEQANEALDQLKHGKIKGAAVLVMQEGK--------
>tr|B2QHC9|B2QHC9_9CHLR Zinc-binding alcohol dehydrogenase family protein OS=Chloroflexus sp. Y-400-fl GN=Chy400DRAFT_0434 PE=4 SV=1
------------------------------------------------------------
-------------MRAMVFTAP----------GQPLEYRDL-PVPTPQPEEVLIRVEACA
VCRTDLHIIDGELPAPNLPLVPGHQIVGTIER----LGERV--TR---------------
--------WTVGQRVGVPWLGWTCGECRFCRDGRENLCDQAQFTGYTRPGGFAEYTVADQ
RFCFALPTDYDATAVAPLLCAGLIGYRALRLAG---T-G---ER-LGIYGFGAAAHLMTQ
VARWQGREVFAFTRPGDTEGQRFARELGAVWAGSSTELPPVPLDAAIIFAPVGDLVPYAL
RAVEKGGVVVCGGIHMSQIPAFAYE-LLWGERVLRSVANLTREDGEAFLQIAPQIPVRTT
VQTFPLTELNTALNALRQGKLQGAAVIQIS-----------
>tr|B4CB66|B4CB66_9CHRO Zinc-binding alcohol dehydrogenase family protein OS=Cyanothece sp. PCC 7425 GN=Cyan7425DRAFT_1607 PE=4 SV=1
------------------------------------------------------------
----------------MQLERS----------GQPLRLVDV-PVPTPSPDQVLIRVQACG
LCRTDLHIVDGELTQPQLPLIPGHQIVGRVVE----VGAKV--TG---------------
--------FAVGDRVGVPWLGSTCHHCRYCLSGQENLCDQARFTGYQINGGYAEFTVADA
HFCFPIPPNYPDLQAAPLLCAGLIGYRSLRMTG---Q-A---QR-LGFYGFGNAAHLLIQ
VAHYQGRQVYAFTRPGDTTAQRFALDLGADWSGGSDSPPPEPLDAAIIFAPVGDLVPIAL
QAVVKGGVVVCAGIHMSDIPAFPYA-WLWGERVLRSVANLTRRDGEEFLALAPQIPIHTQ
VTAFNLTQANEALEALRQGKINGAAVLVI------------
>tr|B4DBA9|B4DBA9_9BACT Zinc-binding alcohol dehydrogenase family protein OS=Chthoniobacter flavus Ellin428 GN=CfE428DRAFT_6200 PE=4 SV=1
------------------------------------------------------------
-------------MRAMIFENP----------GQPLVLRDV-PVPEPGAGQVLIRVGACA
VCRTDLHVVDSELPNPKLPLIPGHEIVGRIEK----LGDNV--RE---------------
--------FLVGDRVGVPWLGWTCGQCDFCRSGQENLCDSARFTGYTVDGGYAEYTVADA
RFCFAVPESFGDVECAPLLCAGLIGYRSLRKAG---K-A---TR-LGLYGFGAAAHIVAQ
VARFQNRDVYAFTRHGDAEAQEFARRMGAVWAGDSDAAPPQPLDAAIIFAPAGALVPAAL
RAVRKGGTVVCGGIHMSDIPSFPYR-DLWEERSICSVANLTRADGREFLEIAPRVPVNTI
TQTFPLEAANEALARLRSGQLTGAAVLQP------------
>tr|B4WTB1|B4WTB1_9SYNE Zinc-binding alcohol dehydrogenase family protein OS=Synechococcus sp. PCC 7335 GN=S7335_46 PE=4 SV=1
------------------------------------------------------------
------------MMRAMLLNKP----------GQPLRLAEL-PIPQPGPHQVLLRVRACG
VCRTDLHIIDGELTAPKLPLILGHQIVGTVIK----TENHA--SV---------------
--------FKPGQRVGVPWLGQTCQHCRYCLNHQENLCDNALFTGYTLNGGYAEYAIANQ
QFCFPIPDTFPDLQAAPLLCAGLIGYRAYRMVK---D-A---KR-IGFYGFGAAAHILVQ
LARFQSREVYAFTRPGDVSSQQFAKRLGAVWAGGSDEPPPELLDAAIIFAPAGSLVPAAL
RAVIKGGIVVCAGIHMSDIPAFSYD-ILWGERQVRSVANLTRQDGEDFLRLAPQVPIKTE
VTRFSLEAANDAITALRAGHIDGAAVLVPETHR--------
>tr|B5G985|B5G985_9ACTO Alcohol dehydrogenase OS=Streptomyces sp. SPB74 GN=SSBG_00843 PE=4 SV=1
------------------------------------------------------------
-------------MRAWSLTAP---APAE---SRPLRLVEK-PVPVPAPGELLVHVRACG
VCRTDLHVTEGDLPPHEAHVTPGHEVVGEVAG----TGPGV--AD---------------
--------FAEGDRVGVAWLRSVDGTCRHCRRGAENLCPASGYTGWDADGGYAEYTTVPA
AFAYRLPAAVGDTALAPLLCAGIIGYRALLRTD-LPE-G---GR-LGLYGYGGSAHLCGQ
LARARGARVHVLTRG--AAAQALARDLGAASVGGAYDTPAEPLDGAILFAPVGDLVPTAL
RALDRGGVLAVAGIHLSDTPPLDYEHELFYEKELRSVTSNTRANGREFLRLAERYEVRST
VHPYPMSRAPEALADLKAGRFDGAAVLVNDWSA--------
>tr|B5WNY8|B5WNY8_9BURK Zinc-binding alcohol dehydrogenase family protein OS=Burkholderia sp. H160 GN=BH160DRAFT_4791 PE=4 SV=1
------------------------------------------------------------
-------------MRAMVFDGT----------SATLTERDV-PDPRPGAGEILIDVHACG
VCRTDLHLVDRELEHPKRPVIPGHEIVGVVAE----LGAGV--TG---------------
--------FAVGERVGVPWVGRTCGHCRYCLSARENLCDDAGFTGYTIDGGYAERTVADS
RYCFHLQSHYSDIEAAPLLCAGLIGYRTLSMAG---D-A---ER-IGIYGFGAAAHLVAQ
IACHQQRSVYAFTRPGDRAAQQLALRLGAAWAGGSDEAPPAELDAALLFAPVGALVPRAL
QMVVKGGVVVCGGIHMSDIPQFPYA-FLWGERRVVSVANLTRDDGLAFMRSAAEVRLAIE
TTTYALRDANRALDDLRSGKLTGAAVLAVH-----------
>tr|B6BG80|B6BG80_9RHOB Alcohol dehydrogenase OS=Rhodobacterales bacterium Y4I GN=RBY4I_115 PE=4 SV=1
------------------------------------------------------------
-------------MRAMVFHKA----------TQPLRLEEV-AEPEPGPGEVLIRVEACG
VCRTDLHIFDGDLTEPKVPLILGHEIVGRIAE----LGPQT--GG---------------
--------LEIGERVGVPWLGTTCRGCRYCREGQENLCDAPEFTGYTRNGGFAEACVADA
RYVFPLGGG-DPVALAPLLCAGLIGYRSYRMAG---A-G---RT-IGLYGFGAAAHILTQ
LAVWQGRKVFALTKPGDSEAQEFARSLGAAWAGGSDELPPEPLDAAILFAPAGSLVPAAL
KAVRKGGRVVCGGIHMSDIPAFPYA-DLWGERHILSVANLTRRDGEEFLPLAAEAGIATE
HRAYALEDANQALEDMRQGRLQGAAVLVP------------
>tr|B6JHC7|B6JHC7_OLICO Alcohol dehydrogenase, zinc-containing OS=Oligotropha carboxidovorans (strain ATCC 49405 / DSM 1227 / OM5) GN=OCAR_6826 PE=4 SV=1
------------------------------------------------------------
-------------MRAMVLSGP----------GAELKMADL-PDPVPQPGQVRVRVGACG
VCRTDLHVMDGELPHIKYPIIPGHEIVGRVDA----IGPGV--SN---------------
--------HCLGERVGVPWLGHTCGECFYCRSEMENLCDDPLFTGYTRDGGFATHTVVDA
DFAFPLEEEGPDEAVAPLLCAGLIGWRSLVMAG---D-A---KR-LGIYGFGAAGHIVAQ
VAKWQGRSIYAFTRGDDAAAQAFARELGAVWAGSSDALPPEPLDAAILYAPVGSLVPAAL
RAVRKGGRVVCAGIHMSDIPSFPYS-LLWEERQIVSVANLTRRDGIEFLRIVPQAKVQTH
TTVFQLGRANEALAMLRQGSLVGAAVLKP------------
>tr|B6QYW0|B6QYW0_9RHOB Alcohol dehydrogenase OS=Pseudovibrio sp. JE062 GN=PJE062_1251 PE=4 SV=1
------------------------------------------------------------
-------------MKAMVLTEI----------GKPLTLQQRDAPPTPQVGEILVEIEACA
VCRTDLHVVEGDLKHPKLPLIPGHEIVGRVKA----CGAGV--SD---------------
--------LKPGVRVGIPWLGHTCGCCSFCQNHQENLCDHPIFTGYTRDGGFATHTIADR
HYAFELDEDADPVALAPLLCAGLIGWRSLKKAG---E-G---RK-IGIYGFGAAAHIIAQ
ICIWQGREVYAFTRSGDTQAQDFARELGATWAGSSEEDPPTKLDAAIIFAPVGALVPAAL
KALRKGGRIVCGGIHMSDIPQMPYS-LLWEEREVVSVANLTRDDALEFFPIAKQAGVKTH
CIPYRLEDANTALEDLRLGRLSGAAVLIP------------
>tr|B7J4U8|B7J4U8_THIFE Zinc-binding alcohol dehydrogenase family protein OS=Acidithiobacillus ferrooxidans ATCC 23270 GN=AFE_2088 PE=4 SV=1
------------------------------------------------------------
-------------MHAMVLEEV----------GRPLVPTEL-PRPRPQPGQVLVKILACG
VCRTDLHVVDGELPNPKLPLVPGHEVVGQIES----VGSPD--IS---------------
--------LQTGQMVGIPWLAWTCGACEYCRAGRENLCDQARFHGYTVDGGYAEYMVADA
RYCFPLPDIYANPEGAPLLCAGLIGFRALRFAA---G-R---RR-LGLYGFGAAAHLLIQ
VARYQGMEVYAFTRPGDSKAQDLAIKLGAVWVGGSEVLPPQPLDAAILFAPVGALIPIAL
QAVKKGGVVISAGIHMSDIPAFPYS-LLWEERQVRSVANLTRKDAEDYFPLARRVPVQSH
ITTYPLAMANVALADLRGGAVHGAAVLVMGAWQERET----
>tr|B7KLV3|B7KLV3_9CHRO Zinc-binding alcohol dehydrogenase family protein OS=Cyanothece sp. PCC 7424 GN=PCC7424_5710 PE=4 SV=1
------------------------------------------------------------
-------------MLAMVLETP----------RQPLIIREL-PLPTPNPSQVLLRVKACG
VCRTDLHIVDGELSQPKLPLILGHQIVAEVVE----CGEKV--TQ---------------
--------FKKGERVGVPWLGKTCCACHYCQSGRENLCEQALFTGYQLDGGYAEYTVADE
QFCFFLPEGYPDLEVAPLLCAGLIGYRSYRMVG---Q-A---QR-IGFYGFGAAAHILIQ
LACYQGREVYAFTRRGDTQGQQFARSLGAVWAGSSEQSPPHPLDGAIIFAPAGELVPMAL
QAVAKGGIVVCAGIHMSDIPSFPYK-ILWEERMIRSVANLTRQDGEEFLELAPVIPVHTQ
VEVFPLIKANEALEALRLGKFNGAAVLVMD-----------
>tr|Q4IZN9|Q4IZN9_AZOVI Zinc-containing alcohol dehydrogenase superfamily OS=Azotobacter vinelandii DJ GN=AvinDRAFT_4245 PE=4 SV=1
------------------------------------------------------------
-------------MRAMLLERV----------GHPLVLREL-PTPQPGPGEVRVRVGACG
VCRTDLHVVDGELPAVNPPVIPGHEIVGRVDA----VGPGV--EG---------------
--------FALGQRVGIPWLGHTCGHCWYCRHEAENLCDAPQFTGYTRPGGYAEQVVADA
RFTFALGEDGDDVALAPLLCAGLIGWRSLVKAG---P-A---RR-LGLYGFGAAAHIVMQ
VARWQGREVYAFSRPGDLAAQDFARSLGAAWAGGSDQLPPEPLDAAILYAPAGELVPTAL
RALRKGGRVVCAGIHMSDIPSFPYD-ILWEEREVVSVANLTRQDGLDFFAVAEQAGIRTE
THRYALEDANRALDDLRHGRFQGAAVLVP------------
>tr|A0JRS4|A0JRS4_ARTS2 Alcohol dehydrogenase GroES domain protein OS=Arthrobacter sp. (strain FB24) GN=Arth_0343 PE=3 SV=1
------------------------------------------------------------
-------------MRAWWVGKP---GPVA---GHPLVFGDR-PDPSPGPGEVLLSVRVCG
VCRTDLHLAEGDLPPRRTGVIPGHEVVGEVVD----LGEGA--TR---------------
--------FRIGERVGVAWLGGTCGHCRFCLRDQENLCLSPTFTGWDRDGGYADRVTVNE
DYAYRIPDVFPDEQAAPLLCAGIIGYRALARAQ-VPD-G---GR-LGIYGFGGSAHLAAQ
VAMHRGASVYVMTRS--EEARRLALELGAAFAGDADDEPPVPLDAAILFAPVGWLVPQAL
RALDRGGTLAVAGIHLSDIPPLHYGSELFQERQLRSVTANTRADGEDFLRVAAEIPLRPT
TVPYRMEDAARALQDLAADRITGAAVLHMD-----------
>tr|A0LR53|A0LR53_ACIC1 Alcohol dehydrogenase GroES domain protein OS=Acidothermus cellulolyticus (strain ATCC 43068 / 11B) GN=Acel_0138 PE=3 SV=1
------------------------------------------------------------
-------------MRAWVVHRPRRYDPAAWRTEHPLVRTEK-PDPLPGPHEIRIRVSACG
VCRTDLHLAEGDLPPRRPDTLPGHEIVGTVDM----VGTEC--QR---------------
--------FAAGDRVGIAWLRYTCGECRWCLRHRENLCPSARFTGWDADGGYAEFAVVDE
RFAYRIPDTFDDEHAAPLLCAGIIGFRALRLAD-CPP-G---GR-LGIYGFGASAHLAAQ
VARHQGADIYVFTRS--AHGKELARELGASFVGDPNTPPPQPLDAAVIFAPSGDIVPAAL
AALDRGGTVAIAGIHLTAIPQLDYVDALFGERVLRSVTANTRADGEEFLRIAAEAKVVVA
TSPYPFDAADRALTDLAAGRVRGAAVLC-------------
>tr|A0PSE7|A0PSE7_MYCUA Alcohol dehydrogenase AdhA OS=Mycobacterium ulcerans (strain Agy99) GN=adhA PE=3 SV=1
------------------------------------------------------------
----MAAPASTPRMSAWQVRRP---GPID---TGPLERVNV-EVPRPAPSELLVAVRACG
VCRTDLHVTEGDLAVHRERVTPGHEVVGEVVE----VGAEA--GDE--------------
--------FAVGDRVGIAWLRHTCGVCKYCRRGDENLCPKSLYTGWDADGGYAEFTTVPA
AFAHHLPSGYSDSELAPLLCAGIIGYRSLLRAE-LPP-G---GR-LGLYGFGGSAHITAQ
VALAQGAEVHVMTRG--AEARELALELGAASAQGAADPPPVPLDAAILFAPVGELVLPAL
AGLDRGGTLAVAGIHLSDIPPLNYQRHLFQERQIRSVTSNTRGDARAFLNFAGQHHIEVT
TPEYPLRQADRALSDLSAGRIAGAAVLIV------------
>tr|A0QYD0|A0QYD0_MYCS2 Zinc-binding alcohol dehydrogenase family protein OS=Mycobacterium smegmatis (strain ATCC 700084 / mc(2)155) GN=MSMEG_3615 PE=3 SV=1
------------------------------------------------------------
--------MSSSAMTAWQVVSP---GPVD---TRPLHRATV-PRPEPGDGELLVAVRACG
VCRTDLHVAEGDLAVHRPNVIPGHEVVGEVVA----AGPDV--HG---------------
--------FAAGDRVGVAWLRYTCGRCAYCLRGRENLCPESRYTGWDADGGYAEYTTVPA
AYAHRLPGGYSDTELAPLLCAGIIGYRALMRTR-LPA-S---GR-LGIYGFGGSAHLTAQ
VALARGARVHVMTRS--EQARELALALGAASAQGATDMPPEPLDAAILFAPVGDLVLPAM
AALDRGGVLAIAGIHLSDIPSLNYQDHLFQEREIRSVTANTRADAREFLSFVAEHRMQVT
TPEYPLDRADQALADLGAGRISGAAVLVL------------
>tr|A1B9S6|A1B9S6_PARDP Alcohol dehydrogenase GroES domain protein OS=Paracoccus denitrificans (strain Pd 1222) GN=Pden_4206 PE=4 SV=1
------------------------------------------------------------
-------------MHAMVLERI----------GAPLVWTEL-PDREPGPAQIRVAVSACG
VCRTDLHVVDGELPDPVLPIIPGHEVVGRIEA----LGPGV--AG---------------
--------LALGQRVGIPWLGHSCGACPYCREGRENLCDAPGFTGYTRDGGYATSVIADA
RFAFPLGETGEDVALAPLLCAGLIGWRALVIAG---K-A---PR-LGLYGFGAAAHIVAQ
VAAWQGRAVHAFTRPGDLRSQDFAHSLGAVWAGGSDQAPPEPLDAAIIFAPVGDLVPLAL
KAVRKGGRVVCAGIHMSDIPAFPYA-LLWHERQIASVANLTRQDGLDFLSLAPRIGIATE
TTTYPLREANRALDDLRAGRFDGAAVLVP------------
>tr|A1K1M4|A1K1M4_AZOSB Putative alcohol dehydrogenase OS=Azoarcus sp. (strain BH72) GN=adhA PE=3 SV=1
------------------------------------------------------------
-------------MRAMVLDTP----------GQPLRPAVL-PQPTPGPGQVLLKVEACG
VCRTDLHLVDGELPEPRLPVVPGHEIVGRVVA----TGPGV--TA---------------
--------LRIGQRAGVPWLGWTCGECSYCRGGHENLCDAARFTGYTLDGGYAEYTVADQ
RYCFPLPDPLPAVELAPLLCAGLIGYRALAMAG---D-A---ER-IGIYGFGAAAHILAQ
VLVHQGRAFYAFTRPGDLAGQGFACRLGAAWAGGSDEAPDQALDAALIFAPAGPLVPAAL
RAVRKGGTVVCAGIHMSDIPAFPYD-ILWGERVLRSVANLTRADGERFLRIVADNPVRSH
VQVYRLDQANEALDALRLGRIEGAAVLVPE-----------
>tr|A1T9M5|A1T9M5_MYCVP Alcohol dehydrogenase GroES domain protein OS=Mycobacterium vanbaalenii (strain DSM 7251 / PYR-1) GN=Mvan_3073 PE=4 SV=1
------------------------------------------------------------
-------------MRAWQVRRP---GPMA---TKPLVRATV-PVPQPGPDELLVAVRACG
VCRTDLHVAEGDLPVHRPRVIPGHEVVGEVVA----LGPNT--GSR--------------
--------FAVGDRVGIAWLRHTCGTCRYCLRGQENLCPESRYTGWDADGGYAEFATVPA
DFALRLPDGYSDTELAPLLCAGIIGYRALLRAE-LPP-G---GR-LGIYGFGGSAHLTAQ
VALAGGAEVHVMTRG--EQARELALSLGAASAQGAADPPPVPLDAAILFAPVGDLVLPAM
EALDRGGTLSIAGIHLSDIPVLNYQRHLFRERQMRSVTANTRADAQAFLDFAAGHRLEVT
SPRYPLDRADDALGDLCTGRIAGAAVLVV------------
>tr|A1UBW8|A1UBW8_MYCSK Alcohol dehydrogenase GroES domain protein OS=Mycobacterium sp. (strain KMS) GN=Mkms_1113 PE=4 SV=1
------------------------------------------------------------
--------MGSRTMHAWRMRVP---GPIA---THPLESVTT-EVPEPGHGELLIAVRACG
VCRTDLHIAEGDLPVHRPHVMPGHEVVGEVVG----IGPDT--EPG--------------
--------FAVGDRVGVAWLRHTCGRCRFCERGQENLCPHSRYTGWDADGGYAEFTTAPA
AFVHRLPGGYTDAELAPLLCAGIIGYRSLLRAD-LPP-G---GR-LGIYGFGGSAHITAQ
VALAQGAEVHVMTRG--EHARELARALGAASVQGAGDPPPVELDAAILFAPVGDLVLPAL
EGLDRGGTLAIAGIHLSDIPALDYQRHLFQERQVRSVTANTRADARAFLEFAGRHHIEVT
TPEYPLGRADDALADLAAGRIAGAAVLLV------------
>tr|A1VPM9|A1VPM9_POLNA Alcohol dehydrogenase GroES domain protein OS=Polaromonas naphthalenivorans (strain CJ2) GN=Pnap_2299 PE=4 SV=1
------------------------------------------------------------
--------MLPTSMFAMSTDPL----------GRELLGGFK-PVPQPGDHDVVLRVLACG
VCRTDLHIIDGELPPRLASVVPGHEVVGQIVA----RGALA--SR---------------
--------FAVGQRVGIPWLGGTCGACAFCAMQRENLCDFPVFTGYDRDGGFAEYAAADE
RFCFALPFRYDDCHAAPLLCAGLIGFRAWRLAG---E-SAP-RR-LGLYGFGAAAHIICQ
IAVSQKQEVYAFTQPGDAAGQQFARSLGAAWAGGSDQAPPLLLDAALIFAPVGALVPAAL
AATRKGGTVVCAGIHMSPIPTFEYR-LLWGERVLKSVANLTREDGDAFFSLLEDCRVQTH
VQAFALQDANAAVQALRDGTLNGAAVLVP------------
>tr|A4FIB3|A4FIB3_SACEN Alcohol dehydrogenase GroES-like OS=Saccharopolyspora erythraea (strain NRRL 23338) GN=SACE_4519 PE=4 SV=1
------------------------------------------------------------
-------MAPGETMAAWVVEAP---APVE---RGPLSPRDL-PLPRAADDELLVRVSVCG
VCRTDLHVAEGDLPPHRPAVVPGHEVVGRVVA----CGAAT--TG---------------
--------FGEGDRVGIAWLRRTCQRCVYCRRGRENLCPNSRYTGWDADGGYAEYTTVPA
DYAYHLPEGYSDEESAPLLCAGLIGYRAWLRAR-LPE-G---GS-LGIYGFGASAHLTAQ
VAMASGATVHVLTRS--AQARELALELGAASAGGAGDRPPEPLDSAVLFAPVGELVPVAL
EALDRGGTLAIAGIHLTDVPPLNYQRHLFLERNLCSVTANTRQDGQEFLRFAARHRMRVT
TTPYPFAAADRALDDLAHDRVNGAAVIRVAA----------
>tr|A4TAE2|A4TAE2_MYCGI Alcohol dehydrogenase GroES domain protein OS=Mycobacterium gilvum (strain PYR-GCK) GN=Mflv_3343 PE=3 SV=1
------------------------------------------------------------
-------------MRAWRVHRP---GPMS---TSPLVGVTA-QIPEPGRGELLVAVLACG
VCRTDLHVAEGDLPVHRVDVTPGHEVVGEVVG----LGDGV--ET---------------
--------FAVGDRVGIAWLRHTCGACRYCTRGDENLCPQSRYTGWDADGGYAEFATVPA
AFALPLPSGYTDTELAPLLCAGIIGYRALLRAD-LPP-G---GR-LGIYGFGGSAHLTAQ
VALAQGAEVHVMTRG--ALARELALALGAASAQGAADPSPVPLDSAILFAPVGELVLPAL
EALDRGGTLAIAGIHLSDIPELNYQRHLFQERQLRSVTANTRADSREFLDFAARHRIEVT
TEQYPLGRADEALADLSAGRISGAGVLVV------------
>tr|A4VS24|A4VS24_PSEU5 Alcohol dehydrogenase OS=Pseudomonas stutzeri (strain A1501) GN=adhA PE=3 SV=1
------------------------------------------------------------
-------------MRAMLLEQI----------GQPLQLREL-PVPQPGPGEVRVRVLACG
VCRTDLHVVDGELPEAPLPIIPGHEIVGRVDA----LGEGV--TG---------------
--------FEPGQRVGIPWLGHTCGTCSYCQHAEENLCDAPQFTGYTRPGGYAEYVVADA
RFAFALGEEGDPVALAPLLCAGLIGWRSLVKAG---D-G---KR-LGLYGFGAAAHIVMQ
VARWQGRDVYAFSRPGDVAAQDFARSLGAVWAGDSGELPPVPLDAAIIYAPAGELVPAAL
RALRKGGRVVCAGIHMSDIPSFPYD-ILWQEREVVSVANLTRQDGLEFFPVAAQVGIHTE
THAYPLEQANQALDDLRNGRFQGAAVLVP------------
>tr|A4XEG2|A4XEG2_NOVAD Alcohol dehydrogenase GroES domain protein OS=Novosphingobium aromaticivorans (strain DSM 12444) GN=Saro_3463 PE=4 SV=1
------------------------------------------------------------
-----MIPHGEHSMLAMQLDGP----------GKRLHPVVR-PLPLPGRGEVRVKVHACG
VCRTDLHVADGDI-HGLLPIVPGHEVIGVVDA----LGPGV--TD---------------
--------VEPGARVGVPWLGHACGTCPYCDSGRENLCDAPLFTGFTRDGGYATHVIADA
RFCFPIPEGFDDLHAAPLLCAGLIGYRALRLAG---D-A---PV-LGFYGFGAAAHILAQ
VALWQGRTVYAFTRDGDAKAQAFARDIGCQWAGPSGAAPPQALDAAIIFASAGELVPTAL
RAVRKGGRVVCAGIHMSDIPAFPYA-DLWEERQILSVANLTRRDGVEFLPLAARAGVRTH
VEAMPLMKANEALDRLRRGDVSGALVLVP------------
>tr|A4YYL3|A4YYL3_BRASO Putative alcohol dehydrogenase OS=Bradyrhizobium sp. (strain ORS278) GN=BRADO5308 PE=3 SV=1
------------------------------------------------------------
-------------MHAMVLQKP----------GGPLRLETL-ADPEPRPGEIRVRVSACG
VCRTDLHLLDGELPDIVYPIIPGHEIVGHIDR----IGAGV--TT---------------
--------HRLGTRVGIPWLGHTCGLCPFCARGMENLCDAPGLTGYTRHGGYATHAVADA
SYAFPLEGLGDDVAAAPLLCAGLIGWRSLVMAG---D-A---EH-LGIFGFGAAGHIVVQ
VARWQGRKVYAFTRRDDRTAQDLALQLGATWAGPSDARPDVPLDAAIIYAPAGELVPAAL
KAVRKGGRVVCAGIHMSEIPSFPYS-LLWGERHVMSVANLTRQDGLDFLRVAREAQIRTH
TTPYPLTDANDVLNRLRHGDVLGAAVLVPDFGF--------
>tr|A5ENG2|A5ENG2_BRASB Putative alcohol dehydrogenase OS=Bradyrhizobium sp. (strain BTAi1 / ATCC BAA-1182) GN=BBta_5755 PE=3 SV=1
------------------------------------------------------------
-------------MHAMVLQSP----------GAPLRHECL-SDPEPGLGEIRVRVSACG
VCRTDLHLCDGELPSIPYPIIPGHEIVGRVDR----IGRGV--TN---------------
--------HRLGERVGIPWLGHTCGRCPFCSRGMENLCDEPSFTGYTRNGGYATHAIADA
NYAFPLDGLGDDVATAPLLCAGLIGWRSLVMAG---D-A---ER-LGIYGFGAAGHIIAQ
VARWQGRQIYAFTREHDRPAQDLARQLGAVWAAGADQRPDVDLDAAIIYAPAGELVPAAL
RAVRKGGRVVCAGIHMSDIPSFPYS-LLWGERRVMSVANLTRQDGVDFLRVAQEADIRTH
TTAYSLSEANTVLARLRQGDIVGAAVLVPDF----------
>tr|A5IEW4|A5IEW4_LEGPC Alcohol dehydrogenase OS=Legionella pneumophila (strain Corby) GN=adhT PE=4 SV=1
------------------------------------------------------------
-------------MHAMIMEKP----------GCALQYQEV-NKPNPNENELLIKVSACG
ICRTDLHVVDGELKNPKIPLIPGHQIVGTVEQ----VGSAV--KQ---------------
--------FAIGQRVGVPWLGGSCGICNFCTSGRENLCDQACFTGYQIDGGFAEFCVANY
HFCFPIPDGYPDHQAAPLFCAGLIGYRALLKVG---N-A---TH-LGLYGFGAAAHILIQ
VACQKGIKIYAFTSPGDQESQKFAYRLGAVWAGDSTQSPPHLLDAAIIFAPVGALVPQAL
RNIVKGGTVVCGGIHMSDIPSFPYE-ILWGERAVCSIANLTRKDGEEFLSLAPKIPVKTK
VQTYPLTEVNRALDDLRHGRYRGAGVIVMK-----------
>tr|A5VQJ7|A5VQJ7_BRUO2 Alcohol dehydrogenase, zinc-containing OS=Brucella ovis (strain ATCC 25840 / 63/290 / NCTC 10512) GN=BOV_1026 PE=3 SV=1
------------------------------------------------------------
-------------MKAMVLEKP----------GQPLVLVER-PDPLPGPGQIRLKVEACA
VCRTDLHVVDGELERPKLPLVPGHEIVGVIDA----VGTGV--DP---------------
--------SRTGRRVGVPWLGHTCGACDYCRSGAENLCDAPLFTGYTRDGGFATHVVADA
DFAFDLDEAADPVALAPLLCAGLIGWRSLKKAG---E-G---KR-IGLYGFGAAAHIIAQ
VCRWQDREVYAFTKPGDTEAKDFARSLGAVWAGDSDILPPSPLDAAIIFAPAGELVPAAL
RAVRKGGRVVCGGIHMSDIPSMPYS-ILWEERALVSVANLTRNDAEEFFPLARAAGVRTH
TTIYPLESANEALADLRSGRLSGAAVLVP------------
>tr|A7HHW1|A7HHW1_ANADF Alcohol dehydrogenase zinc-binding type 2 OS=Anaeromyxobacter sp. (strain Fw109-5) GN=Anae109_4129 PE=3 SV=1
------------------------------------------------------------
-------------MRAMVVEHP----------GRPLAAREL-PAPEPGPDEILVRVLACG
VCRTDLHLADGELALPGRPVVPGHEIVGEVVR----AGPGV--TR---------------
--------LAPGQLAGIAWLGWACGTCRFCASGRENLCERARFTGWQRDGGYAEYAVADA
RFAFPLPPGTDPVATAPLLCAGLIGHRAWRMAG---E-A---RR-LGIFGFGAAGHILAQ
VARHAGQEVLAFTRPGDEGAQRLARDLGAAWAGGSDAPPPALLDAAVIFAPVGALVPAAL
SAVAPGGTVVCAGIHMSDIPAFPYA-LLWGERVLRSVANLTRADGEAFLALAPQVPVRCA
VTPFPLAAANEALELLRAGRIEGAAVLVPE-----------
>tr|A7HP36|A7HP36_PARL1 Alcohol dehydrogenase zinc-binding type 2 OS=Parvibaculum lavamentivorans (strain DS-1 / DSM 13023 / NCIMB 13966) GN=Plav_0046 PE=3 SV=1
------------------------------------------------------------
-----MSASLPDKMRAMLLDAP----------GKPLRLASL-PVPRPGPGEVLVKVEACG
VCRTDLHVVDGELPEPKLPLIPGHEIIGRVAA----LGEGV--TA---------------
--------LAPGARVGIPWLGWTCGACRYCRADKENLCENALFTGYTRDGGYAEYALADA
RFCFPVAESYGAAEAAPLLCAGLIGYRSLRMAG---E-A---GL-LGIYGFGAAAHIVAQ
VARHEGWRLFAFVKPGDEKAKEFALSLGAEWAGGSDETPPEPLDAAIIYAPAGPLVPAAL
KTVAPGGRVVCAGIHMSDIPSFPYD-ILWRERSVHSVANLTRADGEAFLSLAPKVPIVTT
VETVPLAEANEALARLRDGRLTGAAVLVME-----------
>tr|A7IGW1|A7IGW1_XANP2 Alcohol dehydrogenase zinc-binding type 2 OS=Xanthobacter autotrophicus (strain ATCC BAA-1158 / Py2) GN=Xaut_2010 PE=3 SV=1
------------------------------------------------------------
-------------MLAMVLKRS----------GDRLVAQER-PDPVAGPGEVLIAVTACG
VCRTDLHVVDGELPQTVRPIVPGHEIVGRVAM----LGAGV--SH---------------
--------LRLGERVGVGWLGHACGTCPYCAAQEENLCDTPAFTGCTRDGGFATHTVADA
SFVYPLGEAGDDTALAPLLCAGLIGWRTLKMAG---E-G---RR-VGVYGFGAAAHIIAQ
VARFQGREIYAFTRPGDEAAQDFARSLGAVYAGPSDAPAPEPLDAALIFAPAGELVPQAL
RAVRKGGRVVCGGIHMSDIPSFPYR-WLWEERKILSVANLTRADAHEFLALAPKAGVTTH
VTPYPLAQANEALDDLRHGRLKGAAVLVP------------
>tr|A8KYB8|A8KYB8_FRASN Alcohol dehydrogenase zinc-binding type 2 OS=Frankia sp. (strain EAN1pec) GN=Franean1_6571 PE=3 SV=1
------------------------------------------------------------
-------------MLAWQVTRP---APVA---TAPLRAVEL-PIPEPGPGQVRLKVAACG
VCRTDLHLAEGDLPPHRPLTVPGHEVVGYVDA----LGPGV--HGVSGPAGPAGAAGSRR
PDPAPAAPIRLGDRLGIAWLAGTDQTCAYCRRGAENLCPASLYTGWDADGGYAQYAVVDA
DYAYRLPAGYSDGELAPLLCAGIVGYRALLRAE-LPP-G---GR-LGVYGFGASAHLAAQ
VAIAQGATVHVMTRS--ARARRLALELGAASATGAYDFPPEPLDGAVLFAPVGDLVPVAL
AALDRGGTLSIAGIHLTDVPVLNYRRHLFQERSVRSTTANTRADGREFLEIAGRHRLAVT
TTPYPLTAADQALEDLARDRVDGAAVLFPDGV---------
>tr|A8ZNQ7|A8ZNQ7_ACAM1 Alcohol dehydrogenase, zinc-containing OS=Acaryochloris marina (strain MBIC 11017) GN=AM1_D0148 PE=4 SV=1
------------------------------------------------------------
-------------MRAMQLDAP----------GQLLRLVER-PIPTPNPHQLLLRIHICG
VCRTDLHIVDGELPDPKLPLILGHQIVGTVIE----LGEQV--TG---------------
--------FKQGDRIGVPWLGRTCNCCRYCLSGRENLCDQARFMGYNLDGGFAEYAVADA
QFCFPIPEEYPDQQAAPLLCAGLIGYRSYRMVG---K-A---ER-IGFYGFGAAAHILIQ
VANYQGRQIYAFTRPGDMQAQQFARELGAVWSGGSDESPPQSLDAAIIFAPVGSLVPAAL
TAVTKAGVVVCAGIHMSDIPSFPYK-SLWEERSIRSVANLTRQDGEEFLTLAPQIPIQTQ
VQAFPLSTANEALSALRNGKVTGAVALVMTDESGQKDF---
>tr|A9FJZ5|A9FJZ5_SORC5 Alcohol dehydrogenase OS=Sorangium cellulosum (strain So ce56) GN=adh5 PE=4 SV=1
------------------------------------------------------------
-------------MRALVLRAP----------KSPLVLEDR-PAPRPGPGEVLLRVRACA
VCRTDLHVVDGELPDPRLPLVPGHQIVGEVLEEVPPPGDG---PR---------------
--------FARGARVGVPWLGWTCGVCAYCRAGRENLCDRARFTGYQIDGGYAELAVADA
RFCFPIPDGFPDLSAAPLLCAGLIGYRTLRLAG---D-A---ER-IGIYGFGAAAHLVAQ
VARFEGRRVFGFVRPGDDAARAFALSMGAEWAGASFEAPPEELDAALIFAPAGELVPAAL
RAVRKGGAVVCGGIHMSDIPSFPYS-ILWGERVLRSVANLTRRDGEEFLALAPRVPVRTE
VNVYPLAAANEALDDLRNGRMSGAAVLVPP-----------
>tr|A9HBQ8|A9HBQ8_GLUDA Alcohol dehydrogenase OS=Gluconacetobacter diazotrophicus (strain ATCC 49037 / DSM 5601 / PAl5) GN=adh PE=4 SV=1
---------------------------------------------MIQIMVRGVPIWCSS
CADPAHRAGDPAMMHAMRLNAP----------HTDLEWVEL-PDRLPGPGEIRVRVGACG
VCRTDLHVVDGDLPFPGHPVIPGHEIVGRIEA----LGEGV--QD---------------
--------LKIGQRVGVPWLGHTCGICRYCHSGHENLCDHPLFTGYTRDGGYATAAIADA
RYAFPLGEEGSDVDLAPLLCAGLIGWRSLVMAG---EDA---KT-VGLYGFGAAAHIIAQ
VALWQGRTVYGFTRPGDRPTQDFARSLGATWAGGSDEAPPEKLDAAIIFAPVGALVPAAL
RAVRKGGRVVCAGIHMSDIPSFPYD-LFWEERQLVSVANLTRQDGIDFLSLAPRIGVRTK
TTRYDLRDANRALADLRAGRFEGAAVLVP------------
>tr|B0SVV8|B0SVV8_CAUSK Zinc-binding alcohol dehydrogenase family protein OS=Caulobacter sp. (strain K31) GN=Caul_2449 PE=4 SV=1
------------------------------------------------------------
-------------MLAMVLE------------GGRLTPALR-HTPRPGPGEVLLRVRTCG
VCRTDLHLLEGDLP-VQDGVIPGHEIVGVVEA----LGQGV--TT---------------
--------LDLGQRVGVPWLGGACGRCRFCRQGAENLCDHARFTGWTRDGGYAEMTVADA
RFCFVLPDELGDLEAAPLLCAGLIGFRAWRKAM---E-GRVVDR-LGLYGFGAAAHLLAQ
LAIAEGQKIYAFTKPGDLAAQDLALELGCLWAGASDVAPPEPLDAAILFAPIGALVPLAL
RAVRKGGAVVCAGIHMSQIPALDYA-DLWGERTLVSVANLTRADAQDYLPRAAAAGVRPH
VKVYGLRQAPQALADLRAGAFTGAAVLRIDPPL--------
>tr|B0UN20|B0UN20_METS4 Zinc-binding alcohol dehydrogenase family protein OS=Methylobacterium sp. (strain 4-46) GN=M446_6106 PE=4 SV=1
------------------------------------------------------------
-------------MRAMVLHRI----------GGPLVAETR-PDPDPGPGEVRIRVEACA
VCRTDLHVIDGDLPDLRLPIVPGHEIVGRVEA----LGPGV--AA---------------
--------PRPGARVGVPWLGHTCGRCPHCAAGRENLCDRPGFTGYTRDGGFATHVLAEA
AYTIPLPEEADPVATAPLLCAGLIGWRTLRMAG---E-A---AT-LGLYGFGAAAHIVAQ
ICRREGRAVHAFTRPGDRDGQAFARRLGAVWAGDSDAPPPLPLDAALIFAPDGRLVPAAL
RAVRKGGTVVCGGIHMSDIPAFPYA-LLWGERRILSVANLTRADARDFFAAAPRAGIVTH
TRSFPLAEAEAAIAAHRAG-LKGAAVLVP------------
>tr|B1LU59|B1LU59_METRJ Zinc-binding alcohol dehydrogenase family protein OS=Methylobacterium radiotolerans (strain ATCC 27329 / DSM 1819 / JCM 2831) GN=Mrad2831_0426 PE=4 SV=1
------------------------------------------------------------
-------------MLAMVLREI----------GGPLLPEER-PDPIPGPGEVRIRVEACA
VCRTDLHVIDGELPQAVYPIVPGHEVVGIVEA----VGECV--TD---------------
--------PAPGRRVGMPWLGHACGHCGYCQTERENLCDAPGFTGCTRDGGFATHLLAEA
AFTVPLDMSLDPVASAPLLCAGLIGWRTLRMAG---D-A---DT-VGLYGFGAAAHIVAQ
VCRWQGRRVFALTRPGDRKAQDFARSLGAEWAGGSDGAPPEPLDAALIFAPDVRLVPTAL
AELRKGGCVVCGGIHMSDIPRFPYE-LLWEERSVRSVANLTRADARGFFEVVPRAGIVTR
TRMFPLVQANAAIAAHRSGALQGAAVLVP------------
>tr|B1M150|B1M150_METRJ Zinc-binding alcohol dehydrogenase family protein OS=Methylobacterium radiotolerans (strain ATCC 27329 / DSM 1819 / JCM 2831) GN=Mrad2831_2614 PE=3 SV=1
------------------------------------------------------------
-------------MLAMVLREV----------GGPLVPEQR-PDPEPGHGEVRIRVEACA
VCRTDLHVIDGELPQAVYPIVPGHEVVGIVDA----VGPGV--NE---------------
--------PRSGTRVGVPWLGHACGHCHYCEAGRENLCDEPGFTGCTRDGGFAGHLVAEA
AFTIPLGMSLDPVATAPLLCAGLIGWRTLRMAG---A-A---ET-VGLYGFGAAAHIVAQ
VCRWQGRRVFALTRPGDREAQDFARSLGVAWAGGSDEPPPEPLDAALVFAPDGSLVPLAL
KAVRKGGRVVCGGIHMSDIPAFPYD-LLWGERAVLSVANLTREDARSFIEVVPQAGIVTH
TSTYPLAQANGAIAAHRSGVLQGAAVLVP------------
>tr|B1WYC4|B1WYC4_CYAA5 Alcohol dehydrogenase OS=Cyanothece (strain ATCC 51142) GN=cce_0002 PE=4 SV=1
------------------------------------------------------------
-----MAMEVKQMMRAMVLEAA----------KEKLRLELR-PIPEPDDKQLLLKIQACG
VCRTDLHIVDGELTQAKFPLILGHEIVGTVEA----VGKGV--KR---------------
--------FSLGERVGVPWLGGTCQHCCYCRTQQENLCEKARFTGYHLDGGYAEYTVANE
QFCFAIPKRYSDLEVAPLLCAGLIGYRSYRLVG---D-R---EK-IGFYGFGAAAHILLQ
VARHQGRQVYAFTRPGDELGQDFARSLGAVWAGGSEQSPPDSLDGAIIFAPVGALVPVAL
KAVTPGGVVVCAGIHMSDIPSFPYK-ILWQERVLRSVANLTRQDGEDFFALAKQIPIQTQ
VSSFPLTEANVALDCLRQGKIKGAAVLVP------------
>tr|B2GE33|B2GE33_LACF3 Alcohol dehydrogenase OS=Lactobacillus fermentum (strain IFO 3956 / LMG 18251) GN=LAF_1579 PE=4 SV=1
------------------------------MVTVSEQ-----------------------
---------IPEQMRAWAVKIP---APIE-SDPCPLQLVKK-TVPTPTSGEVLVKVLACG
VCHTDLHVTEGDLPVHQPEVTPGHEIVGRVVA----SGAST--QR---------------
--------FAIGDRIGIPWFRHACGVCRYCRSGHENLCSHSLYTGWDHNGGYAEYVTVPE
GFAYRIPARFKDVEAAPLLCAGIIGYRALLRAN-VPA-G---GR-LGLYGFGGSAHLAAQ
LAIKQGIEVHVFTRG--KDAQKFALELGCASAQGAYDRAPVPLDSAIMFSPAGAMVPNAL
ANLAPNGTLALAGIHLSDVPSLNYQDHLFHEKTVTSVESNTRRDGEEFLTLADRLGITPT
VTAVPFDQADQALKRVSRGNIDGAYVLEMPS----------
>tr|B2IHN7|B2IHN7_BEII9 Zinc-binding alcohol dehydrogenase family protein OS=Beijerinckia indica subsp. indica (strain ATCC 9039 / DSM 1715 / NCIB 8712) GN=Bind_0909 PE=4 SV=1
------------------------------------------------------------
-------------MHAMVLKAL----------KTPLEWTEL-PDRQPGPGEIRVKVLACG
VCRTDLHVVDGELPNPKLPMIPGHEIVGRIDA----IGPGV--EG---------------
--------LHHGERVGIPWLGHTCGVCPYCVSGHENLCDHPLFTGFTREGGYATAAIADA
RYAFPLGETGDDVTLAPLLCAGLIGWRSLVIAG---ESA---KT-IGLYGFGAAAHIIAQ
VAVWQGRSVFAFTRPGDTKTQAFARSLGAVWAGGSDEPPPEKLDAAIIFAPAGSLVPTAL
RAVRKGGRVVCAGIHMSDIPSFPYD-ILWEERQLVSVANLTRQDGLDFLSLAPKIGITTT
TTHYPLKDANQALADLRAGKFEGAAVLVP------------
>tr|B2JV63|B2JV63_BURP8 Zinc-binding alcohol dehydrogenase family protein OS=Burkholderia phymatum (strain DSM 17167 / STM815) GN=Bphy_5774 PE=4 SV=1
------------------------------------------------------------
-------------MRAMVFDGS----------SPVLAGREL-TMRALAPGEMLIDVLACG
VCRTDLHVVDGELREPKRPVIPGHEIVGRVAA----RAADV--TA---------------
--------FDIGDRVGVPWLGHTCGVCRYCASGRENLCDAPGFTGYTIDGGYAEQVIADH
RYCLHLPERYDDAQAAPLLCAGLIGYRTLSMAG---D-A---KR-VGIYGFGAAAHIVAQ
VARHQGRAVYAFTRPGDDTAQQFARRLGATWAGGSDEAPPEPLDAALIFAPVGALVPVAL
QAVAKGGVVVCGGIHMSDIPAFPYA-FLWGERRVASVANLTRADGEAFMKIAGDTQLEIE
VTRYPLADANRALDDLRNGRVSGAAVLIVR-----------
>tr|B2TB47|B2TB47_BURPP Zinc-binding alcohol dehydrogenase family protein OS=Burkholderia phytofirmans (strain DSM 17436 / PsJN) GN=Bphyt_6316 PE=4 SV=1
------------------------------------------------------------
-------------MRAMLFDGS----------TTFLREQEL-PDPVPGAGQILIDIHACG
VCRTDLHLVDHELEHPKQPVIPGHEIVGTVAG----LGVGV--TG---------------
--------FVLGDRVGVPWVGHTCGHCRYCLSARENLCDDPGFTGYTIDGGFAERTVADS
RYCFHLPEQYSDIEAAPLLCAGLIGYRTLSMAG---D-A---QR-IGIYGFGAAAHIVAQ
VARHQQRTVYAFTRPGDHAAQQLALRLGAAWAGSSADAPPEELDAALLFAPVGALIPLAL
RAVAKGGVVVCGGIHMSDIPSFPYA-FLWGERRVVSVANLTRDDGLAFMRIAGETHLEIK
TTTYPLTEANQALSDLRDGRLTGAAVLAVR-----------
>tr|B3DXV2|B3DXV2_METI4 Zn-dependent alcohol dehydrogenase OS=Methylacidiphilum infernorum (isolate V4) GN=adhP PE=4 SV=1
RSCRQPRGQGRWGTPAYGRHATFPRGDAPQGARNMARKGKKMAPPGLPGEPNQRRPRFPP
QPECWGLKRGKTMMKAMVLERP----------KNPLVLKDV-PIPSPGPGEVLLEVLVCG
VCRTDLHVVDGELPNPKPNLIPGHEVVGIVRK----LGSGA--TK---------------
--------FSIGQRVGVPWLGKSCGQCRFCITGRENLCDRPEFTGYTRDGGYAEWIVADE
RFCFPIPPRYSNEEAAPLLCAGLIGFRSYRHAE---K-S---AR-IGFYGFGAAAHILIQ
IANHQGKAVFAFSKPGDRESQDFSLSLGAAWAGDSTTLPPVLLDTAIIFAPVGALVPQAL
RAVEKGGTVVCAGIYMTDIPSFPYE-ILWGERKIVSVANLTRDDGEEFFKIASQFKIQTR
VEVLPLTEANNALQRLREGKVQGALALVPKL----------
>tr|B3E8N3|B3E8N3_GEOLS Zinc-binding alcohol dehydrogenase family protein OS=Geobacter lovleyi (strain ATCC BAA-1151 / DSM 17278 / SZ) GN=Glov_3003 PE=4 SV=1
------------------------------------------------------------
-----MLPELAPKMLAMVLSRP----------GAPLELREL-DVPQPGAGQLLLEVTACG
ICRTDLHIVDGELTEPQLPLVPGHQIVGRVAR----CGAGV--NG---------------
--------GVISQRVGVPWLGGTCGSCRYCLGGQENLCDHAVFTGYQINGGFAGYCLADA
RFCFPLPDGYPDLQVAPLLCAGLIGYRSLRMAG---E-G---RQ-LGIYGFGAAAHIVTQ
VAVWQGRQVYAFTRPGDLAGQAFARRMGACWAGGSFDRPPQELDSAIIFAPAGELVPAAL
QAVRKGGRVVCGGIHMSAIPSFSYD-LLWGERSLVSVANLTRQDGEEFLALAPQVPVRTE
VTAFRLEQANEALAALRSGQLEGAGVLLVDEQIRKRGARGD
>tr|B3Q9B4|B3Q9B4_RHOPT Zinc-binding alcohol dehydrogenase family protein OS=Rhodopseudomonas palustris (strain TIE-1) GN=Rpal_0378 PE=4 SV=1
------------------------------------------------------------
-------------MDAMVLTAP----------GTSLQWQSR-DTPQPGDGEVLVTVSACG
VCRTDLHVVDGELPNIRYPIIPGHEIVGRVAA----VGAGV--TT---------------
--------HQIGDRVGIPWLGHTCGLCRYCRSGMENLCDAPLFTGYTRDGGFASHAIADA
RYAFPLGEAGDDVAIAPLLCAGLIGWRSLAIAG---D-A---ER-LGIYGFGAAGHIVAQ
VARWQGRQVYAFTRGGDVAAQDFARSLGAMWAGASEELPPEPLDAAIIYAPVGSLVPAAL
KAVRKGGRVVCAGIHMSDIPSFPYD-LLWEERQLVSVANLTRQDGVDFLEVAQQAGIRTE
THAFPLREANTVLNKLRAGELLGAAVLVP------------
>tr|B4R885|B4R885_PHEZH Zinc-containing alcohol dehydrogenase OS=Phenylobacterium zucineum (strain HLK1) GN=PHZ_c2794 PE=4 SV=1
------------------------------------------------------------
-------------MRGMVLKAP----------RTPLVCESR-PDPEPGPGELRLRVRACG
VCRTDLHVVDGDLAQVRPSVIPGHEIVGVVDA----VGPGV--SG---------------
--------VALGERRGVPWLGQTCGTCRYCRAGQENLCDAPGFTGWTRDGGYADTVIARA
DFCFPLPDGLSDEAVAPLLCAGLIGYRSWRKAC---E-AGPIER-LGLYGFGAAAHLLAQ
LALFEGQAVYAFTREGDLPAQALARDLGCAWAGASGEAPPEALDAAIIFAPVGDLVPAAL
RAVRKGGTVVCGGIHMSDIPAFPYA-ILWGERRVVSVANLTRQDAAEYLPLAALAGVRPH
VRTYALKDANLALEDLRAGAFTGAAVLKP------------
>tr|B4UFD5|B4UFD5_ANASK Zinc-binding alcohol dehydrogenase family protein OS=Anaeromyxobacter sp. (strain K) GN=AnaeK_2442 PE=4 SV=1
------------------------------------------------------------
-------------MRAMVLARP----------GAPLAAVEL-PDPVPGPGELRLRVGACG
VCRTDLHVADGELPDPKLPLVLGHEIVGVVDR----VGAGV--TR---------------
--------FRPGDRVGIPWLGWTCGRCAACRSGRENLCSAARFTGYHRDGGYAELAVADA
RYAFAIPGDYEDADAAPLLCAGLIGHRAWTPVR---G-A---QR-LGLYGFGAAAHLVVQ
LARHAGQRVFAFTRPGDAEAQAFALQLGAEWAGASGEVPPEPLDAAILFAPVGALVPVAL
RDVVPGGTVVCAGIHMSDIPSFPYA-LLWGERTLRSIANLTRADGDALLALAPEVPLRTE
VVPYPLERANDALADLRAGRLRGAAVLVP------------
>tr|Q04EC3|Q04EC3_OENOB Zn-dependent alcohol dehydrogenase OS=Oenococcus oeni (strain BAA-331 / PSU-1) GN=OEOE_1330 PE=3 SV=1
------------------------------MNSSQNEFVDVLFEKEVMLMKPENTFNSKE
SVDVGGSERIPSEMRAWEVTSP---APID-SSPSPIHFVKH-PVPVPKTSEVLVRVISCG
ICHTDLHVAEGDLPVHHPHVIPGHEIIGRVVA----NGPQA--GR---------------
--------FNLGDRIGVPWLRWTCGVCTYCRSGKENLCPNSLYTGWDHDGGYAEYVTVPE
GFAYRIPSAFNSVTAAPLLCAGIIGYHAFRRAN-VPA-G---GR-LGLYGFGGSAHLAAQ
IAIAQGIEVHVFTRG--KDAQRFALELGAASAQGVYDPSPVSLDSSILFAPVGDIVPKAL
ENLAAGGTLALAGIHLTDVPSLNYQNHLFHEKVLTSVESNTRRDGEEFLTLADRLKIHPK
TTEYPFEKADEALRHLSHGDMQGACVLRISEG---------
>tr|Q0A8S6|Q0A8S6_ALHEH Alcohol dehydrogenase GroES domain protein OS=Alkalilimnicola ehrlichei (strain MLHE-1) GN=Mlg_1412 PE=3 SV=1
------------------------------------------------------------
---MEAEDTERTTMRVMALEAP----------GQALQAQSW-PVPEPGIGQLRLRVRACA
VCRTDLHVVDGELPDPVLPIIPGHEIVGVVDR----VGEGC--QR---------------
--------YRPGDRVGVPWLGHTCGTCDHCRAGRENLCDQARFTGYQLQGGYAEYAIADE
RFCFPIPAAYTDAGAAPLLCAGLIGHRSLSMAG--DD-A---RR-LGIYGFGAAAHIVAQ
VARHQERDLYAFTRPGDQKAQAFARALGACWAGPSDRLPPKPLDAAIIFAPVGDLVPQAL
RAVRKGGRVVCGGIHMSDIPSFPYA-WLWGERSLCSVANLTRADGEAFMALAPEVPVRTE
VVEYPLDQANQALDDLRGGRLQGAAVLIP------------
>tr|Q0K1A3|Q0K1A3_RALEH Alcohol dehydrogenase, Zn-dependent OS=Ralstonia eutropha (strain ATCC 17699 / H16 / DSM 428 / Stanier 337) GN=adhP PE=4 SV=1
------------------------------------------------------------
--------MPHQTMRAMVFEGA----------GLPLRLHHL-PVAEPGPGELRIAVGACG
VCRTDLHIADGDLRHPKPVLIPGHEIVGQVDS----CGAGV--TV---------------
--------FKPGDRVGVPWLGHSCGHCRYCLRHHENLCDAPLFTGYTRDGGYAEYVVADS
GYCFRIPPGYDDEHAAPLLCAGLIGYRTLRMAGAASH-A---QR-VGIYGFGAAAHLVTQ
IAVAQGREVYAFTRTGDAGAQQLAYQSGACWAGSSELESPVPLDAALIFAPVGALVPKAL
RAVDKGGIVVCGGIHMSDIPSMPYQ-LLWEERRLCSVANLTRADGIALMDIAARTPLHTH
TTAYPLEQANEALADLREGRLTGAAVLKVRQ----------
>tr|Q0RT22|Q0RT22_FRAAA Putative alcohol dehydrogenase OS=Frankia alni (strain ACN14a) GN=FRAAL0607 PE=3 SV=1
------------------------------------------------------------
-------------MRAWQVVAP---GPMG---TRPLRAAEL-PVPEPGPGQVRLRVDACG
VCRTDLHLAEGDLVPHRPRTVPGHEVVGRVDA----LGPGV--PAAV-DAGPPG------
--------VRLGDRLGVAWLASTDGTCAYCARGAENLCPASTYTGWDVDGGYAEYVCVRA
DYAYRLPAGYSDAELAPLLCAGIVGYRALRRAA-LPP-G---GR-LGIYGFGASAHLAAQ
VAIAQGARVHVLTRS--ARAQALALELGAASAAGAYDAPPEPLDAAVLFAPVGELVPVAL
AALDRGGTLSVAGIHLSDIPPLVYADHLFQERDLRSTTANTRADGAEFLAIAAEHRLAVT
VSPYPLDAADQALDDLAADRVTGAAVLLP------------
>tr|Q0SES9|Q0SES9_RHOSR Alcohol dehydrogenase OS=Rhodococcus sp. (strain RHA1) GN=RHA1_ro02150 PE=3 SV=1
------------------------------------------------------------
---MAAAQGGTGTMAAWRVVAP---GPVA---GHPVELGRE-TVPEPGTGELLVKVLACG
VCRTDLHVTEGDLPVHRPRVIPGHEVVGEVAA----LGDSV--SGS--------------
--------FAVGDRVGIAWLRHTCGHCAACLRGAENLCRQSQYTGWDADGGYAEFATVPA
DYALHLPEGYSDAELAPLLCAGIIGYRALERAT-VPD-G---GA-LGVYGFGGSAHLTAQ
VASIRGARVHVMTRG--AEARALAQRLGATSVQGVRDVPPEPLDSAILFAPVGDLVPVAM
EALADGGTLAVAGIHLTDIPALEYQKHLFRERQIRSVTANTRSDSVEFLRIAAEHRLSID
IHPYPLDRADRALRDLAGGKFSGAAVLEP------------
>tr|Q11G23|Q11G23_MESSB Alcohol dehydrogenase GroES-like OS=Mesorhizobium sp. (strain BNC1) GN=Meso_2263 PE=3 SV=1
------------------------------------------------------------
-------------MKAMVLKEV----------RRPLVLSKL-PNPTPGRGEIRLKVEACA
VCRTDLHVVDGDLEHPKLPLIPGHEIVGIIDM----VGEGV--DE---------------
--------ARLGCRAGVPWLGHTCGACPYCLAGSENLCDQPLFTGYTRDGGFASHVVADA
DFAFDLDATGDPIALAPLLCAGLIGWRSLKMAG---D-G---RR-IGIYGFGAAAHIIAQ
ICVWQGRDVFAFTRSGDTDAQRFALSLGASWAGSSDASPPDLMDAAIIFAPVGDLVPAAL
QAVRKGGRVVCGGIHMSDIPAMPYS-LLWEERQLVSVANLTRADATEFFPVARRAGVRTH
TTVYSLERANEALADLRAGRLSGAAVLVPG-----------
>tr|Q12E90|Q12E90_POLSJ Putative alcohol dehydrogenase-like oxidoreductase protein OS=Polaromonas sp. (strain JS666 / ATCC BAA-500) GN=Bpro_1201 PE=3 SV=1
------------------------------------------------------------
-------------MFAMTADPA----------GRRLLAAHK-PLPPTGEHDLLVRVLACG
VCRTDLHIIDGELPPRRPQVVPGHEVVGQVVA----LGARA--GR---------------
--------FTVGQRVGIPWLGGACGRCAFCAMDRENLCDVPVFTGYDRDGGFAEYAAANE
RFCLALPARYDDAHAAPLLCAGLIGFRAWCLAG---A-DMP-RR-LGLYGFGAAAHIICQ
IAVAREQEVFAFTRAGDQAGQDFARSLGAVWAGGSPDAAPASLDAALIFAPAGELVPAAL
AATRKGGTVVCAGIHMSTIPAFDYR-LLWGERVLKSVANLTRADGEAFFRLLEDLPLQTH
VQTFALRDANAAVQALRAGAVNGAAVLIP------------
>tr|Q13XS0|Q13XS0_BURXL Zinc-containing alcohol dehydrogenase superfamily OS=Burkholderia xenovorans (strain LB400) GN=Bxeno_A2581 PE=4 SV=1
------------------------------------------------------------
-------------MRAMVFDGS----------SALLREQEV-PDPKPGPGQLLIQIHACG
VCRTDLHLVDHELEHPKQPVIPGHEIVGTVAG----LGAGV--TG---------------
--------FAVGDRVGVPWLGHTCGHCRYCLSARENLCDEPGFTGYTIDGGYAERTVADS
QYCFHLPAQYPDIEAAPLLCAGLIGYRTLKMAG---D-A---QR-IGIYGFGAAAHIVAQ
VALHQKRTVYAFTRPGDHAAQQLALRLGAAWAGGSDEAPPAELDAALIFAPVGALVPQAL
RAVAKGGTVVCGGIHMSDIPSFPYA-FLWGERRVVSIANLTREDGLAFMRIATERRLEID
TTTYALTDANRALSDLRDGRLTGAAVLVVR-----------
>tr|Q1AZZ1|Q1AZZ1_RUBXD Alcohol dehydrogenase GroES-like protein OS=Rubrobacter xylanophilus (strain DSM 9941 / NBRC 16129) GN=Rxyl_0056 PE=4 SV=1
------------------------------------------------------------
-------------MRAMVLRAP----------GGPLRPEEL-PVPEPGSGEVLVRVRACG
VCRTDLHVVDGELREPKLPLVVGHQIVGVVER----VGEGV--ER---------------
--------FSPGDRVGVPWLGRTCGRCRYCRTGRENLCGEARFTGYQLDGGFAEYARADA
RFCLPVPEGYPDLQAAPLLCAGLIGYRALRMAG---D-A---ER-LGLYGFGASAHIILQ
VARHQGRRVFAFTRDGDEEAQRFARRLGAEWAGGSGQRPPEELDAAIIFAPVGALVPLAL
RAVARGGTVVCAGIHMSDIPSFPYE-LLWGERQLRSVANLTRRDGEEFLALAPEVPVRTE
VRPYPLEGANQALDDLRSGRLTGAAVLVVGR----------
>tr|Q1DF47|Q1DF47_MYXXD Alcohol dehydrogenase, zinc-containing OS=Myxococcus xanthus (strain DK 1622) GN=MXAN_0456 PE=4 SV=1
------------------------------------------------------------
---------MEGSMRAMVLREV----------GQPLHETRL-PIPRPGPEELLLRVRACA
VCRTDLHVVDGELPKPKLPLVPGHEIVATVEA----AGERA--TA---------------
--------IPVGTRVGVPWLGWSCGHCRFCLAGQENLCEQARFTGYQLDGGYAEFTVAHQ
RFCFPLPPEYTDVHAAPLMCAGLIGFRSLRMAG---R-E---RRLLGFYGFGAAAHLLIQ
VARHQGRRVFAFTRPGDVEGQRFARELGAEWAGDSDTVPPERLDAAILFAPVGALVPAAL
RAVDKAGVVVCGGIHMSDIPAFPYA-LLWEERVVRSVANLTRADALDFLALAPKVPVRTL
VQTFPLSAANDALTALRRGQVHGAAVLEVAALG--------
>tr|Q1MI40|Q1MI40_RHIL3 Putative alcohol dehydrogenase OS=Rhizobium leguminosarum bv. viciae (strain 3841) GN=adh PE=3 SV=1
------------------------------------------------------------
---------MEGNVRAMVLEQV----------RRPLRLVEL-PDPPAPPGQVVVKVEACG
VCRTDLHVCDGDLSQPKLPLVPGHEIVGTVIA----TGEGA--PG---------------
--------RLVGRKIGVPWLGHTCGHCEYCREGRENLCDEPGFTGYTIDGGFATHAVVEA
GYAFELPDDTDPVATAPLLCAGLIGWRSLKMAG---E-G---RT-IGIYGFGAAAHILVQ
VCKHRGQSVYAFVRAGDEAGRKFALDLGAVWAGFSGERPPVPLDAAIIFAPAGELVPMAL
DIVRKGGTVVCGGIHMSDIPSMPYR-LLWGERRVVSVANLTRNDGTEFFSIAKAAGVRCV
TSVYALEHANDALDDLRAGRLTGAAVIVP------------
>tr|Q1QXM8|Q1QXM8_CHRSD Alcohol dehydrogenase GroES-like protein OS=Chromohalobacter salexigens (strain DSM 3043 / ATCC BAA-138 / NCIMB 13768) GN=Csal_1426 PE=4 SV=1
------------------------------------------------------------
-------------MKAMVLERR----------GGPLQERER-PVPVPGPGQVLLKVEACG
VCRTDLHLLDGELPDILYPIVPGHEIIGRVAG----CGPGV--T----------------
--------LSHGVRLGVPWLGYSCGECWYCLHEQENLCDRARFTGYQIDGGFADYTLADH
RFCLPVNPDCDAAEAAPLMCAGLIGYRALNMCG---S-G--LQR-LGIYGFGAAAHIVAQ
VVLWQGVELYAFTRPGDEEGQEFARHMGAIWAGDSHQLPDLPLDAAIIFAPVGELVPAAL
RAVRKGGVVVCGGIHMSDIPTFPYA-LLWGERQLRSVANLTRKDGENFLGLISKVAIDTH
IERYPLHAANQALRDLKEGRLQGAAVLEMAGTAD-------
>tr|Q211I5|Q211I5_RHOPB Alcohol dehydrogenase GroES-like OS=Rhodopseudomonas palustris (strain BisB18) GN=RPC_3411 PE=4 SV=1
-----------------------------------------------------------M
YPWLSRIDGAEWQMQAMVLTAP----------GAPLLMQQR-ATPQPGDGEVRVKVNACG
VCRTDLHVVDGELPNIRYPIIPGHEIVGRVEA----VGRGV--ST---------------
--------HQVGDRVGIPWLGHTCRVCRYCRAGQENLCDAPLFTGYTRDGGFASHTIADA
RYAFALGELGDDVAIAPLLCAGLIGWRALVIAG---Q-A---ER-LGLYGFGAAAHIVAQ
LARWQGRRVYAFTRHGDAAAQNFARSLGVEWAGGSDELPGEPLDAAIIFAPAGELVPAAL
RAVRKGGRVVCAGIHMSDIPSFPYS-LLWEERQLVSVANLTRQDGVDFLKVAQQAGIKTE
THAYPLPEANAVLDRLRAGDVLGAAVLVP------------
>tr|Q2K1F0|Q2K1F0_RHIEC Alcohol dehydrogenase protein OS=Rhizobium etli (strain CFN 42 / ATCC 51251) GN=adhA1 PE=4 SV=1
------------------------------------------------------------
----------------------------------------------------MLRMEACA
VCRTDLHVCDGDLDNPKLPLVPGHEIVGIVEA----VGEGI--AS---------------
--------SRIGQRVGVPWLGHACGSCSFCRAGEENLCDRPQFTGYTRDGGFATHVVADA
DYAFALDAQADPVALAPLLCAGLIGWRSLKKAG---D-G---AR-IGLYGFGAAAHIIAQ
ICRWQGREVYAFSRAGDVAARRFALSLGAVWAGSSDESPPVMLDAAIIFAPVGALVPAAL
KVVRKGGRVVCGGIHMSDVPAMPYA-LIWGERSVVSVANLTRGDAEEFFPVARQAGVRTH
TTVYPLSDANRALDDLRAGRLSGAAVLTP------------
>tr|Q2Y7N9|Q2Y7N9_NITMU Zinc-containing alcohol dehydrogenase superfamily OS=Nitrosospira multiformis (strain ATCC 25196 / NCIMB 11849) GN=Nmul_A1937 PE=3 SV=1
------------------------------------------------------------
----MAMQNQDGLMQAMVLDAP----------REKVQVRRI-PRPRPGPDQLLIEIAACA
VCRTDLHVVDGELPHPKLPIIPGHEIVGRVIA----RGADV--RD---------------
--------FAVGDRIGIPWLGWTCGHCRYCLEGRENLCPNARFTGYQIDGGYAEYTVADA
RYCFRIPDRYSDLEAAPLLCAGLIGYRALKMTG---N-A---ER-VGIYGFGAAAHIVAQ
ILHYQGCRLFAFTRPGDAAAQEFAHKMGADWVGSSDTMPPEELDAAIIFAPAGALVPIAL
RAVCPGGIVVCGGIHMSDIPAFPYD-ILWREKRLVSVANLTRQDGEEFLKLAAQVPIHVT
TESFPLGEANTALTRLREGKLTGAAVLIPKKGNVSLP----
>tr|Q3M4K6|Q3M4K6_ANAVT Alcohol dehydrogenase OS=Anabaena variabilis (strain ATCC 29413 / PCC 7937) GN=Ava_4482 PE=4 SV=1
------------------------------------------------------------
-------------MRAMILDAP----------RQPLRLTEL-PIPRPNSEQVLIRVHACA
VCRTDLHIVDGELTHPKLPLILGHQIVGTIEA----LGEKV--DQ---------------
--------FHLGQRVGVPWLGHTCAHCPYCLSGRENLCDYAEFTGYNIDGGYADYTVADH
HFCFPLDPTYPDLQAAPLLCGGLIGYRAYNMTG---D-A---EK-LGFYGFGSSAHILIQ
LARYQGRKVFAFTRPGDIDGQEFARQLGANWAGDSDVLPPESLDAAIIFAPVGKLVPTAL
RAVAKGGVVVCAGIHMSDIPSFPYS-ILWEERVLRSVANLTRQDGEEFLTIAPQIPIRTK
INSFPLTQANEALDALRSGKIEGSAVLVMK-----------
>tr|Q46S26|Q46S26_RALEJ Zinc-containing alcohol dehydrogenase superfamily OS=Ralstonia eutropha (strain JMP134) GN=Reut_B4710 PE=3 SV=1
------------------------------------------------------------
---------MNATMRAMVFDGG----------SPILADRRV-PVPVPGAGEVRIRVAACG
VCRTDLHVVDGDLSSPKPALIPGHEIVGRVDA----LGAGV--VG---------------
--------LSIGARVGVPWLGHTCGQCRFCLSGRENLCDAPQFHGYTRDGGYAEYVVADA
SYCFRIPETYDDEHAAPLLCAGLIGFRTLRSAG---D-A---QR-IGIYGFGAAAHIVTQ
IAVAQGRTVYAFTRPGDQAAQTLATDVGAAWAGSSQDKAPATLDAALIFAPDGALVPAAL
AAVDKGGTVVCGGIHMSDIPSFPYR-LLWEERRIVSVANLTRADGHGLMEAAATWPLHIR
TTSYPLSSANAALDDLRAGRLAGAAVLRV------------
>tr|Q5FU49|Q5FU49_GLUOX Probable alcohol dehydrogenase-like oxidoreductase protein OS=Gluconobacter oxydans GN=GOX0314 PE=4 SV=1
------------------------------------------------------------
-------------MFAMQLKAH----------HTPLEWVEL-PDPEPGPDEIRIRIGACG
VCRTDLHVVDGELPHATLPIIPGHEIVGRIDK----LGSNV--TG---------------
--------LSVGERVGVPWLGHTCRHCYYCTHGMENLCDHPLFTGFTRNGGYATMTVADA
RYAFPMGDKGEDKDLAPLLCAGLIGWRCLKKAG---D-G---KK-IGLYGFGAAAHIITQ
VLRWQGREVYAFTSPGDTQKQDFARSLGAVWAGGSDELPPEPLDAVILFAPVGALLPAGL
KAIRKGGKVVCGGIHMSEIPAFSYN-TLWEEREIVSVANLTRQDGLEFLKIAPEVGIKVT
NTPYALKDANQALDDLRHGRFDGAAVLLP------------
>tr|Q5YVQ3|Q5YVQ3_NOCFA Putative dehydrogenase OS=Nocardia farcinica GN=NFA_28910 PE=4 SV=1
------------------------------------------------------------
-------MGAVERMRVWRVVEP---GPVG---SGALRCERE-EVPRPGEGELLVRVAACG
VCRTDLHVVEGDLSVHRAGVTPGHEVVAEVVA----APMGE--QR---------------
--------FPVGSRVGIPWLRYTCGVCRYCRRGAENLCPHSRYTGWDDDGGYAEYATVPA
DYALALPTGYADEELAPLLCAGIIGYHALLRAQ-LPE-G---GV-LGIYGFGGSAHLTAQ
VALAQGARVHVMTRG--AAARELAAALGAASVHGATDPPPEPLDAAILFAPAGELVPPAL
EALDAGGTLAVAGIHLTDVPPLNYQRHLFRERQIRSVTANTRAQAREFLAVAGQHRLRVT
THRYPLDHADRALADLAAGRFDGAAVLVP------------
>tr|Q73ZN0|Q73ZN0_MYCPA AdhA_1 OS=Mycobacterium paratuberculosis GN=adhA PE=3 SV=1
------------------------------------------------------------
---MMSSPVTTTAMRAWRVRRP---GPMD---THPLEEVTT-EVPRPGPSDLLVAVRACG
VCRTDLHVTEGDLPVHRDRVTPGHEVAGEVIE----VGAEA--GDE--------------
--------FGVGDRVGIAWLRHTCGVCKYCRRGDENLCPESRYTGWDADGGYAEFATVPA
AFAHPLPGGYSDSELAPLLCAGIIGYRALLRAQ-LPP-G---GR-LGLYGFGGSAHITAQ
VALAQGAEVHVMTRG--DRARELAIELGAASAQGAADPPPVPLDAAILFAPVGDLVLPAL
AALDRGGTLAIAGIHLSDIPSLNYQRHLFQERQVRSVTSNTRADARAFLDFAGTHHISVT
TPEYPLGQADRALADLSAGRIAGAAVLLV------------
>tr|Q74FN3|Q74FN3_GEOSL Alcohol dehydrogenase, zinc-containing OS=Geobacter sulfurreducens GN=GSU0573 PE=4 SV=1
------------------------------------------------------------
-------------MRAMLFEEV----------GKPLRPVRV-PVPEPGPGEVLLKVHACG
ICRTDVHIVDGELTEPALPLIPGHQIVGSVAK----LGEGV--ER---------------
--------FREGTRVGVPWLGATCGACRYCRSGRENLCDHARFTGYQRDGGFAEFTVADA
RFCFPIPGGYPDLQAAPLLCAGLIGYRSLVMAG---E-G---ER-LGIYGFGAAAHIVTQ
VARFRGWRVYAFTRPDDRAGQAFAREMGAVWAGASHERPPEELDAAIIFAPAGELVPAAL
RAVGKGGVVVCGGIHMSDIPPIPYD-ILWGERSIRSVANLTRRDGEEFLALAPKVPVRTE
VTAYPLSAANEALDDLRRGRLRGAGVLVIDEG---------
>tr|Q82NZ9|Q82NZ9_STRAW Putative alcohol dehydrogenase OS=Streptomyces avermitilis GN=adhA1 PE=3 SV=1
------------------------------------------------------------
-------------MWAWEVERP---GPIE---DGPLRFVER-PVPVPGPGELLVRVRACG
VCRTDLHVSEGDLPVHRPRVTPGHEVVGVVAG----RGADA--GG---------------
--------YAVGDRVGVAWLRRTDGTCRYCVRGAENLCPASEYTGWDTDGGYAEYTTVPA
AFAYRLPTDVDDVALAPLLCAGIIGYRALVRAS-LPP-G---GR-LGLYGFGGSAHLCAQ
VALAQGATVHVLTRD--PASQRLALALGAASAGGAYDTPPEPLDSAILFAPAGGLVPVAL
RALDRGGVLSVAGIHLSDTPPLCYERELFYEKELRSVTSNTRADGREFLELAARYGVRAT
THTYPLSEAQQALRDLKAGRFDGAAVLVNDV----------
>tr|Q89HC4|Q89HC4_BRAJA Blr6070 protein OS=Bradyrhizobium japonicum GN=blr6070 PE=3 SV=1
------------------------------------------------------------
-------------MRAMVLAAP----------RARLRMEER-PDPIPGEGQIRVRVSACG
VCRTDLHVVDAELPDIRYPIVPGHEIVGRIDL----VGPDV--AT---------------
--------HALGDRVGIPWLGFTCGNCRFCREGMENLCDRPLFTGYTRDGGYATHVVADA
RYAFPLGEAGDDVALAPLLCAGLIGWRSLVLAG---Q-A---ER-LGIYGFGAAGHIVAQ
VAVWQGRSVHAFTRRGDLAAQDLARRLGAVWAGASDEMPDTPLDAAIIYAPAGELVPAAL
RAVRKGGRVVCAGIHMSDIPSFPYD-LLWQERQLISVANLTRQDGLDFLRIAPQAGVRTE
TTAFPLDQANEVLDMLRNGQILGAAVLRP------------
>tr|Q9CBF1|Q9CBF1_MYCLE Putative alcohol dehydrogenase OS=Mycobacterium leprae GN=ML2053 PE=3 SV=1
------------------------------------------------------------
-------------MHAWRVRRP---GPIQ---TSPLEWVTT-EVPCPEPSELLVAVRACG
VCRTDLHVAEGDLPVHREHVTPGHEVVGEVLG----VGSDVDAAAG--------------
--------FDVGDRVGIAWLRYTCGVCNYCRSGTENLCVQSRYTGWDVDGGYAEFTTVPA
AFAHHLPSGYSDCELAPLLCAGIIGYRSLLRSE-LPP-G---GR-LGIYGFGGSAHIAAQ
VALVQGAEVHVMTRG--ARAQELALELGAASAQGVADLPPVPLDAAIVFAPVGDLVLPAC
EALNRGGTLAIAGIHLSDIPQLNYQRHLFQERQIRSVTSNTRADARAFLDFAAQHHIAVT
TPEYPLEQADQALTDLSVGRISGAAVLLA------------
