# Supplementary material for: Subdivision of the MDR superfamily of medium-chain dehydrogenases/reductases through iterative hidden Markov model refinement
Source: BMC Bioinformatics. 2010 Oct 27;11:534. doi: 10.1186/1471-2105-11-534 (PMC2976758; doi:10.1186/1471-2105-11-534)
Supplement: Additional file 4 — MDR family alignment figures. Illustrations showing the mafft MSAs from Additional file 3: mdr-sequences. Red sequence identifiers denote sequences from UniProtKB/TrEMBL, while blue correspond to sequences from Swiss-Prot. The position cscores are shown in a bar plot under the MSA. Positions that contain gaps in over 90% of the sequences have been removed from the alignment in order to increase readability. [file 1471-2105-11-534-S4.ZIP › mdr/MDR040.mafft]

>sp|P37084|SORE_KLEPN L-sorbose 1-phosphate reductase OS=Klebsiella pneumoniae GN=sorE PE=3 SV=1
-----------------MQTTTALRLYGKRDLRLETFTLPAMQDDEILARVVTDSLCLSS
WKEANQGADHKKVPDDVA-TRPIIIGHEFCGEILAVGKKWQHKFQPGQRYVIQANLQLPD
R----PDCPGYSFPWIGGEATHVVIPNEVMAQDCLLTW-EGDTWFEGSLVEPLSCVIGAF
NANYH---LQE-GSYNHVMGIRPQGHTLILGGTGPMGLLAIDYALHGPINPSLLVV--TD
TNKPKLSYARRHYPSEPQ-----TLIHYLDGH--EASRDTLLALS-GGHGFDDIFVFVPN
EQLITLASSLLAPDGCLNFFAGPQDKQFSAPINFYDVHYAFTHYVGTSGGNTDDMRAAVA
LMQAKKVQTAKVVTHILGLNAAGETTLDLPAVGGGKKLVYTGKAFPLTPLGEIA------
-------------------------------------------
>tr|A6AQS7|A6AQS7_VIBHA L-sorbose 1-phosphate reductase OS=Vibrio harveyi HY01 GN=A1Q_1434 PE=4 SV=1
-----------------MVQTTAAVICGEKDVQLRTFNLPSISADELLVKNISNSICLST
YKAALLGSKHKRVPENID-EVPVMTGHEYAGVIVEVGENLKDQYKAGDYFVLQPAMGLPT
G-----YSAGYSYETFGGNATYSIIPKIAIDLGCVLPY-HGDYFADASLAEPMSCIIGAY
HASYH---TTQ-YVYEHDMGIKEGGALALLACAGPMGIGAIDYAINGPVKPKLIVV--TD
IDAARLDRAECLIPVEKAK-EQGVELHYVNTAQVDDPVTYLKALN-DGKGYDDVMVYAAV
SQVLEQADELLGNDGCLNFFAGPTDKKFKVPFNFYNVHYESTHIVGTSGGSTGDMVESIE
LSSQGKINPSFMITHVGGLQAAPHTILNQLDIPGGKKLIYPHIDLPLTAIDDFL------
-------------------------------------------
>tr|A6D1T3|A6D1T3_9VIBR Putative oxidoreductase OS=Vibrio shilonii AK1 GN=VSAK1_06625 PE=4 SV=1
-----------------MVETTAAVICGEKNIQLRTFDLPAISADELLVKNISNSVCLST
YKAALLGSKHKRVPEDIA-ETPVITGHEYAGIIVEVGDNLKDKFKPGDSFVLQPAMGLPS
G-----YSAGYSYETFGGNATYSIIPKIAIDLGCVLPY-EGNYFADASLAEPMSCIIGAY
HASYH---TTP-YVYEHDMGIKEGGSLALLACAGPMGIGAIDYAINGPVKPKLLVV--TD
IDAERLARAESLIPVSTAA-ENGVELHYVNTANVEDPVEYLKSLN-GGLGYDDVMVYAAV
SQVLEQADELLGNDGCLNFFAGPTDKKFKVPFNFYNVHYEATHIVGTSGGSTGDMIESLD
LSAKGKINPSFMITHVGGLQAAPDTILNQLDIPGGKKLIYPHIDLPLTAIDQFK------
-------------------------------------------
>tr|A8S9A6|A8S9A6_9FIRM Putative uncharacterized protein OS=Faecalibacterium prausnitzii M21/2 GN=FAEPRAM212_00998 PE=4 SV=1
------------------------------------------------------------
------------MHPDVA-EHPAIMGHEFAGDIVKVGKAHQDKFKPGMKFTLQPALNYKG
T----MWSPGYSYEFFGGDATYCIIPAEVMELGCLLEY-KGRAYYEASLAEPMSCSIGAF
NAAYH---TKM-GVYHHDMGIKKGGKLAILAGAGPMGLGALTYALHRDVRPGMVVV--TD
INEDRLARAESLFPPKEVKEKDGIDLYFVNTANMADPAAELRKLT-GGTGFDDVFCYAPI
APVVELSSAVLGRDGCLNFFAGPTDKQFSAKMNFYDVHYNSTHVMGTTGGNTADMIESLE
LTAAKRIDPAVMVTHIGGLNAAAETTLNLPKIPGGKKLIYTHLTMPLIALTDLRAKGEQD
N---DPRYTALADIVDAHNGLWCPEAEEYLLANFNPED-----
>tr|B0MAJ1|B0MAJ1_9FIRM Putative uncharacterized protein OS=Anaerostipes caccae DSM 14662 GN=ANACAC_00566 PE=4 SV=1
------------------MRVKMASLYGKKDIRIRETELPDLRDDEILIKVMSNGICFST
YKAAMKGEEHLRVPENVH-ETPVVTGHEMAGIIEKVGEKWKGQYKEGTSCCLQAGIRYKG
S----EDAPGYSFEFFGGNATYTIIPGGYIESGCLLTY-EDDYFAFASMGEPVSCIISAF
HTCIHDYMEDM-FVYDNIHGTKEGGNLLLMASCGPMGIGAIDYAVHGPARPKKLVV--TE
INEERLKRAAQLISPKEAS-DYGVELIYVNPEDLDNEEQELRQLS-GGKGYDDIMVFAAS
ERLVELGSSLLAVNGCLNFFAGPTDEQFKARVNFYDIHYRRTHYVGNSGGNLDDIREMFD
LSREGLITPEYMITHVTGLSEVPEIILNLPDIPGGKKLVYPHVDLPLMALADFE------
-------------------------------------------
>tr|B0MBD6|B0MBD6_9FIRM Putative uncharacterized protein OS=Anaerostipes caccae DSM 14662 GN=ANACAC_00863 PE=4 SV=1
------------------MKAKGVRMYGAKDIRLEEFELPEIKEDEVLLKVMSDSICMST
WKEVKLGSGHIRVPDDIA-ERPVIIGHEFSGVIEQVGEKWADEYKVGERFVVLPGI--PD
Q----MGAPGYSYEHFGGAVTYCIVPNDVIEKGCLLHY-DGDAFYEVSVSEPMYCIIGGY
MANYH---TKP-ETHEHFIGAKAGGNIAILGGCGPMGLGAISYALAMENKPKTVVV--TE
INDDRINRAREVISEEDAK-ARGVELHYVNTAKMDDEVKELMDLT-GGEGYHDVFVYAPV
KAIAETGNKILAFDGCMNLFAGPSDSEFSADMNLYDCHYRNTKLLGSSGGIKADLLEALD
LIAKKEVNPAVMITHVGGIDAIVDTTLHLPEIPGGKKLTYTQFDMPLTAIEDFR------
-------------------------------------------
>tr|B0MBE0|B0MBE0_9FIRM Putative uncharacterized protein OS=Anaerostipes caccae DSM 14662 GN=ANACAC_00867 PE=4 SV=1
M-------KTHENLKEGIMQVKGVRLYGVDDIRLEEFELPEIKDDEILVKVVSDSICMST
WKTVKQGAGHKRVPNDVA-DHPVLVGHEFAGDIVKVGKKWQDQFKPGQKFAQQPAI--PG
Q----MESPGYSYQYCGGAATYCIFPNDIIEKGCVWTF-EGDSYFDASVAEPMCCVISGY
HTNYH---TVP-GSYEHVMGTKEGGNILILGGCGPMGLGAVSYALAFENKPKRVVV--TD
ISDDRVERAKQVISIEDAK-AAGVELHYVNTAAMEDQEKELMDIT-EGHGYDDVFVYVPI
TGVAELGNKLLAYDGCMNLFAGPTDSKFSANMNLYDCHYSRTKILGSTGGTIEDMKEAIN
KAASKEIKPAVMITHIGGIDAVAETTKNLPDIPGGKKLTYMQFDMPLTAIDDFR------
-------------------------------------------
>tr|B0MEF7|B0MEF7_9FIRM Putative uncharacterized protein OS=Anaerostipes caccae DSM 14662 GN=ANACAC_01952 PE=4 SV=1
------------------MKSTAAVLAGKNQVYVKEVELPEIGEEELLVKVVSNSICLST
YKAALRGGEHKRVPDDLSPEHPTITGHEFGGYIVEVGEKLKDRFKPGEKFVLQPAMGLPS
G-----YSAGYSYEYYGGNATYCIIPKVSIDIGCVLPY-DGDYFANASLAEPMSCIIGAF
HATYH---TTP-YVYEHRMGLKDGGSVALLGCAGPMGIGAIDYALNGPYNSKRIVV--TD
INEERLERAKSLITPEDAA-SKGVELIYVNTAGKENAVEELKELN-GGKGYDEVFVFAPV
ESLIEMGDDLLGNDGCLNFFAGPTDNNFKAKYNFYNVHYEGTHICGTSGGAPADMIESLE
LSAAGKINPSYMVTHIGGIDAAPDTILNLPKLPGGKKLIYPHIKMELTAIEDFE------
-------------------------------------------
>tr|B0MFH4|B0MFH4_9FIRM Putative uncharacterized protein OS=Anaerostipes caccae DSM 14662 GN=ANACAC_02510 PE=4 SV=1
MMGLNFNINLNHKKEVLTMQTRAIRLYGKEDLRLDTFELPPIKEDEILVKIISDSVCMST
YKLSKQGAAHKRARPDLK-ERPSVIGHEMSGVIIETGAKWKDLYQEGQKFTVLPTVTENG
R----LKTAGYYYETYGGDCTYCILPREVMEHGCLIPF-DGDSFFEASLSEPTACIIAGY
RRMYH---TSE-EDHEHRMGVKPQGSLVIFGACGPMGLECIDYALQLENGPSKIVA--VD
MSKERLSRAEKMLVPDP---ESGKELYFVNANECRDVAEELKDLN-GGRGYDDVFVYAPV
EALIEQADRVLGKDGCMNFFAGPVDQSLSARINMYNVHYSYTHLVGFTGSTNEDLHDALK
LMEQKRIRPTVMVTHIGGLSSAIETTLHVPEIPGGKKMIYTQIDLPLTAIEDFA------
-------------------------------------------
>tr|B0MI38|B0MI38_9FIRM Putative uncharacterized protein OS=Anaerostipes caccae DSM 14662 GN=ANACAC_03150 PE=4 SV=1
------------------MKVKGVRLYGVKDIRMEEFELPGIKEDEILLKILCNGIAMST
LKEITLAQRHLRVPKNIR-RYPILIGHEFAGVIEQVGEKWKDQYCPGDKYVVVPEI--PG
Q----IESPGYSYEYFGGAATYCIVPGEVIEKGCLLTF-EGESFYEATVAQALYSIVGSF
HSNYH---SKP-GSHDHISGIKEGGNTVILGGCGPMGLMAIRYVLTMEKKPKRLVV--TD
INEDRIAKARRLIPVQEAQ-RNGVELYYINPSMMVDPASALLALT-NEKGYDDVFVYAPP
KNVAETGNRIMAMDGCMNIYAATADKKYRAGMNIYGSHYLKTKLIGSSGGLRSDMEEALE
LLRDKKVDAAMNITHIGGLDAVVDTTLYLKKMPGEKKIVYTHISMPLTAIEDFR------
-------------------------------------------
>tr|B0MJC4|B0MJC4_9FIRM Putative uncharacterized protein OS=Anaerostipes caccae DSM 14662 GN=ANACAC_03736 PE=4 SV=1
------------------MKTKAVRLYGQEDIRLEEFELPPIKEDEILAEVVTDSLCMSS
YKAAIQGEKHKKVPEDIN-ENPIILGHEFCGVILSVGEKWKGQFQAGDKFVIQPNIGTKN
G-----FAPGYSYPYAGGDATKIVLMNQIMENGSLLKY-NGESFFEGSLVEPLSCVVGAF
NAQYH---HKKMYSYEHVMGVKENGNMAILGATGPMGFLAIDFALHGPKRPKLLAV--TG
RTESKLDLARKLYTEEEAE-KQGIKLVYVNTGQMEDFSGPLRELTEDGRGFDDVFVFAPN
EQMVTQGEKLLAFDGCLNFFSGPADTGFTAPVNFYNVHYNSTHFIGTSGGNTDDMKQSIE
LIEHKIVNVAKIATHVLGLDQVAETTKQLPNLGGGKKVVYTHRKFPLTEVDKLS------
-------------------------------------------
>tr|B0NY07|B0NY07_9CLOT Putative uncharacterized protein OS=Clostridium sp. SS2/1 GN=CLOSS21_00566 PE=4 SV=1
------------------MKTRAVRLYGESDLRLEEFDMGELKDDEILMELITDSVCMST
YKESIQGAKHQRVNDDIS-EHPIIVGHEFAGIIREVGAKWKDKYQVGTKYTMQPAINIKG
S----MAAIGYSYEYCGGAATFIKVPPIVMEKDCLLPFDENSAFFEASLAEPMSCIIGAF
HSMYH---SER-GVYEHKMGIVEGGKSALLASCGPMGLGAISYMLNCDRKPSLLVI--TD
IDEVRLKRASELFTEEYAK-ERGVEIHFVNTAKVDDPVKTLRDLT-GGTGFDDVSVYAPV
RPVIEMADEILGFDGCLNFFAGPVDPKLSAMFNFFDVHYKMHHLVGSSGGNTDDMKECLK
LAGEGRLDPAVMITHIGGIDAQIDTILNLPKIPGGKKLMYLGKNLELTAIEDFE------
-------------------------------------------
>tr|B0NYS9|B0NYS9_9CLOT Putative uncharacterized protein OS=Clostridium sp. SS2/1 GN=CLOSS21_00829 PE=4 SV=1
------------------MKTKAVRLYGEMDLRLDEFELPEMQDDEIMAEVVTDSLCMSS
YKAITQAQKHKKVPDDIS-ENPIILGHEFCGTIKKVGKKWKDQYQEGDKFVIQPNIGDIR
G-----YAPGYSFHHMGGDATTIIFSDQVMENGSLLKY-NGDSFFEGSLVEPLSCVVGAF
NAQYH---MKKMYSYEHVMGIKEGGAIALLGATGPMGFLAIDFAIHGPKKPKTLVV--TG
RTQKKIDMAARLYTVEEAK-KNGVKLVYVNTRDIADVNKELRKYS--EKGFDDVFIFAPN
EEMVTYGVKMLAFDGCLNFFSGPADQEFSSRVNFYNIHYNSTHFVGTSGGNTEDMKQSIE
LIENKTVNVAKIATHILGLDHAVETTKVLPELEGSKKIVYTHKKFPLTEVDKFDENSDDK
------YIRELKSIVERNG------------------------
>tr|B0P032|B0P032_9CLOT Putative uncharacterized protein OS=Clostridium sp. SS2/1 GN=CLOSS21_01341 PE=4 SV=1
------------------MKVKGVRLYGVKDIRLEEFEIPEIAEDEILLKIECNGIAVST
LKEITLAQRHLRVPKNIK-KNPVLIGHEFSGTIAKVGTRWKEDYQEGKQFVLVPEI--PH
Q----IESPGYSYPYFGGAATYCIIPADVIEKGCLLQY-EADSFYELAQAQALYSIVGSF
HSNYH---SKE-GTHDHISGIKEGGNTIILGGAGPMGLMAIRYVLGMKKKPRRLVI--TD
TNQERLEKVRKMIPMQEGT-RHGIELYYINPSMFTDSVPVLLAIT-NEKGYDDVFVYAPP
KCVAEI-----------------------------QCH----------------------
------------------------------------------------------------
-------------------------------------------
>tr|B0P0Y2|B0P0Y2_9CLOT Putative uncharacterized protein OS=Clostridium sp. SS2/1 GN=CLOSS21_01471 PE=4 SV=1
------------------MQVKGVRLYAKDDIRLEEFELPEIKDDEILVKVMSDSICMST
WKMVKQGADHKRVPADVA-DHPIIIGHEFAGDIVKVGKKWQDKFKPGQKFAQQPAI--PG
Q----AESPGYSYTECGGAATYCIFPNDIIEAGCLWTH-EGDSYFESSVAEPMCCVICGY
KTNYH---VK--DRYEHVMGTKAGGSIAILGGCGPMGLGAVSYALAIENKPAKVIV--TD
IDDAKLARANEVISVEEAK-EKGVELIYVNTAKMDNPVDGLKALSVDGKGFDDVFVYVPV
RPVAELGNKILGYDGCMNLFAGPTDSEFSADVNLYDCHYNATKILGSTGGSIDDMKEAID
RAARKEIKPAVMITHVGGIDSIVDTTMNLPNIPGGKKLSYLHINMPMTAISDLR------
-------------------------------------------
>tr|B1EFW6|B1EFW6_9ESCH L-sorbose 1-phosphate reductase OS=Escherichia albertii TW07627 GN=sorE PE=4 SV=1
------------------MKTNVAAIYGKRDVRLREFELPEITDNELLVSVISDSVCLST
WKAALLGSEHKRVPDDLE-NHPVITGHECAGIIVEVGKNLTGKYKKGQRFVLQPAMGLPS
G-----YSAGYSYEYFGGNATYMIIPEVAINLGCVLPY-HGSYFAAASLAEPMCCIIGAY
HANYH---TTQ-YVYEHRMGVKPGGNIALLACAGPMGIGAIDYAINGDIQPSRIVV--VD
IDEKRLEQVQKLLPAEMAA-SKGIELVYVNTKEMSDPVQILRALT-GDAGFDDIFVYAAV
PAVVEMADELLAEDGCLNFFAGPTDKNFKVPFNFYNVHYNSTHVVGTSGGSTDDMKEAIA
LSATGQLQPSFMVTHVGGLDAVPDTVLNLPDIPGGKKLIYNGVTMPLTAIADFA------
-------------------------------------------
>tr|B2NQH2|B2NQH2_ECO57 L-sorbose 1-phosphate reductase OS=Escherichia coli O157:H7 str. EC4196 GN=ECH7EC4196_1897 PE=4 SV=1
------------------MKTTALRLYGKRDLRLETFDLPEMQEDEILATVVTDSLCLSS
WKEANLGENHKKVPDDVA-TNPIIIGHEFCGDILAVGKKWQHKFQPGQRYVIQANLQLPD
R----PDCPGYSFPWVGGEATHVVIPNEVMEQDCLLAY-DGETYFEGSLVEPLSCVIGAF
NANYH---LQE-GSYNHTMGIRPQGRMLILGGTGPMGLLAIDYALHGPVNPSLLVI--TD
TDNDKLSYARKHYPSEPQ-----TLIHYLNAA--DAAFDTLMALS-GGHGFDDIFVFVPN
EGLVTLASSLLATDGCLNFFAGPQDKHFSAPINFYDVHYAFTHYVGTSGGNTDDMRAAVK
LIEEKKVQAAKVVTHILGLNAAGETTLELPAVGGGKKLVYTGKYLPLTSLTQIQDQA---
----------LAAILARHQGIWSGEAEQYLL------------
>tr|B5QLK5|B5QLK5_LACRH L-sorbose 1-phosphate reductase OS=Lactobacillus rhamnosus HN001 GN=LRH_00757 PE=4 SV=1
------------------MESTALRIYGKKDLRIDTFDLPEMKDDEILATVVSDTMCMSS
WKLAMEGEDHKKTPDDLA-HNPAVLGHEFSGKILKVGKKWQSKFHAGQNYVIQPNLARQN
T----PFVPGYSYPYIGGDATKIIIPDEVMTMGCLIPF-EGDAYYEGSLCEPVSCVIAAF
RAQYH---VNF-HSYQPTTGIKEGGNMLIMGGTGPMGLLAIDYALHGPKKPSTLVV--TD
VNQAKLDRAKKLYPSDWVD----IKFVNVNNLSLDEQKEVLLDAV-DGNGYDDAFLMISV
APLATLADSLLNPDGCLNQFAGPMKKDFSASVNFYNIHYNFTHFVGTSGGDADNEAEAAK
LIAEKKLDVSKVITHVMGLNDAAETTMNQPEIGGGKKLVYSGKKFDRIELAKVD------
------PTTDLGKILAKHDGLWSKEAE----------------
>tr|B6FZN3|B6FZN3_9CLOT Putative uncharacterized protein OS=Clostridium hiranonis DSM 13275 GN=CLOHIR_01337 PE=4 SV=1
------------------MKTRAVRMYGKEDLRLEEFELPKIKDDEILVKVMSDSICMST
YKLVEQGKKHKRAPQNID-TNPVIVGHEFAGVIVEVGEKWKDQFKPGQKFAQQPALNYKG
R----LDSPGYSYEFCGGACTYCIMPHEVMELGCLLNY-DGDSFFEASLGEPMSCIIGGY
HANYH---TNK-KNYNHAMGTKVDGNILIMGGCGPMGLGAVSYGLQFENKPKRIVV--TD
ISDDRIERAKSVIPEEKGA-EKGIELKYVNTAKMEDPIKELMDLT-EGHGFDDVFVYVPI
KEVAEMGDKLLAFDGCMNFFAGPTNNQFSAEINLYNCHYTSTHILGTTGGNNDDLIEAND
LAAKGLIEPAVMVTHVGGIDSIADATLNLPNIPGGKKLTYTQIDMPLTAIDDFE------
-------------------------------------------
>tr|B6Y2S1|B6Y2S1_ANATH Alcohol dehydrogenase zinc-binding domain protein OS=Anaerocellum thermophilum DSM 6725 GN=AtheDRAFT_1774 PE=4 SV=1
------------------MKTKAVRLYGKNDLRLEEFELPPIREDEILAKVISDSLCMSS
YKAAIQGSDHKRVPKDID-KNPVIIGHEFCGQIVEVGKKWQDKFKPGDKFTVQPALNLKD
NP---YAAPGYSFQYIGGDATYIIIPNEVMEQNCLLKY-KGDAFFYGSLAEPMSCIIGAF
HASYH---TQP-GKYIHRMGTLENGFMAILAGAGPMGLGAIDYAVHGPKPPKLLVV--TD
INQERLDRAASIYTQEDAK-KYGVDLYYVNTANIDDVENYLLSFT-DGRGFDDVFVFAPV
RELVELADKILARDGCLNFFAGPSDPNFSALLNFYNVHYNSTHVVGTSGGNTDDMIEALD
LMAKGIVNPAAMITHIGGLNCVAQTTLNLPKIPGGKKLIYTNIELDLVAIEDFK------
-------------------------------------------
>tr|B7CE65|B7CE65_9FIRM Putative uncharacterized protein OS=Eubacterium biforme DSM 3989 GN=EUBIFOR_02508 PE=4 SV=1
------------------MKAKAVRLHGANDLRLDEFELPEIKEDEILVKVVSDSVCMST
YKCAILGVNHKRVHEDVA-DHPAIMGHEMAGDIVKVGAKHQDKFKPGMKFTLQPALNYKG
T----MWSPGYSYEFFGGDTTYCIIPAEVMELGCLLEY-KGKAYYEASLAEPMSCSIGAF
NAAYH---THM-GVYKHEMGIKKDGKLAILAGAGPMGLGALTYALHRDIRPKMVVV--AD
VNQERLDRAAHLFPVEEAA-ADGIELHFVNTGKMEDPAAGLREIT-GGIGFDDVFCYAPV
EAVVELSSAVLGRDGCLNFFAGPTDKQFSARMNFYDVHYNSTHVMGTTGGNTDDMIESLR
LTAENRIDPAVMVTHIGGLNAAAETTLNLPKIPGGKKLIYTHLNMPLVALADLREMGEKD
D-----RYTALADIVDA--------------------------
>tr|Q32T25|Q32T25_9ENTR Putative oxidoreductasae OS=Citrobacter sp. MY-5 PE=4 SV=1
------------------MKTKVAAIYGKQDIRIPEFDLPEITDNELLVSVISESVCLST
WKAAALGSDHKRVPDDLE-NHPVITGHECAGIIVEVGKNLTDKYKKGQRFVLQPAMGLPS
G-----YSAGYSYEYFGGNATYMIIPEVAINLGCVLPY-HGSYFAAASLAEPMCCIIGAY
NANFH---TTP-YVYEHRMGIKPGGSIALLACAGPMGIGAIDYAINGSIQPSRVVVVDVD
IDEARLTQAKKLLPVELAA-EKGIELIYVNTFGMDSPTAMLRALT-NDAGFDDVFVYAAV
PAVIEMADDLLAEDGCLNFFAGPTDSNFKVPFNFYNVHYNSTHVVGTSGGSTDDMKEAIA
LSATGQLQPSFMVTHIGGLDAVPETVLNLPAIPGGKKLIYNGVTMPLTAIADFA------
-------------------------------------------
>tr|A1JJX5|A1JJX5_YERE8 L-sorbose 1-phosphate reductase OS=Yersinia enterocolitica serotype O:8 / biotype 1B (strain 8081) GN=sorE PE=4 SV=1
------------------MKTKALRLYGKNDLRLESFDLPEIGDDEILATVVTDSICLSS
WKEANLGADHKKVPDNVA-ENPIIIGHEFCGDILQVGKKWQHKFKPGSRYVIQANLQLPN
R----PDCPGYSFPYVGGEATHVVIPNEVMEQDCLLPY-EGESYFEGSLVEPLSCVIGAF
NANYH---LVP-GTYQHKMGIKPGGNVLILGGTGPMGLLAIDYALHGPINPQLLVV--TD
RHQQKLDYAARLYPSEPQ-----TQVHYLNTKQTDDQFERLMALT-EGKGYDDIFVFVPS
AELVTLASSLLAPDGCFNFFAGPQDKNFMASVNFYDIHYSFAHYVGTSGGNTDDMREAVK
LIEAKKVNAGKVVSHILGLNDAAETTLNLPQIIGGKKLVYTGKNMPLTSLSELMSHQQDS
P-----LLQELQAILRKTDGL----------------------
>tr|A6LQT6|A6LQT6_CLOB8 Alcohol dehydrogenase, zinc-binding domain protein OS=Clostridium beijerinckii (strain ATCC 51743 / NCIMB 8052) GN=Cbei_0528 PE=4 SV=1
------------------MKARAAVIAGKNKIYIREFELPEITDNELLVKVISDTVCLST
YKALIRGEEHKRVPEDVS-EHPAITGHEFAGIIEKVGNNLKDKYKEGQRFVLQPAMGLES
G-----YSPGYSYEFFGGNATYCIIPKVAIDLGCVLPL-NGTYFANASLSEPMSCIIGAF
HANYH---TKQ-YVYTHDMGIKEGGNVALLGCAGPMGLGAIEYAINGAIKPKMVVV--VD
IDETKLNRAASLIKVEEAK-EKGIELIYLNTKNM-DTVSELMKLS-GGKGYDDVFVFAAA
KQLIEAADDILGNDGCLNFFAGPTDNNFKAQFNFYKVHYEGTHIVGTSGGSKGDMLESIE
LSEKGLINPSFMITHVGGLNAAPDTIKNLPNIPGGKKLIYSHIEMELTAIEDFE------
-------------------------------------------
>tr|A6TVX7|A6TVX7_ALKMQ Alcohol dehydrogenase, zinc-binding domain protein OS=Alkaliphilus metalliredigens (strain QYMF) GN=Amet_4267 PE=4 SV=1
------------------MKTKAVRLYGANDLRLEEFELPKIKEDEILVKVITDSICMST
YKAASLGKNHKRVPEDIH-ENPIIVGHEFAGVIVEVGKKWQHQFKAGDKFAIQPALNYKG
S----MASPGYSYKYFGGNCTYTIIPQEVMELGCLLPY-EGEAFYDASLAEPMSCIIGAF
HASYH---TVP-GKYEHTMEIVEGGKMALLAGGGPMGFGAIDYIIHREKKPSLLVV--TD
RNDDKIERAQSIFTQEEAK-KNGVELIFVNTNNVENVSEYLMQFT-DGTGYDDVFVYAPV
KELLEDADKILGRDGCLNFFAGPIDTNFSAQLNFYNVHYAATHIVGTSGGNTDDMKESLQ
MSAEKRINPAVMVTHIGGLNSVADATLNLPNISGGKKLVYTHIDMELTAIDEFE------
-------------------------------------------
>tr|B5ESH7|B5ESH7_VIBFM L-sorbose 1-phosphate reductase OS=Vibrio fischeri (strain MJ11) GN=VFMJ11_A0088 PE=4 SV=1
-----------------MTQTTAAVICGEKDIQLRTFELPPISADELLVKNISNSVCLST
YKAALLGSKHKRVPENID-EVPVITGHEYAGVIVEVGENLKDQFKAGESFVLQPAMGLPT
G-----YSAGYSYETFGGNATYSVIPKIAIDLGCVLPY-DGSYYADASLAEPMSCIIGAF
HASYH---TTQ-YVYEHEMGIKEGGTLALLACAGPMGIGAIDYAINGPVKPRRIVV--TD
IDEDRLSRAESLIPVSAAK-AQGIELIYVNTIEMEDPVTYLKSLN-DDQGYDDVMVYAAV
AQVLEQADALLGNDGCLNFFAGPTDKEFKVPFNFYNVHYESTHIVGTSGGSTGDMVESLE
LSAKGDINPSFMITHVGGLQAAPHTILNQLDIPGGKKLIYPHIDLPLTAIDNFT------
-------------------------------------------
>tr|B5YC79|B5YC79_DICT6 L-sorbose 1-phosphate reductase OS=Dictyoglomus thermophilum (strain ATCC 35947 / DSM 3960 / H-6-12) GN=DICTH_0304 PE=4 SV=1
------------------METIALRMYGKMDLRLEKFELPQIKEDEILAEIISDTSCPST
YKEILQGPDHPRVPKDVD-KNPVIVGHEMAGVILKVGSKWKGKYEEGQKFTIQPALLYEK
GPVGVLSAPGYSYKYLGGLATKVIIPNEVMEQDCLLIY-EGDAFYKASLVEPLSCVVGAV
NAQYH---TKE-NSYEHIMGIKRGGKTAILGGAGPMGLAFLAYLIYGPQNPSLLVI--TD
IDDMKLQRAMRAFPKEEVN-KRGIDIRFVNPTK-DQSYKDIR--------YDDIFVLYPS
PKLVEEADSLLARDGCLNFFAGPTDHNFTACVNFYKVHYDKHHFVATSGGNADDMKIALD
LVQRKIIDPSPMITHVGGLNVAKDVLLNFPNIPGGKKLIYTHIRFPLSEIEDFERLSVEG
PKELRDIYRDLAQIVRSNNGWWCKEAEEYLLTRGEKIDV----
>tr|Q31WJ5|Q31WJ5_SHIBS Putative oxidoreductase OS=Shigella boydii serotype 4 (strain Sb227) GN=SBO_3057 PE=4 SV=1
------------------------------------------------------------
-------------------------------------------------------MGLPS
G-----YSAGYSYEYFGGNATYMIIPEIAINLGCVLPY-HGSYFAAASLVEPMCCIIGAY
HANYH---TTQ-YVYEHRMGVKPGGNIALLACAGPMGIGAIDYAINGGIQPSRVVV--VD
IDDKRLAQVQKLLPVDLAA-SKGIELVYVNTKGMSDPVQTLRALT-GDVGFDDIFVYAAV
PAVVEMADELLAEDGCLNFFAGPTDKNFKVPFNFYNVHYNSTHVVGTSGGSTDDMKEAIA
LSATGQLQPSFMVTHIGGLDAVPDTVLNLPDIPGGKKLIYNGVTMPLTAIADFAEKGKTD
P-----LFKELARLVEETHGIWNEQAEKYLLAQFGIDIGEAAQ
