# Supplementary material for: Subdivision of the MDR superfamily of medium-chain dehydrogenases/reductases through iterative hidden Markov model refinement
Source: BMC Bioinformatics. 2010 Oct 27;11:534. doi: 10.1186/1471-2105-11-534 (PMC2976758; doi:10.1186/1471-2105-11-534)
Supplement: Additional file 4 — MDR family alignment figures. Illustrations showing the mafft MSAs from Additional file 3: mdr-sequences. Red sequence identifiers denote sequences from UniProtKB/TrEMBL, while blue correspond to sequences from Swiss-Prot. The position cscores are shown in a bar plot under the MSA. Positions that contain gaps in over 90% of the sequences have been removed from the alignment in order to increase readability. [file 1471-2105-11-534-S4.ZIP › mdr/MDR041.mafft]

>tr|A0UZE6|A0UZE6_CLOCE Alcohol dehydrogenase GroES-like OS=Clostridium cellulolyticum H10 GN=CcelDRAFT_1247 PE=4 SV=1
M-----------------------------------------------------------
-----------SIIPKTMKALVAYGKGDYRFETNYPTPQC-GADDIIIKTEGCGVCASDL
KCQQGAAMYWGGDNQ--PAWVEPPFIPGHEFLGRIVEVGENVR----------DFHVGER
VIADQIVPCGQCKFCKTGRYWMCQPHAIFGFQKGN-NGGMAEYVRF-PKACVISKVPEDI
PLSAALLIEPYGCSKHAVDRAQIRNDDIVVISGAGTLGLGMITYARMQNPKKLIVLDMID
VRLEKAKEFGADIVWNPSKVNVVEEIMKLTDGYGCDIYIEATGHPSSVIQGLNMIRKLGR
FVEFSVFAEPTTVDWSIIGDRKELDILGSHLSPYCYPFVIENIRNGNLKTNGLVSKTFSI
EDWETAFEYASGKYG-DFKVAITFG-----
>tr|A0V105|A0V105_CLOCE Alcohol dehydrogenase GroES-like OS=Clostridium cellulolyticum H10 GN=CcelDRAFT_0899 PE=4 SV=1
M-----------------------------------------------------------
------------SIPKTMKALVAYGKGDYRFVKEYPTPVC-GPDDIVIKTEGCGICAGDL
KCMDGAGRFWGNNNQ--ESWVKPPFIPGHEFLGIIVEMGKNVK----------GYEVGDR
VTADQIVPCGECKFCKTGRYWMCQPHATFGFQKDN-NGGMAEYVRY-PKTAVIHKVPKDL
SLEKALLIEPYACSKHCVDRAQITNEDVVVISGAGTLGLGMITYARMKNPAKLIVLDMMD
SRLEKAKEFGADIVFNPGREDVVKNIMDLTDGYGCDIYIEATGHPSSVIQGLEMIRKLGR
FVEFSVFGSETTVDWSIIGDGKELDVLGAHLSPYCYPFVIEHITKGTLKTDGIIGRSFKL
EEWEKAFEYATGKHG-DFKVVFTF------
>tr|A4LLA2|A4LLA2_BURPS Oxidoreductase, zinc-binding dehydrogenase family OS=Burkholderia pseudomallei 305 GN=BURPS305_3409 PE=4 SV=1
M-----------------------------------------------------PQTAEA
PPQRAAERGETPALPATMRAVVCHGPRDYRLE-QVPVPKP-GPDEILTQVERVGICMGDI
KTFRGAPSFWGDAVQ--PRYVKPPMIPGHEFVCRVVALGPGAE-R-------RGVKAGDR
VISEQIVPCWSCRFCGHGQYWMCQKHDLYGFQNNV-HGAMAEYMIF-TKEAIVHRVPDSI
PTDEAILIEPLSCSLHAADRANVGFDDVVVVAGAGTLGLGIIGAARLRHPKQLIVLDMKP
ERAALARRMGADDVWNPAEENVIEKIRAITGGYGCDIYIEATGHHRAVGQGLAMLRKLGR
FVEFSVFNDEASVDWSIIGDRKELDVLGSHLGPYMYPRAIEFIASRRIDVRGIVTHTFPL
SRFADAFAVMERGEQ-SLKVVLDPRG----
>tr|A6BPN4|A6BPN4_YERPE Putative zinc-binding dehydrogenase OS=Yersinia pestis CA88-4125 GN=gutB PE=4 SV=1
M-----------------ILNVYVVISIFIMNAMSLLSVEVSNFTFVGLFKNDNVNIVSI
HRVLLLLEELMSQLPEKMSAVVCHGPQDYRLE-HVPTPVP-KAKELVIKVKGCGICAGDC
KCKNGAKMFW-GET----PWVKPPVVPGHEFYGHIVALGEGTESK---------YKLGER
VIAEQIVPCWDCRYCNSGSYWMCETHNIYGFQKDVAEGGMAEYMRF-SENAIVHKIPESL
SHEDAVLIEPMACAIHTVARGDIQLDDVVVLAGAGPLGLCMVPVARLKTPKKLIVIDTIE
ERLALAKAFGADVVINPLKEDADKIVKSLTGGYGCDVYIEATGAPIGVTQGLQMIRKLGR
FVEFSVFGQETTVDWSIIGDRKELDIRGAHLAPYSYEIATDLFERGLVTSKGIVTHSYSL
DDWEKAFELAD-STN-SIKVILVP------
>tr|A7VNT4|A7VNT4_9CLOT Putative uncharacterized protein OS=Clostridium leptum DSM 753 GN=CLOLEP_00210 PE=4 SV=1
M-----------------------------------------------------------
----------RGNVPATMKALVAYSAADYRFEQAFPVPEC-GPDDIIIKTEGCGICAGDL
KCQHGAAMFWGDGSQ--PSWVEPPFVPGHEFLGRIAGLGDNVK----------GYELGER
ITVDQIAPCGECRFCSDGRYWMCQPHKMYGFFKDF-CGGMAEYVRIQTKHAKIHRVPDAM
ALTDALLIEPYGCSKHCVDRAQIGSEDVVVISGAGTLGLGMITYARMRNPKTLVVLDMMD
ERLQKAKDFGADLVWNPGRENVVEKIMELTGGYGCDIYIEATGHPSSVTQGMQMIRKLGR
FVEFSVFAQATTLDWSIIGDRKELDVLGAHLSPYCFPFVIENIANGNLKTEGVVSRLFSL
EDWQEAFEYAAGKHG-DFKVAFQF------
>tr|B0NBX4|B0NBX4_EUBSP Putative uncharacterized protein OS=Clostridium scindens ATCC 35704 GN=CLOSCI_00807 PE=3 SV=1
M-----------------------------------------------------------
-----------RNLPDKMKAIVAYAPGDYRFE-MVDTPRA-GEGEMILKVEACGICAGDT
KAFAGAASFWGFDGQ--PKYIKEPMIPGHEFVGKVVEIGPNVK---------GDWKIGDR
ICPEQIVPCGECMFCKTGRHWMCEKHDLFGFQNNV-NGGMAEYVKL-TKEALPYFVPADM
PVEQAALIEPYACSFHCVDRAQVKTTDVVVQSGVGTLGLGMVGALKQANPKLLIVLDVND
ARLKKAKEFGADMVMNPSKEDVVARIKELTGGYGCDIYIEASGHPSSVQQGLDCIRKMGR
FVEFSVFGQPVTVDWSIISDRKELDLLGVHLSPFCYDTVIEWIGNGKLPTEGVVTHKFPL
EKWEEGFHIAKTGENGALKVILVPDMED--
>tr|B1DIX5|B1DIX5_9BACL Alcohol dehydrogenase GroES domain protein OS=Paenibacillus sp. JDR-2 GN=Pjdr2DRAFT_5076 PE=4 SV=1
M-----------------------------------------------------------
--------NPVITVPPTMKALVAYGKDDYRFEPSFPTPIC-GPDDIIIKTEACGVCASDL
KCLHGAAMFWGDENQ--APWVKTPFIPGHEFLGTVVQVGGNVR----------EFAVGDR
VTADQIVPCETCRFCKRGQYWMCQPHNILGFQTEN-NGGMAEYVRY-PKTSVIHQVPHAM
KLEDAVLIEPYACSKHAVDRAQIGCEDIVVISGAGPLGLGMITYARMKNPKKLIVLDLID
SRLDKATEFGADIALNPTKQDVNQIILDMTEGYGCDIYIEATGHPSSVTQGLNMIRKLGR
FVEFSVFGAPTTVDWSIIGDRKELDILGSHLSPYCFPFVIENIASGNLKTSGVVTRQFPI
EQWEEAFEYASGKHG-DFKVVITFE-----
>tr|B1G248|B1G248_9BURK Alcohol dehydrogenase GroES domain protein OS=Burkholderia graminis C4D1M GN=BgramDRAFT_3456 PE=3 SV=1
M-----------------------------------------------------------
------TNEFTPSDKQDMTAIVCHAPKDYRVE-QVAKPRA-RAHELVIRIAACGICASDC
KCHSGAKMFWGGPS----PWVKAPVIPGHEFFGFVQELGEGAAEH-------FGVKIGDR
VIAEQIVPCGKCRYCKSGQYWMCEVHNIFGFQREVADGGMAEYMRI-PPTAIVHKIPDGI
SLEDAAIIEPLACAIHTVNRGDVQLDDVVVIAGAGPLGLMMTQVAHLKTPKKLVVIDLVE
ERLALAREYGADVTINPKQDDALAIIHSLTDGYGCDVYIETTGAPVGVNQGMDLIRKLGR
FVEFSVFGADTTLDWSVIGDRKELDVRGAHLGPYCYPIAIDLLARGLVTSKGIVTHGFSL
EEWDEAIKVAD-SLD-SIKVLMKPRA----
>tr|B2GYD0|B2GYD0_BURPS Oxidoreductase, zinc-binding dehydrogenase family OS=Burkholderia pseudomallei 1655 GN=BURPS1655_A1871 PE=4 SV=1
MRRACRLDRARRAHRPRRGGEGRCARPPRRRPPRALDPLHSLHPLHPRAGRRIRPAVFSN
PASQTETMTNRNDETQQMTAIVCHAPEDYRVE-RVAKPRA-NARELVIRIGACGICASDC
KCHAGAKMFWGGPS----PWVKAPVIPGHEFFGYVEALGEGAAEH-------FGVALGDR
VIAEQIVPCGTCRYCKSGQYWMCEVHHIFGFQREVADGGMAEYMRI-PSGAIVHPVPLGI
SLEDAAIIEPLACAIHTVNRGDVQLDDVVVIAGAGPLGLMMTQVAKLKTPRRLVVVDPVE
ARRALARAYGADVTIDPAREDAPAIVRALTGGYGCDVYIETTGVPAGVTQGMALIRKLGR
FVEFSVFGKDTALDWSIIGDRKELDVRGAHLGPYCYPVAIDLLARGLVTSKGIVTHGFSL
DEWDEAIRVAN-SLD-SIKVLMKPRG----
>tr|B6XAK2|B6XAK2_9ENTR Putative uncharacterized protein OS=Providencia alcalifaciens DSM 30120 GN=PROVALCAL_00350 PE=4 SV=1
M-----------------------------------------------------------
-----------STLPEKMKAVVCHGPHDYRFE-AIKRPTP-GFREVVIKVDGCGICAGDC
KANDGAQMFW-GEN----PWIKAPVVPGHEFYGRVAELGEGSAEK-------YKLKIGDR
ILAEQIVPCWECRFCKSGKYWMCETHDIYGFQKEVADGGMAEYMRF-SERAIIHKIPDEL
SDKDAALIEPMACAIHTVRRGDIDLNDVVVIAGAGPLGLCMIQVAKLKTPKKLVVIDAID
ERLELAKKFGADVVINPLKEDAIKLVKEMTEGYGCDVYIEATGAPIGVTQGLEMIRKLGR
FVEFSVFGKETTVDWSIIGDRKELDIRGAHLGPYSYEVAIDLFSRGLVCADDIVTHFYSI
DDWEEAFVMAK-SAD-SIKVVIKP------
>tr|B7BNU4|B7BNU4_9CLOT Putative uncharacterized protein OS=Clostridium hylemonae DSM 15053 GN=CLOHYLEM_02186 PE=4 SV=1
M-----------------------------------------------------------
-------------KENTMKALRMYAPYDFRYE-DVPVPEI-SDDEILVKIDTAGICAGDV
KTLHGGIRIWGTGEE--DRYIQAPCIGGHEFFGEVAEKGAGVK----------DVEIGDR
VISEQIVPCNDCEYCRAGNYWMCRQSDVYGFKDHT-QGGFAQYMKF-HKNGRNHKIPEQL
TREQAVLIEPYACSMHAVERGKIRHSDVVVISGLGAIGLGMVTIAKTHAPRLLIGLDMRE
NRLLKAKEFGADIVLNPARTDVAEEIMKLTQGYGCDVYIEAAGSEQSVDQGLKAIRNLGR
FVQFGVFKEKISADWNIIGDTKEIDILGSHLGPYCYDAVIQGMLDGSIKTDGIVTHTFAM
SDWDKAFETAEKSPD-AIKVAMRP------
>tr|B7BPH0|B7BPH0_9CLOT Putative uncharacterized protein OS=Clostridium hylemonae DSM 15053 GN=CLOHYLEM_02420 PE=4 SV=1
M------------------------------------------------------EETQG
KFILMIQKKGALQMQSKMKALVTHGAHDYRLE-EVDRPSA-GEGEMIIKVEGCGICAGDL
KAFKGGSVFWGDGSA--PPYLEVPAIGGHEFVGYIVEMGPGTDKKKTYGIADTDLKVGDR
VAVEQIAPCGTCRYCKEGRYHLCVPHNVYGFKNYL-NGGFAEYARL-TKESLVYKIPEDM
PLERALLIEPYACSMHAIDRAAICKDDIVVISGAGCLGLGMITAARKRNPKCLIALDLNE
ERLKKAKEFGCDITIDPNRESLKDKIMELSDGYGCDVYIEATGHPSSVKQGLDIIRKAGR
FIEFSLFLEPVTCDWSVIGDGKELDMYGVSLSYGCFPDTIKGLYTGELMSDGVVSHKFAL
SDYEAAFEQSGKGTD-SVKVVFTFE-----
>tr|B7BPV0|B7BPV0_9CLOT Putative uncharacterized protein OS=Clostridium hylemonae DSM 15053 GN=CLOHYLEM_02550 PE=4 SV=1
M-----------------------------------------------------------
-----------SNLPEKMKAIVAYAPGDYRFE-MVDTPRA-GEGEMILKVEACGICAGDT
KAYAGAASFWGFDGQ--AKYIKEPMIPGHEFVGTVVEMGDKVK---------GNWKIGDR
ICPEQIVPCGECMFCKTGRHWMCEKHDLFGFQNNV-NGGMAEYVKL-TKEAIPYLVPADM
PLEQAALIEPYGCSFHCVERAQVTPRDFVVLSGVGTLGLGMVGALRQANPKCLVVLDMNE
TRLAKAVEFGADIAMNPAKEDVVAKIKEMTGGYGCDIYIEATGHPSSVQQGLDAIRKMGR
FVEFSVFGQPVTVDWSIISDRKELDLLGVHLSPFCYDTVIEWIGSGKLPTEGVVTHKFPL
EKWEEGFHIAKTGENGAMKVILVPDMEA--
>tr|B7BPV8|B7BPV8_9CLOT Putative uncharacterized protein OS=Clostridium hylemonae DSM 15053 GN=CLOHYLEM_02558 PE=4 SV=1
M-----------------------------------------------------------
--------ANQGRTPKTMKALVAYSKDDYRFEAEYPAPEC-GPDDIIIKTEACGICAGDL
KCSHGAAMFWGDEVQ--PSWVKPPFIPGHEFFGRIVEMGENVE----------GYELGDR
IIADQIVPCGKCRFCKDGHYWMCQPHDMLGFQSYN-NGGMAEYVRY-PKNCVISRVPEDM
SIEQALLVEPYGCSKHAVDRGSITNEDIVVISGAGTLGLGMITYARMKNPKQLIVLDMQD
ARLEKAKEFGADLVFNPGKCDIDKEIKALTDDYGCDVYIEATGHPSSVIQGLTITRKLGR
FVEFSVFGSETTVDWSIIGDRKELDILGAHLSPYAYPFVIDNMMKGNLKTKGVVSSTFAI
EEWEKAFDYASGKYG-DLKVAFTF------
>tr|Q2AHX6|Q2AHX6_9FIRM Zinc-containing alcohol dehydrogenase superfamily OS=Halothermothrix orenii H 168 GN=HoreDRAFT_2014 PE=3 SV=1
M-----------------------------------------------------------
-----------VNLPEKMKALVAYAPGDYRFE-EVDVPRA-GEGEIVVKVEACGICAGDI
KAYHGAPSFWGGEGN--PPYIKAPMIPGHEFIGEIVEKGAEVS---------DDFEIGDR
VISEQIVPCWECKFCRTGRYWMCQKHDVYGFQNNV-NGGMAEYMKF-PKEAINYKVPKDI
PIEKAILIEPYACSKHAVDRANISNEDVVVLSGAGTLGLGMVGAIKLRNPKSLVVLDLKD
DRLELAKKFGADITMNPKKENVVEKILEMTDGYGCDIYIEATGHPSSVQQGLEAIRKLGT
FVEFSVFGDLVTTDWSIISDRKELDVLGSHLGPYCYEPVIEWIANGKLPTEGVVTHKFPL
EKWKEAFEKAEKGQD-SIKVVLVP------
>tr|Q4ISK0|Q4ISK0_AZOVI Zinc-containing alcohol dehydrogenase superfamily OS=Azotobacter vinelandii DJ GN=AvinDRAFT_0355 PE=4 SV=1
M---------------------------------------------------------TS
VAKESISTRRLNNIPKTMKAVMAYAPGDYRLE-EVAVPKA-GPGEIIAKVEACGICAGDI
KSFGGAPSFWGDETQ--PAYIKAPMIPGHEFIAHIVELGKGVE----------GYELGDR
VISEQIVPCWNCRFCKRGHYWMCQKHDLYGFQNNV-NGAMAEYIRF-TKESINYKVPRDL
PIEKAVLIEPYACSMHAVQRAQIQFGDVVVLAGAGTLGLGMIGAAKKAGPGKLVVMDLFE
DRLELAKKFGADLVINPAKEDPVARIKEITDGYGCDVYIEATGHPKSVEQGLSMIRNLGR
FVEFSVFKDPVTVDWSIISDRKELDVLGAHLGPYCYPLVIEGIADGSLPTEGVVTHNFPL
ERFMDGFKLAMSGKD-SLKVILTP------
>tr|Q8D195|Q8D195_YERPE Putative dehydrogenase (Putative Zinc-binding dehydrogenase) OS=Yersinia pestis GN=tdh2 PE=3 SV=1
M------------------------------------------------CDKKPLKESSM
SHENLKGAQMAEGIPETMRAVVAYGPRDYRFE-RVPVPTI-DAKEILVKVEGCGICAGDT
KAFEGAPSFWGDDKQ--PAYIKAPMIPGHEFIGHVVGLGADVE----------GFELGDR
VTSEQIVPCWGCRFCNHGQYWMCEKHDLYGFQSNV-NGAMAEYLKF-TKEAINYHVPDHL
PLEKAILIEPYACAFHAVQRAKIKLGDVVVLAGSGTLGLGMIGAIKKSGAAKLIVLDLSD
DRLALAKKFGADLVLNPSRDDVNTLIKEMTGGYGCDIYIDATGAQKAVEQGLTLLRKLGT
FVEFSVFKDPVTVDWSIISDRKELDVLGSHLGPYCFPLVIEGISNGDLPTEGVVTHILPL
EKYAEGIELVKRGVD-SLKVVLNPNLT---
>tr|A0QXD8|A0QXD8_MYCS2 Arabitol-phosphate dehydrogenase OS=Mycobacterium smegmatis (strain ATCC 700084 / mc(2)155) GN=MSMEG_3265 PE=4 SV=1
M-----------------------------------------------------------
----------SNQVPEKMQAVVCHGPHDYRLE-EVAVPQR-KPGEALIRVEAVGICASDL
KCYHGAAKFWGDENR--PAWAETMVIPGHEFVGRVVELDDEAAQR-------WGIAVGDR
VVSEQIVPCWECLFCKRGQYHMCQPHDLYGFKRRT-PGAMASYMVY-PAEALVHKVSPDI
PAQHAAFAEPLSCSLHAVERAQITFEDTVVVAGCGPIGLGMIAGAKAKSPMRVIALDMAP
DKLKLAEKCGADLTINIAEQDAEKIIKDLTGGYGADVYIEGTGHTSAVPQGLNLLRKLGR
YVEYGVFGSDVTVDWSIISDDKELDVLGAHLGPYCWPAAIKMIESGALPMDEICTHQFPL
TEFQKGLDLVASGKE-SVKVSLIPA-----
>tr|A6W9T5|A6W9T5_KINRD Alcohol dehydrogenase zinc-binding domain protein OS=Kineococcus radiotolerans (strain ATCC BAA-149 / DSM 14245 / SRS30216) GN=Krad_2089 PE=4 SV=1
M---------------------------------------------SAPHTLFCAGRRPD
RAAKEQSMAETQTTGKTMQAVIVHGPHDYRLE-EVPVPVA-GPGEALLKVEAVGICASDL
KCYHGAAKFWGDENR--PAWAETDTVPGHEFTGRIAEIDEEASER-------WGVVVGDR
IVAEQIVPCWNCRYCNRGDYHMCQPHDMFGFKRRT-PGAMAEYLVL-PKEALVHKAPDDL
PPWQVAYAEPLSCALHAVERADIRFGDTVVVAGCGPIGLGMIAGAAAKFPQRIIALDALP
QKLELARKCGADVTLNITEVDVVEEVKKLTGGYGADVYIEGTGHPSAVAQGLNLLRKLGT
FVEYSVFKDPVTVDWSIISDDKELNVLGAHLGQNTWPAALRLIASGRLPLDEICSHQLPL
ARFQEGLDLVADSAN-SVKVSLIP------
>tr|A9APE0|A9APE0_BURM1 Alcohol dehydrogenase GroES domain protein OS=Burkholderia multivorans (strain ATCC 17616 / 249) GN=Bmul_3786 PE=3 SV=1
M-----------------------------------------------------------
--TETRQLMTTPEAQPRMTAVVCHGPEDYRVE-QVAKPRA-GANELVIRIAACGICASDC
KCYTGAKMFWGGPN----PWVKAPVIPGHEFFGYVEALGEGAAEH-------FGVALGDR
VIAEQIVPCGKCRYCKSGQYWMCEVHNIFGFQREVADGGMAEYMRI-PPTAIVHRIPLGV
SLEDAAIIEPLSCAIHTVNRGDIQLDDVVVIAGAGPLGLMMTQVAHLKTPKKLVVIDLID
ERLELARQYGADVTINPQRDDAREIVRALTDGYGCDVYIETTGAPVGVNQGLELIRKLGR
FVEFSVFGEDATVDWSIIGDRKELDVRGAHLGPYCYPIAIDLLARGLVTSKGIVTHGFAL
EDWDEAIRVAK-SPE-SIKVLLKPAR----
>tr|A9C397|A9C397_DELAS Alcohol dehydrogenase GroES domain protein OS=Delftia acidovorans (strain DSM 14801 / SPH-1) GN=Daci_4579 PE=3 SV=1
M-----------------------------------------------------------
------QNTLPDAADTNMLAVVCHGPRDYRLE-RVARPQA-GPRELVIRVASCGICAGDC
KCWAGAPRFWGDPEKGRPAYVRPPVIAGHEFWGHVVQVGEGAQEH-------HGVQLGDR
VIAEQIVPCHACRYCRTGFRWMCEVHDVYGFQGQVADGGMAEYMRL-SARAVVHRIPESV
AFEDAAITEPLSCAIHAVNRGDIQLDDVVVIAGAGTLGLLMAQVARLKTPRRLVVMDLSD
QRLALARRCGADVTINPAREDARAIVHALTDGYGCDVYIETTGAPSGVTQGLDLVRKLGR
FVEFSVFGRETTVDWSIIGEEKELDLRGAHLSAHCYPIAIDLLARGLVTSEGIVTHRYAL
SEWESAIRVAD-SMD-SVKVLLLPHAGEAR
>tr|Q1R0N7|Q1R0N7_CHRSD Alcohol dehydrogenase GroES-like protein OS=Chromohalobacter salexigens (strain DSM 3043 / ATCC BAA-138 / NCIMB 13768) GN=Csal_0359 PE=3 SV=1
M-----------------------------------------------------------
----NDTLTPSPDIPQTMRAIVAYAPEDYRLE-EVAVPEI-GEKEILIKVEACGICAGDL
KAYEGAPSFWGDETQ--PPYIKAPMIPGHEFVGHVVKLGPGVK----------GFDIGDR
VISEQIVPCWDCRFCHRGQYWMCEKHDVYGFQNNV-NGGMAEYMKF-PREAINHKLPENV
PVENIVLTEPFSCSMHAVERAQIQLGDVVVLSGAGTLGLGMIGPAKKSGPAKLVVLDLHG
ERLELARKFGADVVLNPSEEDVVQIVKDMTDGYGCDIYIEATGAPKSVEQGLAMLRKLGR
FVEFSVFKDPVTVDWSIISDRKELDVLGAHLGPYCYPHVIEGIESGDFPTDGVVTHKLPL
EDFHKGIELMRHDSS-ALKVILVPGA----
>tr|Q2SJ97|Q2SJ97_HAHCH Threonine dehydrogenase and related Zn-dependent dehydrogenase OS=Hahella chejuensis (strain KCTC 2396) GN=HCH_02471 PE=3 SV=1
M-----------------------------------------------------------
-----------SALPEMMTAVVCHAPNDYRLE-QRPRPVA-GPGELVIKIEACGICGSDC
KASSGADMFWCGDN----PWLKAPVIPGHEFYGRVAEMGPGAAER-------FNVKLGEK
VIAEQIVPCERCRFCRSGKYWMCEVHNIFGFQKDVAEGGMAQYMRV-PANAVVHRIPESV
SLEDAALIEPMACAIHTVNRADIQLDDVVVLAGAGPLGLCMIQVARLKTPKKLVVIDMVD
ERLELAKDFGADVVLNPARDDIDAAIKGMTDGYGCDVYIEATGAPAAVTQGLRIIRKLGR
FVEFSVFGAETTTDWSVIGDRKELDIRGAHLGPYTYPVAIDLFERGLVTSRGIVTHQRKL
DDWENAFKLAS-TAD-SIKVLLVP------
>tr|Q49ZV5|Q49ZV5_STAS1 Putative dehydrogenase OS=Staphylococcus saprophyticus subsp. saprophyticus (strain ATCC 15305 / DSM 20229) GN=SSP0524 PE=4 SV=1
M-----------------------------------------------------------
--------MSKKNYPETMNAVVAYAPGEYKYE-TVETPTIEHPKEIVVKVEACGICAGDI
KAYGGAPSFWGDEKQ--PSYIKAPMIPGHEFIARIVEKGEDVT----------DFEIGDR
VISEQIVPCWNCRFCNRGEYWMCEKHDLYGFQNNV-NGGMAEYMKF-TKEAINYKVPEDM
PIEKAILIEPYACSLHAIQRANIKLGDFVVLSGAGTLGLGMVGAAKKAGAETLVVLDMKD
DRLELAKAFGADIVMNPSKVDVVKEIKDMTEGYGCDTYIEATGHPKSVEQGLSAIRKLGR
FVEFSVFGDPVTVDWSIISDRKELDLMGSHLGPYCYPLVIDGIQKDDFPTDGVVTHQLPL
KDFEEGFELMKKGDQ-SLKVVLVP------
>tr|Q4ZTB6|Q4ZTB6_PSEU2 Zinc-containing alcohol dehydrogenase superfamily OS=Pseudomonas syringae pv. syringae (strain B728a) GN=Psyr_2567 PE=4 SV=1
M----------------------------------------------------------S
TVTERTAEQLSPVIPKTMQAVVCHGPEDYRLE-TVDVPTP-GPDEILTKVELCGICMGDI
KTYRGAPSFWGDAEQ--PRYVKPPMIPGHEFVCRVVALGPGAE-K-------RGVQIGDR
VISEQIVPCWGCRFCNHGQYWMCQKHDLYGFQNNV-QGAMAQYMIF-TREGIIHKVPDSI
APDEAILIEPLACSLHAAERADVDFDDIVVVAGAGTLGLGIIGAVRMRNPKKLIVLDMKP
ERAALALRMGADEVWNPAEVDVLAKIREITDGYGCDIYIEATGHHKAVNQGLAMLRKLGR
FVEFSVFNDEATVDWSIIGDRKELDVLGSHLGPYMYPRAIDFIGNRKIDMRDVVTHKFPL
AQFKEAFAVMERGDK-SLKVVLEP------
>tr|Q5WBW3|Q5WBW3_BACSK Zn-dependent alcohol dehydrogenase OS=Bacillus clausii (strain KSM-K16) GN=ABC3614 PE=3 SV=1
M-----------------------------------------------------------
----------NDSIPKKMKAVVAYGPKDYRLE-EVDVPVIEHDKEIIVKVEATGICAGDI
KAFDGAPSFWGDDTQ--PAYIKAPMIPGHEFIGHVVAKGDGVG----------DFEIGDR
IISEQIVPCWECRFCNRGQYWMCEKHDLYGFQNNV-NGSMAEYMKF-TKEAINYKVPADL
PIEQAILIEPYACSMHAVQRARIELGDIVVLSGAGTLGLGMIGAVKKSGAKTLVVLDLKD
ERLALAQQFGADVVLNPAKDNVVEKVKDMTDGYGCDVYIEATGHPASVEQGLSMIRKLGR
FVEFSVFKDPVTVDWSIISDRKELDVLGSHLGPYCYPLVIEGIANGDLPTEGVVTHELPL
ERFAEGFELMKNGSN-SLKIILKPQQA---
