# Supplementary material for: Subdivision of the MDR superfamily of medium-chain dehydrogenases/reductases through iterative hidden Markov model refinement
Source: BMC Bioinformatics. 2010 Oct 27;11:534. doi: 10.1186/1471-2105-11-534 (PMC2976758; doi:10.1186/1471-2105-11-534)
Supplement: Additional file 4 — MDR family alignment figures. Illustrations showing the mafft MSAs from Additional file 3: mdr-sequences. Red sequence identifiers denote sequences from UniProtKB/TrEMBL, while blue correspond to sequences from Swiss-Prot. The position cscores are shown in a bar plot under the MSA. Positions that contain gaps in over 90% of the sequences have been removed from the alignment in order to increase readability. [file 1471-2105-11-534-S4.ZIP › mdr/MDR042.mafft]

>tr|A0P0A5|A0P0A5_9RHOB L-iditol 2-dehydrogenase OS=Labrenzia aggregata IAM 12614 GN=SIAM614_30421 PE=4 SV=1
----------------------MTLENTKSPAVAQSMVCGTVVEPGVFTLETR-DLPDHA
PEGWALIDIQAVGICGTDYHILEGKHPFLNYPRVIGHELSGRIAE---STG--SWTAGQL
VVVNPYLSCNACRACTRGKPNCCSNIEVLGVHRDGGLCSRIAVPQQNLYPA-TGLTELQA
AMVEFLAIGAHAVRRANLTAEDRVLVTGAGPIGIGTALFARLSGAEVHLMDMSRARLDQA
TAKFGFENTHL-A----GTDILS--GPLQDG--FDVIFDATGNAAAIEAGFPLLAHGSRY
VLVSVVKETISF-SDPEFHKRETQIIGSRNATREDFETVMSAIREDRIDTGALCTLTLQL
EELPNKFSELAKDREGLIKAIVTL-----------
>tr|A2WIZ5|A2WIZ5_9BURK Threonine dehydrogenase OS=Burkholderia dolosa AUO158 GN=BDAG_04797 PE=4 SV=1
---------------------------------MLSVICE---SPGVLRVQHR-DVPVR-
GRGEVLLRVRRVGICGTDLHIFTGNQPYLEYPRVMGHELSAVVAEADPDSG---LQPGDA
VYVMPYLSCGQCVACRQGKTNCCVNIRVLGVHCDGALAEYLSVPVRFVHKA-DGISLDQA
AMLEFLAIGAHAVRRADVRPGQRTLVVGAGPIGMAAMIFAKLRGAVVTCLDTRADRLAFC
RQHLGVDADVE-L----GPDAAAHLASLTDGEYFDAVFDATGNLDAMNRGFEFVAHGGKY
TLISIVRGQVAF-S-------RSGVPQAGNDAARESQCDGRGFRDGARRDARVAHSRSCA
EHAPDAARGCAGP----------------------
>tr|A3I1Q8|A3I1Q8_9SPHI Zn-dependent alcohol dehydrogenase OS=Algoriphagus sp. PR1 GN=ALPR1_08868 PE=4 SV=1
---------------------------------MKVLSCK---SPGEFEYLES-KMPKL-
SEGRAIVKIKRIGICGTDLHAFEGTQPFFSYPRTLGHELSGEVIEIGESEE---IFKGDD
VTVIPYFNCGSCIACKKGKPNCCQNISVFGVHEDGGMQEYVSLPIPSLVKK-EGLSLEQL
ALAEPFAIGAHGVSRAGVKPGHVVLVVGAGPIGLGVLEFARIAGATVIAMDTNEKRLEFC
QKEWNVEHVVK-A----GNNAFEAIREITKGDFCDSVIDATGSLTAINQGFQYIAHGGNY
VLVGLQKGEIAF-SHPEFHKREATLMSSRNATREDFDQVLDAMASGQFSVDKYITHRVRF
DQVKNDFQSWLNPETGVIKALVEL-----------
>tr|A4AMR5|A4AMR5_9FLAO Zn-dependent alcohol dehydrogenase OS=Flavobacteriales bacterium HTCC2170 GN=FB2170_03350 PE=4 SV=1
---------------------------------MKYIVCE---KPGKFLLKEK-KAPLG-
VKGHALLKINKVGICGTDLHAYAGNQAFFTYPRILGHELAAEIISIPTNQK--GLKAGDK
VVIMPYVSCNTCIACRNGKNNCCTNMQVLGIHTDGGMQEKINVPIELLLKA-NELTDDEI
AIVEPLAIGAHAISRSGLSKDETAVVVGCGPIGLGIMKLAQLEGVQIIAIDNNSERLSFA
KEIMGIDHTII-A----NNDTVNEVMKITKGDLATTVFDASGNKLALESGIHYMSHGGRY
ILVGLSKGNLNF-VHPEIHAKESTILCSRNATLDDFKHVMTVLKKKQFPVSSFITHNVDF
TNMIHNFDNWLDPATGVIKATVDF-----------
>tr|A6DPG4|A6DPG4_9BACT Alcohol dehydrogenase GroES-like protein OS=Lentisphaera araneosa HTCC2155 GN=LNTAR_05779 PE=3 SV=1
---------------------------------MKTVVCQ---EPYKFTMEET-EKTPV-
KEGEVLVKIRRIGICGTDLHAYQGNQAFFEYPRVLGHELSGEVTEFGTNADQSKLAIGDN
VLIVPYLHCGKCVACRRGNTNCCANMQVIGVHQDGGMCEYISVPASHVLKV-DNLSLDAM
ALVECLAIGAHAVRRADIQEGDNALVIGAGPIGLATMQFAKAAGANVIALDLNQERLDFC
QADIGVAATVNPT----SEDAIEKIKELTNGEFATAVIDATGHAGSMMGAVEYCSHSANL
VYVGLSKDKLSY-DHPNIHKRELTIMCSRNATLEDFQHVADCLNDGRAKSTCMITHTCKF
EDMIEEFPAWTKPETGVIKAMVELND---------
>tr|B0ITD3|B0ITD3_RHILT Alcohol dehydrogenase GroES domain protein OS=Rhizobium leguminosarum bv. trifolii WSM1325 GN=RlegDRAFT_0952 PE=4 SV=1
---------------------------------MKAVLCR---EPGVLDIVER-PSPAAP
AAGWVRLAVSHVGICGTDYHIFEGKHPFLEYPRVMGHEISATVLEAGDGVT---IAVGTP
VIVNPYLSCGQCIACRQGKPNCCTNIKVLGVHTDGAFCEEISVPAENLYAA-KGVSLEAA
ATTEFLAIGAHAVRRSMTGAGARALVIGAGPIGLGAAIFSRIAGHEVTLLDTSTERLQMA
SERFGFTSGIV-A----NEATAETVREKTNGDGFDVVFDATGYGPSMEKAFSFVAHGGAL
VLVSVVKDDIRF-SDPEFHKREMMVIGSRNATRVDFEHVADSIAKGLVPVDKLITHRTTL
ADAPRDLARWAHEKNGLIKAVISIGG---------
>tr|B1DGG3|B1DGG3_9BACL Alcohol dehydrogenase GroES domain protein OS=Paenibacillus sp. JDR-2 GN=Pjdr2DRAFT_4214 PE=4 SV=1
--------------------------------MMKGIVCE---QVEQFRYADL-EEPVF-
TPGEAIVSIKRVGICGTDLHAYKGNQPFFTYPRILGHELSGLIEQIGDNEE--GFKAGDQ
VSIIPYLHCGKCVACRQGKTNCCTSIQVLGVHADGGMREKISVPVTHLLNA-DGLSLEQA
AVVEPFSIGAHAVRRSGLAAGDTVLVIGAGPIGLGIMALARHAGANVIAMDVNNERLDFC
QEWAKVDHIVN-A----LDAPFVRLEALTGGDYPTIVFDATGNTHSMSAAVRYAAHGGTL
VYVGLVKGYISF-DDAEFHKRELTIMGSRNATKEDCQHVLEVIRAGGIDIDGYVTHLVPF
DEMADHFESWLDPANKVIKAMIEWP----------
>tr|B1EGS9|B1EGS9_9ESCH Zinc-binding dehydrogenase family protein OS=Escherichia albertii TW07627 GN=ESCAB7627_0819 PE=4 SV=1
---------------------------------MKTLICQ---RPGVMEYEEK-DIPVP-
ANNEVLLKIKAVGICGTDIHAFAGRQPFFSYPRVLGHEICAEAVSRGSQCQ--TAQSGQR
YSVIPCIPCGECAACREEKTNCCEHVSLYGVHQDGGFCEYLAVREDNLVPLPDEVSDSAG
ALVECFAIGAHAVRRAEIKTEQNVLVIGAGPIGLATAAIARAKGAHVVVADIDSQRRQHV
VGNLAINAFDP-T----QEDFIPALREAFGGELACVLLDATGNKASMSQDVNLIRHGGKI
VFIGLYIGELVI-DDPTFHKKETTLLSSRNATREDFVLVIELMRSNKIHENLMKNQQFNF
FRVGEDYQRNVVENKNMVKGVITF-----------
>tr|B1G835|B1G835_9BURK Alcohol dehydrogenase GroES domain protein OS=Burkholderia graminis C4D1M GN=BgramDRAFT_5530 PE=4 SV=1
---------------------------------MLSVICE---SPGVLRREDR-EPPHR-
AEGEVLLRVSRVGICGTDMHIYSGNQPYLQYPRVMGHELSAIVAEADANAH---VVPGDA
VYVMPYLSCGSCIACRQGKTNCCVNIKVLGVHRDGALTEFLSVPAQFVHKA-EGVTLDQA
AMLEFLAIGAHAVRRADVSAGQRVLVVGAGPIGMAAMLFANLRGAQVTCLDTREDRLAFC
REHVGVSA-VQ-I----GPNDVDELAAMTGGEFFDVVFDATGNINAMNRGFQFIAHGGKY
VLISIVPGEVTF-SDPEFHKREATLLGSRNATAEDFETVLEAMRAGRIPDKALNTHRMSL
SDVPTEFPKLMEPGQTVVKALVEC-----------
>tr|B3KC05|B3KC05_9BACI Alcohol dehydrogenase GroES domain protein OS=Geobacillus sp. Y412MC10 GN=GYMC10DRAFT_3123 PE=4 SV=1
---------------------------------MKGIVCQ---EIGKFQYREDLPEPLL-
LEGEAIVRIKRIGICGTDLHAFRGNQPFFTYPRILGHELSGIIEQVGTNEE--GLKPGDT
VCVIPYIHCGECMPCLRGKTNCCRSLKVMGVHIDGGMRERISVPTRHLMRA-EGLTLDQA
ALVEPLAIGAHGVKRANVTPKDTVLVIGAGPIGLGIMVFAKALGATVIAMDMNADRLAFC
KTWAKVDHVIQ-V----GDE-LSDLSALTDGEFPSIVLDATGNQSSMTNAFNMVAHGGTL
VYVGLIQGDISF-RDPEFHKRELTLMGSRNATRDDFHDVMKRISEGGMDVDPYITHRCRF
DDLIQEFQGWLRPSAKVIKAMVEL-----------
>tr|B3YKW8|B3YKW8_SALET Putative uncharacterized protein OS=Salmonella enterica subsp. enterica serovar Kentucky str. CVM29188 GN=SeKA_A2638 PE=4 SV=1
---------------------------------MKTLICN---NPGNIEYIER-DIPHL-
KDDEVLLKIKAVGICGTDIHAFAGRQPFFAYPRVLGHEICGVAEMLGKSCS--TAKVGQR
YSVIPCIPCGACAACREGKTNCCENVSLYGVHQDGGFSEYLAVREQNLVELSDNLTDSAG
ALVECFAISAHAVRRADVKPQQNIVVVGAGPIGLAAAAIAKAKGARVAVADIDAERRRLV
AEKVGVATLDP-S----SDDYIDALKACFSGELAGTVLDATGNKSSMSRAVDLIRHGGKI
VFIGLYIGELVI-DDPTFHKKETTLLSSRNATREDFECVIELMAQGAISETMMKNQEFDF
YTFGNQYQKNVVENKKLVKGVIKF-----------
>tr|B4D5X9|B4D5X9_9BACT Alcohol dehydrogenase GroES domain protein OS=Chthoniobacter flavus Ellin428 GN=CfE428DRAFT_4318 PE=4 SV=1
---------------------------------MKAISLD---QPQKFRLIDT-AEPAAP
GPGDALVKVHRVGICGTDYGGYLGKMPFFSYPRIPGHELGVEVLAVGEGVT--NVQPGDR
CSVEPYLNCQKCYACRRGHTNCCEHNKTLGVMCDGGLAERYVLPARKLHIS-RQLTFDQL
ALVETLAIGCHAVNRGASQAGEHVLVIGAGPIGLSAIEFAKLSGARTIVMDMNAGRLAFV
REKMGVPDTIE-LTPGGEAAAVEQLSAITNGQLADVVIDATGSNKSMSAALAYCAFAGRL
VYVGITQQEVSFLHSPIMHRREVSIMASRNALPPDFKRIIALIEEGRIDTVPWITHHAAF
DTMIDAFPGWLRPETGVIKAVVEVA----------
>tr|B5WIU1|B5WIU1_9BURK Alcohol dehydrogenase GroES domain protein OS=Burkholderia sp. H160 GN=BH160DRAFT_2992 PE=4 SV=1
MPLFLQIGKAGWRQTSRLPFRFATRYPINSSLTMKTVICE---QPGQLALAER-AMPNP-
GPDDVLIRIRRVGICGTDFHIFTGNQPYLSYPRVMGHELAGIVESAPVGAR---VQAGDQ
VYVMPYLSCGRCVACRAGKGNCCVNIRVLGVHTDGGMTEYLAVPQAFVFKA-DGVTLDEA
AMLEFLAIGAHAVARADVQAAQRVLVVGAGPIGMAVTVFAKLRGAEVSVLDGRADRLSVC
AGALQADHTVL-LDTSDAATDAAELAALTDNEFFDVVFDATGNIKAMERGLQFVAHGGKY
VLVSIVSERISF-ADPEFHKRETTLLASRNATVADFETVLDAMRAGKIPTAALNTHVVEL
GNLPDEFPRLLKPDAGVIKALVAC-----------
>tr|Q0FKU5|Q0FKU5_9RHOB Putative Zn-dependent dehydrogenase OS=Roseovarius sp. HTCC2601 GN=R2601_22242 PE=4 SV=1
----------------------------MTATEMKALLCD---EPGKLTCVTR-PRPED-
KPGHLRIRIEAIGICGTDYHIYGGNQPFLQYPRVMGHELSARAMADSADGR---IKEGDL
VVVNPYLTCGKCRACTIGKPNCCENIAVLGVHTDGGMCEEIVVPEGNLYPA-GDLSPQAA
AMVEFLAIGAHGVRRSGLGEGVTALIVGAGPIGVGAGLFAHIAGAEVTLRDTSPDRLALA
KEIIPAAKT--------------ELVSEMADALYDNVFDATGNIGAMNAGLTYLAHGGNY
VLLSVVKGDLSF-ADPEFHKRETTLFASRNALKVDFEHVMDCMAKGLVPVDKIGTHRTTI
EGAVEDLPKWAEDRGSVVKALIEVTA---------
>tr|Q1ZKU4|Q1ZKU4_9VIBR Tdh protein OS=Vibrio angustum S14 GN=VAS14_18319 PE=3 SV=1
---------------------------------MKTLVVE---KPYTFKYEET-NIQKP-
ELNTVTLRVLAVGICGTDIHAYTGNQPFFTYPRVLGHEVCGEITEVGENVT--QWKKGDR
VALIPYVSCQVCSSCQSGRPNCCENISVIGVHENGGFCEYLNVPASQLLSV-TDVEPSTA
ALIEPFAISAHAVRRANVQKGQDILVVGAGPIGLGAAAIAKSDGANVIVADTSEERRKHI
EKVVGVKAITP-D----E----EAVRECFSGALALTVIDATGNANAMNNAVNLIRNGGTI
VYVGLHKGNLEI-SDPDFHKKETTLMGSRNATLEDFEKVARLMASKDISAEMMLTHSFMF
SELAEIYQEQVIDNKKLLKAVVLMSE---------
>tr|A0KE20|A0KE20_BURCH Alcohol dehydrogenase GroES domain protein OS=Burkholderia cenocepacia (strain HI2424) GN=Bcen2424_6704 PE=4 SV=1
------------------------MKPNERKTDMLSVICE---SPGVLRVQQR-ELPVR-
GSGEVLLRVQRVGICGTDLHIFTGNQPYLDYPRVMGHELSAVVVEAEPESG---LGVGDA
VYVMPYLSCGHCVACRHGNTNCCVNIKVLGVHRDGALAEYLSVPAQFVHKA-DGISLDQA
AMLEFLAIGAHAVRRADVRAGQRALIVGAGPIGMAAMIFAKLRGADVTCLDTRADRLAFC
RQHLTVDATVE-V----GEDDAARLASLTNGEYFDAVFDATGNLDAMNRGFEFVAHGGKY
TLISIVRGHVAF-SDPEFHKRETTLLASRNATAEDFATVLDAMRAGRIPDRALNTHRMRL
EEVPDALPRLLEAGQTVVKALVEC-----------
>tr|A0M234|A0M234_GRAFK Zinc-type alcohol dehydrogenase OS=Gramella forsetii (strain KT0803) GN=GFO_1709 PE=4 SV=1
---------------------------------MKYIVCE---EPGNFQLKEK-EKPVP-
KDNEALLRVKKVGICGTDLHAYSGNQAFFTYPRILGHELASEVVEIGENER--GLKSGDN
VVVMPYISCGECVACRNGKTNCCSNISVIGVHSDGGMQEYITVRQDLLLPA-NQLSNDQM
AIVEPLAIGAHAIRRAQLKKGETVVVVGCGPIGIGIIKLVQIAGAKVIALDMNDDRLEYA
KNEIGADHIVN-V----SKDPVEKITEITNGDLADVVFDASGHKAALESGPDYMAHGGRY
VLVGLSKGELTF-THPKIHAKESSILCSRNATVEDFEHVIKVLDE--FPTSSFITHNVPF
GDMIENFDSWTKPETGVIKATVDF-----------
>tr|A1VP01|A1VP01_POLNA Alcohol dehydrogenase GroES domain protein OS=Polaromonas naphthalenivorans (strain CJ2) GN=Pnap_2070 PE=4 SV=1
---------------------------------MLTVTCD---TPGTLRAEQR-ERPVR-
GDGEVLLRVRRVGVCGTDLHIYTGNQPFLQYPRVMGHEFSGVIEEAAPGGR---LAAGDE
VYVMPYLSCGTCVACRQGKTNCCVNIQVLGVHRDGAFTEYLSLPEQFVHKA-EGVTLDQA
AMIEFLAIGAHGVRRGDVQAGQRVLVVGAGPIGMAAMVFARLRGAVVTALDSRQDRLDFC
VRELGVAGAVA-L----GADDEAALGAATNGEFFDVVFDATGNGKAIERGFRFVAHGGTY
VLISVVRDTITF-SDPEFHKRETTLLGSRNATTEDFETVLAAMRAGQVPTAALNTHRLKL
ADVPTDFVRLLDPAAGVVKAIVEV-----------
>tr|A4WP82|A4WP82_RHOS5 Alcohol dehydrogenase GroES domain protein OS=Rhodobacter sphaeroides (strain ATCC 17025 / ATH 2.4.3) GN=Rsph17025_0286 PE=4 SV=1
------------------------------MSLMKALVCV---EPGRFEQQDR-PRPEA-
KPGHVRVRILQVGICGTDYHIYAGHQPFLAYPRIMGHELSGRAMEPSADGR---IAEGDL
VVINPYLTCGTCRACRAGKPNCCENIAVLGVHTDGGMCEEIVVPEVNVYSA-EGLTEQSA
AMVEFLAIGAHGVRRGGVRAGMSALVVGAGPIGIGAALFASIEGAEVTLRDTSASRLALA
RKVLPEARF--------------ELVGVEYPAAYDVVFDATGNIRAMNAGLHHVAHGGSY
VLLSVVKGDLCF-ADPEFHKRETALFASRNALKEDFEHVIACIRDGRVPVEALATHATGF
EDAVTNLPLWAEDRGTLIKAIIRV-----------
>tr|A5FCD7|A5FCD7_FLAJ1 Alcohol dehydrogenase, zinc-binding domain protein OS=Flavobacterium johnsoniae (strain ATCC 17061 / DSM 2064 / UW101) GN=Fjoh_4119 PE=4 SV=1
--------------MCLKKKRIVPYELVLKKSKMKFIVCE---KPQEFKLKEK-EIPEP-
KEGEVLLKIKRIGICGTDIHAFGGTQPYFEYPRILGHELAAEYVK--GNAA--GFKPGDK
VTFIPYFNCGTCVACRNGLTNCCVNIKVFGVHIDGGMAEYVSIPEQYLLHG-QGLDYDEL
ALVEPLAIAAHGVRRAAVKSTDTVLVMGAGPIGIGLIQFAKIAGAKVIVMDINDYRLNFC
KTELNADETINPL----NDDVAAKLAELTNGDMANVVIDATGNQKVMNSAFNYISHGGRF
VLVGLQKGELSF-SHPDFHKRESTLMSSRNATIEDFEYVMKCLKEGKIDPKKYITHRTSF
SEMITDFGQLIDPKNNVIKALIEID----------
>tr|A6UEH4|A6UEH4_SINMW Alcohol dehydrogenase GroES domain protein OS=Sinorhizobium medicae (strain WSM419) GN=Smed_3230 PE=4 SV=1
---------------------------------MKAVLCS---EPGHIALVAR-DAPEAP
PPGSVRLAVSRVGICGTDYHIFEGKHPFLEYPRVMGHEISARVIEGGPGTR---LTPGTL
VVVNPYLSCGTCSACRKGKPNCCTAIRVLGVHTDGAFCEEIVMPEQNLYPA-DGLSPEAA
AAVEFLAIGAHAVRRSAVGKDVRSLVIGAGPIGLGTAVFSRIAGHDVRLLDTSVERLAFA
AEKLGFSPGIL-A----GDD--AALAQATGGDGFDVVFDATGSARSMERAFAHVAHGGTL
VFVSVVKEEIRF-SDPEFHKREMTLVASRNATREDFDHVIQSLSAGLVPIEALVTHRTTL
EDLAHDLPRWAHDKTGLVKAVVAVSAC--------
>tr|A6VKP2|A6VKP2_ACTSZ Alcohol dehydrogenase GroES domain protein OS=Actinobacillus succinogenes (strain ATCC 55618 / 130Z) GN=Asuc_0159 PE=3 SV=1
---------------------------------MKSLVCK---EPFKLVLEER-EKPQP-
KENEVQLKIAAIGICGTDIHAYAGNQPFFEYPRVLGHEASGVITDLGKNVD--KFKVGQR
VALIPYVSCGKCGACLSGKTNCCEKISVIGVHQDGAFSEYLVAPAQNILPVSDNVNDVTA
ALIEPYAISAHAVRRAQINVGDDVLVVGAGPIGLGAAAIAHADGANVVIADTSEERRKHI
QANIPVPTLDP-I----N----EKVEDYFNGRLPEIVIDATGNQRAMNNAVNLIRHGGRI
VFVGLHKGSIEF-SDPDFHKKETTLMGSRNATLEDFEKVQRLMAEGKIAANMMLTHTFKY
DGLADIYEEEITKNKSLIKSVILY-----------
>tr|A7IBP4|A7IBP4_XANP2 Alcohol dehydrogenase GroES domain protein OS=Xanthobacter autotrophicus (strain ATCC BAA-1158 / Py2) GN=Xaut_0178 PE=4 SV=1
---------------------------------MKALLCE---EPGRLSVISR-PVPVP-
AAGEVLVRIRRVGVCGTDFHIFQGKHPFLEYPRVMGHELSGTVEAAPEGSR---LKTGEN
VYIVPYLSCGKCVACRKGVTNACQNIAVLGVHKDGGMAEFLCVPEGNVVPT-GTASLDDA
AMIEFLAIGAHGVKRGQVTAEDKVLVVGSGPIGMSAIIFAKARGAQVSVMDMREDRLAFT
RDMLGADHLVT-A----DAGAEEAAKRITQGDFYDVVIDATGNAGAMQRGFGFIAHGGRY
VLVSVVRQDITF-SDPEFHKRETTLYASRNAQPDDFAEVVRQMEAGRVPTRALNTHRGAL
GDAPGLFQDWLKPEAGVIKAILEV-----------
>tr|A8GBM3|A8GBM3_SERP5 Alcohol dehydrogenase GroES domain protein OS=Serratia proteamaculans (strain 568) GN=Spro_1409 PE=4 SV=1
---------------------------------MKVLVLE---QPTKLIYQQR-PAPIP-
AQAEAVIKMITVGICGTDIHAWSGQQPFFSYPRVLGHEICGEIVSLGSQTA--GWRVGQR
VTVMPYLACHHCGACQSGKTNCCENISVIGVHQDGGFCEYLSVPVSNLLAV-DDVAPEAA
ALIEPFAISAHAVRRAAIAPDDPLLVVGAGPIGLGVAAIAKADGAQVVVVDTSAERRRHV
EQVLQLPTLDP-Q----DEQFEAQLRGQFGGMLAAKVIDATGSRQAMNNAVNLIRHGGSI
VFVGLFKGDLQF-SDPEFHKKETTLMGSRNATEEDFAKVGRLMAAGAITARMMLSHQFDF
DSLAQHYEEQVINNQQLIKGLIRF-----------
>tr|A8IHI2|A8IHI2_AZOC5 Zinc-binding dehydrogenase OS=Azorhizobium caulinodans (strain ATCC 43989 / DSM 5975 / ORS 571) GN=AZC_3279 PE=4 SV=1
---------------------------------MKALLCE---EPGRLSVISR-PEPVP-
GPGEVLVRIRRVGICGTDFHIFQGKHPFLEYPRVMGHELSGTVEQAPEGSR---LTRGEN
VYIVPYLSCGKCVACRKGVTNACQNIAVLGVHRDGGMAEFLCVPEQNVIPA-GSASLDDA
AMIEFLAIGAHGVKRGSITAQDKVLVVGAGPIGMSAIIFAKARGAEVSVMDTREDRLNFT
RDALGANHLLI-A----DAGAEDVARGITGGDFYDVVIDATGHAGAMQRGFGFVAHAGRY
VLVSVVRQDITF-SDPEFHKRETTLFASRNAQPDDFAEVVRQMEAGKVPTRALNTHRGAL
SDAPALFQEWLRPEAGVIKAILEV-----------
>tr|A9CHB7|A9CHB7_AGRT5 Zinc-binding dehydrogenase OS=Agrobacterium tumefaciens (strain C58 / ATCC 33970) GN=AGR_C_5103 PE=4 SV=1
---------------------------------MLAIFCD---TPGQLTAKDL-PNPVR-
GEGEVLVRIRRIGVCGTDLHIFTGNQPYLSYPRIMGHELSGTVEEAPAGSH---LSAGDV
VTIIPYMSCGKCNACLKGKSNCCRNIGVLGVHRDGGMVEYLSVPQQFVLKA-EGLSLDQA
AMTEFLAIGAHAVRRGAVEKGQKVLIVGAGPIGMAVAVFAVLDGTEVTMIDGRTDRLDFC
KDHLGVAHTVA-L----GDGDKDRLSDITGGNFFDAVFDATGNPKAMERGFSFVGHGGSY
VLVSIVASDISF-NDPEFHKRETTLLGSRNATADDFERVLRALREGKVP-EALITHRMTL
ADVPSKFAGLTDPKAGVIKGMVEVA----------
>tr|B0T1B3|B0T1B3_CAUSK Alcohol dehydrogenase GroES domain protein OS=Caulobacter sp. (strain K31) GN=Caul_1540 PE=4 SV=1
---------------------------------MRTIICR---APFEVEIAER-PAPEA-
EDGEVLIRIRRVGLCGTDYHIFAGRHPYLAYPRVMGHELAGEVRKAPAGSR---FREGQI
VAINPYLECGDCVACRRGKPNACVKIRVLGVHVDGGMCELLAVPERAVIDA-TGLTLDQA
AMLEFLAIGAHAVARARLTAGDRVLVVGAGPIGVATSIFARLDGAALTLVDTRQSRLDYA
RKHLGFTDAVA-A----GPGLAAMLAERTDGEMFDTVFDATGALSAMAQSLAYVAHGGAL
VLVGVAPGDLVY-ADPEFHKRETTLLASRNALAADFERVIAAMRAGDIPSDALLTHSIQA
EDLPERIPLLIADADNVLKAIAHF-----------
>tr|B1ZS30|B1ZS30_OPITP Alcohol dehydrogenase GroES domain protein OS=Opitutus terrae (strain DSM 11246 / PB90-1) GN=Oter_1421 PE=4 SV=1
---------------------------------MNTLILQ---EPGRLIGATS-PEPAAP
GAGEALVRVHRVGVCGTDLHAFAGRQPFFSYPRILGHELGVEVLAVGAGVT--NVAANDR
CAVEPYLNCGRCIACRQGKPNCCRDLQVLGVHVDGGMRERLVLPAAKLHRS-RLLSFDQL
ALVETLGIGAHAVQRAAVTPGETVAVLGAGPIGLSVIQFALAAGARVLVVDVNPARLAFC
HERLALAASDL-I-DARDADVAARLGELTAGDLPTAVFDATGNAASMAAAFHYPAPGGRL
VFVGLFPGDVTF-NDPNFHRRELTLLASRNSRPEDFRRIIDLVESGRVDTTPWITHRAAL
TDVPDRFSSWTEPASGVLKAMIHVAD---------
>tr|B2JWP5|B2JWP5_BURP8 Alcohol dehydrogenase GroES domain protein OS=Burkholderia phymatum (strain DSM 17167 / STM815) GN=Bphy_6341 PE=4 SV=1
---------------------------------MLSVICE---SPGMLRARHI-DRPAR-
AAGEVLLRVSRVGICGTDLHIFSGTQPYLEYPRVMGHEFSAVVVDADSDSG---FERDDG
VYVMPYLSCGHCVACRQGKTNCCVAIKVLGVHRDGALAEYLSVPAQFVHKA-EGVTLDQA
AMLEFLAIGAHAVRRADVLAGQRALVVGAGPIGMAAMIFAKLRGANVTCLDTRADRLDFC
KTQLDVDAAVA-V----GPSDTEQLSALTNNEFFDTVFDATGNIDAMNRGFGFVAHGGKY
TLISIVPGQVTF-SDPEFHKRETTLLASRNATIADFETVLEAMRAGRIPDQALNTHRMRL
ADVPDAFPRLLEPGQTVVKALVEC-----------
>tr|B5Y2B0|B5Y2B0_KLEP3 TRAP transporter, DctM family OS=Klebsiella pneumoniae (strain 342) GN=KPK_4815 PE=4 SV=1
---------------------------------MNTLVCQ---EPKKLHWEKR-QIPIP-
GDDEVLIKIKAVGICGTDIHAWGGNQPFFSYPRVLGHEICGEIIGLGKNIL--NLKSGQQ
VAVIPYVACRQCPACLNGRTNCCEKISVIGVHRDGGFSEYLCVPVNNLLVV-DDVDPEAV
ALIEPFAISAHAVRRAAIRAGEQVLVVGAGPIGLGAAAIAKADGAQVVVADTSPARRDHV
AQHLGLTTLDP-S----DPLFIEQLSATFGGSLAQKVIDATGNQQAMNNTVNLIRHGGSI
IFVGLFKGELQF-SDPEFHKKETTMMGSRNATEEDFAKVGRLMAEGKITARMMLTHRYDF
KSLADIYESDVINNRQLIKGVIHF-----------
>tr|Q15XR3|Q15XR3_PSEA6 Alcohol dehydrogenase GroES-like OS=Pseudoalteromonas atlantica (strain T6c / BAA-1087) GN=Patl_0797 PE=3 SV=1
---------------------------------MKTIVCI---EPGILEKRDV-EKPSP-
SAGEVLVKIKSIGICGTDIHAYAGNQPFFEYPRVLGHELSGTIVSLGEGVE---LPVGSS
VYIIPYLHCGDCIACNNGKPNCCTNIEVLGVHRDGGMCEYLSVPASAVVIS-DGLSFNDM
AIIECLAIGAHAVRRAQLTKDDTVLVQGAGPIGLSTAQFAKVAGAKVFVSDIKQDKLTFC
KEEYNLDAVVD-A----SGDVNAQLAALTDGQYPTVIMDCTGNVNAMQSTFTNLAHGGKI
VFISVIKKDICF-NDPEFHKRETTLLGSRNATLEDFEFVVNCLKDGSVVSRSLVTHTGKF
SEVMDTFESWTKPETGVIKAVVEMDE---------
>tr|Q1QWS0|Q1QWS0_CHRSD Alcohol dehydrogenase GroES-like protein OS=Chromohalobacter salexigens (strain DSM 3043 / ATCC BAA-138 / NCIMB 13768) GN=Csal_1736 PE=3 SV=1
---------------------------------MQTLVCT---QPRHMELRDV-PEPQC-
APGEAMLRIRRVGICGTDIHAYGGNQPYFTYPRVLGHELSGDIVGVGEGVD--ESLVGHS
AYVIPYLHCGECRACRQGKTNCCQHMQVIGVHRDGGMAEYLSVPVDHLVTS-STLDAEQL
ALVECLSIGAHAVRRSAIEADELAVVVGAGPIGIGIVQIAQSRGARVLVVDTNRERLAFC
RDTLGVEDVLHAL----DDDVEAAIARHHDGALADVVFDATGNPAAMNRGFDFAGHGGRY
VLVSVVKADITF-NDPDFHKRELSLLGSRNATREDFETVARLMEEGRLQSTAMITHRGPH
HELPTLMPQWCDPATGVIKAMVTFDDASAQGGRPA
>tr|Q31SX8|Q31SX8_SHIBS Putative oxidoreductase OS=Shigella boydii serotype 4 (strain Sb227) GN=yjjN PE=3 SV=1
-------------------------MESRIMSTMNVLICQ---QPKELVWKQR-EIPIP-
GDNEALIKIKSVGICGTDIHAWGGNQPFFSYPRVLGHEICGEIVRLGKNIA--DLKNGLQ
VAVIPYVACQQCPACKSGRTNCCEKISVIGVHQDGGFSEYLSVPVANILPA-DGIDPQAA
ALIEPFAISAHAVRRAAIAPGEQVLVVGAGPIGLGAAAIAKADGAQVVVADTSPARREHV
ATRLELPLLDP-S----AEDFDAQLRAQFGGSLAQKVIDATGNQHAMNNTVNLIRHGGTV
VFVGLFKGELQF-SDPEFHKKETTMMGSRNATPEDFAKVGRLMAEGKITADMMLTHRYPF
ATLAETYERDVINNRELIKGVITF-----------
>tr|Q5WKX5|Q5WKX5_BACSK Zn-dependent alcohol dehydrogenase OS=Bacillus clausii (strain KSM-K16) GN=ABC0438 PE=4 SV=1
---------------------------------MRSIVCE---RPNVFKMTKE-KAPSI-
RPGEALVRIKRIGICGTDLHAYKGNQPFFSYPRVLGHELSGVIEEVEHNPE--GLQAGDR
VAIIPYLSCGNCHACRNGKTNCCTKVNVLGVHIDGGMRELVAVPTKQLMKT-TSLSYDEA
ALIEPLAIGAHAVNRAKPRRNEQVLVIGAGPIGLGVMLFAKEQGARVIAMDVNEERLEFC
QQWAKVDAVVH-A----LDNPLSELNDRLNDELPTIVFDATGNNDSMTEAFNYVAHGGKL
VYVGLVNGMIQF-DDPEFHKREMTLMASRNATKEDFNYVIQVLETGSIQLDSYITHRCSF
REMVEQFDSWLLPESKVIKVVVEL-----------
>tr|Q65L02|Q65L02_BACLD Putative uncharacterized protein (Putative Zn binding dehydrogenase) OS=Bacillus licheniformis (strain DSM 13 / ATCC 14580) GN=BL03800 PE=4 SV=1
---------------------------------MKQIVCE---KPYRFKMTDV-KMPEL-
KDGEALVRIKRIGICGTDFHAYCGRQPFFSYPRVLGHELSGEIVSIDNSGG--TLKPGDQ
VSIIPYLECGACIACRNGRPNCCVNLNVLGVHTDGGMREYINVPADHLLKT-EGLTLSEA
AVVECLSIGAHAAERANIKKGETVLVVGAGPIGLSVMKFAKLKGAKVIAMDVRKERLTFS
RRWAEADEVVL-G----GEHAADEIKRLTNGDFPTAVFDATGHPASMNSAYQYAAHGGRL
IYVGLVNDHLAM-PDPEIHMRELTILSSRNALRRDFETVMKAIMDGGADANRFVNGQMAF
HDVVDGFQSALAPETNPVKVLIHL-----------
>tr|Q65V78|Q65V78_MANSM Tdh protein OS=Mannheimia succiniciproducens (strain MBEL55E) GN=tdh PE=3 SV=1
--------------------------------MMRSLVCK---EPFHLILEER-AKPQP-
KDEEVQLKVAAIGICGTDIHAYAGNQPFFEYPRVLGHEASGVITELGKNVD--KFKVGQR
VALIPYVSCGKCGACLSGKTNCCENISVIGVHQDGAFSEYLTAPAKNILPIADSVDFTTA
ALIEPFAISAHAVRRAQITKGDDVLIVGAGPIGLGAAAIAHADGANVVIADTSEERRKHI
QANIPVPTVNP-I----N----EKVEDYFNGRLPQIVIDATGNQKAMNNAVNLIRHGGRI
VFVGLHKGTIEF-SDPDFHKKETTLMGSRNATLEDFEKVQHLMSERKISANMMLTHTFKY
DELAEIYEEKITKNQSLIKSVVLY-----------
>tr|Q6CYX3|Q6CYX3_ERWCT Putative zinc-binding dehydrogenase OS=Erwinia carotovora subsp. atroseptica GN=ECA4382 PE=3 SV=1
------------------------------MSTMNTLICQ---EPKKLVWKKR-EIPIP-
GEGEALIKIKSVGICGTDIHAWGGNQPFFSYPRVLGHEICGEVVDTGKNVD--RFKKGQQ
VTVIPYVACQQCPACKSGRTNCCEKISVIGVHQDGGFSEYLAVPTTNLLLA-EGIDPQAA
ALIEPYAISAHAVRRAKVLQGEQVLVVGAGPIGLGAAAIAKAEGAHVVVADTSAARREHV
IAHLGLSVVDP-S----AEDFEAQLRAEFGGSLAEKVIDATGNQHAMNNTINLIRHGGSI
VFVGLFKGDLQF-SDPEFHKKETTMMGSRNATPEDFAKVGHLMSEGKLTAEMMLTHRYPF
STLADIYERDVINNRELIKGVITF-----------
>tr|Q98GG6|Q98GG6_RHILO L-iditol 2-dehydrogenase OS=Rhizobium loti GN=mlr3340 PE=4 SV=1
---------------------------------MKAVICR---SPGELVLEDR-PAPGAP
PAGWALVAVSHVGICGTDYHIFEGKHPFLAYPRIMGHEVSGTVIETGEGPD---LAIGEP
VVINPYLSCGKCIACRHGKPNCCVKIEVLGVHRDGAMCERILVPAQNLYPA-NGLSLADA
AAVEFLAIGAHAVRRARADSGARALVIGAGPIGLGNAIFARIAGLDVTLLDMSSERLAFA
ENELGFSILDG-S----RGAVPDLVKDATSGEGFDVVFDATGNTRSVQSAFAHVAHGGTL
VLVSVVKDDIVF-SDPEFHKREMTLVGSRNALRADFDHVAASIRNGAVPLAKLVTHRTTL
ADTPSDLARWAHEKSGLIKAVIEIG----------
>tr|Q7UT38|Q7UT38_RHOBA Zinc-type alcohol dehydrogenase OS=Rhodopirellula baltica GN=yjjN PE=4 SV=1
---------------------------------MKALQLS---APKQWEQIEI-DEPSPP
GPGEALVRIHRVGVCGTDLGGYLGKFPFFSYPRIPGHELGVEVVAVGEGVE--NVKVGDR
CSVEPYINCQKCYSCERGLTNCCESHQTLGVMCDGGLTEKMILPARKLHPA-NNLSYEQS
ALVETLAIGCHAIDRAHVTEKDTVLVIGSGPIGLSAIEFARVAGARVIVADLSQTRLDFV
TEKMGMTDTIQ-F--DGSEADIEKLEAMTDGRRADVVVDATGNHHSMRRAMEMAAFGGRV
VYVGITQQDLQFPHAPFLHRRELTILASRNALTGDFARIIQLIESGVIDTDPWITHHAKF
EEVIESFPAWTDPESGVVKAVIHIS----------
