# Supplementary material for: Subdivision of the MDR superfamily of medium-chain dehydrogenases/reductases through iterative hidden Markov model refinement
Source: BMC Bioinformatics. 2010 Oct 27;11:534. doi: 10.1186/1471-2105-11-534 (PMC2976758; doi:10.1186/1471-2105-11-534)
Supplement: Additional file 4 — MDR family alignment figures. Illustrations showing the mafft MSAs from Additional file 3: mdr-sequences. Red sequence identifiers denote sequences from UniProtKB/TrEMBL, while blue correspond to sequences from Swiss-Prot. The position cscores are shown in a bar plot under the MSA. Positions that contain gaps in over 90% of the sequences have been removed from the alignment in order to increase readability. [file 1471-2105-11-534-S4.ZIP › mdr/MDR043.mafft]

>sp|P39346|IDND_ECOLI L-idonate 5-dehydrogenase OS=Escherichia coli (strain K12) GN=idnD PE=1 SV=1
---------------MQVKTQSCVVAGKKTVAVTEQTIDWNNNG---TLVQITRGGICGS
DLHYYQEGKVGNFMIKAPMVLGHEVIGKV--IHSDSS---ELHEGQTVAINPSKPCGHCK
YCIEHNENQCTDMRFFGSAMYFPHVDGGFTRYKMVETSQCVPYPAKADEKVMAFAEPLAV
AIHAAHQA----GELQGKRVFISGVGPIGCLIVSAVKTLGAAEIVCADVSPRSLSLGKEM
GADVLVNPQN--DDMDHWKAEKGYFDVSFEVSGHPSSVNTCLEVTRARGVMVQVGM--GG
AMAEFPMMTLIGKEISLRGSFRFT-SEFNTAVSWLANGVINPLPLLSAEYPFTDLEEALR
FAGDKTQAAKVQLVF-------
>tr|A0NZG0|A0NZG0_9RHOB Zinc-binding dehydrogenase OS=Labrenzia aggregata IAM 12614 GN=SIAM614_31241 PE=3 SV=1
-------------------MKSIVIHAAKDLRIEEQ--QEEQPGPGEVQIKLSTGGICGS
DLHYFNHGGFGPVRLKEPMILGHEVSGHITALGEGVS---GLALGQLVAISPSRPCRQCR
FCNEGSFNQCLNMRFYGSAMPFPHIQGAFREVLVADALQCAP-ADGLTPGEAAMAEPLAV
CLHATRHA----GNLLGKSVLVTGCGPIGILCIVAARRAGADFIVATDLSDFTLEMARTA
GADETVNMANAPSALERFSADKGTFDVLYECSGAAPALSAGIAAIRPGGTIVQLGL--GG
DMS-VPMMALTSKELCLKGSFRFH-QEFFTGVSLMQKGLIDVKPFITQTFRLNDAIKAFE
TAGDRSRAVKAQIAFA------
>tr|A2VSZ5|A2VSZ5_9BURK Putative uncharacterized protein OS=Burkholderia cenocepacia PC184 GN=BCPG_01090 PE=3 SV=1
-------MPSNQERVMRLRCMCVVIHGPNDLRVEEQ--DAGEIGPGQVRVDVAMGGICGS
DLHYFRHGGFGAIRLQQPMVLGHEVAGTVAEVAPDVT---SVKVGDRVAVNPSRPCGACR
YCLEGLPNQCLDMRFYGSAMRMPHVQGAFRNALVCDAVQCVKVADHVPLSLAALAEPFAV
GLHAVSRA----GPLIGKRVLVSGCGPIGVLAVAAARVHGAAEIVATDVVDAPLAVASAL
GADRTINAAADAGWVERYGADKGTFDVMIECSGNARALRDGLDVMRPRGVVVQLGL--GG
DVS-LPQNVVVAKELSICGSFRFH-AEFALAVQLINAGRVDLRPAVTRVFPMRDANLAFE
LAGDRQRAMKVLIDFANEAA--
>tr|A3JSE4|A3JSE4_9RHOB IdnD L-idonate 5-dehydrogenase OS=Rhodobacterales bacterium HTCC2150 GN=RB2150_01779 PE=3 SV=1
MGVYASATIQDKEDPMPKSTKAIVIHAAHDLRIEDH--PVDNLGANQVLIKMAAGGICGS
DLHYYNHGGFGTIKVREPMVLGHEVSGHIVEVGNDVE---NLQKGQLVAVSPSRPCSKCS
YCLQGTPNHCLNMRFYGSAMPFPHIQGAFREVMIADASQCAI-ADGLSAGEAAMGEPLAV
VLHALKQA----GDLMGKSVLVTGCGPIGTLTILAARRAGAKTIIATDLSDFTLGVAAKC
GADHTLNMKNDPDRLAPYSTDKGQIDVHFECSGAAPALAAGVQAVRARGTIVQLGL--GG
DMT-VPMQSMTAKEITLKGSFRFH-AEFATGITMMQKGLIDVKPLITHSLPMERAIEAFE
LASDRTQAMKAQLVFG------
>tr|A3JX74|A3JX74_9RHOB IdnD L-idonate 5-dehydrogenase OS=Sagittula stellata E-37 GN=SSE37_18932 PE=3 SV=1
-------------------MKAVVIHGARDLRIEDMA-PAAQPGPGEVQVHVANGGICGS
DLHYYLHGGFGAIRVREPMALGHEVSGVVSDVGDGVE---GLAVGDKVAVNPSRPCARCE
YCLRGQPNQCLDMRFNGSAMRMPHEQGLFRETLTLPATLVERFAPEADLAFAAMTEPLAV
CLHAVRQA----GSLLGKTVLVAGSGPIGCLTIAAARLAGATRIVATDISDTPLGVARAM
GAHETINLAATPEGLAPFQRDKGQIDVSFECSGAPQALGGLLTATRAGGTVVLVGM--GG
EAP-LPLQLTVAKELTLRGAFRFH-EEFATAARVISEGRIDLAPLLTGVHDTDDAVAAFD
LAADKSRAMKVQIRFSGA----
>tr|A3RUZ3|A3RUZ3_RALSO L-idonate 5-dehydrogenase OS=Ralstonia solanacearum UW551 GN=RRSL_03128 PE=3 SV=1
-------------------MDALVIHAANDLRIEDV--VTPEVLPNQMRVHVRYGGICGS
DLHYYNHGGFGTVRVTEPMVLGHEIAGRVEEIGQDVR---RHATGDRIAVSPSRPCGQCE
YCQQGLQNHCLDMRYYGSAMRTPHVQGAFRREIVIDESQAHRLADTVTDQEGAMAEPLSV
ALHAVRRA----GPLLGKRVLVTGCGPIGALIIVAARRAGAAEIIVTDMGAYPLRAARKV
GADVTINVAEQPDGLKPYTTDKGRIDVLFEASGNERALRGAIDALRPRGIIVQIGL--GG
DMS-LPINAIVAKELELRGAFRFH-EEFAMAVELLNKGLVDVKPLISATVPYRNAAHGFA
LAGDRTQAMKVLLDFQ------
>tr|A9CXI7|A9CXI7_9RHIZ L-idonate 5-dehydrogenase OS=Hoeflea phototrophica DFL-43 GN=HPDFL43_20762 PE=4 SV=1
-----------------MKTRVCRLYGQNDLRIETD--DVAAPQEGEVLLAIAAGGICGS
DMHYVSDGGIGTIRVREPIILGHEASGQVLSIGPGVT---GLAAGDGVAINPSRPCGTCG
YCAEGLPMHCLEMRFSGSAMRLPHEQGLFRDKIIVQAEQCIRLPQGADLGAVACAEPLAV
CLHAARMA----GEIAGKRVLVTGAGPIGTLCAAIAANAGAAEVVVTDLEDAVLDVARQM
GATHTINVARDGAEMERYGADKGHFHLAFECSAAAPAIKSAVAALRPRGVLVQVGV--AG
DTP-MPVNALVGKEIRLQGTHRFH-EEFAEAVEAITTGRIDVRPMITGRYPLDQATVAFA
AAGDRSRSVKVHLEFAGPADG-
>tr|A9DBI1|A9DBI1_9RHIZ IdnD L-idonate 5-dehydrogenase OS=Hoeflea phototrophica DFL-43 GN=HPDFL43_12021 PE=4 SV=1
-------------------MKALYAHAAHDLRLDSC--EDAVPGPGQVAIRMRRGGICGS
DLHYFNHGGFGSVRLREPMILGHEVAGEISALGEGVT---GFKEGDLVAVSPSRPCGACG
ECLRGLPNQCLSMRFYGSAMPFPHIQGAFRETLVADATQCVN-AQGLTAAQAAMAEPLAV
CLHAVRNA----GEMLGRRVLVTGCGPIGVLVILAARRAGAAQIIATDIADTVLDFAKAA
GADVVLNTRTEADALTQYQQGKGSMDVHFECSGAEPALAAGIAALRPRGVLVQLGL--SG
DMS-VPMMQITAKELVLRGSFRFH-EEFAVAVDLMRKGLIDVAPLITHSFPLSEYETAFA
TASDRSKAMKVQLEFS------
>tr|A9DD05|A9DD05_9RHIZ L-idonate 5-dehydrogenase, putative OS=Hoeflea phototrophica DFL-43 GN=HPDFL43_07182 PE=4 SV=1
-------------------MKAIVAHAAKDLRIEDR--EIPTPGPGQVLIRMQTGGICGS
DLHYYHNGGFGTVRLKEPMILGHEVSGIVETLGEGVT---GLQTGHLVAVSPSRPCQACD
YCHEGKQNHCLNMRFYGSAMPFPHIQGAFQQWLVADAAQCAI-ADGLTAGEAAMAEPLSV
VLHAAGQA----GDLLGKRVLVTGCGPIGLLAIIVARAAGAAQIVATDITDYTIGVARQV
GADIVHNVAETPSSLQDYAAGKGHFDVLFECTGVAPVVASTIPALRPGATMIQLGL--GG
DMT-LPVQAMTAKELTFKGSFRFH-NEFFAAINLMRNGRLNVRPLITHTLPLESSIEAFD
LASDRTQALKVQLDFA------
>tr|A9GL63|A9GL63_METNO IdnD L-idonate 5-dehydrogenase OS=Methylobacterium nodulans ORS 2060 GN=MnodDRAFT_3923 PE=4 SV=1
-------------------MKGVILHAPHDLRIEEI--AVVPPGPGQVRIRIAAGGICGS
DLHYYHHGGFGAVRIRQPMALGHEIAGTVEEIGAGVS---HLVPGLRVAVNPSQPCNACR
YCHEGLRHQCLHMQFIGSAMHFPHAQGGFRQSLTIRAEQAVPVGENVSMAEAAMAEPLAV
CLHAARQA----GPLLGKRVLVTGCGPIGALCIIVARLGGAREIVVTDVAQAPLSLAQQL
GATHAIDIAATPEALAPYASDKGRFDVLFEASGNERALAGALDAIRPGGVVVQVGL--GG
PMT-LPVNIIVTKELKLHGTFRFD-AEFQLAVDLMSRGQVDLMPLVSATLPFERAVEAFE
LAGDRTASMKVQLAF-------
>tr|A9H4P0|A9H4P0_9RHOB L-idonate 5-dehydrogenase, putative OS=Roseobacter litoralis Och 149 GN=RLO149_12975 PE=4 SV=1
-----MPGTPPLEQPKETSMKSLVIHGAHDLRIEEH--EPQTLGAGQVQIALATGGICGS
DLHYYHNGGFGTVRLKEPMVLGHEVSGHITALGAAVS---GLEVGQLVAVSPSRPCGACC
YCAEGMRNQCLNMRFYGSAMPFPHIQGAFRQVLVADAAQCAV-ADGLSAGEAAMAEPLAV
CLHAARQA----GPLLGKRVLVTGCGPIGLLSILVARRAGATEIVATDLTDFTLRMAAAQ
GADVTINGATDPDRLATYQAGKGTFDVLFECTGVAAALAGGIAALRPGGIIVQLGL--GG
DMT-LPVQALTAKELQLRGSFRFH-EEFFTGVALMQKGLIDVKPLITQTLPLADAIAAFD
LASDRTQAMKAQISFA------
>tr|A9QSU5|A9QSU5_ACTSC Alcohol dehydrogenase OS=Actinobacillus succinogenes GN=adh PE=4 SV=1
---------------MKLETLSCVVNGKNDVDVITQHLDYDENSQEQTLVQITRGGICGS
DLHYYQHGKVGNFEVKHPMILGHEVIGKI--VKTNDP---KLYAGQKVAINPSKPCQQCK
YCLSGETNQCETMRFFGSAMYNPHVDGGFTQYKIVDNAQCIDYPQEASDDVMAFAEPLAV
TIHAAKQA----GDLTGKKVFISGVGPIGCLVVASVKALGAAEIVCADMSRRCLDLALKM
GATKALHAAN--DDFSVYAEHKGYFDVSFEASGHPSSVERCLAITKARGTLIQVGM--GG
ALPEFNMMTLIAKEISWKGSFRFI-EEFNTAVEWLSTGKVNPLPLLSKVFDFRQLEDALN
AASNKDETAKVQLRFE------
>tr|B0IRT1|B0IRT1_RHILT Alcohol dehydrogenase GroES domain protein OS=Rhizobium leguminosarum bv. trifolii WSM1325 GN=RlegDRAFT_1202 PE=3 SV=1
-------------------MKAIVIHAAKDLRIEER--EPEVAGAGQVEIAIEAGGICGS
DLHYYNHGGFGTVRLREPMILGHEIAGTVKALGSDVA---DLAVGDRVAVSPSRPCNHCQ
YCLKGQQNHCLNMRFYGSAMPMPHIQGGFRQRLVAERWQCHKVADGISIHEAAFAEPFAV
TLHAANRA----GSLLGKRVLVTGCGPIGMLAIVAARVLGAREIVATDVTDSVLAIARTS
GADRTINVATHASDLAAYSAEKGYFDVMFEASGNERAVRSGLETLKPRAVLVQLGL--GG
DVS-IPQNMIVAKEIEMRGTFRFH-EEFALAVELINARRVDLKPLLTGVFKIEEAVAAFE
LAGDRSKSMKVQIAF-------
>tr|B0J6U1|B0J6U1_RHILT Alcohol dehydrogenase GroES domain protein OS=Rhizobium leguminosarum bv. trifolii WSM1325 GN=RlegDRAFT_4844 PE=3 SV=1
-----------------MRTRVARLYQKGDLRIETV--AVAALGPGEVLLKMAAAGICGS
DLHYYQDGGFGPVRVREPIIPGHEASGTVSQAGEGVD----LKAGTLVAVNPSQPCGHCE
YCEKNMPIHCLDMRFMGSAMRLPHEQGMFREWMVVPAKQCFAVGAATTAAEAACSEPLSV
CLHAASRA----GDITGKRVLVTGAGPIGALTVAVASYFGADEIVVTDLADAALDRAKAM
GASRTVNVSKNAQALAEFEAGKGYFDLVFECSAAAPAIRGAIAAIRPRGTIVQVGV--TG
DVP-IPLNAIVGKELQLHGTQRFH-EEFGTAVELISSRKIDVRPIISHSLPLEQATAAFT
LAGDRAAACKVQLTF-------
>tr|B1G010|B1G010_9BURK Alcohol dehydrogenase GroES domain protein OS=Burkholderia graminis C4D1M GN=BgramDRAFT_2698 PE=3 SV=1
-------------------MFAAVLHEPKLIRIDEM--EPPEPGPGQVRVRVRAGGICGS
DLSYYFKGKSGDFAVREPFVLGHEVAGEIDSLGAGVSTETRLAPGQRVAVNPGLACGTCK
YCTIGMPNHCLNMRFMGSASTFPHTQGMFRQYIVVAARQCFPVADGVDFAQASMAEPLAV
ALHAVKQA----GSLIGASVLLIGCGPIGCILLSVARRAGAHRVVAVDLSSRALSVAEQL
GADQTVNAA-DTATIEQWSAQRGTFDVVIEASGSPAGLDTALRSARAGGTVIQVGNLPAG
QSP-VAANLVMSKELRYQGSFRFA-DEYATAADEIASGKLDLRPLMTHAFAMNDANKAFE
VALDRSQSMKVHLNFD------
>tr|B3YJB8|B3YJB8_SALET L-idonate 5-dehydrogenase OS=Salmonella enterica subsp. enterica serovar Kentucky str. CVM29188 GN=SeKA_A4139 PE=4 SV=1
---------------MEVKTQSCVVAGKRAVAVTEQNIEWNNKG---TLVQITRGGICGS
DLHYYQEGKVGNFTVKAPMILGHEVIGKI--VRSDSD---LLREGQPVAINPSKPCGHCK
YCLQHEENHCTEMRFFGSAMYFPHVDGGFTRFKAVDTAQCIPWPEQADEKAMAFAEPLAV
AIHAAHEA----GDLQGKRVFISGVGPIGCLIVSAVKTLGAAEVVCADISTRSLSLARQM
GADTLVNPQH--DSLDGWKAEKGYFDISFEVSGHPSSISTCLEVTRAKGVMVQVGM--GG
AVPNFPMMMLISKEISLKGSFRFT-TEFNTAVSWLANRVINPLPLLSAEYPFTDLEAALI
FAGDKTQAAKVQLVF-------
>tr|B5J032|B5J032_9RHOB Alcohol dehydrogenase GroES-like domain family OS=Octadecabacter antarcticus 307 GN=OA307_1488 PE=4 SV=1
-------------------MRAVVIHAAQDLRIEEQS-PLPAPAAGEVRINMAVGGICGS
DLHYYNHGGFGAVRLRQPMVLGHEVSGHIATVGDGVT---GLVPDQLVAVSPSRPCAKCD
YCLRGQPNHCENMRFYGSAMPYPHIQGAFSQELIVDASQCVP-ADDLSPEAAAMAEPLAV
CLHAMRQA----GDLVGKTVLVTGCGPIGALTILAARRAGAAKIIATDLSNYTLDMAEKC
GADVVLNLASDSDALAPFTAGKGQIDVQFECSGAPAALASGVAALRPKGTLVQLGM--GG
DMT-IPMQAITAKELTLRGSFRFH-SEFATAVAMMQKGLIDVTPLITHKFSLDDSIDAFE
MAKDRSQAMKVQITFT------
>tr|B6AX68|B6AX68_9RHOB L-idonate 5-dehydrogenase OS=Rhodobacterales bacterium HTCC2083 GN=RB2083_2906 PE=4 SV=1
---------------MHSHNPSIVIHAARDLRVEER--DTPDIGTGQVLIKMQAGGICGS
DLHYYNHGGFGPIQLREPMVLGHEVSGEIVAISNNVS---GLSVGQLVAVSPSRACQSCE
YCLKGQQNHCLNMRFYGSAMPFPHIQGAFQKALAADASQCVP-ADGLTPAQAAMAEPLAV
CLHAVKQA----GDLMGKTVLITGCGPIGCLSILAARRSGAAQIIATDLSDFTLGKAREC
GADVALNTRTDPKALVPYQSDKGQIDVHLECSGAAAALAAGVACLRPKATLVQLGL--GG
DMT-VPMQAMTAKEITLRGSFRFH-EEFATAVQMMQSGLIKVDPLITHSFDIGDAVEAFH
TASDRSSAMKVQLTF-------
>tr|Q0FUV5|Q0FUV5_9RHOB L-idonate 5-dehydrogenase OS=Roseovarius sp. HTCC2601 GN=R2601_01015 PE=3 SV=1
-----------------MTIRIARLHGRKDLRVETL--EDPEAGPGEVVVAIGAGGICGS
DIHYYTDGGIGTIRVREPIIIGHEAAGTVVELGAGVE---GLSVGDRVAVNPSHPCGACR
FCREGAHQHCMNMRFKGSAMFLPHEQGFFRDRVAIGAAQCHPIAEGVPMAEAALAEPLAV
CRRAVTRAIEISGPLEGKRVLVTGAGPIGALCVALAKHFGAAEIVVTDLQDATLEVAQAV
GATRTINVARDGAALSEYEIDKGQFDLCFECSAAEPAIRSAIACTRPLGTIVQVGV--MG
DTP-VPFNMLVAKELNLVGTHRFD-AEFGQAVELINSRALTLAPIVTHSLPVDEVQAAMD
LALDRGKAVKVQVVF-------
>tr|Q1YLG8|Q1YLG8_MOBAS L-idonate 5-dehydrogenase OS=Manganese-oxidizing bacterium (strain SI85-9A1) GN=SI859A1_02579 PE=3 SV=1
-------------------MKAIVAYGPHDLRIEERP-DPGAPGAGEVRLRVQSGGICGS
DLHYYHHGGFGTIRIKEPMILGHEASGIVEELGAGVS---GLAIGDRVAINPSRPCENCE
YCRRDMRNHCLDMVFSGSAMRFPHVEGMFREVLVVPAAQAVPVGAATDTGLAALAEPFAV
CLHAARQA----GPLLGASVLVSGCGPIGCLAVAAARRAGAAHITACDVVGEPLETARKL
GADTVIDLGSDRSGLDALKADKGRIDVVFECSGNPAAVTTAVECVRPRGRLVAVGN--GG
PVE-FPLASLVAKEIEMVGSFRFD-TEFALAADLVARHLVDLAPLISHRMPAGRAVEAFD
LASDRSQAMKVQLDLTDWTAAT
>tr|A1BC79|A1BC79_PARDP Alcohol dehydrogenase, zinc-binding domain protein OS=Paracoccus denitrificans (strain Pd 1222) GN=Pden_5063 PE=4 SV=1
----------------MTQDIACRLHAAHDLRIEPL--LDPQPTEGAALVRVLRGGICGS
DLHYYHDGGFGPVRVREPIVLGHEAAGVVEAAPEG-S---GLVPGQLVALSPSRPCGECE
YCRAGQERHCLAMRFNGSAMRFPHENGFFRNRLYHPVEQCLPLPEGASAQAAAGAEPLAV
CLHALSMA----PDLAGQRVLITGAGPIGAICTALARLRGAAEVVVTDVQDFTLEIARRM
GADRAVNVAGQPDALADLAQGKGRIDVVLECSANPHAIAQAIGVTRPQGTVVQIGV--GG
TLP-LPLNLIVAKELRLVGTHRFD-SEFAQAVRMIGAGEIDLSPMVTQVLPAAEAQRAFD
LAGDRAQAVKVQLDFGA-----
>tr|A3PQU5|A3PQU5_RHOS1 Alcohol dehydrogenase GroES domain protein OS=Rhodobacter sphaeroides (strain ATCC 17029 / ATH 2.4.9) GN=Rsph17029_3621 PE=3 SV=1
-------------------MKALVLHAPHDLRLDEIA-AAADPGPGEVRVAVSHGGICGS
DLHYYHHGGFGTVRLREPMALGHEVSGIVTALGAGVT---DLREGDRVAVNPSRPCGRCD
YCRRGLAHHCLDMRFNGSAMRFPHEQGLFRAAVTLPAAQAVRLPAETDLALAAMSEPLAV
CLHAVAGA----GSLIGKRVLVSGCGPIGCLTILAARAAGAEEIVASDIAAPALAAARAV
GADRVLDLAAESEALEPFAEGKGRIDVVLECSGAPPALLAALRVLRPQGLLVAVGL--GP
EVA-LPVTALVAREIRLQGSFRFD-AEFATAARAIASGRIDVSPLLTRVLPVTEAADAFA
LASDKSRAMKVQIAFPPP----
>tr|A4YP50|A4YP50_BRASO L-idonate 5-dehydrogenase, NAD-binding OS=Bradyrhizobium sp. (strain ORS278) GN=idnD PE=3 SV=1
-------------------MRAVVIHAPKDLRIDSF--PDPAPEAGQVRVKIEAGGICGS
DLHYYHHGGFGTVRIKQPMALGHEIAGVVAAVGAGVT---GLAEGTRVAVNPSLPCGHCA
YCREGLRNQCLDMRFMGSAMRDPHVQGGFREFVTVDASQAVPIAPSLSLGEAAMAEPLSV
CLHAAHQA----GSLLGKRVLVTGCGPIGALSILVARYGGAAEIVATDVAEAPLAVARKL
GASHAVNVAAEPSALDPWRVGKGTFDVLFEASGNQAALRAALDVMRPGGVIVQLGL--GG
EMT-LPLNTLVTKELQLRGTFRFD-REFDLAVRLMGEGLLDVKPLISATLPFQEAISAFE
LASDRSRAMKVHLTF-------
>tr|A6UFR8|A6UFR8_SINMW Alcohol dehydrogenase GroES domain protein OS=Sinorhizobium medicae (strain WSM419) GN=Smed_3685 PE=3 SV=1
-----------------MHTRLARLYGQRDLRVELA--EVPAPGHGEVLLKMAAGGICGS
DLHYYQDGGFGPVRVREPIIPGHEASGRVGAFGGDVS---GLDVGDLVAVNPSQPCGACR
FCGDGLAVHCLNMRFLGSAMRLPHTQGMFRDWLVVPARQCHPAGTLVGAGEAACAEPLAV
CLHALAQA----GDVRRKKILVTGAGPIGALVVAAVRHGGADEVVVTDLADAALDRAMAM
GATRTINIGRDPAGLAPYETDKGQFHLAFECSAAEPALRSAVAAVRPRGMIVQVGV--TG
DVK-LPLHALVGKELRLVGSQRFD-QEFALAVALIADRRIDVRPIISHQFPVEEAVRAFE
QAGDRSAACKVQLTFLS-----
>tr|A6X6E2|A6X6E2_OCHA4 Alcohol dehydrogenase GroES domain protein OS=Ochrobactrum anthropi (strain ATCC 49188 / DSM 6882 / NCTC 12168) GN=Oant_4094 PE=3 SV=1
-------------MTELSNTRVICLHAQDDLRIESR--PVGTPGPGEVLIAVEAGGICGS
DLHYWLEGGIGTIRVREPIILGHEASGRIKALGEGVT---GLVPGQLVAMNPSQPCGICS
FCQQGLTRHCSAMRFKGSAMYLPHQQGMFRDRIVIAADQCFPVPNGIDPGAAACSEPLAV
CLHAANRGEAIAGSLVGKVVMVTGAGPIGALCVAVARQRGASEIIVTDIQDATLAVAARM
GADHTVNIATDPTGLARWQEGKGKVDLVFECSAAAPAIGDAISCLRPLGTLVQVGV--GG
PTV-LPLNVMVGKEIQFVGSQRFD-TEFAEAVRLIGSKAIDPRPIITATIPLTEALSAFQ
AATDRTRSVKVQISFADASA--
>tr|A7II35|A7II35_XANP2 Alcohol dehydrogenase GroES domain protein OS=Xanthobacter autotrophicus (strain ATCC BAA-1158 / Py2) GN=Xaut_2436 PE=3 SV=1
-------------------MKAAVIHAAKDLRLDEC--PEPEMAANEVLVSFRAGGICGS
DLSYYGKGRVGDFALRQPMVLGHEISGEVIKLGASVS---TLALGDHVAVNPSRPCLECD
YCRAGRSNLCRNMRFFGSAAIYPHVQGAFSETFVCRADQCVSVPRDIPFRRVAMAEPLSV
AIHGVRRA----GELAGKRVLIAGAGPIGMLLAIAARRVGASYIAITDIVDAPLELARAA
GVDETINVATAPEQLARYEKDKGFFDAALEATGVPQALASLFKVVRPGGRVVQLGMMPPG
DVP-VPANMLMAREIDFVGAFRFS-GEFATAVDWLVRGLIDVEPVMSADLPMSRLDEAFQ
LAADRSRAIKVHLHF-------
>tr|A8GGZ5|A8GGZ5_SERP5 Alcohol dehydrogenase GroES domain protein OS=Serratia proteamaculans (strain 568) GN=Spro_3287 PE=4 SV=1
--------------MMRIQTQSCVVNGKYDVAVVEQEVDYQGIG---TLVKITRGGICGS
DLHYYQEGKVGSFQVRQPMVLGHEVIGEV--VASDTA---RLPVGQKVALNPSKPCGQCK
YCLASQQNQCTQMRFFGSAMYFPHVDGAFTQYKVVDSAQCIAFDADRDEKVMVFAEPLAV
AIHAAKQP----GEVTGKKVFVSGVGPIGCLLVAALKALGAGEIVCADLSPRCLDIAQKM
GATRCLHAGN--DDFSLYQQEKGYFDIAFEVSGHPSSLQRCLEVTRAKGTVVQVGM--GG
SFPDFPLMLLIAKELNLLGSFRFV-EEFDLAVAWLAEGTVNPLPLLSAEFDNQQLAQALA
FAGDKSQAAKVQLVF-------
>tr|A8IB59|A8IB59_AZOC5 Zinc-binding dehydrogenase OS=Azorhizobium caulinodans (strain ATCC 43989 / DSM 5975 / ORS 571) GN=AZC_2613 PE=3 SV=1
-------------------MRAAVLHAAKDLRVEEI--DERPLADDEVRLRFAAGGICGS
DLSYYFKGRVGDFDVRQPLVLGHEVSGEVAAVGPRVE---TLKPGDRVAVDPSRPCLTCD
YCRMGRSNLCRNMRFFGSAAIYPHVQGAFSETFIARADQCVKVPDSMSMRVAACAEPLAV
SVHACRRG----GEIAGRKVLIAGAGPIGILSALVMRRMGAAEIAITDLVEAPLAIAREA
GVDETICVGTDPEKLTRYEADKGYFDIALEATGSPQALASLFKVVRPGGRVIQVGMMPPG
TIP-VPANMLMAREIDFVGAFRFH-TEFKTAVDYLARGLIDVSPILSAQMPMSDADAAFA
MAADRNRAIKVHLTF-------
>tr|A9CEX7|A9CEX7_AGRT5 Zinc-binding dehydrogenase OS=Agrobacterium tumefaciens (strain C58 / ATCC 33970) GN=AGR_L_3122 PE=3 SV=1
-----------------MQTRVARLYSREDIRVETQ--DVAPPGPGEVLLAMAAGGICGS
DLHYYQDGGFGPVRVREPIICGHEASGHIAALGAGVS---GLAIGQLVAVNPSQPCGHCQ
FCLKGQPIHCLDMRFMGSAMRLPHEQGMFRDRLVVPAKQCATFSDATSPAEAACTEPLAV
CLHAVAQA----GDLAGAKVLVTGAGPIGLLTIAAARQAGAGIIVATDLTDAALERAPAM
GADRTINVAKDADALLPYQDNKGYFDVIFDCSAAGPALRSAFACVRPRGTIVQVGV--TG
DVT-IPLNALVGKEIVWRGSQRFH-DEFAIAAGLISSRKIDVRPIISHSFPLGDAKAAFE
QAGDRSAACKVQLTFSAD----
>tr|A9CG18|A9CG18_AGRT5 Zinc-binding dehydrogenase OS=Agrobacterium tumefaciens (strain C58 / ATCC 33970) GN=AGR_L_1538 PE=4 SV=1
-------------------MKAIVAHGAKDVRIEDR--PEEKPGPGEVRLRLARGGICGS
DLHYYNHGGFGAVRLREPMVLGHEVSAVIEELGEGVE---GLKIGGLVAVSPSRPCRTCR
FCQEGLHNQCLNMRFYGSAMPFPHIQGAFREILVADALQCVP-ADGLSAGEAAMAEPLAV
TLHATRRA----GDLLGKRVLVTGCGPIGILSILAARRAGAAEIVATDLSDFTLGKAREA
GADRVINSKDEPDALAAYGANKGTFDILYECSGAAVALAGGITALRPRGIIVQLGL--GG
DMS-LPMMAITAKELDLRGSFRFH-EEFATGVELMRKGLIDVKPFITQTVDLADAISAFE
FASDRSRAMKVQIAFS------
>tr|B0USE2|B0USE2_HAES2 Alcohol dehydrogenase GroES domain protein OS=Haemophilus somnus (strain 2336) GN=HSM_0703 PE=4 SV=1
---------------MKINTLSCVVKGAKSVDVISQEIEFDEQSQDQTLIQITRGSICGS
DLHYYEHGKVGNFAIKHPMILGHEIIGKI--VKTNAP---NLFEGQKVAINPSKPCLSCA
YCLSGYSNQCETMRFFGSAMYNPHVDGGFTQYKIVDNNQCIPYSQEVSDEVMVFAEPLAV
TIHAAKQG----GDLQGKKVFISGVGPIGCLAVAAVKALGAAEIICSDISQRCLDLALEM
GATKVLHATE--GNFSEYLQNKGEFDVSFEASGHISSIERCLAVTKAKGTIVQIGM--GG
SIPQFNMMPLISKEINWKGSFRFV-EEFNTAVKWLSLGKINPLPLLSEIYPFEQLETALQ
RAGNKNEISKIQLNFA------
>tr|B3Q4L1|B3Q4L1_RHIE6 Probable zinc-dependent alcohol dehydrogenase protein OS=Rhizobium etli (strain CIAT 652) GN=RHECIAT_PC0000061 PE=4 SV=1
-----------------MRTRLARLYQKGDLRIETD--SVSAPGPGEVLLKMAAAGICGS
DLHYYQDGGFGPVRVREPIIPGHEASGTVERTGEGVD----LKPGTLVAVDPSQPCGQCE
YCRKGLAIHCLDMRFMGSAMRLPHEQGMFREWLVVPAKQCFEVGAATTAAEAACSEPLAV
CLHAASRA----GEISGKRVLITGAGPIGCLMVAAARYHGAAEIIVTDLADAALERAEAM
GASRTINVSREAAALAEFETGKGYFDLVFECSAAAPAIRSAIATIRPRGTIVQVGV--TG
EIP-VPLNAIVGKELHIHGTQRFH-AEFAAAAGLISSRAIDVRPIISHSLPLEDATAAFI
LAGDRTAACKVQLTF-------
>tr|B6A0C7|B6A0C7_RHILW Alcohol dehydrogenase GroES domain protein OS=Rhizobium leguminosarum bv. trifolii (strain WSM2304) GN=Rleg2_4821 PE=4 SV=1
-----------------MQTRLARLYQKGDLRIETD--TVPVPGPGEVLLKMAAAGICGS
DLHYYQDGGFGPVRVREPIIPGHEASGTVSQPGEGVD----LKAGVLVAINPSQPCGHCE
YCAKGLPIHCLEMRFMGSAMRLPHEQGMFREWLVVPAKQCFEVGPATTAAEAACSEPLSV
CLHAASRA----GEIPGKRVLITGAGPIGALMVAVAAYHGATEIVVTDLADAALERAKAM
GASRAINVSRDAAALAAFEAGKGYFDLVFECSAAAPAIRSAIAAIRPRGTIVQVGV--TG
EIP-IPLNAIVGKELHIHGTQRFH-EEFATAVALISSRKIDVRPIISHSLPLEEANAAFA
LAGDRTTACKVQLTF-------
>tr|Q126W1|Q126W1_POLSJ Alcohol dehydrogenase GroES-like OS=Polaromonas sp. (strain JS666 / ATCC BAA-500) GN=Bpro_3523 PE=4 SV=1
-------------------MRALVCHAPLDLRFDTF--VSDQPGPTELGVRIAYGGICGS
DLHYFQHGGFGTVRIREPMVLGHEVSGAIESVGSAVT---QFQVGQRIAVSPSRPCGTCR
YCNLGLQNHCMEMRFYGSAMRFPHVQGAFREHLVIDASQAHLVADELPLAEAALAEPLSV
GLHAITRA----GSVFGKRVLVTGCGPIGLLLIAGLRRAGAAHIIAADIADVPLVCAATL
GADETINLARHPGGLAPYALNKGMIEVMFEASGSDKALRGGLDVMAPRGVVVIVGL--GG
DIS-VPMNLLVAKELDVRGTFRFH-QEFAVAVRFLNQRLIDGRPVITHTLKFDQAADAFK
LAGDKGRALKVLIDFNAPAAA-
>tr|Q16BD2|Q16BD2_ROSDO L-idonate 5-dehydrogenase, putative OS=Roseobacter denitrificans (strain ATCC 33942 / OCh 114) GN=idnD PE=3 SV=1
-----------------MTTTICRLHSKGDLRVEEI--ASPPLEAGDVAVEIARGGICGS
DLHYFQHGGFGPVRVKEPIILGHEIAGVVKSVAPGVT---AVEPGDKVAVNPSQPCNDCH
FCTREEYQHCLNMRFLGSARTFPHVQGGFRSILPVQASQCVKVSAHTDIAHAACAEPLAV
CLHAANQA----GDLAGKRVLVTGAGPIGALCVAVAKARGASNIVVTDLVDFTLSNASKM
GATHCINIATSADLMDAFRSPEQQFDVVFECSGAEAAIAMAIEFVRPRGTLVQVGV--AG
SLN-IPINAIVGKEVSLKGTHRFH-PEFADAVRMIDEGVIDVAPMITQVFPVEQAHEAFA
TTLDRNKSIKVQLSFQSV----
>tr|Q5LQR4|Q5LQR4_SILPO L-idonate 5-dehydrogenase OS=Silicibacter pomeroyi GN=idnD PE=3 SV=1
-----------------MHTRVCRIHAARDIRVETD--PLPEPGPAQVIVAMAAAGICGS
DLHYYHDGGFGPIRVREPMILGHEGAGVVAALGPGVT---GLAVGDRVAVNPSRPCGTCS
YCVEGLTTHCLNMRFYGSAMRFPHEQGLFRDKLLTDAAQCHKLSDHVTISEGACAEPLAV
CLHARHMA----GEVRGKRVLVTGSGPIGVLCAAVAAEAGAAEIVVTDLQDAPLEVARRM
GATRTVNIAREVEAMAAYAVDKGHFDLVFECSAAAPAIHSAIAALRPQGTYVQVGV--TG
DVP-LPVNLIVGKELCLQGTQRFRAEEFAEAVRLISSRRIDLRAMISGSFPLEQAEEAFR
MAADRSRAVKVHLTFADS----
>tr|Q65TZ7|Q65TZ7_MANSM Tdh protein OS=Mannheimia succiniciproducens (strain MBEL55E) GN=tdh PE=4 SV=1
--------------MMEIKTLSCVVRGPKDVGVMEQSINYDESSKEQTLVKITRGGICGS
DLHYYQYGKVGNYEIKHPMILGHEVIGTV--VKTNAP---DLYVGQKVAINPSKPCLTCK
YCLSGDTNQCETMRFFGSAMYNPHVDGGFTQYKVVDNSQCIDYPQDVSDDIMAFAEPLAV
TIHAAKQA----GDLAGKRVFVSGVGPIGCLAVAAIKASGAKEIVVSDLSRRCLDLALEM
GATKALNAK---DDFSEYMAHKGEFDVSFEASGHPSSIERCLAVTKARGTIIQIGM--GG
AIPEFPIMTLIAKEICLKGSFRFI-EEFNTSVEWLSSGKVNPLPLLSATFPYTELEKALI
IAGDKDNISKVQLSFE------
>tr|Q7CZB5|Q7CZB5_AGRT5 Sorbitol dehydrogenase OS=Agrobacterium tumefaciens (strain C58 / ATCC 33970) GN=gutB PE=3 SV=2
-------------------MRGVVIHAAKDLRVEDV--AGQPLAADEVRVAVAVGGICGS
DLHYYNHGGFGTVRVREPMALGHEFAGTVVEVGSSVS---HLVPGMRVAVNPSLPCGTCR
YCAQGRQNQCLDMRFMGSAMRSPHVQGGFREVVTVHSTQPVQIADGLSMGEAAMAEPLAV
CLHAARQA----GSLLGKTVLITGAGPIGMLSLLVARLAGAAHIVVTDVADAPLDLARRI
GADEAVNILRDADMLEKYRFEKGVFDVLFEASGNQAALLPALDLLRPGGIIVQLGL--GG
DFT-IPMNLIVAKELQLRGTFRFH-EEFAQAVNMMGRGLIDVKPLISATLPFDQAREAFD
LAGDRAKSMKVQLAFSGAA---
>tr|Q89JK5|Q89JK5_BRAJA IdnD L-idonate 5-dehydrogenase OS=Bradyrhizobium japonicum GN=idnD PE=3 SV=1
-------------------MRAVVIHAPKDLRIDSY--PDPAPGPGEVRVKIANGGICGS
DLHYYHHGGFGVVRIQQPMALGHEIAGVVAAVGDGVT---SVKPGTRVAVNPSKPCGKCL
HCQEGMRNQCLDMRFLGSAMRFPHVQGGFREFLTIDATQAVPIADELSLAEAAVAEPLAV
CLHAGKQA----GPLLGKRVLITGCGPIGALMILVSRFGGASEIVVTDVADAPLAVARKL
GATHAINVATHATALDPWRAGKGVFDTLFEASGNQAALRTALDVLRPGATLVQLGL--GG
EMT-LPINSIVAKELQLRGTFRFD-PEFELAVRLMGEGLIDVKPLITATMPFENAVAAFE
LASDRSQSMKVQLSF-------
>tr|Q92WB6|Q92WB6_RHIME Zinc-binding deydrogenase OS=Rhizobium meliloti GN=RB0427 PE=3 SV=1
------------MSGAPTRTRFARLYGPRDLRLEVA--DVPAPGDGEVLLKMAAGGICGS
DLHYYQDGGFGPVRVREPIIPGHEASGRVAVLGAGVS---GLAIDDLVAVNPSQPCGTCR
FCGEGLPVHCLDMRFLGSAMRLPHTQGMFRDWLVVPAVQCHPAGSQVSPGEAACAEPLAV
CLHAAAQA----GEIRGKKVLVTGAGPIGALVVAAARHAGADEIVVTDLADAALDRAKAM
GATRIVNVHRDPAGLAAYEADKGKFHVAFECSAAEPALRGAVAAVRPRGTIVQVGV--TG
EIT-LPLHALVGKELRLVGSQRFD-GEFALAVALISDRRIDVRPIISHQFPVDEAVRAFE
QAGDRSAACKVQLTFLS-----
>tr|Q930C9|Q930C9_RHIME IdnD L-idonate 5-dehydrogenase OS=Rhizobium meliloti GN=idnD PE=3 SV=1
-------------------MKAIVIHTAKDLRVEEC--AVEKPGPGEVEIRLAAGGICGS
DLHYYNHGGFGTVRLKEPMILGHEVSGHVAALGEGVS---DLAIGDLVAVSPSRPCGACD
YCLKGLPNHCFHMRFYGSAMPFPHIQGAFRERLVAKASQCVK-AEGLSAGEAAMAEPLSV
TLHATRRA----GEMLGKRVLVTGCGPIGTLSILAARRAGAAEIVAADLSERALGFARAV
GADRTVNLSEDRDGLVPFSENKGTFDVLYECSGAQPALVAGIQALRPRGVIVQLGL--GG
DMA-LPMMAITAKELDLRGSFRFH-EEFATAVKLMQGGLIDVKPLITHTLPLGEALKAFE
IASDKGQSMKTQIAFA------
