# Supplementary material for: Subdivision of the MDR superfamily of medium-chain dehydrogenases/reductases through iterative hidden Markov model refinement
Source: BMC Bioinformatics. 2010 Oct 27;11:534. doi: 10.1186/1471-2105-11-534 (PMC2976758; doi:10.1186/1471-2105-11-534)
Supplement: Additional file 4 — MDR family alignment figures. Illustrations showing the mafft MSAs from Additional file 3: mdr-sequences. Red sequence identifiers denote sequences from UniProtKB/TrEMBL, while blue correspond to sequences from Swiss-Prot. The position cscores are shown in a bar plot under the MSA. Positions that contain gaps in over 90% of the sequences have been removed from the alignment in order to increase readability. [file 1471-2105-11-534-S4.ZIP › mdr/MDR044.mafft]

>tr|A7D4S1|A7D4S1_9EURY Alcohol dehydrogenase GroES domain protein OS=Halorubrum lacusprofundi ATCC 49239 GN=HlacDRAFT_0317 PE=3 SV=1
----------------------------------------MRAAIFNGPGDIGVEERPRP
EIEAPTDAIVRVTHTAICGSDLWFYRGDSDRDEGS-PVGHEPMGIVEEVGNEVTSVAPGD
RVLAPFAISCGECEFCRKGLHTSCENGDSWGGD------NGGGQGEYVRSTHADGTLVRV
PDR--FAD-DEETLRSLLPLTDVMGTGHHAAVNAGVEAGSTVVVIGDGAVGLCGVLAARR
LGAERIIAV-GHHEDRLELAEEFGATETVSERGEAAVERIQELT-HG-GPNHVMECVGAA
SAMNTAIDVVRPGGTIGYVGVPYGVEEEGLN--VFGMFGDNVTLAGGVAPVRAYAEE--L
MADVLQGTLDPAPVFTETVGLDEVDEGYRMMDEREAIKVLVKL------
>tr|O34179|O34179_HALVO Dehydrogenase OS=Halobacterium volcanii PE=3 SV=1
MPTRSARFPVDERDGRPAAVKWTIHIASHLCPQGPYLTAYVKSAVYRGPGDVRIEEKPEP
ELQQPTDAVIRVTHTAICGSDLWFYRGHEEHEEGS-GVGHEPMGIVEEVGEDVTSVQPGD
RVLVPFAYSCGECEFCRKGIHTACVDGGFFGPHG---DETGGAQAEKVRVLHADGTVVRV
PER--YAD-DEETLKSLLPLTDVMSTGHHAAVLADLEAGDTAVVIGDGAVGLCGVLAAKR
IGAERIIAV-GHHEDRLEVARELGATDTVSSRGQEAVEEVLELT-HG-GANHVLECVGAA
SALETAAQVARPGGSIGAVGVPHVESA-DF---LQPIFYKNLSFSAGGAPVRNYIEE--L
MDDVLQGTLDPSPILTKTVDLDGVPEGYQAMDDREAIKVMVKVDE----
>tr|B0R896|B0R896_HALS3 Oxidoreductase (Homolog to zinc-containing alcohol dehydrogenase) OS=Halobacterium salinarum (strain ATCC 29341 / DSM 671 / R1) GN=adh2 PE=3 SV=1
----------------------------------------MRAAVYQGPGEIAVEEVPKP
DIESPEDAVIRVTHTAVCGSDLWFYRGDSDREAGS-RVGHEPMGIVEEVGDDVTSVAPGD
RVIAPFAISCGECEFCRQGLYTSCVEDESWGSEA-----NGGGQGEYVKCPFADGTLVRV
PDR--YAD-DEDVLESLLPLTDVMGTGHHAAVSAGVGEGDTAVVVGDGAVGLCGVLAAQR
LGAERIIAM-GHHEDRLELAAEFGATDTISARGDDAIERARDLT-HG-GANHVMECVGAA
SAMDSAIAIARPGGTVGYVGVPYGVEDGGLD--VFTMFSDNITIRGGVAPVRAYAEE--L
MADVLQGTLDPSPIFTKTVDLDGVPEGYAAMDDREAIKVLVKA------
>tr|Q18DS9|Q18DS9_HALWD Alcohol dehydrogenase OS=Haloquadratum walsbyi (strain DSM 16790) GN=adh PE=3 SV=1
----------------------------------------MSAAVYYGPRDIRVENVVKP
TLEESTDAVVRVTHTAVCGSDLWFYRGKTDRDIPS-RVGHEPMGIVEEVGDDVQSVDVGD
RVFAPFKISCGMCEFCRRGLHTSCVNGDGWGDD------NGGAQGEVIRCRHADGTLVRV
PDA--YAN-DDSALRSILPLTDVMGTGHHAAVSAGVSAGSTCVVVGDGAVGLCGVLAARR
LGAARIVAV-GHHPDRLSLASEFGATDTVSARGQEAIETVQEMT-GG-GAEHVLECVGAT
SAMETAVEVCRPGGTVGYVGVPHGLDD-GLD--LFSFFGDNITLQGGVAPVRAYADE--L
LADVLQGTLDPAPVFTKTVDLDSISEGYQAMDERDAIKVLVEI------
>tr|Q5V676|Q5V676_HALMA Alcohol dehydrogenase OS=Haloarcula marismortui GN=adh12 PE=3 SV=1
--MFLYLYSIFGNCFHPITRPGGCDRRHENGFPQPTRNGSMRAAIYRGPGDITVEEVPRP
EIESPTDAIVRVTHTAVCGSDLWFYRGQSDREEGS-RVGHEPMGIVEEVGDDVRSVEPGD
RVFAPFVVSCGRCEFCRKGLHTSCVNGDSWGGD------NGGGQGEYVRATEADGTLVRV
PDR--HAD-DEDTLEAILPLTDVMGTGHHAAVSAGVSEGDTCIVVGDGAVGLCGVLAARR
LGAERIIAM-GHHEDRLELAESFGATETVAARGQDAVDAADDLT-NG-GANHVLECVGAA
SAMETAIDVCRPGGTVGYVGVPHGLDDSGLD--MFSLFGDNIGLNGGIAPVRAYADE--L
LADVLQGTLDPSPIFTKTVDLNGVPEGYQAMDEREAIKVLVKL------
>tr|A0ACF6|A0ACF6_STRAM Putative dehydrogenase OS=Streptomyces ambofaciens ATCC 23877 GN=SAMR0450 PE=3 SV=1
----------------------------------------MRGAVIHAPGDVRFETVDDA
RILKPTDAVIRTAVTCVCGSDLWPYRGAEPTEHAH-PMGHEYVGFVEEVGGDVTSVRPGQ
FVVGSFATSDNTCANCRNGFQSNCLNREFM----------STCQAEYVRIPNAQGTLVAT
DDV--P---DERFWPGLLAVSDVMGTGWWAADAAQVEPGSTAVVVGDGAVGLCAVIAAKE
MGAERIIAM-SRHEPRQKLAREFGATDIVTERGDEGVARIKDLT-GGIGADSVLECVGTA
QAMRQALHSARPGGSVGFVGVPHEV---AVD--GQELFFSHVGLRGGPAPVRRYLPD--L
IEQVLSGRIDPGKVFDLTLPLDQVAEGYKAMDERRAIKTLLTP------
>tr|A3TP14|A3TP14_9MICO Putative dehydrogenase OS=Janibacter sp. HTCC2649 GN=JNB_14948 PE=3 SV=1
-------------------------------------MVVMRATYIYGLGDVRVIDAPNP
TIEQPTDALVRVTRACVCGSDLHPYHSAPVNEAGE-SMGHEFIGVVEDVGADVTTVKPGD
FVIAPFAVSCGTCEFCLAGLQTSCVRGGFWNDAH---LGTTGGQAEAVRVPLADGTLVPV
PGV--DENADEALLASLLTLSDVYGTGWHAALRGGVTKGSTVTVIGDGAVGLLAVLSAKQ
LGAEKIILM-GRHTARTDLGREFGATDVVAERGAEGIAKVRELT-DG-GSPIVLEAVGHL
PAYEQAIGVVRAGGTISRVGVPQYDEA-PVG--W-SVFGPNVTLTGGPAPVRAYIEQ--L
LPAVLDGTVNPGRVFDRTVSLDDTAAGYAAMDAREALKVMVRP------
>tr|A4AID4|A4AID4_9ACTN Putative dehydrogenase OS=marine actinobacterium PHSC20C1 GN=A20C1_06496 PE=3 SV=1
----------------------------------------MRATYIYGAGDVRVITAPDP
KLIEASDAVVRITRACVCGSDLHPFHSMPKDADAR-PIGHEFIGTVEEIGADVTNLKIGD
FVIAPFAYSDGTCEFCLEGLQTSCVHGGYWGMGG-----VTGGQAEAVRVPYADGTLVKV
PGT--V---DESQYAGLLSLSDVYATGWHAAHKARVAPGQTVTVIGDGAVGLLAVLSAKQ
MGAERIILM-GRHKARTDLGIQFGATDVVAERGEEGIAQVRELT-GGTGSHAVLEAVGFM
PAYEQALGVVRAGGVISRVGVPQYEDA-PVG--RRSLFGKNVTLTGGVAPARAYIEQ--L
LPGVLDGTVNPGLVFDQTVKLEQTPDGYTAMDERTALKVMVDPT-----
>tr|A5LBA7|A5LBA7_STRPN Alcohol dehydrogenase, zinc-containing OS=Streptococcus pneumoniae SP3-BS71 GN=CGSSp3BS71_03767 PE=3 SV=1
----------------------------------------MKSAVYTKAGQVGLASIERP
QIIEADDVIIRVVRACVCGSDLWRYRNPETKVGHK-NSGHEAIGIVEEAGEAITTVKPGD
FVIVPFTHGCGECDACLAGFDGSCDNHIG-------NNLGGDFQAEYIRFHYANWALVKI
PGQ--PSDYTEGMLKSLLTLADVMPTGYHAARVANVQKGDKVVVIGDGAVGQCAVIAAKM
RGASQIILM-SRHEDRQKMAMESGATAVVAERGQEGITKVREIL-GG-GADAALECVGTE
AAIEQALGVLHNGGRMGFVGVPHYN---NRA--LGSTFMQNISVAGGAASATTYDKQF-L
LKAVLDGDINPGRVFTSSYKLEDIDQAYKDMDERKTIKSMIVIE-----
>tr|A7BBC1|A7BBC1_9ACTO Putative uncharacterized protein OS=Actinomyces odontolyticus ATCC 17982 GN=ACTODO_00940 PE=3 SV=1
------------------------------------MRRIMRAVVMHEPGNVTVEEMLMP
IILEPTDAIIKLAATCICGSDLWSYRGSEPVHE-Q-RMGHEYVGTVVEVGEAVTTVEPGD
FVVGSFCISCGECATCRSGYPSRCTTAATQG-DAFVGMRAGGTQAEYARIALADGTLVKT
PAP--P---TPEQLPSLLAASDVLGTGWFAADEAGAAPGKTVVVVGDGAVGLGAIIGAKQ
LGASRIIAM-SRHADRQALARQFGATDIVEERGEEGIARIKELT-DGLGADGVVEAVGNE
ASFDQALGCVRPGGHLSFVGVPHGV---SLD--MGRMFGAEVHMFGGPAAVRKYLPT--M
IDLIYRGEINPGAVFDLVLPLEQAAEGYAAMDERRATKVMLTV------
>tr|B1SAK0|B1SAK0_9BIFI Putative uncharacterized protein OS=Bifidobacterium dentium ATCC 27678 GN=BIFDEN_02101 PE=4 SV=1
----------------------------------------MKAAIYKGIKQMACEERPKP
TIIDDGDAIIRVVRACVCGSDLWFYR--DGREADT-QTGHEAIGVVESVGDDVTIAKPGD
FVIVPFPYSCGKCPVCKAGFESSCPHGGYFGSG-----DGMGCQAEYLRVPEADGTLVVV
PAD--AEDLSDEMLASLLTLSDVMSTGYHAAASAEVKPGDTAVVFGDGAVGLCAVLSAKL
MGASRIISM-SRHADRQGIARKFGATDFVEERGDEAVAKVLEMT-DGYGADAVLECVGSA
LSNDTAMKVARAGAVVGRVGLPHDV---EVD--IPGLFYRNVGLRGGPAPVRTYDMQR-L
LKEVLDGTINPGIVYTSEYTLDDIQEAYAAMDERRTVKSLLRIS---EV
>tr|B1TYZ9|B1TYZ9_MICLU Alcohol dehydrogenase zinc-binding domain protein OS=Micrococcus luteus NCTC 2665 GN=MlutDRAFT_1596 PE=4 SV=1
--------------------------MTAQTPATPAIPKTMKAVVMRAPGDVVVEEVDTP
RVAQPTDVVLKLAAACVCGSDLWPYRGHNDVDH-R-RMGHEYVGTIVEKGEDVATLEVGD
FVIGSFMLSDNTCEICQAGYQSRCVNAGEY----------TGSQAQYMRVELADGSLVKV
PGGEPS---DPDRLADYLAASDVLGTGWYAAVAAQAGPGKTIAVVGDGAVGLCAVLAAKT
LGAEKVIVF-SRHEDRAALAREFGADVVIAERGEEGAAQVRELT-GGYGAHGVCEAVGTQ
GSMDQALASVRPGGYVGFVGVSHDQ---TLD--GSDLFGREIHLEGGPAPVRRFLPE--L
IERIQSGEIQPGRVFTARMPLDDAAEAYRAMDERREIKVLLEV------
>tr|B2EAQ5|B2EAQ5_BIFAN Alcohol dehydrogenase OS=Bifidobacterium animalis subsp. lactis HN019 GN=BIFLAC_00264 PE=4 SV=1
-----------------------------------MAENMMKAAVFVEPEHVGVREVERP
RIEKPTDAIVRVLKACVCGSDLWWFRGISERPHNT-LVGHEAIGIIDEVGADVHDMKPGD
FVIVPFTHCCGHCEACEKGYDGNCFNMEPG--------GNAGYQAEYMRATWAGTALIKI
PGT--PADYTDEQIASLLALSDVMATGYHAAWSSRIEPGDTVVIYGDGAVGLCAVIGAKL
LGAGRIIMM-SRHEDRAALAREFGATDIVPERGDEAVARIMEMT-NGAGADRVLECVGSE
QSIESAVRSGRPGAYVSRVGVPHDN---SID--VNALFWRNVSLTGGIASVATHDKST-L
LKAVLDGEINPGKVFTASFDLDHVQQAYEAMDGRRAIKSMIDIA---EA
>tr|B2ELI4|B2ELI4_9BACT Alcohol dehydrogenase GroES domain protein OS=bacterium Ellin514 GN=CflavDRAFT_3105 PE=4 SV=1
----------------------------------------MRATIMYCAGDVRVENVPDA
TIVNPTDALVRVTRACICGSDLWPYKDLAPTEKGR-RMGHEAVGVVEAVGKQVQKVKKGD
FVMMPFAFSDGECAFCHEGLQTSCVHGGFFGFSE----GVGGAQAEAIRIPFADGTLFVL
PVR--E---DHALLASLLTLSDVMGTGHHAAVAARVAPGKKVAVVGDGAVGLCGVIAAKR
LGAEQIILL-GRHPTRIALAKEFGATDIVKERGDEAIEQVRKIT-GGFGAHSVLESVGTE
QSMLTAVNIARPGGAIGRVGVPHYPKA-PA---WEPTFYKNITISGGPAPVRAYVQE--L
LPDVLEGRIQPGCVFDRVIGIDEVPDGYRAMDKREAIKVMVKP------
>tr|B3XKW3|B3XKW3_LACRE Alcohol dehydrogenase GroES domain protein OS=Lactobacillus reuteri 100-23 GN=Lreu23DRAFT_4537 PE=4 SV=1
----------------------------------------MKKAIFEKAGQMKIVDVDRP
TIEKPDDVIIKVVRTCVCGSDLWNFRGINPVEKDSENSGHEAIGIVEEVGEDITTVKPGD
FVIAPFTHGCGHCAACRAGFDGSCQSHS--------DNFSSGVQAQYIRFQHGQWALVKV
PGK--PSDYSEGMLKSLLTLADVMATGYHAARVANVSAGDTVVVMGDGAVGLCAIIAAKM
RGAKKIIST-SRHADRQALAKEFGATDNVAERGDEAVQKIMELT-NGAGADAVLECVGTE
QSTDTAMKVGRPGAIVGRVGLPHTP---KMD--MTLPFYKNTIVGGGPASVTTYDKDV-L
LKAVLDGDINPGKVFTKSFDLDQIQEAYEAMDKREAIKSYIIMDGFERD
>tr|B4VBW8|B4VBW8_9ACTO Dehydrogenase OS=Streptomyces sp. Mg1 GN=SSAG_05345 PE=4 SV=1
----------------------------------------MRATLIYGAGDVRVENVPDP
VLREPTDALVRVLRSCVCGSDLWPYGSKPAAEHGD-RIGHEFLGVVEDTGAEVTGLRRGD
VVVAPFVWADNTCDFCREGLQTSCRHGGFWGAQD-----VDGGQGEAVRVPQAEGTLVKL
PVG--E---DSALLPSLLTLSDVFPTGHHCALTAGVGPRTTVTVIGDGAVGLSAVLAARR
LGAERIILM-GRHKDRTDLGRDFGATDVVEERGEEGVEKVRELT-GGDGTHTVLECVGLR
PAVETAFGVVRDGGTISRVGAPQYPEV-PMD--L-QVFFRNITLTGGVAPARAYIEE--L
LPDVLDGTVEPGRVFDRTVGMDDVPAGYRAMADRQALKVLIQP------
>tr|B5AXN9|B5AXN9_9LACO NADH-dependent (S)-specific alcohol dehydrogenase OS=Lactobacillus kefiri GN=adhS PE=4 SV=1
----------------------------------------MKSTIFVKPGKVEIQNIDKP
TIQADDDAILHIVRACVCGSDLWAYRDLEDKEPNSENTGHEAIAIVDQVGKNITTVKPGD
FVIAPFTHGCGHCAACRAGYEGSCQSHS--------DNFSAGYQAEYVRYQHAEWSLVKI
PGK--PEDYSDGMLNSLLTLADVMATGYHAARVANVKPGDTVVVVGDGAVGLCGVIASQM
RGASRIIAM-SRHEDRQKLATEFGATDIVPERGDEAVAKVMALT-NGAGADAVLECVGSE
LSTDTAMKVARPGATVGRVGLPHTK---KTD--LTNSFYSNLAIAGGPASVTTYDKSV-L
LKAVLDGDIHPGKVFTKRFTLDEIDDAYQAMAKREAIKSLVVAQ----K
>tr|B5I2U9|B5I2U9_9ACTO Alcohol dehydrogenase OS=Streptomyces sviceus ATCC 29083 GN=SSEG_05832 PE=4 SV=1
----------------------------------------MRATTIHAPYDMRVEDVPEP
VVQLPTDAVLRVLRACICGSDLWAYRGEAARQPGQ-RIGHEFLGVVEETGSEVATLRRGD
LVVAPFMWSDGVCDYCREGLTTSCEHGGFWGSVG-----YDGGQGEAVRVPFADGTLVRL
PKE--AAS-DERLLSSLLTLSDVLGTGHHAALGAGARPGATVAVVGDGAVGLCAVLAAKR
LGAERIIAL-GRHQVRTDIARRFGATDVVAERGDAAVEAVRELT-RGQGAHAVVEAVGTE
QSMRTAVSITRDGGAIGFVGVPHGSGT-GVD--LSVMFDRNIALRGGVAPVRAYIPE--L
LPDVLDGTVDASPVFDMTVGLEGVPDGYKAMDERTALKVLVTN------
>tr|B7DMU2|B7DMU2_9BACL Alcohol dehydrogenase zinc-binding domain protein OS=Alicyclobacillus acidocaldarius LAA1 GN=AaLAA1DRAFT_0316 PE=4 SV=1
----------------------------------------MKGTVIHAPWDVRYEEREDP
RIEEPTDAIIRTVATCVCGSDLWTYRGLNPIEKPI-PMGHEYVGIVEEVGPDVHHVKPGQ
FVIGAFFATDGTCPICQAGYPSSCVNRRSI----------PGAQAPYVRIPWADGTLVPT
PGM--P---DRTLIPSLLTLSDVMGTGWFAADAAEVRPGKTAVIVGDGAVGLCAVIAAKQ
MGASRIIVM-SRHEKRQALAKEFGATDIVEERGEDGVKRVLDMT-DGLGAESVLECVGTQ
EAMMQAIQCTRPGGHMSFVGVPHGV---SLD--GRTLFYKQIHLHGGPAPVRKYLPD--L
IQLVWERKIEPGKVFDLELPLEQVAEGYRAMHERRAIKALLWPEA----
>tr|B7GU41|B7GU41_BIFLO Alcohol dehydrogenase GroES domain protein OS=Bifidobacterium longum subsp. infantis ATCC 15697 GN=Blon_1915 PE=4 SV=1
------------------------------------MTEMMKAAIFVEPGKMAVEEVPKA
TREQDDDIVIRVVRTCVCGSDLWFFRGLSGQAAHS-QVGHESIGVVEEVGAAVESVKPGD
FVVVPFPYSCGKCPVCKAGFESVCPHGGYF----------SACQAEYLRVPEADGTVVKV
PGS--PEDYSDEQLASLLTISDVMSTGYHAAASAEVKPGDTAVVMGDGAVGLCGVIAAKM
LGAKRIIAM-SRHEDRAALAREFGATDIVPERGQEAIDKVLGMT-GGYGADAVLECVGSK
QSFDTAIGLIRRGGVIGRVGLPHDV---EIS--AEGTFYGNIGIKGGPAPVRHYDLDCGL
LDAVLKGEINPGRVFTDEYDLDHIQDAYEAMDQRKVIKALIRF------
>tr|B7RLW5|B7RLW5_9RHOB Alcohol dehydrogenase, zinc-binding domain protein OS=Roseobacter sp. GAI101 GN=RGAI101_426 PE=4 SV=1
----------------------------------------MKATVMHGPGDVRFETVDDP
KILKPTDAIIQLSATCICGSDLWPYRSAAPFDAPM-HMGHEYCGIVIEVGPDVKTVRPGQ
FVVGSFVLSDNTCPHCQFGFPSSCEQREFM----------TGAQAPFARVPLADGTLLAT
QDM--P---TAEQIPHMLAVSDVLGTGYYAAEAAGVKEGSTAVVVGDGAVGLMGVLSAKL
RGAERIIAM-SRHPARQKLALEYGATHIVETRGDEGISEVLEIT-NGIGADAVLECVGLQ
QSMDQAMGVCRPGGSVGFVGVPHEV---TFT--GEGLFFQQKRLFGGPAPVRRYLPD--L
MDRVLKAEIEPGKVFDLELPLDQVAEGYRAMDERRAIKTLLRV------
>tr|Q3DSM1|Q3DSM1_STRAG Alcohol dehydrogenase, zinc-containing OS=Streptococcus agalactiae 18RS21 GN=SAJ_0535 PE=3 SV=1
----------------------------------------MKVATFIEPGKMVITDTPKP
VIEQETDAVIKIVRACVCGSDLWWYRGISKRESGS-FAGHEAIGIVEEVGTKVTDVSKGD
FVIVPFTHGCGQCPSCKAGFDGNCTNHQAA--------KNVGYQGQYLRYTNANWALVKI
PGQ--PSDYDNETLNSLLTLSDVMATGYHAAATAEVKEGDTVVVMGDGAVGLCGVIAAKM
LGANRIIAM-SRHKDRQELALTFGATDIVEERGDEAVKRVLDLT-NQAGADAVLECVGTE
QSVDTATQIARPGAVIGRVGIPQNP---DMN--TNNLFWKNIGLRGGIASVTTFDKSV-L
LDAVLTHKINPGLVFTKSFVLDDIQKAYEAMDKRDAIKSLVIVD-----
>tr|A0JS56|A0JS56_ARTS2 Alcohol dehydrogenase GroES domain protein OS=Arthrobacter sp. (strain FB24) GN=Arth_0477 PE=3 SV=1
----------------------------------------MRATIIHGPGDIRVEDRDYP
TIQLPTDVVVKVTASCVCGSDLWPYRGVRPTRRPT-AIGHEFVGVVESTGEGVTELAVGD
FVIAPFVVSCGECPQCLNGVTVACDHLAGWGGRDDTGHKIDGGQGQAVRVPLAESTLVKV
PGVTEP---DAELTANLLTLSDVMATGHHAALSAKVAPGRTVVVVGDGAVGLCGVLAAKR
LGAERIIAM-SRHADRQALAREFGATDIVEERGDDGVAKVRALL-GGVLADSVLECVGTK
ESMEQALHCVRPGGALGFVGVPTGGG--EVP--LRYLFDSNVSIAGGMAPARTYIPE--L
LADVLAGSINPGRVFDSVMPLEEAPQAYKAMDERRAIKVLLTP------
>tr|A0LUY5|A0LUY5_ACIC1 Alcohol dehydrogenase, zinc-binding domain protein OS=Acidothermus cellulolyticus (strain ATCC 43068 / 11B) GN=Acel_1473 PE=3 SV=1
----------------------------------------MRGVMLYAPRDVRVVDRADP
VCVEPTDAIIRLAATCICGSDLWPYRGIDRVDGPV-PMGHEYVGFVEDVGAAVTTVRRGQ
FVVGSFFASDNTCEICRAGYQSSCVNRQPMGE--------LGAQAEYLRVPLADGTLVAT
PAA--P---PDDLVPSLLAASDVLGTAWFAADAAQVSPGKTVVIVGDGAVGLLAVLAARH
RGAERIIVM-SRHEERQKIAWEYGATEIIPERGDDGVARVKALT-NGLGAHCAIEAVGTQ
EAMMQAIRATRPGGHVGYVGVAHGV---QLP--GDELFFSHVHLHGGPAPVRRYLPE--L
IDLIWSRRIDASRVFDLALPLAEAARGYQAMDERRAVKVLLTP------
>tr|A1SK41|A1SK41_NOCSJ Alcohol dehydrogenase, zinc-binding domain protein OS=Nocardioides sp. (strain BAA-499 / JS614) GN=Noca_2673 PE=3 SV=1
----------------------------------------MRATTIHGLRDIRVSEVPDP
AITAPTDAIVKVVAGCICGSDLWPYRGENDIRPGA-TIGHECVGVVEEVGAEVRSVRPGD
FVIVPFDHCDNTCPHCLAGAQSACVNLGFT----------VSGQAEYARVTQADGSLVAT
QGT--P---DAGLVPSLLTLSDVLPTGWHAAVSAGVREGGTAVVVGDGAVGLCGVLAASV
LGAETIVAM-SRHEPRQELARRFGATHIVAERGDEGTAAIMEIT-GGVGADAVLECVGTD
QAMRTAFSTARPGSTVGFVGVPHGV---ELP--VREMFQRNIGLAGGMAPTRRYIPE--L
LELVLADRIEPGLVFDSTLPLDQVAEGYRAMDERQAIKVLIEP------
>tr|A2RJU2|A2RJU2_LACLM Alcohol dehydrogenase OS=Lactococcus lactis subsp. cremoris (strain MG1363) GN=llmg_0955 PE=3 SV=1
----------------------------------------MRSAYFVEKNKMEVREFPKA
QLVKETDAIIKIVRACVCGSDLWWFRGISERQPG--PVGHEAIGVIEEGGAGVKNFKAGD
FVIVPFTHGCGHCPICLAGFEANCPNAKDG--------VNGGYQGEFYRAINADGALVKI
PGR--PSDYSEEQLASLTTLADVMPTGFHAAKAADVHEGDTVVVFGDGAVGLCAVISAKL
LGAKRIIAM-SRHEDRAALARDFGATDIIAERGAEAIQKIMAIT-NGYGADAALECVGTK
EAIESAFQAVRAGGRVGRVGVPHDV---DYNEWIDSLFWKNIQLGGGVASVARWDKEI-L
LEAVLSGEIDPGRVFTEEFTLDEIQKAYEAMDQRTAIKSLLIIS---EG
>tr|A3CMD9|A3CMD9_STRSV Zn-dependeant threonine dehydrogenase, putative OS=Streptococcus sanguinis (strain SK36) GN=adhB PE=3 SV=1
----------------------------------------MKLAVYTKAGQVGLADLDRP
QIIEADDAIIRIVRTCVCGSDLWRYRSPDIEAGHQ-NSGHEAIGIVEEIGDTVTTVKPGD
FVIAPFTHGCGQCDACRAGFDGTCDSHIG-------NNWSDGVQAEYMRFEFANWALIKI
PGQ--PSDYTEGMLKSLLTLADVMPTGYHAARVADVKPGDKVVVIGDGAVGQCAVIAAKM
RGASQIVLM-SRHEDRQKMALESGATAVVAERGEEGIAKVREIL-GG-GADAALECVGTE
AAVDQALGVLHNGGRLGFVGVPHYN---NRA--LGSTFAQNITVAGGAASVTTYDKQI-L
LKAVLDGDINPGRVFTSSYKLEDIDQAYRDMDERKTIKSMIVFD-----
>tr|A4FIT9|A4FIT9_SACEN Probable zinc-dependent alcohol dehydrogenase oxidoreductase protein OS=Saccharopolyspora erythraea (strain NRRL 23338) GN=SACE_4696 PE=4 SV=1
----------------------------------------MRATLLYGAGDVRVEDVPDP
KLKLPTDAIVRVLRACICGSDLWPYASKPSSDHGD-RIGHEFLGVVEETGSEVSGLAPGD
VVVAPFLWSDNTCDFCTEGLQPSCRHGGRWGAGD-----VDGGQGEAVRVPQAAGTLVKL
PVG--E---DTALLPSLLTLSDVFPTGHHCAVTAGVDERTSVTVIGDGAVGLSAVLAARR
LGAERIILM-GRHTSRTDLGREFGATEVVAERGEEGVAKVRDLS-GGDGTHRVLECVGTK
PALETAFGVAREGGVISRVGVPQYEEG-PMG--FETMFFRNITLTGGVAPARAYIDE--L
LPDVLDGKIEPGKVFDRTVGLDEVPDGYRAMADREALKVMVRP------
>tr|A4VW66|A4VW66_STRSY Threonine dehydrogenase and related Zn-dependent dehydrogenase OS=Streptococcus suis (strain 05ZYH33) GN=SSU05_1388 PE=3 SV=1
---------------MNSKVYNIPYQSERTFINKCRCVENMKAAIYEKAGKMTVAEIEKP
SLQAKDDVIIKVVRACVCGSDLWGYGEDIHHDHGDTNSGHEAIGIVEEVGEDITTLVPGD
FVIVPFTHGCGHCDACRAGFDGTCDNHPGY------TNWGNNYQSQYIRFHYGNWALVKI
PGQ--PSDYSEGMIKSLLTLADVMPTGYHATRVADVKPGDKVVVIGDGAVGQCAVIAAKM
RGASQIIMM-SRHADRQQMALESGATAVVAERGEEGIAKVREIL-GG-GADAALECVGTE
ASIDQALGVLHNGGRIGFVGVPHYN---NHA--LGSTFAQNIIIGGGSASVTTYDKEI-L
LDAVLKGDINPGRVFTQTYSLDNIDQAYKDMANRKTIKAMITVD-----
>tr|A4X1B9|A4X1B9_SALTO Alcohol dehydrogenase GroES domain protein OS=Salinispora tropica (strain ATCC BAA-916 / DSM 44818 / CNB-440) GN=Strop_0184 PE=4 SV=1
----------------------------------------MRAIMLYGAWDVQVEDVPDP
VLEEPTDAIVRVLQASIGGTDLYLYHTMPRTGPGT-PMGREFLGVVEELGSEVRGMKKGD
LVVAPFTYQDNTCDFCREGLQTSCRHGGFF----------NTAQAELIRVPQATGTLITL
PVG--E---DSALLPSLLTLADAYSTGYYAAKQANVNPDTTVTVIGDGAVGLLAVLSASR
LGAKRIILK-VRHETRTELGNEFGATAVVAEHGADGVARVRELT-DGDGTHVVLEAVGYR
ESFDQALGMVRPGGVISRVGVQYDEA--EIG---WGVFGRNITLTGGPAPVQAIVDE--L
LPGILDGAVEPGKVFDHTVGLDEVPDGYQAMSRREVLKVLIRP------
>tr|A4X1C0|A4X1C0_SALTO Alcohol dehydrogenase, zinc-binding domain protein OS=Salinispora tropica (strain ATCC BAA-916 / DSM 44818 / CNB-440) GN=Strop_0185 PE=3 SV=1
----------------------------------------MRATVLHGPGDIRLEQRPDP
TITAPTDAVVRIAASCVCGSDLWPYRGIESISQPI-PMGHEYVGVVDAVGSDVRKIKPGQ
FVVGSFFASDNTCEICRAGYQSSCLQREYMGN--------LGAQAELLRVPLADGTLVAT
PEV--P---DEDLIPSLLMASDVLGTGWFGAASADIRPGKSVVVVGDGAVGLFAVLAARR
FGAERIIVM-SRHADRQKLALAHGATEVVTERGDDGVARIRDLT-DGLGVHSAVEAVGTQ
ESMLQAIRSTRPSGHVGFVGAPHGV---TLS--GHELFYSHVHLHGGPAPVRRFLPE--L
IDLIFSRSIDPSKIVDLTLPLDQVAEAYSAMHERRAVKAVLLP------
>tr|A5EE67|A5EE67_BRASB Putative Zinc-containing alcohol dehydrogenase superfamily OS=Bradyrhizobium sp. (strain BTAi1 / ATCC BAA-1182) GN=BBta_2284 PE=3 SV=1
----------------------------------------MRGAVLYGPHDVRFEDRETP
DIIEPTDAIIRIAATCVCGSDLWPYRGLQPLNGPT-PMGHEYCGVVEEVGRAVRRIKPGQ
FVVGSFATSDNTCPHCNFGYQSSCVKREFI----------SRAQAPFLRVPQADGTLVPT
PGV--P---SPEQLASILTTSDVLGTGWFAADAANVKPGTTVAVVGDGAVGLLGILSARQ
MGAERIIAM-SRHESRQKLALEFGATDIVTQRGDAGVAEIMDMT-DGIGADSVLECVGTQ
QSMLQAIHAARPGGYVSYVGVPHGV---ELN--GEELFFAHVHLHGGPAPVRKYLPK--L
IDLVMSGAITPGKVFDLTLPLEKVADAYRAMDERRAIKVLLQP------
>tr|A6WBK0|A6WBK0_KINRD Alcohol dehydrogenase GroES domain protein OS=Kineococcus radiotolerans (strain ATCC BAA-149 / DSM 14245 / SRS30216) GN=Krad_2717 PE=3 SV=1
----------------------------------------MRAVVMHAPRDVRVEDRPEP
RIQKPTDAIIRLAATCICGSDLWPYRGADEVSEPL-PMGHEYAGVVEEIGADVHDIEVGD
FVVGSFFASDNTCEICRAGYQTSCLHREVLGTG-------GGAQAERMRVPLADGTLVAT
PAM--P---DADLIPSLLAASDVLGTGWFGAVAAEAGPGKTVAVVGDGAVGLSAVLAAKQ
LGAEKIVLF-SRHADRQALGREFGATDVIEERGDEGIAKLKELT-GGLGAHSVVEAVGTH
ESMHQAIGSTRPGGHVGFVGVLHDV---AIT--GEDIFMTHVHLHGGPAPVRRFLPE--L
IDLIWTRRIDPGKVFDLELPLDEAAEGYRAMDERRATKVLLRP------
>tr|A8IHG2|A8IHG2_AZOC5 Zinc-containing alcohol dehydrogenase superfamily OS=Azorhizobium caulinodans (strain ATCC 43989 / DSM 5975 / ORS 571) GN=AZC_3271 PE=3 SV=1
----------------------------------------MFGTMLYGKGDVRCEAVPEP
EILKPTDAIIKLSASCICGSDLWPYRGLNDVTAPM-AMGHEYCGIVTQVGSAVRTVRPGQ
FVVGSFCLSDNTCPHCRFGFQSSCEQREFM----------SGAQAPYARVPLADGTLVAT
DTV--P---DDDLLPSLLATSDVLGTGWYAADAARVQPGSTVVVVGDGAVGLMGVLAARQ
MEAGRIIAM-SRHKSRQDLALEFGATDIVSARGAEGIAEVKRLT-GNVGADSVLECVGTG
ESMAQAIACARPGAMIGYVGVPHGV---ELN--GEQLFFSQTGMLGGPAPVRRFLPH--L
MDLVLSRKINPGKVFDLTLPLEDVAEGYRAMDERRAIKTLLRV------
>tr|A8L1S2|A8L1S2_FRASN Alcohol dehydrogenase GroES domain protein OS=Frankia sp. (strain EAN1pec) GN=Franean1_3749 PE=3 SV=1
----------------------------------------MRATYMYGAGDVRITDVGDP
VLEQPTDALVRVVLACICGSDLHPYHSLAATPAGV-PMGHEFIGVVEEVGGEVSTLRAGD
LVIAPFAWSDGTCEFCREGLHTSCRTGGFFAAGG-----VGGGQAEAIRVPQADGTLVKV
PVP--E---DSAILPSLLTLSDVFGTGYHAAVRAGVNPRTTVTVIGDGAVGLMAVLSARR
LGAEQIILM-GRHKARTDLGLEFGATDVVAERGEEGVARVRELT-GGDGSHAVLEAVGYR
AAYDQALGVVRPGGVISRVGVPQYADA-PIG--FPSLFGRNITLTGGPAPVRAYIET--L
LPAVLDGEVEPGKVFDRTVSLEDVPAGYRAMDDRKALKVLVRP------
>tr|A9WCQ5|A9WCQ5_CHLAA Alcohol dehydrogenase zinc-binding domain protein OS=Chloroflexus aurantiacus (strain ATCC 29366 / DSM 635 / J-10-fl) GN=Caur_3840 PE=4 SV=1
----------------------MTNKSRTRGSTCMILGGYMRGTALYGPYDVRSEYVPDP
TIIEPTDAIIRLSATCICGSDLWPYRGVDPITRPV-PMGHEYVGIVEEVGSAVKIIKPGQ
FVVGSFFASDNTCPICQAGYQTSCVNRQPG--------APTGAQAEYARIPLADGTLVPT
PDL--P---PADLIPDLLAASDVLGTGWFAAVAAEVGPGKTVAVVGDGAVGLLAVLSARQ
MGAERIILIGSRHPQRQALAQEFGATDVIEARGDEAIEMLKELT-DGLGVHSTIEAVGTQ
ESMMQAIRATRPGGHVGVVGVLHDV---AIP--GREFFFSHVHLHGGPAPVRRFLPE--L
INLIWQRVIKPGKVFDLTLPLEQVAEGYRAMDERRAIKVLLKP------
>tr|A9WTR9|A9WTR9_RENSM Zinc-dependent alcohol dehydrogenase OS=Renibacterium salmoninarum (strain ATCC 33209 / DSM 20767 / IFO 15589) GN=RSal33209_2866 PE=4 SV=1
----------------------------------------MLATIIHAPGDIRVEDLPQP
TILNPSDAVVRVVAACVCGSDLWPYRGVKPTKEAH-GIGHELVSVVEEIGADVQTVKPGD
FVISPFAISDGTCVNCKNCWTQACEHGTGFGGDDGFGLPVTGAQSQFVRMPYADGTLIAT
PEM--P---SDDLIPHLLTLADVMCTGHHAAVSAEVGPGKTVVVVGDGAVGLSGVLAAAR
LGAGRIIIM-SRHEDRQKLAVEFGATDVVAERGEGGIAKIKELL-GGL-ADCALECVGTK
ESMDQALHVLRPGGHLGYVGVPVGES--ALP--LRYLFETNIHVAGGIAPAHTYIPE--L
LPEVLNGTIKPGKVFDLEPPLSEAAEAYKAMDERRAIKVLLRP------
>tr|B1W1V2|B1W1V2_STRGG Putative zinc-containing alcohol dehydrogenase OS=Streptomyces griseus subsp. griseus (strain JCM 4626 / NBRC 13350) GN=SGR_5670 PE=4 SV=1
----------------------------------------MRATVIHAPHDIRVEEVPDP
GIQHPTDVVLRVVRACICGSDLWAYRGESARRPGQ-RIGHEFLGVVEEVGPGVNGFAVGD
LAVAPFVWSDGTCGYCAEGLTTSCAEGGFWGSVGPDGAQSDGGQGEAVRVPHADGTLVKL
PAA--AAS-DDRLLTALLALSDVLGTGHHAAVGAGVGPGGTVAVVGDGAVGLCGVLAAKR
LGAERVIAL-GRHTARTDIARRFGATDVVAERGEAALAAVRELT-RGEGAHSVIEAVGTE
QSMRTALGIVRDGGSIGYVGVPHGSAT-GVD--LGVMFGRNIALRGGVAPVRRYIPE--L
LPDVLDGTIDPSPVFDRSIGLDDVPVGYKEMDERTALKVLITP------
>tr|B2GFB6|B2GFB6_LACF3 Alcohol dehydrogenase OS=Lactobacillus fermentum (strain IFO 3956 / LMG 18251) GN=LAF_0169 PE=4 SV=1
----------------------------------------MKSAMFMKRGLVEVQDVDKP
TVKNPDDVVIKVLRACVCGSDLWAYRGLDDKPANSINSGHEAIGIVEEVGADITTVKPGD
FVIAPFTHGCGHCPACLAGFDGVCQDHS--------DNFSNGTQAEYYLAQHAQWSLVKV
PGK--PEDYSEAMLKSFLTLADVMATGYHAARVADVKPGDTVVVMGDGAVGLSAIIAAKL
RGAKRIIST-SRHNDRRELAAEFGATDNVAERGDEAVEKILAMT-NG-GADAVLECVGTA
QSTDTAMKVGRPGAIVGRVGLPHDA---TMD--MATPFYRNTAVAGGPASVTTYDKDL-L
LKAVLDGKINPGKVFTKTFTLDEINDAYQAMADRQVIKSYVKVS----D
>tr|B3PSP1|B3PSP1_RHIE6 Putative dehydrogenase protein OS=Rhizobium etli (strain CIAT 652) GN=RHECIAT_CH0002788 PE=4 SV=1
----------------------------------------MLGTVLRAPGDIRCEEVAEP
KIQKPTDAIIKLSASCVCGSDLWPYRGLQPVNGPQ-HMGHEYCGVVVEVGSEVRDIRPGQ
FVVGSFCLSDNTCPHCRYGFQSSCEHREFM----------SGAQAPYARIAMADGTLVAT
DTM--P---ADDLIPSLLAASDVLGTGWYAADAARVTPGCTAVVVGDGAVGLMGVLSAKQ
LGAGRIIAM-SRHKQRQELALEYGATDIVTERGDEGVARIRELT-GGVGADSVLECVGTE
QSMMQAINACRPGGSIGYVGVPHGV---SLD--GQMLFFAQKNLLGGPAPVRRFLPH--L
IDLILSRKINPGKVFDLEVPLADVAKGYKAMDERSAIKTLLRM------
>tr|B3W9V2|B3W9V2_LACCB Alcohol dehydrogenase OS=Lactobacillus casei (strain BL23) GN=adh2 PE=4 SV=1
----------------------------------------MKAAVFLEPGKVETQDVPKP
QLQKPTDAIIKIVRASVCGSDLWWFRGISHRDANS-LVGHEAIGIVEEVGAEVHDIHVGD
FVIAPFTHGCGHCAACLAGFDGDCLNQEAG--------GNGGYQGQYLRFTNANWALVKI
PGQ--PSDYSDEMLNSFVTLADVMATGYHAAASAEVKQSDTVVVMGDGAVGLCGVIAAKL
RGAKRIIAM-SRHEDRQKMAIAFGATDIVPERGDEAVQKVLAMT-NGAGADAVLECVGTE
QSVDTATKVGRPGAVVGRVGVPQKP---EMN--TNNLFWRNIGLRGGIASVTTDDKQL-L
LKAVLNGEIHPGKVFTQRFDLEHIQDAYDAMDQRKAIKSLIVVE----G
>tr|B4UAQ0|B4UAQ0_ANASK Alcohol dehydrogenase zinc-binding domain protein OS=Anaeromyxobacter sp. (strain K) GN=AnaeK_3354 PE=4 SV=1
----------------------------------------MRGAVLYAPRDVRFEERDEP
RITKPTDAIIRMSATCVCGSDLWPYRGIQPVTQPT-PFGHEYCGIVEEVGSAVKTIKPGQ
FVIGSFFASDNTCPICRAGYQTSCVHRELV----------GGAQAGRLRVPLADGTLVAT
PGL--P---PDDLIPSLLTLSDVMGTGWFAADAANVRPGVTVVVVGDGAVGLLAVLSAKQ
MGARRIIAM-SRHPSRQKLAREFGATDIVAERGDAGIARIKELT-DGLGADSVLECVGTQ
ESMMQAIRSTRPGGYVSYVGVPHGV---QLD--GQELFFAHVHLHGGPAPVRRYLPE--L
IDLVWKRKINPGKVFDLTLPLEQVAEGYRAMDERRAIKTLLRP------
>tr|B4UAQ6|B4UAQ6_ANASK Alcohol dehydrogenase zinc-binding domain protein OS=Anaeromyxobacter sp. (strain K) GN=AnaeK_3360 PE=4 SV=1
----------------------------------------MRGAVLYGAGDVRFEEREAP
RITKPTDAIIRIAATCVCGSDLWDYRGINPVAQPT-PMGHEYCGIVEEVGRAVRSVKPGQ
FVIGSFFASDNACPSCEVGYQSSCQHREFV----------GGAQAGRLRVPLADGTLVAT
PGV--P---SEDLVPSLLALSDVMGTGWFAAEAANVKRGATVAVVGDGAVGLLGVLSAKQ
MGAERIIAM-SRHDSRQKLALEFGATDIVTERGEGGVARIKELT-KGVGADAVLECVGSQ
ESMMQAIGSTRPGGSIGFVGLPHGV---ALD--GQQLFFAHVRLHGGPAPVRRYLPE--L
IDLVLNHKINPGKVFDLTLPLDQVSEGYRAMDERRAIKALLRP------
>tr|Q021U5|Q021U5_SOLUE Alcohol dehydrogenase, zinc-binding domain protein OS=Solibacter usitatus (strain Ellin6076) GN=Acid_3304 PE=3 SV=1
----------------------------------------MRGTVLYGPRDIRFEDREDP
RIEKPTDAVIRMAATCVCGSDLWPYRGIQATNGPT-PMGHEYCGFVEEVGRAVKSVKPGQ
FVVGSFATSDNTCPHCQHGYQSSCAQREFV----------TRAQAPFLRVPLADGTLVPA
PEA--P---SRDLIPSLLAASDVLGTGWFAADAANVKPGSTAVVVGDGAVGLLAVLSARQ
MGAGRIIAM-SRHESRQKLAREFGATDVVSERGAEGIARIKELT-NGVGADSVLECVGTM
ESMQQAIQVTRPGGFVSYVGVPQGV---ELD--GQALFFAHVHLHGGPAPVRRYLPH--L
MDLVLNEKINPGRVFDLTLPLEQVAEGYRAMDERRAIKALLRP------
>tr|Q03HY5|Q03HY5_PEDPA Threonine dehydrogenase related Zn-dependent dehydrogenase OS=Pediococcus pentosaceus (strain ATCC 25745 / 183-1w) GN=PEPE_0076 PE=4 SV=1
----------------------------------------MKAAVFIEPGKVEVKEVPKP
QIDGDNQAIIRIVRASVCGSDLWWYRGISERQTDT-FIGHEAIGVVEETSADVDNIQVGD
FVVVPFTHGCGHCVACLNGFEGDCLNRKSG--------DNGGYQAEYMKYEPANSGLVKI
PGK--PEDYTDAQLASFQTLSDVMATGYHAAQNAEVKPGSTVAVIGDGAVGLCGVIGAKL
LGASKIILL-SHHEDRAELGKAFGATDIVDTRGDEAIQDVLKLTKENAGADAILECVGAT
SAIEQAGQIARPGAVIGRVGVPQS----EPK--SNQLFWKNVGLRGGIASVTKPDKEV-L
LQAVLDGEINPGQVFTKSFDLDHIEDAYEAMSNRQAIKALLVIS---DK
>tr|Q03KV3|Q03KV3_STRTD Threonine dehydrogenase or related Zn-dependent dehydrogenase OS=Streptococcus thermophilus (strain ATCC BAA-491 / LMD-9) GN=STER_0949 PE=3 SV=1
----------------------------------------MKSAVYTKAGQVGLAEIDRP
QIVAADDAIIKIVRTCVCGSDLWSYRNPEMEEGHR-NSGHEAIGIVEEVGEQVTTVKPGD
FVIAPFTHGCGQCDACRAGFDGSCDNHSG-------NNWSEGVQAEYIRFHFANWALVKI
LGQ--PSDYSEGMLKSLLTLADVMPTGYHAARVANVQKGDKVVVIGDGAVGQCAVIASKM
RGASQIVLM-SRHEDRQKMALESGATAVVAERGEKGIDKVREIL-GG-GADAALECVGTE
AAVEQALGVLHNGGRMGFVGVPHYN---NRS--LGSTFAQNILVAGGVASVTTYDKQV-L
LKAVLDGDINPGRVFTTSYKLEDINQAYKDMDERKSIKSMIVLD-----
>tr|Q03S12|Q03S12_LACBA Threonine dehydrogenase related Zn-dependent dehydrogenase OS=Lactobacillus brevis (strain ATCC 367 / JCM 1170) GN=LVIS_0869 PE=3 SV=1
----------------------------------------MKSTMFMEPGKVAIEDIEKP
QVQAPDDVIIHVVRTCVCGSDLWAYRGLEDKPHHSENTGHEAIGIVEAVGSDITTVVPGD
FVIAPFTHGCGHCAACRAGFDGDCQNHT--------DNFSNGVQAEYIRFQHGEWALVKI
PGQ--PSDYSEDMLASLLTLADVMATGYHAARVANVKTGDTVVVVGDGAVGLCGVIAAQM
RGAKRIIIM-SRHEDRQKLAREFGATDVIAERGDDAIAKVNALT-NGAGADAVLECVGTE
LSNVTAMQAGRPGAIVGRVGLPHEP---KMD--MTASFYNNTIIAGGPASVTTYDKQV-L
LKAVLDGDIHPGKVFTKQFSLDDIDAGYQAMTNREAIKSLIVVD-----
>tr|Q0RGB8|Q0RGB8_FRAAA Putative Zn-containing alcohol dehydrogenase OS=Frankia alni (strain ACN14a) GN=FRAAL4829 PE=3 SV=1
----------------------------------------MRATLLEDVGKIALREFPDP
VVQRPTDAVVRVTASCICGSDLHPYRGKTPSVFPK-RIGHEFVGVVEDIGDEVTTVRPGD
VVVAPFLISDGTCRYCRAGLHTSCENGSVWGTDDGSGARSDACQGDRIRAPLADGTLVRV
GTE--L---PEALLPDVLALSDVMGTGHHAAVCAGVGPGSTVVVVGDGAVGLCAVLAARR
LGAERVVAM-SRTPSRQKLAAEFGATDIVAGRGAEGIAQVGELL--GDGADAVLECVGSQ
ESLEQAAAVAHPGGRLGCVGAPLG----NLP--LGPLFMKNVRLAGGVAPARAYLPE--L
LDDVLAGRVRPGRIFDLELPLDEVAEGYRAMDERRAIKVLLRP------
>tr|Q0SJ82|Q0SJ82_RHOSR Possible alcohol dehydrogenase OS=Rhodococcus sp. (strain RHA1) GN=RHA1_ro00569 PE=3 SV=1
----------------------------------------MKATYMFGAGDVRVIDVPDH
TIQSSTDALVRIVRACVCGSDLHPYHSMDAEPAGR-SMGHEFIGVVEAIGSDVRTLRVGD
FVIAPFAVSCGTCVFCTAGLQTSCVRGGFWNDAS---LGTAGGQAEAVRVPLADGTLVTV
PVG--E-DADDALLNSLLTLSDVYGTGWHAAVRGGVGAGSVVTVIGDGAVGLSAVLSARL
LGAEQIVLM-GRHQRRTDLGREFGATDVVAKRGEEGIAKVRELT-GGLGSAVVLEAVGHR
PAYDQAVGVVRAGGVISRVGVPQYEDA-PVG--FGSLFGPNVTLTGGPAPVRAYIEQ--L
LPAVLDGTVQPGKVFDRTVGLGQTPEGYAAMDARDALKVAVRP------
>tr|Q1DBG5|Q1DBG5_MYXXD Oxidoreductase, zinc-binding dehydrogenase family OS=Myxococcus xanthus (strain DK 1622) GN=MXAN_1758 PE=3 SV=1
-----------------------------------MKGAAMRATVLHKPGDVRFEERAEP
KILAPTDAIIRLSATCVCGSDLWPYRGVQAVTEPT-PMGHEYCGIVEEVGSAVASVKPGQ
FVIGSFFASDNTCPHCKAGYQTSCQHREPV----------SGAQAPRMRVPLADGTLVVT
AEV--P---PDALVPSLLAVSDVFGTGWFAADAANVNPGSTVVVVGDGAVGLLAVLSAKQ
MGAERIIAM-SRHETRQALAREFGATDIVSVRGDEGVARIKELT-RGIGADSVLECVGTQ
ESMLQAIGAARPGGFVSYVGVPHGV---SLD--GEKLFFSHVHLHGGPAPVRRFMPQ--L
IDLVWSRKVNPGKVFDLTLPLEKVAEGYRAMDERRAIKALLRP------
>tr|Q2S4N4|Q2S4N4_SALRD IMP dehydrogenase / GMP reductase domain, putative OS=Salinibacter ruber (strain DSM 13855) GN=SRU_0709 PE=3 SV=1
MKENLTRRPHLSRWRRATGPPW---IRAEFSVPNLTLLQPMRAAVFHEPGDIRVEDVPDP
SIEAPTDAILRITRTAICGSDLWFYRGHRDYEAGW-RTGHEPMGVVEDVGSEVRSLEPGD
RVLAPFAISDGTCEFCRQGLHTSCVHGNVWAAE------HDGAQGEAVRAPQADGTLVKI
PER--AEG-DASLLRALFPLTDVMGTGHHAAVSAGVEAGSTCVVVGDGAVGLCAVLAAQR
LGAERIIAM-GHHEERLEKARGFGATDIVSSRGEEAVEEVREMT-RG-GARHVMECVGAA
SAIETAISVCRPGGTIGYVGVPFGAEDGGLD--MFRLFRENITLQGGIAPVRAYIPE--L
MDDVLDGTLDPSPVFDTTIGLEEVPDGYAAMDERESIKVMVEL------
>tr|Q38X54|Q38X54_LACSS Putative zinc-containg alcohol dehydrogenase (Oxidoreductase) OS=Lactobacillus sakei subsp. sakei (strain 23K) GN=adh PE=3 SV=1
----------------------------------------MKAATFIEPGKMVITEAPKP
TIEKKTDAVIRIIRACVCGSDLWWYRGLSKRESGS-LVGHEAIGVVESVGEAVTDIKAGD
FVIVPFTHGCGHCAACLAGFDGDCTNQEGG--------GNGGYQGEFLRYTNANWGLVKI
PGQ--PADYSDEMLNNLLTLSDVMATGYHAAVSAEVKPGDTVVVMGDGAVGLCGVIGAKL
LGAEQIIAM-SRHEDRQKLALEFGATDIVAERGDEAVAKVMALT-DNAGANAVLECVGTE
QSVATAVAVAGAGAVIGRVGIPQKA---EMN--TNVLFRKNIGLRGGIAAVTTHDKAR-L
LDAVLKGEINPGKVFTQRFNLDDIQAAYEAMDQRQAIKSLLVIS----D
>tr|Q6AC91|Q6AC91_LEIXX Alcohol dehydrogenase OS=Leifsonia xyli subsp. xyli GN=adh2 PE=3 SV=1
----------------------------------------MLATIIHGERDVRLEEVPDP
VLSTGGDAIVRVVATCVCGSDLWPYRGVTPTSQPR-RIGHEFVGVVEAVGPEVATIEPGD
FVIAPFYDCDMTCVNCENGVSASCLHGGWWGADDRSGAFADGGQGQKVRVPHADGSLVAT
PEY--P---REELIPSLLALSDVMGTGHHAAVSAGVRPGSTVVVVGDGAVGLCAVLASAR
LGASRIVAM-SRHESRQALAREFGATDIVAERGDAGVAAVKGLL-DGIGADCVLEAVGTK
ESMDQAIRSCRPGGMVGYVGVPNGGP--ELP--VRPLFASNVGVNGGFAPVRNYVEE--L
LRDVWSGAIEPGRVFDLQVPLSDIAEAYAAMDERRAIKALVRP------
>tr|Q74JI7|Q74JI7_LACJO Putative uncharacterized protein OS=Lactobacillus johnsonii GN=LJ_1120 PE=3 SV=1
----------------------------------------MKYAEFVKAGEMKIIDKPMP
KIEKNDDVIIKVVRTCVCGSDLWAYNGVEEQGHE--NGGHEVIGIVQEIGKDITTVKKGN
FVIAPFTHGCGHCRACLAGFDGVCMSHDLS------ENFSNGYQAEYVRFQHAQWSLVKI
PGK--PDDYTEGMLKSFLALADVMATGYHAARVADVQPGDSVIVLGDGAVGLSAIIAAKL
RGAKQIVST-SRHADREALAREFGATENVAERDEEGIQNLLAIT-RS-GADAVLECVGSK
LSNEEALQVGRPGSRVGRVGLPHGA---ELN--PGLIFYKNMSVAGGPASVTTYDKQV-L
LTAVLDGRINPGKVFTKTFTLDQINEAYQEMADRKAIKSYIKVN----D
>tr|Q82H39|Q82H39_STRAW Putative alcohol dehydrogenase OS=Streptomyces avermitilis GN=adhA5 PE=4 SV=1
----------------------------------------MRATLIYGAGDVRVEDVPDP
KIQQPTDAVVRVLRSCICGSDLWPYKSRPATEQGE-RIGHEFLGVVEDVGSDVSGLKNGD
LVVAPFVWSDNTCDFCAEGLHTSCRHGGWWAADG-----VDGGQGEAVRVPQAQGTLVKL
PVA--E---DSALLPSLLTLSDVFCTGHHSAVTAGVDPRTTVTVVGDGAVGLSAVLAARR
LGAERIILM-GRHKDRTDLGRDFGATDVVPERGEEGIERVRELT-GGDGTHTVLECVGTL
PALQMSLGVVRAGGTVSRVGAPQYDDV-PLG--F-QEFMNNITLTGGVAPARAYIDE--L
LPDVLEGKVEPGRVFDRTVGLDDVPAGYRAMDDREALKVLIRP------
>tr|Q88TQ4|Q88TQ4_LACPL Alcohol dehydrogenase OS=Lactobacillus plantarum GN=adh2 PE=3 SV=1
----------------------------------------MKAATFIEPGKVEVKEYDKP
TIQKPTDAIIRVLRACVCGSDLWWFRGISQRQAGS-TVGHEAIGIVESVGSAVKDVQAGD
FVIAPFTHGCGHCAACLAGFDGDCLNQEAG--------GNGGYQGEYLRFTNANWALVKI
PGQ--PEDYSDDMLNNFLALADVMATGFHAATSAEVKKDDTVVVMGDGAVGLSGVLSAKL
LGAKRIIAM-SRHEDRQKLAKAFGATDIIAERGDEAVAKVMALT-E-TGADAVLECVGTE
QSVDTAVKVGRPGAVVGRVGVPQKA---EMN--TNNLFWKNIGLRGGIAAVTTDDKQV-L
LDAVLTGKIQPGQVFTKRFMLDDIQAAYEAMDQRNAIKSLVIVS---DK
>tr|Q88WH3|Q88WH3_LACPL Alcohol dehydrogenase OS=Lactobacillus plantarum GN=adh1 PE=3 SV=1
----------------------------------------MKSTIFEKAGLVSVQEVDKP
TLQSDDDVIVRIVRTCVCGSDLWSYAHGDDKAAHSINEGHEAIGIVEAIGSAITTVKPGD
FVITPFTHGCGECAACLAGFDGTCDRHPGH------TNWSNGFQAEYIRFTYGNWALVKI
PGQ--PSDYTEGMLKSLLTLADVMPTGYHAARCANVQKGDKVVVIGDGAVGQCAVIAAKL
RGAAQIVLM-SRHEDRQQMALASGATAVVAERGDEGIAKVREIL-GG-GADAALECVGTE
AAIDQALGVLHNGGRVGYVGVPHYN---NRP--LGSTFAQNIAVAGGSASVTTYDKQF-L
LKAVLDGNINPGRVFTQTYPLADINQAYQDMQNRKTIKAMITID-----
>tr|Q89G16|Q89G16_BRAJA Blr6532 protein OS=Bradyrhizobium japonicum GN=blr6532 PE=3 SV=1
----------------------------------------MLATLMYGPGDVRCEQVDDP
RILKPTDAIIKLSATCICGSDLWPYRGLQPIDGRA-HMGHEYCGVVVEVGREVTTVRPGQ
FVVGSFCISDNTCPHCRFGFHSSCVQREFM----------SGAQAPYARVPLADGTLVAT
AEL--P---SPDLIPDLLATSDVLGTGWYAADAANVREGSTVVVVGDGAVGLMGVLSAKA
MGAERIIAM-SRHETRQRLAIEFGATDIVAERGEAGIARIKELT-RGVGADSVLECVGMQ
ESMTQAIECTRPGGSIGYVGVPHGV---TFD--GQAMFFAQRRMLGGPAPVRRFLPD--L
IDRVLAGKIKPGKVFDLKLPLADVAEGYRAMDERRAIKTMITV------
>tr|Q8DSD3|Q8DSD3_STRMU Putative alcohol dehydrogenase OS=Streptococcus mutans GN=SMU_1867c PE=3 SV=1
----------------------------------------MKTAVFVKAGQMAIETIEKP
SVIEVDDAIIRVVRACVCGSDLWSYRGDDDKATHSANSGHEIIGIVDEVGSAINTVKKGD
FVIAPFTHGCGHCAACRAGFEGGCQGHDRS------TNFSSGYQAEYVRYAHADWSLVKI
PGQ--PSDYSEGMIASLLALADVMPTGYHAARVANVQKGDTVAVVGDGAVGLCAVIAAKM
RGAKRIIIM-SRHKDRQELALEFGATDIVEERGEEGVAKVLELT-NGDGVDAALECVGTQ
LSTETALAIARPGASIGRVGVPHTK---DIN--LSDYFFQNAIIAGGPASVTTYDKSV-L
LKAVLDGEINPGKVFTQSYSLDDIDQAYKDMQERKTIKSMVVVS----K
>tr|Q8Y1R5|Q8Y1R5_RALSO Probable zinc-dependent alcohol dehydrogenase oxidoreductase protein OS=Ralstonia solanacearum GN=RSc0624 PE=3 SV=1
---------------------------------------------MYSAHDVRVENVPDA
TIVEPTDAIVRVTQACICGSDLWPYRAMEPSETGQ-SMGHEAIGVVEAIGSGVNKIKVGD
VVIMPFAYSDGRCEFCHEGLQTACVHGGFFGYGG-----FNGAQAEALRIPQADGTLYAL
PGG--V---DSALMASLLTLSDVMGTGHHAARVARVRPGTSAAVIGDGAVGLCGVIAAKR
LGAERIILM-GRHPDRIALAQAFGATDIVSERGEEAIERVRALT-GGHGVHSVLECVGTD
QSMQTAANIARPGGAVGRVGVPHYN---AIP--ADTTFFKNVIVGGGPAPVRAYIDD--L
LPDVLDGKIQPGRVFDRVIGLDEVPDGYRAMDERQAIKVMINL------
