# Supplementary material for: Subdivision of the MDR superfamily of medium-chain dehydrogenases/reductases through iterative hidden Markov model refinement
Source: BMC Bioinformatics. 2010 Oct 27;11:534. doi: 10.1186/1471-2105-11-534 (PMC2976758; doi:10.1186/1471-2105-11-534)
Supplement: Additional file 4 — MDR family alignment figures. Illustrations showing the mafft MSAs from Additional file 3: mdr-sequences. Red sequence identifiers denote sequences from UniProtKB/TrEMBL, while blue correspond to sequences from Swiss-Prot. The position cscores are shown in a bar plot under the MSA. Positions that contain gaps in over 90% of the sequences have been removed from the alignment in order to increase readability. [file 1471-2105-11-534-S4.ZIP › mdr/MDR045.mafft]

>tr|A0AC71|A0AC71_STRAM Putative dehydrogenase OS=Streptomyces ambofaciens ATCC 23877 GN=SAMR0365 PE=4 SV=1
-------------------------------------------------MKAFMIERYGD
-RDGGRVTEAPDPQVGADDVLVRVRAASVNPLDLRIRDGGFKAILPYRLPLVLGNDLAGV
VVEVGSDVTRFAVGDEVYARPDKDRIGTFAELIAVHENDLASKPAGLTMVEAASLPLVAL
TSWQALVERAQVQPGQKVLIHGGSGGVGTVALQLARRLGAHVA-TTASAAKADLVRELGA
DLVVDYRTQDFEEVLDGYDVVLDTLGGATLQKSLRILKPGGKVVSIAGPPDADFA-RELG
ANPVLRQAMNALSWRTRRRAKRQGVTYSFLFMKADGGRLGELTRLVDAGDIRPVVDRVFP
FERTREAMEYAEKGSARAGKVVVAMG---------
>tr|A0HJ62|A0HJ62_COMTE Alcohol dehydrogenase, zinc-binding OS=Comamonas testosteroni KF-1 GN=CtesDRAFT_0279 PE=4 SV=1
-------------------------------------------------MKALTFKRYGK
-TPEIGITEVPRPTLRPDEMLVEVHAAGLNPIDKMITTGMFKPVLKFQLPAVMGSDLAGV
VVAVGSSVTRFKPGDEVFASIFDQGTGSLAEFAVVPQHLAARKPANLDFVQAASVPMVGL
TSWQALKERANVQTGHRVFIPAGSGGIGTFAIQLAKHLGAYVA-TTTSTANVALVKSLGA
EDVIDYKKQEFEEVLRGYNVVLVTIRGDALEKSIGILKSGGKIISLIGPLDAAFA-QARK
LNFALRLIFGLMSRKIIRMAAKKDVDYSFLFVRPDGEQLDAIGALLDAGHIHPVVDKVFP
FDQAKQALEYLSQGRAK-GKVVVRMQ---------
>tr|A1ZDN0|A1ZDN0_9SPHI Alcohol dehydrogenase, zinc-containing OS=Microscilla marina ATCC 23134 GN=M23134_05275 PE=4 SV=1
-------------------------------------------------MKALQLTQYGA
IDKSIAFAEIAVPQPKSNQVLIKVHSAAINPIDYHLIEGSVKQVIKLDFPTTLGLDLSGT
VTKVGTGVTNFAEGDEVYTRVPSESPGTFAEYIAVDSNVVAKKPHNIGFEASSSIPLVGL
TTVQALAQ-AQIKSGDKILIHAGSGGVGSFAIQYAKTKGAYVY-TTTSTKNVDWVKKLGA
DRVIDYTKENYLEIVKDADIVYDTLGDKYTEDAFQVIKQGGKVISIVGKIDDQTA-KEFG
LNSFIRFLLALKRRKITKLSRKKKAYYRMVIMQPNAQQLNEISTLVEKEAIKPVIDKVFS
FDQAKEALLYQKSGRAK-GKIILKVL---------
>tr|A3IFS3|A3IFS3_9BACI Alcohol dehydrogenase, zinc-containing OS=Bacillus sp. B14905 GN=BB14905_14280 PE=4 SV=1
-------------------------------------------------MKAMVIDKYGA
--APMRLAEVPTPNIGEYEILAEIRAASINPIDFKIRDGKVKLLIKYEMPLILGNDFSGV
VVRVGTKVSRFKVGDEIYARPRKSKIGTFAEFIAIHEDDIALKPKNLSFEEAASIPLVGL
TSYQALHDIMQLQTGQKVLIHAGSGGVGTFAIQLAKLMGATVA-TTASEAGENLVTTLGA
DEVINYKTEKFEELLENYDAVFDTLGGTSLEKSFEIIKRGGKIVSVSGLPNARFA-KEHG
SGFFKRLLFSAASYKLTALEKKHDAHYSFLFMKPSGEQLRIIADYIESGKIKPVIDRIFS
FEEAQQAMEYAESGRAK-GKIIVKIK---------
>tr|A3TRW3|A3TRW3_9MICO Zinc-binding oxidoreductase OS=Janibacter sp. HTCC2649 GN=JNB_20248 PE=4 SV=1
-------------------------------------------------MKAFTVTKYSP
--NGLEAADIPTPAFGPHDVLVDVRAASINPLDKMVRNGEFKQLLKYKPPFVLGHDLAGV
VTQVGADVENFSIGDEVYSRPRDLRIGAFAETIAIDADDVAHKPTSLSFEEAAAVPLVAL
AAWQALVDVADVRAGQRVLVHAGAGGLGSTVTQVAKHLGAHVA-TTAHGKDADKVRALGA
DEVIDYTSTDFASVLSGYDVVLDSLGLASLEKSMTVLRPGGLAISVVGPPDPAFA-TQLG
QP-LLKPVLAFMSRKIRRRAKKLGVRYSFLFMRASCAQLETLAQLYDNGTIRPVLDRTFP
FADTIEAMAFVEQGKAN-SKVVVTRGTVA------
>tr|A3W143|A3W143_9RHOB Probable zinc-binding oxidoreductase OS=Roseovarius sp. 217 GN=ROS217_06159 PE=4 SV=1
-------------------------------------------------MQAFLVDKYHK
-NAPLRLADVPEPTLGEDEILVQIHAAGVNVLDAKLRDGEFKPILPYKLPLILGHDMAGT
VVKVGPKATRYKAGDEVFARVDDFRIGTFAETIAVRETSLAAKPKTLTMEEAASVPLVAL
TAWQALVEIAGLRAGQRVFIQAGSGGVGTIAIQMAKHIGAYVA-TTASAANADWLKALGA
DLVIDYKTQDFETALRDYDVVLHSQDAKVLEKSLNVLRPGGRLVSITGPATPTFA-AQIK
APWFLKPVFWALSRGTYKKARQRNVSFDFLFMTANGTQLQQITALIDAGHIRPIIDHVYP
FSETNAAIAHVESGRAK-GKVVIKVR---------
>tr|A5WY77|A5WY77_9RHIZ Orf_Bo161 OS=Agrobacterium tumefaciens GN=pTiBo161 PE=4 SV=1
-------------------------------------------------MKAFILDRYGK
-KQALRYGDMPDPVPGPDDVVVEVEAAGLNQLDSKIRDGAFKPILPYKPPLVLGHDLAGS
VIKIGANVRRFKVGDAVYARPRDGQIGAFAERTAIKESDLAPKPASLSMAEAASIPLVGL
TAWQALVERAQIKPGQKVLIHAGSGGVGTFAIQLAKHLGATVA-TTASTANAAMLKELGA
DVVIDYRSEKFEEKLSGYDVVLNSLDATTLEKSLKVLKPGGKLISISGPPDPAFA-RAQG
LNAVLRLVLRLLSSGIRRKAKRAGVDYSFLFMRADGRQLAQITQFIEDGTIRPVVDRTFA
FEKLNEAFAYIDTGRAK-GKVVVTLK---------
>tr|A6E9G0|A6E9G0_9SPHI Alcohol dehydrogenase, zinc-binding protein OS=Pedobacter sp. BAL39 GN=PBAL39_15239 PE=4 SV=1
-------------------------------------------------MKAYIIKKYSK
-NGHLELVDVPVPELKPEDILVEVHAAAVNLLDAKIMTGEFKLILPYKMPLILGHDVAGI
VTQVGKNVTRFNVGDEIYARPADFRIGTFAEYIAINEHDAALKPSNLSMEAAASIPLVSL
TAWQALVEVGVLQKGQKVFIQAGSGGVGTIAIQLAKYLGATVA-TTASENSFDALKDLGA
DVLIDYKKQDFENILQDYDLVLNSQDNKTLEKSLQIIKPGGKAISISGPPTPVFA-KEAG
APWFVKMILSLISSGIRKKAKKKAIDYSFLFMKANGNQLSKITELIEQGHLKPVIDKIFP
FEQTNQALLHIKTGRAK-GKVIIKVR---------
>tr|A9HQV8|A9HQV8_METNO Alcohol dehydrogenase, zinc-binding OS=Methylobacterium nodulans ORS 2060 GN=MnodDRAFT_8016 PE=4 SV=1
-------------------------------------------------MKAFGIDRYKS
-KEGLVARDIPVPEVGDGDVLVEIHAASVNPLDAKLGDGEFKLILRYRMPLVLGHDLAGV
VVRVGSCVQRFKVGDEVYGRAADGRIGTFAEFIAVNEADLALKPKTLTMEEAAGVPLVAL
TAWQVLVEEARLQPGQKVLIQAGSGGVGTIAIQLAKHLGATVA-TTAGTSNVALVKSLGA
DIVVDYRRDSFEKLLSDFDVVFDTLGGKTLEKSLTVLKPGGRLVGIAGPPDPRFA-EQLG
LAWPLKLVMRLLSRGIRKKADRRGVSYSFLFMRANGDQLRKIAELIDAGAVRPVIDRVFP
FSKTREALGFVKAGRSK-GKVVITMK---------
>tr|B0J7V4|B0J7V4_RHILT Alcohol dehydrogenase zinc-binding domain protein OS=Rhizobium leguminosarum bv. trifolii WSM1325 GN=RlegDRAFT_6347 PE=4 SV=1
-------------------------------------------------MKAFLIDHYKK
-GGALRLGQSPEPLLRENDVMVEIHAASVNPLDAKIRDGEFKLILPYRLPLVLGNDVAGV
VVRVGANVRQFKPGDAVYARPGKDRIGTFAEYIAIDAADVALKPANLSMEEAASIPLVAL
TAWQALVERAKLQKGQRVLIHAGSGGVGTIAIQLAKHLGAHVA-TTVSTANIDLVKSLGA
DVVVDYRKDDFEKVLKGYDVVLNSLGKETLEKSLAVLKPGGKLISISGPPDPDFA-RQNG
FGFLLQQVMRFLSFGIRRKSKSRGIGYSFLFMTANGAQLGKITALIEAGAIRPVIDRAFP
FEKTNEALDYVETGRVK-GKVVIAVK---------
>tr|B1G833|B1G833_9BURK Alcohol dehydrogenase zinc-binding domain protein OS=Burkholderia graminis C4D1M GN=BgramDRAFT_5528 PE=4 SV=1
-------------------------------------------------MRAFILERYGR
-KHGAHIADVPEPQLRDDDVLIQVHAASLNVLDSKIRDGEFKLILPYRLPLILGNDVAGV
IVRVGPRVQRFKVGDEVYARPDKDRIGTFAELIAVKEADVAIKPKTLTMEEAASIPLVGL
TAWQALIENAQLRKGQKVLIHAGSGGVGTFAIQLAKHLGAFVA-TTTSTANVEWVKGLGA
DVVIDYKKDDFEKTLAGYDVVINSLDAATLHKSLRVLRPGGRLISISGPPDPDFA-KELG
LPGFLTLATRLLSYRIRKAAKRLKISYSFLFMRASGDQLAQITSLIEGGVIRPVVDRIFA
FDSIGEAMAYVDSGRAK-GKVVVKMR---------
>tr|B3KFA4|B3KFA4_9BACI Alcohol dehydrogenase zinc-binding domain protein OS=Geobacillus sp. Y412MC10 GN=GYMC10DRAFT_4272 PE=4 SV=1
-------------------------------------------------MKVITIEKYGK
-NVPLVLTEQPVPHIGEHDVLVEIHAASLNPIDYKIKEGKVKLLLSYKFPLILGNDFSGV
IVKVGKRVSAFKPGDEVYGRPRKSRIGTLAEYIAVHEEDIWLKPQNLNFEEAASIPLVGL
TAYQAFTDILHLQKGQKILIHAGSGGVGTFAIQLAKLMGAFVA-TTASDKGYELVKSMGA
DLIINYKKENFEEVLTGYDAVFDTLGGAALEKSFRVLKPGGQIVSISGLPNARFG-KEAK
LGWMKTAILSIVSRKITALEKKYHTRYHFLFMKSSGAQLKVLKEYIEGGHIKPVIDKVYH
LEETAQAFSYLQGGSAK-GKVVIKIK---------
>tr|B5I3F0|B5I3F0_9ACTO Zinc-binding oxidoreductase OS=Streptomyces sviceus ATCC 29083 GN=SSEG_06359 PE=4 SV=1
-------------------------------------------------MKAFVVEKYGK
--DGAHAADVPEPAVGDRDVLVRVSAASINPLDKMVRNGEFKQLLKYKRPFVLGHDVAGV
VTRVGSAVHGLEVGDEVYARPRDLRIGAFAEFIAIDMDDVAPKPASLTFQEAAAVPLVAL
AAWQALVDRAHVQPGQKVLIHAGAGGLGSTVIQLARHLGATVA-TTASADAEKLVRSLGA
DVVVDYTKEDFSKVLSGYDVVLDSLGGANLEKSLTVLKPGGLAISVVGPPDAAFA-KQLG
APSFLGLVMSVLSRKIRKRARALGVRYEFLFMRADGSQLRKLGALYDSGKLHPVVDSTFP
FDRTLEALAYVEQGRTKAGKVVVSMAPDND-----
>tr|B5RY58|B5RY58_RALSO Putative uncharacterized protein OS=Ralstonia solanacearum GN=RSMK04980 PE=4 SV=1
-------------------------------------------------MKAFVLERYGK
-KRALRSTEVPNPALRDDEVLVEVHAAGVNLLDAKIRGGEFKLILPYRLPLILGHDVAGV
VVKVGSRVRQFKVGDEVYARPDDFRIGTFAEFVPVKEASLALKPKGLTMEEAASLPLVGL
TAWQALIERGNLKAGQKVFIQAGSGGVGTFAIQLAKHLGATVA-TTTSTANVALVKSLGA
DVVIDYKTQDFEKVLRDYDVVLNSQDGKTLEKSLRVLKGGGKLISISGPPDPDFG-KEIA
APGFVKLVMRLLSSGVRRKARGRGIGYSFLFMKANGSQLCEITRFIEAGAIRPVIDKVFP
FESTNEAIAYVEAGRAK-GKVVIKIK---------
>tr|B5UL71|B5UL71_BACCE Oxidoreductase, zinc-binding dehydrogenase family OS=Bacillus cereus AH1134 GN=BCAH1134_3554 PE=4 SV=1
-------------------------------------------------MKAMIIDRYGK
--VPMRMAEVPTPEINGYEVLAEIHAASINPIDFKIRDGKVKMLLKYEMPLILGNDFSGV
IVKVGSQVTRFKVGDAIYARPRKNKIGTFAEYIAIHEDDIALKPKNLSFEEAASIPLVGL
TSYQALHDIMHLQKGQKILIHAGSGGVGTFAIQLAKIMGATVT-TTASEAGTNLVTSLGA
DQIINYKTEKFEEILKNYDAVFDTIGGTTLEKSFNIIKSGGNIVSVSGMPNARFG-KEFG
SGFFKTLLFSLASKKLTALEKKHNAQYSFLFMKPSGDQLRTIANYIEAGKIKPVIDRVFP
FEDAQKAMEYSESGRAK-GKIIVKIKQ--------
>tr|B5WB38|B5WB38_9BURK Alcohol dehydrogenase zinc-binding domain protein OS=Burkholderia sp. H160 GN=BH160DRAFT_0288 PE=4 SV=1
------------------------------------------------MMKAFVVDRYGR
-KNGIRAGDMPEPELREDDVLIQIHAAGVNPLDSKIRDGEFKLILTYRLPLILGNDLAGT
IVRVGSRVRRFKPGDEVYARPPKDRIGAFAEFIAITEDAVALKPRALSMEEAASIPLVGL
TAWQALVERAQLKKGQKVLIHAGSGGVGTLAIQLAKHLGAIVA-TTASAANAGWMKQLGA
DIVIDYKKDDFAAVLKDYDVVVDTQGGKTLEKSLQVLKPGGKLIGIAGPPDPEFA-RQLG
AAWFLRTAMRLLSYRIRKAARRRDVGYSFLFMRADGDQLAQIAKLVDSAAIKPVIDRIFP
FESTREALAYVETGRAK-GKVVIKIR---------
>tr|Q0G5N7|Q0G5N7_9RHIZ Alcohol dehydrogenase, zinc-containing OS=Fulvimarina pelagi HTCC2506 GN=FP2506_09296 PE=4 SV=1
-------------------------------------------------MKALVQSAYGG
-PDVMGLQDVDRPTPGPGEILIRVRAAGLNPVDFKTREGKLRLVQRYRLPIVMGNELAGV
VEACGDRVKRFVPGDRVFARVAKERLGAFADFAAVDEAFVAEMPDDLDFTAAAGVPLAGL
TALQALRDELKLKPGSRVFIPGGAGGVGTFAIPIAKWLGAQVT-TTASPRGRALVERLGA
DCVIDYTIERFEERIGDMDGVFDLVGGETLVRAFGVVKPGRKVVSIAEMPEPQTALKDLG
RGYGLAALFWLASFRLRRLARKHDAHYRFLFMHPSGAELAELARLIKDGVIEPVVDRVFR
FAEIGEAFAYLEAGHAK-GKVVVQMSEP-------
>tr|Q1VYH7|Q1VYH7_9FLAO Alcohol dehydrogenase, zinc-containing OS=Psychroflexus torquis ATCC 700755 GN=P700755_13347 PE=4 SV=1
-------------------------------------------------MKALQIVKYDE
IKDGLSINKIKKPAVKANDILVEVKAAGLNPIDYKIVEGQLKGMISLNLPCTISFDVSGV
VVEKGIDVNNFEIGDEVYSRVPQEQMGTVAEFVAINSDFVAKKPDNISFEKAAGLPLVGL
TAIQAL-ERVGLKENDRILIHAGSGGVGSFAIQYAKAKGAIVY-TTTSTKNVDWVKALGA
DRVIDYKTEDYKEVATNLDIVFDTLGDNYTFDAFQIIKEGGKVTTIVGPPDEETA-KQMG
MTNY------TLPEKLSKLIDEKSADYELTWMQPNAKQLKEIATMVEDRAIKPIVDFIYS
LENGIDAYEYLASGKAE-GKVIISLSLN-------
>tr|Q59DM2|Q59DM2_PSEFL Predicted zinc-binding oxidoreductase OS=Pseudomonas fluorescens PE=4 SV=1
MRTPGTAAFSSTTRTSWPRSGRSLTTEPHDSNPTQAPPTPIPTDKSRTTMKAFLIDRYGK
--NSGRMGEAPTPTLGAHDVLIEVHASSVNVLDSKIRNGEFKLILPYALPLVLGNDLAGV
VVEVGPQVQRFKPGDEVYARPPETRIGTFAQWIAVNENAIALKPANTTMTEAASIPLVAL
TAWQVLVETAQLKKGQKVLIHAGAGGVGTLAIQLAKHLGAFVA-TTTSTANVEWVKALGA
DQVIDYKQQNFESLLHGYDLVLNSLGSDVLEKSLKVLKPGGQLISISGPPTVQFA-QEQG
LAWPLQQVMRLLSFGIRRKARQRDVRYAFVFMRADGAQLQQITALIEAGIIKPVVDRSFS
FESTAEALQYVEQGRTK-GKVVVRIK---------
>tr|A0M2P9|A0M2P9_GRAFK Zinc-type alcohol dehydrogenase OS=Gramella forsetii (strain KT0803) GN=GFO_1929 PE=4 SV=1
-------------------------------------------------MKALQITKYGD
FKDSLQFNEVDKPEISENEILIAVKAVSLNPIDYKIVEGNLKEMLKLDFPATVGYDVSGE
VVEIGSAVKNFKIGDAVFGRVPQEYMGTLAEFVAVDSAVMAHKPEEISFEKASSLPLVGL
TAIQAL-EKAGLKKDDRVLIHAGSGGVGSFAIQYAKAKGAIVY-TTTSKTNMDWVKALGA
DRVIDYKNEDYKEVSNNLDIVFDTLGDDYTFEAFDIIEKGGSVTSIVGPPDPETA-KQMG
MEDY------QMPEILSELIKEKSANYTLTWMQPNAEQLKEIKTMVEDRTIRPVIDLIYS
FQDAVKAFEYLADGHAQ-GKVIVNLAETFENNK--
>tr|A1R3X4|A1R3X4_ARTAT Putative oxidoreductase, zinc-binding dehydrogenase family OS=Arthrobacter aurescens (strain TC1) GN=AAur_1148 PE=4 SV=1
-------------------------------------------------MKAFVLTQY--
-KQPLQQIDVPEPVLGDHDVLVQVKAAGLNQLDEKIRLGEFKQVLPYKLPQVLGHDVAGT
VVQIGEKVRSFKPGDEVFARPGNDSIGTFAERVAVAEEDLAIKPATISMEEAGSLPLVAL
TAWQALVERGSVGPGQKVLIHAGAGGVGSIAIQLAKYLGATVA-TTVSAGNRGFVRELGA
DVVIDYRTEDFTEILHDYDLVLDSLGGENLERSLKVLKKGGRAIGIAGPPDAGLA-RQLG
GNPVLLGLMTLLSSRIRRQARQLGVTYEFLFMQANGKQLREIAALIDAGDIKPIVGRVIP
FDQTSDVLAALDKGGVR-GKTVVSHL---------
>tr|A1VLS8|A1VLS8_POLNA Alcohol dehydrogenase, zinc-binding domain protein OS=Polaromonas naphthalenivorans (strain CJ2) GN=Pnap_1291 PE=4 SV=1
-------------------------------------------------MKAFVLERYGK
-KRALRLADMPQPELRDDEVLIQVHAAGVNLLDSKIRGGEFKLILPYRLPLILGHDVAGV
VVKVGPRVRQFKLGDEVYARADDFRIGTFAEFVPVKEASLALKPKGLTMEEAASIPLVAL
TAWQALVEKAKLKKGQKVFIQAGSGGVGTFAIQLAKHLGATVA-TTTSTTNVALVKSLGV
DVVIDYKTQDFEDVLRDYDVVLNSQDGKTLEKSLRVLKSGGKLISISGPPDPAFG-KESG
APGFVKLVMRLLSSGVRRRAKGRGIDYSFLFMKANGSQLREITRLFDAGVIHPVMDRVFP
FESTNEAMAYVEAGHAK-GKVVVKIK---------
>tr|A4WB70|A4WB70_ENT38 Alcohol dehydrogenase, zinc-binding domain protein OS=Enterobacter sp. (strain 638) GN=Ent638_2281 PE=4 SV=1
--------------------------------------------MKTKTMKAFTFKRYGK
-SPALGFQNRDYPSIGPDEILVKVYAVGLNPIDNMIPTGIFKPVLHFTLPATLGSDLSGI
VIATGSQVTRFKPGDEIFASIFDRGTGSLAEFAVVPENLAAFKPANLNFVQAASLPMVSL
TAWQALTERANLQPDQKVFIPAGSGGIGSFAIQLAKHIGAKVG-TTTSSVNVEWVSHLGA
DEVVNYKTQEFENVLSGYDIVLGTVRGDTIEKSIYILKPGGKIISLTGPLDAAFA-RERH
LNIFLRSIFSLMSRKIIRLSKKRSLTYSFLFVRPDGKQLAQISKLLEAEHIIPVIDKVFP
FAETKGALDYLAGGHAK-GKVVVTIQE--------
>tr|A4X436|A4X436_SALTO Alcohol dehydrogenase, zinc-binding domain protein OS=Salinispora tropica (strain ATCC BAA-916 / DSM 44818 / CNB-440) GN=Strop_1166 PE=4 SV=1
-------------------------------------------------MQAYVQTKYGD
-PSVMRLMDVPTPTPEHGEVLIRVRAAGLNPVDYHIRDGKMRMIARMKLPKVAGSELAGV
VEAVGPGVTGLAVGDRVFTRVDVMKLGAFAPHAVVAADLVAPMPQSLDFTEAAGLPLAGL
TALQALRDELTIEKGQRIFISGGAGGVGTLAIQLAAWMGAQVA-TTASPGGENLVRSLGA
ETVINYQTTSFADVLRDYDAVLDLRGGQDLADSFAIVRPGAKVVSVAGVPERNSA-KDLG
AGPLVGALFNLLSGKVRRQAKAHGVTYRYLFMHPSGADLRILADLVDGGNLKVVTDQVFP
FEEIADAFARLERGHAK-GKIIVAMP---------
>tr|A5FF92|A5FF92_FLAJ1 Alcohol dehydrogenase GroES domain protein OS=Flavobacterium johnsoniae (strain ATCC 17061 / DSM 2064 / UW101) GN=Fjoh_3101 PE=4 SV=1
-------------------------------------------------MKAYIFPKYGK
-TEKLLLSDVKIPEIGDYEVLVEIHAASINQLDLKIKNGDFKLILHYQLPLILGHDIAGI
VVETGSKVSRFKIGDQIYGRAADFHIGSFAEYIAVNENDLAVKPINISMEQAASIPLVGL
TVWQAFVEKAKLRKGQKVFIQAGSGGVGTIAIQFAKHLGAFVA-TTASEKNFDMLKALGA
DIIIDYKKDNFENILKDYDVVLNSQDVKTLEKSLTILKPGGSIISISGPPTPEFA-KSIG
ASAIIRFIIWLTSLKIRNRAKNLNINYSFLFMKANGRQLEQINNLLESKAIKPVVDKVFS
FEQTNDAVEYMEKGHAK-GKVVVKIK---------
>tr|A5WE58|A5WE58_PSYWF Alcohol dehydrogenase, zinc-binding domain protein OS=Psychrobacter sp. (strain PRwf-1) GN=PsycPRwf_0999 PE=4 SV=1
-------------------------------------------------MKAAYINHYGK
-LDQIQFGDQPKPTIQSDEVLVKVHAVSINPLDLRMVEGEFKAVIPVQFPFILGNDLAGV
IVEVGTEVERFKVGDKVFAKTDEQ--GSFAEYTSLKEASVALKPKNISMTQAASLPLVTL
TAWQALVEIAQLKRGQKVLIHAGSGGVGSVAIQLAKHLGAYVA-TTASAKNADWIKDLGA
DLVIDYKTSNFTDIVSDYDVVFDTQGGDILEQSLQVLKRGGIVVSIAGQPDKNMA-EAIN
ANWLMSKIIPLLSLPIRIKAKKRGVRYHFLFMQPNGEQLSHIAELVDAENIIPVLDQVYD
FADFAKAIQHVDNGHSK-GKVVVNLL---------
>tr|A8GGP2|A8GGP2_SERP5 Alcohol dehydrogenase zinc-binding domain protein OS=Serratia proteamaculans (strain 568) GN=Spro_3182 PE=4 SV=1
--------------------------------------------MNNKTMKAFTFKRYGK
-SPELGFDNVDYPSLKANEVLVKVYAVGLNPIDNMIPTGIFKPVLHFKLPATLGSDLSGV
VIAVGSRVTRFSPGDEIFASIFDTGTGSLAEFAVVPESAAAIKPANLDFVQAASLPMVSL
TSWQALTERVRLRPGQKVFIPAGSGGIGTFAIQLAKQLGATVG-TTTSTGNIEWVRSLGA
DEVVDYKKEEFEKVLAGYDVVLGTTRGDMIEKSTQILKPGGSIVSLVGPLDVKFA-RARG
LNFFLTFIFRLMSRNIMRLSKKRGLTYTFLFVRPEGDQLSQIGKLVETEQIKPMIDKVFP
FAQTKEALAYLAQGHAK-GKVVIKMQD--------
>tr|A9AWW1|A9AWW1_HERA2 Alcohol dehydrogenase zinc-binding domain protein OS=Herpetosiphon aurantiacus (strain ATCC 23779 / DSM 785) GN=Haur_0714 PE=4 SV=1
------------------------------------------------MMKAFFIERYGN
-KDRVRAGDLPIPELRDTDLLIQIHAAGVNPLDNKIRDGEFKAILPYRFPLILGNDVAGV
VVKVGAKVQRFKLGDEVYARPAADRIGTFAEFIAINEADVAIKPKKLSMAEAASFPLVGL
TAWQALIEQAQLKKGQKIFIQAGSGGVGTIAIQLAKHVGAIVA-TTTSKANFDFVKRLGA
DIVIDYKTEDFETILKDYDVVLNSQEGAIVEKSLRVLKPGGTLISISGPPDPTFA-QEIG
AKWPIRMLLRFLSYRIRKKAKQRQVRYSFLFMRAHSEQLSELSSLIDAGIIHPVVDRSFA
FEATKEALDYVETGRVK-GKVVITMR---------
>tr|A9BX30|A9BX30_DELAS Alcohol dehydrogenase GroES domain protein OS=Delftia acidovorans (strain DSM 14801 / SPH-1) GN=Daci_4384 PE=4 SV=1
-------------------------------------------------MKAFILESYGA
-NRALQLAEVPEPQLRDDEVLVQVHAAGVNQLDSKIKDGQFKLILPYRLPLILGHDVAGV
VVKAGPRVRQFKPGDEVYARTDDFRIGTFAEFVPVKESSLAPKPKGLTMEEAASLPLVGL
TAWQALVETAKLSKGQKVFIQAGSGGVGTCAVQLARHLGATVA-TTTSAANFELVRSLGA
DVVIDYRTQDFEDVLHDYDVVLNSQDGKTLGKSLRVLKGGAKLISISGPPDPAFG-RNIA
APAFVRLVMRLLSSGIRRRARGRGIDYSFLFMRANGGQLRDITRLIEAGAIRPVVDKVFA
FESTNEALAYSEAGHAK-GKVVIKIR---------
>tr|B0SHE3|B0SHE3_LEPBA Zinc-binding alcohol dehydrogenase OS=Leptospira biflexa serovar Patoc (strain Patoc 1 / Ames) GN=LBF_1491 PE=4 SV=1
-------------------------------------------------MKAFTINRYNK
-HQNLQLTEVSDPILNDHDVLVQIHAAGINLLDSKLKSGEFKLILPYQLPLILGHDFAGI
ILKVGPKVQKFKIGEEVFGRVRDFRIGTFAEQIAVSEDDIAKKPKHLTMEEAASIPLVGL
TSWQALVENANIQKGQKVFIQAGSGGVGTFAIQLAKVLGAEVA-TTTSHSNFELVKRLGA
DTIIDYKTTDFESILKDYDVVIHSQDGKTLHKSLRILKPGGKLISISGPPDINFA-KEMK
FPWFLQFVIRMLSLSANKKAKERNVQYSFLFMKANGSQLNQISNLINEGRIQPVIDKIYP
FEALNDALAYVESGRAK-GKVVVKML---------
>tr|B1J710|B1J710_PSEPW Alcohol dehydrogenase zinc-binding domain protein OS=Pseudomonas putida (strain W619) GN=PputW619_2019 PE=4 SV=1
-------------------------------------------------MKAFLIDRYGK
-DVVGDITEVPEPRVDDFDVLVEVHAASVNVLDIKIRRGEFKLILPFKMPLILGNDVAGT
VKRVGGKVSRFRAGDEVFARVDQARMGGFAEFVAVSEAAVSLKPANLNMEEAASLPLVAL
TAWQALAEMANVQPGQKVLIQAGSGGVGSIAIQVAKHLGAFVA-TTTSTGNVSWVKALGA
DVVIDYKTQRFESQLSDYDVVLSGLGGDVLEKSLHVLKPGGQLISISGPPTPEFA-EQLR
LSWLFRQVVRLISRGIRKKSEHKGVNYKFLFMKESGAQLAELARLVEAGVIKPVLDRAFA
LSSTADGLAYVAEGRAK-GKVVVKVK---------
>tr|B1Y505|B1Y505_LEPCP Alcohol dehydrogenase zinc-binding domain protein OS=Leptothrix cholodnii (strain ATCC 51168 / LMG 8142 / SP-6) GN=Lcho_3647 PE=4 SV=1
-------------------------------------------------MKALTFQRYGK
-SPDIGFADIPRPTLKPDELLVQVHAVGLNPIDNIIPKGTFKPVLHFKLPATLGSDLAGV
VIEVGSRVTRFKPGDAVFASVFDLGTGTLAEFAVVPERVAALKPPNLDFVQAASVPMVGL
TSWQALKERAGLGSGKKVFIPAGSGGIGTFAIQLAKHLGAKVA-TTVSTGNVELVRGLGA
DEIVDYRTQAFEQVLQGCDAVLGTVRGDAIEKSIGILKPGGRIVSLVGPLDAAFA-RARG
LNFILTFVFGLMSRKVRRLAGKREVDYSFLFVRPDGEQLKGIGDLLESGRIRPVIDQVFP
FEQAKEALDYLALGHAR-GKVVVTMR---------
>tr|B1YGI9|B1YGI9_EXIS2 Alcohol dehydrogenase zinc-binding domain protein OS=Exiguobacterium sibiricum (strain DSM 17290 / JCM 13490 / 255-15) GN=Exig_1536 PE=4 SV=1
-------------------------------------------------MKAMTISKYGQ
--VPLEQTEQPRPDVRPHDVLVEIHAASINPVDFKIRDGDVKLLIPYQFPLILGNDFAGI
IVEVGHAVKQFQVGDAVYGRAEKNRIGTFAEYIAIDEQMLALKPASLSFEEAASIPLVGL
TSYQALHDVLQATPGQKILIQAGAGGVGTFAIQLAKAMGLYVA-TTASSAGHDLVASLGA
DEIIDYRTEAFDEVLHDYDGVYDTIGGETLRRSFKIVRPGGHIVSISGLPNGRFG-KSYR
SGFLKTNLFRLLTLRETWLERKHRVTYTFLFMRPSGRQLEHITEWIETGQIKPVIDRIYP
FEEAQAALEYSESGRAK-GKVVLQMK---------
>tr|B2T4E7|B2T4E7_BURPP Alcohol dehydrogenase zinc-binding domain protein OS=Burkholderia phytofirmans (strain DSM 17436 / PsJN) GN=Bphyt_2051 PE=4 SV=1
-------------------------------------------------MRAFILERYGR
-KDGVRIGEMPEPELRDDDVLIQVHAAGVNLLDSKIRDGEFKLVLPYRLPLVLGSDVAGV
VVRVGPRVRRFKAGDEVYARPDKDRIGAFADLIAVNEADLSIKPKTLTMEEAASIPLVGL
TAWQALIEKAHLAKGQRVLIHAGSGGVGTFAIQLAKHVGAFVA-TTTSTANVDWVKRLGA
DVVIDYTKDDFENILSDYDVVINSLDAKTLNKSLRVLKPGGQLISISGPPDPDFA-KELG
LSLFLRLVMRLLSYRIRKEAKSRKVSYSFLFMRASGDQLRQITSLIDSGVIRPVVDRVFP
FESTREAMAYVDTGRAK-GKVVVTMR---------
>tr|B3WBH1|B3WBH1_LACCB Quinone oxidoreductase OS=Lactobacillus casei (strain BL23) GN=qor PE=4 SV=1
---------------------------------------------MTKTMQAALITHYKQ
--AVPEIQNVPLPTVRPNDVLVRIVAASINPIDLKTKDGKLRLLLKYQMPLILGSDFSGI
VTKVGTNVTRFKVGDAVFGRPQKDRIGTFADFLAIDQHDIALKPSRLTFEEAAALPLVSL
TSYQALHDLMHLTPGQKVLIQAGAGGVGTVAIQIAKALGAEVA-TTTSSQNIAFVKSLGA
DHVIDYHRVPFQDVLSDYDGVFDTLGGTSLANAFQIVKPGGMIVSVSGIPDEKFS-DAYN
VPIWKKVAFRLANHRISKLARKTGVSYRFLFMHPSGSELKKISEFVGSDKLRPIIDRIFP
FAELPKAFAYSQAGHAK-GKIILKLVDNPSSLLQV
>tr|B4SJF7|B4SJF7_STRM5 Alcohol dehydrogenase zinc-binding domain protein OS=Stenotrophomonas maltophilia (strain R551-3) GN=Smal_2008 PE=4 SV=1
-------------------------------------------------MKAFLIDRYGR
-KEMGRIGDVPQPALRDDDVLIRVHAASVNALDAKIRTGEFKAILPYQLPLILGNDLAGT
VERVGAAVRQFKPGDEVYARPDDDRIGTFAEFIAVKAASLALKPANLSMVEAASLPLVAL
TAWQALVETGQLKAGQKVFIQAGSGGVGTVAIQLAKHLGAFVA-TTTSTANVAWVKALGA
DVVIDYTQQDFATELRDYDLVLNSLGKEELTRSLPILKPGGHLLSISGPPTPAFA-AQRR
LAWPLQQVMRLLSHGVRRKARQKRVTYTFVFMRADGQQLTTITSLVESGAIRPVIDRVFP
FSQTQNALDHVESGRAK-GKVVVALR---------
>tr|B5ZNQ4|B5ZNQ4_RHILW Alcohol dehydrogenase zinc-binding domain protein OS=Rhizobium leguminosarum bv. trifolii (strain WSM2304) GN=Rleg2_0112 PE=4 SV=1
-------------------------------------------------MKAFVVDKYKK
-KGALRLASLPEPELQDNDVLVRVQATAVNLLDSKLRDGEFKLILPYRPPFVLGHDVAGT
VVRAGPRVRRLKVGDEVYARPRDHRVGTFAEFIAIDEADLALKPNNLSMAEAASIPLVGL
TAWQALVEVGKVKPGQKVFIQAGSGGVGTFAIQLAKHLGAMVA-TTTSAGNAELAKSLGA
DVIVDYKSQDFEKVLSGYDLVLNSQDPKTLEKSLAVLKPGGRLISISGPPDPAFA-RELG
LNLFLKLVLRLLSRGVRKKAKRLGIGYSFLFMRAEGRQLNEITRLIEQGAIRPVVDKVFP
FEKTGDALAYVETGRAK-GKVVITVAD--------
>tr|Q03PA0|Q03PA0_LACBA NADPH:quinone reductase related Zn-dependent oxidoreductase OS=Lactobacillus brevis (strain ATCC 367 / JCM 1170) GN=LVIS_1912 PE=4 SV=1
---------------------------------------------MTDKMRAAVIDHYHQ
--VDPEIRLVPQPVIHPHDVLVKIRAASVNPIDTKTMAGDLRLLLRYRMPLVLGSDFAGD
VIAVGRQVTAFQVGDAVYGRPQKDRIGTFADYLAVDTGDIALMPTNLSYEQAAALPLVGL
TSYQALHDLMALRPGKKVLIQAGSGGVGTVAIQLAKQLGAYVA-TTTSAANTAFVQSLGA
DEVIDYHRTDFATVLKDYDAVFDMLGGNTLERAFRVVKPGGIIVSVSGRPNGRFA-QTYG
LPLWKRGVLRLATRRLTQLEKVSGVSYRFLFMQPSGQQLAELTTLVEQNKLVPVIDRIYP
LTEIAAALTYSRLGKAH-GKIIVTMTE--------
>tr|Q0B6E3|Q0B6E3_BURCM Alcohol dehydrogenase GroES domain protein OS=Burkholderia ambifaria (strain ATCC BAA-244 / AMMD) GN=Bamb_4730 PE=4 SV=1
----------------------------------MKFLANTTQHRSKRNMKALTFKRYGK
-SPEIGFAEVPRPTLEPDELLVEVHAAGVNPIDNMIPTGMFKPVVKFQLPATMGSDLAGI
VIDVGGRVTRFKKGDAIFASLFDLGRGSIAEFAVVPESAAAPIPVNLDFVQAASVPMVGL
TSWQALKERANLQAGQKVFIPAGSGGIGTFAIQLAKYFAAKVG-TNTSTGNIPLVTSLGA
DEVIDYKKQAFEKVLHDYDVALGTIRGDAVEKSVGILKPGGKIVSLIGPLDAAFA-RARG
LNFILQFVFGLMSRKIMRLAKKRGVTYSFLFVRPDGAQLAEIGKLLESERIHPVIDKVFP
FEQAKDALEYLAQGRAK-GKVVVRIK---------
>tr|Q1IHR6|Q1IHR6_ACIBL Alcohol dehydrogenase, zinc-binding OS=Acidobacteria bacterium (strain Ellin345) GN=Acid345_4584 PE=4 SV=1
-------------------------------------------------MKAFVVDRYGK
-KESGRIGEMPNPKLQDDDVLVQVHAAGVNLLDSKIKNGEFKLVLPYRLPLILGHDVAGV
VVEVGPRVQRFKPRDEVYSRPDDLRIGAFAELIAIKEDSLAIKPKALTMEEAASIPLVGL
TAWQALVDKANLTKGQKVFIQAGSGGVGTFAIQLAKHLGATVA-TTTSAANFDLVKQLGA
DIAIDYRKDDFEKILRDYDVVLNSQDKPTLEKSLRVLRPGGKLISISGPPDPEFA-KESG
SNWIVRSVMRVLSYGIRKQAKRQRVSYSFLFMRANGDQLREISALVDSGIIRPVVDRVFP
FESTGEALAYVEKGRVK-GKVVVSLR---------
>tr|Q222J4|Q222J4_RHOFD Alcohol dehydrogenase, zinc-binding OS=Rhodoferax ferrireducens (strain DSM 15236 / ATCC BAA-621 / T118) GN=Rfer_0304 PE=4 SV=1
-------------------------------------------------MKAFTIDRYGK
-KSALRLADVPTPELRDDEILVQVHAAGVNLVDAKVRNGEFKLIVPYRLPLILGHDVAGE
VVKVGRRVRQFKPGDAVYARPDDLRIGTFAEFVPVKEASLALKPKGLTMEEAASIPLVAL
TAWQALVEKAKLKKGQKVFIQAGSGGVGTFAIQLAKHLGATVA-TTTSSGNVALVKSLGA
DVVIDYKTQDFEDVLRDYDVVLNSQDNKTLVKSLSVLKPGGKLISISGPPDPAFG-KEIK
APGFVRLVMRLLSAGVRRKAKRLGVDFSFLFMKANGSQLREITRLLDAGVIRPVVDRVFP
FAETNAALAYVEAGRAK-GKVVVKVK---------
>tr|Q2KD05|Q2KD05_RHIEC Probable zinc-binding oxidoreductase protein OS=Rhizobium etli (strain CFN 42 / ATCC 51251) GN=RHE_CH00460 PE=4 SV=1
-------------------------------------------------MKAFVVDKYKK
-KGALRLASLPEPGLRDSDVLVRIQATAVNQLDSKVRDGEFKLILPYRPPFVLGHDLAGT
VVKVGSGVRRFKAGDEVYARPRDHRVGTFAEFIAIDEADAALKPGNLSMSEAASVPLVGL
TAWQALVEVGKIKPGQKVFIQAGSGGVGTFAIQLAKHLGATVATTTTSAENAELARSLGA
DVVIDYKTQNFEKILSGYDLVLNSQDPKTLEKSLGVLKPGGRLISISGPPDPAFA-RELG
LNLFLKLVLWLLSRGVRKKAKRLGVAYSFLFMRAEGRQLGEIARLIEQGVIRPVVDKVFP
FERTGDALAYVETGRAK-GKVVIAVAN--------
>tr|Q3KDD8|Q3KDD8_PSEPF Zinc-containing alcohol dehydrogenase superfamily OS=Pseudomonas fluorescens (strain PfO-1) GN=Pf01_2476 PE=4 SV=1
-------------------------------------------------MKAFLIDGYGK
--NPGRIGEAPAPAVGAHDVLIEVHASSVNVLDSKISKGEFKLILPYAFPLILGNDLAGV
VVEVGPQVTRFKPGDEVYARPPEARIGTFAQLIAVNENAVALKPANTDMAQAASLPLVAL
TAWQVLVETARLQKGQKVLIHAGSGGVGTVAIQLAKHLGAFVA-TTTSTANVEWVKALGA
DLVIDYTQQDFASVLHDYDVVLNSLGADVLEKSLKVLKPGGQLISISGPPTVQFA-REHG
LSWPLQQVMRLLSLGIRRKARKQDVSYAFVFMRANGAQLQHITALVEDGIIKPVVDRSFL
FESTAEALKYVERGRAK-GKVVVALK---------
>tr|Q48G46|Q48G46_PSE14 Oxidoreductase, zinc-binding dehydrogenase family OS=Pseudomonas syringae pv. phaseolicola (strain 1448A / Race 6) GN=PSPPH_3483 PE=4 SV=1
-------------------------------------------------MKTLTFESYGK
-SPEIAITHVPLPTIKPDELLVEVHAAGLNPIDNMITTGTFKAVLKYELPAIMGSDLSGV
VIAVGKAVTRFKAGDAIFASIFDLGKGSIAEFAAVPERAAALKPANLDFVQAASIPMVGL
TSWQALKERANLQPGQKVFIPAGAGGIGTFAIQLAKHLGANVA-TTTSTGNVELVRSLGA
HEVVDYKKQAFEQVLRDYDLVLGTTRGDTIKKAVGILKSGGLIVSLVGPLDKAFA-KARR
MNAFFTFLFGLMSHSIRRRAKKHHVTYSFLFVRPQGAQLEKIAVLLESGQIKPVIDRVFA
LEQAKEGLEYLARGRAK-GKVVVKIR---------
>tr|Q4ZQK0|Q4ZQK0_PSEU2 Zinc-containing alcohol dehydrogenase superfamily OS=Pseudomonas syringae pv. syringae (strain B728a) GN=Psyr_3540 PE=4 SV=1
-------------------------------------------------MKALTFENYGK
-SPEIAITHVPIPAIKPDELLVEVHAAGLNPIDNMITTGAFKTVVKLQLPAIMGSDLAGV
VIQVGSAVTRFKAGDAVFASLFELGGGAIAEFAAVPEHAAARKPANLDFVQAASIPMVGL
TSWQAFKERASLQSGQKVFIPAGAGGIGTFAIQLAKHLGAEVA-TTTSTGNMALVRSLGA
DEVVNYQEQAFEQLLHDVDLVLGTTRGDDLARAVGILKPGGRIVSLVGPLDASFA-KARR
MNAFFTFVFGLMSRRITRLARKKNVSYSFLFVRADGAQLGEIARLLERGQITPVIDRVFA
FEQAREGLEYPGQGRAK-GKVVVKIK---------
>tr|Q6D5Y4|Q6D5Y4_ERWCT Probable zinc-binding dehydrogenase OS=Erwinia carotovora subsp. atroseptica GN=ECA1904 PE=4 SV=1
-------------------------------------------------MKAFFINRY--
-KDTGQIGQLPDPEVGHNDVLVQVHAASINLLDAKIRKGEFKLILPYRFPLVLGNDLAGV
VVRVGRNVRQFKAGDEVYARPPEDRIGSFAELIAVKEEALALKPTNLDMEQAASIPLVAL
TAWQVLVETAQLKKGQRVLIHAGSGGVGTIAIQLAKHLGAFVA-TTTSTRNVEWVKSLGA
DVVIDYKTQAFESVLKDYDVVLNSLGNDVLEKSLQVLKPGGRLISISGPPTPAFA-KQQG
LSWFLKQVLRLLSRRIRQKADKRGVRYNFVFMRADGDQLRDITALIESGVIKPVIDRAFP
LEATAEALAYAEQGRSK-GKVTISIR---------
>tr|Q7D323|Q7D323_AGRT5 Zinc-binding oxidoreductase OS=Agrobacterium tumefaciens (strain C58 / ATCC 33970) GN=AGR_pAT_656 PE=4 SV=2
-------------------------------------------------MKAFVVDKYKK
-KGPLRLADMPNPVIGANDVLVRIHATAINLLDSKVRDGEFKLFLPYRPPFILGHDLAGT
VIRVGANVRQFKTGDEVFARPRDHRVGTFAEMIAVDAADLALKPTSLSMEQAASIPLVGL
TAWQALIEVGKVKSGQKVFIQAGSGGVGTFAIQLAKHLGATVA-TTTSAANAELVKSLGA
DVVIDYKTQDFEQVLSGYDLVLNSQDAKTLEKSLNVLRPGGKLISISGPPDVAFA-RSLK
LNPLLRFVVRMLSRGVLKKASRRGVDYSFLFMRAEGQQLHEIAELIDAGTIRPVVDKVFQ
FAQTPDALAYVETGRAR-GKVVVTYAS--------
>tr|Q82LF5|Q82LF5_STRAW Putative dehydrogenase OS=Streptomyces avermitilis GN=SAV2055 PE=4 SV=1
-------------------------------------------------MKTFMIERYGD
-KAGVRAGEMPDPQVGADDILVQIHAASVNPLDLRLRDGDFKAFLPYRLPLILGNDLAGV
VVQVGSAVTRFAVGDEVYARPDKDRIGTFAELIAVHQDDVAAKPATLTMEEAASLPLVAL
TSWQALVERARVMPGQKVLIHAGSGGVGTIAVQLAKQLGAHVA-TTASTAKADLMKELGA
DVVVDYKKQAFETVLHGYDVVLDTLGGETLEKSLQVLKPGGKVISIAGPPDPAFA-RELG
AKPILRLAMSALSFRTRRRAKRRNVTYSFLFMKASGDQLRELTPLIDTGKIRPVVDRVFP
FAETRQAMEYVEKGRAKAGKVVVAMT---------
>tr|Q82NU0|Q82NU0_STRAW Putative dehydrogenase OS=Streptomyces avermitilis GN=SAV1201 PE=4 SV=1
-------------------------------------------------MRAFVVTKY--
-KEPLQEADVPEPTVGEHDVLVRVEAAGLNPLDEKIRAGEFKQILPYKLPLILGNDVAGT
VISVGTAVRGFKPGDEVYARPHQDRIGTFAERIAIAEDDLALKPASISMEEAGSLPLAAL
TAWQALVERGKVRPGQKVLIHAGAGGVGSIAIQLAAHLGASVA-TTASGSNADFVRALGA
DTVIDYRSQDFEQLLTGYDLVLDSLGGENLEKSLRVLKPGGKAIGIAGPPDPAFA-REAG
LNPLLRLAVAGMSGKIRRQAKKLGVTYEFLFMRASGDQLRQITTLIDQGVVRPVVGKVVG
FDQTPQALQSLSQGGIR-GKAVIGSS---------
>tr|Q839Q1|Q839Q1_ENTFA Oxidoreductase, zinc-binding OS=Enterococcus faecalis GN=EF_0111 PE=4 SV=1
-------------------------------------------------MKAALIHKYGQ
--KELAIEEVPLPTIHDNDVLVKIIAASINPIDLKTKDGKVKMLLDYQMPLILGSDFAGI
VVSVGKNVQNFRLGDAVYGRVPKNRVGTFAEYIAVDQAAVAMKPKNLTFEEAAAIPLVGL
TSYQALHDIMNVQPGQKVLIQAGSGGIGTIAIQLAKLAGAYVA-TTTSSKNKEWVQALGA
DEVIDYRTQNFEEVLSDYDYVFDTMGGTILEKAFSVVKPQGKVVTLSGIPNERFA-KEYG
LPLWKQWAFKIATRKIHRLEQATDVSYHFLFMRPDGEQLALLTEFIEQGKLQPIIDRVVP
FSQIQEAVDYSLTGRAQ-GKIVVKIAELINMDG--
>tr|Q885H1|Q885H1_PSESM Oxidoreductase, zinc-binding OS=Pseudomonas syringae pv. tomato GN=PSPTO1862 PE=4 SV=1
-------------------------------------------------MKALTFESYGK
-SPEIAIAHVPRPTIKPDELLVEVHAAGLNPIDNMITTGTFKPVLKYELPAIMGSDLAGV
VLEVGSAVTRFKAGDAIFASLFDLGRGSIAELVAVPERTAALKPTNLDFVQAASIPMVGL
TSWQALKERANLQPGQKVFIPAGSGGIGTFAIQLAKHLGGKVA-TTTSSGNAKLVGSLGA
DEVVDYKEQAFEQVLRGYDVVLGTTRGDTIKKAVGILKPGGKIVSLVGPLDKAFA-QARG
MNVFFAFLFGLMSRSIIRRARKNDVAYSFLFVRPDGAQLGKIAELLESGQIKPVIDRVFA
FEQAREGLEYLGRGRAK-GKVVVKIK---------
>tr|Q88IL1|Q88IL1_PSEPK Alcohol dehydrogenase, zinc-containing OS=Pseudomonas putida (strain KT2440) GN=PP2988 PE=4 SV=1
----------------------------------M---------MNSRIMQALTFKRYGK
-SPDIGLADVPRPTPKADELLVQVHAAGLNPIDNMIPTGMFKPVLHFQLPATLGSDLAGI
VTEVGSNVTRFKPGDAVFASLFDLGTGAIAEFAVVPESAAALKPANLSFEQAASIPMVGL
TSWQALKERLKLQAGQKVFIPAGSGGIGTFAIQLAKHLGAKVG-TTTSTGNVDLVRALGA
DEVVDYKTQDFETVLRDYDAVLGTVRGDAIEKSLSILRPGSQIVSLVGPLDAAFA-RAKR
LNLLLTFVFGLMSRKIMRLAKRRNVQYSFLFVQPDGAQLAEIGKLLDAQQIQPVIDRVFP
FEDAKGALEYLAQGRSK-GKVVIKM----------
>tr|Q890E1|Q890E1_LACPL Oxidoreductase OS=Lactobacillus plantarum GN=lp_0082 PE=4 SV=1
-------------------------------------------------MKAAIITKYKQ
--ITPMVTEVPVPTIAPTDVLVKIVAASVNPIDLKTKDGDLRLLLQYTMPLIMGSDFAGV
ITAVGDQVPDFKVGDAVYGRAPKDRIGTFAEFIAIDHQAIALKPANLNFEEAAAIPLVGL
TSYQALHDIMNIQPGQKVFIPGGSGGIGIIAIQLAKYFGAYVA-TTTSAKHFDLVQSLGA
DKIIDYHQQDFTDVLSHYDAVLDTRGGQSLEAAFQIIKPGGQIVSIAGLPNARFG-KDYG
LPIWKQWLLGLATRKLSRLEQQAQATYSFLFMQPSGQQLVRLRQLIEQGVIKPVVDRIIP
LTDINAALEYSHSGHTT-GKIIISIQPN-------
>tr|Q98J41|Q98J41_RHILO Probable zinc-binding oxidoreductase OS=Rhizobium loti GN=mll2116 PE=4 SV=1
------------------------------------------------MMKAFVVDKYQK
-KGALRLAEMPEPELRDNDVLVEIHAAGVNLLDSKLRDGEFKPILPYRPPFILGHDVAGI
VVRAGSKARKFKLGDEVYARSRDGRIGTFAQSIAMDEADVALKPKNLSMEEAASIPLVGL
TAWQVLVETAGLKKGQKVFIQAGSGGVGTFAIQLAKHLGATVA-TTASAANADLVKGLGA
DIVIDYKKDDFEKILQGYDVVLNSQDAKTLEKSLHVLKPGGKLISISGPPDPDFA-GKQK
LNMVLKLVLRLLSRGIRSKARRAGVGYSFLFMWAQGDQLGEITSRIESGFIRPVIDRIFP
FEKTNEALAYVEAGRAK-GKVVVKVR---------
