# Supplementary material for: Subdivision of the MDR superfamily of medium-chain dehydrogenases/reductases through iterative hidden Markov model refinement
Source: BMC Bioinformatics. 2010 Oct 27;11:534. doi: 10.1186/1471-2105-11-534 (PMC2976758; doi:10.1186/1471-2105-11-534)
Supplement: Additional file 4 — MDR family alignment figures. Illustrations showing the mafft MSAs from Additional file 3: mdr-sequences. Red sequence identifiers denote sequences from UniProtKB/TrEMBL, while blue correspond to sequences from Swiss-Prot. The position cscores are shown in a bar plot under the MSA. Positions that contain gaps in over 90% of the sequences have been removed from the alignment in order to increase readability. [file 1471-2105-11-534-S4.ZIP › mdr/MDR046.mafft]

>tr|A4LP86|A4LP86_BURPS Oxidoreductase, zinc-binding dehydrogenase family OS=Burkholderia pseudomallei 305 GN=BURPS305_2063 PE=3 SV=1
---------MLSVVVDQPHSMGVREMPTPEPAAGEVRVRVRYAGICGSDLHIFHGKNPFV
SYPRVIGHEFVGRIESVGAGVDASRIGEIVAVDPVISCGRCHACAIGRRNVCRSLTVLGV
HRDGGFSEYACVPAANAHRIAPEIADTCAAIVEPFAVAANATARTGVLPSDVALIYGAGT
VGLTLLQVLKHVYGIRAFI-ADRLDERLALARKCGAAADEVIHAATETVPDALERRGVDG
GPTLIFDAVCHPSILEEAVRLAAPAARIGVLGFSSEPSSIVQAELTKKELTLCASRLNCA
MFPQVIEWIADGRVHPEHIVTHTLDFRDVARAFELAERNPRESCKILLDFAAH-
>tr|B3YBG6|B3YBG6_SALET Starvation-sensing protein RspB OS=Salmonella enterica subsp. enterica serovar Kentucky str. CVM29188 GN=SeKA_A0946 PE=4 SV=1
---------MKSIVIEKPNTLTIETRALPQPAPGEVRIKVKLAGICGSDSHIYRGHNPFA
KYPRVIGHEFFGVIDAVGDNVNHDRIGERVSVDPVISCGHCYPCSVGKPNVCTSLVVLGV
HRDGGFSEYAVAPARNAHRIPDNIADHHAVMVEPFTIAANVTGQVNPTEQDVALIYGAGP
MGLTTVQALKGVYQVKTVIVVDRIEERLAMAKQSGA--DWTLNNGQHSLAEFLQQKALK-
-PTLIVDAACHPAILQEAITLASPAARIVLMGFSSDPCEIVQQGITGKELAIYSSRLNAN
KFPVVIDWLNKGLIDPDKLITHTFDYQHVTDAIELFEKDQRQCCKVLLTFAK--
>tr|B6FBS3|B6FBS3_9ENTR Putative uncharacterized protein OS=Enterobacter cancerogenus ATCC 35316 GN=ENTCAN_02173 PE=4 SV=1
MELVNEERTMKSIVIQQPDALVIEERPIPVPAAGEVRVKISLAGICGSDSHIYRGHNPFA
KYPRVIGHEFFGVIDAIGEHVEASRLGQRVSIDPVISCGHCYPCSVGKPNVCTSLVVLGV
HRDGGFSEYAVVPAKNAWPIPDAIPDKHAVMVEPFTIAANVTGQANPGEQDVALIYGAGP
MGLVTVQALKGVYKVKQVIVVDRIDERLAMAQRSGA--DWVINNGEQSLQAVLEEKGIK-
-PTLIIDAACHPSILQEAITLASPAARIVLMGFSSDPSQIVQQGITGKELSIFSSRLNAN
KFPVVIDWLERGLIDPEKLVTHTFDYHHVTDAIELFEKDQRQCCKVLLTFGQ--
>tr|B7LRA3|B7LRA3_ESCFE Putative dehydrogenase, starvation-sensing protein with NAD(P)-binding and GroES domains OS=Escherichia fergusonii GN=rspB PE=4 SV=1
MELV-RKTMMVSVVVEKPGQMCLVESVKSEPKADEVCVKVEYAGICGSDLHIYHGANPFA
VYPRIVGHEFVGTIIQVGENIDPLRIGERVVVDPVISCGHCYPCSIGRPNVCESLNVLGV
HRDGGFTEYTCVPATNAYPVPEDIPANIAVTIEPYAVAANVTNRTGVYPTDIALVYGAGP
AGMTIIDVLRNVWQI-PVIVVDQREDRLESARRCGA--TYTFNNRNGSLREYLASEKIT-
-PTLIIDAVCHPSILEEAVTLISSAGRIGLLGFSATPSAIAQQELTRRELTLYSSRLNCR
MFPTVIEWMQHNLIHPENIISHVFDIHHVDEAFKLIESQQEGLCKVLLKFPES-
>tr|A1ABC5|A1ABC5_ECOK1 Starvation sensing protein RspB OS=Escherichia coli O1:K1 / APEC GN=rspB PE=3 SV=1
MELV-RSKVMKSILIEKPNQLSIIEREIPTPSAGEVRVKVKLAGICGSDSHIYRGHNPFA
KYPRVIGHEFFGVIDAVGDGVESARVGERVAVDPVVSCGHCYPCSIGKPNVCTTLAVLGV
HADGGFSEYAVVPAKNAWKIPEAVADQYAVMIEPFTIAANVTGHGQPTENDTVLVYGAGP
IGLTIVQVLKGVYNVKNVIVADRIDERLEKAKESGA--DWAINNSQTPLGESFAEKGIK-
-PTLIIDAACHPSILKEAVTLASPAARIVLMGFSSEPSEVIQQGITGKELSIFSSRLNAN
KFPVVIDWLSKGLIKPEKLITHTFDFQHVADAISLFEQDQKHCCKVLLTFSE--
>tr|A5EDR2|A5EDR2_BRASB Putative dehydrogenase, starvation-sensing protein with NAD(P)-binding and GroES domains OS=Bradyrhizobium sp. (strain BTAi1 / ATCC BAA-1182) GN=BBta_2119 PE=3 SV=1
ME-----ERVKSLVVERPGRLSIETRAIPEPASGEIRIKVERAGICGSDIHILHGSNPFA
RYPRVIGHEFFGRIDKLGDGVH-ARLGARIVVDPVVACGTCYPCSVGRPNVCAQLAVLGV
HRDGGFSEYACVPAENAHLLPDSVGDDQAPLVEPFSIAANITDHTSVFASDIALVYGAGP
IGLTVIQVLKHVYGVKELIVTDRIDQRLEAARNNGA--DRVINTAQTALPAALADAGVT-
-PTLIIDAACHPSILAEAIEIASPAARIGLLGFSAEPSTIVQQKVTAKELAIHASRLNSG
KFAKVIDWFASGTLQPERLITHRFGLDDYAIAFDTFEHNPTECCKVQLIF----
>tr|A6TEN0|A6TEN0_KLEP7 Putative dehydrogenase, NAD(P)-binding, starvation-sensing protein OS=Klebsiella pneumoniae subsp. pneumoniae (strain ATCC 700721 / MGH 78578) GN=KPN78578_35900 PE=3 SV=1
MEGI----KMRSVVVKEPGQLNIESRPVPVPGAHEVRVKIAFAGICGSDVHIYHGHNPFA
KYPRVIGHEFYGIIDAVGEQVSPARIGERVAVDPVVSCGHCYPCSVGRPNVCTQLQVIGV
HRDGGFSDYACVPAKNAWRIPEAISDRQATMVEPFTIAANITAQLQPTAQDIALVYGAGP
MGLTIIQALKGVYGVKQVIVVDRIAERLQMARENGA--DLTLDNTDQPLAEQLAQRQLA-
-PTLVIDAACHPAILQEAILLASPAARIGILGFSGEASTLTQQSITSKEISIFSSRLNSG
RFPLVIDWMEKGLIRPEALITHCMPLEQVKEAMEIFANDRKTCCKVLLQLG---
>tr|A8AGU3|A8AGU3_CITK8 Putative uncharacterized protein OS=Citrobacter koseri (strain ATCC BAA-895 / CDC 4225-83 / SGSC4696) GN=CKO_01574 PE=3 SV=1
---------MKSIVIEKPDTLVLAERPIPEPAAGDVRVKVKLAGICGSDSHIYRGHNPFA
KYPRVIGHEFFGVIDAVGEGVSHARVGERVSVDPVISCGHCYPCSIGKPNVCTSLVVLGV
HRDGGFSEYAVVPAKNAFTIPDAIADKHAVMVEPFTIAANVTGQVNPTENDIALIYGAGP
MGLTTVQALKGVYNVKEVIVADRIDERLEMAKESGA--DWVINNGQQSLQDFLDEKGLK-
-PTLIVDAACHPSILQEAISLASPAARIVLMGFSSDPCQIVQQGITGKELSIYSSRLNAN
KFPVVIGWLEKGLIDPDKLVTHTFNYHHVTDAIELFEKDQRHCCKVLLTFSE--
>tr|A8GHS0|A8GHS0_SERP5 Alcohol dehydrogenase GroES domain protein OS=Serratia proteamaculans (strain 568) GN=Spro_3564 PE=3 SV=1
MELVTGESAMQSVVIEQPGLLAIQQRPLPQPAANEVRVKVKFAGICGSDVHIYHGHNPFA
RYPRVIGHEFFGVIDQVGSDVSPQRLGERVSVDPVVSCGHCYPCSIGRPNVCTELQVIGV
HRDGGFSDYACAPARNAYPIPDSISDRHAAMVEPFTIAANITAHLQPNADDIALIYGAGP
MGLTVIQTLKGVYGVKQVIVTDRIHERLVMAQENGA--DWTFNNAEASLPAELERRGIR-
-PTLIVDAACHPAILQEAINLASPAARIGIMGFSGDACTITQQSITSKELSIFSSRLNSA
RFPQVIDWMASGKIAPQKLITHCVPANEVEQAMLMFEKDQRTCCKVLLQFD---
>tr|B1Z0M5|B1Z0M5_BURA4 Alcohol dehydrogenase GroES domain protein OS=Burkholderia ambifaria (strain MC40-6) GN=BamMC406_5131 PE=4 SV=1
---------MLSVVVDRPNSMGVREVPLPVPAAGEVRVKVRYAGICGSDLHIFHGKNPFV
SYPRIIGHEFVGTIESVGAGVDAARLGETVAVDPVISCGHCHACTIGRRNVCRHLTVLGV
HRDGGFSQYTCVPAGNAYRIPEAIADTCAAIVEPFAVAANATSRTGVLPGDVALIYGAGT
VGLTILQVLKRVYGIRAFI-TDRLDARLQLARKCGAAQDEIINTSVESLPDALEKRGVDG
GPTLIFDAVCHPSILEEAVAIAAPAGRIGVLGFSSEPSAIVQAELTKKELTLAASRLNCA
MFPQVIDWIARGLIQPEHIVTHKVGFRDVAQAFEMAERNPAESCKILLDFAGG-
>tr|B3R766|B3R766_CUPTR Starvation-sensing protein, putative oxidoreductase, Zn-dependent and NAD(P)-binding OS=Cupriavidus taiwanensis (strain R1 / LMG 19424) GN=rspB PE=4 SV=1
---------MLSIVVEQPHRMAVRERADPSPAAGEVRVRVRLAGICGSDLHIFHGKNPFA
TYPRVIGHEFAGHIDAVGAGVSADRIGERVVVDPVIRCGQCHACRIGRHNVCQRLQVIGV
HRDGGFSQFACVPADNAYAVPAGMPTASAAVIETFAVAANATHRTGVLPTDVALIYGAGP
VGLNLLQVLKGVYGVRTFI-TDHVDERLALARGCGAEEDEVINTAREPLARALARRGVAG
GPTLIFDAVCHPAILEEAVALAAPAGRIGVLGFSATPSALPQQALTSKELTLYASRLNCA
MFPTVIDWITRGRVDPGRIVTHQIPFRDVADAFALSESQPRACCKVLLDLSEDA
>tr|Q0KAD6|Q0KAD6_RALEH Threonine dehydrogenase (Zn dependent) OS=Ralstonia eutropha (strain ATCC 17699 / H16 / DSM 428 / Stanier 337) GN=tdh PE=3 SV=1
---------MLSIVVEEPNSMAVCERPMPEPAAGEVRVRVRYAGICGSDLHIFRGHNPFV
AYPRVIGHEFVGTIDAVGAGVDASRIGQRVVADPVISCGQCHACRIGRQNVCSRLQVIGV
HRDGGFSEYACVPAGNAYVIPDGMPEASASVIEPFAVAANVTHRTGVLAQDVALIYGAGP
VGLNLMQVLKRVHGIRAFI-TDHLDERLALARQCGAGEDEVINTAREPLEQALAARGVEG
GPTLIFDAVCHPAILEEAVSIAAPAGRIGLLGFSPTPSAIPQQELTRKELTLYASRLNCA
MFPTVIDWIAKGLVNPGKIVTHHVDFRDVAGAFALAEGNPGKCCKVLLDFGHGG
>tr|Q6D8Q4|Q6D8Q4_ERWCT Putative starvation sensing zinc-binding dehydrogenase OS=Erwinia carotovora subsp. atroseptica GN=rspB PE=3 SV=1
---------MKSIVIQQPNSLVIEERSIPQPAAGEVRVKVKLAGICGSDSHIYRGHNPFA
KYPRVIGHEFFGVIEAVGDGVDAARLGERVSVDPVVSCGHCYPCSIGKPNVCTSLVVLGV
HRDGGFSEYAAVSAKNAHVIPDEIPDEFAVMVEPFTISANVTAQVKPTEQDIALIYGAGP
MGLTSVQVLKGVFKVKEVIVVDRIPERLEMALRSGA--DRVINNASLSLKDELETLNIK-
-PTLIIDAACHPSILQEAITIASPAARIAIMGFSSEPCQISQQGITSKEISIFSSRLNAN
KFPIVIEWLKEKRIDPAKLITHRFDYQQVVQAIEVFEKDQKRCCKVLLTFNEA-
