# Supplementary material for: Subdivision of the MDR superfamily of medium-chain dehydrogenases/reductases through iterative hidden Markov model refinement
Source: BMC Bioinformatics. 2010 Oct 27;11:534. doi: 10.1186/1471-2105-11-534 (PMC2976758; doi:10.1186/1471-2105-11-534)
Supplement: Additional file 4 — MDR family alignment figures. Illustrations showing the mafft MSAs from Additional file 3: mdr-sequences. Red sequence identifiers denote sequences from UniProtKB/TrEMBL, while blue correspond to sequences from Swiss-Prot. The position cscores are shown in a bar plot under the MSA. Positions that contain gaps in over 90% of the sequences have been removed from the alignment in order to increase readability. [file 1471-2105-11-534-S4.ZIP › mdr/MDR047.mafft]

>tr|A0HA30|A0HA30_COMTE Alcohol dehydrogenase, zinc-binding OS=Comamonas testosteroni KF-1 GN=CtesDRAFT_1937 PE=3 SV=1
---MKALKWHGALDLRLEVIERRPLK-AGEIRIEVAYCGICGSDMHEYLHGPDSIPVNVP
HPLSGRVAPIVIGHEFCGTVVEVAADVKGLGVGDRIAVEPEYRCGHCIYCRSGRYNLCES
MGFVGLM-GDGGMAEEAVVPAYMAHVLPPSLSFRQAAVAEPAAVALHAVRRSALRAGDDC
VIFGMGAIGLLLVMMARHHEAGRIIAVDVDTRRLGLARELGASDTVDASQGDVV---QQV
HELTGGVGVPVSFEAVGRPETLQGALGVLSKGGEAVLLGLMP-EARIDTFDLVNRELRIT
SSLGYRGRYPELLELMARGVVDAGKIVTHVVSLEAAIQDGFERLA--SAGDAIKVLVQPQ
SLEVDRDAGS
>tr|A2W1Z3|A2W1Z3_9BURK Zinc-containing alcohol dehydrogenase OS=Burkholderia cenocepacia PC184 GN=BCPG_04362 PE=3 SV=1
---MRALQWHGPRDVRLVEIDTPRVG-PGDVRIAVAYCGICGSDLHEYADGPHAIPVDAP
HPLSRRTAPLTLGHEFCGTVVEVGADVTTLRAGDRVAVEPEYRCSQCAYCRSGSYNLCVS
MGFAGLM-GDGGMADFAVVPAYMLHRLPDGVSLEQAAVMEPAAVALHALRRGELRLGETC
AVFGLGPIGLLLIMLAKLQGATTIVAVDVSPERLAAATRFGATHALDARTLDAAALHDAI
RAATGGLGVDTSFEAAGLQATFESAMRALRKGGRVVMVGLMP-HAGFDAFRAVNDELTVT
TSVGYRHAYEDLLRIVASGALDLTSIVTRTVSLEDAVADGFDALL--ADRAQIKILVSPT
QRPARRASTT
>tr|A3KYZ6|A3KYZ6_PSEAE Putative uncharacterized protein OS=Pseudomonas aeruginosa C3719 GN=PACG_03009 PE=3 SV=1
---MKALRWHAARDLRLSELERQAPR-PGEVELEVAYCGICGSDLHEYQSGPHSIPQAEA
HPLSGCRAPLTLGHEFCGVVAALGPGVEGLRIGDRVAVEPEYRCGECRYCREGRYNLCES
MGFIGLM-GDGGFAERARVPAYMLHRLPDAVGFRQAAVLEPAAVALHALRRSSLAPGQRC
AVFGLGPIGLLLVMLARLRGIEDIVAIDVSPERLALAGEFGASRALDARDGDTA---ARL
RE--GG-ALDCAFEAAGSQASLDAALASLRKGGELVLVSLMG-EVRLDAFDLVNRELRLL
GSVGYRDAYPELIALLADGRLDLARAVTRSVPLEQAVEHGFEALL--RDKSQLKVLVNPN
PALAD----A
>tr|A5MEZ1|A5MEZ1_STRPN Dehydrogenase, putative OS=Streptococcus pneumoniae SP18-BS74 GN=CGSSp18BS74_03924 PE=3 SV=1
MATMKAARWHAAKDVRIQEIEVPEVL-PHQVKVAVKFTGICGTDLHEFLDGPIFIPTDE-
HVYSGQKAPVTLGHEFSGEIIEVGSDVTRVKVGDRVAVEPILAKNN----LVGDYNLDPN
LNFVGLA-ADGGFAKYCVLDGDLVHVIPDSLSYEQAALTEPAAVAVYAVRQSSLKAGDTA
VVFGLGPIGLLIVEALRAAGASKIYAVELSPERQAKAEELGAIVVRPEEGETAV---EAI
HRLTNG-GVDVSYEVTGVPVVLGQALAAVHKAGECMVVSIWEREANINPNEFAIQEKTLK
GIIAYRHIFPKVLELMEQGYFSAEKLVTKKIKLENIVEEGFIELT--QDKSQIKILVEPE
----------
>tr|A8VUU4|A8VUU4_9BACI Amidohydrolase OS=Bacillus selenitireducens MLS10 GN=BselDRAFT_1909 PE=3 SV=1
---MKAAVWYKAKDLRVEDVPEPGIKGDHDVKVKVSCCGICGSDLHEYAAGPIFIPKDTP
HPISGEKAPIIMGHEFSGEVVEVGPNVTRVKPGDMVAIEPILAPSENGRYTDAKYNLSPL
LGFHGLSGGGGGFSEFTVLGEHMVHKIPDGLSAEQGALVEPAAVALHAIRQSSLKAGDTA
CVFGTGPIGLMVIDALKAAGASTIYAVEVSEARIKKAGDLGAV-VINPKTEDAV---AKI
HELSGG-GVDVAFEVTGIPAVLNQCLHSTHTGGEAVIVSIWEQEASFQPNDLVIAERTMK
GIIAYRHIYPQVMELMKQGYFSGDKMITSRIGLDDVVDKGFDLLL--SDKSQVKIIVTP-
----------
>tr|B1F7N2|B1F7N2_9BURK Alcohol dehydrogenase GroES domain protein OS=Burkholderia ambifaria IOP40-10 GN=BamIOP4010DRAFT_0041 PE=3 SV=1
---MRALQWHGPRDLRVVDLDTPRAG-PGEVRIAVAYCGICGSDLHEYADGPHAIPVDTP
HPLSGRTAPLTLGHEFCGTVVEVGAGVTTLTPGDRVAVEPEYHCHQCAYCRSGSYNLCVS
MGFAGLM-GDGGMADFVVVPAYMLHRLPDDVSLEQAAVMEPAAVALHALRRGELRLGDTC
AVFGLGPIGLLLIMLAKLQGATTIVAVDVSPERLAAAARFGATHAFDARSLDAPVLRDAI
REAAGGLGVDVSFEAAGLPATFEAAMQGLRKGGHLVMVGLMP-HAGFDAFRAVNDELTFT
ASVGYRHVYEDLLRLIASGALDLTSIVTRTVALEDAVADGFDALL--ADRAQIKILVAPP
RRHARRLHTV
>tr|B1QC65|B1QC65_CLOBO Oxidoreductase, zinc-binding dehydrogenase family OS=Clostridium botulinum NCTC 2916 GN=CBN_2254 PE=4 SV=1
---MKAALWYEKKDVRVEEIEEPKVV-EGSVKIKVKWCGICGSDLHEYLGGPIFIPVGQP
HALSGTTAPVVLGHEFSGEIVELGQGVTKFNIGDRVIVEPIVACGKCPACMEGKYNLCSS
LGFHGLCGSGGGLAEYTVFPEEFVHKIPDEMSYEDAALVEPMAVALHSVRIANFNTGDTA
LVLGAGPIGLATIECLKAAGARLIVVLQRKSIRQKYAKRAGADVVLDPNEVNIP---EEV
KKLTDGLGVDVAFETTGAKIGFDTGIESLKFEGTMVITSIWEKDTSFNPNVLVFTEKKIV
GTLAYRHEFLATMALMKDGRIKTDGYITKKIALDDIVEEGFGALTGPEKKKHVKIIVTPD
KSLL------
>tr|B1SN90|B1SN90_9BACI Alcohol dehydrogenase zinc-binding domain protein OS=Geobacillus sp. WCH70 GN=GWCH70DRAFT_0381 PE=4 SV=1
---MKAARWHNARDIRVEEVEEPKAG-KGKVKIKVEWAGICGSDLHEYAAGPIFVPVKDP
HPVSKDVAPIIMGHEFSGRVVEVGEGVTKVKVGDPVVVEPILRCGECPACKKGKYNLCEH
LGFHGLSGGGGGFSEYTVVDEYMVHKMPEGLSFEQGALVEPAAVALHAVRSSKIKPGDKA
AVFGTGPIGLLVIEALKAAGASEIYAVEVSKERLQKAKELGATSVINPKEEDPV---QKL
RELTDG-GVDVAFEVTGVPAVLQQAIDSTTFEGETIIVSIWEKEANLQPNNIVLKERNVK
GVIAYRDIFPAVMELMKRGYFQAEKLVTKRIKLDDIVTEGFETLI--KEKNQVKILVKPE
----------
>tr|B3KBF0|B3KBF0_9BACI Alcohol dehydrogenase GroES domain protein OS=Geobacillus sp. Y412MC10 GN=GYMC10DRAFT_2918 PE=4 SV=1
---MQALRWHGVKDLRLETIAEPQAT-NGKVKIKVEWCGICGSDLHEYVAGPIFIPENTP
HALTGEQAPVVMGHEFSGQVVEVGEGVTKFKAGDRVVVEPVFACGSCEACRQGKYNLCDK
MGFLGLAGGGGGFSEYVAADEHMVHKIPDSVSYEQGALVEPSAVALYAVRQSQLKAGDRA
VVFGAGPIGLLVIEALKAAGASEIYAVELSPERKQKAEELGAI-VIDPKACDVV---EEL
HRRTGA-GVDVAFEVTGVPPVLTQAINSTKIGGQIMIVSIFETSAPIVPNDIVMKERNIT
GIIGYRDVFPAVISLMEKGFFPADKLVTQRIKLDEVIDQGFEALL--KEKNQVKILVSAH
----------
>tr|B4ALJ8|B4ALJ8_BACPU Zinc OS=Bacillus pumilus ATCC 7061 GN=BAT_1651 PE=4 SV=1
---MKALRWHDQKDIRLEEIDEPKVA-PGKVKLKVKWCGICGSDLHEYLGGPIFIPVNEP
HPLTKEKAPITLGHEFSGEVVEVGEDVSNYKVGDRVVVEPIFATHG----HQGAYNLDEN
MGFLGLAGGGGGFSEYVSVDEELLHLLPDEISYEQGALVEPSAVALYAVRSSKVQAGDTA
AVFGCGPIGLLVIEALKAAGATDIYAVELSKERQEKAKELGAIIVDPSQYEDVV---QEI
ARRTNG-GVDVSFEVTGVPVVLKQAIQSTRISGETVIVSIWEKGAEIMPNDIVIKERTVK
GIIGYRDVFPSVLNLMRKGYFSADTLVTKKIKLDDVIEDGFHALI--NEKDQVKILVSAE
----------
>tr|Q0FP26|Q0FP26_9RHOB L-iditol 2-dehydrogenase OS=Roseovarius sp. HTCC2601 GN=R2601_21442 PE=3 SV=1
-----------MKDIRVEDIADPQPG-KGEVKVKVAWTGICGSDLHEYLAGPIFVPVDED
HPLSHDKAPITMGHEYCGTVAELGDGVTDLAIGDRVAIEPIFACGACPACLEGKYNLCDS
LGFVGLSGGHGGFAAHSVVPARMVHKMPEGLSMEQGALVEPAAVALHAVRLSRIKAGDKA
AVFGAGPIGLLVVESLRVAGASEIHVVEPSHVRRQKALDLGATSVIDPTATDAV---ADI
RAAT-G-GVHVAFEVTGVPQVLPQCIDATRHEGQVLVVSIWEQEASFQPNTVVLKERQVQ
GTIAYRNVYPAVMALMTQGYFSADQLVTKRIALEDIVTEGFEALV--AEKSHVKILVEAP
G---------
>tr|Q3EXN9|Q3EXN9_BACTI (R,R)-butanediol dehydrogenase OS=Bacillus thuringiensis serovar israelensis ATCC 35646 GN=RBTH_06101 PE=3 SV=1
MYKMKALLWHNQRDVRVEEVPEPTVK-PGTVKIKVKWCGICGTDLHEYLAGPIFIPTEE-
HPLTHVKAPVILGHEFSGEVIEIGEGVTSHKVGDRVVVEPIYSCGKCEACKHGHYNVCEQ
LVFHGLGGEGGGFSEYTVVPEDMVHHIPDEMTYEQGALVEPAAVAVHAVRQSKLKEGEAV
AVFGCGPIGLLVIQAAKAAGATPVIAVELSKERQELAKLAGADYVLNPATQDVL---AEI
RNLTNGLGVNVSFEVTGVEVVLRQAIESTSFEGQTVIVSVWEKDATITPNNLVLKEKEVI
GILGYRHIFPAVIKLISSGQIQAEKLITKKITVDQVVEEGFEALV--KDKTQVKILVSPK
----------
>tr|A0Q2I7|A0Q2I7_CLONN 2,3-butanediol dehydrogenase OS=Clostridium novyi (strain NT) GN=NT01CX_0344 PE=3 SV=1
---MKAALWYGKNDVRVEEVQEPKVE-NGTVKIKVKWCGICGSDLHEYLNGPIFIPVEQP
HPLSGNVAPIILGHEFSGEIVEVGEGVKKFNIGDRVIVEPIVACGKCPACKEGKYNLCTS
LGFHGLCGSGGGFAEYTVFPEEFVHKIPDNMTYEQAALAEPMTVALHSIRVANFKTGDTA
LVLGAGPIGLATIECLKAAGAKSVIVFQRKSIRQEYAKRAGADIVLDPNEVNVS---EEV
KKITGGLGVDTAFETTGAQVGFDVGIESLKFEGTMVITSIWEKEIKFNPNTLVFSEKKIV
GTLAYRHEFPSIIAQMNDGRIKAEGYITKKISLDNIVAEGFNTLTGLEKKKQVKILVTPD
EMLLDK----
>tr|A3CLG0|A3CLG0_STRSV Dehydrogenase, putative OS=Streptococcus sanguinis (strain SK36) GN=SSA_0572 PE=3 SV=1
MAKMNAARWYGAKDVRIEEVDVPEVK-PHQVKIAVKFTGICGTDLHEYLDGPIFIPTETE
HVYSGQKAPVTLGHEFAGEIVEVGSAVTRVKVGDRVTVEPILAKHN----LVGDYNLDPN
LNFVGLA-ADGGFAKYCVLDGDIVHKVPDSLSYEQAALTEPAAVAVYAVRQSALKTGDTA
VVFGLGPIGLLIIEALRAAGASKIYGVELSPERQAKAEELGAIIVRPEEGEDVV---AAI
QRLTGG-GADVSYEVTGVPVVLGQALAAVHKAGECMVVSIWEREASINPNEFAIQEKSLK
GIIAYRHIFPKVLELMEQGYFSADKLVTKKIKLEDIVQEGFIELT--QDKAQIKILVSPE
----------
>tr|A6LTG2|A6LTG2_CLOB8 Alcohol dehydrogenase GroES domain protein OS=Clostridium beijerinckii (strain ATCC 51743 / NCIMB 8052) GN=Cbei_1464 PE=3 SV=1
---MKAALWYAKKDVRVEEIEEPKVT-VNGVKIKVKWCGICGSDLHEYLGGPIFIPVGQP
HPLSGTTAPVVLGHEFSGDVVEVGPNVKNFKPGDRVIVEPIVACGKCPACLEGKYNLCSS
LGFHGLCGSGGGLAEYTVFPEEFVHKIPDEMSYEQAALVEPMAVALHSIRIGNFRTGDTA
LVLGSGPIGLATIECLKAAGAKLIIVLQRKSIRQEYAKRAGADVVLDPNEVNIA---EEV
KKLTNGLGVDVAFETTGAQIGFDTGIDSLKFEGTLVVTSIWENDVKFNPNVLVFTEKKII
GTLAYRHEFPATMAQMKDGRIKAEGYVTKKIHLDDIVEEGFGALTGPEKKKHVKILVSPD
KELVSK---S
>tr|A7Z224|A7Z224_BACA2 YdjL OS=Bacillus amyloliquefaciens (strain FZB42) GN=ydjL PE=3 SV=1
---MKAARWHNQKDIRIENIDEPKAE-PGKVKIKVKWCGICGSDLHEYLGGPIFIPVGKP
HPLTNEMAPVTMGHEFSGEVVEVGEGVKNYSVGDRVVVEPIFATHG----HQGAYNLDEQ
MGFLGLAGGGGGFSEYVSVDEELLFKLPEELSYEQGALVEPSAVALYAVRQSKLKAGDTA
AVFGCGPIGLLVIEALKAAGATDIYAVELSPERQEKAKELGAIIIDPSKTDDVV---EEI
AKRTNG-GVDVSYEVTGVPVVLRQAIQSTNIAGETVIVSIWEKGAEIHPNDIVIKERTVK
GIIGYRDIFPSVLALMKEGYFSADKLVTKKIVLDDLIEEGFGALI--KEKNQVKILVKPN
----------
>tr|A8LUF2|A8LUF2_DINSH Alcohol dehydrogenase GroES domain protein OS=Dinoroseobacter shibae (strain DFL 12) GN=Dshi_4159 PE=3 SV=1
---MKAARWHGAKDIRVEDVDEPTPG-AGEVKIKVAWTGICGSDLHEFLAGPIFVPVGED
HPLSHDKAPITMGHEYCGEITELGDGVTDLSVGDRVAIEPIFACGTCAACRDGRYNLCEK
LGFVGLSGGHGGFAAYSVVPARMLHRMPEGLSMEQGALVEPAAVALHAVRVSAFKAGDRA
AVFGAGPIGLLVVESLRIAGASKIVVVEPSETRRAKAMELGATTAVDPGAEDAV---AAV
QAACPG-GVEVAFEVTGVPAVLAQAIDATRYEGETLVVSIWETEASFQPNTVVLKERNIK
GTIAYRNVYPAVMDLMQQGYFQAERLVTRRIGLDDIVRDGFEALV--AEKSQIKILVEAP
----------
>tr|A9AR08|A9AR08_BURM1 Alcohol dehydrogenase GroES domain protein (L-iditol 2-dehydrogenase) OS=Burkholderia multivorans (strain ATCC 17616 / 249) GN=gutB PE=3 SV=1
---MRALQWHGPRDVRLVDIDTPRVG-PGEVRIAVAYCGICGSDLHEYADGPHAIPVDAP
HPLSGRTAPLTLGHEFCGTVVEVGAGVTTLRAGDRVAVEPEYRCQRCAYCRAGSYNLCVS
MGFAGLM-GDGGMADFAVVPAYMLHRLPEGVTLEQAAVLEPAAVALHALRRGELRLGNTC
AVFGLGPIGLLLIMLAKLQGATTIVAVDVSPQRLAAAKRFGATRAFDARSLDAAALRDAI
RAETGGLGVDVAFEAAGLPATFEAAMHALRKGGRVVMVGLMP-HAGFDAFRAVNDELTFT
ASVGYRHAYDDLLRIVASGVLDPASIVTRTVALEHAIADGFDALL--ADRTQIKVLVSPA
LGASRRTYAS
>tr|B1HTF8|B1HTF8_LYSSC Sorbitol dehydrogenase OS=Lysinibacillus sphaericus (strain C3-41) GN=Bsph_3678 PE=3 SV=1
M--MKAARWYKAKDIRVENIDEPVIA-PGKVKIKVHWTGICGSDLHEYAAGPIFIPVEQP
HYVSKDIAPIVMGHEFSGEVVEIGDGVTSVKVGDPVVVEPILSCGECAACKKGKYNICKH
LGFHGLSGGGGGFSEFTMVDEKLVHKMPEGLSYEQGALVEPAAVALHAVRQSKLKAGDKA
AVFGTGPIGLLVIEALRAAGASEIYAVELSAERAAKALELGATAVINPKEEDAV---ARL
HELTNG-GVDVAFEVTGVPVVLQQAIDSTTFEGETIIVSIWETDASILPNNIVLTERSVK
GIIAYRDIFPAVMELMKQGYFPADKLVTKRIALEEVVTEGFEALM--KERNHIKILVNSQ
A---------
>tr|B2VFK4|B2VFK4_ERWT9 Zinc-containing alcohol dehydrogenase, long-chain OS=Erwinia tasmaniensis (strain DSM 17950 / Et1/99) GN=adhB PE=4 SV=1
---MKAARWHKAHDIRVEDIEEPRVS-AGKVKIKIAWTGICGSDLHEYLAGPIFAPVGKP
HKLSHDEAPIVMGHEFSGLVVAVGNGVTKVKVGERVVVEPILSCRTCEACREGKYNLCTD
LGFHGLSGGGGGFSSFTVVDEHMVHPMPEGLSYEQGALVEPAAVALHAVRMSRLKAGDKA
AVFGAGPIGLLLIEALRAAGASEIYVVELSPQRAEKARELGANVVIDPGQQDAV---ATI
RERSQG-GVNVAFEVTGVPVVLKQCIDSTRYEGETIIVSIWEGEASFHPNKVVLAERNVK
GTIAYRHIFPAVMELMTQGYFQAEKLVTKRIDLEDLVTEGFDTLV--KEKNQVKILVRPP
Q---------
>tr|Q4KBB3|Q4KBB3_PSEF5 2,3-butanediol dehydrogenase, putative OS=Pseudomonas fluorescens (strain Pf-5 / ATCC BAA-477) GN=PFL_3365 PE=3 SV=1
M--IKALQWHAARDLRLTQLEPRQPG-PGEVLLQVAYCGICGSDLHEYADGPHSIPQQVA
NPLSGCRAPLTLGHEFCGQVVALGPGVDARLLGQRVAVEPEYRCGECSYCQMGQYNLCES
MGFIGLM-GDGGFAEQAVVPAYMLHLLPDSVSFKQAAVLEPAAVAYHALNQSSLMAGDSC
AVFGLGPIGLLLVLLARLRGVERIYAVDLDPERRRLALEFGASEALDGADPQLQ---ARL
RQLSAG-GIDSAFEAAGSQQTLSHALHCLRKGGEAVLVGLMG-DVQFDAFHLVNNELRLL
GSVGYRHVYPELIQLLASGRLDLSRAVTRCLTLEQAVEQGFQALL--QDKSQIKVLVNPT
PALAD----A
>tr|Q8EL78|Q8EL78_OCEIH Alcohol dehydrogenase OS=Oceanobacillus iheyensis GN=OB3353 PE=3 SV=1
---MKAAVWYGKHDIRVENKEEPIIK-PGKVKIKVAWTGICGSDLHAYHGAEGVVQVGEP
HPVTGEMAPLTLGHEFSGVIHEIGEGVSGLSVGDRVAIEPAIKCGKCENCVRGNYNLCEH
NGFVGLQ-SDGAFAEYAIVDPHMVHKLPDNISFEEATAIEPTAVSFHALKLSNMKAGDTV
AVFGVGPIGLTAILCAKAAGASRIYAIDVSNERLEMAQKLGATTVINAIEENAA---EKI
YAETGS-GVTIAFDCAGAEATVNSAIDSLAKGGQLVIVSIIPEPIKVNLLQANLKEINIL
ATIGYRDVYKDVIAMVESGQLDLKPIITKKIGLDDIIEEGFHALT--NDKSQAKILVSPT
GV--------
>tr|Q9K5Y6|Q9K5Y6_BACHD L-iditol 2-dehydrogenase OS=Bacillus halodurans GN=BH3949 PE=3 SV=1
---MQALRWHGVKDVRVDDIAEPATL-KGKVKIKVKWCGICGSDLHEYAAGPIFIPQNSP
HSLTEEKAPIVMGHEFSGQVVEVGDGVTKCEEGDRVVVEPIFACGTCTACKQGKYNLCEQ
LGFLGLAGGGGGFSEYVTVDEHMVHKIPDTVSFEQGALVEPAAVALYAVRQSQFNVGDQA
VVFGTGPIGLLVIEALKASGASKIYAVELSTERRQRAEQLGAI-ALNPAEVNVV---EEI
QRLTDG-GADVSFEVTGVPIVLTQAIESTKLNGQTMIVSIFEKEASFQPNLVVMRERNIA
GIIGYRDIFPAVISLMNQGYFSAETLVTKRIGLHDIVEQGFEALM--KTNCNIKCDTTK-
----------
