# Supplementary material for: Subdivision of the MDR superfamily of medium-chain dehydrogenases/reductases through iterative hidden Markov model refinement
Source: BMC Bioinformatics. 2010 Oct 27;11:534. doi: 10.1186/1471-2105-11-534 (PMC2976758; doi:10.1186/1471-2105-11-534)
Supplement: Additional file 4 — MDR family alignment figures. Illustrations showing the mafft MSAs from Additional file 3: mdr-sequences. Red sequence identifiers denote sequences from UniProtKB/TrEMBL, while blue correspond to sequences from Swiss-Prot. The position cscores are shown in a bar plot under the MSA. Positions that contain gaps in over 90% of the sequences have been removed from the alignment in order to increase readability. [file 1471-2105-11-534-S4.ZIP › mdr/MDR048.mafft]

>sp|P0A9S4|GATD_ECO57 Galactitol-1-phosphate 5-dehydrogenase OS=Escherichia coli O157:H7 GN=gatD PE=3 SV=1
MKSVVNDTDGIVRVAESVIPEIKHQDEVRVKIASSGLCGSDLPRIFKNGAHYYPITLGHE
FSGYIDAVGSGVDDLHPGDAVACVPLLPCFTCPECLKGFYSQCAKYDFIGSRRDGGFAEY
IVVKRKNVFALPTDMPIEDGAFIEPITVGLHAFHLAQGCENKNVIIIGAGTIGLLAIQCA
VALGAKSVTAIDISSEKLALAKSFGAMQTFNSSEMSAPQMQSVLRELRFNQLILETAGVP
QTVELAVEIAGPHAQLALVGTLHQDLHLTSATFGKILRKELTVIGSWMNYSSPWPGQEWE
TASRLLTERKLSLEPLIAHRGSFESFAQAVRDIARNAMPGKVLL-IP
>tr|A6CY47|A6CY47_9VIBR Galactitol-1-phosphate dehydrogenase, Zn-dependent and NAD(P)-binding OS=Vibrio shilonii AK1 GN=VSAK1_19349 PE=3 SV=1
MLSIAVKSNNKLEIAQISKPTLK-KSSVLVKVHVSGLCGSDLPRIFDDGAHFYPIVLGHE
FSGEVVEVGEGVSQLKSGDRISCAPLVPCGSCPQCMNGRYSLCSDYSFIGSRAQGGNAEF
VEVPEQCCFLLDESVSSIQGAFFEPLTVSLHPILMAGGVEGKDVVVVGVGTIGLLAVQAV
KAMGAATVTAIDIADEKLSKAKSLGADYCFNSLDKDIREQMQSLPFAGDHQLILETAGSP
ASVKQCLSIASPRATVALIGTLHQDLTLTHQQFGQILRKELTLFGSWMNYSAPYPGKEWE
VARELFSKNLIDTQSLLDGVYEPSEFVKRVEALNGKSPDGKILLKWS
>tr|B3WPX1|B3WPX1_ECOLX Oxidoreductase, zinc-binding dehydrogenase family OS=Escherichia coli B171 GN=EcB171_2971 PE=4 SV=1
MKSVVNDTDGIVRVAESVIPEIKHQDEVRVKIASSGLCGSDLPRIFKNGAHYYPITLGHE
FSGYIDAVGSGVDDLHPGDAVACVPLLPCFTCPECLKGFYSQCAKYDFIGSRRDGGFAEY
IVVKRKNVFALPTDMPIEDGAFIEPITV------------------------GLLAIQCA
VALGAKSVTAIDISSEKLALAKSFGAMQTFNSSEMSAPQMQSVLRELRFNQLILETAGVP
QTVELAVEIAGPHAQLALVGTLHQDLHLTSATFGKILRKELTVIGSWMNYSSPWPGQEWE
TASRLLTERKLSLEPLIAHRGSFESFAQAVRDIARNAMPGKVLL-IP
>tr|B3YA32|B3YA32_SALET Galactitol-1-phosphate 5-dehydrogenase OS=Salmonella enterica subsp. enterica serovar Kentucky str. CVM29188 GN=SeKA_A2853 PE=4 SV=1
MKSVVIHAEGDVRVEERPLPQLQAEDDVLVKVVSSGLCGSDIPRIFAQGAHYYPITLGHE
FSGYVESYGTGVTDMQPGDAVACVPLLPCFHCPQCERGYFSLCKQYQFVGSRSEGGNAEY
VVVKRANLFRLPSDMPIEDGAFIEPITVGLHAFHLAQGCEGKNVIIVGAGTIGLLALQCA
RELGARSVTAIDINPQKLELAKALGATHTCNSREMTADDIQTALSDIQFDQLVLETAGTP
QTVSLAIDIAGPRAQLALVGTLHHDLTLTTRTFGLILRKELTLLGSWMNYSAPWPGEEWE
TAARLLAEKRLQLTPLIAHRGDAESFAEAVKALNGAPMQGKILLQLS
>tr|Q8VS08|Q8VS08_KLEOX GatD OS=Klebsiella oxytoca GN=gatD PE=3 SV=1
MQSVVIHAEGTVRVEERPIPTLQTENDVLVKVVSSGLCGSDIPRTFAKGAHYYPITLGHE
FSGYVESYGSAVTDLQPGDGVACVPLLPCLICPDWLKGFYSQWAKYEFVGSRGDGAFTEY
IVVNRKNVFVCADRMPIDDGALIEPMTVGLHAFHLAQAAK-ENVIIIGAGTMGLLALQCA
RELGAKSITAIDINPQRLALAKTLGATYVFNSKEMSSKEIQTALEEIQFDQLVLETAGTP
QTVALGIEVAGPRAQLALVGTLHHDLTLLSATFGQILRKELTIVGSWMNYSGPWPGEEWQ
TAVRLLTEKRIQLVPLIAHIGNAESFAREVQALNGAPMQGKILLKLS
>tr|A6TEG2|A6TEG2_KLEP7 Galactitol-1-phosphate dehydrogenase OS=Klebsiella pneumoniae subsp. pneumoniae (strain ATCC 700721 / MGH 78578) GN=gatD PE=3 SV=1
MKSVVIHAEGNVCVEERPIPTLQTENDVLVKVVSSGLCGSDIPRIFAKGAHYYPITLGHE
FSGYVESYGAAVTDLQPGDAVACVPLLPCFQCPQCQREYFSLCKQYQFVGSRSEGGNAEY
VVVKRANLFRLPDQMPIDDGAFIEPITVGLHAFHLAQGCEGKNVIIIGAGTIGLLALQCA
RELGANSVTAIDINPQKLELAKTLGATHVFNSREMSGQAIQQALESIQFDQLVLETAGTP
QTVALAIEAAGPRAQLALVGTLHHDLTLPAATFGQILRKELNIVGSWMNYSGPWPGEEWQ
TATRLLTEKRLQLAPLIAHRGDAESFARAVQALNGAPMQGKILLKLS
>tr|B0UTB6|B0UTB6_HAES2 Alcohol dehydrogenase GroES domain protein OS=Haemophilus somnus (strain 2336) GN=HSM_1035 PE=4 SV=1
MKAIVLESNRNMAICDIPKPLVEDPDDVLVKVHYSGLCGSDIPRIFHHGTHFYPIVLGHE
FSATVEEVGSDVTELDKGDLVSCAPLQPCFKCDECNRGFYSLCKNYNFIGSRRFGANSEY
LCVKKSNLVKLPQGSDTLQASFIEPITVGLHAIHLAGGCKGKNVVIVGAGTIGLLAAQST
KALGANSVSVIDINQEKLVLAKTLGADYVFNSMDLKADEILACLDGNRFDQLILETAGVP
KTVELSIQIAGPRAQVVLVGTLHHDLNLDQKEFGLILRKELIIFGSWMNYSKPWPGVEWR
EAVNLIAENKICFEPLISSINTIEDYVEEVKSLDGKPMNGKLVLKFD
