# Supplementary material for: Subdivision of the MDR superfamily of medium-chain dehydrogenases/reductases through iterative hidden Markov model refinement
Source: BMC Bioinformatics. 2010 Oct 27;11:534. doi: 10.1186/1471-2105-11-534 (PMC2976758; doi:10.1186/1471-2105-11-534)
Supplement: Additional file 4 — MDR family alignment figures. Illustrations showing the mafft MSAs from Additional file 3: mdr-sequences. Red sequence identifiers denote sequences from UniProtKB/TrEMBL, while blue correspond to sequences from Swiss-Prot. The position cscores are shown in a bar plot under the MSA. Positions that contain gaps in over 90% of the sequences have been removed from the alignment in order to increase readability. [file 1471-2105-11-534-S4.ZIP › mdr/MDR049.mafft]

>tr|A0SYZ0|A0SYZ0_9BURK Putative zinc-containing alcohol dehydrogenase superfamily protein OS=Janthinobacterium lividum PE=4 SV=1
------------------------------------------------------------
-----------------------------------------------------MQALVLT
SFA--APMSMANLPLPQPGPGQVLVRIAASGVNPLDTKIAA-GAAP-HARPRLPAILGID
VAGTVAAIGEGVTTFHIGATVYGMAGGIGGIQGSLAEYGVFDAALLAPVPPALSMREAAA
LPLVFITAWEGLVDRAHVKAGDTVLVHGGAGGVGHMAVQLAASLGATVFATGSAASR-AA
IEALGAR-FIDYR--------TSTVDDYVAEHTGGAGFDIVYDTVGGATLDASFQAAKIY
GGHVVSCLGWGTFALSPLTARAASYSGVFTLLPLLSGEGHARHGAILREANKLIDAGKLQ
VRLDPRRFTLHTAHDAHVAQMDGS----ARGKLVVDVAD-------
>tr|A0XYI1|A0XYI1_9GAMM Ripening-induced protein-putative Zn-containing oxidoreductase OS=Alteromonadales bacterium TW-7 GN=ATW7_03667 PE=4 SV=1
------------------------------------------------------------
-----------------------------------------------------MKAMIIN
EFGASDVFKAADIAKPVVKEGHVVVKVMATSVNTVDMMIRQMGDALAPLAPALPGVLGMD
FAGIIDEVGDGVTGFAVGDEVYGCAGGLAELQGALAEYMLADIKLIAHKPKTLSMREAAA
IPLVGITAYEGL-TRAAVKSGQKVLVHGGAGGVGHIALQLAKYLGADVFATGGGDKQSAL
IEKLGGT-AINYK--------TQAVADYVQTHTQGAGFDVVYDSIGGANLLKSFDAAALN
-GQIATTVSLAEIDLTPAHFKGLSLHVVFMLIPMLHNHKRQQHGEILAKLATIIDEGHLV
PVLDNIEFNLEDTGKAHDRLASGE----GMGKVVITI---------
>tr|A2TQ08|A2TQ08_9FLAO Ripening-induced protein-putative Zn-containing oxidoreductase OS=Dokdonia donghaensis MED134 GN=MED134_06854 PE=4 SV=1
MTYP--ITFVSSKKNT-----NYK------------------------------------
-------------------------------------------------KKASMKAMIIN
EYGENAPFTASEVAKPAVTPGHVSIKIAASSVNTVDTMIRKMGSDL-PLSPAAPAILGMD
FAGVIEAVGEGVNDFKVGDEVYGCVGGLADLQGTLAEYIVADSKLIAHKAANLSMTEAAS
LPLVAITAYEGL-MRAGIKKGQKVLVQGGSGGVGHVAVQLAIHFGADVYATCGGPEQRKI
IEGYGAT-AINYK--------EETVASYVAKYTDGAGFDLIYDTVGADNLTKSFEAAALN
-AQIATTVSMCNLDLTPAHFKGLSLHVVFMLIPMLHNYKREEHGAILKELSNIAQDKALV
PLVDST-FALDNVGDAYARLESGK----AIGKVVVTN---------
>tr|A3SFD0|A3SFD0_9RHOB Ripening-induced protein, putative Zn-containing oxidoreductase OS=Sulfitobacter sp. EE-36 GN=EE36_10300 PE=4 SV=1
------------------------------------------------------------
-----------------------------------------------------MKTMALS
EYGPNSAFALTELPKPTADTGHVIVRVQATSINTIDMMIRNMGTDL-GFAPATPAVLGMD
FAGTIEEVGEGVTGFAVGDEVYGCAGGLANLQGALAEYMPADARLITKKPKSLSMREAAA
IPLVGITAYEGL-KRAGVGKGQKVLVHGGSGGVGHIGVQLAREFGADVYATDSGDERLSV
VRDLGAE-AIDFK--------AESVEDYVAKHTDGKGFDAVLDTVGAGNLTNSFNAVALN
-GHVATTLALAELDLSPAHLKGASLHVVFMLIPMLHDKDRADHGAILAELAKLVDSGALK
PVVDEPQFTLEEVGAAYDRLASGK----AIGKVVVDV---------
>tr|A3U9B2|A3U9B2_9FLAO Ripening-induced protein-putative Zn-containing oxidoreductase OS=Croceibacter atlanticus HTCC2559 GN=CA2559_10198 PE=4 SV=1
------------------------------------------------------------
-----------------------------------------------------MKAMLIK
EYGEQAKFEVSDIQKPEVKTNHVLVKIAASSVNTIDTMIRNMGTDL-PLSPATPALLGMD
FSGTIEAVGEGVEGFNIGDEVYGCAGGLADLPGTLTEYIVADSKLIAHKPKGLTMRETAA
LPLVGITAYEGL-TRAGVKDGQKVLVQGGSGGVGHLAVQLANYFGADVYATGTGKDQQAI
VEQFGAT-FIDYK--------TESVESYTSKYTNNTGFDVVFDTVGGANLNNSIEAVALN
-GQIATTVSLCELDLTPLHFKGAALHVVFMLIPMLHDFKREKHGETLKTLAEISNSGKLT
PILDAQTFSLENVGQAYAHLQSGK----AIGKVVVENN--------
>tr|A3WN12|A3WN12_9GAMM Zinc-containing alcohol dehydrogenase superfamily protein OS=Idiomarina baltica OS145 GN=OS145_06674 PE=4 SV=1
------------------------------------------------------------
----------------------------------------------MTALNRQMRALVLD
SYEEGTVFRDALINLPSPSAGQVQVKIFASGVNPIDYKIRQ-GIAP-YAMPELPAVLGTD
LAGEIVAIGDGVTDFAVGDAVYGLTGGVRGLQGSLAEYANVDAELLALKPKNLSMREAAA
LPLVALTAWEGLVDKANVKAGQKVLIQGGAGGVGHVAVQIAKALGADVYATASTGKQ-QL
LKELGAT-PIDYH--------TASPAEYVDAYTQGKGFDIIYDTVGGSVLDASLGIIAHY
-GHILSCAAFGSHNLAPSSLRSATLSAIFVLHPQLSGEGRKHHGDILRQITALVEARQIK
PLLDPLRFSLDTAMDAHNAVELG-----SMGKVVIDVIA-------
>tr|A3X9P4|A3X9P4_9RHOB Ripening-induced protein-putative Zn-containing oxidoreductase OS=Roseobacter sp. MED193 GN=MED193_01845 PE=4 SV=1
------------------------------------------------------------
--------------------------------------------------------MTLT
AYGEAAKFEAADLPKPEPISGHVVIRIAASSVNTVDTMIRAMGRDL-PLSPALPAVLGMD
FAGVIEAVGEGVSAFAVGDEVYGCAGGLADLQGTLAEFMLADARLIAHKPKSISMREAAA
MPLVGITAYEGL-ERAGVRAGQKVLVQGGAGGVGHLAVQLAKHFGAEVYATGTGHTQMGV
IKGYGAT-PIDFA--------AEKIVDYVAKYTDGAGFDLIFDTVGGANMTNSFEAAALN
-ANIASTVGLLEIDLSPAHFKGLSLHIVFMLLPMLSNLGRENHGAILAKLAKIVDQGALK
PLLDESVYGLDNLAGAYDHLTSGK----AIGKVVIDV---------
>tr|A3Y7Y4|A3Y7Y4_9GAMM Ripening-induced protein-putative Zn-containing oxidoreductase OS=Marinomonas sp. MED121 GN=MED121_12405 PE=4 SV=1
------------------------------------------------------------
-----------------------------------------------------MKAMILN
TYGENSVFESYEQAKPDVRAGHVLIKVAASSVNTVDTMIKLMGSDL-PLSPALPAILGMD
FAGVVDAVGEGVENVQVGDEVYGCAGGLADLQGALAEYMLADANLVALKPKNLSMREAAA
LPLVGITAYEGL-MRAQIQAGQKVLVHGGSGGVGHVALQLANYFGAEVYATGGGDNQLAL
IEKLGAK-AINYQ--------TESVADYVEQYTQGAGFDLVYDSVGGVNMLNSFEAAALN
-GHVASTVSMVELDLTLAHFKGLSLHVVFMLIPMLHNYKRQDHADTLTSLTKIVEAGGLT
PVLDENRYGFDQVNEAYARLTSGK----GMGKVVVEI---------
>tr|A3Y9N0|A3Y9N0_9GAMM Putative adh_zinc, Zinc-binding dehydrogenase OS=Marinomonas sp. MED121 GN=MED121_02935 PE=4 SV=1
------------------------------------------------------------
---------------------------------------------MTTLSQMGMKAMVVK
EKGQSDVFKLEQKSKPSIKPGHVLVQVAASSVNPLDTMLRS-SDT--PWSENLPDILHGD
VAGTVVEIADDVNRFKLGDEIYGCAGGIAGIDGALAEFMLVDADLIALKPKTLSMRESAA
LPLVSITAWEALREKLNIQPREHILIHGAAGGVGHIAIQLAKFFGAKVSATSTPRNM-EA
AAQFNQDNLINVK--------KESVADYVANYANGKGFDAVFDTIAGENIQRSFDAVKIN
-GSVVTTLPV--ENVLSVALKSLSFHSVLMLIPLVEGINRKKHGEILEKIATLVDSGAIK
PLIDESDYSIWQVAKAHDRLSSGH----ATGKVVMRV---------
>tr|A6F7C8|A6F7C8_9GAMM Quinone oxidoreductase (NADPH:quinone reductase) OS=Moritella sp. PE36 GN=PE36_19720 PE=4 SV=1
EDVLPLADWIKVVKSINNTHQDVRPGILTGFTLDELQDEIQILQRTDIAKMSIVGELDGF
INNEYFNQPELQDIFAENSLFIADCHHCPHIESPVIFNLHLERFIKQCFPEQIIRSFILD
KKVKTGIFIERYMPLPKPGTNQVAIRVKASSVNPFDYKISR-GELP-HLEPEYPTVLHSD
VAGIVLAVGDEVCEFEPGDRVYGCAGGVARRQGALTDVMLADNWSISKMPENLDFQQAAA
LPLVAIAAWEGL-EAAGINGEMKVLIHGGTGGVGHIAIQLAKQLGASVYATVGSEEKEKL
ARELGVDDTVNYK--------MEEVEDYVNRLTGGCGFDLVFDTVGNSNIDKSLSACKVG
-GHVVMTLADGNVDLTIAAGRKLNLHFINVLWPMLSGRDTESYRYILKKIKTLIERDELK
PLLDDKQFSFEHAEFAHQFAASGA----AIGKVILVNE--------
>tr|A6F7R2|A6F7R2_9GAMM Oxidoreductase, zinc-binding OS=Moritella sp. PE36 GN=PE36_20390 PE=4 SV=1
------------------------------------------------------------
-----------------------------------------------------MKAMIIK
EIGSSDVFQLVEKAKPTLKSGHMVVEVKATSVNPLDTMLRS-IDL--PWSANLPEVLHGD
VAGIVVEVSEDVTNFNVGDEVYGMAGGINGVDGALAEFMLVDARLMAQKPKTLTMKQAAA
LPLVAITSYEALVHKMNVQAGDNVLIHGATGGVGHIAVQLAKVLGATVTATHSTANA-EL
AKTVGADNLVDFS--------TETVADYVQAHTGGTGFDKIFDTVAGDNIQKSFEAAKFN
-GHVATILPI--ENVLQVALKSLSFHSILMLIPLCHGINHESHGLILTEIAALVDAGKIT
PIIDDSNFSIWEVAQAHDHLGSGK----AIGKVTLTA---------
>tr|B0J5Z8|B0J5Z8_RHILT Alcohol dehydrogenase zinc-binding domain protein OS=Rhizobium leguminosarum bv. trifolii WSM1325 GN=RlegDRAFT_3156 PE=4 SV=1
----------------------MS------------------------------------
-------------------------------------------------VQSTMKALLAE
APN--SPLRIADISKPVPGEGQVLVRIKASGVNPLDLKIRA-GNAA-HARHPLPAIVGID
MAGVVEEVGTGVSGFRRGDAVYGMTGGVGGIQGSLAEFAAVDAALLAPKPQNLSMREAAA
LPLISITAWEGLVDRAGVKAGQKVLVIGG-GGVGHIVAQIAKAAGAEVYVVDGTSKA-DY
LAGLGAT-PIDRD--------AETVETYVARHTGGKGFELVYDTVGGQGLDTAFRAVSQF
-GHVVSCLGWGSHALAPLSFKAATYSGVFTLLPLLTGEGRAHHGEIMREMTKLAEAGKVM
PKLDPRRFTLADTDEAHRLIENRQ----ADGKLVVEID--------
>tr|B1EU17|B1EU17_BACAN Oxidoreductase, zinc-binding dehydrogenase family OS=Bacillus anthracis str. A0389 GN=BAK_3531 PE=4 SV=1
------------------------------------------------------------
-----------------------------------------------------MKAQIIH
SFGDSSVFQLEEVSKPKLLPGHVLIDVKATSVNPIDTKMRS-GAVS-AVAPEFPAILHGD
VAGIVIEVGEGVSKFKCGDEVYGCAGGFKETGGALAEFMLADARLIAHKPNNITMEEAAA
LPLVAITAWESLFDRANIKSGQNVLIHGATGGVGHVAIQLAKWAGANVFTTASQQNKMEI
AHRLGADVAINYKEESVQESVQESVQEYVQKHTNGNGFEVIFDTVGGKNLDNSFEAAAVN
-GTVVTIAARSTHDLSPLHAKGLSLHVTFMALKILHTDKRNDCGEILTKITKIVEEGKLR
PLLDSKSFTFDEVAQAHEYLESNK----AIGKIVLKNVW-------
>tr|B4CGG5|B4CGG5_9CHRO Alcohol dehydrogenase zinc-binding domain protein OS=Cyanothece sp. PCC 7425 GN=Cyan7425DRAFT_3836 PE=4 SV=1
------------------------------------------------------------
-----------------------------------------------------MQAQIIT
QFGSPAVFETADISIPPVQPNHVLIRVMATSVNPVDYKIRQ-GAVP-DIAPDFPAVLHGD
VAGVVEAIGAGVTMFKPGDEVYACAGGVKGLGGAIAEYMLADADLVAHKPKSLTMTEAAA
LPLVSITAWEGLIERAKVQPGQRVLVYGATGGVGHIGVQLAKWAGATVYALVSSQEKGAI
ARTLGADFTINYR--------QQPVEEFVAEHTNGQGFDVVFDTVGNDNLQNAFKAAKLN
-GTVVSIVSLSQQDLTLLHVKGLTLHLVYMLIPLLYRVGRSRHGEILTQLAQLADAGQVQ
PLLDDKRFKFSEVAAAHQRAEAGE----TIGKVVLQQE--------
>tr|B4X1F3|B4X1F3_9GAMM Oxidoreductase, zinc-binding dehydrogenase family OS=Alcanivorax sp. DG881 GN=ADG881_2391 PE=4 SV=1
------------------------------------------------------------
-----------------------------------------------------MKAMVLN
QYGPDAKFEQAEINTPHAQAGQVIVRVAAISVNTVDTMIRQMGADLLPLSPELPAVLGMD
FAGTIESVGDGVTNFSPGDDVYGCAGGLADLQGALAEYIPADARLIAHKPKSLSMREAAA
LPLVGITAYEGL-QRAGAGVGQNVLVHGGTGGVGHVAVQLAGHLGARVFTTVSGDQPFEI
VRGYGAT-PIDYK--------KGSVADYVTAHTDGAGFDVVFDSVGGANMTNSFEAAALN
-GQVVTTVAMLELDLNPAHFKGLSIHVVFMLIPMLHNHQREDHGRILANLATIVDEGALS
PLLDEQRFSFDEVGLAYERLTSGQ----ATGKVVVER---------
>tr|B5JIQ0|B5JIQ0_9BACT Oxidoreductase, zinc-binding dehydrogenase family OS=Verrucomicrobiae bacterium DG1235 GN=VDG1235_3370 PE=4 SV=1
MRPDSLSAFISTQRVTHSHFESFR------------------------------------
-------------------------------------------------KYKIMKAMLLR
SYGENSEFEAAEVATPEIKPGHVLVKIAASSVNTVDTMIRNMGKDL-PLSPDTPAILGMD
FAGTIEALGEGVDAFSVGDEVYGCAGGLADLPGTLAEYIVADANLIARKSQNLSMREAAA
IPLVGITAYEGL-KRAAIKPGQKVLVHGGSGGVGHLAIQLAKHFGADVYSTGGGEKQKTL
IEGFGAT-FINYK--------TESVEDYVAKHTDGVGFDLIFDTVGGANMLNSFNAAALN
-GQIASTVSLCEIDLSVAHFKGLSLHVVFMLIPMLHNHRREDHAYILSELEKIAELGELK
PVLDETDFSLEEAGLAHTRLESGQ----AMGKVVIENRYQELNHE-
>tr|B6R1J9|B6R1J9_9RHOB Quinone oxidoreductase (NADPH:quinone reductase) OS=Pseudovibrio sp. JE062 GN=qor_1 PE=4 SV=1
------------------------------------------------------------
-----------------------------------------------------MKAMILN
GLGASDVFELAELEKPRATAGHVVVKVCATSVNPLDTMLRS-TET--PWSENLPQVLHGD
VAGIVEEVGEGVTRFNVGDRVYGCAGGVAGINGALSEYMLVDADLMAHKPNSLTMRQAAA
LPLVSITAWEALVQKLRVSADDKVLVHGATGGVGHIAVQLAKALGAKVTTTSLAKNL-AA
AKKLGADHVVNAE--------ETSVAEYVAQHTGGEGFDAVFDTIAGEHIQKSFEAARMN
-GAVATILPI--ADVLQVALKGLSFHSVLMLIPMVTGKNRRVHGEILEQIAKLVDEGKIT
PLLDETEFSVLDVAKAHDRLQSGE----AVGKVVMSGFHAEA----
>tr|Q1ZAB1|Q1ZAB1_PHOPR Putative adh_zinc, Zinc-binding dehydrogenase OS=Photobacterium profundum 3TCK GN=P3TCK_04371 PE=4 SV=1
------------------------------------------------------------
-----------------------------------------------------MKAMTIS
NIGGYDAFNLTEQPMPELQLGHMIVEVKATSVNPLDTMLRS-AET--PWSENLPSILHGD
VAGVVTAVCDSISNFKVGDEVYGCAGGIAGINGALADYMLVDANLMAHKPTSLTMKQAAA
LPLVSITAWEALCEKMDVKAGDNLLVHGATGGVGHIAVQLGKHLGATVTTTTRSKNE-AV
AKTLNANNVVNVE--------KQNVAEYVAQYTDGHGFDAIFDTIAGENIQRSFEAVKFN
-GRVATTLPI--ADPLQIALKGLSFHSVLMLIPMIENINRARHGKILAAVADLVDQGKIT
PLIDESAFTIWQVAEAHAHLEAGK----AVGKVVLTHD--------
>tr|Q26DR0|Q26DR0_9BACT Zinc-containing alcohol dehydrogenase (NADPH quinone oxidoreductase) OS=Flavobacteria bacterium BBFL7 GN=BBFL7_00264 PE=4 SV=1
------------------------------------------------------------
-----------------------------------------------------MKAMLIN
NYGENENFEVSEIAKPEVKANHVLVKIAASSVNTIDMMIKNMGTDL-PLSPAAPALLGMD
FSGTVEAVGEGVTGYAVGDEVYGCAGGLADLPGTLTEYIVADSNLIGHKPKDLTMRETAA
LPLVAITAYEGL-TRAGVKAGQKVLVHGGSGGVGHLAVQLAKYFGAEVFATGTGDNQKAT
VEKFGAT-FIDYM--------TEKVADYTAKYTDG-GFDVVFDTVGGANLTNSIEAVALN
-GHISTTVSLLEIDLTPLHFKGASLHVVFMLIPMLHNFKREKHAEILEKLAEISNEGHLT
PVVDDNQFLLEQVGDAYAHLASGK----AIGKVVIEN---------
>tr|A1TH73|A1TH73_MYCVP Alcohol dehydrogenase GroES domain protein OS=Mycobacterium vanbaalenii (strain DSM 7251 / PYR-1) GN=Mvan_5758 PE=4 SV=1
------------------------------------------------------------
-----------------------------------------------------MRAAVLT
AYN--SPLLVDELPDPEPGPGEVLVRVMASGVNPLDIKIRR-GEAP-HAQLPPPAVLGID
MAGVVEAVGPRVDRFTVGDEVFGMTGGVGGLQGSLAELAAVDARLIAHKPRTLSMAQAAA
LPLGFITSWEGLVDRAGVGTGQQVLIHGGAGGVGFLAVQLALARGAQVYATGSTSSQ-AV
IRAAGAV-PIDYT--------ATTVDEYVAAHTGGEGFDVVADNVGGATLDASFTAVKRY
TGHVVSALGWGTHSLAPLSFRGAAYSGVFTLMPLLTGRGRDHHGEIVAEAAALADSGRLA
PRLHPTTFPLDAVNDAHTAVESGS----ATGKVVVEPNV-------
>tr|A5EB58|A5EB58_BRASB Putative NADPH quinone oxidoreductase OS=Bradyrhizobium sp. (strain BTAi1 / ATCC BAA-1182) GN=BBta_1153 PE=4 SV=1
---------MARRPMMPPSQQEVA------------------------------------
-------------------------------------------------MTISMKAAILH
ETG--APLRVTAISRPAPGRGEVLVRIAAAGTNPLDTKIHA-GQAA-HARQPAPAILGLD
MAGTVEATGEGVTRFRPGDEVYGMVGGVGGHPGTLAEYVSADADLLAAKPANLSMREAAV
LPLVTITAWEGLVDRVGIRPGQTLLVLGGAGGVGHIVVQLGLAFGATVFATGRPESR-PV
IERLGAV-FID-R--------NEPIADAVARITAGRGFDIVYDTVG--ALDTAFAAVARF
-GHVTSSLGWGTHPLAPLSFKGGTYSGVFTLLPLLDGKGRRHHGEILAQAAQLVESGKLT
PLLDSRRFALEDVGAAYDALKTG-----GTGKIAIDIAAA------
>tr|A5W3Y4|A5W3Y4_PSEP1 Alcohol dehydrogenase, zinc-binding domain protein OS=Pseudomonas putida (strain F1 / ATCC 700007) GN=Pput_2710 PE=4 SV=1
------------------------------------------------------------
-------------------------------------------------MNQTMLAAIAE
SAQ--TPLVVRHIARPVPGKGQVLVRIHAAGVNPLDTKIAI-GAGA-HARQELPAVLGLD
LAGTVVELGEAVAGFTPGQEVFGMAGGIAGAQGTLAEYIAVDARLIASKPHALGMREAAA
LPLVFITAWEGLVDHANVRSGQRVLIHGGAGGVGQVAVQLAKARGAEVYATGSAGNL-DF
IRALGAT-AIDYQ--------TQRVEAYVEQFTAGEGFDIVYDTVGGSTLDASFKAVKPY
TGHVLSCLGWGQHSLAPLSFKSATYSGVFTLAPLLTGKGREHHGSILREAAVLANAGQLA
IRVDPQQFALDEVNDAFRQVAEGR----GRGKTVIQLVC-------
>tr|A6SZB3|A6SZB3_JANMA Quinone oxidoreductase OS=Janthinobacterium sp. (strain Marseille) (Minibacterium massiliensis) GN=qor3 PE=4 SV=1
------------------------------------------------------------
-------------------------------------------------MSNSMQALVLN
AYN--SPLTLGSISRPSPAKGQVLVRIHASGVNPLDTKIVS-GKAG-HAQAQLPAVLGID
LAGIVEEVGANVSTFKVGDEVYGMTGGIGGVQGSLAEYAAVDADLLAIKPRNISMREAAA
LPLIFITAWEGLVDRAKITGGKKVLVHGGAGGVGHIAIQIAKAFDAQVFATGSASQK-EI
IESFGAT-AIDYT--------STTVAEYLNQYTNGAGFDIIYDTVGGATLDASFQAARLY
EGHVLSCLGWGTHALAPLSFRAATYSGVFTLLPLLSGHGRAHHGAIMHEATKLIEAGKIK
VLLDPHLYTLETVGAAHDAIINRT----ARGKVVIDIVR-------
>tr|A6TL37|A6TL37_ALKMQ Alcohol dehydrogenase, zinc-binding domain protein OS=Alkaliphilus metalliredigens (strain QYMF) GN=Amet_0680 PE=4 SV=1
------------------------------------------------------------
-----------------------------------------------------MKAMVIR
EFGGPEVFKLEEVSKPTLKPGHVLIRVEAACMNPIDVKIRG-GLVK-AATETLPAILHGD
VAGVVEAVADDVEMLTVGDKVYGLGGGVKGTGGALAEYMLVDADLLAIKPKNLFMDEAAC
CPVVALTAWDALVNRGKVQVGHRVLIHGATGGVGHMAIQIAKHLGAEVYATASSDEKIKI
ANKLGAHHVINYK--------ETSVEEYVNQYTEGKGFDLVFDTVGGENLDRSFEAAAMT
-GTVISTNTRSTHDLSMLHAKGLNLHVVFLLLPLLHGSGRKEMGYTLRRISQLIEQEIIK
PLLDEKTYGFSEVSLAHRQLESGQ----AIGKIALFNDLASK----
>tr|A8FTP4|A8FTP4_SHESH Putative adh_zinc, zinc-binding dehydrogenase OS=Shewanella sediminis (strain HAW-EB3) GN=Ssed_1606 PE=4 SV=1
------------------------------------------------------------
-----------------------------------------------------MKAMIIK
QLGSSDVFELADKVTPIVKSGHMLVEVKASSVNPLDTMLRS-SDT--PWSANLPEVLHGD
VAGIVTEVAGDVGHFKVGDEVYGCAGGIAGIDGALAEFMLVDVDLMAHKPKSLSMKEAAA
LPLVSITAWEALQNKLAVKEGDKVLIHGATGGVGHIAIQLAKYFGANVTATSMAKNI-AV
AATLGADNLVNVA--------EQSVQEYVEQYTDGVGFDAIFDTVAGENIQRSFEAARFN
-GGVATTLPI--ENVLQVALKSLSFHSVLMLIPMVEGINRSAHGEILTKVAELVDLGLVK
PLLDDSDFTIWQVADAHARLESGK----AVGKIALTA---------
>tr|B0SVP5|B0SVP5_CAUSK Alcohol dehydrogenase zinc-binding domain protein OS=Caulobacter sp. (strain K31) GN=Caul_2386 PE=4 SV=1
----------------------MS------------------------------------
-------------------------------------------------LAQTMTAAVVE
TRD--GPFHLTDITRPTPGPGEVLVRVAASGLNPLDLKIRA-EQAA-HARHPLPAVLGLD
LAGEVEALGPGVQDFAKGQGVYGLVGGVGGLQGAQAQYVAVDARLLARRPRTLDARQAAA
LPLVAITAWEGLVDRAQVKPGHSVLVQGGAGGVGHMAVQIALAKGARVYATALGEEDLAY
LRALGAV-AID-G--------ARAVPDYLEEHTDGTGFEVVYDTGGGALLDASFQAVRRF
-GHVVSCLGWGVHALAPLSFKQATYSGVFTLQPLLSGEGRGHFGETLAAITDLVDQGLLE
PRLHPGRFGLDALAQAYEALAMR-----GKGKVVVDVGQAR-----
>tr|B0UGT8|B0UGT8_METS4 Alcohol dehydrogenase GroES domain protein OS=Methylobacterium sp. (strain 4-46) GN=M446_1258 PE=4 SV=1
----------------------MS------------------------------------
-------------------------------------------------SPATMRAAVVE
SHG--APFRIATISRPEPGPGQVLVRVAASGVNPLDLKIHA-GTAA-HARHPLPAILGLD
MAGTVEAVGPGVSGMRVGDEVYGMTGGVGGHQGSLAEYQVADANLLAPKPANLSMREAAS
LPLVAITAWEGLVDRARVGSGQLVLVHGGAGGVGQAAVQIARAFGAEVFATGSGVNR-SV
ITRLGAT-FIDYR--------SETVADYVERHTAGRGFDLVYDTVGGATLDASFEAVRRF
-GHVVSALGWGKHALAPLSFKAGTYSGVFTLLPLLTGEGRAQHGEILRAVTQFVEAGRIS
PRLDAHVFEFDMIDAAYRAVATGA----SNGKVVVSMDRAAPLGPR
>tr|B0V418|B0V418_ACIBY Putative alcohol dehydrogenase, zinc-containing OS=Acinetobacter baumannii (strain AYE) GN=p3ABAYE0035 PE=4 SV=1
------------------------------------------------------------
-------------------------------------------------MNKMMSALILE
NFGD-HEFTRVELPIPQPEAGQVLVRIHASGVNPIDYKIRL-GEAP-YAMPELPAVLGTD
MAGVVTAIGEGVTHFNVGDEVYGLIGGVRNLQGSLAEYIVADADLIALKPRNISMREAAV
LPLTFLTAWEGLVDNAKVQPGQTVLVQGGAGGVGYMVVQLAKALDANVWATGRTADQ-SL
ISELGAT-PLDYT--------TASSDDIIAASPEGQGFNIVYDTVGGPVLEASLSMTTHY
-GHITSCAAFGNHNLASSSLRCATLSGVFVLLPMLTGNRRSHHGDVLKIATRLVEEGKLC
PIVDPRHFTLDQAIEAHDAVQDRS----ANIKVVIDVI--------
>tr|B2JPU6|B2JPU6_BURP8 Alcohol dehydrogenase zinc-binding domain protein OS=Burkholderia phymatum (strain DSM 17167 / STM815) GN=Bphy_4166 PE=4 SV=1
------------------------------------------------------------
---------------------------------------------------MSMQALVLS
QYT--GPLEPTTLPIPEPARGEVLVRIKASGLNPLDTKIRA-GSAA-HARHPLPLVLGID
LAGEVVALGADVTRFKVGDEVYGMTGGVGGIQGSLAQYAAVDAQLLAHKPFNLSMREAAA
LPLAFITSFAGIVDRVRLQAGQTVLVQGGAGGVGHVAVQLARALGAQVFATASARDQ-DL
VARFGAT-PIDYA--------ARTVDRYVSELTAGEGFDLVVDTVGGATLDASFAAVKHF
-GHVVSALGWGTHALAPLSFREATYSGVFTLHPLLTGKHRAHHGEMLAEATRLVEQGKLA
PNLDSRRFDLASAERAYEAITERT----ARGKIVVDIE--------
>tr|B2T8G5|B2T8G5_BURPP Alcohol dehydrogenase zinc-binding domain protein OS=Burkholderia phytofirmans (strain DSM 17436 / PsJN) GN=Bphyt_6202 PE=4 SV=1
------------------------------------------------------------
---------------------------------------------------MTMQALVLS
QYN--GPLELTTVARPEPLPGQVLVRIAAAGLNPLDTKIRA-GAAA-HAKHPLPLVLGID
MAGVVEAVGAGVTRFKAGDEVYGMTGGVGGIQGSLAQYAAVDADLLALKPTTLSMREAAS
LPLVFITAYMGIVDRAKLRAGQTVLVQGGAGGVGHVSVQLARALGARVFATASARDH-DE
LTRLGAT-PIDYA--------AQNVEQYVAQHTGGVGFEVVADTVGGATLDASFAAVKHF
-GHVVSALGWGTHALAPLSFREATYSGVFTLHALLSGENRAHHGEMLREATRLAEAGQLT
PRLDPRLFDLRSAEQGYDAITERS----ARGKIVVDIA--------
>tr|B5ZRB3|B5ZRB3_RHILW Alcohol dehydrogenase zinc-binding domain protein OS=Rhizobium leguminosarum bv. trifolii (strain WSM2304) GN=Rleg2_0447 PE=4 SV=1
----------------------MS------------------------------------
-------------------------------------------------RQSTMKVMLAE
SPN--SPLRIADVSKPVPGEGQVLVRILASGVNPLDLKIRA-GNAA-HARHPLPAVLGID
MAGIVEEIGPGVGGFRRGDAVYGMTGGVGGVQGSLAEFAAVDAALLAPKPQNLSMREAAA
LPLIAITAWEGLVDRAGVRADHKVLVLGG-GGVGHIVAQIAKAVGAEVYVVDGASKV-DY
LAGLGAT-PIDRA--------AETVETYVARYTGGKGFDLIYDTVGGQGLDTAFRAVSRF
-GHVVSCLGWGNHALAPLSFKAATYSGVFTLLPLLSGEGRPHHGEIMREMTKLVEAGEVM
PRLDPHRFTFDDTDEAYLLIENRQ----ADGKVVVEIDRSHLAE--
>tr|Q01UW9|Q01UW9_SOLUE Alcohol dehydrogenase, zinc-binding domain protein OS=Solibacter usitatus (strain Ellin6076) GN=Acid_5599 PE=4 SV=1
------------------------------------------------------------
-----------------------------------------------------MQAYLVE
RVG--GEFRKAELARPVAGWNQVLVRIAASGVNPLDTKIRG-GKAA-HAKQPLPAVLGLD
MAGTVEEVGPGVTGFLTGDEVYGAVGGVGGLQGTLAELVAADVDLVAHKPKNLSMREAAA
LPLGIITAWEGLVDRAGVHAGQKVLIHGGAGGVGHIAVQVARAFGAEVFATVSPEKK-SV
VEGFGAV-PIDYR--------SVQVEEYMAAHTEGNGFDIVYDTVGGATLDASFAVVKRY
TGHVLSSLGWGTHALAPLSFRSASYSGVFTLFPMISGEGRAHHGKILTEAAALAEEGKLR
PLLHKQCFAIAEIEAAHALVEAG-----ALGKVVVEV---------
>tr|Q0ANJ7|Q0ANJ7_MARMM Alcohol dehydrogenase, zinc-binding domain protein OS=Maricaulis maris (strain MCS10) GN=Mmar10_1848 PE=4 SV=1
------------------------------------------------------------
-----------------------------------------------------MKAMILN
SYGEDAPFEATELARPEPTPGQVLVRLAATSVNTVDTMIRQLGQEKLPLAPDLPARLGMD
FAGTIEAVGDGVDAFAVGDEIYGCAGGLAGLPGALAEFMLADARLIARKPERLSMREAAA
LPLVGITAMEGL-QRAGTRAGQTVLVHGGTGGVGHLAVQIARHLGATVCATGGGDAQLDI
IKGYGAT-PINYR--------TETVADYVAAQTGGVGFDVVFDTVGGANMTNSFEAAALN
-GQVSSTVSLLELDLSPVHFKGLSLHVVFMLIPMLHDVRRETHGAILTELARLVDAGAVT
PLLDDSRFTLDQVGEAHARLTSGD----AIGKVVIDII--------
>tr|Q0VPU8|Q0VPU8_ALCBS Alcohol dehydrogenase OS=Alcanivorax borkumensis (strain SK2 / ATCC 700651 / DSM 11573) GN=adhB PE=4 SV=1
------------------------------------------------------------
-------------------------------------------------MEQDMKAMVLN
QYGATAKFEQAQIDTPQALPGQVIVRVAATSVNTVDTMIRQMGADLFPLSPELPAVLGMD
FAGTIESVGAGVTSFTSGDEVYGCAGGLADLQGALAEYIPADARLVAHKPKRLSMREAAA
LPLVGITAYEGL-QRAGASAGQTLLVHGGTGGVGHVAVQLGKHFGAKVFTTVSGDKAFDI
VRGYGAT-PVDYK--------KAAVADYVATHTDGAGFDVVFDSVGGANMANSFDAAALN
-GQVVTTVAMLELDLNPAHFKGLSIHVVFMLIPMLHDHHREAHGQILTKLATIVDEGALF
PLLDEQRFNLNEVGLAYDRLTSGQ----ATGKVVVEC---------
>tr|Q15W55|Q15W55_PSEA6 Alcohol dehydrogenase, zinc-binding OS=Pseudoalteromonas atlantica (strain T6c / BAA-1087) GN=Patl_1357 PE=4 SV=1
------------------------------------------------------------
--------------------------------------------------------MIVN
EFGDSSVFTPTEIAKPEIKPDHVLVRVAASSVNTVDMMIRQMGPDL-PLSPPAPAILGMD
FAGTIEAVGEGVTDFTVGDEVYGCAGGLADLQGTLAEYMLADAKLIATKPKNLSIREAAA
LPLVAITAYEGL-KRAQVKEGQNVLVHGGSGGVGHIALQLARYFGANVFSTGGGDAQTAL
IEELGAT-SINYK--------TETVADYVQKHTQGTGFDVIFDSVGGENLLNSFEAAALN
-GQIATTVSLLELDLSGAHFKGLSLHVVFMLIPMLHDHKREVHGQILTELADIIEAGHLR
PILDDLTFSLEDVSKAHDRLASGQ----GLGKVVIDIE--------
>tr|Q1M6Q2|Q1M6Q2_RHIL3 Putative alcohol dehydrogenase OS=Rhizobium leguminosarum bv. viciae (strain 3841) GN=pRL110134 PE=4 SV=1
--------------------MKTT------------------------------------
-------------------------------------------------TPTEMDALVLT
ETN--SDLVRTRMVCPAPAAGEVLVRVKASSVNPLDLKIKS-GQAP-HARHPLPAILGMD
LAGVVEAVGPGVTAFKPQDEVFGLTGGVGGLQGSLATFVSVDADLLAPKPINLTMREAAA
LPLVFITAWEGLVDRAAVQARQKVLVI-GAGGVGHIAIQIARAFGAEVFAVDKASKQ-RQ
IEELCAT-AIDRH--------QTTVEEYVKDHTGGRGFDVVYDTVGGAGIDAAFNAVSRF
-GHVVSCLGWGTHSLGPLSFRAASYSGVFTLLPILTGEGRAHHGAILREAKRLAEAGKIT
PLLDPRRYSFETIGEAYAEVENRT----ANGKIVIDVAA-------
>tr|Q2G4L9|Q2G4L9_NOVAD Alcohol dehydrogenase superfamily, zinc-containing OS=Novosphingobium aromaticivorans (strain DSM 12444) GN=Saro_2768 PE=4 SV=1
----------------------MT------------------------------------
--------------------------------------------------TPTMIAAVVE
EAN--GPFVLRKLARPQPAPGQVLVQIEASGTNPLDAKIRA-GEAP-HAQQPLPAILGMD
LAGTVVAVGPEVDSFRVGDAVFGLTGGVGGLQGTHAQFAAVDARLLASKPAALTMRQASV
LPLVFITAWEGLVDRAQVQDGQTVLIQGGGGGVGHVAIQIALARGARVFATARGSDL-EY
VRDLGAT-PID-A--------SREPEDYAAEHTAGQGFDLVYDTLGGPVLDASFSAVKRF
-GHVVSCLGWGTHKLAPLSFKQATYSGVFTLHTLLANEGLAHFGEMLREADALVQTGKLA
PRLDPRTFSIAEIGSAYDAVLGRNDVPRQRGKIAITVEPQFN----
>tr|Q3K9A8|Q3K9A8_PSEPF Zinc-containing alcohol dehydrogenase superfamily OS=Pseudomonas fluorescens (strain PfO-1) GN=Pf01_3909 PE=4 SV=1
----------------------MT------------------------------------
-------------------------------------------------DSLHMKALIVD
TAN--GPLRLVSLERPVAGAGQVLVRIKASGVNPLDLKIRA-GQAA-HARQPLPAVLGLD
LAGVIEAVGEGVQDWVPGDEVYALATGIGGAQGSLAEFAVVDARLLARKPLNLNQREAAS
LPLILITAWEGLVDRARVSAGQKVLIHGGAGGVGHVAVQLARAFGADVYATGSVRQR-SI
IEGYGAT-FIDYL--------ESSVEEYVAEFTAGEGFDIVYDTVGGETLDVSFKAARIY
SGHVLSCLGWGQHSLAPLSFRGATYSGVFTLLPLLTGSGCEHHGEILRQAAALIESGQLR
PLLDPHRFTLETAAKAHELLATKA----AQGRLVVEI---------
>tr|Q46N35|Q46N35_RALEJ Zinc-containing alcohol dehydrogenase superfamily OS=Ralstonia eutropha (strain JMP134) GN=Reut_C6116 PE=4 SV=1
------------------------------------------------------------
-----------------------------------------------------MQALVLN
HYN--GPLEPTTQPRPTPGPGQVLVRIAASGLNPLDTKIRA-GAAA-HARHPLPLVLGID
MAGTVEAVGAGVTAFHPGDEVYGMTGGVGGLQGSLAQYAAVDANLLARKPSNLSMREAAA
LPLAFITAYAGIVDRAHLQTGQTVLVQGGAGGVGHIAVQLARALGATVFATASEKDL-DL
VGKLGAT-PIDYR--------AQPVEAYVAAHTQGEGFELVVDTVGGPTLDASFTAVKHF
-GHVVSALGWGTHALAPLSFREATYSGVFTLYPLLTGKLRAHHGEIMSEATRLVESGLLR
PVVDPRRFTLAQAEQAYELVTAGT----ARAKVVVEIA--------
>tr|Q46S04|Q46S04_RALEJ Zinc-containing alcohol dehydrogenase superfamily OS=Ralstonia eutropha (strain JMP134) GN=Reut_B4732 PE=4 SV=1
------------------------------------------------------------
---------------------------------------------------MSMQALVLT
RHN--GPLELTTVPRPDAAPGQVLVRIAASGLNPLDTKIRA-GAAA-HARHPLPLVLGID
MAGTVEAVGAGVSAFKPGDEVYGMTGGVGGIQGSLAQYAAVDAALLAHKPANLSMREAAA
LPLAFITAYAGIVDRAHLQAGQTVLVQGGAGGVGHIAVQLARALGAEVFATASEANL-DL
VRQLGAT-PIDYR--------AQPVEAYVEAHTGGEGFDLVVDTVGGATLDTSFAAVKHF
-GHVVSALGWGTHALAPLSFREASYSGVFTLYPLLTGKHRAHHGEMLREATRLAEAGALK
PVVDPRHFGLGTAEAGYEVVAAGT----GRVKVVVDVR--------
>tr|Q479C0|Q479C0_DECAR Zinc-containing alcohol dehydrogenase superfamily OS=Dechloromonas aromatica (strain RCB) GN=Daro_3833 PE=4 SV=1
---------MN-------STVKAA------------------------------------
-------------------------------------------------IPTTMRALFVD
EID--GPFVLREIPVPPVGAGQVLVRIAASGVNPLDTKIRA-GKGG-HACHPFPAVLGMD
MAGTVVGIGQDVAGFSVGDDVFGFTGGIAGIQGSLAEYAAVDARLLARKPANLSMREAAA
LPLIFITAWEGLVDRAGVEADDYVLVHGGVGGVGHVAVQIAQSVGAKTFATVRSGDF-EA
ASAFGAI-PIDYA--------RESVEQYVAERTAGEGFDIVFDTVGGDVLDASFRAAKNY
RGHVVSALGWGTHALAPLSFRSATYSGVFTLLPLLTGKERAHHGDILRQAARLVDAGKLR
VRMDAHRFGLEDVEAAHQLVASGK----SEGKVVIDVFGATK----
>tr|Q487M5|Q487M5_COLP3 Oxidoreductase, zinc-binding OS=Colwellia psychrerythraea (strain 34H / ATCC BAA-681) GN=CPS_0991 PE=4 SV=1
------------------------------------------------------------
-----------------------------------------------------MKAMIIK
EIGSTEVFQLAEKAKPVAKAGHMVVEVKATSVNPIDTMLRS-IEL--PWSANLPEILHGD
VAGIVCEVGEGVTGFNVGDEVYGMAGGINGVDGALAEFMLVDALLMANKPKTLTMKQAAA
LPLVAITSYEALVEKMNVQQGDKVLIHGATGGVGHIAVQLAKVLGANVTSTYSSANE-VL
AKTLGADNLVDYK--------TESVADYVRAYTDGIGFDKVFDTVAGDNIEKSFEAAKLN
-GHVATILPI--ADPLQIALKSLSFHSVLVLIPLCHGINHASHGRILTEIATLVDAGKIT
PIIDESDFSIWEVAKAHDHLASGK----ALGKITLTV---------
>tr|Q7ULC9|Q7ULC9_RHOBA Ripening-induced protein-putative Zn-containing oxidoreductase OS=Rhodopirellula baltica GN=RB9584 PE=4 SV=1
------------------------------------------------------------
-----------------------------------------------------MKAMLIK
NYGENAPFEASEVDQPEVKPGHVLVKIAASSVNTVDTMIRKMGKDL-PLSPDAPALLGMD
FAGTVEAVGEGVQNYSVGDEVYGCAGGLADLPGTLAEYIVADADLIAHKAKNLSMKEAAA
LPLVAITAYEGL-VRAGIQAGQKVLVHGGSGGVGHVALQLAKHFGADVYSTGGGDKQLAL
IEKLGAT-GINYK--------TESVEQYVAKHTGGAGFDVVFDSVGGANLTNSFEAAALN
-GQVATTVSMCELDLTPAHFKGLSLHVVFMLIPMLHNHKRSEHGDILRKLTEIAESGALT
PILDETNFSLEEAGEAYARLESGK----AMGKVVIEN---------
