# Supplementary material for: Subdivision of the MDR superfamily of medium-chain dehydrogenases/reductases through iterative hidden Markov model refinement
Source: BMC Bioinformatics. 2010 Oct 27;11:534. doi: 10.1186/1471-2105-11-534 (PMC2976758; doi:10.1186/1471-2105-11-534)
Supplement: Additional file 4 — MDR family alignment figures. Illustrations showing the mafft MSAs from Additional file 3: mdr-sequences. Red sequence identifiers denote sequences from UniProtKB/TrEMBL, while blue correspond to sequences from Swiss-Prot. The position cscores are shown in a bar plot under the MSA. Positions that contain gaps in over 90% of the sequences have been removed from the alignment in order to increase readability. [file 1471-2105-11-534-S4.ZIP › mdr/MDR050.mafft]

>tr|A0NYZ4|A0NYZ4_9RHOB Alcohol dehydrogenase OS=Labrenzia aggregata IAM 12614 GN=SIAM614_25287 PE=4 SV=1
---------------------------MTATAEANDNQTREGAPVKDL----YEIGEIPP
LGHVPKNMYAWTIRRERHGPPEDAMKLEVVPTWELDSQEVLVLVMAAGVNYNGIWAGLGQ
PISPFDGHG------AAYHIAGSDASGIVWAVGDKVKRWKVGDEVVVHCNQDDGDDEECN
-GGDPMFSTSQRIWGYETPDGSFSQFTRVQAQQLMPRPKHLTWEESACYTLTLATAYRML
FGHHPHELKPGQNVLVWGASGGLGSYAIQLITAAGANAIGVISDEDKRQFVMDLGAKGVI
NRKDFKCWGQLPK-V--GSP-EYADWFAEARKFGKAIWDITGKGNNVDIVFEHPGEATFP
VSALVCKKGGMVVICAGTSGFNCTFDVRYMWMHQKRLQGSHFAHLKQASAANKLMIERRI
DPYMSEVFPWDQIPKAHTKMWKNQHAPGNMSVLVCAPTTGLRT-YEDV
>tr|A3JNJ7|A3JNJ7_9RHOB Alcohol dehydrogenase OS=Rhodobacterales bacterium HTCC2150 GN=RB2150_14436 PE=4 SV=1
---------------------------M-A-LDTNPDITTYDAPKKDL----YAVGEIPP
LGHVPTQMHAWAIRRERHGEPDESFKLEVVDTPKLDSNEVLILVMAAGVNYNGVWAGLGI
PISPFDVHK------ADYHIAGSDASGIVWAVGDKVKRWKVGDEVVVHCNQDDGDDEECN
-GGDPMFSNSQRIWGYETPDGSFGQFTRVQSQQLMPRPKHLTWEESACYTLTLATAYRML
FGHQPHEVKPGQNVLVWGASGGLGSFAIQLIKTAGANPIGVISDETKRDFVMSLGAKGVI
NRKDFNCWGQMPT-V--NTP-EYKNWFNETRKFGKAIWDITGKGNNVDLVFEHPGESTIP
VSTFVVKKGGMVVICAGTTGYNLTIDARYLWMHQKRVQGSHFANLKQASAANQLMSEGRL
DPCMSEVFEWNKIPDAHIKMRKNEHKPGNMSVLVSASKTGLRT-FAET
>tr|A3K3I8|A3K3I8_9RHOB Crotonyl-CoA reductase OS=Sagittula stellata E-37 GN=SSE37_11179 PE=4 SV=1
YPVVQRRDSALQSRYPLTTEDLEQEAPM-A-LDQQTGIAQYDAPEKDL----YEIGEMPP
MGYVPKKMYAWNIRRERHGDPDKSFQVEVVDTWDIDSHEVLVLVMAAGVNYNGVWAGKGV
PISPFDVHK------QDYHIAGSDASGIVWKVGDKVKNWKVGDEVVIHCNQDDGDDEECN
-GGDPMFSPSQRIWGYETGDGSFAQFTRVQAQQLMPRPKHLTWEEAACYTLTLATAYRML
FGHHPHELKPGQNVLVWGASGGLGSYAIQLANTAGANAIGVISDESKRQFVMDQGAKGVI
NRKDFNCWGQLPT-V--NSP-EYNEWLKEARKFGKAIWEITGKGVSVDMVFEHPGEATFP
VSTLVVKKGGIVVICAGTSGFNCTFDVRYMWMHQKRLQGSHFANLKQAASANRLMIERRL
DPCMSEVFPWDEIPAAHMKMMRNEHKPGNMAVLVQAPKTGLRT-IEDC
>tr|A3KI33|A3KI33_STRAM Putative dehydrogenase OS=Streptomyces ambofaciens ATCC 23877 GN=SAML0374 PE=4 SV=1
---------------------------M--------------RATQDL----YELGDAPD
MGTVPRKMYASLIRRERYGQPVDAFRTEVVDVPPVGRGQVLVKVMAAGINYNNVWAALGS
PLDVIAARQKAG-ATEDFHIGGSDLSGIVWAVGEDVRGVRLGDEVVVLANRWDERAEDVR
LGADPTWSAGQRVWGYEENYGSFAQFAVVDDYMCHPKPARLSWAEAACYMATAATAYRQL
FGWPPHTVRPGDPVLIWGGAGGLGCIAIQLVRHVGGIPVAVVSSEERGEFCLKLGAEGWI
DRRDFDHWGRLPD-T--SDEEAMGRWLSGARAFGRRLWDVLGERRGPRIVLEHSGADTVP
TSLYLCDNGGMVVLCGGTTGYNGDVDLRFLWMRQKRLQGSHVATAREAREVTRLIDQGII
DPCLSRTFDFDEIGLAHQLIHDNRHPAGNMAARVGDRM----------
>tr|A3SEW2|A3SEW2_9RHOB Crotonyl-CoA reductase OS=Sulfitobacter sp. EE-36 GN=EE36_09460 PE=4 SV=1
-----------------------METDM-A-LD--TNIAQYDAPEKDL----YEIGEIPP
MGYVPKQMYAWTIRKERHGNPNTAMLEEVVDVPTLDSHEVLVLVMAAGVNYNGVWAALGK
PISPFDGHK------QPFHIAGSDASGIVWAVGDKVKRWKVGDEVVIHCNQDDGDDEECN
-GGDPMYSPSQRIWGYETPDGSFAQFTNVQAQQLMPRPKHLTWEEAACYTLTLATAYRML
FGHEPHDLKPGQNVLVWGASGGLGSYAIQLINTAGANAIGVISDESKRDFVMDLGAKGVL
NRKDFNCWGQMPT-V--NTP-EYAAWFKEARKFGAAIWEITGKGVNVDMVFEHPGEATFP
VSTFVCKKGGMVVICAGTSGFNLTFDVRYMWMHQKRLQGSHFAHLKQASAANKLMVERRL
DPCMSEVFTWADLPDAHMKMMANEHKPGNMSVLVQSPKTGLRT-LEDA
>tr|A3SQM3|A3SQM3_9RHOB Crotonyl-CoA reductase OS=Roseovarius nubinhibens ISM GN=ISM_09926 PE=4 SV=1
---------------------------M-A-LDTNGGIAPYDAPEKDL----YEVGELPP
LGYVPAKMYAWAIRRERHGEPDKAMQLEVVDCPKPDDNEVLVLVMAAGVNYNGVWAGLGI
PISPFDVHK------AEYHIAGSDASGVVWAVGSKVTRWKVGDEVVIHCNQDDGNDEECN
-GGDPMMSPTQRIWGYETPDGSFAQFTCVQAQQLMPRPKHLTWEESACYTLTLATAYRML
FGHHPHEIKPGQNVLVWGASGGLGSYAIQLATAAGANAIGVISEEDKRDFVMGLGAKGVL
NRKDFDCWGQLPE-V--NTP-EYDAWFKEVRKFGKAIWDITGKGVNVDMVFEHPGQATFP
VSTFVVKRGGMVVICAGTTGYNLTMDARYVWMHQKRIQGSHFAHLKQAASANQLMIEGRL
DPCMSECFTWDEIPAAHVKMRRNEHKPGNMSVLVQAPKTGLKT-VEEV
>tr|A3V574|A3V574_9RHOB Alcohol dehydrogenase OS=Loktanella vestfoldensis SKA53 GN=SKA53_14631 PE=4 SV=1
--------------------MIAMESDM-A-LDLTTGEAAYAAERKDL----YAMGEMPP
LGHLPAQMHAWVLRRERHGEPETALQLEVVDCPKPDSNEVIILVMAAGVNYNGVWACLGQ
PVSTFDVHK------APYAILGSDAAGIVWAVGDKVKRWKVGDEVVVHCNQDDGDDEDCN
-GGDPMYSPSQRIWGYETADGSFAQFTRVQSQQLMARPQHLTWEESACYTLTLATAYRML
FGHEPHDLKPGQNVLVWGASGGLGSYAIQLINTAGANAIGVISDESKRDFVMSLGAKGVI
NRNDFSCWGQLPT-V--NTA-AYDIWLKEARRFGKAIWDITGKGKNVDMVFEHPGEATFP
VSSLVCKKGGMVVICAGTTGFNCTFDVRYMWMHQKRLQGSHFAHLKQASAANNLMVERRL
DPCMSECFGWDEIPLAHTKMRRNEHKPGNMAVLVQAPVMGLRT-FADT
>tr|A3VE63|A3VE63_9RHOB Crotonyl-CoA reductase OS=Rhodobacterales bacterium HTCC2654 GN=RB2654_09034 PE=4 SV=1
---------------------------M-A-LDDAPAIAAYEAPEKDL----YEIGEIPP
MGYVPKKMYAWAIRRERHGEPDKSFQVEVVDTPVLDSHEVLVLVMAAGVNYNGVWAGLGV
PISPFDVHG------ADFHIAGSDASGIVWAVGDKVTRWKVGDEVVIHCNQDDGDDEECN
-GGDPMFSDSQRIWGYETPDGSFAQFTNVQAQQLMPRPKHLTWEESACYTLTLATAYRML
FGHHPHELKPGQNVLVWGASGGLGSFAIQLINTAGANAIGVISEEDKRDFVMGLGAKGVI
NRKDFNCWGQLPT-V--NTP-EYKEWFGEVRKFGKAIWDITGKGVNVDMVFEHPGEATFP
VSTFVVKKGGMVVICAGTTGYNLTMDARYVWMHQKRIQGSHFAHLKQAAAANALMVERRI
DPCMSEVFPWDEIPAAHMKMRRNEHKPGNMAVLVQSPKTGLRT-LEDV
>tr|A4EI56|A4EI56_9RHOB Alcohol dehydrogenase OS=Roseobacter sp. CCS2 GN=RCCS2_13269 PE=4 SV=1
---------------------------M-E-TEMALDQTAYTAPEKDL----YEVGEMPP
MGHVPAQMHAWAIRRERHGEPDKAFQLEVVDVPKPDSNEVLVLVMAAGVNYNGVWAGLGI
PISPFDVHK------ADFHIAGSDAAGIVWAVGDKVKRWKVGDEVVIHCNQDDGDDEHCN
-GGDPMYSESQRIWGYETPDGSFAQFTCVQSQQLMHRPQHLTWEESACYTLTLATAYRML
FGHEPHDLKPGQNVLVWGASGGLGSYAIQLINTAGANAIGVISDESKREFVMSLGAKGVI
NRNDFHCWGQLPT-V--NTP-EYNTWLKEARKFGKAIWEITGKGVNVDMVFEHPGEATFP
VSSLVCKKGGMVVICAGTTGFNCTFDVRYMWMHQKRLQGSHFAHLAQASAANKLMLEQRL
DPCMSECFEWSAVPAAHTKMRKNEHKPGNMSVLVQAPKMGLRT-FEDT
>tr|A4U3E5|A4U3E5_9PROT Crotonyl-CoA reductase OS=Magnetospirillum gryphiswaldense GN=MGR_2919 PE=4 SV=1
---------------------------M---------SEVQAQVQKDL----YEIGEIPP
LGHVPKQMYAWAIRKERHGNPDTAMLVEVVDTPDIDPHEVLIMVMAAGVNYNGVWAALGK
PISPFDYHK------AAYHIAGSDASGIIWAVGSKVKRWKVGDEVVVHCNQTDGDDEECN
-GGDPMNSPTQRIWGYETPDGSFAQFTRVQAQQVMHRPKHLTWEESACYTLTLATAYRML
FGHRPHVLRPGHNVLVWGAAGGLGSMAIQLIAVSGANAIGVISEEDKRDFVLGLGAKGVI
NRKDFDCWGQLPD-VDGDQA-EFAAYMKKVREFGKAIWDVTGKGNDVDFVFEHPGEATFP
VSCNVVKRGGMVVFCAGTTGFNLTFDARFVWMRQKRIQGSHFANLLQASQANQLVIERRI
DPCMSECYVWEDIPAAHMKMLKNQHKPGNMAVMVQAKKPGRYT-IEDC
>tr|A6FLY8|A6FLY8_9RHOB Crotonyl-CoA reductase OS=Roseobacter sp. AzwK-3b GN=RAZWK3B_04260 PE=4 SV=1
---------------------------M-A-LDTDIGIAPYDAPEKDL----YEIGEMPP
LGHVPKQMYAWAIRRDRHGEPDTSFKVEVVDTWEIDSNEVLVLVMAAGVNYNGVWAGLGE
PISPFDGHG------EPYHIAGSDAAGIVWKVGSAVKTWKVGDEVVIHCNQDDGNDEDCN
-GGDPMMSPTQRIWGYETPDGAFSQFTRVQAQQLMPRPKHLTWEESACYTLTLATAYRML
FGHAPHELKPGQNVLVWGASGGLGSYAIQLANTVGANAIGVISDESKRQFVMDQGARGVI
NRKEFNCWGQLPK-V--GTA-EYNDWLKEARKFGKAIWDITGKGVNVDMVFEHPGEATFP
VSTLVCKKGGMIVICAGTSGFNCTFDVRYMWMHQKRLQGSHFAHLKQAASANRLMIERRL
DPCMSEVFPWDQIPAAHMQMLRNEHKPGNMSVLVQAPKPGLRT-FEDV
>tr|A9FPC9|A9FPC9_METNO Crotonyl-CoA reductase OS=Methylobacterium nodulans ORS 2060 GN=MnodDRAFT_1042 PE=4 SV=1
---------------------------MGA-GAAVQPIAGGAGQLKDL----YEIGEIPP
LGHVPAKMYAWAIRRERHGPPEQSMQIEVVPTWSIGDDEVLVLVMAAGVNYNGVWAGLGE
PISPFDVHK------APFHVAGSDASGIVWAVGAKVKRWKVGDEVIVHCNQDDGDDEECN
-GGDPMFSPSQRIWGYETPDGSFGQFCRVQSRQLMKRPKHLTWEESACYTLTLATAYRML
FGHAPHTVRPGQNVLVWGASGGLGVFGVQLCAASGANAIAVISDESKRDYVMSLGAKGVI
NRKEFNCWGQLPK-V--NSP-EYNEWLKEARKFGKAIWDITGKGNDVDIVFEHPGEATFP
VSTLVVKRGGMVVFCAGTTGFNITFDARYVWMRQKRIQGSHFAHLKQAAAANQFVLDQRV
DPCMSELFPWDKIPVAHTKMWKNQHAPGNMAVLVNSPKAGLRT-FDDV
>tr|A9HGP9|A9HGP9_9RHOB Crotonyl-CoA reductase, putative OS=Roseobacter litoralis Och 149 GN=RLO149_04334 PE=4 SV=1
---------------------------M-A-LD--TTVAHYEAPEKDL----YEVGEMPP
MGYVPKQMYAWAIRRERHGEPDKAMLQEVVDVPELDSQDVLILVMAAGVNYNGVWAALGK
PISFFDSHD------EPYQICGSDAAGIVWAVGDRVTRWKVGDEVVVHCNQDDGDDEECN
-GGDPMYSPSQRIWGYETADGSFAQFTRVQSQQLMPRPKHLTWEESACYTLTLATAYRML
FGHEPHDLKPGQNVLVWGASGGLGSYAIQLINTAGANAIGVISDESKRQFVMDLGAKGVL
NRKDFNCWGQLPT-V--NTP-EYATWFTEARKFGKAIWDITGKGVNVDMVFEHPGESTFP
VSTFVAKKGGMVVICAGTTGFNLTFDVRYMWMHQKRLQGSHFAHLKQASAANKLMLERRL
DPCMSEVFSWADLPQAHMKMLRNQHKPGNMSVLVQAPTTGLRT-LEDA
>tr|B1G607|B1G607_9BURK Crotonyl-CoA reductase OS=Burkholderia graminis C4D1M GN=BgramDRAFT_4783 PE=4 SV=1
------------------------MVNM-D-TLLLDRPVDLRADQPDL----FDVGQPIP
LGQVPKQMHAWTIRRENHGEPATAFSKEIVAVPHIGANDVLILVMAAGVNYNGVWAALGQ
PFSVLDLHD------DPYHITGSDASGIVWAVGSNVTKWRVGDEVVAHCSQVDGDDEECN
-GGDPMLSPSQRIWGYETTYGSFAQFARVRATQLMPRPRHLTWAASACYTLTLATAYRML
FGHKPHALSPGQSVLVWGAAGGLGTMAIQLAALAGARAVAVVSDESKASFVKSLGAVGVI
NRSDFSCWGAPPS-V--DSALDYALYIDSVKKFGKAIWDALGEKRDVDMVFEHPGRNTFA
ASCYVVKRGGMVVFCAATSGYDLTCDARYVWMRQKRIQGSHFASLKEAAQANRLVMSGRI
DPCLSEVFPWERLPEAHAKIRANQHLPGNMAVLVQASSSDDLD-AARR
>tr|B1SY37|B1SY37_9BURK Crotonyl-CoA reductase OS=Burkholderia ambifaria MEX-5 GN=BamMEX5DRAFT_0453 PE=4 SV=1
---------------------------M-D-SELMEVVEKTTSDQPEL----FEIGCSIP
LGLVPRRMHAWTIRRENHGEPQHAFTKEIVDVPTLGPNDVLILVMAAGVNYNGVWAALGQ
PFSVLDLHD------DPYHITGSDAAGIVWAVGANVKKWKVGDEVVAHCSQVDGDDEECN
-GGDPMLSPSQRIWGYETSHGSFAQFARVQSTQLMPRPKHLTWAASACYTLTLATAYRML
FGHKPHVLSPGQSVLVWGAAGGLGTMAIQLAALAGARPVAVVSDDSKAEFVKRLGAVGVI
NRSHFSCWGAPPS-V--DATDEYAAYVDAVKKFGKSIWDALGERRDVDMVFEHPGRNTFA
PSCYVVKRGGMVVFCAATSGYDLTCDARYVWMRQKRIQGSHFASLKEAAQANRLVMSGKI
DPCLSEVFPWNRLPDAHAKIRANQHLPGNMAVLVQASSRVDLD-AARR
>tr|B5J2H3|B5J2H3_9RHOB Crotonyl-CoA reductase OS=Octadecabacter antarcticus 307 GN=OA307_1871 PE=4 SV=1
-----------------------METDM-A-LDQ-NAAFTYEAEKKDL----YGMGEVPP
MGHVPKQMHAWAIRQDRHGEPNEAFQLEIVDTPTLDSGEVLIMVMAAGVNYNGVWAGLGK
PISFFDSND------NDYQIVGSDAAGIVWAVGDKVKRWKVGDEVVVHCNQDDGDDEECN
-GGDPMFSTTQRIWGYETADGSFAQFTRVQAQQLMPRPQHLTWEESACYTLTLATAYRML
FGHEPHDLKPGQNVLVWGASGGLGSYAIQLINTAGANAIGVISDEDKRDFVMGLGAKGVI
NRKDFDCWGQMPT-V--NTP-EYATWFKEARKFGKAIWDITGKGNNVDMVFEHPGEATFP
VSTLICKKGGMVVICAGTTGFNCTFDVRYLWMHQKRIQGSHFAHLKQASSANNLMVERRL
DPCMSEVFPWDQLPDAHTKMLRNEHKPGNMSVLVQSPRTGLRT-LEDV
>tr|B6R5J4|B6R5J4_9RHOB Crotonyl-CoA reductase OS=Pseudovibrio sp. JE062 GN=ccrA PE=4 SV=1
---------------------------MSSVARVVEAGSEGGSEFKDL----YEIGEIPP
LGHVPKNMWAWAIRQDRHGSPDTAMVKEVVPTWELDSHEVLILVMAAGVNYNGVWAALGE
PISPLNVHK------LPYHIAGSDASGIVWAVGSKVTRWKVGDEVVVHCNQDNGDDEECN
-GGDPMFSSSQRIWGYETPDGSFAQFARVQSQQLMHRPKHLTWEESACYTLTLATAFRML
FGHAPHELKPGQNVLVWGASGGLGVFAVQLIAAAGANAIGVISDESKREYVMSLGAKAVI
NRKDFNCWGQLPK-V--NSP-EFDAWTKEARKFGKAIWEITGKGNDVDMVFEHPGEATFP
VSALVVKRGGMVVFCAGTTGFNITFDARYVWMRQKRIQGSHFAHLKQASEANKFVIDRRI
DPCMSEVFSWEQIPQAHMKMWKNQHAPGNMSVLVCSPKTGLRS-LEDV
>tr|B7KYZ6|B7KYZ6_METCH Crotonyl-CoA reductase OS=Methylobacterium chloromethanicum CM4 GN=Mchl_0332 PE=4 SV=1
---------------------------M-A-ASAAPAWTGQTAEAKDL----YELGEIPP
LGHVPAKMYAWAIRRERHGPPEQSHQLEVLPVWEIGDDEVLVYVMAAGVNYNGVWAGLGE
PISPFDVHK------GEYHIAGSDASGIVWKVGAKVKRWKVGDEVIVHCNQDDGDDEECN
-GGDPMFSPTQRIWGYETGDGSFAQFCRVQSRQLMARPKHLTWEEAACYTLTLATAYRML
FGHAPHTVRPGQNVLIWGASGGLGVFGVQLCAASGANAIAVISDESKRDYVMSLGAKGVI
NRKDFDCWGQLPT-V--NSP-EYNTWLKEARKFGKAIWDITGKGNDVDIVFEHPGEATFP
VSTLVAKRGGMIVFCAGTTGFNITFDARYVWMRQKRIQGSHFAHLKQASAANQFVMDRRV
DPCMSEVFPWDKIPAAHTKMWKNQHPPGNMAVLVNSTRAGLRT-VEDV
>tr|O69071|O69071_PSESG Oxidoreductase Cfa8 OS=Pseudomonas syringae pv. glycinea GN=cfa8 PE=4 SV=1
-------------TNSRGTPCATASGIVSPPGGRPNEASLSTSPGSALPILNLKTSRKPM
NQALTETMQAFLIRPERYGEPQQAIQLEQVRIPTLGPHQVLIEVMAAGLNYNNVWAAQGK
PVDIIAARRKRNRDAEPFHIGGSEASGYVKAVGDAVTHVKVGDTVVVSCSVYDATAIESR
VAPDPMFCSNQEIYGYETSYGSFAEYTLVEDYQCFPKPKFLSWEESATLMLNGPTAYKQL
THWAPNTVKPGDAVLIWGAAGGLGSMSIQLTRALGGLPVAVVSSPERGRYACELGAVGYL
LRTDYPHLGRLPD-L--NSD-AHSAWTKSFASFRRDFFMTLGKKELPKVVIEHSGQATFP
TSLQICDRSGMVVIVGGTSGYNCDFDVRHLWMHQKRIQGSHYANIRECQEFLQLVEQRRV
VPTLNTLYRFEETPRAHQALLSGE-VVGNAAVLVKAELPGLGV---GC
>tr|Q9X5P6|Q9X5P6_STRLA Putative uncharacterized protein OS=Streptomyces lavendulae PE=4 SV=1
---------------------------M----------------RNTL----FELGDIPP
IGTVPEQMYASVIRRERYGQPHQAFRSEVVDVPKVGPGQALVLVMAAGINYNNVWASLGQ
PVDVISARQKQG-HSEDFHIGGSEGSGVVWAVGEGVTQVAVGDEVILSGCQWTETAADIR
LGADPMTSGSQSVWGYEGNYGSFAQFALVDDYQCHPKPPGLTWEEAACFLLTGATAYRQL
CGWQPHDVRPGDPVLIWGGAGGLGSMAIQITRARGGIPVAVVSDEERARYCRELGAQGTI
NRLDFDHWGRLPD-I--GDHEAMGRWTEGVRAFGRRFWEVLGERRSPRIVLEHSGQATIP
TSMYLCDNAGMVVICGGTTGYNADIDLRFLWMRQKRLQGSHFANLRQCRDVIHMVANGQL
DPCLSWTGGFDDIGKAHQLMHDNQHPQGNQAVLVNAPRTGLTT---FA
>tr|A1B8U5|A1B8U5_PARDP Crotonyl-CoA reductase OS=Paracoccus denitrificans (strain Pd 1222) GN=Pden_3873 PE=4 SV=1
---------------------------M-A-LDQPTPIAPYDAPEKDL----YEIGEMPP
LGYVPKQMYAWAIRRERHGEPDKAMQVEVVETPPIDSNEVLVLVMAAGVNYNGIWAGLGV
PISPFDGHG------APYHIAGSDASGIVWAVGDKVKNWKVGDEVVIHCNQDDGNDEECN
-GGDPMYSPSQRIWGYETPDGSFAQFTRVQAQQLMKRPRHLTWEESACYTLTLATAYRML
FGHEPHELKPGMNVLVWGASGGLGSFAIQLINAAGANAIGVISDEDKREFVMSLGAKGVI
NRKDFKCWGQLPR-V--NTP-EYKEWFTEARKFGKAIWDITGKGVNVDIVFEHPGEATFP
VSTLVCKKGGMVVICAGTSGFNCTFDVRYMWMHQKRLQGSHFAHLKQASAANKLMLERRI
DPCMSEVFPWAEIPQAHLKMLRNEHKPGNMAVLVQAPVTGLRT-FEDA
>tr|A3PN06|A3PN06_RHOS1 Crotonyl-CoA reductase OS=Rhodobacter sphaeroides (strain ATCC 17029 / ATH 2.4.9) GN=Rsph17029_2620 PE=4 SV=1
---------------------------M-A-LDVQSDIVAYDAPKKDL----YEIGEMPP
LGHVPKEMYAWAIRRERHGEPDQAMQIEVVETPSIDSHEVLVLVMAAGVNYNGIWAGLGV
PVSPFDGHK------QPYHIAGSDASGIVWAVGDKVKRWKVGDEVVIHCNQDDGDDEECN
-GGDPMFSPTQRIWGYETPDGSFAQFTRVQAQQLMKRPKHLTWEEAACYTLTLATAYRML
FGHKPHDLKPGQNVLVWGASGGLGSYAIQLINTAGANAIGVISEEDKRDFVMGLGAKGVI
NRKDFKCWGQLPK-V--NSP-EYNEWLKEARKFGKAIWDITGKGINVDMVFEHPGEATFP
VSSLVVKKGGMVVICAGTTGFNCTFDVRYMWMHQKRLQGSHFANLKQASAANQLMIERRL
DPCMSEVFPWAEIPAAHTKMYKNQHKPGNMAVLVQAPRTGLRT-FADV
>tr|A7HTK7|A7HTK7_PARL1 Crotonyl-CoA reductase OS=Parvibaculum lavamentivorans (strain DS-1 / DSM 13023 / NCIMB 13966) GN=Plav_1621 PE=4 SV=1
---------------------------M------------TYTEKKDL----YEVGEIPP
IGHVPKNMYAWTIRRDRQGPPQQAMQVEVVPTWEIDSNEVLVLVMAAGVNYNGVWAGLGT
PISVFDVHK------LPYHIAGSDASGIVYAVGAKVKRWKVGDEVVIHCNQDDGDDEECN
-GGDPMFSPTQRIWGYETPDGSFAQFCRVQSQQLMPRPKHLTWEESACYTLTLATAYRML
FGHRPHILSPGQNVLVWGASGGLGSFAVQLCATAGAHAIGVISDDSKHDFVMSMGAKGVI
NRKNFNCWGQLPK-V--NSE-EFNDFMKEARKFGKAIWDITGKGVDPDIVFEHPGESTFP
VSCMVAKRGGMVVFCAGTTGFNLTFDARFVWMRQKRIQGSHFAHLKQASAANQLVIERRI
DPCMSEVLPWADIPLAHTKMWKNEHLPGNMAVLVSAARPGLRT-VEDT
>tr|A7IEK1|A7IEK1_XANP2 Crotonyl-CoA reductase OS=Xanthobacter autotrophicus (strain ATCC BAA-1158 / Py2) GN=Xaut_1195 PE=4 SV=1
---------------------------M----AQTAAANANEGPVKDL----YELGEVPP
LGHVPAKMYAWAIRRERHGPPEESFQLEVVPTWELGENDVLVYVMAAGVNYNGIWAGLGQ
PISPFDVHK------APFHIAGSDASGIVWAVGSKVKRWKVGDEVVVHCNQDDGDDEECN
-GGDPMFSPSQRIWGYETPDGSFAQFCRVQARQLMPRPKHLTWEESACYTLTMATAYRML
FGHPPHTVKPGDYVLVWGASGGLGVFGVQLAAASGAHVIGVISDETKRDYVLGLGAKGVI
NRKDFKCWGQLPK-V--NSP-EYNEWTKEARKFGKAIWDISGK-RDVDIVFEHPGEQTFP
VSTLVGKRGGMIVFCAGTTGFNITFDARYVWMRQKRIQGSHFAHLKQASAANQFIIDRRV
DPCMSEVFPWDRIPEAHTKMWKNQHAPGNMAVLVNTPRTGLRT-LEDV
>tr|A8HV08|A8HV08_AZOC5 Crotonyl-CoA reductase OS=Azorhizobium caulinodans (strain ATCC 43989 / DSM 5975 / ORS 571) GN=AZC_0997 PE=4 SV=1
---MCNRGLPGCVGNETEWSAWREDRDM----GQPATLPSSEAPLKDL----YEIGEIPP
LGHVPRQMYAWTIRRERHGPPEDSFQIEVVPTWELGEADVLVLVMAAGVNYNGIWAGLGQ
PISPFDVHK------QPYHIAGSDASGIVWAVGSKVTRWKVGDEVVVHCNQDDGDDEECN
-GGDPMFSPSQRIWGYETPDGSFAQFCRVQARQLMPRPKHLTWEECACYTLTLATAYRML
FGHAPHDIKPGQFVLVWGASGGLGVFGVQLAAASGAHVIGVISDETKRDYVLQLGARGVI
NRKDFKCWGQMPK-V--NSP-EYNEWVKEARKFGKAIWDITGK-RDVDMVFEHPGEQTFP
VSCLVAKRGGMVVFCAGTTGFNITFDARYVWMRQKRIQGSHFAHLKQASSANQFIIDRRV
DPCMSEVFPWAKIPAAHTLMWKNQHPPGNMSVLVNAPRAGLRS-FEDV
>tr|A8LJI3|A8LJI3_DINSH Crotonyl-CoA reductase OS=Dinoroseobacter shibae (strain DFL 12) GN=Dshi_2853 PE=4 SV=1
---------------------------M-A-LDTDQALVSYDAPIKDL----YDMAEMPP
LGHVPKQMHAWVLRQERHGEPVTALQQEVVDTPVPDSHEVLVLVMAAGVNYNGVWACLGT
PQSVFLGHK------APYAIIGSDAAGIVWAVGDKVTRWKVGDEVVIHCNQDDGDDEECN
-GGDPMLSPSQRIWGYETPDGSFGQFTRVQSQQLMPRPRHLTWEESACYTLTLATAYRML
FGHEPHDLKPGQNVLVWGASGGIGSFAIQLINTAGANAIGVISDEDKRQFVMELGAKGVI
NRKDFNCWGRLPE-V--GTE-AYKDWFTEVRKFGKAIWEITGKGNNVDMVFEHPGEATFP
VSTFVVKRGGMVVICAGTSGYNCTFDVRHMWSHQKRLQGSHFAHLKQASAANKLMLERRL
DPCMSEVFPWEELPQAHMKMMRNEHKPGNMSVLVQAPRTGLRT-FEDT
>tr|B0SGH1|B0SGH1_LEPBA Zinc-binding dehydrogenase OS=Leptospira biflexa serovar Patoc (strain Patoc 1 / Ames) GN=LBF_3008 PE=4 SV=1
------------------------------------------MSNVEI----VPVGELPP
IGVVPKKMHAQVIRPERYGEPKTSFQSEVIDVPEIGPNEVLVATMAAGVNYNNVWAALGY
PVDVIAARNKKG-EPEKFHIGGSDASGIVYKVGSEVKNVKVGDEVVVHCAMWDPKDPWVL
SGKDPMYAPSQIIWGYESNWGSFAQFCKVQDHQCLPRPQHLTWEASAAYMLVAATAYRML
HHWKPNDVKPGDVVLIWGGAGGLGAMAIQIVKAAGGIPIAVVSSDDKIEFCKNLGATGVI
NRNKFKHWGALTSEI--NKPEAFVEWTKQAREFGKAIWDIAGKGKNPQIVFEHPGETTLP
TSVFVCETGGMVVICAGTTGFNATGDLRYLWMRQKRLQGSHFANDDNCRDLNQLVIDKKV
DPVLAQTFTFDQTGECHQLMRENKHPAGNMSILVGAKTTGLGK----K
>tr|B0SX36|B0SX36_CAUSK Crotonyl-CoA reductase OS=Caulobacter sp. (strain K31) GN=Caul_1067 PE=4 SV=1
---------------------------M-------STDTLEKTELKDL----YEIGEIPP
AFHVPKNMYAWAIRQERHGKPSVAMQVEVVPTWEIGEDEVLVLVMAAGVNYNGVWAALGE
PVSVLDVHK------QPYHVAGSDASGIVWKVGAKVKRWKLGDEVVIHCNQDDGDDEECN
-GGDPMFSPSQRIWGYETPDGSFAQFCRVQSRQLMPRPKHLTWEEAACYTLTLATAYRML
FGHKPHELKPGQNVLVWGASGGLGVFAVQLAAVAGANAIGVVSDDDKRDFVLSMGAKAVL
NRKEFNCWGQLPT-V--NGP-EFNDYMKESRKFGKAIWQVTGN-KDVDLVFEHPGESTFP
VSVFVVKRGGMVAICAGTSGFNLTMDARFLWMRQKRVQGSHFANLMQASAANQLVIDRRV
DPCLSEVFPWEDIPAAHEKMLANQHLPGNMAVLVCAQRPGLRT-FEEV
>tr|Q0BXJ9|Q0BXJ9_HYPNA Crotonyl-CoA reductase OS=Hyphomonas neptunium (strain ATCC 15444) GN=ccrA PE=4 SV=1
---------------------------M--------TTETAGRVKKDI----YDVGEIPP
EFHVPKLMHAWSIRRERHGRPMSAMQVEQVPVPEIDSDEVLVLVMAAGVNYNGIWAALGE
PVSPFDIHK------QPFHVAGSDAAGIVWAVGRKVTRVKPGDEVVIHCNQDDGDDEECN
-GGDPMFSPSQRIWGYETPDGSFAQFCRVQARQCMPRPKHLTWEESACYTLTLATAYRML
FGHRPHVLKPSDNVLVWGASGGLGSFAVQLCAIAGANAIGVVSSEDKRDYVLSLGAKGVI
NRNDFNCWGQLPK-V--NGP-EFNDYMKESRKFGKAIWDITGK-KDVDIVFEHPGEATFP
VSVFVVKRGGMVVICAGTSGFNLTMDARFLWMRQKRVQGSHFANLKQASEANQLVLNRRI
DPGMSEVFTWADIPLAHEKMLDNKHMPGNMAVLVTSPKPGLRT-VEDV
>tr|Q28UA2|Q28UA2_JANSC Crotonyl-CoA reductase OS=Jannaschia sp. (strain CCS1) GN=Jann_0793 PE=4 SV=1
----------------------MTESTM-A-LDAPTTAAPYDAPMKDL----YEMGEMPP
MGYVPPKMYAWTIRRERHGEPDQAFKVEVVDTPVLDSHEVLVLVMAAGVNYNGVWAGLGQ
PISPFDGHG------ADYHIAGSDASGIVWAVGSAVKRWKVGDEVVIHCNQDDGDDEHCN
-GGDPMFSTSQRIWGYETPDGSFAQFTNVQAQQLMPRPKHLTWEEAACYTLTLATAYRML
FGHEPHDLKPGQNVLVWGASGGLGSYAIQLANTAGANAIAVISDESKRDFVLSLGAKGVI
NRKDFNCWGQLPT-V--NTP-EYAEWFKEARKFGKSIWDITGKGVNVDMVFEHPGEATFP
VSTLVCKKGGMVVICAGTTGFNCTFDVRYMWMHQKRLQGSHFAHLKQASAANDLMVQQRL
DPCMSEVFPWDELPGAHTKMLRNEHKPGNMSVLVQAPRTGLRT-LEDV
>tr|Q2RPT7|Q2RPT7_RHORT Crotonyl-CoA reductase OS=Rhodospirillum rubrum (strain ATCC 11170 / NCIB 8255) GN=Rru_A3063 PE=4 SV=1
---------------------------M-T-TSAEVIELNPGTGRKDL----YELGEIPP
LGHVPKSMYAWVIRRDRHGEPEKSFQVEVVETPTLDSHDVLVMVMAAGVNYNGIWAGLGQ
PISVFDSHK------AAYHIAGSDAAGIVWAVGAKVKRWKVGDEVVVHCNQTDGDDEECN
-GGDPMFSPTQRIWGYETPDGSFAQFTRVQSQQVMARPRHLTWEESASYVLVLATAYRML
FGHRPHVLRPGHNVLIWGASGGLGSMAIQLCATAGANAIGVISDETKRDFVMSLGAKGVI
NRKDFNCWGQLPT-V--NGE-GFDAYMKEVRKFGKAIWDITGKGNDVDFVFEHPGEQTFP
VSCNVVKRGGMVVFCAGTTGFNLTFDARFVWMRQKRIQGSHFANLLQASQANQLVIERRI
DPCMSEVFSWDDIPKAHTKMWKNQHKPGNMAVLVQAHRPGRRT-LEDC
>tr|Q6D9L4|Q6D9L4_ERWCT Putative oxidoreductase OS=Erwinia carotovora subsp. atroseptica GN=cfa8B PE=4 SV=1
---------------------------MPPTRSDIKQIDRFIRFDKEF--------NMTT
NYSVPKEMKAYLIRPERYGDPITAIQQETVSIPKLLPNQVLIKVMAAGLNYNNVWAALGK
PVDVISARRKRNKDAEPFHIGGSEAAGIVYSVGHNVSNVSIGDTVVVSCSVYDATSLESR
LSNDPMFTRSQEIYGYERNYGSFAEFTIVEDYQCFPKPDFLTWEESATLMLNGPTAYKQL
THWAPNNVKPGDAVLIWGAAGGLGSLSVQIVKALGGLPVAVVSSEEKGEYVRKLGAVGYI
VRKKYSHFGRLPD-V--TSD-EHTSWSRAFANFRRDFFKALGKKELPKLVIEHSGQDTFP
TSLQICDHSGMVVTVGGTSGYNCDFDVRHLWMHQKRIQGSHYANIRECNEFLNLVNQRKI
IPTMNKVFHFDEIPYAHQELL-NGGIFGNAAVLINATAPKLGSSVSHE
>tr|Q72VP3|Q72VP3_LEPIC Alcohol dehydrogenase OS=Leptospira interrogans serogroup Icterohaemorrhagiae serovar copenhageni GN=LIC_10253 PE=4 SV=1
---------------------------M-------------HMSQIES----VPIGTLPP
LGQVPKKMYAQVVRPERYGDPITAIQEELIDVPEIAPDEVLVAVMAAGVNYNNVWAALGF
PVDVIGARNKKG-EPEKFHIGGSDASGIVYKVGADVKNVKVGDEVVLHCGIWDKNDPWVK
AGKDPMFAPSQLIWAYETNWGSFAQFCKVQDHQCLPKPKHLTWEESAAYMLVGATAYRML
HHWKPNDVQKDDVVLIWGGAGGLGAMAIQIVKAAGGIPIAVVSEDDKIDFCKKLGAAGVI
NRKKFNHWGALTSEI--NKTEKFIEWTKAAREFGKAIWDIAGKGNNPRIVFEHPGETTIP
TSMFVCETGGMVVICAGTTGYNATVDLRYLWMRQKRLQGSHFANDENSKGLNDLVIDKKV
DPCLSKTFAWNETAHSHQLMKENKHPAGNMSILVGAEKTGLGK----K
>tr|Q93H82|Q93H82_STRAW Putative dehydrogenase OS=Streptomyces avermitilis GN=pteB PE=4 SV=1
---------------------------M----------------TKAL----YEIGETPP
LGEVPRQMYASVIRQNRFGEPKQAFRTEVVDTPAVGRGQVLVYVMAAGINYNNVWSSLGE
PVDVIGMRQRQG-QPEDFHIGGSEASGVVWAVGEGVRSVTVGDHVLLTSGQWDEAAADIR
MGTDPLVSESIKAWGYETNYGSFAQFCRVDEYQCHPKPAHLSWEESAAFLLTGPTAYRQL
FGWQGNTVRPGDPVLIWGGAGGLGSMAIQLVRLAGGIPIAVVSSEDRSEYCRRLGAAGTV
NRRDFDHWGRLPD-A--GDAEASARFLRGARGVGKKVWEILGERKSPRIVLEHSGQDSLP
TSMYLCDNAGMVVICGGTSGYNGDVDLRHLWMRSKRLQGSHYADTRQCREVINLVGAGML
DPCLSVCDGFQDIGRMHQMMHDNVHPPGNMAVLVNAPRRGEIA-LELA
