# Supplementary material for: Subdivision of the MDR superfamily of medium-chain dehydrogenases/reductases through iterative hidden Markov model refinement
Source: BMC Bioinformatics. 2010 Oct 27;11:534. doi: 10.1186/1471-2105-11-534 (PMC2976758; doi:10.1186/1471-2105-11-534)
Supplement: Additional file 4 — MDR family alignment figures. Illustrations showing the mafft MSAs from Additional file 3: mdr-sequences. Red sequence identifiers denote sequences from UniProtKB/TrEMBL, while blue correspond to sequences from Swiss-Prot. The position cscores are shown in a bar plot under the MSA. Positions that contain gaps in over 90% of the sequences have been removed from the alignment in order to increase readability. [file 1471-2105-11-534-S4.ZIP › mdr/MDR051.mafft]

>sp|Q8RKJ0|TARJ_BACSU Putative ribitol-5-phosphate dehydrogenase OS=Bacillus subtilis GN=tarJ PE=3 SV=1
------MINQTYRLVSARQFEVTYKDKVV--HSDKVVVRPTHLSICAADQRYYTGSRGKE
AMDKKLPMALIHEGIGKVMFDPTGTFKVGTRVVMVPNT-PVEEHEVIAENYLRSSRFRSS
GYDGFMQDYMFMAPDRLVELPDSI-NPHVAAFTELITIAVHALSRFERMAHKKRDTFGVW
GDGNLGFIMTLLLKKKYPDSKVFIFGKTPYKLDHFSFVDAAYQINDIPEDVRLDHAFECV
GGRGSESAIEQIIAHVHPEACVALLGVSEYPVEIETRMVLEKGITLIGSSRSGREDFART
VDFLAQYPEVVDYLETLVGGRFPVRSIEEITNAFEADLTSSWGKTVIEWEI
>tr|A5UK53|A5UK53_METS3 Alcohol dehydrogenase (Zinc-binding), GroES-like protein OS=Methanobrevibacter smithii (strain PS / ATCC 35061 / DSM 861) GN=Msm_0376 PE=4 SV=1
MIK---MINIIYRLVAPKFFEEAIEEINI----DNVIVRPSYLSICQADQRYYQGKRASD
VLEEKLPMALIHEGVGEVVFDNTGSFDVGDKVVMIPNT-PTKEDEYISANYLPSSKFRGS
GFDGFTSDLIQLNPDRLVKLPDNF-NLKISAFIELISVICHGIDRFEKIAIKHKNCFGVW
GDGNLGYITALLLKEFYPESEVTVIGKHGENLNLFSFADKTYKFHEVPDDLAIDHGFECV
GSNASQAAIDQIINTINPQGSIILFGVSEYPIPINTRLILEKGLTIQGISRSERKDFLKV
VELLKNNPNLFDSLDKLISEVVTIKSLNDLKEAFDKDYISGFGKTILVWDK
>tr|A5Z782|A5Z782_9FIRM Putative uncharacterized protein OS=Eubacterium ventriosum ATCC 27560 GN=EUBVEN_01565 PE=4 SV=1
------MINTVYQLVAPRRFEIKYSDIDL--NNNKVIVRPTYLSICNADQRYYQGLRDAE
ILRKKLPMALIHEAIGEVVRDPSGNFKTGELVVMVPNT-PVEKDDIIAENYLRTSKFRAS
GFDGFMQEYVEITPDRLVRLPQDI-DRTVAAFTEIVSVSVHAIGRFDKIAHKRRNVIGIW
GDGNLGYITAVFFKTMFPETKLYIFGVNPDKLQDFTFADATFTVEHIPEDVKIDHAFECV
GGAGSGKAINQIIDYINPEGTISILGVSEYPVPINTRMVLEKGLRIFGSSRSGVADFEKT
VALYKSNPEIINYLSNIVGAVVPVRTIEDMKKAFEMDIQKAFGKTIMMWDK
>tr|A8SML5|A8SML5_9FIRM Putative uncharacterized protein OS=Parvimonas micra ATCC 33270 GN=PEPMIC_01365 PE=4 SV=1
------MINRIFQLMKPGFISVKYVDESF--LGDKVIVKPLYVSLCHADQRYYLGKRDPK
VLAKKLPMAPIHESCGEVVFDPTNTFKVGDTVSMIPNTPPCNFDERIYENYVKGSYFLSS
GHDGFMREFVKIAPDRLVKF-NDI-DLSVASILEFISVGFHAYDRFIKNSLENKETITIF
GNGSLGFVMANVLKYKFSDSKIVVIGRNLEKLKIFSFVDEVYSSDDIPEDFSTDHGFECA
GGPGSEDAINNIIKYIKPQGSIMLMGVSENKVAINTRDILEKGLTLIGCSRSGRVDFQEA
VKMLGN-KKIQNRFKSIVFEDDEINSVDDIHRFFKNDLNTPF-KTVAKWNI
>tr|B7BIH9|B7BIH9_9CLOT Putative uncharacterized protein OS=Clostridium hylemonae DSM 15053 GN=CLOHYLEM_00305 PE=4 SV=1
------MINYVYQLVAPGTFSVKYEETQF---GDQVVIKPRYMSICHADQRYYTGQRERH
ILDKKLPMALIHECCGEVLYDPSGKYKAGEAVVLIPNV-PGEHSDIILENYAKGAGFLSS
GKDGFLREFISLPEDRLVRH-EGI-PQKLAAITEFISVAAHSIRRFDGISHKIRDRIGVW
GDGSLSFIVANLLKQAFPASEIIVVGKNPGKLSYFTFADETVLREELPESFEVDHAFECC
GGDGSYYAIEDIIRYINPQGTVMLMGVSENRVAVNTRDVLEKGLSVIGSSRSGRADFEQA
VKWMKN-ERFQKRLDMITFEDEKVSSVEDIHRVFRTDRNTPF-KTVFEWGL
>tr|Q4EKM2|Q4EKM2_LISMO Alcohol dehydrogenase, zinc-dependent OS=Listeria monocytogenes str. 4b H7858 GN=LMOh7858_1151 PE=4 SV=1
------MINQVYRLVSERQFEVANVDESL--TGDVVVVRPTHLSICAADQRYYTGSRGKE
MLSKKLPMALIHEGVGEVVYDATKEFKPGTKVVMIPNT-PFENDPVIAENYLRSSKFRSS
GYDGLMQDYVFMRRDRVVALPDDI-NMKVAAFSELISVAVHAILRFEGKSNANRESFGVW
GDGNLGFITSLLLKNWYPDSKVYIFGKTPYKLDFFSFVDGAYAIDDVPADLVIDQAFECA
GGMGSQYAVSQIIDVIKPEGTISLLGVSEYPIEFNSRMVLEKGLTVYGSSRSGRVDFEKT
VEFLSTNKRGVEYLQNLVGEVHTVHSIQDVIEAFEADLRSPWGKSVMEWKI
>tr|Q4EUU4|Q4EUU4_LISMO Alcohol dehydrogenase, zinc-dependent OS=Listeria monocytogenes str. 1/2a F6854 GN=LMOf6854_1140 PE=4 SV=1
------MINQVYRLVSERQFEEANIEEAL--TEDVVVVRPTYLSICAADQRYYTGSRGKE
MLSKKLPMALIHEGVGQVTYDATGEFEIGTKVVMIPNT-PTEDDPVIAENYRRSSLFRSS
GYDGLMQENVFMRRDRVVRLPENM-DMEVAAYSELISVAFHAITRFKQKANANQSVFGVW
GDGNLGFITCLLLKTIYPESKVIIFGKTQYKLDFFSFVDEAHLVDEIPEGLVIDNAFECA
GGKGSQYAVEQIIDLIKPEGTISLLGVSENPIEFNSRMVLEKGLTVFGSSRSGKEDFQNT
VNFLSENERAVEYLSSLIGQRKVVRNLQDIIEAFETDLRNPFGKTVMEWKV
>tr|A5IPC1|A5IPC1_STAA9 Alcohol dehydrogenase GroES domain protein OS=Staphylococcus aureus (strain JH9) GN=SaurJH9_0237 PE=4 SV=1
------MINQVYQLVAPRQFDVTYNNVDI--YGNHVIVRPLYLSICAADQRYYTGRRDEN
VLRKKLPMSLVHEAVGEVVFDSKGVFEKGTKVVMVPNT-PTEQHHIIAENYLASSYFRSS
GYDGFMQDYVVMAHDRIVPLPNDI-DLSTISYTELVSVSYHAIQRFERKSIPLKNSFGIW
GDGNLGYITAILLRKLYPEAKIYVFGKTDYKLSHFSFVDDIFTVNQIPDDLKIDHAFECV
GGKGSQVALQQIVEHISPEGSIALLGVSELPVEVNTRLVLEKGLTLIGSSRSGSKDFEQV
VDLYRKYPDIVEKLALLKGHEINVCTMQDIVQAFEMDLSTSWGKTVLKWTI
>tr|A5IPC5|A5IPC5_STAA9 Alcohol dehydrogenase GroES domain protein OS=Staphylococcus aureus (strain JH9) GN=SaurJH9_0241 PE=4 SV=1
------MINQVYQLVAPRQFEVTYNNVDI--YSDYVIVRPLYMSICAADQRYYTGSRDEN
VLSQKLPMSLIHEGVGEVVFDSKGVFNKGTKVVMVPNT-PTEKDDVIAENYLKSSYFRSS
GHDGFMQDFVLLNHDRAVPLPDDI-DLSIISYTELVTVSLHAIRRFEKKSISNKNTFGIW
GDGNLGYITAILLRKLYPESKIYVFGKTDYKLSHFSFVDDVFFINKIPEGLTFDHAFECV
GGRGSQSAINQMIDYISPEGSIALLGVSEFPVEVNTRLVLEKGLTLIGSSRSGSKDFQDV
VDLYIQYPDIVDKLALLKGQEYEIATINDLTEAFEADLSTSWGKTVLKWIM
>tr|B1YHE4|B1YHE4_EXIS2 Alcohol dehydrogenase GroES domain protein OS=Exiguobacterium sibiricum (strain DSM 17290 / JCM 13490 / 255-15) GN=Exig_0190 PE=4 SV=1
------MINQVYQLVAPRQIEVTYDERSL--NSDRVVVRPTYLSICHADQRYFTGSRSAE
VLAKKLPMAMIHEGIGKVVHDPSGTFKIGTLVAMVPNT-PSETDDIIGENYLRTSRFRSS
GYDGYMQDYVFIQPDRLVEVPADL-DPEVAAFTELVSVSVHAMTRFDQIAHSRRETFGVW
GDGNLGFITALMLRKLYPEAKLLVFGKTQSKLDYFSFADETYYIDQIPDDVSFNHGFECV
GGIGSQYAINQMIDYIIPEGTMALLGVSEDPVSVNTRMILEKGLRVYGSSRSTPADFART
MELYQMYPDIPAYLSNLVSGVFQIRQIEDIHQAFESDLTNRFGKTVMEWCM
>tr|B2IQ62|B2IQ62_STRPS Alcohol dehydrogenase, zinc-containing OS=Streptococcus pneumoniae (strain CGSP14) GN=SPCG_1234 PE=4 SV=1
MRKTSKMINQIYQLTKPKFINVKYQEEAI-DQENHILIRPNYMAVCHADQRYYQGKRDPK
ILNKKLPMAMIHESCGTVISDPTGTYEVGQKVVMIPNQSPMQSDEEFYENYMTGTHFLSS
GFDGFMREFVSLPKDRVVAY-DAI-EDTVAAITEFVSVGMHAMNRLLTLAHSKRERIAVI
GDGSLAFVVANIINYTLPEAEIVVIGRHWEKLELFSFAKECYITDNIPEDLAFDHAFECC
GGDGTGPAINDLIRYIRPQGTILMMGVSEYKVNLNTRDALEKGLLLVGSSRSGRIDFENA
IQMMEV-KKFANRLKNILYLEEPVREIKDIHRVFATDLNTAF-KTVFKWEV
>tr|Q4A0A7|Q4A0A7_STAS1 Putative zinc-binding dehydrogenase OS=Staphylococcus saprophyticus subsp. saprophyticus (strain ATCC 15305 / DSM 20229) GN=SSP0355 PE=4 SV=1
------MINQVYQLVAPRQFEVTYNNEDI--KSNKVIVRPLYLSICAADQRYYTGSRNEK
VLKKKLPMSLIHEGVGEVVYDSKGEYEIGTRVIMVPNT-PVEKDDVIAENYLPSSKFRSS
GFDGFMQDYVFMDHDRVVEIDDSIEDLSTIAYSELVSVSWHALQRFERKSISNKNSFGIW
GDGNLGYITAILLSKLYPQAKIYVFGKTDYKLSHFSFVEHIYHIDEVPANVTFDHAFECV
GGKGSQSAVNQIIDLVSPEGTISLLGVSEYPIEVNTRLVLEKGLTMFGSSRSGAQDFREI
AEFYKNNPDVVEKLALLKGNEFDVKTINDAVNAFETDLSTSWGKTVIKWTM
>tr|Q5HRJ6|Q5HRJ6_STAEQ Alcohol dehydrogenase, zinc-containing OS=Staphylococcus epidermidis (strain ATCC 35984 / RP62A) GN=SERP0197 PE=4 SV=1
------MINQVYQLVSPRQFEATFKTIDLHNHNSKVIVRPLYLSICAADLRYYCGNRDSK
ILSKKLPMSLIHESVGEIVYDSEHRLKNGTKVVMIPNT-PSKSHNIIAENYLTSSHFKSS
GYDGFMQDYIVMKPDRVVTLPQEI-DLSVASYTELVTVSVHAIDRFKAKAIPQFESLGIW
GDGNLGYITAVLLKKLYPTTKIIVFGKTLYKLSRFSFVDEIIQIDNIPQHIKIDHAFECV
GGKGSQQAIEQIINIINPEGSIALLGVSELSIQVNTRMVLEKGLTIIGSSRSGLKDFEKT
IELYRKYPEVLNQLALLKGKEFEINTIEDLITAFEYDISNAWGKTVLKWNI
>tr|Q88W45|Q88W45_LACPL Ribitol-5-phosphate 2-dehydrogenase (Putative) OS=Lactobacillus plantarum GN=lp_1817 PE=4 SV=1
------MLNQVYRLVSPRQFEVETVAEEV--DADDLIVRPKFLSICHADTRYFFGQRSQA
ALRAKLPMALIHEAVGEVVYDPRNEYKPGTLVAMVPNT-PVKKDSIIQENYLPSSRFRSS
GYDGFMQEYVCLRRDRAITVPSDF-DPHMAAFIEMVSVGVQALTKLESTMDEDQRVIGIW
GDGNLGYITATLVKQIFPDSQLLVFGRHQSKLDYFSFADKTYLVDDIPADVKVSQALECT
GGQGSEAAIQQIIQHIQPMGTAILMGVSENPVGIDTRSVLAEGLTLRGVSRSSREDFKRA
VDILSSSPVTRERLQNLVGYVQKVSSIQDITNFFDSALTNYWGKEVMEWDV
