# Supplementary material for: Subdivision of the MDR superfamily of medium-chain dehydrogenases/reductases through iterative hidden Markov model refinement
Source: BMC Bioinformatics. 2010 Oct 27;11:534. doi: 10.1186/1471-2105-11-534 (PMC2976758; doi:10.1186/1471-2105-11-534)
Supplement: Additional file 4 — MDR family alignment figures. Illustrations showing the mafft MSAs from Additional file 3: mdr-sequences. Red sequence identifiers denote sequences from UniProtKB/TrEMBL, while blue correspond to sequences from Swiss-Prot. The position cscores are shown in a bar plot under the MSA. Positions that contain gaps in over 90% of the sequences have been removed from the alignment in order to increase readability. [file 1471-2105-11-534-S4.ZIP › mdr/MDR052.mafft]

>sp|P76043|YCJQ_ECOLI Uncharacterized zinc-type alcohol dehydrogenase-like protein ycjQ OS=Escherichia coli (strain K12) GN=ycjQ PE=3 SV=1
MKKLVATAPRVAALVEYEDRAILANEVKIRVRFGAPKHGTEVVDFRAASPFIDEDFNGEW
QMFTPRPADAPRGIEFGKFQLGNMVVGDIIECGSDVTDYAVGDSVCGYGPLSETVIINAV
NNYKLRKMPQGSSWKNAVCYDPAQFAMSGVRDANVRVGDFVVVVGLGAIGQIAIQLAKRA
GASVVIGVDPIAHRCDIARRHGADFCLNPIGTDVGKEIKTLTGKQGADVIIETSGYADAL
QSALRGLAYGGTISYVAFAKPFAEGFNLGREAHFNNAKIVFSRACSEPNPDYPRWSRKRI
EETCWELLMNGYLNCEDLIDPVVTFANSPESYMQYVDQHPEQSIKMGVTF-----
>tr|Q3XZR5|Q3XZR5_ENTFC Zinc-containing alcohol dehydrogenase superfamily OS=Enterococcus faecium DO GN=EfaeDRAFT_1567 PE=4 SV=1
MKKLVALEPRIAGFKDYEDREIEKNEVRIRVIFATPKPGTEIVDFRGLSPFIDEEFSEEW
RLFLPREEGSQRGVVFGEFQLGNMIVGTIEETGSLVTEYQKGELVCTYGPIRETLITNGV
DNYKLRKLDRLDQWKNAVCYDPAQFALGGIREAHVRAGDAVAIFGLGAIGQIAIQLAKKA
GATTIVGIDPIAQRRELAEKYGADYTLDPMKADVGFRLKELTDKRGVDSVIETSGSAAAL
QASLRGIGYGGIISYVAFAKPFPAGFNLGREAHFNNAKIVFARASSEPNPDYPRWNRKRI
EDTCWELLMNGYLDCEEIIDPVVPFAESAEAYMRYVDQHPEESIKMGVQVRGGEQ
>tr|Q4EH96|Q4EH96_LISMO Alcohol dehydrogenase, zinc-dependent OS=Listeria monocytogenes str. 4b H7858 GN=LMOh7858_3098 PE=4 SV=1
MKKLVATAPRVAELVEYNDREVLEDEVKIKVQFASPKHGTEVVDFRGISPFIDEEFSPEW
NLFVSRETNSARGIVFGEFQLGNMVVGEVVECGSKVTEYELGDIVCSYGPIMETVIVKAV
DNYKLRKLPKGANWKNAVCYDPAQFAMSGVRDAHVRAGDYVVVVGLGAIGQIAIQLAKKA
GASVVIGVDPLSHRREIAEKHGADATFDPITTDVGLEVKRLTGKLGADSIIETSGNAAAL
QAALRGIAYGGTISYVAFAKPFPEGFNLGREAHFNNAKIVFSRAASEPNPDYPRWDRKRI
EETCWELLMNGYLDCSDIIDPVVPFADSAESYMKYVDQQPDLSIKMGITL-----
>tr|A4WAV6|A4WAV6_ENT38 Alcohol dehydrogenase, zinc-binding domain protein OS=Enterobacter sp. (strain 638) GN=Ent638_2161 PE=4 SV=1
MKKLVATAPRVAMLMPYEDRAVAANEVKISARFGAPKHGTEVVDFRAASPFIDEEFNTEW
QMFAPRAEGSARGIEFGKFQLGNMIVGEIIECGGEVTEYQRGDLVCCYGPLQETVIVNAV
NNYKLRKMPEGASWKNAVCYDPAQFAMSGVRDANVRVGDFVVVVGLGAIGQIAIQLAKKA
GASIVIGVDPIEHRCFIARRHGADFCINPIGRDVGQEIKQLTGKQGADVIIETSGFADAL
QSALRGLAYGGTISYVAFAKPFSEGFNLGREAHFNNAKIVFSRACSEPNPDYPRWSRKRI
EETCWELLMNGYLNCEDLIDPVVSFETSAESYMKYVDQHPELSIKMGVTF-----
>tr|A7MP81|A7MP81_ENTS8 Putative uncharacterized protein OS=Enterobacter sakazakii (strain ATCC BAA-894) GN=ESA_01606 PE=4 SV=1
MKKLVAQAPRVAALVEYQDRAVADNEVKIRVRFGAPKHGTEVVDFRAASPFIDEEFSSEW
QLFTPRPEGAPRGIEFGKFQLGNMVVGEIIERGARVTEYALGDLVCTYGPLMETVIVNAV
DNYKLRKMPQGSSWKNAVCYDPAQFAMSGVRDGNVRVGDFVVVVGLGAIGQIAVQLAKKA
GASVVIGVDPIEHRCAIARRHGADYTFNPIGADIGLEIKKLTGKQGADVIIETSGNADAL
QAALRGIAYGGTISYVAFAKPFT-SLNFGREAHFNNAKIVFSRACSEPNPDYPRWSRKRI
EETCWELLMNGYLNCEDLIDPVVPFAQSAESYMKYVDQHPELSIKMGVTF-----
