# Supplementary material for: Subdivision of the MDR superfamily of medium-chain dehydrogenases/reductases through iterative hidden Markov model refinement
Source: BMC Bioinformatics. 2010 Oct 27;11:534. doi: 10.1186/1471-2105-11-534 (PMC2976758; doi:10.1186/1471-2105-11-534)
Supplement: Additional file 4 — MDR family alignment figures. Illustrations showing the mafft MSAs from Additional file 3: mdr-sequences. Red sequence identifiers denote sequences from UniProtKB/TrEMBL, while blue correspond to sequences from Swiss-Prot. The position cscores are shown in a bar plot under the MSA. Positions that contain gaps in over 90% of the sequences have been removed from the alignment in order to increase readability. [file 1471-2105-11-534-S4.ZIP › mdr/MDR053.mafft]

>tr|A0YPS1|A0YPS1_9CYAN Putative uncharacterized protein OS=Lyngbya sp. PCC 8106 GN=L8106_21242 PE=4 SV=1
------------------------------------------------------------
------------------------------------------------------------
MKAIVMTQPG-GPEVLKLKQVSEPKIK-TDTELLVRLKAAGVNPIDTKLRSRGTFYPEKM
PAILGCDGAGVVAAVGKGVEKFQVGDEVYFCDGGLG-DETGNYAEFTVVDEKFVSKKPQL
LSFAEAGAAPLVLITAWESLYDRGK------LQPGQRVLIHAGAGGVGHVAIQLAKLQGA
EVATTVS-PHNADFVRQLGADLVIDYKQVNFVQRVLDWTDGEGVDLAFDTVGKDTFFKTI
EAVKVYGDLVTILEPDTSLGNLKEARKRNLRIGLELMLTPMLQGLVDEQKDQAKILQQCA
RLIDEEKLKINVNHVYP--LAEAAKAHQNLEAGGM---IGKFVLSID-----------
>tr|A0ZD12|A0ZD12_NODSP Putative uncharacterized protein OS=Nodularia spumigena CCY 9414 GN=N9414_20380 PE=4 SV=1
------------------------------------------------------------
------------------------------------------------------------
MKAVLMTAAG-SPEVLQLQDVPKPTVPLENTQLLVRLVAAGVNPIDTKLRQRGTFYPEQM
PAILGCDGAGIVEAVGAGVERFRVGDEVYFCYGGLG-AHQGNYAEYTVVDERFVACKPAS
VSFAEAAAAPLVLITAWEALYERGR------LAPGERVLIHAGAGGVGHVAIQLAKLKGA
FVCTTVSSQEKANFVKELGADEVIFYQDTDFVQAALNWTGGEGVDLAFDTVGGETLHKTF
PAVRVYGDIVTILEPTADT-VWKAARLRNLRIGLELMLTPMLQGLEESLKHHGEILEQCA
IWMDEGKLKVQVSHRFP--LAEAVRAHQVLESGGM---IGKVVLMMSDE---------
>tr|A3EVY2|A3EVY2_9BACT NADPH quinone reductase OS=Leptospirillum sp. Group II UBA GN=UBAL2_86920174 PE=4 SV=1
------------------------------------------------------------
------------------------------------------------------------
MKAVVLDRAG-GPDVLRLTEIPDPPLP-PKGHLLVRLHAAGVNPVDYKLRKAGTFYPDRL
PAVLGCDGAGTVEACGSDIRRFRPGDRVFFMHGGYG-RETGTYAQWTIVPEEATALLPDN
VSYVDAAALPIPVITAWESLDRAGV------LEAGEPVLIHAGAGGVGHLALQLARNRGL
RPITTVRGEEKALQASKDGALHILDPDRIDFVQAALDLTEGNGVRLIVDTIGGEMFCRSF
DAAALYGHVSTLLETACGDAAVARAKKRNLSLHYILILTPSLLENTVEIARQTRILESAA
RMVSSGALSVRIFRTFP--LESVREAHALIESGHT---SGKIVLTIP-----------
>tr|A3IUI6|A3IUI6_9CHRO Putative uncharacterized protein OS=Cyanothece sp. CCY 0110 GN=CY0110_06294 PE=4 SV=1
------------------------------------------------------------
------------------------------------------------------------
MKAILMKTSG-EPDVLTLTEISQPTIN-SPTTILIKLKAAGINPIDTKLRQRGTFYPEEM
PAVLGCDGAGIVEAIGSEVTRFQPGDEVYFCAGGLGKIGTGNYAEYAVVEEHRVALKPTT
LSFPEAAAAPLVLITAWEALYDRAR------LTPGQTVLIHGGAGGVGHVAIQLAKLKGA
KVCTTVGSTDKARLVRQFGADEPILYKKTDFVESVLSWTDGQGVDVAFDTVGGQTFFDTC
GAVKVYGDIVTILQPDSSIGNLKVARTRNLRLGLELMLTPALMGLKEGQTHQMSILEQCA
TFIDEGKLTLHLSQTFP--LEETVTAHKALEAGSN---TGKIALTIV-----------
>tr|A6DXC0|A6DXC0_9RHOB Zinc-binding dehydrogenase OS=Roseovarius sp. TM1035 GN=RTM1035_04025 PE=4 SV=1
------------------------------------------------------------
------------------------------------------------------------
---MSLTEFG-GPDAFALSEYETPKA--SAGEVLVRVHATSINPLDYQVRRGDYPDLVPL
PAITGHDVSGVVEAVGSGVSAFKPGDAVWYTPQIFG--GHGSYAEYHVASEAIVGHKPAG
LTHLEAASLSLVGGTVWEALFTRAG------LRLGETVLVHGAAGGVGHVAVQAAKASGA
FVVATASGYD-ADFVRSLGADVVIDYRTEDYVAVVNRETGGVGVDVVLDTIGGDTLERSP
RVLAQLGRIVSIVDIPNPQ-NLIEAWGCNASYHFVFT------------RQNRGKLDELA
TLVDRGLLKPHVGAVYP--LAGIPDAHALLERPRN-GVRGKIGIAVVDENASSQP---
>tr|A8YFW4|A8YFW4_MICAE Similar to tr|Q8YSY1|Q8YSY1 OS=Microcystis aeruginosa PCC 7806 GN=IPF_3260 PE=4 SV=1
------------------------------------------------------------
------------------------------------------------------------
MKAILMT----AVDVLQLQEVPTPEIS-QPHQVLVALKAAGVNPIDTKIRKRGTFYPEQM
PAILGCDGAGIVEAVGATVQDFRPGDEVYFCSGGLGKAGTGNYAEYALIEADYLAHKPKS
LSFAEAAAVPLVLITAWEALYDRVH------LQSGQSVLIHGGAGGVGHVAIQLAKLKGA
KVYTTVGNSDKERLVRQLGADYPILYKQTDFVAAILQETAGKGVDIAFDTVGGETFRQTC
RAVRVYGDMVTILEP---TGSWKEARDRNLRISLELMLTPALMGLPEAQKYQTEILRQGA
RLIDEKKLTIHLSQTFP--LAAAISAHQLLETGAV---TGKIALIID-----------
>tr|B4B757|B4B757_9CHRO Alcohol dehydrogenase zinc-binding domain protein OS=Cyanothece sp. PCC 7822 GN=Cyan7822DRAFT_4373 PE=4 SV=1
------------------------------------------------------------
------------------------------------------------------------
MKAIVMTESG-APDVLQLQDVPQPKIK-NPTEVLIKLKAAGINPVDTKIRTRGTFYPQQM
PAILGCDGAGIVEAVGAEVEKFKPGDEVYYCAGGLGKPDTGNYAEYTVVEAHLLTHKPKS
LTFAEAASAPLVLITAWEALYDRAR------LQAGQKALIHAGAGGVGHVAIQLAKLKGA
EVATTVSNQDKARLARQFGADYPIIYTQTDFVKAALDWTDSQGVDVGFDTVGGKTFFETC
PAIKVYGDLVTILEPDYALGTLKVARNRNLRISFELMLSPALMGLRRALEYQAEILAQCA
TWIDEGKLKIHLSQTFP--LAEAAQAHQQIESGST---TGKIALLIDN----------
>tr|B4BTR5|B4BTR5_9CHRO Alcohol dehydrogenase zinc-binding domain protein OS=Cyanothece sp. PCC 8802 GN=Cyan8802DRAFT_0475 PE=4 SV=1
------------------------------------------------------------
------------------------------------------------------------
MKAIVMNTPG-TPDVLTLQDVDDPKIT-TPTEILVKLKAAGINPIDTKIRQRGTFYPDDM
PAILGCDGAGIVEAVGSEVRDFQPGDEVYFCTGGLGKSQTGNYAQFAVVESHLVALKPTS
LSFAEAAAAPLVLITAWESLYDRGR------LEKGQKVLIHAGTGGVGHVAIQLAKLKGT
QVCTTVGNPDKARLARQFGADETINYQQTDFVQGVLNWTQGEGVDLAFDTVGGKTFFDSC
NAIKVYGDLVTILQPDPSIGNLKVARDRNLRISLELMLTPGLKGLINAQNHQTFILKECA
KLIDNGQLKIHLSQTFP--LAEAAAAHQLLEQGSM---IGKIALLID-----------
>tr|B4CCZ9|B4CCZ9_9CHRO Alcohol dehydrogenase zinc-binding domain protein OS=Cyanothece sp. PCC 7425 GN=Cyan7425DRAFT_2347 PE=4 SV=1
------------------------------------------------------------
------------------------------------------------------------
MKAIALTTPG-SPDVLQLQDWPTPQIQ-TPTEVVVRLKAAGVNPIDTKLRQRGTFYPDHM
PAILGLDGAGIVAAIGTQVTDVRVGDEVYFCNGGLG-EHPGTYAEFATVDQRFLALKPAS
LSFVAAAAVPLVVITAWEALYDRVQ------LQAGQRVLIQAGAGGVGHVAIQLARLKGA
RVCTTVSSDQKAAFVQPLGAELAINYREQNVIEAVLDWTHGEGVDIAFDTLGGPILSQCF
AAVRDYGDVVTLLEPAPDT-DWKTARTRNLRTSFELMLTPLLKKLTTAQQHQADILKQTA
QLIDAGQFTIHVSKTFP--LGAAADAHRFLAAGSV---TGKVVLVI------------
>tr|B4VKC5|B4VKC5_9CYAN Oxidoreductase, zinc-binding dehydrogenase family OS=Microcoleus chthonoplastes PCC 7420 GN=MC7420_2961 PE=4 SV=1
------------------------------------------------------------
------------------------------------------------------------
MKAVVMTTPG-KPEVLQLQDIPEPKLQ-TDRDIVVRLHAAGVNPIDTKLRNRGTFYPDDM
PAILGCDGAGVVEAVGSAVSRFQVGDEVYFCAGGLGKSGTGNYAELTVVDERWVARKPKS
LSFTEAAAAPLVLITAWEALYDRGR------LAAGQTALIHGGAGGVGHVAIQLAKIKGA
DVCTTVSSQEKARLVRQLGADEPILYKQTDFAQAALDWTEGKGVDVAFDTVGGQTFYDTV
PAVKVYGDLVTILEPDYNIGKLKTARSRNLRISLELMLTPTLQGLVAAQEHQTEILEQCA
QWIDEGKLNIHLSQTIP--LPDAVSAHQAIESGST---TGKIALQTA-----------
>tr|B5VY57|B5VY57_SPIMA Alcohol dehydrogenase zinc-binding domain protein OS=Arthrospira maxima CS-328 GN=AmaxDRAFT_1449 PE=4 SV=1
------------------------------------------------------------
------------------------------------------------------------
MKAIVMTKVG-KPEVLQLQEVPDPQIK-TATQVLVRLKAAGVNPIDTKLRSRGTFYPDQM
PAILGCDGAGIVEAVGSAVEDFAVGDEVYFCDGGLG-AQTGNYAELTVVEEKFIARKPIS
LGFAEAAAAPLVLITAWEALYDRGR------LQPGQQVLIHAGAGGVGHVAIQLAKLQGA
EVATTVGSTENAAFVQELGADLVINYKEEDFVEAVLHWTQGEGVDLAFDTVGKETFFQSV
YAVRNYGDIVTLLEPDFSLGNLKDARTKNLRISWELMLTPMLQNREDDQLDQTKILQQCA
RLIDENKLNIFLNQTFP--LAEAAASHQLLEAGGM---KGKLALVINDND--------
>tr|B7KCY1|B7KCY1_9CHRO Alcohol dehydrogenase zinc-binding domain protein OS=Cyanothece sp. PCC 7424 GN=PCC7424_4742 PE=4 SV=1
------------------------------------------------------------
------------------------------------------------------------
MKAIVMSSTG-APDVLQLQEVPTPQIK-SQTEILIKVKAAGINPVDTKIRSRGTFYPEQK
AAILGCDGAGIVEAVGAEVKKFKVGDEVYYCAGGLGKPDTGNYAEYAVVEEYLVAPKPKS
ITFAEAASAPLVLITAWEALYDRAL------LKAGQKALIHAGTGGVGHVAIQLAKIRGA
EVCTTVSSQDKARLARQFGADYPILYTQTDFSAAALEWTEGKGVDVAFDTVGGKTFFDTV
PAVRVYGDLVTILEPDGSKGTLKVARNRNLRISLELMLTPALMGLREAQEHQTEILSQCG
TWIDEGKLNIHLSQTYP--LADAVEAHKQVETGST---TGKVALVMD-----------
>tr|Q097J4|Q097J4_STIAU NADPH-quinone reductase OS=Stigmatella aurantiaca DW4/3-1 GN=STIAU_2265 PE=4 SV=1
------------------------------------------------------------
------------------------------------------------------------
MRAIVLPRFG-GPELFEVQDVPPPTP--GPGQVLIRIIASGTNPVDAKLRQDGSWAGLKP
PVVLGYDASGVIEQVGPGVTDFKPGDEVFYTPEIHQ-NPLGTYAELNTVSASIVAKKPPS
LSHEEAAAVPLAAGTAWDAIVRRLQ------LRVGETVLIHGGAGGVGSFAVQIAKAVGA
RVLATSGPDN-LETLRKLGADVVINYRSEDAAQVALRETGGQGVDAVFDTAGKNVI-PSL
PATRAFGRIATILGFNG---DVSAFYPRNLTLHGVFL------------VRERRRLEELT
ALIERKQVRPLVERVLP--LEKLAEAHRQLDSGHG---RGKVVLTVGRP---------
>tr|Q0EZI6|Q0EZI6_9PROT Zinc-containing alcohol dehydrogenase superfamily protein OS=Mariprofundus ferrooxydans PV-1 GN=SPV1_14079 PE=4 SV=1
-------------------------------------------MVPL-------------
------------------------------------------------------VKEQRD
MRAVIMKDTG-EPDVLTLSE-QEPPTC-GPDEVLVRIIAAGINPVDTKLRSRG-LYCGKP
PAILGCDGAGIVESIGTNVSRFEPGDAVYYCYGGLG-QTAGNYAEYIAVPEPYVAQKPDS
LDFMDAAAAPLVLITAWEALFDRAH------IQSGQHVYIAGGAGGVGHVAIQLAKLAGC
HVATSVSSDEKADVVRELGADLIIHYRSQDVAEALLAWTDGTGVDVAFDTVGGEAFNQLV
PATRVYGDIVTILQVPDDA-DWKSIRLRNIRISHELMLTPMVLGLHEAAEHHGDILEQCA
QFFDERKLSVFVSDVLP--LEQAAEAHRRIEAGSM---SGKLVLDIEAGA--------
>tr|A4XSF0|A4XSF0_PSEMY Alcohol dehydrogenase, zinc-binding domain protein OS=Pseudomonas mendocina (strain ymp) GN=Pmen_1501 PE=4 SV=1
------------------------------------------------------------
------------------------------------------------------------
MKAQILNSFG-GPNAFELSEVPKPVP--QAGQVLVRVHATSINPLDYQVRRGDYVDYVPL
PAITGHDVSGVVEAVGPGVTSFVPGDEVWYTTQIFE--GDGSYAEYHVASESIIGKKPAS
LSHLEAASLTLVGGTVWEALVGRAA------LRVGESILIHGGAGGVGHVAIQVAKAIGA
RVFTTVREAN-FEFARGLGADVVIDYEQEDYVDAILRETDGQGVDVIFDTIGGDTLTRSP
DALAQLGRVVSIVDIAKPQ-NLIQAWGKNASYHFVFT------------RQNRGKLDELK
ALVERGQLRPHVGAVYS--LADISSAHALLETPNN-GLRGKIAIAVEPSLIS------
>tr|B1XIR9|B1XIR9_SYNP2 Putative zinc-binding oxidoreductase OS=Synechococcus sp. (strain ATCC 27264 / PCC 7002 / PR-6) GN=SYNPCC7002_A2190 PE=4 SV=1
------------------------------------------------------------
------------------------------------------------------------
MKAIAMTAAG-RPDVLQLIEVPQPQIT-TPQQVLVKLQAAGVNPIDAKVRSRGTFYDDPL
PAILGCDGAGIIEAAGRDVENFTVGDAVYFCDGGLGKAGTGNYAEYAVVDARFIAKKPEN
LSFAAAAAAPLVLITAWEALGDRAR------LQSGQTVLIHAGAGGVGHVAIQLAKLWGA
TVFTTVSTPDKARLARQYGADEAILYRDVDVTETIHKLTDGAGVDVAFDTVGGQVFWETV
PAVKTYGDLVTILEPDFQLGNLKQARLKNLRISLELMLTPMLTGDVAAQMHQADILRQCT
QWFEAGKLNIHLGQAFP--LAEAVKAHALIEQGST---TGKIALTI------------
>tr|B2J3T0|B2J3T0_NOSP7 Alcohol dehydrogenase, zinc-binding domain protein OS=Nostoc punctiforme (strain ATCC 29133 / PCC 73102) GN=Npun_R1898 PE=4 SV=1
------------------------------------------------------------
------------------------------------------------------------
MKAVLMTAAG-SPEVLQVQEVPNPAVPVGNTELLVRLVAAGINPIDTKLRSRGTFYPDRT
PTILGCDGAGVVEAAGAGVQRFRPGDEVYFCYGGLG-AHQGNYAEYSVVDERFVARKPAS
ISFTEAAAAPLVLITAWEALYERGR------LLPGERVFIHAGAGGVGHVAIQLAKLKGA
TVATTVSSEEKANFVKELGADHVIFYKQTDFVQAVLDWTGGEGVDLAFDTVGGETFHKTF
PAVRVYGDIVTILEPDANT-VWKTARLRNLRIGLELMLTPALLGLEDILQHHAEILEQCA
TWIDEGKLKIHVSHEFP--LKEAAKAHQLIESGSV---TGKIVLLISDK---------
>tr|B4UJC7|B4UJC7_ANASK Alcohol dehydrogenase zinc-binding domain protein OS=Anaeromyxobacter sp. (strain K) GN=AnaeK_2892 PE=4 SV=1
------------------------------------------------------------
------------------------------------------------------------
MRAMVLPRFG-GPEVFELRDVPDPSP--GPGELRVRVIASGTNPVDAKLRHDGRWAGLTP
PVVIGYDASGVVEAVGPGVNGFAPGDEVFYTPEIFG-NALGSYAERNTVAAGIVARKPAR
LTHAQAAAIPLAGGTAYEAVVRRLQ------VRPGESLLVQGGAGGVGSFAVQLGKACGA
RVIATAGKSN-QATLRALGADVCLDYDRDDVADAVREETGGAGVDAVFSTVGGAPLLAAL
PLTRPFGRLATILEASG---DLTPLYVRNLTLHGVFL------------AREGARLRELA
RLVDQGKLEPLVDAVLP--LEQVAEAHRRLDSGHG---RGKIVLEVGR----------
>tr|Q114I6|Q114I6_TRIEI Alcohol dehydrogenase, zinc-binding OS=Trichodesmium erythraeum (strain IMS101) GN=Tery_1832 PE=4 SV=1
------------------------------------------------------------
------------------------------------------------------------
MKAVVMISPG-TPEVLQVQQVADPVIE-NDREVLIRLKAAGVNPIDTKLRTRGTLYPDKM
PAILGCDGAGIVEAIGKNVQKFQVGDEVYFCNSGIG-AAPGNYAELAVVDERFVENKPSS
LSFVEAAAAPLVLITAWESLYDRGK------LQAGRKVLIHGGAGGVGHVAIQLAKLQGA
EVATTISSKEKSDFVKSLGTDLAI-FKNEDFVKVVLDWTNGEGVDLAFDTIGGKVFYDTI
PAVKVYGDLVTILEPDTSLGNLKVARQRNLRIGLELMLTPMTKGLMEAQEDQAKILQQCR
RLFDQGKLKIHVNRTFA--LDDAIEAHRILEAGSM---LGKIVLTI------------
>tr|Q1AY66|Q1AY66_RUBXD Alcohol dehydrogenase, zinc-binding protein OS=Rubrobacter xylanophilus (strain DSM 9941 / NBRC 16129) GN=Rxyl_0692 PE=4 SV=1
------------------------------------------------------------
------------------------------------------------------------
MRAIVATRFG-GPEVLEEREVERPQP--GPGELLVRVVAASANPADAKLRANGQSMGLKA
PVILGADVSGVVEEVGPGVEEFSPGDEVYYTPEMFGPKANGAYAEYHVVEAGIVAPKPPS
LSHEEAAAVPLAGGTAYEAIVRRLA------VGVGETVLIHGGAGGVGSFAVQIARAAGA
RVIATAGPDN-QKTLEELGADVALDYTRDDITEAALEDTGGAGVDAVFDTVGGETVARSV
EATAPFGRMATILGARG---DLTNMYPKNQALYGVLL------------TRERERLEEMA
VLLERGQMRPLIDRVLD--LGETARAHERLDSGHG---RGKIVLRVARQP--------
>tr|Q2JIH7|Q2JIH7_SYNJB Oxidoreductase, zinc-binding dehydrogenase family OS=Synechococcus sp. (strain JA-2-3B'a(2-13)) GN=CYB_2656 PE=4 SV=1
------------------------------------------------------------
------------------------------------------------------------
MKAVVMSVPG-GPEVLQLREVPEPQIR-GERELRIRLRAAGVNPIDTKLRQRGTFYPEEM
PAILGCDGAGVVEAVGSGVRHFTVGDEVYFCHGGLG-RQAGNYAELIVVDERFVAPKPRT
LSFAEAAAAPLVLITAWEALYDRGR------LQAGQSVLIHGGAGGVGHVAIQLARLRGS
KVATTVSTPEKAEFVHSLGAGLPIFYRQTDFVRAVLDWTGGEGVDLALDTLGGKLLEQTF
PAVRVYGDIVTLLAPAPEI-DWRVARDRNLRVGFELMLTPMLKSLTNAQQNQAEILRQCA
RLIDQGQLRIQLSHTFP--LAEAAAAHRLLEQGSV---LGKIALTIPE----------
>tr|Q2Y7L7|Q2Y7L7_NITMU Zinc-containing alcohol dehydrogenase superfamily OS=Nitrosospira multiformis (strain ATCC 25196 / NCIMB 11849) GN=Nmul_A1959 PE=4 SV=1
------------------------------------------------------------
------------------------------------------------------------
MKAILMNAPG-APEVLTPADVPMPDLA-GAFDVRVKLHAAGVNPIDTKVRKANMYYPDRL
PSILGCDGAGVVEAVGSSVTRVRAGDEVFFFNNGLG-GAPGNYAEYAVVHEDYLALKPGN
LSMVEAAAVPLALITAWEALIKRGN------LKGSQIALIHAGAGGVGHIAIQLARYLKA
RVATTISSEEKAAFVQSLGAELAIDYRENDFVDTALEWTEGLGVNLALDTVGGETFCKSF
SAIRLYGRVVSLLSTVCDAKQLNTARLRNLSIGYVQMTAPLYFGLHSARVVQTGILEQGA
RLLEQGILKIHVSRTLP--LTEAAEAHRLIEAGHT---LGKIVLKIV-----------
>tr|Q31RS1|Q31RS1_SYNE7 Putative zinc-binding oxidoreductase OS=Synechococcus elongatus (strain PCC 7942) GN=Synpcc7942_0216 PE=4 SV=1
-------------------------------------------MM---------------
---------------------------------------------------------SNT
MRAVVLEMPG-GPEQLQLQSLPWPAIA-HPSEVLVQLQAAGLNPIDTKLRQRGSFDPDRR
PAILGCDGAGWVAAVGSAVDRFAVGDAVYFCHGGLG-LEPGTYADYAVVDQAWLAPKPER
LSFVEAAGVPLALITAWEALYDRGR------LQAAQTVLIHAGAGGVGHLAIQLAKLRGA
RVATTVSTPEKAAIAEHYGADFVIPYRDRDWVAAVLDWTDGKGVDLAFDTVGGAVLEQTF
PAVRLYGDLVTILAPDAAT-NWKVARDRNLRISLELMLTPQLQRVTEARQHQTQILTTAS
RWFDQEQLHIHIGQVLP--ISEISQAHQFLERQQG---AGKIVIDLTA----------
>tr|Q390T9|Q390T9_BURS3 Zinc-containing alcohol dehydrogenase superfamily OS=Burkholderia sp. (strain 383) GN=Bcep18194_B2916 PE=4 SV=1
------------------------------------------------------------
------------------------------------------------------------
MKALLLKSFG-GPESFELGDVPKPVP--HAGQVLVRVHATSINPLDYQVRRGDYPDLVPL
PAITGHDVSGVVEAVGPGVTAFSPGDEVWCTPQIFD--GPGSYAEYHVAAESIVGKKPPS
LSHLEAASLTLVGGTVWEALVVRAA------LRVGESILVHGGAGGVGHVAIQLAKAIGA
RVFTTVREAN-VEFARSLGADVVIDYEKDDYVDAVMRDTGGRGVDVVFDTIGGNTLSRSP
DALAQLGRVVTIVDIAQPQ-NVIQAWGKNASYHFVFT------------RQNRGKLDELS
ALIERGQLRPHVGAVYS--LADVPLAHALLERPNN-GVRGKIAIAVEPSAHSEHGGGT
>tr|Q3J842|Q3J842_NITOC Zinc-containing alcohol dehydrogenase superfamily OS=Nitrosococcus oceani (strain ATCC 19707 / NCIMB 11848) GN=Noc_2551 PE=4 SV=1
------------------------------------------------------------
------------------------------------------------------------
MKAIIMTATG-GPDVLQLQELPKPTIR-QPGEVLVQLKGAGINPVDTKLRTRGTFYPDRS
PTILGCDGAGVVDAVGREVKNFQKGDEVYFCFGGIG-GPEGNYGEYAVVDHRFIAKKPRT
LSFAEASAAPLVLITAWEALHDRAR------IQPEDTVLIHGGAGGVGHVAIQLAKQTGA
RVCVTVSCEEKEELACSLGADHIINYRQTDFVEAIMEWTSGKGVDVVFDTVGGEIFEKSC
GAVAMYGDLVTLLQPSANI-NWNTARARNLRFSLELMLTPMHRGLISALEHQADILHCCA
ELFDSERLRLHFQQTFP--LAEAAAAHRLLERGGM---MGKLALEMG-----------
>tr|Q3KAX9|Q3KAX9_PSEPF Zinc-containing alcohol dehydrogenase superfamily OS=Pseudomonas fluorescens (strain PfO-1) GN=Pf01_3337 PE=4 SV=1
------------------------------------------------------------
------------------------------------------------------------
MKAMLLESFG-NPESFTLCDVPKPVP--ETGQVLVRVHATSINPLDYQVRRGDYQDLVQL
PVITGHDVSGVVEAVGPGVTAFAPGDEVWYTPQIFD--GPGSYAEYHVASASIIGKKPSS
LSHLEAASLSLVGGTAWEALIVRAA------LRVGESILIHGGAGGVGHVAIQLAKAMGA
KVFTTAREAN-AEFVRRMGADVIIDYEKDDYVDAILRETNGLGVDVVFDTIGGDTLSRSP
DALAQLGRVVSIVDIARPQ-NLVQAWGKNASYHFVFT------------RQNRGKLDELS
ALVERGQLRPHVGAVYS--LAEIALAHARLESPNN-GLQGKIAIAVVPALRSGSVEDA
>tr|Q3M1E7|Q3M1E7_ANAVT Zinc-containing alcohol dehydrogenase superfamily OS=Anabaena variabilis (strain ATCC 29413 / PCC 7937) GN=Ava_C0108 PE=4 SV=1
LDLILDYRSNVALYPAFQSYFREYRPPLLAVWGRHDPAFLPAGAAAYQRDLPDAKIHLLD
AGHFALETHAEEVATLIRAFLDSTIGSTLRLERENLPKLSGIKIPSLFILNQGELAQMES
MKAAVLTAFG-DAEKFEIQTVPIPTL--KANQVLVRVCATSINPVDYQTRRGDYKELVQL
PAILGVDVSGVIEAIGEAVTDFKVGDNVYYSPQIFG--EFGSYAQYHVADAAIVALKPAN
LSHIEAASFPLAGGTAWDCLVTRGN------LQVGETVLIHAGAGGVGSIAVQLAKAIGA
YVFATCSSRN-RDFVTELGADRVIDYKNEDYVEVIRQETNGLGVDLVLDTIGGETIQRSL
EIIRPFGRLTSIVDIAIPQ-SLLEAWGKNLTIHFVFS------------PQYRAKLEALT
KLIERHQLRPVIDSVFS--WDQVVLAHQRLEQGGT---RGKIVLKFTED---------
>tr|Q5SI53|Q5SI53_THET8 NADPH-quinone reductase OS=Thermus thermophilus (strain HB8 / ATCC 27634 / DSM 579) GN=TTHA1527 PE=4 SV=1
------------------------------------------------------------
------------------------------------------------------------
MRAVVLKGFG-GLEMLEERDLPVPEP--GPGEVLVRNLAVAVNPVDAKIRAAGRWAGVEP
PFVLGYDAAGVVAKVGPGVKDLKEGDEVYYTPEIFG-NPHGTYAEYTPVPAGIVAKKPKN
LSFAEAAAIPLAGGTAWEAVVRRLA------VRPGETVLVMGGAGGVGSFAVQFAKAAGA
YVIATASAEN-LPVLKELGADLALDYR-GPWAEEVLKATEGQGVDAAFETAGESLVERVI
PVVRPFGRIATILPPQG---NLSGLYTKNQTLYGVFL------------TRERKRLLEMR
PLFERGLARPLIAEVLPFSLENLRKAHARMDSGHG---RGKIVLTFQA----------
>tr|Q603L7|Q603L7_METCA Alcohol dehydrogenase, zinc-containing OS=Methylococcus capsulatus GN=MCA2788 PE=4 SV=1
------------------------------------------------------------
------------------------------------------------------------
MKAIVMTRPGEAAEVLELRDLPEPALT-APTQIKVRLRAAGVNPIDTKVRRRGLFYDDAL
PAVLGCDGAGEVVEAGAEVDRFRIGDRVWFCNGGLG-AEQGNYAEYTVLDQRWAAPMPAS
SAFASAAAGPLVLITAWGALYDRGR------LQPGQTVLVHAAAGGVGHVAVQLAKLRGA
RVIATVGSEDKAALARGWGADETIDYRTQDFVAEVNALTGGRGADLVLDTVGPEVFRRSV
ECTAHFGDLVTLLDT--GATSLAEARMRNLRIGFELMLVPMLRKLDAARDHHVEILRACG
EWIDDGKLELYVSGVHP--LEEAARVHDIIEAGHT---TGKRVLCID-----------
>tr|Q7D3P9|Q7D3P9_AGRT5 Zinc-binding dehydrogenase OS=Agrobacterium tumefaciens (strain C58 / ATCC 33970) GN=AGR_pAT_262 PE=4 SV=2
------------------------------------------------------------
------------------------------------------------------------
MKAMSLKSFG-GPEAFDLVEVPKPLP--KAGQVLVRVHATSINPLDYQVRRGDYRDLVPL
PAITGHDVSGVVEATGPGVTMFAPGDEVWYTPQIFD--GPGSYAEYHVANENIIGRKPSS
LTHLEAASLSLVGGTAWEALVSRAA------LRVGESILIHGGAGGVGHVAIQVAKAIGA
KVYTTVREEN-FEFARSVGADVVIDYRKEDYVAAIMRETEGLGVDVVFDTLGGETLSHSP
KVLAQFGRVVSIVDIARPQ-NLIEAWGRNASYHFVFT------------RQNQGKLNELN
VLVERGQLRPHVGAVYS--LADLPLAHALLEKPNN-GLRGKIAIAIDPQAETKVQ--S
>tr|Q7UTT8|Q7UTT8_RHOBA Putative zinc-binding oxidoreductase OS=Rhodopirellula baltica GN=RB3686 PE=4 SV=1
------------------------------------------------------------
------------------------------------------------------------
MKAIVLHSFG-GLESFELCDVPKPVP--RAGQVLVRVHATSINPLDYQVRRGDYHDLVQL
PAITGHDVSGVVEEVGAGVTTFSPGDEVWYTPQIFD--GPGSYAEYHVAAESIIGKKPAS
LSHLEAASLTLVGGTVWEALIVRAV------LRVGESILVHGGAGGVGHVAIQLAKAIGA
KVFTTVRDAN-ARFARSMGADVIIDYQKEDYVDCIMRETDGRGVDVVFDTIGGDTLSRSP
DALAQLGRVVTIVDTALPQ-NVIQAWGKNASYHFVFT------------RQNRGKLDELS
ALVERGQLKPHVGAVYS--LADIPLAQARLESSNN-GVQGKIAIAIDDRIRESME---
>tr|Q8DMW0|Q8DMW0_SYNEL Tlr0001 protein OS=Synechococcus elongatus GN=tlr0001 PE=4 SV=1
------------------------------------------------------------
------------------------------------------------------------
MKAVAIAEFG-EPDVLVLRQVPEPQIE-AADEVKIQLRAASVNPIDTKLRQRGTFFPDRR
PAILGCDGAGVVVAVGAAVRRFRVGDEVYFCYGGLG-DRGGCYAEYAVVPEAAVAHKPKT
LSFIQAAALPLAVITAWEALGDRGAVPPLNVLSTAKTVLIHAGAGGVGHLAIQLARRAGA
QVATTISSPAKAQFTEALGATLAINYTTTDWVQAVLDWTGGKGVDLALDTVGGATFAETF
KAVRPYGTLATLLEPAVDT-PWKIARQRNLLIQLTLMLTPQLLGLREALAHQGQILEQVA
TLVDRGELRVVVDKTFP--LGAAADAHRYLSQRLV---QGKVVLIP------------
>tr|Q8YSY1|Q8YSY1_ANASP Alr2948 protein OS=Anabaena sp. (strain PCC 7120) GN=alr2948 PE=4 SV=1
------------------------------------------------------------
------------------------------------------------------------
MKAVLMTAPG-NPEVLQLQEVPNPGVPVGSTELLVRLVAAGINPIDTKLRKRGTFYPEQM
PAILGCDGAGVVEAVGAGVQGFRVGDAVYFCNGGLG-GHQGNYAEYTIVDERFAAHKPAS
LTFAEAAAAPLVLITAWEALYERGR------LEPKERVLIHAGAGGVGHVAIQLAKLKGA
IVSTTVGSEDKANFVKQLGADHVILYKNTDFAQAALDWTNGEGVDLAFDTVGGETFHKTF
PAVRIYGDIVTILEPDANT-VWKVARNRNLRIGLELMLTPMLLNLVEAQQHQAEILTECA
DWIDQGKLKIHVSHKFP--LQDAAKAHQLLESGSI---AGKIVLLISDE---------
>tr|A9W3C2|A9W3C2_METEP Alcohol dehydrogenase zinc-binding domain protein OS=Methylobacterium extorquens (strain PA1) GN=Mext_1679 PE=4 SV=1
------------------------------------------------------------
------------------------------------------------------------
MKAMVLTRFG-GPDSFELRDLPDPRP--GPRQVRVAVHATSINPLDAQIRRGDYADQVEL
PAIIGHDVSGVVDQVGPDVTKFRVGDEVYYTPRIFS--GPGSYAEYHVADADIVARKPVN
LTHSEAASVSLVGVTVWEGLVERAR------LQVTETVLIHGGAGGVGAIAVQVAKAIGA
RVLATARGSD-AALVEQLGASAVIDFEREDYVDAVNRLTEGRGVDVVLDTIGRDTLSRSP
HILREDGRVVTLVDTATPQ-NLIDAWGRNATYHFVFS------------RQNGSKLDALT
HLLERGLVVPQVGLEFP--LDDVARAHARSEEGRL---KGKIVLRVRS----------
>tr|Q02S03|Q02S03_PSEAB Putative zinc-binding oxidoreductase OS=Pseudomonas aeruginosa (strain UCBPP-PA14) GN=PA14_14300 PE=4 SV=1
MDLLQAQRSEYPCPRRADRRGTVVLSTPQYIENSRYPFLPKRG-----------------
----------------------------------------------------------YA
MKALILKAFG-GPESFELREVPKPVP--QAGQVLVRVHATSINPLDYQVRRGDYPDLVAL
PAITGHDVSGVVEAVGPGVTAVAPGDEVWYTPQIFE--GQGSYAEYHLAAESIIGRKPAA
LSHLEAASLSLVGGTAWEALVTRAA------LRVGESILVHGGAGGVGHVAIQLAKAMGA
RVFTTVREVN-FEFTRQMGADVLIDYQKQDYVEAILRETGGHGVDVVFDSIGGDTLSRSP
EVLAQLGRVVSIVDLAQPQ-NLLQAWGRNASYHFVFT------------RQNRGKLDELS
ALVERGRLRPHVGAVYS--LADIPLAHARLESRDN-GIRGKIAIAVEPSVDPAQAFAR
>tr|A4T943|A4T943_MYCGI Alcohol dehydrogenase, zinc-binding domain protein OS=Mycobacterium gilvum (strain PYR-GCK) GN=Mflv_2124 PE=4 SV=1
------------------------------------------------------------
--------------------------------------------------------MSDR
MKAVVLARFG-GADAFELRDVAVPHV--GPRQVRVRVHATAVNPLDYQIRRGDYTDLVPL
PAIIGHDISGVIEEVGSHVTEFRAGDAVYYTPKIFG--GPGSYAEQHVADVDLVGRKPDN
LDHLEAASLTLVGGTVWESLVTRAQ------LTVGETILIHGGAGGVGTIAIQVAKAMGA
RVITTAKAGD-HAFVNSLGADVAIDHTSTDYVDAVAEATRGRGVDVVFDTIGGDTLTRSP
LSLADSGRVVSIVDIARPQ-NLIEAWGRNAAYHFVFT------------RQNRGKLDALT
MLVERGLVKPVLGATLP--LARMGEAHELLENRRSYALRGKVAIDVAGETVALPPRI-
