# Supplementary material for: Subdivision of the MDR superfamily of medium-chain dehydrogenases/reductases through iterative hidden Markov model refinement
Source: BMC Bioinformatics. 2010 Oct 27;11:534. doi: 10.1186/1471-2105-11-534 (PMC2976758; doi:10.1186/1471-2105-11-534)
Supplement: Additional file 4 — MDR family alignment figures. Illustrations showing the mafft MSAs from Additional file 3: mdr-sequences. Red sequence identifiers denote sequences from UniProtKB/TrEMBL, while blue correspond to sequences from Swiss-Prot. The position cscores are shown in a bar plot under the MSA. Positions that contain gaps in over 90% of the sequences have been removed from the alignment in order to increase readability. [file 1471-2105-11-534-S4.ZIP › mdr/MDR054.mafft]

>sp|P77539|YDJL_ECOLI Uncharacterized zinc-type alcohol dehydrogenase-like protein ydjL OS=Escherichia coli (strain K12) GN=ydjL PE=3 SV=1
--------MKALARFGKA--FGGYKMIDVPQPMCGPEDVVIEIKAAAICGADMKHYNVDS
GS----DEFNSIRGHEFAGCIAQVGEKVKD-WKVGQRVVSDNSGHVCGVCPACEQGDFLC
CTEKVNLGLDNNTWGGGFSKYCLVPGEILKIHRHALWEIPDGVDYEDAAVLDPICNAYKS
IAQQSKFLPGQDVVVIGTGPLGLFSVQMARIMGAVNIVVVGLQEDVAVRFPVAKELGATA
-VVNGSTEDVVARCQQIC-GKDNLGLVIECSGANIALKQAIEMLRPNGEVVRVGMGFKPL
DFSINDITAWNKSIIGHMAYDSTSWRNAIRLLASGAIKVKPMITHRIGLSQWREGFDAMV
DKTAIKVIMTYDFDE--
>tr|A5KKQ5|A5KKQ5_9FIRM Putative uncharacterized protein OS=Ruminococcus torques ATCC 27756 GN=RUMTOR_00808 PE=3 SV=1
MEKEENEKMKALARYGKE--FGGYRMIDVPKPTCGPEDIIIEIKAAAICGADMKHYKVDN
GS----DEFNSIRGHEFAGEIVEVGEKVTD-WKVGQRVVSDNSAHVCGVCPACEQGDFLC
CESKVNLGLDNNTWGGGFSKYCKVPGEILRIHKHAIWEIPENVKYEEAAVLDPICNSYKA
IAQQSHLLPGQDVVVFGTGPLGLFAVQVARIMGAVNIVMVGLDEDVPVRFPVAKELGATH
-CVNGSKEDVVKRCTEIC-GRDNLGLVVECSGANIALKQAIEMLRPNGEVVRVGMGFKPL
EFSINDITSWNKSIIGHMAYDSTSWRNAIRLLASGQIKVQPMITHRLGLSEWEKGFELMA
KKEAIKVIFTYDFDDED
>tr|A8RQ50|A8RQ50_9CLOT Putative uncharacterized protein OS=Clostridium bolteae ATCC BAA-613 GN=CLOBOL_02655 PE=3 SV=1
M-------MKALAKFGRPSDFGTYRMIDIPEPECGDNDIILEVKAAAICGADMKHYKVDN
GS----DEFGSVRGHEFAGEIVRVGKNVKD-WRPGQRIVSDNTGHVCGRCPACERGDYLL
CSEKVNLGL-GYGYSGGFTKYCRIPGEILAIHKRAIWEIPEGLEYEEAAVMDPICNAYKA
IAQRSGFLPGENVVIFGTGPLGLFSVQIAKIMGALNIVVVGLEEDVKVRFGVARQLGATE
-VVNGSAEDVVQRCQEICGGSDSIGLVVDCAGANICLKQAIEMVRCNGEIVRVGMGFKPV
GFSINDISMKAVSIIGHMAYDATSWRNALQLLAAGRIQVKPMITHRLGLSRWEEGFEAMA
NKEAIKVILTYDFD---
>tr|B0NYD7|B0NYD7_9CLOT Putative uncharacterized protein OS=Clostridium sp. SS2/1 GN=CLOSS21_00697 PE=3 SV=1
--------MKAIVRYGQA--FGGYTMRDVPEPTCGPEDIILEIKAAAICGADMKHWRVDN
GS----DEFNSIRGHEFAGEIVQVGEKVTD-WKVGQRVVSDNSAHVCGVCPACEMGDFLC
CEEKVNLGLDNNTWGGGFSKYCKIPGEILRIHKHAIWEIPEGVKYEEAAVLDPICNAYKA
VAQQSHLIPGQDVVVFGTGPLGLFSVQIARLMGAVNIVMVGLDEDVDTRFPVALEVGATH
-VVNGSKEDVVKRCTEIC-GRDNLGLVIECSGANIALKQAIEMTRPNAEIVRVGMGFKPL
EFSINDITSWNKSLIGHMAYDSTSWRNAIRLLESGQIKVQPLITHRLGLSEYEKGFDAMA
AKEAIKVIFHYDFED--
>tr|B3X298|B3X298_SHIDY Putative uncharacterized protein OS=Shigella dysenteriae 1012 GN=Sd1012_5421 PE=4 SV=1
--------MKALARFGKA--FGGYKMIDVPQPICGPEDVVIEIKAAAICGADMKHYNVDS
GS----DEFNSIRGHEFAGCIAQVGEKVKD-WKVGQRVVSDNSGHVCGVCPACEQGDFLC
CTEKVNLGLDNNTWGGGFSKYCLVPGEILKIHRHALWEIPDGVDYEDAAVLDPICNAYKS
IAQQSKFLPGQDVVVIGTGPLGLFSVQMARIMGAVNIVVVGLQEDVAV------------
------------RCQQIC-GKDNLGLVIECSGANIALKQAIEMLRPNGEVVRVGMGFKPL
DFSINDITAWNKSIIGHMAYDSTSWRNAIRLLASGAIKVKPMITHRIGLSQWREGFDAMV
DKTAIKVIMTYDFDE--
>tr|B7BRV6|B7BRV6_9CLOT Putative uncharacterized protein OS=Clostridium hylemonae DSM 15053 GN=CLOHYLEM_03262 PE=4 SV=1
--------MKGLVLYER----GKTEIREVQKPECGDRDILIKVESAAICGGDVHFY---N
GALPCLGEYPIILGHEFAGTIAKMGPHADTYWKVGDRVISENTASVCGRCPACEKGNFVN
CPERETLGCSVD---GAFTQYVKIPGDLLAVYPNCLFRLPEEIPMETAPLLEPAANAYMA
VVQEGQMMPGENVVVFGAGALGLFSVQMAKIAGAAKIILIGMPSDEESRFPCGRKLGATH
TIINGEGVDLAAEVEKIC-GMSGVALCIDAAGAPAVLKQAVEIVRNDGIVVRIGMNDKPY
GYGMNEVNVKSVSITGHMGYNTTSWRNVISLAAAGKLDLASLVSHRLPLSQIKHGFELLK
DQTAIKIVIDPDN----
