# Supplementary material for: Subdivision of the MDR superfamily of medium-chain dehydrogenases/reductases through iterative hidden Markov model refinement
Source: BMC Bioinformatics. 2010 Oct 27;11:534. doi: 10.1186/1471-2105-11-534 (PMC2976758; doi:10.1186/1471-2105-11-534)
Supplement: Additional file 4 — MDR family alignment figures. Illustrations showing the mafft MSAs from Additional file 3: mdr-sequences. Red sequence identifiers denote sequences from UniProtKB/TrEMBL, while blue correspond to sequences from Swiss-Prot. The position cscores are shown in a bar plot under the MSA. Positions that contain gaps in over 90% of the sequences have been removed from the alignment in order to increase readability. [file 1471-2105-11-534-S4.ZIP › mdr/MDR055.mafft]

>tr|A0H1E5|A0H1E5_9CHLR Alcohol dehydrogenase, zinc-binding OS=Chloroflexus aggregans DSM 9485 GN=CaggDRAFT_1237 PE=3 SV=1
-------------MRAVYYEAFGQMPWLANLPDPTPTPDGVVLAVRATGLCRSDWHAWMG
HDPDIRLPHVPGHELAGEVVAVGARVTRWRIGDRVTVPFVCACGVCPQCQAGQQQVCDHQ
FQPGFTHWGSFAEYVAIDRADLNLVRLPDDMTYVTAASLGCRFATAFRAVVDLAKVSAGE
WVAVYGCGGVGLSAIMLAHALGGQVIGIDINPERLALARDLGAVAVVNAATEA--DVVGV
VRELSRGGVHIAIDALGSPTTCANAIASLRKRGRHVQVGLLLAEQRMPPLP-MDIVVARE
LVIMGSHGMQAHRYDAMLDLIQSGKVQPQRLIGRTIRLDEAPVALVDLDS-FRGAGVTVI
TEF---------
>tr|A3K2I2|A3K2I2_9RHOB Putative oxidoreductase transmembrane protein OS=Sagittula stellata E-37 GN=SSE37_16303 PE=3 SV=1
-------------MKAVLFEKFREAPKVVTVSDPTPDRHGIVVKVEATGVCRSDWHGWMG
HDSDVHLPHVPGHELAGIVEAVGKDVMNWKRGDRVTVPFISGCGSCPECHAGHQQVCLAQ
EQPGFTYWGSFAEYVMIHKADLNLVALPESMDFATAASLGCRFATSFRAVVDQGKASAGQ
WVAVHGCGGVGLSAVMIANAVGANVIAIDIDDRKLALARELGAVAAINGTA-G--DVAEA
VIELTRGGAHVSLDALGHPVTCFNSIQNLRPRGKHVQVGLMLGEHAAPQIP-MAKVIGKE
LEVLGSHGMQAHRYGAMLEMITSGKLDPSRLVGDRISLEDAPVALMNMDR-FQSVGATVI
TSF---------
>tr|A3TH99|A3TH99_9MICO Putative uncharacterized protein OS=Janibacter sp. HTCC2649 GN=JNB_08559 PE=3 SV=1
-------------MKAISYSAYDETPALVEVPEPDCDRNGVVIAVRATGVCRSDWHAWKG
HDP-VPLPQIPGHELAGTVAEVGADVRLWKVGDRVTVPFVCGCGVCDLCVAGDAQVCPDQ
TQPGFTGPGSFAERVAISAADVNLVALPDSIDFVTAASLGCRFATAFRAITAHGRLRQGE
WLAVHGCGGVGLSAVMIGTALGARVVAVDVSGAALARAGELGAEHVVNAREEA--DTAAA
IRDLTGGGAHVSIDALGTPETAVASVSCLRRRGKHVQVGLLLGDAATPPLP-MDRVIAHE
LEIYGSHGMAAHEYAAMLALVEDGTLRPDRLVGEVIALARGGTALAAMDRPATSAGMTVI
SLPE--------
>tr|A3W5Z7|A3W5Z7_9RHOB Alcohol dehydrogenase OS=Roseovarius sp. 217 GN=ROS217_15695 PE=3 SV=1
-------------MRAALLTCYNTPTEITDVPDPDCPRDGAVIAVRACGVCRSDHHAWKG
ADPDVILPHVMGHEFAGEVLEIGPECRAFAVGDRVTAPFILGCGTCPDCRGGEPTTCNHQ
QVIGFTGWGAFAERLAIPRADFNLVRLPDAMDFAAAAGMGCRVTTAFRAVVDRAKTQPGE
WLSVHGCGGVGLAAIMIGAAIGARVLAIDVNPEALRIAKSLGATATLDASHTP--DVGSA
VRDMTEGGAHVSLDALGITDTFHNSLKSLRKLGRHVQIGMPLGRHATPELPLLDLVYSRQ
ITLHGTRGIGADRFAALFAMISAGHLDPERLITKRIGLSGLNEALSAMDG-FQGYGVTVV
DQLSA-------
>tr|A3X4C5|A3X4C5_9RHOB Alcohol dehydrogenase OS=Roseobacter sp. MED193 GN=MED193_21229 PE=3 SV=1
-------------MKAVLFEKFQEAPKVATVVDPTPEEHGVVLKVEATGVCRSDWHGWMG
HDSDIDLPHIPGHELAGVVEAVGKDVKNWKVGDRVTVPFICGCGSCSECHTGNQQTCLHQ
EQPGFTHWGSFAEYVPIHQADLNVVALPEAMDFATAASLGCRFATSFRAVIDQGKVSAGQ
WVAVHGCGGVGLSAVMIASAAGANVIGVDLDPAKLALAKELGAVAAIDGK--G--DVVEA
IQEITKGGAHVSLDALGHPATMTNSILCLRPRGKHIQVGLMLGDHAAPAVP-MPKIVGQE
IELLGSHGMQAHRYGAMLDMVESGRLDPARLVGDKISIDAAPGALMNMNK-FQSIGATVI
TSF---------
>tr|A8UHJ5|A8UHJ5_9FLAO Putative uncharacterized protein OS=Flavobacteriales bacterium ALC-1 GN=FBALC1_04012 PE=3 SV=1
-------------MKALQYENFQGILNIKNLPDPKSEKHGVVIKVKATGLCLSDWHGWMG
NDPDIKLPHVPGHELAGVIVEIGSDVKNFKVGERVTLPFVGGCGKCEYCNSGNHQVCDNQ
FQPGFTHWGSFAEYVSIHYADTNLVKLPDEIDFTTAASLGCRFATSFRAVIDQGKVKQDD
WVVIHGCGGVGLSGIMIASALKAKVIAVDINTSALEKAKSVGALYTINALNRK--DVANE
ILEITKGGAHVSIDAIGHPNVLLNSVNSLRKLGKHIQIGIMTINNMKPSIP-IDKIIGRE
LEIIGSHGLQAYKYKDMISMILSGQLNPKNLISNTISLSDVPDILPNMEN-FNSSGIKII
TSFK--------
>tr|B0J804|B0J804_RHILT Alcohol dehydrogenase zinc-binding domain protein OS=Rhizobium leguminosarum bv. trifolii WSM1325 GN=RlegDRAFT_3564 PE=3 SV=1
-------------MKAMFYEAFEQAPEIRTVADPTPAEDGVVISVGASGLCRSDWHGWMG
HDPDIRLPHVPGHELAGRIVATGRGVMRFKVGDRVTVPFVSGCGHCSECHSGNQQVCPNQ
FQPGFTHWGSFAEYVAIDYADTNLVHLPDTIDDATAASLGCRFATSFRAVADQARTGPGE
WIAVHGCGGVGLSAIMIATALGANAIGIDISEEKLAFARECGAVATVNASGVA--DVAEA
VREITKGGAHVSIDALGHPVTCFNSIKNLRRRGRHVQVGLMLGEHATPQIP-MAQVIGHE
LEIYGSHGMQAWRYDAMLSMLSAGKIAPQKLIGRRISLEEAVPALMALDK-AEATGISVI
TRFS--------
>tr|B2QRN3|B2QRN3_9CHLR Alcohol dehydrogenase GroES domain protein OS=Chloroflexus sp. Y-400-fl GN=Chy400DRAFT_3666 PE=4 SV=1
-------------MRAVYYEAFGQMPWIATLPDPAPTPDGVVLAVRATGLCRSDWHGWMG
HDPDIKLPHVPGHELAGEIVAVGSQVRRWRIGDRVTVPFVCACGFCPQCQAGQQQVCDNQ
FQPGFTHWGSFAEYVAIDRADLNLVRLPADMSFTTAASLGCRFATAFRAVVDLGQVRGGE
WVAVYGCGGVGLSAIMLASALGGQVIGIDINLERLALARAVGATAVIDATTEP--DVVSV
VRDLSRGGVHLAIDALGSPMTCANAIASLRKRGRHVQVGLLLADQRMPPLP-MDIVVARE
LTIMGSHGMQAYRYDAMLDLIQSGKVQPQRLIGRTISLSEAPAALVDLDS-FRGSGVTVI
TEFQG-------
>tr|B5HKM7|B5HKM7_STRPR Oxidoreductase OS=Streptomyces pristinaespiralis ATCC 25486 GN=SSDG_05715 PE=4 SV=1
-------------MRAVVFDEFGGRPVVREVPDPEPSRDGVVVRVGATGLCRSDWHGWMG
HDEGITTPHVPGHELAGVVHSVGSDVVRWTPGDRVTVPFICACGRCAACADGNQQVCERQ
EQPGFTHWGSFAEYVPLRHADTNLVALPRTMSFTTAASLGCRFATAFRAVAGQGRVRPGE
WVAVHGCGGVGLSAVMIAAACGARVVAVDVSPGALELARTFGAEVCLDASALGEGEAGAA
VRDLTGGGAHLSLDALGAPVTCVNSVQSLRRQGRHVQVGLLPSGVG---LP-MDRVVALE
LEILGSHGMAAHAYPAMMAMVASGALRPDLLVTKEIGLDAVPDALTALGT-ASGTGVTVI
VPGA--------
>tr|B5HNA6|B5HNA6_9ACTO Oxidoreductase OS=Streptomyces sviceus ATCC 29083 GN=SSEG_00891 PE=4 SV=1
-------------MRAVVFDEYGEPAQVRDVPDPRPADHGVVVRVEATGLCRSDWHGWQG
HDPDITLPHVPGHELAGVVEAVGPRVGTWRPGDRVTVPFVCACGTCASCARGDQQVCERQ
TQPGFTHWGSFAQYVALDHADVNLVAVPQDMSFATAASLGCRFATAFRAVVQQGRATAGE
WVAVHGCGGVGLSAVMIAAASGARVVAVDVSAQALALARKFGAAECVDATGTP--DTAAA
IRELTGGGVQVSLDALGSPATCAASVDCLRRRGRHVQVGLLPSPDGTTPVP-MARVIALE
LELLGSHGMAAHTYPPMLELVGSGVLRPDLLVTSTIPLDAAPDALAAMGT-VPGAGVTVI
EPWS--------
>tr|Q0FVX5|Q0FVX5_9RHOB Alcohol dehydrogenase OS=Roseovarius sp. HTCC2601 GN=R2601_04353 PE=3 SV=1
-------------MKAVLFETFQEAPKLVTVPDPVPDAHGVVLKVAATGVCRSDWHGWMG
HDSDIELPHVPGHELAGEVAAVGKDVRNWKIGDKVTVPFICGCGSCSECHAGQQQVCLHQ
EQPGFTHWGSFAEYVPIHQADLNLVALPEGMGFDTAASLGCRFATSFRAVIDQGKVRAGQ
WVAVHGCGGVGLSAVMIAAAAGANVIGVDLDPVKLALAKEIGAVAAIDGHE-A--DVPGA
IREITRGGAHVSLDALGHPVTMTNSILCLRPRGKHVQVGLMLGEHAAPQVP-MPKIVGQE
IELLGSHGMQAHRYGAMLDMVASGKLDPARLVGERISLAEAPAALMAMDS-FRSVGATVI
TRF---------
>tr|Q1PY10|Q1PY10_9BACT Similar to alcohol dehydrogenase OS=Candidatus Kuenenia stuttgartiensis GN=adh PE=3 SV=1
-------------MRVAVYEKFAQPLTIQEVPDPAPEKTGVVIRVGATGMCRSDWHGWMG
HDPCIRLPHVPGHEIAGVVEETGKEVSLWKKGDRVTLPFVCGCGACPQCASGNHQVCDRQ
SQPGFTHWGSFAQYVAIDYADVNLVQLPEDIDFVTAASLGCRFSTSFRAIVAQGKVSAGQ
WVAVHGCGGVGLSAIMIASALGANVVAVDIQKEKLDFAGSVGAVALVNAGEVE--DVAGA
ILDITKGGVHVSVDALGSSNTCFNSIATLRKRGKHLQVGLMLAEHRHPPIP-MDKVIANE
LEILGCHGMQAHEYGAMLEMVCEGKLRPEKLIGKTIGLEDAARELPDMNR-FGSVGVIVI
NEF---------
>tr|Q8GPX3|Q8GPX3_PSEAE Putative alcohol dehydrogenase OS=Pseudomonas aeruginosa GN=adh PE=3 SV=1
-------------MRAAVYESFQGKITVQTMPDPEPSEFGAVIEVKASGICRSDWHGWVG
HDTDIVLPHVPGHEFAGVVAAVGRGVTKWKVGDRVTMPFMGVCGSCGECSSGNEQMCDHQ
FQPGFKHWGSFAQYVAIDMADRNLVALPEAVAFSTAAGLGCRFATSFRAMAFQARIEPGQ
WVAVHGCGGVGLSAIMIAEALGANTIAIDIADDKLELARALGAARTINARQVD--NVASA
IADLTGGGAHVSVDALGSVVTCRNSIESLRKRGKHLQVGLLAGDQALPAIP-MGRVVLKE
LQLLGSYGLQPHKYGDMLAMIEAGKLKPEKLIGRTVTLEEATTILPKMDS-FQERGVAII
DRF---------
>tr|A0QU20|A0QU20_MYCS2 Alcohol dehydrogenase OS=Mycobacterium smegmatis (strain ATCC 700084 / mc(2)155) GN=MSMEG_2048 PE=3 SV=1
-------------MRAVVCSTVGVLPRVTEMPDPSCPSDGVLVQVAATGVCRSDWHAWRG
HDP-VQLPIIPGHEFAGVIAAVGADVSGWQVGDRVTTPFVLGCGRCEFCRAGDAQVCPNQ
EQPGFTLPGSFAQLVAVPRAAANLVRLPDDVSFVAAASLGCRFATAFRALVNHGAVKAGQ
WVAVHGCGGVGLSAVMIAKAFGAKVVAVDVTADALAAAQRLGADEIVNSTEID--DVATE
IVQRTGGGAHIGVDAVGNPVSAAASVASLRRRGRHVQVGLLLGADAHTAFP-MDRVIAQE
LAIFGSHGMPAVDYPAMLDLLASGALQPERLVTRRISLDDAPDALAGMDS-FAGSGMTII
EP----------
>tr|A1UDQ2|A1UDQ2_MYCSK Alcohol dehydrogenase GroES domain protein OS=Mycobacterium sp. (strain KMS) GN=Mkms_1759 PE=3 SV=1
-------------------------MDVRSVADPSPPPGGVVVEVHATGLCRSDWHGWAG
HDRGITLPHVPGHELVGVVAEVGAGVEKWRVGDRVTTPFVCGCGRCQWCLEGQAQVCPDQ
TQPGFTHWGSYAEYVALHAADANLVAVPDAVGDAAAAGLGCRFATAYRALSARARIRPGE
WVTVVGAGGVGLSSVQIAVAFGARVIAVDREPAALALASRLGAEHTVHADGA---DVAGR
VHDLTGGGSHVAVDAVGSAATCADAIHSLRRRGRHLQVGLLPDVTGHPAVP-MDRVIAWE
LDVLGSHGMASGDYPGMMRLIEAGTLRPQAIVERVVGLTEGATLLSSLSV-ATPAGVTLI
DPRLG-------
>tr|A4FH31|A4FH31_SACEN Alcohol dehydrogenase OS=Saccharopolyspora erythraea (strain NRRL 23338) GN=adh PE=3 SV=1
-------------MRAVVIDEFGRTPVVREVPDPEPSRLGAVVRVEATGLCRSDWHGWMG
HDPDIALPHVPGHELSGVVESVGAEVANWRPGDRVTVPFVCACGRCAECARGDQQVCAHQ
TQPGFTHWGSFAEFVSLENADVNLVAVPEAMSFATAAGLGCRFATAFRAVVAQGRVAAGQ
WVAVHGCGGVGLSAVMIAAACGAAVVAVDISPDALALARRFGAKECLDPSALPV-SVAEA
VAGITGGGAHVSIDALGSPRTCANSIASLRSRGRHVQVGLLPQAAGDPSLP-MSRVIALE
LEVLGSHGMAAHEYPAMMEMVAAGSLRPDRLVTNAIGLEQAPEALAAMGA-GAGPGVTVV
EPHRRAS-----
>tr|A6U710|A6U710_SINMW Alcohol dehydrogenase zinc-binding domain protein OS=Sinorhizobium medicae (strain WSM419) GN=Smed_0584 PE=3 SV=1
-------------MKAMYYDAFEKMPEIRILPDPVPTENGVVIKVEATGLCRSDWHGWMG
HDPDIRLPHVPGHELAGTIAAVGRGVLRYKTGDRVTVPFVSGCGRCFECRSGNNQVCEAQ
FQPGFTHWGSFAEYVAIDFADQNLVHLPEDMDFATAASLGCRFATSFRALLDQARVKGGE
WVAVHGCGGVGLSAVMIAAALGANPIAIDISEEKLAFARKLGAVATINGRATE--DVAGA
VRDITRGGAHVSLDALGSPVTCFNSIKNLRRRGRHVQVGLMLAEHATPQIP-MAQVIGHE
LEIYGSHGMQAWRYEAMLAMITAGQLKPQELIGRQISLEEAAPALAAMDG-ATELGISVI
TRF---------
>tr|A6VRU7|A6VRU7_MARMS Alcohol dehydrogenase GroES domain protein OS=Marinomonas sp. (strain MWYL1) GN=Mmwyl1_0234 PE=3 SV=1
-------------MKAVVYESFSTTPKIMNVEDPTPENHGVVIKVEATGVCRSDWHGWMG
HDPDIVLPHVPGHEFAGIIEAVGKDVQRFKVGDRVTVPFVSGCGSCPECHGGNHQVCGNQ
TQPGFTHWGSFAEYVSIHHADVNLVTLPETIDFTTAASLGCRFVTSFRAVVDQGKVSAGQ
WVAIHGCGGVGLSAIMIANSIGANVIAVDVTNDKLELAKALGAYATINATSVA--DVAEA
IKEITRGGAHVSIDALGHPTTCINSIKSLKKLGKHVQVGLLLADQATPPIP-MNLVIAHE
LEIIGSHGMQAFRYDAMLAMIKSGKLSPEKLLGRTISLEESIVALTNMDK-INPPGVTVV
TSF---------
>tr|A6WG21|A6WG21_KINRD Alcohol dehydrogenase zinc-binding domain protein OS=Kineococcus radiotolerans (strain ATCC BAA-149 / DSM 14245 / SRS30216) GN=Krad_4297 PE=3 SV=1
-------------MRAVLVEEFGAAPRLADVADPAPAPHGVVVAVQATGVCRSDWHAWQG
HDDDVTLPHVPGHELAGTVVAVGADVRGRRVGDRVTTPFVTACGTCPECAAGQQQVCRRQ
TQPGFTGWGSFAELVALDHADVNLVALPEGFPSAAAAALGCRVATAFRAVTDVARVRAGE
SVAVHGAGGVGLSAIAIAAAAGARVVAVDPSPGARDLALAFGAEHAVAAD-----GAVDA
VRELTGGGAHVSIDAVGLPATCEASVRSLRRRGRHVQIGLLPAATGAPLVP-MDLVIAGE
LQVLGSHGMAAHDYPRLLALVGSGRFPLAGLVTRELPLEAGPRALAEVGA-ATTAGITVL
RP----------
>tr|A9AH35|A9AH35_BURM1 Alcohol dehydrogenase GroES domain protein OS=Burkholderia multivorans (strain ATCC 17616 / 249) GN=Bmul_1502 PE=3 SV=1
M------------VKAVVYEAFGAAPRVMQVADPTPAPDGVVIEVKATGVCRSDWHGWMG
HDPDIVLPHVPGHELAGVVVATGADVTRWKAGDRVTVPFVAGCGRCPECHSGNQQVCERQ
FQPGFTHWGSFAEFVGIHHADLNLVRLPDSLDFPTAASLGCRFVTSFRAVVDQGRTSAGE
WVAVHGCGGVGLSAIMIANAIGANVVAVDISAAALARARAVGAAATVDASQVA--DVVDA
VKDITGGGAHVSLDALGHPSTCFNSIANLRRRGRHVQVGLMLGEHATPAVP-MSKVIAHE
LEILGSHGMQAHRYDAMLDMVRAGKLAPSRLIGKETSLGESVEALMNMNR-FEGAGVTVV
TDFSH-------
>tr|B0RGE9|B0RGE9_CLAMS Putative integral membrane zinc-binding dehydrogenase OS=Clavibacter michiganensis subsp. sepedonicus (strain ATCC 33113 / JCM 9667) GN=CMS1091 PE=3 SV=1
MDEPDPPRPRGAPMRAVVYERFGETPVVRELPDPVPSAGGVVVRVEATGVCRSDAHGWLG
HDDGIELPQVPGHELVGRIHQVGPEVTRFHVGDRVTVPFVCACGRCAECRAGNGQVCRDQ
TQPGFTHWGSFAELVALHDADVNLIPVPDELDAGAAALLGCRFATAFRGLVHRARIRRGE
HLLVIGCGGVGLSAVMIGVAVGAEVIAVDVDPAALARASELGAEYTIDSSDLSELDVLDA
IHAVSPDGVQVSVEALGRESTLRISVLALAPTGRQVQIGLFATE---PTVP-VPFVISQE
LSMHGSHGMPAHDYAELMAMVASGALKPELLIEHRITLDEAPAALEALASGDRSAGITLV
EVG---------
>tr|Q1GKP3|Q1GKP3_SILST Alcohol dehydrogenase GroES-like protein OS=Silicibacter sp. (strain TM1040) GN=TM1040_0040 PE=3 SV=1
-------------MKAVLYETFKELPKLVTVEDPTPDPDGVVIKVEATGLCRSDWHGWMG
HDSDIVLPHVPGHEFAGVIVALGKNVRNWTVGDRVTVPFISGCGACSECHAGHQQVCHNQ
QQPGFTHWGSFAEYVGVRQADLNLVALPQEMDFATAASLGCRFATSFRAVVDQAQTRAGQ
WVAVHGCGGVGLSAVMIAQAVGANVIAIDIDDEKLNLAQELGAVATINGARVA--DVPEA
VIDLSRGGAHVSLDALGHPLTCFNSIQNLRPRGKHVQVGLMLAEHSTPSVP-MAKVIAKE
LEILGSHGMQAHRYDAMLDMIASGKLDPRRLVGREISLDAAPSALVKMDQ-FQSIGATVI
TTF---------
>tr|Q2S4N3|Q2S4N3_SALRD Alcohol dehydrogenase, zinc-containing OS=Salinibacter ruber (strain DSM 13855) GN=SRU_0710 PE=3 SV=1
-------------MNALVYDDFDAPLTLRTVSRPTPTPRGVVLQVLACGVCRSDWHGWKG
HDPMITPPNVPGHEVVGIVTAVGDRVEEWSGGERVTVPFVGGCGTCAQCRAGQHQVCPHQ
FQPGFSAPGAFAEYVGIDYADENLVRLPGSIDAVTGASLGCRFATAFRAVVDQGAVRSGE
WVAVHGCGGVGLSAVMIAQAAGARVVAVDVADPALALADEVGASRTINADDTE--NVAAA
VREATRGGAHLSLDALGSPDTCRNSVANLRTHGRHVQVGLLMGEHARTAIP-FDRVVADE
LEVRGAHGLQAHRYPALFNMIETGRLHPRQLVRQTISLPEAADRLRQMGD-FAGTGIAVI
DDFGGGRTQAEV
>tr|Q7CXR6|Q7CXR6_AGRT5 Alcohol dehydrogenase OS=Agrobacterium tumefaciens (strain C58 / ATCC 33970) GN=adh PE=3 SV=2
-------------MRALYYERFGETPVVASLPDPAPSDGGVVIAVKATGLCRSDWHGWMG
HDTDIRLPHVPGHEFAGVISAVGRNVTRFKTGDRVTVPFVSGCGHCHECRSGNQQVCETQ
FQPGFTHWGSFAEYVAIDYADQNLVHLPESMSYATAAGLGCRFATSFRAVTDQGRLKGGE
WLAVHGCGGVGLSAIMIGAGLGAQVVAIDIAEDKLELARQLGATATINSRSVA--DVAEA
VRDITGGGAHVSVDALGHPQTCCNSISNLRRRGRHVQVGLMLADHAMPAIP-MARVIAHE
LEIYGSHGMQAWRYEDMLAMIESGRLAPEKLIGRHISLTEAAVALPGMDR-FQESGISII
DRFE--------
>tr|Q82CL0|Q82CL0_STRAW Putative oxidoreductase OS=Streptomyces avermitilis GN=SAV5335 PE=3 SV=1
-------------MRAVVFERFGEPAEVREVADPEPSEHGVVVRVEATGLCRSDWHGWVG
HDPDITLPHVPGHELAGVVEAVGTRVSGWRPGDRVTVPFVCACGSCAACAAGDQQVCERQ
AQPGFTHWGSFAQYVALEHADVNLVAMPDELSFGTAAALGCRFATAFRAVVAQGRVAAGE
WVAVHGCGGVGLSAVMIAAASGARVVAVDVSPQALDLARKFGAAASVDASRVE--DTAAA
VRELTGGGAHLSLDALGSPVTCVASVNGLRRRGRHVQVGLLPSSTGSTPVP-MARVIGLE
LEVLGSHGMAAHAYPPMLELVRAGVLRPDLLVTSAIPLDTAPIALAAMGT-APGAGVTVI
EPWR--------
>tr|Q8PIR9|Q8PIR9_XANAC Alcohol dehydrogenase OS=Xanthomonas axonopodis pv. citri GN=XAC2826 PE=3 SV=1
MR-----------MRAMHFERFEQVPEILQLPDPTPSDDGVVIKVAATGICRSDWHGWMG
HDPDIALPHVPGHEFAGEVVAMGKRISGFAIGTRVTVPFVSGCGRCAQCHGGNQHVCSNQ
FQPGFTAWGSFAEYVAIDFAETNLVRLPESIDDATAASLGCRFATSFRAVVDQARTGPGE
WVVVHGCGGVGLSAVMIAAALGAQVVAVDIFDDKLAFAVECGAVATVNASKAA--DTVEA
IREITKGGAHVSIDALGSPATCFNSISNLRRRGRHVQVGLMLGEHATPRIP-MAQVIGHE
LEIYGSHGMQAWRYDAMLAMIQAGKIAPQRLIGKRVGLDEAIAVLTGMDA-TRDLGISVI
DRFQPVSPPAS-
>tr|Q98L84|Q98L84_RHILO Alcohol dehydrogenase OS=Rhizobium loti GN=mlr1136 PE=3 SV=1
-------------MKAVVFEKFGEAPTIQTVPDPKPAADGVVIKVEATGLCRSDWHGWMG
HDDGITLPHVPGHELAGVVVAAGKQVSRWKAGDRVTVPFAVGCGRCFECSSGNHQVCEHQ
TQPGFTGWGSFAEYVGIEHADTNLVRLPDEMEYATAASLGCRFVTSFRAIVDQGRVKPGE
WVAVHGCGGVGLSAIMIASSMGANVIAIDLTDEKLEFARKIGAVATINASTTP--NVVKA
VKQIANGGAHMSMDALGHPTTSFNSIANLRRRGRHVQVGLMLGEHARPQVP-MDKIIAFE
LEILGSHGMQAYRYQAMMDMIRNGKLKPELLVGKKISLDEAPAALMAMGG-FEGIGIGVV
TKF---------
