# Supplementary material for: Subdivision of the MDR superfamily of medium-chain dehydrogenases/reductases through iterative hidden Markov model refinement
Source: BMC Bioinformatics. 2010 Oct 27;11:534. doi: 10.1186/1471-2105-11-534 (PMC2976758; doi:10.1186/1471-2105-11-534)
Supplement: Additional file 4 — MDR family alignment figures. Illustrations showing the mafft MSAs from Additional file 3: mdr-sequences. Red sequence identifiers denote sequences from UniProtKB/TrEMBL, while blue correspond to sequences from Swiss-Prot. The position cscores are shown in a bar plot under the MSA. Positions that contain gaps in over 90% of the sequences have been removed from the alignment in order to increase readability. [file 1471-2105-11-534-S4.ZIP › mdr/MDR056.mafft]

>tr|A2VZ84|A2VZ84_9BURK Zinc-containing alcohol dehydrogenase superfamily OS=Burkholderia cenocepacia PC184 GN=BCPG_03375 PE=4 SV=1
------------------------------------------------------------
-----------------------MKAAVVEGAGQRPVY-TEFEPPG-AMPGHSLIDVTAS
ALSRIAQGRAAGTHYSSVG--GYPFVVGVDGVG-RLEDGRRVYFFGAPAPFGAMAERTIA
PDTQCVPLPDALDDVTAAAIAIPGMSSWAALTERAGFVAGETVLVNGATGTSGRLAVRIA
K-HLGAAKVIATGRNAAALQALLSAGADAVVSLQQDDVHLARALEPHFR-AGVDVVLDYL
WGASAQTLLVAAAK----ATPGGRRVRFVEIGSISGADVLLPGAVLRATAIELMGSGLGS
V-PLPRL----LASVHGVFEAAGDAGLTIDTRTVPLSAVGEHWGDASSV-VRPVFTMRG-
E
>tr|A2WEM4|A2WEM4_9BURK Alcohol dehydrogenase OS=Burkholderia dolosa AUO158 GN=BDAG_03217 PE=4 SV=1
MRNECGSATAK-------------------------------------------------
--------------RDSRHRGASMKAAVVTGAGERPIY-LDFDAPR-AMPGHRLIDVTAS
ALSRLAQGRAAGTHYSSGA--RYPFVVGVDGVG-RADDGQRVYFFGAPAPFGAMAERTIA
PQACCVPLPDGLDDVVAAAIAIPGMSSWAALTERARFTAGGTVLVNGATGTSGRLAVRIA
K-HLGAAKVIATGRNPAALHALLSAGADAAVSLLQDDEQLARSLEPHLR-AGVDVVLDYL
WGTSARTLLTTAAK----TAPDGRPLRFVQIGSLGGADLQLPGAVLRASAIELMGSGLGS
V-PLPRL----LAAVRSVFDAVGLAGLSIDTRVVPLSAVGEHWGDASSA-VRPVFTMRGD
G
>tr|A6E9C3|A6E9C3_9SPHI NADPH:quinone reductase or related Zn-dependent oxidoreductase OS=Pedobacter sp. BAL39 GN=PBAL39_15054 PE=4 SV=1
------------------------------------------------------------
-----------------------MKAAVVFEKGEMPRYVVDFAVPELHHEDEVLIAVSAS
AVKNLDKMRAVGKHYSTQNEEWKPKVVGGDGVG-LLADGTRVY---AIGVSGMIAEKAIV
RKDQMVNLPEGIDDAIAAALPNAVMGSALALRFRANLQKGETVLINGATGVTGKIAIQIA
K-HYGAKKVIATGRNQQALAELLSLGADEILFLNQDEDVFMDEIRRIHHQNPIDVVIDYL
WGRSAELILTALKG----NGGFSKRTRYVSVGGMTGDTITLSSSILRGTDIQISGSGMGS
W-SRVELKLLITEILPQMFQLAAEGKLKLATVNVPLKDIENVWQQDIDGGKRLVILI---
-
>tr|B1G521|B1G521_9BURK Alcohol dehydrogenase zinc-binding domain protein OS=Burkholderia graminis C4D1M GN=BgramDRAFT_4492 PE=4 SV=1
------------------------------------------------------------
-----------------------MKAAVVMQAGQMPVY-SDVDEPA-PADGHAIIDVEAS
ALSHITRGRASGTHYSSSA--RLPFVAGIDGVGRRREDGKRVYFFAPKEPSGGLAERTVV
AQSQCIEIPETLDPVIAAAMAIPGMSSWAALTERAHFARGETVLINGATGASGRLAVQIA
K-HLGAAKVIATGRHPRTLSTLASVGADYVLSLDQEESALQRALEPHFH-EGVDVVLDYL
WGASALTLLTGAAR----SLPGGYPMRFVQIGSVGGATISLPGAALRASAIMLMGSGIGS
I-PLERL----FNATREVLHAAIPSRFEIATQAVPLAELATHWNESGSR-LRTVFTMQG-
-
>tr|B1T5L6|B1T5L6_9BURK Alcohol dehydrogenase zinc-binding domain protein OS=Burkholderia ambifaria MEX-5 GN=BamMEX5DRAFT_3082 PE=4 SV=1
------------------------------------------------------------
-----------------------MKAAVVTGAGERPVH-MEFDAPH-AMPGHSLIDVTAS
ALSRVAQGRAAGTHYSSER--RYPFVVGVDGVG-RLDDGRRVYFFGAPVPFGAMAERTIV
PDAQCVPLPDALDDVTAAAIAIPGMSSWAALIERARFVAGETVLVNGATGASGRLAVRIA
K-HLGAAKVIATGRNAAALQALLKAGADAVVSLQQDDADLARALEPHFR-AGVDVVLDYL
WGASAQTLLGAAAK----ATPGGRRLRFVQIGSIGGADLLLPGAVLRATAIEVMGSGLGS
V-SVPGL----LGAIRGVFDAAAPAGLTIDTRTVPLSEVGEHWSDTDSR-VRPVFVMRA-
D
>tr|A0R4B9|A0R4B9_MYCS2 Alcohol dehydrogenase, zinc-binding OS=Mycobacterium smegmatis (strain ATCC 700084 / mc(2)155) GN=MSMEG_5778 PE=4 SV=1
------------------------------------------------------------
-----------------------MKAAVVRAWGQSPVY-TDLTDPQ-PGEGTEIAEVEAS
ALTNLTKGIASGKHYAAKEI-ELPVVPGFDGVA-RLADGRRVY-TMSIGSHGLMAERTLV
DPGRAVEIPERVDSVTAAALPNPGTSAWITLSYAAAVKPGDHVLVLGGTGVTGSTAVQLA
GPMFGAESVVAVGRNAERLQWLRSAGAQTVIRLGDDD--LADRVAELHAARPFDAVLDYL
WGEPAEHVLGALAAAS--PAGRFHSIRYVQVGSMAGTTLTLDAAVLRSIGITISGVGIGG
V-PDDVWHRARTEALPKLLSMVDAGELRLHTLRRPLADIETVWSEKSPSGTRVVVTP---
-
>tr|A1B6I3|A1B6I3_PARDP Alcohol dehydrogenase, zinc-binding domain protein OS=Paracoccus denitrificans (strain Pd 1222) GN=Pden_3046 PE=4 SV=1
------------------------------------------------------------
------------------------------------------------------------
-MSQVVKGRAAGSHYSASG--GLPFVAGIDGVG-RLDDGRRVWFVLPRDPFGSMAEQTVV
PVAQCLVLPDDLDDLTAAAIANPGMSSWVTYTERARLQPGETVLVNGATGTSGRLAVQIA
R-HLGAGKIIATGRDAEALREVAALGADVTIPLTEDAAALEERFKEQFA-QGVDVVVDYL
WGMSAECLLIAGAK----TGRPGTPIRVIQIGSVSGATITLPSAVLRASAIELMGAGHGA
V-PLDRH----LAAVEALLKAVAPANLKIAFHAVPLSDGTRAWDRDDSR-NRTVFVV---
-
>tr|A3MEK4|A3MEK4_BURM7 Oxidoreductase, zinc-binding dehydrogenase family OS=Burkholderia mallei (strain NCTC 10247) GN=BMA10247_A1506 PE=4 SV=1
YTGDGQSAHGDTAFTSGGYGARGAARRAGFPLMHRAIPRAAGWSAPAAQRLPCAWARAVA
GASEIREARRSREPAAPDEQGASMKAAVVHRAGERPTY-AEFEPPR-ALPGHRLIDVSAS
ALSRLAQARASGAHYSSTG--GFPFVAGVDGVG-RLDDGRRVYFFGPPAPFGALAERTLV
PAAQCIPLPDSIDDATAAAIAIPGMSSWAALTERARLAAGETVLVNGATGASGRLAVRIA
K-HLGAASVIATGRNAHALDALSSAGADATISLAQDDEQVARAFEAHFR-AGVDVVLDYL
WGVSARAALLAAAK----APQQARPVRFVQIGTIGGADLPLPGAVLRASAITLMGSGLGS
I-ALPRL----LNAARAVLGAACEARLRIDTRTVPLADVDAHWGDTGST-LRPVFTMRAP
G
>tr|A4JNB4|A4JNB4_BURVG Alcohol dehydrogenase, zinc-binding domain protein OS=Burkholderia vietnamiensis (strain G4 / LMG 22486) GN=Bcep1808_4810 PE=4 SV=1
------------------------------------------------------------
-----------------------MKAAVVTGAGERPVY-MEFDAPR-ALPGHRLVDVAAS
ALSRLAQGRAAGTHYSSSG--RYPFVVGVDGVG-RTDDGRRVYFFGAPAPFGAMAERTIV
PDDRWVPLPDDLDDVSAAALAIPGMSSWAALTERARLAAGETVLVNGATGTSGRLAVRIA
K-YLGAAKVIATGRDPAALDALLDAGADAVVSLRQDDAELVRALEPHFR-AGVDVVLDYL
WGGSARAGLVAAAN----ATDEGRRLRFVQIGSIGGADVSLPGAVLRATAIELMGSGLGS
V-PMPRL----LAAIRGVFDAAAPAALSIDTRTVPLAAVGEHWADTDSR-TRTVFVMRD-
R
>tr|A5FFZ8|A5FFZ8_FLAJ1 Alcohol dehydrogenase, zinc-binding domain protein OS=Flavobacterium johnsoniae (strain ATCC 17061 / DSM 2064 / UW101) GN=Fjoh_2841 PE=4 SV=1
------------------------------------------------------------
-----------------------MKAAVVYKKGELPKY-AEFPEPITANESEILISVKAV
AITNLDKGIVSGQHYSSENDNQNGTVIGSDAIG-LLENGTKVY---ARGISGTIAEKALV
EKNRMVVLPEGIDDAVAAAIPNAVAGSAMALRFKAGIQPGETVLINGATGFTGQMAIQIA
K-HYGAKKIIVTGRNEKTLQNLLELGADEIISLKQDDESFISQLKEIHKNTPIDIVLDYL
WGHSAELILSILKG----NGNFTPKTRYVSVGSMSGDIIQLSASILRSVDLQLSGSGLGS
W-TKEEVKLLFSEILPEMFLLASQNKIKVNIEKVNLADIEKMWNAEVPDGKRLVVWI---
-
>tr|A5V8N7|A5V8N7_SPHWW Alcohol dehydrogenase, zinc-binding domain protein OS=Sphingomonas wittichii (strain RW1 / DSM 6014 / JCM 10273) GN=Swit_2294 PE=4 SV=1
------------------------------------------------------------
-----------------------MKAVVLDRLGGLPHP-ADFAEPD-LQGAETLVRVAAA
AIKPIDRAIAAGTHYASPR--ALPVVCGLDGVG-ADAAGERVYFMATRRPYGAMAE--LA
PAAWTVPVPGALDTAAAAAVVNPAIAAWLPLEWRGGLRPGQSVLILGATGNAGRMAVMVA
R-LLGAGRVVAAGRNRDVLAGL---GADATVDLSLPREDIVARFSAVIG-DGLDVVVDYL
WGMPAEALLESLTKGDLHAAGQATPIRFVSVGEMAGRDITLPSALLRGSRIELLGSGTAN
MPPLDRM----KRITADILALAAEGRLDVGIERYPLADVARAWERAATADRRPVVMID--
-
>tr|A6T7W3|A6T7W3_KLEP7 Putative dehydrogenase OS=Klebsiella pneumoniae subsp. pneumoniae (strain ATCC 700721 / MGH 78578) GN=KPN78578_12230 PE=4 SV=1
------------------------------------------------------------
-----------------------MKAAVVFDLAEGPVW-AEFIDPQ-PAPGQTLIDVRAA
AISHVVKARASGRHYSFDG--NLPFVPGIDGVG-TTPQGQRVYFAFPTAPFGSMAQRAPV
ALQNCLPLPDALDDIQAAAMANPGMSAWASLVTRAQLQAGETVLINGATGSAGQLAVQIA
R-YLGAKKIIATGRNAQSLAAL---DADECIQLTADDKTLSGQFSAVSA-AQIDVVIDYL
WGHSAELLLPALAK----YTPAGSPVRYVQVGSLAGADIALNGAVLRSAPLLLMGSGIGS
L-SVSQL----LAATGEMLQAAVPGKLTIATTPRPLQEIAAAWPQDDSQ-KRTVFTLG--
-
>tr|A8GIR7|A8GIR7_SERP5 Alcohol dehydrogenase zinc-binding domain protein OS=Serratia proteamaculans (strain 568) GN=Spro_3912 PE=4 SV=1
------------------------------------------------------------
----------------------MMRAAIVNVLGQAPVA-GNVDEPV-AREGETLIEVSVA
GIKQLDRAMVAGTHYSSPK--ALPIVPGTDGVG-FTPDGQRVYFASFRQPHGALAERTVA
--SWTVPVPAGVDDATAAALINPAFAVWLPLHWRAELQAGETVLIIGATGTSGKLAVAAA
R-QAGAGRIVAAGRRQSVLDTL---DVDATVDLSLEGDVLTQAFAAAAGPNGYQVIVDYI
WGKATEALLATLNNHDLSSYAGGRGIRLVNVGSMAGPDIRLPAAVLRSNQLQIMGSGTGN
FPPAVEM----QRYASEILALAATGQISVETQEHGLSEIAEVWDLNKKSDVRSVIRIAG-
-
>tr|A9AKS1|A9AKS1_BURM1 Alcohol dehydrogenase zinc-binding domain protein (NADPH2:quinone reductase) OS=Burkholderia multivorans (strain ATCC 17616 / 249) GN=qor PE=4 SV=1
------------------------------------------------------------
-----------------------MKAAVVKGPGEGPVY-TEFDAPH-AQPGHRLIDVTAS
AVSRLAQGRASGAHYSFDG--RYPFVVGVDGVG-RLDDGQRVYFFSAAAPFGAMAERTIV
PDTQWVPLPDDLDDVTAAAIANPAMSSWAALTERARMTVGETVLVNGATGASGRLAVRVA
K-HLGAATVIATGRNTAALDALLDAGADAVVPLQQDAAALARALEPHWR-AGVDVVLDYL
WGETARTLLVSAAK----NMPAGRALRFVQIGSMGGGDVSLPGAVLRAAAIELMGSGLGS
V-PLPQL----LSVARGVFDAAARARLTLDTRVVPLSAVGEHWSDTSSA-VRTVFTTGA-
-
>tr|A9G5G0|A9G5G0_SORC5 Putative NADPH:quinone reductase OS=Sorangium cellulosum (strain So ce56) GN=sce8851 PE=4 SV=1
------------------------------------------------------------
-----------------------MKAAVVNALGVPPSY-GDFRDPE-PGDGETVVTVHAA
PLSPIVKGLASGRHYASGK--SGGFVPGVDGVG-TDPAGRRVYFLFPKAPFGSMAERSLA
MDSMVVPVPDALSDEQAAAIVTAGLASWIALSRRALLRKGDTVLVNGATGAAGGMAIQTA
R-YFGASKVIAVGRDKVKLGRL---DADVKIAFDEDAD---RSLRDHFD-RGVDVVLDFV
WGEPAVRVLQAATKDRG-SRAGEPRLRFVQLGTVAGDEIPIRGDMLRSTGLELIGSGIGS
V-PVKEL----LAGAGELLAAAPAAGFRAPFKSLPLSAVTDAWNEEPD--VRCLLLPNAN
A
>tr|B1MNN7|B1MNN7_MYCA9 Putative zinc-binding alcohol dehydrogenase OS=Mycobacterium abscessus (strain ATCC 19977 / DSM 44196) GN=MAB_1855c PE=4 SV=1
------------------------------------------------------------
-----------------------MKAAVVHEWGQEPAY-TDFPDPQ-PTGGAEVATVEAS
ALTNLTRAVISGKHYSSKEI-TLPAIAGVDGVA-RLANGKRVY-SGSLAPYGMMAERTVV
YPAGAVEVPEHVDSVTAAAIPNPGISAWVALSHGAAVQPGQHVLVLGATGVTGSLAVQLA
KSVFGAGHVTVAGRNAERLDWLRTVGADDAIMLGSDD--LTEAITARHATRPFDAVLDYL
WGSPAEQTLSALAASH--PSAHFHATRFVQIGAMTGETISVNASTLRSTGITLSGVGIGS
V-PPEALQHARTEALPKLFAMVNNGDLQLQTLARPLADIETIWAAKEPSGVRVVVTPQ--
-
>tr|B1Z321|B1Z321_BURA4 Alcohol dehydrogenase zinc-binding domain protein OS=Burkholderia ambifaria (strain MC40-6) GN=BamMC406_4136 PE=4 SV=1
------------------------------------------------------------
-----------------------MKAAVVKSAGESPLY-MEYEAPH-ARPGHRLVDMTAS
ALSRLAQGRASGTHYSSGS--GYPFVVGVDGVG-RLDDGQRVYIFGAPAPFGTMAERTIV
PDAQCVPLPDGLDDITAAAIAIPGMSSWAALIERARFAAGETVLVNGATGTSGRLAVRIA
R-HLGAAKVIATGRNAVALEALVSAGADAVVSLQQDGADLARALEPHFR-AGVDVVLDYL
WGASAHALLITAAR----SAPDGRRLRFVQIGSIGGAEVLLPGAVLRATAIELMGSGLGS
V-SPAGL----LAAVRGVFAAAGPARLTIDTRTVPLSAVGEHWSDTNSL-VRPVFTMRDG
A
>tr|Q0BT97|Q0BT97_GRABC Quinone oxidoreductase OS=Granulibacter bethesdensis (strain ATCC BAA-1260 / CGDNIH1) GN=GbCGDNIH1_1057 PE=4 SV=1
------------------------------------------------------------
-----------------------MKAAIVEHAGQVPIY-GDFPSPV-PTEGEVTIHVVAA
ALTPLTRGRAAGTHYTSGG--SFPFIAGFDGVG-RLDDGTRVFFVMPRAPQGSMAEQVTV
PNGQWLALPDDVDDLTAAAIGNAGVSSWGALTERAKLQTGETVLVNGATGASGRLAVAIA
R-HLGARRVIATGRNQAVLDTL---GVDATIRLDGNEQAIQAAAAEHFG-AGVDVVLDYL
WGPSARALLLAAA-----AGRRGVPVRFTQIGSITGEEIALPAGILRSSRIELLGSGIGS
L-SLGQM----MSAAGRMFTAAAGASLTLDYRAVALADVAEAWGKGER--ERIVFQT---
G
>tr|Q13RH3|Q13RH3_BURXL Putative zinc-binding dehydrogenase OS=Burkholderia xenovorans (strain LB400) GN=Bxeno_B0348 PE=4 SV=1
------------------------------------------------------------
-----------------------MKAAVVTQAGRMPVY-AGFDAPV-ATAGYALIDVEAS
ALSHVTRARASGSHYSSSG--RFPFVAGVDGVG-RREDGTRVYFFGPREPSGALAQRTLV
AEGQCFAIPDTLDSVTAAAIAIPGMSSWAALTERAKFVAGETVLVNGATGASGRVAVQIA
K-HLGAGKVIATGRHPQTLAGLKSVGADCVIRLDQDEPSLHRALEPHFR-EGVDVVLDYL
WGPSAQTLLTGAAR----LLPDGYPMRFVQIGSIGGETLALLGAVLRASAITLLGSGIGS
I-PFERL----LHAASEVLRAAVPARFEIATRAVPLSELAVHWENDGNR-SRTVFTMHP-
-
>tr|Q1IP49|Q1IP49_ACIBL Alcohol dehydrogenase, zinc-binding OS=Acidobacteria bacterium (strain Ellin345) GN=Acid345_2350 PE=4 SV=1
------------------------------------------------------------
-----------------------MKAAVLHAAGKAPRY-ETFEDPV-AGAGETVVEVLAA
SLKQVDKQIASGSHYASAK--VFPSVCGIDGVG-KLPSGQRVYFGGTRPPFGAMAERAVV
RTVFSFPVPDGLSDEVAAAIPNPGVSAWLSLTYRGKLSQGDNLLVLGATGVTGRLAIQAA
K-LLGAGRVVAAGRNQESLRKLAALGADASIRLDVPDDELRQAFQGEIQSGGFQVVLDYL
WGKPAQVFFEAITKRE--FSPIESETRFVQVGESAAPTISLNAATLRSAALTIMGTA-GM
P-PREVL----TSALQNVFDHAASGRLRIETERVSLAEVESAWNRDASG-RRIVFVP---
-
>tr|Q20Z18|Q20Z18_RHOPB Alcohol dehydrogenase, zinc-binding OS=Rhodopseudomonas palustris (strain BisB18) GN=RPC_4092 PE=4 SV=1
------------------------------------------------------------
-----------------------MQAAVISRAGETPVF-GEFNAPQ-PCEGESLVTVTAA
AISHLVKGRAAGTHYSASG--QFPLVVGIDGVG-RLEDGRRVYFVLPRAPFGSMAERTVV
RTAQCIALPDDLDDVTAAALANPGMSSWAALKERAKLKPGETVLINGATGTSGRLAVQIA
K-HLGAGKVIATGRDAEALQSLAALGADVTITLLDDQRDMEAAFQQQFA-DGVDVVLDYL
WGRSAERLLIAAAK----LGQDAVPIRFVQIGSLSGADITLPGAVLRSSAIELMGSGIGS
I-ALDRL----FDAVREMLHAATPIGLKIASTAVPLSDVERAWPADDSR-RRTVFTIAG-
R
>tr|Q395H6|Q395H6_BURS3 Zinc-containing alcohol dehydrogenase superfamily OS=Burkholderia sp. (strain 383) GN=Bcep18194_B1771 PE=4 SV=1
------------------------------------------------------------
-----------------------MKAAVVTGAGERPVH-MEFEAPH-AMPGHRLIDVTAS
ALSRIAQARASGTHYSSDG--RYPFVVGVDGVG-RLDDGQRVYFFGSPAPFGAMAERTIA
PDTRCVPLPDALDDVTAAAIAIPGMSSWAALTERARLVAGETVLVNGATGTSGRLAVRIA
K-HLGAAKVIATGRNAAALQALLGAGADAVVSLQQDDAHLARALEPHFR-AGVDVALDYL
WGSSAQALLVAAAK----ATPEGRRLRFVQIGSIGGADVLLPGAVLRATAIELMGSGLGS
V-SLPRL----LASVRGVFDAAGPAGLTIETRAVPLADVGAHWSDTSSV-VRPVFTMGDG
E
