# Supplementary material for: Subdivision of the MDR superfamily of medium-chain dehydrogenases/reductases through iterative hidden Markov model refinement
Source: BMC Bioinformatics. 2010 Oct 27;11:534. doi: 10.1186/1471-2105-11-534 (PMC2976758; doi:10.1186/1471-2105-11-534)
Supplement: Additional file 4 — MDR family alignment figures. Illustrations showing the mafft MSAs from Additional file 3: mdr-sequences. Red sequence identifiers denote sequences from UniProtKB/TrEMBL, while blue correspond to sequences from Swiss-Prot. The position cscores are shown in a bar plot under the MSA. Positions that contain gaps in over 90% of the sequences have been removed from the alignment in order to increase readability. [file 1471-2105-11-534-S4.ZIP › mdr/MDR057.mafft]

>sp|P16565|BCHC_RHOCA 2-desacetyl-2-hydroxyethyl bacteriochlorophyllide A dehydrogenase OS=Rhodobacter capsulatus GN=bchC PE=4 SV=1
------------------------------METQVVIMSGPKAISTGIAGLTDPGPGDLV
VDIAYSGISTGTEKLFWLGTMPPFPGMGYPLVPGYESFGEVVQAAPDT----GFRPGDHV
FIPG-ANCFTG----GLRGLFGGASKRLVTAASRVCRLDPAIGPEGALLALAATARHALA
GFD-NA----LPDLIVGHGTLGRLLARLTLAAGGKPPMVWETNPARRTGAV--GYEVLDP
EADPRRDYKAIYDASGAPGLIDQLVGRLGKGGELVLCGFYTVPVSFAFVPAFMKEMRLRI
AAEWQPADLSATRALIESGALSLDGLITHRRPAAEAAEAYQTAFEDPDCLKMILDWKDAK
------------
>sp|Q02430|BCHC_RHOS4 2-desacetyl-2-hydroxyethyl bacteriochlorophyllide A dehydrogenase OS=Rhodobacter sphaeroides (strain ATCC 17023 / 2.4.1 / NCIB 8253 / DSM 158) GN=bchC PE=4 SV=3
------------------------------MRTTAVILSGPRDLGLQTIQLNEPAPGDIV
VEITHSGISTGTEKLFYTGQMPPFPGMGYPLVPGYEAAGEVVEAAPDT----GFRPGDRV
FVPG-SNCFAPTDAGPIRGLFGAATKRLVTPAHRAVRIDPALEAEGALLALAATARHALA
GLN-HV----LPDLIVGHGTLGRLLARLTIAAGGEPPVVWETKAERRRHAE--GYEVIDP
ATDQRRDYRSIYDASGDPKLIDSLVMRLAKGGEIVLAGFYTEPVAFTFVPAFMKEARLRI
AAEWQPEDMVATRALIESGALSLANLITHTRPASEAAEAYATAFSDPDCLKMILDWRATA
------------
>tr|A0Z4I6|A0Z4I6_9GAMM 2-desacetyl-2-hydroxyethyl bacteriochlorophyllide OS=marine gamma proteobacterium HTCC2080 GN=MGP2080_10258 PE=4 SV=1
MT----------------------------QVATAVVFESPGNLSLREVGLPDCDAADCL
VEIDYSGISTGTERLLWDGRMPHFPGLNYPLVPGYESVGRVIDAGSES----KIKAGSVV
FVPG-SRGFED-----VAGLFGGAARKLVVDSARLVQLQPDTGSEGVLLALIATAVHAIK
RFENGA----LPQLVVGHGVLGRLVARICQSLGAEDLRVWEQDPARRDSGT--PYPVLDP
KDDTASRYERICDVSGDASILETLLPSLSKGGWIVLAGFYHKPIQFDFPVAFMSEATLRI
AAEWQPEDLEFARSLLTDNRIEVQDLITHQYTAQDAAPAYDKAFSDPLCLKMILDWRAV-
------------
>tr|A3V2P0|A3V2P0_9RHOB Chlorophyll synthesis pathway, bchC OS=Loktanella vestfoldensis SKA53 GN=SKA53_12328 PE=4 SV=1
------------------------------------------------MGITPPARDDIV
VQIRHSGISTGTEKLFWSGDMPPFPGMGYPLIPGYEAAGEVVEAGLDS----GYRVGEHV
FVPG-ANCYEG-----AFGLFGAAAQTIVTKASRVTRIDRGLGAGGALLALAATARHAMA
GPN-KS----VPDLIIGHGVLGRLLARLTIAAGAPAPTVWEVDPIRMAGAK--GYQVMTP
ETDTRRDYTSIYDASGRGDLLNEWIGRIAKGGEIVLAGFYTAPLQFAFPPAFMKEARLRI
SAEWTADDMTATRALAENGTLRLADLITHEQAAETATAAYETAFSDPACLKMILNWGTA-
------------
>tr|A3WHW2|A3WHW2_9SPHN 2-desacetyl-2-hydroxyethyl bacteriochlorophyllide a dehydrogenase OS=Erythrobacter sp. NAP1 GN=NAP1_09302 PE=4 SV=1
------------------------------MQTLAVILEGPERLALQALELNALGDSDVL
VDIAWSGISSGTEKLLWTGQMPEFPGMGYPLVPGYESVGRVVDAGPSA----RSRIGEWV
FVPG-ANCYSG-----ARGLFGGTAERVVLPSARALPVPERLGADGVLCALTATALHAIN
G---GT----PPDLIIGHGVLGRLLARLTLALGAPAPTVWEKNAHRSSGAV--GYAVTDG
ETDDRRDYRSIYDASGDAGLFDTLIGRLAKGGELTLAGFYSDRINFAFAPAFMKEARLRI
AAEWHPDDLAQALALIERGDLDLTGLISDHSPAGSASEAYPKAFSDPDCLKMVLDWNGTE
------------
>tr|A4ACR3|A4ACR3_9GAMM 2-desacetyl-2-hydroxyethyl bacteriochlorophyllide a dehydrogenase OS=Congregibacter litoralis KT71 GN=KT71_19463 PE=4 SV=1
MVD---------------------------RTATAVVFEKPGVMSLRSVGLAEPTDNDCV
VEVLWSGISTGTERLLWDGRMPAFPGLEYPLVPGYESVGRVVEAGSSG----LHQAGDLV
FVPG-SAGYTN-----VRGLFGASAESLVVGADRLIPIDESLGDQGILLALAATAHHAAL
RIGHHA----LPDLIIGHGVLGRLLARIVIALGGDAPTVWETNVSRHSGAA--GYKVITP
DSDPRKDYRVIADVSGDAHILDSLIARLSPGGQVILAGFYHAPLNFSFPPAFQREVSFSI
AAEWQKPDLESALGLVRDKSLSLDGLITHHQSVRTAAPAYRMAFGDPDCLKMVLDWRCMH
------------
>tr|A4EG67|A4EG67_9RHOB 2-desacetyl-2-hydroxyethyl bacteriochlorophyllide A dehydrogenase OS=Roseobacter sp. CCS2 GN=RCCS2_08369 PE=4 SV=1
------------------------------MQTKAVILSAPGKLAIDQVGIVSPAADDIV
VAIKHSGISTGTEKLFWTGEMPPFPGMGYPLIPGYEAAGEVIEAGVDS----GYRVGEHV
FVPG-ASCYEG-----AFGLFGAAAETLVTKASRVTRIDSGLGAAGALLALAATARHAMA
GPN-KA----VPDLIIGHGVLGRLLARLTVASGAPAPTVWEVDPIRMEGAV--GYEVTTP
ELDERRDYKSVYDASGRGDLLNDWIGRIAKGGEIVLAGFYTAPLQFAFPPAFMKEARFRI
SAEWAPDDMTATKALVEAGVLELADLITHQQPADLASGAYKTAFTDPACLKMILNWGTS-
------------
>tr|A6DYH5|A6DYH5_9RHOB Chlorophyll synthesis pathway, bchC OS=Roseovarius sp. TM1035 GN=RTM1035_12178 PE=4 SV=1
MSD---------------------NGQEATIETRAVHLRGPEDLSVDSLTLKAPGAGDLV
VDVTHSGISTGTEKLFWSGQMPPFPGMGYPLVPGYEAAGEVVEAAPGT----GYKPGDHV
FVPG-ADCYEG-----AFGLFGGASARLVTKASRVCRIDAGFGAEGALLALAATARHAMA
GLD-KA----VPDLIVGHGVLGRLLARLTIAAGAPAPTVWETQAGRSTGAQ--GYSVIHP
DTDTRRDYRAIYDASGDPAILNTLIGRLAKGGEVVLAGFYPQALSFAFPMAFMKEARLRV
AAEWVHDDLTATRALVESGVLSLSGLITHQASANAAPQAYRTAFSDPDCLKMILNWKDAA
------------
>tr|A6FQ11|A6FQ11_9RHOB 2-desacetyl-2-hydroxyethyl bacteriochlorophyllide A dehydrogenase OS=Roseobacter sp. AzwK-3b GN=RAZWK3B_19656 PE=4 SV=1
------------------------------MEARAVFLNGPEDLHLDTLALKAPGAGDLV
VDIAHSGISTGTEKLFWSGRMPPFPGMGYPLVPGYEAAGEVVEAAPGT----GFKPGDHV
FVPG-ADCFNG-----AFGLFGGASARLVTKADRVTRIDPALGAEGALLALAATARHAMA
GLD-KA----VPDLIVGHGVLGRLLARLTIAAGAPAPTVWETQADRRTGAT--GYQVIAP
EDDTRRDYGAIYDASGNSTILNDLVGRIRKGGEIVLAGFYPDALSFAFPPAFMKEARFRV
AAEWAREDLTATAALVNSGALSLEGLITHRASALQAPDAYRTAFEDSGCLKMILDWEDAA
------------
>tr|A9HTI1|A9HTI1_9RHOB 2-desacetyl-2-hydroxyethyl bacteriochlorophyllide A dehydrogenase OS=Roseobacter litoralis Och 149 GN=RLO149_23548 PE=4 SV=1
------------------------------MDTTAVLLKGPKDLDVDTLQLHAPGDGDLV
VEIEHSGISTGTEKLFWSGEMPPFPGMGYPLVPGYEAVGEVVEADKAT----GFKVGERV
FVPG-ANCYDG-----AFGLFGGAASRVVTASDRVTRIDAGHGASGALLALAATARHSMA
GLN-KS----VPDLIVGHGVLGRLLARLTIAAGAPAPMVWEIDESRRKGAQ--GYEVIAP
EDDPRRDYTSVYDASGSVEVLNDLVGRLAKGGEIVLAGFYTTPISFAFPPAFMKEARFRV
AAEWTHDDLAATRALVEGGSLSLDNLITHQASHLNARAAYAQAFTDPDCLKMILNWKDVA
------------
>tr|B6B3R8|B6B3R8_9RHOB Chlorophyll synthesis pathway, bchC OS=Rhodobacterales bacterium HTCC2083 GN=bchC PE=4 SV=1
------------------------------METTAVLLKGPKDLALDVLQITPPSDGDLV
IEVNHSGISTGTEKLFWSGAMPPFPGMGFPLVPGYESMGEVIEAPMGS----MYKAGDTV
FVPG-ANCYEG-----AFGLFGGASRTLVSNEDRVTKVDSGFGAEGALLALAATARHAMA
GPG-KA----VPDLIVGHGVLGRLLARLTLAAGAPAPTVWEIDPARRTGAI--GYDVIAP
EDDPRRNYKSIYDASGSTAVLGDLIGRIARGGEIVLAGFYTDAISFAFPPAFMKEARFRV
AAEWNRDDLIATRALVESGALSLGGLITHSAHSADAPAAYEQAFSDPECLKMMLNWRDAT
------------
>tr|B7KQN1|B7KQN1_METCH Chlorophyll synthesis pathway, BchC OS=Methylobacterium chloromethanicum CM4 GN=Mchl_2956 PE=4 SV=1
------------------------------MEALAVVLERPEHLALNRLALTPATEGDAT
VAVSWSGISTGTERLLWSGRMPSFPGMGYPLVPGYESVGTVVETEAHS----GLRVGQTV
FVPG-ARCFGA-----VNGLFGGAASHLIAPASRLVPVDAALGDRACLIALAATAYHALS
GIV-PG----KRTLIVGHGVLGRLLARLTVLAG-GEPVVWERETLRAEGTF--GYSVLAP
DDDPARDYSTITDVSGDSSLLDTLIGRLAPGGEIVLAGFYEAPLVFAFPPAFLREARIRV
SAEWRPSDLAAVRALIESGSLSLDGLITHRVPATEAGEAYRKAFADPACLKMILDWRACS
------------
>tr|Q0FYT7|Q0FYT7_9RHIZ 2-desacetyl-2-hydroxyethyl bacteriochlorophyllide OS=Fulvimarina pelagi HTCC2506 GN=FP2506_11712 PE=4 SV=1
M-----------------------------RRTNAIIFKQPNAIDISATALKPVEAGEVL
IEVEASGISTGTERLLFSGEMPPFPGMGYPLVPGYEAVGRVVASEAET----GPTIGTRV
FVPG-SHGFTD-----AHGLFGAQAGHLVARSDKLVPMPDGLGIETTLFALAATAHRAVM
RG--SA----LPDLIVGHGVLGRLAARIAAAKG-KAPTVWEANPRRRSGAR--GYDIVDP
LEDNRCDYAPILDVSGDSSIIDSLVARSAKGGEIVLAGFYKQPLAFTFPPAFMRETSIRI
AAEWSRADMDAVVGMAASGTLSLSGLVTHTARPADAAEAYRTAFEDADCLKMIIEWERGA
------------
>tr|Q58PM5|Q58PM5_9PROT Chlorophyll synthesis pathway protein OS=uncultured proteobacterium DelRiverFos06H03 GN=bchC PE=4 SV=1
------------------------------MKSQAVVFNNPKQLSLKALDLPALQEGQLE
IAVEFSGISTGTERMLWDGSMPPFPGMGYPLVPGYETVGRVVRSAADS----CVQEGQRV
FVPG-ANCFSG-----VKSLFGGAASRLVVTAQKVVPVQEQLGAQAVLLALAATAYHAVS
GGG-QQEPFAAPELIIGHGVMGRLLARLTVASGLPAPTVWETDLTRCAGAQ--GYAVVQP
QDDPRRDYNTIYDVSGDGSLLNSLIQRLRPGGELVLAGFYKQDLSFAYAPAFMREARMRI
AAEWKRPDLLAVNELVNTGRLSLDGLITHTQPSTQAGSAYETAFGDASCLKMILDWSATA
------------
>tr|Q58PR1|Q58PR1_9PROT 2-desacetyl-2-hydroxyethyl bacteriochlorophyllide A dehydrogenase OS=uncultured proteobacterium DelRiverFos13D03 GN=bchC PE=4 SV=1
------------------------------MKTTAVILSGPKDLALGQVVLTAPSAADVV
VRIDHSGISTGTEKLFWTGTMPPFPGMGYPLVPGYEAAGEVVEAGTET----GLSVGDFV
FVPG-ANCFENNEQGPVRGLFGAASRVLVSQGSRVTKIDRGFGAMGALLALAATARHALA
PP--NA----LPDLIVGHGVLGRLLARLTLAAGGPAPTVWETNPARHTGAV--GYEVIHP
DSDTRRNYRAIYDASGAPDLLNTLIGRIAKGGEVVLAGFYTAPLSFAFPPAFMKEARLRI
AAEWAADDLIVTRQLVESGALSLEGLVTHTNPASAAPLAYETAFTNPDCLKMILDWSGQA
------------
>tr|Q6BA61|Q6BA61_9PROT Putative 2-desacetyl-2-hydroxyethyl bacteriochlorophyllide A dehydrogenase OS=uncultured proteobacterium eBACred25D05 GN=bchC PE=4 SV=1
MSKKIDTCDCQVKVTLGCDSLTQLNVRDFKMETSAVLLEGAKQLSIQSVGLKEPTDGDVV
VQVSHSGISTGTENLLWSGTMPPFPGMGYPLVPGYEAVGEVIHAEKGA----ALSPGDYV
FVPG-SNGFKD-----ALGLFGGSARLLVTPCDRTIKIDRNLGEQGALFALAATARHAIA
GME-VR----LPDLIIGHGVLGRMLARLTLAAGGEPPTVWEIDEARRDGAV--GYEVVHP
DIDNRNNYRAIFDASGRSDLLDQWIQRGQKGAEIVLAGFYSERINFAFPPAFMKEIKIRI
AAEWSQSDLIAVRALVESGALSLGGLITHRSSAEEADLAYRTAFETADCIKMMLDWSNIK
------------
>tr|Q7X3G1|Q7X3G1_THIRO BchC OS=Thiocapsa roseopersicina GN=bchC PE=4 SV=1
MN----------------------------LDTLAVVLDQPEFLALKPLTLTPPGDADVM
VSIEWSGISTGTERLLWSGRMPSFPGMGYPLVPGYESVGRVTWAGDRS----GLEVGQRV
FVPG-ARCYNE-----ARGLFGGAASRIVLPGERAVPVSDALGEEAVLLALAATAYHAIG
GLS-AG----PVDLIIGHGVLGRLVARIAALVDGARPTVWETNPERAQGAEGHGYQVVAP
DQDHRTDYRRICDVSGDSEILDTLIARMAPGGEVILAGFYSQPLSFSFPPAFMRETRIQV
AAEWRPPDIVAVKQLVDSGRLSLGGLITHREPASRADAAYRTAFGDPNCLKMILDWRSIS
------------
>tr|Q83YH6|Q83YH6_RHOGE 2-desacetyl-2-hydroxyethyl bacteriochlorophyllide A dehydrogenase OS=Rhodocyclus gelatinosus GN=bchC PE=4 SV=1
MEGC--------------------------MKTQAIVLEQPEHLVLRELELTPPTDEDLV
VDIEYSGISTGTEKLLWSGRMPAFPGMGYPLVPGYESVGRVVQAGANA----HHKVGERV
FVPG-ARCYGE-----VRGLFGGAASRVVVAGSRVCNVSDSLGEQAVLLALAATAYHSVA
GGG-KRTPIVPPDLIVGHGVLGRLLARMTVVAGFPAPTVWETNPTRAQGAT--GYAVLHP
DEDPRRDYRAIFDVSGDSAILDRLVERLAEGGEIVLAGFYAEPLHFNFAPAFMREAQIWC
AAEWQRPDLLAVKELAETGRLSLDGLITHHASPSDAAAAYRTAFGDPDCLKMVLDWSSTR
------------
>tr|Q8GDC6|Q8GDC6_RHORU BchC OS=Rhodospirillum rubrum GN=bchC PE=4 SV=1
------------------------------MDTLAVVIQEPERLTLSRLDLTDPAPGDVV
VDVEWSGISTGTERLLWSGRMPPFPGMGYPLVPGYESVGRVIAVGSQARAKVGTQVGDRV
FVPG-ARCYGA-----VNGLFGGAASRVVVPADRVVALPEGLDDKGVLLALTATAYHAMV
IAG-DL----RPELIVGHGVLGRLLARLVVGVGGTAPTVWERNPQRRSGAI--GYAVVDP
AEDPRKDYRCICDVSGDATILDTLVARLARGGEIVLAGFYESALSFTFPPAFMREARIRV
AAEWRPEDLAAVIDMIVDGRMSLDGLITHREEAPQAASAYRTAFTDPSCLKMVLDWRACS
------------
>tr|Q8KZ22|Q8KZ22_9PROT 2-desacetyl-2-hydroxyethyl bacteriochlorophyllide A dehydrogenase OS=uncultured proteobacterium GN=bchC PE=4 SV=1
------------------------------MQTTAVVLNGPRDIRLDTLTVAAPQAKDLV
VQIKHSGISTGTEKLFWSGQMPPFPGMGYPLVPGYEATGEVVEAPQSS----AFKPGDTV
FVPG-ANCYDG-----AFGLFGGAARYLVSNEDRVTKLDGAMGAEGALLALAATARHAMA
GPG-KS----VPDLIVGHGVLGRLLARLTVAAGAPPPTVWEIDPARRMGAK--GYQVVAP
EEDQRKDYKSIYDASGSTDVLAQLIGRLSKGGEIVLAGFYTDPISFAFPPAFMKEAKFRV
AAEWDRDDLTATRALVESGALSLGGLITHSSSAADAPEAYETAFRDSSCLKMMLNWEKTS
------------
>tr|A1WXG3|A1WXG3_HALHL Chlorophyll synthesis pathway, BchC OS=Halorhodospira halophila (strain DSM 244 / SL1) GN=Hhal_1611 PE=4 SV=1
MSDPSPASSVDPGGPGSGP-----------RSARAVVFEAPERLALQDVALIDPGPGDVV
VDIEFSGISTGTERLLWKGTMPQFPGLAYPLVPGYESVGRVVTAGAES----GRREGEVV
FVPG-ARCYQE-----VSGLFGGAASRVVVSGERVIPLPDGLGERGVLLALAATAWHAVA
----EA----PPDLVVGHGVLGRLIARIGVLVD-HPPTVWETNADRRAGAE--GYTVVDP
DSDERHDYPRICDVSGDAGLLDTLIGRLGHGGEVVLAGFYSDRLSFAFPSAFMREARLRV
AAEWQRSDLEAVTGKIETGALSLDGLITHCLDAAEAASAYRIAFGDPDCLKMVLDWRNS-
------------
>tr|A5EQA4|A5EQA4_BRASB 2-desacetyl-2-hydroxyethyl bacteriochlorophyllide A dehydrogenase OS=Bradyrhizobium sp. (strain BTAi1 / ATCC BAA-1182) GN=bchC PE=4 SV=1
------------------------------MDAIAVVLGRPRELSLQQLQLAD-APDCLT
VDIEWSAISTGTERLLYEGRMPSFPGLGYPLVPGYEAVGRIAQAAPHS----GFRKGERV
FVPGAARCFGE-----VRSLFGAAASRLNVPPQRVVAIDESIGERGVLLALAATAYHALT
IGG-DG----QAECVVGHGVLGRLLARLIIAMGGDPPVVWESNPERAAGAT--GYRVIDP
ATDTRRDYRLIFDASGDAGLLDSLIARLAPRGEIILAGFYSAPLTFSYPPAFMREAAIRV
AAEWKHEDLLAVRNLIDTGRLSLDGLITHHADALSAESAYRTAFDDPSCLKMVLDWRAAP
------------
>tr|A8LQ09|A8LQ09_DINSH Chlorophyll synthesis pathway, BchC OS=Dinoroseobacter shibae (strain DFL 12) GN=Dshi_3516 PE=4 SV=1
------------------------------MHATAVVLTGPKALGLQDVAVSDPTATDIV
VRIDHSGISTGTEKLFWSGKMPPFPGFSFPLVPGYEAAGEVVEAGADT----SYKPGDRV
FVPG-ANCYGD-----VRGLFGGASNLLVSKADRVVRIDESLKAEGALLALAATARHAMA
GLN-KS----VPDLIVGHGVLGRLLARLTIAAGAPAPTVWEISEDRAKGAT--GYQVIHP
DADTRRDYRSIYDASGNAELISSLIMRIQKGGEIVLAGFYDQ-ITFPFPPAFMKEARLRI
AAEWDRDDLIATRALIDSGALSLEELITHTTQAADCANAYQTAFEDPSCLKMILDWSATA
------------
>tr|B0UCM8|B0UCM8_METS4 Chlorophyll synthesis pathway, BchC OS=Methylobacterium sp. (strain 4-46) GN=M446_3696 PE=4 SV=1
------------------------------MHALAVILDGPERLGLDRLALDSPGPADAV
VEVAWSGISTGTERLLWSGRMPDFPGMGYPLVPGYESVGRVVEAGPES----GRRPGETV
FVPG-ARCFGP-----VRGLFGGAASHLVVEGARLLPIDAALGERGILLALAATAYHALA
GAE-RG----ERHLVVGHGVLGRLLARLARLSG-QDPVVWERDPARRGGEH--GYPVLDP
AADETGRYARITDASGDAGLLDGLIARLAPGGEVVLAGFYEAPLSFAFPPAFLREARLRV
SAQWRPGDLDAVAGLVRAGALGLDGLISHRRPAAQAASAYRTALTDPACLKMVLDWRARS
------------
>tr|B1M387|B1M387_METRJ Chlorophyll synthesis pathway, BchC OS=Methylobacterium radiotolerans (strain ATCC 27329 / DSM 1819 / JCM 2831) GN=Mrad2831_2819 PE=4 SV=1
------------------------------MDALAVILENPEHLSVQRLVLTPPGDADAV
VAVAWSGISTGTERLLWSGRMPPFPGMGYPLVPGYESVGTVVEADSGA----SVRVGQTV
YVPG-ARCFGA-----VRGLFGGAASHLVAPAARLVPVDGALGERACLLALAATAHRALG
RLV-PG----ATPLIVGHGVLGRLLARLTLAAG-AAPTVWETDPVRALGDH--GYAVVAP
DADPRRDYATITDVSGNAAGLDDLIARLAPGGEIVLAGFYEAPLSFAFPPAFMREARIRI
SAEFRTEDTAAVTRLIDDGRLSLDGLITHRAPAAQAQDAYRTAFADPGCLKMILDWRDAA
------------
>tr|B1ZDU0|B1ZDU0_METPB Chlorophyll synthesis pathway, BchC OS=Methylobacterium populi (strain ATCC BAA-705 / NCIMB 13946 / BJ001) GN=Mpop_2851 PE=4 SV=1
------------------------------MEALAVVLERPERLALSRLALTPAAEGDAV
VAVSWSGISTGTERLLWSGRMPPFPGMGYPLVPGYESVGTVVEAASGS----GLKIGQTV
FVPG-ARCFGE-----VNGLFGGAASHLIAPAARLVPVDAALGDRACLIALAATAYHALS
GIV-PG----ERNLIVGHGVLGRLLARLTRIAG-GEPVVWEREPVRAAGDY--GYPVLAP
EDDPTRDYPVITDVSGDSGLLDTLIGRLAPGGEIVLAGFYEAPLAFAFPPAFMREARIRV
SAEWRPGDLAAVRALIETGRLSLDGLITHRRPATQAEGAYRTAFADPSCLKMILDWRTCS
------------
>tr|B3Q7A3|B3Q7A3_RHOPT Chlorophyll synthesis pathway, BchC OS=Rhodopseudomonas palustris (strain TIE-1) GN=Rpal_1709 PE=4 SV=1
------------------------------MDTIAVVLKQPQQVELSRLSLTAPTDDDIV
VDVAWSGVSTGTERLLWSGRMPQFPGMGYPLVPGYESVGEVVEAGSAT----DLKPGQMV
FVPG-AKCFGE-----VRGLFGASASRLVVPAKRVVLLDSKLGERGILIALAATAYHAIA
ARG-AT----PPDCIVGHGVLGRLLARISIALGNPPPVVWEKNPIRSGGAE--GYAVVDP
ASDERRDYRSIYDVSGDPKLLDTLISRIAATGEIVLAGFYSEPLSFSFPPAFMREARIRV
AAEWQPPDIGATKALIESGKLSLDGLITHHQEAASAPDAYRIAFEDPACLKMVLNWRPS-
------------
>tr|B6ITU6|B6ITU6_RHOCS 2-desacetyl-2-hydroxyethyl bacteriochlorophyllide A dehydrogenase, putative OS=Rhodospirillum centenum (strain ATCC 51521 / SW) GN=bchC PE=4 SV=1
------------------------------MNTLAVVLEEPERLSLRQLELAPQTDDDVT
VDILWSGISTGTERLLWQGRMPPFPGMGYPLVPGYESVGRVVSAGSAA----GRQVGEMV
FVPG-ARCYGE-----VRGLFGGAASRVVVPGARVIPVDERLGERAVLLALAATAYHAVV
GGG-------RPDLIIGHGVLGRLLARLAVEAGG-APVVWETNPTRRGGAE--GYAVVDP
ATDERRDYQAIYDVSGDSKLLDTLVGRLARGGEIVLAGFYSEPLSFTFPPAFMREARFRV
AAEWRDPDLVAVKDLIDSGRLSLDGLITHRQEAKDADAAYRTAFGDPACLKMILDWRG--
------------
>tr|Q07S06|Q07S06_RHOP5 Chlorophyll synthesis pathway, BchC OS=Rhodopseudomonas palustris (strain BisA53) GN=RPE_1326 PE=4 SV=1
------------------------------METIAVVLKQPKNVEISRLPLTPPTAEDVV
VDVAWSGVSTGTERLLWSGRMPAFPGMGYPLVPGYESVGEVVEAGSAT----DLRPGQMV
FVPG-AKCFGE-----VRGLFGASASRLVVAAKRVIPLDQELGERGILLALAATAYHAIA
AHD-GR----APECIVGHGVLGRLLARIAVALGNPPPVVWEKNPVRASGAV--GYAVVDP
AEDQKRDYKSIYDVSGDPTLLDSLISRIAPSGEVVLAGFYSEPLSFTFPPAFMREARIRV
AAEWQQPDIAATKDLIESGRLSLDGLITHHHDAKSAPDAYRIAFEDAACLKMVLNWRLS-
------------
>tr|Q28W15|Q28W15_JANSC 2-desacetyl-2-hydroxyethyl bacteriochlorophyllide A dehydrogenase OS=Jannaschia sp. (strain CCS1) GN=bchC PE=4 SV=1
------------------------------MHTTAVILEGPKALGLGQVDLCAPSDGDLV
IDVSHSGISTGTEKLFWSGQMPPFPGMGYPLVPGYEAAGEVVEAAANT----GFKPGDRV
FVPG-ANCYGD-----VKGLFGGASARLVSAADRVVRIDPALKAEGALLALAATARHAMA
GMD-KQ----LPELIVGHGVFGRLLARLTIAAGGKAPTVWEIDADRAQGAT--GYEVLHP
DADDRKDYSCIYDASGQSDLLNTLIARLKKGGEIVLAGFYPEPLTFAFPPAFMREARMRI
AAEWTRDDLIATRDLIDHGALSLDDLITHTRNSDQAAEAYQTAFEDAACLKMILNWAPSS
REATGRNGETVQ
