# Supplementary material for: Subdivision of the MDR superfamily of medium-chain dehydrogenases/reductases through iterative hidden Markov model refinement
Source: BMC Bioinformatics. 2010 Oct 27;11:534. doi: 10.1186/1471-2105-11-534 (PMC2976758; doi:10.1186/1471-2105-11-534)
Supplement: Additional file 4 — MDR family alignment figures. Illustrations showing the mafft MSAs from Additional file 3: mdr-sequences. Red sequence identifiers denote sequences from UniProtKB/TrEMBL, while blue correspond to sequences from Swiss-Prot. The position cscores are shown in a bar plot under the MSA. Positions that contain gaps in over 90% of the sequences have been removed from the alignment in order to increase readability. [file 1471-2105-11-534-S4.ZIP › mdr/MDR058.mafft]

>tr|A9DBQ1|A9DBQ1_9RHIZ Putative alcohol dehydrogenase OS=Hoeflea phototrophica DFL-43 GN=HPDFL43_12453 PE=4 SV=1
------------------MRALQLIEDRKLETVDLPPPPPPGIGEVTVSIKAVALNHIDV
WGWRGMAFAKRKMPLVIGAEASGTVDAVGHGVAGLVPGQLVSIYGARTCGLCRPCREGRD
NLCEHVGGVHGFHLDGFAQEQVNLPARLLVPAPPGVSAIGAAVAPVTFGTVEHMLFDNAR
LEPGETVLIHAGGSGIGTAAIQLAKKIGCTVITTVGSDAKIEPAKALGADHVINYRDDRF
EGVVRKLTKKQGVDVVFEHVGADTWAGSILSLKRGGRLVTCGSTSGVSTEMNLMMLFQRQ
LKIFGSFGCRMENMADAMQKMAA----------GQVHPVIDTEVSFDEIDTALARMEGRD
VFGKIILNIS-------------
>tr|A9HFA9|A9HFA9_METNO Alcohol dehydrogenase, zinc-binding OS=Methylobacterium nodulans ORS 2060 GN=MnodDRAFT_6923 PE=4 SV=1
------------------MQALQIFGDRDLRLSQVEAPPPPGPGEVEVRIRAVGLNFIDV
WGFRGMAFAKRKLPLTVGAEAAGEISGLGEGVEGLKVGDPVALYGALTCGRCRACREGRD
NLCEEVGGVMGFHIDGFARERVVMPARLVVPVPAGVSAVEAACAPIAFGTVQHMLFDNAR
LEPGESILVHAGGSGIGTAAIKMAKAIGCTVFTTVGDDAKGEKARALGADHVINYRTERF
EGEVRRLTKRKGVDVVFEHVGADTWNGSLLCLKRGGRLVTCGSTSGVSATMNLMQLFQQQ
YRITGSFGCRIDNIRQSLAKMAE----------GLT-PVIDTVLPLASFEEGLARLESRQ
VFGKIIATL--------------
>tr|B6JHS1|B6JHS1_OLICO Alcohol dehydrogenase OS=Oligotropha carboxidovorans (strain ATCC 49405 / DSM 1227 / OM5) GN=OCAR_6502 PE=4 SV=1
------------------MRALTLVADRNLTIVDMPPPPPPADNEVQIRVRAVALNHIDV
WGYRGMAFAKRKMPLVVGAEASGEIVTAGKNATRFKPGQKVVMYGALTCGTCKACREGRD
NLCENVAGIMGFHVDGFARELMNLDGRLVIPVPDNVSLRDAACAPIAFSTVQHMLFDNAK
LQPGETVLVHAGGSGIGTAAILMAKAIGCTVITTVGSDAKIEGVKALGADHVINYRKDRF
EGETRKITRKKGVDVVFEHVGADTFNGSLLCLKRGGRLVTCGSTSGPTTTINLMQLFQQQ
YRIIGSFGASMRNIAESLDKMAQ----------GIK-PIIDTEVPVEDVEKALVRMESRQ
VFGKIIVTL--------------
>tr|B7KTE6|B7KTE6_METCH Alcohol dehydrogenase zinc-binding domain protein OS=Methylobacterium chloromethanicum CM4 GN=Mchl_5001 PE=4 SV=1
------------------MQALQLFGDRDLRLTEVEPPPAPGPGEVQIRVRAVGLNFIDV
WGFRGMAFAKRKLPLTVGAEAAGEIAAVGEGVEGLSVGDAVVPYGALTCGRCRACQEGRD
NLCEDVSGVMGFHLDGFARERVNLPARLVVRVPGGVDHVQAACAGIAFGTVQHMLFDNAR
LEPGESILVHAGGSGIGTAAIKMAKAIGCTVYTTVGDDAKGEKAKALGADHVVNYREERF
EGEVRRLTKRKGVDVVFEHVGAETWNGSLLCLKRGGRLVTCGSTSGVSVQMNLMQLFQQQ
YRITGSFGCRIANMSQSLDKMAA----------GLT-PVIDTVLPLADFASGLERLESRK
VFGKILVTL--------------
>tr|Q0G0I9|Q0G0I9_9RHIZ Probable alcohol dehydrogenase protein OS=Fulvimarina pelagi HTCC2506 GN=FP2506_02719 PE=4 SV=1
------------------MRALQLVGDKDLKIVDLPKPEAPGPGEVTVRIATVALNHIDV
WGWRGMAFAKRKMPLVIGAEASGVVTTLGQGVSSLLPGQLVSIYGARTCGLCKPCREGHD
NLCEHVSGVHGFHLDGFAQEYVNLPARLLVPAPPGCDTVGAALAPVTFGTVEHMLFDNAK
LEPGETILIHAGGSGIGSVAIQLAKKIGCTVITTVGSDDKVEKAKALGADHVINYREDRF
EGVVRKLTKKKGVDVVFEHVGKDTFAGSMLCMKRGGRLVTCGSTSGVSTEINLMMLFQQQ
LKFFGSFGCRMENIADAMQKIAR----------GIAHPVIDTEVTMDEIEVALKRMEGRK
VFGKVILKMSD-----------A
>tr|Q1YMF6|Q1YMF6_MOBAS Zinc-containing alcohol dehydrogenase OS=Manganese-oxidizing bacterium (strain SI85-9A1) GN=SI859A1_02241 PE=4 SV=1
------------------MRALQLVGDRELKQVDLPPPPPPGPGEVTVDIAAVALNHIDV
WGWRGMAFAKRKMPLVIGAEASGVVSAIGPGVASVLPGQLVAIYGAQTCGLCRPCREGRD
NLCEHVSGVHGFHLDGFAQEKVNLPARLLVPAPPGCDAIGAALAPVTFGTVEHMLFDNAK
LEPGETILVHAGGSGIGSAAIQLAKRHGATVITTVGSDDKAERARVLGADHVINYRVDRF
EGVTRKLTKKKGVDVVFEHVGADTWAGSMLCMKRGGRLVTCGSTSGVSTQMNLMQLFQQQ
LKLFGSFGCRMENMRDAMQKMAR----------GIVHPVIDTEIGFDQIDIALKRMEARE
VFGKIVLRVADEAGTECAKPRAA
>tr|Q8KST7|Q8KST7_RHILV Putative uncharacterized protein OS=Rhizobium leguminosarum bv. viciae PE=4 SV=1
------------------MRALQLIDDRKLEITDLPEPDAPAAGEVTLRVKAVALNHIDV
WGWRGMAFAKRKMPLVIGAEASGVVEAIGPGVANVLPGQLVAIYGARTCGLCRPCREGRD
NLCEHVSGVHGFHLDGFAQEKVNLPARLLVPAPPGVDAIGAALAPVTFGTVEHMLFDNAK
LEPGETILVHAGGSGIGTAAIQLAKKIGCTVITTVGSDDKIEKAKALGADHVINYRTDRF
EGVVRKLTKKKGVDVVFEHVGKDTWAGSMLCMKRGGRLVTCGSTSGVSTEMNLMMLFQQQ
LKLFGSFGCRMENMADAMQKMGPRARPSRHRYRGQAFSDIDRALEPDGIAPDLRQDHPED
GLTA-------------------
>tr|Q8RL68|Q8RL68_PSEFL MupE OS=Pseudomonas fluorescens GN=mupE PE=4 SV=1
------------------MRALQLVDKQRLALRELVLPARPAPGHARVRMAFMTLNHLDL
FGYRGMAFARRTLPVTVGAEGAGFVQDVGPGSDPELIGQAMAIYPSVFCGCCPACLAGRE
NLCADSPGVMGFHCDGVAAEYVDVPLRMLVPIPAGVPMDMAACAPVTFATVHHMLIDNAR
LMSGETLLVHAGGSGIGSIAIRLARHLGVTVFATVGRADKVERARALGAEYVIDYREERF
LRVIREQTARRGVDVVFEHVGADTWEQSLLSLARGGRLVICGSTTGVEAPTNLMHLFNQQ
IHIHGSFGAPLSGLRDALALIQQ----------GVL-PVIDCVMPVAGFESGLQRLRERD
VFGKIVLQF--------------
>tr|A1USH0|A1USH0_BARBK Oxidoreductase, zinc-binding dehydrogenase family OS=Bartonella bacilliformis (strain ATCC 35685 / KC583) GN=BARBAKC583_0618 PE=4 SV=1
------------------MRALQLFNERQVGITHIALPPPPSPGEVTVRIKAVALNHIDV
WGWRGMAFAKRKMPLTIGAEASGEIIQLGNGVDNLQLGQLVSIYGAHTCGLCQACHKGHD
NLCSHVKGVHGFHLDGFACELINLPARLLVPAPSECDEIQAAVAPVTFGTVEHMLFDNAK
LQIGETILIHAGGSGIGSAAIQIAKSMKCTIITTVGSDNKIAKAQSLGANYVINYRKDRF
EGVVRKLTQKKGVDVVFEHVGADTWAGSMLCMKQGARLVTCGSTSGVSAPMNLMQLFQQQ
LKIFGSFGCRMENMANAMQKMAQ----------GIIHPIIDTIVHFDDIDVALKRMEKRD
VFGKIILKID-------------
>tr|A6UA92|A6UA92_SINMW Alcohol dehydrogenase zinc-binding domain protein OS=Sinorhizobium medicae (strain WSM419) GN=Smed_1737 PE=4 SV=1
------------------MRALQLLDDRKLEITDLPEPEAPGPGEVTLRVKAVALNHIDV
WGWRGMAFAKRKMPLVIGAEASGVVESIGSGVANVLPGQLVSIYGARTCGLCRPCREGRD
NLCEHVGGVHGFHLDGFAQEKVNLPARLLVPAPPGVDEIGAALAPVTFGTVEHMLFDNAR
LEPGETILVHAGGSGIGSAALQLAKKIGCTVITTVGSDDKIERAKALGADHVINYRTDRF
EGVVRKLTKKKGVDVVFEHVGKDTWAGSMLSMKRGGRLVTCGSTSGVSTDMNLMMLFQQQ
LKLLGSFGCRMENMANAMQKMAR----------GLVHPVIDTEVGLNDIDRALERMESRQ
IFGKIVLRMD-------------
>tr|A6X1I4|A6X1I4_OCHA4 Alcohol dehydrogenase zinc-binding domain protein OS=Ochrobactrum anthropi (strain ATCC 49188 / DSM 6882 / NCTC 12168) GN=Oant_2374 PE=4 SV=1
MIPDGSPFPGLCLEKDYFMRALQLLDDRRLEITDIAPPPAPGIGEVTVKIKAVALNHIDV
WGWRGMAFAKRKMPLVIGAEASGVVDAVGSGVSNLLPGQLVSIYGARTCGLCRACREGRD
NLCEHVGGVHGFHLDGFACEAVNLPARLLVPAPPGVDAIGAAVAPVTFGTVEHMLFDNAK
LEPGETVLVQAGGSGIGSAAIQLAKKVGCTVITTVGSDDKIEKAKALGADHVINYREDRF
EGVVRKLTKKKGVDVVFEHVGADTWAGSMLCMKRGARLVTCGSTSGVSTNMNLMQLFQQQ
LKILGSFGCRMENMADAMQKMAR----------GIVHPVIDTVVGFNDIDTALKRMEGRD
VFGKIILEID-------------
>tr|A7IER4|A7IER4_XANP2 Alcohol dehydrogenase zinc-binding domain protein OS=Xanthobacter autotrophicus (strain ATCC BAA-1158 / Py2) GN=Xaut_1258 PE=4 SV=1
------------------MRGLQLVSDRSLELVDLPEPDAPGAGEVQIRVKALALNHIDV
WGWRGMAFAKRKMPLVVGAEAAGEIVALGADVRGLKVGQTVAMYGAMTCGHCVNCLKGRD
NLCQNVGGVLGFHIDGFARDVINMPERLVIPAPEGVSFEDAACAGITFSTVEHMLFDNAQ
LEQGETVLVHAGGSGIGSAAIRLAKDVGATVITTVGDDEKLEKAKALGADHVINYRKDRF
EHEVRKITKKVGVDVVFEHVGADTWNASLLSMKPGARLVTCGSTSGVSVQMNLMQLFQRQ
YKIFGSFGATIRNVSEGLEKMGR----------GIK-PVIDTVVPLENFNEGLERLESRK
VFGKIVVKF--------------
>tr|A9CIW1|A9CIW1_AGRT5 NADPH:quinone reductase OS=Agrobacterium tumefaciens (strain C58 / ATCC 33970) GN=AGR_C_2931 PE=4 SV=1
------------------MRALQLVDDRKLEKVDLPEPDAPGPGEVTLRVKAVALNHIDV
WGWRGMAFAKRKMPLTIGAEASGVVEAIGPGVSNVLPGQLVSVYGARTCGLCKPCREGRD
NLCEHVQGVHGFHLDGFAQEKINIPARQLVPAPHGIDAVAAALAPVTFGTVEHMLFDNAK
LEPGETILIHAGGSGIGTAAIQLAKKMGCTVITTVGSDDKIERAKALGADHVINYRTDRF
EGVVRKLTKKKGVDVVFEHVGKDTFVASMFSLKRGGRLVTCGSTSGVSTEINLMMLFQQQ
LKLLGSFGCRMENMANAMQKMAR----------GIVHPVIDTEVTFDDIDRALERMETRQ
VFGKIVLRMD-------------
>tr|A9IVE0|A9IVE0_BART1 Alcohol dehydrogenase OS=Bartonella tribocorum (strain CIP 105476 / IBS 506) GN=adh PE=4 SV=1
------------------MRALQLLNERQLEITNIAPPPSPRPDEVTVRIKAVALNHIDV
WGWRGMAFAKRKMPLIIGAEASGEIAQLGSHVKNLHLGQIVSIYGAQTCGVCQACHEGQD
NLCTDVKGVYGFHLDGFACDLVNLPARLLVPAPPQCDEFQAAVAPITFGTVEHMLFDNAK
LQAGETVLIQAGGSGIGSAAIQLAKHRGCTVITTVGSDEKIAKAHSLGADHVINYRKDRF
EGVVRKLTQKKGVDVVFEHVGVDTWNGSLLCMKKGARLVTCGSTSGVSASINLMQLFQQQ
LKIFGSFGCRMENMKNAMQKMAQ----------KAVHPVIDTIVGLDEMDTALKRMESRD
VFGKIILKIN-------------
>tr|B1M5L9|B1M5L9_METRJ Alcohol dehydrogenase zinc-binding domain protein OS=Methylobacterium radiotolerans (strain ATCC 27329 / DSM 1819 / JCM 2831) GN=Mrad2831_3067 PE=4 SV=1
------------------MRALQLFGDRDLRLTEIEPPPAPGADEVRIRIRAVGLNFIDV
WGFRGMAFAKRKMPLIVGAEAAGTVESVGAGVTGLVAGDRVVPYGAMTCGRCKACREGRD
NLCEDVSGVMGFHLDGFARELVTMPARLVVKVPDGVSDTDAACAGIAFGTVQHMLFDNAR
LEPGESVLVHAGGSGIGTAAIRMAKAIGCTVYTTVGDDEKGRKAAELGADHVINYRTERF
EGEVRRLTKRKGVDVVFEHVGADTWNGSLLCLKRGGRLVTCGSTSGVSATMNLMQLFQQQ
YRITGSFGCSLANIGQALAKMDA----------GIR-PVVDTVYPLADFAQGLERLESRR
VFGKILVSL--------------
>tr|B3QCU5|B3QCU5_RHOPT Alcohol dehydrogenase zinc-binding domain protein OS=Rhodopseudomonas palustris (strain TIE-1) GN=Rpal_2229 PE=4 SV=1
------------------MRALTLVADRNLVVADLPSPPSPAAGEVQVRIAAVALNHIDV
WGYRGMAFVKRKLPIVVGAEASGTIEAVGDGVTTFKPGQKVVMYGALTCGHCKACQEGRD
NLCENVGGLIGFHVDGFARELMNIAARLVIPVPDAVDLRDAACAPIAFSTVQHMLFDNAK
LQPGETVLVHAGGSGIGTVAIMMAKAIGCTVITTVGDDSKIEGVKKLGADHVINYRQDRF
EHECRKITKKKGVDVVFEHVGADTFNGSLLSLKRGGRLVTCGSTSGPTTTLNLMQLFQQQ
YKIFGSFGATMKNIAESLDKMAA----------GML-PVIDTEVPLDDVGAALKRMESRQ
VFGKIIVRF--------------
>tr|Q07Q21|Q07Q21_RHOP5 Alcohol dehydrogenase, zinc-binding domain protein OS=Rhodopseudomonas palustris (strain BisA53) GN=RPE_2019 PE=4 SV=1
------------------MRALTLVADRQLVAADLPAPPAPGPGEVQIRVGAVALNHIDV
WGFRGMAFVKRKLPIVVGAEAAGTIAAVGDGVTRFKVGQKVAMYGAQTCGHCKPCLEGRD
NFCENVGGLIGFHVDGFARELLNMPERLVIPVPDNVSVRDAACAPIAFSTVQHMLFDNAK
LQPGETVLVHAGGSGIGTVAIMMAKAIGCTVITTVGDDSKIEGVKKLGADHVINYRTDRF
EHETRKITKKKGVDVVFEHVGADTFNGSLLVMKRGGRLVTCGSTSGPTATINLMQLFQQQ
YRIFGSFGASIRNIAESLDKMAA----------GML-PVIDTEVTIEDVEVALKRMESRQ
VFGKIIVRL--------------
>tr|Q11IR2|Q11IR2_MESSB Alcohol dehydrogenase, zinc-binding OS=Mesorhizobium sp. (strain BNC1) GN=Meso_1317 PE=4 SV=1
------------------MRALQLVADRKLEIADVSPPPPPGHGEVTLRISAVALNHIDV
WGWRGMAFAKRKLPLTVGAEASGRVDAVGPGVSNLVPGQLVSIYGARTCGLCRPCREGRD
NLCEHVGGVHGFHLDGFAQEKINLPARLLVPAPPGVDEIGAAVAPVSFGTVEHMLFDNAK
LEPGETILVHAGGSGIGSAAIQLAKRMGCTVLTTVGSNEKIERAKALGADHVINYREDRF
EGAVRKITKKRGVDVVFEHVGADTWAGSMLCLKRGGRLVTCGSTSGVSTNMNLMQLFQQQ
LKILGSFGCRMENMADAMQKMAA----------GIVAPVIDTEVGFEAIDTALKRMEGRD
VFGKIILRVG-------------
>tr|Q6G020|Q6G020_BARQU Alcohol dehydrogenase (Quinone oxidoreductase) OS=Bartonella quintana GN=adh PE=4 SV=1
------------------MRALQLFDERRLEITHIAPPPPPGPNEVTVRIKAVALNHIDV
WGWRGMAFAKRKMPLIIGAEASGEVVQLGDNVENLQLEQIVSIYGAHTCGVCKACHEGRD
NLCSHVKGIYGFHLDGFACEFVNLPARLLVPAPAKCNELQAAVAPITFGTVEHMLFDNAK
LQAEETILIQAGGSGIGSAAIQLAKHMSCTVITTVGSDEKIAKAKSLGADYVINYCKDRF
EGVVRKLTKKQGVDVVFEHVGANTWNGSLLCMKRGARLVTCGSTSGVTAPLNLMQLFQQQ
FKIFGSFGCRVKNMQNAMQKMAQ----------GVVHPVIDTIVQFEEIDTALKRMESRN
VFGKIILKID-------------
>tr|Q6G3M4|Q6G3M4_BARHE Alcohol dehydrogenase (Quinone oxidoreductase) OS=Bartonella henselae GN=adh PE=4 SV=1
------------------MRALQLFNERQLEITTIAPPPPPNPDEVTVRIKAVALNHLDV
WGWRGMAFAKRKMPLVIGAEASGEVTQLGSNVKNLQLGQIVSIYGAQTCGICQACREGRD
NLCNDVKGVYGFHLDGFARELVNLPVRLLVSAPAKCDELQAAVAPITFGTVEHMLFDNAK
LQTGETILIQAGGSGIGSAAIQLAKQKGCTVITTVGSDEKIAKAQSLGADHVINYRKDRF
EGVVRKLTKKKGVDVVFEHVGAETWSGSLLCMKPGARLVTCGSTSGISTSFNLMQLFQQQ
LKIFGSFGCRIENMQNAMQKMAQ----------GVVHPVIDTIVQFNEIDTALKRMESRD
VFGKIILKID-------------
>tr|Q98L50|Q98L50_RHILO Alcohol dehydrogenase OS=Rhizobium loti GN=mlr1178 PE=4 SV=1
------------------MRALQLIEDRRLETVDLPPPPPPALGEVTLRIRAVALNHIDV
WGWRGMAFAKRKLPLVVGAEASGEVEAVGPGVSSLLPGQLVSIYGARTCGLCRACREGRD
NLCEHVSGVHGFHLDGFAQEKINLPARLLVPAPPGVSDIGAAVAPVTFGTVEHMLFDNAR
LQPGETILVHAGGSGIGSAAIQLAKRMGCTIITTVGSNDKIDKAKALGADHVINYREDRF
EGVVRKLTKKKGVDVVFEHVGADTFAGSMLCLKRGGRLVTCGSTSGVSTQINLMQLFQQQ
LKLLGSFGCRMENMANAMQKMAA----------GQVAPVIDTEVGFDDIDAALKRMEGRD
VFGKIILRVA-------------
