# Supplementary material for: Subdivision of the MDR superfamily of medium-chain dehydrogenases/reductases through iterative hidden Markov model refinement
Source: BMC Bioinformatics. 2010 Oct 27;11:534. doi: 10.1186/1471-2105-11-534 (PMC2976758; doi:10.1186/1471-2105-11-534)
Supplement: Additional file 4 — MDR family alignment figures. Illustrations showing the mafft MSAs from Additional file 3: mdr-sequences. Red sequence identifiers denote sequences from UniProtKB/TrEMBL, while blue correspond to sequences from Swiss-Prot. The position cscores are shown in a bar plot under the MSA. Positions that contain gaps in over 90% of the sequences have been removed from the alignment in order to increase readability. [file 1471-2105-11-534-S4.ZIP › mdr/MDR059.mafft]

>tr|A0Y3J6|A0Y3J6_9GAMM Putative Zn-dependent enzyme OS=Alteromonadales bacterium TW-7 GN=ATW7_01445 PE=4 SV=1
--------------MT-----DTNTQLTSTINNDNTLTLALKNIDMPTPQADEVVVRIEA
APLNPSDLGVLFS-AADMGAAKQTGTDQNPVITANVPAQFMPSLEKRVGKAIPVGNEGAG
TVVATGTSPAAQALMGKTVAVIGGGTYRQYLCTKVQSCLELKEGTTAKEGASSFVNPLTA
LAMVETMRAEGHKAIIHAAAASNLGQMLNRICIADGVDLINIVRKTEQETLLRNMGAKYV
VNSSSDTFLADLTAAIIETGATIAFDPIGG---GQLTSDILNCMEAAAARDMK-EHSLYG
SDTFKQAYIYGALDR-GPITLN-RNFGFAWAVNGFLLFNALGKLGTDTVMKMRKRVANEI
TTTFASNYTHEVSLAEVLHLQSIAAYSKQATGEKYLIKPQA------
>tr|A0Y7X8|A0Y7X8_9GAMM Possible NADH oxidoreductase OS=marine gamma proteobacterium HTCC2143 GN=GP2143_13291 PE=4 SV=1
--------------MP--------LQLRSEVKSNNTLELSLAEVDMPVPGDDEVVIRIEA
SPINPSDLGLLFG-PADMSTATVSGSADRPVVSAEVSPKFMPALVARADQSLAVGNEGAG
VVVAAGSSDAAQALMGRVVGVAGGSMYSQFRAVKAAQCMPMPEGVTPKDAASCFVNPLTA
LSMTETMRMEGHTALVHTAAASNLGQMLNKICIADGIQLVNIVRKPEQADILREIGATCI
VDSSSDTFMADLVDALVATGATIAFDAIGG---GTLAGNILSAMEVAANKTAK-EYSRYG
SDTFKQVYIYGGLDR-SITTVN-RNFGLSWALSGWLLTPFLQKIGMPKMIELQTRVANEI
KTTFKSNYTREVSLAEALSADAMAQYGKQATGEKYLINPSQA-----
>tr|A0YGA5|A0YGA5_9GAMM Putative NADH oxidoreductas OS=marine gamma proteobacterium HTCC2143 GN=GP2143_11177 PE=4 SV=1
--------------MS----EQTSKEIISTVTSAGDITISIATVPMPTPSENEVLIKVEA
APINPSDLALLTTFAADLDSLTVTGSGDDTVASMKVPPALMEAMTPRLDQPMQAGNEGSG
VIVDAGAN--AKEMIGKTVGVAAGAMYSQYRCVPANSCLVMDDSTTSAEAASSFVNPLTA
LAFIETMKMENHTAIVNTAAASNLGQMLVKICKDDGVPLVNIVRKAEQVEVLKSLGAEYV
VNTSDANFSENLVAALIATGATLAFDATGGGNEGKLPGQILAAMEVAATSTAK-EYSRYG
SDTYKQVYIYGGLDQ-SPTILN-RSFGMQWGLGGWLLTPMIGRIGMEQFGKMRERVAKEI
KTTFASQYTQEISFEEMLQPENIKSYVKQATGEKFLVVPHK------
>tr|A0Z5V7|A0Z5V7_9GAMM Possible NADH oxidoreductase OS=marine gamma proteobacterium HTCC2080 GN=MGP2080_13373 PE=4 SV=1
---------------------MKNLQLQSCVHENNTIECALFEVDIPDPGPDEVLIKVEA
APINPSDLGLMFG-ILNTDTATAAERNGFPAISLPVPEAMMRAMKTRVGQWLPAGNEGAG
TVVAAGSSDEAQALMGKRVGVFGGELFAQYRCMSAMQCMALPDDVTAEEGASCVVNPMTA
LGFVETAKMEGHKAIVHAAAASNLGQMLHRICTEDGIPLVNIVRSDDQVALLRGQGAEHV
LNSTDENFQKTLTAAVELTGATIAFDPIGG---GLLSNQILTAMEVAAQKRMP-VWSRYG
SDEHKQIYIYGMLDP-APTALT-RGYGFAWSVSGWLLMPFLQRAGLERMFAMQQRVLSGL
KTTFASQYSDRVSLEEALELSAVQAYGRKATGQKTLITMS-------
>tr|A0Z7J9|A0Z7J9_9GAMM Possible NADH oxidoreductase OS=marine gamma proteobacterium HTCC2080 GN=MGP2080_14481 PE=4 SV=1
--------------MS----ANSSREIRSTVTSEGTLELSIAVQERPVPGDNEVLLEVGA
APINPSDLALLISFAANLDTLSVSGSGDQTVTSMELHPAMMGALKPRMGESMSVGNEGGG
VVVDAGVN--AKHLIGKTVGAAGGAMYSEYRCLPAHSCLVMNEGTTPTEAASSFVNPLTA
LAFIETMRLENHSAILNTAAASNLGQMLVKICQEDGVPLINVVRKPEQVEVLKKLGAEYI
CDTSADSFMADLVDALVATGATLGFDATGGGNGGKLPGQILAAMEIAANKTAT-EYSRYG
SDIYKQVYIYGGLDM-SPTILN-RSFGLQWGLGGWLLTPMIGRIGMERFQQMRERVARDI
NTTFASHYTQEISLAEMMQPEIIRGYAKQATGEKYLVNPQR------
>tr|A3U0Q6|A3U0Q6_9RHOB Possible NADH oxidoreductase OS=Oceanicola batsensis HTCC2597 GN=OB2597_19731 PE=4 SV=1
------------------------------------MRITLDTVEVPEPGEGELLVQVEA
APVNPSDLGLLLG-PADMDTLKAGGTDGAPVLTAQVPEKILPALSGRIGKSMPVGNEGAG
VVIAAGAG--QEEMVGKRVAMIGRAMYADFRLMRPESCIVLPEGASPADGAALFVNPLTA
LGFVETMKAEGHKAMVHVPAASNLGQMLVKICQADGIGLVNIVRSEEQVDLLRGLGARHV
VNSSADSFRADLTEAIAATGATLAFDAIGG---GETTSTILNAMEAVAARDMD-EYSRYG
SDVPKQVYIYGSLST-EPTVLR-RGFGFTWNVGGWLLFNFLRGAEPAVAQRMRERVAAEM
TTTFASHYTATISLEEALSPQIAAAYQKKATGEKYLIRP--------
>tr|A3W9X1|A3W9X1_9SPHN Putative Zn-dependent enzyme OS=Erythrobacter sp. NAP1 GN=NAP1_01315 PE=4 SV=1
--------------MT-----TTGKQLFTTLTADGKLTLEVSEESFPEPTGNQVLVKMEA
APINPSDLAILTS-AADFENAEYSEGK----VVADMPEPFLSGQRGRHGQRLPAGNEGAG
TVVATGDSDMAKALMGQRVACVPGNAFSQYAIADAMMCLPL-GEHSSEVGASSFVNPMTA
LGFVETAKMEGHDAIIHLAAASNLGQMLNKICQEDGMKLVNIVRRQEHVDLLKSQGAEYV
VNSSDDDYMKQLREGIKATGAFLGFDPIGG---GQNTDHVLKAMEQVAASQMD-EYSRYG
SNQDKKMYMYGRLDLQNPTILT-PSYGLQWTVSGWLLTPFLAKAGMETVVKMRTRVQQNL
TTTFASSYKAKVDLEGMLTKDAILDYRQMKTGEKYLVTPWG------
>tr|A4A7N3|A4A7N3_9GAMM Zinc-containing alcohol dehydrogenase family. Quinone oxidoreductase subfamily protein OS=Congregibacter litoralis KT71 GN=KT71_03607 PE=4 SV=1
--------------M------TTGKQLYSTL-ADGKLTVEVVEKEFAAPTGNSVLVQMEA
APINPSDLAILTS-AADLDNAEYSPGK----FVADMPEPFNSAQKARHGQRLPVGNEGAG
TVIAAGDTEAAQALMGQRVACVPGNAYSQYCYADAGMCLPL-GDLTAEQGASAFVNPMTA
LGFVETAKMENQGAIIHTAAASNLGQMLVKICQEDDIPLVNIVRKAEHVELLKGLGATHV
INSSDDDYFKQLKSAIETTDAYFGFDPIGG---GNAVDTCFKAMEQVAVSKMT-EYSRYG
SDQAKKMYIYGRLDF-GPTMLT-PAYGFGWTLSGWLLTPFLANAGLETMGRMRKRVLEGL
TSTFASSYKSRVNLEEMLTKEAATDYRTMKTGEKYLVTPHA------
>tr|A5PBC0|A5PBC0_9SPHN Putative NADH oxidoreductase OS=Erythrobacter sp. SD-21 GN=ED21_24096 PE=4 SV=1
--------------M------TTGKQLFTTLESDGTLTLAIEDVTFPEPTGNQVLVKMEA
APINPSDLAILTG-AADFDNAEYSDGK----VVAKMPEPFNTGSKARHGQKLPAGNEGAG
TVVATGDSDMAKALMGQRVACVPGHAFSQYAIADAAMCLPL-GDHSSETGASSFVNPMTA
LGFVENAKADGQKAILHTVGASNLGQMLNRICLEDGIDLVNIVRKDDQAELLKSQGAKHV
VNSSDDDFMDQLRSAIDETDAFYGFDPIGG---GQMVDSCFKAMEQVAVSQMT-EYSRYG
SNQQKRMFIYGRLDF-GPTILT-PAYGFGWTLSGWLLTPFLQNAGMETVMRMRKRVLDNL
TTTFESNYKTKVDLEGMLTKDAILDYRQMKTGEKYLVTPQG------
>tr|A6F0P9|A6F0P9_9ALTE Alcohol dehydrogenase GroES-like protein OS=Marinobacter algicola DG893 GN=MDG893_19724 PE=4 SV=1
--------------MN---NTMNGLELRSLTTSGGQLRLSLETVNLDEPGPEELVVRVEA
TPINPSDLGLLLG-PADVSTLRAEGTPEQPALVADIPQQRLAAIRARLDLPLPVGNEGAG
TVVSAGSD--VQHFLGKKVGMLGGGMYTQLRKLRAQDCVVLPGEASVEDGASIFINPLTS
LGFVETMKAEGHKAIVHTAAASNLGQMLNKICLKDGIPLVNIVRSEAQAAMLRDIGARYI
VNSTSPEFQAELTEAVAETGATIGFDAIGG---GKLAGQILQAMEIVASRSMT-TYNRYG
SDTFKQVYIYGGLDT-GPTVID-RTFGFTWSVSGWLLFLFLQKADPEVMARMRQRVIDEL
KTTFVSHYTKTISLNDALKPEILADCERKATGEKYLINPSL------
>tr|A6GA40|A6GA40_9DELT Putative NADH oxidoreductase OS=Plesiocystis pacifica SIR-1 GN=PPSIR1_17375 PE=4 SV=1
---------MQVWTMA-----ITGKQLFTTLEADGSLTLELDEVTVPEPQDNQVVVQMEA
APINPSDLAILTS-KADFENAEYAPGR----VVAKLDEPWLSGLRGRHGQRLVAGNEGAG
VVVATGDAPMAKALMGQRVACVPGHAFSQYALAQAHLCLPL-GEHSSEAGASAFVNPMTA
LGFVETAKAEGHGAILHLAAASNLGQMLNRVCQEDGMKLVNIVRRESQVELLRSQGAEYV
VNSSDEDFMAQLRAAIDATGAFLGFDPIGG---GTMTDACLAAMEQVAASKMS-EYSRYG
STQDKKMYMYGRLDL-NPTILT-PRYGLQWTISGWLLTPFLQRAGLPTLIAMRQRVLENL
GTTFASSYKARVSLEQMLTKEAILDYQQMKTGEKYLVTPQA------
>tr|B5K1P4|B5K1P4_9RHOB Oxidoreductase, zinc-binding dehydrogenase family OS=Octadecabacter antarcticus 238 GN=OA238_2898 PE=4 SV=1
--------------MS-----TTGKQLFTTLKSDGTLTVAIEDVTFPDPTGNQVLVKMEA
APINPSDLAILAG-AADLESAEYSPGK----YVAKMPEPFNAGSKARHGLKLPAGNEGAG
TVVATGDDDKAKSLMGQRVACVPGNAYSQYCIAEAAMCLPL-GDYSAEDGASGFVNPMTA
LGFVENAKMDGQNAILHTVGASNLGQMLTRICNEDGIGLVNLVRKKDQAELLKKLGSTHV
VNSSDDDFMNQLRSAIDDTDAFYGFDPIGG---GKSVDSVFKAMEQVAVDKMT-EYSRYG
SNQQKRMFIYGRLDT-GPTILS-PSYGFGWTLSGWLLFPFIQSVGAETVGRMRKRVLENL
TTTFASHYKKRVDLEEMLTKEAVTDYRAMKTGEKYLVMPWK------
>tr|B7RV17|B7RV17_9GAMM Alcohol dehydrogenase GroES-like domain family OS=marine gamma proteobacterium HTCC2148 GN=GPB2148_3538 PE=4 SV=1
--------------MS---DAFSSRQIRSLVTEEHSLKLSIETAEVPQPGPDEIVVKIEA
APINPSDLALLFG-PADMASATFSERDGEPEVEAPILPKLAGMVAARQGESMLVGNEAAG
VVVAAGESDAAQALLGKTVAIAGGDMFQQYRCVHSMMAIPMGEDVTAREAASSFVNPMTA
LGMVETMRDEGFTALVHTAAASNLGQMLNRICIADGVDLVNIVRKPEQVEILREIGAKYV
VDSSAEDFEEQLTAAIIETKAYMAFDATGG---GRLTNTILTCMERAASAGL--EYNRYG
SDTMKKVYVYGRLDL-TPLTLT-PAYGFSFNVGGFLLTPFLQRIGIERMVGLQQRVASEI
KTTFASHYVAEISLAQALTAEAIAVYGQRQTGQKYLICPQH------
>tr|Q1NG24|Q1NG24_9SPHN Putative NADH oxidoreductase OS=Sphingomonas sp. SKA58 GN=SKA58_06220 PE=4 SV=1
---------MQEDRMS----DMRGRRILTTLQEDSRLVVELAEESLPPPTGHDVVVRVEA
APINPSDLGLLFG-PADLDNAEYGDGR----IVATMPDGARRAMAARVGQAMPVGNEGAG
TVVAAGEAADAQALLGKTIACVAGGMFAQYRTVDARSVIELPDNATAEQGASAFVNPLTA
LGFVETMRRDGHSAIVHTAAASNLGQMLLRITKEDGVPLVNIVRSPTQAAMMKDMGAEHV
VDSSSDDFKAHLVAALKATGATLAFDAIGG---GTLVGQILHAMEQVASEGQ--EYSRYG
SNSRKQAYIYGSLDT-GPTILN-RSFGFSWSVGGWLLFPFLQSLDAAALEQLRARVRDNL
TTTFASQYKARISLEDALKRDAVLTYNARRTGEKYLLLPNG------
>tr|Q1YQA6|Q1YQA6_9GAMM Possible NADH oxidoreductase OS=gamma proteobacterium HTCC2207 GN=GB2207_00150 PE=4 SV=1
--------------MS----EQTSKEIRSTVTSDGDITISIVNVPMPIPKENEVLIKVEA
SPINPSDLALLTTFAADLDSLTVTGSGDDTVASMRVRPALMKAMTPRLDQAMQAGNEGSG
VVVDAGAN--AKRLIGKTVGVAGGAMYSQYRCVPAQSCLVMEDGTTCPEAASSFVNPLTA
LAFVETMRMENHTALVNTAAASNLGQMLVKICKDDGIPLVNIVRKAEQVEVLKSLGAEHV
CNTSDESFMDDLVAALIATGATLAFDATGGGNGGKLPGQILAAMEIAANKTAK-EYSRYG
SDIHKQVYIYGGLDQ-SPTILN-RSFGMQWGLGGWLLTPMIGRIGMERFGQMRARVAKEI
TTTFASQYSQEISFEEMLQPEVIKEYVKQATGEKFLVCPHK------
>tr|A0PRX5|A0PRX5_MYCUA Quinone reductase, Qor_1 OS=Mycobacterium ulcerans (strain Agy99) GN=qor_1 PE=4 SV=1
SYALSIRPTQERGTTTTQDLPEIALELRSVVTSEGTLELSLHEVAVPVPGANEVLVRVEA
SPINPSDLGLLVA-SADMATATVTGTAQRPIVTAPIGKATLGALSARLDQSLPVGNEGAG
TVVAAGSSEAAQALIGKKVAIAGGAMYSQYRAIDASACLVLPDGATARDGASSFVNPMTA
LGMTETMRREGHSALVHTAAASNLGQMLVKLCLKDGIPLINIVRKPEQEELLRSLGAEYV
CNSTSPSFSTDLVEALKATSATLAFDATGG---GTLAGQILSGMEQAANATAA-EYSRYG
SSVHKQVYIYGSLDT-SPTVLK-RDFGMAWGVGGWLLTTFLQSAGAEAFVRLRARVAAVL
STTFASHYTREVSLAGMLKPEAFHEYVKRATGEKFLVTPNAVPADGD
>tr|A4YVB9|A4YVB9_BRASO Putative alcohol dehydrogenase-like protein containing a GroES-like domain (Nter) and a NAD(P)-binding Rossmann-fold domain(C-ter) OS=Bradyrhizobium sp. (strain ORS278) GN=BRADO4093 PE=4 SV=1
--------------MS---VETQGLQLRTLIKRSGELELSLVDVPTPEPGPDEVVVRIEA
APINPSDLGLLVG-AADLSTMQASGSKDRPVITASVPEAGMRAMAGRLDESLPIGNEGAG
VVVKTGSSDAAKALMGRTVAAIGAAMYSQYRCLKISECLPLPAGTTPEEGASCFVNPLTS
LGMTETMKREGHTALVHTAAASNLGQMLNKICLKDGIPLVNIVRSSAQAELLRGIGAKYV
VDSTSPAFMDELIAALVETGATIAFDAIGG---GKLAGQILNAMEAAINKSGKHPYSRYG
SAVHKQVYIYGSLDT-RPTEIT-RGFGMTWSVGGWLLFPFLMKIGRADSERLRQRVVDEL
KTTFASRYTKVVSLAEALDPANLAVYAKRATGEKFLIDPNKDK----
>tr|A7ID35|A7ID35_XANP2 Alcohol dehydrogenase GroES domain protein OS=Xanthobacter autotrophicus (strain ATCC BAA-1158 / Py2) GN=Xaut_0676 PE=4 SV=1
--------------MN-----RDSLELRSTVTEDGTLRLHLEPVTLPEPGPGHLLVRIEA
APINPSDLGLMFG-PADMTTLAKDGA----ALTARIPGRAMPALRARIGQSLPAGNEGAG
TVIAAGPD--QQHLVGSRVAMLGGAMYARLRLIAAKDCLPLPDGTSAEAGAALFVNPLTA
LGFVETMRAEGHTAIVHAPAASNLGQMLVRICKADGIGLVNIVRSPEQVALLRGLGAEHA
VDSSAETFREDLTEAIAATGATLSFDAIGG---GEMTSTILNAMEAVAARSMA-SYDRYG
SAVLKQGYIYGALDT-GPTTLR-RGFGFSWSIGGWLLFHALQRLAPATVQAMRQRVVDEM
GTTFASSYTARITLEQALEPETVAAYMRKSTGAKYLITP--------
>tr|B3Q6K9|B3Q6K9_RHOPT Alcohol dehydrogenase GroES domain protein OS=Rhodopseudomonas palustris (strain TIE-1) GN=Rpal_3215 PE=4 SV=1
--------------M----SETTGLQLRSLIKASGDLEVSLVPVSIPEPGPDEVVVRVEA
TPINPSDLGLLFG-AADMSSAKASGTPDAPVITAKVPEAAMKAMAGRLDESMPVGNEGAG
TVIKAGSSDAAQALLGKTVAMIGGAMYAQYRLIKAADCLKLADGTTAAEGASCFVNPLTA
LGMTETMKREGHKALVHTAAASNLGQMLNRICLKDGIDLVNIVRSEAQAKLLREIGAKYV
VDSTAPTFLDDLTEALVKTGATIAFDAIGG---GRLAGQILGCMEAAIGKTATGPYSRYG
SNVLKQVYIYGSLDT-KPTEIV-RNFGFAWAAGGWLLFPFLQKIGAADAAKLRARVAAEI
KTTFASRYTKVVSLKEALTLDAIAIYNKRATGEKYLIDPTK------
>tr|B3R9B8|B3R9B8_CUPTR Putative NADH oxidoreductase; partial N-terminal NADPH:quinone reductase and related Zn-dependent oxidoreductases domain OS=Cupriavidus taiwanensis (strain R1 / LMG 19424) GN=RALTA_B0877 PE=4 SV=1
--------------M------HTALQLRSKIKSSGELELSLDSIDTPHPGPDEVLIRIEA
SPLNPSDLGLLFG-AADMSTAKASGTAERPIVTARVPEGAMRSMAGRLDVSMPVGNEGAG
VVVDAGSSPAAQALMGKTVAAIGGAMYSQYRCISADQCLVLPEGATPADGASSFVNPLTA
LGMVETMRREGHSALVHTAAASNLGQMLNQICLKDGIKLVNIVRKQEQVDLLKAQGAIHV
CNAASPTFMHELTEALAATGATIAFDATGG---GKLGGQILTCMEAALNKTAR-EYSRYG
STTHKQVYLYGGLDT-SPTEFN-RNFGMAWGMGGWLLFPFLQKIGRERANALKQRVMAEL
KTTFASHYSKEIPLAEVLDLEVIAVYNKRATGEKYLINPNKGLAG--
>tr|B4RA33|B4RA33_PHEZH NADPH:quinone reductase OS=Phenylobacterium zucineum (strain HLK1) GN=PHZ_c3128 PE=4 SV=1
--------------MT-----HKGLELRSLVKSDGELELSLAEVEVADPGPDEVLVRVEA
TPINPSDLGLLIG-PADLSTLRAAGSKDRPVVTATVPPAGLKALKARLDQSMPVGNEGAG
VVIAAGASPEAQALMGKTVAMIGGAMYAQYRIVRAADVLALPDDATPAEGASCFVNPLTA
LGMTETLRREGHKALVHTAAASNLGQMLVRICKADGIPLVNVVRSAEQERLLRDQGAEHV
VDSTAPDFMDRLTDAVAATGATLAFDAIGG---GRIGGQILSAMEAAANRTAG-AYSRYG
SSTHKQLYIYGGLDT-RPTELV-RNFGFAWGVGGWLLTPFLAKIGPEAAGRLRQRVAAEL
KTTFQSRYTAEIGLAEALDPKVIAAYSRRATGEKYLINPAKGL----
>tr|B4RSZ5|B4RSZ5_ALTMD Possible NADH oxidoreductase OS=Alteromonas macleodii (strain DSM 17117 / Deep ecotype) GN=MADE_00905 PE=4 SV=1
--------------MN------KSKQLFTLITSEGELQVSLKEVDVPEPKAHEVIVRMEA
SPINPSDMWPMFG-PASLDKATFD--ADKNALVAPVHKPLLSRIKSRLDQTLPIGNEGAG
TVVAAGDSPEAQALMGKTVSILTGAAYTEFACVPVQACLPHMDSTTPQQAASSFVNPLTA
LGMVETMRMEGHKALVHTAAASNLGQMLNKICLEQGVELVNIVRSQEQVDLLKGIGAKIV
LNSSSDNFKAELYQAIDSTGATLAFDAIGG---GELVSDILTMMEASGSKDAT-GFNTYG
SDSNKQVYIYGGLDF-SPTILN-RAYGMTWGIGGWLLMRFLGKLDKKRVGELYQKVATEI
NTTFASSYSKELSLEEALQPENVALYNAKKTGTKYLIVPNKGD----
>tr|B6ENK3|B6ENK3_ALISL Putative uncharacterized protein OS=Aliivibrio salmonicida (strain LFI1238) GN=VSAL_I1808 PE=4 SV=1
--------------MT-----NTNIQLISTISEDNKLTLSLQDIDMPQPNADEVVIRIEA
APLNPSDLGVLFS-AADMTTAEQSGTTQHPVITADVPAQFMPSLAKRVGKAIPVGNEGAG
TVIAAGSSPAAQALMGKTVAVIGGGTYRQFICANVQSCLELKEGTTAKEGASSFVNPLTA
LAMVETMRAEGHKAIIHAAAASNLGQMLNRICIADNVDLINIVRKEEQETLLQDMGAKYI
VNSSSETFLADLTAAIIETGATIAFDPIGG---GQLTSDILNCMEVAAARDMK-EHSVYG
SDTFKQVYIYGALNR-GPITLH-RNFGFAWGVNGFLLFNALGKLGTTTAIAMRKRVADEI
TTTFASNYTHEVSLAEVLQLQSLAAYSKQATGEKYLITPQK------
>tr|Q07ND8|Q07ND8_RHOP5 Alcohol dehydrogenase GroES domain protein OS=Rhodopseudomonas palustris (strain BisA53) GN=RPE_2608 PE=4 SV=1
--------------MG---DSKTGLELRSLIKSSGELEVSLIDVPIPEPGADEVLVRVEA
TPINPSDLGLLFG-AGDLSTAKIAGSADHPVLSAGLLSGGLTAMAGRLDQSMPVGNEGAG
TVVKAGASPAAQALAGKTVAMIGGAMYAQFRLMKAADCLPLPVGASAADGASCFVNPLTA
LGMVETMRREGHTALVHTAAASNLGQMLQKICLKDGIALVNIVRSEAQAQLLRDIGARHV
CISTSPNFMQELTQAMVDSGATIAFDAIGG---GKLAGQILTAMEVAINRAAK-VYSRYG
SNVHKQVYVYGMLDP-GPIELN-RAYGMAWSVGGWLLFPFLQKVGAERLGELRLRVVDEL
KTTFASHYTEVISLREVLSPEHIAIYAKRATGAKYLIDPSKG-----
>tr|Q083V2|Q083V2_SHEFN Alcohol dehydrogenase GroES domain protein OS=Shewanella frigidimarina (strain NCIMB 400) GN=Sfri_1612 PE=4 SV=1
--------------MT-----DTNIQLTSLISEDNKLTLALKNIDMPQPGADEVVIRIEA
APLNPSDLAVLFS-AADMTTATQAGTEQSPAIIADVPAKFMPAVKTRVGKAIPVGNEGAG
TVVAAGSSPAAQALMGKTVAVIGGGTYRQYLCANVQSCLELTKGTTAKEGASSFVNPLTA
LAMVETMRAEGHKAIIHAAAASNLGQMLNRICIADGVDLINIVRKAEQETLLRDMGAKYI
VNSSSDTFLADLTAAIIETGATIAFDPIGG---GKLTSDILNCMEVAASRDMK-EHSVYG
SDTFKQVYIYGALDR-GPITLN-RNFGFAWAVNGFLLFNALGKLGTKTVMAMRKRVADEI
TTTFASHYTHEVSLAEVLQLKSIAGYSKQATGEKYLITPQK------
>tr|Q0BZV2|Q0BZV2_HYPNA Oxidoreductase, zinc-binding dehydrogenase family OS=Hyphomonas neptunium (strain ATCC 15444) GN=HNE_2296 PE=4 SV=1
--------------MS-QTVPATGLQLRSLVTKDGKLELSLAEVAVPEPGPDDVVIQIEA
TPINPSDLGLLVG-GADMRTAKASGTKDRPVITADVPPPSLRAMAARLDLSMPVGNEGAG
VVVKAGSSPAAQALLGKRVTGLGGEMYAQYRMLNVAQVMELPAGASSRDGASCFVNPLTA
LSFVETMRLEGRKGIVHTAAASNLGQMLVKICQKDNVPLVNVVRKKEQADLLKGLGAKYI
VDSTSPNFMEELIVALAETDTTLGFDAIGG---GPLAGQLLIAMEAAAARKMK-EFSRYG
SGQETQVYIYGRLDM-SPTTVP-AGVGFAWNMSGYLLTPFLQKAGAEIRAKMRQRVMDEL
TTTFASHYTAEISLAEALNLDTLHAYNAKATGTKYLINPAK------
>tr|Q136E6|Q136E6_RHOPS Alcohol dehydrogenase GroES-like OS=Rhodopseudomonas palustris (strain BisB5) GN=RPD_2815 PE=4 SV=1
--------------MT---DATTGLQLRSLIKASGELEVSLATVDIPEPGADEVMVRVEA
TPINPSDLGLLFG-AADMTTAKASGSPEAPVITAKVPDAAMKAMAARLDQSMPVGNEGAG
TVVKAGSSAAAQALLGKTVAMIGGAMYAQFRLIRAADCLPLPAGTTAAEGASCFVNPLTA
LGMVETMRREGHKALVHTAAASNLGQMLNRICLKDGIDLVNIVRSEAQAKLLRDIGANYV
VDSTSPDFMADLTKALEATGATIAFDAIGG---GRLAGQILTCMEAAISKSAK-EYSRYG
SNVMKQVYIYGGLDT-RPTEIV-RNFGMIWAVGGWLLFPFLQKIGAADAAKLRARVAAEI
KTTFASNYTQVVSLQQALTLDAIAVYNKRATGEKFLIDPSR------
>tr|Q15TG0|Q15TG0_PSEA6 Alcohol dehydrogenase GroES-like OS=Pseudoalteromonas atlantica (strain T6c / BAA-1087) GN=Patl_2311 PE=4 SV=1
--------------MN------KTKQLFTHISSQGELNITLKEVDVPKPKAHEIVVQMHA
APINPSDMWPMFG-PADLSKATLS--DDKTTYSAPVHPGMLPRIKSRLDQTLPIGNEGAG
VVVAAGDSEKAQSLLGKTVAVLTGACYTQYCCVPIQACIVHHDDTTPLAAASSFVNPLTA
LGMVETMRMEGHKALVHTAAASSLGIMLNKICLKEGVQLVNIVRKQEQVDLLTKLGAKYV
VNSTSETFKKDLYKAIEATGATLAFDAIGG---GELASDILAAMEAVGSKDAT-GFNTYG
SLDNKQVYIYGGLDF-SPTTLN-RAFGMTWSVGGWLLMRFLGKLDATKVAELHQRVADEI
NTTFAIESSVELSFEEALDPQTVVKYFAKSTGGKYILNPNKG-----
>tr|Q1GSF0|Q1GSF0_SPHAL Alcohol dehydrogenase GroES-like protein OS=Sphingopyxis alaskensis GN=Sala_1709 PE=4 SV=1
--------------MT--DLPQTNLTMVTLVKPEGQLEVSLERRPMPEPKPHEVVVKLLA
APINPSDLGLLFG-GADMSTARASERDGLPVLTADVPPAGMRAMAGRIGEAMAIGNEGCG
IVVAAGASAEAQALLGKTVAVLGGEMYAEYRCLPVQMAMPLPDGTDPRDGASCFVNPLTS
LAFTETTRMEGHSAIVHTAAASNLGQMLVKICAKDGIPLVNIVRSDAQVALLKGIGAQYV
VNSSADDFMDRLIDAIAETGATIGFDATGG---GKLAGQILTAMEAAAVRRMT-SYSRYG
SDTFKQVYIYGALDL-SPTTFSARSFGLTWALGGFLLTPFLAKAGAEVVGRMRQRVVDEL
TTTFKSHYSHEISLTEALDVETAQAYNAKRTGEKYLIRPHG------
>tr|Q215A1|Q215A1_RHOPB Putative NADH oxidoreductase OS=Rhodopseudomonas palustris (strain BisB18) GN=RPC_2484 PE=4 SV=1
--------------MADDKTKTTGLELRSLIKASGELEVSLQEVSIPEPGADEVLVRVEA
TPLNPSDLGLLFG-AADLATLQAAGSTERPIITGTVPPAAMKAMAGRLDQSMPVGNEGAG
TVIKAGNAVAAQTLLGKTVAMIGGAMYAQYRLIKAADCLLLPIGTTAAEGASCFVNPLTA
LGMVETMRREGHTALVHTAAASNLGQMLNRICLKDGIELVNIVRSAQQAKLLRDLGAKHI
CDSSAPDFLEQLTQALSDTGATIAFDAIGG---GPLAGQILTCMEAVANRSAK-VYSRYG
SSVHKQVYIYGSLDP-RPIELT-RAAGMSWGAGGWLLFNFLQKIGPADAAKLRQRVASEL
KTTFASHYTRVVSLQQTLQPDVIAVYAKRATGEKFLIDPSLG-----
>tr|Q21I99|Q21I99_SACD2 Alcohol dehydrogenase GroES-like protein OS=Saccharophagus degradans (strain 2-40 / ATCC 43961 / DSM 17024) GN=Sde_2320 PE=4 SV=1
--------------MS-----DTNIELTSTISEDNKLELALREIEIPQPGENQVVIRIEA
APINPSDLGVMFS-AADMTTASQSGSADRPVISADVPAKYMSAVKKRVGKPIPVGNEGAG
TVVAAGSSAAAQSLLGKTVAVIGGGSYRKYLCTNVQSCLELEPGTTAAEGASSFVNPLTA
LTMVETMRAEGHKAIVHAAAASNLGQMLNRICIADGIDLVNIVRKPEQETLLRDMGAKYV
VNSSSDSFMADLTEALIETGATIAFDPIGG---GKLTSDILTCMEVAVSRNMT-EYSVYG
SDIYKQVYIYGGLDR-GPITLN-RNFGFAWGVNGFLLFNALGKLGKETSNAMRKRIAAEI
KTTFASHYNHEVSLVGALQLDAISVYGKQATGKKFLIKPQS------
>tr|Q2G495|Q2G495_NOVAD Putative NADH oxidoreductase OS=Novosphingobium aromaticivorans (strain DSM 12444) GN=Saro_2892 PE=4 SV=1
--------------MT----QLRGQRIVSQLDADGTLAVSLQDFDVPEPTGSEVLIRVEA
TPINPSDLGLLFG-PADVVGAEFSPGR----VVARMPEPAVRAMSARHGMAMPVGNEGAG
TVIAAGEAPEAQALLGKRVTCFPGGMYATHAIADARMCLELAGGITAEQGASTFVNPLTA
LSFTETMRYHGHSALVHTAAASNLGQMLVRICHADGIPLVNVVRNEAQVAILKGIGAEHV
VDSSKDTFLDDLAAALDATKATMAFDAIGG---GKLVSQILTTMEQVANKGA--AYSRYG
SNSPKHAFIYGALDL-SPTILT-RNFGFVWDVSGWLLTPWMSKLGPEIVDKMRRRVMAEL
TTTFASRYKARVTLEQALTRDAALDYNARRTGEKYLITPNG------
>tr|Q2IWD1|Q2IWD1_RHOP2 NADH oxidoreductase OS=Rhodopseudomonas palustris (strain HaA2) GN=RPB_2777 PE=4 SV=1
--------------MT---EATTGLQLRSLIKASGDLEVSLVPVDIPEPGDDEVVVRIAA
TPINPSDLGLLFG-AADMSTAEASGTPDAPVITAKVPDAAMKAMAGRLDESMPVGNEGAG
TVIKAGRSDSAQALLGKTVAMIGGAMYAQYRVIKAADCLQLAEGTTAAEGASCFVNPLTA
LGMVETMKREGHKALVHTAAASNLGQMLNRICLQDGIDLVNIVRSEAQAKLLRDIGAKYV
VDSSSSTFMAELTDALAETGATVAFDAIGG---GRLAGQILTCMEAAIAKTSSGPYSRYG
SNVLKQVYIYGGLDT-RPTEIV-RNFGMIWAVGGWLLFPFLQKIGAADAARLRARVAAEI
KTTFASHYTRVVSLKEALTLDAIAVYNKRATGEKFLIDPTK------
>tr|Q2NCT8|Q2NCT8_ERYLH Putative NADH oxidoreductase OS=Erythrobacter litoralis (strain HTCC2594) GN=ELI_02055 PE=4 SV=1
--------------MS-----TTGKQLFTTLEADGTLTVEIEEVTVPEPKGNQVLVKMEA
APINPSDLAILTG-AADLENAEYTAGK----YVANMPEPFNSGSKARHGQKLPAGNEGAG
TVVATGDSDMAKALDGQRVACVPGSAYSQYCLADAAMCLPL-GDHSAEDGASAFVNPMTA
LGFAENAKMDGAKAMVHTAAASNLGQMLVKICQEDGLELVNIVRKAEHVDLLKGLGAKYV
VNSSDDDFMDQLRKAIDATDAFYGFDPIGG---GKATDNVFKAMEQVAVSKMT-EYSRYG
SNQQKRMFIYGRLDM-GPTILT-PSYGFGWTLSGWLLTPFLQQAGMETMMRMRQRVLDNL
TTTFASSYKRKVNLEEMLTKDAVLDYRAMKTGEKYLVTPWS------
>tr|Q3ICN2|Q3ICN2_PSEHT Putative Zn-dependent enzyme OS=Pseudoalteromonas haloplanktis (strain TAC 125) GN=PSHAb0018 PE=4 SV=1
--------------MT-----DKNIQLTSTISEDNTLTLALQNIDMPQPSADEVVIRIEA
APLNPSDLAVMFS-AADMSTAMQSGTGQSPAITANVPAQFMPALKTRVNQATPVGNEGAG
TVVAAGSSPAAQALMGKMVAVIGGGTYRQYHCVNVQSCLELKEGTTAKQGASSFVNPLTA
LAMVETMRAEGHKAIIHAAAASSLGQMLNRICIADGIDLVNIVRKTEQETLLRNMGAKYV
VNSSSESFIEDLTAAIIATGATIAFDPIGG---GQLTSDILNCMEAAITRDVE-EYNVYG
SDTFKQVYIYGALDR-GPITLN-RNFGFAWGVNGFLLFNALGKLGTNTVVAMRKRIADEI
TTTFASNYTHEVSLSEALQLASIAAYSKQATGEKYLITPQS------
>tr|Q89KV9|Q89KV9_BRAJA Bll4791 protein OS=Bradyrhizobium japonicum GN=bll4791 PE=4 SV=1
--------------MS---DGETGLQLRSLIKKSGELEISLLDVPTPEPAEDEVVVRVEA
APINPSDLGLLVG-AADMSTAKLSGTKQAPVITAKVPDGAMRAMGARLDQSLPVGNEGAG
VVIKTGSSDAAKALMGKTVAMIGGAMYSQYRTLKARDCQPLPDGTTAAEGASWFVNPLTA
LGMTETMRREGHKALVHTAAASNLGQMLNKICIKDGIPLVNIVRSKEQAEILNKIGAKYV
VDSSVPSFLDDLTAALVETGATIAFDAIGG---GKLAGDILNCMEIAINKTAK-EYSRYG
SSVHKQVYVYGALDI-RPIELP-RGFGMAWGVGGWLLTPFLQKIGPADIGRLRQRVVNEL
KTTFASHYTKVVSLPEALDPANIAVYAKRATGEKFLINPNKS-----
