# Supplementary material for: Subdivision of the MDR superfamily of medium-chain dehydrogenases/reductases through iterative hidden Markov model refinement
Source: BMC Bioinformatics. 2010 Oct 27;11:534. doi: 10.1186/1471-2105-11-534 (PMC2976758; doi:10.1186/1471-2105-11-534)
Supplement: Additional file 4 — MDR family alignment figures. Illustrations showing the mafft MSAs from Additional file 3: mdr-sequences. Red sequence identifiers denote sequences from UniProtKB/TrEMBL, while blue correspond to sequences from Swiss-Prot. The position cscores are shown in a bar plot under the MSA. Positions that contain gaps in over 90% of the sequences have been removed from the alignment in order to increase readability. [file 1471-2105-11-534-S4.ZIP › mdr/MDR060.mafft]

>tr|A3TNY8|A3TNY8_9MICO Putative oxidoreductase OS=Janibacter sp. HTCC2649 GN=JNB_14818 PE=3 SV=1
----------------------------------------MATMKAVRLPGDSTVEHVTV
DVPTPGPGQVLLRMRASGICGSDIRAIYREHLG-HGAEA----YQ-GVIAGHEPCGDVVE
LGPGVTTLEVGEGVAVYHITGCGSCAECRIGYPIGCTAPT-RAAHGWQRDGGHAEFMVAE
AVSCLRLPEGVTHVDGALVSCGFGTAYEGLLRGGVSGRDRLLVTGLGPVGLAAAMLGRHL
GAATVIGLEPHAGRAALARELGLVDIIVTDPAE-LADAVGDATDGRGCEVTIDCSGNARA
RVAALTHTAARGNCVMVGEGGQIDFAVSDLLIHKQVSLHGSWVTSLGHMAELLDLLSRWG
EHPERIVTHRFALADAQDAYAVADAGASGKAVITWDE-----
>tr|A7CWF7|A7CWF7_9BACT Alcohol dehydrogenase GroES domain protein OS=Opitutaceae bacterium TAV2 GN=ObacDRAFT_1535 PE=3 SV=1
MSIKRSFKAIHSH---APPCYALAAPATLLPIMFTTTPTIPDQMQAASLPGNSTTRLHVR
RIPQPGHGEVLLRMKCSTICGSDIRCIYHEHLG-KGPEG----YQPGMIAGHEPCGQIVK
AGPGCRRFGEGDRVIVYHISGCGVCNDCRRGYMISCTSEKYRRAYGWQRDGGMAEYLLAE
EKDLVHLPDELSYADGAQVACGFGTVYEGIEKIGVSGNDTVLVTGLGPVGLAAAALSRKL
GARKIIGIDVIDERLKIARDLGLCDEVLKSSAD-NESQVRALTGGHGVERAIECSANATA
RATALRATRKWGRMVMIGEGGGMSLNPSPDMIHDQKTLYGSWVTSIWRMEELVERLVRWN
LHPADLITHRFSLEKVSDAYALMASGRCGKVAVCFDEELKQN
>tr|B0NGA5|B0NGA5_EUBSP Putative uncharacterized protein OS=Clostridium scindens ATCC 35704 GN=CLOSCI_02508 PE=3 SV=1
MKFKPPQKSAILQLRVEQNISILHASVNCKEEDMTMSEKISEKMIGMKLPGGAKVEKVEC
DVPKPGPGQVLLKMKAASLCGSDLKYIYFEHTDKTGGAR----YD-DVIAGHEPSGRVVA
VGEGVLDFKEGDRVVVYHIQGCGYCDECKKGFYINCQQPE-RRAYGWQRDGALAEYMVAD
VSTCIHLPDFLTYEDGAMIACGFGTAYQGLLRANVSGRDRVLVMGLGPVGQAALILAKAM
GAET-IGVDISEERLEMAEKIG-ADQVFMGDDD-AVKNVMDYTGGKGVEAAVDCSGSSIG
RHRCLEAARMWGQVVFLGEQGTVTFEPSPLLLHKNLTLHGSWVTSVGNMEQLVEFLDRKK
IHPSQIITHRYPLSETEEAYRVFATGKTGKVCVNMEME----
>tr|B1EIW5|B1EIW5_9ESCH Oxidoreductase, zinc-binding dehydrogenase family OS=Escherichia albertii TW07627 GN=ESCAB7627_1339 PE=3 SV=1
----------------MLNLNAPGAGAAGMKINRIVNEGFMKTMLAAYLPGNSTVDLREV
AVPTPGINQVLIKMKSSGICGSDVHYIYHQHSA-TAAAPDKPLYQ-GFINGHEPCGQIVA
MGQGCRHFKEGDRVLVYHISGCGFCPNCRRGFPISCTGEG-KAAYGWQRDGGHAEYLLAE
EKDLILLPDALSYEDGAFISCGVGTAYEGILRGEVSGSDNVLVVGLGPVGMMAMMLAKGR
GAKRIIGVDMLPERLAMAKQLGVMDHGYLATTEGLPQIIAELTHG-GADVALDCSGNAAG
RLLALQSTADWGRVVYIGETGKVEFEVSADLMHHQRRIIGSWVTSLFHMEKCAHDLTDWK
LWPRNAITHRFSLEQAGDAYALMASGKCGKVVINFPD-----
>tr|B5JKR7|B5JKR7_9BACT Alcohol dehydrogenase GroES-like domain family OS=Verrucomicrobiae bacterium DG1235 GN=VDG1235_3784 PE=4 SV=1
-----------------------------------MKTAIPDRIQGAILPGDSTAELKEF
ELSKPSHGEVLIRVKASTICGSDIRCIYHEHLG-KGPEG----YQ-GVIAGHEPAGIIES
TGPGCRRFKKGDRVVVYHISGCGVCNDCRRGYMISCTNETYRRAYGWQRDGGMAPYMIAE
EKDLLALPDELSYLDGAQVACGFGTVYEGLEKIGICGNDAVLITGLGPVGLATAMLAKAL
GAQKIIGTDALEPRLKIAKDLGLCDHVLKAGPD-NVSEIRALTGGHGVERAIDCSAHPAA
RKTAIQATRKWGRIVLIGEGNSLSFDPSPDMIHDQKTLFGSWVTSTWKMEELLERLVRWG
IHPADLVTHRFSLDRVSQAYELMSSGNCGKVAVCFDEELA--
>tr|B7BP20|B7BP20_9CLOT Putative uncharacterized protein OS=Clostridium hylemonae DSM 15053 GN=CLOHYLEM_02270 PE=4 SV=1
-----------------------------------MSEKIPEKMLGMKLPGGAKVQPVTC
DVPKPGHGQVLLKMKAASLCGSDLKYIYFEHTDKTGGAR----YD-DVIAGHEPSGQIVE
VGEKVDDFKAGDRVVVYHIQGCGYCDECRKGFYINCQQAE-RRAYGWQRDGALAEYMVAD
AATCIHLPDFLTYEDGAMIACGFGTAYQGLLRAGVSGNDRVLVMGLGPVGQAAVILAKAL
GAQT-IGVDISEERMEMARKAG-ADEVVLGDDN-AVDNIMKLTGGKGVEAAIDCSGSSIG
RHRCLEAARMWGNVVFLGEQGTVTFEPSPLLLHKNLTLHGSWVTSVGNMEKLVELLDRKK
IHPGQIITHRFPLRETDKAFEVFATGRTGKVCINHEME----
>tr|A0QZF0|A0QZF0_MYCS2 Oxidoreductase, zinc-binding dehydrogenase family protein OS=Mycobacterium smegmatis (strain ATCC 700084 / mc(2)155) GN=MSMEG_4002 PE=3 SV=1
----------------------------------MSHTTIPSTMDGVYLPGDSTAVLKQF
DVRPPGPGQVLLEMGASGICGSDIGYIYRGYKGYRGIDG--PAYQ-GVVAGHEPAGRIVA
TGEGVTRFGVGDRVLLYHIVGCGLCDNCRRGFYISCSGD--RASYGWQRDGGHARYVLAE
ERTCIPLPDELSFVDGALIACGFATAYEGLRRAGVSGDHDLLVVGLGPVGLAAGMIGRGM
GAATVIGVEPSTTRREWADSLGIFDATIPAGPD-ALDTITELTRGAGASVTIDCSGSRAG
RSLALEAAAEWGNISLVGEGNDLHTEVSDTLLHKQLTIHASWVTSLPTMSELATNLVRWN
LKPETVVSDIFPLSQAARAYELAAGTSRGKVCLVPDGNAA--
>tr|A8GJN0|A8GJN0_SERP5 Alcohol dehydrogenase zinc-binding domain protein OS=Serratia proteamaculans (strain 568) GN=Spro_4226 PE=3 SV=1
----------------------------------------MGKMLAAYLPGNATAELREV
DIPQPGIGQVLIKMKSSGICGSDIHYIYHQHRG-TAAAPDQPLYR-GFINGHEPCGQIVA
LGAGCRHFRESDRVLVYHISGCGFCSNCRRGYPISCTGVG-KAAYGWQRDGGHADYLLAE
EKDLIHLPDSLSYEDGAFISCGVGTAYEGIVRGEVSGSDHVLVVGLGPVGMMAMMLAKGR
GAKTVIGVDVIPERLATAKRLGLMDHGFLSGDD-VTERIRQLTAG-GANVTLDCSGNAKG
RLLALQASSDWGRVIYIGETGKVEFEVSADLMHHQRRIIGSWVTSLHHMEKCCTDLHDWK
MHPHQAITHRFKLGQAAEAYALMASGQCGKVVINFAD-----
>tr|Q023J5|Q023J5_SOLUE Alcohol dehydrogenase GroES domain protein OS=Solibacter usitatus (strain Ellin6076) GN=Acid_2859 PE=3 SV=1
-------------------------------------------MIGAYLPGNSTVEMKEV
PVPVPAHGEVLLRMKASTICGSDIRCIYHEHLG-KGPEG----YQ-GVVAGHEPCGQIVK
TGPGCRRFGVGDRVIVYHISGCGVCNDCRRGYMISCTSERYRRAYGWQRDGGMAEFLLAE
EKDLIPLPGKLSYADGAQVACGFGTVYEGLEKIGISGNDAVLITGLGPVGLATGALCRKL
GAEKIIGIDVVPERMKLALDLKLCDEVLASGPE-NVAEVRRLTGGQGVERAVDCSANEQA
RATAIRATRKWGRIVFLGEGGRVEFNPSPDIIHDQKTIYGSWVTSTWLMEELVERLVRWN
LHPADLVTHRFPLESVDQAYTLMASGKCGKVAVCFDEEL---
