# Supplementary material for: Subdivision of the MDR superfamily of medium-chain dehydrogenases/reductases through iterative hidden Markov model refinement
Source: BMC Bioinformatics. 2010 Oct 27;11:534. doi: 10.1186/1471-2105-11-534 (PMC2976758; doi:10.1186/1471-2105-11-534)
Supplement: Additional file 4 — MDR family alignment figures. Illustrations showing the mafft MSAs from Additional file 3: mdr-sequences. Red sequence identifiers denote sequences from UniProtKB/TrEMBL, while blue correspond to sequences from Swiss-Prot. The position cscores are shown in a bar plot under the MSA. Positions that contain gaps in over 90% of the sequences have been removed from the alignment in order to increase readability. [file 1471-2105-11-534-S4.ZIP › mdr/MDR061.mafft]

>tr|A2U4N5|A2U4N5_BACCO Alcohol dehydrogenase, zinc-binding OS=Bacillus coagulans 36D1 GN=BcoaDRAFT_2363 PE=3 SV=1
-----------MKAAVWHGEKDIRVEDVE-LRPLKENEVKVKVAWAGICGSDLHEYQEGP
VFIPVGEENEFTGEKAPLTMGHEFAGVIEEVGSKVTKYKAGDRVVINPTITRGI----KP
DEFDRYDGYAFIGLHSNGGFAAYANIPENNIYRVPDSLSLEEAALVEPSAVAVQAVKDSG
LRFGDTVAIFGAGPIGLLTIVAARAAGASRIVVADLSQPRLNLAKKAGATDIINSGEK-D
AVQTIRDLV-PG-GVDVSFEVAGVAPTFKQALDATKARGIVDVISIFARPIEWNPMQLTN
TGVSVTASIVYTKKTFQQTINLIASGQLKPQDVVTSHIQLEEIVEKGFEALTKDK-SQAK
ILVKLSGEK--
>tr|A3I5C5|A3I5C5_9BACI Probable zinc-dependent dehydrogenase OS=Bacillus sp. B14905 GN=BB14905_02125 PE=3 SV=1
-----------MKAAVWHGVKDIRVEEVE-LRTLREDEVKVKVAWAGICGSDLHEYEEGP
VFVPVDVKAELTGEVAPLTMGHEFAGIIEEVGSNVTDLKAGDRVVINPTLTYRN----KH
EDVDRYDGFNFIGLHGDGGFAEYVNVPATNIHRLADNLTLQDGALVEPMAVAVQAVKDAG
VTLGDSVAVFGAGPIGLLTVIAAKASGASKVIVLDLSDDRLEKAKELGATHAINSGKE-N
PVQAVRSIV-AD-GVDVSFEVAGVAPTFKQAIDVTKPRGNMMIVSIFARPIEWNPMQLTN
TGVNILSSIVYTPSIFQRTIDAMSSGQLNPQGIITSQIELDEIVDRGFKTLTSDK-TQSK
ILVAISGEN--
>tr|A3KZ48|A3KZ48_PSEAE 2,3-butanediol dehydrogenase OS=Pseudomonas aeruginosa C3719 GN=PACG_03066 PE=3 SV=1
M-NSSPQANAAMRAAVWHGRHDIRVEDVPLPAEPPPGWVQIRVHWCGICGSDLHEYLAGP
VFIPVEAPHPLTGLKDQCILGHEFSGEIVRLGNGVTGFAVGQAVAADACQHCGTCYYCRH
GLYNICENLAFTGLMNNGAFAEYVNVPANLLYALPAGFPSEAGALIEPLAVGMHAVKKAG
SLLGQNVVVVGAGTIGLCTIMCARAAGAAQVIALEMSSARKAKALEVGASQVLDPSRC-D
ALGEIRALT-GGLGADVSFECIGNKHTAKLAIDAIRKAGKCVLVGIFEEPSEFNFFELVS
TEKQLLGALAYN-GEFADVIAFIADGRLDIAPLVTGRIGLEEIVERGFEELVNNKEHNVK
IIVSPG----G
>tr|Q0ZKN5|Q0ZKN5_9STAP Putative uncharacterized protein OS=Staphylococcus sp. 693-2 PE=3 SV=1
-----------MKAAVWYGQKDVRVEDRK-SKELQDNEVKVKVSWAGICGTDLHEYLEGP
IFISTDKPDPFLGQKAPVTLGHEFAGVVDDIGSKVTKFNKGDRVVINPTVSNRE----KE
ENIDLYDGYSFIGLGSDGGFAEFTNAPEENVYKLPDNVSDKEGALVEPTAVAVQAIKEGE
VLFGDTVAIFGAGPIGLLTVIAAKAAGASKIFVFDLSEERLNKAKSVGATHTINSGES-N
PSDIISKYT-DN-GVDVAFEVAGVAPTLKSAIDVTKARGIVVIVSIFGHPIEWNPMQLTN
TGVKLTSTIAYTPTTFQQTIDLINEGNLKVKDVVTDEIELDDIVESGFKQLVNDK-SQAK
ILVKL------
>tr|Q4J3H7|Q4J3H7_AZOVI Zinc-containing alcohol dehydrogenase superfamily OS=Azotobacter vinelandii DJ GN=AvinDRAFT_6496 PE=3 SV=1
M---TTSPGSTMRAAVWHGRHDIRVENVPLPANPPPGWVQIRVDWCGICGSDLHEYVAGP
VFIPVEKPHPLTGIQGQCILGHEFSGEIVKLGTGVSGFAPGERIAADACQHCGTCYYCRS
GLYNLCEKLAFTGLMNNGAFAELVNVPAELLYKLPADFPVEAGALIEPLAVGMHAVKKAG
NLLGRNVVVVGAGTIGLCTIMCAKAAGAAQVIALEMSSARKAKALEVGASLVLDPKEC-D
ALAEIRART-NGLGADVSFECIGNKHTAKLAIDVIRNAGKSVLVGIFEEPSSFNFFELVS
TEKQVIGALAYN-GEFADVIAFIADGRLDVEPLITGRIGLEEIVGRGFEELVNNKEHNVK
IIVSP-----H
>tr|Q59696|Q59696_PSEPU 2,3-butanediol dehydrogenase OS=Pseudomonas putida GN=adh PE=3 SV=1
M---NDLSHTHMRAAVWHGRNDIRVEQVPLPADPAPGWVQIKVDWCGICGSDLHEYVAGP
VFIPVEAPHPLTGIQGQCILGHEFCGQIAKLGEGVEGFAVGDPVAADACQHCGTCYYCTH
GLYNICERLAFTGLMNNGAFAELVNVPANLLYRLPQGFPPEAGALIEPLAVGMHAVKKAG
SLLGQTVVVVGAGTIGLCTIMCAKAAGAAQVIALEMSSARKAKAKEVGATVVLDPSQC-D
ALAQIRALT-FGLGADVSFECIGNKHTAKLAIDTIRKAGKCVLVGIFEEPSEFNFFELVS
TEKQVLGALAYN-GEFADVIAFIADGRLDIRPLVTGRIGLEQIVELGFEELVNNKEENVK
IIVSPGV---R
>tr|A0B0T1|A0B0T1_BURCH Alcohol dehydrogenase GroES domain protein OS=Burkholderia cenocepacia (strain HI2424) GN=Bcen2424_4523 PE=3 SV=1
MSTPAPNIASSMKAAVWHGRHDIRVEEVPVPERPPAGWVTIRVHWCGICGSDLHEYVAGP
VFIPVDAPHPLTGLKGQCILGHEFSGEIAELGAGVSGYAVGDRVTADACQHCGTCWYCRH
GLYNICENLAFTGLMNNGAFAEYVNVPAELLYKLPDNFPTEAGALIEPLAVGLHAVKKAG
NIVGQTVVVVGAGTIGLCTIMCAKAAGAGRVIALEMSAARKQKALEVGASVVIDPKTS-D
AIAEVRALT-GGYGADVSFECIGHTATAKLAIDVIRKAGKAVMVGIFEEPAPFNFFDIVS
TEKEVIGSLAYN-GEFADVIRFIADGRIDVQPLITGRIALGDIVAHGFEELVNHKDRNVK
IIVQPAV---A
>tr|A1AMU8|A1AMU8_PELPD Alcohol dehydrogenase GroES domain protein OS=Pelobacter propionicus (strain DSM 2379) GN=Ppro_1043 PE=3 SV=1
-----------MKAAKWYAKKDIRVENVPEPAAPKAGEVKIKVAWFGICGSDLHEYLAGP
IFIPTE-NHPLTGAKAPLILGHEFTGTVVAVGAGVNNVKVGDLVAPDACQHCGECLPCRM
GNYNVCEKLAFTGLMADGAFAEYVNVPAELCYVLPPNFDPQAGAVIEPLATGFKAVRLAG
SLMGATVVVFGAGTIGLGTLMCVKASGAAQIIVVEMSAARKKLAKECGADIILDPKEC-D
VVAEVKRLSPEGTGADVSFECIGNKFTGPQAIDVLHNCGKAVIVGIFEEPSSFNFFSLSA
TDKVVIGTLAYTIDDFAGVAKLLASGKIKAEPMITGKISLDDIVDKGFEELVNNKDAHIK
IIVSPT-----
>tr|B1MYI5|B1MYI5_LEUCK Threonine dehydrogenase OS=Leuconostoc citreum (strain KM20) GN=LCK_00755 PE=3 SV=1
-----------MKAAVWHGVKDVRVEDVE-LKPMKSNEVVVRVAYAGICGSDLHEYLEGP
VFIPVDKQDELTGGQAPLTMGHEFSGVIDKVGADVTNFKVGDHVSINPTVTKGN----WA
DDVDVYDGYSFIGLSTDGGFTSFVNVPEENLYHLPEDFSLKLAATIEPTAVAVQAVKEGG
LRFGQKVVIFGAGPIGVLVAAAAKAAGATKIVVVDLSEVRLNKALEMGATDVINPSQVKD
AIGAIKAII-PE-GADVSFEVAGVQPTFEQAIDATRPRGTMVIVSIFARPISFNPMQLMN
AGVKLTTTIAYSKETFQQTVDLVSSGQIDVEPVITDTIVLDNIVEAGFESLTHDK-SQAK
ILVDLSQE---
>tr|B2GC97|B2GC97_LACF3 Dehydrogenase OS=Lactobacillus fermentum (strain IFO 3956 / LMG 18251) GN=LAF_0943 PE=4 SV=1
-----------MKAAVWHGAKDIRVEDVD-LKPTKDNEVVVKVAWTGICGSDLHEYQEGP
IFIPVGHKDKLTGGEAPVTLGHEFCGVIEKVGKDVTKFKVGDHVSVNPTVTHGK----VP
DNVDVYDGYSFIGLACDGGLAPLVNIPEENLYLLPKDFPLRIAATIEPTAVAVQAIKEGG
LKFGENVAIFGAGPIGVLVAAAAKAAGASKIIVSDLSEVRLKKALEMGATDVIKSDQE-D
AVKKIKELV-PG-GVDVSFEVAGVKPTFDQAIEATKARGTMVIVAIYGHPIEFNPMQLTN
TGVKITSTIAYSRETFQQTVDLVTKGSLVVEPVITKEITIDQVVSDGFEALTNDK-AQAK
ILINVDGED-D
>tr|Q03XQ4|Q03XQ4_LEUMM Threonine dehydrogenase related Zn-dependent dehydrogenase OS=Leuconostoc mesenteroides subsp. mesenteroides (strain ATCC 8293 / NCDO 523) GN=LEUM_0912 PE=3 SV=1
-----------MKAAVWHGVKDVRVEDVE-LKPTKSNEVVVRVAYAGICGSDLHEYLEGP
VFIPVDQPDELTGGQAPLTMGHEFSGVIEKVGPDVANFKVGDHVSINPTVTKGI----SS
DDLDVYDGYSFIGLSTDGGFTSYVNVPEDNLYHLPEEFSLKLAATIEPTAVAVQAIKEAD
LRFGEKVVIFGAGPIGVLVAAAAKAAGATKIVAVDLSEIRLRKALEMGATDVINPSQVPD
TVAAIKNII-PG-GADASFEVAGVQPTFEQAIDATRPRGSVVIVSIFAKPISFNPMQLMN
AGVKLTTTIAYSKETFQQTVALVSSGQINVEPVITDTISLDSIVSDGFESLTSDK-SQAK
ILIDLSKD---
>tr|Q3A7Q4|Q3A7Q4_PELCD 2,3-butanediol dehydrogenase OS=Pelobacter carbinolicus (strain DSM 2380 / Gra Bd 1) GN=Pcar_0330 PE=3 SV=1
M-------AETMKAAVWHAKKDIRVEEVPVPAPPKADEVQIKVDYCGICGSDLHEYLAGP
IFIPTE-PHPLTGHSGKTILGHEFSGTVVAVGSNVTTVRVGDKVAPDACQHCGTCVTCRE
GRYNVCEKLAFTGLMAEGAFAKYVNVPSNIVYVLPEGVTQEDAALIEPIATGFKAVRMAG
TILGETIVVFGAGTIGLATLQCAKAAGAGRCIVVEMSAARKALAKECGADVILDPKEC-D
VIAEIKKLT-GGSGADVSFECIGNKITGPLAVEAIRNNGRAVIVGIFEEPSSFNFFSLSA
TDKKVIGTLAYTLDDFKGVSLLLANGAIKAAPMITGKIELDDIVDKGFEELVNNKDAHIK
ILVKP------
>tr|Q4KEQ3|Q4KEQ3_PSEF5 2,3-butanediol dehydrogenase, putative OS=Pseudomonas fluorescens (strain Pf-5 / ATCC BAA-477) GN=PFL_2173 PE=3 SV=1
M-SVSLKPVSSMRAAVWHGRHDIRVEDVPLPDAPPAGWVQIRVDWCGICGSDLHEYVAGP
VFIPVDAPHPLTGIKGQCILGHEFCGEIVALGEGVQGFSVGQPVAADACQHCGTCYYCTH
GLYNICENLAFTGLMNNGAFAELVNVPANLLYALPANFPAEAGALIEPLAVGMHAVKKAG
SLLGQNVVVVGAGTIGLCTIMCAKAAGAAQVIALEMSGARKAKALEVGATHVLDPKEC-D
ALAEVKRLT-GGLGADVSFECIGNKHTAKLAIDLIRKAGKCVLVGIFEEPSEFNFFELVA
TEKTVLGALAYN-GEFADVIAFIADGRLDISPLVTGRIQLEEIVGQGFEELVNNKEHNVK
IIVSPGQLRRS
>tr|Q4L8W1|Q4L8W1_STAHJ Similar to L-iditol 2-dehydrogenase OS=Staphylococcus haemolyticus (strain JCSC1435) GN=SH0605 PE=3 SV=1
-----------MKAAVWYGQKDVRVEDRE-PKQLKDNEVKVKVSWAGICGTDLHEYLEGP
VFISTDKPDPLLGQKAPVTLGHEFAGVVEEVGKDVTKYKKGDRVVVNPTVSKHE----KD
ESVDLYDGYSFIGLGSDGGFAEFTNAPEENVYALPESVSDKEGALVEPTAVAVQAVKEGK
LLFGDTVAVFGAGPIGLLTIVAAKAAGASKIFVFDLSEERLAKAKEVGATHVVNSGNT-N
PVDFINEHT-EN-GVDVTFEVAGVGVTLSQSVQVTRPRGTVVIVSIFAHAVDFDPMLLTN
SGVQLTSTIAYSPTTFQQTIDLIANGSLDVKSVVTDEIELENIVESGFEQLVNDK-SQAK
ILVKLNG----
>tr|Q4V1A7|Q4V1A7_BACCZ Probable zinc-dependent dehydrogenase OS=Bacillus cereus (strain ZK / E33L) GN=pE33L466_0357 PE=3 SV=1
-----------MKAAVWYGQKDIRIEDKE-LKPLKDNEVTVRVAWAGICGSDLHEYQEGP
VFVPVDAPDELTGEVAPIIMGHEFAGVVEKVGSAVKKYKVGDRVVVNPTITHGN----KP
EDIDCYDGFSFIGLHGDGGFTTFANAPEHNIYKLPDTLTLQDGALVEPTAVAVQAVKEGG
MQFGDTVAIFGAGPIGLLTTIAAKAAGASKILVFDLSETRLEKAKELGATEVFNSGKI-N
PVEAVKQHA-PN-GVDVTFEVAGVAPTFKSAIDVTRPRGTVVIVSIFAHSIEWNPMQLTN
TGVKVTSTIAYTPTSFQQTVDLMGTGQLKPQGIVTSQIELENIVEKGFEALTSDK-SQAK
ILVKLSGEM--
>tr|Q5HLF5|Q5HLF5_STAEQ Sorbitol dehydrogenase, putative OS=Staphylococcus epidermidis (strain ATCC 35984 / RP62A) GN=SERP2032 PE=3 SV=1
-----------MKAAVWYGQKDVRVEDRE-PKAIKDNEVQVKVSWAGICGTDLHEYLEGP
IFISTDQPDPLLGQTAPVTLGHEFSGVVENVGKDVSRFKKGDRVVVNPTVSKRE----KP
ENVDLYDGYSFIGLGSDGAFAEFTNAPETNVYHLPDNVSAREGALVEPTAVAVQAVKEGE
LLFGDTVAVFGAGPIGLLTIVAAKAAGASKIFVFDLSEERLAKAKSVGATHVYNSGNV-D
PVQTVYEHT-DN-GVDVSFEVAGVGITLQQSIEVTRPRGTAVIVSIFGHPVEFNPLLQMN
KGVKLTTTIAYTPTTFQQTIDLIANGSLNVKDVVTDQIELDNIVESGFNQLVNDK-SQAK
ILVRLNGDQ-K
>tr|Q5WLH7|Q5WLH7_BACSK Zn-dependent alcohol dehydrogenase OS=Bacillus clausii (strain KSM-K16) GN=ABC0235 PE=3 SV=1
-----------MRAAVWYKEKDIRVEERE-PAKLGARDVKVRVAWAGICGSDLHEYLHGP
VIIPKGEPDPITGGESPLTLGHEFAGVIEEVGTEVKSFQKGDRVVINPLFTYGN----KP
ASVDLYDGFSFAGLATDGGFADFAVLPEKNVYKLPDNLTLEEGALVEPMAVAVQAVKEAD
FKFGQSVAVFGAGPIGLFTIIAAKAAGASKIIVFDLSEERLEKARLVGATHTFNSGAV-D
PVEKVKSLV-PD-GVDVSFEVAGVNATFNQSIQVAKSRGVVVVVSIFAKPIEFNPMDLTG
SGVKITSTLAYEPEVFQTTIDLMAEGALNPKGVITDRIELENIVESGFEVLTNDK-RQAK
ILVKLSGEK--
