# Supplementary material for: Subdivision of the MDR superfamily of medium-chain dehydrogenases/reductases through iterative hidden Markov model refinement
Source: BMC Bioinformatics. 2010 Oct 27;11:534. doi: 10.1186/1471-2105-11-534 (PMC2976758; doi:10.1186/1471-2105-11-534)
Supplement: Additional file 4 — MDR family alignment figures. Illustrations showing the mafft MSAs from Additional file 3: mdr-sequences. Red sequence identifiers denote sequences from UniProtKB/TrEMBL, while blue correspond to sequences from Swiss-Prot. The position cscores are shown in a bar plot under the MSA. Positions that contain gaps in over 90% of the sequences have been removed from the alignment in order to increase readability. [file 1471-2105-11-534-S4.ZIP › mdr/MDR062.mafft]

>tr|A3TGC3|A3TGC3_9MICO Crotonyl CoA reductase OS=Janibacter sp. HTCC2649 GN=JNB_06929 PE=4 SV=1
-------------------MD---QIRDAILS--------GDRTEETYANLAIPATYRAA
TVHKDEVDMFEGLTAKEKDPRKSLHID-DVPVPELAPGEALVAVMASAINYNTVWTSIFE
PVSTFGFLERYARTS-EFAKRHDLPYHIVGSDLAGVVLRTGPGVGKWKVGQEVVAHCLSV
ELEDADGHNDTMLDPQQRIWGFETNFGGLAELAIVKTNQLMPKPTHLSWEEAASPGLVNS
TAYRQLISKNGAALKLGDRVLIWGASGGLGSYATQMALAAGATPICVVSSPDKAEICRKM
GAELIIDRSEKTGEGYRFWNDEDTQQDPKEWQRLGKKIRELT---GGHDVDIVFEHPGRE
TFGASVY--------VARKGGTIVTCASTSGFMHEYDNRYLWMNLKRIISSHFANYREAW
EANELINR---------GLIHPTLSKTYTLDEVGQAALDVHKNA---HQGKVGVLTLAPE
PGLGISDPEK-
>tr|A4KCE8|A4KCE8_9ACTO TMC biosynthetic enzyme R3 OS=Streptomyces sp. CK4412 PE=4 SV=1
MRSS---------------MD---EIRQAIVH--------GDYAAA--ASLPVPESYRAV
TVHADETDMFEDMAPADRDPRKSLHVD-EVPTPELGPGEALVAVMASAINYNTVWTSIFE
PIPTFTFLRRYGRSN-PLAKRHDLPYHVVGSDLSGVVLRTGPGVHVWRPGDEVVAHCLSV
ELEGPDGHNDAMLDSEQRIWGFETNFGGLAEIALVKATQLMPKPPHLTWEEAASLGLVNS
TAYRQLVSRNGADLKQGDTVLIWGASGGLGSYATQYALNGGAIPVCVVSSPDKAEVCRAM
GAEYVIDRS---ADGYRFWKDDHT-QDPKEWRRFGTRIRELT---GGDDPDIVFEHPGRE
TFGASVY--------VARRGGTIVTCASTSGYEHQFDNRYLWMNLKRVIGTHFANYREAW
EANRLVAK---------AQIHPTLSTTYPLEQTGHAVLDLHRNV---HQGKVGVRVLAPA
EGLGVHDHEL-
>tr|A8WDM9|A8WDM9_9ACTO Crotonyl CoA reductase OS=Streptomyces eurythermus PE=4 SV=1
-------------------MR---HIVEAIRSLTG-PEGSASAVPADFAALELPEYFRAV
TLRKDETEMFAGMASADKDPRKSLHVQ-EVPIPELGPGEALVAVMASSVNYNTVWSSIFE
PVSTFRFLERYGRLS-PLTKRHDLPYHIIGSDLAGVVLRTGPGVNAWQPGDEVVAHCLSV
ELESPDGHDDTMLDPEQRIWGFETNFGGLAEIALVKTNQLMPKPKHLTWEEAAAPGLVNS
TAYRQLVSRNGAAMKQGDNVLIWGASGGLGSYATQFALAGGANPICVVSSPQKAEICRKM
GATAIIDRT---AEGYRFWKDEHT-QDPKEWKRFGKRIRELT---GGEDIDIVFEHPGRE
TFGASVY--------VTRKGGTITTCASTSGYMHEYDNRYLWMSLKRIIGSHFANYREAY
EANRLIAK---------GKIHPTLSKTYSLEDTGQAAYDVHRNL---HQGKVGVLCLAPE
EGLGVRDPEL-
>tr|A8Y8F4|A8Y8F4_STRAM Probable crotonyl-CoA reductase OS=Streptomyces ambofaciens GN=srm4*c PE=4 SV=1
MPESHA-------------QS---ALLAAITA--------ADRTPEDIAALPLPESFRAV
TVRKEDTDMFRGMPSADKDPRKSLHVD-EVPLPEVGPGEALVAVMASSVNYNTVWSSIFE
PLPTFGFLERYGRTS-PLAARHDLPYHILGSDLSGVVLRTGPGVNVWKPGDEVVAHCLSV
ELESPDGHDDTMLDPAQRIWGFETNFGGLAEVALVKSNQLMPKAAHLTWEEAAAPGLVNS
TAYRQLVSRNGAGMKQGDNVLIWGASGGLGSYATQLALAGGAHPVCVVSSARKAEVCRAM
GAEAIIDRS---AEDYRFWSDEDT-QDPREWKRFGKRIREVT---GGEDVDIVFEHPGRE
TFGASVY--------VTRRGGTIVTCASTSGFRHEFDNRYLWMHLKRIVGTHFANYREAW
EANRLVAK---------GRIHPTLSRTYPLADTAVAVHDVHGNQ---HQGKVGVLCLAPT
EGLGVRDEEK-
>tr|B0B524|B0B524_STRCU Putative crotonyl-CoA reductase OS=Streptomyces collinus GN=kirN PE=4 SV=1
-------------------MQ---DIIDAVLD--------PDTRPEDFAALPVPESYRAV
TLHADEVEMFVRVAAEDRDPRRSMHLD-EVAVPQVGPGEALVAVMAGSINYNTVWSALFE
PLPTFTFLARYGRRS-PLARRHDLPYHVIGSDLSGVVLRTGPGVFAWNPGDEVVAHCLSA
ELEAPDGHSDTMLDPDQRIWGYETNFGGLAQLALVKANQLMPKPAHLTWEEAGTPGLVAS
TAYRQLVSRNGARLKQGDNVLIWGASGGVGAFATQFALAGGANPICVVSSPAKAAICRAM
GADAIIDRA---DEGYTFWKDEYT-QDPAEWKRFGRRIRELT---GGEDPDIVFEHPGRD
TFGASVY--------VTRKGGTIVTCASTSGYRHEYDNRYLWMSLKRIVGSHFANYREAW
ESNRLIAK---------GRIHPTLSRTYTLEHAGQAVDDVYRNR---HLGKVGVLALAPH
EGLGVRDTAM-
>tr|B0L7G3|B0L7G3_9ACTO SalG OS=Salinispora tropica GN=salG PE=4 SV=1
-------------------MG---QLTDAVLS---------NATAAEIAAAPLPEEYFAA
HLRVEDATMFEGVV--DKDVRKSLRLG-HVPMPELAPDEVLVAVMASAVNYNTVWSAMFE
PMSSFRYLKGLARQG-GWAKRHDQPFHVVGSDCAGVIVRTGSGVRRWEIGQHVVVSPAYV
DDQEPTTHADGMLGGDQKAWGFETNFEALAEFTVVRATQLIPKPAHLTWEEAASVPLCAG
TAYRMLVSERGANMKQGDVVLVWGAAGGLGGYAVQYVRNGGGIPVAVVGSERKAEAMRRL
GCEVILNRT---EIGI---TDEIA-DDPKQVIRAGVRLGEMINEQVGRAPDIVFEHIGRP
TFGISVF--------VAQRGGTVVTCGSSAGYQHSFDNRYLWMRLKRIIGSHIANLQEYW
DAHRLFEL---------GHIVPTMSAVYPLTDVAAACRLVQANQ---QIGKIAVRCLAPR
AGLGVTNPEL-
>tr|B4VGP9|B4VGP9_9ACTO Crotonyl-CoA reductase OS=Streptomyces sp. Mg1 GN=SSAG_06927 PE=4 SV=1
-------------------MD---PLSKAVLN---------GAPPDEIERLPLPDEFLAG
HLRATDADASAGTG--VKDVRNTLHVG-PVPMPEPAPDEVVVAVMASSINYNTVWSAMFE
PISTFTALRRFAKQG-GYAARHDLPYQVVGSDAAGVVVRTGAGVRHWRAGDHVVVSPAYV
DDQDPGSHDDGMMGENLRAWGYETNFGGLAHYTVVRASQLVAKPPHLTWEEAATVTLCAG
TAYRMLVSDHGARMKQGDVVLIWGATGGLGAYAMQMVRNGGGIAVGVVSSAAKAEFLRAQ
GCDLVIDRR---DLGM---GDD-A-DPAADAAELGRRLRRAVVAEIGEAPRIAFDYVGRA
TFGTSVH--------VVRRGGTVITCGSSTGYQHTYDNRYLWMNLKRVIGSHIANLQEQT
ECLRLFNQ---------GRIVPVLTRVFPLEEVADAARLVQENR---HVGKVAVRCLAPQ
DGLGVTDPAA-
>tr|B5GRU5|B5GRU5_STRCL Crotonyl CoA reductase OS=Streptomyces clavuligerus ATCC 27064 GN=SSCG_02069 PE=4 SV=1
-------------------MK---EILDAIQS--------ADSTPDDFAGLPVPESYRAV
TVHKDETGMFEGLPTQEKDPRSSLHVE-DVAVPELGPGEALVAVMASSVNYNSVWTSLFE
PLPTFGFLERYGRLS-PLARRHDLPYHVIGSDLAGVVLRTGPGVTAWRPGDEVVAHCLSV
EMESSDGHNDTMLDPEQRIWGFETNFGGLAELALVKSNQLMPKPAHLTWEEAASPGLVNS
TAYRQLVSRNGAGMKQGDNVLIWGASGGLGSYATQFALAGGANPICVVSSARKAELCRAM
GAEAVIDRG---AEDYRFWTGDGR-QDPREWKRFGRRIRELT---GGEDVDIVFEHPGRE
TFGASVY--------VTRKGGTIVTCASTTGYTHEYDNRYLWMSLKRIIGSHFANYREAW
EANRLIAR---------GKIHPTLSTVYPLERTGQAVYDVHRNL---HQGKVGVLALAPA
EGLGVRDPGM-
>tr|B5M9K6|B5M9K6_9ACTO Crotonyl-CoA reductase OS=Streptomyces lasaliensis GN=las5 PE=4 SV=1
-------------------ME---EIISAVLS--------EDAVEGDFGALPVPDHYRGA
VVLRDETAMFEGLATADKDPGKSLHVQ-DVPTPLPAPGEVLVAVMASAINYNTVWSAIFE
PLPTFGFLERYARSG-PDAARHDQPYHVLGSDLSGVVLRTGPGVRRWKPGDRVVAHCLSV
ELESPDGHDDTMLDPEQRIWGFETNFGGLAELALVKANQLMPMPEHLTWEEAACSGLVNS
TAYRQLVSRNGAGMKQGDVVLIWGAGGGLGSYATQLALNGGAVPVCVVSGPRKAELVRSM
GADLVIDRA---AEGYRFWKDPQT-QDPREWRRFGARIRELT---GGQDPDIVVEHPGRE
TFGASVY--------VTRRGGTVVTCASTAGYQHQYDNRYLWMSLKRIVGTHFANYREAW
EANRLIAR---------GMIHPTLSAVFPLTATGEATREVHANR---HSGKVGVLGLAPA
EGLGVRDPET-
>tr|B7E0J3|B7E0J3_DESDE Crotonyl-CoA reductase OS=Desulfovibrio desulfuricans subsp. desulfuricans str. ATCC 27774 GN=DdesDRAFT_1738 PE=4 SV=1
-------------------MN---SL---------------SSVSDAITPLEKQKVMRAV
VLYKAEDEKLMAIADEDERLRAAIHVERDIPIPVPGTGEVLVKVMAGALNFNTLWALKRK
PVSTFDRLARFAKLD-PDAVRHNLDYQIMGSDGAGIVVKVGEGVTNCRPGDHIVVYPVVF
NHQSPEAMEDYLFDDHSRIWGYETNFGSFSDYCLIRATQVLPKPRHLSWAEAAALPGANS
TVYRMLISPNGAQIKIGESVLIWGASGGIGSMAVQYALRTGAFPVAVVSSEEKAELVRAL
GCRAVIVRP---NEENEFVNDDGT-PDMRRLVRFRREVLQAN---GGKAPDVVFEHPGRG
TFYASVF--------VAANRGRIVTCGSTTGYDHLYDNRYLWMYGKRIIGSHCASWNEAA
RANDLICK---------GLIMPELSSAFSLDRFEDAVEELKNN----HVGKVAILCNAET
IDEGVEDMEFR
>tr|P95749|P95749_STRFR Crotonyl CoA reductase OS=Streptomyces fradiae GN=ccr(orf4*) PE=4 SV=3
-------------------MKWDPEILTAA----------GRPSPEEIAALRLPESCRAV
TLHKADTGMFDGMAGPDKDPRKSLHVD-EVPVPGLGPGEALVAVMASSVNYNTVWSAIFE
PVPTFGFLERYGRLS-PLTKRHDLPYHIIGSDLSGVVLRTGPGVNAWKPGDEVVAHCLSV
ELESADGHNDTMLDPEQRIWGFETNFGGLAEIALVKSNQLMPKPGHLSWEEAAAPGLVNS
TAYRQLVSRNGAGMKQGDNVLIWGASGGLGSYATQFALAGGANPICVVSSDQKADICRSM
GAEAIIDRN---AEGYKFWKDEHH-QDPREWKRFGKRIRELT---GGEDVDIVFEHPGRE
TFGASVY--------VTRKGGTIVTCASTSGYNHEYDNRYLWMSLKKIVGSHFANYREAW
EANRLIAK---------GKIHPTLSKTYSLEETGQAAYDVHRNL---HQGKVGVLALAPE
EGMGVRDHEL-
>tr|Q0ILC5|Q0ILC5_9ACTO CcrA OS=Streptomyces nanchangensis GN=ccrA PE=4 SV=1
-------------------MT---LLSEAVRA---------GASPQELERAEPPREYTAA
YIHSEDTRMFEGVA--DKDVRKSLRVG-RVPMPELAPDEVLVAVMASAVNYNTVWSAIFE
PLPTFRFLRQFAAQG-GWASRHDLPYHVLGSDGAGVVVRTGPGVRHWKTGDHVVVSCVQA
DDQEAATQADGMLGAEQRIWGFETNFGGLAHYAVVRASQLIPKPGHLSWEEAACNPLCGG
TAYRMLVGDRGARLKQGEIVLIWGAAGGLGAYAVQLVKNGGGIPVGVVSSPAKAEAARRL
GCDVVIDRQ---EIGL---DDRTA-YDPAAVIETGKQLGRIIRREVGEDPHIVFEHVGRS
TFPVSVF--------AVRRGGTVVTCGSSTGYQHTYDNRYLWMKLKRIIGSHAANLQEQW
ELNRLVSR---------GQIVPTLSAVYPLAEVAAATRSVQTNR---HIGKVGVLCLAEA
PGQGVTDPAL-
>tr|Q0PY14|Q0PY14_STRMY Crotonyl CoA reductase OS=Streptomyces mycarofaciens GN=midJ PE=4 SV=1
MPDSHA-------------LS---ELLAASRA--------PDHTPEDIAALPLPESFRAV
TVHKEDTEMFRGMTSADKDPRKSLCVD-EVPVPEVGPGEALIAVMASSVNYNTVWSSLFE
PMPTFGFLERYRPHL-AVAARHDLPYHILGSDLAGVVLRTGPGVNVWAPGDEIVAHCLTV
ELENPDGHDDTLLDPAQRIWGFETNFGGLAEIALVKANQLMPKAAHLTWEEAAAPGLVNS
TAYRQLVSRNGAGMKQ-HNVLIWGASGGLGSYATQLALAGGANPVCVVSNQRKAEVCRAM
GAGAIIDRS---AEDYRFWSDEQT-QNPREWKRFGARIREST---GGEDVDIVFEHPGRE
TFGASVY--------VARRGGTIVTCASTSGYRHEFDNRYLWMHLKRIVGTHFANYREAW
EANRLVTK---------GKIYSTLSCTYPLAFFALAVHDVHRNV---HQGKVGVLCLAPM
EGLGVRDEEM-
>tr|Q3S876|Q3S876_9ACTO Crotonyl CoA reductase OS=Streptomyces neyagawaensis PE=4 SV=1
-------------------MD---PLAEAVLA---------GAPPDRLAKEPLPTEYTAA
HLRAEDVDVFGDAA--DRDVRRTLRVG-PVPMPELAVDEVLIAVMASSINYNTVWSATFE
PVPTFTFLRRLGRQG-GSAARHDRPQHVVGSDAAGVIVRTGAGVRRWQVGEHVVVSCVQV
DDQEPATHADGMLGAEQRIWGFETNFGGLAHYAVVRASQLLPKPGHLTWEEAASTMLCAA
TSYRMLVSDRGARIKQGDIVLIWGATGGLGAYAVQLVKNAGGIAVGVVSTEEKSRRARAL
GCDVVINRA---DIGL---DGDLA-DDPDATIEAGKRLGRIIRAETGEDPHVVFDYIGRA
TFGISVFVVALSVALVVRRGGTVVTCGSSTGYQHRFDNRCWWMHLKRIVGSHAANLQEQA
ECNRLFRL---------GHLVPVLSAVHPLAEVAEAARLVQTNR---HTGKVGVLCLAPR
PGLGVTDQAL-
>tr|Q65CB5|Q65CB5_STRKN Putative crotonyl-CoA reductase OS=Streptomyces kanamyceticus GN=kacH PE=4 SV=1
RRIPQDSAPAGRFFAGGITVK---EILDAIQS--------QDAQSADFAALPLPDSYRAI
TVHKDETEMFAGLDTRDKDPRKSLHLD-DVPVPELGPGEALVAVMASSVNYNSVWTSIFE
PLSTFGFLERYGKVS-ELTKRHDLPYHVIGSDLAGVVLRTGPGVNSWKPGDEVVAHCLSV
ELESSDGHNDTMLDPEQRIWGFETNFGGLAEIALVKSNQLMPKPGHLSWEEAAAPGLVNS
TAYRQLVSRNGADMKQGDNVLIWGASGGLGSYATQFALAGGANPICVVSSEQKADICRSM
GAEAIIDRS---AEGYRFWKDERT-QDPKEWKRFGKRIREFT---GGEDIDIVFEHPGRE
TFGASVY--------VTRKGGTITTCASTSGYMHEYDNRYLWMSLKRIIGSHFANYREAW
EANRLISSMTALGRVDAAVVEPVVQRAVPTPMFGSRRASRRRARTGCHLAGAGAR-----
-----RSP---
>tr|Q6T2B7|Q6T2B7_STRDI RimJ OS=Streptomyces diastaticus GN=rimJ PE=4 SV=1
-------------------MK---EILNAIQA--------PDTTAADFAALPLPESYRAI
TVHKDETDMFEGLAGCDKDPRKSLHLD-EVAVPELGPGEALVAVMASSVNYNSVWTSIFE
PLPTFGFLERYGRRS-ELAKRHDLPYHVIGSDLAGVVLRTGPGVTVWKPGDEVVAHCLSV
ELESADGHGDTMLDPEQRIWGFETNFGGLAELALVKSNQLMPKPGHLTWEEAAASGLVNS
TAYRQLVSRNGAGMKVGDNVLIWGASGGLGSYATQLVLAGGGTPVCVVSNDQKAEICRSM
GAEAVIDRN---AEGYRFWKDEQT-QDPREWKRFGKRIRELT---GGEDVDIVFEHPGRE
TFGASVF--------VTRKGGTVVTCASTSGYQHQYDNRYLWMSLKRIVGSHFANYREAW
EANRLIAK---------GRIHPTLSQTYPLRETGQAAYDVHRNL---HQGKVGILALAPE
EGLGVRDAEF-
>tr|Q6V1N5|Q6V1N5_9ACTO PlmT7 OS=Streptomyces sp. HK803 GN=plmT7 PE=4 SV=1
-------------------MR---EIVSAALS--------DNAVGADFAALPVPQSYRGA
VVLRDESEMFQGMATADKEPTKSLSVR-EVPTPEPAPGEALIAVMASSINYNTVWTSLFE
PMPTFGFLQRYARSNEPGAERHDQPYHVVGSDLAGIVLRTGPGVHRWKPGDRVVAHCLSV
DLQSPDGHDDTMLDPEQRSWGFETNFGGLAELSLVKSNQLMPMPKHLTWEEAAASGLVNS
TAYRQLVSRNGGHMKQGDVVLVWGAAGGLGSYATQLALNGGATPVCVVSGERKAQLVRSL
GAELVIDRA---KEGYRFWKDEST-PDPKEWKRLGSHIRELT---GGEDSDIVFEHPGRE
TFAASVY--------VARRGGTVVTCASTSGFRHEYDNRYLWMSLKRIVGSHFANYREAW
AANRLIGR---------GMIHPTLSTVYPLSDVGIATQAVHRNQ---HAGKVGVLGLAPA
EGLGVQDEAL-
>tr|Q7B6G7|Q7B6G7_STRHY Crotonyl-CoA reductase OS=Streptomyces hygroscopicus PE=4 SV=1
-------------------------MSRAVLD---------GASATEIEAAPVPATYLAL
HLRAEDTDMFKGVA--DKDVRKSLRLG-QVPMPELAPDEVLVAVMASSINYNTVWSAMFE
PIPTFHFLKQNARQG-GWAARHDQPYHVLGSDCSAVVVRVGTGVRRWKPGDHVTVHPVHV
DDQQPETHGDGMLGSEQRAWGFETNFGALAEYGIVRSTQLLPKPAHLTWEEAAVNPLCAS
TAYRMLVSDRGAHMKQGDIVLIWGASGGLGSYAIQFVKNGGGIPVAVVSSAQKEAAVRAL
GCDLVINRT---ELGI---TDEMA-DDPRLVLETGRKLAKLVVEKAGREPDIVFEHTGRV
TFGLSVI--------VARRGGTVVTCGSSSGYLHTFDNRYLWMKLKKIVGSHGANYEEQQ
ATNRLFES---------GAVVPAMSAVYPLAAGAEACRIVQTSR---QVGKVAVLCMAPE
PGLGVTDPEL-
>tr|Q9RNU6|Q9RNU6_STRCM Crotonyl-CoA reductase OS=Streptomyces cinnamonensis GN=ccr PE=4 SV=1
-------------------MK---EILDAIQAQTATASGTAAVTSADFAALPLPDSYRAI
TVHKDETEMFAGLESRDKDPRKSLHLD-DVPIPELGPGEALVAVMASSVNYNSVWTSIFE
PVSTFSFLERYGRLS-DLSKRHDLPYHIIGSDLAGVVLRTGPGVNAWNPGDEVVAHCLSV
ELESSDGHNDTMLDPEQRIWGFETNFGGLAEIALVKSNQLMPKPGHLSWEEAASPGLVNS
TAYRQLVSRNGAGMKQGDNVLIWGASGGLGSYATQFALAGGANPICVVSSPQKAEICRAM
GAEAIIDRN---AEGYKFWKDEQT-QDPKEWKRFGKRIRELT---GRRGLDIVFEHPGRE
TFGASVY--------VTRKGGTITTCASTSGYMHEYDNRYLWMSLKRIIGSHFANYREAW
EANRLIAK---------GKIHPTLSKTYRLEDTGQAAYDVHRNL---HQGKVGVLALAPE
EGLGVRDPEK-
>tr|A1SHM2|A1SHM2_NOCSJ Crotonyl-CoA reductase OS=Nocardioides sp. (strain BAA-499 / JS614) GN=Noca_1795 PE=4 SV=1
-------------------MQ---HILDAIMA---ASDDPRSATEADFAGLDLPESYRAV
TVHKDEVDMFDGLATKEKDPRKSLHVE-DVPLPELGPGEAYVAVMASAINYNTVWTSIFE
PASTFGFLERYGRLS-PLAKRHDLPYHVVGSDLAGVVLATGPGVHLWKPGTEVVAHCLSV
ELEHPDGHSDTMLDPEQRIWGFETNFGGLAQIALVKANQLMPKPAHLTWEEAASPGLVNC
TAYRQLVSKNGGDMKQGDNVLIWGASGGLGGFATQYALNGGANPICVVSSEEKAEICRKM
GAELIINRN---EEGYRFWKDEQT-QDPREWKRFGSKIRELT---GGEDIDIVFEHPGRE
TFGASVY--------VTRKGGTITTCASTSGYMHEYDNRYLWMSLKKIISSHFANYRESW
EANRLIAK---------GKIHPTLSKTYALDDVGQATLDVHQNL---HQGKVGVLCLAPE
EGLGVRDHEM-
>tr|A4XAU4|A4XAU4_SALTO Crotonyl-CoA reductase OS=Salinispora tropica (strain ATCC BAA-916 / DSM 44818 / CNB-440) GN=Strop_3612 PE=4 SV=1
CRPRAGADEREVE------VQ---DILETIMA--AEGSAQPERELAGVARLPVPQSYRGV
VVRAEETQIFDGMATRDKDPRKALHVQ-DVPTPQPGPGEALVAVMASAINYNTVWTSIFE
PLPTFKFLQRYGRLS-ELTKRHDLPYHVVGSDAAGVVLRTGPGVTRWRAGDEVVAHCLSV
ELEEAAGHDDTMLDPQQRIWGFETNFGGLAELAIVKANQLMPKPRHLSWEEAASPGLVNS
TAYRQLVSHHGANMKQGDVVLIWGASGGLGSYATQMALTGGAIPVCVVSSPEKAELCRRM
GAELVIDRA---AEGFRFWKDEQT-QDPDEWRRFGERIRELT---GGEDPDIVFEHPGRE
TFGASVF--------VTKRGGTVVTCASTSGYQHQYDNRYLWMHLKRIVGSHFANYREAW
EANRLIAL---------GKIHPTVSKTYSLEQTGQAAYEVHRNA---HQGKVGVRCLAPT
DGLGVRDPEF-
>tr|A8L3Y2|A8L3Y2_FRASN Crotonyl-CoA reductase OS=Frankia sp. (strain EAN1pec) GN=Franean1_1041 PE=4 SV=1
-------------------MK---RILEAIMT----GGGRSPERRAEFAALAVPESYRGV
VVRKSEVGMFEGRVSRDKDPRESLHVD-EVATPELGPGEALVAVMASSVNYNTVWTSIFE
PLSTFGFLERYGRSS-PLARQHDQPYHVVGSDLAGVVLRTGPGVHAWFPGDEVVAHCLSV
ELERPEGHNDTMLDPEQRIWGFETNFGGLAELALVKANQLMPKPGHLSWEEAAAPGLVNS
TAYRQLVSRNGAGMKQGDVVLVWGASGGLGSYATQMVLRGGGIPVCVVSSAEKAAICRAM
GAELVIDRA---AEGYRFWSDERT-QDPREWKRFGARIRELT---GGEDPDIVFEHPGRE
TFGASVF--------VARRGGTVVTCASTSGFVHEFDNRYLWMNLKRIIGSHFANYREAW
EANRLVAR---------GMVHPTLSRVYPLERTGQAAFDVHRNA---HQGKVGVLCLAPE
EGLGVRDEET-
>tr|A8LBR2|A8LBR2_FRASN Crotonyl-CoA reductase OS=Frankia sp. (strain EAN1pec) GN=Franean1_3014 PE=4 SV=1
MS-----------------MK---DIIDAVLV----QAPRTEARRAEFEALSVPAAYRGV
VVRRDEVGMFAGRASRDKDPRESLHLD-EVATPEIGPGEALVAVMASSVNYNTVWTSIFE
PMPTFGFLGRYGRTS-PLARRHDQPYHVVGSDLAGVVLRTGPGVHAWAPGDEVVAHCLSV
ELERPEGHNDTMLDPEQRIWGFETNFGGLAELALVKANQLMPKPDHLTWEEAAAPGLVNS
TAYRQLVSTNGANMKQGDVVLIWGASGGLGSYATQLALRGGAIPVCMVSSPAKAEICRSL
GAELVIDRA---SEDYRFWTDEHT-QNPREWQRLGKRIRSLT---GGDDPDIVFEHPGRE
TFGASVY--------AARRGGTIVTCASTSGFLHSYDNRYLWMNLKRIIGSHFANYREAW
EANRLIAR---------GLIHPTLSRVYPLADTGQAAHDVHHNN---HQGKVGVLCLAPS
EGLGVRDETT-
>tr|Q0RDD1|Q0RDD1_FRAAA Crotonyl CoA reductase OS=Frankia alni (strain ACN14a) GN=FRAAL5913 PE=4 SV=1
-------------------MK---DILEAILA----QTPPSPERRAEFAAFAVPEFYRGV
VVRRDETGMFDGVPSQDKDPRRSLHVD-EVPTPEVGPGEALVAVMASSVNYNTVWTSIFE
PMSTFGFLERYGRTS-PLASRHDQPYHVVGSDLAGVVLRTGAGVHVWSPGDEVVAHCLSV
ELERADGHNDTMLDPEQRIWGFETNFGGLAELALVKANQLMPKPGHLTWAEAAAPGLVNS
TAYRQLVSANGARMKQGDVVLVWGASGGLGSYATQLALRGGAIPVCVVSSPTKAAICRSL
GAELVIDRA---AEDYRFWSDERT-QNPREWKRLGQRIRELT---GGDDPDIVLEHPGRE
TFGASVY--------VTRRGGTIATCASTSGFLHEYDNRYLWMNLKRVVGSHFANYREAW
EANRLIAR---------GMIHPTLSRVYPLNETGQAAHDVHRNM---HQGKVGVLCLAPS
EGLGVRDEEF-
>tr|Q0RMR1|Q0RMR1_FRAAA Crotonyl-CoA reductase OS=Frankia alni (strain ACN14a) GN=ccrA PE=4 SV=1
-------------------MD---ALAEAVLA---------GASRDELLSKEVPAEYLAT
YLHEDDVQMFGGTA--DKDVRRSLRVG-RVPMPELAPDEALVAVMASSINYNTVWSAMFE
PLPTFGFLHRFGRQG-GFAARHDRPHHVVGSDGAGVIVRVGSGVRHWKVGDHVVISPAYV
DDQEAATHADGMLGAEQRAWGFETNFGGLAHYTVVRVSQLVAKPTHLSWEEAASVTLCGG
TAYRMLVGDHGARIKQGDIVLIWGATGGLGAYAVQLVKAGGGIPIGVVSSAEKERVLRRL
GCDVVINRD---ELGL---GNG-T-ESPDEMIDAGRRLGRRIRAEVGEDPHVVFDYVGSA
TFGISVF--------VVRKGGVVVTCGSSTGFQHQYDNRYLWMNLKRIIGSHVANLQEQV
ECNRLVQL---------GRLAPALSTVYPLDEVGEATRLVQTNR---HIGKVGVLCLAPR
TGLGVTDPAL-
>tr|Q2J6Q0|Q2J6Q0_FRASC Crotonyl-CoA reductase OS=Frankia sp. (strain CcI3) GN=Francci3_3690 PE=4 SV=1
-------------------MK---DILEAIIA----QSPPSPARRAEFASLPVPESYRAV
VVRRDEIGMFEGMPSRDKDPRRSLHVD-DVPTPELGPGEALIAVMASSVNYNTVWTSIFE
PIHTFNFLERYGRTS-PLASRHNQPYHVVGSDLAGVVLRTGPGVQAWSPGDEVVAHCLSV
ELERPDGHNDTMLDPEQRIWGFETNFGGLAELALVKTNQLMPKPAHLTWEEAAAPGLVNS
TAYRQLVSVNGANMKQGDVVLVWGASGGLGSYATQLVLRGGAIPVCIVSSPEKADICRSL
GAELIIDRA---AEAYQFWSDEHT-QNPREWQRFGKRIRELT---GGDDPDIVLEHPGRE
TFGASVY--------VTRRGGTIATCASTSGFQHEYDNRYLWMNLKRIVGSHFANYREAW
EANRLIMR---------GMIHPTLSRVYPLTETGQAAYDVHRNL---HQGKVGVLCLAPA
EGLGVRDEAL-
>tr|Q2JEB0|Q2JEB0_FRASC Crotonyl-CoA reductase OS=Frankia sp. (strain CcI3) GN=Francci3_0999 PE=4 SV=1
-------------------MK---EIRSAILA--------GDTPKEAFTSLRVPETYRGV
VVRKEDVNIFSGLASRDKDPRRSLHLD-EVATPEIGPGEALVAVMASSINYNTVWTSVFE
PLPTFGFLERYGRLS-PLSKRHDLPYHVVGSDLAGVVLRTGPGVHAWSPGDEVVAHCLSV
ELERPEGHNDTILDPEQRIWGFETNFGGLAELALVKANQLMPKPAHLSWEEAAASGLVNS
TAYRQLVSRNGADMKQGDIVLIWGASGGLGSYATQLAVRGGAIPVCVVSSSEKAEIAHRM
GAELVIDRT---SEGYRFWTDEHT-QNPKEWQRFGKKIRQLT---GGEDPDIVFEHPGQE
TFGASVY--------VARRGGTIVTCASTSGFVHSYDNRYLWMNLKKIVGSHFANYREAW
EANRLITK---------GLVHPTVSRVYPLDETGQAVYEVHRNL---HQGKVAVLCLAPQ
EGLGVRDNAI-
>tr|Q93HI6|Q93HI6_STRAW Crotonyl-CoA reductase OS=Streptomyces avermitilis GN=ccrA PE=4 SV=1
-------------------MT---LLTEAVRA---------GAPPQELERAPLPGEYTAA
YIQAEDARMFDGVA--DKDIRKSLRVG-QVPMPELAPDEVLVAVMASAVNYNTVWSAMFE
PVSTFRFLRQFATQG-GWARRHDLPYHVIGSDGAGVIVRVGSGVRRWGIGDHVVMSCVQP
DDQEPATQADGMLGAEQRIWGFETNFGGLAHYAVVRASQLIPKPAHLSWEEAACNPLCAG
TAYRMLVGDRGARFKQGDVVLIWGAAGGLGAYAVQLVKNGGGIPVGVVSSPAKAEAARRL
GCDVVIDRQ---DIGL---DDRTA-DDPRAVIEVGKRLGTAIRKRVGEDPHIVFEHVGRA
TFAVSVF--------VVRRGGTVVTCGSSTGYQHGYDNRYLWMKLKRIIGSHAANLQEQW
ECNRLVSL---------GRIVPTLSAVYPLEEIGEAARSVQTNQ---HIGKVGVLCLASG
PGQGVTDPER-
