# Supplementary material for: Subdivision of the MDR superfamily of medium-chain dehydrogenases/reductases through iterative hidden Markov model refinement
Source: BMC Bioinformatics. 2010 Oct 27;11:534. doi: 10.1186/1471-2105-11-534 (PMC2976758; doi:10.1186/1471-2105-11-534)
Supplement: Additional file 4 — MDR family alignment figures. Illustrations showing the mafft MSAs from Additional file 3: mdr-sequences. Red sequence identifiers denote sequences from UniProtKB/TrEMBL, while blue correspond to sequences from Swiss-Prot. The position cscores are shown in a bar plot under the MSA. Positions that contain gaps in over 90% of the sequences have been removed from the alignment in order to increase readability. [file 1471-2105-11-534-S4.ZIP › mdr/MDR063.mafft]

>tr|B0MBK0|B0MBK0_9FIRM Putative uncharacterized protein OS=Anaerostipes caccae DSM 14662 GN=ANACAC_01021 PE=3 SV=1
--------------------MKALTFYDVQDLRYEEVADPAIEKDDDVIVKVKAVGICGS
DIARYRN---LGPYVK---GNVWGHEFSGEVVQTGPAVTELKAGDRVVGCPNLVCHECEY
CKSGHPSRCESLNTIGAYV-PGAFAEYIKMPAVNLVKMAESMTYEQGALVEPATVAIHGL
YQT-NIKMGYEVAVVGCGNIGLMAIRWAKAFGAKKVFAIDIDDAQLEIARQFGADVLINS
TN---IDFHDEIRKYGN--GVDLAIESAGNPFTAARVLGLPKKGGEVVYMGIPYADVPVP
RFYFEKIMRNELKIIGSWCTISAPYPGKEWVNAVEYIGNGQVDVLGMVTHKVNLSQGPKM
FEKIIANPKGFGKVLLYPEEIM-------
>tr|B1CBZ3|B1CBZ3_9FIRM Putative uncharacterized protein OS=Anaerofustis stercorihominis DSM 17244 GN=ANASTE_01493 PE=3 SV=1
--------------------MKAARLYGKQDLRLEEVPMPEV-KPGEVLIKVKAVGICGS
DLSRYTK---LGPKFPEKGPLVWGHEFSGEVAEVGEGVTSYKAGDHVTACPALPCFECEY
CKKGEYARCMTLEVIGAVR-DGAFAEYIALPERNLVPLPKSVSFEQAALIEPTCVCFHGL
YKL-NMQPGDDVAVMGCGPIGLLAIQSAKVFGAKRIIAIDIMEEKLEWAKACGATDVVLS
KIDDYDSARNGVLDVTNGRGVDVVIESGGTPVTSAQVLGLGCKGAKVLYLGIPYGDITIP
REYFEKIGRSELTIYGAWNAIQQGFPGKPWTSVVAFLEKGMLDFSPIITHRYPLDEIEEV
FKANYERKTLFGKILFFPEGVEK------
>tr|B1Q9E7|B1Q9E7_CLOBO Putative L-iditol 2-dehydrogenase OS=Clostridium botulinum NCTC 2916 GN=CBN_3493 PE=4 SV=1
----------------MEGKMKAVALHAIKDLRYEEVDIPTI-GENDVLVKVKYVGICGS
DMPRAMV---SGAYHY---PTITGHEFSGEVVEIGNNVDDIKVGERIAVAPLIPCGECEF
CKKGNFALCETYEFLGSRN-DGGFAEYVRVPKENVLILPEDLDYETAAGIEPASISYQAM
SKT-GIKVGDTVAVVGCGPIGQFAIQWAKIFGASKVIAVDVLEDKLNLAKELGADIIINS
KE---CNAVEKVLEITNG-GVEAVVETAGMKITEEQSVLMCRKLGKVVFLGISHDELRFS
EKTFDRIMRGEITLQGSWNSYAAPFPGIAWRTTLDFMEKGQIVFKPMVSHKIKLEELPGY
FHKMFNKEINYNKVLVEI-----------
>tr|B6FWC9|B6FWC9_9CLOT Putative uncharacterized protein OS=Clostridium hiranonis DSM 13275 GN=CLOHIR_00178 PE=4 SV=1
--------------------MKALNLYGARDIRFEDTKNPVIENDNEIIVKVKVAGICGS
DGHRYAQ---LGPYIE---GMTWGHEFSGIVEEIGKNVKNVKVGDRVAVCPALYCGECES
CKKGEFARCEKLKVIGAKD-PGAFAEYVKVPAENAILIPDEVSFEAASMVEPACVSLHGL
YKT-GLEPGDDVAVIGCGTIGLLAIQWAKVFGAKRIIALDIDDKKLELAKQLGATDIINS
MG---VEPCEELEKITNGRRADVVVESAGSPITSAQAFSLSKKGGKVVFLGIPYGDVMVK
RFYFEKIVRNELQVFGSWNAISSPFPGKEWTTTVEFMRQGKIKTEPLVTHKLPLSEGSNI
FEKIAERVESIGKVLFYPEKN--------
>tr|Q4EHJ7|Q4EHJ7_LISMO Alcohol dehydrogenase, zinc-dependent OS=Listeria monocytogenes str. 4b H7858 GN=LMOh7858_0566 PE=3 SV=1
--------------------MKALKLYGKRDLRYEEADMPTIEQPDDVILKVKTVGICGS
DISRYSK---LGPYVP---GMVWGHEFSGEVIEVGSEVTDIEIGDRAAGCPALYCGECEY
CKKGEFARCRKLTVIGARH-PGAYAEYIKLPAENVVKIPDELDYEAAALVEPSAVVVHGF
YHT-KLQAGDDVVVVGSGNIGLLAIQWAKVFGAKRVIAIDVDDKKLALAKEVGADVVINS
LK---EDPLEVVAAHTDGLNADLVVEAAGSPITSAQVFAYAKKGGGVVFLGIPYADVTIE
RFYFEKIVRSELTVWGSWNAISAPFPGKEWQTTIHFLANKQINIEPMITHRLSLAEGPEV
FERIYERNEFFGKVLFFPE----------
>tr|A0QWX1|A0QWX1_MYCS2 Oxidoreductase, zinc-binding dehydrogenase family protein OS=Mycobacterium smegmatis (strain ATCC 700084 / mc(2)155) GN=MSMEG_3094 PE=3 SV=1
MTTEAPTPTTVVAPTALPASMTAAVMYAPGDIRVEQAPVPRP-GPGEVLLKVAACGVCGS
DIPRMLR---NGGYVM---PIICGHEFSGWVVELGDGVEGFDIGELVSVPPLIPCRRCDF
CAKGEFGLCENYDYFGSRS-DGAYAQYVVSPVGNLLKLPAGIDPRAAAMLDPAAIALHGL
WKT-GLRAGHRVLVIGAGPIGLFAIQWAKLHGADQVVAVDLSEEKAAMARQAGATDAVQD
AE---------DARAIGGRGFDIVLESAGVPATADMAANLTGPHGHAVFVGIPHAPVTLE
KDTFNKFMRLETSLHGSWNSFSAPFPGDEWRTAARMMAAGKLKWEFMITHELGLSELPRM
MQQLGDRSIFSSKVLFVPNEV--------
>tr|A5IPB9|A5IPB9_STAA9 Alcohol dehydrogenase GroES domain protein OS=Staphylococcus aureus (strain JH9) GN=SaurJH9_0235 PE=3 SV=1
--------------------MKALKLYGVEDLRYEDNEKPVIESANDVIVKVRATGICGS
DTSRYKK---MGPYIK---GMPFGHEFSGVVDAIGSDVTHVNVGDKVTGCPAIPCYQCEY
CLKGEYARCEKLFVIGSYE-PGSFAEYVKLPAQNVLKVPDNVDYIEAAMVEPSAVVAHGF
YKS-NIQPGMTVAVMGCGSIGLLAIQWARIFGAAHIIAIDIDAHKLDIATSLGAHQTINS
KE---ENLEKFIENHYAN-QIDLAIESSGAKVTIGQILTLPKKGGEVVLLGIPYDDIEID
RVHFEKILRNELTVCGSWNCLSSNFPGKEWTATLHYMKTKDINVKPIISHFLPLEKGPET
FDKLVNKKERFDKVMFTIY----------
>tr|A6LQV2|A6LQV2_CLOB8 Alcohol dehydrogenase GroES domain protein OS=Clostridium beijerinckii (strain ATCC 51743 / NCIMB 8052) GN=Cbei_0544 PE=3 SV=1
--------------------MKASLLYGIGDVRYEIVDIPKI-SSNEVLVKVKNVGICGS
DLPRSMVSGLSGGAKY---PIILGHEFSGEISGVGSDVKNIQIGDRVAVAPLVPCGKCIY
CKSGDYGLCTDYHIIGTRV-NGALAEYVKVPADHILKLPDSLDFETAAGIEPATIAYHGL
AKA-GIKVGDSVVVLGCGPIGQFAIQWAKVFGASKIIAVDIFNEKLELAKKLGANYSVNS
KE---SDVVAEIKKITSG-GADAVIETAGSKFTQEQALLISKKKGNVVFVGISHTPLPLS
ESATESILRGELKIQGSWNSYTQPYPGNAWHATVDFMGKGEIVFKPMISHKIKLEEVGEY
LKKMVNREINFNKVVVEI-----------
>tr|Q185E9|Q185E9_CLOD6 Putative sugar dehydrogenase OS=Clostridium difficile (strain 630) GN=CD2279 PE=3 SV=1
----------------MGNKMRASVLYNVGDVRYEMVDIPEI-TDTQVLVNVKYVGICGS
DLPRSMVSGLSGNTKY---PLILGHEFSGEVVKIGEKVKHINVGDRVAVAPLVPCGKCDY
CNEGNFGLCDDYNIIGTRV-NGAFAEYVRVPEEHILKLPDTLDYETAAGIEPATIAYHGI
SKS-NIRVGDSVVVLGCGPIGQFVIQWAKVFGASKIIAVDIFDEKLELSKLLGANYILNS
KE---VNVIKEIKKITNG-GADVVIETAGSRFTQEQSLFVAKKRGNIVFVGISHTELPLS
ADATECILRGELTLKGSWNSYTSPYPGRAWTATLDFMEKGDIIFKPMISDKIGLNEVGDF
LSKMSKREINFNKILVEI-----------
>tr|Q188T6|Q188T6_CLOD6 Putative sugar-phosphate dehydrogenase OS=Clostridium difficile (strain 630) GN=CD0490 PE=3 SV=1
--------------------MKSVRFYGIRDTRVEDVDVPKILEKDDVIIKVKVAGICGS
DISKYSK---TGPHMV---GEILGHEFSGEVAQVGKEVRSFKIGDRVAVCPAMPCFECDE
CKKGLYSRCNNVAIIGNKELGGCFAEYTKVKERNLIKIPDEISYETAAALEPVCIAGHGL
FRS-EAKVGDTVVVLGTGPIGLFSIQWAKIFGSTKIIAVDVFDEKLDLAKELGADICINA
KE---KNIVEEIKRLTDGDGADIVIESAGTPLTCGQVLLLAKKGGTVLYAGVPYGDVALT
REQFEKIVRSELTVKGTWFGNSFPFPGKEWSAGLYHMQKGDMNVEKLVTHRINLEEAPAY
FEKVYKRDIFFGKIMINIDN---------
>tr|Q5WCN5|Q5WCN5_BACSK Sorbitol dehydrogenase OS=Bacillus clausii (strain KSM-K16) GN=ABC3342 PE=3 SV=1
--------------------MEALNLYGAGDIRFEQSPKPTIMNDNEVIVRVETAGICGS
DLSRYKK---LGPYIS---GTTFGHECSGTIEEVGSNVSHLKEGMRVAVCPALPCGDCTQ
CRQGAFSRCPSLTVIGAVQ-PGAFAEYVKLPAENVLPLPNEIDADTAAFIEPAAVVAHGF
YKT-AIEPGADVAIIGCGSIGLLAIQWAKLFGARYVYAIDIDEQKLKVAKELGADQRVNP
LD---GPVHEQIHDLTAGEGVDVAIEAAGTPITSAQALALPKKGGEVVFLGIPYGDVTIE
RFYFEKIVRNELRVHGSWNGLSAPFPGKEWKTAIHSLQTGALQVNPLITHRLPLSDGPFV
FKEMASGSPGYIKTLLYPGKTGQKERAIN
>tr|Q8EMU0|Q8EMU0_OCEIH Sorbitol dehydrogenase (L-iditol 2-dehydrogenase) OS=Oceanobacillus iheyensis GN=OB2750 PE=3 SV=1
--------------------MEALNLYGIEDLRYEDTPKPMIEKDDDVIIKVKSVGICGS
DTSRYKK---LGPYVE---GMTFGHEFAGEVIEVGKSVTNFKSGDRVVACPTFSCGNCHY
CREGHPTRCVELTVIGARN-PGAYAEYTKLPEGHVKILPDSIDDDTAALVEPSAVVAHGF
YRA-SITPGSSVAIMGVGSIGLLAVQWAKIFGASKVIAIDIDDHKLKIAQELGADIVVNP
MK---ENAEGIVKQHTDELGVDLAVESAGSPITSEQVLALPKKGGEVVFLGIPYGDITLK
RYYFEKIVRNELRILGSWNALSAPFPGKEWNATLHYMSTGQLNIKPMISHRLGLQAGPEI
FHQITNKLSDAVKVIFHPGK---------
>tr|Q92UI4|Q92UI4_RHIME Galactitol 1-phosphate 5-dehydrogenase OS=Rhizobium meliloti GN=RB1146 PE=3 SV=1
--------------------MRAIVLHAPGDIRLETRPKPVA-GPGEVLLRVASVGVCGS
DLPRMLV---KGAWKM---PLITGHEFSGHIHALGENVEGWEIGELTAIAPLMPCNQCIE
CKTGNFSRCRDYDYFGSRR-DGAYAEFVAVPVENLIKTPQHVDPRAIAMTDPASIALHAI
WKAGGITAGQTGAVVGCGPIGLFAIQWMRIMGTSRVIAVDVTEEKLALARQAGADLCILS
AD-----------FADNKERADLVIEAVGIDSTINAAVMLAAPGGHVTFIGIPVPDVKLS
NATFQRFLRQEVSLHGSWNSFGAPFPGPQWTTTVQKFATGELKWEFMISHDLDLAELPGI
FQRFAAKDLHFSKVLFRP-----------
>tr|Q9KGB7|Q9KGB7_BACHD Sorbitol dehydrogenase OS=Bacillus halodurans GN=gutB PE=3 SV=1
--------------------MKALNLYGIQDLRFEETPAPSIEHDDDIIIKVKAVGICGS
DLSRYKK---LGPYVP---GMTFGHEFAGEVVKIGRSVTGFSIGDRVAACPTYTCGQCRY
CQLGEPTRCERLSVIGARH-PGAYAEYVKLPAKHVIPLPNVVNYDEAALIEPASVVAHGF
YRT-NIKPGASVAIMGVGSIGLLAVQWAKIFGATTVFAIDIDEQKLNVANQLGADVLISS
LQ---RPAHKQILEYTNGIGVDVAVESAGTPSTSAQVFALPKKGGEVVFLGIPYADVQIE
RFYFEKIVRNELHVYGSWNALSSPFPGKEWATTIHYMSSGQLNVAPMISYRLPLAKGPET
FQQIAKGELKPTKVLFYPEKLSERK----
