# Supplementary material for: Subdivision of the MDR superfamily of medium-chain dehydrogenases/reductases through iterative hidden Markov model refinement
Source: BMC Bioinformatics. 2010 Oct 27;11:534. doi: 10.1186/1471-2105-11-534 (PMC2976758; doi:10.1186/1471-2105-11-534)
Supplement: Additional file 4 — MDR family alignment figures. Illustrations showing the mafft MSAs from Additional file 3: mdr-sequences. Red sequence identifiers denote sequences from UniProtKB/TrEMBL, while blue correspond to sequences from Swiss-Prot. The position cscores are shown in a bar plot under the MSA. Positions that contain gaps in over 90% of the sequences have been removed from the alignment in order to increase readability. [file 1471-2105-11-534-S4.ZIP › mdr/MDR064.mafft]

>tr|A3ID54|A3ID54_9BACI Nuclear receptor binding factor 1 OS=Bacillus sp. B14905 GN=BB14905_09210 PE=4 SV=1
------------------------------------------------MKVKSLKIYEYG
NPKEVIRVENK-TITPPTPQAILVRMLARPINPSDLIPIWGKYAHRITLPTVPGYEGVGI
VEAVGSLVSPKLLGQRVLPLRGEGTWQEMVKTQAEFAVAIPTDMDNFTAAQMYINPLTAL
VTCTEVLKLRSSDVLLVNACGSAIGHIYAQFAKLLGFQLIAVTRNGRHTEALQQLGANYV
IDTSYMPLNETVMALTNGRGADAAIDSIGGDAGNQLAFCVKPGGEFLAIGLLSGVQVDWA
NIVKE-ANVQARMFHLRHWQLQSTTEKWQQFMQHLINLVHNGSLTMMNVNAYFPLLDIHK
AIDAVEFSHTNKGKVFLTT----
>tr|B3KA63|B3KA63_9BACI Alcohol dehydrogenase GroES domain protein OS=Geobacillus sp. Y412MC10 GN=GYMC10DRAFT_2108 PE=4 SV=1
------------------------------------------------------------
----MLELEQRVDDKQLQHDEIVVRMILSPINPSDLIPIRGAYKHRIQLPAVPGYEGVGV
VEAVGSSVTASLLGKRVLPLRGEGTWQQYVKTKANLAIRVPVEIDNETASQMYINPMTAW
LICAEELRLKSDDVLIVNACGSAIGRIFAQFSKVFGYRLIAVVRNDSHTQELYSLGAWAV
IDTSKELLVHRVLELTCEMGATAGIDSIGGQDGHDLIECIRPGGTVLNIGLMSGTQLNWA
RIHHKHSNIRVKPYWLRRWIEGISDVRWHETFGDVFQLVIDGELTIQAPRTRFSLREYEK
AIIETQQSGHI-GKVILEPFSFN
>tr|Q4MW19|Q4MW19_BACCE Polyketide synthase, putative OS=Bacillus cereus G9241 GN=BCE_G9241_1027 PE=4 SV=1
MPSTLVFIGLVLHVYSLFLISIPYIFNKVSIQAENAIINPTTLRGNITLHGKHIQFHKFG
NPKDVLQVEYK-NIEPLTDNEVLVRMLVRPINPSDLIPITGAYAHRIPLPNIPGYEGVGI
VEDVGTGVTRDLIGKRVLPLRGEGTWQEYVKTSADFVVPIPDSIDDFTAAQMYINPLTAW
VTCTETLNLQRNDVLLVNACGSAIGHLFAQLSQILNFRLIAVTRNNKHTEELLRLGAAYV
IDTSTAPLYETVMELTNGIGADAAIDSIGGPDGNALAFSLRPNGHFLTIGLLSGIQVNWA
EIVTK-AKVHANIFHLRHWNKEVSPYKWQETFRHLIRLVENEQLRFMKVHSTYELADVKA
AVDVVQSAEKTKGKVFLTSY---
>tr|Q62YI5|Q62YI5_BACLD Putative uncharacterized protein OS=Bacillus licheniformis (strain DSM 13 / ATCC 14580) GN=BL02693 PE=4 SV=1
------------------------------------------------MNNVSLIYKEFG
DPLQKLQLHAG-EKLPLQPNEILVKMIASPINPSDLLPIRGAYSHRIKLPAVAGYDGVGI
VIDQGKDVSPSLIGKRVLPVRGEGTWQQYVTTKADYAIELPPSISDNDASQLYINPLTAW
LICTESLRVQPNEIVLMNGGGTSIAGLFAQISKILGFRLIVMTRNSRKIEKLQKLGAWRA
IDASKGSIYEKISDGCD-IGVDHAIDSVGGESGELLARALKPEGTFVSYGLLSGIPNDWR
KLHDV-YHVSPQLFALRLWNERHSVSEYRNRFSEVIKLVESGRMVINAPEKIYDFEDFYD
ALKHYEQPGLN-GKILLNFA---
>tr|A7GP60|A7GP60_BACCN Alcohol dehydrogenase zinc-binding domain protein OS=Bacillus cereus subsp. cytotoxis (strain NVH 391-98) GN=Bcer98_1609 PE=4 SV=1
------------------------------------------------MYGKCIKFYEFG
SPKNVLKIEYK-NIEPPKNKEIIVRMLARPINPSDLIPIRGAYAHRISLPNIPGYEGVGI
VEDIGSLVSKDLIGKRVLPLRGEGTWQEFVKTSADFAIPIPDSINDFTAAQMYINPITAW
VTCTEILKLKPNDVLLVNACGSSIGHLFAQLSQILGFRLIAVTRNKKYTEALLHLGASYV
IDTSTVSLYEAVMELTNGIGADAAIDSIGGSDGNELAFCLHPNGNFLTIGLLSGIQVNWG
DIVNR-ARVNANMFHLRNWNKNVSVYKWQETFHHLIHLIEDKKLRFMTADSTHDLTDVIK
AIDAVESFKKTKGKVFLTSY---
>tr|Q8ETS5|Q8ETS5_OCEIH Nuclear receptor binding factor 1 OS=Oceanobacillus iheyensis GN=OB0181 PE=4 SV=1
------------------------------------------------MDAKCIRFYEFG
RPKDVLRVETK-SIEPPMNNEVLVRMLARPMNPSDLIPITGAYSHRISLPNIPGYEGVGV
IVDVGPSVSNDLIGQRVLPLRGEGTWQEYVKTSSEFAVAIPDSIDDFTAAQMYINPITAW
VVCTEVLNLKPNDVLLVNACGSSIGHIFAQLSKILGFRLIAVTRNNKYTDSLLHLGSSYV
IDTSKVPLKETVMELTNGVGADAAIDSVGGNDGNELAFSVRPNGKFLTLGLLSGVQVNWA
EIVKM-EKVHANMFHLRHWNKNVSADIWQETFARLIRLIDREKLRLMTVHSKYELSDIQK
AIDAVEFSNKTKGKIFLTTY---
