# Supplementary material for: Subdivision of the MDR superfamily of medium-chain dehydrogenases/reductases through iterative hidden Markov model refinement
Source: BMC Bioinformatics. 2010 Oct 27;11:534. doi: 10.1186/1471-2105-11-534 (PMC2976758; doi:10.1186/1471-2105-11-534)
Supplement: Additional file 4 — MDR family alignment figures. Illustrations showing the mafft MSAs from Additional file 3: mdr-sequences. Red sequence identifiers denote sequences from UniProtKB/TrEMBL, while blue correspond to sequences from Swiss-Prot. The position cscores are shown in a bar plot under the MSA. Positions that contain gaps in over 90% of the sequences have been removed from the alignment in order to increase readability. [file 1471-2105-11-534-S4.ZIP › mdr/MDR065.mafft]

>tr|A9A566|A9A566_NITMS Alcohol dehydrogenase GroES domain protein OS=Nitrosopumilus maritimus (strain SCM1) GN=Nmar_0369 PE=4 SV=1
MKNNH--MKATSFDGNKMIY--DENYPDPKPGESLVRVSLAGICGTDLEILDGYMAYNGV
LGHEFVGVVEKSKN-SDLLGKRVVGEINAGCNRCDSCKKGLQRHCPNRTVLGILKRDGAF
AEFLSLPEENLHVIPDSISDEQAVFVEPLAAAFEIKEQVSLNPDWKVAVVGDGRLAQMIC
QVLKLSCPNVTCFGRHETKLSHLEKFKIQTKIGIIDSDL----------------QSYDL
VVEATGSNSGFADTMKLVKPRGTVILKSTIASRENLDLTPTVVNEITLIGSRCGLFKPAI
DALAT-GIVSVDSMVYSTFPLEKFSDAIQHAKKPDTLKVFLKP--------
>tr|A0H089|A0H089_9CHLR Alcohol dehydrogenase GroES-like OS=Chloroflexus aggregans DSM 9485 GN=CaggDRAFT_1426 PE=4 SV=1
-------MRAIVFD-GSLRYTADYPEPHRPSGEALIKPHLVGICNTDLEITRGYMNFHGV
LGHEFVGTVVDCDN-PQWRGRRVVGEINAACRRCVTCLRGDESHCPYRTTLGIDRRDGAM
ADLFVLPEACLHEVPATVSDEAAVFTEPLAAALEIVEQSHIRPSERVAVVGDGKLGAMIV
QVLRLTGCALTLVGRHPERWELYQRQGVTCT-TSTDVPA----------------AHFDV
VIDCTGNPSGLATARRLVRPRGRLVLKSTFAAETQLNLSMLVVDEVQLIGSRCGPFAPAL
RLLER-GLIETSALISARYPLDAGLQAFRAA--PGQLKVLLSV--------
>tr|A0YTR5|A0YTR5_9CYAN Putative uncharacterized protein OS=Lyngbya sp. PCC 8106 GN=L8106_13170 PE=4 SV=1
-------MKGLWLENQQLQFRENLPVPEPPKDEVRVRVLRAGICNTDLELIRGYYPYKGI
LGHEFVGIIEQGPE--ELINQRVVGEINASCGECWFCRTGQPTHCENRTVLGIVNRNGAF
ADYLTLPLKNLHLVPENVTTDAATFTEPVAAALEIQQQISIQPNQKVLVVGDGKLGQLIA
QTLALTGCDLLAVGRHREKLENLEKQGIKTG-FSDAVKP----------------KHFDI
AVECTGNPSGFELAHQALRPRGTLVLKSTYAGKLTFDASALVVDEITLMGSRCGPFAPAL
ELLAE-NKIDVESLIQARYPLSEGVEAFNHAQQKGVMKVLLEMS-------
>tr|A3IQK9|A3IQK9_9CHRO Zinc-containing alcohol dehydrogenase superfamily protein OS=Cyanothece sp. CCY 0110 GN=CY0110_11692 PE=4 SV=1
-------MKGLWLENQQLQLKSDLPIPEPNKDEALVKVLQAGICNTDLELLRGYYPYQGI
LGHEFVGVVEQGPE--NLINQRVVGEINAVCGHCRFCRGNSPSHCENRSVLGIVNRNGAF
ADYLTLPVNNLHRVPDSVSNDVATFTEPLAAALEIQQQISIDSTQRVLVVGDGKLGQLVA
QTLALTGCDLWVIGRHREKLANLAARGIQTA-LETDIKE----------------RSFDI
AVECTGNPQGFGFARRSLYPRGILVLKSTYAGKLTLDASALVVDEITVIGSRCGPFAPAL
KLLEQ-GQVNVKPLIQGRYSLEEGIKAFETAQKRGILKVLVEIN--H----
>tr|A7C3H6|A7C3H6_9GAMM Zinc-containing alcohol dehydrogenase superfamily OS=Beggiatoa sp. PS GN=BGP_5706 PE=4 SV=1
-------MQALWLENNQLTFREDVPIPQPVEGEALVRVDLAGICATDLELIKGYYPYTGI
LGHEFVGEIVQAAEAPERVGQKVVGEINVYCGTCQACLRGHSTHCEQRTVLGIVNRDGAF
AEYLRLPLTNLIPVPNSIPNEIAVFTEPLAAALEIQAQLTIRPTDRVLIVGAGRLGQLIA
QTLVLTGCHLQVVARYDKQQQLLANRQIAWI-DENVVPT----------------RTFDI
VIEATGSVAGFTLARTAVRPRGTIILKSTYKGEMPINFSSLVVDEITLIGSRCGPFAPTL
RLLEN-RLVDPTLLIDARFPLKKALQAFERAKQPGVLKVLLFFG--NASKK
>tr|A8DJT8|A8DJT8_9BACT 2-deoxy-scyllo-inosamine dehydrogenase OS=Candidatus Chloracidobacterium thermophilum GN=YS_M60-F11.182 PE=4 SV=1
-------MKALRLVNGQLQLA-EIPRPDM-PEEAVIRVTYAGICATDAAIVRGYTGFSGT
LGHEFVGVVAAAPD-AAWIGRRVVGDINIACGTCETCQSGNRHHCEQRTVIGIRQRDGAF
AEYLALPLRNLYAVPDAVSDLDAVFAEPLAAACRILDQVSCRPGQAVAVLGDGKLGQLIA
QVLHAHGLVVTLIGRHARKLAVAAEAGIATR-HADELRSAT--------------RQFEI
VVEASGRATGLADALRLVRPRGTVVLKSTSATPWMLPPAAVVVPEVTLVGSRCGDMPKAL
ALLAA-RKVNPQTLIEAVYDLDDGLRAFEHATTPGVLKVLLRCSLPEGTPY
>tr|B2QKD3|B2QKD3_9CHLR Alcohol dehydrogenase GroES domain protein OS=Chloroflexus sp. Y-400-fl GN=Chy400DRAFT_1447 PE=4 SV=1
-------MRAIFFN-GDLQYTTDYPDPVRQPGEALIRPHLVGICNTDLEITRGYMNFRGV
LGHEFVGTVVASDD-PSWQGKRVVGEINAACRRCPTCLRGDVSHCPQRTTLGIYRRDGAM
ADLFTLPEACLHEVPASVSDEAAVFTEPLAAALEIVEQSHIRPTERVAVVGDGKLGAMIV
QVLRLTGCELTLIGRHPERWDVYRQQGITCV-RSTDLPG----------------TLFDV
VVDCTGNPSGLNIARQIIRPRGRLILKSTFAAETQLNLSMVVVDEIQLIGSRCGPFAPAL
RLLER-GLIATTPLISARYPLAEGLQAFAAA--PGQLKVLLSV--------
>tr|B4B7G0|B4B7G0_9CHRO Alcohol dehydrogenase GroES domain protein OS=Cyanothece sp. PCC 7822 GN=Cyan7822DRAFT_4476 PE=4 SV=1
-------MKGLWLENQQLHLRTDIPTPSPPSGEVCVRVLRAGICNTDLELLRGYYPYKGV
LGHEFVGLVENGPE--HLINKRVVGEINASCGYCRFCRTGQPTHCENRTVLGIVNRHGAF
ADYLTLPVTNLHPIPDSITTDAATFTEPVAAALEIQEQLSITPNERVLVVGDGKLGQLVA
QTLALTGCELLVIGRHREKLALLEARGIKTG-LSEAVSD----------------RAFDI
AVECTGNPEGFSLARRALRPRGTLVLKSTYAGNLTLDASSLVVDEITVMGSRCGPFPKAI
ELLAA-GKIDVEGLIDGRYPLSEGKEAFEAAQRKGVLKILLEMS-------
>tr|B4C3F8|B4C3F8_9CHRO Alcohol dehydrogenase GroES domain protein OS=Cyanothece sp. PCC 8802 GN=Cyan8802DRAFT_3575 PE=4 SV=1
-------MKGLWLQNKKLELRTDIPTPEPSSGEALVKVLQAGICNTDLELIRGYYPYQGV
IGHEFVGMVEKGPS--HLLNQRVVGEINAACGNCRFCHQGVPTHCENRTVLGIVNRNGAF
AEYLTLPVKNLHRVPDNVSTDAATFTEPLAAALEIQQQVSIDANQRVLVVGDGKLGQLVA
QTLALTGCDLLVVGRHHSKLANLEERGIKTG-FADAVTP----------------RSFDI
AVECTGNPAGFDLARTSLRSRGVLVLKSTYAGQLTLDASSLVVDEITVIGSRCGPFVPAL
ELLAE-RKINVESLIDANYPLTDGLKAFEHAQQKGVLKVLLSLD-------
>tr|B4W230|B4W230_9CYAN Alcohol dehydrogenase GroES-like domain family OS=Microcoleus chthonoplastes PCC 7420 GN=MC7420_2362 PE=4 SV=1
-------MQALWLENNQLQLRHDIPIPQPPPGEALVRVVQAGICNTDLELIRGYYPYKGI
LGHEFVGVVEQGPT--ELQGQRVVGEINAVCGQCHYCQRGQSTHCENRTVLGIANRHGAF
ADYLSLPIENLHRVPDNLPTDLATFTEPVAAALEIQQQVMVSSTERVLVVGDGKLGQLVA
QTLALTGCDLFVVGRHRHKLANLSARGINVG-FADAIAK----------------RAFDI
AVECTGNPAGFELARRALRPRGILVLKSTYAGQLTFDASSLVVDEITLIGSRCGPFAPAL
ELLAS-GRVDVEPLIQGHYPLREGLKAVEQAKSKGVLKVLLDMS--D---Q
>tr|B5W4L5|B5W4L5_SPIMA Alcohol dehydrogenase GroES domain protein OS=Arthrospira maxima CS-328 GN=AmaxDRAFT_3761 PE=4 SV=1
-------MKAVWLEHQQLELRTDIPTPTPSPGEALVRVLRAGICNTDLELLRGYYPYQGI
PGHEFVGVVEQGPP--NLLGRRVVGEINAACGKCRFCLTQQPTHCENRTVLGIVNRNGAF
ADYLTLPVQNLHLVPHSVSTDAATFTEPIAAALEIQQQLSIHPEWRVLVVGDGKLGQLIA
QTLALTGCDLLAVGRHRDKLQLLENRGIKTG-FADAVVD----------------RSFDL
AVECTGNPEGFTIARRSLRSRGILVLKSTYTGNLTIDVSSLVVDEITLLGSRCGPFVPAL
QLLAE-FRVDVEPLIQAKYSLDDAIAAFNHAQKRGTLKVLVDVA--G---S
>tr|B6YLV8|B6YLV8_9BACT Alcohol dehydrogenase GroES domain protein OS=Thermotogales bacterium TBF 19.5.1 GN=KoleDRAFT_1309 PE=4 SV=1
-------MRALYFD-EKLSMV-EVPKPSPEDGEALIKVLAAGICNTDIEIVKGYMGFKGI
PGHEFVGIVEKSAD-PRWVGKRVVGEINIACNECDLCKIGLKKHCRNIKVLGIKDWNGAF
AEYLVLPVENLHEVPSKVSNRQAVFVEPLAAAIQILEQVHIKPTDRVCVIGDGKLGLLIS
LSLNAHGVKHILVGKHPEKMKIVSDRGVSTL-FPGDVQSFD--------------RFFDV
VIEATGNQAGLETALNIIRPQGTVVLKSTYASKASVDLSKVVVNEINIIGSRCGPFEPAL
QLLEK-DLIDVNPLVSQVLPFEKALEAFELAKTKGTLKVILEVEK------
>tr|B7DFT1|B7DFT1_DESSA Alcohol dehydrogenase GroES domain protein OS=Desulfovibrio salexigens DSM 2638 GN=DesalDRAFT_1772 PE=4 SV=1
-------MRAIYFENGKIDFV-ERDKPQLTSGEALLKVRLSGICNTDVELHKGYYGFAGV
PGHEFVAEVEECPDRPELVGKRVVADINCPVG----AFKGDHRHAPNRTVIGIVNHDGAF
AEYLKAPAENLCVVADNVEDRAAVFAEPLAAGLEVSQQIHVTGDMRVMVLGDGKLGLLTA
LALKLYNPNVLLVGKHEDKLTIAAQQGVKIH-CISDPEELTALSEKW--------DKFDL
VVEATGSEKGINYALDFVRPEGTVVAKTTSHLPSSINLAKLVVDEISIVGSRCGDIALAM
NVLEQ-GMIDVSGLIEAEYDFADFNDAFERAMGKGALKVLVRM--------
>tr|Q1NX30|Q1NX30_9DELT Zinc-containing alcohol dehydrogenase superfamily OS=delta proteobacterium MLMS-1 GN=MldDRAFT_0436 PE=3 SV=1
-------MKAVVFD-GALRYQPDYPTPELKPGWARIAVQVAGICKTDLEITKGYLGFHGV
LGHEFVGVVEGCAE-SSWLGRRVVGEINCACGHCSWCAQGLGRHCPRRTTLGIDRLDGCM
AEYCLLPIANLYPVEAGLAAERAVLVEPLAAACEILEQLAVNGNERIVVLGDGRLGILCA
WVLATAADDVTLVGRHPEKLALAAWRGLKTL-PAGEKPP----------------AGADI
VVEATGSGAGLSQALALCRPRGTVVLKSTVASQGELELAPLVINEITLLGSRCGRFADAL
AMLAKFPDMPLARLITHRYPLEQAEAAFARAASGQALKVLLDINP------
>tr|A0LDI0|A0LDI0_MAGSM Alcohol dehydrogenase GroES domain protein OS=Magnetococcus sp. (strain MC-1) GN=Mmc1_3538 PE=4 SV=1
MPPLPATMTGIWFNQGQAQLRHDLPLPQPAPHEALIHMQWVGLCHTDWDLLKGYKNFTGI
PGHEFVGRVIQCQD-QTWMGKRVVGAINSHCGHCRCCLRGAVSHCEQRNVLGILNRPGAL
AEFLTLPLENLYELPHAMRDKQAVFTEPLAAAGRIVQQAPVTPGEAALVIGDGKLGLLVA
QVLAMHGAVVRLVGRHPQRWEPLHRCGVEGV-LVDEITVA---------------PLMDR
VVVCGGGDAGLRMAQAMVRPTGLLMIKSTFDGVTGLDLNDVVIRELRVMGSRCGDFAPAL
AWLAQ-ARVETDFLIEGCFGLTQAEQALAQAFRPGVLKILVQNDL-KIVHR
>tr|A5V071|A5V071_ROSS1 Alcohol dehydrogenase GroES domain protein OS=Roseiflexus sp. (strain RS-1) GN=RoseRS_3921 PE=4 SV=1
-------MHAIVYD-GKLRQVDDYPRPVLRAGEALIRPSLVGICNTDIEITRGYMNFRGV
LGHEFVGVVVACED-AAWIGQRVVGEINAACRSCAVCRRGDESHCPNRTTLGIDRRDGAM
AELFSLPIACLHRVPDRMPDAVAVFTEPVAAALEILQQIHLHPTDRVAVVGDGKLGLLCV
QAARLPGCDVTLVGRHPERWEFLDGLAIHAM-HVNELDEAHI-------------AGFDV
VIDCTGHPHGFGVARRLVRPRGRLVMKSTFAAESECNLTMLVVDEVRLIGSRCGPFAAAL
RTLDG-GLITTAPLIAARFPLYDGIRAFAAA--AGRLKVLLEV--------
>tr|A8F415|A8F415_THELT Alcohol dehydrogenase GroES domain protein OS=Thermotoga lettingae (strain ATCC BAA-301 / DSM 14385 / TMO) GN=Tlet_0331 PE=4 SV=1
-------MKALFYD-GNLRLI-QIDKPRMHKGFALVKILMAGICNTDLEILKGYMNFSGI
LGHEFVGIVEKGPS--ALIGKRVVGEINIPCKKCDLCLEGLWRHCRNMRVLGINGYNGVF
AQYALIPVENLHVLPHEIADEEAVFVEPLAAAFRITEQINFTGHEKIAVFGDGKLGLVIS
KALNFSNIAHVLFGKHEEKLSLAKKWT-DVE-FADNIEKYD--------------RHFDV
VIDATGKQSGLQQALYAVKPEGTIVLKTTVAGKISIDMSTATVNEVTIVGSRCGPFPKAI
FALQN-GL-RVVDLIEDVFDFDDYQKAFEKA--SGALKVILKIQD------
>tr|A9FLM0|A9FLM0_SORC5 Family membership OS=Sorangium cellulosum (strain So ce56) GN=sce5062 PE=4 SV=1
-------MRALVWD-GTAARVIDRDPPSTTAGMAVVEVRCAGICNTDLEIIQGYMGFRGT
LGHEFVGDVVEGPA--AWLGRRVVGEINFACGRCESCARGLGRHCPTRTVMGIAGADGAL
AERVAVPVANLHAVADGIDDEEAVFAEPLAAAFAILEQVRVTPGASALVFGDGKLGLLIA
QVLHQAGARVLAVGKHEEKLALLRAQGIATE-LVRPEPSGQADAGASPPLGAWAGEPAEL
VVEATGTAEGFVRAVRATRPRGTLVLKSTVAGLSSVHLAELVIHEITVVGSRCGLFGPAL
RALEA-RTVDVRSLVSARLPLERAAEALAAAAAPGALKVLVTR--------
>tr|B0C071|B0C071_ACAM1 Dehydrogenase OS=Acaryochloris marina (strain MBIC 11017) GN=AM1_3424 PE=4 SV=1
-------MQGLWLENNQLRHRTDLPLPQPHVDEALVRVRQAGICNTDLELIKGYYPYTGI
LGHEFVGQVEQGPA--HLQGKRVVGEINAACGNCDYCRRHLSTHCEQRSVLGIVNRHGAF
AEYLTLPVENLHPVPDHLPDQVVTFTEPLAAALEIQEQIAITPSHQVLVVGDGKLGQLVA
QTLALTGCQLFVVGRHAEKLANLSARKIATG-FEPDLQAQL--------------RSFDI
AVECTGNPQGFDLARKALRPRGTLVLKSTYAEHLTIDAAAIVVDELTVLGSRCGPFAKAL
DLLDQ-SAVDVTSLIQTTFPLSQGIQAFEVAQQRGTQKVLLSMN--D----
>tr|B0K2V7|B0K2V7_THEPX Alcohol dehydrogenase GroES domain protein OS=Thermoanaerobacter sp. (strain X514) GN=Teth514_1882 PE=4 SV=1
-------MRGLHFD-SKLELRTDLQKPKAQKGESLIKVVLASICNTDIEIMKGYKNFKGI
LGHEFVGIVEESDD-PNLIGKRVVGDINIACGKCDLCRIGLYHHCRNRKVLGIKDKDGAF
AEYLTLPNKNLYIVPNEIKDEEAVFTEPIAAALEIIEMYHVKPTDKVIIIGDGKLSQFIT
QVVALTGANLYVVGKHQEKLDYLKSKA-NII-LLDNLDRLSLK------------NKFDI
AIECTGNEGGLQLAQELVKPTGTIILKSTYNFLATLSPTDWVVNEIKMVGTRCGPMEAAL
RLLQR-KLISTDYLISGIYSLEEYQEAFSK---KNKLKAVIDLRK------
>tr|B2A8B2|B2A8B2_NATTJ Alcohol dehydrogenase GroES domain protein OS=Natranaerobius thermophilus (strain ATCC BAA-1301 / DSM 18059 / JW/NM-WN-LF) GN=Nther_0893 PE=4 SV=1
MIK----IKGLYFD-SKLKYSENISKPVPGAGEALIEIKLASVCNTDLEIIKGYKSFQGI
LGHEFVGIVREAET-ENLKGKRVVGDINIGCNQCSMCYKGLPNHCTNRKILGMSDKNGAF
ADYITLPEKNLYIVPDNVTDYEAVLAEPLAAALQIPELCHIKPTDKVVVLGDGKLGYLIT
QVLANTACDLKVVGKHSNKLKRFERYS-KVA-LINDLEEA---------------ACYDM
VVDSTGNEQGLKLAQKLVKPRGTIVLKSTYSSVAAFNPSDWVVNEINIVGSRCGPLDGAL
RLLAK-KYIDVENILDNPCSLKHYKAVLFS---KQDSKPVFDLTKDSV---
>tr|B2IVS6|B2IVS6_NOSP7 Alcohol dehydrogenase GroES domain protein OS=Nostoc punctiforme (strain ATCC 29133 / PCC 73102) GN=Npun_F4523 PE=4 SV=1
-------MKGLWLENNQLQLRTDIPIPEPPPGEALVRVLRAGICNTDLELLRGYYPYTGI
LGHEFVGVVEKGPE--HLVNQRVVGEINAVCGHCRFCRSGQLTHCENRTVLGIVNRNGAF
GEYLCLPVENLHLVPDNVPTEVATFTEPIAAALEIQQQVPLHPNDRVLVVGDGKLGQLVA
QTLALTGCELLAVGRHQEKLANLEARGIKTG-LADAVKD----------------GYFDI
SVECTGNPEGFAIARRALRPRGTLVLKSTYAGNLSLDASSLVVDEITLIGSRCGPFTPAL
QLLAT-GQIDVQPLIHATYPLIEGLAAFEHAQSRGVLKILLEIG--Q----
>tr|Q028K3|Q028K3_SOLUE Alcohol dehydrogenase GroES domain protein OS=Solibacter usitatus (strain Ellin6076) GN=Acid_1558 PE=4 SV=1
-------MLAVHLEKGAVTVR-EVPMPARPEGFALLRMLAAGICNTDLELQRGYYGFTGT
PGHEFVAEVVEADT-RELIGQRVSGEINLACTHCEWCLRGLGRHCPNRTVLGIVGHAGAF
AEFLTLPERNLHILPDDLPTNRAVFLEPLAAACEILDQVAIPPHEPIAVLGDGKLGLLIS
QVLNAHGYPVHQFGRYSEKLAIARRAGITTERITGPLPV----------------AAYDW
VVDATGSTEGLRTAVGMTRPRGTLIMKSTVHGLVPIDTAPIIVNELTLVGSRCGRMELAL
PLIDH-ELILVDEMITDCFSLSEAPRAFARAAERGVLKVLLVP--------
>tr|Q3M7U3|Q3M7U3_ANAVT Zinc-containing alcohol dehydrogenase superfamily OS=Anabaena variabilis (strain ATCC 29413 / PCC 7937) GN=Ava_3336 PE=4 SV=1
-------MKGLWLENNQLQLLTDIPIPEPAPEEALVRVLRAGICNTDLELLRGYYPYTGI
LGHEFVGVVEQGPE--NLLNQRVVGEINAVCGYCRFCRRGQPTHCENRTVLGIVNRHGAF
AEYLCLPVKNLHPVPENVATEVATFTEPLAAALEIQQQVILSKDDRVLVVGDGKLGQLVA
QTLALTGCELLVVGRHQEKLANLKVRGIQTG-LVDAVQD----------------RAFDI
VVECTGNPEGFAIARRALRPRGTLVLKSTYAGNLSLDASSLVVDEITLIGSRCGSFPPAL
ELLAT-GKVDVEPLIHAHYPLSQGLLAFEEAQRRGVLKVLLEIG--N----
>tr|Q8R9L6|Q8R9L6_THETN Threonine dehydrogenase and related Zn-dependent dehydrogenases OS=Thermoanaerobacter tengcongensis GN=Tdh2 PE=4 SV=1
-------MKALYFD-GKLKLK-DLPKPEIEEGESLIKVLLASVCNTDIEIMKGYKNFKGV
LGHEFVGIVEDSSN-PQLIGKRVVADINIACGECDLCKEGLFHHCRNRKVLGIFEKDGAF
AEYITLPNRNLFIVPDSIKDEEAVFTEPLAAALEILEMYHIKPTDKVVVIGDGKLSQFIT
QVVALTGCDLYVVGKHEEKLEHLKNKA-NTL-LLEEVERLETK------------SVFDV
AIECTGNEDGLKLAQQLVKPTGTVILKSTYNAYATLNPTDWVVNEIKLIGTRCGPMASAL
RLLEK-RFVTTDYLISGFYKLEQYEEAFSP---KNTFKAVFDLRG------
