# Supplementary material for: Subdivision of the MDR superfamily of medium-chain dehydrogenases/reductases through iterative hidden Markov model refinement
Source: BMC Bioinformatics. 2010 Oct 27;11:534. doi: 10.1186/1471-2105-11-534 (PMC2976758; doi:10.1186/1471-2105-11-534)
Supplement: Additional file 4 — MDR family alignment figures. Illustrations showing the mafft MSAs from Additional file 3: mdr-sequences. Red sequence identifiers denote sequences from UniProtKB/TrEMBL, while blue correspond to sequences from Swiss-Prot. The position cscores are shown in a bar plot under the MSA. Positions that contain gaps in over 90% of the sequences have been removed from the alignment in order to increase readability. [file 1471-2105-11-534-S4.ZIP › mdr/MDR066.mafft]

>tr|A8S2S4|A8S2S4_9CLOT Putative uncharacterized protein OS=Clostridium bolteae ATCC BAA-613 GN=CLOBOL_06389 PE=4 SV=1
---------------MKVLCLPEPGNLVIKDLPMPELKEGQAIVKMEMCGICGSDVTAYR
GVNPTMRYPINGLGHEGVGIIQEIGEN-DKGLKPGDRVALEPYVPCNKCHMCAAGRFNNC
ADLHVRGVHKDGMMSEYFLHPVQLLYKLPDELTFTHAALVEPLTIGLHGATRARVSRGEH
CVVFGAGIIGLMAAFACINYGATPILVDVLQKRLDYAKELGVPCTFNSKDGNVEEYLREV
TGGKLPEAMIDCTGAPVILENMHNYVCHGGRIALVGWPHDPVLINTVRLMQKEIDVCPSR
NSNGKFPEAIGLVNEGKVPTDAIITKMIELDQVEDTIKDMIQSPSDYLKVIVNI------
-----
>tr|B3YCC4|B3YCC4_SALET Zinc-type alcohol dehydrogenase OS=Salmonella enterica subsp. enterica serovar Kentucky str. CVM29188 GN=SeKA_A0984 PE=4 SV=1
M-------------KVKAVFINKPGEVETRWVDYPHKKENEVLIKVDAAGICGSDIGAFR
GTNPLVTYP-RIIGHEVTGIVLQEGAGMPDNIKKGDRVIVDPYIYCGHCYPCSVGRTNCC
ENLNVIGVHVDGAMQEVVTHPAHLIHKIPDNVPSEMAPLAEPLTIALHALHRANVKAGEY
VAIIGAGAIGLMAALSARHYKATPILIDIVEERLRYAQKLGVPYVLNAADDQVIDVIKNI
THGTMAQVVIEASGANSAIRNTLDLASFAGRISFTGWPKQETSLPTNLITYKELDLRGSR
TSAGEFDEALRMLSTLEINPQDVVSKVVNLDEIPDAVKELDRYPERYLKINAVFH-----
-----
>tr|B7LMM8|B7LMM8_ESCFE Putative L-threonine 3-dehydrogenase OS=Escherichia fergusonii GN=EFER_2666 PE=4 SV=1
M-------------KVKAVYINKPGEIATRLVDYPVKKDNEVLIKVDAAGICGSDIGAFR
GTNPLVTYP-RIIGHEVTGIVLETGKGMPEDIKQGDRVIVDPYIYCGHCYPCSVGRTNCC
ENLKVIGVHIDGAMQEVVAHPAHLIHKIPDNVPSEMAPLAEPLTIALHALHRAQLKAGEH
VVIIGAGAIGLMAALSALRYHATPILVDIVDERLQYAQSLGVPYVVNSAKANVVEAVKDI
TQGTMAQVVVEASGANSAIRSTLDLASFAGRIAYTGWPKQETSLPTNLITFKELDLRGSR
TSAGEFEEALQMLSTLNINPADIVSKVVTIDEVPEAVKELDQFPERHLKINVKFI-----
-----
>tr|A5UB87|A5UB87_HAEIE Zinc-type alcohol dehydrogenase OS=Haemophilus influenzae (strain PittEE) GN=CGSHiEE_03040 PE=4 SV=1
M-----------KERIKAICLEKPNNVVVKEVPYPEKSDNDVLIQVESMGICGSDIGAYR
GTNPLVTYP-RILGHEIVGRVIESGIGMSDGVRVGERVIVDPYVFCGQCYPCSIGRTNCC
ESLKVIGVHIDGGMQEVIRHPAHLLTKVPDNLPIHQLPLAEPLTIALHALHRTTLKSGEH
IVIIGAGAIGLMAALAAVQYGAIPILVDILEQRLEYAKSLGIEHIVNPHKEDDIKRIKEI
TSGRMAEVVMEASGVNISIKNTLHYASFAGRIALTGWPKTETPLPTNLITFKELNIYGSR
TSKGEFEEALDMLATNKINASYIITKCIKFEEIPSFISDLSDHPENYLKINAVLLKNIIN
KEKVM
>tr|Q0I1A1|Q0I1A1_HAES1 Zn-binding dehydrogenase OS=Haemophilus somnus (strain 129Pt) GN=HS_0021 PE=4 SV=1
MSINFVKEGNIMSKYVRSVCLVEPKKVDIKTVLYPKKGECDVLIKVESIGICGSDIGAFR
GTNPLVTYP-RILGHEIVGTVIESGVGMPKNINIGDRVILEPYIYCGHCYPCSISRTNCC
EALKVLGVHIDGAMQEIVRHPAHMLIKAPD-IPIHELALAEPLTISLHAIRRTKVKAGEH
VAIIGAGAIGLMAALVAKAYGATPILIDILDKRLDYAKSIGIPNIINPAKENDLEAIKSI
TNGRMAEVVIEASGANIAVQNTLKYTSFAGRIALTGWPKNETPLPTNLITFKELNIYGAR
TSKGEFEEALKLLESRKIEPKNIISKVITFDEIPHYIEELSENPDDYLKIIAVF------
-----
