# Supplementary material for: Subdivision of the MDR superfamily of medium-chain dehydrogenases/reductases through iterative hidden Markov model refinement
Source: BMC Bioinformatics. 2010 Oct 27;11:534. doi: 10.1186/1471-2105-11-534 (PMC2976758; doi:10.1186/1471-2105-11-534)
Supplement: Additional file 4 — MDR family alignment figures. Illustrations showing the mafft MSAs from Additional file 3: mdr-sequences. Red sequence identifiers denote sequences from UniProtKB/TrEMBL, while blue correspond to sequences from Swiss-Prot. The position cscores are shown in a bar plot under the MSA. Positions that contain gaps in over 90% of the sequences have been removed from the alignment in order to increase readability. [file 1471-2105-11-534-S4.ZIP › mdr/MDR067.mafft]

>tr|A1ERD1|A1ERD1_VIBCH Quinone oxidoreductase OS=Vibrio cholerae V52 GN=VCV52_0526 PE=4 SV=1
MVYIQRDASASLFIRAIGIVEMENKRIVITQFGTPDVLAMQSAPIPTPKAGEVLVKVAFA
SVNPIDVKTRAGLGWAAAQNKDKLPWTPGYDISGRVVALGEGVSRLKERDNVAGFIGFPL
RGGGYSQYVCVPEQELSLVPDAVTLEAAAALPLAGQTAAQALSKAQVQEGERVLILAGAG
GVGHIAVQIALAAKTEVFTTCSEANLDYLATLGA-HAINYQFAPVSQRLE-EVDVLIDLV
GGEAALDALKCLKDNARVITVPTLTAELICEKAKLLGFEATGMLVDPNPEQLDTMLYMVS
VGLLKIEIQHIYSLLDAAQAHEQIESGHTRGKLLLDMK-C
>tr|A6B509|A6B509_VIBPA Quinone oxidoreductase OS=Vibrio parahaemolyticus AQ3810 GN=A79_3789 PE=4 SV=1
---------------------MEHKQIVITEFGDANVLAIQSAETPIPKPGEVLVKVHYA
GVNPIDVKTRAGLGWAASQNKDKLPWVPGYDISGKVVSCGTKTSRFAMGDEVAGFIGFPL
QGGGYSQYVCVPESELSHVPSSVTLEAAAVLPLAGQTAAQALSKANVSECDRVLILAGAG
GVGHLAVQIAVATKAEVFTTCSERNLDYLATLGA-HAVNYQFAPVSERVE-GVDVLIDLV
GGDAALDALKCLKDNARVITVPTISAELICDKAKLLGFEASGMLVEPDPSQLDTLLYMVG
VGLLKTEVQHIYPMAEVIAAHQQVESGRTRGKVLLDMT-C
>tr|A6D846|A6D846_9VIBR Quinone oxidoreductase OS=Vibrio shilonii AK1 GN=VSAK1_07804 PE=4 SV=1
---------------------MKCKQIVIPEFGSAEVLAFQEVDIPQPKAGEVLVKVAYA
GINPIDVKTRAGLGWAAAENKDNLPWVPGYDISGSIAGLGKGAQAFEVGQEVVGFIGFPL
RAGGYSQYVCVPETELTALPNTVALEAAAALPLAGQTAAQVINKAQVQEGERVLILAGAG
GVGHIAVQLAVATKAEVYTTCSERNLDYLATLGA-HAINYEFAPASERLS-DVDVLIDLV
GGDVALDALKCLKDNARVITIPTITAELVCEKAKLLGFEASGMLVSPDTKQMETLLYMVG
VGLLKTEIQHVFPYSQVVEAHQQVETSRTRGKVLLDMQ-C
>tr|A7K685|A7K685_9VIBR Oxidoreductase, zinc-binding dehydrogenase family OS=Vibrio sp. Ex25 GN=VEx25_1666 PE=4 SV=1
M-------LSHPFLFSCREWFMEHKQIVITEFGDANVLAIQHASTPSPQPGEVLVKVAFS
GVNPIDVKTRAGLGWAAAQNKDNLPWVPGYDISGKVVSCGDGASRFNDGDEVAGFIGFPV
RGGGYSQYICVPEAELSHVPSSVTLEAAAALPLAGQTAAQALSKANVTENDRVLILAGAG
GVGHLAVQIAVATKAEVFTTCSERNLDYLATLGA-HAVNYQFAPVSERVE-DVDVLIDLV
GGDAALDALKCLKDGARVITVPTITAELICEKAKLLGFEANGMLVEPDPAQLDTLLYMVG
VGLLKTEIQQVYPMSDVIAAHQQVESGRTRGKVLLDMT-C
>tr|A8TBQ2|A8TBQ2_9VIBR Quinone oxidoreductase OS=Vibrio campbellii AND4 GN=AND4_14051 PE=4 SV=1
---------------------MEHKQIAITEFGNADVLAIQTAATPTPLAGEVLVKVAYS
GVNPIDVKTRAGLGWAATQNKNNLPWVPGYDIAGHVVLCGKGTSRFSEGDKVAGFIGFPV
RGGGYSQYVCVPESELSHVPDSVTLEAAAALPLAGQTANQALNKANVTESDRVLILAGAG
GVGHIAVQIAIATKAKVFTTSSERNLHYLAALGA-HAVNYQFSPVSESVE-DVDVLIDLV
GGDTAIDALKCLTANARVITVPTITAQQVCEQAKLLGFEASGMLVEPEREQLDALLHMVG
DGALKMEIQRVYPMYEMIKAHEQVGSGRTRGKILLDMT-C
>tr|B7VK38|B7VK38_VIBSP NADPH:quinone reductase OS=Vibrio splendidus LGP32 GN=VS_2567 PE=4 SV=1
-------------------MEMENKQIAITQFGGVENLSIQTSAIPEPKAGEVVVKVSFS
GINPIDVKTRAGLGWAAAQNKDNLPWVPGYDISGQIVTLGEQAERFTVGDNVAGFIGFPL
QGGGYSQYVCVPEVALSVVPDSVALEAAAALPLASQTAAQALNKAEVKEGDRVLILAGAG
GVGHLAVQIAVAAKAEVYTTCSEANLDYLATLGA-HAINYKFAPASERVS-DIDVLIDLV
GGDTALDALKCLKDGARVVTVPTLSAELICEKATLLGFTASGMLVEPNPEQMDTMLYMVS
VGLLKTEIQTIYQLDEAQSAHLQVETGHTRGKVLLKMQEG
>tr|A7MZY4|A7MZY4_VIBHB Putative uncharacterized protein OS=Vibrio harveyi (strain ATCC BAA-1116 / BB120) GN=VIBHAR_03489 PE=4 SV=1
---------------------MEHKQIAITEFGNAEVLAIQTASTPTPQAGEILVKVAYS
GVNPIDAKTRAGLGWAAAQNKDNLPWVPGYDISGKVESCGEGISRFNEGDEVAGFIGFPV
RGGGYSQYVCVPESELSHVPNTVTLEAAAALPLAGQTAAQALSKANVTEGDRVLILAGAG
GVGHIAVQIAVATKAEVFTTCSERNLDYLATLGA-HAVNYQFAQVSERVE-DVDVLIDLV
GGDAALDALKCLTDNARVITVPTITAELICEKAKLLGFEASGMLVEPEREQLDTLLYMVG
VGLLKTEIQHVYPMNEVVEAHKQVESGRTRGKVLLDMT-C
>tr|Q7MHS2|Q7MHS2_VIBVY NADPH:quinone reductase OS=Vibrio vulnificus (strain YJ016) GN=VV2797 PE=4 SV=1
---------------------MENKQIVITEFGGPDVLAIRSSQMPEPKPGQVVIKVYFS
GINPIDVKTRAGLGWAAAQNKDKLPWVPGYDISGKVVSCGENAERFVIGDTVAGFVGFPL
EGGGYSQYLCVDEDALSLVPGSVTLEGAAVLPLAGQTAAQALNKAQVKEGERVLILAGAG
GVGHLAVQIAVAAKAEVYTTCSERNLDYMATLGA-HAINYQFAPASERLT-DVDVLIDLV
GGDVALDALKCLKDNARVVTVPTLSAEMICEKAKLLGFEATGMLVEPDPQQLDTLLYMVG
VGLLKTEIQRIYPMHEVSDAHKQIETGHTRGKVLLDMQ-C
>tr|Q83CT0|Q83CT0_COXBU Quinone oxidoreductase OS=Coxiella burnetii GN=CBU_1023 PE=4 SV=2
M--------------------KEMKAIQFDQFGPPKVLKLVDTPTPEYRKNQMLIKVHAA
SLNPIDYKTRNGSGFVAKKLKNNLPSGLGYDFSGEVIELGSDVNNVNIGDKVMGIAGFPD
HPCCYAEYVCASPDTIIQKLEKLSFLQAASLPTAGLTALQALNQAEVKQGDVVLIHAGAG
GVGHLAIQLAKQKGTTVITTASKRNHAFLKALGAEQCINYHEEDFLLAISTPVDAVIDLV
GGDVGIQSIDCLKETGCIVSVPTITAGRVIEVAKQKHRRAFGLLKQFNIEELHYLGKLVS
EDKLRIEISRIFQLSEAVTAHELLETGHVRGKLVFKVR--
