# Supplementary material for: Subdivision of the MDR superfamily of medium-chain dehydrogenases/reductases through iterative hidden Markov model refinement
Source: BMC Bioinformatics. 2010 Oct 27;11:534. doi: 10.1186/1471-2105-11-534 (PMC2976758; doi:10.1186/1471-2105-11-534)
Supplement: Additional file 4 — MDR family alignment figures. Illustrations showing the mafft MSAs from Additional file 3: mdr-sequences. Red sequence identifiers denote sequences from UniProtKB/TrEMBL, while blue correspond to sequences from Swiss-Prot. The position cscores are shown in a bar plot under the MSA. Positions that contain gaps in over 90% of the sequences have been removed from the alignment in order to increase readability. [file 1471-2105-11-534-S4.ZIP › mdr/MDR068.mafft]

>tr|A7JRR6|A7JRR6_PASHA NADPH:quinone reductase OS=Mannheimia haemolytica PHL213 GN=qor1 PE=4 SV=1
------------------------MSKQIQFTKTGSPDVLQIVDVAIPAPKAHEVQIQIQ
AIGLNRAEMMYREGAYVIDPVFPATLGYEGAGVIVAIGEGVNEVAISDKVSIIPSFMFTE
YGTYGEIVNMPKHAVVKHPDNLSMEQASASWMAFVTAYGGLIEFGKVQKGDFVVLGGATS
SVGLASIQIAKMQGATVIALSRTHAKGDVLLEKGADFVIATS-EDDVTAKLFEITNGKGV
NVVFDPVGRKEAAKIINAMAQDGRYIIYGALSHDD--IAVPVFPILGKHLTVRGYELFEI
TTVPEKLAQAKTFVYDGLASGQLRPEIDKIFAFDEMVKAHEYMASNQQIGKIVVKV----
------
>tr|B1G193|B1G193_9BURK Alcohol dehydrogenase zinc-binding domain protein OS=Burkholderia graminis C4D1M GN=BgramDRAFT_3130 PE=4 SV=1
------------------------MPRVVRFHQNGGPEVLRIDNVEVPPPAADEIQLQIR
ALGVNRAESMFRSGFYVESPVFPARLGYEASGVVSAVGSSVTNVAVGDAVAIIPPMSITR
WGAYGDTGNFPAAHAVKNPPSLGFTEAAAVWMQYVTAWGALVDIAQLRAGEAVIITASSS
SVGLAAIQVAKSVGAIAIATTRTDAKKNALLEAGADHVIVTQ-QEDLVARVNEITGGAGA
RVAFDPVLGPEFEKVADALCERGIVFAYGALSPEP--TPFPLFAILGKMLTVYGYQYKLI
VSDPARLERAKRFVLDGLSSGVLKPVIDKVFPLEQIVDAHRYLESNQQFGKIVVTV----
------
>tr|Q1NGW4|Q1NGW4_9SPHN Zinc-containing alcohol dehydrogenase superfamily protein OS=Sphingomonas sp. SKA58 GN=SKA58_02520 PE=4 SV=1
------------------------MSRIVRIHEYGDASVLRIEDVAVPAPAADEVQIAVK
AIGINRAEVMFRNHAYLQEAEFPSRLGYEAAGTVVTVGADVTGFAEGEAVSVIPPLDIAR
WGTYGEVANVPARLVVKHPAALSFEEAAAVWMQYVTAWGALVEQAKLGEGDFVIVTAASS
SVGLAAFQIARMVGATVIATTRTGAKRQALIDAGAHHVVATG-EEDLVARVMEITDGQGA
RVVLDPVGGPSFEPLTESMARGGILLEYGALSGEP--TPFPLFSVLGKSLTLKGYLYSEI
VSDDAALDRAKAFIVAGLESGALKPRIARTFPLDAIQDAHRFLESNDQIGKVVVTV----
------
>tr|Q93CP0|Q93CP0_9BURK Putative oxidoreductase OS=Burkholderia sp. DBT1 PE=4 SV=1
------------------------MARTIRIRQVGGPEVLQFEELDVGKPGPDELCIRVE
AIGLNRAEAIFRAGRYIEPTNLPARLGYEASGVVERVGSGVGGVLPGDAICVIPAFSMNQ
YGVYAHKAIVPASAVIKRPEGLGAVEAAAVWMAYLTAYGALIDVGKLGKGDAVVIQAASS
SVGLAAIQIANSVGAVPIATTRTSTKRSALLDAGAAHVIASL-EQDLATEVMRITNGKGA
RIVFDPVGGPHVEILAQAMSRGGTFFVYGNLSGQP--TPFPRW-MLKHGQSMRGYLLFEI
TKDQSRLERACAFISDGLRSGQFKPFIAKTFSFDQMVEAHRYQALNQHIGKIIVTVP---
------
>tr|A0AYA8|A0AYA8_BURCH Alcohol dehydrogenase, zinc-binding domain protein OS=Burkholderia cenocepacia (strain HI2424) GN=Bcen2424_3646 PE=4 SV=1
------------------------MTRIVRFHRIGGPEVLQIDTVDVPAPGPDDIQLRVK
AIGVNRAEVMFRSGEYTFMPRFPASLGYEASGVVAAVGRNVTTFAEGDAVNVVPAFSFAD
YGMYGEVVNVPARAVVKHPDSLSFEEAAATWMMFVTAYGALIELGGLQRGEAVLIGAASS
SVGQAAIQVANRVGAVPIALTRGEAKRQALLDAGAKHVIVGS-PADLPRQVAELTGGIGA
RLVFDPVGGPEAANLLRALAINGTFFQYGALDTRD--IPVPLMDLLARHLTLRGYELFEI
TGDAQRLERAKRFIVDGLAAGALKPRIDRTFAFDDIADAHRYMEAGAQVGKIVVTV----
------
>tr|A6TA35|A6TA35_KLEP7 Putative NADPH:quinone reductase and related Zn-dependent oxidoreductases OS=Klebsiella pneumoniae subsp. pneumoniae (strain ATCC 700721 / MGH 78578) GN=KPN78578_19950 PE=4 SV=1
------------------------MSKVVTFNRTGGPEVLEIVDMEVPAPAAGEVQIRVQ
AIGLNRAEIMYRNGQYVIEPEFPARLGYEAAGVVQAVGENVEAFTTGDLVSVIPSFMFNE
YGMYGELVNAPVHAVVKHPENLSFEEAAASWMMYVTAYGALVEYGNLQAGQNVVIRAASS
SVGLAAIQIANMLGAKPIALTRTAEKRDMLLKAGAATVIASA-EQDMVAEINHATDGMGA
HIVFDPVGGPDVAKLTQVMAPQGMFFQYGALDSRD--LLVPVFDILGKHLTLRGYELFEI
TTDPEKMARAKSFVTEGLRSGKLKPVIDKTFPLEDIADAQRYMEANGQVGKVVVVVE---
------
>tr|A6ULL4|A6ULL4_SINMW Alcohol dehydrogenase zinc-binding domain protein OS=Sinorhizobium medicae (strain WSM419) GN=Smed_5850 PE=4 SV=1
------------------------MARVVRFHELGGPEVLRIEEVDLPEPGPGEVRIRVK
ALGLNRAEALMRSGAYIETATLPSGLGLEAAGLVERIGLGVQGFEPGDPVSVLPPKSMVR
WPAYGELATFPAALLARHPPSLTWEEAAAVWMQYLTAYGGLVDIGGLRRGDFVVITAASS
SVGLAAIQIANRIGAIPVAVTRTSAKRQLLLEAGAAHVIASQ-EEELEARLRRVS-PRGV
RLVFDPVGGPVFEPLAAAMAPGGILIEYGGLSPQK--TPFPLLAVLSKTLTLRGYLVHEL
LADPMRLERAKAFILDGLEEGDLKPIIARTFQFDQIVEAHRFLESNEQFGKIVVTV----
------
>tr|A9ARY6|A9ARY6_BURM1 Alcohol dehydrogenase zinc-binding domain protein (Zn-dependent NADPH:quinone reductase) OS=Burkholderia multivorans (strain ATCC 17616 / 249) GN=BMULJ_05870 PE=4 SV=1
------------------------MARIVRIHEYGDASVLKLEDLEVSAPAANEVQISVK
AIGLNRAEVMFRNHAYLQEAEFPSRLGYEAAGVVTAVGSDVTEITIGDSVALIPPLDIAR
WGTYGELANVPAHLVVKSPENLSFEEAAASWMQYVTAWGALIEQAKLRQGDFVIVTAASS
SVGLAAFQIARMVGATSIAITRTRAKKQALLDAGAAHVIVSD-EEDIVERVMTITAGQGA
RVVFDPVGGPSFEPLTQSMARGGILLVYGALSSEP--TPFPLFTVLGKSLTLKGYIYAEI
VADPEALERAKAFILQGLKSGTLRPIIAKTFALSDIQDAHRFLEANQQIGKIVVTV----
------
>tr|A9IKK8|A9IKK8_BORPD Quinone oxidoreductase OS=Bordetella petrii (strain ATCC BAA-461 / DSM 12804 / CCUG 43448) GN=qor1 PE=4 SV=1
------------------------MARVVRFHQHGGPEVLRIEHVEVPLPGPGQVRIRVK
ALGLNRAEALLRAGSYIERPAFPSGLGLEAAGLVDAVGAGVTAFAPGDAVSIVPPQSMVR
WPTYGELITLPAELVIKHPPALGWEAAAAVWMPYLTAYGALIDIAHLGPEDFVAVTAASS
SVGLAAIQIANRVGATPIAITRTSAKACALRAAGAAHVIATA-EVELGARLLDITGGAGV
RVVLDAVGGPIFEPLTTAMSRGGILIEYGGLSAEP--TPFPLFSVLSKTLTLRGYLVHEI
TGDPAKLEAAKAFILDGLASGAFQPVIARTFEFDQIVDAHRFLESNEQFGKIVVTV----
------
>tr|A9W5J3|A9W5J3_METEP Alcohol dehydrogenase zinc-binding domain protein OS=Methylobacterium extorquens (strain PA1) GN=Mext_2454 PE=4 SV=1
------------------------MTRVVRFHEYGSADVLRIEDIEVPRPAADEVQIAVR
AIGLNRAEVMFRKGAYLQEANFPSQLGYEAAGTVKATGRDVSGFAEGDAVSVIPTLDMSR
WPTYGEVINIPVRYVVKHPAALSFEKAAASWMQYVTAWGALIDQAKLTAGDFVIVSAASS
SVGIAAFQIARSVGAMVIATTRTNAKAQALLDAGAHHVIATD-EGYLAARVKEITGGKGA
RVVFDPIGGPAIAQFAEVMAVGGILLEYGALSPDE--GPFPQFAVLGKSLTLKGYLYTEI
VSDDEALARAKAFIIEGLESGKLNPLVSRTFPFDQIQEATLFLESNEQIGKIVLTLD---
------
>tr|B0V419|B0V419_ACIBY Putative alcohol dehydrogenase, zinc-containing OS=Acinetobacter baumannii (strain AYE) GN=p3ABAYE0036 PE=4 SV=1
MRLMMLFKIALPILRSLLMSFNALQAKTWRFNCIGDTDVLTLETLPVALPAAGEVLIQMK
TIGLNRADVMFRRGTYIQKAVFPSRLGYEGAGIVLAIGEGVRQFSPGDAVSILPTDNLAK
YGTYTDKLLIPETFLVHKPDSLSWEEASSIWMQYLTAWGGVIHAGGVSKGKTILITAASS
SVGLAAIQIAEAADAKVIASTQTIEKKQRLLDLGVKNVIAREDEPDLYEALVLRLGGEHL
DVAFDAVGGPHIEQIAKAMSVGGTMVMHGALSPEI--TPFPLKVALRKSLTMRGFLFLEV
LHDPVLREQARRFILSSIGAGYLRPVIDCCFNFEDMHDAQRYLESNQQIGKIVVTLNT--
------
>tr|B1JAR4|B1JAR4_PSEPW Alcohol dehydrogenase zinc-binding domain protein OS=Pseudomonas putida (strain W619) GN=PputW619_3210 PE=4 SV=1
------------------------MPKVVHFHRTGDADVLILDEVAVPAPKSGEVQIEVK
AIGLNRAEIMYRTGQYVIDPQFPAKLGYEAAGIVRAVGSDVSDVVPGDAVSVVPSFSFAD
YGMYGEVVNAPAHAVVKHPSNLSFVEAAASWMMFVTAYGALVEYGNLKAGETVLIPAASS
SVGLAAIQIANMLGAIPVALTRTSAKRQALLDVGAKYVIATQ-EEDLIAEVAAITEGEGA
RIVFDPVGGPEATKLIKSMANTGIFFQYGALDHRD--IPVPVFDILGKHLTVRGYELFEI
TTDIQKLANAKAFVGKGLAGGQLKPVIDQVFPLNEIATAHRRMESNAQIGKIVVVVD---
------
>tr|B2FKI4|B2FKI4_STRMK Putative oxidoreductase OS=Stenotrophomonas maltophilia (strain K279a) GN=Smlt3135 PE=4 SV=1
------------------------MSQVVRIHEYGTADVLRIDDIDVPAPSADEVQIRVK
AIGLNRAEVMFRNGAYLQEAQFPSRLGYEAAGVVEAIGSAVSGFAAGDAVSVIPPLDIAR
WGTYGELANVPAQLVVKHPQALGFETAAAVWMQYVTAWGALLQQAHLAAGDFVIITAASS
SVGLAAIQIANAVGATPIAVTRGPGKRQALLDAGAAHVIATQ-EQDLVAEVARITSGAGA
RVVFDPIGGPQLVPLTEAMARGGILLEYGALSSEP--TPFPLFNVLGKSLTLKGYLYSEI
VSDDAALARAKAFIVDGLDKGMLTPKIAKVFPFAQIQEAHRYLESNEQIGKVVVTV----
------
>tr|B2IDM5|B2IDM5_BEII9 Alcohol dehydrogenase zinc-binding domain protein OS=Beijerinckia indica subsp. indica (strain ATCC 9039 / DSM 1715 / NCIB 8712) GN=Bind_1835 PE=4 SV=1
------------------------MSRTIKFSKAGGPEVLEFIETEVAAPGPGEVRIKVK
AIGINRAESMWRRDDYIEPVQFPAGLGYEAAGVVDAVGPNVTDVAVGDEVNVMPSFSMNE
YHTYGELILVPAYAVVPHPKSLSFTDAASIWMMFVTAYSALIEDAKVTKGDFVLIPAASS
SVGLAAIQITNYAGATPIALTRTSAKRQQLLDAGAAHVIATE-EVDLVAEIMRITDGKGA
RVAFDPVGGPAFPTLISALAFQGIVYLYGALAEGP--TTLPVLEMIAKMPTVKAHNIWLT
SGDETRRKAAIAYVLKGLEVGALKPIIDRTFKFEDMVEVHRYLEQNGQFGKIVATL----
------
>tr|B2TBM9|B2TBM9_BURPP Alcohol dehydrogenase zinc-binding domain protein OS=Burkholderia phytofirmans (strain DSM 17436 / PsJN) GN=Bphyt_5322 PE=4 SV=1
------------------------MPRTIMFAKAGGPEVLEFIETPLAAPGPHEVRIKVE
AIGLNRAESMWRNDAYIEPVRFPAGLGYEAAGVVDAVGADVKGIAPGDKVNVMPSFSMNQ
YFTYGEFIVVPDSAVVKHPESLSSAEAASIWMMFVTAYGALIEDAKVGQGDFVIVPAASS
SVGLAAIQIANYAGATSIALTRTSAKRERLLEAGAAHVVATG-ETDLVAEVRRITDGKGA
RVAFDPVGGPSFAKLLAALSFQGIAYIYGALSEQP--TTLPLLDMIAKVLTVKAHNIWLT
SGDPIRQKAAVDYVLKGFASGALKPVIDRTFRFDDMVEAHRYLEENGQFGKIVVTL----
------
>tr|B4RYL0|B4RYL0_ALTMD Quinone oxidoreductase OS=Alteromonas macleodii (strain DSM 17117 / Deep ecotype) GN=MADE_01925 PE=4 SV=1
MHMS-----------------PRKLIRTVRFHELGGPEVLTIDSLASPSLQATDVRIAVK
VVGLNRADAMFRRGSYIEKADFPSRIGYEASGIVIEVGEEVNHLRLGDEVCIVPQMGLSQ
NGCYAEEIVVPSEYVALKPAGLTFAEGAAAWMQYLTAYGALVEIANVQKGDAVLITAASS
SVGLAAIQIVNSRGGIPIATTLTGAKKAAVLKAGAAHVIATQ-EEPLLDSLRSILGENNL
KIAFDAVGGPQIAEIAEAMSPEGTIIVHGALSPEI--TPFPLKIALRKSLIVRGYVFTEV
IKDIERFRRAKQFILSGLSEGTLKPVIDRSFKFEEIVAAHHYLESNQQIGKIVVELD---
------
>tr|Q0B4I9|Q0B4I9_BURCM Alcohol dehydrogenase, zinc-binding domain protein OS=Burkholderia ambifaria (strain ATCC BAA-244 / AMMD) GN=Bamb_5387 PE=4 SV=1
------------------------MSRVIRFHRVGGPDVLQIDTVDVPAPGPGEVQLHVK
AIGINRAEVMFRSGEYTIQPRFPASLGYEASGVVAAVGPDVTAFAVGDAVSVVPSFSFAD
YGMYGDVVNVPVHALVRHPENLSFVEAAATWMMFVTAWGALIELGGLERGDTVLIGAASS
SVGLAAIQVANRVGAVPIALTRSAAKRQALLDAGAAHVIAGN-PADLPQQVAELTGGRGA
RIAFDPVGGPAAANLLHALRTNGTFFQYGALDTRD--IPVPVMDLLARHLTLRGYELFEI
TGDAQRLERAKRFIVDGLAAGALKPSIDRTFAFDDIAQAHRYMEAGTQVGKIVVTV----
------
>tr|Q13MK4|Q13MK4_BURXL Putative oxidoreductase OS=Burkholderia xenovorans (strain LB400) GN=Bxeno_B1717 PE=4 SV=1
------------------------MSRTIKFAKAGGPEVLEFIETPVAAPGPHEVRIKVE
AIGLNRAESMWRNDAYIEPVSFPAGLGYEAAGVVDAVGAEVTGIAPGDKVNVMPSFSMNQ
YFTYGEVILAPDYAVVKHPESLSFAEAASVWMMFVTAYGALIEDAKVTEGDFVLVPAASS
SVGLAAIQIANYAGATSIALTRTSAKRQQLLDAGAAHVIATA-ETDLVAEVMRITDGKGA
RVAFDPVGGPTFTKLLAALSFQGIAYIYGALSEEA--TPLPVLEMIARMLTVKAHNIWLT
SGDAARRKAAVDYVLKGLESGALKPVIDRTFTFDDMVEAHRYLETNGQFGKIVVTVQAGL
ADSNVD
>tr|Q2T1K4|Q2T1K4_BURTA Quinone oxidoreductase OS=Burkholderia thailandensis (strain E264 / ATCC 700388 / DSM 13276 / CIP 106301) GN=BTH_I0387 PE=4 SV=1
------------------------MARIVRIHQTGGPDVLRLDEIDPAPPGPGEIALQVK
ALGLNRAESMFRSGHYVEQPVFPARLGYEAAGVVSALGPGVTGFAIGDAVSIVPPLSISR
WGTYGEVATVPADVAVKHPASLGWTEAAAVWMQYVTAWGALIDLAQIKRGDAVVITAASS
SVGLAAIQVARMAGAVAIATTRTDAKAQALREFGADHVIVTQ-REDLAARVREITGGAGA
RVAFDPVAGPALPQLADALAFGGIVIEYGALAAEQ--APFPLFAVLGKMLSVHGYQYKRV
VGDPAKLDAAKRFVLDGLASGALKPAIDRVFPLDRIADAHRYLESNEQFGKIVVTV----
------
>tr|Q392P0|Q392P0_BURS3 Zinc-containing alcohol dehydrogenase superfamily OS=Burkholderia sp. (strain 383) GN=Bcep18194_B2465 PE=4 SV=1
------------------------MSRIVRFHRVGGPDVLQIDTVDVPAPGPDEIQLRVK
AIGLNRAEIMYRSGEYTFMPHFPAALGYEASGIVAARGSNVTAFAEGDAVSVVPAFSFAD
YGMYGEVVNVPVHAVVRHPAGLSFEEAAATWMMFVTAWGALIELGGLQRGDAVLIGAASS
SVGQAAIQIANHVGAVPIALTRGESKRQALLDAGAKHVIVGS-PADLPQHVADLTGGTGA
RLVFDPVGGPDAANLLRALATNGTYFQYGALDTRD--IPVPVMDLLARHLTLRGYELFEI
TGDAQRLERAKRFIVDGLAAGALKPLIDRTFAFDDIAEAHRYMEAGAQVGKIVVTV----
------
>tr|Q3KDW4|Q3KDW4_PSEPF Zinc-containing alcohol dehydrogenase superfamily OS=Pseudomonas fluorescens (strain PfO-1) GN=Pf01_2299 PE=4 SV=1
------------------------MARIVRIHEYGDASVLKLENVDVPAPAADEVQIEVK
AFGLNRAEVMFRNHAYLQEAEFPSRLGYEAAGVVVAVDANTSEFKIGDAVSLIPPLDIAR
WGTYGELANVPAHLTVKHPQNLSFEQAAASWMQYVTAWGALVEQAKLHKDDFVIVTAASS
SVGLAAFQIAKMVGATSIAVTRTRAKKQALLNAGAAHVIVSD-EEDMVAAVMALTDGKGA
RVVFDPVGGPSFEPLTQSMARGGILLEYGALSPEP--TPFPLFTVLGKCLTLKGYLYTEI
VSDPAILARAKAFIGDGLASGALKPIIARTFALDDIQEAHRFLEANQQVGKIVVMV----
------
>tr|Q5NZX0|Q5NZX0_AZOSE Putative oxidoreductase, Zinc-containing alcohol dehydrogenase OS=Azoarcus sp. (strain EbN1) GN=AZOSEA32690 PE=4 SV=1
------------------------MARVVRFHEFGAPEVLKIEDLEVGEPGPGEMRIRVQ
VIGLNRAEAAFRAGQYIEKAQLPARLGYEAAGTVDALGQGVGGFEIGEAVCVIPEFSMNR
YGVYAEQAIVPAAAVVKRPPGLSTAEAAAVWMPYLTAYGALIDVVRLGQGDAVVITAASS
SVGLAAIQIANSVGAVPIAVTRTEAKRAELQAAGAAHVIVSQ-AQDIAAEVMRITGGDGA
RMVFDPVGGPSILPLVSALACQGTLVLYGNLSGEAHQTPFPFGLAVGRGLSLRGYLVFEI
IHDPARLARAEAFIREGLRSGVLKPKIDRTFSLEKIVEAHRYLEGNQQLGKVVVTV----
------
>tr|Q89MQ5|Q89MQ5_BRAJA Quinone oxidoreductase OS=Bradyrhizobium japonicum GN=qor PE=4 SV=1
------------------------MTRIVRFHRHGGPEVLCIETASVPLPAKGEVQIRVR
ALGLNRAEALLRRGTYIEAAKFPSGLGLEAAGIVEAVGEGVAGFAPDDTVSIVPPLSMVR
WPAYAELATFPAELVVKHPPELGFEVAAAMWMQYLTAYGALVDIAGLGRGDVVAITAASS
SVGLAAIQIANRIGAVPVALTRTSTKRRALRDAGAAHVIASD-EEDIGARLAEIAGSNGV
RVVFDAVGGPAFEPLTAAMSPGGILIEYGGLSPEP--TPFPLFNVLTKSLVLRGYLVHEI
IRDPVRLAKAKAFILDGLSDGTLKPIIARTFRFEEIVEAHRFLESNDQFGKIVVTI----
------
>tr|Q931C5|Q931C5_RHIME Zinc dependent oxidoreductase-releated quinone oxidoreductase OS=Rhizobium meliloti GN=RA0019 PE=4 SV=2
------------------------MARVVRFHELGGPEVLRIEDVHVPEPGPHEVRIRVK
ALGLNRAEALLRSGAYIETATFPSGLGLEAAGFVEKVGPGVQGFIPGDPVSVLPPKSMIR
WPAYGELAIFPAALLVRHPPSLSFEEAAAVWMQYLTAYGGLVDIGGLRRGDFVAITAASS
SVGLAAIQIANMVGAIPVAVTRTSAKRQGLLEAGAAHVIASM-EEDLEAQLKRVSGQHGI
RVVFDPVGGPIFEPLAAAMAWGGILVEYGGLSPEK--TPFPLFAVLSKSLTLRGYLVHEL
LADPGRLERAKAFILDGLVSGALRPIIARAFPFDQIVEAHRFLESNEQFGKIVVTV----
------
>tr|Q986Y2|Q986Y2_RHILO Quinone oxidoreductase OS=Rhizobium loti GN=mll7162 PE=4 SV=1
------------------------MARIVRFHQHGGPEVLGIEDIDLPPPAPGEVQIRVK
ALGLNRAEALLRAGSYIETPPLPSGLGLEAAGVVETVGEGVKDFVPGDAVSVIPPQSMVC
WPAYGEVVAYPAGLIVKHPSSLDWQTAAAVWMQYLTAYGALIDIARLSSGDAVVITAASS
SVGLAAIQIANKIGATAIAVTRTSVKKQALLDAGAAHVVVLA-EEDLAARLSEIAGPQAV
RVVLDAIGGPIFEPLTAAMSKGGILIEYGGLSVEP--TPFPLAAVLGKTLTLRGYLVHEI
TGNPEKLEAAKAFILEGLETGTLRPIIDRTFALDQIVEAHRYLESNEQFGKIVVTV----
------
