# Supplementary material for: Subdivision of the MDR superfamily of medium-chain dehydrogenases/reductases through iterative hidden Markov model refinement
Source: BMC Bioinformatics. 2010 Oct 27;11:534. doi: 10.1186/1471-2105-11-534 (PMC2976758; doi:10.1186/1471-2105-11-534)
Supplement: Additional file 4 — MDR family alignment figures. Illustrations showing the mafft MSAs from Additional file 3: mdr-sequences. Red sequence identifiers denote sequences from UniProtKB/TrEMBL, while blue correspond to sequences from Swiss-Prot. The position cscores are shown in a bar plot under the MSA. Positions that contain gaps in over 90% of the sequences have been removed from the alignment in order to increase readability. [file 1471-2105-11-534-S4.ZIP › mdr/MDR069.mafft]

>tr|A3CXY0|A3CXY0_METMJ Oxidoreductase domain protein OS=Methanoculleus marisnigri (strain ATCC 35101 / DSM 1498 / JR1) GN=Memar_2307 PE=4 SV=1
--------MKQVLLNLQSGSIQVENVPVPAVTRG-VVVENAYSLISAGTESSLINLAQQS
LVGKAKARPDDVKKVLQKVGTDGPLSAYQQAMSRLSKPEPLGYSSAGTVVTTASD---EF
EVGDRVACAGAGYAVHAEYVAVPKNLCVRIPDGVGFKEAAFTTVGSIAMHGVRNAEVSVG
ENVAVIGLGLIGLLSVQILKAAGCRVIGIDIDPEKLALAAELGADVV--SNYDGLFERAR
ALS-SFGADAVIITAATRSSAPIEAAGRLVRDKGRVVVVGNVGMDVPRDVFYEKEAEVVV
SRSYGPGRYDRNYEERGIDYPI-YVRWTEKRNMEAFLELVRQK---KIDLDRLITHTFPL
DDAPGAYDLINTG--KERFIGVLLQYSP-NGSGASGTVVSLAK-PGARKRKVPAAA----
--
>tr|Q8PSM7|Q8PSM7_METMA Oxidoreductase OS=Methanosarcina mazei GN=MM_3052 PE=4 SV=1
--------MKQVVLNLKDGDLTVEEVPIPTIKGSGVLVRNHYSVISAGTESGVVDLADKS
LIGKARARPDLAMKVINKAKQDGPISAFQQAMGRLEKREPLGYSSAGTVISVSEDIK-DI
KPGDRVACAGAGYANHADVVFVPRNLCAKVPENVDFKNACFTTVGSIAMQGVRNADVKIG
ENIVVIGLGLIGLITLQILKASGCRVFGVDLDESKVNLARELGADLSYSRNSPNLEERIK
QFSRGIGADSTIITAATRSNDPVDFAGKITRERGKVVIVGLVGMDIPREEYYNKELEMRI
SRSYGPGRYDRNYEEYGQDYPAPYVRWTENRNMQAFLDLISMK---KISMEPIITHEYEI
EQAPEAYNIIKER--KP-YLGLVLKYDT-DKRIEDKVILKSPG-PVSAISESFSPVL---
--
>tr|Q8PXN6|Q8PXN6_METMA Oxidoreductase OS=Methanosarcina mazei GN=MM_1180 PE=4 SV=1
--MIRSFSMKQVVLNLKDGDLTVEDVPIPTLKGSGVLVRNYYSVISAGTESGLVDLADKS
LIGKARARPDLAMKVINKAKQDGPISAFQQAMGRLEKREPLGYSSAGTVISVSEDIA-SI
KVGDRVACAGAGYANHADVAFVPKNLCVKVPDNVDLKNACFTTVGSIAMQGVRNADVRVG
ENVVVVGLGLIGLITVQILKASGCRVFGIDLDESKVKLAKELGADFALSRNTPNIEESVR
QFSRGIGADVTIIAAATRSNDPVDFAGKITRERGKVVIVGLVGMDIPREEYYNKEIELRV
SRSYGPGRYDRAYEEFGRDYPAPYVRWTENRNMQAFLDLLSMK---KISMDPIISHEFAI
EQAPDAYDIIEQR--KP-YLGIVLRYDT-NREIEDKIVLKAPE-SKPFPSGTPVVGV---
--
>tr|A2TNN4|A2TNN4_9FLAO Putatve zinc-binding dehydrogenase OS=Dokdonia donghaensis MED134 GN=MED134_05969 PE=4 SV=1
--------MKQIIQSFKTGETILEELPAPKVKRGQVLIQTTKSLVSLGTERMLVEFGKSN
LISKARQQPDKVKMVLDKIKTDGLLPTVETVFNKLGEPLPLGYCNVGKVIAVGEGVS-EF
SVGDRVASNGG----HAEFVSVPKNLVALIPDNVTDEQACFTVIGSIGLQGLRLLNPTLG
ETVVVTGLGLIGLLTAQLLKANGCNVIGIDFDQSKLDLAHQWGITTINPAKGDDPVKTVM
SLTGDVGADGVIITASTKSNEVISQAAQMSRKRGRIVLVGVIGLDLSRAEFYEKELTFQV
SCSYGPGRYDENYENRGQDYPLPFVRWTEQRNFETMLNAISKQ---YIEVDPMITEVIDL
ENYKDIYGEIGSS--KS--IASILNYGN-EAVYSNTITFDTNS----KSGSTNGIAIVGA
G-
>tr|A3J1U3|A3J1U3_9FLAO Oxidoreductase OS=Flavobacteria bacterium BAL38 GN=FBBAL38_02590 PE=4 SV=1
--------MKQIIQSFKTGQTILEEVPAPQVARGTVLIQTTRSLVSLGTERMLVEFGKSN
LISKARQQPDKVKQVLDKIKTEGLMPTLEAVFNKLGEPLPLGYCNVGKVIAVGEGVS-EF
KVGDRVASNGQ----HAEFVSIPKNLVAHIPDNVTDEQAAFTVIGSIGLQGIRLLNPTLG
ETVVVTGLGLIGLLTAQLLVANGCKVIGVDIDESKLALAKQWGIIPFNPKNG-DVVKFVE
ENTNGVGADGVIITASAKTDEIISQAARMSRKRGRIILVGVIGLNLSRAEFYEKELSFQV
SCSYGPGRYDEDYENRGNDYPLPFVRWTEKRNFEAILQSISSG---KLHVNEMITEVIPL
DDYLQIYGEIGSS--KS--IASILKYKETNVVPQNTIQLKETN----YSGQKGIIGVIGS
--
>tr|A3RXV2|A3RXV2_RALSO Oxidoreductase OS=Ralstonia solanacearum UW551 GN=RRSL_01054 PE=4 SV=1
--------MRQILQDLGSGVTNIMEAPCMAASPGTIVSTTRATLISAGTERMLVDFGRAS
LLEKARQQPEKVKMVLNKIATDGLSTTLSAVRAKLNQPIPLGYCNVGTVHAVGAGVE-GF
KVGERVVSNGS----HADVVRVPRNLCARIPDEVDDESAVFTVVAAIALQGIRLAEPTLG
ETFVVTGVGLIGLLAVQLLRAHGCRVLAIDFDSEKLKLAEQFGAETCNPGMREDPVAAGL
AFSRGRGVDGVIITASTASSEPVTQAAQMCRKRGRIVLVGVTGLELNRADFYEKELSFQV
SCSYGPGRYDPAYEEQGRDYPLGFVRWTEQRNFEAVLDMLADG---RLNVHPLITHRIPF
EEAPRAYDLLSSD--KS-ALGLVLQYKA-PPPSTFARRLALIDAPPVFDPAQPICA----
--
>tr|A3WML8|A3WML8_9GAMM Putatve zinc-binding dehydrogenase OS=Idiomarina baltica OS145 GN=OS145_11471 PE=4 SV=1
--------MKQVLQDLSSGATILTEAPKPSISRNCILVNSKVSLISAGTERSLVAFGKGS
LIKKAKQQPDKVKMVLEKLRTDGFAATFDAVASKLSQPLQLGYCNVGEVAETTAG-S-NF
NVGDRVVSNGP----HADIIRVAENLCAKIPDNVSNEQAAFTVVGSIGLQGIRLVKPTLG
ESIVVTGVGLIGLLVVQLLRANGCRVLAIDFDDTKLALAREFGAHTCNPSRGEEPIDFGL
SFSNGRGVDAVIVTASTQSSDPITQAARMSRKRGRIVLVGVTGLELNRADFYEKELTFQV
SCSYGPGRYDPLYEEKGQDYPLGFVRWTEQRNFEAILDMMSSG---YLNVEPLISHRYAF
LNAEKAYETLNND--ER-VLGILLTYDH-ALEERHKRTVKLIDKVS-YDAKDPVVGF---
--
>tr|A4U2X0|A4U2X0_9PROT Alcohol dehydrogenase superfamily, zinc-containing OS=Magnetospirillum gryphiswaldense GN=MGR_3634 PE=4 SV=1
--------MKQVIQSARSGALALKMVPEPKVRSGCLLVQTGASLISAGTERMVIDFAKKS
LAGKAKERPDLVKKVLDKARRDGLMATFKAVMARLDEPLPLGYSAAGRVVGIGRGLEGAF
QVGQRVAIAGAGLANHAELNVVPRNLVAPIPDDVSDEEACFGTLASIAMAGCRNLAPQLG
DVVLVLGVGLVGQLAAQLLALSGVRVVAVDVDADRLALAKANGAELTWVLGQAGLPEAVA
ALTGGIGCDGVLIAAATDSSEPLELAAELARDRAALVMVGKTGTEFPYAAFMKKELRIMV
SRSYGPGRYDEDFEGRGVKYPVGWVRWTESDNLRECVRLMSPSLRQRLNVGSLITHRFPF
DRAEDAYDLVTTR--REPNMGVVLKYDN-ETKSVAAPLFAAAK----PAAGACVLGVIG-
--
>tr|A9DSN8|A9DSN8_9FLAO Oxidoreductase OS=Kordia algicida OT-1 GN=KAOT1_17398 PE=4 SV=1
--------MKQILQSFKTGVTELAELPSPRVKGGQVLIQTTRSLVSLGTERMLVEFGKAS
LIQKARQQPDKVKMVLDKIKTEGLMPTIETVFNKLEQPLPLGYCNVGKVVAVGKGVT-DF
KVGDRVASNGQ----HAEFVSVPQNLVAHIPDNISDEEAAFTVIGSIGLQGIRLVNPTMG
ETIVVIGLGLIGLLTAEMLVANGCTVIGYDLDDKKVEIAKEKGIIAFNPLKGNDPVKFVL
NQTNNIGADGVVITASAKTNDIISQAAQMSRKRGRITLVGVIGLNISRAEFYEKELTFQV
SCSYGPGRYDDDYEFKGIDYPLPFVRWTEKRNFETVLQLISTG---KLEVQSLISEVVPL
EEYDKIYGDIGNS--KS--IASIIKYSE-DTKPENTIVVNKKD----LQPAKGIIGLVGA
G-
>tr|B5GZE3|B5GZE3_STRCL Bi-domain oxidoreductase OS=Streptomyces clavuligerus ATCC 27064 GN=SSCG_04717 PE=4 SV=1
--------MKQVVQNYKSGELALLDVPEPGCAPGGVLVRSAYSLISTGTELMKVSEAGMS
MLGKARSRPDQVAKVMQSVAVNGVPATYRKVMGKLDSYTPLGYSLCGVVEEVGAGVD-EV
KAGDLVACAGNEHALHAELNWVPKNLFARVPDGLAPRHAAFGTVGSIALQGVRRGEPQLG
EVALVIGLGLIGQLVAQLLTASGVRVVGVDPDPARCALAARLGAAACGDPASTAVAAAVA
ELTDGHGVDQVYLAAGGGSNQPVELAARLSRDRGRVVDIGKCRLDLPWNAYYEKELDVRF
SRSYGPGRYDPEYELEGRDYPIGYVRWTERRNLACFLDLTARG---GVDVEPLISHIAGF
DDAVETYRRLKDG--ELEAVAVLFRYPG-HTEEP--KAAPAVAVPAVRRSGAAPAAT---
--
>tr|B5HJ98|B5HJ98_STRPR Bi-domain oxidoreductase OS=Streptomyces pristinaespiralis ATCC 25486 GN=SSDG_05259 PE=4 SV=1
--------MKQVVQNYKSGELAVLDVPVPGCKPGGVLVRSAYSLISTGTELMKVSEAGMS
MLGKARSRPDQVAKVMQSVATNGVPATYRKVMGKLDSYTPLGYSLCGVVEQVGAGID-DV
KAGDLVACAGNEHALHAELNWVPKNLYTPVPDGLAPRHAAFGTVGSIALQGVRQGESKLG
EVALVIGLGLIGQLVVQLLAASGVRVVGADPDPERCELAERLGAAACGDPASPAVEAAVA
ELTGGLGVDQVYLAAGGGSNQPVELAARLCRDRGRVVDIGKCRLDLPWNAYYEKELDVRF
SRSYGPGRYDPEYELEGRDYPIGYVRWTERRNLACFLDLLARG---SVDVEPLVSRIADF
DDAVETYQSLKSG--ELKAVAVLFRYPG-HAGEA---DAPAVAVPAVKRPVGTVPGPA--
--
>tr|B7AI90|B7AI90_9BACE Putative uncharacterized protein OS=Bacteroides eggerthii DSM 20697 GN=BACEGG_02124 PE=4 SV=1
--------MRQIIQDMKSGQTILEEVPVPQVKSGSVLIKTSCSLVSLGTERMLVEFGKAS
LIDKARQQPDKVKQVLDKIKTDGVQPTIEAVFNKLGHPLPLGYCNSGTVVAIGNGVT-EF
KVGDRVASNGQ----HAEYVCVPKNLVAKIPENVSDEEAAFTVIGSIGLQGIRLINPQLG
ETVVVIGLGLIGLIAAQLLQANGCRVIGIDFDEEKVQLAREKNIIGINPTKGTDPVKYVL
EETASYGADAILITASTKTDEVIHQAAEMSRKKGRIVLVGVIGLGLRRDDFYKKELSFQV
SCSYGPGRYDDDYENRGIDYPLPFVRWTEKRNFETVLQAIAMG---RIDVKSLITEEVKL
DNYKEIYGDMRKH--GS--IASIIKYPS-DSKMRTVVEVTSLN----FTGTKGQIGIIGA
G-
>tr|Q1YPR5|Q1YPR5_9GAMM Putatve zinc-binding dehydrogenase OS=gamma proteobacterium HTCC2207 GN=GB2207_06019 PE=4 SV=1
--------MKQILQDLSSGETLIVDSPAPMLSSSSLKIASKVSLISAGTERMLVEFAQSS
YIDKARKQPERVKMVLDKVATDGLVTTYDAVKSKLGQPIPLGYSNVGVVEGISPGLS-GF
QVGDRVVSNGA----HADIVTVKNNLCARIPDNVDDDSAVFTVVGSIGLQGVRLANPTLG
ESFVVVGAGLIGLLVIQLLKANGCRVLAIDFDDNKLELAAQFGAEICNPVTGGDALSQAA
SLSRDRGVDGVIITASSKSNEPMKQAAQMCRKHGRIILVGVVGLELDRSDFYEKEIIFQV
SCSYGPGRYDASYEDDGNDYPIGYVRWTEQRNFEAFLDLLSTG---VVDVKPLISSRFEF
TDASAAYKELSSN--TS-GLGILLDYSS-ATRGRLSRSITLDRQEH-FDGDSPTIGF---
--
>tr|Q2CH97|Q2CH97_9RHOB Probable transmembrane protein OS=Oceanicola granulosus HTCC2516 GN=OG2516_18795 PE=4 SV=1
--------MKQLLQSLKDGSTRLEEVPAPRARRGELLIHTTTTLVSAGTERMLAEFGKAG
WITKARSQPDKVRQVLEKARTDGVAVTLEAIRSKLDQPLALGYCNVGRVAETGPGVE-QF
ELGDRVVSNGK----HAEVVAVPKNLCAKVPDAVSDEAASFTVLAAIGLQGVRLAQPTLG
ECVVVTGLGLIGLLTVQLLRAQGCRVLGLDFDPSRLELARRFGAETVNVGAGEDVLAAAQ
AFSRGRGVDAVLITASTKSSEPVSQAAQMCRQRGRIVLVGVTGLELSRADFYEKELSFQV
SCSYGPGRYDSSYEEDGQDYPVGFVRWTEGRNFEAVLDLMANG---ALDTAPLITHRFPI
EQGEQGMALLTSG--EQ-SLGILLSYPT-EGQAERLAQPRIALTPAPARAKGSVAV----
--
>tr|Q8KHP4|Q8KHP4_PSEAE Similar to Zinc-binding dehydrogenases OS=Pseudomonas aeruginosa PE=4 SV=1
MSFCIEGAMKQVLQDMAKGGTSVTVAPAPQISRDHVIINSTVSLISAGTERMLVGFGKAS
YLDKARQQPEKVKMVLEKIKTDGLMTTVEAVQSKLAQPLPLGYCNVGVVSEIGSGVE-GF
KVGDRVVSNGP----HADLVKVSKNLCARIPDGVDDESAAFVVVASIGLQGIRLAQPTLG
ECFVVTGVGLIGLLTVQLLRAHGCRVLAIDFDDSKLELARQYGAQTCNPGKGEDPVAAGM
AFSRGKGVDGVIITASTKSSDPVTQAARMSRKRGRIVLVGVVGLELNRADFYEKELTFQV
SCSYGPGRYDPEYEEKGGDYPLGFVRWTEQRNFEAVLDMLDSG---QLEVKTLITHRFKF
EDAPAAYSTLTQD--NS-GLGMLLLYAS-DTAERVVRHVPLSDMKG-FNAQKPVVGF---
--
>tr|Q8KHS1|Q8KHS1_PSEAE Similar to Zinc-binding dehydrogenases OS=Pseudomonas aeruginosa PE=4 SV=1
--------MKQVLQDMAKGGTLVTEAPAPQASKEHIVINSRVSLISAGTERMLVGFGKAS
YLEKARQQPEKVKMVLEKVQTDGLMTTIEAVRSKLGQPLPLGYCNVGVVSEVGSGVE-GF
KVGDRVVSNGP----HADVVKVSKNLCARIPDEVDDESAAFVVVASIGLQGIRLAQPTLG
EAFVVTGVGLIGLLTVQLLRAHGCRVLAIDYDENKLSLARGYGAATCNPGRGEDPVTAAM
AFSRGQGVDGVIITASTQSSDPVTHAARMSRKRGRIVLVGVTGLELNRADFYEKELTFQV
SCSYGPGRYDPNYEEKGQDYPLGFVRWTEQRNFEAILDMLACG---QLDVQALITHRFAF
EDAPQAYQALVDDKEKA-GLGILLQYTA-DAASRAIRQLELRQGVT-FDPVRPVL-----
--
>tr|Q8KN10|Q8KN10_9ACTO Putative bi-domain oxidoreductase OS=Streptomyces sp. 139 GN=ste11 PE=4 SV=1
--------MKQVVQNYKSGELALLDVPEPGCKPGGVLVRTAFSLISTGTELMKVSEAGMS
MLGKARSRPDQVAKVVQSVAANGVPATYRKVMGKLDSYTPLGYSLCGVVEQVGAGID-DV
KAGDLVACAGNEHALHAELNWVPKNLYVPVPDGVAPRHAAFGTVGSIALQGVRQGESRLG
EVALVIGLGLIGQLVVQLLNASGVRVVGVDPDPARCELAERLGAAACGDPGSASVESAVA
ELTGGMGVDQVYLAAGGSSNQPVELAARLCRDRGRVVDIGKCRLDLPWNAYYEKELDVRF
SRSYGPGRYDPEYELQGRDYPIGYVRWTERRNLACFLDLIARG---RVDVEPLVSHVSGF
EDAVETYRRLEDG--ELKAVAVLFRYAA-PAGGTPVEEAPEVTVPEVRRRPERSG-----
--
>tr|Q9RMD0|Q9RMD0_ACILW Putative uncharacterized protein weeE OS=Acinetobacter lwoffii GN=weeE PE=4 SV=1
--------MKQILQDMANGGTTVTEAPVPQCSKGHLLISTTTSLISAGTERMLVGFGKAS
LIDKARQQPEKVKMVLEKVQTDGLLTTYDAVKSKLAQPLALGYCNVGIVHEVGANVD-DF
QVGDRVVSNGP----HADMVKVPKNLCAKIPDNVSDEAASFAVVASIGLQGIRLAQPTLG
ESFVVTGAGLIGLLTIQMLRANGCRVLAIDFDQSKLDLAKQFGAEICNPGKGEDPVAVGL
AFSRGVGVDGVIITASTKVSDPVIQAARMSRKRGRIILVGVTGLELNRADFYEKELSFQV
SCSYGPGRYDTGYEDKGNDYPLGFVRWTEQRNFVAVLDMMSAG---TLNVEPLITQRFEF
EDAPKAYDALTED--KS-GLGLLLKYNS-PVETRLEKRVVLRPIS--IEAKNAVVGFI--
--
>tr|A0LNK2|A0LNK2_SYNFM Alcohol dehydrogenase, zinc-binding domain protein OS=Syntrophobacter fumaroxidans (strain DSM 10017 / MPOB) GN=Sfum_3331 PE=4 SV=1
--------MLQITQNIRDGRLSVVTVPEPLARPGHVLIANACSLISAGTEKMVMDLAGKS
LLGKARERPDHVRRVLQKLRGEGILQTLAQVREKLDEPMAMGYCSSGIVLACGSGVQ-EF
KPGDRVASNGP----HAGVVCVPKNLCATVPDGVSFEQAAFTVLGAIALQGVRLARLSLG
DTAFVIGLGLVGQLAVALLKAQGCRVLATDPDSAKCVLAATLGADPAAP---HLDAGRVL
RLTRGLGADAVLIAASTKSDGPVELAGEAVRQKGRVVAVGAVGLNLPRRPYYFKEAEFVV
SCSYGPGRYDPEYEERGRDYPAAHVRWTEQRNMQAVLDLMASG---RLDVRPLISHRFRI
ENAEAAYALIEAG--MQPYLGIILEYPD-KPAPLKRLTLPAVS----GVRQQDSIGVGC-
--
>tr|A6LCC1|A6LCC1_PARD8 Putative zinc-binding dehydrogenase OS=Parabacteroides distasonis (strain ATCC 8503 / DSM 20701 / NCTC 11152) GN=BDI_1580 PE=4 SV=1
--------MKQIIQDLKSGSTILEEVPVPQVKSGYVLIQTTRTLVSLGTERMLVEFGKAN
LIDKARQQPDKVKQVLDKIKTDGLQPTLEAVFNKLGQPLPLGYCNVGRVVAVGKGVA-EF
KVGDRVASNGN----HAEFVCVPKNLVAKVPDDITDEEAAFTVIGSIGLQGIRLLNPQLG
ETVVVVGLGLIGLVAAQLLRANGCKVIGVDFDQQKVDMAASKGIVAVNPGRGTDPVRFVE
DYTGGIGADGVLITASTQNHEVIHQASEMSRKRGRIVLVGVVGLNMRRDDFYKKELSFQV
SCSYGAGRYDEEYENKGHDYPLAYVRWTEKRNFETILHAISSG---SLDVKSLITEEVDL
ADYEEIYGDMRKK--GS--IASILRFPA-DSKMESVVSIGSNA----FVSGNGKIGIIGA
G-
>tr|A6VTG3|A6VTG3_MARMS Alcohol dehydrogenase zinc-binding domain protein OS=Marinomonas sp. (strain MWYL1) GN=Mmwyl1_0808 PE=4 SV=1
--------MKQILQDMAKGGSAIVEAPAPQATKNNVVINTTTTLISAGTERMLVDFGKAN
LIDKARSQPDKVKMVLEKVQTDGLMTTVDAVRSKLAQPLPLGYCNVGVIDSVGKGAD-HF
KVGDRVVSNGP----HADVVRVAKNLVAKIPDNVTDEEASFTVVASIGLQGIRLANPTMG
ECFVVTGVGLIGLLTVQMLRAQGCRVLAIDFDQSKLELAKQFGAETCNPGKGEDPVAVGM
AFSRGIGVDGVIITASTKSNDPVTQAARMSRKRGRIILVGVTGLELSRADFYEKELTFQV
SCSYGPGRYDPSYEEQGNDYPLAFVRWTEQRNFEAILDMMSGG---QLNVKPLVTHRFKF
ENASDAYELLTTD--KS-ALGILLQYES-APQDRHETTVRMHPVVQ-YQADEPVVGF---
--
>tr|B3QVJ8|B3QVJ8_CHLT3 Alcohol dehydrogenase zinc-binding domain protein OS=Chloroherpeton thalassium (strain ATCC 35110 / GB-78) GN=Ctha_2146 PE=4 SV=1
--------MKQIIQSFKTGETILEEVPAPQVKQGTVLIKTAYSLVSLGTERMLVEFGKSN
LLQKARQQPDKVNQVLDKMKTDGVVPTLEAVFNKLGEPLPLGYCNVGEVIAVGQGVS-EF
KKGDRVASNGP----HAEFVCVPKNLVAGIPSEVSYEEAAFTVIGSIGLQGIRLCNPTFG
ETIVVTGLGLIGLLTAQMLLANGCNVIGIDFDASKLELAKQWGIQTINPAKGDDPVKVVM
QYTNGIGADGVIITASTKSNEVISQAAQMSRKRGRIVLVGVIGLDISRADFYEKELSFQV
SCSYGPGRYDDNYEQKGQDYPIGFVRWTEKRNFDAILQAIAVG---KLNVKPLITEVVEL
ENYLRVYGDMKNS--GA--VASLLKYQADESRYNNTIKISENK----NTGKNNGIAIIGA
--
>tr|B3QX97|B3QX97_CHLT3 Oxidoreductase domain protein OS=Chloroherpeton thalassium (strain ATCC 35110 / GB-78) GN=Ctha_0906 PE=4 SV=1
--------MQQLVQNSRSGAIKVKSVPAPSLKPGMVLVRNHFSLISAGTERMKVELGKKN
LLGKAMARPDQVQQVLKQMKEMGVVSTLERAFNKLNTDSAMGYSSAGTVVEVADDIS-EF
RVGDRVACAGGGYASHAEFVVVPKNLCAKIPDCVPFDEAAYSTLGAIAMQGLRQANPTLG
ETVTVIGLGLLGQILVQLLKANGCMVIGVDISDEALRLAKEHGCDLALKRSAENVPDQIK
SFTNGFGTDAVIITASTSQNDPVEFAAEIMRDRGRVVMVGVTGMNLPRDPYYMKELDFKL
SRSYGAGRYDTNYEEKGVDYPIGYVRWTEKRNMQTFVQLLAEK---KIKLDKITTHKFPI
EQAEDAYKLISGEV-QERYIGILLDYGE-FGFSPESTEALLHTASHHPAPSVDT------
--
>tr|Q1IK06|Q1IK06_ACIBL Alcohol dehydrogenase, zinc-binding OS=Acidobacteria bacterium (strain Ellin345) GN=Acid345_3794 PE=4 SV=1
--------MKQVIQYQKTGDITVEELPVPQLKSGGILVRNFFSLISAGTERSSVTTAQAS
LIGKAQARPDLVRQVMDNVKREGLMATIEKVQNRLDNYKELGYSCAGIVVE--SAVD-EF
KVGDRVACGGVGYASHSEIVYVPKNLATLVPESVAMDDAAYTTVIAIAMQGVRQADVRVG
EKVVVMGLGLIGLITVQILKASGCAVIGLDISDRNFELAKKFGCSECAVSDMHSV-GKVE
AFTRGRGSDAVIVTAATKSSEPVELAMQYARKRSKVVVVGAVGMDIPRSPFYEKEVDFRI
SCSYGPGRYDSEYEERGHDYPIGYVRWTEKRNMESALDLIAER---RLDVRSLTTHTIPV
DKALEAYDIITGKT-QTPYLGILLSYPD-ATYERTAANRRIDLSPTKAVPESSA------
--
>tr|Q2LWL7|Q2LWL7_SYNAS Oxidoreductase OS=Syntrophus aciditrophicus (strain SB) GN=SYNAS_25980 PE=4 SV=1
--------MKQLIQNLKTGETFLEEVPVPKSGLGQVLIKTTHSLVSLGTERMLVEFGRAS
LIQKARQQPDKVKQVLDKIKTEGLLPTLEAVFKRLNEPLPLGYCNAGVVVETGDGVS-EF
KVGDRVASNGP----HAEYVCVPQNLAAKIPDAVSDEEAAFTVIGSIGLQGIRLCQPSLG
ETIVVFGLGLIGLITAQLLNANGCRVIGIDLDPSKLAMARQMGCTTIDP-RESDTVAAVM
QQTADIGADGVIITASAKTDDVISQSARMSRKRGRIILIGVVGLNLNRAEFYEKELTFQV
SSSYGPGRYDENYEQKGQDYPIGFVRWTEKRNFEAVLQAIASG---LLDVKSLITERVRL
DDFQKIYGSIGRS--HS--IASILVYSG-SDKRERAIPIISKS----FNAGKS-LGIIGA
GN
>tr|Q2WBD1|Q2WBD1_MAGMM Threonine dehydrogenase OS=Magnetospirillum magneticum (strain AMB-1 / ATCC 700264) GN=amb0040 PE=4 SV=1
--------MKQVIQSTRSGKLSLKQVPDPRVRAGHVLVATRASLISAGTERMVIDFARKS
LAAKASARPDLVRKVLDKARRDGLISTFKAVMARLDEPLPLGYSAAGTISAVGAGLEGAF
TTGQRVAMAGAGLANHAELNVVPRNLVAAIPDDVTDEEAAFGTVGSIAMAGMRSLGAQLG
DVVAVLGVGLVGQLAVQLLALQGARVVALDVNPQRLALAKAMGAELTWVLGEHGLTEAVA
ALTGGIGCDSVLIAAATDSSEPLALAAELARDRAKVVLVGKTGTEFDYAAYMKKELTLSV
SRSYGPGRYDEDFESRGVKYPVGWVRWTEAENLRECVRLMSPSLPRRLDVGALITHRFAF
DDAESAYQLVTGG--AEPHLGVVLGYGDHSAGRAEARVFPAAK----APAGRCVMGVI--
--
>tr|Q7MPK6|Q7MPK6_VIBVY Putatve zinc-binding dehydrogenase OS=Vibrio vulnificus (strain YJ016) GN=VV0357 PE=4 SV=1
--------MKQILQDMAKGTSNLVEAPAPTTSKGNLLINTSISLISAGTERMLVDFGKAS
LLDKARQQPDKVKMILEKVQTDGLMTTLEAVQSKLAQPLPLGYCNVGVVNAVGRGVN-GF
KEGDRVVSNGP----HADVVRVPKNLCALIPDNVSDEEASFTVVASIGLQGIRLAVPTLG
EAFVVTGVGLIGLLTVQLLRAQGCRVLAIDYDDAKLELAKQFGAQVCNPGKGEDPVAAGM
AFSRGNGVDGVIITASTKSNDPVTQAARMSRKRGRIILVGVTGLELNRADFYEKELTFQV
SCSYGPGRYDADYEDKGNDYPYAFVRWTEQRNFEAILDMMSSG---QVDVKPLITHRFKF
EDAAQAYDLLTSD--KS-ALGILLQYQS-EPSTRHQKSVTLNSKAT-FEVSKPVVGF---
--
>tr|Q9RJK1|Q9RJK1_STRCO Putative bi-domain oxidoreductase OS=Streptomyces coelicolor GN=SCO0387 PE=4 SV=1
------------MQNYKSGELALLDVPVPGCKPGGVLVRTAYSLISTGTELMKVSEAGMS
MLGKARSRPDQVAKVVQSVATNGVPATYRKVMGKLDSYTPLGYSLCGVVEQVGEGID-DV
KAGDLVACAGNEHALHAELNWVPRNLYAPVPDGLAARDAAFGTVGSIALQGVRQGESRLG
ETALVIGLGLIGQLVVQLLVASGVRVVGADPDAERCELAERLGAAACGDPASPAVESAVV
ELTDGHGVDQVYLAAGGGSNQPVELAARLCRDRGRVVDIGKCRLDLPWNAYYEKELDVRF
SRSYGPGRYDPEYELEGRDYPIGYVRWTERRNLACFLDLVARG---RVDVAPLITRTADF
DDAVETYRSLQDG--ALKAVAVLFRYPG-QPDAEAPAGAPAVTVPGVRRGAGAAA-----
--
