# Supplementary material for: Subdivision of the MDR superfamily of medium-chain dehydrogenases/reductases through iterative hidden Markov model refinement
Source: BMC Bioinformatics. 2010 Oct 27;11:534. doi: 10.1186/1471-2105-11-534 (PMC2976758; doi:10.1186/1471-2105-11-534)
Supplement: Additional file 4 — MDR family alignment figures. Illustrations showing the mafft MSAs from Additional file 3: mdr-sequences. Red sequence identifiers denote sequences from UniProtKB/TrEMBL, while blue correspond to sequences from Swiss-Prot. The position cscores are shown in a bar plot under the MSA. Positions that contain gaps in over 90% of the sequences have been removed from the alignment in order to increase readability. [file 1471-2105-11-534-S4.ZIP › mdr/MDR070.mafft]

>tr|A0NIN3|A0NIN3_OENOE Alcohol dehydrogenase, Zn containing OS=Oenococcus oeni ATCC BAA-1163 GN=OENOO_51004 PE=3 SV=1
MLINKGEYRNMNALVLDKMNHLEVENLEKPTPKNNEVLIKVAYVGVCGTDKALYQGLPGS
ADAVPPIVLGHEDSGTVVEIGESVTNFEVGDRVAIDPNIYCHKCDFCRTNRPELCTNLSA
VGVTRNGGLEEYVAVPEEVAYKLPDNVSFKQAALTEPLSCVVHGVDLLAIKPFQEAIVLG
DGFTGQLFVKTLKAYGVSKVTISTRHLDDEKHVDFLKKVVGADEVVDARS-NDFD-----
------KDYDVVVEAVGSADVQEQAVKAAAHGGQVLMFGVGKPEQKFSVSSYEIFQKQLT
VQGSFINPYTFKAAIAMIAAGKIDPSELVSMELKAAKMNDYLSG-KIR-TNKAVLNIEAA
F----
>tr|A8RA09|A8RA09_9FIRM Putative uncharacterized protein OS=Eubacterium dolichum DSM 3991 GN=EUBDOL_00672 PE=3 SV=1
----------MKAGYYVGNFEYEVRDIPDRDPKSDEVKIRVAWCGLCGTDIHKFQGKNGA
SVVIPPIILGHECSGIVTAVGPKCKYFKVGDRVACDPSWGCGKCIWCQRGLPNFCLERHG
VA----KGFSEYVYPPEKNVYHIADSLDLESAAFTEPLSCAIHGLDLLNIKSGKTIAMYG
MGAIGSLMLQLIRFTGAAKIIVIER--DKAK--RELALDLGATVAVTDQEIEEIAKE---
------ENIDYVVECIGLKATMEQAIQIAGKNAKVLLFGLGDPEEPISFNQFEAYTKELS
IFTSYLNPLCSDRAVRLLESGLIDTKKIVSARLTLEEMGKELKTLEYAKKGKVLVSVSGE
H----
>tr|B0J608|B0J608_RHILT Alcohol dehydrogenase GroES domain protein OS=Rhizobium leguminosarum bv. trifolii WSM1325 GN=RlegDRAFT_2969 PE=3 SV=1
----------MRAVRLESIGSLTMRSVERPVAGPGELLVRVAVAGICGSDRHMYKGE---
YPTAIPVTLGHELCGIVEAIGDTVTRFTGGELVTVDPNIACGTCRACTQARPNLCESLTA
IGVTRDGGFAEYVAVPQAQAFVLPAGLDPVHGAFSEPLACCIHAIDKARIRPGDSVAILG
GGVIGLLMVQLARLAGAGEIILITR--QQSR--RQTALRLGATHAFDPTS-SDTIASVR-
--EVTKGGADVVIECAGVSDTLQSGLKMARRGGTFVLFGVTPAGVEVPVLPFDLLVNEVD
IRPAYLNPFTHSRAAAMVASGVLELDALVTKTISLEEVADVVGNAPLPGEIKVIVRP---
-----
>tr|B0MFW7|B0MFW7_9FIRM Putative uncharacterized protein OS=Anaerostipes caccae DSM 14662 GN=ANACAC_02217 PE=3 SV=1
--------MQMRAGYYTGDRTYEVREIPDREPEDDEVKIEVAWCGLCGTDIHKFEGKNGA
SPVIPPIILGHECSGIVTAVGPKVKYFKPGDRVAADPSYGCGKCSYCQQGLPNFCLERHG
VA----KGFSDYVYPPEQNVYKVSEKLDLKNAAFAEPLSCVIHGLDLIQIRSGSAVVIYG
LGSIGSLMLQMVKLSGASVIIVVER--EKEK--QKLALELGADYAVDDKEIEKLAET---
------FNIDYVIECIGLKATMEQSLKIAGKNARVLLFGLGDPDEPVSMNQFEAYTKELS
IYTSYLNPNTTKRAVALLESRKLDTDAIISASLDLEEMGEELKTQKYAKKGKVMVRLTGK
H----
>tr|B0N7Y3|B0N7Y3_9FIRM Putative uncharacterized protein OS=Clostridium ramosum DSM 1402 GN=CLORAM_02717 PE=3 SV=1
-MSGG---RKMKSAVFYGKHDIKVEEVEMPQLGNQDVLIKVMACGICGTDVHIYEGDKGA
ANTTPPTILGHEFAGIVEAVGHEVKHVKVGDRVCVDPNQLCGTCYYCRSGIGHFCEDMIG
IGTTRDGGFAQYCAVNESQVYKLADTTSFEEGAMTEPVACCLHGLDMCNITPASTVLVIG
GGMIGLLMVQLAKLAGAHEIILSEP--VAVK--REMGLKMGATLTVDPIN-DNIPALLA-
--DKGIHRINTVIECAGLPATIKQAISLAGNKSVVMMFGLTKPDDEVAIKPFEIFQKEIE
IKASFINPYTQQRALDLINSKKIDVSSMVCDICSLDKLADILSKPELRNKGKYIINPWQ-
-----
>tr|B0NGB5|B0NGB5_EUBSP Putative uncharacterized protein OS=Clostridium scindens ATCC 35704 GN=CLOSCI_02518 PE=3 SV=1
----------MKAAVYHGKHDLRVEEVPEKELKDNEVMIQVKYCGVCGTDIHIFNGDGGS
SAVTPPLIPGHEFSGVVAKVGSGVTKFKVGDRVSGDPNDMCAECYFCKNAKQHFCTNNIG
VGTTVDGGFAEYVVMREKQVYKFSDSLSFIEAAMAEPISCCLHGIDLCNIKYGDTVLVMG
GGPIGMIMLQLAKNAGASKVILSEP--VEEK--RELALKLGATKVINPME-EDVKAVLD-
---EYCENVDVVIECVGNIHTQEDAIQFAGKAATVMFFGLAAPGESFPMKPDDIFKKELT
VTSSYINPYTFERAISVLESKTIDLESLITNIVPLDDIVDVFTKPEYRRTGKVMIQVS--
-----
>tr|B1S6H5|B1S6H5_9BIFI Putative uncharacterized protein OS=Bifidobacterium dentium ATCC 27678 GN=BIFDEN_00355 PE=4 SV=1
----------MKALVLTGVKEFEIQDLATPEILPNEVLINTAYAGVCGTDHDLYAGRPGS
AAAVPPIVLGHENSGVVAAIGAEVTNVKVGDRVAVDPNIYCGQCEYCLTQRPELCDHLSA
VGVTRDGGLAEQFTAPATVVYALPDNVSLRDAAAIEPVSCAVHGLDLLKLHPYQKALVIG
DGFMGQIFAQLLQAYGVHRVDLAGI--FDEK-LERNKSQFGVTETYNTTR-EQIPS----
------EAYDVIIEAVGLPATQAQAISAAKKGAQVLMFGVGPQEAHFEMNTYDIYKKQLT
IQGSFINPLTFRDAISLVSSGKMNIGGLISHELGLEEVQDFLDG-KISGVSKAVVAIGD-
-----
>tr|B3XMB3|B3XMB3_LACRE Alcohol dehydrogenase GroES domain protein OS=Lactobacillus reuteri 100-23 GN=Lreu23DRAFT_4757 PE=4 SV=1
----------MKALVLTGKKQLEIEDIKEPEIKPDEVLIHTAYAGICGTDKALYAGLPGS
ASAVPPIVLGHENSGVVTKVGSEVTNVKPGDRVTVDPNIYCGQCKYCRTQRPELCEHLDA
VGVTRNGGFEEYFTAPAKVVYPIPDDVSLKAAAVVEPISCAMHGVDLLETHPYQKALVLG
DGFEGQLFAQILKARGIHEVTLAGR--SDEK-LENNRKHFGV-KTINTTK-EEIPA----
------DAYDIVVEAVGLPATQEQALAAAARGAQVLMFGVGNPDDKFSVNTYDVFQKQLT
IQGAFINPYTFEDSIALLSSGVVDPLPLFSHELDLDGVEDFVSG-KLGKVSKAVVKVGGE
EA---
>tr|B6Y2K7|B6Y2K7_ANATH Alcohol dehydrogenase GroES domain protein OS=Anaerocellum thermophilum DSM 6725 GN=AtheDRAFT_1650 PE=4 SV=1
----------MKAAIFYGKRNLKVEEIDLPQIKENEILVKVEACGICGTDVHIFNGEEGS
VKVTPPIVLGHEFCGTVVETKSKL--FNVGDKVSIDPNIYCGVCKFCRSGRPQLCENLTA
LGVNINGGFAQYAAVPEKQAIKF-DNIDFAETALAEPLACCLHGLDRIKIFPTDKVLIIG
FGPIGLIMLELVKMYGADNIFGYEV--DDFR--KNIAKEYGVKGIVDEDC-EE-------
------ESFDVVIECAGTKESIEMAFKKIGKGGRILVFSVPSPLVVTEICPFEMFRKEAQ
IFWSFVNPFTQNLAIDLLRQGKINLKHIITHKISLDKLPEVLSK-KFENQLKVIVQP---
-----
>tr|B7BP10|B7BP10_9CLOT Putative uncharacterized protein OS=Clostridium hylemonae DSM 15053 GN=CLOHYLEM_02260 PE=4 SV=1
----------MKAAVYYGKQDLRVEEVPEKELKDNEVMIKVKYCGVCGTDIHIFNGDGGS
FEVTPPLIPGHEFSGTVAKVGAGVTAVKIGDRVSGDPNDMCGECYFCKNAMQHFCTNNIG
LGTTVDGGFAEYVVLREKQVYKFSDELSFVEAAMAEPISCCLHGIDLCGIKQGDTVLVMG
GGPIGMIMMQLAKNAGASKIIMSEP--VEEK--RKLAEKLGATKTIDPIS-EDVQAVLA-
---DYCANVDVVIECVGNIHTQEDAVKFAGKGATVMYFGLAAPDESFPLKPDDVFKKELK
ITSSFINPYTFERAIQVLESKAIDLESLITNIVPLDDIADVFTKPEYRRTGKVMIQVS--
-----
>tr|Q83VI5|Q83VI5_LEUPS Mannitol-2-dehydrogenase OS=Leuconostoc pseudomesenteroides GN=mdh PE=3 SV=1
----------MEALVLTGTKKLEVENIEQPEVKPNEVLIHTAFAGICGTDHALYAGLPGS
ADAVPPIVLGHENSGVVAEIGSDVTNVAVGDRVTIDPNIYCGQCKYCRTARPELCENLSA
VGVTRNGGFEEYFTAPASVVYQIPDNVSLKSAAVVEPISCAVHGIQLLKVTPYQKALVIG
DGFMGELFVQILQAYGIHQVDLAGI--VPEK-LAMNKEKFGVKNTYNTKDGDKIPE----
------GTYDVVVEAVGLPQTQEAAIEASARGAQVLMFGVGGPDAKFQMNTYEVFQKQLT
IQGSFINPNAFEDSLALLSSGKLDVESLMSHELDYQTVDDFVNG-KLGVVSKAVVKVGGE
EA---
>tr|A4XHJ7|A4XHJ7_CALS8 Alcohol dehydrogenase GroES domain protein OS=Caldicellulosiruptor saccharolyticus (strain ATCC 43494 / DSM 8903) GN=Csac_0763 PE=4 SV=1
----------MRAAVFYGKRDLRVEEFDLPPLKQGEILVKVKACGICGTDVHIFNGEKGS
AKVTPPIILGHEFCGEVVETKSSL--FKVGDKVSIDPNIYCGVCRFCRSGKVQLCESLTA
LGVNLNGGFAEYAIVPEKQAILF-EDIEFEEAALAEPLACCLHGIKKLEIKPIDKVLIIG
LGPIGLIMLEILKLYGAYNVYGYEI--DEFR--KEIAKWQGIKGIIEENT-DE-------
-------KFDIVIECAGTKESIEMAFEKLQKGGQLLVFSVPSPKTNVLINPFEMFKKEAR
VYWSFVNPFTQKLAIELLRAKKISLKHIITHKISLEELSQALNN-RYERQLKVIVQP---
-----
>tr|B2GET1|B2GET1_LACF3 Dehydrogenase OS=Lactobacillus fermentum (strain IFO 3956 / LMG 18251) GN=LAF_1827 PE=4 SV=1
----------MKALVLQGIKDLAVQDYEVPEIKPDEVLVHTAFAGICGTDKALYAGLPGS
ASAVPPIVLGHENSGVVAKVGANVTNVKVGDRVTVDPNIYCGQCKYCRTQRPELCEHLDA
VGVTRDGGFEEYFTAPAKVVYPVPANVSLKAAAVVEPISCAMHGVDLLTTHPYQKALVLG
DGFEGQLFAQILKARGIHEVILAGR--SEEK-LANNREHFGV-KTINTTK-EELPE----
------AAFDIVVEAVGTPATQEQALAAAARGAQVLMFGVGNPDDKFSVNTYDVFQKQLT
IQGAFINPYTFEDSIALLASGKVDPLPLFSHELEFTQVEDFVSG-KLGKVSKAIVKVGGE
EA---
>tr|B3DQ02|B3DQ02_BIFLD Threonine dehydrogenase OS=Bifidobacterium longum (strain DJO10A) GN=tdh2 PE=4 SV=1
----------MKALVLTGVKEFEIQDLPTPEIQPNEVLINTAYAGVCGTDHDLYAGRPGS
AAAVPPIVLGHENSGVVAAIGSEVTGVKVGDRVAVDPNIYCGQCEYCLTQRPELCDHLSA
VGVTRDGGLAEQFTAPATVVYKLPDNVSLKDAAAIEPISCAVHGVDLLKLRPYQKALVIG
DGFMGQLFAQIVQAYGVHQVDLAGI--FDEK-LKRNQELFGVTNVYNTTR-EAIPA----
------ESYDVIIEAVGLPATQAQAVAAAKKGAQVLMFGVGPQEAHFEMNTYDIYKKQLT
IQGSFINPLTFKDAISLLESGKMNVAPLISHELGLEEVQDFLDG-KIQGVSKAVVKVGE-
-----
>tr|B3PUJ9|B3PUJ9_RHIE6 Probable L-iditol 2-dehydrogenase protein OS=Rhizobium etli (strain CIAT 652) GN=RHECIAT_CH0003132 PE=4 SV=1
----------MKAIRLQATGQLQLCEVEKPAPGPGDLLVRVEACGICGTDRHIFHGE---
FPSKPPVTLGHEFAGIVEAVGAGVTDFRPGMRVTGDPNISCGGCEECRRGRVNLCRKLQA
IGIHRDGGFAEYVCMPESQAFALPTDIDPLHGAFCEPLACCIHGVDLAGLRAGSSAVVLG
GGVIGLLTIQLARLAGATRIVLVTR--SAEK--RRLAESLGATATADPGD-GDIVARIIA
EDGLLPGGADVVFECAGVAETMQQAPRLARRGGTAVILGVMPQGATIEIEPFDLLFREVA
LISSFVNPFTHARAADLIASGRIRVGPLISRRIGLEEAPEAITNPARGGEIRVLVVPDGK
-----
>tr|Q03NK9|Q03NK9_LACBA Threonine dehydrogenase related Zn-dependent dehydrogenase OS=Lactobacillus brevis (strain ATCC 367 / JCM 1170) GN=LVIS_2162 PE=3 SV=1
----------MKALVLTGTKQFEMQDVTTPTVKDDEVLVNTAYAGICGTDRALYAGLPGS
ADAVPPIVLGHENSGIVAAIGRNVTNVKVGDRVTVDPNIYCGECEYCRTDRPELCDNLSA
VGVTRDGGLEESFTAPASVVYPIPDSVSLKAAATVEPISCAVHGVKLLDLTPYQKALVIG
DGFMGQLFVQLLQAYGVHQVDFAGI--VDEK-LAFNKEKFGVTNTYNTTR-DSIP-----
------ADYDVVIEAVGLPQTQEQAVEATKKGAQVLMFGVGKPNQTFSMNTYEVYQKQLK
IQGAFINPYAFEDSIALLASGQLDVESLISHEVSLEQVEDVLNG-KVEHVSKAVVKVSD-
-----
>tr|Q04DB9|Q04DB9_OENOB Threonine dehydrogenase or related Zn-dependent dehydrogenase OS=Oenococcus oeni (strain BAA-331 / PSU-1) GN=OEOE_1707 PE=3 SV=1
M-------ATMDALVLTAVKDMKIEQVDKPQVKANEVLIETKYAGICGTDHALYNGLPGS
AAAVPPIVLGHENSGVVSEVGEKVTSVKVGDRVTVDPNIYCGHCFYCRTGRPELCDNLSA
VGVTRNGGLEQYFTAPSTQVYKVPDNVSLKAAATTEPISCAVHGVKLLKLTPYQKALVIG
DGFMGQLFVQLLRAYGVHQVDFAGI--IDEK-LALNKEKFGVTNTYNTTR-DKIP-----
------ADYDVVIEAVGLPETQEQAVNATVKGAQVLMFGVGKPNQEFKMNTYEVYQKQLT
IQGSFINPNAFEDSLALLSSGKLDVLSLISNEPSLDKVSDYLDG-SVKNVSKAVVKVGA-
-----
>tr|Q2K604|Q2K604_RHIEC Probable L-iditol 2-dehydrogenase protein OS=Rhizobium etli (strain CFN 42 / ATCC 51251) GN=RHE_CH02965 PE=3 SV=1
----------MKAVRLQATGQLRLCEVEKPAPGPGELLVRVEACGICGTDRHIFHGE---
FRSKPPVTLGHEFAGIVETVGPGVTDFRPGMRVTGDPNISCGGCEECRRGRVNLCRNLQA
IGIHRDGGFADYVCMPQSQAFALPADLDPLHGAFCEPLACCIHGVDLAGLHAGASVIVLG
GGVIGLLTLQLARLAGATRLVLVTR--SREK--RRLAESLGATATADPGD-GDVIAHITA
ADGPLPGGADVVFECAGVTETMQQAPRLARRGGSAVILGVMPQGARIEVEPFDLLFREVR
LIASFVNPFTHGRAADLIATGRIKVEPLISRRIGLSEAPDAIINPARGGEIRALVIPGRK
-----
>tr|Q92PZ3|Q92PZ3_RHIME Putative zinc-binding dehydrogenase OS=Rhizobium meliloti GN=R01577 PE=3 SV=1
----------MKAVRLESVGNISVRNVGIPEPGPDDLLVKVEACGICGTDRHLLHGE---
FPSTPPVTLGHEFCGIVVEAGSAVRDIAPGARITGDPNISCGRCPQCQAGRVNLCRNLRA
IGIHRDGGFAEYVLVPRKQAFEIPLTLDPVHGAFCEPLACCLHGVDLSGIKAGSTVAILG
GGVIGLLTVQLARLAGATTVILSTR--QATK--RRLAEEVGATATVDPSA-GDVVEAIAG
PVGLVPGGVDVVIECAGVAETVKQSTRLAKAGGTVVILGVLPQGEKVEIEPFDILFRELR
VLGSFINPFVHRRAADLVATGAIEIDRMISRRISLDEAPDVISNPAAAGEVKVLVIPSAE
RVAQQ
