# Supplementary material for: Subdivision of the MDR superfamily of medium-chain dehydrogenases/reductases through iterative hidden Markov model refinement
Source: BMC Bioinformatics. 2010 Oct 27;11:534. doi: 10.1186/1471-2105-11-534 (PMC2976758; doi:10.1186/1471-2105-11-534)
Supplement: Additional file 4 — MDR family alignment figures. Illustrations showing the mafft MSAs from Additional file 3: mdr-sequences. Red sequence identifiers denote sequences from UniProtKB/TrEMBL, while blue correspond to sequences from Swiss-Prot. The position cscores are shown in a bar plot under the MSA. Positions that contain gaps in over 90% of the sequences have been removed from the alignment in order to increase readability. [file 1471-2105-11-534-S4.ZIP › mdr/MDR071.mafft]

>tr|A3KJ65|A3KJ65_STRAM Putative oxidoreductase OS=Streptomyces ambofaciens ATCC 23877 GN=SAML0763 PE=3 SV=1
--------------------------MKALQYRTIGAPPEVVTVPDPEPGPGQVLLKVTA
AGVCHSDIAVM-SWPAEGF---PYELPLTLGHEGVGTVAALGAGVTG------LSEGDAV
AVYGPWGCGTCAKCAEGKENYCLRA-----DELGIRP-PGLGRPGSMAEYLLVDDPRHLV
PLDG-LDPVAAVPLTDAGLTPYHAIKRSLPKLVPGSTAVVIGTGGLGHVAIQLLRALTSA
RVVALDVSEDKLRLAREVGAHEAVLSD--AKAADAVRELT-GGLGAEAVFDFVGVAPTVK
TAGAVAAVEADVTLVGI-GG--GSLPVG-----FGLLPFEVSVNAPYWGSRSELVEVLAL
ARSGAVSVHTETYSLDDAPLAYERLHEGRVNGRAVILAH-------G------
>tr|B4W847|B4W847_9CAUL Alcohol dehydrogenase GroES-like domain family OS=Brevundimonas sp. BAL3 GN=BBAL3_1269 PE=4 SV=1
--------------------------MKAVQLVRPTE-LVLADLPIPEIRSHEVLLRVTA
AGVCHTDVSIR-HEQSDAY-----PSGLVLGHEIAGRIDRVGTGVNG------WQVGEDV
IVYPCWSCGACRECVAGRQNACRQTG----GRLQSPPTPGVTVAGGMADYVAVPAS-ALV
RADG-IDPAVAAILPDAALVPYHSIRAVEEHLRPGSTAVVIGLGGLGHLAIQMLRALTAA
RVVALDVNDQALD-AVRDHVDLALKSNV-EGVAEQIVAFT-EGYGADVVLDFVGADATLR
LASGVIARYGAILVPGL-GC--GVLPFETAQ-TSTILPWGASLIRPYSGTYDDLHQIVDL
ARSGRISPVIQRYNFEQALDALDDLETGKVRGRAVLIMKVL---SG-------
>tr|B5G9B2|B5G9B2_9ACTO Oxidoreductase OS=Streptomyces sp. SPB74 GN=SSBG_00870 PE=4 SV=1
--------------------------MKAVQYRTVGAAPEVVEIEKPEPGPGEIRLKVTA
AGVCHSDIAVM-SWSADQL---TFPLPLTLGHEGAGVVDKLGEGVRN------VALGESV
AVYGPRGCGRCSKCQQGKENYCLDA-----ARLGIYP-PGLGNPGAIAEYMIVDDARHLL
PLGD-LDPVRTVPLTDAGLTPYHAVKRSLPKLVPGSTAVVFGTGGLGHVGIQLLRALTSA
RVIALDVNDEKLRLAKEVGAHEAVLSD--EHAVENVRRLTPGGRGAEAVFDFVGVPQSVK
ASGACAMIEGDVVIVGI-GG--GSLEVG-----FGLQAYETAVTSPYWGSRSEMGETFDL
ARAGAVDVRIETYGIDEAPSAYERLHDGKVRGRAVVLPN-------G------
>tr|B5GV59|B5GV59_STRCL Oxidoreductase OS=Streptomyces clavuligerus ATCC 27064 GN=SSCG_02968 PE=4 SV=1
--------------------------MRAVQYRTPGKGPELVTLPDPEPGPGQVLLKVTA
AGICHSDLTLM-DAEPGTL---SFGLPVTLGHEATGVVEALGPGTGPGADGGWPAVGDAV
AVYGAWGCGACRACAEGRENYCPYA-----PAQGIHP-PGLGAPGALAEYLLVDHTRHLV
ALGG-LDPVRAAPLTDAGLTPYHAIRASRHKLPPGSTAVVIGVGGLGHLAVQILRALTPA
RIVALDLTGERLALARNAGAHHTLVAD--DGARAALDELT-GGQGPDAVYDLVASPETTA
LAAAVTAADGYIALLGI-GR--GSVPVA-----FGATRPGVTVTAPYWGTRQDLLDVFAL
AREGRVTTLTETFTLEQAPLAYERLRDGTVLGRAVVVL---------------
>tr|Q05HJ4|Q05HJ4_FRAAL Putative oxidoreductase/Phenylacetaldehyde reductase OS=Frankia alni PE=4 SV=1
MGPKYVREKR----------------VRAIQFAGVRD-VRQVEVPKPTIGAGQALVKVTA
AGVCQTDIHIR-GSAEEMI-----PAGTILGHEIAGEIVDIADGFPH------FSPGSQV
IVHPVWSCGVCRLCVAGQENACRNTG----NRLYPAPTPGVSVNGGMADYVAVNAA-ALV
PADG-LDPAFAAVLADAGLVPYHSIRATLDLLRPGSTAVVIGIGGLGQFAVELLRELTAA
QVIALDIRDASLA-AVRGKVDHALRSDD-PEVAAKVLAVT-GGYGADVVLDLVGNNQTLA
LSGAVVAPYGAVRVPGL-GD--GVFAFETSQ-TSVSLPWGASLTRPYSGNHQDLHDLVAL
ARTGRITADLTRYSFDDGLQAFDDLEAGKIFGRAVIVLADP---AS-------
>tr|Q08T64|Q08T64_STIAU NAD-dependent alcohol dehydrogenase OS=Stigmatella aurantiaca DW4/3-1 GN=STIAU_2227 PE=3 SV=1
MACSMPCQPWPRRLLPPRHGRGVDVQTKAYQLIAWQQPPELRAVDVREPGPGEVLIKVGG
AGTCRTDLNLM-GMPAGAM---PYTLPFTLGHETAGWVEALGAGVTG------LERGEPV
LVYGPWGCGRCGPCRQGAENHCERV-----FELRSHG-GGVGRDGGLAHYLLVPSSRLLV
PLGS-LDPRDAAPLTDAALTPYHAIKKALPLLVPGSTAVVIGAGGLGQMALQLLSALSPT
RVIAVDASPEKLARARELGVPDAVLAD--TQTAAHLRELT-HGRGAELVLDLVGTNETLA
LAAQALRPRGQLTLVGL-SG--GVLPFH-----FFALPLECQVVAPYWGTLPELMEVLAL
AEAGRLRMTVERFPLERVAEAYQRMREGTLKGRAVITPH-------G------
>tr|Q1NCX1|Q1NCX1_9SPHN Zinc-containing alcohol dehydrogenase superfamily protein OS=Sphingomonas sp. SKA58 GN=SKA58_16363 PE=3 SV=1
--------------------------MKAVRFIEEGRPPEILDVPKPAPGPGEILVKIAG
AGVCHSDLHVL-D---HGI---GIPGPFTLGHENAGWVAALGQGVTG------WKEGEPV
AVYGPWGCGLCHQCQTSAENYCERH-----ASIPSYG-GGLGSDGGMAEYMIVPSPRLLV
PLGK-LNPAMAAPLSDAALTPYHAIKAALPLLTPDATVVVLGIGGLGHIAVQILKALTSA
RLIACDIDEAKLAHARQLGVERTINTQDGALAAEEIADLV-GERGVTVALDFVGAQPTID
LCSRIVGRASRISVVGL-AG--GTLHYS-----PNMPPFGCEVSIPYWGSRTELIEVIAL
AESGHIRAAVETFPLENAVDVYQRLREGRIEGRAVLLP---------------
>tr|Q65YQ4|Q65YQ4_9NOCA Phenylacetaldehyde reductase OS=Rhodococcus sp. ST-10 GN=par PE=3 SV=1
--------------------------MKAIQYTRIGAEPELTEIPKPEPGPGEVLLEVTA
AGVCHSDDFIM-SLPEEQY---TYGLPLTLGHEGAGKVAAVGEGVEG------LDIGTNV
VVYGPWGCGNCWHCSQGLENYCSRA-----QELGINP-PGLGAPGALAEFMIVDSPRHLV
PIGD-LDPVKTVPLTDAGLTPYHAIKRSLPKLRGGSYAVVIGTGGLGHVAIQLLRHLSAA
TVIALDVSADKLELATKVGAHEVVLSD--KDAAENVRKIT-GSQGAALVLDFVGYQPTID
TAMAVAGVGSDVTIVGI-GDGQAHAKVG-----FFQSPYEASVTVPYWGARNELIELIDL
AHAGIFDISVETFSLDNGAEAYRRLAAGTLSGRAVVVPG-------L------
>tr|Q8KLT9|Q8KLT9_9NOCA Secondary alcohol dehydrogenase OS=Rhodococcus ruber GN=sadh PE=3 SV=1
--------------------------MKALQYTEIGSEPVVVDVPTPAPGPGEILLKVTA
AGLCHSDIFVM-DMPAEQY---IYGLPLTLGHEGVGTVAELGAGVTG------FETGDAV
AVYGPWGCGACHACARGRENYCTRA-----AELGITP-PGLGSPGSMAEYMIVDSARHLV
PIGD-LDPVAAVPLTDAGLTPYHAISRVLPLLGPGSTAVVIGVGGLGHVGIQILRAVSAA
RVIAVDLDDDRLALAREVGADAAVKSG--AGAADAIRELT-GGEGATAVFDFVGAQSTID
TAQQVVAIDGHISVVGIHAG--AHAKVG-----FFMIPFGASVVTPYWGTRSELMDVVDL
ARAGRLDIHTETFTLDEGPTAYRRLREGSIRGRGVVVPG--------------
>tr|A1SJ83|A1SJ83_NOCSJ Alcohol dehydrogenase GroES domain protein OS=Nocardioides sp. (strain BAA-499 / JS614) GN=Noca_2363 PE=3 SV=1
--------------------------MQALRLRAWKSDPVLEDVAVPEPGPDEVLVQVGG
AGACHSDLHLMHEFEPGTL---PWSPPFTLGHENAGWVHTVGTGVTG------LEPGQPV
AVVGAWGCGVCDRCRAGVETYCERPDL---APVPSGG-GGLGLDGGMAEYLLVRGARHVV
PLPEGLDPVTAAPLTDAGLTPYHAVRRSLAKLAPGATALVIGVGGLGHLGVQVLRAVTAA
RVIAVDPRSSALSLASKVGADATLTPG--PATAAEVRELT-HGVGADVVLDFVGSDDTLA
LAAQAVRQLGDLTVVGI-AG--GSLPFS-----FFGVPYECSVQTTYWGNRTELVEVLDL
AARGLLTAHTTTFELAQAPEVYAELARGEIDGRAVVVPNRA---YRP------
>tr|A1UIK4|A1UIK4_MYCSK Alcohol dehydrogenase GroES domain protein OS=Mycobacterium sp. (strain KMS) GN=Mkms_3468 PE=3 SV=1
--------------------------MKAMQLSAWQTPPEIREVPEPEPGPGEVVIRVAG
AGACHSDLHLLHDFAPGMM---PWNPPFTLGHENAGWVHTLGAGVSG------FSVGEPV
AVYGPWGCGRCKRCQVGMENYCERA-----ADQPAAG-GGLGYDGGMAEYMLVPAARLLV
PLGD-LDPVEAAPLTDAALTPYHAIKRSLPLLTPGATAVAIGIGGLGHLGVQILRALTAA
RIIAVDNRPEALRLAERSGADHAVRAG--DDAAGEIRDLT-EGLGADVVVDFVGVDATLA
LATAVARPRSDITVVGI-GG--GTVPFG-----FFSVPYEASLATTYWGSRPELMEVLEL
ARHGRIKTEVHRFPLEEGPQVYERLAAGEFTGRAVITPN-------S------
>tr|A4FD94|A4FD94_SACEN Alcohol dehydrogenase GroES-like protein OS=Saccharopolyspora erythraea (strain NRRL 23338) GN=SACE_2738 PE=3 SV=1
--------------------------MTAVRLPDWGRSPVVTELARPLPRDGQVLVRVEA
VGLCRSDLHVI-DADRGTM---PFRPPFTLGHEVAGRITAHGP-AAA------VTVGRRV
VIHGPWGCGSCLRCTQGRDNYCDRR-----AELSWAG-MGLGLDGGMAEYVLVPSARHLV
PIGD-LDAGEAAPLTDAGLTSYHAVAGIRPRLGADSTVAVIGVGGLGHLAVQMLRALTPC
RVIAVDVREEALALAERSGAHLSTKAT--TDTSRVLRATT-SGTGVDAVLDFVGSRSTLD
LGTRGLRADGDLVLVGS-GG--GELTVR----KPGSLPPGSRISLPFWGSRDELADVVAL
SRSGALKVEAERFPLTAVHEAMSALRDGRLSGRAVLVPG--------------
>tr|A5FC99|A5FC99_FLAJ1 Alcohol dehydrogenase GroES domain protein OS=Flavobacterium johnsoniae (strain ATCC 17061 / DSM 2064 / UW101) GN=Fjoh_4167 PE=3 SV=1
--------------------------MKAVRFFGTNDVRIVNDLEKPSPKGDEVLLKIGG
AGVCHSDLHII-D---EGI---VSGVTFTLGHENAGWIEEIGDDVKG------FKKGDAV
LVYGPWGCGHCKPCQHSNENYCDHQ-----SEM-AYG-GGLGLNGGMAEYMLVPSSRLLV
PIHD-LDPVVAAPLTDAALTPYSAIKRSLPKLMPDEYVVVIGVGGLGHVALQILSEMCSS
AIIACDITQERLDFAKKLGAAHVVNSMD-KDAAEQIRNIT-GIKKAKVVIDFVGASSTID
LGTKIVGLDGDLTIVGL-GG--GKYEYN-----MNVLPFGVSMTNPYWGSRTELMEVIGL
ALQKKIKIEIQKFKLDEAVEVYDKLRKGQIKGRAVLVP---------------
>tr|A6WAV7|A6WAV7_KINRD Alcohol dehydrogenase GroES domain protein OS=Kineococcus radiotolerans (strain ATCC BAA-149 / DSM 14245 / SRS30216) GN=Krad_2470 PE=4 SV=1
--------------------------MRAVQYRTIGAAPEVVDIDKPTPGPGQVLLEVTA
AGICHSDDFVM-NLPADQY---TYGLPLTLGHEGAGRVAELGPGTTG------IDICTDV
VVYGPWGCGTCHACAQGKENYCSRA-----AELGINP-PGLGAPGALAEFMIVDSPRHLV
PIGD-LDPVATVPLTDAGLTPYHAIKRSLPKLRAGSTAVVIGTGGLGHLAIQILRALSPA
RVLALDVTEEKLALATAVGAHDVVLSD--ADAAANVRKAL-GGRGADLVLDFVGAQPTID
TAMAVAGVESDVTIVGI-SSKPAAAQVG-----FFRQAYEASVTVPYWGSRGELIELIDL
AHQGVFDVHTETFAMAEAPTAYERLAAGTLAGRAVVVPS-------L------
>tr|B0RFY5|B0RFY5_CLAMS Putative oxidoreductase OS=Clavibacter michiganensis subsp. sepedonicus (strain ATCC 33113 / JCM 9667) GN=CMS1008 PE=3 SV=1
MDG-----------------------MKALQYTRIGSHPEVVEIDKPVPGPGQVLLRVTA
AGVCHSDEYVM-GLSEEEYRAGGYPLPLTLGHEGAGVVEELGAGVEH------LAVGDAV
AVYGPWGCGRCHACAEGRENYCENA-----AAEGIQP-PGLGAPGAMAEYMIVDDPRHLV
PLGD-LDPVANVSLTDAGLTPYHAIKTSLPKLGAGTYAVVIGTGGLGHVGIQILRALTGA
TVIALDVNDEKLELARHVGAHHTVISD--QDAADGIRAIT-GGRGVQTVFDFVGAKPTMA
TAVQVVEAGGDVTIVGI-GG--GSVEVG-----FGTIAFDAAVRIPYWGSRSELIEVLDL
ARSGQVTVETQRYALEDGPDAYAALAAGTVRGRAVIVP---------------
>tr|B1VLU5|B1VLU5_STRGG Putative alcohol dehydrogenase OS=Streptomyces griseus subsp. griseus (strain JCM 4626 / NBRC 13350) GN=SGR_6657 PE=4 SV=1
--------------------------MKAVQYRAVGAAPEVVTVPDPEPGPGQVLLKVTA
AGVCHSDIAVM-SWPADQI---PFPLPLTLGHEGVGTVAALGDGVDG------FDLGDSV
AVYGPWGCGTCVNCAEGKENYCLRA-----KELGIMP-PGLGAPGAMAEYMIVDDPRHLI
PIGD-LDPVKTVPLTDAGLTPYHAIVRSRAKLVPGSTAVVIGTGGLGHVAIQLLRAMTAA
RVIALDVTEDKLALARTVGAHEAVLSD--EKAAARVMELT-GGLGAHVVLDFVGAPPTVA
TAGAVARVDGDVTIVGI-GG--GALPVG-----FGTLPYGANVCAPYWGSRKELAEVLDL
AHAGAVDVHVETYTLDEAPLAYERLHDGRINGRAVILPG-------G------
>tr|Q0RQ84|Q0RQ84_FRAAA Alcohol dehydrogenase OS=Frankia alni (strain ACN14a) GN=FRAAL1637 PE=3 SV=1
-------------------------------MTRHQSAPELVEVPDPVPGPGQVRLRVAA
AGACHSDLHLM-EWPAEQMVGQGLRLPFTLGHESAGWVDAVGAGVSA------VRVGDAC
AVYGPWGCGHCRACARGAEQYCE-------VTHGMGG-PGLGGDGGMAEYLLVDDVRHLV
PLGD-LDPVAAAPLTDAGLTPYHAIRKALPLLGPGSTAVVIGAGGLGHLGIQILRAITSA
RVVAVDVAPGKLVQALALGAHAAVPAG--EDAAAAIRAQTVGGLGAQAVFDMVGSAATMA
TAAAAVGAEGRITVVGL-AG--GALPFR-----FGTVPFDVDVSLPYWGTRGELFEVLDL
ARAGLIRAHVETVPLAGMPAAYDRLRAGDVSGRIVMVPS-------A------
>tr|Q0S7E4|Q0S7E4_RHOSR Possible alcohol dehydrogenase OS=Rhodococcus sp. (strain RHA1) GN=RHA1_ro04757 PE=3 SV=1
MAVPT---------------------MRAVRLTGWGDGARVVRIPVPEPRGHQLLLRVEA
AGLCRSDLHVM-DAPAGVF---DYPLPFTLGHEVAGTVVGAGPSADK------SWIGESV
VVHGVWSCGQCRNCRRSRENYCFELSPREDGRLTAIG-NGIGYDGGLADTMIVPSERCLV
RTHG-LAPESAAPLADAALTAYHAIRTNRDVVDADSVSVVVGVGGLGHLAIQVLRALGAG
TIVAVDPRASSRDLARRLGADVAVSDI--AEVATLRSGVA-RRHCADVVFDFVGAPDTME
SAAQLLAPGGRLVTVGS-AG--GRLTVG----KDVGLAAGWQVTAPFWGTRADLEAVVDL
ANRGLLAVEATAYPLDDVLDVYSKLRRGEITGRAVVIP---------------
>tr|Q46N63|Q46N63_RALEJ Zinc-containing alcohol dehydrogenase superfamily OS=Ralstonia eutropha (strain JMP134) GN=Reut_C6082 PE=3 SV=1
--------------------------MKAVRYIEAGRPPEIVDLPKPVAGPGQVLVKIGG
AGVCHSDLHIL-D---HGI---GKTCPFTLGHENAGWVEALGDGVTG------WKEGDPV
AVYGPWGCGMCRTCQTSAENYCEGH-----ARSPAVG-GGLGLDGGMAEYMIVPSPRLLV
PLGT-LDPAEAAPLSDAALTPYHAIKAALPLLTPDASILVLGIGGLGHMALQILRAMAPV
KIIAGDIDDARLAHACALGASHTINTRDGHRAADEILDLV-GGRGVAVALDFVGAQPTIE
LCCRVVGRASRITVVGL-AG--GTLHYS-----PNHPPYGCQVSIPYWGSRNELMEVIAL
AEAGRIRAEVETFPLGSATDVYERLREGRIKGRAVLLP---------------
>tr|Q47L68|Q47L68_THEFY Putative dehydrogenase OS=Thermobifida fusca (strain YX) GN=Tfu_2771 PE=3 SV=1
--------------------------MHAVQYREVGQPPRVVDVDVPTPGPGQILLRVTA
AGICHSDLTVM-HWDAKTL---PYQLPLTLGHEGAGVVEAVGENVNA------VSVGDSV
VVYGPWGCGTCHACSQGRENYCPRA-----ARLGIMP-PGLGRPGALAEYLLVDSERHVV
PIGD-LDPVKTVPLTDAGLTPYHAIKRSMSKLEPGSVAVVIGAGGLGHVGIQLLRLMSAA
TVVALDIREESRELALRSGAHHALPSD--SKAVGLVRELT-DGAGADVVFDFVGAQVTLD
LAAQMAGLDSHINIIGI-GG--GSLPVS-----FDSLPYGTRVSTSYWGTRSELIELVEL
AKQGAIDVHVERYELEEGPEVYKRMEAGKIQGRAVLVPAQR-----S------
>tr|Q47PU4|Q47PU4_THEFY Oxidoreductase OS=Thermobifida fusca (strain YX) GN=Tfu_1489 PE=3 SV=1
--------------------------MRAVRYDGTG--LYLSDIPAPVAGPGQVVLEVTA
AGLCHSDLAVM-SRPPEAL---PYKLPITLGHEAVGVVVDVGAGISG------LAEGDTV
AVYGPHGCGACRTCRSGAENHCPHA-----RAAGILP-PGLGADGALADYLLVPHSRHLV
PLRG-LDPVRAAPLTDAGLTSYHAVRSALPRLPPDGTALLIGIGGLGHLAVQILRALSSA
QIIAVDMAADKRELALRCGADTALPST--DTVPDQVRDLT-EGVGADVVFDFVASDATLR
MAARSLRPGGEISIVGV-GE--GRLPVA-----VNLVPLGAVVRTPYWGTQSDLVDVLAL
AREGRITVEVEEYALEETPLAYERLARGNVRGRAVVNPARAPGNAPGQACAEE
>tr|Q5YR32|Q5YR32_NOCFA Putative dehydrogenase OS=Nocardia farcinica GN=NFA_45080 PE=3 SV=1
M-------------------------MHALQLTGPGR-LELRTVPVPGIGPTDVLLRVGA
AGICHSDLYVL-GLPFPLR-----EEPLTLGHEIAGTVEAVGAEVDG------PRPGDRG
VVYLCWSCGVCRECIRGNENVCLAA-----GRSAMPPCPGLGPDGGMAEYVRVP-ARAFV
PIGE-LDFLQAAPLADAALTSYHAIAGARDHLLPGATAVVIGIGGLGHVAVQILAATTAV
RIIAVDVSEDKLFLAAHYGADEGLVIG--ADTAARILERT-GGRGAEAVFDFVGVDETAR
LAVETVAPNGAYRMVGL-GG--GAPELTAGPAGGPGWPWGASVRKSYGGTRSDLVESIAL
AQAGKLRVEVEPYELADGREALDRLDRGLVRGRAVLVP---------------
>tr|Q5YTY4|Q5YTY4_NOCFA Putative dehydrogenase OS=Nocardia farcinica GN=NFA_35090 PE=3 SV=1
--------------------------MKALQYRTIGAPPEVVTVPDPEPGPGQVLLKVSA
AGVCHSDIAVM-SWPESEF---PYELPLTLGHEGAGTIAALGDGVRG------FAVGDSV
AVYGPWGCGTCHPCEGGRENYCVRA-----GELGIFP-PGLGAPGAIAEYMIVDDVRHLE
SLDG-LDPVRTVPLTDAGLTPYHAIKRSLPKLVPGSTAVVIGAGGLGHVAIQLLRALSPA
RVIALDIGEEKLELARRVGAHETVTSD--EHAADRVKELT-GGRGATAVFDFVGVPPTTA
TAAGCVAMEGDLTIVGI-GG--GSVPVG-----FGTTPFEVSVTAPYWGSRGELREVLDL
ARAGAVEVHVETYALDDAPEAYERLHKGQINGRAVILPN-------G------
>tr|Q5YXH9|Q5YXH9_NOCFA Putative dehydrogenase OS=Nocardia farcinica GN=NFA_22650 PE=3 SV=1
--------------------------MLAVQLTAWGAEPEVRDVPMPRPRGEQVLVRVAA
AGLCRSDLHVM-DSPAGVF---DYPLPVTLGHEVAGTVAEVGPDADP------GWLGEPV
VVHGVWSCGDCRNCRRERENYCLATRRRPDGRLAPLG-NGLGHHGGLAEAMLVPSTRFLV
RAHG-VDPVAAAPLADAGATAYHAIREHLDLIDADTVVLVIGIGGLGHLAVQVLRDLGVR
AIVAVDERAEARDLAVRLGARIALPDV--ESAA---AELA-AAGGADLVLDFAGAPATVA
PAARTLAPGGRLVQVGS-AG--GRVEVG----KDLGLAAGWRVAAPFWATRADLAAVLDA
ARRGALHSTTATFPLAEAPAVYRALRAGTITGRAVLIPPGL---SPSSTRNRR
