# Supplementary material for: Subdivision of the MDR superfamily of medium-chain dehydrogenases/reductases through iterative hidden Markov model refinement
Source: BMC Bioinformatics. 2010 Oct 27;11:534. doi: 10.1186/1471-2105-11-534 (PMC2976758; doi:10.1186/1471-2105-11-534)
Supplement: Additional file 4 — MDR family alignment figures. Illustrations showing the mafft MSAs from Additional file 3: mdr-sequences. Red sequence identifiers denote sequences from UniProtKB/TrEMBL, while blue correspond to sequences from Swiss-Prot. The position cscores are shown in a bar plot under the MSA. Positions that contain gaps in over 90% of the sequences have been removed from the alignment in order to increase readability. [file 1471-2105-11-534-S4.ZIP › mdr/MDR072.mafft]

>sp|Q9Z9U1|DHSO_BACHD Sorbitol dehydrogenase OS=Bacillus halodurans GN=gutB PE=3 SV=1
--------MKALVKTQHGTGHFAVQEKPEPTPGKHQVKIKVKYTGVCGSDIHTYEGHY-P
V-AAPVTLGHEFSGEIVELGEGVTGFNVGDRVTSETTYSICGKCSYCTSGDYNLCSHRKG
LGNQQDGSFAKYVIARQESLHHLPAGVDDRSAAMTEPLACTHHA-IAKTSINKGDLVVVT
GPGPIGLLAAQVAKSHGGTVIITGLSNDQVRLKKAKEVGIDYAIDTQEVDIKELVSELTD
GYGADVVLECSGAVPAAKQGIDLLRKKGQYAQVGLFAQPEIQ-FNFEKIIQKEISVVGSR
SQKPADWEPALSLLNEKKVNAKTLVTHEYTISEWDKAYHAIKSGEAIKVLLTPID-----
---
>tr|A5ZA32|A5ZA32_9FIRM Putative uncharacterized protein OS=Eubacterium ventriosum ATCC 27560 GN=EUBVEN_02579 PE=3 SV=1
MYYYKGDNMKAVVKTEVGFDNMVYKEVEEPKAERDLVKIKIAYSGICGTDLHAFRGEYGS
T-KPPVILGHEFSGIVTEVGPDVKNIKVGDRVTSETTFTTCGHCSMCASKDYNLCGNRQG
IGTQINGSMAEYVVSREESVHVLPDNVSLLSASLTEPLACGVHAVIEKGNVQPGDICVVF
GAGAIGQMVAQVAKGCGATVIMAGLTNDAERFKIAKECGIDVTVDQMTQDLKSIVMEMTN
NEGADKCFECSGAVVAANTALDLCRRKGTVVQMGVFSKSKVE-ICTDWILHKEINYVGSR
SQKPSSWVKALELMADGKVVPEKTAKNFVTLENWRDGFDRMAKGEGAKWVITIDE-EL--
--E
>tr|B1CBM4|B1CBM4_9FIRM Putative uncharacterized protein OS=Anaerofustis stercorihominis DSM 17244 GN=ANASTE_01373 PE=3 SV=1
M----ENQMKGICLNED--RTLQLKNFPVSPPTQGFVRVKIKRSGICASDLGYIKYGAKR
L-ELPVILGHEGCGIIDEIGQGVKGFEKGERVVVMTTYELCGKCRYCKMGATNLCIKRKG
IGSKVNGMFADYVTAPSSSLIKMRDHVTYEEACMTELTVCAVHGIVETAKVRANDWCLIS
GPGPVGLITALVAKAYGARVILAGLSADEKRLKKAKELGIDITVDISKENLEDIVYSKTE
GYGVDISVECSGNYKSMKTCIELTAGRGKFLQMGIMHEIGS--IDMWLVLHKELKIYSSL
SQVPQSWKTAADLIAEKKVDVKALISKTYGLNDYKEAFEAAASGQNLKILFDPEI-----
---
>tr|B1CBY9|B1CBY9_9FIRM Putative uncharacterized protein OS=Anaerofustis stercorihominis DSM 17244 GN=ANASTE_01489 PE=3 SV=1
M----SEMMRGLCLNED--RQLELREFPVPEPKRGYVRVKVKRGGICATDLAYWKFGSDR
LGELPVIIGHEGCGVVDKLGEDAEGVKVGDRVVVMTTYKVCGKCRNCAVGNTNVCIERLG
IGSKKNGVFAEYVEVPATSCIPMPDSMSFEEGALIEVLACGIHAVRETTTTHADEVVVVC
GPGPIGTLAALAAKANNSTVILTGINQDKHRLEIAKTLGIDYCVNQQEEDLKALVMDLTD
GYGADVVVEASGAYPSLNTCLDIVKKTGTISQMGVFHGPSPDYLDLGRIQEKEIRIQGTL
SQKPTAWRRAVDLVAAGKINIKPLVSDVMKLEDWEEAFNKAANVTGFKVLFDPEM-----
--K
>tr|B6FWC8|B6FWC8_9CLOT Putative uncharacterized protein OS=Clostridium hiranonis DSM 13275 GN=CLOHIR_00177 PE=4 SV=1
--------MKAVVKTKPGYDNIEILDIEEPKVEADKVKIKVDYSGICGSDIHSFKGEYAN
L-KAPVVLGHEFAGVVVEVGEDVKNIKVGDRVTSETTFATCEECIHCKTKDYNLCGNRKG
IGTRVNGSFAEYVLSREESIHILPENVSTLEAAFTEPLACCCHAALEKTSISEDDIVLII
GPGPIGILLAQVVKSRGAKIIMSGVEKDIPRLELAKELGVDVLVNVGKENLEDVVDRETN
GNGVTKVFDCSGFMPAVNQALRLIQKKGTFVQVGIFAKKLNE-MDQDAIIQREITYVGSR
SQKPTSWDLALDLLSSKKVNVEKLITKIVYLDDFKEGMESLISGKEIKVIVKSFK-----
---
>tr|Q4ETG2|Q4ETG2_LISMO Alcohol dehydrogenase, zinc-dependent OS=Listeria monocytogenes str. 1/2a F6854 GN=LMOf6854_2779 PE=3 SV=1
--------MKAVVKTNPGYDQMELKDVEEPQVYGDKVKIKVAFTGICGSDIHTFKGEYKN
P-TTPVTLGHEFSGVVVEVGPDVTSIKVGDRVTSETTFETCGECIYCKEHDYNLCSNRRG
IGTQANGSFAEFVLSREESCHVLDERISLEAAALTEPLACCVHSALEKTTIRPDDTVLVF
GPGPIGLLLAQVVKAQGATVIMAGITKDSDRLRLAKELGMDRIVDTLKEDLAEVVLGMTG
GYGAERVFDCSGAVPAVNQGLPLTKKKGDFVQVGLFAEKKNA-IDEESIIQREIAYIGSR
SQKPSSWILALDLLANGKINTDKMITKVYGLDDWREAFEAVMAGNEIKVLVKS-------
---
>tr|Q8KQL2|Q8KQL2_9ENTE Arabitol-phosphate dehydrogenase OS=Enterococcus avium PE=3 SV=1
M----SKTMKGVSKQAPGYDQMAFIDLSVPEATDDKVLIKVAYTGICGSDIHTFKGEYKN
P-TTPVVLGHEFSGQVVEVGANVPKVKVGDRVTSETTFYVCGECDYCKEKQYNLCPHRKG
IGTQQNGSMANYVLAREESIHLLPDHLSYEGAAMSEPLACCVHAMYQKSHLELKDTIIIM
GPGPIGLYLLQIAKEIGAFVIMTGITKDAHRLALAKKLGADVIVDTMKEDLAKVVNEITD
GYGVDKVYDASGAVPAVNASLPLIRKQGQFIQVGLFANKMVD-LDTESIIQREIEYIGSR
SQNPYDWPIAIHLLAKGAINIDEMITKKYPLTEWREAFDKVMEGNEIKVMIESNP-EE--
--F
>tr|A6LPY3|A6LPY3_CLOB8 Alcohol dehydrogenase GroES domain protein OS=Clostridium beijerinckii (strain ATCC 51743 / NCIMB 8052) GN=Cbei_0223 PE=3 SV=1
--------MKALTKTNPGYDQMELLDMQEPKATKNFVKIKVEYSGICGSDLHSFKGEYGN
I-KTPVVLGHEFSGTVVEVGEEVKEIKIGDRVTSETTFETCGTCDYCKSKDYNLCPSRKG
IGTQVNGSFAEYVLSREESVHVLPDNVSFLAASLTEPLACCVHAALEKTTIDKDDVVLIL
GPGPIGLLLAQVVKSQGAKVILSGVTKDKERLEFGKKLGVDVIVDSLQEDLEKIVMEKTN
GYGVNRAFDCSGAVPAVNQGLRLIKKKGEFVQVGLFANIKNP-LDQEAIIQREIKYVGSR
SQKPSSWIKSLELMEAKKVDPEALITKIVDLKDWRSGIEAAMEGTELKVVIRS-------
---
>tr|A8Z0L1|A8Z0L1_STAAT L-iditol 2-dehydrogenase OS=Staphylococcus aureus (strain USA300 / TCH1516) GN=gutB PE=3 SV=1
M-------VKALVKTREGHGNLELLDKEVATPLDDKVKIKVHYAGICGTDIHTYEGHY-K
V-NFPVTLGHEFSGEIVEVGADVKDFKVGDRVTSETTFYVCNECEYCKSKDYNLCNHRKG
IGTQVDGAFTNYVIAREESLHHIPDEVSYQSAAMTEPLACAYHG-VSKIQVNSGDVAVVM
GPGPIGLLVAQVLKSKGATVVVTGLDNDKVRLDKAEALHMDYVVNLQQTDLKTYINGITD
GYGADVVVECSGAVPAARQGLDILRKKGFYSQIGIFKDAEIP-FDMEKVIQKEITVVGSR
SQKPADWEPSLQLMADGLVNAEALVTKIYDISKWDEAYQHLKSGEGIKVLLKPLDLDENE
GEN
>tr|Q185J7|Q185J7_CLOD6 Putative carbohydrate dehydrogenase OS=Clostridium difficile (strain 630) GN=CD2323 PE=3 SV=1
--------MKAVVKTKPGYDNVEVLEVEEPKATGDKVKIKVEYSGICGSDIHSFKGEYAN
I-KAPVTLGHEFSGIVVEVGEDVKNIKIGDRVTSETTFATCEKCIYCETKDYNLCPTRKG
IGTQVNGSFAEYVLSREESIHVLPENVSLLSAALTEPLACCVHAALEKTTIESSDTVLII
GPGPIGLLLAQVVKSQGATVIMSGVTKDKERLEIAKNLGVDRTVNVMEESLADVVNEMTD
GNGVNKGFDCSGFMPAVNEALRLLRKKGTFVQVGIFAKKLNE-MDQEAIIQRELQYIGSR
SQKPSSWITALDLMASGKVNTEALVTRTVGLDEFKEGITALMNGEEIKVAVKS-------
---
>tr|Q5WCN3|Q5WCN3_BACSK Sorbitol dehydrogenase OS=Bacillus clausii (strain KSM-K16) GN=ABC3344 PE=3 SV=1
--------MKALVKTAPGFGHVELQNKPEPAPGEKQVKIKVKYAGICGSDIHTYEGHY-K
V-AFPVTLGHEFAGEIVEVGPGVQSFKVGDRVTSETTFSICGQCPYCQTKDYNLCSERKG
LGTQQDGGFAEYVLAREESLHLLPDNVDFRSAAMTEPLACTHHA-LAKTTINAGDLCVVI
GPGPIGLLAAQAAKSKGAKVMITGLNHDKVRLEKARALGIDYVVNGEETDVGEVVNELTN
GYGADVVLECSGAVKAANQGLKLLRKKGQYSQVGIFAASEIP-FDLETIIQKEIHVIGSR
SQKPADWEPSLMLLKTGNVNARALVTHEYELHQWEEAYQAIKSGEAIKVLLKP-------
--E
>tr|Q88S92|Q88S92_LACPL L-iditol 2-dehydrogenase OS=Lactobacillus plantarum GN=gutB PE=3 SV=1
--------MEAVVKTESGYDNMELKQIPIPEVTGDKVLLKVAYTGICGTDIHTFKGQYAN
A-VTPLVLGHEFSGEVVEVGPDVKTLKPGDRVTSETTFATDGTCVYCQDKEYNLCPNRVG
IGTKANGSMANYVLTREESAHILPDNVSYKMAAMSEPLASCVHAMYQKTPFTLHDTLLIM
GPGPMGLLSLQIAKEIGAFVIVSGITKDADRLQIAKELGADIIVDTQKEDLAKVVMDATD
GVGVTKVYDCSGATPAVNSALPLIRKGGTFQQVGLFAKPMNE-LDERSIIQHEITYRGSR
SQNPYDWAIALHLESKGAINQDAMITKVFDLEHWRDAFDAMMAGKELKVMIASNP-DDPD
LAD
>tr|Q8EMT8|Q8EMT8_OCEIH Sorbitol dehydrogenase (L-iditol 2-dehydrogenase) OS=Oceanobacillus iheyensis GN=OB2752 PE=3 SV=1
--------MKALVKTELGHGNLHIQNVEEPSVSSHQVKIKVAYAGICGSDIHTYEGHY-K
V-AAPVTLGHEFSGRIVEVGEGVTDFKVGDRVTSETTFSICGECRYCQTGDYNLCNHRKG
LGTQQNGGFTNYLIAREESLHHLPDEVDDRSASMTEPLACTYHA-IQKINIKPGDLVVVL
GPGPIGLLAAQVAKSYGATVMMSGLDNDKIRLDKAKEVGIDYVINIQEEDIKEKIAALTD
GYGVDVVLECSGSIHAANQGLDLLRKKGSYAQVGIFPDSHVK-FDMEKVIQKEIHVVGSR
SQKSADWEPSLQLMKEKKVDAKALVTHEFTIDQWDEAYQAIKDGEAIKVLLKPLQ-----
--D
