# Supplementary material for: Subdivision of the MDR superfamily of medium-chain dehydrogenases/reductases through iterative hidden Markov model refinement
Source: BMC Bioinformatics. 2010 Oct 27;11:534. doi: 10.1186/1471-2105-11-534 (PMC2976758; doi:10.1186/1471-2105-11-534)
Supplement: Additional file 4 — MDR family alignment figures. Illustrations showing the mafft MSAs from Additional file 3: mdr-sequences. Red sequence identifiers denote sequences from UniProtKB/TrEMBL, while blue correspond to sequences from Swiss-Prot. The position cscores are shown in a bar plot under the MSA. Positions that contain gaps in over 90% of the sequences have been removed from the alignment in order to increase readability. [file 1471-2105-11-534-S4.ZIP › mdr/MDR073.mafft]

>tr|A3I8B9|A3I8B9_9BACI Quinone oxidoreductase OS=Bacillus sp. B14905 GN=BB14905_20610 PE=4 SV=1
-MKAIVINEFGTSDVLTYTEYPKPTISTGEILIRTIYTSVNYADIKNRTGN-KAKGNFPM
ILGLDVAGIVEEVFNEKSNFQKGDQVIAFPINGAYAEYVVAKEQLVFKVPYEVPLKKVAA
VPTVSFLSYILTHQIAPISQNDSVLIHAASGGVGTMLIQMAKKLGAKQIIGTVSTLEKAS
IAYQLGADLVLTY--DQFSEHVRGFTGGLGADIVFDSIAGAITEESLTCLAPYGTLVQFG
NSGGKAGIIKTSDLHSSCRNVKGFSLGTTRDLRPEMLQQVAQHIFTLLKEDSFQVPIAKE
FSLEDMQKAHELMESRQHQGKIVIKI----
>tr|A6CQ11|A6CQ11_9BACI Quinone oxidoreductase OS=Bacillus sp. SG-1 GN=BSG1_09483 PE=4 SV=1
-MKAVLVTEFGGTEFIKVGSVRTPTIEDHEVLIKVAKTSVNFADIKSRYGN-KGGAKLPF
IPGLDAAGYIEKTGSGVTSLYEGQRVIAFPKAGSYAEYAVASKELVFPIPEEMDFNTAAA
CPVVSFLSHRLLYNVARIQKGETVLVHAAAGGVGTTAIQLAKLLGAGKVIGTVGNRDKRQ
FAKESGADSVICYEEEDFAQAVNSITNGKGADIILDSVAGSVTENSLNCLAPYGRLVHFG
NSGGKAGKILTSELHSSCRSVLGFSLGTTRKLRPELLHETAKEVFPYLVRNQLKIKIQHE
FSLEDAAKAHELMENRLNRGKIILNVE---
>tr|B0APZ7|B0APZ7_BACAN Oxidoreductase, zinc-binding dehydrogenase family OS=Bacillus anthracis str. A0488 GN=BAC_2138 PE=4 SV=1
MMKAIVVTSFGGSEVMKYTDVDIPAISEDQVLIRVVATSVNFADIKSRYGK-KGNKALPF
ILGIDAAGIVERVGSHVKNIYPGQRVIAFPQNGSYAEYVVANENLTFVLPDEVDFQTAAA
CPIVSFTSYNLLANVARLQQGESVLIHAAAGGIGTTAIQLAKLLGAGTVIGTVGSEAKKE
IALDAGADYVIGHQDEDFVEKVNELTNGEGVDVILDSISGTVSERSLKCLAYYGRLIHFG
NASGEIGNFQTKDLHASCRSILGFSFGTTRKKRPELLQETANEVFRYLRDGHLQIKATKS
FPLQDAGKAHEWVESRKSTGKVILTVQSSS
>tr|Q2BDM5|Q2BDM5_9BACI Quinone oxidoreductase OS=Bacillus sp. NRRL B-14911 GN=B14911_27230 PE=4 SV=1
-MKAIHVTAYGGPENMILAEAERPVPAAGEVLIKVKAASVNFADIKTRYGK-KGGGPLPY
IPGIDCTGTIEALGNGVEGLIPGQRVIAFPSKGSYAEYALAPAMLTFPIPKSISDIQAAA
CPIAGITSLKLLEDIARIQQGETVLVHAGAGGVGTTAIQLARILGAGKVITTAGSPEKTA
YALEAGSDYGVCYTIEDFPAKVMEWTEGKGADVILDSVAGTVTEKSLDCLAPFGRLVNFG
NASGNAGSVETNDLHSSCRSLLGFSFGTVRKKRPHLVRASAGKIIGLLETGRLSMKIGET
FSLSEAAEAHTRIESRQSLGKTVLIID---
>tr|A9VSU8|A9VSU8_BACWK Alcohol dehydrogenase zinc-binding domain protein OS=Bacillus weihenstephanensis (strain KBAB4) GN=BcerKBAB4_1957 PE=4 SV=1
-MKAIVVTSFGGPEVLKYTDMDIPTISDNQVLIRVVATSVNFADIKSRYGK-KGNKSLPF
IPGIDAAGIVEHVGSHVKNIHPGQRVITFPQNGSYAEYVVANENLTFVLPDEVNFQTAAA
CPIVSFTSYNLLANVARIQQGESVLIHAVAGGIGTTAIQLAKLLGAKKVIGTVGSEAKRK
IALDAGADYVICHQDEDFVERVNQLTHGEGVNIVLDSISGTVSERSLNCLAYYGRLVHFG
NASGEVGSFQTKDLHASCRSILGFSFGTTRKKRPELLQETANEVFRYLRDGSLQIKATKS
FPLQDAGKAHEWVESRQSTGKVILHVQTAP
>tr|Q1J103|Q1J103_DEIGD NADPH:quinone reductase OS=Deinococcus geothermalis (strain DSM 11300) GN=Dgeo_0529 PE=4 SV=1
MSHAVLVEQHGGPEVLSWRETPLPVPGPGQVRVRVSATSVNYADIQARRGGYDAGGKLPF
TPGLDACGTVDALGEGVTGLRVGERVACFPLGGSYATHVLAPAHLTFPLENNVP-DAAAA
SLTALVTAYNVVTYAGRLQRGETVLIHASAGGVGHLAVQIAREQGAGQVVGVVGSDARVD
FLRHLGVDEVVNRHREDFVGRVNALTEGRGADLILDSIGGTTTERGFTCLAPFGRLVIYG
HAGRQPAHLPSPPLHRQSRAVIGYSSGHHRQARPQVVRDAAAAAFALAASGAVRIHVAAE
FPLMEAARAHALVESGEINGRVLLTV----
>tr|Q9KFV8|Q9KFV8_BACHD Quinone oxidoreductase OS=Bacillus halodurans GN=BH0363 PE=4 SV=1
-MKAIVVTAFGGPEHMMWEDVSTPVIKENEVLIKVVKTSVNFADIKARYGR-KGG-TLPF
IPGLDAAGYVEKVGREVSDIQVGQRVIAFPKSGSYAEYVVAAESLVFPIPDEINFRTAAA
SPIVSFLSHRLLYNVAQMERGESVLVHAAAGGVGTTAIQMAKLLGAGTVIGTVGSADKIT
AAKESGADEVICYEEEDFTKSVQEMTNGVGVDIILDSVSGSVTEKSLQCLARYGRLVHFG
NSSGAIGTIKTIDLHASCRSVLGFSLGTTRKCKPHLLKETARHVLPYLASGKLKVHIGHE
YRLTDAANAHRLMESRLNRGKILLNVE---
