# Supplementary material for: Subdivision of the MDR superfamily of medium-chain dehydrogenases/reductases through iterative hidden Markov model refinement
Source: BMC Bioinformatics. 2010 Oct 27;11:534. doi: 10.1186/1471-2105-11-534 (PMC2976758; doi:10.1186/1471-2105-11-534)
Supplement: Additional file 4 — MDR family alignment figures. Illustrations showing the mafft MSAs from Additional file 3: mdr-sequences. Red sequence identifiers denote sequences from UniProtKB/TrEMBL, while blue correspond to sequences from Swiss-Prot. The position cscores are shown in a bar plot under the MSA. Positions that contain gaps in over 90% of the sequences have been removed from the alignment in order to increase readability. [file 1471-2105-11-534-S4.ZIP › mdr/MDR074.mafft]

>tr|A6CHX9|A6CHX9_9BACI Alcohol dehydrogenase OS=Bacillus sp. SG-1 GN=BSG1_02815 PE=4 SV=1
-MKA-IVHEGRQGMQGLSVRDFQEPEVSSGMVKVKLKTAGLNRRDLIVLTRHKEDQPPLI
IGSDGAGTIVGTGDGVTNVAQGDEVIINPGLGWKHNSDAPPEGFEIVGLPDHGTFSEYIV
LPAENVEKKPGHLNWEEAGVLSLAALTAYRVLFTRARIKEGDTVLIPGIGSGVGTFLLKF
AKAAGARVIVTSRSEEKQKTAIELGADFSISTNSDWNEELKDETIDIVIESIGRATFTKS
LKGLRKGGTLVTFGATTEDEIEINIRDFFYSQLNLLGSTMGSAEEFKEMLEFISEHSITP
VVDSVYPLEEYEKAMDRLKNSENLGKIAFRVSE
>tr|A8U6S1|A8U6S1_9LACT Alcohol dehydrogenase OS=Carnobacterium sp. AT7 GN=CAT7_06583 PE=4 SV=1
-MKA-LIHEKTPGIKGLKLKKVETKEIGKKEVRIKVKTIGLNHRDLATVNGRNKMSRPLI
VGSDCAGIISEVGSEVTLFDVGDEVIVNPGIGWLNKTEAPPENFQILGNPLQGTFSEEFI
IHENFVALKPSYLTWEESGVLSLSALTAYRALFTKGEVSNQQTILIPGIGGGVATYLLQF
AKAVGATVYVTSRSDEKLKKALKLGADKGINSTKDWAPELNDEKMDSVIESVGAATFNQS
LKQLKKGGKMVLFGSSTGDIVELNLREFFYGQYTLLGTTMGSREEYMDMLKFIEGYSIKP
IIDTVFDFEDYEAAFNRLEAAEQMGKIVLRVSK
>tr|B0AJP9|B0AJP9_BACAN Oxidoreductase, zinc-binding dehydrogenase family OS=Bacillus anthracis str. A0488 GN=BAC_2678 PE=4 SV=1
-MKA-IVHQYKKGVEGLENKFLSETHPNAGEVKVKLKAAGLNHRDLFIINNRKEMDLPLV
IGSDGAGIVTEIGEGVSADLLQAEVIINPSIGWENIAEV-PELPEVLGGPKDGTFAEYVI
VPAENVVGKPSYLTWEESGVLALSALTAYRALFTKGRLKCGEHVLIPGIGGGVATFAMLF
AKAIGAKVSVTSRVENKRKFAETYGADFSFNSSGNWEESLCGGKVDLIIDSIGPATFIKY
FDVLNPNGRIVNFGASSGDKIELPLRALFYNQIDIMGTSMGSREEFDEMIRFIEKYKIKP
IIDKVYSLEEAIQALSRMEQGEQFGNIALRME-
>tr|B3KAC1|B3KAC1_9BACI Alcohol dehydrogenase zinc-binding domain protein OS=Geobacillus sp. Y412MC10 GN=GYMC10DRAFT_2166 PE=4 SV=1
-MKA-AIHRGRSGLDGLRVGNMESKQPGPGEIRVRLKTAGLNHRDLFLMKGRHAADAPLI
LGSDGAGIIDAVGEGVGSLTVGTEVIIHPTIGWDNTEEV-PVVPQILGGPTDGTFAETVV
IPADNAFRKPTYLTWEEAGVLPLSALTAYRALFTRAHIKPGEHVLIPGIGGGVATYAMLM
AQNAGAVVSVTSRSQGKLEEARRYSVHRAFSSGGDWNEELQGEKVDVILDSIGPATFPRY
LDVIKPNGRIVSFGASSGDAVEVSLRALFFPQLSWIGTSMGSREEFGEMLRFMEEHTIAP
LIDRMYPLDEILDAFRRMTAGEQFGNIGLRIE-
>tr|B5UWK9|B5UWK9_BACCE Alcohol dehydrogenase OS=Bacillus cereus AH1134 GN=BCAH1134_2669 PE=4 SV=1
-MKA-IVHQDKKGLEGVGYKFSSEISPSAGEVKVKLKAAGLNHRDLFIINNRKEMDLPLV
IGSDGSGIVTEIGEGVSNITLHTEVIINPSIGWEHATEV-PELPEVLGGPKDGTFAEYVI
VPVENVVEKPSYLTWEESGVLSLSALTAYRALFTKGRLKRGEHVLIPGIGGGVATFAMLF
AKAIGAKVSVTSRVENKRELAAKYGADISFHSAGNWGESLQGEKVDLIIDSIGPATFLKY
FDVLKPNGRIVNFGASSGDKIELPLRALFYNQIDIMGTSMGSREEFNEMIKFIEKHQIKP
IIDKVYSLEEAIRALSRMERGEQFGNIVLQMN-
>tr|A7Z5E5|A7Z5E5_BACA2 YogA OS=Bacillus amyloliquefaciens (strain FZB42) GN=yogA PE=4 SV=1
MMNALIIHE-----NGFDFRQAPDKRPGNGEVKIKLKTAGLNHRDLFLMKNHETGNHEFT
LGSDGAGIVTEIGHGVRSHLLHAEVIINPVLNWKTVEDV-PAVPDILGGPSDGTFSPYVI
VPEENAVLKPEHLTWEEAGVLPLSALTAYRALFTKGQLKKGEHLILPGIGSGVATYALLM
AKAIGATVSVTSRSENKKQTALSYGADRAIDSYGDWNEALNGEKADIILDGVGPALFQHY
LDIMKPNGRIVTFGASSGDQLGFPIRSLFFPQIHILGTSMGSNEEFADMLELVNRCGIRP
IIDRMYPLSEAAAAFNRMREGRQFGNIGFRLDV
>tr|A9VHI1|A9VHI1_BACWK Alcohol dehydrogenase zinc-binding domain protein OS=Bacillus weihenstephanensis (strain KBAB4) GN=BcerKBAB4_2490 PE=4 SV=1
-MKA-IVHQHKKGLEGLEYKLSPEITPNIGEVKVKLKAAGLNHRDLFIMNNRKEMELPLV
LGSDGSGIVIELGEGVSNISLHTEVIINPSIGWNNTHEI-PELPEVLGGPTDGTFAEYVI
VPAENVVEKPSYLTWEESGVLSLSALTAYRALFTKGRLKPEEHVLIPGIGGGVATYAMLF
AKAIGAKVSVTSRIEGKRKAAEKYGADFSFNSSGNWEECLHGEKVDLIIDSIGPATFLKY
FDILKPNGRIVNFGASSGDKIELPLRALFYNQIDIMGTSMGSREEFNEMVHFIEKHNIKP
IIDKVYPLEEAIQALNRMQQGEQFGNIALRME-
>tr|O35017|O35017_BACSU YogA protein OS=Bacillus subtilis GN=yogA PE=4 SV=1
-MKA-VIHNGKAGLLGLSVQDVPSTKPGYGEVKVKLKSAGLNHRDLFLMKNKSEQDPHMI
LGSDGAGIIEEIGEGVKNVTVQTEVVIFPTLNWDLTENV-PPVPEILGGPSDGTLAEYVI
IPSQNAIKKPAYLSWEEAGVLPLSALTAYRALFTKGQLKKGEHLLIPGIGSGVATYALFM
AKAIGATVSVTSRSEEKRKKALKLGADYAFDSYSNWDEQLQGKKIDVVLDSIGPALFSEY
FRHVKPNGRIVSFGASSGDNLSFPVRSLFFPQVNVLGTSMGSGEEFQAMLAFIDKHKLRP
VIDRIYPLEKACEAYKRMQEGRQFGNIGIVME-
>tr|Q65M14|Q65M14_BACLD YogA (Alcohol dehydrogenase YogA) OS=Bacillus licheniformis (strain DSM 13 / ATCC 14580) GN=yogA PE=4 SV=1
-MKA-IIHEGIKGLSGLKYTDVSDKTPGPGEVKIRLKAAGLNHRDLFLFQSRKAGDAPFI
PGSDGAGMIEETGEGVRDLAVHTEVIINPSIGWEYTDSV-PQVPDILGGPSDGTFAEHVI
VPAKHVLKKPAHLSWEEAGVLPLSALTAYRALFTKGHLEKGEHILIPGAGGGVATNALLM
AKAAGARVIVTSRSEEKRKEALRYGADFAIDSRGLWKESLDGERVDLILDSIGPATFANY
FDVIKPNGRIVIFGASSGESIQLPLRSLFFPQISIIGTSMGSLEEFRQMIDFIERHSLKP
VIDQVFPLSEAVPAFKRMKDGEQFGNIALQIDG
>tr|Q737H1|Q737H1_BACC1 Alcohol dehydrogenase, zinc-containing OS=Bacillus cereus (strain ATCC 10987) GN=BCE_2677 PE=4 SV=1
-MKA-IVQQYKAGFEGVEYKVLPERNPSAGEVKVKLKSAGLNHRDLFIMNNRKEMQVPLV
LGSDGAGIITEIGESVSRTLLQNEVIINPSIGWDHIAEI-PELPEVLGGPKDGTFAECVI
VPVENVVAKPSYLSWEESGVLSLSALTAYRALFTKGRLKRGEHVLIPGIGGGVATFAMLF
AKAIGAKVSVTSRIENKRKLAETYGADFSFNSSGNWEESLRGEKVDLIIDSIGPATFLKY
FDVLKQNGRIVNFGASSGDKIELPLRALFYNQIDIMGTSMGSREEFNEMMKFIEKYKIKP
IMDKVYSLEEATQALRRMEQGEQFGNIALRMY-
>tr|Q8ERC9|Q8ERC9_OCEIH Alcohol dehydrogenase OS=Oceanobacillus iheyensis GN=OB1376 PE=4 SV=1
MMRG-LVHERNQ----VTIKDMDEPTPASNEVVVKLKAAGLNRRDLAIPKRRGDEQEALI
LGSDGAGVIDSIGDEVENVQVGDEVIINPSLRWKQNSDAPPKGFDILGMPDHGTIAEKIV
IASDQVEPKPSYLSWEEAAVFSLAALTGYRAIFTKGKLQPGETVFIPGAGSGVASFLIHF
AKNHGARVITTSRSKDKQEKAKDLGADVVLDTSDDWEAALQDETIDMVIDSVGKATFHRS
LAVLKKGGRFVTFGATTEDVIDFDLRSFFYGQYQLIGTTMGCKEELEAALNHYIKYETRP
VVDKVFNLEESLDALEYLKEGKQFGKVAIRIS-
