# Supplementary material for: Subdivision of the MDR superfamily of medium-chain dehydrogenases/reductases through iterative hidden Markov model refinement
Source: BMC Bioinformatics. 2010 Oct 27;11:534. doi: 10.1186/1471-2105-11-534 (PMC2976758; doi:10.1186/1471-2105-11-534)
Supplement: Additional file 4 — MDR family alignment figures. Illustrations showing the mafft MSAs from Additional file 3: mdr-sequences. Red sequence identifiers denote sequences from UniProtKB/TrEMBL, while blue correspond to sequences from Swiss-Prot. The position cscores are shown in a bar plot under the MSA. Positions that contain gaps in over 90% of the sequences have been removed from the alignment in order to increase readability. [file 1471-2105-11-534-S4.ZIP › mdr/MDR075.mafft]

>tr|B2QBZ0|B2QBZ0_9BACL Alcohol dehydrogenase zinc-binding domain protein OS=Exiguobacterium sp. AT1b GN=EAT1bDRAFT_1592 PE=4 SV=1
--------------------MKAAICTAYGPPEVLVIQEVHQPKPKSNEMLIQVHASAVH
SGDRRLRALDVPALGKLPMRLVVGFKAPRQPILGVVLAGTVVETGNSVKNFQVGDNVYAL
TGMRFGGYAEFACVNESKCVFQMPTHASFIEAAALPFGGTTSLHFLRKAHIDRANNVLIY
GGAGAVGSTAVQIAKHYGVHVTAVCHERNIELVKRIGADVVVDYSREGYDRDLGTYDAVF
DASGKIDKRLAKKHVAENGAFSSVAGQGPARERKEDLMFLNELFEAGELQPVIDSVYSLD
EIVEAHRYVDQGTKVGNVIVRIMEESIR--
>tr|B3KC49|B3KC49_9BACI Alcohol dehydrogenase zinc-binding domain protein OS=Geobacillus sp. Y412MC10 GN=GYMC10DRAFT_3167 PE=4 SV=1
--------------------MKAMVCTAYGPPEVLQLQEVAKPIPKDHEVRIKIYATTVN
SGDCRVRGFRSPLLYKIPMRLVLGLRKPRQPILGVELAGEVEAIGQDVTRFKIGDQVLAF
RGMRFGTYAQYICMHEDGMIVMKPEHVTYDDAAAIFFGGTTALHFFRKANIRQGHKVLIY
GASGAVGNLAVQLAKHAGTVVTGVCSTVNVELVKSLGADQVVDYTQEDISKSGDRYDIIL
DAVGKLPKSRCKHLLAAGGSYVTVEGQGVAKVLMEDLRRLTDLLGEGKIKPVIDRRYALE
QIAEAHRYADTGRKRGSVVITVGHDH----
>tr|B3KHM3|B3KHM3_9BACI Alcohol dehydrogenase zinc-binding domain protein OS=Geobacillus sp. Y412MC10 GN=GYMC10DRAFT_5091 PE=4 SV=1
--------------------MKAMVCTKYGSPDVLELTEVNKPVPMANEVLVRIRATSVA
AMDVRIRSSDFPLLLWIPMRFLLGFRKPKKTILGVELSGIIEDVGKDVKRFKKGDEIMAY
RGMNFGTYAEYTCLHEDGMVVMKPINSTYEEAAAFAFGGLSALYFLKKSNIQSGQRVPFY
GASGAVGSSAVQLAKHFGTEVTGVTSTTNIDLVKTLGADLVVDYTTENFVNRNERYDVIF
DAVGKISKARSSKVLAPNGTYVSVDGQGIAKVSTKDLHFLKELMEKGKLKSVIDRCYPLE
QIPEAHRYAETGRKKGNVAITVGECRVT--
>tr|Q3F0R5|Q3F0R5_BACTI Quinone oxidoreductase OS=Bacillus thuringiensis serovar israelensis ATCC 35646 GN=RBTH_07282 PE=4 SV=1
MFEKKFKYDVNNNNSFQEVIMKAIICTKYGPPNVLQIQNVEKPKPKKNEVLVKIHATSVS
TGDCRIRGFNSPLLFWIPMRIILGFRKPRKPILGVELSGEIEDIGTDVTQFKKGDPVFAL
TELNLGGYAEYTCVHESGLIALKPTNVTYEEAAVIPFGGTSALHFLRKGQIKKGQRVLIY
GASGSVGTAAVQLAKYFGATVTAICSSSNFDLVTALGADNVIDYMKEDFTKRGEHYDIIF
DAVGKYNKSLCTDALMPNGKYVSVNGM-MAKVSKEDMNLLKQLAETEKLKPVIDRTYRLE
EVVEAHTYVEMGHKKGNVSITLK-------
>tr|A0R8P4|A0R8P4_BACAH Alcohol dehydrogenase, zinc containing OS=Bacillus thuringiensis (strain Al Hakam) GN=BALH_0175 PE=4 SV=1
MFNEDLKYDVNNDNSFQEDIMKAIICTQYGPPNVLQLQNIEKPIPKKNEVLVKIHATSVS
TGDCRIRGFNSPLLFWIPMRLILGLRKPRNPILGVELAGEIEDIGTDVTQFKKGDQIFAL
TELNLGGYAEYTCVHESGLITLKPTNVTYEEAAVIPFGGTSALHFLRKGRIKKGQQVLIY
GASGSVGTAAIQLAKYFGATVTAVCSNSNFELVQSLGADKVIDYTKEDFTKRRERYDIIF
DAVGKYKKSLCKQVLAPNGKYVSVNGM-MAKVSKEDMILLKELTETEHLKPVIDRTYRLE
EIAEAHMYVEIGHKKGNVSITLK-------
>tr|B1YFZ4|B1YFZ4_EXIS2 Alcohol dehydrogenase zinc-binding domain protein OS=Exiguobacterium sibiricum (strain DSM 17290 / JCM 13490 / 255-15) GN=Exig_1460 PE=4 SV=1
--------------------MKAVICTAYGPPDVLKLQEVEKPVPKAFDLLIQVYASAVH
SGDRRMRALDVPAAGKLPMRLVVGWKAPRQPILGVVLAGEVVATGNRVKDFKVGDRVYAL
TGMRFGGYAEYACIKENKCVEQMPRNANFAEAAGLPFGGTTVLHFFRKLNLEQSKSILIY
GASGAVGSIAVQISKQYGLHVTAVCSGRNAELVTRLGADVVVDYTKPGYDASLTRNDAVF
DASGKVDKRTARQHVEADGAFRSVAGQGVARALKKDLRLLNEWFEAGDLKAVIDTVYPLE
EIVAAHRYVDAGRKFGNVIVSVVDDYDRTD
