# Supplementary material for: Subdivision of the MDR superfamily of medium-chain dehydrogenases/reductases through iterative hidden Markov model refinement
Source: BMC Bioinformatics. 2010 Oct 27;11:534. doi: 10.1186/1471-2105-11-534 (PMC2976758; doi:10.1186/1471-2105-11-534)
Supplement: Additional file 4 — MDR family alignment figures. Illustrations showing the mafft MSAs from Additional file 3: mdr-sequences. Red sequence identifiers denote sequences from UniProtKB/TrEMBL, while blue correspond to sequences from Swiss-Prot. The position cscores are shown in a bar plot under the MSA. Positions that contain gaps in over 90% of the sequences have been removed from the alignment in order to increase readability. [file 1471-2105-11-534-S4.ZIP › mdr/MDR076.mafft]

>tr|A0HIJ1|A0HIJ1_COMTE Alcohol dehydrogenase, zinc-binding OS=Comamonas testosteroni KF-1 GN=CtesDRAFT_0092 PE=4 SV=1
------------------------------------------------------------
---MRSAIHTTFGEPSEVLELIDRPIPQPGPGEVRIKTLLAPIHNHDLWTIRGSYGYRPE
LP-AIGGSEAVGIVDALGEGVIGPTVGQRVAVAGVHNTWAEYFLAPANVLVPMPPAIPDE
AAAQIIAMPLSALMLLEFLNVEPGQWIVQNTANGAVGKTLAMLAKARGVHVLNLVRRDAG
VQELAALGIGNALSTAQPDWQERARSILGGSLARAAVDSIGGSASASLLSLLGEEGTLVS
FGTMAGEPMQIDSGSLIFKQATVKGFWGSKVSQAMTPDNKRRLIGELLQRVLSGELKLPA
EAIFDLNDAAQAAAASMQPGRKGKVLLRA-----
>tr|A3SG24|A3SG24_9RHOB Nuclear receptor binding factor related protein OS=Sulfitobacter sp. EE-36 GN=EE36_08533 PE=4 SV=1
------------------------------------------------------------
---MKAAAHNSFGEPIDVIEATEVDTPTAGAGEVLVKMTLSPIHNHDLWTIRGNYGYKPE
LPGAIAGSEALGTVEAVGEGVDDAMIGQRVSIAGVHGTWAEYFVAPATGVLPLPDVISDV
AGAQLIAMPFSAISLLETLKAQKGDWIVQTAANGAVGKIMTTLAKSRGINLLNLVRREDA
VKELTDLGIDNVLSTSEAGWQDKAREIIGEKGAASAIDSVGGDISADLVDLLGLDGELVV
FGTATGAPMPLNSGALIMKHITVKGFWGSRVSGDMDPEERKRLITELVTLVAKGELVLED
GGQFGLDDLSGALKASLTPGRPGKVMIHG-----
>tr|A9EEL6|A9EEL6_9RHOB Nuclear receptor binding factor related protein OS=Oceanibulbus indolifex HEL-45 GN=OIHEL45_18801 PE=4 SV=1
------------------------------------------------------------
---MFAAIHDTFGEPADVLTTRETDTPAPAAGEALIRMVLSPIHNHDLWTVRGNYGYKPE
LPGAIGGSEALGIVEAVGEGVDDTLIGKRVTAAGFHGAWAEYFTAPAAGLLPLPEAISDE
AGAQLIAMPFSALSLLETLKVGEGDWLIQTAANGAVGKIMVGLAKARGVNLLNLVRREGA
AEELRETGAENVLSTDDADWQSKARALIGKAGAVSAIDSVGGELGGQLVELLGKDGELIV
FGTATGQPLTMSSGELIMKHITVKGFWGSRVSGEMAPETRVRLIGELVQLAAKGQLPLDT
GGIYPLAEVTEAMKAALTTGRGGKVMLRP-----
>tr|B7GVB6|B7GVB6_ACIBA Alcohol dehydrogenase GroES-like domain protein OS=Acinetobacter baumannii AB307-0294 GN=ABBFA_000188 PE=4 SV=1
------------------------------------------------------------
---MRSIIHRNFGEPVDVLEQADMPKPEPKAGEVRIKTIMSPIHNHDVWTVRGSYGYKPT
LP-AIGGSEAVGIVDALGEGVEHVQVGQRIAVAAVHGSWAEYFIAPAQGIIPLNNEIDDE
TAAQLIGMPISALMLLDFVNVQPGQWLIQNTANGAVGKTVAMIAQARGLPVINLVRRSDA
IAEMQALGIQHVVATDQPNWKAQVKQIHGDQPLIAGVDSIGGTASGEMLNLLSENSLLVS
FGSMTGETMQISSGDLIFKQATVKGFWASVVNKEMPAARKKELIVELLTLATQKKLILPV
EGVFSFDEIKTAAKRATQGARQGKVLLKP-----
>tr|B7RNE8|B7RNE8_9RHOB Trans-2-enoyl-CoA reductase, putative OS=Roseobacter sp. GAI101 GN=RGAI101_1400 PE=4 SV=1
------------------------------------------------------------
---MKAALHDTFGEPIDVLKTTETDKPTPAAGEVLVKMTLSPIHNHDLWTIRGTYGYKPE
LPGVIGGSEALGTIEAVGEGVDAAMIGKRVTIAGVHGTWAEYFVAPADGVLPLPDAISDT
AGAQLIAMPFSAISLLETLKAKKGDWIIQTAANGAVGKIMVTLAKARGINLLSLVRRQEA
AKELTDMGIENVLSTSDADWQKKARDIVGAGGAVSAIDSVGGDVSADLVDLLGTDGELVV
FGTATGAPMPLSSGALIMKHITVKGFWGARVSKDMDPEERKRLITELVTLTAKGELVLED
GGAFALDDVAQAMTAALTPGRAGKVMIRG-----
>tr|Q0FPR6|Q0FPR6_9RHOB Nuclear receptor binding factor related protein OS=Roseovarius sp. HTCC2601 GN=R2601_01578 PE=4 SV=1
------------------------------------------------------------
---MFAAIHDTFGEPADVLDAREIERPEPGPGEALIRMVLSPIHNHDLWTIRGSYGYKPP
LPGAIGGSEALGIVEALGEGVDPELLGKRVAAAGVHGAWAEYFTAPAAALLPLPDAIPDT
AGAQLVAMPFSALSLLETLKVGEGQWLIQTAANGAVGKIMAGLAKARGIRLLNLVRRDEA
ANELLKAGMTNVLSTADPDWKSKARALIGEAGAVSAIDSVGGEMAASLVDLLGTDGELVV
FGTATGAPLALSSGDLITKHITVKGFWGARVSKEMAPDTRRRLIGELVELAARGELPLET
GGSYSLSRSADAMKAALTPGRAGKIMLRP-----
>tr|A5WBD6|A5WBD6_PSYWF Alcohol dehydrogenase, zinc-binding domain protein OS=Psychrobacter sp. (strain PRwf-1) GN=PsycPRwf_0017 PE=4 SV=1
------------------------------------------------------------
---MRAASYTQFGKPSDVLSITDRPIPEPAPHEVRIKTILATIHNHDLITIRGQYGDKPN
LP-AIAGSEALGVVDAIGSEVEGFEVGQRVAAASVHATWAEYFTAPAKMVFPIADAIDDE
IAAQLIAMPLSALMLLEFLELKAGKWALLNAANGAVGKSFAMLAAARGVNSISLVRRAEA
ANSLKELGVAHVVDVSESDWQDQVRKIVGAAQIDAAVDSLGGEASNDLLTLLGSGGTLVS
FGVMAGQPMVLNPSNLIFKEVVVKGFWGSKTSREMSLDNKLRLIDELKQRVLEGTLSLPV
HAIYKLDDITTAVSGEVQKGKKGKVLLRV-----
>tr|A8GAY7|A8GAY7_SERP5 Alcohol dehydrogenase zinc-binding domain protein OS=Serratia proteamaculans (strain 568) GN=Spro_1173 PE=4 SV=1
------------------------------------------------------------
---MRIAVHESLGQPEQVMSIQETSRPTLKAGEVLLQMVLSPIHNHDLMQISGTYGTKPT
LP-ARAGTEALGRVLEVGEGVKDLQIGQRVAASGAFGTWADAFVAPADQLLPIPDGISDE
LAAQLLVMPASATVVLDDLGVKSGQWMVLSAAAGAVGKNLALLAASRQIRVIGLVNRDSQ
VKELRALGVDLVENTEKDGWQQRIKTALNGEALLYGLDSVAGELTGEMLSVMNDNATVVV
FGALSNHPLRIDFQDVIFKQATVRGFWGLRKFAALNNEYKLRMISEIMTMALRDGFSLPV
AAIYDLDDIEQAIGTKHGP---GKVLLRGKNIEA
>tr|B0RZ23|B0RZ23_XANCB Trans-2-enoyl-CoA reductase (NADPH) OS=Xanthomonas campestris pv. campestris (strain B100) GN=mecR PE=4 SV=1
MRVGLHAVLRRCSRASSLRAHANNFTQQFRSLHPFLAALPIASRHLSQRSGASQQERARQ
ETSMRAAIHTQFGDPAKVLELGERPTPQPGKGQVRVAMRRAPIHNHDLWTVRGNYGYKPE
LP-AIGGSEAAGVIDALGEGVEGLQVGQRVVAAGVHEAWAEYFLADASGVVPLPDGLDDE
RGCQLIAMPLSALMLIEFLQVKQGDWIVQNTANGAVGKTVAMLAAARGINVINLVRRDAG
VDELKALGIGNAISTAQAGWQDKVRALAGDAPIVRAIDSVAGNAAGELMALLAEGGELIS
FGSMTGEPLQISSGDVIFKQATVRGFWGSKVMQATKAEDKRRMIGELLTAALDGSLALPV
EAVFDLHDAAKAAAASDKPGRSGKILLRAG----
>tr|B2FHS7|B2FHS7_STRMK Putative dehydrogenase/oxidoreductase OS=Stenotrophomonas maltophilia (strain K279a) GN=Smlt2843 PE=4 SV=1
------------------------------------------------------------
---MRAAQYPSFGNPADVLAIADAPLPEPGPGEVRIRTVLASIHNHDLLTVRGLYGYKPT
LP-AIGGSEALGVIDALGDGVDGLQVGQRVAAASVHGTWAEAFIAPARMVIPMPEAIPDE
MAAQLIAMPLSALMLLEFLHVEAGQWIVQNTANGAVGKSLAMLARARGVHVANLVRNADA
VAQLQALGIDHVFDTSLDGWKDRVREATGEAQAAAAVDSIGGDASGDLVDLLGHHGTLVS
FGVMSGEPMRIPAGGLIYKEATVKGFWGSKVSQAMAVEDKRRLVGELLKRAASGELTLPV
EQIFALDDIAQAAKAGAGSGRNGKVLLRP-----
>tr|Q0AH56|Q0AH56_NITEC Alcohol dehydrogenase, zinc-binding domain protein OS=Nitrosomonas eutropha (strain C91) GN=Neut_1071 PE=4 SV=1
------------------------------------------------------------
---MRASIYHQFGEPSKVLNEEEVVLPSPGVNQVRVKTILSPIHNHDLWTVRGTYGHKPN
LP-AIGGSEALGIIDAVGDGVKELTLGQRVVGSPIMGVWAEYFLAPAEILTIVPDTISDE
VGAQLASMPFSALLLLEFLNAEAGQWIIQNAAGGAIGKTVSILAREQGVNTISLVRNSET
EKELTAQGIEHVVSTANQDWQQSVNELTAGASISYAIDSVGGAATAALTALLGENGLLVS
FGSMSGEPMHIPAADIAFKQITVKGFWQKKINQSMAVEKRKSMMEKLICLVETGKLKLPV
DVIYPMNDVKNAATASLQSSRKGKVLLRP-----
>tr|Q1QEV0|Q1QEV0_PSYCK Alcohol dehydrogenase, zinc-binding OS=Psychrobacter cryohalolentis (strain K5) GN=Pcryo_0019 PE=4 SV=1
------------------------------------------------------------
---MRSATYDHFGKPTEVLSIGDRPTPEPKANEVRVKTILASIHNHDLLTIRGQYGFKPE
MP-AIGGSEAVGIIDAVGSDVKNLKVGQRVAAASVQATWAEYFVAVEDMVFPMPDSLDDE
MAAQLIAMPLSALMLIEFLELKSGQWVIHNAANGAVGKSLAMLAAARGINTINVVRSGDA
IEELKALGIKHNINTSDDDWKDQVKAILGDEKISAAVDSIGGESSNDLLALLGHGGTLAS
FGIMSGKPMVLNPTHIIFKQATIKGFWGSKISQEMSVENKQRLVDELIERANNGNLKLPV
EATFDLADILKAVDGKMQSEKNGKVLLKP-----
>tr|Q397P8|Q397P8_BURS3 Zinc-containing alcohol dehydrogenase superfamily OS=Burkholderia sp. (strain 383) GN=Bcep18194_B1199 PE=4 SV=1
------------------------------------------------------------
---MRTAIHQSMGQPEQVLEIRNVARPQPQAGEVLLQMILAPIHNHDLMQIAGTYGIKPE
LP-ARAGTEAVGRVLAVGEGVTHLQVGQRVSVSGAFGTWADAFVAPADQVLPVPDGISDE
LAAQLLIMPTSAMVVLDDLGVQSGQWMMLNAAAGAVGKNVALLAAARNIRVIALVNQAAQ
VEELRKLGVDVVENTTVDGWQARIKTALNGEPLLHALDSVAGSLTGEMLHVMDDNATLVV
FGALSNQPLNIDFQDVLFKQATVRGFWGLRKVEKLSDAYRARMVAEILAIAQRNGFNLPV
AAVHDLGDVASASGIRSSA---GKVLLRGGNSES
>tr|Q4FVS2|Q4FVS2_PSYA2 Probable nuclear receptor binding factor related protein OS=Psychrobacter arcticus (strain DSM 17307 / 273-4) GN=Psyc_0012 PE=4 SV=1
------------------------------------------------------------
---MRSATYDHFGKPTEVLSIGDRPTPEPKANQVRVKTILASIHNHDLLTIRGKYGFKPE
MP-AIGGSEAVGIIDAVGSDVKELKVGQRVAAASVQATWAEYFVAVEDMVFPMPDSLDDE
MAAQLIAMPLSALMLLEFLDLQAGQWVIQNAANGAVGKSLAMLAAARGVKTINVVRSSDA
VAELEAIGVENNINTEEDDWKDQVKSILGDDKISAAVDSVGGEDSGALLSLLGHGGTFAV
FGAMSGKPMMLNPTDMIFKQATLKGFWGSKLSQEMSVENKQRLVDELIERAVNGQLKLPT
EATFDLSDILKAVDGKMQSEKNGKVLLKP-----
>tr|Q6F8Y0|Q6F8Y0_ACIAD Putative NADPH:quinone reductase and related Zn-dependent oxidoreductase OS=Acinetobacter sp. (strain ADP1) GN=ACIAD2738 PE=4 SV=1
------------------------------------------------------------
---MQSIIHKTFGEPVDVLELGDMPIPQPEAGQVRIKTIMTPIHNHDVWTVRGSYGYKPE
LP-AIGGSEAVGLIDALGQGVDHVKVGQRVAVASVHGSWAEYFIAPANGLIPLPDEIDNE
TAAQLIGMPISALMLLDFIAIKPKQWMIQNTANGAVGKTVALIAKSRGIGVINLVRRESA
IEEMAALGIEHVVATEQADWKDQVKSILGENTLVAGVDSIGGQASGEMLNLLGENSTLVS
FGSMTGEPMKISSGDLIFKQAVVKGFWASVVTKTMDQARKRELISELLHLAATHQLQLPV
EAVLRFDQVDEAAKLSTQGARKGKVLFKSG---I
>tr|Q8NL73|Q8NL73_CORGL NADPH:quinone reductase and related Zn-dependent oxidoreductases OS=Corynebacterium glutamicum GN=Cgl3076 PE=4 SV=1
--------------MPVFGHNFLRLKSCIDLQVYCSAVTGEWKKYAWCSYSEPIFYCDER
NTTMRAITHNTFGDPADVLQITEKEIPTPGPGQVRIQVTLATIHNHDLWTVKGSYGFVPD
LP-AAAGTEAVGIVDALGEGVEGLQVGQRVASGTSFGIWAEYALVDASGLIPVPEQLSDE
SAAQLVAMPFSAISLLDFLDMKPGEWLIQNSANGAVGRMLAQLAESRGIHVVGLVRRDAG
VQELAAQNISGVVSTETPGWEKQVEDITGGASIAVALDSVGGSSAADLVKLLGEGGTLVS
FGAMGNPIMEIPSGPVIFKHITVKGFWGSKVSREMPAEKKTQLFGELIARILDGTLTLPV
DSTFDAADIVSAVRASSEPGRAGKVLIRF-----
>tr|Q8PES1|Q8PES1_XANAC Nuclear receptor binding factor related protein OS=Xanthomonas axonopodis pv. citri GN=XAC4269 PE=4 SV=1
M----------------------------------------------------HHGRRRQ
ETCMRAAIHTRYGDPAKVLELGERPTPQPGKGQVRIAMRRSPIHNHDLWTVRGNYGYKPT
LP-AIGGSEGSGVIDALGEGVQGLQVGQRVVAAGVHESWADSFLAEATGVVPLPDALDDD
RGCQLTAMPLSALMLIEFLHVEKGDWIVQNTANGAVGKTVAMLAAARGVNVINLVRRDAG
VDELEALGIGNAVSTAQDGWQDRVRALAGDAPIVRAIDSVAGKAAGELMRLLAEGGELIS
FGSMTGEPLEIASGDVIFKQATVRGFWGSKVMAATKSEDKRRMIGELLKAALDGSLALPV
EAVFDLEDAAKAAAASAEPGRGGKILLRAG----
