# Supplementary material for: Subdivision of the MDR superfamily of medium-chain dehydrogenases/reductases through iterative hidden Markov model refinement
Source: BMC Bioinformatics. 2010 Oct 27;11:534. doi: 10.1186/1471-2105-11-534 (PMC2976758; doi:10.1186/1471-2105-11-534)
Supplement: Additional file 4 — MDR family alignment figures. Illustrations showing the mafft MSAs from Additional file 3: mdr-sequences. Red sequence identifiers denote sequences from UniProtKB/TrEMBL, while blue correspond to sequences from Swiss-Prot. The position cscores are shown in a bar plot under the MSA. Positions that contain gaps in over 90% of the sequences have been removed from the alignment in order to increase readability. [file 1471-2105-11-534-S4.ZIP › mdr/MDR077.mafft]

>tr|Q4J706|Q4J706_SULAC Conserved NAD-dependent alcohol dehydrogenase OS=Sulfolobus acidocaldarius GN=adh PE=3 SV=1
------------------------------------------------------------
--MK--AVRIHEYNKPL------KLDDVPEPKISSPYDIIVKIKGAGVCRTDLHIQEGVW
KDIFNPK----LPFTIGHENVGVVETKGDNVDWLNVGDQVILHPYITCRRCKACRSGNDM
HCPNGKFPGLDGTDGGYAEYLRTSAYSAIVVPKGVDL---ISMAPLADAGLTAYHAVKKV
SKELTPGTFLVIIGVGGLGHIGIQVAKAITSARIIAVDLDEDKLKMAKELGADYIVN-GK
EA-IHEVRKITDNVGADVVIDFVGEHNTPKDAVSMIKKGGTYSIVGYGGEFRDPTVDFIS
REISVLGNLVGTYNELSELVQLYVEGKVKVRVKTFSLDEANKALEELSKGLI-PGRGVLK
P---------------
>tr|Q977A1|Q977A1_SULTO 307aa long hypothetical alcohol dehydrogenase OS=Sulfolobus tokodaii GN=ST0038 PE=3 SV=1
------------------------------------------------------------
--MRGFAELIYIYKREF------------------------------------------G
KDVFNPK----LPFTIGHENVGIIEEVGSAVDWLSKGDPVILHPYITCRHCKACRAGNDM
HCPNGKFPGLDGTDGGYAEYLKTSAYSAIKLPKNVDP---TPMAPLADAGLTAYHAVKKL
K--LDPDSKVVVIGIGGLGHIAVQILKAITPATIIAVDVSEDRIKLAKELGADEGVIAGA
DGGVNEVLKLTNNEGADAVLDFVGEHGTPKNAIRMIKKGGIYSIVGYGGEFTNTTLDFIS
REISVIGNLVGTYNELAELVELYAREKVKLRTQMFRLEEANKALEMLKSGKI-AGRAILV
P---------------
>tr|Q97XR4|Q97XR4_SULSO Alcohol dehydrogenase (Zn containing) (Adh-5) OS=Sulfolobus solfataricus GN=adh-5 PE=3 SV=1
------------------------------------------------------------
--MK--AVRIHEYNKPL------SLDEVNKPRVSGPYDIVVRIRGAGVCRTDLHIIEGVW
KDVLNPK----LPFTIGHENVGIIEEKGNAVDWLDVGDQVILHPYITCRHCRACRSGNDM
HCPYGKFPGLDGTDGGYAEYLRTSAFSAIKIPKGIDI---IPMAPLADAGITAYHAVKKI
SQYLYPGSIVGVIGVGGLGHIGIQALKAITPARVIAIDISEEKTKLAKELGADEVVIAGK
DSGVSDVLKLTDNIGVDAIIDFVGEHSTPQNALRMIRKGGIYSIVGYGGEFKNSTLDFIN
REIMVVGNLVGTYNELSELVTLYVQNKVKLKVKTFPLEEANSALEELKAGRI-LGRAVLV
PS--------------
>tr|Q9Y9P9|Q9Y9P9_AERPE NAD-dependent alcohol dehydrogenase OS=Aeropyrum pernix GN=adh PE=1 SV=2
------------------------------------------------------------
--MK--AARLHEYNKPL------RIEDVDYPRLEGRFDVIVRIAGAGVCHTDLHLVQGMW
HELLQPK----LPYTLGHENVGYIEEVAEGVEGLEKGDPVILHPAVTDGTCLACRAGEDM
HCENLEFPGLN-IDGGFAEFMRTSHRSVIKLPKDISREKLVEMAPLADAGITAYRAVKKA
ARTLYPGAYVAIVGVGGLGHIAVQLLKVMTPATVIALDVKEEKLKLAERLGADHVVDARR
DP-VKQVMELTRGRGVNVAMDFVGSQATVDYTPYLLGRMGRLIIVGYGGELRFPTIRVIS
SEVSFEGSLVGNYVELHELVTLALQGKVRVEVDIHKLDEINDVLERLEKGEV-LGRAVLI
P---------------
>tr|A3JMP6|A3JMP6_9RHOB Putative alcohol dehydrogenase OS=Rhodobacterales bacterium HTCC2150 GN=RB2150_12931 PE=3 SV=1
------------------------------------------------------------
--MK--AQVLKYYDDHLTAPSWVDLENVADPKIEKASDVIVRIGGAGVCRTDLHIIEGVW
REATDPD-RKLLPLIMGHENAGWIEDVGSEVEGLKKGDPVIVHPKITGGTCLACRRGHDM
HGENGSFPGVD-CDGGYAEALKTSVRNIVKLPKTLIP---KEVAAYSDAGLTAYRAAKKA
SRHLLPGQTCVVIGSGGLGHIGIQVLRAMCAAEIIVVDPSEMALKLAESCGADELVKADG
NE-VQRVLELTKGKGAEAVLDFVAERGTTSKGLAMTREMGSYYVVGYGEDINVSAFEMVT
TEKNIIGNLVGTWAELTELMSLADKGKVNLATKEYSLANANLALQDLNNGKV-KGRAVLV
P---------------
>tr|B2QMP1|B2QMP1_9CHLR Alcohol dehydrogenase GroES domain protein OS=Chloroflexus sp. Y-400-fl GN=Chy400DRAFT_2208 PE=4 SV=1
------------------------------------------------------------
--MR--AARLHEYDEHLNVQ--LQLEDVPLPKITKPGDVIVRIGAAGLCRTDLHIIEGVW
KDIQDPQ-RTLLPYILGHENAGWVEEVGPGVTSVKVGDPVICHPLRSCGVCLGCRRGEDM
YCEHGSFPGLN-CDGGFAEYMLTNERALIKLNPNVAP---VDVAPLADAGITAYRVAKKA
ARKLNPGQYCVILGVGGLGHIALQSVRELCGARIIAIDRSEAARQLARNLGAHYVLDGSD
TI-VQEVKELTHG-GAHVVIDFVGELGAEQVSWQMLRQGGTHFVVGYGGAVHVPTVHMII
TEIAIEGSLVGNYVELVELMELNAEGRVKLHGQQYRLDQINQAIDDFKNRRI-AGRAVIV
P---------------
>tr|B5WIA0|B5WIA0_9BURK Alcohol dehydrogenase GroES domain protein OS=Burkholderia sp. H160 GN=BH160DRAFT_2801 PE=4 SV=1
------------------------------------------------------------
--MK--AAVLHQYDESLTREEFVRYEDVADPKIVRPTDVIVRIGGAGVCRTDLHIVEGIW
RSKVDVA----LPYIMGHENAGWVEEVGRGVESVKVGDPVICHPLVTSGHCLACRRGDDM
HATDSRFPGIN-ANGGYAQYLATGERSLIQLPKSLAP---KDVAPYTDAGLTAYRAAKKA
SRHLLPGQYAVVIGAGGLGHIGIQVLNALCAAEIIVVDRSDVALQLARDCGAHHAVKGDG
DE-VERVLELTGGNGAEAVIDFVGEGDAVAKGLVMTRNAGVYYIVGYGGKIELPTIDMIT
SEKTIVGNLVGTYPELVELMALADRGLVHLSTREYRLSEANQALKDLHHGKI-KGRAVLI
P---------------
>tr|Q0FCL3|Q0FCL3_9RHOB Putative alcohol dehydrogenase OS=Rhodobacterales bacterium HTCC2255 GN=OM2255_11785 PE=3 SV=1
------------------------------------------------------------
--MK--AQVLNKYDDDLTASSWVDMQDVPDPKIEKSNDVIVRIGGAGVCRTDLHIIEGVW
REAVDPTGNELLPLIMGHENAGWIEEIGPEVEGLKKGDPVIVHPHITGGTCLACRRGHDM
HGEGSAFPGVD-CDGGYAEALKTTARNIVKLPQALVP---KEVAAYSDAGLTAYRAAKKA
SRHLLPGEKCVIIGSGGLGHIAIQVLRAMCAADIIVIDPSDTSLALAEECGADELVKADG
NE-VQRVLELTKGLGAEAVMDFVAERGTTAKGLAMTRNMGTYYVVGYGEDINVSAFEMIT
TEKNIVGNLVGTWAELTELMSLADRGKVHLSTQEYSLANANQALQDLNNGKV-KGRAVLI
P---------------
>tr|Q768S9|Q768S9_9ACTO Alcohol dehydrogenase OS=Gordonia sp. TY-5 GN=adh1 PE=3 SV=1
------------------------------------------------------------
--MR--AVQVVGYHDKL------QLNEIPDPEITGPLDVIVRIGGAGVCRTDLHILEGQW
EAKSGVA----LPYTIGHENAGWVEAIGDAVTNVAVGDKVILHPLITCGLCRACRDGDDV
HCENSKFPGID-TDGGYADYLKTTARSVVRIDDSLEP---AAVAALADAGLTAYHAAAKV
ARMTRPGDTCVVIGAGGLGHIGIQVLSAISGVTIVVLDRNPDAVALAVEVGAHEGIVADG
NH-IEKVLALTDGKGAEAVLDFVGEGGATAEGVAMLRQAGNYFVVGYGENINVPTIDIIS
TEINFIGNLVGSYNDLTELMTLAAQGKVTLHTATYPLTDFQQALDDLDAGKV-RGRAILI
P---------------
>tr|A0QTV3|A0QTV3_MYCS2 Alcohol dehydrogenase OS=Mycobacterium smegmatis (strain ATCC 700084 / mc(2)155) GN=MSMEG_1977 PE=3 SV=1
------------------------------------------------------------
--MR--AVQVVGYHQNL------ELADVEKPTPTGPFDVVVKIGGAGVCRTDLHILEGQW
AEKSQVQ----LPYTIGHENAGWVESVGSAVTNVTEGDKVIVHPLITCGLCRACRSGDDV
HCESNAFPGID-TNGGYAEYLKTSARSVVKIDDALEP---ADVAALADAGLTAYHAAAKA
ARRLTPRDRVVVIGAGGLGHIGIQVLKALSPAELIVVDRNPEALKLAEAIGADHCVIADG
NQ-IEQVRDLTGGHGAETVVDFVGEGGATSEGIAMLRRAGDYHVVGYGENIDVPTIDVIS
TEINFIGNLVGSYNDLCDLMALAARGAVNLHTQKYALDDFQSAITDLDNGNV-RGRAILV
P---------------
>tr|A2SEA9|A2SEA9_METPP Putative alcohol dehydrogenase OS=Methylibium petroleiphilum (strain PM1) GN=Mpe_A0936 PE=3 SV=1
------------------------------------------------------------
--MK--AAVLHQYNESLSGDSFVRYGDVPDPKIESPTDVIVRIGGAGVCRTDLHVVEGLW
RGKVDVE----LPYIMGHENAGWIEAVGSAVSGMKVGDPVICHPLVTSGHCLACRRGDDM
HADGSRFPGIN-ADGGYAEYLRTNQRSLIKLPSTLAP---KDVAPYTDAGLTAYRAAKKA
SRHLLPGEYAVVIGAGGLGHIGIQVLAALCAAEIIVVDRADAALQLAKSCGAHHLVKADE
QA-LERVLELTEGKGAQAVIDFVGEGEAISRGLAMTRNAGTYYVVGYGGRIELPSIDMIT
SEKSIVGNLVGTYAELVELMALADRGRVHLATREYALKDANQALLDLHHGRI-QGRAVLV
P---------------
>tr|A3PJU5|A3PJU5_RHOS1 Alcohol dehydrogenase GroES domain protein OS=Rhodobacter sphaeroides (strain ATCC 17029 / ATH 2.4.9) GN=Rsph17029_1501 PE=3 SV=1
------------------------------------------------------------
--MK--AARLYEYDPAMNVR--LKIEDVPSPTIDRPDEVIVKVGAAGLCRTDLHIIEGVW
RDIMDSH-GSLLPYIMGHENAGWVEDVGSGVTSVKPGDAVICHPLRTCGICLNCRHGHDM
HCQNNLFPGLG-LDGGFAEYFKTSERSLIKLNTGITP---LSVAPMADAGITAYRAAKRA
AKLLNPGDWALILGVGGLGHIALQVLNEMAGCRTIAVDREPGAQVLAKELGADKVLSGGP
DL-IEEVRQITGG-GARVVIDFVGELGIENLCWKLLKNGGDLIMVGYGGTIEIPTLELVA
REIRIGGSLVGDYTELVELMELNADGKVKMHQTEFALEDINTAIDDFKNRRF-TGRGVIV
PGAPSARRAEERTAEA
>tr|A4FNE1|A4FNE1_SACEN Alcohol dehydrogenase, zinc-binding OS=Saccharopolyspora erythraea (strain NRRL 23338) GN=SACE_6396 PE=3 SV=1
------------------------------------------------------------
--MK--AVRVHAYGEQP------EIESVPDPVPKGPMDVLVEVGAAGVCRTDLHIIEGQW
ADKSGVE----LPYIIGHENAGTVREVGPAVGNIKPGDKVILHPLVTCGLCRACRSGDDV
HCENSRFPGIN-TDGGMAELLLTNARSVVRLDAGLEP---VDVAALADAGLTAYHAVRKA
VPLLHPGTHVVLIGAGGLGHIGLQSLIALTPAEITVVDRSAQALDLASELGAHHTVEATG
DH-VEAVRDLTGGRGAHVVLDFVGEGGTEAEGVAMTRDAGSYFVIGYGGRVEVPTIDIIS
REINVIGNLVGSYNDLDELMTLTAQGKVALRTRTYALDDAPAALDDLDAGRIPGGRAILV
P---------------
>tr|A4YW24|A4YW24_BRASO Putative alcohol dehydrogenase (Zinc-containing)(AdhT-like) OS=Bradyrhizobium sp. (strain ORS278) GN=BRADO4353 PE=3 SV=1
------------------------------------------------------------
--MK--AAVLHAFDEKLTSREFVRYEEVPDPKISRPMDVIVRIGGAGVCRTDLHIVEGIW
RSKVDVK----LPYIMGHENAGWVEAVGPGVEGVKVGDSVICHPLVTSGHCLACRRGNDM
HALDSSFPGIN-ANGGYAQYLLTGQRSLIKLPKSLAP---KDVAPYTDAGLTAYRAAKKA
SRHLLPGEYVVVIGAGGLGHIGIQVLAALCAAEIVVVDRSEKSLELAKTCGAHHLVKAEG
GE-VEAVLALTGGRGAEAVIDFVGEGDAVAKGLAMTANGGTYYIVGYGGKIELPTIDMIT
TEKSIVGNLVGTYAELVELMALADRGLVTLHTREYRLSEANDALHDLHHGRI-HGRAVLI
P---------------
>tr|A5G1V0|A5G1V0_ACICJ Alcohol dehydrogenase GroES domain protein OS=Acidiphilium cryptum (strain JF-5) GN=Acry_2641 PE=3 SV=1
------------------------------------------------------------
--MK--AAVLHGYDEKLTAPDFVTYEDVPEPQIRNPTDVIVRIGGAGVCRTDLHIIEGVW
RSKVDLK----FPHIMGHENAGWIEEVGSAVTHLKKGDPVICHPLITSGHCLACRRGDDM
HAEESEFPGIN-CNGGYAELLRTGARSIIKLPKSLAP---KDVAPHTDAGLTAYRAAKKA
SRHLLPGQFAVVIGAGGLGHIGIQVLRAMCAARIIIVDRADMALQLAQECGADFAVKADG
SE-LDEVMRLTGGKGAEAVIDFVGEGDAVAKGLAMTRDGGYYYIVGYGGKIDIPTIDMIT
SEKTIVGNLVGTYPELIELMALADQGKVTLATREYRLDEANAALHDLHHGKV-RGRAVLI
P---------------
>tr|Q0RYF7|Q0RYF7_RHOSR Alcohol dehydrogenase OS=Rhodococcus sp. (strain RHA1) GN=RHA1_ro08635 PE=3 SV=1
------------------------------------------------------------
--MK--AIRVHEYDRTP------SLDDVPEPVVKGPFDVIVKVRGAGVCRTDLHIIEGQW
QTKSGVA----LPYTIGHENAGTVTEIGSAVTNVAVGDSVILHPLATCGLCLACRRGDDV
HCTDSEFPGID-VEGGMAEYLRTSARSVVKLAPSLEP---ADVAALADAGLTAYHAARKA
AEHLRPGHNVVVIGAGGLGHIGIQVLEALTSARIIVVDQSAPALELAKEVGADATVVADG
TE-AEQVLALTDGDGAEAVLDFVGEGSALASGVGMLRRAGNYYVIGYGGTLEIPTIDIIS
TEINFIGNLVGTYNDLVELMALAAQGRVHLHTVKYRFSDFQQALDDLHHGAV-RGRAVLV
PDDEFTATTRG-----
>tr|Q0SJK3|Q0SJK3_RHOSR Alcohol dehydrogenase OS=Rhodococcus sp. (strain RHA1) GN=RHA1_ro00447 PE=3 SV=1
------------------------------------------------------------
--MK--AVQVVGYHTKL------QLTDIPEPTIDGPLDVIVRIGGAGVCRTDLHILEGQW
EAKSGVA----LPYTIGHENSGWVHAVGDAVTNVTVGDKVILHPLITCGLCRACRSGDDV
HCQNSTFPGID-VNGGYAEYLRTTARSVVRIDDSLEP---ADVAALADAGLTAYHAVAKV
AKTTRPGDVCVVIGAGGLGHIGIQVLKAISGVTVVVLDRNPAAVELAVKIGADHGIVADG
TH-IQQVLDLTGGHGAEAVVDFVGEGGATAEGIAMLRRAGNYYVVGYGENIDVPTIDVIS
TEINFIGNLVGSYNDLQELMTLAAQGKVTLHTTRYRLEDFQQALDDLDAGRV-RGRAILV
P---------------
>tr|Q1AUM3|Q1AUM3_RUBXD Alcohol dehydrogenase GroES-like protein OS=Rubrobacter xylanophilus (strain DSM 9941 / NBRC 16129) GN=Rxyl_1958 PE=3 SV=1
------------------------------------------------------------
--MK--AARLHEYDAKI-GTHPLRVEEVEDPKIEGPFDVIVRIGAAGLCRTDLHIIEGQW
QPIQDPD-HTLLPYIPGHENAGWVEEVGSAVTNVRPGDTVIVHPLITCGLCRACRAGDDM
HCENASFPGLS-RDGGFAEYLKTSARSVVKLDPGLHP---RDIAALADAGLTAYHAVKKA
APLLYPGARCVVIGSGGLGHIGIQTLKALTPAEVIVVDPSEKALELARELGADQTVKVEG
GY-VERVLEMTGG-GAEVVMDFVGEKGAQADAWRMTRPRGSHFVVGYGGKVEVPTIDIIS
TERNIVGNLVGTYNDLAELMTLTAQGKVRLHTRTYPLEEINAAIADLNEGRL-QGRGIIV
PEGAAA----------
>tr|Q1AYL1|Q1AYL1_RUBXD Alcohol dehydrogenase GroES-like protein OS=Rubrobacter xylanophilus (strain DSM 9941 / NBRC 16129) GN=Rxyl_0543 PE=3 SV=1
------------------------------------------------------------
--MK--AARLYEYDPELEGQEFLKVEEVPEPEIEAPDDVIVRVGGAGVCRTDLHIIEGLW
DEALVVE----PPYTLGHENAGWVEEAGSSVSRFAPGDAVVIQPALSDGTCLSCLRGRNN
LCESLVWIGIQ-QNGGFAEYVRVKERNLVKLPENVEP---RDAAPYADAGLTAYHATKKA
ARVLDAGDVAVVIGIGGLGHIGVQVLKALSPARVVALDRSEGALRLAEEVGADHVVNSAG
DA-VDRVLELTGGRGAQAVVDFVGEADVPARALAMTRTGGYYFVVGYGGEIRVPTMEMIA
TEKSIVGNIGGTTSELHELIALAGEGKVRMNVRHYPLEEANRALLDLHEGRI-HGRGVLV
P---------------
>tr|Q2JA11|Q2JA11_FRASC Alcohol dehydrogenase, zinc-binding OS=Frankia sp. (strain CcI3) GN=Francci3_2514 PE=3 SV=1
------------------------------------------------------------
--MR--AVQVIKYDNAP------RLVDVPEPKILHPLDVVVRIGGAGVCRTDLHIIEGQW
EQKSGVT----LPYVLGHENAGWVHEVGSAVSDIAVGDPVILHPLVTCGLCRACRDGDDV
HCARASFPGID-SDGGYAELLRTNARSVVKLDPSLQP---ADVAALADAGLTAYHAARKA
AAALSPGDRVVVIGAGGLGHIGVQVLRALTPAEIIVVDRSAEALRLAGELGADHTVRADG
SE-VSAVLDLTGGSGAEAVIDFVGEGGAIEAGVAMLRRAGSYYVVGYGGVLNVSTIDIIS
TEINFIGNLVGSYSDLVELMVLATRGKVTLHTSAYPLAEFHQALDDLHHGKV-RGRAILI
P---------------
>tr|Q82NB0|Q82NB0_STRAW Putative alcohol dehydrogenase OS=Streptomyces avermitilis GN=adhA3 PE=3 SV=1
------------------------------------------------------------
--MK--AVQVIEYDEPP------ALVDVPDPQITGPLDVIVKIGGAGVCRTDLHILEGQW
KDKSGVA----LPYTIGHENAGWVAEVGQAVTHVKVGDPVILHPLVTCGLCRACRAGDDV
HCMNSAFPGID-TAGGYAEYLKTNARSIVPLAPSLEP---ASVAALADAGLTAYHAVAKA
ARVLRPGDKAVVIGAGGLGHIGIQVLRALSPVEMIVIDRSPEALALAKELGADHTLVADG
SE-AERVRDLTAGHGAEAVLDFVGEGGAVETGVACLRRNGNYHVIGYGGRLNVPTIDVIS
TEINFIGNLVGSYNDLSELMVLAAQGKVTLHTQRYPLASFRQALDDLDTGAV-RGRAILI
P---------------
>tr|Q89P08|Q89P08_BRAJA Blr3675 protein OS=Bradyrhizobium japonicum GN=blr3675 PE=3 SV=1
MPGSIGLFQHGDLSSSRCAAAGLLARIQQWLLAPRHKSAGTKNAEAEIADGAPKFAGETE
EMMR--AQVLRAYDEKLSNDLWVGEEKVPDPKLTKSTDVIVRIGGAGVCRTDLHIVEGVW
KPHMDPSGDKLLPLIMGHENAGWIEEVGKEVEGLKKGDPVIVHPKISGGTCLACRRGFDM
HGP-GTFPGLD-CNGGYAEFLCTSERNIVPLPRTLAP---KDVAPYADAGLTAYRAVKKA
TRHLLPGESCVVIGAGGLGHIGIQCLKAMCAADIIVVDKSEASLKLAEKSGADHLVKADG
NE-VEAVLGLTGGNGAEAVIDFVGEKGTTSKGLAMTRPMGSYYVVGYGEDIRVPTVDMVI
TEKNIIGNLVGTWAELTELMALADRDLVELATTEYRLADANKALHDLNAGEI-HGRAVLI
P---------------
>tr|Q8CK64|Q8CK64_STRCO Putative alcohol dehydrogenase (Zinc-binding) OS=Streptomyces coelicolor GN=SCO0259 PE=3 SV=1
------------------------------------------------------------
--MK--AVQVVGYGKNL------EMAEVPAPEVTGPYDVIVRIGGAGVCRTDLHILEGQW
AEKSGVE----LPYTIGHENAGWVHAVGSAVTNVSEGDKVIVHPLITCGLCRACRAGDDV
HCENNRFPGID-TAGGYAEYLKTSARSVVRLDDSLEP---ADVAALADAGLTAYHAAAKA
ARRLRPGDRCVVIGAGGLGHIGIQVLGALTAAEIVVVDRNPDAVDLAVSVGADHGVLADG
GH-VDRVRELTGGHGAEAVIDFVGEGGSTGDGIGMLRRAGDYHVVGYGENIDVPTIDVIS
AEINFIGNLVGSYNDLCELMVLAARGRVRLHTAKYSLDRFQDALDDLDGGRI-RGRAILV
P---------------
