# Supplementary material for: Subdivision of the MDR superfamily of medium-chain dehydrogenases/reductases through iterative hidden Markov model refinement
Source: BMC Bioinformatics. 2010 Oct 27;11:534. doi: 10.1186/1471-2105-11-534 (PMC2976758; doi:10.1186/1471-2105-11-534)
Supplement: Additional file 4 — MDR family alignment figures. Illustrations showing the mafft MSAs from Additional file 3: mdr-sequences. Red sequence identifiers denote sequences from UniProtKB/TrEMBL, while blue correspond to sequences from Swiss-Prot. The position cscores are shown in a bar plot under the MSA. Positions that contain gaps in over 90% of the sequences have been removed from the alignment in order to increase readability. [file 1471-2105-11-534-S4.ZIP › mdr/MDR078.mafft]

>tr|A0Z409|A0Z409_9GAMM Putative NADPH:quinone oxidoreductase protein OS=marine gamma proteobacterium HTCC2080 GN=MGP2080_02456 PE=4 SV=1
---------------------MQAVWFEQFGQAATVLQQGDRPTPQPASGEVLVRMHTTG
VNPSDVKKRAGAFPDLL--DTGPVIPHSDGAGVIEAVGDGVSPTRVGERVFVYQAQHGRS
GGTAAQWVCIDSRRAPVLPDNASFEVGACIGIPIMTAHRCVTADGPVAGQWVLVTGGAGR
VGYYAIQWARHFGA-RVVATAGNSDDRALCFNLGAEVVVDHHQPGWGAQLREQLQGQQIQ
RVVDVEFGANLPEVMECIATGGVIATYASTRVPEPTLPFRTLMFMDITLRLVIVYDMPEA
AKQQAIEDTQG--ALNAEALAHRFSAVLPFEQMTQAHELIEAGGTNGCIVVSVP-----
>tr|A3SEH0|A3SEH0_9RHOB Oxidoreductase, zinc-binding dehydrogenase family protein OS=Sulfitobacter sp. EE-36 GN=EE36_10909 PE=4 SV=1
---------------------MRAVTYSTLGEARDVLTLTEMPTPAPAAGEVLVRLAVSG
VNPSDVKSRRG-RPGMTHPPFETVIPHSDGAGVIEAVGDGVDQARVGQRVWIWNGQWQRP
FGTAATHIVLPQVQAVPLPDDVSFDTAASLGIPGLTAAHAVFNGGDVAGQTLLIQGGAGT
VGYLAVQFAAWAGA-RVIATTG-ASGAERAKSAGAQVVLDYSAPDLAQQVLDANGGAPVD
QIIEVEFGANIALDAELIKPNGRIAAYGSAKVMEPTLPFLPLLFKAVTIDIILVYLLTEA
ERALAIKKTHQ--ALAEGALHCPVEQTFALSDTVKAHEAVEAGARAGAILINCEG----
>tr|A3SHF0|A3SHF0_9RHOB Oxidoreductase, zinc-binding dehydrogenase family protein OS=Roseovarius nubinhibens ISM GN=ISM_00790 PE=4 SV=1
---------------------MRAVTYSRFGPASDVLSLAEIDRPSPAAGEVLVRLAFSG
VNPSDAKARAGSRPGVTKPDHPLIVPHSDGAGVIEAVGDGVDPSRVGQEVWLWNGQWQRA
LGTGADYIALPAAQAVPLPKGISLETGATLGIPGLTAAHTVFASGTVSGQTLLISGGAGS
VGHNAVQLAKWGGA-KVIATAS-ASAHDRVRAAGADHVFDYRDPDLAAKILAASDGAGID
RAVEVEFGQNAALLGEVMRPNGTICAYGSGGDMTPTLPFGPYLFKALTLDIALVYILPEA
QREAAIAHLHK--ALTAGALRPEIDRILPPDAAAEAHEAVMTPGRAGAVLLDMR-----
>tr|A3UHG0|A3UHG0_9RHOB Oxidoreductase, zinc-binding dehydrogenase family protein OS=Oceanicaulis alexandrii HTCC2633 GN=OA2633_08454 PE=4 SV=1
---------------------MKAIYFESFGKAEETLILGETPVAEPGQGEVRVKIATSG
VNPSDVKKRMGSFPHLL--DNGYVIPHSDGAGVIEAVGEGVDPARIGQKVWVYQAQHGRR
FGTAAEYVVIDERRAPALPDGASFETGAIYGIPVMTAHRCVFAEGDPFGKTLLVTGGAGR
VGHYAIQWASRAGA-RVIATASNPDDEKACLEAGAAHVVNHRQDGWGADVLKATGGEKVD
QVVEVEFGANLPQVLDCLRIGGTICTYSSAQDMTPTLPFYRMMFMDLTVRMVIVYEMPEE
AKAQAIADIARVEAEPQGGLIHRIAETHALANCANAHAAVEAGDRRGAVIVKVQEV---
>tr|A3UJX9|A3UJX9_9RHOB Putative NADPH:quinone oxidoreductase protein OS=Oceanicaulis alexandrii HTCC2633 GN=OA2633_01429 PE=4 SV=1
---------------------MRAIWYEAQGAADDVLTLGERPDPTPGPGEVAVFIKASG
VNPSDVKTRAGLRAPMS---VARQIPHSDGAGVIRAVGEGVDPARIGERVFVFNAAFKRA
GGTCAEICVVPVEFTGALPDAVSFEEGAALGIPALTAHRALTANGPVTGKTVLITGGAGA
VGLQAIQLAKWMGAGKVITTVSGPEKAEAALEAGADEVVNYHQQDVVEAIEAMTEGEGVD
HIVEVEFGGNLAASVALIRPHGLIASYGSEGEKTPELPFYDLMFKNAGFQSVFVYTLTPA
QRASAVQDVTR--ALAEGALKPRIDSVYALEDCADAHKRVEAGDKIGSVIVTPA-----
>tr|A3W5V7|A3W5V7_9RHOB Oxidoreductase, zinc-binding dehydrogenase family protein OS=Roseovarius sp. 217 GN=ROS217_15495 PE=4 SV=1
---------------------MRAVSYAAFGAPHDVLSLGDVPTPVPSAGEVLVRLRLSG
VNPSDAKARAGTRPGVIKPAFPRIIPHSDGAGVIEAVGQGVNPGRIGQRVWIWNGQWQRS
HGTAAEFIALPAAQAVPLPDGVSFEVGATLGIPGLTAAQTVFGDGDVAGQTILISGGAGA
VGHTAVQLARAAGA-QVIATCS-APAMERVRAAGAAHVFDYASLDLAAQILAATDGRGVT
RAIEVEFGQNASLLAEVMAPNGTIAAYGSGKEMTPTLPFGPFLFKALKIDITLIYILPDA
AREAAIARLHA--ALEAGTLRPEIAAHYPLSDCAAAHEAVMTPGRAGAVLLDIG-----
>tr|A3X385|A3X385_9RHOB Oxidoreductase, zinc-binding dehydrogenase family protein OS=Roseobacter sp. MED193 GN=MED193_18244 PE=4 SV=1
---------------------MKAITYRAFGAASEVLRVEDLPSPSPAVGEVLIDVAFSG
VNPSDVKTRTRGQPGLQGFPWDYITPHSDGSGVICAVGEGVSSSRIGERVWIWNGQFRRA
CGTAAQQIALPSEQAIALPDGVSLEVGAILGIPGLTACNAVFGQGDVAGKTVLVQGGAGT
VGILAVQLAKWGGA-RVIATCN-PKAGSRVLSAGADVVLDYRSKDLAEQILQANGASPVD
LIVEVEFGLNIETDAQVIAENGCIAAYGSAQEMSPNLPFMPLLFKAVRLEIILVYLLSET
ERAAAILRLNQ--ALKAGALSFDIEKVYAVSEACRAHEAVEAGNRQGAILIQIGESAVP
>tr|A4EQK1|A4EQK1_9RHOB Oxidoreductase, zinc-binding dehydrogenase family protein OS=Roseobacter sp. SK209-2-6 GN=RSK20926_13509 PE=4 SV=1
---------------------MKAVTYRRFGAADDVLQIEEVALPEPRTGEVRVDLAFSG
INPSDVKMRTRGQPGLSGFPWDYIIPHSDGSGVITAVGGGVPKERIGQRVWLWNGQFRRS
CGTAAEQIALPASQAVPLPESVSLEEGAVLGIPGLTACFAVFGNGPVAGKTILVQGGAGT
VGMLAVQLAKWGGA-QVIATCS-AAHFDRVKDAGAGAVLDYSDPNLADKILQANAGQKID
QIIEVEFGANLAVDAEVVAENGRIVAYGSAKEMQPEFPFLPLLFKAVTVEIILVYLLTET
QRSNAIAKLHE--ALEAKAVTVEIEKIYDFSDACDAHMAVETGNREGAVLLRI------
>tr|A6DZ22|A6DZ22_9RHOB Oxidoreductase, zinc-binding dehydrogenase family protein OS=Roseovarius sp. TM1035 GN=RTM1035_13163 PE=4 SV=1
----------------MIPRSMRAVSYTRFGAAHDVLSLHETDTPAPAAGEVLVRLHVSG
VNPSDAKARAGSRPGVTTPAYPRIIPHSDGAGVIAAVGEGVNPGRIGQRVWVWNGQWQRS
HGTAAEFIALPAVQAVPLPDAVSFEVGATLGIPGLTAVQTVFGGGDVAGQTILISGGAGA
VGHNAVQLAHAAGA-QVIATCS-APAMERVRAAGARHVFDYADPDLAAQIMAATGGRGVL
RAIEVEFGQNAALLAEVMAPNGTIAAYGSGKDMAPTLPFGPYLFKALKIDITLIYILPWP
AREAAIARLHA--ALEAGTLRPEIAMRLPLTDCAKAHEAVMTPGRAGAVLLDIG-----
>tr|A6FPN8|A6FPN8_9RHOB Oxidoreductase, zinc-binding dehydrogenase family protein OS=Roseobacter sp. AzwK-3b GN=RAZWK3B_19041 PE=4 SV=1
---------------------MRAVSYSHFGPADEVLALEDVDTPKPGPGEVLVRLTFSG
VNPSDAKARAGGRPGITKPPFDRIIPHSDGAGVIEAVGDGVDHARIGERVWIWNGQWQRA
FGTAAEYIALPQAQAVPLPEAVSLEVGASLGIPGLTACQTVFGGGDVAGKTLLISGGAGA
VGHNAVQLAAWAGA-QVIATSS-AGAMDRVRDAGAAHVFDYADPDLAAKIMDTTGGQGVA
RAIEVEFGVNAPLLAQVMAPLGTIAAYGSGKDMAPALPFGPYLFKALKIDITLIYILPLP
ERQAMIAKLHE--ALEAGALRPEIGATFPLEACAEAQDAVMTPGRAGAVLLELG-----
>tr|A9DTK1|A9DTK1_9RHOB Oxidoreductase, zinc-binding dehydrogenase family protein OS=Oceanibulbus indolifex HEL-45 GN=OIHEL45_03370 PE=4 SV=1
-------MRHSAGKFQAGESAMQAITYDQFGAAADVLQLTDIESPAPQPGEVCVALSHSG
VNPSDVKARAGTRPGVTKPPFPQVIPHSDGAGEIIAVGAGVDSARVGQKVWVWNGQWQRA
FGTAAQQITLPAHQAVALPKGVSTEVGAQLGIPGLTACHAVFGGGGVAGETVLIQGGAGT
VGYLAVQLAKWGGA-KVIATCS-PRDNDLVRDAGADAVLNYADPDLARAVQDANGGKPVE
TIVETEFGLNLTTDTEVIAPNGRIAAYGSAGEMSPTLPFYPLLFKAVTIDIILIYLLPTG
PREQAITRLHH--ALEDGALRCPVDTVLPLADAAKAHELVEAGHRSGAVLLDCQG----
>tr|A9ET15|A9ET15_9RHOB Oxidoreductase, zinc-binding dehydrogenase family protein OS=Phaeobacter gallaeciensis 2.10 GN=RG210_05132 PE=4 SV=1
---------------------MKAITYRAFGSAETVLQLEDLPDIAPARGELRVELAYSG
VNPSDVKARAGARAGVSELPYPVIVPHSDGSGVIVEVGEGVDPARIGEEVWIWNGQWQRP
NGTAACSITLAADQAVALPAGLTLQQGAVLGIPGLTAAHTVFSGGDVGGKTVLVQGGAGT
VGLLAVQLAKWGGA-RVVATCS-PEDFDRVRRVGADAVLSYAEDDLAEQILAANGGRPVD
HIVEVEFGANCTVDTAVIAPNGRITAYGSARNMTPNLPFYPLMFKAVTLEMALVYLLPAE
ARHNAIERINA--AAAQGALQPPIAAVFDLVDTAKAHHAVEAGKRAGAILVKTG-----
>tr|A9GYI3|A9GYI3_9RHOB Oxidoreductase, putative OS=Roseobacter litoralis Och 149 GN=RLO149_02892 PE=4 SV=1
MGLQPALRHGIVSRKLTKGMKMRAITYNRYGPAGEVLALTDVPVQPPGPGEVQVELAYSA
VNPSDVKRRAGARPGETKLPYDQICPHNDGSGTIVAVGEGVNPARIAEPVWIWNGQFNRA
WGTAAEVITIASHQAVALPKGVDLQTGASLGIPGLTAAHTVFGGGNIRGQSLLIHGANGT
VGHIAVQLAKWGGA-KVIATAS-PSGFERCLKAGADSVLDYNAPNLAQDLLAENAGQEYH
RIIDVEFGENIETNAKIIAENGTLSVYGSAKNMTPAIPFGALLFKAVTIDIALIYILRSE
EREKATNYLHD--ALSAGAVICPTKEIFTLTQTARAHQAVEAGGRDGAILIDVTT----
>tr|B5J0E1|B5J0E1_9RHOB Oxidoreductase, zinc-binding dehydrogenase family OS=Octadecabacter antarcticus 307 GN=OA307_2932 PE=4 SV=1
---------------------MRAITYSKLGTAKDVLNLQNLNDVEPQSGEVRVALTFSG
VNPSDVKSRRG-RPGLERPVFETIIPHSDGAGVIEAVGGGVDNARIGQRVWIWNGQWQRA
HGTAASHITLPADMAVPLPDAVSLETGAILGIPGLTAAQAVFGGGDITGQTVLIQGGAGT
VGLLAVQLAKWGGA-KVITTCS-PRDMKQVKAAGADSVFDYSAADLATKILAANDGALIP
TVVEVEFGLNVALDAEVIAPNGRLAAYGSAKSMEPMLPFLPLLFKAVTIDIILIYLLPKP
ERDAMIAKLHC--ALDADALSCPVERIYPLEDCVAAHEAVEAGGRSGAILVKCDG----
>tr|B6AZF9|B6AZF9_9RHOB Oxidoreductase, zinc-binding dehydrogenase family OS=Rhodobacterales bacterium HTCC2083 GN=RB2083_826 PE=4 SV=1
---------------------MRAIGYSEFGIAGDVLALHDVALPEPAAGEVRVKLVFSG
VNPSDAKARGGTRPGVLKPPFDLVVPHSDGAGVIDAVGAGVDPARIGARVWIWNGQWQRA
FGTAAEAICVPSEQAVALPEGASLEAGATLGIPGLTAAHTVFGGGDIAGQTLFISGGAGA
VGHNAVQLAKWGGA-RVIATAS-PNAFERVTDAGADHVLEYRAPDLAAQILSLTDGKGVD
RAVEVEFGANAPLLAEVVCANGTIAAYGSQLDMAPTLPFGPFLFKAITIDIVLVYILDPA
PRVAAIEKLLA--ALSQGALTPEIHEIMPLEDAALAHERVMTSGRSGAVLLKI------
>tr|B7QSH0|B7QSH0_9RHOB Oxidoreductase, zinc-binding dehydrogenase family OS=Ruegeria sp. R11 GN=RR11_1152 PE=4 SV=1
-MRPSVSCGEPTANSITPEISMKAVTYRKFGPAESVLSVEEHADVPAGPGEVRVDLHYSG
VNPSDVKARAGARAGVSELPYPAIVPHSDGSGVIVEVGQGVDPARLGQRVWIWNGQWQRP
FGTAAQSITLPAKQAVLMPEGLDMAAGAILGIPGLTAAHTVFSGGPVAGETVLVQGGAGT
VGYLAVQLAKWGGA-RVIATCS-PQDKSHVLAAGADAVLDYQACDLADQILEANAGQPVE
RIVEVEFGRNCQVDTAVVAQNGRITAYGSAKDMTPTLPFYPLMFKSVTLEMALVYLLPDK
IREAAITQLTA--AIQDGAIAFPIAEIFALEDTAKAHQAVEQGKRRGAILVKTQP----
>tr|B7RJ04|B7RJ04_9RHOB Oxidoreductase, zinc-binding dehydrogenase family OS=Roseobacter sp. GAI101 GN=RGAI101_3091 PE=4 SV=1
---------------------MRAIRYSQLGEARDVLGLVEMDTPAPAAGEVCVRIALSG
VNPSDVKSRKG-RPGMTHPPFEQVIPHSDGAGVIEAVGEGVDPARVGQRVWIWNGQWQRP
LGTAATHITLPEAQAVALADDVSFETAASLGIPGLTASHAVFNGGDVAGQTILIQGGAGT
VGYLAVQLAKWAGA-RVIATTG-KSGAARASSAGADVVLDYAAPDLAEQILAANDGAPVD
QIIEVEFGVNIGLDAQVIKPNGRIAAYGSAKEMEPTLPFLPLLFKAVTIDIILVYLLTPT
QRALAIDQVHR--ALAEHALECPVEQTFSLADTALAHEAVEAGARAGAILVDCQS----
>tr|B7RT62|B7RT62_9GAMM Oxidoreductase, zinc-binding dehydrogenase family OS=marine gamma proteobacterium HTCC2148 GN=GPB2148_2853 PE=4 SV=1
---------------------MNAFWFEAFGDAAGSLISGAQPKPKAEQGQVLVKISTTG
INPSDVKKRAGAFSNLL--DAGLVIPHSDGAGVIESVGEGVEESRVGERVFVYQAQYGRR
FGTAAEYVAVDSIRAPRLPDTASFEVGACIGIPMMTAHRCVFADGGVRGKNILVTGGAGR
VGYYAIQLAKWGGA-NVVATASNPADKATCLKVGADFVVNHRESGWGDAVLTLIEDEKIN
RVVDVEFGANLPELLNCLATGATIATYSSTQVREPKLPFLQMMFMDLTIRMVIVYAMPEE
AKAQAIDDICH--LLDSSTLQHRVAHCLPFEEMVRSHELIEQGGFSGCVVVSVP-----
>tr|A2SE72|A2SE72_METPP Putative NADPH:quinone oxidoreductase protein OS=Methylibium petroleiphilum (strain PM1) GN=Mpe_A0899 PE=4 SV=1
---------------------MRATFYERTGAARDVLRIGELPDPVPGPGELRVKLQWSG
VNPSDVKSRAGLRSPVM--PFPRVTPHSDGMGVVDAVGPGVDAGRLGERVWLWNGAWARP
AGTAAQYITVPEQQAVPLPDGVPGEAGACFGIPALTALHALLVDGGVAGKTVLVAGGAGA
VGHYAVQFARRLGAKHIVATVSSAEKAELVRAAGADTVVDYRTENVAERVHQITGGQGVD
RVIEVDVVANAALNMEAVRPGGEWVVYGSGA-VQFTLPFFALAARSPRIRLFIVYLLEAA
DRRRAIDTLNG--FLARGDLVHQIAARLPLERIVEAHELVESGRAIGNVVLSID-----
>tr|A6UFW2|A6UFW2_SINMW Alcohol dehydrogenase zinc-binding domain protein OS=Sinorhizobium medicae (strain WSM419) GN=Smed_3729 PE=4 SV=1
---------------------MRAAWYEKNGAAREVLKVGSLPEPLPGPGEVRVRIHASG
VNPSDVKARAG-RPVIA----PQMIPHSDGAGIIDAVGAEVAGERIGERVWTWNAAWRRS
NGTAAEYVVLPQDQAVHLPDNVSFEEGACLGIPALTALRAVTMDGSVFGRTVLVAGGAGS
VGAYAIQFARLYGAARIVTTVSSAQKAEICLRLGADDTINYKTEDVVDRIKDITNGRGVD
RVIEVDAATNAKMLPEIIAQDGLLVIYGSSK-PDISFEFLPMILAGIAARFFIVYEMSPE
VRAETVSALHS--QLRSGLLRHHIAEIYALDDIAAAHEAVESGKTVGNVVVSLSPTPS-
>tr|Q163B3|Q163B3_ROSDO Oxidoreductase, putative OS=Roseobacter denitrificans (strain ATCC 33942 / OCh 114) GN=RD1_3439 PE=4 SV=1
---------------------MRAITYNRYGPADEVLALSDLPRQPPGPGEVQVELAYSA
VNPSDIKRRAGARPGENKLPYDQICPHNDGSGTIVAVGEGVDPARIGDSVWIWNGQFNRA
LGTAAEAITLDAQQAVTLPAGVDLQTGASLGIPGLTAAHTVFGGGSIRGQSLLIHGANGT
VGHLAVQLAKWGGA-RVIATAS-PAGFERCRKAGADSVVDYNAPSLAQDLLAMNDGQQYH
RIIDVEFGENIETNAAIIAENGTLSVYGSAKNMTPAIPFGPLLFKAVTIDIALIYILKPD
ERAEATAHLLA--ALSAGALRCPTAEIYTLAQTARAHQAVEAGGREGAILIDVTR----
>tr|Q5LVS9|Q5LVS9_SILPO Oxidoreductase, zinc-binding dehydrogenase family OS=Silicibacter pomeroyi GN=SPO0616 PE=4 SV=1
---------------------MKAVLYRAFGAARDVLTLEEFPAPRPGPGEVLVDLAFSG
VNPSDVKARAGARAGVTELPYPAIVPHSDGSGVIRAVGEGVDVARVGERVWLWNGQWGRA
MGTCAEQIALPAEQAVPLPQDVSLETGAVLGIPGLTAAHVVFSGGPVSGKTLLVQGGAGT
VGFLAVQLAKWGGA-RVIATAS-AGAAERVRAAGADAVLDYAAPDLAAAVLAANDGAPVD
RIVEVEFGANAEVDAAVIAPNGRINAYGSARQMAPVLPFYPLMFKSVTLEMTLVYLLDTA
NRQAAIGHLHS--ALSAGALSCPVQEIYALDAAAAAHEAVERGARSGAILVRTSG----
>tr|Q92WG5|Q92WG5_RHIME Putative NADPH:quinone oxidoreductase protein OS=Rhizobium meliloti GN=RB0374 PE=4 SV=1
---------------------MRAAWYGKNGAARDVLEVGGLPDPLPGPGEVRVRIHASG
VNPSDVKARAG-RPLIA----PRMIPHSDGAGIIDAVGTGVAGERIGERVWTWNAAWRRS
NGTAAEYVVLPQDQAVHLPDNVSFEEGACLGIPALTALRAVTTDGGVFGKTVLVTGGAGA
VGAYAIQFARLYGAACIITTVSSSEKAEICTRLGADHTINYRTEEVVDRIGGITHGRGVD
RVIEVDAATNVAMLPGIIARDGLCVIYGSSK-PVVSFEFFPMILAGAAARFFIVYEMSPE
ARTETVSALQG--QLASGLLRHHIAGTYALDDIAAAHEAVESGKTIGNVVVSLGQ----
