# Supplementary material for: Subdivision of the MDR superfamily of medium-chain dehydrogenases/reductases through iterative hidden Markov model refinement
Source: BMC Bioinformatics. 2010 Oct 27;11:534. doi: 10.1186/1471-2105-11-534 (PMC2976758; doi:10.1186/1471-2105-11-534)
Supplement: Additional file 4 — MDR family alignment figures. Illustrations showing the mafft MSAs from Additional file 3: mdr-sequences. Red sequence identifiers denote sequences from UniProtKB/TrEMBL, while blue correspond to sequences from Swiss-Prot. The position cscores are shown in a bar plot under the MSA. Positions that contain gaps in over 90% of the sequences have been removed from the alignment in order to increase readability. [file 1471-2105-11-534-S4.ZIP › mdr/MDR079.mafft]

>tr|A3TGH2|A3TGH2_9MICO Alcohol dehydrogenase OS=Janibacter sp. HTCC2649 GN=JNB_07174 PE=4 SV=1
MVIATSSHCPASAMGRVELMLAAYAVSQSASDPLSGLEVGERPDPQA---RDGWVVVDLK
TCALNHHDVWSLRGVGLAPDR---LPMVLGCDAAGMDPD----------GNEVLIHAVVP
SD-GWQGDETLDPRRTLLSELHDGTLATRVAVPRANLVPKPAELSWEQAACLPTAWLTAY
RMLFTNSQVQP--GGTVLVQGAAGGVATALVQLGAAAGIRVWVTSRDAAKGEQAVALGAD
RAFASGERLPERVDAVMETVGAATWSHSVNALRPGGTIVISGATSGDAPAKAELTKIFFK
QLRVIGSTMGSRDELQKLANFVVAQGIEPLIDSVIP-LADARDGFAKMVDGQVTGKIVFT
A-----
>tr|A7A4R1|A7A4R1_BIFAD Putative uncharacterized protein OS=Bifidobacterium adolescentis L2-32 GN=BIFADO_00823 PE=4 SV=1
-------------------MKAVYAAGTDYDNPLSQLKVGELDTPET---KPFWSTIHVA
AASVNHHDIWSLQGVGLSAEQ---TPMILGTDASGVLDEDIPVRKGLKAGAEVVLYTFVG
TDGAGV---MPGERRTILSEKYAGTMAETTQVPSANVFAKPANLTLDEAAALGTSWLTAY
SLLFTSANVKP--GDTVLVQGAGGGVSTAAIQLAHAAGLEVFVTSRSEEKRDRAITIGAD
AAFETGARLPHKVDAVIESVGAATWSHSVKSVRPGGTIAICGATTGDQPG-AELTRIFFQ
DIRVQGNTMGSRDDFARLLKFVEHADLHPVIDSTYA-LADAPAAFRKVVDGDVFGKVVLH
IEPSK-
>tr|B1S4Q7|B1S4Q7_9BIFI Putative uncharacterized protein OS=Bifidobacterium dentium ATCC 27678 GN=BIFDEN_00036 PE=4 SV=1
-------------------MRAVYAAGVDYDDPLSVLEVGERPEPQG---KPFWSTISVH
ASTVNHHDVWSLQGVGLSADA---TPMILGTDAAGVLEEDIPVRKGLKAGSEVVLYTFIG
TDGAGV---MPGERRTILSEKYAGTMAELTQVPSANVFAKPSNLNLDEAAALGTSWLTAY
SLLFTSANVKP--GDTILIQGAGGGVSTAAIQLAHAAGLEVFVTSRSEAKRAKAVELGAD
AAFEPAARLPRKVDAVIESVGAATWSHSVRSVRPGGTIAICGATTGDQPG-AELTRVFFQ
DIRVQGNTMGSREDFARLLRFVEHADLHPVIDSTFA-LADARRAFAKVIDGDVFGKIVLH
I-----
>tr|B5HBB1|B5HBB1_STRPR Dehydrogenase OS=Streptomyces pristinaespiralis ATCC 25486 GN=SSDG_02520 PE=4 SV=1
-------------------MFAAYAARIDRDQPLNGLELGERPAPEA---RPGWTTVTVK
AASLNHHDLWSLRGVGLAEDK---LPMILGCDAAGVDED----------GNEVVLHSVIG
QSGHGVGP---DEPRSILTERYQGTFAEQVSVPTWNVLPKPKELTFEQAACLPTAWLTAY
RMLFTNAGVRP--GDSVLVQGAGGGVATAAIVLGKAAGLRVYATSRDEAKRKRAVELGAE
EAYEPGARLPRRVDAVIETVGAATWSHSVKSLRPGGTLVISGATSGDRPAHAELTRIFFL
ELKVVGSTMGSKDELEDLLSFCAATGVRPVIDEVLP-LDRAREGFEKMATGELFGKIVLT
NS----
>tr|B6VJK5|B6VJK5_9NOCA Alcohol dehydrogenase OS=Rhodococcus sp. T104 PE=4 SV=1
-------------------MLAATAVSQSATDPLSGLVLGDSPKPAP---KPGWSVVRVV
ASSLNMHDLWTLRGVGHPPER---LPIILGCDAAGYDEN----------GNPVIVYPVIA
DADAGMGDETLDPNRALLSEQHNGAFAEYLTVPTRNLVPKPDWLSFDEAACLPVAWTTAY
RMLFTQARITA--GDRVLVQGAGGGVASAAIKLAAAAGAVVYATSRSGDKRAEAVSWGAR
AAVETGERLPERVDVVIETVGEATWTHSMKCLRPGGTIVIAGATSGANPP-ADLNRIFYL
QQRILGSTGCTRSELVAMLKMMDATGLRPVIDRTLP-LSEIHKGFQLMIDGSLNGKLIIH
PNPEQQ
>tr|B6XMD0|B6XMD0_9BIFI Putative uncharacterized protein OS=Bifidobacterium pseudocatenulatum DSM 20438 GN=BIFPSEUDO_00466 PE=4 SV=1
-------------------MKAVYATGTNYDDPLSVLEVGTMPEPET---KPFWSTIRVN
SASVNHHDVWSLQGVGLSDEQ---TPMILGTDAAGVLEEDIPVRKGLKAGSEVVLYTFVG
TDGAGV---MPGERRSILSERYAGTMAEYTQVPSANVFAKPANLNLDEAAALGTSWLTAY
SLLFASANVKP--GDTVLIQGAGGGVSTAAIQLAHAAGLEVFVTSRSEDKRARVLQLGAD
AAFETGARLPRKADAVIESVGAATWSHSVKSVRPGGTIAICGATTGDQPG-AELTRIFFQ
DIRVQGNTMGSREDFARLLKFVEHADLHPVIDSAYA-IDDAHLAFSKIVNGDVFGKIVLH
I-----
>tr|B7GUA3|B7GUA3_BIFLO Alcohol dehydrogenase, zinc-binding domain protein OS=Bifidobacterium longum subsp. infantis ATCC 15697 GN=Blon_1982 PE=4 SV=1
-------------------MKAVYASTVNHADPLAALAVGEQPEPQA---RPFWSTVSVR
AVSVNHHDVWSLQGVGLAAEQ---TPMILGTDAVGILDEDIPGKHGLKAGSEVVLYTFVG
TDGAGV---APGERRTILSEKYPGTMAEKTAVPSANVFAKPANLTTAEAAALGTSWLTAY
SLLFDAAGIKP--GDSVLIQGAGGGVSTAAIQLAHAAGLEVFVTSRDADKRAKALKLGAK
AALETGARLPRKVDAVIESVGAATWGHSVRSVRPGGTIAICGATTGDQPG-AELTRLFFQ
DIRVQGCTMGSREDFARLLRFVEHADLHPVIDSVVDGLDCAPEAFARMIAGDMFGKIVIA
L-----
>tr|Q08UY2|Q08UY2_STIAU Alcohol dehydrogenase OS=Stigmatella aurantiaca DW4/3-1 GN=STIAU_0716 PE=4 SV=1
-------------------MLAVYASHPSFDDPLSALAVGERPEPVI---PDGWVRVKVS
HASLNRHDLFTLRGISGHEAHPIPFPMILGNDGAGTLDD----------GTEVVIYPVLN
SP-GWRGDDMLDPSWHIFSERVPGTFADFVAVPQRNAIPRPEGLSALDASVMGTAWLTAY
RMLFTQACLRP--GETMLVQGASGGVSTALIQLGRAAGIEVWVTSRNRQGRELAERLGAH
RSFDAGAKLPRRVDAVMDSVGQATWAHTLQSARRGGTVITVGVTTGHEPT-LDLVRVFME
QLTVQGSVMGTLEEMNQLLQFVRNAGIKPEIGHVLP-MERAEEALRAMWEGRTHGKTVLT
R-----
>tr|A0LSE7|A0LSE7_ACIC1 Alcohol dehydrogenase, zinc-binding domain protein OS=Acidothermus cellulolyticus (strain ATCC 43068 / 11B) GN=Acel_0584 PE=4 SV=1
-------MCRPLCWTYASGVLAVLAARTDDTNPLSGLVVADRPEPDV---PEGWRLVRVK
AAALNHHDLWSLRGVGLRSDE---LPRILGMDAAGVDED----------GNPVVVHAVIA
DPDAGRGDEVNDPRRSLLSERYDGTFAEHLVVPARNLLPKPDALDDVEAACLPTAWLTAY
RMLL-RSGARP--GDTILVQGAGGGVSTAAIVLAGAMGFRVWVATRDAERGRRAANLGAD
AVFDRGERLPERVDAVLDSVGAATWGHSLRAVRPGGTVVVCGATSGDPSP-VELNRIFYQ
QIRIVGVTMGSRDELAGLLAFCAARNIRPVIDRVLP-LHQAIEGFAALEAGDVFGKIVFT
IP----
>tr|A1SHF6|A1SHF6_NOCSJ Alcohol dehydrogenase, zinc-binding domain protein OS=Nocardioides sp. (strain BAA-499 / JS614) GN=Noca_1728 PE=4 SV=1
-------------------MFAVYADRFSKDDPLSALQVGERPDPADSGIPDGWTTVTVK
AASLNHHDLFSLRGVGLREEA---LPMILGCDAAGYDED----------GNEVVVHAVIS
DP-SWTGDETLDPKRSLLSERYQGTFAERVAVPRRNVVPKPASLSFEEAACLPTAWLTAY
RMLFTRGELRA--GETVLVQGAGGGVATAVITLARAAGLRVLVTSRDESKRARALELGAH
EAFESGARLPVKVDAVMETVGKATWAHSIRSLRPGGRIVTSGTTSGPDVDDAELTRIFFL
QLSVVGSTMGTRAELAALVSLLDASGARPLVDRTLP-MTEARAGFAAMLEGEQFGKIVFT
R-----
>tr|A6WDW3|A6WDW3_KINRD Alcohol dehydrogenase zinc-binding domain protein OS=Kineococcus radiotolerans (strain ATCC BAA-149 / DSM 14245 / SRS30216) GN=Krad_3539 PE=4 SV=1
-------------------MLAARAVRSSPDDPLSALEVADAPAADA---PPGWVRVTVA
AAALNRHDLWSLRGVGLPADR---LPMVLGCDAAGTTDD----------GDEVVVHAVVS
DD-DFRGDETLDPRRTLLSERYPGTLAEHVWVPRRNLLPKPAGWSAERAASLGTAWLTAY
RMLFTQARAVP--GQTVLVQGAAGGVSNALIVLGAAAGLTVWVTGRDPQRRERALAWGAA
ATFASGERLPGRVDAVFETVGEATWEHSIRSLEPGGCVVVSGATTGGGPP-AMLQNVFFT
QLRVLGSTMGTRDEFQRLLRFCDTAGLEPEVDSVHA-LADARDAFARLESGEAVGKVLVR
P-----
>tr|A8L3S3|A8L3S3_FRASN Alcohol dehydrogenase zinc-binding domain protein OS=Frankia sp. (strain EAN1pec) GN=Franean1_0982 PE=4 SV=1
-------------------MLAAAAVSINPDDPLAGLVVGDQPEPAV---PEGWTTVTVR
AAALNHHDLFSLRGVGLPPER---LPMILGCDAAGVSAD----------GDEVIVHAVIG
DPARGGGDETLDPKRTLLSELHPGTLAERIAVPRGNLVPKPAALSWEDAACLPTAWLTAY
RMVVNRAGLPAGGGGTLLVQGAGGGVSTAALMIGKAAGHTVFVTSRDESKRRRALELGAD
LAVESGARLPKRVDAVIETVGAATWSHSVRSLRPGGRIVCSGATSGPNPP-AELNRIFFL
QLSVIGSTMGTRTELAELVDLLARTGTRPLVDDVRP-LADARVSFGRLADGEVFGKLVLT
P-----
>tr|B1MJT5|B1MJT5_MYCA9 Putative alcohol dehydrogenase OS=Mycobacterium abscessus (strain ATCC 19977 / DSM 44196) GN=MAB_4371 PE=4 SV=1
-------------------MLAAVAESQSAADPLAGLVLKDLPIPTP---PSGWSVVRVV
SSSLNMHDLWTLRGVGHPADR---LPIVLGCDAAGFDQD----------GNEVIVYPVIA
NPDAGMGDETLDPDRALLSERHDGAFAEYLTVPTRNLVPKPAWLSFDEAACLPVAWTTAY
RMLFTHAKITA--GARVLVQGVGGGVASAAIRLASAAGAVVYATSRSEAKRQTAISWGAR
DAYATGERLPERVDVVIETVGEATWSHSLKSLRPGGCIVIAGATTGMNPP-ADLGRVFYL
QQRILGSTGCTRSELIAMLRMLDATGIRPVIDRTMP-LAEIHKAFQLMIDGGLTGKLVIH
PDPN--
>tr|Q0RD65|Q0RD65_FRAAA Putative Zinc-containing alcohol dehydrogenase OS=Frankia alni (strain ACN14a) GN=FRAAL5983 PE=4 SV=1
-------------------MLAAAAVSLHPDAPLDGLSLGEQPEPAP---PDGWATVTVR
AASLNHHDLFSLRGVGLPADR---LPMILGCDAAGVTAE----------GEEVVVHAVIG
DPAAGAGDETLDPRRTLLSELHPGTLAERVAVPRRNLVPKPAGLTWEEAACLPTAWLTAY
RMVVSRAGLPAAGGGTLLVQGAGGGVATAALLIGKAAGHTVFVTSRDEGKRARATALGAD
GAFESGARLPKRVDAVIETVGAATWSHSVKSLRPGGRIVVSGATSGPNPP-AELTRIFFL
QLSVVGSTMGSRDELVDLLAFLERTGVRPPVHQVRP-LSAARAAFEQLAGGDVFGKLVLT
P-----
>tr|Q2J6J1|Q2J6J1_FRASC Alcohol dehydrogenase, zinc-binding OS=Frankia sp. (strain CcI3) GN=Francci3_3750 PE=4 SV=1
-------------------MLAAAAMSLHPDSPLDGLAIGEQPEPAP---LDGWVTVTVR
AASLNHHDLFSLRGVGLPADR---LPMILGCDAAGVTPD----------GQEVIVHSVIG
DPAAGGGDETLDPKRTLLSELYPGTLAERVAVPRRNLIPKPAGLSWEEAACLPTAWLTAY
RMVVSRAGLPAGGGGTVLIQGAGGGVATAALLIAKAAGHTVFVTSRDETKRKRAAALGAD
EVLEPGARLPRRVDAVIETVGAATWGHSVKAVRPGGRIVVSGATSGPNPP-ADLTRIFFL
QLSVIGSTMGSRDELVDLVAFVERTGVRPLIHEVRP-LADARAAFEQLLGGEFFGKLILR
PPA---
>tr|Q47QF5|Q47QF5_THEFY Alcohol dehydrogenase OS=Thermobifida fusca (strain YX) GN=Tfu_1276 PE=4 SV=1
-------------------MFAVYAESFSSDDPLSALRLGERPDPEP---PAGWTVVTVR
AASLNHHDVWSLRGVGLREEQ---LPMILGCDAAGYDED----------GNEVVVHAVIS
SP-DWVGDETLDPHRSLLSERYQGTFAEKVAVPRRNLVPKPRSLSFEEAACLPTAWLTAY
RMLFTQAELKP--GDSVLVQGAGGGVATALIALGRAAGLRVFATSRDAAKRERARELGAH
DTFAPGERLPVRVDAVMETVGRATWSHSVKSLRPGGTVVIAGTTSGPQPDNAELTRIFFK
QMRVQGSTMGSRRELEQLLSFLDLTGVRPVIHDTMP-LERARDGFAAMVAGDLFGKIVFT
R-----
>tr|Q9F3K3|Q9F3K3_STRCO Putative dehydrogenase OS=Streptomyces coelicolor GN=SCO5262 PE=4 SV=1
-------------------MFAVYAARIDRDQPLAGLELGELPAPEA---RPGWSVVDVR
AASLNHHDLWSLRGVGLPEDR---LPMILGCDAAGIDAD----------GNEVVLHSVIG
QTGHGVGP---KEPRSILTERYPGTFAEQVAVPTWNILPKPKELSFEEAACLPTAWLTAY
RMLFTNAGVRP--GDSVLVQGAGGGVATAAIVLGKAAGLRVFATSRDEAKRKRALELGAV
EAVETGARLPQRVDAVIETVGAATWSHSIKSLRPGGTLVISGATSGDRPSHAELTRIFFL
ELKVVGSTMGSKDELEDLLSFCAATGVRPVIDEVLP-MDRARDGFERMASGGQFGKIVLS
NS----
