# Supplementary material for: Subdivision of the MDR superfamily of medium-chain dehydrogenases/reductases through iterative hidden Markov model refinement
Source: BMC Bioinformatics. 2010 Oct 27;11:534. doi: 10.1186/1471-2105-11-534 (PMC2976758; doi:10.1186/1471-2105-11-534)
Supplement: Additional file 4 — MDR family alignment figures. Illustrations showing the mafft MSAs from Additional file 3: mdr-sequences. Red sequence identifiers denote sequences from UniProtKB/TrEMBL, while blue correspond to sequences from Swiss-Prot. The position cscores are shown in a bar plot under the MSA. Positions that contain gaps in over 90% of the sequences have been removed from the alignment in order to increase readability. [file 1471-2105-11-534-S4.ZIP › mdr/MDR080.mafft]

>tr|A3JFJ0|A3JFJ0_9ALTE Putative (R,R)-butanediol dehydrogenase OS=Marinobacter sp. ELB17 GN=MELB17_06129 PE=3 SV=1
-------------------MKAARFYDKGDIRIEDIPEPTVEPGTVGIDVAWCGICGTDL
HEFMEGPIFIPPCGHPHPVSGESAPITMGHEFSGVVYAVGDGVDDIEIGQHVVVEPYIIA
DDVDTGPGE-SYQLSKNMNFIGLGGHGGGLSEKIAVKRRWVHPISDAIPLDQAALIEPLT
VGYHAFVRSG-----AKAGDVALVGGGGPIGLLLASVLKAKGITVILTELSAKRKEKAEE
TGVADYVLDPSEVNVTEEVMKITKDRGVDVSFECSSINEVLDTLVETTKPGGTVVIVSIW
SHPATVNVHSVVMKELDVRGTIAYANNHAETIKLVEEGKVNLEPFITQRIQLDDLVSEGF
ERLIHNNESAVKIIVHT------
>tr|B1TVA6|B1TVA6_MICLU Alcohol dehydrogenase GroES domain protein OS=Micrococcus luteus NCTC 2665 GN=MlutDRAFT_0397 PE=4 SV=1
-----------------MTMRAARWHGKKDIRIEEIDSPTAGPGQVLVDVAWCGICGTDL
HEYLEGPIFIPPAGHPHPISGDAAPVTLGHEMSGTVAALGEGVTDLEVGQKVVVEPYIVR
EEDQDRP---DYNLAPDMNFIGLGGDGGGLAEQIAVRRRWVHPVADSVPLDQAALIEPLS
VAHHAWVRAG-----SPTSGVAVIGGAGPIGALTAAVLKGKGLTVYVSELSELRRQKVLE
AGVVDEAFDPREVDVPAKIRELHDGQGADVGFECTSVDVVLDMLLDAVRPGGVIVNESIW
GHEPAVALHKLVMKEIDLRGTIAYANDHADTIRMVEDGAVDLAPFITGKIGLDDLVDQGF
ETLIHHNETAVKILVSPTGQGL-
>tr|A0JTA8|A0JTA8_ARTS2 Alcohol dehydrogenase GroES domain protein OS=Arthrobacter sp. (strain FB24) GN=Arth_0880 PE=3 SV=1
-------------------MKAARFHAREDLRIEDIPEPELRPGAVKIAIAWCGICGTDL
HEFLEGPIFTPPPGQPHTLSHEEAPVTLGHEFSGTVEEVGEGVTGLSVGDSVVVEPYFVC
DECGPCRAG-NYNLCTKLGFIGLAGGGGGLSEKVVVDSRWVHPVGD-IPLDEAALIEPLA
VAYHAVGRSD-----VKAGDVAVVGGAGPIGLLTAAVLKGLGVTTVVTELSAARKEKATS
SGVADHVLDPSAVDVKARVLELTGGAGADAAFECAGVNAVLDMMLDVVKPAGVVVNVSIW
GRPATVDMQKIVLKEIDLRGTIAYRGDHAAAIKLVQEGKVDLKPFITGRIALDDLVDKGF
DTLIHHNDTAVKIIVHP------
>tr|A1IQM0|A1IQM0_NEIMA Putative zinc-binding alcohol dehydrogenase OS=Neisseria meningitidis serogroup A GN=NMA0808 PE=3 SV=1
-------------------MKAARFYDKGDIRIEDIPEPTVAPGTVGINVAWCGICGTDL
HEFMEGPIFIPPCGHPHPISGESAPVTMGHEFSGVVYAVGEGVDDIKVGQHVVVEPYIIH
DDVPTGEGS-NYHLSKDMNFIGLGGCGGGLSEKIAVKRRWVHPISDKIPLDQAALIEPLS
VGHHAYVRSG-----AKAGDVALVGGAGPIGLLLAAVLKAKGIKVIITELSKARKDKARE
SGVADYILDPSEVDVVEEVKKLTNGEGVDVAFECTSVNKVLDTLVEACKPAANLVIVSIW
SHPATVNVHSVVMKELDVRGTIAYCNDHAETIKLVEEGKINLEPFITQRIKLDELVSEGF
ERLIHNNESAVKIIVSPN---L-
>tr|A5WI29|A5WI29_PSYWF Alcohol dehydrogenase, zinc-binding domain protein OS=Psychrobacter sp. (strain PRwf-1) GN=PsycPRwf_2380 PE=3 SV=1
-------------------MKAARFYDKGDIRIEDIPEPTVKPGTVGIKVAWCGICGTDL
HEFMEGPIFIPPCGHPHPISGESAPVTMGHEFSGVVYAVGEGVNDIEIGQHVVVEPYIVA
DDVPTGPGD-NYHLSKDMNFIGLGGRGGGLSEKIAVERRWVHPISNKIPLDQAALIEPLA
VGYHAFIRSG-----AQKGDIALVGGGGPIGLLLSAVLKAKGITVIMTELSEKRKEKAKE
SGVADYILDPTKVDLNKEVMKITEDRGVDVSFECTSVNAVLDSLVELTKPAGSVVIVSIW
SHPAKIDVHSVVMKELDVRGTIGYVNNHPETIKLVEDGLVDLEPFITQRIKLDDLVSKGF
ETLIHNNDSAVKIIVNPN---L-
>tr|A6VX12|A6VX12_MARMS Alcohol dehydrogenase zinc-binding domain protein OS=Marinomonas sp. (strain MWYL1) GN=Mmwyl1_2069 PE=3 SV=1
-------------------MKAARFYDRGDIRIEDIPEPSVEPGTVGIDVAWCGICGTDL
HEFMEGPIFIPPCGHPHPISGESAPVTMGHEFSGVVYAVGEGVEDIKVGQHVVVEPYIIA
DDVPTGPGE-NYHLSKNMNFIGLGGCGGGLSEKIAVKRRWVHPIANSIPLDQAALIEPLA
VGYHAFVRSG-----AKAGDVALVGGGGPIGLLLSAVLKAKGITVIMTELSAKRKEKALD
TGVADYILDPTEVNVTDEVMKITENRGVDVAFECTSNNKVLDTLVESTRSTGTIVIVSIW
SHPATVNVHSVVMKELDIRGTIAYVNNHAETIKLVEEGKVNLEPFITQRIELDDLISQGF
DTLIHNNESAVKIIVRP------
>tr|A9BZJ7|A9BZJ7_DELAS Alcohol dehydrogenase zinc-binding domain protein OS=Delftia acidovorans (strain DSM 14801 / SPH-1) GN=Daci_2959 PE=3 SV=1
MGRLCRPPTQPCKTESSI-MKAARFYDRGDIRIEDIPEPVVEPGTVGIEVAWCGICGTDL
HEFMEGPIFIPPCGHPHPISGESAPITMGHEFSGVVYAVGAGVDDIKVGQHVVVEPYIVA
DDVPTGPGD-HYHLSKDMNFIGLGGRGGGLSERIAVKRRWVHPISNAIPLDQAALIEPLS
VGHHAYTRSG-----AKAGDVALVGGAGPIGLLLSAILKAKGLTVVITELSAKRKQKARE
SGVADHILDPSEVDVVAEVMKLTGGKGVDVSFECSSVNKVLDTLVAVTKATGVVVIVSIW
SHPATINVHSVVMKELDVRGTIAYCNDHQETIKLVEEGKINLEPFITQRIQLDDLVAQGF
DTLIHNNESAVKIIVQPR---LR
>tr|B2GIS5|B2GIS5_KOCRD 2,3-butanediol dehydrogenase OS=Kocuria rhizophila (strain ATCC 9341 / DSM 348 / NBRC 12708 / DC2201) GN=KRH_22550 PE=4 SV=1
-------------------MRAARYYGRNDIRIDELPEPEVGPGMVGIDVAWCGICGTDL
HEYLEGPIFCPTPDTPHPISGETAPVTMGHEFSGVIYELGDGVGDLRVGQHVVVEPYIIG
EDVDTGPESKDYHLSRDMNFIGLAGGGGGLGEKIAVRRRWVHPVSDVVPLDQAALIEPLS
VGYHAAERSG-----AKAGDVAVVGGAGPIGLLTAAVLKALSVTVVVSELSPLRRQKALD
TGVADYALDPREVDVAQEVRRLTNGKGADVAFECTSVQVVLDTLMDVLRPTGVLVVVSIW
GKRADFDMHKLVMKEIDLRGTIAYVNSHPATIELVESGKIDLAPFITGKIGVDGLVEEGF
ETLIHRNETAVKILVSPSGEGL-
>tr|Q0SG90|Q0SG90_RHOSR Zn-dependent alcohol dehydrogenase OS=Rhodococcus sp. (strain RHA1) GN=RHA1_ro01633 PE=3 SV=1
-------------------MRAARFHGRRDIRIDDIPEPELRPGAVKLRVAWCGICGTDL
HEYLEGPIFISPPGHPHPLSHENAPVTMGHEFSGTVEEVGEGVTDVAVGDNVVVEPYFVC
NECASCKAG-NYHLCTKMGFIGLAGGGGGLSEKVVVDRRWVHKIGD-IPLDEAALIEPLS
VAHHAVVRSG-----AKAGDVALVGGAGPIGLLVAAVLKGLGVTTIVAELSDARKQKALS
SGVAHHVIDPSSEDVRARVLELTDGVGADLGFECAGVNAVLDTLLDAVRPAAVVVNVSIW
GKPATVDMQKLVLKEIDLRGTIAYVRDHEAVIELVRRGVIDLAPFITGRIELDNLVSEGL
TTLIEHNDTAVKILVRA------
>tr|Q6FDE7|Q6FDE7_ACIAD Putative (R,R)-butanediol dehydrogenase OS=Acinetobacter sp. (strain ADP1) GN=ACIAD1021 PE=3 SV=1
MCKVIQFKGFQQSFKRKITMKAARFYDRGDIRIEDIPEPEVTAGTVGIQVAWCGICGTDL
HEFMEGPIFIPPCGHPHPISGESAPITMGHEFSGVVYAVGEGVDDIQVGQHVVVEPYIVA
DDVPTGPGE-NYHLSKNMNFIGLGGRGGGLSEKIAVQRRWVHPISENIPLDQAALIEPLS
VGHHAYVRSG-----AKAGDVALVGGAGPIGLLLSAILKAKGLTVIITELSSKRKEKAKE
SGVADYILDPTQVDVIAEVMKITQDKGADIAFECSSVNKVLDTLVASTKPTGVIVIVSIW
SHPATVNVHSVVMKELDIRGTIAYVNDHQETIKLVEQGKINLAPFITQRIKLDDLISQGF
ETLIHNNESAVKIIVHP------
>tr|Q6NEX4|Q6NEX4_CORDI Putative zinc-binding alcohol dehydrogenase OS=Corynebacterium diphtheriae GN=DIP2135 PE=3 SV=1
-------------------MKAARYYDQKDIRIEEISEQPLLPGTARIKVAWCGICGTDL
HEFLEGPLFVPEHHHPHPVSGEDSPVTLGHEMSGVITEVAEDVTDLAVGDHVVVEPYLIH
DDVDTSEANPFYHLSRDMNFIGLAGGGGGLSENIVVKRRWIHKISPDLPLDEAALIEPLS
VGYHAVERAGFASEEAAKGKVALVGGAGPIGLLTASVLKAFGATVVISELSPLRRKKALD
SGAADYALNPAEVDVVEEIAKLTDGKGADVAFECTSVQVVLDTLMDAVRPGAVIVVVSIW
SKRSNFDIHKLVMKEIDLRGTIAYSHAHPNTIKLVESGKINLKPFITGKIALQDIVDKGF
DTLINHNETAVKILVSPSGVGL-
>tr|Q9CH42|Q9CH42_LACLA 2,3-butanediol dehydrogenase OS=Lactococcus lactis subsp. lactis GN=butB PE=3 SV=1
-----MPETTTILYRGGVFMRAARFYDRGDIRIDEINEPIVKAGQVGIDVAWCGICGTDL
HEFLDGPIFCPSAEHPNPITGEVPPVTLGHEMSGVVNFIGEGVSGLKVGDHVVVEPYIVP
EGTDTSETG-HYNLSEGSNFIGLGGNGGGLAEKISVDERWVHKIPDNLPLDEAALIEPLS
VGYHAVERAN-----LSEKSTVLVVGAGPIGLLTAAVAKAQGHTVIISEPSGLRRKKAQE
AQVADYFFNPIEDDIQAKVHEINE-KGVDAAFECTSVQPGFDACLDAIRMGGTVVIVAIW
GKPASVDMAKLVIKEANLLGTIAYNNTHPKTIDLVSTGKIKLDQFITAKIGLDDLIDKGF
DTLIHHNETAVKILVSPTGKGL-
