# Supplementary material for: Subdivision of the MDR superfamily of medium-chain dehydrogenases/reductases through iterative hidden Markov model refinement
Source: BMC Bioinformatics. 2010 Oct 27;11:534. doi: 10.1186/1471-2105-11-534 (PMC2976758; doi:10.1186/1471-2105-11-534)
Supplement: Additional file 4 — MDR family alignment figures. Illustrations showing the mafft MSAs from Additional file 3: mdr-sequences. Red sequence identifiers denote sequences from UniProtKB/TrEMBL, while blue correspond to sequences from Swiss-Prot. The position cscores are shown in a bar plot under the MSA. Positions that contain gaps in over 90% of the sequences have been removed from the alignment in order to increase readability. [file 1471-2105-11-534-S4.ZIP › mdr/MDR081.mafft]

>tr|A1QSP8|A1QSP8_MYCTF Putative uncharacterized protein (Hypothetical dehydrogenase) OS=Mycobacterium tuberculosis (strain F11) GN=TBFG_01888 PE=3 SV=1
----MRAVVIDGAGSVRVNTQPDPALPGPDGVVVAVTAAGICGSDLHFYEGE-YPFTEPV
ALGHEAVGTIVEAGPQVRTVGVGDLVMVSSVA---GCGVCPGCETHDPVMCFSG----PM
IFG-A-GVLGGAQADLLAVPAADFQVLKIPEGITTEQALLLTDNLATGWAAAQRADISFG
SAVAVIGLGAVGLCALRSAFIHGAATVFAVDRVKGRLQRAATWGATPIP----SPAAETI
LAATRGRGADSVIDAVGTD-ASMSDALNAVRPGGTVSVVGVHDLQPFPLPALTCLLRSIT
LRMTMAPVQRTWPELIPLLQSGRLDV---DGIFTTTLPLDEAAKGYATARARSGEELRFC
LRPDSRDVLGAHET
>tr|B2ZRE3|B2ZRE3_9DEIN Alcohol dehydrogenase OS=Thermus sp. ATN1 GN=tadh PE=4 SV=1
----MRAVVFENKERVAVKEVNAPRLQHPLDALVRVHLAGICGSDLHLYHGK-IPVLPGS
VLGHEFVGQVEAVGEGIQDLQPGDWVVGPFHI---ACGTCPYCRRHQYNLCERGG---VY
GYGPMFGNLQGAQAEILRVPFSNVNLRKLPPNLSPERAIFAGDILSTAYGGLIQGQLRPG
DSVAVIGAGPVGLMAIEVAQVLGASKILAIDRIPERLERAASLGAIPINAEQ-ENPVRRV
RSETNDEGPDLVLEAVGGA-ATLSLALEMVRPGGRVSAVGVDNAPSFPFPLASGLVKDLT
FRIGLANVHLYIDAVLALLASGRLQP---ERIVSHYLPLEEAPRGYELFDRKEA--LKVL
LVVRG---------
>tr|B5H6H1|B5H6H1_STRPR Alcohol dehydrogenase superfamily protein OS=Streptomyces pristinaespiralis ATCC 25486 GN=SSDG_00750 PE=4 SV=1
----MKALTYQGRHDIRFEEVPDPVVAAPTDAVVQVTAAGICGSDLHIYGGNPFSPEVGY
TPGHECVGVVVETGDQVTRFRPGDRVMLPASV---GCTLCPTCAAGFTARCERAKSLLDL
CYGVS-PQLPGSQAQALAVPYADMNLVGLPEDISDEAAVVLTDNAPTAWYGCRRARIRPG
ETVLVIGLGPVGIMTAQSAFAMGAARVLGVDLVAERRAFAATMGVEPVEGAEAEDVRAAI
RDMTGGRGPDAVVEAVGSD-ATIELALRAVRQAGRVSVVGVSQNEAFPFHMGLAQVKELE
FAIGLCSVHYELPALFSLTRAGRITP---EAVVSHRFGLSEGPAAYELFSSRADGVHKIL
LDPSR---------
>tr|B7A9L7|B7A9L7_THEAQ Alcohol dehydrogenase GroES domain protein OS=Thermus aquaticus Y51MC23 GN=TaqDRAFT_3758 PE=4 SV=1
----MKAVVYRGPFQVAVEEVPEPRLEADTDAILEVELAAICGSDLHIYHGKIAGVLPGT
ILGHEFVGRIVEKGPLV-PFALGERVVGSFQV---ACGDCPACRKEQYFACLRGG---VY
GFGLALGNLQGAQAERVRVPFARHSLFPIGD-LPAEEAILAGDILTTAYGGV-RPFLAPG
MSVAVVGSGPVGLLAQMVAHALGAGPVFAIDPEVSRLEKARELGSLPINPQA-EDPIGRV
RQATEGLGADLVVEAVGGEGEALKTALKLAAPGGVVSSLGVPTAERLDYPWLPAFSRGIT
LRSALANIPRYIAEVLALQRVGRLKG---RFVFSHRLPLAEAAEGYRLFHERKA--TKVA
LVP-----------
>tr|A0PSA5|A0PSA5_MYCUA Dehydrogenase OS=Mycobacterium ulcerans (strain Agy99) GN=MUL_2962 PE=3 SV=1
----MRTVVIDGPGSIRVDNRPDPALPGSDGVIVVVSAAGICGSDLHFYEGE-YPLAEPV
ALGHEAVGTVVEKGPDVHTVEVGDQVMVSSVA---GCGACAGCATRDPAMCVSG----PQ
IFG-S-GALGGAQADLLAVPATDFQVLKIPAAITTEQALLLTDNLATGWAAARRADIPFG
ATVAVIGLGAVGLCAVRSALAQGAATVFAVDRVQGRLQRAAEWGATAVA----SPAAEAI
VAATSGRGADSVIDAVDTD-ASMTDALNAVRAGGTVSVVGVHDLQPFPLPALTCLLRSIT
LRLTIAPVQRTWSELIPLLESGRLDV---DGIFTTSLPLDEAAKGYSIAGSRSGNDVKVL
LKV-----------
>tr|A0QGF3|A0QGF3_MYCA1 Zinc-binding dehydrogenase OS=Mycobacterium avium (strain 104) GN=MAV_2804 PE=3 SV=1
----MRTVVVDGPRSIRVDTRPDPVLPGPDGAIVEVSAAGICGSDLHFYEAD-FPMPDPI
ALGHEAIGTVVEAGPQVRNVKVGDQVMVSSVA---GCGSCAGCATRDPVLCHSG----FQ
IFG-G-GVLGGAQADLLAVPAADFQLLKIPEGISTEQALLLTDNLATGWAAAQRADIPFG
GTVAVIGLGAVGLCALRSALFQGAATVFAVDQVDGRLARAARWGATPLK----APALEAI
LAATGGRGADAVIDAVATD-ASLTEALNAVRPGGTVSVVGVHDMNPFPLNALGCLIRSIT
LRMTTAPVQRTWPELIPLLQSGRLDV---DGIFTTTMPLDEAAIGYATAGSRSGDDVKIL
LKP-----------
>tr|A1T662|A1T662_MYCVP Alcohol dehydrogenase, zinc-binding domain protein OS=Mycobacterium vanbaalenii (strain DSM 7251 / PYR-1) GN=Mvan_1841 PE=3 SV=1
----MRAVVIDSERRIRVETRPDPQLPGPDGAIVEVTATAICGSDLHFLEGH-YPIDQPV
SIGHEAVGVVVETGTTVAGFKVGDRVLVSSVA---GCGRCAGCRTQDPVKCVQG----PQ
IFG-S-GLLGGAQADLMAVPAADFQLLAIPDGIDTEQALLLTDNLATGWAAAKRADIPVG
GTVAVIGAGAVGQCALRSAYALGAATVFAVDPVAARRDRAAAAGARAVP----APAAAAI
LEATGGLGVDSVIDAVGTD-TSLDDALACVRTGGTVSIVGVHDLQPYPLPALVCLLRSLT
IRLTTAPVQQTWPELIPLLQAGRLSV---DGIFTGALPLDDAERAYAAAFSRSAEHLKVQ
LIP-----------
>tr|A4TD77|A4TD77_MYCGI Alcohol dehydrogenase, zinc-binding domain protein OS=Mycobacterium gilvum (strain PYR-GCK) GN=Mflv_4517 PE=3 SV=1
----MRTVVVDSQRSIRVDTRPDPRLPGPDGVIVDVTASAICGSDLHFLDGH-YPIDQPV
PIGHEAVGVVVETGSDVTRFTNGDRVLVSSVT---GCGRCAGCLTLDPVKCVHG----PQ
IFG-T-GLLGGAQSDLLAVPAADFQLLAVPDGIGTEEALLLTDNLPTGWAAAKRADIPVG
GTVAVIGAGAVGQCALRSALALGAARVFAVDPVVARRERAAAAGATPMD----SPAAQTI
LEATDGLGADSVIDAVGTD-ASIDDALAGVRTGGTVSVVGVHDLTPYPLPALVCLLRSLT
LRMTTAPVQQTWAELVPLLQAGRLSV---DGIFTDAMPLAEAEAAYAAAFSRSGEHLKVH
LVP-----------
>tr|A5V690|A5V690_SPHWW Alcohol dehydrogenase GroES domain protein OS=Sphingomonas wittichii (strain RW1 / DSM 6014 / JCM 10273) GN=Swit_1442 PE=3 SV=1
MEDFMKALIHLGPGRIGYESVPDPILPDRQGALVRTTMCGLCGSDLHLYHGA--PAHGSY
CIGHEAVGEVVEVGSEVRDFRVGDRVLLPAIL---GCGRCDPCRAGDVYLCRTQSA--PM
IYGQGFPGIGGSQAEAVAVPNADRNLWRLPPGLSDEVGIMLTDNLATAWFCARRARVRPG
DVVAVIGLGPVGQQAVMAAKAMGAERVLGIDLLRSRRAAAALLGAEPIEA---ADVVQAA
IELTGGDGPDVVLDANGSA-VTIGLAIGMVRKGGRVSVVGLSESPQIDFPIIGSMLKNLD
FHIGVCSVQAELPALFGAIEAGRIDTGALEALVTHRMGLSEGAEGYARFDAREGGIGKVV
FDPTR---------
>tr|A7HQ12|A7HQ12_PARL1 Alcohol dehydrogenase zinc-binding domain protein OS=Parvibaculum lavamentivorans (strain DS-1 / DSM 13023 / NCIMB 13966) GN=Plav_0372 PE=3 SV=1
----MKALGYHGERDIRYDDFPDPVLMGQDGAIVKMKSCGICGSDLHIYHGHGFSKDTGY
CVGHEAVGEVVEVGRDVRTLKVGDEVMMSAAVRSGGCGRCPACRAGTPAKCAKQI---WG
CYGLS-TNLQGCQAEGIAIPWADNNATRIPEGISTDQALLLTDNLPTAYMGAKNADIGPG
KTVAIVGLGPIGLMAVQSAFVLGAARVFAIDLVKERRDAAAALGAIPLSP---ETAIEEV
REATDGAMVECSVEAVGID-KTIELAIAVAGRNASISVFGANQNQAFKYPLWTAFNKSLT
FRVAGCFVQSHWPELIPLVQAGRLTP---EKFITHRMSLKDGAEAYRIFDGKLDNVMKVV
LAP-----------
>tr|Q0BYG8|Q0BYG8_HYPNA Alcohol dehydrogenase, class III OS=Hyphomonas neptunium (strain ATCC 15444) GN=HNE_2796 PE=3 SV=1
----MKALVYRGPRDIAFETMKDPDLHDDRDAIIKVDKCAICGSDLHIYHGETFSEDTGY
CVGHEAVGEVVEIGRGVRQLKVGDKVMISAAV---GCGQCRACLAGVVNRCEFNA---GS
CYGLS-AKLQGCQAEAVRVPAADFNAQKIPDGISLDQALMMTDALATAWFGARNADIQRG
ATVAVVGLGPIGLLAAEAAFIMGASRVFGIDLVEERRAAGRAIGLETPDP---ADARAII
QEATKGRMCDSVIEAVGHS-ATIRAALGLSGKRATVSVVGVAQDRTFDFPMSKAFGMGLT
FRIGTCSVPQEWPELIPLVQSGRIKP---EKYITHTLPLSDGARAYDIFDKRTEGAMKMV
FDLTL---------
>tr|Q2G5C5|Q2G5C5_NOVAD Alcohol dehydrogenase superfamily, zinc-containing OS=Novosphingobium aromaticivorans (strain DSM 12444) GN=Saro_2512 PE=3 SV=1
----MKALRYYGARDIRHESMDDPTPQSDRDAIVKVDACSICGSDLHIYHGHGFSEDIGF
CVGHEAVGEVVEVGRGVHRLKVGQKVMIPAAV---GCGACRSCLAGVVNTCENNG---SG
CYGLS-AKLQGSQAEAVRVPAADANAVAIPEGVSTEQALMMTDALATAWFGARQADIRPG
SSVGIIGLGPIGLMAAESAFVMGAHVVYAIDPVPERRAIAESLGAIALHP---DEASARI
KEDTHGRRLDCVVEVVGSD-ATVDMALRLVRVRGTVSVIGVQQSRRFPFPLERAFAGGLT
FRVGTCSVPEELPALFPLVASGRLRP---ERYISHRLPLSQGAEAYRMFEAREAGALKMV
LVPD----------
>tr|Q5SL93|Q5SL93_THET8 Zinc-binding dehydrogenase OS=Thermus thermophilus (strain HB8 / ATCC 27634 / DSM 579) GN=TTHA0400 PE=3 SV=1
----MRAVVYKGPFQVAVEEVPEPRLEADTDALLEVELSAICGSDLHIYHGKIAGVLPGT
VLGHEFVGRIVEKGPLV-PFPVGERVVGSFQV---ACGECPACRKGQFFACSRGG---VF
GFGLALGNLPGAQAERVRVPFARHTLFPIGD-LPAEEAILAGDILTTAYGGV-RPFLTPG
MSVAVVGSGPVGLMAQMVAHALGAGQVYAIDPEEARLEKAKALGSLPIHPKA-EDPVARV
RRETEGLGADLVVEAVGGDGEALKLALRLAGPGGVVSSLGVPTAERLDYPWLPAFSRGIT
LRSALANVPRWIGEVLALQKAGRLKG---SFVFSHRLPLEEAPEGYRLFHERKA--TKVA
LVP-----------
>tr|Q5YWU3|Q5YWU3_NOCFA Putative dehydrogenase OS=Nocardia farcinica GN=NFA_25010 PE=3 SV=1
----MKALTYAGPQAISCTEVDDPALPGPDGAIVRVTAAGICGSDLHIYGGHGFTPGTGY
GVGHEAVGQVVELGPQAHGLSVGDRVLVPASA---GCDRCGNCRAGVVAACARQPLPVDA
CYGLG-GALAGAQAQLLAVPHAGGNLVRLPDAIGDEAAVVLTDNAPTAWYGARRARIAPG
DTVVVIGLGPVGLMAVQAAFVMGAARVLGVDLVADRRARAAALGAEPVED---DDPKQAV
REMLGGGGADVAVEAVGAD-ATIALATAVVGHRGRVAVVGVSQNRAFPFHLPLAQVKELE
FHIGLCSVQYELPALLSLTAAGRLRP---EVVVSHRLPMSAGARAYRMFADRADDVCKVV
LDPWR---------
>tr|Q9A4J4|Q9A4J4_CAUCR Alcohol dehydrogenase, zinc-containing OS=Caulobacter crescentus GN=CC_2837 PE=3 SV=1
----MKALRYHGARDVRYESMDDPTPQSDRDAIVQVTACSICGSDLHIYHGHGFSEDLGF
CVGHEAVGEVVEVGRGVQRLKVGDKVMLPAAV---GCGRCRSCLSGVIQTCENGQ---GA
CYGLS-ARLQGSQAEAVRVPAADMNAVPVPDGVSMDQALMMTDALATAWFGARNAEVRPG
ASVAVIGLGPIGLMAVESAYVMGAHVVYAIDPLPARRALAEEAGAIALHP---DEALARV
REDTKGRGLDCVIEAVGGE-ATVDAALRLVRPRGVVSVIGVQQAKRFAFPLERAFGAGLT
FRVGTCSVPEELPALFPLVRSGRLRP---EKYISHRLPLSDGPEAYRLFESREAGALKMV
LTPG----------
