# Supplementary material for: Subdivision of the MDR superfamily of medium-chain dehydrogenases/reductases through iterative hidden Markov model refinement
Source: BMC Bioinformatics. 2010 Oct 27;11:534. doi: 10.1186/1471-2105-11-534 (PMC2976758; doi:10.1186/1471-2105-11-534)
Supplement: Additional file 4 — MDR family alignment figures. Illustrations showing the mafft MSAs from Additional file 3: mdr-sequences. Red sequence identifiers denote sequences from UniProtKB/TrEMBL, while blue correspond to sequences from Swiss-Prot. The position cscores are shown in a bar plot under the MSA. Positions that contain gaps in over 90% of the sequences have been removed from the alignment in order to increase readability. [file 1471-2105-11-534-S4.ZIP › mdr/MDR082.mafft]

>tr|A3JST1|A3JST1_9RHOB Alcohol dehydrogenase GroES-like protein OS=Rhodobacterales bacterium HTCC2150 GN=RB2150_02464 PE=4 SV=1
MKALVYTDVEEMTFQNESDPVLEEGENLIRVVSVGICGSDMHGFLGHDERRPAPLILGHE
AAGDVIEGPMK-----GKRVTVNPLVTCDKCEACVTGREHLCAERSLISMKPRQGAFSEL
LKMPSSNLVEVPDHVDFDHAALTEPLAVCWHAVKLGEAALFFAPADAKCLIIGGGAIGLG
TALALRARGYTNISISEPNEKRHNMLRSAGDFNVYSPLQ-GHPDGVMFDIVFDAVGFAGT
RADASALVKPGGVIVHIGLGDSEPGLDVRRITLQEIQFIGTYCYTKVDFAETAQGIYDGI
FGDLTWHQTRPLAEGHQAFVDILAGSVAEPKVILKP-------
>tr|A3SJU6|A3SJU6_9RHOB Sorbitol dehydrogenase, putative OS=Roseovarius nubinhibens ISM GN=ISM_05020 PE=4 SV=1
MKALIYDAPEQLGYRDTRPPAAEGEDLLIRIEAVGICGSDMHAYLGHDDRRPAPLILGHE
GAGVIEGGPRD-----GERVTINPLVTCGTCPACLAGRENLCATRQIISMPPREGAFAQY
VTMPARNLVTVPEATPLTKAALAEPLAVSWHGVRLGLAALPDDI-TPRALVIGGGAIGLA
AVLALRAMGGYDITLAEPQPARRAFLRDRCAVHAVETPE------GLFDLVVDAVGFAAT
RARASALTRPGGVITHIGLGEDAGGLDIRRMTLQEITFIGTYTYTAQDFRDTAQAIFDNR
LGPLDWTETRNLSDGAEAFADLRAGRVASPKIILRPWG-----
>tr|A3W575|A3W575_9RHOB Sorbitol dehydrogenase, putative OS=Roseovarius sp. 217 GN=ROS217_11231 PE=4 SV=1
MKALVYTGPEGLDYRDMADPIPRDGEALIRVQSVGICGSDMHAYLGHDERRPAPLVLGHE
AAGVVLSGAMQ-----GQRVTVNPLVTCGTCPACRSGRDNLCSTRQIISMPPREGAFAGL
LSMPEGNLVPLPDHVTTHQASLAEPIACGWHAVRLGRAALGDG--PHRALVLGGGAIGLG
AALSLAAQGIVDVTMVEPHAARRAFLELRCDQVVMAPDA--LDPAEQFDLVVDGVGFEAT
RAQASAHARPGGVIVHIGLGQPTGGLDIRRMTLQEITFIGTYTYTAQDFRDCAQAMFDGR
LGALDWIEERALSDGARAFADIRAGRVTSPKIVLVP-------
>tr|A3X3X4|A3X3X4_9RHOB Sorbitol dehydrogenase, putative OS=Roseobacter sp. MED193 GN=MED193_17054 PE=4 SV=1
MKALVYLGPEKLRYQDVQKPALELGSQLIRIAYVGICGSDMHAYLGHDNRRPAPLILGHE
VSGVIEGGARN-----GERVTVNPLVTCGTCDACTEGRDNLCPERQIISMPPREGGFADL
VAIPNRNLVTVPEDIALSKAALAEPIACGWHTVKLSLATLSGS--CSTALVLGGGAIGLG
AALSLKAQGVDSVTIVEPNPLRRAYLADVCAQSVLAV----APDSDLFDLVIDGVGYAAT
RATASSCVRPGGVIGHIGLGEDGGGLDIRRMTLQEITFIGTYTYTAKDFEQTAQAIFDGR
LGSLDWTEIRPLADGANAFSDIRSDVVAAPKVLLQPETAPERS
>tr|A4EHS7|A4EHS7_9RHOB Sorbitol dehydrogenase, putative OS=Roseobacter sp. CCS2 GN=RCCS2_12624 PE=4 SV=1
MKALVYDDVETLVYRYMADPVPAAGQSLIKIEASGICGSDMHAYLGHDERRPAPVILGHE
AAGTVVGGALD-----GKRVTINPLTTCGLCKACKAGRDNLCPDRMIISMPPREGAFGEL
VVMADRNLVEVPDNVPLAKAALAEPLACGWHAVRLGSEALDMPLTDARCVVVGGGAIGVG
AALCLRAFGATDIQVIEPNAVRRATLDTIDGFTAVAPGT-----VTEADLVIDGVGYAAT
RADAAAITRPGGVIMHIGLGEATGGLDIRRMTLQEITFIGTYTYTSQDFRDTAAAIFDGR
LGALDWTEERPLSEGGQAFADIRAGVVAAPKIILRP-------
>tr|A4ESX7|A4ESX7_9RHOB Sorbitol dehydrogenase, putative OS=Roseobacter sp. SK209-2-6 GN=RSK20926_07162 PE=4 SV=1
MKALVYEGVETLEFREVPIPAGHLGDHLIRIMASGICGSDMHAYLGHDNRRPAPLILGHE
AAGVIEEGPQA-----GRRVTINPLVTCGNCLACTSGRENLCPERQIISMPPREGAFAQF
LAMPESNLVTVPDEVPLEKAALAEPLAVSWHAARLALDALHPAM-ERRALVIGGGAIGLA
AALALLAMGVEDVTILEPNAARRTYLEEHCSQQTVSKFQ------GIAPLVIDAVGYAAT
RAAASAATAPGGVIAHVGLGEDMGGLDVRRMTLQEITFIGTYTYTARDFRDTAQAIFEGR
LGPLDWPELRPLSDGAAAFRDLRMGAVAAPKIILNPWA-----
>tr|A6DWD6|A6DWD6_9RHOB Sorbitol dehydrogenase, putative OS=Roseovarius sp. TM1035 GN=RTM1035_17037 PE=4 SV=1
MKALVYTGPEALDYREMADPAPQEGEALIRVESVGICGSDMHAYLGHDDRRPAPLVLGHE
AAGVVLSGAMT-----GARVTVNPLVTCGTCPACRSGRDNLCSTRQIISMPPREGAFAGL
LAMPERNLVAVPEHMTTHQAALAEPIACGWHGVRLGRAVLGEG--AQRALVLGGGAIGLG
AALSLAAQGIADVTMVEPHAARRAFLDLRCDQKAIAPDA--LDPSEQFDIVVDGVGYEAT
RAQASAHARPGGVIVHIGLGQSTGGLDIRRMTLQEITFIGTYTYTAQDFRDCAQAMFDGR
LGALDWVEERALSDGARAFADIRGGRVTSPKIILVP-------
>tr|A6FJZ9|A6FJZ9_9RHOB Sorbitol dehydrogenase, putative OS=Roseobacter sp. AzwK-3b GN=RAZWK3B_00815 PE=4 SV=1
MKALIYTGPEAMAYRDAPDPTPHDGEVLIRVESVGICGSDMHAYLGHDERRPAPLILGHE
AAGVIETGPRA-----GTRVTVNPLVTCGTCPACLAGRDNLCPDRQIISMPPREGAFAQH
LTMPEANLVVLPDHVTTDQAALAEPIACGWHAVRLGLASLDTGH-TPRALVIGGGAIGLG
AALSLTAQGITDVTVVEPNVVRRRYLSLNCGQHALDPAA---LDGQLFDIVIDGVGYEAT
RAQASAAARPGGVILHIGLGQATGGLDIRRMTLQEITFIGTYTYTAQDFRQTAQAMFDGR
LGALDWVETRGLSEGQGAFSDIRKGVTDAPKIILRPDS-----
>tr|A9CXT9|A9CXT9_9RHIZ Sorbitol dehydrogenase, putative OS=Hoeflea phototrophica DFL-43 GN=HPDFL43_21047 PE=4 SV=1
MKALVYTSPRELVFRQEPDPVVPVGECLVRVEAVGICGSDMHAYLGHDERRPAPLILGHE
AAGVVVEGQLQ-----GKRVTVNPLATCGKCRACLSERNNLCPNRQILSMDPRQGAFAEL
IAIPTENLVEMPDDVSFEKACLAEPLACGWHGVRLGAAALDLPLAEARCLVIGGGAIGLG
AALALTAQGARDVTISEANPRRLPALKSAGAFTIASPDAITAEAPGGYDLVIDGVGFAAT
RASASRAARPGGVIVHIGLGDADGGLDIRRMTLQEITFIGAYTYTPQDFRETAAAIFDGR
LGRLDWPEIRDLESGAEAFADILNGRASAPKIILKP-------
>tr|A9F5B4|A9F5B4_9RHOB Sorbitol dehydrogenase, putative OS=Phaeobacter gallaeciensis 2.10 GN=RG210_02392 PE=4 SV=1
MKALVYEGVETLVFRDVPMVAARPGEHLIRIHASGICGSDMHAYLGHDNRRPAPLILGHE
AAGVIEDGPQK-----SRRVTINPLVTCGSCTACASGRENLCASRQIISMPPREGAFAQF
VAMPDRNLVTVPDNVPLEKAALAEPLAVSWHAARLALEALHPDT-ERHALVIGGGAIGLA
AALALRAMGVKDVTIQEPNAARRAFLTDRCGQQAVAEFQ------GMVPLVVDAVGYAAT
RAAASACAAPGGVIAHVGLGEDVGGLDIRRMTLQEITFIGTYTYTAQDFRDTAQAIFDGR
LGTLDWSELRPLSEGAAAFHDLRSGIVAAPKIILSPWA-----
>tr|A9HLM2|A9HLM2_9RHOB Sorbitol dehydrogenase, putative OS=Roseobacter litoralis Och 149 GN=RLO149_14698 PE=4 SV=1
MKALVYTDIEQLTYQDRPLPTPNADEHLVRIEASGICGSDMHAFLGHDERRPAPLTLGHE
AAGVVVGGPMD-----GRRVTLNPLITCLSCDDCNAGRENLCTNRQIISMLPREGAFAEY
VCVPERNLVTVPDHVDLEKAALAEPIACGWHAARLTRAVLGSDLTDTRCAVIGGGAIGVG
AALALAAQGARDITVIEPNELRRARLADVAGFEVCAPDEPAAPEAGSVDLVIDGVGYAAT
RAAACMMARPGGVIGHIGLGSGEGGLDVRRMTLQEITFIGTYTYTAQDFRDTAEAIFDGR
LGPLDWIETRPLARGQSAFNDIRNGKVASPKIVLIPEHAD---
>tr|B5IZV8|B5IZV8_9RHOB Alcohol dehydrogenase GroES-like domain family OS=Octadecabacter antarcticus 307 GN=OA307_1634 PE=4 SV=1
MKALVYDAVEKMVYRDMPNPVAGAGQSLIRIEASGICGSDMHAFLGHDERRPAPLILGHE
AAGTVVGGPNN-----GARVTINPLVSCGSCRACKSGRDNLCPERLIISMPPREGAFAEM
VVMRDENLVRVPDDVPLRKAALAEPLACGWHAVRLGSAILDMPLAQAKCHVIGGGAIGVG
AALALRAFGATQITVAEPNAVRRATLDGIDGFDAVAPGD-----VAQADLVIDGVGYAAT
RADATAIAQPGGVIMHIGLGESEGGLDIRRMTLQEIAFVGTYTYTAQDFRDTAAAIFDGR
LGALDWTEQRPLIDGQQAFSDIRAGNVAAPKIILEPNP-----
>tr|B6B375|B6B375_9RHOB Zinc-containing alcohol dehydrogenase superfamily OS=Rhodobacterales bacterium HTCC2083 GN=RB2083_3555 PE=4 SV=1
MKALVYDGVETLNYRDMPDPVAGSDTHLIKIEAVGICGSDMHAYLGHDARRPAPLILGHE
AAGTIVGGVQN-----GRRVTVNPLVSCGTCAACKAGRENICPDRQIISMPPREGAFAQY
VAMPDSNLVTVPDAIPMDKAALAEPLAVSWHTARLALEALHPSM-ERRALVIGGGAIGLA
AALALKAMGARDVTIAEPNDARRAFLTETCGQATMANAS------GSFETVIDAVGYGAT
RASASACVMPGGVIAHVGLGDSAEGFDVRYATLQEVTFIGTYTYTMQDFRDTAQAIFDGK
LGPLDWTEKRALSDGFQAFKDLRTGKVAAPKIILDPWA-----
>tr|Q0FFD5|Q0FFD5_9RHOB Sorbitol dehydrogenase, putative OS=Rhodobacterales bacterium HTCC2255 GN=OM2255_05980 PE=4 SV=1
MKALVYTGLKTLEYRDVPNPDLKDDENLISIRSVGICGSDMHAFLGHDDRRPAPLILGHE
AAGDVIEGPLK-----GTRVTINPLVTCQKCKECKSNRSNLCGKRQIISMQPREGAFAEM
VAMPSRNLVVVPDNISFNDAALTEPLAVCWHAVRLGINALDTEIQTANTLVIGGGAIGLG
SALSLMAKGVKKIKIAEPNAKRRAFLQANTWFDIYDPTE-GHGELSNYDIVIDAVGFASS
RTDACALAKPGSVILHIGLGDSDGGLDIRRLTLQEIRFIGTYTYTEQDFIDTAHAIFDGS
FGSLDWYQTRPLSEGNDAFEQILNGEIAAPKIVLNP-------
>tr|A1WFZ4|A1WFZ4_VEREI Alcohol dehydrogenase GroES domain protein OS=Verminephrobacter eiseniae (strain EF01-2) GN=Veis_0771 PE=4 SV=1
MQALVYTQPQELQLQQRPRPELVAGEVLLKIDAVGICGSDLHAWHGHDPRRKPGLELGHE
FVGTVVESAAGGFAP-GTRFTGNPLMACGVCDYCVQGRNNLCAGRTMIGM-TRPGAYAQY
MSIPAAALIAIPQQMSDIAAALSEPAATAWHALHRSMQMLTRPLHECRVLVIGGGAIGML
AGLLLKRWGVVRLTLSEPNPLRRSAVQTHVGCATLDPRA-QAPGENRYDYIFDAVGARRT
RQQAIAAIAPGGLVMHAGLQDGASEIDMRKLTLAQITLSGTYTYTTADLRATVAALHEGA
LGDLAWVEQRPLAQGQQAFRDMAEGRSASAKIILRP-------
>tr|A8LPS1|A8LPS1_DINSH Alcohol dehydrogenase GroES domain protein OS=Dinoroseobacter shibae (strain DFL 12) GN=Dshi_2036 PE=4 SV=1
MKALVYTGVAQLAFRDVPEPVPAAGDHLIRIDSVGICGSDMHAYLGHDDRRPAPLILGHE
GAGVIIGGPRD-----GERVTINPLVTCGTCPACVSGRDNLCATRQIISMPPRDGAFAQY
VAMPARNLVTVPDDVPLEKAALAEPVAVSWHAVRLGLASMADAR-RDSALVIGGGAIGVA
AAISLQAQGVADVTLVEPNAMRREYLARDANYTIATPEQ---VAGRVFDITVDGVGYDAT
RAAASAATRPGGLLLHIGLGGGSAGLDIRRITLQEITVIGTYTYTAQDFRDTCAAMFDGR
LGGLDWTESRPLSAGADAFADIRAGRVPAPKIILKP-------
>tr|Q28SJ5|Q28SJ5_JANSC Alcohol dehydrogenase GroES-like protein OS=Jannaschia sp. (strain CCS1) GN=Jann_1400 PE=4 SV=1
MKALVYDGPEQLGFRDVADAVAGPGQHLIKVLSVGVCGSDMHAYLGHDERRPAPLILGHE
AAGEIISGPRA-----GERVTVNPLVSCGSCAACSSGHDNLCAERMIISMPPREGAFAQM
IAMCDENLVTVPDHVSLDAACLAEPIACGWHAVRLAKRALADA---RTALVIGGGAIGLG
AALSLAAQGVTEVTILEPNAMRREVLNGACQQTSIAPDD--LPADAMFDVVIDGVGYAAT
RATASAHARPGGVIAHIGLGEAAGGLDIRRMTLQEITFFGTYTYTAQDFRDTAEAIFDGR
LGPLDWTEARPLSDGASAFTDIRAGKSAAPKIVLRPHD-----
>tr|Q46N56|Q46N56_RALEJ Zinc-containing alcohol dehydrogenase superfamily OS=Ralstonia eutropha (strain JMP134) GN=Reut_C6089 PE=4 SV=1
MKAIVYTQPDAVEVLDRDMPDLEPGEILLRIDASGICGSDLHAYHGHDPRRKPGLVLGHE
FAGTVIASSDEARMPVGQRVTANPLVTCGHCDYCLQGRDNLCANRGMVGM-NRPGALSEY
LAIPIRCAIPIPDTLPSVSAALTEPAATALHAVNLTMRAMSRPLPEVSVLIIGGGAIGML
TAALVTSYGCKRVCVAETNALRQASVSRHLGCEVIDPTV-SPPPESAFDVVIDAVGAAPT
RNLAIAATRPGGVVMHIGLQAWSSEIDMRKLTLAELTLLGTYTYTMSDMHATVRALEQGN
FGSLEWVETRSLADGPAAFADLAAGRVAAGKVVLIPELA----
>tr|Q5LVU9|Q5LVU9_SILPO Sorbitol dehydrogenase, putative OS=Silicibacter pomeroyi GN=SPO0596 PE=4 SV=1
MKALVYTGPETLALREMPNPVAGPGEQLIRIARVGICGSDMHAYLGHDARRPAPLILGHE
VAGVIVGGPRD-----GERVTVNPLVTCGACPACREGRDNLCPTRQIISMPPREGGFAEY
VAMPEGNLVTVPDSVPLAQAALAEPLACGWHTVRLSLAALSGA--RDTALVLGGGAIGLG
AALCLTAQGVPQVTVVEPNPARRAYLSDRCGQHALDT----PPAGSQYDLVIDGVGYAAT
RATASAHVRPGGVIGHIGLGEDTGGLDIRRMTLQEITFIGTYTYTSEDFRQTAQAIFDGR
LGPLDWTEARPLDQGAAAFADIRAGRVAAPKVLLVPDTAPERS
