# Supplementary material for: Subdivision of the MDR superfamily of medium-chain dehydrogenases/reductases through iterative hidden Markov model refinement
Source: BMC Bioinformatics. 2010 Oct 27;11:534. doi: 10.1186/1471-2105-11-534 (PMC2976758; doi:10.1186/1471-2105-11-534)
Supplement: Additional file 4 — MDR family alignment figures. Illustrations showing the mafft MSAs from Additional file 3: mdr-sequences. Red sequence identifiers denote sequences from UniProtKB/TrEMBL, while blue correspond to sequences from Swiss-Prot. The position cscores are shown in a bar plot under the MSA. Positions that contain gaps in over 90% of the sequences have been removed from the alignment in order to increase readability. [file 1471-2105-11-534-S4.ZIP › mdr/MDR083.mafft]

>tr|B3T4Z1|B3T4Z1_9CREN Putative zinc-binding dehydrogenase OS=uncultured marine crenarchaeote HF4000_ANIW137N13 GN=ALOHA_HF4000ANIW137N13ctg1g29 PE=4 SV=1
------------------------------------------------------------
------------------------------MKAVVYREYAPDDDYAKILKVEDIDEPKPK
QDEVIFTNKASALNYNDIWGMRGV-PIPVPLPHVSGSDVAGDVIAVGEDVKGFKVGDRVV
SHSNLACRVCGMCTSGREFDCAKRLVWGFQTGPNWGAFSEITHLPEVNVSKIPEGVSYDE
AAAASMTILTSWHMLVGRAKITPGQTVLIMGGGSGVGSFGIQIAKLYNCKVIATASPD-K
LEKCKELGADYAVDHRKDDWHKEVRAITKEIAKSTGVQPGIDLTFDHIGQTHFNKQLTLL
KYGGTLVSCGATTGYDAQIDLRHIFFKGINVLGSTQGTKAEMEQGLYWMGQGKIKAAIDS
IYSFEQAAEAHTKMLQGK-FFGKILIKPEGA
>tr|B3T7G2|B3T7G2_9CREN Putative zinc-binding dehydrogenase OS=uncultured marine crenarchaeote HF4000_APKG3D24 GN=ALOHA_HF4000APKG3D24ctg3g15 PE=4 SV=1
------------------------------------------------------------
------------------------------MKALVYENYARDDDFESILQIKDVPEPTPK
PNDVIFRVKAAALNYDDIWGMRGK-PLAVPLPHVSGTDAAGEVIAIGDNVKNIKVGDRIV
SHGNISCRVCAACTDGREYDCRQRKIWGFETGPLWGGYCEIAHLPEINVLKIPDNVSYEE
AAAASMTLLTSWHMLVGRAKIKPGQTVLVMGGSSGVGIFGIQIAKLYGCVVIATASPD-K
LEKLKELGADYAVDHRKEDWHKEVRGITKEIAKRDGVSPGVDVIFEHIGGSHWNKELTLL
KYGSTIVTTGATTGYDVPTDLRQIFFKGINILGSTQGTRAELEEGFRWMGQGKIKVIIDS
VFTFENAVEAHKKMLNGKGLVGKIILKPN--
>tr|A0RYE5|A0RYE5_CENSY Zn-dependent oxidoreductase OS=Cenarchaeum symbiosum GN=CENSYa_1751 PE=4 SV=1
------------------------------------------------------------
------------------------------MKAVVYEEYAPDDDYKKILRVKDIDEPKPR
ADEVIFTVKAAALNYNDIWGMRGQ-PVPVPLPHVSGSDAAGDVTAVGEDVKDIKIGDRVV
SHSNMSCRICSACTDGREFDCIKRTIWGFQTGPNWGAFQESTHLPEVNVSRIPEGVSYEH
AAAASMTILTSWHMLVGRARIRPGQTVLIMGGGSGVGSFGIQIAKLYNCDVIATASPD-K
LDKCKELGADYAVDHRKEDWHKEVRAITKEIAKRKGEAPGIDVSFDHIGQTHWNKQLTLL
KYGATLVSCGATTGYDAKTDLRHIFFKGTNILGSTQGTKAELDQALYWMGQGKIKAAIDS
TYSFGQAAEAHAKMLSGKGLFGKILMKPEGA
>tr|A0RZ53|A0RZ53_CENSY Zn-dependent oxidoreductase OS=Cenarchaeum symbiosum GN=CENSYa_2016 PE=4 SV=1
STYWLSSPAQGNHDILAGRLCLSRLWRTCGSLDGISCMRRMSPASWVWASDRRMTKYGDL
IIRYWAQDGPACRRTMHSKSDIRCAMCSTAVRALVYDRYAEENDFASILDIKDIDEPEPG
PREVCFRVRAAALNHDDIWGMRGK-PIGVPMPHISGSDAAGDVTAVGSQVEGLKVGDRIV
SHGNISCRICRMCTSGREYDCKNRIVWGFQTGPLWGGFCEVSHLPEINAVPIPDGVSYEE
AAASSMTMMTSWHMLVGRARIVPGQSVLIMGGGSGMGIFGIQIAKMFGCTVIATAGPG-K
LEQCIELGADHAIDHRRDDWDSRVKEIA---------GSGLDVIFEHIGGEHWNRELALL
RRGGTVVTTGATTGYDVRTNLNRLTSEGLSILGSTQGTRAELEQCLYWLSRGDIRAVIDS
EYPLERAAEAHQRMLRGKGLFGKILLKP---
>tr|A9A5Y3|A9A5Y3_NITMS Alcohol dehydrogenase zinc-binding domain protein OS=Nitrosopumilus maritimus (strain SCM1) GN=Nmar_1565 PE=4 SV=1
M-----------------------------------------------------------
---------------------------KKIMKALVYEEYTTDDDFSKILKIKDLPIPEPK
SNEVVFKVKAAALNYDDIWGMRGK-PLAIPLPHISGTDAAGEVTAVGEDVKNFKVGDRVV
SHGNMSCRVCKRCTSGREYDCKKRTIWGFETGPLWGGYCEYTHLPEVNVVKIPEGISYEE
AAAASMTMLTSWHMLVGRAKIQPGQLVLIMGGGSGVGNYGIQIAKLFGCTVIATASPD-K
LDQLLELGADYAIDHRKEDWHKEVRAIAKKLPKPFGEVPGVDVIFEHIGGSHWNKELTLL
NYGGTVITTGATTGYMAKTDLRHIFFKGLNILGSTQGTRAELEEGFYWMSKGKIKSIIDS
EYTLEQAAEAHTKMLKGKGLFGKIIMKPN--
>tr|A9A640|A9A640_NITMS Alcohol dehydrogenase zinc-binding domain protein OS=Nitrosopumilus maritimus (strain SCM1) GN=Nmar_1622 PE=4 SV=1
------------------------------------------------------------
------------------------------MKAVVYNEYAPDDNYAKILKVQDIDEPKPK
ADEVIFTNKASALNYNDIWGMRGV-PVAVPLPHVSGSDVAGDVIAVGEDVKNFKVGDRVV
SHSNLACRVCSACTDGREFDCTRRQVWGFQTGPLWGAYSEQIHLPEVNVSKIPDGVSYED
AAAASMTILTSWHMLVGRAKITPGQTVLVMGGGSGVGSFAIQIAKLYNCDVIATASPD-K
LDKCKELGADYAVDHRKDDWSKEVFKISKEIAKTKGEAPGIDLAFDHIGQTHFNKQLTLL
KYGATLVSCGATTGYDAQIDLRHIFFKGINVLGSTQGTKAELDQGLYWMGQGKIKSIVDS
VFTFEQAAEAHTKMLKGD-FFGKIIMKPEGA
>tr|A8V169|A8V169_9AQUI Alcohol dehydrogenase OS=Hydrogenivirga sp. 128-5-R1-1 GN=HG1285_09286 PE=4 SV=1
------------------------------------------------------------
------------------------------MKAAYYDKHGS----YENIKLEEFPVPDIN
DNEVLVKVKAFSLNHLDIWVMEGKYPVEIPLPHIFASDASGIVEKVGKNVENVKVGDEVI
VYPGLSCGYCEKCLSGKDNECSQFRVLGVLEN---GVSAEYVKVPAVNVFKKPEGITFEE
AASIGITYTTMWHSIITRGGIKQGDIVLIHGGGSGVGTAGIQIAKAFNATVITTVGDDWK
VEKAKEIGADYVINYKKEDFVQKVKEITN--------GGLCDIVVDHIGSNTFNGSLECG
KKGSKVITFGTTTGAEVNINLRKIFGKNQTIHGVYMGTKGEVFDYLKLFPH-ILKPVIDS
VFSFKDVKKAYEKLLS-RQFFGKIVVKVD--
>tr|B0PK61|B0PK61_9DELT Alcohol dehydrogenase zinc-binding domain protein OS=Anaeromyxobacter dehalogenans 2CP-1 GN=A2cp1DRAFT_0704 PE=4 SV=1
------------------------------------------------------------
------------------------------MKAVLIRGHGG----PERVEVGELPLPEPG
PGEVRVRVRAAALNHLDLWVRKGWSGLMLSFPHVLGSDVAGVVDAVGPGVDEPKVGAEVV
LAPGLSCGRCVRCRSGEENLCRGYAILGEHVS---GGQAEAVVVPARNALPLPPNLSFEE
AAAVPLTFLTAWHALVARARVRPGETVLVHAAGSGVGVAAVQIAKLHGARVIATAGSDAK
LERARALGADEVVNYEAKDFVQEVKRLTQ--------RRGVDVVFEHVGRKTWEGSILAC
APGGRIVTVGATTGYDPPTDLRHVFYRQLSILGSTMGTSGELLEVLRFVGEGRLRPVVDR
VLPLARVREAQALLAD-RAQFGKIVLTP---
>tr|B7A6T6|B7A6T6_THEAQ Alcohol dehydrogenase GroES domain protein OS=Thermus aquaticus Y51MC23 GN=TaqDRAFT_4535 PE=4 SV=1
------------------------------------------------------------
------------------------------MRAVVMEARGG----PEVLKPTEMPTPEPG
PKEVRIRVRAAALNHLDIWVRKGVASPRLPLPHILGADASGVVEAVGPGVTAFAPGDEVV
VNPGLSCGHCERCLAGEDNLCPRYEILGEHRH---GAYAEYLVVPEVNLLKKPQNLSFEE
AAAIPLTFLTAWQMVVDKLQVRPGDDVLVMAAGSGVSVAAIQIAKLFGGRVIATAGSEEK
LRKALELGADEVVNYTHPDWFKEVRRLTG--------GKGADKVVDHTGALYFEGVIKAT
ASGGRIAIAGASSGYEGTLPFAHVFFRQLAILGSTMASKSRLFPILRMVEAGKLKPVVGQ
VLPLEAASEGHRLLEE-RRVFGKVVLRVD--
>tr|A7HE28|A7HE28_ANADF Alcohol dehydrogenase zinc-binding domain protein OS=Anaeromyxobacter sp. (strain Fw109-5) GN=Anae109_2774 PE=4 SV=1
------------------------------------------------------------
------------------------------MKAIAIREHGG----PEVVSLVELPDPTPR
PGEVVVAVKAAALNHLDIWVRKGWPGLKLAFPHVLGSDVAGAVEAIGAGVEGVKVGDAVV
VNPSLGCGRCERCLSGDENLCRRYAILGEHVS---GGMAERLAVPARNVLPKPANLSFVE
AAAVPLTFMTAWHALVARARLRLGETVLVHAAGSGVGVAAVQIAKLLGARVIATAGSDEK
LRRAKALGADEVVNYETQDFVQEVRRLTD--------KRGVEVVFEHVGKKTWEKSILSA
GIGGRIVTVGATTGYDPLTDLRHVFFRQLSILGSTMGTAAELVQVLRFVGEGKLRPVVDR
TLPLADAVKGQALLGE-RAQFGKIVLEP---
>tr|B2V9V5|B2V9V5_SULSY Alcohol dehydrogenase zinc-binding domain protein OS=Sulfurihydrogenibium sp. (strain YO3AOP1) GN=SYO3AOP1_1113 PE=4 SV=1
------------------------------------------------------------
------------------------------MKAAYYDKLEG----YKAIKIGDFPIPEIN
DDEVLVNIKAFSLNHLDVWVMEGKYPMPIPLPHIFASDGAGIVAKTGKNVKNVKEGDRVV
IFSGLSCGYCEKCLSGRDNECNQFRPLGVLED---GVSAEYVKVPAVNVFKIPDDFSFEE
ASCLPITYITMWHSLITRTKIKAGDIVLIHGGASGVGTAGIQLAKLFGATVITTVGDDWK
VEKCKNLGADYVINYKNEDFVEKVKEITS--------NNLCDVVIDHIGAETFNKSLSCA
KKGGNVITFGSTTGAEVNINLRYVFGKNLTIHGVYMGTKGEFSHVLKLIPN-KIRPVIDS
VFELEDIQKAYEKLLS-RQFFGKIVVKI---
>tr|Q5SL27|Q5SL27_THET8 Alcohol dehydrogenase OS=Thermus thermophilus (strain HB8 / ATCC 27634 / DSM 579) GN=TTHA0466 PE=4 SV=1
------------------------------------------------------------
------------------------------MRAVVMRARGG----PEVLEVADLPVPEPG
PKEVRVRLKAAALNHLDVWVRKGVASPKLPLPHVLGADGSGVVDAVGPGVEGFAPGDEVV
INPGLSCGRCERCLAGEDNLCPRYQILGEHRH---GTYAEYVVLPEANLAPKPKNLSFEE
AAAIPLTFLTAWQMVVDKLGVRPGDDVLVMAAGSGVSVAAIQIAKLFGARVIATAGSEDK
LRRAKALGADETVNYTHPDWPKEVRRLTG--------GKGADKVVDHTGALYFEGVIKAT
ANGGRIAIAGASSGYEGTLPFAHVFYRQLSILGSTMASKSRLFPILRFVEEGKLKPVVGQ
VLPLEAAAEGHRLLEE-RRVFGKVVLQVG--
