# Supplementary material for: Subdivision of the MDR superfamily of medium-chain dehydrogenases/reductases through iterative hidden Markov model refinement
Source: BMC Bioinformatics. 2010 Oct 27;11:534. doi: 10.1186/1471-2105-11-534 (PMC2976758; doi:10.1186/1471-2105-11-534)
Supplement: Additional file 4 — MDR family alignment figures. Illustrations showing the mafft MSAs from Additional file 3: mdr-sequences. Red sequence identifiers denote sequences from UniProtKB/TrEMBL, while blue correspond to sequences from Swiss-Prot. The position cscores are shown in a bar plot under the MSA. Positions that contain gaps in over 90% of the sequences have been removed from the alignment in order to increase readability. [file 1471-2105-11-534-S4.ZIP › mdr/MDR084.mafft]

>tr|B1FS53|B1FS53_9BURK Alcohol dehydrogenase GroES domain protein OS=Burkholderia ambifaria IOP40-10 GN=BamIOP4010DRAFT_6866 PE=4 SV=1
----------------MRALLIDRVG-HSDALRLADVPAPKPGPGDVLIRVAYAGVNPAD
WKCREG--YLGAFM-----QMTFPFVIGFDAAGVVEAVGDGVDGFAPGMRVF---AQTDV
GAGRWGAYAEYVAVRH-DSVVRLPDAVGFAEAAATPTPALAAWAGLF------DDGGLRA
GQRVLVHGGAGAVGTFAIQLAAQAGARVAATCSARNRASVESLGAAVSIDYRAQDI-AAA
VRAWAPGGVDLVLDAVGGDTLPDALDLLAPGGTLVNIVTLATG--DAERLAVTAAEAARR
GLRTAL----------TYSRM----PSGATLASIAERLGRRALCVPRFDSFPLEQAARAL
DLVQTGDAKTKFVLHVADIAG---------
>tr|B4V724|B4V724_9ACTO Alcohol dehydrogenase zinc-binding domain containing protein OS=Streptomyces sp. Mg1 GN=SSAG_03666 PE=4 SV=1
----------------MKAIVQDRYG-SSEVLELRDIETPKPGPGEVLIAVRAAALDAGV
WHLMSGQPPLLRLM-GYGLRAPKVRVRGREVAGRVEAVGDGVSGLRPGDEVF---GICE-
-----GSFAEYAIASQ-DKLALKPVGLPLEQAAALSISGLTALQALR------DAGRVEP
GRRVLVIGAAGGVGTFAVQLAKAHGAHVTGVCSTAKTELVRSLGADEVIDYTREDF-A-D
----GDQPYDLILDTAGNRTLTHLRRALTPRGTLV----LIGG--EN---GGRWLGGMDR
VLRAVLLNPFVRHTLKPFMAS----ESKADLDVLKQHVEAGTVTPAIQRTCPLAETAQAI
DQLHRGEARGKILIVP--------------
>tr|B5HZ86|B5HZ86_9ACTO Alcohol dehydrogenase zinc-binding domain-containing protein OS=Streptomyces sviceus ATCC 29083 GN=SSEG_04721 PE=4 SV=1
----------------MKAVVQDRYG-SADTLELREVEQPVPAADEVLVRVHAASVNAYD
WHYLHGDPKIARLS--FGLRAPKVRIRGRDFAGRVEAVGAEVKGLHPGDEVY---GEAA-
-----GTFAEFVCAKD-SETDLKPAGLSFEQAAAMPLAANTALIGLR------DVARVRA
GQSVLVNGASGGVGTFAVQLAKAYGAEVTGVCGARNVELVGSLGADQIVDYTREDF-T-R
----AGRRYDVVLDLVGNRSLRDLRRATAPAGTVV----LSGGGVYE---GGSVLGPVRL
TLRGLLLSPFARQRVRQLPAK----ARKDNLGVLRELAEAGTIAPAVERMYPLSEAAEAI
RHLEVEHARAKIVVTV--------------
>tr|A1RBM8|A1RBM8_ARTAT Putative quinone oxidoreductase OS=Arthrobacter aurescens (strain TC1) GN=AAur_3967 PE=4 SV=1
----------------MRAIVQEAYG-SADVLHEAQVPRPAIADNEVLVRVRAAGLDRGT
WHVTTGLPYALRLA--YGFRAPKNPVPGLDLAGTVEAVGAKVTRFAVGDHVF---GSGK-
-----GTFAEFAAARE-KQLALKPATISFEQAAAVPVSACTALIAVRAGGIDPAAGRMPK
GQKVLITGASGGVGSYAVQFAKAAGAEVTGVASTAKVELVRALGADRVIDYTKQDF-A-D
----GAESYDVIIDIAGNPSVSRLRRSLTSTGTAV----ITGG--EE---GGSWTGSLDR
QFRAVALSPFIRQRLTMVVGT----QTAADLEYLAELLESGTIAPAIDRVYPLAEVPDAM
RYLDAGKARGKVVIAI--------------
>tr|A4X2P0|A4X2P0_SALTO Alcohol dehydrogenase, zinc-binding domain protein OS=Salinispora tropica (strain ATCC BAA-916 / DSM 44818 / CNB-440) GN=Strop_0663 PE=4 SV=1
----------------MQAIVQDRYG-SSESLTLAEVDPPVPAANEVLVRVEAAALNAYD
WHVMRGDPRMARLA--LGRSKPRARIRGRDFAGVVASVGAHVRQFRPGDAVFGDLGDPN-
-----GAFAEYVRVPE-ALVAPKPTNLTPQQAAALPLAGVTALMGLA------DIGQVVP
GHRVLINGASGGVGTLAVQLAKALGATVTAVCSTRNADLVRSLGADRVVDYTRSDF-T-D
----DPNPYDVVFDLVGNRSLTALRRVLTPTGTLI----LSGGGVYR---GGSLVGPVWL
ITRGRLLAPFVRHRIAVLTTA----PSRKHLDVLRDHAEAGHLTPVIDRSYPLHEVPEAL
RYLEGEHARAKVVITI--------------
>tr|A4XAI9|A4XAI9_SALTO Alcohol dehydrogenase GroES domain protein OS=Salinispora tropica (strain ATCC BAA-916 / DSM 44818 / CNB-440) GN=Strop_3507 PE=4 SV=1
----------------MKGIRYYAYG-SSDVLTLQDLEMPAVGDDDVLVRVRAASVNPLD
WHMMRGSPYITRAQ--GGLTRPKTNTLGFDLAGQVEAVGSNVTTFHVGDEVF---ALRQ-
-----GAFAEYVTMPHDSGVQKKPTGLTLEQAASVPVAALTAYQALR------HHGRLQP
GHRLLVNGAAGGVGTFAVQIGKALGAEVTGVCSSRNVGLVRDLGADHIIDYNKEKF-I-H
----SGQRYDVVLDNVGNHPLLACRRVLTPRGTLL----LNSG---T---GNGLLGPLAR
VLRGLTLSMFVRQRLVFFVAS----PKQDDLAALCDLFESGKVTPVIDRTYPLSEVPEAI
SYLEKGHARGKVVITV--------------
>tr|A6WGH9|A6WGH9_KINRD Alcohol dehydrogenase zinc-binding domain protein OS=Kineococcus radiotolerans (strain ATCC BAA-149 / DSM 14245 / SRS30216) GN=Krad_4459 PE=4 SV=1
MTTEQHARAPRGTTTGMRALVRHRYGATADVLRCERVDRPRPGPGEVLVQVRAAGVDRGV
VHLVTGLPHPLRLA-GYGLRAPRNPVVGGDLAGTVVALGDGVRRFRVGDEVY---GTGH-
-----GTFAEYARADE-GKLAPRPATASFEQAAAVPVSGTTALQAVR------DHGRVRP
GQQVLVIGAGGGVGSFAVQIARSSGAVVTGLTSPGKLDFVRSLGADTVLDRTADAL-P-E
------RRYDVVLDTGGGTPVSRLRRALTPTGTLV----IVGG--ET---GGRVLGGVQR
QLGATLLSPFVRHRLGTFVAR----ENAADLAVLAGLVDSGRLVPAVDRVLPLASAPEAL
ALLCAGSVRGKLVLSV--------------
>tr|A8LBH8|A8LBH8_FRASN Alcohol dehydrogenase zinc-binding domain protein OS=Frankia sp. (strain EAN1pec) GN=Franean1_1586 PE=4 SV=1
----------------MKAVVQDRFG-PPDILRLADVDVPVPGPDEVLVRVRAAALNPYD
WHMLRGDPYVARLMGGMGLRRPKSRVAGIDAAGVVEAVGANVREPGPGTEVF---GFCP-
-----GAFAELARTRP-GMLARKPAGLAFSDAAALPTAGTTALRGVR------ETGEVRA
GTRLLVNGAAGGVGTYAVQIAAGLGAEVTGVCSGRNAELVRSLGAAHVVDYTEDDF-TAD
GFLGRHGGYDVILDNVGNHPLRRLRRALAPRGTLV----VNAG--GS---PGKAFGAVGA
MLGAVAADRFVRQRLRVLPTR----LDRSELAALADLAAAGGLTTVVDRTIPLVDVAAGL
ALVEDGHVRGKIVVDVA-------------
>tr|A8M190|A8M190_SALAI Alcohol dehydrogenase zinc-binding domain protein OS=Salinispora arenicola (strain CNS-205) GN=Sare_0637 PE=4 SV=1
----------------MKAVVQDRYG-PPETLALADVDPPAPAADEVLVRVEAAALNAYD
WHVMRGDPRLARLA--LGRSRPRARIRGRDFAGVVDAVGAHVTQLRPGDAVFGDLGEAN-
-----GAFAEYVCIPE-HLAAPKPTNLTPQQAAALPLAGITALMGLS------DVGQVEP
GHRVLINGASGGVGTLAVQLAKALGASVTGVCSTRNVDLVRSLGADHVVDYTRSDF-T-R
----GSRRHDVVLDLVGNRSLTALRRALTPTGTLV----LSGGGVYR---GGSLVGPVWL
ITRGRLLAPFVRHRIAILTTA----PSRTHLDTLRNHAEAGRLTPVIDRSYPLHEVPQAL
RYLEVEHARAKVVITV--------------
>tr|A8M1L3|A8M1L3_SALAI Alcohol dehydrogenase zinc-binding domain protein OS=Salinispora arenicola (strain CNS-205) GN=Sare_3883 PE=4 SV=1
----------------MKGIRFYAYG-SSKVLTLQDLDKPAVGDDDVLVRVRAASVNVVD
WHTMRGTPYIMRAR--GGMSRPKVNELGFDLAGQVEAVGRNVTTLRVGDEVF---GCQD-
-LEHAGVFAEYVTIPHDAGVLKKPVGLSLEQAASVPVAALTAYQALR------HHGRLQP
GHKILVNGAAGGVGTFAVQIGKALGAEVTAVCSTRNVEMVRALGADHVIDYTTEDF-T-H
----RAQRHDILLDNIGNHPLSACRRVLTPRGTLV----LNSG---T---GGPLLGPLGR
VLRGLTLSLFVRQRLVFFLAR----PTKGDLEALRDLLESGKVTPVIDRTYPLSELPKAI
SYLETGHVRGKVVITI--------------
>tr|A9FCS7|A9FCS7_SORC5 Alcohol dehydrogenase OS=Sorangium cellulosum (strain So ce56) GN=sce1535 PE=4 SV=1
----------------MKAIVQYEYG-SADNLRLEEIPMPALRDDGVLVRIEAASVNAAD
WHMMRADPFFVRFL-GFGLFAPKHRVPGADIAGRVEAVGKNVTRFRVGDEVF---GDLS-
-AHGWGGFAEYVCTSE-QALAPKPSNVSFEEAAAVPLAALAALQALR------DCGRARA
GQRVLVNGASGGVGTFAVQIAKALNAEVTGVCSTRNLELVRSLGADHVVDYTRADV-T-R
----SGHEYDLIVDAAAYRSVSDYRRVLRDGGTYV----LVGG---T---TGAFL---RV
ALLGRWSG---SKAMKVHASR----PSAADLIALTKLIEAGTVRPVLDRRYPLSGVPEAV
RYLESRRARGKVVVTPATAVVPPS------
>tr|B0C3S7|B0C3S7_ACAM1 Zinc-binding oxidoreductase, putative OS=Acaryochloris marina (strain MBIC 11017) GN=AM1_6082 PE=4 SV=1
----------------MKAIHFYQYG-SPDVLQLQEIEKPVIGDHDVLVKVRAAATNPKD
WHIMRGSPYFLRLF--FGLLKPKDPSLGAELAGQVEAVGKHVTQFQPGVEVY---GRID-
-----GSFAEYSCVQEQEALVSKPANLSFEEAASVPLAALTALQGLR------DAGQLQS
GQTVLINGASGGVGTYAVQIAKAFGAVVIGVCSTRNVERMYSIGADRVIDYTQADF-T-R
DPALSKAGCDLMLDMIGNRSLFECVRVMNQHGRYV----LIGG--PE---GSGILGPLGH
FLKALLISPFVEQKVTSLDMK----RNKADLLLLKEMIEIGQVTPVIDRHYPLNQVPEAI
RYLETGHAQGKVVISV--------------
>tr|B0C3U5|B0C3U5_ACAM1 Zinc-binding oxidoreductase, putative OS=Acaryochloris marina (strain MBIC 11017) GN=AM1_6100 PE=4 SV=1
----------------MKATWQTQYG-SPDVLQLVDVPKPTPADSEVLVKVQAASVHAGD
WHLMRGTPFLIRLM-FSGIFKPTINILGSDLAGQVEAVGKEVTQFKPGDEVF---GNLS-
-ESGWGAFAQYVCAPT-DALQPKPANVTFEEAAAVPTSAVAALQALR------DCGQIQS
GQQVLINGASGGVGSFAVQIAKIYGAEVTAVCRTEKIEMVRSLHPDHIIDYTQQSV-I-Q
----VGQQYDLILDTAAYRSVLDYQQVLSPEGAFV----LVGG---S---TARFF---QV
MLFGSLLSKILHRKMTALAMK----VNPNDLAIVKDWLEARKIAPCIDRSYPLHEVPEAI
RYLEQRQVRGKVTIRV--------------
>tr|B3R9A2|B3R9A2_CUPTR NADPH:quinone reductase; Zinc-containing alcohol dehydrogenase superfamily OS=Cupriavidus taiwanensis (strain R1 / LMG 19424) GN=RALTA_B0861 PE=4 SV=1
-------------------MLIDRHG-GPEVIRLGQVATPAPAAGEVLIRVACAGVNPAD
WKCREG--YLSAFM-----QATFPFVLGFDASGVVAAVGAGVTGFVRGQRVF---AQTGV
GAGQWGSYAEYVAVGQ-DCVVPIPDNVGFAEAAAVPTPALAAWTGLF------DDGALRP
GQTVLVHGGAGAVGTFAVQLARAAGATVAATCSAARRDALMALGCDLAIDYRASDI-GAA
VRAWAPAGVDLVLDAVGCGTLPMGLDLLRPGGTLVAILTLASG--DH---GPDPAEAARR
GVRTAI----------AFSKM----PSGARLAEIAALLHSGRLRPPRIECLPLEQAAQAL
ELVRSGQAASKLVLQVC-------------
>tr|Q0K4H0|Q0K4H0_RALEH Quinone oxidoreductase OS=Ralstonia eutropha (strain ATCC 17699 / H16 / DSM 428 / Stanier 337) GN=H16_B0304 PE=4 SV=1
----------------MRAVVIDRTG-GPDVLRLGNLPTPEPAAGEVLLRVACAGVNPAD
WKCREG--YLSHFM-----QYSFPFVIGFDASGVVAAVGSGVKDFVPGQRVF---AQTAV
GAGKWGSYAEYVAVSQ-DCVVPIPDNLGFAEAAAVPTPALAAWTGLF------DEGGLKP
VQTVLVHGGAGAVGTFAVQLAKAAGATVAATCSAARRDELMALGCDLAIDYRGGDI-AAA
MQAWAPAGVDLVLDAVGCGTLPNGMDLLRPGGILVAILTLVSG--DN---GPDPAAAAQR
GVRTAV----------AFSKM----PSGARLREIAALLDSGRLRPPRIECLPLEHAGRAL
DLVQSGKAASKLVLRIAEPANAHDLVAGFQ
>tr|Q0SCI0|Q0SCI0_RHOSR Probable oxidoreductase, Zn-binding OS=Rhodococcus sp. (strain RHA1) GN=RHA1_ro02951 PE=4 SV=1
M------ESPTHADSRMKAVAQDVYG-PPEVLELRDVERPVPADDEVLVRVHAAGVDRGV
AHLVTGLPYPLRLA-GYGLRRPKAAVPGMDLAGRVEAIGRDVTGFRPGDDVF---GIGA-
-----GTFAEYACAPA-AKLAHKPADLTFVQAAAIAISGLTALQGVR------DHGRVTA
GQAVLIIGASGGVGTFAVQVAKAYGAEVTGVCSTAKVDLVRSIGADHVVDYTREDF-T-R
----LGRRYDVVLDIGGNSSLSRLRRVLTPRGRLV----IVGG--ET---DGRWLGGTDR
QLRALALSPFVSQTLCVFVSK----EDGNDLLVLRDLVESGDVTPVIDRTYSLSEAATAL
RRLVDGQVRGKLVVTVSAG-----------
>tr|Q31JT6|Q31JT6_SYNE7 Putative zinc-binding oxidoreductase OS=Synechococcus elongatus (strain PCC 7942) GN=Synpcc7942_B2642 PE=4 SV=1
----------MTTPALMQAMTSDRYG-PPEVLQARQVARPPLTDNGVLVRVRASSVNAGD
WHLLRGEPWLVRLI-YGGLLTPKIPILGTDLAGQVEAVGQQVTLFQPGDDVV---GELS-
-ACGFGAFAEYVCVPE-SALVAKPVHISYEQAAAVPAAGMAALQGLR------DLGQLQP
GQRLLVGGASGGVGSLAVQIGKALGAEVTALARPEKMEMLRGLGADDVVDVNRLEVLI-D
----SGQHYDVILDAAAFRPVADYRPLLSPGGAYI----LVGG---S---IARLF---QV
MLFGQWMSWRQQRRIRCLSST----PTQADLTTLCDWLEAGILTPFIDRTFPLSQLSEAI
RYVERRQVRGKVVVLI--------------
>tr|Q396K8|Q396K8_BURS3 Zinc-containing alcohol dehydrogenase superfamily OS=Burkholderia sp. (strain 383) GN=Bcep18194_B1489 PE=4 SV=1
----------------MRALLIDRVG-HSDAFRMADVPAPTPGPGDVLIRVAYAGINPAD
WKCREG--YLGAFM-----QYTFPFVIGFDAAGVVEAVGDGVDSFEPGMRVF---AQTDV
GAGRWGAYAEYVAVRH-DSVVRVPDALSLAEAATVPTPALAAWAGLF------DDGGLRA
GQCVLVHGGAGAVGTFAIQLAVQAGARVAATCSARNRETVESLGAAASIDYRAQDI-AAA
LRAWAPGGVDLVLDAVGGDTLPDALDLLAPGGTLVNIMTLAAG--DAERLAATAAEAARR
GLRTAM----------TYSRM----PSGGTLGRLAELLEKRALRVPRFDRFPLEQAARAL
DLVQTGEAKTKLVLHVADIAR---------
>tr|Q46TB8|Q46TB8_RALEJ Zinc-containing alcohol dehydrogenase superfamily OS=Ralstonia eutropha (strain JMP134) GN=Reut_B4263 PE=4 SV=1
------------METLMRAAIIDATG-GPGVLRIANVPVPELAAGEVLIRVICAGVNPAD
WKCREG--YLGNFM-----HYSFPFVIGFDVSGVVAAVGEGVTGWIPGQRVF---AQTDV
GAGKWGSYAEYVAVSQ-DSVVAIPDGLGDAEAAAVPTPALAAWAGLF------DEGGLKP
GQTVLIHGGGGAVGTFAIQLARAAGASVAATCSASRCDELKSLGCDLPIDYRSDLT-ERA
VEKWAPGGVDLVLDAVGCGTLPNGLDLLKPGGILVAIMTLVSG--DS---GPDAAEAARR
GKRCAL----------AYSRM----PSGARLREISELLATGKIRPPRVECLPLEDAAAAL
GLVQSGKAPAKLVLQVSSPAEAEVPAQHRR
>tr|Q9RJR7|Q9RJR7_STRCO Putative zinc-binding oxidoreductase OS=Streptomyces coelicolor GN=SCO0419 PE=4 SV=1
----------------MKAVVQERFG-PPDSLRLRDVDRPHAGAGQVLVRVHAAAVNPYD
WHMLRGDPYVARMLGGMGLTRPKCPVAGLDAAGVVERVGADVRGFGPGDRVL---GFCP-
-----GAFAEYACTTA-PMLVPVPEGLTFEQAAALPMAAVTALRGIR------TVGRVRS
GQRVLVNGAGGGVGTFAVQIAAVLDAEVTGVCSAANTDLVRSLGAAHVLDYAREDF-T-D
----GRGRYDVVLDNVGNHPLRRLRRALTPAGVLV----ANGG--GS---PGRVFGAVGA
MLRLAAANAVTRQRLRPILPATPDGPVHEDLSAVTALVDAGQVTPVVGRTFALADTARAL
RHVEEGHARGKTVVTVA-------------
