# Supplementary material for: Subdivision of the MDR superfamily of medium-chain dehydrogenases/reductases through iterative hidden Markov model refinement
Source: BMC Bioinformatics. 2010 Oct 27;11:534. doi: 10.1186/1471-2105-11-534 (PMC2976758; doi:10.1186/1471-2105-11-534)
Supplement: Additional file 4 — MDR family alignment figures. Illustrations showing the mafft MSAs from Additional file 3: mdr-sequences. Red sequence identifiers denote sequences from UniProtKB/TrEMBL, while blue correspond to sequences from Swiss-Prot. The position cscores are shown in a bar plot under the MSA. Positions that contain gaps in over 90% of the sequences have been removed from the alignment in order to increase readability. [file 1471-2105-11-534-S4.ZIP › mdr/MDR085.mafft]

>tr|A3KUQ1|A3KUQ1_PSEAE Putative uncharacterized protein OS=Pseudomonas aeruginosa C3719 GN=PACG_01407 PE=4 SV=1
MSRVIRFHQFGP----PEVLKCEELPTPAPAAGEVLVRVQAIGVSWKDVLWRQNLAPEQA
ALPSGLGFELAGEVLAVGAGVGDLPLGSRVASFPAHTPDHYPAYGDVVLMPRAALAVYPE
VLTPVEASVYYTGLLVAYFGLVDLAGLKAGQTVLITEAARMYGPVSIQLAKALGARVIAS
TKSAEEREFLREQGADKVVVTDEQDLVLEVERFTEGKGVNVILDELGGPQMTLLGDVSAT
RGKLVLYGCNGGNESAFPACAAFK-------KHLQFYRHCLMDFTGHPEMGLERNDESVS
KALAHIEQLTRDRLLKPVVDRVFEFDQVVEAHRYMETCPKRGRVVIHVA-D
>tr|Q4J100|Q4J100_AZOVI Zinc-containing alcohol dehydrogenase superfamily OS=Azotobacter vinelandii DJ GN=AvinDRAFT_4886 PE=4 SV=1
MSRMIRFHAFGD----ADVLRLEELPTPRPGPGEVLVQVEALGLGWQDVLWRQNLAPERA
RLPAGLGYELAGRVAAMGEDVADLAPGMPVASFPAHSPNRYPACGDLVLMPRASLAVYPE
VLSAREAAVHYTPYLYAYFALVGLARLRPGQRLLVTEAGHCLAPQAVQLAKALGAEVIAA
TSQPASREFIRRMGADKVIVTEEQDLVLEVQRHTRGAGVEVVLDQCGGPQMKLLGDLAAL
RGKLILYGLNGGNDASFPACAAFQ-------KHLQFFRHCILDFTGHSELGIEPDREAVR
AALQRIDELTMQGLLRPPIDRVFAFEDFVAANRYLESDPDRGRVVLELPAG
>tr|Q8G973|Q8G973_PSEPU Putative quinone oxidoreductase OS=Pseudomonas putida PE=3 SV=1
MSRMIRFHKFGA----ADVLRCEEQAEPSPAADEVQIRVEAVGVSWYDVLWRQNLAPSQA
RLPAGIGHEMAGVVTAVGEGVDDIAVGDRVASFPATSANDHPVYGDVIVLPRTAITRYPN
VLTPIEASVHYTPLLIAYFAYVDLARAKAGQTALVTDASHCAGPAFVQLGRALGLKVFAA
TKDAAQRDYLLGLGADKVIVTEEQDLLLQIGKYTDGRGVDMVLDGMGGPQMSLLGDVLAP
RGSLVLYGLQGGNQTPFPACAAFQ-------KNIQFYVHCIGNFTGKPELGISQDQVALQ
RALRDINQFTADQLLTPQIIKVYPFEQVVEAHRYMDQCPCGGRVVLDMAQH
>tr|Q93TV2|Q93TV2_PSEPU NADPH:quinone oxido-reductase-like protein Nql OS=Pseudomonas putida GN=nql PE=3 SV=1
MSRTIRFHKFGSGRGASNAKSIAACSSTVPWRSARCVS-RQSAISWYDTLWRQNLASSQA
RLPSGLGHEMAGVVTAVGADVDDLSVGDKVASFPAESPNDYPVYGESIVLPRTALTRYPD
VLSPIEASVHYTPLLIAYFAYADLARVKPGQFALVTDASHCAGPSFVQLGKALGVRVIAA
TKSAEEREYLLSLGAEKVIVTEEEDLLMRINKITDNRGVDVVFDGLGGPQMSLLGRCV--
-----------GATPQVWCCTACRVVTRLRSRRVQRFRRTFSSLCTASATSPASRSWALS
RTTSLCSVLCA------------------------------------TSTS
>tr|A4VLH8|A4VLH8_PSEU5 Alcohol dehydrogenase, zinc-containing OS=Pseudomonas stutzeri (strain A1501) GN=PST_2164 PE=4 SV=1
MSRIIRFHQFGP----ADVLRQEERAVPVAGPGEVLIGVRAVGVSWNDVLWRQDLAPRHA
RLPAGLGSEVAGEVLAVGEGVQGFSVGDQVAGFPAHDLNQYPLYAEHALLPQQALVHYPD
MLSASEAAIHYTPMLVSYFALVELAQLEPGQYVLINQAAHCTGPAAVQLAKALGGRVIAT
CDTSEDRDYLRELGAETVIVTEEEDLVGRLQKLTEGRGVEVVLDACGGSQMKLLGDVMAP
LGKLILYGMNGGNETALPVCAAFK-------KNFKFFLHCLCDFTGQPELGIEQNREAVE
RALQHINQLTVDRLVRPQVDRQFPFEQAIEAHRYVESGIPRGRVVLTLS--
>tr|A4XUC8|A4XUC8_PSEMY Alcohol dehydrogenase, zinc-binding domain protein OS=Pseudomonas mendocina (strain ymp) GN=Pmen_2184 PE=4 SV=1
MSRMIRFHKFGD----AEVLQYEEVPTPVPGPGEVLVRVQAVGLGWKDVLWRQNLAAEQA
KLPSGIGFELAGSVAALGEGVSDFEVGTAVAGFPASTPNRYPTWGDLVLMPAHALTRYPD
VLSPVEASVHYTSLLFGYLALNDLAHLKPGQHVLITEASHCMAPQTVQLAKALGAKVIVS
TGSADDREFLRGLGADKVIVTEEQDLVLEVERYTEGKGVEIILDQCAGPQMKLLGDIAAP
RGKLILYGINGGNDTAFPACAAFK-------KHLQFFRHCVLDFTGCPELGIEPNNEAVQ
RALTHINQMTADRLLTPVIDKVFAFEDFVAAHRYMETCPNRGRVALQLATD
>tr|Q3KCU7|Q3KCU7_PSEPF Zinc-containing alcohol dehydrogenase superfamily OS=Pseudomonas fluorescens (strain PfO-1) GN=Pf01_2667 PE=3 SV=1
MSRTIRFHKFGP----AEVLKCEEHAAAQPGPGEVQVRVEAIGISWYDTLWRQNLASSQA
RLPSGLGHEMAGVVTAIGDGVEDLAVGDKVASFPAESPNDYPVYGELIVLPRTALTRYPD
VLSPIEASVHYTPLLIAYFGYVDLARVKPGQFALVTDASHCAGPSFVQLGKALGVRVIAA
TKTAEEREYLLSLGAEKVIVTEEEDLLMRINKITDNRGVDVVFDGLGGPQMSLLGDVLAP
RGSLVLYGLQGGNQTPFPACAAFQ-------KNIQFFVHCIGNFTGKPELGIIQDHVALQ
RALRDINQLTADRVLLPLKTRVFPFNEFVEAHRYMDECPCRERVALQIEPA
>tr|Q48JB5|Q48JB5_PSE14 Oxidoreductase, zinc-binding OS=Pseudomonas syringae pv. phaseolicola (strain 1448A / Race 6) GN=PSPPH_2310 PE=4 SV=1
MSRTIRFHQFGP----AEVLKLEEHPVASPVTGEVQVRVQAIGVSWYDVLWRQNLASTQA
RLPAGLGYEMAGVVTALGDGVDDLQVGDKVASFPAADANQHPVYGETIVLPRRALTRYPD
VLSPVEASVHYTPYLVAYFAYVDLARIKSGQTVLVTDASHCSGPAFVQLGKALGVRVIAA
TKTEDAREYLQSLGADKVVVTEEQDLLMAINKYTENRGVDAVFDGLGGPQMSIMGDVLAP
RGSLVLYGLQGGNQTPFPACAAFQ-------KNIQFYVHCLGNFTGKPELGITQDEAALQ
RALQQINQMTADKVLAPLQTRSFPFDQVVQAHRYMDVCPIGGRAVLEVESV
