# Supplementary material for: Subdivision of the MDR superfamily of medium-chain dehydrogenases/reductases through iterative hidden Markov model refinement
Source: BMC Bioinformatics. 2010 Oct 27;11:534. doi: 10.1186/1471-2105-11-534 (PMC2976758; doi:10.1186/1471-2105-11-534)
Supplement: Additional file 4 — MDR family alignment figures. Illustrations showing the mafft MSAs from Additional file 3: mdr-sequences. Red sequence identifiers denote sequences from UniProtKB/TrEMBL, while blue correspond to sequences from Swiss-Prot. The position cscores are shown in a bar plot under the MSA. Positions that contain gaps in over 90% of the sequences have been removed from the alignment in order to increase readability. [file 1471-2105-11-534-S4.ZIP › mdr/MDR086.mafft]

>tr|A2SW56|A2SW56_9MYCO Putative zinc-containing alcohol dehydrogenase OS=Mycobacterium sp. CH-1 GN=nidH PE=3 SV=1
MEAIVLNGTNDVGLTSVPDPAPQDGEVIIEVAATGLCGTDLHEYVAGPTFSQPPVVLGHE
VSGRIVEVGAGVDQSRIGQGAAVIPMDFCGSCHYCHRSLYHLCQRPGWIGFTRNGGLANY
VAVPSRLAVRVPDVVDLEEAALTEPTAVAFHAVRRAELLLGETVMVLGAGALGLTVIQCA
RAAGAARIFVTEPSGVRASLARDLGATLVLDPHDPGTTACILEETRGVGVDVVFHVAGSA
EAFTQGLDCLRKQGRFMEMSSWAGAASLDVNRHLLKEIQLRMVFGYDMFDDFPAVLALIA
DGKLALAPQITARVPLDRAVKEGLGGLLEGREGLVKVLVKP--
>tr|A3I7D7|A3I7D7_9BACI Zinc-containing alcohol dehydrogenase, long-chain OS=Bacillus sp. B14905 GN=BB14905_04588 PE=3 SV=1
MKAAKFYGMKDIRVEEAELPVLKNGMVKVKIAFAGICGSDLHEYVGGAYAFRTQPVLGHE
FSGVVVEVAEGVTHTKVGDRVAVEPPIPCGKCANCKRGYSNLCKSGQSYGYTISGGFAEY
AVVREENIYHLPEGMSLELGALVEPTAVAVHAVRQSQLKLGDTAAIFGAGPIGLLILQAV
KAAGASEIFVVEVSDERRQKALELGATYVINPIDTDAVAFIREKTNG-GVDVAYDAAGVQ
ATFSSGVSAVHPGGEFKIVSVWEKPVEFNPNAVVSPEVKISGSFAY--VNIFPEVIRLLA
RGVIDGQAVITSQIALEDIVEKGFEALMKDR-SQCKILVNMSL
>tr|A1T2H1|A1T2H1_MYCVP Alcohol dehydrogenase, zinc-binding domain protein OS=Mycobacterium vanbaalenii (strain DSM 7251 / PYR-1) GN=Mvan_0527 PE=3 SV=1
MRAAIYHGREDVRIEELPDPSPRAGEVVIEVARAGICGTDLHEYIAGPMHAAPGVVIGHE
YSGTVVGVGSGVREFTEGDRVCGVGVFGCGECGFCKQGAEALCGAVGFIGFAVNGALARY
ASLPTKALFRIPDEISLAEAAVVEPIASAYHAVRRSGLAAGGTVFIAGAGPIGLALVQFS
LAQGATQVIVSEVSATRRVAAHRVGATRVIDPLAEDAVEVVRMLTNGNGVDISFDAAGVQ
PALDAALGVLRPRGRLMVVAIWEAPAGIDINRSVMREANIGFSFCYEAQRQVPAILDLLA
TGAINLGELITDEIPLDAVVSQGLEELRVNRDAHVKILIDPSA
