# Supplementary material for: Subdivision of the MDR superfamily of medium-chain dehydrogenases/reductases through iterative hidden Markov model refinement
Source: BMC Bioinformatics. 2010 Oct 27;11:534. doi: 10.1186/1471-2105-11-534 (PMC2976758; doi:10.1186/1471-2105-11-534)
Supplement: Additional file 4 — MDR family alignment figures. Illustrations showing the mafft MSAs from Additional file 3: mdr-sequences. Red sequence identifiers denote sequences from UniProtKB/TrEMBL, while blue correspond to sequences from Swiss-Prot. The position cscores are shown in a bar plot under the MSA. Positions that contain gaps in over 90% of the sequences have been removed from the alignment in order to increase readability. [file 1471-2105-11-534-S4.ZIP › mdr/MDR001.seed]

>sp|P07327|ADH1A_HUMAN/147-334 Alcohol dehydrogenase 1A OS=Homo sapiens GN=ADH1A PE=1 SV=2
...........................-SQYTVVDENAVAKI.D.....AA.S.......
.PLEKVC..LI...GCGFS......TG.YGSAVNVA...KVTPG..STCAVFGLGGVGLS
AIM.GCK.AA..GAARIIAVDIN.KDKF.AKAK.ELGAT....E.CI...NP..Q.DY..
....KKPIQ...................EVLK.EMTD............G.GVDFSFEV.
..I...G......RL....DTMM-------------------------------------
--------------------------ASLLC-CHE.A......C.GTSV--IVGVPPD.S
Q.NL-SM..........NPM.LLLT..GRTW.KGAIL....GGFKSKECVP..KLVA
>sp|P28469|ADH1A_MACMU/147-334 Alcohol dehydrogenase 1A OS=Macaca mulatta GN=ADH1A PE=2 SV=2
...........................-SQYTVVDENAVAKI.D.....AA.S.......
.PMEKVC..LI...GCGFS......TG.YGSAVKVA...KVTPG..STCAVFGLGGVGLS
AVM.GCK.AA..GAARIIAVDIN.KDKF.AKAK.ELGAT....E.CI...NP..Q.DY..
....KKPIQ...................EVLK.EMTD............G.GVDFSFEV.
..I...G......RL....DTMM-------------------------------------
--------------------------ASLLC-CHE.A......C.GTSV--IVGVPPD.S
Q.NL-SI..........NPM.LLLT..GRTW.KGAVY....GGFKSKEDIP..KLVA
>sp|Q5RBP7|ADH1A_PONAB/147-334 Alcohol dehydrogenase 1A OS=Pongo abelii GN=ADH1A PE=2 SV=3
...........................-SQYTVVDENAVAKI.D.....AA.S.......
.PLAKVC..LI...GCGFS......TG.YGSAVNVA...KVTPG..STCAVFGLGGVGLS
VVM.GCK.AA..GAARIIAVDIN.KDKF.AKAK.ELGAT....E.CI...NP..Q.DY..
....NKPIQ...................EVLK.EMTD............G.GVDFSFEV.
..I...G......RL....DTMM-------------------------------------
--------------------------ASLLC-CHE.A......C.GTSV--IVGVPPD.S
Q.NL-SM..........NPM.LLLT..GRTW.KGAVL....GGFKSKECVP..KLVA
>sp|P25405|ADH1A_UROHA/146-334 Alcohol dehydrogenase 1A OS=Uromastyx hardwickii PE=1 SV=2
...........................-TEYTVVHENSVVKI.D.....AA.A.......
.PLEKVC..LI...GCGFS......TG.YGAAVETA...KVEPG..STCAVFGLGGVGLS
AVM.GCK.AA..GASRIIGVDIN.KDKF.PKAK.EMGAT....E.CV...NP..L.DY..
....KKPIN...................EVLF.DLTG............GeGVDYSFEV.
..I...G......RT....DTMT-------------------------------------
--------------------------AALAS-CHM.D......Y.GTSI--IVGLPPS.A
S.EI-TF..........SPG.LIFT..GRTW.KGSVF....GGWKSKDSVP..RLVS
>sp|P00325|ADH1B_HUMAN/147-334 Alcohol dehydrogenase 1B OS=Homo sapiens GN=ADH1B PE=1 SV=2
...........................-SQYTVVDENAVAKI.D.....AA.S.......
.PLEKVC..LI...GCGFS......TG.YGSAVNVA...KVTPG..STCAVFGLGGVGLS
AVM.GCK.AA..GAARIIAVDIN.KDKF.AKAK.ELGAT....E.CI...NP..Q.DY..
....KKPIQ...................EVLK.EMTD............G.GVDFSFEV.
..I...G......RL....DTMM-------------------------------------
--------------------------ASLLC-CHE.A......C.GTSV--IVGVPPA.S
Q.NL-SI..........NPM.LLLT..GRTW.KGAVY....GGFKSKEGIP..KLVA
>sp|Q5R1W2|ADH1B_PANTR/147-334 Alcohol dehydrogenase 1B OS=Pan troglodytes GN=ADH1B PE=2 SV=3
...........................-SQYTVVDENAVAKI.D.....AA.S.......
.PLEKVC..LI...GCGFS......TG.YGSAVNVA...KVTPG..STCAVFGLGGVGLS
AVM.GCK.AA..GAARIIAVDIN.KDKF.AKAK.ELGAT....E.CI...NP..Q.DY..
....KKPIQ...................EVLK.EMTD............G.GVDFSFEV.
..I...G......RL....DTMM-------------------------------------
--------------------------ASLLC-CHE.A......C.GTSV--IVGVPPA.S
Q.NL-SI..........NPM.LLLT..GRTW.KGAVY....GGFKSKEGIP..KLVA
>sp|P14139|ADH1B_PAPHA/147-334 Alcohol dehydrogenase 1B OS=Papio hamadryas GN=ADH1B PE=2 SV=2
...........................-SQYTVVDENAVAKI.D.....AA.S.......
.PLEKVC..LI...GCGFS......TG.YGSAVNVA...KVTPG..SVCAVFGLGGVGLS
AVM.GCK.AA..GAARIIAVDIN.KDKF.AKAK.ELGAT....E.CI...NP..Q.DY..
....KKPIQ...................EVLK.EMTD............G.GVDFSFEV.
..I...G......RL....DTMM-------------------------------------
--------------------------ASLLC-CHE.A......C.GTSV--IVGVPPD.S
Q.NL-SI..........NPM.LLLT..GRTW.KGAVY....GGFKSREGIP..KLVA
>sp|P25406|ADH1B_UROHA/146-334 Alcohol dehydrogenase 1B OS=Uromastyx hardwickii PE=1 SV=2
...........................-TEYTVAPEDSVVKI.D.....AS.A.......
.PLEKVC..LI...GCGFS......TG.YGAAINSA...KVQPG..STCAVFGLGGVGLS
AVM.GCK.AA..GASRIIGIDIN.KEKF.PKAK.ELGAT....E.CV...NP..L.DY..
....KKPIN...................EVLF.DMTD............GeGVEYSFEV.
..I...G......RT....DTMT-------------------------------------
--------------------------AALAS-CHN.N......Y.GTSV--IVGVPPS.A
S.QI-AF..........DPL.LLFT..GRTW.KGSVF....GGWKSKDAVP..RLVS
>sp|P00327|ADH1E_HORSE/147-334 Alcohol dehydrogenase E chain OS=Equus caballus PE=1 SV=2
...........................-SQYTVVDEISVAKI.D.....AA.S.......
.PLEKVC..LI...GCGFS......TG.YGSAVKVA...KVTQG..STCAVFGLGGVGLS
VIM.GCK.AA..GAARIIGVDIN.KDKF.AKAK.EVGAT....E.CV...NP..Q.DY..
....KKPIQ...................EVLT.EMSN............G.GVDFSFEV.
..I...G......RL....DTMV-------------------------------------
--------------------------TALSC-CQE.A......Y.GVSV--IVGVPPD.S
Q.NL-SM..........NPM.LLLS..GRTW.KGAIF....GGFKSKDSVP..KLVA
>sp|P00326|ADH1G_HUMAN/147-334 Alcohol dehydrogenase 1C OS=Homo sapiens GN=ADH1C PE=1 SV=2
...........................-SQYTVVDENAVAKI.D.....AA.S.......
.PLEKVC..LI...GCGFS......TG.YGSAVKVA...KVTPG..STCAVFGLGGVGLS
VVM.GCK.AA..GAARIIAVDIN.KDKF.AKAK.ELGAT....E.CI...NP..Q.DY..
....KKPIQ...................EVLK.EMTD............G.GVDFSFEV.
..I...G......RL....DTMM-------------------------------------
--------------------------ASLLC-CHE.A......C.GTSV--IVGVPPD.S
Q.NL-SI..........NPM.LLLT..GRTW.KGAIF....GGFKSKESVP..KLVA
>sp|O97959|ADH1G_PAPHA/147-334 Alcohol dehydrogenase 1C OS=Papio hamadryas GN=ADH1C PE=2 SV=3
...........................-SQYTVVDENAVAKI.D.....AA.S.......
.PLEKVC..LI...GCGFS......TG.YGPAVKVA...KVTPG..STCAVFGLGGVGLS
AVM.GCK.AA..GAARIIAVDIN.KDKF.AKAK.ELGAT....E.CI...NP..Q.DY..
....KKPIQ...................EVLK.EMTD............G.GVDFSFEV.
..I...G......RL....DTIM-------------------------------------
--------------------------ASLLC-CHE.A......C.GTSV--IVGVPPD.S
Q.NL-SI..........NPV.LLLT..GRTW.KGAIF....GGFKSKESVP..KLVS
>sp|P00328|ADH1S_HORSE/146-333 Alcohol dehydrogenase S chain OS=Equus caballus PE=1 SV=3
...........................-SQYTVVDEISVAKI.D.....AA.S.......
.PLEKVC..LV...GCGFS......TG.YGSAVKVA...KVTQG..STCAVFGLGGVGLS
VIM.GCK.AA..GAARIIGVDIN.KDKF.AKAK.EVGAT....E.CV...NP..Q.DY..
....KKPIQ...................EVLT.EMSN............G.GVDFSFEV.
..I...G......RL....DTMV-------------------------------------
--------------------------AALSC-CQE.A......Y.GVSV--IVGVPPD.S
Q.NL-SM..........NPM.LLLS..GRTW.KGAIF....GGFKSKDSVP..KLVA
>sp|P80222|ADH1_ALLMI/146-333 Alcohol dehydrogenase 1 OS=Alligator mississippiensis PE=1 SV=1
...........................-TEYTVVHETAVARI.D.....AA.A.......
.PLEKVC..LI...GCGFS......TG.YGAAVKDA...KVEPG..STCAVFGLGGVGLS
TIM.GCK.AA..GASRIIGIDIN.KDKF.AKAK.ELGAT....E.CI...NP..L.DC..
....KKPIQ...................EVLS.EMTG............G.GVDYSFEV.
..I...G......RI....DTMT-------------------------------------
--------------------------AALAC-CQD.N......Y.GTSV--IVGVPPA.S
E.KI-TF..........NPM.MLFT..GRTW.KGSVF....GGWKSKESVP..KLVA
>sp|P49645|ADH1_APTAU/147-334 Alcohol dehydrogenase 1 OS=Apteryx australis GN=ADH1 PE=1 SV=2
...........................-TEYTVVHETAVAKI.A.....AA.A.......
.PLEKVC..LI...GCGFS......TG.YGAAVQTA...KVEPG..STCAVFGLGGVGLS
VVM.GCK.AA..GASRIIAIDIN.KDKF.AKAK.ELGAT....D.CV...NP..K.DF..
....TKPIH...................EVLM.EMTG............L.GVDYSFEV.
..I...G......HT....ETMA-------------------------------------
--------------------------AALAS-CHF.N......Y.GVSV--ILGVPPA.A
E.KI-SF..........DPM.LLFS..GRTW.KGSVF....GGWKSKDAVP..KLVA
>sp|P06525|ADH1_ARATH/149-336 Alcohol dehydrogenase class-P OS=Arabidopsis thaliana GN=ADH1 PE=1 SV=2
...........................-SEYTVVHSGQVAKI.N.....PD.A.......
.PLDKVC..IV...SCGLS......TG.LGATLNVA...KPKKG..QSVAIFGLGAVGLG
AAE.GAR.IA..GASRIIGVDFN.SKRF.DQAK.EFGVT....E.CV...NP..K.DH..
....DKPIQ...................QVIA.EMTD............G.GVDRSVEC.
..T...G......SV....QAMI-------------------------------------
--------------------------QAFEC-VHD.G......W.GVAV--LVGVPSK.D
D.AF-KT..........HPM.NFLN..ERTL.KGTFF....GNYKPKTDIP..GVVE
>sp|P23991|ADH1_CHICK/148-335 Alcohol dehydrogenase 1 OS=Gallus gallus GN=ADH1 PE=1 SV=2
...........................-TEYTVVHETAAAKI.D.....SA.A.......
.PLEKVC..LI...GCGFS......TG.YGAVLQTA...KVEAG..STCAVFGLGGVGLS
VVM.GCK.AA..GASRIIAVDIN.KDKF.AKAK.ELGAT....E.CI...NP..K.DF..
....KKPIH...................EVLT.EMTG............Q.GVDYSFEV.
..I...G......RI....ETMT-------------------------------------
--------------------------AALAS-CHN.N......Y.GVSV--IVGVPPA.A
Q.KI-SF..........DPM.LIFS..GRTW.KGSVF....GGWKSKDAVP..KLVA
>sp|P19631|ADH1_COTJA/147-334 Alcohol dehydrogenase 1 OS=Coturnix coturnix japonica GN=ADH1 PE=1 SV=1
...........................-TEYTVVHETAAAKI.D.....SA.A.......
.PLEKVC..LI...GCGFS......TG.YGAVLQTA...KVEPG..STCAVFGLGGVGLS
VVM.GCK.AA..GASRIIAIDIN.KDKF.AKAK.ELGAT....E.CV...NP..K.DF..
....KKPIH...................EVLT.EMTG............K.GVDYSFEV.
..I...G......RI....ETMT-------------------------------------
--------------------------EALAS-CHY.N......Y.GVSV--IVGVPPA.A
Q.KI-SF..........DPM.LIFS..GRTW.KGSVF....GGWKSKDAVP..KLVA
>sp|P26325|ADH1_GADCA/147-333 Alcohol dehydrogenase 1 OS=Gadus callarias PE=1 SV=1
...........................-SQYTVVNQIAVAKI.D.....PS.A.......
.PLDTVC..LL...GCGVS......TG.FGAAVNTA...KVEPG..STCAVFGLGAVGLA
AVM.GCH.SA..GAKRIIAVDLN.PDKF.EKAK.VFGAT....D.FV...NP..N.DH..
....SEPIS...................QVLS.KMTN............G.GVDFSLEC.
..V...G......NV....GVMR-------------------------------------
--------------------------NALES-CLK.G......W.GVSV--LVG-WTD.L
H.DV-AT..........RPI.QLIA..GRTW.KGSMF....GGFKGKDGVP..KMVK
>sp|Q9Z2M2|ADH1_GEOAT/147-334 Alcohol dehydrogenase 1 OS=Geomys attwateri GN=ADH1 PE=2 SV=3
...........................-SEYTVVSEISVTKI.D.....AA.S.......
.PLEKVC..LI...GCGFS......TG.YGSAVKVG...KVARG..SICACVWSGRVGLS
AII.GCK.AA..GAARIIAVDIN.KDKF.AKAK.ELGAT....E.CV...NP..Q.DY..
....DKPIY...................EVLQ.EMTD............G.GVDFSFEV.
..I...G......RL....DTKV-------------------------------------
--------------------------SALMC-CQE.S......H.GVSV--IVGVPPN.A
Q.SL-TI..........DPK.VLLS..GRSW.KGAVF....GGYKGKDDVP..KLVA
>sp|Q64413|ADH1_GEOBU/147-334 Alcohol dehydrogenase 1 OS=Geomys bursarius GN=ADH1 PE=2 SV=3
...........................-SEYTVVSEISVTKI.D.....AT.S.......
.PLEKVC..LI...GCGFS......TG.YGSAVKVG...KVARG..SICSCVWSGRVGLS
AII.GCK.AA..GAARIIAVDIN.KDKF.AKAK.ELGAT....E.CV...NP..Q.DY..
....DKPIY...................QVLQ.EMTD............G.GVDFSFEV.
..I...G......RL....DTMV-------------------------------------
--------------------------SALMC-CQE.S......H.GVSV--IVGVPPN.A
Q.SL-TM..........DPM.VLLS..GRSW.KGAVF....GGYKGKDDVP..KLVA
>sp|Q64415|ADH1_GEOKN/147-334 Alcohol dehydrogenase 1 OS=Geomys knoxjonesi GN=ADH1 PE=2 SV=3
...........................-SEYTVVSEISVTKI.D.....AA.S.......
.PLEKVC..LI...GCGFS......TG.YGSAVKVG...KVARG..SICSCVWSGRVGLS
AII.GCK.AA..GAARIIAVDIN.KDKF.AKAK.ELGAT....E.CV...NP..Q.DY..
....DKPIY...................QVLQ.EMTD............G.GVDFSFEV.
..I...G......RL....DTMV-------------------------------------
--------------------------SALMC-CQE.S......H.GVSV--IVGVPPN.A
Q.SL-TM..........DPM.VLLS..GRSW.KGAVF....GGYKGKDDVP..KLVA
>sp|P05336|ADH1_HORVU/149-336 Alcohol dehydrogenase 1 OS=Hordeum vulgare GN=ADH1 PE=2 SV=1
...........................-SEYTVMHVGCVAKI.N.....PE.A.......
.PLDKVC..VL...SCGIS......TG.LGASINVA...KPPKG..STVAIFGLGAVGLA
AAE.GAR.IA..GASRIIGVDLN.AVRF.EEAR.KFGCT....E.FV...NP..K.DH..
....TKPVQ...................QVLA.DMTN............G.GVDRSVEC.
..T...G......NV....NAMI-------------------------------------
--------------------------QAFEC-VHD.G......W.GVAV--LVGVPHK.D
A.EF-KT..........HPM.NFLN..ERTL.KGTFF....GNFKPRTDLP..NVVE
>sp|P00333|ADH1_MAIZE/149-336 Alcohol dehydrogenase 1 OS=Zea mays GN=ADH1 PE=2 SV=1
...........................-SEYTVMHVGCVAKI.N.....PQ.A.......
.PLDKVC..VL...SCGYS......TG.LGASINVA...KPPKG..STVAVFGLGAVGLA
AAE.GAR.IA..GASRIIGVDLN.PSRF.EEAR.KFGCT....E.FV...NP..K.DH..
....NKPVQ...................EVLA.EMTN............G.GVDRSVEC.
..T...G......NI....NAMI-------------------------------------
--------------------------QAFEC-VHD.G......W.GVAV--LVGVPHK.D
A.EF-KT..........HPM.NFLN..ERTL.KGTFF....GNYKPRTDLP..NVVE
>sp|P00329|ADH1_MOUSE/147-334 Alcohol dehydrogenase 1 OS=Mus musculus GN=Adh1 PE=2 SV=2
...........................-SQYTVVDDIAVAKI.D.....GA.S.......
.PLDKVC..LI...GCGFS......TG.YGSAVKVA...KVTPG..STCAVFGLGGVGLS
VII.GCK.AA..GAARIIAVDIN.KDKF.AKAK.ELGAT....E.CI...NP..Q.DY..
....SKPIQ...................EVLQ.EMTD............G.GVDFSFEV.
..I...G......RL....DTMT-------------------------------------
--------------------------SALLS-CHA.A......C.GVSV--VVGVPPN.A
Q.NL-SM..........NPM.LLLL..GRTW.KGAIF....GGFKSKDSVP..KLVA
>sp|P80512|ADH1_NAJNA/146-334 Alcohol dehydrogenase 1 OS=Naja naja PE=1 SV=1
...........................-TEYTVVHENSVVKI.D.....PS.A.......
.PLEKVC..LI...GCGFS......TG.YGAAMQTA...KVEPG..SICAVFGLGGVGLS
VVM.GCK.AA..GASRIIGVDIN.KDKF.AKAK.EMGAT....E.CI...NP..L.DF..
....KKPIN...................EVLF.DLTG............GeGVDYSFEV.
..I...G......RT....ETMI-------------------------------------
--------------------------SAFTS-CHQ.N......L.GTSV--VVGVPPN.A
S.MI-TY..........NPL.MLFT..GRTW.KGCVF....GGWKSKDSVP..KLVS
>sp|Q75ZX4|ADH1_ORYSI/149-336 Alcohol dehydrogenase 1 OS=Oryza sativa subsp. indica GN=ADH1 PE=2 SV=1
...........................-SEYTVMHVGCVAKI.N.....PA.A.......
.PLDKVC..VL...SCGIS......TG.LGATINVA...KPPKG..STVAIFGLGAVGLA
AAE.GAR.IA..GASRIIGIDLN.ANRF.EEAR.KFGCT....E.FV...NP..K.DH..
....DKPVQ...................QVLA.EMTN............G.GVDRSVEC.
..T...G......NI....NAMI-------------------------------------
--------------------------QAFEC-VHD.G......W.GVAV--LVGVPHK.D
A.EF-KT..........HPM.NFLN..ERTL.KGTFF....GNYKPRTDLP..NVVE
>sp|Q2R8Z5|ADH1_ORYSJ/149-336 Alcohol dehydrogenase 1 OS=Oryza sativa subsp. japonica GN=ADH1 PE=2 SV=2
...........................-SEYTVMHVGCVAKI.N.....PA.A.......
.PLDKVC..VL...SCGIS......TG.LGATINVA...KPPKG..STVAIFGLGAVGLA
AAE.GAR.IA..GASRIIGIDLN.ANRF.EEAR.KFGCT....E.FV...NP..K.DH..
....DKPVQ...................QVLA.EMTN............G.GVDRSVEC.
..T...G......NI....NAMI-------------------------------------
--------------------------QAFEC-VHD.G......W.GVAV--LVGVPHK.D
A.EF-KT..........HPM.NFLN..ERTL.KGTFF....GNYKPRTDLP..NVVE
>sp|P12886|ADH1_PEA/150-337 Alcohol dehydrogenase 1 OS=Pisum sativum PE=3 SV=1
...........................-SEYTVVHAGCVAKI.N.....PD.A.......
.PLDKVC..IL...SCGIC......TG.LGATINVA...KPKPG..SSVAIFGLGAVGLA
AAE.GAR.IS..GASRIIGVDLV.SSRF.ELAK.KFGVN....E.FV...NP..K.EH..
....DKPVQ...................QVIA.EMTN............G.GVDRAVEC.
..T...G......SI....QAMI-------------------------------------
--------------------------SAFEC-VHD.G......W.GVAV--LVGVPSK.D
D.AF-KT..........HPM.NFLN..ERTL.KGTFY....GNYKPRTDLP..NVVE
>sp|P14219|ADH1_PENAM/149-336 Alcohol dehydrogenase 1 OS=Pennisetum americanum GN=ADH1 PE=2 SV=1
...........................-SEYTVMHVGCVAKI.N.....PE.A.......
.PLDKVC..VL...SCGIS......TG.LGASINVA...KPPKG..STVAIFGLGAVGLA
AAE.GAR.IA..GASRIIGVDLN.PSRF.EEAK.KFGCT....E.FV...NP..K.DH..
....NKPVQ...................EVLA.DMTN............G.GVDRSVEC.
..T...G......NI....NAMI-------------------------------------
--------------------------QAFEC-VHD.G......W.GVAV--LVGVPHK.D
A.EF-KT..........HPM.NFLN..ERTL.KGTFF....GNFKPRTDLP..NVVE
>sp|P41680|ADH1_PERMA/147-334 Alcohol dehydrogenase 1 OS=Peromyscus maniculatus GN=ADH1 PE=2 SV=2
...........................-SQYTVVDEMAVAKI.D.....GA.S.......
.PLEKVC..LI...GCGFS......TG.YGSAVKVA...KVTPG..STCAVFGLGGVGLS
VII.GCK.AA..GAARIIAVDIN.KDKF.AKAK.ELGAT....E.CI...NP..L.DY..
....SKPIQ...................EVLQ.EMTD............G.GVDFSFEV.
..I...G......RL....DTMT-------------------------------------
--------------------------SSLLS-CHA.S......C.GVSV--IVGVPPN.A
Q.SL-SV..........NPM.SLLM..GRSW.KGAIF....GGFKSKDSVP..KLVT
>sp|P25141|ADH1_PETHY/151-339 Alcohol dehydrogenase 1 OS=Petunia hybrida GN=ADH1 PE=3 SV=1
...........................-SEYTVCHSGCVTKI.D.....PQ.A.......
.PLDKVC..VL...SCGIS......TG.LGATLNVA...KPTKG..STVAIFGLGAVGLA
AAE.GAR.IA..GASRIIGVDLN.PSRF.NDAK.KFGVT....E.FV...NP..K.DH..
...gDKPVQ...................QVIA.EMTD............G.GVDRSVEC.
..T...G......NV....NAMI-------------------------------------
--------------------------SAFEC-VHD.G......W.GVAV--LVGVPNK.D
D.AF-KT..........HPM.NLLN..ERTL.KGTFF....GNYKPKSDIP..SVVD
>sp|Q03505|ADH1_RABIT/147-334 Alcohol dehydrogenase 1 OS=Oryctolagus cuniculus GN=ADH1 PE=1 SV=2
...........................-SQYTVVDEIAVAKI.D.....AA.A.......
.PLEKVC..LI...GCGFS......TG.YGSAVKVA...KVTPG..STCAVFGLGGVGLS
VIM.GCK.AA..GASRIIAVDIN.KDKF.PKAK.EVGAT....E.CI...NP..Q.DY..
....KKPIQ...................EVIQ.EISD............G.GVDFSFEV.
..I...G......RL....DTVV-------------------------------------
--------------------------AALLS-CHG.A......C.GTSV--IVGVPPD.S
Q.SL-TV..........NPM.LLLS..GRTW.KGAIF....GGFKSKDSVP..KLVA
>sp|P22797|ADH1_RANPE/147-334 Alcohol dehydrogenase 1 OS=Rana perezi PE=1 SV=1
...........................-TEYTVLDEIAVAKI.H.....ED.A.......
.PLEKVC..LI...GCGFS......TG.YGSAVNTG...KVKPG..STCAVFGLGGVGLS
VII.GCK.VA..GASRIIGVDLN.SDKF.TTAK.ECGAT....E.CI...NP..K.DY..
....NIPIH...................EVLA.KMTD............D.GVDYAFEV.
..I...G......NT....TVMT-------------------------------------
--------------------------SALSS-SHF.G......C.GKTV--IVGLAPS.S
A.VM-SF..........DPL.LILT..GRIL.TGAVF....GGWKSKDDVP..KLVR
>sp|P06757|ADH1_RAT/148-335 Alcohol dehydrogenase 1 OS=Rattus norvegicus GN=Adh1 PE=1 SV=3
...........................-SQYTVVDDIAVAKI.D.....AA.A.......
.PLDKVC..LI...GCGFS......TG.YGSAVQVA...KVTPG..STCAVFGLGGVGLS
VVI.GCK.TA..GAAKIIAVDIN.KDKF.AKAK.ELGAT....D.CI...NP..Q.DY..
....TKPIQ...................EVLQ.EMTD............G.GVDFSFEV.
..I...G......RL....DTMT-------------------------------------
--------------------------SALLS-CHS.A......C.GVSV--IVGVPPS.A
Q.SL-SV..........NPM.SLLL..GRTW.KGAIF....GGFKSKDAVP..KLVA
>sp|P14673|ADH1_SOLTU/150-337 Alcohol dehydrogenase 1 OS=Solanum tuberosum GN=ADH1 PE=2 SV=1
...........................-SEYTVVHVGCVAKI.N.....PL.A.......
.PLDKVC..VL...SCGIS......TG.LGATLNVA...KPTKG..SSVAIFGLGAVGLA
AAE.GAR.IA..GASRIIGVDLN.ASRF.EQAK.KFGVT....E.FV...NP..K.DY..
....SKPVQ...................EVIA.EMTD............G.GVDRSVEC.
..T...G......HI....DAMI-------------------------------------
--------------------------SAFEC-VHD.G......W.GVAV--LVGVPHK.E
A.VF-KT..........HPM.NLLN..ERTL.KGTFF....GNYKPRSDIP..SVVE
>sp|P80338|ADH1_STRCA/146-333 Alcohol dehydrogenase 1 OS=Struthio camelus GN=ADH1 PE=1 SV=1
...........................-TEYTVLHETAVAKI.D.....AA.A.......
.PLEKVC..LI...GCGFS......TG.YGAALQTA...KVEPG..STCAVFGLGGVGLS
VVM.GCK.AA..GASRIIGVDIN.KDKF.AKAK.ELGAT....D.CV...NP..K.DF..
....TKPIH...................EVLM.EMTG............L.GVDYSFEV.
..I...G......HT....ETMA-------------------------------------
--------------------------AALAS-CHF.N......Y.GVSV--IVGVPPA.A
E.KL-SF..........DPM.LLFS..GRTW.KGSVF....GGWKSKDSVP..KLVA
>sp|P13603|ADH1_TRIRP/150-337 Alcohol dehydrogenase 1 OS=Trifolium repens GN=ADH1 PE=2 SV=1
...........................-SEYTVVHAGCVAKI.N.....PD.A.......
.PLDKVC..IL...SCGIC......TG.LGATVNVA...KPKPG..SSVAIFGLGAVGLA
AAE.GAR.MS..GASRIIGVDLV.SSRF.ELAK.KFGVN....E.FV...NP..K.DH..
....DKPVQ...................QVIA.EMTD............G.GVDRAVEC.
..T...G......SI....QAMI-------------------------------------
--------------------------SAFEC-VHD.G......W.GVAV--LVGVPKK.D
D.AF-KT..........HPM.NFLN..ERTL.KGTFY....GNYKPRTDLP..NVVE
>sp|Q07264|ADH1_ZEALU/76-263 Alcohol dehydrogenase 1 (Fragment) OS=Zea luxurians GN=ADH1 PE=3 SV=2
...........................-SEYTVMHVGCVAKI.N.....PQ.A.......
.PLDKVC..VL...SCGIS......TG.LGASINVA...KPPKG..STVAVFGLGAVGLA
AAE.GAR.IA..GASRIIGVDLN.PSRF.EEAR.KFGCT....E.FV...NP..K.DH..
....NKPVQ...................EVLA.EMTN............G.GVDRSVEC.
..T...G......NI....NAMI-------------------------------------
--------------------------QAFEC-VHD.G......W.GVAV--LVGVPHK.D
A.EF-KT..........HPM.NFLN..ERTL.KGTFF....GNYKPRTDLP..NVVE
>sp|P10847|ADH2_HORVU/149-330 Alcohol dehydrogenase 2 OS=Hordeum vulgare GN=ADH2 PE=3 SV=1
...........................-SEYTVIHVGCVAKI.D.....PE.A.......
.PLDKVC..LL...SCGIS......TG.LGATLNVT...KPKKG..MTVAIFGLGAVGLA
AME.GAR.MS..GASRIIGVDLN.PAKH.EQAK.KFGCT....D.FV...NP..K.DH..
....TKPVQ...................EVIV.EMTD............G.GVNRAVEC.
..T...G......NA....DAMI-------------------------------------
--------------------------SAFEC-VHD.G......W.GVAH--------K.E
A.VF-KT..........HPM.NFLN..ERTL.RGTFF....GNYKPRTGLP..GVVD
>sp|P04707|ADH2_MAIZE/149-336 Alcohol dehydrogenase 2 OS=Zea mays GN=ADH2 PE=2 SV=1
...........................-SEYTVIHVGCLAKI.N.....PE.A.......
.PLDKVC..IL...SCGIS......TG.LGATLNVA...KPAKG..STVAIFGLGAVGLA
AME.GAR.LA..GASRIIGVDIN.PAKY.EQAK.KFGCT....E.FV...NP..K.DH..
....DKPVQ...................EVLI.ELTN............G.GVDRSVEC.
..T...G......NV....NAMI-------------------------------------
--------------------------SAFEC-VHD.G......W.GVAV--LVGVPHK.D
D.QF-KT..........HPM.NFLS..EKTL.KGTFF....GNYKPRTDLP..NVVE
>sp|Q4R1E8|ADH2_ORYSI/149-336 Alcohol dehydrogenase 2 OS=Oryza sativa subsp. indica GN=ADH2 PE=2 SV=1
...........................-SEYTVIHVGCLAKI.N.....PE.A.......
.PLDKVC..IL...SCGFS......TG.FGATVNVA...KPKKG..QTVAIFGLGAVGLA
AME.GAR.LS..GASRIIGVDLN.PAKF.EQAK.KFGCT....D.FV...NP..K.DH..
....SKPVH...................EVLI.EMTN............G.GLDRAVEC.
..T...G......NI....NAMI-------------------------------------
--------------------------SCFEC-VHD.G......W.GVAV--LVGVPTK.D
D.VF-KT..........HPM.NFLN..EKTL.KGTFF....GNYKPRTDLP..NVVE
>sp|Q0ITW7|ADH2_ORYSJ/149-336 Alcohol dehydrogenase 2 OS=Oryza sativa subsp. japonica GN=ADH2 PE=2 SV=2
...........................-SEYTVIHVGCLAKI.N.....PE.A.......
.PLDKVC..IL...SCGFS......TG.FGATVNVA...KPKKG..QTVAIFGLGAVGLA
AME.GAR.LS..GASRIIGVDLN.PAKF.EQAK.KFGCT....D.FV...NP..K.DH..
....SKPVH...................EVLI.EMTN............G.GLDRAVEC.
..T...G......NI....NAMI-------------------------------------
--------------------------SCFEC-VHD.G......W.GVAV--LVGVPTK.D
D.VF-KT..........HPM.NFLN..EKTL.KGTFF....GNYKPRTDLP..NVVE
>sp|P28032|ADH2_SOLLC/150-337 Alcohol dehydrogenase 2 OS=Solanum lycopersicum GN=ADH2 PE=2 SV=2
...........................-SEYTVVHVGCVAKI.N.....PL.A.......
.PLDKVC..VL...SCGIS......TG.LGASLNVA...KPTKG..SSVAIFGLGAVGLA
AAE.GAR.IA..GASRIIGVDLN.ASRF.EQAK.KFGVT....E.FV...NP..K.DY..
....SKPVQ...................EVIA.EMTD............G.GVDRSVEC.
..T...G......HI....DAMI-------------------------------------
--------------------------SAFEC-VHD.G......W.GVAV--LVGVPHK.E
A.VF-KT..........HPL.NFLN..ERTL.KGTFF....GNYKPRSDIP..CVVE
>sp|P14674|ADH2_SOLTU/150-337 Alcohol dehydrogenase 2 OS=Solanum tuberosum GN=ADH2 PE=2 SV=1
...........................-SEYTVVHVGCVAKI.N.....PL.A.......
.PLDKVC..VL...SCGIS......TG.LGATLNVA...KPTKG..SSVAIFGLGAVGLA
AAE.GAR.IA..GASRIIGVDLN.ASRF.EQAK.KFGVT....E.FV...NP..K.DY..
....SKPVQ...................EVIA.EMTD............G.GVDRSVEC.
..T...G......HI....DAMI-------------------------------------
--------------------------SAFEC-VHD.G......W.GVAV--LVGVPHK.E
A.VF-KT..........HPM.NFLN..ERTL.KGTFF....GNYKPRSDIP..SVVE
>sp|P10848|ADH3_HORVU/149-336 Alcohol dehydrogenase 3 OS=Hordeum vulgare GN=ADH3 PE=3 SV=1
...........................-SEYTVIHVGCLAKI.N.....PE.A.......
.PLDKVC..VL...SCGLS......TG.LGATLNVA...KPKKG..STVAIFGLGAVGLA
AME.GAR.MA..GASRIIGVDLN.PAKY.EQAK.KFGCT....D.FV...NP..K.DH..
....TKPVQ...................EVLV.EMTN............G.GVDRAVEC.
..T...G......HI....DAMI-------------------------------------
--------------------------ATFEC-VHD.G......W.GVAV--LVGVPHK.E
A.VF-KT..........HPM.NFLN..EKTL.KGTFF....GNYKPRTDLP..EVVE
>sp|P14675|ADH3_SOLTU/150-337 Alcohol dehydrogenase 3 OS=Solanum tuberosum GN=ADH3 PE=2 SV=1
...........................-SEYTVVHVGCVAKI.N.....PL.A.......
.PLDKVC..VL...SCGIS......TG.LGATLNVA...KPTKG..SSVAIFGLGAVGLA
AAE.GAR.IA..GASRIIGVDLN.ASRF.EQAK.KFGVT....E.FV...NP..K.DY..
....SKPVQ...................EVIA.EMTD............G.GVDRSVEC.
..T...G......HI....DAMI-------------------------------------
--------------------------SAFEC-VHD.G......W.GVAV--LVGVPHK.E
A.VF-KT..........HPM.NFLN..ERTL.KGTFF....GNYKPRSDIP..SVVE
>sp|P08319|ADH4_HUMAN/152-339 Alcohol dehydrogenase 4 OS=Homo sapiens GN=ADH4 PE=1 SV=4
...........................-SQYTVVSDINLAKI.D.....DD.A.......
.NLERVC..LL...GCGFS......TG.YGAAINNA...KVTPG..STCAVFGLGGVGLS
AVM.GCK.AA..GASRIIGIDIN.SEKF.VKAK.ALGAT....D.CL...NP..R.DL..
....HKPIQ...................EVII.ELTK............G.GVDFALDC.
..A...G......GS....ETMK-------------------------------------
--------------------------AALDC-TTA.G......W.GSCT--FIGVAAG.S
K.GL-TV..........FPE.ELII..GRTI.NGTFF....GGWKSVDSIP..KLVT
>sp|Q9QYY9|ADH4_MOUSE/151-336 Alcohol dehydrogenase 4 OS=Mus musculus GN=Adh4 PE=1 SV=3
...........................-SQYTVVSEANLARV.D.....DE.A.......
.NLERVC..LI...GCGFS......SG.YGAAINTA...KVTPG..STCAVFGLGCVGLS
AII.GCK.IA..GASRIIAIDIN.GEKF.PKAK.ALGAT....D.CL...NP..R.EL..
....DKPVQ...................DVIT.ELTA............G.GVDYSLDC.
..A...G......TA....QTLK-------------------------------------
--------------------------AAVDC-TVL.G......W.GSCT--VVG--AK.V
D.EM-TI..........PTV.DVIL..GRSI.NGTFF....GGWKSVDSVP..NLVS
>sp|Q64563|ADH4_RAT/151-336 Alcohol dehydrogenase 4 OS=Rattus norvegicus GN=Adh4 PE=2 SV=3
...........................-SQYTVVSEANLARV.D.....DE.A.......
.NLERVC..LI...GCGFT......SG.YGAAINTA...KVTPG..SACAVFGLGCVGLS
AVI.GCK.IA..GASRIIAIDIN.SEKF.PKAK.ALGAT....D.CL...NP..R.DL..
....DKPVQ...................DVIT.ELTG............G.GVDFSLDC.
..A...G......TA....QTLK-------------------------------------
--------------------------AAVDC-TVV.G......W.GSCT--VVG--AK.V
D.EM-NI..........STV.DMIL..GRSV.KGTFF....GGWKSVDSVP..NLVT
>sp|P80468|ADH4_STRCA/151-338 Alcohol dehydrogenase 4 OS=Struthio camelus GN=ADH4 PE=1 SV=1
...........................-SEYTVVSESSLAKI.D.....AA.A.......
.PLDKVC..LI...GCGFS......TG.YGAAINTA...QVEPG..STCAVFGLGGVGLS
AVM.GCK.AA..GASKIFGIDIN.KDKF.PLAK.KLGAT....D.CL...NP..Q.DI..
....RKPVQ...................EIIA.EMTN............G.GVDFAIEC.
..I...G......NP....DVMK-------------------------------------
--------------------------AAFES-TTV.G......W.GTCV--IVGVAVG.E
Q.SI-PF..........SPM.QLIM..GRKI.KATFF....GGWKSVKSVP..KLVS
>sp|P28332|ADH6_HUMAN/147-334 Alcohol dehydrogenase 6 OS=Homo sapiens GN=ADH6 PE=2 SV=1
..........................c--EYTVIKEISVAKI.D.....AV.A.......
.PLEKVC..LI...SCGFS......TG.FGAAINTA...KVTPG..STCAVFGLGGVGLS
VVM.GCK.AA..GAARIIGVDVN.KEKF.KKAQ.ELGAT....E.CL...NP..Q.DL..
....KKPIQ...................EVLF.DMTD............A.GIDFCFEA.
..I...G......NL....DVLA-------------------------------------
--------------------------AALAS-CNE.S......Y.GVCV--VVGVLPA.S
V.QL-KI..........SGQ.LFFS..GRSL.KGSVF....GGWKSRQHIP..KLVA
>sp|P41681|ADH6_PERMA/147-334 Alcohol dehydrogenase 6 OS=Peromyscus maniculatus GN=ADH6 PE=2 SV=1
...........................-SEYIVIKEISVAKV.D.....ED.A.......
.LLEKAC..II...GCGFA......TG.FGAAINSA...KVSPG..STCAVFGLGGVGLS
VIM.GCK.AA..GAARIIAVDTN.KDKF.AKAK.TVGAT....E.CI...DP..Q.DF..
....EKPIQ...................QVLF.DMMN............D.GADFTFEV.
..T...G......NP....ETVE-------------------------------------
--------------------------TALAS-CHK.D......H.GVCV--IVGSLAS.W
I.QL-NI..........NSH.LFFS..GRTL.KGSVL....GGWKTKEEIP..KLVS
>sp|Q5R7Z8|ADH6_PONAB/147-334 Alcohol dehydrogenase 6 OS=Pongo abelii GN=ADH6 PE=2 SV=1
..........................c--EYTVIKEISVAKI.D.....AV.A.......
.PLEKVC..LI...SCGFS......TG.FGAAINTA...KVTPG..STCAVFGLGGVGSS
VVM.GCK.AA..GATRIIGVDVN.KEKF.KKAR.ELGAT....E.CL...NP..Q.DL..
....KKPIQ...................EVLF.DMTD............A.GIDFCFEA.
..I...G......NL....DVLA-------------------------------------
--------------------------AALAS-CNE.S......Y.GVCV--VVGLLPA.S
V.QL-KI..........SGQ.LFFS..GRSL.KGSVF....GGWKSRQHIP..KLVA
>sp|Q5XI95|ADH6_RAT/147-335 Alcohol dehydrogenase 6 OS=Rattus norvegicus GN=Adh6 PE=2 SV=1
...........................-SEYTVLKEISVAKI.D.....EG.A.......
.PLEKVC..II...GCGFA......TG.YGAAINSA...KVTPG..STCAVFGLGGVGLS
VII.GCK.AA..GAARIIAVDIN.KDRF.AKAK.TVGAT....D.CV...DP..R.DF..
....EKPIE...................EVLS.DMID............G.GVDFCFEV.
..T...G......NT....EAVG-------------------------------------
--------------------------AALGS-CHK.D......H.GVCV--TVGALASfT
S.TL-SI..........RSH.LFFS..GRIL.KGSIL....GGWKTKEEIP..KLVS
>sp|P40394|ADH7_HUMAN/146-333 Alcohol dehydrogenase class 4 mu/sigma chain OS=Homo sapiens GN=ADH7 PE=1 SV=1
...........................-TEYTVVDESSVAKI.D.....DA.A.......
.PPEKVC..LI...GCGFS......TG.YGAAVKTG...KVKPG..STCVVFGLGGVGLS
VIM.GCK.SA..GASRIIGIDLN.KDKF.EKAM.AVGAT....E.CI...SP..K.DS..
....TKPIS...................EVLS.EMTG............N.NVGYTFEV.
..I...G......HL....ETMI-------------------------------------
--------------------------DALAS-CHM.N......Y.GTSV--VVGVPPS.A
K.ML-TY..........DPM.LLFT..GRTW.KGCVF....GGLKSRDDVP..KLVT
>sp|Q64437|ADH7_MOUSE/146-333 Alcohol dehydrogenase class 4 mu/sigma chain OS=Mus musculus GN=Adh7 PE=2 SV=1
...........................-TEYTVLDESSVAKV.D.....GA.A.......
.PPEKAC..LI...GCGFS......TG.YGAAVKTA...KVTPG..STCVVFGLGGVGLS
VIM.GCK.AA..GASRIIGIDIN.KDKF.QKAL.AVGAT....E.CI...SP..K.DS..
....TKPIS...................EVLS.DMTG............N.TVQYTFEV.
..I...G......RL....ETMV-------------------------------------
--------------------------DALSS-CHM.N......Y.GTSV--VVGAPPS.A
K.ML-TY..........DPM.LLFT..GRTW.KGCVF....GGWKSRDDVP..KLVT
>sp|P41682|ADH7_RAT/146-333 Alcohol dehydrogenase class 4 mu/sigma chain OS=Rattus norvegicus GN=Adh7 PE=1 SV=2
...........................-TEYTVLDESSVAKI.D.....AE.A.......
.PPEKAC..LI...GCGFS......TG.YGAAVKTA...KVSPG..STCAVFGLGGVGLS
VVM.GCK.AA..GASRIIGIDIN.KDKF.QKAL.DVGAT....E.CI...NP..R.DF..
....TKPIS...................EVLS.DMTG............N.TVQYTFEV.
..I...G......RL....ETMV-------------------------------------
--------------------------DALSS-CHM.N......Y.GTSV--VVGAPPS.A
K.ML-SY..........DPM.LLFT..GRTW.KGCVF....GGWKSRDDVP..KLVT
>sp|O57380|ADH8_RANPE/147-332 NADP-dependent alcohol dehydrogenase OS=Rana perezi GN=ADH8 PE=1 SV=3
...........................-TEYTVVADIAVAKI.D.....PK.A.......
.PLES-C..LI...GCGFA......TG.YGAAVNTA...KVTPG..STCAVFGLGGVGFS
AIV.GCK.AA..GASRIIGVGTH.KDKF.PKAI.ELGAT....E.CL...NP..K.DY..
....DKPIY...................EVIC.EKTN............G.GVDYAVEC.
..A...G......RI....ETMM-------------------------------------
--------------------------NALQS-TYC.G......S.GVTV--VLGLASP.N
E.RL-PL..........DPL.LLLT..GRSL.KGSVF....GGFKG-EEVS..RLVD
>sp|P81600|ADHH_GADMO/147-334 Alcohol dehydrogenase class-3 chain H OS=Gadus morhua PE=1 SV=1
...........................-SEYTVVADISLANV.D.....PK.A.......
.PLDKVC..LL...GCGIS......TG.YGAALNTA...KVEPG..STCAVFGLGAVGLA
AIM.GCK.VA..GATRIIGVDIN.PEKF.GKAA.EFGAT....E.CL...NP..K.DH..
....ARPVQ...................EVLV.EMTD............G.GVDYSFEC.
..I...G......NV....EIMR-------------------------------------
--------------------------SALEA-CHK.G......W.GESV--IIGVAGA.G
Q.EI-AT..........RPF.QLVT..GRVW.KATAF....GGWKSVESVP..KLVE
>sp|P72324|ADHI_RHOS4/142-335 Alcohol dehydrogenase class-3 OS=Rhodobacter sphaeroides (strain ATCC 17023 / 2.4.1 / NCIB 8253 / DSM 158) GN=adhI PE=3 SV=1
...........................-SNYTVLPEIAVAKV.R.....PD.A.......
.PFDKIC..YI...GCGVT......TG.IGAVINTA...KVEIG..AKAVVFGLGGIGLN
VIQ.GLK.LA..GADMIIGVDLN.NAKK.EWGE.RFGMT....H.FV...NP..S.EI..
....DGDVV...................AHLV.NMTKtpf......dqiG.GADYTFDC.
..T...G......NV....KVMR-------------------------------------
--------------------------QALEA-CHR.G......W.GQSI--VIGVAPA.G
A.EI-QT..........RPF.QLVT..GRVW.KGSAF....GGARGRTDVP..KIVD
>sp|Q9SK86|ADHL1_ARATH/157-345 Alcohol dehydrogenase-like 1 OS=Arabidopsis thaliana GN=At1g22430 PE=2 SV=1
...........................-SEYTVVDIAHLVKI.S.....PE.I.......
.PVDKAA..LL...SCGVS......TG.IGAAWKVA...NVEEG..STIAIFGLGAVGLA
VAE.GAR.LR..GAAKIIGIDTN.SDKF.ELGK.KFGFT....D.FI...NP..T.LC..
...gEKKIS...................EVIK.EMTE............G.GVDYSFEC.
..V...G......LA....SLLN-------------------------------------
--------------------------EAFIS--TRtG......T.GKTV--MLGMEKH.A
A.PI-SL..........GSF.DLLR..GRVI.CGSLF....GGLKSKLDIP..ILVD
>sp|Q9SK87|ADHL2_ARATH/155-343 Alcohol dehydrogenase-like 2 OS=Arabidopsis thaliana GN=At1g22440 PE=2 SV=1
...........................-TEYTVVDIAHLVKI.S.....PE.I.......
.PVDIAA..LL...SCSVA......TG.LGAAWKVA...DVEEG..STVVIFGLGAVGLA
VAE.GVR.LR..GAAKIIGVDLN.PAKF.EIGK.RFGIT....D.FV...NP..A.LC..
...gEKTIS...................EVIR.EMTD............V.GADYSFEC.
..I...G......LA....SLME-------------------------------------
--------------------------EAFKS--TR.P......GsGKTI--VLGMEQK.A
L.PI-SL..........GSY.DLLR..GRTV.CGTLF....GGLKPKLDIP..ILVD
>sp|A1L4Y2|ADHL3_ARATH/160-347 Alcohol dehydrogenase-like 3 OS=Arabidopsis thaliana GN=At1g32780 PE=2 SV=1
...........................-TEYTVLDSACVVKI.D.....PN.S.......
.PLKQMS..LL...SCGVS......TG.VGAAWNIA...NVKEG..KSTAVFGLGSVGLA
VAE.GAR.AR..GASRIIGVDAN.ASKF.EKGK.LMGVT....D.FI...NP..K.DL..
....TKPVH...................QMIR.EITG............G.GVDYSFEC.
..T...G......NV....DVLR-------------------------------------
--------------------------EAFLS-THV.G......W.GSTV--LVGIYPT.P
R.TL-PL..........HPM.ELFD..GRRI.TGSVF....GGFKPKSQLP..NFAQ
>sp|Q8VZ49|ADHL4_ARATH/152-339 Alcohol dehydrogenase-like 4 OS=Arabidopsis thaliana GN=At1g64710 PE=2 SV=1
...........................-SEYTVIDSACVLKV.D.....PL.F.......
.PLEKIS..LL...SCGVS......TG.VGAAWNVA...DIQPA..STVAIFGLGAVGLA
VAE.GAR.AR..GASKIIGIDIN.PDKF.QLGR.EAGIS....E.FI...NP..K.ES..
....DKAVH...................ERVM.EITE............G.GVEYSFEC.
..A...G......SI....EALR-------------------------------------
--------------------------EAFLS--TN.S......GvGVTV--MLGVHAS.P
Q.LL-PI..........HPM.ELFQ..GRSI.TASVF....GGFKPKTQLP..FFIT
>sp|Q0V7W6|ADHL5_ARATH/158-346 Alcohol dehydrogenase-like 5 OS=Arabidopsis thaliana GN=At4g22110 PE=2 SV=1
...........................-SEYTVVDIAHLVKI.S.....PD.I.......
.PVDKAA..LL...SCGVS......TG.IGAAWKVA...NVEKG..STVAVFGLGAVGLA
VGE.GAR.LR..GAGKIIGVDLN.PEKF.ELGK.KFGFT....D.FI...NS..T.LC..
...gENKIS...................EVIK.EMTG............G.GVDYSFEC.
..V...G......LP....SLLT-------------------------------------
--------------------------EAFSS--TR.T......GsGKTV--VLGIDKH.L
T.PV-SL..........GSF.DLLR..GRHV.CGSLF....GGLKPKLDIP..ILVD
>sp|Q8LEB2|ADHL6_ARATH/151-338 Alcohol dehydrogenase-like 6 OS=Arabidopsis thaliana GN=At5g24760 PE=2 SV=2
...........................-SEYTVVHSGCAVKV.D.....PL.A.......
.PLHKIC..LL...SCGVA......AG.LGAAWNVA...DVQKG..SSVVIFGLGTVGLS
VAQ.GAK.LR..GAAQILGVDIN.PAKA.EQAK.TFGVT....D.FI...NS..N.DL..
....SEPIP...................QVIK.RMTG............G.GADFSFEC.
..V...G......DT....GIAT-------------------------------------
--------------------------TALQS-CSD.G......W.GMTV--TLGVPKA.K
P.EV-SA..........HYG.LFLS..GKSL.KGTLF....GGWKPKSDLP..SLID
>sp|Q9FH04|ADHL7_ARATH/159-348 Alcohol dehydrogenase-like 7 OS=Arabidopsis thaliana GN=At5g42250 PE=2 SV=1
...........................-SEYTVLDVANVVKI.D.....SS.I.......
.PPSRAC..LL...SCGVS......TG.VGAAWETA...KVEKG..STVVIFGLGSIGLA
VAE.GAR.LC..GASRIIGVDIN.PTKF.QVGQ.KFGVT....E.FV...NS..M.TC..
...eKNRVS...................EVIN.EMTD............G.GADYCFEC.
..V...G......SS....SLVQ-------------------------------------
--------------------------EAYAC-CRQ.G......W.GKTI--TLGVDKP.G
S.QI-CL..........DSF.DVLH.hGKIL.MGSLF....GGLKAKTHIP..ILLK
>sp|P81601|ADHL_GADMO/147-334 Alcohol dehydrogenase class-3 chain L OS=Gadus morhua PE=1 SV=1
...........................-SEYTVVAEISLAKV.H.....EK.A.......
.PLDKVC..LL...GCAIS......TG.YGAALNTA...KVEAG..STCAVFGLGALGLA
VIM.GCQ.AA..GASRIIAIDVN.PDKF.RIAK.EFGAT....D.LV...NP..K.DH..
....SKPVE...................QVLV.EMTD............G.GVDYSFEC.
..V...G......NI....AVMR-------------------------------------
--------------------------AALEA-CHK.G......W.GTSV--IIGVAAA.G
Q.EI-ST..........RPF.QLVT..GRTW.KGTAF....GGYKSVESVP..KLVE
>sp|O46649|ADHP_RABIT/152-338 Alcohol dehydrogenase class-2 isozyme 1 OS=Oryctolagus cuniculus GN=ADH2-1 PE=2 SV=2
...........................-SQYTVVKDVNLAKI.D.....DD.A.......
.NLERVC..LI...GCGFS......TG.YGAAINTA...KVTPG..STCAVFGLGGVGLS
AIM.GCK.TA..GASRIIAIDIN.SDKF.AKAK.ALGAT....D.CL...NP..R.EL..
....NKPVQ...................DVIV.EMTN............G.GVDFAIDC.
..A...G......GS....EVMK-------------------------------------
--------------------------ATVDC-ATV.G......W.GSCT--FVGVNLA.D
K.GL-TI..........SPI.ELIL..GRTL.KGTNF....GGW-DAETVP..KLVS
>sp|O46650|ADHQ_RABIT/152-338 Alcohol dehydrogenase class-2 isozyme 2 OS=Oryctolagus cuniculus GN=ADH2-2 PE=2 SV=2
...........................-SQYTVVKDINLAKI.D.....DD.A.......
.NLKRVC..LI...GCGFS......TG.YGAAINDA...KVTPG..STCAVFGLGGVGLS
AVI.GCK.TA..GASRIIAVDIN.SDKF.AKAK.ALGAT....D.CL...NP..R.EL..
....NKPVQ...................DVIV.EMTN............G.GVDFAIDC.
..A...G......GS....EVMK-------------------------------------
--------------------------ATVDC-TTV.G......W.GSCT--FVGVNVN.D
K.GL-TI..........SPV.ELIL..GRTL.RGSSF....GGW-DVDTVP..KLVS
>sp|Q96533|ADHX_ARATH/149-336 Alcohol dehydrogenase class-3 OS=Arabidopsis thaliana GN=ADH2 PE=1 SV=2
...........................-SQYTVVHDVSVAKI.D.....PT.A.......
.PLDKVC..LL...GCGVP......TG.LGAVWNTA...KVEPG..SNVAIFGLGTVGLA
VAE.GAK.TA..GASRIIGIDID.SKKY.ETAK.KFGVN....E.FV...NP..K.DH..
....DKPIQ...................EVIV.DLTD............G.GVDYSFEC.
..I...G......NV....SVMR-------------------------------------
--------------------------AALEC-CHK.G......W.GTSV--IVGVAAS.G
Q.EI-ST..........RPF.QLVT..GRVW.KGTAF....GGFKSRTQVP..WLVE
>sp|Q3ZC42|ADHX_BOVIN/146-333 Alcohol dehydrogenase class-3 OS=Bos taurus GN=ADH5 PE=2 SV=1
...........................-SEYTVVADISVAKI.D.....PL.A.......
.PLDKVC..LL...GCGIS......TG.YGAALNAA...KVEPG..STCAVFGLGGVGLA
VIM.GCK.MA..GAARIIGVDIN.KDKF.ARAK.EFGAS....E.CI...NP..Q.DF..
....SKPIQ...................EVLI.EMTD............G.GVDYSFEC.
..I...G......NV....KVMR-------------------------------------
--------------------------AALEA-CHK.G......W.GISV--VVGVAAS.G
E.EI-AT..........RPF.QLVT..GRTW.KGTAF....GGWKSVESVP..KLVS
>sp|Q17335|ADHX_CAEEL/149-340 Alcohol dehydrogenase class-3 OS=Caenorhabditis elegans GN=H24K24.3 PE=2 SV=1
...........................-SEYTVVADISLCKV.N.....PE.A.......
.PLEKVS..LL...GCGIS......TG.YGAVLNTC...KVEEG..STVAVWGLGAVGLA
VIM.GAK.AA..GAKKIVGIDLI.ESKF.ESAK.FFGAT....E.CI...NP..K.SVel
..peGKSFQ...................AWLV.EQFD............G.GFDYTFEC.
..I...G......NV....HTMR-------------------------------------
--------------------------QALEA-AHK.G......W.GVSC--IIGVAGA.G
Q.EI-AT..........RPF.QLVT..GRTW.KGTAF....GGWKSVESVP..RLVD
>sp|Q54TC2|ADHX_DICDI/148-338 Alcohol dehydrogenase class-3 OS=Dictyostelium discoideum GN=adh5 PE=3 SV=1
...........................-SQYTVLPEISCCVV.R.....ED.A.......
.PLDKVC..LL...GCGIT......TG.FGAAKITA...KVEEG..STVAIFGLGAVGLS
VAQ.GAV.DC..GAKRIIGIDNN.ETKF.GPGK.DFGCT....E.FI...NP.sK.DLp.
...eGKTIQ...................QHLV.DITD............G.GVDYSFEC.
..I...G......NV....NVMR-------------------------------------
--------------------------AALEC-CHK.G......W.GVST--IVGVAPA.G
A.EI-ST..........RPF.QLVT..GRVW.KGSAF....GGVKSRSQLP..SIID
>sp|P46415|ADHX_DROME/149-338 Alcohol dehydrogenase class-3 OS=Drosophila melanogaster GN=Fdh PE=1 SV=3
...........................-AEYTVVADISLTKI.N.....EK.A.......
.PLEKVC..LL...GCGIS......TG.YGAALNTA...KVEAG..STCAVWGLGAVGLA
VGL.GCK.KA..GAGKIYGIDIN.PDKF.ELAK.KFGFT....D.FV...NP..K.DVa.
...dKGSIQ...................NYLI.DLTD............G.GFDYTFEC.
..I...G......NV....NTMR-------------------------------------
--------------------------SALEA-THK.G......W.GTSV--VIGVAGA.G
Q.EI-ST..........RPF.QLVV..GRVW.KGSAF....GGWRSVSDVP..KLVE
>sp|P19854|ADHX_HORSE/146-333 Alcohol dehydrogenase class-3 OS=Equus caballus GN=ADH5 PE=1 SV=2
...........................-SEYTVVADISVAKI.D.....PL.A.......
.PLDKVC..LL...GCGVS......TG.YGAAVNTA...KVEPG..STCAIFGLGGVGLA
VIM.GCK.VA..GASRIIGVDIN.KDKF.AKAK.EFGAS....E.CI...NP..Q.DF..
....SKPIQ...................EVLI.EMTD............G.GVDYSFEC.
..I...G......NV....KVMR-------------------------------------
--------------------------AALEA-CHK.G......W.GVSV--VVGVAAS.G
E.EI-AT..........RPF.QLVT..GRTW.KGTAF....GGWKSVESIP..KLVS
>sp|P11766|ADHX_HUMAN/146-333 Alcohol dehydrogenase class-3 OS=Homo sapiens GN=ADH5 PE=1 SV=4
...........................-SEYTVVADISVAKI.D.....PL.A.......
.PLDKVC..LL...GCGIS......TG.YGAAVNTA...KLEPG..SVCAVFGLGGVGLA
VIM.GCK.VA..GASRIIGVDIN.KDKF.ARAK.EFGAT....E.CI...NP..Q.DF..
....SKPIQ...................EVLI.EMTD............G.GVDYSFEC.
..I...G......NV....KVMR-------------------------------------
--------------------------AALEA-CHK.G......W.GVSV--VVGVAAS.G
E.EI-AT..........RPF.QLVT..GRTW.KGTAF....GGWKSVESVP..KLVS
>sp|P93629|ADHX_MAIZE/151-338 Alcohol dehydrogenase class-3 OS=Zea mays GN=FDH PE=2 SV=1
...........................-SQYTVVHDVSVAKI.N.....PQ.A.......
.PLDKVC..LL...GCGVP......TG.LGAVWNTA...KVESG..SVVAVFGLGTVGLA
VAE.GAK.AA..GASRVIGIDID.NKKF.DVAK.NFGVT....E.FV...NP..K.EH..
....DKPIQ...................QVLV.DLTD............G.GVDYSFEC.
..I...G......NV....SIMR-------------------------------------
--------------------------AALEC--SDkG......W.GTSV--IVGVAAS.G
Q.EI-ST..........RPF.QLVT..GRVW.KGTAF....GGFKSRTQVP..WLVD
>sp|P28474|ADHX_MOUSE/146-333 Alcohol dehydrogenase class-3 OS=Mus musculus GN=Adh5 PE=2 SV=3
...........................-SEYTVVADISVAKI.D.....PS.A.......
.PLDKVC..LL...GCGIS......TG.YGAAVNTA...KVEPG..STCAVFGLGGVGLA
VIM.GCK.VA..GASRIIGIDIN.KDKF.AKAK.EFGAS....E.CI...SP..Q.DF..
....SKSIQ...................EVLV.EMTD............G.GVDYSFEC.
..I...G......NV....KVMR-------------------------------------
--------------------------SALEA-AHK.G......W.GVSV--VVGVAAS.G
E.EI-ST..........RPF.QLVT..GRTW.KGTAF....GGWKSVESVP..KLVS
>sp|P80360|ADHX_MYXGL/148-335 Alcohol dehydrogenase class-3 OS=Myxine glutinosa PE=1 SV=1
...........................-SEYAVVADISLCRV.A.....PE.A.......
.PPDRVC..LL...GCGVS......TG.YGAPLNTA...KVEPG..STCAIFGLGAVGLA
AIM.GCR.VA..GASRIIAIDRN.PDKF.EKAR.IFGAT....D.CV...VP..D.AS..
....DKPIS...................QVLG.EMTD............G.GLDYTFEC.
..V...G......NV....GIMR-------------------------------------
--------------------------AALES-CHK.G......W.GVSV--ILGVAGG.G
Q.EI-ST..........RPF.QLVT..GRTW.KGAAF....GGWKSVESVP..KLVD
>sp|P81431|ADHX_OCTVU/148-335 Alcohol dehydrogenase class-3 OS=Octopus vulgaris PE=1 SV=1
...........................-SEFTVVAEISIAKV.N.....PK.A.......
.ALDKVC..LL...GCGIS......TG.YGAALNTA...AVEKG..SNCAVWGLGAVGLA
VAM.GCK.AA..GAARIIGIDIN.ESKF.EIGK.KFGIT....E.FV...NP..K.KF..
....CKSVQ...................KVLG.EMTD............V.GVDFTFEC.
..I...G......NV....GVMR-------------------------------------
--------------------------AALES-CHK.G......W.GTSV--IVGVAAH.G
E.EI-ST..........RPF.QLVT..GRVW.KGTAF....GGFKSRDSVP..KLVD
>sp|A2XAZ3|ADHX_ORYSI/151-338 Alcohol dehydrogenase class-3 OS=Oryza sativa subsp. indica GN=ADHIII PE=3 SV=1
...........................-SQYTVVHDVSVAKI.N.....PQ.A.......
.PLDKVC..LL...GCGVS......TG.LGAVWNTA...KVEAG..SIVAIFGLGTVGLA
VAE.GAK.SA..GASRIIGIDID.SKKF.DVAK.NFGVT....E.FV...NP..K.DH..
....DKPIQ...................QVIV.DLTD............G.GVDYSFEC.
..I...G......NV....SVMR-------------------------------------
--------------------------SALEC-CHK.G......W.GTSV--IVGVAAS.G
Q.EI-ST..........RPF.QLVT..GRVW.KGTAF....GGFKSRSQVP..WLVE
>sp|Q0DWH1|ADHX_ORYSJ/151-338 Alcohol dehydrogenase class-3 OS=Oryza sativa subsp. japonica GN=Os02g0815500 PE=2 SV=1
...........................-SQYTVVHDVSVAKI.N.....PQ.A.......
.PLDKVC..LL...GCGVS......TG.LGAVWNTA...KVEAG..SIVAIFGLGTVGLA
VAE.GAK.SA..GASRIIGIDID.SKKF.DVAK.NFGVT....E.FV...NP..K.DH..
....DKPIQ...................QVIV.DLTD............G.GVDYSFEC.
..I...G......NV....SVMR-------------------------------------
--------------------------SALEC-CHK.G......W.GTSV--IVGVAAS.G
Q.EI-ST..........RPF.QLVT..GRVW.KGTAF....GGFKSRSQVP..WLVE
>sp|P80572|ADHX_PEA/148-335 Alcohol dehydrogenase class-3 OS=Pisum sativum PE=1 SV=1
...........................-SQYTVVHDVSVAKI.H.....PD.A.......
.PLDKVC..LL...GCGVP......TG.LGAVWNTA...KVEPG..SIVAIFGLGTVGLA
VAE.GAK.SA..GASRIIGIDID.SNKY.DTAK.NFGVT....E.FI...NP..K.DH..
....EKPIQ...................QVII.DLTD............G.GVDYSFEC.
..L...G......NV....SVMR-------------------------------------
--------------------------SALEC-CHK.G......W.GTSV--IVGVAAS.G
Q.EI-ST..........RPF.QLVT..GRVW.KGTAF....GGFKSRSQVP..WLVE
>sp|O19053|ADHX_RABIT/146-333 Alcohol dehydrogenase class-3 OS=Oryctolagus cuniculus GN=ADH5 PE=2 SV=3
...........................-SEYTVVADISVAKI.D.....PS.A.......
.PLDKVC..LL...GCGIS......TG.YGAALNTA...KVEPG..STCAVFGLGGVGLA
AIM.GCK.AA..GASRIIAVDIN.KDKF.ARAK.EFGAT....E.CI...NP..Q.DF..
....SKPIQ...................EVLV.EKTD............G.GVDYSFEC.
..I...G......NV....KVMR-------------------------------------
--------------------------AALEA-CHK.G......W.GVSV--VVGVAGA.G
E.EI-ST..........RPF.QLVT..GRTW.KGTAF....GGWKSVESVP..KLVS
>sp|P12711|ADHX_RAT/146-333 Alcohol dehydrogenase class-3 OS=Rattus norvegicus GN=Adh5 PE=1 SV=2
...........................-SEYTVVADISVAKI.D.....PS.A.......
.PLDKVC..LL...GCGIS......TG.YGAAVNTA...KVEPG..STCAVFGLGGVGLA
VIM.GCK.VA..GASRIIGIDIN.KDKF.AKAK.EFGAT....E.CI...NP..Q.DF..
....SKSIQ...................EVLI.EMTD............G.GVDFSFEC.
..I...G......NV....KVMR-------------------------------------
--------------------------SALEA-AHK.G......W.GVSV--VVGVAAS.G
E.EI-ST..........RPF.QLVT..GRTW.KGTAF....GGWKSVESVP..KLVS
>sp|P79896|ADHX_SPAAU/148-335 Alcohol dehydrogenase class-3 OS=Sparus aurata PE=2 SV=1
...........................-SEYTVVADISLAKV.N.....EK.A.......
.PMDKVC..LL...GCGIS......TG.YGAALNTA...KVEPG..STCAVFGLGAVGLA
VIM.GCK.VA..GATRIIGIDLN.PAKF.ETAK.EFGAT....E.FV...NP..K.DH..
....SKPIQ...................EVLV.EMTD............G.GVDYSFEC.
..I...G......NV....QIMR-------------------------------------
--------------------------AALEA-CHK.G......W.GESV--IIGVAGA.G
Q.EI-ST..........RPF.QLVT..GRVW.KGTAF....GGWKSVESVP..KLVE
>sp|P80467|ADHX_UROHA/145-332 Alcohol dehydrogenase class-3 OS=Uromastyx hardwickii PE=1 SV=1
...........................-SEYTVVADISLTKI.N.....AS.A.......
.PLDKVC..LL...GCGVS......TG.YGAALNTA...KVEPG..STCAVFGLGGVGLA
VIM.GCK.VA..GASRIIGIDLN.KDKF.AKAK.EFGAT....E.CI...SP..A.DF..
....KKPIQ...................EVLI.EMTD............G.GVDYSFEC.
..I...G......NV....GVMR-------------------------------------
--------------------------AALEA-CHK.G......W.GVSV--IVGVAAA.G
Q.EI-AT..........RPF.QLVT..GRTW.KGTAF....GGWKSVESVP..KLVD
>sp|P17648|ADH_FRAAN/150-337 Alcohol dehydrogenase OS=Fragaria ananassa GN=ADH PE=3 SV=2
...........................-SVYTVTHVGCLAKI.N.....PQ.S.......
.PLDKVC..IL...SCGIS......TG.LGATLNVR...KPKKG..STVAVFGLGAVGLA
AAE.GAR.MA..GASRIIGVDLN.SNRF.EEAK.KFGIT....E.FV...NP..K.DH..
....KKPVQ...................EVIA.ELTN............G.GVDRSIEC.
..T...G......NI....QAMI-------------------------------------
--------------------------PAFEC-VHD.G......W.GVAV--LVGVPHK.D
A.VF-TT..........HPM.NFLN..ERTL.KGTFF....GNYKPRTDIP..SVVE
>sp|P48977|ADH_MALDO/150-337 Alcohol dehydrogenase OS=Malus domestica GN=ADH PE=2 SV=1
...........................-SEYTVVHVGCLAKI.N.....PS.A.......
.PLDKVC..LL...SCGIS......TG.LGATLNVA...KPKKG..STVAVFGLGAVGLA
AAE.GAR.LS..GASRIIGVDLH.SDRF.EEAK.KFGVT....E.FV...NP..K.AH..
....EKPVQ...................EVIA.ELTN............R.GVDRSIEC.
..T...G......ST....EAMI-------------------------------------
--------------------------SAFEC-VHD.G......W.GVAV--LVGVPHK.D
A.VF-KT..........HPV.NFLN..ERTL.KGTFF....GNYKTRTDIP..SVVE
>sp|P78870|FADH1_SCHPO/148-334 Probable S-(hydroxymethyl)glutathione dehydrogenase 1 OS=Schizosaccharomyces pombe GN=SPBC1539.07c PE=2 SV=2
...........................-SQYTVVADISLVAI.S.....HS.A.......
.PLRSIC..LL...GCGVT......TG.FGAVTHSA...KVESG..STVAVVGCGCVGLA
AMQ.GAV.AA..GASRIIAIDIN.ADKE.VYAK.KFGAT....D.FI...DS..S.KV..
....-KDLV...................QYVI.DVTD............G.GVDYAFDC.
..T...G......NV....TVMQ-------------------------------------
--------------------------QELQF-CHK.G......W.GKLC--VIGVAAA.G
K.TL-DF..........RPF.LVVT..GRQV.LGSAF....GGVKGRSELP..NFVD
>sp|O74540|FADH2_SCHPO/151-338 Putative S-(hydroxymethyl)glutathione dehydrogenase 2 OS=Schizosaccharomyces pombe GN=SPCC13B11.04c PE=2 SV=2
...........................-SEYTVVADISVVAI.E.....RL.A.......
.PLDSVC..LL...GCGIT......TG.YGAATITA...DIKEG..DSVAVFGLGSVGLA
VIQ.GAV.KK..RAGRIFGIDVN.PEKK.NWAM.SFGAT....D.FI...NP..N.DL..
....QSPIQ...................DVLI.HETD............G.GLDWTFDC.
..T...G......NV....HVMR-------------------------------------
--------------------------SALEA-CHK.G......W.GQSI--VIGVAAA.G
Q.EI-ST..........RPF.QLVT..GRVW.RGCAF....GGVKGRSQLP..DLVK
>sp|Q06099|FADH_CANMA/150-339 S-(hydroxymethyl)glutathione dehydrogenase OS=Candida maltosa GN=FDH1 PE=3 SV=1
...........................-SQYTVVADISVVAI.N.....PK.A.......
.EFDKAC..LL...GCGIT......TG.YGAATITA...NVQKG..DNVAVFGGGIVGLS
VIQ.GCA.ER..GAAQIILVDIS.DKKE.EWGQ.KLGAT....A.FV...NP..T.KLp.
...eGTTIV...................DKLI.EMTD............G.GCDFTFDC.
..T...G......NV....GVMR-------------------------------------
--------------------------NALEA-CHK.G......W.GTSV--IIGVAAA.G
K.EI-ST..........RPF.QLVT..GRTW.KGAAF....GGVKGRSQLP..GIVN
>sp|P45382|FADH_PARDE/142-334 S-(hydroxymethyl)glutathione dehydrogenase OS=Paracoccus denitrificans GN=flhA PE=1 SV=1
...........................-SNYTVLPEIAVAKV.R.....ED.A.......
.PFDKIC..YI...GCGVT......TG.IGAVINTA...KVEIG..AKAVVFGLGGIGLN
VLQ.GLR.LA..GADMIIGVDLN.DDKK.PMAE.HFGMT....H.FI...NP..K.NC..
....-ENVV...................QEIV.NLTKtpf......dqiG.GADYSFDC.
..T...G......NV....KVMR-------------------------------------
--------------------------DALEC-THR.G......W.GQSI--IIGVAPA.G
A.EI-ST..........RPF.QLVT..GRVW.KGTAF....GGARGRTDVP..QIVD
>sp|O74685|FADH_PICPA/148-337 S-(hydroxymethyl)glutathione dehydrogenase OS=Pichia pastoris GN=FLD1 PE=3 SV=1
...........................-SQYTVVADISVVKV.Q.....DE.A.......
.PKDKTC..LL...GCGVT......TG.YGAAINTA...KISKG..DKIGVFGAGCIGLS
VIQ.GAV.SK..GASEIIVIDIN.DSKK.AWAD.QFGAT....K.FV...NP..T.TLp.
...eGTNIV...................DYLI.DITD............G.GFDYTFDC.
..T...G......NV....QVMR-------------------------------------
--------------------------NALES-CHK.G......W.GESI--IIGVAAA.G
K.EI-ST..........RPF.QLVT..GRVW.RGCAF....GGIKGRTQMP..SLVQ
>sp|P32771|FADH_YEAST/151-341 S-(hydroxymethyl)glutathione dehydrogenase OS=Saccharomyces cerevisiae GN=SFA1 PE=1 SV=1
...........................-SEYTVVADVSVVAI.D.....PK.A.......
.PLDAAC..LL...GCGVT......TG.FGAALKTA...NVQKG..DTVAVFGCGTVGLS
VIQ.GAK.LR..GASKIIAIDIN.NKKK.QYCS.QFGAT....D.FV...NP..KeDLa.
...kDQTIV...................EKLI.EMTD............G.GLDFTFDC.
..T...G......NT....KIMR-------------------------------------
--------------------------DALEA-CHK.G......W.GQSI--IIGVAAA.G
E.EI-ST..........RPF.QLVT..GRVW.KGSAF....GGIKGRSEMG..GLIK
>sp|A7ZIA4|FRMA_ECO24/141-328 S-(hydroxymethyl)glutathione dehydrogenase OS=Escherichia coli O139:H28 (strain E24377A / ETEC) GN=frmA PE=3 SV=1
...........................-SEYTVVAEVSLAKI.N.....PE.A.......
.NHEHVC..LL...GCGVT......TG.IGAVHNTA...KVQPG..DSVAVFGLGAIGLA
VVQ.GAR.QA..KAGRIIAIDTN.PKKF.DLAR.RFGAT....D.CI...NP..N.DY..
....DKPIK...................DVLL.DINK............W.GIDHTFEC.
..I...G......NV....NVMR-------------------------------------
--------------------------AALES-AHR.G......W.GQSV--IIGVAGS.G
Q.EI-ST..........RPF.QLVT..GRVW.KGSAF....GGVKGRSQLP..GMVE
>sp|Q8X5J4|FRMA_ECO57/141-328 S-(hydroxymethyl)glutathione dehydrogenase OS=Escherichia coli O157:H7 GN=frmA PE=3 SV=1
...........................-SEYTVVAEVSLAKI.N.....PE.A.......
.NHEHVC..LL...GCGVT......TG.IGAVHNTA...KVQPG..DSVAVFGLGAIGLA
VVQ.GAR.QA..KAGRIIAIDTN.PKKF.DLAR.RFGAT....D.CI...NP..N.DY..
....DKPIK...................DVLL.DINK............W.GIDHTFEC.
..I...G......NV....NVMR-------------------------------------
--------------------------AALES-AHR.G......W.GQSV--IIGVAGS.G
Q.EI-ST..........RPF.QLVT..GRVW.KGSAF....GGVKGRSQLP..GMVE
>sp|A7ZX04|FRMA_ECOHS/141-328 S-(hydroxymethyl)glutathione dehydrogenase OS=Escherichia coli O9:H4 (strain HS) GN=frmA PE=3 SV=1
...........................-SEYTVVAEVSLAKI.N.....PE.A.......
.NHEHVC..LL...GCGVT......TG.IGAVHNTA...KVQPG..DSVAVFGLGAIGLA
VVQ.GAR.QA..KAGRIIAIDTN.PKKF.DLAR.RFGAT....D.CI...NP..N.DY..
....DKPIK...................DVLL.DINK............W.GIDHTFEC.
..I...G......NV....NVMR-------------------------------------
--------------------------AALES-AHR.G......W.GQSV--IIGVAGS.G
Q.EI-ST..........RPF.QLVT..GRVW.KGSAF....GGVKGRSQLP..GMVE
>sp|A1A835|FRMA_ECOK1/141-328 S-(hydroxymethyl)glutathione dehydrogenase OS=Escherichia coli O1:K1 / APEC GN=frmA PE=3 SV=1
...........................-SEYTVVAEVSLAKI.N.....PE.A.......
.NHEHVC..LL...GCGVT......TG.IGAVHNTA...KVQPG..DSVAVFGLGAIGLA
VVQ.GAR.QA..KAGRIIAIDTN.PKKF.ELAR.RFGAT....D.CI...NP..N.DY..
....DKPIK...................DVLL.DINK............W.GIDHTFEC.
..I...G......NV....NVMR-------------------------------------
--------------------------AALES-AHR.G......W.GQSV--IIGVAGS.G
Q.EI-ST..........RPF.QLVT..GRVW.KGSAF....GGVKGRSQLP..GMVE
>sp|Q0TKS7|FRMA_ECOL5/141-328 S-(hydroxymethyl)glutathione dehydrogenase OS=Escherichia coli O6:K15:H31 (strain 536 / UPEC) GN=frmA PE=3 SV=1
...........................-SEYTVVAEVSLAKI.N.....PE.A.......
.NHEHVC..LL...GCGVT......TG.IGAVHNTA...KVQPG..DSVAVFGLGAIGLA
VVQ.GAR.QA..KAGRIIAIDTN.PKKF.ELAR.RFGAT....D.CI...NP..N.DY..
....DKPIK...................DVLL.DINK............W.GIDHTFEC.
..I...G......NV....NVMR-------------------------------------
--------------------------AALES-AHR.G......W.GQSV--IIGVAGS.G
Q.EI-ST..........RPF.QLVT..GRVW.KGSAF....GGVKGRSQLP..GMVE
>sp|Q8FKG1|FRMA_ECOL6/141-328 S-(hydroxymethyl)glutathione dehydrogenase OS=Escherichia coli O6 GN=frmA PE=3 SV=1
...........................-SEYTVVAEVSLAKI.N.....PE.A.......
.NHEHVC..LL...GCGVT......TG.IGAVHNTA...KVQPG..DSVAVFGLGAIGLA
VVQ.GAR.QA..KAGRIIAIDTN.PKKF.ELAR.RFGAT....D.CI...NP..N.DY..
....DKPIK...................DVLL.DINK............W.GIDHTFEC.
..I...G......NV....NVMR-------------------------------------
--------------------------AALES-AHR.G......W.GQSV--IIGVAGS.G
Q.EI-ST..........RPF.QLVT..GRVW.KGSAF....GGVKGRSQLP..GMVE
>sp|B1J085|FRMA_ECOLC/141-328 S-(hydroxymethyl)glutathione dehydrogenase OS=Escherichia coli (strain ATCC 8739 / DSM 1576 / Crooks) GN=frmA PE=3 SV=1
...........................-SEYTVVAEVSLAKI.N.....PE.A.......
.NHEHVC..LL...GCGVT......TG.IGAVHNTA...KVQPG..DSVAVFGLGAIGLA
VVQ.GAR.QA..KAGRIIAIDTN.PKKF.DLAR.RFGAT....D.CI...NP..N.DY..
....DKPIK...................DVLL.DINK............W.GIDHTFEC.
..I...G......NV....NVMR-------------------------------------
--------------------------AALES-AHR.G......W.GQSV--IIGVAGS.G
Q.EI-ST..........RPF.QLVT..GRVW.KGSAF....GGVKGRSQLP..GMVE
>sp|P25437|FRMA_ECOLI/141-328 S-(hydroxymethyl)glutathione dehydrogenase OS=Escherichia coli (strain K12) GN=frmA PE=1 SV=3
...........................-SEYTVVAEVSLAKI.N.....PE.A.......
.NHEHVC..LL...GCGVT......TG.IGAVHNTA...KVQPG..DSVAVFGLGAIGLA
VVQ.GAR.QA..KAGRIIAIDTN.PKKF.DLAR.RFGAT....D.CI...NP..N.DY..
....DKPIK...................DVLL.DINK............W.GIDHTFEC.
..I...G......NV....NVMR-------------------------------------
--------------------------AALES-AHR.G......W.GQSV--IIGVAVA.G
Q.EI-ST..........RPF.QLVT..GRVW.KGSAF....GGVKGRSQLP..GMVE
>sp|B1LIP1|FRMA_ECOSM/141-328 S-(hydroxymethyl)glutathione dehydrogenase OS=Escherichia coli (strain SMS-3-5 / SECEC) GN=frmA PE=3 SV=1
...........................-SEYTVVAEVSLAKI.N.....PE.A.......
.NHEHVC..LL...GCGVT......TG.IGAVHNTA...KVQPD..DSVAVFGLGAIGLA
VVQ.GAR.QA..KAGRIIAIDTN.PKKF.DLAR.RFGAT....D.CI...NP..N.DY..
....DKPIK...................DVLL.DINK............W.GIDHTFEC.
..I...G......NV....NVMR-------------------------------------
--------------------------AALES-AHR.G......W.GQSV--IIGVAGS.G
Q.EI-ST..........RPF.QLVT..GRVW.KGSAF....GGVKGRSQLP..GMVE
>sp|Q1RFI7|FRMA_ECOUT/141-328 S-(hydroxymethyl)glutathione dehydrogenase OS=Escherichia coli (strain UTI89 / UPEC) GN=frmA PE=3 SV=1
...........................-SEYTVVAEVSLAKI.N.....PE.A.......
.NHEHVC..LL...GCGVT......TG.IGAVHNTA...KVQPG..DSVAVFGLGAIGLA
VVQ.GAR.QA..KAGRIIAIDTN.PKKF.ELAR.RFGAT....D.CI...NP..N.DY..
....DKPIK...................DVLL.DINK............W.GIDHTFEC.
..I...G......NV....NVMR-------------------------------------
--------------------------AALES-AHR.G......W.GQSV--IIGVAGS.G
Q.EI-ST..........RPF.QLVT..GRVW.KGSAF....GGVKGRSQLP..GMVE
>sp|P44557|FRMA_HAEIN/150-337 S-(hydroxymethyl)glutathione dehydrogenase OS=Haemophilus influenzae GN=frmA PE=3 SV=1
...........................-SEYSVVAEVSLAKI.N.....PE.A.......
.NHEQVC..LL...GCGVT......TG.IGAVHNTA...KVQEG..DSVAVFGLGAIGLA
VVQ.GAR.QA..KAGRIIAIDTN.PAKF.ELAK.QFGAT....D.CL...NP..N.DY..
....DKPIK...................DVLL.DINK............W.GIDHTFEC.
..I...G......NV....NVMR-------------------------------------
--------------------------QALES-AHR.G......W.GQSI--IIGVAGA.G
Q.EI-ST..........RPF.QLVT..GRVW.KGSAF....GGVKGRSELP..QMVE
>sp|P39450|FRMA_PASPI/141-328 S-(hydroxymethyl)glutathione dehydrogenase OS=Pasteurella piscicida GN=frmA PE=3 SV=1
...........................-SEYTVVAEVSLAKI.N.....PQ.A.......
.NAEQVC..LL...GCGVT......TG.IGAVHNTA...KVQEG..DSVAVFGLGGIGLA
VVQ.GAR.QA..KAGRIFAIDTN.PSKF.ELAK.QFGAT....D.CI...NP..N.DY..
....DKPVQ...................QVLV.EMTK............W.GVDHTFEC.
..I...G......NV....NVMR-------------------------------------
--------------------------SALES-AHR.G......W.GQSV--IIGVAGA.G
K.EI-ST..........RPF.QLVT..GRVW.KGTAF....GGVKGRTQLP..GMVE
>sp|Q3Z550|FRMA_SHISS/141-328 S-(hydroxymethyl)glutathione dehydrogenase OS=Shigella sonnei (strain Ss046) GN=frmA PE=3 SV=1
...........................-SEYTVVAEVSLAKI.N.....PE.A.......
.NHEHVC..LL...GCGVT......TG.IGAVHNTA...KVQPG..DSVAVFGLGAIGLA
VVQ.GAR.QA..KAGRIIAIDTN.PKKF.DLAR.RFGAT....D.CI...NP..N.DY..
....DKPIK...................DVLL.DINK............W.GIDHTFEC.
..I...G......NV....NVMR-------------------------------------
--------------------------AALES-AHR.G......W.GQSV--IIGVAGS.G
Q.EI-ST..........RPF.QLVT..GRVW.KGSAF....GGVKGRSQLP..GMVE
>sp|P73138|FRMA_SYNY3/141-328 S-(hydroxymethyl)glutathione dehydrogenase OS=Synechocystis sp. (strain PCC 6803) GN=frmA PE=3 SV=1
...........................-SEYTVVAEVSLAKI.N.....PE.A.......
.NHEHVC..LL...GCGVT......TG.IGAVHNTA...KVQPG..DSVAVFGLGGIGLA
VVQ.GAR.QA..KAGRIIAIDTN.PAKF.ELAK.QMGAT....D.CI...NP..K.DH..
....DQPIQ...................QVIV.EMTG............W.GVDHSFEC.
..I...G......NV....EVMR-------------------------------------
--------------------------SALEC-AHR.G......W.GQSV--IIGVAGA.G
Q.EI-ST..........RPF.QLVT..GRKW.MGTAF....GGVKGRSQLP..GMVE
>tr|A1CFT6|A1CFT6_ASPCL/144-332 Formaldehyde dehydrogenase OS=Aspergillus clavatus GN=ACLA_094350 PE=3 SV=1
...........................-SQYTVVADISVVAV.T.....PK.I.......
.PTDRSC..LL...GCGIT......TG.YGAAVVTA...KVEEG..SNVAIFGAGCVGLS
VIQ.GCV.KN..KAGKIIAVDVN.DAKE.EWAR.KFGAT....D.FV...NP..T.KL..
...nGKTIQ...................EQLI.EMTD............G.GCDYTFDC.
..T...G......NV....GVMR-------------------------------------
--------------------------AALEA-CHK.G......W.GESI--VIGVAAA.G
Q.EI-ST..........RPF.QLVT..GRVW.KGCAF....GGIKGRTQLP..DLVD
>tr|A1CYE8|A1CYE8_NEOFI/144-332 Formaldehyde dehydrogenase OS=Neosartorya fischeri (strain ATCC 1020 / DSM 3700 / NRRL 181) GN=NFIA_033340 PE=3 SV=1
...........................-SQYTVVADISVVAV.T.....PK.I.......
.PTDRSC..LL...GCGIT......TG.YGAAVVTA...KVEEG..SNVAVFGAGCVGLS
VIQ.GAV.KN..KAGKIIAVDVN.DSKE.AWAR.KFGAT....D.FV...NP..T.KL..
...nGKTIQ...................EQLI.EMTD............G.GCDYTFDC.
..T...G......NV....GVMR-------------------------------------
--------------------------AALEA-CHK.G......W.GESI--IIGVAAA.G
Q.EI-ST..........RPF.QLVT..GRVW.KGCAF....GGIKGRTQLP..GLVD
>tr|A2QV03|A2QV03_ASPNC/149-337 Contig An10c0040, complete genome OS=Aspergillus niger (strain CBS 513.88 / FGSC A1513) GN=An10g00510 PE=3 SV=1
...........................-SQYTVVADISVVAV.T.....PK.I.......
.PTDRSC..LL...GCGIT......TG.YGAAVVTA...KVEEG..SNIAVFGAGCVGLS
VIQ.GAV.KN..KAGRIIVVDVN.DGKE.AWAR.KFGAT....D.FV...NP..T.KL..
...gGKTIQ...................EQLI.EMTD............G.GCDYTFDC.
..T...G......NV....GVMR-------------------------------------
--------------------------AALEA-CHK.G......W.GESI--IIGVAAA.G
Q.EI-ST..........RPF.QLVT..GRVW.KGCAF....GGIKGRTQLP..GLVD
>tr|A3GI80|A3GI80_PICST/148-337 Glutathione-dependent formaldehyde dehydrogenase (FDH) (FALDH) (FLD) OS=Pichia stipitis GN=FDH1 PE=3 SV=1
...........................-SEYTVVADISVVAV.N.....PE.A.......
.KPDRTC..LL...GCGIT......TG.YGAATITA...DVQEG..DNVAVFGAGCVGLS
VVQ.GAV.LR..KAAKIIVVDIN.DKKK.EWAD.KFGAT....D.FV...NP..T.TLp.
...eGTTIV...................DKLI.EMTD............G.GCDYTFDC.
..T...G......NV....NVMR-------------------------------------
--------------------------NALEA-CHK.G......W.GTSV--IIGVAAA.G
K.EI-ST..........RPF.QLVT..GRVW.KGAAF....GGVKGRSQLP..GIVD
>tr|A4QWF8|A4QWF8_MAGGR/148-337 Putative uncharacterized protein OS=Magnaporthe grisea GN=MGG_06011 PE=3 SV=1
...........................-SQFTVVADISVVAV.Q.....PE.A.......
.PMDRTC..LL...GCGIT......TG.YGAARVTA...NVEEG..SSLAVFGAGCVGLS
VVQ.GAV.IN..KAGKIIVVDVN.PAKE.EWAR.KFGAT....D.FV...NP..T.KLp.
...eGKTVV...................DALV.ELTD............G.GCDYTFDC.
..T...G......NV....QVMR-------------------------------------
--------------------------AALEA-CHK.G......W.GESI--IIGVAAA.G
Q.EI-ST..........RPF.QLVT..GRVW.KGCAF....GGIKGRSQLP..GLVD
>tr|A6RC48|A6RC48_AJECN/121-319 S-(Hydroxymethyl)glutathione dehydrogenase OS=Ajellomyces capsulata (strain NAm1 / WU24) GN=HCAG_07206 PE=3 SV=1
...........................-SQYTVVADISVVAI.T.....DR.A.......
.PMDRTC..LL...GCGIT......TG.YGAAVVTA...RVEEG..STVAVFGAGCVGLS
VIQ.GAV.MQ..KAGKIIVVDVN.DKKE.SWAR.KFGAT....D.FI...NP..T.KL..
...dGKLIQ...................DKLI.EMTD............G.GCDYTFDC.
..T...G......NV....SVMR-------------------------------------
--------------------------AALEA-CHK.G......W.GQSI--IIGVAAA.G
E.EI-STrlsltlgvlsPAF.QLVT..GRVW.KGCAF....GGIKGRSQLP..AIVN
>tr|A6ZXG2|A6ZXG2_YEAS7/151-341 Glutathione-dependent formaldehyde dehydrogenase OS=Saccharomyces cerevisiae (strain YJM789) GN=SFA1 PE=3 SV=1
...........................-SEYTVVADVSVVAI.D.....PK.A.......
.PLDAAC..LL...GCGVT......TG.FGAALKTA...NVQKG..DTVAVFGCGTVGLS
VIQ.GAK.LR..GASKIIAIDIN.NKKK.QYCS.QFGAT....D.FV...NP..KeDLa.
...kDQTIV...................EKLI.EMTD............G.GLDFTFDC.
..T...G......NT....KIMR-------------------------------------
--------------------------DALEA-CHK.G......W.GQSI--IIGVAAA.G
E.EI-ST..........RPF.QLVT..GRVW.KGSAF....GGIKGRSEMG..GLIK
>tr|A7EXS0|A7EXS0_SCLS1/145-333 Putative uncharacterized protein OS=Sclerotinia sclerotiorum (strain ATCC 18683 / 1980 / Ss-1) GN=SS1G_10135 PE=3 SV=1
...........................-SQYTVVADISVVAI.T.....PE.A.......
.PMDRTC..LL...GCGIT......TG.YGAAVETA...KVEEG..STVAIFGAGCVGLS
VIQ.GAV.QR..KASKIIVVDVN.PSKK.EWAE.KFGAT....D.FV...NP..T.EL..
...kGQSIQ...................EKLI.EMTD............G.GCDYTFDC.
..T...G......NV....GVMR-------------------------------------
--------------------------AALEA-CHK.G......W.GQSI--VIGVAAA.G
Q.EI-ST..........RPF.QLVT..GRVW.KGCAF....GGIKGRSQLP..QLVD
>tr|A7TL05|A7TL05_VANPO/149-338 Putative uncharacterized protein OS=Vanderwaltozyma polyspora (strain ATCC 22028 / DSM 70294) GN=Kpol_530p31 PE=3 SV=1
...........................-SEYTVVADVSVVAI.D.....PT.A.......
.PLDSVC..LL...GCGVT......TG.YGAAIKTA...NVQKG..DTVAVFGAGTVGLS
VVQ.GAK.SR..GASKIIVVDIN.NDKK.EWSA.EFGAT....D.FV...NP..S.ELp.
...eGQDIV...................SKLV.EMTD............G.GLDFTFDC.
..T...G......NV....NVMR-------------------------------------
--------------------------DALEA-CHK.G......W.GQSI--IIGVAAA.G
K.EI-ST..........RPF.QLVT..GRVW.KGSAF....GGIKGRSEMG..GLIK
>tr|A8NWV5|A8NWV5_COPC7/149-337 Putative uncharacterized protein OS=Coprinopsis cinerea (strain Okayama-7 / 130 / FGSC 9003) GN=CC1G_00131 PE=3 SV=1
...........................-SQYTVVADVSVVAV.N.....KK.A.......
.PLDKVC..LL...GCGIT......TA.WGAVVKQP...GI-KD..STVAVFGCGAIGLG
CIS.TAS.VV..GASRIIAIDTN.PKKE.SWAK.QFGAT....E.FI...NP..L.DLp.
...eGKKIQ...................DHLV.EITD............G.GLDFTFDC.
..T...G......NV....QVMR-------------------------------------
--------------------------AALEA-CHK.G......W.GVST--VIGVAAA.G
Q.EI-ST..........RPF.QLVT..GRVW.RGSAF....GGVKGRTEIP..GLVE
>tr|A8PRG0|A8PRG0_MALGO/151-344 Putative uncharacterized protein OS=Malassezia globosa (strain ATCC 96807 / CBS 7966) GN=MGL_0044 PE=3 SV=1
...........................-SQYTVVSQYSLVAV.D.....PK.A.......
.PMDRTC..LL...GCGIT......TG.YGAAVYTA...KVEPQ..SSVAVWGVGCVGLA
VIY.GAK.ER..GAKRIIAIDTN.PGKA.SWAK.KFGAT....E.FV...NP..K.DVpp
veggGDALV...................QHLV.NITD............G.GLDYTFDC.
..T...G......NV....HVMR-------------------------------------
--------------------------TALEA-CHK.G......W.GIST--VIGVAKA.G
E.EI-ST..........RPF.QLVT..GRKW.QGSAF....GGVKGRTQLP..GLVD
>tr|B0CRW1|B0CRW1_LACBS/151-339 Predicted protein OS=Laccaria bicolor (strain S238N-H82) GN=LACBIDRAFT_292173 PE=3 SV=1
...........................-SQYTVVADVSVVAV.N.....TV.A.......
.PLEKVC..LL...GCGIT......TA.WGAVTKQQ...GI-KG..STVAVFGCGAIGLG
VIS.TSA.VV..GTSRIIAVDTN.PAKK.SWAE.KFGAT....E.FV...NP..T.ELp.
...eGTKIQ...................DHLV.NITD............G.GLDFTFDC.
..T...G......NV....QVMR-------------------------------------
--------------------------AALEA-CHK.G......W.GVST--VIGVAAA.G
Q.EI-ST..........RPF.QLVT..GRTW.RGTAF....GGVKGRTEIP..GLVD
>tr|B0XT59|B0XT59_ASPFC/149-337 Formaldehyde dehydrogenase OS=Aspergillus fumigatus (strain CEA10 / CBS 144.89 / FGSC A1163) GN=AFUB_018120 PE=3 SV=1
...........................-SQYTVVADISVVAV.T.....PK.I.......
.PTDRSC..LL...GCGIT......TG.YGAAVVTA...KVEEG..SNVAVFGAGCVGLS
VIQ.GAV.KN..KAGKIIAVDVN.DSKE.AWAR.KFGAT....D.FV...NP..T.KL..
...nGKTIQ...................EQLI.EMTD............G.GCDYTFDC.
..T...G......NV....GVMR-------------------------------------
--------------------------AALEA-CHK.G......W.GESI--IIGVAAA.G
Q.EI-ST..........RPF.QLVT..GRVW.KGCAF....GGIKGRTQLP..GLVD
>tr|B2B4R5|B2B4R5_PODAN/149-338 Predicted CDS Pa_2_2190 OS=Podospora anserina PE=4 SV=1
...........................-SQYTVVADISVVAV.Q.....QD.A.......
.PMDRTC..LL...GCGIT......TG.YGAARITA...NVEEG..SSVAIFGAGCVGLS
VIQ.GAV.AN..KAGKIIVVDVN.PSKE.EWSR.KFGAT....D.FV...NP..T.KLp.
...eGQSVV...................EKLI.EITD............G.GCDYTFDC.
..T...G......NV....NVMR-------------------------------------
--------------------------AALEA-CHK.G......W.GQSI--IIGVAAA.G
Q.EI-AT..........RPF.QLVT..GRVW.RGSAF....GGVKGRSQLP..GLVQ
>tr|B2WIU1|B2WIU1_PYRTR/145-336 S-(Hydroxymethyl)glutathione dehydrogenase OS=Pyrenophora tritici-repentis (strain Pt-1C-BFP) GN=PTRG_09900 PE=4 SV=1
...........................-SQYTVVADISVVAI.T.....EN.A.......
.PMDRTC..LL...GCGIT......TG.YGAAVITAgkgGVEAG..SNIAVFGAGCVGLS
VIQ.GAA.KN..KAGKIIVVDVN.DAKE.EWAK.KFGAT....D.FV...NP..T.KL..
...gKQSIQ...................EKLI.EMTD............G.GCDYTFDC.
..T...G......NV....NVMR-------------------------------------
--------------------------AALEA-CHK.G......W.GESI--IIGVAAA.G
Q.EI-ST..........RPF.QLVT..GRVW.KGCAF....GGVKGRTQLP..GLVS
>tr|B3LH53|B3LH53_YEAS1/151-341 Glutathione-dependent formaldehyde dehydrogenase OS=Saccharomyces cerevisiae (strain RM11-1a) GN=SCRG_00661 PE=4 SV=1
...........................-SEYTVVADVSVVAI.D.....PK.A.......
.PLDAAC..LL...GCGVT......TG.FGAALKTA...NVQKG..DTVAVFGCGTVGLS
VIQ.GAK.LR..GASKIIAIDIN.NKKK.QYCS.QFGAT....D.FV...NP..KeDLa.
...kDQTIV...................EKLI.EMTD............G.GLDFTFDC.
..T...G......NT....KIMR-------------------------------------
--------------------------DALEA-CHK.G......W.GQSI--IIGVAAA.D
E.EI-ST..........RPF.QLVT..GRVW.KGSAF....GGIKGRSEMG..SLIK
>tr|B5VFA4|B5VFA4_YEAS6/151-341 YDL168Wp-like protein OS=Saccharomyces cerevisiae (strain AWRI1631) GN=AWRI1631_40730 PE=4 SV=1
...........................-SEYTVVADVSVVAI.D.....PK.A.......
.PLDAAC..LL...GCGVT......TG.FGAALKTA...NVQKG..DTVAVFGCGTVGLS
VIQ.GAK.LR..GASKIIAIDIN.NKKK.QYCS.QFGAT....D.FV...NP..KeDLa.
...kDQTIV...................EKLI.EMTD............G.GLDFTFDC.
..T...G......NT....KIMR-------------------------------------
--------------------------DALEA-CHK.G......W.GQSI--IIGVAAA.D
E.EI-ST..........RPF.QLVT..GRVW.KGSAF....GGIKGRSEMG..SLIK
>tr|B6HRP6|B6HRP6_PENCH/149-337 Pc22g25070 protein OS=Penicillium chrysogenum Wisconsin 54-1255 GN=Pc22g25070 PE=4 SV=1
...........................-SQYTVVADISVVAV.T.....PK.I.......
.PTDRSC..LL...GCGIT......TG.YGAAVVTA...KVEEG..SNVAVFGVGCVGLS
VVQ.GAV.KN..KAGMIIAVDVN.DGKE.AWAR.KFGAT....H.FV...NP..T.KL..
...aGKTIQ...................EHLI.EMTD............G.GCDYTFDC.
..T...G......NV....GVMR-------------------------------------
--------------------------AALEA-CHK.G......W.GESI--VIGVAAA.G
Q.EI-AT..........RPF.QLVT..GRVW.KGCAF....GGIKGRTQLP..GLVD
>tr|B6Q4X8|B6Q4X8_PENMA/149-337 Formaldehyde dehydrogenase OS=Penicillium marneffei ATCC 18224 GN=PMAA_022060 PE=4 SV=1
...........................-SQYTVVADISVVAV.T.....DK.A.......
.GTDKTC..LL...GCGIT......TG.YGAAVVTA...KVEEG..SNVAVFGAGCVGLS
VIQ.GAL.KN..KAGKIIAVDVN.DSKE.EWSR.KFGAT....D.FV...NP..T.KL..
...gNQSVQ...................EKLI.EMTD............G.GCDYTFDC.
..T...G......NV....GVMR-------------------------------------
--------------------------AALEA-CHK.G......W.GQSI--VIGVAAA.G
Q.EI-ST..........RPF.QLVT..GRVW.KGCAF....GGIKGRSQLP..SLVD
>tr|Q06DC0|Q06DC0_SACFI/150-341 Glutathione-dependent formaldehyde dehydrogenase OS=Saccharomycopsis fibuligera GN=FDH1 PE=3 SV=1
...........................-SQYTVLADVSVAVV.N.....PN.A.......
.PFDKIC..LL...GCGVT......TG.SGSVYNVA...KVQADekANTAVFGIGAVGLA
VIE.GLR.LR..NASKIIAIDVN.DAKE.EYAR.KWGVT....H.FI...NP..T.KLk.
...eGETIV...................DKLI.ELTD............G.GCDYTFDC.
..T...G......NV....DVMR-------------------------------------
--------------------------SALEA-CHK.G......W.GVSV--IIGVAAA.G
K.EI-ST..........RPF.QLVT..GRVW.RGSAF....GGVKGKTQLP..GFVD
>tr|Q0CDU5|Q0CDU5_ASPTN/144-332 S-(Hydroxymethyl)glutathione dehydrogenase OS=Aspergillus terreus (strain NIH 2624) GN=ATEG_08139 PE=3 SV=1
...........................-SQYTVVADISVVAV.T.....PK.I.......
.ATDRSC..LL...GCGIT......TG.YGAAVVTA...KVEEG..SNVAVFGAGCVGLS
VIQ.GAV.KN..KAGKIIVVDVN.DSKE.SWAR.KFGAT....D.FV...NP..T.KL..
...nGKTIQ...................EHLI.EMTD............G.GCDYTFDC.
..T...G......NV....GVMR-------------------------------------
--------------------------AALEA-CHK.G......W.GESI--IIGVAAA.G
Q.EI-ST..........RPF.QLVT..GRVW.KGCAF....GGIKGRSQLP..GLVD
>tr|Q0UCP3|Q0UCP3_PHANO/150-341 Putative uncharacterized protein OS=Phaeosphaeria nodorum GN=SNOG_10471 PE=3 SV=2
...........................-SQYTVVADISVVAI.T.....EE.A.......
.PMDRTC..LL...GCGIT......TG.YGAAVITAgkgGVEEG..SNIAVFGAGCVGLS
VIQ.GAA.KN..KAGKIIVVDVN.DAKE.EWSK.KFGAT....H.FV...NP..T.KL..
...gSQSIQ...................DKLI.EMTD............G.GCDYTFDC.
..T...G......NV....NVMR-------------------------------------
--------------------------AALEA-CHK.G......W.GESI--IIGVAAA.G
Q.EI-ST..........RPF.QLVT..GRVW.KGCAF....GGVKGRTQLP..GLVA
>tr|Q1EB65|Q1EB65_COCIM/149-337 Glutathione-dependent formaldehyde dehydrogenase OS=Coccidioides immitis GN=CIMG_00198 PE=3 SV=1
...........................-SQYTVVADISVVAV.T.....DK.A.......
.PMDRTC..LL...GCGIT......TG.YGAAVVTA...KVEEG..STVAVFGAGCVGLS
VIQ.GAV.KN..KAGKIIVVDVN.DSKE.SWSR.KFGAT....D.FV...NP..T.KL..
...gNKSIQ...................EHLI.EMTD............G.GCDYTFDC.
..T...G......NV....GVMR-------------------------------------
--------------------------AALEA-CHK.G......W.GQSI--VIGVAAA.G
Q.EI-ST..........RPF.QLVT..GRVW.KGCAF....GGIKGRSQLP..DLVD
>tr|Q2HGD2|Q2HGD2_CHAGB/149-338 Glutathione-dependent formaldehyde dehydrogenase OS=Chaetomium globosum GN=CHGG_00722 PE=3 SV=1
...........................-SQYTVVADISVVAV.Q.....QD.A.......
.PMDRTC..LL...GCGIT......TG.YGAARITA...RVEEG..SNVAVFGAGCVGLS
VVQ.GAV.AQ..KAGKIIVVDVN.PAKE.EWAR.RFGAT....D.FV...NP..A.QLp.
...eGKSVV...................DRLI.EMTD............G.GCDYTFDC.
..T...G......NV....SVMR-------------------------------------
--------------------------AALEA-CHK.G......W.GESI--IIGVAAA.G
Q.EI-AT..........RPF.QLVT..GRVW.RGSAF....GGVKGRSQLP..DLVT
>tr|Q2U8A5|Q2U8A5_ASPOR/152-339 Alcohol dehydrogenase OS=Aspergillus oryzae GN=AO090701000508 PE=3 SV=1
...........................-SEYTVVADISVVAV.T.....PS.C.......
.PTDRSC..LL...GCGIT......TG.YGAATVTA...NITEG..SNVAVFGAGCVGLS
IVQ.GAV.KK..KAGKIIVVDIN.DGKE.AWAY.KFGAT....H.FL...NP..A.RL..
....RKTVQ...................DELI.DMTD............G.GCDYTFDC.
..T...G......NV....SVMR-------------------------------------
--------------------------AALEA-CHK.G......W.GESI--VIGVAAA.G
Q.EI-TT..........RPF.QLVT..GRVW.RGCAF....GGVKGRSQLP..GLVE
>tr|Q2U8M2|Q2U8M2_ASPOR/144-332 Alcohol dehydrogenase OS=Aspergillus oryzae GN=AO090701000373 PE=3 SV=1
...........................-SQYTVVADISVVAV.T.....PK.I.......
.PTDRSC..LL...GCGIT......TG.YGAAVVTA...KVEEG..SNVAIFGAGCVGLS
VIQ.GAV.KN..KAGKIIAVDVN.DGKE.AWAR.KFGAT....H.FV...NP..T.KL..
...nGKTIQ...................EELI.EMTD............G.GCDYTFDC.
..T...G......NV....GVMR-------------------------------------
--------------------------AALEA-CHK.G......W.GESI--VIGVAAA.G
Q.EI-ST..........RPF.QLVT..GRVW.KGCAF....GGIKGRTQLP..GLVD
>tr|Q2UPG3|Q2UPG3_ASPOR/144-333 Alcohol dehydrogenase OS=Aspergillus oryzae GN=AO090308000002 PE=3 SV=1
...........................-SQYTVVADISVVAV.T.....TK.A.......
.PTDRAC..LL...GCGIT......TG.YGAATVTA...NVEQG..SNIAVFGAGCIGLS
VIE.GAV.KN..KAGKIIVVDVN.DGKE.QWAR.KFGAT....H.FI...NP..T.KVk.
...nGKTIQ...................EELI.ELTD............G.GCDYTFDC.
..T...G......NV....GVMR-------------------------------------
--------------------------AALES-CHK.G......W.GESI--IIGVAAA.G
Q.EI-ST..........RPF.QLVT..GRVW.RGCAF....GGIKGRSQLP..GLVD
>tr|Q4WIQ3|Q4WIQ3_ASPFU/149-337 Formaldehyde dehydrogenase OS=Aspergillus fumigatus GN=AFUA_2G01040 PE=3 SV=1
...........................-SQYTVVADISVVAV.T.....PK.I.......
.PTDRSC..LL...GCGIT......TG.YGAAVVTA...KVEEG..SNVAVFGAGCVGLS
VIQ.GAV.KN..KAGKIIAVDVN.DSKE.AWAR.KFGAT....D.FV...NP..T.KL..
...nGKTIQ...................EQLI.EMTD............G.GCDYTFDC.
..T...G......NV....GVMR-------------------------------------
--------------------------AALEA-CHK.G......W.GESI--IIGVAAA.G
Q.EI-ST..........RPF.QLVT..GRVW.KGCAF....GGIKGRTQLP..GLVD
>tr|Q5AVP8|Q5AVP8_EMENI/149-337 Putative uncharacterized protein OS=Emericella nidulans GN=AN7632.2 PE=3 SV=1
...........................-SQYTVVADISVVAV.T.....DK.I.......
.PTDRSC..LL...GCGIT......TG.YGAAVVTA...KVEEG..SNIAVFGAGCVGLS
VMQ.GAV.KN..KAGKIIAVDVN.DAKE.EWSR.KFGAT....D.FV...NP..T.KL..
...nGQTIQ...................EKLI.EMTD............G.GCDYTFDC.
..T...G......NV....GVMR-------------------------------------
--------------------------AALEA-CHK.G......W.GESI--VIGVAAA.G
Q.EI-ST..........RPF.QLVT..GRVW.RGCAF....GGIKGRTQLP..GLVD
>tr|Q5K7P9|Q5K7P9_CRYNE/148-336 Formaldehyde dehydrogenase (Glutathione), putative OS=Cryptococcus neoformans GN=CNBM1570 PE=3 SV=1
...........................-AQYTVVSKFSVVAI.N.....PK.A.......
.PLKTSC..LL...GCGIT......TG.YGAATKSP...GIE-G..SNVAIFGVGCVGLS
VLQ.GAK.AK..GCKRIFAIDTN.PKKK.EWAV.KFGAT....D.FI...NP..K.DLp.
...eGKTIV...................DYLI.EETD............G.GLDFTFDA.
..T...G......NV....GVMR-------------------------------------
--------------------------NALEA-CHK.G......W.GVCT--IIGVAPA.G
A.EI-ST..........RPF.QLVT..GRVW.KGSAF....GGVKGRTELP..GIVE
>tr|Q6BJ23|Q6BJ23_DEBHA/150-339 DEHA2G05808p OS=Debaryomyces hansenii GN=DEHA2G05808g PE=3 SV=1
...........................-SQYTVVADISVVAV.N.....PK.A.......
.QPDKTC..LL...GCGIT......TG.YGAATITA...NVGEG..DNIAVFGAGCVGLS
VVQ.GAL.QR..KAAKIIVVDIN.DSKK.EWAE.KFGAT....D.FV...NS..A.KLp.
...sDTTIV...................DKLV.EMTD............G.GCDFTFDC.
..T...G......NV....NVMR-------------------------------------
--------------------------NALEA-CHK.G......W.GTSV--VIGVAAA.G
K.EI-ST..........RPF.QLVT..GRVW.KGAAF....GGVKGRSQLP..DIVE
>tr|Q6C297|Q6C297_YARLI/148-337 YALI0F09603p OS=Yarrowia lipolytica GN=YALI0F09603g PE=3 SV=1
...........................-SQYTVVADVSLVAV.D.....PS.A.......
.PQDRTC..LL...GCGVT......TG.YGAATVTA...NVQKG..DNVAVFGAGCVGLA
VVM.GAK.ER..GAAKIIVIDIN.GNKE.AWAY.KFGAT....D.FV...NP..T.KLp.
...eGTTIV...................DKLV.EMTD............G.GCDFTFDC.
..T...G......NV....TVMR-------------------------------------
--------------------------QALEA-CHK.G......W.GESI--IIGVAAA.G
Q.EI-AT..........RPF.QLVT..GRVW.KGSAF....GGVKGRTQLP..EIVK
>tr|Q6CR27|Q6CR27_KLULA/151-341 KLLA0D12342p OS=Kluyveromyces lactis GN=KLLA0D12342g PE=3 SV=1
...........................-SQYTVVADVSLVTI.D.....PS.A.......
.PLSSVC..LL...GCGVT......TG.YGAAVKTA...NVQEG..DTVAVFGAGTVGLS
VVQ.GAK.SR..GASKIIVVDVN.DQKK.QWSM.DFGAT....G.FV...NP.lK.DLk.
...eGETIV...................SKLI.DMTD............G.GLDFTFDC.
..T...G......NV....KVMR-------------------------------------
--------------------------DALEA-CHK.G......W.GQSI--IIGVAAA.G
E.EI-ST..........RPF.QLIT..GRVW.KGSAF....GGIKGRSEMG..QLVT
>tr|Q6FLS2|Q6FLS2_CANGA/148-338 Strain CBS138 chromosome L complete sequence OS=Candida glabrata GN=CAGL0L01111g PE=3 SV=1
...........................-SEYTVVADVSVVAI.D.....QT.A.......
.PLESVC..LL...GCGVT......TG.YGAAVKTA...NVQKG..DTVAVFGCGTVGLS
VLQ.GAH.QR..GASRIIAIDTN.DQKK.DFCT.QFGAT....D.FI...NP.tK.DLk.
...eNETIV...................AKLI.EMTD............G.GLDHTFDC.
..T...G......NV....NVMR-------------------------------------
--------------------------SALEA-CHK.G......W.GQSV--IIGVAAA.G
Q.EI-ST..........RPF.QLVT..GRVW.KGSAF....GGVKGRSEMA..GLIE
>tr|Q6XVN4|Q6XVN4_CRYNV/148-336 GSNO reductase OS=Cryptococcus neoformans var. grubii GN=GNO1 PE=3 SV=1
...........................-SQYTVVSKFSVVAI.N.....PK.A.......
.PLKTSC..LL...GCGIT......TG.YGSATKSP...GIE-G..SNVAIFGVGCVGLS
VLQ.GAK.AK..GCKRIFAIDTN.PKKK.EWAE.KFGAT....D.FV...NP..K.DLp.
...eGKTIV...................DYLI.EETD............G.GLDFTFDA.
..T...G......NV....GVMR-------------------------------------
--------------------------NALEA-CHK.G......W.GVCN--IIGVAPA.G
A.EI-ST..........RPF.QLVT..GRVW.KGTAF....GGVKGRTELP..GIVE
>tr|Q75CR7|Q75CR7_ASHGO/150-340 ACL148Cp OS=Ashbya gossypii GN=ACL148C PE=3 SV=1
...........................-SEYTVVADVSVVAV.D.....QQ.A.......
.PLETVC..LL...GCGVT......TG.YGAAVKTA...DVQEG..DTVAVFGAGTVGLS
VVQ.GAK.AR..NASRIIVVDIN.DAKR.EWAS.KFGAT....D.FI...NP..KtDLk.
...eGETIV...................ARLI.EMTD............G.GLDHTFDC.
..T...G......NT....KVMR-------------------------------------
--------------------------DALEA-CHK.G......W.GQSI--IIGVAAA.G
Q.EI-ST..........RPF.QLVT..GRVW.KGSAF....GGIKGRSEMG..GLVR
>tr|Q768R6|Q768R6_PICME/148-337 Glutathione-dependent formaldehyde dehydrogenase OS=Pichia methanolica GN=FLD1 PE=3 SV=1
...........................-SQYTVLADISVVAV.D.....PK.A.......
.PMDRTC..LL...GCGIT......TG.YGAATNTA...KISPG..DNIAIFGAGCIGLS
VIQ.GAV.ER..KAGKIIVVDIN.DDKK.EWAD.KFGAT....D.FV...NP..T.KLp.
...aGVTIV...................DKLV.EMTD............G.GCDFTFDC.
..T...G......NV....GVMR-------------------------------------
--------------------------NALEA-CHK.G......W.GESI--VIGVAPA.G
A.EI-ST..........RPF.QLVT..GRVW.KGCAF....GGVKGRSQMP..GLVQ
>tr|Q8J0F1|Q8J0F1_CANBO/148-337 Formaldehyde dehydrogenase OS=Candida boidinii GN=FLD1 PE=3 SV=1
...........................-SQYTVVADISVVAV.N.....PE.A.......
.PKDRTC..LL...GCGIT......TG.YRAATNTV...KMNEG..DNIAVFGVGCIGLS
VIQ.GAV.AK..KAGKIIAIDIN.DGKT.EWAE.KFGAT....D.FV...NP..T.KLa.
...eGETIV...................SKLI.DMTD............G.GCDFTFDC.
..T...G......TV....QVMR-------------------------------------
--------------------------NALEA-CHK.G......W.GESV--IIGVAAA.G
K.EI-ST..........RPF.QLVT..GRVW.RGCAF....GGVKGRTQMP..GIVE
>tr|Q8X0U5|Q8X0U5_NEUCR/149-338 Probable alcohol dehydrogenase (FDH1) (S-(Hydroxymethyl)glutathione dehydrogenase) OS=Neurospora crassa GN=18A7.120 PE=3 SV=1
...........................-SQYTVVADISVVAV.N.....PE.A.......
.PMDRTC..LL...GCGIT......TG.YGAATITA...NVEKG..STVAIFGAGCVGLS
VIQ.GAV.AN..GASKIIAVDVN.PSKE.EWSR.KFGAT....D.FV...NP..S.TLp.
...eGQSVV...................DKLI.ELTD............G.GCDYTFDC.
..T...G......NV....KVMR-------------------------------------
--------------------------AALEA-CHK.G......W.GQSI--IIGVAAA.G
Q.EI-ST..........RPF.MLVT..GRVW.RGSAF....GGVKGRSQLP..GLVE
>tr|Q96V39|Q96V39_PICAN/148-337 Formaldehyde dehydrogenase OS=Pichia angusta GN=FLD1 PE=3 SV=1
...........................-SQYTVLADISVVAV.D.....PK.A.......
.PMDRTC..LL...GCGIT......TG.YGAAINTA...KISEG..DNIGVFGAGCIGLS
VIQ.GAV.KK..KAGKIIVIDVN.DAKK.DWAF.KFGAT....D.FV...NP..T.KLp.
...eGQSIV...................DKLI.EMTD............G.GCDFTFDC.
..T...G......NV....QVMR-------------------------------------
--------------------------NALEA-CHK.G......W.GESI--IIGVAPA.G
K.EI-ST..........RPF.QLVT..GRVW.RGCAF....GGIKGRTQMP..DLVQ
>tr|A2RRB6|A2RRB6_HUMAN/158-345 Alcohol dehydrogenase 7 (Class IV), mu or sigma polypeptide OS=Homo sapiens GN=ADH7 PE=2 SV=1
...........................-TEYTVVDESSVAKI.D.....DA.A.......
.PPEKVC..LI...GCGFS......TG.YGAAVKTG...KVKPG..STCVVFGLGGVGLS
VIM.GCK.SA..GASRIIGIDLN.KDKF.EKAM.AVGAT....E.CI...SP..K.DS..
....TKPIS...................EVLS.EMTG............N.NVGYTFEV.
..I...G......HL....ETMI-------------------------------------
--------------------------DALAS-CHM.N......Y.GTSV--VVGVPPS.A
K.ML-TY..........DPM.LLFT..GRTW.KGCVF....GGLKSRDDVP..KLVT
>tr|A8K3E3|A8K3E3_HUMAN/147-334 cDNA FLJ75261, highly similar to Human class I alcohol dehydrogenase (ADH1) alpha subunit mRNA OS=Homo sapiens GN=ADH1A PE=2 SV
...........................-SQYTVVDENAVAKI.D.....AA.S.......
.PLEKVC..LI...GCGFS......TG.YGSAVNVA...KVTPG..STCAVFGLGGVGLS
AIM.GCK.AA..GAARIIAVDIN.KDKF.AKAK.ELGAT....E.CI...NP..Q.DY..
....KKPIQ...................EVLK.EMTD............G.GVDFSFEV.
..I...G......RL....DTMM-------------------------------------
--------------------------ASLLC-CHE.A......C.GTSV--IVGVPPD.S
Q.NL-SM..........NPM.LLLT..GRTW.KGAIL....GGFKSKECVP..KLVA
>tr|A8K470|A8K470_HUMAN/152-339 cDNA FLJ77091, highly similar to Homo sapiens alcohol dehydrogenase 4 (class II), pi polypeptide (ADH4), mRNA OS=Homo sapiens P
...........................-SQYTVVSDINLAKI.D.....DD.A.......
.NLERVC..LL...GCGFS......TG.YGAAINNA...KVTPG..STCAVFGLGGVGLS
AVM.GCK.AA..GASRIIGIDIN.SEKF.VKAK.ALGAT....D.CL...NP..R.DL..
....HKPIQ...................EVII.ELTK............G.GVDFALDC.
..A...G......GS....ETMK-------------------------------------
--------------------------AALDC-TTA.G......W.GSCT--FIGVAAG.S
K.GL-TI..........FPE.ELII..GRTI.NGTFF....GGWKSVDSIP..KLVT
>tr|A8MVN9|A8MVN9_HUMAN/158-345 Putative uncharacterized protein ADH7 OS=Homo sapiens GN=ADH7 PE=3 SV=1
...........................-TEYTVVDESSVAKI.D.....DA.A.......
.PPEKVC..LI...GCGFS......TG.YGAAVKTG...KVKPG..STCVVFGLGGVGLS
VIM.GCK.SA..GASRIIGIDLN.KDKF.EKAM.AVGAT....E.CI...SP..K.DS..
....TKPIS...................EVLS.EMTG............N.NVGYTFEV.
..I...G......HL....ETMI-------------------------------------
--------------------------DALAS-CHM.N......Y.GTSV--VVGVPPS.A
K.ML-TY..........DPM.LLFT..GRTW.KGCVF....GGLKSRDDVP..KLVT
>tr|A8MYN5|A8MYN5_HUMAN/145-332 Putative uncharacterized protein ADH1B (Fragment) OS=Homo sapiens GN=ADH1B PE=3 SV=1
...........................-SQYTVVDENAVAKI.D.....AA.S.......
.PLEKVC..LI...GCGFS......TG.YGSAVNVA...KVTPG..STCAVFGLGGVGLS
AVM.GCK.AA..GAARIIAVDIN.KDKF.AKAK.ELGAT....E.CI...NP..Q.DY..
....KKPIQ...................EVLK.EMTD............G.GVDFSFEV.
..I...G......RL....DTMM-------------------------------------
--------------------------ASLLC-CHE.A......C.GTSV--IVGVPPA.S
Q.NL-SI..........NPM.LLLT..GRTW.KGAVY....GGFKSKEGIP..KLVA
>tr|B2R760|B2R760_HUMAN/146-333 cDNA, FLJ93297, highly similar to Homo sapiens alcohol dehydrogenase 7 (class IV), mu or sigmapolypeptide (ADH7), mRNA OS=Homo 
...........................-TEYTVVDESSVAKI.D.....DT.A.......
.PPEKVC..LI...GCGFS......TG.YGAAVKTG...KVKPG..STCVVFGLGGVGLS
VIM.GCK.SA..GASRIIGIDLN.KDKF.EKAM.AVGAT....E.CI...SP..K.DS..
....TKPIS...................EVLS.EMTG............N.NVGYTFEV.
..I...G......HL....ETMI-------------------------------------
--------------------------DALAS-CHM.N......Y.GTSV--VVGVPPS.A
K.ML-TY..........DPM.LLFT..GRTW.KGCVF....GGLKSRDDVP..KLVT
>tr|B3KS45|B3KS45_HUMAN/147-334 cDNA FLJ35449 fis, clone SMINT2004144, highly similar to ALCOHOL DEHYDROGENASE 6 (EC 1.1.1.1) OS=Homo sapiens PE=2 SV=1
..........................c--EYTVIKEISVAKI.D.....AV.A.......
.PLEKVC..LI...SCGFS......TG.FGAAINTA...KVTPG..STCAVFGLGGVGLS
VVM.GCK.AA..GAARIIGVDVN.KEKF.KKAQ.ELGAT....E.CL...NP..Q.DL..
....KKPIQ...................EVLF.DMTD............A.GIDFRFEA.
..I...G......NL....DVLA-------------------------------------
--------------------------AALAS-CNE.S......Y.GVCV--VVGVLPA.S
V.QL-KI..........SGQ.LFFS..GRSL.KGSVF....GGWKSRQHIP..KLVA
>tr|B4DIE7|B4DIE7_HUMAN/171-358 cDNA FLJ55686, highly similar to Alcohol dehydrogenase 4 (EC 1.1.1.1) OS=Homo sapiens PE=2 SV=1
...........................-SQYTVVSDINLAKI.D.....DD.A.......
.NLERVC..LL...GCGFS......TG.YGAAINNA...KVTPG..STCAVFGLGGVGLS
AVM.GCK.AA..GASRIIGIDIN.SEKF.VKAK.ALGAT....D.CL...NP..R.DL..
....HKPIQ...................EVII.ELTK............G.GVDFALDC.
..A...G......GS....ETMK-------------------------------------
--------------------------AALDC-TTA.G......W.GSCT--FIGVAAG.S
K.GL-TV..........FPE.ELII..GRTI.NGTFF....GGWKSVDSIP..KLVT
>tr|B4DPD8|B4DPD8_HUMAN/24-211 cDNA FLJ56923, highly similar to Alcohol dehydrogenase 6 (EC 1.1.1.1) OS=Homo sapiens PE=2 SV=1
..........................c--EYTVIKEISVAKI.D.....AV.A.......
.PLEKVC..LI...SCGFS......TG.FGAAINTA...KVTPG..STCAVFGLGGVGLS
VVM.GCK.AA..GAARIIGVDVN.KEKF.KKAQ.ELGAT....E.CL...NP..Q.DL..
....KKPIQ...................EVLF.DMTD............A.GIDFCFEA.
..I...G......NL....DVLA-------------------------------------
--------------------------AALAS-CNE.S......Y.GVCV--VVGVLPA.S
V.QL-KI..........SGQ.LFFS..GRSL.KGSVF....GGWKSRQHIP..KLVA
>tr|B4DRS9|B4DRS9_HUMAN/134-321 cDNA FLJ51682, highly similar to Alcohol dehydrogenase 1B (EC 1.1.1.1) OS=Homo sapiens PE=2 SV=1
...........................-SQYTVVDENAVAKI.D.....AA.S.......
.PLEKVC..LI...GCGFS......TG.YGSAVNVA...KVTPG..STCAVFGLGGVGLS
AVM.GCK.AA..GAARIIAVDIN.KDKF.AKAK.ELGAT....E.CI...NP..Q.DY..
....KKPIQ...................EVLK.EMTD............G.GVDFSFEV.
..I...G......RL....DTMM-------------------------------------
--------------------------ASLLC-CHE.A......C.GTSV--IVGVPPA.S
Q.NL-SI..........NPM.LLLT..GRTW.KGAVY....GGFKSKEGIP..KLVA
>tr|B4DVC3|B4DVC3_HUMAN/107-294 cDNA FLJ51963, highly similar to Alcohol dehydrogenase 1B (EC 1.1.1.1) OS=Homo sapiens PE=2 SV=1
...........................-SQYTVVDENAVAKI.D.....AA.S.......
.PLEKVC..LI...GCGFS......TG.YGSAVNVA...KVTPG..STCAVFGLGGVGLS
AVM.GCK.AA..GAARVIAVDIN.KDKF.AKAK.ELGAT....E.CI...NP..Q.DY..
....KKPIQ...................EVLK.EMTD............G.GVDFSFEV.
..I...G......RL....DTMM-------------------------------------
--------------------------ASLLC-CHE.A......C.GTSV--IVGVPPA.S
Q.NL-SI..........NPM.LLLT..GRTW.KGAVY....GGFKSKEGIP..KLVA
>tr|B4DWV6|B4DWV6_HUMAN/166-353 cDNA FLJ51127, highly similar to Alcohol dehydrogenase class 4 mu/sigma chain (EC 1.1.1.1) OS=Homo sapiens PE=2 SV=1
...........................-TEYTVVDESSVAKI.D.....DA.A.......
.PPEKVC..LI...GCGFS......TG.YGAAVKTG...KVKPG..STCVVFGLGGVGLS
VIM.GCK.SA..GASRIIGIDLN.KDKF.EKAM.AVGAT....E.CI...SP..K.DS..
....TKPIS...................EVLS.EMTG............N.NVGYTFEV.
..I...G......HL....ETMI-------------------------------------
--------------------------DALAS-CHM.N......Y.GTSV--VVGVPPS.A
K.ML-TY..........DPM.LLFT..GRTW.KGCVF....GGLKSRDDVP..KLVT
>tr|Q2VIM7|Q2VIM7_HUMAN/146-333 RcADH5 (Fragment) OS=Homo sapiens PE=2 SV=1
...........................-SEYTVVADISVAKI.D.....PL.A.......
.PLDKLC..LL...GCGIS......AG.DGAAVNTA...KVEPG..SVCAVFGLGGVGLA
VIK.GCK.VA..GASRIIGVDIN.KDKF.ARAK.EFGAT....E.CI...NP..Q.GF..
....SKPIQ...................EGLI.ETTD............G.GVDYSFEC.
..I...G......NV....KVMR-------------------------------------
--------------------------AALEA-YHK.G......W.GVSV--VVGVAAS.G
E.EI-AT..........RPF.QLVT..GRTW.KGTAF....GGWKSVESVP..KLVS
>tr|Q5U043|Q5U043_HUMAN/146-333 Alcohol dehydrogenase 5 (Class III), chi polypeptide OS=Homo sapiens PE=2 SV=1
...........................-SEYTVVADISVAKI.D.....PL.A.......
.PLDKVC..LL...GCGIS......TG.YGAAVNTA...KLEPG..SVCAVFGLGGVGLA
VIM.GCK.VA..GASRIIGVDIN.KDKF.ARAK.EFGAT....E.CI...NP..Q.DL..
....SKPIQ...................EVLI.EMTD............G.GVDYSFEC.
..I...G......NV....KVMR-------------------------------------
--------------------------AALEA-CHK.G......W.GVSV--VVGVAAS.G
E.EI-AT..........RPF.QLVT..GRTW.KGTAF....GGWKSVESVP..KLVS
>tr|Q6FI45|Q6FI45_HUMAN/146-333 ADH5 protein OS=Homo sapiens GN=ADH5 PE=2 SV=1
...........................-SEYTVVADISVAKI.D.....PL.A.......
.PLDKVC..LL...GCGIS......TG.YGAAVNTA...KLEPG..SVCAVIGLGGVGLA
VIM.GCK.VA..GASRIIGVDIN.KDKF.ARAK.EFGAT....E.CI...NP..Q.DF..
....SKPIQ...................EVLI.EMTD............G.GVDYSFEC.
..I...G......NV....KVMR-------------------------------------
--------------------------AALEA-CHK.G......W.GVSV--VVGVAAS.G
E.EI-AT..........RPF.QLVT..GRTW.KGTAF....GGWKSVESVP..KLVS
>tr|Q6IRT1|Q6IRT1_HUMAN/146-333 Alcohol dehydrogenase 5 (Class III), chi polypeptide OS=Homo sapiens GN=ADH5 PE=2 SV=2
...........................-SEYTVVADISVAKI.D.....PL.A.......
.PLDKVC..LL...GCGIS......TG.YGAAVNTA...KLEPG..SVCAVFGLGGVGLA
VIM.GCK.VA..GASRIIGVDIN.KDKF.ARAK.EFGAT....E.CI...NP..Q.DF..
....SKPIQ...................EVLI.EMTD............G.GVDYSFEC.
..I...G......NV....KVMR-------------------------------------
--------------------------AALEA-CHK.G......W.GVSV--VVGVAAS.G
E.EI-AT..........RPF.QLVT..GRTW.KGTAF....GGWKSVESVP..KLVS
>tr|Q8IUN7|Q8IUN7_HUMAN/147-281 ADH6 protein OS=Homo sapiens PE=2 SV=1
..........................c--EYTVIKEISVAKI.D.....AV.A.......
.PLEKVC..LI...SCGFS......TG.FGAAINTA...KVTPG..STCAVFGLGGVGLS
VVM.GCK.AA..GAARIIGVDVN.KEKF.KKAQ.ELGAT....E.CL...NP..Q.DL..
....KKPIQ...................EVLF.DMTD............A.GIDFCFEA.
..I...G......NL....DVLA-------------------------------------
-----------------------------------.-......-.---G---------.-
-.RA---..........---.----..----.-----....----------..---D
>tr|A1BQX9|A1BQX9_SCHMD/150-338 Alcohol dehydrogenase class 3 OS=Schmidtea mediterranea GN=Adh3 PE=2 SV=1
...........................-SEYTVVAEISLAKV.S.....KE.A.......
.PLNRIC..LL...GCGIT......TG.YGAAINTA...KVEPG..SICAVWGLGAVGLA
AIM.GCK.AA..GASRIIGVDLN.PDKF.PYAK.QFGAT....E.CL...NP..L.DF..
...kDQPFQ...................QVII.DLTD............G.GCDFTFEC.
..V...G......NI....ETMR-------------------------------------
--------------------------CALEA-CHK.G......W.GLSV--IVGVAPS.G
K.EI-ST..........RPF.QLVT..GRTW.KGTAF....GGYKSRDSVP..KLVD
>tr|A8QF76|A8QF76_BRUMA/150-339 Alcohol dehydrogenase class III, putative OS=Brugia malayi GN=Bm1_52445 PE=3 SV=1
...........................-SEYIVVSQYSVAKV.P.....CN.A.......
.PLDKLC..LL...GCGVS......TG.YGAVVNNC...KVEPG..STVAVWGLGTVGLA
VIM.GAR.IA..GSRLIVGIDKD.TKKF.EKAI.EFGAD....E.CI...NP..N.DIp.
...kNLPLQ...................TFLV.DKYD............G.GFDYTFEC.
..I...G......LV....ETMR-------------------------------------
--------------------------QALEA-AHK.G......W.GVSC--IIGVAAS.G
K.EI-ST..........RPF.QLVT..GRTW.KGSAF....GGWKSVDDIP..KLVD
>tr|A8XS15|A8XS15_CAEBR/149-340 Putative uncharacterized protein OS=Caenorhabditis briggsae GN=CBG17892 PE=3 SV=1
...........................-SEYTVVADISLCKV.N.....PE.A.......
.PLEKVS..LL...GCGIS......TG.YGAVLNTC...KVEDG..STVAVWGLGAVGLA
VIM.GAK.AA..GAKRIIGIDLI.ESKF.ESAK.FFGAT....E.CI...NP..K.SVql
..peGKSFQ...................AWLV.DSFD............G.GFDYTFEC.
..I...G......NV....HTMR-------------------------------------
--------------------------QALEA-AHK.G......W.GVSC--IIGVAGA.G
Q.EI-AT..........RPF.QLVT..GRTW.KGTAF....GGWKSVDSVP..RLVD
>tr|A9UXC5|A9UXC5_MONBE/186-373 Predicted protein OS=Monosiga brevicollis GN=20739 PE=4 SV=1
...........................-SEYTVVAEISCAKI.D.....QQ.A.......
.PLDVMC..LF...GCGIS......TG.LGAVFNTC...KVEAG..STVAVWGVGAVGLA
VVQ.AAK.MS..GAKRIFAIDTN.NDKF.DFAR.RMGAT....D.CI...NP..H.DH..
....EDPIQ...................QVLI.QETK............W.GIDYTFDC.
..T...G......NT....DCMR-------------------------------------
--------------------------AALES-SHR.G......W.GKSC--VIGVAAA.G
H.EI-ST..........RPF.QLVT..GRWW.GGTAF....GGYKSRSEVP..KLVE
>tr|A9UZC2|A9UZC2_MONBE/149-336 Predicted protein OS=Monosiga brevicollis GN=32407 PE=4 SV=1
...........................-SEYTVVAEISCAKI.A.....DD.A.......
.PMDLVC..ML...GCGIA......TG.FGAVFNTT...KLEAG..TSAAVWGLGAVGLA
VIQ.AAK.KA..GASRIFAIDVN.EEKF.EIAK.TLGAT....D.CV...NP..K.KL..
....DKPVQ...................QYLV.GETQ............W.GIDYTYDA.
..T...G......NV....ECMR-------------------------------------
--------------------------AALES-AHR.G......W.GVSC--VIGVAPA.G
H.EI-ST..........RPF.QLVT..GRHW.TGTAF....GGYKSRSQVP..ELVK
>tr|B0WP04|B0WP04_CULQU/149-336 Alcohol dehydrogenase class 3 OS=Culex quinquefasciatus GN=CpipJ_CPIJ008783 PE=3 SV=1
...........................-SEYTVVSEISLCKI.N.....EI.A.......
.PLDKVC..LL...GCGIP......TG.YGAALNTA...KVEPG..SSCAIWGLGAVGLA
AAM.GCK.AA..GATRIIGVDIN.PDKF.KTGE.KFGCT....E.FV...NP..K.DY..
....DKPIQ...................QVLI.EKTD............G.GLDYTFEC.
..V...G......NT....LTMR-------------------------------------
--------------------------AALES-CCR.G......W.GTSV--IIGVAES.G
K.EI-AT..........RPF.QLVT..GRTW.KGTAF....GGWKSVESVP..MLVE
>tr|B2ZSF1|B2ZSF1_9DIPT/147-335 Alcohol dehydrogenase 3 OS=Chironomus riparius GN=ADH3 PE=2 SV=1
...........................-SEYTVVAEISICKI.A.....DA.A.......
.PLDKVC..LL...GCGIP......TG.YGAAINTA...GVEKD..SVCAIWGLGAVGLA
VIM.GCK.DA..GAKKIIGIDIN.PDKF.NVAK.SFGAT....D.FV...NP..K.DL..
...gDKTIQ...................EYLF.DNFD............Q.GPDYTFEC.
..I...G......NV....QTMR-------------------------------------
--------------------------QALES-AHK.G......W.GVSV--IIGVAGA.G
Q.EI-ST..........RPF.QLVT..GRVW.KGTAF....GGYKSVESVP..KLVD
>tr|B3LZG3|B3LZG3_DROAN/149-338 GF16175 OS=Drosophila ananassae GN=GF16175 PE=4 SV=1
...........................-AEYTVVADISLTKI.N.....EK.A.......
.PLEKVC..LL...GCGIS......TG.YGAALNTA...KVEPG..STCAVWGLGAVGLA
VGL.GCK.KA..GAGKVYGIDIN.PSKF.ELAK.KFGFT....D.FV...NP..K.DVa.
...dKGAIQ...................NYLI.DLTD............G.GFDYTFEC.
..I...G......NV....NTMR-------------------------------------
--------------------------SALEA-THK.G......W.GTSV--VIGVAGA.G
Q.EI-ST..........RPF.QLVV..GRVW.KGSAF....GGWRSVSDVP..KLVE
>tr|B3P1I4|B3P1I4_DROER/149-338 GG17256 OS=Drosophila erecta GN=GG17256 PE=4 SV=1
...........................-AEYTVVADISLTKI.N.....EK.A.......
.PLEKVC..LL...GCGIS......TG.YGAALNTA...KVERG..STCAVWGLGAVGLA
VGL.GCK.KA..GAGKIYGIDIN.PDKF.ELAK.KFGFT....D.FV...NP..K.DVa.
...dKGLIQ...................NYLM.DLTD............G.GFDYTFEC.
..I...G......NV....NTMR-------------------------------------
--------------------------SALEA-THK.G......W.GTSV--VIGVAGA.G
Q.EI-ST..........RPF.QLVV..GRVW.KGSAF....GGWRSVSDVP..KLVE
>tr|B3RW57|B3RW57_TRIAD/149-336 Putative uncharacterized protein OS=Trichoplax adhaerens GN=TRIADDRAFT_55892 PE=4 SV=1
...........................-SEYTVVPEISVAKV.H.....PD.A.......
.PLDRVC..LL...GCGIS......TG.YGAVLNTA...NVEKG..TTCGVWGLGAVGLA
VIM.GCK.AA..GASRIFAIDIN.SSKF.ESAR.AFGAT....D.CV...NP..A.DY..
....DKPIQ...................QVLA.EMTD............G.GLDYTFEA.
..I...G......NV....HTMR-------------------------------------
--------------------------AALES-CHK.G......W.GTSV--VIGVAAA.G
K.EI-ST..........RPF.QLVT..GRTW.KGTAF....GGWKSRDSVP..VLAE
>tr|B4GLC9|B4GLC9_DROPE/149-338 GL12061 OS=Drosophila persimilis GN=GL12061 PE=4 SV=1
...........................-AEYTVVADISLTKI.N.....ET.A.......
.PLEKVC..LL...GCGIS......TG.YGAALNTA...KVEPG..STCAVWGLGAVGLA
VGL.GCK.KA..GAGKVYGIDIN.PDKF.ELAK.KFGFT....D.FV...NP..K.DVa.
...dKGAIQ...................NYLI.DLTD............G.GFDYTFEC.
..I...G......NV....NTMR-------------------------------------
--------------------------SALEA-THK.G......W.GTSV--VIGVAGA.G
Q.EI-ST..........RPF.QLVV..GRVW.KGSAF....GGWRSVSDVP..KLVE
>tr|B4HIN2|B4HIN2_DROSE/149-338 GM26140 OS=Drosophila sechellia GN=GM26140 PE=4 SV=1
...........................-AEYTVVADISLTKI.N.....EK.A.......
.PLEKVC..LL...GCGIS......TG.YGAALNTA...KVEPG..STCAVWGLGAVGLA
VGL.GCK.KA..GAGKIYGIDIN.PDKF.ELAK.KFGFT....D.FV...NP..K.DVa.
...dKGSIQ...................NYLI.DLTD............G.GFDYTFEC.
..I...G......NV....NTMR-------------------------------------
--------------------------SALEA-THK.G......W.GTSV--VIGVAGA.G
Q.EI-ST..........RPF.QLVV..GRVW.KGSAF....GGWRSVSDVP..KLVE
>tr|B4JGE4|B4JGE4_DROGR/149-338 GH18738 OS=Drosophila grimshawi GN=GH18738 PE=4 SV=1
...........................-SEYTVVADISVTKV.N.....ET.A.......
.PLDKVC..LL...GCGIS......TG.YGAALNTA...NVQPG..STCAVWGLGAVGLA
VGL.GCK.KA..GAGKVYGIDIN.PSKF.ELAR.KFGFT....D.FV...NP..K.DVa.
...dKGAIQ...................NYLI.DLTD............G.GFDYTFEC.
..I...G......NV....NTMR-------------------------------------
--------------------------AALEA-THK.G......W.GTSV--VIGVAGA.G
Q.EI-ST..........RPF.QLVV..GRVW.KGSAF....GGWRSVSDVP..RLVE
>tr|B4K5T5|B4K5T5_DROMO/149-338 GI24655 OS=Drosophila mojavensis GN=GI24655 PE=4 SV=1
...........................-SEYTVVADISLTKV.N.....ET.A.......
.PLNKVC..LL...GCGIS......TG.YGAALNTA...KVEPG..STCAVWGLGAVGLA
VGL.GCK.KA..GASKVYGIDIN.PSKF.EFAK.QFGFT....D.FV...NP..K.DVa.
...dKGPIQ...................NYLI.DLTD............G.GFDYTFEC.
..I...G......NV....NTMR-------------------------------------
--------------------------AALEA-THK.G......W.GTSV--VIGVAGA.G
Q.EI-ST..........RPF.QLVV..GRVW.KGSAF....GGWRSVSDVP..KLVE
>tr|B4LZX4|B4LZX4_DROVI/149-338 GJ24029 OS=Drosophila virilis GN=GJ24029 PE=4 SV=1
...........................-SEYTVVADISLTKV.N.....ET.A.......
.PLDKVC..LL...GCGIS......TG.YGAALNTA...KVEPG..STCAVWGLGAVGLA
VGL.GCK.KA..GASKIYGIDIN.PSKF.ELAK.RFGFT....D.FV...NP..K.EVa.
...dKGAIQ...................NYLI.DLTD............G.GFDYTFEC.
..I...G......NI....NTMR-------------------------------------
--------------------------AALEA-THK.G......W.GTSV--VIGVAGA.G
Q.EI-ST..........RPF.QLVV..GRVW.KGSAF....GGWRSVSDVP..KLVE
>tr|B4NKW4|B4NKW4_DROWI/149-339 GK13286 OS=Drosophila willistoni GN=GK13286 PE=4 SV=1
...........................-AEYTVVADISLTKV.N.....EK.A.......
.PLEKVC..LL...GCGIS......TG.YGAALNTA...KVDAG..STCAVWGLGAVGLA
VGL.GCK.KA..GAAKIYGIDIN.PEKF.ELAK.KFGFT....D.FV...NP..K.DVp.
..adKGSIQ...................NYLI.DLTD............G.GFDYTFEC.
..I...G......NV....NTMR-------------------------------------
--------------------------SALEA-THK.G......W.GTSV--IIGVAGA.G
Q.EI-ST..........RPF.QLVV..GRVW.KGSAF....GGWRSVSDVP..KLVE
>tr|B4PLF0|B4PLF0_DROYA/149-338 GE24658 OS=Drosophila yakuba GN=GE24658 PE=4 SV=1
...........................-AEYTVVADISLTKI.N.....EK.A.......
.PLEKVC..LL...GCGIS......TG.YGAALNTA...KVERG..STCAVWGLGAVGLA
VGL.GCK.KA..GAGKIYGIDIN.PDKF.ELAK.KFGFT....D.FV...NP..K.DVa.
...dKGSIQ...................NYLI.DLTD............G.GFDYTFEC.
..I...G......NV....NTMR-------------------------------------
--------------------------AALEA-THK.G......W.GTSV--VIGVAGA.G
Q.EI-ST..........RPF.QLVV..GRVW.KGSAF....GGWRSVSDVP..KLVE
>tr|B4QUM6|B4QUM6_DROSI/149-338 GD20694 OS=Drosophila simulans GN=GD20694 PE=4 SV=1
...........................-AEYTVVADISLTKI.N.....EK.A.......
.PLEKVC..LL...GCGIS......TG.YGAALNTA...KVEPG..STCAVWGLGAVGLA
VGL.GCK.KA..GAGKIYGIDIN.PDKF.ELAK.KFGFT....D.FV...NP..K.DVa.
...dKGSIQ...................NYLI.DLTD............G.GFDYTFEC.
..I...G......NV....NTMR-------------------------------------
--------------------------SALEA-THK.G......W.GTSV--VIGVAGA.G
Q.EI-ST..........RPF.QLVV..GRVW.KGSAF....GGWRSVSDVP..KLVE
>tr|B6K8N6|B6K8N6_TOXGO/167-353 Alcohol dehydrogenase class III, putative OS=Toxoplasma gondii ME49 GN=TGME49_111780 PE=4 SV=1
...........................-SEYTVSHQESVAVI.P.....AN.A.......
.PPEKVC..LL...GCGVA......TG.LGAVWNTA...NVEAG..STVAVLGLGCVGLA
CVQ.AAR.RR..GAKEILAVDKN.KGKF.ELAR.TMGAT....K.CI...DP..A.EY..
...eDRPIQ...................EVIA.ELTN............G.GVDYAFEC.
..V...G......NQ....HLMR-------------------------------------
--------------------------ACLEC-THK.G......W.GVGT--IVGVCA-.-
K.EV-ST..........RPF.NLIV..GRTW.KGSAF....GGWRVRTHVP..QLVQ
>tr|B6RB93|B6RB93_HALDI/149-270 Alcohol dehydrogenase (Fragment) OS=Haliotis discus discus PE=2 SV=1
...........................-SEYTVVAEISVAKV.D.....EQ.A.......
.PLDKVC..LL...GCGIS......TG.YGAALNSA...NVEAG..STCAVWGLGAVGLA
VIM.GCK.KA..GASRIIGIDIN.PDKF.ETVQ.QFGAT....E.FV...NP..K.DH..
....DRPIQ...................QVLV.EMTD............G.GLD-----.
..-...-......--....---Y-------------------------------------
-----------------------------------.-......-.---T---------.-
-.-F---..........---.----..----.-----....----------..---E
>tr|B7QD13|B7QD13_IXOSC/154-341 Glutathione-dependent formaldehyde dehydrogenase, putative OS=Ixodes scapularis GN=IscW_ISCW022174 PE=4 SV=1
...........................-SEYTVVAEISLCKI.N.....PS.A.......
.PLDKVC..LL...GCAVS......TG.YGAALNVV...KLTKD..STVAIWGLGAVGLA
VAM.GAK.ER..GCKTIIGIDIN.PSKF.PKAE.EFGCT....E.CL...NP..N.SL..
....TLPLV...................QHLT.EKTD............G.GLDFTFEC.
..I...G......NV....GTMR-------------------------------------
--------------------------AALES-CHK.G......W.GESV--ILGVAGT.G
Q.EI-ST..........RPF.QLVT..GRVW.RGCAF....GGWKSVDQVP..QLVE
>tr|Q176A3|Q176A3_AEDAE/150-337 Alcohol dehydrogenase OS=Aedes aegypti GN=AAEL006467 PE=3 SV=1
...........................-SEYTVVAEDFLCKI.D.....ES.A.......
.PLEKVC..LL...GCGIP......TG.YGAALNAA...QVEKG..SSCAVWGLGAVGLA
AVM.GCK.AA..GATRIIGVDIN.PEKF.KLAE.KFGCT....E.FV...NP..N.DY..
....DKSIQ...................QVLM.EKTQ............G.GLDYTIEC.
..V...G......NV....STMR-------------------------------------
--------------------------AALES-CCR.G......W.GVSV--IVGVAES.S
R.EI-ST..........HPL.QLIT..GKTW.KGTAF....GGWKSAESVP..KLVT
>tr|Q176A6|Q176A6_AEDAE/147-334 Alcohol dehydrogenase OS=Aedes aegypti GN=AAEL006458 PE=3 SV=1
...........................-SEYTVVAEISLCKI.D.....EA.A.......
.PLDKVC..LL...GCGIP......TG.YGAALNTA...KVEKG..SSCAIWGLGAVGLA
AAM.GCK.AA..GATRIIGVDIN.PEKF.KLGE.KFGCT....E.FV...NP..N.EY..
....DKPIQ...................QVLI.EKTD............G.GLDYTFEC.
..V...G......NV....MTMR-------------------------------------
--------------------------AALES-CSR.G......W.GVSV--IIGVAES.G
R.EI-ST..........RPF.QLVT..GRTW.KGTAF....GGWKSVESVP..KLVT
>tr|Q176A7|Q176A7_AEDAE/149-336 Alcohol dehydrogenase OS=Aedes aegypti GN=AAEL006471 PE=3 SV=1
...........................-SEYTVVEEIYLCKI.D.....EA.A.......
.PLEKVC..LL...GCGIP......TG.YGAALNAA...QVEKG..SSCAVWGLGAVGLA
AAM.GCK.AA..GATRIIGVDIN.PEKF.KLAE.KFGCT....E.FV...NP..N.DY..
....DKPIQ...................QVLM.AKTQ............G.GLDYTFEC.
..V...G......NV....LTMR-------------------------------------
--------------------------AALES-CCR.G......W.GVSV--IVGVAES.G
R.EI-ST..........RPF.YLIA..GRTW.KGTAF....GGWKSVESVP..KLVS
>tr|Q1HQD0|Q1HQD0_BOMMO/148-335 Alcohol dehydrogenase OS=Bombyx mori PE=2 SV=1
...........................-SQYTVVLEISLCKV.A.....EA.A.......
.PLDKVC..LL...GCGVP......TG.YGAALNTA...KVEPG..SNCAIFGLGAVGLA
VAL.GCK.AA..GANRIIGVDIN.PDKF.EVAK.KFGVN....E.FV...NP..K.DY..
....DKPIQ...................QVLV.DLTD............G.GLEYTFEC.
..I...G......NV....GTMR-------------------------------------
--------------------------AALEA-CHK.G......W.GVSV--IIGVAAA.G
E.EI-ST..........RPF.QLVT..GRTW.KGTAF....GGYKSRESVP..KLVD
>tr|Q294A1|Q294A1_DROPS/149-338 GA19711 OS=Drosophila pseudoobscura pseudoobscura GN=GA19711 PE=3 SV=1
...........................-AEYTVVADISLTKV.N.....ET.A.......
.PLEKVC..LL...GCGIS......TG.YGAALNTA...KVEPG..STCAVWGLGAVGLA
VGL.GCK.KA..GAGKVYGIDIN.PDKF.ELAK.KFGFT....D.FV...NP..K.DVa.
...dKGAIQ...................NYLI.DLTD............G.GFDYTFEC.
..I...G......NV....NTMR-------------------------------------
--------------------------SALEA-THK.G......W.GTSV--VIGVAGA.G
Q.EI-ST..........RPF.QLVV..GRVW.KGSAF....GGWRSVSDVP..KLVE
>tr|Q8WS89|Q8WS89_CIOIN/149-336 Alcohol dehydrogenase class 3 OS=Ciona intestinalis GN=Adh3 PE=3 SV=1
...........................-SEYTVVADISLCKV.D.....ES.A.......
.PLDKVC..LL...GCGIP......TG.YGAALNTA...KVEPG..STCAVWGLGAVGLA
VVM.GCK.AA..GATRIIGVDIN.ESKF.EIAK.QFGAT....E.CF...NP..K.ES..
....KVSAD...................EAIV.ALTD............G.GCDFTFEC.
..I...G......NI....HTMR-------------------------------------
--------------------------AALQA-AHK.G......W.GVSV--IIGVAGR.G
Q.EI-ST..........RPF.YLVT..GRTW.KGTAF....GGYKSVEGVP..KLVQ
>tr|Q8WS90|Q8WS90_CIOIN/149-336 Alcohol dehydrogenase class 3 OS=Ciona intestinalis GN=Adh3 PE=2 SV=1
...........................-SEYTVVADISLCKV.D.....ES.A.......
.PLDKVC..LL...GCGIP......TG.YGAALNTA...KVEPG..STCAVWGLGAVGLA
VVM.GCK.AA..GATRIIGVDIN.ESKF.EIAK.QFGAT....E.CF...NP..K.ES..
....KVSAD...................EAIV.ALTD............G.GCDFTFEC.
..I...G......NI....HTMR-------------------------------------
--------------------------AALQA-AHK.G......W.GVSV--IIGVAGR.G
Q.EI-ST..........RPF.YLVT..GRTW.KGTAF....GGYKSVEGVP..KLVQ
>tr|Q965R0|Q965R0_CAEEL/322-513 Putative uncharacterized protein OS=Caenorhabditis elegans GN=Y50D4C.2 PE=2 SV=1
...........................-SEYTVVADISLCKV.N.....PQ.A.......
.PLEKVS..LL...GCGIS......TG.YGAVLNTC...KVEEG..STVAVWGLGAVGLA
VIM.GAK.AA..GAKKIVGIDLI.ESKF.EKAK.MFGAT....E.CI...NP..K.SVel
..peGKSFQ...................SWLV.EQFD............G.GFDYTFEC.
..I...G......NV....HTMR-------------------------------------
--------------------------QALEA-AHK.G......W.GVSC--IIGVAGA.G
Q.EI-AT..........RPF.QLVT..GRTW.KGTAF....GGWKSVESVP..RLVD
>tr|Q9BJ33|Q9BJ33_BRAFL/149-336 Alcohol dehydrogenase class 3 OS=Branchiostoma floridae GN=Adh3 PE=2 SV=1
...........................-SEYTVVADISLCKV.A.....ES.A.......
.PLEKVC..LL...GCGIS......TG.YGAALNTA...KVESG..STVAVWGLGAVGLA
VIM.GAK.VA..GASRIIGVDIN.PDKA.EIAQ.KFGMT....E.FV...NP..K.DH..
....DRPIQ...................QVLA.DMTD............G.GLDYTFEC.
..I...G......NV....HTMR-------------------------------------
--------------------------AALES-CHK.G......W.GTSV--IIGVAAA.G
Q.EI-ST..........RPF.QLVT..GRVW.KGTAF....GGWKSVESVP..RLVG
>tr|Q9BJ34|Q9BJ34_BRAFL/149-336 Alcohol dehydrogenase class 3 OS=Branchiostoma floridae GN=Adh3 PE=2 SV=1
...........................-SEYTVVADISLCKV.A.....ES.A.......
.PLEKVC..LL...GCGIS......TG.YGAALNTA...KVESG..STVAVWGLGAVGLA
VIM.GAK.VA..GASRIIGVDIN.PDKA.EIAQ.KFGMT....E.FV...NP..K.DH..
....DRPIQ...................QVLA.DMTD............G.GLDYTFEC.
..I...G......NV....HTMR-------------------------------------
--------------------------AALES-CHK.G......W.GTSV--IIGVAAA.G
Q.EI-ST..........RPF.QLVT..GRVW.KGTAF....GGWKSVESVP..RLVG
>tr|Q9NJC3|Q9NJC3_BRALA/149-336 Alcohol dehydrogenase class 3 OS=Branchiostoma lanceolatum GN=Adh3 PE=3 SV=1
...........................-SEYTVVADISLCKV.T.....ES.A.......
.PLDKVC..LL...GCGIS......TG.YGAALNTA...KVESG..STVAVWGLGAVGLA
VIM.GAK.VA..GASRIIGVDIN.PDKA.EIAK.KFGMT....E.FV...NP..K.DH..
....DKPIQ...................QVLV.ELTD............G.GLDFTFEC.
..I...G......NV....HTMR-------------------------------------
--------------------------AALES-CHK.G......W.GTSV--IIGVAAA.G
Q.EI-ST..........RPF.QLVT..GRVW.KGTAF....GGWKSVDSVP..KLVE
>tr|Q9NJD0|Q9NJD0_BRAFL/149-336 Alcohol dehydrogenase class 3 OS=Branchiostoma floridae GN=Adh3 PE=2 SV=1
...........................-SEYTVVADISLCKV.A.....ES.A.......
.PLEKVC..LL...GCGIS......TG.YGAALNTA...KVEPG..STVAVWGLGAVGLA
VIM.GAK.VA..GASRIIGVDIN.PDKA.EIAQ.KFGMT....E.FV...NP..K.DH..
....DRPIQ...................QVLA.DMTD............G.GLDYTFEC.
..I...G......NV....HTMR-------------------------------------
--------------------------AALEA-CHK.G......W.GTSV--IIGVAAA.G
Q.EI-ST..........RPF.QLVT..GRVW.KGTAF....GGWKSVESVP..RLVG
>tr|A2V9Z5|A2V9Z5_MACFA/147-334 Putative uncharacterized protein OS=Macaca fascicularis PE=2 SV=1
...........................-SQYTVVDENAVAKI.D.....AA.S.......
.PMEKVC..LI...GCGFS......TG.YGSAVKVA...KVTPG..SVCAVFGLGGVGLS
AVM.GCK.AA..GAARIIAVDIN.KDKF.AKAK.ELGAT....E.CI...NP..Q.DY..
....KKPIQ...................EVLK.EMTD............G.GVDFSFEV.
..I...G......RL....DTMM-------------------------------------
--------------------------ASLLC-CHE.A......C.GTSV--IIGVPPD.S
Q.NL-SI..........NPM.LLLT..GRTW.KGAVY....GGFKSKEDIP..KLVA
>tr|A2V9Z6|A2V9Z6_MACFA/147-334 Putative uncharacterized protein OS=Macaca fascicularis PE=2 SV=1
...........................-SQYTVVDENAVAKI.D.....AA.S.......
.PLEKVC..LI...GCGFS......TG.YGSAVNVA...KVTPG..SVCAVFGLGGVGLS
AVM.GCK.AA..GAARIIAVDIN.KDKF.AKAK.ELGAT....E.CI...NP..Q.DY..
....KKPIQ...................EVLK.EMTD............G.GVDFSFEV.
..I...G......RL....DTMM-------------------------------------
--------------------------ASLLC-CHE.A......C.GTSV--IVGVPPD.S
Q.NL-SI..........NPM.LLLT..GRTW.KGAVY....GGFKSREGIP..KLVA
>tr|A6QPF3|A6QPF3_BOVIN/152-339 ADH4 protein OS=Bos taurus GN=ADH4 PE=2 SV=1
...........................-SQYTVVSDVNLAKL.E.....DD.A.......
.NLERVC..LL...GCAFS......TG.YGAVINNA...KVTPG..STCAIFGLGGVGLS
AVM.GCK.AS..GASRIIVVDIN.SEKF.TKAK.ALGAT....D.CL...NP..K.DL..
....DKPIQ...................EVIV.EMTN............G.GVDFAFEC.
..V...G......GA....KIMR-------------------------------------
--------------------------AALDS-VTV.G......W.GVCT--IIGVNVG.D
N.GL-NV..........SAM.ELLM..GRTL.TGTSF....GGWKGVTSVP..KLAA
>tr|Q0P581|Q0P581_BOVIN/147-334 Alcohol dehydrogenase 6 (Class V) OS=Bos taurus GN=ADH6 PE=2 SV=1
...........................-SEYTVVPEISVVKI.D.....AA.A.......
.PMDKIC..VI...SCEVP......TG.YGAAVHSA...KVTPG..STCVVFGLGGIGSA
IVM.GCK.AS..GASRIIGVDIN.EEKF.PRAR.ALGVT....D.CL...NP..S.NL..
....KKPVQ...................EAVK.EMTG............T.GVDFAFEA.
..I...G......LA....ETMV-------------------------------------
--------------------------AAWDS-CHV.S......H.GVCI--ITGVSPP.N
S.KF-SL..........SAQ.TVST..GRTL.KGVCL....GDYKTKDCFP..QLVT
>tr|Q2KII0|Q2KII0_BOVIN/148-334 Alcohol dehydrogenase 6 (Class V) OS=Bos taurus GN=ADH6 PE=2 SV=1
...........................-SEYTVMDEISVAKI.D.....AA.A.......
.PLEKVF..LV...SCGFS......TG.YGGAINTA...KVTPG..STCAVFGLGGVGLS
VIM.GCK.AA..GATRIIAVDIN.KDKF.EKAK.EVGAT....E.CI...NP..Q.DY..
....EKPIQ...................EVLF.DLTG............D.GVDFSFEV.
..I...G......NP....ETVA-------------------------------------
--------------------------AALAS-CRE.S......H.GVCV--IIGLII-.G
V.QL-NI..........SGH.LFFT..GRSL.KGSVY....GGWKGRDGAS..KLVS
>tr|Q2T9S5|Q2T9S5_BOVIN/147-334 ADH1C protein (Fragment) OS=Bos taurus GN=ADH1C PE=2 SV=1
...........................-TQYTVVDEMSVAKI.H.....AD.S.......
.PLEKVC..LI...GCGFS......TG.YGSAVKIA...KVTQG..STCAVFGLGGVGLS
VIM.GCK.AA..GAARIIAVDIN.KDKF.ARAK.QVGAT....E.CI...NP..Q.DY..
....EKPIE...................EVLK.EVSG............G.GVDFSFEV.
..I...G......RL....DTMM-------------------------------------
--------------------------SALLC-CQE.A......Y.GVSV--IVGVPPH.A
Q.NI-SM..........NPM.LLLT..GRTW.KGAIF....GGFKSKESVP..KLVT
>tr|Q2VIM4|Q2VIM4_PONPY/147-333 RcADH5 (Fragment) OS=Pongo pygmaeus PE=3 SV=1
...........................-SEYTVVADISVAKI.D.....PL.A.......
.PLDKGC..LL...GCGIS......TG.DGAAVNTA...KVEPG..SVCAVFGLGGVGLA
VIM.GCK.VA..GASWIIGVDID.KDKF.ARAK.EFGAS....E.CI...NP..Q.GF..
....SKPIQ...................EVLI.EMTD............G.GVDYSFEC.
..I...-......NV....KVMR-------------------------------------
--------------------------TALEA-CHK.G......W.GVSM--VVGVAAS.G
Q.EI-AT..........HPF.QLVT..GRTW.KGTAF....GGWKSVESFP..KLVS
>tr|Q2VIM5|Q2VIM5_9PRIM/146-333 RcADH5 (Fragment) OS=Gorilla gorilla PE=3 SV=1
...........................-SEYTVVADISVAKI.D.....PL.A.......
.PLDKLC..LL...GCGIS......AG.DGAAVNTA...KVEPG..SVCAVFGLGGVGLA
VIM.GCK.VA..GASRIIGVDIN.KDKF.ARAK.EFGAT....E.CI...NP..Q.GF..
....SKPIQ...................EGLI.EMTE............G.GVDYSFEC.
..I...G......NV....KVMR-------------------------------------
--------------------------AALEA-YHK.G......W.GVSV--VVGVAAS.G
E.EI-AT..........RPF.QLVT..GRTW.KGTAF....GGWKSVESIP..KLVS
>tr|Q2VIM6|Q2VIM6_PANTR/146-333 RcADH5 (Fragment) OS=Pan troglodytes PE=3 SV=1
...........................-SEYTVVADISVAKI.D.....PL.A.......
.PLDKLC..LL...GCGIS......AG.DGAAVNTA...KVEPG..SVCAVFGLGGVGLA
VIM.GCK.VA..GASRTIGVDIN.KDKF.ARAK.EFGAT....E.CI...NP..Q.GF..
....SKPIQ...................EGLI.EMTD............G.GVDYSFEC.
..I...G......NV....KVMR-------------------------------------
--------------------------AALEA-YHK.G......W.GISV--VVGVAAS.G
E.EI-AT..........RPF.QLVT..GRTW.KGTAF....GGWKSVESVP..KLVS
>tr|Q8WNN3|Q8WNN3_9PRIM/141-267 Alcohol dehydrogenase 1 (Fragment) OS=Gorilla gorilla GN=ADH1 PE=2 SV=1
...........................-SQYTVVDENAVAKI.D.....AA.S.......
.PLEKVC..LI...GCGFS......TG.YGSAVNVA...KVTPG..STCAVFGLGGVGLS
AVM.GCK.AA..GAARIIAVDIN.KDKF.AKAK.ELGAT....E.CI...NP..Q.DY..
....KKPIQ...................EVLK.EMIW............-.RVDFSFEV.
..I...G......--....---R-------------------------------------
-----------------------------------.-......-.-------------.-
-.-L---..........---.----..----.-----....----------..---D
>tr|A2X7L7|A2X7L7_ORYSI/151-338 Putative uncharacterized protein OS=Oryza sativa subsp. indica GN=OsI_008060 PE=3 SV=1
...........................-SEYTVVHSGCAVKV.G.....PT.V.......
.PMDRIC..LL...SCGVS......AG.LGAAWKVA...DISKG..SSVVIFGLGTVGLS
VAQ.GAK.LR..RASIIIGVDTN.PEKQ.EKGK.AFGVT....D.FI...NP..E.EL..
....NEPVQ...................QVVK.RLTN............G.GADYSFEC.
..V...G......DT....GVVS-------------------------------------
--------------------------TALQS-CSD.G......W.GLTV--TLGVPKA.K
P.EV-SA..........HYA.LLLS..GRTL.KGSLF....GGWRPKSDLP..LLVD
>tr|A2Z585|A2Z585_ORYSI/173-360 Putative uncharacterized protein OS=Oryza sativa subsp. indica GN=OsI_031728 PE=3 SV=1
...........................-AEYTVIDSACAVKI.N.....PK.A.......
.PLEKMS..LL...SCGVS......TG.VGAAWNTA...NVSKG..STVAIFGLGAIGLA
VAE.GAR.LR..GASRIIGVDIN.PEKF.SKGK.EMGIT....D.FI...NS..K.AC..
....SKPVH...................EVIM.EMTD............G.GVDYSFEC.
..T...G......IT....DVLR-------------------------------------
--------------------------EAFVS-THD.G......W.GLTV--VLGIHAT.P
R.ML-PL..........HPM.ELFD..GRRI.TGCVF....GDFKGKSQLP..EIVE
>tr|A2ZCK0|A2ZCK0_ORYSI/160-347 Putative uncharacterized protein OS=Oryza sativa subsp. indica GN=OsI_034293 PE=4 SV=1
...........................-SEYTVIHVGCLAKI.N.....PE.A.......
.PLDKVC..IL...SCGFS......TG.FGATVNVA...KPKKG..QTVAIFGLGAVGLA
AME.GAR.LS..GASRIIGVDLN.PAKF.EQAK.KFGCT....D.FV...NP..K.DH..
....SKPVH...................EVLI.EMTN............G.GLDRAVEC.
..T...G......NI....NAMI-------------------------------------
--------------------------SCFEC-VHD.G......W.GVAV--LVGVPTK.D
D.VF-KT..........HPM.NFLN..EKTL.KGTFF....GNYKPRTDLP..NVVE
>tr|A2ZCK1|A2ZCK1_ORYSI/150-337 Putative uncharacterized protein OS=Oryza sativa subsp. indica GN=OsI_034294 PE=3 SV=1
...........................-SEYTVVHVGCVAKI.H.....PA.A.......
.PLDKVC..VL...SCGIS......TG.FGATVNVA...KPPKG..CTVAIFGLGAVGLA
AME.GAR.IS..GASRIIGVDLN.PAKF.ELAK.KFGCT....D.FV...NP..K.DY..
....DKPVQ...................QVII.EMTN............G.GVDRSVEC.
..T...G......NA....AAMI-------------------------------------
--------------------------SAFEC-VHD.G......W.GVAV--LVGVAGK.D
A.AF-KT..........HPT.NFLN..ERTL.RGTFF....GNYKPRTDLP..GVVE
>tr|A3BMA8|A3BMA8_ORYSJ/60-249 Putative uncharacterized protein OS=Oryza sativa subsp. japonica GN=OsJ_024180 PE=4 SV=1
...........................-AEYTVVDITHIVKL.D.....VG.F.......
.PPAMAC..LL...SCGIS......TG.VGAAWKVA...AVEPG..SSVAVFGLGAVGLA
VAQ.GAR.MR..GAKRIIGVDLN.PDKF.DVGK.RLGMT....D.FI...NP..N.DT..
...gGKTVS...................EVIK.EMTG............GgGADYCFEC.
..I...G......ST....SVMA-------------------------------------
--------------------------EAFQS--TRnG......W.GKTI--LLGVSGN.K
A.PI-SI..........PSH.EILR..GRSV.IGSLF....GGIKPKNDIP..MLAQ
>tr|A3C9N0|A3C9N0_ORYSJ/149-336 Putative uncharacterized protein OS=Oryza sativa subsp. japonica GN=OsJ_032002 PE=3 SV=1
...........................-SEYTVIHVGCLAKI.N.....PE.A.......
.PLDKVC..IL...SCGFS......TG.FGATVNVA...KPKKG..QTVAIFGLGAVGLA
AME.GAR.LS..GASRIIGVDLN.PAKF.EQAK.KFGCT....D.FV...NP..K.DH..
....SKPVH...................EVLI.EMTN............G.GLDRAVEC.
..T...G......NI....NAMI-------------------------------------
--------------------------SCFEC-VHD.G......W.GVAV--LVGVPTK.D
D.VF-KT..........HPM.NFLN..EKTL.KGTFF....GNYKPRTDLP..NVVE
>tr|A3C9N1|A3C9N1_ORYSJ/150-337 Putative uncharacterized protein OS=Oryza sativa subsp. japonica GN=OsJ_032003 PE=3 SV=1
...........................-SEYTVVHVGCVAKI.H.....PA.A.......
.PLDKVC..VL...SCGIS......TG.FGATVNVA...KPPKG..CTVAIFGLGAVGLA
AME.GAR.IS..GASRIIGVDLN.PAKF.ELAK.KFGCT....D.FV...NP..K.DY..
....DKPVQ...................QVII.EMTN............G.GVDRSVEC.
..T...G......NA....AAMI-------------------------------------
--------------------------SAFEC-VHD.G......W.GVAV--LVGVAGK.D
A.AF-KT..........HPT.NFLN..ERTL.RGTFF....GNYKPRTDLP..GVVE
>tr|A4L9G2|A4L9G2_GOSRA/150-337 Alcohol dehydrogenase A OS=Gossypium raimondii PE=3 SV=1
...........................-SQYTVVHVGQVAKI.S.....PT.A.......
.PLDKVC..PI...SCGIC......TG.FGATVNVA...KPKKG..QTVAVFGLGAVGLA
AAE.GAR.VC..GASRIIAVDVN.PRRF.EEAK.RFGIT....E.FV...NP..K.DY..
....DKPVQ...................EVIV.EMTG............G.GVDRSVEC.
..T...G......SV....QAMI-------------------------------------
--------------------------SAFEC-VHD.G......W.GVCV--LVGVPKK.D
D.AF-KT..........HPM.NLLS..ERTL.KGAFY....GNYKPRTDIP..MVVD
>tr|A4L9H3|A4L9H3_GOSHI/150-337 Alcohol dehydrogenase A OS=Gossypium hirsutum PE=3 SV=1
...........................-SQYTVVHVGQVAKI.S.....PT.A.......
.PLDKVC..PI...SCGIC......TG.FGATVNVA...KPKKG..QTVAVFGLGAVGLA
AAE.GAR.VC..GASRIIAVDVN.PRRF.EEAK.RFGIT....E.FV...NP..K.DY..
....DKPVQ...................EVIV.EMTG............G.GVDRSVEC.
..T...G......SV....QAMI-------------------------------------
--------------------------SAFEC-VHD.G......W.GVCV--LVGVPKK.D
D.AF-KT..........HPM.NLLS..ERTL.KGAFY....GNYKPRTDIP..MVVD
>tr|A4S7A9|A4S7A9_OSTLU/156-345 Zn-containing alcohol dehydrogenase OS=Ostreococcus lucimarinus (strain CCE9901) GN=ADHX PE=3 SV=1
...........................-SEYTVVHEVAVAQVgN.....DE.A.......
.PLDKVC..LL...GCGVS......TG.WGAVHNTA...RVEEG..SSVAVFGLGAVGLA
CVE.AAV.EA..GATRIIAVDTN.DEKE.AVAR.EFGAT....D.FV...NP..T.KF..
...gDKNSQ...................TVIA.EMTD............G.GVDYSFEC.
..V...G......NV....NVMR-------------------------------------
--------------------------SALEC-CRK.G......W.GTSV--IVGVAAA.G
T.EI-ST..........RPF.QLVT..GRTW.KGTAF....GGYKSRIAVP..KLVE
>tr|A5BL32|A5BL32_VITVI/149-335 Putative uncharacterized protein OS=Vitis vinifera GN=VITISV_011731 PE=3 SV=1
...........................-SQYTVVHDVSVAKI.D.....PV.A.......
.PLEKVC..LL...GCGVP......TG.LGAVWNTA...KVESG..SIVAVFGLGTVGLA
VAE.GAK.SA..GASRIIGVDID.SKKF.DP-R.IFGVT....E.FV...NP..K.DH..
....EKPIQ...................QVLV.DLTD............G.GVDYSFEC.
..I...G......NV....SVMR-------------------------------------
--------------------------AALEC-CHK.G......W.GTSV--IVGVAAS.G
Q.EI-ST..........RPF.QLVT..GRVW.KGTAF....GGFKSRSQVP..WLVE
>tr|A5BMK8|A5BMK8_VITVI/150-337 Putative uncharacterized protein OS=Vitis vinifera GN=VITISV_043875 PE=3 SV=1
...........................-SEYTVVHVGCVAKI.N.....PL.A.......
.PLDKVC..VL...SCGIS......TG.LGATLNVA...KPTKG..STVAVFGLGAVGLA
AAE.GAR.IA..GASRIIGVDLN.PKRY.EXAK.KFGVT....D.FV...NP..K.DH..
....EKSVQ...................EVIV.EMTG............G.GVDRSLEC.
..T...G......NV....NAMI-------------------------------------
--------------------------SAFEC-VHD.G......W.GVAV--IVGVPNK.D
D.VF-KT..........HPI.NLLN..ERTL.KGTFF....GNYKPRSDIP..AVVE
>tr|A5C0I8|A5C0I8_VITVI/150-337 Putative uncharacterized protein (Chromosome chr4 scaffold_73, whole genome shotgun sequence) OS=Vitis vinifera GN=GSVIVT000348
...........................-SEYTVVHVGCVAKI.N.....PA.A.......
.PLDKVC..VL...SCGIS......TG.LGATLNVA...KPSKG..SSIAIFGLGAVGLA
AAE.GAR.IA..GAARIIGIDLN.PKRF.NDAK.KFGVT....E.FL...NP..K.DH..
....DKPIQ...................EVIA.EMTG............G.GVDRSVEC.
..T...G......NV....NAMI-------------------------------------
--------------------------SAFEC-VHD.G......W.GVAV--LVGVPNK.D
D.SF-KT..........HPV.NLLN..ERTL.KGTFF....GNYKPRSDLP..SVVE
>tr|A5C0I9|A5C0I9_VITVI/150-337 Putative uncharacterized protein OS=Vitis vinifera GN=VITISV_039579 PE=3 SV=1
...........................-SEYTVVHVGCVAKI.N.....PA.A.......
.PLDKVC..VL...SCGIS......TG.LGATLNVA...XPWKG..SSVAIFGLGAVGLA
AAE.GAR.IA..GAARIIGIDLN.PKRF.NEAK.KFGVT....E.FV...NP..K.DH..
....DKPVQ...................EVIA.EMTX............G.GVDRSVEC.
..T...G......NV....NAMI-------------------------------------
--------------------------SAFEC-VHD.G......W.GVAV--LVGVPNK.D
D.SF-KT..........HPV.NLLN..ERTL.KGTFF....GNYKPRSDLP..SVVE
>tr|A5WZ69|A5WZ69_9ORYZ/62-249 Alcohol dehydrogenase I (Fragment) OS=Oryza eichingeri GN=Adh1 PE=4 SV=1
...........................-SEYTVMHVGCVAKI.N.....PA.A.......
.PLDKVC..VL...SCGIS......TG.LGATINVA...KPPKG..STVAIFGLGAVGLA
AAE.GAR.IA..GASRIIGIDLN.ANRF.EEAR.KFGCT....E.FV...NP..K.DH..
....DKPVQ...................QVLA.EMTN............G.GVDRSVEC.
..T...G......NI....NAMI-------------------------------------
--------------------------QAFEC-VHD.G......W.GVAV--LVGVPHK.D
A.EF-KT..........HPM.NFLN..ERTL.KGTFF....GNYKPRTDLP..NVVE
>tr|A5WZ70|A5WZ70_9ORYZ/62-249 Alcohol dehydrogenase I (Fragment) OS=Oryza eichingeri GN=Adh1 PE=4 SV=1
...........................-SEYTVMHVGCAAKI.N.....PA.A.......
.PLDKVC..VL...SCGIS......TG.LGATINVA...KPPKG..STVAIFGLGAVGLA
AAE.GAR.IA..GASRIIGIDLN.ANRF.EEAR.KFGCT....E.FV...NP..K.DH..
....DKPVQ...................QVLA.EMTN............G.GVDRSVEC.
..T...G......NI....NAMI-------------------------------------
--------------------------QAFEC-VHD.G......W.GVAV--LVGVPHK.D
A.EF-KT..........HPM.NFLN..ERTL.KGTFF....GNYKPRTDLP..NVVE
>tr|A5WZ71|A5WZ71_9ORYZ/62-249 Alcohol dehydrogenase I (Fragment) OS=Oryza eichingeri GN=Adh1 PE=4 SV=1
...........................-SEYTVMHVGCVAKI.N.....PA.A.......
.PLDKVC..VL...SCGIS......TG.LGATINVA...KPPKG..STVAIFGLGAVGLA
AAE.GAR.IA..GASRIIGIDLN.ANRF.EEAR.KFGCT....E.FV...NP..K.DH..
....DKPVQ...................QVLA.EMTN............G.GVDRSVEC.
..T...G......NI....NAMI-------------------------------------
--------------------------QAFEC-VHD.G......W.GVAV--LVGVPHK.D
A.EF-KT..........HPM.NFLN..ERTL.KGTFF....GNYKPRTDLP..NVVE
>tr|A5WZ72|A5WZ72_9ORYZ/62-249 Alcohol dehydrogenase I (Fragment) OS=Oryza eichingeri GN=Adh1 PE=4 SV=1
...........................-SEYTVMHVGCVAKI.N.....PA.A.......
.PLDKVC..VL...SCGIS......TG.LGATINVA...KPPKG..STVAIFGLGAVGLA
AAE.GAR.IA..GASRIIGIDLN.ANRF.EEAR.KFGCT....E.FV...DP..K.DH..
....DKPVQ...................QVLA.EMTN............G.GVDRSVEC.
..T...G......NI....NAMI-------------------------------------
--------------------------QAFEC-VHD.G......W.GVAV--LVGVPHK.D
A.EF-KT..........HPM.NFLN..ERTL.KGTFF....GNYKPRTDLP..NVVE
>tr|A5WZ95|A5WZ95_9ORYZ/62-249 Alcohol dehydrogenase I (Fragment) OS=Oryza officinalis GN=Adh1 PE=4 SV=1
...........................-SEYTVMHVGCVAKI.N.....PA.A.......
.PLDKVC..VL...SCGIS......TG.LGATINVA...KPPKG..STVAIFGLGAVGLA
AAE.GAR.IA..GASRIIGIDLN.ANRF.EEAR.KFGCT....E.FV...NP..K.DH..
....DKPVQ...................QVLA.EMTN............G.GVDRSVEC.
..T...G......NI....NAMI-------------------------------------
--------------------------QAFEC-VHD.G......W.GVAV--LVGVPHK.D
A.EF-KT..........HPM.NFLN..ERTL.KGTFF....GNYKPRTDLP..NVVE
>tr|A5WZA0|A5WZA0_9ORYZ/62-249 Alcohol dehydrogenase I (Fragment) OS=Oryza officinalis GN=Adh1 PE=4 SV=1
...........................-SEYTVMHVGCVAKI.N.....PA.A.......
.PLDKVC..VL...SCGIS......TG.LGATINVA...KPPKG..STVAIFGLGAVGLA
AAE.GAR.IA..GASRIIGIDLN.ANRF.EEAR.KFGCT....E.FV...NP..K.DH..
....DKPVQ...................QVLA.EMTN............G.GVDRSVEC.
..T...G......NI....NAMI-------------------------------------
--------------------------QAFEC-VHD.G......W.GVAV--LVGVPHK.G
A.EF-KT..........HPM.NFLN..ERTL.KGTFF....GNYKPRTDLP..NVVE
>tr|A5WZE1|A5WZE1_ORYPU/62-249 Alcohol dehydrogenase I (Fragment) OS=Oryza punctata GN=Adh1 PE=4 SV=1
...........................-SEYTVMHVGCVAKI.N.....PA.A.......
.PLDKVC..VL...SCGIS......TG.LGATINVA...KPPKG..STVAIFGLGAVGLA
AAE.GAR.IA..GASRIIGIDLN.ANRF.EEAR.KFGCT....E.FV...NP..K.DH..
....DKPVQ...................QVLA.EMTN............G.GVDRSVEC.
..T...G......NI....NAMI-------------------------------------
--------------------------QAFEC-VHD.G......W.GVAV--LVGVPHK.D
A.EF-KT..........HPM.NFLN..ERTL.KGTFF....GNYKPRTDLP..NVVE
>tr|A5WZE7|A5WZE7_9ORYZ/62-249 Alcohol dehydrogenase I (Fragment) OS=Oryza rhizomatis GN=Adh1 PE=4 SV=1
...........................-SEYTVMHVGCVAKI.N.....PA.A.......
.PLDKVC..VL...SCGIS......TG.LGATINVA...KPPKG..STVAIFGLGAVGLA
AAE.GAR.IA..GASRIIGIDLN.ANRF.EEAR.KFGCT....E.FV...NP..K.DH..
....DKPVQ...................QVLA.EMTN............G.GVDRSVEC.
..T...G......NI....NAMI-------------------------------------
--------------------------QAFEC-VHD.G......W.GVAV--LVGVPHK.D
A.EF-KT..........HPM.NFLN..ERTL.KGTFF....GNYKPRTDLP..NVVE
>tr|A5WZF0|A5WZF0_9ORYZ/62-249 Alcohol dehydrogenase I (Fragment) OS=Oryza rhizomatis GN=Adh1 PE=4 SV=1
...........................-SEYTVMHVGCVAKI.N.....PA.A.......
.PLDKVC..VL...SCGIS......TG.LGATINVA...KPPKG..STVAIFGLGAVGLA
AAE.GAR.IA..GASRIIGIDLN.ANRF.EEAR.KFGCT....E.FV...DP..K.DH..
....DKPVQ...................QVLA.EMTN............G.GVDRSVEC.
..T...G......NI....NAMI-------------------------------------
--------------------------QAFEC-VHD.G......W.GVAV--LVGVPHK.D
A.EF-KT..........HPM.NFLN..ERTL.KGTFF....GNYKPRTDLP..NVVE
>tr|A7NSK6|A7NSK6_VITVI/150-337 Chromosome chr18 scaffold_1, whole genome shotgun sequence OS=Vitis vinifera GN=GSVIVT00014300001 PE=3 SV=1
...........................-SEYTVAHVGSVAKI.N.....PA.A.......
.PLDKVC..VL...SCGIS......TG.LGAAINVA...KPKKG..SSVAVFGLGAVGLA
AAE.GAR.IS..GASRIIGVDLN.ASRF.EQAK.KFGVT....E.FV...NP..K.DH..
....DKPVQ...................EVIA.EMTD............G.GVDRSIEC.
..T...G......SV....AAMI-------------------------------------
--------------------------SAFEC-VHD.G......W.GVAV--LVGVPNR.D
D.SF-KT..........HPI.NLLN..ERTL.KGTFF....GNFKPRTDLP..RLVE
>tr|A7NSK8|A7NSK8_VITVI/150-337 Chromosome chr18 scaffold_1, whole genome shotgun sequence OS=Vitis vinifera GN=GSVIVT00014303001 PE=3 SV=1
...........................-SEYTVVHVGCVAKI.N.....PL.A.......
.PLDKVC..VL...SCGIS......TG.LGATLNVA...KPTKG..STVAVFGLGAVGLA
AAE.GAR.IA..GASRIIGVDLN.PKRY.EDAK.KFGVT....D.FV...NP..K.DH..
....EKSVQ...................EVIV.EMTG............G.GVDRSLEC.
..T...G......NV....NAMI-------------------------------------
--------------------------SAFEC-VHD.G......W.GVAV--IVGVPNK.D
D.VF-KT..........HPI.NLLN..ERTL.KGTFF....GNYKPRSDIP..AVVE
>tr|A7NUU6|A7NUU6_VITVI/156-344 Chromosome chr18 scaffold_1, whole genome shotgun sequence OS=Vitis vinifera GN=GSVIVT00015186001 PE=3 SV=1
..........................v--EYTVVDIAHVVRL.N.....HE.I.......
.PADKAC..LL...SCGVS......TG.IGAAWKVA...EVEEG..STVAIFGLGAVGLA
VAE.GAR.LR..GASKIIGVDLN.PEKF.EIGK.KFGVT....H.FI...NP..T.AC..
...gEKAVS...................QVVK.EMTD............G.GADYCFEC.
..I...G......LA....SLMK-------------------------------------
--------------------------DAFDC-SRE.G......W.GKTV--ILGVEMH.G
S.DL-NV..........NSS.QILR..GRSV.MGSLF....GGLKPKSDIP..ILAK
>tr|A7NVS1|A7NVS1_VITVI/163-352 Chromosome chr18 scaffold_1, whole genome shotgun sequence OS=Vitis vinifera GN=GSVIVT00015543001 PE=3 SV=1
...........................-SEYTVVDIDNITKI.S.....PA.I.......
.PPNKAC..LF...SCGVS......TG.VGAAWRTA...KVEKG..STVVIFGLGAIGLA
VAE.GAR.LC..GASRIIGVDTN.LEKF.DVAK.KFGVT....E.FV...NP..R.NC..
...gDKPVS...................QAIV.EMTD............G.GADYCFEC.
..V...G......FA....SLVQ-------------------------------------
--------------------------DAFAS-CRK.G......W.GKAI--MVGVDKP.G
A.ML-NF..........SSV.EMLH.cGKSV.MGSIY....GGLKPKSHIP..VLLQ
>tr|A7NVS2|A7NVS2_VITVI/122-311 Chromosome chr18 scaffold_1, whole genome shotgun sequence OS=Vitis vinifera GN=GSVIVT00015544001 PE=3 SV=1
...........................-SEYTVVDIANITKI.D.....PN.I.......
.PPNRAC..LF...SCGVS......TG.VGAAWKTA...NVEKG..STVAIFGLGAIGLA
VAE.GAR.LC..GASRIIGVDLN.PDKF.EIGK.KFGVT....D.FV...NS..G.NC..
...gNKPVK...................QVIM.EMTD............G.GADYCFEC.
..V...G......AA....SLVH-------------------------------------
--------------------------EAFAC-CRK.G......W.GKTI--VLGVDRP.G
S.ML-NF..........LSF.DILH.sGKSL.MGSLY....GGVKPKSDIP..ILLK
>tr|A7PAX6|A7PAX6_VITVI/111-298 Chromosome chr16 scaffold_10, whole genome shotgun sequence OS=Vitis vinifera GN=GSVIVT00013864001 PE=3 SV=1
...........................-SEYTVVHSGCALKV.S.....SL.A.......
.PLDKIC..LL...SCGVS......AG.LGAAWKVA...NITEG..STVVIFGLGTVGLS
VAQ.GAK.QR..GASRIIGVDIN.SEKM.EKAK.AFGIT....E.FV...NP..H.DC..
....NEPVQ...................QVIK.QMTD............G.GADYSFEC.
..I...G......DT....GMVT-------------------------------------
--------------------------TALQS-CCD.G......W.GLTV--TLGVPKV.N
P.EI-SS..........HYG.LFLS..GRTL.RGSLF....GGWRPKSDLH..SLVD
>tr|A7Q1I3|A7Q1I3_VITVI/138-325 Chromosome chr7 scaffold_44, whole genome shotgun sequence OS=Vitis vinifera GN=GSVIVT00028477001 PE=3 SV=1
...........................-SQYTVVHDVSVAKI.D.....PV.A.......
.PLEKVC..LL...GCGVP......TG.LGAVWNTA...KVESG..SIVAVFGLGTVGLA
VAE.GAK.SA..GASRIIGVDID.SKKF.DVAK.NFGVT....E.FV...NP..K.DH..
....EKPIQ...................QVLV.DLTD............G.GVDYSFEC.
..I...G......NV....SVMR-------------------------------------
--------------------------AALEC-CHK.G......W.GTSV--IVGVAAS.G
Q.EI-ST..........RPF.QLVT..GRVW.KGTAF....GGFKSRSQVP..WLVE
>tr|A7QB70|A7QB70_VITVI/150-337 Chromosome chr4 scaffold_73, whole genome shotgun sequence OS=Vitis vinifera GN=GSVIVT00034830001 PE=3 SV=1
...........................-SEYTVVHVGCVAKI.N.....PA.A.......
.PLDKVC..VL...SCGIS......TG.LGATLNVA...KPWKG..SSVAIFGLGAVGLA
AAE.GAR.IA..GASRIIGIDLN.PKRF.NDAK.KFGVT....E.FV...NP..K.DH..
....DKPVQ...................EVIA.EMTD............G.GVDRSVEC.
..T...G......NV....NAMI-------------------------------------
--------------------------SAFEC-VHD.G......W.GVAV--LVGVPNK.D
D.SF-KT..........HPV.NLLN..ERTL.KGTFF....GNYKPRSDLP..SVVE
>tr|A7QB72|A7QB72_VITVI/150-337 Chromosome chr4 scaffold_73, whole genome shotgun sequence OS=Vitis vinifera GN=GSVIVT00034832001 PE=3 SV=1
...........................-SEYTVVHVGCVAKI.N.....PA.A.......
.PLDKVC..VL...SCGIS......TG.LGATLNVA...KPWKG..SSVAIFGLGAVGLA
AAE.GAR.IA..GASRIIGIDLN.PKRF.NDAK.KFGVT....E.FV...NP..K.DH..
....DKPVQ...................EVIA.EMTD............G.GVDRSVEC.
..T...G......NV....NAMI-------------------------------------
--------------------------SAFEC-VHD.G......W.GVAV--LVGVPNK.D
D.SF-KT..........HPV.NLLN..ERTL.KGTFF....GNYKPRSDLP..SVVE
>tr|A7QB73|A7QB73_VITVI/150-337 Chromosome chr4 scaffold_73, whole genome shotgun sequence OS=Vitis vinifera GN=GSVIVT00034833001 PE=3 SV=1
...........................-SEYTVVHVGCVAKI.N.....PA.A.......
.PLDKVC..VL...SCGIS......TG.LGATLNVA...RPWKG..SSVAIFGLGAVGLA
AAE.GAR.IA..GAARIIGIDLN.PKRF.NEAK.KFGVT....E.FV...NP..K.DH..
....DKPVQ...................EVIA.EMTG............G.GVDRSVEC.
..T...G......NV....NAMI-------------------------------------
--------------------------SAFEC-VHD.G......W.GVAV--LVGVPNK.D
D.SF-KT..........HPV.NLLN..ERTL.KGTFF....GNYKPRSDLP..SVVE
>tr|A7QJ44|A7QJ44_VITVI/166-353 Chromosome chr2 scaffold_105, whole genome shotgun sequence OS=Vitis vinifera GN=GSVIVT00000501001 PE=3 SV=1
...........................-TEYTVLHSACVVKI.D.....SK.A.......
.PLKKMI..LL...SCGVS......SG.LGAAWNTA...KVQAG..SSVAIFGLGSVGLA
AAE.GAR.TR..GASKIIGVDIN.PNKF.IKGK.AMGLT....D.FI...NP..N.DS..
....KNPVH...................EIIQ.EMTG............G.GVDYSFEC.
..A...G......NL....DVLR-------------------------------------
--------------------------EAFLS-THE.G......W.GMTV--LLGIHPT.P
R.ML-PI..........HPM.ELFD..GRRI.IGSVF....GDFKGKTQLP..HFAQ
>tr|A8IY20|A8IY20_CHLRE/149-336 Formaldehyde dehydrogenase OS=Chlamydomonas reinhardtii GN=FDH1 PE=3 SV=1
...........................-SEYTVVHEQSVAKI.D.....VN.A.......
.PLDKVC..LL...GCGVS......TG.WGAVFNTA...KVTAG..STVAVFGLGAVGLA
VIE.AAK.RA..GASRIIAVDIN.PTKF.PAAK.EFGAT....D.CI...NP..K.DH..
....EKPIQ...................QVIV.EMTE............W.GCDYTFEC.
..I...G......NT....AVMR-------------------------------------
--------------------------AALEC-AHR.G......W.GTSV--IVGVAAA.G
Q.EI-ST..........RPF.QLVT..GRRW.MGTAF....GGYKSRVQVP..DLVT
>tr|A8MR36|A8MR36_ARATH/129-316 Uncharacterized protein At1g64710.2 OS=Arabidopsis thaliana GN=At1g64710 PE=3 SV=1
...........................-SEYTVIDSACVLKV.D.....PL.F.......
.PLEKIS..LL...SCGVS......TG.VGAAWNVA...DIQPA..STVAIFGLGAVGLA
VAE.GAR.AR..GASKIIGIDIN.PDKF.QLGR.EAGIS....E.FI...NP..K.ES..
....DKAVH...................ERVM.EITE............G.GVEYSFEC.
..A...G......SI....EALR-------------------------------------
--------------------------EAFLS--TN.S......GvGVTV--MLGVHAS.P
Q.LL-PI..........HPM.ELFQ..GRSI.TASVF....GGFKPKTQLP..FFIT
>tr|A9NLT6|A9NLT6_PICSI/150-337 Putative uncharacterized protein OS=Picea sitchensis PE=2 SV=1
...........................-SEYTVVHSECVVKL.S.....PD.V.......
.PLGKIS..VL...GCSVA......TG.FGAAWKIA...NVGKG..STVVIFGLGAVGLA
VAQ.GAK.LR..GASRIIGVDIN.PDKF.ERGK.IFGVT....E.FI...NP..N.DY..
....KQPTQ...................EVVK.EITT............G.GADYCFEC.
..V...G......NV....ELMR-------------------------------------
--------------------------TALES-CCD.G......W.GMAV--LIGVPSG.K
M.EL-SA..........HYG.PLLN..GRTL.KGTLL....GGWKTRSELP..TLVE
>tr|A9NP01|A9NP01_PICSI/150-337 Putative uncharacterized protein OS=Picea sitchensis PE=2 SV=1
...........................-SEYTVVHSECVVKL.S.....PD.V.......
.PLGKIS..VL...GCSVA......TG.FGAAWKIA...NVGKG..STVVIFGLGAVGLA
VAQ.GAK.LR..GASRIIGVDIN.PDKF.ERGK.IFGVT....E.FI...NP..N.DY..
....KQPTQ...................EVVK.EITT............G.GADYCFEC.
..V...G......NV....ELMR-------------------------------------
--------------------------TALES-CCD.G......W.GMAV--LIGVPSG.K
M.EL-SA..........HYG.PLLN..GRTL.KGTLL....GGWKTRSELP..MLVE
>tr|A9NRF6|A9NRF6_PICSI/149-336 Putative uncharacterized protein OS=Picea sitchensis PE=2 SV=1
...........................-SQYTVVHDVSVAKV.N.....EQ.A.......
.PLEKIC..LL...GCGVP......TG.LGAVWNTA...KVEAG..SIVAIFGLGTVGLA
VAE.GAK.AA..GASRIIGIDID.SNKF.ATAK.NFGVT....E.FV...NP..K.DS..
....DKPIQ...................QVIV.DMTD............G.GVDYSFEC.
..V...G......NV....SLMR-------------------------------------
--------------------------AALEC-CHK.G......W.GTSV--IVGVAAS.G
Q.EI-ST..........RPF.QLVT..GRVW.KGTAF....GGFKSRSQVP..WLVE
>tr|A9NTN9|A9NTN9_PICSI/151-338 Putative uncharacterized protein OS=Picea sitchensis PE=2 SV=1
...........................-SEFTVAHVGCVAKI.N.....PE.A.......
.PLDKVC..IL...SCGVS......TG.MGATLNVA...KPKKG..STVAIFGLGGVGLA
AAE.GAR.IA..GASRIIGIDLN.SDRV.EKAK.LFGVT....E.FI...NP..K.DH..
....EKPIQ...................EVIA.ERTD............G.GVDSSIEC.
..T...G......NV....KAMI-------------------------------------
--------------------------QAFES-CHD.G......W.GVAV--LVGVPHS.D
A.VF-AT..........SPL.NFLS..ERTL.KGTFF....GNYKPRSDLP..GLVE
>tr|A9NUJ4|A9NUJ4_PICSI/234-421 Putative uncharacterized protein OS=Picea sitchensis PE=2 SV=1
...........................-SEYTVLHAGCVAKI.N.....PE.A.......
.PLDKVC..IL...SCGVS......TG.MGATLNVG...KPKKG..STVAIFGLGSVGLA
AAE.GAR.IA..GASRIIGIDLN.NDRY.EQAK.PFGVT....E.FI...NP..G.DY..
....DKPIQ...................EVIA.EKTD............G.GVDCSIEC.
..T...G......NI....KAMI-------------------------------------
--------------------------QAFEA-CHD.G......W.GVSV--LVGVPHS.E
A.VF-AT..........NPV.NFLN..ERTL.RGTFF....GNYKPRSDLP..GLVE
>tr|A9NVF6|A9NVF6_PICSI/150-337 Putative uncharacterized protein OS=Picea sitchensis PE=2 SV=1
...........................-SEYTVLHSGCAIKL.S.....PN.V.......
.PLGKIS..VL...GCGVA......AG.LGAAWKVA...DVGKG..STVVIFGLGTVGLA
VAQ.GAK.LR..GASRIIGVDIN.PDKF.EMGK.VFGIT....E.FI...NP..N.DY..
....KQPTQ...................EVIK.DITA............G.GTDYSFEC.
..V...G......DV....GVIR-------------------------------------
--------------------------TALES-CCD.G......W.GMAV--IIGVPSG.Q
M.EL-SA..........HYG.PLLS..GRTL.KGTLL....GGWKPKSELP..MLID
>tr|A9NWC0|A9NWC0_PICSI/151-337 Putative uncharacterized protein OS=Picea sitchensis PE=2 SV=1
...........................-SEYTVVHMSCVAKV.N.....RE.A.......
.PLDKIC..LL...GCGVP......AG.LGAAWNGG...KVKPG..DSVAIFGLGTIGLA
VAE.GAR.IA..GASRVLGIDIN.PAKE.ETSK.RFGVT....E.FL...NP..S.DF..
....DKPIQ...................EVIR.EMTK............G.GVNSSYEC.
..V...G......RV....ELML-------------------------------------
--------------------------AALQC-SHP.A......W.GRTI--ILGLDEM.D
K.KL-SF..........NPL.EILQ..GRKL.KYVAF....GGFKN-SDIP..KLVD
>tr|A9NWR7|A9NWR7_PICSI/234-421 Putative uncharacterized protein OS=Picea sitchensis PE=2 SV=1
...........................-SEYTVVHVGCVAKI.N.....PE.A.......
.PLNKVC..IL...SCGVS......TG.MGATLNVG...KPKKG..STVAIFGLGSVGLG
AAE.GAR.IA..GASRIIGIDLN.SDRY.EQAK.LFGVT....E.FI...NP..K.DH..
....KKPVQ...................EVIA.ERTN............G.GVDCSIEC.
..T...G......NV....KAMV-------------------------------------
--------------------------QAFES-CHD.G......W.GVSV--LVGVPHA.D
A.VF-ST..........NPV.NFLN..ERTL.RGTFF....GNYKPRSDLP..GLVE
>tr|A9NZ44|A9NZ44_PICSI/177-364 Putative uncharacterized protein OS=Picea sitchensis PE=2 SV=1
...........................-SEFTVVDSKCVAKI.N.....PE.T.......
.PLDKAC..LF...GCGIT......TG.VGAALYTA...DIEPG..STVAIFGLGTVGLA
VAE.GAR.IR..GASKIIGVDTN.PNKF.IKAK.ALGVT....E.CI...NP..K.DH..
....EKPIQ...................EVIT.EKSE............G.GVDYSFEC.
..I...G......NT....DVLY-------------------------------------
--------------------------QAFLA--TRpA......L.GLTV--LLGVDIS.P
R.KI-SL..........HPI.DLFS..GRRI.VATTF....GGVKGKTQLP..YLVE
>tr|A9P0H5|A9P0H5_PICSI/151-338 Putative uncharacterized protein OS=Picea sitchensis PE=2 SV=1
...........................-SEYTVAHVGCVAKI.N.....PE.A.......
.PLDKVC..IL...SCGVS......TG.MGATLNVA...KPKKG..STVAIFGLGGVGLA
AAE.GAR.IA..GASRIIGIDLN.SDRF.EKAK.LFGVT....E.FI...NP..K.DH..
....EKPIQ...................EVIA.ERTD............G.GVDSSIEC.
..T...G......NV....KAMI-------------------------------------
--------------------------QAFES-CHD.G......W.GVAV--LVGVPHS.D
A.VF-AT..........SPT.HFLS..ERTL.KGTFF....GNYKPRSDLP..GLVE
>tr|A9PG17|A9PG17_POPTR/150-337 Putative uncharacterized protein OS=Populus trichocarpa PE=2 SV=1
...........................-SEYTVCHIGSVAKI.N.....PA.A.......
.PLDKVC..IL...SCGIS......TG.LGAALNVA...KPKKG..HTVAVFGLGAVGLA
AAE.GAR.LS..GASRIIGVDLN.PSRF.NEAK.KFGVT....E.LV...NP..K.DH..
....DKPVQ...................QVII.EMTD............G.GVDRSIEC.
..T...G......NV....QAMI-------------------------------------
--------------------------SAFEC-VHD.G......W.GVAV--LVGVPGK.D
D.EF-KT..........HPM.NLLN..ERTL.KGTFF....GNYKPRTDLP..GVVE
>tr|A9PGZ0|A9PGZ0_POPTR/150-337 Putative uncharacterized protein OS=Populus trichocarpa PE=2 SV=1
...........................-SEYTVVHVGCVAKI.N.....PA.A.......
.PLDKVC..VL...SCGIS......TG.LGATLNVA...KPKKG..SSVAIFGLGAVGLA
AAE.GAR.IA..GASRIIGVDLN.SNRF.DEAK.KFGVT....E.FV...NP..K.DH..
....NKPVQ...................EVIA.EMTN............G.GVDRSVEC.
..T...G......SV....NAMI-------------------------------------
--------------------------SAFEC-VHD.G......W.GVAV--LVGVPNK.D
D.SF-KT..........HPM.NVLN..ERTL.KGTFF....GNYKPRSDLP..SVVE
>tr|A9RUZ2|A9RUZ2_PHYPA/153-341 Predicted protein OS=Physcomitrella patens subsp. patens GN=PHYPADRAFT_119828 PE=3 SV=1
...........................-SQYSTMDEACIAKI.N.....PK.A.......
.ELHKIC..LL...GCGIP......TGvFGSVWNIC...KVHPG..STVAVFGLGTIGLA
VVE.ACK.VS..GCSRIIGVARD.AGKL.QRAM.EFGLT....D.TL...NI..K.SF..
....DKPIE...................QVIR.DMTG............G.GVDYSFDC.
..T...G......DP....GIIK-------------------------------------
--------------------------SALEC-CVE.W......G.GVSC--ILGLVES.S
Q.RV-SF..........HPA.LLLW..GRVW.TSGLF....GGYKGRSQLP..DLVD
>tr|A9RZ30|A9RZ30_PHYPA/153-339 Predicted protein OS=Physcomitrella patens subsp. patens GN=PHYPADRAFT_105455 PE=3 SV=1
...........................-SEYTVVEYPYVVKI.N.....PV.A.......
.PLDKVC..LL...GCGVT......AG.IGAVRRIA...QLEPG..ATIAVFGLGTVGLS
VVK.EAQ.RR..GASRIIGVDIN.INKA.AEGN.FFGVT....D.FF...NP..D.NL..
....DKPVE...................EVIK.ELTG............G.GVDYAFEC.
..V...G......NP....KVMA-------------------------------------
--------------------------TAFAS-CQD.G......W.GTTI--VLGVAG-.P
A.TV-SI..........PTR.SLLT..GRCM.KGTLY....GGYKPKTDVP..ALVE
>tr|A9SCG3|A9SCG3_PHYPA/149-336 Predicted protein OS=Physcomitrella patens subsp. patens GN=PHYPADRAFT_183406 PE=3 SV=1
...........................-SEYTVVHAVSVAKV.N.....PA.A.......
.PLDKIC..LL...GCGIP......TG.LGAVWNTA...KVEKG..ANVAIFGLGTVGLA
VAE.GAK.AA..GAARIIGVDID.PSKF.DRAK.DFGVT....E.TL...NP..K.DH..
....KKPTQ...................EVIV.EMTD............G.GVDYSFDC.
..T...G......NV....HVMR-------------------------------------
--------------------------SALEC-CHK.G......W.GTSV--IIGVAAS.G
Q.EI-ST..........RPF.QLVT..GRVW.KGTAF....GGFKSRSQVP..ELVE
>tr|A9SZH7|A9SZH7_PHYPA/164-351 Predicted protein OS=Physcomitrella patens subsp. patens GN=PHYPADRAFT_137950 PE=3 SV=1
...........................-SEYTVLHDVSVAKI.N.....PD.A.......
.PLDKVC..LL...GCGIP......TG.LGAVFNTA...KVEPG..SNVAVFGLGTVGLA
VCE.GAK.KA..GAKRIIGVDTD.PSKF.DLAV.KFGAT....E.YV...NP..K.DF..
....DKPIQ...................DVLV.EMTD............G.GVDYSFEC.
..I...G......NV....QVMR-------------------------------------
--------------------------AALEA-CHK.G......W.GTSV--IVGVAAA.G
Q.EI-ST..........RPF.QLVT..GRVW.KGTAF....GGYKSRTDVP..KLVD
>tr|A9U4C5|A9U4C5_PHYPA/160-338 Predicted protein OS=Physcomitrella patens subsp. patens GN=PHYPADRAFT_101898 PE=3 SV=1
...........................-SQYTVCDEACVAKI.N.....PE.A.......
.DLSKVC..LL...GCGVP......TG.IGSAWNIA...KVTPG..SSVAVV--------
--E.GAK.VA..GASMIIGIDRD.DHKL.KQGL.EWGLT....D.TL...NT..C.GL..
....AKPIE...................AIIK.EMTD............DqGVDFSFDC.
..T...G......NP....GVIY-------------------------------------
--------------------------SAMEC-ANP.A......G.GVAV--ILGLMDS.S
K.EI-SF..........HPS.KLLW..GKSW.TSGLF....GGFKGRSQLP..DLVD
>tr|A9U8F7|A9U8F7_TRIMO/149-336 Alcohol dehydrogenase ADH1 OS=Triticum monococcum subsp. aegilopoides PE=2 SV=1
...........................-SEYTVMHVGCVAKI.N.....PE.A.......
.PLDKVC..VL...SCGIS......TG.LGASINVA...KPPKG..STVAIFGLGAVGLA
AAE.GAR.IA..GASRIIGIDLN.ASRF.EEAR.KFGCT....E.FV...NP..K.DH..
....SKPVQ...................EVLA.EMTN............G.GVDRSVEC.
..T...G......NV....NAMI-------------------------------------
--------------------------QAFEC-VHD.G......W.GVAV--LVGVPHK.D
A.EF-KT..........HPM.NFLN..ERTL.KGTFF....GNFKPRTDLP..NVVE
>tr|A9U8F8|A9U8F8_WHEAT/149-336 Alcohol dehydrogenase ADH3-1 OS=Triticum aestivum PE=2 SV=1
...........................-SEYTVIHVGCLAKI.N.....PE.A.......
.PLDKVC..VL...SCGIS......TG.LGATLNVA...KPKKG..STVAIFGLGAVGLA
AME.GAR.MA..GASRIIGVDLN.PAKY.EQAK.KFGCT....D.FV...NP..K.DH..
....SKPVQ...................EVLV.EMTN............G.GVDRAVEC.
..T...G......HI....DAMI-------------------------------------
--------------------------AASEC-VHD.G......W.GVAV--LVGVPHK.E
A.VF-KT..........YPM.NFLN..ERTL.KGTFF....GNYKPRTDLP..EVVE
>tr|A9U8F9|A9U8F9_WHEAT/149-336 Alcohol dehydrogenase ADH3D OS=Triticum aestivum PE=2 SV=1
...........................-SEYTVIHVGCLAKI.N.....PE.A.......
.PLDKVC..VL...SCGIS......TG.LGATLNVA...KPKKG..STVAIFGLGAVGLA
AME.GAR.MA..GASRIIGVDLN.PAKY.EQAK.KFGCT....D.FV...NP..K.DH..
....SKPVQ...................EVLV.EMTN............G.GVDRAVEC.
..T...G......HI....DAMI-------------------------------------
--------------------------AAFEC-VHD.G......W.GVAV--LVGVPHK.E
A.VF-KT..........YPM.NFLN..ERTL.KGTFF....GNYKPRTDLP..EVVE
>tr|A9U8G0|A9U8G0_WHEAT/149-336 Alcohol dehydrogenase ADH2A OS=Triticum aestivum PE=2 SV=1
...........................-SEYTVIHVGCLAKI.N.....PE.A.......
.PLDKVC..VL...SCGIS......TG.LGATLNVA...KPKKG..STVAIFGLGAVGLA
AME.GAK.MS..GASRIIGVDLN.PAKY.EQAK.KFGCT....D.FV...NP..K.DH..
....TKPVQ...................EVLV.EMTN............G.GVDRAVEC.
..T...G......HI....DAMI-------------------------------------
--------------------------AAFEC-VHD.G......W.GVAV--LVGVPHK.E
A.VF-KT..........SPM.NLLN..ERTL.KGTFF....GNYKPRTDLP..EVVE
>tr|A9U8G1|A9U8G1_WHEAT/149-336 Alcohol dehydrogenase ADH2D OS=Triticum aestivum PE=2 SV=1
...........................-SEYTVIHVGCLAKI.N.....PE.A.......
.PLDKVC..VL...SCGIS......TG.LGATLNVA...KPKKG..STVAIFGLGAVGLA
AME.GAK.MA..GASRIIGVDLN.PAKY.EQAK.KFGCT....D.FV...NP..K.DH..
....TKPVQ...................EVLI.EMTN............G.GVDRAVEC.
..T...G......HV....DTMI-------------------------------------
--------------------------SAFEC-VHD.G......W.GVAV--LVGVPHK.E
A.VF-KT..........HPM.NFLN..ERTL.KGTFF....GNYKPRTDLP..EVVE
>tr|A9U8G2|A9U8G2_WHEAT/149-336 Alcohol dehydrogenase ADH2B OS=Triticum aestivum PE=2 SV=1
...........................-SEYTVIHVGCLAKI.N.....PE.A.......
.PLDKVC..VL...SCGIS......TG.LGATLNVA...KPKKG..STVAIFGLGAVGLA
AME.GAK.MA..GASRIIGVDLN.PAKY.EQAK.KFGCT....D.FV...NP..K.DH..
....TKPVQ...................EVLV.EMTN............G.GVDRAVEC.
..T...G......HV....DAMV-------------------------------------
--------------------------SAFEC-VHD.G......W.GVAV--LVGVPHK.E
A.VF-KT..........HPM.NFLN..ERTL.KGTFF....GNYKPRTDLP..EVVE
>tr|A9U8G3|A9U8G3_WHEAT/149-336 Alcohol dehydrogenase ADH2H OS=Triticum aestivum PE=2 SV=1
...........................-SEYTVIHVGCLAKI.D.....PE.A.......
.PLDKVC..LL...SCGIS......TG.LGATLNVA...KPKKG..MTVAIFGLGAVGLA
AME.GAR.MS..GASRIIGVDLN.PAKH.EQAK.KFGCT....D.FV...NP..K.DH..
....TKPVQ...................EVIV.EMTD............G.GVDRAVEC.
..T...G......NA....DAMI-------------------------------------
--------------------------SAFEC-VHD.G......W.GVAV--LVGVAHK.E
A.VF-KT..........HPM.NFLN..ERTL.RGTFF....GNYKPRTDLP..GVVD
>tr|A9U8G4|A9U8G4_WHEAT/149-336 Alcohol dehydrogenase ADH1A OS=Triticum aestivum PE=2 SV=1
...........................-SEYTVMHVGCVAKI.N.....PE.A.......
.PLDKVC..VL...SCGIS......TG.LGASINVA...KPPKG..STVAIFGLGAVGLA
AAE.GAR.IA..GASRIIGVDLN.ASRF.EEAR.KFGCT....E.FV...NP..K.DH..
....TKPVQ...................QVLA.EMTN............G.GVDRSVEC.
..T...G......NV....NAMI-------------------------------------
--------------------------QAFEC-VHD.G......W.GVAV--LVGVPHK.D
A.EF-KT..........HPM.NFLN..ERTL.KGTFF....GNFKPRTDLP..NVVE
>tr|A9U8G5|A9U8G5_WHEAT/149-336 Alcohol dehydrogenase ADH1D OS=Triticum aestivum PE=2 SV=1
...........................-SEYTVMHVGCVAKI.N.....PE.A.......
.PLDKVC..VL...SCGIS......TG.LGASINVA...KPPKG..STVAIFGLGAVGLA
AAE.GAR.IA..GASRIIGIDLN.ASRF.EEAR.KFGCT....E.FV...NP..K.DH..
....SKPVQ...................EVLA.EMTN............G.GVDRSVEC.
..T...G......NV....NAMI-------------------------------------
--------------------------QAFEC-VHD.G......W.GVAV--LVGVPHK.D
A.EF-KT..........HPM.NFLN..ERTL.KGTFF....GNFKPRTDLP..NVVE
>tr|A9U8G6|A9U8G6_AEGTA/149-336 Alcohol dehydrogenase ADH2 OS=Aegilops tauschii PE=2 SV=1
...........................-SEYTVIHVGCLAKI.N.....PE.A.......
.PLDKVC..VL...SCGIS......TG.LGATLNVA...KPKKG..STVAIFGLGAVGLA
AME.GAK.MA..GASRIIGVDLN.PAKY.EQAK.KFGCT....D.FV...NP..K.DH..
....TKPVQ...................EVLI.EMTN............G.GVDRAVEC.
..T...G......HV....DAMI-------------------------------------
--------------------------SAFEC-VHD.G......W.GVAV--LVDVPHK.E
A.VF-KT..........HPM.NFLN..ERTL.KGTFF....GNYKPRTDLP..EVVE
>tr|A9U8G7|A9U8G7_TRITU/149-336 Alcohol dehydrogenase ADH1A OS=Triticum turgidum subsp. durum PE=2 SV=1
...........................-SEYTVMHVGCVAKI.N.....PE.A.......
.PLDKVC..VL...SCGIS......TG.LGASINVA...KPPKG..STVAIFGLGAVGLA
AAE.GAR.IA..GASRIIGVDLN.ASRF.EEAR.KFGCT....E.FV...NP..K.DH..
....TKPVQ...................QVLA.EMTN............G.GVDRSVEC.
..T...G......NV....NAMI-------------------------------------
--------------------------QAFEC-VHD.G......W.GVAV--LVGVPHK.D
A.EF-KT..........HPM.NFLN..ERTL.KGAFF....GNFKPRTDLP..NVVE
>tr|A9U8G8|A9U8G8_TRITU/149-336 Alcohol dehydrogenase ADH1A OS=Triticum turgidum subsp. dicoccon PE=2 SV=1
...........................-SEYTVMHVGCVAKI.N.....PE.A.......
.PLDKVC..VL...SCGIS......TG.LGASINVA...KPPKG..STVAIFGLGAVGLA
AAE.GAR.IA..GASRIIGVDLN.ASRF.EEAR.KFGCT....E.FV...NP..K.DH..
....TKPVQ...................QVLA.EMTN............G.GVDRSVEC.
..T...G......NV....NAMI-------------------------------------
--------------------------QAFEC-VHD.G......W.GVAV--LVGVPHK.D
A.EF-KT..........HPM.NFLN..ERTL.KGTFF....GNFKPRTDLP..NVVE
>tr|A9U8G9|A9U8G9_TRITU/149-336 Alcohol dehydrogenase ADH1A OS=Triticum turgidum subsp. dicoccoides PE=2 SV=1
...........................-SEYTVVHVGCVAKI.N.....PE.A.......
.PLDKVC..VL...SCGIS......TG.LGASINVA...KPPKG..STVAIFGLGAVGLA
AAE.GAR.IA..GASRIIGVDLN.ASRF.EEAR.KFGCT....E.FV...NP..K.DH..
....TKPVQ...................QVLA.EMTN............G.GVDRSVEC.
..T...G......NV....NAMI-------------------------------------
--------------------------QAFEC-VHD.G......W.GVAV--LVGVPHK.D
A.EF-KT..........HPM.NFLN..ERTL.KGTFF....GNFKPRTDLP..NVVE
>tr|A9U8H0|A9U8H0_9POAL/149-336 Alcohol dehydrogenase ADH1 OS=Triticum urartu PE=2 SV=1
...........................-SEYTVMHVGCVAKI.N.....PE.A.......
.PLDKVC..VL...SCGIS......TG.LGASINVA...KPPKG..STVAIFGLGAVGLA
AAE.GAR.IA..GASRIIGVDLN.ASRF.EEAR.KFGCT....E.FV...NP..K.DH..
....TKPVQ...................QVLA.EMTN............G.GVDRSVEC.
..T...G......NV....NAMI-------------------------------------
--------------------------QAFEC-VHD.G......W.GVAV--LVGVPHK.D
A.EF-KT..........HPM.NLLN..ERTL.KGTFF....GNFKPRTDLP..NVVE
>tr|A9U8H1|A9U8H1_TRIMO/149-336 Alcohol dehydrogenase ADH2 OS=Triticum monococcum PE=2 SV=1
...........................-SEYTVIHVGCLAKI.N.....PE.A.......
.PLDKVC..IL...SCGIS......TG.LGATLNVA...KPKKG..STVAIFGLGAVGLA
AME.GAK.IS..GASRIIGVDLN.PAKY.EQAK.KFGCT....D.FV...NP..K.DH..
....TKPVQ...................EVLV.EMTN............G.GVDRAVEC.
..T...G......HI....DAMI-------------------------------------
--------------------------AAFEC-VHD.G......W.GVAV--LVGVPHK.E
A.VF-KT..........SPM.NLLN..ERTL.KGTFF....GNYKPRTDLP..EVVE
>tr|A9U8H2|A9U8H2_TRITU/149-336 Alcohol dehydrogenase ADH2A OS=Triticum turgidum subsp. dicoccon PE=2 SV=1
...........................-SEYTVIHVGCLAKI.N.....PE.A.......
.PLDKVC..VL...SCGIS......TG.LGATLNVA...KPKKG..STVAIFGLGAVGLA
AME.GAK.MS..GASRIIGVDLN.PAKY.EQAK.KFGCT....D.FV...NP..K.DH..
....TKPVQ...................EVLV.EMTN............G.GVDRAVEC.
..T...G......HI....DAMI-------------------------------------
--------------------------AAFEC-VHD.G......W.GVAV--LVGVPHK.E
A.VF-KT..........SPM.NLLN..ERTL.KGTFF....GNYRPRTDLP..EVVE
>tr|A9U8H3|A9U8H3_TRITU/149-336 Alcohol dehydrogenase ADH2B OS=Triticum turgidum subsp. dicoccoides PE=2 SV=1
...........................-SEYTVIHVGCLAEI.N.....PE.A.......
.PLDKVC..VL...SCGIS......TG.LGATLNVA...KPKKG..STVAIFGLGAVGLA
AME.GAK.MA..GASRIIGVDLN.PAKY.EQAK.KFGCT....D.FV...NP..K.DH..
....TKPVQ...................EVLV.EMTN............G.GVDRAVEC.
..T...G......HI....DAMI-------------------------------------
--------------------------AAFEC-VHD.G......W.GVAV--LVGVPHK.E
A.VF-KT..........SPM.NLLN..ERTL.KGTFF....GNYKPRTDLP..EVVE
>tr|A9U8H4|A9U8H4_AEGTA/149-336 Alcohol dehydrogenase ADH3 OS=Aegilops tauschii PE=2 SV=1
..........................g--EYTVIHVGCLAKI.N.....PE.A.......
.PLDKVC..VL...SCGIS......TG.LGATLNVA...KPKKG..STVAIFGLGAVGLA
AME.GAR.MA..GASRIIGVDLN.PAKY.EQAK.KFGCT....D.FV...NP..K.DH..
....SKPAQ...................EVLV.EMTN............G.GVDRAVEC.
..I...G......HI....DAMI-------------------------------------
--------------------------AAFEC-VHD.G......W.GVAV--LVGVPHK.E
A.VF-KT..........YPM.NFLN..ERTL.KGTFF....GNYKTRTDLP..EVVE
>tr|A9U8H5|A9U8H5_TRITU/149-336 Alcohol dehydrogenase ADH2A OS=Triticum turgidum subsp. durum PE=2 SV=1
...........................-SEYTVIHVGCLAKI.N.....PE.A.......
.PLDKVC..VL...SCGIS......TG.LGATLNVA...KPKKG..STVAIFGLGAVGLA
AME.GAK.MS..GASRIIGVDLN.PAKY.EQAK.KFGCT....D.FV...NP..K.DH..
....TKPVQ...................EVLV.EMTN............G.GVDRAVEC.
..T...G......HI....DAMI-------------------------------------
--------------------------AAFEC-VHD.G......W.GVAV--LVGVPHK.E
A.VS-KT..........SPM.NLLN..ERTL.KGTFF....GNYKPRTDLP..EVVE
>tr|A9U8H6|A9U8H6_AEGSP/149-336 Alcohol dehydrogenase ADH2 OS=Aegilops speltoides PE=2 SV=1
...........................-SEYTVIHVGCLAKI.N.....PE.A.......
.PLDKVC..VL...SCGIS......TG.LGATLNVA...KPKKG..STVAIFGLGAVGLA
AME.GAK.MA..GAPRIIGVDLN.PAKY.EQAK.KFGCT....D.FV...NP..K.DH..
....TKPVQ...................EVLV.EMTN............G.GVDRAVEC.
..T...G......HV....DAMI-------------------------------------
--------------------------SAFEC-VHD.G......W.GVAV--LVGVPHK.E
A.VF-KT..........HPM.NLLN..ERTL.KGTFF....GNYKPRTDLP..EVVE
>tr|A9U8H7|A9U8H7_AEGSP/149-336 Alcohol dehydrogenase ADH1 OS=Aegilops speltoides PE=2 SV=1
...........................-SEYTVMHVGCVAKI.N.....PE.A.......
.PLDKVC..VL...SCGIS......TG.LGASINVA...KPPKG..STVAIFGLGAVGLA
AAE.GAR.IA..GASRIIGIDLN.ASRF.EEAR.KFGCT....E.FV...NP..K.DH..
....SKPVQ...................QVLA.EMTN............G.GVDRSVEC.
..T...G......NV....NAMI-------------------------------------
--------------------------QAFEC-VHD.G......W.GVAV--LVGVPHK.D
A.EF-KT..........HPM.NFLN..ERTL.KGTFF....GNFKPRTDLP..NVVE
>tr|A9ZSN6|A9ZSN6_CALSL/93-280 Alcohol dehydrogenase (Fragment) OS=Calystegia soldanella GN=Adh PE=3 SV=1
...........................-SEYTVCHVGSVAKI.N.....PL.A.......
.PLDKVC..IL...SCGIS......TG.LGATFNVA...KPPKG..STVAVFGLGAVGLA
AAE.GAR.MA..GASRIIGVDLV.PSRF.ELAK.KFGVT....D.FV...NP..K.EH..
....SKPVQ...................EVIV.EMTD............G.GVDRSVEC.
..T...G......NV....NAMI-------------------------------------
--------------------------SAFEC-VHD.V......W.GVAV--LVGVPHK.D
A.EF-KT..........HPM.NLLN..ERTL.KGTFF....GNYKPRSDLP..SVVE
>tr|A9ZSN7|A9ZSN7_CALSL/93-280 Alcohol dehydrogenase (Fragment) OS=Calystegia soldanella GN=Adh PE=3 SV=1
...........................-SEYTVCHVGSVAKI.N.....PL.A.......
.PLDKVC..IL...SCGIS......TG.LGATLNVA...KPPKG..STVAVFGLGAVGLA
AAE.GAR.MA..GASRIIGVDLV.PSRF.ELAK.KFGVT....D.FV...NP..K.EH..
....SKPVQ...................EVIV.EMTD............G.GVDRSVEC.
..T...G......NV....NAMI-------------------------------------
--------------------------SAFEC-VHD.V......W.GVAV--LVGVPHK.D
A.EF-KT..........HPM.NLLN..ERTL.KGTFF....GNYKPRSDLP..SVVE
>tr|A9ZSP3|A9ZSP3_CALSL/93-280 Alcohol dehydrogenase (Fragment) OS=Calystegia soldanella GN=Adh PE=3 SV=1
...........................-SEYTVCHVGSVAKI.N.....PL.A.......
.PLDKVC..IL...SCGIS......TG.LGATLNVA...KPPKG..STVAVFGLGAVGLA
AAE.GAR.MA..GASRIIGVDLV.PSRF.ELAK.KFGVT....D.FV...NP..K.EH..
....SKPVQ...................EVIV.EMTD............G.GVDRSVEC.
..T...G......NV....NAMI-------------------------------------
--------------------------SAFEC-VHD.V......W.GVAV--LVGVPHK.D
A.EF-KT..........HPM.NLLN..ERTL.KGTFF....GNYKPRSDLP..SVVE
>tr|A9ZSQ8|A9ZSQ8_CALSL/93-280 Alcohol dehydrogenase (Fragment) OS=Calystegia soldanella GN=Adh PE=3 SV=1
...........................-SEYTVCHVGSVAKI.N.....PL.A.......
.PLDKVC..IL...SCGIS......TG.LGATLNVA...KPPKG..STVAVFGLGAVGLA
AAE.GAR.MA..GASRIIGVDLV.PSRF.ELAK.KFGVT....D.FV...NP..K.EH..
....SKPVQ...................EVIV.EMTD............G.GVDRSVEC.
..T...G......NV....NAMI-------------------------------------
--------------------------SAFEC-VHD.V......W.GVAV--LVGVPHK.D
A.EF-KT..........HQM.NLLN..ERTL.KGTFF....GNYKPRSDLP..SVVE
>tr|A9ZSQ9|A9ZSQ9_CALSL/93-280 Alcohol dehydrogenase (Fragment) OS=Calystegia soldanella GN=Adh PE=4 SV=1
...........................-SEYTVCHVGSVAKI.N.....PL.A.......
.PLDKVC..IL...SCGIS......TG.LGATLNVA...KPPKG..STVAVFGLGAVGLA
AAE.GAR.MA..GASRIIGVDLV.PSRF.ELAK.KFGVT....D.FV...NP..K.EH..
....SKPVQ...................EVIV.EMTD............G.GVDRSVEC.
..T...G......NV....NAII-------------------------------------
--------------------------SAFEC-VHD.V......W.GVAV--LVGVPHK.D
A.EF-KT..........HPM.NLLN..ERTL.KGTFF....GNYKPRSDLP..SVVX
>tr|A9ZSR0|A9ZSR0_CALSL/93-280 Alcohol dehydrogenase (Fragment) OS=Calystegia soldanella GN=Adh PE=3 SV=1
...........................-SEYTVCHVGSVAKI.N.....PL.A.......
.PLDKVC..IL...SCGIS......TG.LGATLNVA...KPPKG..STVAVFGLGAVGLA
AAE.GAR.MA..GASRIIGVDLV.PSRF.ELAK.KFGVT....D.FV...NP..K.EH..
....SKPVQ...................EVIV.EMTD............G.GVDRSVEC.
..T...G......NV....NAMI-------------------------------------
--------------------------SAFEC-VHD.V......W.GVAV--LVGVPHK.D
A.EF-KT..........HPM.NLLN..ERTL.KGTFF....GNYKPRSDLP..SVVE
>tr|A9ZSS2|A9ZSS2_CALSL/93-280 Alcohol dehydrogenase (Fragment) OS=Calystegia soldanella GN=Adh PE=3 SV=1
...........................-SEYTVCHVGSVAKI.N.....PL.A.......
.PLDKVC..IL...SCGIS......TG.LGATLNVA...KPPKG..STVAVFGLGAVGLA
AAE.GAR.MA..GASRIIGVDLV.PSRF.ELAK.KFGVT....D.FV...NP..K.EH..
....SKPVQ...................EVIV.EMTD............G.GVDRSVEC.
..T...G......NV....NAMI-------------------------------------
--------------------------SAFEC-VHD.V......W.GVAV--LVGVPHK.D
A.EF-KT..........HPM.NLLN..ERTL.KGTFF....GNYKPRYDLQ..SVVE
>tr|A9ZST1|A9ZST1_CALSL/93-280 Alcohol dehydrogenase (Fragment) OS=Calystegia soldanella GN=Adh PE=3 SV=1
...........................-SEYTVCHVGSVAKI.N.....PL.A.......
.PLDKVC..IL...SCGIS......TG.LGATLNVA...KPPKG..STVAVFGLGAVGLA
AAE.GAR.MA..GASRIIGVDLV.PSRF.ELAK.KFGVT....D.FV...NP..K.EH..
....SKPVQ...................EVIV.EMTD............G.GVDRSVEC.
..T...G......NV....NAMI-------------------------------------
--------------------------SAFEC-VHD.V......W.GVAV--LVGVPHK.D
A.EF-KT..........HPM.NLLN..ERTL.KGTFF....GNYKPRSDLP..SVVD
>tr|A9ZST4|A9ZST4_CALSL/93-280 Alcohol dehydrogenase (Fragment) OS=Calystegia soldanella GN=Adh PE=3 SV=1
...........................-SEYTVCHVGSVAKI.T.....PL.A.......
.PLDKVC..IL...SCGIS......TG.LGATLNVA...KPPKG..STVAVFGLGAVGLA
AAE.GAR.MA..GASRIIGVDLV.PSRF.ELAK.KFGVT....D.FV...NP..K.EH..
....SKPVQ...................EVIV.EMTD............G.GVDRSVEC.
..T...G......NV....NAMI-------------------------------------
--------------------------SAFEC-VHD.V......W.GVAV--LVGVPHK.D
A.EF-KT..........HPM.NLLN..ERTL.KGTFF....GNYKPRSDLP..SVVE
>tr|A9ZST6|A9ZST6_CALSL/93-280 Alcohol dehydrogenase (Fragment) OS=Calystegia soldanella GN=Adh PE=3 SV=1
...........................-SEYTVCHVGSVAKI.N.....PL.A.......
.PLDKVC..IL...SCGIS......TG.LGATLNVA...KPPKG..STVAVFGLGAVGLA
AAE.GAR.MA..GASRIIGVDLV.PSRF.ELAK.KFGVT....D.FV...NP..K.EH..
....SKPVQ...................EVIV.EMTD............G.GVDRSVEC.
..T...G......NV....NAMI-------------------------------------
--------------------------SAFEC-VHD.V......W.GVAV--LVGVPHK.D
A.EF-KT..........HPM.NLLN..ERTL.KGTFF....GNYKPRSDLP..SVVE
>tr|A9ZSU0|A9ZSU0_CALSL/93-280 Alcohol dehydrogenase (Fragment) OS=Calystegia soldanella GN=Adh PE=3 SV=1
...........................-SEYTVCHVGSVAKI.N.....PL.A.......
.PLDKVC..IL...SCGIS......TG.LGATLNVA...KPPKG..SPVAVFGLGAVGLA
AAE.GAR.MA..GASRIIGVDLV.PSRF.ELAK.KFGVT....D.FV...NP..K.EH..
....SKPVQ...................EVIV.EMTD............G.GVDRSVEC.
..T...G......NV....NAMI-------------------------------------
--------------------------SAFEC-VHD.V......W.GVAV--LVGVPHK.D
A.EF-KT..........HPM.NLLN..ERTL.KGTFF....GNYKPRSDLP..SVVE
>tr|A9ZSU3|A9ZSU3_CALSL/93-280 Alcohol dehydrogenase (Fragment) OS=Calystegia soldanella GN=Adh PE=3 SV=1
...........................-SEYTVRHVGSVAKI.N.....PL.A.......
.PLDKVC..IL...SCGIS......TG.LGATLNVA...KPPKG..STVAVFGLGAVGLA
AAE.GAR.MA..GASRIIGVDLV.PSRF.ELAK.KFGVT....D.FV...NP..K.EH..
....SKPVQ...................EVIV.EMTD............G.GVDRSVEC.
..T...G......NV....NAMI-------------------------------------
--------------------------SAFEC-VHD.V......W.GVAV--LVGVPHK.D
A.EF-KT..........HPM.NLLN..ERTL.KGTFF....GNYKPRSDLP..SVVE
>tr|A9ZSV0|A9ZSV0_CALSL/93-280 Alcohol dehydrogenase (Fragment) OS=Calystegia soldanella GN=Adh PE=3 SV=1
...........................-SEYTVCHVGSVAKI.N.....PL.A.......
.PLDKVC..IL...SCGIS......TG.LGATLNVA...KPPKG..STVAVFGLGAVGLA
AAE.GAR.MA..GASRIIGVDLV.PSRF.ELAK.KFGVT....D.FV...NP..K.EH..
....SKPVQ...................EVIV.EMTD............G.GVDRSVEC.
..T...G......NV....NAMI-------------------------------------
--------------------------SAFEC-VHD.V......W.GVAV--LVGVPHK.D
A.EF-KT..........HPM.NLLN..ERTL.KGTFF....GNYKPRSDLP..YVVE
>tr|A9ZSW1|A9ZSW1_CALSL/93-280 Alcohol dehydrogenase (Fragment) OS=Calystegia soldanella GN=Adh PE=3 SV=1
...........................-SEYTVCHVGSVAKI.N.....PL.A.......
.PLDKVC..IL...SCGIS......TG.LGATLNVA...KPPKG..STVAVFGLGAVGLA
AAE.GAR.MA..GASRIIGVDLV.PSRF.ELAK.KFGVT....D.FV...NP..K.EH..
....SKPVQ...................EVIV.EMTD............G.GVDRSVEC.
..T...G......NV....NAMI-------------------------------------
--------------------------SAFEC-VHD.V......W.GVAV--LVGVPHK.D
A.EF-KT..........HPM.NLLN..ERTL.KGTFF....GNYKPRSDLP..SVVE
>tr|A9ZSX7|A9ZSX7_9ASTE/93-280 Alcohol dehydrogenase (Fragment) OS=Calystegia hederacea GN=Adh PE=4 SV=1
...........................-SEYTVCHVGSVAKI.N.....PL.A.......
.PLDKVC..IL...SCGIS......TG.LGATLNVA...KPPKG..STVAVFGLGAVGLA
AAE.GAR.MA..GASRIIGVDLV.PSRF.ELAK.KFGVT....D.FV...NP..K.EH..
....SKPVQ...................EVIV.EMTD............G.GVDRSVEC.
..T...G......NI....NAMI-------------------------------------
--------------------------SAFEC-VHD.V......W.GVAV--LVGVPHK.D
A.EF-KT..........HPM.NLLN..ERTL.KGTFF....GNYKPRSDLP..SVVE
>tr|B0LT91|B0LT91_ORYCO/148-335 Alcohol dehydrogenase 2 (Fragment) OS=Oryza coarctata PE=2 SV=1
...........................-SEYTVIHVGCLAKI.N.....PE.A.......
.PLDKVC..IL...SCGIS......TG.LGATLNVA...KPKKG..QTVAIFGLGAVGLA
AME.GAG.LS..GASRIIGVDLN.PAKF.EQAK.KFGCT....D.FV...NP..K.DH..
....KKPVR...................EVLI.EMTN............G.GVDRAVEC.
..T...G......NI....NAMI-------------------------------------
--------------------------SCFEC-VHD.G......W.GVAV--LVGVPTK.E
D.VF-KT..........HPM.NFLN..EKTL.KGTFF....GNYKPRTDLP..NVVE
>tr|B2ZAN9|B2ZAN9_9ROSI/150-337 Alcohol dehydrogenase A OS=Gossypioides kirkii PE=4 SV=1
...........................-SQYTVVHVGQVAKI.S.....PT.A.......
.PLDKVC..PI...SCGIC......TG.FGATVNVA...KPKKG..QTVAIFGLGAVGLA
AAE.GAR.VC..GASRIIAVDLN.PRRF.EEAK.RFGIT....E.FV...NP..K.DY..
....DKPVQ...................EVIV.EMTG............G.GVDRSVEC.
..T...G......SV....QAMI-------------------------------------
--------------------------SAFEC-VHD.G......W.GVCV--LVGVPKK.D
D.AF-KT..........HPM.NLLC..ERTL.KGAFY....GNYKPRTDIP..MVVD
>tr|B3F7U4|B3F7U4_9ROSI/142-329 Alcohol dehydrogenase (Fragment) OS=Populus tremula x Populus alba GN=ADH PE=2 SV=1
...........................-SEYTVRHIGTVAKI.N.....PA.A.......
.PLDKVC..IL...SCGIS......TG.LGAALNVA...KPQKG..HTVAVFGLGAVGLA
AAE.GAR.LS..GASRIIGVDLN.PSRF.KEAK.KFGVT....E.LI...NP..K.DH..
....DKPVQ...................QVII.EMTD............G.GVDRSIEC.
..T...G......NV....QAMI-------------------------------------
--------------------------SAFEC-VHD.G......W.GVAV--LVGVPSK.D
D.EF-KT..........HPM.NLLN..ERTL.KGTFF....GNYKPRTDLP..GVVE
>tr|B3TM26|B3TM26_ELAGV/150-337 Alcohol dehydrogenase OS=Elaeis guineensis var. tenera PE=2 SV=1
..........................c--EYTVVHVGCVAKI.N.....PL.A.......
.PLDKVC..VI...SCGVS......TG.YGAAVNVA...KPPKG..SSVAVFGLGAVGLA
AAE.GAR.AS..GASRIIGVDVN.PSTF.EAAK.KFGCT....E.FV...NP..L.EH..
....EKPVQ...................EVIA.GMTN............G.GVDRSVEC.
..T...G......NV....NAMI-------------------------------------
--------------------------SAFEC-VHD.G......W.GVAV--LVGVPHK.E
A.EF-KT..........HPL.NFLN..ERTL.KGTFY....GNYKPRSDIP..SVVE
>tr|B4F8B9|B4F8B9_MAIZE/151-338 Putative uncharacterized protein OS=Zea mays PE=2 SV=1
...........................-SQYTVVHDVSVAKI.N.....PQ.A.......
.PLDKVC..LL...GCGVP......TG.LGAVWNTA...KVESG..SVVAVFGLGTVGLA
VAE.GAK.AA..GASRVIGIDID.NKKF.DVAK.NFGVT....E.FV...NP..K.EH..
....DKPIQ...................QVLV.DLTD............G.GVDYSFEC.
..I...G......NV....SVMR-------------------------------------
--------------------------AALEC-CHK.G......W.GTSV--IVGVAAS.G
Q.EI-AT..........RPF.QLVT..GRVW.KGTAF....GGFKSRTQVP..WLVD
>tr|B4FFV7|B4FFV7_MAIZE/154-323 Putative uncharacterized protein OS=Zea mays PE=2 SV=1
...........................-SEYTVVHSGCAVKV.G.....LT.V.......
.PMDRVC..LL...SCGVS......--.--SVWNVA...NVSKG..SSVAIFGLGTVGLS
VAQ.GAK.LR..GASKIIGVDTN.PEKQ.EKGK.SFGVT....D.FI...NP..D.EL..
....SEPVQ...................QVIK.RITD............G.GVDYSFEC.
..V...G......DS....GVVS-------------------------------------
--------------------------TALQS-CSD.G......W.GVTV--TLGLPKG.K
L.EV-VL..........LIM.HFFL.sGRTL.KGSY-....----------..----
>tr|B4FGN7|B4FGN7_MAIZE/150-339 Putative uncharacterized protein OS=Zea mays PE=2 SV=1
...........................-AEYTVVDVNQVVKL.N.....PA.V.......
.PPALAC..LL...SCGAS......TG.VGAAWKQA...KVEPG..SSVAIFGLGAVGLA
VAE.GAR.IC..GASKIIGVDIN.PEKC.ELGK.KFGVT....H.FI...NP..K.ELg.
...eEKPVH...................QAIA.EMTD............G.GADYCFEC.
..I...G......LA....ALMN-------------------------------------
--------------------------DAFRS-SRD.G......W.GKTI--ILGVEMH.G
A.PL-CI..........SPH.EILH..GKSV.IGSMF....GGVKPKQDIP..ILAD
>tr|B4FN61|B4FN61_MAIZE/173-360 Putative uncharacterized protein OS=Zea mays PE=2 SV=1
...........................-TEYTVLDAACAVKI.N.....PE.A.......
.PLQRMC..LL...SCGIS......TG.VGAAWNTA...NVSAR..STVAVFGLGAVGLA
VAE.GAR.LR..GATRIIGVDVN.PSKF.TKGK.EMGIT....D.FI...DP..N.DI..
...cDKPVH...................EVIR.EMTD............G.GVDYSFEC.
..T...G......IN....DVLR-------------------------------------
--------------------------EAFLS-THD.G......W.GLTV--VLGIHST.P
K.MV-PL..........HPM.ELYG..-RRI.TGCVF....GDFKGKSQLP..DLVD
>tr|B4FPE6|B4FPE6_MAIZE/154-341 Putative uncharacterized protein OS=Zea mays PE=2 SV=1
...........................-SEYTVVHSGCAVKV.G.....LT.V.......
.PMDRVC..LL...SCGVS......SG.LGAVWNVA...NVSKG..SSVAIFGLGTVGLS
VAQ.GAK.LR..GASKIIGVDTN.PEKQ.EKGK.SFGVT....D.FI...NP..D.EL..
....SEPVQ...................QVIK.RITD............G.GVDYSFEC.
..V...G......DS....GVVS-------------------------------------
--------------------------TALQS-CSD.G......W.GVTV--TLGLPKG.K
L.EV-ST..........HYA.FLLS..GRTL.KGSMF....GGWKPKSDLP..SLVD
>tr|B4FS40|B4FS40_MAIZE/125-312 Putative uncharacterized protein OS=Zea mays PE=2 SV=1
...........................-SEYTVVHSGCAVKV.G.....LT.V.......
.PMDRVC..LL...SCGVS......SG.LGAVWNVA...NVSKG..SSVAIFGLGTVGLS
VAQ.GAK.LR..GASKIIGVDTN.PEKQ.EKGK.SFGVT....D.FI...NP..D.EL..
....SEPVQ...................QVIK.RITD............G.GVDYSFEC.
..V...G......DS....GVVS-------------------------------------
--------------------------TALQS-CSD.G......W.GVTV--TLGLPKG.K
L.EV-ST..........HYA.FLLS..GRTL.KGSMF....GGWKPKSDLP..SLVD
>tr|B4FTP4|B4FTP4_MAIZE/150-338 Putative uncharacterized protein OS=Zea mays PE=2 SV=1
...........................-SEYTVVDVNQVVKV.D.....PA.V.......
.PPKLAC..LL...SCGAG......TG.VGAAWRSA...KVEPG..STVAIFGLGSVGLA
VVQ.GAK.MC..GASKIIGVDLN.PDKE.EVGR.SFGVT....D.FV...NP..S.QL..
...dKRSVV...................EVIV.EMTG............G.GVDYSFEC.
..I...G......VP....SVMT-------------------------------------
--------------------------DAFRC--TKmG......K.GKTI--VLGLGRD.S
D.EV-CL..........PSL.ELLF..GRCV.MGSLF....GGLKPKTHIP..VLAK
>tr|B6F2B9|B6F2B9_ORYSI/149-336 Alcohol dehydrogenase 1 OS=Oryza sativa subsp. indica GN=ADH1 PE=4 SV=1
...........................-SEYTVMHVGCVAKI.N.....PA.A.......
.PLDKVC..VL...SCGIS......TG.LGATINVA...KPPKG..STVAIFGLGAVGLA
AAE.GAR.IA..GASRIIGIDLN.ANRF.EEAR.KFGCT....E.FV...NP..K.DH..
....DKPVQ...................QVLA.EMTN............G.GVDRSVEC.
..T...G......NI....NAMI-------------------------------------
--------------------------QAFEC-VHD.G......W.GVAV--LVGVPHK.D
A.EF-KT..........HPM.NFLN..ERTL.KGTFF....GNYKPRTDLP..NVVE
>tr|B6F2C1|B6F2C1_ORYSJ/149-336 Alcohol dehydrogenase 1 OS=Oryza sativa subsp. japonica GN=ADH1 PE=2 SV=1
...........................-SEYTVMHVGCVAKI.N.....PA.A.......
.PLDKVC..VL...SCGIS......TG.LGATINVA...KPPKG..STVAIFGLGAVGLA
AAE.GAR.IA..GASRIIGIDLN.ANRF.EEAR.KFGCT....E.FV...NP..K.DH..
....DKPVQ...................QVLA.EMTN............G.GVDRSVEC.
..T...G......NI....NAMI-------------------------------------
--------------------------QAFEC-VHD.G......W.GVAV--LVGVPHK.D
A.EF-KT..........HPM.NFLN..ERTL.KGTFF....GNYKPRTDLP..NVVE
>tr|B6F2C5|B6F2C5_ORYGL/149-336 Alcohol dehydrogenase 1 OS=Oryza glaberrima GN=ADH1 PE=4 SV=1
...........................-SEYTVMHVGCVAKI.N.....PA.A.......
.PLDKVC..VL...SCGIS......TG.LGATINVA...KPPKG..STVAIFGLGAVGLA
AAE.GAR.IA..GASRIIGIDLN.ANRF.EEAR.KFGCT....E.FV...NP..K.DH..
....DKPVQ...................QVLA.EMTN............G.GVDRSVEC.
..T...G......NI....NAMI-------------------------------------
--------------------------QAFEC-VHD.G......W.GVAV--LVGVPHK.D
A.EF-KT..........HPM.NFLN..ERTL.KGTFF....GNYKPRTDLP..NVVE
>tr|B6F2C9|B6F2C9_ORYLO/149-336 Alcohol dehydrogenase 1 OS=Oryza longistaminata GN=ADH1 PE=4 SV=1
...........................-SEYTVMHVGCVAKI.N.....PA.A.......
.PLDKVC..VL...SCGIS......TG.LGATINVA...KPPKG..STVAIFGLGAVGLA
AAE.GAR.IA..GASRIIGIDLN.ANRF.EEAR.KFGCT....E.FV...NP..K.DH..
....DKPVQ...................QVLA.EMTN............G.GVDRSVEC.
..T...G......NI....NAMI-------------------------------------
--------------------------QAFEC-VHD.G......W.GVAV--LVGVPHK.D
A.EF-KT..........HPM.NFLN..ERTL.KGTFF....GNYKPRTDLP..NVVE
>tr|B6F2D0|B6F2D0_ORYPU/149-336 Alcohol dehydrogenase 1 OS=Oryza punctata GN=ADH1 PE=4 SV=1
...........................-SEYTVMHVGCVAKI.N.....PA.A.......
.PLDKVC..VL...SCGIS......TG.LGATINVA...KPPKG..STVAIFGLGAVGLA
AAE.GAR.IA..GASRIIGIDLN.ANRF.EEAR.KFGCT....E.FV...NP..K.DH..
....DKPVQ...................QVLA.EMTN............G.GVDRSVEC.
..T...G......NI....NAMI-------------------------------------
--------------------------QAFEC-VHD.G......W.GVAV--LVGVPHK.D
A.EF-KT..........HPM.NFLN..ERTL.KGTFF....GNYKPRTDLP..NVVE
>tr|B6F2D1|B6F2D1_9ORYZ/149-336 Alcohol dehydrogenase 1 OS=Oryza minuta GN=ADH1 PE=4 SV=1
...........................-SEYTVMHVGCVAKI.N.....PA.A.......
.PLDKVC..VL...SCGIS......TG.LGATINVA...KPPKG..STVAIFGLGAVGLA
AAE.GAR.IA..GASRIIGIDLN.ANRF.EEAR.KFGCT....E.FV...NP..K.DH..
....DKPVQ...................QVLA.EMTN............G.GVDRSVEC.
..T...G......NI....NAMI-------------------------------------
--------------------------QAFEC-VHD.G......W.GVAV--LVGVPHK.D
A.EF-KT..........HPM.NFLN..ERTL.KGTFF....GNYKPRTDLP..NVVE
>tr|B6F2D2|B6F2D2_9ORYZ/149-336 Alcohol dehydrogenase 1 OS=Oryza officinalis GN=ADH1 PE=4 SV=1
...........................-SEYTVMHVGCVAKI.N.....PA.A.......
.PLDKVC..VL...SCGIS......TG.LGATINVA...KPPKG..STVAIFGLGAVGLA
AAE.GAR.IA..GASRIIGIDLN.ANRF.EEAR.KFGCT....E.FV...NP..K.DH..
....DKPVQ...................QVLA.EMTN............G.GVDRSVEC.
..T...G......NI....NAMI-------------------------------------
--------------------------QAFEC-VHD.G......W.GVAV--LVGVPHK.D
A.EF-KT..........HPM.NFLN..ERTL.KGTFF....GNYKPRTDLP..NVVE
>tr|B6F2D3|B6F2D3_9ORYZ/149-336 Alcohol dehydrogenase 1 OS=Oryza alta GN=ADH1 PE=4 SV=1
...........................-SEYTVMHVGCVAKI.N.....PA.A.......
.PLDKVC..VL...SCGIS......TG.LGATINVA...KPPKG..STVAIFGLGAVGLA
AAE.GAR.IA..GASRIIGIDLN.ANRF.EEAR.KFGCT....E.FV...NP..K.DH..
....DKPVQ...................QVLA.EMTN............G.GVDRSVEC.
..T...G......NI....NAMI-------------------------------------
--------------------------QAFEC-VHD.G......W.GVAV--LVGVPHK.D
A.EF-KT..........HPM.NFLN..ERTL.KGTFF....GNYKPRTDLP..NVVE
>tr|B6F2D5|B6F2D5_9ORYZ/149-336 Alcohol dehydrogenase 1 OS=Oryza brachyantha GN=ADH1 PE=4 SV=1
...........................-SEYTVMHVGCVAKI.N.....PE.A.......
.PLDKVC..VL...SCGIS......TG.LGATINVA...KPPKG..STVAIFGLGAVGLA
AAE.GAR.IS..GASRIIGVDLN.PNRF.EEAR.KFGCT....E.FV...NP..K.DH..
....DKPVQ...................QVLA.EMTN............G.GVDRSVEC.
..T...G......NI....NAMI-------------------------------------
--------------------------QAFEC-VHD.G......W.GVAV--LVGVPHK.D
A.EF-KT..........HPM.NFLN..ERTL.KGTFF....GNYKPRTDLP..NVVE
>tr|B6F2D6|B6F2D6_9ORYZ/149-336 Alcohol dehydrogenase 1 OS=Oryza granulata GN=ADH1 PE=4 SV=1
...........................-SEYTVMHVGCVAKI.N.....PK.A.......
.PLDKVC..VL...SCGIS......TG.LGATINVA...RPPKG..STVAIFGLGAVGLA
AAE.GAR.IA..GASRIIGVDLN.ANRF.EEAR.KFGCT....E.FV...NP..K.DH..
....DKPVQ...................QVLA.EMTN............G.GVDRSVEC.
..T...G......NI....NAMI-------------------------------------
--------------------------QAFEC-VHD.G......W.GVAV--LVGVPHK.D
A.EF-KT..........HPM.NFLN..ERTL.KGTFF....GNYKPRTDLP..NVVE
>tr|B6SUD1|B6SUD1_MAIZE/149-336 Alcohol dehydrogenase 2 OS=Zea mays PE=2 SV=1
...........................-SEYTVIHVGCLAKI.N.....PE.A.......
.PLDKVC..IL...SCGIS......TG.LGATLNVA...KPAKG..STVAIFGLGAVGLA
AME.GAR.LA..GASRIIGVDIN.PAKY.EQAK.KFGCT....E.FV...NP..K.DH..
....DKPVQ...................EVLI.ELTN............G.GVDRSVEC.
..T...G......NI....NAMI-------------------------------------
--------------------------SAFEC-VHD.G......W.GVAV--LVGVPHK.D
D.QF-KT..........HPM.NFLS..EKTL.KGTFF....GNYKPRTDLP..NVVE
>tr|B6T5H2|B6T5H2_MAIZE/154-341 Alcohol dehydrogenase 1 OS=Zea mays PE=2 SV=1
...........................-SEYTVVHSGCAVKV.G.....LT.V.......
.PMDRVC..LL...SCGVS......AG.LGAVWNVA...NVSKG..SSVAIFGLGTVGLS
VAQ.GAK.LR..GASKIIGVDTN.PEKQ.EKGK.SFGVT....D.FI...NP..D.EL..
....SEPVQ...................QVIK.RITD............G.GVDYSFEC.
..V...G......DS....GVVS-------------------------------------
--------------------------TALQS-CSD.G......W.GVTV--TLGLPKG.K
L.EV-ST..........HYA.FLLS..GRTL.KGSMF....GGWKPKSDLP..SLVD
>tr|B6T6Q8|B6T6Q8_MAIZE/151-338 Alcohol dehydrogenase class 3 OS=Zea mays PE=2 SV=1
...........................-SQYTVVHDVSVAKI.N.....PQ.A.......
.PLDKVC..LL...GCGVP......TG.LGAVWNTA...KVESG..SVVAVFGLGTVGLA
VAE.GAK.AA..GASRVIGIDID.NKKF.DVAK.NFGVT....E.FV...NP..K.EH..
....DKPIQ...................QVLV.DLTD............G.GVDYSFEC.
..I...G......NV....SIMR-------------------------------------
--------------------------AALEC-CHK.G......W.GTSV--IVGVAAS.G
Q.EI-ST..........RPF.QLVT..GRVW.KGTAF....GGFKSRTQVP..WLVD
>tr|B6TC62|B6TC62_MAIZE/151-338 Alcohol dehydrogenase class 3 OS=Zea mays PE=2 SV=1
...........................-SQYTVVHDVSVAKI.N.....PQ.A.......
.PLDKVC..LL...GCGVP......TG.LGAVWNTA...KVESG..SVVAVFGLGTVGLA
VAE.GAK.AA..GASRVISIDID.NKKF.DVAK.NFGVT....E.FV...NP..K.EH..
....DKPIQ...................QVLV.DLTD............G.GVDYSFEC.
..I...G......NV....SVMR-------------------------------------
--------------------------AALEC-CHK.G......W.GTSV--IVGVAAS.G
Q.EI-AT..........RPF.QLVT..GRVW.KGTAF....GGFKSRTQVP..WLVD
>tr|B6TD57|B6TD57_MAIZE/150-339 Alcohol dehydrogenase 1 OS=Zea mays PE=2 SV=1
...........................-AEYTVVDVNQVVKL.N.....PA.V.......
.PPALAC..LL...SCGAS......TG.VGAAWKQA...KVEPG..SSVAIFGLGAVGLA
VAE.GAR.IC..GASKIIGVDIN.PDKC.ELGK.KFGVT....H.FI...NP..K.ELg.
...eEKPVH...................QAIA.EMTD............G.GADYCFEC.
..I...G......LA....ALMN-------------------------------------
--------------------------DAFRS-SRD.G......W.GKTI--ILGVEMH.G
A.PL-CI..........SPH.EILH..GKSV.IGSMF....GGVKPKQDIP..ILAD
>tr|B6TDN5|B6TDN5_MAIZE/173-360 Alcohol dehydrogenase 2 OS=Zea mays PE=2 SV=1
...........................-TEYTVLDAACAVKI.N.....PE.A.......
.PLQRMC..LL...SCGIS......TG.VGAAWNTA...NVSAR..STVAVFGLGAVGLA
VAE.GAR.LR..GATRIIGVDVN.PSKF.TKGK.EMGIT....D.FI...DP..N.DI..
...cDKPVH...................EVIR.EMTD............G.GVDYSFEC.
..T...G......IN....DVLR-------------------------------------
--------------------------EAFLS-THD.G......W.GLTV--VLGIHST.P
K.MV-PL..........HPM.ELYS..-RRI.TGCVF....GDFKGKSQLP..DLVD
>tr|B7FII0|B7FII0_MEDTR/162-352 Putative uncharacterized protein OS=Medicago truncatula PE=2 SV=1
...........................-TEYTVVNSACAVKL.Nt...eDN.L.......
.SLKKLT..LL...SCGVS......TG.IGAAWNNA...NVHAG..SSVAIFGLGAVGLA
VAE.GAR.AR..GASKIIGVDIN.PDKFnNTAE.TMGIT....E.FI...NP..K.DE..
....EKPVY...................EIIR.EMTD............G.GVDYSFEC.
..T...G......NL....NVLR-------------------------------------
--------------------------DSFLS-VHE.G......W.GLTV--LLGIHGS.P
K.LL-PI..........HPM.ELFD..GRRI.EGSVF....GGFKGKSQLP..NLAT
>tr|B7FP91|B7FP91_PHATR/465-653 Predicted protein OS=Phaeodactylum tricornutum CCAP 1055/1 GN=PHATRDRAFT_17427 PE=4 SV=1
...........................-SEYTVLSEISCAKI.A.....PE.A.......
.PLEKMC..LF...GCGVS......TG.LGAVLNTC...KVEPN..SSVAVFGLGAVGLA
VVQ.AAK.MV..GASRIIAVDIN.ASKF.QAAV.DLGAT....D.CV...NS..A.EL..
....DKPVQ...................QYIAgDLTQ............W.GVDYTFDC.
..T...G......NT....SVMR-------------------------------------
--------------------------AALEC-AHR.G......W.GTSC--VIGVAAS.G
H.EI-ST..........RPF.QLVT..GRIW.KGTAF....GGYKSRTDVP..KLVR
>tr|B7ST71|B7ST71_CAPAN/137-324 Glutathione-dependent formaldehyde dehydrogenase (Fragment) OS=Capsicum annuum GN=GSNOR1 PE=2 SV=1
...........................-SEYTVVHVGCVAKI.N.....PL.A.......
.PLDKVC..VL...SCGIS......TG.LGATLNVA...KPTKG..SSVAIFGLGAVGLA
AAE.GAR.IA..GVSRIIGVDLN.ASRF.EQAK.KFGVT....E.FV...NP..K.DH..
....SKPVQ...................EIIA.EMTD............G.GVDRSVEC.
..T...G......HI....DAMI-------------------------------------
--------------------------SAFEC-VHD.G......W.GVAV--LVGVPHK.E
A.VF-KT..........HPM.NLLN..EKTL.KGTFF....GNYKPRSDLP..SVVE
>tr|O22649|O22649_PYRCO/100-287 Alcohol dehydrogenase (Fragment) OS=Pyrus communis GN=Adh3 PE=2 SV=1
...........................-SEYTVIHSGCLAKT.N.....PL.A.......
.PLDIVC..IL...SCGIS......TG.LGATLNVA...KPKKG..SSVAIFGLGAVGLA
AAE.GAR.IC..GASRIIGVDRN.PKRF.EEAK.KFGVN....E.FV...NP..K.DH..
....DKPVQ...................EVIA.EMTN............G.GADRSIEC.
..T...G......YI....NAMI-------------------------------------
--------------------------SAFEC-VHD.G......W.GVAV--LVGVPNK.D
A.VF-MT..........KPI.NVLN..ERTL.KGTFF....GNYKPRTDLP..LVVE
>tr|O22650|O22650_PYRCO/100-287 Alcohol dehydrogenase (Fragment) OS=Pyrus communis GN=Adh4 PE=2 SV=1
...........................-SEYTVVHVGCLAKI.N.....PL.A.......
.PLDKVC..LL...SCGIS......TG.LGATLNVA...KPKKG..STVAVFGLGAVGLA
AAE.GAR.FS..GASRIIGVDLH.SGRF.EEAK.KFGVT....E.FV...NP..K.EH..
....KKPVQ...................EVIA.ELTN............G.GVDRSIEC.
..T...G......SV....EFMI-------------------------------------
--------------------------SAFEC-VHD.G......W.GVAV--LVGVPHK.E
A.VF-KT..........HPL.NFLN..ERTL.KGTFF....GNYKPRTDIP..SVVE
>tr|O23815|O23815_ARAGE/149-336 Alchohol dehydrogenase OS=Arabis gemmifera GN=Adh PE=3 SV=1
...........................-SEYTVVHSGQVAKI.N.....PD.A.......
.PLDKVC..IV...SCGLS......TG.LGATLNVA...KPRKG..QSVAIFGLGAVGLA
AAE.GAR.IA..GASRIIGVDLN.SQRF.AQAK.EFGVT....E.FV...NP..R.DH..
....GKPVQ...................QVIA.EMTN............G.GVDRSVEC.
..T...G......SV....QAMI-------------------------------------
--------------------------QAFEC-VHD.G......W.GVAV--LVGVPSK.D
D.AF-ET..........HPM.NFLN..ERTL.KGTFF....GNYKPKTDIP..GVVE
>tr|O23816|O23816_ARAGE/149-336 Alcohol dehydrogenase OS=Arabis gemmifera GN=Adh PE=3 SV=1
...........................-SEYTVVHSGQVAKI.N.....PD.A.......
.PLDKVC..IV...SCGLS......TG.LGATLNVA...KPKKG..QSVAIFGLGAVGLA
AAE.GAR.IA..GASRIIGVDLN.SQRF.DQAK.EFGVT....E.FV...NP..R.DH..
....DKPVQ...................QVIA.EMTN............G.GVDRSVEC.
..T...G......SV....QAMI-------------------------------------
--------------------------QAIEC-VHD.G......W.GVAV--LVGVPSK.D
D.AF-KT..........HPM.NFLN..ERTL.KGTFF....GNYKPKTDIP..GVEE
>tr|O23817|O23817_ARAGE/149-336 Alcohol dehydrogenase OS=Arabis gemmifera GN=Adh PE=3 SV=1
...........................-SEYTVVHSGQVAKI.N.....PD.A.......
.PLDKVC..IV...SCGLS......TG.LGATLNVA...KPKKG..QSVAIFGLGAVGLA
AAE.GAR.IA..GASRIIGVDLN.SQRF.DQAK.EFGVT....E.FV...NP..R.DH..
....DKPVQ...................QVIA.EMTN............G.GVDRSVEC.
..T...G......SV....QAMI-------------------------------------
--------------------------QAFEC-VHD.G......W.GVAV--LVGVPSK.D
D.AF-KT..........HPM.NFLN..ERTL.KGTFS....GNYKPKTDMP..GVVE
>tr|O23818|O23818_ARAGE/149-336 Alcohol dehydrogenase OS=Arabis gemmifera GN=Adh PE=3 SV=1
...........................-SEYTVVHSSQVAKI.N.....PD.A.......
.PLDKVC..IV...SCGLS......TG.LGATLNVA...KPKKG..QSVAIFGLGAVGLA
AAE.GAR.IA..GASRIIGVDLN.SQRF.DQAK.EFGVT....E.FV...NP..R.DH..
....DKPVQ...................QVIA.EMTN............G.GVDRSVEC.
..T...G......SV....QAMI-------------------------------------
--------------------------QAFEC-VHD.G......W.GVAV--LVGVPSK.D
D.AF-KT..........HPM.NFLN..ERTL.KGTFF....GNYKPKTDIP..GVVE
>tr|O23819|O23819_ARAGE/149-336 Alcohol dehydrogenase OS=Arabis gemmifera GN=Adh PE=3 SV=1
...........................-SEYTVVHSGQVAKI.N.....PD.A.......
.PLDKVC..IV...SCGLS......TG.LGATLNVA...KPKKG..QGVAIFGLGAVGLA
AAE.GAR.IA..GASRIIGVDLN.SQRF.DQAK.EFGVT....E.FV...NP..R.DH..
....DKPVQ...................QVIA.EMTN............G.GVDRSVEC.
..T...G......SV....QAMI-------------------------------------
--------------------------QAFEC-VHD.G......W.GVAV--LVGVPSK.D
D.AF-KT..........HPM.NFLN..ERTL.KGTFF....GNYKPKTDIP..GVVE
>tr|O23820|O23820_ARAGE/149-336 Alcohol dehydrogenase OS=Arabis gemmifera GN=Adh PE=3 SV=1
...........................-SEYTVVHSGQVAKI.N.....PD.A.......
.PLDKVC..IV...SCGLS......TG.LGATLNVA...KPKKG..QSVAIFGLGAVGLA
AAE.GAR.IA..GASRIIGVDLN.SQRF.DQAK.EFGVT....E.FV...NP..R.DH..
....DKPVQ...................QVIA.EMTN............G.GVDRSVEC.
..T...G......SV....QAMI-------------------------------------
--------------------------QAFEC-VHD.G......W.GVAV--LVGVPSK.D
D.AF-KT..........HPM.NFLN..ERTL.KGTFF....GNYKPKTDIP..GVVE
>tr|O24508|O24508_BAMGL/76-263 Alcohol dehydrogenase (Fragment) OS=Bambusa glaucescens GN=Adh1 PE=4 SV=1
...........................-SEYTVMHVGCVAKI.N.....PE.A.......
.PLXKVC..VL...SCRIS......TG.LGASINVA...KPPKG..STVAIFGLGAVGLA
SAE.GAR.IA..GASRIIGIDLN.PSRF.EEAK.KFGCT....E.FV...NP..K.DH..
....SKPVQ...................EVLA.EMTN............G.GVDRSVEC.
..T...G......NI....NAMI-------------------------------------
--------------------------QAFEC-VHD.G......W.GVAV--LVGVPHK.D
A.EF-KT..........HPM.NFLN..ERTL.KGTFF....GNYKPRTDLP..NVVE
>tr|O24599|O24599_ARAGE/149-336 Alcohol dehydrogenase OS=Arabis gemmifera GN=Adh PE=3 SV=1
...........................-SEYTVVHSGQVAKI.N.....PD.A.......
.PLDKVC..IV...SCGLS......TG.LGATLNVA...KPKKG..QSVAIFGLGAVGLA
AAE.GAR.IA..GASRIIGVDLN.SQRF.DQAK.EFGVT....E.FV...NP..R.DH..
....DKPVQ...................QVIA.EMTN............G.GVDRSVEC.
..T...G......SV....QAMI-------------------------------------
--------------------------QAFEC-VHD.G......W.GVAV--LVGVPSK.D
D.AF-KT..........HPM.NFLN..ERTL.KGTFF....GNYKPKTDIP..GVVE
>tr|O49051|O49051_9ROSI/128-266 Alcohol dehydrogenase (Fragment) OS=Gossypium robinsonii GN=AdhC PE=3 SV=2
...........................-SEYTVVHVGQIAKI.N.....PE.A.......
.PLDKVC..VL...SCGMS......TG.FGATVNVA...KPKKG..GSVAVFGLGAVGLA
AAE.GAR.VC..EASRIIGIDLN.PNRF.EEAK.KFGCT....E.FV...NP..K.DH..
....NKPVQ...................EVIA.EMTG............G.GVDCSIEC.
..T...G......ST....QAMV-------------------------------------
--------------------------SAFEC----.-......-.---V---------.-
-.-H---..........---.----..----.-----....----------..---D
>tr|O49052|O49052_GOSRA/128-266 Alcohol dehydrogenase (Fragment) OS=Gossypium raimondii GN=AdhC PE=3 SV=2
...........................-SEYTVVHVGQVAKI.N.....PE.A.......
.PLDKVC..VL...SCGMS......TG.FGATVNVA...KPKKG..GSVAVFGLGAVGLA
AAE.GAR.VC..EASRIIGIDLN.PNRF.EEAK.KFGCT....E.FV...NP..K.DH..
....NKPVQ...................EVIA.EMTG............G.GVDCSIEC.
..T...G......ST....QAMV-------------------------------------
--------------------------SAFEC----.-......-.---V---------.-
-.-H---..........---.----..----.-----....----------..---D
>tr|O49054|O49054_GOSBA/128-266 Alcohol dehydrogenase (Fragment) OS=Gossypium barbadense GN=AdhC PE=4 SV=2
...........................-SEYTVVHVGQVAKI.N.....PE.A.......
.PLDKVC..VL...SCGMS......TG.FGATVNVA...KPKKG..GSVAIFGLGAVGLA
AAE.GAR.VC..EASRIIGIDLN.PNRF.EEAK.KFGCT....E.FV...NP..K.DH..
....NKPVQ...................EVIA.EMTG............G.GVDCSIEC.
..T...G......ST....QAMV-------------------------------------
--------------------------SAFEC----.-......-.---V---------.-
-.-H---..........---.----..----.-----....----------..---D
>tr|O49055|O49055_GOSTO/128-266 Alcohol dehydrogenase (Fragment) OS=Gossypium tomentosum GN=AdhC PE=3 SV=2
...........................-SKYTVVHVGQVAKI.N.....PE.A.......
.PLDKVC..VL...SCEMS......TG.FGATVNVA...KPKKG..GFVAVFGLGAVGLA
AAE.GAR.VC..EASRIIGIDLN.PNRS.EEAK.KFGCT....E.FV...NP..K.DH..
....NKPVQ...................EVIA.EMTG............G.GVDCSIEC.
..T...G......ST....QAMV-------------------------------------
--------------------------SAFEC----.-......-.---V---------.-
-.-H---..........---.----..----.-----....----------..---D
>tr|O49056|O49056_GOSMU/128-266 Alcohol dehydrogenase (Fragment) OS=Gossypium mustelinum GN=AdhC PE=3 SV=2
...........................-SEYTVVHVGQVAKI.N.....PE.A.......
.PLDKVC..VL...SCEMS......TG.IGATVNVA...KPKKG..GSVAVFGLGAVGLA
AAE.GAR.VC..EASRIIGIDLN.PNRF.EEAK.KFGCT....E.FV...NP..K.DH..
....NKHVQ...................EVIA.EMTG............G.GVDCSIKC.
..T...G......ST....QAMV-------------------------------------
--------------------------SAFEC----.-......-.---V---------.-
-.-H---..........---.----..----.-----....----------..---D
>tr|O49057|O49057_GOSDA/128-266 Alcohol dehydrogenase (Fragment) OS=Gossypium darwinii GN=AdhC PE=3 SV=2
...........................-SEYTVVHVGQVAKI.N.....PE.A.......
.PLDKVY..VL...SCGMS......TG.FGATVNVA...KPKKG..GSVAIFGLGAVGLA
AAE.GAR.VC..EASRIIGIDLN.PNRF.EEAK.KFGCT....E.FV...NP..K.DH..
....NKPVQ...................EVIA.EMTG............G.GVDCSIEC.
..T...G......ST....QAMV-------------------------------------
--------------------------SAFEC----.-......-.---V---------.-
-.-H---..........---.----..----.-----....----------..---D
>tr|O49058|O49058_GOSHI/128-266 Alcohol dehydrogenase (Fragment) OS=Gossypium hirsutum GN=AdhC PE=3 SV=2
...........................-SEYTVVHVGQVAKI.N.....PE.A.......
.PLDKVC..VL...SCGMS......TG.FGATVNVA...KPKKG..GSVAVFGLGAVGLA
AAE.GAR.VC..EASRIIGIDLN.PNRF.EEAK.KFGCT....E.FV...NP..K.DH..
....NKPVQ...................EVIS.EMTG............G.GVDCSIEC.
..T...G......ST....QAMV-------------------------------------
--------------------------SAFEC----.-......-.---V---------.-
-.-H---..........---.----..----.-----....----------..---D
>tr|O49059|O49059_GOSTO/128-266 Alcohol dehydrogenase (Fragment) OS=Gossypium tomentosum GN=AdhC PE=3 SV=2
...........................-SEYTVVHVGQVAKI.N.....PE.A.......
.PLDKVC..VL...SCGMS......TG.FGATVNVA...KPKKG..GSVAVFGLGAVGLA
AAE.GAR.VC..EASRIIGIDLN.PNRF.EEAK.KFGCT....E.FV...NP..K.DH..
....NKPVQ...................EVIS.EMTG............G.GVDCSIEC.
..T...G......ST....QAMV-------------------------------------
--------------------------SAFEC----.-......-.---V---------.-
-.-H---..........---.----..----.-----....----------..---D
>tr|O49060|O49060_GOSMU/128-266 Alcohol dehydrogenase (Fragment) OS=Gossypium mustelinum GN=AdhC PE=3 SV=2
...........................-SEYTVVHVGQVAKI.N.....PE.A.......
.PLDKVC..VL...SCGMS......TG.FGATVNVA...KPKKG..GSVAVFGLGAVGLA
AAE.GAR.VC..EASRIIGIDLN.PNRF.EEAK.KFGCT....E.FV...NP..K.DH..
....NKPVQ...................EVIS.EMTG............G.GVDCSIEC.
..T...G......ST....QAMV-------------------------------------
--------------------------SAFEC----.-......-.---V---------.-
-.-H---..........---.----..----.-----....----------..---D
>tr|O49061|O49061_GOSBA/128-272 Alcohol dehydrogenase (Fragment) OS=Gossypium barbadense GN=AdhC PE=3 SV=2
...........................-SEYTVVHVGQVAKI.N.....PE.A.......
.PLDKVC..VL...SCGMTysssllAG.FGATVNVA...KPKKG..GSVAVFGLGAVGLA
AAE.GAR.VC..EASRIIGIDLN.PNRF.EEAK.KFGCT....E.FV...NP..K.DH..
....NKPVQ...................EVIS.EMTG............G.GVDCSIEC.
..T...G......ST....QAMV-------------------------------------
--------------------------SAFEC----.-......-.---V---------.-
-.-H---..........---.----..----.-----....----------..---D
>tr|O49062|O49062_GOSDA/128-272 Alcohol dehydrogenase (Fragment) OS=Gossypium darwinii GN=AdhC PE=3 SV=2
...........................-SEYTVVHVGQVAKI.N.....PE.A.......
.PLDKVC..VL...SCGMTysssllAG.FGATVNVA...KPKKG..GSVAVFGLGAVGLA
AAE.GAR.VC..EASRIIGIDLN.PNRF.EEAK.KFGCT....E.FV...NP..K.DH..
....NKPVQ...................EVIS.EMTG............G.GVDCSIEC.
..T...G......ST....QAVV-------------------------------------
--------------------------SAFEC----.-......-.---V---------.-
-.-H---..........---.----..----.-----....----------..---D
>tr|O49109|O49109_LEAUN/146-333 Alcohol dehydrogenase 1 (Fragment) OS=Leavenworthia uniflora GN=Adh1 PE=3 SV=1
...........................-SEYTVVHSGQVAKI.N.....PE.A.......
.PLDKVX..IV...SCGLS......TG.LGATLNVA...KPKKG..QSVAVFGLGPVGLG
AAE.GAR.IA..GASRIIGVDLN.SNRF.EQAK.KFGVT....E.FV...NP..K.EH..
....DKPVQ...................QVIA.EMTN............G.GVDRSVEC.
..T...G......SV....QAMI-------------------------------------
--------------------------QAFEC-VHD.G......W.GVAV--LVGVPSK.D
D.AF-KT..........HPM.NFLN..ERTL.KGTFF....GNYKPKTDIP..GVVE
>tr|O49110|O49110_LEAST/149-336 Alcohol dehydrogenase 2 OS=Leavenworthia stylosa GN=Adh2 PE=3 SV=1
...........................-SEYTVVHSGQVAKI.N.....PK.A.......
.PLDKVW..IV...SWGLS......TG.LGAILNVA...KPKKG..QSVAVFGLGAVGLA
AAE.GAR.IA..GASRIIGVDLN.SKRF.EEAK.KFGVT....E.FV...NP..K.DY..
....DKPVQ...................QVIA.EMTN............G.GVDRSVEC.
..T...G......SV....QAMI-------------------------------------
--------------------------QAFEC-VHD.G......W.GVAV--LVGVPSK.D
D.AF-KT..........HPM.NFLN..EKTL.KGTFF....GNYKPKTDIP..GVVE
>tr|O49112|O49112_LEAST/150-337 Alcohol dehydrogenase 3 OS=Leavenworthia stylosa GN=Adh3 PE=3 SV=1
...........................-SEYTVVHSGQVVKI.N.....PK.A.......
.PLDKIC..IV...SCGLT......TG.LGATLNVA...KPKKG..QSVAVFGLGAVGLG
AAE.GAR.IA..GASRIIGVDLN.SKRF.EEAK.KFGVT....E.FV...NP..K.EH..
....NKPVQ...................QVIA.EMTN............G.GVDRSVEC.
..T...G......SV....QAMI-------------------------------------
--------------------------QAFEC-VHD.G......W.GVAV--LVGVPSK.D
D.AF-KT..........HPI.NFLN..ERTL.KGTFF....GNYKPKSDIP..GVVE
>tr|O49113|O49113_LEAUN/150-281 Alcohol dehydrogenase 3 (Fragment) OS=Leavenworthia uniflora GN=Adh3 PE=3 SV=1
...........................-SEYTVVHSGQVVKI.N.....PK.A.......
.PLDKVC..IV...SCGLT......TG.LGATLNVA...KPKKG..QSVAVFGLGAVGLG
AAE.GAR.IA..GASRIIGVDLN.SKRF.EEAK.KFGVT....E.FV...NP..K.EH..
....NKPVQ...................QVIA.EMTN............G.GVDRSVEC.
..T...G......SV....QAMI-------------------------------------
-----------------------------------.-......-.-------------.-
-.-----..........---.----..----.-----....----------..---Q
>tr|O49114|O49114_LEACR/92-279 Alcohol dehydrogenase 1 (Fragment) OS=Leavenworthia crassa GN=Adh1 PE=3 SV=1
...........................-SEYTVVHSGQVAKI.N.....PE.A.......
.PLDKVC..IV...SCGLS......TG.LGATLNVA...KPKKG..QSVAVFGLGAVGLG
AAE.GAR.IA..GASRIIGVDLN.SNRF.EQAK.KFGVT....E.FV...NP..K.EH..
....DKPVQ...................QVIA.EMTN............G.GVDRSVEC.
..T...G......SV....QAMI-------------------------------------
--------------------------QAFEC-VHD.G......W.GVAV--LVGVPSK.D
D.AF-KT..........HPM.NFLN..ERTL.KGTFF....GNYKPKTDIP..GVVE
>tr|O49115|O49115_LEAST/92-279 Alcohol dehydrogenase 1 (Fragment) OS=Leavenworthia stylosa GN=Adh1 PE=3 SV=1
...........................-SEYTVVHSGQVAKI.N.....PE.A.......
.PLDKVR..IV...SCGLS......TG.LGATLNVA...KPKKG..QSVAVFGLGAVGLG
AAE.GAR.IA..GASRIIGVDLN.SNRF.EQAK.KFGVT....E.FV...NP..K.EH..
....DKPVQ...................QVIA.EMTN............G.GIDRSVEC.
..T...G......SV....QAMI-------------------------------------
--------------------------QAFEC-VHD.G......W.GVAV--LVGVPSK.D
D.AS-RT..........HPM.XXLX..ERTL.KGTFF....GNYKPKPDIP..GVVE
>tr|O65284|O65284_9ROSI/107-228 Alcohol dehydrogenase D (Fragment) OS=Gossypium bickii GN=AdhD PE=3 SV=1
...........................-SEYTVAHVGSVAKI.N.....PA.A.......
.PLDKVC..IL...SCGIS......TG.LGATLNVA...KPTKG..STVAIFGLGAVGLA
AAE.GAR.IA..GASRIIGVDLN.PNRF.EEAK.KFGCT....E.FV...NP..K.DH..
....NKPVQ...................EVLA.EMTN............G.GVD-----.
..-...-......--....---R-------------------------------------
-----------------------------------.-......-.--SV---------.-
-.-----..........---.----..----.-----....----------..---E
>tr|O65285|O65285_9ROSI/107-228 Alcohol dehydrogenase D (Fragment) OS=Gossypium bickii GN=AdhD PE=3 SV=1
...........................-SEYTVAHVGSVAKI.N.....PA.A.......
.PLDKVC..IL...SCGIS......TG.LGATLNVA...KPTKG..STVAIFGLGAVGLA
AAE.GAR.XX..GASRIIGVDLN.PNRF.EEAK.KFGCT....E.FV...NP..K.DH..
....NKPVQ...................EVLA.EMTN............G.GVD-----.
..-...-......--....---R-------------------------------------
-----------------------------------.-......-.--SV---------.-
-.-----..........---.----..----.-----....----------..---E
>tr|O65287|O65287_9ROSI/107-228 Alcohol dehydrogenase D (Fragment) OS=Gossypium australe GN=AdhD PE=3 SV=1
...........................-SEYTVAHVGSVAKI.N.....PA.A.......
.PLDKVC..IL...SCGIS......TG.LGAALNVA...KPTKG..STVAIFGLGAVGLA
AAE.GAR.IA..GASRIIGVDLN.PNRF.EEAK.KFGCT....E.FV...NP..N.DH..
....NKPVQ...................EVLA.EMTN............G.GVD-----.
..-...-......--....---R-------------------------------------
-----------------------------------.-......-.--SV---------.-
-.-----..........---.----..----.-----....----------..---E
>tr|O65288|O65288_9ROSI/107-228 Alcohol dehydrogenase D (Fragment) OS=Gossypium australe GN=AdhD PE=3 SV=1
...........................-SEYTVAHVGSVAKI.N.....PA.A.......
.SLDKVC..IL...SCGIS......TG.LGAALNVA...KPTKG..STVAIFGLGAVGLA
AAE.GTR.IA..GASRIIGVDLN.PNRF.EEAK.KFGCT....E.FV...NP..N.DH..
....NKPVQ...................EVLA.EMTN............G.GVD-----.
..-...-......--....---R-------------------------------------
-----------------------------------.-......-.--SV---------.-
-.-----..........---.----..----.-----....----------..---E
>tr|O65289|O65289_9ROSI/107-228 Alcohol dehydrogenase D (Fragment) OS=Gossypium anapoides GN=AdhD PE=3 SV=1
...........................-SEYTVAHVGSVAKI.N.....PA.A.......
.PLDKVC..IX...SCGIS......TG.LGATLNVA...KPAKG..STVAIFGLGAVGLA
AAE.GAR.IA..GASRIIGVDLN.PNRF.EEAK.KFGCT....E.FV...NP..K.DH..
....NKPVQ...................EVLA.EMTN............G.GVD-----.
..-...-......--....---R-------------------------------------
-----------------------------------.-......-.--SV---------.-
-.-----..........---.----..----.-----....----------..---E
>tr|O65290|O65290_9ROSI/107-228 Alcohol dehydrogenase D (Fragment) OS=Gossypium costulatum GN=AdhD PE=3 SV=1
...........................-SEYTVAHAGSVAKI.N.....PA.A.......
.PLDKVC..IL...SCGIS......TG.LGATLNVA...KPAKG..STVAIFGLGAVGLA
AAE.GAR.IA..GAFRIIGVDLN.PNRF.EEAK.KFGCT....E.FV...NP..K.DH..
....NKPVQ...................EVLA.EMTN............G.GVD-----.
..-...-......--....---R-------------------------------------
-----------------------------------.-......-.--SV---------.-
-.-----..........---.----..----.-----....----------..---E
>tr|O65291|O65291_9ROSI/107-228 Alcohol dehydrogenase D (Fragment) OS=Gossypium costulatum GN=AdhD PE=3 SV=1
...........................-SEYTVAHVGSVAKI.N.....PA.A.......
.PLDXVC..IL...SCGIS......TG.LGATLNVA...KPAKG..STVAIFGLGAVGLA
AAE.GAR.IA..GASRIIGVDLN.PNRF.EEAK.KFGCT....E.FV...NP..K.DH..
....NKPVQ...................EVLA.EMTN............G.GVD-----.
..-...-......--....---R-------------------------------------
-----------------------------------.-......-.--SV---------.-
-.-----..........---.----..----.-----....----------..---E
>tr|O65292|O65292_9ROSI/107-228 Alcohol dehydrogenase D (Fragment) OS=Gossypium costulatum GN=AdhD PE=3 SV=1
...........................-SEYTVAHVGSVAKI.N.....PV.A.......
.PLDKVC..IL...SCGIS......TG.LGATLNVA...KPAKG..STVAIFGLGAVGLA
AAE.GAR.IA..GASRIIGVDLN.PNRF.EEAK.KFGCT....E.FV...NP..K.DH..
....NKPVQ...................EVLA.EMTN............G.GVD-----.
..-...-......--....---R-------------------------------------
-----------------------------------.-......-.--SV---------.-
-.-----..........---.----..----.-----....----------..---E
>tr|O65293|O65293_9ROSI/107-228 Alcohol dehydrogenase D (Fragment) OS=Gossypium marchantii GN=AdhD PE=3 SV=1
...........................-SEYTVAHVGSVAKI.N.....PA.A.......
.PLDKVC..IL...SCGIS......TG.LGATLNVA...KPAKG..STVAIFGLGAVGLA
AAE.GAR.IA..GASRIIGVDLN.PNRF.EEAK.KFGCT....E.FV...NP..K.DH..
....NKPVQ...................EVLA.EMTN............G.GVD-----.
..-...-......--....---R-------------------------------------
-----------------------------------.-......-.--SV---------.-
-.-----..........---.----..----.-----....----------..---E
>tr|O65294|O65294_9ROSI/107-228 Alcohol dehydrogenase D (Fragment) OS=Gossypium nobile GN=AdhD PE=3 SV=1
...........................-SEYTVAHVGSVAKI.N.....PA.A.......
.PLDKVC..IL...SCGIS......TG.LGATLNVA...KPAKG..STVAIFGLGAVGLA
AAE.GAR.IA..GASRIIGVDLN.PNRF.EEAK.KFGCT....E.FV...NP..K.DH..
....NKPVQ...................EVLA.EMTN............G.GVD-----.
..-...-......--....---R-------------------------------------
-----------------------------------.-......-.--SV---------.-
-.-----..........---.----..----.-----....----------..---E
>tr|O65295|O65295_9ROSI/107-228 Alcohol dehydrogenase D (Fragment) OS=Gossypium pilosum GN=AdhD PE=3 SV=1
...........................-SEYTVAHVGSVAKI.N.....PA.A.......
.PLDKVC..IL...SCGIS......TG.LGATLNVA...KPAKG..STVAIFGLGAVGLA
AAE.GAR.IA..GASRIIGVDLN.PNRF.EEAK.KFGCT....X.FV...NP..K.DH..
....NKPVQ...................EVLA.EMTN............G.GVD-----.
..-...-......--....---R-------------------------------------
-----------------------------------.-......-.--SV---------.-
-.-----..........---.----..----.-----....----------..---E
>tr|O65296|O65296_9ROSI/107-228 Alcohol dehydrogenase D (Fragment) OS=Gossypium pilosum GN=AdhD PE=3 SV=1
...........................-SEYTVAHVGSVAKI.N.....PA.A.......
.PLDKVC..IL...SCGIS......TG.LGATLNVA...KPAXG..STVAIFGLGAVGLA
AAE.GAR.IA..GASRIIGVDLN.PNRF.EEAK.KFGCT....E.FV...NP..K.DH..
....NKPVQ...................EVLA.EMTN............G.GVD-----.
..-...-......--....---R-------------------------------------
-----------------------------------.-......-.--SV---------.-
-.-----..........---.----..----.-----....----------..---E
>tr|O65297|O65297_9ROSI/107-228 Alcohol dehydrogenase D (Fragment) OS=Gossypium pilosum GN=AdhD PE=3 SV=1
...........................-SEYTVAHVGSVAKI.N.....PA.A.......
.PLDKVC..IL...SCGIS......TG.LGATLNVA...KPAKG..STVAIFGLGAVGLA
AAE.GAR.IA..GASRIIGVDLN.PNRF.EEAK.KFGCT....E.FV...NP..K.DH..
....NKPVQ...................EVLA.EMTN............G.GVD-----.
..-...-......--....---R-------------------------------------
-----------------------------------.-......-.--SV---------.-
-.-----..........---.----..----.-----....----------..---E
>tr|O65298|O65298_9ROSI/107-228 Alcohol dehydrogenase D (Fragment) OS=Gossypium populifolium GN=AdhD PE=3 SV=1
...........................-SEYTVAHXGSVAKI.N.....PA.A.......
.PLDKVC..IL...SCGIS......TG.LGATLNVA...KPAKG..STVAIFGLGAVGLA
AAE.GAR.IA..GAXRIIGVDLN.PNRF.EEAK.KFGCT....E.FV...NP..K.DH..
....NKPVQ...................EVLA.EMTN............G.GVD-----.
..-...-......--....---R-------------------------------------
-----------------------------------.-......-.--SV---------.-
-.-----..........---.----..----.-----....----------..---E
>tr|O65299|O65299_9ROSI/107-228 Alcohol dehydrogenase D (Fragment) OS=Gossypium populifolium GN=AdhD PE=3 SV=1
...........................-SEYTVAHVGSVAKI.N.....PA.A.......
.PLDKVC..IL...SCGIS......TG.LGATLNVA...KPAKG..STVAIFGLGAVGLA
AAE.GAR.IA..GASRIIGVDLN.PNRF.EEAK.XFGCT....E.FV...NP..K.DH..
....NKPVQ...................EVLA.EMTN............G.GVD-----.
..-...-......--....---R-------------------------------------
-----------------------------------.-......-.--SV---------.-
-.-----..........---.----..----.-----....----------..---E
>tr|O65301|O65301_9ROSI/107-228 Alcohol dehydrogenase D (Fragment) OS=Gossypium populifolium GN=AdhD PE=3 SV=1
...........................-SEYTVAHXGSVAKI.N.....PA.A.......
.PLDKVC..IL...SCGIS......TG.LGATLNVA...KPAKG..STVAIFGLGAVGLA
AAE.GAR.IA..GASRIIGVDLN.PNRF.EEAK.KFGCT....E.FV...NP..K.DH..
....NKPVQ...................EVLA.EMTN............G.GVD-----.
..-...-......--....---R-------------------------------------
-----------------------------------.-......-.--SV---------.-
-.-----..........---.----..----.-----....----------..---E
>tr|O65302|O65302_9ROSI/107-228 Alcohol dehydrogenase D (Fragment) OS=Gossypium pulchellum GN=AdhD PE=3 SV=1
...........................-SEYTVAHVGSVAKI.N.....PA.A.......
.PLDKVC..IL...SCGIS......TG.LGATLNVA...KPAKG..STVAIFGLGAVGLA
AAE.GAR.IA..GAXRIIGVDLN.PNRF.EEAK.KFGCT....E.FV...NP..K.DH..
....NKPVQ...................EVLA.EMTN............G.GVD-----.
..-...-......--....---R-------------------------------------
-----------------------------------.-......-.--SV---------.-
-.-----..........---.----..----.-----....----------..---E
>tr|O65303|O65303_9ROSI/107-228 Alcohol dehydrogenase D (Fragment) OS=Gossypium rotundifolium GN=AdhD PE=3 SV=1
...........................-SEYTVAHVGSVAKI.N.....PA.A.......
.PLDKVC..IL...SCGIS......TG.LGATLNVA...KPPKG..STVAIFGLGAVGLA
AAE.GAR.IA..GASRIIGVDLN.PNRF.EEAK.KFGCT....E.FV...NP..K.DH..
....NKPVQ...................EVLA.EMTN............G.GVD-----.
..-...-......--....---R-------------------------------------
-----------------------------------.-......-.--SV---------.-
-.-----..........---.----..----.-----....----------..---E
>tr|O65304|O65304_9ROSI/107-228 Alcohol dehydrogenase D (Fragment) OS=Gossypium herbaceum GN=AdhD PE=3 SV=1
...........................-SEYTVAHVGSVAKI.N.....PA.A.......
.PLDKVC..IL...SCGIS......TG.LGATLNVA...KPTKG..STVAIFGLGAVGLA
AAE.GAR.IA..GASRIIGVDLN.PNRF.EEAK.KFGCT....E.FV...NP..K.DH..
....NKPVQ...................EVLA.EMTN............G.GVD-----.
..-...-......--....---R-------------------------------------
-----------------------------------.-......-.--SV---------.-
-.-----..........---.----..----.-----....----------..---E
>tr|O65897|O65897_9ROSI/107-228 Alcohol dehydrogenase D (Fragment) OS=Gossypium marchantii GN=AdhD PE=3 SV=2
...........................-SEYTVAHVGSVAKI.N.....PA.A.......
.PLDKVC..IL...SCGIS......TG.LGATLNVA...KPAKG..STVAIFGLGAVGLA
AAE.GAR.IA..GASRIIGVDLN.PNRF.EEAK.KFGCT....E.FV...NP..K.DH..
....BKPVQ...................EVLA.EMTN............G.GVD-----.
..-...-......--....---R-------------------------------------
-----------------------------------.-......-.--SV---------.-
-.-----..........---.----..----.-----....----------..---E
>tr|O65899|O65899_9ROSI/107-228 Alcohol dehydrogenase D (Fragment) OS=Gossypium robinsonii GN=AdhD PE=3 SV=1
...........................-SEYTVAHVGSVAKI.N.....PA.A.......
.PLDKVC..IL...SCGIS......TG.LGATLNVA...KPTKG..STVAIFGLGAVGLA
AAE.GAR.IA..GASRIIGVDLN.PNRF.EEAK.KFGCT....E.FV...NP..K.DH..
....NKPVQ...................KVLA.EMTN............G.GVD-----.
..-...-......--....---R-------------------------------------
-----------------------------------.-......-.--SV---------.-
-.-----..........---.----..----.-----....----------..---E
>tr|O65903|O65903_GOSST/107-228 Alcohol dehydrogenase D (Fragment) OS=Gossypium sturtianum GN=AdhD PE=3 SV=1
...........................-SEYTVAHVGSVAKI.N.....PA.A.......
.PLDKVC..IL...SCGIS......TG.LGATLNVA...KPTKG..STVAIFGLGAVGLA
AAE.GAR.IA..GASRIIGVDLN.PNRF.EEAK.KFGCT....E.FV...NP..K.DH..
....NKPVQ...................EVLA.EMTN............G.GVD-----.
..-...-......--....---R-------------------------------------
-----------------------------------.-......-.--SV---------.-
-.-----..........---.----..----.-----....----------..---E
>tr|O65906|O65906_9ROSI/107-228 Alcohol dehydrogenase D (Fragment) OS=Gossypium rotundifolium GN=AdhD PE=3 SV=1
...........................-SEYTVAHVGSVAKI.N.....PA.A.......
.PLDKVC..IL...SCGIS......TG.LGATLNVA...KPAKG..STVAIFGLGAVGLA
AAE.GAR.IA..GASRIIGVDLN.PNRF.EEAK.KFGCT....E.FV...NP..K.DH..
....NKPVQ...................EVLA.EMTN............G.GVD-----.
..-...-......--....---R-------------------------------------
-----------------------------------.-......-.--SV---------.-
-.-----..........---.----..----.-----....----------..---E
>tr|O65907|O65907_9ROSI/107-228 Alcohol dehydrogenase D (Fragment) OS=Gossypium pulchellum GN=AdhD PE=3 SV=1
...........................-SEYTVAHVGSVAKI.N.....PA.A.......
.PLDKVC..IL...SCGIS......TG.LGATLNVA...KPAKG..STVAIFGLGAVGLA
AAE.GAR.IA..GASRIIGVDLN.PNRF.EEAK.KFGCT....E.FV...NP..K.DH..
....NKPVQ...................EVLA.EMTN............G.GVD-----.
..-...-......--....---R-------------------------------------
-----------------------------------.-......-.--SV---------.-
-.-----..........---.----..----.-----....----------..---E
>tr|O65908|O65908_9ROSI/107-228 Alcohol dehydrogenase D (Fragment) OS=Gossypium populifolium GN=AdhD PE=3 SV=1
...........................-SEYTVAHVGSVAKI.N.....PA.A.......
.PLDKVC..IL...SCGIS......TG.LGATLNVA...KPAKG..STVAIFGLGAVGLA
AAE.GAR.IA..GASRIIGVDLN.PNRF.EEAK.KFGCT....E.FV...NP..K.DH..
....NKPVQ...................EVLA.EMTN............G.GVD-----.
..-...-......--....---R-------------------------------------
-----------------------------------.-......-.--SV---------.-
-.-----..........---.----..----.-----....----------..---E
>tr|O65909|O65909_9ROSI/107-228 Alcohol dehydrogenase D (Fragment) OS=Gossypium pilosum GN=AdhD PE=3 SV=1
...........................-SEYTVAHVGSVAKI.N.....PA.A.......
.PLDKVC..IL...SCGIS......TG.LGATLNVA...KPAKG..STVAIFGLGAVGLA
AAE.GAR.IA..GASRIIGVDLN.PNRF.EEAK.KFGCT....E.FV...NP..K.DH..
....NKPVQ...................EVLA.EMTN............G.GVD-----.
..-...-......--....---R-------------------------------------
-----------------------------------.-......-.--SV---------.-
-.-----..........---.----..----.-----....----------..---E
>tr|O65910|O65910_9ROSI/107-228 Alcohol dehydrogenase D (Fragment) OS=Gossypium nobile GN=AdhD PE=3 SV=1
...........................-SEYTVAHVGSVAKI.N.....PA.A.......
.PLDKVC..IL...SCGIS......TG.LGATLNVA...KPAKG..STVAIFGLGAVGLA
AAE.GAR.IA..GASRIIGVDLN.PNRF.EEAK.KFGCT....E.FV...NP..K.DH..
....NKPVQ...................EVLA.EMTN............G.GVD-----.
..-...-......--....---R-------------------------------------
-----------------------------------.-......-.--SV---------.-
-.-----..........---.----..----.-----....----------..---E
>tr|O65911|O65911_9ROSI/107-228 Alcohol dehydrogenase D (Fragment) OS=Gossypium londonderriense GN=AdhD PE=3 SV=1
...........................-SEYTVAHVGSVAKI.N.....PA.A.......
.PLDKVC..IL...SCGIS......TG.LGATLNVA...KPAKG..STVAIFGLGAVGLA
AAE.GAR.IA..GASRIIGVDLN.PNRF.EEAK.KFGCT....E.FV...NP..K.DH..
....NKPVQ...................EVLA.EMTN............G.GVD-----.
..-...-......--....---R-------------------------------------
-----------------------------------.-......-.--SV---------.-
-.-----..........---.----..----.-----....----------..---E
>tr|O65912|O65912_9ROSI/107-228 Alcohol dehydrogenase D (Fragment) OS=Gossypium exiguum GN=AdhD PE=3 SV=1
...........................-SEYTVAHVGSVAKI.N.....PA.A.......
.PLDKVC..IL...SCGIS......TG.LGATLNVA...KPAKG..STVAIFGLGAVGLA
AAE.GAR.IA..GASRIIGVDLN.PNRF.EEAK.KFGCT....E.FV...NP..K.DH..
....NKPVQ...................EVLA.EMTN............G.GVD-----.
..-...-......--....---R-------------------------------------
-----------------------------------.-......-.--SV---------.-
-.-----..........---.----..----.-----....----------..---E
>tr|O65913|O65913_9ROSI/107-228 Alcohol dehydrogenase D (Fragment) OS=Gossypium enthyle GN=AdhD PE=3 SV=1
...........................-SEYTVAHVGSVAKI.N.....PA.A.......
.PLDKVC..IL...SCGIS......TG.LGATLNVA...KPAKG..STVAIFGLGAVGLA
AAE.GAR.IA..GASRIIGVDLN.PNRF.EEAK.KFGCT....E.FV...NP..K.DH..
....NKPVQ...................EVLA.EMTN............G.GVD-----.
..-...-......--....---R-------------------------------------
-----------------------------------.-......-.--SV---------.-
-.-----..........---.----..----.-----....----------..---E
>tr|O65914|O65914_9ROSI/107-228 Alcohol dehydrogenase D (Fragment) OS=Gossypium anapoides GN=AdhD PE=3 SV=1
...........................-SEYTVAHVGSVAKI.N.....PA.A.......
.PLDKVC..IL...SCGIS......TG.LGATLNVA...KPAKG..STVAIFGLGAVGLA
AAE.GAR.IA..GASRIIGVDLN.PNRF.EEAK.KFGCT....E.FV...NP..K.DH..
....NKPVQ...................EVLA.EMTN............G.GVD-----.
..-...-......--....---R-------------------------------------
-----------------------------------.-......-.--SV---------.-
-.-----..........---.----..----.-----....----------..---E
>tr|O65925|O65925_9ROSI/107-228 Alcohol dehydrogenase D (Fragment) OS=Gossypium rotundifolium GN=AdhD PE=3 SV=1
...........................-SEYTVAHVGSVAKI.N.....PA.A.......
.PLDKVC..IL...SCGIS......TG.LGATLNVA...KPAKG..STVAIFGLGAVGLA
AAE.GAR.IA..GASRIXGVDLN.PNRF.EEAK.KFGCT....E.FV...NP..K.DH..
....NKPVQ...................EVLA.EMTN............G.GVD-----.
..-...-......--....---R-------------------------------------
-----------------------------------.-......-.--SV---------.-
-.-----..........---.----..----.-----....----------..---E
>tr|O65926|O65926_9ROSI/107-228 Alcohol dehydrogenase D (Fragment) OS=Gossypium cunninghamii GN=AdhD PE=3 SV=1
...........................-SEYTVAHVGSVAKI.N.....PA.A.......
.PLDKVC..IL...SCGIS......TG.LGATLNVA...KPAKG..STVAIFGLGAVGLA
AAE.GAR.IA..GASRIIGVDLN.PNRF.EEAK.KFGCT....E.FV...NP..K.DH..
....NKPVQ...................EVLA.EMTN............G.GVD-----.
..-...-......--....---R-------------------------------------
-----------------------------------.-......-.--SV---------.-
-.-----..........---.----..----.-----....----------..---E
>tr|O65928|O65928_9ROSI/107-228 Alcohol dehydrogenase D (Fragment) OS=Gossypium nelsonii GN=AdhD PE=3 SV=1
...........................-SEYTVAHVGSVAEI.N.....PA.A.......
.PLDKVC..IL...SCGIS......TG.LGAALNVA...KPTKG..STVAIFGLGAVGLA
AAE.GAR.IA..GASRIIGVDLN.PNRF.EEAK.KFGCT....E.FV...NP..N.DH..
....NKPVQ...................EVLA.EMTN............G.GVD-----.
..-...-......--....---R-------------------------------------
-----------------------------------.-......-.--SV---------.-
-.-----..........---.----..----.-----....----------..---E
>tr|O82430|O82430_SORBI/149-336 Putative alcohol dehydrogenase 1 OS=Sorghum bicolor GN=Adh1 PE=3 SV=1
...........................-SEYTVMHVGCVAKI.N.....PE.A.......
.PLDKVC..VL...SCGIS......TG.LGASINVA...KPPKG..STVAIFGLGAVGLA
AAE.GAR.IA..GASRIIGVDLN.PSRF.EEAR.KFGCT....E.FL...NP..K.DH..
....KKPVQ...................EVLA.EMTN............G.GVDRSVEC.
..T...G......NI....NAMI-------------------------------------
--------------------------QAFEC-VHD.G......W.GVAV--LVGVPHK.D
A.EF-KT..........HPM.NFLN..ERTL.KGTFF....GNFKPRTDLP..NVVE
>tr|O82478|O82478_SOYBN/145-332 Alcohol dehydrogenase Adh-1 (Fragment) OS=Glycine max PE=4 SV=1
...........................-SEYTVVHAGCVAKI.N.....PA.A.......
.PLDKVC..VL...SCGIC......TG.FGATVNVA...KPKPG..SSVAIFGLGAVAVA
AAE.GAR.VS..GASRIIGVDLV.SARF.EEAK.KFGVN....E.FV...NP..K.DH..
....DKPVQ...................QVIA.EMTN............G.GVDRAVEC.
..T...G......SI....QAMV-------------------------------------
--------------------------SAFEC-VHD.G......W.GLAV--LVGVPSK.D
D.AF-KT..........API.NFLN..ERTL.KGTFY....GNYKPRTDLP..SVVE
>tr|P93623|P93623_WASRO/150-337 Alcohol dehydrogenase B OS=Washingtonia robusta GN=adhB PE=3 SV=1
...........................-SEYTVVHSGCVAKI.N.....PL.A.......
.PLNIVC..IL...SCGIS......TG.LGATLNVA...KPTKG..STVAVFGLGAVGLA
AAE.GAR.LA..GASRIIGVDLN.PRRF.HEAK.KFGVN....E.FV...NP..K.DY..
....NKPVQ...................EVIA.EMTN............G.GVDRSIEC.
..V...G......NI....DAMV-------------------------------------
--------------------------SAFEC-VRD.G......W.GVAV--LVGVPHK.D
A.MF-KS..........HPV.NFLN..ERTL.KGTFF....GNYKPRSDLP..AVVE
>tr|P93624|P93624_WASRO/76-263 Alcohol dehydrogenase A (Fragment) OS=Washingtonia robusta GN=adhA PE=4 SV=1
...........................-SEYTVIHSGCVAKI.N.....PL.A.......
.PLDKVC..VL...SCGIS......TG.LGATLNVA...KPPMG..STVAIFGLGAVGLA
AAE.GAR.IA..GASRIIGVDRN.PARF.DEAK.NFGIT....E.FV...NP..K.DY..
....DRPVQ...................EVLA.EMTG............G.GVDRSIEC.
..T...G......NI....NAMI-------------------------------------
--------------------------SAFEC-VHD.G......W.GVAV--LVGVPHK.E
A.EF-KT..........HPI.NFLN..ERTL.KGTFF....GNYKPRTDLP..LVVE
>tr|Q00V72|Q00V72_OSTTA/156-345 Alcohol dehydrogenase class III [Oryza sativa (ISS) OS=Ostreococcus tauri GN=Ot15g01360 PE=3 SV=1
...........................-SEYTVVHEVAVAKV.N....nDA.A.......
.PLDKVC..LL...GCGVS......TG.WGAVHNTA...GVEAG..STVAVFGLGAVGLA
CIE.AAV.EA..GARQIIGVDTN.DEKE.AIAR.QFGAT....D.FV...NP..T.KF..
...pGKDTQ...................SVIV.EMTN............G.GVDYSFEC.
..V...G......NV....NVMR-------------------------------------
--------------------------SALEC-CRK.G......W.GTSV--IVGVAAA.G
T.EI-ST..........RPF.QLVT..GRTW.KGTAF....GGYKSRVAVP..KLVE
>tr|Q06XS9|Q06XS9_COILA/149-336 Alcohol dehydrogenase 1 OS=Coix lachryma-jobi PE=2 SV=2
...........................-SEYSVMHVGCVAKI.N.....PE.A.......
.PLDKVC..VL...SCGIS......TG.LGASINVA...KPPKG..STVAIFGLGAVGLA
AAE.GAR.IA..GASRIIGIDLN.PNRF.EEAK.KFGCT....E.FV...NP..K.DH..
....NKPAQ...................EVLA.EMTN............G.GVDRSVEC.
..T...G......NI....HAMI-------------------------------------
--------------------------QAFEC-VHD.G......W.GVAV--LVGVPHK.D
A.EF-KT..........HPM.NFLN..ERTL.KGTFF....GNYKPRTDLP..NVVE
>tr|Q07321|Q07321_PETHY/150-280 Alcohol dehydrogenase-2 (Fragment) OS=Petunia hybrida GN=Adh2 PE=3 SV=1
...........................-SEYTVVHVGCLAKI.N.....PL.A.......
.PLDKVC..VL...SCGIS......TG.LGATL-VA...KPTKG..SSVAIFGLGAVGLA
AAE.GAR.IA..GASRIIDVDLN.ASRF.EEAK.KFGVT....E.FV...NP..K.DY..
....SKPVQ...................RVIA.EMTD............G.GVDRSVEC.
..T...G......HI....DAMI-------------------------------------
-----------------------------------.-......-.-------------.-
-.-----..........---.----..----.-----....----------..---S
>tr|Q10A46|Q10A46_ORYSJ/173-360 Os10g0159800 protein OS=Oryza sativa subsp. japonica GN=Os10g0159800 PE=2 SV=1
...........................-AEYTVIDSACAVKI.N.....PK.A.......
.PLEKMS..LL...SCGVS......TG.VGAAWNTA...NVSKG..STVAIFGLGAIGLA
VAE.GAR.LR..GASRIIGVDIN.PEKF.SKGK.EMGIT....D.FI...NS..K.AS..
....GKPVH...................EVIM.EMTD............G.GVDYSFEC.
..T...G......IT....DVLR-------------------------------------
--------------------------EAFVS-THD.G......W.GLTV--VLGIHAT.P
R.ML-PL..........HPM.ELFD..GRRI.TGCVF....GDFKGKSQLP..EIVE
>tr|Q10QN8|Q10QN8_ORYSJ/148-291 Oxidoreductase, zinc-binding dehydrogenase family protein, expressed OS=Oryza sativa subsp. japonica GN=LOC_Os03g09020 PE=3 SV=
...........................-SQYTVVDVNQVVKV.D.....PA.V.......
.PPKIAC..LL...GCCGG......TG.VGAAWRLA...KVQPG..SSVVVFGLGSVGLA
VVQ.GAK.MC..GATKIIGVDLN.PNKE.EVGK.EFGVT....D.FV...NP..S.QL..
...gDKSVS...................EVIN.AMTD............G.GADYSFEC.
..I...G......IS....SVMT-------------------------------------
--------------------------EAVRS----.-......-.---T---------.-
K.SV---..........---.----..----.-----....----------..-LIS
>tr|Q10QN9|Q10QN9_ORYSJ/148-336 Os03g0189600 protein OS=Oryza sativa subsp. japonica GN=Os03g0189600 PE=2 SV=1
...........................-SQYTVVDVNQVVKV.D.....PA.V.......
.PPKIAC..LL...GCCGG......TG.VGAAWRLA...KVQPG..SSVVVFGLGSVGLA
VVQ.GAK.MC..GATKIIGVDLN.PNKE.EVGK.EFGVT....D.FV...NP..S.QL..
...gDKSVS...................EVIN.AMTD............G.GADYSFEC.
..I...G......IS....SVMT-------------------------------------
--------------------------EAVRS--TKsG......R.GKTI--ILGVEKD.S
Q.PL-CL..........PSF.EFLF..GKCV.MGSLF....GGAKPKTDIP..ILAE
>tr|Q10QP0|Q10QP0_ORYSJ/150-338 Os03g0189400 protein OS=Oryza sativa subsp. japonica GN=Os03g0189400 PE=2 SV=1
...........................-SEYTVVDANQVVRV.D.....PA.V.......
.PPATAS..LL...SCGAT......TG.VGAAWKLA...KVEPG..SSVAIFGLGAVGLA
VAE.GAR.IC..GASTIIGVDLN.PEKH.ELGK.KFGVT....H.FI...NP..Q.EL..
...gDKPVS...................QAII.EMTD............G.GADYCFEC.
..I...G......LA....SVMS-------------------------------------
--------------------------DAFRS-SRE.G......W.GKTI--ILGVEMH.G
A.PL-SI..........PSL.EILN..GKCV.MGSLF....GGVKPKQDIP..ILAD
>tr|Q19P40|Q19P40_9ROSI/150-337 Alcohol dehydrogenase OS=Dimocarpus longan GN=Adh PE=2 SV=1
...........................-SEYTVVHVGCLAKI.N.....PA.A.......
.PLDKVC..VL...SCGIS......TG.LGATLNVA...KPKKG..STVAIFGLGAVGLA
AAE.RAR.IA..GASRIIGIDLN.PMRF.DEAK.KFGVT....E.FV...NP..K.DY..
....DKPVQ...................EVIA.EMTD............G.GVDRSVEC.
..T...G......NI....NAMI-------------------------------------
--------------------------SAFEC-VHD.G......W.GVAV--LVGVPNK.D
D.AF-KT..........HPM.NVLN..EKTL.KGTFF....GNYKPRSDLP..SVVE
>tr|Q1HME2|Q1HME2_9ORYZ/69-256 Alcohol dehydrogenase 1 (Fragment) OS=Oryza australiensis GN=Adh1 PE=4 SV=1
...........................-SEYTVMHVGCVAKI.N.....PE.A.......
.PLDKVC..VL...SCGIS......TG.LGATINVA...KPPKG..STVAIFGLGAVGLA
AAE.GAR.IA..GASRIIGIDLN.ANRF.EEAR.KFGCT....E.FV...NP..K.DH..
....DKPVQ...................QVLA.EMTN............G.GVDRSVEC.
..T...G......NI....NAMI-------------------------------------
--------------------------QAFEC-VHD.G......W.GVAV--LVGVPHK.D
A.EF-KT..........HPM.NFLN..ERTL.KGTFF....GNYKPRTDLP..NVVE
>tr|Q1HME3|Q1HME3_9ORYZ/69-256 Alcohol dehydrogenase 1 (Fragment) OS=Oryza latifolia GN=Adh1 PE=4 SV=1
...........................-SEYTVMHVGCVAKI.N.....PA.A.......
.PLDKVC..VL...SCGIS......TG.LGATINVA...KPPKG..STVAIFGLGAVGLA
AAE.GAR.IA..GASRIIGIDLN.ANRF.EEAR.KFGCT....E.FV...NP..K.DH..
....DKPVQ...................QVLA.EMTN............G.GVDRSVEC.
..T...G......NI....NAMI-------------------------------------
--------------------------QAFEC-VHD.G......W.GVAV--LVGVPHK.D
A.EF-KT..........HPM.NLLN..ERTL.KGTFF....GNYKPRTDLP..NVVE
>tr|Q1HME4|Q1HME4_9ORYZ/69-256 Alcohol dehydrogenase 1 (Fragment) OS=Oryza latifolia GN=Adh1 PE=4 SV=1
...........................-SEYTVMHVGCVAKI.N.....PA.A.......
.PLDKVC..VL...SCGIS......TG.LGATINVA...KPPKG..STVAIFGLGAVGLA
AAE.GAR.IA..GASRIIGIDLN.ANRF.EEAR.KFGCT....E.FV...NP..K.DH..
....DKPVQ...................QVLA.EMTN............G.GVDRSVEC.
..T...G......NI....NAMI-------------------------------------
--------------------------QAFEC-VHD.G......W.GVAV--LVGVPHK.D
A.EF-KT..........HPM.NLLN..ERTL.KGTFF....GNYKPRTDLP..NVVE
>tr|Q1HMF0|Q1HMF0_ORYGR/69-256 Alcohol dehydrogenase 1 (Fragment) OS=Oryza grandiglumis GN=Adh1 PE=4 SV=1
...........................-SEYTVMHVGCVAKI.N.....PA.A.......
.PLDKVC..VL...SCGIS......TG.LGATINVA...KPPKG..STVAIFGLGAVGLA
AAE.GAR.IA..GASRIIGIDLN.ANRF.EEAR.KFGCT....E.FV...NP..K.DH..
....DKPVQ...................QVLA.EMTN............G.GVDRSVEC.
..T...G......NI....NAMI-------------------------------------
--------------------------QAFEC-VHD.G......W.GVAV--LVGVPHK.D
A.EF-KT..........HPM.NFLN..ERTL.KGTFF....GNYKPRTDLP..NVVE
>tr|Q1HMF2|Q1HMF2_ORYGR/69-256 Alcohol dehydrogenase 1 (Fragment) OS=Oryza grandiglumis GN=Adh1 PE=4 SV=1
...........................-SEYTVMHVGCVAKI.N.....PA.A.......
.PLDKVC..VL...SCGIS......TG.LGATINVA...KPPKG..STVAIFGLGAVGLA
AAE.GAR.IA..GASRIIGIDLN.ASRF.EEAR.KFGCT....E.FV...NP..K.DH..
....DKPVQ...................QVLA.EMTN............G.GVDRSVEC.
..T...G......NI....NAMI-------------------------------------
--------------------------QAFEC-VHD.G......W.GVAV--LVGVPHK.D
A.EF-KT..........HPM.NFLN..ERTL.KGTFF....GNYKPRTDLP..NVVE
>tr|Q1HMF4|Q1HMF4_9ORYZ/69-256 Alcohol dehydrogenase 1 (Fragment) OS=Oryza alta GN=Adh1 PE=4 SV=1
...........................-SEYTVMHVGCVAKI.N.....PA.A.......
.PLDKVC..VL...SCGIS......TG.LGATINVA...KPPKG..STVAIFGLGAVGLA
AAE.GAR.IA..GASRIIGIDLN.ANRF.EEAR.KFGCT....E.FV...NP..K.DH..
....DKPVQ...................QVLA.EMTN............G.GVDRSVEC.
..T...G......NI....NAMI-------------------------------------
--------------------------QAFEC-VHD.G......W.GVAV--LVGVPHK.D
A.EF-KT..........HPM.NFLN..ERTL.KGTFF....GNYKPRTDLP..NVVE
>tr|Q1HMF8|Q1HMF8_9ORYZ/69-256 Alcohol dehydrogenase 1 (Fragment) OS=Oryza alta GN=Adh1 PE=4 SV=1
...........................-SEYTVMHVGCVAKI.N.....PA.A.......
.PLDKVC..VL...SCGIS......TG.LGATINVA...KPPKG..STVAIFGLGAVGLA
AAE.GVR.IA..GASRIIGIDLN.ANRF.EEAR.KFGCT....E.FV...NP..K.DH..
....DKPVQ...................QVLA.EMTN............G.GVDRSVEC.
..T...G......NI....NAMI-------------------------------------
--------------------------QAFEC-VHD.G......W.GVAV--LVGVPHK.D
A.EF-MT..........HPM.NFLN..ERTL.KGTFF....GNYKPRTDLP..NVVE
>tr|Q1HMG1|Q1HMG1_9ORYZ/69-256 Alcohol dehydrogenase 1 (Fragment) OS=Oryza latifolia GN=Adh1 PE=4 SV=1
...........................-SEYTVMHVGCVAKI.N.....PA.A.......
.PLDKVC..VL...SCGIS......TG.LGATINVA...KPPKG..STVAIFGLGAVGLA
AAE.GAR.IA..GASRIIGIDLN.ANRF.EEAR.KFGCT....E.FV...NP..K.DH..
....DKPVQ...................QVLA.EMTN............G.GVDRSVEC.
..T...G......NI....NAMI-------------------------------------
--------------------------QAFEC-VHD.G......W.GVAV--LVGVPHK.D
A.EF-KT..........HPM.NFLN..ERTL.KGTFF....GNYKPRTDLP..NVVE
>tr|Q1HMG2|Q1HMG2_9ORYZ/69-256 Alcohol dehydrogenase 1 (Fragment) OS=Oryza latifolia GN=Adh1 PE=4 SV=1
...........................-SEYTVMHVGCVAKI.N.....PA.A.......
.PLDKVC..VL...SCGIS......TG.LGATINVA...KPPKG..STVAIFGLGAVGLA
AAE.GAR.IA..GASRIIGIDLN.ANRF.EEAR.KFGCT....E.FV...SP..K.DH..
....DKPVQ...................QVLA.EMTN............G.GVDRSVEC.
..T...G......NI....NAMI-------------------------------------
--------------------------QAFEC-VHD.G......W.GVAV--LVGVPHK.D
A.EF-KT..........HPM.NFLN..ERTL.KGTFF....GNYKPRTDLP..NVVE
>tr|Q1HMG3|Q1HMG3_9ORYZ/69-256 Alcohol dehydrogenase 1 (Fragment) OS=Oryza latifolia GN=Adh1 PE=4 SV=1
...........................-SEYTVMHVGCVAKI.N.....PA.A.......
.PLDKVC..VL...SCGIS......TG.LGATINVA...KPPKG..STVAIFGLGAVGLA
AAE.GAR.IA..GASRIIGIDLN.ANRF.EEAR.KFGCT....E.FV...NP..K.DH..
....DKPVQ...................QVLA.EMTN............G.GVDRSVEC.
..T...G......NI....NAMI-------------------------------------
--------------------------QAFEC-VHD.G......W.GVAV--LVGVPHK.D
A.EF-KT..........HPM.NFLN..ERTL.KGTFF....GNYKPRTDLP..NVVE
>tr|Q1HMG4|Q1HMG4_9ORYZ/69-256 Alcohol dehydrogenase 1 (Fragment) OS=Oryza latifolia GN=Adh1 PE=4 SV=1
...........................-SEYTVMHVGCVAKI.N.....PA.A.......
.PLDKVC..VL...SCGIS......TG.LGATINVA...KPPKG..STVAIFGLGAVGLA
AAE.GAR.IA..GASRIIGIDLN.ANRF.EEAR.KFGCT....E.FV...NP..K.DH..
....DKPVQ...................QVLA.EMTN............G.GVDRSVEC.
..T...G......NI....NAMI-------------------------------------
--------------------------QAFEC-VHD.G......W.GVAV--LVGVPHK.D
A.EF-KT..........HPM.NFLN..ERTL.KGTFF....GNYKPRTDLP..NVVE
>tr|Q1HMG5|Q1HMG5_9ORYZ/69-256 Alcohol dehydrogenase 1 (Fragment) OS=Oryza latifolia GN=Adh1 PE=4 SV=1
...........................-SKYTVMHVGCVAKI.N.....PA.A.......
.PLDKVC..VL...SCGIS......TG.LGATINVA...KPPKG..STVAIFGLGAVGLA
AAE.GAR.IA..GASRIIGIDLN.ANRF.EEAR.KFGCT....E.FV...NP..K.DH..
....DKPVQ...................QVLA.EMTN............G.GVDRSVEC.
..T...G......NI....NAMI-------------------------------------
--------------------------QAFEC-VHD.G......W.GVAV--LVGVPHK.D
A.EF-KT..........HPM.NFLN..ERTL.KGTFF....GNYKPRTDLP..NVVE
>tr|Q1HMH6|Q1HMH6_9ORYZ/69-256 Alcohol dehydrogenase 1 (Fragment) OS=Oryza alta GN=Adh1 PE=4 SV=1
...........................-SEYTVMHVGCVAKI.N.....PA.A.......
.PLDKVC..VL...SCGIS......TG.LGATINVA...KPPKG..STVAIFGLGAVGLA
AAE.GAR.IA..GASRIIGIDLN.ANRF.EEAR.KFGCT....E.FV...NP..K.DH..
....DKPVQ...................QVLA.EMTN............G.GVDRSVEC.
..T...G......NI....NATI-------------------------------------
--------------------------QAFEC-VHD.G......W.GVAV--LVGVPHK.D
A.EF-KT..........HPM.NFLN..ERTL.KGTFF....GNYKPRTDLP..NVVE
>tr|Q2PZA5|Q2PZA5_CUCME/149-336 Putative alcohol dehydrogenases OS=Cucumis melo GN=ADH1 PE=2 SV=1
...........................-SEYTVVHVGCLAKI.N.....PA.A.......
.PLDKVC..VL...SCGIS......TG.LGATLNVA...KPKKG..QSVAIFGLGVVGLA
AAE.GAR.IA..GASRIIGVDLN.PARF.EEAK.KFGCN....E.FV...NP..K.DH..
....NKPVQ...................EVIA.EMTN............G.GVDRSVEC.
..T...G......SI....QAMI-------------------------------------
--------------------------AAFEC-VHD.G......W.GVAV--LVGVPNK.D
D.AF-KT..........HPM.NFLN..ERTL.KGTFF....GNYKPRTDIP..GVVE
>tr|Q2R8Z1|Q2R8Z1_ORYSJ/150-337 Alcohol dehydrogenase 2, putative, expressed OS=Oryza sativa subsp. japonica GN=Adh3 PE=2 SV=2
...........................-SEYTVVHVGCVAKI.H.....PA.A.......
.PLDKVC..VL...SCGIS......TG.FGATVNVA...KPPKG..CTVAIFGLGAVGLA
AME.GAR.IS..GASRIIGVDLN.PAKF.ELAK.KFGCT....D.FV...NP..K.DY..
....DKPVQ...................QVII.EMTN............G.GVDRSVEC.
..T...G......NA....AAMI-------------------------------------
--------------------------SAFEC-VHD.G......W.GVAV--LVGVAGK.D
A.AF-KT..........HPT.NFLN..ERTL.RGTFF....GNYKPRTDLP..GVVE
>tr|Q2XPW7|Q2XPW7_SOLTU/149-336 Alcohol dehydrogenase class III-like protein OS=Solanum tuberosum PE=2 SV=1
...........................-SQYTVVHDGSVARI.D.....PA.A.......
.PLEKVC..LL...GCWVP......TG.LGAVWNTA...KVEPG..SIVAIFGLGTVGLA
VAE.GAK.AA..GASRIIGIDID.SKKF.DRAK.NFGVT....E.FI...NP..K.EH..
....EQPIQ...................QVIV.DLTD............G.GVDYSFEC.
..I...G......NV....SVMR-------------------------------------
--------------------------AALEC-CHK.G......W.GTSV--IVGVAAS.G
Q.EI-ST..........RPF.QLVT..GRVW.KGTAF....GGFKSRSQVP..SLVD
>tr|Q39782|Q39782_GOSHI/149-336 Alcohol dehydrogenase 2a OS=Gossypium hirsutum PE=2 SV=1
...........................-SEYTVVHVGQVAKI.N.....PE.A.......
.PLDKVC..VL...SCGMS......TG.FGATVNVA...KPKKG..QSVAIFGLGAVGLA
AAE.GAR.VS..GASRIIGVDLN.PSRF.ELAK.NFGVT....E.FV...NP..K.DH..
....KKPVQ...................EVIA.EMTG............G.GVDRSVEC.
..T...G......SI....QAMI-------------------------------------
--------------------------SAFEC-VHD.G......W.GVAV--LVGVPNK.D
D.AF-KT..........HPV.NLLN..ERTL.KGTFF....GNYKPRTDIP..AVVE
>tr|Q39783|Q39783_GOSHI/149-336 Alcohol dehydrogenase 2b OS=Gossypium hirsutum PE=3 SV=1
...........................-SEYTVVHVGQVAKI.N.....PH.A.......
.PLDKVC..VL...SCGMS......TG.FGATVNVA...KPKKG..QSVAIFGLGAVGLA
AAE.GAR.VS..GASRIIGIDLN.PSRF.EQAK.KFGVT....E.FV...NP..K.DY..
....NKPVQ...................EVIV.EMTG............G.GVDRTVQC.
..T...G......SI....QAMI-------------------------------------
--------------------------SAFEC-VHD.G......W.GVAV--LVGVPNK.D
D.AF-KT..........HPV.NLLN..ERTL.KGTFF....GNYKPRSDIP..AVVE
>tr|Q40249|Q40249_LACSA/150-337 Alcohol dehydrogenases homologous OS=Lactuca sativa PE=2 SV=1
...........................-SEYTVVHVGCLAKI.N.....PL.A.......
.PLDKVC..VL...SCGIS......TG.LGATLNVA...KPKKG..SSVAIFGLGAVGLA
AAE.GAR.IA..GASRIIGVDLN.ANRF.ELAK.KFGVT....E.FV...NP..K.DY..
....KKPVQ...................EVIA.EMTN............G.GVDRSVEC.
..T...G......HI....DAMI-------------------------------------
--------------------------SAFEC-VHD.G......W.GVAV--LVGVPHK.D
A.VF-KT..........SPL.NLLN..ERTL.KGTFF....GNYKPRSDIP..SVVE
>tr|Q41241|Q41241_SOLLC/156-345 Alcohol dehydrogenase ADH OS=Solanum lycopersicum GN=adh3a PE=3 SV=1
...........................-SEYTVVDVVNVTKI.D.....PE.I.......
.PPNRAC..LL...SCGVS......TG.VGAAWKTA...NVEPG..STVVIFGLGSIGLA
VAE.GAR.LC..GATRIIGVDIN.SNKF.EIGK.QFGIT....E.FV...NS..K.SC..
...vDKPIS...................QVII.EMTD............G.GADYCFEC.
..V...G......LA....TLVQ-------------------------------------
--------------------------EAFTC-CRK.G......W.GKTV--VLGVDKP.D
A.HL-NL..........NSF.EVLQ.sQKTL.TGALF....GGLKPKSDVP..ILVK
>tr|Q41242|Q41242_SOLLC/158-347 Alcohol dehydrogenase ADH OS=Solanum lycopersicum GN=Ryk PE=3 SV=1
...........................-SEYTVVDVVNVTKI.D.....PE.I.......
.PPNRAC..LL...SCGVS......TG.VGAAWKTA...NVEPG..STVVIFGLGSVGLA
VAE.GAR.LC..GATRIIGVGRN.SDKF.EIGK.QFGVT....E.FV...NS..K.SC..
...gDKPVS...................QVII.EMTN............G.GADYCNEC.
..V...G......LG....RVVQ-------------------------------------
--------------------------EAFAC-CRK.G......W.GKTI--VLGVDKP.D
A.RL-NL..........NSF.EVLQ.sNKTL.MGSFF....GGLKPKSDVH..TSLK
>tr|Q41766|Q41766_MAIZE/149-336 Alcohol dehydrogenase OS=Zea mays GN=ADH1 PE=2 SV=1
...........................-SEYTVMHVGCVAKI.N.....PQ.A.......
.PLDKVC..VL...SCGIS......TG.LGASINVA...KPPKG..STVAVFGLGAVGLA
AAE.GAR.IA..GASRIIGVDLN.PSRF.EEAR.KFGCT....E.FV...NP..K.DH..
....NKPVQ...................EVLA.EMTN............G.GVDRSVEC.
..T...G......NI....NAMI-------------------------------------
--------------------------QAFEC-VHD.G......W.GVVV--LVGVPHK.D
A.EF-KT..........HPM.NFLN..ERTL.KGTFF....GNYKPRTDLP..NVVE
>tr|Q41767|Q41767_MAIZE/149-336 Adh2-N protein OS=Zea mays PE=4 SV=1
...........................-SEYTVIHVGCLAKI.N.....PE.A.......
.PLDKVC..IL...SCGIS......TG.LGATLNVA...KPAKG..STVAIFGLGAVGLA
AME.GAR.LA..GASRIIGVDIN.PAKY.EQAK.KFGCT....E.FV...NP..K.DH..
....DKPVQ...................EVLI.ELTN............G.GVDRSVEC.
..T...G......NV....NAMI-------------------------------------
--------------------------SAFEC-VHD.G......W.GVAV--LVGVPHK.D
D.QF-KT..........HPM.NFLS..EKTL.KGTFF....GNYKPRTDLP..NVVE
>tr|Q42763|Q42763_GOSHI/149-336 Alcohol dehydrogenase 2d OS=Gossypium hirsutum GN=Adh2d PE=3 SV=1
...........................-SEYTVVHVGQVAKI.N.....PE.A.......
.PLDKVC..VL...SCGMS......TG.FGATVNVA...KPKKG..QSVAIFGLGAVGLA
AAE.GAR.VS..GASRIIGVDLN.PSRF.EQAK.KFGVT....E.FV...NP..K.DY..
....NKPVQ...................EAIV.EMTG............G.GVDRSVEC.
..T...G......SI....QAMI-------------------------------------
--------------------------SAFEC-VHD.G......W.GVAV--LVGVPNK.D
D.AF-KT..........HPV.NLLN..EKTV.KGTFF....GNYKPRSDIP..AVVE
>tr|Q42953|Q42953_TOBAC/149-336 Alcohol dehydrogenase (Fragment) OS=Nicotiana tabacum GN=tobADH1 PE=2 SV=1
...........................-SEYTVVHSGCVAKI.D.....PQ.A.......
.PLDKVC..VL...SCGIS......TG.LGATLNVA...KPTKG..STVAIFGLGAVGLA
AAE.GSR.IA..GASRVIGIDLN.PSRF.NDAK.KFGVT....E.FV...NP..K.DY..
....DKPVQ...................QVIA.EMTD............G.GVDRSVEC.
..T...G......NV....NAMI-------------------------------------
--------------------------SAFEC-VHD.G......W.GVAV--LVGVPNK.A
M.RF-KT..........HPM.NLLN..ERTL.KGTFF....GNYKPKTDLP..SVVG
>tr|Q43015|Q43015_PHAAT/150-337 Alcohol dehydrogenase-1CN OS=Phaseolus acutifolius PE=2 SV=1
...........................-SEYTVVHAGCVAKV.N.....PA.A.......
.PLDKIC..VL...SCGIC......TG.LGATVNVA...KPKPG..SSVAIFGLGAVGLA
AAE.GAR.IS..GASRIIGVDLV.SSRF.EEAK.KFGVN....E.FV...NP..K.DH..
....DKPVQ...................EVIA.EMTN............G.GVDRAVEC.
..T...G......SI....QAMI-------------------------------------
--------------------------SAFEC-VHD.G......W.GVAV--LVGVPNK.D
D.AF-KT..........HPV.NFLN..ERTL.KGTFY....GNYKPRTDLP..LVVE
>tr|Q43016|Q43016_PHAAT/150-337 Alcohol dehydrogenase-1F OS=Phaseolus acutifolius PE=2 SV=1
...........................-SEYTVVHAGCVAKV.N.....PA.A.......
.PLDKIC..VL...SCGIC......TG.LGATVNVA...KPKPG..SSVAIFGLGAVGLA
AAE.GAR.IS..GASRIIGVDLV.SSRF.EEAK.KFGVN....E.FV...NP..K.DH..
....DKPVQ...................EVIA.EMTN............G.GVDRAVEC.
..T...G......SI....QAMI-------------------------------------
--------------------------SAFEC-VHD.G......W.GVAV--LVGVPNK.D
D.AF-KT..........HPV.NFLN..ERTL.KGTFY....GNYKPRTDLP..LVVE
>tr|Q43020|Q43020_PINBN/144-331 Alcohol dehydrogenase (Fragment) OS=Pinus banksiana GN=AdhC1 PE=2 SV=1
...........................-SEYTVVHSGCVAKI.N.....PK.A.......
.PLNKVC..IL...SCGVS......TG.MGAALNVA...KPKQG..STVAIFGLGTVGLA
AAE.GSR.MA..GASRIIGIDLN.SDKF.ERAK.LFGVT....E.SL...NP..L.DY..
....EKSIQ...................QVIA.EKTD............G.GVDYSIEC.
..T...G......NV....KAMI-------------------------------------
--------------------------QAFES-CHI.G......G.GVTV--LVGFPPS.D
A.VF-AT..........NPL.NFLC..ERTL.KGTFF....GNYKPLSHLP..GLVE
>tr|Q43021|Q43021_PINBN/144-331 Alcohol dehydrogenase (Fragment) OS=Pinus banksiana GN=AdhC3 PE=2 SV=1
...........................-SEYTVTHVGSLAKI.N.....PE.A.......
.PLDKVC..IL...SCGVS......TG.MGATLNVA...KPKKG..SSVAIFGLGGVGLA
AAE.GAR.MA..GASRIIGIDLN.SDRF.EKAK.LFGVT....E.FI...NP..L.DY..
....KKPIQ...................EVIA.EKTD............G.GVDYSIEC.
..T...G......NV....KAMI-------------------------------------
--------------------------QAFES-CHD.G......W.GVAV--LVGVPHS.D
A.VF-AT..........SPV.NFLN..ERTL.KGTFF....GNYKPRTDLP..GLVE
>tr|Q43022|Q43022_PINBN/144-331 Alcohol dehydrogenase (Fragment) OS=Pinus banksiana GN=AdhC4 PE=2 SV=1
...........................-SEYTVTHVGSLAKI.N.....PE.A.......
.PLDKVC..IL...SCGVS......TG.MGATLNVA...KPKKG..SSVAIFGLGGVGLA
AAE.GAR.IA..GASRIIGIDLN.SDRF.EKAK.LFGVT....E.FI...NP..L.DY..
....KKPIQ...................EVIA.EKTD............G.GVDYSIEC.
..T...G......NV....KAMI-------------------------------------
--------------------------QAFES-CHD.G......W.GVAV--LVGVPHS.D
A.VF-AT..........SPV.NFLN..ERTL.KGTFF....GNYKPRTDLP..GLVE
>tr|Q43023|Q43023_PINBN/144-331 Alcohol dehydrogenase (Fragment) OS=Pinus banksiana GN=AdhC5 PE=2 SV=1
...........................-SEYTVTHVGSLAKI.N.....PE.A.......
.PLDKVC..IL...SCGVS......TG.MGATLNVA...KPKKG..SSVAIFGLGGVGLA
AAE.GAR.IA..GASRIIGIDLN.SDRF.EKAK.LFGVT....E.FI...NP..L.DY..
....KKPIQ...................EVIA.EKTD............G.GVDCSIEC.
..T...G......NV....KAMI-------------------------------------
--------------------------QAFES-CHD.G......W.GVAV--LVGVPHS.D
A.VF-AT..........SPV.NFLN..ERTL.KGTFF....GNYKPRTDLP..GLVE
>tr|Q43024|Q43024_PINBN/144-331 Alcohol dehydrogenase (Fragment) OS=Pinus banksiana GN=AdhC6 PE=2 SV=1
...........................-SEYTVAHAGCVAKI.N.....PK.A.......
.PLDKVC..VL...SCGVP......TG.MGATLNAG...KPKKG..SIVAVFGLGAVGLA
ACE.GAR.IA..GAARIIGIDFN.NERS.ERAK.QFGVT....E.FI...NP..K.EY..
....DKPIQ...................QVIA.EKTD............G.GVDCSVEC.
..T...G......SI....EAMV-------------------------------------
--------------------------QALEC-CHD.G......W.GVAV--LAGVPRA.D
A.VF-KT..........NPV.NFLS..EKTL.KGTFF....GNYKPRTDLP..GLVE
>tr|Q43025|Q43025_PINBN/144-331 Alcohol dehydrogenase (Fragment) OS=Pinus banksiana GN=AdhC7 PE=2 SV=1
...........................-SEYTVVHVGCVAKI.N.....PK.A.......
.PLSKVC..IL...SCGVS......TG.MGATLNVG...KPKKG..STVAIFGLGSVGLG
AAE.GAR.IA..GASRIIGVDLN.SDRY.EQAK.LFGVT....E.FI...NP..Q.DY..
....EKPVQ...................EVIA.EKTD............G.GVDCSIEC.
..T...G......NV....KAMI-------------------------------------
--------------------------QAFES-CHD.G......W.GVSV--LVGVPHS.D
A.VF-AT..........HPI.NFLN..ERTL.KGTFF....GNYKPRSDLP..GLVE
>tr|Q43026|Q43026_PINBN/144-331 Alcohol dehydrogenase (Fragment) OS=Pinus banksiana GN=AdhC3 PE=3 SV=1
...........................-SEYTVTHVGSLAKI.N.....PE.A.......
.PLDKVC..IL...SCGVS......TG.MGATLNVA...KPKKG..SSVAIFGLGGVGLA
AAE.GAR.MA..GASRIIGIDLN.SDRF.EKAK.LFGVT....E.FI...NP..L.DY..
....KKPIQ...................EVIA.EKTD............G.GVDYSIEC.
..T...G......NV....KAMI-------------------------------------
--------------------------QAFES-CHD.G......W.GVAV--LVGVPHS.D
A.VF-AT..........SPV.NFLN..ERTL.KGTFF....GNYKPRTDLP..GLVE
>tr|Q43027|Q43027_PINBN/144-331 Alcohol dehydrogenase (Fragment) OS=Pinus banksiana GN=AdhC5 PE=3 SV=1
...........................-SEYTVTHVGSLAKI.N.....PE.A.......
.PLDKVC..IL...SCGVS......TG.MGATLNVA...KPKKG..SSVAIFGLGGVGLA
AAE.GAR.IA..GASRIIGIDLN.SDRF.EKAK.LFGVT....E.FI...NP..L.DY..
....KKPIQ...................EVIA.EKTD............G.GVDYSIEC.
..T...G......NV....KAMI-------------------------------------
--------------------------QAFES-CHD.G......W.GVAV--LVGVPHS.D
A.VF-AT..........SPV.NFLN..ERTL.KGTFF....GNYKPRTDLP..GLVE
>tr|Q43028|Q43028_PINBN/144-331 Alcohol dehydrogenase (Fragment) OS=Pinus banksiana GN=AdhC6 PE=3 SV=1
...........................-SEYTVAHAGCVAKI.N.....PK.A.......
.PLDKVC..VL...SCGVP......TG.MGATLNAG...KPKKG..SIVAVFGLGAVGLA
ACE.GAR.IA..GAARIIGIDFN.NERS.ERAK.QFGVT....E.FI...NP..K.EY..
....EKPIQ...................QVIA.EKTD............G.GVDCSVEC.
..T...G......SI....EAMV-------------------------------------
--------------------------QALEC-CHD.G......W.GVAV--LAGVPRA.D
A.VF-KT..........NPV.NFLS..EKTL.KGTFF....GNYKPRTDLP..GLVE
>tr|Q43238|Q43238_ZEADI/76-263 Alcohol dehydrogenase 1 (Fragment) OS=Zea diploperennis GN=Adh1 PE=4 SV=1
...........................-SEYTVMHVGCVAKI.N.....PQ.A.......
.PLDKVC..VL...SCGIS......TG.LGASINVA...KPPKV..STVAVFGLGAVGLA
AAE.GAR.IA..GASRIIGVDLN.PSRF.EEAR.KFGCT....E.FV...NP..K.DH..
....NKPVQ...................EVLA.EMTN............G.GVDRSVEC.
..T...G......NI....NAMI-------------------------------------
--------------------------QAFEC-VHD.G......W.GVAV--LVGVPHK.D
A.EF-KT..........RPM.NFLN..ERTL.KGTFF....GNYKPRTDLP..NVVE
>tr|Q43263|Q43263_MAIZE/76-263 Alcohol dehydrogenase 1 (Fragment) OS=Zea mays GN=Adh1 PE=4 SV=1
...........................-SEYTVMHVGCVAKI.N.....PQ.A.......
.PLDKVC..VL...SCGIS......TG.LGASINVA...KPPKG..STVAVFGLGAVGLA
AAE.GAR.IA..GASRIIGVDLN.PSRF.EEAR.KFGCT....E.FV...NP..K.DH..
....NKPVQ...................EVLA.EMTN............G.GVDRSVEC.
..T...G......NI....NAMI-------------------------------------
--------------------------QAFEC-VHD.G......W.GVAV--LVGVPHK.D
A.EF-KT..........HPM.NFLN..ERTL.KGTFF....SNYKPRTDLP..NVVE
>tr|Q43264|Q43264_MAIZE/149-336 Putative uncharacterized protein OS=Zea mays GN=adh1 PE=2 SV=2
...........................-SEYTVMHVGCVAKI.N.....PQ.A.......
.PLDKVC..VL...SCGIS......TG.LGASINVA...KPPKG..STVAVFGLGAVGLA
AAE.GAR.IA..GASRIIGVDLN.PSRF.EEAR.KFGCT....E.FV...NP..K.DH..
....NKPVQ...................EVLA.EMTN............G.GVDRSVEC.
..T...G......NI....NAMI-------------------------------------
--------------------------QAFEC-VHD.G......W.GVAV--LVGVPHK.D
A.EF-KT..........HPM.NFLN..ERTL.KGTFF....GNYKPRTDLP..NVVE
>tr|Q43300|Q43300_PINBN/144-331 Alcohol dehydrogenase (Fragment) OS=Pinus banksiana GN=AdhC2 PE=2 SV=1
...........................-SEYTVAHAGCVAKI.N.....PE.A.......
.PLDKVC..VL...SCGAS......TG.MGAALNVA...KPKKG..STVAVFGLGAVGLG
AAE.GAR.IA..GASRIIGIDLI.SERF.EKAK.LFGVT....E.FI...NP..L.DH..
....AKPVQ...................EVIA.EKTD............G.GVDYSIEC.
..T...G......NV....KAMI-------------------------------------
--------------------------QAFES-CHD.G......W.GVAV--LVGVPHS.D
A.VF-QT..........SPL.NFLT..ERTL.KGTFY....GNYKPRSDLP..GLVE
>tr|Q43690|Q43690_VITVI/150-337 Alcohol dehydrogenase (Alcohol dehydrogenase 1) OS=Vitis vinifera GN=GV-ADH1 PE=2 SV=2
...........................-SEYTVVHVGCVAKI.N.....PL.A.......
.PLDKVC..VL...SCGIS......TG.LGATLNVA...KPTKG..STVAVFGLGAVGLA
AAE.GAR.IA..GASRIIGVDLN.PKRY.EGAK.KFGVT....D.FV...NP..K.DH..
....EKSVQ...................EVIV.EMTG............G.GVDRSLEC.
..T...G......NV....NAMI-------------------------------------
--------------------------SAFEC-VHD.G......W.GVAV--IVGVPNK.D
D.VF-KT..........HPI.NLLN..ERTL.KGTFF....GNYKPRSDIP..AVVE
>tr|Q4A1D2|Q4A1D2_ALNGL/150-337 Alcohol dehydrogenase OS=Alnus glutinosa GN=adh1 PE=2 SV=1
...........................-SEYTVIHVGCLAKI.N.....PA.A.......
.PLDKVC..VL...SCGIS......TG.LGATLNVA...KPKKG..QSVAVFGLGAVGLA
AAE.GAR.IA..GASRIIGVDLN.PARF.EEAK.KFGVT....E.FV...NP..K.DH..
....DKPVQ...................EVLA.EMTD............G.GVDRAVEC.
..T...G......SI....QAMI-------------------------------------
--------------------------SAFEC-VHD.G......W.GVAV--LVGVPSK.D
D.AF-KT..........HPM.NLLN..ERTL.KGTFF....GNYKPRTDIP..GVVE
>tr|Q4JIY8|Q4JIY8_CITPA/150-337 Alcohol dehydrogenase OS=Citrus paradisi PE=2 SV=1
...........................-SEYTVTHVGCVAKI.N.....PL.A.......
.PLDKVC..VL...SCGIS......TG.FGATVNVA...KPEEG..PTVAIFGLGAVGLA
AAE.GAR.VS..GASRIIGVDLN.PSRF.NEAK.KFGVT....E.FV...NP..K.DY..
....DKPVQ...................QVIA.EMTN............G.GVDRSVEC.
..T...G......SV....QAMI-------------------------------------
--------------------------SAFEC-VHD.G......W.GVAV--LVGVPHK.D
A.VF-KT..........HPM.NLLN..ERTL.KGTFF....GNYKPRSDLP..SVVE
>tr|Q4R1E3|Q4R1E3_9ORYZ/149-320 Alcohol dehydrogenase (Fragment) OS=Oryza australiensis GN=Adh2 PE=3 SV=1
...........................-SEYTVIHVGCLAKI.N.....PE.A.......
.PLDKVC..IL...SCGIS......TG.LGATLNVA...KPKKG..QTVAIFGLGAVGLA
AME.GAR.LS..GASRIIGVDLN.PAKF.EQAK.KFGCT....D.FV...NP..K.DH..
....SKPVH...................EVLI.EMTN............G.GLDRAVEC.
..T...G......NI....NAMI-------------------------------------
--------------------------SCFEC-VHD.G......W.GVAV--LVGVPTK.D
D.VF-KT..........HPM.NFLN..EKTL.KG---....----------..---T
>tr|Q4R1E4|Q4R1E4_9ORYZ/149-336 Alcohol dehydrogenase OS=Oryza meridionalis GN=Adh2 PE=3 SV=1
...........................-SEYTVIHVGCLAKI.N.....PE.A.......
.PLDKVC..IL...SCGFS......TG.FGATVNVA...KPKKG..QTVAIFGLGAVGLA
AME.GAR.LS..GASRIIGVDLN.PAKF.EQAK.KFGCT....D.FV...NP..K.DH..
....SKPVH...................EVLI.EMTN............G.GLDRAVEC.
..T...G......NI....NAMI-------------------------------------
--------------------------SCFEC-VHD.G......W.GVAV--LVGVPTK.D
D.VF-KT..........HPM.NFLN..EKTL.KGTFF....GNYKPRTDLP..NVVE
>tr|Q4R1E5|Q4R1E5_9ORYZ/149-336 Alcohol dehydrogenase OS=Oryza barthii GN=Adh2 PE=3 SV=1
...........................-SEYTVIHVGCLAKI.N.....PE.A.......
.PLDKVC..IL...SCGFS......TG.FGATVNVA...KPKKG..QTVAIFGLGAVGLA
AME.GAR.LS..GASRIIGVDLN.PAKF.EQAK.KFGCT....D.FV...NP..K.DH..
....SKPVH...................EVLI.EMTN............G.GLDRAVEC.
..T...G......NI....NAMI-------------------------------------
--------------------------SCFEC-VHD.G......W.GVAV--LVGVPTK.D
D.VF-KT..........HPM.NFLN..EKTL.KGTFF....GNYKPRTDLP..NVVE
>tr|Q4R1E6|Q4R1E6_9ORYZ/149-336 Alcohol dehydrogenase OS=Oryza glumipatula GN=Adh2 PE=3 SV=1
...........................-SEYTVIHVGCLAKI.N.....PE.A.......
.PLDKVC..IL...SCGFS......TG.FGATVNVA...KPKKG..QTVAIFGLGAVGLA
AME.GAR.LS..GASRIIGVDLS.PAKF.EQAK.KFGCT....D.FV...NP..K.DH..
....SKPVH...................EVLI.EMTN............G.GLDRAVEC.
..T...G......NI....NAMI-------------------------------------
--------------------------SCFEC-VHD.G......W.GVAV--LVGVPTK.D
D.VF-KT..........HPM.NFLN..EKTL.KGTFF....GNYKPRTDLP..NVVE
>tr|Q4R1E7|Q4R1E7_ORYSJ/149-336 Alcohol dehydrogenase OS=Oryza sativa subsp. japonica GN=Adh2 PE=3 SV=1
...........................-SEYTVIHVGCLAKI.N.....PE.A.......
.PLDKVC..IL...SCGFS......TG.FGATVNVA...KPKKG..QTVAIFGLGAVGLA
AME.GAR.LS..GASRIIGVDLN.PAKF.EQAK.KFGCT....D.FV...NP..K.DH..
....SKPVH...................EVLI.EMTN............G.GLDRAVEC.
..T...G......NI....NAMI-------------------------------------
--------------------------SCFEC-VHD.G......W.GVAV--LVGVPTK.D
D.VF-KT..........HPM.NFLN..EKTL.KGTFF....GNYKPRTDLP..NVVV
>tr|Q4R1E9|Q4R1E9_ORYSI/149-336 Alcohol dehydrogenase OS=Oryza sativa subsp. indica GN=Adh2 PE=3 SV=1
...........................-SEYTVIHVGCLAKI.N.....PE.A.......
.PLDKVC..IL...GCGFS......TG.FGATVNVA...KPKKG..QTVAIFGLGAVGLA
AME.GAR.LS..GASRIIGVDLN.PAKF.EQAK.KFGCT....D.FV...NP..K.DH..
....SKPVH...................EVLI.EMTN............G.GLDRAVEC.
..T...G......NI....NAMI-------------------------------------
--------------------------SCFEC-VHD.G......W.GVAV--LVGVPTK.D
D.VF-KT..........HPM.NFLN..EKTL.KGTFF....GNYKPRTDLP..NVVE
>tr|Q4R1F0|Q4R1F0_ORYRU/149-336 Alcohol dehydrogenase OS=Oryza rufipogon GN=Adh2 PE=3 SV=1
...........................-SEYTVIHVGCLAKI.N.....PE.A.......
.PLDKVC..IL...SCGFS......TG.FGATVNVA...KPKKG..QTVAIFGLGAVGLA
AME.GAR.LS..GASRIIGVDLN.PAKF.EQAK.KFGRT....D.FV...NP..K.DH..
....SKPVH...................EVLI.EMTN............G.GLDRAVEC.
..T...G......NI....NAMI-------------------------------------
--------------------------SCFEC-VHD.G......W.GVAV--LVGVPTK.D
D.VF-KT..........HPM.NFLN..EKTL.KGTFF....GNYKPRTDLP..NVVE
>tr|Q4R1F1|Q4R1F1_ORYRU/149-336 Alcohol dehydrogenase OS=Oryza rufipogon GN=Adh2 PE=3 SV=1
...........................-SEYTVIHVGCLAKI.N.....PE.A.......
.PLDKVC..IL...SCGFS......TG.FGATVNVA...KPKKG..QTVAIFGLGAVGLA
AME.GAR.LS..GASRIIGVDLN.PAKF.EQAK.KFGCT....D.FV...NP..K.DH..
....SKPVH...................EVLI.EMTN............G.GLGRAVEC.
..T...G......NI....NAMI-------------------------------------
--------------------------SCFEC-VHD.G......W.GVAV--LVGVPTK.D
D.VF-KT..........HPM.NFLN..EKTL.KGTFF....GNYKPRTDLP..NVVE
>tr|Q4R1F4|Q4R1F4_ORYRU/149-336 Alcohol dehydrogenase OS=Oryza rufipogon GN=Adh2 PE=3 SV=1
...........................-SEYTVIHVGCLAKI.N.....PE.A.......
.PLDKVC..IL...SCGFS......TG.FGATVNVA...KPKKG..QTVAIFGLGAVGLA
AME.GAR.LS..GASRIIGVDLN.PAKF.EQAK.KFGCT....D.FV...NP..K.DH..
....SKPVH...................EVLI.EMTN............G.GLDRAVEC.
..T...G......NI....NAMI-------------------------------------
--------------------------SCFEC-VHD.G......W.GVAV--LVGVPTK.D
D.VF-KT..........HPM.NFLN..EKTL.KGTFF....GNYKPRTDLP..NVVE
>tr|Q4R1F7|Q4R1F7_ORYRU/149-336 Alcohol dehydrogenase OS=Oryza rufipogon GN=Adh2 PE=3 SV=1
...........................-SEYTVIHVGCLAKI.N.....PE.A.......
.PLDKVC..IL...SCGFS......TG.FGATVNVA...KPKKG..QTVAIFGLGAVGLA
AME.GAR.LS..GASRIIGVDLN.PAKF.EQAK.KFGCT....D.FV...NP..K.DH..
....SKPVH...................EVLI.EMTN............G.GLDRAVEC.
..T...G......NI....NAMI-------------------------------------
--------------------------SCFEC-VHD.G......W.GVAV--LVGVPTK.D
D.VF-KT..........HPM.NFLN..EKTL.KGTFF....GNYKPRTDLP..NVVE
>tr|Q4R1F8|Q4R1F8_ORYRU/149-336 Alcohol dehydrogenase OS=Oryza rufipogon GN=Adh2 PE=3 SV=1
...........................-SEYTVIHVGCLAKI.N.....PE.A.......
.PLDKVC..IL...SCGFS......TG.FGATVNVA...KPKKG..QTVAIFGLGAVGLA
AME.GAR.LS..GASRIIGVDLN.PAKF.EQAK.KFGCT....D.FV...NP..K.DH..
....SKPVH...................EVLI.EMTN............G.GLDRAVEC.
..T...G......NI....NAMI-------------------------------------
--------------------------SCFEC-VHD.G......W.GVAV--LVGVPTK.D
D.VF-KT..........HPM.NFLN..EKTL.KGTFF....GNYKPRTDLP..NVVE
>tr|Q4R1G5|Q4R1G5_ORYRU/149-336 Alcohol dehydrogenase OS=Oryza rufipogon GN=Adh2 PE=3 SV=1
...........................-SEYTVIHVGCLAKI.N.....PE.A.......
.PLDKVC..IL...SCGFS......TG.FGATVNVA...KPKKG..QTVAIFGLGAVGLA
AME.GAR.LS..GAPRIIGVDLN.PAKF.EQAK.KFGCT....D.FV...NP..K.DH..
....SKPVH...................EVLI.EMTN............G.GLDRAVEC.
..T...G......NI....NAMI-------------------------------------
--------------------------SCFEC-VHD.G......W.GVAV--LVGVPTK.D
D.VF-KT..........HPM.NFLN..EKTL.KGTFF....GNYKPRTDLP..NVVE
>tr|Q4R1G8|Q4R1G8_ORYRU/149-336 Alcohol dehydrogenase OS=Oryza rufipogon GN=Adh2 PE=3 SV=1
...........................-SEYTVIHVGCLAKI.N.....PE.A.......
.PLDKVC..IL...SCGFS......TG.FGATVNVA...KPKKG..QTVAIFGLGAVGLA
AME.GAR.LS..GASRIIGVDLN.PAKF.EQAK.KFGCT....D.FV...NP..K.DH..
....SKPVH...................EVLI.EMTN............G.GLDRAVEC.
..T...G......NI....NAMI-------------------------------------
--------------------------SCFEC-VHD.G......W.GVAV--LVGVPPK.D
D.VF-KT..........HPM.NFLN..EKTL.KGTFF....GNYKPRTDLP..NVVE
>tr|Q4R1G9|Q4R1G9_ORYRU/149-336 Alcohol dehydrogenase OS=Oryza rufipogon GN=Adh2 PE=3 SV=1
...........................-SEYTVIHVGCLAKI.N.....PE.A.......
.PLDKVC..IL...SCGFS......TG.FGATVNVA...KPKKG..QTVAIFGLGAVGLA
AME.GAR.LS..GASRIIGVDLN.PAKF.EQAK.KFGCT....D.FV...NP..K.DH..
....SKPVH...................EVLI.EMTN............G.GLDRAVEC.
..T...G......NI....NAMI-------------------------------------
--------------------------SCFEC-VHD.G......W.GVAV--LVGVPTK.D
D.VF-KT..........HPM.NFLN..EKTL.KGTFF....GNYKPRTDLP..NVVE
>tr|Q59IN9|Q59IN9_ANTMA/98-267 Alcohol dehydrogenase (Fragment) OS=Antirrhinum majus GN=Amadh PE=2 SV=1
...........................-SEYTVLHVGCVAKI.N.....PE.A.......
.PLGKVC..VL...SCGIS......TG.LGATLNVA...KPTKG..STVAIFGLGAVGLA
AAE.GAR.MA..GASRIIGIDLN.PSRF.NEAK.KFGIT....E.CV...NP..K.DH..
....NKPIQ...................EVLA.EMTD............G.GVDRSVEC.
..T...G......NV....NAMI-------------------------------------
--------------------------SAFEC-VHD.G......W.GVAV--LVGVPNK.D
D.AF-KT..........HPV.NLLN..GRT-.-----....----------..--LK
>tr|Q5D1Z4|Q5D1Z4_PHRAU/149-336 Alcohol dehydrogenase 1 OS=Phragmites australis GN=ADH1 PE=2 SV=2
...........................-SEYTVMHVGCVAKI.N.....PE.A.......
.PLDKVC..VL...SCGIS......TG.LGASINVA...KPPKG..STVAIFGLGAVGLA
AAE.GAR.IA..GASRIIGIDLN.ANRF.EEAR.KFGCT....E.FV...NP..K.DH..
....NKPVQ...................EVLA.EMTN............G.GVDRSVEC.
..T...G......NI....NAMI-------------------------------------
--------------------------QAFER-VHD.G......W.GVAV--LVGVPHK.D
A.EF-KT..........HPM.NFLN..ERTL.KGTFF....GNFKPRTDLP..NVVE
>tr|Q5GA23|Q5GA23_MAIZE/158-345 Alcohol dehydrogenase 1 OS=Zea mays GN=adh1A PE=4 SV=1
...........................-SEYTVMHVGCVAKI.N.....PQ.A.......
.PLDKVC..VL...SCGIS......TG.LGASINVA...KPPKG..STVAVFGLGAVGLA
AAE.GAR.IA..GASRIIGVDLN.PSRF.EEAR.KFGCT....E.FV...NP..K.DH..
....NKPVQ...................EVLA.EMTN............G.GVDRSVEC.
..T...G......NI....NAMI-------------------------------------
--------------------------QAFEC-VHD.G......W.GVAV--LVGVPHK.D
A.EF-KT..........HPM.NFLN..ERTL.KGTFF....GNYKPRTDLP..NVVE
>tr|Q5K4Q2|Q5K4Q2_BETVE/122-309 Putative alcohol dehydrogenase (Fragment) OS=Betula verrucosa GN=adh PE=3 SV=1
...........................-SEYTVVHRGCAVKI.N.....PL.A.......
.PLDKVC..IL...SCGIS......TG.LGATLNVA...KPKKG..SSVAVFGLGAVGLA
AAE.GAR.IA..GASRIIGVDLH.PDRI.KEGR.KFGVT....E.LV...NP..K.DH..
....KKPIQ...................EVIA.DMTD............G.GVDRSVEC.
..T...G......NV....DCMI-------------------------------------
--------------------------SAFEC-VHD.G......W.GVAV--IVGVPQK.D
A.VF-KT..........NPM.NFLN..GRTL.KGTFF....GNYKPRSDLP..GVVE
>tr|Q5QJY8|Q5QJY8_DIACA/150-337 Alcohol dehydrogenase OS=Dianthus caryophyllus PE=2 SV=1
...........................-SEYTVTHVGCLAKI.N.....PK.A.......
.PLDKVC..IL...SCGIS......TG.FGATVNVA...KPKKG..QTVAIFGLGAVGLA
AAE.GAR.VS..GASKIIGVDLI.PARF.EAAK.KFGVT....D.FV...NP..K.DH..
....DKPVQ...................EVIV.EMTN............G.GVDRSVEC.
..T...G......NI....QAMI-------------------------------------
--------------------------SAFEC-VHD.G......W.GVAV--LVGVPNK.D
D.AF-KT..........HPM.NFLN..ERTL.KGTFF....GNYKPRTDIP..KVVE
>tr|Q5ZFY1|Q5ZFY1_POPTN/100-287 Alcohol dehydrogenase (Fragment) OS=Populus tremula GN=adh PE=3 SV=1
...........................-SEYTVCHIGTVAKI.N.....PA.A.......
.PLDKVC..IL...SCGIS......TG.LGAALNVA...KPQKG..HTVAVFGLGAVGLA
AAE.GAR.LS..GASRIIGVDLN.PSRF.KEAK.KFGVT....E.LI...NP..K.DH..
....DKPVQ...................QVII.EMTD............G.GVDRSIEC.
..T...G......NV....QAMI-------------------------------------
--------------------------SAFEC-VHD.G......W.GVAV--LVGVPSK.D
D.EF-KT..........HPM.NLLN..ERTL.KGTFF....GNYKPRTDLP..GVVE
>tr|Q5ZFY5|Q5ZFY5_POPTN/100-287 Alcohol dehydrogenase (Fragment) OS=Populus tremula GN=adh PE=3 SV=1
...........................-SEYTVCHIGTVAKI.N.....PA.A.......
.PLDKVC..IL...SCGIS......TG.LGAALNVA...KPQKG..HTVAVFGLGAVGLA
AAE.GAR.LS..GASRIIGVDLN.PSRF.KEAK.KFGVT....G.LI...NP..K.DH..
....DKPVQ...................QVII.EMTD............G.GVDRSIEC.
..T...G......NV....QAMI-------------------------------------
--------------------------SAFEC-VHD.G......W.GVAV--LVGVPSK.D
D.EF-KA..........HPM.NLLN..ERTL.KGTFF....GNYKPRTDLP..GVVE
>tr|Q5ZFY7|Q5ZFY7_POPTN/100-287 Alcohol dehydrogenase (Fragment) OS=Populus tremula GN=adh PE=3 SV=1
...........................-SEYTVCHIGTVAKI.N.....PA.A.......
.PLDKVC..IL...SCGIS......TG.LGAALNVA...KPQKG..HTVAVFGLGAVGLA
AAE.GAR.LS..GASRIIGVDLN.PSRF.KEAK.KFGVT....E.LI...NP..K.DH..
....DKPVQ...................QVLI.EMTD............G.GVDRSIEC.
..T...G......NV....QAMI-------------------------------------
--------------------------SAFEC-VHD.G......W.GVAV--LVGVPSK.D
D.EF-KT..........HPM.NLLN..ERTL.KGTFF....GNYKPRTDLP..GVVE
>tr|Q5ZFY9|Q5ZFY9_POPTN/100-287 Alcohol dehydrogenase (Fragment) OS=Populus tremula GN=adh PE=3 SV=1
...........................-SEYTVCHIGTVAKI.N.....PA.A.......
.PLDKVC..IL...SCGIS......TG.LGAALNVA...KPQKG..HTVAVFGLGAVGLA
AAE.GAR.LS..GASRIIGVDLN.PSRF.KEAK.KFGVT....E.LI...NP..K.DH..
....GKPVQ...................QVII.EMTD............G.GVDRSIEC.
..T...G......NV....QAMI-------------------------------------
--------------------------SAFEC-VHD.G......W.GVAV--LVGVPSK.D
D.EF-KT..........HPM.NLLN..ERTL.KGTFF....GNYKPRTDLP..GVVE
>tr|Q5ZFZ0|Q5ZFZ0_POPTN/100-287 Alcohol dehydrogenase (Fragment) OS=Populus tremula GN=adh PE=3 SV=1
...........................-SEYTVCHIGTVAKI.N.....PA.A.......
.PLDKVC..IL...SCGIS......TG.LGAALNVA...KPQKG..HTVAVFGLGAVGLA
AAE.GAR.LS..GASRIIGVDLN.PSRF.KEAK.KFGVT....E.LI...NP..K.DH..
....DKPVQ...................QVII.EMTD............G.GVDRSIEC.
..T...G......NV....QAMI-------------------------------------
--------------------------SAFEC-VHD.G......W.GVAV--LVGVPSK.D
D.EF-KT..........HPM.NLLN..ERTL.KGTFF....GNYKPRTDLP..GVVE
>tr|Q5ZFZ1|Q5ZFZ1_POPTN/100-287 Alcohol dehydrogenase (Fragment) OS=Populus tremula GN=adh PE=3 SV=1
...........................-SEYTVCHIGTVAKI.N.....PA.A.......
.PLDKVC..IL...SCGIS......TG.LGAALNVA...KPQKG..HTVAVFGLGAVGLA
AAE.GAR.LS..GASRIIGVDLN.PSRF.KEAK.KFGVT....E.LI...NP..K.DH..
....DKPVQ...................QVII.EMTD............G.GVDRSIEC.
..T...G......NV....QAMI-------------------------------------
--------------------------SAFEC-VHD.G......W.GVAV--LVGVPSK.D
D.EF-KT..........HPM.NLLN..EGTL.KGTFF....GNYKPRTDLP..GVVE
>tr|Q5ZFZ3|Q5ZFZ3_POPTN/100-287 Alcohol dehydrogenase (Fragment) OS=Populus tremula GN=adh PE=3 SV=1
...........................-SEYTVCHIGTVAKI.N.....PA.A.......
.PLDKVC..IL...SCGIS......TG.LGAALNVA...KPQKG..HTVAVFGLGAVGLA
AAE.GAR.LS..GASRIIGVDLN.PSRF.KEAK.KFGVA....E.LI...NP..K.DH..
....DKPVQ...................QVII.EMTD............G.GVDRSIEC.
..T...G......NV....QAMI-------------------------------------
--------------------------SAFEC-VHD.G......W.DVAV--LVGVPSK.D
D.EF-KT..........HPM.NLLN..ERTL.KGTFF....GNYKPRTDLP..GVVE
>tr|Q5ZG03|Q5ZG03_POPTN/100-287 Alcohol dehydrogenase (Fragment) OS=Populus tremula GN=adh PE=3 SV=1
...........................-SEYTVCHIGTVAKI.N.....PA.A.......
.PLDKVC..IL...SCGIS......TG.LGAALNVA...KPQKG..HTVAVFGLGAVGLA
AAE.GAR.LS..GASRIIGVDLN.PSRF.KEAK.KFGVT....E.LI...NP..K.DH..
....DKPVQ...................QVLI.EMTD............G.GVDRSIEC.
..T...G......NV....QAMI-------------------------------------
--------------------------SAFEC-VHD.G......W.GVAV--LVGVPSK.D
D.EF-KT..........HPM.NLLN..ERTL.KGTFF....GNYKPRTDLP..GVVE
>tr|Q5ZG05|Q5ZG05_POPTN/100-287 Alcohol dehydrogenase (Fragment) OS=Populus tremula GN=adh PE=3 SV=1
...........................-SEYTVCHIGTVAKI.N.....PA.A.......
.PLDKVC..IL...SCGIS......TG.LGAALNVA...KPQKG..HTVAVFGLGAVGLA
AAE.GAR.LS..GASRIIGVDLN.PSRF.KEAK.KFGVT....E.LI...NP..K.DH..
....DKPVQ...................QVLI.EMTD............G.GVDRSIEC.
..T...G......NV....QAMI-------------------------------------
--------------------------SAFEC-GHV.G......W.GVAV--LVGVPSK.D
D.EF-KT..........HPM.NLLN..ERTL.KGAFF....GNYKPRTDLP..GVVE
>tr|Q5ZG06|Q5ZG06_POPTN/100-287 Alcohol dehydrogenase (Fragment) OS=Populus tremula GN=adh PE=3 SV=1
...........................-SEYTVCHIGTVAKI.N.....PA.A.......
.PLDKVC..IL...SCGIS......TG.LGAALNVA...KPQKG..HTVAVFGLGAVGLA
AAE.GAR.LS..GASRIIGVDLN.PSRF.KEAK.KFGVT....E.LI...NP..K.DH..
....DKPVQ...................QVII.EMTD............G.GVDRSIEC.
..T...G......NV....QAMI-------------------------------------
--------------------------SAFEC-VHD.G......W.GVAV--LVGVPSK.D
D.EF-KT..........HPM.NLLN..ERTL.KGTFF....GNYKPRTDLP..GVVE
>tr|Q5ZG09|Q5ZG09_POPTN/100-287 Alcohol dehydrogenase (Fragment) OS=Populus tremula GN=adh PE=3 SV=1
...........................-SEYTVCHIGTVAKI.N.....PA.A.......
.PLDKVC..IL...SCGIS......TG.LGAALNVA...KPQKG..HTVAVFGLGAVGLA
AAE.GAR.LS..GASRIIGVDLN.PSRF.KEAK.KFGVT....E.LI...NP..K.DH..
....DKPVQ...................QVLI.EMTD............G.GVDRSIEC.
..T...G......NV....QAMI-------------------------------------
--------------------------SAFEC-GHV.G......W.GVAV--LVGVPSK.D
D.EF-KT..........HPM.NLLN..ERTL.KGAFF....GNYKPRTDLP..GVVE
>tr|Q5ZG10|Q5ZG10_POPTN/100-287 Alcohol dehydrogenase (Fragment) OS=Populus tremula GN=adh PE=3 SV=1
...........................-SEYTVCHIGTVAKI.N.....PA.A.......
.PLDKVC..IL...SCGIS......TG.LGAALNVA...KPQKG..HTVAVFGLGAVGLA
AAE.GAR.LS..GASRIIGVDLN.PSRF.KEAK.KFGVT....E.LI...NP..K.DH..
....DKAVQ...................QVLI.EMTD............G.GVDRSIEC.
..T...G......NV....QAMI-------------------------------------
--------------------------SAFEC-VHD.G......W.GVAV--LVGVPSK.D
D.EF-KT..........HPM.NLLN..ERTL.KGTFF....GNYKPRTDLP..GVVE
>tr|Q5ZG11|Q5ZG11_POPTN/100-287 Alcohol dehydrogenase (Fragment) OS=Populus tremula GN=adh PE=3 SV=1
...........................-SEYTVCHIGTVAKI.N.....PA.A.......
.PLDKVC..IL...SCGIS......TG.LGAALNVA...KPQKG..HSVAVFGLGAVGLA
AAE.GAR.LS..GASRIIGVDLN.PSRF.KEAK.KFGVT....E.LI...NP..K.DH..
....DKPVQ...................QVII.EMTD............G.GVDRSIEC.
..T...G......NV....QAMI-------------------------------------
--------------------------SAFEC-VHD.G......W.GVAV--LVGVPSK.D
D.VF-KT..........HPM.NLLN..ERTL.KGTFF....GNYKPRTDLP..GVVE
>tr|Q5ZG13|Q5ZG13_POPTN/100-287 Alcohol dehydrogenase (Fragment) OS=Populus tremula GN=adh PE=3 SV=1
...........................-SEYTVCHIGTVAKI.N.....PA.A.......
.PLDKVC..IL...SCGIS......TG.LGAALNVA...KPQKG..HTVAVFGLGAVGLA
AAE.GAR.LS..GASRIIGVDLN.PSRF.KEAK.KFGVT....E.LI...NP..K.DH..
....DKPVQ...................QVII.EMTD............G.GVDRSIEC.
..T...G......NV....QAMI-------------------------------------
--------------------------SAFEC-VHD.G......W.GVAV--LVGVPSK.D
D.EF-KT..........HPM.NLLN..ERTL.KGTFF....GNYKPRTDLP..GVVE
>tr|Q684J9|Q684J9_LOTJA/150-337 Alcohol dehydrogenase OS=Lotus japonicus GN=adh PE=2 SV=1
...........................-SEYTVLHAGCVAKI.N.....PA.A.......
.PLDKVC..IL...SCGIC......TG.FGATVNVA...KPKPG..SSVAIFGLGAVGLA
AAE.GAR.VS..GASRIIGVDLV.SSRF.EGAK.KFGVN....E.FV...NP..K.DH..
....DKPVQ...................EVIA.EMTN............G.GVDRAVEC.
..T...G......SI....QAMI-------------------------------------
--------------------------SAFEC-VHD.G......W.GVAV--LVGVPNK.D
D.AF-KT..........HPV.NFLN..ERTL.KGTFY....GNYKPRTDLP..NVVE
>tr|Q6H5W0|Q6H5W0_ORYSJ/25-212 cDNA clone:006-301-A07, full insert sequence OS=Oryza sativa subsp. japonica GN=OSJNBa0014E22.22-2 PE=2 SV=1
...........................-SEYTVVHSGCAVKV.G.....PT.V.......
.PMDRIC..LL...SCGVS......AG.LGAAWKVA...DISKG..SSVVIFGLGTVGLS
VAQ.GAK.LR..GASIIIGVDTN.PEKQ.EKGK.AFGVT....D.FI...NP..E.EL..
....NEPVQ...................QVVK.RLTN............G.GADYSFEC.
..V...G......DT....GVVS-------------------------------------
--------------------------TALQS-CSD.G......W.GLTV--TLGVPKA.K
P.EV-SA..........HYA.LLLS..GRTL.KGSLF....GGWRPKSDLP..LLVD
>tr|Q6H5W1|Q6H5W1_ORYSJ/151-338 Os02g0637700 protein OS=Oryza sativa subsp. japonica GN=OSJNBa0014E22.22-1 PE=2 SV=1
...........................-SEYTVVHSGCAVKV.G.....PT.V.......
.PMDRIC..LL...SCGVS......AG.LGAAWKVA...DISKG..SSVVIFGLGTVGLS
VAQ.GAK.LR..GASIIIGVDTN.PEKQ.EKGK.AFGVT....D.FI...NP..E.EL..
....NEPVQ...................QVVK.RLTN............G.GADYSFEC.
..V...G......DT....GVVS-------------------------------------
--------------------------TALQS-CSD.G......W.GLTV--TLGVPKA.K
P.EV-SA..........HYA.LLLS..GRTL.KGSLF....GGWRPKSDLP..LLVD
>tr|Q6IVK8|Q6IVK8_TOBAC/150-337 ADH-like UDP-glucose dehydrogenase OS=Nicotiana tabacum PE=2 SV=1
...........................-SEYTVVHVGCVAKI.N.....PL.A.......
.PLDKVC..VL...SCGIS......TG.LGATLNVA...KPTKG..SSVAIFGLGAVGLA
AAE.GAR.IA..GASRIIGVDLN.ASRF.ELAK.KFGVT....E.FV...NP..K.DH..
....NKPIQ...................EVIA.EMTD............G.GVDRSVEC.
..T...G......HI....DAMI-------------------------------------
--------------------------SAFEC-VHD.G......W.GVAV--LVGVPHK.E
A.VF-KT..........HPM.KLLN..ERTL.KGTFF....GNYKPRSDLP..SVVE
>tr|Q75ZX0|Q75ZX0_9ORYZ/149-336 Alcohol dehydrogenase 1 OS=Oryza australiensis GN=Adh1 PE=3 SV=1
...........................-SEYTVMHVGCVAKI.N.....PE.A.......
.PLDKVC..VL...SCGIS......TG.LGATINVA...KPPKG..STVAIFGLGAVGLA
AAE.GAR.IA..GASRIIGIDLN.ANRF.EEAR.KFGCT....E.FV...NP..K.DH..
....DKPVQ...................QVLA.EMTN............G.GVDRSVEC.
..T...G......NI....NAMI-------------------------------------
--------------------------QAFEC-VHD.G......W.GVAV--LVGVPHK.D
A.EF-KT..........HPM.NFLN..ERTL.KGTFF....GNYKPRTDLP..NVVE
>tr|Q75ZX1|Q75ZX1_9ORYZ/149-336 Alcohol dehydrogenase 1 OS=Oryza meridionalis GN=Adh1 PE=3 SV=1
...........................-SEYTVMHVGCVAKI.N.....PA.A.......
.PLDKVC..VL...SCGIS......TG.LGATINVA...KPPKG..STVAIFGLGAVGLA
AAE.GAR.IA..GASRIIGIDLN.ANRF.EEAR.KFGCT....E.FV...NP..K.DH..
....DKPVQ...................QVLA.EMTN............G.GVDRSVEC.
..T...G......NI....NAMI-------------------------------------
--------------------------QAFEC-VHD.G......W.GVAV--LVGVPHK.D
A.EF-KT..........HPM.NFLN..ERTL.KGTFF....GNYKPRTDLP..NVVE
>tr|Q75ZX2|Q75ZX2_9ORYZ/149-336 Alcohol dehydrogenase 1 OS=Oryza glumipatula GN=Adh1 PE=3 SV=1
...........................-SEYTVMHVGCVAKI.N.....PA.A.......
.PLDKVC..VL...SCGIS......TG.LGATINVA...KPPKG..STVAIFGLGAVGLA
AAE.GAR.IA..GASRIIGIDLN.ANRF.EEAR.KFGCT....E.FV...NP..K.DH..
....DKPVQ...................QVLA.EMTN............G.GVDRSVEC.
..T...G......NI....NAMI-------------------------------------
--------------------------QAFEC-VHD.G......W.GVAV--LVGVPHK.D
A.EF-KT..........HPM.NFLN..ERTL.KGTFF....GNYKPRTDLP..NVVE
>tr|Q75ZX3|Q75ZX3_9ORYZ/149-336 Alcohol dehydrogenase 1 OS=Oryza barthii GN=Adh1 PE=3 SV=1
...........................-SEYTVMHVGCVAKI.N.....PA.A.......
.PLDKVC..VL...SCGIS......TG.LGATINVA...KPPKG..STVAIFGLGAVGLA
AAE.GAR.IA..GASRIIGIDLN.ANRF.EEAR.KFGCT....E.FV...NP..K.DH..
....DKPVQ...................QVLA.EMTN............G.GVDRSVEC.
..T...G......NI....NAMI-------------------------------------
--------------------------QAFEC-VHD.G......W.GVAV--LVGVPHK.D
A.EF-KT..........HPM.NFLN..ERTL.KGTFF....GNYKPRTDLP..NVVE
>tr|Q75ZX6|Q75ZX6_ORYRU/149-336 Alcohol dehydrogenase I OS=Oryza rufipogon GN=Adh1 PE=3 SV=1
...........................-SEYTVMHVGCVAKI.N.....PA.A.......
.PLDKVC..VL...SCGIS......TG.LGATINVA...KPPKG..STVAIFGLGAVGLA
AAE.GAR.IA..GASRIIGIDLN.ANRF.EEAR.KFGCT....E.FV...NP..K.DH..
....DKPVQ...................QVLS.EMTN............G.GVDRSVEC.
..T...G......NI....NAMI-------------------------------------
--------------------------QAFEC-VHD.G......W.GVAV--LVGVPHK.D
A.EF-KT..........HPM.NFLN..ERTL.KGTFF....GNYKPRTDLP..NVVE
>tr|Q75ZY0|Q75ZY0_ORYRU/149-336 Alcohol dehydrogenase I OS=Oryza rufipogon GN=Adh1 PE=3 SV=1
...........................-SEYTVMHVGCVAKI.N.....PA.A.......
.PLDKVC..VL...SCGIS......TG.LGATINVA...KPPKG..STVAIFGLGAVGLA
AAE.GAR.IA..GASRIIGIDLN.ANRF.EEAR.KFGCT....E.FV...NP..K.DH..
....DKPVQ...................QVLA.EMTN............G.GVDRSVEC.
..T...G......NI....NAMI-------------------------------------
--------------------------QAFEC-VHD.G......W.GVAV--LVGVPHK.D
A.EF-KT..........HPM.NFLN..ERTL.KGTFF....GNYKPRTDLP..NVVE
>tr|Q75ZY3|Q75ZY3_ORYRU/149-336 Alcohol dehydrogenase I OS=Oryza rufipogon GN=Adh1 PE=3 SV=1
...........................-SEYTVMHVGCVAKI.N.....PA.A.......
.PLDKVC..VL...SCGIS......TG.LGATINAA...KPPKG..STVAIFGLGAVGLA
AAE.GAR.IA..GASRIIGIDLN.ANRF.EEAR.KFGCT....E.FV...NP..K.DH..
....DKPVQ...................QVLA.EMTN............G.GVDRSVEC.
..T...G......NI....NAMI-------------------------------------
--------------------------QAFEC-VHD.G......W.GVAV--LVGVPHK.D
A.EF-KT..........HPM.NFLN..ERTL.KGTFF....GNYKPRTDLP..NVVE
>tr|Q75ZY7|Q75ZY7_ORYRU/149-336 Alcohol dehydrogenase I OS=Oryza rufipogon GN=Adh1 PE=3 SV=1
...........................-SEYTVMHVGCVAKI.N.....PA.A.......
.PLDKVC..VL...SCGIS......TG.LGATINVA...KPPKG..STVAIFGLGAVGLA
AAE.GAR.IA..GASRIIGIDLN.ANRF.EEAR.KFGCT....E.FV...NP..K.DH..
....DKPVQ...................QVLA.EMTN............G.GVDRSVEC.
..T...G......NI....NAMI-------------------------------------
--------------------------QAFEC-VHD.G......W.GIAV--LVGVPHK.D
A.EF-KT..........HPM.NFLN..ERTL.KGTFF....GNYKPRTDLP..NVVE
>tr|Q760C7|Q760C7_ORYRU/149-336 Alcohol dehydrogenase 1 OS=Oryza rufipogon GN=Adh1 PE=3 SV=1
...........................-SEYTVMHVGCVAKI.N.....PA.A.......
.PLDKVC..VL...SCGIS......TG.LGATINVA...KPPKG..STVAIFGLGAVGLA
AAE.GAR.IA..GASRIIGIDLN.ANRF.EEAR.KFGCT....E.FV...NP..K.DH..
....DKPVQ...................QVLA.EMTN............G.GVDRSVEC.
..T...G......NI....NAMI-------------------------------------
--------------------------QAFEC-VHD.G......W.GVAV--LVGVPHK.D
A.EF-KT..........HPM.NFLN..ERTL.KGTFF....GNYKPRTDLP..NVVE
>tr|Q7DN06|Q7DN06_MAIZE/76-263 Alcohol dehydrogenase 1 (Fragment) OS=Zea mays GN=Adh1 PE=4 SV=1
...........................-SEYTVMHVGCVAKI.N.....PQ.A.......
.PLDKVC..VL...SCGIS......TG.LGASINVA...KPPKG..STVAVFGLGAVGLA
AAE.GAR.IA..GASRIIGVDLN.PSRF.EEAR.KFGCT....E.FV...NP..K.DH..
....NKPVQ...................EVLA.EMTN............G.GVDRSVEC.
..T...G......NI....NAMI-------------------------------------
--------------------------QAFEC-VHD.G......W.GVAV--LVGVPHK.D
A.EF-KT..........HPM.NFLN..ERTL.KGTFF....GNYKPRTDLP..NVVE
>tr|Q7G0X6|Q7G0X6_9ROSI/107-227 Alcohol dehydrogenase D (Fragment) OS=Gossypium bickii GN=AdhD PE=3 SV=1
...........................-SEYTVAHVGSVAKI.N.....PA.A.......
.PLDKVC..IL...SCGIS......TG.LGATLNVA...KPTKG..STVAIFGLGAVGLA
AAE.GAR.IA..GASRIIGVDLN.PNRF.EEAK.KFGCT....E.FV...NP..K.DH..
....NKPVQ...................EVLA.EMTN............G.GVD-----.
..-...-......--....---R-------------------------------------
-----------------------------------.-......-.--SV---------.-
-.-----..........---.----..----.-----....----------..----
>tr|Q7M1S7|Q7M1S7_WHEAT/149-336 Alcohol dehydrogenase OS=Triticum aestivum PE=3 SV=1
...........................-SEYTVIHVGCLAKI.N.....PE.A.......
.PLDKVC..VL...SCGIS......TG.LGATLNVA...KPKKG..STVAIFGLGAVGLA
AME.GAR.MA..GASRIIGVDLN.PAKY.EQAK.KFGCT....D.FV...NP..K.DH..
....TKPVQ...................EVLV.EMTN............G.GVDRAVEC.
..T...G......HI....DAMI-------------------------------------
--------------------------AAFEC-VHD.G......W.GVAV--LVGVPHK.E
A.VF-KT..........YPM.NFLN..ERTL.KGTFF....GNYKPRTDLP..EVVE
>tr|Q84JB2|Q84JB2_HORSP/149-314 Alcohol dehydrogenase (Fragment) OS=Hordeum spontaneum GN=adh2 PE=3 SV=1
...........................-SEYTVIHVGCLAKI.N.....PE.A.......
.PLDKVC..VL...SCGIS......TG.LGATLNVA...KPKKG..STVAIFGLGAVGLA
AME.GAR.MA..GASRIIGVDLN.PAKY.EQAK.KFGCT....D.FV...NP..K.DH..
....TKPVQ...................EVLV.EMTN............G.GVDRAVEC.
..T...G......HI....DAMI-------------------------------------
--------------------------AAFEC-VHD.G......W.GVAV--LVGVPHK.E
A.VF-KT..........HPM.NFLN..----.-----....----------..---E
>tr|Q84JW9|Q84JW9_HORSP/149-314 Alcohol dehydrogenase (Fragment) OS=Hordeum spontaneum GN=adh2 PE=3 SV=1
...........................-SEYTVIHVGCLAKI.N.....PE.A.......
.PLDKVC..VL...SCGIS......TG.LGATLNVA...KPKKG..STVAIFGLGAVGLA
AME.GAR.MA..GASRIIGVDLN.PAKY.EQAK.KFGCT....D.FV...NP..K.DH..
....TKPVQ...................EVLV.EMTN............G.GVDRAVEC.
..T...G......HI....DAMI-------------------------------------
--------------------------AAFEC-VHD.G......W.GVAV--LVGVPHK.E
A.VF-KT..........HPM.NFLN..----.-----....----------..---E
>tr|Q84K28|Q84K28_9POAL/75-262 Alcohol dehydrogenase (Fragment) OS=Miscanthus floridulus GN=adh1 PE=4 SV=1
...........................-SEYTVMHVGCVAKI.N.....PE.A.......
.PLDKVC..VL...SCGIS......TG.LGASINVA...KPPKG..STVAIFGLGAVGLA
AAE.GAR.TA..GASRIIGVDLN.PSRF.EEAR.KFGCT....E.FL...NP..K.DH..
....KKPVQ...................EVLA.EMTN............G.GVDRSVEC.
..T...G......NI....NAMI-------------------------------------
--------------------------QAFEC-VHD.G......W.GVAV--LVGVPHK.D
A.EF-KT..........HPM.NFLN..ERTL.KGTFF....GNFKPRTDLP..NVVE
>tr|Q84K66|Q84K66_HORSP/149-314 Alcohol dehydrogenase (Fragment) OS=Hordeum spontaneum GN=adh2 PE=3 SV=1
...........................-SEYTVIHVGCLAKI.N.....PE.A.......
.PLDKVC..VL...SCGIS......TG.LGATLNVA...KPKKG..STVAIFGLGAVGLA
AME.GAR.MA..GASRIIGVDLN.PAKY.EQAK.KFGCT....D.FV...NP..K.DH..
....TKPVQ...................EVLV.EMTN............G.GVDRAVEC.
..T...G......HI....DAMI-------------------------------------
--------------------------AAFEC-VHD.G......W.GVAV--LVGVPHK.E
A.VF-KT..........HPM.NFLN..----.-----....----------..---E
>tr|Q84LX0|Q84LX0_9POAL/75-262 Alcohol dehydrogenase (Fragment) OS=Miscanthus transmorrisonensis GN=adh1 PE=4 SV=1
...........................-SEYTVMQVGCVAKI.N.....PQ.A.......
.PLDKVC..VL...SCGIS......TG.LGASINVA...KPPKG..STVAIFGLGAVGLA
AAE.GAR.IA..GASRIIGVDLN.PSRF.EEAR.KFGCT....E.FV...NP..K.DH..
....KKPVQ...................EVLA.EMTN............G.GVDRSVEC.
..T...G......NI....NAMI-------------------------------------
--------------------------QAFEC-VHD.G......W.GVAV--LVGVPHK.D
A.ES-KT..........HPM.NFLN..ERTL.KGTFF....GNFKPRTGLP..NVVE
>tr|Q84LX1|Q84LX1_9POAL/75-262 Alcohol dehydrogenase (Fragment) OS=Miscanthus transmorrisonensis GN=adh1 PE=4 SV=1
...........................-SEYTVMHVGCVAKI.N.....PQ.A.......
.PLDKVC..VL...SCGIS......TG.LGASINVA...KPPKG..STVAIFDLGAVGLA
AAE.GAR.IA..GASRIIGVDLN.PSRF.EEAR.KFGRT....E.FV...NQ..K.DH..
....KKPVQ...................EVLA.EMTN............R.GVDRNVEC.
..T...G......NI....NAMI-------------------------------------
--------------------------QAFEC-VHD.G......W.GVAV--LVGVPHK.D
A.EF-KT..........HPM.NFLN..ERTL.KGTFF....GNFKPRTDLP..NVVE
>tr|Q84LX2|Q84LX2_9POAL/75-262 Alcohol dehydrogenase (Fragment) OS=Miscanthus transmorrisonensis GN=adh1 PE=4 SV=1
...........................-SEYTVMHVGCVAKI.N.....PQ.A.......
.PLDKVC..VL...SCGIS......TG.LGASINVA...KPPKG..STVAIFGLGAVGLA
AAE.GAR.IA..GASRIIGVDLN.PSRF.EEAR.KFGCT....E.FL...NP..K.DH..
....KKPVQ...................EVLA.EMTN............G.GVDRSVEC.
..T...G......NI....NAMV-------------------------------------
--------------------------QAFEC-VHD.G......W.GVAV--LVGVPHK.D
A.EF-KT..........HPM.NFLN..ERTL.KGTFF....GNFKPRTDLP..NVVE
>tr|Q84LX3|Q84LX3_9POAL/75-262 Alcohol dehydrogenase (Fragment) OS=Miscanthus transmorrisonensis GN=adh1 PE=4 SV=1
...........................-SEYTVMHVGCVAKI.N.....PQ.A.......
.PLDKVC..VL...SCGIS......TG.LGASINVA...KPPKG..STVAIFGLGAVGLA
AAE.GAR.IA..GASRIIGVDLN.PSRF.EEAR.KFGCT....E.FV...NP..K.DH..
....KKPVQ...................EVLA.EMTN............G.GVDRSVEC.
..T...G......NI....NAMI-------------------------------------
--------------------------QAFEC-VHD.G......W.GVAV--LVGVPHK.D
A.EF-KT..........HPM.NFLN..ERTL.KGTFF....GNFKPRTDLP..NVVE
>tr|Q84LX4|Q84LX4_9POAL/75-262 Alcohol dehydrogenase (Fragment) OS=Miscanthus transmorrisonensis GN=adh1 PE=4 SV=1
...........................-SEYTVMHVGCVAKI.N.....PQ.A.......
.PLDKVC..VL...SCGIS......TG.LGASINVA...KPPKG..STGAIFGLGAVGLA
AAE.GAR.IA..GASRIIGVDLN.PSRF.EEAR.KFGRT....E.FV...NQ..K.DH..
....KKPVQ...................EVLA.EMTN............R.GVDRNVEC.
..T...G......NI....NAMI-------------------------------------
--------------------------QAFEC-VHD.G......W.GVAV--LVGVPHK.D
A.KF-KT..........HPM.NFLN..ERTL.KGTFF....GNFKPRTDLP..NVVE
>tr|Q84LX5|Q84LX5_9POAL/75-262 Alcohol dehydrogenase (Fragment) OS=Miscanthus transmorrisonensis GN=adh1 PE=4 SV=1
...........................-SEYTVMHVGCVARI.N.....PQ.A.......
.PLDKVC..VL...SCGIS......TG.LGASINVA...KPPKG..STVAIFGLGAVGLA
AAE.GAR.IA..GASRIIGVDLN.PSRF.EEAR.KFGCT....E.FV...NP..K.DH..
....KKPVQ...................EVLA.EMTN............G.GVDRSVEC.
..T...G......NI....NAMI-------------------------------------
--------------------------QAFEC-VHD.G......W.GVAV--LVGAPHK.D
A.EF-KT..........HPM.NFLN..ERTL.KGTFF....GNFKPRTDLP..NVVE
>tr|Q84LX6|Q84LX6_9POAL/75-262 Alcohol dehydrogenase (Fragment) OS=Miscanthus transmorrisonensis GN=adh1 PE=4 SV=1
...........................-SEYTVMHVGCVAKI.N.....PQ.A.......
.PLDKVC..VL...SRGIS......TG.LGASINVA...KPPKG..STVAIFGLGAVGLA
AAE.GAR.IA..GASRIIGVDLN.PSRF.EEAR.KFGCT....G.FV...NP..K.DH..
....KKPVQ...................EVLA.EMTN............G.GVDRSVEC.
..T...G......NI....NAMI-------------------------------------
--------------------------QAFEC-VHD.G......W.GVAV--LVGVPHK.D
A.EF-KT..........HPM.NFLN..ERTL.KGTFF....GNFKPRADLP..NVVE
>tr|Q84LX7|Q84LX7_9POAL/75-262 Alcohol dehydrogenase (Fragment) OS=Miscanthus transmorrisonensis GN=adh1 PE=4 SV=1
...........................-SEYTVMHVGCVAKI.N.....PQ.A.......
.PLDKVC..VL...SCGIS......TG.LGASINVA...KPPKG..STVAIFGLGAVGLA
AAE.GAR.IA..GASRIIGVDLN.PSRF.EEAR.KFGCT....E.FV...NP..K.DH..
....KKPVQ...................EVLA.EMTN............G.GVDRSVEC.
..T...G......NI....NAMI-------------------------------------
--------------------------QAFEC-VHD.G......W.GVAV--LVGVPHK.D
A.EF-KT..........HPM.NFLN..ERTL.KGTFF....GNFKPRTDLP..NVVE
>tr|Q84LX8|Q84LX8_9POAL/75-262 Alcohol dehydrogenase (Fragment) OS=Miscanthus transmorrisonensis GN=adh1 PE=4 SV=1
...........................-SEYTVMHVGCVAKI.N.....PQ.A.......
.PLDKVC..VL...SCGIS......TG.LGASINVA...KPPKG..STAAIFGLGAVGLA
AAE.GAR.IA..GASRIIGADLN.PSRF.EEAR.KFGCT....E.FV...NP..K.DH..
....KKPVQ...................EVLA.EMTN............G.GVDRSVEC.
..T...G......NI....NAMI-------------------------------------
--------------------------QAFEC-VHD.G......W.GVAV--LVGVPHK.D
A.EF-KT..........HPM.NFLN..ERTL.KGTFF....GNFKPRTDLP..NVVE
>tr|Q84LX9|Q84LX9_9POAL/75-262 Alcohol dehydrogenase (Fragment) OS=Miscanthus transmorrisonensis GN=adh1 PE=4 SV=1
...........................-SEYTVMHVGCVAKI.N.....PQ.A.......
.PLDKVC..VL...SCGIS......TG.LGASINVA...KPPKG..STVAIFGLGAVGLA
AAE.GAR.IA..GASRIIGVDLN.PSRF.EEAR.KFGCT....E.FV...NP..K.DH..
....KKPVQ...................EVLA.EMTN............G.GVDRNVEC.
..T...G......NI....NAMI-------------------------------------
--------------------------QAFEC-VHD.G......W.GVAA--LVGVPHK.D
A.EF-KT..........HPM.NFLN..ERTL.KGTFF....GNFKPRTDLP..NVVE
>tr|Q84LY0|Q84LY0_9POAL/75-262 Alcohol dehydrogenase (Fragment) OS=Miscanthus transmorrisonensis GN=adh1 PE=4 SV=1
...........................-SEYTVTHVGCVAKI.N.....PQ.A.......
.PLDKVC..VL...SCGIS......TG.LGASINVA...KPPKG..STVAIFGLGAVGLA
AAE.GAR.IA..GASRIIGVDLN.PSRF.EEAR.KFGCT....E.FV...NP..K.DH..
....KKPVQ...................EVLA.EMTN............G.GVDRSVEC.
..T...G......NI....NAMI-------------------------------------
--------------------------QAFEC-VHD.G......W.GVAV--LVGVPHK.D
A.EF-KT..........HPM.NFLN..ERTL.KGTFF....GNFKPRTDLP..NVVE
>tr|Q84LY1|Q84LY1_9POAL/75-262 Alcohol dehydrogenase (Fragment) OS=Miscanthus transmorrisonensis GN=adh1 PE=4 SV=1
...........................-SEYTVMHVGCVAKI.N.....PQ.A.......
.PLDKVC..VL...SCGIS......TG.LGASINVA...KPPKG..STVAIFGLGAVGLA
AAE.GAR.IA..GASGIIGVDLN.PSRF.EEAR.KFGCT....E.FV...NP..K.DH..
....KKPVQ...................EVLA.EMTN............G.GVDRSVEC.
..T...G......NI....NAMI-------------------------------------
--------------------------RAFEC-VHD.G......W.GVAV--LVGVPHK.D
A.EF-KT..........HPM.NFLN..ERTL.KGTFF....GNFKPRTDLP..NVVE
>tr|Q84LY2|Q84LY2_9POAL/75-262 Alcohol dehydrogenase (Fragment) OS=Miscanthus transmorrisonensis GN=adh1 PE=4 SV=1
...........................-SEYTVMHVGCVAKI.N.....PQ.A.......
.PLDKVC..VL...SCGIS......TG.LGASINVA...KPPKG..STVAIFGLGAVGLA
AAE.GAR.IA..GASRIIGVDLN.PSRF.EEAR.KFGCT....E.FV...NP..K.DH..
....KKPVQ...................EVLA.EMTN............G.GVDRSVEC.
..T...G......NI....NAMI-------------------------------------
--------------------------QAFEC-VHD.G......W.GVAV--LVGVPHK.D
A.EF-KT..........HPM.NFLN..ERTL.KGTFF....GNFKPRTDLP..NVVE
>tr|Q84LY3|Q84LY3_9POAL/75-262 Alcohol dehydrogenase (Fragment) OS=Miscanthus transmorrisonensis GN=adh1 PE=4 SV=1
...........................-SEYTVMHVGCVAKI.N.....PQ.A.......
.PLDKVC..VL...SCGIS......TG.LGASINVA...KPPKG..STVAIFGLGAVGLA
AAE.GAR.IA..GASRIIGVDLN.PSRF.EEAR.KFGCT....E.FV...NP..K.DH..
....KKPVQ...................EVLA.EMTN............G.GVDRSVEC.
..T...G......NI....NAMI-------------------------------------
--------------------------QAFEC-VHD.G......W.GVAV--LVGVPHK.D
A.EF-KT..........HPM.NFLN..ERTL.KGTFF....GNFKPRTDLP..NVVE
>tr|Q84LY4|Q84LY4_9POAL/75-262 Alcohol dehydrogenase (Fragment) OS=Miscanthus transmorrisonensis GN=adh1 PE=4 SV=1
...........................-SEYTVMHVGCVAKI.N.....PQ.A.......
.PLDKVC..VL...SCGIS......TG.LGASINVA...KPPKG..STVAIFGLGAVGLA
AAE.GAR.IA..GALRIIGVDLN.PSRF.EEAR.KFGCT....E.FV...NP..K.DH..
....KKPVQ...................EVLA.EMTN............G.GVDRSVEC.
..T...G......NI....NAMI-------------------------------------
--------------------------QAFEC-VHD.G......W.GVAV--LVGVPHK.D
A.EF-KT..........HPM.NFLN..GRTL.KGTFF....GNFKPRTDLP..NVVE
>tr|Q84LY5|Q84LY5_9POAL/75-262 Alcohol dehydrogenase (Fragment) OS=Miscanthus transmorrisonensis GN=adh1 PE=4 SV=1
...........................-SEYTVMHVGCVAKI.N.....PQ.A.......
.PLDKVC..VL...SCGIS......TG.LGASINVA...KPPKG..STVAIFGLGAVGLA
AAE.GAR.IA..GASRIIGVDLN.PSRF.EEAR.KFGCT....E.FV...NP..K.DH..
....KKPVQ...................EVLA.EMTN............G.GVDRSVEC.
..T...G......NI....NAMI-------------------------------------
--------------------------QAFEC-VHD.G......W.GVAV--LVGVPHK.D
A.EF-KT..........HPM.NFLN..ERTL.KGTFF....GNFKPRTDLP..NVME
>tr|Q84LY6|Q84LY6_MISSI/75-262 Alcohol dehydrogenase (Fragment) OS=Miscanthus sinensis var. sinensis GN=adh1 PE=4 SV=1
...........................-SEYTVMHVGCVAKI.N.....PQ.A.......
.PLDKVC..VL...SCGIS......TG.LGASINVA...KPPKG..STVAIFGLGAVGLA
AAE.GAR.IA..GASRIIGVDLN.PSRF.EEAR.KFGCT....E.FV...NP..K.DH..
....KKPVQ...................EVLA.EMTN............G.GVDRSVEC.
..T...G......NI....NATI-------------------------------------
--------------------------QAFEC-VHD.G......W.GVAV--LVGVPHK.D
A.EF-KT..........HPM.NFLN..ERTL.KGTFF....GNFKPRTDLP..NVVE
>tr|Q84LY7|Q84LY7_MISSI/75-262 Alcohol dehydrogenase (Fragment) OS=Miscanthus sinensis var. sinensis GN=adh1 PE=4 SV=1
...........................-SEYTVMHVGCVAKI.N.....PQ.A.......
.PLDKVC..VL...SCGIS......TG.LGASINVA...KPPKG..STVAIFGLGAVGLA
AAE.GAR.IA..GASRVIGVDLN.PSRF.EEAR.KFGCT....E.FV...NP..K.DH..
....KKPVQ...................EVLA.EMTN............G.GVDRSVEC.
..T...G......NI....NAMI-------------------------------------
--------------------------QAFEC-VHD.G......W.GVAV--LVGVPHK.D
A.EF-KT..........HPM.NFLN..ERTL.KGTFF....GNFKPRTDLP..NVVE
>tr|Q84LY8|Q84LY8_MISSI/75-262 Alcohol dehydrogenase (Fragment) OS=Miscanthus sinensis var. sinensis GN=adh1 PE=4 SV=1
...........................-SEYTVMHVGCVAKI.N.....PQ.A.......
.PLDKVC..VL...SCGIS......TG.LGASINVA...KPPKG..STVAIFGLGAVGLA
AAE.GAR.IA..GASRIIGVDLN.PSRF.EEAG.KFGCT....E.FV...NP..K.DH..
....KKPVQ...................EVLA.EMTN............G.GVDRSVEC.
..T...G......NI....NAMI-------------------------------------
--------------------------QAFER-VHD.G......W.GVAV--LVGVPHK.D
A.EF-KT..........HPM.NFLN..ERTL.KGTFF....GNFKPRTDLP..NVVE
>tr|Q84LY9|Q84LY9_MISSI/75-262 Alcohol dehydrogenase (Fragment) OS=Miscanthus sinensis var. sinensis GN=adh1 PE=4 SV=1
...........................-SEYTVMHVGCVAKI.N.....PQ.A.......
.PLDKVC..VL...SCGIS......TG.LGASINVA...KPPKG..STVAIFGLGAVGLA
AAE.GAR.IA..GASRIIGVDLN.PSRF.EEAR.KFGCT....E.FV...NP..K.DH..
....KKPVQ...................EVLA.EMTN............G.GVDRSVEC.
..T...G......NI....NAMI-------------------------------------
--------------------------QAFEC-VHD.G......W.GVAV--LVGVPHK.D
A.EF-KT..........HPM.DFLN..ERAL.KGTFF....GNFKPRTDLP..NVVE
>tr|Q84LZ0|Q84LZ0_MISSI/75-262 Alcohol dehydrogenase (Fragment) OS=Miscanthus sinensis var. sinensis GN=adh1 PE=4 SV=1
...........................-SEYTVMHVGCVAKI.N.....PQ.A.......
.PLDKVC..VL...SCGIS......TG.LGASINVA...KPPKG..STVAIFGLGAVGLA
AAE.GAR.IA..GASRIIGVDLN.PSRF.EEAR.KFGCT....E.FL...NP..K.DH..
....KKPVQ...................EVLA.EMTN............G.GVDRSVEC.
..T...G......NI....SAMI-------------------------------------
--------------------------QAFEC-VHD.G......W.GVAV--LVGVPHK.D
A.EF-KT..........HPM.NFLN..ERTL.KGTFF....GNFKPRTDLP..NVVE
>tr|Q84LZ1|Q84LZ1_MISSI/75-262 Alcohol dehydrogenase (Fragment) OS=Miscanthus sinensis var. sinensis GN=adh1 PE=4 SV=1
...........................-SEYTVMHVGCVAKI.N.....PQ.A.......
.PLDKVC..VL...SCGIS......TG.LGASINVA...KPPKG..STVAIFGLGAVGLA
AAE.GAR.IA..GASRILGVDLN.PSRF.EEAR.KFGCT....E.FL...NP..K.DH..
....KKPVQ...................EVLA.EMTN............G.GVDRSVEC.
..T...G......NI....NAMI-------------------------------------
--------------------------QAFEC-VHD.G......W.GVAV--LVGVPHK.D
A.EF-KT..........HPM.NFLN..ERTL.KGTFF....GNFKPRTDLP..NVVE
>tr|Q84LZ2|Q84LZ2_MISSI/75-262 Alcohol dehydrogenase (Fragment) OS=Miscanthus sinensis var. sinensis GN=adh1 PE=4 SV=1
...........................-SEYTVMHVGCVAKI.N.....PQ.A.......
.PLDKVC..VL...SCGIS......TG.LGASINVA...KPPKG..STVAIFGLGAVGLA
AAE.GAR.IA..GASRILGVDLN.PSRF.EEAR.KFGCT....E.FL...NP..K.DH..
....KKPVQ...................EVLA.EMTN............G.GVDRSVEC.
..T...G......NI....NAMI-------------------------------------
--------------------------QAFEC-VHD.G......W.GVAV--LVGVPHK.D
A.EF-KT..........HPM.NFLN..ERTL.KGTFF....DNFKPRTDLP..NVVE
>tr|Q84LZ3|Q84LZ3_MISSI/75-262 Alcohol dehydrogenase (Fragment) OS=Miscanthus sinensis var. sinensis GN=adh1 PE=4 SV=1
...........................-SEYTVMHVGCVAKI.N.....PQ.A.......
.PLDKVC..VL...SCGIS......TG.LGASINVA...KPPKG..STVAIFGLGAVGLA
AAE.GAR.IA..GASRIIGVDLN.PSRF.EEAR.KFGCT....E.FL...NP..K.DH..
....KKPVQ...................EVLA.EMTN............G.GVDRSVEC.
..T...G......NI....NAMI-------------------------------------
--------------------------QAFEC-VHD.G......W.GVAV--LVGVPHK.D
A.EF-KT..........HPM.NFLN..ERTL.KGTFF....GNFKPRADLP..NVVE
>tr|Q84LZ4|Q84LZ4_MISSI/75-262 Alcohol dehydrogenase (Fragment) OS=Miscanthus sinensis var. sinensis GN=adh1 PE=4 SV=1
...........................-SEYTVMHVGCVAKI.N.....PE.A.......
.PLDKVC..VL...SCGIS......TG.LGASINVA...KPPKG..STVAIFGLGAVGLA
AAE.GAR.IA..GASRIIGVDLD.PSRF.EIAR.KFGCT....E.FL...NP..K.DH..
....KKPVQ...................EVLA.EMTN............G.GVDRSVEC.
..T...G......NI....NAMI-------------------------------------
--------------------------QAFEC-VHD.G......W.GVAV--LVGVPHK.D
A.EF-KT..........HPM.NFLN..ERTL.KGTFF....GNFKPRTDLP..NVVE
>tr|Q84LZ5|Q84LZ5_MISSI/75-262 Alcohol dehydrogenase (Fragment) OS=Miscanthus sinensis var. sinensis GN=adh1 PE=4 SV=1
...........................-SEYTVMHVGCVAKI.N.....PQ.A.......
.PLDKVC..VL...SCGIS......TG.LGASINVA...KPLKG..STVAIFGLGAVGLA
AAE.GAR.IA..GASRIIGVDLN.PSRF.EEAR.KFGCT....E.FA...NP..K.DH..
....KKPVQ...................EVLA.EMTN............G.GVDRSVEC.
..T...G......NI....NAMI-------------------------------------
--------------------------QAFEC-VHD.G......W.GVAV--LVGVPHK.D
A.EF-KT..........HPM.NFLN..ERTL.KGTFF....GNFKPHTDLP..NVVE
>tr|Q84LZ6|Q84LZ6_MISSI/75-262 Alcohol dehydrogenase (Fragment) OS=Miscanthus sinensis var. sinensis GN=adh1 PE=4 SV=1
...........................-SEYTVMHVGCVAKI.N.....PQ.A.......
.PLDKVC..VL...SCGIS......TG.LGASINVA...KPLKG..STVAIFGLGAVGLA
AAE.GAR.IA..GASRIIGVDLN.PSRF.EEAR.KFGCT....E.FL...NP..K.DH..
....KKPVQ...................EVLA.EMTN............G.GVDRSVEC.
..T...G......NI....NAMI-------------------------------------
--------------------------QAFEC-VHD.G......W.GVAV--LVGVPHK.D
A.EF-KT..........HPM.NFLN..ERTL.KGTFF....GNFKPRTDLP..NVVE
>tr|Q84LZ7|Q84LZ7_MISSI/75-262 Alcohol dehydrogenase (Fragment) OS=Miscanthus sinensis var. sinensis GN=adh1 PE=4 SV=1
...........................-SEYTVMHVGCVAKI.N.....PQ.A.......
.PLDKVC..VL...SCGIS......TG.LGASINVA...KPPKG..STVAIFSLGAVGLA
AAE.GAR.IA..GASRIIGVDLN.PSRF.EEAR.KFGCT....E.FL...NP..K.DH..
....KKPVQ...................EVLA.EMTN............G.GVDRSVEC.
..T...G......NI....YAMI-------------------------------------
--------------------------QAFEC-VYD.G......W.GVAV--LVGVPHK.D
A.EF-KT..........HPM.NFLN..ERTL.KGTFF....GNFKPRTDLP..NVVE
>tr|Q84LZ8|Q84LZ8_MISSI/75-262 Alcohol dehydrogenase (Fragment) OS=Miscanthus sinensis var. sinensis GN=adh1 PE=4 SV=1
...........................-SEYTVMHVGRVAKI.N.....PQ.A.......
.PLDKVC..VL...SCGIS......TG.LGASINAA...KPPKG..STVAIFGLGAVGLA
AAE.GAR.IA..GASRIIGVDLN.PSRF.EEAR.KFGCT....E.FV...NP..K.DH..
....KKPVQ...................EVLA.EMTN............G.GVDRSVEC.
..T...G......NI....NAMI-------------------------------------
--------------------------QAFEC-VHD.G......W.GVAV--LVGVPHK.D
A.EF-KT..........HPM.NFLN..ERTL.KGTFF....GNFKPRTDLP..NVVE
>tr|Q84LZ9|Q84LZ9_MISSI/75-262 Alcohol dehydrogenase (Fragment) OS=Miscanthus sinensis var. sinensis GN=adh1 PE=4 SV=1
...........................-SEYTVMHVGCVAKI.N.....PQ.A.......
.PLDKVC..VL...SCGIS......TG.LGASINVA...KPPKG..STVAIFSLGAVGLA
AAE.GAR.IA..GASRIIGVDLN.PSRF.EEAR.KFGCT....E.FV...NP..K.DH..
....KKPVQ...................EVLA.EMTN............G.GVDRSVEC.
..T...G......NI....NAMI-------------------------------------
--------------------------QAFEC-VHD.G......W.GVAV--LVGVPHK.D
A.EF-KT..........HPM.NFLN..ERTL.KGTFF....GNFKPRTDLP..NVVE
>tr|Q84M00|Q84M00_MISSI/75-262 Alcohol dehydrogenase (Fragment) OS=Miscanthus sinensis f. glaber GN=adh1 PE=4 SV=1
...........................-SEYTVMHVGCVAKI.N.....PQ.A.......
.PLDKVC..VL...SCGIS......TG.LGASINVA...KPPKG..STVAIFGLGAVGLA
AAE.GAR.IA..GASRIIGVDLN.PSRF.EEAR.KFGCT....E.FV...NP..K.DH..
....KKPVQ...................EVLA.EMTN............G.GVDRSVEC.
..T...G......NI....NAMI-------------------------------------
--------------------------QAFEC-VHD.G......W.GVAV--LVGVPHK.D
A.EF-KT..........HPM.NFLN..ERTL.KGTFF....GNFKPRTDLP..NVVE
>tr|Q84M01|Q84M01_MISSI/75-262 Alcohol dehydrogenase (Fragment) OS=Miscanthus sinensis f. glaber GN=adh1 PE=4 SV=1
...........................-SEYTVMHVGCVAKI.N.....PQ.A.......
.PLDKVC..VL...SCGIS......TG.LGASINVA...KPPKG..STVAIFGLGAVGLA
AAE.GAR.IA..GASRIIGVDLN.PSRF.EEAR.KFGCT....E.FV...NP..K.DH..
....KKPVQ...................EVLA.EMTN............G.GVDRNVEC.
..T...G......NI....NAMI-------------------------------------
--------------------------QAFEC-VHD.G......W.GVAV--LVGVPHK.D
A.EF-KT..........HPM.NFLN..ERTL.KGTFF....GNFKPRTDLP..NVVE
>tr|Q84M02|Q84M02_MISSI/75-262 Alcohol dehydrogenase (Fragment) OS=Miscanthus sinensis f. glaber GN=adh1 PE=4 SV=1
...........................-SEYTVMHVGCVAKI.N.....PQ.A.......
.PLDKVC..VL...SCGIS......TG.LGASINVA...KPPKG..STVAIFGLGAVGLT
AAE.GAR.IA..GGSRIIGVDLN.PSRF.EEAR.KFGCT....E.FV...NP..K.DH..
....KKPVQ...................EVLA.EMTN............G.GVDRSVEC.
..T...G......NI....NAMV-------------------------------------
--------------------------QAFEC-VHD.G......W.GVAV--LVGVPHK.D
A.EL-KT..........HPM.NFLN..ERTL.KGTFF....GDFKPRTDLP..NVVE
>tr|Q84M03|Q84M03_MISSI/75-262 Alcohol dehydrogenase (Fragment) OS=Miscanthus sinensis f. glaber GN=adh1 PE=4 SV=1
...........................-SEYTVMHVGCVAKI.N.....PQ.A.......
.PLDKVC..VL...SCGIS......TG.LGASINVA...KPPKG..STVAIFGLGAVGLA
AAE.GAR.IA..GASRIIGVDLN.PSRF.EEAR.KFGCT....E.FV...NP..K.DH..
....KKPVQ...................EVLA.EMTN............G.GVDRSVEC.
..T...G......NI....SAMI-------------------------------------
--------------------------QAFEC-VHD.G......W.GVAV--LVGVPHK.D
A.EL-KT..........HPM.NFLN..ERTL.KGTFF....GDFKPRTDLP..NVVE
>tr|Q84M04|Q84M04_MISSI/75-262 Alcohol dehydrogenase (Fragment) OS=Miscanthus sinensis var. formosanus GN=adh1 PE=4 SV=1
...........................-SEYTVMHVGCVAKI.N.....PQ.A.......
.PLDKVC..VL...SCGIS......TG.LGASINVA...KPPKG..STVAIFGLGAVGLA
AAE.GAR.IA..GASRIIGVDLN.PSRF.EEAR.KFGCT....E.FV...NP..K.DH..
....KKPVQ...................EVLA.EMTN............G.GVDRGVEC.
..T...G......NI....NAMI-------------------------------------
--------------------------QAFEC-VHD.G......W.GVAV--LVGVPHK.D
A.EF-KT..........HPM.NFLN..ERTL.KGTFF....GNFKPRTDLP..NVVE
>tr|Q84M05|Q84M05_MISSI/75-262 Alcohol dehydrogenase (Fragment) OS=Miscanthus sinensis var. formosanus GN=adh1 PE=4 SV=1
...........................-SEYTVMHVGCVAKI.N.....PQ.A.......
.PLDKVC..VL...SCGIS......TG.LGASINVA...KPPKG..STVAIFGLGAVGLA
AAE.GAR.IA..GASRIIGVDLN.PSRF.EEAR.KFGCT....G.FV...NP..K.DH..
....KKPVQ...................EVLA.EMTN............G.GVDRSVEC.
..T...G......NI....NAMI-------------------------------------
--------------------------QAFEC-VHD.G......W.GVAV--LVGVPHK.D
A.EF-KT..........HPM.NFLN..ERTL.KGTFF....GNFKPRTDLP..NVVE
>tr|Q84M06|Q84M06_MISSI/75-262 Alcohol dehydrogenase (Fragment) OS=Miscanthus sinensis var. formosanus GN=adh1 PE=4 SV=1
...........................-SEYTVMHVGCVAKI.N.....PQ.A.......
.PLDKVC..VL...SCGIS......TG.LGASINVA...KPPKG..STVAIFGLGAAGLA
AAE.GAR.IA..GASRIIGVDLN.PSRF.EEAR.KFGCT....E.FV...NP..K.DH..
....KKPVQ...................EVLA.EMTN............G.GVDRNVEC.
..T...G......NI....NAMI-------------------------------------
--------------------------QAFEC-VHD.G......W.GVAV--LVGVPHK.D
A.EF-KT..........HPM.NFLN..ERTL.KGTFF....GNFKPRTDLP..NVVE
>tr|Q84M07|Q84M07_MISSI/75-262 Alcohol dehydrogenase (Fragment) OS=Miscanthus sinensis var. formosanus GN=adh1 PE=4 SV=1
...........................-SEYTVMHVGCVAKI.N.....PE.A.......
.PLDKVC..VL...SCGIS......TG.LGASINVA...KPPKG..STVAIFGLGAVGLA
AAE.GAR.IA..GASRIIGVDLN.PSRF.EEAR.KFGCT....E.FV...NP..K.DH..
....KKPVQ...................EVLA.EMTN............G.GVDRSVEC.
..T...G......NI....NAMI-------------------------------------
--------------------------QAFVC-VHD.G......W.GVAV--LVGVPHK.D
A.EF-KT..........HPM.NFLN..ERTL.KGTFF....GNFKPRTDLP..NVVE
>tr|Q84M08|Q84M08_MISSI/75-262 Alcohol dehydrogenase (Fragment) OS=Miscanthus sinensis var. formosanus GN=adh1 PE=4 SV=1
...........................-SEYTVMHVGCVAKI.N.....PQ.A.......
.PLDKVC..VL...SCGIS......TG.LGASINVA...KPPKG..STVAIFGLGAVGLA
AAE.GAR.IA..GASRIIGVDLN.PSRF.EEAR.KFGCT....E.FV...NP..K.DH..
....KKPVQ...................EVLA.EMTN............G.GVDRSVEC.
..T...G......NI....NAMI-------------------------------------
--------------------------QAFEC-VHD.G......W.GVAV--LVGVPHK.D
A.EF-KT..........HPM.NFLN..ERTL.KGTFF....GNFKPRTDLP..NVVE
>tr|Q84M09|Q84M09_MISSI/75-262 Alcohol dehydrogenase (Fragment) OS=Miscanthus sinensis subsp. condensatus GN=adh1 PE=4 SV=1
...........................-SEYTVMHVGCVAKI.N.....PE.A.......
.PLDKVC..VL...SCGIS......TG.LGASINVA...KPPKG..STVAIFGLGAVGLA
AAE.GAR.IA..GASRIIGVDLN.PSRF.EEAR.KFGCT....E.FL...NP..K.DH..
....KKPVQ...................EVLA.EMTN............G.GVDRSVEC.
..T...G......NI....NAMI-------------------------------------
--------------------------QAFEC-VHD.G......W.GVAV--LVGVPHK.D
A.EF-KT..........HPM.NFLN..ERTL.KGTFF....GNFKPRTDLP..NVVE
>tr|Q84M10|Q84M10_MISSI/75-262 Alcohol dehydrogenase (Fragment) OS=Miscanthus sinensis subsp. condensatus GN=adh1 PE=4 SV=1
...........................-SEYTVMHVGCVAKI.D.....PE.A.......
.PLDKVC..VL...SCGIS......TG.LGASINVA...KPPKG..STVAIFGLGAVGLA
AAE.GAR.IA..GASRIIGVDLN.PSRF.EEAR.KFGCT....E.FL...NP..K.DH..
....KKPVQ...................EVLA.EMTN............G.GVDRSVEC.
..T...G......NI....NAMI-------------------------------------
--------------------------QAFEC-VHD.G......W.GVAV--LVGVPRK.D
A.EF-KT..........HPM.NFLN..ERTL.KGTFF....GNFKPRTDLP..NVVE
>tr|Q84M11|Q84M11_MISSI/75-262 Alcohol dehydrogenase (Fragment) OS=Miscanthus sinensis subsp. condensatus GN=adh1 PE=4 SV=1
...........................-SEYTVMHVGCVAKI.D.....PE.A.......
.PLDKVC..VL...SCGIS......TG.LGASINVA...KPPKG..STVAIFGLGAVGLA
AAE.GAR.IA..GASRIIGVDLN.PSRF.EEAR.KFGCT....E.FL...NP..K.DH..
....KKPVQ...................EVLA.EMTN............G.GVDRSVEC.
..T...G......NI....NAMI-------------------------------------
--------------------------QAFEC-VHD.G......W.GVAV--LVGVPHK.D
A.EF-KT..........HPM.NFLN..ERTL.KGTFF....GNFKPRTDLP..NVVE
>tr|Q84M12|Q84M12_MISSI/75-262 Alcohol dehydrogenase (Fragment) OS=Miscanthus sinensis subsp. condensatus GN=adh1 PE=4 SV=1
...........................-SEYTVMHVGCVAKI.N.....PE.A.......
.PLDKVC..VL...SWGIS......TG.LGASINVA...KPPKG..STVAIFGLGAVGLA
AAE.GAR.IA..GASRIIGVDLN.PSGF.EEAR.KFGCT....E.FL...NP..K.DH..
....KKPVQ...................EVLA.EMTN............G.GVDRSVEC.
..T...G......NI....NAMI-------------------------------------
--------------------------QAFEC-VHD.G......W.GVAV--LVGVPHK.D
A.EF-KT..........HPM.NLLN..ERTL.KGTFF....GNFKPRTDLP..NVVE
>tr|Q84M13|Q84M13_MISSI/75-262 Alcohol dehydrogenase (Fragment) OS=Miscanthus sinensis subsp. condensatus GN=adh1 PE=4 SV=1
...........................-SEYTVMHVGCVAKI.N.....PE.A.......
.PLDKVC..VL...SCGIS......TG.LGASINVA...KPPKG..STVAIFGLGAVGLA
AAE.GAR.IA..GASRIIGVDLN.PSRF.EEAR.KFGCT....E.FL...NP..K.DH..
....KKPVQ...................EVLA.EMTN............G.GVDRSVEC.
..T...G......NI....NAMI-------------------------------------
--------------------------QAFEC-VHD.G......W.GVAV--LVGVPHK.D
A.EF-KT..........HPM.NLLN..ERTL.KGTFF....GNFKPRTDLP..NVVE
>tr|Q84M14|Q84M14_MISSI/75-262 Alcohol dehydrogenase (Fragment) OS=Miscanthus sinensis subsp. condensatus GN=adh1 PE=4 SV=1
...........................-SEYTVMHVGCVAKI.N.....PE.A.......
.PLDKVC..VL...SCGIS......TG.LGASINVA...KPPKG..STVAIFGLGAVGLA
AAE.GAR.IA..GASRIIGVDLN.PSRF.EEAR.KFGCT....E.FL...NP..K.DH..
....KKPVQ...................EVLA.EMTN............G.GVDRSVEC.
..T...G......NI....NAMI-------------------------------------
--------------------------QAFEC-VHD.G......W.GVAV--LVGVPHK.D
A.EF-KT..........HPM.SFLN..ERTL.KGTFF....GNFKPRTDLP..NVVE
>tr|Q84M15|Q84M15_MISSI/75-262 Alcohol dehydrogenase (Fragment) OS=Miscanthus sinensis subsp. condensatus GN=adh1 PE=4 SV=1
...........................-SEYTVMHVGCVAKI.N.....PE.A.......
.PLDKVC..VL...SCGIS......TG.LGASINVA...KPPKG..STVAIFGLGAVGLA
AAE.GAR.IA..GASRIIGVDLN.PSRF.EEAR.KFGCT....E.FL...NP..K.DH..
....KKPVQ...................EVLA.EMTN............G.GVDRSVEC.
..T...G......NI....NAMI-------------------------------------
--------------------------QAFEC-VHD.G......W.GVAV--LVGVPHK.D
A.EF-KT..........HPM.NFLN..ERTL.KGTFF....GNFKPRTDLP..NVVE
>tr|Q84M16|Q84M16_MISSI/75-262 Alcohol dehydrogenase (Fragment) OS=Miscanthus sinensis subsp. condensatus GN=adh1 PE=4 SV=1
...........................-SEYTVMHVGCVAKI.N.....PE.A.......
.PLDKVC..VL...SCGIS......TG.LGASINVA...KPPKG..STVAIFGLGAVGLA
AAE.GAR.IA..GASRIIGVDLN.PSRF.EEAR.KFGCT....E.FL...NP..K.DH..
....KKPVQ...................EVLA.EMTN............G.GVDRSVEC.
..T...G......NI....NAMI-------------------------------------
--------------------------QAFEC-VHD.G......W.GVAV--LVGVPHK.D
A.EF-KT..........HPM.SFLN..ERTL.KGTFF....GNFKPRTDLP..NVVE
>tr|Q84M17|Q84M17_MISSI/75-262 Alcohol dehydrogenase (Fragment) OS=Miscanthus sinensis subsp. condensatus GN=adh1 PE=4 SV=1
...........................-SEYTVMHVGCVAKI.N.....PE.A.......
.PLDKVC..VL...SCGIS......TG.LGASINVA...KPPKG..STVAIFGLGAVGLA
AAE.GAR.IA..GASRIIGVDLN.PSRF.EEAR.KFGCT....E.FL...NP..K.DH..
....KKPVQ...................EVLA.EMTN............G.GVDRSVEC.
..T...G......NI....NAMI-------------------------------------
--------------------------QAFEC-VHD.G......W.GVAV--LVGVPHK.D
A.EF-KT..........HPM.NFLN..ERTL.KGTFF....GNFKPRTDLP..NVVE
>tr|Q84M18|Q84M18_MISSI/75-262 Alcohol dehydrogenase (Fragment) OS=Miscanthus sinensis subsp. condensatus GN=adh1 PE=4 SV=1
...........................-SEYTVMHVGCVAKI.N.....PE.A.......
.PLDKVC..VL...SCGIS......TG.LGASINVA...KPPKG..STVAIFGLGAVGLA
AAE.GAR.IA..GASRIIGVDLN.PSRF.EEAR.KFGCT....E.FL...NP..K.DH..
....KKPVQ...................EVLA.EMTN............G.GVDRSVEC.
..T...G......NI....NAMI-------------------------------------
--------------------------QAFEC-VHD.G......W.GVAV--LVGVPHK.D
A.EF-KT..........HPM.NFLN..ERTL.KGTFF....GNFKPRTDLP..NVVE
>tr|Q84UY2|Q84UY2_PETHY/144-331 Alcohol dehydrogenase 3 (Fragment) OS=Petunia hybrida GN=adh3 PE=2 SV=1
...........................-SEYTVVHVGCVAKI.N.....PL.A.......
.PLDKVC..VL...SCGIS......TG.LGATLNVV...KPTKG..SSVAVFGLGAVGLA
AAE.GAR.IA..GASRIIGVDLN.ASRF.ELAK.KFGVT....E.FV...NP..K.DY..
....NKPVQ...................EVIA.EMTD............G.GVDRSVEC.
..T...G......HI....DAMI-------------------------------------
--------------------------SAFEC-VHD.G......W.GVAV--LVGVPHK.E
A.VF-KT..........HPM.NLLN..ERTL.KGTFF....GNYKPRSDLP..SVVE
>tr|Q84UY3|Q84UY3_PETHY/150-336 Alcohol dehydrogenase 2 OS=Petunia hybrida GN=adh2 PE=2 SV=1
...........................-SEYTVVHVGCLAKI.N.....PL.A.......
.PLDKVC..VL...SCGIS......TG.LGATL-VA...KPTKG..SSVAIFGLGAVGLA
AAE.GAR.IA..GASRIIDVDLN.ASRF.EEAK.KFGVT....E.FV...NP..K.DY..
....SKPVQ...................EVIA.EMTD............G.GVDRSVEC.
..T...G......HI....DAMI-------------------------------------
--------------------------SAFEC-VHD.G......W.GVAV--LVGVPHK.E
A.VF-KT..........HPM.NLLN..ERTL.KGTFF....GNYKPRSDLP..SVVE
>tr|Q84V97|Q84V97_LOTCO/150-337 Alcohol dehydrogenase 1 OS=Lotus corniculatus GN=Adh PE=2 SV=1
...........................-SEYTVLHAGCVAKI.N.....PA.A.......
.PLDKVC..IL...SCGIC......TG.FGATVNVA...KPKPG..SSVAIFGLGAVGLA
AAE.GAR.VS..GASRIIGVDLV.SSRF.EGAK.KFGVN....E.FV...NP..K.DH..
....DKPVQ...................EVIA.EMTN............G.GVDRAVEC.
..T...G......SI....QAMI-------------------------------------
--------------------------SAFEC-VHD.G......W.GVAV--LVGVPNK.D
D.AF-KT..........HPV.NFLN..ERTL.KGTFY....GNYKPRTDLP..NVVE
>tr|Q84XQ9|Q84XQ9_HORSP/149-314 Alcohol dehydrogenase (Fragment) OS=Hordeum spontaneum GN=adh2 PE=3 SV=1
...........................-SEYTVIHVGCLAKI.N.....PE.A.......
.SLDKVC..VL...SCGIS......TG.LGATLNVA...KPKKG..STVAIFGLGAVGLA
AME.GAR.MA..GASRIIGVDLN.PAKY.EQAK.KFGCT....D.FV...NP..K.DH..
....TKPVQ...................EVLV.EMTN............G.GVDRAVEC.
..T...G......HI....DAMI-------------------------------------
--------------------------AAFEC-VHD.G......W.GVAV--LVGVPHK.E
A.VF-KT..........HPM.NFLN..----.-----....----------..---E
>tr|Q84XR0|Q84XR0_HORSP/149-314 Alcohol dehydrogenase (Fragment) OS=Hordeum spontaneum GN=adh2 PE=3 SV=1
...........................-SEYTVIHVGCLAKI.N.....PE.A.......
.PLDKVC..VL...SCGIS......TG.LGATLNVA...KPKKG..STVAIFGLGAVGLA
AME.GAR.MA..GASRIIGVDLN.PAKY.EQAK.KFGCT....D.FV...NP..K.DH..
....TKPVQ...................EMLV.DMTN............G.GVDRAVEC.
..T...G......HI....DAMI-------------------------------------
--------------------------AAFEC-VHD.G......W.GVAV--LVGVPHK.E
A.VF-KT..........HPM.NFLN..----.-----....----------..---E
>tr|Q84XR1|Q84XR1_HORSP/149-314 Alcohol dehydrogenase (Fragment) OS=Hordeum spontaneum GN=adh2 PE=3 SV=1
...........................-SEYTVIHVGCLAKI.N.....PE.A.......
.PLDKVC..VL...SCGIS......TG.LGATLNVA...KPKKG..STVAIFGLGAVGLA
AME.GAR.MA..GASRIIGVDLN.PAKY.EQAK.KFGCT....D.FV...NP..K.DH..
....TKPVQ...................EVLV.EMTN............G.GVDRAVEC.
..T...G......HI....DAMI-------------------------------------
--------------------------AAFEC-VHD.G......W.GVAV--LVGVPHK.E
A.VF-KT..........HPM.NFLN..----.-----....----------..---E
>tr|Q84XR2|Q84XR2_HORSP/149-314 Alcohol dehydrogenase (Fragment) OS=Hordeum spontaneum GN=adh2 PE=3 SV=1
...........................-SEYTVIHVGCLAKI.N.....PE.A.......
.PLDKVC..VL...SCGIS......TG.LGATLNVA...KPKKG..STVAIFGLGAVGLA
AME.GAR.MA..GASRIIGVDLN.PAKY.EQVK.KFGCT....D.FV...NP..K.DH..
....TKPVQ...................EVLV.EMIN............G.GVDRAVEC.
..T...G......HI....DAMI-------------------------------------
--------------------------AAFEC-VHD.G......W.GVAV--LVGVPHK.E
A.VF-KT..........HPM.NFLN..----.-----....----------..---E
>tr|Q84XR4|Q84XR4_HORSP/149-314 Alcohol dehydrogenase (Fragment) OS=Hordeum spontaneum GN=adh2 PE=3 SV=1
...........................-SEYTVIHVGCLAKI.N.....PE.A.......
.PLDKVC..VL...SCGIS......TG.LGATLNVA...KPKKG..STVAIFGLGAVGLA
AME.GAR.MA..GASRIIGVDLN.PAKY.EQAK.KFGCT....D.FV...NP..K.DH..
....TKPVQ...................EVLV.EMTN............G.GVDRAVEC.
..T...G......HI....DAMI-------------------------------------
--------------------------AAFEC-VHD.G......W.GVAV--LVGVPHK.E
A.VF-KT..........HPM.NFLN..----.-----....----------..---E
>tr|Q8LHA1|Q8LHA1_ORYSJ/150-339 Os07g0621800 protein OS=Oryza sativa subsp. japonica GN=P0594D10.128 PE=2 SV=1
...........................-AEYTVVDITHIVKL.D.....VG.F.......
.PPAMAC..LL...SCGIS......TG.VGAAWKVA...AVEPG..SSVAVFGLGAVGLA
VAQ.GAR.MR..GAKRIIGVDLN.PDKF.DVGK.RLGMT....D.FI...NP..N.DT..
...gGKTVS...................EVIK.EMTG............GgGADYCFEC.
..I...G......ST....SVMA-------------------------------------
--------------------------EAFQS--TRnG......W.GKTI--LLGVSGN.K
A.PI-SI..........PSH.EILR..GRSV.IGSLF....GGIKPKNDIP..MLAQ
>tr|Q8LJR2|Q8LJR2_SOYBN/137-324 Alcohol dehydrogenase 1 (Fragment) OS=Glycine max PE=2 SV=1
...........................-SEYTVLHEGCVAKI.N.....PN.A.......
.PLDKVA..IV...SCGFC......TG.FGATVNVA...KPKPN..NTVAVFGLGAVGLA
ACE.GAR.VS..GASRIIGVDLL.PNRF.EQAK.KFGVT....D.FV...NP..K.DH..
....NKPVQ...................EVIA.EMTN............G.GVDRAIEC.
..T...G......SI....QASI-------------------------------------
--------------------------SAFEC-THD.G......W.GTAV--LVGVPKK.D
V.EF-KT..........NPM.KFME..GRTL.KGTFY....GHYRPRTDIP..GVVE
>tr|Q94IL8|Q94IL8_PENAM/149-336 Alcohol dehydrogenase OS=Pennisetum americanum GN=adh1C PE=2 SV=1
...........................-SEYTVMHVGCVAKI.N.....PE.A.......
.PLDKVC..VL...SCGIS......TG.LGASINVA...KPPKG..STVAIFGLGAVGLA
AAE.GAR.IA..GASRIIGVDLN.PSRF.EEAK.KFGCT....E.FV...NP..K.DH..
....NKPVQ...................EVLA.DMTN............G.GVDRSVEC.
..T...G......NI....NAMI-------------------------------------
--------------------------QAFEC-VHD.G......W.GVAV--LVGVPHK.D
A.EF-KT..........HPM.NFLN..ERTL.KGTFF....GNFKPRTDLP..NVVE
>tr|Q94IL9|Q94IL9_PENAM/149-336 Alcohol dehydrogenase OS=Pennisetum americanum GN=adh1F PE=2 SV=1
...........................-SEYTVMHVGCVAKI.N.....PE.A.......
.PLDKVC..VL...SCGIS......SG.LGASINVA...KPPKG..STVAIFGLGAVGLA
AAE.GAR.IA..GASRIIGVDLN.PSRF.EEAK.KFGCT....E.FV...NP..K.DH..
....NKPVQ...................EVLA.DMTN............G.GVDRSVEC.
..T...G......NI....NAMI-------------------------------------
--------------------------QAFEC-VHD.G......W.GVAV--LVGVPHK.D
A.EF-KT..........HPM.NFLN..ERTL.KGTFF....GNFKPRTDLP..NVVE
>tr|Q94L27|Q94L27_HORVD/149-336 Alcohol dehydrogenase OS=Hordeum vulgare var. distichum GN=Adh1 PE=3 SV=1
...........................-SEYTVMHVGCVAKI.N.....PE.A.......
.PLDKVC..VL...SCGIC......TG.LGASINVA...KPPKG..STVAIFGLGAVGLA
AAE.GAR.IA..GASRIIGVDLN.ASRF.EEAR.KFGCT....E.FV...NP..K.DH..
....TKPVQ...................QVLA.DMTN............G.GVDRSVEC.
..T...G......NV....NAMI-------------------------------------
--------------------------QAFEC-VHD.G......W.GVAV--LVGVPHK.D
A.EF-KT..........HPM.NFLN..ERTL.KGTFF....GNFKPRTDLP..NVVE
>tr|Q9FE72|Q9FE72_HORSP/149-312 Alcohol dehydrogenase (Fragment) OS=Hordeum spontaneum GN=adh3 PE=3 SV=1
...........................-SEYTVIHVGCVAKI.D.....PE.A.......
.PLDKVC..LL...SCGIS......TG.LGATLNVA...KPKKG..MAVAIFGLGAVGLA
AME.GAR.LS..GASRIIGVDLN.PAKH.EQAK.KFGCT....D.FV...NP..K.DH..
....TKPVQ...................EVIV.EMTD............G.GVDRAVEC.
..T...G......NA....DAMI-------------------------------------
--------------------------SAFEC-VHD.G......W.GVAV--LVGVAHK.E
P.VF-KT..........HPM.NFL-..----.-----....----------..----
>tr|Q9FE73|Q9FE73_HORSP/149-312 Alcohol dehydrogenase (Fragment) OS=Hordeum spontaneum GN=adh3 PE=3 SV=1
...........................-SEYTVIHVGCVAKI.D.....PE.A.......
.PLDKVC..LL...SCGIS......TG.LGATLNVA...KPKKG..MAVAIFGLGAVGLA
AME.GAR.LS..GASRIIGVDLN.PAKH.EQAK.KFGCT....D.FV...NP..K.DH..
....TKPVQ...................EVIV.EMTD............G.GVDRAVEC.
..T...G......NA....DAMI-------------------------------------
--------------------------SAFEC-VHD.G......W.GVAV--LVGVAHK.E
A.VF-KT..........HPM.NFL-..----.-----....----------..----
>tr|Q9FE74|Q9FE74_HORSP/149-312 Alcohol dehydrogenase (Fragment) OS=Hordeum spontaneum GN=adh3 PE=3 SV=1
...........................-SEYTVIHVGCVAKI.D.....PE.A.......
.PLDKVC..LL...SCGIS......TG.LGATLNVA...KPKKG..MAVAIFGLGAVGLA
AME.GAR.LS..GASRIIGVDLN.PAKH.EQAK.KFGCT....D.FV...NP..K.DH..
....TKPVQ...................EVIV.EMTD............G.GVDRAVEC.
..T...G......NA....DAMI-------------------------------------
--------------------------SAFEC-VHD.G......W.GVAV--LVGVAQK.E
A.VF-KT..........HPM.NFL-..----.-----....----------..----
>tr|Q9FEF4|Q9FEF4_HORSP/149-306 Alcohol dehydrogenase (Fragment) OS=Hordeum spontaneum GN=adh3 PE=3 SV=1
...........................-SEYTVIHVGCVAKI.D.....PE.A.......
.PLDKVC..LL...SCGIS......TG.LGATLNVT...KPKKG..MTVAIFGLGAVGLA
AME.GAR.MS..GASRIIGVDLN.PAKH.EQAK.KFGCT....D.FV...NP..K.DH..
....TKPVQ...................EVIV.EMTD............G.GVNRAVEC.
..T...G......NA....DAMI-------------------------------------
--------------------------SAFEC-VHD.G......W.GVAH--------K.E
A.VF-KT..........HPM.NFL-..----.-----....----------..----
>tr|Q9FEH1|Q9FEH1_HORSP/149-306 Alcohol dehydrogenase (Fragment) OS=Hordeum spontaneum GN=adh3 PE=3 SV=1
...........................-SEYTVIHVGCVAKI.D.....PE.A.......
.PLDKVC..LL...SCGIS......TG.LGATLNVT...KPKKG..MTVAIFGLGAVGLA
AME.GAR.MS..GASRIIGVDLN.PAKH.EQAK.KFGCT....D.FV...NP..K.DH..
....TKPVQ...................EVIV.EMTD............G.GVNRAVEC.
..T...G......NA....DAMI-------------------------------------
--------------------------SAFEC-VHD.G......W.GVAH--------K.E
A.VF-KT..........HPM.NFL-..----.-----....----------..----
>tr|Q9FEH2|Q9FEH2_HORSP/149-306 Alcohol dehydrogenase (Fragment) OS=Hordeum spontaneum GN=adh3 PE=3 SV=1
...........................-SEYTVIHVGCVAKI.D.....PE.A.......
.PLDKVC..LL...SCGIS......TG.LGATLNVT...KPKKG..MTVAIFGLGAVGLA
AME.GAR.MS..GASRIIGVDLN.PAKH.EQAK.KFGCT....D.FV...NP..K.DH..
....TKPVQ...................EVIV.EMTD............G.GVNRAVEC.
..T...G......NA....DAMI-------------------------------------
--------------------------SAFEC-VHD.G......W.GVAH--------K.E
A.VF-KT..........HPM.NFL-..----.-----....----------..----
>tr|Q9FPF2|Q9FPF2_HORSP/149-312 Alcohol dehydrogenase (Fragment) OS=Hordeum spontaneum GN=adh3 PE=3 SV=1
...........................-SEYTVIHVGCVAKI.D.....PE.A.......
.PLDKVC..LL...SCGIS......TG.LGATLNVA...KPKKG..MAVAIFGLGAVGLA
VME.GAR.LS..GASRIIGVDLN.PAKH.EQAK.KFGCT....D.FV...NP..K.DH..
....TKPVQ...................EVIV.EMTD............G.GVDRAVEC.
..T...G......NA....DAMI-------------------------------------
--------------------------SAFEC-VHD.G......W.GVAV--LVGVAHK.E
P.VF-KT..........HPM.NFL-..----.-----....----------..----
>tr|Q9FPF3|Q9FPF3_HORSP/149-312 Alcohol dehydrogenase (Fragment) OS=Hordeum spontaneum GN=adh3 PE=3 SV=1
...........................-SEYTVIHVGCVAKI.D.....PE.A.......
.PLDKVC..LL...SCGIS......TG.LGATLNVA...KPKKG..MVVAIFGLGAVGLA
AME.GAR.MS..GASRIIGVDLN.PAKH.EQAK.KFGCT....D.FV...NP..K.DH..
....TKPVQ...................EVIV.EMTD............G.GVDRAVEC.
..T...G......NA....DAMI-------------------------------------
--------------------------SAFEC-VHD.G......W.GVAV--LVGVAHK.E
A.VF-KT..........HPM.NFL-..----.-----....----------..----
>tr|Q9FPF4|Q9FPF4_HORSP/149-312 Alcohol dehydrogenase (Fragment) OS=Hordeum spontaneum GN=adh3 PE=3 SV=1
...........................-SEYTVIHVGCVAKI.D.....PE.A.......
.PLDKVC..LL...SCGIS......TG.LGATLNVA...KPKKG..MVVAIFGLGAVGLA
AME.GAR.MS..GASRIIGVDLN.PAKH.EQAK.KFGCT....D.FV...NP..K.DH..
....TKPVQ...................EVIV.EMTD............G.GVDRAVEC.
..T...G......NA....DAMI-------------------------------------
--------------------------SAFEC-VHD.G......W.GVAV--LVGVAHK.E
P.VF-KT..........HPM.NFL-..----.-----....----------..----
>tr|Q9FPF5|Q9FPF5_HORSP/149-312 Alcohol dehydrogenase (Fragment) OS=Hordeum spontaneum GN=adh3 PE=3 SV=1
...........................-SEYTVIHVGCVAKI.D.....PE.A.......
.PLDKVC..LL...SCGIS......TG.LGATLNVA...KPKKG..MAVAIFGLGAVGLA
AME.GAR.MS..GASRIIGVDLN.PAKH.EQAK.KFGCT....D.FV...NP..K.DH..
....TKPVQ...................EVIV.EMTD............G.GVDRAVEC.
..T...G......NA....DAMI-------------------------------------
--------------------------SAFEC-VHD.G......W.GVAV--LVGVAHK.E
P.VF-KT..........HPM.NFL-..----.-----....----------..----
>tr|Q9FPF6|Q9FPF6_HORSP/149-294 Alcohol dehydrogenase OS=Hordeum spontaneum GN=adh3 PE=3 SV=1
...........................-SEYTVIHVGCVAKI.D.....PE.A.......
.PLDKVC..LL...SCGIS......TG.LGATLNVT...KPKKG..MTVAIFGLGAVGLA
AME.GAR.MS..GASRIIGVDLN.PAKH.EQAK.KFGCT....D.FV...NP..K.DH..
....TKPVQ...................EVIV.EMTD............G.GVNRAVEC.
..T...G......NA....DAMI-------------------------------------
--------------------------SAFEC-VHD.G......W.GVAW---------.-
-.-----..........---.----..----.-----....----------..---R
>tr|Q9FPF7|Q9FPF7_HORSP/149-306 Alcohol dehydrogenase (Fragment) OS=Hordeum spontaneum GN=adh3 PE=3 SV=1
...........................-SEYTVIHVGCVTKI.D.....PE.A.......
.PLDKVC..LL...SCGIS......TG.LGATLNVT...KPKKG..MTVAIFGLGAVGLA
AME.GAR.MS..GASRIIGVDLN.PAKH.EQAK.KFGCT....D.FV...NP..K.DH..
....TKPVQ...................EVIV.EMTD............G.GVNRAVEC.
..T...G......NA....DAMI-------------------------------------
--------------------------SAFEC-VHD.G......W.GVAH--------K.E
A.VF-KT..........HPM.NFL-..----.-----....----------..----
>tr|Q9FPF8|Q9FPF8_HORSP/149-306 Alcohol dehydrogenase (Fragment) OS=Hordeum spontaneum GN=adh3 PE=3 SV=1
...........................-SEYTVIHVGCVAKI.D.....PE.A.......
.PLDKVC..LL...SCGIS......TG.LGATLNVT...KPKKG..MTVAIFGLGAVGLA
AME.GAR.MS..GASRIIGVDLN.PAKH.EQAK.KFGCT....D.FV...NP..K.DH..
....TKPVQ...................EVIV.EMTD............G.GVNRAVEC.
..T...S......NA....DAMI-------------------------------------
--------------------------SAFEC-VHD.G......W.GVAH--------K.E
A.VF-KT..........HPM.NFL-..----.-----....----------..----
>tr|Q9FPF9|Q9FPF9_HORSP/149-306 Alcohol dehydrogenase (Fragment) OS=Hordeum spontaneum GN=adh3 PE=3 SV=1
...........................-SEYTVIHVGCVAKI.D.....PE.A.......
.PLDKVC..LL...SCGIS......TG.LGATLNVT...KPKKG..MTLAIFGLGAVGLA
AME.GAR.MS..GASRIIGVDLN.PAKH.EQAK.KFGCT....D.FV...NP..K.DH..
....TKPVQ...................EVIV.EMTD............G.GVNRAVEC.
..T...G......NA....DAMI-------------------------------------
--------------------------SAFEC-VHD.G......W.GVAH--------K.E
A.VF-KT..........HPM.NFL-..----.-----....----------..----
>tr|Q9FPG0|Q9FPG0_HORSP/151-308 Alcohol dehydrogenase (Fragment) OS=Hordeum spontaneum GN=adh3 PE=3 SV=1
...........................-SEYTVIHVGCVAKI.D.....PE.A.......
.PLDKVC..LL...SCSIS......TG.LGATLNVT...KPKKG..MTVAIFGLGAVGLA
AME.GAR.MS..GASRIIGVDLN.PAKH.EQAK.KFGCT....D.FV...NP..K.DH..
....TKPVQ...................EVIV.EMTD............G.GVNRAVEC.
..T...G......NA....DAMI-------------------------------------
--------------------------SAFEC-VHD.G......W.GVAH--------K.E
A.VF-KT..........HPM.NFL-..----.-----....----------..----
>tr|Q9FYY7|Q9FYY7_GOSHI/108-229 Alcohol dehydrogenase E (Fragment) OS=Gossypium hirsutum GN=AdhE PE=3 SV=1
...........................-SEYTVVHVGCVAKV.N.....PA.A.......
.PLDKIF..VL...SCGIS......TG.LGAILNVA...KPTKG..STVAIFGLGAVGLA
AAE.GAR.IA..GASRIIGVDLN.PNRF.EEAK.KFGCN....E.FV...NP..K.DY..
....DKPVQ...................EVLA.EMTN............G.GVD-----.
..-...-......--....---R-------------------------------------
-----------------------------------.-......-.--SV---------.-
-.-----..........---.----..----.-----....----------..---E
>tr|Q9FYY8|Q9FYY8_GOSHI/108-229 Alcohol dehydrogenase E (Fragment) OS=Gossypium hirsutum GN=AdhE PE=3 SV=1
...........................-SEYTVVHVGCVAKV.N.....PA.A.......
.PLDKIC..VL...SCGIS......AG.LGATLNVA...KPTKG..STVAIFGLGAVGLA
AAE.GAR.IV..GASRIIGVDLN.PNRF.EEAK.KFGCN....E.FV...NP..K.DY..
....DKPVQ...................EVLA.EMTN............G.GVD-----.
..-...-......--....---R-------------------------------------
-----------------------------------.-......-.--SV---------.-
-.-----..........---.----..----.-----....----------..---E
>tr|Q9FYZ0|Q9FYZ0_9ROSI/110-233 Alcohol dehydrogenase E (Fragment) OS=Gossypium robinsonii GN=AdhE PE=3 SV=1
...........................-SEYTVVHVGCVAKV.N.....PA.A.......
.PLDKIC..VL...SCGIS......TG.LGATLNVA...KPTKG..STVAIFGLGAVGLA
AAE.GAR.IA..GASRIIGVDLN.PNRF.EEAK.KFGCN....E.FV...NP..K.DY..
....DKPVQ...................EVLA.EMTN............G.GVD-----.
..-...-......--....-----------------------------------------
--------------------------RSVEC----.-......-.-------------.-
-.-----..........---.----..----.-----....----------..---T
>tr|Q9FZ00|Q9FZ00_VITVI/150-337 Alcohol dehydrogenase 3 (Putative uncharacterized protein) OS=Vitis vinifera GN=ADH3 PE=2 SV=1
...........................-SEYTVAHVGSVAKI.N.....PA.A.......
.PLDKVC..VL...SCGIS......TG.LGAAINVA...KPKKG..SSVAVFGLGAVGLA
AAE.GAR.IS..GASRIIGVDLN.ASRF.EQAK.KFGVT....E.FV...NP..K.DH..
....DKPVQ...................EVIA.EMTD............G.GVDRSIEC.
..T...G......SV....AAMI-------------------------------------
--------------------------SAFEC-VHD.G......W.GVAV--LVGVPNR.D
D.SF-KT..........HPI.NLLN..ERTL.KGTFF....GNFKPRTDLP..RLVE
>tr|Q9FZ01|Q9FZ01_VITVI/150-337 Alcohol dehydrogenase 2 OS=Vitis vinifera GN=ADH2 PE=2 SV=1
...........................-SEYTVIHVGCVAKI.N.....PA.A.......
.PLDKVC..VL...SCGIS......TG.LGATLNVA...KPSKG..SSIAIFGLGAVGLA
AAE.GAR.IA..GAARIIGIDLN.PKRF.NDAK.KFGVT....E.FL...NP..K.DH..
....DKPIQ...................EVIA.EMTD............G.GVDRSVEC.
..T...G......NV....NAMI-------------------------------------
--------------------------SAFEC-VHD.G......W.GVAV--LVGVPNK.D
D.SF-KT..........HPV.NLLN..ERTL.KGTFF....GNYKPRSDLP..SVVE
>tr|Q9LDM3|Q9LDM3_ARALP/140-327 Alcohol dehydrogenase (Fragment) OS=Arabidopsis lyrata subsp. petraea GN=adh PE=3 SV=1
...........................-SEYTVVHSGQVAKI.N.....PD.A.......
.PLDKVC..IV...SCGLS......TG.LGATLNVA...KPKKG..QSVAIFGLGAVGLA
AAE.GAR.IA..GASRIIGVDLN.SQRF.DQAK.EFGVT....E.FV...NP..R.DH..
....DKPVQ...................QVIA.EMTN............G.GVDRSVEC.
..T...G......SV....QAMI-------------------------------------
--------------------------QAFEC-VHD.G......W.GVAV--LVGVPSK.D
D.AF-KT..........HPM.NFLN..ERTL.KGTFF....GNYKPKTDIP..GVVE
>tr|Q9M4B2|Q9M4B2_ARALY/137-324 Alcohol dehydrogenase (Fragment) OS=Arabidopsis lyrata subsp. lyrata GN=adh PE=3 SV=1
...........................-SEYTVVHSGQVAKI.N.....PD.A.......
.PLDKVC..IV...SCGLS......TG.LGATLNVA...KPKKG..QSVAIFGLGAVGLA
AAE.GAR.IA..GASRIIGVDLN.SQRF.DQAK.EFGVT....E.FV...NP..R.DH..
....DKPVQ...................QVIA.EMTN............G.GVDRSVEC.
..T...G......SV....QAMI-------------------------------------
--------------------------QAFEC-VHD.G......W.GVAV--LVGVPSK.D
D.AF-KT..........HPM.NLLN..ERTL.KGTFF....GNYKPKTDIP..GVVE
>tr|Q9M5N4|Q9M5N4_9ROSI/128-266 Alcohol dehydrogenase B (Fragment) OS=Gossypium robinsonii GN=AdhB PE=4 SV=1
...........................-SEYTVVHVGQVAKI.N.....PH.A.......
.PLDKVC..VL...SCGMS......TG.FGATVNVA...KPKKG..QSVAIFGLGAVGLA
AAE.GAR.VS..GASRIIGIDLN.PSRF.EQAK.KFGVT....E.FV...NP..K.DY..
....NKPVQ...................EVIV.EMTG............G.GVDRSVEC.
..T...G......SI....QAMI-------------------------------------
--------------------------SAFEC----.-......-.---V---------.-
-.-H---..........---.----..----.-----....----------..---D
>tr|Q9M5N5|Q9M5N5_GOSRA/128-266 Alcohol dehydrogenase B (Fragment) OS=Gossypium raimondii GN=AdhB PE=4 SV=1
...........................-SEYTVVHVGQVAKI.N.....PH.A.......
.PLDKVC..VL...SCGMS......TG.FGATVNVA...KPKKG..QSVAIFGLGAVGLA
AAE.GAR.VS..GASRIIGIDLN.PSRF.EQAK.KFGVT....E.SV...NP..K.DY..
....NKPVQ...................EVVV.EMTG............G.GVDRSVEC.
..T...G......SI....QAMI-------------------------------------
--------------------------SAFEC----.-......-.---V---------.-
-.-H---..........---.----..----.-----....----------..---D
>tr|Q9M5N6|Q9M5N6_9ROSI/128-266 Alcohol dehydrogenase B (Fragment) OS=Gossypium herbaceum GN=AdhB PE=3 SV=1
...........................-SEYTVVHVGQVAKI.N.....PH.A.......
.PLDKVC..VL...SCGMS......TG.FGATVNVA...KPKKG..QSVAIFGLGAVGLA
AAE.GAR.VS..GASRIIGIDLN.PSRF.EQAK.KFGVT....D.FV...NP..K.DY..
....NKPVQ...................EVIV.EMTG............G.GVDRSVEC.
..T...G......SI....QAMI-------------------------------------
--------------------------SAFEC----.-......-.---V---------.-
-.-H---..........---.----..----.-----....----------..---D
>tr|Q9M5N7|Q9M5N7_GOSHI/128-266 Alcohol dehydrogenase B (Fragment) OS=Gossypium hirsutum GN=AdhB PE=3 SV=1
...........................-SEYTVVHVGQVAKI.N.....PH.A.......
.PLDKVC..VL...SCGMS......TG.FGATVNVA...KPKKG..QSVAIFGLGAVGLA
AAE.GAR.VS..GASRIIGIDLN.PSRF.EQAK.KFGVT....E.FV...NP..K.DY..
....NKPVQ...................EVIV.EMTG............G.GVDRSVEC.
..T...G......SI....QAMI-------------------------------------
--------------------------SAFEC----.-......-.---V---------.-
-.-H---..........---.----..----.-----....----------..---D
>tr|Q9M5N8|Q9M5N8_GOSHI/128-266 Alcohol dehydrogenase B (Fragment) OS=Gossypium hirsutum GN=AdhB PE=3 SV=1
...........................-SEYTVVHVGQVAKI.N.....PH.A.......
.PLDKVC..VL...SCGMS......TG.FGATVNVA...KPKKG..QSVAIFGLGAVGLA
AAE.GAR.VS..GASRIIGIDLN.PSRF.EQAN.KFGVT....D.FV...NP..K.DY..
....NKPVQ...................EVIV.EMTG............G.GVDRSVEC.
..T...G......SI....QAMI-------------------------------------
--------------------------SAFEC----.-......-.---V---------.-
-.-H---..........---.----..----.-----....----------..---D
>tr|Q9M6B5|Q9M6B5_VITVI/150-337 Alcohol dehydrogenase 6 OS=Vitis vinifera GN=ADH6 PE=2 SV=1
...........................-SEYTVVHVGCVAKI.N.....PA.A.......
.PLDKVC..VL...SCGIS......TG.LGATLNVA...KPSKG..SSVAIFGLGAVGLA
AAE.GAR.IA..GAARIIGIDLN.PKRF.NDAK.KFGVT....E.FL...NP..K.DH..
....DKPIQ...................EVIA.EMTD............G.GVDRSVEC.
..T...G......NV....NAMI-------------------------------------
--------------------------SAFEC-VHD.G......W.GVAV--LVGVPNK.D
D.SF-KT..........HPV.NLLN..ERTL.KGTFF....GNYKPRSDLP..SVVE
>tr|Q9S700|Q9S700_ARABL/149-336 Alcohol dehydrogenase OS=Arabis blepharophylla PE=3 SV=1
...........................-SEYTVIHSGQVAKI.N.....PD.A.......
.PLDKVC..IV...SCGLS......TG.LGATLNVA...KPKKG..QSVAIFGLGAVGLA
AAE.GAR.IA..GASRIIGVDLS.SKRF.DEAK.KFGVT....E.FV...NP..K.DH..
....DKPVQ...................EVIA.EMTD............G.GVDRSVEC.
..T...G......SV....QAMI-------------------------------------
--------------------------QAFEC-VHD.G......W.GVAV--LVGVPSK.D
D.AF-KT..........HPM.NFLN..ERTL.KGTFF....GNYKPKTDIP..GVVE
>tr|Q9SBS9|Q9SBS9_9BRAS/149-336 Alcohol dehydrogenase OS=Halimolobos perplexus var. lemhiensis PE=3 SV=1
...........................-SEYTVVHSGQVAKI.N.....PD.A.......
.PLDKVC..IV...SCGLS......TG.LGATLNVA...KPKKG..QSVAVFGLGAVGLA
AAE.GAR.IA..GASRIIGIDLN.PKRF.DEAK.KFGVT....E.FV...NP..K.DH..
....DKPVQ...................QVIA.EMTD............G.GVDRSLEC.
..T...G......NV....QAMI-------------------------------------
--------------------------QAFEC-VHD.G......W.GVAV--LVGVPSK.D
D.AF-KS..........HPM.NFLN..ERTL.KGTFF....GNYKPKTDIP..GIVE
>tr|Q9SBU9|Q9SBU9_ARALP/149-336 Alcohol dehydrogenase OS=Arabidopsis lyrata subsp. petraea PE=3 SV=1
...........................-SEYTVVHSGQVAKI.N.....PD.A.......
.PLDKVC..IV...SCGLS......TG.LGATLNVA...KPKKG..QSVAIFGLGAVGLA
AAE.GAR.IA..GASRIIGVDLN.SQRF.DQAK.EFGVT....E.FV...NP..R.DH..
....DKPVQ...................QVIA.EMTN............G.GVDRSVEC.
..T...G......SV....QAMI-------------------------------------
--------------------------QAFEC-VHD.G......W.GVAV--LVGVPSK.D
D.AF-KT..........HPM.NFLN..ERTL.KGTFF....GNYKPKTDIP..GVIE
>tr|Q9SBV0|Q9SBV0_ARALP/149-336 Alcohol dehydrogenase OS=Arabidopsis lyrata subsp. petraea PE=4 SV=1
...........................-SEYTVVHSGQVAKI.N.....PD.A.......
.PLDKVC..IV...SCGLS......TG.LGATLNVV...KPKKG..QSVAIFGLGAVGLA
AAE.GAR.IA..GASRIIGVDLN.SQRF.DQAK.EFGVT....E.FV...NP..R.DH..
....DKPVQ...................QVIA.EMTN............G.GVDRSVEC.
..T...G......SV....QAMI-------------------------------------
--------------------------QAFEC-VHD.G......W.GVAV--LVGVPSK.D
D.AF-KT..........HPM.NFLN..ERTL.KGTFF....GNYKPKTDIP..GVVE
>tr|Q9SEP6|Q9SEP6_BARVU/149-336 Alcohol dehydrogenase OS=Barbarea vulgaris PE=3 SV=1
...........................-SEYTVVHSGQVAKI.N.....PE.A.......
.PLDKVC..IV...SCGLS......TG.LGATLTVA...KPKKG..QSVAVFGLGAVGLG
AAE.GAK.MA..GASRIIGVDLN.PKRF.EEAK.KFGVT....E.FV...NP..R.EH..
....DKPVQ...................QVIA.DMTN............G.GVDRSVEC.
..T...G......SV....QAMI-------------------------------------
--------------------------QAFEC-VHD.G......W.GVAV--LVGVPSK.D
D.AF-KT..........HPM.NFLN..ERTL.KGTFF....GNYKPKTDIP..GVVE
>tr|Q9SEP7|Q9SEP7_ARATU/149-336 Alcohol dehydrogenase OS=Arabis turrita PE=3 SV=1
...........................-SEYTVVHSGQVAKI.N.....PE.A.......
.PLDKVC..IV...SCGLS......TG.LGATLNVA...KPKKG..HSVAIFGLGAVGLA
AAE.GAR.IS..GASRIIGVDLN.PKRF.EEAK.KFGVT....E.FV...NP..R.DH..
....DKPVQ...................QVIA.EMTD............G.GVDRSVEC.
..T...G......SV....QAMI-------------------------------------
--------------------------QAFEC-VHD.G......W.GVAV--LVGVPSK.D
D.AF-KT..........HPM.NFLN..ERTL.KGTFF....GNYKPKTDIP..GVVE
>tr|Q9SEP8|Q9SEP8_ARAPR/149-336 Alcohol dehydrogenase OS=Arabis procurrens PE=3 SV=1
...........................-SEYTVIHSGQVAKI.N.....PD.A.......
.PLDKVC..IV...SCGLS......TG.LGATLNVA...KPKKG..QSVAIFGLGAAGLA
AAE.GAR.IA..GASRIIGVDLN.SKRF.DEAK.KFGVT....E.FV...NP..R.DH..
....DKPVQ...................QVIA.EMTD............G.GVDRSVEC.
..T...G......SV....QAMI-------------------------------------
--------------------------QAFEC-VHD.G......W.GVAV--LVGVPSK.D
D.AF-KT..........DPM.NFLN..ERTL.KGTFF....GNYKPKTDIP..GLVE
>tr|Q9SEP9|Q9SEP9_ARAPR/149-336 Alcohol dehydrogenase OS=Arabis procurrens PE=3 SV=1
...........................-SEYTVIHSGQVAKI.N.....PD.A.......
.PLDKVC..IV...SCGLS......TG.LEAPLNVA...NPKKG..QSVAIFGLGAVGLA
AVE.GAR.IA..GASRIIGVDLN.SKRF.DEAK.KFGVT....E.FV...NP..K.DH..
....DKLVQ...................QVIA.EMTN............G.GVDRSVEC.
..T...G......SV....QAMI-------------------------------------
--------------------------QAFEC-VHD.G......W.GVAV--LVGVPSK.D
D.AF-KT..........HPM.NFLN..ERTL.KGTFF....GNYKPKTDIP..GLVE
>tr|Q9SEQ0|Q9SEQ0_ARABR/149-336 Alcohol dehydrogenase OS=Arabis brassica PE=4 SV=1
...........................-SEYTVVHSGQVAKI.N.....PD.A.......
.PLDKVC..IV...SCGLS......TG.LGATLNVA...KPKKG..QSVAILGLGAVGLA
AAE.GAR.IA..GAARIIGVDLN.PKRF.EEAK.KFGVT....E.FV...NP..R.EH..
....DKPVQ...................EVIA.EMTD............G.GVDRSLEC.
..T...G......SV....QAMI-------------------------------------
--------------------------QAFEC-VHD.G......W.GVAV--LVGVPSK.D
D.AF-KT..........HPM.NFLN..ERTL.KGTFF....GNYKPKTDIP..GVVE
>tr|Q9SEQ1|Q9SEQ1_BOEPA/149-336 Alcohol dehydrogenase OS=Boechera parishii PE=3 SV=1
...........................-SEYTVVHSGQVAKI.N.....PD.A.......
.PLDKVC..IV...SCGLS......TG.LGATLNVA...KPKKG..QSVAIFGLGAVGLA
AAE.GAR.IA..GASRVIGVDLN.PKRF.DEAK.KFGVT....E.FV...NP..K.DH..
....DKPVQ...................QVIA.EMTD............G.GVDRSVEC.
..T...G......SV....QAMI-------------------------------------
--------------------------QAFEC-VHD.G......W.GVAV--LVGVPSK.D
D.AF-KS..........HPM.NFLN..ERTL.KGTFF....GNYKPKTDIP..GIVE
>tr|Q9SEQ2|Q9SEQ2_ARALY/149-336 Alcohol dehydrogenase OS=Arabidopsis lyrata subsp. lyrata PE=3 SV=1
...........................-SEYTVVHSGQVAKI.N.....PD.A.......
.PLDKVC..IV...SCGLS......TG.LGGTLNVV...KPKKG..QSVAIFGLGAVGLA
AAE.GAR.IA..GASRIIGVDLN.SQRF.DQAK.EFGVT....E.FV...NP..R.DH..
....DKPVQ...................QVIA.EMTN............G.GVDRSVEC.
..T...G......SV....QAMI-------------------------------------
--------------------------QAFEC-VHD.G......W.GVAV--LVGVPSK.D
D.AF-KT..........HPM.NFLN..ERTL.KGTFF....GNYKPKTDIP..GVVE
>tr|Q9SEQ3|Q9SEQ3_9BRAS/149-336 Alcohol dehydrogenase OS=Boechera lyallii PE=3 SV=1
...........................-SEYTVVHSGQVAKI.N.....PD.A.......
.PLDKVC..IV...SCGLS......TG.LGATLNVA...KPKKG..QSVAIFGLGAVGLA
AAE.GAR.IA..GASRVIGVDLN.PKRF.DEAK.KFGVT....E.FV...NP..K.DH..
....DKPVQ...................QVIA.EMTD............G.GVDRSVEC.
..T...G......SV....QAMI-------------------------------------
--------------------------QAFEC-VHD.G......W.GVAV--LVGVPSK.D
D.AF-KS..........HPM.NFLN..ERTL.KGTFF....GNYKPKTDIP..GIVE
>tr|Q9SEQ4|Q9SEQ4_ARALI/149-336 Alcohol dehydrogenase OS=Arabis lignifera PE=3 SV=1
...........................-SEYTVVHSGQVAKI.N.....PD.A.......
.PLDKVC..IV...SCGLS......TG.LRATLNVA...KPKKG..QSVAIFGLGAVGLA
AAE.GAR.IA..GASRVIGVDLN.PKRF.DEAK.KFGVT....E.FV...NP..K.DH..
....DKPVQ...................QVIA.EMTD............G.GVDRSVEC.
..T...G......SV....QAMI-------------------------------------
--------------------------QAFEC-VHD.G......W.GVAV--LVGVPSK.D
D.AF-KS..........HPM.NFLN..ERTL.KGTFF....GSYKPKTDIP..GIVE
>tr|Q9SEQ5|Q9SEQ5_ARASO/149-336 Alcohol dehydrogenase OS=Arabis soyeri subsp. subcoriacea PE=3 SV=1
..........................f--EYTVVHSGQVAKI.I.....PD.A.......
.PLDKVC..IV...SCGLS......TG.LEATLNVA...KPKKG..QSVAIFGLGAVGLA
AAE.GAR.IA..GASRIIGVDLN.SKRF.DEAK.KFGVT....E.FV...DP..K.DH..
....DKPVQ...................QVIA.EMTD............G.GVDRSVEC.
..T...G......SV....QAMI-------------------------------------
--------------------------QAFEC-VHD.G......W.GVAV--LVGVPSK.G
D.AF-KT..........HPM.NFLN..ERTL.KGTFF....GNYKPKTDIP..GVVE
>tr|Q9SEQ6|Q9SEQ6_ARAHI/149-336 Alcohol dehydrogenase OS=Arabis hirsuta PE=3 SV=1
...........................-SEYTVVHSGQVAKI.N.....PD.A.......
.PLDKVC..IV...SCGLS......TG.LGATLNVA...KPKKG..QSVAIFGLGAVGLA
AAE.GAR.IA..GASRIIGVDLN.SKRF.DEAK.KFGVT....E.FV...NP..K.DH..
....DKPVQ...................QVIA.EMTD............G.GVDRSVEC.
..T...G......SV....QAMI-------------------------------------
--------------------------QAFEC-VHD.G......W.GVAV--LVGVPSK.D
D.AF-KT..........HPM.NFLN..ERTX.KGTFF....GNYKPKTDIP..GLVE
>tr|Q9SEQ7|Q9SEQ7_ARAHI/149-336 Alcohol dehydrogenase OS=Arabis hirsuta PE=3 SV=1
...........................-SEYTVVHSGQVAKI.N.....PD.A.......
.PLDKVC..IV...SCGLS......TG.XGATLNVA...KPKKG..QSVAIFGLGAVGLA
AAE.GAR.IA..GASRIIGVDLN.SKRF.DEAK.KFGVT....E.FV...NP..K.DH..
....DKPVQ...................QVIA.EMTD............G.GVDRSVEC.
..T...G......SV....QAMI-------------------------------------
--------------------------QAFEC-VHD.G......W.GVAV--LVGVPSK.D
D.AY-KT..........HPM.NFLN..ERTL.KGTFF....GNYKPKTDIP..GLVE
>tr|Q9SEQ8|Q9SEQ8_ARAHI/149-336 Alcohol dehydrogenase OS=Arabis hirsuta PE=3 SV=1
...........................-SEYTVVHSGQVAKI.N.....PD.A.......
.PLDKVC..IV...SCGLS......TG.LGATLNVA...KPKKG..QSVAIFGLGAVGLA
AAE.GAR.IA..GASRIIGVDLN.SKRF.DEAK.KFGVT....E.FV...NP..K.DH..
....DKPVQ...................QVIA.EMTN............G.GVDRSVEC.
..T...G......SV....QAMI-------------------------------------
--------------------------QALEC-VHD.G......W.GVAV--LVGVPSK.D
D.AF-KT..........HPM.NLLN..ERTL.KGTFF....GNYKPKTDIP..GVVE
>tr|Q9SEQ9|Q9SEQ9_ARAHA/149-336 Alcohol dehydrogenase OS=Arabidopsis halleri PE=3 SV=1
...........................-SEYTVVHSGQVAKI.N.....PD.A.......
.PLDKVC..IV...SCGLS......TG.LGATLNVA...KPKKG..QSVAIFGLGAVGLA
AAE.GAR.IA..GASRIIGVDLN.SQRF.DQAK.EFGVT....E.FV...NP..R.DH..
....DKPVQ...................QVIA.EMTN............G.GVDRSVEC.
..T...G......SV....QAMI-------------------------------------
--------------------------QAFEC-VHD.G......W.GVAV--LVGVPSK.D
D.AF-KT..........HPM.NFLN..ERTL.KGTFF....GNYKPKTDIP..GVVE
>tr|Q9SER0|Q9SER0_OLIPU/149-336 Alcohol dehydrogenase OS=Olimarabidopsis pumila PE=3 SV=1
...........................-SEYTVVHSGQVAKI.N.....PD.A.......
.PLDKVC..IV...SCGLS......TG.LEATLNVA...KGKKG..QSVEIFGLGAVGLA
AAE.GAR.IA..GASRIIGVDLN.SKRF.DQAK.EFGVT....E.FV...NP..R.DH..
....DKPVQ...................QGIA.EMTD............G.GVDRSVEC.
..T...G......SV....QAMI-------------------------------------
--------------------------QAFEC-VHD.G......W.GVAV--LVGVPSK.D
D.AF-KT..........HPM.NLLN..ERTL.KGTFF....GNYKPKTDIP..GVVE
>tr|Q9SER1|Q9SER1_ARAGL/149-336 Alcohol dehydrogenase OS=Arabis glabra PE=3 SV=1
...........................-SEYTVVHSGQVAKI.N.....PD.A.......
.PLDKVC..IV...SCGLS......TG.LGATLNVG...KPKRG..QSVAIFGLGAVGLA
AAE.GAR.IA..GASRIIGVDLN.SKRF.DQAK.EFGVT....E.FV...NP..K.DH..
....DKPVQ...................QVLA.EMTD............G.GVDRSVEC.
..T...G......SV....QAMI-------------------------------------
--------------------------QAFEC-VHD.G......W.GVAV--LVGVPSK.D
D.AF-KS..........HPM.NFLN..ERTL.KGTFF....GNYKPKTDIP..GVVE
>tr|Q9SER2|Q9SER2_9BRAS/149-336 Alcohol dehydrogenase OS=Boechera fendleri PE=3 SV=1
...........................-SEYTVVHSGQVAKI.N.....PD.A.......
.PLDKVC..IV...SCGLS......TG.LGATLNVA...KPKKG..QSVAIFGLGAVGLA
AAE.GAR.IA..GASRVIGVDLN.PKRF.DEAK.KFGVT....E.FV...NP..K.DH..
....DKPVQ...................QVIA.EMTD............G.GVDRSVEC.
..T...G......SV....QAMI-------------------------------------
--------------------------QAFEC-VHD.G......W.GVAV--LVGVPSK.D
D.AF-KS..........HPM.NFLN..ERTL.KGTFF....GNYKPKTDIP..GIVE
>tr|Q9SER3|Q9SER3_BOEDR/149-336 Alcohol dehydrogenase OS=Boechera drummondii PE=3 SV=1
...........................-SEYTVVHSGQVAKI.N.....PD.A.......
.PLDKVC..IV...SCGLS......TG.LGATLNVA...KPKKG..QSVAIFGLGAVGLA
AAE.GAR.IA..GASRVIGVDLN.PKRF.DEAK.KFGVT....E.FV...NP..K.DH..
....DKPVQ...................QVIA.EMTD............G.GVDRSVEC.
..T...G......SV....QAMI-------------------------------------
--------------------------QAFEC-AHD.G......W.GVAV--LVGVPSK.D
D.AF-KS..........HPM.NFLN..ERTL.KGTFF....GNYKPKTDIP..GIVE
>tr|Q9SER4|Q9SER4_BOEDR/149-336 Alcohol dehydrogenase OS=Boechera drummondii PE=3 SV=1
...........................-SEYTVVHSGQVAKI.N.....PD.A.......
.PLDKVC..IV...SCGLS......TG.LGATLNVA...KPKKG..QSVAIFGLGAVGLA
AAE.GAR.IA..GAFRVIGVDLN.PKRF.DEAK.KFGVT....E.FV...NP..K.DH..
....DKPVQ...................QVIA.EMTD............G.GVDRSVEC.
..T...G......SV....QAMI-------------------------------------
--------------------------QAFEC-VHD.G......W.GVAV--LVGVPSK.D
D.AF-KS..........HPM.NFLN..ERTL.KGTFF....GNYKPKTDIP..GIVE
>tr|Q9SER5|Q9SER5_9BRAS/149-336 Alcohol dehydrogenase OS=Capsella rubella PE=3 SV=1
...........................-SEYTVVHSGQVAKI.N.....PD.A.......
.PLDKVC..IV...SCGLS......TG.LGATLNVA...KPKKG..QSVAIFGLGAVGLA
AAE.GAR.IA..GASRIIGVDLN.PSRF.DQAK.KFGVT....E.FV...NP..K.DH..
....DKPVQ...................QVIA.EMTN............G.GVDRSVEC.
..T...G......SV....QAMI-------------------------------------
--------------------------QAFEC-VHD.G......W.GVAV--LVGVPSK.D
D.AF-KS..........HPM.NFLN..ERTL.KGTFF....GNYKPKTDIP..GVVE
>tr|Q9SER6|Q9SER6_BRAOL/149-336 Alcohol dehydrogenase OS=Brassica oleracea PE=3 SV=1
...........................-SEYTVVHSGQVAKI.N.....PE.A.......
.PLDKVC..IV...SCGLS......TG.LGATLNVA...KPKKG..QSVAIFGLGAVGLA
AAE.GAR.IA..GAGRIIGVDLN.PKRF.EEAK.KFGVT....E.FV...NP..K.EH..
....DKPVQ...................EVIA.EMTN............G.GVDRSVEC.
..T...G......SI....QAMI-------------------------------------
--------------------------QAFEC-VHD.G......W.GVAV--LVGVPSK.D
D.AF-KT..........HPM.NLLN..ERTL.KGTFF....GNYKPKTDIP..GVVE
>tr|Q9SER7|Q9SER7_ARABL/149-336 Alcohol dehydrogenase OS=Arabis blepharophylla PE=3 SV=1
...........................-SEYTVIHSGQVAKI.N.....PD.A.......
.PLDKVC..IV...SCGLS......TG.LGATLNVA...KPKKG..QSVAIFGLGAVGLA
AAE.GAR.IA..GASRIIGVDLN.SKRF.DEAK.KFGVT....E.FV...NP..K.DH..
....DKPVQ...................QVIA.EMTD............G.GVDRSVEC.
..T...G......SV....QAMI-------------------------------------
--------------------------QAFEC-VHD.G......W.GVAV--LVGVPSK.D
D.AF-KT..........HPM.NFLN..ERTL.KGTFF....GNYKPKTDIP..GVVE
>tr|Q9SER8|Q9SER8_CARAN/149-336 Alcohol dehydrogenase OS=Cardamine amara PE=3 SV=1
...........................-SEYTMVHSGQVAKI.N.....PE.A.......
.PLDKVC..IV...SCGLS......TG.LGATLNVA...KPKKG..QSVAVFGLGAVGLA
ACE.GAR.MS..GASRIIGVDLN.PKRF.EEAK.KFGVT....E.FV...NP..R.EH..
....DKPVQ...................QVIA.EMTN............G.GVDRSVEC.
..T...G......SV....QAMI-------------------------------------
--------------------------QAFEC-VHD.G......W.GVAV--LVGVPSK.D
D.AF-KT..........HPM.NFLN..ERTL.KGTFF....GNYKPKTDIP..GVVE
>tr|Q9SER9|Q9SER9_ARAAL/149-336 Alcohol dehydrogenase OS=Arabis alpina PE=3 SV=1
...........................-SEYTVVHSGQVAKI.N.....PE.A.......
.PLDKVC..IV...SCGVS......TG.LGATLNVA...KPKKG..QSVAIFGLGAVGLA
AAE.GAR.MA..GAGRIIGVDLN.PKRF.EEAK.KFGVT....E.FV...NP..K.DH..
....DKPVQ...................QVIA.EMTD............G.GVDRSVEC.
..T...G......SV....QAMI-------------------------------------
--------------------------QAFEC-VHD.G......W.GVAV--LVGVPSK.D
D.AF-KT..........HPM.NLLN..ERTL.KGTFF....GNYKPKTDIP..GVVE
>tr|Q9SES0|Q9SES0_ARAAL/149-336 Alcohol dehydrogenase OS=Arabis alpina PE=4 SV=1
...........................-SEYTVVHSGQVAKI.N.....PE.A.......
.PLDKVC..IV...SCGLS......TG.LGATLNVA...KPKKG..QSVAIFGLGAVGLA
AAE.GAR.MA..GAGRIIGVDLN.RKRF.EEAK.KFGVT....E.FV...NP..K.DH..
....DKPVQ...................QVIA.EMTD............G.GVDRSVEC.
..T...G......SV....QAMI-------------------------------------
--------------------------QAFEC-VHD.G......W.GVAV--LVGVPSK.D
D.AF-KT..........HPM.NLLN..ERTL.KGTFF....GNYKPKTDIP..GVVE
>tr|Q9SES1|Q9SES1_ARAAL/149-336 Alcohol dehydrogenase OS=Arabis alpina PE=4 SV=1
...........................-SEYTVVHSGQVAKI.N.....PE.A.......
.PLDKVC..IV...SCGLS......TG.LGATLNVA...KPKKG..QSVAIFGLGAVGLA
AAE.GAR.MA..GAGRIIGVDLN.RKRF.EEAK.KFGVT....E.FV...NP..K.DH..
....DKPVQ...................QVIA.EMTD............G.GVDRSVEC.
..T...G......SV....QAMI-------------------------------------
--------------------------QAFEC-VHD.G......W.GVAV--LVGVPSK.D
D.AF-KT..........HPM.NLLN..ERTL.KGTFF....GNYKPKTDIP..GVVE
>tr|Q9SES2|Q9SES2_ARAAL/149-336 Alcohol dehydrogenase OS=Arabis alpina PE=4 SV=1
...........................-SEYTVVHSGQVAKI.N.....PE.A.......
.PLDKVC..IV...SCGLS......TG.LGATLNVA...KPKKG..QSVAIFGLGAVGLA
AAE.GAR.MA..GAGRIIGVDLN.PKRF.EEAK.KFGVT....E.FV...NP..K.DH..
....DKPVQ...................QVIA.EMTD............G.GVDRSVEC.
..T...G......SV....QAMI-------------------------------------
--------------------------QAFEC-VHD.G......W.GVAV--LVGVPSK.D
D.AF-KT..........HPM.NLLN..ERTL.KGTFF....GNYKPKTDIP..GVVE
>tr|Q9SES3|Q9SES3_9BRAS/149-336 Alcohol dehydrogenase OS=Aubrieta deltoidea PE=3 SV=1
...........................-SEYTVVHSGQVAKI.N.....PE.A.......
.PLDKVC..IV...SCGLS......TG.LGATLNVA...KPKKG..QSVAIFGLGAVGLA
AAE.GAR.IA..GAGRIIGVDLN.PKRF.EEAK.KFGVT....E.FV...NP..K.DH..
....EKPVQ...................QVIA.EMTD............G.GVDRSVEC.
..T...G......SV....QAMI-------------------------------------
--------------------------QAFEC-VHD.G......W.GVAV--LVGVPSK.D
D.AF-KS..........HPM.NFLN..ERTL.KGTFF....GNYKPKTDIP..GVVE
>tr|Q9SNX9|Q9SNX9_HIBSY/150-337 Putative alcohol dehydrogenase OS=Hibiscus syriacus PE=2 SV=1
...........................-SQYTVVHVGQVAKI.N.....PT.A.......
.PLDKVC..PI...SCGIC......TG.FGATVNVA...KPKKG..QTVAIFGLGAVGLA
AAE.GAR.IC..GASRIIAVDLN.PRRF.EEAK.RFGIT....E.FV...NP..K.DY..
....DKPVQ...................EVIV.EMTG............G.GVDRSVEC.
..T...G......SV....QAMI-------------------------------------
--------------------------SAFEC-VHD.G......W.GVCV--LVGVPKK.D
D.AF-KT..........HPM.NLLS..ERTL.KGAFY....GNYKPRTDIP..MVVD
>tr|Q9SWA7|Q9SWA7_9ROSI/128-266 Alcohol dehydrogenase (Fragment) OS=Gossypioides kirkii GN=AdhC PE=3 SV=1
...........................-SEYTVVHVGQVAKI.N.....PE.A.......
.PLDKVC..VL...SCGMS......TG.FGATVNVA...KPKKG..GSVAVFGLGAVGLA
AAE.GAR.VC..EASRIIGIDLN.PNRF.EEAK.KFGCT....E.FV...NP..K.DH..
....DKPVQ...................EVIA.EMTG............G.GVDCSIEC.
..T...G......SI....QAMI-------------------------------------
--------------------------SAFEC----.-......-.---V---------.-
-.-H---..........---.----..----.-----....----------..---D
>tr|Q9ZT38|Q9ZT38_SOYBN/149-336 Alcohol-dehydrogenase (Fragment) OS=Glycine max GN=Adh-2 PE=3 SV=1
...........................-SEYTVVHAGCVAKV.N.....PA.A.......
.PLDKIC..VL...SCGIC......TG.LGATINVA...KPKPG..SSVAIFGLGAVGLA
AAE.GAR.IS..GASRIIGVDLV.SSRF.EEAK.KFGVN....E.FV...NP..K.DH..
....DKPVQ...................EVIA.AMTN............G.GVDRAVEC.
..T...G......SI....QAMI-------------------------------------
--------------------------SAFEC-VHD.G......W.GVAV--LVGVPNK.D
D.AF-KT..........HPV.NFLN..ERTL.KGTFY....GNYKPRTDLP..SVVE
>tr|Q9ZWK4|Q9ZWK4_BRAOL/129-316 Alcohol dehydrogenase (Fragment) OS=Brassica oleracea GN=Adh PE=3 SV=1
...........................-SEYTVVHSGQVAKI.N.....PE.A.......
.PLDKVC..IV...SCGLS......TG.LGATLNVA...KPKKG..QSVAIFGLGAVGLA
AAE.GAK.IA..GAGRIIGVDLN.PKRF.EEAK.EFGVT....E.FV...NP..X.EH..
....DKPVQ...................QVIA.EMTN............G.GVDRSVEC.
..T...G......SI....QAMI-------------------------------------
--------------------------QAFEC-VHD.G......W.GVAV--LVGVPSK.D
D.AF-KT..........HPM.NLLN..ERTL.KGTFF....GNYKPKTDIP..GVVE
>tr|Q9ZWK5|Q9ZWK5_ARASU/142-329 Alcohol dehydrogenase (Fragment) OS=Arabidopsis suecica GN=Adh PE=3 SV=1
...........................-SGYTVVHSGQVAKI.N.....PD.A.......
.PLDKVC..IV...SCGLS......TG.LGATLNVA...KPKKG..QSVAIFGLGAVGLA
AAE.GAR.IA..GASRIIGVDLN.SQRF.DQAK.EFGVT....E.FV...NP..K.DH..
....DKPVQ...................QVIA.EMTN............G.GVDRSVEC.
..T...G......SV....QAMI-------------------------------------
--------------------------QAFEC-VHD.G......W.GVAV--LVGVPSK.D
D.AF-KT..........HPM.NFLN..ERTL.KGTFF....GNYKPKTDIP..GVVE
>tr|Q9ZWK6|Q9ZWK6_CRUWA/142-329 Alcohol dehydrogenase (Fragment) OS=Crucihimalaya wallichii GN=Adh PE=3 SV=1
...........................-SGYTVVHSGQVAKI.N.....PD.A.......
.PLDKVC..IV...SCGLS......TG.LGAVLNVA...KPKKG..QSVAVFGLGAVGLA
AAE.GAR.IA..GASRIIGVDLN.SQRF.DEAK.EFGVT....E.FV...NP..R.DH..
....DKPVQ...................QVIA.EMTD............G.GVDRSVEC.
..T...G......SV....QAMI-------------------------------------
--------------------------QAFEC-VHD.G......W.GVAV--LVGVPSK.D
D.AF-KS..........HPM.NFLN..ERTL.KGTFF....GNYKPKTDIP..GVVE
>tr|Q9ZWK7|Q9ZWK7_ARAKO/141-328 Alcohol dehydrogenase (Fragment) OS=Arabidopsis korshinskyi GN=Adh PE=3 SV=1
...........................-SEYTVVHSGQVAKI.N.....PD.A.......
.PLDKVC..IV...SCGLS......TG.LGATLNVA...KPKKG..QSVAIFGLGAVGLA
AAE.GAR.IA..GASRIIGVDLN.SKRF.DQAK.EFGVT....E.FV...NP..K.DH..
....DKPVQ...................QVIA.EMTD............G.GVDRSVEC.
..T...G......SV....QAMI-------------------------------------
--------------------------QAFEC-VHD.G......W.GVAV--LVGVPSK.D
D.AF-KT..........HPM.NLLN..ERTL.KGTFF....GNYKPKTDIP..GVVE
>tr|Q9ZWK8|Q9ZWK8_OLIPU/142-329 Alcohol dehydrogenase (Fragment) OS=Olimarabidopsis pumila GN=Adh PE=3 SV=1
...........................-SEYTVVQSGQVAKI.N.....PD.A.......
.PLDKVC..IV...SCGLS......TG.LGATLNVA...KPKKG..QSIAIFGLGAVGLA
AAE.GAR.IA..GASRIIGVDLN.SKRF.DQAK.EFGVT....E.FV...NP..R.DH..
....DKPVQ...................QVIA.EMTD............G.GVDRSVEC.
..T...G......SV....QAMI-------------------------------------
--------------------------QAFEC-VHD.G......W.GVAV--LVGVPSK.D
D.AF-KT..........HPM.NLLN..ERTL.KGTFF....GNYKPKTDIP..GVVE
>tr|Q9ZWK9|Q9ZWK9_CRUHI/142-329 Alcohol dehydrogenase (Fragment) OS=Crucihimalaya himalaica GN=Adh PE=3 SV=1
...........................-SEYTVVHSGQVAKI.N.....PD.A.......
.PLDKVC..IV...SCGLS......TG.LGAVLNVA...KPKKG..QSVAVFGLGAVGLA
AAE.GAR.IA..GASRIIGVDLN.SKRF.DEAK.KFGVT....E.FV...NP..R.DH..
....DKPVQ...................QVIA.EXTD............G.GVDRSVEC.
..T...G......SV....QAMI-------------------------------------
--------------------------QAFEC-VHD.G......W.GVAV--LVGVPSK.D
D.AF-KS..........HPM.NFLN..ERTL.KGTFF....GNYKPKTDIP..GVVE
>tr|Q9ZWL0|Q9ZWL0_ARAHI/142-329 Alcohol dehydrogenase (Fragment) OS=Arabis hirsuta GN=Adh PE=3 SV=1
...........................-SEYTVIHSGQVAKI.N.....PD.A.......
.PLDKVC..IV...SCGLS......TG.LGATLNVA...KPKKG..QSVAIFGLGAVGLA
AAE.GAR.IA..GASRIIGVDLN.SKRF.DEAK.KFGVT....E.FV...NP..K.DH..
....DKPVQ...................QVIA.EMTX............G.GVDRSVEC.
..T...G......SV....QAMI-------------------------------------
--------------------------QAFEC-VHD.G......W.GVAV--LVGVPSK.D
D.AF-KT..........HPM.NSLN..ERTL.KGTXF....GNYNPKTDIP..GVVE
>tr|Q9ZWL1|Q9ZWL1_9BRAS/140-327 Alcohol dehydrogenase (Fragment) OS=Arabidopsis kawasakiana GN=Adh PE=3 SV=1
...........................-SEYTVVHSGQVAKI.N.....PD.A.......
.PLDKVW..IV...SCGLS......SG.LGATLNVA...KPKKG..QSVAIFGLGAVGLA
AAE.GAR.IA..GASRIIGVDLN.PQRF.DQAK.EFGVT....E.FV...NP..R.DH..
....DKPVQ...................QVIA.EMTN............G.GVDRSVEC.
..T...G......SV....QPMI-------------------------------------
--------------------------QAFEC-VHD.G......W.GVAV--LVGVPSK.D
D.AF-KT..........HPM.NFLN..ERTL.KGTFF....GNYKPKTDIP..GVVE
>tr|Q9ZWL2|Q9ZWL2_ARAFL/140-327 Alcohol dehydrogenase (Fragment) OS=Arabis flagellosa GN=Adh PE=3 SV=1
...........................-SEYTVVHSGQVAKI.N.....PD.A.......
.PLDKVC..IV...SCGLS......TG.LGATLNVA...KPKKG..QSVAIFGLGAVGLA
AAE.GAR.IA..GASRIIGVDLN.SKRF.DEAK.KFGVT....E.FV...NP..K.DH..
....DKPVQ...................QVIA.EMTD............G.GVDRSVEC.
..T...G......SV....QAMI-------------------------------------
--------------------------QAFEC-VHD.G......W.GVAV--LVGVPSK.D
D.AF-KT..........HPM.NFLN..ERTL.KGTFF....GNYKPKTDIP..GVVE
>tr|Q9ZWL3|Q9ZWL3_ARAGL/140-327 Alcohol dehydrogenase (Fragment) OS=Arabis glabra GN=Adh PE=3 SV=1
...........................-SEYTVVHSGQVAKI.N.....PD.A.......
.PLDKVC..IV...SCGLS......TG.LGATLNVA...KPKKG..QSVAIFGLGAVGLA
AAE.GAR.IA..GASRIIGVDLN.SKRF.DQAK.EFGVT....E.FV...NP..R.DH..
....DKPVQ...................QVLA.EMTD............G.GVDRSVEC.
..T...G......SV....QAMI-------------------------------------
--------------------------QAFEC-VHD.G......W.GVAV--LVGVPSK.D
D.AF-KS..........HPM.NFLN..ERTL.KGTFF....GNYKPKTDIP..GVVE
>tr|Q9ZWL4|Q9ZWL4_9BRAS/140-327 Alcohol dehydrogenase (Fragment) OS=Arabis stelleri GN=Adh PE=3 SV=1
...........................-SEYTVIHSGQVAKI.N.....PD.A.......
.PLDKVC..IV...SCGLS......TG.LGATLNVA...KPKKG..QSVAIFGLGAVGLA
AAE.GAR.IA..GASRIIGVDLN.SKRF.DEAK.KFGVT....E.FV...NP..K.DH..
....DKPVQ...................QVIA.EMTD............G.GVDRSVEC.
..T...G......SV....QAMI-------------------------------------
--------------------------QAFEC-VHD.G......W.GVAV--LVGVPSK.D
D.AF-KT..........HPM.NFLN..ERTL.KGTFF....GNYKPKTDIP..GVVE
>tr|A0HC65|A0HC65_COMTE/141-328 Alcohol dehydrogenase, zinc-binding OS=Comamonas testosteroni KF-1 GN=CtesDRAFT_0590 PE=3 SV=1
...........................-SEYTVVAAVSLAKV.N.....PD.A.......
.NPEQVC..LL...GCGVT......TG.LGAVKNTA...KVQEG..DTVAVFGLGGIGLA
VIQ.GAK.LA..KAGRIIAVDTN.PGKF.DLAR.TFGAT....D.CV...NP..K.DF..
....DKPIQ...................QVIV.EMTG............W.GVDHSFEC.
..I...G......NV....EVMR-------------------------------------
--------------------------AALEC-AHR.G......W.GQSV--IIGVAGA.G
Q.EI-KT..........RPF.QLVT..GRKW.LGTAF....GGVKGRSELP..GMVE
>tr|A0NPZ8|A0NPZ8_9RHOB/142-329 Glutathione-dependent formaldehyde dehydrogenase OS=Labrenzia aggregata IAM 12614 GN=SIAM614_12613 PE=3 SV=1
...........................-SNYTVVPEIALAKI.R.....PD.A.......
.PFDKVC..YI...GCGVT......TG.IGAVINTA...KVEIG..SRAIVFGLGGIGLN
VIQ.GLR.LA..GADQIVGVDLN.PEKK.EMAE.RFGMT....D.FV...NP..S.EV..
....DGDLV...................PYLV.NLTK............G.GADYTFDA.
..T...G......NV....NVMR-------------------------------------
--------------------------TALES-AHK.G......W.GESI--IIGVAPA.G
A.EI-ST..........RPF.QLVT..GRVW.KGTAF....GGARGRTDVP..KIVD
>tr|A0PAU9|A0PAU9_PASPI/141-328 Putative alcohol dehydrogenase class III OS=Pasteurella piscicida GN=P91278ORF_004 PE=3 SV=1
...........................-SEYTVVAEVSLAKI.N.....PQ.A.......
.NAEQVC..LL...GCGVT......TG.IGAVHNTA...KVQEG..DSVAVFGLGGIGLA
VVQ.GAR.QA..KAGRIFAIDTN.PSKF.ELAK.QFGAT....D.CI...NP..N.DY..
....DKPVQ...................QVLV.EMTK............W.GVDHTFEC.
..I...G......NV....NVMR-------------------------------------
--------------------------SALES-AHR.G......W.GQSV--IIGVAGA.G
K.EI-ST..........RPF.QLVT..GRVW.KGTAF....GGVKGRTQLP..GMVE
>tr|A0Y714|A0Y714_9GAMM/145-332 Alcohol dehydrogenase class III/glutathione-dependent formaldehyde dehydrogenase OS=Alteromonadales bacterium TW-7 GN=ATW7_0724
...........................-SEYTVLPEISLAKV.N.....KE.A.......
.SLEEIC..LL...GCGVT......TG.MGAVTNTA...KVKEG..DTVAIFGLGGIGLS
AII.GAK.MA..GASRIIGVDIN.TSKF.DLAT.KLGAT....D.LI...NP..K.DF..
....DKPIQ...................EVIV.EMTD............G.GVDYSFEC.
..I...G......NV....DVMR-------------------------------------
--------------------------SALEC-CHK.G......W.GESV--IIGVAGA.G
Q.EI-ST..........RPF.QLVT..GRVW.RGSAF....GGVKGRSQLP..EIVE
>tr|A0YAW6|A0YAW6_9GAMM/141-328 Glutathione-dependent formaldehyde dehydrogenase OS=marine gamma proteobacterium HTCC2143 GN=GP2143_04580 PE=3 SV=1
...........................-SEYTVMPEIAVAKI.N.....KA.A.......
.PLDKVC..LL...GCGIT......TG.IGAVLNTA...KVEPG..STVAIFGLGGVGLS
VIQ.GAV.LA..KASRIIVVDIN.EDKF.EMAK.MLGAT....D.FI...NP..K.NY..
....DDPVQ...................DVIV.DLTD............G.GVDYSFEA.
..I...G......RT....ETMR-------------------------------------
--------------------------SALEC-CHK.G......W.GEST--IIGVAGS.G
Q.EI-CT..........RPF.QLVT..GRVW.RGSAF....GGVKGRTQLP..GYVD
>tr|A0YPS5|A0YPS5_9CYAN/141-328 Glutathione dependent formaldehyde dehydrogenase OS=Lyngbya sp. PCC 8106 GN=L8106_21262 PE=3 SV=1
...........................-SNYTVLPEIAVAKI.R.....ED.A.......
.PFEKVC..YI...GCGVT......TG.VGAVVNTA...KVEPG..SNVVVFGLGGIGLN
VIQ.AAK.MV..GADMIVGVDIN.PGKR.EIAE.KFGMT....H.FV...NP..K.EI..
....EGDLV...................PYLV.ELTK............G.GADYSFEC.
..I...G......NV....NVMR-------------------------------------
--------------------------QALEC-CHK.G......W.GVSV--IIGVAGA.G
Q.EI-ST..........RPF.QLVT..GRVW.KGSAF....GGARGRTDVP..KIVD
>tr|A0Z5H1|A0Z5H1_9GAMM/141-327 Zinc-containing alcohol dehydrogenase superfamily protein OS=marine gamma proteobacterium HTCC2080 GN=MGP2080_12693 PE=3 SV=1
...........................-SNFTVLPEIAVAKV.R.....ED.A.......
.PFDKIC..YI...GCGVT......TG.IGAVAFTM...NVEAG..STVAVFGLGGIGLN
VIQ.GAR.LV..GATRIIGVDLN.NDRI.EMAK.RFGMT....D.FV...NP..N.EV..
....-DNVV...................DHLV.QMTG............G.GVDYSFEC.
..I...G......NV....NVMR-------------------------------------
--------------------------QALEC-CHK.G......W.GQSC--IIGVAGA.G
Q.EI-AT..........RPF.QLVT..GRSW.RGTAF....GGARGRTDVP..KIVD
>tr|A0ZN71|A0ZN71_NODSP/141-328 Glutathione dependent formaldehyde dehydrogenase OS=Nodularia spumigena CCY 9414 GN=N9414_06774 PE=3 SV=1
...........................-ANYTVLPEIAVAKI.R.....PD.A.......
.PFDKVC..YI...GCGVT......TG.VGAVINTA...KLEAG..ANVVVFGLGGIGLN
VIQ.GAR.MV..GANMIVGVDIN.PSKR.PLAE.KFGMT....H.FV...NP..Q.EV..
....EGDLV...................PYLV.DLTK............G.GADYTFEC.
..I...G......NV....NVMR-------------------------------------
--------------------------QALEC-CHK.G......W.GVSV--VIGVAGA.G
Q.EI-RT..........RPF.QLVT..GRVW.KGSAF....GGARGRTDVP..KIVD
>tr|A1BYZ8|A1BYZ8_BACCE/141-328 S-(Hydroxymethyl)glutathione dehydrogenase (Alcohol dehydrogenase class III) OS=Bacillus cereus GN=frmA PE=3 SV=1
...........................-SEYTVVNEINLAKI.D.....EN.A.......
.PLDKVA..LL...GCGVT......TG.IGAVHNTA...KVEEG..AVTAVFGLGAIGLA
AIQ.GLV.QA..KASRIIAVDLN.PQKW.ELAK.KMGAT....D.FV...NP..A.DY..
....DRPIQ...................EVIV.EMTD............G.GVDYSFEC.
..I...G......NV....EVMK-------------------------------------
--------------------------SALEA-CHK.G......W.GESI--IIGVAGA.G
K.EI-HT..........RPF.QLVT..GRVW.RGSAF....GGVKGRSELP..EMVE
>tr|A2V1Y5|A2V1Y5_SHEPU/149-336 Alcohol dehydrogenase GroES-like OS=Shewanella putrefaciens 200 GN=Sput200DRAFT_2895 PE=3 SV=1
...........................-SEYTVLPEISLAKV.N.....KS.A.......
.PLEEIC..LL...GCGVT......TG.MGAVMNTA...KVEEG..ATVAIFGLGGIGLS
AII.GAT.MA..KASRIIAIDIN.ESKF.ELAK.KLGAT....D.CI...NP..K.LL..
....DKPIQ...................EVIV.EMTD............G.GVDYSFEC.
..I...G......NV....NVMR-------------------------------------
--------------------------SALEC-CHK.G......W.GESV--IIGVAGA.G
Q.EI-ST..........RPF.QLVT..GRVW.RGSAF....GGVKGRSELP..HIVE
>tr|A2W7U1|A2W7U1_9BURK/141-327 Oxidoreductase OS=Burkholderia dolosa AUO158 GN=BDAG_00738 PE=3 SV=1
...........................-SNYIVVPEIAVAKV.R.....ED.A.......
.PFDKIC..YI...GCGVT......TG.VGAVVYSA...KVEAG..ANVVVFGLGGIGLN
VIQ.GAK.MV..GADKIIGVDIN.PKRV.ELAK.KFGMT....H.FI...NP..N.EV..
....-ENVV...................DRIV.QLTD............G.GADYSFEC.
..V...G......NV....KLMR-------------------------------------
--------------------------EALEC-THK.G......W.GQSF--IIGVAAA.G
E.EI-ST..........RPF.QLVT..GRQW.KGSAF....GGARGRTDVP..KIVD
>tr|A3IPW8|A3IPW8_9CHRO/141-328 Zinc-containing alcohol dehydrogenase superfamily protein OS=Cyanothece sp. CCY 0110 GN=CY0110_13846 PE=3 SV=1
...........................-ANYTVVPEIALAKI.R.....KD.A.......
.PFDKVC..YI...GCGVT......TG.IGAVINTA...KVEPG..SKVVVFGLGGIGLN
VIQ.GAK.MV..GADMIIGVDIN.PSKR.ELAE.KFGMT....H.FV...NP..K.EV..
....DGDIV...................ACLV.DLTN............G.GADYSFEC.
..I...G......NV....QVMR-------------------------------------
--------------------------QALEC-CHK.G......W.GVAT--IIGVAGS.G
E.EI-ST..........RPF.QLVT..GRVW.KGTAF....GGARGRTDVP..KIVD
>tr|A3JAK9|A3JAK9_9ALTE/142-329 Alcohol dehydrogenase class III OS=Marinobacter sp. ELB17 GN=MELB17_22190 PE=3 SV=1
...........................-SEYTVLPEISLAKI.P.....KE.A.......
.PLDKVC..LL...GCGVT......TG.IGAVLNTA...KVEEG..ATVAIFGLGGIGLA
AII.GAK.MA..KAGRIIAVDIN.PGKF.DIAK.QLGAT....D.VV...NP..K.DH..
....DKPIQ...................DVII.EMTD............G.GVDYSFEC.
..V...G......NV....QLMR-------------------------------------
--------------------------AALEC-CHK.G......W.GESI--IIGVAGA.G
Q.EV-ST..........RPF.QLVT..GRVW.KGSAF....GGVKGRTELP..GYVA
>tr|A3JRV9|A3JRV9_9RHOB/142-329 Glutathione-dependent formaldehyde dehydrogenase OS=Rhodobacterales bacterium HTCC2150 GN=RB2150_08348 PE=3 SV=1
...........................-AQHTVLPEIALAKV.R.....PD.A.......
.PFDKIC..YI...GCGVT......TG.IGAVINTA...KVEIG..SRCVVFGLGGIGLN
VIQ.GLR.LA..GCDQIVGVDIN.PARY.DMAT.QFGMT....D.FV...NP..T.EI..
....EGDLV...................AHLV.ELTG............G.GGDYTFDA.
..T...G......NV....AVMR-------------------------------------
--------------------------TALEC-AHK.G......W.GESI--IIGVAPA.G
A.EI-ST..........RPF.QLVT..GRSW.RGTAF....GGASGRTDVP..KIVD
>tr|A3K2I3|A3K2I3_9RHOB/142-329 Glutathione-dependent formaldehyde dehydrogenase OS=Sagittula stellata E-37 GN=SSE37_16308 PE=3 SV=1
...........................-ANHTVLPEVSLAKI.D.....PD.A.......
.PFDKVC..YI...GCGVT......TG.IGAVIYTA...KVEIG..SRAIVFGLGGIGLN
VIQ.GLR.LA..GADQIVGVDLN.PDKV.EMAT.RFGMT....D.FV...NP..K.DV..
....EGDLV...................SYLV.DLTK............G.GADYTFDA.
..T...G......NV....GVMR-------------------------------------
--------------------------TALES-AHK.G......W.GESI--IIGVAPA.G
A.EI-ST..........RPF.QLVT..GRTW.KGTAF....GGARGRTDVP..KIVD
>tr|A3K4Q9|A3K4Q9_9RHOB/141-328 Putative uncharacterized protein OS=Sagittula stellata E-37 GN=SSE37_01855 PE=3 SV=1
...........................-SEYTVLPEIAVAKI.S.....KE.A.......
.PLAKAS..VM...GCAVP......TG.IGAVRNTA...KVEPG..ATVAVFGLGAVGMA
VIQ.GAK.MQ..GASRIIGIDTN.PNKF.ALAR.SLGAH....D.CI...DP..K.DF..
....TQPIQ...................DVIV.EMTD............G.GVDYSFEC.
..I...G......NV....NVMR-------------------------------------
--------------------------SALEC-CHK.G......W.GECT--VIGVAGA.G
E.EI-AT..........RPF.QLVT..GRVW.RGSAF....GGVLGRSQLP..GMVD
>tr|A3KAU7|A3KAU7_9RHOB/142-329 Glutathione-dependent formaldehyde dehydrogenase OS=Sagittula stellata E-37 GN=SSE37_03215 PE=3 SV=1
...........................-ANHTVVPEIALAKI.D.....KN.A.......
.PFDKVC..YI...GCGVT......TG.IGAVINTA...KVEIG..SRAVVFGLGGIGLN
VIQ.GLR.LA..GADQIVGVDLN.DDKE.EMGR.HFGMT....D.FV...NP..S.KI..
....DGDVV...................AHLV.ELTK............G.GADYTFDA.
..T...G......NV....KVMR-------------------------------------
--------------------------QALEC-AHK.G......W.GESI--IIGVAPA.G
A.EI-AT..........RPF.QLVT..GRVW.RGTAF....GGAKGRTDVP..KIVD
>tr|A3KXQ4|A3KXQ4_PSEAE/142-329 Alcohol dehydrogenase class III OS=Pseudomonas aeruginosa C3719 GN=PACG_02542 PE=3 SV=1
...........................-SEYTVLPEISLAKI.P.....KD.A.......
.PLEKVC..LL...GCGVT......TG.IGAVLNTA...KVEEG..ATVAIFGLGGIGLA
AII.GAK.MA..KAARIIAVDIN.PGKF.DIAR.ELGAT....D.FI...NP..K.DY..
....DKPIQ...................DVIV.ELTD............G.GVDYSFEC.
..V...G......NV....QLMR-------------------------------------
--------------------------AALEC-CHK.G......W.GESV--IIGVAGA.G
Q.EI-ST..........RPF.QLVT..GRVW.RGSAF....GGVRGRSELP..SYVE
>tr|A3LE87|A3LE87_PSEAE/142-329 Alcohol dehydrogenase class III OS=Pseudomonas aeruginosa 2192 GN=PA2G_03068 PE=3 SV=1
...........................-SEYTVLPEISLAKI.P.....KD.A.......
.PLEKVC..LL...GCGVT......TG.IGAVLNTA...KVEEG..ATVAIFGLGGIGLA
AII.GAK.MA..KAARIIAVDIN.PGKF.DIAR.ELGAT....D.FI...NP..K.DY..
....DKPIQ...................DVIV.ELTD............G.GVDYSFEC.
..V...G......NV....QLMR-------------------------------------
--------------------------AALEC-CHK.G......W.GESV--IIGVAGA.G
Q.EI-ST..........RPF.QLVT..GRVW.RGSAF....GGVRGRSELP..SYVE
>tr|A3RPZ1|A3RPZ1_RALSO/141-327 Glutathione-dependent formaldehyde dehydrogenase OS=Ralstonia solanacearum UW551 GN=RRSL_04068 PE=3 SV=1
...........................-ANHIVVPEIALAKI.R.....PD.A.......
.PFDKVC..YI...GCGVT......TG.VGAVVYTA...KVEAG..ANVVVFGLGGIGLN
VIQ.GAK.MV..GADKIIGVDLN.PARE.AMAR.KFGMT....H.FV...NP..K.DV..
....-DNVV...................DHLV.QLTD............G.GADYAFEC.
..I...G......NT....QVMR-------------------------------------
--------------------------QALEC-CHK.G......W.GQSI--IIGVAEA.G
A.EI-ST..........RPF.QLVT..GRQW.KGSAF....GGARGRTDVP..KIVD
>tr|A3SES9|A3SES9_9RHOB/142-329 Glutathione-dependent formaldehyde dehydrogenase OS=Sulfitobacter sp. EE-36 GN=EE36_11454 PE=3 SV=1
...........................-ANHTVIPEIALAKV.R.....KD.A.......
.PFDKIC..YI...GCGVT......TG.IGAVINTA...KVEIG..ARCVVFGLGGIGLN
VIQ.GLR.MA..GADQIVGVDLN.DDKE.ETGR.YFGMT....D.FV...NP..T.KV..
....EGDMV...................AHLV.ELTK............G.GADYTFDA.
..T...G......NT....KVMR-------------------------------------
--------------------------QALEA-AHK.G......W.GESI--IIGVAPA.G
A.EI-ST..........RPF.QLVT..GRVW.KGTAF....GGAKGRTDVP..KIVD
>tr|A3SFA8|A3SFA8_9RHOB/145-332 Zinc-binding dehydrogenase OS=Sulfitobacter sp. EE-36 GN=EE36_10190 PE=3 SV=1
...........................-SEYTVLPEISLAKV.N.....PD.A.......
.PLEEVC..LL...GCGVT......TG.MGAVMNTA...KVEEG..STVAIFGMGGIGLS
AVI.GAT.MA..KASRIIVIDIN.ESKF.DLAR.KLGAT....D.FI...NP..K.DH..
....DKPIQ...................DVIV.EMTD............G.GVDYSFEC.
..I...G......NV....NVMR-------------------------------------
--------------------------SALEC-CHK.G......W.GESV--VIGVAGA.G
Q.EI-ST..........RPF.QLVT..GRVW.RGSAF....GGVKGRSELP..DYVE
>tr|A3SYR7|A3SYR7_9RHOB/145-332 Alcohol dehydrogenase, class III OS=Sulfitobacter sp. NAS-14.1 GN=NAS141_15123 PE=3 SV=1
...........................-SEYTVLPEISLAKV.N.....PD.A.......
.PLEEVC..LL...GCGVT......TG.MGAVMNTA...KVEEG..SSVAIFGMGGIGLS
AVI.GAT.MT..KASRIIVIDIN.ERKF.DLAR.KLGAT....D.FI...NP..K.DH..
....DKPIQ...................DVIV.EMTD............G.GVDYSFEC.
..I...G......NV....NVMR-------------------------------------
--------------------------SALEC-CHK.G......W.GESV--VIGVAGA.G
Q.EI-ST..........RPF.QLVT..GRVW.RGSAF....GGVKGRSELP..DYVE
>tr|A3T0Q2|A3T0Q2_9RHOB/142-329 Glutathione-dependent formaldehyde dehydrogenase OS=Sulfitobacter sp. NAS-14.1 GN=NAS141_16684 PE=3 SV=1
...........................-ANHTVIPEIALAKV.R.....KD.A.......
.PFDKIC..YI...GCGVT......TG.IGAVINTA...KVEIG..ARCVVFGLGGIGLN
VIQ.GLR.MA..GADQIVGVDLN.DDKE.ETGR.YFGMT....D.FV...NP..T.KV..
....EGDMV...................AHLV.ELTK............G.GADYTFDA.
..T...G......NT....KVMR-------------------------------------
--------------------------QALEA-AHK.G......W.GESI--IIGVAPA.G
A.EI-ST..........RPF.QLVT..GRVW.KGTAF....GGAKGRTDVP..KIVD
>tr|A3TVS7|A3TVS7_9RHOB/142-335 Alcohol dehydrogenase class III OS=Oceanicola batsensis HTCC2597 GN=OB2597_10786 PE=3 SV=1
...........................-SNHTVLPEIALAKV.R.....ED.A.......
.PFDKIC..YI...GCGVT......TG.IGAVINTA...KVEIG..STAVVFGLGGIGLN
VIQ.GLR.LA..GADMIIGVDIN.PSKK.EMAE.RFGMT....H.FV...NP..K.EL..
....DEDIV...................PYLV.NLTKrrg......dliG.GADYTFDC.
..T...G......NV....SVMR-------------------------------------
--------------------------QALEC-AHR.G......W.GESI--IIGVAPA.G
A.EI-AT..........RPF.QLVT..GRVW.KGTAF....GGARGRTDVP..KIVD
>tr|A3UGX0|A3UGX0_9RHOB/141-329 Alcohol dehydrogenase class III OS=Oceanicaulis alexandrii HTCC2633 GN=OA2633_07504 PE=3 SV=1
...........................-SNFTVMPEIALAKI.R.....ED.A.......
.PFDKVC..YI...GCGVT......TG.VGAVIFTA...GVEPG..ANVAVFGLGGIGLN
VIQ.AAR.MV..GADKIIGIDIN.PAKR.AHAE.KFGMT....D.FI...NP..N.EI..
...gADKVV...................EAIL.DITG............G.GADYSFDC.
..T...G......NT....HVMR-------------------------------------
--------------------------QALEC-CHR.G......W.GESI--IIGVAEA.G
Q.EI-ST..........RPF.QLVT..GRVW.KGSAF....GGARGRTDVP..KIVD
>tr|A3UZG3|A3UZG3_VIBSP/152-339 Putative alcohol dehydrogenase OS=Vibrio splendidus 12B01 GN=V12B01_19641 PE=3 SV=1
...........................-SEYTVLPEISLAKV.S.....KE.A.......
.PLEEVC..LL...GCGVT......TG.MGAVLNTA...KVEKG..DNVAVFGLGGIGLS
AII.GAR.MA..GANRIIGVDIN.ESKF.ELAK.QLGAT....D.CI...NP..T.KF..
....DKPIQ...................DVIV.EMTD............G.GVEYSFEC.
..I...G......NV....NVMR-------------------------------------
--------------------------QALEC-CHK.G......W.GESV--IIGVAGA.G
Q.EI-ST..........RPF.QLVT..GRVW.RGSAF....GGVKGRSELP..EIVN
>tr|A3VBQ0|A3VBQ0_9RHOB/142-335 Putative uncharacterized protein OS=Rhodobacterales bacterium HTCC2654 GN=RB2654_16976 PE=3 SV=1
...........................-SNHTVLPEIALAKV.R.....KD.A.......
.PFDKIC..YI...GCGVT......TG.IGAVINTA...KVEIG..ATAVVFGLGGIGLN
VIQ.GLR.LA..GADMIVGVDIN.PSKK.EMAE.KFGMT....H.FV...NP..K.EL..
....DEDIV...................PYLV.NLTKrrg......dliG.GADYTFDC.
..T...G......NT....TVMR-------------------------------------
--------------------------QALES-AHR.G......W.GESI--IIGVAAA.G
A.EI-ST..........RPF.QLVT..GRVW.KGTAF....GGAKGRTDVP..KIVD
>tr|A3VPV0|A3VPV0_9PROT/141-327 Glutathione dependent formaldehyde dehydrogenase OS=Parvularcula bermudensis HTCC2503 GN=PB2503_03837 PE=3 SV=1
...........................-SNYTVMPEIAVAKI.R.....KD.A.......
.PFETTC..YV...GCGVT......TG.VGAVTNTA...KVEPG..STVVVFGLGGIGLN
VIQ.GAK.MV..GASQIVGVDLN.PEKA.EWGR.KFGMT....D.FV...NP..K.DV..
....-DNLV...................AHLV.ALTD............G.GADYSFDC.
..T...G......NT....EVMR-------------------------------------
--------------------------QALEC-CHR.G......W.GESI--VIGVAEA.G
K.EI-ST..........RPF.QLVT..GRVW.KGTAF....GGARGRTDVP..TIVD
>tr|A3WGQ2|A3WGQ2_9SPHN/141-327 Alcohol dehydrogenase class III OS=Erythrobacter sp. NAP1 GN=NAP1_14993 PE=3 SV=1
...........................-SNFIVLPEIAVAKI.R.....TD.A.......
.PFETSC..YV...GCGVT......TG.VGAVVNTA...KVEPG..DNVVVFGLGGIGLN
VIQ.GAK.MA..GADRIVGVDIN.PAKR.EWGE.KFGMT....D.FV...NP..K.ET..
....-SDVV...................AHLV.ELLD............G.GADYSFDC.
..T...G......NT....DVMR-------------------------------------
--------------------------DALEC-CHK.G......W.GTSI--IIGVAEA.G
K.EI-AT..........RPF.QLVT..GRNW.RGTAF....GGAKGRTDVP..KIVD
>tr|A3WND1|A3WND1_9GAMM/144-331 Alcohol dehydrogenase class III OS=Idiomarina baltica OS145 GN=OS145_10425 PE=3 SV=1
...........................-SEYTVLPEISVAKI.P.....KE.A.......
.PLEKVC..LL...GCGVT......TG.MGAVKNTA...DVQEG..DTVAVFGLGGIGLA
VII.GAV.QA..KASRIIAIDVN.EDKF.EIAK.QLGAT....D.FV...NP..T.DY..
....DKPIQ...................EVIV.DMTD............G.GVDFSFEC.
..I...G......NV....EVMR-------------------------------------
--------------------------SALEC-CHK.G......W.GESV--IIGVAGA.G
E.EI-ST..........RPF.QLVT..GRVW.RGSAF....GGVKGRSQLP..DYVQ
>tr|A3WYS3|A3WYS3_9BRAD/141-334 Zinc-containing alcohol dehydrogenase superfamily protein OS=Nitrobacter sp. Nb-311A GN=NB311A_05580 PE=3 SV=1
...........................-ANYTVLPEIAVARI.R.....ED.A.......
.PFDKVC..YI...GCGVT......TG.IGAVINTA...KVEPG..AKAIVFGLGGIGLN
VLQ.GLR.LA..GADMIIGVDIN.DDRK.AWGE.RFGMT....H.FV...NP..T.DV..
....GKDLV...................PHLV.DMTKsga......dqiG.GADYTFDC.
..T...G......NV....KVMR-------------------------------------
--------------------------QALEA-CHR.G......W.GQSI--VIGVAPA.G
A.EI-AT..........RPF.QLVT..GRVW.KGTAF....GGARGRTDVP..RIVD
>tr|A3XRZ7|A3XRZ7_9VIBR/152-339 Putative alcohol dehydrogenase OS=Vibrio sp. MED222 GN=MED222_11273 PE=3 SV=1
...........................-SEYTVLPEISLAKV.S.....KE.A.......
.PLEEVC..LL...GCGVT......TG.MGAVLNTA...KVEKG..DNVAVFGLGGIGLS
AII.GAR.MA..GADRIIGVDIN.ESKF.ELAK.QLGAT....D.CI...NP..T.KF..
....DKPIQ...................DVIV.EMTD............G.GVEYSFEC.
..I...G......NV....NVMR-------------------------------------
--------------------------QALEC-CHK.G......W.GESV--IIGVAGA.G
Q.EI-ST..........RPF.QLVT..GRVW.RGSAF....GGVKGRSELP..EIVN
>tr|A3YHA5|A3YHA5_9GAMM/141-328 Putative alcohol dehydrogenase OS=Marinomonas sp. MED121 GN=MED121_08106 PE=3 SV=1
...........................-SEYSVVPEISLAKI.H.....VD.A.......
.PLEKVC..LL...GCGIT......TG.IGAVLNTA...KVEPG..STVAVFGLGGIGLS
VIQ.GAR.MA..NAARIIAIDTN.ESKF.EMAK.QFGAT....D.FV...NP..K.DF..
....SDPIQ...................QVIV.DMTD............G.GVDYSFEC.
..I...G......NV....QVMR-------------------------------------
--------------------------QALEC-CHK.G......W.GESI--VIGVAGA.G
E.EI-AT..........RPF.QLVT..GRVW.KGSAF....GGVKGRSQLP..GYVE
>tr|A3YZN0|A3YZN0_9SYNE/142-329 Zinc-containing alcohol dehydrogenase superfamily protein OS=Synechococcus sp. WH 5701 GN=WH5701_13120 PE=4 SV=1
...........................-SEYTVVPEIAVARI.S.....KE.A.......
.PLEKVC..LL...GCGVT......TG.IGAVLNTA...KVEPG..STVAVFGLGGIGLA
VII.GAV.MA..GASRIIGIDTN.PEKF.AIAR.QLGAS....D.CL...DP..G.AF..
....DAPIQ...................EVVI.DLTD............G.GVDYSFEC.
..I...G......NV....QVMR-------------------------------------
--------------------------AALEC-CHK.G......W.GEST--IIGVAGA.G
Q.EI-AT..........RPF.QLVT..GRVW.RGSAF....GGVRGRTELP..GYVE
>tr|A4AE01|A4AE01_9GAMM/141-327 Alcohol dehydrogenase class III OS=Congregibacter litoralis KT71 GN=KT71_18576 PE=3 SV=1
...........................-SNYTVLPEISLAKV.R.....KD.A.......
.PFEKIC..YI...GCGVT......TG.IGAVAFTM...NVEAG..ATVAVFGLGGIGLN
VVQ.GAR.MV..GASRIIGIDLN.PERE.ALGR.QFGMT....E.FV...NP..R.DV..
....-DDIV...................GHLV.EITG............G.GVDYSFEC.
..I...G......NV....DVMR-------------------------------------
--------------------------QALEC-CHK.G......W.GESC--IVGVAGA.G
K.EI-ST..........RPF.QLVT..GRSW.RGTAF....GGARGRTDVP..RIVD
>tr|A4BAT8|A4BAT8_9GAMM/146-333 Zinc-binding dehydrogenase OS=Reinekea sp. MED297 GN=MED297_11065 PE=3 SV=1
...........................-SEYTVLPEISLAKV.N.....PQ.A.......
.PLEEVC..LL...GCGVT......TG.MGAVMNTA...KVQSS..DTVAIFGLGGIGLS
AII.GAT.MA..GASRIIAIDIN.ESKF.DLAK.QLGAT....D.CI...NP..K.DY..
....DQPIQ...................EVIV.ELTD............G.GVDYSFEC.
..I...G......NV....DVMR-------------------------------------
--------------------------SALEC-CHK.G......W.GESV--IVGVAGA.G
Q.EI-ST..........RPF.QLVT..GRVW.RGTAF....GGVKGRSELP..SYVE
>tr|A4BR19|A4BR19_9GAMM/141-328 Zinc-containing alcohol dehydrogenase superfamily protein OS=Nitrococcus mobilis Nb-231 GN=NB231_06511 PE=3 SV=1
...........................-ANYTVVPEIALAKI.R.....AD.A.......
.PFEKVC..YI...GCGVT......TG.IGAVINTA...KVEPG..DNVVVFGLGGIGLN
VIQ.GAR.MA..GADLIIGVDIN.PDKR.QLAE.QFGMT....H.FV...NP..K.EV..
....EGDLV...................PYLV.SLTK............G.GADYSFEC.
..I...G......NT....KLMR-------------------------------------
--------------------------QALEC-CHK.G......W.GTSI--IIGVAGA.G
E.EI-ST..........RPF.QLVT..GRVW.KGSAF....GGAKSRTDVP..KIVD
>tr|A4CC26|A4CC26_9GAMM/146-333 Alcohol dehydrogenase class III OS=Pseudoalteromonas tunicata D2 GN=PTD2_18865 PE=3 SV=1
...........................-SEYTVLPEISLAKV.N.....KT.A.......
.PLEEIC..LL...GCGVT......TG.MGAVMNTA...KVKAG..DTVAIFGLGGIGLS
AII.GAQ.MA..GASQIIGVDIN.PSKF.ELAK.KLGAT....L.CI...NP..K.DY..
....DKPIQ...................EVIV.ELTD............G.GVDFSFEC.
..I...G......NV....DVMR-------------------------------------
--------------------------SALEC-CHK.G......W.GESV--IIGVAGA.G
Q.EI-ST..........RPF.QLVT..GRVW.RGSAF....GGVKGRSELP..HIVE
>tr|A4EHI0|A4EHI0_9RHOB/142-329 Alcohol dehydrogenase GroES-like protein OS=Roseobacter sp. CCS2 GN=RCCS2_12139 PE=3 SV=1
...........................-ANHTVLPEIALAKV.R.....ED.A.......
.PFDKIC..YI...GCGVT......TG.IGAVINTA...KVEIG..STAIVFGLGGIGLN
VIQ.GLR.MA..GADQIVGVDLN.PGKV.EMAT.QFGMT....D.FV...NP..K.DV..
....EGDMV...................AHLV.ELTG............G.GADYTFDA.
..T...G......NV....GVMR-------------------------------------
--------------------------TALEA-AHK.G......W.GESI--IIGVAPA.G
A.EI-ST..........RPF.QLVT..GRSW.RGTAF....GGASGRTDVP..KIVD
>tr|A4IV37|A4IV37_YERPE/141-328 S-(Hydroxymethyl)glutathione dehydrogenase/class III alcohol dehydrogenase OS=Yersinia pestis biovar Orientalis str. IP275 GN=Y
...........................-SEYTVVAEVSLAKI.N.....PQ.A.......
.NAEQVC..LL...GCGVT......TG.IGAVHNTA...KVQEG..DSVAVFGLGGIGLA
VVQ.GAR.QA..KAGRIFAIDTN.PSKF.ELAK.QFGAT....D.CI...NP..N.DY..
....DKPVQ...................QVLV.EMTK............W.GVDHTFEC.
..I...G......NV....NVMR-------------------------------------
--------------------------SALES-AHR.G......W.GQSV--IIGVAGA.G
K.EI-ST..........RPF.QLVT..GRVW.KGTAF....GGVKGRTQLP..GMVE
>tr|A4LIM1|A4LIM1_BURPS/141-327 S-(Hydroxymethyl)glutathione dehydrogenase/class III alcohol dehydrogenase OS=Burkholderia pseudomallei 305 GN=BURPS305_4448 PE
...........................-SNYIVVPEIAVAKV.R.....ED.A.......
.PFDKIC..YI...GCGVT......TG.VGAVVYSA...KVEAG..ANVVVFGLGGIGLN
VIQ.GAR.MV..GADKIIGVDLN.PKRV.ELAR.KFGMT....H.FI...NP..N.EV..
....-ENVV...................DHIV.QLTD............G.GADYSFEC.
..I...G......NV....KVMR-------------------------------------
--------------------------QALEC-THK.G......W.GQSF--IIGVAAA.G
E.EI-ST..........RPF.QLVT..GREW.KGSAF....GGARGRTDVP..KIVD
>tr|A4MX99|A4MX99_HAEIN/150-337 Alcohol dehydrogenase class III OS=Haemophilus influenzae 22.1-21 GN=CGSHi22121_05705 PE=3 SV=1
...........................-SEYSVVAEVSLAKI.N.....PE.A.......
.NHEQVC..LL...GCGVT......TG.IGAVHNTA...KVQEG..DSVAVFGLGAIGLA
VVQ.GAR.QA..KAGRIIAIDTN.PAKF.DLAK.QFGAT....D.YL...NP..N.DY..
....DKPIK...................DVLL.DINK............W.GIDHTFEC.
..I...G......NV....NVMR-------------------------------------
--------------------------QALES-AHR.G......W.GQSI--IIGVAGA.G
Q.EI-ST..........RPF.QLVT..GRVW.KGSAF....GGVKGRSELP..QMVE
>tr|A4N591|A4N591_HAEIN/150-337 Alcohol dehydrogenase class III OS=Haemophilus influenzae R3021 GN=CGSHi22421_01257 PE=3 SV=1
...........................-SEYSVVAEVSLAKI.N.....PE.A.......
.NHEQVC..LL...GCGVT......TG.IGAVHNTA...KVQEG..DSVAVFGLGAIGLA
VVQ.GAR.QA..KAGRIIAIDTN.PAKF.ELAK.QFGAT....D.CL...NP..N.DY..
....DKPIK...................DVLL.DINK............W.GIDHTFEC.
..I...G......NV....NVMR-------------------------------------
--------------------------QALES-AHR.G......W.GQSI--IIGVAGA.G
Q.EI-ST..........RPF.QLVT..GRVW.KGSAF....GGVKGRSELP..QMVE
>tr|A4NC95|A4NC95_HAEIN/150-337 Alcohol dehydrogenase class III OS=Haemophilus influenzae 3655 GN=CGSHi3655_00680 PE=3 SV=1
...........................-SEYSVVAEVSLAKI.N.....PE.A.......
.NHEQVC..LL...GCGVT......TG.IGAVHNTA...KVQEG..DSVAVFGLGAIGLA
VVQ.GAR.QA..KAGRIIAIDTN.PAKF.ELAK.QFGAT....D.CL...NP..N.DY..
....DKPIK...................DVLL.DINK............W.GIDHTFEC.
..I...G......NV....NVMR-------------------------------------
--------------------------QALES-AHR.G......W.GQSI--IIGVAGV.G
Q.EI-ST..........RPF.QLVT..GRVW.KGSAF....GGVKGRSELP..QMVE
>tr|A4NHG1|A4NHG1_HAEIN/150-337 Alcohol dehydrogenase class III OS=Haemophilus influenzae PittAA GN=CGSHiAA_01987 PE=3 SV=1
...........................-SEYSVVAEVSLAKI.N.....PE.A.......
.NHEQVC..LL...GCGVT......TG.IGAVHNTA...KVQEG..DSVAVFGLGAIGLA
VVQ.GAR.QA..KAGRIIAIDTN.PAKF.ELAK.QFGAT....D.CL...NP..N.DY..
....DKPIK...................DVLL.DINK............W.GIDHTFEC.
..I...G......NV....NVMR-------------------------------------
--------------------------QALES-AHR.G......W.GQSI--IIGVAGV.G
Q.EI-ST..........RPF.QLVT..GRVW.KGSAF....GGVKGRSELP..QMVE
>tr|A4NM84|A4NM84_HAEIN/150-337 Alcohol dehydrogenase class III OS=Haemophilus influenzae PittHH GN=CGSHiHH_05581 PE=3 SV=1
...........................-SEYSVVAEVSLAKI.N.....PE.A.......
.NHEQVC..LL...GCGVT......TG.IGAVHNTA...KVQEG..DSVAVFGLGAIGLA
VVQ.GAR.QA..KAGRIIAIDTN.PAKF.ELAK.QFGAT....D.CL...NP..N.DY..
....DKPIK...................DVLL.DINK............W.GIDHTFEC.
..I...G......NV....NVMR-------------------------------------
--------------------------QALES-AHR.G......W.GQSI--IIGVAGA.G
Q.EI-ST..........RPF.QLVT..GRVW.KGSAF....GGVKGRSELP..QMVE
>tr|A4NTY3|A4NTY3_HAEIN/150-337 Alcohol dehydrogenase class III OS=Haemophilus influenzae PittII GN=CGSHiII_03131 PE=3 SV=1
...........................-SEYSVVAEVSLAKI.N.....PE.A.......
.NHEQVC..LL...GCGVT......TG.IGAVHNTA...KVQEG..DSVAVFGLGAIGLA
VVQ.GAR.QA..KAGRIIAIDTN.PAKF.DLAK.QFGAT....D.YL...NP..N.DY..
....DKPIK...................DVLL.DINK............W.GIDHTFEC.
..I...G......NV....NVMR-------------------------------------
--------------------------QALES-AHR.G......W.GQSI--IIGVAGA.G
Q.EI-ST..........RPF.QLVT..GRVW.KGSAF....GGVKGRSELP..QMVE
>tr|A4NZ00|A4NZ00_HAEIN/150-337 Alcohol dehydrogenase class III OS=Haemophilus influenzae 22.4-21 GN=CGSHiR3021_03688 PE=3 SV=1
...........................-SEYSVVAEVSLAKI.N.....PE.A.......
.NHEQVC..LL...GCGVT......TG.IGAVHNTA...KVQEG..DSVAVFGLGAIGLA
VVQ.GAR.QA..KAGRIIAIDTN.PAKF.DLAK.QFGAT....D.CL...NP..N.DY..
....DKPIK...................DVLL.DINK............W.GIDHTFEC.
..I...G......NV....NVMR-------------------------------------
--------------------------QALES-AHR.G......W.GQSI--IIGVAGA.G
Q.EI-ST..........RPF.QLVT..GRVW.KGSAF....GGVKGRSELP..QMVE
>tr|A5JC80|A5JC80_BURMA/141-327 S-(Hydroxymethyl)glutathione dehydrogenase/class III alcohol dehydrogenase OS=Burkholderia mallei FMH GN=BMAFMH_A0215 PE=3 SV=1
...........................-SNYIVVPEIAVAKV.R.....ED.A.......
.PFDKIC..YI...GCGVT......TG.VGAVVYSA...KVEAG..ANVVVFGLGGIGLN
VIQ.GAR.MV..GADKIIGVDLN.PKRV.ELAR.KFGMT....H.FI...NP..N.EV..
....-ENVV...................DHIV.QLTD............G.GADYSFEC.
..I...G......NV....KVMR-------------------------------------
--------------------------QALEC-THK.G......W.GQSF--IIGVAAA.G
E.EI-ST..........RPF.QLVT..GREW.KGSAF....GGARGRTDVP..KIVD
>tr|A5KY48|A5KY48_9GAMM/152-339 Putative alcohol dehydrogenase OS=Vibrionales bacterium SWAT-3 GN=VSWAT3_18708 PE=3 SV=1
...........................-SEYTVLPEISLAKV.S.....KE.A.......
.PLEEVC..LL...GCGVT......TG.MGAVLNTA...KVEKG..DNVAVFGLGGIGLS
AII.GAR.MA..GADRIIGVDIN.ESKF.ELAK.QLGAT....D.CI...NP..M.NF..
....DKPIQ...................DVIV.EMTD............G.GVEYSFEC.
..I...G......NV....NVMR-------------------------------------
--------------------------QALEC-CHK.G......W.GESV--IIGVAGA.G
Q.EI-ST..........RPF.QLVT..GRVW.RGSAF....GGVKGRSELP..EIVN
>tr|A5P8Q4|A5P8Q4_9SPHN/141-327 Alcohol dehydrogenase class III OS=Erythrobacter sp. SD-21 GN=ED21_17907 PE=3 SV=1
...........................-SNFTVLPEIAVAKI.R.....ED.A.......
.PFHTSC..YI...GCGVT......TG.VGAVVNTA...QVKPG..DNVVVFGLGGIGLN
VIQ.GAR.MA..GADRIVGVDIN.PDKK.SYAT.HFGMT....D.FI...NP..K.NE..
....-KDVV...................ATIV.EMLD............G.GADYSFDC.
..T...G......NT....DVMR-------------------------------------
--------------------------QALEC-CHK.G......W.GTSI--IIGVAEA.G
K.TI-ET..........RPF.QLVT..GRNW.RGTAF....GGAKGRTDVP..KIVD
>tr|A5TQW8|A5TQW8_BURMA/141-327 S-(Hydroxymethyl)glutathione dehydrogenase/class III alcohol dehydrogenase OS=Burkholderia mallei 2002721280 GN=BMA721280_C0213
...........................-SNYIVVPEIAVAKV.R.....ED.A.......
.PFDKIC..YI...GCGVT......TG.VGAVVYSA...KVEAG..ANVVVFGLGGIGLN
VIQ.GAR.MV..GADKIIGVDLN.PKRV.ELAR.KFGMT....H.FI...NP..N.EV..
....-ENVV...................DHIV.QLTD............G.GADYSFEC.
..I...G......NV....KVMR-------------------------------------
--------------------------QALEC-THK.G......W.GQSF--IIGVAAA.G
E.EI-ST..........RPF.QLVT..GREW.KGSAF....GGARGRTDVP..KIVD
>tr|A5XX60|A5XX60_BURMA/141-327 S-(Hydroxymethyl)glutathione dehydrogenase/class III alcohol dehydrogenase OS=Burkholderia mallei JHU GN=BMAJHU_D0211 PE=3 SV=1
...........................-SNYIVVPEIAVAKV.R.....ED.A.......
.PFDKIC..YI...GCGVT......TG.VGAVVYSA...KVEAG..ANVVVFGLGGIGLN
VIQ.GAR.MV..GADKIIGVDLN.PKRV.ELAR.KFGMT....H.FI...NP..N.EV..
....-ENVV...................DHIV.QLTD............G.GADYSFEC.
..I...G......NV....KVMR-------------------------------------
--------------------------QALEC-THK.G......W.GQSF--IIGVAAA.G
E.EI-ST..........RPF.QLVT..GREW.KGSAF....GGARGRTDVP..KIVD
>tr|A6AMS6|A6AMS6_VIBHA/152-339 S-(Hydroxymethyl)glutathione dehydrogenase/class III alcohol dehydrogenase OS=Vibrio harveyi HY01 GN=A1Q_4063 PE=3 SV=1
...........................-SEYTVLPEISLAKV.N.....KE.A.......
.PLEEVC..LL...GCGVT......TG.MGAVLNTA...KVEKG..DTVAVFGLGGIGLS
AII.GAR.MA..GASKIIGVDIN.ESKF.ELAK.QLGAT....D.CI...NP..M.KF..
....DKPIQ...................DVIV.EMTD............G.GVDYSFEC.
..I...G......NV....NVMR-------------------------------------
--------------------------QALEC-CHK.G......W.GESV--IIGVAGA.G
Q.EI-ST..........RPF.QLVT..GRVW.RGSAF....GGVKGRSELP..EIVN
>tr|A6B5M0|A6B5M0_VIBPA/152-339 S-(Hydroxymethyl)glutathione dehydrogenase/class III alcohol dehydrogenase OS=Vibrio parahaemolyticus AQ3810 GN=A79_5858 PE=3 S
...........................-SEYTVLPEISLAKV.N.....KQ.A.......
.PLEEVC..LL...GCGVT......TG.MGAVLNTA...KVEKG..DTVAIFGLGGIGLS
AII.GAR.MA..GASRIIGIDIN.ESKF.DLAK.QLGAT....D.VI...NP..Q.KF..
....DKPIQ...................EVIV.EMTD............G.GVDYSFEC.
..I...G......NV....NVMR-------------------------------------
--------------------------QALEC-CHK.G......W.GESV--IIGVAGA.G
Q.EI-ST..........RPF.QLVT..GRVW.RGSAF....GGVKGRSELP..EIVN
>tr|A6BS17|A6BS17_YERPE/142-329 Alcohol dehydrogenase class III/glutathione-dependent formaldehyde dehydrogenase OS=Yersinia pestis CA88-4125 GN=frmA PE=3 SV=1
...........................-SELTVVPEISLAKI.N.....KE.A.......
.PLEEVC..LL...GCGVT......TG.MGAVMNTA...KVKPG..DTVAIFGLGGIGLS
AVI.GAQ.MA..GASRIIGIDLN.TSKF.ELAR.KLGAT....D.LI...NP..K.DY..
....DKPIQ...................EVIV.ELTD............G.GVDFSFEC.
..I...G......NV....NVMR-------------------------------------
--------------------------SALEC-CHK.G......W.GESV--IIGVAGA.G
E.EI-ST..........RPF.QLVT..GRVW.RGSAF....GGVKGRSELP..GIVQ
>tr|A6D2U5|A6D2U5_9VIBR/146-333 Putative alcohol dehydrogenase class III OS=Vibrio shilonii AK1 GN=VSAK1_11845 PE=3 SV=1
...........................-SEYTVLPEISLAKV.N.....KE.A.......
.PLEEVC..LL...GCGVT......TG.MGAVLNTA...KVEKG..DTVAIFGLGGIGLS
AII.GAR.MA..GASKIIGVDIN.ESKF.ELAQ.QLGAT....D.VI...NP..Q.KF..
....DKPIQ...................EVII.EMTD............G.GVDYSFEC.
..I...G......NV....NVMR-------------------------------------
--------------------------QALEC-CHK.G......W.GESV--IIGVAGA.G
Q.EI-ST..........RPF.QLVT..GRVW.RGSAF....GGVKGRSELP..EIVN
>tr|A6DPI1|A6DPI1_9BACT/141-328 Zn-dependent alcohol dehydrogenase, class III OS=Lentisphaera araneosa HTCC2155 GN=LNTAR_05864 PE=4 SV=1
...........................-SEYSVVAEISVAKI.N.....KA.A.......
.PLEKVC..LL...GCGIT......TG.IGAVLNTA...KVEPG..STVAVFGMGGIGLS
CVQ.GAV.MA..GASRIICVDIN.EDKF.EMAK.QLGAT....D.FI...NP..K.KH..
....GASIQ...................DVIV.ELTD............G.GVDYSFEC.
..I...G......NT....QVMR-------------------------------------
--------------------------SALEC-CHK.G......W.GKSV--IIGVAGS.G
Q.EI-ST..........RPF.QLVT..GRQW.MGTAF....GGVKGRSELP..GLVD
>tr|A6EXX8|A6EXX8_9ALTE/142-329 Alcohol dehydrogenase class III OS=Marinobacter algicola DG893 GN=MDG893_16767 PE=3 SV=1
...........................-SEYTVLPEVSLAKI.P.....KD.A.......
.PLEKVC..LL...GCGVT......TG.IGAVLNTA...KVEEG..ATVAIFGLGGIGLA
AII.GAT.MA..KASRVIAIDIN.PGKF.DIAR.QLGAT....D.VV...NP..K.DY..
....DKSIQ...................EVIV.EMTD............G.GVDYSFEC.
..I...G......NV....NVMR-------------------------------------
--------------------------SALEC-CHK.G......W.GESI--IIGVAGA.G
E.EI-ST..........RPF.QLVT..GRVW.KGSAF....GGVKGRTELP..GYVE
>tr|A6EZS2|A6EZS2_9ALTE/142-329 Alcohol dehydrogenase, zinc-binding protein OS=Marinobacter algicola DG893 GN=MDG893_14313 PE=3 SV=1
...........................-SEYTVLPEISLAKV.N.....KD.A.......
.PLEEVC..LL...GCGVT......TG.MGAVMNTA...KVEEG..ATVAIFGLGGIGLS
AII.GAT.MA..KASRIIAIDIN.ESKF.DLAR.QLGAT....D.CI...NP..K.DY..
....EKPIQ...................EVIV.ELTD............G.GVDYSFEC.
..I...G......NV....DVMR-------------------------------------
--------------------------SALEC-CHK.G......W.GESV--VIGVAGA.G
Q.EI-ST..........RPF.QLVT..GRVW.KGSAF....GGVKGRSELP..GIVE
>tr|A6F9B9|A6F9B9_9GAMM/150-337 Alcohol dehydrogenase, class III OS=Moritella sp. PE36 GN=PE36_16414 PE=3 SV=1
...........................-SEYTVLPEISLAKV.N.....KE.A.......
.PLEEVC..LL...GCGVT......TG.MGAVMNTA...KVEEG..ATVAIFGLGGIGLS
AVI.GAT.MA..KASRIIAIDIN.ESKF.ELAK.KLGAT....D.FI...NP..K.DY..
....DKPIQ...................DVIV.ELTD............G.GVDYSFEC.
..I...G......NV....DLMR-------------------------------------
--------------------------SALEC-CHK.G......W.GESV--IIGVAGA.G
K.EI-ST..........RPF.QLVT..GRVW.RGSAF....GGVKGRTELP..DYVE
>tr|A6G5S1|A6G5S1_9DELT/141-328 Glutathione dependent formaldehyde dehydrogenase OS=Plesiocystis pacifica SIR-1 GN=PPSIR1_32677 PE=3 SV=1
...........................-TNYTVVPEIAVAKV.R.....ED.A.......
.PFDKIC..YI...GCGVT......TG.IGAVINTA...KVAPG..DNVVVFGLGGIGLN
VIQ.GAR.MA..GANMIVGVDIN.PGKK.EMAE.RFGMT....H.FV...NP..R.EV..
....EGDLV...................PYIV.NLTG............G.GADYSFEC.
..V...G......NV....QVMR-------------------------------------
--------------------------QALEC-CHK.G......W.GTSV--IIGVAGS.G
E.EI-ST..........RPF.QLVT..GRSW.RGTAF....GGAKGRTDVP..KIVD
>tr|A6GUK9|A6GUK9_9BURK/144-331 Zinc-containing alcohol dehydrogenase superfamily protein OS=Limnobacter sp. MED105 GN=LMED105_15474 PE=3 SV=1
...........................-AEHTVVPEISLAKI.D.....PK.A.......
.PLEKVC..LL...GCGVT......TG.IGAVHNTA...KVKAG..DTVAIFGLGGIGLA
AII.GAV.QA..KASRIIAIDIN.ADKF.AIAK.KLGAT....D.FV...NP..K.DH..
....SRPIQ...................EVIV.EMTD............G.GVDFSFEC.
..I...G......NV....NVMR-------------------------------------
--------------------------SALEC-CHK.G......W.GESV--IIGVAGA.G
Q.EI-AT..........RPF.QLVT..GRVW.RGSAF....GGVKGRTELP..GYVN
>tr|A7CFK7|A7CFK7_BURPI/141-327 Alcohol dehydrogenase, zinc-binding domain protein OS=Ralstonia pickettii 12D GN=Rpic12DDRAFT_3556 PE=3 SV=1
...........................-ANHIVVPEIALAKI.R.....PD.A.......
.PFDKVC..YI...GCGVT......TG.VGAVVYTA...KVEAG..ANVVVFGLGGIGLN
VIQ.GAK.MV..GADKIIGVDLN.PARE.AMAR.KFGMT....H.FI...NP..N.EV..
....-ENVV...................DHII.QLTD............G.GADYSFEC.
..I...G......NT....KVMR-------------------------------------
--------------------------QALEC-CHK.G......W.GQSI--IIGVAEA.G
A.EI-ST..........RPF.QLVT..GREW.KGSAF....GGARGRTDVP..KIVD
>tr|A7JGB7|A7JGB7_FRANO/144-331 Putative uncharacterized protein OS=Francisella novicida GA99-3549 GN=FTCG_01600 PE=3 SV=1
...........................-SNYTVLPEIAVAKI.R.....KD.A.......
.PLDKVC..YI...GCGVT......TG.IGAVVKTA...NVEAG..SSVVVFGLGGIGLN
VIQ.GAK.LV..GAGQIVGVDIN.SDKK.QLAE.KYGMT....D.FV...NP..N.EI..
....DEDLV...................QHLI.RLTG............G.GADYSFEC.
..I...G......NT....TVMR-------------------------------------
--------------------------QALEC-VHK.G......W.GVSV--IIGVAGA.G
E.EI-ST..........RPF.QLVT..GRTW.KGSAF....GGMRGRTDVP..MIVD
>tr|A7JKI1|A7JKI1_FRANO/144-331 Putative uncharacterized protein OS=Francisella novicida GA99-3548 GN=FTDG_00002 PE=3 SV=1
...........................-SNYTVLPEIAVAKI.R.....KD.A.......
.PLDKVC..YI...GCGVT......TG.IGAVVKTA...NVEAG..SSVVVFGLGGIGLN
VIQ.GAK.LV..GAGQIVGVDIN.SDKK.QLAE.KYGMT....D.FV...NP..N.EI..
....DEDLV...................QHLI.RLTG............G.GADYSFEC.
..I...G......NT....TVMR-------------------------------------
--------------------------QALEC-AHK.G......W.GVSV--IIGVAGA.G
E.EI-ST..........RPF.QLVT..GRTW.KGSAF....GGMRGRTDVP..MIVN
>tr|A7JXY6|A7JXY6_9VIBR/152-339 S-(Hydroxymethyl)glutathione dehydrogenase/class III alcohol dehydrogenase OS=Vibrio sp. Ex25 GN=VEx25_A1511 PE=3 SV=1
...........................-SEYTVLPEISLAKV.N.....KD.A.......
.PLEEVC..LL...GCGVT......TG.MGAVMNTA...KVEKG..DTVAIFGLGGIGLS
AII.GAR.MV..GASRIIGIDIN.ESKF.DLAK.QLGAT....D.VI...NP..Q.KF..
....DKPIQ...................EVIV.EMTD............G.GVDYSFEC.
..I...G......NV....NVMR-------------------------------------
--------------------------QALEC-CHK.G......W.GESV--IIGVAGA.G
Q.EI-ST..........RPF.QLVT..GRVW.RGSAF....GGVKGRSELP..EIVN
>tr|A8E9Z6|A8E9Z6_BURPS/141-327 S-(Hydroxymethyl)glutathione dehydrogenase/class III alcohol dehydrogenase OS=Burkholderia pseudomallei 406e GN=BURPS406E_B1150
...........................-SNYIVVPEIAVAKV.R.....ED.A.......
.PFDKIC..YI...GCGVT......TG.VGAVVYSA...KVEAG..ANVVVFGLGGIGLN
VIQ.GAR.MV..GADKIIGVDLN.PKRV.ELAR.KFGMT....H.FI...NP..N.EV..
....-ENVV...................DHIV.QLTD............G.GADYSFEC.
..I...G......NV....KVMR-------------------------------------
--------------------------QALEC-THK.G......W.GQSF--IIGVAAA.G
E.EI-ST..........RPF.QLVT..GREW.KGSAF....GGARGRTDVP..KIVD
>tr|A8KKQ8|A8KKQ8_BURPS/141-327 S-(Hydroxymethyl)glutathione dehydrogenase/class III alcohol dehydrogenase OS=Burkholderia pseudomallei Pasteur 52237 GN=BURPSP
...........................-SNYIVVPEIAVAKV.R.....ED.A.......
.PFDKIC..YI...GCGVT......TG.VGAVVYSA...KVEAG..ANVVVFGLGGIGLN
VIQ.GAR.MV..GADKIIGVDLN.PKRV.ELAR.KFGMT....H.FI...NP..N.EV..
....-ENVV...................DHIV.QLTD............G.GADYSFEC.
..I...G......NV....KVMR-------------------------------------
--------------------------QALEC-THK.G......W.GQSF--IIGVAAA.G
E.EI-ST..........RPF.QLVT..GREW.KGSAF....GGARGRTDVP..KIVD
>tr|A8T3T2|A8T3T2_9VIBR/152-339 Putative alcohol dehydrogenase OS=Vibrio campbellii AND4 GN=AND4_11729 PE=3 SV=1
...........................-SEYTVLPEISLAKV.A.....KE.A.......
.PLEEVC..LL...GCGVT......TG.MGAVLNTA...KVEKG..DTVAVFGLGGIGLS
AII.GAR.MA..GASKIIGVDIN.ESKF.ELAK.QLGAT....D.CV...NP..M.KF..
....DKPIQ...................DVIV.EMTD............G.GVDYSFEC.
..I...G......NV....NVMR-------------------------------------
--------------------------QALEC-CHK.G......W.GESV--IIGVAGA.G
Q.EI-ST..........RPF.QLVT..GRVW.RGSAF....GGVKGRSELP..EIVN
>tr|A8TKL4|A8TKL4_9PROT/141-328 Glutathione dependent formaldehyde dehydrogenase OS=alpha proteobacterium BAL199 GN=BAL199_24809 PE=3 SV=1
...........................-SNYTVLPEIALAKI.R.....PD.A.......
.PFDKVC..YI...GCGVT......TG.IGAVINTA...KVEPG..SKVVVFGLGGIGLN
VLQ.GAR.LV..GADMIVGVDLN.PARR.ELGA.KFGMT....H.FV...NP..K.EV..
....QGDLV...................AHLV.ELTG............G.GADYSFEC.
..I...G......NV....NTMR-------------------------------------
--------------------------QALEC-AHK.G......W.GESI--IIGVAGA.G
Q.EI-ST..........RPF.QLVT..GRSW.RGTAF....GGARGRTDVP..KIVD
>tr|A8U7A0|A8U7A0_9LACT/141-328 Alcohol dehydrogenase class III OS=Carnobacterium sp. AT7 GN=CAT7_10400 PE=3 SV=1
...........................-SEYTVVNEINLVKV.D.....ED.A.......
.PLDKVC..LF...GCGVT......TG.LGAVKHTA...KVEED..AVTAVFGLGAIGLA
VIQ.GLK.KA..NAKRIIAVDLN.PDKW.ELAK.KMGAT....D.FV...NP..A.DY..
....DRPIQ...................EVIV.EMTN............G.GVDYSFEC.
..I...G......NV....EVMK-------------------------------------
--------------------------SALEA-CHK.G......W.GESI--IIGVAGA.G
K.EI-HT..........RPF.QLVT..GRVW.RGSAF....GGVKGRTELP..GMVQ
>tr|A8YJP9|A8YJP9_MICAE/141-328 Genome sequencing data, contig C321 OS=Microcystis aeruginosa PCC 7806 GN=IPF_4247 PE=3 SV=1
...........................-SNYTVLPEISLAKI.R.....PD.A.......
.PFEKVC..YI...GCGVT......TG.IGAVINTA...KVEPG..AKVVVFGLGGIGLN
VIQ.GAR.LV..GADMIVGVDIN.PQKQ.ALAT.KFGMT....H.FV...NP..Q.EI..
....EGDLV...................TYLV.DLTK............G.GADYSFEC.
..I...G......NV....QIMR-------------------------------------
--------------------------QALEC-CHK.G......W.GVAT--IIGVAGA.G
Q.EI-ST..........RPF.QLVT..GRVW.KGTAF....GGARGRTDVP..KIVD
>tr|A9DBQ0|A9DBQ0_9GAMM/146-333 Zinc-binding dehydrogenase OS=Shewanella benthica KT99 GN=KT99_21279 PE=4 SV=1
...........................-SEYTVLPEISLAKV.N.....PE.A.......
.PLEEVC..LL...GCGVT......TG.IGAVMNTA...KVEEG..ATVAIFGMGGIGLS
AVI.GAT.MA..KAGRIIVIDIN.ESKF.ALAR.KLGAT....D.FI...NP..K.DY..
....DKPIQ...................DVIV.ELTD............G.GVDYSFEC.
..I...G......NV....DVMR-------------------------------------
--------------------------SALEC-CHK.G......W.GESV--VIGVAGA.G
Q.EI-ST..........RPF.QLVT..GRVW.KGSAF....GGVKGRSELP..DYVE
>tr|A9DCN9|A9DCN9_9RHIZ/141-328 Glutathione-dependent formaldehyde dehydrogenase OS=Hoeflea phototrophica DFL-43 GN=HPDFL43_06832 PE=4 SV=1
...........................-SNYTVLPEIALAKI.N.....PD.A.......
.PFDKVC..YI...GCGVT......TG.IGAVINTA...KVEIG..SKAIVFGLGGIGLN
VLQ.GLR.LA..GADMIVGVDLN.PSKV.EMAT.RFGMT....H.FV...NP..S.EV..
....EGDLV...................PYLV.DLTK............G.GADYTFDA.
..T...G......NV....GVMR-------------------------------------
--------------------------TALEC-AHK.G......W.GESI--IIGVAPA.G
A.EI-ST..........RPF.QLVT..GRSW.RGTAF....GGARGRTDVP..KIVD
>tr|A9EAG5|A9EAG5_9RHOB/142-329 Glutathione-dependent formaldehyde dehydrogenase OS=Oceanibulbus indolifex HEL-45 GN=OIHEL45_00612 PE=4 SV=1
...........................-ANHTVVPEIALAKV.R.....KD.A.......
.PFDKIC..YI...GCGVT......TG.IGAVINTA...KVEIG..ARCVVFGLGGIGLN
VIQ.GLR.MA..GADQIVGVDLN.DDKE.EVGR.YFGMT....D.FV...NP..K.SV..
....EGDLV...................AHLV.EVTK............G.GADYSFDA.
..T...G......NT....KVMR-------------------------------------
--------------------------DALEC-AHK.G......W.GESI--IIGVAPA.G
A.EI-ST..........RPF.QLVT..GRVW.RGTAF....GGAKGRTDVP..KIVD
>tr|A9EE73|A9EE73_PASPI/151-338 Putative alcohol dehydrogenase class III OS=Pasteurella piscicida PE=4 SV=1
...........................-SEYTVVAEVSLAKI.N.....PQ.A.......
.NAEQVC..LL...GCGVT......TG.IGAVHNTA...KVQEG..DSVAVFGLGGIGLA
VVQ.GAR.QA..KAGRIFAIDTN.PSKF.ELAK.QFGAT....D.CI...NP..N.DY..
....DKPVQ...................QVLV.EMTK............W.GVDHTFEC.
..I...G......NV....NVMR-------------------------------------
--------------------------SALES-AHR.G......W.GQSV--IIGVAGA.G
K.EI-ST..........RPF.QLVT..GRVW.KGTAF....GGVKGRTQLP..GMVE
>tr|A9HLN5|A9HLN5_9RHOB/142-329 Glutathione-dependent formaldehyde dehydrogenase OS=Roseobacter litoralis Och 149 GN=RLO149_14718 PE=4 SV=1
...........................-ANHTVVPEIALAKV.R.....KD.A.......
.PFDKIC..YI...GCGVT......TG.IGAVINTA...KVEIG..STAAVFGLGGIGLN
VIQ.GLR.LA..GADQIIGVDLN.DDKE.EMAR.HFGLT....D.FV...NP..S.KV..
....EGDMV...................AHLV.ELSG............G.GCDYTFDA.
..T...G......NV....NVMR-------------------------------------
--------------------------TALEA-AHK.G......W.GESI--IIGVAPA.G
A.EI-AT..........RPF.QLVT..GRVW.RGTAF....GGAKGRTDVP..KIVD
>tr|A9HVI8|A9HVI8_9RHOB/142-329 Glutathione-dependent formaldehyde dehydrogenase OS=Roseobacter litoralis Och 149 GN=RLO149_07881 PE=4 SV=1
...........................-ANHTVVPEIALAKV.R.....KD.A.......
.PFDKIC..YI...GCGVT......TG.IGAVINTA...KVEIG..STAAVFGLGGIGLN
VIQ.GLR.LA..GADQIIGVDLN.DDKE.EMAR.HFGLT....D.FV...NP..S.KV..
....EGDMV...................AHLV.ELSG............G.GCDYTFDA.
..T...G......NV....NVMR-------------------------------------
--------------------------TALEA-AHK.G......W.GVSI--IIGVAPA.G
A.EI-ST..........RPF.QLVT..GRVW.RGTAF....GGAKGRTDVP..KIVD
>tr|A9K5R9|A9K5R9_BURMA/141-327 S-(Hydroxymethyl)glutathione dehydrogenase/class III alcohol dehydrogenase OS=Burkholderia mallei ATCC 10399 GN=BMA10399_I0204 
...........................-SNYIVVPEIAVAKV.R.....ED.A.......
.PFDKIC..YI...GCGVT......TG.VGAVVYSA...KVEAG..ANVVVFGLGGIGLN
VIQ.GAR.MV..GADKIIGVDLN.PKRV.ELAR.KFGMT....H.FI...NP..N.EV..
....-ENVV...................DHIV.QLTD............G.GADYSFEC.
..I...G......NV....KVMR-------------------------------------
--------------------------QALEC-THK.G......W.GQSF--IIGVAAA.G
E.EI-ST..........RPF.QLVT..GREW.KGSAF....GGARGRTDVP..KIVD
>tr|A9ZDI2|A9ZDI2_YERPE/144-331 S-(Hydroxymethyl)glutathione dehydrogenase/class III alcohol dehydrogenase OS=Yersinia pestis biovar Orientalis str. IP275 GN=Y
...........................-SELTVVPEISLAKI.N.....KE.A.......
.PLEEVC..LL...GCGVT......TG.MGAVMNTA...KVKPG..DTVAIFGLGGIGLS
AVI.GAQ.MA..GASRIIGIDLN.TSKF.ELAR.KLGAT....D.LI...NP..K.DY..
....DKPIQ...................EVIV.ELTD............G.GVDFSFEC.
..I...G......NV....NVMR-------------------------------------
--------------------------SALEC-CHK.G......W.GESV--IIGVAGA.G
E.EI-ST..........RPF.QLVT..GRVW.RGSAF....GGVKGRSELP..GIVQ
>tr|A9ZU36|A9ZU36_YERPE/144-331 S-(Hydroxymethyl)glutathione dehydrogenase/class III alcohol dehydrogenase OS=Yersinia pestis biovar Orientalis str. F1991016 G
...........................-SELTVVPEISLAKI.N.....KE.A.......
.PLEEVC..LL...GCGVT......TG.MGAVMNTA...KVKPG..DTVAIFGLGGIGLS
AVI.GAQ.MA..GASRIIGIDLN.TSKF.ELAR.KLGAT....D.LI...NP..K.DY..
....DKPIQ...................EVIV.ELTD............G.GVDFSFEC.
..I...G......NV....NVMR-------------------------------------
--------------------------SALEC-CHK.G......W.GESV--IIGVAGA.G
E.EI-ST..........RPF.QLVT..GRVW.RGSAF....GGVKGRSELP..GIVQ
>tr|B0GGG3|B0GGG3_YERPE/144-331 S-(Hydroxymethyl)glutathione dehydrogenase/class III alcohol dehydrogenase OS=Yersinia pestis biovar Antiqua str. UG05-0454 GN=
...........................-SELTVVPEISLAKI.N.....KE.A.......
.PLEEVC..LL...GCGVT......TG.MGAVMNTA...KVKPG..DTVAIFGLGGIGLS
AVI.GAQ.MA..GASRIIGIDLN.TSKF.ELAR.KLGAT....D.LI...NP..K.DY..
....DKPIQ...................EVIV.ELTD............G.GVDFSFEC.
..I...G......NV....NVMR-------------------------------------
--------------------------SALEC-CHK.G......W.GESV--IIGVAGA.G
E.EI-ST..........RPF.QLVT..GRVW.RGSAF....GGVKGRSELP..GIVQ
>tr|B0GWQ2|B0GWQ2_YERPE/144-331 S-(Hydroxymethyl)glutathione dehydrogenase/class III alcohol dehydrogenase OS=Yersinia pestis biovar Orientalis str. MG05-1020 
...........................-SELTVVPEISLAKI.N.....KE.A.......
.PLEEVC..LL...GCGVT......TG.MGAVMNTA...KVKPG..DTVAIFGLGGIGLS
AVI.GAQ.MA..GASRIIGIDLN.TSKF.ELAR.KLGAT....D.LI...NP..K.DY..
....DKPIQ...................EVIV.ELTD............G.GVDFSFEC.
..I...G......NV....NVMR-------------------------------------
--------------------------SALEC-CHK.G......W.GESV--IIGVAGA.G
E.EI-ST..........RPF.QLVT..GRVW.RGSAF....GGVKGRSELP..GIVQ
>tr|B0H2K5|B0H2K5_YERPE/144-331 S-(Hydroxymethyl)glutathione dehydrogenase/class III alcohol dehydrogenase OS=Yersinia pestis biovar Mediaevalis str. K1973002 
...........................-SELTVVPEISLAKI.N.....KE.A.......
.PLEEVC..LL...GCGVT......TG.MGAVMNTA...KVKPG..DTVAIFGLGGIGLS
AVI.GAQ.MA..GASRIIGIDLN.TSKF.ELAR.KLGAT....D.LI...NP..K.DY..
....DKPIQ...................EVIV.ELTD............G.GVDFSFEC.
..I...G......NV....NVMR-------------------------------------
--------------------------SALEC-CHK.G......W.GESV--IIGVAGA.G
E.EI-ST..........RPF.QLVT..GRVW.RGSAF....GGVKGRSELP..GIVQ
>tr|B0HFS3|B0HFS3_YERPE/144-331 S-(Hydroxymethyl)glutathione dehydrogenase/class III alcohol dehydrogenase OS=Yersinia pestis biovar Antiqua str. B42003004 GN=
...........................-SELTVVPEISLAKI.N.....KE.A.......
.PLEEVC..LL...GCGVT......TG.MGAVMNTA...KVKPG..DTVAIFGLGGIGLS
AVI.GAQ.MA..GASRIIGIDLN.TSKF.ELAR.KLGAT....D.LI...NP..K.DY..
....DKPIQ...................EVIV.ELTD............G.GVDFSFEC.
..I...G......NV....NVMR-------------------------------------
--------------------------SALEC-CHK.G......W.GESV--IIGVAGA.G
E.EI-ST..........RPF.QLVT..GRVW.RGSAF....GGVKGRSELP..GIVQ
>tr|B0HSY7|B0HSY7_YERPE/144-331 S-(Hydroxymethyl)glutathione dehydrogenase/class III alcohol dehydrogenase OS=Yersinia pestis biovar Antiqua str. E1979001 GN=Y
...........................-SELTVVPEISLAKI.N.....KE.A.......
.PLEEVC..LL...GCGVT......TG.MGAVMNTA...KVKPG..DTVAIFGLGGIGLS
AVI.GAQ.MA..GASRIIGIDLN.TSKF.ELAR.KLGAT....D.LI...NP..K.DY..
....DKPIQ...................EVIV.ELTD............G.GVDFSFEC.
..I...G......NV....NVMR-------------------------------------
--------------------------SALEC-CHK.G......W.GESV--IIGVAGA.G
E.EI-ST..........RPF.QLVT..GRVW.RGSAF....GGVKGRSELP..GIVQ
>tr|B1EKX1|B1EKX1_9ESCH/141-328 S-(Hydroxymethyl)glutathione dehydrogenase/class III alcohol dehydrogenase OS=Escherichia albertii TW07627 GN=adhC PE=3 SV=1
...........................-SEYTVVAEVSLAKI.N.....PE.A.......
.NHEHVC..LL...GCGVT......TG.IGAVHNTA...KVQPG..DSVAVFGLGAIGLA
VVQ.GAR.QA..KAGRIIAIDTN.PEKF.ELAR.RFGAT....D.CI...NP..N.DY..
....DKPIK...................DVLL.DINK............W.GIDHTFEC.
..I...G......NV....NVMR-------------------------------------
--------------------------AALES-AHR.G......W.GQSV--IIGVAGS.G
Q.EI-ST..........RPF.QLVT..GRVW.KGSAF....GGVKGRSQLP..GMVE
>tr|B1FIM6|B1FIM6_9BURK/141-328 S-(Hydroxymethyl)glutathione dehydrogenase/class III alcohol dehydrogenase OS=Burkholderia ambifaria IOP40-10 GN=BamIOP4010DRAF
...........................-SEYTVVAEVSLAKI.N.....PQ.A.......
.NPEQVC..LL...GCGVT......TG.LGAVKNTA...KVQPG..DTVAVFGLGGIGLA
VIQ.GAK.LA..KAGRIIAIDTN.PGKF.DLAR.VFGAT....D.CV...NP..K.DY..
....QEPIQ...................QVIV.GMTG............W.GVDHSFEC.
..I...G......NV....NVMR-------------------------------------
--------------------------AALEC-AHR.G......W.GQSV--VIGVAGA.G
Q.EI-ST..........RPF.QLVT..GRRW.LGTAF....GGVKGRSELP..GMVE
>tr|B1G2B8|B1G2B8_9BURK/141-327 S-(Hydroxymethyl)glutathione dehydrogenase/class III alcohol dehydrogenase OS=Burkholderia graminis C4D1M GN=BgramDRAFT_3437 PE
...........................-SNYIVVPEIAVAKV.R.....ED.A.......
.PFDKIC..YI...GCGVT......TG.VGAVVYSA...KVEAG..ANVVVFGLGGIGLN
VIQ.GAK.MV..GADKIIGVDIN.PGRV.ELAK.KFGMT....H.FI...NP..N.DV..
....-ENVV...................DHIV.QLTD............G.GADYSFEC.
..V...G......NV....KLMR-------------------------------------
--------------------------QALEC-THK.G......W.GQSF--IIGVAAA.G
E.EI-ST..........RPF.QLVT..GREW.KGSAF....GGARGRTDVP..KIVD
>tr|B1HF95|B1HF95_BURPS/141-327 S-(Hydroxymethyl)glutathione dehydrogenase/class III alcohol dehydrogenase OS=Burkholderia pseudomallei S13 GN=BURPSS13_I0273 P
...........................-SNYIVVPEIAVAKV.R.....ED.A.......
.PFDKIC..YI...GCGVT......TG.VGAVVYSA...KVEAG..ANVVVFGLGGIGLN
VIQ.GAR.MV..GADKIIGVDLN.PKRV.ELAR.KFGMT....H.FI...NP..N.EV..
....-ENVV...................DHIV.QLTD............G.GADYSFEC.
..I...G......NV....KVMR-------------------------------------
--------------------------QALEC-THK.G......W.GQSF--IIGVAAA.G
E.EI-ST..........RPF.QLVT..GREW.KGSAF....GGARGRTDVP..KIVD
>tr|B1SZQ6|B1SZQ6_9BURK/141-328 S-(Hydroxymethyl)glutathione dehydrogenase/class III alcohol dehydrogenase OS=Burkholderia ambifaria MEX-5 GN=BamMEX5DRAFT_1022
...........................-SEYTVVAEVSLAKI.N.....PQ.A.......
.NPEQVC..LL...GCGVT......TG.LGAVKNTA...KVQPG..DTVAVFGLGGIGLA
VIQ.GAK.LA..KAGRIIAIDTN.PGKF.DLAR.VFGAT....D.CV...NP..K.DY..
....QEPIQ...................QVIV.GMTG............W.GVDHSFEC.
..I...G......NV....NVMR-------------------------------------
--------------------------AALEC-AHR.G......W.GQSV--VIGVAGA.G
Q.EI-ST..........RPF.QLVT..GRRW.LGTAF....GGVKGRSELP..GMVE
>tr|B2H3W7|B2H3W7_BURPS/141-327 S-(Hydroxymethyl)glutathione dehydrogenase/class III alcohol dehydrogenase OS=Burkholderia pseudomallei 1655 GN=BURPS1655_K0491
...........................-SNYIVVPEIAVAKV.R.....ED.A.......
.PFDKIC..YI...GCGVT......TG.VGAVVYSA...KVEAG..ANVVVFGLGGIGLN
VIQ.GAR.MV..GADKIIGVDLN.PKRV.ELAR.KFGMT....H.FI...NP..N.EV..
....-ENVV...................DHIV.QLTD............G.GADYSFEC.
..I...G......NV....KVMR-------------------------------------
--------------------------QALEC-THK.G......W.GQSF--IIGVAAA.G
E.EI-ST..........RPF.QLVT..GREW.KGSAF....GGARGRTDVP..KIVD
>tr|B2NAE1|B2NAE1_ECOLX/141-328 S-(Hydroxymethyl)glutathione dehydrogenase/class III alcohol dehydrogenase OS=Escherichia coli 53638 GN=adhC PE=4 SV=1
...........................-SEYTVVAEVSLAKI.N.....PE.A.......
.NHEHVC..LL...GCGVT......TG.IGAVHNTA...KVQPG..DSVAVFGLGAIGLA
VVQ.GAR.QA..KAGRIIAIDTN.PKKF.DLAR.RFGAT....D.CI...NP..N.DY..
....DKPIK...................DVLL.DINK............W.GIDHTFEC.
..I...G......NV....NVMR-------------------------------------
--------------------------AALES-AHR.G......W.GQSV--IIGVAGA.G
Q.EI-ST..........RPF.QLVT..GRVW.KGSAF....GGVKGRSQLP..GMVE
>tr|B2NZ31|B2NZ31_ECO57/141-328 S-(Hydroxymethyl)glutathione dehydrogenase/class III alcohol dehydrogenase OS=Escherichia coli O157:H7 str. EC4196 GN=adhC PE=4
...........................-SEYTVVAEVSLAKI.N.....PE.A.......
.NHEHVC..LL...GCGVT......TG.IGAVHNTA...KVQPG..DSVAVFGLGAIGLA
VVQ.GAR.QA..KAGRIIAIDTN.PKKF.DLAR.RFGAT....D.CI...NP..N.DY..
....DKPIK...................DVLL.DINK............W.GIDHTFEC.
..I...G......NV....NVMR-------------------------------------
--------------------------AALES-AHR.G......W.GQSV--IIGVAGS.G
Q.EI-ST..........RPF.QLVT..GRVW.KGSAF....GGVKGRSQLP..GMVE
>tr|B2P718|B2P718_ECO57/141-328 S-(Hydroxymethyl)glutathione dehydrogenase/class III alcohol dehydrogenase OS=Escherichia coli O157:H7 str. EC4113 GN=adhC PE=4
...........................-SEYTVVAEVSLAKI.N.....PE.A.......
.NHEHVC..LL...GCGVT......TG.IGAVHNTA...KVQPG..DSVAVFGLGAIGLA
VVQ.GAR.QA..KAGRIIAIDTN.PKKF.DLAR.RFGAT....D.CI...NP..N.DY..
....DKPIK...................DVLL.DINK............W.GIDHTFEC.
..I...G......NV....NVMR-------------------------------------
--------------------------AALES-AHR.G......W.GQSV--IIGVAGS.G
Q.EI-ST..........RPF.QLVT..GRVW.KGSAF....GGVKGRSQLP..GMVE
>tr|B2PTJ5|B2PTJ5_ECO57/141-328 S-(Hydroxymethyl)glutathione dehydrogenase/class III alcohol dehydrogenase OS=Escherichia coli O157:H7 str. EC4076 GN=adhC PE=4
...........................-SEYTVVAEVSLAKI.N.....PE.A.......
.NHEHVC..LL...GCGVT......TG.IGAVHNTA...KVQPG..DSVAVFGLGAIGLA
VVQ.GAR.QA..KAGRIIAIDTN.PKKF.DLAR.RFGAT....D.CI...NP..N.DY..
....DKPIK...................DVLL.DINK............W.GIDHTFEC.
..I...G......NV....NVMR-------------------------------------
--------------------------AALES-AHR.G......W.GQSV--IIGVAGS.G
Q.EI-ST..........RPF.QLVT..GRVW.KGSAF....GGVKGRSQLP..GMVE
>tr|B2Q240|B2Q240_PROST/141-328 Putative uncharacterized protein OS=Providencia stuartii ATCC 25827 GN=PROSTU_02596 PE=4 SV=1
...........................-SEYTVVAEVSLAKI.N.....PE.A.......
.NHQEVC..LL...GCGVT......TG.IGAVHNTA...KVQEG..DSVAVFGLGGIGLA
VIQ.GAR.QA..KAGRIIAIDTN.PAKF.ELAR.QFGAT....D.CL...NP..N.DF..
....DKPIQ...................QVLI.EMTE............W.GVDHTFEC.
..I...G......NV....NVMR-------------------------------------
--------------------------AALES-AHR.G......W.GQSI--IIGVAGA.G
Q.EI-ST..........RPF.QLVT..GRSW.RGTAF....GGVKGRSQLP..GMVE
>tr|B3A825|B3A825_ECO57/141-328 S-(Hydroxymethyl)glutathione dehydrogenase/class III alcohol dehydrogenase OS=Escherichia coli O157:H7 str. EC4401 GN=adhC PE=4
...........................-SEYTVVAEVSLAKI.N.....PE.A.......
.NHEHVC..LL...GCGVT......TG.IGAVHNTA...KVQPG..DSVAVFGLGAIGLA
VVQ.GAR.QA..KAGRIIAIDTN.PKKF.DLAR.RFGAT....D.CI...NP..N.DY..
....DKPIK...................DVLL.DINK............W.GIDHTFEC.
..I...G......NV....NVMR-------------------------------------
--------------------------AALES-AHR.G......W.GQSV--IIGVAGS.G
Q.EI-ST..........RPF.QLVT..GRVW.KGSAF....GGVKGRSQLP..GMVE
>tr|B3AM67|B3AM67_ECO57/141-328 S-(Hydroxymethyl)glutathione dehydrogenase/class III alcohol dehydrogenase OS=Escherichia coli O157:H7 str. EC4486 GN=adhC PE=4
...........................-SEYTVVAEVSLAKI.N.....PE.A.......
.NHEHVC..LL...GCGVT......TG.IGAVHNTA...KVQPG..DSVAVFGLGAIGLA
VVQ.GAR.QA..KAGRIIAIDTN.PKKF.DLAR.RFGAT....D.CI...NP..N.DY..
....DKPIK...................DVLL.DINK............W.GIDHTFEC.
..I...G......NV....NVMR-------------------------------------
--------------------------AALES-AHR.G......W.GQSV--IIGVAGS.G
Q.EI-ST..........RPF.QLVT..GRVW.KGSAF....GGVKGRSQLP..GMVE
>tr|B3B1G4|B3B1G4_ECO57/141-328 S-(Hydroxymethyl)glutathione dehydrogenase/class III alcohol dehydrogenase OS=Escherichia coli O157:H7 str. EC4501 GN=adhC PE=4
...........................-SEYTVVAEVSLAKI.N.....PE.A.......
.NHEHVC..LL...GCGVT......TG.IGAVHNTA...KVQPG..DSVAVFGLGAIGLA
VVQ.GAR.QA..KAGRIIAIDTN.PKKF.DLAR.RFGAT....D.CI...NP..N.DY..
....DKPIK...................DVLL.DINK............W.GIDHTFEC.
..I...G......NV....NVMR-------------------------------------
--------------------------AALES-AHR.G......W.GQSV--IIGVAGS.G
Q.EI-ST..........RPF.QLVT..GRVW.KGSAF....GGVKGRSQLP..GMVE
>tr|B3BQF2|B3BQF2_ECO57/141-328 S-(Hydroxymethyl)glutathione dehydrogenase/class III alcohol dehydrogenase OS=Escherichia coli O157:H7 str. EC869 GN=adhC PE=4 
...........................-SEYTVVAEVSLAKI.N.....PE.A.......
.NHEHVC..LL...GCGVT......TG.IGAVHNTA...KVQPG..DSVAVFGLGAIGLA
VVQ.GAR.QA..KAGRIIAIDTN.PKKF.DLAR.RFGAT....D.CI...NP..N.DY..
....DKPIK...................DVLL.DINK............W.GIDHTFEC.
..I...G......NV....NVMR-------------------------------------
--------------------------AALES-AHR.G......W.GQSV--IIGVAGS.G
Q.EI-ST..........RPF.QLVT..GRVW.KGSAF....GGVKGRSQLP..GMVE
>tr|B3C4A2|B3C4A2_ECO57/141-328 S-(Hydroxymethyl)glutathione dehydrogenase/class III alcohol dehydrogenase OS=Escherichia coli O157:H7 str. EC508 GN=adhC PE=4 
...........................-SEYTVVAEVSLAKI.N.....PE.A.......
.NHEHVC..LL...GCGVT......TG.IGAVHNTA...KVQPG..DSVAVFGLGAIGLA
VVQ.GAR.QA..KAGRIIAIDTN.PKKF.DLAR.RFGAT....D.CI...NP..N.DY..
....DKPIK...................DVLL.DINK............W.GIDHTFEC.
..I...G......NV....NVMR-------------------------------------
--------------------------AALES-AHR.G......W.GQSV--IIGVAGS.G
Q.EI-ST..........RPF.QLVT..GRVW.KGSAF....GGVKGRSQLP..GMVE
>tr|B3HK05|B3HK05_ECOLX/141-328 S-(Hydroxymethyl)glutathione dehydrogenase/class III alcohol dehydrogenase OS=Escherichia coli B7A GN=adhC PE=4 SV=1
...........................-SEYTVVAEVSLAKI.N.....PE.A.......
.NHEHVC..LL...GCGVT......TG.IGAVHNTA...KVQPG..DSVAVFGLGAIGLA
VVQ.GAR.QA..KAGRIIAIDTN.PKKF.DLAR.RFGAT....D.CI...NP..N.DY..
....DKPIK...................DVLL.DINK............W.GIDHTFEC.
..I...G......NV....NVMR-------------------------------------
--------------------------AALES-AHR.G......W.GQSV--IIGVAGS.G
Q.EI-ST..........RPF.QLVT..GRVW.KGSAF....GGVKGRSQLP..GMVE
>tr|B3HZ82|B3HZ82_ECOLX/141-328 S-(Hydroxymethyl)glutathione dehydrogenase/class III alcohol dehydrogenase OS=Escherichia coli F11 GN=adhC PE=4 SV=1
...........................-SEYTVVAEVSLAKI.N.....PE.A.......
.NHEHVC..LL...GCGVT......TG.IGAVHNTA...KVQPG..DSVAVFGLGAIGLA
VVQ.GAR.QA..KAGRIIAIDTN.PKKF.ELAR.RFGAT....D.CI...NP..N.DY..
....DKPIK...................DVLL.DINK............W.GIDHTFEC.
..I...G......NV....NVMR-------------------------------------
--------------------------AALES-AHR.G......W.GQSV--IIGVAGS.G
Q.EI-ST..........RPF.QLVT..GRVW.KGSAF....GGVKGRSQLP..GMVE
>tr|B3I9C5|B3I9C5_ECOLX/141-328 S-(Hydroxymethyl)glutathione dehydrogenase/class III alcohol dehydrogenase OS=Escherichia coli E22 GN=adhC PE=4 SV=1
...........................-SEYTVVAEVSLAKI.N.....PE.A.......
.NHEHVC..LL...GCGVT......TG.IGAVHNTA...KVQPG..DSVAVFGLGAIGLA
VVQ.GAR.QA..KAGRIIAIDTN.PKKF.DLAR.RFGAT....D.CI...NP..N.DY..
....DKPIK...................DVLL.DINK............W.GIDHTFEC.
..I...G......NV....NVMR-------------------------------------
--------------------------AALES-AHR.G......W.GQSV--IIGVAGS.G
Q.EI-ST..........RPF.QLVT..GRVW.KGSAF....GGVKGRSQLP..GMVE
>tr|B3IJ19|B3IJ19_ECOLX/141-328 S-(Hydroxymethyl)glutathione dehydrogenase/class III alcohol dehydrogenase OS=Escherichia coli E110019 GN=adhC PE=4 SV=1
...........................-SEYTVVAEVSLAKI.N.....PE.A.......
.NHEHVC..LL...GCGVT......TG.IGAVHNTA...KVQPG..DSVAVFGLGAIGLA
VVQ.GAR.QA..KAGRIIAIDTN.PKKF.DLAR.RFGAT....D.CI...NP..N.DY..
....DKPIK...................DVLL.DINK............W.GIDHTFEC.
..I...G......NV....NVMR-------------------------------------
--------------------------AALES-AHR.G......W.GQSV--IIGVAGS.G
Q.EI-ST..........RPF.QLVT..GRVW.KGSAF....GGVKGRSQLP..GMVE
>tr|B3WTU4|B3WTU4_ECOLX/141-328 S-(Hydroxymethyl)glutathione dehydrogenase/class III alcohol dehydrogenase OS=Escherichia coli B171 GN=adhC PE=4 SV=1
...........................-SEYTVVAEVSLAKI.N.....PE.A.......
.NHEHVC..LL...GCGVT......TG.IGAVHNTA...KVQPG..DSVAVFGLGAIGLA
VVQ.GAR.QA..KAGRIIAIDTN.PKKF.DLAR.RFGAT....D.CI...NP..N.DY..
....DKPIK...................DVLL.DINK............W.GIDHTFEC.
..I...G......NV....NVMR-------------------------------------
--------------------------AALES-AHR.G......W.GQSV--IIGVAGS.G
Q.EI-ST..........RPF.QLVT..GRVW.KGSAF....GGVKGRSQLP..GMVE
>tr|B3XH87|B3XH87_ECOLX/141-328 S-(Hydroxymethyl)glutathione dehydrogenase/class III alcohol dehydrogenase OS=Escherichia coli 101-1 GN=adhC PE=4 SV=1
...........................-SEYTVVAEVSLAKI.N.....PE.A.......
.NHEHVC..LL...GCGVT......TG.IGAVHNTA...KVQPG..DSVAVFGLGAIGLA
VVQ.GAR.QA..KAGRIIAIDTN.PKKF.DLAR.RFGAT....D.CI...NP..N.DY..
....DKPIK...................DVLL.DINK............W.GIDHTFEC.
..I...G......NV....NVMR-------------------------------------
--------------------------TALES-AHR.G......W.GQSV--IIGVAGA.G
Q.EI-ST..........RPF.QLVT..GRVW.KGSAF....GGVKGRSQLP..GMVE
>tr|B3YD88|B3YD88_SALET/141-328 S-(Hydroxymethyl)glutathione dehydrogenase/class III alcohol dehydrogenase OS=Salmonella enterica subsp. enterica serovar Kentu
...........................-SEYTVCAEISLAKV.N.....PQ.A.......
.PLDKVC..LL...GCGVT......TG.IGAVHNTA...KVKAG..DTVAVFGLGGIGLA
VIQ.GAV.QA..KAGRILAVDTN.PEKF.TLAG.EMGAT....D.FI...NP..N.DY..
....DKPIQ...................DVIV.ELTD............G.GVDFSFEC.
..I...G......NV....NVMR-------------------------------------
--------------------------AALEC-CHK.G......W.GESI--IIGVAGA.G
Q.EI-KT..........RPF.QLVT..GRVW.RGSAF....GGVKGRTQLP..GMVE
>tr|B3ZZR5|B3ZZR5_SALNE/141-328 S-(Hydroxymethyl)glutathione dehydrogenase/class III alcohol dehydrogenase OS=Salmonella enterica subsp. enterica serovar Newpo
...........................-SEYTVCAEISLAKV.N.....PQ.A.......
.PLDKVC..LL...GCGVT......TG.IGAVHNTA...KVKAG..DTVAVFGLGGIGLA
VIQ.GAV.QA..KAGRILAVDTN.PEKF.TLAG.EMGAT....D.FI...NP..N.DY..
....DKPIQ...................DVIV.ELTD............G.GVDFSFEC.
..I...G......NV....NVMR-------------------------------------
--------------------------AALEC-CHK.G......W.GESI--IIGVAGA.G
Q.EI-KT..........RPF.QLVT..GRVW.RGSAF....GGVKGRTQLP..GMVE
>tr|B4ASM0|B4ASM0_FRANO/144-331 S-(Hydroxymethyl)glutathione dehydrogenase/class III alcohol dehydrogenase OS=Francisella novicida FTE GN=FTE_1472 PE=4 SV=1
...........................-SNYTVLPEIAVAKI.R.....KD.A.......
.PLDKVC..YI...GCGVT......TG.IGAVVKTA...NVEAG..SSVVVFGLGGIGLN
VIQ.GAK.LV..GAGQIVGVDIN.SDKK.QLAE.KYGMT....D.FV...NP..N.EI..
....DEDLV...................QHLI.RLTG............G.GADYSFEC.
..I...G......NT....TVMR-------------------------------------
--------------------------QALEC-AHK.G......W.GVSV--IIGVAGA.G
E.EI-ST..........RPF.QLVT..GRTW.KGSAF....GGMRGRTDVP..MIVD
>tr|B4B6N2|B4B6N2_9CHRO/141-328 S-(Hydroxymethyl)glutathione dehydrogenase/class III alcohol dehydrogenase OS=Cyanothece sp. PCC 7822 GN=Cyan7822DRAFT_4277 PE=
...........................-ANYTVLPEIALAKI.R.....ED.A.......
.PFDKVC..YI...GCGVT......TG.IGAVINTA...KVEAG..ANVVVFGLGGIGLN
VIQ.GAR.MV..GANMIVGVDIN.PAKR.PLAE.KFGMT....H.FV...NP..H.EI..
....DGDIV...................KYIV.DLTR............G.GADYSFEC.
..V...G......NV....NLMR-------------------------------------
--------------------------QALEC-CHK.G......W.GVCT--IIGVAGG.G
E.EI-RT..........RPF.QLVT..GRVW.KGSAF....GGARGRTDVP..KIVD
>tr|B4C0U4|B4C0U4_9CHRO/141-328 S-(Hydroxymethyl)glutathione dehydrogenase/class III alcohol dehydrogenase OS=Cyanothece sp. PCC 8802 GN=Cyan8802DRAFT_2783 PE=
...........................-ANYTILPEISLAKI.R.....ED.A.......
.PFDKVC..YI...GCGVT......TG.IGAVINTA...KVEPG..AKVVVFGLGGIGLN
VIQ.GAK.LV..GADMIVGVDIN.PKKR.ALAE.KFGMT....H.FV...NP..Q.EV..
....EGDLV...................PYLV.DLTK............G.GADYSFEC.
[truncated: 804,252 more chars]
