# Supplementary material for: Subdivision of the MDR superfamily of medium-chain dehydrogenases/reductases through iterative hidden Markov model refinement
Source: BMC Bioinformatics. 2010 Oct 27;11:534. doi: 10.1186/1471-2105-11-534 (PMC2976758; doi:10.1186/1471-2105-11-534)
Supplement: Additional file 4 — MDR family alignment figures. Illustrations showing the mafft MSAs from Additional file 3: mdr-sequences. Red sequence identifiers denote sequences from UniProtKB/TrEMBL, while blue correspond to sequences from Swiss-Prot. The position cscores are shown in a bar plot under the MSA. Positions that contain gaps in over 90% of the sequences have been removed from the alignment in order to increase readability. [file 1471-2105-11-534-S4.ZIP › mdr/MDR002.seed]

>sp|Q39172|P1_ARATH/30-342 Probable NADP-dependent oxidoreductase P1 OS=Arabidopsis thaliana GN=P1 PE=1 SV=1
..................-ELR...VPE.-.GTN..SVLVKNLYLSCDPYMRIRMGk...
..pDPs....tAALAQA.YTP.GQ....................................
..............................................PIQG.YGVSRIIE.
.........SG.HPD.YKKGDLL.W..G.I...V.AWEEYSV........I...TPMT..
...H.........--.A.....hFK.I----Q.H......T.-D-VP..LSYYTGLLGM.
.P.GMTAYAGFYE.VCS...PK..........EG.....ETVYVSAASGAVGQLVGQ...
.......................LAK.MMGC.YVVGSAGSKEK...........VD....
.............LLKTKFGFDDA.FNYKE-.........E.sD...LTAALKR......
.......CF....P...N.GIDIYFENVGGKMLDAVL.VNMNMHGRIAVCGMISQ.YN..
L..E......NQ.....-.----EGV.HNL..SNII.............Y..KR..IRIQ
GFVVS.D...F.YDK.Y.SK...FLEF.VLPHIREGKITY..VEDVA--..........D
G.LEKAP.......................EALVGLFHG....KNVGKQVVVV
>sp|Q39173|P2_ARATH/29-340 Probable NADP-dependent oxidoreductase P2 OS=Arabidopsis thaliana GN=P2 PE=2 SV=2
..................-ELR...VPE.-.GSK..SVLVKNLYLSCDPYMRSRMGk...
..pDP.....sSALAQA.YAP.GK....................................
..............................................PIYG.YGVSRVIE.
.........SG.HPD.YKKGDLL.W..G.I...V.GWEEYSV........I...TPMA..
..hM.........--.H......FK.I----Q.H......T.-D-VP..LSYYTGLLGM.
.P.GMTAYAGFYE.VCS...PK..........KG.....ETVYVSAASGAVGQLVGQ...
.......................FAK.MMGC.YVVGSAGSKEK...........VD....
.............LLKTKFGFDDA.FNYKE-.........E.sD...LSAALKR......
.......CF....P...K.GIDMYFENVGGKMLDAVL.LNMNPHGRIAVCGMISQ.YN..
L..E......NQ.....-.----EGV.HNL..SNII.............Y..KR..IRIQ
GFVVA.D...F.YDK.Y.PK...FLEL.VLPRIKEGKITY..VEDVA--..........D
G.LEKAP.......................EALVGLFHG....KNVGKQVVVI
>sp|Q3SZJ4|PTGR1_BOVIN/25-329 Prostaglandin reductase 1 OS=Bos taurus GN=PTGR1 PE=2 SV=1
..................-TVE...LPP.L.KDG..EVLLEALYLTVDPYMRIMAK....
...--......-----S.LKE.GD....................................
..............................................MMMG.EQVARVVE.
.........SK.NSA.FPTGTIV.L..A.P...S.GWTTHSI........S...NG-E..
...K.........--.L......EK.V--LAEwP......D.-T-LP..LSLALGTVGM.
.P.GLTAYFGLLD.ICG...VK..........GG.....ETVLVSAAAGAVGSIVGQ...
.......................IAK.LKGC.KVVGTAGSDEK...........VA....
.............WL-KKHGFDVA.LNYKTV.........K..S...LEEALKE......
.......AA....P...E.GYDCYFDNVGGEFSNVAI.TQMKKFGRIAICGAISV.YN..
R..T......SP....lS.----PGP.-SP..EIII.............F..KE..LHLQ
GFVVY.R...WqGEV.R.QK...ALRD.LLKWVSEGKIQY..HEHVT--..........E
G.FENMP.......................AAFIGLLKG....ENLGKAIVKA
>sp|Q9EQZ5|PTGR1_CAVPO/25-329 Prostaglandin reductase 1 OS=Cavia porcellus GN=Ptgr1 PE=1 SV=1
..................-TVE...LPP.L.KNG..EVLLEALFLSVDPYMRIASK....
...--......-----R.LKE.GA....................................
..............................................VMMG.QQVARVVE.
.........SK.NSA.FPAGSIV.L..A.Q...S.GWTTHFI........S...DG-K..
...G.........--.L......EK.L--LTEwP......D.-K-LP..LSLALGTIGM.
.P.GLTAYFGLLE.VCG...VK..........GG.....ETVLVSAAAGAVGSVVGQ...
.......................IAK.LKGC.KVVGAAGSDEK...........IA....
.............YL-KQIGFDAA.FNYKTV.........N..S...LEEALKK......
.......AS....P...D.GYDCYFDNVGGEFLNTVL.SQMKDFGKIAICGAISV.YN..
R..M......DQ....lP.----PGP.-SP..ESII.............Y..KQ..LRIE
GFIVY.R...WqGDV.R.EK...ALRD.LMKWVLEGKIQY..HEHVT--..........K
G.FENMP.......................AAFIEMLNG....ANLGKAVVTA
>sp|Q14914|PTGR1_HUMAN/25-329 Prostaglandin reductase 1 OS=Homo sapiens GN=PTGR1 PE=1 SV=2
..................-TAE...LPP.L.KNG..EVLLEALFLTVDPYMRVAAK....
...--......-----R.LKE.GD....................................
..............................................TMMG.QQVAKVVE.
.........SK.NVA.LPKGTIV.L..A.S...P.GWTTHSI........S...DG-K..
...D.........--.L......EK.L--LTEwP......D.-T-IP..LSLALGTVGM.
.P.GLTAYFGLLE.ICG...VK..........GG.....ETVMVNAAAGAVGSVVGQ...
.......................IAK.LKGC.KVVGAVGSDEK...........VA....
.............YL-QKLGFDVV.FNYKTV.........E..S...LEETLKK......
.......AS....P...D.GYDCYFDNVGGEFSNTVI.GQMKKFGRIAICGAIST.YN..
R..T......GP....lP.----PGP.-PP..EIVI.............Y..QE..LRME
AFVVY.R...WqGDA.R.QK...ALKD.LLKWVLEGKIQY..KEYII--..........E
G.FENMP.......................AAFMGMLKG....DNLGKTIVKA
>sp|Q91YR9|PTGR1_MOUSE/25-329 Prostaglandin reductase 1 OS=Mus musculus GN=Ptgr1 PE=2 SV=2
..................-TTE...LPP.L.NNG..EVLLEALFLSVDPYMRVAAK....
...--......-----K.LKE.GD....................................
..............................................RMMG.EQVARVVE.
.........SK.NSA.FPKGTIV.A..A.L...L.GWTSHSI........S...DG-N..
...G.........--.L......TK.L--PVEwP......D.-K-LP..LSLALGTVGM.
.P.GLTAYFGLLD.ICG...VK..........GG.....ETVMVSAAAGAVGSVVGQ...
.......................IAK.LKGC.KVVGTAGSDEK...........VA....
.............YL-KKLGFDVA.FNYKTV.........K..S...LEEALRT......
.......AS....P...D.GYDCYFDNVGGEFSNAVI.LQMKTFGRIAICGAISQ.YN..
R..T......GP....cP.----QGP.AP-..EVVI.............Y..QQ..LRME
GFIVN.R...WqGEV.R.QK...ALTE.LMNWVSEGKVQC..HEYVT--..........E
G.FEKMP.......................AAFMGMLKG....ENLGKTIVKA
>sp|Q29073|PTGR1_PIG/25-329 Prostaglandin reductase 1 OS=Sus scrofa GN=PTGR1 PE=1 SV=1
..................-TVE...LPP.L.KNG..EVLLEALFLTVDPYMRIAAR....
...--......-----K.LKE.GD....................................
..............................................MMMG.EQVARVIE.
.........SK.NAA.FPTGTIV.V..A.L...L.GWTTHSI........S...DG-K..
...N.........--.L......ER.L--LAEwP......D.-T-LP..LSLTLGTVGM.
.P.GLTAYFGLLD.ICG...LK..........GG.....ETVMVNAAAGAVGSVVGQ...
.......................IAK.LKGC.KVVGAAGSDEK...........VA....
.............CL-KKYGFDVA.FNYKTI.........E..S...LEETLKK......
.......AS....P...E.GYDCYFDNVGGEFSNAVT.SQMKKFGRIAICGAIST.YN..
R..T......GP....pP.----PGP.-PP..EVVI.............Y..NE..LCFQ
GFIVT.R...WqGEV.R.QK...ALRD.LLKWVSEGKIQY..HEHIT--..........E
G.FENMP.......................AAFMGMLKG....ENLGKAIVKA
>sp|Q28719|PTGR1_RABIT/25-324 Prostaglandin reductase 1 OS=Oryctolagus cuniculus GN=PTGR1 PE=2 SV=1
..................-TVE...LPP.L.NNG..EVLLEALFLSVDPYMRLGSK....
...--......-----R.LKE.GD....................................
..............................................TMMG.QQVARVVE.
.........SK.NPA.WPVGTLV.L..A.H...S.GWASHSI........S...DG-Q..
...Q.........--.L......EK.L--LTEwP......D.-T-LP..LSLALGTVGM.
.P.GITAYFGLLE.ICG...AK..........SG.....DTVLVNAAAGAVGAVVGQ...
.......................IAK.IKGC.RVVGAAGSEEK...........VD....
.............YL-KKIGFDFA.FNYKTV.........K..S...LEETLKK......
.......AA....P...D.GYDCYFDNVGGEFSNTVI.RQMKKFGRVAICGAISM.YN..
S..T......GQ....lP.----PGP.-SP..ESVL.............Y..QE..IRME
GFIFN.R...W.KGE.VgQK...ALKE.LLTWVLEGKIQY..REFVI--..........E
G.FENMP.......................AAFMRMLKG....ENVGK-----
>sp|P97584|PTGR1_RAT/25-329 Prostaglandin reductase 1 OS=Rattus norvegicus GN=Ptgr1 PE=2 SV=3
..................-TTE...LPP.L.NNG..EVLLEALFLSVDPYMRVAAK....
...--......-----K.LKE.GD....................................
..............................................SMMG.EQVARVVE.
.........SK.NSA.FPTGTIV.V..A.L...L.GWTSHSI........S...DG-N..
...G.........--.L......RK.L--PAEwP......D.-K-LP..LSLALGTVGM.
.P.GLTAYFGLLD.ICG...LK..........GG.....ETVLVNAAAGAVGSVVGQ...
.......................IAK.LKGC.KVVGTAGSDEK...........VA....
.............YL-KKLGFDVA.FNYKTV.........K..S...LEEALRT......
.......AS....P...D.GYDCYFDNVGGEFSNTVI.LQMKTFGRIAICGAISQ.YN..
R..T......GP....cP.----PGP.-SP..EVII.............Y..QQ..LRME
GFIVT.R...WqGEV.R.QK...ALTD.LMNWVSEGKIRY..HEYIT--..........E
G.FEKMP.......................AAFMGMLKG....DNLGKTIVKA
>sp|Q32L99|PTGR2_BOVIN/26-345 Prostaglandin reductase 2 OS=Bos taurus GN=PTGR2 PE=2 SV=1
..................-EVN...LPDcV.NEG..QVQVRTLYLSVDPYMRCRMN....
...EDt....gSDYITP.WQL.SQ....................................
..............................................VVDG.GGVGIIEE.
.........SK.HTN.FMKGDFV.T..S.F...YwPWQTKVI........L...DG-N..
...I.........--.L......EK.V----D.P......QlVD-GH..LSYFLGAIGM.
.P.GLTSLIGVQE.KGH...IT..........AGs...nQTMVVSGAAGACGSLAGQ...
.......................IGR.LLGCsRVVGICGTPEK...........CL....
.............FLTSELGFDAA.INYKE-.........G..N...VAEQLHK......
.......LC....P...A.GVDVYFDNVGGDISDTVI.SQMNQNSHIILCGQISQ.YN..
K..D......VPy...pP.----PLP.PAI..EAIQ.............K..ER.nITRE
RFLVL.N...Y.KDK.F.EF...GILQ.LSQWFKEGKLKI..KETMI--..........N
G.LENMG.......................AAFQSMMTG....GNIGKQIVCI
>sp|Q8N8N7|PTGR2_HUMAN/26-345 Prostaglandin reductase 2 OS=Homo sapiens GN=PTGR2 PE=1 SV=1
..................-EVY...LPDnI.NEG..QVQVRTLYLSVDPYMRCRMN....
...EDt....gTDYITP.WQL.SQ....................................
..............................................VVDG.GGIGIIEE.
.........SK.HTN.LTKGDFV.T..S.F...YwPWQTKVI........L...DG-N..
...S.........--.L......EK.V----D.P......QlVD-GH..LSYFLGAIGM.
.P.GLTSLIGIQE.KGH...IT..........AGs...nKTMVVSGAAGACGSVAGQ...
.......................IGH.FLGCsRVVGICGTHEK...........CI....
.............LLTSELGFDAA.INYKK-.........D..N...VAEQLRE......
.......SC....P...A.GVDVYFDNVGGNISDTVI.SQMNENSHIILCGQISQ.YN..
K..D......VP....yP.----PPL.SPA..IEAI.............Q..KErnITRE
RFLVL.N...Y.KDK.F.EP...GILQ.LSQWFKEGKLKI..KETVI--..........N
G.LENMG.......................AAFQSMMTG....GNIGKQIVCI
>sp|Q8VDQ1|PTGR2_MOUSE/26-345 Prostaglandin reductase 2 OS=Mus musculus GN=Ptgr2 PE=1 SV=2
..................-EFS...LPDaL.NEG..QVQVRTLYLSVDPYMRCKMN....
...EDt....gTDYLAP.WQL.AQ....................................
..............................................VADG.GGIGVVEE.
.........SK.HQK.LTKGDFV.T..S.F...YwPWQTKAI........L...DG-N..
...G.........--.L......EK.V----D.P......QlVD-GH..LSYFLGAIGM.
.P.GLTSLIGVQE.KGH...IS..........AGs...nQTMVVSGAAGACGSLAGQ...
.......................IGH.LLGCsRVVGICGTQEK...........CL....
.............FLTSELGFDAA.VNYKT-.........G..N...VAEQLRE......
.......AC....P...G.GVDVYFDNVGGDISNAVI.SQMNENSHIILCGQISQ.YS..
N..D......VPy...pP.----PLP.PAV..EAIR.............K..ER.nITRE
RFTVL.N...Y.KDK.F.EP...GILQ.LSQWFKEGKLKV..KETMA--..........K
G.LENMG.......................VAFQSMMTG....GNVGKQIVCI
>sp|Q5R806|PTGR2_PONAB/26-345 Prostaglandin reductase 2 OS=Pongo abelii GN=PTGR2 PE=2 SV=2
..................-EVY...LPDnI.NEG..QVQVRTLYLSVDPYMRCRMN....
...EDt....gTDYITP.WQL.SQ....................................
..............................................VVDG.GGIGIIEE.
.........SK.HTN.LTKGDFV.T..S.F...YwPWQTKVI........L...DG-N..
...S.........--.L......EK.V----D.P......QlVD-GH..LSYFLGAIGM.
.P.GLTSLIGIQE.KGH...IT..........AGs...nKTMVVSGAAGACGSVAGQ...
.......................IGH.LLGCsRVVGICGTHEK...........CV....
.............LLTSELGFDAA.INYKK-.........D..N...VAEQLRE......
.......SC....P...A.GVDVYFDNVGGNISDTVI.SQMNENSHIILCGQISQ.YN..
K..D......VP....yP.----PPL.SPA..IEAI.............Q..KErnITRE
RFLVL.N...Y.RDK.F.EP...GILQ.LSQWFKEGKLKI..KETVI--..........N
G.LENMG.......................AAFQSMMTG....GNIGKQIVCI
>sp|Q5BK81|PTGR2_RAT/26-345 Prostaglandin reductase 2 OS=Rattus norvegicus GN=Ptgr2 PE=2 SV=2
..................-EVS...LPDtI.NEG..QVRVRTLYLSVDPYMRCKMN....
...EEt....gADYLAP.WQL.AQ....................................
..............................................VADG.GGLGVIEE.
.........SK.HQK.LAKGDFV.T..S.F...YwPWQTKAI........L...DG-N..
...G.........--.L......EK.V----D.P......QlVD-GH..LSYFLGAIGM.
.P.GLTSLIGVQE.KGH...VS..........AGs...nQTMVVSGAAGACGSLAGQ...
.......................IGH.LLGCsRVVGICGTHEK...........CL....
.............FLTSELGFDAA.VNYKT-.........G..N...VAEQLRE......
.......AC....P...D.GVDVYFDNVGGDISNAVI.SQMNQNSHIILCGQISQ.YN..
K..D......VPy..ppP.----LPP.AVE..AIQK.............E..RN..ITRE
RFMVL.N...Y.KDR.F.EP...GILQ.LSQWFKEGKLKI..KETVA--..........N
G.LENMG.......................VAFQSMMTG....GNIGKQIVRI
>sp|Q9C0Y6|YKM8_SCHPO/40-346 Zinc-type alcohol dehydrogenase-like protein PB24D3.08c OS=Schizosaccharomyces pombe GN=SPAPB24D3.08c PE=2 SV=1
.................dEETP...---.-.---..-VLLKNIYTSVDPYLRMRMQ....
...SPk....hASYIPP.LEL.GK....................................
..............................................PFYN.STVAKVVK.
.........ST.LDQ.YKPGMDV.V..F.V...S.GWEEYTF........V...SK-Q..
...A.........--.Lg...flQP.I----NnP......Y.-K-LP..LIDFVGSLGM.
.P.SQTAYCGLKH.IGK...PK..........AG.....ETIYISAASGAVGQMAGQ...
.......................LAK.AMGL.HVVGSVGSDEK...........FK....
.............ICLDS-GYDSV.FNYKK-.........E..S...PFKALPR......
.......LC....P...K.GIDIYFENVGGETMDAVL.ENMNLQGRIIFCGAISQ.YN..
N..P......NP.....-.----YRV.KNL..GMVL.............V..KS..LTIQ
GFIVA.N...I.LPQ.YqEQ...YFEE.MPKLIAEGKIKY..KCDVY--..........D
G.LESAP.......................EAFIGMLQG....KNSGKTIVKI
>sp|Q03102|YMN1_YEAST/35-361 Uncharacterized membrane protein YML131W OS=Saccharomyces cerevisiae GN=YML131W PE=1 SV=1
................elSSEQ...---.L.KDG..ELLLETTYLSNDPAQKFWIS....
...SM.....dKNYAKG.VQP.GE....................................
..............................................IIPA.RGIGKVLA.
.........SR.NKA.FSPGDYV.S..A.V...T.GWTTHAI........I...SQ-En.
.vqG.........--.L......RK.L----DkN......K.-V-GK..LWWYLSVLGG.
.T.SLTAYFIFFT.YAQ...LQer.....eedYG.....KVYLISGAAGAVGTVCIQ...
.......................LALnVFKAsKVIAIAGGPEK...........VA....
.............FV-ESFGDNVVgVDYKD-.........P..S...FKQKLIE......
.......AAg..gE...N.TVDYFIDNVGSNVLEAGV.LLLKQRAMLIACGAISA.YN..
D..P......SK.....-.----FVF.KGY..SFIL.............T..KR..LVVK
GVLVT.D...N.IDD.F.PK...ALDK.LGSLVKHGKIDL..LKSAT-Led.....gtgD
K.FKNVP.......................LIWKGLFSG....VNKGKLITKV
>sp|P76113|YNCB_ECOLI/37-349 Putative NADP-dependent oxidoreductase yncB OS=Escherichia coli (strain K12) GN=yncB PE=3 SV=2
..................-EDD...VAT.P.GEG..QVLLRTVYLSLDPYMRGRMS....
...DE......PSYSPP.VDI.GG....................................
..............................................VMVG.GTVSRVVE.
.........SN.HPD.YQSGDWV.L..G.Y...S.GWQDYDI........S...SG-D..
...D.........--.L......VK.L----G.D......H.-P-QN..PSWSLGVLGM.
.P.GFTAYMGLLD.IGQ...PK..........EG.....ETLVVAAATGPVGATVGQ...
.......................IGK.LKGC.RVVGVAGGAEK...........CR....
.............HATEVLGFDVC.LDHHA-.........D..D...FAEQLAK......
.......AC....P...K.GIDIYYENVGGKVFDAVL.PLLNTSARIPVCGLVSS.YN..
A..T......EL.....P.PGPDRLP.LLM..ATVL.............K..KR..IRLQ
GFIIAqD...Y.GHR.I.HE...FQRE.MGQWVKEDKIHY..REEIT--..........D
G.LENAP.......................QTFIGLLKG....KNFGKVVIRV
>tr|A7D706|A7D706_9EURY/26-334 Alcohol dehydrogenase, zinc-binding domain protein OS=Halorubrum lacusprofundi ATCC 49239 GN=HlacDRAFT_2270 PE=4 SV=1
..................-ETD...VPS.P.APG..ELLVRTRFLSVDPYMRGRMR....
...DA......ESYAEP.WDV.GD....................................
..............................................ALKG.GIVGKVIE.
.........SE.SDA.YDAGDLV.T..G.E...G.RWADYST........L...DA-D..
...A.........--.V......AP.V----D.P......T.-V-AD..PEAYLGVLGM.
.P.GRTAYFGLLE.VGE...PT..........PG.....DTVVVSGAAGAVGSVVGQ...
.......................IAK.RNGC.RVVGFAGSDEK...........TA....
.............WLTDDLGFDAA.INYKTT.........D..D...YRAALDE......
.......AA....P...D.GVDVYFDNVGGPITDAVF.TQLNLDARVAVCGQIAH.YN..
D..E......EV.....P.----TGP.RKL..PALI.............P..VR..ARVQ
GLLVG.D...F.ATR.F.GE...ASER.LGRWVASGELEH..RETIV--..........E
G.LENAP.......................DAFLGLFSG....DNIGKQVVQV
>tr|B0R477|B0R477_HALS3/26-334 Putative oxidoreductase (Zinc-containing alcohol dehydrogenase family) OS=Halobacterium salinarum (strain ATCC 29341 / DSM 671 
..................-ERD...VPE.P.RHG..ELLVRVRYLSVDPYMRGRMR....
...DS......DSYADP.WTV.GE....................................
..............................................PLSG.GVVGEVVE.
.........SE.SDA.YEAGDLV.S..G.N...G.TWADYSL........L...DA-A..
...N.........--.V......AP.V----D.P......S.-V-AD..LPAYLGVLGM.
.P.GRTAYFGLLE.VGA...PK..........PG.....DTVVVSGAAGAVGSVVGQ...
.......................IAK.HNGC.RVVGFAGSEEK...........VD....
.............WLTEDLGFDAG.INYKQV.........D..D...YSAALDD......
.......AA....P...D.GVDVYFDNVGGPISDAVF.TKLNVDARVAVCGQIAH.YN..
N..E......DV.....P.----TGP.RKL..PQLI.............A..PR..AKVQ
GLLVG.D...F.ATR.F.GE...ASEQ.LGQWVAAGDIEH..RETVV--..........S
G.LENAP.......................DAFLGLFSG....DNIGKQVVGV
>tr|Q5V206|Q5V206_HALMA/26-334 Quinone oxidoreductase OS=Haloarcula marismortui GN=yfmJ2 PE=4 SV=1
..................-EEE...IPE.P.GPG..EVLIKTLYLSVDPYMRDRMR....
...DS......ESYEEP.WDV.GD....................................
..............................................ALKG.AVVGEVVE.
.........SN.GAR.FDEGDVV.T..G.E...L.EWAEYAT........A...PG-P..
...V.........--.L......TE.V----N.P......E.-L-AP..ISTALGVLGM.
.P.GLTAYFGTRE.VAQ...PA..........AG.....DTFVVTGAAGAVGSVAGQ...
.......................LAK.LQGA.RVVGFAGSDEK...........VS....
.............FLEDDLGFDVG.INYKTT.........D..D...YRAALDE......
.......AA....P...D.GVDAYFDNVGGPITDAVF.TRLNTDARVAVCGQISL.YN..
S..E......EI.....P.----MGP.RKL..TQVI.............Q..SR..ATVE
GLLVS.D...F.EPR.F.EE...ATKQ.LGQWVASGDISY..RETVT--..........E
G.IENAP.......................DAFLGLFEG....ENIGKQLVQV
>tr|Q9HR85|Q9HR85_HALSA/70-378 Quinone oxidoreductase OS=Halobacterium salinarium GN=yfmJ PE=4 SV=1
..................-ERD...VPE.P.RHG..ELLVRVRYLSVDPYMRGRMR....
...DS......DSYADP.WTV.GE....................................
..............................................PLSG.GVVGEVVE.
.........SE.SDA.YEAGDLV.S..G.N...G.TWADYSL........L...DA-A..
...N.........--.V......AP.V----D.P......S.-V-AD..LPAYLGVLGM.
.P.GRTAYFGLLE.VGA...PK..........PG.....DTVVVSGAAGAVGSVVGQ...
.......................IAK.HNGC.RVVGFAGSEEK...........VD....
.............WLTEDLGFDAG.INYKQV.........D..D...YSAALDD......
.......AA....P...D.GVDVYFDNVGGPISDAVF.TKLNVDARVAVCGQIAH.YN..
N..E......DV.....P.----TGP.RKL..PQLI.............A..PR..AKVQ
GLLVG.D...F.ATR.F.GE...ASEQ.LGQWVAAGDIEH..RETVV--..........S
G.LENAP.......................DAFLGLFSG....DNIGKQVVGV
>tr|A1CDD9|A1CDD9_ASPCL/30-343 Alcohol dehydrogenase, zinc-containing OS=Aspergillus clavatus GN=ACLA_006230 PE=4 SV=1
..................-TTS...IPDqI.PHD..KVLVRVHYLSLDPAMRQWLT....
...AK......RSYIAP.VER.GS....................................
..............................................VMRG.QSIAQVIRv
.......grQL.QSQ.YKVGDWV.V..A.Y...S.GWQEYCL........L...GP-K..
...E.........--.A......QK.V----VvP......P.-G-CL..PTDAMSVLGM.
.T.GLTAYFGMTE.VGQ...PK..........AG.....ETVVVSGAAGATGMVAGQ...
.......................IAK.IKGAkRVIGLAGSADK...........CA....
.............FLVKELGFDVA.INYKD-.........A..D...WKNQLKE......
.......AT....P...E.YIDVYFDNVGGEILDACL.ARAQKDARFAICGAISQ.YN..
S..A......KP.....-.----QGP.ASF..MNVI.............S..QR..VTMK
GFIVF.D...Y.AKK.Y.EI...ALKD.LSTWLSQGKIKR..KEHII--..........H
GgLEAAP.......................QGLVDLYKG....ANTGKMMVEV
>tr|A1CNQ0|A1CNQ0_ASPCL/26-344 Oxidoreductase, zinc-binding dehydrogenase family, putative OS=Aspergillus clavatus GN=ACLA_019760 PE=4 SV=1
.................sVDYD...ANT.PaPEN..GVVLQSLYTSFDPYMRGRMR....
...PAn....vKSYSPA.MEL.GK....................................
..............................................PVDS.MTIAKVLR.
.........SN.NSS.FKEGDLV.T..G.Y...V.PIQEYIA........V...DG-N..
...Q.........--.I......AR.I-RPLDnP......L.-GIED..IRVFLGALGM.
.P.GLTAYSSLYE.IGK...PK..........KG.....ETIFVSAASGAVGQLVGQ...
.......................LAK.HEGL.KVIGSVGSDEK...........LE....
.............YITKELGFDGG.FNYKK-.........E..K...PADALAR......
.......LA....P...Q.GIDIYYENVGGEHLEAAL.DALNNFGRIVLCGLISQ.YN..
S..-......AP.....-.----YPI.KNI..HNVL.............I..KR..IDMR
GFIVS.Dp.gM.GDK.YtKE...HQQN.VQKWIKEGSFKS..LIHET--..........T
G.IDNAA.......................EGLVGIFHG....KNKGKAVLKF
>tr|A1D1J9|A1D1J9_NEOFI/28-344 Oxidoreductase, zinc-binding dehydrogenase family, putative OS=Neosartorya fischeri (strain ATCC 1020 / DSM 3700 / NRRL 181) GN
.................eYDAN...TPA.P.-EN..GVVLQSLYTSFDPYMRGRMR....
...PPh....vKSYSPA.LEL.GK....................................
..............................................PIDS.TTIAKVLR.
.........SN.NAS.FKEGDLV.I..G.F...V.PIQEYIV........L...DG-S..
...Q.........--.V......AR.I-RPLEnP......L.-GIED..IRVFLGALGM.
.P.GLTAYSSLYE.IGK...PK..........KG.....ETIFVSAASGAVGQLVGQ...
.......................LAK.HEGL.KVIGSVGSDEK...........LE....
.............YITKDLGFDGG.FNYKK-.........E..K...PADALAR......
.......LA....P...Q.GIDIYYENVGGEHLEAAL.DAMNNFGRVVVCGLISQ.YN..
T..-......AP.....-.----YPI.KNI..HNVL.............I..KR..IDMR
GFIVS.Dp.gM.GDK.YtEE...HQKN.VQKWIKEGSFKA..LLHET--..........T
G.IDNAA.......................EGLVGIFHG....KNKGKAVLKF
>tr|A1DCB7|A1DCB7_NEOFI/30-343 Alcohol dehydrogenase, zinc-containing OS=Neosartorya fischeri (strain ATCC 1020 / DSM 3700 / NRRL 181) GN=NFIA_025500 PE=4 SV=
..................-TTS...IPDqI.PND..KVLVRVHYLSLDPAMRQWLT....
...AK......RSYIAP.VER.GS....................................
..............................................VMRG.QSIAQVIAv
........gSGlQSQ.YKVGDWV.V..A.Y...S.GWQEYCL........L...GP-K..
...E.........--.A......QK.V----VvP......P.-G-CQ..PTDAMSVLGM.
.T.GLTAYFGMME.VGQ...PK..........PG.....DTVVVSGAAGATGMVAGQ...
.......................IAK.VKGAkRVVGIAGSADK...........CE....
.............FLVKELGFDAA.INYKD-.........K..D...WKKQLKE......
.......AT....P...E.YIDVYFDNVGGEILDACL.ARAQKDSRFAICGAISQ.YN..
S..A......KP.....-.----QGP.ASF..MNVI.............S..QR..ITMK
GFIVF.D...Y.AKK.Y.DI...ALKD.LSTWLTQGKIKR..KEHII--..........R
GgLEAAP.......................QGLVSLYEG....ANTGKMMVEV
>tr|A2QZC1|A2QZC1_ASPNC/30-345 Contig An12c0120, complete genome. OS=Aspergillus niger (strain CBS 513.88 / FGSC A1513) GN=An12g04390 PE=4 SV=1
..................-QCN...LNS.A.PAN..GILVQSLYASFDPYMRGRMR....
...GAe....rKSYVPA.YKL.GT....................................
..............................................PVDT.FAIGKVLK.
.........TN.NPA.YQEGQLV.I..G.E...L.PIQEYVA........V...EE-T..
...S.........--.I......SR.V-RPLEnP......L.-GLED..VRVFLGPLGM.
.P.GLTAYSSLYK.IGK...PK..........RG.....ETIFVSAASGAVGQLVGQ...
.......................LAK.REGL.RVIGSVGSDEK...........LA....
.............YILNELGFDAG.FNYKR-.........E..K...PREALAR......
.......LA....P...E.GINIYYDNVGGGHLEAAL.DALNDFGRVVACGMISD.--..
V..S......GE.....P.----YPV.KNI..HAVI.............T..KR..LYMQ
GFIVA.Da.eF.GPA.YfME...HQAN.VQRWIKDGSIKC..LFHET--..........V
G.VENAA.......................EGLVGIFEG....KNKGKALLKF
>tr|A2R1G2|A2R1G2_ASPNC/32-345 Contig An13c0040, complete genome. OS=Aspergillus niger (strain CBS 513.88 / FGSC A1513) GN=An13g01120 PE=4 SV=1
..................TIAS...KDN.V.PDD..KVLVRIHYLALEPAMRQWLT....
...AK......RSYIAP.VKI.GS....................................
..............................................IMRG.QSIAQVLSv
.......gsSL.KSQ.YKVGDWV.I..A.Y...S.GWQEYAF........L...GA-K..
...E.........--.A......QK.I----SvP......A.-G-CK..PTDAMSVLGM.
.T.GLTAYFGMMD.VGK...PK..........AG.....DTVVVSGAAGATGMVAGQ...
.......................IAK.IQGAkRVIGIAGSKDK...........CE....
.............FLCRELGFDVA.INYKD-.........E..D...WKKQLKE......
.......AT....P...E.YIDVYFDNVGGEILDACL.GRAAQFARFVICGAISQ.YN..
V..A......KP.....-.----KGP.ANI..MQVI.............S..QR..VKMQ
GYIVF.D...Y.AKQ.Y.PD...ALQD.LAKWLTQGKIKR..KEHIV--..........K
GgLESAP.......................QSLVDLYKG....VNTGKMMVEV
>tr|A2R334|A2R334_ASPNC/29-343 Catalytic activity: S. scrofa LTB4/PGR converts OS=Aspergillus niger (strain CBS 513.88 / FGSC A1513) GN=An14g02890 PE=4 SV=1
.................dASAP...---.A.PEG..GIFVQSLYASFDPYMRGRMR....
...PAh....iKSYSPA.FTL.DA....................................
..............................................PIDS.SIIAKVLR.
.........SN.TPA.YKEGDLI.I..G.F...L.PIQQYIS........V...SA-E..
...Q.........--.Lp...rvRA.L----EnP......L.-GIED..LRVFIGALGM.
.P.GLTAYSSLYE.IGK...PK..........KG.....ETIFVSAASGAVGQLVGQ...
.......................LAK.HEGL.KVIGSVGSDEK...........LD....
.............FIIKELGFDGG.FNYKT-.........E..K...PADALAR......
.......LA....P...E.GLDIYYENVGGEHLEAAL.NAMNDFGRVVVCGMISQ.YN..
G..G......G-.....-.----YPI.KNI..TNVL.............T..KR..LDMR
GFIVG.Dk.gM.GDK.YaKE...HQEN.VQKWIKEGTFKT..LIHET--..........Q
G.IENAP.......................EGLLGIFHG....KNLGKAVLKF
>tr|A2RAH9|A2RAH9_ASPNC/30-353 Catalytic activity: NADPH + quinone <=> NADP(+) + semiquinone. OS=Aspergillus niger (strain CBS 513.88 / FGSC A1513) GN=An18g03
..................-DIT...TPP.P.NPH..SLLTKLLYASLDPYMRGRMR....
...PAh....iKSYSPP.YPL.DS....................................
..............................................PITA.YAVAQVVH.
.........ST.HAS.FKTGEII.Y..A.R...L.PIQEYSI........L..lDG-An.
..sP.........--.V......QK.I--PTPlP......S.-G-IE..LSQYVGILGM.
.T.GLTAYAGLFE.IGE...PK..........KG.....ETVFVSSAAGAVGSVVGQ...
.......................LAK.RIGC.RVIGSAGGERK...........RK....
.............YVVEELGFDEC.FDYRV-.........E..G...AKEALGR......
.......LAggegG...S.GVDVYFENVGGEQLDAVL.EVMNNGGRIVACGMVSQ.YN..
L..K......PE.....E.---RYGL.KNL..YNVV.............T..KR..LRMR
GFIVG.Dk.dI.GPK.WiKE...RNEK.VTAWLQEGSINA..KEDIT--..........V
G.IENGP.......................EAFVAMLRG....ENLGKAVLKI
>tr|A3GG47|A3GG47_PICST/34-357 Quinone oxidoreductase OS=Pichia stipitis GN=YMN1 PE=4 SV=1
..................-TKP...LRE.I.QNG..ELLIKTIYLSNDPTQRAWIQ....
...KGmk..adRMYVEL.VGK.NQ....................................
..............................................IMRS.VGIGQVVQ.
.........SK.LEG.YQPGDYV.N..C.V...L.NWSDYAI........I...KK-D..
...A.........--.I.....yNK.I----T.N......K.-S-IP..LTQYLDVLGT.
.T.GITAYVALQK.VIS...LK..........ST.....DTVVISAASGATGSMCVQ...
.......................IAKkVVGCkKVIGISGSEDK...........CK....
.............WV-ESLGADVC.VNYKS-.........P..T...FAKDMSA......
.......ALg..kE...K.FCDVYMDSVGGKILDVML.GLTKPFGTILACGAIAG.YN..
D..F......KS.....-.----SMI.ANW..PQII.............T..NR..LTVK
GFIVL.D...F.KDS.Y.PE...AIQA.ILKWIKEGKVIA..NESSFTVvd.....ltsP
GdFKKIP.......................ETWGLLFSD...kKGPGKLLTKI
>tr|A3GG48|A3GG48_PICST/34-363 Quinone oxidoreductase OS=Pichia stipitis GN=QOR1 PE=4 SV=1
..................-TEK...LPE.L.QDG..QILVKILYLSNDPTQRTWMQ....
...KDqd..lsRAYAPP.ILP.GD....................................
..............................................AVKS.LALAEVVA.
.........SK.SSK.AAVGAVV.S..G.R...F.EWADYAV........A...SE-A..
...L.........--.I......FN.I---VDqS......K.-G-LP..LPFYLSVLGM.
.T.SLTAYFGLTE.VGQ...FKkpa....egeKG.....PIVAVSAASGATGSMVVK...
.......................IAKhILGAsKVIGISGSDEK...........CK....
.............YV-ESIGADYC.ANYHD-.........P..E...WKEKLTK......
.......EI...gQ...D.YIDIYFDNVGGDILGFML.SKIKRFGRVVACGAISG.YN..
D..R......EL.....I.----KVP.-NW..GEII.............T..NS..LTVQ
GFIVG.N...Y.LAK.V.PE...AIAV.LADGLTTGKLQV..AESFH-Vedl...sekeD
K.FEQIP.......................QVWKLLFGN...qKPNGKLITKI
>tr|A4QR22|A4QR22_MAGGR/34-356 Putative uncharacterized protein OS=Magnaporthe grisea GN=MGG_03707 PE=4 SV=1
..................-EVP...LPP.L.EPG..QILAKVKYFSNDTGLRNFIQs...
.tvAA.....dRFYVPT.VPL.GS....................................
..............................................PMRS.GVIAEVVE.
.........SA.SDK.FKAGDMV.MdfH.L...G.VWGEHCI........L...NA-D..
...E.........--.S......QP.L----G.P......LpGG-LS..PTHYLGALGA.
.S.GLAAYTGLYY.AGK...AK..........PG.....QTIVISAAAGATGTMAVQ...
.......................IAAkILGAgKVIGISSSEEK...........CK....
.............FV-KSLGAHEC.LNYNS-.........P..T...FKEDLIK......
.......AT....P...D.EVDLFFDNTGGEILDLML.TRVKKHGHVAVCGAVTM.YN..
N..E......EP.....-.----LKL.KNW..FEVI.............S..CR..ITIR
GFIML.D...Y.MDK.V.PA...IMGE.LMGAIADGRLQLgdAETII--..........D
AsIEEQP.......................KVWMRLFNGedqqAKAGKLITRL
>tr|A4R5X0|A4R5X0_MAGGR/29-346 Putative uncharacterized protein OS=Magnaporthe grisea GN=MGG_10413 PE=4 SV=1
...............papTEAD...---.L.KDG..QILAETLYIGLDPAMRGWLN....
...DA......RSYVPP.VQI.DE....................................
..............................................VMRA.AAVCRVLA.
.........SR.SKL.AKRGDLV.S..G.M...P.GWQEISI........L...SE-K..
...G.........--.P......RS.FDAPFAvP......P.-N-GR..PTDMLGVLGM.
.T.GLTAYMGVKH.VAA...IK..........PG.....DTVVVSGAAGATGSVVGQ...
.......................MAKhVYGAgRVVGIAGGEDK...........CR....
.............WLVEELGFDAA.IDYKA-.........P..D...FKKKFAE......
.......AT....K...G.FIDVYWDNVGGEILDLAL.ARAKKHARFVMCGGIST.YN..
D..S......AN....eV.----RGP.KNI..NMVI.............A..MS..IRMQ
GFIVF.D...Y.IKE.Y.AQ...ARQD.LAKWLQEGKIKR..GETIV--..........K
GgMDVIE.......................QTLVDLFNG....VNKGKLLVEV
>tr|A4RLS7|A4RLS7_MAGGR/30-346 Putative uncharacterized protein OS=Magnaporthe grisea GN=MGG_11308 PE=4 SV=1
................plELVA...---.P.-EG..GVVAQVLYASFDPYQRGRLRk...
..pEV......KSYFPA.MTI.GQ....................................
..............................................PLEN.TSLLRVLE.
.........SK.SER.FAKGDVL.K..H.S...LcPNQQYVV........L...SA-E..
...Qa.......qQQsI......FK.V----EeS......S.-E-FE..LAHHLGVLGM.
.P.GLTAYASLFE.IGK...PK..........KG.....ETILVSSAAGAVGQVVGQ...
.......................LAK.REGL.TVIGSVGSDDK...........VE....
.............YC-KELGFDHV.FNYKK-.........E..S...PDAALTR......
.......LA....P...N.GIDIYYENVGGEHLEAAL.KHMNKYGRIPTCGMISE.YN..
V..K......PE.....D.---QKGI.KGL..MNIV.............S..KE..ITMR
GFLYQ.S...I.AGP.WaAK...FKED.VTKGLKDGSIKA..KLHVV--..........E
G.IENGP.......................EGFVGMLRG....ENFGKAVLKI
>tr|A5DPT4|A5DPT4_PICGU/33-354 Putative uncharacterized protein OS=Pichia guilliermondii GN=PGUG_05285 PE=4 SV=2
..................-DQT...LQP.L.QDG..HVRVKTLYLSNDPTQRSWIQ....
...KGin..peRMYVPP.VGQ.GE....................................
..............................................PMRS.LGIGQVVE.
.........SK.SST.YKNGDLV.I..C.S...L.YWSQYCD........I...DE-Q..
...Q.........--.I.....dSK.V----P.D......A.-S-IP..LPVYLSTLGM.
.T.GLTAYFGIRE.VAK...AK..........KG.....DTVVVSAASGATGSMVVQ...
.......................IAK.AIGC.HVIGISGGEEK...........CR....
.............YV-ESIGADAC.VNYKD-.........P..A...FRKNMVK......
.......ALg..dK...K.FCDVFFDNVGGDILDVML.ALTKVNGTIVACGAIAG.YN..
D..H......TK.....-.----MQI.RNW..GEII.............V..NR..LTVK
GFIIL.D...H.KDK.Y.GA...AVKE.IAGWIKEGKVKA..DESAFNLvdl....tgeS
K.FTEVP.......................IVWGTLFSD...nKKPGKLLTKL
>tr|A5DPT5|A5DPT5_PICGU/33-354 Putative uncharacterized protein OS=Pichia guilliermondii GN=PGUG_05286 PE=4 SV=1
..................-EEP...LKP.L.HDG..QVRVKTLYLSNDPTQRNWIQ....
...KGid..peRLYVPP.VQQ.GE....................................
..............................................PVRS.LGLGQVVD.
.........SK.SSN.YKNGDLV.L..C.M...M.YWSQYCD........L...TE-K..
...Q.........--.I.....nSK.I----P.D......R.-S-IP..LPLYLSTLGM.
.T.GLTAYFGLLD.VGK...AK..........KG.....DTVVISAASGATGSMAVQ...
.......................VAK.AKGC.YVVGISGSEEK...........CR....
.............FV-ESIGADAC.VNYKD-.........S..N...FKENIKK......
.......ALg..dK...K.YCDIFFDNVGGEILDVML.TLTKVGGTIVACGAIAG.YN..
D..A......SK.....-.----IQI.KNW..SEII.............L..NR..LQVK
GFIIL.D...H.TDK.Y.AA...AIQE.IAGWIKEGKVKA..DENAFHLvdl....sdeS
K.FAEIP.......................TVWGTLFTD...eKKPGKLLTKL
>tr|A5DPT6|A5DPT6_PICGU/33-351 Putative uncharacterized protein OS=Pichia guilliermondii GN=PGUG_05287 PE=4 SV=2
..................-NQP...LEP.L.SDG..QVLVKTLYMSNDPTQRMWIQ....
...KGqd..peRMYTAP.VLP.GQ....................................
..............................................KMRT.RAIAQVVE.
.........SK.SAD.YSVGEFI.L..S.E...M.YWADYSV........L...EA-S..
...S.........--.I.....qRK.V-----.D......N.-S-IP..LPLYLSTLGS.
.I.GMTAYFGLLE.VGK...AK..........KG.....DTVVVSAASGATGSMVVQ...
.......................IAK.AIGC.HVIGISGGEEK...........CR....
.............YV-ESIGADVC.VDYKD-.........P..N...FKENIKK......
.......ALg..dK...K.FCDIYYDNVGGEILDVML.TLTKVNGTIIACGAISG.YN..
D..P......AK.....-.----SKI.NNW..SEII.............L..NR..LTVR
GFIVS.D...F.RDK.F.AD...AANQ.INAWIKEGKVNG..DSYNL-Vdl.....seeS
K.FGDIP.......................KTWNLLFQN...eKKPGKLLTKL
>tr|A5DTF0|A5DTF0_LODEL/34-368 Putative uncharacterized protein OS=Lodderomyces elongisporus GN=LELG_00636 PE=4 SV=1
.................eTTLD...TN-.L.KEG..ELLVKALYFSNDPTQRTWLRkn..
.gnNA......RSYLPP.VYE.GN....................................
..............................................VMQS.FGLAEVVE.
.........SK.SSN.FTKGDVV.N..A.K...I.PWADYAV........I...SD-A..
...L.........--.V.....fNK.I----DkS......A.-D-VP..LPYYLSVLGM.
.T.SLTAFFGLTE.VGG...LKkyl...dekpKE.....LTVCVSAASGAVGSTVVQ...
.......................LAKhLLGAtKVIGISGSDEK...........CK....
.............WV-ESLGADLC.VNYKD-.........E..D...YQDKIVK......
.......FL....D...GgFIDVYFDNVGGKILSFVL.THMSKFGRVAACGAISG.YN..
N..P......EA.....-.----AKV.DTW..FTII.............T..TC..LTVQ
GFLVF.N...Y.KDQ.F.PE...AVKI.LTKALKEKKLNV..GKDAINVesle.gadtkE
K.FAEIP.......................RIWNQLFDG...eKPTGKLIIKA
>tr|A5DTF1|A5DTF1_LODEL/36-368 Putative uncharacterized protein OS=Lodderomyces elongisporus GN=LELG_00637 PE=4 SV=1
..................-ETE...IPG.L.QNG..QLLIEILLISNDPTQRGWIR....
...SKhs..giRHYAPA.IEV.GA....................................
..............................................PMES.YALGKVIE.
.........SK.SEK.YQQGDIV.T..G.K...F.YWADFAI........V...EE-N..
...R.........--.V.....fNK.T----Q.P......D.-LKVP..LEYYLSILGM.
.T.SWTALLGLTE.AGG...LKkyl...tekpQK.....LVVLVSAASGATGSVVVQ...
.......................VAKhLLGAtKVIGITGSDEK...........CQ....
.............WV-NSLGADFS.VNYKD-.........P..N...YQEKLDK......
.......YL....G...DeLVDVYFDNVGGLILNYAL.TKMAKYGTVISCGSIAT.YN..
G..A......EQ.....-.----ANV.SNW..REIT.............V..NS..LTVK
GFIVT.D...Y.YAQ.I.PE...AVQI.LTKAVKEGKLRT..KDAYH-Vetls.gndlsA
R.LEQIP.......................KIWDQLFSG...eKPNGKLLTKL
>tr|A6QY86|A6QY86_AJECN/29-348 Putative uncharacterized protein OS=Ajellomyces capsulata (strain NAm1 / WU24) GN=HCAG_02343 PE=4 SV=1
.................pIDPS...TPA.P.-EN..GITVQSLYTSFDPYMRGRMR....
...DSt....iKSYSPA.FEL.GN....................................
..............................................PIYS.RSVAKVLT.
.........SN.NSK.YKPDDHI.I..G.F...L.PVQEYVV........L...PP-A..
...A.........--.L......EA.I-QLLDnP......L.-GLED..IRVFLGPLGM.
.P.GLTAYSSLME.IGK...PV..........QG.....ETIFISAASGAVGQVVGQ...
.......................LAK.HLGL.KVIGSVGTDAK...........LD....
.............YILNELGFDGG.FNYKK-.........E..K...PCDGLAR......
.......LA....P...D.GIDIYYENVGGEYLEAAI.DAMRDFGRIVACGMISQ.YN..
L..R......PQ.....E.---RYGI.KNI..FMII.............S..KR..ITMR
GFIVG.Dh.gM.GDK.WeKQ...HKET.VSRWIKEGSFKP..AISET--..........V
G.IDNAA.......................EGLVGIFRG....ENFGKAVLKF
>tr|A6RMS3|A6RMS3_BOTFB/28-346 Putative uncharacterized protein OS=Botryotinia fuckeliana (strain B05.10) GN=BC1G_01745 PE=4 SV=1
..................-EFD...LDQaP.PAG..GITTKNFYASFDPYQRGRMR....
...AAe....aKSYSPA.FPL.GQ....................................
..............................................PINN.STIAKVIK.
.........SD.NPK.FQPGDLL.T..G.F...I.WTEEYSA........L...PK-Ql.
.adG.........--.A......TK.I----EnP......H.-K-LD..VKHFLGALGM.
.P.GLTAYSSFYE.IGK...PV..........KG.....ETIFISSASGAVGALVGQ...
.......................LAK.HEGL.TVIGSVGSDDK...........LD....
.............YIINELKFDGG.FNYKT-.........E..K...SADALKR......
.......LA....P...N.GIDIYYENVGGEQLEAAI.NAMKDYGRIVACGMISE.YS..
K..P......EA.....D.---RYPI.KNL..MNIV.............A..KR..ITMR
GFIVS.Da.nM.GPL.HvKA...RDEN.VAKWLADGSFKA..SLSVT--..........E
G.IDNGP.......................EGLIGMLAG....KNFGKAVLKI
>tr|A6S7H7|A6S7H7_BOTFB/46-350 Putative uncharacterized protein OS=Botryotinia fuckeliana (strain B05.10) GN=BC1G_08031 PE=4 SV=1
..................E---...-AD.L.KDD..QVLVEVLYLSLDPAMRGWLN....
...DR......RSYVPP.VQI.GE....................................
..............................................VMRG.VSIGKVIA.
.........SK.SSK.FNVGDYA.S..G.I...T.GWKEVAI........M...AS-K..
...D.........--.L......TP.I----ElP......P.-N-GK..LTDALGVLGM.
.T.GLTAYFGILE.VGK...IK..........AG.....DFVVVSGAAGATGSVVCQ...
.......................IAK.LKGA.KVLGLAGSDDK...........VQ....
.............WL-KELGCDDA.LNYKD-.........K..E...FPSKFKA......
.......AT....P...N.FIDVFFDNVGGEILELAL.SRAKPFSTFVMCGAISQ.YN..
S..D......TP.....-.----VGP.KNF..SMII.............A..MR..IRLQ
GFIVF.D...Y.ASK.Y.AE...ARKE.MSQWLAEGKLQR..KETIV--..........K
GgLGVAE.......................KALMELYQG....VNTGKLLVEI
>tr|A6ZLT4|A6ZLT4_YEAS7/35-361 Conserved protein OS=Saccharomyces cerevisiae (strain YJM789) GN=SCY_4046 PE=4 SV=1
................elSSEQ...---.L.KDG..ELLLETTYLSNDPAQKFWIS....
...SM.....dKNYAKG.VQP.GE....................................
..............................................IIPA.RGIGKVLA.
.........SR.NKA.FSPGDYV.S..A.V...T.GWTTHAI........I...SQ-En.
.vqG.........--.L......RK.L----DkN......K.-V-GK..LWWYLSVLGG.
.T.SLTAYFIFFT.YAQ...LQer.....eedYG.....KVYLISGAAGAVGTVCIQ...
.......................LALnVFKAsKVIAIAGGPEK...........VA....
.............FV-ESFGDNVVgVDYKD-.........P..S...FKQKLIE......
.......AAg..gE...N.TVDYFIDNVGSNVLEAGV.LLLKQRAMLIACGAISA.YN..
D..P......SK.....-.----FVF.KGY..SFIL.............T..KR..LVVK
GVLVT.D...N.IDD.F.PK...ALDK.LGSLVKHGKIDL..LKSAT-Led.....gtgD
K.FKNVP.......................LIWKGLFSG....VNKGKLITKV
>tr|A7ELU0|A7ELU0_SCLS1/28-346 Putative uncharacterized protein OS=Sclerotinia sclerotiorum (strain ATCC 18683 / 1980 / Ss-1) GN=SS1G_06287 PE=4 SV=1
..............efdlEQAP...---.P.-AG..GVTTKNLYASFDPYQRGRMR....
...AAe....vKSYSPA.FPL.GQ....................................
..............................................PINN.NTVAKVIK.
.........SD.NPK.FQPGDLI.V..G.F...I.WTEEYSA........L...PK-Ql.
.adG.........--.A......TK.I----EnP......H.-N-LD..VKHFLGALGM.
.P.GLTAYSSFYE.IGK...PV..........KG.....ETIFISSASGAVGQLVGQ...
.......................LAK.HEGL.KVIGSVGSDDK...........LD....
.............YIIKDLKFDGG.FNYKT-.........E..K...AADALKR......
.......LA....P...D.GIDIYYENVGGEQLEAAI.SAMKDFGRIVACGMISE.YN..
K..T......EA.....E.---RYPI.KNL..MNIV.............A..KR..LTFK
GFIVG.Da.nM.GPL.H.AK...ARDEnVSKWLADGSFKA..TLSVT--..........E
G.IDNSP.......................EGLIGMLQG....KNFGKAVLKI
>tr|A7F0D9|A7F0D9_SCLS1/46-350 Putative uncharacterized protein OS=Sclerotinia sclerotiorum (strain ATCC 18683 / 1980 / Ss-1) GN=SS1G_11056 PE=4 SV=1
..................E---...-AD.L.KDD..QVLVEVLYLSLDPAMRGWLN....
...DA......RSYVPP.VQI.GE....................................
..............................................VMRG.ISIGKIIA.
.........SK.SSN.FNVGDYV.S..G.V...T.GWTEVAI........M...DS-K..
...D.........--.L......TP.I----DlP......P.-N-GK..LTDALGVLGV.
.T.GLTAYFGILE.VGK...VK..........AG.....DFVVVSGAAGATGSVVCQ...
.......................IAK.LKGA.TVLGLAGSDDK...........VQ....
.............WL-KELGCDDA.LNYKD-.........E..Q...FASKFKA......
.......AT....P...N.FIDVFFDNVGGDILELAL.SRAKPFSTFVMCGAISQ.YN..
S..K......AP.....-.----VGP.KNF..SMII.............T..MR..IRLQ
GFIVF.D...F.ASK.Y.AE...ARKD.MSQWLAEGKLQR..KETIL--..........K
GgLGVAE.......................QGLLDLYQG....INTGKLLVEI
>tr|A7TFM4|A7TFM4_VANPO/33-361 Putative uncharacterized protein OS=Vanderwaltozyma polyspora (strain ATCC 22028 / DSM 70294) GN=Kpol_1023p1 PE=4 SV=1
.................eVELN...EGQ.L.KEG..EFLVETLLLSNDPAQKFWIA....
...TA.....dKNYAAG.ISP.GE....................................
..............................................LVPA.RGIGKVIA.
.........SK.NPA.YEAGDYV.S..A.N...V.NWTTYII........L...NE-Gg.
.kfP.........--.V......RK.V----SkD......E.-V-GD..LSWHLSALGG.
.T.ALTAYFIFYN.YAQ...LQer.....eedYG.....KVYLISGAAGAVGSYCIQ...
.......................FALhVFKAsKIIAIAGGPEK...........VK....
.............YV-ESFGDKVVgVDYKD-.........P..S...FKENLIK......
.......AAg..gP...N.TVDYFIDNVGGEILDLGT.YLLKQKAMLLACGSISG.YN..
D..T......SK.....-.----FVF.KNY..VSVI.............T..KR..LTIK
GLLLT.D...N.LTD.F.PK...GLKK.LIEMIKAGYIDV..SKTETIVdg......tgE
N.FKEVP.......................NLWNGLFKG....INKGKLITKV
>tr|A8NPP7|A8NPP7_COPC7/417-723 Putative uncharacterized protein OS=Coprinopsis cinerea (strain Okayama-7 / 130 / FGSC 9003) GN=CC1G_05331 PE=4 SV=1
................dvDTVQ...---.L.-NG..GFLIKVLYLSVDPYMRGRMR....
...DPs....kKSYSPA.FTL.GQ....................................
..............................................PMNG.HGVGVVVR.
.........SE.SSS.VKVGDHV.Y..G.M...L.EFQNYIV........R...PNLE..
...G.........--.L......RI.V----DnK......H.-N-LP..LSYYIGVCGM.
.P.GKTAYMAWKE.YSQ...AK..........KG.....ETAFVTTGAGPVGSFVIQ...
.......................LAK.LDGL.KVIGSAGSDEK...........VE....
.............FM-KSIGADVA.FNYKT-.........T..N...TLEVLQK......
.......EG....P...-.-IDVYWDNVGGETLDAAL.EAANINARFIECGMIAG.YN..
T..G......GQ.....P.------V.KNL..MYVV.............G..KS..ISMH
GFIVS.R...L.EHK.YeDK...FYEE.VPALVAKGDLKY..REQVF--..........D
G.LQSVG.......................DAILAVQKG....TNKAKAVIKV
>tr|A8NUH8|A8NUH8_COPC7/27-337 Putative uncharacterized protein OS=Coprinopsis cinerea (strain Okayama-7 / 130 / FGSC 9003) GN=CC1G_07109 PE=4 SV=1
................vrPASD...LR-.P.GPG..QALVQCTWLSLDPAMRGYIR....
...DV......RSYLPP.VQI.GE....................................
..............................................VMRA.AGLGVVVA.
........vGP.GSK.FQVGDYV.S..G.Q...W.GMREFAV........V...KD-K..
...H.........--.L......EK.L----ElG......P.-G-IE..ALDYLGVLGG.
.S.GLTAYFGLKE.IGQ...LK..........AG.....DKLVVSGAAGSVGTVACQ...
.......................LGK.AAGA.KVYAIAGGPAK...........CR....
.............WLEEEIGVEKA.FDYKS-.........P..S...FFADVKK......
.......HV....-...G.YLDVYFDNVGGDILDFLL.TRLNKDARIVLCGAISA.YN..
S..P......KP.....-.----KGL.QSY..LNLI.............S..QR..ATLR
GFILF.D...Y.EHR.Y.PE...ALAE.LRKGLQSGAIKR..KFHIV--..........E
GgIEQAP.......................KALPMLFSG....GNTGKLVVKV
>tr|B0DP13|B0DP13_LACBS/36-339 Predicted protein OS=Laccaria bicolor (strain S238N-H82) GN=LACBIDRAFT_185826 PE=4 SV=1
................nvH---...---.L.-DG..GFLLKTLELSIDPYMRGRMRh...
..pEK......KSYSAP.FAI.GQ....................................
..............................................PLTG.HGVGVVVR.
.........SE.LEG.VNAGDHL.Y..G.F...F.EHVQYSI........R...KDLS..
...G.........--.L......RV.I----D.N......K.-FKLP..WSAFIGVAGM.
.P.GKTAYMAWKE.YSK...AK..........KG.....ETVFVTTGGGPVGSLVIQ...
.......................LAK.LDGL.KVIASAGSEEK...........VQ....
.............FM-KEIGADVA.FNYKT-.........T..D...TAEVLEK......
.......EG....P...-.-IDIYWDNVGGATLDAAL.EAAALNARFIECGMIAG.YN..
V..G......GQ.....P.------I.KNL..INVI.............G..KS..LSIH
GFIVS.R...L.EPK.YdDE...FYAV.VPAKVASGEIQH..REDVY--..........D
G.LDKVG.......................DIILAVQQG....LNKAKAVVHV
>tr|B0XNH2|B0XNH2_ASPFC/28-344 Oxidoreductase, zinc-binding dehydrogenase family, putative OS=Aspergillus fumigatus (strain CEA10 / CBS 144.89 / FGSC A1163) G
.................eYDAN...TPA.P.-EN..GVVLQSLYTSFDPYMRGRMR....
...PAh....vKSYSPA.FEL.GK....................................
..............................................PIDS.TTIAKVLR.
.........SN.NAS.FKEGDLV.I..G.F...V.PIQEYIV........L...DG-S..
...Q.........--.V......AR.I-RPLEnP......L.-GIED..IRVFLGALGM.
.P.GLTAYSSLYE.IGK...PK..........KG.....ETIFVSAASGAVGQLVGQ...
.......................LAK.HEGL.KVIGSVGSDEK...........LE....
.............YITKDLGFDGG.FNYKK-.........E..K...PADALAR......
.......LA....P...Q.GIDIYYENVGGEHLEAAL.DAMNNFGRVVVCGLISQ.YN..
T..-......AP.....-.----YPI.KNI..HNVL.............I..KR..IDMR
GFIVS.Dp.gM.GDK.YtEE...HQKN.VQKWIKEGSFKA..LLHET--..........T
G.IDNAA.......................EGLVGIFYG....KNKGKAVLKF
>tr|B0YCG1|B0YCG1_ASPFC/30-356 Alcohol dehydrogenase, zinc-containing OS=Aspergillus fumigatus (strain CEA10 / CBS 144.89 / FGSC A1163) GN=AFUB_090070 PE=4 SV
..................-TTS...LPDqI.PND..KVLVRVHYLSLDPAMRQWLT....
...AK......RSYIAP.VER.GS....................................
..............................................VMRG.QSIAQVIAv
........gSGlQSQ.YTVGDWV.V..A.Y...S.GWQEYCL........L...GP-K..
...E.........--.A......QK.V----AvP......P.-G-CQ..PTDAMSVLGM.
.T.GLTAYFGMIE.IGQ...PK..........PG.....DTVVVSGAAGATGMVAGQ...
.......................IAK.VKGAkRVVGIAGSADK...........CE....
.............FLVKELGFDAA.INYKD-.........K..G...WKKQLKE......
.......AT....P...E.YIDVYFDNVGGEILDACL.ARAQKDSRFVICGAISQ.YN..
S..A......KP.....-.----QGP.ASF..MNVIacdrrsiadsvlqS..QR..ITMK
GFIVF.D...F.AKK.Y.DI...ALKD.LSTWLTQGKIKR..KEHII--..........R
GgLEAAP.......................QGLVSLYEG....ANTGKMMVEV
>tr|B2AFJ0|B2AFJ0_PODAN/31-353 Predicted CDS Pa_5_11750 OS=Podospora anserina PE=4 SV=1
..................-PFD...LKP.P.-KG..GLTVAVLSASYDPYLRGKMR....
...DPs....iKSYSPP.FLV.GE....................................
..............................................PITN.DTVSKVIR.
.........SD.TPD.FAEGDLI.V..A.Y...L.PLAEYAH........L...SA-D..
...Q.........--.LkdgtirRR.V----DiK......NsKI-GK.dLGLFLGPLGM.
.P.GLTAWSSYHE.IGQ...PK..........KG.....ETIFISSAAGAVGQVVGQ...
.......................VAK.REGL.RVIGSVGSDEK...........LD....
.............FILNELGFDGG.FNYKT-.........E..N...PFDALKR......
.......LA....P...D.GVDIYFENVGGEQLEAAI.EAMNQHGRIIACGMISQ.YS..
V..P......DE.....Q.---KYGV.KNL..FKVV.............S..KR..IMMR
GFIVY.Dk.gF.ADK.YgEE...HQRK.MQEWLAEGSYKA..KLSVT--..........E
G.IDNAA.......................EGLVGMLEG....KNFGKAVLKI
>tr|B2AL18|B2AL18_PODAN/32-335 Predicted CDS Pa_5_9660 OS=Podospora anserina PE=4 SV=1
..................E---...-AD.L.KDG..QVLLETLYISFDPAMRGWLD....
...DR......RSYIPP.VQL.NE....................................
..............................................VMRA.LTVSRVLA.
.........SK.STK.FSPGTIV.T..S.A...S.GIQEYAI........M...PD-S..
...Q.........--.V......EK.A---YDlP......Q.-G-GK..LTDLLGVLGS.
.T.GLTAYFGMTK.IGL...PK..........PG.....DTVVVSAAAGATGSVAAQ...
.......................IAK.IAGA.RVIGIAGGEQK...........CR....
.............WLKEELGLDEA.IDYKS-.........P..D...YKQKFKE......
.......AT....P...K.FVDVYFDNVGGEILDMVM.ARAAQFSRFVMCGGISQ.YN..
S..A......EK.....-.----KGPgASF..FNVI.............T..QR..IRMQ
GFIVF.D...Y.ITE.YdGR...----.-GSSGAEGKLRR..KETVV--..........K
GgVRSAE.......................EAFDWLFTG....KNTGKLMVEV
>tr|B2W5C2|B2W5C2_PYRTR/28-348 NADP-dependent leukotriene B4 12-hydroxydehydrogenase OS=Pyrenophora tritici-repentis (strain Pt-1C-BFP) GN=PTRG_04822 PE=4 SV=
.................pIDLD...QS-.L.PEG..SLLVKNFYASFDPYQRGRMR....
...APe....sKSYSPP.FEL.GK....................................
..............................................PITN.RSIFKVVK.
.........SN.SDK.FKEGETL.IttG.V...T.PIEEYSI........L...NK-Dl.
.vaG.........--.C......RK.L----EnP......Y.-N-LD..PKYFLGPLGM.
.P.GLTAWSSFYE.IGQ...PK..........KG.....ETIFISAASGAVGQLVGQ...
.......................LAK.HEGL.TVIGSVGDDKK...........LD....
.............FIKSELNFDAG.FNYKT-.........E..K...PADALAR......
.......LA....P...N.GIDIYYENVGGEQLEAAI.NAMNNFGRIIACGMISQ.YN..
T..K......PA.....E.---QYPI.RNL..MNVV.............A..KR..LTIR
GFIVA.De.nM.GPK.HaKE...HQEK.LQKWLADGTFKA..KISVT--..........E
G.IDNAI.......................DGFLGMLEG....KNFGKAVLQI
>tr|B2WD40|B2WD40_PYRTR/28-337 NADP-dependent leukotriene B4 12-hydroxydehydrogenase OS=Pyrenophora tritici-repentis (strain Pt-1C-BFP) GN=PTRG_07899 PE=4 SV=
..................-EIP...SATsL.KDG..EVLFQTLYLSLDPAMRGWLN....
...PT......RSYIPP.VEI.GA....................................
..............................................VMRG.SGIGLIIA.
.........SK.SKK.FPVGTYA.S..G.M...C.GWSEYAV........L...HE-K..
...H.........--.V......ES.L----DlP......Q.-G-AV..PTDALGVLGM.
.T.GLTAYFGLLE.IGQ...VK..........AG.....DFVVVSGAAGATGSVVGQ...
.......................IAK.LKGA.RVLGLAGEDSK...........VA....
.............WLKEELGFDEA.LNYKD-.........P..E...FQKKFRA......
.......AT....K...G.LIDVYFDNVGGEILDLAL.SRAKPFSRFVMCGAISE.YN..
K..K......KP.....-.----QGP.KNY..MMII.............S..MR..IRMQ
GFVVF.D...F.ADK.Y.AE...ARKQ.LAQWLSEGKLKR..KETVV--..........K
GgITKAE.......................EALVGLFEG....RNTGKIMVQV
>tr|B2WLB9|B2WLB9_PYRTR/63-337 NADP-dependent leukotriene B4 12-hydroxydehydrogenase OS=Pyrenophora tritici-repentis (strain Pt-1C-BFP) GN=PTRG_10779 PE=4 SV=
...............ilc----...VPT.P.---..--------------------....
...--......------.---.--....................................
..............................................----.--IGEIVT.
.........SS.TDK.LPKGQLV.M..G.D...F.GWTEYTV........Q...NV-K..
...A.........--.V......RP.I--QADeS......A.-G-IR..PTHFIGSLGG.
.P.GITAYAGLID.TAR...AT..........AS.....DTVVVSGAAGATGSMVVQ...
.......................LAKhVVGCkRVIGIAGGPEK...........CK....
.............WV-ESLGADIC.VDYKS-.........A..S...FEKDLKA......
.......AT....E...G.FVEVYFDNVGGDILSLML.SRMKRFGRIAACGAVAT.YN..
S..M......AD.....-.----SGV.KNW..FEII.............S..NR..LEVK
GFIVI.Da.iT.SGK.A.GP...WIQE.MIGAVKEGKIRV..GEETETVv........kT
K.FEDVP.......................KTWMMLFEG....GNRGKLVTEV
>tr|B3LLC9|B3LLC9_YEAS1/35-361 Putative uncharacterized protein OS=Saccharomyces cerevisiae (strain RM11-1a) GN=SCRG_01769 PE=4 SV=1
................elSSEQ...---.L.KDG..ELLLETTYLSNDPAQKFWIS....
...SM.....dKNYAKG.VQP.GE....................................
..............................................IIPA.RGIGKVLA.
.........SR.NKA.FSPGDYV.S..A.V...T.GWTTHAI........I...SQ-En.
.vqG.........--.L......RK.L----DkN......K.-V-GK..LWWYLSVLGG.
.T.SLTAYFIFFT.YAQ...LQer.....eedYG.....KVYLISGAAGAVGTVCIQ...
.......................LALnVFKAsKVIAIAGGPEK...........VA....
.............FV-ESFGDNVVgVDYKD-.........P..S...FKQKLIE......
.......AAg..gE...N.TVDYFIDNVGSNVLEAGV.LLLKQRAMLIACGAISA.YN..
D..P......SK.....-.----FVF.KGY..SFIL.............T..KR..LVVK
GVLVT.D...N.IDD.F.PK...ALDK.LGSLVKHGKIDL..LKSAT-Led.....gtgD
K.FKNVP.......................LIWKGLFSG....VNKGKLITKV
>tr|B5VP00|B5VP00_YEAS6/35-361 YML131Wp-like protein OS=Saccharomyces cerevisiae (strain AWRI1631) GN=AWRI1631_130020 PE=4 SV=1
................elSSEQ...---.L.KDG..ELLLETTYLSNDPAQKFWIS....
...SM.....dKNYAKG.VQP.GE....................................
..............................................IIPA.RGIGKVLA.
.........SR.NKA.FSPGDYV.S..A.V...T.GWTTHAI........I...SQ-En.
.vqG.........--.L......RK.L----DkN......K.-V-GK..LWWYLSVLGG.
.T.SLTAYFIFFT.YAQ...LQer.....eedYG.....KVYLISGAAGAVGTVCIQ...
.......................LALnVFKAsKVIAIAGGPEK...........VA....
.............FV-ESFGDNVVgVDYKD-.........P..S...FKQKLIE......
.......AAg..gE...N.TVDYFIDNVGSNVLEAGV.LLLKQRAMLIACGAISA.YN..
D..P......SK.....-.----FVF.KGY..SFIL.............T..KR..LVVK
GVLVT.D...N.IDD.F.PK...ALDK.LGSLVKHGKIDL..LKSAT-Led.....gtgD
K.FKNVP.......................LIWKGLFSG....VNKGKLITKV
>tr|B6GWF0|B6GWF0_PENCH/26-344 Pc06g01800 protein OS=Penicillium chrysogenum Wisconsin 54-1255 GN=Pc06g01800 PE=4 SV=1
...............taaYDAN...VAA.P.-DN..GVVLQSLYTSFDPYMRGRMR....
...PAe....iKSYAPA.FAL.DK....................................
..............................................PIDS.RTIGKIVR.
.........SN.NAS.YKEGDLV.I..G.H...V.PIQQYIA........L...GE-Q..
...E.........--.La...riQK.L----DnP......L.-GLED..IRVFLGPLGM.
.P.GLTAYSSLYE.IGK...PK..........KG.....ETIFVSAASGAVGQLVGQ...
.......................LAK.HEGL.RVIGSVGSDEK...........LE....
.............YITKTLGFDGG.FNYKN-.........E..K...PADALAH......
.......LA....P...E.GIDIYYENVGGEHLEAAL.DAMNNFGRIVVCGLISQ.YN..
S..-......AP.....-.----YPI.KNI..HNVL.............V..KR..ITMR
GFIVG.Dk.gM.GDI.YaKE...HQEN.VQKWIKDGSFKV..LIHET--..........E
G.IDNAA.......................EGLIGIFHG....KNLGKAVLKF
>tr|B6HMD7|B6HMD7_PENCH/28-341 Pc21g08790 protein OS=Penicillium chrysogenum Wisconsin 54-1255 GN=Pc21g08790 PE=4 SV=1
.............tlpipKDVP...TDK.L.---..--LVRVHYLSLDPAMRQWLT....
...AK......RSYIAP.VEQ.GA....................................
..............................................IMRG.QSIAQVLAv
.......gsSL.SSK.YSKGDWV.V..A.S...S.GWQEYAV........V...SA-K..
...E.........--.A......EK.I----TvP......A.-G-GR..PTDAMSVLGM.
.T.GLTAYFGMVE.IAQ...VK..........KG.....DTVVVSGAAGATGMVAGQ...
.......................IAR.IKGAkRVVGLAGTKEK...........CD....
.............FLVRELGFDSA.VNYKD-.........A..D...WRKQLKL......
.......AT....P...E.YIDVFFDNTGGDILDACL.ARAATNSRFAICGAISQ.YN..
A..A......KP.....-.----QGP.ASF..MSVI.............S..QR..ITMK
GFIVF.D...H.AKQ.F.PA...ALKE.LGSWLAEGKLKR..KEHIV--..........P
GgLEAAP.......................QGLVDLYAG....ANTGKMMVEV
>tr|B6K0G9|B6K0G9_SCHJP/30-348 NADP-dependent leukotriene B4 12-hydroxydehydrogenase OS=Schizosaccharomyces japonicus yFS275 GN=SJAG_01362 PE=4 SV=1
..............pydaSQLQ...LSD.-.-NF..PVLAKVLYISVDPFLKLRLIe...
.nlDA.....dEEVTKP.FEE.GK....................................
..............................................PLSC.YAVVTVID.
.........SL.SEK.WKKGDRL.F..S.F...A.NWEEYTL........L...ST-Q..
...T.........--.L......ES.SCLITD.K......D.-D-SM..LKDYLGVLGM.
.A.GHTAYIGLKH.VGH...PK..........AN.....ETVLVSSACGAVGMMAGQ...
.......................LAK.SFGC.YVVGSAGSDEK...........VE....
.............FLKNELHFDDA.FNYKK-.........E..N...YSDALKR......
.......TC....P...K.GIDVYFDNVGGELLDTVF.LHANLYARIIYCGALSQ.YC..
A..K......EP.....-.----YGL.KNT..MQMI.............T..KC..IRFE
GFSYY.Y...Y.YSL.YwDE...CCST.IKKLLSEQKLHF..KLDMK--..........V
G.LEQTP.......................EAFTSMLQG....KNFGKVIVQV
>tr|B6K1P0|B6K1P0_SCHJP/41-348 NADP-dependent leukotriene B4 12-hydroxydehydrogenase OS=Schizosaccharomyces japonicus yFS275 GN=SJAG_02151 PE=4 SV=1
.................tEDFP...---.L.---..--LVKVLYLSIDPYLRGRFD....
...ASs....yDSYVPP.FEQ.GA....................................
..............................................PVCG.FAVGVVVD.
.........SA.LDQ.FKKGQNL.I..G.L...F.NWEEYAL........V...HK-S..
...V.........--.L......QY.V---YPtP......KgAN-LP..LIDYVGVLGM.
.P.SQTAYTGLKL.VGQ...PK..........AG.....ETIFISAASGAVGQMAGQ...
.......................LCK.AAGL.YVVGSAGTDEK...........VE....
.............FLKNELHFVAA.FNYKK-.........E..K...PLEALKK......
.......YC....P...K.GIDIYFENVGGETLDAVL.SVANRFSRIIGCGMISQ.YN..
A..K......EP.....-.----YPL.KNI..INIV.............K..KS..ITFR
GFIVS.D...Y.FHE.YqKE...YYAD.IPKLVHEKKLKY..RIDVT--..........K
G.LENAP.......................DVFLGMLHG....KNFGKSIVEL
>tr|B6QBI8|B6QBI8_PENMA/26-345 Oxidoreductase, zinc-binding dehydrogenase family, putative OS=Penicillium marneffei ATCC 18224 GN=PMAA_065720 PE=4 SV=1
..................-SVP...YPEeV.SEN..GIIVKNVYASLDPYMRGRMRa...
..pEV......KSYATP.FEL.HK....................................
..............................................PIFN.RQIAQVTK.
.........SN.NAN.FKEGDLV.I..G.M...L.PFQEYVA........L...NG-Dq.
.vaE.........--.L......QP.L----QnP......L.-GLED..IRDFLGALGM.
.P.GLTAYSSLYE.IGK...PK..........KG.....DTIFVSAASGAVGQLVGQ...
.......................LAK.HEGL.KVIGSVGSDEK...........LE....
.............FILKDLGFDAG.FNYKK-.........E..S...PAQALQR......
.......LA....P...E.GLDIYYDNVGGDHLEASL.DAMKDYGRVILCGLIAV.YN..
Q..K......PE.....E.---IYPL.GNY..GQIL.............W..KR..LTVR
GFLVG.Dk.gM.GDK.YdDE...HQKR.VSKWIQEGIFKA..VNWEV--..........E
G.IEQAA.......................DGLLALFSG....RNFGKAVLKY
>tr|B6QDW3|B6QDW3_PENMA/34-347 Alcohol dehydrogenase, zinc-containing OS=Penicillium marneffei ATCC 18224 GN=PMAA_088450 PE=4 SV=1
..................-TIP...LP-.I.PSD..KVLVRNHYLSLDPAMRQWLT....
...AK......RSYIAP.VEL.GD....................................
..............................................VMRS.LAVAQIVDv
.......gsSL.TSQ.FKKGEWL.I..A.L...T.GWQEYAL........L...SA-K..
...E.........--.Aa....sQR.A----NvP......P.-G-CS..PLDSMTVLGT.
.V.GLTAYFGLLE.VSQ...LR..........AG.....DTVVISGAAGATGMIVGQ...
.......................IAK.IKGAkRIIGLAGSADK...........CR....
.............FLTEELGFDVA.INYKD-.........N..D...WKKQLHA......
.......AC....P...E.YIDVYFDNVGGEILDACL.GLAAKDARFAICGHISQ.YS..
A..A......KP.....-.----EGP.KNI..MMLI.............G..QR..VMMK
GFIYL.D...Y.RKQ.F.PA...AIAD.LKQWLLDGKIKR..KYYII--..........K
GgLEACP.......................QGLVDMYAG....ANTGKTMVEV
>tr|B6QUZ5|B6QUZ5_PENMA/29-360 Alcohol dehydrogenase, putative OS=Penicillium marneffei ATCC 18224 GN=PMAA_010530 PE=4 SV=1
...............dfdLNQH...VPE.-.--G..SAIIKGLYFSCDPYMRGRMR....
...PPt....kSSYAPP.FEI.GK....................................
..............................................PIAA.YALVQVLRl
edgkesattAG.GQT.YGKGDIL.Y..G.L...F.DIAEYSL........V...GK-Q..
...Ll.......qHPyV......NK.V----EnP......Y.-N-LP..LSNFLSAMGM.
.T.GLTAYSSLYE.IGK...PK..........KG.....ETIFISSAAGAVGQIVGQ...
.......................IAK.KEGL.KVIGSVGDDAK...........LD....
.............FIVNELGFDSG.FNYKK-.........E.tS...VLEALQR......
.......HA....P...N.GVDIYYENVGGEHLAAAL.ECLNVFGRIIASGMVSQ.YS..
L..P......PD.....D.---RYPI.KNL..TQII.............P..KR..IRFQ
GFLVN.Dp.dF.GPK.YvKE...RDER.VPQWLAEGSIKT..KEHID--..........E
G.IDQAG.......................TAFVNMLAG....KNFGKAIIHV
>tr|Q0CDF0|Q0CDF0_ASPTN/32-351 Putative uncharacterized protein OS=Aspergillus terreus (strain NIH 2624) GN=ATEG_08284 PE=4 SV=1
..................-TRS...LPA.L.VDN..QVLVKTIYLSNDPAQRWWIN....
...DElp..rnLQHLKP.VKV.GD....................................
..............................................VMGA.RGIAEVVE.
.........ST.SSK.FKKGDQV.I..H.La.qL.GWVEYAV........L...GD-D..
...E.........--.V......AP.I----D.P......LpRG-LS..DAHYLGAFGA.
.N.GLTAYYGLIV.QCE...PK..........QS.....DTIVVSGAAGATGSIVVQ...
.......................IAKhLVGAqNVIGIAGSDDK...........CR....
.............WV-EQLGADIC.LNYKS-.........P..S...FAKDLEK......
.......AT....G...A.RANIYFDNVGGEILNQML.PLMAAHGRIAVCGAISS.YN..
G..Q......DA.....L.----SLP.-NW..FYVI.............F..SR..IRIE
GFTVA.D...Y.RSK.A.GE...VRKI.LAQAVEDGKLQI..DEGSHTVv........kA
A.FEAIP.......................RVWVRLFEG....ANKGKLITAL
>tr|Q0CM48|Q0CM48_ASPTN/29-343 Putative uncharacterized protein OS=Aspergillus terreus (strain NIH 2624) GN=ATEG_05236 PE=4 SV=1
.................dANTP...---.A.PEN..GVVLQSLYTSFDPYMRGRMR....
...PAe....tKSYSPA.FPL.NK....................................
..............................................PIDS.ASIAKVVR.
.........SN.NAN.YKEGDLV.I..G.Y...M.PIQEYVA........L...GA-E..
...Q.........--.L......AS.I-KPLDnP......L.-GIED..VRVFLGALGM.
.P.GLTAYSSLYE.IGK...PK..........KG.....ETIFVSAASGAVGQLVGQ...
.......................LAK.HEGL.KVIGSVGSDEK...........LE....
.............YITKDLGFDGG.FNYKK-.........E..T...PKDALAR......
.......LA....P...Q.GIDIYYENVGGVHLEAAL.DALNNFGRIVVCGLISQ.YN..
S..-......EP.....-.----YPI.KNI..HNVL.............I..KR..LDMR
GFIVS.Dk.gM.GDK.YtEE...HQKN.VQKWIKEGSFKA..LIHET--..........E
G.IDNAA.......................DGLVGIFYG....KNKGKAVLKF
>tr|Q0CPP2|Q0CPP2_ASPTN/30-343 Putative uncharacterized protein OS=Aspergillus terreus (strain NIH 2624) GN=ATEG_04342 PE=4 SV=1
..................-TTT...IPDnV.PAD..KVLVRVHYLSLDPAMRQWLT....
...AK......RSYIAP.VER.GA....................................
..............................................VMRG.QSIAQVIGv
.......gdSV.KSQ.YKVGDWV.I..A.Y...S.GWQEYAL........M...SA-K..
...D.........--.A......QK.I----TvP......P.-G-CQ..PTDAMSVLGM.
.T.GLTAYFGMME.VGQ...PK..........PG.....DTVVVSGAAGATGMVAGQ...
.......................IAK.IQGAkRVVGLAGSADK...........CE....
.............FLRKELGFDAA.INYKD-.........K..D...WKKQLKE......
.......AT....P...E.YIDVFFDNVGGEILDACL.ARAARDSRFVICGAISQ.YN..
A..A......KP.....-.----QGP.ASF..MNVI.............S..QR..VMMK
GFIVF.D...Y.AKK.Y.PV...ALKD.LGTWLSQGKLKR..KDHIV--..........T
GgLESAP.......................QGLVNLYAG....VNTGKMMVEV
>tr|Q0U5Z8|Q0U5Z8_PHANO/31-351 Putative uncharacterized protein OS=Phaeosphaeria nodorum GN=SNOG_12816 PE=4 SV=1
..................-TVT...LPA.P.GKD..QALVKTLYLSNDPAQRGWIQ....
...KGqd..peRLYVPP.VQA.GE....................................
..............................................VMRA.FAVAEVVE.
.........SS.SDS.LKKGQLV.M..A.P...T.GWTEYAV........M...DV-K..
...E.........--.L......RP.V--QADeA......S.-G-IR..ATHFLGTLGG.
.T.GLTAYNGLID.VAH...AT..........KD.....DVVVVSGAAGATGSIVVQ...
.......................LAKnVIGCkKVIGIAGGAKK...........CK....
.............WV-ESLGADIC.VDYKS-.........P..S...FKEDLLK......
.......AT....E...G.YVQVYFDNVGGEILDLML.TRIARHGRIAACGSVAT.YN..
A..P......GS.....-.----QGL.KNW..FEVI.............A..NR..IEIK
GFIVI.Da.iA.AGK.A.AG...WVGE.LAKAAKEGKIQM..GEETETVv........kT
K.FEDVP.......................KTWTMLFEG....ANTGKLVTAI
>tr|Q0UAC3|Q0UAC3_PHANO/28-348 Putative uncharacterized protein OS=Phaeosphaeria nodorum GN=SNOG_11291 PE=4 SV=1
..................-DID...LDQqL.PEG..GLLVKNFYASFDPYQRGRMRs...
..pDK......KSYSPP.FEL.GK....................................
..............................................PITN.RSIFKVVK.
.........SN.TEQ.YKAGDVL.ItrG.I...T.PIEEYSV........F...DK-Dt.
.vaG.........--.V......MK.L----EnP......Y.-E-LD..PKHFLGALGM.
.P.GLTAWSSFYE.IGV...PK..........KG.....ETIFISAASGAVGQLVGQ...
.......................LAR.HEGL.KVIGSVGDDAK...........LQ....
.............FIKEELGFTDG.FNYKT-.........E..K...PADALAR......
.......LA....P...D.GIDIYYENVGGEQLEAAI.NAMNNFGRIIACGMISQ.YN.c
K..P......GE.....Q.----YPI.RNL..MQVV.............A..KR..LTMR
GFIVS.De.nM.GPK.HaKE...HQEK.LQKWLHEGTFKA..KISVT--..........E
G.IDNAP.......................EGFLGMLQG....KNFGKAVLQI
>tr|Q0UVS6|Q0UVS6_PHANO/28-337 Putative uncharacterized protein OS=Phaeosphaeria nodorum GN=SNOG_04138 PE=4 SV=1
.................sIPSP...SS-.L.KDD..EVLFQTLYLSLDPAMRGWLN....
...PT......RSYIPP.VEI.GA....................................
..............................................VMRG.TGIGLIVA.
.........SK.SAK.FPVGSYA.T..G.M...C.GWTEYAV........L...KA-K..
...H.........--.L......DP.L----DlP......D.-G-AV..PTDALGVCGM.
.T.GLTAYFGILD.IGQ...VK..........KG.....DFVVVSGAAGATGSVVGQ...
.......................IAK.IKGA.TVLGLAGEDSK...........VR....
.............WLKEELGFDEA.LNYKD-.........P..D...FQKKFRA......
.......AT....K...G.LIDVYFDNVGGEILDLAL.SRAKPFARFVQCGAISD.YN..
K..K......KP.....-.----QGL.KNY..MMLI.............S..MR..IRMQ
GFVVF.D...F.EKK.Y.PE...AKKQ.LAQWLSEGKLKR..QETIV--..........K
GgVMKAE.......................EALVGLFEG....KNIGKTMVEV
>tr|Q1E2S8|Q1E2S8_COCIM/27-348 Putative uncharacterized protein OS=Coccidioides immitis GN=CIMG_03135 PE=4 SV=1
.................kVPFDp.eAPA.P.-DG..GLTLQALYTSFDPYMRGGMR....
...PAq....vKSYRPA.YEI.GK....................................
..............................................PLPS.ISIVKVLK.
.........SN.NDR.FKPGDIA.I..G.F...M.PIQQYIA........A...PA-E..
...T.........--.V......QA.L-RLLDnP......L.-G-LD.dLRYFLGALGM.
.P.GLTAYSSLME.IGK...PK..........KG.....ETIFISSAAGAVGQVVGQ...
.......................IAK.HEGL.RVVGSVGSDEK...........LN....
.............YIINDLGFDAG.FNYKK-.........E..K...PRDALKR......
.......LI....P...E.GIDIYYENVGGEHLDAAI.ESMNDFGRIVTCGMISQ.YN..
V..K......PE.....D.---RYPI.KNL..FMVV.............T..KR..ITMR
GFIVS.Dp.gM.GDK.WaKE...HRER.VSQWIKDGTFKP..MIHET--..........V
G.IDNAA.......................EGLVGLFQG....KNFGKAVLKL
>tr|Q2GR03|Q2GR03_CHAGB/29-340 Putative uncharacterized protein OS=Chaetomium globosum GN=CHGG_09601 PE=4 SV=1
...............aapTEAD...---.L.QDG..QLLLECLYVSYDPAMRGWLD....
...DK......RSYIPP.VQI.GE....................................
..............................................VMRA.ATISRVLA.
.........SR.SAK.AKAGDIV.T..A.P...L.GIREVGI........L...PE-S..
...Q.........--.V......EP.A----S.A......LvAG-AK..VTDLLGVFGL.
.T.GLTAYFGMTK.IGE...PK..........AG.....DTVVVSAAAGATGSVAAQ...
.......................IAK.IAGA.RVIGTAGSDEK...........CR....
.............WLKEELGLDVA.LNYKD-.........P..E...FHRKFKE......
.......AT....P...K.FIDVFFDNVGGEQLEMAL.GRANAFSRFVMCGGISQ.YN..
S..E......SK.....-.----SGPtKNF..FNII.............G..QR..IKMQ
GFIVF.D...Y.AEE.Y.AA...ARTQ.IGQWLGEGKLKR..KETIL--..........K
GgVGASE.......................EALDYLFQG....RNIGKLMVEV
>tr|Q2HHL4|Q2HHL4_CHAGB/30-347 Putative uncharacterized protein OS=Chaetomium globosum GN=CHGG_00290 PE=4 SV=1
..................PSAA...---.P.PPG..GVTLEVLYASFDPYQRGRMR....
...PAh....iKSYSPA.YEL.GK....................................
..............................................PIAS.GAVGRVLK.
.........SD.ADA.YKPGDLV.V..G.L...L.PTGEYAT........L...AK-D..
...R.........--.L......AA.IQAKVHnP......H.-G-LK.eLGLFLGPLGM.
.P.GLTGWSSLHE.IGQ...PK..........EG.....ETIFISSAAGAVGQVVGQ...
.......................IAK.REGL.KVIGSVGSDDK...........LE....
.............FIIKELGFDGG.FNYKK-.........E..K...AADALKR......
.......LA....P...E.GLDIYYENVGGEQLEAAL.DAMNDFGRIVACGMISQ.YN..
V..P......AE.....E.---RYGV.KNL..FLVV.............S..KR..LTMR
GFIVG.Dk.gF.ADK.YgKE...HQEK.MQQWLAEGSVKA..KLHVV--..........E
G.IDNAA.......................EGLVSIFEG....KNFGKAVLKI
>tr|Q2U7X7|Q2U7X7_ASPOR/30-343 Predicted NAD-dependent oxidoreductase OS=Aspergillus oryzae GN=AO090701000660 PE=4 SV=1
.................dKDIA...---.P.AEN..GIVVQSLYASFDPYMRGRMRs...
..aDT......KSYIPG.FEL.DK....................................
..............................................PIDS.LGIAKVIR.
.........SN.NAA.YKEGDIV.I..G.Q...I.PIQEVVS........L...DE-G..
...S.........--.I......AK.V-RLLQnP......L.-G-ID..LSVFLGALGM.
.P.GLTAFSSFYK.IGK...PK..........QG.....ETIFVSAASGAVGQVVGQ...
.......................LAK.HEGL.KVIGSVGSDEK...........LD....
.............FILNELGFDGG.FNYKK-.........E..K...PADALAR......
.......LA....P...Q.GLDIYYENVGGEHLEAAI.DALNQFGRIVACGMISE.YN..
S..-......AP.....-.----YPI.TNL..HKVV.............G..KS..LEMR
GFIVM.Np.gF.ADA.YmEE...HQMK.VQKWISEGTFKA..LTHET--..........V
G.IENAA.......................EGLVGIFYG....RNKGKAVLKF
>tr|Q2UQQ5|Q2UQQ5_ASPOR/28-344 Predicted NAD-dependent oxidoreductase OS=Aspergillus oryzae GN=AO090005001147 PE=4 SV=1
.................sVDPN...SPA.P.-AN..GVVLQSLYTSLDPYMRGRMR....
...PAe....vKSYSPA.FAM.DK....................................
..............................................PIDS.SSIAKVLR.
.........SN.NSK.YKEGDLV.I..G.F...V.PIQEYIV........L...DE-Q..
...S.........--.I......VR.I-RPLEnP......L.-GIED..IRVFLGALGM.
.P.GLTAYSSLYE.IGK...PK..........KG.....ETIFVSAASGAVGQLVGQ...
.......................LAK.HEGL.KVIGSVGSDDK...........LE....
.............YITKELNFDGG.FNYKN-.........E..K...PADALAR......
.......LA....P...E.GIDIYYENVGGEHLEAAL.DAMNNFGRVVVCGMISQ.YN..
S..-......AP.....-.----YPI.KNI..QYVL.............T..KR..LTMR
GFIVG.Da.gM.GDK.YtKE...HQEN.VQKWIKDGSFKA..LTHET--..........V
G.IDNSA.......................DALLGIFHG....KNKGKAVLKF
>tr|Q2UT67|Q2UT67_ASPOR/30-336 Putative NADP-dependent oxidoreductases OS=Aspergillus oryzae GN=AO090005000137 PE=4 SV=1
..................TTTI...SDN.V.PDD..KVLVRVHYLSLDPAMRQWLT....
...AK......RSYIAP.VER.GS....................................
..............................................VMRG.QSIAQVIGv
........gSNlKTQ.YKAGDWV.I..A.Y...S.GWQEYAL........L...GQ-K..
...E.........--.A......QK.V----ViP......P.-G-CR..PTDAMSVLGM.
.T.GLTAYFGMTE.VGQ...PK..........PG.....DTVVVSGAAGATGMVAGQ...
.......................IAK.IKGAkRVVGLAGSAEK...........CA....
.............FLRNELGFDAA.INYKD-.........K..D...WKKQLKD......
.......AT....P...E.YIDVFFDNTGGEILDACL.ARAARDARFAICGAISQ.YN..
S..A......KP.....-.----QGP.ASF..MTVI.............-..--..----
GFIVF.D...Y.AKK.Y.PI...ALKD.LSEWLTQGKIKR..KEHIV--..........P
GgLEAAP.......................QGLVDLYGG....VNTGKMMVEV
>tr|Q4P8L5|Q4P8L5_USTMA/36-361 Putative uncharacterized protein OS=Ustilago maydis GN=UM03548.1 PE=4 SV=1
.................tVPVP...QESeL.KDG..EVLVRVEYVSLDPAMRGWLR....
...DA......RSYLPP.VQI.GE....................................
..............................................VMRA.GGVGVIVA.
.........SK.FPG.LSKGDQI.S..G.T...L.GWQQYAR........V...PG-K..
...S.........--.V......EK.R----SiR......E.-G-SS..LLDYLGPLGS.
.S.GQTAYWGIFD.VAA...IK..........KD.....DVVVVTGAAGSVGSVAVQ...
.......................LAK.LKGC.KVIAVAGADDK...........CQ....
.............WLKDSLGADEA.LNYKD-.........P..N...FKKTYRE......
.......IVt.kkY...G.YIDAIFENVGGDILDMSL.LCMKPHARIALCGAISD.YN..
N..P......KP.....-.----NGL.KNY..QTII.............A..MR..IKLQ
GFIVF.D...Y.AKR.Y.SE...AEDD.MAKWMKEGKLAR..KFHVVGEeldakarehgK
S.LEQCP.......................KALNDLFAG....KNVGKMVVKV
>tr|Q4PDA2|Q4PDA2_USTMA/29-350 Putative uncharacterized protein OS=Ustilago maydis GN=UM01911.1 PE=4 SV=1
..............eldiDNVA...---.L.-NG..GVLTRNIAVSLDPTMRNRMK....
...GN.....nGYFSAP.YVV.GQ....................................
..............................................PVTA.IGIAEVVR.
.........SE.VND.FAPGDIV.Y..A.W...StGIEDYTI........H...PA-Aa.
.aaT.........--.F......RK.F-DPAQlN......N.-G-LS..ITTYLGAAGM.
.A.GMTAYMSLKEiIGD...LK..........PG.....NKMFVSGAAGAVGQLVVQ...
.......................LCH.QAGV.GVIASAGSDEK...........CE....
.............FV-RSLGAEES.INYKT-.........E..D...LRAKLKA......
.......FA....A...DtGIHYYFDNVGGDQLEAYI.DNAARYGIIVACGYISG.YN..
A..E......KPe...dV.----VYP.KNL..FNVI.............T..KE..LKYQ
GFIVS.S...Y.IPK.WlGK...FMDE.VPKMLADGTIKN..REDVT--..........F
G.VYGAE.......................DAFLRLFTG....DNSGKVAVLI
>tr|Q4WGC2|Q4WGC2_ASPFU/30-356 Alcohol dehydrogenase, zinc-containing OS=Aspergillus fumigatus GN=AFUA_7G04530 PE=4 SV=1
..................-TTS...LPDqI.PND..KVLVRVHYLSLDPAMRQWLT....
...AK......RSYIAP.VER.GS....................................
..............................................VMRG.QSIAQVIAv
........gSGlQSQ.YTVGDWV.V..A.Y...S.GWQEYCL........L...GP-K..
...E.........--.A......QK.V----AvP......P.-G-CQ..PTDAMSVLGM.
.T.GLTAYFGMIE.IGQ...PK..........PG.....DTVVVSGAAGATGMVAGQ...
.......................IAK.VKGAkRVVGIAGSADK...........CE....
.............FLVKELGFDAA.INYKD-.........K..G...WKKQLKE......
.......AT....P...E.YIDVYFDNVGGEILDACL.ARAQKDSRFVICGAISQ.YN..
S..A......KP.....-.----QGP.ASF..MNVIacdrrsiadsvlqS..QR..ITMK
GFIVF.D...F.AKK.Y.DI...ALKD.LSTWLTQGKIKR..KEHII--..........R
GgLEAAP.......................QGLVSLYEG....ANTGKMMVEV
>tr|Q4WRP3|Q4WRP3_ASPFU/28-344 Oxidoreductase, zinc-binding dehydrogenase family, putative OS=Aspergillus fumigatus GN=AFUA_1G15610 PE=4 SV=1
.................eYDAN...TPA.P.-EN..GVVLQSLYTSFDPYMRGRMR....
...PAh....vKSYSPA.FEL.GK....................................
..............................................PIDS.TTIAKVLR.
.........SN.NAS.FKEGDLV.I..G.F...V.PIQEYIV........L...DG-S..
...Q.........--.V......AR.I-RPLEnP......L.-GIED..IRVFLGALGM.
.P.GLTAYSSLYE.IGK...PK..........KG.....ETIFVSAASGAVGQLVGQ...
.......................LAK.HEGL.KVIGSVGSDEK...........LE....
.............YITKDLGFDGG.FNYKK-.........E..K...PADALAR......
.......LA....P...Q.GIDIYYENVGGEHLEAAL.DAMNNFGRVVVCGLISQ.YN..
T..-......AP.....-.----YPI.KNI..HNVL.............I..KR..IDMR
GFIVS.Dp.gM.GDK.YtEE...HQKN.VQKWIKEGSFKA..LLHET--..........T
G.IDNAA.......................EGLVGIFYG....KNKGKAVLKF
>tr|Q55ZC0|Q55ZC0_CRYNE/29-334 Putative uncharacterized protein OS=Cryptococcus neoformans GN=CNBA5690 PE=4 SV=1
..................-TVD...VPE.L.KDG..EILARVDYASVDPTMRGWIN....
...EG......RSYMPP.VEI.GA....................................
..............................................AMRA.NGLGTVIA.
.........SK.AKD.FKAGDKV.L..G.L...L.NWQEYYV........G...PT-E..
...G.........--.L......TK.R----EtP......E.-G-AR..DVDHLGLFGM.
.T.GLTAYFGMIE.VGK...IK..........DG.....DHVVISGAAGAVGLVATQ...
.......................IALaHPNC.KVTVIAGSKEK...........LD....
.............YL-KKLGAHNA.LNYKD-.........D..D...FKEQFKK......
.......VG....-...-.LIDVYFDNVGGKILDMAL.AQLNPFARIVACGAISQ.YN..
A..T......VP.....-.----DPI.YNY..FNII.............S..MK..ATMR
GFIVF.Q...F.ADR.F.PE...GIKY.LSDLVKKGKMEF..NYHII--..........D
G.LDSCV.......................QALREMFEG....KNLGKTVVRV
>tr|Q59ZH5|Q59ZH5_CANAL/34-368 Putative uncharacterized protein OS=Candida albicans GN=CaO19.11028 PE=4 SV=1
.................hASFP...-KE.L.KEG..EVIVKTLYLSNDPTQRSWIRsk..
.leKR......RHYAKP.IEE.GS....................................
..............................................PMRS.LGLGQIVQ.
.........SN.SSR.FKPGDIV.Y..G.I...I.LWGDYSV........L...ED-T..
...S.........--.L.....yNS.I----DtS......L.-G-LP..LEYYLSVLGM.
.T.SLTAFFGLTE.AGD...LKqyln..sppgKG.....PIVCVSAASGATGSVVVQ...
.......................IAKnLLGAsKVIGISGSSEK...........CQ....
.............WV-EKLGADIC.VNYKD-.........P..N...YQDQIEK......
.......FL....G...DeFIDTYFDNVGGDILSFVL.TKVKKFGNVVACGSIAG.YN..
N..R......EA.....-.----SKV.SNW..GEIT.............V..NS..LTVR
GFIVT.D...Y.QEH.F.PK...AIGI.LTDAVKAGKIRT..DGAYH-Venlh.ghdliH
R.LENIP.......................KIWNKLFED...nKPNGKMITKV
>tr|Q5A0V7|Q5A0V7_CANAL/34-371 Putative uncharacterized protein OS=Candida albicans GN=CaO19.3139 PE=4 SV=1
..................-EVP...VPE.L.KEG..QVLAKVLYLSNDPTQRTWLR....
...KAgd..nsPSYMPP.VHE.GT....................................
..............................................PMAS.LGLAEIIE.
.........SK.SEK.YQKGDIA.S..G.R...I.YWADYAV........V...PD-V..
...V.........--.F.....fNK.I----DkS......L.-G-LP..LEFFLSILGM.
.T.TLTAFFGLTE.VGK...LKkyldgpkegeKG.....PVVCVSAASGATGSSVVQ...
.......................IAKhLLGAsKVIGISGSDEK...........CK....
.............WV-ESLGADLC.VNYKN-.........S..E...WKQQVSD......
.......YL....AkdnE.GIDVYFDCVGGEILSFIL.TKMNKFGHVAACGAISG.YN..
D..N......KA.....-.----FAV.TSW..PFII.............T..NS..LNVQ
GFIVG.N...F.AAQ.F.PE...AIKI.LGAAVKEGKIKA..QGAYH-Vekls.gdepsK
R.LADIP.......................RIWNMLFED...nKPNGKLLIKV
>tr|Q5A128|Q5A128_CANAL/34-371 Putative uncharacterized protein OS=Candida albicans GN=CaO19.10651 PE=4 SV=1
..................-EVP...VPE.L.KEG..QVLAKVLYLSNDPTQRTWLR....
...KAgd..nsPSYMPP.VHE.GT....................................
..............................................PMAS.LGLAEIIE.
.........SK.SEK.YQKGDIA.S..G.R...I.YWADYAV........V...PD-V..
...V.........--.F.....fNK.I----DkS......L.-G-LP..LEFFLSILGM.
.T.TLTAFFGLTE.VGK...LKkyldgpkegeKG.....PVVCVSAASGATGSSVVQ...
.......................IAKhLLGAsKVIGISGSDEK...........CK....
.............WV-ESLGADLC.VNYKN-.........S..E...WKQQVSD......
.......YL....AkdnE.GIDVYFDCVGGEILSFIL.TKMNKFGHVAACGAISG.YN..
D..N......KA.....-.----FAV.TSW..PFII.............T..NS..LNVQ
GFIVG.N...F.AAQ.F.PE...AIKI.LGAAVKEGKIKV..QGAYH-Vekls.gdepsK
R.LADIP.......................RIWNMLFED...nKPNGKLLIKV
>tr|Q5AWY1|Q5AWY1_EMENI/29-333 Putative uncharacterized protein OS=Emericella nidulans GN=AN7199.2 PE=4 SV=1
..................-SAD...VPK.P.SSS..QALVKTLMLSNDPAQRTWIVp...
.naDP.....eRLYLPP.VQE.GS....................................
..............................................PMSA.FALAEVVE.
.........SG.SPNeLPVGSLV.L..C.P...T.NWTEYSV........H...EI-K..
...T.........--.L......QK.I----QpI......E.-G-LD..LGHFLGALGM.
.T.AVTAYYGIKE.VAG...TT..........KD.....DTVVVSGAAGATGSMVVQ...
.......................IAKkIIGCkRVIGIAGTDDK...........CR....
.............WV-ETLGADVC.INYKK-.........D..S...FEQDLIK......
.......ET....E...G.FVEVYFDNVGGNILDLML.TRMKRHGRIAACA----.--..
D..D......KQ.....E.-------.---..--VI.............S..MR..LHIR
GFIVL.D...Y.YHK.F.SD...VIAE.LTQAWKEGKIVV..DESMQTVv........eA
K.FEDIP.......................NVWMKLFEG....GNTGKLCTKI
>tr|Q5AY13|Q5AY13_EMENI/28-341 Putative uncharacterized protein OS=Emericella nidulans GN=AN6817.2 PE=4 SV=1
..................-TVP...RPDnV.PAD..KVLVRVHYLSLDPAMRQWLS....
...AS......RSYIAP.VKI.GA....................................
..............................................VMRG.VSMSRVVAv
.......gkDL.ASK.FQVGDWV.S..A.Y...T.GWQEYAV........L...GK-D..
...D.........--.V......EK.I----AiP......V.-G-GR..PTDVLSVLGL.
.T.GLTAYFGMIE.IGQ...PR..........PG.....DTVVVSGAAGATGMVAGQ...
.......................IAK.IKGAkRVIGLAGTQDK...........CD....
.............FLVKELGFDVA.INYKS-.........P..N...WRKQLKA......
.......AT....P...D.YINVYFDNVGGEILDACL.ARAAPFSRFVMCGAISQ.YN..
T..S......KP.....-.----KGP.ASY..MNVI.............S..QR..VTMK
GFIVF.D...F.AEK.Y.AA...AREE.LSSWLAQGKLAR..KDHIL--..........T
GgLESAP.......................KALVDLYAG....ANTGKMMVEV
>tr|Q5BEY5|Q5BEY5_EMENI/30-344 Putative uncharacterized protein OS=Emericella nidulans GN=AN0895.2 PE=4 SV=1
.................dASAA...APA.-.--D..GVFLQSLYTSFDPYMRGRMR....
...SAe....iKSYAPP.FYL.DK....................................
..............................................PIES.ASIAKVIR.
.........SN.NGS.YKEGDLV.I..G.R...L.PIQEYVA........V...EK-D..
...E.........--.L......SR.I-RHLEnP......L.-GIED..IRVFLGALGM.
.P.GLTAYSSLYE.IGQ...PK..........KG.....ETIFVSAASGAVGQLVGQ...
.......................LAK.HEGL.KVIGSVGSDEK...........LN....
.............YIINDLGFDGG.FNYKK-.........E..K...PADALAR......
.......LA....P...N.GIDIYYENVGGEHLEAAL.EAINNFGRVVVCGMISQ.YN..
S..-......AP.....-.----YPI.KNI..AYVL.............T..KR..LTMR
GFIVG.Da.gM.GDK.YtKE...HQEN.VQKWIKDGSFKT..LIHET--..........E
G.IENAA.......................EGLVGIFYG....KNLGKAVLKF
>tr|Q5KNN5|Q5KNN5_CRYNE/29-334 Cytoplasm protein, putative OS=Cryptococcus neoformans GN=CNA05880 PE=4 SV=1
..................-TVD...VPE.L.KDG..EILARVDYASVDPTMRGWIN....
...EG......RSYMPP.VEI.GA....................................
..............................................AMRA.NGLGTVIA.
.........SK.AKD.FKAGDKV.L..G.L...L.NWQEYYV........G...PT-E..
...G.........--.L......TK.R----EtP......E.-G-AR..DVDHLGLFGM.
.T.GLTAYFGMIE.VGK...VK..........DG.....DHVVISGAAGAVGLVATQ...
.......................IALaHPNC.KVTVIAGSKEK...........LD....
.............YL-KKLGAHNA.LNYKD-.........D..D...FKEQFKK......
.......VG....-...-.LIDVYFDNVGGKILDMAL.AQLNPFARIVACGAISQ.YN..
A..T......VP.....-.----DPI.YNY..FNII.............S..MK..ATMR
GFIVF.Q...F.ADR.F.PE...GIKY.LSDLVKKGKMEF..NYHII--..........D
G.LDSCV.......................QALREMFEG....KNLGKTVVRV
>tr|Q6BV61|Q6BV61_DEBHA/34-359 DEHA2C05104p OS=Debaryomyces hansenii GN=DEHA2C05104g PE=4 SV=1
.................qASFD...ENS.V.KDG..EVVVKVLYLSNDPTQRGWMQk...
.giDA.....kRMYAPP.ILE.ND....................................
..............................................PVTA.LGLGEIVL.
.........SK.SSK.HSVGDKV.T..G.R...F.SWQEYVV........V...NE-Q..
...S.........--.I.....fTT.I----DeS......A.-G-LP..LTSYLSSVGM.
.T.GLTAYFGVTK.VGE...LK..........KG.....QTIVISAASGATGSMCVQ...
.......................IAKhIVGAtKVIGISGSAEK...........CK....
.............WV-ESLGADVC.VNYHD-.........A..D...YQKQLSD......
.......II....G...DdFVDVYYDNVGGEILSFML.SKVKPFGHVVACGAIAG.YN..
D..K......EK.....-.----SNV.TSW..AEII.............T..NR..LTVR
GFIIL.D...F.VKD.Y.AQ...GVGA.IVGAIKEGKIKI..TEGTS-Vvdl...tsekD
V.LAKVP.......................ETWSLLFGS...nKPNGKLITKI
>tr|Q6BV62|Q6BV62_DEBHA/36-358 DEHA2C05082p OS=Debaryomyces hansenii GN=DEHA2C05082g PE=4 SV=1
..................-TFD...KNS.V.KDG..EMVIKMLYFSNDPAQKGWMQ....
...KGid..skRMYL-R.ILE.ND....................................
..............................................PVIS.LGLGEVVF.
.........SK.SSK.HSVGDKV.T..G.R...F.TWEEYIV........V...NE-E..
...R.........--.I......TKtI----DeS......L.-G-LP..LTSYLSSVGM.
.T.GLTAYFGVTK.VGE...LK..........KG.....QTIVISAASGATGSMCVQ...
.......................IAKhIVGAsKVVGISSSPKK...........CK....
.............WV-ESLGADVC.VNYHD-.........T..D...YQKQLSD......
.......II....G...DdFVDVYYDNVGGEILSFML.SKVKQFGNIVACGAISG.YN..
D..A......EK.....-.----GEV.TGW..PEIT.............R..NR..LTIR
GFIII.D...F.IKD.F.AE...GINA.IVGAIKEGKINI..TEDVS-Vvdl...skeiD
V.LAKVP.......................ETWGLLFSN...kKPNGKLVTKI
>tr|Q6CCV6|Q6CCV6_YARLI/24-336 YALI0C06171p OS=Yarrowia lipolytica GN=YALI0C06171g PE=4 SV=1
.................tVPIP...TKDdL.KDG..DYLIKVKLVSLDPTLRGQMS....
...GQ......KSYIEP.VKL.GD....................................
..............................................VMRA.WGLGEVVE.
.........SK.NPE.YKVGDIV.S..G.V...V.GFSEYAI........G...HN-Q..
...D.........--.H......RK.I----PnI......P.-G-IP..LEDNLGVLGL.
.T.GLTAWWGING.VAG..gIK..........SG.....ETVLVSGAAGATGSVAGQ...
.......................LAK.IAGA.KVIGIAGGKDK...........CD....
.............FITKELGFDVA.LDYKS-.........A..D...FKKDFKE......
.......AT....K...G.GVDVYYDNVGGEILDMAL.MAANDFARFIMCGGISQ.YN..
L..D......KP.....-.----QPL.YNV..LQVV.............P..KR..IKMQ
GFIVM.D...H.GDR.F.PE...IIKD.LAGLISQGKLKA..KTHLI--..........E
GpVTGLP.......................NALKSLFEG....ANTGKMIYKL
>tr|Q6FLW4|Q6FLW4_CANGA/33-361 Similar to uniprot|Q03102 Saccharomyces cerevisiae YML131w OS=Candida glabrata GN=CAGL0K12958g PE=4 SV=1
..............ekniDEND...---.L.SDG..EVLVETHYLSNDPAQKFWIA....
...SI.....dKNYAKG.VSK.GE....................................
..............................................VIPA.RGIAKVLA.
.........SK.NSK.FSVGDFV.S..A.R...T.GWTSHCI........L...KD-Sd.
.gvE.........--.L......TK.L----DlT......K.-V-SD..PSWYLSVLGG.
.T.ALTAYFIFYR.YAE...LQer.....esdYG.....KTFLISGAAGAVGSVCIQ...
.......................IALhRFKAaKVIAIAGGAEK...........VK....
.............FV-ESFGSRVVgVDYKD-.........P..S...FKDNLLK......
.......AAg..gQ...N.TVDYFIDNVGGEILDFST.ALLKVHAYIIACGSISG.YN..
D..P......SK.....-.----LPF.KNY..VSVV.............T..KR..LTIK
GLLLY.D...N.KEN.F.PA...GYSK.LLEMIESNQLDV..SKAETMVda......tgE
K.FDDIP.......................LIWNSLFEG....RNKGKLITKL
>tr|Q6Q5K5|Q6Q5K5_YEAST/35-361 YML131W OS=Saccharomyces cerevisiae GN=YML131W PE=2 SV=1
................elSSEQ...---.L.KDG..ELLLETTYLSNDPAQKFWIS....
...SM.....dKNYAKG.VQP.GE....................................
..............................................IIPA.RGIGKVLA.
.........SR.NKA.FSPGDYV.S..A.V...T.GWTTHAI........I...SQ-En.
.vqG.........--.L......RK.L----DkN......K.-V-GK..LWWYLSVLGG.
.T.SLTAYFIFFT.YAQ...LQer.....eedYG.....KVYLISGAAGAVGTVCIQ...
.......................LALnVFKAsKVIAIAGGPEK...........VA....
.............FV-ESFGDNVVgVDYKD-.........P..S...FKQKLIE......
.......AAg..gE...N.TADYFIDNVGSNVLEAGV.LLLKQRAMLIACGAISA.YN..
D..P......SK.....-.----FVF.KGY..SFIL.............T..KR..LVVK
GVLVT.D...N.IDD.F.PK...ALDK.LGSLVKHGKIDL..LKSAT-Led.....gtgD
K.FKNVP.......................LIWKGLFSG....VNKGKLITKV
>tr|Q751P9|Q751P9_ASHGO/35-359 AGL360Wp OS=Ashbya gossypii GN=AGL360W PE=4 SV=1
................elSSEQ...---.V.KEG..QLLVQTQYLSNDPAQKFWIC....
...SG.....dKNYAAG.VAI.GE....................................
..............................................VIPA.RGIVKVLF.
.........SR.NQN.VKQDEYL.A..G.P...I.GWRTHAV........I...ED-V..
...S.........--.V.....ySK.V----SlR......A.-V-GE..LWGHLSVLGS.
.T.ALTAYFIFKE.YLN...VA..........QDesghhKVFLISGAAGSVGSLCIQ...
.......................LALnVYKAsKVIAVAGGAEK...........VK....
.............YV-ESFGQQVVgVDYKD-.........P..E...FKKNLLA......
.......ASg..gA...N.TVDYFIDNVGGDILDIGI.DLLKVHAVITACGSISG.YT..
D..A......SK.....-.----FVL.KNS..SRIL.............T..KR..LVIK
GMLVT.D...H.ANK.F.PE...AIEQ.LASYVQSGEISL..EKSAT-Ird.....atgD
A.FKDVP.......................LIWRGLFQG....INKGKLITKV
>tr|Q7S2T5|Q7S2T5_NEUCR/33-359 Putative uncharacterized protein OS=Neurospora crassa GN=NCU09040 PE=4 SV=1
..................PDAA...---.P.PPG..GMTVSILWASFDPYQRGRMR....
...DAs....vKSYAPA.YQL.GG....................................
..............................................PVTN.DTVAKVLK.
.........SD.NPD.YQPGDLV.V..A.H...L.PIAEYAA........L...TK-T..
...EvgsvmggivGQvV.....qTK.I----DnK......Y.-G-FK.dLGLFLGPLGM.
.P.GLTAWSSYKE.IGQ...PK..........AG.....ETIFISSAAGAVGQVVGQ...
.......................IAK.REGL.KVIGSVGAGEK...........LD....
.............FIINELGFDGG.FNYKK-.........E..K...PLDALKR......
.......LA....P...Q.GIDIYYENVGGEHLDAAL.ECLNTFGRIVACGMISQ.YN..
V..K......PG....eA.----YGV.KNL..IQVV.............A..KR..LTMR
GFIVF.Dk.dF.GPK.YaKE...HQEQ.LSKWIAEGSVKF..KLHVT--..........E
G.IDNAP.......................KGLVGIFKG....ENFGKAVLHI
>tr|Q7S571|Q7S571_NEUCR/36-347 Putative uncharacterized protein OS=Neurospora crassa GN=NCU02299 PE=4 SV=2
..................-PAP...VPSdL.NEG..DLLLETLYISLDPAMRGWLD....
...DV......RSYVPP.VQI.GE....................................
..............................................VMRA.FCICRVLA.
.........SR.SPK.AAAGDIV.T..A.M...N.GIREIGI........L...SD-R..
...H.........--.I......EK.-PAFLP.P......-.-G-GK..TTDLLGVLGM.
.T.GLTAYFGMMK.IGN...VK..........RG.....DTVVVSAAAGATGSVAVQ...
.......................IAR.IQGAkRVVGTAGSDEK...........CR....
.............WLVEEGGADVA.LNYKD-.........P..E...FRRKFKE......
.......AT....P...D.FVDVYFDNVGGEQLNMAL.ARANRGARFVMCGGISQ.YN..
A..E......HK.....-.----QGP.KNI..NNVI.............T..MR..IRME
GFIVF.D...Y.KDE.Y.PT...ALGQ.LAQWLAEGKLKR..KETIL--..........K
GgVRVAD.......................EGMVQLYKG....GNIGKLLIEV
>tr|Q8NJQ2|Q8NJQ2_COCHE/32-346 Reductase RED1 OS=Cochliobolus heterostrophus GN=RED1 PE=4 SV=1
.................nGDIP...---.L.--G..GVILKNCYVSLDPYQRGRMR....
...APt....vDSYSPP.FTI.GD....................................
..............................................PMEG.HVISRVIR.
.........SA.STK.LQPGDFV.S..G.V...G.PIQEFSV........L...SA-Gv.
.vdG.........--.F......TR.I----EnP......Y.-N-LN..LEIFLGPLGM.
.P.GLTAYSSFYE.IGK...PK..........KG.....ETIFISAASCAVGQLVGQ...
.......................LAK.REGL.YVIGSVGDDEK...........VE....
.............FITKGLGFDVG.FNYKK-.........E..V...IGEALMR......
.......VA....P...E.GIDIYFDNVGGQTLESAL.YAMRPRGRIVVSGMISQ.YN..
L..Q......PS.....E.---LYGV.KNL..FMVI.............T..NR..ITIQ
GFIVT.Ds.dM.GPK.YsAE...HLKN.VSQWIYDGSLKP..KIHVD--..........T
G.MDHAC.......................QSFINMLKG....RKIGKAVLQI
>tr|Q9Y7W3|Q9Y7W3_BOTFU/46-329 NADP-dependent leukotriene b4 12-hydroxydehydrogenase (Fragment) OS=Botryotinia fuckeliana PE=4 SV=1
..................E---...-AD.L.KDD..QVLVEVLYLSLDPAMR----....
...DR......RSYVPP.VQI.GE....................................
..............................................VMRG.VSIGKVIA.
.........SK.SSK.FNVGDYA.S..G.I...T.GWKEVAI........M...AS-K..
...D.........--.L......TP.I----ElP......P.-N-GK..LTDALGVLGM.
.T.GLTAYFGILE.VGK...IK..........AG.....DFVVVSGAAGATGSVVCQ...
.......................IAK.LKGA.KVLGLAGSDDK...........VQ....
.............WL-KELGCDDA.LNYKD-.........K..E...FPSKFKA......
.......AT....P...N.FIDVFFDNVGGEILELAL.SRAKPFSTFVMCGAISQ.YN..
S..D......TP.....-.----VGP.KNF..SMII.............A..MR..IRLQ
GFIVF.D...Y.ASK.Y.AE...ARKE.MSQWLAEGKLQR..KETIV--..........K
GgLGVAE.......................KA-------....----------
>tr|A8K0N2|A8K0N2_HUMAN/25-329 cDNA FLJ78495, highly similar to Homo sapiens leukotriene B4 12-hydroxydehydrogenase (LTB4DH), mRNA OS=Homo sapiens GN=LTB4DH P
..................-TSE...LPP.L.KNG..EVLLEALFLTVDPYMRVAAK....
...--......-----R.LKE.GD....................................
..............................................TMMG.QQVAKVVE.
.........SK.NVA.LPKGTIV.L..A.S...P.GWTTHSI........S...DG-K..
...D.........--.L......EK.L--LTEwP......D.-T-IP..LSLALGTVGM.
.P.GLTAYFGLLE.ICG...VK..........GG.....ETVMVNAAAGAVGSVVGQ...
.......................IAK.LKGC.KVVGAVGSDEK...........VA....
.............YL-QKLGFDVV.FNYKTV.........E..S...LEETLKK......
.......AS....P...D.GYDCYFDNVGGEFSNTVI.GQMKKFGRIAICGAIST.YN..
R..T......GP....lP.----PGP.-PP..EIVI.............Y..QE..LRME
AFVVY.R...WqGDA.R.QK...ALKD.LLKWVLEGKIQY..KEYII--..........E
G.FENMP.......................AAFMGMLKG....DNLGKTIVKA
>tr|B4DPK3|B4DPK3_HUMAN/25-300 cDNA FLJ59730, highly similar to NADP-dependent leukotriene B412-hydroxydehydrogenase (EC 1.3.1.74) OS=Homo sapiens PE=2 SV=1
..................-TSE...LPP.L.KNG..EVLLEALFLTVDPYMRVAAK....
...--......-----R.LKE.GD....................................
..............................................TMMG.QQVAKVVE.
.........SK.NVA.LPKGTIV.L..A.S...P.GWTTHSI........S...DG-K..
...D.........--.L......EK.L--LTEwP......D.-T-IP..LSLALGTVGM.
.P.GLTAYFGLLE.ICG...VK..........GG.....ETVMVNAAAGAVGSVVGQ...
.......................IAK.LKGC.KVVGAVGSDEK...........VA....
.............YL-QKLGFDVV.FNYKTV.........E..S...LEETLKK......
.......AS....P...D.GYDCYFDNVGGEFSNTVI.GQMKKFGRIAICGAIST.YN..
R..T......GP....lP.----PGP.-PP..EIVI.............Y..QE..LRME
AFVVY.R...WqGDA.R.QK...ALKD.LLKWVLEIK---..RENEE--..........-
-.-----.......................---------....----------
>tr|A0C8D8|A0C8D8_PARTE/26-349 Chromosome undetermined scaffold_158, whole genome shotgun sequence OS=Paramecium tetraurelia GN=GSPATT00036188001 PE=4 SV=1
..................-EVP...VPE.L.NDG..EILIRVLYIGVDPVMRVWLS....
...GA......KTYIDA.VQI.GQ....................................
..............................................VMPA.FGVGIVVD.
.........TK.QPK.WDVGQIV.F..G.V...L.ECANLCK........R...AT-K..
...P.........--.L......FK.V--PLF.E......L.-G-DP.nIPLLLSIYGV.
.T.GLTALNGMKL.IPQdhiPT..........QDr...qRTFCVSSAAGSTGSIALQ...
.......................IAK.HMGF.KTIGIVSGREK...........RE....
.............FV-LGLGADEC.ITYNDCkend.eiivD..K...LTQEIKR......
.......VA....P...N.GIDVYFDNAGEEVLDAVL.PGMAKEGLILLCGATST.YN..
A..W......KN.....R.----GGL.TNL..ASAI.............T..QQ..VKLE
GIIFY.Q...D.QAK.I.YS...GFSD.MIELVNDGVIKH..QEEIY--..........Y
G.VENFV.......................QGLKRVFLG....QNMGKIIIQI
>tr|A0CG16|A0CG16_PARTE/26-350 Chromosome undetermined scaffold_178, whole genome shotgun sequence OS=Paramecium tetraurelia GN=GSPATT00038176001 PE=4 SV=1
..................-QQP...TPQ.L.DKG..EILIRVLFIGVDPVMRVWLS....
...GA......KTYIDS.VQI.GQ....................................
..............................................VMPA.FGVGQCIE.
.........SN.AKS.WNPGQLV.F..G.V...L.ECAQYCV........R...KV-N..
...K.........--.L......FK.VPSFVE.I......-.-G-DP.iIPLTLSIYGV.
.T.GLTALNAMKQ.IPEsnrPT..........QEs...pKTLCVSSAAGSTGSVVCQ...
.......................IAK.RMGY.RVVGIVSSEEK...........VE....
.............FL-KELGVDEC.VTYNKCkqne.einvN..Q...LTQLLKS......
.......HA....S...E.GIDVYYDNAGEEILDAVI.PVINKRGYVLLCGATST.YN..
S..W......KQ.....R.----CGL.KNL..AKAI.............E..NS..IKFE
GIMFL.N...E.KQK.M.YD...GFAE.MVEMVNEGSIKH..QEEIL--..........L
G.IEQFI.......................IGLQNVFLG....KNKGKTIIQI
>tr|A0DM15|A0DM15_PARTE/24-350 Chromosome undetermined scaffold_56, whole genome shotgun sequence OS=Paramecium tetraurelia GN=GSPATT00018300001 PE=4 SV=1
..................-DFP...IPTnL.KEN..DLLIKVCYVSIDPVMRVWFS....
...GA......KTYIDT.VHQ.GQ....................................
..............................................IIPA.FGCGVVAE.
.........SK.SKR.FTKGDLV.L..G.A...L.DCADYCV........R...SA-N..
...A.........--.I......FK.L--PAVkS......K.-H-DP.nLPLFLSVYGV.
.T.GITALKGLHQ.IPKenlPT..........KEs...kKTLVVSSAAGSTGSFALQ...
.......................IGK.HWGY.RTVGIVSSRDK...........KD....
.............FV-LSLGADAC.VCYNDTldsngivdtD..K...LTKLIKQ......
.......AA....P...E.GVDAMYDNSGEEVLDAIL.PAMNKGAFIVLCGATAT.YY..
T..W......KN.....R.----GGL.KNL..AHFI.............T..KQ..IKAE
GILYF.G...Q.KNA.I.IE...SFKE.MNELVTGKHIQH..KEEFI--..........N
G.LENVT.......................IGLQKVFMG....KNLGRVIVKL
>tr|A0DNE0|A0DNE0_PARTE/24-350 Chromosome undetermined scaffold_58, whole genome shotgun sequence OS=Paramecium tetraurelia GN=GSPATT00018753001 PE=4 SV=1
..................-DFP...IPTnL.KEN..DLLIKVCYVSIDPVMRVWFS....
...GA......KTYIDT.VHQ.GQ....................................
..............................................VIPA.FGCGVVAE.
.........SK.SKR.FNKGDLV.L..G.A...L.DCADYCV........R...NA-N..
...T.........--.I......FK.L--PAVkS......K.-H-DP.nLPLFLSVYGV.
.T.GITALKGLHQ.IPKenlPT..........KEs...kKTLVVSSAAGSTGSFALQ...
.......................IGK.YWGY.RTVGIVSSRDK...........KD....
.............FV-LSLGADAC.VCYNDTldsngivdtN..K...LTKLMKQ......
.......AA....P...E.GIDAMYDNSGEEVLDAVL.PAMNKGAFIVLCGATAT.YY..
T..W......KN.....R.----GGL.KNL..SHFI.............T..KQ..IKAE
GILYF.G...Q.KNA.I.ME...SFKE.MNELVTGNHIQH..KEEFI--..........N
G.LENVT.......................IGLQKVFMG....KNLGRVIVKL
>tr|A0DUP2|A0DUP2_PARTE/28-341 Chromosome undetermined scaffold_64, whole genome shotgun sequence OS=Paramecium tetraurelia GN=GSPATT00020431001 PE=4 SV=1
..................STPT...ASQ.L.KDG..EVFLENLYFSIDATMRVWIS....
...GA......KTYVDP.VLP.GN....................................
..............................................TMFG.QAVSRVLA.
.........SK.SQK.FQKGDYV.I..G.V...V.NWTLYQI........I...SD-A..
...K.........--.L......HL.VKRGGD.I......D.-D-LT..GYSFLGPLGI.
.S.GLTAYIGFEA.IGK...PK..........EG.....ETVVISAAAGAVGEIAVQ...
.......................LAKtYYKC.KVIGIAGGPEK...........CD....
.............YVKKQLGAHDC.IDYKN-.........E..N...LSKRLRE......
.......LT....P...N.GIHVYFDNVGGEMLDEIL.MHITDHTRIILCGAIAT.YN..
Q..T......GE.....P.----YKV.KNY..PRLI.............I..KR..AVMQ
GFLYF.D...H.PEL.F.KP...GQAT.ITQMLKQGQLKI..RYDVQ--..........N
G.LEQAP.......................NGLAKLLLG....QNNGKVVVKA
>tr|A0E5B7|A0E5B7_PARTE/28-341 Chromosome undetermined scaffold_79, whole genome shotgun sequence OS=Paramecium tetraurelia GN=GSPATT00023661001 PE=4 SV=1
..................STPT...ATQ.L.KDG..EVLLENLYFSIDAAMRVWIS....
...GA......KTYVDP.VLP.GN....................................
..............................................TMFG.QAVSRVLA.
.........SK.SEK.FQKGDYV.I..G.I...V.NWTLYQI........T...SD-A..
...K.........--.L......HL.VKRGGD.I......D.-D-LT..GYSLLGPLGI.
.S.GLTAFVGFEA.IGK...PK..........EG.....ETVVISAAAGAVGEIAVQ...
.......................LAKtYYKC.KVIGIAGGPEK...........CD....
.............YVKKQLGAHDC.IDYKN-.........E..N...LSKRLRE......
.......LT....P...N.GIHVYFDNVGGEMLDEIL.MHITDHTRIILCGAIAT.YN..
Q..T......GE.....P.----YKV.KNY..PRLI.............I..KR..AVMQ
GFLYF.D...H.PEL.F.KP...GQAT.ITQMLKQGQMKI..RYDVQ--..........N
G.LEQAP.......................NGLAKLLLG....QNNGKVVVKA
>tr|A4VEL4|A4VEL4_TETTH/29-339 Alcohol dehydrogenase OS=Tetrahymena thermophila SB210 GN=TTHERM_00374939 PE=4 SV=1
..................-QIT...LKS.L.KQG..DFVVQVHYVSVDPVMRVWLS....
...GA......ETYYPK.LKQ.GD....................................
..............................................VMHC.FGVGIVIY.
.........SN.NSQ.MNVGSQV.F..G.N...L.GIQQYSL........V...DK-Sr.
.rkM.........--.V......FP.LPQQQDfP......-.-S-IK..LIDYLNLVN-.
.N.GMAAYMGCIE.VCQ...PK..........PG.....QTILVSTAAGATGLLVCQ...
.......................LAK.QKGC.KVIGITGSNRK...........CD....
.............FLKGVIQIDEA.INYKT-.........Q..N...LSEVLKN......
.......--....-...Y.KIDMYFDNVGEETLDLAI.RQINQKGRIALCGAMGN.YN..
D..Y......NN.....R.----KGI.KNY..LMIV.............L..KR..IFMK
GITFT.E...V.GEK.M.PE...VLEY.YSNSIKEGQIKT..YIEEF--..........E
S.IEKLP.......................EALKFCFNG....DNIGKVVVKI
>tr|A7S3A7|A7S3A7_NEMVE/31-350 Predicted protein OS=Nematostella vectensis GN=v1g165928 PE=4 SV=1
..............epplV---...---.C.EQG..EILVKTLYLSVDPYMRSRMN....
...EGg....sVGYIAP.FEI.GK....................................
..............................................VLSG.GGVGRVEE.
.........SK.SDK.FSVGDIV.E..C.F...GfPWQHYCV........L...PE-Dh.
..qS.........--.L......RK.V----E.S......EiVC-EN..PSLALGLCGL.
.T.ALTSLIALQE.RGH...IV..........PGq...nQTVVVTGAAGACGSAAGQ...
.......................IAK.IFGCgKLVGICGSEEK...........CQ....
.............YI-KELGFDSS.INYKQV.........D..N...MAEELRK......
.......HC....P...Q.GIDVYFDNVGGEISNEII.RLMNKNSHVIICGQIST.YN..
Q..D......IP....yP.---NPLP.QDV..QEIV.............T..KQ.nITRE
RFLVL.D...F.SPL.I.PA...ARAQ.LEVWVKEGKLKN..RETVE--..........E
G.LENVA.......................KAFLSMMSG....GNIGKQVVKV
>tr|A8NMK0|A8NMK0_BRUMA/48-394 Oxidoreductase, zinc-binding dehydrogenase family protein OS=Brugia malayi GN=Bm1_05625 PE=4 SV=1
.................pNRLD...---.V.GNG..QCIVRTLFLSVDPAQRCRMN....
...KSt....gVDYLAP.YEI.GE....................................
..............................................LVDGlEGIGVIEM.
........vSS.NSA.FKVGDLV.TsiG.R...LwPWSRLFV........A...DE-V..
...D.........--.L......VR.V----TlP......P.-G-FS..PSIILSCVGL.
.S.GLTALLGIQK.KAE...ID..........RTr...pQTFVVSGAAGSCGSLAGQrli
fvyfrmakncaigtecvamdivlIAR.LHGCtKVIGICGSDQK...........CA....
.............VLLNEWGFNGA.INYKR-.........E..S...VVDRLHK......
.......LA....P...E.GVDIYFDNVGGFVSDAVI.SLMSEGGRIVLCGQIAV.YN..
T..D......LPn...pP.----PLP.EKT..AQII.............A..ER.kIKRE
KFIVL.Q...Y.KDD.I.DT...SVAQ.LSAWLQEKKLKS..RETVY--..........E
G.LERAP.......................EAVIDLLNG....CNIGKMIVKV
>tr|A8WT09|A8WT09_CAEBR/39-361 Putative uncharacterized protein OS=Caenorhabditis briggsae GN=CBG03002 PE=4 SV=1
...............dspSESD...---.I.TSE..QCIVRILFLSVDPAQRCRMN....
...TSt....gVDYLGP.YEI.GE....................................
..............................................PVDGmEGVGIVER.
.........AGsAST.LQVGDLV.T..G.CirlW.TWTKYFV........V...DS-T..
...D.........--.L......VK.V----NlP......S.-T-FS..PSVILSCAGL.
.S.GITALLGIRK.KAK...ID..........RTr...pQTIVVSGAAGSCGSLAGQ...
.......................IAR.IEGCtTIIGICGSDEK...........CK....
.............VLKEEFGFDAA.INYKT-.........E..I...ISERLDR......
.......LA....P...D.GVDIYWDNVGGRVSDEVI.EMMNPNSRIVLCGQIAV.YN..
T..D......LPy...pP.----PLP.DHT..VQIL.............K..ER.nIERE
RYLVL.T...Y.KDE.M.DE...AIAQ.LSEWLQQDRIKV..KETIY--..........D
G.LASAP.......................HAFVDMMTG....KNIGKMLIRP
>tr|A9VAK7|A9VAK7_MONBE/25-337 Predicted protein OS=Monosiga brevicollis GN=38857 PE=4 SV=1
..................-ESD...IPS.I.QDG..EVLIKNIVASVDPYQRGILS....
...PG......PSYAEP.VQI.GS....................................
..............................................PMRL.GTVGVVVE.
.........SK.AEG.YEKGDFV.N..G.F...G.GVQDYYV........G...KPGE..
...N.........--.L.....qNK.L-QPRP.E......N.-L-ED..ISKAMSVLSV.
vI.GLTAYVGTKH.ILN...PS..........KD.....SVFLVSAGAGAVGSLSGQ...
.......................IAK.ELGA.TVIGVAGKPEK...........LD....
.............YM-KSLGFDHV.FNYKT-.........D..D...LKAEFKR......
.......VA....P...K.GITHYFDNTAGPITEAFL.QNAATGAKHAVCGAISD.YN..
K..E......KP.....-.----DGI.RSW..ASII.............K..SR..ITIT
GFLVS.D...H.IDK.Y.GE...FVQW.AKPLVDAGKLKW..SVDLR--..........E
GgPGKYV.......................DTATDLFAG....KHSGKMLLKL
>tr|B0W9J0|B0W9J0_CULQU/41-345 NADP-dependent leukotriene B4 12-hydroxydehydrogenase OS=Culex quinquefasciatus GN=CpipJ_CPIJ003801 PE=4 SV=1
..................R-ED...LPA.L.EDG..DFLARADYISVDPYMRPYMM....
...--......-----A.YPE.GT....................................
..............................................PMIG.GQVATVLD.
.........SR.NPA.FPVGSAI.F..G.Q...F.GWRTHTV........C...NP-A..
...K.........--.L......KT.-DRPYVlP......DfGS-LP..TSLGLGVLGM.
.P.GNTAYFGLSE.LCE...PK..........EG.....ETVVVSGAAGAVGSHVGQ...
.......................IGK.IKGC.RVVGIAGSDAK...........CA....
.............WL-KELGFDEV.INYKT-.........A..N...VYGELKK......
.......AA....P...K.GIDCYFDNVGGPISEAVI.KQMNVYGRIAVCGTISN.YN..
T..A......IE.....-.----KVT.DPL..RQMV.............F..KQ..LRME
GFLVW.R...W.NNR.W.ME...GIEA.NLRWIRDGKLQW..QETVT--..........D
G.FEQVP.......................QAFMDMLKG....GNTGKAVVKV
>tr|B0W9J1|B0W9J1_CULQU/26-330 NADP-dependent leukotriene B4 12-hydroxydehydrogenase OS=Culex quinquefasciatus GN=CpipJ_CPIJ003802 PE=4 SV=1
..................-EEE...LPP.L.QDG..QFLAQATFLSVDPYMRPYMR....
...--......-----S.YPE.GT....................................
..............................................LMIG.GQVATVLE.
.........SR.NPA.FPVGASV.F..G.Q...F.GWRTHTV........C...DP-S..
...K.........--.D......TS.-GKPYVlP......DfGS-LP..ASLALGVLGM.
.P.GNTAYFGLLE.LCA...PK..........EG.....ETVVVSGAAGAVGSIVGQ...
.......................IAK.IKGC.RVVGIAGSDDK...........CK....
.............WL-KELGFDEV.INYKT-.........A..N...VKEELQR......
.......AA....P...K.GVDCYFDNVGGVITEAVM.RLINTFGRIAVCGTISN.YN..
G..V......PI.....-.----QVQ.DPQ..TDFV.............F..KQ..LRME
GFIVS.R...W.VNR.W.TE...GIMA.NLGWIREGKLQW..QETVS--..........E
G.FKSMP.......................QAFMDMLKG....GNTGKAVVKV
>tr|B0X3D4|B0X3D4_CULQU/26-332 NADP-dependent leukotriene B4 12-hydroxydehydrogenase OS=Culex quinquefasciatus GN=CpipJ_CPIJ014058 PE=4 SV=1
..................-QET...LGE.L.KDN..EFLAEALFLSVDPYMRPYMA....
...--......-----Q.YPE.GS....................................
..............................................VMIG.GQVAKVVA.
.........SR.NAR.FPVGCHV.H..G.S...F.GWRTHTI........C...NP-D..
...E.........--.G......EK.NWAPYLlP......DfGQ-EP..LSLGVGVLGM.
.P.GCTAYFGFLE.ICK...PK..........EG.....ETVVVSGAAGAVGSLVGQ...
.......................IAK.IKGC.KVIGIAGTDEK...........CA....
.............WL-RELGFDHA.INYKT-.........A..D...IGAELKV......
.......AA....P...N.GVDCYFDNVGGKTTEIVR.GQMNNFGRISVCGTISN.YN..
A..E......QP.....T.----MVV.DPQ..RDYV.............W..KQ..LRQE
GFMCW.R...W.LDR.W.VE...CIKQ.HLIWIKEGKLKY..RETFT--..........D
G.FEQMP.......................KAFIGMLNG....ENVGKAVVKV
>tr|B0X3D5|B0X3D5_CULQU/26-331 NADP-dependent leukotriene B4 12-hydroxydehydrogenase OS=Culex quinquefasciatus GN=CpipJ_CPIJ014059 PE=4 SV=1
..................EEVM...-PE.L.QDG..EFLAEAEFLSVDPYMRIYIL....
...--......-----S.YPV.GS....................................
..............................................VMIG.GQVARVLE.
.........SR.NAG.FPVGAYV.F..G.Q...F.GWRTVSI........C...DP-R..
...G.........--.I......TV.-RKPYVlP......DfGASVP..RSVGIGACGT.
.V.GNSAYFGFLE.ICR...PK..........EG.....ETVVVSGAAGAVGSLVGQ...
.......................IGK.IKGC.RVIGIAGTDEK...........CA....
.............WL-RELGFDHA.INYKT-.........A..D...IGAELGV......
.......AA....P...E.GVDCYFDNVGGKISEMVR.KQMRSRGRIAVCGTISM.YN..
G..S......PT.....-.----QVA.DPQ..RDFV.............W..KE..LVQE
GFSVH.R...W.TDR.W.LE...GIGQ.NLKWIQEGKLKY..RETVT--..........E
G.FENMP.......................KAFIEMMKG....GNIGKAIVKV
>tr|B3S436|B3S436_TRIAD/24-331 Putative uncharacterized protein OS=Trichoplax adhaerens GN=TRIADDRAFT_28673 PE=4 SV=1
..................-EVD...LPA.V.KDG..EVLVQNLFLSVDPYMRAYTQ....
...--......-----F.LKV.GN....................................
..............................................TMIG.QGVAKVVE.
.........SK.CDA.YKTGEIV.L..A.R...C.GWRTHAV........V...SDLT..
...L.........--.L......AK.C--PASyY......P.-D-IS..PSLYIGALGM.
.P.GLTAYYGLLD.ICK...AK..........KG.....ETVYVNSAAGAVGSVVGQ...
.......................IAK.IKGM.RVVGSAGTDEK...........VA....
.............WL-KELGFDEA.FNYKTA.........G..P...IGDVLKK......
.......YC....P...N.GIDVFFENVGGEAFAPTL.SLMNYYGRIGVCGAIAG.YN..
D..S......QP.....L.----QAP.LFH..GQLI.............S..KS..IKIE
GFLVT.T...L.MTR.P.EElkkALGE.MIGWYKEGKLKT..RENIL--..........N
G.FDKMP.......................EAFMTMLKG....GGHGKFLVKV
>tr|B6L5D0|B6L5D0_BRAFL/27-345 Putative uncharacterized protein OS=Branchiostoma floridae GN=BRAFLDRAFT_276226 PE=4 SV=1
.............dcgypV---...---.V.HDG..QILAKTLFLSVDPYMRCRMN....
...EDt....gAQYLSP.WQL.DH....................................
..............................................ACEG.GGVGVVID.
.........SK.HQD.FHAGDIV.E..T.F...NlPWQQYSL........L...SP-D..
...G.........--.L......RK.L----D.P......TlLG-GK..LSLALGAVGM.
.P.GATSLLGIRE.KGH...VT..........PGa...nQTFVVSGAAGACGSLAGQ...
.......................IAR.LEGAaHVVGICGSEEK...........CK....
.............LLKEEFGFDHA.INYRT-.........D..N...VADRLKE......
.......TC....P...C.GIDTYFDNVGGEISETVI.KQMNEGSHVILCGQISV.YN..
K..D......VPy...pP.----PIP.QVV..TDIL.............K..DR.nITRE
RFLVL.Y...Y.QDK.F.QE...SLIQ.LATWVHEGRLKV..KETMM--..........E
G.IEKTG.......................EAFVSLMKG....GNVGKMIVHV
>tr|B6LGL2|B6LGL2_BRAFL/25-292 Putative uncharacterized protein OS=Branchiostoma floridae GN=BRAFLDRAFT_70354 PE=4 SV=1
..................EEET...-PA.L.KDG..EILVESLFNSVDPYMRATNG....
...--......------.---.--....................................
..............................................----.--------.
.........--.---.-------.-..-.-...-.-----YN........H...DR-R..
...R.........--.M......RS.C--HIGaP......C.-A-VR.yHHYYVCFLGWw
wV.SMTAYFGFLK.LCE...PK..........EG.....ETVFVNGAAGAVGSLVGQ...
.......................IAK.IKGC.RAVGSAGSDAK...........VA....
.............WL-KELGFDAA.FNYKTV.........S..S...LDAALKE......
.......AA....P...Y.GIDCYFDNVGADFTSTVL.NHMNLYGRVSICGSIST.YN..
D..N......EM.....A.----KGP.YPF..VTIL.............S..KQ..LTVA
GFKVP.R...W.FKE.W.PK...GMEQ.MAQWIKEGKIKY..KEHVT--..........E
G.FENMP.......................KAFIGMLVG....ENTGKAVVKL
>tr|B6LHF7|B6LHF7_BRAFL/25-335 Putative uncharacterized protein OS=Branchiostoma floridae GN=BRAFLDRAFT_276968 PE=4 SV=1
..................-EED...TPE.L.KNG..DLLCETLFISVDPYMRIFGR....
...--......-----S.LKE.GD....................................
..............................................TMIG.EVVSRVIE.
.........SK.SKK.YPVGTTV.L..A.G...Y.GWRTHAV........V...HE-D..
...Dkh....plpTAqL......RA.V--PADfP......K.-E-LS..PGLLLGVTGM.
.P.GMTAYFGLID.VCQ...AK..........AG.....ETVFVNAAAGAVGSLVGQ...
.......................IAK.IKGC.KVIGCAGTDDK...........VT....
.............WL-RDLGFDYV.FNYKT-.........K..S...LSEELKK......
.......VA....P...E.GIDCYFDNVGGDFSVSVLnNHMKDHGRVAVCGSIST.YN..
N..P......EV.....-.----KGH.YFF..ETII.............T..KR..LKLQ
GFIGA.E...Y.QAD.W.PA...ATTQ.VAKWIVEGKVNH..KEHVT--..........D
G.FDQTP.......................QALIGVLTG....KNTGKAIVKI
>tr|B6LHF8|B6LHF8_BRAFL/25-315 Putative uncharacterized protein OS=Branchiostoma floridae GN=BRAFLDRAFT_119473 PE=4 SV=1
eestpelknggtcqhnagNNKA...IHS.-.---..--------------------....
...--......------.---.--....................................
..............................................----.-----VIE.
.........SK.SKK.YPVGTTV.L..A.G...Y.GWRTHAV........V...HE-D..
...Dkh....plpTAqL......RA.A--PADfP......K.-E-LS..PGLLLGVTGM.
.P.GMTAYFGLLD.VCQ...PK..........SG.....ETVFVNAAAGAVGSLVGQ...
.......................IAK.IEGC.KVIGCAGTDDK...........VT....
.............WL-RDLGFDYV.FNYKT-.........K..S...LGEELKK......
.......AA....P...E.GIDCYFDNVGGDFSVSVLnNHMKDHGRVAVCGSIST.YN..
N..P......EA.....-.----KGH.YFF..ETII.............V..KR..LKLQ
GFFGA.E...Y.HAD.W.PA...ATTQ.VAKWIVEGKVKH..KEHVT--..........D
G.FDQTP.......................QALIGVLTG....KNTGKAIVKI
>tr|B6MAZ4|B6MAZ4_BRAFL/25-335 Putative uncharacterized protein OS=Branchiostoma floridae GN=BRAFLDRAFT_280909 PE=4 SV=1
..................-EED...TPE.L.KNG..DLLCETLFISVDPYMRLFGR....
...--......-----S.LKE.GD....................................
..............................................TMIG.EVVSRVIE.
.........SK.SQK.YPVGTTV.L..A.G...Y.GWRTHAV........V...HE-D..
...Dkh....plpTAqL......RA.V--PADfP......K.-E-LS..PGLLLGVTGM.
.P.GMTAYFGLID.VCQ...PK..........SG.....ETVFVNAAAGAVGSLVGQ...
.......................IAK.IKGC.KVIGCAGTDDK...........VT....
.............WL-RDLGFDYV.FNYKT-.........K..S...LGEELKK......
.......AA....P...E.GIDCYFDNVGGDFSVSVLtNHMKDHGRVAVCGSIST.YN..
N..P......EV.....-.----KGH.YFF..ETII.............T..KR..LKLQ
GFFGA.E...Y.QAD.W.PA...ATTQ.VAKWIVEGKVKH..KEHVT--..........D
G.FDQTP.......................QALIGVLTG....KNTGKGIVKI
>tr|B6N402|B6N402_BRAFL/25-335 Putative uncharacterized protein OS=Branchiostoma floridae GN=BRAFLDRAFT_90388 PE=4 SV=1
..................EEET...-PE.L.KDG..EILAESIFCSVDPYMWTFSR....
...--......-----G.LSE.GV....................................
..............................................TMIG.ECCARVIE.
.........SK.SSD.FPVGTVV.M..H.R...Y.GWCTHAV........L...DT-K..
...Nk......dpQNiI......RK.A--PADyP......K.-D-LP..LSLLLGAVGM.
.P.GMTAYFGLLK.CLE...LK..........QQ.....ETVFVNAAAGAVGSVVGQ...
.......................IAK.IKGC.KAVGSAGSDAK...........VA....
.............WL-KEIGFDAA.FNYKTV.........S..S...LDAALKE......
.......AA....P...N.GIDCYFDNVGGDFTTAVL.NHMNQSGRVAIVGGIST.YN..
D..K......DT.....A.---GKGP.YPY..KVIQ.............G..KE..LTVR
GFIVR.R...W.LDQ.W.PQ...GKAQ.MMQWIKEGKIKY..REHVT--..........E
G.FENMP.......................KAFIGMLVG....ENTGKAVVKL
>tr|B6N404|B6N404_BRAFL/25-334 Putative uncharacterized protein OS=Branchiostoma floridae GN=BRAFLDRAFT_115252 PE=4 SV=1
..................EEET...-PE.L.KDG..EILVESLFNSVDPYMRPYTR....
...--......-----Q.LPT.GI....................................
..............................................TMIG.EGCGRVIE.
.........SK.SSD.FPVGTVV.M..H.R...Y.GWCTHAV........L...DT-K..
...Nk......dpQNiI......RK.A--PADyP......K.-D-LP..LSLLLGAVGM.
.P.GMTAYYGLMK.LCE...PK..........EG.....ETVFVNGAAGAVGSLVGQ...
.......................IAK.IKGC.RAVGSAGTDAK...........VA....
.............WL-KELGFDAA.FNYKTV.........S..S...LDAALKE......
.......AA....P...N.GIDCYFDNVGADFSSTVL.NHMNLFGRMAICGSIST.YN..
D..N......EP.....A.----KGP.YPF..VTIL.............F..KQ..LTVT
GFIVT.R...W.IKE.W.PK...GMEQ.MVQWIKEGKIKY..REHVT--..........E
G.FENMP.......................KAFIGMLVG....ENTGKAVVKL
>tr|B6N405|B6N405_BRAFL/1-272 Putative uncharacterized protein OS=Branchiostoma floridae GN=BRAFLDRAFT_125857 PE=4 SV=1
..................----...---.I.---..--------------------....
...--......------.---.--....................................
..............................................---G.EGCGRVIE.
.........SK.SSD.FPVGTVV.M..H.R...Y.GWCTHAV........L...DT-K..
...Nk......dpQNiI......RK.A--PADyP......K.-D-LP..LSLLLGAVGM.
.P.GMTAYFGLLK.LCE...PK..........EG.....ETVFVNGAAGAVGSLVGQ...
.......................IAK.IKGC.RAVGSAGTDAK...........VA....
.............WL-KELGFDAA.FNYKTV.........S..S...LDAALKE......
.......AA....P...N.GIDCYFDNVGADFSSTVL.NHMNLFGRVSICGSIST.YN..
D..N......EP.....A.----KGP.YPF..VTIL.............S..KQ..LTVT
GFIVT.R...W.IKE.W.PK...GMEQ.MVQWIKEGKIKY..REHVT--..........E
G.FENMP.......................KAFIGMLVG....ENTGKAVVKL
>tr|B6N415|B6N415_BRAFL/25-273 Putative uncharacterized protein OS=Branchiostoma floridae GN=BRAFLDRAFT_90402 PE=4 SV=1
..................EEET...-PE.L.KDG..GKV-----------------....
...--......-----G.YEL.R-....................................
..............................................----.--------.
.........--.---.-------.-..-.-...-.-------........-...---N..
...V.........--.I......RK.A--PADyP......K.-D-LP..LSLLLGAVGM.
.P.GMTAYFGLLK.CLE...LK..........QQ.....ETVFVNAAAGAVGSVVGQ...
.......................IAK.IKGC.RAVGSAGSDAK...........VA....
.............WL-KEIGFDAA.FNYKTV.........S..S...LDAALKE......
.......AA....S...N.GIDCYFDNVGGDFTTAVL.NHMNQSGRVAIVGGIST.YN..
D..K......DT.....A.---GKGP.YPY..KVIQ.............G..KE..LTVR
GFIVR.R...W.LDQ.W.PQ...GKDQ.MMQWIKEGKIKY..REHVT--..........E
G.FENMP.......................KAFIGMLVG....ENTGKAVVKL
>tr|B6N417|B6N417_BRAFL/25-334 Putative uncharacterized protein OS=Branchiostoma floridae GN=BRAFLDRAFT_115255 PE=4 SV=1
..................EEET...-PE.L.KDG..EILVESLFNSVDPYMRPYTR....
...--......-----Q.LPT.GI....................................
..............................................TMIG.EGCGRVIE.
.........SK.SSD.FPVGTVV.M..H.R...Y.GWCTHAV........L...DT-K..
...Nk......dpQNiI......RK.A--PADyP......K.-D-LP..LSLLLGAVGM.
.P.GMTAYYGLMK.LCE...PK..........EG.....ETVFVNGAAGAVGSLVGQ...
.......................IAK.IKGC.RAVGSAGTDAK...........VA....
.............WL-KELGFDAA.FNYKTV.........S..S...LDAALKE......
.......AA....P...N.GIDCYFDNVGADFSSTVL.NHMNLFGRVSICGSIST.YN..
D..N......EP.....A.----KGP.YPF..VTIL.............F..KQ..LTVT
GFIVT.R...W.IKE.W.PK...GMEQ.MVQWIKEGKLKY..REHVT--..........E
G.FENMP.......................KAFIGMLVG....ENTGKAVVKL
>tr|B6N418|B6N418_BRAFL/25-334 Putative uncharacterized protein OS=Branchiostoma floridae GN=BRAFLDRAFT_90405 PE=4 SV=1
..................EEET...-PE.L.KDG..EILVESLFNSVDPYMRPYTR....
...--......-----R.LPT.GI....................................
..............................................TMIG.EGCGRVIE.
.........SK.SSD.FPVGTVV.M..H.R...Y.GWCTHAV........L...DT-K..
...Nk......dpQNiI......RK.A--PADyP......K.-D-LP..LSLLLGAVGM.
.P.GMTAYFGLLK.LCE...PK..........EG.....ETVFVNGAAGAVGSLVGQ...
.......................IAK.IKGC.KAVGSAGTDAK...........VA....
.............WL-KEIGFDAA.FNYKTV.........S..S...LDAALKE......
.......AA....P...K.GIDCYFDNVGADFSSTVL.NHMNLFGRMSICGSIST.YN..
D..N......EP.....A.----KGP.YPF..VTIL.............S..KQ..LTVT
GFIVT.R...W.IKE.W.PK...GMEQ.MVQWIKEGKLKY..REHVT--..........E
G.FENMP.......................KAFIGMLVG....ENTGKAVVKL
>tr|B6P103|B6P103_BRAFL/25-334 Putative uncharacterized protein OS=Branchiostoma floridae GN=BRAFLDRAFT_101491 PE=4 SV=1
..................EEET...-PA.L.KDG..EILVESLFNSVDPYMRPYTR....
...--......-----V.LPT.GI....................................
..............................................TMIG.EGCGRVIE.
.........SK.SSD.FPVGTVV.M..H.Q...Y.GWCTHAV........L...DT-K..
...Kp......dpERpI......RK.A--PADyP......K.-D-LP..LSLLLGAVGM.
.T.GMTAYFGFLK.LCE...PK..........EG.....ETVFVNGAAGAVGSLVGQ...
.......................IAK.IKGC.RAVGSAGSDAK...........VA....
.............WL-KELGFDAA.FNYKTV.........S..S...LDAALKE......
.......AA....P...S.GIDCYFDNVGADFTSTVL.NHMNLFGRVSICGSIST.YN..
D..N......EM.....A.----KGP.YPF..VTIL.............S..KQ..LTVA
GFKVP.R...W.FKE.W.PK...GMEQ.MAQWIEEGKIKY..KEHVT--..........E
G.FENMP.......................KAFIGLFVG....ENTGKAVVKL
>tr|B6P145|B6P145_BRAFL/27-345 Putative uncharacterized protein OS=Branchiostoma floridae GN=BRAFLDRAFT_129739 PE=4 SV=1
.............dcgypV---...---.V.HDG..QILVKTLFLSADPYMRCRMN....
...EDt....gAHYLSP.WQL.DH....................................
..............................................ACEG.GGVGVVID.
.........SQ.HKD.FKQGDFV.E..S.F...NlPWQQYSL........L...SP-D..
...G.........--.L......RK.L----D.P......TlLG-GK..LSLALGALGM.
.P.GATALLGIRE.KGH...VT..........PGa...nQTFVVSGAAGACGSLAGQ...
.......................IAR.LEGAaHVVGICGSEEK...........CK....
.............LLREELGFDHA.INYRT-.........D..N...VADRLKE......
.......IC....P...R.GIDTYFDNVGGEISETVI.KQMNAGSHVILCGQISV.YN..
K..D......VPy...pP.----PIP.QVV..TDIL.............K..DR.nITRE
RFLVL.N...Y.QDK.F.QE...SLIQ.LATWVHEGKLKV..KETVM--..........E
G.IEKTG.......................EAFVSLMKG....GNVGKMIVHV
>tr|B6PF53|B6PF53_BRAFL/25-299 Putative uncharacterized protein (Fragment) OS=Branchiostoma floridae GN=BRAFLDRAFT_167534 PE=4 SV=1
..................-EED...TPE.L.KNG..DLLCETLFISVDPYMRLFGR....
...--......-----S.LKE.GD....................................
..............................................TMIG.EVVSRVIE.
.........SK.SKK.YPVGTTV.L..A.G...Y.GWRTHAV........V...HE-D..
...Dkh....plpTAqL......RA.V--PADfP......K.-E-LS..PGLLLGVTGM.
.P.GMTAYFGLID.VCQ...AK..........SG.....ETVFVNAAAGAVGSLVGQ...
.......................IAK.IKGC.KVIGYAGTDDK...........VT....
.............WL-RDLGFDYV.FNYKT-.........K..S...LGEELKK......
.......AA....P...E.GIDCYFDNVGGDFSVSVLtSHMKDHGRVAVCGSIST.YN..
N..P......EA.....-.----KGQ.YVF..ETII.............I..KR..LKLQ
GFIGA.E...Y.QAD.W.PA...AATQ.VAKWI-------..---VE--..........-
-.-----.......................---------....----------
>tr|B6PPV9|B6PPV9_BRAFL/25-320 Putative uncharacterized protein OS=Branchiostoma floridae GN=BRAFLDRAFT_109548 PE=4 SV=1
..................-EED...TPE.L.KNG..DLLCETLFISVDPYMRPFGR....
...--......-----S.LKK.GD....................................
..............................................TMIG.EVVSRVIE.
.........SK.SKK.YPVGTTV.L..A.G...Y.GWRTHAV........V...HE-D..
...Dkh....plpTAqL......RA.V--PADfP......K.-E-LS..PGLLLGVTG-.
.-.--------KV.RGK...PS..........--.....---FVNAAAGAVGSLVGQ...
.......................IAK.IKGC.KVIGCAGTDDK...........VT....
.............WL-RDLGFDYV.FNYKT-.........K..S...LGEELKK......
.......AA....P...E.GIDCYFDNVGGDFSVSVLtNHMKDHGRVAVCGSIST.YN..
N..P......EA.....-.----KGH.YFF..ETII.............T..KR..LKLQ
GFFGA.E...Y.QAD.W.PA...ATTQ.VAKWIVEGKVKH..KEHVT--..........N
G.FDQTP.......................QALIGVLTG....KNTGKAIVKI
>tr|Q0G839|Q0G839_CAEEL/37-365 Protein M106.3b, partially confirmed by transcript evidence OS=Caenorhabditis elegans GN=M106.3 PE=4 SV=1
...............vvpIDSP...SEKdI.TSD..QCIVRTLFLSVDPAQRCRMN....
...PSt....gVDYLGP.YEI.GE....................................
..............................................PVDGmEGVGVVER.
........vGS.ACT.LEVGDLV.T..G.CirlW.TWTKYFV........C...DS-S..
...D.........--.L......VK.V----NlP......SsRN-FS..PSVILSCAGL.
.S.GITALLGIRK.KAL...ID..........RSr...pQTIVVSGAAGSCGSLAGQ...
.......................IAR.IEGCsKVIGICGSDDK...........CT....
.............VLKREFGFNDT.INYKT-.........E..N...VSERLGH......
.......LA....P...E.GIDIYWDNVGGVISDDVI.RAMNNEGRVVLCGQIAV.YN..
T..D......LPy...pP.----PLP.EHT..TKII.............K..ER.nIQRE
RYLVL.M...Y.KDE.I.DE...AVAQ.LSEWLQQDKIKV..KETIY--..........D
G.LNAAP.......................SAFVDMMNG....KNIGKMLIRP
>tr|Q0G840|Q0G840_CAEEL/45-373 Protein M106.3a, partially confirmed by transcript evidence OS=Caenorhabditis elegans GN=M106.3 PE=4 SV=1
...............vvpIDSP...SEKdI.TSD..QCIVRTLFLSVDPAQRCRMN....
...PSt....gVDYLGP.YEI.GE....................................
..............................................PVDGmEGVGVVER.
........vGS.ACT.LEVGDLV.T..G.CirlW.TWTKYFV........C...DS-S..
...D.........--.L......VK.V----NlP......SsRN-FS..PSVILSCAGL.
.S.GITALLGIRK.KAL...ID..........RSr...pQTIVVSGAAGSCGSLAGQ...
.......................IAR.IEGCsKVIGICGSDDK...........CT....
.............VLKREFGFNDT.INYKT-.........E..N...VSERLGH......
.......LA....P...E.GIDIYWDNVGGVISDDVI.RAMNNEGRVVLCGQIAV.YN..
T..D......LPy...pP.----PLP.EHT..TKII.............K..ER.nIQRE
RYLVL.M...Y.KDE.I.DE...AVAQ.LSEWLQQDKIKV..KETIY--..........D
G.LNAAP.......................SAFVDMMNG....KNIGKMLIRP
>tr|Q16ET2|Q16ET2_AEDAE/25-331 Alcohol dehydrogenase OS=Aedes aegypti GN=AAEL015034 PE=4 SV=1
..................EETI...DGE.L.KEN..EIFTEAVYLSVDPYMRPFMK....
...--......-----Q.HPE.GS....................................
..............................................VMIG.GQVAKVLD.
.........SK.NPK.FPKGSYV.V..G.A...F.GWRTHAI........C...NP-D..
...D.........--.V......AP.ERKPYPlP......DfDG-EP..LWLGIGALGM.
.P.GQTAYFGFLE.ICK...PK..........EG.....ETVVVSGAAGAVGSLVGQ...
.......................IAK.IKGC.KVIGIAGTEAK...........CE....
.............WI-RSLGFDHA.INYKT-.........A..D...VEAELKK......
.......AA....P...D.GVDCYFDNVGGSTAEIVR.KQMNLFGRISVCGTISD.YN..
S..E......PT.....-.----QVS.DPQ..RDFV.............W..KQ..LRQE
GFMVF.R...W.NDR.M.SE...AFGQ.NLKWIKEGKLKY..RETIT--..........E
G.FENMP.......................QAFIGTLTG....ENIGKAVVKV
>tr|Q16M06|Q16M06_AEDAE/41-345 Alcohol dehydrogenase OS=Aedes aegypti GN=AAEL012455 PE=4 SV=1
..................V-DK...LPA.L.KDG..DILAQAEYISVDPYMRPYMM....
...--......-----A.YPA.GS....................................
..............................................LMIG.GQVGKVID.
.........SK.NAS.FPVGSSI.F..G.Q...F.GWRTHTV........C...NP-E..
...T.........--.M......KK.-DQPYLlP......SfGN-LP..TSLALGVLGM.
.P.GNTAYFGLLE.LCS...PK..........KG.....ETVVVSGAAGAVGNHVGQ...
.......................IAK.NLGC.RVVGIAGSDAK...........CQ....
.............WL-KDLGFDEA.INYKT-.........A..N...IFAELKK......
.......AA....P...K.GVDVYFDNVGGQISETVI.KQMNLYGRIAVCGTISN.YN..
T..A......IE.....-.----KVS.DPL..RQMV.............F..KQ..LKME
GFVVW.R...W.NDR.W.ME...GIEA.NLKWINEGKLKW..HETVT--..........E
G.FENLP.......................MAFIDMLKG....GNTGKAVVKI
>tr|Q16M07|Q16M07_AEDAE/26-330 Alcohol dehydrogenase OS=Aedes aegypti GN=AAEL012457 PE=4 SV=1
..................-DEE...LPE.L.QDG..EFLAEAEYLSVDPYMRPYMS....
...--......-----R.FPV.GS....................................
..............................................LMIG.GQVAKIVE.
.........SK.NSK.FPVGAKI.F..G.Q...F.GWRTHTV........C...NP-D..
...K.........--.S......QS.-DKPYLlP......DfGT-LP..ASLALGVLGM.
.P.GNTAYFGFLE.LCS...PK..........DG.....ETVVVSGAAGAVGSIVGQ...
.......................IAK.LKGC.QVIGIAGSDDK...........CK....
.............WL-KTLGFDHT.INYKT-.........E..N...VLEALKK......
.......AA....P...K.GIDCYFDNVGGTITESVM.RLMNLYGRISVCGTISN.YN..
S..G......PI.....-.----TVQ.DPQ..RDFV.............F..KQ..LKME
GFIVS.R...W.RDR.W.ME...GILA.NLDWIKQGKLQY..EETVT--..........S
G.FDNMP.......................KAFMNMLKG....GNTGKAIVKV
>tr|Q16Q92|Q16Q92_AEDAE/27-331 Alcohol dehydrogenase OS=Aedes aegypti GN=AAEL011356 PE=4 SV=1
..................EEVM...-PA.I.KDG..EFLAKAEYLSVDPYMRIYIL....
...--......-----S.YPV.GS....................................
..............................................VMIG.GQIAQVIE.
.........SK.HAD.FPVGAYV.F..G.Q...F.GWRTYAI........C...NP-T..
...G.........--.I......ET.-RKPYVlP......DfGT-LP..RSLGIGTLGT.
.V.GNTAYFGFLE.ICR...PK..........EG.....ETVVVSGAAGAVGSIVGQ...
.......................IAK.IKGC.RVVGIAGSDEK...........CQ....
.............WL-REIGFDAA.INYKT-.........A..D...VGKELKE......
.......AA....P...E.GVDCYFDNVGGQIAATVR.KQMNLRGRIAVCGTISM.YN..
G..N......PI.....-.----QVE.DPQ..RDFV.............W..KQ..LVQE
GFSVH.R...W.TDK.W.FE...GIEQ.NLKWIQEGKLKY..RETVT--..........D
G.FESMP.......................QAFIDMMRG....QNVGKAIVKV
>tr|Q17EZ4|Q17EZ4_AEDAE/25-331 Alcohol dehydrogenase OS=Aedes aegypti GN=AAEL003617 PE=4 SV=1
..................QEAI...DAK.L.KDN..EFLAEAIYLSVDPYMRTFMP....
...--......-----Q.YPE.GT....................................
..............................................VMIG.CQVAKVLD.
.........SK.NPH.FPTGTYV.V..G.A...F.GWRTHSV........C...KP-D..
...E.........--.V......EP.EWKPYPlP......DfAG-EP..LSLGIGALGM.
.T.GQTAYFAFLK.ICK...PK..........EG.....ETVVVSAAAGAVGSLVGQ...
.......................IAK.IKGC.KVIGIVGTDAK...........CE....
.............WI-KSLGFEHA.INYKT-.........A..D...VEAELRN......
.......AS....P...E.GVDCYFDNVGGRTAEIVH.KQMNRFGRIAVCGSISD.YN..
S..E......VE.....-.----TVR.FSK..KDTA.............S..KK..LKRE
EFSVF.R...W.NDQ.R.SE...AIEQ.ILKWIKEGRIKC..RETIT--..........E
G.FENMP.......................QAFMGMLAG....ENIGKAVVKA
>tr|Q1HPR4|Q1HPR4_BOMMO/25-335 NADP-dependent oxidoreductase OS=Bombyx mori PE=2 SV=1
................efV---...IPP.L.IDG..EVLVKAEWISVDPYLRAYNS....
...--......-----Y.QAV.PY....................................
..............................................DQFS.YQVGVVVQ.
.........SR.DSN.YPVGTRV.V..A.H...K.GWCDHYV........F...TP-S..
...Tqp....ntpKDrI......YK.L-----.P......DlQG-LS..PSLGVGAVGM.
.P.GATAYFGFLE.ICK...PK..........AG.....ETVVVTGAAGAVGSLVGQ...
.......................IAK.IKGC.RVIGFAGTDDK...........VK....
.............WLEEELGFDKA.FNYKT-.........V..D...VPAALKE......
.......AA....P...N.GIDCYFDNVGGEISSQII.SKMNVYGRVSVCGSISA.YNed
L..T......KL.....P.----KAT.ILQ..PSLV.............F..NQ..IKVE
GFLVW.R...W.NDQ.-.SK...AFAE.IIPWIQSGKLKV..KEHVT--..........E
G.FDKLF.......................DAFIGMLAG....ENYGKAVVKV
>tr|Q22RF9|Q22RF9_TETTH/34-336 Oxidoreductase, zinc-binding dehydrogenase family protein OS=Tetrahymena thermophila SB210 GN=TTHERM_00016280 PE=4 SV=1
.................eSEVK...VDQ.I.---..--LVRVKFISIDASMRVWIS....
...GA......KTYMDP.VNP.GD....................................
..............................................VMPA.SCIGEVVF.
.........SR.SPD.LNKGDLV.L..G.L...M.KWQKYLI........L...DR-K..
...G.........--.L......MK.V-----.P......K.-E-YP.nPEHFLGVLGT.
.N.GLTAYFGMFD.IGK...PQ..........KG.....ETVVVSAAAGAVGQIAVQ...
.......................LAK.SVGA.RVIGMAGSKDK...........CE....
.............FV-KSLGADEC.INYKE-.........D..D...IFKKLKE......
.......YC....P...K.GIDVYFDNVGGEILDLCL.LLVRDHCRIVMCGAISG.YN..
S..T......KP.....-.----YAI.KNY..QRLI.............I..KK..GLMQ
GFIVM.D...Y.AKR.Y.KE...AIAY.LGNLISKNQLKH..TEDVL--..........Y
G.LDSAP.......................RGLRRLIGG....DNTGKVIIKC
>tr|Q54LY2|Q54LY2_DICDI/26-338 Putative uncharacterized protein OS=Dictyostelium discoideum GN=DDB_0186921 PE=4 SV=1
..................-EVD...LDEtL.GNN..QILVKLIYISVDPYVRGRMS....
...EG......KSYIDP.FKI.GE....................................
..............................................PIEC.GGVGKIEK.
.........SN.CSK.WKVGDYI.A..NnQ...F.PWKEKFV........T...DG-Nn.
..pG.........--.C......YK.A----D.K......N.-A-AP..LPCYLSLLGM.
.T.GMTAYCGLTE.IGE...PK..........KG.....ETLVVSAGSGAVGQIVGQ...
.......................VGK.IIGC.RVIGIAGSKEK...........CD....
.............FMTKELRFDVG.INYKS-.........P..T...YKDDIAK......
.......AV....E...KtGVDIYWENVGGEITDAVL.PHLNKYARIPLCGVISS.YN..
K..T......EL.....D.----VGP.RIQ..IYLL.............K..SS..AKMQ
GFIVF.N...Y.IDK.F.PA...ASKQ.LAEWYNQGKIKD..QHSIK--..........K
G.LDQVV.......................PSFLSLFNS....DHLGKMIIKI
>tr|Q54LY4|Q54LY4_DICDI/24-338 Zinc-containing alcohol dehydrogenase (ADH) OS=Dictyostelium discoideum GN=DDB_0231606 PE=4 SV=1
.................eKTFEf.sIEE.L.KNE..EVVVKLEIVSPDPYMRGRMT....
...TR......KSYIPP.FEI.GK....................................
..............................................PIVG.YAIGKVTK.
.........AGsASK.YSVGDYI.M..G.H...L.PWQSEFI........Y...NS-N..
...S.........-PyA......NK.I----D.T......T.-L-AP..LESFLSVLGM.
.V.GLTAYHGLKE.IAE...PK..........QG.....ETMVISAAAGAVGQLVGQ...
.......................IGK.IKGC.RVVGIVGSEEK...........IK....
.............YIVDELGFDVG.VNYNS-.........P..T...YKDDIAK......
.......AI....P...N.GVDIYWENVGGVVSDAIW.PHLNKFARIPLCGVISQ.YN..
S..T......EK.....D.----VGP.RIE..GYLL.............K..TS..SKLQ
GFIVA.N...Y.ASK.H.AE...ALKE.LAQWYKSGQLKD..RHTIN--..........N
G.FDQLV.......................PSFLALFKG....TNTGKMMVKL
>tr|Q7QF38|Q7QF38_ANOGA/40-345 AGAP000288-PA (Fragment) OS=Anopheles gambiae GN=AGAP000288 PE=4 SV=4
..................-TEP...LPAtL.QPG..EFLAQAEYLSVDPYMRPYML....
...--......-----A.YPE.GS....................................
..............................................LMIG.GQIARVTR.
.........SE.NAH.FPVGATV.F..G.Q...F.GWRTHTV........C...DP-A..
...R.........--.L......EK.-DKPYVlP......DfGG-LP..TSLGLGILGM.
.P.GNTAYFGLQE.LCQ...PQ..........PG.....ETVVVSGAAGAVGSVVGQ...
.......................IAK.IKGC.RAVGIAGTEEK...........CE....
.............WL-RKIGFDAA.INYKR-.........N..D...VYGELKK......
.......AA....P...R.GVDCYFDNVGGSVTETVL.KQMNVYGRIAVCGAISN.YN..
S..A......VG.....-.----KVT.DPQ..RQFV.............F..KQ..LRME
GFLVW.R...W.NDR.W.LE...GIEG.NLRWIREGRLAY..EETVT--..........E
G.FERMP.......................DAFIDMLRG....GNTGKAVVKV
>tr|Q7QF39|Q7QF39_ANOGA/26-331 AGAP000289-PA (Fragment) OS=Anopheles gambiae GN=AGAP000289 PE=4 SV=4
..................-EEP...VPE.L.QDG..EFLIKALYLSVDPYMRIYML....
...--......-----P.SPT.GC....................................
..............................................TMIG.GQVGEVIE.
.........SR.HAD.FPVGALA.F..A.Q...V.GWRTVSV........C...AP-A..
...S.........--.F......ET.-RKPYVlP......ElGP-LP..ASLGMGALGT.
.V.GNTAYFGLLE.ICQ...PQ..........PG.....ETVVVSGAAGAVGSLVGQ...
.......................IAK.IKGC.RVVGIAGSTEK...........CE....
.............WL-RELGFDGV.INYKE-.........E..D...VGEALRQ......
.......LA....P...D.GVDCYFDNVGGRTAETVK.GQMKPFGRIAVCGTISQ.YN..
G..R......EP.....A.----RVT.DPQ..RDFV.............W..KQ..LVQE
GFSVH.R...W.TDR.W.FE...GVHQ.NLRWIQEGKLKV..RETVT--..........D
G.FENMP.......................RAFIEMMRG....GNVGKAVVKV
>tr|Q7QFD1|Q7QFD1_ANOGA/43-351 AGAP000414-PA OS=Anopheles gambiae GN=AGAP000414 PE=4 SV=3
..................-EET...LPE.P.GEN..EFVAEAVFLSVDPYMRPYMA....
...--......-----S.YPA.GT....................................
..............................................VMIG.GQVAKVTA.
.........SR.HPQ.FPVGATV.F..G.N...F.GWRTHTL........V...NP-E..
...Q.........--.G......AA.DSRPYVlP......PfGA-HP..ASLGLGVLGM.
.P.GNTAYFGFLE.LCQ...PK..........QG.....ETVVVSGAAGAVGSLVGQ...
.......................IAK.IKGC.RVVGIAGSDDK...........CG....
.............WL-RELGFDAT.INYRQV.........E.rD..aFADALRA......
.......AA....P...G.GVDCYFDNVGGYISEAVL.GQMNLYGRISVCGTISN.YN..
A..E......RA.....-.----QVA.DPQ..RLFV.............F..KQ..LRQE
GFIVT.R...W.AKR.W.ME...GIRQ.NLQWIEEGRLRY..QETVT--..........D
G.FEQMP.......................AAFVSMLTG....GNTGKAVVKV
>tr|Q869N3|Q869N3_DICDI/34-316 Similar to Oceanobacillus iheyensis. Quinone oxidoreductase (Putative uncharacterized protein) OS=Dictyostelium discoideum GN=D
................nqK---...---.M.EKD..QIMIKLEYVSVDPYLRARMN....
...SK......KTFVDP.FKL.HD....................................
..............................................PINS.GCIGKVLK.
.........ST.SDR.FKEGDHV.S..G.Y...F.DWKEIQI........V...KVSK..
...E.........--.I......LM.A----D.P......N.-I-AP..LSAYLGICGM.
.P.GVTAYYGTVL.IGK...PK..........KG.....ETLVVNAAAGVVGTTVGQ...
.......................IGK.ILGL.RVVGICGSDEK...........AK....
.............SLINDFHFDSG.LNYHS-.........P..T...YAEDLKK......
.......AC....P...N.GIDIFYENVGGEVTDDI-.-----------------.--..
-..-......GQ.....-.----RAQ.YI-..--VF.............E..KR..ITMQ
GFLVF.D...Y.SDEdY.KD...AFQH.LSKWLKEGKMIE..KHVIN--..........N
G.FDQII.......................PSFIKIFETs..nKNIGKVIIKL
>tr|Q967C7|Q967C7_GEOCY/26-335 Leukotriene B4 OS=Geodia cydonium GN=lB4 PE=2 SV=1
..................-EEE...LPP.I.KDG..EFLCEAQWISVDPYMRPYTS....
...--......-----R.LPL.GI....................................
..............................................TMIG.TQVAKVVE.
.........SK.NDK.YSPGDLV.S..S.N...F.GWVTHTI........S...DG-V..
...Qqw....ggkQGpV......LK.L----D.P......A.-IHSS..PSTALGVLGM.
.P.GATSYFGFLE.ICQ...PK..........KG.....ETLVVNGGAGAVGSLVGQ...
.......................IAK.LKGC.RVVGFAGSDAK...........VK....
.............YM-LDLGFDAA.YNYKTV.........E..S...LDAAIKE......
.......SC....P...N.GVDLFFDNVGGEFFEVTL.SNMNEFGRVSVCGAISL.YN..
A..T......EK.....P.----KFR.SVS..EIIL.............F..KQ..LKVE
GFIVA.R...W.LDQ.W.PK...AFKE.ISEWIKEGKVKY..DEHVT--..........E
G.FDNMF.......................DAFAGLFTG....DNTGKAIVKI
>tr|A7E3P5|A7E3P5_BOVIN/3-290 Zinc binding alcohol dehydrogenase, domain containing 1 OS=Bos taurus GN=ZADH1 PE=2 SV=1
..................DTGS...---.D.---..--------------------....
...--......--YITP.WQL.SQ....................................
..............................................VVDG.GGVGIIEE.
.........SK.HTN.FMKGDFV.T..S.F...YwPWQTKVI........L...DG-N..
...I.........--.L......EK.V----D.P......QlVD-GH..LSYFLGAIGM.
.P.GLTSLIGVQE.KGH...IT..........AGs...nQTMVVSGAAGACGSLAGQ...
.......................IGR.LLGCsRVVGICGTPEK...........CL....
.............FLTSELGFDAA.INYKE-.........G..N...VAEQLHK......
.......LC....P...A.GVDVYFDNVGGDISDTVI.SQMNQNSHIILCGQISQ.YN..
K..D......VPy...pP.----PLP.PAI..EAIQ.............K..ER.nITRE
RFLVL.N...Y.KDK.F.EF...GILQ.LSQWFKEGKLKI..KETMI--..........N
G.LENMG.......................AAFQSMMTG....GNIGKQIVCI
>tr|A2XV46|A2XV46_ORYSI/32-342 Putative uncharacterized protein OS=Oryza sativa subsp. indica GN=OsI_015939 PE=4 SV=1
................psR---...VPE.G.TDG..AVLVKNLYLSCDPYMRGRMS....
...SH.....dGSYVDA.FVV.GE....................................
..............................................AITG.YGVGKVVD.
.........SS.HPG.FKAGDLV.W..G.M...T.GWEEYSL........I...KD-Pi.
..rA.........--.L......FA.I----R.H......P.-D-LP..LSYYTGLLGM.
.A.GFTAYVGFHE.ICA...PR..........EG.....ERVYVSAASGAVGQLVGQ...
.......................FAK.LMGC.YVVGSAGSDDK...........VR....
.............LLREKFGFDDA.FNYKK-.........E.sD...LSAALKR......
.......CF....P...E.GIDIYFENVGGAMLDAVL.LNMRVRGRVAACGMISQ.YN..
L..E......HP.....-.----DPV.HNL..TAIV.............T..KR..LRIE
GFIVS.D...H.YAR.Y.RE...YEEK.AARYVKEGKIAY..VEDVA--..........E
G.LENAP.......................AALIGLFSG....RNVGKQVVVV
>tr|A2YER9|A2YER9_ORYSI/28-341 Putative uncharacterized protein OS=Oryza sativa subsp. indica GN=OsI_022812 PE=4 SV=1
.............rvrww----...---.P.ESG..EVLVRNLYLSVDPYQLNRMK....
...RRs...asHLAVDG.IVP.GE....................................
..............................................RIDA.YGAGEVVA.
.........SA.CEE.YKEGDVV.A..G.V...L.GWEDYTL........F...RP-S..
..pG.........--.Vl....mSK.L----AaS......D.-D-LP..LSHHLSALGT.
.S.GMTAYAGLYE.VGR...PE..........AG.....EKVFVSAASGSVGSLVGQ...
.......................FAK.LAGC.YVVGCAGTNAK...........VD....
.............LLKNKLGFDDA.FNYKD-.........E.pD...MKSALKR......
.......YF....P...D.GIDIYFDNVGGETLEAAL.ANMNTYGRVALCGVISE.YT..
D..A......GH.....-.----RAV.PDL..LEVI.............Y..KR..ITIR
GFFAW.D...F.LTR.F.AE...FTGV.ISDWIRQGKVQV..IEDIS--..........D
G.LESVP.......................SAFAALFSG....DNIGKKMVKL
>tr|A2ZD47|A2ZD47_ORYSI/44-356 Putative uncharacterized protein OS=Oryza sativa subsp. indica GN=OsI_034490 PE=4 SV=1
.................rVPLG...TMA.P.---..AVMVKNIYLSCDPWMRGRMTk...
.hdDA.....tAEIAED.FVL.GE....................................
..............................................AMVN.FGVSKVVD.
.........ST.HPV.FAAGDLV.W..G.L...C.GWEEYSL........I...TQ-P..
..eT.........--.L......HK.I----N.H......P.-D-LP..LSYYTGVLGV.
.T.GLTAYAAFFE.VGK...PK..........KG.....ETVFVSAASGAVGQIVGQ...
.......................LAK.IAGC.YVVGSAGSDEK...........VT....
.............LLKTKFGFHDA.FNYKK-.........EgnD...LTGALRR......
.......CF....P...D.GIDIYFDNVGGATLDAAL.VNMRRGGRVVVCGMISQ.YN..
L..Q......EP.....-.----EGV.HNV..IQIL.............S..KT..IRVE
GFAVF.N...H.FGL.Y.PM...FEDE.MARYLKEGKVTV..LQDVV--..........K
G.IEKAS.......................EALIGMFSG....RNVGKLLVAV
>tr|A2ZJ54|A2ZJ54_ORYSI/33-343 Putative uncharacterized protein OS=Oryza sativa subsp. indica GN=OsI_036597 PE=4 SV=1
..................-TLA...VPA.-.GSE..AVIVKNLYVSCDPYMRGRMTr...
..hEM......PSYVPD.YVP.GE....................................
..............................................VITN.CGVMKVVS.
.........SG.HPD.FKDGDLV.W..G.V...T.GWEEYTL........V...NN-Pk.
..pY.........--.L......HK.I----N.Y......P.-E-FP..LSYYTGVLGI.
.A.GLTAYGGFFE.VSK...PK..........KG.....DYVFVSAASGAVGQIVGQ...
.......................LAK.ITGC.YVVGSAGSDEK...........VN....
.............LLKTKFGFHDA.FNYKK-.........E.lD...LEGALKR......
.......CF....P...E.GIDIYFDNVGGAMLDAVL.PNMCKGGQITTCGMISQ.YN..
L..E......LP.....-.----DGV.RNL..FYLV.............A..NS..LRME
GFLVS.N...Y.IAI.Y.HR...YEKE.MAGYLREGKVVY..VEDIV--..........E
G.LEAAP.......................SALIGLFTG....RNVGKQLVAI
>tr|A2ZJ56|A2ZJ56_ORYSI/23-285 Putative uncharacterized protein OS=Oryza sativa subsp. indica GN=OsI_036599 PE=4 SV=1
.................eDEME...VTS.-.---..--------------------....
...--......--YISD.FVQ.GE....................................
..............................................EI--.--------.
.........--.---.-----FV.W..G.M...T.GWQEYTV........I..nNP-E..
...S.........--.L......FK.I----N.H......P.-E-LP..LSYYTGILGM.
.P.GLTAYAGFFE.VPK...PK..........KG.....EYVFISGASGAVGQVVGQ...
.......................LAK.ITGC.YVVGSAGSDEK...........VN....
.............LLKSKFGFDDA.FNYKK-.........E.qD...LEAALRR......
.......CF....P...E.GIDIYYENVGGKMLDAVL.PNMRLGGRIVACGMISQ.YN..
L..E......QP.....-.----EGV.RNL..YYIV.............T..KR..LRME
GFHVF.D...Y.YDR.Y.YR...FEEE.MAGYLKEGKVSY..VEDVV--..........E
G.LDAAP.......................AALIRLFTG....CSVGKQLVAV
>tr|A2ZJ57|A2ZJ57_ORYSI/28-342 Putative uncharacterized protein OS=Oryza sativa subsp. indica GN=OsI_036600 PE=4 SV=1
.................tTEAPplaVPA.-.GSE..AVVVKNLYVSCDPYMRNRMTr...
..hEM......PSYVPD.FVP.GE....................................
..............................................VLAN.FGVMRVIS.
.........SG.HPD.FKAGDLV.W..G.I...T.GWEEYTV........I..nNP-E..
...S.........--.L......FR.I----N.H......P.-K-LP..LSYYTGILGM.
.P.GLTAYAGFFE.VSK...PK..........KG.....DYVFISAASGAVGQIVGQ...
.......................LAK.IIGC.YVVGSAGSDEK...........VS....
.............LLKTKFGFNDA.FNYRK-.........E.pD...LKAALRR......
.......YF....P...E.GIDIYFENVGGETLDAVL.PNMRLGGRIAACGMISQ.YN..
L..E......WP.....-.----EGV.KNL..FYIV.............T..KR..LRME
GFLVF.D...F.YDK.Y.YQ...FEEE.MARYLKEGKVAY..VEDVV--..........E
G.LDAAP.......................AALIKLFTG....RNVGKQLVAI
>tr|A2ZJ61|A2ZJ61_ORYSI/1-258 Putative uncharacterized protein OS=Oryza sativa subsp. indica GN=OsI_036604 PE=4 SV=1
..................----...---.-.---..--------------------....
...--......------.---.--....................................
..............................................----.----KVIS.
.........SG.HQD.FNAGDLV.W..G.I...T.GWEEYTV........I...DN-P..
..eT.........--.L......FK.I----N.H......P.-E-LP..LSYYTGILGM.
.P.GLTAYGGFFE.VAK...PK..........KG.....EYVFISSAFGAVGQIVGQ...
.......................LAK.ITGC.YVVGSAGSDEK...........VN....
.............LLKTKFGFDDA.FNYKK-.........E.lD...LEATLKR......
.......CF....P...D.GIDIYFENVGGAMLDAVL.PNMRVAGRIAACGMISQ.YN..
L..E......QP.....-.----EGV.YNT..ICIV.............T..KR..LRMQ
GFLVF.D...F.YDK.Y.YQ...IEEQ.IARYLKEGKVAY..TEDVV--..........E
G.LDAAP.......................AALVKLFTS....SSIGKQLVAV
>tr|A3A0F1|A3A0F1_ORYSJ/36-389 Putative uncharacterized protein OS=Oryza sativa subsp. japonica GN=OsJ_004273 PE=4 SV=1
.................eAAAP...APA.-.---..-VLVKNLYLSCDPYMRGRMR....
...DF.....hGSYIPP.FKP.GSvgfllpfacspfnqrcis..................
............................pstrriallviegsicvkVIEG.LGVARVVD.
.........ST.HPG.FSAGDIV.S..G.M...T.GWEEYSL........I...DR-P..
..eQ.........--.L......SK.I----Q.Q......S.-D-IP..LSYHLGLLGM.
.P.GFTAYAGFYE.ICS...PK..........KG.....EFVFVSAASGAVGQIVGQ...
.......................LAK.LHGC.YVVGSAGTNQKmhhsgftamfqVE....
.............LLKGKFGFDAA.FNYKE-.........E.pD...LTAALKR......
.......YF....P...E.GIDIYFENVGGPMLDAVL.LNMRTHGRIAVCGMVSQ.NA..
L..T......DP.....-.----VGI.HNI..FCLV.............P..KR..IRMQ
GFIQS.D...H.LHM.F.PQ...FVSD.MAKHYRDGKIVY..VEDMS--..........I
G.LENAP.......................AALVGLFSG....KNVGKKVVCV
>tr|A3BDC7|A3BDC7_ORYSJ/28-322 Putative uncharacterized protein OS=Oryza sativa subsp. japonica GN=OsJ_021049 PE=4 SV=1
.............rvrww----...---.P.ESG..EVLVRNLYLSVDPYQLNRMK....
...RRs...asHLAVDG.IVP.GE....................................
..............................................RIDA.YGAGEVVA.
.........SA.CEE.YKEGDVV.A..G.V...L.GWEDYTL........F...RP-S..
...P.........--.-......-A.C----SwT......S.-G---..----------.
.-.-MTAYAGLYE.VGR...PE..........AG.....EKVFVSAASGSVGSLVGQ...
.......................FAK.LAGC.YVVGCAGTNAK...........VD....
.............LLKNKLGFDDA.FNYKD-.........E.pD...MKSALKR......
.......YF....P...D.GIDIYFDNVGGETLEAAL.ANMNTYGRVALCGVISE.YT..
D..A......GH.....-.----RAV.PDL..LEVI.............Y..KR..ITIR
GFFAW.D...F.LTR.F.AE...FTGV.ISDWIRQGKVQV..IEDIS--..........D
G.LESVP.......................SAFAALFSG....DNIGKKMVKL
>tr|A3CG06|A3CG06_ORYSJ/1-211 Putative uncharacterized protein OS=Oryza sativa subsp. japonica GN=OsJ_034228 PE=4 SV=1
.................g----...---.L.---..--------------------....
...--......------.---.--....................................
..............................................----.--------.
.........--.---.-------.-..-.-...-.-------........-...--YS..
...G.........--.-......--.M-----.-......-.-H---..----------.
.-.GLTAYVGFFE.MSK...PK..........KG.....EYVFVSSACGAIGQIVGQ...
.......................LAK.IKGC.YVVGSAGSDDK...........VN....
.............LLKTKFGFDDA.FNYKK-.........E.tD...LEAALKR......
.......CF....P...E.GIDIDFENVGGAMLDAVL.PNMRLGGRITMCGMISQ.YH..
L..E......RP.....-.----EGV.RNL..MYII.............T..KR..LRME
GFVIF.D...S.IAV.Y.RQ...FEEE.MAGYLREGKVTY..LEDIV--..........Q
G.LDAAP.......................AALIGIYNG....LNVGKQLVAI
>tr|A5AE87|A5AE87_VITVI/46-359 Putative uncharacterized protein OS=Vitis vinifera GN=VITISV_036384 PE=4 SV=1
..................-SLD...ANS.I.PDG..HVAVELLWISVDPYLRTRMTg...
..hDD......GLYFSQ.FAL.NE....................................
..............................................VITA.FGVGRVXX.
.........SK.NGK.FSTGDIV.X..NpF...F.PFAEYCI........A...PP-T..
...F.........--.L......RV.I----DpT......A.-G-IE..LPAYLSSLGV.
.P.GFAAWVGIEV.LGN...PK..........PG.....SNVFISAAAGGVGIFAGQ...
.......................LAK.LKGC.RVVGSTGTDEK...........VK....
.............LLKEEFGYDEA.FXYNK-.........E.tD...FDAALXK......
.......YF....P...N.GIDLYLDNVGGKMLEAVL.NHVNLHARIPICGMISQ.YNqi
W..T......ER.....-.----EGV.RNL..LNMV.............G..KE..VRME
GYLVG.S...Y.LDR.F.DD...FTKE.METYTKEGKLRS..KHKIY--..........C
G.IESFI.......................ESLGSMFTS....SNIGKVITTF
>tr|A5AHT6|A5AHT6_VITVI/34-343 Putative uncharacterized protein (Chromosome undetermined scaffold_351, whole genome shotgun sequence) (Chromosome undetermined
..................K-LK...VPK.-.GSG..AFLVKNLYLSCDPYMRGRMR....
...DF.....hDSYLPP.FTP.GS....................................
..............................................VIEG.FGVSRVVD.
.........SD.NPN.FKPGDLI.A..G.V...T.GWEEYSL........I...YRTQ..
...Q.........--.L......RK.I----QhQ......D.-D-IP..LSFHVGLLGM.
.P.GFTAYAGFYE.VCS...PQ..........KG.....ETVLVSAASGAVGQLVGQ...
.......................LAK.LHGC.YVVGSAGSSQK...........VD....
.............LLKNKLGFDEA.FNYKE-.........E.pN...LDAALKR......
.......YF....P...K.GIDIFFDNVGGDMLDAAL.LNMRIHGRIAICGMVSQ.TS..
L..S......NP.....-.----QGI.HNM..YALI.............T..KR..ITMK
GFLQS.D...Y.LHL.F.PR...FVED.VSCYYKQGKIVY..IEDMN--..........Q
A.LESAP.......................AAFVGLFSG....KNVGKQVICV
>tr|A5AWL0|A5AWL0_VITVI/46-359 Putative uncharacterized protein OS=Vitis vinifera GN=VITISV_034510 PE=4 SV=1
.................sLDAD...--S.I.PKD..HVAVELLWVSVDPYLRGRMSg...
..qDE......GLYFSQ.FAL.DE....................................
..............................................VITT.CGIGRVIR.
.........SK.SSK.FSKGDLVsT..S.F...F.PFSEYFI........I...EA-T..
...S.........--.L......QV.V----DqT......A.-G-IE..XSTYLSALGV.
.P.GFAAWVAIEV.IGN...PK..........SG.....SNVFISAAAGGVGMFAGQ...
.......................LAK.FKGC.RVVGSTGTDEK...........VK....
.............LLKEEFGYDEA.FNYNK-.........E.aD...FDAALSK......
.......YF....P...N.GIDLYLDNVGGKMLEAVL.NHVNARARIAVSGMISQ.YNqv
W..T......ER.....-.----EGV.RNL..LNIV.............G..KE..VRIE
GYLMG.S...H.MDR.F.DD...FTKA.MVTYTKEGKLRS..KHKIY--..........Y
G.IESFI.......................ESLGSIFSS....SNIGKLQFRG
>tr|A5AXT8|A5AXT8_VITVI/28-342 Putative uncharacterized protein OS=Vitis vinifera GN=VITISV_026273 PE=4 SV=1
.................tAALH...LWAeP.GSN..DVIVKNLHVSIDPYQLNRMKsys.
sshRT......INFAVP.ISP.GM....................................
..............................................DIDA.YGVGRVVA.
.........SG.HPE.FEEDDLV.V..G.L...I.SWGEYSV........V...KGGN..
...M.........--.L......RK.L----D.P......M.-G-FP..LSNHVGILGF.
.S.GLTAHGGFFQ.VCK...PK..........KG.....EKVFVSAASGSVGNLVGQ...
.......................YAK.LFGC.YVVGCAGNKQK...........VN....
.............LLKEKLGFDDA.FNYKE-.........E.tD...LKSTLKR......
.......YF....P...D.GIDIYFDNVGAEMLEAAV.ANMNIFGRVAVCGVISQ.YT..
D..S......GK.....R.----AAP.-DM..LDIV.............Y..KR..ITIQ
GFLAA.D...L.MNG.Y.TD...FIST.TQDYLNDGKIQV..IEDIS--..........Q
G.VESIP.......................SAFVGLFRG....DNVGK---KI
>tr|A5BJX1|A5BJX1_VITVI/29-335 Putative uncharacterized protein OS=Vitis vinifera GN=VITISV_003098 PE=4 SV=1
...............alhLSVE...---.P.GSK..DVIVKNLYVSIDPYQINRMK....
...IVcssqklVSTADG.ITP.GQ....................................
..............................................AISA.HGLGRVVA.
.........SG.SPE.FEKDDLV.V..G.L...I.NWEEYTI........V...KGGN..
...T.........--.L......RK.L----D.P......M.-G-FP..LSYHLGVLGL.
.S.GLTAYAGFVE.VCK...PK..........KG.....EKVFVSAACGSVGNLVGQ...
.......................YAK.LFGC.HVV--------...........-E....
.............LLKGKLGFDDA.FNYKE-.........E.tD...LKSTLKR......
.......YF....P...D.GMDIYFDNVGGKMLEASV.ANMNPFGRIAVCGIISE.YT..
G..I......GE.....R.----AAP.-DM..IDIV.............Y..KR..LKIQ
GFLVI.D...Y.LKG.M.DD...FIST.MSNHLSXGKIHV..LEDIS--..........Q
G.VESIS.......................SAFVGLFQG....DNVGKKVVKV
>tr|A5BKL3|A5BKL3_VITVI/34-342 Putative uncharacterized protein (Chromosome chr5 scaffold_72, whole genome shotgun sequence) OS=Vitis vinifera GN=GSVIVT000347
................slK---...VPE.-.GSE..AVLVKNLYLSCDPYMRSRMR....
...NI.....qGSYVEP.FKP.GS....................................
..............................................PITG.YGVAKVLD.
.........SR.HPD.FRTGDLV.W..G.I...T.GWEEYSL........I...TT-D..
..eR.........--.L......FK.I----Q.H......T.-D-VP..LSYYTGILGM.
.A.GMTAYSGFYE.ICS...PK..........KG.....EYVFISAASGAVGQLVGQ...
.......................FAK.LLGC.YVVGSAGTKEK...........VD....
.............LLKNKFGFDEA.FNYKE-.........E.qD...LEACLKR......
.......YF....P...E.GIDIYFENVGGKMLDAVL.VNMRLHGRIAVCGMISQ.YN..
L..E......EP.....-.----EGV.RNL..FTIV.............T..KR..IRME
GFLVF.D...Y.YHL.Y.PK...FLDL.IMPYIREGKIVY..VEDIA--..........E
G.LESAP.......................TALIGLYSG....RNVGKQVVVV
>tr|A5BKL4|A5BKL4_VITVI/31-361 Putative uncharacterized protein OS=Vitis vinifera GN=VITISV_043826 PE=4 SV=1
................slK---...VPE.-.GSK..AVLVKNLYLSCDPYMRPRMT....
...YT.....tDSYVDS.FKP.GSedasekkyrmt.........................
...................................virptlimavsVIEG.YGVAKVLD.
.........SG.HPN.FSKGDLV.W..G.F...T.NWEEYSL........I...TSTE..
...M.........--.L......IK.I----P.T......T.-D-VP..LSYYTGILGM.
.P.GLTAYAGFYE.ICT...PK..........KG.....EYVYVSAASGAVGQLVGQ...
.......................FAK.LLGC.YVVGSAGSKEK...........VD....
.............LLKNKFGFDEA.FNYKE-.........E.tD...LVACLKR......
.......YF....P...E.GIDIYFDNVGGKMLDAVL.LNMRVHGRIAACGMISQ.YN..
L..D......KL.....-.----EGV.CNL..INII.............I..KQ..VRMQ
GFVIT.S...Y.YHL.Y.PK...YLEM.VLPHIKEGKIVY..VEDTV--..........E
G.LESAP.......................QALIGLFSG....RNVGKQVVVV
>tr|A5BKL5|A5BKL5_VITVI/27-339 Putative uncharacterized protein (Chromosome chr5 scaffold_72, whole genome shotgun sequence) OS=Vitis vinifera GN=GSVIVT000347
...............tstMSLK...VPE.-.GSQ..AVLVKNLYLSCDPYMRARMT....
...YT.....hTSYIGS.FKP.GS....................................
..............................................VLNG.FGVAKVLD.
.........SG.HPN.FSKGDLI.W..G.F...T.GWEEYTL........M...TSTE..
...T.........--.L......FK.I----P.T......T.-D-VP..LSYYIGILGM.
.P.GMTAYAGFYE.ICT...PK..........KG.....EYVYVSSASGAVGQLVGQ...
.......................FAK.LLGC.YVVGSAGTKEK...........VD....
.............LLKDKFGFDDA.FNYKE-.........E.pD...LASCLKR......
.......YF....P...E.GIDIYFDNVGGEMLDAVL.PRMRSHGRIAVCGMISQ.YN..
M..E......KP.....-.----EGL.CNL..ISII.............I..KQ..VKIQ
GFLVR.S...Y.YHL.Y.PK...YMEM.VLPHIKEGKIVY..VEDTV--..........E
G.LENAP.......................QALIGLFSG....ANVGKQVVVV
>tr|A5BNR2|A5BNR2_VITVI/30-330 Putative uncharacterized protein OS=Vitis vinifera GN=VITISV_035662 PE=4 SV=1
................slK---...VPE.-.ESN..GVLVKNLYLSCDPYMRILMR....
...KVp....dNNLFTC.YIP.GS....................................
..............................................PITG.FGVARVLD.
.........SR.HPN.FKEGDLV.W..G.T...T.AWEEYSL........I..tTP-E..
...T.........--.L......IK.I----E.H......T.-D-VP..LSYYTGIL--.
.-.------SFYE.LCS...PR..........KG.....ECVFISSAFGTVGQIVGQ...
.......................FAK.LTGC.YVVGSAGSKEK...........VD....
.............LLKNKLGFDAA.FNYKE-.........E.hD...LDAALKR......
.......YC....P...D.GIDIYFDNVGGKMLDAVL.LNMRPRGRIAACGMVSQ.YN..
L..E......EP.....-.----EGV.KNL..IQVI.............Y..KQ..IRIE
GLVVF.N...Y.YHL.Y.PK...FLDM.ILPHIREGKIVY..FEEIN--..........E
G.LESGP.......................AALIKLLSG....RNVGKQVVVV
>tr|A5BNR3|A5BNR3_VITVI/64-341 Putative uncharacterized protein (Chromosome chr5 scaffold_72, whole genome shotgun sequence) OS=Vitis vinifera GN=GSVIVT000347
..............kmmiTSSS...LK-.P.---..--------------------....
...--......------.---.GS....................................
..............................................AITG.YGVARVLD.
.........SG.DPN.FREGELI.W..G.T...T.GWEEYSL........I...TT-S..
...S.........--.I.....rFK.I----Q.H......T.-D-VP..LSNYTGIFGM.
.P.GITAYARFYE.ICS...PK..........KG.....EHVSVSAASGAVGQLVGQ...
.......................FAK.LMGC.YVVGSVGSKEK...........VD....
.............LLKNKHGFNEA.FNYKE-.........E.hE...LDAALKR......
.......CF....P...E.GIDIYFDNVDGKMLDAIL.-NMRTRGRIAACGMVSQ.YN..
L..E......QP.....-.----ESI.KNL..INII.............S..KQ..VCIQ
GFVSH.E...Q.YHL.Y.PQ...MLDT.LLPYIREGKLVY..VEDIA--..........E
G.LERSP.......................AALVGLFSG....HNVGKQVAAV
>tr|A5BNR5|A5BNR5_VITVI/34-305 Putative uncharacterized protein OS=Vitis vinifera GN=VITISV_035665 PE=4 SV=1
..................-TLK...VPE.G.NSK..AVLVKNLYLSCDPYIRGHTK....
...SI.....qGGYADEyFKP.GS....................................
..............................................PIVG.YGVAKVLD.
.........SG.HPD.FKKDDLV.W..G.F...T.GWEEYSL........I...TATE..
...S.........--.L......FK.I----H.H......T.-D-VP..LSYYTGLLSM.
.P.GMTAYTGFYE.VCA...PK..........KE.....EYVFVSSAFGAVGQLVGQ...
.......................LAK.LLGC.YVVGSAGSKEK...........VD....
.............LLKTKIGFDEA.FNYKE-.........E.kD...YDACLKR......
.......YF....P...E.GIDIYFDSVGGKMLDAAL.LNMRLDGRIAACV----.--..
L..R......KL.....-.----YVSySNL..FILV.............-..--..----
--MVS.E...P.EQQ.T.TM...AGSQ.KASGSENKTIDP..SHPLY--..........-
-.-----.......................---------....---------I
>tr|A5BNR6|A5BNR6_VITVI/34-342 Putative uncharacterized protein (Chromosome chr5 scaffold_72, whole genome shotgun sequence) OS=Vitis vinifera GN=GSVIVT000347
................slK---...VPE.-.GSK..AVVVKNLYLSCDPYMRPRMS....
...YT.....tDSYIHS.FKP.GS....................................
..............................................VISG.YGVAKVLD.
.........SG.HPN.FSKGDLV.W..G.F...T.GWEEYTL........I...TA-P..
..eS.........--.L......FK.I----P.N......N.-D-VP..LSYYIGILGM.
.P.GITAYAGFYE.ICS...PK..........KG.....EYVYVSAASGAVGQLVGQ...
.......................FAK.LIGC.YVVGSAGSKEK...........VD....
.............LLKNKFGFDEA.FNYKE-.........E.qD...LVACLKR......
.......YF....P...E.GIDIYFENVGGPMLDAVL.ANMRVQGRIAACGMISQ.YN..
L..D......KP.....-.----VGV.YNL..MNII.............K..KQ..IKMQ
GFVAG.S...Y.FHL.Y.PK...FLEM.ILPHVKEGKVVY..VEDIA--..........E
G.LESAP.......................QALIGLFSG....RNVGKQVVLV
>tr|A5BYT8|A5BYT8_VITVI/1-205 Putative uncharacterized protein OS=Vitis vinifera GN=VITISV_019588 PE=4 SV=1
..................----...---.-.---..--------------------....
...--......------.---.--....................................
..............................................----.--------.
.........--.---.-------.-..-.-...-.-------........-...---P..
...G.........--.-......--.------.-......-.-F---..----------.
.-.--TAYAGFYE.VCS...PQ..........KG.....ETVLVSAASGAVGQLVGQ...
.......................LAK.LHGC.YVVGSAGSSQK...........VD....
.............LLKNKLGFDEA.FNYKE-.........E.pN...LDAALKR......
.......YF....P...K.GIDIFFDNVGGDMLDAAL.LNMRIHGRIAICGMVSQ.TS..
L..S......NP.....-.----QGI.HNM..YALI.............T..KR..ITMK
GFLQS.D...Y.LHL.F.PR...FVED.VSCYYKQGKIVY..IEDMN--..........Q
A.LESAP.......................AAFVGLFSG....KNVGKQVICV
>tr|A7PF30|A7PF30_VITVI/26-343 Chromosome chr11 scaffold_13, whole genome shotgun sequence OS=Vitis vinifera GN=GSVIVT00016886001 PE=4 SV=1
.................tAALR...LWAeP.GSN..DVIVKNLYVSIDPYQLNRMKsys.
sshRT......INFAVP.ISP.GM....................................
..............................................DIDA.YGVGRVVA.
.........SG.HPE.FEEDDLV.V..G.L...I.SWGEYSV........V...KGGN..
...M.........--.L......RK.L----D.P......M.-G-FP..LSNHVGILGF.
.S.GLTAHGGFFQ.VCK...PK..........KG.....EKVFVSAASGSVGNLVGQ...
.......................YAK.LFGC.YVVGCAGSKQK...........VN....
.............LLKEKLGFDDA.FNYKE-.........E.tD...LKSTLKR......
.......YF....P...D.GIDIYFDNVGAEMLEAAV.ANMNIFGRVAVCGVISQ.YT..
D..S......GK.....R.----AAP.-DM..LDIV.............Y..KR..ITMQ
GFLAA.D...L.MNG.Y.TD...FIST.TQDYLNDGKIQV..IEDIS--..........Q
G.VESIP.......................SAFVGLFRG....DNVGKKIVKI
>tr|A7PX31|A7PX31_VITVI/46-359 Chromosome chr12 scaffold_36, whole genome shotgun sequence OS=Vitis vinifera GN=GSVIVT00025879001 PE=4 SV=1
..................-SLD...ANS.I.PDG..HVAVELLWISVDPYLRTRMTg...
..hDD......GLYFSQ.FAL.NE....................................
..............................................VITA.FGVGRVFL.
.........SK.NGK.FSTGDIV.I..NpF...F.PFAEYCI........A...PP-T..
...F.........--.L......RV.I----DpT......A.-G-IE..LPAYLSSLGV.
.P.GFAAWVGIEV.LGN...PK..........PG.....SNVFISAAAGGVGIFAGQ...
.......................LAK.LKGC.RVVGSTGTDEK...........VK....
.............LLKEEFGYDEA.FNYNK-.........E.tD...FDAALRK......
.......YF....P...N.GIDLYLDNVGGKMLEAVL.NHVNLHARIPICGMISQ.YNqi
W..T......ER.....-.----EGV.RNL..LNMV.............G..KE..VRME
GYLVG.S...Y.LDR.F.DD...FTKE.METYTKEGKLRS..KHKIY--..........C
G.IESFI.......................ESLGSMFTS....SNIGKVVIQV
>tr|A7PX32|A7PX32_VITVI/46-359 Chromosome chr12 scaffold_36, whole genome shotgun sequence OS=Vitis vinifera GN=GSVIVT00025882001 PE=4 SV=1
.................sLDAD...--S.I.PKD..HVAVELLWVSVDPYLRGRMSg...
..qDE......GLYFSQ.FAL.DE....................................
..............................................VITT.CGIGRVIR.
.........SK.SSK.FSKGDLVsT..S.F...F.PFSEYFI........I...EA-T..
...S.........--.L......QV.V----DqT......A.-G-IE..ISTYLSALGV.
.P.GFAAWVAIEV.IGN...PK..........SG.....SNVFISAAAGGVGMFAGQ...
.......................LAK.FKGC.RVVGSTGTDEK...........VK....
.............LLKEEFGYDEA.FNYNK-.........E.aD...FDAALSK......
.......YF....P...N.GIDLYLDNVGGKMLEAVL.NHVNARARIAVSGMISQ.YNqv
W..T......ER.....-.----EGV.RNL..LNIV.............G..KE..VRIE
GYLMG.S...H.MDR.F.DD...FTKA.MVTYTKEGKLRS..KHKIY--..........Y
G.IESFI.......................ESLGSIFSS....SNIGKVVIQV
>tr|A7Q6A1|A7Q6A1_VITVI/29-356 Chromosome chr11 scaffold_56, whole genome shotgun sequence OS=Vitis vinifera GN=GSVIVT00031311001 PE=4 SV=1
...............alhLSVE...---.P.GSK..DVIVKNLYVSIDPYQINRMK....
...RVcssqklVSTADG.ITP.GQ....................................
..............................................AISA.NGIGRVMA.
.........SG.NPE.FEKDDLV.V..G.L...I.NWEEYTI........V...KGGN..
...T.........--.F......RK.L----D.P......M.-G-FP..LSYHLGVLGL.
.S.GLTAYGGFFE.VCK...PK..........KG.....EKVFVSAACGSVGNLVGQ...
.......................YAK.LFGC.HVVGCAGTKQK...........ASffhf
sf.....tiyqtiFLYNSLGFDDA.FNYKE-.........E.aD...LKSTLKR......
.......YF....P...D.GIDIYFDNVGGKMLEASV.ANMNPFGRIAVCGIISE.YT..
G..I......GE.....R.----VAP.-DM..IDIV.............Y..KR..LKVQ
GFLVI.D...Y.LKG.M.DD...FIST.MSNHLSTDKIHV..LEDIS--..........Q
G.VESIP.......................SAFVGLFRG....DNVGKKVVKV
>tr|A7Q6A2|A7Q6A2_VITVI/27-356 Chromosome chr11 scaffold_56, whole genome shotgun sequence OS=Vitis vinifera GN=GSVIVT00031312001 PE=4 SV=1
.............taalnLSVE...---.P.GSK..DVIVKNLYVSIDPYQINRMK....
...RVcssqklVSTADG.ITP.GQ....................................
..............................................AISA.HGLGRVVA.
.........SG.NPE.FEKDDLV.V..G.L...I.NWEEYTI........V...KGGN..
...I.........--.L......RK.L----D.P......M.-G-FP..LSYHLGVLGL.
.S.GLTAYAGFVE.VCK...PK..........KG.....EKVFVSAACGSVGNLVGQ...
.......................YAK.LFGC.HVVGCAGTKQK...........ASffhf
sfsiyqtiflydfLLKGKLGFDDA.FNYKE-.........E.tD...LKSTLKR......
.......YF....P...D.GMDIYFDNVGGKMLEASV.ANMNPFGRIAVCGIISE.YT..
G..I......GE.....R.----AAP.-DM..IDIV.............Y..KR..LKIQ
GFLVI.D...Y.LKG.M.DD...FIST.MSNHLSTGKIHV..LEDIS--..........Q
G.VESIS.......................SAFVGLFQG....DNVGK-----
>tr|A7QAY4|A7QAY4_VITVI/31-339 Chromosome chr5 scaffold_72, whole genome shotgun sequence OS=Vitis vinifera GN=GSVIVT00034732001 PE=4 SV=1
................slK---...VPE.-.GSK..AVLVKNLYLSCDPYMRPRMT....
...YT.....tDSYVDS.FKP.GS....................................
..............................................VIEG.YGVAKVLD.
.........SG.HPN.FSKGDLV.W..G.F...T.NWEEYSL........I...TSTE..
...M.........--.L......IK.I----P.T......T.-D-VP..LSYYTGILGM.
.P.GLTAYAGFYE.ICT...PK..........KG.....EYVYVSAASGAVGQLVGQ...
.......................FAK.LLGC.YVVGSAGSKEK...........VD....
.............LLKNKFGFDEA.FNYKE-.........E.tD...LVACLKR......
.......YF....P...E.GIDIYFDNVGGKMLDAVL.LNMRVHGRIAACGMISQ.YN..
L..D......KL.....-.----EGV.CNL..INII.............I..KQ..VRMQ
GFVIT.S...Y.YHL.Y.PK...YLEM.VLPHIKEGKIVY..VEDTV--..........E
G.LESAP.......................QALIGLFSG....RNVGKQVVVV
>tr|A7QAY6|A7QAY6_VITVI/34-341 Chromosome chr5 scaffold_72, whole genome shotgun sequence OS=Vitis vinifera GN=GSVIVT00034734001 PE=4 SV=1
................slK---...VPE.-.GSK..AVVVKNLYLSCDPYMRLRMS....
...CD......ANYFQP.FKP.GS....................................
..............................................VMTG.NGVAKVMD.
.........SG.HPS.FSKGDLV.W..G.I...T.RWEEYTL........V...TATE..
...S.........--.L......FE.I----P.D......T.-D-VP..LSYYIGILGV.
.P.GLTAYVGFYE.LCT...PK..........KG.....EYVYVSSASGAVGQLVGQ...
.......................FAK.LLGC.YVVGSAGTKEK...........VD....
.............LLKNKFGFDEA.FNYKE-.........E.qD...LATCLKR......
.......YF....P...E.GIDIYFENVGGAMLDAVL.PNMRVHGRIAACGMISQ.YN..
L..D......KP.....-.----EGI.YNL..MNVI.............N..KQ..IKMQ
GFITP.S...Y.FHL.Y.PK...FLET.ILPHIKEGKVAY..VEDVA--..........E
G.LQNAP.......................PALIGLFSG....HNVGKQVIQV
>tr|A7QAY9|A7QAY9_VITVI/34-257 Chromosome chr5 scaffold_72, whole genome shotgun sequence OS=Vitis vinifera GN=GSVIVT00034737001 PE=4 SV=1
..................-TLK...VPE.G.NSK..AVLVKNLYLSCDPYIRGHTK....
...SI.....qGGYADEyFKP.GS....................................
..............................................PIVG.YGVAKVLD.
.........SG.HPD.FKKDDLV.W..G.F...T.GWEEYSL........I...TATE..
...S.........--.L......FK.I----H.H......T.-D-VP..LSYYTGLLSM.
.P.GMTAYTGFYE.VCA...PK..........KE.....EYVFVSSAFGAVGQLVGQ...
.......................LAK.LLGC.YVVGSAGSKEK...........VD....
.............LLKTKIGFDEA.FNYKE-.........E.kD...YDACLKR......
.......YF....P...E.GIDIYFDSVGGKMLDAAL.LNMRLDGRIAAVG----.--..
-..-......--.....-.-------.---..----.............-..--..----
-----.-...-.---.-.--...----.------------..-------..........-
-.-----.......................---------....----------
>tr|A7QAZ2|A7QAZ2_VITVI/30-339 Chromosome chr5 scaffold_72, whole genome shotgun sequence OS=Vitis vinifera GN=GSVIVT00034740001 PE=4 SV=1
................slK---...VPE.-.ESN..GVLVKNLYLSCDPYMRILMR....
...KVp....dNNLFTC.YIP.GS....................................
..............................................PITG.FGVARVLD.
.........SR.HPN.FKEGDLV.W..G.T...T.AWEEYSL........I..tTP-E..
...T.........--.L......IK.I----E.H......T.-D-VP..LSYYTGILSM.
.P.GMTAYAGFYE.LCS...PR..........KG.....ECVFISSAFGTVGQIVGQ...
.......................FAK.LTGC.YVVGSAGSKEK...........VD....
.............LLKNKLGFDAA.FNYKE-.........E.hD...LDAALKR......
.......YC....P...D.GIDIYFDNVGGKMLDAVL.LNMRPRGRIAACGMVSQ.YN..
L..E......EP.....-.----EGV.KNL..IQVI.............Y..KQ..IRIE
GLVVF.N...Y.YHL.Y.PK...FLDM.ILPHIREGKIVY..FEEIN--..........E
G.LESGP.......................AALIKLLSG....RNVGKQVVVV
>tr|A7XDF3|A7XDF3_9LAMI/33-343 (+)-pulegone reductase OS=Mentha haplocalyx var. piperascens PE=2 SV=1
................cmE---...IPH.G.CNG..AVLVKNLYLSVNPYLILRMGkldi
pqfD-......-----S.ILP.GS....................................
..............................................TIVS.YGVSKVLD.
.........ST.HPS.YEKGELI.W..GsQ...A.GWEEYTL........I..qNP-Y..
...N.........--.L......FK.I----Q.D......K.-D-VP..LSYYVGILGM.
.P.GMTAYAGFFE.ICS...PK..........KG.....ETVFVTAAAGSVGQLVGQ...
.......................FAK.MFGC.YVVGSAGSKEK...........VD....
.............LLKNKFGFDDA.FNYKE-.........E.sD...YDTALKR......
.......HF....P...E.GIDIYFDNVGGKMLEAVI.NNMRVHGRIAVCGMVSQ.YS..
L..K......QP.....-.----EGV.HNL..LKLV.............P..KQ..IRMQ
GFVVV.D...Y.YHL.Y.PK...FLEM.VLPCIKEGKVIY..VEDIS--..........E
G.LESAP.......................SALLGVYVG....RNIGNQVVAV
>tr|A8MQM0|A8MQM0_ARATH/2-243 Uncharacterized protein At3g59845.2 OS=Arabidopsis thaliana GN=At3g59845 PE=4 SV=1
..................----...---.-.---..--------------------....
...--......------.---.--....................................
..............................................----.--------.
.........--.---.-------.W..G.I...V.NWEEFST........I...NP-A..
...A.........--.I......FK.I----DvN......I.-N-VP..LSYYTGILGM.
.I.GLTAYAGFFE.ICS...PK..........KG.....DTVFVSAASGAVGQLVGQ...
.......................FAK.LMGC.YVVGSAGSKQK...........VD....
.............LLLNKFGYDDA.FNYKE-.........E.pD...LDSALKR......
.......CV....P...K.GIDIYFENVGGKMLDAVL.LNMKTYGRIAVCGMISQ.YH..
L..E......TR.....D.----RLQ.-NL..PDII.............F..KK..IRMQ
GFASY.D...F.IDR.F.PK...FLEF.VLPYIKEEKLAY..VEDIV--..........E
G.LENGP.......................AALVGLLHG....KNVGKQVLKV
>tr|A9NUD3|A9NUD3_PICSI/31-346 Putative uncharacterized protein OS=Picea sitchensis PE=2 SV=1
................qlDVGS...VGKdG.SPG..DVAVQNLWISVDPYLRQLMKq...
..sDD......GLYMPS.FQL.NQ....................................
..............................................VIRS.ASVGKVVA.
.........SA.NPA.FEVGDIV.S..G.F...Y.QVSEYAI........V...PG-G..
...G.........--.L......RK.I----D.T......S.-V-AK..PSDYLGLLGM.
.P.ALTAWSGFTI.VGE...PN..........PG.....DEVFVSAAAGSVGMLVGQ...
.......................LAK.IKGC.RVVGSAGSDQK...........VK....
.............LLKEEFGFDDA.FNYKS-.........E.tD...WDAALAR......
.......YF....P...R.GIDIYFDNVGGRMLEAVL.NNINMKARIPLCGMISQ.YN..
Q..E......WK.....Q.---RFGV.RNL..LNLV.............G..KC..VKME
GFMCV.Q...Y.LHR.M.GE...FLEE.MTGYIKEGKLKY..KEDVK--..........E
G.LESFL.......................EAFNSMFSG....DNLGKPVIYL
>tr|A9P0J2|A9P0J2_PICSI/29-341 Putative uncharacterized protein OS=Picea sitchensis PE=2 SV=1
.................sTKLP...LQ-.L.KDGsqDVLAKNLYLSCDPYMRGCMR....
...NL......PSYFTPiFTP.GS....................................
..............................................VING.YGVAKVVI.
.........SN.HPD.FKEDDLV.M..G.I...T.GWEEYSI........I...PGGN..
...Q.........--.L......QK.I----R.Y......T.-D-IP..LSYYLGILGM.
.P.GLTAYVGFYD.LSS...PK..........AG.....EKVFISAASGAVGQLVGQ...
.......................FAK.MHGC.YVVGSAGSKQK...........VE....
.............LLKDRLGFDDA.FNYKE-.........E.lD...LHATLKR......
.......YF....P...N.GIDIYFENVGSKMLEAVL.ENMNLHGRIAACGMISE.YN..
L..E......EG.....-.----QGI.RNI..SRVI.............S..KR..IKIQ
GFIIH.D...Y.WHM.Y.PQ...FVEK.VRGSIKEGKIVY..VEDIA--..........D
G.LENAP.......................AAFVGLFEG....KNIGKQVVRI
>tr|A9P0J4|A9P0J4_PICSI/31-346 Putative uncharacterized protein OS=Picea sitchensis PE=2 SV=1
............qldignVGRD...---.G.SAG..DVVVQNVWISVDPYLRHCMK....
...KSn....dGLYLQN.FQL.NQ....................................
..............................................AIKS.GSVGKVVA.
.........SS.NSE.FEVGDLV.A..G.L...L.QVSEYAV........V...PG-G..
...I.........--.L......RK.I----D.A......T.-V-AK..PSDYLGLLGV.
.P.ALTAWVGFTI.IGN...PN..........PG.....DEVFVSAAAGSVGMVVGQ...
.......................LAK.IKGC.RVVGSAGSDQK...........VK....
.............LLKEEFGFDDA.FNYRS-.........E.tD...WDAALTR......
.......HF....P...R.GIDIYFDNVGGRMLEAVL.NHINMKARIPLCGMISQ.YN..
E..E......WK.....Q.---RYGV.RNL..LNLV.............G..KC..AKME
GFMCT.K...Y.FHR.R.GE...FVEE.MTGYIKEGKIKY..KEDVK--..........E
G.LESFL.......................DAFNSMFSG....ENVGKPVIHL
>tr|A9PAV4|A9PAV4_POPTR/35-345 Putative uncharacterized protein OS=Populus trichocarpa PE=2 SV=1
..................-ELK...VPD.G.CNN..GVLVKNLYLSCDPYMIILMKk...
.siDQ......RTFT-S.YTP.GS....................................
..............................................PLRG.YGVAKVLD.
.........SR.HPG.FKEGDFV.W..G.T...V.GWEEYSL........I...TSFQ..
...P.........--.F......FK.I----Q.D......T.-D-VP..LSYYTGILGM.
.P.GMTAYFGFYQ.VCS...PK..........KG.....EHVYISAASGAVGQLVGQ...
.......................FAK.LMGC.YVVGSAGSKEK...........VD....
.............LLKNKFGFDEA.FNYKE-.........E.pD...LNAALGR......
.......YF....P...E.GIDIYFENVGGKMLDAVL.PNMRFRGRIAVCGMISQ.YN..
L..D......KP.....-.----EGV.FNL..MTVV.............Y..KR..VRIE
GFVVT.D...Y.YDQ.Y.PK...FLDF.VLPCIREGKIKY..MEDIS--..........E
G.LENGP.......................AALVGLFSG....QNVGKKLVVV
>tr|A9PG43|A9PG43_POPTR/36-348 Putative uncharacterized protein OS=Populus trichocarpa PE=2 SV=1
..................K-LK...VPE.D.SKN..AVLLKTLYLSCDPYLRGRMRytpv
tdpD-......---FCS.YTL.GS....................................
..............................................PISG.FAVATVVD.
.........SG.HPD.FKKGDLV.W..GrR...V.GWEEYSL........V..tTP-E..
...C.........--.L......TK.I----L.H......I.-D-VP..LSYYTGILGM.
.P.GITAYFGFFE.ICS...PK..........KG.....ESVYVSAASGAVGQLVGQ...
.......................IAK.LMGC.YVVGSAGSKEK...........VE....
.............LLKSKFGFDGA.FNYKE-.........E.hD...LDAALKR......
.......YF....P...E.GIDIYFENVGGKMLDAVL.LNMRLRGRIAACGMISQ.YN..
L..H......QP.....-.----ETI.QNL..TNIV.............Y..KR..IRIQ
GFVVM.D...Y.FDQ.Y.SK...FLDF.ILPCIREGKIVY..VEDIA--..........E
G.LESGP.......................AALIGLFSG....RNIGKQVVKV
>tr|A9S021|A9S021_PHYPA/31-340 Predicted protein OS=Physcomitrella patens subsp. patens GN=PHYPADRAFT_179921 PE=4 SV=1
.................eITLE...LND.-.-NN..DVLVKNLYLSCDPYMRHRMR....
...GE.....tNSYIPP.YQE.GQ....................................
..............................................VLDG.YGVSKVVL.
.........SN.NSS.FKVGDCV.S..S.W...T.RWEEYSV........I...PRGQ..
...R.........--.L......KV.I----D.P......A.-L-AP..LSYHAGALGM.
.A.GFTAYVGFFE.VLK...PK..........KG.....ETLFVSAASGAVGQLVGQ...
.......................LAR.DAGL.YVVGSAGSQEK...........ID....
.............LLTNKLGYNAA.FNYKE-.........E.pD...LVAAVAK......
.......YC....P...Q.GVDKYFENVGGKTLDAVL.DNMNNFGRVAVCGLISQ.YD..
Q..G......GQ.....-.----DGV.YNL..KRII.............N..KR..VTLQ
GFLQS.D...Y.LHL.E.PK...FMDH.MSKLIKADKLVY..FEDFA--..........E
G.LDNAP.......................NAFCRMMIG....SKIGKQVITV
>tr|A9TN09|A9TN09_PHYPA/36-347 Predicted protein OS=Physcomitrella patens subsp. patens GN=PHYPADRAFT_147916 PE=4 SV=1
..................ETDV...VVQ.P.DSN..DVAVKLLYISLDPYYRELMA....
...EE.....dLLGLGL.YKK.GE....................................
..............................................PIYG.GVVAEVVL.
.........SD.NPD.FQVGDTV.L..G.N...L.NFSEYVV........V...PKGQ..
...D.........--.L......IK.V----D.A......S.-Q-VP..ASYYLGVLGM.
.P.GLTAWVGLKL.IGK...AK..........AG.....DQVFVTAAAGAVGQVVGQ...
.......................LAK.VYGC.RVVGSAGSDEK...........VK....
.............LLKTEFGFDDA.YNYKT-.........E.aD...LDKALKR......
.......HL....P...N.GIDIYFDNVGGETLDAVF.KNVNMGARIVLCGAISQ.YN..
V..D......KR.....-.----YGI.KNL..FSAV.............A..KA..VKME
GFLVG.K...YtAEH.M.GE...YATE.MSGYLKEGKVKY..REHVT--..........K
G.IENFP.......................SAFAGLMTG....ENVGKSVLRV
>tr|B0F4G8|B0F4G8_MENPI/29-339 Pulegone reductase OS=Mentha piperita PE=2 SV=1
................cmE---...IPN.G.CNG..AILVKNLYLSVNPYLILRMGkldi
pqfD-......-----S.ILP.GS....................................
..............................................TIVS.YGVSKVLD.
.........ST.HPS.YEKGELI.W..GsQ...A.GWEEYTL........I..qNP-Y..
...N.........--.L......FK.I----Q.D......K.-D-VP..LSYYVGILGM.
.P.GMTAYAGFFE.ICS...PK..........KG.....ETVFVTAAAGSVGQLVGQ...
.......................FAK.MFGC.YVVGSAGSKEK...........VD....
.............LLKNKFGFDDA.FNYKE-.........E.sD...YDTALKR......
.......HF....P...E.GIDIYFDNVGGKMLEAVI.NNMRVHGRIAVCGMVSQ.YS..
L..K......QP.....-.----EGV.HNL..LKLI.............P..KQ..IRMQ
GFVVV.D...Y.YHL.Y.PK...FLEM.VLPCIKEGKVTY..VEDIS--..........E
G.LESAP.......................SALLGVYVG....RNIGNQVVAV
>tr|B4FJH6|B4FJH6_MAIZE/1-239 Putative uncharacterized protein OS=Zea mays PE=2 SV=1
..................T---...---.-.---..--------------------....
...--......------.---.--....................................
..............................................----.--------.
.........--.---.-------.-..-.-...-.GWEDYSL........I..tKP-E..
...Q.........--.L......RK.I----Q.Q......S.-D-IP..LSYHLGLLGM.
.P.GFTAYVGFYE.ICS...PK..........KG.....EFVFVSAASGAVGQIVGQ...
.......................LAK.LHGC.YVVGSAGTDQK...........VE....
.............LLKEKFGFDAA.FNYKE-.........E.pD...LTAALKR......
.......HF....P...E.GIDIYFENVGGPMLDAVL.LNMRVHGRIAVCGMVSQ.HG..
V..T......AP.....-.----AGI.HNL..FSLI.............S..KR..IEMK
GFIQS.D...Y.VHL.F.PQ...FVDD.ITRHYRDGKIVY..VEDMS--..........V
G.LESGP.......................ASFVGLFSG....KNVGKQVVCV
>tr|B4FSF6|B4FSF6_MAIZE/1-207 Putative uncharacterized protein OS=Zea mays PE=2 SV=1
..................----...---.-.---..--------------------....
...--......------.---.--....................................
..............................................----.--------.
.........--.---.-------.-..-.-...-.-------........-...---P..
...G.........--.-......--.------.-......-.-L---..----------.
.-.--TAYGGFTH.VAR...PK..........KG.....DFVYVSAASGAVGQIVGQ...
.......................LAK.IAGC.YVVGSAGSDEK...........VS....
.............LLKTKFGFDDA.FNYKS-.........E.sD...LGAALKR......
.......CL....P...D.GIDIYFDNVGGATLDAAL.LHMRHGGRVAACGMISQ.YN..
L..E......ER.....D.---GHGL.RNL..FYII.............S..NA..IRVE
GFTAL.D...W.FHL.Y.AR...FEEE.MARYIKEGKVVV..VEDVA--..........E
G.IESAP.......................AALIGLFSG....KNVGKQLVAI
>tr|B4FSR0|B4FSR0_MAIZE/37-347 Putative uncharacterized protein OS=Zea mays PE=2 SV=1
..................-ELR...VPE.G.GGG.pAVLVKNLYLSCDPYMRGRMR....
...DF.....rNSYIPP.FKP.GS....................................
..............................................PIEG.FGVGRVVD.
.........ST.HPG.FSAGDVV.S..G.M...T.GWEDYSL........I..tKP-E..
...Q.........--.L......RK.I----Q.Q......S.-D-IP..LSYHLGLLGM.
.P.GFTAYVGFYE.ICS...PK..........KG.....EFVFVSAASGAVGQIVGQ...
.......................LAK.LHGC.YVVGSAGTDQK...........VE....
.............LLKEKFGFDAA.FNYKE-.........E.pD...LTAALKR......
.......HF....P...E.GIDIYFENVGGPMLDAVL.LNMRVHGRIAVCGMVSQ.HG..
V..T......AP.....-.----AGI.HNL..FSLI.............S..KR..IEMK
GFIQS.D...Y.VHL.F.PQ...FVDD.ITRHYRDGKIVY..VEDMS--..........V
G.LESGP.......................ASFVGLFSG....KNVGKQVVCV
>tr|B6SSU0|B6SSU0_MAIZE/27-342 NADP-dependent oxidoreductase P2 OS=Zea mays PE=2 SV=1
..................-EMA...RWA.P.DSG..EVLVRNLYLSIDPYQLNRMK....
...RSs...vtHLAVEG.ILP.GQ....................................
..............................................RITT.YAAGEVVA.
.........SA.CEE.YKAGDKV.A..G.V...L.GWEDYTL........F...KP-S..
...P.........--.A......VV.MSKVADdA......A.-G-FP..LSHHINVLGT.
.S.GMTAYGGFFE.VCK...PV..........KG.....EKVFVSAASGSVGSLVGQ...
.......................FAK.LAGC.YVVGCAGTAAK...........VD....
.............LLKGKLGFDDA.FNYKE-.........E.pD...LKSALKR......
.......YF....P...D.GIDIYFENVGGEMLEAAL.ANMNPYGRVALSGVISE.YT..
G..G......AR.....-.----RAV.PDL..LEVI.............Y..KR..ITIR
GFFAY.D...F.LSK.F.AE...FNAV.IGGWVRDGKVQV..LEDVS--..........D
G.LESVP.......................SAFAALFRG....QNVGKKLVKL
>tr|B6TDE0|B6TDE0_MAIZE/31-354 NADP-dependent oxidoreductase P1 OS=Zea mays PE=2 SV=1
.................eVPLR...LTG.AePAG..SVLVRNLYLSCDPYMRPKMS....
...RPl....rESYTAA.FVP.GD....................................
..............................................TITG.YGVARVVD.
.........SS.DPR.LAPGDLV.W..G.I...T.GWEDYSV........V...TP-P..
...A.........TRlL......SK.I----S.HhgagegA.-G-VP..LSYYTGILGM.
.P.GLTAYVGFHE.ICA...PK..........KG.....ETVFVSAASGAVGQLVGQ...
.......................FAR.LAGC.HVVGSAGSREK...........VE....
.............LLKTRFGFHDA.FNYKE-.........E.pD...LGAALKR......
.......CF....P...D.GIDIYFENVGGAMLDAVL.LNMRVHGRIAVCGLISQ.YN..
L..A......DG.....E.---KDAV.RNL..AAVI.............S..KR..LRLQ
GFIEP.D...H.KHL.Y.PQ...YEAW.VLPYIRDGTLAY..VEDVA--..........E
G.LESAP.......................KALIGLFHG....RNVGKQLVRV
>tr|B6TFG1|B6TFG1_MAIZE/37-347 NADP-dependent oxidoreductase P1 OS=Zea mays PE=2 SV=1
..................-ELR...VPE.G.GGG.pAVLVKNLYLSCDPYMRGRMR....
...DF.....rNSYIPP.FKP.GS....................................
..............................................PIEG.FGVGRVVD.
.........ST.HPG.FSAGDVV.S..G.M...T.GWEDYSL........I..tNP-E..
...Q.........--.L......RK.I----Q.Q......S.-D-IP..LSYHLGLLGM.
.P.GFTAYVGFYE.ICS...PK..........KG.....EFVFVSAASGAVGQIVGQ...
.......................LAK.LHGC.YVVGSAGTDQK...........VE....
.............LLKEKFGFDAT.FNYKE-.........E.pD...LTAALKR......
.......HF....P...E.GIDIYFENVGGPMLDAVL.LNMRVHGRIAVCGMVSQ.HG..
V..T......AP.....-.----AGI.HNL..FSLI.............S..KR..IAMK
GFIQS.D...Y.VHL.F.PQ...FVDD.ITRHYRDGKIVY..VEDMS--..........V
G.LESGP.......................ASFVGLFSG....KNVGKQVVCV
>tr|B6U8S0|B6U8S0_MAIZE/33-342 NADP-dependent oxidoreductase P2 OS=Zea mays PE=2 SV=1
.................rVAVP...---.P.GST..AMVLKNLYVSCDPYMRGRMTk...
..hER......PSYVPD.FVV.GE....................................
..............................................VLEN.FGVCKVIA.
.........SG.HQD.FKVGDLV.W..G.M...T.GWEEYTL........I..hNP-E..
...S.........--.F......FK.I----N.H......P.-E-LP..LSYYTGVLGM.
.P.GLTAWAGFFD.VGK...PK..........KG.....DNVFVSAASGAVGQLVGQ...
.......................FAK.LTGC.YVVGSAGSDEK...........VN....
.............LLKTKFGFDEA.FNYKK-.........E.qD...LDAALRR......
.......YF....P...E.GIDIYFENVGGSTLEAVL.PNMRIHGRIPTCGMISQ.YN..
L..E......EP.....-.----EGV.HNL..FEII.............A..KR..LRME
GFMVF.D...Y.YGQ.Y.HK...FEQE.MAGYLKAGKIAY..VEDIA--..........E
G.LEKAP.......................EALIGLFTG....RNVGKQLVAI
>tr|B7FL02|B7FL02_MEDTR/31-341 Putative uncharacterized protein OS=Medicago truncatula PE=2 SV=1
................nlK---...LPE.G.SND..TVLVKNLYLSCDPYMRTLMS....
...DPkasinpRAYVPQ.---.-S....................................
..............................................PLTG.YGVSKVVE.
.........SG.HKD.YKEGDIV.W..G.I...T.NWEEYSL........I...PA-A..
...Q.........--.I.....hFK.I----E.H......T.-D-VP..LSYYTGILGM.
.P.GMTAYAGFFE.VGA...TK..........KG.....ENVFVSAASGAVGQLVGQ...
.......................FAK.LHGC.YVVGSAGSKEK...........VD....
.............LLKNKFGYDEA.INYKE-.........E.qD...LNATLKR......
.......HF....P...E.GIDVYFENVGGKTLDAVL.LNMRLQGRIPVCGMISQ.YN..
L..T......QP.....-.----EGV.TNL..AHIV.............Y..KR..VRLQ
GFIVA.D...Y.YHL.Y.GK...FLEF.VLPHIREGKVVY..VEDIA--..........E
G.LEKGP.......................EALVGIFSG....KNVGKQVLVV
>tr|B7GE58|B7GE58_PHATR/47-366 Predicted protein OS=Phaeodactylum tricornutum CCAP 1055/1 GN=PHATRDRAFT_41413 PE=4 SV=1
..............stssTTFP...---.P.--D..HVVVQVEALSVDAFIRTMLD....
...-R......EAYHGS.VKP.GA....................................
..............................................ILPA.MGYGVVRA.
.........AGpDAK.YKPGSRV.T..G.I...L.GATTVAI........L...PN-D..
...Q.........--.L......NP.V--LIF.P......-.-R-IP..SSLSLGYLGL.
.S.GLTAYVGLFG.APP...KA..........PGr...gDTVVVSAAAGAVGHIAAQ...
.......................MAR.LAGAtRVVGIAGGPDK...........KA....
.............FLLETLGLDGA.IDYKD-.........EtqS...LEAQLDT......
.......QC....P...D.GVDFFFDSVGGDTLETVL.SRINQSARVVICGAISQ.YS..
S..G......NInkknqV.----QGP.STY..IKLA.............E..KS..ASMT
GFNVM.H...H.PWA.M.AK...AIPY.LVWHYYRGNIHV..PEHVE--..........G
D.LKAFP.......................SALESMFEG...gTHCGRLLIDV
>tr|O04473|O04473_ARATH/33-429 F5I14.9 protein OS=Arabidopsis thaliana GN=F5I14.9 PE=4 SV=1
.................tIELK...APK.-.GSS..CFLVKNLYLSCDPYMRGRMR....
...DF.....hGSYLPP.FVP.GQkccevlrfvlfigelfifeeremcrcciyalersct
psfrcfdewiyymlrkleicyillvklfiffndslistdsfvilmqRIEG.FGLARVID.
.........SD.DTN.YKPGDIV.S..G.I...I.GWEEYSL........L...RS-Sd.
.nlQ.........--.L......RN.I----QlD......D.-D-IP..LSYHLGLLGM.
.A.GFTAYAGFNE.ICC...PK..........KG.....DSVFVSAACGAVGQLVGQ...
.......................LAK.LHGC.YVVGSAGSKQK...........VE....
.............ILKNELGYDEA.FNYKE-.........E.aD...LDTALKR......
.......YF....P...E.GIDIYFDNVGGSMLDAAL.LNMKVRGRIALCGMVSL.QS..
L..S......TS.....S.----QGI.KNL..YSAI.............Y..KR..LRLE
GFLQS.D...Y.LHI.F.PQ...FLEN.VKRYYKEGKIVY..VEDIS--..........E
G.LDLAP.......................AALVGLFSG....KNIGKQVVRV
>tr|Q01ID0|Q01ID0_ORYSA/32-342 OSIGBa0092E01.5 protein (H0306B06.9 protein) OS=Oryza sativa GN=OSIGBa0092E01.5 PE=4 SV=1
................psR---...VPE.G.TDG..AVLVKNLYLSCDPYMRGRMS....
...SH.....dGSYVDA.FVV.GE....................................
..............................................AITG.YGVGKVVD.
.........SS.HPG.FKAGDLV.W..G.M...T.GWEEYSL........I...KD-Ps.
..rA.........--.L......FA.I----R.H......P.-D-LP..LSYYTGLLGM.
.A.GFTAYVGFHE.ICA...PR..........EG.....ERVYVSAASGAVGQLVGQ...
.......................FAK.LMGC.YVVGSAGSDDK...........VR....
.............LLREKFGFDDA.FNYKK-.........E.sD...LSAALKR......
.......CF....P...E.GIDIYFENVGGAMLDAVL.LNMRVRGRVAACGMISQ.YN..
L..E......HP.....-.----DPV.HNL..TAIV.............T..KR..LRIE
GFIVS.D...H.YAR.Y.RE...YEEK.AARYVKEGKIAY..VEDVA--..........E
G.LENAP.......................AALIGLFSG....RNVGKQVVVV
>tr|Q0PIN2|Q0PIN2_PINTA/31-345 Phenylpropenal double-bond reductase OS=Pinus taeda PE=2 SV=1
............kldlgsVGKD...---.G.SSG..DVAVQNLWISVDPYLRQLMKe...
..sDD......GLYLPS.FPL.NQ....................................
..............................................AIRS.ILVGKVVA.
.........SA.NPA.FEVGDIV.S..G.F...Y.QVSEYAI........V...PR-G..
...D.........--.L......MK.I----D.T......S.-V-VK..PSDYLGLLGM.
.P.ALTAWAGFII.VGE...PK..........PG.....DEVFVSAAAGSVGMLVGQ...
.......................LAK.IKSC.RVVGSAGSDQK...........VK....
.............LL-KEFGFDDA.FNYKC-.........E.tD...LDAALSR......
.......YF....P...R.GIDIYFDNVGGRMLEAVL.NHINMKARIPLCGMISQ.YN..
Q..E......WK.....Q.---RFGV.RNL..LNLV.............G..KC..AKME
GFMSG.Q...Y.HHR.M.GE...FFEE.MTGYIKQGKIKY..KEDVK--..........V
G.LDSFL.......................EAFNSMFTG....ENIGKPVIYL
>tr|Q2KM86|Q2KM86_HORVD/35-344 2-alkenal reductase OS=Hordeum vulgare var. distichum GN=ALH PE=4 SV=1
..................R-LA...VP-.P.GSA..AVVVKNLYLSCDPYMRSRMSr...
..hDE......PSYVPD.FVQ.GE....................................
..............................................VLTT.LGVSKVVE.
.........SG.HQD.YKAGDLV.W..G.M...T.GCEEYTL........I...TNLQ..
...T.........--.H......FK.I----N.H......P.-E-LP..LSYYTGVLGM.
.P.GLTAYVGFFD.VAK...PK..........KG.....DYVFVSAASGAVGQLVGQ...
.......................LAK.ISGC.YVVGSAGSDEK...........VN....
.............LLKTKFGFDDA.FNYKK-.........E.qD...LNATLKR......
.......CF....P...E.GIDIYFENVGGAMLDAVL.LNMRLHGRVSVCGMISQ.YN..
L..E......QL.....-.----DGV.RNL..FHIV.............A..KR..IRME
GFIVM.D...H.YGT.Y.RK...FEEE.MAGYLKEGKITY..VEDVA--..........E
G.IESFP.......................SALIGLFYV....RNVGKQLVAV
>tr|Q2KNL2|Q2KNL2_OCIBA/29-342 Alcohol dehydrogenase-like protein OS=Ocimum basilicum GN=ADH3 PE=2 SV=1
.................tVDLG...IPE.G.CDD..AVLVKNLYLSCGPYMIGRMK....
...NL.....eGYFFES.FKP.GS....................................
..............................................PIVG.CGVFKVLD.
.........SS.HPN.YKKGDII.S..G.F...T.NWEEYSL........LtitDA-T..
...P.........--.F......FK.I----Q.D......K.-D-LP..LSYYIGILGV.
.P.GMTAYTGFFE.LCC...PK..........KG.....ETVFVSAASGAVGQLVGQ...
.......................FAK.LAEC.YVVGSAGSNDK...........VN....
.............LLKNKFGFDEA.FNYKD-.........E.kD...YSAALKR......
.......YF....P...N.GIDIYFDNVGGKMLEAAI.SNMRAHGRIAICGMVSQ.YG..
L..E......QH.....-.----EGV.HNL..FTIL.............T..KQ..IRMQ
GFLVG.E...Y.YHL.F.PK...FLEM.ILPHIKQGKITY..VEDIV--..........E
G.LENAP.......................STLVGLLSG....RNVGKQVVLV
>tr|Q2QVJ5|Q2QVJ5_ORYSJ/29-343 Os12g0227400 protein OS=Oryza sativa subsp. japonica GN=Os12g0227400 PE=2 SV=1
.................tVEAPplaVPA.-.GSK..TVVVKNLYISCDPYMRNRMTy...
..hEE......PSYVPD.FVL.GE....................................
..............................................VLVN.FGVMKVIS.
.........SG.HQD.FKAGDLV.W..G.I...T.GWEEYTV........I..nNP-E..
...T.........--.L......FK.I----N.H......P.-E-LP..LSYYTGILGM.
.P.GLTAYGGFFE.VAK...PK..........KG.....EYVFISSAFGAVGQIVGQ...
.......................LAK.ITGC.YVVGSAGSDEK...........VN....
.............LLKTKFGFDDA.FNYKK-.........E.lD...LEAALKR......
.......CF....P...D.GIDIYFENVGGAMLDAVL.PNMRVAGRIAACGMISQ.YN..
L..E......QP.....-.----EGV.YNM..ICIV.............T..KR..LRMQ
GFLVF.D...F.YDM.Y.YQ...IEEQ.IAGYLKEGKVAY..TEDVV--..........E
G.LDAAP.......................AALVKLFTS....SSIGKQLVAV
>tr|Q2QVJ6|Q2QVJ6_ORYSJ/28-343 Os12g0226900 protein OS=Oryza sativa subsp. japonica GN=Os12g0226900 PE=2 SV=1
.................tTEVPplaVVP.A.GSE..AVVVKNLYVSCDPYMRNRMTr...
..hEV......PSYVSD.FIP.GE....................................
..............................................VLAN.FGVMRVIS.
.........SG.HPD.FKAGDLV.W..G.I...T.GWEEYTV........I..nNP-E..
...S.........--.L......FR.I----N.H......P.-K-LP..LSYYTGILGM.
.P.GLTAYAGFFE.VSK...PK..........KG.....EYVFISAASGAVGQIVGQ...
.......................LAK.IIGC.YVVGSAGSDEK...........VS....
.............LLKTKFGFNDA.FNYKK-.........E.pD...LEAALRR......
.......YF....P...E.GIDIYFENVGGETLDAVL.PNMRLGGRIAACGMISQ.YN..
L..E......RP.....-.----EGV.KNL..FYIV.............T..KR..LRME
GFLVF.D...F.YDR.Y.YQ...FEDE.MARYLKEGKVAY..VEDVV--..........E
G.LDAAP.......................AALIKLFTG....RNVGKQLVAI
>tr|Q2QVJ8|Q2QVJ8_ORYSJ/29-343 Os12g0226700 protein OS=Oryza sativa subsp. japonica GN=Os12g0226700 PE=4 SV=1
.................tVEAPpldVPT.-.GSK..GVVVKNLYVSCDPYMRNRMTh...
..hEL......PSYIPD.FVP.GE....................................
..............................................VLEN.FGVMKVIS.
.........SG.HLD.FKAGDLV.W..G.M...T.GWEEYTV........I..nNP-E..
...S.........--.L......FK.I----N.H......P.-E-LP..LSYYTGILGM.
.P.GLTAYAGFFD.VPK...PK..........KG.....EYVFISGASGAVGQVVGQ...
.......................LAK.ITGC.YVIGSAGYDEK...........VN....
.............LLKSKFGFDDA.FNYKK-.........E.qD...LEAALRR......
.......YF....P...E.GIDIYYENVGGKMLDAVL.PNMSLGGRIVACGMISQ.YN..
L..E......QP.....-.----EGV.RNL..YYIV.............T..KR..LRME
GFHVF.D...Y.YDR.Y.YR...FEEE.MAGYLKEEKVSY..VEDVV--..........E
G.LDTAP.......................AALIRLFTG....RSVGKQLVAV
>tr|Q2QVK7|Q2QVK7_ORYSJ/32-342 Os12g0225900 protein OS=Oryza sativa subsp. japonica GN=Os12g0225900 PE=2 SV=2
..................-TLA...VPA.-.GSE..AVMVKNLYVSCDPYMRGRMTr...
..hEV......PSYVPD.YVP.GE....................................
..............................................VITN.CGVMKVVS.
.........SG.HPD.FKDGDLV.W..G.V...T.GWEEYTL........V...NN-Pk.
..pY.........--.L......HK.I----N.Y......P.-E-FP..LSYYTGVLGI.
.A.GLTAYGGFFE.VSK...PK..........KG.....DYVFVSAASGAVGQIVGQ...
.......................LAK.ITGC.YVVGSAGSDEK...........VK....
.............LLKTKFGFHDA.FNYKK-.........E.lD...LEGALKR......
.......CF....P...D.GIDIYFDNVGGAMLDAVL.PNMRIGGKITICGMISQ.YN..
L..E......RP.....-.----DGV.RNL..FYLF.............A..KS..LRME
GFLVS.N...Y.IAI.Y.HR...YEKE.MAGYLREGKVVY..VEDIV--..........E
G.LEAAP.......................AALIGLFTG....RNVGKQLVTI
>tr|Q501A9|Q501A9_ARATH/30-342 At5g16970 OS=Arabidopsis thaliana PE=2 SV=1
..................-ELR...VPE.-.GTN..SVLVKNLYLSCDPYMRIRMGk...
..pDPs....tAALAQA.YTP.GQ....................................
..............................................PIQG.YGVSRIIE.
.........SG.HPD.YKKGDLL.W..G.I...V.AWEEYSV........I...TPMT..
...H.........--.A.....hFK.I----Q.H......T.-D-VP..LSYYTGLLGM.
.P.GMTAYAGFYE.VCS...PK..........EG.....ETVYVSAASGAVGQLVGQ...
.......................LAK.MMGC.YVVGSAGSKEK...........VD....
.............LLKTKFGFDDA.FNYKE-.........E.sD...LTAALKR......
.......CF....P...N.GIDIYFENVGGKMLDAVL.VNMNMHGRIAVCGMISQ.YN..
L..E......NQ.....-.----EGV.HNL..SNII.............Y..KR..IRIQ
GFVVS.D...F.YDK.Y.SK...FLEF.VLPHIREGKITY..VEDVA--..........D
G.LEKAP.......................EALVGLFHG....KNVGKQVVVV
>tr|Q53LC7|Q53LC7_ORYSJ/44-356 NADP-dependent oxidoreductase P1, putative, expressed OS=Oryza sativa subsp. japonica GN=Os11g0255500 PE=4 SV=1
.................rVPLG...TMA.P.---..AVMVKNIYLSCDPWMRGRMTk...
.hdDA.....tAEIAED.FVL.GE....................................
..............................................AMVN.FGVSKVVD.
.........ST.HPV.FAAGDLV.W..G.L...C.GWEEYSL........I...TQ-P..
..eT.........--.L......HK.I----N.H......P.-D-LP..LSYYTGVLGV.
.T.GLTAYAAFFE.VGK...PK..........KG.....ETVFVSAASGAVGQIVGQ...
.......................LAK.IAGC.YVVGSAGSDEK...........VT....
.............LLKTKFGFHDA.FNYKK-.........EsnD...LTGALRR......
.......CF....P...D.GIDIYFDNVGGATLDAAL.VNMRRGGRVVVCGMISQ.YN..
L..Q......EP.....-.----EGV.HNV..IQIL.............S..KT..IRVE
GFAVF.N...H.FGL.Y.PM...FEDE.MARYLKEGKVTV..LQDVV--..........K
G.IEKAS.......................EALIGMFSG....RNVGKLLVAV
>tr|Q69XJ5|Q69XJ5_ORYSJ/28-341 cDNA, clone: J090097J02, full insert sequence OS=Oryza sativa subsp. japonica GN=P0486H12.29 PE=2 SV=1
.............rvrww----...---.P.ESG..EVLVRNLYLSVDPYQLNRMK....
...RRs...asHLAVDG.IVP.GE....................................
..............................................RIDA.YGAGEVVA.
.........SA.CEE.YKEGDVV.A..G.V...L.GWEDYTL........F...RP-S..
..pG.........--.Vl....mSK.L----AaS......D.-D-LP..LSHHLSALGT.
.S.GMTAYAGLYE.VGR...PE..........AG.....EKVFVSAASGSVGSLVGQ...
.......................FAK.LAGC.YVVGCAGTNAK...........VD....
.............LLKNKLGFDDA.FNYKD-.........E.pD...MKSALKR......
.......YF....P...D.GIDIYFDNVGGETLEAAL.ANMNTYGRVALCGVISE.YT..
D..A......GH.....-.----RAV.PDL..LEVI.............Y..KR..ITIR
GFFAW.D...F.LTR.F.AE...FTGV.ISDWIRQGKVQV..IEDIS--..........D
G.LESVP.......................SAFAALFSG....DNIGKKMVKL
>tr|Q6WAU0|Q6WAU0_MENPI/29-339 (+)-pulegone reductase OS=Mentha piperita PE=2 SV=1
................cmE---...IPD.G.CNG..AILVKNLYLSVNPYLILRMGkldi
pqfD-......-----S.ILP.GS....................................
..............................................TIVS.YGVSKVLD.
.........ST.HPS.YEKGELI.W..GsQ...A.GWEEYTL........I..qNP-Y..
...N.........--.L......FK.I----Q.D......K.-D-VP..LSYYVGILGM.
.P.GMTAYAGFFE.ICS...PK..........KG.....ETVFVTAAAGSVGQLVGQ...
.......................FAK.MFGC.YVVGSAGSKEK...........VD....
.............LLKNKFGFDDA.FNYKE-.........E.sD...YDTALKR......
.......HF....P...E.GIDIYFDNVGGKMLEAVI.NNMRVHGRIAVCGMVSQ.YS..
L..K......QP.....-.----EGV.HNL..LKLI.............P..KQ..IRMQ
GFVVV.D...Y.YHL.Y.PK...FLEM.VLPRIKEGKVTY..VEDIS--..........E
G.LESAP.......................SALLGVYVG....RNVGNQVVAV
>tr|Q7XUK3|Q7XUK3_ORYSJ/32-342 Os04g0497000 protein OS=Oryza sativa subsp. japonica GN=OSJNBa0067K08.13 PE=2 SV=2
................psR---...VPE.G.TDG..AVLVKNLYLSCDPYMRGRMS....
...SH.....dGSYVDA.FVV.GE....................................
..............................................AITG.YGVGKVVD.
.........SS.HPG.FKAGDLV.W..G.M...T.GWEEYSL........I...KD-Ps.
..rA.........--.L......FA.I----R.H......P.-D-LP..LSYYTGLLGM.
.A.GFTAYVGFHE.ICA...PR..........EG.....ERVYVSAASGAVGQLVGQ...
.......................FAK.LMGC.YVVGSAGSDDK...........VR....
.............LLREKFGFDDA.FNYKK-.........E.sD...LSAALKR......
.......CF....P...E.GIDIYFENVGGAMLDAVL.LNMRVRGRVAACGMISQ.YN..
L..E......HP.....-.----DPV.HNL..TAIV.............T..KR..LRIE
GFIVS.D...H.YAR.Y.RE...YEEK.AARYVKEGKIAY..VEDVA--..........E
G.LENAP.......................AALIGLFSG....RNVGKQVVVV
>tr|Q8GWT2|Q8GWT2_ARATH/5-236 Putative quinone oxidoreductase (At5g16980) OS=Arabidopsis thaliana GN=At5g16980/F2K13_130 PE=2 SV=1
................cyH---...---.L.---..--------------------....
...--......------.---.--....................................
..............................................----.--------.
.........--.---.-------.-..-.-...-.-------........-...--TH..
...E.........--.H......FK.I----Q.H......T.-D-VP..LSYYTGLLGM.
.P.GMTAYVGFYE.ICS...PK..........KG.....ETVYVSAASGAVGQLVGQ...
.......................FAK.MMGC.YVVGSAGSKEK...........VD....
.............LLKTKFGFDYA.FNYKE-.........E.pD...LSAALKR......
.......CF....P...N.GIDIYFENVGGKMLDAVL.MNMNMHGRIAVCGMISQ.YN..
L..E......NQ.....-.----EGV.HNL..SNII.............Y..KR..IRIQ
GFVVS.D...F.YDE.Y.SK...FLEF.LHPHIKEGKITY..VEDVA--..........D
G.LEKGP.......................EALVGLFHG....KNVGKQVVVI
>tr|Q8L865|Q8L865_ARATH/30-342 Quinone oxidoreductase-like protein OS=Arabidopsis thaliana GN=At5g16970 PE=2 SV=1
..................-ELR...VPE.-.GTN..SVLVKNLYLSCDPYMRIRMGk...
..pDPs....tAALAQA.YTP.GQ....................................
..............................................PIQG.YGVSRIIE.
.........SG.HPD.YKKGDLL.W..G.I...V.AWEEYSV........I...TPMT..
...H.........--.A.....hFK.I----Q.H......T.-D-VP..LSYYTGLLGM.
.P.GMTAYAGFYE.VCS...PK..........EG.....ETVYVSAASGAVGQLVGQ...
.......................LAK.MMGC.YVVGSAGSKEK...........VD....
.............LLKTKFGFDDA.FNYKE-.........E.sD...LTAALKR......
.......CF....T...N.GIDIYFENVGGKMLDAVL.VNMNMHGRIAVCGMISQ.YN..
L..E......NQ.....-.----EGV.HNL..SNII.............Y..KR..IRIQ
GFVVS.D...F.YDK.Y.SK...FLEF.VLPHIREGKITY..VEDVA--..........D
G.LEKAP.......................EALVGLFHG....KNVGKQVVVV
>tr|Q8L997|Q8L997_ARATH/29-343 Quinone oxidoreductase-like protein OS=Arabidopsis thaliana PE=2 SV=1
.................tIDLR...VPK.-.GSM..TALVKNLYLSCDPYMRNRMRk...
..pDPl....sPATAQS.FTP.GK....................................
..............................................PISG.FGVSKVID.
.........SG.HSD.YEEGDLI.W..G.A...V.GWEEYSV........I...TPIP..
...N.........--.L.....hFK.I----H.H......T.-N-FP..LSYYTGLLGM.
.P.GMTAYVGFYE.ICT...PK..........KG.....DTVFVSAASGAVGQLVGQ...
.......................FAK.LMGC.YVVGSAGSKEK...........VD....
.............LLKNKFGFDDA.FNYKE-.........E.hN...LIGALKR......
.......CF....P...E.GIDIYFENVGGKMLDAVI.LNMRPHGRIAACGMISQ.YN..
L..K......NP.....-.----EGI.YGL..SLIT.............Y..KR..IRIE
GFNCF.D...Y.FHK.Y.SE...FLEF.VVPYIKEGKIKY..VEDVA--..........D
G.LESAP.......................AALVGLFHG....KNVGKQLVLV
>tr|Q8LA26|Q8LA26_ARATH/36-348 Allyl alcohol dehydrogenase, putative OS=Arabidopsis thaliana PE=2 SV=1
................dlR---...LPE.-.GST..SVLVKNLYLSCDPYMRICMGk...
..pDPl....sSSLVPP.YKT.GV....................................
..............................................PIIG.LGVSKVID.
.........SG.HPD.YKKGDLL.W..G.L...V.GWEEYSV........I...TL-Tt.
..yS.........--.H......FK.I----E.H......T.-D-VP..LSYYTGLLGM.
.P.GMTAYAGFYE.VCS...PK..........KG.....ETVFVSAASGAVGQLVGQ...
.......................FAK.LMGC.YVVGSAGSKEK...........VD....
.............LLKTKFGFDDA.FNYKE-.........E.kD...FSAALKR......
.......YF....P...E.GIDIYFENVGGKMLDAVL.INMKLHGRVAVCGMISQ.YN..
L..V......DP.....-.----EGV.HNL..PTIL.............Y..KR..IQLQ
GFGVC.D...F.YDK.Y.PK...FLDF.VLPYIREGKITY..VEDIA--..........E
G.FESGP.......................SALLGLFEG....KNVGKQLFVV
>tr|Q8LC19|Q8LC19_ARATH/34-345 Allyl alcohol dehydrogenase-like protein OS=Arabidopsis thaliana PE=2 SV=1
.................eLKVK...---.P.GSA..AVMVRNLYLSCDPYMGILMR....
...EPtp..stLALLDA.FIP.GK....................................
..............................................PIAG.IGVSQVID.
.........SD.DPS.FTKGDMI.W..G.I...V.NWEEFST........I...NP-A..
...A.........--.I......FK.I----DvN......I.-N-VP..LSYYTGILGM.
.I.GLTAYAGFFE.ICS...PK..........KG.....ETVFVSAASGAVGQLVGQ...
.......................FAK.LMGC.YVVGSAGSKQK...........VD....
.............LLLNKFGYDDA.FNYKE-.........E.pD...LDSALKR......
.......CV....P...K.GIDIYFENVGGKMLDAVL.LNMKTYGRIAVCGMISQ.YH..
L..E......TR.....D.----RLQ.-NL..PDII.............F..KK..IRMQ
GFASY.D...F.IDR.F.PK...FLEF.VLPYIKEEKLAY..VEDIV--..........E
G.LENGP.......................AALVGLLHG....KNVGKQVLKV
>tr|Q8LDI4|Q8LDI4_ARATH/29-340 Quinone oxidoreductase-like protein OS=Arabidopsis thaliana PE=2 SV=1
..................-ELR...VPE.-.GSK..SVLVKNLYLSCDPYMRSRMGk...
..pDP.....sSALAQA.YAP.GK....................................
..............................................PIYG.YGVSRVIE.
.........SG.HPD.YKKGDLL.W..G.I...V.GWEEYSV........I...TPMA..
..hM.........--.H......FK.I----Q.H......T.-D-VP..LSYYTGLLGM.
.P.GMTAYAGFYE.VCS...PK..........KG.....ETVYVSAASGAVGQLVGQ...
.......................FAK.MMGC.YVVGSAGSKEK...........VD....
.............LLKTKFGFDDA.FNYKE-.........E.sD...LSAALKR......
.......CF....P...K.GIDMYFENVGGKMLDAVL.LNMNPHGRIAVCGMISQ.YN..
L..E......NQ.....-.----EGV.HNL..SNII.............Y..KR..IRIQ
GFVVS.D...F.YDK.Y.PK...FLEL.VLPRIKEGKITY..VEDVA--..........D
G.LEKAP.......................EALVGLFHG....KNVGKQVVVI
>tr|Q8LEZ0|Q8LEZ0_ARATH/35-350 Quinone oxidoreductase-like protein OS=Arabidopsis thaliana PE=2 SV=1
.................tVDLR...VP-.P.GSM..AVLVKNLYLSCDPHSRTRMGk...
..pDPs...spTSMAHA.FTI.GK....................................
..............................................PISG.FGVAKAIH.
.........SC.HPN.YKTGDLL.W..G.R...V.GWEEYCV........I...SP-Tp.
..sS.........--.H......FK.I----H.H......T.-D-VP..LSFYTGILGI.
.P.GLTAYVGFYE.ICS...PK..........KG.....KTVFVSAASGAVGQLVGQ...
.......................FAK.MVGC.YVVGSASSKEK...........VD....
.............LPKTKFGYDDA.FNYKE-.........E.qD...LSAALKR......
.......CF....P...K.GIDIYFENVGGKMLDAVL.QNMRTHGRIAACGMISQ.YN..
L..K......ES.....-.----EVL.HNT..ATIV.............H..KR..IRVQ
GFAAV.E...F.FDR.Y.SK...FLDF.ILPHVREGKITY..VEDIA--..........Q
G.LENGP.......................SALIGLFHG....KNVGKQLVEV
>tr|Q8LFN7|Q8LFN7_ARATH/35-350 Quinone oxidoreductase-like protein OS=Arabidopsis thaliana PE=2 SV=1
.................tVDLR...VP-.P.GSM..AVLVKNLYLSCDPFSRIRMEk...
..pDPs...spASLARA.YSI.GK....................................
..............................................PISG.YGVAKAID.
.........SG.HPN.YKTGDLL.W..G.R...V.GWEEYSV........I...NP-Tp.
..sS.........--.H......FK.I----H.H......A.-D-VP..LSFYTGLLGI.
.P.GLTAYVGFYE.ICS...PK..........KG.....ETVFVSAASGAVGQLVGQ...
.......................FAK.MAGC.YVVGSASSKEK...........VD....
.............LLKTKFGYDDA.FNYKE-.........E.hD...LSAALKR......
.......CF....P...E.GIDIYFENVGGKMLEAVL.ENMRTHGRIAACGMISQ.YN..
L..K......EP.....-.----EGV.HNL..ASIV.............Y..KR..IRVQ
GFAAV.E...F.FDK.Y.SK...FLDF.ILPYVREGKITY..VEDIA--..........Q
G.LENGP.......................SALIGLFHG....KNVGKQLVAV
>tr|Q8LPM0|Q8LPM0_ARATH/34-345 Allyl alcohol dehydrogenase-like protein (At3g59840) OS=Arabidopsis thaliana GN=At3g59840 PE=2 SV=1
.................eLKVK...---.P.GSA..AVMVRNLYLSCDPYMGILMR....
...EPtp..stLALLDA.FIP.GK....................................
..............................................PIAG.IGVSQVID.
.........SD.DPS.FTKGDMI.W..G.I...V.NWEEFST........I...NP-A..
...A.........--.I......FK.I----DvN......I.-N-VP..LSYYTGILGM.
.I.GLTAYAGFFE.ICS...PK..........KG.....DTVFVSAASGAVGQLVGQ...
.......................FAK.LMGC.YVVGSAGSKQK...........VD....
.............LLLNKFGYDDA.FNYKE-.........E.pD...LDSALKR......
.......CV....P...K.GIDIYFENVGGKMLDAVL.LNMKTYGRIAVCGMISQ.YH..
L..E......TR.....D.----RLQ.-NL..PDII.............F..KK..IRMQ
GFASY.D...F.IDR.F.PK...FLEF.VLPYIKEEKLAY..VEDIV--..........E
G.LENGP.......................AALVGLLHG....KNVGKQVLKV
>tr|Q8S0M7|Q8S0M7_ORYSJ/44-350 cDNA clone:001-119-D10, full insert sequence OS=Oryza sativa subsp. japonica GN=B1078G07.5 PE=2 SV=1
.................eAAAP...APA.-.---..-VLVKNLYLSCDPYMRGRMR....
...DF.....hGSYIPP.FKP.GS....................................
..............................................VIEG.LGVARVVD.
.........ST.HPG.FSAGDIV.S..G.M...T.GWEEYSL........I...DR-P..
..eQ.........--.L......SK.I----Q.Q......S.-D-IP..LSYHLGLLGM.
.P.GFTAYAGFYE.ICS...PK..........KG.....EFVFVSAASGAVGQIVGQ...
.......................LAK.LHGC.YVVGSAGTNQK...........VE....
.............LLKGKFGFDAA.FNYKE-.........E.pD...LTAALKR......
.......YF....P...E.GIDIYFENVGGPMLDAVL.LNMRTHGRIAVCGMVSQ.NA..
L..T......DP.....-.----VGI.HNI..FCLV.............P..KR..IRMQ
GFIQS.D...H.LHM.F.PQ...FVSD.MAKHYRDGKIVY..VEDMS--..........I
G.LENAP.......................AALVGLFSG....KNVGKKVVCV
>tr|Q8VZ25|Q8VZ25_ARATH/30-342 Putative quinone oxidoreductase OS=Arabidopsis thaliana GN=At5g17000 PE=2 SV=1
..................-EFK...LP-.G.GSN..SVLVKNLYLSCDPYMRIRMGk...
..pDPs....tAALAQA.YAP.GK....................................
..............................................PIFG.YGVSRVIE.
.........SG.HPD.YKKGDLL.W..G.I...V.GWEEYSV........I...TPMT..
..hM.........--.H......FK.I----Q.H......T.-D-IP..LSYYTGLLGM.
.P.GMTAYAGFYE.VCS...PK..........EG.....ETVYVSAASGAVGQLVGQ...
.......................FAK.MMGC.YVVGSAGSTEK...........VN....
.............LLKTKFGFDDA.FNYKE-.........E.pD...LSAALKR......
.......CF....P...T.GIDIYFENVGGKMLDAVL.LNMNPHGRIAVCGMISQ.YN..
L..E......NQ.....-.----EGV.HNL..SNII.............Y..KR..IRIQ
GFAVF.D...F.YEK.Y.SK...FLDF.VLPHIKEGKITY..VEDVA--..........D
G.LEKGP.......................EALVGLFHG....KNVGKQVVVI
>tr|Q93Z72|Q93Z72_ARATH/30-342 AT5g16970/F2K13_120 (Putative quinone oxidoreductase) OS=Arabidopsis thaliana GN=At5g17000 PE=2 SV=1
..................-EFK...LP-.G.GSN..SVLVKNLYLSCDPYMRIRMGk...
..pDPs....tAALAQA.YAP.GK....................................
..............................................PIFG.YGVSRVIE.
.........SG.HPD.YKKGDLL.W..G.I...V.GWEEYSV........I...TPMT..
..hM.........--.H......FK.I----Q.H......T.-D-IP..LSYYTGLLGM.
.P.GMTAYAGFYE.VCS...PK..........EG.....ETVYVSAASGAVGQLVGQ...
.......................FAK.MMGC.YVVGSAGSTEK...........VD....
.............LLKTKFGFDDA.FNYKE-.........E.pD...LSAALKR......
.......CF....P...T.GIDIYFENVGGKMLDAVL.LNMNPHGRIAVCGMISQ.YN..
L..E......NQ.....-.----EGV.HNL..SNII.............Y..KR..IRIQ
GFAVF.D...F.YEK.Y.SK...FLDF.VLPHIKEGKITY..VEDVA--..........D
G.LEKGP.......................EALVGLFHG....KNVGKQVVVI
>tr|Q94C17|Q94C17_ARATH/1-206 At1g65560/F5I14_32 OS=Arabidopsis thaliana PE=2 SV=1
..................----...---.-.---..--------------------....
...--......------.---.--....................................
..............................................----.--------.
.........--.---.-------.-..-.-...-.-------........-...---A..
...G.........--.-......--.------.-......-.-F---..----------.
.-.--TAYAGFNE.ICC...PK..........KG.....DSVFVSAACGAVGQLVGQ...
.......................LAK.LHGC.YVVGSAGSKQK...........VE....
.............ILKNELGYDEA.FNYKE-.........E.aD...LDTALKR......
.......YF....P...E.GIDIYFDNVGGSMLDAAL.LNMKVRGRIALCGMVSL.QS..
L..S......TS.....S.----QGI.KNL..YSAI.............Y..KR..LRLE
GFLQS.D...Y.LHI.F.PQ...FLEN.VKRYYKEGKIVY..VEDIS--..........E
G.LDLAP.......................AALVGLFSG....KNIGKQVVRV
>tr|Q9C677|Q9C677_ARATH/36-348 Allyl alcohol dehydrogenase, putative (Putative allyl alcohol dehydrogenase) OS=Arabidopsis thaliana GN=At1g26320 PE=2 SV=1
................dlR---...LPE.-.GST..SVLVKNLYLSCDPYMRICMGk...
..pDPl....sSSLVPP.YKT.GV....................................
..............................................PIIG.LGVSKVID.
.........SG.HPD.YKKGDLL.W..G.L...V.GWEEYSV........I...TL-Tt.
..yS.........--.H......FK.I----E.H......T.-D-VP..LSYYTGLLGM.
.P.GMTAYAGFYE.VCS...PK..........KG.....ETVFVSAASGAVGQLVGQ...
.......................FAK.LMGC.YVVGSAGSKEK...........VY....
.............LLKTKFGFDDA.FNYKE-.........E.kD...FSAALKR......
.......YF....P...E.GIDIYFENVGGKMLDAVL.INMKLHGRVAVCGMISQ.YN..
L..V......DP.....-.----EGV.HNL..PTIL.............Y..KR..IQLQ
GFGVC.D...F.YDK.Y.PK...FLDF.VLPYIREGKITY..VEDIA--..........E
G.FESGP.......................SALLGLFEG....KNVGKQLFVV
>tr|Q9FKC9|Q9FKC9_ARATH/35-350 Allyl alcohol dehydrogenase; NADP-dependent oxidoreductase-like protein OS=Arabidopsis thaliana GN=At5g37980 PE=4 SV=1
.................tVDLR...VP-.P.GSM..AVLVKNLYLSCDPFSRIRMEk...
..pDPs...spASVARA.YSI.GK....................................
..............................................PISG.FGVAKAID.
.........SC.HPN.YKTGDLL.W..G.R...V.GWEEYSV........I...TP-Tp.
..sS.........--.H......FK.I----H.H......T.-D-VP..LSFYTGLLGI.
.P.GLTAYVGFYE.ICS...PK..........KG.....ETVFVSAASGAVGQLVGQ...
.......................FAK.MAGC.YVVGSASSKEK...........VD....
.............LLKTKFGYDEA.FNYKE-.........E.hD...LSAALKR......
.......CF....P...E.GIDIYFENVGGKMLDAVL.ENMRTHGRIAACGMISQ.YN..
L..K......EP.....-.----EGV.HNL..ASIV.............Y..KR..IRVQ
GFAAV.E...F.FDK.Y.SK...FLDF.ILPYVREGKITY..VEDIA--..........Q
G.LENGP.......................SALIGLFHG....KNVGKQLVAV
>tr|Q9FKD2|Q9FKD2_ARATH/35-350 Allyl alcohol dehydrogenase; NADP-dependent oxidoreductase-like protein (At5g37940/K18L3_100) OS=Arabidopsis thaliana GN=At5g37
.................tIDLR...VP-.P.GSM..AVLVKNLYLSCDPHSRTRMGk...
..pDPs...sqASMAHA.FTI.GK....................................
..............................................PISG.FGVAKAID.
.........SG.HPN.YKTGDLL.W..G.R...V.GWEEYSV........I...TP-Tp.
..sS.........--.H......FK.I----H.H......T.-D-VP..LSFYTGLLGI.
.P.GLTAYVGFYE.ICS...PK..........KG.....ETVFVSAASGAVGQLVGQ...
.......................FAK.MAGC.YVVGSASSKEK...........VD....
.............LLKTKFGYDDA.FNYKE-.........E.kD...LSAALKR......
.......CF....P...E.GIDIYFENVGGKMLDAVL.QNMRTHGRIAACGMISQ.YN..
L..K......EP.....-.----EGL.HNT..ATIV.............H..KR..IRVQ
DFAAV.E...F.FDR.Y.SK...FLDF.ILPHVREGKITY..VEDIA--..........Q
G.LENGP.......................SALIGLFHG....KNVGKQLVEV
>tr|Q9LFK2|Q9LFK2_ARATH/30-355 Quinone oxidoreductase-like protein OS=Arabidopsis thaliana GN=F2K13_150 PE=4 SV=1
..................-EFK...LP-.G.GSN..SVLVKNLYLSCDPYMRIRMGk...
..pDPs....tAALAQA.YAP.GK....................................
..............................................PIFG.YGVSRVIE.
.........SG.HPD.YKKGDLL.W..G.I...V.GWEEYSV........I...TPMT..
..hM.........--.H......FK.I----Q.H......T.-D-IP..LSYYTGLLGM.
.P.GMTAYAGFYE.VCS...PK..........EG.....ETVYVSAASGAVGQLVGQ...
.......................FAK.MMGC.YVVGSAGSTEK...........VD....
.............LLKTKFGFDDA.FNYKE-.........E.pD...LSAALKRfselli
skrlmslTV....R...I.GIDIYFENVGGKMLDAVL.LNMNPHGRIAVCGMISQ.YN..
L..E......NQ.....-.----EGV.HNL..SNII.............Y..KR..IRIQ
GFAVF.D...F.YEK.Y.SK...FLDF.VLPHIKEGKITY..VEDVA--..........D
G.LEKGP.......................EALVGLFHG....KNVGKQVVVI
>tr|Q9LFK4|Q9LFK4_ARATH/31-308 Quinone oxidoreductase-like protein OS=Arabidopsis thaliana GN=F2K13_130 PE=4 SV=1
..................-ELR...VPE.-.GTN..SVLVKNLYLSCDPYMRICMG....
...KP.....nPSTA--.---.--....................................
..............................................----.--------.
.........--.---.----ALA.Q..A.Y...T.PGQCYHL........T...HE--..
...-.........--.H......FK.I----Q.H......T.-D-VP..LSYYTGLLGM.
.P.GMTAYVGFYE.ICS...PK..........KG.....ETVYVSAASGAVGQLVGQ...
.......................FAK.MMGC.YVVGSAGSKEK...........VD....
.............LLKTKFGFDYA.FNYKE-.........E.pD...LSAALKR......
.......CF....P...N.GIDIYFENVGGKMLDAVL.MNMNMHGRIAVCGMISQ.YN..
L..E......NQ.....-.----EGV.HNL..SNII.............Y..KR..IRIQ
GFVVS.D...F.YDE.Y.SK...FLEF.LHPHIKEGKITY..VEDVA--..........D
G.LEKGP.......................EALVGLFHG....KNVGKQVVVI
>tr|Q9LFK5|Q9LFK5_ARATH/29-343 Quinone oxidoreductase-like protein OS=Arabidopsis thaliana GN=F2K13_110 PE=4 SV=1
..................-TID...LRV.LkGSM..TALVKNLYLSCDPYMRNRMRk...
..pDPl....sPATAQS.FTP.GK....................................
..............................................PISG.FGVSKVID.
.........SG.HSD.YEEGDLI.W..G.A...V.GWEEYSV........I...TPIP..
...N.........--.L.....hFK.I----H.H......T.-N-FP..LSYYTGLLGM.
.P.GMTAYVGFYE.ICT...PK..........KG.....DTVFVSAASGAVGQLVGQ...
.......................FAK.LMGC.YVVGSAGSKEK...........VD....
.............LLKNKFGFDDA.FNYKE-.........E.hN...LIGALKR......
.......CF....P...E.GIDIYFENVGGKMLDAVI.LNMRPHGRIAACGMISQ.YN..
L..K......NP.....-.----EGI.YGL..SLIT.............Y..KR..IRIE
GFNCF.D...Y.FHK.Y.SE...FLEF.VVPYIKEGKIKY..VEDVA--..........D
G.LESAP.......................AALVGLFHG....KNVGKQLVVV
>tr|Q9LTB4|Q9LTB4_ARATH/37-350 NADP-dependent oxidoreductase-like (Oxidoreductase like protein) (At5g38000) OS=Arabidopsis thaliana GN=At5g38000 PE=2 SV=1
.................dLRVP...---.P.GSM..AVLVKNLYLSCDPHSRTRMGk...
..pDPs...spASMAHA.FTI.GK....................................
..............................................PISG.FGVAKAID.
.........SG.HPN.YKTGDLL.W..G.R...V.GWEEYSV........I...TP-Tp.
..sS.........--.H......FK.I----H.H......T.-D-VP..LSFYTGLLGI.
.P.GLTAYIGFYE.ICS...PK..........KG.....ETVFVSAASGAVGQLVGQ...
.......................FAK.MAGC.YVVGSASSEEK...........VD....
.............LLKTKFGYDDA.FNYKE-.........E.kD...LSAALKR......
.......CF....P...E.GIDIYFENVGGKMLEAVL.ENMRTHGRIAACGMISQ.YN..
L..K......KP.....-.----EVL.HNT..ATIV.............H..KR..IRVQ
GFAAV.E...F.FDR.Y.SK...FLDF.ILPHVREGKLTY..VEDIS--..........Q
G.LENGP.......................SALIGLFHG....KNVGKQLVEV
>tr|Q9M1Z0|Q9M1Z0_ARATH/34-345 Allyl alcohol dehydrogenase-like protein OS=Arabidopsis thaliana GN=F24G16.110 PE=4 SV=1
.................eLKVK...---.P.GSA..AVMVRNLYLSCDPYMGILMR....
...EPtp..stLALLDA.FIP.GK....................................
..............................................PIAG.IGVSQVID.
.........SD.DPS.FTKGDMI.W..G.I...V.NWEEFST........I...NP-A..
...A.........--.I......FK.I----DvN......I.-N-VP..LSYYTGILGM.
.I.GLTAYAGFFE.ICS...PK..........KG.....DTVFVSAASGAVGQLVGQ...
.......................FAK.LMGC.YVVGSAGSKQK...........VD....
.............LLLNKFGYDDA.FNYKE-.........E.pD...LDSALKR......
.......CV....P...K.GIDIYFENVGGKMLDAVL.LNMKTYGRIAVCGMISQ.YH..
L..E......TR.....D.----RLQ.-NL..PDII.............F..KK..IRMQ
GFASY.D...F.IDR.F.PK...FLEF.VLPYIKEEKLAY..VEDIV--..........E
G.LENGP.......................AALVGLLHG....KNVGKQVLKG
>tr|Q9M9M7|Q9M9M7_ARATH/36-347 Putative NADP-dependent oxidoreductase OS=Arabidopsis thaliana GN=At3g03080 PE=4 SV=1
..................-DLK...IPE.-.GSK..TVLVKNLYLSCDPYMRIRMGkp..
.dpGT......AALAPH.YIP.GE....................................
..............................................PIYG.FSVSKVID.
.........SG.HPD.YKKGDLL.W..G.L...V.GWGEYSL........I...TP-D..
..fS.........--.H......YK.I----Q.H......T.-D-VP..LSYYTGLLGM.
.P.GMTAYAGFYE.ICS...PK..........KG.....ETVFVSAASGAVGQLVGQ...
.......................FAK.IMGC.YVVGSAGSNEK...........VD....
.............LLKNKFGFDDA.FNYKA-.........E.pD...LNAALKR......
.......CF....P...E.GIDIYFENVGGKMLDAVL.LNMKLHGRIAVCGMISQ.YN..
L..E......DQ.....-.----EGV.HNL..ANVI.............Y..KR..IRIK
GFVVS.D...Y.FDK.H.LK...FLDF.VLPYIREGKITY..VEDVV--..........E
G.LENGP.......................SALLGLFHG....KNVGKQLIAV
>tr|Q9SLN8|Q9SLN8_TOBAC/30-340 Allyl alcohol dehydrogenase OS=Nicotiana tabacum GN=NtADH PE=2 SV=1
.................tIKLK...VPE.-.GSN..DVVVKNLYLSCDPYMRSRMR....
...KI.....eGSYVES.FAP.GS....................................
..............................................PITG.YGVAKVLE.
.........SG.DPK.FQKGDLV.W..G.M...T.GWEEYSI........I...TPTQ..
...T.........--.L......FK.I----H.D......K.-D-VP..LSYYTGILGM.
.P.GMTAYAGFHE.VCS...PK..........KG.....ETVFVSAASGAVGQLVGQ...
.......................FAK.MLGC.YVVGSAGSKEK...........VD....
.............LLKSKFGFDEA.FNYKE-.........E.qD...LSAALKR......
.......YF....P...D.GIDIYFENVGGKMLDAVL.VNMKLYGRIAVCGMISQ.YN..
L..E......QT.....-.----EGV.HNL..FCLI.............T..KR..IRME
GFLVF.D...Y.YHL.Y.PK...YLEM.VIPQIKAGKVVY..VEDVA--..........H
G.LESAP.......................TALVGLFSG....RNIGKQVVMV
>tr|A0HHP1|A0HHP1_COMTE/25-337 Alcohol dehydrogenase, zinc-binding OS=Comamonas testosteroni KF-1 GN=CtesDRAFT_1303 PE=4 SV=1
..................-QSP...LPA.V.GEG..QVLVRHHYLSLDPYMRGRMN....
...DS......KSYAQP.QPL.GE....................................
..............................................VMQG.GTVGEIVE.
.........SR.HPK.FKAGDKV.V..G.M...G.GWQEYSL........L...DP-Sv.
.pgA.........--.L......RK.V----D.T......T.-H-VP..LSYYLGAVGM.
.P.GVTAWYGLVK.IIN...PK..........AG.....ETMVVSAATGAVGSAFVA...
.......................LAK.ARGC.RVVGIAGGAEK...........CR....
.............YAVHELGFDAC.IDYREH.........P..DvktMAKALKD......
.......AC....P...N.GIDGYFENVGGYIFDAVL.LRTNAFARVALCGMIAG.YD..
G..Q......PL.....P.------L.ANP..ALLL.............V..NR..IKLE
GFIVS.E...H.MEV.W.GE...ALTE.LGGLVAAGKLKP..RETIS--..........Q
G.LASAP.......................GAFLGLLKG....KNFGKQLVKL
>tr|A0Y3I3|A0Y3I3_9GAMM/26-338 Putative Zinc-binding NADPH:quinone reductase/dehydrogenase/oxidoreductase OS=Alteromonadales bacterium TW-7 GN=ATW7_01380 PE=4
..................-TVD...IPA.L.KDG..EVLLRTIYLSLDPYMRGRMS....
...DA......KSYADP.VNV.GD....................................
..............................................VMVG.ATVCQVEE.
.........SK.NDK.FSEGEWV.L..A.Y...T.GWQSYAI........S...NG-E..
...G.........--.L......MQ.L----G.K......E.-P-AN..PSYALGIMGM.
.P.GFTAYMGLLD.IGA...PK..........EG.....ETVVVAAATGPVGATVGQ...
.......................IAK.IKGC.KVVGVAGGSEK...........CA....
.............HAVEKLGFDAC.IDHKA-.........D..D...FAEQLEK......
.......AC....D...N.GIDVYYENVGGKVFDAVL.PLLNTAARVPLCGLVSQ.YN..
A..T......SL.....P.EGPDRMG.MLM..GQLL.............T..KR..IKMQ
GFIIFdD...Y.GHR.Y.DE...FAQD.MQKWLQDGKVQY..REHMV--..........E
G.IENTV.......................SAFNDMISG....KNFGKTVVKI
>tr|A0Y7R6|A0Y7R6_9GAMM/19-334 Quinone oxidoreductase OS=marine gamma proteobacterium HTCC2143 GN=GP2143_12981 PE=4 SV=1
..................-SSS...IPE.P.ADG..QCVSRTLYLSLDPYQWGRRR....
...S-......-----G.VEQvGD....................................
..............................................VCHG.RTVSAVIK.
.........SR.HPH.FNEGDII.F..S.T...H.GWQDYGL........T...GS-G..
...Ist.....fgYMlP......RR.V----E.P......A.-L-AP..ISSALGVLGM.
.L.GLTAYAGTAL.QCQ...PK..........AG.....ETFVVSAASGGVGQIAGQ...
.......................IAK.IYGC.RVVGIAGAQAK...........CD....
.............FLQQSLGFDAA.VSHLS-.........E..D...FADQLAS......
.......AC....P...D.GIDMYFENVGGKVFNAVL.PLFNRAARISRCGLISQ.YG..
N..T......DG.....L.-DPLQTW.QHI..GQAV.............FdqQA..MTIH
SLFVG.D...YvADH.Q.KP...FLEI.MSQWVANGKVKY..REDLW--..........T
G.LEQAP.......................AAFTAMLAG....KNFGKTMIAV
>tr|A0Y7W7|A0Y7W7_9GAMM/10-321 Quinone oxidoreductase OS=marine gamma proteobacterium HTCC2143 GN=GP2143_13236 PE=4 SV=1
..................-TIE...IPS.I.SDG..QVLVEAQWLSLDPYMRGRMS....
...AA......KSYAPP.IEI.GA....................................
..............................................VIVG.EFAGVIIE.
.........SK.HSD.FKVGEHV.C..C.Q...G.GWQDHAV........V...DG-D..
...E.........-PsL......HK.V----D.A......S.-L-LP..LSAYLGVAGM.
.P.GRTAYFGLLE.KGR...PQ..........EG.....ETVVVSAASGAVGSVVGQ...
.......................IAK.MKGC.RVVGVAGGQEK...........CD....
.............YVINELGFDAC.VDYKA-.........G..N...LNADLAA......
.......AC....P...G.GIDVYFENVGGDTSRAVA.KLLNSGARIPVCGYISN.YN..
D..S......REn...rT.----ETP.FHI..FGAL.............N..PV..PEHG
FFLVH.E...S.EKT.P.QE...MTEE.LASWINQGKLKY..RESVV--..........E
G.LQNAP.......................EAFRGLLTG....KNFGKQLIKI
>tr|A0Y8M8|A0Y8M8_9GAMM/25-335 Probable oxidoreductase OS=marine gamma proteobacterium HTCC2143 GN=GP2143_14541 PE=4 SV=1
..................-ETP...VPV.P.GIG..EVLVKNLFLSFDPTQRGWMV....
...DQ......PGYLPP.VNI.GE....................................
..............................................PMRA.GSVGQVVE.
.........SL.HAE.FSVGDLV.Q..T.T...G.CWQDYVV........V...AP-Gqg
.pmG.........--.L......SK.L-----.P......P.-G-VS..PEMMLSVLGI.
.T.GLTAYFGLLD.LGQ...PR..........PG.....ETVLISGAAGATGSVVGQ...
.......................IAK.LKGC.RVVGIAGGSEK...........CA....
.............WLQKEAGFDAV.IDYKN-.........E..N...VRAQIAH......
.......HC....P...D.KWDVFFDNVGGTILEDAL.EHLNLRSRVVLCGGIAG.YN..
A..T......EP.....L.----PGP.SNL..MKLV.............T..NR..SRME
GFIIL.D...Y.LPR.A.AE...AVKD.IMAWVASGELKF..QIDLQ--..........E
G.FEHIP.......................ATLQRLYTG....KNFGKQLLKI
>tr|A0YAD0|A0YAD0_9GAMM/26-328 Putative oxidoreductase OS=marine gamma proteobacterium HTCC2143 GN=GP2143_17551 PE=4 SV=1
................arK---...IPS.P.DDS..QVLIQNIFMSVDPYMRGRMR....
...D-......-----D.FQL.GA....................................
..............................................VMEG.ATVGKVIE.
.........SR.HPD.FQVGDYV.T..H.W...K.GWREHYL........S...DG-K..
...D.........--.L......DK.V----D.P......D.-L-AP..LSAYLGVLGF.
.P.GLTAYGGLLT.TGA...LQ..........DG.....ESVFVSAASGAVGSLVGQ...
.......................IAK.IKGC.TVVGSAGSDEK...........VT....
.............HLIEEFGFDHA.FNYKT-.........A..D...IDAELTK......
.......AL....P...R.GIDVYFENVGGPQLEAAL.NHMRMYGRIPLCGMISM.YN..
N..G......PT....iA.----PGP.KNL..SAMI.............Y..KR..VTMK
GLVTP.D...Y.IDQ.Q.AQ...FRED.VGQWIKDGKVKY..KETIH--..........Q
G.IESAP.......................QSFIELFSG....GNEGKMLVQL
>tr|A0YAN1|A0YAN1_9GAMM/25-332 Putative oxidoreductase OS=marine gamma proteobacterium HTCC2143 GN=GP2143_18056 PE=4 SV=1
..................-QSP...VPV.A.GDG..EVLCRTLWVTVAAGARAGLQ....
...GS......ASYAGA.PKT.GV....................................
..............................................VMNG.AAVATVVA.
.........SQ.ALG.FSEGDLV.I..C.N...A.GWQDYSV........H...SA-S..
...V.........--.L......QK.I-----.E......G.-S-VD..PVHHLGVLGT.
.N.GVTAYFGLLD.IGK...PK..........AG.....ETVLVSACGGSVGHIVAQ...
.......................LAK.LKGC.RVVGTAGSDAK...........AQ....
.............KLQAQLGIDAV.VNYKS-.........P..D...FRQLLKE......
.......AT....P...N.GIDVYFDNTGGDILGSAL.FRMNEHGRIACCGVVSQ.YD..
T..S......SP.....S.----PGP.KGI.pGLLV.............N..KR..ITMR
GFLVF.D...Y.KER.Y.DE...AKKQ.LSEWIVSGKLTP..LVDEV--..........I
G.LENAP.......................DAFVDLLAG....GNIGTRVIRV
>tr|A0YAQ6|A0YAQ6_9GAMM/100-411 Putative zinc-binding dehydrogenase OS=marine gamma proteobacterium HTCC2143 GN=GP2143_18181 PE=4 SV=1
..................-DVA...IPK.I.ADG..QILLKTKYLSLDPYMRGRMN....
...AG......KSYASR.VEL.GD....................................
..............................................VMVG.GTVSEVVE.
.........SR.NST.FNRGDLV.S..S.Y...S.GWQSYEV........S...SG-Q..
...G.........--.I......MK.L----D.P......-.-R-IP.kTSYALGVLGM.
.P.GLTGYVGLMD.IGE...PK..........AG.....ETVVLAASTGAVGSVVGQ...
.......................LAK.SKGC.RVVGIAGAKEK...........CE....
.............YAVKELGYDAC.VSHYD-.........S..D...MAQQLEA......
.......EC....P...Q.GIDVYFENVGGSSWEAVM.PLLNNHARIPVCGLIAN.YN..
A..T......SL.....P.PGPDRMS.MLQ..SMIL.............T..KS..IRMQ
GFIAS.D...Y.FHR.I.PE...LVEE.IGPLLASGQMKY..KEHVV--..........D
G.LDNAP.......................EAFFGLFRG....ANFGKLVVKV
>tr|A0YFD1|A0YFD1_9GAMM/2-298 Probable nadp-dependent oxidoreductase oxidoreductase protein OS=marine gamma proteobacterium HTCC2143 GN=GP2143_09075 PE=4 SV=
..................----...---.-.---..---VRNFIGSVDPGMRSILS....
...GV......DSYAQV.LKP.GS....................................
..............................................IISG.ATIGVVED.
.........SH.HPK.FAIGDVV.S..G.G...F.GWTELGV........S...DG-R..
...G.........--.L......LK.L----T.D......R.-R-VP..YSCHIGVLGV.
.P.GLTAFFGLER.IAQ...LK..........DN.....ETLLVTSAAGTVGATAGQ...
.......................LAK.LRGC.HVTGIAGSDDK...........CS....
.............WLKNVCGFDEV.INYKTV.........G..D...LDMAIAE......
.......AC....S...G.GIDVLFDNVGNTMIDRVI.PRMKVGGRIVVSGQVAD.YN..
K..A......PE....dV.----PGI.HNT..SAFI.............T..HR..LRME
GLVVY.D...D.FRD.F.SR...AKEE.MIGHIMKGDLHY..REHVT--..........E
G.VANMP.......................EAFISLFTG....ESFGRRLVQL
>tr|A0YFZ1|A0YFZ1_9GAMM/25-327 Putative dehydrogenase OS=marine gamma proteobacterium HTCC2143 GN=GP2143_01820 PE=4 SV=1
..................-EVD...VSE.P.GEN..EVLVQNIYMSVDPYMRGRMR....
...E-......-----D.FAL.GE....................................
..............................................VLAG.GAVGKVVA.
.........SK.HND.FQAGDYV.S..N.F...S.GWREYFL........S...NG-E..
...D.........--.L......TK.V----D.A......S.-L-AP..LSCYLGVLGM.
.P.GLTAYGGLLV.TGE...LK..........DG.....ETVFVSAASGAVGSVVGQ...
.......................IAK.VKGC.TVIGSAGSDEK...........VA....
.............ELINEFGFDHA.FNYKT-.........A..D...PLTELRK......
.......AA....P...D.GIDVYFENVGGIQLEAAL.THMKINGRIPICGMIST.YN..
D..A......GT.....A.---SPGP.RNL..TETI.............Y..KF..ITMK
GFVVS.G...F.GAQ.Q.PQ...FVED.MAGWIKSGEVKY..HETIF--..........D
G.IDSAP.......................TAFMGLFDG....TNNGKMLVQL
>tr|A0YG04|A0YG04_9GAMM/27-338 Probable NADP-dependent oxidoreductase OS=marine gamma proteobacterium HTCC2143 GN=GP2143_01885 PE=4 SV=1
..................-SVP...QRA.P.GSD..EMLLKTLWLSLDPYMRGRMS....
...DR......KSYAKP.LEL.GD....................................
..............................................VITG.GIVSQVVE.
.........SN.IAD.YPVGTLV.S..G.M...Y.GWQSYAI........A...KA-Dd.
..yR.........--.L......FK.V----D.P......E.-L-AP..ISTAVGTTGM.
.P.GQTAYFGLLR.VGE...PK..........AG.....ETVVVSAASGAVGSVVGQ...
.......................IAK.IEGC.RAVGIAGGQAK...........CD....
.............YVINELGFDAC.VDYKA-.........E..D...FPQQLAA......
.......AC....P...A.GVDVYFENVGGAVLEAVA.PLLNKGARVPICGYISA.YN..
A..T......SE.....D.--QIRTP.EEV..FNGL.............A..HP..PFNR
FFIVT.E...W.IEE.F.EE...STRR.LGQWIKEGKLKY..RETVV--..........E
G.IDSAP.......................SAFRMLFTG....ENFGKLMIKV
>tr|A0Z1G0|A0Z1G0_9GAMM/25-335 Probable oxidoreductase OS=marine gamma proteobacterium HTCC2080 GN=MGP2080_07057 PE=4 SV=1
..................-ETP...IPE.P.KNN..EVLVKNLFLSFDPAQRNWMV....
...DR......KAYLPP.VAI.GA....................................
..............................................PMRA.ASVGEVVD.
.........SR.HAD.YQVGDLV.Q..T.T...G.YWQDYVV........A...AP-Geg
.pmG.........--.L......VK.L-----.P......P.-G-VS..PEMMLSVLGI.
.T.GLTAYFGLLD.VGQ...PK..........AG.....DTVLVSGAAGSTGSFVGQ...
.......................IAK.IKGC.RVVGIAGGPDK...........CR....
.............WLEETAGFDAV.IDYKN-.........E..D...VSEQIAH......
.......HC....P...D.KWDVFFDNVGGPILEAAI.DHINLRSRIVLCGSISG.YN..
A..T......AP.....I.----PGP.SNL..SNLT.............I..NR..ARME
GFVIL.D...Y.MPR.A.ME...AIQD.LMAWVASGDLVY..QVDLQ--..........E
G.FDNIP.......................ATLQRLYTG....QNLGKQLLKI
>tr|A0Z3V2|A0Z3V2_9GAMM/25-335 Alcohol dehydrogenase, zinc-containing OS=marine gamma proteobacterium HTCC2080 GN=MGP2080_02171 PE=4 SV=1
..................-ETP...VPT.P.GDQ..EVLIRNLYFSFDPTQRNWMV....
...DR......PSYLPP.VGL.GE....................................
..............................................VMRA.GSVGQVVE.
.........SR.HSD.FNVGDLV.Q..T.T...G.CWQDYVV........L...AP-Geg
.pmG.........--.L......NV.L-----.P......P.-G-VP..PELMLSVLGI.
.T.GITAYFGLLD.VGK...PI..........AG.....DTVLVSGAAGATGSVAAQ...
.......................IAR.IKGC.RVVGIAGGPEK...........CA....
.............WLTDSAKLDVA.IDYKA-.........G..D...LDAQIGA......
.......AC....P...D.KWNVFFDNVGGSTMQAAL.NHISLNARIAMCGGISG.YN..
D..I......EP.....Q.----PGP.NNL..MNLV.............T..NR..GRME
GFIIL.D...Y.LHR.A.AE...AVQE.LIGWVGSGEIQY..QVDVQ--..........E
G.FDNIP.......................ATLQRLYTG....QNKGKQLLKI
>tr|A0Z5Q4|A0Z5Q4_9GAMM/23-333 Oxidoreductase, zinc-binding protein OS=marine gamma proteobacterium HTCC2080 GN=MGP2080_13108 PE=4 SV=1
..................-EAP...RPE.V.PEG..WFLIKNRVFSLDAGFRQWMS....
...AGa....gDNYLTG.MQL.NE....................................
..............................................PVQS.IVLGEVVE.
.........SR.HPD.FEVGTLV.N..A.R...T.AWEEMSL........L...DG-T..
...D.........--.L.....cSP.L----LaA......E.-D-LP..LSEYMSTLGP.
.T.GMTAWLGLNH.IGQ...PK..........PG.....DVVVVSAAGGAVGTIVGQ...
.......................LAK.AAGC.RTIGLVSSAAK...........AQ....
.............WLTDEVGYDLA.ISREAH.........P..D...LAQALIE......
.......AA....P...E.GIDIFFDNVGGSVLNTVM.QHLQEGARLVLCGAISQ.YE..
A..E......VE.....P.------V.SHT..WELI.............T..KR..ARME
GFMFS.D...Y.TDE.F.PA...VIEA.MEKLLRAGELKT..FDQCY--..........Q
G.IEQTP.......................TAFCDMMSG....ASRGKCLVVL
>tr|A0Z5Q8|A0Z5Q8_9GAMM/24-333 YfmJ OS=marine gamma proteobacterium HTCC2080 GN=MGP2080_13128 PE=4 SV=1
.................tRTID...--H.V.PDE..HLLIECLYFSMDPAIRGWMS....
...DV......PNYLPP.IPL.GD....................................
..............................................SVRS.SVVGKVLQ.
.........SE.ADG.FSTGDLV.V..G.T...G.GWETHGV........V...PA-A..
...Y.........--.F......SV.I----PpD......S.-P-FP..AHYYLSALGA.
.V.GLTPYFGLLR.AGK...AA..........AG.....QTLLMSAAAGAVGSIGGQ...
.......................IGK.ILGQ.RVVGIAGSDEK...........CR....
.............WVTDELGFDSC.INYKTC.........G..D...MEQAIRG......
.......AC....P...E.GVDLFFDNVGGEILDAAL.MNLNKDANIVFCGSISN.YN..
A..T......EP.....V.----PGP.YNW..WQVL.............A..RS..VTVQ
GYLIS.D...Y.LSE.F.PE...GQAQ.ISEWINSGQLKF..KEHIV--..........D
G.FENTL.......................DAYNLLFEG....KNDGKLMVKV
>tr|A0Z5T0|A0Z5T0_9GAMM/24-335 Alcohol dehydrogenase, zinc-binding protein OS=marine gamma proteobacterium HTCC2080 GN=MGP2080_13238 PE=4 SV=1
..................-EAH...VPK.A.GPG..QMVVRNLYLSLEAAIRSWLD....
...GT......ANYFEP.IAL.GG....................................
..............................................AIRG.PSIARVET.
.........SQ.LMD.FEPGDLV.F..G.L...H.HWEDYSL........S...DG-Nt.
..vL.........--.L......RK.L----T.P......N.-PTLP..LSWYAGALGG.
.S.GQTAYVGLHR.IGG...IK..........PG.....ETVLVSAAAGATGSMACQ...
.......................IAA.LEGC.RVVGIVGADDK...........AE....
.............VVLEELGAHAV.VNYRK-.........E.pD...LAAALAR......
.......TC....P...E.GVDVYFDNVGGVTLDAAL.MTMAQGGRIVGCGMISD.YN..
S..A......AT.....P.----TPL.YNL..WQVV.............E..RQ..LKMQ
GFLLY.S...Y.LDD.L.PA...ASAA.LEAWLLSGKLKA..MENIT--..........Q
G.LSEAG.......................AAYSAMMAG....TTKGKNLVAV
>tr|A0Z6C6|A0Z6C6_9GAMM/25-335 YfmJ OS=marine gamma proteobacterium HTCC2080 GN=MGP2080_08916 PE=4 SV=1
..................V-SD...LPT.L.RDG..ELLCHNHFVSLDAGFRNWMN....
...EGs....gDAVLPA.MEL.GE....................................
..............................................PVCG.LVLGEVID.
.........SL.NPL.YAQGDML.M..A.R...F.AWQTHSI........S...DG-S..
...D.........--.F.....iAR.L----PaT......L.-E-FD..PAAYMGVLGD.
.T.GMSAYFGMTD.ILK...PS..........SN.....DCVLISGAGGAVGSIAGQ...
.......................LAK.KSGA.RVVGLVGSEEK...........GQ....
.............WICDVLGYDAA.VVRGDA.........D..N...MAEAIRK......
.......VC....P...E.GVDAFFDNVGGEALEAAI.SNMNHRGRMALCGAVSS.YG..
V..-......-P.....A.----YGP.SNL..FEIV.............T..KE..IRAE
GFMTH.F...R.HDR.Y.EE...AREA.LSEGLRSGALAS..PEYRL--..........Q
G.IHQIG.......................QAYADLFAG....RNFGKTIVEL
>tr|A1ZDZ1|A1ZDZ1_9SPHI/23-330 Oxidoreductase, zinc-binding dehydrogenase family protein OS=Microscilla marina ATCC 23134 GN=M23134_04132 PE=4 SV=1
..................K-AD...IPA.A.KDG..EVVVKQHYISLDPAMRGWMN....
...DS......KSYLPP.VGI.GE....................................
..............................................VMRA.GSVGEVVE.
.........SK.HPD.FQVGDYL.S..G.W...G.GVQQYAA........T...DA-K..
...G.........--.W......FK.V----D.P......N.-L-VS..LPTYIGTLGM.
.P.GMTAYFGILE.VGK...IK..........EG.....ETVLISGAAGAVGSIAGQ...
.......................IAK.IKGC.KVVGIAGGAEK...........CA....
.............YLKDELGFDGA.IDYKN-.........E..D...IQAAIKR......
.......EC....P...K.GVDVYFDNVGGDILDAAL.ANLRMHGRVPLCGAISQ.YN..
S..T......EG.....I.----AGP.KNY..LSLL.............V..NR..GTMQ
GFIIL.D...Y.VKD.Y.QK...AAME.MGTWMAQGKLKS..REDVH--..........E
G.IENFR.......................ETFLRLFSG....EKLGKLVLKV
>tr|A2TNH6|A2TNH6_9FLAO/25-333 YfmJ OS=Dokdonia donghaensis MED134 GN=MED134_06249 PE=4 SV=1
..................-EEQ...VPE.I.NDG..EILLETTYVSVDPYLRGRMQ....
...DA......KSYVPP.FEL.NK....................................
..............................................PIHS.GVVAKVIA.
.........TK.NDN.FKEGDYV.S..G.M...L.DWKEVQK........S...TG-E..
...E.........--.L......HK.V----S.K......D.-N-AP..LPAYLGTLGM.
.T.GLTAYFGLKE.IGK...PK..........EG.....ETILVSGAAGAVGSIVGQ...
.......................IAK.IKGC.RVVGVAGSDEK...........IE....
.............KLKKDFGYDDG.FNYNT-.........E.dD...LNAAIQR......
.......TC....P...D.GVDIYWDNVGGELSDAVF.FNINQKARIINCGAIAV.YN..
D..N......KV.....P.----TGV.SPQ..VFLI.............K..NS..ALMQ
GFIVS.N...Y.MDS.F.PE...GVQQ.LSKWYGEGKLHH..EDTIV--..........E
G.FENIP.......................QAFIDLFDG....KNTGKMLVKI
>tr|A2U237|A2U237_9FLAO/24-332 Zinc-binding dehydrogenase OS=Polaribacter sp. MED152 GN=MED152_02200 PE=4 SV=1
..................-TNE...VPE.L.EEG..EILVQHHYISLDPAMRGWMN....
...DT......KSYIPP.VEI.DA....................................
..............................................VMRA.GSVGKVIK.
.........NNgNPK.FEIGDTV.T..S.W...G.GVQQYAI........T...NG-D..
...G.........--.W......YK.V----D.T......N.-L-AP..MPMYIGTLGM.
.P.GMTAYFGITE.VGK...IV..........EG.....DIVLVSGAAGAVGSIVGQ...
.......................IAK.IKGC.TVIGIAGGKEK...........CD....
.............YIVNELGFDDA.IDYKS-.........E..N...IYSALKQ......
.......KC....P...Q.GVDVFFDNVGGKILDAAL.SKLRMHARVVICGAISQ.YN..
N..K......SK.....V.----DGP.SNY..LSLL.............V..TR..STMQ
GMVVM.D...Y.TKK.F.GE...AAKQ.MGIWMKEGKLKS..KEDIY--..........E
G.IENFH.......................ETYNRLFSG....DKKGKLVLKV
>tr|A2UAK9|A2UAK9_BACCO/26-333 Alcohol dehydrogenase, zinc-binding OS=Bacillus coagulans 36D1 GN=BcoaDRAFT_1261 PE=4 SV=1
..................-EAP...IGT.P.GEG..EVLIRNVYISVDPYLRGRME....
...DV......KSYIPP.FQL.ND....................................
..............................................VIVS.GVIGQVVA.
.........SQ.SAQ.FKKGDIV.I..G.T...L.GWETYSI........A...HE-K..
...T.........--.I......RK.L----D.P......D.-L-AP..ITTHLGIIGM.
.T.GLTAYFGLLD.IGK...PK..........AG.....ETVVVSGAAGAVGSTVGQ...
.......................IAK.IKGA.RAVGIAGSEEK...........CR....
.............YLTETLGFDAA.INYKT-.........E..N...VRKALKE......
.......AC....P...D.GVDVYFDNVGGEISDAVF.PLLNDFARIPVCGAISA.YN..
K..T......EP.....D.----VGP.RVQ..QYLI.............K..TS..SLMQ
GFTVG.H...Y.SSR.F.KE...AGAQ.LAAWLNEGKLKY..EETIT--..........E
G.FDSII.......................DAFLDLFKG....KNIGKQLVKI
>tr|A2VYU1|A2VYU1_9BURK/29-346 Putative uncharacterized protein OS=Burkholderia cenocepacia PC184 GN=BCPG_03227 PE=4 SV=1
..................-TAD...VPV.P.GPG..QVLLRTVWLSLDPYMRGRMS....
...DA......PSYAPP.AEL.GQ....................................
..............................................PMVG.GTVSRVVS.
.........SN.LPA.FREGDLV.V..A.G...A.GWQDYAL........S...DG-R..
...D.........--.L......IP.L----G.R......D.-F-AH..PSYALGVFGM.
.P.GFTAYTGLLK.IGE...PE..........AG.....ETVVVAAASGAVGAVVGQ...
.......................IAK.LKGC.RVVGVAGGADK...........CA....
.............YVTGTLGFDAC.VDHHD-.........P..A...FAAKLKD......
.......AC....P...N.GIDVYFENVGGAVFDAVW.PLLNDHARVPVCGIIAH.YN..
D..A......AYddnalS.TGRDRVP.ALM..GAIL.............R..KR..IRVQ
GFIIL.D..hY.ATG.Y.AS...FLKD.MSEWVAQGKVKT..LEDVV--..........P
D.LADAP.......................QALIGLLAG....KNFGKVVVRV
>tr|A2W044|A2W044_9BURK/27-334 Putative uncharacterized protein OS=Burkholderia cenocepacia PC184 GN=BCPG_03700 PE=4 SV=1
..................-ETP...VPA.L.ADG..EVLVRVLYLSMDPTNRVWMS....
...DV......PQYLPP.VAI.GE....................................
..............................................VMRA.LGIGRVVA.
.........SR.HAG.FAEGDLV.Q..G.L...V.GWQDYAV........V...PA-Eq.
.vaQ.........--.L......VK.L----PaQ......S.-G-LP..LPTLLGACGM.
.S.GLTAYYGLTD.IAP...VQ..........PG.....ETLVVSAAAGSVGSIAGQ...
.......................IGK.IHGA.RVVGIAGGADK...........CR....
.............YLTETLGFDAA.VDYKS-.........D..D...FRQQLKA......
.......AT....P...D.GVHVNFENVGGEVMRAVL.SRMVIGGRVALCGVISN.YN..
S..G......RA.....A.--DDVGV.---..--LI.............S..KR..LTMR
GFLIL.D...Y.RKS.-.RE...AVQT.LAGWLRDGRLKA..EETVA--..........D
G.LENAP.......................DVLNRLFDG....DHRGKLVLRV
>tr|A2WDI3|A2WDI3_9BURK/27-334 Putative uncharacterized protein OS=Burkholderia dolosa AUO158 GN=BDAG_02808 PE=4 SV=1
..................-ETP...VPA.L.ADG..DVLVRVLYLSMDPTNRVWMS....
...DV......PQYLPP.VAI.GD....................................
..............................................VMRA.LGIGRVVA.
.........SR.HAG.FAEGDLV.Q..G.L...V.GWQDYAR........V...PA-Eq.
.aaQ.........--.L......VK.L----PaQ......S.-G-LP..LPTLLGACGM.
.S.GLTAYYGLTE.IAP...VQ..........PG.....ETLVVSAAAGSVGSIAGQ...
.......................IGK.IHGA.RVVGIAGGADK...........CR....
.............YLTDTLGFDAA.VDYKA-.........D..D...FREQLKA......
.......AT....P...D.GVHVNFENVGGDVMRAVL.SRMVIGGRIALCGVISN.YN..
S..G......RA.....A.--DDVGV.---..--LI.............S..KR..LTMR
GFLIL.D...Y.RKS.-.RE...AVQT.LAGWLRDGRLKA..EETVA--..........D
G.LENAP.......................DVLNRLFDG....DHRGKLVLRV
>tr|A2WF01|A2WF01_9BURK/29-341 Putative uncharacterized protein OS=Burkholderia dolosa AUO158 GN=BDAG_03347 PE=4 SV=1
..................-TGD...VPT.P.GAG..QVLLRTVWLSLDPYMRGRMS....
...DA......PSYAPP.VAL.GD....................................
..............................................VMVG.GTVSSVVS.
.........SN.LPA.YREGDLV.V..A.A...A.GWQDYAL........S...DG-S..
...D.........--.L......IA.L----G.R......D.-F-AH..PSHALGVLGM.
.P.GFTAYTGLLK.IGE...PK..........AG.....ETVVVAAASGAVGAVVGQ...
.......................IAK.LKGC.RVIGVAGGADK...........CA....
.............YVTDTLGFDAC.LDHRD-.........P..A...FAAKLKE......
.......AC....P...N.GIDVYFENVGGAVFDAVW.PLLNDDARVPVCGLIAH.YN..
D..T......AP.....P.AGPDRVP.ALM..TTIL.............R..KR..IRMQ
GFIIL.D..hY.ATG.Y.AP...FLKD.MSEWVAQGKVKA..LEDVV--..........P
D.LADAP.......................AALIGLLAG....KNFGKVVVRV
>tr|A3JFI9|A3JFI9_9ALTE/25-331 Predicted NADP-dependent oxidoreductase OS=Marinobacter sp. ELB17 GN=MELB17_06124 PE=4 SV=1
..................-EKT...VPE.P.GDG..EFLVKQAFMSMDPAMMGWMT....
..gDT......DSYIPP.VEL.GT....................................
..............................................VMRS.SGVGEVVA.
.........SK.HAD.FAVGDQV.M..G.M...F.GWQEMAL........T...DG-K..
...G.........--.I......NK.V----D.K......-.-K-IP..LEMALAVFAL.
.P.GLTATQGLFG.CGH...LK..........SG.....ETLVVSGAAGSVGSIVGQ...
.......................LAK.AEGL.RVIGVVGSQEK...........AD....
.............WIINELGFDGA.VNYKT-.........D..D...LGAKLDE......
.......LV....P...N.GIDVYFENTGGPIQHYVF.DRMNAHGRIVVCGMIAD.YT..
A..E......TL.....R.----PGP.-SW..MRII.............K..KR..LSIQ
GFTMP.D...H.MHK.A.QE...LQAK.LAPYVQNGDIKY..RTHVL--..........E
G.LESAM.......................DGLNLFLSG....GNKGKLMVKI
>tr|A3JFJ6|A3JFJ6_9ALTE/25-331 Predicted NADP-dependent oxidoreductase OS=Marinobacter sp. ELB17 GN=MELB17_06159 PE=4 SV=1
..................EKTA...-PQ.P.ADG..EFVVKQAYMSLDPAMMGWMT....
..aDT......DSYIPR.VEL.GT....................................
..............................................VMRS.SGIGEVVA.
.........SN.HAD.FAVGDQV.M..G.M...F.GWQEMAL........T...DG-T..
...G.........--.V......NK.V----D.K......-.-K-IP..PEMALSVFAL.
.P.GLTATQGLFG.CGH...PK..........AG.....ETLVVSGAAGSVGSIVGQ...
.......................LAK.AEGL.RVIGVVGSDEK...........AG....
.............WIINELGFDGA.VNYKI-.........D..D...LGAKLDE......
.......LA....P...E.GVDVYFENTGGPIQDAVF.ERMNAHGRIVVCGMIAD.YT..
S..A......NP.....S.----PGP.-NW..MRII.............K..KR..LKIQ
GFTMP.D...H.MHK.A.GE...LQAK.LAPYVQSGQVKY..RAHVL--..........E
G.LESAM.......................GGLSLFLTG....DNKGKLMVRL
>tr|A3JQV5|A3JQV5_9RHOB/26-334 Oxidoreductase, zinc-binding protein OS=Rhodobacterales bacterium HTCC2150 GN=RB2150_06578 PE=4 SV=1
..................-EKP...IAS.L.SDG..QVLVRTDYWSVEPAMRGWVN....
...DA......PNYSPP.VPI.GD....................................
..............................................VMRS.FATGEVIK.
.........SR.DAN.FAVGDQV.T..G.L...F.GWQTHAV........V...DG-T..
...T.........--.I.....sRK.I----T.E......T.-D-LP..NSLALGVLGI.
.N.GVTAYCGFLD.LCQ...PT..........SG.....ETVVVSTAAGAVGSAVGQ...
.......................LAK.IHGC.RTIGITSSAAK...........ID....
.............QCKNDFGFDEA.ISYKS-.........P..D...FKTELTS......
.......TL....P...D.GVDCYFDNTSGDISDAVM.CHLALNARITICGTAAH.SD..
W..D......PI.....P.----MGP.RVH..RQML.............V..AR..AKMQ
GFLVF.D...H.KER.F.PH...AINA.LANWVRDGSLKY..NEHIL--..........D
G.PAAAT.......................DAIGMLYRG....ENTGKLLVRV
>tr|A3K3I2|A3K3I2_9RHOB/26-337 NADP-dependent oxidoreductase, L4bD family protein OS=Sagittula stellata E-37 GN=SSE37_11149 PE=4 SV=1
..................R-GA...MPE.P.AEG..EILVEVTLLSLDPYMRGRMA....
...PV......KSYAPS.LSV.GD....................................
..............................................TMTG.QGVGRVIS.
.........SK.ADG.FAEGDLV.T..G.M...T.GWASHAV........L...KG-N..
...E.........--.A......RK.L-----.D......S.-D-LP..PSTALGVLGM.
.P.GFTAWTGLKK.YGR...PK..........AG.....ETLVVAAATGPVGAMVGQ...
.......................LAK.SQGL.RTVAIAGGPEK...........CR....
.............IATETFGFDAA.IDHRAHd.......aA..S...LRKALEE......
.......AA....P...D.GIDIYWENVGGKVLEAVL.PLMNVHGRIPLCGTIAW.YS..
G..S......DD.....I.--ADGLP.TVW..RSIL.............T..KR..LSVN
GLIIF.D...H.WDG.F.PD...FLRE.VTPKVAADQITW..LEDVA--..........E
G.LENAP.......................AAFMAMLKG....GNTGKQIVKL
>tr|A3KSK9|A3KSK9_PSEAE/27-334 Putative uncharacterized protein OS=Pseudomonas aeruginosa C3719 GN=PACG_00617 PE=4 SV=1
..................-ETP...LGE.P.AEG..QILVKNEYLSLDPAMRGWMN....
...DA......RSYIPP.VGI.GE....................................
..............................................VMRA.LGVGKVLV.
.........SK.HPG.FQAGDYV.N..G.A...L.GVQDYFI........G...EP-K..
...G.........--.F......YK.V----D.P......S.-R-AP..LPRYLSALGM.
.T.GMTAYFALLD.VGQ...PK..........NG.....ETVVISGAAGAVGSVAGQ...
.......................IAR.LRGC.RVVGIAGGAEK...........CR....
.............FLVEELGFDGA.IDYKN-.........E..D...LAAGLKR......
.......EC....P...K.GIDVFFDNVGGEILDTVL.TRIAFKARIVLCGAISQ.YN..
N..K......EA.....V.----RGP.ANY..LSLL.............V..NR..ARME
GMVVM.D...Y.AQR.F.PE...GLKE.MATWLAEGKLQS..REDIV--..........E
G.LETFP.......................ETLLKLFSG....ENFGKLVLKV
>tr|A3KTY5|A3KTY5_PSEAE/29-341 Putative uncharacterized protein OS=Pseudomonas aeruginosa C3719 GN=PACG_01114 PE=4 SV=1
..................-QVP...LPE.P.GAG..QVLLRTVYLSLDPYMRGRMS....
...DA......PSYAPP.VEL.GA....................................
..............................................VMVG.GTVSRVEA.
.........SN.HPG.FKVGDWV.L..S.A...N.GWQDYAL........S...DG-S..
...G.........--.L......AR.L----G.E......S.-P-EH..PSYALGLLGM.
.P.GFTAYMGLLD.IGK...PQ..........AG.....ETLVVAAATGPVGATVGQ...
.......................IGK.LKGC.RVVGVAGGAEK...........CR....
.............HAVQVLGFDAC.LDHHA-.........A..D...FAERLAE......
.......AC....P...D.GIDIYYENVGGKVFDAVF.PLLNAKARIPVCGIVAH.YN..
D..T......EL.....P.PGPDRLP.ALM..GTIL.............R..KR..IKVQ
GFIIFdD...Y.GHR.Y.DE...FQRD.MSKWFADGLIQY..REERV--..........D
G.LENAP.......................EAFFGLLQG....RNFGKLVVRV
>tr|A3L8G0|A3L8G0_PSEAE/29-341 Putative uncharacterized protein OS=Pseudomonas aeruginosa 2192 GN=PA2G_01278 PE=4 SV=1
..................-QVP...LPE.P.GAG..QVLLRTVYLSLDPYMRGRMS....
...DA......PSYAPP.VEL.GA....................................
..............................................VMVG.GTVSRVEA.
.........SN.HPG.FKVGDWV.L..S.A...N.GWQDYAL........S...DG-S..
...G.........--.L......AR.L----G.E......S.-P-EH..PSYALGLLGM.
.P.GFTAYMGLLD.IGK...PQ..........AG.....ETLVVAAATGPVGATVGQ...
.......................IGK.LKGC.RVVGVAGGAEK...........CR....
.............HAVQVLGFDAC.LDHHA-.........A..D...FAERLAE......
.......AC....P...D.GIDIYYENVGGKVFDAVF.PLLNAKARIPVCGIVAH.YN..
D..T......EL.....P.PGPDRLP.ALM..GTIL.............R..KR..IKVQ
GFIIFdD...Y.GHR.Y.DE...FQRD.MSKWFADGLIQY..REERV--..........D
G.LENAP.......................EAFFGLLQG....RNFGKLVVRV
>tr|A3LAL2|A3LAL2_PSEAE/27-334 Putative uncharacterized protein OS=Pseudomonas aeruginosa 2192 GN=PA2G_00629 PE=4 SV=1
..................-ETP...LGE.P.AEG..QILVKNEYLSLDPAMRGWMN....
...DA......RSYIPP.VGI.GE....................................
..............................................VMRA.LGVGKVLV.
.........SK.HPG.FQAGDYV.N..G.A...L.GVQDYFI........G...EP-K..
...G.........--.F......YK.V----D.P......S.-R-AP..LPRYLSALGM.
.T.GMTAYFALLD.VGQ...PK..........NG.....ETVVISGAAGAVGSVAGQ...
.......................IAR.LKGC.RVVGIAGGAEK...........CR....
.............FLVEELGFDGA.IDYKN-.........E..D...LAAGLKR......
.......EC....P...K.GIDVFFDNVGGEILDTVL.TRIAFKARIVLCGAISQ.YN..
N..K......EA.....V.----RGP.ANY..LSLL.............V..NR..ARME
GMVVM.D...Y.AQR.F.PE...GLKE.MATWLAEGKLQS..REDIV--..........E
G.LETFP.......................ETLLKLFSG....ENFGKLVLKV
>tr|A3RX74|A3RX74_RALSO/26-335 Putative uncharacterized protein OS=Ralstonia solanacearum UW551 GN=RRSL_01605 PE=4 SV=1
..................-TAQ...IPE.L.KDG..QVLVRNHFLSLDPYMRGRMN....
...DS......KSYAEP.QPL.DE....................................
..............................................VMIG.GTVGVVEA.
.........SK.NPA.YAVGDNV.I..G.M...F.GWQEIGI........S...DG-R..
...G.........--.M......QK.V----D.T......R.-H-VP..LSAYLGSVGM.
.P.GVTAWYGLNR.IMH...AK..........PG.....QTVAVSAASGAVGSVVGQ...
.......................LAK.LKGC.RAVGFAGGKDK...........CD....
.............YVVNELGFDAC.IDYKAAk......dpK..D...LYAMLKE......
.......AT....P...D.GIDAYFENVGGDILDAVL.RRMNPFGRIALCGMIAG.YD..
G..Q......PL.....P.---LQNP.QL-..--IL.............V..SR..LTIE
GFIVS.E...H.MDV.W.PE...ALRE.LGGYVAQGKLKF..RESVA--..........Q
G.LASAP.......................EAFIGLLKG....KNFGKQLVKL
>tr|A3S790|A3S790_9RHOB/26-345 NADP-dependent oxidoreductase, L4bD family protein OS=Sulfitobacter sp. EE-36 GN=EE36_03108 PE=4 SV=1
..................-EGP...VPT.P.GDG..EVLVRVKYMSLDPYMRGRMD....
...DA......KSYAAP.VPV.GG....................................
..............................................TMEG.GSVGEVIA.
.........SN.SPD.FKPGDHA.F..G.M...L.GWATHGV........L...PA-N..
...Q.........--.L......RK.V----D.P......D.-Q-VS..ITTSLGVLGM.
.P.GFTGWQGLME.YGR...PK..........EG.....ETLVVAAATGPVGSMVGQ...
.......................IAK.SHGL.RVVGIAGGADK...........CA....
.............MAKEHFGFDEC.IDHRAY.........D..DaksLRAALKD......
.......AC....P...K.GIDIYFENVGGKVLEAVI.PMMNPHGRIPICGMIAW.YN..
A..G......GLga.gaA.EEALTAP.KLW..RTIL.............V..NF..LSVN
GFIIS.N...H.WNN.F.PK...FLKE.VAPKVADGTIAV..KEDIT--..........E
G.LENAP.......................QAFMDLLTG....GNQGKAIVKV
>tr|A3SFX1|A3SFX1_9RHOB/24-329 Putative oxidoreductase OS=Sulfitobacter sp. EE-36 GN=EE36_02778 PE=4 SV=1
..................-TAD...MPV.A.GDG..QVLLKVILMSIDAANRSWMK....
...G-......ATYRAA.VNA.GD....................................
..............................................AMPT.YAICEVVE.
.........SN.SDR.LAVGDIV.A..S.E...A.TWSNFVV........A...DA-R..
...K.........--.C......EK.L-----.P......-.-K-VP.qLSNLMSVYGI.
.A.GKTAYHGLIS.VGQ...PV..........AG.....ETVLVSAAAGSVGGYVGQ...
.......................IAK.ALGC.RVVGIAGGAEK...........CK....
.............WVTEELGFDAC.IDYRA-.........P..G...MSKALRS......
.......AC....P...D.GVDVYFDNVGGTVLEAAL.FAMNEKGRIVCCGAVSQ.YD..
T..E......TP.....-.----IGP.RNL.pGLVV.............V..KR..LRME
GFIVM.D...W.TQN.D.AK...ALRA.LQTWVEAGQIKV..TEDIV--..........D
G.LENAP.......................QALIGLLAG....ENKGKRMVRV
>tr|A3SS65|A3SS65_9RHOB/26-345 NADP-dependent oxidoreductase, L4bD family protein OS=Sulfitobacter sp. NAS-14.1 GN=NAS141_08101 PE=4 SV=1
..................-EGP...VPT.P.GDG..EVLVRVKYMSLDPYMRGRMD....
...DA......KSYAAP.VPV.GG....................................
..............................................TMEG.GSVGEVIA.
.........SN.SPD.FKPGDHA.F..G.M...L.GWATHGV........L...PA-N..
...Q.........--.L......RK.V----D.P......D.-Q-VS..ITTSLGVLGM.
.P.GFTGWQGLME.YGR...PK..........EG.....ETLVVAAATGPVGSMVGQ...
.......................IAK.SHGL.RVVGIAGGADK...........CA....
.............MAKEHFGFDEC.IDHRAY.........D..DaksLRAALKD......
.......AC....P...K.GIDIYFENVGGKVLEAVI.PMMNPHGRIPICGMIAW.YN..
A..G......GLga.gaA.EEALTAP.KLW..RTIL.............V..NF..LSVN
GFIIS.N...H.WNN.F.PK...FLKE.VAPKVADGTIAV..KEDIT--..........E
G.LENAP.......................QAFMDLLTG....GNQGKAIVKV
>tr|A3T025|A3T025_9RHOB/24-329 Putative oxidoreductase OS=Sulfitobacter sp. NAS-14.1 GN=NAS141_03191 PE=4 SV=1
..................-TTD...MPV.A.ADG..QVLLKVILMSIDAANRSWMK....
...G-......ATYRVA.VNA.GD....................................
..............................................AMPT.YAICEVVE.
.........SS.SDR.LAVGDIV.A..S.E...A.TWSNFVV........A...DA-R..
...K.........--.C......EK.L-----.P......-.-K-VP.qLSNLMSVYGI.
.A.GKTAYHGLIS.VGQ...PV..........AG.....ETVLVSAAAGSVGGYVGQ...
.......................IAK.ALGC.RVVGIAGGAEK...........CK....
.............WVTEELGFDAC.IDYRA-.........P..G...MSKALRA......
.......AC....P...D.GVDVYFDNVGGTVLEAAL.FAMNEKGRIVCCGAVSQ.YD..
T..E......TP.....-.----TGP.RNL.pGLVV.............V..KR..LRME
GFIVM.D...W.TQN.D.AK...ALRA.LQTWVEAGQIKV..TEDIV--..........D
G.LENAP.......................QALIGLLAG....ENKGKRMVRV
>tr|A3TP90|A3TP90_9MICO/30-338 Putative oxidoreductase OS=Janibacter sp. HTCC2649 GN=JNB_15328 PE=4 SV=1
..................-EAP...VTA.P.ADG..RVLVRNLHFSVDPYMRGRMN....
...DV......KSYAPP.FQL.DQ....................................
..............................................PMEG.GAVGEVIA.
.........SA.AEG.IEVGDHV.L..H.G...L.GWREYAD........V...AG-S..
...A.........--.V......VK.V----D.P......A.-V-AP..LSAYLGVLGM.
.T.GLTAYAGLLD.VAS...FQ..........PG.....DAVFVSGAAGAVGSQVGQ...
.......................IAR.LKGAsRVIGSAGSDEK...........VA....
.............LLVDEYGFDAA.FNYKN-.........G..P...VAEQLRE......
.......AA....P...D.GIDVYFDNVGGEHLEAAI.GSLKVHGRAAICGMIAQ.YN..
A..T......EP.....T.----PGP.RNL..ALVI.............G..KR..LRLQ
GMLVG.D...H.SAL.Q.PQ...FVQE.VGGWLASGELKY..AETAI--..........E
G.MENGV.......................EAFLGLLRG....ENTGKMIVSL
>tr|A3TW38|A3TW38_9RHOB/22-336 NADP-dependent oxidoreductase, L4bD family protein OS=Oceanicola batsensis HTCC2597 GN=OB2597_11341 PE=4 SV=1
..................-DAP...VPE.P.GEG..EVLVKVKYMSLDPYMRGRMD....
...DG......PSYAAP.VEV.GS....................................
..............................................TMEG.GAVGEVIA.
.........SN.DPK.FQPGDHA.F..G.M...F.GWATHGV........Q...PA-R..
...M.........--.L......RK.V----N.P......D.-D-AP..IQTSLGVLGM.
.P.GFTAWAGMTA.YSR...MK..........EG.....ETLVVGAATGPVGSMVGQ...
.......................LAK.QAGL.RVIGVAGGEEK...........CK....
.............MAVETFGFDAC.VDHRG-.........K..DaraMREALKN......
.......EC....P...D.GIDIYFENVGGPTLGGVI.PLLNLHARVIVCGMIAW.YS..
G..E......SD.....E.TGSMPLQ.KLW..RHAL.............V..KR..LTIQ
GLLQT.D...H.VSR.F.GD...FLRE.VAPKVASGDIVY..VEDVE--..........E
G.LENAP.......................EAFMGLLKG....RNQGKLVVKV
>tr|A3U9X4|A3U9X4_9FLAO/23-331 YfmJ OS=Croceibacter atlanticus HTCC2559 GN=CA2559_11258 PE=4 SV=1
..................ESEK...-PS.A.KDG..EILLETKYVSVDPYLRGRMR....
...DQ......KSYIEP.FEL.NE....................................
..............................................PITS.HIIAEVIE.
.........TK.NDN.FKEGDLV.T..G.M...L.AWKKYQT........T...SG-E..
...Q.........--.L......NK.I----D.T......D.-L-AP..ATAYLGILGM.
.T.GLTAYFGLTK.IGE...PK..........DG.....ETLVVSGAAGAVGTVVGQ...
.......................IGK.IKGC.KVIGTAGTDDK...........VE....
.............LLKDKFGYDEA.INYKTT.........D..N...MKEAIAS......
.......AA....P...N.GVDVYFDNVGGDITDAVL.ANIARNARVINCGAISV.YN..
D..T......ET.....P.----TGP.RVE..PILI.............K..NS..VSMQ
GFTIG.N...Y.QSQ.F.KE...GMQQ.LGKWLKEDKLTY..SETIV--..........E
G.FDNIP.......................QAFIDLFDG....KNQGKMIVKV
>tr|A3UDU3|A3UDU3_9RHOB/24-333 Alcohol dehydrogenase, zinc-containing OS=Oceanicaulis alexandrii HTCC2633 GN=OA2633_04581 PE=4 SV=1
..................-EVE...LPE.P.GEG..EVLVRNAWLSVDPYMRGRMI....
...GV......KTYIDP.FEV.GA....................................
..............................................PLEG.GAVGQVVA.
.........SN.ADG.FAEGDWV.M..S.M...K.GWREGYV........A...PA-N..
...T.........--.L......TK.I----D.A......S.-V-LP..PEAYLGVAGL.
.T.GMTAYIGLKR.IIE...LK..........AG.....ETLWMSAAAGAVGSAGVQ...
.......................FAK.AMGA.NVIATAGGEEK...........TA....
.............FC-SEIGADAV.VDYKAT.........D..D...LAGAVRA......
.......AA...eP..fG.GVDAYFENVGGDHLQAAL.DVIKPHGRMAVCGMIAR.YN..
D..D......QP.....L.----PGP.TNL..TQII.............A..KK..LKVQ
GFILS.D...H.FDL.Q.GE...FISD.LSDWMMAGKVKT..RDTVY--..........E
G.IEQTP.......................DAFMGLFTG....ANIGKMLVKL
>tr|A3UTL0|A3UTL0_VIBSP/27-339 Putative NADP-dependent oxidoreductase OS=Vibrio splendidus 12B01 GN=V12B01_15266 PE=4 SV=1
..................-TVA...APS.I.KDG..EMLLRAVYLSLDPYMRGRMS....
...DA......KSYADP.VAI.DE....................................
..............................................VMVG.ATVCQVEE.
.........SN.HAD.YEVGEWV.L..A.Y...T.GWQDLGV........S...NG-E..
...G.........--.L......IK.L----G.K......E.-P-TH..PSYALGIMGM.
.P.GFTAYMGLLD.IGQ...PK..........QG.....DTLVVAAATGAVGATVGQ...
.......................IGK.LKGC.RVIGVAGGQEK...........CQ....
.............YAKDVLGFDEC.IDHKA-.........D..D...FAEQLAK......
.......AC....D...N.GIDVYFENVGGKVFDAVM.PLLNTGARIPVCGLISQ.YN..
A..T......SL.....P.EGPDRMS.SLI..GTLL.............V..KR..IKMQ
GFIIFdD...Y.AHR.Y.NE...FAVE.MTEWLSQGKMHY..REHLI--..........E
G.LDEAP.......................QAFMGLLEG....QNFGKLVIKT
>tr|A3VEW9|A3VEW9_9RHOB/26-344 NADP-dependent oxidoreductase, L4bD family protein OS=Rhodobacterales bacterium HTCC2654 GN=RB2654_10314 PE=4 SV=1
..................-DYE...VPD.P.KAG..EVVVRVTALSLDPYMRGRMD....
...DA......KSYAAP.VEV.DA....................................
..............................................VMEG.GTVGEVIA.
.........SN.ADG.FAEGDVV.F..G.M...T.GWCDHAV........M...SA-K..
...A.........--.L......TK.V-----.P......A.-G-VP..PTAALGVLGM.
.P.GFTGWHGLTD.IGK...PK..........AG.....ETVVVAAATGPVGSMVGQ...
.......................YAK.HLGL.RAVGVAGGPDK...........CR....
.............HAVEHFGFDEC.LDHRAY.........A..DgkeMRKAIAE......
.......AC....P...D.GVDIYFENVGGKVLEGVL.PNMNTFGRIPVCGMIAW.YD..
L..G......GLg..mgDgPGKDQLP.RAW..RTIL.............V..NR..LKVE
GFIIT.D...G.WHR.L.NE...FLGE.VAPLVANGTIKF..TEDVA--..........E
G.LENAP.......................EAFMSMLKG....GNFGKQIVKI
>tr|A3WL32|A3WL32_9GAMM/26-332 Predicted NADP-dependent oxidoreductase OS=Idiomarina baltica OS145 GN=OS145_00530 PE=4 SV=1
..................-ELD...RPS.V.DDG..QILIKQTHMSLDPAMFGWMS....
..pDK......ESYIPP.VEL.GS....................................
..............................................VMRS.SGVGEVVA.
.........SK.HPD.FAEGDRV.M..G.M...M.GWQEYAL........S...DG-Q..
...G.........--.I......NK.V-----.Q......T.-G-AP..DEMVLSVFAL.
.P.GLTATQGLLN.VGK...PK..........QG.....ETLVVTGAAGSVGSIVGQ...
.......................MAK.ADGL.SVIGVVGSDEK...........AE....
.............WIVNELGFDGA.VNYKT-.........D..D...IPAKLAE......
.......LT....P...N.GIDLYFENTGGPIQHAVM.GRMNAHGRIVVCGMIAD.YD..
K..E......QP.....S.----PGP.-SW..IPII.............K..KR..LTIQ
GFTMP.D...H.FDQ.I.PT...LLKQ.LTPYVTNGDIKY..RAHVL--..........E
G.LESAI.......................EGLNMFLSG....ENQGKLLVKL
>tr|A3XBL8|A3XBL8_9RHOB/26-345 NADP-dependent oxidoreductase, L4bD family protein OS=Roseobacter sp. MED193 GN=MED193_22246 PE=4 SV=1
..................-SAE...LPQ.P.GEG..EVLVKVHYMSLDPYMRGRMD....
...DA......KSYAAP.VPI.GG....................................
..............................................RMEA.GGVGEVIA.
.........SN.SPY.FEVGDFA.F..G.M...F.GWASHGC........L...PA-K..
...E.........--.L......RK.L----D.P......K.-Q-GP..ITAALGVLGM.
.P.GFTGWHGLSA.YGR...PQ..........AG.....ETLVVAAATGPVGSMVGQ...
.......................LAK.QAGL.RVVGIAGGADK...........CK....
.............MAVDTFGFDAC.LDHRAY.........E..DaraLRKDLKE......
.......AC....P...K.GVDIYFENVGGKVLEAVL.PMMNPHGRIPICGMIAW.YN..
A..G......GLge.gaS.DAALTGP.NIW..RNVL.............V..KF..LSVN
GFIIS.N...H.FDR.Y.PE...FLKE.VGPMVAKGELRF..VEDIA--..........E
G.LENAP.......................AAFMAMLNG....GNTGKQIVKL
>tr|A3XU43|A3XU43_9VIBR/27-339 Putative NADP-dependent oxidoreductase OS=Vibrio sp. MED222 GN=MED222_07523 PE=4 SV=1
..................A-VA...APT.I.KDG..EMLLRSVYLSLDPYMRGRMS....
...DA......KSYADP.VAI.DE....................................
..............................................VMVG.ATVCQVEE.
.........SN.NSD.FEVGEWV.L..A.Y...T.GWQDLGV........S...DG-E..
...G.........--.L......IK.L----G.K......E.-P-TH..PSYALGIMGM.
.P.GFTAYMGLLD.IGQ...PK..........EG.....DTLVVAAATGAVGATVGQ...
.......................IGK.LKGC.RVIGVAGGQEK...........CQ....
.............YAKEVLGFDEC.IDHKA-.........D..D...FAEQLAK......
.......AC....S...N.GIDVYFENVGGKVFDAVM.PLLNTGARIPVCGLISQ.YN..
A..T......SL.....P.EGPDRMS.SLM..GTLL.............V..KR..IKMQ
GFIIFdD...Y.AHR.Y.NE...FAVQ.MTEWLSQGKMHY..REHLV--..........E
G.LDEAP.......................QAFMGLLEG....QNFGKLVIKT
>tr|A3YE36|A3YE36_9GAMM/25-334 Oxidoreductase, zinc-binding OS=Marinomonas sp. MED121 GN=MED121_21530 PE=4 SV=1
..................-QSK...LRD.I.EDG..EFLVRNLYLSFDPTLRVWMN....
...EK......DSYVSA.IQI.NE....................................
..............................................IMRG.TTVSEVIE.
.........SK.HSD.YQVGDKV.L..G.G...F.GWQDYAI........S...DG-Ker
.iiQ.........--.T......RK.I-----.P......P.-N-IP..ATMPLSVLGV.
.T.GITAYFGMTE.IGK...VK..........AG.....DTVLVSGAAGATGSIAGQ...
.......................VAK.LKGA.KVIGIAGSKEK...........CD....
.............WLTQAAGFDHA.INYKD-.........D..N...ISQALSE......
.......LC....P...K.GIDVFFDNVGGEILDIVL.AKIKINARIVLCGAISS.YN..
S..G......QN.....-.----YAL.KNT..SNLI.............V..QR..CTMQ
GFIVL.D...F.LPR.A.NE...AISA.LLGWIQAGELIF..QEDIQ--..........Q
G.LENAP.......................EAFQRIFTG....KNQGKQLLKI
>tr|A3YEK1|A3YEK1_9GAMM/26-332 Predicted NADP-dependent oxidoreductase OS=Marinomonas sp. MED121 GN=MED121_04823 PE=4 SV=1
..................-SKE...IPK.L.SQG..EFLVKQNHLSLDPAMFGWMS....
..pDT......NSYIPP.VAL.GD....................................
..............................................VMRS.SGIGEVVE.
.........SK.HPD.FKVGDRV.T..G.L...M.GWQEYYL........T...DG-Q..
...G.........--.M......NK.V-----.E......A.-P-LP..DEAILSIFAL.
.P.GITATQGLFN.IGK...PK..........AG.....ETIIITGAAGSVGSLVGQ...
.......................LAK.ADGL.TVIGVVGTDEK...........AD....
.............WIVNELGFDAA.INYKS-.........D..N...LAAQLEE......
.......IA....P...Q.GFDLYFENTGGPIQNLII.DRMNAHGRVIVCGMIAD.YS..
K..A......EP.....S.----PGP.-NW..INVV.............K..RR..LTIQ
GFTMP.D...H.FAE.V.PA...LLAK.LTPYVTSGKIKY..RAHVL--..........E
G.LESSI.......................DGLNLFFTG....ENKGKLIVKL
>tr|A4A0K6|A4A0K6_9PLAN/28-336 Putative oxidoreductase OS=Blastopirellula marina DSM 3645 GN=DSM3645_01856 PE=4 SV=1
..................-TAE...LSP.I.KEG..EFLVKNLWMSVDPYMRGRMK....
...AG......KSYVPP.FQM.GE....................................
..............................................PLEG.GCIGEVVE.
.........SR.HDK.FPAGDIV.L..G.N...L.GWREYWK........S...TG-E..
...G.........--.V......TV.V----D.P......Q.-L-AP..VQAYLGVLGM.
.T.GMTAWVGLHK.IAE...LQ..........AG.....STLFVSAASGAVGSVVCQ...
.......................LAK.AKNC.RVIGSAGKAEK...........IA....
.............WLKEKGGVDAV.INYKQT.........E..D...LAGELAQ......
.......LA....P...D.GIDVYFDNVGGDHLEAAI.EVMNDFGCCVECGMISI.YN..
A..T......EP.....T.----MAP.RNL..FKVV.............A..KR..IRMQ
GFIVV.D...H.MQD.Q.KE...FIQA.MAPLIKSGEVVW..EESVT--..........E
G.LEKAP.......................QAFIGLFNG....DNLGKQLVRI
>tr|A4AA60|A4AA60_9GAMM/25-334 NADP-dependent oxidoreductase OS=Congregibacter litoralis KT71 GN=KT71_11780 PE=4 SV=1
..................-ESP...LGD.L.ADG..HVRVKTIYLSLDPTNRIWMS....
...DA......DAYLPP.VEI.GE....................................
..............................................GMRG.GSIGVVVE.
.........SR.HEQ.VENGAIVnT..G.L...S.QWARYND........I...PG-D..
...L.........--.V......NV.L----PaI......P.-G-LP..LTAFMGPLGA.
.T.GMTAYFGLTD.IGK...PR..........AG.....ETLVVSAAAGAVGSMVGQ...
.......................IGK.IHGC.RVVGIAGSDEK...........CQ....
.............WLTEKAGFDAA.INYKT-.........G..D...VGEALNR......
.......HC....P...D.GIDINFENVGGEIMDAVI.ARLNDFSRMPLCGLISS.YN..
D..T......DA.....T.----PGP.YNF..ANLL.............M..RR..TLLK
GFIIL.D...Y.LDR.F.PE...GMQA.MAGWLMEGKIRF..ETDVV--..........E
G.LEQAP.......................AALERLFTG....KNLGKLVVRV
>tr|A4AJ10|A4AJ10_9ACTN/27-335 Putative dehydrogenase OS=marine actinobacterium PHSC20C1 GN=A20C1_11396 PE=4 SV=1
..................-EID...LAE.L.AEG..DVRVRNTFLSVDPYMRGRMN....
...EG......RSYVAP.YSL.GE....................................
..............................................TMTG.AAVGEVIE.
.........ST.VEV.LPVGTLV.Q..H.Q...L.GWRDITQ........A...PA-A..
...Q.........--.F......TA.L----PnV......P.-G-VS..PSLFLSVLGL.
.T.GITAWTGLTQ.IAE...IK..........EG.....DTVFVSGAAGGVGTMVGQ...
.......................IAR.LLGAsRVVGSAGTAEK...........VE....
.............LLTSKYGYDAA.FNYKD-.........G..D...IAGQLAE......
.......AA....P...D.GIDVYFDNVGGDHLSAAL.GAFNDGGRAAICGVMSL.IN..
A..K......GD.....-.----TGI.KNS..ANIV.............T..RG..LTIK
GFTMG.S...Y.FHL.A.PQ...FADA.MRGWLGDGKIVY..DETIT--..........D
G.IDNAF.......................AAFTGLMNG....ANVGKAIVRV
>tr|A4AQP5|A4AQP5_9FLAO/23-331 Putative NADP-dependent oxidoreductase OS=Flavobacteriales bacterium HTCC2170 GN=FB2170_14688 PE=4 SV=1
..................-TNP...IPE.I.NEG..EILVKQHFISLDPAMRGWMN....
...EG......KSYIEP.MAI.GS....................................
..............................................VMRA.GSVGEVVA.
.........AKnHPK.FKVGDYV.S..G.F...G.GVQQYAV........S...DG-N..
...G.........--.L......YS.V----D.P......K.-L-AP..LPTYIGTLGM.
.P.GMTAYFGILE.VGK...IK..........EG.....DTVVVSGAAGAVGSIVGQ...
.......................IAK.IKGC.TVIGIAGGADK...........CK....
.............YIVEELGFDGA.IDYKN-.........E..D...VNSRLKE......
.......EC....P...K.GLDVYFDNVGGEILDCAL.ARLRMNARIVICGAISQ.YN..
N..K......TA.....I.----KGP.SNY..LSLL.............V..NR..ATMQ
GMVVF.D...W.ANR.Y.GE...AAMA.MGTWLAEGKLKS..REAIF--..........N
G.IENFP.......................QTYNRLFSG....DKLGKLVLKV
>tr|A4BDE4|A4BDE4_9GAMM/38-344 Predicted NADP-dependent oxidoreductase OS=Reinekea sp. MED297 GN=MED297_06049 PE=4 SV=1
..................RHGK...-PE.V.SDG..TFLIKQTYMSLDPAMLGWMS....
..pDR......DSYVPP.VEL.GE....................................
..............................................VMRS.SGIGEVIE.
.........SQ.HPD.YAVGDVV.M..G.M...F.GWTELAL........S...NG-Q..
...G.........--.V......NK.L----D.P......-.-T-IN..PEMALSVFAL.
.P.GLTATQGLYD.IGQ...PK..........AG.....ETLVVSGAAGSVGAIVGQ...
.......................LAK.ADGL.TVIGVAGGAEK...........CQ....
.............WLVDELGFDGA.IDYKS-.........D..D...LGAKLDE......
.......LA....P...N.GVDVYFENTGGPIQHEVF.NRMNAHGRIAVCGMIAD.YT..
A..R......EP.....S.----PGP.-NW..MNII.............K..KR..LLIQ
GFTMP.D...H.LHK.A.PQ...LLEK.LTPYVMNGQIKY..RAHVL--..........D
G.LESAM.......................DGLNLFFTG....ENRGKLMVKL
>tr|A4C0N5|A4C0N5_9FLAO/24-332 Zinc-containing alcohol dehydrogenase superfamily protein OS=Polaribacter irgensii 23-P GN=PI23P_10130 PE=4 SV=1
..................-TQT...VPE.L.EEG..EILIAHHYISLDPAMRGWMN....
...DT......KSYIPP.VAL.NH....................................
..............................................VMRA.GAIGKVIQ.
.........NNnNPK.FEIGDCV.T..S.W...G.GVQQFSI........S...NG-D..
...G.........--.W......YK.V----D.E......K.-L-AS..MPVYLGTLGM.
.P.GMTAYFGILE.VGK...IK..........AG.....DIVLVSGAAGAVGAIVGQ...
.......................IAK.IKGC.TVIGIAGGKEK...........CD....
.............ALVNELGFDAA.IDYKT-.........E..N...IYSALKK......
.......KC....P...K.GIDVFFDNVGGVILDAAL.SKLRMHAKVVICGAISQ.YN..
N..K......HK.....I.----NGP.SNY..LSLL.............V..TR..STMQ
GMVVM.D...Y.TKD.F.GI...AAKQ.MGIWMQEGKLKS..KEDVY--..........E
G.IENFQ.......................ETYNRLFSG....EKNGKLVLKV
>tr|A4C3M6|A4C3M6_9GAMM/33-345 Oxidoreductase, zinc-binding protein OS=Pseudoalteromonas tunicata D2 GN=PTD2_01276 PE=4 SV=1
..................A-TD...IPT.P.KEG..EVLLRTVYLSLDPYMRGRMS....
...DA......KSYAEP.VAI.ND....................................
..............................................VMVG.GAVCVVEK.
.........SH.HSD.YSEGEWV.V..A.F...A.GWQDYSV........S...DG-T..
...N.........--.L......LK.L----G.K......N.-P-TM..PSYALGVLGM.
.P.GLTAYMGLLD.IGQ...PQ..........AG.....ETVVVGAATGAVGSLVGQ...
.......................IAK.LQGC.KVVGIAGGAEK...........CE....
.............FAVQTLGFDAC.LDHTR-.........D..D...LAAQLAQ......
.......VC....D...A.GINVYFENVGGKVFDAVL.PLLNSKARIPLCGLISQ.YN..
A..T......QL.....P.DGPDRLS.LLM..GNLL.............I..KR..IKMQ
GFIVFdD...Y.GHR.Y.QE...FSQA.MQAWLAEGKIHY..REDRV--..........E
G.FEQTA.......................AAFIGLLTG....QNFGKLVVRV
>tr|A4EV98|A4EV98_9RHOB/26-345 NADP-dependent oxidoreductase, L4bD family protein OS=Roseobacter sp. SK209-2-6 GN=RSK20926_22124 PE=4 SV=1
..................-SHA...LPE.P.AEG..EVLVRVHYMSLDPYMRGRMD....
...DA......KSYAAP.VPI.GG....................................
..............................................RMEA.GGVGEVIA.
.........SN.SPH.FAPGDFA.F..G.M...F.GWASHGC........L...PA-K..
...E.........--.L......RK.L----D.P......N.-Q-GP..ITAALGVLGM.
.P.GFTGWHGLSA.YGR...PK..........AG.....ETLVVAAATGPVGSMVGQ...
.......................LAK.QAGL.RVVGIAGGAEK...........CK....
.............LAVETFGFDAC.LDHYAY.........D..DaksLRKELAN......
.......AC....P...Q.GIDIYFENVAGKVLEAVL.PLMNSHGRIPICGMISW.YN..
A..G......ALga.gaS.DNVLTGP.NIW..RNIL.............V..KF..LSVN
GFIIS.N...H.FDR.Y.PE...FLKE.VGPLVAKGEVRF..LEDTA--..........E
G.LENAP.......................KAFMSMLKG....GNKGKQIVKL
>tr|A4LCF4|A4LCF4_BURPS/26-331 Oxidoreductase, zinc-binding dehydrogenase family protein OS=Burkholderia pseudomallei 305 GN=BURPS305_6935 PE=4 SV=1
..................-ETP...LAP.L.AEG..EVRVRNHFLSIDPYMRGRMN....
...AG......RSYAEP.QPL.GE....................................
..............................................VMGG.GTAGEVVE.
.........SR.NPA.FAPGDRV.I..G.A...Y.GWQEYGT........S...TG-K..
...E.........--.L......RK.V----D.T......T.-R-VP..LSAYLGAVGM.
.P.GVTAWYGLNR.IIR...PR..........AG.....ETLVVSAASGAVGSVVGQ...
.......................LAK.LAGC.RAVGIAGGADK...........CR....
.............YVVDTLGFDAC.VDYKA-.........G..R...LADDLAA......
.......AA....P...D.GVDGCFENVGGAVLDATL.ARMNPFGRIAMCGMIAA.YD..
G..A......PA.....P.------L.ANP..ALIL.............R..ER..LLVQ
GFIVS.E...H.FDV.W.PE...ALAQ.LASLVANRQLHY..RETIA--..........Q
G.LERAP.......................DALLGLLKG....RNFGKQLVAL
>tr|A4LFG9|A4LFG9_BURPS/104-411 Putative nadp-dependent oxidoreductase yncb OS=Burkholderia pseudomallei 305 GN=BURPS305_6054 PE=4 SV=1
..................-EAP...LPA.L.GPG..EMLVRVLYLSMDPTNRVWMS....
...DI......PQYLPP.VAI.GD....................................
..............................................VMRA.LGIGRVVA.
.........SN.APG.FAEGDLV.Q..G.L...V.GWQDYAH........V...RA-D..
...E.........--.Ia...qyTK.L----PaA......L.-G-LP..LPRLLGACGM.
.S.GLTAYYGLTE.IAP...VQ..........PG.....ETLVVSAAAGSVGSVAGQ...
.......................IGK.IHGA.RVVGIAGGADK...........CR....
.............YLTDELGFDAA.VDYKS-.........D..D...WKRALKD......
.......AT....P...D.GVHVSFENVGGEIMRAVL.SRMAIGGRVALCGVIAN.YN..
S..G......RP.....T.-------.DDV..SVLI.............A..KR..LTMR
GFLIL.D...Y.RKS.-.RE...AIAT.LAGWLRDGRLKA..EETVA--..........D
G.LTNAP.......................DVLNRLFDG....SHRGKLVLRV
>tr|A4LU27|A4LU27_BURPS/29-340 Oxidoreductase, zinc-binding dehydrogenase family OS=Burkholderia pseudomallei 305 GN=BURPS305_0517 PE=4 SV=1
..................-TAA...VPV.P.APG..EVLLRTIWLSLDPYMRGRMS....
...DA......PSYAAP.VEL.GG....................................
..............................................VMVG.GTVSRVVS.
.........SS.VPA.FRDGDLV.L..S.N...A.GWQDYAV........S...DG-T..
...D.........--.L......MP.L-----.A......D.-V-AH..PSYALGVLGM.
.P.GFTAYFGLLH.IGE...PK..........AG.....ETVAVAAASGAVGAVVGQ...
.......................IAK.LKGC.RVVGIAGGADK...........CR....
.............YVAGTLGFDAC.VDHHD-.........P..D...FAKQLAA......
.......AC....P...D.GIDVYFENVGGAVFDAVL.PLLNDHARVPVCGLIAH.YN..
D..S......EL.....P.GGPNRLP.LLT..SSVL.............R..KR..IRMQ
GFIIL.D..hY.ADV.Y.PA...FLKD.MSEWVAQGKVKP..REDVV--..........D
G.LDAAP.......................RALIGLLGG....KNFGKVVVRV
>tr|A5H0F5|A5H0F5_STAXY/24-331 NADP-dependent oxidoreductase-like protein OS=Staphylococcus xylosus PE=4 SV=1
.................tVEID...RP-.-.KQD..EIQIESLYISVDPYMRGRMD....
...DS......ESYVAP.FEL.DK....................................
..............................................PMNG.HVVGRVVE.
.........SN.IDG.FAKDDIV.T..G.T...F.PWQKIVN........I...KA-K..
...H.........--.A......IK.V----S.Q......T.-D-IP..LYLYLSVLGM.
.T.GQTAYHGLLK.IGQ...PQ..........EG.....ETVIVSAASGAVGSVVGQ...
.......................IAK.LKGA.HVVGIAGGSEK...........TN....
.............YLTEELGFDVG.VDYRA-.........N..D...FAEQLEK......
.......AV....P...N.GVDVYFENVGGTIADEVM.KHLNQFARIPVCGAISG.YN..
N..T......EV.....E.----YGP.RIQ..PIII.............K..SQ..ALMQ
GFIVG.N...Y.ADD.F.PN...ASKA.LAQWVQEDKIKT..KTSVK--..........K
G.FESLP.......................NAFRNLFTG....DNFGKQVVQV
>tr|A5J2Y8|A5J2Y8_BURMA/29-340 Oxidoreductase, zinc-binding dehydrogenase family protein OS=Burkholderia mallei FMH GN=BMAFMH_E0272 PE=4 SV=1
..................-TAA...VPV.P.APG..EVLLRTIWLSLDPYMRGRMS....
...DA......PSYAAP.VEL.GG....................................
..............................................VMVG.GTVSRVVS.
.........SS.VPA.FRDGDLV.L..S.N...A.GWQDYAV........S...DG-T..
...D.........--.L......MP.L-----.A......D.-V-AH..PSYALGVLGM.
.P.GFTAYFGLLH.IGE...PK..........AG.....ETVAVAAASGAVGAVVGQ...
.......................IAK.LKGC.RVVGIAGGADK...........CR....
.............YVAGTLGFDAC.VDHHD-.........P..D...FAKQLAA......
.......AC....P...D.GIDVYFENVGGAVFDAVL.PLLNDHARVPVCGLIAH.YN..
D..S......EL.....P.GGPNRLP.LLT..SSVL.............R..KR..IRMQ
GFIIL.D..hY.ADV.Y.PA...FLKD.MSEWVAQGKVKP..REDVV--..........D
G.LDAAP.......................RALIGLLGG....KNFGKVVVRV
>tr|A5J9W0|A5J9W0_BURMA/161-468 Oxidoreductase, zinc-binding dehydrogenase family protein OS=Burkholderia mallei FMH GN=BMAFMH_K0197 PE=4 SV=1
..................-EAP...LPP.L.GPG..EMLVRVLYLSMDPTNRVWMS....
...DI......PQYLPP.VAI.GD....................................
..............................................VMRA.LGIGRVVA.
.........SN.APG.FAEGDLV.Q..G.L...V.GWQDYAH........V...RA-D..
...E.........--.Ia...qyTK.L----PaA......L.-G-LP..LPRLLGACGM.
.S.GLTAYYGLTE.IAP...VQ..........PG.....ETLVVSAAAGSVGSVAGQ...
.......................IGK.IHGA.RVVGIAGGADK...........CR....
.............YLTDELGFDAA.VDYKS-.........D..D...WKRALKD......
.......AT....P...D.GVHVSFENVGGEIMRAVL.SRMAIGGRVALCGVIAN.YN..
N..G......RP.....A.-------.DDV..SVLI.............A..KR..LTMR
GFLIL.D...Y.RKS.-.RE...AIAT.LAGWLRDGRLKA..EETVA--..........D
G.LTNAP.......................DVLNRLFDG....SHRGKLVLRV
>tr|A5L054|A5L054_9GAMM/27-339 Putative NADP-dependent oxidoreductase OS=Vibrionales bacterium SWAT-3 GN=VSWAT3_24739 PE=4 SV=1
..................-TVA...APT.I.NDG..EMLLRSVYLSLDPYMRGRMN....
...DA......KSYADP.VAI.DE....................................
..............................................VMVG.ATVCQVEA.
.........SN.NSN.YEVGEWV.L..A.Y...T.GWQDYGV........S...NG-E..
...G.........--.L......IK.L----G.K......A.-P-TH..PSYALGIMGM.
.P.GFTAYMGLLD.IGQ...PK..........EG.....DTLVVAAATGPVGATVGQ...
.......................IGK.LKGC.RVIGVAGGQEK...........CQ....
.............YAKEVLGFDEC.IDHKA-.........D..D...FAEQLAK......
.......VC....D...K.GIDVYFENVGGKVFDAVM.PLLNTGARIPVCGLISQ.YN..
A..T......SL.....P.EGPDRMS.SLM..GTLL.............V..KR..IKMQ
GFIIFdD...Y.AHR.Y.NE...FATQ.MTEWLSQGKMHY..REHLI--..........E
G.LDEAP.......................QAFMGLLEG....QNFGKLVIKT
>tr|A5TGA3|A5TGA3_BURMA/29-340 Oxidoreductase, zinc-binding dehydrogenase family protein OS=Burkholderia mallei 2002721280 GN=BMA721280_L0348 PE=4 SV=1
..................-TAA...VPV.P.APG..EVLLRTIWLSLDPYMRGRMS....
...DA......PSYAAP.VEL.GG....................................
..............................................VMVG.GTVSRVVS.
.........SS.VPA.FRDGDLV.L..S.N...A.GWQDYAV........S...DG-T..
...D.........--.L......MP.L-----.A......D.-V-AH..PSYALGVLGM.
.P.GFTAYFGLLH.IGE...PK..........AG.....ETVAVAAASGAVGAVVGQ...
.......................IAK.LKGC.RVVGIAGGADK...........CR....
.............YVAGTLGFDAC.VDHHD-.........P..D...FAKQLAA......
.......AC....P...D.GIDVYFENVGGAVFDAVL.PLLNDHARVPVCGLIAH.YN..
D..S......EL.....P.GGPNRLP.LLT..SSVL.............R..KR..IRMQ
GFIIL.D..hY.ADV.Y.PA...FLKD.MSEWVAQGKVKP..REDVV--..........D
G.LDAAP.......................RALIGLLGG....KNFGKVVVRV
>tr|A5TKE8|A5TKE8_BURMA/26-331 Oxidoreductase, zinc-binding dehydrogenase family protein OS=Burkholderia mallei 2002721280 GN=BMA721280_A0853 PE=4 SV=1
..................-ETP...LAP.L.AEG..EVRVRNHFLSIDPYMRGRMN....
...AG......RSYAEP.QPL.GE....................................
..............................................VMGG.GTAGEVVE.
.........SR.NPA.FAPGDRV.I..G.A...Y.GWQEYGT........S...AG-K..
...E.........--.L......RK.V----D.T......T.-R-VP..LSAYLGAAGM.
.P.GVTAWYGLNR.IIR...PR..........AG.....ETLVVSAASGAVGSVVGQ...
.......................LAK.LAGC.RAVGIAGGADK...........CR....
.............YVVDTLGFDAC.VDYKA-.........G..R...LADDLAA......
.......AA....P...D.GVDGCFENVGGAVLDATL.ARMNPFGRIAMCGMIAA.YD..
G..A......PA.....P.------L.ANP..ALIL.............R..ER..LLVQ
GFIVS.E...H.FDV.W.PE...ALAQ.LASLVANRQLHY..RETIA--..........Q
G.LERAP.......................DALLGLLKG....RNFGKQLVAL
>tr|A5XGL5|A5XGL5_BURMA/26-331 Oxidoreductase, zinc-binding dehydrogenase family protein OS=Burkholderia mallei FMH GN=BMAFMH_C0978 PE=4 SV=1
..................-ETP...LAP.L.AEG..EVRVRNHFLSIDPYMRGRMN....
...AG......RSYAEP.QPL.GE....................................
..............................................VMGG.GTAGEVVE.
.........SR.NPA.FAPGDRV.I..G.A...Y.GWQEYGT........S...AG-K..
...E.........--.L......RK.V----D.T......T.-R-VP..LSAYLGAAGM.
.P.GVTAWYGLNR.IIR...PR..........AG.....ETLVVSAASGAVGSVVGQ...
.......................LAK.LAGC.RAVGIAGGADK...........CR....
.............YVVDTLGFDAC.VDYKA-.........G..R...LADDLAA......
.......AA....P...D.GVDGCFENVGGAVLDATL.ARMNPFGRIAMCGMIAA.YD..
G..A......PA.....P.------L.ANP..ALIL.............R..ER..LLVQ
GFIVS.E...H.FDV.W.PE...ALAQ.LASLVANRQLHY..RETIA--..........Q
G.LERAP.......................DALLGLLKG....RNFGKQLVAL
>tr|A5XK65|A5XK65_BURMA/29-340 Oxidoreductase, zinc-binding dehydrogenase family protein OS=Burkholderia mallei JHU GN=BMAJHU_I0263 PE=4 SV=1
..................-TAA...VPV.P.APG..EVLLRTIWLSLDPYMRGRMS....
...DA......PSYAAP.VEL.GG....................................
..............................................VMVG.GTVSRVVS.
.........SS.VPA.FRDGDLV.L..S.N...A.GWQDYAV........S...DG-T..
...D.........--.L......MP.L-----.A......D.-V-AH..PSYALGVLGM.
.P.GFTAYFGLLH.IGE...PK..........AG.....ETVAVAAASGAVGAVVGQ...
.......................IAK.LKGC.RVVGIAGGADK...........CR....
.............YVAGTLGFDAC.VDHHD-.........P..D...FAKQLAA......
.......AC....P...D.GIDVYFENVGGAVFDAVL.PLLNDHARVPVCGLIAH.YN..
D..S......EL.....P.GGPNRLP.LLT..SSVL.............R..KR..IRMQ
GFIIL.D..hY.ADV.Y.PA...FLKD.MSEWVAQGKVKP..REDVV--..........D
G.LDAAP.......................RALIGLLGG....KNFGKVVVRV
>tr|A5XQ77|A5XQ77_BURMA/26-331 Oxidoreductase, zinc-binding dehydrogenase family protein OS=Burkholderia mallei JHU GN=BMAJHU_C1035 PE=4 SV=1
..................-ETP...LAP.L.AEG..EVRVRNHFLSIDPYMRGRMN....
...AG......RSYAEP.QPL.GE....................................
..............................................VMGG.GTAGEVVE.
.........SR.NPA.FAPGDRV.I..G.A...Y.GWQEYGT........S...AG-K..
...E.........--.L......RK.V----D.T......T.-R-VP..LSAYLGAAGM.
.P.GVTAWYGLNR.IIR...PR..........AG.....ETLVVSAASGAVGSVVGQ...
.......................LAK.LAGC.RAVGIAGGADK...........CR....
.............YVVDTLGFDAC.VDYKA-.........G..R...LADDLAA......
.......AA....P...D.GVDGCFENVGGAVLDATL.ARMNPFGRIAMCGMIAA.YD..
G..A......PA.....P.------L.ANP..ALIL.............R..ER..LLVQ
GFIVS.E...H.FDV.W.PE...ALAQ.LASLVANRQLHY..RETIA--..........Q
G.LERAP.......................DALLGLLKG....RNFGKQLVAL
>tr|A5XVU3|A5XVU3_BURMA/27-334 Oxidoreductase, zinc-binding dehydrogenase family protein OS=Burkholderia mallei JHU GN=BMAJHU_E0215 PE=4 SV=1
..................-EAP...LPP.L.GPG..EMLVRVLYLSMDPTNRVWMS....
...DI......PQYLPP.VAI.GD....................................
..............................................VMRA.LGIGRVVA.
.........SN.APG.FAEGDLV.Q..G.L...V.GWQDYAH........V...RA-D..
...E.........--.Ia...qyTK.L----PaA......L.-G-LP..LPRLLGACGM.
.S.GLTAYYGLTE.IAP...VQ..........PG.....ETLVVSAAAGSVGSVAGQ...
.......................IGK.IHGA.RVVGIAGGADK...........CR....
.............YLTDELGFDAA.VDYKS-.........D..D...WKRALKD......
.......AT....P...D.GVHVSFENVGGEIMRAVL.SRMAIGGRVALCGVIAN.YN..
N..G......RP.....A.-------.DDV..SVLI.............A..KR..LTMR
GFLIL.D...Y.RKS.-.RE...AIAT.LAGWLRDGRLKA..EETVA--..........D
G.LTNAP.......................DVLNRLFDG....SHRGKLVLRV
>tr|A6AJI1|A6AJI1_VIBHA/27-339 Putative NADP-dependent oxidoreductase yncb OS=Vibrio harveyi HY01 GN=A1Q_1711 PE=4 SV=1
..................-QTA...IPT.P.SEG..EVLLRSVYLSLDPYMRGRMN....
...EG......KSYADP.VEL.NE....................................
..............................................VMVG.GTVCQVVE.
.........SK.NPD.FQTGEWV.V..A.Y...T.GWQDYAL........S...NG-E..
...G.........--.L......FK.L----G.S......E.-P-TH..PSYALGVLGM.
.P.GFTAYVGLLE.IGQ...PK..........AG.....DTLVVAAATGAVGSMVGQ...
.......................IGK.LKGC.RVIGVAGGAEK...........CQ....
.............YAKETLGFDEC.LDHTA-.........D..D...FAEQLAA......
.......TC....D...K.GIDVYFENVGGKVFDAVL.PLLNVGARVPLCGLISQ.YN..
A..T......AL.....P.EGPDRMS.MLM..GNIL.............V..KR..IKMQ
GFIIF.D...H.YEQsY.TN...FVKD.VSQWLAEGKIHY..REHLV--..........E
G.LENAP.......................EAFIGLLEG....KNFGKLVIQT
>tr|A6AX77|A6AX77_VIBPA/27-340 Putative NADP-dependent oxidoreductase yncb OS=Vibrio parahaemolyticus AQ3810 GN=A79_0517 PE=4 SV=1
..................-EVA...KPV.P.QAG..EMLLRTVYLSLDPYMRGRMS....
...DA......ESYAEP.VAL.DD....................................
..............................................VMIG.GTVCQVEA.
.........SN.HPD.YEAGEWV.L..A.Y...TvGWQDYAI........S...TG-E..
...M.........--.V......IK.L----G.K......E.-P-QN..PSYALGVAGM.
.P.GFTAYMGLLD.IGQ...PK..........QG.....ETIVVAAATGPVGATVGQ...
.......................IGK.IKGC.RVVGIAGGEEK...........CR....
.............YAKEVLGFDEC.IDHKA-.........D..D...FAQQLKD......
.......AC....Y...S.GIDVYFENVGGKVFEAVM.PLLNTSARIPLCGLISQ.YN..
A..T......EL.....P.EGTDHLP.LLM..GKLL.............T..KR..IKVQ
GFIIFdD...Y.GHR.Y.GE...FAQD.INQWLAEGKIQY..REHLV--..........E
G.LDNAP.......................EAFIGLLEG....KNFGKLVVKI
>tr|A6CEV3|A6CEV3_9PLAN/24-332 Putative oxidoreductase OS=Planctomyces maris DSM 8797 GN=PM8797T_02494 PE=4 SV=1
..................-ETE...LQS.P.GEN..EFLVQNEWLSVDPYMRGRMR....
...EG......ESYVKP.FQI.GE....................................
..............................................PMEG.ACVGKVVE.
.........SR.HPQ.YSEGDYV.L..G.N...Q.GWRDAWL........S...EG-T..
...G.........--.V......MK.V----D.P......E.-A-VP..LQAYLSILGM.
.T.GMTAYVGLLK.IGE...LK..........EG.....DRVFVSAASGAVGSIVCQ...
.......................IAK.IHGC.FVVGSAGSKQK...........ID....
.............WLKEKADIDAA.FNYKEV.........D..D...VSARLKE......
.......LA....P...E.GIDLYFDNVGGDHLQAAL.DNLNDFGRIVSCGMIST.YN..
D..K......SP.....Q.----PGP.DNL..FKII.............S..RR..LRMQ
GFIVR.D...H.DDI.R.EE...FQIR.MTEWIQAGKMHW..EETVT--..........T
G.LEKTP.......................QAFIDLFHG....SKMGKAIVKV
>tr|A6D6S2|A6D6S2_9VIBR/27-339 Putative NADP-dependent oxidoreductase OS=Vibrio shilonii AK1 GN=VSAK1_21929 PE=4 SV=1
................taV---...VPE.P.KDG..EMLLRAIYLSLDPYMRGRMS....
...AA......ESYADP.VAL.DE....................................
..............................................VMVG.ATVCQVEQ.
.........SN.NEN.FEQGDWV.L..A.Y...T.GWQDYAI........S...NG-E..
...G.........--.L......VK.L----G.K......N.-P-SH..PSFALGIMGM.
.P.GFTAYMGLLD.IGQ...PK..........AG.....DTVVVAAATGPVGATVGQ...
.......................IAK.LKGC.KVVGIAGGAEK...........CL....
.............HAKEILGFDEC.LDHKS-.........D..D...LAQQLAE......
.......AC....G...N.GIDVYFENVGGKVFDAVL.PLLNTGARIPVCGLISQ.YN..
A..T......SL.....P.EGPDRMS.MLV..ATLL.............I..KR..IKMQ
GFIIFdD...Y.AHR.Y.DE...FASQ.MGQWLAEGKIKY..KEHLV--..........D
G.FENTP.......................EAFMGLLEG....KNFGKLVIKM
>tr|A6ECK0|A6ECK0_9SPHI/23-331 YfmJ OS=Pedobacter sp. BAL39 GN=PBAL39_18569 PE=4 SV=1
.................eEEKP...VAT.-.-DG..QILLKTLYVSVDPYLRGRMS....
...DA......KSYIPP.FEL.NK....................................
..............................................PIQS.ALVAEVQD.
.........SK.NPD.FKTGDFV.T..G.M...L.EWKLFQT........S...TG-K..
...G.........--.L......TK.V----D.G......E.-K-AS..LSAYLGVLGM.
.T.GLTAYFGLKE.IGH...PK..........AG.....ETLFVSGAAGAVGSVAGQ...
.......................IGK.IMGC.RVIGAAGSDEK...........VN....
.............LLRSKFGYDAA.INYKTT.........H..D...LTKDIAA......
.......IA....P...D.GIDVYFDNVGGDISDAVL.ANINRLGRVPLCGSISS.YN..
D..K......EV.....A.----TGP.RVQ..TVMV.............K..KS..VLMQ
GFIVS.N...Y.AAQ.F.PE...GIAQ.LSKWFSEGKLTH..SETIV--..........E
G.FEQIP.......................QAFIDLFAG....KNEGKMVVKI
>tr|A6EUW3|A6EUW3_9ALTE/27-339 Alcohol dehydrogenase, zinc-binding protein OS=Marinobacter algicola DG893 GN=MDG893_10441 PE=4 SV=1
..................-ERP...VRE.L.KEG..EVLAKVLWLSLDPYMRPRMN....
...DA......KGYMDP.IGL.DE....................................
..............................................VIVG.ESVARIVE.
.........SR.SDD.LKVGDLV.T..C.Y...S.GWQEYVV........F...PA-Na.
..eM.........--.V......YK.I----DpK......D.-N-VP..LQAYLGVAGM.
.P.GRTGYCGLMY.VGK...PT..........SG.....ETVVVSAASGPVGTVVGQ...
.......................TAK.KEGC.RTVGVAGGPEK...........CR....
.............YVVEELGFDAC.VDYKA-.........G..N...LEADLKA......
.......AC....P...N.GIDIYFENVGGAVTRAVA.PLLNPGARVPICGFVSA.YN..
A..E......DMg...sV.----ETP.FHV..FKAL.............D..PV..PEHR
FFLVT.E...W.QDK.H.QE...ITNL.LADRVASGELKY..RETIA--..........E
G.LENAP.......................EAFKGMLKG....KNFGKQLVHI
>tr|A6FHQ9|A6FHQ9_9GAMM/29-341 Putative oxidoreductase OS=Moritella sp. PE36 GN=PE36_02874 PE=4 SV=1
..................ETVI...-PT.P.SEG..ELLLRTNYLSLDPYMRGRMN....
...DG......ASYAEP.VAI.DG....................................
..............................................TMVG.ATVCQVVT.
.........SL.HPD.YQAGEWV.L..A.Y...T.GWQDYGI........S...DG-E..
...G.........--.L......IK.L----G.A......E.-P-TN..PSFALGILGM.
.P.GFTAYMGLLD.IGQ...PK..........SG.....DTLVVAAATGPVGATVGQ...
.......................IGK.LKGC.YVVGIAGGAEK...........CK....
.............YAVDVLGFDKC.IDHKA-.........S..D...FDAQLKA......
.......AC....P...K.GIDVYFENVGGKVFDSVL.PQLNTGARVPVCGLVSQ.YN..
A..T......EL.....P.SGPDRLS.LLM..GTLL.............V..KR..IKMQ
GFIIFdD...Y.AHR.Y.NE...FYEQ.MMTWLQAGQIKY..REHMI--..........D
G.LESAP.......................AAFTGMLQG....ENFGKLVVKV
>tr|A6FID3|A6FID3_9GAMM/26-332 Predicted NADP-dependent oxidoreductase OS=Moritella sp. PE36 GN=PE36_08216 PE=4 SV=1
..................-QKQ...MPT.V.GEG..EFLVKQSHMSLDPAMFGWMS....
..pDT......NSYIPP.VAL.GD....................................
..............................................VMRS.SGIGEIVE.
.........SN.HPE.FKVGDRM.M..G.M...M.GWQEYFL........S...DG-Q..
...G.........--.L......NK.V-----.T......A.-P-LP..DEAILSIFAL.
.P.GLTATQGLFN.VGK...PQ..........KG.....ETIIVTGAAGSVGSIVGQ...
.......................LAK.ADGL.KVIGVVGSDEK...........AD....
.............WIVNELGFDAA.INYKS-.........D..D...LDAQLAQ......
.......HA....A...D.GIDLYFENTGGPIQNLII.DRMNPHGRVMVCGLIAD.YD..
K..Q......VP.....A.----PGP.-SW..MNVL.............K..RR..LTIQ
GFTMP.D...H.FHQ.V.PA...LLEK.LTPYVMAGKIKH..RSHVL--..........E
G.LESSI.......................SGLNLFFTG....ENKGKLIVKL
>tr|A7CNH1|A7CNH1_BURPI/26-335 Alcohol dehydrogenase, zinc-binding domain protein OS=Ralstonia pickettii 12D GN=Rpic12DDRAFT_0098 PE=4 SV=1
..................-TVE...LPE.L.QEG..QVLVRNHFLSLDPYMRGRMN....
...DS......KSYAQP.QPL.DE....................................
..............................................VMIG.GTVGVVEA.
.........SK.NPS.FAVGDAV.V..G.M...F.GWQEVGV........S...DG-R..
...G.........--.I......QK.V----D.T......R.-H-IP..LSAYLGSVGM.
.P.GVTAWYGLNK.IML...PK..........PG.....QTVAVSAASGAVGSVVGQ...
.......................LAK.LKGC.RVVGFAGGKDK...........CD....
.............YVVNELGFDAC.IDYKAA.........S..DakeLYKMLKE......
.......AT....P...D.GIDSYFENVGGAILDAVL.SRMNAFGRIAMCGMIAG.YD..
G..Q......PL.....P.---LQNP.QL-..--IL.............V..SR..LTIE
GFIVS.E...H.MDV.W.PE...ALRE.LGGFVAQGKLKF..RESVA--..........Q
G.LASAP.......................EAFMGLLKG....KNFGKQLVKL
>tr|A7K2I3|A7K2I3_9VIBR/27-340 Oxidoreductase, zinc-binding dehydrogenase family OS=Vibrio sp. Ex25 GN=VEx25_A0311 PE=4 SV=1
..................-EVA...KPT.P.QDG..EMLLRTVYLSLDPYMRGRMS....
...DA......ESYADP.VAV.DD....................................
..............................................VMIA.GTVCQVEA.
.........SN.HPD.YEAGEWV.L..A.Y...TvGWQDYAI........S...TG-E..
...M.........--.V......IK.L----G.K......E.-P-QN..PSYALGVAGM.
.P.GFTAYMGLLD.IGQ...PK..........PG.....ETIVVAAATGPVGATVGQ...
.......................IGK.IKGC.RVVGIAGGEEK...........CR....
.............YAKEVLGFDEC.IDHKA-.........D..D...FAEQLKN......
.......AC....D...Q.GIDVYFENVGGKVFEAVM.PLLNTSARIPLCGLISQ.YN..
A..T......EL.....P.EGTDHLP.LLM..GKLL.............T..KR..IKVQ
GFIIFdD...Y.GHR.Y.GE...FAQD.INQWLAEGKIQY..REHLV--..........Q
G.LENAP.......................EAFIGLLEG....KNFGKLVVQI
>tr|A8ECV2|A8ECV2_BURPS/26-331 Oxidoreductase, zinc-binding dehydrogenase family OS=Burkholderia pseudomallei 406e GN=BURPS406E_H0657 PE=4 SV=1
..................-ETP...LAP.L.AVG..EVRVRNHFLSIDPYMRGRMN....
...AG......RSYAEP.QPL.GE....................................
..............................................VMGG.GTAGEVVE.
.........SR.NPA.FAPGDRV.I..G.A...Y.GWQEYGT........S...AG-K..
...E.........--.L......RK.V----D.T......T.-R-VP..LSAYLGAAGM.
.P.GVTAWYGLNR.IIR...PR..........AG.....ETLVVSAASGAVGSVVGQ...
.......................LAK.LAGC.RAVGIAGGADK...........CR....
.............YVVDTLGFDAC.VDYKA-.........G..R...LADDLAA......
.......AA....P...D.GVDGCFENVGGAVLDATL.ARMNPFGRIAMCGMIAA.YD..
G..A......PA.....P.------L.ANP..ALIL.............R..ER..LLVQ
GFIVS.E...H.FDV.W.PE...ALAQ.LASLVANRQLHY..RETIA--..........Q
G.LERAP.......................DALLGLLKG....RNFGKQLVAL
>tr|A8ENK1|A8ENK1_BURPS/133-440 Oxidoreductase, zinc-binding dehydrogenase family OS=Burkholderia pseudomallei 406e GN=BURPS406E_D0488 PE=4 SV=1
..................-EAP...LPA.L.GPG..EMLVRVLYLSMDPTNRVWMS....
...DI......PQYLPP.VAI.GD....................................
..............................................VMRA.LGIGRVVA.
.........SN.APG.FAEGDLV.Q..G.L...V.GWQDYAH........V...RA-D..
...E.........--.Ia...qyTK.L----PaA......L.-G-LP..LPRLLGACGM.
.S.GLTAYYGLTE.IAP...VQ..........PG.....ETLVVSAAAGSVGSVAGQ...
.......................IGK.IHGA.RVVGIAGGADK...........CR....
.............YLTDELGFDAA.VDYKS-.........D..D...WKRALKD......
.......AT....P...D.GVHVSFENVGGEIMRAVL.SRMAIGGRVALCGVIAN.YN..
S..G......RP.....T.-------.DDV..SVLI.............A..KR..LTMR
GFLIL.D...Y.RKS.-.RE...AIAT.LAGWLRDGRLKA..EETVA--..........D
G.LTNAP.......................DVLNRLFDG....SHRGKLVLRV
>tr|A8EQF9|A8EQF9_BURPS/29-340 Oxidoreductase, zinc-binding dehydrogenase family OS=Burkholderia pseudomallei 406e GN=BURPS406E_C1654 PE=4 SV=1
..................-TAA...VPV.P.APG..EVLLRTIWLSLDPYMRGRMS....
...DA......PSYAAP.VEL.GG....................................
..............................................VMVG.GTVSRVVS.
.........SS.VPA.FRDGDLV.L..S.N...A.GWQDYAV........S...DG-T..
...D.........--.L......MP.L-----.A......D.-V-AH..PSYALGVLGM.
.P.GFTAYFGLLH.IGE...PK..........AG.....ETVAVAAASGAVGAVVGQ...
.......................IAK.LKGC.RVVGIAGGADK...........CR....
.............YVAGTLGFDAC.VDHHD-.........P..D...FAKQLAA......
.......AC....P...D.GIDVYFENVGGAVFDAVL.PLLNDHARVPVCGLIAH.YN..
D..S......EL.....P.GGPNRLP.LLT..SSVL.............R..KR..IRMQ
GFIIL.D..hY.ADV.Y.PA...FLKD.MSEWVAQGKVKP..REDVV--..........D
G.LDAAP.......................RALIGLLGG....KNFGKVVVRV
>tr|A8KCR4|A8KCR4_BURPS/102-409 Oxidoreductase, zinc-binding dehydrogenase family OS=Burkholderia pseudomallei Pasteur 52237 GN=BURPSPAST_AC0411 PE=4 SV=1
..................-EAP...LPA.L.GPG..EMLVRVLYLSMDPTNRVWMS....
...DI......PQYLPP.VAI.GD....................................
..............................................VMRA.LGIGRVVA.
.........SN.APG.FAEGDLV.Q..G.L...V.GWQDYAH........V...RA-D..
...E.........--.Ia...qyTK.L----PaA......L.-G-LP..LPRLLGACGM.
.S.GLTAYYGLTE.IAP...VQ..........PG.....ETLVVSAAAGSVGSVAGQ...
.......................IGK.IHGA.RVVGIAGGADK...........CR....
.............YLTDELGFDAA.VDYKS-.........D..D...WKRALKD......
.......AT....P...D.GVHVSFENVGGEIMRAVL.SRMAIGGRVALCGVIAN.YN..
N..G......RP.....A.-------.DDV..SVLI.............A..KR..LTMR
GFLIL.D...Y.RKS.-.RE...AIAT.LAGWLRDGRLKA..EETVA--..........D
G.LTNAP.......................DVLNRLFDG....SHRGKLVLRV
>tr|A8KL17|A8KL17_BURPS/26-331 Oxidoreductase, zinc-binding dehydrogenase family OS=Burkholderia pseudomallei Pasteur 52237 GN=BURPSPAST_AA1011 PE=4 SV=1
..................-ETP...LAP.L.AVG..EVRVRNHFLSIDPYMRGRMN....
...AG......RSYAEP.QPL.GE....................................
..............................................VMGG.GTAGEVVE.
.........SR.NPA.FAPGDRV.I..G.A...Y.GWQEYGT........S...TG-K..
...E.........--.L......RK.V----D.T......T.-R-VP..LSAYLGAAGM.
.P.GVTAWYGLNR.IIR...PR..........AG.....ETLVVSAASGAVGSVVGQ...
.......................LAK.LAGC.RAVGIAGGADK...........CR....
.............YVVDTLGFDAC.VDYKA-.........G..R...LADDLAA......
.......AA....P...D.GVDGCFENVGGAVLDATL.ARMNPFGRIAMCGMIAA.YD..
G..A......PA.....P.------L.ANP..ALIL.............R..ER..LLVQ
GFIVS.E...H.FDV.W.PE...ALAQ.LASLVANRQLHY..RETIA--..........Q
G.LERAP.......................DALLGLLKG....RNFGKQLVAL
>tr|A8KUV9|A8KUV9_BURPS/29-340 Oxidoreductase, zinc-binding dehydrogenase family OS=Burkholderia pseudomallei Pasteur 52237 GN=BURPSPAST_V0082 PE=4 SV=1
..................-TAA...VPV.P.APG..EVLLRTIWLSLDPYMRGRMS....
...DA......PSYAAP.VEL.GG....................................
..............................................VMVG.GTVSRVVS.
.........SS.VPA.FRDGDLV.L..S.N...A.GWQDYAV........S...DG-T..
...D.........--.L......MP.L-----.A......D.-V-AH..PSYALGVLGM.
.P.GFTAYFGLLH.IGE...PK..........AG.....ETVAVAAASGAVGAVVGQ...
.......................IAK.LKGC.RVVGIAGGADK...........CR....
.............YVAGTLGFDAC.VDHHD-.........P..D...FAKQLAA......
.......AC....P...D.GIDVYFENVGGAVFDAVL.PLLNDHARVPVCGLIAH.YN..
D..S......EL.....P.GGPNRLP.LLT..SSVL.............R..KR..IRMQ
GFIIL.D..hY.ADV.Y.PA...FLKD.MSEWVAQGKVKP..REDVV--..........D
G.LDAAP.......................RALIGLLGG....KNFGKVVVRV
>tr|A8TRG2|A8TRG2_9PROT/24-335 Quinone oxidoreductase OS=alpha proteobacterium BAL199 GN=BAL199_27251 PE=4 SV=1
..................-EAE...LPA.V.GPG..QMLVRIIWLSLDPYMRGRMD....
...DA......RSYAKS.VEI.GE....................................
..............................................VMGA.GTVGQVME.
.........SN.HPG.YAEGDFV.L..G.M...F.GWQSHVV........S...DG-N..
...G.........--.V......RK.L----D.P......A.-L-AP..LSTWVGVMGM.
.P.GLTAYVGLLD.IGE...PK..........EG.....ETVVVSAASGAVGSVVGQ...
.......................LAK.IKGA.RAVGVAGPDEK...........VR....
.............YVVDELGFDAC.VSHRS-.........A..T...LRDDLKA......
.......AC....P...N.GIDVYFENVGGPTLDAAL.SLMNPFGRIPVCGMISM.YN..
T..G......PV.....G.GDADRLP.ALM..RRIL.............T..DR..LKIQ
GFIVS.D...R.GNR.H.KA...FMKE.VGGYLREGRIKY..RESVT--..........V
G.LENAP.......................KTFIGLLRG....ENFGKQLIQV
>tr|A8U3I5|A8U3I5_9PROT/26-334 Alcohol dehydrogenase, zinc-binding protein OS=alpha proteobacterium BAL199 GN=BAL199_07113 PE=4 SV=1
..................A-AP...MPT.V.GPG..QFLVRVIWLSLDPAMRGWIA....
...EA......ANYSTP.VPL.GS....................................
..............................................PMTG.FTVGEVVE.
.........SR.NAA.YPVGTIV.Q..G.R...Q.GWRRFAV........S...DG-S..
...D.........--.I.....dRV.V----D.P......A.-L-AP..ISTALSVLGV.
.N.GATAYVGLVE.LCN...PK..........PG.....ETVVVTTAAGAVGSMVGQ...
.......................IAK.ALGC.RAVGVAGGPDK...........VR....
.............ACLDDFGFDAA.IDYKAT.........P..D...LGPALDS......
.......AC....P...A.GVDCFFDNVGAEQFDRVM.DRINIGARIAICGTIGM.PS..
F..P......LP.....-.----VGP.RPN..RQLL.............I..KR..ARMQ
GFLIL.D...H.YDR.Y.AA...IIEQ.LAGWYRAGRFRW..REDVT--..........D
G.LENAG.......................SALVRLLAG....SNTGKALVRV
>tr|A9DDN5|A9DDN5_9GAMM/24-331 Hypothetical alcohol dehydrogenase, zinc-containing OS=Shewanella benthica KT99 GN=KT99_09718 PE=4 SV=1
..................-SVQ...LPA.I.TKG..EFLVKNLWMSVDPYMRGRMI....
...DR......ESYIAP.FQI.GQ....................................
..............................................VLEG.GSIGEVIE.
.........SN.NPQ.FPIGTRV.S..A.M...H.GWRSHYV........T...DG-S..
...E.........--.H......TR.L----P.N......T.-P-MS..ESHFLGVLGM.
.P.GMTAWTGLTR.IAA...LK..........EG.....DTLFVSGAAGAVGSVVCQ...
.......................LGK.LMGA.KVVASVGSDEK...........AA....
.............YL-RDLGVDAV.INYQTT.........K..D...LSAALKQ......
.......AA....P...Q.GIDVYFENVGGEHLTAAL.NNMNDHGRIAVCGMISQ.YN..
D..T......AP.....T.----PGP.NNL..GMII.............I..KK..LKIE
GFIVF.E...H.WDH.Y.PE...FAKK.MGQWLATGTVKA..EQTIY--..........Q
G.LEQAP.......................AAFIGLFEG....KNRGKMLVKL
>tr|A9EC85|A9EC85_9RHOB/26-345 NADP-dependent oxidoreductase, L4bD family protein OS=Oceanibulbus indolifex HEL-45 GN=OIHEL45_00240 PE=4 SV=1
..................-SAD...VPQ.P.GNG..EILVEVHYMSLDPYMRGRMD....
...DA......KSYAEP.VPI.GG....................................
..............................................LMEG.GSVGKVIA.
.........SN.DPS.FQVGDFA.F..G.A...F.GWATHGV........A...PA-K..
...Q.........--.C......QK.V----D.A......E.-G-VP..ITASLGVLGM.
.P.GLTGWYGLNE.IGQ...PK..........EG.....ETLVVAAATGPVGSIVGQ...
.......................LAK.AKGL.RTVGIAGGAEK...........CE....
.............IATRDFGFDVC.LDHRAY.........D..DaksLRAALKE......
.......AA....P...D.GIDIYYENVGGKVLDAVL.PLMNPHGRIPLCGMIAW.YN..
A..G......GLga.daE.GAGLTAP.RLW..RTIL.............V..NF..LTVR
GFIIS.N...H.WNR.M.PE...FHRE.VAPMVADGRVKV..KEDIT--..........E
G.LENAP.......................QAFIDMLNG....GNTGKAIVKV
>tr|A9EHX0|A9EHX0_9RHOB/29-341 Putative zinc-binding dehydrogenase OS=Phaeobacter gallaeciensis 2.10 GN=RG210_09527 PE=4 SV=1
..................-TTE...VPT.P.GEG..QMLLRNEYLSLDPYMRGRMS....
...SA......PSYAAP.VEI.DE....................................
..............................................VMVG.GTVAEVVT.
.........SN.VKG.YEKGDWV.V..A.F...G.GWQDYTL........S...DG-T..
...G.........--.V......IN.M----G.K......N.-P-QN..PSWALGVLGM.
.P.GLTAWAGLTQ.IGQ...PK..........EG.....ETLVVAGASGPVGATVGQ...
.......................IGK.ILGL.RVVGIAGGAEK...........CQ....
.............HVIDTLGFDAC.IDYKA-.........D..G...FADDLAK......
.......AV....P...D.GIDIYFENVGGAVFDAVM.PLLNPSARIPLCGLISQ.YN..
A..T......AL.....P.EGPDRMN.YLM..GQLL.............R..KR..ITMR
GFIVFdD...F.GHL.Y.PE...FAKQ.MTGWVQDGKVKY..REEMI--..........E
G.LEQAP.......................AAFVGLLRG....EAFGKRVIHL
>tr|A9FYA3|A9FYA3_9RHOB/29-341 Putative zinc-binding dehydrogenase OS=Phaeobacter gallaeciensis BS107 GN=RGBS107_03918 PE=4 SV=1
..................-TTE...VPT.P.GEG..QMLLRNEYLSLDPYMRGRMS....
...SA......PSYAAP.VEI.DE....................................
..............................................VMVG.GTVAEVVT.
.........SN.VKG.YEKGDWV.V..A.F...G.GWQDYTL........S...DG-T..
...G.........--.V......IN.M----G.K......N.-P-QN..PSWALGVLGM.
.P.GLTAWAGLTQ.IGQ...PK..........EG.....ETLVVAGASGPVGATVGQ...
.......................IGK.ILGL.RVVGIAGGAEK...........CQ....
.............HVIDTLGFDAC.IDYKA-.........D..G...FADDLAK......
.......AV....P...D.GIDIYFENVGGAVFDAVM.PLLNPSARIPLCGLISQ.YN..
A..T......AL.....P.EGPDRMN.YLM..GQLL.............R..KR..ITMR
GFIVFdD...F.GHL.Y.PE...FAKQ.MTGWVQDGKVKY..REEMI--..........E
G.LEQAP.......................AAFVGLLRG....EAFGKRVIHL
>tr|A9GFQ1|A9GFQ1_METNO/26-337 Oxidoreductase, zinc-binding dehydrogenase family OS=Methylobacterium nodulans ORS 2060 GN=MnodDRAFT_3366 PE=4 SV=1
..................R-SA...MPV.A.RDG..EVLLRNRYLSLDPYMRGRMS....
...AA......KSYAKP.VEI.NE....................................
..............................................VMVG.GTVAEVVA.
.........SH.HPD.FVVGDTV.L..A.Y...G.GWQDFAV........S...NG-Q..
...G.........--.L......RK.L----D.P......S.-V-AP..VTTALGVLGM.
.P.GMTAYTGLLT.IGA...PK..........PG.....ETVVVAAATGPVGSLVGQ...
.......................IAK.LKGA.RIVGIAGGPDK...........CR....
.............YLIEELGFDAA.VDHRG-.........D..D...LPTALAE......
.......AC....P...K.GIDVYFENVGGAVFDAVL.PLLNDFARIPVCGLVAN.YN..
M..T......EL.....P.PGPDRVP.ALM..RAIL.............S..KR..LTFR
GFIVW.D...F.AEQ.E.QA...FLRD.VAGWLREGRIRY..REDLV--..........E
G.LEQAP.......................EAFIGLLKG....RNFGKLVVKL
>tr|A9JYK9|A9JYK9_BURMA/29-340 Oxidoreductase, zinc-binding dehydrogenase family protein OS=Burkholderia mallei ATCC 10399 GN=BMA10399_G0393 PE=4 SV=1
..................-TAA...VPV.P.APG..EVLLRTIWLSLDPYMRGRMS....
...DA......PSYAAP.VEL.GG....................................
..............................................VMVG.GTVSRVVS.
.........SS.VPA.FRDGDLV.L..S.N...A.GWQDYAV........S...DG-T..
...D.........--.L......MP.L-----.A......D.-V-AH..PSYALGVLGM.
.P.GFTAYFGLLH.IGE...PK..........AG.....ETVAVAAASGAVGAVVGQ...
.......................IAK.LKGC.RVVGIAGGADK...........CR....
.............YVAGTLGFDAC.VDHHD-.........P..D...FAKQLAA......
.......AC....P...D.GIDVYFENVGGAVFDAVL.PLLNDHARVPVCGLIAH.YN..
D..S......EL.....P.GGPNRLP.LLT..SSVL.............R..KR..IRMQ
GFIIL.D..hY.ADV.Y.PA...FLKD.MSEWVAQGKVKP..REDVV--..........D
G.LDAAP.......................RALIGLLGG....KNFGKVVVRV
>tr|A9K703|A9K703_BURMA/147-454 Oxidoreductase, zinc-binding dehydrogenase family protein OS=Burkholderia mallei ATCC 10399 GN=BMA10399_K0118 PE=4 SV=1
..................-EAP...LPP.L.GPG..EMLVRVLYLSMDPTNRVWMS....
...DI......PQYLPP.VAI.GD....................................
..............................................VMRA.LGIGRVVA.
.........SN.APG.FAEGDLV.Q..G.L...V.GWQDYAH........V...RA-D..
...E.........--.Ia...qyTK.L----PaA......L.-G-LP..LPRLLGACGM.
.S.GLTAYYGLTE.IAP...VQ..........PG.....ETLVVSAAAGSVGSVAGQ...
.......................IGK.IHGA.RVVGIAGGADK...........CR....
.............YLTDELGFDAA.VDYKS-.........D..D...WKRALKD......
.......AT....P...D.GVHVSFENVGGEIMRAVL.SRMAIGGRVALCGVIAN.YN..
N..G......RP.....A.-------.DDV..SVLI.............A..KR..LTMR
GFLIL.D...Y.RKS.-.RE...AIAT.LAGWLRDGRLKA..EETVA--..........D
G.LTNAP.......................DVLNRLFDG....SHRGKLVLRV
>tr|A9K8T9|A9K8T9_BURMA/26-331 Oxidoreductase, zinc-binding dehydrogenase family protein OS=Burkholderia mallei ATCC 10399 GN=BMA10399_E1078 PE=4 SV=1
..................-ETP...LAP.L.AEG..EVRVRNHFLSIDPYMRGRMN....
...AG......RSYAEP.QPL.GE....................................
..............................................VMGG.GTAGEVVE.
.........SR.NPA.FAPGDRV.I..G.A...Y.GWQEYGT........S...AG-K..
...E.........--.L......RK.V----D.T......T.-R-VP..LSAYLGAAGM.
.P.GVTAWYGLNR.IIR...PR..........AG.....ETLVVSAASGAVGSVVGQ...
.......................LAK.LAGC.RAVGIAGGADK...........CR....
.............YVVDTLGFDAC.VDYKA-.........G..R...LADDLAA......
.......AA....P...D.GVDGCFENVGGAVLDATL.ARMNPFGRIAMCGMIAA.YD..
G..A......PA.....P.------L.ANP..ALIL.............R..ER..LLVQ
GFIVS.E...H.FDV.W.PE...ALAQ.LASLVANRQLHY..RETIA--..........Q
G.LERAP.......................DALLGLLKG....RNFGKQLVAL
>tr|B0FB15|B0FB15_9BACT/28-334 Predicted NADP-dependent oxidoreductase OS=uncultured bacterium pFosPlaG PE=4 SV=1
..................-EKE...MPA.V.GAG..EFLVKQNHMSLDPAMFGWMS....
..pDT......NSYIPP.VAL.GD....................................
..............................................VMRS.SGIGEVVE.
.........SN.HPD.FKVGDRV.M..G.M...M.GWQHYFL........S...NG-Q..
...G.........--.V......NK.V----D.A......-.-P-LP..DEAILSIFAL.
.P.GLTATQGLFN.VGK...PK..........KG.....ETLIVTGAAGSVGSIVGQ...
.......................LAK.ADGL.HVIGVVGKDEK...........AD....
.............WIVNELGFDAA.INYKS-.........D..D...LDGQLAR......
.......HA....A...N.GIDLYFENTGGPIQNLIV.ERMNAHGRVVVCGLIAD.YD..
K..E......LA.....S.----PGP.-SW..INVI.............K..RR..LTIQ
GFTMP.D...H.FHE.V.PA...LLAK.LTPYVMAGKIKH..RSHVL--..........E
G.LESAI.......................EGLNLFFTG....ENKGKLIVKL
>tr|B0J7F4|B0J7F4_RHILT/28-340 Alcohol dehydrogenase zinc-binding domain protein OS=Rhizobium leguminosarum bv. trifolii WSM1325 GN=RlegDRAFT_0539 PE=4 SV=1
..................R-ET...VRD.L.AEG..EVLLKTLYLSLDPYMRGRMD....
...DA......KSYAKP.VEI.GG....................................
..............................................VMEG.GTVAQVAH.
.........SR.NTA.FKAGDIV.L..S.H...S.GWQSYAI........S...DG-A..
...G.........--.L......QK.L----D.P......E.-T-AP..ITTALGILGM.
.P.GFTAYAGLRN.IGK...PK..........AG.....ETLVVAAASGAVGSAVGQ...
.......................MAK.IYGA.RVVGIAGGSKK...........CD....
.............HLRQELGFDVA.IDHHS-.........S..D...FPAQLAA......
.......AC....P...N.GIDVYFENVGGHVWSAVF.PLLNDFARIPVCGLIAH.YN..
E..G......SS.....VsNGGDQLP.AVM..RAIL.............R..KS..LTIR
GFIQR.E...F.ADQ.R.PD...FSHQ.AGAWISEGRLKY..KEDLV--..........D
G.LENAP.......................EAFLGLLEG....KNFGKLIVRV
>tr|B0PRG7|B0PRG7_9DELT/28-339 Alcohol dehydrogenase zinc-binding domain protein OS=Anaeromyxobacter dehalogenans 2CP-1 GN=A2cp1DRAFT_2897 PE=4 SV=1
..................-QVP...VTA.P.ADG..QVLLRTVYLSLDPYMRGRMS....
...EG......PSYVPP.LAL.GE....................................
..............................................TMGG.GTVSRVVA.
.........SR.HPG.FREGELV.L..G.A...T.GWQDYAL........S...DG-E..
...G.........--.L......MP.V-----.R......D.-T-AH..PSYALSVLGM.
.P.GFTAYHGLLN.IGQ...PR..........PG.....ETVVVAAASGAVGAVVGQ...
.......................IAR.IRGA.RVIGVAGGAEK...........RR....
.............YVTEQLGFDAC.LDRRD-.........P..H...LAQQLAE......
.......AC....P...D.GIDVYFENVGGAVLDAVL.PLLREGARVPVCGGIAH.YN..
D..E......AP.....P.PGPDRLP.MLM..ALVL.............R..KR..LRLQ
GFIIL.D..hY.ADG.Y.AP...FLRD.MSAWVAEGKVKL..REDVV--..........V
G.LENAP.......................AALMGLLEG....KNFGKVVVRV
>tr|B1EC18|B1EC18_9MICC/1-284 Alcohol dehydrogenase zinc-binding domain protein OS=Arthrobacter chlorophenolicus A6 GN=AchlDRAFT_4462 PE=4 SV=1
..................----...---.-.---..---------------RGRMN....
...DV......KSYSAP.FAL.DK....................................
..............................................ALDG.GAVGEVIA.
.........SR.SEA.HKEGDVV.V..H.A...L.GWREYAV........V...DG-S..
...T.........--.A......SP.A----R.T......D.-L-AP..ASAFLGALGM.
.T.GLTAYAGLLK.VAE...FK..........EG.....DAVFVSGAAGAVGSLVGQ...
.......................IAK.AMGAtRVIGSAGSPAK...........VA....
.............RL-LELGFDAA.FDYHD-.........G..P...VREQLEK......
.......AA...gA...Q.GIDVYFDNVGGEHLEAAL.SVLNVGGRVAMCGAIAQ.YN..
S..T......EP.....T.----PAP.HNL..MQAI.............G..KQ..LTLR
GFLVG.G...Q.RQH.A.AE...FAEK.MAGWLASGAVRY..DETVV--..........D
G.LENAP.......................QAFMDLLDG....ANTGKMLVRL
>tr|B1EM31|B1EM31_9ESCH/37-349 Oxidoreductase, zinc-binding dehydrogenase family OS=Escherichia albertii TW07627 GN=ESCAB7627_2684 PE=4 SV=1
..................-EDE...VAT.P.GEG..QVLLRTIYLSLDPYMRGRMS....
...DE......PSYSPP.VEI.GS....................................
..............................................VMVG.GTVSRVVE.
.........SN.HPD.YQPGDWV.L..S.Y...N.GWQDYAI........S...SG-D..
...E.........--.L......VK.L----G.D......H.-P-QN..PSWSLGILGM.
.P.GFTAYMGLLD.IGQ...PK..........EG.....ETLVVAAATGPVGATVGQ...
.......................IGK.LKGC.RIVGVAGGAEK...........CR....
.............HATEVLGFDVC.LDHHA-.........D..D...FAEQLAK......
.......AC....P...K.GIDIYYENVGGNVFDAVL.PLLNTSARIPVCGLVSG.YN..
A..T......EL.....P.SGPDRLP.LLM..ATVL.............K..KR..IRLQ
GFIISqD...Y.GHR.I.HE...FQRE.MGQWVKEGKIHY..REHMT--..........D
G.LENAP.......................QTFIGLLEG....KNFGKVVIRV
>tr|B1FI12|B1FI12_9BURK/29-346 Alcohol dehydrogenase zinc-binding domain protein OS=Burkholderia ambifaria IOP40-10 GN=BamIOP4010DRAFT_3672 PE=4 SV=1
..................-TAD...VPV.P.GAG..QVLLRTVWLSLDPYMRGRMS....
...DA......PSYAPP.VEL.GD....................................
..............................................VMVG.GTVSRVVA.
.........SN.LPA.YREGDLV.V..A.G...G.GWQDYAL........S...DG-S..
...D.........--.L......IA.L----G.R......D.-F-AH..PSYALGVLGM.
.P.GFTAYTGLLK.IGE...PK..........AG.....ETVVVAAASGAVGSVVGQ...
.......................IAK.LKGC.RVVGIAGGADK...........VA....
.............YVKDTLGFDAC.IDHRD-.........P..Q...FAAKLKE......
.......AC....P...N.GIDVYFENVGGAVFDAVW.PLLNDHARVPVCGIIAH.YN..
D..A......AYddtavS.SGRDRVP.ALM..GTIL.............R..KR..IRMQ
GFIIL.D..hY.ATG.Y.AP...FLKE.MSEWVAQGKVKT..LEDVV--..........P
D.LADAP.......................NALIGLLAG....KNFGKVVVRV
>tr|B1FJJ3|B1FJJ3_9BURK/27-334 Alcohol dehydrogenase zinc-binding domain protein OS=Burkholderia ambifaria IOP40-10 GN=BamIOP4010DRAFT_4204 PE=4 SV=1
..................-ETP...VPA.L.ADG..EVLVRVLYLSMDPTNRVWMS....
...DV......PQYLPP.VAI.GE....................................
..............................................VMRA.LGIGRVVA.
.........SR.HAG.FAEGDLV.Q..G.L...V.GWQDYAV........V...AA-Dq.
.aaQ.........--.L......VK.L----PaP......S.-G-LP..LPTLLGACGM.
.S.GLTAYYGLTD.IAP...VQ..........PG.....ETLVVSAAAGSVGSIAGQ...
.......................IGK.IHGA.RVVGIAGGADK...........CR....
.............YLTETLGFDAA.VDYKA-.........D..D...FREQLKA......
.......AT....P...D.GVHVNFENVGGEVMRAVL.SRMVIGGRVALCGVISN.YN..
S..G......RA.....T.--DDVGV.---..--LI.............S..KR..ITMR
GFLIL.D...Y.RKS.-.RE...AVQT.LAGWLRDGRLKA..EETVA--..........D
G.LENAP.......................DVLNRLFDG....DHRGKLVLRV
>tr|B1FZ72|B1FZ72_9BURK/26-331 Alcohol dehydrogenase zinc-binding domain protein OS=Burkholderia graminis C4D1M GN=BgramDRAFT_2409 PE=4 SV=1
..................-QTP...LAP.L.ADG..EIRVRNHYLSLDPYMRGRMN....
...DS......KSYAAP.QPL.DE....................................
..............................................VMIG.GTVGEVIE.
.........SK.NPK.FAVGDKV.V..A.I...F.GWQEYGT........S...DG-A..
...G.........--.V......QK.V----D.D......T.-H-VP..LSAYLGPVGM.
.P.GVTAWYGLNR.IIA...PK..........AG.....ETVVVSAASGAVGSVVGQ...
.......................LAK.QAGA.RAVGIAGGVEK...........CR....
.............YVVETLGFDAC.VDYKA-.........G..N...LYQDLKA......
.......AT....P...D.GIDGCFENVGGEVLDATL.ARMNPSGRIAVCGYIAG.YD..
G..Q......PV.....P.---LKHP.SL-..--IL.............T..QR..LLVQ
GFIVT.E...H.MDV.W.PQ...ALNE.LGTLVAQKKLQY..RETIA--..........Q
G.LDAAP.......................EAFIGLLKG....KNFGKQLVKL
>tr|B1H768|B1H768_BURPS/29-340 Oxidoreductase, zinc-binding dehydrogenase family OS=Burkholderia pseudomallei S13 GN=BURPSS13_K0234 PE=4 SV=1
..................-TAA...VPV.P.APG..EVLLRTIWLSLDPYMRGRMS....
...DA......PSYAAP.VEL.GG....................................
..............................................VMVG.GTVSRVVS.
.........SS.VPA.FRDGDLV.L..S.N...A.GWQDYAV........S...DG-T..
...D.........--.L......MP.L-----.A......D.-V-AH..PSYALGVLGM.
.P.GFTAYFGLLH.IGE...PK..........AG.....ETVAVAAASGAVGAVVGQ...
.......................IAK.LKGC.RVVGIAGGADK...........CR....
.............YVAGTLGFDAC.VDHHD-.........P..D...FAKQLAA......
.......AC....P...D.GIDVYFENVGGAVFDAVL.PLLNDHARVPVCGLIAH.YN..
D..S......EL.....P.GGPNRLP.LLT..SSVL.............R..KR..IRMQ
GFIIL.D..hY.ADV.Y.PA...FLKD.MSEWVAQGKVKP..REDVV--..........D
G.LDAAP.......................RALIGLLGG....KNFGKVVVRV
>tr|B1H7M3|B1H7M3_BURPS/146-453 Oxidoreductase, zinc-binding dehydrogenase family OS=Burkholderia pseudomallei S13 GN=BURPSS13_X0650 PE=4 SV=1
..................-EAP...LPA.L.GPG..EMLVRVLYLSMDPTNRVWMS....
...DI......PQYLPP.VAI.GD....................................
..............................................VMRA.LGIGRVVA.
.........SN.APG.FAEGDLV.Q..G.L...V.GWQDYAH........V...RA-D..
...E.........--.Ia...qyTK.L----PaA......L.-G-LP..LPRLLGACGM.
.S.GLTAYYGLTE.IAP...VQ..........PG.....ETLVVSAAAGSVGSVAGQ...
.......................IGK.IHGA.RVVGIAGGADK...........CR....
.............YLTDELGFDAA.VDYKS-.........D..D...WKRALKD......
.......AT....P...D.GVHVSFENVGGEIMRAVL.SRMAIGGRVALCGVIAN.YN..
S..G......RP.....A.-------.DDV..SVLI.............A..KR..LTMR
GFLIL.D...Y.RKS.-.RE...AIAT.LAGWLRDGRLKA..EETVA--..........D
G.LTNAP.......................DVLNRLFDG....SHRGKLVLRV
>tr|B1HJW9|B1HJW9_BURPS/26-331 Oxidoreductase, zinc-binding dehydrogenase family OS=Burkholderia pseudomallei S13 GN=BURPSS13_P0944 PE=4 SV=1
..................-ETP...LAP.L.AEG..EVRVRNHFLSIDPYMRGRMN....
...AG......RSYAEP.QPL.GE....................................
..............................................VMGG.GTAGEVVE.
.........SR.NPA.FAPGDRV.I..G.A...Y.GWQEYGT........S...AG-K..
...E.........--.L......RK.V----D.T......T.-R-VP..LSAYLGAAGM.
.P.GVTAWYGLNR.IIR...PR..........AG.....ETLVVSAASGAVGSVVGQ...
.......................LAK.LAGC.RAVGIAGGADK...........CR....
.............YVVDTLGFDAC.VDYKA-.........G..R...LADDLAA......
.......AA....P...D.GVDGCFENVGGAVLDATL.ARMNPFGRIAMCGMIAA.YD..
G..A......PA.....P.------L.ANP..ALVL.............R..ER..LLVQ
GFIVS.E...H.FDV.W.PE...ALAQ.LASLVANRQLHY..RETIA--..........Q
G.LERAP.......................DALLGLLKG....RNFGKQLVAL
>tr|B1T2F8|B1T2F8_9BURK/27-334 Alcohol dehydrogenase zinc-binding domain protein OS=Burkholderia ambifaria MEX-5 GN=BamMEX5DRAFT_1974 PE=4 SV=1
..................-ETP...VPP.L.ADG..EVLVRVLYLSMDPTNRVWMS....
...DV......PQYLPP.VAI.GE....................................
..............................................VMRA.LGIGRVVA.
.........SR.HAG.FAEGDLV.Q..G.L...V.GWQDYAV........V...AA-Dq.
.aaQ.........--.L......VK.L----PaQ......S.-G-LP..LPTLLGACGM.
.S.GLTAYYGLTD.IAP...VQ..........PG.....ETLVVSAAAGSVGSIAGQ...
.......................IGK.IHGA.RVVGIAGGADK...........CR....
.............YLTETLGFDAA.VDYKA-.........D..D...FREQLKA......
.......AT....P...D.GVHVNFENVGGEVMRAVL.SRMVIGGRVALCGVISN.YN..
S..G......RA.....A.--DDVGV.---..--LI.............S..KR..ITMR
GFLIL.D...Y.RKS.-.RE...AVQT.LAGWLRDGRLKA..EETVA--..........D
G.LENAP.......................DVLNRLFDG....DHRGKLVLRV
>tr|B1T8T7|B1T8T7_9BURK/26-331 Alcohol dehydrogenase zinc-binding domain protein OS=Burkholderia ambifaria MEX-5 GN=BamMEX5DRAFT_4203 PE=4 SV=1
..................-ETP...LAP.L.AAG..EVRVRNHFLSLDPYMRGRMN....
...DA......KSYAAP.QPL.NE....................................
..............................................VMIG.ATAGEVVE.
.........SR.HPD.FAVGEHV.V..G.Q...F.GWQEYGT........S...NG-G..
...G.........--.L......RK.V----D.T......S.-R-VP..LSAWLGVTGM.
.P.GVTAWVGLNR.IIA...PK..........AG.....ETVVVSAASGAVGSVVGQ...
.......................LAK.RAGC.RAVGIAGGPDK...........CR....
.............YVVDTLGFDAC.VDYKA-.........G..R...LADDLAA......
.......AT....P...D.GVDGCFENVGGAVLDTTM.ARMNAFGRIALCGMIAG.YD..
G..-......VP.....-.----APL.ANP..GLIL.............R..SR..LTMQ
GFIVF.E...H.PDA.W.PP...ALAE.LSELVATKQLHY..RETIA--..........H
G.LERAP.......................DAFLGLLKG....RNFGKQLVQL
>tr|B1TEW4|B1TEW4_9BURK/29-346 Alcohol dehydrogenase zinc-binding domain protein OS=Burkholderia ambifaria MEX-5 GN=BamMEX5DRAFT_6330 PE=4 SV=1
..................-TAD...VPV.P.GAG..QVLLRTVWLSLDPYMRGRMS....
...DA......PSYAPP.VEL.GD....................................
..............................................VMVG.GTVSRVVA.
.........SN.LPA.YREGDLV.V..A.G...G.GWQDYAL........S...DG-S..
...D.........--.L......IA.L----G.R......D.-F-AH..PSYALGVLGM.
.P.GFTAYTGLLK.IGE...PK..........AG.....ETVVVAAASGAVGSVVGQ...
.......................IAK.LKGC.RVVGIAGGADK...........VA....
.............YVKDTLGFDAC.IDHRD-.........P..Q...FAAKLEE......
.......AC....P...N.GIDVYFENVGGAVFDAVW.PLLNDHARVPVCGIIAH.YN..
D..A......AYddtavS.SGRDRVP.ALM..GTIL.............R..KR..IRMQ
GFIIL.D..hY.ATG.Y.AP...FLKE.MSEWVAQGKVKT..LEDVI--..........P
D.LADAP.......................NALIGLLAG....KNFGKVVVRV
>tr|B1U0B2|B1U0B2_MICLU/28-336 Alcohol dehydrogenase zinc-binding domain protein OS=Micrococcus luteus NCTC 2665 GN=MlutDRAFT_2061 PE=4 SV=1
..................-EVE...LPE.L.AEG..QVLVRNTVMSVDPYMRGRMN....
...DV......ESYVPP.FQL.DA....................................
..............................................PLDG.GAVGTVIA.
.........SR.HAD.VPEGTSV.L..H.G...L.GWREHAV........L...DG-D..
...T.........--.V......QA.V----D.T......S.-Q-FS..DSTYLGVLGM.
.T.GLTAYTGLVH.VAE...MQ..........EG.....DAVFISGAAGAVGSVAGQ...
.......................IAR.LLGAsRVVGSAGTPEK...........VA....
.............RV-KELGFDAA.FDYHD-.........G..S...PTDLLAE......
.......AA....P...E.GIDVYFDNVGGDHLEAAI.AAMRVDGRVAMCGAIAQ.YN..
S..T......EP.....P.----AAP.RNL..ALAI.............G..KC..LTLR
GFVLQ.K...Y.AAQ.VrPE...FLER.VGPWVAAGKIQW..DETVR--..........E
G.LENAP.......................QAFIDLLEG....ANTGKMLVRL
>tr|B2GX92|B2GX92_BURPS/26-331 Oxidoreductase, zinc-binding dehydrogenase family OS=Burkholderia pseudomallei 1655 GN=BURPS1655_A1437 PE=4 SV=1
..................-ETP...LAP.L.AEG..EVRVRNHFLSIDPYMRGRMN....
...AG......RSYAEP.QPL.GE....................................
..............................................VMGG.GTAGEVVE.
.........SR.NPA.FAPGDRV.I..G.A...Y.GWQEYGT........S...TG-K..
...E.........--.L......RK.V----D.T......T.-R-VP..LSAYLGAAGM.
.P.GVTAWYGLNR.IIQ...PR..........AG.....ETLVVSAASGAVGSVVGQ...
.......................LAK.LAGC.RAVGIAGGADK...........CR....
.............YVVDTLGFDAC.VDYKA-.........G..R...LADDLAA......
.......AA....P...D.GVDGCFENVGGAVLDATL.ARMNPFGRIAMCGMIAA.YD..
G..A......PA.....P.------L.ANP..ALIL.............R..ER..LLVQ
GFIVS.E...H.FDV.W.PE...ALAQ.LASLVANRQLHY..RETIA--..........Q
G.LERAP.......................DALLGLLKG....RNFGKQLVAL
>tr|B2H809|B2H809_BURPS/29-340 Oxidoreductase, zinc-binding dehydrogenase family OS=Burkholderia pseudomallei 1655 GN=BURPS1655_I0828 PE=4 SV=1
..................-TAA...VPV.P.APG..EVLLRTIWLSLDPYMRGRMS....
...DA......PSYAAP.VEL.GG....................................
..............................................VMVG.GTVSRVVS.
.........SS.VPA.FRDGDLV.L..S.N...A.GWQDYAV........S...DG-T..
...D.........--.L......MP.L-----.A......D.-V-AH..PSYALGVLGM.
.P.GFTAYFGLLH.IGE...PK..........AG.....ETVAVAAASGAVGAVVGQ...
.......................IAK.LKGC.RVVGIAGGADK...........CR....
.............YVAGTLGFDAC.VDHHD-.........P..D...FAKQLAA......
.......AC....P...D.GIDVYFENVGGAVFDAVL.PLLNDHARVPVCGLIAH.YN..
D..S......EL.....P.GGPNRLP.LLT..SSVL.............R..KR..IRMQ
GFIIL.D..hY.ADV.Y.PA...FLKD.MSEWVAQGKVKP..REDVV--..........D
G.LDAAP.......................RALIGLLGG....KNFGKVVVRV
>tr|B2HBG5|B2HBG5_BURPS/103-410 Oxidoreductase, zinc-binding dehydrogenase family OS=Burkholderia pseudomallei 1655 GN=BURPS1655_D1286 PE=4 SV=1
..................-EAP...LPP.L.GPG..EMLVRVLYLSMDPTNRVWMS....
...DI......PQYLPP.VAI.GD....................................
..............................................VMRA.LGIGRVVA.
.........SN.APG.FAEGDLV.Q..G.L...V.GWQDYAH........V...RA-D..
...E.........--.Ia...qyTK.L----PaA......L.-G-LP..LPRLLGACGM.
.S.GLTAYYGLTE.IAP...VQ..........PG.....ETLVVSAAAGSVGSVAGQ...
.......................IGK.IHGA.RVVGIAGGADK...........CR....
.............YLTDELGFDAA.VDYKS-.........D..D...WKRALKD......
.......AT....P...D.GVHVSFENVGGEIMRAVL.SRMAIGGRVALCGVIAN.YN..
N..G......RP.....A.-------.DDV..SVLI.............A..KR..LTMR
GFLIL.D...Y.RKS.-.RE...AIAT.LAGWLRDGRLKA..EETVA--..........D
G.LTNAP.......................DVLNRLFDG....SHRGKLVLRV
>tr|B2NDM5|B2NDM5_ECOLX/29-341 Oxidoreductase, zinc-binding dehydrogenase family OS=Escherichia coli 53638 GN=Ec53638_4793 PE=4 SV=1
..................-EDD...VAT.P.GEG..QVLLRTVYLSLDPYMRGRMS....
...DE......PSYSPP.VDI.GG....................................
..............................................VMVG.GTVSRVVE.
.........SN.HPD.YQPGDWV.L..G.Y...S.GWQDYDI........S...SG-D..
...D.........--.L......VK.L----G.D......H.-P-QN..PSWSLGVLGM.
.P.GFTAYMGLLD.IGQ...PK..........EG.....ETLVVAAATGPVGATVGQ...
.......................IGK.LKGC.RVVGVAGGAEK...........CR....
.............HATEVLGFDVC.LDHHA-.........D..D...FAEQLAK......
.......AC....P...K.GIDIYYENVGGKVFDAVL.PLLNTSARIPVCGLVSS.YN..
A..T......EL.....P.PGPDRLP.LLM..ATVL.............K..KR..IRLQ
GFIIAqD...Y.GHR.I.HE...FQKE.MGQWVKEDKIHY..REDIT--..........D
G.LENAP.......................QTFIGLLKG....KNFGKVVIRV
>tr|B2NQB7|B2NQB7_ECO57/29-341 Oxidoreductase, zinc-binding dehydrogenase family OS=Escherichia coli O157:H7 str. EC4196 GN=ECH7EC4196_1838 PE=4 SV=1
..................-EDD...VAT.P.GEG..QVLLRTVYLSLDPYMRGRMS....
...DE......PSYSPP.VDI.GG....................................
..............................................VMVG.GTVSRVVE.
.........SN.HPD.YQSGDWV.L..G.Y...S.GWQDYDI........S...SG-D..
...D.........--.L......VK.L----G.D......H.-P-QN..PSWSLGVLGM.
.P.GFTAYMGLLD.IGQ...PK..........EG.....ETLVVAAATGPVGATVGQ...
.......................IGK.LKGC.RVVGVAGGAEK...........CR....
.............HATEVLGFDVC.LDHHA-.........D..D...FAEQLAK......
.......AC....P...K.GIDIYYENVGGKVFDAVL.PLLNTSARIPVCGLVSS.YN..
A..T......EL.....P.PGPDRLP.LLM..ATVL.............K..KR..IRLQ
GFIIAqD...Y.GHR.I.HE...FQRE.MGQWVKEDKIHY..REEIT--..........D
G.LENAP.......................QTFIGLLKG....KNFGKVVIRV
>tr|B2P4Y3|B2P4Y3_ECO57/29-341 Oxidoreductase, zinc-binding dehydrogenase family OS=Escherichia coli O157:H7 str. EC4113 GN=ECH7EC4113_5696 PE=4 SV=1
..................-EDD...VAT.P.GEG..QVLLRTVYLSLDPYMRGRMS....
...DE......PSYSPP.VDI.GG....................................
..............................................VMVG.GTVSRVVE.
.........SN.HPD.YQSGDWV.L..G.Y...S.GWQDYDI........S...SG-D..
...D.........--.L......VK.L----G.D......H.-P-QN..PSWSLGVLGM.
.P.GFTAYMGLLD.IGQ...PK..........EG.....ETLVVAAATGPVGATVGQ...
.......................IGK.LKGC.RVVGVAGGAEK...........CR....
.............HATEVLGFDVC.LDHHA-.........D..D...FAEQLAK......
.......AC....P...K.GIDIYYENVGGKVFDAVL.PLLNTSARIPVCGLVSS.YN..
A..T......EL.....P.PGPDRLP.LLM..ATVL.............K..KR..IRLQ
GFIIAqD...Y.GHR.I.HE...FQRE.MGQWVKEDKIHY..REEIT--..........D
G.LENAP.......................QTFIGLLKG....KNFGKVVIRV
>tr|B2PLP2|B2PLP2_ECO57/29-341 Oxidoreductase, zinc-binding dehydrogenase family OS=Escherichia coli O157:H7 str. EC4076 GN=ECH7EC4076_5864 PE=4 SV=1
..................-EDD...VAT.P.GEG..QVLLRTVYLSLDPYMRGRMS....
...DE......PSYSPP.VDI.GG....................................
..............................................VMVG.GTVSRVVE.
.........SN.HPD.YQSGDWV.L..G.Y...S.GWQDYDI........S...SG-D..
...D.........--.L......VK.L----G.D......H.-P-QN..PSWSLGVLGM.
.P.GFTAYMGLLD.IGQ...PK..........EG.....ETLVVAAATGPVGATVGQ...
.......................IGK.LKGC.RVVGVAGGAEK...........CR....
.............HATEVLGFDVC.LDHHA-.........D..D...FAEQLAK......
.......AC....P...K.GIDIYYENVGGKVFDAVL.PLLNTSARIPVCGLVSS.YN..
A..T......EL.....P.PGPDRLP.LLM..ATVL.............K..KR..IRLQ
GFIIAqD...Y.GHR.I.HE...FQRE.MGQWVKEDKIHY..REEIT--..........D
G.LENAP.......................QTFIGLLKG....KNFGKVVIRV
>tr|B3A8E5|B3A8E5_ECO57/29-341 Oxidoreductase, zinc-binding dehydrogenase family OS=Escherichia coli O157:H7 str. EC4401 GN=ECH7EC4401_4578 PE=4 SV=1
..................-EDD...VAT.P.GEG..QVLLRTVYLSLDPYMRGRMS....
...DE......PSYSPP.VDI.GG....................................
..............................................VMVG.GTVSRVVE.
.........SN.HPD.YQSGDWV.L..G.Y...S.GWQDYDI........S...SG-D..
...D.........--.L......VK.L----G.D......H.-P-QN..PSWSLGVLGM.
.P.GFTAYMGLLD.IGQ...PK..........EG.....ETLVVAAATGPVGATVGQ...
.......................IGK.LKGC.RVVGVAGGAEK...........CR....
.............HATEVLGFDVC.LDHHA-.........D..D...FAEQLAK......
.......AC....P...K.GIDIYYENVGGKVFDAVL.PLLNTSARIPVCGLVSS.YN..
A..T......EL.....P.PGPDRLP.LLM..ATVL.............K..KR..IRLQ
GFIIAqD...Y.GHR.I.HE...FQRE.MGQWVKEDKIHY..REEIT--..........D
G.LENAP.......................QTFIGLLKG....KNFGKVVIRV
>tr|B3AP27|B3AP27_ECO57/29-341 Oxidoreductase, zinc-binding dehydrogenase family OS=Escherichia coli O157:H7 str. EC4486 GN=ECH7EC4486_4080 PE=4 SV=1
..................-EDD...VAT.P.GEG..QVLLRTVYLSLDPYMRGRMS....
...DE......PSYSPP.VDI.GG....................................
..............................................VMVG.GTVSRVVE.
.........SN.HPD.YQSGDWV.L..G.Y...S.GWQDYDI........S...SG-D..
...D.........--.L......VK.L----G.D......H.-P-QN..PSWSLGVLGM.
.P.GFTAYMGLLD.IGQ...PK..........EG.....ETLVVAAATGPVGATVGQ...
.......................IGK.LKGC.RVVGVAGGAEK...........CR....
.............HATEVLGFDVC.LDHHA-.........D..D...FAEQLAK......
.......AC....P...K.GIDIYYENVGGKVFDAVL.PLLNTSARIPVCGLVSS.YN..
A..T......EL.....P.PGPDRLP.LLM..ATVL.............K..KR..IRLQ
GFIIAqD...Y.GHR.I.HE...FQRE.MGQWVKEDKIHY..REEIT--..........D
G.LENAP.......................QTFIGLLKG....KNFGKVVIRV
>tr|B3B1D5|B3B1D5_ECO57/29-341 Oxidoreductase, zinc-binding dehydrogenase family OS=Escherichia coli O157:H7 str. EC4501 GN=ECH7EC4501_2654 PE=4 SV=1
..................-EDD...VAT.P.GEG..QVLLRTVYLSLDPYMRGRMS....
...DE......PSYSPP.VDI.GG....................................
..............................................VMVG.GTVSRVVE.
.........SN.HPD.YQSGDWV.L..G.Y...S.GWQDYDI........S...SG-D..
...D.........--.L......VK.L----G.D......H.-P-QN..PSWSLGVLGM.
.P.GFTAYMGLLD.IGQ...PK..........EG.....ETLVVAAATGPVGATVGQ...
.......................IGK.LKGC.RVVGVAGGAEK...........CR....
.............HATEVLGFDVC.LDHHA-.........D..D...FAEQLAK......
.......AC....P...K.GIDIYYENVGGKVFDAVL.PLLNTSARIPVCGLVSS.YN..
A..T......EL.....P.PGPDRLP.LLM..ATVL.............K..KR..IRLQ
GFIIAqD...Y.GHR.I.HE...FQRE.MGQWVKEDKIHY..REEIT--..........D
G.LENAP.......................QTFIGLLKG....KNFGKVVIRV
>tr|B3BKM0|B3BKM0_ECO57/29-341 Oxidoreductase, zinc-binding dehydrogenase family OS=Escherichia coli O157:H7 str. EC869 GN=ECH7EC869_4936 PE=4 SV=1
..................-EDD...VAT.P.GEG..QVLLRTVYLSLDPYMRGRMS....
...DE......PSYSPP.VDI.GG....................................
..............................................VMVG.GTVSRVVE.
.........SN.HPD.YQSGDWV.L..G.Y...S.GWQDYDI........S...SG-D..
...D.........--.L......VK.L----G.D......H.-P-QN..PSWSLGVLGM.
.P.GFTAYMGLLD.IGQ...PK..........EG.....ETLVVAAATGPVGATVGQ...
.......................IGK.LKGC.RVVGVAGGAEK...........CR....
.............HATEVLGFDVC.LDHHA-.........D..D...FAEQLAK......
.......AC....P...K.GIDIYYENVGGKVFDAVL.PLLNTSARIPVCGLVSS.YN..
A..T......EL.....P.PGPDRLP.LLM..ATVL.............K..KR..IRLQ
GFIIAqD...Y.GHR.I.HE...FQRE.MGQWVKEDKIHY..REEIT--..........D
G.LENAP.......................QTFIGLLKG....KNFGKVVIRV
>tr|B3BWK6|B3BWK6_ECO57/29-341 Oxidoreductase, zinc-binding dehydrogenase family OS=Escherichia coli O157:H7 str. EC508 GN=ECH7EC508_4366 PE=4 SV=1
..................-EDD...VAT.P.GEG..QVLLRTVYLSLDPYMRGRMS....
...DE......PSYSPP.VDI.GG....................................
..............................................VMVG.GTVSRVVE.
.........SN.HPD.YQSGDWV.L..G.Y...S.GWQDYDI........S...SG-D..
...D.........--.L......VK.L----G.D......H.-P-QN..PSWSLGVLGM.
.P.GFTAYMGLLD.IGQ...PK..........EG.....ETLVVAAATGPVGATVGQ...
.......................IGK.LKGC.RVVGVAGGAEK...........CR....
.............HATEVLGFDVC.LDHHA-.........D..D...FAEQLAK......
.......AC....P...K.GIDIYYENVGGKVFDAVL.PLLNTSARIPVCGLVSS.YN..
A..T......EL.....P.PGPDRLP.LLM..ATVL.............K..KR..IRLQ
GFIIAqD...Y.GHR.I.HE...FQRE.MGQWVKEDKIHY..REEIT--..........D
G.LENAP.......................QTFIGLLKG....KNFGKVVIRV
>tr|B3G2M7|B3G2M7_PSEAE/2-305 NADP-dependent oxidoreductase protein OS=Pseudomonas aeruginosa GN=PACL_0501 PE=4 SV=1
................cpV---...---.P.ADG..ELLLRVLYISLDAASRAWMQ....
...G-......ATYRPG.LVA.GE....................................
..............................................VMAG.LGLAEVVE.
.........SC.SAS.FQPGDLV.C..A.E...T.GWQTFAV........V...PA-A..
...G.........--.L......IR.L-----.P......R.-L-EP..LTHLLSVYGV.
.A.GLTAYFGLLE.CVR...PM..........QG.....ETLAVSAAAGAVGSIVGQ...
.......................IAR.IRGC.RTVGIAGGASK...........CA....
.............WLVRELGFDAA.LDYKT-.........G..T...LADDLRR......
.......TC....P...D.GIDAYFDNTGGAILDACL.PNMAEHGRVACCGAISQ.YD..
L..D......RP.....A.----AGP.AGI.pGLLI.............I..KR..LTLR
GFLLG.D...F.LES.R.ER...ALSD.LKAWVDSGQIKV..YEDVL--..........Y
G.LESLP.......................AALVGLLNG....ENFGKRIVKV
>tr|B3H7Z5|B3H7Z5_ECOLX/29-341 Oxidoreductase, zinc-binding dehydrogenase family OS=Escherichia coli B7A GN=EcB7A_0264 PE=4 SV=1
..................-EDD...VAT.P.GEG..QVLLRTVYLSLDPYMRGRVS....
...DE......PSYSPP.VDI.GG....................................
..............................................VMVG.GTVSRVVE.
.........SN.HPD.YQPGDWV.L..G.Y...S.GWQDYDI........S...SG-D..
...D.........--.L......VK.L----G.D......H.-P-QN..PSWSLGVLGM.
.P.GFTAYMGLLD.IGQ...PK..........EG.....ETLVVAAATGPVGATVGQ...
.......................IGK.LKGC.RVVGVAGGAEK...........CR....
.............HAIEVLGFDVC.LDHHA-.........D..D...FAEQLVK......
.......AC....P...K.GIDIYYENVGGKVFDAVL.PLLNTSARIPVCGLVSS.YN..
A..T......EL.....P.PGPDRLP.LLM..ATVL.............K..KR..IRLQ
GFIIAqD...Y.GHR.I.HE...FQKE.MGQWVKEDKIHY..HEDIT--..........D
G.LENAP.......................QTFIGLLKG....KNFGKVVIRV
>tr|B3I236|B3I236_ECOLX/29-341 Oxidoreductase, zinc-binding dehydrogenase family OS=Escherichia coli E22 GN=EcE22_4965 PE=4 SV=1
..................-EDD...VAT.P.GEG..QVLLRTVYLSLDPYMRGRMS....
...DE......PSYSPP.VDI.GG....................................
..............................................VMVG.GTVSRVVE.
.........SN.HPD.YQPGDWV.L..G.Y...S.GWQDYDI........S...SG-D..
...D.........--.L......VK.L----G.D......H.-P-QN..PSWSLGVLGM.
.P.GFTAYMGLLD.IGQ...PK..........EG.....ETLVVAAATGPVGATVGQ...
.......................IGK.LKGC.RVVGVAGGAEK...........CR....
.............HAIEVLGFDVC.LDHHA-.........D..D...FAEQLVK......
.......AC....P...K.GIDIYYENVGGKVFDAVL.PLLNTSARIPVCGLVSS.YN..
A..T......EL.....P.PGPDRLP.LLM..ATVL.............K..KR..IRLQ
GFIIAqD...Y.GHR.I.HE...FQKE.MGQWVKEDKIHY..HEDIT--..........D
G.LENAP.......................QTFIGLLKG....KNFGKVVIRV
>tr|B3IE09|B3IE09_ECOLX/29-341 Oxidoreductase, zinc-binding dehydrogenase family OS=Escherichia coli E110019 GN=EcE110019_4787 PE=4 SV=1
..................-EDD...VAT.P.GEG..QVLLRTVYLSLDPYMRGRMS....
...DE......PSYSPP.VDI.GG....................................
..............................................VMVG.GTVSRVVE.
.........SN.HPD.YQPGDWV.L..G.Y...S.GWQDYDI........S...SG-D..
...D.........--.L......VK.L----G.D......H.-P-QN..PSWSLGVLGM.
.P.GFTAYMGLLD.IGQ...PK..........EG.....ETLVVAAATGPVGATVGQ...
.......................IGK.LKGC.RVVGVAGGAEK...........CR....
.............HAIEVLGFDVC.LDHHA-.........D..D...FAEQLVK......
.......AC....P...K.GIDIYYENVGGKVFDAVL.PLLNTSARIPVCGLVSS.YN..
A..T......EL.....P.PGPDRLP.LLM..ATVL.............K..KR..IRLQ
GFIIAqD...Y.GHR.I.HE...FQKE.MGQWVKEDKIHY..HEDIT--..........D
G.LENTP.......................QTFIGLLKG....KNFGKVVIRV
>tr|B3K4I3|B3K4I3_9BACI/25-332 Alcohol dehydrogenase zinc-binding domain protein OS=Geobacillus sp. Y412MC10 GN=GYMC10DRAFT_0501 PE=4 SV=1
..................-EQP...LPV.P.QAG..EVLVRTVYLSVDPYMRGRMS....
...DA......KSYAKP.YEV.GQ....................................
..............................................VIAG.GAVGQVME.
.........ST.DPT.YREGDFV.A..G.T...W.GWQRFAA........V...RT-G..
...T.........--.L......RK.V----N.P......D.-L-AP..VSTALGVLGM.
.T.GLTAYFGLLD.IGQ...PK..........EG.....ETVVVSGAAGAVGMIVGQ...
.......................IAK.IKGA.RVVGIAGSDEK...........TG....
.............YLTGKLGFDVA.INYRT-.........E..D...VASALAE......
.......AC....P...G.GVDVYFDNVGGEVSDAVL.RLINKNARIPICGQIAL.YN..
L..E......KP.....D.----TGP.RIQ..SLLL.............T..NT..ALMK
GFLVG.D...Y.ASR.Y.NE...ALQE.LAEWLRDGKIQY..TENIA--..........D
G.FDKTI.......................EAFLGLFSG....ENLGKQLVKV
>tr|B3WGJ5|B3WGJ5_ECOLX/29-341 Oxidoreductase, zinc-binding dehydrogenase family OS=Escherichia coli B171 GN=EcB171_1247 PE=4 SV=1
..................-EDD...VAT.P.GEG..QVLLRTVYLSLDPYMRGRMS....
...DE......PSYSPP.VDI.GG....................................
..............................................VMVG.GTVSRVVE.
.........SN.HPD.YQPGDWV.L..G.Y...S.GWQDYDI........S...SG-D..
...D.........--.L......VK.L----G.D......H.-P-QN..PSWSLGVLGM.
.P.GFTAYMGLLD.IGQ...PK..........EG.....ETLVVAAATGPVGATVGQ...
.......................IGK.LKGC.RVVGVAGGAEK...........CR....
.............HAIEVLGFDVC.LDHHA-.........D..D...FAEQLVK......
.......AC....P...K.GIDIYYENVGGKVFDAVL.PLLNTSARIPVCGLVSS.YN..
A..T......EL.....P.PGPDRLP.LLM..ATVL.............K..KR..IRLQ
GFIIAqD...Y.GHR.I.HE...FQKE.MGQWVKEDKIHY..HEDIT--..........D
G.LENAP.......................QTFIGLLKG....KNFGKVVIRV
>tr|B3WXZ1|B3WXZ1_SHIDY/29-341 Oxidoreductase, zinc-binding dehydrogenase family OS=Shigella dysenteriae 1012 GN=Sd1012_2075 PE=4 SV=1
..................-EDD...VVT.P.GEG..QVLLRTVYLSLDPYMRGRMS....
...DE......PSYSPP.VDI.GG....................................
..............................................VMIG.GTVSRVVE.
.........SN.HPD.YQPGDWV.L..G.Y...S.GWQDYDI........S...SG-D..
...D.........--.L......VK.L----G.D......H.-P-QN..PSWSLGVLGM.
.P.SFTAYMGLLD.IGQ...PK..........EG.....ETLVVAAATGPVGATVGQ...
.......................IGK.LKGC.RVVGVAGGAEK...........CR....
.............HATEVLGFDVC.LDHHA-.........D..D...FAEQLAK......
.......AC....P...K.GIDIYYENVGGKVFDAVL.PLLNTSARIPVCGLVSS.YN..
S..T......EL.....P.PGPDRLP.LLM..ATVL.............K..KR..IRLQ
GFIIAqN...Y.GHR.I.HE...FQKD.MGQWVKEDKIHY..REEIT--..........D
G.LENAP.......................QTFIGLLKG....KNFGKVVIRV
>tr|B3XAL1|B3XAL1_ECOLX/29-341 Oxidoreductase, zinc-binding dehydrogenase family OS=Escherichia coli 101-1 GN=EC1011_2087 PE=4 SV=1
..................-EDD...VAT.P.GEG..QVLLRTVYLSLDPYMRGRMS....
...DE......PSYSPP.VDI.GG....................................
..............................................VMVG.GTVSRVVE.
.........SN.HPD.YQPGDWV.L..G.Y...S.GWQDYDI........S...SG-D..
...D.........--.L......VK.L----G.D......H.-P-QN..PSWSLGVLGM.
.P.GFTAYMGLLD.IGQ...PK..........EG.....ETLVVAAATGPVGATVGQ...
.......................IGK.LKGC.RVVGVAGGAEK...........CR....
.............HAIEVLGFDVC.LDHHA-.........D..D...FAEQLAK......
.......AC....P...K.GIDIYYENVGGKVFDAVL.PLLNTSARIPVCGLVSS.YN..
A..T......EL.....P.PGPDRLP.LLM..ATVL.............K..KR..IRLQ
GFIIAqD...Y.GHR.I.HE...FQKE.MGQWVKEDKIHY..REDIT--..........D
G.LENAP.......................QTFIGLLKG....KNFGKVVIRV
>tr|B3YD52|B3YD52_SALET/29-341 Putative NADP-dependent oxidoreductase yncb OS=Salmonella enterica subsp. enterica serovar Kentucky str. CVM29188 GN=SeKA_A1041
..................-EDD...VAT.P.GEG..QVLLRTVFLSLDPYMRGRMS....
...DE......PSYAPP.VEP.GC....................................
..............................................VMVG.GTVSRVVA.
.........SN.HPD.YRPDEWV.L..S.Y...N.GWQDYDI........S...DG-E..
...G.........--.L......VK.L----G.D......N.-P-QH..PSWSLGILGM.
.P.GFTAYMGLLD.IGQ...PK..........EG.....ETLVVAAATGPVGATVGQ...
.......................IGK.LKGC.RVVGIAGGAEK...........CR....
.............HATDVLGFDLC.LDHHA-.........D..N...FPQQLAQ......
.......AC....P...Q.GIDIYYENVGGKVFDAVL.PLLNTSARIPLCGLVSG.YN..
A..T......AL.....P.DGPDRLP.LLM..ATLL.............K..KR..IRLQ
GFIINqD...Y.GHR.I.HE...FQQE.MGRWIKEGKIHY..REQIT--..........D
G.LENAP.......................EAFMGLLAG....KNFGKVVIRL
>tr|B3ZZV2|B3ZZV2_SALNE/29-341 Putative NADP-dependent oxidoreductase yncb OS=Salmonella enterica subsp. enterica serovar Newport str. SL317 GN=SNSL317_A0550 
..................-EDD...VAT.P.GEG..QVLLRTVFLSLDPYMRGRMS....
...DE......PSYAPP.VEP.GC....................................
..............................................VMVG.GTVSRVVA.
.........SN.HPD.YRPDEWV.L..S.Y...N.GWQDYDI........S...DG-E..
...G.........--.L......VK.L----G.D......N.-P-QH..PSWSLGILGM.
.P.GFTAYMGLLD.IGQ...PK..........EG.....ETLVVAAATGPVGATVGQ...
.......................IGK.LKGC.RVVGIAGGAEK...........CR....
.............HATDVLGFDLC.LDHHA-.........D..N...FPQQLAQ......
.......AC....P...Q.GIDIYYENVGGKVFDAVL.PLLNTSARIPLCGLVSG.YN..
A..T......AL.....P.DGPDRLP.LLM..ATLL.............K..KR..IRLQ
GFIINqD...Y.GHR.I.HE...FQQE.MGRWIKEGKIHY..REQIT--..........D
G.LENAP.......................EAFMGLLAG....KNFGKVVIRL
>tr|B4AHZ5|B4AHZ5_BACPU/25-333 Putative NADP-dependent oxidoreductase yncb OS=Bacillus pumilus ATCC 7061 GN=BAT_3403 PE=4 SV=1
..................-TVD...IPV.P.QDG..EVLIQTKYVSVDPYMRGRMQ....
...DT......KSYTPP.FKL.NE....................................
..............................................VIQG.GVVGEVVE.
.........SK.SSQ.FEKGDFV.L..G.F...L.GWQEYST........A...KA-E..
...S.........--.L......TK.I----D.P......S.-I-AP..LSYYLGILGM.
.P.GQTAYFGLLA.IGQ...PK..........EG.....ETVVISGAAGAVGSVVGQ...
.......................IAK.IKGA.HVVGIAGSDDK...........LA....
.............YL-KELGFDET.INYKTT.........N..D...LDDAIAK......
.......AC....P...N.GVDVYFDNVGGEISDAVM.NHLNRFARIPVCGAISS.YN.i
S..A......SE.....D.----IGP.RVQ..TKLI.............K..TS..ALMQ
GFIVA.N...Y.SDR.F.EE...AARD.LAQWVKEDKLTY..KETII--..........E
G.FDNIP.......................DAFLGLFKG....ENVGKQLVKI
>tr|B4V447|B4V447_9ACTO/30-339 Dehydrogenase OS=Streptomyces sp. Mg1 GN=SSAG_02525 PE=4 SV=1
..................-EAP...VNAeP.AAG..RILVRNLHMSVDPYMRGRMN....
...DA......KSYIPP.FQL.DE....................................
..............................................PMQG.GAVGEVVA.
.........SA.DER.FAVGDHV.L..H.H...L.GWREYAE........L...DA-A..
...Q.........--.A......TK.V----D.A......A.-L-AP..LSAYLGVLGM.
.P.GLTAYAGLFE.VAS...FK..........DG.....DSVFVSGAAGAVGSLVGQ...
.......................FAR.IKGAsRVIGSAGSDEK...........VK....
.............LLTEKYGFDAA.FNYKN-.........G..P...VAQQLPE......
.......AA....P...E.GIDVYFDNVGGDHLEAAI.SSMKVHGRATLCGAIAH.YN..
D..T......EA.....A.----PGP.RNL..IQVI.............G..KR..LRLQ
GVLVG.D...H.AGI.Q.EQ...FVQD.VAGWLRSGELVA..DETVV--..........E
G.VENAT.......................DAFLGMLRG....DNTGKMIVSF
>tr|B4V562|B4V562_9ACTO/27-335 Zinc-containing alcohol dehydrogenase OS=Streptomyces sp. Mg1 GN=SSAG_02890 PE=4 SV=1
..................R-TP...VPD.P.DPG..TALVENLLLSVDPYHRGLMDg...
.geG-......-----G.FEL.DA....................................
..............................................PLEG.RAVGRVIA.
.........SR.DPG.LSEGDLV.F..H.R...S.GWRTHAL........V...TL-Gv.
..dG.........--.T......RR.L----RgH......E.-G-VP..LEGYLSILGG.
.T.GLTAYAALTR.TAG...LR..........AG.....EDLFVSAAAGGVGTATGH...
.......................IAR.LLGArRIIGSAGSAAK...........VR....
.............HLTGTLGFDAA.FDYHD-.........G..P...VGEQLAQ......
.......AA....P...D.GIDVYVDNVGGDHLEGAI.DSLREYGRVAWVGAISM.YN..
G..D......RS.....P.----AAP.RNL..FEVV.............H..KS..LRLE
GVLVR.N...H.TNL.Q.DE...LEDF.LVPHLRSGRVGT..DTTVV--..........Q
G.IDHMV.......................EAFLGMLRG....DNLGKMLVRL
>tr|B4W865|B4W865_9CAUL/25-333 Oxidoreductase, zinc-binding dehydrogenase family OS=Brevundimonas sp. BAL3 GN=BBAL3_1514 PE=4 SV=1
................dgASIE...---.P.ADG..ELRVRNRFLSVEPAMRGWIA....
...DM......GNYSAP.VEI.GS....................................
..............................................VMRS.LAVGEVET.
.........SR.HPD.YSPGQIV.C..G.W...F.GWQERAT........I...SA-Q..
...Q.........--.V......VR.I----VrE......S.-D-LP..MSLSLGVLGI.
.N.GVTALLALSK.IGE...PK..........AG.....ETVVVSTAAGAVGSAAGQ...
.......................IAK.ILGC.RTVGIAGGPDK...........VR....
.............SCLEDFRYDAA.IDYRN-.........G..P...IDAALAE......
.......AC....P...E.GVDVYYDNVAGPISDAVY.RRLAVNSRVIVCGTASV.PD..
W..S......DW.....P.----IGP.RVE..RHLL.............R..QR..ARMQ
GFVIF.D...H.MAE.Y.EA...AIAR.LADWVRSGVLAY..REDIL--..........D
G.IEACP.......................DALAGLYRG....ENAGKRLIRL
>tr|B4WE58|B4WE58_9CAUL/29-337 Oxidoreductase, zinc-binding dehydrogenase family OS=Brevundimonas sp. BAL3 GN=BBAL3_2800 PE=4 SV=1
..................-ESP...IPD.L.KET..EVLVRTVYLSLDPTNRTWMN....
...DS......EGYLPP.VGL.GE....................................
..............................................VMRG.LTLGVVEH.
.........SR.SDR.FKVGDVV.M.pA.S...A.GWADYAV........V...PE-G..
...G.........--.L......RP.V----HrA......P.-G-LP..LTANMSVLGM.
.T.GLTAYFGVTD.VLK...AK..........AG.....ETIVISAAAGAVGSIAGQ...
.......................IAK.QRGC.RVIGIAGGPEK...........CA....
.............WLTDELGFDAA.VDYKN-.........E..D...VGAALDR......
.......LA....P...D.GIDLNFENVGGDIMIAVF.NRLKVHGRMAVCGLVSS.YN..
A..T......KA.....P.----PSP.-NF..ARII.............T..HR..LTVQ
GFLVL.D...Y.APR.A.RE...MVAE.MGPWLAEGKVKW..KVHVD--..........D
G.LEGAV.......................ESLNRLFTG....DHDGKLLVRV
>tr|B4WZD2|B4WZD2_9GAMM/25-336 Oxidoreductase, zinc-binding dehydrogenase family OS=Alcanivorax sp. DG881 GN=ADG881_2829 PE=4 SV=1
..................-EGA...MPS.P.KEG..QVLIKTIYLSLDPYMRGRMS....
...PA......KSYAAS.VEL.GD....................................
..............................................VMQG.GTVGQIVE.
.........SR.LEG.YEAGDYV.L..G.F...G.GWQEYSV........Q...GK-E..
...M.........--.L......RK.L----D.P......K.-Q-VP..ISTALGVLGM.
.P.GFTAYAGLLE.IGQ...PK..........EG.....ETVVVSAASGAVGQIVGQ...
.......................IAK.IKGC.RVVGVAGAPDK...........CQ....
.............HVVDTYGFDAC.VNYKD-.........D..D...FEAQLKA......
.......AC....P...N.GIDVYFENVGGKVFDAVM.KLVNDFARIPLCGRIAH.YN..
D..T......EA.....P.QGPDQLP.AFL..TKLL.............V..KR..VLIK
GFIQF.D...Y.AHL.M.KD...FVRD.MSTWMQAGKIQY..QEDVV--..........E
G.LENTV.......................DAFQGLLQG....RNRGKLLVRV
>tr|B5C0Z8|B5C0Z8_SALET/29-341 Putative NADP-dependent oxidoreductase yncb OS=Salmonella enterica subsp. enterica serovar Saintpaul str. SARA23 GN=SeSPA_A2145
..................-EDD...VAT.P.GEG..QVLLRTVFLSLDPYMRGRMS....
...DE......PSYAPP.VEP.GC....................................
..............................................VMVG.GTVSRVVA.
.........SN.HPD.YRPDEWV.L..S.Y...N.GWQDYDI........S...EG-E..
...G.........--.L......VK.L----G.D......N.-P-QH..PSWSLGILGM.
.P.GFTAYMGLLD.IGQ...PK..........EG.....ETLVVAAATGPVGATVGQ...
.......................IGK.LKGC.RVVGIAGGAEK...........CR....
.............HATDVLGFDLC.LDHHA-.........D..N...FPQQLAQ......
.......AC....P...Q.GIDIYYENVGGKVFDAVL.PLLNTSARIPLCGLVSG.YN..
A..T......AL.....P.DGPDRLP.LLM..ATLL.............K..KR..IRLQ
GFIINqD...Y.GHR.I.HE...FQQE.MGRWIKEGKIHY..REQIT--..........D
G.LENAP.......................EAFMGLLAG....KNFGKVVIRL
>tr|B5CAR9|B5CAR9_SALET/29-341 Putative NADP-dependent oxidoreductase yncb OS=Salmonella enterica subsp. enterica serovar Schwarzengrund str. SL480 GN=SeSB_A1
..................-EDD...VAT.P.GEG..QVLLRTVFLSLDPYMRGRMS....
...DE......PSYAPP.VEP.GC....................................
..............................................VMVG.GTVSRVVA.
.........SN.HPD.YRPDEWV.L..S.Y...N.GWQDYDI........S...DG-E..
...G.........--.L......VK.L----G.D......N.-P-QH..PSWSLGILGM.
.P.GFTAYMGLLD.IGQ...PK..........EG.....ETLVVAAATGPVGATVGQ...
.......................IGK.LKGC.RVVGIAGGAEK...........CR....
.............HATDVLGFDLC.LDHHA-.........D..N...FPQQLAQ......
.......AC....P...Q.GIDIYYENVGGKVFDAVL.PLLNTSARIPLCGLVSG.YN..
A..T......AL.....P.DGPDRLP.LLM..ATLL.............K..KR..IRLQ
GFIINqD...Y.GHR.I.HE...FQQE.MGRWIKEGKIHY..REQIT--..........D
G.LENAP.......................EAFMGLLAG....KNFGKVVIRL
>tr|B5G8B5|B5G8B5_9ACTO/29-337 Oxidoreductase OS=Streptomyces sp. SPB74 GN=SSBG_00523 PE=4 SV=1
..................-EAP...VPA.P.AAG..RVLVRNLYFSVDPYMRGRMN....
...DV......KSYTPP.FAL.DE....................................
..............................................PMTG.GAVGQVVA.
.........SE.AEG.FAEGDYV.L..H.F...A.GWREYAS........V...PA-E..
...H.........--.A......TK.V----D.P......D.-A-AP..LSAYLGVLGM.
.T.GLTAYAGLLR.VAA...FK..........EG.....DAVFVSGAAGAVGSEVGQ...
.......................IAK.LKGAsRVIGSAGSDEK...........VA....
.............WLVDELGFDAA.FNYKN-.........G..P...VAEQLKQ......
.......AA....P...D.GIDVYYDNVGAEHLEAAI.SRANVHARFAICGMIAQ.YN..
V..T......EP.....P.----AAP.RNL..AQVI.............G..KR..IRLE
GMLVQ.D...H.SDL.Q.GQ...FVQE.VSAWVRDGSLKH..RETFA--..........H
G.IENGA.......................EAFLGLLRG....ENTGKMIVDL
>tr|B5GQK8|B5GQK8_STRCL/29-337 Dehydrogenase OS=Streptomyces clavuligerus ATCC 27064 GN=SSCG_01632 PE=4 SV=1
..................-EVP...VTE.P.AEG..TVLVRNQYFSVDPYMRGRMN....
...DV......KSYIPP.FQI.DR....................................
..............................................PMEG.GAVGEVIA.
.........SA.AEG.IAVGDHV.L..T.F...H.GWREYAQ........V...PA-A..
...Q.........--.A......TK.V----D.P......S.-L-AP..LSAYLGVLGM.
.P.GLTAYAGLFE.VGG...FK..........EG.....DAVFVSGAAGAVGSLVGQ...
.......................MAR.IKGAsRVIGSAGSDDK...........VK....
.............RLVEEYGFDAA.FNYKN-.........G..P...VGEQLQQ......
.......AA....P...G.GIDVYFDNVGGEHLEAAI.NSLKPFGRAVLCGMISL.YN..
E..T......EP.....Q.----PGP.SNL..MQVI.............G..KR..LRLE
GVLVG.D...H.QGL.Q.PQ...FVRE.VAGWIASGELTY..GETVV--..........E
G.IEHGF.......................GAFLDMMKG....QNTGKMVVKV
>tr|B5H6H0|B5H6H0_STRPR/3-294 Putative uncharacterized protein OS=Streptomyces pristinaespiralis ATCC 25486 GN=SSDG_00749 PE=4 SV=1
..................----...---.L.---..-------YLSIDPAMRGWMN....
...AG......RSYIRP.VEL.GE....................................
..............................................VMRA.GAVGRVTA.
.........SR.HPG.FAVGDHV.S..G.T...F.GVQEFCL........S...DG-R..
...G.........--.V......TK.V----D.P......A.-A-AP..LPTYLGTLGM.
.S.GLTAYFGLID.IGR...PE..........PG.....QTVVVSGAAGAVGSIVGQ...
.......................IAK.ILGC.RVIGIAGGERK...........CR....
.............LVVDEFGFDAA.IDYQS-.........E..D...VRKALRE......
.......HA....P...D.GVDVYFDNVGGDILDAVL.LRLARGARVVICGAVSQ.YN..
S..T......RP.....-.----QGP.ANY..MSLL.............V..NR..ASMT
GMVVF.D...Y.ADR.Y.AE...GIAQ.LAAWRAEGRLTS..LEDVV--..........P
GgVEAFP.......................RTLMRLFRG....ENHGKLVLEV
>tr|B5HUM2|B5HUM2_9ACTO/41-347 Alcohol dehydrogenase OS=Streptomyces sviceus ATCC 29083 GN=SSEG_03107 PE=4 SV=1
..................-EVA...VPN.P.EPG..QVLVRNLFMSLDPGMLMLIT....
...GE.....sGLPMPR.YEV.GE....................................
..............................................VMYG.DAIGEVVA.
.........SA.DSS.LGEGDLV.M..H.R...L.GWREYAV........A...QA-G..
...L.........--.F......RR.V----D.R......D.-A-YP.tPSTYLG----.
.F.GLVAYVGLMD.AAE...LR..........PG.....DTVFVSSAAGATGSMAGQ...
.......................IAR.LKGAaRVIGSAGSRHK...........AA....
.............YLTGRLGFDAA.FDYHD-.........G..P...IVDRLRE......
.......AA....P...E.GIDVYFDNVGGEQLRAAI.EIMNPHGRIAVCGALNR.QS..
K..A......GP.....D.----GGP.GDL..LSVL.............G..KR..LTIR
GFTVG.D...H.LER.A.PE...FGAQ.FRTWLREGAIVY..DETVI--..........D
G.LANAP.......................QALLDIVNG....AYTGKTVVRL
>tr|B5JC59|B5JC59_9RHOB/29-341 Oxidoreductase, zinc-binding dehydrogenase family OS=Octadecabacter antarcticus 307 GN=OA307_807 PE=4 SV=1
..................A-GD...IPA.A.GAN..QMLLRTEYLSLDPYMRGRMS....
...YA......LSYADP.VKI.ND....................................
..............................................VMIG.GTVAQVVT.
.........SH.VDG.FASGDWV.L..S.F...N.GWQDYAL........S...DG-A..
...G.........--.V......AK.L----D.Q......S.-G-TH..PSWALGVLGM.
.P.GFTAWAGLTQ.IGM...PK..........AG.....ETIVVAAATGPVGATVGQ...
.......................IGK.LLGC.RVVGIAGGAEK...........CS....
.............FAVDELGFDAC.INHKA-.........E..D...LAEQLTE......
.......AT....P...D.GIDVYFENVGGKVLDAVI.PLLNPNARVPVCGIVSQ.YN..
A..T......KL.....P.DGPDRMN.WLM..GQIL.............R..KK..IKMQ
GFIIYdD...F.GHL.Y.AD...FAKE.MSGWIESGKVKY..HEEII--..........D
G.LENAP.......................AAFIGLLNG....ENFGKRVIRV
>tr|B5MJB8|B5MJB8_SALET/29-341 Putative NADP-dependent oxidoreductase yncb OS=Salmonella enterica subsp. enterica serovar Saintpaul str. SARA29 GN=SeSPB_A1712
..................-EDD...VAT.P.GEG..QVLLRTVFLSLDPYMRGRMS....
...DE......PSYAPP.VEP.GC....................................
..............................................VMVG.GTVSRVVA.
.........SN.HPD.YRPDEWV.L..S.Y...N.GWQDYDI........S...DG-E..
...G.........--.L......VK.L----G.D......N.-P-QH..PSWSLGVLGM.
.P.GFTAYMGLLD.IGQ...PK..........EG.....ETLVVAAATGPVGATVGQ...
.......................IGK.LKGC.RVVGIAGGAEK...........CR....
.............HATDVLGFDLC.LDHHA-.........D..N...FPQQLAQ......
.......AC....P...Q.GIDIYYENVGGKVFDAVL.PLLNTSARIPLCGLVSG.YN..
A..T......AL.....P.DGPDRLP.LLM..ATLL.............K..KR..IRLQ
GFIINqD...Y.GHR.I.HE...FQQE.MGRWIKEGKIHY..REQIT--..........D
G.LENAP.......................EAFMGLLAG....KNFGKVVIRL
>tr|B5N1N8|B5N1N8_SALET/29-341 Putative NADP-dependent oxidoreductase yncb OS=Salmonella enterica subsp. enterica serovar 4,[5],12:i:- str. CVM23701 GN=SeI_A4
..................-EDD...VAT.P.GEG..QVLLRTVFLSLDPYMRGRMS....
...DE......PSYAPP.VEP.GC....................................
..............................................VMVG.GTVSRVVA.
.........SN.HPD.YRPDEWV.L..S.Y...N.GWQDYDI........S...DG-E..
...G.........--.L......VK.L----G.D......N.-P-QH..PSWSLGILGM.
.P.GFTAYMGLLD.IGQ...PK..........EG.....ETLVVAAATGPVGATVGQ...
.......................IGK.LKGC.RVVGIAGGAEK...........CR....
.............HATDVLGFDLC.LDHHA-.........D..N...FPQQLAQ......
.......AC....P...Q.GIDIYYENVGGKVFDAVL.PLLNTSARIPLCGLVSG.YN..
A..T......AL.....P.DGPDRLP.LLM..ATLL.............K..KR..IRLQ
GFIINqD...Y.GHR.I.HE...FQQE.MGRWIKEGKIHY..REQIT--..........D
G.LENAP.......................EAFMGLLAG....KNFGKVVIRL
>tr|B5NB80|B5NB80_SALET/29-341 Putative NADP-dependent oxidoreductase yncb OS=Salmonella enterica subsp. enterica serovar Javiana str. GA_MM04042433 GN=SeJ_A1
..................-EDD...VAT.P.GEG..QVLLRTVFLSLDPYMRGRMS....
...DE......PSYAPP.VEP.GC....................................
..............................................VMVG.GTVSRVVA.
.........SN.HPD.YRPDEWV.L..S.Y...N.GWQDYDI........S...DG-E..
...G.........--.L......VK.L----G.D......N.-P-QH..PSWSLGILGM.
.P.GFTAYMGLLD.IGQ...PK..........EG.....ETLVVAAATGPVGATVGQ...
.......................IGK.LKGC.RVVGIAGGAEK...........CR....
.............HATDVLGFDLC.LDHHA-.........D..N...FPQQLAQ......
.......AC....P...Q.GIDIYYENVGGKVFDAVL.PLLNTSARIPLCGLVSG.YN..
A..T......AL.....P.NGPDRLP.LLM..ATLL.............K..KR..IRLQ
GFIINqD...Y.GHR.I.HE...FQQE.MGRWIKEGKIHY..REQIT--..........D
G.LENAP.......................EAFMGLLAG....KNFGKVVIRL
>tr|B5NLE7|B5NLE7_SALET/29-341 Putative NADP-dependent oxidoreductase yncb OS=Salmonella enterica subsp. enterica serovar Kentucky str. CDC 191 GN=SeKB_A1676 
..................-EDD...VAT.P.GEG..QVLLRTVFLSLDPYMRGRMS....
...DE......PSYAPP.VEP.GC....................................
..............................................VMVG.GTVSRVVA.
.........SN.HPD.YRPDEWV.L..S.Y...N.GWQDYDI........S...DG-E..
...G.........--.L......VK.L----G.D......N.-P-QH..PSWSLGILGM.
.P.GFTAYMGLLD.IGQ...PK..........EG.....ETLVVAAATGPVGATVGQ...
.......................IGK.LKGC.RVVGIAGGAEK...........CR....
.............HATDVLGFDLC.LDHHA-.........D..N...FPQQLAQ......
.......AC....P...Q.GIDIYYENVGGKVFDAVL.PLLNTSARIPLCGLVSG.YN..
A..T......AL.....P.DGPDRLP.LLM..ATLL.............K..KR..IRLQ
GFIINqD...Y.GHR.I.HE...FQQE.MGRWIKEGKIHY..REQIT--..........D
G.LENAP.......................EAFMGLLAG....KNFGKVVIRL
>tr|B5P041|B5P041_SALET/29-341 Putative NADP-dependent oxidoreductase yncb OS=Salmonella enterica subsp. enterica serovar Heidelberg str. SL486 GN=SeHB_A1652 
..................-EDD...VAT.P.GEG..QVLLRTVFLSLDPYMRGRMS....
...DE......PSYAPP.VEP.GC....................................
..............................................VMVG.GTVSRVVA.
.........SN.HPD.YRPDEWV.L..S.Y...N.GWQDYDI........S...DG-E..
...G.........--.L......VK.L----G.D......N.-P-QH..PSWSLGILGM.
.P.GFTAYMGLLD.IGQ...PK..........EG.....ETLVVAAATGPVGATVGQ...
.......................IGK.LKGC.RVVGIAGGAEK...........CR....
.............HATDVLGFDLC.LDHHA-.........D..N...FPQQLAQ......
.......AC....P...Q.GIDIYYENVGGKVFDAVL.PLLNTSARIPLCGLVSG.YN..
A..T......AL.....P.DGPDRLP.LLM..ATLL.............K..KR..IRLQ
GFIINqD...Y.GHR.I.HE...FQQE.MGRWIKEGKIHY..REQIT--..........D
G.LENAP.......................EAFMGLLAG....KNFGKVVIRL
>tr|B5PE50|B5PE50_SALET/29-341 Putative NADP-dependent oxidoreductase yncb OS=Salmonella enterica subsp. enterica serovar Weltevreden str. HI_N05-537 GN=SeW_A
..................-EDD...VAT.P.GEG..QVLLRTVFLSLDPYMRGRMS....
...DE......PSYAPP.VEP.GC....................................
..............................................VMVG.GTVSRVVA.
.........SN.HPD.YRPDEWV.L..S.Y...N.GWQDYDI........S...DG-E..
...G.........--.L......VK.L----G.D......N.-P-QH..PSWSLGILGM.
.P.GFTAYMGLLD.IGQ...PK..........EG.....ETLVVAAATGPVGATVGQ...
.......................IGK.LKGC.RVVGIAGGAEK...........CR....
.............HATDVLGFDLC.LDHHA-.........D..N...FPQQLAQ......
.......AC....P...Q.GIDIYYENVGGKVFDAVL.PLLNTSARIPLCGLVSG.YN..
A..T......TL.....P.DGPDRLP.LLM..ATLL.............K..KR..IRLQ
GFIINqD...Y.GHR.I.HE...FQQE.MGRWIKEGKIHY..REQIT--..........D
G.LENAP.......................EAFMGLLAG....KNFGKVVIRL
>tr|B5PPV0|B5PPV0_SALHA/29-341 Putative NADP-dependent oxidoreductase yncb OS=Salmonella enterica subsp. enterica serovar Hadar str. RI_05P066 GN=SeH_A2198 PE
..................-EDD...VAT.P.GEG..QVLLRTVFLSLDPYMRGRMS....
...DE......PSYAPP.VEP.GC....................................
..............................................VMVG.GTVSRVVA.
.........SN.HPD.YRPDEWV.L..S.Y...N.GWQDYDI........S...DG-E..
...G.........--.L......VK.L----G.D......N.-P-QH..PSWSLGILGM.
.P.GFTSYMGLLD.IGQ...PK..........EG.....ETLVVAAATGPVGATVGQ...
.......................IGK.LKGC.RVVGIAGGAEK...........CR....
.............HATDILGFDLC.LDHHA-.........D..N...FPQQLAQ......
.......AC....P...Q.GIDIYYENVGGKVFDAVL.PLLNTSARIPLCGLVSG.YN..
A..T......AL.....P.DGPDRLP.LLM..ATLL.............K..KR..IRLQ
GFIINqD...Y.GHR.I.HE...FQQE.MGRWIKEGKIHY..REQIT--..........D
G.LENAP.......................EAFMGLLAG....KNFGKVVIRL
>tr|B5QBG4|B5QBG4_SALVI/29-341 Putative NADP-dependent oxidoreductase yncb OS=Salmonella enterica subsp. enterica serovar Virchow str. SL491 GN=SeV_A0486 PE=4
..................-EDD...IAT.P.GEG..QVLLRTVFLSLDPYMRGRMS....
...DE......PSYAPP.VEP.DC....................................
..............................................VMVG.GTVSRVVA.
.........SN.HPD.YRPDEWV.L..S.Y...N.GWQDYDI........S...DG-E..
...G.........--.L......VK.L----G.D......N.-P-QH..PSWSLGILGM.
.P.GFTAYMGLLD.IGQ...PK..........EG.....ETLVVAAATGPVGATVGQ...
.......................IGK.LKGC.RVVGIAGGAEK...........CR....
.............HATDVLGFDLC.LDHHA-.........D..N...FPQQLAQ......
.......AC....P...Q.GIDIYYENVGGKVFDAVL.PLLNTSARIPLCGLVSG.YN..
A..T......AL.....P.DGPDRLP.LLM..ATLL.............K..KR..IRLQ
GFIINqD...Y.GHR.I.HE...FQQE.MGRWIKEGKIHY..REQIT--..........D
G.LENAP.......................EAFMGLLAG....KNFGKVVIRL
>tr|B5S0W8|B5S0W8_RALSO/1-194 Hypothetical nadp-dependent oxidoreductase oxidoreductase (Partial sequence c terminus) protein OS=Ralstonia solanacearum GN=RS
..................H---...---.-.---..--------------------....
...--......------.---.--....................................
..............................................----.--------.
.........--.---.-------.-..-.-...-.-------........-...---A..
...K.........--.-......--.------.-......-.-P---..----------.
.-.----------.---...--..........-G.....QTVAVSAASGAVGSVVGQ...
.......................LAK.LKGC.RAVGFAGGKDK...........CD....
.............YVVNELGFDAC.IDYKAAk......dpK..D...LYAMLKE......
.......AT....P...D.GIDAYFENVGGDILDTVL.RRMNPFGRIALCGMIAG.YD..
G..Q......PL.....P.---LQNP.QL-..--IL.............V..SR..LTVE
GFIVS.E...H.MDV.W.PE...ALRE.LGGYVAQGKLKF..RESVA--..........Q
G.LASAP.......................EAFIGLLKG....KNFGKQLVKL
>tr|B5SKX3|B5SKX3_RALSO/26-335 Nadp-dependent oxidoreductase protein OS=Ralstonia solanacearum IPO1609 GN=RSIPO_01300 PE=4 SV=1
..................-TAQ...IPE.L.KDG..QVLVRNHFLSLDPYMRGRMN....
...DS......KSYAEP.QPL.DE....................................
..............................................VMIG.GTVGVVEA.
.........SK.NPA.YAVGDNV.I..G.M...F.GWQEIGI........S...DG-R..
...G.........--.M......QK.V----D.T......R.-H-VP..LSAYLGSVGM.
.P.GVTAWYGLNR.IMH...AK..........PG.....QTVAVSAASGAVGSVVGQ...
.......................LAK.LKGC.RAVGFAGGKDK...........CD....
.............YVVNELGFDAC.IDYKAAk......dpK..D...LYAMLKE......
.......AT....P...D.GIDAYFENVGGDILDAVL.RRMNPFGRIALCGMIAG.YD..
G..Q......PL.....P.---LQNP.QL-..--IL.............V..SR..LTIE
GFIVS.E...H.MDV.W.PE...ALRE.LGGYVAQGKLKF..RESVA--..........Q
G.LASAP.......................EAFIGLLKG....KNFGKQLVKL
>tr|B5WAA1|B5WAA1_9BURK/24-338 Alcohol dehydrogenase zinc-binding domain protein OS=Burkholderia sp. H160 GN=BH160DRAFT_0001 PE=4 SV=1
..................-DRD...MPV.P.GDG..EVLVRVLYLAMDPAIRGFMN....
...AS......GNYAAP.LPL.GA....................................
..............................................PVRG.VMLGQVVV.
.........TGpGAD.LSEGQFV.W..G.F...G.TWSDYVV........A...PA-S..
...Q.........--.F......YV.V----DaD......A.-D-SD..LPSFTHVRGT.
.I.GLTAYYGLLD.VGD...FK..........AG.....DTVLVSGAAGAVGSLVGQ...
.......................IAR.IKGAsRVVGIAGGTAK...........CQ....
.............RAVDDYGYDVC.IDYRSC.........S..D...LNTELGT......
.......TL....P...E.GIDLLFENVGGSIFEASL.NHLARNARIAICGMISR.YN..
T..S......NV.....E.----PGP.SNL..WNIV.............V..KT..AQVR
GFLVS.SilgD.RAR.T.SA...MLKS.INEWISEGRLKS..DIDIR--..........E
G.FETVP.......................DVYNCLFTG....AHKGRLIVKV
>tr|B5WGF7|B5WGF7_9BURK/26-331 Alcohol dehydrogenase zinc-binding domain protein OS=Burkholderia sp. H160 GN=BH160DRAFT_2158 PE=4 SV=1
..................-ETP...LAP.L.ADG..EVRVRNHYLSLDPYMRGRMN....
...DS......KSYAAP.QPL.NE....................................
..............................................VMIG.GTVGEVVE.
.........TR.NPK.FTVGDKV.V..A.M...F.GWQEYGT........S...NG-A..
...G.........--.L......QK.V----D.D......T.-H-VP..LSAYLGPVGM.
.P.GVTAWYGLNR.IIA...PK..........AG.....ETVVVSAASGAVGSVVGQ...
.......................LAK.AAGA.RAVGIAGGADK...........CR....
.............YVVETLGFDAC.VDYKA-.........G..N...LYKDLKA......
.......VT....P...D.GVDGCFENVGGEGLDATL.ARMNAFGRVALCGFIAG.YD..
G..Q......PL.....P.---LKQP.SL-..--ML.............T..QR..LLVQ
GFIVS.E...H.MDV.W.PE...ALKQ.LGTLVAQKKLQY..RETIA--..........Q
D.LEAAP.......................EAFIGLLKG....RNFGKQLVKL
>tr|B6ATX1|B6ATX1_9RHOB/24-329 Zinc-containing alcohol dehydrogenase superfamily OS=Rhodobacterales bacterium HTCC2083 GN=RB2083_2960 PE=4 SV=1
..................-NAP...MPD.P.KDG..EVLLRVILMSIDAANRSWMK....
...G-......ATYRAA.VNK.GD....................................
..............................................PMPT.YAICEVAA.
.........SN.SPK.LAVGDIV.A..A.E...A.TWSNYIT........A...KA-H..
...K.........--.V......QK.L-----.P......K.-V-DT..LSHLMSVYGI.
.A.GKTAFHGLIS.IGQ...PL..........AG.....ETVLVSAAAGSVGGYVGQ...
.......................IAK.TLGC.RVVGIAGGPEK...........CA....
.............WVKDELGFDAC.VDYRA-.........S..G...LSKALFK......
.......VC....P...D.GADIYFDNVGGKVLESSL.NVMNEKGRVVCCGAISQ.YD..
T..D......NP.....-.----TGP.RNL.pGALV.............V..KR..LKME
GFIVM.D...F.AHN.D.AK...CLRA.MQHWVSTGQVKV..FEDIV--..........E
G.LENAP.......................QALIGLLNG....DNKGKRLVRV
>tr|B6ATZ9|B6ATZ9_9RHOB/51-363 Alcohol dehydrogenase, zinc-binding domain protein OS=Rhodobacterales bacterium HTCC2083 GN=RB2083_2938 PE=4 SV=1
..................-TNE...MPT.A.GKG..QMLLRNEYLSLDPYMRGRMS....
...DA......PSYAAP.VEI.GG....................................
..............................................VMVG.GTVSQVVT.
.........SD.VKG.FEAGDWV.V..A.R...G.GWQDYAV........S...DG-A..
...M.........--.V......IN.M----G.K......E.-P-QN..PSWALGVMGM.
.P.GLTAWAGLTQ.IGQ...PK..........EG.....ETLVVAGASGPVGATVGQ...
.......................IGK.LLGL.HVVGIAGGTEK...........CA....
.............HVKDVLGFDDC.IDYKA-.........D..G...FPKALKA......
.......AV....P...K.GIDIYFENVGGAVFDAVM.PRLNPSARIPVCGLISQ.YN..
A..T......SL.....P.DGPDRMN.MLM..GTIL.............R..KR..MTMR
GYIVFdD...F.GHL.Y.PE...FAKQ.VGDWVASGKIKY..LEEMI--..........E
G.MEQAP.......................AAFAGLLRG....EAFGKRVIKL
>tr|B6B7C3|B6B7C3_9RHOB/26-338 Alcohol dehydrogenase, zinc-containing OS=Rhodobacterales bacterium Y4I GN=RBY4I_299 PE=4 SV=1
..................-SVD...MPQ.P.GDG..EVLVKIHYMSLDPYMRGRMN....
...AG......KSYAPP.VEI.GE....................................
..............................................TMTA.GGVGEVIA.
.........SN.SPD.FQPGDFA.L..G.A...F.GWASHAC........A...LA-S..
...D.........--.I......RK.L----D.P......D.-M-AP..LTTALGALGM.
.P.GFTAWHGLDA.YGR...PQ..........AG.....ETLVVAAATGPVGSMVGQ...
.......................LAK.QKGL.RVVGIAGGADK...........CK....
.............LAVETFGFDAC.LDHRAY.........A..SaqgLSEALAA......
.......EC....P...D.GIDIYYENVGGKVLEAVL.PLMKNFGRIPVCGMIAW.YN..
S..A......ET.....D.---LTAP.AIW..RTVL.............T..KF..LSVN
GFIIF.N...H.YDR.Y.GE...FLRE.VAPKIASGDIKY..LEDIA--..........E
G.LENAP.......................QTFLSMMQG....GNTGKQIVKL
>tr|B6FCF9|B6FCF9_9ENTR/24-336 Putative uncharacterized protein OS=Enterobacter cancerogenus ATCC 35316 GN=ENTCAN_02425 PE=4 SV=1
..................-EQP...IPE.P.GEG..QVLLRTEWLSLDPYMRGRMS....
...DA......PSYSPP.VEI.GA....................................
..............................................VMVG.GTVSRVER.
.........SN.HPD.FKPGEWV.L..G.Y...S.GWQTHAL........S...DG-K..
...E.........--.L......VK.L----G.D......N.-P-AH..PSWSLGILGM.
.P.GFTAYMGLLD.IGQ...PK..........PG.....ETLVVAAATGPVGATVGQ...
.......................IGK.IKGC.RVVGVAGGEEK...........CR....
.............HAVEVLGFDKC.IDHHA-.........D..D...FAQQLAD......
.......AC....P...D.GIDVYYENVGGKVFDAVL.PLLNTSARVPICGLVSG.YN..
A..T......DL.....P.DGPDRLP.LLM..GTLL.............K..KR..IRMQ
GFIIAqD...Y.GDR.I.DE...FQAQ.MGRWVQEGKIHY..REQVT--..........D
G.LENAP.......................QALIGLLEG....KNFGKVVIRV
>tr|B6QZV3|B6QZV3_9RHOB/10-317 Alcohol dehydrogenase, zinc-binding domain protein OS=Pseudovibrio sp. JE062 GN=PJE062_4629 PE=4 SV=1
..................-QED...LPE.L.KDG..EVLVKQVYMSLDPAMRGWLD....
...DD.....eGSYMPP.VRI.GE....................................
..............................................TMRS.FGIGIVEA.
.........SN.NPA.FTVGTRV.N..G.M...F.GWSEHYI........T...TG-E..
...D.........--.L......IP.L-----.P......E.-D-VP..LEHFMGLLGL.
.P.GATAYHGFMElIDT...PK..........AG.....ETVLISGAAGSVGSLVGQ...
.......................IAK.AEGL.KVIGVTGSDEK...........KD....
.............WLLNELGFDAV.INYKT-.........E..N...LEEMVAK......
.......YA....P...D.GIDRHFENVGGKVLEVAL.DNMKIGGKITLCGLIST.YN..
D..T......EP.....S.----VGP.-HL..VRAI.............A..RR..LTLK
GLVII.D...Q.QHR.F.GE...IFEK.LSAYAQKGQIKY..RLDIV--..........E
G.LKQAP.......................EAINKLFDG....TNQGKLVIRI
>tr|B6R2T2|B6R2T2_9RHOB/29-341 Oxidoreductase, zinc-binding OS=Pseudovibrio sp. JE062 GN=PJE062_788 PE=4 SV=1
..................-DAA...IPT.P.GEG..EMLLRTVYLSLDPYMRGRMS....
...DA......KSYADP.VEI.GA....................................
..............................................PMVG.GTVSVVVK.
.........SN.LKG.FAEGDWV.V..S.L...G.GWQDYSI........S...NG-E..
...M.........--.V......FN.L----G.K......E.-P-AM..PSWALGIMGM.
.P.GFTAYAGLLE.IGE...PK..........EG.....ETIAVAAATGPVGATVGQ...
.......................IGK.IKGC.RVVGIAGGAEK...........CK....
.............HAVDNLGFDVC.LDRNS-.........P..T...FAQDLKD......
.......AC....P...D.GIDVYFENVGGAVFDAVL.PLLNPHARIPLCGLISQ.YN..
A..T......SL.....P.DGPDRIG.MLM..GTLL.............V..KK..IRMQ
GFIIF.D..sF.PNL.Y.PK...FAAD.MQQWIAQGKVKY..REQMV--..........D
G.LENAP.......................DAFMGLLEG....KNFGKVVVKV
>tr|B6R9B1|B6R9B1_9RHOB/11-325 Quinone oxidoreductase OS=Pseudovibrio sp. JE062 GN=yfmJ PE=4 SV=1
.................eQDLT...---.P.VRG..EVVVEGAYWSVDPYMRIQQS....
...SK......DTWEAP.HPT.GE....................................
..............................................VQGA.AVVGRVTRv
........gEG.VTA.LKVGDWV.E..T.Y...M.GWRSAGL........R...AV-A..
...D.........--.C......RL.L----D.A......D.-E-VS..PSTALHVLGM.
.P.GRIAYFGLLE.AGK...PR..........PG.....ETLVVSGAAGAVGSIVGQ...
.......................IGK.LAGL.RVIGVVGSDEK...........AR....
.............WITEELGFDAA.INYRQVs......dvE..G...MKQAFTE......
.......HA....P...D.GVDIYYDNTGGVTTDAFI.ESMNLRARIIICGQISQ.YQ..
S..G......LE.....V.--PNMGP.RLL..HHFL.............Y..KR..ATMT
GVLAR.D...Y.TAR.M.DE...MLKV.MGPWVRDGKIRY..NETVI--..........D
G.FEKLP.......................EALCGLFTG....ANTGKMIVKA
>tr|B6X4C2|B6X4C2_9ENTR/29-341 Putative uncharacterized protein OS=Providencia rustigianii DSM 4541 GN=PROVRUST_02058 PE=4 SV=1
..................-EEA...IPV.V.GEN..QMLLRTEYLSLDPYMRGRMS....
...DA......PSYAAP.VEV.GN....................................
..............................................VMVG.GTVAKVVT.
.........SK.LDG.FAEGDWV.L..S.F...N.GWQDYAL........S...DG-E..
...G.........--.V......TN.L----G.N......S.-P-EH..PSWALGILGM.
.P.GFTAWAGLTQ.IGE...PK..........PG.....ETIVVAAATGPVGATVGQ...
.......................IGK.LLGC.RVVGVAGGPDK...........CA....
.............YAVDELDFDAC.IDHKA-.........E..D...FADQLVK......
.......AN....P...D.GIDVYFENVGGKVLDAVI.PLLNPHARVPVCGLVSQ.YN..
A..T......EL.....P.GGPDRMN.WLM..GQIL.............R..NK..VKVQ
GFIIF.D..sF.GHL.Y.PD...FAEQ.MGAWVESGKIKY..REEII--..........D
G.LQNAP.......................EAFIGLLNG....ENFGKRVIRV
>tr|B7A2T5|B7A2T5_ECO57/29-341 Oxidoreductase, zinc-binding dehydrogenase family OS=Escherichia coli O157:H7 str. TW14588 GN=ESCCO14588_3609 PE=4 SV=1
..................-EDD...VAT.P.GEG..QVLLRTVYLSLDPYMRGRMS....
...DE......PSYSPP.VDI.GG....................................
..............................................VMVG.GTVSRVVE.
.........SN.HPD.YQSGDWV.L..G.Y...S.GWQDYDI........S...SG-D..
...D.........--.L......VK.L----G.D......H.-P-QN..PSWSLGVLGM.
.P.GFTAYMGLLD.IGQ...PK..........EG.....ETLVVAAATGPVGATVGQ...
.......................IGK.LKGC.RVVGVAGGAEK...........CR....
.............HATEVLGFDVC.LDHHA-.........D..D...FAEQLAK......
.......AC....P...K.GIDIYYENVGGKVFDAVL.PLLNTSARIPVCGLVSS.YN..
A..T......EL.....P.PGPDRLP.LLM..ATVL.............K..KR..IRLQ
GFIIAqD...Y.GHR.I.HE...FQRE.MGQWVKEDKIHY..REEIT--..........D
G.LENAP.......................QTFIGLLKG....KNFGKVVIRV
>tr|B7CH40|B7CH40_BURPS/29-340 Oxidoreductase, zinc-binding dehydrogenase family OS=Burkholderia pseudomallei 576 GN=BUC_5932 PE=4 SV=1
..................-TAA...VPV.P.APG..EVLLRTIWLSLDPYMRGRMS....
...DA......PSYAAP.VEL.GG....................................
..............................................VMVG.GTVSRVVS.
.........SS.VPA.FRDGDLV.L..S.N...A.GWQDYAV........S...DG-T..
...D.........--.L......MP.L-----.A......D.-V-AH..PSYALGVLGM.
.P.GFTAYFGLLH.IGE...PK..........AG.....ETVAVAAASGAVGAVVGQ...
.......................IAK.LKGC.RVVGIAGGADK...........CR....
.............YVAGTLGFDAC.VDHHD-.........P..D...FAKQLAA......
.......AC....P...D.GIDVYFENVGGAVFDAVL.PLLNDHARVPVCGLIAH.YN..
D..S......EL.....P.GGPNRLP.LLT..SSVL.............R..KR..IRMQ
GFIIL.D..hY.ADV.Y.PA...FLKD.MSEWVAQGKVKP..REDVV--..........D
G.LDAAP.......................RALIGLLGG....KNFGKVVVRV
>tr|B7CNC0|B7CNC0_BURPS/26-331 Oxidoreductase, zinc-binding dehydrogenase family OS=Burkholderia pseudomallei 576 GN=BUC_1750 PE=4 SV=1
..................-ETP...LAP.L.AEG..EVRVRNHFLSIDPYMRGRMN....
...AG......RSYAEP.QPL.GE....................................
..............................................VMGG.GTAGEVVE.
.........SR.NPA.FAPGDRV.I..G.A...Y.GWQEYGT........S...AG-K..
...E.........--.L......RK.V----D.T......T.-R-VP..LSAYLGAAGM.
.P.GVTAWYGLNR.IIR...PR..........AG.....ETLVVSAAGGAVGSVVGQ...
.......................LAK.LAGC.RAVGIAGGADK...........CR....
.............YVVDTLGFDAC.VDYKA-.........G..R...LADDLAA......
.......AA....P...D.GVDGCFENVGGAVLDATL.ARMNPFGRIAMCGMIAA.YD..
G..A......PA.....P.------L.ANP..ALIL.............R..ER..LLVQ
GFIVS.E...H.FDV.W.PE...ALAQ.LASLVANRQLHY..RETIA--..........Q
G.LERAP.......................DALLGLLKG....RNFGKQLVAL
>tr|B7CR24|B7CR24_BURPS/140-447 Oxidoreductase, zinc-binding dehydrogenase family OS=Burkholderia pseudomallei 576 GN=BUC_6784 PE=4 SV=1
..................-EAP...LPP.L.GPG..EMLVRVLYLSMDPTNRVWMS....
...DI......PQYLPP.VAI.GD....................................
..............................................VMRA.LGIGRVVA.
.........SN.APG.FAEGDLV.Q..G.L...V.GWQDYAH........V...RA-D..
...E.........--.Ia...qyTK.L----PaA......L.-G-LP..LPRLLGACGM.
.S.GLTAYYGLTE.IAP...VQ..........PG.....ETLVVSAAAGSVGSVAGQ...
.......................IGK.IHGT.RVVGIAGGADK...........CR....
.............YLTDELGFDAA.VDYKS-.........D..D...WKRALKD......
.......AT....P...D.GVHVSFENVGGEIMRAVL.SRMAIGGRVALCGVIAN.YN..
S..G......RP.....T.-------.DDV..SVLI.............A..KR..LTMR
GFLIL.D...Y.RKS.-.RE...AIAT.LAGWLRDGRLKA..EETVA--..........D
G.LTNAP.......................DVLNRLFDG....SHRGKLVLRV
>tr|B7D5X2|B7D5X2_9BURK/25-337 Alcohol dehydrogenase zinc-binding domain protein OS=Diaphorobacter sp. TPSY GN=DtpsyDRAFT_1885 PE=4 SV=1
..................-TTD...TPA.L.QDG..QVLVRHHYLSLDPYMRGRMN....
...DS......KSYAAS.QPL.GE....................................
..............................................VMIG.GTVGEVVE.
.........SR.HPV.YAVGDKV.V..G.M...G.GWQEYSV........A...DG-Nt.
.pgM.........--.L......RK.V----D.T......T.-H-VP..LSAYLGAVGM.
.P.GVTAWYGLVK.IIA...PK..........AG.....ETVVVSAASGAVGSAFGA...
.......................LAK.ARGC.RVVGIAGGPDK...........CR....
.............YVTEELGFDAC.IDHRAN.........G..DlksMARALKE......
.......AC....P...D.GIDGYFENVGGYILDAVL.LRANAFARVAVCGMIAG.YD..
G..Q......PL.....P.---LQNP.AL-..--IL.............I..NR..MKVE
GFIVS.E...H.MEV.W.PE...ALKE.LGGLAASGKLRP..RETIA--..........Q
G.LAAAP.......................EAFLGLLKG....KNFGKQLVKL
>tr|B7DQ17|B7DQ17_9BACL/26-333 Alcohol dehydrogenase zinc-binding domain protein OS=Alicyclobacillus acidocaldarius LAA1 GN=AaLAA1DRAFT_1092 PE=4 SV=1
..................-TVD...LPP.L.EEG..QVLVKTLYLSVDPYMRGRMN....
...DV......KSYVPP.YRL.NE....................................
..............................................PITG.GAVCEIVE.
.........SK.AEH.LRPGDIV.L..T.Q...T.GWQTHAV........V...PG-T..
...K.........--.V......QK.L----D.P......A.-P-EP..LTLALGLLGM.
.T.GLTAYFGLID.VCD...PK..........PG.....ETVVVSGAAGAVGMVVGQ...
.......................IAK.ILGC.RAVGIAGSDEK...........VR....
.............FLTEELGFDAA.VNYKS-.........P..T...FAEDLKQ......
.......AC....P...D.GVDVYFDNVGGTVSDEVL.KRINEFARIALCGQIAL.YN..
L..D......KP.....D.----VGP.RPG..PLLL.............T..RK..AKMQ
GFIVS.D...Y.APR.F.PE...GLQK.LQTWFNEGRLKS..RETVI--..........E
G.FDRTI.......................DAFLGLFTG....VNTGKLVVKV
>tr|B7L0Z0|B7L0Z0_METCH/26-337 Alcohol dehydrogenase zinc-binding domain protein OS=Methylobacterium chloromethanicum CM4 GN=Mchl_2519 PE=4 SV=1
..................-EGR...TPT.P.QQG..EVLLRTRWLSLDPYMRGRMS....
...AA......KSYAKP.VEI.GE....................................
..............................................TMVG.QTVSEVVV.
.........SE.NPA.FAEGDLV.L..A.N...A.GWQEFAV........S...DG-K..
...N.........--.L......QR.I----D.P......A.-D-GP..PSQFLGILGM.
.P.GMTAYTGLLE.IGR...PQ..........PK.....ETVVVAAAAGPVGSLVGQ...
.......................IAR.IKGA.RAVGIAGGAEK...........CA....
.............YLTETLGFDAA.VDHRA-.........A..D...FPDALAR......
.......TC....P...D.GIDVYFENVGGAVFDAVL.PLLNDFARVPVCGLVAG.YN..
L..S......EL.....P.AGPDRSP.VLM..RAIL.............T..KR..LTLR
GFIVS.D...F.AAM.H.GD...FVRD.VGGWLRAGRVKA..REDVV--..........E
G.LENAP.......................AAFAGMLRG....ANFGKLVVKV
>tr|B7L6G5|B7L6G5_ECOLX/29-341 Putative conserved oxidoreductase, Zn-dependent and NAD(P)-binding OS=Escherichia coli GN=yncB PE=4 SV=1
..................-EDD...VAT.P.GEG..QVLLRTVYLSLDPYMRGRMS....
...DE......PSYSPP.VDI.GG....................................
..............................................VMVG.GTVSRVVE.
.........SN.HPD.YQPGDWV.L..G.Y...S.GWQDYDI........S...SG-D..
...D.........--.L......VK.L----G.D......H.-P-QN..PSWSLGVLGM.
.P.GFTAYMGLLD.IGQ...PK..........EG.....ETLVVAAATGPVGATVGQ...
.......................IGK.LKGC.RVVGVAGGAEK...........CR....
.............HAIEVLGFDVC.LDHHA-.........D..D...FAEQLVK......
.......AC....P...K.GIDIYYENVGGKVFDAVL.PLLNTSARIPVCGLVSS.YN..
A..T......EL.....P.PGPDRLP.LLM..ATVL.............K..KR..IRLQ
GFIIAqD...Y.GHR.I.HE...FQKE.MGQWVKEDKIHY..HEDIT--..........D
G.LENAP.......................QTFIGLLKG....KNFGKVVIRV
>tr|B7LQS9|B7LQS9_ESCFE/29-341 Putative conserved oxidoreductase, Zn-dependent and NAD(P)-binding OS=Escherichia fergusonii GN=yncB PE=4 SV=1
..................-EDD...VAT.P.GEG..QVLLRTVYLSLDPYMRGRMS....
...DE......PSYSPP.VDI.GG....................................
..............................................VMVG.GTVSRVVE.
.........SN.HPD.YRAGDWV.L..S.Y...S.GWQDYDI........S...SG-D..
...E.........--.L......VK.L----G.D......Q.-P-EN..PSWSLGVLGM.
.P.GFTAYMGLLD.IGQ...PK..........EG.....ETLVVAAATGPVGATVGQ...
.......................IGK.LKGC.RVVGVAGGAEK...........CR....
.............HATEVLGFDVC.LDHHA-.........D..D...FAEQLAK......
.......AC....P...K.GIDIYYENVGGKVFDAVL.PLLNTSARIPVCGLVSS.YN..
A..T......EL.....P.PGPDRLP.LLM..ATVL.............K..KR..IRLQ
GFIIGqD...Y.GHR.I.HE...FQQE.MGQWVKEGKIHY..REQIT--..........N
G.LENAP.......................QTFIGLLNG....KNFGKVVIRV
>tr|B7LZ39|B7LZ39_ECOLX/29-341 Putative conserved oxidoreductase, Zn-dependent and NAD(P)-binding OS=Escherichia coli GN=yncB PE=4 SV=1
..................-EDD...VAT.P.GEG..QVLLRTVYLSLDPYMRGRMS....
...DE......PSYSPP.VDI.GG....................................
..............................................VMVG.GTVSRVVE.
.........SN.HPD.YQPGDWV.L..G.Y...S.GWQDYDI........S...SG-D..
...D.........--.L......VK.L----G.D......H.-P-QN..PSWSLGVLGM.
.P.GFTAYMGLLD.IGQ...PK..........EG.....ETLVVAAATGPVGATVGQ...
.......................IGK.LKGC.RVVGVAGGAEK...........CR....
.............HAIEVLGFDVC.LDHHA-.........D..D...FAEQLVK......
.......AC....P...K.GIDIYYENVGGKVFDAVL.PLLNTSARIPVCGLVSS.YN..
A..T......EL.....P.PGPDRLP.LLM..ATVL.............K..KR..IRLQ
GFIIAqD...Y.GHR.I.HE...FQKE.MGQWVKEDKIHY..REDIT--..........D
G.LENAP.......................QTFIGLLKG....KNFGKVVIRV
>tr|B7N4K7|B7N4K7_ECOLX/29-341 Putative conserved oxidoreductase, Zn-dependent and NAD(P)-binding OS=Escherichia coli GN=yncB PE=4 SV=1
..................-EDD...IAT.P.GEG..QVLLRTVYLSLDPYMRGRMS....
...DE......PSYSPP.VDI.GG....................................
..............................................VMVG.GTVSRVVE.
.........SN.HPD.YQPGDWV.L..G.Y...S.GWQDYDI........S...SG-D..
...D.........--.L......VK.L----G.D......H.-P-QN..PSWSLGVLGM.
.P.GFTAYMGLLD.IGQ...PK..........EG.....ETLVVAAATGPVGATVGQ...
.......................IGK.LKGC.RVVGIAGGAEK...........CR....
.............HATEVLGFDVC.LDHHA-.........D..D...FAEQLAK......
.......AC....P...K.GVDIYYENVGGKVFDAVL.PLLNTSARIPVCGLVSS.YN..
A..T......EL.....P.PGPDRLP.LLM..ATVL.............K..KR..IRLQ
GFIIAqD...Y.GHR.I.HE...FQKE.MGQWVKEDKIHY..REEIT--..........D
G.LENAP.......................QTFIGLLKG....KNFGKVVIRV
>tr|B7QXT1|B7QXT1_9RHOB/29-341 Quinone oxidoreductase OS=Ruegeria sp. R11 GN=yfmJ PE=4 SV=1
..................-TTE...VPT.P.GKG..QMLLRNEYLSLDPYMRGRMS....
...SA......PSYAPP.VEI.GE....................................
..............................................VMVG.GTVAQVVS.
.........SD.VQG.YEAGDWV.V..A.F...G.GWQDYTL........S...DG-S..
...G.........--.V......IN.M----G.K......T.-P-QN..PSWALGVLGM.
.P.GLTAWAGLTQ.IGQ...PK..........EG.....ETLVVAGASGPVGATVGQ...
.......................IGK.ILGL.RVVGIAGGSEK...........CQ....
.............HVVDTLGFDAC.IDYKA-.........D..S...FADDLAK......
.......AV....P...D.GIDIYFENVGGAVFDAVM.PLLNPSARIPLCGLISQ.YN..
A..T......TL.....P.EGPDRMN.YLM..GQLL.............R..KR..ITMR
GFIVFdD...F.GHL.Y.PE...FAKQ.MTGWVQEGKVKY..REEMI--..........E
G.LEQAP.......................AAFVGLLRG....EAFGKRVIHL
>tr|B7RNW6|B7RNW6_9RHOB/26-345 Quinone oxidoreductase OS=Roseobacter sp. GAI101 GN=RGAI101_1044 PE=4 SV=1
..................-EAP...VPT.P.GDG..EVLVRVHYMSLDPYMRGRMD....
...DA......KSYAAP.VPV.GG....................................
..............................................TMEG.GSVGEVIA.
.........SN.SPD.FKPGDFA.F..G.M...F.GWATHGV........Q...PA-K..
...M.........--.L......RK.V----D.P......A.-Q-AP..ITTSLGVLGM.
.P.GFTGWQGLME.YGR...PK..........SG.....ETLVVAAATGPVGSMVGQ...
.......................IAK.SLGL.RVVGIAGGAEK...........CA....
.............TAKDHFGFDEC.IDHRAYs......daK..S...LSAALKE......
.......AC....P...K.GIDIYFENVGGKVLEAVI.PLMNPHGRIPICGMIAW.YN..
A..G......GLga.naA.EQALTAP.KLW..RTIL.............V..NF..LSVN
GFIIS.N...H.WGN.F.PT...FLKE.VAPKVADGSVAV..QEDIT--..........E
G.LENAP.......................QAFMDLLTG....GNTGKAIVKV
>tr|B7RQV0|B7RQV0_9RHOB/24-329 NADP-dependent leukotriene b4 12-hydroxydehydrogenase OS=Roseobacter sp. GAI101 GN=RGAI101_4087 PE=4 SV=1
..................-TTD...MPT.A.GDG..QVLLKVILMSIDAANRSWMK....
...G-......ATYRAA.VNA.GD....................................
..............................................AMPT.YAICEVTE.
.........SK.SDR.LAVGDIV.A..A.E...A.TWSDYVV........A...DA-C..
...K.........--.C......EK.L-----.P......-.-K-VP.eLSNLMSVYGI.
.A.GKTAFHGLIS.VGQ...PI..........AG.....ETVLVSAAAGSVGGYVGQ...
.......................IAK.ALGC.RVVGIAGGAEK...........CK....
.............WVKEEMGFDDC.IDYRA-.........P..G...MSKALRA......
.......AC....P...D.GVDVYFDNVGGAVLEAAL.FSMNEKGRIVCCGAISQ.YD..
T..E......TP.....-.----SGP.RNL.pGLVV.............V..KR..LRME
GFIVM.D...W.AHN.D.AK...ALRA.LQTWVANGQIKV..TEDIV--..........E
G.LENAP.......................QALIGLLAG....DNKGKRMVRV
>tr|B7RSZ5|B7RSZ5_9GAMM/10-320 Oxidoreductase, zinc-binding dehydrogenase family OS=marine gamma proteobacterium HTCC2148 GN=GPB2148_3029 PE=4 SV=1
..................-ETP...IPE.P.KSG..EVLIKNLYLSFDPAQRNWMV....
...DR......KAYLPP.VAI.GE....................................
..............................................PMRA.GSVGTVIE.
.........SH.NAD.FQVGDLV.Q..T.T...G.YWQDYVV........A...AP-Geg
.pmG.........--.L......VK.L-----.P......A.-G-VS..PEMMLSVLGI.
.T.GLTAYFGLLE.IGQ...PK..........AG.....ETVLISGAAGSTGSFVGQ...
.......................IAK.IKGC.RVVGIAGGPDK...........CR....
.............WLKETAGFDAV.IDYKN-.........E..D...VNAQIAH......
.......HC....P...D.KWDVFFDNVGGTILEAAL.DHLNLRSRVVLCGSISG.YN..
A..T......GP.....I.----PGP.SNL..SNLT.............I..NR..ARME
GFVIL.D...Y.MPR.A.ME...AIQE.LMGWISSGQLIY..QVDLQ--..........E
G.FENIP.......................ATLQRLYAG....QNLGKQLLKI
>tr|B7RT99|B7RT99_9GAMM/27-335 Oxidoreductase, zinc-binding dehydrogenase family OS=marine gamma proteobacterium HTCC2148 GN=GPB2148_3339 PE=4 SV=1
..................-DVP...LAA.L.SAG..EVRMRNLFISLDPAIRGWMS....
...DE......PNYIEP.IAL.GD....................................
..............................................AVRA.SVIGRVVE.
.........SN.SEN.FAVGDVA.M..T.M...G.GWEAYTT........L...PA-E..
...A.........--.L......NK.L----DeS......M.-G-IP..LSNFLGVLGP.
.T.GLTAYFGLME.IGQ...PK..........AG.....ETVLVSAAAGAVGSIVGQ...
.......................IAK.MQGC.RVVGMAGTDEK...........CA....
.............WLTEDLGFDAA.INYKTC.........G..D...FSKAIGE......
.......VC....R...D.GVDVYFDNVGGEILDAAL.SCMNKFGRVAVCGWISS.YN..
A..E......EL.....-.----PHL.KNL..WQLV.............A..ES..ITIR
GFVVL.D...F.LDR.F.PE...GVGQ.LVEWLMAGKLQF..KEEIV--..........D
G.LDNVL.......................PVFMKLFDG....SNQGKLVLRL
>tr|B7RU50|B7RU50_9GAMM/26-337 Oxidoreductase, zinc-binding dehydrogenase family (Fragment) OS=marine gamma proteobacterium HTCC2148 GN=GPB2148_3818 PE=4 SV=1
.................aTPLP...SPD.F.ASG..QVLIKNLMLGFDPAMRGWIE....
...DV......RSYLPP.VAI.GE....................................
..............................................PMRA.SGVGQIIA.
.........SE.NED.LPVGTLV.Q..G.L...L.DWQEYSI........G...DP-A..
...G.........--.Pv...ppRP.L-----.P......D.-G-TP..PSMALSVFGT.
.T.TLTAYFGLLD.IGQ...PQ..........QG.....DTVLVSGAAGATGSVVAQ...
.......................IAK.LKGC.RVIGIAGGKEK...........CQ....
.............WLLDTCGLDEV.IDYKS-.........E..D...IDTRLGE......
.......LC....P...D.DIDVFFDNVGGDTLEVAL.DHMADFSRIVLCGAISQ.YN..
N..E......TP.....A.----PGP.KNL..MILV.............A..RR..IRMQ
GFIVL.D...Y.LDR.A.DE...AFTE.LAAWVMDGKIAW..REDTQ--..........E
G.FENIP.......................ATLARLFDG....RNQGKQLLKL
>tr|B7RXF7|B7RXF7_9GAMM/27-336 Oxidoreductase, zinc-binding dehydrogenase family OS=marine gamma proteobacterium HTCC2148 GN=GPB2148_2155 PE=4 SV=1
..................-ELP...IPE.P.GVG..EIVIRNLYMSLDPAIRGWMS....
...DA......PNYIEP.IPV.GS....................................
..............................................CVWA.TTIGRVVA.
.........SN.SPE.FAVGDIA.L..G.M...N.GWEDYSL........C...AA-E..
...A.........--.A......SK.I----EdT......M.-G-LP..LTNFLSILGS.
.T.GLTAYFGLLD.IGK...PQ..........AG.....ETLLVSGAAGAVGSLVGQ...
.......................IAK.IIGC.RVVGIAGGSQK...........CS....
.............WLLDECGFDEV.IDYKTC.........G..D...LTAAIAE......
.......KC....P...D.GVDIYWENVGGDMLDSVL.LNLAQGARIPFCGWIAT.YN..
D..A......EQ.....R.----PGP.KNL..WQLL.............A..KS..ARME
GFLVL.N...Y.IPR.F.PE...GIAA.MAQWLLEGKLHH..REHVV--..........S
G.LENAL.......................DAFHMLFDG....RNTGKLIINI
>tr|B7RXG1|B7RXG1_9GAMM/2-310 Oxidoreductase, zinc-binding dehydrogenase family OS=marine gamma proteobacterium HTCC2148 GN=GPB2148_2121 PE=4 SV=1
..................-DAE...IPA.I.ANG..EVLIQTLYLALEPAMKGWME....
...NR......ADYVSP.LEI.GD....................................
..............................................VMRG.YGTGRVIE.
.........SR.NDR.LPTGTIV.G..G.S...L.GWQEYVV........T...DG-K..
...S.........--.L.....pVN.V----L.P......N.-D-IE..TPAAMGVLGV.
.T.GLTAYFGMLE.IGK...PK..........AG.....DTVLVSGAAGATGSIAGQ...
.......................LAM.IEGC.RVVGIAGSDEK...........CQ....
.............WLTQDLGFDDA.INYKS-.........E..D...VAARVRE......
.......TC....P...Q.GVNIYYDNVGGEILDIAL.NNLSDNARVVICGGISR.YN..
L..T......GA.....I.----PGP.KNY..FNLV.............Y..RR..SRME
GFIVS.D...F.AKR.F.PE...ATAV.LQEHLHSGRLKH..RETIL--..........E
G.FESMP.......................NALMSLFSG....DNIGKLLVHV
>tr|B7RXH2|B7RXH2_9GAMM/25-336 Oxidoreductase, zinc-binding dehydrogenase family OS=marine gamma proteobacterium HTCC2148 GN=GPB2148_2005 PE=4 SV=1
.................tETVP...---.L.EDG..QALVKNLYISLDAGFRNWMD....
...EDs....gDEVLPA.MPL.GK....................................
..............................................AVMG.LILGEVIE.
.........SR.NSG.IEVGCLL.M..A.R...L.AWEEFSV........V...NE-G..
...D.........--.W.....wVE.V----DnE......H.-Q-LP..LSYHLGVLGD.
.T.GMSGYFGLVD.IGQ...PK..........PG.....DTVVVSAAGGAVGSVAGQ...
.......................IAK.IMGA.RVIGLAGSDEK...........CQ....
.............RLVNELGYDVG.LNYKA-.........D..N...LSELIAQ......
.......HC....P...D.GIDVYFDNVGGLLLETIL.EHIAHGARIPFCGAVAD.YT..
A..Q......KS....gG.----GGP.SNL..FQLV.............A..QC..VTLQ
GFMTH.F...Q.LER.Y.PE...ARSQ.LAQWLASGELKA..HEHMY--..........H
G.VDQCG.......................IAFSDMFAG....KNFGKAVVKV
>tr|B7RXK2|B7RXK2_9GAMM/53-364 Oxidoreductase, zinc-binding dehydrogenase family OS=marine gamma proteobacterium HTCC2148 GN=GPB2148_2145 PE=4 SV=1
..................-SVA...IPE.V.GDG..EVLLRTRYLSLDPYMRGRMN....
...AG......KSYADR.VEL.GD....................................
..............................................VMVG.GTVSEVVQ.
.........TN.HPN.YAKGDLV.N..A.F...S.GWQEYDV........S...TG-Q..
...G.........--.L......MK.L----D.T......R.-I-AR..PSYALGVLGM.
.P.GLTAYVGLLD.LGE...PK..........AG.....ETVVLAASTGAVGSVVGQ...
.......................IAK.LKGC.RVVGIAGAKEK...........CE....
.............YAVKELGYDAC.VSHYD-.........D..D...MAAQLKE......
.......AC....P...K.GIDVYFENVGGSSWEAVM.PLLNNFARVPVCGLIAH.YN..
Q..T......EL.....P.PGPDRMS.MLQ..GMIL.............S..RS..IKMQ
GFIVS.N...Y.IHR.A.PD...FIGD.MSTWMAEGKIQY..REDMV--..........E
G.LQNAP.......................EAFLGLFKG....ANFGKLVVKV
>tr|B7UV73|B7UV73_PSEAE/27-334 Probable oxidoreductase OS=Pseudomonas aeruginosa LESB58 GN=PLES_36791 PE=4 SV=1
..................-ETP...LGE.P.AEG..QILVKNEYLSLDPAMRGWMN....
...DA......RSYIPP.VGI.GE....................................
..............................................VMRA.LGVGKVLV.
.........SK.HPG.FQAGDYV.N..G.A...L.GVQDYFI........G...EP-K..
...G.........--.F......YK.V----D.P......S.-R-AP..LPRYLSALGM.
.T.GMTAYFALLD.VGQ...PK..........NG.....ETVVISGAAGAVGSVAGQ...
.......................IAR.LKGC.RVVGIAGGAEK...........CR....
.............FLVEELGFDGA.IDYKN-.........E..D...LAAGLKR......
.......EC....P...K.GIDVFFDNVGGEILDTVL.TRIAFKARIVLCGAISQ.YN..
N..K......EA.....V.----RGP.ANY..LSLL.............V..NR..ARME
GMVVM.D...Y.AQR.F.PE...GLKE.MATWLAEGKLQS..REDIV--..........E
G.LETFP.......................ETLLKLFSG....ENFGKLVLKV
>tr|B7UYI2|B7UYI2_PSEAE/24-330 Probable oxidoreductase OS=Pseudomonas aeruginosa LESB58 GN=PLES_12101 PE=4 SV=1
.................eVRCP...VPA.-.-DG..ELLLRVLYIPLDAASRAWMH....
...G-......ATYRPG.LVA.GE....................................
..............................................VMAG.LGLAEVVE.
.........SC.SAS.FQPGDLV.C..A.E...T.GWQTFAV........V...PA-A..
...G.........--.L......IR.L-----.P......R.-L-EP..LTHLLSVYGV.
.A.GLTAYFGLLE.CVR...PM..........QG.....ETLAVSAAAGAVGSIVGQ...
.......................IAR.IRGC.RTVGIAGGASK...........CA....
.............WLVRELGFDAA.LDYKT-.........G..T...LADDLRR......
.......TC....S...D.GIDAYFDNTGGAILDACL.PNMAEHGRVACCGAISQ.YN..
L..D......RP.....A.----AGP.AGI.pGLLI.............I..KR..LTLR
GFLLG.D...F.LES.R.ER...ALSD.LKAWVDSGQIKV..YEDVL--..........Y
G.LESLP.......................AALVGLLNG....ENFGKRIVKV
>tr|B7V9R0|B7V9R0_PSEAE/29-341 Putative NADP-dependent oxidoreductase OS=Pseudomonas aeruginosa LESB58 GN=PLES_31281 PE=4 SV=1
..................-QVP...LPE.P.GAG..QVLLRTVYLSLDPYMRGRMS....
...DA......PSYAPP.VEL.GA....................................
..............................................VMVG.GTVSRVEA.
.........SN.HPG.FKVGDWV.L..S.A...N.GWQDYAL........S...DG-S..
...G.........--.L......AR.L----G.E......S.-P-EH..PSYALGLLGM.
.P.GFTAYMGLLD.IGK...PQ..........AG.....ETLVVAAATGPVGATVGQ...
.......................IGK.LKGC.RVVGVAGGAEK...........CR....
.............HAVQVLGFDAC.LDHHA-.........A..D...FAERLAE......
.......AC....P...D.GIDIYYENVGGKVFDAVF.PLLNAKARIPVCGIVAH.YN..
D..T......EL.....P.PGPDRLP.ALM..GTIL.............R..KR..IKVQ
GFIIFdD...Y.GHR.Y.DE...FQRD.MSKWFADGLIQY..REERV--..........D
G.LENAP.......................EAFFGLLQG....RNFGKLVVRV
>tr|B7VRG8|B7VRG8_VIBSP/27-339 Putative NADP-dependent oxidoreductase OS=Vibrio splendidus LGP32 GN=VS_II0556 PE=4 SV=1
..................-TVA...APT.I.KDG..EMLLRSVYLSLDPYMRGRMS....
...DA......KSYADP.VAI.DE....................................
..............................................VMVG.ATVCQVEE.
.........SN.NSD.FEVGEWV.L..A.Y...T.GWQDLGV........S...DG-E..
...G.........--.L......IK.L----G.K......E.-P-TH..PSYALGIMGM.
.P.GFTAYMGLLD.IGQ...PK..........EG.....DTLVVAAATGAVGATVGQ...
.......................IGK.LKGC.RVIGVAGGQEK...........CQ....
.............YAKEVLGFDEC.IDHKA-.........D..D...FAEQLAK......
.......AC....S...N.GIDVYFENVGGKVFDAVM.PLLNTGARIPVCGLISQ.YN..
A..T......SL.....P.EGPDRMS.SLM..GTLL.............V..KR..IKMQ
GFIIFdD...Y.AHR.Y.NE...FAVQ.MTEWLSQGKMHY..REHLV--..........E
G.LDEAP.......................QAFMGLLEG....QNFGKLVIKT
>tr|Q091X5|Q091X5_STIAU/1-281 Oxidoreductase, zinc-binding OS=Stigmatella aurantiaca DW4/3-1 GN=STIAU_2503 PE=4 SV=1
..................----...---.-.---..-------------------N....
...DV......KSYVPP.FKL.GE....................................
..............................................ALDG.GAVGQVVR.
.........SR.APG.FQEGDFV.T..S.S...G.GWREYHV........A...DA-R..
...Q.........--.Y......MK.V----D.P......N.-V-GS..LSAYLGVLGM.
.P.GMTAYVGLLD.LGK...PV..........AG.....ETVFVSGAAGAVGGLVGQ...
.......................IAK.IQGC.RVVGSAGSPEK...........VK....
.............HLREDLGFDDA.FNYKD-.........G..P...VADALAR......
.......TC....P...E.GIDVYFDNVGGEHLEASI.GKMKNYGRIVLCGAISQ.YN..
A..T......AP.....T.----PGP.RNL..TLAV.............G..KR..LTLQ
GFIVS.Dq.rH.QHR.R.PD...FLRD.VGGWLREKKVKE..VETVV--..........E
G.LDKAP.......................EAFIGLLRG....HNTGKMVVKL
>tr|Q1N5Y4|Q1N5Y4_9GAMM/26-332 Predicted NADP-dependent oxidoreductase OS=Oceanobacter sp. RED65 GN=RED65_10459 PE=4 SV=1
..................K-KD...MPQ.A.GPG..EILIKQTHMSLDPAMLGWMN....
..pDK......ESYIPP.VEL.GT....................................
..............................................VMRS.SGLGEVVE.
.........SN.HPD.FAVGDTV.M..G.M...T.GWAEYIV........S...NG-Q..
...G.........--.F......NK.V-----.Q......T.-G-VD..AETALSIFAL.
.P.GLTATQGLKK.IGE...PK..........AG.....ETLVVTGAAGSVGSIVGQ...
.......................IAK.ADGL.RVIGVVGDDEK...........AQ....
.............WITEELGFDGA.INYKT-.........D..D...LAAKLEE......
.......LT....P...N.GVDVYFENTGGPIQAEVF.KRLNAHARAVVCGMIAD.YT..
N..P......TP.....P.----PGP.-NW..IPLI.............K..KR..IRVQ
GFAMP.D...H.FKD.V.PE...LLGI.LTPYVMQGKIKY..RSHIL--..........E
G.LESAM.......................TGLNLFFTG....GNKGKLIVKL
>tr|Q1NCX6|Q1NCX6_9SPHN/2-299 Probable oxidoreductase OS=Sphingomonas sp. SKA58 GN=SKA58_16338 PE=4 SV=1
..................LRHE...LL-.L.---..----------CAPTIRNWIS....
...GR.....rESYYPT.IEI.GD....................................
..............................................PILA.PAASRILF.
.........SD.DPA.WPVGALV.V..G.L...G.TWQDYEW........V...SP-Eg.
..rG.........--.L......RV.I-----.P......D.-G-IS..SRAAMGLFGM.
.N.ALTAYFGVIA.VGR...AR..........KG.....ETLLVSGAAGSVGAMAAQ...
.......................FGR.ILGC.RVVGLCGSVEK...........AR....
.............WLREDCGITSV.IDYVR-.........E..D...VPDRLAA......
.......LC....P...D.GVDVVFDNVGGEFLHQAL.ARTNRHGRIVLCGQIAT.YD..
V..A......DP.....D.----AGRpLDM..MRII.............Y..GS..ITLS
GFLLN.D...F.STD.I.PD...AQKK.IAEWAKQGLLAH..REDLR--..........D
G.FDSLP.......................ETFMALFNG....GNQGTLLGRI
>tr|Q1NH93|Q1NH93_9SPHN/26-332 Alcohol dehydrogenase, zinc-containing OS=Sphingomonas sp. SKA58 GN=SKA58_01875 PE=4 SV=1
..................H-AP...IQQ.P.APG..QILVRNHYLSIEPAMRGWIA....
...DA......GNYAAP.VAI.GS....................................
..............................................VMRS.LASGEVVA.
.........SA.HPD.YTVGEHV.S..G.W...F.GWQDYAC........V...AA-D..
...Q.........--.V......VQ.R-----.T......T.-A-AE..MRASLGILGI.
.N.GMTAYLALTL.VGQ...PR..........AG.....ETIAVSTAAGAVGSAVGQ...
.......................IAR.ILGC.RTIGIAGGPTK...........VR....
.............RCVEEYGYDHA.VDYHA-.........G..N...VEAAIAE......
.......HA....P...E.GIDIYFDNVAGAISDSVL.PHLAQRARVIVCGTASI.DR..
W..D......PW.....P.----MGP.RVE..RHLL.............V..KR..ARME
GFVIF.D...H.LDR.Y.AE...ATAQ.LRTWISQGRLTW..REDIL--..........E
G.IEACP.......................DALAGLYRG....ENDGKRLVRL
>tr|Q1VFD7|Q1VFD7_VIBAL/27-340 Putative oxidoreductase OS=Vibrio alginolyticus 12G01 GN=V12G01_05791 PE=4 SV=1
..................-EVT...KPT.P.KEG..EMLLRTVYLSLDPYMRGRMS....
...DA......ESYADP.VAI.DD....................................
..............................................VMVG.GTVCQVET.
.........SN.HPD.YEAGEWV.L..A.Y...TvGWQDYAI........S...TG-E..
...M.........--.V......IK.L----G.K......E.-P-QN..PSYALGVAGM.
.P.GFTAYMGLLD.IGQ...PK..........PG.....ETIVVAAATGPVGATVGQ...
.......................IGK.IKGC.RVVGIAGGEEK...........CR....
.............YAKEVLGFDEC.IDHKA-.........E..D...FAEQLKN......
.......AC....D...K.GIDVYFENVGGKVFEAVM.PLLNTNARIPLCGLISQ.YN..
A..T......EL.....P.EGTDHLP.LLM..GKLL.............T..KR..IKVQ
GFIIFdD...Y.GHR.Y.GE...FAQD.INQWLAEGKIQY..REHLV--..........Q
G.LDNAP.......................EAFIGLLEG....KNFGKLVVQI
>tr|Q1VR83|Q1VR83_9FLAO/25-333 YfmJ OS=Psychroflexus torquis ATCC 700755 GN=P700755_06720 PE=4 SV=1
..................-TSE...VKE.L.QKG..EVLLQTTYVSVDPYLRGRMS....
...DA......KSYIEP.FEL.NK....................................
..............................................PIVS.GVIAKIID.
.........SK.SDN.FSVGDFV.S..G.V...L.EWKETQV........A...KE-D..
...S.........--.L......KK.V----D.P......S.-K-AP..LSAYLGILGM.
.T.GLTAYLGLTE.IGK...PK..........EG.....ETLVVSGAAGAVGSIVGQ...
.......................IGK.ILGL.HVVGIAGSDEK...........VD....
.............MIKSDFGFDKG.INYNTT.........E..N...MTQAIAK......
.......AC....P...N.GVDVYFDNVGGEISEAVL.FKINKFSRTVNCGAISV.YN..
N..T......EL.....P.----KST.SVQ..PFLI.............K..NS..SLMQ
GFVIF.D...Y.ADK.H.PA...GIKQ.LAKWLQEGKLEY..TETIQ--..........E
G.FETIP.......................QAFLDLFEG....KNKGKMVVKL
>tr|Q1YFU4|Q1YFU4_MOBAS/29-341 Putative oxidoreductase OS=Manganese-oxidizing bacterium (strain SI85-9A1) GN=SI859A1_03084 PE=4 SV=1
..................-TVA...RPE.A.GAG..QMLLRNEYLSLDPYMRGRMS....
...DA......PSYAAP.VEI.GE....................................
..............................................VMVG.GTVAQVVT.
.........SN.VDG.FAEGDWV.V..A.F...G.GWQDYAL........S...DG-K..
...G.........--.V......IN.M----G.K......D.-P-EN..PSWALGVLGM.
.P.GLTAWAGLTQ.IGA...PK..........PG.....ETLVVAGASGPVGATVGQ...
.......................IGK.ILGC.RVIGIAGGAEK...........CA....
.............HVVETLGFDAC.VDYKA-.........D..G...FADALKD......
.......AA....A...D.GIDIYFENVGGAVFDAVL.PLLNPSARIPVCGLISQ.YN..
A..T......SL.....P.DGPDRMN.YLM..GQIL.............R..KR..MTMR
GFIVFdD...F.GHL.Y.PQ...FAEQ.MGAWVKDGKIRY..REEMI--..........S
G.LEQAP.......................GAFIGLLKG....EAFGKRVIHL
>tr|Q1YP79|Q1YP79_9GAMM/28-338 Probable oxidoreductase OS=gamma proteobacterium HTCC2207 GN=GB2207_07652 PE=4 SV=1
.................nE--T...IRD.L.VAG..EFLVKNHYLSFEPAQRGWLN....
...DV......RSYVPP.VAI.GE....................................
..............................................VMRS.MAVGEVIA.
.........SN.HSD.YQIGDRV.Q..G.G...F.GWQEYAI........S...DG-T..
...G.........--.L......FP.V---SKiP......E.-G-MP..IAYPLHIYGL.
.T.GLTAYFGLLD.IGK...PK..........AG.....DTVVISGAAGATGSTVGQ...
.......................IAK.LMGC.RVIGIAGGPAK...........CQ....
.............WLIDELGYDAV.IDYKS-.........E..S...VDARMKE......
.......LC....K...N.SINIYFDNVGGEILDSAL.VNLANHARVVLCGGISSgYQ..
T..K......AL.....P.----PGP.KNY..MQLV.............I..RR..SHME
GFIVL.D...H.VER.Y.PA...AIEQ.LSQWVDEGKILV..KEHIL--..........E
G.IEECP.......................AGLAGLFAG....HNFGKQLVKI
>tr|Q1YQ93|Q1YQ93_9GAMM/26-337 Alcohol dehydrogenase, zinc-containing OS=gamma proteobacterium HTCC2207 GN=GB2207_00215 PE=4 SV=1
..................TTSV...AP-.I.TEG..QILIKTLYLSLDPYMRGRMS....
...AA......KSYADP.VAI.GE....................................
..............................................VMTA.ESAGVVVE.
.........SK.SAL.YAVGDHV.C..S.R...S.GWQEYFV........S...EE-N..
..dP.........--.L.....tYK.V----D.A......A.-K-VP..LSAYLGVCGM.
.P.GRTAYFGLKT.QGK...PQ..........AG.....ETLVVSAASGAVGSAVGQ...
.......................IGK.KLGL.HVVGVAGGPDK...........CA....
.............YVKDELGFDQV.VDYKA-.........G..N...LDADLAA......
.......AC....P...N.GIDIYFESVGGALTEAVA.KQLNAGARVPICGYISN.YN..
S..T......DIs...kE.----RTP.FHI..FGEL.............E..TP..PAHK
FFLVF.D...Y.MDD.Y.AE...ANNV.LTDWVANGELKY..KETLV--..........E
G.LEKAP.......................EYFSWLFSG....KNFGKLVVKI
>tr|Q1YS60|Q1YS60_9GAMM/25-335 Quinone oxidoreductase OS=gamma proteobacterium HTCC2207 GN=GB2207_04382 PE=4 SV=1
..................-EGP...MPE.P.SEG..EFLLRNMYFSMEPAIRGWVD....
...GK......ANYFEP.IPI.GG....................................
..............................................VIRG.PSVGQVIK.
.........SK.NPD.FAEGEYV.Y..A.L...N.QWEDYSL........C...HS-Ea.
..iL.........--.L......EK.L----K.P......E.-PGIP..LSYYVGSLGG.
.A.GATAYIGLRE.VGL...IQ..........AG.....QTVIVSAAAGATGSMAGQ...
.......................IAR.LTGC.KVIGIVGSDDK...........AE....
.............LIVEQFGFDAA.VNYKT-.........E..D...VTEAVMA......
.......IA....P...E.GVDIYFDNVGGPVLNAML.KTMKTYGRIVACGMISD.YN..
R..T......DN.....P.----NPI.TNL..WEMV.............S..RQ..LTMQ
GFLLP.T...Y.QDE.V.PA...AMAE.LEGWIRSGDIKV..LENIT--..........E
G.FDNTP.......................RAFCELMSG....GTVGKALVRV
>tr|Q1YS64|Q1YS64_9GAMM/26-336 Zinc-containing alcohol dehydrogenase superfamily protein OS=gamma proteobacterium HTCC2207 GN=GB2207_04362 PE=4 SV=1
.................tVEVD...--G.L.ADG..QLLIKNEYFSLDPAIRGWMS....
...DE......PSYMPP.IDL.GD....................................
..............................................VIRS.STVGTIVE.
.........SK.HPD.FAAGEVV.Y..G.L...N.GWEEYSV........S...DG-Y..
...F.........--.L......TK.V----PeD......N.-Q-FP..LHYYLSAFGA.
.V.GLTAYFGITD.AAK...LK..........PG.....DTLLMSAAAGAVGSLGGQ...
.......................LAK.NMGC.RVVGLAGSDEK...........CQ....
.............WLTDDLGFDAV.INYKT-.........EqgN...LNAAIAA......
.......AC....P...E.GVDVYFDNVGGEILDAAL.LNINSNARIVFCGSISS.YN..
A..S......EP.....V.----PGP.YNW..WQIL.............A..KS..ATVQ
GFLIS.N...Y.FPQ.F.EA...GAAA.IAELLTDDKLQF..KYEIV--..........D
G.FDNTL.......................TAFHKLFDG....SNKGKLMLKV
>tr|Q1YS69|Q1YS69_9GAMM/26-338 Zinc-containing alcohol dehydrogenase superfamily protein OS=gamma proteobacterium HTCC2207 GN=GB2207_04337 PE=4 SV=1
..................-TQP...LGT.I.EEG..QFLIQNTYLSMDAGFRQWMN....
...EGs....gDNYLAS.MPL.GE....................................
..............................................PVQS.IIMGRIIE.
.........SR.HSG.YPVGSTV.M..G.R...T.SWEQYSI........D...DG-T..
...D.........--.F......MA.I---LDlD......P.-D-VE..PYEYLASLGP.
.S.GMTAYFGLMD.IGA...PK..........SG.....DIFVINAAAGGIGSLAGQ...
.......................MAK.AEGC.TTVGIAGGPAK...........CA....
.............WLKDTLGYDHV.IDYKSG.........E..S...LDDQLLA......
.......LA....P...E.GADIMFDNVGGPMLGTML.GHLAENARVVLCGAVSQ.YE..
R..E......GG.....H.----ESV.ANM..WELI.............T..KR..AKAE
GFMFS.D...Y.VDR.Y.PE...ALDY.ITAMLKADALVS..PVHIS--..........Q
G.IESSG.......................QAFIDMLDG....NSTGKCLVKL
>tr|Q1YZ29|Q1YZ29_PHOPR/24-331 Hypothetical alcohol dehydrogenase, zinc-containing OS=Photobacterium profundum 3TCK GN=P3TCK_07716 PE=4 SV=1
..................-QNT...LPE.I.QDG..EVLVKNLWMSVDPYMRGRMM....
...DR......ASYIAP.FQI.GE....................................
..............................................ALEG.GAIGEVIE.
.........SK.NTE.FPVGTKV.N..S.M...Q.GWRSHYI........S...NG-N..
...G.........--.L......TA.L----P.V......T.-P-LP..DQSFLGIMGM.
.P.GMTAWTGLFR.IAN...LK..........PT.....DTVFISAASGAVGSVACQ...
.......................IAK.MHGC.TVVGSTGSDDK...........VA....
.............LL-KSLGVDIV.INYKK-.........E.sN...LTEALAK......
.......AA....P...Q.GIDVYFENVGGEHLEAAL.ANMNDYGRMAVCGMISQ.YN..
A..T......EP.....Q.----PGP.TNL..AMLI.............I..KK..LKVE
GFIVF.D...H.WAH.Y.GE...FAQQ.MGQWIAEGKIKW..EETVY--..........E
G.LAEAP.......................NAFIGLFEG....KNKGKMLVKL
>tr|Q1ZFM5|Q1ZFM5_9GAMM/27-339 Putative NADP-dependent oxidoreductase OS=Psychromonas sp. CNPT3 GN=PCNPT3_06241 PE=4 SV=1
..................-SSA...KPS.I.KDG..EVLLRSIYLSLDPYMRGRMS....
...DA......ASYADP.VAI.ND....................................
..............................................VMVG.ATVCQVDA.
.........SK.NSQ.FKTGDWV.L..A.Y...S.GWQDFSV........S...NG-D..
...G.........--.L......VP.L----G.Q......S.-P-QN..PSHALGIMGM.
.P.GFTAYMGLLD.IGQ...PK..........SG.....DTLVVAAASGPVGATVGQ...
.......................IGK.LKGC.RVIGVAGGSEK...........CD....
.............YVKNVLGFDDC.LDHHD-.........P..E...FAQKLAL......
.......AC....H...N.GIDIYYENVGGKVFDAVL.PLLNTGARIPVCGLISQ.YN..
A..T......AL.....D.QGPDRLS.LLM..GTIL.............V..KR..IKMQ
GFIIFdD...Y.AHR.Y.DE...FAAE.MTQWLSEGKIHY..REHLI--..........D
G.LENAP.......................QAFIGLLEG....KNFGKLVIQV
>tr|Q1ZX44|Q1ZX44_9VIBR/26-338 Putative NADP-dependent oxidoreductase OS=Vibrio angustum S14 GN=VAS14_09404 PE=4 SV=1
..................-ETS...IPT.P.QQG..ELLLKAVYLSLDPYMRGRMS....
...DK......KSYAEP.VGI.NE....................................
..............................................VMVG.GTVCQVTA.
.........SH.HPD.YQVGEWV.L..A.Y...S.GWQDYAV........S...NG-E..
...G.........--.L......IK.L----G.I......N.-P-TH..PSYALGVMGM.
.P.GFTAYMGLLD.IGQ...PK..........QG.....DTIVVAAATGAVGSMVGQ...
.......................IGK.IKGC.RVVGIAGGNEK...........CQ....
.............YAKETLGFDEC.IDHHA-.........A..D...FAQQLAD......
.......SC....T...D.GIDIYYENVGGKVFDAVL.PLLNTGARIPLCGLISQ.YN..
A..T......SL.....P.DGPDRMN.MLM..GQLL.............V..KR..IKMQ
GFIIFdD...Y.AHR.Y.DE...FAQQ.MSQWLAEGKIHY..REDRV--..........E
G.LEQAP.......................QAFIGLLEG....KNFGKVVVKV
>tr|Q26G91|Q26G91_9BACT/23-331 Oxidoreductase, zinc-containing alcohol dehydrogenase family OS=Flavobacteria bacterium BBFL7 GN=BBFL7_01868 PE=4 SV=1
.................kEEQP...--S.V.KSG..EVLLKAKYVSVDPYLRGRMR....
...DE......ESYIEP.FKI.NK....................................
..............................................PIAS.TVVAEVVE.
.........SK.NEK.YKEGDFL.T..G.M...L.DWKEYQV........H...TG-D..
...T.........--.L......RK.I----S.S......D.-H-IA..LSAYLGVLGL.
.T.GLTAYFGLNR.IGE...PK..........KG.....QTLLVSGAAGAVGSIVGQ...
.......................IGK.IEGL.SVIGIAGSDEK...........VS....
.............LLTDQLGFDAA.INYNTT.........D..D...LAAAIKE......
.......HA....P...D.GIDIYFDNVGSYTLDAAM.KNINRFGRVINCGAISL.YN..
E..T......EQ.....P.----TGP.RLE..TTLV.............K..KS..VKMQ
GFIVR.N...F.EED.F.PE...GVQQ.LSKWLQEGKLKH..EETIV--..........N
G.FDSIP.......................QAFIDLFKG....KNKGKMVVKI
>tr|Q2BC35|Q2BC35_9BACI/27-335 Putative uncharacterized protein OS=Bacillus sp. NRRL B-14911 GN=B14911_18900 PE=4 SV=1
.................dVKVE...--E.P.KEG..EVLLQTVYLSVDPYMRGRMS....
...DA......KSYVEP.FKL.DE....................................
..............................................ALHG.GGVAKVVK.
.........SK.SAA.FNEGDYI.V..G.M...L.PWQEYSV........A...SE-K..
...A.........--.V......RK.I----D.P......Q.-V-AP..VSTHLGILGM.
.P.GLTAYFGLLD.IGQ...PK..........EN.....ETVVVSGAAGAVGSAVGQ...
.......................IAK.IKGA.RVVGIAGSDEK...........IS....
.............YLKDELGFDEA.INYKTA.........G..D...IREALEK......
.......AC....P...D.GIDVYFENVGGEIGDAAI.SLLNKFGRVPVCGAISA.YN..
K..Q......GE.....D.----TGP.RVQ..GQLI.............K..TS..ALMK
GFTVG.D...Y.ASR.Y.KE...AAAD.LGKWVSEGKLKY..EETVT--..........E
G.FDNIL.......................DAFLGLFEG....KNMGKQLVKV
>tr|Q2C899|Q2C899_9GAMM/26-338 Putative NADP-dependent oxidoreductase OS=Photobacterium sp. SKA34 GN=SKA34_06495 PE=4 SV=1
..................-ETK...IPT.P.QQG..ELLLKAVYLSLDPYMRGRMS....
...DK......KSYAEP.VGI.NE....................................
..............................................VMVG.GTVCQVTA.
.........SH.HPD.FQVGEWV.L..A.Y...S.GWQDYAV........S...NG-E..
...G.........--.L......IK.L----G.M......N.-P-TH..PSYALGVMGM.
.P.GFTAYMGLLD.IGQ...PK..........QD.....DTIVVAAATGAVGSMVGQ...
.......................IGK.IKGC.RVVGIAGGNEK...........CQ....
.............YAKETLGFDEC.IDHHA-.........T..D...FAQQLAD......
.......AC....T...D.GIDIYYENVGGKVFDAVL.PLLNTGSRIPLCGLISQ.YN..
A..T......SL.....P.DGPDRMN.MLM..GQLL.............V..KR..IKMQ
GFIIFdD...Y.AHR.Y.DE...FAQQ.MSQWLAEGKIHY..REDRV--..........E
G.LDQAP.......................QAFIGLLEG....KNFGKVVVKV
>tr|Q7BJZ7|Q7BJZ7_STAAU/24-331 Quinone oxidoreductase OS=Staphylococcus aureus PE=4 SV=1
..................-EID...TPK.L.ESD..GVLVQTLYISVDPYMRGRMT....
...KA......DSYVQP.FEI.GK....................................
..............................................PIVS.HVVAKVID.
.........ST.LAD.YKKGDVV.V..G.M...L.PWRIINH........V...QA-D..
...Q.........--.I......TK.V----P.T......T.-D-VP..LDLYLSVLGM.
.P.GQTAYHGLLD.IGQ...PK..........AG.....DTVVVSAASGAVGSVVGQ...
.......................IAK.IKGC.RVVGIAGGDKK...........VN....
.............YLTETLGFDAG.IDYKK-.........E..D...FAEALAQ......
.......AV....P...D.GIDVYFENVGGTVGDEVF.KHLNRFARVPVCGAISS.YN..
H..P......EA.....D.----IGP.RIQ..GTLI.............K..KQ..VMMR
GFLVS.E...F.ANA.F.KE...ASEQ.LATWVQEGKIQS..QVTIE--..........D
G.FENAP.......................HAFKNLFTG....DNFGKQVIKV
>tr|Q7UAG3|Q7UAG3_SHIFL/60-372 Putative oxidoreductase OS=Shigella flexneri GN=yncB PE=4 SV=1
..................-EDD...VAT.P.GEG..QVLLRTVYLSLDPYMRGRMS....
...DE......PSYSPP.VDI.GG....................................
..............................................VMVG.GTVSRVVE.
.........SN.HPD.YQPGDWV.L..G.Y...S.GWQDYDI........S...SG-D..
...D.........--.L......VK.L----G.D......H.-P-QN..PSWSLGVLGM.
.P.GFTAYMGLLD.IGQ...PK..........EG.....ETLVVAAATEPVGATVGQ...
.......................IGK.LKGC.RVVGVAGGAEK...........CR....
.............HATEVLGFDVC.LDHHA-.........D..D...FAEQLAK......
.......AC....P...K.GIDIYYENVGGKVFDAVL.PLLNTSARIPVCGLVSS.YN..
A..T......EL.....P.PGPDRLP.LLM..ATVL.............K..KR..IRLQ
GFIIAqD...Y.GHR.I.HE...FQKE.MGQWVKEDKIHY..REDIT--..........D
G.LENAP.......................QTFIGLLKG....KNFGKVVIRV
>tr|A0AYR6|A0AYR6_BURCH/27-334 Alcohol dehydrogenase, zinc-binding domain protein OS=Burkholderia cenocepacia (strain HI2424) GN=Bcen2424_3805 PE=4 SV=1
..................-ETP...VPA.L.ADG..EVLVRVLYLSMDPTNRVWMS....
...DV......PQYLPP.VAI.GE....................................
..............................................VMRA.LGIGRVVA.
.........SR.HAG.FAEGDLV.Q..G.L...V.GWQDYAV........V...PA-Eq.
.vaQ.........--.L......VK.L----PaQ......S.-G-LP..LPTLLGACGM.
.S.GLTAYYGLTD.IAP...VQ..........PG.....ETLVVSAAAGSVGSIAGQ...
.......................IGK.IHGA.RVVGIAGGADK...........CR....
.............YLTETLGFDAA.VDYKA-.........D..D...FRQQLKA......
.......AT....P...D.GVHVNFENVGGEVMRAVL.SRMVIGGRVALCGVISN.YN..
S..G......RA.....A.--DDVGV.---..--LI.............S..KR..LTMR
GFLIL.D...Y.RKS.-.RE...AVQT.LAGWLRDGRLKA..EETVA--..........D
G.LENAP.......................DVLNRLFDG....DHRGKLVLRV
>tr|A0B0G2|A0B0G2_BURCH/29-346 Alcohol dehydrogenase, zinc-binding domain protein OS=Burkholderia cenocepacia (strain HI2424) GN=Bcen2424_4404 PE=4 SV=1
..................-TAD...VPV.P.GPG..QVLLRTVWLSLDPYMRGRMS....
...DA......PSYAPP.AEL.GQ....................................
..............................................PMVG.GTVSRVVS.
.........SN.LPA.FREGDLV.V..A.G...A.GWQDYAL........S...DG-R..
...D.........--.L......IP.L----G.R......D.-F-AH..PSYALGVLGM.
.P.GFTAYTGLLK.IGE...PK..........AG.....ETVVVAAASGAVGAVVGQ...
.......................IAK.LKGC.RVVGVAGGADK...........CA....
.............YVTGTLGFDAC.VDHHD-.........P..A...FAAKLKD......
.......AC....P...N.GIDVYFENVGGAVFDAVW.PLLNDHARVPVCGIIAH.YN..
D..A......AYddkalS.TGRDRVP.ALM..GAIL.............R..KR..IRVQ
GFIIL.D..hY.ATG.Y.AP...FLKD.MSEWVAQGKVKT..LEDVV--..........P
D.LADAP.......................QALIGLLAG....KNFGKVVVRV
>tr|A0JU10|A0JU10_ARTS2/33-341 Alcohol dehydrogenase, zinc-binding domain protein OS=Arthrobacter sp. (strain FB24) GN=Arth_1136 PE=4 SV=1
..................-ESE...LPE.L.QDG..QVLVRNQFISVDPYMRGRMN....
...DV......KSYSAP.FAL.DA....................................
..............................................ALDG.GAVGEVIA.
.........SR.SEE.RKVGDVV.V..H.S...L.GWREFAV........L...DA-A..
...A.........--.-......TS.L----ArT......D.-L-AP..ASAFLGALGM.
.T.GLTAYAGLLK.VAE...FK..........PG.....EVVFVSGAAGAVGSLVGQ...
.......................IAK.AMGAsRVIGSAGSPEK...........VA....
.............RL-LELGFDAA.FNYND-.........G..P...VAAQLAA......
.......AA....G...ErGIDVYFDNVGGEHLEAAL.SALTVGGRVAMCGAIAQ.YN..
S..T......EP.....T.----PAP.RNL..MLAI.............G..KQ..LTLK
GFLVG.G...Y.WQH.M.EE...FVGT.VSAWVADGTVRY..DETVV--..........D
G.LENAP.......................QAFMDLLDG....ANTGKMLVRI
>tr|A0KP80|A0KP80_AERHH/26-333 Probable NADP-dependent oxidoreductase p1 OS=Aeromonas hydrophila subsp. hydrophila (strain ATCC 7966 / NCIB 9240) GN=AHA_3611 
..................-EVA...LPE.L.QEG..EVRVANQWLSVDPYMRGRMS....
...EA......KSYVPP.FPL.NG....................................
..............................................PLDG.GAIGVVEA.
.........SR.HPD.FAVGDRV.S..S.M...L.GWRDRFV........A...NS-A..
...Q.........--.L......TR.L----P.D......T.-R-LP..PQLFLGALGM.
.P.GMTAWTGLNR.IAK...LQ..........AG.....ETVLVSAASGAVGSMVVQ...
.......................LAK.RAGA.RVIGSTGSADK...........VA....
.............YL-KSLGADEV.INYRET.........P..D...LDAELAR......
.......LV....P...E.GIHVYFENVGGAMLDAAL.NHMVVHGRIVMCGLIEQ.YN..
G..Q......SE.....A.----SGP.RNL..SQVI.............R..KR..LTMQ
GLIVF.D...H.WQH.Y.GE...FLAE.VTPAFDAGTLQA..EETVY--..........Q
G.LASMP.......................QAFIGLFEG....RNTGKMLVKL
>tr|A0KVJ4|A0KVJ4_SHESA/24-331 Alcohol dehydrogenase, zinc-binding domain protein OS=Shewanella sp. (strain ANA-3) GN=Shewana3_1579 PE=4 SV=1
..................-EVT...LPA.L.KAG..EVLVKNTWMSVDPYMRGRMM....
...DR......DSYIPP.FQI.DA....................................
..............................................VMDG.GAIGEVIE.
.........SL.NPQ.FPVGSKV.S..H.I...S.GWRSAFI........S...DG-Q..
...D.........--.L......TL.L----P.A......V.-N-IP..EQYFLGVIGM.
.P.GLTAWVGLMQ.IAK...LK..........PT.....DTVFVSAASGAVGMVVCQ...
.......................IAK.LNGC.KVIASVGSDEK...........AE....
.............LV-QSLGVDAV.INYKKV.........T..D...LTQALRD......
.......AA....P...N.GIDVYFENVGGAHLEAAL.NVLNEYGRIPVCGMIAD.YN..
A..Q......AP.....V.----SGP.SNL..LAIN.............T..KK..LTMQ
GFIVM.D...Y.FDQ.F.EE...FIAQ.MAQWLQAGKVKS..QETVY--..........H
G.LDQAA.......................EAFIGLFEG....KNKGKMLVKL
>tr|A0M1K5|A0M1K5_GRAFK/24-332 Zinc-type alcohol dehydrogenase OS=Gramella forsetii (strain KT0803) GN=GFO_1527 PE=4 SV=1
.................iQEID...--N.A.QNG..EIILETKFISVDPYLRGRMR....
...DE......KSYIEP.FEV.GK....................................
..............................................PLES.MVVSEVTD.
.........SS.NED.FKKGDHV.I..G.M...L.DWKKQQS........H...SG-K..
...D.........--.L......RK.I----D.P......S.-I-AP..LSAYLGVLGL.
.T.GLTAYLALDK.IGK...LE..........KG.....ETLLVSGAAGAVGSVVGQ...
.......................IGK.IKGC.HVVGIAGSDEK...........ID....
.............HIQGKFGFDAG.INYKTT.........Q..N...MKKAISE......
.......AC....P...D.GVDVYFDNVGGEILDAAL.QNINKAARIINCGAISI.YN..
E..T......EV.....P.----TGP.RSE..GILI.............K..KS..ALMQ
GFLVR.D...H.IED.Y.QK...AISD.LAGWLKSGELKY..DETVV--..........E
G.FDQTP.......................QAFIDIFDG....KNLGKMVVKA
>tr|A0PTG3|A0PTG3_MYCUA/26-334 Conserved hypothetical NADP-dependent oxidoreductase OS=Mycobacterium ulcerans (strain Agy99) GN=MUL_3472 PE=4 SV=1
..................-DEP...VGG.P.ADG..EFLVRVEYLSVDPAMRTWMN....
...AG......RSYVAP.VPI.GE....................................
..............................................VMRA.GGIGRVID.
.........SR.HPD.FAAGDEV.Y..G.M...F.GVQRYAH........S...DG-S..
...G.........--.V......TR.V----D.T......T.-L-AP..APVHLGALGI.
.S.GITAYFGLLD.VGR...PQ..........PG.....QTVVVSGAAGSVGSIVGQ...
.......................VAR.IVGC.RAIGIAGGEQK...........CR....
.............WLVEELGFDAA.IDYQA-.........G..D...LRRQLKM......
.......HA....P...N.GIDVFFDNVGGEVLEAGL.SRLARGARVVICGAISQ.YN..
A..A......GE.....L.----HGP.ANY..MQLL.............V..AR..ASMT
GFVVF.D...Y.ADR.Y.GE...AVGQ.LANWLASGELRA..REQVV--..........A
GdVGDFP.......................EVLLALFRG....ENTGKLVLAL
>tr|A0QM31|A0QM31_MYCA1/27-333 Oxidoreductase, zinc-binding OS=Mycobacterium avium (strain 104) GN=MAV_4845 PE=4 SV=1
..................-TTP...APE.P.AEG..EALLRTTYVGIDAAARTWLD....
...DQ......PSYLPP.VQL.GE....................................
..............................................VIRA.AGIGEVVA.
.........SR.CDA.FAVGDVV.T..T.L...T.GFQEYAI........I...RD-D..
...L.........--.F.....sTP.I-----.P......G.-E-DD..QLAIMSVYGP.
.T.GATAYFGMTD.IGR...PQ..........PG.....ETVVVSAAAGATGSIAGQ...
.......................IAK.IAGA.RVVGIAGGPEK...........CR....
.............AVVADFGFDAC.IDYKN-.........D..D...VAAALKQ......
.......HC....P...R.RVDVYFDNVGGPILDAVL.GRLAPRARVVLCGVISS.YL..
T..G......DH.....-.----PGP.ANY..VNLL.............S..KT..ALMQ
GFNAL.D...Q.WGR.F.DE...AFAA.LRKWEAEGRLHH..RQTIF--..........E
G.IESCV.......................DALNGLFTG....VNIGKTLVKL
>tr|A1JTA1|A1JTA1_YERE8/29-341 Putative oxidoreductase OS=Yersinia enterocolitica serotype O:8 / biotype 1B (strain 8081) GN=YE2584 PE=4 SV=1
..................-SQP...IPQ.P.AAG..QVLLRTRYLSLDPYMRGRMS....
...DA......PSYAAP.VEV.GE....................................
..............................................VMVG.GAVSRVEA.
.........SQ.HPD.FQVGDWV.L..A.R...S.GWQDYAL........S...DG-S..
...D.........--.I......RN.L----G.P......Q.-L-SH..PSRALGVLGM.
.P.GFTAYMGLLD.IGQ...PK..........AG.....ETLVVAAASGAVGSVVGQ...
.......................IGK.LKGC.KVIGIAGGAEK...........CR....
.............YVVEELGFDAC.IDHRA-.........T..D...FAQQLEK......
.......AC....S...A.GIDIYYENVGGAVFDAVL.PLLNPRARIPVCGLIAR.YN..
D..T......EL.....P.GGPDRLP.LLQ..SIIL.............R..KR..IRMQ
GFIIFdD...Y.APH.F.DD...FLQQ.MTPWVEQGKIKF..REDLV--..........D
G.LENAP.......................QAFIGLLEG....KNFGKLVIRV
>tr|A1R474|A1R474_ARTAT/32-340 Putative quinone oxidoreductase OS=Arthrobacter aurescens (strain TC1) GN=AAur_1252 PE=4 SV=1
..................-QAE...LPE.L.AEG..QLLVKNQFMSVDPYMRGRMN....
...DV......KSYSAP.FRL.DA....................................
..............................................ALDG.GAVGEVIA.
.........SR.SDA.HKVGDVV.V..H.Q...L.GWREHAV........V...DG-A..
...A.........--.T......TP.V-----.P......S.-GLAP..TSAFLGALGM.
.T.GLTAYAGLLK.VAE...FK..........EG.....DVVFVSGAAGAVGSMVGQ...
.......................IAK.AMGAsKVIGSAGSPEK...........VA....
.............RL-LELGFDAA.FNYND-.........A..P...VLDQLKE......
.......AA....G...ErGIDVYFDNVGGEHLEAAL.ATLTVGGRVAMCGAIAQ.YN..
S..T......EP.....S.----VAP.RNL..AVAI.............G..KQ..LTLR
GFLVG.G...Q.RQH.A.AE...FAQK.MAGWLADGSVSY..DETIV--..........D
G.LENAP.......................QAFIDLLDG....ANTGKMLVRL
>tr|A1S2S9|A1S2S9_SHEAM/27-340 Putative oxidoreductase OS=Shewanella amazonensis (strain ATCC BAA-1098 / SB2B) GN=Sama_0475 PE=4 SV=1
..................-TLA...KPE.P.KQG..EVLLRTIYLSLDPYMRGRMS....
...DA......KSYAEP.VAL.GE....................................
..............................................VMIG.GTVCQVEV.
.........SN.HPD.FAVGEWV.L..A.Y...NvGWQSYAV........S...GA-E..
...G.........--.L......LK.L----G.A......N.-P-SH..PSYALGVMGM.
.P.GFTAYMGLLD.IGA...PK..........AG.....ETIVVAAATGPVGATVGQ...
.......................IGK.LKGA.RVVGIAGGADK...........CR....
.............HAVEVLGFDAC.IDHKS-.........A..N...FAAELAA......
.......AC....P...D.GIDVYFENVGGAVFDAVI.PLLNTNARIPVCGLISQ.YN..
A..T......EL.....P.AGPDRLS.LLM..GLIL.............T..KR..IKVQ
GFIIFdD...Y.GHR.Y.GE...FEQD.MSQWLAEGKIQY..REQIE--..........Q
G.LENAP.......................EQLIGLLEG....KNFGKLVIQV
>tr|A1SP61|A1SP61_NOCSJ/29-335 Alcohol dehydrogenase, zinc-binding domain protein OS=Nocardioides sp. (strain BAA-499 / JS614) GN=Noca_4099 PE=4 SV=1
..................-QQP...LPR.P.HRG..AVVVGVADLSLDPYLRSVLG....
...AG......HLAQAA.LAL.GS....................................
.............................................aVVPG.TAVAIVLE.
.........SE.HPS.FAPGDWV.V..G.D...I.GWREHGI........V...DG-D..
...A.........--.L......RP.V----PvI......D.-G-LP..RSAVLGAAGM.
.P.GLTAYAALER.HLR...PQ..........HG.....ETVAISSATGGVGATAGQ...
.......................LAA.ARGA.RTVAIVGSAEK...........AA....
.............DA-LELGYEAA.VVRTT-.........S..D...WATDLAR......
.......AC....P...D.GIDGYLHMGDQQTLDCVL.DRLSVGARISLCGLMDQ.YN..
D..-......GP.....-.----RTV.LDA..GKVM.............S..AR..ASVH
GMVVY.D...H.QDL.A.TV...HREA.VASLVAADQLRL..HEHRT--..........I
G.LASAP.......................AAFCELMSG....ANRGKAVVEV
>tr|A1SXC0|A1SXC0_PSYIN/26-332 Alcohol dehydrogenase, zinc-binding domain protein OS=Psychromonas ingrahamii (strain 37) GN=Ping_2403 PE=4 SV=1
..................K-KT...IPT.V.EAG..QFLVKQQHMSLDPAMFGWMS....
..aDM......NSYIPP.VAL.GD....................................
..............................................VMRS.SGIGEVTM.
.........SH.HPD.FEVGDRV.T..G.M...M.GWQEYFL........S...DG-Q..
...G.........--.V......NK.V-----.T......A.-P-LP..NENILSVFAL.
.P.GLTAVQGLFN.VGK...PK..........KG.....ETLIVTGAAGSVGSIVGQ...
.......................LAK.AEGL.RVIGVVGNQEK...........AD....
.............WIVNELGFDAA.INYKS-.........D..D...LDAQLAK......
.......AA....P...D.GIDLFFENTGGPIQHFIF.DRINAHGRVVVCGLISA.YD..
A..D......VP.....D.----LGP.-SW..LNII.............K..RR..ITIQ
GFTMP.D...H.FHQ.V.PE...LLEK.LTPYVMAGQIKH..RSHVL--..........Q
G.LESAI.......................EGLNLFSTG....ENKGKLIVQL
>tr|A1SZX0|A1SZX0_PSYIN/29-341 Alcohol dehydrogenase, zinc-binding domain protein OS=Psychromonas ingrahamii (strain 37) GN=Ping_3348 PE=4 SV=1
..................-ETA...VPA.I.KEG..EVLLRSVYLSLDPYMRGRMS....
...DA......KSYAPA.VEL.GE....................................
..............................................PLVG.GAVCRIEQ.
.........SH.NPD.FVVGDWV.V..A.F...A.GWQDYAV........S...DG-Q..
...S.........--.L......LK.I----D.A......S.-L-AH..HSYALGVLGM.
.P.GLTAYMGLLD.IGQ...PQ..........AG.....ETVVVAAATGAVGSLVGQ...
.......................IAK.LKGC.KVVGIAGGAEK...........CR....
.............YAVEQLGFDFC.LDHKS-.........E..N...LAEQLSK......
.......AC....D...N.GIDVYFESVGGKVFDAVF.PLLNTKARIPVCGLISQ.YN..
A..T......EL.....P.EGPDRLS.MLM..GTLL.............V..KR..IKAQ
GFIVFdD...Y.GDR.Y.NE...FSEA.MGEWLSDGKIKY..KEQIV--..........D
G.LENAP.......................SAFIGLLQG....ENFGKLIVRV
>tr|A1T7B3|A1T7B3_MYCVP/27-336 Alcohol dehydrogenase, zinc-binding domain protein OS=Mycobacterium vanbaalenii (strain DSM 7251 / PYR-1) GN=Mvan_2249 PE=4 SV=
..................-TAP...APE.P.GDG..EALVRTTYVGIDAAARTWLD....
...DQ......PGYLPP.VGL.GE....................................
..............................................VIRA.AGIGEVVQ.
.........SR.CAA.YSVGDIV.T..T.L...T.GFQEYTI........V...RD-D..
...L.........--.F.....tTP.V----PgP......G.-DQVD..QLAVMSIYGP.
.T.GATAYFGMTG.IGR...PQ..........PG.....ETVVVSAAAGATGSVAGQ...
.......................IAK.IAGA.RVVGIAGGPHK...........CR....
.............AVVEDFGFDAC.IDYRN-.........E..D...VPAALRQ......
.......HC....P...K.GVDVYFDNVGGPILDAVL.GRLAHKARVVLCGVISS.YL..
T..G......EH.....-.----PGP.ANY..VNLL.............A..KT..ALMQ
GFNAL.D...E.WGR.F.DE...AFAA.LRGWEEQGLLTH..REHIF--..........D
G.IESCV.......................DALNGLFTG....ANIGKTLVRL
>tr|A1TR51|A1TR51_ACIAC/25-337 Alcohol dehydrogenase, zinc-binding domain protein OS=Acidovorax avenae subsp. citrulli (strain AAC00-1) GN=Aave_2871 PE=4 SV=1
..................A-TD...TPA.L.QDG..QVLVRHHYLSLDPYMRGRMN....
...DS......KSYAAS.QPL.GE....................................
..............................................VMIG.GTVGEVAE.
.........SR.HPK.FAVGDKV.V..G.M...G.GWQEWSV........V...DG-Na.
.pgM.........--.L......RK.V----D.T......T.-H-VP..LSHYLGAVGM.
.P.GVTAWYGLVK.IIE...PK..........AG.....ETMVVSAASGAVGSAFGA...
.......................LAK.ARGC.RVVGIAGGPDK...........CR....
.............YVTEELGFDAC.IDHREH.........G..DlksMSQALKQ......
.......AC....P...Q.GIDGYFENVGGYILDAVL.LRANAFARVAVCGMIAG.YD..
G..Q......PL.....P.---LQNP.AL-..--IL.............I..NR..MKVQ
GFIVS.E...H.MEI.W.PE...ALKE.LGGLVGSGKLRP..RETIA--..........E
S.IAAAP.......................EAFLGLLKG....KNFGKQLVKL
>tr|A1UGF5|A1UGF5_MYCSK/23-331 Alcohol dehydrogenase, zinc-binding domain protein OS=Mycobacterium sp. (strain KMS) GN=Mkms_2718 PE=4 SV=1
..................-ESP...APE.P.ADG..EALLRTTFVGIDAAIRTWLN....
...DQ......RGYLPP.VQL.GE....................................
..............................................VIRA.AGIGEVVR.
.........SR.CDA.FAVGDVV.T..T.L...T.GFQEYAI........I...RD-D..
...L.........--.F.....sTP.I----AgR......E.-K-VD..QRAVMSVYGP.
.T.GATAYFGMTD.IGR...PR..........PG.....ETVVVSAAAGATGSVAGQ...
.......................IAK.IAGA.RVVGIAGGPQK...........CR....
.............TVVEDFGFDAC.IDYRS-.........A..D...LAAALKE......
.......HC....P...K.GVDVYFDNVGGAILDAVL.GRLAQNARVVLCGVISS.YL..
T..G......EH.....-.----PGP.ANY..VNLL.............S..RT..ALMQ
GFNAL.D...Q.WGR.F.EE...AFAA.LRSWDEQGLLVH..REHVF--..........E
G.IGSCV.......................DALNGLFAG....VNIGKMLVKI
>tr|A1UUS0|A1UUS0_BURMS/29-340 Oxidoreductase, zinc-binding dehydrogenase family protein OS=Burkholderia mallei (strain SAVP1) GN=BMASAVP1_0106 PE=4 SV=1
..................-TAA...VPV.P.APG..EVLLRTIWLSLDPYMRGRMS....
...DA......PSYAAP.VEL.GG....................................
..............................................VMVG.GTVSRVVS.
.........SS.VPA.FRDGDLV.L..S.N...A.GWQDYAV........S...DG-T..
...D.........--.L......MP.L-----.A......D.-V-AH..PSYALGVLGM.
.P.GFTAYFGLLH.IGE...PK..........AG.....ETVAVAAASGAVGAVVGQ...
.......................IAK.LKGC.RVVGIAGGADK...........CR....
.............YVAGTLGFDAC.VDHHD-.........P..D...FAKQLAA......
.......AC....P...D.GIDVYFENVGGAVFDAVL.PLLNDHARVPVCGLIAH.YN..
D..S......EL.....P.GGPNRLP.LLT..SSVL.............R..KR..IRMQ
GFIIL.D..hY.ADV.Y.PA...FLKD.MSEWVAQGKVKP..REDVV--..........D
G.LDAAP.......................RALIGLLGG....KNFGKVVVRV
>tr|A1UYH4|A1UYH4_BURMS/116-423 Oxidoreductase, zinc-binding dehydrogenase family protein OS=Burkholderia mallei (strain SAVP1) GN=BMASAVP1_1431 PE=4 SV=1
..................-EAP...LPP.L.GPG..EMLVRVLYLSMDPTNRVWMS....
...DI......PQYLPP.VAI.GD....................................
..............................................VMRA.LGIGRVVA.
.........SN.APG.FAEGDLV.Q..G.L...V.GWQDYAH........V...RA-D..
...E.........--.Ia...qyTK.L----PaA......L.-G-LP..LPRLLGACGM.
.S.GLTAYYGLTE.IAP...VQ..........PG.....ETLVVSAAAGSVGSVAGQ...
.......................IGK.IHGA.RVVGIAGGADK...........CR....
.............YLTDELGFDAA.VDYKS-.........D..D...WKRALKD......
.......AT....P...D.GVHVSFENVGGEIMRAVL.SRMAIGGRVALCGVIAN.YN..
N..G......RP.....A.-------.DDV..SVLI.............A..KR..LTMR
GFLIL.D...Y.RKS.-.RE...AIAT.LAGWLRDGRLKA..EETVA--..........D
G.LTNAP.......................DVLNRLFDG....SHRGKLVLRV
>tr|A1V4T8|A1V4T8_BURMS/26-331 Oxidoreductase, zinc-binding dehydrogenase family protein OS=Burkholderia mallei (strain SAVP1) GN=BMASAVP1_A1922 PE=4 SV=1
..................-ETP...LAP.L.AEG..EVRVRNHFLSIDPYMRGRMN....
...AG......RSYAEP.QPL.GE....................................
..............................................VMGG.GTAGEVVE.
.........SR.NPA.FAPGDRV.I..G.A...Y.GWQEYGT........S...AG-K..
...E.........--.L......RK.V----D.T......T.-R-VP..LSAYLGAAGM.
.P.GVTAWYGLNR.IIR...PR..........AG.....ETLVVSAASGAVGSVVGQ...
.......................LAK.LAGC.RAVGIAGGADK...........CR....
.............YVVDTLGFDAC.VDYKA-.........G..R...LADDLAA......
.......AA....P...D.GVDGCFENVGGAVLDATL.ARMNPFGRIAMCGMIAA.YD..
G..A......PA.....P.------L.ANP..ALIL.............R..ER..LLVQ
GFIVS.E...H.FDV.W.PE...ALAQ.LASLVANRQLHY..RETIA--..........Q
G.LERAP.......................DALLGLLKG....RNFGKQLVAL
>tr|A1VNC8|A1VNC8_POLNA/25-337 Alcohol dehydrogenase, zinc-binding domain protein OS=Polaromonas naphthalenivorans (strain CJ2) GN=Pnap_1846 PE=4 SV=1
..................-SSE...TPP.L.QDG..QVLVRHHYLSLDPYMRGRMS....
...DS......KSYTAP.QPL.GE....................................
..............................................VMLG.GTVGEVVE.
.........SR.SPR.FQPGDKV.V..G.M...G.GWQLYSV........V...NA-De.
.pgA.........--.L......RK.V----D.T......S.-H-VP..LSYYLGAVGM.
.P.GVTAWYGLVK.IIE...PK..........AG.....ETMVVSAATGAVGSAFAA...
.......................LAK.ARGC.RTVGIAGGPDK...........CR....
.............YAVEELGFDAC.IDYKLHq......daA..S...LSKALKE......
.......AC....P...D.GIDGYFENVGGMVLDAVL.PRMNAFGRIAVCGMIAG.YD..
G..K......PM.....P.---LTCP.AL-..--IL.............T..SR..LKVQ
GFIVT.E...H.MDI.W.PE...ALKE.LAGLVATGTLRP..RESVA--..........E
G.LEAAP.......................EAFLGLLKG....KNFGKQLVKL
>tr|A1W6L2|A1W6L2_ACISJ/25-337 Alcohol dehydrogenase, zinc-binding domain protein OS=Acidovorax sp. (strain JS42) GN=Ajs_1697 PE=4 SV=1
..................-TTD...TPA.L.QDG..QVLVRHHYLSLDPYMRGRMN....
...DS......KSYAAS.QPL.GE....................................
..............................................VMIG.GTVGEVVE.
.........SR.HPA.YAVGDKV.V..G.M...G.GWQEYSV........A...DG-Na.
.pgM.........--.L......RK.V----D.T......T.-H-VP..LSYYLGAVGM.
.P.GVTAWYGLVK.IID...PQ..........PG.....QTLVVSAASGAVGSAFGA...
.......................LAK.ARGC.RVVGIAGGPDK...........CR....
.............YVTDELGFDAC.VDHRAN.........G..DlksMARALKE......
.......AC....P...D.GIDGYFENVGGYILDAVL.LRANAFARVAVCGMIAG.YD..
G..Q......PL.....P.---LQNP.AL-..--IL.............I..NR..MRVE
[truncated: 262,354 more chars]
