# Supplementary material for: Subdivision of the MDR superfamily of medium-chain dehydrogenases/reductases through iterative hidden Markov model refinement
Source: BMC Bioinformatics. 2010 Oct 27;11:534. doi: 10.1186/1471-2105-11-534 (PMC2976758; doi:10.1186/1471-2105-11-534)
Supplement: Additional file 4 — MDR family alignment figures. Illustrations showing the mafft MSAs from Additional file 3: mdr-sequences. Red sequence identifiers denote sequences from UniProtKB/TrEMBL, while blue correspond to sequences from Swiss-Prot. The position cscores are shown in a bar plot under the MSA. Positions that contain gaps in over 90% of the sequences have been removed from the alignment in order to increase readability. [file 1471-2105-11-534-S4.ZIP › mdr/MDR003.seed]

>sp|Q03132|ERYA2_SACER/2864-3093 Erythronolide synthase, modules 3 and 4 OS=Saccharopolyspora erythraea GN=eryA PE=1 SV=3
................-RDVLLALGMYP.Q..........-------K-A-DM.GTEAAG
VVTAVG.......P...............DV..........D.AFA.PGDRVLG.L....
..F......qGAFAPIA.VTDHR.......LLARVP.D........GW.S..........
.........DADAAAV.PIAYTTAHYALHDLA....GLRA..G................Q
.................SVLIHAAAGGVGMAAVALA.R.RA.G................A
.EVLATA-GPAKHGTLR.-AL.GLDDEHIA...SSR...ETG.F...ARKF....RERT.
......GGR..G.VDVVLNSL.TGE.L.............L....DE.SA.DL..LA.ED
GVFVEMGKTDLR.DAG......................................DF---.
----RG..R.YAPFDLG---......EAGDDRLG.-..EILREVVG
>sp|Q71SP7|FAS_BOVIN/1586-1821 Fatty acid synthase OS=Bos taurus GN=FASN PE=2 SV=1
........prrhprnw-----------A.S..........-------R-NCLL.GMEFSG
R-----.......-...............--..........-.-DA.SGKRVMG.L....
..Vp.....aEGLATST.LVPQS.......FLWDVP.S........NW.T..........
.........LEEAASV.PVVYSTAYYALMVRG....RMQP..G................E
.................TVLIHSGSGGVGQAAIAIA.L.SL.G................C
.RVFPLVGSAEKRAYLQ.SRFpQLNETSFA...NSR...DTS.F...EQHV....LWHT.
......AGK..G.ADLVLNSL.AEE.K.............L....QA.SV.RC..LA.QH
GRFLEIGKFDLS.KNH......................................PLGMA.
IFLKNV..T.FHGILLDSLF......EENNTMWQeV.sTLLKAGIR
>sp|P12276|FAS_CHICK/1577-1823 Fatty acid synthase OS=Gallus gallus GN=FASN PE=1 SV=5
................-WDIMLATGKLSpD..........AIPGNWTLQQCML.GMEFSG
R-----.......-...............--..........-.-DL.AGRRVMG.L....
..Lp.....aKGLATVV.DCDKR.......FLWEVP.E........NW.T..........
.........LEEAASV.PVVYATAYYALVVRG....GMKK..G................E
.................SVLIHSGSGGVGQAAIAIA.L.SM.G................C
.RVFATVGSAEKREYLQ.ARFpQLDANSFA...SSR...NTT.F...QQHI....LRVT.
......NGK..G.VSLVLNSL.AEE.K.............L....QA.SL.RC..LA.QH
GRFLEIGKFDLS.NNS......................................QLGMA.
LFLKNV..A.FHGILLDSIF......EEGNQEWEvV.sELLTKGIK
>sp|P49327|FAS_HUMAN/1573-1819 Fatty acid synthase OS=Homo sapiens GN=FASN PE=1 SV=2
................-RDIMLATGKLSpD..........AIPGKWTSQDSLL.GMEFSG
R-----.......-...............--..........-.-DA.SGKRVMG.L....
..Vp.....aKGLATSV.LLSPD.......FLWDVP.S........NW.T..........
.........LEEAASV.PVVYSTAYYALVVRG....RVRP..G................E
.................TLLIHSGSGGVGQAAIAIA.L.SL.G................C
.RVFTTVGSAEKRAYLQ.ARFpQLDSTSFA...NSR...DTS.F...EQHV....LWHT.
......GGK..G.VDLVLNSL.AEE.K.............L....QA.SV.RC..LA.TH
GRFLEIGKFDLS.QNH......................................PLGMA.
IFLKNV..T.FHGVLLDAFF......NESSADWReV.wALVQAGIR
>sp|P19096|FAS_MOUSE/1566-1812 Fatty acid synthase OS=Mus musculus GN=Fasn PE=1 SV=2
................-RDIMLATGKLSpD..........AIPGKWASRDCML.GMEFSG
R-----.......-...............--..........-.-DR.CGRRVMG.L....
..Vp.....aEGLATSV.LLSSD.......FLWDVP.S........SW.T..........
.........LEEAASV.PVVYTTAYYSLVVRG....RIQR..G................E
.................TVLIHSGSGGVGQAAISIA.L.SL.G................C
.RVFTTVGSAEKRAYLQ.ARFpQLDDTSFA...NSR...DTS.F...EQHV....LLHT.
......GGK..G.VDLVLNSL.AEE.K.............L....QA.SV.RC..LA.QH
GRFLEIGKFDLS.NNH......................................PLGMA.
IFLKNV..T.FHGILLDALF......EEANDSWReV.aALLKAGIR
>sp|P12785|FAS_RAT/1567-1813 Fatty acid synthase OS=Rattus norvegicus GN=Fasn PE=1 SV=3
................-RDIMLATGKLSpD..........AIPGKWASRDCML.GMEFSG
R-----.......-...............--..........-.-DK.CGRRVMG.L....
..Vp.....aEGLATSV.LLSPD.......FLWDVP.S........SW.T..........
.........LEEAASV.PVVYTTAYYSLVVRG....RIQH..G................E
.................TVLIHSGSGGVGQAAISIA.L.SL.G................C
.RVFTTVGSAEKRAYLQ.ARFpQLDDTSFA...NSR...DTS.F...EQHV....LLHT.
......GGK..G.VDLVLNSL.AEE.K.............L....QA.SV.RC..LA.QH
GRFLEIGKFDLS.NNH......................................PLGMA.
IFLKNV..T.FHGILLDALF......EGANDSWReV.aELLKAGIR
>sp|Q02251|MCAS_MYCBO/1460-1703 Mycocerosic acid synthase OS=Mycobacterium bovis GN=mas PE=1 SV=2
................-ADVLIAFGRFP.I..........--IDDREP---QL.GMDFVG
VVTAVG.......E...............GV..........T.GHQ.VGDRVGG.F....
..Se.....gGCWRTFL.TCDAN.......LAVTLP.P........GL.T..........
.........DEQAITA.ATAHATAWYGLNDLA....QIKA..G................D
.................KVLIHSATGGVGQAAISIA.R.AK.G................A
.EIFATAGNPAKRAMLR.-DM.GV--EHVY...DSR...SVE.F...AEQI....RRDT.
......DGY..G.VDIVLNSL.TGA.A.............Q....RA.GL.EL..LA.FG
GRFVEIGKADVY.GNT......................................RLGLF.
PFRRGL..T.FYYLDLALMS......VTQPDRVR.-..ELLATVFK
>sp|Q7TVK8|PHAS_MYCBO/1467-1710 Phthioceranic/hydroxyphthioceranic acid synthase OS=Mycobacterium bovis GN=pks2 PE=3 SV=1
................-ADVLIAFGRYP.S..........--FEGHLP---QL.GTDFAG
VVTAVG.......P...............GV..........T.DHK.VGDHVGG.M....
..Sp.....nGCWGTFV.TCDAR.......LAATLP.P........GL.G..........
.........DAQAAAV.TTAHATAWYGLHELA....RIRA..G................D
.................TVLIHSGTGGVGQAAIAIA.R.AA.G................A
.EIFATAGTPQRRELLR.-NM.GI--EHVY...DSR...SIE.F...AEQI....RRDT.
......NGR..G.VDVVLNSV.TGA.A.............Q....LA.GL.KL..LA.FR
GRFVEIGKRDIY.GDT......................................KLGLF.
PFRRNL..S.FYAVDLGLLS......ATHPEELR.-..DLLGTVYR
>sp|A1KQG0|PHAS_MYCBP/1467-1710 Phthioceranic/hydroxyphthioceranic acid synthase OS=Mycobacterium bovis (strain BCG / Pasteur 1173P2) GN=pks2 PE=3 SV=1
................-ADVLIAFGRYP.S..........--FEGHLP---QL.GTDFAG
VVTAVG.......P...............GV..........T.DHK.VGDHVGG.M....
..Sp.....nGCWGTFV.TCDAR.......LAATLP.P........GL.G..........
.........DAQAAAV.TTAHATAWYGLHELA....RIRA..G................D
.................TVLIHSGTGGVGQAAIAIA.R.AA.G................A
.EIFATAGTPQRRELLR.-NM.GI--EHVY...DSR...SIE.F...AEQI....RRDT.
......NGR..G.VDVVLNSV.TGA.A.............Q....LA.GL.KL..LA.FR
GRFVEIGKRDIY.GDT......................................KLGLF.
PFRRNL..S.FYAVDLGLLS......ATHPEELR.-..DLLGTVYR
>sp|A5U9F4|PHAS_MYCTA/1467-1710 Phthioceranic/hydroxyphthioceranic acid synthase OS=Mycobacterium tuberculosis (strain ATCC 25177 / H37Ra) GN=pks2 PE=3 SV=1
................-ADVLIAFGRYP.S..........--FEGHLP---QL.GTDFAG
VVTAVG.......P...............GV..........T.DHK.VGDHVGG.M....
..Sp.....nGCWGTFV.TCDAR.......LAATLP.P........GL.G..........
.........DAQAAAV.TTAHATAWYGLHELA....RIRA..G................D
.................TVLIHSGTGGVGQAAIAIA.R.AA.G................A
.EIFATAGTPQRRELLR.-NM.GI--EHVY...DSR...SIE.F...AEQI....RRDT.
......NGR..G.VDVVLNSV.TGA.A.............Q....LA.GL.KL..LA.FR
GRFVEIGKRDIY.GDT......................................KLGLF.
PFRRNL..S.FYAVDLGLLS......ATHPEELR.-..DLLGTVYR
>sp|O07798|PHAS_MYCTU/1467-1710 Phthioceranic/hydroxyphthioceranic acid synthase OS=Mycobacterium tuberculosis GN=pks2 PE=1 SV=1
................-ADVLIAFGRYP.S..........--FEGHLP---QL.GTDFAG
VVTAVG.......P...............GV..........T.DHK.VGDHVGG.M....
..Sp.....nGCWGTFV.TCDAR.......LAATLP.P........GL.G..........
.........DAQAAAV.TTAHATAWYGLHELA....RIRA..G................D
.................TVLIHSGTGGVGQAAIAIA.R.AA.G................A
.EIFATAGTPQRRELLR.-NM.GI--EHVY...DSR...SIE.F...AEQI....RRDT.
......NGR..G.VDVVLNSV.TGA.A.............Q....LA.GL.KL..LA.FR
GRFVEIGKRDIY.GDT......................................KLGLF.
PFRRNL..S.FYAVDLGLLS......ATHPEELR.-..DLLGTVYR
>tr|A1C588|A1C588_ASPCL/1951-2196 Polyketide synthase, putative OS=Aspergillus clavatus GN=ACLA_002670 PE=3 SV=1
................-KDLLVAMGEID.Q..........---------P-GF.GHEGAG
IIVGVG.......S...............SV..........S.TFK.VGDRVMY.Lgdps
pgR......mGTLRTRS.RIHSG.......LAIKIS.D........TM.G..........
.........FEIAAGL.PIIYGTVIYSLGHVA....RLCA..G................E
.................KVLIHAAAGGIGQAAIQYA.Q.AK.G................A
.EIFVTLSSLEKKQFIM.DNS.HIRADHIF...SSR...DLN.F...SAGI....KRIA.
......P-A..G.VDVVLNSL.SGE.A.............L....RE.SW.AC..VA.PF
GRFVEIGKLDLQ.AGS......................................KLDMT.
PFLHNV..S.FSGVDLNALD......EKRPEICQ.-..DLLQETIQ
>tr|A1C8I8|A1C8I8_ASPCL/1793-2037 Polyketide synthase, putative OS=Aspergillus clavatus GN=ACLA_043440 PE=4 SV=1
................-RDILVALGIVE.L..........-------PVR-LF.GIEAAG
IVTRVG.......A...............DVs........pD.DLQ.VGDRVVC.F....
..Cr.....kDAFSTYT.TTLAA.......VCVRIP.D........RL.T..........
.........FDQAGTM.LIPYFTSIHSMVNVG....RVTK..G................H
.................SVLIHSACGGVGLAAIQVA.Q.ML.E................A
.EVYATVGSEEKVKYLV.ENY.GIPRNRLF...NSR...DKS.F...VDGV....MRET.
......NGR..G.MDFILNSL.SGE.L.............L....HA.TW.SC..VA.EF
GTLLEIGKRDLI.GDG......................................KLDMK.
PFLANR..N.YCCVDIDGLW......-KRIHVAR.-..ALIFSILD
>tr|A1C9K7|A1C9K7_ASPCL/1823-2073 Polyketide synthase, putative OS=Aspergillus clavatus GN=ACLA_055790 PE=4 SV=1
................-KDVMIVMGILP.G.........gDTITDGSS---PI.GLEGTG
YITKIG.......T...............EV..........T.NVA.VGDRVMS.I....
..Gc....esVGMATTI.KRPAN.......LCIKIP.D........QL.S..........
.........DEEAATM.PVAYITVLMFLVEKW....KLER..G................Q
.................SILIHSAAGGVGICAIYVA.K.WI.G................A
.EIYATVGSEEKADFLT.REF.GIPRARIF...SSR...AST.F...LDGV....LEAT.
......DGV..G.VDLVLNSL.SGE.L.............L....HA.SW.KC..VA.PY
GAMVEIGKRDMV.GRG......................................KLALD.
PFEDNR..T.FLGGDVARLL......VTHKATVA.-..RLLSLTME
>tr|A1CCB3|A1CCB3_ASPCL/1880-2122 Polyketide synthase, putative OS=Aspergillus clavatus GN=ACLA_061310 PE=4 SV=1
................-REVMVALGQLE.E..........---------P-LT.GYECSG
IITRLG.......P...............NTe........qS.GLK.VGDRVAA.L....
..C......kGRIASKG.RTYWT.......SVVKVP.D........EM.P..........
.........SKMAASF.PAAYTTAYGSLIQVA....GLQK..G................E
.................SVLIHAASGATGQAAIVIA.Q.HV.G................A
.EVFATCSTEGKRDLLV.EHY.GIKPDHIF...ASR...SGS.F...AAGI....MTKT.
......NGK..G.VDVILNSL.SGP.L.............L....KA.SW.DC..MA.RF
GRFVDITKVDME.ANR......................................WLQTA.
PFSRCS..M.FSSFDLLQLT......ECRGRLTH.-..AALSESLN
>tr|A1CD09|A1CD09_ASPCL/1750-1992 Polyketide synthase, putative OS=Aspergillus clavatus GN=ACLA_063870 PE=4 SV=1
................-RDVMVAMGQLS.M..........---------D-IM.GFECSG
VVTQVG.......S...............LAs........qH.GFK.IGDRVCA.L....
..M......rGHWENRV.CLHWT.......SVVAIP.D........GM.T..........
.........FEVAASI.PMAFTTSYYALYETA....RLQP..G................E
.................SVLIHAAAGGVGQAAIILA.Q.RV.G................A
.EVFVTAGSPEKREYLS.RQF.GIPEDHIF...SSR...DAE.F...ASQL....MEIT.
......AGK..G.VDVVLNSL.AGE.L.............L....QR.TF.NC..VA.PF
GRFVEIGKRDLE.QNK......................................QLEMH.
AFTRHI..S.FSSVDLIALG......ELKGAVVS.-..RIMNDIMR
>tr|A1CFW1|A1CFW1_ASPCL/1925-2167 Polyketide synthase, putative OS=Aspergillus clavatus GN=ACLA_094600 PE=4 SV=1
................-RDVLIALGRLD.S..........---------E-AL.GAEFAG
QVTKVG.......S...............SC..........H.RFK.PGDKVLA.C....
..Y......pSRHASFV.RLDQD......mTVIKIPdD........EI.S..........
.........FSQAAAL.PVAYATAWIALTQIA....RLQP..G................E
.................TILIHSGAGGTGQAAIQVS.Q.LL.G................A
.RVFTTVSSEFKKKLLV.EKF.QIPGEQIF...SSR...NTL.F...AKAV....KQLT.
......GTK..G.VDVVFNSL.SSE.G.............L....IA.SW.ES..IA.PY
GRFIEIGKNDIL.SNS......................................KLPML.
CFEQNV..T.FAAVDLAAMT......MDRPQVVT.-..AALESVMA
>tr|A1CMV8|A1CMV8_ASPCL/1896-2135 Polyketide synthase, putative OS=Aspergillus clavatus GN=ACLA_098370 PE=4 SV=1
................-KDVMVAMGKVS.G..........-----------PL.GLECSG
RVTRIG.......R...............KV..........T.KFR.PGDRVWT.T....
..V......lGAYRSRV.RCHES.......LFHLIP.A........GM.S..........
.........YETAASL.PLVYMTVYYSLFEVA....RMRR..G................E
.................KILIHAASGGVGQAAIILA.Q.TL.D................A
.EIFATVGSDQKKQAIM.DLY.GIPEDHIF...NSR...DLT.F...AKGI....KRMT.
......EDR..G.VDVVLNSL.AGE.A.............L....RL.SF.QC..LA.MY
GRFIELGKTDIL.GNS......................................GLEMA.
PFNGNI..T.FASVDIAMIM......EMDRQTTA.-..RILAEMAV
>tr|A1CUS7|A1CUS7_ASPCL/1768-2007 Polyketide synthase, putative OS=Aspergillus clavatus GN=ACLA_087700 PE=4 SV=1
................-KDCLVALGRVD.Q..........---------T-TI.GLECAG
IVRRAA.......N...............G-..........S.LFQ.AGDRVVV.C....
..K......tGSFRTYV.RSPQD.......CVVKVP.D........IL.S..........
.........FTEAAAI.PTNFATAYHALYEVA....RLQQ..G................E
.................TILIHSGAGGTGQAAIQIA.Q.HL.G................A
.EVFTTVSSEEKKQLLV.ELY.GLNPDHIL...YSR...DLS.F...ADGI....KRLT.
......DNK..G.VDVVLNSL.SGE.A.............L....VA.SW.EC..VA.PY
GRFIEIGIKDIL.AHN......................................TLPMF.
RFARNV..S.FSAVDLAAIM......VERPHLLQ.-..RALQTVID
>tr|A1CYH3|A1CYH3_NEOFI/1925-2167 Polyketide synthase, putative OS=Neosartorya fischeri (strain ATCC 1020 / DSM 3700 / NRRL 181) GN=NFIA_033590 PE=4 SV=1
................-RDVLIALGRLD.S..........---------E-AL.GAEFAG
LVTKVG.......S...............SC..........R.KFQ.PGDRVLA.C....
..Y......pSRHANYV.RLEEN......mAVIRIP.D........TMlS..........
.........FSEAAAL.PVAYATAWIALNQIA....RLQQ..G................E
.................TILIHSGAGGTGQAAIQIA.Q.LL.G................A
.SVFTTVSDQNKKRLLV.EKY.NIPENNIF...SSR...STL.F...MKGI....KRLT.
......NNK..G.VDVVLNSL.SSE.G.............L....IA.SW.ES..IA.PY
GRFIEIGKNDIL.SNA......................................KLPML.
QFEQNI..T.FAAVDLAAMT......MDRPHVVT.-..AALETILS
>tr|A1D5E5|A1D5E5_NEOFI/1734-1980 Polyketide synthase, putative OS=Neosartorya fischeri (strain ATCC 1020 / DSM 3700 / NRRL 181) GN=NFIA_023490 PE=4 SV=1
................-KDLANAMGFVP.A..........N------E-H-LF.GLECTG
TVTAIG.......D...............AV..........P.TVK.PGDRVLM.V....
..Rr....dgGCFANRV.RNRWR.......AVHPLP.D........WI.S..........
.........FEAGTTL.GIAVHTAVYGLVTLA....NLQK..G................Q
.................SVLIHSASGGVGLAAIELC.H.YL.G................A
.EIFVTVGTDAKRDFLA.EHY.GVRRDRMF...SSR...STA.F...AKDL....MRAT.
......NGR..G.VDVCLNSL.TGD.M.............L....HE.SW.RC..IA.EN
GTLVEIGKKDML.DRN......................................SLSME.
PFDRNC..S.YRALDLSRKSi....sDETTYQTG.-..VYIMDLVR
>tr|A1D5V0|A1D5V0_NEOFI/1796-2040 Polyketide synthase, putative OS=Neosartorya fischeri (strain ATCC 1020 / DSM 3700 / NRRL 181) GN=NFIA_062550 PE=4 SV=1
................-RDILVALGIVE.L..........-------PVR-LF.GIEAAG
IVTRVG.......A...............DVs........pD.DLQ.VGDRVVC.F....
..Cr.....kDAFSTYT.TTLAA.......VCVRIP.D........SL.T..........
.........FDQAGTM.LIPYFTAIHSMVNVG....RVTK..G................Q
.................SVLIHSACGGVGLAAIQVA.Q.ML.E................A
.DVYVTVGSEEKVKYLM.ENY.HIPRNRIF...HSR...DRS.F...VDGV....MRET.
......EGR..G.MDFILNSL.SGE.L.............L....HA.TW.SC..VA.EF
GTLLEIGKRDLI.GDG......................................KLDMK.
PFLANR..N.YCCVDIDGLW......-KRIHVAR.-..ALIFSILD
>tr|A1DDM6|A1DDM6_NEOFI/1359-1609 Polyketide synthase, putative (Fragment) OS=Neosartorya fischeri (strain ATCC 1020 / DSM 3700 / NRRL 181) GN=NFIA_073990 PE=4 S
...............t--DVLIAMGVIN.S..........VDALGDGY-N-TF.GLEGAG
YVSKVG.......T...............DV..........D.HVK.PGDKVML.I....
..Gt....nsTGIATQV.QRPGG.......FVLPIP.D........HL.S..........
.........FEDAATM.PAVYVTVLLGLFDKA....HLAK..G................Q
.................SILIHAAAGGIGIAAINVA.R.WI.G................A
.DIYCTVGSEEKAEFLV.KEF.GIPRNRIF...HSR...DTS.F...RDDL....MAAT.
......DGV..G.VDCVLNSV.SGE.L.............L....HT.SW.EC..VA.SS
GCMVEIGKRDMI.GRG......................................QLALG.
KFEDNR..T.FIGADLSRYT......VFNKPAVA.-..RLMRMMLD
>tr|A1DK13|A1DK13_NEOFI/1768-2008 Polyketide synthase, putative OS=Neosartorya fischeri (strain ATCC 1020 / DSM 3700 / NRRL 181) GN=NFIA_004080 PE=4 SV=1
................-RDIMISMGFLG.H..........-------K-G-QL.GIEASG
IIRQCG.......K...............NI..........A.QLH.PGDRVIV.A....
..Q......pGLFRTRA.IVPSS.......RCVSIS.P........SM.S..........
.........LEEGASL.AVVFGTALYCLMDIA....RLEK..G................Q
.................SVLIHAACGGVGLAAIQVC.Q.MI.G................A
.EIYATAGSEAKADYLV.HNM.GIPRQRIF...NSR...DGS.F...LPAL....MGVT.
......QGR..G.VDVVLNSL.AGE.L.............L....HA.SW.KC..VA.EF
GKMIEIGKRDFL.EHG......................................KLDME.
AFGGNR..A.FFGVDLIRLG......-EKPGLVS.-..RLVAQAMA
>tr|A1DNL6|A1DNL6_NEOFI/1803-2044 Polyketide synthase, putative OS=Neosartorya fischeri (strain ATCC 1020 / DSM 3700 / NRRL 181) GN=NFIA_057360 PE=4 SV=1
................-KDIMVSMGLMG.D..........T--------S-EM.GLEGSG
IVRRVG.......R...............SV..........T.TLQ.AGDRVLF.A....
..G......kGMMATRK.VMPVG.......SCIKIP.S........DL.S..........
.........LEDAAAG.PCVFTTVIYSLMHVG....QLRK..G................Q
.................SVLIHSACGGVGLAAIQVC.Q.MI.G................T
.EIFVTVGSSEKKKHLI.DNL.QIPEHHIF...DSR...SPS.F...LPDV....MRIT.
......NNR..G.VDIVLNSL.SGE.L.............L....HA.SW.KC..VA.PF
GKMIELGKRDFL.GHG......................................KLDMD.
LFADNR..T.FIGVDLSQLS......DKSPELFR.-..GMIDDCLQ
>tr|A2Q7L3|A2Q7L3_ASPNC/1672-1914 Contig An01c0050, complete genome. OS=Aspergillus niger (strain CBS 513.88 / FGSC A1513) GN=An01g01130 PE=3 SV=1
................--DVYVMAGRVS.T.........kN--------A-TC.SSEFTG
QIVELG.......A...............DV..........Q.SFK.VGDRVAV.M....
..H......nGHFGTYE.TVPWW.......SCIRLE.E........HE.D..........
.........LVSMAGV.LVVFFTAVYALEYRA....RLEP..G................E
.................SLLIHSAAGAVGIATIQLA.Q.HL.G................V
gDIYATVGNEEKKRYLV.EHF.GLRSENIF...SSH...DTR.F...AEKI....KVQT.
......RGR..G.VNVILNSL.VGD.L.............L....HE.SW.DC..LA.DW
GRFVEIGKRDIL.DCG......................................KLNMS.
TFARGT..T.FTSFDLNMLN......ELDTPEAA.-..RQLKRTIL
>tr|A2Q7V0|A2Q7V0_ASPNC/496-740 Function: FUM5 of G. fujikuroi is a PKS gene required for fumonisin biosynthesis OS=Aspergillus niger (strain CBS 513.88 / FGSC
................-RDVLVGMGVFG.S..........A--------D-EL.GLEGTG
VVRRVA.......S...............DV..........K.DLQ.AGDHVVM.L....
..A......wRLFRTRV.VLSAT.......ACRKLP.A........NT.P..........
.........MDDAATV.GSVYMTAIFCLCHLA....RLQN..G................N
.................SVLIHSACGGLSLAAIQVC.K.VM.G................A
.KIFATVGSDEKVEYLV.KTF.GIPRSHIF...SSR...NTD.F...LPGL....MAET.
......QAR..G.ADIVLNSL.SGK.L.............L....HT.SW.EC..VA.PY
GRFIEVGKRDYL.ANG......................................QLAMA.
PFIQNR..S.YIGFDLFQMG......KEKPRDYDlL.lQLFREWYE
>tr|A2Q977|A2Q977_ASPNC/1781-2021 Similarity to polyketide synthase FUM5 - Gibberella moniliformis OS=Aspergillus niger (strain CBS 513.88 / FGSC A1513) GN=An01g
................-RDVLLAMGIVE.A..........N------N-L-GI.GLEGSG
VITDVG.......A...............GV..........T.DLQ.VGDRVFY.L....
..D......dNCFSTRI.TMSAM.......RCAKIP.S........FL.S..........
.........YEEAATM.PCVYATVIHSLVDIG....GLQS..G................Q
.................SVLIHSACGGIGIAAINVC.Q.SIgG................V
.QVYVTVGNQDKVRYLM.ETF.NIPRASIF...NSR...DTS.F...REDV....LAHT.
......NGR..G.VDLVLNSL.SGE.L.............L....HA.SW.EC..VA.PY
GKMLEIGKRDFI.GKA......................................KLSMD.
IFEANR..S.FIGIDLA---......RFDAARCH.-..PLLTRTVQ
>tr|A2QBL3|A2QBL3_ASPNC/1834-2074 Remark: 4 possible sequencing errors were predicted by genewise OS=Aspergillus niger (strain CBS 513.88 / FGSC A1513) GN=An02g0
................-RDVLLSLGQIP.Y..........---------A-EA.WQEGAG
VVTRVG.......S...............KC..........T.RFK.PGDRVVG.F....
..V......pQPFQART.VFRED......tPVVHIP.P........GL.S..........
.........YAEAAGI.PTSFLTAWFSLIEVG....RIKT..G................E
.................SVLIHSGAGGTGQALIQIA.L.Y-.H................A
.EIYTTVGTEEKKRLIM.DRY.PIPEDHIF...SSR...STD.F...APTI....MQLT.
......DGK..G.VDIVVNSL.SGE.G.............L....VQ.SW.EC..TA.SY
GRFVELGKKDIL.ANA......................................KLPMR.
RFLKNV..T.YSCFDLALLQ......QNHQRGSR.-..ASLETVMS
>tr|A2QE52|A2QE52_ASPNC/1790-2033 Putative frameshift OS=Aspergillus niger (strain CBS 513.88 / FGSC A1513) GN=An02g09430 PE=4 SV=1
................-KDLMMSLGVVE.R..........T------K-TMDF.CFEGSG
FVTRVG.......S...............EV..........T.TLR.VGDPVVV.F....
..D......pQPTKTLA.VFPAD.......RVVPAP.K........HL.T..........
.........LAEAAAT.PSAYLTAIYTLIEIG....KLQK..G................Q
.................TVLIHSACGAVGLAAVHVC.Q.NI.G................A
.KVFASVGSDEKVEYLM.KSF.GIPRSRIF...DSH...SVS.F...LSGI....MRET.
......NGR..G.VDLVLNSL.AGE.L.............L....RA.SW.KC..VA.QF
GKLLEIGKRDIL.GHG......................................MLDLN.
GFQGCR..S.YCGFDLYSVA......HHDAETLR.-..WALEKAIS
>tr|A2QH06|A2QH06_ASPNC/1840-2082 Similarity to polyketide synthase PKS1 - Cochliobolus heterostrophus OS=Aspergillus niger (strain CBS 513.88 / FGSC A1513) GN=A
................-RDVLVALGRLE.S..........---------D-TL.GAEFAG
EVVQVG.......D...............QC..........Q.KFQ.PGDRVVA.F....
..H......aSRYANYV.TVREDm.....pVVGIRN.E........KM.L..........
.........FTTAAAI.PVAYATAWITLTKIA....GLQA..G................E
.................SILIHSGAGGTGQAAIQVA.R.YL.G................A
.TVFATVSTDEKRQLLM.DRY.NIPTEHIF...SSR...NTL.F...AKGI....RRLT.
......TDR..G.VDVVLNSL.SGD.G.............L....IA.SW.EC..IA.PY
GRFVEIGKNDIL.SNS......................................KLPML.
QFERNV..S.FTAIDLAEMA......IDRPHIIR.-..AALETVFS
>tr|A2QHC4|A2QHC4_ASPNC/1828-2069 Contig An03c0200, complete genome. OS=Aspergillus niger (strain CBS 513.88 / FGSC A1513) GN=An03g06380 PE=4 SV=1
................-KDLMFALGLLV.T..........-------D-L-PL.GIEGSG
VVRRIG.......S...............EV..........V.DLH.AGDAVIV.I....
..Q......qGTFKTRL.ITRET.......NCMRIP.G........GI.S..........
.........LEQASAM.PCVYATAIYSLLTIG....NLNK..G................Q
.................TVLVHSACGGVGLAAIDIC.R.MV.G................A
.EIYATVSSEEKIQFLM.KNF.NLPRDRIF...DSR...SVS.F...RRGV....LAAT.
......NER..G.VDLVLNSL.AGE.L.............L....HA.SW.DC..VA.PM
GKMIEIGKRDML.EHG......................................KLEMV.
HFANNR..S.FFGVDLSEML......DDYPDLVR.-..GAINEMFT
>tr|A2QKB6|A2QKB6_ASPNC/1925-2167 Remark: the multifunctional polyketide synthase OS=Aspergillus niger (strain CBS 513.88 / FGSC A1513) GN=An04g10030 PE=4 SV=1
................-RDIFVLLGRLS.D..........-------G-D-SI.GTECSG
IVTRVG.......A...............AA..........TsDLK.PGDRVCA.V....
..L......lDCFRTLV.RCHYQ.......FVSKIP.D........AL.S..........
.........FAAGAAI.PLGGVTAYHSLVQIA....RLRK..G................E
.................TVLIHSGAGGTGQMAIKVA.Q.AL.G................A
.KVFATVGSDDKRDLLE.RLY.GIPKEHIF...YSR...DTS.F...QRHV....MRLT.
......GGR..G.VDVVLNSL.SGD.G.............L....IA.SW.EC..VA.PY
GRFVELGKSDIQ.SNS......................................KLPMR.
NFGRNV..S.FSVVAIDQMH......YDRPYIIQ.-..ESLGPVVE
>tr|A2QT95|A2QT95_ASPNC/1788-2026 Contig An09c0040, complete genome. OS=Aspergillus niger (strain CBS 513.88 / FGSC A1513) GN=An09g01290 PE=4 SV=1
................-KDTLVAMGLIG.N..........P--------N-DM.GLEGTG
VVRRVA.......S...............DV..........T.DLV.PGDHVGA.L....
..G......nGLFCNRA.VLPRE.......ALSKLP.E........RL.A..........
.........LEDGAAM.LTVYCTAIYSLMLVG....NLQK..G................Q
.................SVLIHSAAGGVGIAAINIC.E.ML.D................A
.TIYATVGNAEKAEYLT.KTY.GIPKSQIF...HSR...NTS.F...VQDV....MHAT.
......NGR..G.VDVVLNSL.SGE.L.............L....HA.SW.QC..VA.AY
GKMIEIGRRDIL.SHG......................................MLSLS.
PFSEDR..T.FHAVNLANVS......RDRPD-IA.-..--MSTHMG
>tr|A2QTF6|A2QTF6_ASPNC/1898-2144 Function: lovF from A. terreus specifies formation of 2-methylbutyrate. OS=Aspergillus niger (strain CBS 513.88 / FGSC A1513) G
................-RDVMVAMGQLE.A..........N--------A-IM.GFECAG
TIVRLG.......A...............TAa........aK.GFA.VGDRVCT.L....
..L......rGHWATRP.RAPWT.......SVMRIP.Q........HL.S..........
.........DQEAASF.PTVFATAYIALHETA....RLQR..G................E
.................SILIHAATGGVGQAAIQLA.Q.LI.G................A
.EIYATASTPAKRQLLH.ETY.GIPENNIF...CSR...DPS.F...ATDV....HLRT.
......DGR..G.VDVVLNSL.AGR.L.............L....QE.SF.NC..LA.EF
GRMVEIGKRDLE.QHS......................................GLDMY.
PFTRNV..S.FSSVDLLTWQ......SRRGADIScV.lQSLSKLLG
>tr|A2QUE2|A2QUE2_ASPNC/1748-1988 Remark: FUM5 is a PKS gene required for fumonisin biosynthesis. (Fragment) OS=Aspergillus niger (strain CBS 513.88 / FGSC A1513
................-RDIMIQLGFMA.S..........-------R-D-EL.GVEASG
IVRQCG.......S...............NV..........K.QVK.PGDKVML.L....
..R......pGLFCSRL.CVPVS.......TCVRLP.A........WC.S..........
.........LEDAASM.AVAYGTALYCLTDIA....RLEK..G................Q
.................SVLIHAACGGVGLAAISLC.Q.ML.G................A
.EIYASVGSEEKASYLV.KTF.HIPRDRIF...NSR...DCS.F...LPGI....LRET.
......DGR..G.VDVVLNSL.AGE.L.............L....HA.SW.SC..VA.EF
GKMIEIGKRDIL.EHG......................................KLPMD.
AFGGNR..A.FFGVDLIRLG......-QKPGAFT.-..SLTSRVMD
>tr|A2QW54|A2QW54_ASPNC/2032-2274 Contig An11c0150, complete genome. OS=Aspergillus niger (strain CBS 513.88 / FGSC A1513) GN=An11g03920 PE=4 SV=1
................-KDCLIALGRVP.A..........---------D-TL.GNECAG
VVTRVG.......P...............ACs........pD.KVR.VGDRVCM.S....
..T......vEAFKTYA.RSKVQ.......CVCRLP.D........AM.S..........
.........FTTAAAI.PTQFVTAWTSLVQIG....RLTQ..G................E
.................KVLIHAGAGGTGQAAIQIS.Q.YL.G................A
.DVYVTVSSEAKRDLLM.DTY.AIPEGRIF...YSR...DVA.F...AQGV....KDAT.
......GGR..G.VDLVLNSL.SGE.C.............L....LA.SW.DC..LA.PY
GRFVEIGKKDIL.DNA......................................RLPML.
PFNRGV..S.FSAFDGSTWM......LERPEQAE.-..RGIHTIMA
>tr|A2QWL0|A2QWL0_ASPNC/1808-2050 Function: the Gibberella polyketide synthase is required for fumonisin biosynthesis. OS=Aspergillus niger (strain CBS 513.88 / 
................-ADVLGALAVVP.F..........P------D-N-GL.GVEASG
VVRHVG.......P...............DV..........K.RLC.PGDRVML.R....
..E......dGAFATHA.IASEK.......LCAKIP.S........DL.S..........
.........FEDAATM.PVVFATAIYSMFDLG....GLQE..G................Q
.................SILIHSACGGVGIAAIQLA.R.MT.G................A
.TIYATVGSDEKVRYLM.ETF.GLPRNRIF...NSH...DSS.F...VEGV....MRET.
......QGQ..G.VDLALNSL.SGE.L.............L....HA.TW.RC..LA.EF
GKMVDIGKRDML.GAA......................................RLDMG.
HFLGGR..T.YSCFYLDLLR......DKRPSECK.-..RLLELIIT
>tr|A2QWP6|A2QWP6_ASPNC/1741-1979 Catalytic activity: 6 Malonyl-CoA + Propanoyl-CoA = 7 CoA + 6-Deoxyerythronolide b. OS=Aspergillus niger (strain CBS 513.88 / F
................-HDLLSALDQFA.N..........---------P-TF.GHECSG
IIRNVG.......K...............AV..........T.KYR.TGDRVMA.W....
..S......sGAFANFT.RVPEA.......MVQPMP.F........GM.P..........
.........FPVAASL.PVSYCVAYHSLVECA....RLQR..G................E
.................SLLIHTGAGGVGQAAIMIA.L.NL.G................A
.EVYVTVGSEEKKFHLM.DTY.GIQDDHIF...YSR...DLS.F...SQGV....SRLT.
......KGS..G.IDVVLSSL.SGE.Q.............L....QH.SR.SC..MA.SF
GRFVDIRLN--R.TGP......................................GLNMG.
PLPKNV..A.SFCVNVFELR......DTYLPRAS.-..NLFENAMR
>tr|A2QYV7|A2QYV7_ASPNC/1736-1977 Contig An12c0070, complete genome. OS=Aspergillus niger (strain CBS 513.88 / FGSC A1513) GN=An12g02670 PE=3 SV=1
................-RDIMISMGLMG.D..........T--------S-EF.GHEAAG
IVRKVG.......S...............GV..........Q.HIQ.VGDRVAL.F....
..G......kGLMGTRK.IVPAE.......SCLVVP.E........GL.S..........
.........LEDAAAG.PCIFSTALYSLVKCG....NVQK..G................Q
.................TVLIHSACGGVGLASVQIC.Q.GI.G................A
.EIFATVGSQEKRKHLV.EEY.NIAEDHIF...DSR...SVS.F...QRDV....MKAT.
......GNR..G.VDLVLNSL.SGE.L.............L....HA.SW.KC..VA.PM
GKMIELGKQDFL.GHA......................................KLDMD.
LFMANR..T.FIGVDLLQIG......EQNPEIIR.-..SLVEQSTH
>tr|A2R022|A2R022_ASPNC/1550-1791 Similarity to polyketide synthase PKS1 - Cochliobolus heterostrophus OS=Aspergillus niger (strain CBS 513.88 / FGSC A1513) GN=A
................-KDVAVAMGQLV.Q..........---------P-YV.GIECSG
VVSSVG.......K...............KV..........T.NLM.VGERVMA.L....
..P......lGAYSTFA.RCKAT.......SATAIP.K........NL.S..........
.........FEVAASI.PVIFCTAYYALYELA....RLQHgvG................E
.................KVLIHAAAGGVGQAAIMLA.Q.IA.S................A
.DIYATVGSAEKKELLI.TKY.GLRADHIF...YSR...DAS.F...GRSL....RELT.
......GG-..G.VDIVINSL.AGD.L.............L....RE.SW.EC..LA.PF
GRFIEIGKADIT.KNT......................................RLDML.
PFERNL..S.FHSVDLTKVA......AFKPRLMH.-..QLLDKVSW
>tr|A2R1U2|A2R1U2_ASPNC/1548-1788 Remark: PKS1 is a multifunctional polyketide synthase OS=Aspergillus niger (strain CBS 513.88 / FGSC A1513) GN=An13g02430 PE=4 
................-KDVVIAMGQVA.S..........---------P-YL.GIECSG
TVARVG.......A...............KV..........S.SLK.PGDRVCA.M....
..S......hGAYSTYA.RCPAT.......SAAVIP.D........SM.D..........
.........FETAASI.LVTYSTAYYGLVELA....HMED..G................E
.................SVLIHAAAGGVGQAAIQLA.Q.LM.G................A
.EIYATVGSEEKKQMLI.DRY.CIPASRIF...YSR...NTE.F...GPCV....REAT.
......GGR..G.VDVVLNSL.AGD.F.............L....RE.TW.DC..LA.PF
GRFIEIGKRDIT.SNT......................................RLEMG.
KFEYNC..T.FSSLDLTLVA......DQKGKVLN.-..RVFTAVMR
>tr|A2R9X2|A2R9X2_ASPNC/1607-1849 Contig An18c0020, complete genome OS=Aspergillus niger (strain CBS 513.88 / FGSC A1513) GN=An18g00520 PE=4 SV=1
................--DVAAATGTID.D..........---------Y-RL.GDECAG
LVRRVG.......S...............QVd........pS.KFQ.PGDKVLA.I....
..Rp....gqGAHRSVV.RNPAS.......CCFRLG.P........-M.P..........
.........FEDAAAL.PQILVTPYYALVEIA....RLQA..K................E
.................SVLIHAAASGVGQMAVQIA.Q.MV.G................A
.NVIATAGSEAQRALLT.KRY.GLPADRIL...SSQ...DLS.F...VDGV....QQLT.
......SGR..G.VDVVLNSL.TGN.L.............L....HG.SW.RC..VA.AF
GRFVEIGTQDIR.ENA......................................MLEMA.
PFQRNV..L.FAAVDLVTLY......ATDQALGA.-..RLFQEVCD
>tr|A4QV34|A4QV34_MAGGR/1957-2200 Putative uncharacterized protein OS=Magnaporthe grisea GN=MGG_13767 PE=4 SV=1
................-RDVMVAMGELA.N..........---------N-IL.GYEGAG
VVTHVG.......S...............EV..........A.DVE.VGDRVIV.V....
..Wng...dnNCLQTRT.RVPRE.......LLAKMP.D........GM.S..........
.........FEEAASI.PVVFVTAYFCLYEVA....RLQP..G................E
.................TILVHAAAGGTGQAVIQLA.K.HL.G................A
.EVYATVSSREKRKLLV.DEY.GLAEDHIF...SSR...DLS.F...ADGV....MRMT.
......NGR..G.VDVIINSL.SGE.A.............L....RA.SF.NC..IA.MF
GRFIEIGKRDIM.ANA......................................KIDML.
PFSRCA..T.FTAVDLAQIA......TLARPLTS.-..RILRSVVD
>tr|A4R3Y5|A4R3Y5_MAGGR/1792-2032 Putative uncharacterized protein OS=Magnaporthe grisea GN=MGG_12045 PE=4 SV=1
................-KDVMVSMGEVP.S..........---------P-YL.GVECAG
MVAAVG.......A...............AV..........H.DLK.VGDRVCA.S....
..S......eGAYSTYT.RCRST.......SAARVP.D........DM.T..........
.........LEAAATV.PVVFATAYYALFDVA....RLRR..G................E
.................SVLIHAAAGGVGQAAVMLA.R.MV.G................A
.DVYATVGSAAKREFLV.ETY.AVPGDRIF...YSR...DVS.F...AAAV....GRAT.
......GGR..G.VDVVLNSL.AGD.A.............L....RE.TW.EC..VA.PF
GRFVEIGKRSIL.ANA......................................GLGMG.
VFDRNA..T.FASVDLTLVA......QERPRVMR.-..RLLDDVFR
>tr|A4R5T1|A4R5T1_MAGGR/1940-2181 Putative uncharacterized protein OS=Magnaporthe grisea GN=MGG_12214 PE=4 SV=1
................-RDVLVALGKIE.S..........-------D-N-DL.GVDCAG
VVTRVG.......P...............QC..........Q.NVQ.PGDRVAM.V....
..S......pNCMRAFP.RSPQG.......AVCKIP.D........SM.S..........
.........FETATSV.LIPGMTAYFGLVDRA....RLSK..G................E
.................RVLIHSAAGSSGQMAVWIA.K.ML.G................A
.EVFATCSDDSKRNFLV.NQL.GISEDHIF...FSR...DSS.F...ADAV....QRMT.
......QGR..G.VDVVFNSL.SGD.A.............L....RA.SW.AL..LA.PF
GRFIDVGEADQH.ANA......................................ALPMG.
GFLHNR..S.YFALDLRDVV......LNNLELTS.-..RLLRDTVQ
>tr|A4R6A3|A4R6A3_MAGGR/1374-1622 Putative uncharacterized protein OS=Magnaporthe grisea GN=MGG_13591 PE=4 SV=1
................-KDLAVMLGKIQ.S..........---------T-PF.GLEAAG
VVTRVG.......A...............GV..........T.RFR.PGDHVFG.F....
..Tf.....nGAFSTYA.RGAEG.......TLAPVP.E........GM.S..........
.........FAECSTI.PIVYTTAYACLYDVGdlekRLRR..G................Q
k..............ppTVLIHAAAGGVGQAAIQLA.Q.RA.G................L
.EIFATVGSVEKRDFLH.GTY.GIAHDHIF...SSR...DLT.F...KDGV....RRMM.
......ADR..G.VDMVINSL.AGD.A.............L....RA.TW.EL..VA.PF
GAFAEIGLSDIE.SRS......................................RISMG.
TLARGV..R.LEALELNYMR......KTDPGRLD.-..DLFSRAME
>tr|A4R6B2|A4R6B2_MAGGR/467-707 Putative uncharacterized protein OS=Magnaporthe grisea GN=MGG_10072 PE=4 SV=1
................-KDVLVALGNLA.E..........---------Y-KL.GVDVSG
VVTRVG.......A...............GV..........K.GLK.PGDKVMT.A....
..S......cDTFATFV.RFPAK.......GAIPIP.E........DM.A..........
.........FEEAASM.PLIFLTAYYALVTAG....HLVA..G................E
.................RILIHAAAGGVGQAAIQIA.Q.SI.G................A
.EIFATVGSDEKKQLIM.DQY.GIPADHIF...SSR...DTS.F...YKGV....MRAT.
......DKQ..G.VDVVLNSL.AGE.A.............L....RL.SW.HS..LA.KF
GRFLEIGKADLF.ANT......................................GLDMQ.
PFLDNK..S.YIGVNLLDFE......NNPTPRAV.-..ALWRETAA
>tr|A4RFV7|A4RFV7_MAGGR/1665-1908 Putative uncharacterized protein OS=Magnaporthe grisea GN=MGG_00233 PE=4 SV=1
................-KDIVIALGRVP.G..........---------T-ME.GAEGSG
IITRVG.......S...............SV..........A.GLH.VGDRVVC.L....
..C......iGMHSSLV.RVPSS.......ACRKMP.D........SM.S..........
.........FAEAASL.PVVHCTAYNAFVRIA....RMDE..N................E
ttd...........vrpSVLIHAAAGGLGQVAIQYA.Q.HF.G................M
.EVFATVGSAAKRELIS.RLY.GIPDDHVL...SSR...DTS.F...AMAV....KRMT.
......GQR..G.VDMVLNSL.SGE.I.............L....RQ.SW.QC..LA.PG
GTFVEVGKAAID.SVR......................................P---P.
GNEVGA..T.YTVFDLEHIV......RRNPRLAG.-..RLLDGALH
>tr|A4RJ28|A4RJ28_MAGGR/1583-1824 Putative uncharacterized protein OS=Magnaporthe grisea GN=MGG_08285 PE=4 SV=1
................-KDVMAAMGMIA.L..........---------P-AL.GSEASG
IVIRAG.......S...............GV..........T.NVQ.AGDRVAI.L....
..Cp.....lGTHKTLV.NVKSS.......LATKLP.D........SL.T..........
.........FEEAVSV.PVAYITAYHALVNVA....RLSA..G................Q
.................SVLVHAATGAVGQAAIQIA.L.LR.G................L
.VVYATAGSPEKRAFLT.ERY.GIAPSNIF...HSR...DAS.F...AKAV....ARVT.
......GKR..G.VDCVLNSL.SGE.L.............L....RA.SW.DC..VA.PS
GSLVELGLRDVV.NNT......................................RLDMK.
PFGKSI..S.FFLLRRQGPA......RNHPGGAP.-..RHRAAGIL
>tr|A4RJ82|A4RJ82_MAGGR/1928-2170 Putative uncharacterized protein OS=Magnaporthe grisea GN=MGG_08236 PE=4 SV=1
................-RDVMTALGQVP.G..........---------D-SF.GCDGAG
VITRSN.......P...............GS..........R.-FQ.PGDRVIY.C....
..Sn....dgKGFGTYA.HYLEQ.......DLTLIP.A........GM.S..........
.........FQTAAAI.SAVWRTAVYSFDYLA....RLRK..G................Q
.................SVLIHAGAGGVGQAAIQLA.K.LR.E................A
gAIYVTVGTVEKRDLVK.SLY.GIPDENIF...HSR...DAT.F...KDDL....LRAT.
......NGR..G.VDVILNCV.GGE.L.............L....QA.SW.DC..IA.PL
GTFIEIGKGDAI.QNN......................................NLPMG.
PFSRNV..S.FVCVDLSLVS......RVDPALMT.-..SVMGDVLD
>tr|A4RPP6|A4RPP6_MAGGR/1583-1822 Putative uncharacterized protein OS=Magnaporthe grisea GN=MGG_05589 PE=4 SV=1
................-RDIMAVKGQTD.D..........-----------EA.GYEISG
TVIAVG.......A...............SC..........R.DVE.VGDHVCA.L....
..V......rGGYASRV.RTKEM.......TVMRVP.K........TI.S..........
.........FDEAACL.PLAYCTAYYGLFDLG....RLEK..G................E
.................SVMIHGAASPVGQAAICLA.Q.EH.G................A
.KMFATVSTSQEKELLM.KEY.GISEHQIF...SSK...ISG.L...GPKI....RAAT.
......CGR..G.VDVVLDSS.AGD.A.............V....TE.AW.EC..LA.KF
GRLVNLSNRDSS.RGA......................................RWDMA.
ERSKNL..S.YASVDICALA......EEKPSVIR.-..RVLAKLRM
>tr|A5ABG0|A5ABG0_ASPNC/1663-1906 Contig An11c0010, complete genome OS=Aspergillus niger (strain CBS 513.88 / FGSC A1513) GN=An11g00250 PE=4 SV=1
................-RDIAASMGIID.D..........---------Y-KL.GDECAG
IVTRIG.......A...............QVn........pQ.DFQ.VGDRVAA.W....
..Rp....gqGAHKTIV.RNPAS.......LSYKLG.D........-M.S..........
.........FVDAASL.PCILTTAYYSLVHVA....HLQP..G................E
.................TVLIHSAAGGVGQMAIQVA.Q.YV.G................A
.RVIATVGSQAKRSLLK.SRY.GLADDMIF...NSR...DDS.F...VRDV....LDTT.
......GGR..G.VDVILNSL.AGK.L.............L....HA.TW.SC..VA.PF
GRFIEIGKRDIH.ENS......................................KIDMD.
PFRRNV..A.FASVDLVTIF......EKNKPLGA.-..RLLKECGT
>tr|A5AC09|A5AC09_ASPNC/1890-2128 Contig An15c0140, complete genome. OS=Aspergillus niger (strain CBS 513.88 / FGSC A1513) GN=An15g04140 PE=3 SV=1
................-ADVMCVLGQIT.D..........---------S-YI.GHEYGG
VVRRVG.......S...............AV..........K.DLA.PGDRVCG.M....
..A......sGTFKTFV.RNKVH.......TTIPIP.D........HI.A..........
.........FTDA--F.PAVWLTALYGITHLG....RLRK..G................E
.................SVLIHAAAGAVGQAAIQLA.Q.NI.G................A
.DVFVTVSSSVKKNLLQ.ERY.GIPGDRFF...SSR...KLA.F...GKQI....LRAT.
......NGR..G.VDVVLNSS.SGE.A.............L....AE.TW.RC..VA.PL
GRFVEIGKRDIY.SFQ......................................KLAMS.
QFSKNV..T.FSSLDLQTVY......KNHPSVIK.-..QLMDELHE
>tr|A5HSI5|A5HSI5_SOLCC/1981-2237 Iterative type I polyketide synthase OS=Solorina crocea PE=4 SV=1
................-RDLMIAIGEHM.A..........---------Y-SM.GNEAAG
IVSRVG.......K...............EV..........K.DLK.VGDRVVY.L....
..Cgi..estGCFHTFG.RVDQN.......VIVRIP.D........RM.S..........
.........YEVACGL.PCVYATVIYGLVDAG....RLEK..G................E
.................KILIHAAAGGVGQAAIHYA.K.YV.G................A
.EIFATVSTPEKRALVM.-KL.GVAEDHIF...SSR...DLT.F...AKGI....MRAT.
......DGK..G.VDLVLNSL.SGE.VpmsypdlifcrqaL....RR.SW.DL..LA.PF
GRFIEIGKKDAQ.NNG......................................KVELR.
PFLRNV..T.MASVELPTMM......RHRPSLIK.-..RLTEDTVR
>tr|A6QRU7|A6QRU7_AJECN/2018-2262 Putative uncharacterized protein OS=Ajellomyces capsulata (strain NAm1 / WU24) GN=HCAG_00103 PE=4 SV=1
...............v--DLLSIMGEGV.G..........---------D-VV.GREAAG
IVTKVG.......P...............CV..........R.HLQ.AGDRVVY.L....
..Tes..pkkGTFHSHG.RVNES.......LAIRMP.N........NM.S..........
.........FEVAAGL.PVIYATVIYSLTNVG....RLIA..G................E
.................KILIHSAAGGVGQAAIQYA.Q.YI.G................A
.EIFATVSTIEKMEFLK.NEY.GILEDHIF...TSR...DTS.F...TQGI....MRMT.
......NNS..G.VDLVLNSL.SQE.S.............L....RQ.SF.EC..VA.PF
GRFIEIGKKDLQ.AGG......................................KLDMT.
PFLQNI..S.FTGVDLLTLA......ESRPKVVR.-..ELLKTTIR
>tr|A6RQ63|A6RQ63_BOTFB/1881-2123 Putative uncharacterized protein OS=Botryotinia fuckeliana (strain B05.10) GN=BC1G_02586 PE=3 SV=1
................-KDVFIALGQMR.S..........T--------D-QM.VGECSG
IISSVG.......A...............NL.........nH.RFR.VGDRVWS.L....
..V......aTPYANFA.RSLGC.......TVYKIP.D........SM.S..........
.........FLTAASI.PVVFTTAYYSLVNVA....KLKK..G................Q
.................TVLIHAASGGVGQAALMIA.K.SI.G................A
.EIFATVGSLSKAEMLM.ERY.NIAKSHIF...SSR...SLN.F...SSGI....RRLT.
......NGG..G.VDVVLNSL.AGE.A.............M....QE.SW.HC..VA.PM
GTFVEIGKNDIY.RRG......................................NLSLE.
PFERNI..T.FASVDMTLVV......KHQSEKLQ.-..PIFENVMK
>tr|A6RV30|A6RV30_BOTFB/1747-1989 Putative uncharacterized protein OS=Botryotinia fuckeliana (strain B05.10) GN=BC1G_04310 PE=4 SV=1
................-KDVAVTMGIVP.E..........N--------EYTT.GYEGAG
IVKRLG.......P...............DV..........T.KFK.VGDRVCF.L....
..N......gGSYANRL.QLGVG.......RAHIIP.D........SM.S..........
.........FEDAATI.PSVYLCSIYSLYDIA....NLRE..G................Q
.................SILIHSASGGVGIACIQLA.Q.YK.K................A
.EIYVTVGTEEKRRFLT.DHY.GIPPSRIF...SSR...NTK.F...AKQI....MHAT.
......NGR..G.IDVIINSL.AGE.L.............L....DA.SW.RI..CA.DG
GTMVEIGKKDIV.DRN......................................TLSME.
PFDRNC..S.YRAMDFSYTE......NIVDPLIS.-..RLLDQIFE
>tr|A6S7F9|A6S7F9_BOTFB/1861-2103 Putative uncharacterized protein OS=Botryotinia fuckeliana (strain B05.10) GN=BC1G_09042 PE=4 SV=1
................-KDVLVASGQLE.G..........I--------T-QM.RNDCSG
IVLEVG.......A...............NM..........TsKFK.PGDRVCS.L....
..Y......sQSFTNYP.MVHGL.......CCHVIP.Q........DM.D..........
.........FADAASI.PLVWCTVYYCLITIA....RLQK..G................E
.................SILIHSAAGAVGQASIMLA.R.HL.G................A
.EIFVTCGNDAKVELLN.TEF.NIPKDHIF...SSR...TTA.F...RDKI....HAMT.
......KGK..G.VDVVLNSL.GGE.M.............F....RE.SC.NT..LA.AH
GRFVEIGRKDLM.ENA......................................LMPME.
FLLNNI..T.FTYVDFAHIL......ATKTWLAS.-..QLLGDVMK
>tr|A6SJX4|A6SJX4_BOTFB/1492-1736 Putative uncharacterized protein OS=Botryotinia fuckeliana (strain B05.10) GN=BC1G_13114 PE=4 SV=1
................-RDCLIALGRIP.S..........---------T-SF.GFECSG
TVSRTG.......C...............RA..........T.EWK.IGDRVCA.S....
..T......sGTYQTYA.RCKTS.......NVIPIP.D........KM.S..........
.........FIEAAAI.PVVFMTAYYALMHVA....QLKK..H................E
.................SVLIHSAAGGTGQAAIQVA.K.LL.G................A
.EIFVTVGSESKKNLLI.SLY.QIPVDHIF...YSR...DSI.F...VNGI....KRMT.
......GDH.gG.VDVILNSL.SGD.L.............L....VD.TW.QC..IA.PF
GRFLEIGKKDIL.ANG......................................NLPML.
PFSRNA..S.FHAIDLNEAQ......KYRPGLLIdL.qRSITTLLS
>tr|A6SLC7|A6SLC7_BOTFB/1720-1962 Putative uncharacterized protein OS=Botryotinia fuckeliana (strain B05.10) GN=BC1G_13366 PE=4 SV=1
................-RDLLVSLGRYH.N..........N------D-N-LL.GCESSG
IVTRVG.......V...............NC..........K.TFV.PGDRACM.A....
..K......fGCMNTYV.RAHSD.......LVFQIP.K........GM.T..........
.........SEEAAGS.IMPGSTAYHSLINVA....KLKR..G................E
.................SILIHAASGATGQMAIQIA.K.YL.N................C
.DIYVTVGFDKKKKILM.EQY.GIPEDHIF...YSR...NLS.F...VKGI....RRMT.
......QGR..G.IDVVLNYL.SGD.A.............L....IA.TW.EL..IA.PY
GRFIELGTLDIY.TNT......................................KLPMS.
SFAKNV..T.FAAITIDSLN......IERPKEFR.-..EIMLNVID
>tr|A7E927|A7E927_SCLS1/1641-1883 Putative uncharacterized protein OS=Sclerotinia sclerotiorum (strain ATCC 18683 / 1980 / Ss-1) GN=SS1G_01807 PE=3 SV=1
................-KDVFVALGQMK.A..........T--------D-HM.VGECSG
IISSVG.......A...............GL.........rH.RFK.VGDRVWS.L....
..A......aTPYANFA.RSLGC.......TVYQIP.D........SM.S..........
.........FLTAASI.PVVFTTAYYCLVNVA....KLIK..G................Q
.................TVLIHAASGGVGQAAVMIA.K.SI.G................A
.EIIATVGSVSKSEMLV.ERY.KIPQSHIF...SSR...SLN.F...RSGI....HRLT.
......GGR..G.VDVVLNSL.AGE.A.............M....QE.TW.QC..IA.PM
GTFVEIGKSGIY.QRQ......................................NVSLE.
PFERNV..T.FASVDMTLVV......KYQPEKLL.-..PIFEKLME
>tr|A7EAM4|A7EAM4_SCLS1/1766-2006 Putative uncharacterized protein OS=Sclerotinia sclerotiorum (strain ATCC 18683 / 1980 / Ss-1) GN=SS1G_02356 PE=4 SV=1
................-RDLLMVLGRVN.H..........---------S-GI.GSDVAG
IVTRLG.......A...............GC..........Q.GLQ.VGDRVTA.C....
..R......mDSFRSLV.RCPRA.......HVVKIP.D........SM.S..........
.........LTEAASL.PTTFVTAWQCLNDRA....HLCA..G................E
.................TVLIHSAAGGTGQAAVQVA.Q.CL.G................A
.NIIATVGSEDKRELLV.ERY.GIDPDHIL...SSR...DTS.F...SRGV....MRLT.
......GGR..G.VDVVLNSL.SGE.G.............L....VA.SW.EC..IA.PF
GRFIEIGKKDII.ASN......................................ELPMA.
QFLHNV..S.FSAYDLSEML......LNRAEHAG.-..AALHQVIE
>tr|A7EE51|A7EE51_SCLS1/1693-1934 Putative uncharacterized protein OS=Sclerotinia sclerotiorum (strain ATCC 18683 / 1980 / Ss-1) GN=SS1G_03591 PE=4 SV=1
................-RDCLIALGRIP.S..........---------M-SF.GFECSG
TIHRIG.......S...............HA..........T.KLK.LGDRVCA.S....
..T......lGTYQTYA.RCNAS.......NVIPIP.S........YM.S..........
.........FIDAAAL.PVVFTTAYYAIVHVA....QLRK..G................E
.................SILIHSAAGGTGQAAIQIA.K.LL.G................A
.EIFVTVGSKSKKDLLI.SLY.QIPEDHIF...YSR...NAF.F...VKGI....QRMT.
......GDH.gG.VDVVLNSL.SGD.L.............L....VD.TW.QC..IA.PF
GRFLEIGKKDIL.ANG......................................NLPML.
PFSRNA..S.FHAIDLNEAR......KYRPGLLL.-..DLKNSITT
>tr|A7ENM4|A7ENM4_SCLS1/1921-2163 Putative uncharacterized protein OS=Sclerotinia sclerotiorum (strain ATCC 18683 / 1980 / Ss-1) GN=SS1G_06923 PE=4 SV=1
................-KDVLIALGQIN.K..........---------DYSM.TAEFAG
VVTKVG.......S...............DH.........qS.SFQ.VGDRVCG.M....
..G......gSPYASTV.RLDGQ.......RASHFP.S........SM.S..........
.........FEVAASI.PVVFATAYHALVDIA....NLQM..N................Q
.................TVLIHSAAGGVGQAALRVA.Q.HI.G................A
.EIFLTVGNAAKRELLI.KQF.GIPEDHIF...SSK...LRT.F...RQGI....HRIT.
......KGK..G.VDVILNSL.SGE.I.............L....QE.SW.AS..IA.RF
GVFIELGKADAL.SNA......................................GLSMA.
PFERNV..T.FSSVDLQMIA......DYRPQKIR.-..SLLQAVLG
>tr|A7EV82|A7EV82_SCLS1/1617-1847 Putative uncharacterized protein OS=Sclerotinia sclerotiorum (strain ATCC 18683 / 1980 / Ss-1) GN=SS1G_09240 PE=4 SV=1
................-----------N.S..........---------E-FL.GLEGAG
VIRKIG.......P...............AV..........T.NVA.VGDRVSW.A....
..G......lGKFRNIE.RFDSR.......FVQKLQ.P........KE.T..........
.........FEQMSSI.MIPFVTAVYGLIHLA....KLQP..G................E
.................SVLIHSATGGVGLAAIQIA.K.MI.G................A
.EIFATVGTPEKKAFLM.QEY.GLHDDHIL...SSK...DAS.F...TSDI....MRIT.
......NGR..G.VDVSLNSL.VHE.Q.............L....RA.TW.NS..IG.HH
GRHIEVGQTDIL.DQG......................................MLDMG.
PFKRGA..S.FIAMDLVLVF......EQKPDLAS.-..QLLSEVIQ
>tr|A8PW46|A8PW46_MALGO/1655-1900 Hypothetical polyketide synthase OS=Malassezia globosa (strain ATCC 96807 / CBS 7966) GN=MGL_1024 PE=4 SV=1
................-KNVLSAIGLLP.A..........---------E-DC.LSEFSG
IVREVG.......A...............AV..........T.RVR.VGDRVMG.T....
..S......gGVREGIVaTASEY.......AVTKVP.E........NM.T..........
.........PLQAAAF.PIAYGTVWHGLVQLA....QIRA..G................E
.................TILIHAAAGGVGLCAIQIA.K.RH.G................L
.EVFCTVSSKEKRDYIH.NHL.GVPYENMA...NSR...SVAeWtqgSRDW....LAKR.
......GKQ..G.FDVVLNSL.QGA.A.............L....QA.GI.DV..LA.HL
GRFVDISKRDHL.AGN......................................PMSMS.
GFLKAI..N.YIAVELGLLG......RYAPTRMA.-..SLLDEIAD
>tr|B0XT84|B0XT84_ASPFC/1926-2168 Polyketide synthase, putative OS=Aspergillus fumigatus (strain CEA10 / CBS 144.89 / FGSC A1163) GN=AFUB_018370 PE=4 SV=1
................-RDVLIALGRLD.S..........---------E-AL.GAEFAG
IVTKVG.......P...............SC..........R.KFQ.PGDRVLA.C....
..Y......pSRHANYV.RLKEN......mAVIKIP.D........TMlS..........
.........FSEAAAL.PVAYATAWIALNQIA....RLQQ..G................E
.................TILIHSGAGGTGQAAIQIA.Q.LL.G................A
.SVFTTVSNENKKRFLV.EKY.NVPENHIF...SSR...STL.F...AKGI....KLLT.
......NNK..G.VDVVLNSL.SSE.G.............L....IA.SW.ES..IA.PY
GRFIEIGKNDIL.SNA......................................KLPML.
QFEQNI..T.FAAVDLAAMT......MDRPHVVT.-..AALETILS
>tr|B0XZV6|B0XZV6_ASPFC/1810-2054 Polyketide synthase, putative OS=Aspergillus fumigatus (strain CEA10 / CBS 144.89 / FGSC A1163) GN=AFUB_034520 PE=4 SV=1
................-RDILVALGIVE.L..........-------PVR-LF.GIEAAG
TVTRVG.......A...............DVs........pD.DLQ.VGDRVVC.F....
..Cr.....kDAFSTYT.TTLAA.......VCVRIP.D........SL.T..........
.........FDQAGTM.LIPYFTAIHSMVNVG....RVTK..G................Q
.................SVLIHSACGGVGLAAIQVA.Q.ML.E................A
.DVYVTVGSEEKVKYLM.ENY.HIPRHKIF...HSR...DRS.F...VDGV....MRET.
......NGR..G.MDFILNSL.SGE.L.............L....HA.TW.SC..VA.EF
GTLLEIGKRDLI.GDG......................................KLDMR.
PFLANR..N.YCCVDIDGLW......-KRIHVAR.-..ALIFSILD
>tr|B0Y051|B0Y051_ASPFC/1774-2014 Polyketide synthase, putative OS=Aspergillus fumigatus (strain CEA10 / CBS 144.89 / FGSC A1163) GN=AFUB_045640 PE=4 SV=1
................-RDVMISMGFLG.H..........-------K-D-QL.GIEASG
IIRQCG.......K...............NI..........A.QLH.PGDRVIV.V....
..Q......pGLCRTRA.MVPSS.......RCVPIS.R........SM.S..........
.........LEEAASI.AVVFGTALYCLMDIA....RLEK..G................Q
.................SVLIHTACGGVGLAAIQVC.E.MI.G................A
.EIYATAGSEAKVDYLV.HNM.GIPRQRIF...NSR...DSS.F...LPAL....MRVT.
......QGR..G.VDVVLNSL.AGE.L.............L....HA.SW.KC..VA.EF
GKMVEIGKRDFL.EHG......................................KLDMD.
AFCGNR..A.FFGVDLIRLG......-EKPGFIS.-..RLVAQAMA
>tr|B2AF69|B2AF69_PODAN/1807-2052 Predicted CDS Pa_5_380 OS=Podospora anserina PE=4 SV=1
................-KDILTAMGVID.G..........---QKVEG-T-GL.GLECAG
VVSAVG.......P...............GAa........sN.GPK.VGDRVAV.G....
..A......fNSYATRV.--KAR.......IVAKIP.D........EM.S..........
.........FEEAATI.PSVYCTVIHGLLDLA....RLKA..G................Q
.................SVLIHSACGGIGIAAIHVA.R.MV.G................A
.EIYATVGSEEKVQYLV.DTF.DIPRQRIF...HSR...DSS.F...VAGV....YRET.
......KGQ..G.VDVVLNSL.SGD.L.............L....HA.SW.KC..VA.EF
GSMVEIGKRDFI.GHG......................................KLAMD.
MFQENR..S.FFGVDLAPMY......VKRPEMAK.-..SLLERAMA
>tr|B2AKN3|B2AKN3_PODAN/1787-2032 Predicted CDS Pa_5_7750 OS=Podospora anserina PE=4 SV=1
................-KDVVGALGLIDfG..........SG-----E-I-PI.GVEVSG
IISQVG.......A...............NV..........K.HLV.VGDRVAG.F....
..Ng.....nGCFSTHA.VLHGL.......NCVKFP.D........DM.Q..........
.........FEQAAAI.PVVYITVFYALIEVA....HLSA..G................Q
.................TILIHSGCGGVGLAAIQVC.Q.MI.G................A
.EVFVTVGSQKKVNYAM.EKF.GLARDQIF...NSR...DDS.F...VEGI....MRMT.
......KGQ..G.VDVVLNSL.SGP.L.............L....HA.SW.KC..VA.EM
GKMIELGKSDIL.GRG......................................TLDME.
PFLQNR..S.FVCVDTAALA......LKRPAIVQ.-..RSLNQVFQ
>tr|B2ALI8|B2ALI8_PODAN/1863-2105 Predicted CDS Pa_5_3750 OS=Podospora anserina PE=4 SV=1
................-RDLNLVFGSIP.W..........---------A-PP.GFDGVG
TVVKTG.......D...............QV..........A.HLR.EGDRVFF.L....
..Sl....egSGLATYK.KLPSW.......HAARVP.A........GL.S..........
.........SIEAATL.PLAYTMAVAALVHTA....RLRK..N................E
.................SVLIHSAAGAVGQAAIVIA.Q.HI.G................A
.RIFVTAGTEAKRAFLH.ETY.DIPKEQIF...PSR...TPQ.F...RDSI....LCAT.
......ASK..G.VDVIINSL.TGE.L.............L....QE.TW.SL..MA.AF
GRFVEINKKDAF.QNT......................................NLSMK.
AFERNA..T.FSTVDLRALH......QHRPDDLR.-..DVIGEVVS
>tr|B2AYQ4|B2AYQ4_PODAN/1335-1576 Predicted CDS Pa_1_11870 OS=Podospora anserina PE=4 SV=1
................-HDLAVALGIIQ.D..........---------Y-NM.GNECAG
VITAVG.......A...............SV..........T.NLS.PGDRVVA.Y....
..Rp....gqGAHQTFV.RQDGD.......MCVKIP.D........TM.S..........
.........FSLGASL.PVTMTTAFYSLFTVG....RLQR..G................E
.................TVLIHSAAGGVGQVAIQMA.K.NI.G................A
.RVLVTC-SEGKRGLMR.ERY.GMGEGEVF...NSR...DDS.F...VRGV....MEAT.
......EGK..G.VDVVINSL.AGK.L.............L....HA.TW.GC..LA.PF
GRFVEIGKRDIH.QNS......................................NLGMD.
PFRRNV..S.FASVDMILVY......ELDKPLAA.-..RLLGETFE
>tr|B2AZX8|B2AZX8_PODAN/1881-2123 Predicted CDS Pa_3_1990 OS=Podospora anserina PE=4 SV=1
................-RDVMVAIGQLK.S..........---------R-VM.GYDCSG
VVTRVG.......S...............VAa........aN.GYK.PGDRVSV.L....
..L......rGHYGSRT.RIHWT.......SAVHIP.E........DM.G..........
.........FETAASL.PTQFVAAYVSLYDNA....RLQR..G................E
.................TVLIHSATGGVGQAAVMLA.Q.RV.G................A
.EVFVTVGSEEKRKFVM.EHF.GIHSDHIF...SSR...DVS.F...ASGV....KEMT.
......GGK..G.VDVVLNSL.AGT.L.............L....QA.SF.NC..LA.PF
GRFVEIGKKDFE.LNN......................................SLGME.
AFTRAV..S.FSSVDVIALG......ECKPMEAN.-..RIMKDIVR
>tr|B2B3U7|B2B3U7_PODAN/1841-2086 Predicted CDS Pa_6_7340 OS=Podospora anserina PE=4 SV=1
................-KDVLVSLGIVA.Ep.......ysI------G-R-GM.GYECSG
TVTAVG.......S...............SV..........T.EHR.VGDRVIA.S....
..S......sGSFTTSL.QVSET.......LCVKMP.D........TL.T..........
.........FEEGASM.LAVYCTAIYCLLDVG....RLAR..G................M
.................SVLIHSATGGVGIAAIEVA.K.MI.G................A
.EIYCTVGNESKAEYIV.DRF.HIPRHHIF...NSR...DAS.F...LPAL....LKET.
......GGR..G.VDVVLNSL.AGE.L.............L....HA.SW.KC..VA.KF
GTFVEIGRRDLV.GQG......................................LLAMD.
VFEANR..A.FVGFDLLRFS......TERPLMIK.-..SLMERALA
>tr|B2CGF5|B2CGF5_FUSOX/1890-2130 Fum1 OS=Fusarium oxysporum GN=fum1 PE=4 SV=1
................-RDVLLCMGVVE.A..........T------G-V-GI.GLEGSG
IITKVG.......T...............GV..........S.KLQ.PGDPVFY.L....
..A......dNCFSTQI.TISAQ.......RCAKIP.S........QL.A..........
.........FEDAATM.PCVYATVIHSLLDIG....GLRS..G................Q
.................SILIHSACGGIGIAALNLC.R.NIeG................L
.DIYTTVGNEEKAQYLV.DNF.GLQRSRIF...NSR...DAS.F...LYDV....RAAT.
......QGR..G.VDLVLNSL.SGE.L.............L....HA.SW.QC..VA.PY
GKMLEIGKRDFI.GKA......................................RLEMD.
LFEANR..S.FIGIDLA---......RFDSARCQ.-..KLLERTAA
>tr|B2W109|B2W109_PYRTR/1886-2127 Mycocerosic acid synthase OS=Pyrenophora tritici-repentis (strain Pt-1C-BFP) GN=PTRG_04144 PE=4 SV=1
................-KDVLVALGNLA.E..........---------N-KL.GVDGSG
IITRVG.......S...............AV..........T.DFK.IGDRVMT.A....
..S......cDTFATYV.RFPAK.......GAIPIP.S........GM.S..........
.........FEEAASM.PLIFLTAYYSLVTAG....GILS..G................E
.................KILIHAAAGGVGQAAIMIA.Q.AK.G................A
.EIFATVGADAKKQLLI.EQY.GLPEDHIF...SSR...DTS.F...VKRV....LRAT.
......GGQ..G.VDLVLNSL.AGE.A.............L....RL.SWtDC..LA.KF
GRFLEIGKTDLF.ANT......................................GLDMK.
PLLDNK..S.YIGVNLLDFE......NNPTPRAV.-..ALWHDTAK
>tr|B2W1Q2|B2W1Q2_PYRTR/1703-1945 Phenolpthiocerol synthesis polyketide synthase ppsB OS=Pyrenophora tritici-repentis (strain Pt-1C-BFP) GN=PTRG_04387 PE=4 SV=1
................-KDIMAAMGLVG.V..........---------S-VI.GHEASG
IVTATG.......S...............AA.........aS.RFK.PGDRVTL.L....
..W......eGMHTTKI.QIDHR.......LAVHIP.D........SM.S..........
.........FEEAAAL.PMVHVTAYHALINIA....KLRR..G................Q
.................SILIHAAAGGVGQAALQLA.A.YL.G................L
.TVYVTVGSDDKRRLLM.DKY.NIPDAHIF...YSR...DAS.F...LKAI....KRVT.
......GGR..G.VDCVLNSL.SGE.L.............L....RV.SW.AC..LA.PF
GTFVEIGLRDIT.NNM......................................RLDMR.
PFSQST..T.FAFINIANFF.....cAEGLDTLG.-..NIISDTFA
>tr|B2W2N5|B2W2N5_PYRTR/1910-2152 Phenolpthiocerol synthesis polyketide synthase ppsA OS=Pyrenophora tritici-repentis (strain Pt-1C-BFP) GN=PTRG_03683 PE=4 SV=1
................-KDVMIALGQIP.D..........---------A-SL.GQECSG
VVTAVG.......A...............AVh........dS.EFR.VGDRVCC.V....
..T......rGAFRNLA.RAHRF.......AISKIP.D........EM.S..........
.........FATAAAI.PVAFCTAWYSLVHLG....RLQA..G................E
.................TILIHAAAGGVGQAAIQLA.K.AA.S................A
.EIYVTVSSNEKKRLLM.ELY.GIPADHIF...SSR...HIS.F...AQGL....KRMT.
......KGR..G.VDVVLNSL.SGE.F.............L....KA.SV.DC..VA.PL
GRFVEIGKKDMY.FRS......................................QMSMS.
PFLQGI..S.FLAVDLGVIA......DRAKPLMK.-..ELLNRVMG
>tr|B2W8J1|B2W8J1_PYRTR/1921-2163 Mycocerosic acid synthase OS=Pyrenophora tritici-repentis (strain Pt-1C-BFP) GN=PTRG_06299 PE=4 SV=1
................-KDVGIALGQKG.P..........-------G-V-HM.AGEFAG
VVTAVG.......E...............DM.........rH.LYE.LGDRVMG.F....
..G......aHPYSNLL.RVHGY.......QAHKTP.I........SM.S..........
.........ATTAASI.PHAYVTAFHCIVEIA....RLER..G................Q
.................SILIHAASGGVGQAAIQLA.Q.HI.G................A
.NIFCTVSTATKKKLIM.DEY.AIPESHVF...SSQ...TGS.L...KQGI....MRLT.
......DDE..G.VDLVLNSS.VGE.M.............L....RD.SL.DC..VK.TL
GTFIELGKSEMQ.QGP......................................QLSMA.
SFNRSI..T.FNAFDLETLA......ARNPKRVQ.-..RIMGDIVS
>tr|B2WPB9|B2WPB9_PYRTR/1422-1666 Fatty acid synthase S-acetyltransferase OS=Pyrenophora tritici-repentis (strain Pt-1C-BFP) GN=PTRG_11829 PE=4 SV=1
................-RDIMTVNGDAP.G..........---------D-SL.GGQASG
IITEVG.......V...............AV..........T.SLK.VGERVMF.I....
..Nps..sqnGTLQSTF.RTPAG.......FVQKIP.D........DV.D..........
.........HVEAAAV.PIAFCAAFHALHNIA....KLAP..K................E
.................KLLIHSAASSVGQAAIQLA.S.LI.G................A
.DIFATVSTTQMRELLI.NEY.GVKEDHIF...FSR...DVL.F...EKGI....MEIT.
......KGR..G.IDVVLNLL.HGD.A.............L....QA.TW.RC..IA.PF
GRFIDFRSKDIL.SLG......................................KLEMG.
PFSRNA..T.YTGMDISSMG......YTKPSAVY.-..QIFEEVAH
>tr|B2WPC0|B2WPC0_PYRTR/1759-2001 Fatty acid synthase S-acetyltransferase OS=Pyrenophora tritici-repentis (strain Pt-1C-BFP) GN=PTRG_11830 PE=4 SV=1
................-RDILIALGIME.N..........-------DLS-EM.GFEGSG
IVRAVG.......P...............GV..........S.RFS.VGDRVSY.L....
..G......mGCFKTTQ.IMNEA.......LCVRLD.D........SM.T..........
.........FKEGAAL.PLVYATAYYALVEKA....NLQH..G................Q
.................SVLIHSACGGFGLSAIQIA.Q.AL.G................A
.EIYCTVGSHEKRNFLT.ENY.GIEPSRIF...SSR...DTS.F...LPDV....LNVT.
......YGR..G.VDVVLNSL.SGE.L.............L....QA.SW.QC..VA.EF
GTMVEIGKRDFR.RRA......................................TLAMA.
PFEANR..T.FLGIELGPII......KGYPRKAS.-..ALFERCIE
>tr|B3FWS4|B3FWS4_9HYPO/1674-1914 Reducing polyketide synthase OS=Hypomyces subiculosus GN=hpm8 PE=4 SV=1
................-RDIMACMGLIP.V..........---------R-SL.GQEASG
IVLRTG.......A...............KA..........T.NFK.PGDRVCT.M....
..N......vGTHATKI.RADYR.......VMTKIP.D........SM.T..........
.........FEEAASV.AVVHTTAYYAFITIA....KLRK..G................Q
.................SVLIHAAAGGVGQAAIQLA.K.HL.G................L
.ITYVTVGTEDKRQLIR.EQY.GIPDEHIF...NSR...DAS.F...VKGV....QRVT.
......NGR..G.VDCVLNSL.SGE.L.............L....RA.SW.GC..LA.TF
GHFIEIGLRDIT.NNM......................................RLDMR.
PFRKST..S.FTFINTHTLF......EEDPAALG.-..DILNESFK
>tr|B3FWT3|B3FWT3_9HYPO/1674-1914 Reducing polyketide synthase OS=Hypomyces subiculosus GN=hpm8 PE=4 SV=1
................-RDIMACMGLIP.V..........---------R-SL.GQEASG
IVLRTG.......A...............KA..........T.NFK.PGDRVCT.M....
..N......vGTHATKI.RADYR.......VMTKIP.D........SM.T..........
.........FEEAASV.AVVHTTAYYAFITIA....KLRK..G................Q
.................SVLIHAAAGGVGQAAIQLA.K.HL.G................L
.ITYVTVGTEDKRQLIR.EQY.GIPDEHIF...NSR...DAS.F...VKGV....QRVT.
......NGR..G.VDCVLNSL.SGE.L.............L....RA.SW.GC..LA.TF
GHFIEIGLRDIT.NNM......................................RLDMR.
PFRKST..S.FTFINTHTLF......EEDPAALG.-..DILNESFK
>tr|B3FWU0|B3FWU0_VERCH/1696-1938 Reducing polyketide synthase OS=Verticillium chlamydosporium GN=Rdc5 PE=4 SV=1
................-RDIMGSMGLLP.V..........---------S-GI.GQEASG
IVVRVG.......K..............lGA..........S.SLK.PGDRIST.L....
..Tv.....gGTHATRI.RCDYR.......VAKKIP.E........GM.S..........
.........FEEAAGI.PVVHCTAYYALVKLA....KLRP..G................Q
.................SVLIHAAAGGTGQAALQLA.K.HL.G................L
.TIFATVGTDTKRALIR.EKY.GVPDENIF...HSR...DGS.F...VKGI....ERAT.
......NGR..G.VDCVLNSL.SGE.L.............L....RL.SW.GC..LA.TF
GTFVEIGLRDIT.DNM......................................RLDMR.
PFAKST..T.FSFINMVTLL......QENPDAMG.-..EILESVFE
>tr|B6GXF5|B6GXF5_PENCH/1840-2098 Pc12g11530 protein OS=Penicillium chrysogenum Wisconsin 54-1255 GN=Pc12g11530 PE=4 SV=1
................-KDMMVAMGFFG.N..........-------K-E-DL.GLEGSG
IVLQVG.......P...............DV..........T.DIV.VGDRVML.M....
..H......sGVLASNV.VVPQE.......ACIKLP.Q........GL.S..........
.........MADAATM.LTAYVTVLYSLLEIG....ALKK..G................Q
ashycflpilmvtdlkqSVLIHSACGGVGLAALQVC.Q.AV.G................T
.EIYATVGNDKKVAHLM.ENF.GLPRERIF...NSR...STS.F...QPDI....MRAT.
......AGR..G.VDVVLNSL.SGN.L.............L....HA.SW.EC..VA.KF
GRMVELGKRDFI.SHG......................................ILNMG.
LFEANR..A.FFGVDLAQVC......KDTPEVLK.-..STLATFED
>tr|B6H4F6|B6H4F6_PENCH/1841-2081 Pc13g08690 protein OS=Penicillium chrysogenum Wisconsin 54-1255 GN=Pc13g08690 PE=4 SV=1
................-RDVLMAMGQLQ.G..........---------D-RL.GQECSG
VVTQVG.......A...............AV..........S.DFK.VGDRVCA.M....
..S......pGSLSTFT.RCPAS.......GSWVIP.D........DM.P..........
.........FEIAASI.PAVFCTAYYSLIDLG....RLTK..D................E
.................SVLIHAAAGGVGQAAIIIA.Q.SV.G................A
.NIFATVGSPEKKNFLM.ETY.QLKEDNIF...FSR...DMS.F...AEGI....QHAT.
......GGE..G.VDVALNSL.SGD.A.............L....QA.TF.EC..VA.PF
GRFIELGKRDIT.TNS......................................RLEMA.
HFNKNI..S.FASVDLGIVR......EKRPQLTK.-..RLLRDAFK
>tr|B6HHH8|B6HHH8_PENCH/1796-2037 Pc21g00960 protein OS=Penicillium chrysogenum Wisconsin 54-1255 GN=Pc21g00960 PE=4 SV=1
................-RDMMITMGFLG.D..........T--------V-QL.GFEGSG
IVRRVG.......C...............SV..........E.HVR.VGDKVAV.L....
..Y......dGLFSTRI.VVPAR.......LCHTVP.E........GM.S..........
.........LEDAAGN.SVVFATAIYCLITVG....NLQK..D................Q
.................SVLIHSACGGVGLAAIQVC.R.MI.G................A
.KMYTTVGTSEKVRHLT.DVM.KIPAERIF...DSR...STS.F...LQGI....LTET.
......NGR..G.VDLVLNSL.SGE.L.............L....HA.SW.KC..VA.RF
GKMVEIGKRDFL.GHG......................................KLDMD.
VFLNHR..S.FCSVDLRMLA......FASPIVLR.-..GLVNQFGE
>tr|B6HJ29|B6HJ29_PENCH/1767-2010 Pc21g15160 protein OS=Penicillium chrysogenum Wisconsin 54-1255 GN=Pc21g15160 PE=4 SV=1
................-RDLLLAMGIVD.D..........-------SPT-NM.GIEASG
TVTKVG.......P...............NV..........H.NLA.IGDTVML.L....
..Sa.....gGCFASPI.VVSEK.......LCAKVS.D........DL.P..........
.........LEEAATM.PCVFSTVIHSLLNVA....RIEK..G................Q
.................SVLIHSGAGGVGQAAIQIS.Q.HV.G................A
.IVYTTVGDKEKAEYMM.EMY.KIPSDHIL...DSR...SSS.F...LSDV....MQAT.
......RGE..G.VDVVLNSL.SGE.L.............L....HA.SW.QC..VA.PY
GTMIEIGKRDIM.GKG......................................MLSMN.
EFLHNR..A.FIGVDMAQIA......REKPDLVQ.-..RLLCQCVS
>tr|B6HLN3|B6HLN3_PENCH/1710-1952 Pc21g12440 protein OS=Penicillium chrysogenum Wisconsin 54-1255 GN=Pc21g12440 PE=4 SV=1
................-RDIMASMGLVP.V..........---------R-DL.GQEASG
VIIRAG.......S...............RA.........aS.SFT.PGDRVST.L....
..Sc.....gGTHATIT.RCDYR.......VTTKIP.N........TM.N..........
.........FEEAAAS.PMVHATAYYALVRLA....KLRP..G................Q
.................SVLVHAAAGGVGQAAIQLA.K.YL.D................L
.TVYVTVGTEDKRRFIS.EHF.GIADEQIF...NSR...DSS.F...VKGV....KRVT.
......NGR..G.VDCVLNSL.SGE.L.............L....RV.SW.GC..LA.TF
GTFVEIGLRDIT.ENM......................................RLDMR.
PFGNST..T.FTFFNIQTLI......DEDPTSLS.-..ETLRETFN
>tr|B6HLV4|B6HLV4_PENCH/1876-2118 Pc21g03930 protein OS=Penicillium chrysogenum Wisconsin 54-1255 GN=Pc21g03930 PE=4 SV=1
................-RDVMVALGQLD.E..........---------T-LV.GHECAG
IVRGLG.......P...............GSh........eS.GLK.VGDRVCG.I....
..G......eDRFGSTT.RASWT.......SVARIP.D........EM.A..........
.........WEEAASI.PCAFMTAYIGLFDIA....RLQK..G................Q
.................RVLIHAATGGVGQAALMLA.Q.WA.G................A
.ELFATCGTAAKRELLI.NHY.HLAPDHIF...SSR...DPS.F...AAGV....MAQT.
......NGD..G.VDVILNSL.AGP.L.............L....KA.SW.EC..IA.RF
GRFVEIGKVDLE.ASR......................................RVDLS.
PLARSA..T.LAGLDLLQYL......RYQPQVVY.-..HALQSCVQ
>tr|B6HN54|B6HN54_PENCH/1547-1787 Pc21g04840 protein OS=Penicillium chrysogenum Wisconsin 54-1255 GN=Pc21g04840 PE=4 SV=1
................-KDIVVSMGQLT.Q..........---------P-YI.GIECSG
IVSSVG.......S...............KV..........R.HFQ.VGQRVMA.M....
..P......eGCFSTYA.RCSET.......SAAEIP.G........DM.S..........
.........FEVAATV.PVVFCTAYYSLFDIG....QLQA..G................E
.................RVLIHAGAGGVGQAAIMLA.H.MI.G................A
.DIFVTVGSPDKKQFLM.SQY.GIPEDRIF...YSR...DTS.F...ARGI....RRAT.
......GEV..G.VDVIVNSL.AGD.L.............L....RE.TW.EC..LA.PF
GRFVEIGKADIT.KNT......................................RLEMQ.
PFERNV..T.FSSVDLTKVG......KFKPQLMK.-..RLLSDVCR
>tr|B6HNK3|B6HNK3_PENCH/1907-2145 Pc21g05080 protein OS=Penicillium chrysogenum Wisconsin 54-1255 GN=Pc21g05080 PE=4 SV=1
............tlns----------VG.D..........---------H-IA.GFECAG
IITQVG.......E...............EAa........aQ.GYA.VGDRVLS.V....
..Lr.....hSSFPSRA.VVDWK.......LTTRMP.T........DM.T..........
.........FQEGASL.PLSFLSAYFALVEIA....RLQR..S................R
.................SVLIHAGAGDVGQAAIMVA.Q.HL.G................A
.EVYVTVGSPAERGLLI.LKY.GLPADHIF...SCT...DLS.L...ANAV....VAAT.
......QGR..G.VDVVLNSL.TGP.L.............F....QE.SL.NL..VA.PL
GHFVEIGRRNTQ.TNG......................................YMHMR.
PFDRGI..S.FATLDIPSLL......EYRAMDVH.-..RCLAELTR
>tr|B6HS20|B6HS20_PENCH/1091-1334 Pc22g21040 protein OS=Penicillium chrysogenum Wisconsin 54-1255 GN=Pc22g21040 PE=3 SV=1
................-KDLAHALGFIA.S..........N------E-R-RL.GLECTG
IVTRRG.......N...............DA..........R.SVS.VGDRVLL.I....
..Rk....dgGGFGNRV.ISTVE.......GVQRIP.D........WM.S..........
.........FEDASTL.GVCFMTTIYSLIDLA....NTQP..G................Q
.................TVLIHAGAGGVGLAAIQIC.R.YL.Q................A
.EIYVTVGSEEKRRFLR.TEY.GIPEDRMF...SSG...SIS.F...ATDL....MRAT.
......NGR..G.ADVILNSL.TGD.M.............L....HE.SW.RC..LA.PN
GNFIEIGKKDLL.DRN......................................SISLA.
PFSHNA..S.YRSFDLSLKA......VSLPT-FD.-..RLLKQIFA
>tr|B6HUL1|B6HUL1_PENCH/32-259 Pc22g18390 protein OS=Penicillium chrysogenum Wisconsin 54-1255 GN=Pc22g18390 PE=4 SV=1
................-KDIMAAMGLVE.V..........---------S-LI.GQEASG
IVTATG.......S...............AA..........A.SLQ.SGDRVTL.L....
..W......eGMYATKL.RIDRR.......LAVHIP.D........SV.S..........
.........FEEVDAL.PMVHTTAYHAVISAA....KLRP..G................Q
.................SVLVHAAAGGVGQAALHLA.A.HL.G................L
.VAYATVDSEHKRRLLV.ERY.NVPEAHIF...HSR...DTS.F...AKAI....KRIT.
......GGR..G.VHCVLNSL.SGE.L.............L....RA.HG.--..-V.PF
GTFLEIGRRDVT.NNM......................................----R.
PFSRST..T.FANS------......AEGLDALG.-..QILSDAFA
>tr|B6HW44|B6HW44_PENCH/1935-2175 Pc22g23750 protein OS=Penicillium chrysogenum Wisconsin 54-1255 GN=Pc22g23750 PE=3 SV=1
................-KDYVIAMGNFE.S..........---------V-KS.SNESTG
IISRVG.......E...............NV..........T.HLQ.PGDKVIC.L....
..E......rGYYDTFL.RSPVQ.......KCLKLD.D........NA.D..........
.........LVEMATV.GIAHGTAIYALDYLA....HLEA..N................E
.................TVLIQAATGGLGLAAIQYA.R.YV.G................A
.EIYATVGTQPKKDYLI.SEC.GIPADHIF...WSR...TLE.F...KDEL....FKQT.
......RGR..G.VDVVLSTI.SGP.G.............F....HE.SL.KC..LA.PC
GRLIDVGRGNVL.DKG......................................NMGLH.
AFDRSI..S.FFSFDLNFVL......EEKPRIAE.-..RQESQSLS
>tr|B6QC74|B6QC74_PENMA/1696-1936 Polyketide synthase, putative OS=Penicillium marneffei ATCC 18224 GN=PMAA_066720 PE=4 SV=1
................-RDVMTAMGQIP.D..........---------E-SV.GLEASG
VVRNIG.......K...............DV..........T.RFQ.IGDRVCC.L....
..A......hAAHKPLI.RVPVV.......QCQRIP.E........HL.S..........
.........FEEGATL.PMVHYTAYHALVNLA....RIRK..G................Q
.................TVLIHAAAGGVGQAAIQIA.Q.HF.G................A
.EVFATVGSDAKRTLIK.DLY.GIQNDHIF...NSR...DIS.F...VKGL....LRMT.
......KGR..G.VDCVLNSL.SGE.M.............L....RQ.TW.YC..LA.PF
GVFVEIGMKDIL.SNT......................................GLDML.
PFKKHA..T.FCFFNLENIA......TINPKLIE.-..EIGLGVFG
>tr|B6QFA8|B6QFA8_PENMA/1664-1907 Polyketide synthase, putative OS=Penicillium marneffei ATCC 18224 GN=PMAA_081530 PE=4 SV=1
................-RDVAVALGMID.E..........---------H-RL.GSECAG
IIRKIG.......R...............GVs........tD.DFK.PGDRVMA.M....
..Vs....nqGSHGVIV.RTPSV.......FCIKIG.D........-M.D..........
.........FATAASL.GTIGATALYSLVDMA....RLQP..G................E
.................YCLIHSAAGGVGQMAIGIA.Q.MI.G................A
.KVLATVGSPSKRAFLK.ERF.GLEDDAIF...SSR...DSS.F...IEGV....LKAT.
......GGR..G.CDVALNSL.AGP.L.............L....LA.TW.NI..VA.PF
GRLVEIGKRDVH.ENS......................................KLDMD.
PFRKNL..T.YAAVDLNTMD......NLNKPLLG.-..RLVRESFD
>tr|B6QN84|B6QN84_PENMA/1707-1947 Polyketide synthase, putative OS=Penicillium marneffei ATCC 18224 GN=PMAA_061670 PE=4 SV=1
................-REVMVVMGQIP.D..........---------T-LL.GFDAAG
VVKRVG.......S...............SV..........D.KFK.VGDRVVM.C....
..E......hGAHRTIH.RAKAS.......FCAHIP.A........RL.S..........
.........FEQAASV.PTVQATAWYGLVSLA....RVHR..G................Q
.................SILIHAAAGGVGQSAIQVA.Q.HF.G................L
.EVFVTVGSKAKRELVR.NEY.GIPDDHIF...NSR...DLS.F...ADGI....RRMT.
......GGK..G.VDVVLNSL.TGE.A.............L....RE.TW.HC..IA.PF
GYFIEIGLKDIQ.ANT......................................RIDMA.
PFARNV..T.FSFFNLNLIA......REQPELFA.-..AIIENTFD
>tr|B6QPU0|B6QPU0_PENMA/1594-1834 Polyketide synthase, putative OS=Penicillium marneffei ATCC 18224 GN=PMAA_039120 PE=4 SV=1
................-KDVVVSMGQLN.Q..........---------P-YI.GVECSG
IVTSVG.......K...............NV..........V.DVL.PGQRVMA.M....
..P......eGAYSTYA.RCLCT.......SVATIP.E........SM.T..........
.........IEEAATI.PIVFCTAYYGLFDLG....RLSA..G................E
.................RVLIHAGAGGVGQAAIQLA.Q.MV.G................A
.DIYVTVGSHDKRSFLI.QRY.NIPEDRIL...YSR...DNS.F...GPAV....RRAT.
......GNE..G.VDVVLNSL.AGD.L.............L....RE.SW.DC..LA.PF
GRFIEIGKADIT.KNS......................................RLEML.
KFEHNV..T.FASVDLTKVA......KFRPKLMK.-..RLLNDVCR
>tr|B6QQX8|B6QQX8_PENMA/1860-2102 Polyketide synthase, putative OS=Penicillium marneffei ATCC 18224 GN=PMAA_045640 PE=4 SV=1
................-KDVFIALGQMQ.P..........-------G-V-PM.TGEVAG
IVTSVG.......S...............NL.........qS.VWK.TGDRAIG.L....
..M......vAPFGNQV.RVNGK.......GIVPIP.D........SI.S..........
.........FTDAASI.PIVFYTAWYCLTQVA....RLES..S................Q
.................SVLIHAASGGVGQAAIQIA.K.LI.G................A
.EIYATVGGTTKRKLIQ.DQY.GIADSHIF...SSH...TRN.F...KKGI....MRST.
......RGK..G.VDVVLNSL.SGE.F.............L....MD.SW.DC..VA.PF
GTFLEIGKTDIY.GHS......................................QLNMA.
PFEKQA..T.FAAVDTSHMY......RLRPEYVS.-..KGLAEIFD
>tr|B6QSC3|B6QSC3_PENMA/1856-2098 Polyketide synthase, putative OS=Penicillium marneffei ATCC 18224 GN=PMAA_001080 PE=4 SV=1
................-KDVLIASGQLE.G..........I--------N-QM.QNDCAG
TVIEVG.......A...............NM.........rD.RFK.PGDRVCA.L....
..Y......sRSYTNYP.IVHGD.......CCHVIP.D........SL.T..........
.........IEEAASL.PIVWITVYYSIVDMG....KLKK..G................E
.................RVLIHSGAGAVGQAAIMLA.K.YL.G................A
.EIFVTVGSDTKKEFLI.QKF.GIPEDHFF...SSR...NTS.F...YEGI....MKMT.
......GGR..G.VDVVLNSL.SGE.M.............F....RE.ST.NI..VA.PF
GRFVEIGRKDLM.DDA......................................LMPME.
FLLKNV..T.FAYVDMALVI......AKAKTLAQ.-..RVLHDVIE
>tr|B6QUJ2|B6QUJ2_PENMA/1569-1812 Polyketide synthase, putative OS=Penicillium marneffei ATCC 18224 GN=PMAA_009360 PE=4 SV=1
................-RDVVVSLGEQN.E..........---------D-VY.GIEGAG
WITQVG.......T...............AV..........T.EFK.VGDRVAG.L....
..Wgr...grGYMRSFC.NVPTA.......LVTKIP.D........NM.T..........
.........FELAAAI.PLNFTTVIYSLRELA....RLSS..G................E
.................KILIHSGAGGTGQAAIQYA.R.LV.G................A
.EIFTTVSSEEKKRYLI.ETY.GVAADHIF...SSR...TFD.F...DTLI....MEAT.
......GGH..G.VDVVLNSL.AGE.A.............L....RR.SL.DC..VA.PL
GRFIELGKKDVY.SNG......................................LLQMK.
ALKKSV..S.FFAVDMLTLY......KHREEYSG.-..KLLEETID
>tr|Q0C8L6|Q0C8L6_ASPTN/1781-2025 Putative uncharacterized protein OS=Aspergillus terreus (strain NIH 2624) GN=ATEG_09968 PE=4 SV=1
................-RDIMVAMGQLE.S..........---------N-VM.GFECAG
VVTSLS.......E...............TArt......iaP.GLA.VGDRVCA.L....
..M......nGHWASRV.TTSRT.......NVVRIP.E........TL.S..........
.........FPHAASI.PLAFTTAYISLYTVA....RILP..G................E
.................TVLIHAGAGGVGQAAIILA.Q.LT.G................A
.EVFTTAGSEAKRNHLI.DKF.HLDPDHVF...SSR...DSS.F...VDGI....KTRT.
......SGK..G.VDVVLNSL.AGP.L.............L....QK.SF.DC..LA.RF
GRFVEIGKKDLE.QNS......................................RLDMS.
TFVRNV..S.FSSVDILYWQ......QAKSAEIF.-..QALSEVIL
>tr|Q0CB34|Q0CB34_ASPTN/1704-1945 Putative uncharacterized protein OS=Aspergillus terreus (strain NIH 2624) GN=ATEG_09100 PE=4 SV=1
................-RDMMILMGFMS.S..........T--------A-EL.GIEASG
VVRRIG.......P...............AV..........K.DLA.VGDRVMV.A....
..G......iGLASTRK.IVPSR.......CCLPIP.S........EL.S..........
.........LEDAATV.VCVFATVIYSLLNVA....NLKK..G................Q
.................SVLIHSACGGVGLSAIQIC.G.MK.E................A
.EIYATVGNEEKVQYLM.ENF.GIHRDHIF...DSR...SSS.F...LDGV....LHAT.
......DGK..G.VDIVLNSL.SGE.L.............L....HA.SW.KC..VA.PL
GKMLELGKRDFL.GHG......................................KLDMD.
VFAENR..S.FMGIDLLGIM......KHQPDIFR.-..EMSEDIMS
>tr|Q0CDR2|Q0CDR2_ASPTN/1807-1998 Putative uncharacterized protein OS=Aspergillus terreus (strain NIH 2624) GN=ATEG_08172 PE=4 SV=1
................-KDVLIAQGIVD.G..........---HPSEG-N-GL.GCECAG
IVRQVG.......P...............EV..........Q.NVA.VGDRVM-.-....
..-.......-------.-----.......------.-........--.-..........
.........-------.---------------....----..-................-
.................TILIHSACGGIGIAAIQIS.Q.MI.G................A
.TIYASVGTEEKIQHLV.NTY.GIPRSHIF...SSR...DAS.F...LPDV....LKAT.
......NGR..G.VDLVLNSL.SGD.L.............L....HA.SW.KC..VA.SY
GSMVEIGKRDFI.GHG......................................RLNMD.
TFEANR..A.FFGVDFAQIC......AERPDITQ.-..EILEECVR
>tr|Q0CF75|Q0CF75_ASPTN/1931-2174 Putative uncharacterized protein OS=Aspergillus terreus (strain NIH 2624) GN=ATEG_07659 PE=4 SV=1
................-RDVMVAMGQLR.E..........---------R-VM.GLECAG
IITRVG.......S...............EAa........aQ.GFA.VGDHVMA.L....
..L......lGPFSSRP.RITWH.......GVINMP.Q........GM.S..........
.........FSDAASI.PMIFTTAYVALVQVA....RLRH..G................Q
.................SVLIHAAAGGVGQAAVMLA.QdYL.G................A
.EVYATVGSQEKRDLLT.REY.GIPPERIF...NSR...DAS.F...APAV....LAAT.
......GGR..G.VDAVLNSL.GGS.L.............L....QA.SF.EV..LA.PF
GNFVEIGKRDLE.QNS......................................LLEMA.
TFTRAV..S.FTSLDMMTLL......RQRGPEAH.-..RILSELAR
>tr|Q0CGX5|Q0CGX5_ASPTN/1541-1781 Putative uncharacterized protein OS=Aspergillus terreus (strain NIH 2624) GN=ATEG_07067 PE=4 SV=1
................-KDVVIAMGQVA.S..........---------P-YL.GVECSG
TVSRVG.......S...............QV..........N.TLK.VGDRVCA.M....
..S......lGAYGTYA.RCPAT.......SAAIIP.N........DM.T..........
.........FDVAASI.PVVYSTAYYGIVELA....RLQP..G................E
.................TILIHAAAGGVGQAAIQLA.Q.DI.G................A
.EIFATVGSLEKKQFLM.ETY.GISENHIF...YSR...DTA.F...GPAL....REVT.
......GGR..G.VDVVINSL.AGD.I.............L....RE.SW.ES..LA.EF
GRFIEIGKKDIT.SNT......................................GLEMS.
KFEQNC..T.FSSVDLTLVA......AKRPKIMG.-..RVLSAVMR
>tr|Q0CI04|Q0CI04_ASPTN/1725-1971 Putative uncharacterized protein OS=Aspergillus terreus (strain NIH 2624) GN=ATEG_06680 PE=4 SV=1
................-KDVLIAMGIVD.S..........----GSGD-A-VL.GVEGAG
YVRNVG.......A...............DV..........H.HIR.VGDRAMV.L....
..Ga....dsTGLATQV.QRPGS.......YVVPIP.S........HL.S..........
.........FEDAATM.PAVYITVLLGLVDKA....RLEK..G................Q
.................SILIHAAAGGIGIAAIRVA.R.WI.G................A
.DIYCTVGSEKKATFLV.EEL.GIPRDRIF...NSR...DTT.F...RDDL....MDAT.
......DGT..G.VDCVLNSL.SGE.L.............L....HA.SW.EC..VA.SS
GCMVEIGKRDMI.GRG......................................QLALD.
KFEDNR..T.YIGIDLSKYF......VTNKPGVM.-..RLMKLMLE
>tr|Q0CNL6|Q0CNL6_ASPTN/1735-1981 Predicted protein OS=Aspergillus terreus (strain NIH 2624) GN=ATEG_04718 PE=4 SV=1
................-KDLANAMGFVP.A..........N------E-H-LF.GLECTG
IVTAIG.......D...............AV..........P.TVK.PGDRVLM.V....
..Rr....dgGCFANRV.RNRWH.......AVHPLP.D........WL.S..........
.........LEAGTTL.GIAVHTAVYGLVTLA....NLQK..G................Q
.................SVLIHSASGGVGLAAIELC.H.YL.G................A
.EIFVTVGTDAKRDFLA.EQY.GVRRDRMF...SSR...STA.F...AKEL....MRAT.
......NGR..G.VDVCLNSL.TGD.M.............L....HE.SW.RC..IA.EN
GTLVEIGKKDML.DRN......................................SLSME.
PFDRNC..S.YRALDLSRKSi....sDETTYQTG.-..VYIMDLVR
>tr|Q0CRW0|Q0CRW0_ASPTN/968-1209 Putative uncharacterized protein OS=Aspergillus terreus (strain NIH 2624) GN=ATEG_03574 PE=4 SV=1
................-RDVLALLGRIP.W..........---------S-PP.GREGTG
TVMQVG.......A...............NV..........S.HLQ.AGDRVFF.M....
..Vl.....eGALGTYV.RTPGQ.......FARKVP.Q........SI.S..........
.........TADAAGL.VAAYVTALVCLDHVA....RIRQ..G................E
.................SVLIHAASGAVGQACILLA.Q.TR.G................A
.DVFVTAGSAEKRQFLH.ETF.EIPESHIS...SSR...TLE.F...RHRV....LKQT.
......GGK..G.VDVVVNCL.SGQ.L.............L....QE.TW.SM..VT.DF
GRFVEIGKKDIL.ENS......................................HLSMG.
KFSCNV..T.FAAVDLTQYF......HQRPEVLH.-..SCLDEIVD
>tr|Q0CS88|Q0CS88_ASPTN/1943-2188 Putative uncharacterized protein OS=Aspergillus terreus (strain NIH 2624) GN=ATEG_03446 PE=3 SV=1
................-KDLLVAMGEID.Q..........---------P-GF.GHEAAG
IVVRVG.......S...............SV..........S.TFK.AGDRVMY.L....
..GdpspgkmGTLRTRS.RVHCG.......LAIKIP.D........TM.G..........
.........FEIAAGL.PIIYGTVIYSLGHIA....RLRA..G................E
.................KVLIHAAAGGIGQAAIQYA.H.AK.G................A
.EIFVTLSSLEKKQYIM.ENF.HIRPDHIF...SSR...DLN.F...AAGI....KRIA.
......P-A..G.VDVVLNSL.SGE.A.............L....RQ.SW.QC..VA.PF
GRFVEIGKLDLQ.AGS......................................KLDMT.
PFLYNV..S.FSGVDLNALA......ENRPEVCQ.-..ELLQETID
>tr|Q0D1A2|Q0D1A2_ASPTN/1628-1871 Putative uncharacterized protein OS=Aspergillus terreus (strain NIH 2624) GN=ATEG_00282 PE=4 SV=1
................-HDIAVAMGIIQ.D..........---------H-KM.SGEFAG
VVTAVG.......N...............KId........sA.EFQ.PGDRVVG.F....
..Sp....gmGAHGSLV.RTHAL.......FCHKVP.E........SV.D..........
.........FPIAACL.PVVLCTAMYCLVDIA....HLQP..G................E
.................TVLIHAAAGGVGQMAVQIA.Q.NI.G................A
.KVLATC-SKPKREFLK.RQY.GLLDSQIF...SSR...DDS.F...VQGV....SEAT.
......GGQ..G.VDVILNSL.AGD.L.............L....QA.SW.GC..VK.TF
GRFVEIGKRDIH.QNS......................................NLGMD.
VFRRNA..T.FTAFDMVTVF......EERPEAGR.-..KMLSDGLG
>tr|Q0TWN6|Q0TWN6_PHANO/1620-1862 Putative uncharacterized protein OS=Phaeosphaeria nodorum GN=SNOG_15965 PE=4 SV=2
................-KDVATSMGIVP.E..........N--------EYMI.GFECAG
IVNQVG.......H...............NV..........T.NYK.AGDRVCI.L....
..V......pGSYANRV.RVAAK.......RCHIIP.S........TM.T..........
.........YEEAATI.PSVYLCSLYGLYHLG....GLKE..G................Q
.................NVLIHSATGGVGIAAIELA.L.HK.K................A
.NIYVTVGTEEKRKYLE.DTY.GIQRSHMF...SSR...NTK.F...AGEI....LRAT.
......GGR..G.IDVILNSL.VGE.L.............L....DE.SW.RI..VA.NG
GTMVEIGKRDIV.DRN......................................TLAME.
PFDRNC..S.FRAVDMSFTK......DIDNDKIT.-..SLFNELFV
>tr|Q0UAE2|Q0UAE2_PHANO/1622-1856 Putative uncharacterized protein OS=Phaeosphaeria nodorum GN=SNOG_11272 PE=4 SV=2
.............rgnF----------N.S..........---------L-SL.SHEGSG
IVRRVG.......A...............NV..........T.NVR.VGDKVCW.M....
..A......kGLFQNIE.TFKAK.......FLHKIA.D........TD.S..........
.........HEEVATM.PLAYSTAVYGLLHLG....RLKK..G................E
.................VILIHSGTGGVGLAAIQIA.Q.MV.G................A
.KVFATVGTETKRNFLH.EAY.GLPHSQIL...NSR...DTS.F...AEGV....MKAT.
......NGR..G.VDVTLNSL.VRE.Q.............L....HA.TW.SC..IA.TQ
GRHIEIGLNDIL.DYG......................................DLDMS.
VFKRGA..S.FAAFDFGVVA......DETPDVAV.-..AVMKEVVG
>tr|Q0UAY8|Q0UAY8_PHANO/1836-2078 Putative uncharacterized protein OS=Phaeosphaeria nodorum GN=SNOG_11076 PE=4 SV=2
................-KDVAGIMGNSS.Y..........-------PAG-GL.GISASG
RISALG.......P...............EV..........K.GFA.VGDRVIG.L....
..G......sGSLSSHL.RTSET.......LAEKIP.D........NT.P..........
.........FEEAATL.PFAFGTALAALQSAG....NLQT..G................Q
.................SILIHNATGDVGLAALQLA.K.RS.G................A
.KVYATVSTEAEAEYLV.KDF.DLPRTRIF...WST...DDS.F...LKDI....LQAT.
......GGE..G.VDIALNSL.SGD.L.............L....HA.TW.KS..VA.EF
GKMIELGTTDLA.GAG......................................KLDLN.
SFLGSR..S.YTSINLEALV......AKKRSVVK.-..ALLQSTVN
>tr|Q0UF41|Q0UF41_PHANO/1775-2022 Putative uncharacterized protein OS=Phaeosphaeria nodorum GN=SNOG_09623 PE=4 SV=2
................-KDVLIAMGIIT.D..........---LPAIG-D-GL.GLESCS
IVTRVG.......S...............EV..........S.SLK.IGDRVIG.C....
..K......tGSFTTKM.VLSEK.......LCVKIP.Eh......sSL.S..........
.........NEEASTM.PVVVCTALYALQDLA....KLDA..S................K
.................SVLIQSAAGGVGIAAIQIA.K.MA.G................A
.EIYCTVSSQEKRDFLS.QTY.GIEADHIF...NSR...DAN.F...VSGI....LAKT.
......EGR..G.IDVVLNSL.SGE.L.............L....HA.SW.KC..VA.EF
GIMVEIGRRDFI.GHG......................................QLGME.
MFDGNR..T.FIGFDLSTIA......SKKQAVMM.-..SLMERALR
>tr|Q0UR23|Q0UR23_PHANO/1550-1791 Putative uncharacterized protein OS=Phaeosphaeria nodorum GN=SNOG_05791 PE=4 SV=2
................-KDVLVALGNLA.E..........---------D-KL.GVDASG
TVTRVG.......S...............AV..........T.DFK.VGDRVMT.A....
..S......cDTFATYV.RFPAK.......GAISVP.A........GM.S..........
.........YEEAASM.PLIFLTAYYALVTAG....GLIA..G................E
.................KILIHAAAGGVGQAAIMIA.Q.AK.G................A
.QIFATVGAESKKQLLV.EQY.GIPENRIF...SSR...DTS.F...VKGV....LRAT.
......GGQ..G.VDVILNSL.AGE.A.............L....RL.SWtDC..LA.KF
GRFLEIGKADLF.ANT......................................GLDMK.
PLLDNK..S.YIGVNLLDFE......NNPTPRAV.-..SLWQETTK
>tr|Q0UTP6|Q0UTP6_PHANO/1856-2098 Putative uncharacterized protein OS=Phaeosphaeria nodorum GN=SNOG_04868 PE=4 SV=2
................-RDLEVVLGSIP.W..........---------A-PP.SYEGAG
KIIKTG.......S...............RV..........S.HLR.EGDDVFF.L....
..Tp....dsSALATEI.KLPSW.......LVGKIP.Q........GV.S..........
.........VTDAATL.PLAYCLAVLALTQKA....RLRK..N................E
.................TVLIHAATGSVGQACVMLA.Q.NV.G................A
.HIYVTAGNEAKRDFLH.QKF.GIPKDQIF...SSR...TPE.F...RDQI....LSAT.
......ANK..G.IDVIVNSL.GGE.L.............M....TE.TW.AL..TA.PF
GRFIEISKKDAF.QNN......................................NLPMK.
PFNRNV..M.YTGIDLRDLY......QYRQDDVK.-..DVFTEVVT
>tr|Q0V0A3|Q0V0A3_PHANO/1548-1794 Putative uncharacterized protein OS=Phaeosphaeria nodorum GN=SNOG_02561 PE=4 SV=2
................-KDVMTAMGLIE.E..........D------G-D-FV.GHESAG
IVTRLG.......N...............DTv........qS.GLR.VGDRVCG.I....
..F......rGRFASRP.QARWT.......SVVAVP.E........SM.S..........
.........LDNAVSI.PYAYGTAHLALHHVA....RLQR..G................E
.................RVLIHSAAGALGQAAITLA.Q.QM.D................A
.DLFVTCSSSRKRTLLM.MQY.GIPANRVF...SSR...SDT.F...AAAI....MTQT.
......SGH..G.VDVVLNSL.RGA.L.............L....QA.SW.HC..IA.RF
GRFVELGKVDAE.AQR......................................TLNML.
PFRRSA..S.LTALDLIQYS......ECKSK-TAvL.hAALRDSIQ
>tr|Q1DVU4|Q1DVU4_COCIM/1852-2094 Putative uncharacterized protein OS=Coccidioides immitis GN=CIMG_05569 PE=4 SV=1
................--DVMVATGQLR.D..........---------E-FM.GLECAG
IITRVG.......T...............EAa........aQ.GYA.IGDNVFG.L....
..Lp.....rGQFGSIA.RTPWT.......SIMQML.P........GL.S..........
.........FEEAASL.PMAYCTAYICLTGLA....HLQR..E................Q
.................TVLIHAAAGSVGQAAIMIA.R.HV.G................A
.EVFVTVGTPEKRELMI.HRY.GIPEDHLF...SSR...DTS.F...GAGV....LSAT.
......HGR..G.IDVVLNSL.SGS.L.............L....QE.SF.NV..LA.PF
GHLVEIGQRDLD.ANS......................................YLAMR.
PFNHSA..S.FSSFSLLALA......QHNPRQLH.-..RAMVEITQ
>tr|Q1E349|Q1E349_COCIM/2063-2307 Putative uncharacterized protein OS=Coccidioides immitis GN=CIMG_03014 PE=4 SV=1
...............v--DLLTVMGELP.W..........---------D-VV.GREAAG
VVTKVG.......S...............AV..........H.WLQ.PGDRVVY.L....
..Vdt..pkkGTFQTYS.RVDQG.......VVARIP.N........DM.S..........
.........FEVAAGL.PVIYATVIYGLENVG....RLAE..G................E
.................KVLIHSAAGGVGQAAIQYA.Q.AV.G................A
.EIFATVSTVEKKELIM.KEY.GIAEDHIF...SSR...DFS.F...VKGV....KRLT.
......GNT..G.VDVVLNSL.SRE.A.............L....RR.SW.EC..VA.PF
GRFIEIGKKDLV.AGG......................................KLDMS.
PFVNNI..M.FAGVDLLALA......EHRPKVVQ.-..QVLKRTMQ
>tr|Q2GR19|Q2GR19_CHAGB/1652-1901 Putative uncharacterized protein OS=Chaetomium globosum GN=CHGG_09585 PE=4 SV=1
................Y-------GVSS.G..........--PADREN-H-IR.GLECAG
IVTRVG.......S...............GAa........vQ.DYK.VGDSVVC.V....
..Lhq..ekqSSFPNRV.AVEPT.......ATVHKP.A........NL.S..........
.........FQEAVSV.PLAFLTAYFSLVEVA....RLQR..A................Q
.................WVLIHAAAEPTGQAAIMIA.Q.HV.E................A
.KVLATVGNPEQRVTLT.EKY.GIPAESIFmldTSD...LPS.F...ESTI....LAAT.
......QGH..G.VDVVLNSL.GGP.L.............L....QH.SF.NL..VA.PF
GHFVEVSGRDSK.ANS......................................NLEMR.
PFSRSI..S.FTSVDLDLML......EHRVADVH.-..RCLREIMR
>tr|Q2GTF8|Q2GTF8_CHAGB/1547-1787 Putative uncharacterized protein OS=Chaetomium globosum GN=CHGG_08746 PE=4 SV=1
................-KDGMAAKGLIP.L..........---------A-SS.GLEASG
IVLAVG.......S...............KV..........T.GFQ.AGDRVAA.F....
..T......qGAFATRA.RAKAP.......FAFKIP.R........YL.S..........
.........LEAAASL.PLAYATAYYSLVELG....RLGE..G................E
.................TVLIHSAAGAVGQAAICVA.Q.MI.G................A
.EVFVTVGNAKKKTLLL.KEY.GLQEDHIF...YSR...NSS.F...GDVI....RHAT.
......DGQ..G.IDVILNSL.TGD.G.............L....RE.SW.KC..LN.KF
GRFIEIGKRESG.SKY......................................RLDVD.
SMDSNA..S.FMSLDMFMLI......AERPKVVK.-..RLLADVAQ
>tr|Q2GV57|Q2GV57_CHAGB/1629-1879 Putative uncharacterized protein OS=Chaetomium globosum GN=CHGG_08147 PE=4 SV=1
................-RDVMTALGQLP.T..........---------T-EL.GFDAAG
IVVR--.......S...............TS..........A.RHA.PGARVAV.C....
..R......pGSHRTRVrRARAP.......LVHVLP.DdddgdpalAL.S..........
.........FADAATL.PLAHGTAWYALVRLA....RARR..G................Q
.................SVLIHGAAGGVGQAALQVA.R.WL.G................L
.EVYVTVGSEAKRRVVR.EVY.GVGEDRIF...SSRgdpRAG.F...RSGV....MAAT.
......GGR..G.VDVVLNSL.AGE.A.............L....RE.SW.YC..VA.PG
GTFVEIGVRDIM.DNA......................................RLEMK.
PFLEGA..T.FTFFDLRRVM......LDRPELMG.-..EILEGVFG
>tr|Q2GWL6|Q2GWL6_CHAGB/1702-1945 Putative uncharacterized protein OS=Chaetomium globosum GN=CHGG_07638 PE=4 SV=1
................-RDVMVAMGQLR.E..........---------R-VM.GLECAG
IITRVG.......S...............EAa........aQ.GFA.VGDRVMA.L....
..L......iGPFANRA.RVSWH.......GVAHMP.E........GM.T..........
.........FDDAASL.PMIFSTAYVGLVDIA....NLRP..G................Q
.................SVLIHAAAGGVGQAAIMLA.KdYL.G................A
.EVYATVGSQEKRDLLT.REY.GIPAERIF...NSR...DAS.F...APAV....LAAT.
......GGR..G.VDVVLNSL.AGP.L.............L....QA.GF.DV..LA.PF
GHFVEIGKRDLE.GNS......................................LLEMA.
TFSQVA..S.FTSLDMMSLL......RERGTHAH.-..RVLSEVAR
>tr|Q2H171|Q2H171_CHAGB/1550-1792 Putative uncharacterized protein OS=Chaetomium globosum GN=CHGG_04475 PE=4 SV=1
................-KDVLIAAGQLE.G..........I--------T-EM.RNDCSG
VVVEVG.......A...............NM.........rE.RFK.PGDRVCA.L....
..Y......sRSYTNYP.VVHGD.......CCQIIP.E........TM.S..........
.........FEEGASL.PIVWSTVYYSLVEMG....RLKR..A................E
.................KVLIHSGAGAVGQAAIMLA.Q.HI.G................A
.EVFVTVGNSAKRELLQ.DAY.GIPADHIF...SSR...TTA.F...YGAI....KRLT.
......GGY..G.VDVVLNSL.SGE.M.............F....RE.SC.NL..VA.PF
GRFVEIGRKDLM.DDA......................................MMPMG.
FLLRNI..T.FAYVELTLIM......ENNKPLAR.-..HILHSVAD
>tr|Q2H9K3|Q2H9K3_CHAGB/2538-2783 Putative uncharacterized protein OS=Chaetomium globosum GN=CHGG_03101 PE=4 SV=1
...............l--DIMGSLGEIP.R..........---------P-YF.GSEVVG
TVVDMG.......S...............SVa.......seS.DIK.LGDTVVG.S....
..C......nGGFGSHA.RMKWT.......MCHRVP.D........NI.S..........
.........IQEAATI.PIAFSTAWVSLVDLA....RMRK..G................E
.................TILIHSAAGGVGQAAIQLC.Q.HF.G................V
.KVYATVGSIAKKELLM.HRY.GIPEEDIF...YSR...DTT.F...AQGI....RRAT.
......NGR..G.VDLVLNSV.AGE.F.............L....RQ.SW.HL..VA.PF
GRFVEIGKRDIL.GNT......................................GLDME.
PFIRSA..S.FIGFNLEKYD......EQLPE-FEiV.eKAFKQVFE
>tr|Q2HI66|Q2HI66_CHAGB/431-682 Putative uncharacterized protein OS=Chaetomium globosum GN=CHGG_00088 PE=4 SV=1
................-RDILLATGTIP.Apl......htP--------T-PL.GYEASG
TILHTGt....gpA...............AA..........T.RFR.PGDRVLL.L....
..Sp.....hSTLTTTL.CVPAA.......LVVRIP.D........AM.P..........
.........LGAAAAA.PVCFGTVMHALLEVG....RLRQ..G................M
.................SVLVHSACGGVGLAALEVC.R.MVgG................V
.EVFVTVGSEEKVEWLVgGDW.GVRRERVF...GSR...DGG.F...VEGV....MRET.
......QGR..G.VDLVLNSL.SGE.L.............L....HA.SW.GC..VA.KY
GMLLELGKRDLA.GAG......................................RLDMA.
PFLANR..T.YAGVDLLQYV......AERPEKVT.-..ELLTQYVD
>tr|Q2KHC3|Q2KHC3_MAGGR/914-1156 Putative uncharacterized protein OS=Magnaporthe grisea 70-15 GN=MGCH7_ch7g62 PE=4 SV=1
................-KDVAVTMGLVP.A..........-------D-EYRL.GEEAAG
VVVRVA.......P...............DV..........T.TFQ.PGQRVVV.F....
..S......rASLANRV.RASTE.......RVHAIP.D........AM.S..........
.........FEDAATL.CVVYITAMHALFNLG....GLRS..G................M
.................RVLVHSATGGVGNAAIQLC.R.SV.G...............dV
.EIFATVGSDAKKQFLV.DEL.HMPADHVF...SSR...TPE.F...VQGI....RRLA.
......DGA..G.VDLVLNSL.TGP.L.............L....ES.SW.HL..LA.PN
GTFVEIGKRDML.ARQ......................................ALPME.
PFTRNV..S.YRALDTSPRF......FPDST-IN.-..VVMADLFR
>tr|Q2TWV3|Q2TWV3_ASPOR/1767-2013 Polyketide synthase modules and related proteins OS=Aspergillus oryzae GN=AO090010000402 PE=4 SV=1
................-KELLLAMGVVPiD..........------CGQE-LV.GTDSTG
IVTAVG.......S...............NV..........K.NVS.VGDRVMA.L....
..Tv....esTSYTTVL.QLPSH.......LCIRIP.D........DC.S..........
.........FEEASTL.PTVYLTVLRTLREKA....NLRR..D................Q
.................SILIHSAAGGVGIAAIHYA.K.WI.G................A
.KVYATVSSPNKIKFLV.NEM.GVEREDIF...YSR...DTT.F...LDGV....MRAT.
......CGR..G.VDVVLNSL.SGE.Q.............L....HA.SW.KC..VA.EG
GSMIEIGKRDLL.GRG......................................KLAMS.
PFLANR..S.YIGADIATLS......VLEPEWVQ.-..EQLATIVN
>tr|Q2U1I6|Q2U1I6_ASPOR/1680-1921 Polyketide synthase modules and related proteins OS=Aspergillus oryzae GN=AO090011000015 PE=4 SV=1
................-KDVAVTMGIVP.E..........N------E-H-LL.GLEGSG
IIRRVG.......S...............SI..........D.DKSiVGTSVVF.M....
..E......kGAFANRI.QVPLD.......FTHPIP.K........TM.S..........
.........FSEAATI.PVAFCTALYSLFDMA....DLQP..G................Q
.................SVLIHSASGGVGIACIQLA.Q.YV.G................A
.EIYVTVGSDAKRRFLH.DTY.KIPYERMF...SSR...CSK.F...AAGI....MKAT.
......NGE..G.VDVIVNSI.TGD.L.............L....DA.TW.RL..CA.AG
GILVELGKRDMV.ERN......................................TLSME.
PFDRGC..S.FRAVDLS---......--HPKLLKkL.pRYVNRISV
>tr|Q2U334|Q2U334_ASPOR/1824-2084 Polyketide synthase modules and related proteins OS=Aspergillus oryzae GN=AO090038000210 PE=4 SV=1
................-KDIMVSMGVLG.Q..........I--------E-DL.GIEGSG
VVVQTG.......S...............DV..........Q.HIH.NGDRVLF.V....
..A......sGSLQTRR.VIPAR.......MCLKVP.E........CL.S..........
.........LEDAATM.PAVFATTIYALLHLA....RLKK..NqvrplpsidaldllpfK
.................-----------------YA.R.WW.GqmyayiylpprallkvS
.QIYATVGNENKAQHLM.DTY.GIHRDHIF...NSR...DAS.F...LQDL....MRCT.
......GNR..G.ADVVLNSL.GGN.L.............L....HT.SW.RC..VA.PY
GKMLELGKRDFL.GHG......................................MLSMD.
LFKSNR..A.FFGVDLNQFL......EECPDEFNdVifERFLEMVE
>tr|Q2U3D3|Q2U3D3_ASPOR/1895-2136 Polyketide synthase modules and related proteins OS=Aspergillus oryzae GN=AO090038000086 PE=4 SV=1
................-RDVLVSLGQLE.S..........---------D-DT.GLECAG
VVVRVG.......D...............SC..........R.RIK.VGDRVAA.L....
..Y......pTAFSTYI.RLPET......gPVAIIP.A........GM.S..........
.........YTDAASI.PVSFVTSYIALRQAA....SLQA..G................E
.................SILIHSGAGGTGQAAIQIA.Q.YV.G................A
.EIYTTVGSESKKQLIM.EVY.GIPEDHIF...SSR...STG.F...AKAV....MRRT.
......RGK..G.VNVVLNSL.SGE.A.............M....LA.SW.KC..IA.TY
GRFIEIGKRDIL.SNN......................................NLPLG.
MFLRNT..M.FRGFDLGGVM......MDRPDLCL.-..SALDDILS
>tr|Q2U4V7|Q2U4V7_ASPOR/1861-2101 Polyketide synthase modules and related proteins OS=Aspergillus oryzae GN=AO090020000186 PE=4 SV=1
................-KDVMTAMGQMS.K..........---------D-AL.GNECSG
IVTRVG.......G...............DV..........E.GLA.KGDRVCA.V....
..C......eGALATSV.SCPAT.......SVWRLP.D........SM.D..........
.........LKTAATI.PLVFCTAYYSLFDLG....RLVQ..G................E
.................KILIHAAAGGVGQAAIMLA.N.MV.G................A
.DVFATVSTPEKKQFLM.DTY.GVQEDRIL...FSR...DSS.F...TQHV....KKAT.
......NGE..G.VDVVLNSL.AGE.M.............L....RA.SW.DC..VA.PF
GRFIELGKKDIL.QNS......................................RLEMS.
RFDDNV..S.FSSVDLTAIY......QKRPLVMK.-..RLLSNVFK
>tr|Q2U7I5|Q2U7I5_ASPOR/1856-2098 Polyketide synthase modules and related proteins OS=Aspergillus oryzae GN=AO090701000826 PE=4 SV=1
................--DVRVATGQLR.G..........---------E-FM.GLECAG
IIGRVG.......A...............EAa........aQ.GYA.IGDKVFG.L....
..Lp.....qGQFGSIA.RTPWT.......SIMHMP.P........SI.S..........
.........FEEAASL.PVAYCTAYICLTGLA....HLQP..D................Q
.................TVLIHAAAGSVGQAAIMIA.R.HL.G................A
.EVFVTVGTPEKRELMT.QKY.GIPEDHLF...NSR...DTS.F...VEGV....LSAT.
......HGR..G.VDIVLNSL.SGS.L.............S....QE.SF.NL..LA.PF
GHLVDIGQGDLE.ANS......................................HLAMR.
PSNHPT..T.FSAFSLLALA......QHNPRQLN.-..RAMVEITK
>tr|Q2UFM3|Q2UFM3_ASPOR/1705-1946 Polyketide synthase modules and related proteins OS=Aspergillus oryzae GN=AO090026000149 PE=4 SV=1
................--DVNALSGHVQ.T..........T------D-A-RC.SLECTG
HIVAMG.......S...............DV..........R.DLN.IGDKVAV.M....
..Y......pGYFGTYE.TVPAW.......SCVQLR.D........DE.D..........
.........LRTMASV.MMVFSTAMYALYHRA....NLQP..G................E
.................TILIHSAAGGVGIATIQLA.K.LI.G................A
.EIFATVGTEEKKKYLI.EHF.GLTPDHIF...NSR...DSS.F...ASSI....KSIT.
......NGR..G.VDVILNSL.LGE.L.............L....HE.SW.DC..LA.DF
GRFVEIGKRDLL.DQG......................................RLNME.
MFSRGT..T.FTAFDMSMLA......ESTSPAQH.-..RVYKGLVT
>tr|Q2UN49|Q2UN49_ASPOR/1893-2134 Polyketide synthase modules and related proteins OS=Aspergillus oryzae GN=AO090001000506 PE=4 SV=1
................-RDVLIALGQLN.V..........---------G-GI.GLECSG
TITRVG.......T...............AC..........H.KFK.TGDKVVG.F....
..L......pNCYSTHL.RFRET......dPVVHIP.Q........GI.S..........
.........LPAAAAV.PANFITAYMGLKELA....RIQP..G................E
.................SVLVHSGAGGTGQAAIQIA.K.HF.G................A
.QVHTTVGSESKKKFLM.QTY.GIPESHIY...SSR...STF.F...SQAI....LQQT.
......AGK..G.VDIIFNSL.SGE.S.............L....IK.SW.EC..IA.PY
GRFIEIGKKDIL.SNS......................................KLPMI.
QFAKNT..T.FISLDLGSWA......RDRPAACV.-..SALAEILA
>tr|Q2UV28|Q2UV28_ASPOR/1803-2044 Polyketide synthase modules and related proteins OS=Aspergillus oryzae GN=AO090009000071 PE=4 SV=1
................-RDLMVVMGLMG.D..........M--------A-QV.GLEASG
IVRRVG.......S...............AV..........H.QFS.PGDRIMI.S....
..H......lGLMCTRT.VVRTE.......RCVQIP.D........NI.S..........
.........LEDAATI.PCVYATVVYSLITVG....GLKR..G................Q
.................SVLIHSACGGVGLAAVQLC.Q.LI.G................A
.VIYATVGSEDKARHLV.DNF.KIPADHIF...DSR...SSS.F...LQGV....LRKT.
......DGR..G.VDLVLNSL.SGD.L.............L....HA.SW.QC..VA.KL
GKMLELGKRDFL.GHG......................................LLEMD.
RFLDNR..S.FIGIDLLQVL......DENIGVLQ.-..EMIGCVME
>tr|Q2VLJ2|Q2VLJ2_GIBZE/1669-1909 Polyketide synthase OS=Gibberella zeae GN=PKS4 PE=4 SV=1
................-RDVMASMALVP.V..........---------K-GL.GQEASG
IVLRTG.......R...............DA..........T.HLK.PGDRVST.L....
..D......mGTHATVM.RADHR.......VTVKIP.D........AM.S..........
.........FEEAAAV.PVVHTTAYYALVRLA....KLQR..G................Q
.................SVLIHAAAGGVGQAALQLA.N.HL.G................L
.VVYATVGSDDKRKLLT.DTY.QVSEDHIF...NSR...DAS.F...AKGI....MRVT.
......GGR..G.VDCVLNSL.SGE.L.............L....RV.SW.SC..LA.TF
GTFVEIGLRDIT.NNM......................................LLDMR.
PFSKST..T.FSFINMYTLF......EEDPSALG.-..DILEEVFK
>tr|Q3KRU5|Q3KRU5_9PEZI/1927-2166 PKSX1 OS=Xylaria sp. BCC 1067 GN=pksX1 PE=4 SV=1
................--DMVVAVGQIW.D..........---------V-NL.GIECSG
VVTRLG.......K...............DV..........T.DYA.VGDRVLT.V....
..A......nGWYRTYV.RNSQE.......YFQKLP.E........TL.S..........
.........FEEGASL.MISYGTAAYSVYNAA....RLEA..G................E
.................TILIHSAADVLGQGAIQMA.Q.HI.G................A
.EVLVTVSSETEKNLLK.EKY.GIPEDHIF...SNK...DAG.F...VQGI....KRVT.
......KGE..G.VQVVINSL.TGE.L.............L....RQ.TW.HC..IA.PF
GRFIELGVKDIK.SNT......................................GLDMV.
PFLNNA..T.FAGVNILQMY......RTNKRVFS.-..KLIADVLK
>tr|Q3KRU6|Q3KRU6_9PEZI/1945-2186 Polyketide synthase OS=Xylaria sp. BCC 1067 PE=4 SV=1
................-RDLASVLGQVD.G..........-------D-V-VL.GVEAAG
VVTRAG.......P...............NA..........T.-FK.VGDKVLG.L....
..St.....sGTMKTYT.RTCDS.......FLRTVP.E........SM.S..........
.........WAEAASI.PLAYSAAYAILVEHG....SIQD..G................D
.................AILIHSAAGGFGQAAIQLA.Q.RS.G................A
.QVFVTAGTREKQDFLH.YTY.DIPRSHIF...SSR...DTS.F...KEGI....RLLT.
......QSR..G.VDLVLNCL.PGD.G.............I....MA.SW.DC..VA.PF
GRFVELGLKDSS.SHS......................................SVSLR.
NVGRNA..R.FEQFDFLYLM......NHDPYRAQ.-..RVFQRAMK
>tr|Q3S2U6|Q3S2U6_9EURO/1862-2107 Polyketide synthase OS=Monascus pilosus GN=mkB PE=4 SV=1
................-RDIMVAMGQLE.S..........N--------R-VM.GFECAG
VVTRLS.......K...............AAtt......gaG.GLA.IGDRVCA.L....
..M......kGHWASRV.RTART.......NVICIP.G........TL.S..........
.........FEQAASI.PLAFTTAYTSLYTVA....RLQR..G................E
.................KVLIHGGAGGVGQAAIILA.Q.LV.G................A
.EVFTTAGTHSKRNFLI.DKF.KLAPDHVF...SSR...DSG.F...IEGI....RACT.
......NGK..G.VDVVLNSL.AGP.L.............L....QY.SF.DC..LV.NF
GRFVEIGKKDLE.QNS......................................RLNMA.
TFARNV..S.FSSIDILYWE......EAKSAEIF.-..RALTEIMR
>tr|Q49B92|Q49B92_9PEZI/1725-1966 PKSKA1 OS=Xylaria sp. BCC 1067 PE=4 SV=1
................-KDVVVTMGIVP.G..........D------E-T-AL.GHEAAG
VVTKVS.......P...............GV..........S.DFT.VGERVVV.F....
..G......kGCFANSP.LTTPA.......RAHRIP.D........GM.F..........
.........FEEAATL.PIVYLTGIHSLLDHG....NLST..G................K
.................SVLIHSAAGGVGIAAIQLA.Q.YV.G................A
.EVFVTVGTPQKREFLK.STF.GLADDRIF...NSR...NTE.F...GDQI....LAAT.
......NGK..G.MDVVLNSL.VGD.M.............L....DE.SF.RI..LA.DG
GIMVELGKRDVL.DRN......................................NLPMA.
PFDRNS..S.FRAVDLSPE-......KASDALIS.-..RLMSKLFE
>tr|Q4WIM8|Q4WIM8_ASPFU/1926-2168 Polyketide synthase, putative OS=Aspergillus fumigatus GN=AFUA_2G01290 PE=4 SV=2
................-RDVLIALGRLD.S..........---------E-AL.GAEFAG
IVTKVG.......P...............SC..........R.KFQ.PGDRVLA.C....
..Y......pSRHANYV.RLKEN......mAVIKIP.D........TMlS..........
.........FSEAAAL.PVAYATAWIALNQIA....RLQQ..G................E
.................TILIHSGAGGTGQAAIQIA.Q.LL.G................A
.SVFTTVSNENKKRFLV.EKY.NVPENHIF...SSR...STL.F...AKGI....KLLT.
......NNK..G.VDVVLNSL.SSE.G.............L....IA.SW.ES..IA.PY
GRFIEIGKNDIL.SNA......................................KLPML.
QFEQNI..T.FAAVDLAAMT......MDRPHVVT.-..AALETILS
>tr|Q4WYY6|Q4WYY6_ASPFU/1810-2054 Polyketide synthase, putative OS=Aspergillus fumigatus GN=AFUA_3G14700 PE=4 SV=1
................-RDILVALGIVE.L..........-------PVR-LF.GIEAAG
IVTRVG.......A...............DVs........pD.DLQ.VGDRVVC.F....
..Cr.....kDAFSTYT.TTLAA.......VCVQIP.D........SL.T..........
.........FDQAGTM.LIPYFTAIHSMVNVG....RVTK..G................Q
.................SVLIHSACGGVGLAAIQVA.Q.ML.E................A
.DVYVTVGSEEKVKYLM.ENY.HIPRHKIF...HSR...DRS.F...VDGV....MRET.
......KGR..G.MDFILNSL.SGE.L.............L....HA.TW.SC..VA.EF
GTLLEIGKRDLI.GDG......................................KLDMR.
PFLANR..N.YCCVDIDGLW......-KRIHVAR.-..ALIFSILD
>tr|Q5ARS5|Q5ARS5_EMENI/1716-1952 Putative uncharacterized protein OS=Emericella nidulans GN=AN9005.2 PE=4 SV=1
................-RDILVSLGLFG.E..........P--------N-EF.GLEGSG
IVRRVA.......P...............GA.........iR.DLK.PGDRVAL.L....
..T......tGTFRTRF.VVHSR.......YCLRIP.D........HI.S..........
.........LEGAATM.PSVYITAAYCLIHLA....RLQK..G................E
.................-------------------.-.LA.Easvsr.....lsasliA
.QIYATVGSDEKVQYLI.DRF.GIPRSRIF...NSR...TPD.F...LHDV....MRET.
......NGR..G.VNVVLNSL.TGA.L.............L....HA.SW.DC..LA.SF
GRMIELGKRDFL.SNG......................................QLNMG.
PFIKNR..S.YMGFDLTQFG......KEAYHTYEsM.hTQFETLTA
>tr|Q5AS20|Q5AS20_EMENI/1745-1983 Putative uncharacterized protein OS=Emericella nidulans GN=AN8910.2 PE=4 SV=1
................-KDLLVVNGTLD.A..........-----------AL.GSECAG
TVQRVG.......P...............GV..........K.NLR.AGDRVMV.L....
..Sp....nsGVMATKF.VTSER.......LCARMA.R........NL.S..........
.........WTEAATI.PFAFATAFYALIDVA....RLKY..G................D
.................SVLIHHACSEIGTAAIQIC.R.MI.G................A
.KFYCTVAKRADEDYLL.-QL.GIPKERIF...SSR...NST.F...VRDL....MVPT.
......AGL..G.VDVVLNTL.SDN.L.............F....HA.SW.QC..VA.EF
GVLVDLPQGEF-.-NK......................................QLPME.
AFEGNR..S.FCAVNLSQVA......AKRPETIQ.-..GLLRRCMH
>tr|Q5AX96|Q5AX96_EMENI/1712-1955 Putative uncharacterized protein OS=Emericella nidulans GN=AN7084.2 PE=4 SV=1
................-KDVATVLGIVP.E..........N--------QYLL.GLEGAG
VIRRIR.......H...............HAg........dS.PFY.IGQRVAI.C....
..R......rGSFANRV.QCPIE.......GIHAIP.D........WM.S..........
.........FEEAATI.PIVYQAALYSLVDLA....NVQW..G................Q
.................SVLIHSAAGGLGIAAIQLC.Q.YL.G................A
.EIYATVGSDEKREFLI.REF.NLSPDRLF...SSR...DTV.F...ASCI....IEQT.
......GGR..G.VDVILNTL.TGS.L.............L....DE.SW.RI..IA.AH
GTMVELGKKDIL.DRN......................................SLSME.
PFNRNA..S.YRAFDLSHPS......ITRPL-VA.-..RLLKRIFD
>tr|Q5AY39|Q5AY39_EMENI/1893-2135 Putative uncharacterized protein OS=Emericella nidulans GN=AN6791.2 PE=4 SV=1
................-RDVLVAMGQLE.E..........---------R-VM.GVDCAG
VITRVG.......C...............QAa........aH.GYA.PGDNVFA.L....
..V......rSGYSSRP.RVEWT.......NAMHIP.Q........GL.S..........
.........FEQAASV.PAIFTTVYLCFYKIA....RLQR..G................Q
.................TVLIHAGAGGVGQTAIQFA.R.HI.G................A
.EVYTTVGSAEKRELLI.QRY.GIPADHIF...SSR...DAS.F...ADGI....LEAT.
......NGR..G.VDVVLNSL.AGP.L.............L....QA.SL.NI..LA.PF
GHFVEVGKRDIE.QNS......................................HLEMR.
PFSRHI..T.FSSFDLLALS......QHDKRSIH.-..SSLIEIRR
>tr|Q5AZ49|Q5AZ49_EMENI/1723-1959 Putative uncharacterized protein OS=Emericella nidulans GN=AN6431.2 PE=4 SV=1
................--DIITALGLIA.S..........P--------D-QL.GLEGSG
VVESVG.......T...............GV..........T.NVS.KGDRVIF.L....
..G......pGCFATHV.TVPAA.......KAIPLP.G........NW.S..........
.........LEEGATS.PIVSLTAAQCLLRLG....NLRR..G................Q
ssd..........tlvqSVLIHAAAGGVGIAAIRIC.K.GV.G................A
.KIYTTVGNDEKAQYLV.DTF.GIPRAHIF...HSR...NAS.F...YDDL....MRET.
......GGR..G.ADIVLSSL.SGE.L.............L....RT.SW.KC..VA.PH
GIMFDISRRDVL.AEA......................................MLPMK.
HFVDRR..S.FVTVDLG---......--------.-..EYMEEAAA
>tr|Q5B770|Q5B770_EMENI/1551-1788 Putative uncharacterized protein OS=Emericella nidulans GN=AN3610.2 PE=3 SV=1
................---IAIASDRAE.P..........T--------E-VM.MGEFAG
VVVAAG.......P...............LC..........EgAYR.PGDRVCG.W....
..G......sRPYTNIA.RVKCH.......MVHRLD.D........AI.S..........
.........FIEGASI.PIAFQSAAYALTRIT....RLER..D................Q
.................TILIHGAAGAVGQAAISIA.Q.HV.G................A
.EIFATVGSPEKKQLLA.EQK.GIPTSKIL...SSR...TAA.F...RDDI....LNLT.
......NGR..G.VDVVINCS.SGD.L.............M....DE.SI.PC..VA.DF
GYLIDLTKSKI-.---......................................PLSMDr
GLRKNV..T.FASIDMRLLA......TQRPRQLK.-..ELFAKVME
>tr|Q5B857|Q5B857_EMENI/1059-1301 Putative uncharacterized protein OS=Emericella nidulans GN=AN3273.2 PE=4 SV=1
................-RDVMVAMGQLS.T..........---------D-VM.GFECSG
VVTQVG.......S...............LAs........qH.GFK.IGDRVCA.L....
..M......rGHWENRV.RLHWT.......SVVAIP.D........GM.T..........
.........FDAAASI.PMAFTTSYYALYETA....RLQL..G................E
.................TVLIHAAAGGVGQAAITLA.Q.RV.G................A
.EVFVTAGSPEKREYLS.REF.GIPEDHIF...SSR...DGE.F...AARL....MEMT.
......AGK..G.VDVVLNSL.AGE.F.............L....QR.TF.NC..VA.PF
GRFVEIGKRDLE.QNK......................................QLEMH.
AFTRHV..S.FSSVDLIALG......ELKGAVVS.-..RIMNDIMR
>tr|Q5BA83|Q5BA83_EMENI/1866-2108 Putative uncharacterized protein OS=Emericella nidulans GN=AN2547.2 PE=4 SV=1
................-KDVLIAAGQLE.G..........I--------T-EM.RNDCSG
VVVEVG.......E...............NM.........kH.RFK.PGDRVCA.L....
..Y......sRSYTNYP.LVHGD.......CCQVIP.D........SL.S..........
.........FAEGASL.PIVWATVYYGLVDKG....SLSK..G................E
.................KILIHSAAGAVGQAAIMLA.Q.HL.G................A
.EVFATVGSEAKRDLLH.AKY.GVPYDHIF...SSR...TTA.F...YGEI....MKST.
......GGY..G.VDVVLNSL.SGE.M.............F....RE.SC.NL..MA.SF
GRFVEIGRKDLM.DDA......................................LMPME.
FLLRNI..T.FSYVDLTAII......EQRKPLAR.-..RLLHDIAD
>tr|Q5BBP5|Q5BBP5_EMENI/1859-2103 Putative uncharacterized protein OS=Emericella nidulans GN=AN2035.2 PE=4 SV=1
................-RDVMAAMGQLK.D..........---------Q-AM.GFECAG
IIARLG.......S...............EAy........sK.GYR.VGDRVMA.L....
..Sa.....gASFASNV.CVPWH.......GVIQMP.K........DM.D..........
.........FVSAASL.PLAFTVAYFGLVRSA....SLTT..G................Q
.................SVLIHAAAGAFGQAAIMLA.K.HL.G................V
tEIYATVGSPEKQDILE.REY.GIPSERIF...SSR...DAS.F...APAI....LAAT.
......KGR..G.VDLVLSSL.SGP.L.............L....QE.SL.ST..VA.PL
GYLVNIGKADIE.RNS......................................LMALE.
SFSRGI..S.FVSMDVPTLL......QRRGPDVH.-..RTLGEITS
>tr|Q5BEJ4|Q5BEJ4_EMENI/1854-2085 Putative uncharacterized protein OS=Emericella nidulans GN=AN1036.2 PE=4 SV=1
................-RDVMVAMGQLK.E..........---------R-VM.GLECAG
VITRVG.......A...............EAa........aQ.GFA.VGDRVMA.L....
..L......lGPFSSRA.RVSWH.......GVASMP.A........GM.G..........
.........FADAASI.PMIFTTAYVALVQAA....RLSQ..G................Q
.................TVLIHAAAGGVGQAAVILA.KeYL.G................A
.EVFATVGSQEKRDLLI.KEY.GIPDDHIF...NSR...DSS.F...APAA....LAAT.
......AGR..G.VDCLI---.---.-.............-....--.--.EV..LA.PF
GHFVEIGKRDLE.QNS......................................LLEMA.
TFTRAV..S.FTSLDMMTLL......RQRGDEAH.-..RVLSELAR
>tr|Q5KTM9|Q5KTM9_9PLEO/1886-2127 PKSN polyketide synthase for alternapyrone biosynthesis OS=Alternaria solani GN=alt5 PE=4 SV=1
................-KDVLVALGNLA.E..........---------N-KL.GVDASG
IVTRVG.......S...............AV..........T.NVQ.VGDRVMT.A....
..S......cDTFATYV.RFPAK.......GAIGVP.T........GM.S..........
.........FEEAASM.PLIFLTAYYALVTAG....GIVA..G................E
.................KVLIHAAAGGVGQAAIMIA.Q.AK.G................A
.EIFATVGADTKKQLLI.EQY.GIPEDHIF...SSR...DTS.F...VKGV....LRAT.
......DGQ..G.VDLVLNSL.AGE.A.............L....RL.SWtDC..LA.KF
GRFLEIGKADLF.ANT......................................GLDMK.
PLLDNK..S.YIGVNLLDFE......NNPTPRAV.-..ALWHDTAK
>tr|Q6RKF0|Q6RKF0_COCHE/1786-2001 Polyketide synthase OS=Cochliobolus heterostrophus GN=PKS15 PE=4 SV=1
................-RDIVQTQGLID.S..........---------S-DL.GGECSA
IVTEVG.......S...............DV..........T.DFK.VGDRVFG.M....
..V......aESYSNRV.LDKAE.......LFAKVP.D........NL.T..........
.........MEEAATM.PTTYLTVIFALRHAR....RLNK..G................D
.................-------------------.-.--.-................-
.-IFATVGTEDKVEFLV.NNF.GIPREQIF...DSH...SNA.F...RTEI....LAAT.
......NGR..G.VDIALNSL.AGE.L.............L....HE.TW.QC..IG.DF
GAMIEIGKRDFY.GHG......................................KIDLV.
GFTDNR..S.FIGVDAHHIQ......HARPDLCG.-..RLVRELAE
>tr|Q6RKF1|Q6RKF1_COCHE/1875-2116 Polyketide synthase OS=Cochliobolus heterostrophus GN=PKS14 PE=4 SV=1
................--DVAEVMGNSP.Y..........-------PAG-GL.GRSAAG
RICAIG.......P...............NV..........K.GFA.VGDRVIG.L....
..G......sGSFSSHL.RVSEK.......LIEKIP.D........SI.S..........
.........FEEAATL.PAA------------....----..-................X
xxxxxxxxxxxxxxxxxSVLIHNATGNVGLAALQLA.K.AS.K................A
.DVYATVKTEDEAKYLV.DNF.GISKRHIF...SST...DDS.F...LQAV....LEAT.
......GGE..G.VDLALNSL.SGD.L.............L....HA.TW.KC..VA.EF
GKMIEIGTTDLV.GAG......................................KLELN.
AFLGGR..S.YTGVNLEALV......TKKPAVVK.-..GLLQSTVK
>tr|Q6RKF2|Q6RKF2_COCHE/1775-2018 Polyketide synthase OS=Cochliobolus heterostrophus GN=PKS12 PE=4 SV=1
................-RDLLTAMDLIE.A..........P------R-Q-VL.GLEAAG
MVRDVG.......S...............GV..........E.NLQ.PGDRVVV.V....
..Gg.....tSLFRTAA.VVPST.......SCWKLP.H........SL.S..........
.........FEEAATM.PCVFMTVIHGLLEFG....QMHS..G................H
.................TVLIHSACGGVGLAAIQLC.H.MA.G................A
.TIYCTVSNEEKVQFLE.DEF.KIPRAHIF...NSR...NRS.F...VDDV....MRAT.
......NGA..G.VDLVLNSL.SGE.L.............L....HA.SW.EC..VA.EF
GKMIEIGKRDLL.GNG......................................RVSLH.
PFVLNR..S.FHGIDLAHLI......ERRPAECR.-..RLLGRMMT
>tr|Q6RKF3|Q6RKF3_COCHE/1928-2168 Polyketide synthase OS=Cochliobolus heterostrophus GN=PKS11 PE=4 SV=1
................-RDVLLCMGIVE.A..........N------N-V-NI.GLEGSG
IVTKVG.......S...............GV..........T.GLQ.PGDRVFY.L....
..A......dKCFSTEL.TVLAE.......RCAKIP.S........SL.P..........
.........FEQAATM.PCVYATVIHSLLDMG....GLKS..G................M
.................SILIHSACGGIGIAALNIC.Q.NIpD................L
.EVYVTVGSEVKIEYLM.QNF.GLKREQIF...NSR...DTT.F...LHDV....QVAT.
......KGR..G.VDLVLNSL.SGE.L.............L....HA.SW.QC..VA.PY
GKMLEIGKRDFI.GKA......................................RLEMD.
LFEANR..S.FIGIDLA---......RFDATRCQ.-..GLLQRTVK
>tr|Q6RKF4|Q6RKF4_COCHE/1683-1930 Polyketide synthase OS=Cochliobolus heterostrophus GN=PKS10 PE=4 SV=1
................-KDLAIQLGMIS.E..........---------S-AM.GLEAAG
IVTRVG.......S...............GV..........T.RFK.PGDRVFG.V....
..Ty.....dGSFATYA.RTSES.......ILTKIP.D........NL.S..........
.........FAQTATM.PVVYLTAWICLYEIG....GLAK..R................A
krg...........kkpTVLIHVAAGGVGQAAIQLA.Q.RE.G................A
.EIFVTVGSIEKRDFLE.NTY.GIPRDHIF...SSR...DLT.F...KTGV....LRMT.
......ANR..G.VDIVINSL.AGD.A.............L....RA.SW.EL..VA.PF
GAFAEIGLTDIE.SRA......................................RISMA.
TFARGV..R.FESLELAYMW......RTDPERLG.-..QFWADMIE
>tr|Q6RKF6|Q6RKF6_COCHE/2021-2266 Polyketide synthase OS=Cochliobolus heterostrophus GN=PKS8 PE=4 SV=1
................-RDVMIALGQVP.G..........---------D-GL.GLEGSG
TVTRVG.......P...............GC..........K.TLQ.PGDRVMY.F....
..Ifs...tgGCCGTYV.RCDEA.......STRKIPrE........DI.S..........
.........FLDAAAI.PAVWATVVYAFDYVG....RLRK..G................E
.................SVLIHAGAGAVGQAAIQLA.Q.LR.G................A
.EVFVTVGSEWKRKLVK.ELY.GLADDHIF...HSR...EAS.F...VDDV....FHAT.
......ANR..G.VDVVLNSL.GGE.Tp...........pT....LV.AL.HC..-S.PF
GRFIDIGKADIL.ANN......................................TLEMG.
HFLRNV..T.FAAIDVAGMY......AENKPLMQ.-..LVLDDVFS
>tr|Q6RKF8|Q6RKF8_COCHE/1885-2126 Polyketide synthase (Fragment) OS=Cochliobolus heterostrophus GN=PKS6 PE=4 SV=1
................-KDVLVALGNLA.E..........---------N-KL.GVDASG
VITRVG.......S...............AV..........T.DLK.VGDKVMT.A....
..S......cDTFATYV.RFPAK.......GAIPVP.S........DM.S..........
.........FEEAASM.PLIFLTAYYALVTAG....GITA..G................E
.................TILIHAAAGGVGQAAIMIA.Q.AK.G................A
.EVFATVGADSKKQLLM.EQY.GIREDRIF...SSR...DTS.F...VKAV....LRAT.
......NGR..G.VDLVLNSL.AGE.A.............L....RL.SWtDC..LA.KF
GRFLEIGKADLF.ANT......................................GLDMK.
PLLDNK..S.YIGVNLLEFE......NNPTPRAV.-..ALWHDTAK
>tr|Q6RKG0|Q6RKG0_COCHE/1871-2114 Polyketide synthase OS=Cochliobolus heterostrophus GN=PKS4 PE=4 SV=1
................-RDLMASMGQLG.G..........---------EMNL.LIEGSG
TVLRVG.......K...............AA..........QgRFT.KGDKVVA.F....
..A......pDGLATIS.NLKKD.......HVFLLP.S........KL.E..........
.........LGTSAAV.LVAYSTALHCLRDVA....HIRP..G................D
.................SVLIHSAAGAFGQAAITVA.R.HL.K................A
gKIFVTVGSQEKRTLLK.EKF.AIEDDDIF...CSR...DNT.F...KRGV....LLRT.
......NNR..G.VDVALNSL.SGD.A.............I....AD.TV.SI..LA.DF
GRFVEIGKRDLL.NNG......................................KLEMR.
NLLKCI..T.FAVVDLVLLA......KSKPRVFR.-..ELVQDALH
>tr|Q6RKG1|Q6RKG1_COCHE/1816-2057 Polyketide synthase OS=Cochliobolus heterostrophus GN=PKS3 PE=4 SV=1
................--DIGAATNTIQ.D..........---------R-TL.GFECAG
IVTQVG.......A...............NAa........sE.GYK.VGDRVAI.V....
..M......dGESGNRI.RVPWT.......SAVQLP.G........AM.G..........
.........FELAAAL.PVAYATAWISLMDVA....HIQK..G................D
.................SILIHDAGSAIGQAAVSLA.K.YV.G................A
.EIFATVSDPEHNSFLR.RVI.GLKGDHIF...PST...DSA.F...ATAI....QTKT.
......NGR..G.VDVVLNTL.EGS.L.............L....HK.TL.EC..VA.PL
GHFFELGKRDLE.QNS......................................RLDMG.
AFARGI..T.FSAIDVTMLA......KHKGRQVH.-..RALTSTID
>tr|Q6RKG3|Q6RKG3_9PEZI/1864-2104 Polyketide synthase OS=Mycosphaerella zeae-maydis GN=PKS1 PE=2 SV=1
................-KDVMMAMGQIP.I..........---------E-DL.GLECSG
MVTSVG.......S...............QV..........Q.CFA.VGDRVVT.M....
..G......pGSFCTRL.RVDAR.......LAYRIP.D........SM.S..........
.........WETAAAL.PITHVTAYHAVRHLG....RIVR..G................D
.................TVLVHAAAGGLGQALVELS.I.MA.G................A
.RVLVTVGSADKKHFVM.ERF.GIPEHHVL...YSR...DTS.F...ASHV....MRLT.
......QGV..G.VDVVMNSL.AGE.A.............L....RQ.SW.TC..IA.AN
GRFVELGQRDIT.VNS......................................RLDMA.
PFARNA..S.FIAFNLAKML......RQDPQMAC.-..EMLGEVLK
>tr|Q6RKI9|Q6RKI9_BOTFU/1860-2102 Polyketide synthase OS=Botryotinia fuckeliana GN=PKS11 PE=4 SV=1
................-KDVLVASGQLE.G..........I--------T-QM.RNDCSG
IVLEVG.......A...............NM..........TsKFK.PGDRVCS.L....
..Y......sQSFTNYP.MVHGL.......CCHVIP.Q........DM.D..........
.........FADAASI.PLVWCTVYYCLITIA....RLQK..G................E
.................SILIHSAAGAVGQASIMLA.R.HL.G................A
.EIFVTCGNDAKVELLN.TEF.NIPKDHIF...SSR...TTA.F...RDKI....HAMT.
......KGK..G.VDVVLNSL.GGE.M.............F....RE.SC.NT..LA.AH
GRFVEIGRKDLM.ENA......................................LMPME.
FLLNNI..T.FTYVDFAHIL......ATKTWLAS.-..QLLGDVMK
>tr|Q6RKJ0|Q6RKJ0_BOTFU/1747-1992 Polyketide synthase OS=Botryotinia fuckeliana GN=PKS10 PE=4 SV=1
................-KDVAVTMGIVP.E..........N--------EYTT.GYEGAG
IVKRLG.......P...............DV..........T.KFK.VGDRVCF.L....
..N......gGSYANRL.QLGVG.......RAHIIP.D........SM.S..........
.........FEDAATI.PSVYLCSIYSLYDIA....NLRE..G................Q
.................SILIHSASGGVGIACIQLA.Q.YK.K................A
.EIYVTVGTEEKRRFLT.DHY.GIPPSRIF...SSR...NTK.F...AKQI....MHAT.
......NGR..G.IDVIINSL.AGE.L.............L....DA.SW.RI..CA.DG
GTMVEIGKKDIV.DRN......................................TLSME.
PFDRNC..S.YRAMDFSYTE......NIILTFCAtL.fRLLDQIFE
>tr|Q6RKJ8|Q6RKJ8_BOTFU/1881-2123 Polyketide synthase OS=Botryotinia fuckeliana GN=PKS2 PE=4 SV=1
................-KDVFIALGQMR.S..........T--------D-QM.VGECSG
IISSVG.......A...............NL.........nH.RFR.VGDRVWS.L....
..V......aTPYANFA.RSLGC.......TVYKIP.D........SM.S..........
.........FLTAASI.PVVFTTAYYSLVNVA....KLKK..G................Q
.................TVLIHAASGGVGQAALMIA.K.SI.G................A
.EIFATVGSLSKAEMLM.ERY.NIAKSHIF...SSR...SLN.F...SSGI....RRLT.
......NGG..G.VDVVLNSL.AGE.A.............M....QE.SW.HC..VA.PM
GTFVEIGKNDIY.RRG......................................NLSLE.
PFERNI..T.FASVDMTLVV......KHQSEKLQ.-..PIFENVMK
>tr|Q6RKJ9|Q6RKJ9_BOTFU/1802-2044 Polyketide synthase (Fragment) OS=Botryotinia fuckeliana GN=PKS1 PE=4 SV=1
................-RDLLVSLGRYH.N..........N------D-N-LL.GCESSG
IVTRVG.......V...............NC..........K.TFV.PGDRACM.A....
..K......fGCMNTYV.RAHSD.......LVFQIP.K........GM.T..........
.........SEEAAGS.IMPGSTAYHSLINVA....KLKR..G................E
.................SILIHAASGATGQMAIQIA.K.YL.N................C
.DIYVTVGFDKKKKILM.EQY.GIPEDHIF...YSR...NLS.F...VKGI....RRMT.
......QGR..G.IDVVLNYL.SGD.A.............L....IA.TW.EL..IA.PY
GRFIELGTLDIY.TNT......................................KLPMS.
SFAKNV..T.FAAITIDSLN......IERPKEFR.-..EIMLNVID
>tr|Q6RKK0|Q6RKK0_GIBMO/1818-2053 Polyketide synthase OS=Gibberella moniliformis GN=PKS15 PE=4 SV=1
...............g----------YD.T..........---------D-KL.SSEFSG
VITRVA.......S...............DV..........K.SLG.VGDRVFA.M....
..W......pGKFGNVA.RLPHY.......ACQIAP.S........TRdS..........
.........FEALATL.PSAYCTAWYALVNVA....RVQP..G................E
.................TVFIQSATGGFGLAAIQVA.R.MH.G................A
.EVFVTAGTQTKRDMLR.YQI.GIPADHIF...PSR...DVA.V...YATL....KAAT.
......ADR.gG.FDIVLNTS.QGD.Y.............L....HQvTW.PL..VA.PF
GRFVELKKADIV.DNG......................................SLSLQ.
KFAQGV..T.FTAVDLHFIS......ATRHKVLT.-..DVLALIGD
>tr|Q6RKK1|Q6RKK1_GIBMO/1734-1975 Polyketide synthase OS=Gibberella moniliformis GN=PKS14 PE=4 SV=1
................--DVYTMSGRVD.T..........-------R-NMTT.AFDFSG
LVTSIG.......Q...............HV..........N.HVA.VGDRVVV.S....
..A......pHHLGTAV.RVPAG.......CVHKMT.P........DE.E..........
.........FTVMPSM.LVIYPTALYALNERA....HLRS..G................E
.................SILIHAGSGGLGIAAIILA.R.RI.G................A
.TVYTTVGSDVKRDYLI.NEL.SVPSSHIF...NSR...NST.F...VQGI....MKAT.
......DGR..G.VDVILNSL.VGD.L.............M....HD.SW.RC..LA.DF
GRFVEVGKRELV.DVG......................................KLDMS.
VFLRNA..T.FTAFDLSDLF......YSQDHFHR.-..SIWDRLIS
>tr|Q6RKK3|Q6RKK3_GIBMO/1790-2036 Polyketide synthase OS=Gibberella moniliformis GN=PKS12 PE=4 SV=1
................-HDVVSAMGIIPsD..........T------RHV-FP.GIEVSG
VVRRLG.......S...............AV..........I.GFS.IGDRIMS.N....
..Gy.....sGGFSTHF.TAKHH.......YMHKIP.E........EM.S..........
.........FEEAATIqXCCFSTVIYALIDVG....KMCK..G................T
.................SVLIHSACGGIGLAAIQVV.Q.MM.E................G
.EIYATVGNEEKREYLV.KQY.GIPREHIF...HSR...DAS.F...LDGV....MQQT.
......AGQ..G.VNLVLNSL.SGD.L.............L....NV.SW.KC..VA.KS
GTLIELGKRDLA.SHG......................................QLDMS.
GFLDNR..S.YCGIDMHYLI......GEQPMLVK.-..DVVERTLE
>tr|Q6RKK4|Q6RKK4_GIBMO/1915-2154 Polyketide synthase (Fragment) OS=Gibberella moniliformis GN=PKS11 PE=4 SV=1
................--DVLLCMGVVE.A..........T------G-V-GI.GLEGSG
IITKVG.......A...............GV..........G.KFQ.PGDPVFY.L....
..A......dNCFSTQI.TISAQ.......RCAKIP.S........QL.A..........
.........FEDAATM.PCVYATVIHSLLDVG....GLRP..G................Q
.................SILIHSACGGIGIAALNLC.R.NFqG................L
.EIYTTVGNEEKVQYLV.DNF.GLPRSRIF...NSR...DAS.F...LYDV....RAAT.
......QGR..G.VDLVLNSL.SGD.L.............L....HA.SW.QC..VA.PY
GKMLEIGKRDFI.GKA......................................RLEMD.
LFEANR..S.FIGIDLA---......RFDSARCQ.-..KLLERTAA
>tr|Q6RKK9|Q6RKK9_GIBMO/1821-2061 Polyketide synthase OS=Gibberella moniliformis GN=PKS6 PE=4 SV=1
................-RDVMVAMGQME.D..........---------N-TL.GIECAG
VVAKVG.......A...............GV..........Q.KFK.VGDRVFG.M....
..H......aGCFQTRV.RVDPR.......TFQRTP.E........HL.G..........
.........DEEAASL.MCTSATVVHSLIDVA....RLQR..G................E
.................SVLIHSAAGGVGQAAIRLA.K.YL.G................A
.EIFATVSSEKKKRLLI.EDY.GVKESHIF...NSR...DYS.F...ADGI....LRLT.
......NQR..G.VDVVINSL.AGE.A.............L....RR.TW.LC..VA.PF
GRFIELGKRDIY.DNS......................................GLDMR.
PFLDNI..T.FSGLDILTQV......ISYPDRFE.-..AIGNQVVE
>tr|Q6RKL0|Q6RKL0_GIBMO/1943-2183 Polyketide synthase OS=Gibberella moniliformis GN=PKS5 PE=4 SV=1
...............l--DVMIALGKVI.G..........---------E-AF.GQECAG
VVTRVG.......T...............DV..........D.RVS.VGDRVCG.L....
..L......rGTFKTFA.RGSQW.......QFAKIP.S........SI.D..........
.........YAVAAAV.PVVYTTAYYGLHDLA....RLQA..G................E
.................SILIHWGAGGVGQAAIQLA.K.AV.G................A
.EVFVTVGSIEKRDFLH.EHY.GIPLHHVL...SSR...DLS.F...VHGI....KRLT.
......DGR..G.VDVILNST.AGQ.T.............L....RA.SW.DC..IA.PY
GRFIEIGKVDIF.ANA......................................GLPMG.
PFKKSV..T.FSFFDIGLIS......LERGRLFS.-..RVLQDVVD
>tr|Q7S0Q5|Q7S0Q5_NEUCR/1519-1759 Putative uncharacterized protein OS=Neurospora crassa GN=NCU06013 PE=4 SV=2
................-RDAMAAKGQIP.I..........---------T-MS.GAEASG
IVVAVG.......S...............SI..........S.AFK.VGDRVAA.L....
..T......qGAFATRT.RATAS.......LAIKVP.G........HI.S..........
.........FEAAATL.PLGYCVAYYSLVDVG....RLAE..G................E
.................TVLIHQAAGAVGQAAICLA.Q.MI.G................A
.EIFATVGSAEKKELLI.NEF.SLPSDHVL...YSR...DTS.F...GPTI....RRAT.
......YGK..G.VDVILNSL.VGD.G.............L....RE.SW.KS..LS.KF
GRLVDIGKRDSA.SKS......................................RTEVS.
AAKRNA..S.FVSVDIFALL......AERPKALK.-..RVFADVAR
>tr|Q7S380|Q7S380_NEUCR/1891-2133 Putative uncharacterized protein OS=Neurospora crassa GN=NCU04865 PE=4 SV=1
................-RDVMVAMGQLK.S..........---------N-TM.GYDCAG
VITRVG.......P...............AAa........aE.GYQ.VGDRVSV.L....
..L......rGHYASRT.RIHWT.......SAVKIP.D........TM.T..........
.........FETAASL.PTQYVAAYVSLYDTA....RLQK..G................E
.................SVLIHAATGGVGQAAVMMA.Q.RV.G................A
.EVFVTVGTDEKREFVM.KHY.GIAADHIF...SSR...DTS.F...AAGV....MAMT.
......KGR..G.VDVVLNSL.AGT.L.............L....QE.SF.NC..LA.PF
GRFVEIGKRDLE.QNS......................................SLAME.
AFTRAV..S.YTSIDVITLG......EYKKMETN.-..RIMKDIIH
>tr|Q86ZD9|Q86ZD9_9ASCO/1924-2166 Type I polyketide synthase OS=Phoma sp. C2932 PE=2 SV=1
................-RDVMVAMGQLE.E..........---------S-IM.GFECAG
VVRRVG.......P...............SSa........gH.NIK.VGDRVCA.L....
..L......gGQWTNTV.RVHWH.......SVAPIP.Q........AM.D..........
.........WETAASI.PIVFVTAYISLVKIA....RMQA..G................E
.................TVLIHAASGGVGQAAIILA.K.HV.G................A
.EIFATVGTDEKRDLLI.KEY.KIPDDHIF...SSR...NAL.F...AKSI....RQRT.
......NGK..G.VDVVLNCL.AGG.L.............L....QE.SF.DC..LA.DF
GRFIEIGKRDIE.LNH......................................CLNMG.
MFARSA..T.FTAVDLIAIG......RDRSYMFA.-..EALPKIMT
>tr|Q8J0F5|Q8J0F5_PENCI/1894-2138 Polyketide synthase OS=Penicillium citrinum GN=mlcB PE=4 SV=1
................-RDVMVAMGQLE.A..........N--------R-VM.GFECAG
VITKLG.......G...............AAa.......asQ.GLR.LGDRVCA.L....
..L......kGHWATRT.QTPYT.......NVVRIP.D........EM.G..........
.........FPEAASV.PLAFTTAYIALYTTA....KLRR..G................E
.................RVLIHSGAGGVGQAAIILS.Q.LA.G................A
.EVFVTAGTQAKRDFVG.DKF.GINPDHIF...SSR...NDL.F...VDGI....KAYT.
......GGL..G.VHVVLNSL.AGQ.L.............L....QA.SF.DC..MA.EF
GRFVEIGKKDLE.QNS......................................RLDML.
PFTRDV..S.FTSIDLLSWQ......RAKSEEVS.-..EALNHVTK
>tr|Q92217|Q92217_COCHE/1860-2100 Polyketide synthase OS=Cochliobolus heterostrophus GN=PKS1 PE=4 SV=2
................-KDVMMAMGQIA.V..........---------E-DL.GCECSG
VVSAVG.......D...............GV..........V.GLR.VGDRVAC.M....
..G......pGSFCTQL.RVDAR.......LAHRIP.H........HM.E..........
.........LETAAAL.PITYVTAYHSIHNIA....HLRH..G................E
.................TILIHAAAGGLGQALVELS.Q.LV.G................A
.RVLVTVGSTEKKRLIM.QRF.RLSEEDIL...FSR...DTS.F...VHDV....MRLT.
......NGR..G.VDVIMNSL.AGE.S.............L....RQ.SW.TC..IA.PN
GRFVELGQRDIT.VNS......................................RLDMA.
PFARNV..S.FTAYNLAYML......RHDPQAAH.-..EVLAEVLA
>tr|Q9Y7D5|Q9Y7D5_ASPTE/1861-2105 Polyketide synthase OS=Aspergillus terreus GN=lovF PE=4 SV=1
................-RDIMVAMGQLE.S..........---------N-VM.GFECAG
VVTSLS.......E...............TArt......iaP.GLA.VGDRVCA.L....
..M......nGHWASRV.TTSRT.......NVVRIP.E........TL.S..........
.........FPHAASI.PLAFTTAYISLYTVA....RILP..G................E
.................TVLIHAGAGGVGQAAIILA.Q.LT.G................A
.EVFTTAGSETKRNLLI.DKF.HLDPDHVF...SSR...DSS.F...VDGI....KTRT.
......RGK..G.VDVVLNSL.AGP.L.............L....QK.SF.DC..LA.RF
GRFVEIGKKDLE.QNS......................................RLDMS.
TFVRNV..S.FSSVDILYWQ......QAKPAEIF.-..QAMSEVIL
>tr|Q9Y8A2|Q9Y8A2_GIBMO/1893-2133 Fum1p OS=Gibberella moniliformis GN=FUM1 PE=4 SV=2
................-RDVLLCMGVVE.A..........T------G-V-GI.GLEGSG
IITKVG.......A...............GV..........G.KFQ.PGDPVFY.L....
..A......dNCFSTQI.TISAQ.......RCAKIP.S........QL.A..........
.........FEDAATM.PCVYATVIHSLLDVG....GLRP..G................Q
.................SILIHSACGGIGIAALNLC.R.NFqG................L
.EIYTTVGNEEKVQYLV.DNF.GLPRSRIF...NSR...DAS.F...LYDV....RAAT.
......QGR..G.VDLVLNSL.SGD.L.............L....HA.SW.QC..VA.PY
GKMLEIGKRDFI.GKA......................................RLEMD.
LFEANR..S.FIGIDLA---......RFDSARCQ.-..KLLERTAA
>tr|Q4LE83|Q4LE83_HUMAN/1610-1856 FASN variant protein (Fragment) OS=Homo sapiens GN=FASN variant protein PE=2 SV=1
................-RDIMLATGKLSpD..........AIPGKWTSQDSLL.GMEFSG
R-----.......-...............--..........-.-DA.SGKRVMG.L....
..Vp.....aKGLATSV.LLSPD.......FLWDVP.S........NW.T..........
.........LEEAASV.PVVYSTAYYALVVRG....RVRP..G................E
.................TLLIHSGSGGVGQAAIAIA.L.SL.G................C
.RVFTTVGSAEKRAYLQ.ARFpQLDSTSFA...NSR...DTS.F...EQHV....LWHT.
......GGK..G.VDLVLNSL.AEE.K.............L....QA.SV.RC..LA.TH
GRFLEIGKFDLS.QNH......................................PLGMA.
IFLKNV..T.FHGVLLDAFF......NESSADWReV.wALVQAGIR
>tr|Q6PJJ3|Q6PJJ3_HUMAN/479-725 FASN protein (Fragment) OS=Homo sapiens GN=FASN PE=2 SV=1
................-RDIMLATGKLSpD..........AIPGKWTSQDSLL.GMEFSG
R-----.......-...............--..........-.-DA.SGKRVMG.L....
..Vp.....aKGLATSV.LLSPD.......FLWDVP.S........NW.T..........
.........LEEAASV.PVVYSTAYYALVVRG....RVRP..G................E
.................TLLIHSGSGGVGQAAIAIA.L.SL.G................C
.RVFTTVGSAEKRAYLQ.ARFpQLDSTSFA...NSR...DTS.F...EQHV....LWHT.
......GGK..G.VDLVLNSL.AEE.K.............L....QA.SV.RC..LA.TH
GRFLEIGKFDLS.QNH......................................PLGMA.
IFLKNV..T.FHGVLLDAFF......NESSADWReV.wALVQAGIR
>tr|A8PV08|A8PV08_BRUMA/1655-1904 Oxidoreductase, zinc-binding dehydrogenase family protein OS=Brugia malayi GN=Bm1_35180 PE=4 SV=1
................-RDVMLAYGRLPpD..........AIPGQFADRECLL.GMEFSG
R-----.......-...............--..........-.-LK.DGTRLMG.I....
..Lp.....aQALATSV.IVNRE.......YAWTVP.D........NW.S..........
.........LTDAATV.PVVYTTAYYALVMRG....RIRR..G................D
.................KVLIHGGSGGVGQAAISVA.L.SR.G................C
.EVFTTVGNAEKKAFLQ.KRFpQLKDRHFA...NSR...NSD.F...ELHI....RHQT.
......RGR..G.VDVVLNSL.AQH.M.............L....QA.SI.RC..LA.QN
GRFLEIGKVDLS.QNS......................................PLGMA.
VFLKNI..T.FHGILLDAVMdpsvgkKEDWQEVA.-..RLVQDGIK
>tr|A8XFD1|A8XFD1_CAEBR/1780-2029 CBR-FASN-1 protein OS=Caenorhabditis briggsae GN=Cbr-fasn-1 PE=4 SV=2
................-RDIMLAYGRLPpD..........AIPGNFADRECLL.GMEFSG
R-----.......-...............--..........-.-LK.DGTRLMG.I....
..Lp.....aQALATTV.MVDRD.......YAWEVP.S........DW.T..........
.........LAEASTV.PVVYTTAYYALVRRG....MMKK..G................D
.................KVLIHGGAGGVGQAAIAIA.L.AA.G................C
.EVFTTVGSTEKREFLK.KLFpQLKEHHFA...NSR...SAD.F...ELHI....RQHT.
......KGR..G.VNIVLNSL.ANE.M.............L....QA.SL.RC..LA.RH
GRFLEIGKVDLS.QNS......................................SLGMA.
KLLDNV..S.VHGILLDSIMdptvgdLEEWKEIA.-..RLLEQGIK
>tr|B0W8R9|B0W8R9_CULQU/1419-1655 Fatty acid synthase S-acetyltransferase OS=Culex quinquefasciatus GN=CpipJ_CPIJ003494 PE=4 SV=1
................-RDVMIATGRLTsD..........IMTQCRLEEECEL.GFEYAG
I-----.......-...............--..........-.-TA.SGKRIMG.M....
..Rk.....sGCLATMV.EGDPS.......LMWDIP.D........EW.S..........
.........LEEACTV.PVVYLTVYMSFFKCA....NIRK..G................Q
.................SVLIHAGSGGVGLAAIQIA.L.FR.G................L
.EVFTTVSTQEKKDFLL.QRFpNLKEKNIG...NSR...STS.F...EKMV....MLTT.
......NGR..G.VDYVLNSL.AEE.K.............L....QA.SV.RC..LA.KG
GHFLEIGKYDMS.KNS......................................QLALT.
LFQKGI..T.FTSIMLD---......ICP----R.-..NAGKESGE
>tr|B0W8S0|B0W8S0_CULQU/1330-1576 Fatty acid synthase S-acetyltransferase OS=Culex quinquefasciatus GN=CpipJ_CPIJ003495 PE=4 SV=1
................-KDVMLATGRLAiE..........SSFLSRLELECVL.GFEYSG
V-----.......-...............--..........-.-TV.DGRRVMG.M....
..Ip.....cGAMSSQV.ESEPY.......MTFDVP.D........VW.S..........
.........LEQAATI.PCVYGTVYSAFFMSS....QIRR..G................A
.................SILIHAGSGGIGLAAIETC.F.AY.G................M
.EVFTTVSTTAKKEFLL.ARFaLLKPDHIG...NSR...DTS.F...ERMI....RTLT.
......NGR..G.VDFVLNSL.SEE.K.............L....QA.SV.RC..LA.KG
GHFLEIGKYDMT.KNS......................................KLAME.
LFQKGI..T.FTAVLLDLLFs...gtETQKMTLH.-..RILADDIR
>tr|B0WEB3|B0WEB3_CULQU/1494-1737 Fatty acid synthase S-acetyltransferase OS=Culex quinquefasciatus GN=CpipJ_CPIJ005595 PE=4 SV=1
................-RDVMLSSGKLGvD..........ALPGDLPNQDCIL.GLEFAG
R-----.......-...............--..........-.-DS.KGRRIMT.M....
..Va.....aKSLATTC.IANRE.......MMWEIP.D........NW.T..........
.........MEQASTV.PCVYSTVYYALVVRG....RMKS..G................E
.................SILIHAGSGGVGQAAISVA.L.AT.G................L
.TVFTTVGSKEKRDFLK.RTFpKLQDKNIG...NSR...DCS.F...EQMI....LRET.
......QGR..G.VDLVLNSL.SDE.K.............L....QA.SV.RC..LG.LN
GRFLEIGKFDLS.NNT......................................PLGMS.
VFLKNT..S.FHGILIDSIM......DGDKESLQ.-..QTVKLVAE
>tr|B0WMC9|B0WMC9_CULQU/1449-1695 Fatty acid synthase S-acetyl transferase OS=Culex quinquefasciatus GN=CpipJ_CPIJ008367 PE=4 SV=1
................-RDVMFASGKLSaD..........FANLTRIEQQCEL.GFEYSG
V-----.......-...............--..........-.-AE.SGRRVMG.M....
..Vt.....tGAMATHV.ECDDT.......LNWTVP.D........KW.S..........
.........LEEAATV.PVVYTTVYCALFINA....HIHK..G................Q
.................SILIHAGSGGVGLAAIRVC.L.AY.G................L
.EVFTTVGSQAKRDFLL.QTFsQLKADNIG...NSR...DTS.F...EKMI....MLRT.
......EGK..G.VDYVLNSL.SDD.K.............L....QA.SL.RC..LG.KY
GKFLEIGKYDMA.NDT......................................KLGLH.
RFLRAL..S.FTAVLVDFLF......TAPPEEKAvL.kAMLDKDIK
>tr|B3MLJ5|B3MLJ5_DROAN/1609-1852 GF14401 OS=Drosophila ananassae GN=GF14401 PE=4 SV=1
................-RDVMLTSGKLAaD..........ALPGDLAEQDCVL.GLEFAG
R-----.......-...............--..........-.-DS.QGRRVMA.M....
..Vp.....aKSLATTC.VASKR.......MMWQIP.E........KW.S..........
.........MEEASTV.PCVYSTVYYALVVRG....QMKK..G................E
.................KILIHAGSGGVGQAAISVA.L.AH.G................L
.TVFTTVGSKEKREFLL.KRFpKLQERNIG...NSR...DTS.F...EQLV....MRET.
......KGR..G.VDLVLNSL.SEE.K.............L....QA.SI.RC..LG.LN
GRFLEIGKFDLS.NNN......................................PLGMS.
VFLKNT..S.FHGILLDSVM......EGEEEMQN.-..QVVSLVAE
>tr|B3MLJ6|B3MLJ6_DROAN/1480-1722 GF14400 OS=Drosophila ananassae GN=GF14400 PE=4 SV=1
................-RDVMLASGKLGvD..........ALPGDLAYQDCVL.GLEFAG
R-----.......-...............--..........-.-DS.RGRRIMA.M....
..Vt.....aKSLATNC.LANKN.......LMWEIP.K........DW.T..........
.........MEEASTV.PCVYATVYYALVVRG....QMKK..G................E
.................RILIHAGSGGVGQAAISVA.M.AH.G................L
.TVFTTVGSKEKREFLL.RRFpKLQARNIG...NSR...DTS.F...EQLI....MSET.
......HGE..G.VELVLNSL.SEE.K.............L....QA.SI.RC..LA.LN
GRFLEIGKFDLS.NNT......................................PLGMS.
VFLKNT..S.FHGILLDSIM......-EGEEEMQ.-..LTVAKLVA
>tr|B3N4Q4|B3N4Q4_DROER/524-770 GG23076 OS=Drosophila erecta GN=GG23076 PE=4 SV=1
................-RDVMLATGRLAvE..........LYGSSRIDQNCVL.GFEYSG
I-----.......-...............--..........-.NML.TGRRIMS.M....
..Vv.....kGGVASYV.EKPSK.......LIWDIP.D........HW.S..........
.........LEEAATV.PVVYITVYYAFFMAT....DIRK..G................K
.................SILIHAGTGGIGLAAIRVA.L.AY.N................L
.EVFTTCSTAQKKEFLL.NTFpKLKETHIG...NSR...DTS.F...ELMV....QRET.
......NGR..G.VDFVLNSL.SEE.K.............L....LA.SL.RC..LG.KS
GHFLEIGKFDMA.NDN......................................KIGLG.
CFLKEI..T.FHAVLADSLL......VAPDEDIW.V.iALIDLDIS
>tr|B3NAQ6|B3NAQ6_DROER/1480-1722 GG24919 OS=Drosophila erecta GN=GG24919 PE=4 SV=1
................-RDVMLASGKLGvD..........ALPGDLAYQDCVL.GLEFAG
R-----.......-...............--..........-.-DS.CGRRVMA.M....
..Vt.....aKSLATNC.LANRN.......LLWEIP.S........KW.T..........
.........MEQASTV.PCVYATVYYALVVRG....QMKE..G................E
.................SILIHAGSGGVGQAAISVA.L.AH.G................L
.TVYTTVGSKEKREFLL.KRFpKLKAKNIG...NSR...DTS.F...EQLI....MTET.
......NGN..G.VELVLNSL.SEE.K.............L....QA.SI.RC..LA.LN
GRFLEIGKFDLS.NNT......................................PLGMS.
VFLKNT..S.FHGILLDSVM......-EGEEKMQ.-..LMVAKLVA
>tr|B3NAQ7|B3NAQ7_DROER/1606-1849 GG24920 OS=Drosophila erecta GN=GG24920 PE=4 SV=1
................-RDVMLTSGKLAaD..........ALPGDLAEQDCVL.GLEFAG
R-----.......-...............--..........-.-DT.QGRRVMA.M....
..Vp.....aKSLATTC.VASKR.......MMWQIP.E........KW.T..........
.........MEEASTV.PCVYSTVYYALVVRG....QMKK..G................E
.................KILIHAGSGGVGQAAISVA.L.AH.G................L
.TVFTTVGSKEKREFLL.KRFpKLQERNIG...NSR...DTS.F...EQLV....LRET.
......KGR..G.VDLVLNSL.SEE.K.............L....QA.SI.RC..LG.LN
GRFLEIGKFDLS.NNS......................................PLGMS.
VFLKNT..S.FHGILLDSVM......EGEEEMQN.-..QVVSLVAE
>tr|B3S912|B3S912_TRIAD/1603-1849 Putative uncharacterized protein OS=Trichoplax adhaerens GN=TRIADDRAFT_31339 PE=4 SV=1
................-RDIMLAAGKLPpD..........ALPGDLASQDCVL.GLEWSG
K-----.......-...............--..........-.-DE.KGNRVMG.F....
..Vn.....aKGLATNI.VMKKN.......CTFPIP.D........SW.S..........
.........LRDAATV.PVVYATAYYSLITRG....QLKD..G................E
.................SVLIHSGAGGVGQAAIAIA.L.SK.G................C
.TVFTTVGTEQKVEFLL.KKFpKLCRENIG...NSR...NLT.F...EKLV....MEAT.
......NGR..G.VDVVLNSL.AEE.K.............L....QA.SV.RV..VA.RH
GRFLEIGKYDLS.NNS......................................ALGMA.
LFLRNV..S.FHGILLDALI......DGENKEWPmV.hRMILEGIK
>tr|B3SDM3|B3SDM3_TRIAD/1618-1864 Putative uncharacterized protein OS=Trichoplax adhaerens GN=TRIADDRAFT_34041 PE=4 SV=1
................-RDVMIATGKLAlD..........ALPANVSTQERIL.GIEYSG
K-----.......-...............--..........-.-DD.QGRCVMG.L....
..Lp.....cNGMATTI.VTKKI.......WSWFVP.E........KW.S..........
.........LQQAATI.PIAYSTAYYALVLRG....QIKC..G................E
.................SVLIHIGASNVGQAAIRIA.L.SK.E................C
.RVFTTVGTEEKRQFLL.QQFpQLCNENIG...NSR...DTS.F...EEMV....MNAT.
......NGH..G.VDIVLNSL.SGE.K.............L....HT.SI.RV..LA.DH
GRFLEIGKYDLS.KNT......................................SLGMA.
IFLRNI..S.FHGILLDALL......EDDNPEWPqV.aKLVSDGIA
>tr|B3SDM5|B3SDM5_TRIAD/1602-1848 Putative uncharacterized protein OS=Trichoplax adhaerens GN=TRIADDRAFT_34034 PE=4 SV=1
................-RDIMLATGKLPpD..........ALPGDLATQDCIL.GMEFAG
K-----.......-...............--..........-.-DE.NGKRVMG.L....
..Lp.....aKGLATTV.LTNKN.......FTWAVP.D........SW.S..........
.........LREAATV.PVVYATAYYSLITRG....QLKD..G................E
.................SVLIHSGTGGVGQAAIAIA.L.SK.G................C
.TVFTTVGTQEKREYLL.ERFsQLSKENIG...NSR...DLS.F...EKMV....MEGT.
......QGR..G.VDVVLNSL.AEE.K.............L....QA.SL.RV..VA.RH
GRFLEIGKYDLS.NNT......................................PLGMA.
LFLRNI..S.FHGILLDALF......DEGNTEWPnV.sKLLSDGIE
>tr|B4G6R3|B4G6R3_DROPE/1661-1904 GL18554 OS=Drosophila persimilis GN=GL18554 PE=4 SV=1
................-RDVMLTSGKLAaD..........ALPGDLAEQDCVL.GLEFAG
R-----.......-...............--..........-.-DT.QGRRVMA.M....
..Vp.....aKSLATTC.VASKR.......MMWQIP.D........KW.T..........
.........MEEASTV.PCVYSTVYYALVVRG....QMKK..G................E
.................RILIHAGSGGVGQAAISVA.L.AH.G................L
.TVFTTVGSKEKREFLL.KRFpKLQERHIG...NSR...DTS.F...EQLV....MRET.
......KGR..G.VDLVLNSL.SEE.K.............L....QA.SI.RC..LG.LN
GRFLEIGKFDLS.NNS......................................PLGMS.
VFLKNT..S.FHGILLDSVM......EGEEEMQN.-..QVVTLVAE
>tr|B4G6R5|B4G6R5_DROPE/944-1165 GL18552 OS=Drosophila persimilis GN=GL18552 PE=4 SV=1
................------------.-..........-------Q-DCVL.GLEFAG
R-----.......-...............--..........-.-DS.QGRRIMA.M....
..Vt.....aKSLATNC.LANRN.......LLWEIP.H........NW.S..........
.........MEQAATV.PVVYATVYYALVVRG....QMKK..G................E
.................RILIHAGSGGVGQAAISVA.L.AH.G................L
.TVFTTVGSKEKREFLL.KRFpKLQERHIG...NSR...DTS.F...EQLV....MTAT.
......HGE..G.VELVLNSL.SEE.K.............L....QA.SI.RC..LA.LN
GRFLEIGKFDLS.NNT......................................PMGMS.
VFLKNT..S.FHGILLDSVM......-EGEDEMQ.-..RLVARLVT
>tr|B4GM93|B4GM93_DROPE/978-1225 GL12292 OS=Drosophila persimilis GN=GL12292 PE=4 SV=1
................-RDVMLATGRLAvE..........LYGSSRIDQNCVL.GFEYSG
I-----.......-...............--..........-.NTV.TGRRIMS.M....
..Vv.....kGGVASYV.EKPSK.......LIWDIP.D........HW.S..........
.........LKEAATV.PVVYITVYYAFFMAS....DIRK..G................K
.................SILIHAGTGGIGLAAIRVA.L.AY.N................L
.EVFTTCSTPQKKQFLL.DTFpQLKESNIG...NSR...DTS.F...ELMI....QRET.
......DGN..G.VDFVLNSL.SED.K.............L....LA.SV.RC..LG.KS
GHFLEIGKFDMA.NDS......................................KLGMG.
CFLKEI..T.FHAVLADSLL......VAPEEDIWhL.kSLIDADIS
>tr|B4I2V4|B4I2V4_DROSE/2151-2394 GM18393 OS=Drosophila sechellia GN=GM18393 PE=4 SV=1
................-RDVMLTSGKLAaD..........ALPGDLAEQDCVL.GLEFAG
R-----.......-...............--..........-.-DT.QGRRVMA.M....
..Vp.....aKSLATTC.VASKR.......MMWQIP.E........KW.T..........
.........MEEASTV.PCVYSTVYYALVVRG....QMKK..G................E
.................KILIHAGSGGVGQAAISVA.L.AH.G................L
.TVFTTVGSKEKREFLL.KRFpKLQERNIG...NSR...DTS.F...EQLV....LRET.
......KGR..G.VDLVLNSL.SEE.K.............L....QA.SI.RC..LG.LN
GRFLEIGKFDLS.NNS......................................PLGMS.
VFLKNT..S.FHGILLDSVM......EGEEEMQN.-..QVVSLVAE
>tr|B4JBC9|B4JBC9_DROGR/1492-1735 GH10962 OS=Drosophila grimshawi GN=GH10962 PE=4 SV=1
................-RDVMLASGKLGvD..........ALPGDLAYQDCVL.GLEFAG
R-----.......-...............--..........-.-DS.QGRRIMA.L....
..Vs.....aKSLATNC.LANKN.......LLWDIP.D........KW.S..........
.........MEEASTV.PCVYATVYYALLVRG....QMKK..G................E
.................RILIHAGSGGVGQAAISVA.L.HH.G................L
.TVFTTVGSKEKREFLL.KRFpKLQARNIG...NSR...DTS.F...EQLI....MRET.
......NGH..G.VDLVLNSL.SEE.K.............L....QA.SI.RC..LG.LD
GRFLEIGKFDLS.NNS......................................PLGMS.
VFLKNT..S.FHGILLDSVM......EGEVEMQK.-..RIVSLVSE
>tr|B4JBD0|B4JBD0_DROGR/1498-1741 GH10963 OS=Drosophila grimshawi GN=GH10963 PE=4 SV=1
................-RDVMLSSGKLAaD..........ALPGDLAEQDCVL.GLEFAG
R-----.......-...............--..........-.-DT.AGRRVMA.M....
..Vp.....aKSLATTC.QASRR.......MMWQIP.D........KW.T..........
.........MEEASTV.PCVYATVYYALLVRG....QMKK..G................E
.................RILIHAGSGGVGQAAISVA.L.HH.G................L
.TVFTTVGSKEKREFLL.KRFpKLQARNIG...NSR...DTS.F...EQLV....MRET.
......KGH..G.VDLVLNSL.SEE.K.............L....QA.SI.RC..LG.LN
GRFLEIGKFDLS.NNS......................................PLGMS.
VFLKNT..S.FHGILLDSVM......EGEEEMQN.-..QVVSLVAE
>tr|B4JRG6|B4JRG6_DROGR/1404-1647 GH20680 OS=Drosophila grimshawi GN=GH20680 PE=4 SV=1
................-KDVMLASGRLAtE..........LDGSNRIDQSCVL.GFEYSG
I-----.......-...............--..........-.NMQ.TGRRIMS.M....
..Vv.....kGGVASYV.DKPSK.......LIWNIP.D........HW.S..........
.........LQDAATV.PVVYITVYYAFFMAT....DIRK..G................K
.................SILIHAGTGGIGLAAIRVA.L.AY.N................L
.DVYTTCSTPLKKKFLL.DTFpQLEESHIG...NSR...DTS.F...EQMI....QCET.
......DGK..G.VDFVLNSL.SED.K.............L....LA.SV.RC..LG.QS
GHFLEIGKFDMA.NDT......................................KLGLG.
CFLKEL..T.FHAVLADSLL......GAPDDHIW.-..-HLKKLID
>tr|B4K3E5|B4K3E5_DROGR/487-731 GH24989 (Fragment) OS=Drosophila grimshawi GN=GH24989 PE=4 SV=1
................-RDVMLATGRLAtE..........LYGSNRIDQSCVL.GFEYSG
I-----.......-...............--..........-.NMQ.TGRRIMS.M....
..Vv.....kGGVASYV.DKPSK.......LIWNIP.D........HW.S..........
.........LQDAATV.PVVYITVYYAFFMAT....DIRK..G................K
.................SILIHAGTGGIGLAAIRVA.L.AY.N................L
.DVYTTCSTPLKKKFLL.DTFpQLEESHIG...NSR...DTS.F...EQMI....QCET.
......DGK..G.VDFVLNSL.SED.K.............L....LA.SV.RC..LG.QS
GHFLEIGKFDMA.NDT......................................KLGLG.
CFLKEL..T.FHAVLADSLL......VAPDDDIW.-..VIIFCTIL
>tr|B4KAW7|B4KAW7_DROMO/1453-1700 GI23207 OS=Drosophila mojavensis GN=GI23207 PE=4 SV=1
................-RDIMLATGRLAiE..........LYGTSRIDQSCVL.GFEYSG
I-----.......-...............--..........-.DKK.TGRRIMS.M....
..Vv.....kGGVASYV.EKPSK.......LIWDIP.D........HW.S..........
.........LEDAATV.PVVYITVYYAFFMAT....DIRK..G................K
.................SILIHAGTGGIGLAAIRVA.L.AY.N................L
.NVFTTCSTPQKKKFLL.DTFpQLKESQIG...NSR...DTS.F...ELMV....QRET.
......DGK..G.VDFVLNSL.SED.K.............L....LA.SV.RC..LG.MS
GHFLEIGKFDMA.NDT......................................KLGMS.
CFLKEL..T.FHAVLADNLL......VAPDEDIWhL.kKLIDMDIA
>tr|B4KI46|B4KI46_DROMO/1499-1742 GI10520 OS=Drosophila mojavensis GN=GI10520 PE=4 SV=1
................-RDVMLSSGKLAaD..........ALPGDLAEQDCVL.GLEFAG
R-----.......-...............--..........-.-DS.AGRRVMA.M....
..Vp.....aKSLATTC.IASKR.......MMWQIP.D........KW.T..........
.........MEEASTV.PCVYATVYYALLVRG....QMKK..G................E
.................RILIHAGSGGVGQAAISVA.L.HH.G................L
.TVFTTVGSKEKREFLL.KRFpKLQARNIG...NSR...DTS.F...EQLV....MRET.
......KGR..G.VDLVLNSL.SEE.K.............L....QA.SI.RC..LG.LN
GRFLEIGKFDLS.NNS......................................PLGMS.
VFLKNT..S.FHGILLDSVM......EGEEEMQN.-..QVVSLVAE
>tr|B4KI47|B4KI47_DROMO/1488-1731 GI10509 OS=Drosophila mojavensis GN=GI10509 PE=4 SV=1
................-RDIMLASGKLGvD..........ALPADLAHQDCVL.GLEFAG
R-----.......-...............--..........-.-DS.RGRRIMA.M....
..Vt.....aKSLATNC.LANKN.......LLWDVP.D........NW.T..........
.........MEEASTV.PCVYSTVYYALVVRG....QMKK..G................E
.................RILIHAGSGGVGQAAISVA.L.HH.G................L
.TVFTTVGSKEKREFLL.KRFpKLQARNIG...NTR...DTS.F...EQMI....MNET.
......NGE..G.VELVLNSL.SEE.K.............L....QA.SI.RC..LG.LN
GRFLEIGKFDLS.NNS......................................PLGMS.
VFLKNT..S.FHGILLDSVM......EGEEEMQK.-..QVVSLVAE
>tr|B4LRB2|B4LRB2_DROVI/1497-1740 GJ21736 OS=Drosophila virilis GN=GJ21736 PE=4 SV=1
................-RDVMLSSGKLAaD..........ALPGDLAEQDCVL.GLEFAG
R-----.......-...............--..........-.-DT.AGRRVMA.M....
..Vp.....aKSLATTC.LASKR.......MMWQIP.E........KW.T..........
.........MEEASTV.PCVYATVYYALVVRG....QMKK..G................E
.................RILIHAGSGGVGQAAISVA.L.HH.G................L
.TVFTTVGSKEKREFLL.KRFpKLQARNIG...NSR...DTS.F...EQLV....MRET.
......KGR..G.VDLVLNSL.SEE.K.............L....QA.SI.RC..LG.LN
GRFLEIGKFDLS.NNS......................................PLGMS.
VFLKNT..S.FHGILLDSVM......EGEEEMQN.-..QVVSLVAE
>tr|B4LRB3|B4LRB3_DROVI/1488-1734 GJ21725 OS=Drosophila virilis GN=GJ21725 PE=4 SV=1
................-RDVMLASGKLSqD..........ALPADLAHQDCVL.GLEFAG
R-----.......-...............--..........-.-DS.TGRRVMA.M....
..Vp.....aKSLATNC.LANKN.......LLWDIP.D........NW.T..........
.........MEEASTV.PCVYATVYYALVVRG....QMKK..G................E
.................RILIHAGSGGVGQAAISVA.L.HH.G................L
.TVFTTVGSKEKREFLL.KRFpKLLARNIG...NSR...DTS.F...EQMI....LGET.
......NGE..G.VDLILNSL.SEE.K.............L....QA.SV.RC..LG.LN
GRFLEIGKFDLS.NNN......................................PLGMS.
VFLKNT..S.FHGILLDSVM......EGEEEMQRhV.vSLVTEGIR
>tr|B4LXF7|B4LXF7_DROVI/1405-1652 GJ22868 OS=Drosophila virilis GN=GJ22868 PE=4 SV=1
................-RDVMLATGRLAvE..........LYGANRIDQSCVL.GFEYSG
I-----.......-...............--..........-.NMK.TGKRIMS.M....
..Vv.....kGGVASYV.EKPSK.......LIWEIP.D........GW.S..........
.........LQEAATV.PVVYITVYYAFFMAT....DIRK..G................K
.................SILIHAGTGGIGLAAIRVA.L.AY.N................L
.EVFTTCSTPQKKKFLL.DTFpQLKESHIG...NSR...DTS.F...ELMV....QRET.
......DGK..G.VDFVLNSL.SED.K.............L....LA.SV.RC..LG.QS
GHFLEIGKFDMA.NDS......................................KLGLG.
CFLKEL..T.FHAVLADSLL......VAPDEDIWyL.kKLIDADIA
>tr|B4NIW4|B4NIW4_DROWI/1458-1705 GK12914 OS=Drosophila willistoni GN=GK12914 PE=4 SV=1
................-RDVMLATGRLAvE..........LYGSSRIDQSCVL.GFEYSG
I-----.......-...............--..........-.NTV.TGRRIMS.M....
..Vv.....kGGVASYV.EKPSK.......LIWDIP.D........HW.S..........
.........LKEAASV.PVVYITVYYAFFMAT....DIRK..G................K
.................SILIHAGTGGIGLAAIRVA.L.AY.N................L
.EVFTTCSTPQKKQFLL.DMFpQLKESHIG...NSR...DTT.F...ERMI....QRET.
......DGK..G.VDFVLNSL.SED.K.............L....QA.SV.RC..LA.QS
GHFLEIGKFDMA.NDS......................................KLGMG.
CFLKEI..T.FHAVLADNLL......VAPDEDIWhL.kKLIDTDIA
>tr|B4NLM0|B4NLM0_DROWI/1446-1692 GK18430 OS=Drosophila willistoni GN=GK18430 PE=4 SV=1
................-RDVMLASGKLGvD..........ALPGDLAYQDCVL.GLEFAG
R-----.......-...............--..........-.-DS.KGRRVMA.M....
..Vs.....aKSLATNC.LANPN.......LIWSIP.K........QW.S..........
.........MEEAATV.PCVYATVYYALVVRG....QMKK..G................E
.................RILIHAGSGGVGQAAISVA.L.HH.G................L
.TVFTTVGSKEKREFLL.KRFpKLKSRHIG...NSR...DTT.F...EQMV....LSET.
......NGE..G.VELILNSL.SEE.K.............L....QA.SI.RC..LA.LN
GRFLEIGKFDLS.NNS......................................PLGMS.
VFLKNT..S.FHGILLDSVM......EGEEAIQKqV.aALLADGIE
>tr|B4NLM1|B4NLM1_DROWI/1595-1838 GK18431 OS=Drosophila willistoni GN=GK18431 PE=4 SV=1
................-RDVMLTSGKLAaD..........ALPGDLAEQDCVL.GLEFAG
R-----.......-...............--..........-.-DT.AGRRVMA.M....
..Vp.....aKSLATTC.VASKR.......MMWQIP.E........KW.T..........
.........MEEASTV.PCVYSTVYYALVVRG....QMKK..G................E
.................RILIHAGSGGVGQAAISVA.L.HH.G................L
.TVFTTVGSKEKREFLL.KRFpKLQARNIG...NSR...DTS.F...EQLV....MRET.
......KGR..G.VDLVLNSL.SEE.K.............L....QA.SI.RC..LG.LN
GRFLEIGKFDLS.NNS......................................PLGMS.
VFLKNT..S.FHGILLDSVM......EGEEEMQN.-..QVVSLVAD
>tr|B4NXD5|B4NXD5_DROYA/1480-1722 GE18209 OS=Drosophila yakuba GN=GE18209 PE=4 SV=1
................-RDVMLASGKLGvD..........ALPGDLAYQDCVL.GLEFAG
R-----.......-...............--..........-.-DS.CGRRVMA.M....
..Vt.....aKSLATNC.LANRN.......LLWEIP.S........KW.T..........
.........MEQASTV.PCVYATVYYALVVRG....QMKE..G................E
.................RILIHAGSGGVGQAAISVA.L.AH.G................L
.TVFTTVGSKEKREFLL.KRFpKLKAKNIG...NSR...DTS.F...EQLI....MSET.
......HGN..G.VELVLNSL.SEE.K.............L....QA.SI.RC..LA.LN
GRFLEIGKFDLS.NNT......................................PLGMS.
VFLKNT..S.FHGILLDSVM......-EGEEEMQ.-..LMVAKLVA
>tr|B4NXD6|B4NXD6_DROYA/1602-1845 GE18210 OS=Drosophila yakuba GN=GE18210 PE=4 SV=1
................-RDVMLTSGKLAaD..........ALPGDLAEQDCVL.GLEFAG
R-----.......-...............--..........-.-DT.QGRRVMA.M....
..Vp.....aKSLATTC.VASKR.......MMWQIP.E........KW.T..........
.........MEEASTV.PCVYSTVYYALVVRG....QMKK..G................E
.................KILIHAGSGGVGQAAISVA.L.AH.G................L
.TVFTTVGSKEKREFLL.KRFpKLQERNIG...NSR...DTS.F...EQLV....LRET.
......KGR..G.VDLVLNSL.SEE.K.............L....QA.SI.RC..LG.LN
GRFLEIGKFDLS.NNS......................................PLGMS.
VFLKNT..S.FHGILLDSVM......EGEEEMQN.-..QVVSLVAE
>tr|B4Q928|B4Q928_DROSI/1438-1642 GD23205 OS=Drosophila simulans GN=GD23205 PE=4 SV=1
................-RDVMLASGKLGvD..........ALPGDLAYQDCVL.GLEFAG
R-----.......-...............--..........-.-DS.CGRRVMA.M....
..Vt.....aKSLATNC.LANRN.......LLWEVP.S........KW.T..........
.........MEQASTV.PCVYATVYYALVVRG....QMKE..G................E
.................KILIHAGSGGVGQAAISVA.L.AQ.G................L
.TVFTTVGSKEKREFLL.KRFpKLKAKNIG...NSR...DTS.F...EQLI....MSET.
......HGN..G.VELVLNSL.SEE.K.............L....QA.SI.RC..LA.LN
GRFLEIGKFD--.---......................................-----.
------..-.-----LN---......------IN.-..--------
>tr|B4Q930|B4Q930_DROSI/1590-1833 GD23207 OS=Drosophila simulans GN=GD23207 PE=4 SV=1
................-RDVMLTSGKLAaD..........ALPGDLAEQDCVL.GLEFAG
R-----.......-...............--..........-.-DT.QGRRVMA.M....
..Vp.....aKSLATTC.VASKR.......MMWQIP.E........KW.T..........
.........MEEASTV.PCVYSTVYYALVVRG....QMKK..G................E
.................KILIHAGSGGVGQAAISVA.L.AH.G................L
.TVFTTVGSKEKREFLL.KRFpKLQERNIG...NSR...DTS.F...EQLV....LRET.
......KGR..G.VDLVLNSL.SEE.K.............L....QA.SI.RC..LG.LN
GRFLEIGKFDLS.NNS......................................PLGMS.
VFLKNT..S.FHGILLDSVM......EGEEEMQN.-..QVVSLVAE
>tr|B5DVP9|B5DVP9_DROPS/1456-1703 GA26263 OS=Drosophila pseudoobscura pseudoobscura GN=GA26263 PE=4 SV=1
................-RDVMLATGRLAvE..........LYGSSRIDQNCVL.GFEYSG
I-----.......-...............--..........-.NTV.TGRRIMS.M....
..Vv.....kGGVASYV.EKPSK.......LIWDIP.D........HW.S..........
.........LKEAATV.PVVYITVYYAFFMVS....DIRK..G................K
.................SILIHAGTGGIGLAAIRVA.L.AY.N................L
.EVFTTCSTPQKKQFLL.DTFpQLKESNIG...NSR...DTS.F...ELMI....QRET.
......DGN..G.VDFVLNSL.SED.K.............L....LA.SV.RC..LG.KS
GHFLEIGKFDMA.NDS......................................KLGMG.
CFLKEI..T.FHAVLADSLL......VAPEEDIWhL.kSLIDADIS
>tr|B6AD43|B6AD43_9CRYT/3912-4153 Polyketide synthase, putative OS=Cryptosporidium muris RN66 GN=CMU_018010 PE=4 SV=1
................-RDLLNVMGLYP.G..........-------DIG-YP.GSDFSG
TVISVG.......S...............QV..........H.NLK.VGDDVFG.L....
..S......nGCLRTYH.TTPAI.......LLTRKP.Q........SL.S..........
.........FEEAASL.PTIFGTVKLALDDIA....NVKK..G................D
.................CVLIHAASGGVGLAAIQYC.N.SI.G................A
.TVIATVGNKKKVTYLR.-SI.GI--KYIT...SSR...NYMeFyndSQRF....LDEL.
......NCS..G.FDVILNCL.IGD.F.............I....SL.SI.KL..LK.SG
GKFIELGKREIL.IEE......................................DL--C.
KIRDDI..Y.YHTIAFDKVV......EENPNWFN.-..NLCNKIAE
>tr|B6AD43|B6AD43_9CRYT/7327-7568 Polyketide synthase, putative OS=Cryptosporidium muris RN66 GN=CMU_018010 PE=4 SV=1
................-RDLLNVMGLYP.G..........-------DIG-YP.GSDFSG
TVISVG.......S...............QV..........H.NLK.VGDDVFG.L....
..S......nGCLRTYH.TTPAI.......LLTRKP.Q........SL.S..........
.........FEEAASL.PTIFGTVKLALDDIA....NVKK..G................D
.................CVLIHAASGGVGLAAIQYC.N.SI.G................A
.TVIATVGNKKKVTYLR.-SI.GI--KYIT...SSR...NYMeFyndSQRF....LDEL.
......NCS..G.FDVILNCL.IGD.F.............I....SL.SI.KL..LK.SG
GKFIELGKREIL.IEE......................................DL--C.
KIRDDI..Y.YHTIAFDKVV......EENPNWFN.-..NLCNKIAE
>tr|B6AD43|B6AD43_9CRYT/10553-10791 Polyketide synthase, putative OS=Cryptosporidium muris RN66 GN=CMU_018010 PE=4 SV=1
................-RDILNVMGLYP.G..........-------DPG-PP.CSDCTG
KVVAVG.......S...............KV..........K.NVK.PGDNVYA.M....
..I......pGCLKSYV.VTLAD.......TCCKMP.S........TC.N..........
.........FNESSTM.PTIYATVDYCLRRLT....NISR..G................D
.................RVLIHAASGGVGLAAVNYC.N.SK.G................A
.IIYATVGNKKKEDYLR.-HL.GV--IHIA...TSR...DPIqF...EAQM....KSML.
......KSE..K.LDIVLNCL.AGN.Y.............I....ES.SL.EM..LK.IS
GHFIELGKISIK.SSQ......................................EM--S.
AIRPDI..K.YDIVALDNMI......INDPKWFG.-..SILNTIKV
>tr|B6AGC3|B6AGC3_9CRYT/2497-2733 Type I fatty acid synthase, putative OS=Cryptosporidium muris RN66 GN=CMU_001350 PE=4 SV=1
................-RDVLNVMGLYP.G..........-------DPG-PP.GGDCSG
IVVAVG.......E...............GV..........S.HLQ.VGDYVFG.V....
..A......pGCLKTYV.TTDAN.......LMCKIP.D........GF.S..........
.........FEEAATL.PVVTTTVELVLKDIA....NIKS..G................D
.................HVLVHAVTGGIGLMIVQYC.K.TI.G................A
.KVYGTAGNDTKIEYAK.-SI.GV--EVVS...SSR...DSSkF...TKDM....EQYI.
......GK-..-.LDIVVNSL.IED.F.............I....PA.SL.EL..LK.PN
GHFIELGKRGIW.SDE......................................DV--A.
KIRPNI..N.YTKVAIDVMM......EEKPIWFR.-..SMLDRIRN
>tr|B6AGC3|B6AGC3_9CRYT/4732-4968 Type I fatty acid synthase, putative OS=Cryptosporidium muris RN66 GN=CMU_001350 PE=4 SV=1
................-RDVLNVMGLYP.G..........-------DPG-PP.GGDCSG
IVVAVG.......E...............GV..........S.HLQ.VGDYVFG.V....
..A......pGCLKTYV.TTDAN.......LMCKIP.D........GF.S..........
.........FEEAATL.PVVTTTVELVLKDIA....NIKS..G................D
.................HVLVHAVTGGIGLMIVQYC.K.TI.G................A
.KVYGTAGNDTKIEYAK.-SI.GV--EVVS...SSR...DSSkF...TKDM....EQYI.
......GK-..-.LDIVVNSL.IED.F.............I....PA.SL.EL..LK.PN
GHFIELGKRGIW.SDE......................................DV--A.
KIRPNI..N.YTKVAIDVMM......EEKPIWFR.-..SMLDRIRN
>tr|B6AGC3|B6AGC3_9CRYT/6933-7169 Type I fatty acid synthase, putative OS=Cryptosporidium muris RN66 GN=CMU_001350 PE=4 SV=1
................-RDVLNVMGLYP.G..........-------DPG-PP.GGDCSG
IVVAVG.......E...............GV..........S.HLQ.VGDYVFG.V....
..A......pGCLKTYV.TTDAN.......LMCKIP.D........GF.S..........
.........FEEAATL.PVVTTTVELVLKDIA....NIKS..G................D
.................HVLVHAVTGGIGLMIVQYC.K.TI.G................A
.KVYGTAGNDTKIEYAK.-SI.GV--EVVS...SSR...DSSkF...TKDM....EQYI.
......GK-..-.LDIVVNSL.IED.F.............I....PA.SL.EL..LK.PN
GHFIELGKRGIW.SDE......................................DV--A.
KIRPNI..N.YTKVAIDVMM......EEKPIWFR.-..SMLDRIRN
>tr|B6KQX8|B6KQX8_TOXGO/2412-2651 Type I fatty acid synthase, putative OS=Toxoplasma gondii ME49 GN=TGME49_094820 PE=4 SV=1
................-RDVLNVMGLYP.G..........-------DPG-PP.GADCAG
VVVAVG.......D...............NV..........E.HIE.VGDCVFG.V....
..A......qGCLRTYV.TTDSQ.......LLRRMP.E........SM.T..........
.........FEQAAAL.PVVATTVEYALHDLA....KVKA..G................D
.................KVLIHAVTGGVGLVAVQLC.K.RV.G................A
.TVYGTC-SGGKKDAFA.KSM.GV--QYVS...SSR...DAKaF...AEDM....RTFL.
......GED.gK.VDVVLNCL.IDD.F.............I....PE.SL.KL..LG.PY
GRFMELGKRGVW.SKE......................................KV--A.
AERPDV..Q.YELIAVDEMM......EKDPIWFG.-..GMLVRVRG
>tr|B6KQX8|B6KQX8_TOXGO/6322-6561 Type I fatty acid synthase, putative OS=Toxoplasma gondii ME49 GN=TGME49_094820 PE=4 SV=1
................-RDVLNVMNLYP.G..........-------DPG-PP.GSDCAG
TVVAVG.......D...............RV..........K.HLK.VGDSVYG.V....
..A......pGCLKTYV.TTNSQ.......IIRKMP.A........SM.S..........
.........FEEAAAL.PVVATTVEYVLNDLA....KVRA..G................E
.................KVLIHAVSGGVGIAAVQFC.K.RV.G................A
.VVYGTCSSEKKREFVE.-SL.GV--KYVA...SSR...DPEkF...TAEM....KTFL.
......GEE..GrVDVVLNSL.IDK.F.............I....PA.SL.AL..LG.KD
GRFIELGKRGIW.THE......................................QM--R.
AQRPDV..Y.YEAVAIDVMI......SENPRWFG.-..IMLDRVRT
>tr|B6KQX8|B6KQX8_TOXGO/4547-4786 Type I fatty acid synthase, putative OS=Toxoplasma gondii ME49 GN=TGME49_094820 PE=4 SV=1
................-RDVLNVMGLYP.G..........-------DPG-PP.GADCAG
TVVAVG.......S...............GV..........R.HLK.VGDSVYG.I....
..A......qGCLRTYV.TTNGN.......LMRRMP.E........SL.T..........
.........FEQSAAL.PVVAATVEYALHDLA....KVKE..G................D
.................KVLIHAVTGGVGLAALQFC.K.RV.G................A
.TVYGTCSGGKKAAYAK.-SL.GV--KYLT...SSR...DASaF...AEDM....REFL.
......GEE.eK.IDVVLNSL.IDN.F.............I....PE.SV.KL..LA.PG
GRFMELGKRGIW.TKA......................................QM--A.
AERPDV..Y.YETIAVDTMM......QEDTVWFG.-..GMLDRIRD
>tr|B6KQX8|B6KQX8_TOXGO/8400-8640 Type I fatty acid synthase, putative OS=Toxoplasma gondii ME49 GN=TGME49_094820 PE=4 SV=1
................-RDVLNVMGLYP.G..........-------DPG-PP.GADCAG
TVVAVG.......E...............GV..........E.HLR.VGDAVFG.I....
..A......qGALKTFV.TTSAH.......LVRPLP.G........RL.T..........
.........FEQAAAL.PVVASTVEYALHDVA....KVKK..G................D
.................KVLIHAVTGGVGLAAVQFC.K.RV.G................A
.EIYGTCSGGKKEEFAR.-SV.GV--KYIT...SSR...DPKkF...AEDM....CEFL.
.....gNGK.hK.IDVVLNCL.IEN.Y.............I....PE.TL.KF..LA.PN
GRFVELGKRGIW.TRE......................................QM--G.
TVRPDV..L.YETVAIDTMM......EEDPVWFG.-..GMLDRIRN
>tr|B6LVV7|B6LVV7_BRAFL/1751-1993 Putative uncharacterized protein OS=Branchiostoma floridae GN=BRAFLDRAFT_75156 PE=4 SV=1
................-KDVMMALGLLS.G..........----LNLQ-P-QF.GLECSG
TVVEVS.......S...............SV..........E.HVK.VGDEVIA.F....
..G......dNCFASHV.DCHER.......FVVKKP.S........NV.T..........
.........WAEAAGF.SMVFMTAYYALVERA....GLVR..D................Q
.................SVLIHSACGGVGQAAIQIA.R.LV.G................A
.RIFCTAGSEEKRNFLR.HEL.GI--AHVS...DSR...STR.F...YQDV....LQWT.
......GGE..G.VDVCLSSL.YGD.L.............Q....TT.TL.KV..LS.PG
GILCEIGKRSML.ENA......................................KMDTG.
PLLENK..N.FFSVQLDLLM......NRNPTRVQ.-..TLMTTVCN
>tr|B6MVY2|B6MVY2_BRAFL/1779-2020 Putative uncharacterized protein OS=Branchiostoma floridae GN=BRAFLDRAFT_87410 PE=4 SV=1
................-KDVMMSLGLLE.G..........----LNLQ-T-QF.GLECAG
TVVEVG.......D...............DV..........D.NIK.VGDEVIA.F....
..G......dHCFASHV.ICEEH.......FVMAKP.A........HI.S..........
.........WTDAAGF.GVVYLTAYYALIERA....RLRE..G................Q
.................TVLIHSACGGVGQAAIQVA.G.MV.G................A
.RVFCTAGTDEKRTYLR.-QM.GI--IHVS...DSR...STQ.F...YRDV....MEWT.
......DGQ..G.VDVVLNSL.YGD.L.............Q....TE.TM.KC..LK.PG
GTFCEIGKRSML.ESV......................................GMNMG.
LLLNNK..A.FFSVQIDLLM......KERPKYVQ.-..QMMETIVS
>tr|B6MVY5|B6MVY5_BRAFL/1836-2077 Putative uncharacterized protein OS=Branchiostoma floridae GN=BRAFLDRAFT_87413 PE=4 SV=1
................-KDVMMSLGLLE.G..........----LNLQ-T-QF.GLECAG
TVVEVG.......D...............DV..........D.NIK.VGDEVIA.F....
..G......dHCFASHV.ICEEH.......FVMAKP.A........HI.S..........
.........WTDAAGF.GVVYLTAYYALIERA....RLQE..G................Q
.................TVLIHSACGGVGQAAIQVA.G.MV.G................A
.RVFCTAGTDEKRAYLR.-QM.GI--THVS...DSR...STQ.F...YRDV....MEWT.
......EGQ..G.VDVVLNSL.YGD.L.............Q....TE.TM.KC..LK.PG
GTFCEIGKRSML.ESV......................................GMNMS.
LLLNNK..A.FFSVQIDLLM......KERPKYVQ.-..QMMETIVS
>tr|B6N2L4|B6N2L4_BRAFL/703-944 Putative uncharacterized protein OS=Branchiostoma floridae GN=BRAFLDRAFT_125649 PE=4 SV=1
................-KDVMMALGLLE.Gl........kL------Q-T-QF.GLECSG
TVVEVG.......N...............DV..........K.RIK.VGDEVIA.F....
..G......dHCFASHL.TCDEH.......FVMAKP.P........HT.S..........
.........WTDAAGF.SMVYITAYYALIERA....RLQE..G................Q
.................TLLIHSACGGVGQAAIQVA.G.MV.G................A
.RVFCTAGSEEKRSYLR.-QM.GM--THVS...DSR...STQ.F...YHDV....MEWT.
......DGE..G.VDVVLSSL.YGE.L.............Q....TA.TM.KS..LK.PG
GTFCEIGKRSIL.EGV......................................GMDMG.
PLLNNK..T.FLSVQLDLLM......KERPKYVR.-..KMMETICC
>tr|B6N2L6|B6N2L6_BRAFL/2256-2497 Putative uncharacterized protein OS=Branchiostoma floridae GN=BRAFLDRAFT_125650 PE=4 SV=1
................-KDVMMALSLLE.Gl........kL------Q-T-QF.GLECSG
TVVEVG.......N...............DV..........K.RIK.VGDEVIA.F....
..G......dHCFASHL.TCDEH.......FVMAKP.P........HT.S..........
.........WTDAAGF.SMVYITAYYALIERA....RLQE..G................Q
.................TLLIHSACGGVGQAAIQVA.G.MV.G................A
.RVFCTAGSEEKRSYLR.-QM.GM--THVS...DSR...STQ.F...YHDV....MEWT.
......DGE..G.VDVVLSSL.YGE.L.............Q....TA.TM.KS..LK.PG
GTFCEIGKRSIL.EGV......................................GMDMG.
PLLNNK..T.FLSVQLDLLM......KERPKYVR.-..KMMETICC
>tr|B6N6W1|B6N6W1_BRAFL/1870-2112 Putative uncharacterized protein OS=Branchiostoma floridae GN=BRAFLDRAFT_91451 PE=4 SV=1
................-KDVMMALGLLG.G..........----LTLQ-P-QF.GLECSG
TVVEVG.......S...............SV..........E.LVK.VGDEVIA.F....
..G......dHCFASHV.DCHKC.......FVVKKP.S........NV.T..........
.........WAEAAGF.SMVFMTAYYALVERV....GLVR..G................Q
.................SVLIHSACGGVGQAAIQIA.R.LV.G................A
.RIFCTAGSEEKRNFLR.HEL.GI--AHVS...DSR...STR.F...YQDV....LQWT.
......DGE..G.VHVCLSSL.YGD.L.............Q....TA.TL.KV..LS.PG
GILCEIGKRSML.ENV......................................KMDTG.
PLLENK..N.FLSVQLDLLM......KRNPTKVQ.-..TLMTTVCN
>tr|B6PMN9|B6PMN9_BRAFL/1859-2102 Putative uncharacterized protein OS=Branchiostoma floridae GN=BRAFLDRAFT_108799 PE=4 SV=1
................-KDVMMALSLLE.Gl........kL------Q-T-QF.GLECSG
TVVEVG.......N...............DV..........K.RIK.VGDEVIA.F....
..G......dHCFVSHL.TCDEH.......FVMAKP.P........HT.S..........
.........WTDAAGF.SMVYITAYYALIERA....RLQE..G................Q
.................TLLIHSACGGVGQAAIQVA.G.MV.G................A
.RVFCTAGSEEKRNYLR.-QM.GM--THVS...DSR...STQ.F...YHDV....MEWT.
......DGE..G.VDVVLSSL.YGE.L.............Q....TA.TM.KS..LK.PG
GTFCEIGKRSIL.EGV......................................GMDMG.
PLLNNK..T.FLSVQLDLLM......KERPKMKAqL..QLMERIEK
>tr|B6PMP3|B6PMP3_BRAFL/1847-2088 Putative uncharacterized protein OS=Branchiostoma floridae GN=BRAFLDRAFT_108803 PE=4 SV=1
................-KDVMMALGLLE.Gl........kL------Q-T-QF.GLECSG
TVVEVG.......N...............DV..........K.RIK.VGDEVIA.F....
..G......dHCFASHV.TCDEH.......FVMAKP.S........HI.S..........
.........WADAAGF.SMVYITAYYALIERA....RLQE..G................Q
.................TLLIHSACGGVGQAAIQVA.G.MV.G................A
.RVFCTAGSEEKRNYLR.-QM.GM--THVS...DSR...STQ.F...YHDV....MKWT.
......DGE..G.VDVVLSSL.YGD.L.............Q....TA.AM.KS..LK.AG
GTFCEIGKRSIL.EGV......................................GMDMG.
PLLNNK..T.FLSVQLDLLM......KERPKYVR.-..KMMETICS
>tr|B6PTS0|B6PTS0_BRAFL/1779-2020 Putative uncharacterized protein OS=Branchiostoma floridae GN=BRAFLDRAFT_110869 PE=4 SV=1
................-KDVMMSLGLLE.G..........----LNLQ-T-QF.GLECAG
TVVEVG.......D...............DV..........D.NIK.VGDEVIA.F....
..G......dHCFASHV.ICEEH.......FVMAKP.A........HI.S..........
.........WTDAAGF.GVVYLTAYYALIERA....RLRE..G................Q
.................TVLIHSACGGVGQAAIQVA.G.MV.G................A
.RVFCTAGTDEKRTYLR.-QM.GI--ARVS...DSR...STQ.F...YRDV....MEWT.
......DGQ..G.VDVVLNSL.YGD.L.............Q....TE.TM.KC..LK.PG
GTFCEIGKRSML.ESV......................................GMNMG.
LLLNNK..A.FFSVQIDLLM......KERPKYVQ.-..QMMETIVS
>tr|B7PYN9|B7PYN9_IXOSC/1596-1845 Fatty acid synthase, putative OS=Ixodes scapularis GN=IscW_ISCW009053 PE=4 SV=1
................-RDIMLATGKLPpD..........ALPGNLATSDCVL.GLEFSG
R-----.......-...............--..........-.-DP.SGRRVMG.S....
..Va.....aEGMATVV.AADPG.......FLWEVP.A........NW.S..........
.........LEEAATV.PVAYSTAYYALLVRG....AMHP..G................E
.................ALLVHSGSGGVGQAAISIA.L.SM.G................C
.TVFTTVGSQEKREFLK.RRFpQLQDRNFA...NSR...DLS.F...EEHI....LRET.
......EGR..G.VDLVLNSL.AEE.K.............L....QA.SV.RC..LA.TH
GRFLEIGKFDLS.QNN......................................ALGMA.
VFLKNV..S.FHGILLDALFgddprvAADKRRVA.-..QLVREGIA
>tr|O01678|O01678_BOMMO/1465-1707 P270 OS=Bombyx mori PE=2 SV=1
................-RDIMTATGRVTvD..........AVASGRLAQECVQ.GFEVVG
R-----.......-...............--..........-.-TA.NGSRVMG.M....
..Ir.....nKGLSNLA.AGDKA.......LLWSIP.D........EW.T..........
.........FEEAATI.PVAYGTVYYAMVMVA....QIKR..G................E
.................SILIHAGSGGVGQAAISVA.L.HY.G................C
.EVFTTVGTAEKRAFIK.KLFpALKDSHIG...NSR...DIT.F...EDMV....RRET.
......NGK..G.VDIVLNSL.SDE.K.............L....QA.SV.RC..LT.YR
GRFLEIGKFDIS.NNT......................................PIGMY.
FFLKET..S.FHGIMLDYIF......-DQSDEFR.-..RGLQDLLL
>tr|O96554|O96554_CRYPV/4554-4790 Type I fatty acid synthase OS=Cryptosporidium parvum GN=FAS1 PE=4 SV=1
................-RDVLNVMGLYP.G..........-------DPG-PP.GGDCSG
TVVAVG.......E...............GV..........K.HIK.VGDNVFG.I....
..A......pGCLKTYV.TTDSN.......LLCKIP.K........GF.T..........
.........FEQAAAL.PVVATTVEYSLRDIA....NIKK..G................D
.................IVLVHAVTGGVGLMVVQYC.K.AI.G................A
.KVYGTAGSESKVEYAL.-SN.GV--ERVS...SSR...NADkF...KEDM....KDLE.
......GK-..-.VDIVINSL.IED.F.............I....PN.SL.NL..LK.KG
GCFVELGKRGIW.TEE......................................EM--K.
EKRPDI..K.YKCVAVDVMM......EEDPSWFG.-..GMLTRIKN
>tr|O96554|O96554_CRYPV/2346-2582 Type I fatty acid synthase OS=Cryptosporidium parvum GN=FAS1 PE=4 SV=1
................-RDVLNVMGLYP.G..........-------DPG-PP.GGDCSG
TVVAVG.......E...............GV..........K.HIK.VGDNVFG.I....
..A......pGCLKTYV.TTDSN.......LLCKIP.K........GF.T..........
.........FEQAAAL.PVVATTVEYSLKDIA....NIKK..G................D
.................IVLVHAVTGGVGLMVVQYC.K.AI.G................A
.KVYGTAGSESKVEYAL.-SN.GV--ERVS...SSR...NADkF...KEDM....KDLE.
......GK-..-.VDIVINSL.IED.F.............I....PN.SL.NL..LK.KG
GCFVELGKRGIW.TEE......................................EM--K.
EKRPDI..K.YKCVAVDVMM......EEDPSWFG.-..GMLTRIKN
>tr|O96554|O96554_CRYPV/6716-6952 Type I fatty acid synthase OS=Cryptosporidium parvum GN=FAS1 PE=4 SV=1
................-RDVLNVMGLYP.G..........-------DPG-PP.GGDCSG
TVVAVG.......E...............GV..........K.HIK.VGDNVFG.I....
..A......pGCLKTYV.ITDSN.......LLCKIP.K........GF.T..........
.........FEQAAAL.PVVATTGEYSLRDIA....NIKK..G................D
.................IVLVHAVTGGVGLMVVQYC.K.AI.G................A
.KVYGTAGSESKVEYAL.-SN.GV--ERVS...SSR...NADkF...KEDM....KDLE.
......GK-..-.VDIVINSL.IED.F.............I....PN.SL.NL..LK.KG
GCFVELGKRGIW.TEE......................................EM--K.
EKRPDI..K.YKCVAVDVMM......EEDPSWFG.-..GMLTRIKN
>tr|P91871|P91871_CAEEL/1663-1912 Protein F32H2.5, partially confirmed by transcript evidence OS=Caenorhabditis elegans GN=fasn-1 PE=4 SV=2
................-RDIMLAYGRLPpD..........AIPGNFADRECLL.GMEFSG
R-----.......-...............--..........-.-LK.DGTRLMG.I....
..Lp.....aQALATTV.MVDRD.......YAWEVP.R........DW.T..........
.........LAEASTV.PVVYTTAYYALVRRG....LMKK..G................D
.................KILIHGGAGGVGQAAIAIA.L.AA.G................C
.EVFTTVGSAEKREFLK.NLFpQLQEHHFA...NSR...SAD.F...ELHI....RQHT.
......KGR..G.VNIVLNSL.ANE.M.............L....QA.SL.RC..LA.RH
GRFLEIGKVDLS.QNS......................................SLGMA.
KLLDNV..S.VHGILLDSIMdptvgdLDEWKEIA.-..RLLEQGIK
>tr|Q16ZI9|Q16ZI9_AEDAE/1448-1690 Fatty acid synthase OS=Aedes aegypti GN=AAEL008160 PE=4 SV=1
................-RDVMFASGKLTaD..........FANLSRLEQQCDL.GFEYSG
V-----.......-...............--..........-.-TE.SGKRLMG.M....
..Lt.....tGAMATHV.ENDES.......LTWIVP.E........HW.T..........
.........LEEAATV.PVVYGTVYTALFLNA....NIQK..G................Q
.................SILIHAGSGGVGLAAINVC.Q.AY.G................L
.EVYTTVGTQAKRDFLL.QTFpKLKPENIG...NSR...DTS.F...EKMI....MLRT.
......NGM..G.VDYVLNSL.SED.K.............L....QA.SL.RC..LG.KY
GKFLEIGKYDMA.NDS......................................KLGLH.
RFLRAL..S.FTAILVDFLF......TAPLEEKQ.-..-VLRDLVD
>tr|Q17IW6|Q17IW6_AEDAE/1420-1666 Fatty acid synthase OS=Aedes aegypti GN=AAEL002237 PE=4 SV=1
................-RDVMIATSRLSsD..........VLHVNRLEQECLL.GNEYSG
V-----.......-...............--..........-.-SV.RGRRVMG.V....
..Lp.....sGAMATLV.ECDPL.......MTWTIP.D........DW.S..........
.........LEEAATV.PVVYGTVYTALFVCS....RIRK..G................K
.................SILIHAGSGGVGLAAIQVC.L.AY.G................M
.EVFSTVSTEEKKQFIL.KRYpRLKAENIG...NSR...DTS.F...ENMI....KLRT.
......NGR..G.VDFVLNSL.AEE.K.............L....QA.SL.RC..LS.RN
GHFLEIGKYDMA.NNS......................................KIAME.
LFQKGI..S.FTAVMLDAMFk...gsFAEKQRLH.-..ALLTADML
>tr|Q17IW7|Q17IW7_AEDAE/1421-1667 Fatty acid synthase OS=Aedes aegypti GN=AAEL002204 PE=4 SV=1
................-RDVMVATGRLSsD..........VSSFSRLEEECEL.GYEYAG
V-----.......-...............--..........-.-TE.DGKRVIG.V....
..Lp.....lGALSTMV.NADST.......LIWVIP.D........SW.N..........
.........AQDACTI.PIVYTTVLAAFKLNA....NVKK..G................Q
.................SVLIHAGSGGVGLAAINLA.F.AY.G................M
.EVFTTVGSDEKVNYLL.SEFpSLKRENIG...NSR...DLS.F...EQMI....KLRT.
......NGR..G.VDYVLNSL.ADE.K.............L....QA.SV.RC..LA.KG
GHFLEIGKYDMA.RDS......................................QLSLE.
LFKKGI..S.FTSVMLDSAI......RDNYTLKLsL.hKLLDEAIK
>tr|Q17IX0|Q17IX0_AEDAE/1418-1664 Fatty acid synthase OS=Aedes aegypti GN=AAEL002228 PE=4 SV=1
................-RDVMVASGRLSsD..........VSSSHRLDEDCEL.GYEYAG
V-----.......-...............--..........-.-ME.DGRRVMG.V....
..Vp.....sGALSSIV.NADPL.......LLWYVP.D........DW.S..........
.........LEEACTV.PIVYLTVLVSFFLKA....HIRK..G................Q
.................SVLIHAGSGGVGLAAIHIA.F.RY.G................L
.EVYTTVGTAEKRKFLL.SMFpKLKSENIG...NSR...DSS.F...EQMV....KLRT.
......KGK..G.VDYVLNSL.AEE.K.............L....HA.SV.RC..LA.KG
GHFLEIGKFDMA.KDS......................................QVSLD.
QFKKGI..T.FSSVLLDAAI......RDTDTVKKgM.hDMFQRAIE
>tr|Q17M16|Q17M16_AEDAE/1494-1737 Fatty acid synthase OS=Aedes aegypti GN=AAEL001194 PE=4 SV=1
................-RDVMLSSGKLGvD..........ALPGDLPTQDCIL.GLEFSG
R-----.......-...............--..........-.-DA.AGRRIMA.M....
..Vp.....aKSLATTC.VAHRN.......MMWEIP.D........NW.T..........
.........MEQASTV.PCVYSTVYYALVVRG....RMKR..G................E
.................SILIHAGSGGVGQAAISVA.L.SA.G................L
.TVFTTVGSKEKRDFLK.RTFpQLQDRHIG...NSR...DCS.F...EQMV....MRET.
......QGR..G.VDLVLNSL.ADE.K.............L....QA.SV.RC..LG.LN
GRFLEIGKFDLS.NNS......................................PLGMS.
VFLKNT..S.FHGILVDSIM......DGDDDVLA.-..EVVRLVSE
>tr|Q1JTE1|Q1JTE1_TOXGO/2331-2570 Type I fatty acid synthase, putative OS=Toxoplasma gondii RH GN=TgIa.0800c PE=4 SV=1
................-RDVLNVMGLYP.G..........-------DPG-PP.GADCAG
VVVAVG.......D...............NV..........E.HIE.VGDCVFG.V....
..A......qGCLRTYV.TTDSQ.......LLRRMP.E........SM.T..........
.........FEQAAAL.PVVATTVEYALHDLA....KVKA..G................D
.................KVLIHAVTGGVGLVAVQLC.K.RV.G................A
.TVYGTC-SGGKKDAFA.KSM.GV--QYVS...SSR...DAKaF...AEDM....RTFL.
......GED.gK.VDVVLNCL.IDD.F.............I....PE.SL.KL..LG.PY
GRFMELGKRGVW.SKE......................................KV--A.
AERPDV..Q.YELIAVDEMM......EKDPIWFG.-..GMLVRVRG
>tr|Q1JTE1|Q1JTE1_TOXGO/6241-6480 Type I fatty acid synthase, putative OS=Toxoplasma gondii RH GN=TgIa.0800c PE=4 SV=1
................-RDVLNVMNLYP.G..........-------DPG-PP.GSDCAG
TVVAVG.......D...............RV..........K.HLK.VGDSVYG.V....
..A......pGCLKTYV.TTNSQ.......IIRKMP.A........SM.S..........
.........FEEAAAL.PVVATTVEYVLNDLA....KVRA..G................E
.................KVLIHAVSGGVGIAAVQFC.K.RV.G................A
.VVYGTCSSEKKREFVE.-SL.GV--KYVA...SSR...DPEkF...TAEM....KTFL.
......GEE..GrVDVVLNSL.IDK.F.............I....PA.SL.AL..LG.KD
GRFIELGKRGIW.THE......................................QM--R.
AQRPDV..Y.YEAVAIDVMI......SENPRWFG.-..IMLDRVRT
>tr|Q1JTE1|Q1JTE1_TOXGO/4466-4705 Type I fatty acid synthase, putative OS=Toxoplasma gondii RH GN=TgIa.0800c PE=4 SV=1
................-RDVLNVMGLYP.G..........-------DPG-PP.GADCAG
TVVAVG.......S...............GV..........R.HLK.VGDSVYG.I....
..A......qGCLRTYV.TTNGN.......LMRRMP.E........SL.T..........
.........FEQSAAL.PVVAATVEYALHDLA....KVKE..G................D
.................KVLIHAVTGGVGLAALQFC.K.RV.G................A
.TVYGTCSGGKKAAYAK.-SL.GV--KYLT...SSR...DASaF...AEDM....REFL.
......GEE.eK.IDVVLNSL.IDN.F.............I....PE.SV.KL..LA.PG
GRFMELGKRGIW.TKA......................................QM--A.
AERPDV..Y.YETIAVDTMM......QEDTVWFG.-..GMLDRIRD
>tr|Q1JTE1|Q1JTE1_TOXGO/8319-8559 Type I fatty acid synthase, putative OS=Toxoplasma gondii RH GN=TgIa.0800c PE=4 SV=1
................-RDVLNVMGLYP.G..........-------DPG-PP.GADCAG
TVVAVG.......E...............GV..........E.HLR.VGDAVFG.I....
..A......qGALKTFV.TTSAH.......LVRPLP.G........RL.T..........
.........FEQAAAL.PVVASTVEYALHDVA....KVKK..G................D
.................KVLIHAVTGGVGLAAVQFC.K.RV.G................A
.EIYGTCSGGKKEEFAR.-SV.GV--KYIT...SSR...DPKkF...AEDM....CEFL.
.....gNGK.hK.IDVVLNCL.IEN.Y.............I....PE.TL.KF..LA.PN
GRFVELGKRGIW.TRE......................................QM--G.
TVRPDV..L.YETVAIDTMM......EEDPVWFG.-..GMLDRIRN
>tr|Q29M07|Q29M07_DROPS/1478-1720 GA17498 OS=Drosophila pseudoobscura pseudoobscura GN=GA17498 PE=4 SV=2
................-RDVMLASGKLGvD..........ALPGDLAFQDCVL.GLEFAG
R-----.......-...............--..........-.-DS.QGRRIMA.M....
..Vt.....aKSLATNC.LANRN.......LLWEIP.H........NW.S..........
.........MEQAATV.PVVYATVYYALVVRG....QMKK..G................E
.................RILIHAGSGGVGQAAISVA.L.AH.G................L
.TVFTTVGSKEKREFLL.KRFpKLQERHIG...NSR...DTS.F...EQLV....MTAT.
......HGE..G.VELVLNSL.SEE.K.............L....QA.SI.RC..LA.LN
GRFLEIGKFDLS.NNT......................................PMGMS.
VFLKNT..S.FHGILLDSVM......-EGEDEMQ.-..RLVARLVT
>tr|Q29M08|Q29M08_DROPS/1661-1904 GA17497 OS=Drosophila pseudoobscura pseudoobscura GN=GA17497 PE=4 SV=2
................-RDVMLTSGKLAaD..........ALPGDLAEQDCVL.GLEFAG
R-----.......-...............--..........-.-DT.QGRRVMA.M....
..Vp.....aKSLATTC.VASKR.......MMWQIP.D........KW.T..........
.........MEEASTV.PCVYSTVYYALVVRG....QMKK..G................E
.................RILIHAGSGGVGQAAISVA.L.AH.G................L
.TVFTTVGSKEKREFLL.KRFpKLQERHIG...NSR...DTS.F...EQLV....MRET.
......KGR..G.VDLVLNSL.SEE.K.............L....QA.SI.RC..LG.LN
GRFLEIGKFDLS.NNS......................................PLGMS.
VFLKNT..S.FHGILLDSVM......EGEEEMQN.-..QVVTLVAE
>tr|Q54FI3|Q54FI3_DICDI/1749-2013 Putative polyketide synthase OS=Dictyostelium discoideum GN=stlB PE=3 SV=1
................-RDILKSLGRDY.D..........PI-----HLN-SM.GDEFSG
KVIEIG.......E...............GV..........N.NLS.VGQYVFG.I....
..Nm.....sKSMGSFV.CCNSD.......LVFPIP.I........PT.Pssssssneni
ddqeiisklLNQYCTI.PIVFLTSWYSIVIQG....RLKK..G................E
.................KILIHSGCGGVGLATIQIS.M.MI.G................A
.EIHVTVGSNEKKQYLI.KEF.GIDEKRIY...SSR...SLQ.F...YNDL....MVNT.
......DGQ..G.VDMVLNSL.SGE.Y.............L....EK.SI.QC..LS.QY
GRFIEIGKKDIY.SNS......................................SIHLE.
PFKNNL..S.FFAVDIAQMT......ENRRDYLR.-..EIMIDQLL
>tr|Q5CG21|Q5CG21_CRYHO/1028-1269 Putative uncharacterized protein OS=Cryptosporidium hominis GN=Chro.40326 PE=4 SV=1
................-RDVLNVMGLYP.G..........-------DPG-KP.GSDFSG
TVVSVG.......P...............GV..........K.NIQ.VGDDVFG.L....
..S......qGCIETYH.TTNAL.......LVTKKP.K........LL.T..........
.........FEEAASI.PTIFSTVKVSLNQYS....KLKK..G................D
.................CVLIHVASGGVGLAAIQIC.S.RI.G................A
.NVIATVGSIKKVEYLK.-SI.GI--KFVS...SSR...DYTkF...SQDMk.yfMSEL.
......NID..G.VDIVINSL.VGE.F.............I....PL.SM.KF..LK.RN
GTFIELGKREIL.SEN......................................QL--K.
EIRTDI..N.YQTVEFDKLV......ENDIVWFQ.-..NLLQEIMI
>tr|Q5CIE6|Q5CIE6_CRYHO/239-477 Putative uncharacterized protein OS=Cryptosporidium hominis GN=Chro.40330 PE=4 SV=1
................-RDVLNVMGLYP.G..........-------DPG-PP.CSDCSG
IVVSVG.......K...............GV..........K.HLK.CGDEVYA.M....
..V......pGCLNTFI.VAIGD.......TCCLMP.K........NC.D..........
.........FSLSSSI.PTIYSTVDICLRKIY....NIKK..G................D
.................RVLIHAASGGVGLVAVNYC.N.SI.G................A
.KVFATVGNSKKEKYLR.-HL.GV--KNIS...TSR...NSDlF...KLEM....ERLL.
......KGE..K.LDVVINCL.SGK.Y.............I....EY.SL.EL..LS.NN
GIFIELGKINIL.SKE......................................DV--S.
LIKPGI..K.YEIVALDDLI......LNDPSWFG.-..TVLVDIKT
>tr|Q5CKP1|Q5CKP1_CRYHO/1754-1990 Putative uncharacterized protein OS=Cryptosporidium hominis GN=Chro.30258 PE=4 SV=1
................-RDVLNVMGLYP.G..........-------DPG-PP.GGDCSG
TVVAVG.......E...............GV..........K.HIK.VGDNVFG.I....
..A......pGCLKTYV.TTDSN.......LLCKIP.N........GF.T..........
.........FEQAAAL.PVVATTVEYSLRDIA....NIKK..G................D
.................IVLVHAVTGGVGLMVVQYC.K.AI.G................A
.KVYGTAGSESKVEYAL.-SN.GV--ERVS...SSR...NADkF...KEDM....KDLE.
......GK-..-.VDIVINSL.IED.F.............I....PN.SL.NL..LK.KG
GCFVELGKRGIW.TEE......................................EM--K.
EKRPDI..K.YKCVAVDVMM......EEDPAWFG.-..GMLKRIKN
>tr|Q5CQX7|Q5CQX7_CRYPV/3831-4072 Polyketide synthase OS=Cryptosporidium parvum Iowa II GN=cgd4_2900 PE=4 SV=1
................-RDVLNVMGLYP.G..........-------DPG-KP.GSDFSG
TVVSVG.......P...............GV..........K.NIQ.VGDDVFG.L....
..S......qGCIETYH.TTNAL.......LVAKKP.K........LL.T..........
.........FEEAASI.PTIFSTVKVSLNQYS....KLKK..G................D
.................CVLIHVASGGVGLAAIQIC.S.RI.G................A
.NIIATVGSIKKVEYLK.-SI.GI--KFVS...SSR...DYTkF...SQDMk.yfMSEL.
......NID..G.VDIVINSL.VGE.F.............I....PL.SM.KF..LK.RN
GTFIELGKREIL.SEN......................................QL--K.
EIRTDI..N.YQTVEFDKLV......ENDIVWFQ.-..NLLQEIMI
>tr|Q5CQX7|Q5CQX7_CRYPV/10276-10514 Polyketide synthase OS=Cryptosporidium parvum Iowa II GN=cgd4_2900 PE=4 SV=1
................-RDVLNVMGLYP.G..........-------DPG-PP.CSDCSG
IVVSVG.......K...............GV..........K.HLK.CGDEVYA.M....
..V......pGCLNTFI.VAIGD.......TCCLMP.K........NC.D..........
.........FSLSSSI.PTIYSTVDICLRKIY....NIKK..G................D
.................RVLIHAASGGVGLVAVNYC.N.SI.G................A
.KVFATVGNSKKEKYLR.-HL.GV--KNIS...TSR...NSElF...KLEM....ECLL.
......KGE..K.LDVVINCL.SGK.Y.............I....EY.SL.EL..LS.NN
GIFIELGKINIL.SKK......................................DV--S.
LIKPGI..R.YEIVALDDLI......LNDPSWFG.-..TVLVDIKT
>tr|Q5CUM8|Q5CUM8_CRYPV/6716-6952 Type I fatty acid synthase OS=Cryptosporidium parvum Iowa II GN=cgd3_2180 PE=4 SV=1
................-RDVLNVMGLYP.G..........-------DPG-PP.GGDCSG
TVVAVG.......E...............GV..........K.HIK.VGDNVFG.I....
..A......pGCLKTYV.ITDSN.......LLCKIP.K........GF.T..........
.........FEQAAAL.PVVATTVEYSLRDIA....NIKK..G................D
.................IVLVHAVTGGVGLMVVQYC.K.AI.G................A
.KVYGTAGSESKVEYAL.-SN.GV--ERVS...SSR...NADkF...KEDM....KDLE.
......GK-..-.VDIVINSL.IED.F.............I....PN.SL.NL..LK.KG
GCFVELGKRGIW.TEE......................................EM--K.
EKRPDI..K.YKCVAVDVMM......EEDPSWFG.-..GMLTRIKN
>tr|Q5CUM8|Q5CUM8_CRYPV/2346-2582 Type I fatty acid synthase OS=Cryptosporidium parvum Iowa II GN=cgd3_2180 PE=4 SV=1
................-RDVLNVMGLYP.G..........-------DPG-PP.GGDCSG
TVVAVG.......E...............GV..........K.HIK.VGDNVFG.I....
..A......pGCLKTYV.TTDSN.......LLCKIP.K........GF.T..........
.........FEQAAAL.PVVATTVEYSLKDIA....NIKK..G................D
.................IVLVHAVTGGVGLMVVQYC.K.AI.G................A
.KVYGTAGSESKVEYAL.-SN.GV--ERVS...SSR...NADkF...KEDM....KDLE.
......GK-..-.VDIVINSL.IED.F.............I....PN.SL.NL..LK.KG
GCFVELGKRGIW.TEE......................................EM--K.
EKRPDI..K.YKCVAVDVMM......EEDPSWFG.-..GMLTRIKN
>tr|Q5CUM8|Q5CUM8_CRYPV/4554-4790 Type I fatty acid synthase OS=Cryptosporidium parvum Iowa II GN=cgd3_2180 PE=4 SV=1
................-RDVLNVMGLYP.G..........-------DPG-PP.GGDCSG
TVVAVG.......E...............GV..........K.HIK.VGDNVFG.I....
..A......pGCLKTYV.TTDSN.......LLCKIP.K........GF.T..........
.........FEQAAAL.PVVATTVEYSLKDIA....NIKK..G................D
.................IVLVHAVTGGVGLMVVQYC.K.AI.G................A
.KVYGTAGSESKVEYAL.-SN.GV--ERVS...SSR...NADkF...KEDM....KDLE.
......GK-..-.VDIVINSL.IED.F.............I....PN.SL.NL..LK.KG
GCFVELGKRGIW.TEE......................................EM--K.
EKRPDI..K.YKCVAVDVMM......EEDPSWFG.-..GMLTRIKN
>tr|Q7KML1|Q7KML1_DROME/1-203 BcDNA.GH07626 OS=Drosophila melanogaster GN=BcDNA.GH07626 PE=1 SV=1
...............a---------MVP.A..........-------------.------
------.......-...............--..........-.---.-------.-....
..-.......KSLATTC.VASKR.......MMWQIP.E........KW.T..........
.........MEEASTV.PCVYSTVYYALVVRG....QMKK..G................E
.................KILIHAGSGGVGQAAISVA.L.AH.G................L
.TVFTTVGSKEKREFLL.KRFpKLQERNIG...NSR...DTS.F...EQLV....LRET.
......KGR..G.VDLVLNSL.SEE.K.............L....QA.SI.RC..LG.LN
GRFLEIGKFDLS.NNS......................................PLGMS.
VFLKNT..S.FHGILLDSVM......EGEEEMQN.-..QVVSLVAE
>tr|Q7PLB8|Q7PLB8_DROME/1342-1585 CG17374-PA OS=Drosophila melanogaster GN=CG17374 PE=4 SV=1
................-RDVMLATGRLAvE..........LYGSSRIDQNCVL.GFEYSG
I-----.......-...............--..........-.NML.TGRRIMS.M....
..Vv.....kGGVASYV.EKPSK.......LIWDIP.D........DW.S..........
.........LEEAATV.PVVYITVYYAFFMAT....DIRK..G................K
.................SILIHAGTGGIGLAAIRVA.L.AY.N................L
.EVFTTCSTANKKEFLL.KTFpKLKESHIG...NSR...NTS.F...ELMV....HRET.
......NGK..G.VDFVLNSL.SEE.K.............L....LA.SL.RC..LG.KS
GHFLEIGKYDMA.NDN......................................KIGLG.
CFLKEI..T.FHAVLADSLL......VAPDEDIW.-..-HLKSLID
>tr|Q7PVV2|Q7PVV2_ANOGA/1518-1761 AGAP009176-PA OS=Anopheles gambiae GN=AGAP009176 PE=4 SV=4
................-RDVMLSSGKLGaD..........ALPGDLATQDCIL.GLEFAG
R-----.......-...............--..........-.-DS.NGRRIMA.M....
..Vq.....aKSLATTC.VAQRN.......MIWEIP.D........GW.T..........
.........MEQASTV.PCVYSTVYYALVMRG....RMKR..G................E
.................SILIHAGSGGVGQAAISVA.L.AA.G................V
.TVYTTVGSKEKREFLK.RTFpQLTDRNIG...NSR...DCS.F...EQLV....MRET.
......QGR..G.VDLVLNSL.AEE.K.............L....QA.SI.RC..LG.LN
GRFLEIGKFDLN.NNS......................................PLGMS.
VFLKNT..S.FHGILLDSVM......EGDDETIA.-..EVVKLVAD
>tr|Q7PYE4|Q7PYE4_ANOGA/1449-1695 AGAP001899-PA OS=Anopheles gambiae GN=AGAP001899 PE=4 SV=4
................-RDVMFATGKLSsD..........FANLSRVEQQCEL.GFEYSG
I-----.......-...............--..........-.-GE.TGRRIMG.M....
..Vt.....tGAMATHV.ECDDT.......LTWTVP.E........KW.S..........
.........LEEAATV.PVVYVTVYCALFINA....HIQK..G................Q
.................SILIHAGSGGIGLAAIRVC.L.AY.G................L
.EVYTTVGTEAKKDFLL.QTFpQLKADNIG...NSR...DTS.F...ERMI....MLRT.
......NGQ..G.VDYVLNSL.ADD.K.............L....QA.SV.RC..LG.KY
GKFLEIGKYDMA.NDS......................................KLGLN.
RFLRAL..S.FTAVLVDFLFt...apQEEKMVLR.-..NMLDKDIK
>tr|Q7Q4L2|Q7Q4L2_ANOGA/1459-1702 AGAP008468-PA OS=Anopheles gambiae GN=AGAP008468 PE=4 SV=4
................-KDVMLATGRLTvE..........TSFTNRLQQECVL.GFEYSG
V-----.......-...............--..........-.-TT.TGKRVMG.M....
..Ip.....aGSMATMI.ETDRH.......FTLDVP.D........HI.S..........
.........LEQAATI.PTVYATVYASFFICS....HIRK..G................N
.................SILIHAGTGGVGLAAIRVC.L.AY.G................L
.EVFTTVSTKEKRDFLL.SYFpDLNPNNIG...NSR...DIS.F...ETLI....KERT.
......NGR..G.VDFVLNSL.SEE.K.............L....QA.SI.RC..LA.RG
GHFLEIGKYDMM.KDS......................................KLAMT.
FFQRGI..T.FTAVLVDLLF......QEKRDFLL.-..ELHKLIMK
>tr|Q8I6I6|Q8I6I6_CRYPV/3831-4072 Polyketide synthase OS=Cryptosporidium parvum GN=PKS1 PE=4 SV=1
................-RDVLNVMGLYP.G..........-------DPG-KP.GSDFSG
TVVSVG.......P...............GV..........K.NIQ.VGDDVFG.L....
..S......qGCIETYH.TTNAL.......LVAKKP.K........LL.T..........
.........FEEAASI.PTIFSTVKVSLNQYS....KLKK..G................D
.................CVLIHVASGGVGLAAIQIC.S.RI.G................A
.NIIATVGSIKKVEYLK.-SI.GI--KFVS...SSR...DYTkF...SQDMk.yfMSEL.
......NID..G.VDIVINSL.VGE.F.............I....PL.SM.KF..LK.RN
GTFIELGKREIL.SEN......................................QL--K.
EIRTDI..N.YQTVEFDKLV......ENDIVWFQ.-..NLLQEIMI
>tr|Q8I6I6|Q8I6I6_CRYPV/10277-10515 Polyketide synthase OS=Cryptosporidium parvum GN=PKS1 PE=4 SV=1
................-RDVLNVMGLYP.G..........-------DPG-PP.CSDCSG
IVVSVG.......K...............GV..........K.HLK.CGDEVYA.M....
..V......pGCLNTFI.VAIGD.......TCCLMP.K........NC.D..........
.........FSLSSSI.PTIYSTVDICLRKIY....NIKK..G................D
.................RVLIHAASGRVGLVALNYC.N.SI.G................A
.KVFATVGNSKKEKYLR.-HL.GV--KNIS...TSR...NSElF...KLEM....ECLL.
......KGE..K.LDVVINGL.SGK.Y.............I....EY.SL.EL..LS.NN
GIFIELGKINIL.SKK......................................DV--S.
LIKPGI..R.YEIVALDDLI......LNDPSWFG.-..TVLVDIKT
>tr|Q8MR70|Q8MR70_DROME/600-842 GH02912p (Fragment) OS=Drosophila melanogaster GN=v(2)k05816 PE=2 SV=1
................-RDVMLASGKLGvD..........ALPGDLAYQDCVL.GLEFAG
R-----.......-...............--..........-.-DS.CGRRVMA.M....
..Vt.....aKSLATNC.LANRN.......LLWEVP.S........KW.T..........
.........MEQASTV.PCVYATVYYALVVRG....QMKE..G................E
.................RILIHAGSGGVGQAAISVA.L.AH.G................L
.TVFTTVGSKEKREFLL.KRFpKLKAKNIG...NSR...DTS.F...EQLI....MSET.
......HGN..G.VELVLNSL.SEE.K.............L....QA.SI.RC..LA.LN
GRFLEIGKFDLS.NNT......................................PLGMS.
VFLKNT..S.FHGILLDSVM......-EGEEEMQ.-..LMVAKLVA
>tr|Q9VQL6|Q9VQL6_DROME/1480-1722 CG3524-PA OS=Drosophila melanogaster GN=v(2)k05816 PE=2 SV=1
................-RDVMLASGKLGvD..........ALPGDLAYQDCVL.GLEFAG
R-----.......-...............--..........-.-DS.CGRRVMA.M....
..Vt.....aKSLATNC.LANRN.......LLWEVP.S........KW.T..........
.........MEQASTV.PCVYATVYYALVVRG....QMKE..G................E
.................RILIHAGSGGVGQAAISVA.L.AH.G................L
.TVFTTVGSKEKREFLL.KRFpKLKAKNIG...NSR...DTS.F...EQLI....MSET.
......HGN..G.VELVLNSL.SEE.K.............L....QA.SI.RC..LA.LN
GRFLEIGKFDLS.NNT......................................PLGMS.
VFLKNT..S.FHGILLDSVM......-EGEEEMQ.-..LMVAKLVA
>tr|Q9VQL7|Q9VQL7_DROME/1500-1743 CG3523-PA OS=Drosophila melanogaster GN=CG3523 PE=2 SV=1
................-RDVMLTSGKLAaD..........ALPGDLAEQDCVL.GLEFAG
R-----.......-...............--..........-.-DT.QGRRVMA.M....
..Vp.....aKSLATTC.VASKR.......MMWQIP.E........KW.T..........
.........MEEASTV.PCVYSTVYYALVVRG....QMKK..G................E
.................KILIHAGSGGVGQAAISVA.L.AH.G................L
.TVFTTVGSKEKREFLL.KRFpKLQERNIG...NSR...DTS.F...EQLV....LRET.
......KGR..G.VDLVLNSL.SEE.K.............L....QA.SI.RC..LG.LN
GRFLEIGKFDLS.NNS......................................PLGMS.
VFLKNT..S.FHGILLDSVM......EGEEEMQN.-..QVVSLVAE
>tr|A5YV76|A5YV76_PIG/1573-1819 Fatty acid synthase OS=Sus scrofa GN=FASN PE=2 SV=1
................-RDVMLATGKLSpD..........SIPGKWLTRDCML.GMEFSG
R-----.......-...............--..........-.-DA.SGRRVMG.M....
..Vp.....aEGLATSV.LLLQH.......ATWEVP.S........TW.T..........
.........LEEAASV.PIVYTTAYYSLVVRG....RMQP..G................E
.................SVLIHSGSGGVGQAAIAIA.L.SR.G................C
.RVFTTVGSAEKRAYLQ.ARFpQLDETCFA...NSR...DTS.F...EQHV....LRHT.
......AGK..G.VDLVLNSL.AEE.K.............L....QA.SV.RC..LA.QH
GRFLEIGKFDLS.NNH......................................ALGMA.
VFLKNV..T.FHGILLDSLF......EEGGATWQeV.sELLKAGIQ
>tr|Q06B57|Q06B57_CAPHI/1576-1822 Fatty acid synthase OS=Capra hircus GN=FASN PE=2 SV=2
................-RDIMLATGKLSpD..........AIPGNWASRNCML.GMEFSG
R-----.......-...............--..........-.-DA.SGKRVMG.L....
..Vp.....aEGLATST.LVPQS.......FLWDVP.S........NW.T..........
.........LEEAASV.PVVYSTAYYALIVRG....RMQP..G................E
.................TVLIHSGSGGVGQAAIAIA.L.SL.G................C
.CVFTTVGSAEKRAYLQ.SRFpQLNETSFA...NSR...DTS.F...EQHV....LWHT.
......AGK..G.VDLVLNSL.AEE.K.............L....QA.SA.RC..LA.QH
GRFLEIGKFDLS.NNH......................................PLGMA.
IFLKNV..T.FHGILLDALF......EENSTMWQeV.sSLLKAGIR
>tr|Q076H7|Q076H7_CAPHI/1576-1822 Fatty acid synthase OS=Capra hircus GN=FASN PE=2 SV=1
................-RDIMLATGKLSpD..........AIPGNWASRNCML.GMEFSG
R-----.......-...............--..........-.-DA.SGKRVMG.L....
..Vp.....aEGLATST.LVPQS.......FLWDVP.S........NW.T..........
.........LEEAASV.PVVYSTAYYALIVRG....RMQP..G................E
.................TVLIHSGSGGVGQAAIAIA.L.SL.G................C
.CVFTTVGSAEKRAYLQ.SRFpQLNETSFA...NSR...DTS.F...EQHV....LWHT.
......AGK..G.VDLVLNSL.AEE.K.............L....QA.SV.RC..LA.QH
GRFLEIGKFDLS.NNH......................................PLGMA.
IFLKNV..T.FHGILLDALF......EENSTMWQeV.sSLLKAGIR
>tr|Q58G70|Q58G70_PIG/1548-1794 Fatty acid synthase (Fragment) OS=Sus scrofa GN=FASN PE=2 SV=1
................-RDVMLATGKLSpD..........SIPGKWLTRDCML.GMEFSG
R-----.......-...............--..........-.-DA.SGRRVMG.M....
..Vp.....aEGLATSV.LLLQH.......ATWEVP.S........TW.T..........
.........LEEAASV.PIVYTTAYYSLVVRG....RMQP..G................E
.................SVLIHSGSGGVGQAAIAIA.L.SR.G................C
.RVFTTVGSAEKRAYLQ.ARFpQLDETCFA...NSR...DTS.F...EQHV....LRHT.
......AGK..G.VDLVLNSL.AEE.K.............L....QA.SV.RC..LA.QH
GRFLEIGKFDLS.NNH......................................ALGMA.
VFLKNV..T.FHGILLDSLF......EEGGATWQeV.sELLKAGIQ
>tr|Q58GK8|Q58GK8_PIG/1453-1699 Fatty acid synthase (Fragment) OS=Sus scrofa GN=FASN PE=2 SV=1
................-RDVMLATGKLSpD..........SIPGKWLTRDCML.GMEFSG
R-----.......-...............--..........-.-DA.SGRRVMG.M....
..Vp.....aEGLATSV.LLLQH.......ATWEVP.S........TW.T..........
.........LEEAASV.PIVYTTAYYSLVVRG....RMQP..G................E
.................SVLIHSGSGGVGQAAIAIA.L.SR.G................C
.RVFTTVGSAEKRAYLQ.ARFpQLDETCFA...NSR...DTS.F...EQHV....LRHT.
......AGK..G.VDLVLNSL.AEE.K.............L....QA.SV.RC..LA.QH
GRFLEIGKFDLS.NNH......................................ALGMA.
VFLKNV..T.FHGILLDSLF......EEGGATWQeV.sELLKAGIQ
>tr|Q8SPG4|Q8SPG4_SHEEP/1-207 Fatty acid synthase (Fragment) OS=Ovis aries GN=FAS PE=2 SV=1
................------------.D..........AIPGKWASRNCML.GMESSG
R-----.......-...............--..........-.-DA.SGKRVMG.L....
..Vp.....aEGLATST.LVPQS.......FLWDVP.S........NW.T..........
.........LEEAASV.PVVYSTAYYALIVRG....RMQP..G................E
.................TVLIHSGSGGVGQAAIAIA.L.SL.G................C
.RVFTIVGSAEKRAYLQ.SRFpQLNETSFA...NSR...DTS.F...EQHV....LWHT.
......AGK..G.VDLVLNSL.AEE.K.............L....QA.SV.RC..LA.QH
GRFLEIGKFDLS.NNH......................................PLGMA.
------..-.----------......------IF.-..--LGNVTG
>tr|A8HZR1|A8HZR1_CHLRE/2880-3109 Type I polyketide synthase OS=Chlamydomonas reinhardtii GN=CHLREDRAFT_196903 PE=4 SV=1
................-RDVLNVLGMYP.G..........-------DPG-AP.GSDVAG
VVQSVGwpaaaggS...............GA.........gP.RLK.VGDAVFG.L....
..A......hGCLGSHV.VGPAN.......LLAPLP.P........HV.S..........
.........FAEAATL.PTVFITVVAALRAAA....ALQP..G................E
.................RVLLHAGAGGVGLAAAQVA.T.AL.G................A
.EVVATAGSPAKRALLR.-RQ.GI--RHVA...NSR...DLS.F...AEEV....VTAT.
......GGR..G.VCVVLNSL.TSPgM.............V....GA.SL.SA..VS.RG
GRWVEIGKRDIW.SAA......................................RV--S.
------..-.----------......GERPDVLH.-..AALLEVAA
>tr|A8HZR1|A8HZR1_CHLRE/14344-14583 Type I polyketide synthase OS=Chlamydomonas reinhardtii GN=CHLREDRAFT_196903 PE=4 SV=1
................-RDVLNVLGMYP.G..........-------DPG-AP.GGDCAG
VVVAAG.......A...............DVaa......apT.APL.PGRAVFG.L....
..A......tGSLGSHV.LASAQ.......TLVPMP.P........TL.S..........
.........FEQAATT.PTVFVTVAAALRQAA....ALCR..G................E
.................SLLLPAAAGGVGLAAAQVA.A.AL.G................A
.EVVATAGSPAKRALLR.-RQ.GI--RHVA...NSR...DLT.F...AEEV....VTAT.
......GGR..G.VCVVLNSL.TSPgM.............V....GA.SL.SA..VS.RG
GRWVEIGKRDIW.SAA......................................RV--S.
CERPDV..R.YGLLAVD---......FMPAAVLH.-..AGLSAVSA
>tr|A8HZR1|A8HZR1_CHLRE/16340-16579 Type I polyketide synthase OS=Chlamydomonas reinhardtii GN=CHLREDRAFT_196903 PE=4 SV=1
................-RDVLNVLGMYP.G..........-------DPG-AP.GSDCAG
VVVSAG.......A...............DVaa......apT.APL.PGRAVFG.L....
..A......tGSLGSHV.LASAQ.......TLVPMP.P........TL.S..........
.........FEQAATT.PTVFVTVEAALRQAA....ALCR..G................E
.................SLLLPAAAGGVGLAAAQVA.A.AL.G................A
.EVVATAGSPAKRALLR.-RQ.DI--RHVA...NSR...DLS.F...AEEV....VTAT.
......GGR..G.VCVVLNSL.TSPgM.............V....GA.SL.SA..VS.RG
GRWVEIGKRDIW.SAA......................................RV--S.
VERPDV..R.YGLLAVD---......FMPAAVLH.-..AGLSAVSA
>tr|A8HZR1|A8HZR1_CHLRE/12280-12509 Type I polyketide synthase OS=Chlamydomonas reinhardtii GN=CHLREDRAFT_196903 PE=4 SV=1
................-RDVLNVLGMYP.G..........-------DPG-AP.GSDFAG
I-VEAG.......P...............GA..........-.---.-GGAVFG.L....
..T......tGCLGSHV.VCRTD.......TCAPLP.P........HV.P..........
.........FEDGAAS.PTIFVTVEAALVEAA....GLVA..G................E
.................RVLLHAGAGGVGLAAAQVA.A.AL.G................A
.EVVATAGSPAKRALLR.-RQ.GI--RHVA...NSR...DLS.F...AEEV....VTAT.
......GGR..G.VCVVLNSL.TSPgM.............V....GA.SL.SA..VS.RG
GRWVEIGKRDIW.SAA......................................RV--S.
CERPDV..R.YGLLAVD---......FMPPSVLQ.-..RHLHTLSR
>tr|A8HZR1|A8HZR1_CHLRE/9227-9476 Type I polyketide synthase OS=Chlamydomonas reinhardtii GN=CHLREDRAFT_196903 PE=4 SV=1
................-RDVLNVLGMYP.G..........-------DPG-AP.GGDCAG
VVVAAG.......P...............STsdt...daqpS.LLA.PGTAVFG.L....
..A......vGSLGTLV.HASAQ.......TLVAMP.G........CL.S..........
.........FEEAASM.PTVFITAQQAFAQAA....ELQP..G................Q
.................RVLLHGAAGGVGLASLQVV.G.AM.G................G
.EVVATAGSPSKRSLLR.-RL.GV--RHVS...SSR...DLG.F...VEEL....TAAAg
gssgrdGGG..C.VDVALNTL.TSPgL.............V....SA.TL.GL..LR.RG
GRFVEISKRDVW.SVR......................................RL--Q.
SERPDVcgS.FVAVDFL---......--PDTAVQ.-..SAMRRVAA
>tr|A0ABX6|A0ABX6_STRAM/1797-2042 Putative type I polyketide synthase OS=Streptomyces ambofaciens ATCC 23877 GN=SAMR0270 PE=4 SV=1
................-RDPMRANGLLPpE..........AVENSPIS-R-GL.GTDGAG
IVHAVG.......A...............GV..........G.DLK.PGDRVCG.I....
..V......pAALASHA.RTPAF.......SVVRIP.D........EM.S..........
.........FTEAATF.PVAFLTVHQTLVHQA....RLGA..E................E
.................TVLVHGGAGAVGLAVLQCA.R.AQ.G................A
.RVIATAGTETKRDLLR.-TL.GV--EHVL...DSR...SLE.F...VPQV....RELT.
......GGQ..G.VDVVVNSL.SGE.A.............I....TQ.GL.DL..LR.PN
GRFIELGKRDIF.LNN......................................PITLR.
PFHSSL..T.FIGFNLDAVV......-GEPSLRT.-..QLVEDFSA
>tr|A0ACH1|A0ACH1_STRAM/2933-3167 Putative polyketide synthase B OS=Streptomyces ambofaciens ATCC 23877 GN=SAMR0465 PE=4 SV=1
................-RDVLIALGMYP.D..........-------R-A-QM.GAEAAG
VVTETG.......P...............GV..........H.DLA.VGDRVFG.F....
..F......tGGIASRA.VTDRR.......LLAPVP.T........GW.T..........
.........FAQAAAV.PVVFATAYYGLVDVA....RARP..G................E
.................SVLVHSAAGGVGMAAVQLG.R.HL.G................L
.EVFGTA-KPSKWGTLR.-AA.GLDDAHIA...SSR...DLA.F...EERF....RATS.
......DGR..G.VDVVLNSL.AGE.F.............V....DA.SL.RL..LG.DG
GRFADLSRTDLR.DAA......................................QV--A.
ADHPGV..R.YQAFNPA---......EAGADRVR.-..EILGEVLD
>tr|A0ACH2|A0ACH2_STRAM/1428-1656 Putative polyketide synthase B OS=Streptomyces ambofaciens ATCC 23877 GN=SAMR0466 PE=4 SV=1
................-RDVLIALGQYP.D..........P------T-A-LM.GSEAAG
VVVEVG.......P...............GV..........G.DLV.PGDRVFG.L....
..F......eGAFGPLA.VVDRR.......MVAAMP.R........EW.T..........
.........FSDAASV.PMAFLTSYYALVDLA....GLSA..G................E
.................SVLVHAAAGGVGMAAVQVA.R.HL.G................A
.EVYGTA-SPAKWA---.-AT.GLDPAHLA...SSR...DLG.F...EQAF....ARRT.
......EGR..G.VDVVLNAL.AGE.F.............V....DA.SA.RL..LA.PG
GRFVEMGKADLR.DPD......................................SF--G.
----DR..R.YRSFDLG---......EAGPDRLQ.-..EMLREILE
>tr|A0ACI2|A0ACI2_STRAM/2864-3091 Putative modular polyketide synthase OS=Streptomyces ambofaciens ATCC 23877 GN=SAMR0476 PE=4 SV=1
................-RDVLNVLGMYP.G..........-------E-V-EL.GGEAAG
VVVEVG.......P...............GV..........S.KLA.VGDRVLG.F....
..F......sGAMGPLA.VADER.......LTALLP.Q........GW.S..........
.........FVQGAAV.PIAFVTAYYGLRDVG....GLAA..G................E
.................SVLVHAAAGGVGMAAVQIA.R.HV.G................A
.EVYGTA-SPGKWG---.-AT.GLDAGHLA...SSR...DLG.F...EKIF....AERT.
......AGR..G.VDVVLNAL.AGE.F.............V....DA.SV.RL..LA.AG
GRFVEMGKADVR.DPD......................................SV---.
---PGR..M.YRAFDLS---......EAGPERIG.-..QMLDEVLA
>tr|A0ACI3|A0ACI3_STRAM/1422-1649 Putative type I modular polyketide synthase OS=Streptomyces ambofaciens ATCC 23877 GN=SAMR0477 PE=4 SV=1
................-RDVLNVLGMYP.G..........-------E-V-LV.GGEAAG
VVLEVG.......P...............GV..........T.RCA.VGDRVMG.F....
..F......dGAMGPVA.VTDER.......LLAQLP.H........GW.G..........
.........FAQAAAV.PIAFVTAYYGLVDLA....GLSA..G................E
.................SVLVHAAAGGVGMAAVQVA.R.HL.G................A
.EVYGTA-SPAKWA---.-AT.GLDAEHLA...SSR...DVG.F...EGVF....RERT.
......GGR..G.VDVVLNAL.AGE.F.............V....DA.SA.RL..LV.PG
GRFVEMGKADVR.EAD......................................AF--A.
----GC..A.YRAFDLR---......EAGPERIG.-..EILAEVLA
>tr|A0FCL2|A0FCL2_STRVO/4745-4978 MerB OS=Streptomyces violaceoniger GN=merB PE=4 SV=1
................-RDVLLALGMYP.D..........-------KAG-LL.GSEAAG
TVLEIG.......S...............GV..........A.GVA.PGDRVMG.L....
..F......sGAFGPVA.ITDHR.......LVAPIP.A........GW.S..........
.........FPQAAAT.PIAFLTAMYALIDLA....DVRS..G................E
.................SVLVHAAAGGVGMAAVQVA.R.WL.G................A
.EVFATA-SPAKWDAVR.-AC.GVAQQRIA...SSR...STE.F...ADRL....RSDA.
......PG-..G.VDVVLNSL.TGE.L.............L....NA.SL.GL..LR.PG
GRLIEMGRTDLR.DAE......................................EV---.
MARHGV..S.YRAFELL---......DAGPDRIG.-..RLLTELLS
>tr|A0FCL3|A0FCL3_STRVO/8908-9135 MerC OS=Streptomyces violaceoniger GN=merC PE=4 SV=1
................-RDVVVALGMIP.G..........-------Q-D-VI.GSEGAG
VVLDIG.......P...............GV..........S.DLA.PGDRVMG.L....
..F......sGAFGPVA.LTDHR.......LLARLP.E........GW.S..........
.........FADAAAT.PVVFLTAMYGLMDLA....GLRP..G................E
.................SVLVHSAAGGVGMAATQVA.H.WL.G................A
.EVYATA-SPGKWDTLR.-AG.GVADDRIA...SSR...SLE.F...ADRF....GR--.
......---..-.VDVVLNSL.AGE.Y.............V....DA.SL.GL..LA.DG
GRFLEMGKTDIR.DGD......................................RV--A.
AVH-GV..R.YQAFDLM---......DAGPDRVG.-..ELLRLLVS
>tr|A0NU18|A0NU18_9RHOB/1796-2042 Fatty acid synthase transmembrane protein OS=Labrenzia aggregata IAM 12614 GN=SIAM614_12403 PE=4 SV=1
................-RDVMWALGLLP.E.........eALEDGFAG-P-TL.GMECCG
HVVGCG.......P...............DV..........T.RFR.PGDKVIT.F....
..A......pACFASHV.TVDES.......GCAPMP.S........TV.S..........
.........AEEAATI.PVTFLTAYYALVHLA....ALSE..G................E
.................TVLIHGGAGGVGLAALQIA.K.WR.G................A
.KIIATAGSEDKRNTLK.-LL.GA--DVVL...DSR...SLA.F...VDAV....MEET.
......SGE..G.VDVVLNSL.FGE.A.............M....ER.SI.EV..LK.PF
GRFLELGKRDYY.GNT......................................RIGLR.
PFRQNL..T.YFGIDADQLL......TRQPKLAV.-..DLFVKLVE
>tr|A0Z9Q1|A0Z9Q1_NODSP/1798-2034 Polyketide synthase OS=Nodularia spumigena CCY 9414 GN=N9414_20860 PE=4 SV=1
................-IDVLDALGLLP.F..........-------ERN-WF.GVECAG
EVVAVG.......E...............GV..........T.QFG.VGDAVLA.L....
..A......aDSFSQYV.TTNAN.......YVIAKP.N........SL.S..........
.........FAAAATI.PANFLTAAYSLWEVG....KIQP..G................Q
.................RILIHAATGGTGMAALQIA.Q.AA.G................L
.EVFATA-SPGKWETLR.-AF.GI--QHIF...NSR...TLN.F...AEEI....PEIT.
......HGE..G.VDIVFNSL.SGE.F.............I....PA.SL.SV..LK.PQ
GQFIEIGKRGVW.NAQ......................................QV--A.
QVKPHV..S.YHLVDLMSVA......QQEPGKIQ.-..TLLHRLME
>tr|A0Z9Q2|A0Z9Q2_NODSP/1819-2055 Polyketide synthase OS=Nodularia spumigena CCY 9414 GN=N9414_20865 PE=4 SV=1
................-RDVLNALDLYP.G..........-------EPG-ML.GCECVG
EIVAIG.......T...............GV..........K.HLQ.VGQRVMA.L....
..A......sGSFSQYV.IVKEA.......IAIPLP.Q........NL.S..........
.........IIDGATI.PAAFLTAFYTLHHLA....KICP..G................D
.................KILIHAAAGGVGQAAIQIA.Q.LA.G................A
.EIFATA-SPQKWETLQ.-NL.GV--KQIF...NSR...TLD.F...AEEI....LAQT.
......QGE..G.VDIILNSL.SGD.F.............I....TE.SL.AI..LK.PQ
GRFVEIGKIDVW.TQE......................................QV--Q.
QMKPNA..S.YFLVDLVDLC......HQQPELVQ.-..SILQQLGQ
>tr|A1QQQ5|A1QQQ5_MYCTF/1456-1699 Polyketide beta-ketoacyl synthase pks4 OS=Mycobacterium tuberculosis (strain F11) GN=TBFG_01187 PE=4 SV=1
................-ADVLVAFGRYP.T..........--FEGYRQ---QL.GIDFAG
VVTAVG.......P...............DV..........T.EHR.IGDHVGG.M....
..Sa.....nGCWSTFV.RCDAR.......LAVTLP.P........EL.P..........
.........VAAAAAV.PTASATAWYALHDLA....RICS..D................D
.................KVLIHSGTGGVGQAAIAIA.R.AA.G................C
.EIFATAGSAQRRQLLH.-DM.GV--EHVY...DSR...STE.F...AEQI....RGDT.
......DGY..G.VDVVLNSL.PGA.A.............Q....RA.GI.EL..LA.FG
GRFVEIGKRDIY.GDT......................................RLGLF.
PFRRNL..S.LYAVDLALLT......HSHPHTVR.-..RLLKTVYQ
>tr|A1QRP8|A1QRP8_MYCTF/1460-1703 Polyketide synthase pks5 OS=Mycobacterium tuberculosis (strain F11) GN=TBFG_01534 PE=4 SV=1
................-ADVLVTFGRYQ.T..........----LDGRQP-QL.GTDFAG
VVSAVG.......P...............GV..........S.ELK.VGDRVGG.M....
..Sp.....nGCWATFV.TCDAR.......LATRLP.E........GL.T..........
.........DAQAAAV.TTASATAWYGLQDLA....RIKA..G................D
.................KVLIHSATGGVGQAAIAIA.R.AA.G................A
.QIYATAGNEKRRDLLR.-DM.GI--EHVY...DSR...SVE.F...AEQI....RRDT.
......AGY..G.VDIVLNSV.TGA.A.............Q....LA.GL.KL..LA.LG
GRFIEIGKRDIY.SNT......................................RLELL.
PFRRNL..A.FYGLDLGLMS......VSHPAAVR.-..ELLSTVYR
>tr|A1QS15|A1QS15_MYCTF/1408-1641 Polyketide synthase pks7 OS=Mycobacterium tuberculosis (strain F11) GN=TBFG_01652 PE=4 SV=1
................-RDVLVALGMYP.G..........-------G-G-EL.GVDGAG
VVVEVG.......P...............GV..........T.GLA.VGDRVMG.L....
..L.......GLVGSEA.VVDAR.......LVTMVP.A........GW.S..........
.........LVEAAAV.PVAFLTAFYGLSVLA....EVAA..G................Q
.................KVLVHAGTGGVGMAAVSLA.R.YW.G................A
.EVFVTA-SRAKWDTLR.-AM.GFDDIHIS...DSR...SLE.F...EEAF....LRAT.
......EGS..G.VDVVLNSL.AGE.F.............T....DA.SL.RL..LP.SG
GRFIELGKTDIR.DGQ......................................TV--A.
ERHRGV..R.YRAFDLV---......EAGPDRIA.-..AMLSEVVG
>tr|A1QS16|A1QS16_MYCTF/1387-1602 Polyketide synthase pks8 OS=Mycobacterium tuberculosis (strain F11) GN=TBFG_01653 PE=4 SV=1
................-RDVLVALGIYP.G..........A--------A-EL.GAEGAG
VVTEVG.......P...............GV..........T.GLA.VGDPVMG.L....
..L.......GVAGSEA.VVDAR.......LVVKLP.N........RW.P..........
.........LTDAAGV.PVVFLTAYYALRVLA....QVQP..G................E
.................SVLVHAAAGGVGMAAVQLA.R.LW.G................L
.EVFATA-SRGKWDTLH.-TM.GCDNTHVA...DSR...TLA.F...EETF....WLTT.
......EGR..G.VDVVLNSL.AGE.F.............T....DA.SL.RL..LP.RG
GRFIEMGKTEFG.TPR......................................SL---.
------..-.----------......---PRTIL.-..GWPTGLST
>tr|A1QT50|A1QT50_MYCTF/1399-1633 Putative uncharacterized protein OS=Mycobacterium tuberculosis (strain F11) GN=TBFG_02043 PE=4 SV=1
................-RDIMITLGMFT.H..........-------D-A-LL.GGEGAG
VVVEVG.......P...............GV..........T.EFS.VGDSVFG.F....
..F......pDGSGTLV.AGDVR.......LLLPMP.A........DW.S..........
.........YAEAAAI.SAVFTTAYYAFIHLA....DVQP..G................Q
.................RVLIHAGTGGVGMAAVQLA.R.HL.G................L
.EVFATA-SKGKWDTLR.-AM.GFDDDHIS...DSR...SLE.F...EDKF....RAAT.
......GGR..G.FDVVLDSL.AGE.F.............V....DA.SL.RL..VA.PG
GVFLEMGKTDIR.DPG......................................VI--A.
QQYPGV..R.YRAFDLF---......EAGPDRIA.-..QILAELAT
>tr|A1QT50|A1QT50_MYCTF/3428-3663 Putative uncharacterized protein OS=Mycobacterium tuberculosis (strain F11) GN=TBFG_02043 PE=4 SV=1
................-RDVMIALGLYP.D..........P------D-A-VM.GVEACG
VVIETS.......L...............NK..........G.SFA.VGDRVMG.L....
..F......pEGTGTVA.STDQR.......LLVKVP.A........GW.S..........
.........HTAAATT.SVVFATAHYALVDLA....AARS..G................Q
.................RVLIHAGTGGVGMAAVQLA.R.HL.G................L
.EVFATA-SKGKWDTLR.-AM.GFDDDHIS...DSR...SLE.F...EDKF....RAAT.
......GGR..G.FDVVLDSL.AGE.F.............V....DA.SL.RL..VA.PG
GVFLEMGKTDIR.DPG......................................VI--A.
QQYPGV..R.YRAFDLF---......EAGPDRIA.-..QILAELAT
>tr|A1QVK8|A1QVK8_MYCTF/1498-1740 Phenolpthiocerol synthesis type-I polyketide synthase ppsC OS=Mycobacterium tuberculosis (strain F11) GN=TBFG_02909 PE=4 SV=1
...............s--DVLKAMGVYP.G..........L--DGAAP---VI.GGECVG
YVTAIG.......D...............EV..........D.GVE.VGQRVIA.F....
..G......pGTFGTHL.GTIAD.......LVVPIP.D........TL.A..........
.........DNEAATF.GVAYLTAWHSLCEVG....RLSP..G................E
.................RVLIHSATGGVGMAAVSIA.K.MI.G................A
.RIYTTAGSDAKREMLS.-RL.GV--EYVG...DSR...SVD.F...ADEI....LELT.
......DGY..G.VDVVLNSL.AGE.A.............I....QR.GV.QI..LA.PG
GRFIELGKKDVY.ADA......................................SLGLA.
ALAKSA..S.FSVVDLDLNL......KLQPARYR.-..QLLQHILQ
>tr|A1QVL5|A1QVL5_MYCTF/1460-1703 Multifunctional mycocerosic acid synthase membrane-associated mas (Multi-functional membrane-associated mycocerosic acid syntha
................-ADVLIAFGRFP.I..........--IDDREP---QL.GMDFVG
VVTAVG.......E...............GV..........T.GHQ.VGDRVGG.F....
..Se.....gGCWRTFL.TCDAN.......LAVTLP.P........GL.T..........
.........DEQAITA.ATAHATAWYGLNDLA....QIKA..G................D
.................KVLIHSATGGVGQAAISIA.R.AK.G................A
.EIFATAGNPAKRAMLR.-DM.GV--EHVY...DSR...SVE.F...AEQI....RRDT.
......DGY..G.VDIVLNSL.TGA.A.............Q....RA.GL.EL..LA.FG
GRFVEIGKADVY.GNT......................................RLGLF.
PFRRGL..T.FYYLDLALMS......VTQPDRVR.-..ELLATVFK
>tr|A1QVM1|A1QVM1_MYCTF/947-1181 Polyketide synthase pks1 OS=Mycobacterium tuberculosis (strain F11) GN=TBFG_02922 PE=4 SV=1
................-RDVVAALGMYP.G..........-------QAP-PL.GAEGAG
VVLETG.......P...............EV..........T.DLA.VGDAVMG.F....
..L.......GGAGPLA.VVDQQ.......LVTRVP.Q........GW.S..........
.........FAQAAAV.PVVFLTAWYGLADLA....EIKA..G................E
.................SVLIHAGTGGVGMAAVQLA.R.QW.G................V
.EVFVTA-SRGKWDTLR.-AM.GFDDDHIG...DSR...TCE.F...EEKF....LAVT.
......EGR..G.VDVVLDSL.AGE.F.............V....DA.SL.RL..LV.RG
GRFLEMGKTDIR.DAQ......................................EI--A.
ANYPGV..Q.YRAFDLS---......EAGPARMQ.-..EMLAEVRE
>tr|A1QY57|A1QY57_MYCTF/1467-1710 Polyketide synthase pks2 OS=Mycobacterium tuberculosis (strain F11) GN=TBFG_03814 PE=4 SV=1
................-ADVLIAFGRYP.S..........--FEGHLP---QL.GTDFAG
VVTAVG.......P...............GV..........T.DHK.VGDHVGG.M....
..Sp.....nGCWGTFV.TCDAR.......LAATLP.P........GL.G..........
.........DAQAAAV.TTAHATAWYGLHELA....RIRA..G................D
.................TVLIHSGTGGVGQAAIAIA.R.AA.G................A
.EIFATAGTPQRRELLR.-NM.GI--EHVY...DSR...SIE.F...AEQI....RRDT.
......NGR..G.VDVVLNSV.TGA.A.............Q....LA.GL.KL..LA.FR
GRFVEIGKRDIY.GDT......................................KLGLF.
PFRRNL..S.FYAVDLGLLS......ATHPEELR.-..DLLGTVYR
>tr|A1YAM6|A1YAM6_AMYOR/3131-3360 Polyketide synthase type I OS=Amycolatopsis orientalis PE=4 SV=1
................-RDVLITLDMYP.E..........-------DKA-VM.GSEGAG
IVTEIG.......S...............GV..........T.GLK.PGDRVFG.L....
..F......dGAFGPVA.IADRR.......TVTEMP.V........DW.T..........
.........FAEAAAL.PVVFLTAYYGLVDLG....GLRP..G................E
.................KVLIHGATGGVGMAAVQLA.R.HL.G................A
.EVFATA-SPGKWEVLR.-GL.GFDDEHIA...SSR...TLD.F...EDRF....GR--.
......---..-.MDVVLDSL.AKE.F.............V....DA.SL.RL..LG.EG
GRFVEMGKTDIR.DAD......................................EV--A.
AAHPGV..T.YRAFDLL---......DAGRPRIG.-..EILAELLD
>tr|A1YAM7|A1YAM7_AMYOR/5006-5240 Polyketide synthase type I OS=Amycolatopsis orientalis PE=4 SV=1
................-RDVVVALGLVP.G..........-------Q-E-GI.GGEGAG
VVTETG.......P...............GV..........T.DLA.PGDRVLG.M....
..F......dASFGPIA.VADRK.......LIAPVP.D........DW.S..........
.........FTEAASA.PVAFLTAYVGLADLG....ELRP..G................Q
.................TVLIHAAAGGVGMAAVQLA.R.HF.G................A
.EIYVTA-SPAKWDTLR.-AM.GFDDDHIA...SSR...TLD.F...EDKI....REAT.
......GGR..G.VDLVLDSL.ARE.F.............V....DA.SL.RL..VR.EG
GRFVEMGKTDIR.DAD......................................EV--A.
AAHPGV..T.YRAFDLI---......DSGHDRIQ.-..EILGELLA
>tr|A1YAM7|A1YAM7_AMYOR/2979-3208 Polyketide synthase type I OS=Amycolatopsis orientalis PE=4 SV=1
................-RDVLIALGMYP.G..........A--------A-TL.GSEGAG
VVTEIG.......P...............GV..........T.GLD.VGDRVFG.L....
..M......sNGFGPQV.VTDHR.......TLAKMP.E........DW.S..........
.........FATAASV.PIVFLTAYYGLFDLA....RLEA..G................E
.................SILVHAAAGGVGMAATQLA.R.HA.G................A
.EVFGTA-GPGKWDTLR.-AN.GFDDTHLS...SSR...DLG.F...EEKF....RDAT.
......GGR..G.VDVVLNSL.AGD.Y.............V....DA.SL.RL..LA.PG
GRFAEMGKTDIR.EPG......................................ET---.
----GV..E.YHPFDVI---......DAGPERIH.-..EMLAALLE
>tr|A1YBQ3|A1YBQ3_SORCE/2958-3193 AmbB OS=Sorangium cellulosum GN=ambB PE=4 SV=1
................-RDVLNVLGTYR.G..........-------EAG-PL.GLEGAG
VVLDVG.......E...............GV..........T.ALR.PGDRVMG.I....
..L......hAGMATHA.VVDAR.......LLTHIP.R........GL.S..........
.........FVEAATI.PAAFLTALYGLRDLG....ALKA..G................Q
.................RVLVHAAAGGVGMAAVQLA.R.LW.G................A
.EVFATA-SEGKWPALR.-GM.GIDQAHIA...SSR...TLH.F...RKAF....LDAT.
......RGQ..G.VDVVLDAL.AGE.F.............V....DA.SL.DL..LP.RG
GRFVEMGKSDVR.DPE......................................RV--A.
KDHPGV..R.YTAFDLL---......DAGPDHIQ.-..AMLRELVP
>tr|A1YBT5|A1YBT5_SORCE/2948-3183 JerB OS=Sorangium cellulosum GN=jerB PE=4 SV=1
................-RDVLNVLGTYR.G..........-------EAG-PL.GLEGAG
VVLDVG.......E...............GV..........T.ALR.PGDRVMG.M....
..L......hAGMATHA.VVDAR.......LLTHIP.R........GL.S..........
.........FVEAATI.PAAFLTALYGLRDLG....ALKA..G................Q
.................RVLVHAAAGGVGMAAVQLA.R.LW.G................A
.EVFATA-SEGKWPALR.-RM.GIDQAHIA...SSR...TLH.F...RKAF....LDAT.
......QGQ..G.VDVVLDAL.AGE.F.............V....DA.SL.DL..LP.RG
GAFVEMGKSDVR.DPE......................................RV--A.
KDHPRV..R.YTAFDLL---......DAGPDHIQ.-..AMLRELVP
>tr|A2VH86|A2VH86_MYCTU/1443-1686 Polyketide beta-ketoacyl synthase pks4 OS=Mycobacterium tuberculosis C GN=TBCG_01164 PE=4 SV=1
................-ADVLVAFGRYP.T..........--FEGYRQ---QL.GIDFAG
VVTAVG.......P...............DV..........T.EHR.IGDHVGG.M....
..Sa.....nGCWSTFV.RCDAR.......LAVTLP.P........EL.P..........
.........VAAAAAV.PTASATAWYALHDLA....RICS..D................D
.................KVLIHSGTGGVGQAAIAIA.R.AA.G................C
.EIFATAGSAQRRQLLH.-DM.GV--EHVY...DSR...STE.F...AEQI....RGDT.
......DGY..G.VDVVLNSL.PGA.A.............Q....RA.GI.EL..LA.FG
GRFVEIGKRDIY.GDT......................................RLGLF.
PFRRNL..S.LYAVDLALLT......HSHPHTVR.-..RLLKTVYQ
>tr|A2VI44|A2VI44_MYCTU/1460-1703 Polyketide synthase pks5 OS=Mycobacterium tuberculosis C GN=TBCG_01503 PE=4 SV=1
................-ADVLVTFGRYQ.T..........----LDGRQP-QL.GTDFAG
VVSAVG.......P...............GV..........S.ELK.VGDRVGG.M....
..Sp.....nGCWATFV.TCDAR.......LATRLP.E........GL.T..........
.........DAQAAAV.TTASATAWYGLQDLA....RIKA..G................D
.................KVLIHSATGGVGQAAIAIA.R.AA.G................A
.QIYATAGNEKRRDLLR.-DM.GI--EHVY...DSR...SVE.F...AEQI....RRDT.
......AGY..G.VDIVLNSV.TGA.A.............Q....LA.GL.KL..LA.LG
GRFIEIGKRDIY.SNT......................................RLELL.
PFRRNL..A.FYGLDLGLMS......VSHPAAVR.-..ELLSTVYR
>tr|A2VIE7|A2VIE7_MYCTU/1408-1641 Polyketide synthase pks7 OS=Mycobacterium tuberculosis C GN=TBCG_01615 PE=4 SV=1
................-RDVLVALGMYP.G..........-------G-G-EL.GVDGAG
VVVEVG.......P...............GV..........T.GLA.VGDRVMG.L....
..L.......GLVGSEA.VVDAR.......LVTMVP.A........GW.S..........
.........LVEAAAV.PVAFLTAFYGLSVLA....EVAA..G................Q
.................KVLVHAGTGGVGMAAVSLA.R.YW.G................A
.EVFVTA-SRAKWDTLR.-AM.GFDDIHIS...DSR...SLE.F...EEAF....LRAT.
......EGS..G.VDVVLNSL.AGE.F.............T....DA.SL.RL..LP.SG
GRFIELGKTDIR.DGQ......................................TV--A.
ERHRGV..R.YRAFDLV---......EAGPDRIA.-..AMLSEVVG
>tr|A2VJF6|A2VJF6_MYCTU/3428-3663 Putative uncharacterized protein OS=Mycobacterium tuberculosis C GN=TBCG_02001 PE=4 SV=1
................-RDVMIALGLYP.D..........P------D-A-VM.GVEACG
VVIETS.......L...............NK..........G.SFA.VGDRVMG.L....
..F......pEGTGTVA.STDQR.......LLVKVP.A........GW.S..........
.........HTAAATT.SVVFATAHYALVDLA....AARS..G................Q
.................RVLIHAGTGGVGMAAVQLA.R.HL.G................L
.EVFATA-SKGKWDTLR.-AM.GFDDDHIS...DSR...SLE.F...EDKF....RAAT.
......GGR..G.FDVVLDSL.AGE.F.............V....DA.SL.RL..VA.PG
GVFLEMGKTDIR.DPG......................................VI--A.
QQYPGV..R.YRAFDLF---......EAGPDRIA.-..QILAELAT
>tr|A2VJF6|A2VJF6_MYCTU/1399-1633 Putative uncharacterized protein OS=Mycobacterium tuberculosis C GN=TBCG_02001 PE=4 SV=1
................-RDIMITLGMFT.H..........-------D-A-LL.GGEGAG
VVVEVG.......P...............GV..........T.EFS.VGDSVFG.F....
..F......pDGSGTLV.AGDVR.......LLLPMP.A........DW.S..........
.........YAEAAAI.SAVFTTAYYAFIHLA....DVQP..G................Q
.................RVLIHAGTGGVGMAAVQLA.R.HL.G................L
.EVFATA-SKGKWDTLR.-AM.GFDDDHIS...DSR...SLE.F...EDKF....RAAT.
......GGR..G.FDVVLDSL.AGE.F.............V....DA.SL.RL..VA.PG
GVFLEMGKTDIR.DPG......................................VI--A.
QQYPGV..R.YRAFDLF---......EPGRPRMH.-..QYMLELAT
>tr|A2VLR0|A2VLR0_MYCTU/1498-1740 Phenolpthiocerol synthesis type-I polyketide synthase ppsC OS=Mycobacterium tuberculosis C GN=TBCG_02871 PE=4 SV=1
...............s--DVLKAMGVYP.G..........L--DGAAP---VI.GGECVG
YVTAIG.......D...............EV..........D.GVE.VGQRVIA.F....
..G......pGTFGTHL.GTIAD.......LVVPIP.D........TL.A..........
.........DNEAATF.GVAYLTAWHSLCEVG....RLSP..G................E
.................RVLIHSATGGVGMAAVSIA.K.MI.G................A
.RIYTTAGSDAKREMLS.-RL.GV--EYVG...DSR...SVD.F...ADEI....LELT.
......DGY..G.VDVVLNSL.AGE.A.............I....QR.GV.QI..LA.PG
GRFIELGKKDVY.ADA......................................SLGLA.
ALAKSA..S.FSVVDLDLNL......KLQPARYR.-..QLLQHILQ
>tr|A2VLR6|A2VLR6_MYCTU/1460-1703 Multifunctional mycocerosic acid synthase membrane-associated mas OS=Mycobacterium tuberculosis C GN=TBCG_02878 PE=4 SV=1
................-ADVLIAFGRFP.I..........--IDDREP---QL.GMDFVG
VVTAVG.......E...............GV..........T.GHQ.VGDRVGG.F....
..Se.....gGCWRTFL.TCDAN.......LAVTLP.P........GL.T..........
.........DEQAITA.ATAHATAWYGLNDLA....QIKA..G................D
.................KVLIHSATGGVGQAAISIA.R.AK.G................A
.EIFATAGNPAKRAMLR.-DM.GV--EHVY...DSR...SVE.F...AEQI....RRDT.
......DGY..G.VDIVLNSL.TGA.A.............Q....RA.GL.EL..LA.FG
GRFVEIGKADVY.GNT......................................RLGLF.
PFRRGL..T.FYYLDLALMS......VTQPDRVR.-..ELLATVFK
>tr|A2VMK1|A2VMK1_MYCTU/1467-1710 Polyketide synthase pks2 OS=Mycobacterium tuberculosis C GN=TBCG_03751 PE=4 SV=1
................-ADVLIAFGRYP.S..........--FEGHLP---QL.GTDFAG
VVTAVG.......P...............GV..........T.DHK.VGDHVGG.M....
..Sp.....nGCWGTFV.TCDAR.......LAATLP.P........GL.G..........
.........DAQAAAV.TTAHATAWYGLHELA....RIRA..G................D
.................TVLIHSGTGGVGQAAIAIA.R.AA.G................A
.EIFATAGTPQRRELLR.-NM.GI--EHVY...DSR...SIE.F...AEQI....RRDT.
......NGR..G.VDVVLNSV.TGA.A.............Q....LA.GL.KL..LA.FR
GRFVEIGKRDIY.GDT......................................KLGLF.
PFRRNL..S.FYAVDLGLLS......ATHPEELR.-..DLLGTVYR
>tr|A2VSM5|A2VSM5_9BURK/1827-2073 Beta-ketoacyl synthase OS=Burkholderia cenocepacia PC184 GN=BCPG_00962 PE=4 SV=1
................-RDVMYAMGLLS.D.........eAVETGFAG-A-TI.GMELSG
RVVRVG.......R...............AV..........T.KFA.PGDAVLG.F....
..A......pASFATRV.RTRAQ.......AIAPKP.E........RL.S..........
.........FEEAATV.PTTFFTAYYALVELA....RLRR..G................E
.................RVLVHGGAGGVGIAAIQLA.R.HF.G................A
.EVFATAGSDEKREFVR.-LL.GA--DHVL...DSR...SLA.F...ADEI....RAMT.
......GGE..G.IDIVLNSL.AGE.A.............M....VR.SI.DT..LR.PF
GRFLELGKRDFY.ENS......................................HIGLR.
PFRNNI..S.YFGIDADQLM......GALPELTA.-..RLFGEVMA
>tr|A3VIG0|A3VIG0_9RHOB/1706-1952 Fatty acid synthase transmembrane protein OS=Rhodobacterales bacterium HTCC2654 GN=RB2654_07411 PE=4 SV=1
................-RDVMWSMGLLP.E.........eALETGFAG-P-TL.GLECAG
RVSRVG.......P...............GV..........T.EFK.VGDPVVA.F....
..G......pSCFASHI.VSQSK.......WLSKLP.E........GV.S..........
.........FSQAATL.PVAYFTAYYAMVTLG....NLQP..D................E
.................TVLIHGGAGGVGLAAIAIA.K.DI.G................A
.TVIATAGSPVKQQLLR.-SM.GV--EHVV...SSR...ESG.F...AAAV....REIT.
......GGQ..G.VDVVLNSL.AGQ.A.............M....EQ.SL.AL..LR.PY
GRFLELGKQDYY.TNT......................................GIGLR.
PLKNNV..A.YHGIDVDSLL......ADRPDIAS.-..REFRRVMA
>tr|A3ZMA9|A3ZMA9_9PLAN/1472-1718 Polyketide synthase OS=Blastopirellula marina DSM 3645 GN=DSM3645_00150 PE=4 SV=1
................-RDVLRALGMLQ.Eye......keIGILSEAD-V-TF.GFECSG
VVTRVG.......A...............KV..........K.SHK.PGDTVIA.L....
..A......tASMASHL.TIDQN.......YVAPRP.N........GM.S..........
.........DEEAATL.PLAYLTAYFGLVKLA....KLKK..G................D
.................RVLIHAAAGGVGQAAVAIA.Q.AA.G................A
.EIFATA-SRGKWDFLR.-SL.GV--EHIY...DSR...TTS.F...ADKL....SADT.
......KGS..G.VDVVLNSL.NQD.F.............I....QK.SV.DV..LA.PK
GRFVEIGKIGIW.TPE......................................EF--A.
AVRPSA..K.YFPFDLGQEE......RNAPGLIA.-..KMLKELAP
>tr|A4F5C6|A4F5C6_SORCE/3042-3279 Polyketide synthase OS=Sorangium cellulosum GN=spiG PE=4 SV=1
................-RDALDALGMYP.G..........-------DPG-PL.GAEGAG
VVLEVG.......P...............GV..........T.ELA.PGDRVMG.L....
..L......sAAFGPIA.LADHR.......MVSRIP.A........GL.S..........
.........FVEAASI.PVVFLTAYYGLVDLG....RLRP..G................E
.................RVLVHAAAGGVGIAAVQLA.R.HL.G................A
.EVFATA-SPPKWATLR.-AL.GLDDDHIA...SSR...SGD.F...EAHF....RRTS.
......GGR..G.VDVVLDSL.ARE.L.............V....DA.SL.RLvaLA.PD
GRFVEMGKSDVR.DPL......................................AV--A.
ASHPSV..A.YRAFDLA---......EAGPERIQ.-..AMLAELVA
>tr|A4F5D6|A4F5D6_SORCE/3811-4048 Polyketide synthase OS=Sorangium cellulosum GN=spiD PE=4 SV=1
................-RDALDALGMYP.G..........-------DPG-PL.GAEGAG
VVLEVG.......P...............GV..........T.ELA.PGDRVMG.L....
..L......sAAFGPIA.LADHR.......MVSRIP.A........GL.S..........
.........FVEAASI.PVVFLTAYYGLVDLG....RLRP..G................E
.................RVLVHAAAGGVGIAAVQLA.R.HL.G................A
.EVFATA-SPPKWATLR.-AL.GLDDDHIA...SSR...SGD.F...EAHF....RRTS.
......GGR..G.VDVVLDSL.ARE.L.............V....DA.SL.RLvaLA.PD
GRFVEMGKSDVR.DPL......................................AV--A.
ASHPSV..A.YRAFDLA---......EAGPERIQ.-..AMLAELVA
>tr|A4KCE4|A4KCE4_9ACTO/8959-9194 Tautomycetin biosynthetic PKS OS=Streptomyces sp. CK4412 PE=4 SV=1
................-RDVLNALGMYP.G..........-------EPG-PL.GSEAAG
VIVEVG.......S...............GV..........T.GLA.VGDRVMG.L....
..A......fGAFGPLV.VTDHR.......LLVAMP.A........GW.Q..........
.........FSTAASV.PIVFLTAWYGLVDLA....GLQA..G................E
.................SVLVHAGSGGVGLAAVQIA.R.HL.G................A
.EIFSTA-SPAKWPVLH.-EW.GVAEDHVA...SSR...DLD.F...HRRF....TEGT.
......GGR..G.VDVVLNAL.AGE.F.............V....DA.SL.DT..LA.PD
GRFVEMGKTDVR.SSE......................................QL--R.
DRHPGV..C.YQAFELM---......DAGAVRVQ.-..AMLRELVE
>tr|A4KCE5|A4KCE5_9ACTO/3480-3712 Tautomycetin biosynthetic PKS OS=Streptomyces sp. CK4412 PE=4 SV=1
................-RDVLNALGMYR.G..........-------QAG-PL.GGEIAG
VVTEVG.......H...............GV..........T.GVR.PGDRVLG.L....
..A......fGSIGPVA.VTDER.......LLTAMP.E........DW.S..........
.........FATAAAV.PIVFLTAYYGLVDLA....GLHP..G................E
.................SVLIHAGAGGVGMAAIQLA.R.HL.G................A
.DVYATA-SEAKWPVLH.-ER.GVAQHRIA...SSR...DLT.F...RERF....RTAT.
......EGR..G.VDVVLNSL.AGE.F.............V....DA.SL.DV..LA.PG
GRFLEMGKTDIR.SAQ......................................EL--A.
---PRA..N.YAAFDLM---......DAGWDRIQ.-..EMLRDVMG
>tr|A4KCE5|A4KCE5_9ACTO/1457-1688 Tautomycetin biosynthetic PKS OS=Streptomyces sp. CK4412 PE=4 SV=1
................-RDVLNALGMVD.D..........----PRAA-G-PL.GGEISG
VIVETG.......P...............GV..........T.SLV.PGDRVMG.I....
..V......pGGFGPEA.VTDHR.......LLTTIP.S........GW.S..........
.........FVTAASV.PVAFLTAYYGLVDLA....GLRS..G................E
.................SLLVHAGAGGVGSAAIQLA.R.HL.G................A
.EVFATA-HPAKWPVLH.-AQ.GLTTDRVA...SSR...DLA.F...RERF....QA--.
......---..-.LDVVLNSL.AGE.F.............V....DA.SL.DV..LA.PG
GRFLEMGKTDIR.SAD......................................DL--R.
EQRPGL..S.YQAFDLM---......DAGIDRIQ.-..EMLQEVAR
>tr|A4KGA7|A4KGA7_MYCTU/1440-1683 Polyketide beta-ketoacyl synthase pks4 OS=Mycobacterium tuberculosis str. Haarlem GN=TBHG_01164 PE=4 SV=1
................-ADVLVAFGRYP.T..........--FEGYRQ---QL.GIDFAG
VVTAVG.......P...............DV..........T.EHR.IGDHVGG.M....
..Sa.....nGCWSTFV.RCDAR.......LAVTLP.P........EL.P..........
.........VAAAAAV.PTASATAWYALHDLA....RICS..D................D
.................KVLIHSGTGGVGQAAIAIA.R.AA.G................C
.EIFATAGSAQRRQLLH.-DM.GV--EHVY...DSR...STE.F...AEQI....RGDT.
......DGY..G.VDVVLNSL.PGA.A.............Q....RA.GI.EL..LA.FG
GRFVEIGKRDIY.GDT......................................RLGLF.
PFRRNL..S.LYAVDLALLT......HSHPHTVR.-..RLLKTVYQ
>tr|A4KH73|A4KH73_MYCTU/663-906 Polyketide synthase pks5 OS=Mycobacterium tuberculosis str. Haarlem GN=TBHG_01508 PE=4 SV=1
................-ADVLVTFGRYQ.T..........----LDGRQP-QL.GTDFAG
VVSAVG.......P...............GV..........S.ELK.VGDRVGG.M....
..Sp.....nGCWATFV.TCDAR.......LATRLP.E........GL.T..........
.........DAQAAAV.TTASATAWYGLQDLA....RIKA..G................D
.................KVLIHSATGGVGQAAIAIA.R.AA.G................A
.QIYATAGNEKRRDLLR.-DM.GI--EHVY...DSR...SVE.F...AEQI....RRDT.
......AGY..G.VDIVLNSV.TGA.A.............Q....LA.GL.KL..LA.LG
GRFIEIGKRDIY.SNT......................................RLELL.
PFRRNL..A.FYGLDLGLMS......VSHPAAVR.-..ELLSTVYR
>tr|A4KHH9|A4KHH9_MYCTU/1408-1641 Polyketide synthase pks7 OS=Mycobacterium tuberculosis str. Haarlem GN=TBHG_01623 PE=4 SV=1
................-RDVLVALGMYP.G..........-------G-G-EL.GVDGAG
VVVEVG.......P...............GV..........T.GLA.VGDRVMG.L....
..L.......GLVGSEA.VVDAR.......LVTMVP.A........GW.S..........
.........LVEAAAV.PVAFLTAFYGLSVLA....EVAA..G................Q
.................KVLVHAGTGGVGMAAVSLA.R.YW.G................A
.EVFVTA-SRAKWDTLR.-AM.GFDDIHIS...DSR...SLE.F...EEAF....LRAT.
......EGS..G.VDVVLNSL.AGE.F.............T....DA.SL.RL..LP.SG
GRFIELGKTDIR.DGQ......................................TV--A.
ERHRGV..R.YRAFDLV---......EAGPDRIA.-..AMLSEVVG
>tr|A4KHI0|A4KHI0_MYCTU/1387-1602 Polyketide synthase pks8 OS=Mycobacterium tuberculosis str. Haarlem GN=TBHG_01624 PE=4 SV=1
................-RDVLVALGIYP.G..........A--------A-EL.GAEGAG
VVTEVG.......P...............GV..........T.GLA.VGDPVMG.L....
..L.......GVAGSEA.VVDAR.......LVVKLP.N........RW.P..........
.........LTDAAGV.PVVFLTAYYALRVLA....QVQP..G................E
.................SVLVHAAAGGVGMAAVQLA.R.LW.G................L
.EVFATA-SRGKWDTLH.-TM.GCDNTHVA...DSR...TLA.F...EETF....WLTT.
......EGR..G.VDVVLNSL.AGE.F.............T....DA.SL.RL..LP.RG
GRFIEMGKTEFG.TPR......................................SL---.
------..-.----------......---PRTIL.-..GWPTGLST
>tr|A4KKK0|A4KKK0_MYCTU/1460-1703 Multifunctional mycocerosic acid synthase membrane-associated mas OS=Mycobacterium tuberculosis str. Haarlem GN=TBHG_02870 PE=4
................-ADVLIAFGRFP.I..........--IDDREP---QL.GMDFVG
VVTAVG.......E...............GV..........T.GHQ.VGDRVGG.F....
..Se.....gGCWRTFL.TCDAN.......LAVTLP.P........GL.T..........
.........DEQAITA.ATAHATAWYGLNDLA....QIKA..G................D
.................KVLIHSATGGVGQAAISIA.R.AK.G................A
.EIFATAGNPAKRAMLR.-DM.GV--EHVY...DSR...SVE.F...AEQI....RRDT.
......DGY..G.VDIVLNSL.TGA.A.............Q....RA.GL.EL..LA.FG
GRFVEIGKADVY.GNT......................................RLGLF.
PFRRGL..T.FYYLDLALMS......VTQPDRVR.-..ELLATVFK
>tr|A4KKK6|A4KKK6_MYCTU/947-1181 Polyketide synthase pks1 OS=Mycobacterium tuberculosis str. Haarlem GN=TBHG_02876 PE=4 SV=1
................-RDVVAALGMYP.G..........-------QAP-PL.GAEGAG
VVLETG.......P...............EV..........T.DLA.VGDAVMG.F....
..L.......GGAGPLA.VVDQQ.......LVTRVP.Q........GW.S..........
.........FAQAAAV.PVVFLTAWYGLADLA....EIKA..G................E
.................SVLIHAGTGGVGMAAVQLA.R.QW.G................V
.EVFVTA-SRGKWDTLR.-AM.GFDDDHIG...DSR...TCE.F...EEKF....LAVT.
......EGR..G.VDVVLDSL.AGE.F.............V....DA.SL.RL..LV.RG
GRFLEMGKTDIR.DAQ......................................EI--A.
ANYPGV..Q.YRAFDLS---......EAGPARMQ.-..EMLAEVRE
>tr|A4KMU1|A4KMU1_MYCTU/1467-1710 Polyketide synthase pks2 OS=Mycobacterium tuberculosis str. Haarlem GN=TBHG_03763 PE=4 SV=1
................-ADVLIAFGRYP.S..........--FEGHLP---QL.GTDFAG
VVTAVG.......P...............GV..........T.DHK.VGDHVGG.M....
..Sp.....nGCWGTFV.TCDAR.......LAATLP.P........GL.G..........
.........DAQAAAV.TTAHATAWYGLHELA....RIRA..G................D
.................TVLIHSGTGGVGQAAIAIA.R.AA.G................A
.EIFATAGTPQRRELLR.-NM.GI--EHVY...DSR...SIE.F...AEQI....RRDT.
......NGR..G.VDVVLNSV.TGA.A.............Q....LA.GL.KL..LA.FR
GRFVEIGKRDIY.GDT......................................KLGLF.
PFRRNL..S.FYAVDLGLLS......ATHPEELR.-..DLLGTVYR
>tr|A4MEM8|A4MEM8_BURPS/1830-2076 Type I polyketide synthase WcbR OS=Burkholderia pseudomallei 305 GN=wcbR PE=4 SV=1
................-RDVMYAMGLLS.D.........eAVETGFAG-A-TI.GMELSG
RVVRVG.......S...............AV..........T.EFA.PGDAILG.F....
..A......pASFATRV.RTRAQ.......AIAPKP.E........RL.S..........
.........FEEAATV.PTTFFTAYYALVELA....RLRR..G................E
.................RVLVHGGAGGVGIAAIQLA.R.YF.G................A
.EVFATAGSDEKREFVR.-LL.GA--DHVL...DSR...SLA.F...ADEI....RAMT.
......GGE..G.IDIVLNSL.AGE.A.............M....VR.SI.DT..LR.PF
GRFLELGKRDFY.ENS......................................HIGLR.
PFRNNI..S.YFGIDADQLM......GALPELTA.-..RLFGDVMG
>tr|A4U8P6|A4U8P6_9BACT/1931-2165 Polyketide synthase (Fragment) OS=Aplysina aerophoba bacterial symbiont clone pAE27P20 GN=supA PE=4 SV=1
................-WDLFRALSVID.E..........---------G-LL.GGEMCG
HVIEVG.......S...............EV..........T.SVS.AGDRVVA.L....
..A......fGTFSSEA.VMREE.......MVAPAP.P........HV.P..........
.........TTALATM.PTVFVSAALSF-DLA....ELKA..G................E
.................RVLIHAGAGGVGLAAIQLA.H.AA.G................A
.EVFATA-SEPKQDYLR.-SL.GV--KHVF...DSR...RTT.F...GQEI....LAAT.
......GGE..G.VHVVLNSL.TGEgF.............I....EA.SL.SC..LA.PS
GRFVELARVDIY.SDS......................................DM--A.
AARPDV..A.YHILELDVLK......EHDPERPG.-..AALRNVMQ
>tr|A4U8R3|A4U8R3_9BACT/1927-2160 SupA OS=Aplysina aerophoba bacterial symbiont clone pAPKS18 GN=supA PE=4 SV=1
................-RDVFIAIGVVD.D..........-----------FM.GGEFCG
RVLEVG.......E...............GV..........T.GVS.LGDRVVG.L....
..T......fRNYGSET.VTLEK.......MIVAAP.P........GF.S..........
.........VSELATF.PTAFVSAALSF-ELS....GLKA..G................D
.................RVLIHAGAGGVGLAAIQLA.Q.AA.G................A
.EVFATA-SARKRDHLR.-SL.GV--THVF...DSR...TTA.F...GQDI....LEVT.
......DGA..G.VDMVLNSL.TGEgF.............I....EA.SL.SC..LA.RG
GRFVEMGRVGIL.SDD......................................EM--A.
AARPDV..S.YAILMIDALK......EDEPARAG.-..DILRGVMA
>tr|A4U8T3|A4U8T3_9BACT/1939-2173 SupA OS=Theonella swinhoei bacterial symbiont clone pSW1H8 GN=supA PE=4 SV=1
................-WDVFRSLGFIE.Q..........---------G-NL.GRELCG
HILDVG.......S...............EV..........S.TVS.VGDHVVG.L....
..G......fGAFAAEM.VTREE.......LVAPAP.P........GI.S..........
.........VTELATV.PSAFVSAALSY-ELS....GLKA..D................E
.................RVLIHAGAGGVGLAAIQLA.Q.AA.G................A
.EVFATA-SAPKQEYLR.-SL.GV--AHVF...DSR...QTR.F...GEEI....LEAT.
......GGA..G.VDMVLNSL.TGEgF.............I....EA.SL.SC..LA.QG
GRFVELARRDIL.SEE......................................EM--A.
AVRPDV..A.YSILELDVLK......KTDPAWVG.-..RVLRDVME
>tr|A5A9S2|A5A9S2_MYCCH/3031-3267 Pks protein OS=Mycobacterium chelonae GN=pks PE=4 SV=1
................-RDVLNVLGLYP.G..........-------DPG-PI.GGDFAG
VVTQLG.......E...............GV..........T.EVA.VGQRVYG.S....
..M......qGAFASRF.NAPAQ.......FLAPIP.D........GV.S..........
.........AVEATTI.PAAALTVRLAF-DWA....QLKP..G................D
.................RVLIHAASGGVGLAAIQMA.Q.QC.G................A
.EVYATA-STFKRATVR.-KL.GV--KYVY...DSR...TTD.F...ADQI....LADT.
......DGH..G.VDVVLNSL.TSEgF.............V....EA.TV.RA..TA.KN
GRFAEIAKRDIW.TSE......................................QM--A.
EARPDI..A.YEIVALDTVM......FQEPERIR.-..GLLTEVSD
>tr|A5A9V0|A5A9V0_MYCAB/3026-3262 Pks protein OS=Mycobacterium abscessus GN=pks PE=4 SV=1
................-RDVLNVLGLYP.G..........-------DPG-PI.GGDFAG
IVTQLG.......E...............GV..........T.GVE.VGQRVYG.S....
..M......qGAFGSRF.NVPAQ.......FLAPIP.D........GI.S..........
.........GVEAATI.PAAALTVRLSF-DWA....QLKP..G................D
.................KVLIHAASGGVGLAAIQMA.Q.QF.G................A
.EVFATA-STFKRATLR.-KL.GV--KYVY...DSR...TTD.F...ADQI....LADT.
......DGA..G.VDVVLNSL.TSEgF.............I....EA.TL.RA..TA.KN
GRFAEIAKRDIW.TTE......................................QM--A.
QSRPDI..A.YEIVALDTVM......FQEPDRIR.-..VLLTEVSE
>tr|A5J8L4|A5J8L4_BURMA/1830-2076 Type I polyketide synthase WcbR OS=Burkholderia mallei FMH GN=wcbR PE=4 SV=1
................-RDVMYAMGLLS.D.........eAVETGFAG-A-TI.GMELSG
RVVRVG.......S...............AV..........T.EFA.PGDAILG.F....
..A......pASFATRV.RTRAQ.......AIAPKP.E........RL.S..........
.........FEEAATV.PTTFFTAYYALVELA....RLRR..G................E
.................RVLVHGGAGGVGIAAIQLA.R.YF.G................A
.EVFATAGSDEKREFVR.-LL.GA--DHVL...DSR...SLA.F...ADEI....RAMT.
......GGE..G.IDIVLNSL.AGE.A.............M....VR.SI.DT..LR.PF
GRFLELGKRDFY.ENS......................................HIGLR.
PFRNNI..S.YFGIDADQLM......GALPELTA.-..RLFGDVMG
>tr|A5TDZ8|A5TDZ8_BURMA/1830-2076 Type I polyketide synthase WcbR OS=Burkholderia mallei 2002721280 GN=wcbR PE=4 SV=1
................-RDVMYAMGLLS.D.........eAVETGFAG-A-TI.GMELSG
RVVRVG.......S...............AV..........T.EFA.PGDAILG.F....
..A......pASFATRV.RTRAQ.......AIAPKP.E........RL.S..........
.........FEEAATV.PTTFFTAYYALVELA....RLRR..G................E
.................RVLVHGGAGGVGIAAIQLA.R.YF.G................A
.EVFATAGSDEKREFVR.-LL.GA--DHVL...DSR...SLA.F...ADEI....RAMT.
......GGE..G.IDIVLNSL.AGE.A.............M....VR.SI.DT..LR.PF
GRFLELGKRDFY.ENS......................................HIGLR.
PFRNNI..S.YFGIDADQLM......GALPELTA.-..RLFGDVMG
>tr|A5WRJ8|A5WRJ8_MYCTF/943-1177 Polyketide synthase pks1 OS=Mycobacterium tuberculosis (strain F11) GN=TBFG_12960 PE=4 SV=1
................-RDVVAALGMYP.G..........-------QAP-PL.GAEGAG
VVLETG.......P...............EV..........T.DLA.VGDAVMG.F....
..L.......GGAGPLA.VVDQQ.......LVTRVP.Q........GW.S..........
.........FAQAAAV.PVVFLTAWYGLADLA....EIKA..G................E
.................SVLIHAGTGGVGMAAVQLA.R.QW.G................V
.EVFVTA-SRGKWDTLR.-AM.GFDDDHIG...DSR...TCE.F...EEKF....LAVT.
......EGR..G.VDVVLDSL.AGE.F.............V....DA.SL.RL..LV.RG
GRFLEMGKTDIR.DAQ......................................EI--A.
ANYPGV..Q.YRAFDLS---......EAGPARMQ.-..EMLAEVRE
>tr|A5XUK2|A5XUK2_BURMA/1830-2076 Type I polyketide synthase WcbR OS=Burkholderia mallei JHU GN=wcbR PE=4 SV=1
................-RDVMYAMGLLS.D.........eAVETGFAG-A-TI.GMELSG
RVVRVG.......S...............AV..........T.EFA.PGDAILG.F....
..A......pASFATRV.RTRAQ.......AIAPKP.E........RL.S..........
.........FEEAATV.PTTFFTAYYALVELA....RLRR..G................E
.................RVLVHGGAGGVGIAAIQLA.R.YF.G................A
.EVFATAGSDEKREFVR.-LL.GA--DHVL...DSR...SLA.F...ADEI....RAMT.
......GGE..G.IDIVLNSL.AGE.A.............M....VR.SI.DT..LR.PF
GRFLELGKRDFY.ENS......................................HIGLR.
PFRNNI..S.YFGIDADQLM......GALPELTA.-..RLFGDVMG
>tr|A6G5B7|A6G5B7_9DELT/3511-3746 Modular polyketide synthase OS=Plesiocystis pacifica SIR-1 GN=PPSIR1_03288 PE=4 SV=1
................-RDVLNALGMYP.G..........-------KAG-AL.GIEGAG
VVLEVG.......S...............KV..........N.GLA.PGDEVMG.L....
..L......dAAFGPLA.VTDVR.......KLAPIP.T........GW.T..........
.........HEQAAAV.PIVFLTAYYALVEVG....RLRA..G................E
.................RILIHAATGGVGMAATQLA.R.HI.G................A
.EVYGTA-SEPKWDTMR.-EI.GYDDAHLA...NSR...TLE.F...EQSF....QAAT.
......NGL..G.VDVVLNSL.ARE.F.............V....DA.SL.RL..LP.RG
GRFLEMGKTDIR.DPE......................................TV--A.
EQHQGV..R.YTAFDLM---......VLDPELVA.-..KMLTQLVL
>tr|A6GJY5|A6GJY5_9DELT/125-375 PHENOLPTHIOCEROL SYNTHESIS TYPE-I POLYKETIDE SYNTHASE PPSC (Fragment) OS=Plesiocystis pacifica SIR-1 GN=PPSIR1_03278 PE=4 SV=1
................-RDVLLANGVIP.P..........---VGSER-V-LL.GFECAG
TVARVG.......E...............GV..........D.GLE.PGQRVFG.I....
..A......fDSFATHA.VTRAE.......LVVPLP.E........RL.S..........
.........MAEGATL.PIVHLTTYVSLHETA....RLRP..G................E
.................RVLIHSATGGVGLSALQWA.Q.HV.G................A
.EIYATAGSETKRDWLR.-EQ.GV--QWVS...DSR...SLR.F...VDDI....RRWTr
deaaagKGE.pG.VDVVLNAL.AGE.L.............M....HG.SL.GL..LR.RG
GRFIELGLRGAL.SNE......................................RIGLA.
PFANNL..A.YFLVNLADLT......VHAPARAG.-..ALLRELVP
>tr|A6GKJ2|A6GKJ2_9DELT/538-791 Polyketide synthase type I (Fragment) OS=Plesiocystis pacifica SIR-1 GN=PPSIR1_15390 PE=4 SV=1
................-RDVLLAQGVVP.P..........IQAEDDDDPRIRL.GFECAG
RVARVG.......A...............ELe.......aeDlGLR.PGQRVVA.M....
..C......aDGFATHV.VADAT.......LVVPLP.Ed......lSL.S..........
.........LADAATL.PVAHVSAYYSLHHVA....RLRA..G................E
.................RVLIHSATGGVGQAALQWA.R.HV.G................A
.EIYATAGTEDKRQWLR.-DQ.GI--AHVS...DSR...SAR.F...ADEV....LAWT.
......GGE..G.VDVVLNSL.AGP.L.............M....RK.GL.GL..LR.PG
GRFVELGLRDAL.ANA......................................QLGMA.
GFARGL..V.YALVNIGELN......LRAPAKVR.-..AVLAEVLE
>tr|A8EHX0|A8EHX0_BURPS/1803-2049 Type I polyketide synthase WcbR OS=Burkholderia pseudomallei 406e GN=wcbR PE=4 SV=1
................-RDVMYAMGLLS.D.........eAVETGFAG-A-TI.GMELSG
RVVRVG.......S...............AV..........T.EFA.PGDAILG.F....
..A......pASFATRV.RTRAQ.......AIAPKP.E........RL.S..........
.........FEEAATV.PTTFFTAYYALIELA....RLRR..G................E
.................RVLVHGGAGGVGIAAIQLA.R.YF.G................A
.EVFATAGSDEKREFVR.-LL.GA--DHVL...DSR...SLA.F...ADEI....RAMT.
......GGE..G.IDIVLNSL.AGE.A.............M....VR.SI.DT..LR.PF
GRFLELGKRDFY.ENS......................................HIGLR.
PFRNNI..S.YFGIDADQLM......GALPELTA.-..RLFGDVMG
>tr|A8J6Z4|A8J6Z4_9ACTO/3004-3239 Modular polyketide synthase OS=Streptomyces cyaneogriseus subsp. noncyanogenus GN=nemA1-2 PE=4 SV=1
................-RDVLVALGMVP.G..........-------Q-V-GV.GSEGAG
VVVEVG.......P...............GV..........E.GLV.VGDRVFG.V....
..F......gDAFAPVV.VAQEV.......LLARIP.E........GW.S..........
.........FAQAASV.PVVFATAYLGLVDLA....GVRR..G................E
.................SVLVHAAAGGVGTAAVQLA.R.HL.G................A
.EVYATA-SEAKWARLR.-AA.GVAPQRIA...SSR...SVE.F...ESRF....RRAS.
......GGR..G.VDVVLNCL.AGE.Y.............T....DA.SL.RL..CSpQG
GRFLELGKTDIR.DAG......................................EV--A.
ARFPGV..S.YRAYDLM---......DAGAQRVG.-..EILHTVVD
>tr|A8J704|A8J704_9ACTO/1443-1678 Modular polyketide synthase OS=Streptomyces cyaneogriseus subsp. noncyanogenus GN=nemA3 PE=4 SV=1
................-RDVLVALGMVP.G..........-------Q-V-GV.GSEGAG
VVVEVG.......P...............GV..........E.GLV.VGDRVFG.V....
..F......gDAFAPVV.VAQEV.......LLARIP.E........GW.S..........
.........FAQAASV.PVVFATAYLGLVDLA....GVRR..G................E
.................SVLVHAAAGGVGTAAVQLA.R.HL.G................A
.EVYATA-SEAKWARLR.-AA.GVAPQRIA...SSR...SVE.F...ESRF....RRAS.
......GGR..G.VDVVLNCL.AGE.Y.............T....DA.SL.RL..CSpQG
GRFLELGKTDIR.DAG......................................EV--A.
ARFPGV..S.YRAYDLM---......DAGAQRVG.-..EILHTVVD
>tr|A8KWE5|A8KWE5_BURPS/1803-2049 Type I polyketide synthase WcbR OS=Burkholderia pseudomallei Pasteur 52237 GN=wcbR PE=4 SV=1
................-RDVMYAMGLLS.D.........eAVETGFAG-A-TI.GMELSG
RVVRVG.......S...............AV..........T.EFA.PGDAILG.F....
..A......pASFATRV.RTRAQ.......AIAPKP.E........RL.S..........
.........FEEAATV.PTTFFTAYYALVELA....RLRR..G................E
.................RVLVHGGAGGVGIAAIQLA.R.YF.G................A
.EVFATAGSDEKREFVR.-LL.GA--DHVL...DSR...SLA.F...ADEI....RAMT.
......GGE..G.IDIVLNSL.AGE.A.............M....VR.SI.DT..LR.PF
GRFLELGKRDFY.ENS......................................HIGLR.
PFRNNI..S.YFGIDADQLM......GALPELTA.-..RLFGDVMG
>tr|A8YP93|A8YP93_STIAU/1131-1377 Polyketide synthase AufE OS=Stigmatella aurantiaca GN=aufE PE=4 SV=1
...............m--DVMTAMGIYP.G..........ANTGGLEP-I-IL.GGECAG
VIEAVG.......P...............GV..........E.TLS.VGDQVVA.V....
..G......rGCFGSFL.TTDAA.......YVQRRP.E........GL.D..........
.........TILAGGV.PIVFLTAWYALITLG....RLQP..K................E
.................RVLIHSAASGVGLAAVQIA.Q.WR.G................A
.EIYATAGTEEKRELLR.-QM.GL--TLVL...DSR...TQA.F...SAEI....LEAT.
......GGE..G.VDMVLNSL.SGE.S.............I....ES.SI.AT..LA.SD
GRFFEIGKTDIYsEDR......................................ALRLL.
PFRKRI..S.YQAVDLLGLA......QERKQRFA.-..ALFAEVME
>tr|A9G9V0|A9G9V0_METNO/1777-2022 Putative fatty acid synthase transmembrane protein OS=Methylobacterium nodulans ORS 2060 GN=MnodDRAFT_2833 PE=4 SV=1
................-RDVLWALSMLP.E.........eILEDGFAG-P-RL.GLECAG
RVAAVG.......P...............GV..........T.AVA.PGDAVVA.F....
..A......qSGFATHV.VVPEM.......VVARAP.K........GI.S..........
.........LQAAATT.PVAFLTAYYGLVTLA....HLKA..G................E
.................WVLVHGGAGGVGLAALQIA.S.LR.G................A
.RVIATAGSTEKRALVK.-AL.GA--ERVL...DSR...SLA.F...VDEI....RRIT.
......GD-..G.VDVVLNSL.SGE.A.............M....ER.SL.NV..LK.PF
GRFVELGKRDYV.ANT......................................HIGLR.
PFRRNL..S.YFGVDLDQLL......QFQPEEGQ.-..RLFREVMA
>tr|A9LBM1|A9LBM1_BURMA/1830-2076 Type I polyketide synthase WcbR OS=Burkholderia mallei ATCC 10399 GN=wcbR PE=4 SV=1
................-RDVMYAMGLLS.D.........eAVETGFAG-A-TI.GMELSG
RVVRVG.......S...............AV..........T.EFA.PGDAILG.F....
..A......pASFATRV.RTRAQ.......AIAPKP.E........RL.S..........
.........FEEAATV.PTTFFTAYYALVELA....RLRR..G................E
.................RVLVHGGAGGVGIAAIQLA.R.YF.G................A
.EVFATAGSDEKREFVR.-LL.GA--DHVL...DSR...SLA.F...ADEI....RAMT.
......GGE..G.IDIVLNSL.AGE.A.............M....VR.SI.DT..LR.PF
GRFLELGKRDFY.ENS......................................HIGLR.
PFRNNI..S.YFGIDADQLM......GALPELTA.-..RLFGDVMG
>tr|A9YLB4|A9YLB4_9ACTO/3109-3343 AngAIII OS=Streptomyces eurythermus GN=angAIII PE=4 SV=1
................-RDTLIALGMYP.G..........-------H-G-VM.GAEGAG
VVTETG.......P...............GV..........T.GLA.PGDRVLG.M....
..W......tGGFGPYA.VADHR.......MVARIP.D........GW.S..........
.........YAQAASV.PAVFLTAHYALGRLA....QARP..G................Q
.................TLLIHAATGGVGMAALQLA.R.HL.G................L
.TVYATA-STPKWDTLR.-AL.GLSDGQIA...NSR...TLD.F...ADRF....LEET.
......GGR..G.VDIVLNSL.AGD.F.............V....DA.SL.RL..LP.RG
GHFLELGKADVR.DPR......................................TI--A.
DRHPGT..A.YRPFDLV---......EAGPETVG.-..AMLTELLE
>tr|B1FJB3|B1FJB3_9BURK/1300-1546 KR domain protein OS=Burkholderia ambifaria IOP40-10 GN=BamIOP4010DRAFT_4124 PE=4 SV=1
................-RDVMYAMGLLS.D.........eAVETGFAG-A-TI.GMEMSG
RIARVG.......P...............DV..........D.GFA.PGDAVLG.F....
..A......pASFATRV.VTRAT.......AIARKP.D........SM.S..........
.........FEEAATV.PTTFFTAYYALCELA....RLRR..G................E
.................RVLVHGGAGGVGIAAIQIA.R.HL.G................A
.EVFATAGSDEKREFIR.-LL.GV--ERVF...DSR...SLA.F...ADEI....LART.
......NGE..G.VDIVLNSL.AGE.A.............M....VR.SI.DT..LR.PF
GRFLELGKRDFY.ENS......................................QIGLR.
PFRNNI..S.YFGIDADQLM......GVLPSLTA.-..RLFEEVMG
>tr|B1GYF5|B1GYF5_9DELT/1485-1722 Polyketide synthase OS=Chondromyces crocatus GN=ajuA PE=4 SV=1
................-RDVLTTLGMYP.G..........E------G-G-PL.GLECAG
EVVRVG.......D...............GV..........E.GLR.PGDEVVA.L....
..V......aGSFSTFA.TVAAA.......FVAPLP.P........SM.R..........
.........FEEAATL.PIAFLTAEYALNRLA....RMKR..G................E
.................RVLIHAAAGGVGLAAVQLA.Q.QA.G................V
.EIFATAGSPEKHRYLA.-SL.GV--QHTM...SSR...SAD.F...VDEV....MART.
......GGA..G.VDIVLNSL.TGE.M.............I....PK.SL.SV..LA.KD
GRFVEIGKAGIW.SAS......................................EV--A.
ALRSDV..A.YSVFLLDENA......AERPAEVA.-..EAFQALVR
>tr|B1GYF7|B1GYF7_9DELT/1527-1770 Polyketide synthase OS=Chondromyces crocatus GN=ajuC PE=4 SV=1
...............l--DVLSAMGMRP.Dve.....pggV--------P-RL.GGECAG
TVTAVG.......E...............RV..........D.FLQ.PGDAVIA.L....
..A......pHSMGSHV.TTAAT.......FVVRLP.A........NL.G..........
.........FEEAAGI.PIAFMTAYHAVCRLG....QLGP..G................E
.................RVLIHAASGGTGLAAVQLA.R.RC.G................A
.EIFATAGSEEKRALLR.-AQ.GI--EHVM...DSR...STS.F...ADEI....LRAT.
......GGK..G.VDVVLNSL.TGE.A.............I....PR.SL.AV..LA.PY
GRFLEIGKRDIY.ENR......................................RLGLA.
PFQRNL..S.YFAVDLARML......VERPERCG.-..ALLREVVG
>tr|B1GYF9|B1GYF9_9DELT/1484-1725 Polyketide synthase OS=Chondromyces crocatus GN=ajuE PE=4 SV=1
................-RDVLVSLGGRI.Dq........sD------E-I-IL.GGECAG
TVLSVG.......E...............RV..........Q.GIR.VGDPVVG.I....
..A......pGTFGSHV.IAPAV.......LFAPKP.A........RL.R..........
.........AEEAATI.PIVFSTVLYALRHLA....RLGE..G................E
.................RVLIHAAAGGTGLAAVQIA.Q.RE.G................A
.EIFATAGSQGKREYLR.-GL.GI--RHVF...DSR...SLA.F...ADEL....LDAT.
......SGR..G.VDVVLNSL.AGE.A.............A....AK.SL.EL..LA.PY
GRFLEIGKRDIH.EGA......................................KLDLT.
PFAKNL..A.YFAVDLQGMS......VDRPARLG.-..ALLREVME
>tr|B1HAZ6|B1HAZ6_BURPS/1830-2076 Type I polyketide synthase WcbR OS=Burkholderia pseudomallei S13 GN=wcbR PE=4 SV=1
................-RDVMYAMGLLS.D.........eAVETGFAG-A-TI.GMELSG
RVVRVG.......S...............AV..........T.EFA.PGDAILG.F....
..A......pASFATRV.RTRAQ.......AIAPKP.E........RL.S..........
.........FEEAATV.PTTFFTAYYALVELA....RLRR..G................E
.................RVLVHGGAGGVGIAAIQLA.R.YF.G................A
.EVFATAGSDEKREFVR.-LL.GA--DHVL...DSR...SLA.F...ADEI....RAMT.
......GGE..G.IDIVLNSL.AGE.A.............M....VR.SI.DT..LR.PF
GRFLELGKRDFY.ENS......................................HIGLR.
PFRNNI..S.YFGIDADQLM......GALPELTA.-..RLFGDVMG
>tr|B1TAF8|B1TAF8_9BURK/1828-2074 Beta-ketoacyl synthase OS=Burkholderia ambifaria MEX-5 GN=BamMEX5DRAFT_4774 PE=4 SV=1
................-RDVMYAMGLLS.D.........eAVETGFAG-A-TI.GMELSG
RVVRVG.......D...............AV..........T.EFA.PGDAILG.F....
..A......pASFATRV.RTRTQ.......AIALKP.E........RL.S..........
.........FEEAATV.PTTFFTAYYALVELA....RLRR..G................E
.................RVLVHGGAGGVGIAAIQLA.R.HF.G................A
.EVFATAGSDEKREFVR.-LL.GA--DHVL...DSR...SLA.F...ADEI....RVLT.
......GGQ..G.IDIVLNSL.AGE.A.............M....VR.SI.DT..LR.PF
GRFLELGKRDFY.ENS......................................HIGLR.
PFRNNI..S.YFGIDADQLM......GALPELTA.-..RLFGEVMA
>tr|B2WW43|B2WW43_9ACTO/2028-2262 PKS type I OS=Streptomyces albus GN=ozmJ PE=4 SV=1
................-RDVLGALGMYP.G..........-------E-L-TL.GAEGAG
VVLDTG.......D...............GV..........T.HLA.VGDRVMG.L....
..F......pSGLGPVC.VADAH.......TVVAMP.D........GW.S..........
.........YEEAAAV.PVAFATAYYGLVDMG....GLGS..G................E
.................SVLVHAAAGGVGMAAVQLA.R.HL.G................A
.EVFATA-SEGKWDAVR.-AL.GVPDDHLA...SSR...DLG.F...EDRF....RTVT.
......GGR..G.VDVVLDSL.AKE.F.............V....DA.SL.RL..LP.RG
GRFVEMGKTDIR.DAA......................................QV--A.
AEHFAV..R.YRAFDIV---......DAGPRRIG.-..EILAEIVG
>tr|B3HL01|B3HL01_ECOLX/2456-2695 Polyketide synthase subunit OS=Escherichia coli F11 GN=EcF11_0901 PE=4 SV=1
................-KDVLFTTGLLR.Q..........---QPGEAPL-QL.GLECAG
RITRVG.......K...............NV..........T.EFA.PGEDVMA.V....
..L......nGGFVQYA.RVESD.......CVVRKP.A........HC.R..........
.........IEQAAAL.PIAYLTAYYALVVRA....NLQP..G................E
.................RVLIHSAAGGVGLAALHIA.K.RC.G................A
.QIFATAGSEQKRDYLL.-SL.GV--HAVA...DSH...DEQ.F...AATL....LTAS.
......DGQ..G.MDVILNSL.TGR.L.............L....DA.SL.AL..LA.PL
GRFLELGSKDIV.EDK......................................ALPMR.
FFAQGG..T.FIPINFH---......AAHGA-FS.-..RYLQQIVA
>tr|B3TMP1|B3TMP1_9ACTO/1457-1692 Polyketide synthase OS=Actinomadura kijaniata GN=KijS4 PE=4 SV=1
................-RDVLLALGLYP.G..........-------E-A-HI.GSEAAG
VVVETG.......A...............DV..........T.DLA.PGDAVMG.L....
..Fp.....eGAVGPVA.VADRR.......ALTRVP.P........GW.T..........
.........FVQAAAA.PVAFLTAYYALRDLG....GLRA..G................Q
.................RLLVHAATGGVGMAAVQLA.R.HW.G................A
.EVYATA-STPKWGTLR.-AM.GFDDDHIA...DSR...TLA.F...EDEF....RAAT.
......GGE..G.MDVVLDSL.AGE.F.............V....DA.SL.RL..LP.RG
GRFLEMGKTDVR.DAD......................................EV--A.
RRHPGV..A.YRAFETV---......EAGPDHVG.-..RMLAELDA
>tr|B4ER96|B4ER96_STRON/1457-1688 Modular polyketide synthase NorB OS=Streptoverticillium orinoci GN=norB PE=4 SV=1
................-RDVVMALGMVA.D..........-------Q-R-AL.GGEIAG
VVTEVG.......P...............DV..........P.GLA.PGDRVFG.L....
..A......aGCLGPVA.VADHR.......LIAPMP.P........DW.S..........
.........FPQAAAV.PVTFLTAFHGLVDLA....GLRA..G................E
.................KVLIHAAAGGVGIAAVQLA.R.HL.G................A
.EVFATA-SPAKWDAVR.-AL.GVDEGHLA...SSR...TGE.F...EARF....-AGS.
......GG-..-.VDVVLNSL.TGE.L.............L....DA.SL.RL..LR.PG
GRFVEMGKTDIR.DAA......................................RI--A.
GEHQGV..R.YRAFDLM---......DAGPGRIA.-..EMLAEILA
>tr|B4UYX4|B4UYX4_9ACTO/1449-1693 Oxidoreductase OS=Streptomyces sp. Mg1 GN=SSAG_00702 PE=4 SV=1
................-RDVLTTLGMLG.Se.......plT--------PYRI.GFECAG
EVTAVG.......A...............GV..........D.HLR.AGDTVAA.A....
..Ql....egGAFGSFI.TVPAT.......AVVPVP.P........AI.T..........
.........TEAAAGL.PTAFLTAWYALHRVA....RLAP..G................E
.................RVLVHSASGGTGLAAIAVA.R.LL.G................A
.EVLATAGTEEKRRYLR.-GT.GI--RCVM...DSR...SLD.F...AEQT....RQAT.
......GGE..G.VDVVLNSL.AGP.A.............V....RA.GL.EA..LR.PF
GRFVELGVRDIL.ADA......................................ALKLA.
PLRHNI..T.FSTVDLIELQ......QRKPKLFG.-..TLLREVMD
>tr|B4VEL0|B4VEL0_9ACTO/3014-3248 Polyketide synthase subunit OS=Streptomyces sp. Mg1 GN=SSAG_06220 PE=4 SV=1
................-RDTLIALGMYP.G..........-------E-G-VM.GAEGAG
VITEVG.......P...............DV..........A.GFA.VGDRVLG.M....
..W......tDGFGPYA.VADHR.......MVAPMP.R........DW.S..........
.........YAEAASV.PAVFLSAYYGLKHLG....GLSA..G................Q
.................SVLVHAAAGGVGMAAVQLA.R.YF.G................A
.EVFGTA-SPAKWDVLR.-AQ.GLDDRHIA...SSR...TLD.F...AARF....LDAT.
......GGR..G.VDVVLNSL.SGD.F.............V....DA.SL.RL..LP.RG
GRFVELGKADVR.DAA......................................QV--A.
ADRPGT..G.YRAFELM---......EAGPELIG.-..RMLTELLE
>tr|B4WGS3|B4WGS3_9SYNE/2204-2455 KR domain family OS=Synechococcus sp. PCC 7335 GN=S7335_4032 PE=4 SV=1
................-RDVLNVLGLLK.Eyy.....aeqLGITQANQ-L-TF.GFECAG
TVVAKG.......D...............QV..........V.DFD.IGDEVMAtM....
..L......tDGVSRFV.TTRSE.......FVIPKP.T........QI.T..........
.........FAEAATL.PLAFLTAYYGLQSLA....NLKA..G................D
.................SVLIHAAAGGVGQAAVQVA.Q.RA.G................A
.EIFATA-SPSKWDFLK.-EQ.GI--AHVM...NSR...SLD.F...ADEI....LEIT.
......AGK..G.VDVVLNSL.NGE.F.............I....DK.SF.EV..LA.KN
GRFVELGKIGIW.DEQ......................................QV--Q.
QTYPTA..Q.YFPFDLGEVT......QQTPEIIRnL.wKVLGELFE
>tr|B4WGT1|B4WGT1_9SYNE/1522-1769 KR domain family OS=Synechococcus sp. PCC 7335 GN=S7335_1374 PE=4 SV=1
................-RDVLNALGMLQ.Svl......eeMGFSSPSE-V-PF.GGECAG
VVSAVG.......E...............GV..........D.HLK.VGDQVIA.A....
..Qa.....vGSLRQFV.TVPAE.......FVVTKP.V........SM.S..........
.........FADAATV.PTAFLTAYYGLVNCA....RLRK..G................D
.................RVLIHSAAGGVGQAAVQIA.Q.YI.G................A
.EVFATA-SSPKWDFLR.-SL.GI--QHVM...DSR...TLD.F...AEDI....LSAS.
......EGR..G.VDVVFNSL.NGE.F.............I....DK.SL.EV..LA.PQ
GRFVEIGKIGIW.DAE......................................KM--S.
RIRADV..D.YFPFDLLEVS......TEEPQLIS.-..QLLADLML
>tr|B4WHZ1|B4WHZ1_9SYNE/2215-2451 KR domain family OS=Synechococcus sp. PCC 7335 GN=S7335_3862 PE=4 SV=1
................-RDVLNALNLYP.G..........-------EAG-PL.GLECAG
KVVAVG.......K...............QV..........K.KIA.VGDRVMA.I....
..A......pASFSQYV.TVCAD.......LAVPIP.K........GL.S..........
.........TIEAATI.PTAFLTAYYALVEIG....ELTA..G................E
.................SVLVHAAAGGVGQAAVQIA.Q.RL.G................A
.KVFATA-SPPKWAFLR.-QQ.GV--QHIF...NSR...TLD.F...ADQI....MQQT.
......EGR..G.LDMVLNSL.SGE.A.............I....AQ.SL.ST..LT.TG
GRFLEIGKSDIW.SAE......................................QM--G.
QQRPDV..S.YQIIDLVAVT......NSQPQLIQ.-..SMLSRIAT
>tr|B5A9P9|B5A9P9_9PSEU/2509-2734 MbcAI OS=Actinosynnema pretiosum subsp. pretiosum GN=mbcAI PE=4 SV=1
................-RDVLVALDGVA.G..........-------Q-E-GI.GGEGSG
IVTEVG.......P...............EV..........T.GFA.AGDRVMG.L....
..F......pRSFGPLA.VADAR.......TVVRVP.R........GW.S..........
.........FTDAAAV.PVAFLTALHGLQDVA....GLRA..G................E
.................TVLVHAAAGGVGQAAVQLA.H.HF.G................A
.RVLATA-HPAKHSVLT.-AL.GVPAERLA...SSR...DLG.Y...ARRF....GD--.
......---..-.VDVVLNSL.VGE.H.............V....DA.SL.RL..LR.AG
GRFVEIGKNDVR.DAD......................................SV--G.
----DV..R.YRVFDLGA--......DAGPDRIG.-..ELLEQLVG
>tr|B5A9P9|B5A9P9_9PSEU/4556-4780 MbcAI OS=Actinosynnema pretiosum subsp. pretiosum GN=mbcAI PE=4 SV=1
................-RDVLIALDAYE.S..........-----------EI.GTEGAG
VVVEVA.......P...............DV..........T.RVA.VGDRVMG.M....
..I......pGSFGPLA.VADAR.......TVVRMP.R........GW.S..........
.........FTDAAGV.PVAFLTALYGLRDLG....GLAE..G................E
.................TVLVHAAAGGVGMAAVQLA.R.HF.G................A
.RVLGTA-HPAKHA---.-AL.DLPADHLA...SSR...DLA.Y...AQRF....GD--.
......---..-.VDVVLNSL.VGE.H.............V....DA.SL.RL..LR.AG
GRFVEMGRADLR.DAD......................................EV--A.
REHPGR..A.YLPFDLGG--......DAGPDRIA.-..ELLVELVA
>tr|B5A9Q1|B5A9Q1_9PSEU/1455-1699 MbcAIII OS=Actinosynnema pretiosum subsp. pretiosum GN=mbcAIII PE=4 SV=1
................-RDVLVALGMYP.G..........-------R-A-VI.GAEGAG
VVVEVG.......PgpddtdagdtgpgdtGS..........G.GLA.VGDRVMG.L....
..F......pGAFGPLA.VADHR.......MVTRMP.D........GW.S..........
.........FTTGAGV.PIAFLTALYGLRDLG....GLTA..G................E
.................TVLVHAAAGGVGMAAVQLA.R.AF.G................A
.RVLGTA-HPAKHAAVT.-RL.GVPESHLS...SSR...DTA.Y...ADLF....GP--.
......---..-.VDVVLNSL.TGE.H.............V....DA.SL.GL..LR.AG
GRFLEMGKTDLR.DAD......................................EV--A.
KAHPGV..A.YRPFDLGG--......EAPAERVA.-..ELLAELVA
>tr|B5L6M3|B5L6M3_MICCH/1470-1705 Putative type I polyketide synthase OS=Micromonospora chalcea PE=4 SV=1
................-RDVLIALGMYP.G..........-------E-A-LI.GSEAAG
VVLDTG.......A...............GV..........T.DLA.PGDAVMG.L....
..Fs.....dGAVGPVA.VADRR.......ALTRVP.A........GW.T..........
.........FVQAAAA.PVAFLTAYYALRDLA....DLRP..G................Q
.................RLLVHAATGGVGMAAVQLA.R.HW.G................A
.ETYATA-STPKWGTLH.-AM.GFDARHVA...DSR...TLA.F...EETF....RAAT.
......GGD..G.FDVVLDSL.AGE.F.............V....DA.SL.RL..MP.RG
GRFLELGKTDVR.DPA......................................EV--A.
ARHPGV..A.YRAFETV---......ESGPDHVQ.-..RMLADLGR
>tr|B5M9K8|B5M9K8_9ACTO/4273-4495 Lasalocid modular polyketide synthase OS=Streptomyces lasaliensis GN=lasAI PE=4 SV=1
................-RDVLMALGMYP.G..........-------E-L-SL.GSEGAG
IVTAVG.......P...............GV..........S.RFE.VGDRVMG.M....
..L......pRCFGPFA.VADQR.......TVVRMP.E........GW.S..........
.........FEQAAAV.PAVFLTAYYGLRDLA....DLRA..G................E
.................SVLIHAAAGGVGMAAVQLA.R.HW.G................A
.TVHATA-SPHKWDTLH.-AL.GLDDDHIA...SSR...TLD.F...RDQF....TE--.
......---..-.VDVVLNSL.TGA.Y.............I....DA.SL.HL..LR.NG
GRFIEMGKTDI-.---......................................----R.
PTPPHV..S.YHAFDLM---......EAGPQRLG.-..DMLTDIVQ
>tr|B5M9K9|B5M9K9_9ACTO/3212-3433 Lasalocid modular polyketide synthase OS=Streptomyces lasaliensis GN=lasAII PE=4 SV=1
................-RDVLIALGMYP.G..........-------E-A-TM.GSEGAG
VVVEVA.......P...............DV..........T.EFA.VGDRIVG.L....
..I......pESFGPFA.VVDHR.......TVVRMP.E........GW.S..........
.........FEQAAAV.PIVFLTAYYGLRDLA....DLRA..G................E
.................SVLIHAAAGGVGMAAVQLA.R.HW.G................A
.TVHATA-SPHKWDTLR.-AL.GLDDDHIA...SSR...TLD.F...SDQF....DE--.
......---..-.VDVVLNSL.TGE.Y.............I....DA.SL.HL..LR.DG
GRFIEMGRTDVR.DVS......................................GV--F.
------..-.YRAFVLA---......EAGPERIG.-..EMLGEVVR
>tr|B5M9L2|B5M9L2_9ACTO/1476-1698 Lasalocid modular polyketide synthase OS=Streptomyces lasaliensis GN=lasAV PE=4 SV=1
................-RDVLLALGMYP.G..........S--------G-VM.GSEGAG
VISEVG.......P...............GV..........A.DFA.VGDRVMG.M....
..L......pASFGTVS.VVDHR.......VLVRIP.D........GW.S..........
.........FEQAAAV.PIAFLTAYYGLRDLA....GLRA..G................E
.................SVLIHAAAGGVGMAAVQLA.R.HW.G................A
.TVHATA-SPHKWDTLH.-AL.GLDDDHIA...SSR...TLD.F...RDQF....TE--.
......---..-.VDVVLNSL.TGA.Y.............I....DA.SL.HL..LR.NG
GRFIEMGKTDI-.---......................................----R.
PTPPDV..S.YHAFDLM---......EAGPQRLG.-..DMLTDIVQ
>tr|B5WLB2|B5WLB2_9BURK/1840-2086 Beta-ketoacyl synthase OS=Burkholderia sp. H160 GN=BH160DRAFT_3865 PE=4 SV=1
................-RDVMYAMGLLS.D.........eAVENGFAG-A-TI.GMELSG
RVVRVG.......R...............DV..........Q.RFA.PGDAVLG.F....
..A......pASFASHV.RTKAD.......AIARKP.A........RL.T..........
.........FEEAATV.PTTFFTAYYALCELA....RLRR..G................E
.................RVLVHGAAGGVGIAAIQLA.R.HL.G................A
.EVFATAGSREKREFVR.-LL.GA--DHVF...DSR...SLA.F...ADEI....RERT.
......QGA..G.VDIVLNSL.AGE.A.............M....VR.SI.DT..LR.PF
GRFLELGKRDFY.ENS......................................RIGLR.
PFRNNI..S.YFGIDADQLM......SALPGLTA.-..RLFDDVMR
>tr|B5ZDU8|B5ZDU8_GLUDA/1659-1908 Beta-ketoacyl synthase OS=Gluconacetobacter diazotrophicus (strain ATCC 49037 / DSM 5601 / PAl5) GN=Gdia_0640 PE=4 SV=1
................-RDVLSAIGMLP.D.........eLLLDGFAG-A-TL.GMECTG
VVEAVG.......D...............QV..........T.DLS.PGDRVMA.L....
..S......aAAHSSRV.VTDRR.......SVLPLP.D........WL.S..........
.........FAAGATV.PVAYLTVLYALETVG....ALRA..G................E
.................TVLIHGAAGGVGLAAIQYA.S.HV.G................A
.RIIATAGSPAKRAALR.-RL.GI--ETVL...DSR...SLR.F...GADV....LAAT.
......NGQ..G.VDAVLNAL.SGE.A.............M....ER.SL.EL..LR.PF
GRFLELGKRDFL.ANT......................................RVGIG.
PLRQNV..S.YHAIDVDALV......RHRPELVGtL.tQRLHALLE
>tr|B6CLY7|B6CLY7_9MYCO/1501-1735 Type I modular polyketide synthase, MlsA2 OS=Mycobacterium liflandii 128FXT GN=mlsA2 PE=4 SV=1
................-HDVVVALGLIP.D..........---------D-GF.GGEAAG
VISEIG.......P...............DV..........Y.GFA.VGDAVTG.M....
..Tv.....sGAFAPST.VADHR.......MVMTIP.A........RW.S..........
.........FPQAASI.PVVFLTAYIALAEIS....GLSR..G................Q
.................RVLIHAGTGGVGMAAIQLA.H.HL.G................A
.EVFATA-SAAKWSTLE.-AL.GVPRDHIA...SSR...TLD.F...SNAF....LDAT.
......NGA..G.VDVVLNCL.SGE.F.............V....EA.SL.AL..LP.RG
GHFVEIGKTDIR.DTE......................................VI--A.
ATHPGV..I.YRALDLL---......SVSPDHIQ.-..RTLAQLSP
>tr|B6CLY8|B6CLY8_9MYCO/5086-5320 Type I modular polyketide synthase, MlsA1 OS=Mycobacterium liflandii 128FXT GN=mlsA1 PE=4 SV=1
................-HDVVVALGLIP.D..........---------D-GF.GGEAAG
VISEIG.......P...............DV..........Y.GFA.VGDAVTG.M....
..Tv.....sGAFAPST.VADHR.......MVMTIP.A........RW.S..........
.........FPQAASI.PVVFLTAYIALAEIS....GLSR..G................Q
.................RVLIHAGTGGVGMAAIQLA.H.HL.G................A
.EVFATA-SAAKWSTLE.-AL.GVPRDHIA...SSR...TLD.F...SNAF....LDAT.
......NGA..G.VDVVLNCL.SGE.F.............V....EA.SL.AL..LP.RG
GHFVEIGKTDIR.DTE......................................VI--A.
ATHPGV..I.YRALDLL---......SVSPDHIQ.-..RTLAQLSP
>tr|B6CLY8|B6CLY8_9MYCO/9007-9241 Type I modular polyketide synthase, MlsA1 OS=Mycobacterium liflandii 128FXT GN=mlsA1 PE=4 SV=1
................-HDVVVALGLIP.D..........---------D-GF.GGEAAG
VISEIG.......P...............DV..........Y.GFA.VGDAVTG.M....
..Tv.....sGAFAPST.VADHR.......MVMTIP.A........RW.S..........
.........FPQAASI.PVVFLTAYIALAEIS....GLSR..G................Q
.................RVLIHAGTGGVGMAAIQLA.H.HL.G................A
.EVFATA-SAAKWSTLE.-AL.GVPRDHIA...SSR...TLD.F...SNAF....LDAT.
......NGA..G.VDVVLNCL.SGE.F.............V....EA.SL.AL..LP.RG
GHFVEIGKTDIR.DTE......................................VI--A.
ATHPGV..I.YRALDLL---......SVSPDHIQ.-..RTLAQLSP
>tr|B6CLY8|B6CLY8_9MYCO/14485-14719 Type I modular polyketide synthase, MlsA1 OS=Mycobacterium liflandii 128FXT GN=mlsA1 PE=4 SV=1
................-HDVVVALGLIP.D..........---------D-GF.GGEAAG
VISEIG.......P...............DV..........Y.GFA.VGDAVTG.M....
..Tv.....sGAFAPST.VADHR.......MVMTIP.A........RW.S..........
.........FPQAASI.PVVFLTAYIALAEIS....GLSR..G................Q
.................RVLIHAGTGGVGMAAIQLA.H.HL.G................A
.EVFATA-SAAKWSTLE.-AL.GVPRDHIA...SSR...TLD.F...SNAF....LDAT.
......NGA..G.VDVVLNCL.SGE.F.............V....EA.SL.AL..LP.RG
GHFVEIGKTDIR.DTE......................................VI--A.
ATHPGV..I.YRALDLL---......SVSPDHIQ.-..RTLAQLSP
>tr|B6WQE5|B6WQE5_9DELT/870-1106 Putative uncharacterized protein OS=Desulfovibrio piger ATCC 29098 GN=DESPIG_00265 PE=4 SV=1
..............qn---VMVAMGVAD.K..........I--------R-TL.VLDCAG
TVSAVG.......E...............GV..........T.RFS.PGDRVFT.T....
..V......yGSFASHV.YAREA.......FAASIP.E........GM.P..........
.........FTDAAVI.PTVFMTAWQALVHAA....RLQP..G................E
.................RVLLHSATGGVGLAAIQIA.R.AR.G................A
.VILATAGTERKRALLR.-SM.GI--EHVF...SSR...STA.F...ESRV....LKAT.
......GGQ..G.VHVVLNFL.TGE.L.............A....DS.SM.RC..LT.EG
GRFIEIGKTDLR.TPA......................................QV--A.
AIRDDI..E.YHIVDLEKLG......KEDEAQMR.-..GIFAAVME
>tr|B6WQE7|B6WQE7_9DELT/1146-1383 Putative uncharacterized protein OS=Desulfovibrio piger ATCC 29098 GN=DESPIG_00267 PE=4 SV=1
................-RDVMMVMGIYP.G..........-------EET-AV.GSDGAG
IVTAVG.......D...............GV..........S.GIQ.VGDRVAV.S....
..A......yGCLRTHI.TLPAA.......MTCPLP.A........DI.S..........
.........FEQAAAL.PVAYITACYGLEELA....GIRA..G................Q
.................TVLIHAASGGVGLAAMAVC.R.RA.G................A
.RIFATAGTPAKRELVR.-SL.GA--ELVM...DSR...STA.F...AQEV....LDAT.
......GGR..G.VDIILNSL.AGE.A.............Q....EA.SF.TL..VA.DN
GCFVELGKSGLR.QAG......................................DY--R.
TERGLM..R.YRPLDLVELG......RDRPDLMA.-..GIFRRAMQ
>tr|B6YYK0|B6YYK0_9RHOB/1807-2053 KR domain family protein OS=Pseudovibrio sp. JE062 GN=PJE062_3951 PE=4 SV=1
................-RDVMWTLGMLP.E.........eALEDGYGG-P-NL.GLEISG
TVTRVG.......E...............NV..........S.DVS.VGDKVVA.F....
..T......sGGYSSYV.TCPKF.......AVAKLD.Q........SQ.E..........
.........LVSAATY.PVAFLTAYYSLIHLG....ELKE..D................Q
.................WVLIHGGAGGVGLAALQIA.K.HV.G................A
.KIIATAGSEEKREILR.-LL.GA--DHIL...DSR...SLE.F...PDKV....MEIT.
......DGK..G.VHAVLNSL.AGE.A.............M....EA.SI.NI..VR.PF
GRFLELGKRDYY.ANT......................................KIGLR.
PFRRNV..S.YFGIDLDQIL......LHDSDLAR.-..KLIEDVFE
>tr|B6ZIR2|B6ZIR2_STRPT/5807-6043 Polyketide synthase OS=Streptomyces platensis GN=pldAI PE=4 SV=1
................-RDVLVALGMYP.G..........-------E-G-SM.GSEGAG
VVLEVG.......P...............GV..........E.RLA.PGDRVMG.M....
..La.....gGFFGPVA.VTDQR.......MVTKLP.D........GW.S..........
.........FTEGASV.PIVFLTAYYGLVDLG....GLRA..G................Q
.................SLLVHAATGGVGMAATQLA.R.HL.G................A
.EVFGTA-SPGKWEALR.-GM.GLDEEHIA...SSR...DLD.F...EKKF....SAAT.
......GGR..G.VDVVLNSL.ARE.F.............V....DA.SL.RL..LP.RG
GRFVEMGKTDIR.DAE......................................AV--A.
AGHPGV..V.YRAFDLLD--......AAGPDRIQ.-..EMLAELLA
>tr|B6ZIR4|B6ZIR4_STRPT/2999-3224 Polyketide synthase OS=Streptomyces platensis GN=pldAIII PE=4 SV=1
................-RDVLGALGMYP.G..........-------GLD-LL.GSEIAG
EVLETG.......D...............GV..........T.GLA.VGDRVMG.L....
..V......aGGFGPMA.VADSW.......RVVRIP.S........GW.T..........
.........FTRAAGV.PVAFLTALYGLRELG....GLAA..G................Q
.................RVLVHAAAGGVGTAAVQLA.R.LL.G................A
.EVYATA-SAPKQEYVA.-DL.GVDRARIA...SSR...TLD.F...ASSF....PE--.
......---..-.VDVVLNSL.AGE.Y.............V....DA.SL.GL..LR.EG
GRFVEMGKTDVR.D--......................................----A.
AAYDGV..T.YRTFDLG---......QAGPELIA.-..RMLGELVE
>tr|B6ZK64|B6ZK64_9ACTO/4180-4402 Putative polyketide synthase OS=Streptomyces lasaliensis GN=lsd11 PE=4 SV=1
................-RDVLMALGMYP.G..........-------E-L-SL.GSEGAG
IVTAVG.......P...............GV..........S.RFE.VGDRVMG.M....
..L......pRCFGPFA.VADQR.......TVVRMP.E........GW.S..........
.........FEQAAAV.PAVFLTAYYGLRDLA....DLRA..G................E
.................SVLIHAAAGGVGMAAVQLA.R.HW.G................A
.TVHATA-SPHKWDTLH.-AL.GLDDDHIA...SSR...TLD.F...RDQF....TE--.
......---..-.VDVVLNSL.TGA.Y.............I....DA.SL.HL..LR.NG
GRFIEMGKTDI-.---......................................----R.
PTPPHV..S.YHAFDLM---......EAGPQRLG.-..DMLTDIVQ
>tr|B6ZK65|B6ZK65_9ACTO/3172-3393 Putative polyketide synthase OS=Streptomyces lasaliensis GN=lsd12 PE=4 SV=1
................-RDVLIALGMYP.G..........-------E-A-TM.GSEGAG
VVVEVA.......P...............DV..........T.EFA.VGDRIVG.L....
..I......pESFGPFA.VVDHR.......TVVRMP.E........GW.S..........
.........FEQAAAV.PIVFLTAYYGLRDLA....DLRA..G................E
.................SVLIHAAAGGVGMAAVQLA.R.HW.G................A
.TVHATA-SPHKWDTLR.-AL.GLDDDHIA...SSR...TLD.F...SDQF....DE--.
......---..-.VDVVLNSL.TGE.Y.............I....DA.SL.HL..LR.DG
GRFIEMGRTDVR.DVS......................................GV--F.
------..-.YRAFVLA---......EAGPERIG.-..EMLGEVVR
>tr|B7CL28|B7CL28_BURPS/807-1053 Type I polyketide synthase WcbR OS=Burkholderia pseudomallei 576 GN=wcbR PE=4 SV=1
................-RDVMYAMGLLS.D.........eAVETGFAG-A-TI.GMELSG
RVVRVG.......S...............AV..........T.EFA.PGDAILG.F....
..A......pASFATRV.RTRAQ.......AIAPKP.E........RL.S..........
.........FEEAATV.PTTFFTAYYALVELA....RLRR..G................E
.................RVLVHGGAGGVGIAAIQLA.R.YF.G................A
.EVFATAGSDEKREFVR.-LL.GA--DHVL...DSR...SLA.F...ADEI....RAMT.
......GGE..G.IDIVLNSL.AGE.A.............M....VR.SI.DT..LR.PF
GRFLELGKRDFY.ENS......................................HIGLR.
PFRNNI..S.YFGIDADQLM......GALPELTA.-..RLFGDVMG
>tr|B7J9Y3|B7J9Y3_THIFE/1778-2024 Polyketide synthase, type I, putative OS=Acidithiobacillus ferrooxidans ATCC 23270 GN=AFE_3010 PE=4 SV=1
................-RDVMYALGMLS.D.........eALENGFSG-P-GL.GLEFAG
TVGRVG.......K...............GV..........S.HVA.PGDRVVG.F....
..A......pASFATHV.VTKGY.......AVTRLP.E........HL.G..........
.........VEAAATI.PTAFLTAWYALMELA....RLQP..G................E
.................RVLVHGGAGGVGIAAIQMA.Q.WR.G................A
.EVYATVGSPEKRDFLR.-LL.GV--SHLY...HSR...SYD.F...AEEI....WRDT.
......NQE..G.VDVVLNSL.SGE.A.............I....RR.NL.QI..LR.PF
GRFLELGKRDFY.ENT......................................AMALR.
PFRNNL..S.YFGIDADQLM......QLRPTLTQ.-..EMFGRVME
>tr|B7KXJ6|B7KXJ6_METCH/1761-2006 Beta-ketoacyl synthase OS=Methylobacterium chloromethanicum CM4 GN=Mchl_2223 PE=4 SV=1
................-RDVLWALSMLP.E.........eILEDGFAG-P-RL.GLEVSG
QVTAIG.......Q...............GV..........V.DLA.VGDTVVA.F....
..A......qSGFATHV.VVPEM.......VVAPMP.A........GL.D..........
.........PAAAATV.PVAFLTAYYALCTCA....RLRK..G................E
.................WLLVHGGAGGVGLAALQIA.K.WK.G................A
.RVIATAGSREKRALVA.-AL.GA--EHVL...DSR...SLA.F...VDDV....RRIT.
......GD-..G.VDVVLNSL.FGE.M.............M....ER.SL.NC..LR.PF
GRFVELGKRDYV.ANT......................................HIGLR.
PFRRNL..S.YFGVDLDQVL......QHQGEDGA.-..RMFREVMA
>tr|O30481|O30481_STRHY/1396-1631 PKS module 3 OS=Streptomyces hygroscopicus PE=4 SV=1
................-RDVLIALGMYP.G..........-------E-A-TM.GSEAAG
IVLDIG.......P...............DI..........T.DLT.PGDRVTG.L....
..F......pNALANTA.VADRR.......MITPIP.A........SW.S..........
.........NTDAAAF.PIVYLTAYYGLHDLA....ALKP..G................E
.................RVLIHAGTGGVGTAAIQLA.Q.HL.G................A
.EVFATA-HPTKWPHLR.-AM.GLDDHHIA...TSR...TPD.F...ETTF....HTTT.
......QGQ..G.IHVILNSL.TDD.L.............T....DA.SL.RL..LT.PN
GRFIEMGKTDVR.DTE......................................EV--A.
RTHPGV..T.YRAFDIAD--......DAGPDRIG.-..AMLVELTG
>tr|O30766|O30766_9ACTO/2910-3144 Polyketide synthase modules 4 and 5 OS=Streptomyces caelestis GN=nidA3 PE=4 SV=1
................-RDALLALGMYP.G..........-------E-A-EL.GTEGAG
VVTETG.......P...............GV..........T.RFR.PGDRVLG.L....
..W......nGGFGPVC.IADER.......LLAPVP.E........GW.S..........
.........FVRAASV.PAVFLSAYYGLVALA....GLRR..G................E
.................TVLVHAAAGGVGMAAVQIA.R.HL.G................A
.QVLATA-SPTKWDALR.-GL.GVADEHIA...SSR...TLD.F...ATAF....SRES.
......RPV..G.VDVVLNSL.AYE.Y.............T....DA.SL.TL..LG.PG
GRFLDLGRTDVR.DPL......................................RV--A.
AEHPGV..Q.YRAFGLD---......EVDSGELG.-..RMLTELME
>tr|O33956|O33956_STRFR/2993-3227 Tylactone synthase modules 4 & 5 OS=Streptomyces fradiae GN=tylG PE=4 SV=1
................-RDALIALGMYP.G..........-------K-G-TM.GAEGAG
VVVETA.......P...............DV..........T.GLS.AGDRVLG.M....
..W......nGGFGPLV.VADHR.......MVAPIP.H........GW.S..........
.........YAEAASV.PAVLLTSYYALTRLA....RART..G................Q
.................TVLVHAAAGGVGMATLQLA.R.HL.G................L
.EVYATA-STGKWDALQ.-KH.GIPDDRIA...DSR...TLD.F...AERF....LSRT.
......GGR..G.VDIVLNSL.AGE.F.............V....DA.SL.RL..LP.RG
GHFLELGKADVR.DPR......................................RI--A.
AAHPGT..D.YRAFDLV---......QAGPDTVG.-..EMLGELLE
>tr|P95814|P95814_STRSQ/1293-1516 FK506 polyketide synthase OS=Streptomyces sp. GN=fkbA PE=4 SV=2
................-RDVLIALGTYD.G..........A--------T-AL.GGEAAG
VVVETG.......P...............GV..........A.DLA.PGDRVFG.L....
..T......rGGIGPTA.VTDRR.......WLARIP.D........GW.T..........
.........FATAASV.PIAFATAWYGLVDLA....GLRA..G................E
.................KVLVHAATGGVAMAATQVA.R.HL.G................A
.EVYATA-GTGKQHVLR.-AA.GLPGTHVA...DSR...TTA.F...RTDF....PR--.
......---..-.MDVVLNSL.TGE.F.............I....DA.SL.EL..LD.AD
GRFVEMGRAELR.DPA......................................TI--A.
PA----..-.YLPFDLL---......DAGTDRIG.-..EILGELLR
>tr|P95814|P95814_STRSQ/4783-4998 FK506 polyketide synthase OS=Streptomyces sp. GN=fkbA PE=4 SV=2
................-RDDTVALGVVA.D..........-------D-R-PL.GSEAAG
VVLETG.......P...............GV..........H.DLA.PGDRVLG.M....
..L......aGAFGPVA.ITDRR.......LLGRMP.D........GW.T..........
.........FPQAASV.VTVFATTWYGLVDLA....ELRP..G................E
.................KVLIHAAATGVGAAAVQIA.R.HL.D................A
.DVYATA-STPKQHLLD.---.-LEPTHIA...DSR...TTA.F...ADTF....PP--.
......---..-.ADVVLNSL.TGP.L.............L....DA.SA.QL..LT.PG
GRFIEMGKTDIR.HHV......................................Q----.
------..-.-QPFDLM---......VAGPDRLQ.-..QIITQLLD
>tr|Q06BM4|Q06BM4_STRHY/638-867 GdmPKS (Fragment) OS=Streptomyces hygroscopicus GN=gdmPKS PE=4 SV=1
................-RDVLVALGMYP.G..........-------R-S-VI.GTEGAG
VVTEVG.......P...............DV..........A.DLA.VGDRVMG.L....
..F......sGSFGPLA.TADAR.......TVIRMP.E........GW.S..........
.........FGTAAGV.PVAYLTALYALQDLG....KVRP..G................E
.................TVLVHAAAGGVGMAAVQLA.Q.HL.G................A
.TVLGTA-HPSKHHALH.-RL.GVPAERLA...SSR...DLG.Y...AGTF....PT--.
......---..-.ADVVLNSL.TGE.H.............I....DA.SL.GL..LG.PG
GRFLEMGKTDLR.EPG......................................EV--G.
ARHPEV..T.YRAFDLGG--......EAPADRVR.-..ELLRQLVE
>tr|Q090D9|Q090D9_STIAU/1126-1372 EpoD OS=Stigmatella aurantiaca DW4/3-1 GN=STIAU_7285 PE=4 SV=1
...............m--DVMTAMGIYP.G..........ANTGGLEP-I-IL.GGECAG
VIEAVG.......P...............GV..........E.TLS.VGDQVVA.V....
..G......rGCFGSFL.TTDAA.......YVQRRP.E........GL.D..........
.........TILAGGV.PIVFLTAWYALITLG....RLQP..K................E
.................RVLIHSAASGVGLAAVQIA.Q.WR.G................A
.EIYATAGTEEKRELLR.-QM.GL--TLVL...DSR...TQA.F...SAEI....LEAT.
......GGE..G.VDMVLNSL.SGE.S.............I....ES.SI.AT..LA.SD
GRFFEIGKTDIYsEDR......................................ALRLL.
PFRKRI..S.YQAVDLLGLA......QERKQRFA.-..ALFAEVME
>tr|Q099Y5|Q099Y5_STIAU/1613-1855 Oxidoreductase, short chain dehydrogenase/reductase family OS=Stigmatella aurantiaca DW4/3-1 GN=STIAU_7352 PE=4 SV=1
................-RDVMIALGILP.F..........---EGLGR-P-TL.GADCAG
VVTAVG.......S...............GV..........Q.HLR.PGDRVMA.L....
..Agg...aqGTFSSFC.LLPAH.......CAAKLP.D........GL.S..........
.........LEVAATL.PATYGTAWYGLHRLA....RLAP..G................E
.................SVLIHSAAGGVGLAALAIA.R.AR.G................A
.RILATAGDENKRAHLR.-DM.GI--DHVM...DSR...SLN.F...AAEV....LQLT.
......AGR..G.VDVILNSL.AGD.A.............L....RA.GL.EV..LA.PN
GRFIEIGKKDLY.GNS......................................KVGLR.
VFRHGI..T.FSSIDMK---......LLDPKRIQ.-..EVLQEVLD
>tr|Q0ILC7|Q0ILC7_9ACTO/3188-3422 NlmA4 OS=Streptomyces nanchangensis GN=nlmA4 PE=4 SV=1
...............q--DVVASLDPAE.G..........S--------K-GI.SGYAAG
TVQETG.......A...............EV..........T.DLA.VGDRVLA.L....
..R......sGSSGPFA.VYDHR.......CLAPMP.D........GW.S..........
.........YEQAAAV.PLTYLIPYYGLVDLA....DVQP..G................M
.................SVLVHDAADGSQLAAVQLA.H.QL.G................A
.EVYGTA-ATGKWPTLR.-KY.GLDDAHIA...DSR...TPE.F...EHRF....METS.
......GGC..G.VDVVLNCL.AGE.S.............V....DA.GL.RL..LP.RG
GRFLETGRADRR.DPA......................................QV--A.
EAHAGV..A.YRTYDLA---......EADPDRIR.-..EMLVAVMS
>tr|Q0ILD2|Q0ILD2_9ACTO/1360-1594 NlmA3 OS=Streptomyces nanchangensis GN=nlmA3 PE=4 SV=1
................-KDVVVALDLVP.G..........L--------T-GL.GGEVAG
VITAVG.......A...............EV..........T.YHR.VGDQVFG.L....
..A......tEVFGPVT.VADER.......TVHRIP.D........GW.T..........
.........FEEAASV.AVTYMTAYYGLVDLG....GLRA..G................Q
.................SVLIHAGAGGVGSAAVQLA.R.HL.G................A
.EVYATA-SPGKWGALR.-AQ.GLDGAHIA...NSR...TLD.F...EQWF....LHST.
......DGR..G.MDVVLDCL.AGE.F.............V....DA.GL.RL..LP.RG
GHFLEMGKTDKR.DAE......................................QV--G.
AAHPGV..V.YRAYDLP---......EAGPDRIH.-..EMLVTLTG
>tr|Q0ILD4|Q0ILD4_9ACTO/5415-5649 NlmA1 OS=Streptomyces nanchangensis GN=nlmA1 PE=4 SV=1
................-RDVLIVLDMYP.G..........-------R-A-DL.GTECAG
VVVETG.......H...............GV..........T.GLV.PGDRVMG.M....
..V......aGAFAPTA.VVDQR.......FLVRIP.D........GW.S..........
.........YETAAAI.PVAFLTAYYGLVDLA....GLSA..G................E
.................SVLVHAAAGGVGMAAVQLA.R.HL.G................A
.EMYGTA-SEPKWDTLL.-DS.GLDRAHIA...SSR...TTV.F...ADSV....MEAT.
......GGA..G.VDVVLNSL.AGE.F.............V....DA.SL.RA..LP.RG
GRFVEMGKTDLR.DPE......................................RV--A.
AEHPGV..R.YRPFDLG---......EAGADRIA.-..EVLAHLAE
>tr|Q0P7J2|Q0P7J2_ECOLX/2719-2958 Putative hybrid polyketide-non-ribosomal peptide synthetase OS=Escherichia coli GN=clbB PE=4 SV=1
................-KDVLFTTGLLR.Q..........---QPGEAPL-QL.GLECAG
RITRVG.......K...............NV..........T.EFA.PGEDVMA.V....
..L......nGGFVQYA.RVESD.......CVVRKP.A........HC.R..........
.........IEQAAAL.PIAYLTAYYALVVRA....NLQP..G................E
.................RVLIHSAAGGVGLAALHIA.K.RC.G................A
.QIFATAGSEQKRDYLL.-SL.GV--HAVA...DSH...DEQ.F...AATL....LTAS.
......DGQ..G.MDVILNSL.TGR.L.............L....DA.SL.AL..LA.PL
GRFLELGSKDIV.EDK......................................ALPMR.
FFAQGG..T.FIPINFH---......AAHGA-FS.-..RYLQQIVA
>tr|Q0PD00|Q0PD00_STRHA/1466-1707 Type I polyketide synthase OS=Streptomyces halstedii GN=hlsE PE=4 SV=1
................-RDVLIGLGVYP.G..........-------E-A-LL.GSEGAG
VVVGVG.......E...............GV..........V.NVG.VGDRVMG.L....
..F......lGGFGPEV.VVDAR.......MVVRLP.V........GW.S..........
.........FVEGATV.PVVFLTAWYGLVDLA....GVRA..G................E
.................RLLVHAAAGGVGMAAVQLA.R.HW.G................V
.EVFGTA-SEGKWEVLR.-GL.GLDDAHIA...SSR...DLG.F...VEKF....GREHs
d..gvsEGRsgG.VDVVLNSL.VGE.F.............V....DG.SL.GL..LG.EG
GRFVEMGKLDVR.DAG......................................VV--G.
ELWSGV..W.YRNFDLV---......EAGLDRIQ.-..EMLCELVG
>tr|Q0PD01|Q0PD01_STRHA/1478-1719 Type I polyketide synthase OS=Streptomyces halstedii GN=hlsD PE=4 SV=1
................-RDVLIGLGVYP.G..........-------E-A-LL.GSEGAG
VVVGVG.......E...............GV..........V.NVG.VGDRVMG.L....
..F......lGGFGPEV.VVDAR.......MVVRLP.V........GW.S..........
.........FVEGATV.PVVFLTAWYGLVDLA....GVRA..G................E
.................RLLVHAAAGGVGMAAVQLA.R.HW.G................V
.EVFGTA-SEGKWEVLR.-GL.GLDDAHIA...SSR...DLG.F...VEKF....GREHs
d..gvsEGRsgG.VDVVLNSL.VGE.F.............V....DG.SL.GL..LG.EG
GRFVEMGKLDVR.DAG......................................VV--G.
ELWSGV..W.YRNFDLV---......EAGLDRIQ.-..EMLCELVG
>tr|Q0QMN5|Q0QMN5_9ACTO/1470-1694 Polyketide synthase type I (Fragment) OS=Streptomyces sp. Eco86 PE=4 SV=1
................-RDVLIALGMYP.G..........-------E-V-AL.GGEGAG
VVTEVA.......D...............DV..........T.DLA.PGTPVLG.L....
..F......pDAFAPVA.VADRA.......ALAPVP.D........GW.S..........
.........FEQAAAV.PIAHLTAYLGLVRLA....GLRE..G................Q
.................AVLVHSAAGGVGTAAVQLA.R.HL.G................A
.EVYGTA-SPGKWQVLR.-DL.GLDDAHIA...SSR...DTA.F...ATRF....GQ--.
......---..-.VDVVLNSL.SGE.F.............V....DA.SA.AL..LR.PG
RRFLEMGKTRLR.DPD......................................DF--A.
----GL..H.YQPVDLM---......QVPPDEMR.-..ELLAEVLE
>tr|Q0QMP9|Q0QMP9_9ACTO/1440-1672 Polyketide synthase type I OS=Streptomyces aculeolatus PE=4 SV=1
................-RDVLGALGMYP.G..........-------E-V-AI.GGEAAG
IVVETA.......P...............DV..........T.DLA.PGDRVFG.M....
..V......rGAVGPLA.TADRR.......LLAPMP.R........DW.T..........
.........FAQAATV.PVVYLTAYYGLVDLG....ALKP..G................Q
.................SVLVHAAAGGVGTAAVQLA.R.HL.G................A
.EVYGTA-SPGKQAALH.-AL.GLPADHVA...SSR...TLD.F...EAAF....RDAG.
......GG-..-.VDVVLNSL.AQE.F.............T....DA.SL.RL..LR.PG
GRFLEMGKTDIR.DAD......................................AV--R.
AAHEGA..E.YTAYDLM---......DAGAERIA.-..AMFGEVMA
>tr|Q0R4M3|Q0R4M3_STRAT/1468-1702 ChlA5 OS=Streptomyces antibioticus PE=4 SV=1
................-RDVLMTLDMYP.G..........P--------V-AI.GSEGAG
VVLEVG.......P...............GV..........V.DLR.PGDRVMG.L....
..L......rGAMGPLT.IADRR.......LLAPVP.D........GW.S..........
.........FAQAASV.PIVYLTAYYALSDLA....ELRP..G................Q
.................RLLIHAATGGVGMAATQLA.R.HW.G................A
.EVFGTA-SRPKWAAMR.-AQ.GYDEAHLA...DSR...TLA.F...ERAF....LEAT.
......GGA..G.MDVVLDSL.AQE.F.............V....DA.SL.RL..LP.GG
GRFLEMGKTDVR.DAD......................................EV--A.
ARHPGV..S.YRAFDMI---......EAGPERIA.-..EMLADLGE
>tr|Q0R4M5|Q0R4M5_STRAT/1460-1694 ChlA3 OS=Streptomyces antibioticus PE=4 SV=1
................-RDVMMVLGMYP.G..........-------D-L-AI.GSEGAG
VVLEVA.......A...............DV..........T.GLR.PGDRVMG.L....
..F......aGAMGPVA.VADRA.......MVVRMP.K........RL.T..........
.........FSQAAAI.PVAFLTAYYGLADLA....RVRP..G................Q
.................RLLVQAAAGGVGSAAVQLA.R.HW.G................V
.EVFGTA-SPGKWDRLR.-EA.GLDADHVA...NSR...TLD.F...ERAF....LDAT.
......DGQ..G.VDVVLNSL.AHE.F.............V....DA.SL.RM..LP.RG
GVFLEIGKTDIR.TPG......................................EI--A.
ERHPGV..D.YRPFDMG---......EAGPERIQ.-..TILTELVR
>tr|Q0R4M7|Q0R4M7_STRAT/3231-3469 ChlA2 OS=Streptomyces antibioticus PE=4 SV=1
................-RDVLISLGMLP.G..........H------D-A-VI.GGEGAG
VVIEVG.......P...............GV..........S.GLA.PGDRVMG.L....
..F......tTGLGPVA.VADQR.......LVCRIP.A........GL.D..........
.........LVAAASL.PVTFLTAYYGLFRLA....GLRA..G................Q
.................RLLVHAATGGVGMAAVQLA.R.HV.G................A
.EVFATA-SPPKQHVLR.-AD.GFAEDHIA...TSR...TLD.F...ERAF....LDAT.
......DGQ..G.VDVVLNSL.AHE.F.............V....DA.SL.RT..LP.KG
GHFLEMGKTDLR.DAG......................................AV--A.
AEHPGV..T.YQAYDLFGMV......GTDPDLIR.-..EMFAELVP
>tr|Q0VZ72|Q0VZ72_9DELT/1523-1765 Polyketide synthase OS=Chondromyces crocatus GN=cmdB PE=4 SV=1
...............v--DVLKALGIYP.Gm........kD------GPV-VL.GGECAG
QVVRVG.......P...............GV..........E.GLV.AGQPVLA.M....
..A......pCSFGSHV.TVGAR.......SVAPRP.S........AL.T..........
.........PAQAAAI.PAVFMTAWYGLVHLA....RLQA..G................E
.................RVLVHSATGGTGQAALQIA.R.HL.G................A
.EIFATAGSPEKRAWLR.-EQ.GI--AHVM...DSR...SLH.F...ADEV....LAAT.
......RGE..G.VDVVLNSL.SGD.A.............I....EA.SL.SA..LA.PD
GRFIELGKTDIH.ADR......................................ALGLA.
HFKKSL..S.YSAVDLAGLS......ERRPQRFS.-..ALLHEVVA
>tr|Q1G1I9|Q1G1I9_MYCMR/3-210 Putative mycolactone polyketide synthase A (Fragment) OS=Mycobacterium marinum DL240490 GN=mlsA PE=4 SV=1
................-----------P.D..........-----------VY.G-----
------.......-...............--..........-.-FA.VGDAVTG.M....
..Tv.....sGAFAPST.VADHR.......MVMTIP.A........RW.S..........
.........FPQAASI.PVVFLTAYIALAEIS....GLSR..G................Q
.................RVLIHAGTGGVGMAAIQLA.H.HL.G................A
.EVFATA-SAAKWSTLE.-AL.GVPRDHIA...SSR...TLD.F...SNAF....LDAT.
......NGA..G.VDVVLNCL.SGE.F.............V....EA.SL.AL..LP.RG
GHFVEIGKTDIR.DTE......................................VI--A.
ATHPGV..I.YRALDLL---......SVSPDHIQ.-..RTLAQLSP
>tr|Q1G1J2|Q1G1J2_9MYCO/3-210 Putative mycolactone polyketide synthase A (Fragment) OS=Mycobacterium pseudoshottsii GN=mlsA PE=4 SV=1
................-----------P.D..........-----------VY.G-----
------.......-...............--..........-.-FA.VGDAVTG.M....
..Tv.....sGAFAPST.VADHR.......MVMTIP.A........RW.S..........
.........FPQAASI.PVVFLTAYIALAEIS....GLSR..G................Q
.................RVLIHAGTGGVGMAAIQLA.H.HL.G................A
.EVFATA-SAAKWSTLE.-AL.GVPRDHIA...SSR...TLD.F...SNAF....LDAT.
......NGA..G.VDVVLNCL.SGE.F.............V....EA.SL.AL..LP.RG
GHFVEIGKTDIR.DTE......................................VI--A.
ATHPGV..I.YRALDLL---......SVSPDHIQ.-..RTLAQLSP
>tr|Q1L0S6|Q1L0S6_STRHY/1446-1680 NapC OS=Streptomyces hygroscopicus subsp. duamyceticus PE=4 SV=1
................-RDVLIALGMYP.G..........A--------A-EL.GGEGAG
VVLEVG.......E...............GV..........T.GLA.VGDRVMG.L....
..T......gVGYGPVA.VADHR.......CLVRIP.Q........GW.S..........
.........FQQAATV.PVVFLTAYYGLRDLA....GLRA..G................E
.................SVLIHAATGGVGMAATQLA.R.HL.G................A
.RVFGTA-SPGKWGVLR.-EL.GFDDAGIA...SSR...TAE.F...EKQF....LTGT.
......SGA..G.MDVVLDCL.AGE.L.............V....DA.SL.RL..LP.RG
GRFIEMGKTDIR.DAG......................................VV--A.
GEHPGV..A.YQAFDVF---......DAGLDRIQ.-..QMLVELVG
>tr|Q1L0S7|Q1L0S7_STRHY/1454-1688 NapB OS=Streptomyces hygroscopicus subsp. duamyceticus PE=4 SV=1
................-RDVLIALGMYP.G..........A--------A-EL.GGEGAG
VVLEVG.......E...............GV..........T.ELA.VGDRVMG.L....
..T......gIGYGSMT.VTDHR.......CLVRIP.P........EW.S..........
.........FQQAATV.PVVFLTAYYGLRDLA....GLRA..G................E
.................SVLIHAAAGGVGMAATQLA.R.HL.G................A
.RVFGTA-SPGKWGVLR.-EL.GFDDAGIA...SSR...TAD.F...EQQF....LTET.
......SGA..G.MDVVLDCL.AGE.L.............V....DA.SL.RL..LP.RG
GRFIEMGKTDTR.DAG......................................VV--A.
GEHPGV..A.YQAFDVF---......DAGLDRIQ.-..QMLVELAR
>tr|Q1L0T0|Q1L0T0_STRHY/1463-1692 GelC OS=Streptomyces hygroscopicus subsp. duamyceticus PE=4 SV=1
................-RDVLVALGMYP.G..........-------R-S-VI.GTEGAG
VVTEVG.......P...............GV..........T.GLA.VGDRVMG.L....
..F......sGSFGPLA.TADAR.......TVIRMP.E........GW.S..........
.........FGTAAGV.PVAYLTALYALQDLG....RVQP..G................E
.................TVLVHAAAGGVGMAAVQLA.Q.HF.G................A
.TVLGTA-HPSKHHALH.-RL.GVPAERLA...SSR...DLA.Y...AGTF....PT--.
......---..-.ADVVLNSL.TGE.H.............I....DA.SL.GL..LN.PG
GRFLEMGKTDLR.EPG......................................EV--G.
ARHPEV..T.YRAFDLGG--......EAPAERVR.-..ELLHQLVE
>tr|Q1L0T2|Q1L0T2_STRHY/2532-2761 GelA OS=Streptomyces hygroscopicus subsp. duamyceticus PE=4 SV=1
................-RDVLVALGGVA.G..........-------Q-E-GL.GGEGAG
VVTEVG.......P...............GV..........E.GLA.VGDRVMG.L....
..F......pRSFGPLA.IADAR.......TVAPIP.E........GW.S..........
.........YATAAGV.PVAYLTALYGLRDLG....TVQP..G................E
.................TVLVHAAAGGVGMAAVQLA.R.HF.G................A
.TVYATA-HPSKHHVLT.-AL.GVPEGHLA...SSR...DLG.F...ASAF....PA--.
......---..-.LDVVLNSL.TGE.Y.............V....DA.SL.GL..LG.TG
GRFVEMGKNDIR.DPA......................................SV--A.
AAHPGV..G.YQAFDLGG--......DAGPDRIR.-..ELLAELVE
>tr|Q1L0T2|Q1L0T2_STRHY/4598-4825 GelA OS=Streptomyces hygroscopicus subsp. duamyceticus PE=4 SV=1
................-RDVLIALGMYE.A..........-----------EI.GTEGAG
VVTEVG.......P...............GV..........A.DLT.VGDRVMG.M....
..L......pGSFGPLV.VADRR.......TVVRMP.R........GW.S..........
.........FTAAAGV.PVAYLTALYALRDLG....DVQP..G................E
.................TVLVHAAAGGVGMAAVHLA.H.HF.G................A
.TVLATA-HPAKHHSLE.-QL.GVPTERRA...SSR...DLA.Y...ARTF....PT--.
......---..-.ADIVLNSL.TGE.H.............I....DA.SL.GL..LA.PG
GRFIEMGRTDIR.DVD......................................EV--R.
ASHPDR..T.YRAFDLGA--......DAGPDRIQ.-..ELLAELVD
>tr|Q1MX72|Q1MX72_9ACTO/1450-1683 Type I polyketide synthase OS=Streptomyces sp. NRRL 11266 GN=tmnAV PE=4 SV=1
................-RDVLITLGMYP.G..........-------E-A-LL.ASEGAG
VVTEVG.......A...............DV..........G.NVA.VGDRVMG.M....
..F......pNGVGAQT.VTDHR.......MVTAIP.E........RW.S..........
.........FTDAAGI.PVAYLTAYYGLKDLG....GLEA..G................E
.................SLLLHAATGGVGSAALQLA.R.HW.G................A
.EVYATA-SPGKHHLLY.-AQ.GLDQNHIA...SSR...SLD.F...EEHI....RTHA.
......PDQ..G.VDVVLNAL.AHE.F.............T....DA.SL.RL..LR.PG
GRFLEMGKTDIR.DPQ......................................AV--E.
AEH-QV..R.YQNFDLI---......EAGPDRIQ.-..EMLVHLAE
>tr|Q1MX72|Q1MX72_9ACTO/3516-3749 Type I polyketide synthase OS=Streptomyces sp. NRRL 11266 GN=tmnAV PE=4 SV=1
................-RDTLIALGMYP.G..........-------D-A-PL.GSEGAG
VVTEIG.......A...............DV..........T.NVA.VGDRVMG.L....
..M......pEGAGSRA.ITDHR.......LLTPVP.A........EW.S..........
.........STQAAGT.PVAFLTAYYALKDLG....RLEA..G................E
.................SLLLHAATGGVGSAALQLA.R.HW.G................A
.EVYATA-SPGKHHLLY.-AQ.GLDDAHIA...SSR...SLD.F...EEHF....RTHG.
......PDQ..G.VDVVLNAL.AHE.F.............T....DA.SL.RL..MR.PG
GRFIEMGKTDIR.DPQ......................................AV--E.
AEH-GA..L.YRNFDLI---......EAGPDRIR.-..QILAHLTE
>tr|Q1MX73|Q1MX73_9ACTO/1455-1688 Type I polyketide synthase OS=Streptomyces sp. NRRL 11266 GN=tmnAIV PE=4 SV=1
................-RDTLIALGMYP.G..........-------D-A-PL.GSEGAG
IVTGVA.......D...............DV..........T.GFA.VGDRVMG.V....
..M......iDGAGSHA.VTDHR.......LLTTVP.E........QW.G..........
.........STQAAGI.PVAFLTAYYALKDLG....RLEA..G................E
.................SLLLHAATGGVGSAALQLA.R.HF.G................A
.DVYATA-SPGKHHLLR.-AQ.GLDDAHIA...SSR...SLD.F...EDHF....RTHG.
......PDQ..G.VDVVLNAL.AHE.F.............T....DA.SL.RL..AR.PG
GRFIEMGKTDVR.DAD......................................TV--Q.
TEH-QV..Q.YRNFDLI---......EAGPDRIQ.-..QILAHLTE
>tr|Q1MX81|Q1MX81_9ACTO/4158-4382 Type I polyketide synthase OS=Streptomyces sp. NRRL 11266 GN=tmnA1 PE=4 SV=1
..............ht------------.-..........P--------L-IM.GSEGAG
VVTEVG.......P...............GV..........T.DLV.PGDRVMG.L....
..L......pHSFGPLA.VADRR.......MLAPMP.A........GW.T..........
.........FAQPRPV.PVVFLTAYYGLRDLG....RLEK..G................D
.................SVLVHAATGGVGMAAVQLA.R.HW.G................A
.EVYATA-SPPKQELLR.-EL.GLPEERIA...SSR...DLD.F...AERF....RRAS.
......GGA..G.MDVVLNSL.ARE.F.............V....DA.SL.EL..LG.ES
GRFVEMGKTDIR.DAA......................................GV--T.
ERHPGV..A.YRAFDLM---......EAGPDRIR.-..EMLAEIVA
>tr|Q1WEK6|Q1WEK6_9ACTO/1097-1324 Polyketide synthase OS=Streptomyces sp. NRRL 30748 GN=merD PE=4 SV=1
................-RDVVVALGMIP.G..........-------Q-D-VI.GSEGAG
VVLDIG.......P...............GV..........S.GLA.PGDRVMG.L....
..F......sGAFGPVA.VTDHR.......LLARLP.E........GW.S..........
.........FADAAAT.PVVFLTAMYGLMDLA....GLRP..G................E
.................SVLLHSAAGGVGMAATQVA.R.WL.G................A
.EVYATA-SPGKWDALR.-AG.GVADDRIA...SSR...SLE.F...ADRF....GR--.
......---..-.VDVVLNSL.AGE.Y.............V....DA.SL.GL..LA.DG
GRFLEMGKTDIR.DGE......................................RV--A.
AEH-GV..R.YQAFDLM---......DAGPDRVG.-..ELLRLLVS
>tr|Q1WEK8|Q1WEK8_9ACTO/4669-4902 Polyketide synthase OS=Streptomyces sp. NRRL 30748 GN=merB PE=4 SV=1
................-RDVLLALGMYP.D..........-------KAG-LL.GSEAAG
TVLEIG.......S...............GV..........V.GVA.PGDRVMG.L....
..F......sGAFAPVA.ITDHR.......LVAPIP.E........GW.S..........
.........FPQAAAT.PIAFLTAMYALIDLA....EVRS..G................E
.................SVLVHAAAGGVGMAAVQVA.R.WL.G................A
.EVFATA-SPAKWDAVR.-AC.GVAPRRIA...SSR...SPE.F...ADRF....RSDA.
......PD-..G.VDVVLNSL.TGE.L.............L....NA.SL.GL..LR.PG
GRLIEMGRTELR.DAQ......................................EV---.
MARHGV..S.YRAFELL---......DAGPDRIG.-..RLLTELLA
>tr|Q27W59|Q27W59_STRVO/1481-1713 NIGAVIII OS=Streptomyces violaceoniger PE=4 SV=1
................-HDVVVALGMVE.D..........P--------R-PL.GGDGAG
VVVEVG.......P...............GT..........E.GFA.VGDRVMG.L....
..F......nGT-GPLV.VTDVR.......MITRIP.V........GW.S..........
.........YAQAATT.PSAFLTAYYGLADLA....GLRA..G................E
.................KLLLHAATGGVGLAAVQLA.R.HW.Q................A
.EVYATA-GPTKWHALR.-ER.GFDDRHIA...SSR...TLD.F...EERF....RAAA.
......GS-..-.VDVVLNSL.AGD.F.............V....DA.SL.RL..LG.PG
GRFIDMGRTDIR.DAE......................................QV--A.
VRCPGV..A.YRAFDLVG--......GAGPDRIQ.-..QMLAELSA
>tr|Q27W69|Q27W69_STRVO/3320-3555 NigAV OS=Streptomyces violaceoniger PE=4 SV=1
................-RDVLVGLGMVP.G..........-------Q-T-GL.GGEGAG
VVVDIG.......P...............EV..........T.HVS.MGDRVMG.V....
..L......dQSFGPLA.VTDAR.......LLAPIP.D........GW.S..........
.........FRRAAAV.PVACLTAWYGLTDLA....GLRP..G................E
.................SVLIHAATGGVGTAAVRIA.R.HL.G................A
.EVYATA-SPGKHGVLE.-AM.GVDAAHRA...SSR...DLA.F...EGAI....REAT.
......GGR..G.VDVVLNSL.AGP.F.............V....DA.SL.RL..LR.EG
GRLLEMGKTDIR.DPE......................................LI--A.
AEHPGV..T.YRVYDLIT--......DAGPDRIG.-..EMLCELGE
>tr|Q27W71|Q27W71_STRVO/3322-3557 NigAIV OS=Streptomyces violaceoniger PE=4 SV=1
................-RDALISLGMVP.G..........-------Q-T-GL.GGEGAG
VVLDIG.......P...............EV..........T.GLA.VGDRVMG.V....
..F......dRAFGPIA.VTDAR.......MVAPIP.A........GW.T..........
.........DAQAASV.PVAFLTAWYGLVELG....GLQA..G................E
.................SLLIHAATGGVGMAAVSIA.R.HL.G................A
.EVYATA-SPGKHTVLE.-EM.GIDEAHRA...SSR...DLD.F...EEVF....RGAT.
......GGR..G.VDVVLNSL.AGP.F.............V....DA.SL.RL..LA.ES
GRLMEMGKTDLR.DPE......................................RV--A.
EAHPGV..T.YQVYDLIT--......DAGPERIG.-..RMLGELGE
>tr|Q27W72|Q27W72_STRVO/3353-3589 NigAIII OS=Streptomyces violaceoniger PE=4 SV=1
................-RDALIAVGMYP.G..........-------G-G-VFrGSEGAG
VVVDIG.......P...............EV..........A.GLA.VGDRVMG.L....
..F......eGAFGPWA.VADAR.......MVVPIP.D........GW.S..........
.........FRQAAAV.PVVFLTAWYGLVDLA....GLRD..G................E
.................SVLIHAATGGVGMAAVQIA.R.HL.G................A
.EVYATA-SPGKHTVLE.-EM.GIGQAHRA...SSR...DLD.F...EEAF....REAT.
......GGR..G.VDVVLNSL.AGP.F.............V....DA.SL.RL..LA.DG
GRLSEMGKTDIR.DPE......................................RL--A.
AAHPGI..R.YRAFDLVP--......DAGPDRIG.-..EMLCELGE
>tr|Q27W73|Q27W73_STRVO/1500-1736 NigAII OS=Streptomyces violaceoniger PE=4 SV=1
................-RDALIVLGMYP.G..........-------D-A-AFgGSEGAG
VVREVG.......P...............GV..........T.GLA.VGDRVMG.L....
..F......eGAFGPRA.VADAR.......TVVPIP.D........GW.T..........
.........FRQAAAA.PVVFLTAWYGLVELG....GLQA..G................E
.................RVLIHAATGGVGTAAVRIA.R.HL.G................A
.EVYATA-SPGKHGVLE.-AM.GVDAAHRA...SSR...DLA.F...EEVF....REAT.
......GGR..G.VDVVLNSL.AGP.F.............V....DA.SL.RL..LR.EG
GRLLEMGKTDIR.DPE......................................LV--A.
AEHPGV..I.YRVYDLIA--......DAGSDRIG.-..EMLRGLGE
>tr|Q2Q3Z3|Q2Q3Z3_9BACT/1901-2135 Putative polyketide synthase OS=uncultured bacterium 2063G PE=4 SV=1
................-WDVFRSLGFIE.E..........---------G-LL.GREMCG
HILEVG.......S...............DV..........S.SVS.VGDHIVG.L....
..G......fGAFGPQM.ITHEE.......LVAPAP.P........DF.S..........
.........VSGLATV.PSAFVSAALSF-ELS....GLEA..G................E
.................RVLVHAGAGGVGLAAIQLV.Q.AA.G................A
.EVFATA-SAPKQAYLR.-SL.GV--EHVF...DSR...TTD.F...GEEI....LEAT.
......GGE..G.VDVVLNSL.TSEgF.............I....DA.SL.AC..LR.EG
GRFVEMARRDIL.TEE......................................EM--G.
AVRPDV..G.YWILELDVLK......KTDPAWVG.-..RVLRGLMA
>tr|Q3S863|Q3S863_9ACTO/3262-3496 Modular polyketide synthase OS=Streptomyces neyagawaensis PE=4 SV=1
................-RDIAVCLGLAP.D..........-------Q-R-IL.GSEGAG
TVLETG.......P...............GV..........T.DLA.PGDRVFG.V....
..F......gGAFGPVA.VADRR.......TLAPIP.P........GW.S..........
.........YARAATV.PIAFLTAHYGLFDLG....GLKA..G................E
.................TVVVHSAAGGVGMAAVQLA.R.HA.G................A
.EVYGTA-SPGKWDVLR.-GL.GLDDAHIA...SSR...TLD.F...ADRF....LDAT.
......GGR..G.ADVVLDCL.ARE.F.............V....DA.SL.RL..LP.RG
GRFLEMGKTDIR.DAD......................................TV--A.
AAHPGV..H.YRAYDLA---......EAGPERIA.-..RTLDLILD
>tr|Q49BD9|Q49BD9_STRHY/1464-1693 HbmAIII OS=Streptomyces hygroscopicus GN=hbmAIII PE=4 SV=1
................-RDVLVALGMYP.G..........-------R-S-VI.GTEGSG
VVTEVG.......P...............GV..........A.ELA.VGDRVMG.L....
..F......sGSFGPLA.TADAH.......TVIRMP.D........GW.S..........
.........FGTAAGV.PVAYLTALYALQDLG....SVQP..G................E
.................TVLVHAAAGGVGMAAVQLA.Q.HF.G................A
.TVLGTA-HPSKHHALH.-RL.GVPAERLA...SSR...DLG.Y...AAAF....PT--.
......---..-.ADVVLNSL.TGE.H.............I....DA.SL.GL..LN.PG
GRFLEMGKTDLR.EPG......................................EV--G.
ARHPEV..T.YRAFDLGG--......EAPAERVR.-..ELLHQLVE
>tr|Q49BE1|Q49BE1_STRHY/2508-2737 HbmAI OS=Streptomyces hygroscopicus GN=hbmAI PE=4 SV=1
................-RDVLVALGGVA.G..........-------Q-E-GL.GGEGAG
VVTEVG.......P...............GV..........E.GLA.VGDRVMG.L....
..F......pRSFGPLA.TADAR.......TVAPIP.E........GW.S..........
.........YATAAGV.PVAYLTALYGLRDLG....NVQP..G................E
.................TVLVHAAAGGVGMAAVQLA.R.HF.G................A
.LVYATA-HPSKHHVLT.-AL.GVPEGHLA...SSR...DLG.F...ASAF....PA--.
......---..-.LDVVLNSL.TGE.Y.............V....DA.SL.GL..LG.TG
GRFVEMGKNDIR.DPA......................................VV--A.
AAHPGV..G.YQAFDLGG--......DAGPDRIR.-..ELLTELVE
>tr|Q49BE1|Q49BE1_STRHY/4568-4795 HbmAI OS=Streptomyces hygroscopicus GN=hbmAI PE=4 SV=1
................-RDVLIALGMYE.A..........-----------EI.GTEGAG
VVTEVG.......P...............GV..........A.DLA.VGDRVMG.M....
..L......pGSFGPLV.VADRR.......TVVRMP.R........GW.S..........
.........FTAAAGV.PVAYLTALYALRDLG....DVQP..G................E
.................TVLVHAAAGGVGMAAVHLA.H.HF.G................A
.TVLATA-HPAKHHSLE.-QL.GVATERRA...SSR...DLA.Y...AHTF....PT--.
......---..-.TDIVLNSL.TGE.H.............I....DA.SL.RL..LN.PG
GRFIEMGRTDIR.DVD......................................EV--A.
ATHPDR..T.YRAFDLGA--......DAGPDRIQ.-..ELLVELVD
>tr|Q49HL1|Q49HL1_9BACT/1962-2197 SA1_PKSB OS=uncultured bacterial symbiont of Discodermia dissoluta PE=4 SV=1
................F-DVMAGLGIVG.G..........-------D-G-SI.GVEFCG
RLNSVG.......P...............DI..........A.GLS.PGDTVVG.F....
..G......lGTFASEV.VTLAE.......LVTPVP.R........GL.T..........
.........PAEAATL.PAAFVTAELAF-DSA....RLAA..G................D
.................RVLVHAGAGGVGQAAIQLA.R.AA.G................A
.EVYATA-SAPKQEYLR.-SQ.GV--AHVF...DSR...TTA.F...GQEI....LQAT.
......GGA..G.VSVVLNSL.TGPgF.............I....EA.SL.EC..LE.TG
GRFVELGKRDIW.SEE......................................AM--A.
AARPDV..V.YQVMELDRTT......AREPGRVG.-..AALRSVAD
>tr|Q49HL2|Q49HL2_9BACT/4175-4410 SA1_PKSA OS=uncultured bacterial symbiont of Discodermia dissoluta PE=4 SV=1
................-RDVLVAMGLVA.T..........-------D-A-PL.GGEMCG
RVVAVG.......A...............DV..........T.AVS.VGDRVAG.F....
..A......eGTFGPEV.VTQEE.......LVAPVP.A........RV.P..........
.........AAAAATV.PMTFVTAELAF-ELA....GLKS..G................D
.................RILVHAAAGGVGQAAIQLA.Q.AA.G................A
.TVYATA-SEPKWGHLQ.-SQ.GV--ERVF...DSR...GTA.F...AGQI....LEAT.
......GGA..G.VGLVLNSL.TGEgF.............I....EA.SL.EC..LE.SG
GRFVELSKRDIW.SAE......................................RM--A.
EARPDV..A.YHVLAVDRLT......AEEPARVG.-..AALRRLMG
>tr|Q49HL2|Q49HL2_9BACT/6314-6549 SA1_PKSA OS=uncultured bacterial symbiont of Discodermia dissoluta PE=4 SV=1
................-RDVLAAMGLVA.T..........-------D-A-PL.GGEMSG
RVVEVG.......A...............DV..........T.AVS.VGDRVAG.F....
..A......eGAFGPEV.VTRAE.......LVAPVP.A........EV.S..........
.........AAAAATV.PMTFVTAELAF-GLA....GLQA..G................D
.................RVLVHAAAGGVGQAAVQLA.L.EA.G................A
.TVYATA-SEPKWGHLQ.-SQ.GV--ERVF...DSR...GTV.F...ASQI....LEAT.
......GGA..G.VGVVLNSL.TGEgF.............I....EA.SL.EC..LE.RG
GRFVELSKRDIW.SAE......................................AM--A.
GARPDV..A.YHVLEVDRLA......ADEPARVG.-..AALRQLMG
>tr|Q4C7P2|Q4C7P2_CROWT/555-791 Zinc-containing alcohol dehydrogenase superfamily:Phosphopantetheine-binding OS=Crocosphaera watsonii GN=CwatDRAFT_5563 PE=4 SV
................-IDVLDGLGLLP.F..........-------ERE-WF.GVECVG
EVVRVG.......E...............GV..........N.ELK.KGDRVLA.L....
..A......pGSFSQYV.TITTQ.......LVSHCP.K........NL.T..........
.........IEEAATI.PANFLTAYYALHRLG....KIKK..G................D
.................RILIHSAAGGTGMAALQIA.Q.QV.G................A
.EVFATA-SPNKWEFLK.-SL.GV--KNVM...NSR...TLD.F...AAEI....LTIT.
......EGK..G.VDVVFNSL.SGE.F.............I....TK.SF.SV..LA.DE
GRFLEIGKRDIW.TRE......................................QV--H.
KVKPNA..S.YFAIDLLTIA......QQQPQLIQ.-..SMLTELKQ
>tr|Q4C7P4|Q4C7P4_CROWT/1854-2125 Beta-ketoacyl synthase:Acyl transferase region:Zinc-containing alcohol dehydrogenase superfamily:Phosphopantetheine-binding OS=
................-RDVLNALDLYP.G..........-------DAG-PL.GCECVG
EVISKG.......E...............DV..........E.LMN.IGQEVMA.I....
..A......sGSFRDYV.IVDAG.......MVTPKP.D........SL.T..........
.........IEEAATI.PVTFLTAYYTLHHLA....KIKK..G................D
.................RVLIHAAAGGVGQAAIQIA.Q.KV.G................A
.EVFATA-SVGKWNTLR.-QL.GV--SHIM...NSR...TLD.F...AEEI....LTIT.
......EDE..G.VDIVLNSL.SGE.F.............I....SK.SF.AI..LK.DN
GRFVEIGKSLKL.EGKyptqpsqeeipptplgkgsqlptqlsqegkaegldihsQL---.
--KPDA..A.YFQVDMFKVC......QEEPELVQ.-..SMLCHLRE
>tr|Q52V50|Q52V50_9ACTO/3270-3505 Polyketide synthase type I OS=Streptomyces aizunensis PE=4 SV=1
................-RDVLNALGMYP.G..........-------DPG-LM.GSEGAG
IVVETG.......P...............GV..........T.GLA.PGDRVMG.M....
..L......pGSFGPLA.VVDRR.......MIAPMP.E........GW.T..........
.........FAEAASV.PIVFMTAYYALHDLA....GLQG..G................E
.................SLLVHAAAGGVGMAAVQLA.R.HW.G................A
.DVYATA-SPAKWDTLR.-GL.GLGDDRIA...SSR...TLD.F...EETF....RTAT.
......GGR..G.VDVVLDSL.ARE.F.............V....DA.SL.RL..LP.RG
GRFVEMGKTDVR.SPQ......................................DV--A.
DAHPGV..S.YQAFDLT---......EAGLDRIQ.-..EMLTELLT
>tr|Q53840|Q53840_SORCE/3014-3249 Soraphen polyketide synthase B OS=Sorangium cellulosum GN=sorB PE=4 SV=2
................-RDVVDTLGMYP.G..........-------DAP-PL.GGEGAG
IVTEVG.......P...............GV..........S.RYT.VGDRVMG.V....
..F......gAAFGPTA.IADAR.......MICPIP.H........AW.S..........
.........FAQAASV.PIIYLTAYYGLVDLG....HLKP..N................Q
.................RVLIHAAAGGVGTAAVQLA.R.HL.G................A
.EVFATA-SPGKWSALR.-AL.GFDDAHLA...SSR...DLG.F...EQHF....LRST.
......HGR..G.MDVVLDCL.ARE.F.............V....DA.SL.RL..MP.SG
GRFIEMGKTDIR.EPD......................................AI--G.
LAYPGV..V.YRAFDVT---......EAGPDRIG.-..QMLAELLS
>tr|Q54296|Q54296_STRHY/4610-4844 Polyketide synthase OS=Streptomyces hygroscopicus GN=rapB PE=4 SV=1
................-RDVLIALGTYP.G..........-------E-A-VI.GAEAAG
VVLEVG.......P...............EV..........Q.DLA.PGDRVFG.L....
..V......gGGFGAVA.IADRR.......MLGVIP.D........GW.S..........
.........FTTAASV.PVVFATAYYGLVDLA....GLSA..G................E
.................SVLIHAAAGGVGMAATQIA.R.HL.G................A
.RIYATA-STGKQHVLR.-EA.GLEDARIG...DSR...TTG.F...REMV....LDTT.
......DSR..G.VDVVLNSL.SGD.F.............V....DA.SL.DL..LP.RG
GRFVEMGKTDIR.DPH......................................QV--T.
ADRPGT..S.YQAFDLM---......DAGPDRLR.-..EIIADLLA
>tr|Q54297|Q54297_STRHY/2649-2883 Polyketide synthase OS=Streptomyces hygroscopicus GN=rapA PE=4 SV=1
................-RDVVVALGMVD.D..........-------K-R-LA.GGEAAG
VVLEVG.......P...............EV..........Q.DLA.PGDRVFG.L....
..V......gGGFGRSA.IADRR.......MLGVIP.D........GW.S..........
.........FTTAASV.PVVFATAYYGLVDLA....GLSA..G................E
.................SVLIHAAAGGVGMAATQIA.R.HL.G................A
.RIYATA-STGKQHILR.-EA.GLEDTHIA...DSR...TLS.F...QETF....LNNT.
......HGQ..G.VDVVLNSL.SGD.F.............V....DA.SL.DL..LP.RG
GRFIEMGKTDIR.DPH......................................QV--T.
ADRPGT..T.YQAFDLM---......DAGPDRLR.-..EIITELLT
>tr|Q54297|Q54297_STRHY/6211-6445 Polyketide synthase OS=Streptomyces hygroscopicus GN=rapA PE=4 SV=1
................-RDVLIALGTYP.G..........-------E-A-VI.GAEAAG
VVLEVG.......P...............EA..........H.DLA.PGDRVFG.L....
..V......gGGFGAVA.IADRR.......MLAVIP.D........GW.S..........
.........FTTAASV.PVVFATAYYGLVDLG....GLSA..G................E
.................SVLIHAAAGGVGMAATQIA.R.HL.G................A
.QIYATA-SAGKQHILY.-EA.GLDGTRIA...DSR...TTG.F...REAF....LNTT.
......DGR..G.VDVVLNSL.SGD.F.............V....DA.SL.DL..LP.RG
GRFVEIGKTDIR.DPH......................................RI--T.
ADRPGT..T.YQACDLM---......DVGPDRLR.-..EIITEILS
>tr|Q54297|Q54297_STRHY/717-952 Polyketide synthase OS=Streptomyces hygroscopicus GN=rapA PE=4 SV=1
................-RDVLIALGTYP.G..........-------E-G-LM.GGEAAG
VVLEVG.......P...............EV..........H.DLT.PGDRVFG.L....
..V......gSAFGGVA.ITDRR.......LLGAIP.D........TW.S..........
.........FTTAASI.PIVFATAYYGLVDLS....GLSA..G................E
.................TVLIHATAGGVGMAATQSAcR.HL.G................P
.RIHATA-SAAKQHILR.-EA.GLEDTRIA...DSR...TLA.F...REAF....LNTT.
......DGQ..G.VDVVLNSL.SGD.F.............V....DA.SL.DL..LP.RG
GRFLEMGKTDIR.DAD......................................RI--T.
ADRPGT..T.YQAFDLL---......DAGPDRLR.-..EIIAELLE
>tr|Q54299|Q54299_STRHY/4558-4792 Polyketide synthase OS=Streptomyces hygroscopicus GN=rapC PE=4 SV=1
................-RDVVVALGMVN.D..........N--------R-PT.GGEAAG
VVLEVG.......P...............DV..........Q.DLA.PGDRVFG.V....
..V......gGSFGPAA.IADRR.......MLAVIP.D........GW.S..........
.........FTTAASV.PVVFATAYYGLVDLA....GLSE..G................E
.................SVLIHAAAGGVGMAATQIA.R.HL.G................A
.RIYATA-STGKQHILR.-EA.GLEDTHIA...DSR...TLS.F...QETF....LNNT.
......HGQ..G.VDVVLNSL.SGD.F.............V....DA.SL.DL..LP.RG
GRFVEMGKTDIR.DPH......................................QV--T.
ADRPGT..T.YQAFDLM---......DAGPDRLR.-..EIITELLT
>tr|Q5EGQ8|Q5EGQ8_RHIFR/1801-2047 RkpA OS=Rhizobium fredii GN=rkpA PE=4 SV=1
................-RDVMWAMGLLP.E.........eALEDGFAG-A-TI.GMELSG
HVVEVG.......E...............GV..........D.DLA.VGDAVMA.I....
..A......sAAFSTHA.VVSRA.......GVAKLP.Q........TI.S..........
.........PVAAATL.PVAFLTAYYAMVELG....RIRS..G................E
.................TILIHGAAGGVGLAALQVA.K.LK.G................A
.KVIATAGTREKRRFLT.-ML.GA--DHVF...DSR...SLG.F...VNDV....RAVT.
......GGE..G.VDLVLNSL.FAE.A.............M....EQ.SL.AL..VK.PF
GRFLELGKRDYY.ADS......................................KIGLR.
PFRRNV..S.YFGIDADQLL......VNQPELTK.-..RIFMEIGE
>tr|Q5SFB2|Q5SFB2_STRBI/3040-3274 Polyketide synthase subunit OS=Streptomyces bikiniensis GN=chmGIII PE=4 SV=1
................-RDTLIALGMYP.G..........-------E-G-VM.GAEGAG
VITEVG.......P...............DV..........V.SLA.VGDRVLG.M....
..W......tDGFGPYV.VADHR.......MVAPMP.R........DW.S..........
.........YAEAASV.PAVFLSAYYGLRHLA....GLRA..G................Q
.................SVLVHAAAGGVGMAAVQLA.R.HF.G................A
.EVFGTA-GTAKWDALR.-AQ.GLDDRHIA...GSR...TLD.F...ADRF....LDAT.
......EGR..G.VDVVLNSL.AGD.F.............V....DA.SL.RL..LP.RG
GRFVELGKADVR.DAA......................................QV--A.
ADRPGT..V.YRAFELM---......EAGPELIG.-..RMLNELLE
>tr|Q5UNP5|Q5UNP5_SACER/2864-3093 EryAII OS=Saccharopolyspora erythraea GN=eryAII PE=4 SV=1
................-RDVLLALGMYP.Q..........-------K-A-DM.GTEAAG
VVTAVG.......P...............DV..........D.AFA.PGDRVLG.L....
..F......qGAFAPIA.VTDHR.......LLARVP.D........GW.S..........
.........DADAAAV.PIAYTTAHYALHDLA....GLRA..G................Q
.................SVLIHAAAGGVGMAAVALA.R.RA.G................A
.EVLATA-GPAKHGTLR.-AL.GLDDEHIA...SSR...ETG.F...ARKF....RERT.
......GGR..G.VDVVLNSL.TGE.L.............L....DE.SA.DL..LA.ED
GVFVEMGKTDLR.DAG......................................DF---.
----RG..R.YAPFDLG---......EAGDDRLG.-..EILREVVG
>tr|Q5VKR4|Q5VKR4_SACER/1390-1624 Type I PKS OS=Saccharopolyspora erythraea GN=pkeAIII PE=4 SV=1
................-RDVLIGLGMYP.G..........-------E-V-QL.GGEGAG
VVTEVA.......P...............DV..........T.GLA.PGDRVTG.L....
..F......gGSFGPVA.IADHR.......TVARIP.R........DW.S..........
.........YEQAAAV.PIAYLTAYLGLVELG....ALRA..G................E
.................SVLVHSAAGGVGTAAVQLA.R.HL.G................A
.HVFGTA-SPGKWDAVR.-AQ.GVAEENLA...SSR...TLD.F...ERHF....LAAT.
......GGR..G.VDVVLNSL.AGE.H.............V....DA.SL.RL..LP.RG
GRFLEMGKTDIR.GAD......................................EV--A.
AAHPGV..A.YEAFDLM---......RVPPERVR.-..VMLAEVLE
>tr|Q5Y9G5|Q5Y9G5_9ACTO/2849-3078 Polyketide synthase modules 3 and 4 OS=Aeromicrobium erythreum GN=eryAII PE=4 SV=2
................-RDVMLALQVYP.D..........A--------A-LM.GTEAAG
VVEAVG.......E...............GV..........T.SVE.VGDRVLG.L....
..F......aGAYAERA.VTDAR.......LVAPLP.P........GW.S..........
.........FAEGAAV.PIAFTTAYYALHDLA....GVQR..G................Q
.................TVLVHAAAGGVGMAAVSLA.L.HA.G................A
.DVLATA-SPAKHDAVQ.-AR.GLPADQVR...SSR...TSG.F...AEAF....LGHT.
......RGR..G.VDVVLNSL.TGP.L.............L....DE.TI.RL..VA.PD
GVVVELGKADLR.DPA......................................DV---.
----AA..R.YLPFDLG---......EVGPDRLG.-..EILRTVVD
>tr|Q5ZPA6|Q5ZPA6_9DELT/2062-2306 TubF protein OS=Angiococcus disciformis GN=tubF PE=4 SV=1
................-KDALLALGALP.V..........ELANGAPL---AL.GVECAG
IISAVG.......P...............GV..........R.GLR.VGEAVVA.A....
..A......aGAFASHV.RVPQE.......QVFPKP.A........GL.S..........
.........FEQAAMV.PVTLFTAWYALEELA....RLRA..G................E
.................HVLIHAAATGVGLAGVKLA.L.RR.G................A
.TVYATAGSEPKRELLR.-SL.GV--TLAM...DSR...APG.F...DDQL....LQHT.
......QGR..G.VDVVLNSL.SGE.F.............L....SR.SL.GV..LA.RH
GRFVELGVRDML.SGG......................................TLPLA.
PFERGL..T.FLAAQIDPGM......KGYRELMG.-..EALRQIER
>tr|Q5ZPA8|Q5ZPA8_9DELT/1712-1950 TubD protein OS=Angiococcus disciformis GN=tubD PE=4 SV=1
...............l--DVLGALGMMP.A..........---LEAEE-S-VL.GRECSG
RIAAVG.......E...............GV..........S.GLR.VGDEVLA.V....
..A......pGCFRSYV.LVDES.......QVVRRP.A........SL.G..........
.........LAEGAAQ.MVPFATAYFALHTVG....RLRR..G................E
.................RILIHAAAGGLGLAAVQLA.S.RT.G................A
.EILATAGSEQKREYLR.-SL.GI--AHVL...DSR...STS.F...VSEV....RERT.
......GGR..G.VDVVLNSL.AGE.L.............L....LA.GL.SV..LA.PH
GRFLELGKRDLY.ADQ......................................QVGLR.
TLARGQ..T.FAAIDFG---......PHHPD-FR.-..AVLEEVAT
>tr|Q68BG4|Q68BG4_STRHA/4831-5067 Type I polyketide synthase OS=Streptomyces halstedii GN=hlsB PE=4 SV=1
................-RDVLIGLGVYP.G..........-------E-A-LL.GSEGAG
VVVGVG.......E...............GV..........V.NVG.VGDRVMG.L....
..F......lGGFGPEV.VVDAR.......MVVRLP.V........GW.S..........
.........FVEGATV.PVVFLTAWYGLVDLA....GVRA..G................E
.................RLLVHAAAGGVGMAAVQLA.R.HW.G................V
.EVFGTA-SEGKWEVLR.-GL.GLDDAHIA...SSR...DLG.F...VEKF....GRGSs
.....gNGG..G.VDVVLNSL.VGE.F.............V....DG.SL.GL..LG.EG
GRFVEMGKLDVR.DAG......................................VV--G.
ELWSGV..W.YRNFDLV---......EAGLDRIQ.-..EMLCELVG
>tr|Q6DNE2|Q6DNE2_9CYAN/1526-1774 CurK OS=Lyngbya majuscula GN=curK PE=4 SV=1
................-RDVLNALGLLK.Dyy.....aehFNITSAEQ-L-TF.GFECAG
KISAVG.......E...............QV..........S.QWQ.VGDEVIG.L....
..Ll.....hDGLSSFI.TTSVE.......YVVAKP.K........QM.S..........
.........FSEAATL.PLTFLTAQYGLQHLA....KIQP..G................E
.................RVLIHAAAGGVGQAAVQIA.Q.VA.G................A
.EIFATA-SPSKWEFLQ.-SL.GI--KHIM...NSR...TLD.F...AEEI....MKRT.
......AGE..G.VDVVLNSL.NGE.Y.............I....PQ.SL.AV..LT.PK
GRFVEIGKIGIW.EKE......................................QV--K.
EKRPDV..S.YFPFDLQEAV......QQQPGLIG.-..QLSEELTQ
>tr|Q6DNE5|Q6DNE5_9CYAN/1500-1746 CurH OS=Lyngbya majuscula GN=curH PE=4 SV=1
................-RDVLTALGMMQ.Ey.......tqHLFDSAEQ-V-VF.GGECAG
VVVAVG.......S...............DV..........E.HLQ.VGDEVVLaL....
..A......iGCLAHYM.TIPAD.......LALPKP.Q........HL.S..........
.........FEAAATL.PTAFITAHYGLNYLA....NLQP..G................E
.................RVLIHSAAGGVGQAAVQLV.Q.NR.G................A
.EVFATA-SPPKWKFLQ.-QQ.GV--EQIM...NSR...TLE.F...AEQV....QAAT.
......EDM..G.VDVVLNSF.NEE.Y.............I....PQ.SF.QA..LA.HG
GRFIEIGKINIW.SQS......................................KA--Q.
EYRPDV..K.YEVFDLVEMV......REQPELVA.-..QLWSELGT
>tr|Q6DNE7|Q6DNE7_9CYAN/319-570 CurF OS=Lyngbya majuscula GN=curF PE=1 SV=1
................-REVLNVLGIFQ.Eyik...kryrSGIISAEN-L-TF.GVEGVG
TVVAVG.......S...............DV..........S.QWK.VGDEVIL.A....
..Yp.....gNAFSSFV.ICSPD.......DLLAKP.S........DL.S..........
.........MVEAATI.FMSFFTAYYGLHNLA....KVQP..G................E
.................RVLIHAASGGAGQAAVQLA.Q.FF.G................S
.EVFATT-SPHKISVLR.-EQ.GI--KHVM...NSR...TTE.F...ASEV....RELT.
......QGN..G.VDVIFNSLtHGE.Y.............I....PK.NI.DI..LA.PG
GRYIEIGRLNIW.SHE......................................QV--S.
QRRPDV..K.YFPFDMSDEF......VRDKQFHA.-..KLWDDLAL
>tr|Q6E7J8|Q6E7J8_9CYAN/1533-1780 JamL OS=Lyngbya majuscula PE=4 SV=1
................-RDVLNALGLLK.Eyy.....aqhLGITSVEQ-L-TL.GLECVG
VITSVG.......E...............TV..........S.HWQ.IGDEVMA.F....
..V......pNGFSSFV.TTAAE.......FVMAKP.K........QM.S..........
.........FPEAATL.PLTFFTAYYGLQHLA....KIQP..G................E
.................RVLIHAAAGGVGQAAVQIA.L.QA.G................A
.EVFATA-SPPKWDFLK.-SL.GV--QQIM...NSR...TLD.F...ASEI....MHLT.
......QGG..G.VDIVFNSL.NGE.F.............I....DK.SF.AV..LA.TQ
GRFVEIGKIGIW.TPE......................................QV--K.
QKRPDV..D.YFPFDIGEVM......TQQPNLIA.-..KISEELTQ
>tr|Q6E7K0|Q6E7K0_9CYAN/2599-2847 JamJ OS=Lyngbya majuscula PE=3 SV=1
...............l--DVVSALGLVP.Eqv.....dgmSQKHLVEM-D-SF.GAECAG
EVVAVG.......S...............EV..........T.GFH.IGDTVMA.M....
..A......hGSFSQYV.TVDAT.......YVVIKP.E........NL.S..........
.........FEEAASI.PANFLTAYYALHHVA....KIQA..G................D
.................RILIHAGAGGTGMAAVQIA.Q.QA.G................A
.EVLATA-SPPKWEALR.-NL.GV--KHIM...NSR...TLE.F...ADQV....MEIT.
......QGQ..G.VDVVLNSLtSGE.F.............I....SK.GL.SV..VS.SG
GRFVEISKRGVW.DSS......................................QV--A.
ALRPDV..S.YFVVDLVKES......IEQPGLIN.-..SMLQGLKD
>tr|Q6E7K0|Q6E7K0_9CYAN/304-553 JamJ OS=Lyngbya majuscula PE=3 SV=1
................-RDILNALGMLQ.Ehn.....qtkLGITSVDH-L-TF.GFEAVG
VIVGVG.......L...............GV..........S.QWQ.IGDEVMV.I....
..Gc.....hDAFSSFI.ICSPN.......NLVAKP.A........NL.K..........
.........LIEAATI.PIPFFTAYHGLYNLA....KIQS..G................E
.................RVLIHAASGGTGQAAIQLA.Q.FW.G................A
.EVFATT-SPQKMAVLR.-EQ.GI--KHVM...NSR...TTE.F...ANEI....RELT.
......QGK..G.VDVIFNSLtHGE.Y.............I....QK.NL.DV..LA.LE
GRYIEISKRKIW.SHS......................................QV--A.
QKRSDI..K.YFPFDLLEEF......NRDNQLYY.-..QIWKKLIQ
>tr|Q6GVP0|Q6GVP0_MYCAV/1393-1626 Possible polyketide synthase OS=Mycobacterium avium GN=pks7 PE=4 SV=1
................-RDVLVALGMYP.G..........-------G-G-RL.GAEGAG
VVVEVG.......P...............AV..........T.GLA.VGDPVMG.L....
..L.......GVVGSEA.VVDQR.......LLTAVP.P........GL.S..........
.........LVAAAGV.PVVFLTALYGLSVLS....GLRP..G................E
.................RVLVHTATGGVGMAAVQLA.R.HY.G................A
.EVFATA-SRGKWDTLR.-AM.GFDDDHIG...DSR...SPD.F...EQKF....LAAT.
......GGA..G.VDVVLNSL.AGE.F.............T....DA.SL.RL..LA.PG
GRFIEMGKTDVR.DPD......................................VV--A.
QRYRGA..R.YRAFDLM---......EAGPDRTA.-..AMLAEIVG
>tr|Q6IZA0|Q6IZA0_9MYCO/3-210 Putative mycolactone polyketide synthase A (Fragment) OS=Mycobacterium liflandii GN=mlsA PE=4 SV=1
................-----------P.D..........-----------VY.G-----
------.......-...............--..........-.-FA.VGDAVTG.M....
..Tv.....sGAFAPST.VADHR.......MVMTIP.A........RW.S..........
.........FPQAASI.PVVFLTAYIALAEIS....GLSR..G................Q
.................RVLIHAGTGGVGMAAIQLA.H.HL.G................A
.EVFATA-SAAKWSTLE.-AL.GVPRDHIA...SSR...TLD.F...SNAF....LDAT.
......NGA..G.VDVVLNCL.SGE.F.............V....EA.SL.AL..LP.RG
GHFVEIGKTDIR.DTE......................................VI--A.
ATHPGV..I.YCALDLL---......SVSPDHIQ.-..RTLAQLSP
>tr|Q6JHN6|Q6JHN6_9PSEU/3124-3352 ObsC OS=Saccharopolyspora spinosa PE=4 SV=1
................-RDVLTVLGMYP.G..........-------D-NRLV.GLEGAG
VVLEVG.......P...............GV..........T.GFV.PGDRVFG.I....
..F......eGGLGSLV.VSDQR.......LLVKVP.A........GW.S..........
.........FEDAATV.PVVFMTAYYGLKDLA....GLRP..G................E
.................SVLVHAGAGGVGMAAIQLA.R.WW.G................A
.EVFATA-SPSKWDSLR.-EL.GVPDDHIA...SSR...TVE.F...EQRF....GEVT.
......GGR..G.VDVVLNSL.AGE.F.............V....DA.SL.RL..LA.PG
GRFLEMGKTDVR.AVS......................................DV--A.
------..-.YRAFDLF---......EAGLDRMQ.-..AMLADLVE
>tr|Q6TKG4|Q6TKG4_9ACTO/669-904 Polyketide synthase module 2 (Fragment) OS=Streptomyces griseochromogenes PE=4 SV=1
................-RDVLIALGVVP.G..........-------R-T-AL.GSEGAG
IVLEVG.......A...............EV..........R.DLA.PGDRVMG.T....
..F......pAAFGPVA.VAERA.......TLARIP.D........GW.S..........
.........FAQAASV.PVAFATAYHGLVDLA....RLRP..G................E
.................SVLIHAAAGGVGMAAVQLA.R.HL.G................A
.EVYATA-SPGKWHILR.-AQ.GIDDGHLA...SSR...TLE.F...EQRF....AATR.
......GGR..G.IDVVLNCL.AHE.F.............V....DA.SL.RL..VArDG
GRFLEMGKSDIR.DPR......................................RV--A.
LDHPGV..L.YRAYDLM---......EAGPERVG.-..QILHTVLE
>tr|Q6W5P7|Q6W5P7_9ACTO/3462-3693 FscE OS=Streptomyces sp. FR-008 GN=fscE PE=4 SV=1
................-RDVLNALGMYP.G..........-------EAG-LL.GAEAAG
FVTAVG.......P...............EV..........T.GLS.VGDRVMG.M....
..V......pGGLATET.LIDER.......FLTRVP.E........EW.S..........
.........DEDAASV.PLVFLTAYYALTELA....GLSA..G................E
.................RVLIHAGAGGVGMAAIQLA.R.HM.G................A
.EVFATA-SEPKWETLR.-GL.GLDDAHIA...SSR...DLG.F...EEKF....REET.
......GGA..G.MDVVLNAL.AGD.F.............V....DA.SL.RI..TA.SG
GRFLEMGKTDIR.DPH......................................AV--G.
----DV..R.YRAFDLG---......EAGPDRTG.-..EMLSELLG
>tr|Q6W5P7|Q6W5P7_9ACTO/7051-7282 FscE OS=Streptomyces sp. FR-008 GN=fscE PE=4 SV=1
................-RDVLNALGMYP.G..........-------ESG-PM.GTEAAG
VVTAVG.......E...............AV..........T.GLA.PGDRVLG.T....
..V......pGGFGPVV.VADQH.......YVTQVP.E........GW.T..........
.........MRDAASV.PLVFLTALYAFRDLA....SVQA..G................E
.................RVLIHAGAGGVGMAAIQLA.R.HV.G................A
.EVFATA-SEPKWETLR.-SL.GLDDAHIA...SSR...DLG.F...EEKF....REVT.
......GGA..G.MDVVLNAL.AGD.F.............V....DA.SL.RI..TA.PG
GRFLEMGKTDIR.DPQ......................................TT--G.
----EV..R.YQAFDLG---......EAGPERNK.-..ALLGELLD
>tr|Q6W5P7|Q6W5P7_9ACTO/1418-1649 FscE OS=Streptomyces sp. FR-008 GN=fscE PE=4 SV=1
................-RDVLNALGMYP.G..........-------EAG-LL.GSEAVG
LVTAVG.......P...............DV..........T.GIA.VGDRVTG.M....
..I......pGGLADTV.LVDER.......YVTRVP.E........EW.S..........
.........DEDAASV.PLVFLTALYAFRDLA....SVQA..G................E
.................RVLIHAGAGGVGMAAIQLA.R.HM.G................A
.EVFATA-SEPKWETLR.-GL.GLDDAHIA...SSR...DLG.F...EEKF....REVT.
......GGA..G.MDVVLNAL.AGD.F.............V....DA.SL.RI..TA.PG
GRFLEMGKTDIR.DPQ......................................TT--G.
----EV..R.YRAFDLG---......EAAPERIG.-..EMLTELLG
>tr|Q6W5P9|Q6W5P9_9ACTO/3041-3277 FscB OS=Streptomyces sp. FR-008 GN=fscB PE=4 SV=1
................-RDVLNTLGMYP.G..........-------PAV-LL.GAEAAG
VVTAVG.......E...............GV..........T.GFA.PGDRVMG.L....
..V......sGGFAPRA.VADAR.......MLAPVP.D........GW.T..........
.........WAQAASV.PVAFLTAYYGLRDLA....HLDA..G................E
.................SVLVHAAAGGVGMAAAQLA.R.HW.G................A
.EVYGTA-GDHKRTLLR.-AD.GWDDAHLA...SSR...TLA.F...EDRF....RTTS.
......GGR..G.VDVVLNSL.AGD.Y.............I....DA.SL.RL..LA.PG
GRLVDMGKTDVR.DPG......................................QV--L.
RDHPAA..AlYQAYELR---......EAGEDRIQ.-..EMFRDLSE
>tr|Q6WG27|Q6WG27_MYCUL/980-1214 Type I polyketide synthase extender module (Fragment) OS=Mycobacterium ulcerans PE=4 SV=1
................-HDVVVALGLIP.D..........---------D-GF.GGEAAG
VISEIG.......P...............DV..........Y.GFA.VGDAVTG.M....
..Tv.....sGAFAPST.VADHR.......MVMTIP.A........RW.S..........
.........FPQAASI.PVVFLTAYIALAEIS....GLSR..G................Q
.................RVLIHAGTGGVGMAAIQLA.H.HL.G................A
.EVFATA-SAAKWSTLE.-AL.GVPRDHIA...SSR...TLD.F...SNAF....LDAT.
......NGA..G.VDVVLNCL.SGE.F.............V....EA.SL.AL..LP.RG
GHFVEIGKTDIR.DTE......................................VI--A.
ATHPGV..I.YRALDLL---......SVSPDHIQ.-..RTLAQLSP
>tr|Q70HZ8|Q70HZ8_9ACTO/1442-1676 Borrelidin polyketide synthase, type I OS=Streptomyces parvulus GN=borA5 PE=4 SV=1
................-HDVVAALGMVE.D..........-------D-L-TL.GREAAG
VVVEVG.......D...............AV..........P.DLT.PGDHVMG.I....
..L......sSGFGPLA.VTDHR.......YLARMP.E........GW.T..........
.........FAQAASV.PAAFLTAYYGLCDLG....GIRA..G................D
.................RVLIHAAAGGVGMAAVQIA.R.HL.G................A
.EVFGTA-SPRKWGALR.-AL.GLDDAHLS...SSR...TLD.F...EQEF....LDAT.
......DGR..G.VDLVLNSL.ARE.F.............V....DA.SL.RL..MP.GG
GRFVDMGKTDIR.RPE......................................QV--A.
EDHGGV..A.YQAFDLV---......EAGPQRTG.-..EMLAEIVR
>tr|Q70KH5|Q70KH5_9ACTO/1447-1681 Polyketide synthase type I OS=Streptomyces thioluteus GN=aurB PE=4 SV=1
................-RDVVMALGMVD.D..........-------R-R-AL.GGEIAG
IVTEAG.......P...............GV..........T.GFA.PGDRVFG.L....
..A......dGCIGPVA.VVDHR.......LIARIP.E........GW.S..........
.........FPQAASV.PVTFLTAYYGLVDLA....GVRP..G................D
.................RVLVHAAAGGVGMAAVQLA.R.HL.G................A
.EVFATA-GPAKWDTVR.-AL.GIDDDHLA...SSR...TDE.F...ETRF....AAED.
......GGR..G.IDVVLNSL.AGE.M.............A....DA.SL.RL..VR.PG
GRFIEMGKTDIR.DAD......................................EV--A.
AAYEGV..V.YRAFDLM---......DGGAECIA.-..RIFAELLA
>tr|Q76KY0|Q76KY0_STRHA/1559-1793 Polyketide synthase modules 1-3 OS=Streptomyces halstedii GN=vinP1 PE=4 SV=1
................-RDVLVALGMYP.T..........-------K-A-DI.GGEAAG
LVLEVG.......P...............GV..........T.DFT.PGDRVMG.L....
..F......dTAFGPHA.ITDHR.......TLVPMP.T........GW.T..........
.........YAQAATA.PLVFATAYYGLVDLA....ELRS..G................E
.................SALIHAAAGGVGMAAVQIA.R.HL.G................A
.EVYGTA-SPGKWNALR.-AA.GLDDNHIA...SSR...DTT.F...EQKF....LANS.
......GGR..G.VDVVLDAL.TGE.F.............I....DA.SL.RL..LP.RG
GRFAEMGKTDVR.DPE......................................RV--A.
AEYPGV..R.YRAFDLF---......EADLDRLR.-..EILRELLA
>tr|Q76KZ5|Q76KZ5_STRHA/1516-1759 Polyketide synthase modules 4 OS=Streptomyces halstedii GN=vinP2 PE=4 SV=1
................-RDVLMALGMVP.A..........-------RGT-QL.GGEAAG
VVTAVG.......P...............GV..........T.GIA.VGDRVMG.V....
..F......dGPFGPVA.VADRR.......MVSRIP.D........AW.S..........
.........YTEAATI.PLVYLTAYYGLVDLA....ALQQ..G................Q
.................RILVHAATGGVGMAAVQLA.R.HF.G................A
.EVYGTA-SPGKWDTLR.-AM.GFDEAHMA...SSR...SLD.F...EDHF....WQTT.
......GGE..G.FDVVLNSL.AQE.Y.............V....DA.SL.RL..QP.RG
GRFLEMGKTDIR.DAD......................................EV--A.
AAHEGV..R.YEAYDLTVFTsv.dgpGAIPERIQ.-..EMLSELLA
>tr|Q7D6E1|Q7D6E1_MYCTU/947-1181 Polyketide synthase OS=Mycobacterium tuberculosis GN=MT3018 PE=4 SV=1
................-RDVVAALGMYP.G..........-------QAP-PL.GAEGAG
VVLETG.......P...............EV..........T.DLA.VGDAVMG.F....
..L.......GGAGPLA.VVDQQ.......LVTRVP.Q........GW.S..........
.........FAQAAAV.PVVFLTAWYGLADLA....EIKA..G................E
.................SVLIHAGTGGVGMAAVQLA.R.QW.G................V
.EVFVTA-SRGKWDTLR.-AM.GFDDDHIG...DSR...TCE.F...EEKF....LAVT.
......EGR..G.VDVVLDSL.AGE.F.............V....DA.SL.RL..LV.RG
GRFLEMGKTDIR.DAQ......................................EI--A.
ANYPGV..Q.YRAFDLS---......EAGPARMQ.-..EMLAEVRE
>tr|Q7D6F1|Q7D6F1_MYCTU/1498-1740 Polyketide synthase OS=Mycobacterium tuberculosis GN=MT3003 PE=4 SV=1
...............s--DVLKAMGVYP.G..........L--DGAAP---VI.GGECVG
YVTAIG.......D...............EV..........D.GVE.VGQRVIA.F....
..G......pGTFGTHL.GTIAD.......LVVPIP.D........TL.A..........
.........DNEAATF.GVAYLTAWHSLCEVG....RLSP..G................E
.................RVLIHSATGGVGMAAVSIA.K.MI.G................A
.RIYTTAGSDAKREMLS.-RL.GV--EYVG...DSR...SVD.F...ADEI....LELT.
......DGY..G.VDVVLNSL.AGE.A.............I....QR.GV.QI..LA.PG
GRFIELGKKDVY.ADA......................................SLGLA.
ALAKSA..S.FSVVDLDLNL......KLQPARYR.-..QLLQHILQ
>tr|Q7D7J7|Q7D7J7_MYCTU/3428-3663 Polyketide synthase OS=Mycobacterium tuberculosis GN=MT2108 PE=4 SV=1
................-RDVMIALGLYP.D..........P------D-A-VM.GVEACG
VVIETS.......L...............NK..........G.SFA.VGDRVMG.L....
..F......pEGTGTVA.STDQR.......LLVKVP.A........GW.S..........
.........HTAAATT.SVVFATAHYALVDLA....AARS..G................Q
.................RVLIHAGTGGVGMAAVQLA.R.HL.G................L
.EVFATA-SKGKWDTLR.-AM.GFDDDHIS...DSR...SLE.F...EDKF....RAAT.
......GGR..G.FDVVLDSL.AGE.F.............V....DA.SL.RL..VA.PG
GVFLEMGKTDIR.DPG......................................VI--A.
QQYPGV..R.YRAFDLF---......EAGPDRIA.-..QILAELAT
>tr|Q7D7J7|Q7D7J7_MYCTU/1399-1633 Polyketide synthase OS=Mycobacterium tuberculosis GN=MT2108 PE=4 SV=1
................-RDIMITLGMFT.H..........-------D-A-LL.GGEGAG
VVVEVG.......P...............GV..........T.EFS.VGDSVFG.F....
..F......pDGSGTLV.AGDVR.......LLLPMP.A........DW.S..........
.........YAEAAAI.SAVFTTAYYAFIHLA....DVQP..G................Q
.................RVLIHAGTGGVGMAAVQLA.R.HL.G................L
.EVFATA-SKGKWDTLR.-AM.GFDDDHIS...DSR...SLE.F...EDKF....RAAT.
......GGR..G.FDVVLDSL.AGE.F.............V....DA.SL.RL..VA.PG
GVFLEMGKTDIR.DPG......................................VI--A.
QQYPGV..R.YRAFDLF---......EPGRPRMH.-..QYMLELAT
>tr|Q7D874|Q7D874_MYCTU/1387-1602 Polyketide synthase OS=Mycobacterium tuberculosis GN=MT1702 PE=4 SV=1
................-RDVLVALGIYP.G..........A--------A-EL.GAEGAG
VVTEVG.......P...............GV..........T.GLA.VGDPVMG.L....
..L.......GVAGSEA.VVDAR.......LVVKLP.N........RW.P..........
.........LTDAAGV.PVVFLTAYYALRVLA....QVQP..G................E
.................SVLVHAAAGGVGMAAVQLA.R.LW.G................L
.EVFATA-SRGKWDTLH.-TM.GCDNTHVA...DSR...TLA.F...EETF....WLTT.
......EGR..G.VDVVLNSL.AGE.F.............T....DA.SL.RL..LP.RG
GRFIEMGKTEFG.TPR......................................SL---.
------..-.----------......---PRTIL.-..GWPTGLST
>tr|Q7WTD7|Q7WTD7_9ACTO/1446-1681 NanA11 OS=Streptomyces nanchangensis GN=nanA11 PE=4 SV=1
................-RDVLIALGMYP.G..........-------D-G-AFrGSEGAG
VVLEVA.......E...............DV..........T.SVA.VGDRVMG.M....
..F......qGAFGSTA.VADAR.......SVVPIP.P........GW.T..........
.........DEQAAAV.PIAYVTAWYGLVDLA....GLKA..G................E
.................SVLIHAATGGVGTAAVQIA.R.HL.G................A
.EVYATA-GPGKHHVLE.-AM.GIDEAHRA...SSR...DLD.F...EDAF....RAAT.
......GGR..G.VDVVLNSL.TGD.H.............T....DA.SL.RL..LA.EK
GRFVELGMTDVR.DPE......................................QL--A.
EPYPGL..R.YRVLDLR---......EPGEDGIG.-..RMLTEILG
>tr|Q7WTF1|Q7WTF1_9ACTO/3259-3494 NanA5 OS=Streptomyces nanchangensis GN=nanA5 PE=4 SV=1
................-RDVMVTLGVVP.D..........-------R-R-GL.GGEGAG
MVLDVA.......P...............DV..........T.SVA.VGDRVMG.L....
..F......qGSFGPIA.VADAR.......ALVPVP.P........GW.T..........
.........DRQAAAV.PIAFLTAWYGLIDLA....GLKA..G................E
.................SVLIHAATGGVGTAAVQIA.R.HL.G................A
.VIYATA-SPGKHPMLE.-AM.GVDETHRA...SSR...DLD.F...EHIF....RAAT.
......GSE..G.MDVVLDCL.AGE.F.............V....DA.SL.RL..LG.QG
GRFIEMGKTDIR.DPE......................................QI--A.
DTHPGV..H.YRSYDLVS--......DAGLDRLS.-..EMLGTLAD
>tr|Q7WTF2|Q7WTF2_9ACTO/3226-3465 NanA4 OS=Streptomyces nanchangensis GN=nanA4 PE=4 SV=1
................-RDVLIATGGVP.D..........-------E-T-RL.GGEGAG
VVLEVG.......P...............DV..........T.DVA.PGDRVMG.V....
..F......dGAFGRVA.DADAR.......MVTRMP.R........TW.D..........
.........FTRAAGV.PVAFLTAWYGLVELA....DLRA..G................E
.................SVLIHAATGGVGTAAVQIA.R.HL.G................A
.DAYATA-DPAEHHVLE.-AM.GIDEAHRA...SSR...DLD.F...ENAF....RAAT.
......GGR..G.VDVVLNSL.TGD.H.............IddrtDA.SL.RL..LA.EG
GRFLDPGRADAR.DPE......................................QL--A.
KDFPAV..D.YRVYDLVP--......DAGPERVQ.-..PMLAALVA
>tr|Q7WTF3|Q7WTF3_9ACTO/3306-3542 NanA3 OS=Streptomyces nanchangensis GN=nanA3 PE=4 SV=1
................-RDVLIVLGMYP.D..........-------E-G-VFrGSEGAG
VVLDVA.......D...............DV..........T.SVA.VGDRVFG.L....
..F......eGAFGPVA.VADAR.......AVVPVP.P........DW.T..........
.........DQQAAAV.PTTFLTAWYGLVDLA....GLKA..G................E
.................SVLIHAATGGVGTAAVQIA.R.HL.G................A
.EVYATA-GPGKHAVLE.-AM.GIDEAHRA...SSR...DLD.F...EDAF....RTAT.
......GGR..G.VDVILNSL.AGE.Y.............T....DA.SL.RL..LT.GG
GRFIEMGKTDKR.DAE......................................QI--A.
DTYSGV..R.YRFYDLVP--......DAGLDRVA.-..EMLTTLAG
>tr|Q7WTF4|Q7WTF4_9ACTO/1477-1712 NanA2 OS=Streptomyces nanchangensis GN=nanA2 PE=4 SV=1
................-RDALIALDMYP.D..........A------S-A-SI.GSEGAG
VVLEVS.......E...............GV..........A.GVA.VGDRVMG.L....
..F......nDAFGPVA.VADAR.......MVAPVP.D........GW.S..........
.........FREAAAA.PVAFLTAWYGLVDLG....GLSS..G................E
.................TVVIHGAAGGVGMAAVQVA.R.HL.G................A
.EVFATA-SPAKHPVLE.-GM.GVDAAHRA...SSR...DLG.F...EAAF....SSAT.
......GGR..G.VDVVLNSL.AGE.F.............T....DA.SL.RL..LA.PG
GRLIEMGKTDVR.DPD......................................QV--A.
REH-SV..A.YRAFDLIA--......DAGPERIG.-..QLLAALGE
>tr|Q7X4R4|Q7X4R4_STRHY/1454-1688 ShnD OS=Streptomyces hygroscopicus PE=4 SV=1
................-RDVLIALGMYP.G..........A--------A-EX.GGEGAG
VVLEVG.......E...............GV..........T.GLA.VGDRVMG.L....
..T......gIGYGSMT.VTDHR.......CLVRIP.Q........GW.S..........
.........FQQAATV.PVVFLTAYYGLRDLX....GLRA..G................E
.................SVLIHAAAGGVGMAATQLA.R.HL.G................A
.RVFGTA-SPGKWGVLR.-EL.GFDXAGIA...SSR...TAE.F...EEHF....LTGT.
......SGA..G.MDVVLDCL.AGE.L.............V....DA.SL.RL..LP.RG
GRFIEMGKTDIR.DAG......................................VV--A.
SEHPGV..A.YQAFDVF---......DAGLDRIQ.-..QMLLELAR
>tr|Q83WE8|Q83WE8_MICGR/2925-3159 Protomycinolide IV synthase 3 OS=Micromonospora griseorubida GN=mycAIII PE=4 SV=1
................-RDTLIALGVYP.D..........-------Q-A-AM.GAEGAG
VIVEVG.......P...............EV..........A.GLA.VGDRVFG.L....
..W......dRALATHV.VVDHR.......TVVAMP.S........GW.S..........
.........FAEAATV.PAVFLSAYYALKHLA....RAVP..G................Q
.................SILVHAAAGGVGMAALQLA.R.HL.G................L
.EVYGTA-SPGKWDVLR.-DQ.GFDDRHIA...NSR...TLD.F...ADRF....LDAS.
......GGR..G.VDIVLNSL.AGG.F.............V....DA.SL.RL..LP.RG
GRFLELGKTDVR.DAD......................................RI--A.
AEQPGV..T.YRAFELM---......EAGPDLLG.-..EMLRELLV
>tr|Q83X70|Q83X70_STRRO/2934-3163 Lankamycin synthase LkmAII OS=Streptomyces rochei GN=lkmAII PE=4 SV=1
................-RDVLIALGMYP.G..........A--------A-VM.GTEGAG
VVTAVG.......P...............DV..........T.GVA.VGDRVMG.L....
..F......eGAFGPVA.VTDHR.......LVTPVP.P........GW.S..........
.........TTEAAAL.PIAFTTAHYALHDLA....GVRP..G................Q
.................AVLVHAAATGVGMAAVRLA.R.LA.G................A
.EVFATA-SPAKQGVLR.-SL.GLDDDHIA...SSR...EPG.F...GRRF....RAVR.
......GGR..G.MDVVVNSL.TGA.L.............L....DE.SA.EL..LA.EG
GAFVEMGKTDLR.DAD......................................RF---.
----RG..R.YLPFDLA---......EAGADRLG.-..AILAEVAS
>tr|Q846X2|Q846X2_STRCM/3335-3570 Monensin polyketide synthase modules 7 and 8 OS=Streptomyces cinnamonensis GN=monAV PE=4 SV=1
................-RDVLVSLGMVP.G..........-------Q-V-GL.GGEGAG
VVTETG.......P...............DV..........T.HLS.VGDRVMG.V....
..L......hGSFGPTA.VADTR.......MVAPVP.Q........GW.D..........
.........MRQAAAM.PVAYLTAWYGLVELA....GLKA..G................E
.................RVLIHAATGGVGMAAVQIA.R.HL.G................A
.EVFATA-SAAKHVVLE.-EM.GIDAAHRA...SSR...DLA.F...EDTF....RQAT.
......DGR..G.MDVVLNSL.TGE.F.............I....DA.SL.RL..LG.DG
GRFLEMGKTDVR.TPE......................................EV--A.
AEYPGV..T.YTVYDLVT--......DAGPDRIA.-..VMMSELGE
>tr|Q846X3|Q846X3_STRCM/3272-3507 Monensin polyketide synthase modules 5 and 6 OS=Streptomyces cinnamonensis GN=monAIV PE=4 SV=1
................-RDVLVALGMVP.A..........Y--------G-AM.GGEGAG
VVTEVG.......P...............EV..........T.HVS.VGDRVMG.V....
..F......eGAFGPVV.IAEAR.......MVTPVP.Q........GW.D..........
.........MREAAGI.PAAFLTAWYGLVELA....GLKA..G................E
.................RVLVHAATGGVGMAAVQIA.R.HV.G................A
.EVFATA-SPGKHAVLE.-EM.GIDAAHRA...SSR...DLA.F...EGTF....REAT.
......GGR..G.MDVVLNSL.AGE.F.............I....DA.SL.RL..LG.DG
GRFLEMGKTDVR.AAE......................................EV--A.
AEHADV..S.YTAYDLVG--......DAGPDRIS.-..NMLDKLVE
>tr|Q846X4|Q846X4_STRCM/3397-3633 Monensin polyketide synthase modules 3 and 4 OS=Streptomyces cinnamonensis GN=monAIII PE=4 SV=1
................-RDVLIALGMYP.D..........K------G-T-FA.GSEGAG
HVTEVG.......P...............GV..........T.HLS.VGDRVMG.L....
..F......eGAFAPLA.VADAR.......MVVPIP.E........GW.S..........
.........FQEAAAV.PVVFLTAWYGLVDLG....RLRA..G................E
.................SLLIHAGTGGVGMAATQIA.R.HL.G................A
.EVFATA-SPAKHGVLD.-GM.GIDAAHRA...SSR...DLD.F...EETL....RAAT.
......GGR..G.MDVVLNSL.AGE.F.............T....DA.SL.RL..LA.EG
GRMVDMGKTDKR.DPD......................................RV--A.
AEHAGA..W.YRAFDLVP--......HAGPDRIG.-..EMLAELGE
>tr|Q846X5|Q846X5_STRCM/1479-1715 Monensin polyketide synthase module 2 OS=Streptomyces cinnamonensis GN=monAII PE=4 SV=1
................-RDVLIALGMYP.D..........P------D-A-LP.GTEAAG
VVTEVG.......P...............GV..........T.RLS.VGDRVMG.M....
..M......dGAFGPWA.VADAR.......MLAPVP.P........GW.G..........
.........TRQAAAA.PAAFLTAWYGLVELA....GLKA..G................E
.................RVLIHAATGGVGMAAVQIA.R.HV.G................A
.EVFATA-SPGKHAVLE.-EM.GIDAAHRA...SSR...DLA.F...EDAF....RQAT.
......DGR..G.VDVVLNSL.TGE.L.............L....DA.SL.RL..LG.DG
GRFVEMGKSDPR.DPE......................................LV--A.
LEHPGV..S.YEAFDLVA--......DAGPERLG.-..LMLDRLGE
>tr|Q84G22|Q84G22_STRHY/1463-1692 GdmAIII OS=Streptomyces hygroscopicus GN=gdmAIII PE=4 SV=1
................-RDVLVALGMYP.G..........-------R-S-VI.GTEGAG
VVTEVG.......P...............GV..........T.GLA.VGDRVMG.L....
..F......sGSFGPLA.TADAR.......TVIRMP.E........GW.S..........
.........FGTAAGV.PVAYLTALYALQDLG....RVQP..G................E
.................TVLVHAAAGGVGMAAVQLA.Q.HF.G................A
.TVLGTA-HPSKHHALH.-RL.GVPAERLA...SSR...DLA.Y...ADTF....PT--.
......---..-.ADVVLNSL.TGE.H.............I....DA.SL.GL..LN.PG
GRFLEMGKTDLR.EPG......................................EV--G.
ARHPEV..T.YRAFDLGG--......EAPAERVR.-..ELLHQLVE
>tr|Q84G24|Q84G24_STRHY/2519-2748 GdmAI OS=Streptomyces hygroscopicus GN=gdmAI PE=4 SV=1
................-RDVLVALGGVA.G..........-------Q-E-GL.GGEGAG
VVTEVG.......P...............GV..........E.GLA.VGDRVMG.L....
..F......pRSFGPLA.IADAR.......TVAPIP.E........GW.S..........
.........YATAAGV.PVAYLTALYGLRDLG....TVQP..G................E
.................TVLVHAAAGGVGMAAVQLA.R.HF.G................A
.TVYATA-HPSKHHVLT.-AL.GVPEGHLA...SSR...DLG.F...ASAF....PA--.
......---..-.LDVVLNSL.TGE.Y.............V....DA.SL.GL..LG.TG
GRFVEMGKNDIR.DPA......................................SV--A.
AAHPGV..G.YQAFDLGG--......DAGPDRIR.-..ELLAELVE
>tr|Q84G24|Q84G24_STRHY/4585-4812 GdmAI OS=Streptomyces hygroscopicus GN=gdmAI PE=4 SV=1
................-RDVLIALGMYE.A..........-----------EI.GTEGAG
VVTEVG.......P...............GV..........A.DLT.VGDRVMG.M....
..L......pGSFGPLV.VADRR.......TVVRMP.R........GW.S..........
.........FTAAAGV.PVAYLTALYALRDLG....DVQP..G................E
.................TVLVHAAAGGVGMAAVHLA.H.HF.G................A
.TVLATA-HPAKHHSLE.-QL.GVPTERRA...SSR...DLA.Y...ARTF....PT--.
......---..-.ADIVLNSL.TGE.H.............I....DA.SL.GL..LA.PG
GRFIEMGRTDIR.DVD......................................EV--R.
ASHPDR..T.YRAFDLGA--......DAGPDRIQ.-..ELLAELVD
>tr|Q8GBX7|Q8GBX7_SORCE/229-466 Polyketide synthase (Fragment) OS=Sorangium cellulosum GN=spiG PE=4 SV=1
................-RDALDALGMYP.G..........-------DPG-PL.GAEGAG
VVLEVG.......P...............GV..........T.ELA.PGDRVMG.L....
..L......sAAFGPIA.LADHR.......MVSRIP.A........GL.S..........
.........FVEAASI.PVVFLTAYYGLVDLG....RLRP..G................E
.................RVLVHAAAGGVGIAAVQLA.R.HL.G................A
.EVFATA-SPPKWATLR.-AL.GLDDDHIA...SSR...SGD.F...EAHF....RRTS.
......GGR..G.VDVVLDSL.ARE.L.............V....DA.SL.RLvaLA.PD
GRFVEMGKSDVR.DPL......................................AV--A.
ASHPSV..A.YRAFDLA---......EAGPERIQ.-..AMLAELVA
>tr|Q8KPW3|Q8KPW3_9ACTO/2987-3221 Putative type I polyketide synthase OS=Streptomyces sp. KCTC 0041BP GN=gerSIII PE=4 SV=2
................-RDTLIALGMYP.G..........-------E-G-VM.GAEGAG
VITEVG.......P...............DV..........A.GFA.VGDRVLG.M....
..W......tDGFGPYA.VADHR.......MVAPMP.R........DW.S..........
.........YAEAASV.PAVFLSAYYGLKHLA....GLRA..G................Q
.................SVLVHAAAGGVGMAAVQLA.R.YF.G................A
.EVFGTA-GPAKWDVLR.-AQ.GLDDRHIA...SSR...TLD.F...AARF....LDAT.
......GGR..G.VDVVLNSL.AGD.F.............V....DA.SL.RL..LP.RG
GRFVELGKADVR.DAA......................................QV--A.
ADRPGT..G.YRAFELM---......EAGPELIG.-..RMLTELLE
>tr|Q8KUH3|Q8KUH3_ACTPA/2331-2557 Polyketide synthase OS=Actinosynnema pretiosum subsp. auranticum GN=asmA PE=4 SV=1
................-RDAAVVLNAVP.G..........-------Q-R-GL.GGEAAG
VVLETG.......P...............GV..........T.GLA.VGDRGLG.T....
..Fdr...dfGAFGPVA.VTDAR.......LLAPVP.P........GW.G..........
.........FARAASV.PVAFLTALYGLRDLA....QVGP..G................D
.................RVLVHAGAGGVGGAAVRLA.A.LL.G................A
.EVFATA-SPAKWPVLR.-AL.GLDDAHLA...SSR...DTG.F...AERF....PN--.
......---..-.VDVVLNSL.TGE.L.............V....DA.SL.RL..LA.PG
GRFLELGKVDVR.DLV......................................RA---.
----DV..T.YRAYDLR---......DAGPDRTA.-..ELLAEVLG
>tr|Q8RJY1|Q8RJY1_STIAU/1512-1749 StiF protein OS=Stigmatella aurantiaca GN=stiF PE=4 SV=1
................-RDVLNALGMYP.G..........-------DPG-LL.GGECAG
VISAIG.......P...............GV..........E.GFK.VGDPVVA.V....
..Is.....lGSFATYC.TVLAD.......FVAHKP.A........AL.S..........
.........FAQAAAI.PIAFLTAQYGLQQLG....RMAA..G................S
.................RVLIHAAAGGVGMAAVQLA.K.RA.G................A
.EVFATA-SSGKWDVLE.-AM.GV--EHRM...NSR...TLD.F...ADEV....MART.
......EGQ..G.IDIVLNSL.ADD.F.............I....PK.SL.SV..LR.SG
GRFLEIGKRGVW.TSA......................................QV--A.
ERYPGV..S.YAIYDLGEVG......TKDPSIIR.-..SMFRALMA
>tr|Q8VK52|Q8VK52_MYCTU/1456-1699 Mycocerosic acid synthase OS=Mycobacterium tuberculosis GN=mas-1 PE=4 SV=1
................-ADVLVAFGRYP.T..........--FEGYRQ---QL.GIDFAG
VVTAVG.......P...............DV..........T.EHR.IGDHVGG.M....
..Sa.....nGCWSTFV.RCDAR.......LAVTLP.P........EL.P..........
.........VAAAAAV.PTASATAWYALHDLA....RICS..D................D
.................KVLIHSGTGGVGQAAIAIA.R.AA.G................C
.EIFATAGSAQRRQLLH.-DM.GV--EHVY...DSR...STE.F...AEQI....RGDT.
......DGY..G.VDVVLNSL.PGA.A.............Q....RA.GI.EL..LA.FG
GRFVEIGKRDIY.GDT......................................RLGLF.
PFRRNL..S.LYAVDLALLT......HSHPHTVR.-..RLLKTVYQ
>tr|Q93NW6|Q93NW6_9ACTO/4919-5151 AmphC OS=Streptomyces nodosus GN=amphC PE=3 SV=1
................-RDVLKALGMYP.G..........-------DAG-RY.GHEAAG
VVVEVG.......P...............DV..........T.HIA.PGDRVMG.M....
..V......sGSFASFA.VTDAR.......RLTHLP.E........QC.T..........
.........WEIGASL.PLVFLTAYHALKELG....GLTA..G................E
.................KVLIHAGAGGVGMAAIQIA.R.HF.G................A
.EVFATA-SEAKMDVLR.-SL.GVADDHIA...SSR...TLD.F...EAAF....AAVA.
......GEN..G.LDVVLNSL.AGE.F.............V....DA.SM.RL..LG.TG
GRFLEMGKTDIR.EDD......................................SV--P.
---DGI..T.YQSFDLA---......FVDPEVIG.-..AMGRELTE
>tr|Q93NX8|Q93NX8_9ACTO/3192-3424 AmphJ OS=Streptomyces nodosus GN=amphJ PE=4 SV=1
................-RDVLNALGMYP.G..........-------EAG-LF.GSEGAG
VVSEVG.......P...............DV..........T.GLA.PGDRVMG.M....
..V......fGGFGPLG.VADER.......LLTRVP.D........DW.S..........
.........WETASSV.PLVFLTAYHALKDLA....GLRP..G................E
.................KILIHAGAGGVGMAAIQIA.H.HL.G................A
.EVFATA-SEGKWDVLR.-SL.GVADDHIA...SSR...TLD.F...ETAF....TEVA.
......GDK..G.LDVVLNAL.AGE.F.............V....DA.SM.RL..LG.TG
GRFLEMGKTDIR.DS-......................................----D.
AASDGI..T.YRFFDLG---......MVDPDHIQ.-..QMLLDLVD
>tr|Q9ADL6|Q9ADL6_SORCE/5594-5829 Soraphen polyketide synthase A OS=Sorangium cellulosum GN=sorA PE=4 SV=1
................-RDVLNTLGMLP.D..........-------NAG-PL.GGEGAG
IVTEVG.......P...............GV..........S.RYT.VGDRVMG.I....
..F......rGGFGPTV.VADAR.......MICPIP.D........AW.S..........
.........FVQAASV.PVVFLTAYYGLVDVG....HLKP..N................Q
.................RVLIHAAAGGVGTAAVQLA.R.HL.G................A
.EVFATA-SPGKWDALR.-AL.GFDDAHLA...SSR...DLE.F...EQHF....LRST.
......RGR..G.MDVVLNAL.ARE.F.............V....DA.SL.RL..LP.SG
GSFVEMGKTDIR.EPD......................................AV--G.
LAYPGV..V.YRAFDLL---......EAGPDRIQ.-..EMLAELLD
>tr|Q9ADL6|Q9ADL6_SORCE/3520-3755 Soraphen polyketide synthase A OS=Sorangium cellulosum GN=sorA PE=4 SV=1
................-RDVLDTLGLYP.G..........-------DAG-PL.GGEGAG
IVTEVG.......P...............GV..........S.RYT.VGDRVMG.I....
..F......gAACGPTA.IADAR.......MICPIP.H........AW.S..........
.........FAQAASV.PIIYLTAYYGLVDLG....HLKP..N................Q
.................RVLIHAAAGGVGTAAVQLA.R.HL.G................A
.EVFATA-SAGKWSALR.-AL.GFDDAHLA...SSR...DLD.F...EQHF....LRST.
......HGR..G.VDVVLDCL.ARE.F.............V....DA.SL.RL..MP.SG
GRFVEMGKTDIR.EPD......................................AV--G.
VAYPGV..V.YRAFDLI---......EAGPDRIE.-..QMLAELLS
>tr|Q9AG75|Q9AG75_9ACTO/683-928 Polyketide synthase (Fragment) OS=Streptomyces verticillus PE=4 SV=1
................-RDIMQAVGLLPaE..........ADEGTFTE-A-GP.GLECAG
VVTAVG.......D...............GV..........T.TVR.PGDRVFA.L....
..A......pASLASRT.RTVVQ.......AVGRMP.H........TM.S..........
.........FAEAATL.PVVYATVHYSLHDLA....RLRP..G................E
.................TVLVHGGAGGVGLAALRYA.H.LR.G................A
.RVIATAGTPAKRELLR.-HL.GA--DHVL...DSR...GLD.F...AAHV....RDVT.
......DGR..G.VDVVVNSL.AGE.A.............I....TR.GL.EL..LR.PG
GRFVELGKRDIY.ENQ......................................PLLLR.
PFRHNL..A.FFGVDLTSLA......-FDPDQGA.-..RLFAEVTR
>tr|Q9ALM5|Q9ALM5_9PSEU/1446-1677 Polyketide synthase extender module 2 OS=Saccharopolyspora spinosa GN=spnB PE=4 SV=1
................-RDALIALGMYP.G..........V--------A-SL.GSEGAG
VVVETG.......P...............GV..........T.GLA.PGDRVMG.M....
..I......pKAFGPLA.VADHR.......MVTRIP.A........GW.S..........
.........FARAASV.PIVFLTAYYALVDLA....GLRP..G................E
.................SLLVHSAAGGVGMAAIQLA.R.HL.G................A
.EVYATA-SEDKWQAVE.---.-LSREHLA...SSR...TCD.F...EQQF....LGAT.
......GGR..G.VDVVLNSL.AGE.F.............A....DA.SL.RM..LP.RG
GRFLELGKTDVR.DPV......................................EV--A.
DAHPGV..S.YQAFDTV---......EAGPQRIG.-..EMLHELVE
>tr|Q9F829|Q9F829_9ACTO/2856-3085 Megalomicin 6-deoxyerythronolide B synthase 2 OS=Micromonospora megalomicea subsp. nigra GN=megAII PE=4 SV=1
................-RDVLLALGMYP.E..........P--------A-EM.GTEASG
VVTEVG.......S...............GV..........R.RFT.PGQAVTG.L....
..F......qGAFGPVA.VADHR.......LLTPVP.D........GW.R..........
.........AVDAAAV.PIAFTTAHYALHDLA....GLQA..G................Q
.................SVLVHAAAGGVGMAAVALA.R.RA.G................A
.EVFATA-SPAKHPTLR.-AL.GLDDDHIA...SSR...ESG.F...GERF....AART.
......GGR..G.VDVVLNSL.TGD.L.............L....DE.SA.RL..LA.DG
GVFVEMGKTDLR.PAE......................................QF---.
----RG..R.YVPFDLA---......EAGPDRLG.-..EILEEVVG
>tr|Q9KID7|Q9KID7_STRHY/1290-1513 FkbA OS=Streptomyces hygroscopicus subsp. ascomyceticus GN=fkbA PE=4 SV=1
................-RDVLIALGTYT.G..........A--------T-AM.GGEAAG
VVVETG.......P...............GV..........D.DLS.PGDRVFG.L....
..T......rGGIGPTA.VTDRR.......WLARIP.D........GW.S..........
.........FTTAASV.PIVFATAWYGLVDLG....TLRA..G................E
.................KVLVHAATGGVGMAAAQIA.R.HL.G................A
.ELYATA-STGKQHVLR.-AA.GLPDTHIA...DSR...TTA.F...RTAF....PR--.
......---..-.MDVVLNAL.TGE.F.............I....DA.SL.DL..LD.AD
GRFVEMGRTELR.DPA......................................AI--V.
PA----..-.YLPFDLL---......DAGADRIG.-..EILGELLR
>tr|Q9KID7|Q9KID7_STRHY/4750-4965 FkbA OS=Streptomyces hygroscopicus subsp. ascomyceticus GN=fkbA PE=4 SV=1
................-RDVTVALGVVA.D..........A--------R-PL.GSEAAG
VVLETG.......P...............GV..........H.DLA.PGDRVLG.M....
..L......aGAFGPVA.ITDRR.......LLGRMP.D........GW.T..........
.........FPQAASV.MTAFATAWYGLVDLA....GLRP..G................E
.................KVLIHAAATGVGAAAVQIA.R.HL.G................A
.EVYATT-SAAKRHLVD.---.-LDGAHLA...DSR...STA.F...ADAF....PP--.
......---..-.VDVVLNSL.TGE.F.............L....DA.SV.GL..LA.AG
GRFIEMGKTDIR.HAV......................................Q----.
------..-.-QPFDLM---......DAGPDRMQ.-..RIIVELLG
>tr|Q9KIE0|Q9KIE0_STRHY/662-880 FkbB OS=Streptomyces hygroscopicus subsp. ascomyceticus GN=fkbB PE=4 SV=1
................-RDVLIALGTYP.G..........-------E-G-EM.GGEAAG
IVTEVG.......P...............GV..........D.DLA.PGDRVFG.L....
..V......qDAFRRSV.VADRR.......LVARIP.R........GW.S..........
.........FPIAASV.PIVFATAWYGLVDAG....ELRP..G................Q
.................KVLVHAATGGVGMAATRIA.R.HL.G................A
.EVYATA-SPAKQHLLH.-AD.GFDTDHVA...NSR...SAA.F...ADTF....PP--.
......---..-.VDVVLNSL.TGE.L.............L....DA.SI.GL..LA.PG
GRFVEMGKTDIR.HAA......................................Q----.
------..-.-QPFDLA---......DVDPARLR.-..EILELLLD
>tr|Q9KIE1|Q9KIE1_STRHY/2940-3155 FkbC OS=Streptomyces hygroscopicus subsp. ascomyceticus GN=fkbC PE=4 SV=1
................-RDVLIALGTYP.G..........-------Q-G-VL.GGEAAG
IVLETG.......A...............DV..........S.GLA.PGDRVFG.L....
..V......gTGFGPTV.IADHR.......MLGRMP.D........GW.T..........
.........FPQAASV.MTAFATAWYGLVDLA....GLRP..G................E
.................KVLIHAATGGVGSAARQIA.R.HL.G................A
.EVYATT-SAAKRHLVD.---.-LDGAHLA...DSR...STA.F...ADAF....PP--.
......---..-.VDVVLNSL.TGE.L.............L....DA.SV.GL..LA.PG
GRFIEMGKTDIR.HAV......................................Q----.
------..-.-RPFDLM---......DAGPDRLK.-..EIIAELLG
>tr|Q9KII4|Q9KII4_MYCPA/1-180 Polyketide synthase 7 (Fragment) OS=Mycobacterium paratuberculosis PE=4 SV=1
................------------.-..........---------Q---.------
------.......-...............--..........-.---.-------.-....
..-.......-------.----R.......LLTAVP.P........GL.S..........
.........LVAAAGV.PVVFLTALYGLSVLA....GLRP..G................E
.................RVLVHTATGGVGMAAVQLA.R.HY.G................A
.EVFATA-SRGKWDTLR.-AM.GFDDDHIG...DSR...SPD.F...EQKF....LAAT.
......GGA..G.VDVVLNSL.AGE.F.............T....DA.SL.RL..LA.PG
GRFIEMGKTDVR.DPD......................................VV--A.
QRYRGA..R.YRAFDLM---......EAGPDRTA.-..AMLAEIVG
>tr|Q9KIV3|Q9KIV3_STRAT/3068-3304 8,8a-deoxyoleandolide synthase 2 OS=Streptomyces antibioticus GN=oleAII PE=4 SV=1
................-RDVLLALGMYP.D..........-------E-G-LM.GAEAAG
VVTEVG.......G...............GV..........T.TLA.PGDRVMG.L....
..V......tGGFGPVA.VTHHR.......MLVRMP.R........GW.S..........
.........FAEAASV.PVAFLTAYYALHDLA....GLRG..G................E
.................SVLVHSAAGGVGMAAVQLA.R.HW.D................A
.EVFGTA-SKGKWDVLA.-AQ.GLDEEHIG...SSR...TTE.F...EQRF....RATS.
......GGR..G.IDVVLNAL.SGD.F.............V....DA.SA.RL..LR.EG
GRFVEMGKTDIR.TDL......................................GVVGA.
DGVPDI..R.YVAFDLA---......EAGAERIG.-..QMLDEIMA
>tr|Q9KIZ5|Q9KIZ5_SORCE/1492-1738 EpoF OS=Sorangium cellulosum GN=epoF PE=4 SV=1
................-IDIQLAVGVAP.N..........DLPGGEIEPS-VL.GSECAG
RIVAVG.......E...............GV..........N.GLV.VGQPVIA.L....
..A......aGVFATHV.TTSAT.......LVLPRP.L........GL.S..........
.........ATEAAAM.PLAYLTAWYALDKVA....HLQA..G................E
.................RVLIRAEAGGIGLCAVRWA.Q.RV.G................A
.EVYATADTPEKRAYLE.-SL.GV--RYVS...DSR...SGR.F...AADV....HAWT.
......DGE..G.VDVVLDSL.SGE.H.............I....DK.SL.MV..LR.AC
GRLVKLGRRDDC.ADT......................................QPGLP.
PLLRNF..S.FSQVDLRGMM......LDQPARIR.-..ALLDELFG
>tr|Q9KIZ7|Q9KIZ7_SORCE/6556-6798 EpoD OS=Sorangium cellulosum GN=epoD PE=4 SV=1
...............l--DVMRAMGIYP.Gp........gD------GPV-AL.GAECSG
RIVAMG.......E...............GV..........E.SLR.IGQDVVA.V....
..A......pFSFGTHV.TIDAR.......MVAPRP.A........AL.T..........
.........AAQAAAL.PVAFMTAWYGLVHLG....RLRA..G................E
.................RVLIHSATGGTGLAAVQIA.R.HL.G................A
.EIFATAGTPEKRAWLR.-EQ.GI--AHVM...DSR...SLD.F...AEQV....LAAT.
......KGE..G.VDVVLNSL.SGA.A.............I....DA.SL.AT..LV.PD
GRFIELGKTDIY.ADR......................................SLGLA.
HFRKSL..S.YSAVDLAGLA......VRRPERVA.-..ALLAEVVD
>tr|Q9KIZ7|Q9KIZ7_SORCE/4447-4680 EpoD OS=Sorangium cellulosum GN=epoD PE=4 SV=1
................-RTVLAVLGMYP.G..........-------DAG-PM.GGDCAG
IVTAVG.......Q...............GV..........H.HLS.VGDAVMT.L....
..-.......GTLHRFV.TVDAR.......LVVRQP.A........GL.T..........
.........PAQAATV.PVAFLTAWLALHDLG....NLRR..G................E
.................RVLIHAAAGGVGMAAVQIA.R.WI.G................A
.EVFATA-SPSKWAAVQ.-AM.GVPRTHIA...SSR...TLE.F...AETF....RQVT.
......GGR..G.VDVVLNAL.AGE.F.............V....DA.SL.SL..LT.TG
GRFLEMGKTDIR.DRA......................................AV--A.
AAHPGV..R.YRVFDIL---......ELAPDRTR.-..EILERVVE
>tr|Q9KJ00|Q9KJ00_SORCE/987-1233 EpoA OS=Sorangium cellulosum GN=epoA PE=4 SV=1
...............n--DVQLALGMVP.D..........DLPGKPNPPL-LL.GGECAG
RIVAVG.......E...............GV..........N.GLV.VGQPVIA.L....
..S......aGAFATHV.TTSAA.......LVLPRP.Q........AL.S..........
.........ATEAAAM.PVAYLTAWYALDGIA....RLQP..G................E
.................RVLIHAATGGVGLAAVQWA.Q.HV.G................A
.EVHATAGTPEKRAYLE.-SL.GV--RYVS...DSR...SDR.F...VADV....RAWT.
......GGE..G.VDVVLNSL.SGE.L.............I....DK.SF.NL..LR.SH
GRFVELGKRDCY.ADN......................................QLGLR.
PFLRNL..S.FSLVDLRGMM......LERPARVR.-..ALFEELLG
>tr|Q9L4W3|Q9L4W3_9ACTO/4967-5200 NysC OS=Streptomyces noursei GN=nysC PE=4 SV=1
................-RDVLNALGMYP.G..........D------DVG-SF.GSEAAG
VVVEVG.......P...............EV..........T.GLA.PGDQVMG.M....
..I......tGSFGSLA.VDDAR.......RLARLP.E........DW.S..........
.........WETGASV.PLVFLTAYYALKELG....GLRA..G................E
.................KVLVHAGAGGVGMAAIQIA.R.HV.G................A
.EVFATA-SEGKWDVLR.-SL.GVADDHIA...SSR...TLD.F...EAAF....AEVA.
......GDR..G.LDVVLNSL.AGD.F.............V....DA.SM.RL..LG.DG
GRFLEMGKTDIR.AAD......................................SV--P.
---DGL..S.YQSFDLA---......WVVPETIG.-..TMLAELMD
>tr|Q9L4X2|Q9L4X2_9ACTO/1460-1692 NysJ OS=Streptomyces noursei GN=nysJ PE=4 SV=1
................-RDVLNALGMYP.G..........-------DAG-LF.GSEAAG
VVVEVG.......P...............EV..........T.GLA.PGDRVMG.M....
..L......fGGFGPLG.IADAR.......LLTPVP.A........DW.S..........
.........WETGASV.PLVFLTAYYALKELG....GLRA..G................E
.................KVLVHAGAGGVGMAAIQIA.R.HV.G................A
.EVFATA-SEGKWDVLR.-SL.GVADDHIA...SSR...TLD.F...EAAF....AEVA.
......GDR..G.LDVVLNAL.SGE.F.............V....DA.SM.RL..LG.DG
GRFLEMGKTDIR.AAD......................................SV--P.
---DGL..S.YHSFDLG---......MVDPEHIQ.-..RMLLDLVE
>tr|Q9L8C5|Q9L8C5_SORCE/1492-1738 Polyketide synthase OS=Sorangium cellulosum GN=epoE PE=4 SV=1
................-IDIQLALGVAP.N..........DLPGEEIEPL-VL.GSECAG
RIVAVG.......E...............GV..........N.GLV.VGQPVIA.L....
..A......aGVFATHV.TTSAT.......LVLPRP.L........GL.S..........
.........ATEAAAM.PLAYLTAWYALDKVA....HLQA..G................E
.................RVLIHAEAGGVGLCAVRWA.Q.RV.G................A
.EVYATADTPENRAYLE.-SL.GV--RYVS...DSR...SGR.F...VTDV....HAWT.
......DGE..G.VDVVLDSL.SGE.R.............I....DK.SL.MV..LR.AC
GRLVKLGRRDDC.ADT......................................QPGLP.
PLLRNF..S.FSQVDLRGMM......LDQPARIR.-..ALLDELFG
>tr|Q9L8C7|Q9L8C7_SORCE/6556-6798 Polyketide synthase OS=Sorangium cellulosum GN=epoC PE=4 SV=1
...............l--DVMRAMGIYP.Gp........gD------GPV-AL.GAECSG
RIVAMG.......E...............GV..........E.SLR.IGQDVVA.V....
..A......pFSFGTHV.TIDAR.......MLAPRP.A........AL.T..........
.........AAQAAAL.PVAFMTAWYGLVHLG....RLRA..G................E
.................RVLIHSATGGTGLAAVQIA.R.HL.G................A
.EIFATAGTPEKRAWLR.-EQ.GI--AHVM...DSR...SLD.F...AEQV....LAAT.
......KGE..G.VDVVLNSL.SGA.A.............I....DA.SL.ST..LV.PD
GRFIELGKTDIY.ADR......................................SLGLA.
HFRKSL..S.YSAVDLAGLA......VRRPERVA.-..ALLAEVVD
>tr|Q9L8C7|Q9L8C7_SORCE/4447-4680 Polyketide synthase OS=Sorangium cellulosum GN=epoC PE=4 SV=1
................-RTVLAVLGMYP.G..........-------DAG-PM.GGDCAG
VATAVG.......Q...............GV..........R.HVA.VGDAVMT.L....
..-.......GTLHRFV.TVDAR.......LVVRQP.A........GL.T..........
.........PAQAATV.PVAFLTAWLALHDLG....NLRR..G................E
.................RVLIHAAAGGVGMAAVQIA.R.WI.G................A
.EVFATA-SPSKWAAVQ.-AM.GVPRTHIA...SSR...TLE.F...AETF....RQVT.
......GGR..G.VDVVLNAL.AGE.F.............V....DA.SL.SL..LS.TG
GRFLEMGKTDIR.DRA......................................AV--A.
AAHPGV..R.YRVFDIL---......ELAPDRTR.-..EILERVVE
>tr|Q9L8C9|Q9L8C9_SORCE/987-1233 Polyketide synthase OS=Sorangium cellulosum GN=epoA PE=4 SV=1
...............n--DVQLALGMVP.D..........DLPGKPNPPL-LL.GGECAG
RIVAVG.......E...............GV..........N.GLV.VGQPVIA.L....
..S......aGAFATHV.TTSAA.......LVLPRP.Q........AL.S..........
.........AIEAAAM.PVAYLTAWYALDRIA....RLQP..G................E
.................RVLIHAATGGVGLAAVQWA.Q.HV.G................A
.EVHATAGTPEKRAYLE.-SL.GV--RYVS...DSR...SDR.F...VADV....RAWT.
......GGE..G.VDVVLNSL.SGE.L.............I....DK.SF.NL..LR.SH
GRFVELGKRDCY.ADN......................................QLGLR.
PFLRNL..S.FSLVDLRGMM......LERPARVR.-..ALLEELLG
>tr|Q9Z3T9|Q9Z3T9_PSESX/2017-2251 Type I polyketide synthase OS=Pseudomonas syringae GN=cfa6 PE=4 SV=1
................Y-DVVCALGLIP.P..........-------Q-H-KL.GTEAAG
IVTEVG.......T...............GV..........T.DLR.PGDRVLV.M....
..S......eGAFGPLL.VANQR.......AARKLP.A........DW.T..........
.........FAQAAGF.PVAFLTAYYSLVRLA....QVRP..G................D
.................KVLIHAAAGGVGQAAIQLA.K.HL.G................A
.EVFATA-HPDKWPILK.-AL.GIAPDHIA...TSR...DLS.F...AGRF....GALL.
......GEA..G.MDVVLNSL.TGE.A.............I....DV.SL.AL..LG.RG
GRFIELGKTEVR.EPA......................................AV--A.
LQYPGR..H.YHYLDRP---......DQDPQDTG.-..RMLDELLG
>tr|Q9ZGA4|Q9ZGA4_9ACTO/673-891 FK506 polyketide synthase OS=Streptomyces sp. MA6548 GN=fkbB PE=4 SV=1
................-RDVLIALGTYP.G..........-------D-G-AM.GGEAAG
IVTEVG.......P...............GV..........D.DLV.PGAHVFG.L....
..V......qDAFRRSV.VADRR.......LVARIP.R........GW.S..........
.........FPVAASV.PIVFATAWYGLVDAG....QVRP..G................Q
.................KVLIHAATGGVGSAARQIA.R.HM.G................A
.DVYATA-SPAKQHLLL.-AD.GFDADHVA...NSR...TTA.F...ADAF....PP--.
......---..-.VDVVLNSL.TGE.F.............L....DA.SV.EL..LA.PG
GRFIEMGKTDIR.HDV......................................Q----.
------..-.-QPFDLS---......DVDPARLR.-..EILELLLE
>tr|Q9ZGI4|Q9ZGI4_9ACTO/2995-3229 Type I polyketide synthase PikAII OS=Streptomyces venezuelae GN=pikAII PE=4 SV=1
................-RDVLIALGMYP.D..........P--------A-LM.GTEGAG
VVTATG.......P...............GV..........T.HLA.PGDRVMG.L....
..L......sGAYAPVV.VADAR.......TVARMP.E........GW.T..........
.........FAQGASV.PVVFLTAVYALRDLA....DVKP..G................E
.................RLLVHSAAGGVGMAAVQLA.R.HW.G................V
.EVHGTA-SHGKWDALR.-AL.GLDDAHIA...SSR...TLD.F...ESAF....RAAS.
......GGA..G.MDVVLNSL.ARE.F.............V....DA.SL.RL..LG.PG
GRFVEMGKTDVR.DAE......................................RV--A.
ADHPGV..G.YRAFDLG---......EAGPERIG.-..EMLAEVIA
>tr|A0K4V8|A0K4V8_BURCH/1826-2072 Beta-ketoacyl synthase OS=Burkholderia cenocepacia (strain HI2424) GN=Bcen2424_0782 PE=4 SV=1
................-RDVMYAMGLLS.D.........eAVETGFAG-A-TI.GMELSG
RVVRVG.......R...............AV..........T.AFA.AGDAVLG.F....
..A......pASFATRV.RTRAQ.......AIAQKP.E........RL.S..........
.........FEEAATV.PTTFFTAYYALVELA....RLRR..G................E
.................RVLVHGGAGGVGIAAIQLA.R.HF.G................A
.EVFATAGSDEKREFVR.-LL.GA--DHVL...DSR...SLA.F...ADEI....RAMT.
......GGE..G.IDIVLNSL.AGE.A.............M....VR.SI.DT..LR.PF
GRFLELGKRDFY.ENS......................................HIGLR.
PFRNNI..S.YFGIDADQLM......GALPELTA.-..RLFGEVMA
>tr|A0PQ25|A0PQ25_MYCUA/1433-1667 Polyketide synthase Pks15/1 OS=Mycobacterium ulcerans (strain Agy99) GN=pks15/1 PE=4 SV=1
................-RDVVAALGMYP.G..........-------AAP-PL.GAEGAG
VVLEVG.......P...............QV..........S.GVA.VGDSVMG.F....
..L.......GGAGPLS.VVDQQ.......LITRMP.Q........GW.S..........
.........FAQAAAV.PVVFLTALFGLQDLA....KIQP..G................E
.................SVLIHAGTGGVGMAAVQLA.R.HW.G................V
.EIFVTA-SRGKWDTLR.-AM.GFDDDHIG...DSR...TLD.F...EEKF....LAVT.
......DGR..G.VDVVLDSL.AGD.F.............V....DA.SL.RL..LV.RG
GRFLEMGKTDIR.DAD......................................KI--A.
ANYPGV..W.YRAFDLS---......EAGPVRMQ.-..EMLAEVRE
>tr|A0PQ30|A0PQ30_MYCUA/1449-1692 Multifunctional mycocerosic acid synthase membrane-associated Mas OS=Mycobacterium ulcerans (strain Agy99) GN=mas PE=4 SV=1
................-ADVLIAFGRYP.S..........L--EGRLP---ET.GTDFVG
VVTAVG.......E...............GV..........T.DHQ.VGDRVGG.F....
..Sk.....dGCWRSYL.TCDAN.......LAVTLP.A........GL.S..........
.........DEHAAAS.STAHATAWYGLNDLA....GIKA..G................D
.................RVLIHSATGGVGQAAIAIA.R.AA.G................A
.QIFATAGNAERRQLVN.-DM.GI--EHVY...DSR...SIE.F...ADQI....RRDT.
......NGY..G.VDIVLNSL.TGA.A.............Q....RA.GL.EL..LA.FG
GRFVEIGKADVY.GNT......................................RMGLY.
PFRRGL..T.FYYVDLGLMS......VIQPERVR.-..ELLSTVYN
>tr|A0PQ37|A0PQ37_MYCUA/1511-1753 Phenolpthiocerol synthesis type-I polyketide synthase PpsC OS=Mycobacterium ulcerans (strain Agy99) GN=ppsC PE=4 SV=1
...............s--DVLKAMGVYP.G..........L--DGAAP---VI.GGECVG
YVTAIG.......D...............DV..........D.SLE.IGQRVIA.F....
..G......pGTFGSHL.GTIAD.......LVVPIP.D........TL.P..........
.........DNEAATF.GIAYLTAWHSLCEVG....RLSP..G................E
.................RVLIHSATGGVGMAAVSIA.K.MI.G................A
.RIYTTAGSDAKREMLS.-SL.GV--DYVG...DSR...TVD.F...ADEI....LELT.
......DGY..G.VDIVLNSL.AGE.A.............I....QR.GV.QI..LA.PG
GRFIELGKKDVH.ANA......................................NLGLA.
ALAKSA..S.FSVVDLDLNL......KLQPAKYR.-..ELLQEILE
>tr|A0PQM7|A0PQM7_MYCUA/3467-3702 Polyketide synthase, Pks12 OS=Mycobacterium ulcerans (strain Agy99) GN=pks12 PE=4 SV=1
................-RDVMIALGLYP.D..........P------D-A-AM.GVEGAG
VVVETA.......S...............PD..........G.RFA.VGDRVVG.L....
..F......pEGTGTIA.ITDHR.......LLVKIP.A........GW.S..........
.........DTAAATT.SVVFATAFYALRDLA....SVQP..G................Q
.................RILVHAATGGVGMAAVQLA.R.HW.G................L
.EVFATA-SKGKWDTLR.-AM.GFDEDHIG...DSR...SLE.F...EDKF....RAAT.
......GGR..G.MDVVLDSL.AGE.F.............V....DA.SL.RL..VA.PG
GVFLEMGKTDIR.EAA......................................VV--A.
QQHTGV..R.YRAFDLF---......EAGPDHIA.-..QILAELAA
>tr|A0PQM7|A0PQM7_MYCUA/1413-1647 Polyketide synthase, Pks12 OS=Mycobacterium ulcerans (strain Agy99) GN=pks12 PE=4 SV=1
................-RDIMITLGMFT.H..........-------D-A-LI.GGEGAG
VVVEIG.......P...............EV..........T.EFA.VGDAVYG.F....
..F......pDGSGTLV.AGDVR.......LLLPKP.A........DW.S..........
.........YAEAAAI.SAVFTTAYYAFVHLA....NVQP..G................Q
.................RVLVHAATGGVGMAAVQLA.R.HL.G................L
.EVYATA-SKGKWDILR.-AM.GFDEDHIS...DSR...SLE.F...EEKF....REVT.
......GGR..S.VDVVLDSL.AGE.F.............V....DA.SL.RL..LG.PG
GVFLEMGKTDIR.DPG......................................VI--A.
QEYPGV..R.YRAFDLF---......EPGRPRMH.-..QYMLDLAG
>tr|A0QCC7|A0QCC7_MYCA1/1435-1678 Mycocerosic acid synthase OS=Mycobacterium avium (strain 104) GN=MAV_1321 PE=4 SV=1
................-ADVLVAFGRYP.T..........--FEGYQQ---QL.GGDFAG
VVTAVG.......P...............GV..........T.EHR.VGDRVGG.L....
..Sg.....nGCWGSFV.LADAR.......HAVTLP.P........EI.P..........
.........LREAAAV.PTASATAWYGLHDLA....RIAP..T................D
.................KVLIHSGTGGVGQAAIAIA.R.AA.G................C
.EIFATAGSPQRRQLLR.-DM.GI--EHVY...DSR...SLE.F...AEQI....RRDT.
......DGY..G.VDVVLNSL.PGA.A.............Q....RA.GI.EL..LA.LG
GRFIELGKRDIY.RDS......................................RLGLF.
PFRRNL..S.LFAVDLALLT......HSHPHTVR.-..RLLTTVYQ
>tr|A0QDK0|A0QDK0_MYCA1/3008-3244 Tylactone synthase modules 4 & 5 OS=Mycobacterium avium (strain 104) GN=MAV_1763 PE=4 SV=1
................-REVLNVLGLYP.G..........-------DPG-PL.GGDFAG
TVTQLG.......S...............GV..........T.GLE.VGTRVYG.F....
..M......qGAFASRF.NVPVQ.......LLAPIP.D........GV.S..........
.........AVDAATI.PAAALTARLAF-DWA....QLKP..G................D
.................RVLIHAASGGVGLAAIQLA.Q.RH.G................A
.TVFATA-STYKRATLR.-KL.GV--EYVY...DSR...STD.F...ADQI....LADT.
......DGA..G.VDVVLNSL.TNEgF.............I....EA.TV.RA..TA.QH
GRFVEIAKRDIW.TRE......................................QM--A.
AARPDI..A.YEIVALDWAC......VEQPEHIH.-..ALLTEVSD
>tr|A0QF84|A0QF84_MYCA1/1439-1682 Mycocerosic acid synthase OS=Mycobacterium avium (strain 104) GN=MAV_2370 PE=4 SV=1
................-ADVLVAFGRYP.A..........--FEGRLP---EL.GTDFAG
VVTAVG.......P...............DV..........T.DHK.VGDHVGG.L....
..Sa.....nGCWGTFL.TCDAR.......LAVTLP.P........GL.A..........
.........DDQAAAV.TTAHATAYYGLHELA....RIGA..G................D
.................RVLIHSATGGVGQAAIAIA.R.AA.G................A
.EIFATAGSEQRRQLLR.-DM.GI--EHVY...DSR...TVE.F...ADLI....RHDT.
......DGY..G.VDIVLNSV.TGA.A.............Q....RA.GI.EL..LA.FG
GRFVEIGKRDIY.GDT......................................RLGLL.
PFRRNL..T.FYALDLALMS......FSHPDRLR.-..GLLRTVYR
>tr|A0QFF5|A0QFF5_MYCA1/3447-3682 Erythronolide synthase, modules 3 and 4 OS=Mycobacterium avium (strain 104) GN=MAV_2450 PE=4 SV=1
................-RDVMIALGLYP.D..........P------D-A-VM.GIEASG
VVIETA.......S...............QD..........G.RVA.VGDRVMG.L....
..F......pDGTGTVA.TTDQR.......LLVKVP.A........GW.S..........
.........HTAAATA.SVVFATAYYALVDLA....DARP..G................Q
.................RVLVHAAAGGVGMAAVQLA.R.HL.G................L
.EVFATA-SRGKWDTLR.-DM.GFDDDHLG...DSR...GLD.F...EDKF....RAVT.
......GGA..G.MDIVLDSL.SGD.S.............V....DA.SL.RL..VA.PG
GIFLEMGKTDIR.DPE......................................VV--A.
AEHPGV..R.YRAFDLF---......EAGPDRIA.-..RLLDELAA
>tr|A0QFF5|A0QFF5_MYCA1/1411-1645 Erythronolide synthase, modules 3 and 4 OS=Mycobacterium avium (strain 104) GN=MAV_2450 PE=4 SV=1
................-RDVMITLGMFT.H..........-------D-A-LL.GGEGAG
VVVEVG.......P...............GV..........T.EFS.VGDSVYG.F....
..F......pDGSGTLV.PGDVR.......LLQHKP.T........HW.S..........
.........YPEAAGI.SAVFTTAYMAFIHLA....DVKP..G................Q
.................RVLVHAAAGGVGMAAVQLA.R.HL.G................L
.EVFATA-SRGKWDTLR.-AM.GFDDDHIG...DSR...TLE.F...EDKF....RSAT.
......GGA..G.MDVVLDSL.AGE.F.............V....DA.SL.RL..VA.PG
GVFLEMGKTDIR.DPG......................................VV--A.
REYPGV..R.YRAFDLF---......EPGRPRMR.-..QWMVELAG
>tr|A0QHA4|A0QHA4_MYCA1/1398-1629 Erythronolide synthase, modules 3 and 4 OS=Mycobacterium avium (strain 104) GN=MAV_3108 PE=4 SV=1
................-RDVLVALGMYP.G..........A--------A-QL.GAEGAG
VVTEVG.......A...............GV..........T.DVA.VGDAVMG.I....
..F.......GLVGSEA.AVDRR.......LVTRVP.P........GW.S..........
.........MAQAAGI.PVVFLTAYYGLSVLA....GLRA..G................Q
.................RVLVHAATGGVGMAAVQLA.R.HW.G................A
.EVFATA-SRGKWDTLR.-AM.GFDDAHIA...DSR...TLD.F...EQKF....GAAP.
......GG-..-.MDVVLNSL.AGE.F.............N....DA.SL.RL..LG.PG
GRFIEMGKTDLR.DPD......................................VV--A.
RAHPGV..R.YRAFDLM---......EAGPDRIA.-..AMLAEVME
>tr|A0QHA5|A0QHA5_MYCA1/1393-1626 RifB protein OS=Mycobacterium avium (strain 104) GN=MAV_3109 PE=4 SV=1
................-RDVLVALGMYP.G..........-------G-G-RL.GAEGAG
VVVEVG.......P...............AV..........T.GLA.VGDPVMG.L....
..L.......GVVGSEA.VVDQR.......LLTAVP.P........GL.S..........
.........LVAAAGV.PVVFLTALYGLSVLS....GLRP..G................E
.................RVLVHTATGGVGMAAVQLA.R.HY.G................A
.EVFATA-SRGKWDTLR.-AM.GFDDDHIG...DSR...SPD.F...EQKF....LAAT.
......GGA..G.VDVVLNSL.AGE.F.............T....DA.SL.RL..LA.PG
GRFIEMGKTDVR.DPD......................................VV--A.
QRYRGA..R.YRAFDLM---......EAGPDRTA.-..AMLAEIVG
>tr|A0R1E8|A0R1E8_MYCS2/1460-1703 Mycocerosic acid synthase OS=Mycobacterium smegmatis (strain ATCC 700084 / mc(2)155) GN=MSMEG_4727 PE=4 SV=1
................-ADVLVAFGRCP.S..........--FDGRLP---EL.GSEFGG
VVTAVG.......P...............GV..........T.THR.VGDRVGG.V....
..Sa.....nGCWSNFV.TCEAD.......LATKLP.E........GI.S..........
.........EHEAAAV.GLAYGTVWLGLTELA....RMSA..G................D
.................KILIHSATGGVGQAAIAVA.R.AA.G................A
.EIYATAGSEKRRQLLR.-DW.GI--EHVY...DSR...TTA.F...ADQI....RTDT.
......DGY..G.VDIVLNSV.TGP.A.............Q....RA.GL.EL..LA.FG
GRFVEIGKRDIY.ADT......................................RLGLF.
PFRRNL..S.FYAVDLALMT......VTHPQKIR.-..DLLATVYR
>tr|A1KHX1|A1KHX1_MYCBP/1440-1683 Probable polyketide beta-ketoacyl synthase pks3 OS=Mycobacterium bovis (strain BCG / Pasteur 1173P2) GN=pks3 PE=4 SV=1
................-ADVLVAFGRYP.T..........--FEGYRQ---QL.GIDFAG
VVTAVG.......P...............DV..........T.EHR.IGDHVGG.M....
..Sa.....nGCWSTFV.RCDAR.......LAVTLP.P........EL.P..........
.........VAAAAAV.PTASATAWYALHDLA....RICS..D................D
.................KVLIHSGTGGVGQAAIAIA.R.AA.G................C
.EIFATAGSAQRRQLLH.-DM.GV--EHVY...DSR...STE.F...AEQI....RGDT.
......DGY..G.VDVVLNSL.PGA.A.............Q....RA.GI.EL..LA.FG
GRFVEIGKRDIY.GDT......................................RLGLF.
PFRRNL..S.LYAVDLALLT......HSHPHTVR.-..RLLKTVYQ
>tr|A1KIV7|A1KIV7_MYCBP/1460-1703 Probable polyketide synthase pks5 OS=Mycobacterium bovis (strain BCG / Pasteur 1173P2) GN=pks5 PE=4 SV=1
................-ADVLVTFGRYQ.T..........----LDGRQP-QL.GTDFAG
VVSAVG.......P...............GV..........S.ELK.VGDRVGG.M....
..Sp.....nGCWATFV.TCDAR.......LATRLP.E........GL.T..........
.........DAQAAAV.TTASATAWYGLQDLA....RIKA..G................D
.................KVLIHSATGGVGQAAIAIA.R.AA.G................A
.QIYATAGNEKRRDLLR.-DM.GI--EHVY...DSR...SVE.F...AEQI....RRDT.
......AGY..G.VDIVLNSV.TGA.A.............Q....LA.GL.KL..LA.LG
GRFIEIGKRDIY.SNT......................................RLELL.
PFRRNL..A.FYGLDLGLMS......VSHPAAVR.-..ELLSTVYR
>tr|A1KJ78|A1KJ78_MYCBP/1408-1641 Probable polyketide synthase pks7 OS=Mycobacterium bovis (strain BCG / Pasteur 1173P2) GN=pks7 PE=4 SV=1
................-RDVLVALGMYP.G..........-------G-G-EL.GVDGAG
VVVEVG.......P...............GV..........T.GLA.VGDRVMG.L....
..L.......GLVGSEA.VVDAR.......LVTMVP.A........GW.S..........
.........LVEAAAV.PVAFLTAFYGLSVLA....EVAA..G................Q
.................KVLVHAGTGGVGMAAVSLA.R.YW.G................A
.EVFVTA-SRAKWDTLR.-AM.GFDDIHIS...DSR...SLE.F...EEAF....LRAT.
......EGS..G.VDVVLNSL.AGE.F.............T....DA.SL.RL..LP.SG
GRFIELGKTDIR.DGQ......................................TV--A.
ERHRGV..R.YRAFDLV---......EAGPDRIA.-..AMLSEVVG
>tr|A1KJ79|A1KJ79_MYCBP/1386-1601 Probable polyketide synthase pks8 OS=Mycobacterium bovis (strain BCG / Pasteur 1173P2) GN=pks8 PE=4 SV=1
................-RDVLVALGIYP.G..........A--------A-EL.GAEGAG
VVTEVG.......P...............GV..........T.GLA.VGDPVMG.L....
..L.......GVAGSEA.VVDAR.......LVVKLP.N........RW.P..........
.........LTDAAGV.PVVFLTAYCALRVLA....QVQP..G................E
.................SVLVHAAAGGVGMAAVQLA.R.LW.G................L
.EVFATA-SRGKWDTLH.-TM.GCDNTHVA...DSR...TLA.F...EETF....WLTT.
......EGR..G.VDVVLNSL.AGE.F.............T....DA.SL.RL..LP.RG
GRFIEMGKTEFG.TPR......................................SL---.
------..-.----------......---PRTIL.-..GWPTGLST
>tr|A1KK94|A1KK94_MYCBP/1399-1633 Probable polyketide synthase pks12 OS=Mycobacterium bovis (strain BCG / Pasteur 1173P2) GN=pks12 PE=4 SV=1
................-RDIMITLGMFT.H..........-------D-A-LL.GGEGAG
VVVEVG.......P...............GV..........T.EFS.VGDSVFG.F....
..F......pDGSGTLV.AGDVR.......LLLPMP.A........DW.S..........
.........YAEAAAI.SAVFTTAYYAFIHLA....DVQP..G................Q
.................RVLIHAGTGGVGMAAVQLA.R.HL.G................L
.EVFATA-SKGKWDTLR.-AM.GFDDDHIS...DSR...SLE.F...EDKF....RAAT.
......GGR..G.FDVVLDSL.AGE.F.............V....DA.SL.RL..VA.PG
GVFLEMGKTDIR.DPG......................................VI--A.
QQYPGV..R.YRAFDLF---......EAGPDRIA.-..QILAELAT
>tr|A1KK94|A1KK94_MYCBP/3428-3663 Probable polyketide synthase pks12 OS=Mycobacterium bovis (strain BCG / Pasteur 1173P2) GN=pks12 PE=4 SV=1
................-RDVMIALGLYP.D..........P------D-A-VM.GVEACG
VVIETS.......L...............NK..........G.SFA.VGDRVMG.L....
..F......pEGTGTVA.STDQR.......LLVKVP.A........GW.S..........
.........HTAAATT.SVVFATAHYALVDLA....AARS..G................Q
.................RVLIHAGTGGVGMAAVQLA.R.HL.G................L
.EVFATA-SKGKWDTLR.-AM.GFDDDHIS...DSR...SLE.F...EDKF....RAAT.
......GGR..G.FDVVLDSL.AGE.F.............V....DA.SL.RL..VA.PG
GVFLEMGKTDIR.DPG......................................VI--A.
QQYPGV..R.YRAFDLF---......EAGPDRIA.-..QILAELAT
>tr|A1KMS8|A1KMS8_MYCBP/1498-1740 Phenolpthiocerol synthesis type-I polyketide synthase ppsC OS=Mycobacterium bovis (strain BCG / Pasteur 1173P2) GN=ppsC PE=4 SV
...............s--DVLKAMGVYP.G..........L--DGAAP---VI.GGECVG
YVTAIG.......D...............EV..........D.GVE.VGQRVIA.F....
..G......pGTFGTHL.GTIAD.......LVVPIP.D........TL.A..........
.........DNEAATF.GVAYLTAWHSLCEVG....RLSP..G................E
.................RVLIHSATGGVGMAAVSIA.K.MI.G................A
.RIYTTAGSDAKREMLS.-RL.GV--EYVG...DSR...SVD.F...ADEI....LELT.
......DGY..G.VDVVLNSL.AGE.A.............I....QR.GV.QI..LA.PG
GRFIELGKKDVY.ADA......................................SLGLA.
ALAKSA..S.FSVVDLDLNL......KLQPARYR.-..QLLQHILQ
>tr|A1KMT5|A1KMT5_MYCBP/1460-1703 Probable multifunctional mycocerosic acid synthase membrane-associated mas OS=Mycobacterium bovis (strain BCG / Pasteur 1173P2)
................-ADVLIAFGRFP.I..........--IDDREP---QL.GMDFVG
VVTAVG.......E...............GV..........T.GHQ.VGDRVGG.F....
..Se.....gGCWRTFL.TCDAN.......LAVTLP.P........GL.T..........
.........DEQAITA.ATAHATAWYGLNDLA....QIKA..G................D
.................KVLIHSATGGVGQAAISIA.R.AK.G................A
.EIFATAGNPAKRAMLR.-DM.GV--EHVY...DSR...SVE.F...AEQI....RRDT.
......DGY..G.VDIVLNSL.TGA.A.............Q....RA.GL.EL..LA.FG
GRFVEIGKADVY.GNT......................................RLGLF.
PFRRGL..T.FYYLDLALMS......VTQPDRVR.-..ELLATVFK
>tr|A1KMU1|A1KMU1_MYCBP/1439-1673 Probable polyketide synthase pks1 OS=Mycobacterium bovis (strain BCG / Pasteur 1173P2) GN=pks1 PE=4 SV=1
................-RDVVAALGMYP.G..........-------QAP-PL.GAEGAG
VVLETG.......P...............EV..........T.DLA.VGDAVMG.F....
..L.......GGAGPLA.VVDQQ.......LVTRVP.Q........GW.S..........
.........FAQAAAV.PVVFLTAWYGLADLA....EIKA..G................E
.................SVLIHAGTGGVGMAAVQLA.R.QW.G................V
.EVFVTA-SRGKWDTLR.-AM.GFDDDHIG...DSR...TCE.F...EEKF....LAVT.
......EGR..G.VDVVLDSL.AGE.F.............V....DA.SL.RL..LV.RG
GRFLEMGKTDIR.DAQ......................................EI--A.
ANYPGV..Q.YRAFDLS---......EAGPARMQ.-..EMLAEVRE
>tr|A1T1R8|A1T1R8_MYCVP/3005-3241 Beta-ketoacyl synthase OS=Mycobacterium vanbaalenii (strain DSM 7251 / PYR-1) GN=Mvan_0269 PE=4 SV=1
................-RDVLNVLGLYP.G..........-------DPG-PI.GGDFAG
TVTQLG.......S...............GV..........T.GLE.VGQRVYG.F....
..M......qGAFASRF.NVPAQ.......LLAPIP.D........GI.G..........
.........AVDAATI.PAAALTARLAF-DWA....QLKP..G................D
.................RVLIHAASGGVGLAAIQMA.Q.QH.G................A
.VVFATA-STYKRATLR.-KL.GV--DHVY...DSR...TTE.F...ADQI....LADT.
......DGE..G.VDVVLNSL.TNEgF.............I....EA.TV.RA..TA.QN
GRFAEIAKRDIW.TPE......................................QM--A.
AARPDI..A.YEIVALDTVT......LLEPERIR.-..GLLGEVSD
>tr|A1T3U1|A1T3U1_MYCVP/3030-3266 Beta-ketoacyl synthase OS=Mycobacterium vanbaalenii (strain DSM 7251 / PYR-1) GN=Mvan_1003 PE=4 SV=1
................-RDVLNALGLYP.G..........-------DPG-PI.GGELAG
VVTAPG.......P...............DV..........D.GFD.VGQRVFG.F....
..A......vGAFASRV.NVPVQ.......FLAPVP.E........GI.S..........
.........AVAAATT.PAAVLTAGLAF-DWA....ALRA..G................D
.................RVLIHAASGGVGLAAVQLA.R.QR.G................A
.TVFATA-SGYKRPMLR.-AM.GV--DHVY...DSR...TTD.F...ADQI....LADT.
......DGA..G.VDVVLNSL.TNDgF.............V....AA.TV.RA..TA.RN
GRFAEIAKRDIW.SPE......................................QM--A.
AARPDI..D.YEVLALDAVM......QQDPDRIQ.-..LLLADLAD
>tr|A1U9G3|A1U9G3_MYCSK/3029-3275 Beta-ketoacyl synthase OS=Mycobacterium sp. (strain KMS) GN=Mkms_0254 PE=4 SV=1
................-RDVLNVLGLYP.G..........-------DPG-PI.GGDFAG
VVTQLG.......D...............GVgsgraerrdgI.KLE.VGQRVYG.F....
..M......qGAFSSRF.NVPAQ.......LLAPIP.D........GV.G..........
.........AVEAATI.PAAALTARLAF-DWA....QLEP..G................D
.................RVLIHAASGGVGLAAIQLA.Q.QH.G................A
.VVFATA-STYKRATLR.-KM.GV--EYVY...DSR...STD.F...ADQI....LADT.
......DGA..G.VDVVLNSL.TNEgF.............V....EA.TV.RA..TA.QN
GRFAEIAKRDIW.THE......................................QM--A.
AARPDI..S.YEIVALDTVT......IQEPERIR.-..GLLGEVSD
>tr|A1UHR5|A1UHR5_MYCSK/1438-1681 Acyl transferase domain protein OS=Mycobacterium sp. (strain KMS) GN=Mkms_3179 PE=4 SV=1
................-ADVLVAYGRYP.S..........--FEGRLP---KL.GADFAG
VVTGVG.......P...............GV..........T.EHQ.VGDRVAG.I....
..Sa.....nGAWATFV.TCDAN.......LAVKLP.A........GV.P..........
.........EDRAAAV.PSAHATAWYGLHDLA....RIGA..R................D
.................KVLIHSATGGVGQAAVAIA.K.AA.G................A
.EIYATAGSPERRKILR.-DM.GI--EHVY...DSR...STA.F...ADEI....REDT.
......AGY..G.VDIVLNSL.PGA.A.............Q....RA.GL.EL..LS.FG
GRFVEIGKRDIY.GDS......................................KMGLF.
PFRRNL..A.FYAVDLALLT......LTNPDILR.-..RLLETVYQ
>tr|A1V0Y5|A1V0Y5_BURMS/1830-2076 Type I polyketide synthase WcbR OS=Burkholderia mallei (strain SAVP1) GN=wcbR PE=4 SV=1
................-RDVMYAMGLLS.D.........eAVETGFAG-A-TI.GMELSG
RVVRVG.......S...............AV..........T.EFA.PGDAILG.F....
..A......pASFATRV.RTRAQ.......AIAPKP.E........RL.S..........
.........FEEAATV.PTTFFTAYYALVELA....RLRR..G................E
.................RVLVHGGAGGVGIAAIQLA.R.YF.G................A
.EVFATAGSDEKREFVR.-LL.GA--DHVL...DSR...SLA.F...ADEI....RAMT.
......GGE..G.IDIVLNSL.AGE.A.............M....VR.SI.DT..LR.PF
GRFLELGKRDFY.ENS......................................HIGLR.
PFRNNI..S.YFGIDADQLM......GALPELTA.-..RLFGDVMG
>tr|A2S527|A2S527_BURM9/1830-2076 Type I polyketide synthase WcbR OS=Burkholderia mallei (strain NCTC 10229) GN=wcbR PE=4 SV=1
................-RDVMYAMGLLS.D.........eAVETGFAG-A-TI.GMELSG
RVVRVG.......S...............AV..........T.EFA.PGDAILG.F....
..A......pASFATRV.RTRAQ.......AIAPKP.E........RL.S..........
.........FEEAATV.PTTFFTAYYALVELA....RLRR..G................E
.................RVLVHGGAGGVGIAAIQLA.R.YF.G................A
.EVFATAGSDEKREFVR.-LL.GA--DHVL...DSR...SLA.F...ADEI....RAMT.
......GGE..G.IDIVLNSL.AGE.A.............M....VR.SI.DT..LR.PF
GRFLELGKRDFY.ENS......................................HIGLR.
PFRNNI..S.YFGIDADQLM......GALPELTA.-..RLFGDVMG
>tr|A3MN59|A3MN59_BURM7/1803-2049 Type I polyketide synthase WcbR OS=Burkholderia mallei (strain NCTC 10247) GN=wcbR PE=4 SV=1
................-RDVMYAMGLLS.D.........eAVETGFAG-A-TI.GMELSG
RVVRVG.......S...............AV..........T.EFA.PGDAILG.F....
..A......pASFATRV.RTRAQ.......AIAPKP.E........RL.S..........
.........FEEAATV.PTTFFTAYYALVELA....RLRR..G................E
.................RVLVHGGAGGVGIAAIQLA.R.YF.G................A
.EVFATAGSDEKREFVR.-LL.GA--DHVL...DSR...SLA.F...ADEI....RAMT.
......GGE..G.IDIVLNSL.AGE.A.............M....VR.SI.DT..LR.PF
GRFLELGKRDFY.ENS......................................HIGLR.
PFRNNI..S.YFGIDADQLM......GALPELTA.-..RLFGDVMG
>tr|A3ND25|A3ND25_BURP6/1830-2076 Type I polyketide synthase WcbR OS=Burkholderia pseudomallei (strain 668) GN=wcbR PE=4 SV=1
................-RDVMYAMGLLS.D.........eAVETGFAG-A-TI.GMELSG
RVVRVG.......S...............AV..........T.EFA.PGDAILG.F....
..A......pASFATRV.RTRAQ.......AIAPKP.E........RL.S..........
.........FEEAATV.PTTFFTAYYALVELA....RLRR..G................E
.................RVLVHGGAGGVGIAAIQLA.R.YF.G................A
.EVFATAGSDEKREFVR.-LL.GA--DHVL...DSR...SLA.F...ADEI....RAMT.
......GGE..G.IDIVLNSL.AGE.A.............M....VR.SI.DT..LR.PF
GRFLELGKRDFY.ENS......................................HIGLR.
PFRNNI..S.YFGIDADQLM......GALPELTA.-..RLFGDVMG
>tr|A3NYT7|A3NYT7_BURP0/1830-2076 Type I polyketide synthase WcbR OS=Burkholderia pseudomallei (strain 1106a) GN=wcbR PE=4 SV=1
................-RDVMYAMGLLS.D.........eAVETGFAG-A-TI.GMELSG
RVVRVG.......S...............AV..........T.EFA.PGDAILG.F....
..A......pASFATRV.RTRAQ.......AIAPKP.E........RL.S..........
.........FEEAATV.PTTFFTAYYALVELA....RLRR..G................E
.................RVLVHGGAGGVGIAAIQLA.R.YF.G................A
.EVFATAGSDEKREFVR.-LL.GA--DHVL...DSR...SLA.F...ADEI....RAMT.
......GGE..G.IDIVLNSL.AGE.A.............M....VR.SI.DT..LR.PF
GRFLELGKRDFY.ENS......................................HIGLR.
PFRNNI..S.YFGIDADQLM......GALPELTA.-..RLFGDVMG
>tr|A3PT20|A3PT20_MYCSJ/3029-3275 Beta-ketoacyl synthase OS=Mycobacterium sp. (strain JLS) GN=Mjls_0234 PE=4 SV=1
................-RDVLNVLGLYP.G..........-------DPG-PI.GGDFAG
VVTQLG.......D...............GVgsgraerrdgI.KLE.VGQRVYG.F....
..M......qGAFSSRF.NVPAQ.......LLAPIP.D........GV.G..........
.........AVEAATI.PAAALTARLAF-DWA....QLEP..G................D
.................RVLIHAASGGVGLAAIQLA.Q.QH.G................A
.VVFATA-STYKRATLR.-KM.GV--EYVY...DSR...STD.F...ADQI....LADT.
......DGA..G.VDVVLNSL.TNEgF.............V....EA.TV.RA..TA.QN
GRFAEIAKRDIW.THE......................................QM--A.
AARPDI..S.YEIVALDTVT......IQEPERIR.-..GLLGEVSD
>tr|A3Q182|A3Q182_MYCSJ/1438-1681 Acyl transferase domain protein OS=Mycobacterium sp. (strain JLS) GN=Mjls_3130 PE=4 SV=1
................-ADVLVAYGRYP.S..........--FEGRLP---KL.GADFAG
VVTGVG.......P...............GV..........T.EHQ.VGDRVAG.I....
..Sa.....nGAWATFV.TCDAN.......LAVKLP.A........GV.P..........
.........EDRAAAV.PSAHATAWYGLHDLA....RIGA..R................D
.................KVLIHSATGGVGQAAVAIA.K.AA.G................A
.EIYATAGSPERRKILR.-DM.GI--EHVY...DSR...STA.F...ADEI....REDT.
......AGY..G.VDIVLNSL.PGA.A.............Q....RA.GL.EL..LS.FG
GRFVEIGKRDIY.GDS......................................KMGLF.
PFRRNL..A.FYAVDLALLT......LTNPDILR.-..RLLETVYQ
>tr|A4F7P0|A4F7P0_SACEN/2864-3093 EryAII Erythromycin polyketide synthase modules 3 and 4 OS=Saccharopolyspora erythraea (strain NRRL 23338) GN=eryAII PE=4 SV=1
................-RDVLLALGMYP.Q..........-------K-A-DM.GTEAAG
VVTAVG.......P...............DV..........D.AFA.PGDRVLG.L....
..F......qGAFAPIA.VTDHR.......LLARVP.D........GW.S..........
.........DADAAAV.PIAYTTAHYALHDLA....GLRA..G................Q
.................SVLIHAAAGGVGMAAVALA.R.RA.G................A
.EVLATA-GPAKHGTLR.-AL.GLDDEHIA...SSR...ETG.F...ARKF....RERT.
......GGR..G.VDVVLNSL.TGE.L.............L....DE.SA.DL..LA.ED
GVFVEMGKTDLR.DAG......................................DF---.
----RG..R.YAPFDLG---......EAGDDRLG.-..EILREVVG
>tr|A4FCW1|A4FCW1_SACEN/1444-1689 Polyketide synthase type I OS=Saccharopolyspora erythraea (strain NRRL 23338) GN=SACE_2595 PE=4 SV=1
................-KDVLKATGLLDpE..........AMEGSLSR-E-TL.GLECSG
TVLRVG.......E...............VV..........S.GLR.PGDEVFA.H....
..S......rDLFGSHV.TLDEV.......RVVKKP.T........TL.S..........
.........LAQAASL.LPA-VTAHQSLVRLA....GVRR..G................D
.................RVLVHSGAGGVGLAAVRIA.M.WL.G................A
.EVYATAGSEQRRELLR.-RE.GV--AGVS...DSR...STA.F...ADDI....LRWT.
......DGA..G.VDVVVNSL.SGE.A.............L....HK.SI.GL..LR.PF
GRFVELGKADIA.ADH......................................ALRLA.
PFHRAL..S.FHAFDYDQMM......LLDPERVR.-..TCMREVAD
>tr|A4FCY8|A4FCY8_SACEN/1463-1703 Modular ype I polyketide synthase OS=Saccharopolyspora erythraea (strain NRRL 23338) GN=SACE_2629 PE=4 SV=1
................-RDVLLSLGMVH.A..........SVDASAED-P-GQ.GGEGAG
VVLDVG.......P...............GV..........T.DIV.PGDRVMG.L....
..F.......SGVGPVS.VTDRN.......LVCRMP.D........GW.S..........
.........FAQAAAV.PVAYLTAYHGLVDLA....ALRP..G................E
.................SVLVHAGTGGVGTAALQLA.H.HL.G................A
.TAYATA-SPAKWAALK.-AQ.GLPEDRIA...SSR...TLD.F...EQVF....RHNT.
......EGR..G.VDVVLNSL.AGE.Y.............V....DA.SL.RL..LS.GS
GRFLEIGKTDRR.DPD......................................EV--A.
RDHPGT..E.YQSYDVR---......DPGPEHIQ.-..RMLVALLE
>tr|A4FDM8|A4FDM8_SACEN/2470-2706 Modular polyketide synthase- OS=Saccharopolyspora erythraea (strain NRRL 23338) GN=SACE_2875 PE=4 SV=1
................-KDVLITLDMLG.V..........-------R-H-GL.GGEAAG
VVLEVG.......D...............GV..........T.DLA.PGDRVMG.V....
..Vg....dyGAFATEA.VTDRR.......LLARIP.R........GW.S..........
.........FEQAASV.PVVFLTAYYGLRDLA....GLSA..G................Q
.................SVLVHAAAGGVGMAATQLA.R.HW.G................A
.EVFGTA-GPGKWDALR.-SL.GLTDDHIA...SSR...TAE.F...GELF....RERT.
......GGR..G.VDVVLNSL.TGE.L.............A....ET.SL.AL..LP.RG
GHFLELGKTETR.DAG......................................QV--A.
EAHPGV..R.YQAYALY---......EAGPERTG.-..QMLADLVE
>tr|A4FH83|A4FH83_SACEN/1390-1624 Type I modular polyketide synthase OS=Saccharopolyspora erythraea (strain NRRL 23338) GN=SACE_4139 PE=4 SV=1
................-RDVLIGLGMYP.G..........-------E-V-QL.GGEGAG
VVTEVA.......P...............DV..........T.GLA.PGDRVTG.L....
..F......gGSFGPVA.IADHR.......TVARIP.R........DW.S..........
.........YEQAAAV.PIAYLTAYLGLVELG....ALRA..G................E
.................SVLVHSAAGGVGTAAVQLA.R.HL.G................A
.HVFGTA-SPGKWDAVR.-AQ.GVAEENLA...SSR...TLD.F...ERHF....LAAT.
......GGR..G.VDVVLNSL.AGE.H.............V....DA.SL.RL..LP.RG
GRFLEMGKTDIR.GAD......................................EV--A.
AAHPGV..A.YEAFDLM---......RVPPERVR.-..VMLAEVLE
>tr|A4T3X4|A4T3X4_MYCGI/3023-3259 Beta-ketoacyl synthase OS=Mycobacterium gilvum (strain PYR-GCK) GN=Mflv_0405 PE=4 SV=1
................-RDVLNVLGLYP.G..........-------DPG-PI.GGDFAG
TVTQLG.......E...............GV..........T.GLD.VGQRVYG.S....
..M......qGAFASRF.NVPGQ.......FLAPIP.D........GV.S..........
.........AVEAATI.PAAALTVRLSF-DWA....QVKS..G................D
.................KVLIHAASGGVGLAAVQMA.Q.QC.G................A
.EVYATA-STFKRATLR.-KL.GV--KHVY...DSR...TTD.F...AEQI....LADT.
......DGA..G.VDVVLNSL.TSEgF.............I....EA.TL.RA..TA.QH
GRFAEIAKRDIW.TVE......................................QM--A.
AARPDL..A.YEIVALDTVM......FTEPDRIR.-..DLLTEVSA
>tr|A5U1M9|A5U1M9_MYCTA/1440-1683 Polyketide beta-ketoacyl synthase Pks3 OS=Mycobacterium tuberculosis (strain ATCC 25177 / H37Ra) GN=pks3 PE=4 SV=1
................-ADVLVAFGRYP.T..........--FEGYRQ---QL.GIDFAG
VVTAVG.......P...............DV..........T.EHR.IGDHVGG.M....
..Sa.....nGCWSTFV.RCDAR.......LAVTLP.P........EL.P..........
.........VAAAAAV.PTASATAWYALHDLA....RICS..D................D
.................KVLIHSGTGGVGQAAIAIA.R.AA.G................C
.EIFATAGSAQRRQLLH.-DM.GV--EHVY...DSR...STE.F...AEQI....RGDT.
......DGY..G.VDVVLNSL.PGA.A.............Q....RA.GI.EL..LA.FG
GRFVEIGKRDIY.GDT......................................RLGLF.
PFRRNL..S.LYAVDLALLT......HSHPHTVR.-..RLLKTVYQ
>tr|A5U2N4|A5U2N4_MYCTA/1460-1703 Putative polyketide synthase pks5 OS=Mycobacterium tuberculosis (strain ATCC 25177 / H37Ra) GN=pks5 PE=4 SV=1
................-ADVLVTFGRYQ.T..........----LDGRQP-QL.GTDFAG
VVSAVG.......P...............GV..........S.ELK.VGDRVGG.M....
..Sp.....nGCWATFV.TCDAR.......LATRLP.E........GL.T..........
.........DAQAAAV.TTASATAWYGLQDLA....RIKA..G................D
.................KVLIHSATGGVGQAAIAIA.R.AA.G................A
.QIYATAGNEKRRDLLR.-DM.GI--EHVY...DSR...SVE.F...AEQI....RRDT.
......AGY..G.VDIVLNSV.TGA.A.............Q....LA.GL.KL..LA.LG
GRFIEIGKRDIY.SNT......................................RLELL.
PFRRNL..A.FYGLDLGLMS......VSHPAAVR.-..ELLSTVYR
>tr|A5U318|A5U318_MYCTA/1408-1641 Putative polyketide synthase Pks7 OS=Mycobacterium tuberculosis (strain ATCC 25177 / H37Ra) GN=pks7 PE=4 SV=1
................-RDVLVALGMYP.G..........-------G-G-EL.GVDGAG
VVVEVG.......P...............GV..........T.GLA.VGDRVMG.L....
..L.......GLVGSEA.VVDAR.......LVTMVP.A........GW.S..........
.........LVEAAAV.PVAFLTAFYGLSVLA....EVAA..G................Q
.................KVLVHAGTGGVGMAAVSLA.R.YW.G................A
.EVFVTA-SRAKWDTLR.-AM.GFDDIHIS...DSR...SLE.F...EEAF....LRAT.
......EGS..G.VDVVLNSL.AGE.F.............T....DA.SL.RL..LP.SG
GRFIELGKTDIR.DGQ......................................TV--A.
ERHRGV..R.YRAFDLV---......EAGPDRIA.-..AMLSEVVG
>tr|A5U319|A5U319_MYCTA/1387-1602 Putative polyketide synthase Pks8 OS=Mycobacterium tuberculosis (strain ATCC 25177 / H37Ra) GN=pks8 PE=4 SV=1
................-RDVLVALGIYP.G..........A--------A-EL.GAEGAG
VVTEVG.......P...............GV..........T.GLA.VGDPVMG.L....
..L.......GVAGSEA.VVDAR.......LVVKLP.N........RW.P..........
.........LTDAAGV.PVVFLTAYYALRVLA....QVQP..G................E
.................SVLVHAAAGGVGMAAVQLA.R.LW.G................L
.EVFATA-SRGKWDTLH.-TM.GCDNTHVA...DSR...TLA.F...EETF....WLTT.
......EGR..G.VDVVLNSL.AGE.F.............T....DA.SL.RL..LP.RG
GRFIEMGKTEFG.TPR......................................SL---.
------..-.----------......---PRTIL.-..GWPTGLST
>tr|A5U473|A5U473_MYCTA/1399-1633 Polyketide synthase Pks12 OS=Mycobacterium tuberculosis (strain ATCC 25177 / H37Ra) GN=pks12 PE=4 SV=1
................-RDIMITLGMFT.H..........-------D-A-LL.GGEGAG
VVVEVG.......P...............GV..........T.EFS.VGDSVFG.F....
..F......pDGSGTLV.AGDVR.......LLLPMP.A........DW.S..........
.........YAEAAAI.SAVFTTAYYAFIHLA....DVQP..G................Q
.................RVLIHAGTGGVGMAAVQLA.R.HL.G................L
.EVFATA-SKGKWDTLR.-AM.GFDDDHIS...DSR...SLE.F...EDKF....RAAT.
......GGR..G.FDVVLDSL.AGE.F.............V....DA.SL.RL..VA.PG
GVFLEMGKTDIR.DPG......................................VI--A.
QQYPGV..R.YRAFDLF---......EPGRPRMH.-..QYMLELAT
>tr|A5U473|A5U473_MYCTA/3428-3663 Polyketide synthase Pks12 OS=Mycobacterium tuberculosis (strain ATCC 25177 / H37Ra) GN=pks12 PE=4 SV=1
................-RDVMIALGLYP.D..........P------D-A-VM.GVEACG
VVIETS.......L...............NK..........G.SFA.VGDRVMG.L....
..F......pEGTGTVA.STDQR.......LLVKVP.A........GW.S..........
.........HTAAATT.SVVFATAHYALVDLA....AARS..G................Q
.................RVLIHAGTGGVGMAAVQLA.R.HL.G................L
.EVFATA-SKGKWDTLR.-AM.GFDDDHIS...DSR...SLE.F...EDKF....RAAT.
......GGR..G.FDVVLDSL.AGE.F.............V....DA.SL.RL..VA.PG
GVFLEMGKTDIR.DPG......................................VI--A.
QQYPGV..R.YRAFDLF---......EPGPDRIA.-..QILAELAT
>tr|A5U6U0|A5U6U0_MYCTA/1498-1740 Phenolpthiocerol synthesis type-I polyketide synthase PpsC OS=Mycobacterium tuberculosis (strain ATCC 25177 / H37Ra) GN=ppsC PE
...............s--DVLKAMGVYP.G..........L--DGAAP---VI.GGECVG
YVTAIG.......D...............EV..........D.GVE.VGQRVIA.F....
..G......pGTFGTHL.GTIAD.......LVVPIP.D........TL.A..........
.........DNEAATF.GVAYLTAWHSLCEVG....RLSP..G................E
.................RVLIHSATGGVGMAAVSIA.K.MI.G................A
.RIYTTAGSDAKREMLS.-RL.GV--EYVG...DSR...SVD.F...ADEI....LELT.
......DGY..G.VDVVLNSL.AGE.A.............I....QR.GV.QI..LA.PG
GRFIELGKKDVY.ADA......................................SLGLA.
ALAKSA..S.FSVVDLDLNL......KLQPARYR.-..QLLQHILQ
>tr|A5U6U7|A5U6U7_MYCTA/1460-1703 Multifunctional mycocerosic acid synthase membrane-associated Mas OS=Mycobacterium tuberculosis (strain ATCC 25177 / H37Ra) GN=
................-ADVLIAFGRFP.I..........--IDDREP---QL.GMDFVG
VVTAVG.......E...............GV..........T.GHQ.VGDRVGG.F....
..Se.....gGCWRTFL.TCDAN.......LAVTLP.P........GL.T..........
.........DEQAITA.ATAHATAWYGLNDLA....QIKA..G................D
.................KVLIHSATGGVGQAAISIA.R.AK.G................A
.EIFATAGNPAKRAMLR.-DM.GV--EHVY...DSR...SVE.F...AEQI....RRDT.
......DGY..G.VDIVLNSL.TGA.A.............Q....RA.GL.EL..LA.FG
GRFVEIGKADVY.GNT......................................RLGLF.
PFRRGL..T.FYYLDLALMS......VTQPDRVR.-..ELLATVFK
>tr|A5U6V4|A5U6V4_MYCTA/943-1177 Putative polyketide synthase Pks1 OS=Mycobacterium tuberculosis (strain ATCC 25177 / H37Ra) GN=pks1 PE=4 SV=1
................-RDVVAALGMYP.G..........-------QAP-PL.GAEGAG
VVLETG.......P...............EV..........T.DLA.VGDAVMG.F....
..L.......GGAGPLA.VVDQQ.......LVTRVP.Q........GW.S..........
.........FAQAAAV.PVVFLTAWYGLADLA....EIKA..G................E
.................SVLIHAGTGGVGMAAVQLA.R.QW.G................V
.EVFVTA-SRGKWDTLR.-AM.GFDDDHIG...DSR...TCE.F...EEKF....LAVT.
......EGR..G.VDVVLDSL.AGE.F.............V....DA.SL.RL..LV.RG
GRFLEMGKTDIR.DAQ......................................EI--A.
ANYPGV..Q.YRAFDLS---......EAGPARMQ.-..EMLAEVRE
>tr|A5W7D5|A5W7D5_PSEP1/1789-2036 Beta-ketoacyl synthase-like protein OS=Pseudomonas putida (strain F1 / ATCC 700007) GN=Pput_3921 PE=3 SV=1
................-RDVMFALGLLS.D.........eAIENGFSG-P-TL.GFEFAG
VVQGKG.......A...............EA..........VgDFA.PGDRVVG.F....
..G......pCSFANRL.VTNAN.......AVARIP.E........GM.S..........
.........FEAAATI.PSTFFTVYYALHHLA....RLEP..G................E
.................KVLIHGAAGGVGIAAIQIA.K.WL.G................A
.EIHATAGSDEKRDFLR.-LL.GV--SHIY...DSR...SLA.Y...ADQV....LAAT.
......GGR..G.VDVVLNSL.AGE.A.............I....NR.NL.QV..LK.PF
GRFLELGKRDFY.QNT......................................RIGLR.
PFRNNI..S.YFGIDADQLM......SERPAFTR.-..RLFAEMME
>tr|A6U5X6|A6U5X6_SINMW/1801-2047 Beta-ketoacyl synthase OS=Sinorhizobium medicae (strain WSM419) GN=Smed_0197 PE=4 SV=1
................-RDVMWAMGLLP.E.........eALEDGFAG-A-TI.GMELSG
HVVAVG.......E...............EV..........D.DLA.VGDAVMA.I....
..A......sSAFSTHA.IVARA.......GIAKLP.R........AM.N..........
.........PVAAATL.PVAFLTAYYAIVELG....RIQA..G................E
.................TILIHGAAGGVGLAALQVA.K.LK.G................A
.KVIATAGTREKRRFLT.-ML.GA--DYVF...DSR...SLG.F...VNDV....RSVT.
......GGE..G.VDLVLNSL.FAE.A.............M....EQ.SL.SL..VK.PF
GRFLELGKRDYY.ADS......................................KIGLR.
PFRRNV..S.YFGIDADQLL......VKAPDLTK.-..RIFMEIGA
>tr|A7IC98|A7IC98_XANP2/1501-1747 Beta-ketoacyl synthase OS=Xanthobacter autotrophicus (strain ATCC BAA-1158 / Py2) GN=Xaut_0383 PE=4 SV=1
................-RDIMAATGILP.D.........eAEGEGAWW-R-NL.GLEFAG
TVRSTG.......E...............GI..........T.GFK.VGDRVMG.M....
..G......kGFLRRFA.AADAR.......FLMHVP.D........DV.A..........
.........LEDAATL.PAAFMTAHYSLVDIG....RLEP..D................E
.................KVLVHLATGGVGLAAIQVA.R.DI.G................A
.EILASAGSDTKRNFLR.-QL.GI--EHVM...NSR...SLE.F...SEAV....RAAT.
......GGR..G.VDVVLNAL.SGA.G.............I....DK.GL.EC..LA.PF
GRFVEIGKRDLA.QDK......................................PIGLK.
SLYYNN..S.YSVIDLSTIA......DERPARLS.-..SLLRAVEA
>tr|A7IE15|A7IE15_XANP2/1309-1547 Beta-ketoacyl synthase OS=Xanthobacter autotrophicus (strain ATCC BAA-1158 / Py2) GN=Xaut_1007 PE=4 SV=1
................-RDVLHGMGLLP.D.........sA------D-NMPY.GLECSG
VIAAVG.......P...............GV..........E.GLA.VNMPVMAgL....
..T......vGSLAGRV.RVPAA.......FVVPKP.E........GL.S..........
.........FRDAATL.PLAFLTAHYALDRLA....GLKR..G................E
.................RVLIHAAAGGVGQAAIQVA.Q.RA.G................A
.EIFATA-SPAKWGHLR.-RH.GV--THLF...NSR...TAD.F...ADEI....RRLT.
......GGR..G.VDVVLNSL.SGE.A.............I....AE.SF.AA..LA.DG
GRFIEIGKMGIW.SAA......................................DV--A.
ALNRGI..T.YHPFDLWDI-......KQDQGLIA.-..QMMGEMVA
>tr|A7IE18|A7IE18_XANP2/1467-1703 KR domain protein OS=Xanthobacter autotrophicus (strain ATCC BAA-1158 / Py2) GN=Xaut_1010 PE=4 SV=1
................-RDVLNAMGLYP.G..........-------EAG-PF.GGECSG
RVLRVG.......P...............GV..........T.GLA.PGDAVVA.M....
..H......fGTFASHV.TLPAA.......VVFKVP.K........GM.G..........
.........VVEAAGL.PIVYLTTWYGLHHLA....GIKA..G................D
.................RVLIHSASGGVGIAAIRVA.Q.MV.G................A
.EIFATA-SLHKHDFLR.-SL.GV--THIM...NSR...DTA.F...ADEI....MRLT.
......GGR..G.VDIVLNSL.GGE.A.............I....PA.SL.SV..VA.PG
GHFVEIGKRDIW.SVD......................................EA--R.
ALRGDI..T.YSIVNFDITA......VEEPELVR.-..ALLAEALE
>tr|A7ILY7|A7ILY7_XANP2/1751-1995 Beta-ketoacyl synthase OS=Xanthobacter autotrophicus (strain ATCC BAA-1158 / Py2) GN=Xaut_3805 PE=4 SV=1
................-RDVMLALGALD.D..........DILGPGLTSA-SL.GFECAG
TVVRVG.......A...............DV..........A.ALK.VGDGVMG.F....
..A......pDAFATHV.TVPAW.......YAFRAP.D........GL.A..........
.........LEAAAAL.PVAFATAWYGLVDCA....RLAP..G................E
.................LVLIHGAAGGVGLAAVNIA.L.AR.G................A
.RVIATAGTPSKAALLR.-AL.GV--EAVY...NSR...DLA.F...AREI....ARDH.
......GA-..-.VDVVLNSL.AGD.A.............M....AA.SL.RL..VK.PF
GRFVELGKRDFL.ANT......................................AMGLR.
PFARNL..S.YFGVDLDQLL......AHDPQRAK.-..RVMADISD
>tr|A8AEU6|A8AEU6_CITK8/2721-2960 Putative uncharacterized protein OS=Citrobacter koseri (strain ATCC BAA-895 / CDC 4225-83 / SGSC4696) GN=CKO_00859 PE=4 SV=1
................-KDVLFTTGLLR.Q..........---QPGEAPL-QL.GLECAG
RITRVG.......K...............NV..........T.EFA.PGEDVMA.V....
..L......nGGFVQYA.RVESD.......CVVRKP.A........HC.R..........
.........IEQAAAL.PIAYLTAYYALVVRA....NLQP..G................E
.................RVLIHSAAGGVGLAALHIA.K.RC.G................A
.QIFATAGSEQKRDYLL.-SL.GV--HAVA...DSH...DEQ.F...AATL....LTAS.
......DGQ..G.MDVILNSL.TGR.L.............L....DA.SL.AL..LA.PL
GRFLELGSKDIV.EDK......................................ALPMR.
FFAQGG..T.FIPINFH---......AAHGA-FS.-..RYLQQIVA
>tr|A8IG44|A8IG44_AZOC5/1763-2007 Putative fatty acid synthase transmembrane protein OS=Azorhizobium caulinodans (strain ATCC 43989 / DSM 5975 / ORS 571) GN=AZC_
................-RDVMLAMGLLD.D.........dVLDDGMAG-A-VF.GFECAG
RVARVG.......A...............GV..........T.DLK.PGDEVVG.F....
..A......sNAFSSHV.TAPRR.......VFMPLP.A........GT.T..........
.........AESAASI.PVAFLTAWYGLVELA....RLKR..G................D
.................SVLIHGAAGGVGLAAIQIA.K.AR.G................A
.RVIATVSTPDKRALVE.-LF.GA--QEVH...DSR...SLA.F...ADAI....RTAH.
......GG-..-.VDVVLNSL.SGE.A.............M....RA.SL.KC..LK.PF
GRFVELGKRDYV.ANT......................................ELGLR.
PFRRNL..T.YFGVDLDQLL......AHDPKLVA.-..KGLKDLAR
>tr|A8KXU0|A8KXU0_FRASN/3361-3599 Beta-ketoacyl synthase OS=Frankia sp. (strain EAN1pec) GN=Franean1_3472 PE=4 SV=1
................-RDVLTALGMVP.V..........-------G-A-PL.GTEAAG
VVLEVG.......P...............QAsg......lsP.GLS.VGDRVLG.L....
..V......pGALGPLA.VADAR.......LLAPIP.A........GW.S..........
.........FAEAAGV.PAVFTTAYYSLVELA....RVRP..G................E
.................RVLVHAATGGVGLAALQVA.R.HL.G................A
.EVFATA-SPAKWGALR.-AL.GVPAERIA...SSR...TTD.F...EAAF....LDAT.
......GGA..G.VDVVLNSL.TGP.F.............L....DA.SL.RL..LP.QG
GRFVEMGIADPR.DPA......................................EV--A.
ATHPGV..R.YQAFELL---......DMDPDQVG.-..RSLAGALD
>tr|A8LGZ0|A8LGZ0_FRASN/1550-1790 Acyl transferase OS=Frankia sp. (strain EAN1pec) GN=Franean1_3359 PE=4 SV=1
................-RDVLICLGALP.Q..........---------T-PI.GFECAG
VVTAVG.......P...............GV..........T.DRR.PGDAVLA.V....
..Nft...dgGAFGSFL.TIDAD.......LTMPVP.G........GL.D..........
.........PATAAGI.PTGFLTAWYALRDVA....QLRA..G................E
.................RVLIHSGTGGTGLAAIAVA.R.LL.G................A
.EVLATAGTPEKRAYLR.-GM.GI--THVM...DSR...SVD.F...SAQT....LAAT.
......GGQ..G.VDVVLNSL.SGP.A.............I....RA.GM.EC..LR.PF
GRFVELGLRDIL.ADS......................................ALGLA.
PFRNSI..T.FAGVNLIELY......RHQPERVA.-..RMLRELTA
>tr|A8LUW7|A8LUW7_SALAI/1446-1667 Beta-ketoacyl synthase OS=Salinispora arenicola (strain CNS-205) GN=Sare_3151 PE=4 SV=1
................-RDVLMALGVYP.G..........-------E-P-SL.GAEGAG
VVVEVG.......P...............GV..........S.GLG.VGDRVFG.V....
..F......gGAFGSVV.VADRR.......GLVRIP.C........GW.S..........
.........FEQAAAV.PVAFLTAWYGLVDLA....GLRR..G................Q
.................SVLIHAAAGGVGMAAVQVA.R.FL.G................A
.EVYATA-SPWKWGEVE.-AL.GVAGDRLA...SSR...TLE.F...ADRF....PK--.
......---..-.VDVVLNSL.TGE.F.............V....DA.SL.GL..LV.SG
GCFLEMGVADVR.EGV......................................GV--G.
------..-.YRPFQLL---......EAGYDRLG.-..EMLVELVG
>tr|A8LUX0|A8LUX0_SALAI/1354-1575 Beta-ketoacyl synthase OS=Salinispora arenicola (strain CNS-205) GN=Sare_3154 PE=4 SV=1
................-RDVLMALGVYP.G..........-------E-P-SL.GAEGAG
VVVEVG.......P...............GV..........S.GLG.VGDRVFG.V....
..F......gGAFGSVV.VADRR.......GLVRIP.C........GW.S..........
.........FEQAAAV.PVAFLTAWYGLVDLA....GLRR..G................Q
.................SVLIHAAAGGVGMAAVQVA.R.FL.G................A
.EVYATA-SPWKWGEVE.-AL.GVAGDRLA...SSR...TLE.F...ADRF....PK--.
......---..-.VDVVLNSL.TGE.F.............V....DA.SL.GL..LV.SG
GCFLEMGVADVR.EGV......................................GV--G.
------..-.YRPFQLL---......EAGYDRLG.-..EMLVELVG
>tr|A9AG85|A9AG85_BURM1/1827-2073 Beta-ketoacyl synthase (Polyketide synthase) OS=Burkholderia multivorans (strain ATCC 17616 / 249) GN=BMULJ_00637 PE=4 SV=1
................-RDVMYTLGLLS.D.........eAIENGFAG-P-TL.GLEFSG
VVERVG.......R...............KV..........T.GYK.AGDAVVG.F....
..G......pASFGNVV.VTQPS.......ALSHIP.R........SL.S..........
.........FEAAATI.PSTFFTVYYALHHLA....RLEP..G................E
.................RVLIHGAAGGVGIAAIQFA.Q.WI.G................A
.EIHASAGSDEKRDFLR.-LM.GV--KHIY...DSR...SLD.F...ADEI....LAAT.
......DGE..G.VDVVLNSL.AGE.A.............I....NR.NL.RA..LK.PF
GRFLELGKRDFY.ENT......................................RIGLR.
PFRNNI..S.YFGIDADQLM......SKRPDLTR.-..RLYGEMMA
>tr|A9AV03|A9AV03_HERA2/1517-1760 Beta-ketoacyl synthase OS=Herpetosiphon aurantiacus (strain ATCC 23779 / DSM 785) GN=Haur_3959 PE=4 SV=1
................-HDVLLALDVIR.D..........---LEDEDIP-RL.GSEHAG
RIVAVG.......S...............DV..........T.DLY.VGQEVIA.L....
..A......nGQLGTHI.ITRQE.......LVVPKP.A........WL.S..........
.........FAEAATI.PVVFLTAYYGLYHLA....RLAP..G................E
.................RVLIHSAAGGVGLAAIQLA.Q.LR.G................A
.EIFATAGSLEKRSHLR.-AL.GI--QHVF...DSR...SLA.F...VESI....RAIT.
......HGE..G.VDVILNSL.AGD.F.............I....PA.SL.GL..LR.DH
GRFIELGKRDYY.QNR......................................QFGLK.
PFLKNL..S.FTLLDLHGIV......EQRPGQIK.-..GLLAEVLG
>tr|A9AV04|A9AV04_HERA2/1516-1759 Beta-ketoacyl synthase OS=Herpetosiphon aurantiacus (strain ATCC 23779 / DSM 785) GN=Haur_3960 PE=4 SV=1
................-RDVLTALGAIP.G..........N--SSEIEGV-SS.LRECAG
TIVALG.......A...............NV..........T.GFT.VGQEVVG.W....
..F......kSLTVSHS.ISTQN.......LIVAKP.D........HL.T..........
.........LEQAAAL.PFAILTAYYSLVVTG....RLSK..G................E
.................RVLIHSATGGVGLAAIQIA.Q.HV.G................A
.EIFATAGSPEKRALLR.-EL.GV--PHVM...NSR...SLD.F...ADEV....REAT.
......NGE..G.IDVVLNSL.AGD.Y.............I....KE.SL.NL..LR.HR
GRFIEIGKRDYY.EDN......................................KLGMR.
PFLKNL..T.FSLVDLDKL-......REEPEMIG.-..AIFREAMA
>tr|A9HMR2|A9HMR2_GLUDA/1659-1908 Putative fatty acid synthase OS=Gluconacetobacter diazotrophicus (strain ATCC 49037 / DSM 5601 / PAl5) GN=GDI2396 PE=4 SV=1
................-RDVLSAIGMLP.D.........eLLLDGFAG-A-TL.GMECTG
VVEAVG.......D...............QV..........T.DLS.PGDRVMA.L....
..S......aAAHSSRV.VTDRR.......SVLPLP.D........WL.S..........
.........FAAGATV.PVAYLTVLYALETVG....ALRA..G................E
.................TVLIHGAAGGVGLAAIQYA.S.HV.G................A
.RIIATAGSPAKRAALR.-RL.GI--ETVL...DSR...SLR.F...GADV....LAAT.
......NGQ..C.VDAVLNAL.SGE.A.............M....ER.SL.EL..LR.PF
GRFLELGKRDFL.ANT......................................RVGIG.
PLRQNV..S.YHAIDVDALV......RHRPELVGtL.tQRLHALLE
>tr|A9IM21|A9IM21_BORPD/1832-2079 Putative polyketide synthase OS=Bordetella petrii (strain ATCC BAA-461 / DSM 12804 / CCUG 43448) GN=wcbR PE=4 SV=1
................-RDVMYALGLLS.D.........eAIENGFAG-P-TL.GLEFAG
TVLRAG.......P...............DA.........gA.DYR.PGDAVVG.F....
..G......pASFANRV.FTKAS.......AIAHIP.E........GI.S..........
.........FEAAATI.PSTFFTVYYALHHLA....QLEE..G................E
.................KVLIHGAAGGVGIAAIQFA.Q.WR.G................A
.EIYATAGSDEKRDFLR.-LL.GV--QHIY...DSR...SLA.Y...ADEI....LADT.
......DGQ..G.VDVVLNSL.AGE.A.............I....NR.NL.RV..LK.PF
GRFLELGKRDFY.ENT......................................RIGLR.
PFRNNI..S.YFGIDADQLM......HERPALTR.-..RLFGEMMA
>tr|A9W440|A9W440_METEP/1761-2006 Beta-ketoacyl synthase OS=Methylobacterium extorquens (strain PA1) GN=Mext_1947 PE=4 SV=1
................-RDVLWALSMLP.E.........eILEDGFAG-P-RL.GLEVSG
QVTAIG.......Q...............GV..........V.DFA.VGDAVVA.F....
..A......qSGFATHV.VVPEM.......VVAPMP.A........GL.D..........
.........PAAAATV.PVAFLTAYYALCSCA....RLRK..G................E
.................WLLVHGGAGGVGLAALQIA.K.WK.G................A
.RVIATAGSREKRALVA.-AL.GA--EHVL...DSR...SLA.F...VDDV....RRIT.
......GD-..G.VDVVLNSL.FGE.M.............M....ER.SL.NC..LR.PF
GRFVELGKRDYV.ANT......................................HIGLR.
PFRRNL..S.YFGVDLDQVL......QHQGEDGA.-..RMFREVMA
>tr|B0TXB2|B0TXB2_FRAP2/1623-1867 Polyketide synthase modules OS=Francisella philomiragia subsp. philomiragia (strain ATCC 25017) GN=Fphi_1146 PE=4 SV=1
................-RDVMYSLGLIPqE..........SLEFGFLG-A-YL.GMEFSG
EIIDIG.......D...............NV..........S.GFK.IGDRVFG.C....
..A......qQSFATEL.VVNQN.......FIAKLP.Q........TC.S..........
.........MQQGSTM.LVAFMTSYYAIKELA....RAKP..G................Q
.................KILIHGGGGAIGLAAIQVA.H.LL.E................L
.EIYTTVGSIEKKLMVE.-SL.GV--IAVY...DSR...STD.F...LIEFensdLK--.
......---..-.VDIVLNSL.SND.L.............L....EA.SL.SV..LA.PF
GHFVELGKRDIF.DNN......................................SLAMK.
VFRNNI..T.FSGIDLDQLI......KYKPELIQ.-..QMLVELTA
>tr|B0UE67|B0UE67_METS4/1483-1719 Beta-ketoacyl synthase OS=Methylobacterium sp. (strain 4-46) GN=M446_0172 PE=4 SV=1
................-RDVLGVMGMYP.G..........-------DPG-PL.GQDAAG
VVSAVG.......E...............DV..........V.DFA.VGDRVLT.I....
..L......aGSFASHI.ATLPQ.......VVMRIP.D........GM.S..........
.........FEEAATI.PVVFLTAHYALNRLG....RMRA..G................E
.................RVLIHAGAGGVGMAAIQLA.R.NA.G................A
.EIFVTVGSPEKADLMR.-SL.GI--RHVF...SSR...SLD.F...HDDV....LRAT.
......GQE..G.VDLVLNSL.AGE.F.............I....PK.SL.GL..LR.EG
GRFLEIGKVGIW.SEA......................................EA--L.
AFRPGI..S.SFTIALDELT......-SQPELVG.-..GLFREVMA
>tr|B0UHT3|B0UHT3_METS4/1769-2014 Beta-ketoacyl synthase OS=Methylobacterium sp. (strain 4-46) GN=M446_0317 PE=4 SV=1
................-RDVLWALSMLP.E.........eILEDGFAG-P-RL.GLECSG
RVTAVG.......P...............GV..........T.AVA.PGDAVVA.F....
..A......qSGFATHV.VVPEM.......VVAPAP.K........GI.G..........
.........LQAAATT.PVAFLTAYYGLVTLA....RIKA..G................E
.................WVLVHGGAGGVGLAALQIA.A.SR.G................A
.RVIATAGSTEKRALVK.-AL.GA--EHVL...DSR...SLA.F...VDEI....RRIT.
......SD-..G.VDVVLNSL.SGE.A.............M....ER.SL.NV..LK.PF
GRFVELGKRDYV.ANT......................................HIGLR.
PFRRNL..S.YFGVDLDQLL......QFQPEEGQ.-..RLFREVMA
>tr|B1JWF5|B1JWF5_BURCC/1827-2073 Beta-ketoacyl synthase OS=Burkholderia cenocepacia (strain MC0-3) GN=Bcenmc03_0751 PE=4 SV=1
................-RDVMYAMGLLS.D.........eAVETGFAG-A-TI.GMELSG
RVVRVG.......R...............AV..........T.AFA.AGDAVLG.F....
..A......pASFATRV.RTRAQ.......AIAQKP.E........RL.S..........
.........FEEAATV.PTTFFTAYYALVELA....RLRR..G................E
.................RVLVHGGAGGVGIAAIQLA.R.HF.G................A
.EVFATAGSDEKREFVR.-LL.GA--DHVL...DSR...SLA.F...ADEI....RAMT.
......GGE..G.IDIVLNSL.AGE.A.............M....VR.SI.DT..LR.PF
GRFLELGKRDFY.ENS......................................HIGLR.
PFRNNI..S.YFGIDADQLM......GALPELTA.-..RLFGEVMA
>tr|B1LZR4|B1LZR4_METRJ/1777-2022 Beta-ketoacyl synthase OS=Methylobacterium radiotolerans (strain ATCC 27329 / DSM 1819 / JCM 2831) GN=Mrad2831_0952 PE=4 SV=1
................-RDVLWALSMLP.E.........eILEDGFAG-P-RL.GLECAG
RVTAVG.......P...............GV..........K.GFK.VGDPVVA.F....
..A......qSGFATHI.VVPDL.......VVAPMP.Q........GL.D..........
.........PMAAATV.PVAFLTAYYGLVSCA....RMRR..G................E
.................WVLVHGGAGGVGLAALQIA.K.LK.G................A
.RVIATAGSREKRALVK.-AL.GA--EHVL...DSR...SLA.F...VDEV....RAIT.
......GD-..G.VDIVLNSL.FGE.A.............M....ER.SL.NA..LR.PF
GRFVELGKRDYV.ANT......................................HIGLR.
PFRRNL..S.YFGVDLDQVI......QHQGDDGA.-..RMFREVMA
>tr|B1MDA4|B1MDA4_MYCA9/1433-1675 Probable polyketide synthase Pks5 OS=Mycobacterium abscessus (strain ATCC 19977 / DSM 44196) GN=MAB_3148c PE=4 SV=1
................-ADVLNVYGRYS.S..........-----FEGRQ-EL.GVDFAG
VVTAVG.......E...............GV..........T.QHQ.VGDRVGG.M....
..Tp.....tGAWRSFV.VVDAN.......LAATLP.A........EV.P..........
.........DREAAAV.PGAHVTAWYGLHELA....RISA..G................D
.................KVLIHSGTGGVGQAAIAIA.R.AA.G................A
.EIYATAGSPERRDLLR.-SW.GI--KHVY...DSR...STD.F...AELI....RRDT.
......DGY..G.VDIVLNSL.TGA.A.............Q....RA.GV.EL..LT.FG
GRFIEIGKRDIY.GDT......................................RLGLF.
PFRRNL..S.FHAVDLVLVA......KTRPEAIY.-..RTLTALYG
>tr|B1MJ75|B1MJ75_MYCA9/3026-3262 Probable polyketide synthase OS=Mycobacterium abscessus (strain ATCC 19977 / DSM 44196) GN=MAB_0939 PE=4 SV=1
................-RDVLNVLGLYP.G..........-------DPG-PI.GGDFAG
IVTQLG.......E...............GV..........T.GVE.VGQRVYG.S....
..M......qGAFGSRF.NVPAQ.......FLAPIP.D........GI.S..........
.........GVEAATI.PAAALTVRLSF-DWA....QLKP..G................D
.................KVLIHAASGGVGLAAIQMA.Q.QF.G................A
.EVFATA-STFKRATLR.-KL.GV--KYVY...DSR...TTD.F...ADQI....LADT.
......DGA..G.VDVVLNSL.TSEgF.............I....EA.TL.RA..TA.KN
GRFAEIAKRDIW.TTE......................................QM--A.
QSRPDI..A.YEIVALDTVM......FQEPDRIR.-..VLLTEVSE
>tr|B1W486|B1W486_STRGG/1457-1693 Putative type-I PKS OS=Streptomyces griseus subsp. griseus (strain JCM 4626 / NBRC 13350) GN=pks1-2 PE=4 SV=1
................-RDVLIALGMYP.Ge........sA--------P-WL.GDEAAG
VVLETG.......P...............GV..........T.HLA.PGDRVLG.I....
..V......pRAFATRT.VADAR.......MVVRVP.E........AW.S..........
.........YETAASV.PLVFLTAWMGLVELA....GVRA..G................D
.................AVLVHAGAGGVGMAAVQVA.R.HL.G................A
.EVFATA-SEGKWGALR.-DL.GLDEAHIA...SSR...SLE.F...RERF....LAAT.
......DGR..G.MDVILNAL.SGE.Y.............V....DA.SL.DL..LP.RG
GRFIEMGRTDIR.DPE......................................TI--A.
ADHTGV..A.YRAFDLI---......EAGAERIG.-..GWLAGVVG
>tr|B1W489|B1W489_STRGG/3011-3248 Putative type-I PKS OS=Streptomyces griseus subsp. griseus (strain JCM 4626 / NBRC 13350) GN=pks1-5 PE=4 SV=1
................-RDILIALGMYP.G..........---GGDAP---AI.GNEAAG
VVVETG.......P...............GV..........P.DLL.PGDRVFG.L....
..L......pDSIGPVA.RTDHR.......FLARLP.E........GW.S..........
.........YETAAAT.PVAFLTAWMGLVELA....GVRA..G................D
.................AVLVHAGAGGVGMAAVQVA.R.HL.G................A
.EVFATA-SEGKWGALR.-DL.GLDEAHIA...SSR...SLE.F...RERF....LAAT.
......DGR..G.MDVILNSL.SGE.Y.............V....DA.SL.DL..LP.RG
GRFIEMGKTDLR.DAD......................................TV--R.
SVHEGV..E.YRAFDLI---......EAGAERIG.-..GWLAGVVG
>tr|B1W495|B1W495_STRGG/2416-2650 Putative type-I PKS OS=Streptomyces griseus subsp. griseus (strain JCM 4626 / NBRC 13350) GN=pks1-7 PE=4 SV=1
................-RDVVVSLGMVP.G..........L--------E-GV.GVEGAG
VVAETG.......P...............GV..........T.RLA.VGDRVMG.L....
..L......pQAMAPVA.VADAR.......TLVRVP.D........GW.T..........
.........LRQAASV.PVAFLTAELGLVEGA....GLGP..G................D
.................RVLVHTATGGLGLAALQLA.R.RA.G................A
.EVFATA-SPGKHALLR.-RL.GLDDDHIA...SSR...DLG.F...RERF....LDAT.
......GGA..G.LDVVMNTL.SGE.F.............T....DA.SL.DL..LP.RG
GRFVEMGKTDIR.DPG......................................TV--A.
ADHPGV..D.YLYFDLL---......AEAPDRIR.-..DGLDRLAA
>tr|B1W4J2|B1W4J2_STRGG/4619-4850 Putative type-I PKS OS=Streptomyces griseus subsp. griseus (strain JCM 4626 / NBRC 13350) GN=pks2-2 PE=4 SV=1
................-RDVMVALGMYP.G..........-------R-A-VL.GAEGAG
VVTAVG.......P...............DA..........S.GVA.VGDRVFG.L....
..M......pECFAPTA.VADAR.......RLAAVP.D........DW.S..........
.........FTEAASV.PIVFLTAWYALRDLA....DLRP..G................E
.................RVLVHAGAGGVGMAAIQLA.R.HL.G................A
.EVFATA-HPGKWDTLR.-AL.GVAEDHMA...SSR...DLG.F...RDRF....TAST.
......EGS..G.VDVVLNSL.AGE.F.............V....DA.SL.EL..LP.RG
GRFIEMGKTDVR.TED......................................QV--P.
---ADV..T.YRTFDLA---......DPEPDRIG.-..AMLAEVVR
>tr|B1W4J4|B1W4J4_STRGG/3006-3237 Putative type-I PKS OS=Streptomyces griseus subsp. griseus (strain JCM 4626 / NBRC 13350) GN=pks2-4 PE=4 SV=1
................-RDVLISLGMYP.G..........A--------A-SI.GGEGAG
VVTEVG.......P...............GV..........T.GTA.VGDRVMG.L....
..L......pDSFADTS.AADAR.......MVVRMP.E........DW.T..........
.........FQEAASV.PIVFLTARYALGDLA....GLCA..G................E
.................RVLVHAGAGGVGMAAVQLA.R.HL.G................A
.EVFATA-HPSKWGALR.-EL.GVAEDHVA...SSR...DLG.F...RAAF....LEVT.
......GGA..G.VDVVLNSL.AGE.F.............V....DA.SL.EL..LP.RG
GRFIEMGKTDVR.EAA......................................SL--P.
---SGV..R.YRTFDLT---......EPEPTRIG.-..DMLSELLT
>tr|B1W5P3|B1W5P3_STRGG/1327-1563 Putative type-I PKS OS=Streptomyces griseus subsp. griseus (strain JCM 4626 / NBRC 13350) GN=pks3-3 PE=4 SV=1
................-RDVLIALGMYP.H..........D------PLP-PL.GGEVAG
IVIEVA.......P...............DV..........T.TMA.VGDRVFG.L....
..A......eGTFSRQA.VGDHR.......ALHAMP.G........CW.T..........
.........FTQAATA.PIVWMTALLGLKNIA....GLSA..G................E
.................KVLIHAGTGGVGMAAIQLA.R.HY.G................A
.EVYATA-SLPKWDVLR.-SL.GVDDRHIA...DSR...TLD.F...EEHI....LRET.
......GGS..G.VDVVLDSL.AGD.F.............V....DA.SL.RL..LP.RG
GRFLEIGKTDIR.DAD......................................EV--A.
LRHTGV..A.YTAYDLN---......ASDPDTLQ.-..ALLAELYD
>tr|B1WWV7|B1WWV7_CYAA5/1864-2089 Polyketide synthase OS=Cyanothece (strain ATCC 51142) GN=cce_3078 PE=4 SV=1
................-RDVLNALDLYP.G..........-------EAG-PL.GCECVG
EIINKG.......E...............NV..........E.NLD.IGQEVMA.I....
..A......sGSFSHYV.TVDAA.......MVSPKP.A........AL.T..........
.........LEEAATI.PVTFLTAHYTLHHLA....KIKK..G................D
.................RILIHAGAGGVGQAAIQIA.Q.QA.G................A
.EVFATA-SIGKWDTLK.-QL.GV--RHIM...NSR...TLD.F...AEEI....LAIT.
......EGE..G.VDIVLNSL.SGE.F.............I....SQ.SL.AV..LK.DN
GRFIEIGKS-LE.AEG......................................RF--E.
------..-.---VDMLKVC......QEEPELVQ.-..SMLRHLME
>tr|B1WWV8|B1WWV8_CYAA5/1849-2085 Probable polyketide synthase OS=Cyanothece (strain ATCC 51142) GN=cce_3079 PE=4 SV=1
................-IDVLDGLGLLP.F..........-------ERG-WF.GVECVG
EVVTVG.......K...............GV..........K.NLK.KGDRILA.L....
..A......pGSFRQYL.TVTAN.......LVTHCP.K........NL.T..........
.........VEEGATI.PANFLTAYYALHHIA....KLKK..G................D
.................RILIHSAAGGTGMAALQIA.Q.QA.G................A
.EVFATA-SPNKWAFLQ.-SL.GV--KHIM...NSR...TLD.F...AEEI....LTIT.
......QGK..G.VDVVFNSL.SGD.F.............M....AK.SF.SV..LS.DK
GRFLEIGKREIW.TTE......................................QV--R.
QIKPHA..S.YFPIDLLTIA......QQQPQRIN.-..SMLTELKQ
>tr|B1ZII1|B1ZII1_METPB/1761-2006 Beta-ketoacyl synthase OS=Methylobacterium populi (strain ATCC BAA-705 / NCIMB 13946 / BJ001) GN=Mpop_1838 PE=4 SV=1
................-RDVLWALSMLP.E.........eILEDGFAG-P-RL.GLEVSG
RVTAIG.......A...............GV..........V.DFA.VGDAVVA.F....
..A......qSGFATHV.VVPEM.......VVAPMP.A........GL.D..........
.........PAAAATV.PVAFLTAYYALCTCA....RLRK..G................E
.................WLLVHGGAGGVGLAALQIA.K.WK.G................A
.RVIATAGSREKRALVA.-AL.GA--EHVL...DSR...SLA.F...VDDV....RRIT.
......GD-..G.VDVVLNSL.FGE.M.............M....ER.SL.NC..LR.PF
GRFVELGKRDYV.ANT......................................HIGLR.
PFRRNL..S.YFGVDLDQVL......QHQGEDGA.-..RMFREVMA
>tr|B1ZYL6|B1ZYL6_OPITP/2064-2302 Beta-ketoacyl synthase OS=Opitutus terrae (strain DSM 11246 / PB90-1) GN=Oter_1969 PE=4 SV=1
..............ie---VLYALGLLP.V..........---APELE-E-AF.GLECAG
RIVRVG.......S...............GV..........S.GWA.PGDEVIG.Y....
..A......nGCFAQYV.AAPVR.......AIARRP.A........GV.S..........
.........AVEAATL.PAAFATAHHALVTQG....RLAR..G................E
.................RVLIHAAAGGVGQAAVQIA.R.HV.G................A
.EIFATAGSPAKRAALR.-AM.GV--EHVM...DSR...TLA.F...ADDV....RAAT.
......GGR..G.VDVVLNSL.GGE.F.............L....RA.SL.EL..VA.PH
GRFLELGKRDLL.RGG......................................ALELK.
PFARII..S.FIVIDVG---......-PDLPGFP.-..ALWREVAE
>tr|B2HDS2|B2HDS2_MYCMM/2153-2396 Fatty acyl-AMP ligase FadD28_1 and polyketide synthase OS=Mycobacterium marinum (strain ATCC BAA-535 / M) GN=MMAR_1180 PE=4 SV=
vavasaatshrdagge--------GQQD.H..........---------Q-GL.GVEAAG
IVIDTA.......G...............DV..........D.DLA.PGDAVMG.I....
..Fp.....nNAFAPTA.ATDHR.......AVVAIP.P........GW.S..........
.........CPQAASV.PVAFVTAYSALIDIA....ALRA..G................Q
.................RVLIHSGAGAVGRAAIRIA.Q.HL.G................A
.EVFATA-DPAEQHILR.-GL.GIPEDHIA...SSR...ARD.F...GDTL....AAAT.
......GGR..G.MDVVLNDL.RGD.L.............V....DA.SL.RL..LA.AP
GCFVEIARRDIR.EAT......................................DV--A.
QTHPGL..R.YVVYDIS---......TATPERLQ.-..RTWAAVSE
>tr|B2HF44|B2HF44_MYCMM/3463-3698 Polyketide synthase, Pks12 OS=Mycobacterium marinum (strain ATCC BAA-535 / M) GN=pks12 PE=4 SV=1
................-RDVMIALGLYP.D..........P------D-A-AM.GVEGAG
VVVETA.......S...............TD..........G.RFA.VGDRVVG.L....
..F......pEGTGTIA.ITDHR.......LLVKIP.A........GW.S..........
[truncated: 60,223 more chars]
