# Supplementary material for: Subdivision of the MDR superfamily of medium-chain dehydrogenases/reductases through iterative hidden Markov model refinement
Source: BMC Bioinformatics. 2010 Oct 27;11:534. doi: 10.1186/1471-2105-11-534 (PMC2976758; doi:10.1186/1471-2105-11-534)
Supplement: Additional file 4 — MDR family alignment figures. Illustrations showing the mafft MSAs from Additional file 3: mdr-sequences. Red sequence identifiers denote sequences from UniProtKB/TrEMBL, while blue correspond to sequences from Swiss-Prot. The position cscores are shown in a bar plot under the MSA. Positions that contain gaps in over 90% of the sequences have been removed from the alignment in order to increase readability. [file 1471-2105-11-534-S4.ZIP › mdr/MDR004.seed]

>sp|Q53FA7|QORX_HUMAN/32-283 Putative quinone oxidoreductase OS=Homo sapiens GN=TP53I3 PE=1 SV=2
KVAASALNRADLMQRQG--QYDPP--PG-ASNILGLEASGHVAEL-----G----P----
------G-C----QGH-----WKIGDTAMALLPGGGQAQYVTVPEGLLMPIPE----GLT
LTQAAAIPEAWLTAFQLLHLV-GNV--QAG-----D------------------------
--------------------------YVLIHAGLSGVGTAAIQLT-RMA-----------
---G-AI-PLVTAGSQKKLQMA-EK-L--GAA---AG--FNYKK-E-D---FSEATL-K-
--FTKG---A----------G----VNLILD-CIGGSYWEKNVNCLALDGRWVLYGLMGG
GD-I--NGPLFSKLLFKRGSLITSLLRSRDNK---YKQMLVNAFTE
>tr|A7T010|A7T010_NEMVE/31-282 Predicted protein OS=Nematostella vectensis GN=v1g220205 PE=4 SV=1
RVHFTALNRADTLQRKG--SYPPP--PG-ESEILGLEVSGIVEEL-----G----S----
------A-C----NLG-----WRKGDKVMALVPGGGYAEFAAVQESHVMPIPK----GMS
QSDAATIPEVWLTSFQLLHLL-GDI--QQG-----D------------------------
--------------------------KVLIHAGGSGVGTASVQLV-RLA-----------
---G-GV-PYVTAGSQKKIQAA-MD-L--GAE---GG--FNYKE-G-D---FSDWAL-E-
--VTGG---E----------G----MDLITD-CVGGSYWQQNIKALATDGRWILYGLLGG
PN-V--DGNLLGQVLRKRVTLKGTTLRTRSIK---YKAKLVKAFTE
>tr|B6L8I4|B6L8I4_BRAFL/32-283 Putative uncharacterized protein OS=Branchiostoma floridae GN=BRAFLDRAFT_57258 PE=4 SV=1
KVYATAVNRADTLQRKG--LYPPP--KG-ASDILGLEAAGKVDDL-----G----P----
------D-C----RGR-----WKHGDRVMALLPGGGNAEFVTVDEDHLMAIPA----GMS
YQEAAAIPEVWLTAYQLLHFV-GGL--QEG-----E------------------------
--------------------------TVLIHAGGSGVGTAATQLS-RLA-----------
---G-AR-PIITAGTPEKLQRA-TD-L--GAV---AA--FNYKE-G-E---FAQKVL-D-
--ETNG---K----------G----VDVILD-CVGASFWQQNVRCLALEGRWVLYGLLGG
GS-I--DGDILSQVLRKRINLLGTTLRARSKQ---YKASLVKSFSE
>tr|B6PWC2|B6PWC2_BRAFL/32-283 Putative uncharacterized protein OS=Branchiostoma floridae GN=BRAFLDRAFT_111744 PE=4 SV=1
KVYATAINRADTLQRKG--LYPPP--KG-ASDILGLEAAGKVDDL-----G----P----
------D-C----RGR-----WKHGDRVMALLPGGGNAEFVTVDEDHLMAIPA----GMS
YQEAAAIPEVWLTAYQLLHFV-GGL--QEG-----E------------------------
--------------------------TVLIHAGGSGVGTAATQLS-RLA-----------
---G-AR-PIITAGTSEKLQRA-TD-L--GAV---AA--FNYKE-G-E---FAQKVL-D-
--ETNG---K----------G----VDVILD-CVGASFWQQNVRCLALEGRWVLYGLLGG
GS-I--DGDILSQVLRKRINLLGTTLRARSKQ---YKASLVKSFSE
>tr|Q0VC75|Q0VC75_BOVIN/32-283 Tumor protein p53 inducible protein 3 OS=Bos taurus GN=TP53I3 PE=2 SV=1
KVAASALNRADLLQRQG--QYAPP--PG-ASNILGLEASGHVAEL-----G----A----
------G-C----QGP-----WRVGDPAMVLLSGGGQAQYVTVPAELLMPIPA----GLT
MCQAAAIPEAWLTAFQLLHLV-GNV--QAG-----D------------------------
--------------------------SVLIHAGASGVGTAAIQLA-RMA-----------
---G-AT-PLVTAGSQEKLQIA-EK-L--GAA---AG--FNYKE-E-D---FSEATL-K-
--LTKG---A----------G----VNLILD-CIGGSYWEKNVNCLALDGHWVLYGLLGG
AV-I--SGPLFSKLLFKRGSLITSLLRPRDKK---YKQMLVKAFTE
>tr|O65423|O65423_ARATH/32-281 Putative NADPH quinone oxidoreductase OS=Arabidopsis thaliana GN=F18E5.200 PE=2 SV=1
RVLATALNRADTLQRLG--LYNPP--PG-SSPYLGLECSGTIESV-----G----K----
------G-V----S-R-----WKVGDQVCALLSGGGYAEKVSVPAGQIFPIPA----GIS
LKDAAAFPEVACTVWSTVFMM-GRL--SVG-----E------------------------
--------------------------SFLIHGGSSGIGTFAIQIA-KHL-----------
---G-VR-VFVTAGSDEKLAAC-KE-L--GAD---VC--INYKT-E-D---FVAKVK-A-
--ETDG---K----------G----VDVILD-CIGAPYLQKNLDSLNFDGRLCIIGLMGG
AN-A--EIK-LSSLLPKRLTVLGAALRPRSPE---NKAVVVREVEK
>tr|Q2KKB7|Q2KKB7_THLCA/32-281 Putative quinone oxidoreductase OS=Thlaspi caerulescens GN=qr1 PE=2 SV=1
KVHATALNRADTLQRLG--FYHPP--PG-SSPYPGLECSGTIESV-----G----K----
------G-V----S-R-----WKIGDQVCALLSGGGYAEKVSVPAGQVLPIPA----GVS
LKDAVAFPEVACTVWSTVFMM-GRL--SAG-----E------------------------
--------------------------SFLIHGGSSGIGTFAIQMA-KHQ-----------
---G-VR-VFVTAGSEEKLAAC-KE-L--GAD---VC--INYKT-E-D---FVTKVK-A-
--ETDG---K----------G----VDVILD-CIGAPYLQKNLDSLNFDGRLCIIGLMGG
AN-A--EIK-LSSLLPKRLTVLGAALRPRTAE---NKAVVVAEVEK
>tr|A0HGS0|A0HGS0_COMTE/43-295 Alcohol dehydrogenase, zinc-binding OS=Comamonas testosteroni KF-1 GN=CtesDRAFT_5035 PE=4 SV=1
RVAASGINRPDVLQRKG--HYAPP--PG-ASDLPGLEVAGVIVAG-----D----E----
---AAMR-K----A-G-----FKLGDRVCALVAGGGYASFCAAPVDQCLPVPE----GFS
DVQAAALPETFFTVWSNVFDR-GAL--QPG-----E------------------------
--------------------------TLLVQGGSSGIGVTAIQLA-KAW-----------
---G-AT-VIVTAGSDAKCDDC-LK-L--GAD---HA--INYKT-R-D---FAAEVQ-R-
--ITAG---E----------G----VNVILD-MVAGSYVAREVQCLAPDGRLVIIAVQGG
VK-A--EFD-AGLVLRKRLTVTGSTLRPRSVA---FKAAIAEALKR
>tr|A0HGY0|A0HGY0_COMTE/48-298 Alcohol dehydrogenase, zinc-binding OS=Comamonas testosteroni KF-1 GN=CtesDRAFT_5091 PE=4 SV=1
RNASIGVNRADLYHRKG--AYGRA--YFGDADTMGLEIAGTVIEA-----G----P----
------L-V----Q-G-----FSVGDRVMGIVGGGAYAELSRIDHRMAIHVPG----NLD
LVDAGAIPEVFVTAHEALFHL-AGL--RAG-----E------------------------
--------------------------SVLIHAAAGGVGSAAVQLA-HAA-----------
---G-AR-VFATA-SGDKREAV-LG-F--GAD---VF--IDYRS-E-D---FQTVVA-Q-
--ATSG---K----------G----VDIVID-FVGAPYLEPNVRSLAVGGRMVMVGLLGG
SQGA--ALP-MDLVLYRHLRIFGTVMKSRSPE---VKQAMVQRFAQ
>tr|A0NNH0|A0NNH0_9RHOB/39-288 Putative NADPH quinone oxidoreductase OS=Labrenzia aggregata IAM 12614 GN=SIAM614_23817 PE=4 SV=1
KVAAAGVNRPDVLQRKG--AYPPP--KG-ASDLPGLEVSGEVVAL-----G----E----
------G-A----T-R-----HKIGDKVMALTPGGGYATYCKAPEGHALPVPK----GFS
MVEAAAVPETFFTVWTNVFDR-CGL--KSG-----E------------------------
--------------------------RFLVHGGTSGIGTTAIQLA-KAF-----------
---G-AE-VFTTVGSAEKVEAV-RK-L--GAD---HA--INYRE-E-E---FEKVIL-E-
--ITGG---E----------G----VNVILD-MVGGDYVERNWKAAAIEGRICQIATLNG
IA-E--NVN-FSRLMVKRLTHTGSTLRPRSDA---FKTAIGESLKE
>tr|A1ZL61|A1ZL61_9SPHI/45-294 Putative uncharacterized protein OS=Microscilla marina ATCC 23134 GN=M23134_00181 PE=4 SV=1
KVHASALNRADTLQRKG--VYPPP--AG-ASPILGLELAGEVVEV-----G----S----
------A-I----S-R-----WQTGDQVFGLVQGGGYAEYAVIHEYMAMPLPQ----GFT
FEQAVAIPEVFLTAFQALRWL-ARV--QPN-----E------------------------
--------------------------TVLVHAGASGVGTAAIQLA-KAM-----------
---G-AR-VVVTA-SVGKHQTC-LD-L--GAE---LA--IDYKT-E-D---FQQRTL-D-
--FTQG---K----------G----VDVVID-FIAAPYFHQNIEALAVDGRMVILALMGG
TK-VS-EFN-LAKMLRKRLSVMGSTLRARSQD---YQIKLTQDLAE
>tr|A2WIM4|A2WIM4_9BURK/32-282 Oxidoreductase OS=Burkholderia dolosa AUO158 GN=BDAG_04669 PE=4 SV=1
RVHAAGVNRADIKHRQG--GYGRP--DFGDSTIMGLEIAGEVIET-----G----S----
------E-T----T-G-----FSVGDRVMGVVGGGAYAEIARIDYRMAMPIPP----ALD
YVHAAAIPEVFVTAHEAMLHL-GRL--ARG-----E------------------------
--------------------------SVLIHAAAGGVGSAAVQLA-NAT-----------
---G-AT-VFATT-DASKRESV-ER-L--GAH---IV--IDYKT-Q-D---FSEIVA-R-
--ETNG---R----------G----VDVVVD-FVGEPYFARNIASLADGGRLVQVGILGG
GGSV--AVE-LEQILYRYLQIFGTVMKSRPQA---EKHAMVRRFRE
>tr|A3SM84|A3SM84_9RHOB/36-282 Alcohol dehydrogenase, zinc-containing OS=Roseovarius nubinhibens ISM GN=ISM_09210 PE=4 SV=1
RVAWAGVNRPDALQRAG--LYAPP--PS-ASDLPGLEASGEIVAL-----G----E----
------G-V----G-D-----WALGDQVCALLPGGGYAEYVTTPAAHCLPVPE----GMG
LREAACLPETFFTVWSNVFMR-GGL--QAG-----E------------------------
--------------------------RFLVHGGSSGIGTTAIQLA-KAF-----------
---G-AR-VFATAGSEAKCAAC-RD-L--GAD---RV--INYRD-E-D---FSEILR-A-
--E------G----------G----ANLILD-MVGGDYLPRNVRALADEGRLVQIAFLKG
PK-V--ELN-FAQVMMRRLTITGSTLRPQSDL---AKARIAEALRR
>tr|A3WTL8|A3WTL8_9BRAD/32-281 Zinc-containing alcohol dehydrogenase superfamily protein OS=Nitrobacter sp. Nb-311A GN=NB311A_15767 PE=4 SV=1
KVAVAGVNRPDILQRSG--HYPPP--PG-ASDLPGLEVAGEIAAL-----G----E----
------G-A----D-K-----YQIGDKVMSLVSGGGYAQYCVAHESIAMPVPL----GFS
MIEAGATPETLMTVWHNVFER-GAL--KSG-----E------------------------
--------------------------TLLIHGGSSGIGTMAIQLA-RAF-----------
---G-AR-TIVTVGSREKADAC-LR-L--GAD---HA--INYRL-Q-D---FVAEVT-A-
--VTAG---A----------G----ADLILD-MVGGDYIEKNYDAAAIEGRIVQIAFLGG
AK-T--TVN-FARLMVKRLHHTGSTLRPRSVA---DKAAMVGAIEA
>tr|A4TWI1|A4TWI1_9PROT/37-286 Zinc-containing alcohol dehydrogenase superfamily OS=Magnetospirillum gryphiswaldense GN=MGR_0762 PE=4 SV=1
KVAAAGINRPDVLQRQG--AYPAP--PG-ASDLPGLEVSGTVAGL-----G----E----
------G-V----D-Q-----WRLGDSVCALTAGGGYAQFVTADARHCLPIPD----DLE
FVAAAALPETLFTVWHNVFER-GGL--KAG-----E------------------------
--------------------------KFLVHGGGSGIGTTAIQLA-KAL-----------
---G-AT-VFATAGGKAKCEAC-VK-L--GAD---RV--IDYQT-E-D---FVEVIK-A-
--ETGG---K----------G----VDVILD-MVGGDYLPRNVKCLGFDGRLVNIAFLKG
PV-A--EMN-MMPVMLKRLTLTGSTLRPQSDA---AKARMAEGLKT
>tr|A6BRX8|A6BRX8_YERPE/42-292 Probable zinc-binding dehydrogenase OS=Yersinia pestis CA88-4125 GN=YPE_1607 PE=4 SV=1
KVSAAGVNRPDVMQRRG--QYAPP--PG-ASDIPGLEVAGEVVAT-----A----A----
------D-V----T-R-----FKIGDNVCGLIAGGGYAQYCVIHETNALPIPQ----GLS
AIEAAALPETFFTVWTNLFQR-GHF--TAG-----E------------------------
--------------------------TVLIHGGSSGIGTTAILLS-KAF-----------
---GAAT-VIVTVGSEEKRQAC-LN-L--GAD---IA--INYHT-Q-D---FVAETK-R-
--ATAG---K----------G----ADVIVD-LIAGDYVARNYDAAAMNGRIVQIGTQNG
HA-K--DLN-LMLMLIKRLTHTGSTLRSRTVA---EKALIANELEQ
>tr|A6FVH0|A6FVH0_9RHOB/36-285 Probable zinc-binding dehydrogenase OS=Roseobacter sp. AzwK-3b GN=RAZWK3B_10932 PE=4 SV=1
RVAAAGVNRPDLRQRQG--GYPPP--PG-ITEVLGLEVAGEIVSC-----G----A----
------G-V----R-R-----FSHGDKVCALVAGGGYAEYCVAPEEQVLPWPA----GLT
AIEAAAIPETFFTVWTNLFRI-GRL--AEG-----D------------------------
--------------------------TVLIHGGASGIGTTAIQLA-RAF-----------
---G-AT-VYATAGTGEKCQAC-RD-L--GAT---EA--INYKT-E-R---FEEEIL-R-
--QTEG---R----------G----VDVILD-MICAEYLERNLASLAVAGRLVIIAFLGG
GK-A--EVN-IEGMIRKRQSLCGSTLRPQTPQ---EKGLIAADLQR
>tr|A6FW58|A6FW58_9RHOB/36-282 Alcohol dehydrogenase, zinc-containing OS=Roseobacter sp. AzwK-3b GN=RAZWK3B_05962 PE=4 SV=1
KVTYAGVNRPDALQRAG--LYAPP--PT-ASDLPGLEAAGEIVAI-----G----D----
------S-V----S-D-----WSVGDKVCALLPGGGYAEYVATPAAHCLPIPE----GMG
LREAACLPETFFTVWSNVFGR-GGL--KAG-----E------------------------
--------------------------RFLVHGGSSGIGTTAIQLA-NAF-----------
---G-AR-VFTTAGSDEKCAKC-VD-L--GAE---RA--INYRN-E-D---FVDVMR-A-
--E------G----------G----ADLILD-MVGGDYLPRNVKCLADDGRLVQIAFLQG
PK-V--ELN-FAQVMMRRLTITGSTLRPQSDQ---AKAMIAEALRA
>tr|A6GS72|A6GS72_9BURK/44-293 Probable zinc-binding dehydrogenase OS=Limnobacter sp. MED105 GN=LMED105_12145 PE=4 SV=1
QVRAAGVNRPDVLQRLG--LYPPP--PD-ANPNLGLEVSGVVVAV-----G----Q----
------G-V----S-E-----SMLGTPVMALCNGGGYAEYACAPAGQCMQIPE----GLS
FTEAASLPEVYMTVWQNLFMK-GGA--KSG-----Q------------------------
--------------------------TVLIHGGSSGIGTAAIQLC-KKH-----------
---G-LR-TFVTVGNQEKADFC-LG-L--GAE---KA--YLYKT-Q-D---WEQLVL-Q-
--DTQH---Q----------G----VDLILD-MVAGEYLNKDLSCVRPQGMVIVIALLGG
RF-A--NID-AAKLMTKQVVLTGTTLRPRSAE---FKAELARQVGH
>tr|A6PMH5|A6PMH5_9BACT/29-274 Alcohol dehydrogenase, zinc-binding domain protein OS=Victivallis vadensis ATCC BAA-548 GN=VvadDRAFT_2227 PE=4 SV=1
RVCAAAVNRADLMQKDG--CYASP--EG-WPQWCGLEVSGEVVAA-----P----A----
------D-A------K-----VRPGDKVCALLGGGGYSELVAVPAGMVIPVPE----GLS
MIEAASLPEVWSTVYLNLMHEAGGM--KPG-----D------------------------
--------------------------VFYMQAGASGVGLAAIQFA-KRM-----------
---G-AE-VITTIGSPEKAAFV-RK-L--GAD---YA--IDYHT-E-D---IRTVIA-A-
---------H----------P----PTVALD-CVGGKLMGECFRHMAFGGRWIMIATLGG
AE-T--AID-LETVWRKRIRLIGSTLRSRTPE---EKAAILQALER
>tr|A7CQV0|A7CQV0_9BACT/29-275 Quinone oxidoreductase putative PIG3 OS=Opitutaceae bacterium TAV2 GN=ObacDRAFT_4074 PE=4 SV=1
DVHAAALNRADLLQREG--KYPPP--PG-WPEWPGLEVAGTVAAL-----G----P----
------E-C----SGR-----WKPGDKVCALLGGGGYAEKVTAHEDLIMPVPA----GLT
MEQAAALPEVFATSWLNLVHE-AAL--KSG-----E------------------------
--------------------------TVFIQAGASGLGIAAIQTA-KFL-----------
---G-AK-VITSVGSDEKAQSL-RR-F--APD---II--VNRAT-E-S---LAAVFD-K-
---------N----------P----VHVALD-CVGGDALAECFPKMATGGRWVLVSTLGG
EF-A--NIS-LRPVLKSGLRLIGSTLRSRPLA---TKARILRELTE
>tr|A7CW74|A7CW74_9BACT/29-273 Quinone oxidoreductase putative PIG3 OS=Opitutaceae bacterium TAV2 GN=ObacDRAFT_3674 PE=4 SV=1
EVRAAALNRADLMQREG--NYPPP--PG-WPEWMGLEVAGVVLEA-----P----A----
------Q------G-R-----WKRGDKVCALLGGGGYAEKVAVPADMALPVPS----GLS
MAEAAALPEAFATSYLNLCIE-GGM--TAG-----D------------------------
--------------------------TVFIQAGASGLGIAAIQLA-KEL-----------
---G-AA-VMTTVGSEEKARFV-QK-L--GAD---IV--VNRRS-D-D---LAAVME-K-
---------H----------P----VNIALD-CVAGPGLGANVIRMAPGGRWIVIATLAG
AK-T--EID-MNAFFRRGLRLIGSTLRSRTSE---MKAQILSELEA
>tr|A9D199|A9D199_9RHIZ/44-293 Alcohol dehydrogenase, zinc-containing OS=Hoeflea phototrophica DFL-43 GN=HPDFL43_15442 PE=4 SV=1
KVAAAGVNRPDCLQRQG--AYPPP--PG-ASDIPGLEIAGEVVAT-----G----K----
------A-V----S-R-----FKTGEKVCALVPGGGYAEFCVVDETNALPAPN----GLT
MIEAAAIPETFFTVWHNVFQR-GGL--KAG-----E------------------------
--------------------------SFLVHGGTSGIGTTAIQLA-KAF-----------
---G-AK-VFATAGSEAKCAAM-LD-L--GAD---LA--INYKE-S-D---FVEVLK-E-
--ETGG---K----------G----VDLILD-MVGGDYINRNYQAAAVEGRIVQIAFLNG
RK-A--EVD-FSLLMMKRLTHTGSTLRARDIA---FKAKIASELRQ
>tr|A9ZAC8|A9ZAC8_YERPE/42-292 Putative NAD(P)H quinone oxidoreductase, PIG3 family OS=Yersinia pestis biovar Orientalis str. IP275 GN=YPIP275_0567 PE=4 SV=1
KVSAAGVNRPDVMQRRG--QYAPP--PG-ASDIPGLEVAGEVVAT-----A----A----
------D-V----T-R-----FKIGDNVCGLIAGGGYAQYCVIHETNALPIPQ----GLS
AIEAAALPETFFTVWTNLFQR-GHF--TAG-----E------------------------
--------------------------TVLIHGGSSGIGTTAILLS-KAF-----------
---GAAT-VIVTVGSEEKRQAC-LN-L--GAD---IA--INYHT-Q-D---FVAETK-R-
--ATAG---K----------G----ADVIVD-LIAGDYVARNYDAAAMNGRIVQIGTQNG
HA-K--DLN-LMLMLIKRLTHTGSTLRSRTVA---EKALIANELEQ
>tr|A9ZXL7|A9ZXL7_YERPE/45-295 Zinc-containing alcohol dehydrogenase superfamily OS=Yersinia pestis biovar Orientalis str. F1991016 GN=YpF1991016_1674 PE=4 SV
KVSAAGVNRPDVMQRRG--QYAPP--PG-ASDIPGLEVAGEVVAT-----A----A----
------D-V----T-R-----FKIGDNVCGLIAGGGYAQYCVIHETNALPIPQ----GLS
AIEAAALPETFFTVWTNLFQR-GHF--TAG-----E------------------------
--------------------------TVLIHGGSSGIGTTAILLS-KAF-----------
---GAAT-VIVTVGSEEKRQAC-LN-L--GAD---IA--INYHT-Q-D---FVAETK-R-
--ATAG---K----------G----ADVIVD-LIAGDYVARNYDAAAMNGRIVQIGTQNG
HA-K--DLN-LMLMLIKRLTHTGSTLRSRTVA---EKALIANELEQ
>tr|B0GK95|B0GK95_YERPE/42-292 Putative NAD(P)H quinone oxidoreductase, PIG3 family OS=Yersinia pestis biovar Antiqua str. UG05-0454 GN=YpUG050454_3063 PE=4 S
KVSAAGVNRPDVMQRRG--QYAPP--PG-ASDIPGLEVAGEVVAT-----A----A----
------D-V----T-R-----FKIGDNVCGLIAGGGYAQYCVIHETNALPIPQ----GLS
AIEAAALPETFFTVWTNLFQR-GHF--TAG-----E------------------------
--------------------------TVLIHGGSSGIGTTAILLS-KAF-----------
---GAAT-VIVTVGSEEKRQAC-LN-L--GAD---IA--INYHT-Q-D---FVAETK-R-
--ATAG---K----------G----ADVIVD-LIAGDYVARNYDAAAMNGRIVQIGTQNG
HA-K--DLN-LMLMLIKRLTHTGSTLRSRTVA---EKALIANELEQ
>tr|B0GW96|B0GW96_YERPE/42-292 Putative NAD(P)H quinone oxidoreductase, PIG3 family OS=Yersinia pestis biovar Orientalis str. MG05-1020 GN=YpMG051020_1655 PE=
KVSAAGVNRPDVMQRRG--QYAPP--PG-ASDIPGLEVAGEVVAT-----A----A----
------D-V----T-R-----FKIGDNVCGLIAGGGYAQYCVIHETNALPIPQ----GLS
AIEAAALPETFFTVWTNLFQR-GHF--TAG-----E------------------------
--------------------------TVLIHGGSSGIGTTAILLS-KAF-----------
---GAAT-VIVTVGSEEKRQAC-LN-L--GAD---IA--INYHT-Q-D---FVAETK-R-
--ATAG---K----------G----ADVIVD-LIAGDYVARNYDAAAMNGRIVQIGTQNG
HA-K--DLN-LMLMLIKRLTHTGSTLRSRTVA---EKALIANELEQ
>tr|B0H9H5|B0H9H5_YERPE/42-292 Putative NAD(P)H quinone oxidoreductase, PIG3 family OS=Yersinia pestis biovar Mediaevalis str. K1973002 GN=YpK1973002_4535 PE=
KVSAAGVNRPDVMQRRG--QYAPP--PG-ASDIPGLEVAGEVVAT-----A----A----
------D-V----T-R-----FKIGDNVCGLIAGGGYAQYCVIHETNALPIPQ----GLS
AIEAAALPETFFTVWTNLFQR-GHF--TAG-----E------------------------
--------------------------TVLIHGGSSGIGTTAILLS-KAF-----------
---GAAT-VIVTVGSEEKRQAC-LN-L--GAD---IA--INYHT-Q-D---FVAETK-R-
--ATAG---K----------G----ADVIVD-LIAGDYVARNYDAAAMNGRIVQIGTQNG
HA-K--DLN-LMLMLIKRLTHTGSTLRSRTVA---EKALIANELEQ
>tr|B0HE61|B0HE61_YERPE/42-292 Putative NAD(P)H quinone oxidoreductase, PIG3 family OS=Yersinia pestis biovar Antiqua str. B42003004 GN=YpB42003004_1927 PE=4
KVSAAGVNRPDVMQRRG--QYAPP--PG-ASDIPGLEVAGEVVAT-----A----A----
------D-V----T-R-----FKIGDNVCGLIAGGGYAQYCVIHETNALPIPQ----GLS
AIEAAALPETFFTVWTNLFQR-GHF--TAG-----E------------------------
--------------------------TVLIHGGSSGIGTTAILLS-KAF-----------
---GAAT-VIVTVGSEEKRQAC-LN-L--GAD---IA--INYHT-Q-D---FVAETK-R-
--ATAG---K----------G----ADVIVD-LIAGDYVARNYDAAAMNGRIVQIGTQNG
HA-K--DLN-LMLMLIKRLTHTGSTLRSRTVA---EKALIANELEQ
>tr|B0HQD3|B0HQD3_YERPE/42-292 Putative NAD(P)H quinone oxidoreductase, PIG3 family OS=Yersinia pestis biovar Antiqua str. E1979001 GN=YpE1979001_1858 PE=4 SV
KVSAAGVNRPDVMQRRG--QYAPP--PG-ASDIPGLEVAGEVVAT-----A----A----
------D-V----T-R-----FKIGDNVCGLIAGGGYAQYCVIHETNALPIPQ----GLS
AIEAAALPETFFTVWTNLFQR-GHF--TAG-----E------------------------
--------------------------TVLIHGGSSGIGTTAILLS-KAF-----------
---GAAT-VIVTVGSEEKRQAC-LN-L--GAD---IA--INYHT-Q-D---FVAETK-R-
--ATAG---K----------G----ADVIVD-LIAGDYVARNYDAAAMNGRIVQIGTQNG
HA-K--DLN-LMLMLIKRLTHTGSTLRSRTVA---EKALIANELEQ
>tr|B0J9I3|B0J9I3_RHILT/38-287 Quinone oxidoreductase putative PIG3 OS=Rhizobium leguminosarum bv. trifolii WSM1325 GN=RlegDRAFT_3517 PE=4 SV=1
RAEAIGVNRPDIAQRQG--NYPAP--KG-ASPILGLELSGEIVAV-----G----P----
------G-V----S-G-----HAVGDKVCGLANGGAYAEYCLLPAGQILPFPK----GYD
AVKAAALPETFFTVWANLFQM-AGL--TEG-----E------------------------
--------------------------TVLIHGGSSGIGTTAIQLA-RAF-----------
---G-AE-VYATAGSKEKCEAC-EK-L--GAK---RA--INYRT-E-D---FAEVIK-A-
--ET-G---H----------G----VDIILD-MIGASYFERNIASLAKDGCLSIIAFLGG
AI-VE-KVN-LSPIMVKRLTVTGSTMRPRTAE---EKRAIRDDLLS
>tr|B0PTK0|B0PTK0_9DELT/32-282 NAD(P)H quinone oxidoreductase, PIG3 family OS=Anaeromyxobacter dehalogenans 2CP-1 GN=A2cp1DRAFT_3590 PE=4 SV=1
RVRAAALNRADLLQRRG--LYPPP--PGYREDVPGLELAGEVAAV-----G----A----
------G-V----T-A-----WKPGDRVMAIAAGEAQAELCLVHERMLVRIPD----RLS
FEEAGAIPEAGMTSHDALFTL-GGL--RPG-----W------------------------
--------------------------PVLIHAVGSGVSTAAVQIA-KAA-----------
---G-AT-VIGTSRTAEKLERA-RA-L--GLD---HGILVGKDE-P-R---FADEVK-K-
--VAGR-------------------CPLVLD-FVGGPYTAENLAALATGGRIVVIGTMGG
GK-P--TVD-LGALMRARGSIVGTVLRPRPLE---EKIAATQAFAK
>tr|B4WZW0|B4WZW0_9GAMM/28-276 Oxidoreductase, zinc-binding dehydrogenase family OS=Alcanivorax sp. DG881 GN=ADG881_3130 PE=4 SV=1
EVKAIGVNRADLLQVLG--RYPAP--PGTSSRIPGLEYAGVVSAV-----G----E----
------R-V----Q-Q-----RKVGDAVMGLVPGCAYAEQVITHEREALTMPE----GMD
FARAATLPEAFLTAYRALFLE-GGL--QPG-----Q------------------------
--------------------------WCLVRPATAGVGLAATQLA-NTL-----------
---G-AR-PIGSSRDLSKLDTA-ND-M--GLA---AQ--VS-DD-G-T---LATQLN-A-
--ITHG---D----------G----VAVILD-MVGPDW-NDLLGGLRAEGSLVNIGVLGG
LS-T--ELN-LGALLMKRQTLKSMTMRSQPLE---NRIRLAQIFND
>tr|B5GU54|B5GU54_STRCL/32-281 Quinone oxidoreductase OS=Streptomyces clavuligerus ATCC 27064 GN=SSCG_02878 PE=4 SV=1
EVAASAVNRADLLQRQG--FYDPP--PG-ASPYPGLECSGRIVDL-----G----P----
------G-V----S-G-----WAVGDEVCALLAGGGYAQRVAVPTGQLLPVPT----GLD
LVTAAALPEVTATVWSNVFMI-AHL--RPG-----E------------------------
--------------------------TVLIHGGASGIGTMAIQLA-KAV-----------
---G-AR-VAVTAGGPEKLARC-AE-L--GAD---IL--IDYRE-Q-D---FVAELR-A-
--ATDG---A----------G----ADVVLD-IIGAKYLERNIRALALNGRLAVIGLQGG
VK-G--EVN-LGALLAKRAAITATSLRSRPLG---EKAAIVAAVRE
>tr|B5HC45|B5HC45_STRPR/32-281 Quinone oxidoreductase OS=Streptomyces pristinaespiralis ATCC 25486 GN=SSDG_03024 PE=4 SV=1
DVAASAVNRADLLQRQG--FYDPP--PG-SSPYPGLECSGRISAV-----G----P----
------G-V----S-G-----WAVGDEVCALLAGGGYAEKVAVPAGQLLPVPD----GMD
LITAAALPEVTATVWSNVFMI-AHL--RPG-----E------------------------
--------------------------TLLVHGGASGIGTMAVQLA-KAV-----------
---G-AR-VAVTAGSSEKLARC-AE-L--GAD---IL--INYRE-Q-D---FVEEIG-K-
--ATDG---A----------G----ADVILD-IVGAKYLDRNVKALAVNGRLAVIGLQGG
VK-G--ELN-LGALLRKRAAVTATSLRGRPLG---EKAAIVAAVRE
>tr|B6JJ34|B6JJ34_OLICO/39-288 NAD OS=Oligotropha carboxidovorans (strain ATCC 49405 / DSM 1227 / OM5) GN=OCAR_7324 PE=4 SV=1
KVEAAGVNRPDVLQRMG--KYPVP--PG-ASDLPGLEIAGTVVAL-----G----E----
------G-A----R-K-----HKIGDKVMSLTAGGGYAEYCVAPDAHAITIPA----GLS
MKEAATLPETVMTVWHNVFER-CAL--KPG-----E------------------------
--------------------------TFMVHGGSSGIGTTAIQMA-KAH-----------
---G-AK-VIVTVGSQEKADAC-VT-L--GAD---VA--VNYKT-Q-D---FVAEAK-A-
--ATGG---K----------G----VNVILD-MVGGEYVDRNYDACATEGRIVQIAFLGG
PK-A--TAN-FGKLMMKRLWHTGSTLRPRSNE---DKAAMVKAIEA
>tr|B6R770|B6R770_9RHOB/41-290 NADPH quinone oxidoreductase OS=Pseudovibrio sp. JE062 GN=PJE062_2011 PE=4 SV=1
KVHAAGVNRPDVIQRKG--AYPPP--PG-ASPLLGLEVSGEIVEL-----G----E----
------G-V----A-S-----HKVGERVCALTPGGGYAEYCVAPAAHVLHVPA----GMS
MEEAAGVPETFFTVWSNVFDR-LGL--QSG-----E------------------------
--------------------------KFLVHGGSSGIGTTAIQLA-KAF-----------
---G-AE-VFTTVGSEEKAQAV-RE-L--GAD---YV--INYRT-T-D---FVKEIG-N-
--ITSK---Q----------G----VEVILD-MVGGDYVEKNWIVAAIEGRICQIATLHG
PS-E--NVN-FSRLMMKRLTHTGSTLRPRTNE---YKGHIAEALHE
>tr|B7DSU3|B7DSU3_9BACL/32-282 NAD(P)H quinone oxidoreductase, PIG3 family OS=Alicyclobacillus acidocaldarius LAA1 GN=AaLAA1DRAFT_2068 PE=4 SV=1
RVRATALNRADLLQRRG--LYPPP--PG-ASEILGLEMAGDVEAL-----G----P----
------G-V----S-S-----VSVGDRVAALLPGGGYAQYAVVPAGMLIRLPD----TLS
YEQGAAIPETFLTAYLNLFVL-GRL--SPG-----E------------------------
--------------------------TVLVHAGASGVGTSAIQLI-RLA-----------
---G-AH-SIVTAGSADKIAKC-FE-L--GAK---AG--WNYHD-G-S---FVDFVR-R-
--ETDG---R----------G----ADIILD-FVGAPYFHDNLRALAVDGRLIVIGTMGG
TK-VD-GFD-LGQILAKRQQIIGTALRSRSLE---AKIELTAAFVA
>tr|B7T9X3|B7T9X3_9PROT/32-281 Putative zinc-containing alcohol dehydrogenase OS=uncultured proteobacterium PE=4 SV=1
KIAAAGVNRADVLQRKG--HYPPP--PG-APSYPGLEAAGVIAAV-----A----S----
------A-V----R-D-----FKVGDQVCALLQGGGYAEYCTVDEGQVLPIPA----GLN
MIEAASLPEAYFTVWSNVFGF-GRL--QPG-----E------------------------
--------------------------TLLVHGGSSGIGVAAIQLA-TAL-----------
---G-HI-VFTTAGSDMKCRFC-EQ-L--GAK---RA--INYKT-E-D---FAQEIA-E-
--QTAK---R----------G----VDVLLD-MVGGSYLSNNISCLAPDGRLVIIATQSG
TK-G--EVD-LLRILQRRLVVTGSALRPRDVE---FKRAIKGKLLE
>tr|Q08MG8|Q08MG8_STIAU/32-284 Zinc-containing alcohol dehydrogenase superfamily OS=Stigmatella aurantiaca DW4/3-1 GN=STIAU_0948 PE=4 SV=1
RVRATALNRADLLQLKG--HYPPP--PGAPPDIPGLEYAGEVVAV-----G----P----
------R-V----R-R-----FQPGARVMGLVGGGAWAEQLTVHEREALPIPE----GLD
FTQAAAIPEVYFTAFDALVLQ-GGL--RPG-----E------------------------
--------------------------TVLVHAVASGVGSAAALLC-RAM-----------
---G-VR-VVGTGRNASKLERA-RE-W--GVA---HTVLVEGSP-P-R---FAQAVR-E-
--ATGG---L----------G----ADVALD-LVGGDYVPETLEALAPQGRTLLVGLVAG
TQ-T--QVN-LGLILSKRLRITGTTLRSRPLE---EKIAVAQAAER
>tr|Q0G5V3|Q0G5V3_9RHIZ/43-292 Alcohol dehydrogenase, zinc-containing OS=Fulvimarina pelagi HTCC2506 GN=FP2506_08966 PE=4 SV=1
AIAAAGVNRPDVMQRMG--VYPPP--PG-APDWPGLEVAGFVDRL-----G----E----
------G-A----S-R-----FEIGDRVMALVPGGGYAEAVTVHETNAIQVPD----GMR
LDEAAAIPETFFTVWSNVFMR-AGL--KKG-----E------------------------
--------------------------VFLVHGGTSGIGTTAIQLA-RQF-----------
---G-AR-VFATAGSAEKCAAA-EK-L--GAE---IC--FNYRQ-A-D---FAEGVK-E-
--ATGG---R----------G----ADVILD-MVGGDYADRNLKCAAVEGRIVQIAFLNG
PK-A--EID-LSRIMLKRLVFTGSTLRARSVE---FKADIARDIER
>tr|Q1YK07|Q1YK07_MOBAS/38-287 NADPH, quinone oxidoreductase protein, possible zinc-containing dehydrogenase OS=Manganese-oxidizing bacterium (strain SI85-9A1
AVAAAGVNRPDVMQRQG--MYPAP--AD-APDWPGLEIAGTVAAL-----G----E----
------G-A----S-R-----FAVGDRVMALVPGGGYAEYATVAEVNAIPVPT----SLS
MIEAAGVPETYFTVWHNVFQR-ARL--TAG-----E------------------------
--------------------------SFLVHGGTSGIGTTAIQLA-KHF-----------
---G-AR-VFATAGSDDKCRAA-ES-L--GAE---AC--INYRT-Q-D---FVEGLR-E-
--KTDG---K----------G----VDVILD-MVGGEYTPRNLQLAAEDGRIVQIAFLKG
PK-T--QID-LTPLMRKRLTFTGSTLRNRPVS---FKAVIASELTE
>tr|Q8D0P7|Q8D0P7_YERPE/54-304 Putative oxidoreductase (Probable Zinc-binding dehydrogenase) OS=Yersinia pestis GN=qor2 PE=4 SV=1
KVSAAGVNRPDVMQRRG--QYAPP--PG-ASDIPGLEVAGEVVAT-----A----A----
------D-V----T-R-----FKIGDNVCGLIAGGGYAQYCVIHETNALPIPQ----GLS
AIEAAALPETFFTVWTNLFQR-GHF--TAG-----E------------------------
--------------------------TVLIHGGSSGIGTTAILLS-KAF-----------
---GAAT-VIVTVGSEEKRQAC-LN-L--GAD---IA--INYHT-Q-D---FVAETK-R-
--ATAG---K----------G----ADVIVD-LIAGDYVARNYDAAAMNGRIVQIGTQNG
HA-K--DLN-LMLMLIKRLTHTGSTLRSRTVA---EKALIANELEQ
>tr|A0LNF3|A0LNF3_SYNFM/40-289 Alcohol dehydrogenase, zinc-binding domain protein OS=Syntrophobacter fumaroxidans (strain DSM 10017 / MPOB) GN=Sfum_3282 PE=4
QVHACSVNRADLLQRRG--LYPPP--LG-ASSIMGLDFAGTITEV-----G----S----
------N-V----E-G-----WEPWAKVFGITAGGGYGRYVAVPAAHLVPIPA----NLS
FVDAAAAAEVFFTAFLNIFLE-AMI--ESG-----E------------------------
--------------------------TLLIHGGGSGVGTAAIQLA-RAA-----------
---A-VR-VIVTAGSEDKLQRC-LE-L--GAA---HG--INYKE-Q-D---FAAEVL-E-
--LTEG---R----------G----VDVILD-WIGASYLEKHLRILKTRGRLVLIGLMGG
TR-T--EIQ-LPVVLTKRLRIIGSVLRSQSDK---EKAALVRAFTD
>tr|A1JTD3|A1JTD3_YERE8/42-292 Probable Zinc-binding dehydrogenase OS=Yersinia enterocolitica serotype O:8 / biotype 1B (strain 8081) GN=YE2595 PE=4 SV=1
KVSAAGVNRPDVMQRRG--QYAPP--PG-ASDIPGLEIAGVVVAV-----A----A----
------D-V----T-R-----FKIGDKVCGLIAGGGYAQYCVIHETNALFIPP----SLT
EIEAAALPETFFTVWTNLFQR-GHF--TAG-----E------------------------
--------------------------TVLIHGGSSGIGTTAILLS-KAF-----------
---GAKM-VIVTVGSEEKRQAC-LT-L--GAD---IA--INYHT-E-D---FVTETK-R-
--ATAG---K----------G----VDVIVD-LIAGDYVARNYEAAAMNGRIVQIGTQNG
HA-K--DLN-LMLMLLKRLTHTGSTLRSRTVA---EKALIAKELEQ
>tr|A1VU77|A1VU77_POLNA/32-282 Alcohol dehydrogenase, zinc-binding domain protein OS=Polaromonas naphthalenivorans (strain CJ2) GN=Pnap_3909 PE=4 SV=1
RNHAVGVNRADLTHRRG--GYGRA--NFGDSDIMGLEIAGEVIAT-----G----A----
------E-V----D-G-----FQTGDRVMGIVGGGAYAEIARIDYRMAMHIPE----RLD
YIHAAAIPEVFVTAHEALVHL-GRL--QAG-----D------------------------
--------------------------AVLIHAAAGGVGSAAVQLA-HAI-----------
---G-TQ-VFATA-DASKLERV-QQ-L--GAD---RG--IDYKT-E-D---FAAVIA-G-
--ATDG---R----------G----VDVVID-FIGAPYLERNLLSLADGGRLVQVGLLGG
GKNA--ALP-LDRLLYKHLQIMGTVMKSRPPQ---VKQAMVRRFSE
>tr|A4JNP3|A4JNP3_BURVG/32-282 Alcohol dehydrogenase, zinc-binding domain protein OS=Burkholderia vietnamiensis (strain G4 / LMG 22486) GN=Bcep1808_4939 PE=4
RVHAAGVNRADLTHRRG--GYGRP--NFGDSTIMGLEIAGEVIET-----G----S----
------S-V----Q-G-----YKVGDRVMGVVGGGAYAERARIDWRMAMPIPA----TLD
YVHAAAIPEVFVTAHEALLHL-GRL--QRG-----D------------------------
--------------------------AVLIHAAAGGVGSAAVQLA-YAT-----------
---G-AT-IFATA-EASKLERI-VQ-L--GVD---HA--IDYKT-Q-D---FSEVVA-S-
--RTGK---R----------G----VDVVID-FVGAPYFSRNVASLANGGRLVQVGILGG
GGDV--SVS-LEQILYRHLQIIGTVMKSRDQS---EKHAMVRRFRE
>tr|A4TLL6|A4TLL6_YERPP/42-292 Zinc-binding dehydrogenase OS=Yersinia pestis (strain Pestoides F) GN=YPDSF_1793 PE=4 SV=1
KVSAAGVNRPDVMQRRG--QYAPP--PG-ASDIPGLEVAGEVVAT-----A----A----
------D-V----T-R-----FKIGDNVCGLIAGGGYAQYCVIHETNALPIPQ----GLS
AIEAAALPETFFTVWTNLFQR-GHF--TAG-----E------------------------
--------------------------TVLIHGGSSGIGTTAILLS-KAF-----------
---GAAT-VIVTVGSEEKRQAC-LN-L--GAD---IA--INYHT-Q-D---FVAETK-R-
--ATAG---K----------G----ADVIVD-LIAGDYVARNYDAAAMNGRIVQIGTQNG
HA-K--DLN-LMLMLIKRLTHTGSTLRSRTVA---EKALIANELEQ
>tr|A4YM89|A4YM89_BRASO/47-296 Putative NADPH quinone oxidoreductase OS=Bradyrhizobium sp. (strain ORS278) GN=BRADO1103 PE=4 SV=1
KVKAAGVNRPDVAQRSG--SYPPP--PG-ASDLPGLEVAGEVVAL-----G----E----
------G-A----V-R-----HKLGDTVMSLVAGGGYAQYCIAQDAQAMTVAP----ALS
ILEAGALPETLMTVWHNVFER-GGL--KEG-----E------------------------
--------------------------TLLVHGGSSGIGTMAIQLA-KAF-----------
---G-AK-VLVTVGSQDKADAC-VK-L--GAD---RA--INYKT-E-D---FVAVVK-E-
--ATGG---K----------G----ANVILD-MVGGDYIERNYDAAATDGRIVQIAFLGS
PK-A--TVN-FVKLMVKRLTHTGSTLRPRSNA---DKAAMVAAIEA
>tr|A4YXP2|A4YXP2_BRASO/28-278 Putative NADPH quinone oxidoreductase OS=Bradyrhizobium sp. (strain ORS278) GN=BRADO4966 PE=4 SV=1
RVRACGLNRADLGMTKG-HAHGAA--GG-VGTVLGMEWAGEVAEL-----G----P----
------D-A----K-G-----VKVGDRVMG-SGAAAFAEYTLADHGRLFHAPS----NMN
FDEAATLPIALSTMHNAVVTN-GAL--QPG-----Q------------------------
--------------------------SVLVQGASSGVGLMAMQIA-KLK-----------
---G-ARLVIGSSTDATRRGRL-KE-F--GAD---LA--IDSSD-P-A---WVDQVL-Q-
--ATNG---Q----------G----VDLIID-QVSGAVANHNLAATKVLGRIVNVGRLGG
TH-A--DFN-FDLHAARRISHVGVTFRTRSIE---EIRAIFDEVKT
>tr|A5EGC0|A5EGC0_BRASB/28-278 Putative NADPH quinone oxidoreductase OS=Bradyrhizobium sp. (strain BTAi1 / ATCC BAA-1182) GN=BBta_3096 PE=4 SV=1
RVRACGLNRADLGMTKG-HAHGAA--GG-VGTVLGMEWAGEVAEL-----G----P----
------D-A----K-G-----LKVGDKVMG-SGAAAFAEYTLADHGRLFHAPS----NMN
FDEAATLPIALTTMHNAVVTN-GAL--QPG-----Q------------------------
--------------------------RVLIQGASSGVGLMAMQIA-KLK-----------
---G-ASLVIGSSTDATRRARL-AE-F--GAD---LA--IDSSD-P-A---WVDQVR-E-
--ATAG---E----------G----VDLIVD-QVSGSVANQNLAATKVLGRIVNVGRLGG
TH-A--DFN-FDLHAARRITYVGVTFRTRSIA---EIREIFAEVKR
>tr|A5ERN9|A5ERN9_BRASB/39-288 Putative NADPH quinone oxidoreductase OS=Bradyrhizobium sp. (strain BTAi1 / ATCC BAA-1182) GN=BBta_6946 PE=4 SV=1
KVKAAGVNRPDVAQRSG--SYPPP--PG-ASDLPGLEVAGEVVAL-----G----D----
------G-A----V-R-----HRLGDHVMSLVAGGGYAEYCIAQDAQAMAVPS----ALS
ILEAGALPETLMTVWHNVFER-GGL--TAG-----E------------------------
--------------------------TLLVHGGSSGIGTMAIQLA-KAF-----------
---G-AK-VLVTVGSPDKAAAC-VK-L--GAD---RA--INYKT-E-D---FVAVVK-E-
--ATGG---K----------G----ANVILD-MVGGDYIERNYDAAATDGRIVQIAFLGS
PK-A--TVN-FVKLMVKRLTHTGSTLRPRSNA---DKAAMVAAIEA
>tr|A5G2H5|A5G2H5_ACICJ/38-288 Alcohol dehydrogenase, zinc-binding domain protein OS=Acidiphilium cryptum (strain JF-5) GN=Acry_2867 PE=4 SV=1
RVEAAGVNRPDVQQRKG--AYPPP--PG-ASPILGLEAAGTVVAC-----G----A----
------A-V----H-N-----WRMGDRVTALCNGGAYAEYVAVPAAQCLPWPA----GFG
AIEAASLPETYFTVWANLFDL-GRL--APG-----D------------------------
--------------------------SVLVHGGTSGIGVAALQMA-HAH-----------
---G-AS-VYATAGSAAKCNAC-LE-L--GAT---AA--INYRE-Q-D---FLHEIK-A-
--LTAG---N----------G----VDVVLD-MVGAPYTQQNLRALRRGGRLIQIAFMGG
SI-AS-NLD-LLPIMINRLTVTGSTMRPRSTA---EKGGIAAALRE
>tr|A5UZP6|A5UZP6_ROSS1/32-278 Alcohol dehydrogenase, zinc-binding domain protein OS=Roseiflexus sp. (strain RS-1) GN=RoseRS_3745 PE=4 SV=1
RVRATAVNRADLLQRRG--VYAPP--PG-ASPILGLELAGEVLT----------------
------P-A----G-P-----WRVGDRVMAVVTGGGYAELAVVPVGMVMRIPD----SLS
FEEAGAIPEAFLTAFLNLFTL-GRL--QAG-----E------------------------
--------------------------TVLIHAGASGVGTAAIQLA-RVA-----------
---G-AR-VFATAGSPEKCALC-RE-L--GAE---LT--INYRE-E-S---FAARAL-D-
--ATGG---R----------G----VDLVLD-FVGAPYWQQNTAALALDGRLQLIGFLGG
SA-G--QID-LGPILAKRLHVTGTTLRRMPLP---QKTALTADFVA
>tr|A5VS91|A5VS91_BRUO2/40-289 Alcohol dehydrogenase, zinc-containing OS=Brucella ovis (strain ATCC 25840 / 63/290 / NCTC 10512) GN=BOV_1679 PE=4 SV=1
RVRAAGVNRPDVLQRQG--QYAPP--PG-ASDIPGLEIAGDIVAL-----G----H----
------G-V----K-R-----FRKGDQVVALLAGGGYAEYAVVHESNALPLPS----GFG
YIEAAAIPETFFTVWHNVFER-GGL--KEG-----E------------------------
--------------------------VFLVHGGSSGIGTTAIQLA-KAF-----------
---G-AT-VITTAGSKEKCDAC-VK-L--GAD---RA--INYHE-E-D---FVAVVK-E-
--MTGG---K----------G----VDVILD-MVGGDYVERNYKAAAEDGRIVQIAFLNG
AK-A--TAN-FAILMTKRLTHTGSTLRPRPVA---FKAGIARELEA
>tr|A6WY38|A6WY38_OCHA4/40-289 Quinone oxidoreductase putative PIG3 OS=Ochrobactrum anthropi (strain ATCC 49188 / DSM 6882 / NCTC 12168) GN=Oant_1174 PE=4 SV=
RVRAAGVNRPDVLQRQG--QYAPP--PG-ASDIPGLEIAGDIVAM-----G----S----
------G-V----K-R-----FKTGDQVVALLAGGGYAEYAVAHETNALPLPA----GYG
YIEAAAIPETFFTVWHNVFER-GGL--RKG-----E------------------------
--------------------------VFLVHGGSSGIGTTAIQLA-KAF-----------
---G-AT-VIATAGSKEKCEAC-LK-L--GAD---RA--VNYGQ-E-D---FVEVVK-E-
--MTRG---K----------G----ANVILD-MVGGDYVDRNYKAAAEDGRIVQIAFLNG
AK-A--TAN-FAILMSKRLTHTGSTLRPRPVD---FKAGIARELET
>tr|A7FH77|A7FH77_YERP3/42-292 Putative NAD(P)H quinone oxidoreductase, PIG3 family OS=Yersinia pseudotuberculosis serotype O:1b (strain IP 31758) GN=YpsIP317
KVSAAGVNRPDVMQRRG--QYAPP--PG-ASDIPGLEVAGEVVAI-----A----A----
------D-V----T-R-----FKIGDNVCGLIAGGGYAQYCVIHETNALPIPQ----GLS
AIEAAALPETFFTVWTNLFQR-GHF--TAG-----E------------------------
--------------------------TVLIHGGSSGIGTTAILLS-KAF-----------
---GAAT-VIVTVGSEEKRQAC-LH-L--GAD---IA--INYHT-Q-D---FVAETK-R-
--ATAG---K----------G----ADVIVD-LIAGDYVARNYDAAAMNGRIVQIGTQNG
HA-K--DLN-LMLMLIKRLTHTGSTLRSRTVA---EKALIANELEQ
>tr|A7H755|A7H755_ANADF/32-284 Quinone oxidoreductase putative PIG3 OS=Anaeromyxobacter sp. (strain Fw109-5) GN=Anae109_0336 PE=4 SV=1
RVRAAALNRADLLQRRG--LYPPP--PGTREDIPGLELAGEVAAV-----G----A----
------G-V----T-A-----WKAGDRVMAIASGEAQAELAVAHERMLVRIPD----ALS
SEDAAAIPEACVTSHDALFTL-GGL--RPG-----W------------------------
--------------------------PVLVHAIGSGVSTAALQIA-KAA-----------
---G-AT-VIGTSRTADKLERA-RA-L--GLD---HGILVAKDE-P-R---FAEEVR-R-
--LTGK---R----------G----CPLVLD-FVGAPYAAENLAALASGGRVVVIGTMGG
PK-A--QLD-LGLLMRARGAIVGTVLRPRPLE---EKIAATQAFAR
>tr|A7HUX3|A7HUX3_PARL1/39-288 Quinone oxidoreductase putative PIG3 OS=Parvibaculum lavamentivorans (strain DS-1 / DSM 13023 / NCIMB 13966) GN=Plav_2092 PE=4
KVAAAGINRPDTIQRMG--LYPAP--PG-SPETPGLEVAGEVVAT-----G----P----
------G-V----T-M-----WKAGDKVCALVGGGGYAEYCLAHEAHALPVPQ----GFT
MTEAAALPETFFTVWTNVFER-GAL--KPG-----E------------------------
--------------------------TLLVHGGSSGIGTTAIQLA-SLF-----------
---G-ST-VIATAGSAEKCAAC-EK-L--GAH---AA--VNYRE-Q-D---FVAEAK-R-
--LTDG---R----------G----VDVILD-MVGGDYIARNIQACATDGRIVSIAFLNG
ST-A--EVN-FMPVMLKRLTLTGSTLRPRSIE---EKAALASALKT
>tr|A7IDJ8|A7IDJ8_XANP2/47-296 Quinone oxidoreductase putative PIG3 OS=Xanthobacter autotrophicus (strain ATCC BAA-1158 / Py2) GN=Xaut_0840 PE=4 SV=1
KVEAAGINRPDVMQRKG--LYPPP--PG-ASDIPGLEIAGTVVAL-----G----E----
------G-A----S-R-----FKLGDRVCALVTGGGYAQYCTTHEATALPIPE----GLS
AAEAAALPETAFTVWSNIFER-GQL--KAG-----E------------------------
--------------------------TLLLHGGSSGIGTTAIQLA-KAF-----------
---G-AR-VVVTAGSDEKCAAC-VA-L--GAD---LA--VNYRT-Q-D---FVAEVK-S-
--FTGG---K----------G----ANVILD-MIGGPYIQKNYEAAAQDGRIVQIAFQQG
AK-A--EVD-FMRLMLKRLTHTGSTLRSRPVA---EKAALAAAIVE
>tr|A7NID5|A7NID5_ROSCS/32-278 Quinone oxidoreductase putative PIG3 OS=Roseiflexus castenholzii (strain DSM 13941 / HLO8) GN=Rcas_1137 PE=4 SV=1
RVRATAVNRADLLQRRG--AYAPP--PG-ASPILGLELAGEVVT----------------
------P-T----G-Q-----WRAGDRVMAVVTGGGYAELAVVPAGIAMRIPE----NLS
FEEAAAIPEAFLTAFLNLFAM-GKL--QTG-----E------------------------
--------------------------TVLIHAGASGVGTAAIQLA-RVA-----------
---G-AR-VFATAGSAEKLALC-RE-L--GAE---LA--INYRE-E-S---FAMRVL-E-
--ATGS---R----------G----VDLILD-FVGAPYWQQNTAALALDGRLQLIGFLGG
ST-G--QID-LGPIMTKRLRVTGATLRRTPLS---QKIALTADFVA
>tr|A8I0Z0|A8I0Z0_AZOC5/32-282 Zinc-containing alcohol dehydrogenase superfamily OS=Azorhizobium caulinodans (strain ATCC 43989 / DSM 5975 / ORS 571) GN=AZC_1
KVHAAGVNRADLLQRQG--YYGRQ--SYGESDLLGLEVAGEVVAV-----G----H----
------E-V----T-D-----IEPGEPVMAIVGGGAYAEFARVDRGLAVRIPP----ALD
FTGAAAVMESFVTAWEAAVHL-GGT--GAV-----T------------------------
--------------------------TVLVHAAAGGVGSAGVEIA-HSL-----------
---G-AR-VFATA-NAQRRTDI-LN-L--GAE---CV--FDYRS-E-D---FEQGVR-A-
--ATQG---Q----------G----VDVIID-FVGGDYLARNLRSLALGGRLVQVGLLGG
KDTA--ELP-LSVLLHNHLRIIGTVMKSRDAE---EKRAMVRRFAE
>tr|A8IM54|A8IM54_AZOC5/88-337 Putative zinc-binding dehydrogenase OS=Azorhizobium caulinodans (strain ATCC 43989 / DSM 5975 / ORS 571) GN=AZC_0490 PE=4 SV=1
KVKAAGVNRPDVMQRKG--LYPPP--AG-ASDIPGLEIAGTVVAT-----G----P----
------E-T----Q-R-----FKVGDRVCALVTGGGYAEYCTTSALTALPIPD----GLS
ATEAAALPETFFTVWSNVFDR-GRL--QPG-----E------------------------
--------------------------VLLVHGGTSGIGTTAIQLA-KAF-----------
---G-SK-VFVTVGSPEKCEAA-RK-L--GAD---LA--IDYNT-Q-D---FVAEVK-S-
--ATGG---K----------G----ADVILD-MVAGDYIARNYEAAAVDGRIVQIAFQKG
SK-A--QVD-FMRVMLKRLTHTGSTLRSRPVA---DKALIAQALEE
>tr|A9B714|A9B714_HERA2/32-281 Quinone oxidoreductase putative PIG3 OS=Herpetosiphon aurantiacus (strain ATCC 23779 / DSM 785) GN=Haur_3245 PE=4 SV=1
RVYATAVNRADILQRRG--MYPAP--AG-ASEILGLEIAGEVIGH-----G----V----
------G-V----T-A-----PALGTRVCALLPGGGYAQQVVIPAELAMPIPA----NLS
YEQAAAIPEVWMTAYDNLFNW-GRL--SAG-----E------------------------
--------------------------RLLVHGGSSGIGTAAIQLA-RWR-----------
---G-AE-VLITAGSEAKIARC-RE-L--GAF---AG--INYRT-E-H---WPERVQ-A-
--LTEQ---Q----------G----VDVVLD-MLGASYFNDNLASLRVGGRLVIIATMGG
AQ-T--ELD-LRTLMLKRLTVCGTTLRARPIA---AKAALTQQMLA
>tr|A9BX50|A9BX50_DELAS/38-288 NAD(P)H quinone oxidoreductase, PIG3 family OS=Delftia acidovorans (strain DSM 14801 / SPH-1) GN=Daci_4404 PE=4 SV=1
RNAAIGVNRADVSHRKG--AYGRA--HFGESDLMGLEIAGTVVEV-----G----A----
------Q-V----Q-G-----FAVGDRVMGIVGGGAYAELSRIDHRMAMHVPE----SLS
LTDAGAVAEVFVTAHEALFHL-ASL--QPG-----E------------------------
--------------------------SVLIHAAGSGVGSAAVQLA-HAA-----------
---G-AR-VFATA-SGDKRDAV-TG-L--GAD---VF--IDYRS-E-D---FQAVVA-D-
--RTDG---K----------G----VDVVVD-FIGAPYLERNMRSLGMGGRMVCVGLLGG
ALAA--AVP-MDVLLYKHLRIFGTVMKSRPPE---VKQAMVQRFAQ
>tr|A9GD81|A9GD81_SORC5/32-282 Putative NADPH:quinone reductase. OS=Sorangium cellulosum (strain So ce56) GN=sce9148 PE=4 SV=1
AVRFAGVNRADLLQRLG--FYPAP--PGAPQDVPGLEYAGVVEAT-----G----K----
------G-A----R-R-----FAPGDRVFGLLAGGAYAERVVAHEREVAPVPD----GLT
DEEAAAVPEAFVTAYDALVTR-ARL--APG-----E------------------------
--------------------------RALVHAVGSGVGTAGLQIA-RAL-----------
---G-CF-VVGTSRTQDKLDRC-RE-L--GLH---AG--IATSG-A-T---FAGEVL-K-
--ATGG---A----------G----VDVVLE-LVGGAYVGEDLKACALKARIALVGLTAG
AS-T--ELD-LRELLRKRVELFGTVLRSRPLE---EKIAAAQVLER
>tr|A9IGM8|A9IGM8_BORPD/32-281 Put. NADPH quinone oxidoreductase, zinc binding OS=Bordetella petrii (strain ATCC BAA-461 / DSM 12804 / CCUG 43448) GN=Bpet1624
KVAAAGINRPDVFQRKG--NYAPP--PG-ASDLPGLELAGEIVGG-----D----A----
------A-A----G-G-----FSVGDKVCALVAGGGYAEYCVAPVAQCLPIPK----GLS
EIEAAGLPETYFTVWSNVFDR-GAL--QDG-----E------------------------
--------------------------SLLVHGGASGIGTTAIQLA-RAM-----------
---G-NT-VYATVGSDERARAV-EA-L--GAA---RG--INYKT-Q-D---FVQEVR-D-
--ATGG---K----------G----VNVILD-MVAGEYINRNMKCLADDGRIVVIALLGG
AR-A--EVD-CNQILRRRLTLTGSTLRPRPVA---FKAAIARALRE
>tr|A9M7N3|A9M7N3_BRUC2/40-289 NAD(P)H quinone oxidoreductase, PIG3 family OS=Brucella canis (strain ATCC 23365 / NCTC 10854) GN=BCAN_A1776 PE=4 SV=1
RVRAAGVNRPDVLQRQG--QYAPP--PG-ASDIPGLEIAGDIVAL-----G----H----
------G-V----K-R-----FRKGDQVVALLAGGGYAEYAVVHESNALPLPS----GFG
YIEAAAIPETFFTVWHNVFER-GGL--KEG-----E------------------------
--------------------------VFLVHGGSSGIGTTAIQLA-KAF-----------
---G-AT-VITTAGSKEKCDAC-VK-L--GAD---RA--INYHE-E-D---FVAVVK-E-
--MTGG---K----------G----VDVILD-MVGGDYVERNYKAAAEDGRIVQIAFLNG
AK-A--TAN-FAILMTKRLTHTGSTLRPRPVA---FKAGIARELEA
>tr|A9R0J9|A9R0J9_YERPG/42-292 Putative NAD(P)H quinone oxidoreductase, PIG3 family OS=Yersinia pestis bv. Antiqua (strain Angola) GN=YpAngola_A2835 PE=4 SV=1
KVSAAGVNRPDVMQRRG--QYAPP--PG-ASDIPGLEVAGEVVAT-----A----A----
------D-V----T-R-----FKIGDNVCGLIAGGGYAQYCVIHETNALPIPQ----GLS
AIEAAALPETFFTVWTNLFQR-GHF--TAG-----E------------------------
--------------------------TVLIHGGSSGIGTTAILLS-KAF-----------
---GAAT-VIVTVGSEEKRQAC-LN-L--GAD---IA--INYHT-Q-D---FVAETK-R-
--ATAG---K----------G----ADVIVD-LIAGDYVARNYDAAAMNGRIVQIGTQNG
HA-K--DLN-LMLMLIKRLTHTGSTLRSRTVA---EKALIANELEQ
>tr|A9WWL1|A9WWL1_BRUSI/40-289 Alcohol dehydrogenase, zinc-binding OS=Brucella suis (strain ATCC 23445 / NCTC 10510) GN=BSUIS_B1212 PE=4 SV=1
RVRAAGVNRPDVLQRQG--QYAPP--PG-ASDIPGLEIAGDIVAL-----G----H----
------G-V----K-R-----FRKGDQVVALLAGGGYAEYAVVHESNALPLPS----GFG
YIEAAAIPETFFTVWHNVFER-GGL--KEG-----E------------------------
--------------------------VFLVHGGSSGIGTTAIQLA-KAF-----------
---G-AT-VITTAGSKEKCDAC-VK-L--GAD---RA--INYHE-E-D---FVAVVK-E-
--MTGG---K----------G----VDVILD-MVGGDYVERNYKAAAEDGRIVQIAFLNG
AK-A--TAN-FAILMTKRLTHTGSTLRPRPVA---FKAGIARELEA
>tr|B1JI84|B1JI84_YERPY/42-292 NAD(P)H quinone oxidoreductase, PIG3 family OS=Yersinia pseudotuberculosis serotype O:3 (strain YPIII) GN=YPK_1737 PE=4 SV=1
KVSAAGVNRPDVMQRRG--QYAPP--PG-ASDIPGLEVAGEVVAI-----A----A----
------D-V----T-R-----FKIGDNVCGLIAGGGYAQYCVIHETNALPIPQ----GLS
AIEAAALPETFFTVWTNLFQR-GHF--TAG-----E------------------------
--------------------------TVLIHGGSSGIGTTAILLS-KAF-----------
---GAAT-VIVTVGSEEKRQAC-LN-L--GAD---IA--INYHT-Q-D---FVAETK-R-
--ATAG---K----------G----ADVIVD-LIAGDYVARNYDAAAMNGRIVQIGTQNG
HA-K--DLN-LMLMLIKRLTHTGSTLRSRTVA---EKALIANELEQ
>tr|B1VQT2|B1VQT2_STRGG/32-281 Putative quinone oxidoreductase OS=Streptomyces griseus subsp. griseus (strain JCM 4626 / NBRC 13350) GN=SGR_3754 PE=4 SV=1
EVVASAVNRADVLQRQG--FYNPP--PG-ASPYPGLECAGRVLAL-----G----P----
------G-V----T-G-----WAVGDAVCALLAGGGYAEKVAVPAGQLLPVPK----GVD
LVEAAALPEVTATVWSNVFMV-AHL--RPG-----E------------------------
--------------------------TFLVHGGSSGIGTMAIQLA-KAV-----------
---G-AR-VAVTAGSPEKLARC-AE-L--GAD---IL--VNYRE-Q-D---FVEELR-E-
--NTAG---S----------G----ADVILD-LIGAKYLDRNVSALAVNGRLAIIGLQGG
AK-G--ELN-LGALLTKRAAVTATSLRGRPLH---EKAAIVAAVRE
>tr|B2IJL5|B2IJL5_BEII9/40-291 NAD(P)H quinone oxidoreductase, PIG3 family OS=Beijerinckia indica subsp. indica (strain ATCC 9039 / DSM 1715 / NCIB 8712) GN=B
EVAAAGINRPDCVQRAG--FYPPP--PG-ESEIPGLEVAGKIVKL-----G----E----
------G-V----S-Q-----WQIGDEVCALLGSGGYAEYALADAALCLPVPK----GLS
LIEAAALPETYFTVYDNVFTR-GRL--QPG-----E------------------------
--------------------------NFLIHGGSSGIGSTAIQLA-KQF-----------
---G-AK-VFTTAGSAEKCAFC-RT-L--GAD---HA--IDYKT-S-D---FVEEIR-K-
--ITDN---KY---------P----IDVILD-MVGGSYIAKNLSLLNFDGRMVQIAFLQS
PK-VA-SFD-FLPLMLRRLTMTGSTLRARALG---QKIEIAEALRE
>tr|B2K6E8|B2K6E8_YERPB/42-292 NAD(P)H quinone oxidoreductase, PIG3 family OS=Yersinia pseudotuberculosis serotype IB (strain PB1/+) GN=YPTS_2496 PE=4 SV=1
KVSAAGVNRPDVMQRRG--QYAPP--PG-ASDIPGLEVAGEVVAI-----A----A----
------D-V----T-R-----FKIGDNVCGLIAGGGYAQYCVIHETNALPIPQ----GLS
AIEAAALPETFFTVWTNLFQR-GHF--TAG-----E------------------------
--------------------------TVLIHGGSSGIGTTAILLS-KAF-----------
---GAAT-VIVTVGSEEKRQAC-LN-L--GAD---IA--INYHT-Q-D---FVAETK-R-
--ATAG---K----------G----ADVIVD-LIAGDYVARNYDAAAMNGRIVQIGTQNG
HA-K--DLN-LMLMLIKRLTHTGSTLRSRTVA---EKALIANELEQ
>tr|B2S7H3|B2S7H3_BRUA1/40-289 Alcohol dehydrogenase, zinc-containing OS=Brucella abortus (strain S19) GN=BAbS19_I16360 PE=4 SV=1
RVRAAGVNRPDVLQRQG--QYAPP--PG-ASDIPGLEIAGDIVAL-----G----H----
------G-V----K-R-----FRKGDQVVALLAGGGYAEYAVVHESNALPLPS----GFG
YIEAAAIPETFFTVWHNVFER-GWL--KEG-----E------------------------
--------------------------VFLVHGGSSGIGTTAIQLA-KAF-----------
---G-AT-VITTAGSKEKCDAC-VK-L--GAD---RA--INYHE-E-D---FVAVVK-E-
--MTGG---K----------G----VDVILD-MVGGDYVERNYKAAAEDGRIMQIAFLNG
AK-A--TAN-FAILMTKRLTHTGSTLRPRPVA---FKAGIARELEA
>tr|B3DXG6|B3DXG6_METI4/37-288 NADPH:quinone reductase or related Zn-dependent oxidoreductase OS=Methylacidiphilum infernorum (isolate V4) GN=qor PE=4 SV=1
EVHYAGINRADLLQWEG--VYPQPGPPV-AHEIPGLEFSGFISEV-----G----L----
------E-V----E-H-----WKEGDPVFGLVVGGAFSTEIIVQQRMLLAVEG----SLS
LMEAAAIPETFFTAWDGLEYR-LKA--KEN-----E------------------------
--------------------------TILISAAGSGVGLSALALA-KIK-----------
---N-LR-PFCTVRTPSKKEKL-LK-L--GAL---DV--LVEEE-Q-D---LGDWSL-S-
--RTGG---K----------G----MDLIFD-LVGGKKFSLYPCIVAEKGRILCLGLLGG
TK-T--EIS-LDLLLRKRLTIVGSTLRSRPIE---EKMILTQDFRK
>tr|B3PTE6|B3PTE6_RHIE6/38-287 Probable quinone oxidoreductase protein OS=Rhizobium etli (strain CIAT 652) GN=RHECIAT_CH0001225 PE=4 SV=1
RAAAIGVNRPDIAQRQG--SYPPP--KD-ASPILGLELSGEIVAV-----G----P----
------D-V----T-D-----HAVGDKVCGLANGGAYAEYCLLPSGQILPFPK----GYD
AVQAAALPETFFTVWANLFQM-AGL--TEG-----E------------------------
--------------------------TVLIHGGTSGIGTTAIQLA-RAF-----------
---G-AE-VYATAGSPKKCEAC-ER-L--GAK---RA--INYRS-E-D---FAEVIR-A-
--ET-G---Q----------G----VDIILD-MIGAAYFERNLASLAKDGCLSIIAFLGG
AV-AE-KIN-LSPIMVKRLTVTGSTMRPRTTE---EKRAIRDDLLA
>tr|B3QBS1|B3QBS1_RHOPT/28-278 Alcohol dehydrogenase zinc-binding domain protein OS=Rhodopseudomonas palustris (strain TIE-1) GN=Rpal_2150 PE=4 SV=1
RVRACGLNRADLGMTKG-HAHGAA--GG-LGAVLGMEFAGEVEAL-----G----D----
------E-A----Y-G-----CKIGDRVMG-STAGAFGEYTLADHGRLLPIPD----GLS
FEEAATLPVALTTMHNAVVAI-GKL--RSG-----Q------------------------
--------------------------SVLVQGASSGVGLMAMQIA-KLK-----------
---G-ARKVIGSSTDKGRRDTL-HQ-F--GAD---LA--IDSSG-D-G---WVDQVL-A-
--ATGG---A----------G----VDLVID-QVSGKVANQNLAATRVLGRIVNVGRLGG
TH-A--DFN-FDLHAARRIDYVGVTFRSRSVE---EVREIFRQVRG
>tr|B3QFA7|B3QFA7_RHOPT/39-288 NAD(P)H quinone oxidoreductase, PIG3 family OS=Rhodopseudomonas palustris (strain TIE-1) GN=Rpal_0985 PE=4 SV=1
KVTAAGVNRPDVAQRSG--SYPPP--PG-ASDLPGLEIAGEVVAL-----G----D----
------G-A----S-R-----HKLGDKVMSLVAGGGYAEYCIAQDSQAMKVPA----AYS
MIEAGATPETLMTVWHNLFER-GGL--QPG-----E------------------------
--------------------------TLLVHGGSSGIGTMAIQLA-VAL-----------
---G-SK-VITTVGSQDKADAC-LK-L--GAS---RA--INYKT-E-D---FVAAVK-E-
--ATGG---K----------G----VEVILD-MVGGDYIERNYDAAAMDGRIVQIAFLGG
AK-A--NVN-FVKLMTKRLHHTGSTLRPRSNA---DKAAMVAAIEA
>tr|B4EH35|B4EH35_BURCJ/32-282 Putative quinone oxidoreductase OS=Burkholderia cepacia (strain J2315 / LMG 16656) GN=BceJ2315_36050 PE=4 SV=1
RIHAAGVNGPDVFQRKG--LYDPP--PG-ASDIPGLEIAGEVVAV-----G----R----
------D-V----T-R-----FAVGDRVCALIPGGGYAEYAVANESNTLAIPD----GLG
MAEAAALPETFMTVWLNLFQR-GRL--SPG-----E------------------------
--------------------------SVLIHGGASGIGTTATMLA-KAF-----------
---GAST-IITTVGSEAQRDAS-MR-L--GAD---LA--IDYRS-E-D---FVEAVA-R-
--FTGG---K----------G----VDVIVD-IIAGDYVARNFAAAAMNGRIVQIGVING
PA-K--ELD-LFPMLTKRLTHIGSTLRSRTYA---EKAQIIRELEE
>tr|B4UHZ7|B4UHZ7_ANASK/32-282 NAD(P)H quinone oxidoreductase, PIG3 family OS=Anaeromyxobacter sp. (strain K) GN=AnaeK_4208 PE=4 SV=1
RVRAAALNRADLLQRRG--LYPPP--PGYREDVPGLELAGEVAAV-----G----A----
------G-V----T-A-----WKQGDRVMAIAAGEAQAELCLVHERMLVRIPD----RLS
FEEAGAIPEAGMTSHDALFTL-GGL--RPG-----W------------------------
--------------------------PVLIHAVGSGVSTAAVQIA-KAA-----------
---G-AT-VIGTSRTAEKLERA-RA-L--GLD---HGILVGKDE-P-R---FADEVK-K-
--VAGR-------------------CPLVLD-FVGGPYTAENLAALATGGRIVVIGTMGG
GK-P--TVD-LGALMRARGSIVGTVLRPRPLE---EKIAATQAFAK
>tr|Q07TV8|Q07TV8_RHOP5/39-288 Alcohol dehydrogenase, zinc-binding domain protein OS=Rhodopseudomonas palustris (strain BisA53) GN=RPE_0668 PE=4 SV=1
KVHAAGVNRPDVAQRSG--SYPPP--PG-ASDLPGLEIAGEVVAI-----G----D----
------G-A----S-R-----HRLGDKVMSLVAGGGYAEYCLAQDAQAMTVPP----GYS
MIEAGAAPETLMTVWHNVFER-GAL--SAG-----E------------------------
--------------------------TLLVHGGSSGIGTMAIQLA-KAF-----------
---G-AK-VLVTVGSQDKAEAC-VK-L--GAD---HA--INYRN-E-D---FVKAAK-H-
--ATGG---K----------G----VELILD-MVGGDYIERNYDAAAMDGRIVQIAFLGG
PK-A--NAN-FAKLMMKRLHHTGSTLRPRSDA---DKAAMVAAIEA
>tr|Q0BSF6|Q0BSF6_GRABC/41-290 Quinone oxidoreductase OS=Granulibacter bethesdensis (strain ATCC BAA-1260 / CGDNIH1) GN=GbCGDNIH1_1348 PE=4 SV=1
RVRAAGINRPDLMQRSG--LYPPP--PG-ASPHLGLEVAGEVATL-----G----A----
------G-V----T-T-----LQQGEKVTALTNGGGYAEYCAVPATQCLPYPE----GFD
DIRAAALPETFFTVWANVFML-GRL--QKG-----E------------------------
--------------------------KLLVHGGSGGIGSSAIQLA-STM-----------
---G-AT-VYATAGGAEKCAAC-RA-W--GAV---ES--IDYKT-K-N---FADAVA-E-
--LTGK---K----------G----VDVILD-MIGGSYLAANIRSLAAGGRLVTIALQGG
AK-G--EAD-LARVMTRRLTLTGSTLRPRSKE---EKAAIAQALKE
>tr|Q0VQX0|Q0VQX0_ALCBS/28-276 Quinone oxidureductase, putative OS=Alcanivorax borkumensis (strain SK2 / ATCC 700651 / DSM 11573) GN=qor PE=4 SV=1
QVKAIGVNRADLLQVQG--RYPAP--PGTSSRIPGLEYAGVVSAI-----G----K----
------R-V----Q-K-----RKVGDAVMGLVPGCAYAEQVISHERETLTIPQ----GIT
FIHAATLPEAFLTAYRALFLE-GGL--QPG-----Q------------------------
--------------------------WCLIRPATAGVGLAATQLA-ITL-----------
---G-AR-PIGASREPNKLTAA-ND-L--GLV---AQ--VR-EN-G-T---FTAQLN-T-
--ITDG---E----------G----VAVILD-MVGPDW-NDLLGGLRAEGSLVSIGVLGG
LN-T--ELN-LGALLMKRQTLKSMTMRSQPLE---KRIQLAQVFND
>tr|Q0WGC5|Q0WGC5_YERPE/42-292 Probable Zinc-binding dehydrogenase OS=Yersinia pestis GN=YPO1653 PE=4 SV=1
KVSAAGVNRPDVMQRRG--QYAPP--PG-ASDIPGLEVAGEVVAT-----A----A----
------D-V----T-R-----FKIGDNVCGLIAGGGYAQYCVIHETNALPIPQ----GLS
AIEAAALPETFFTVWTNLFQR-GHF--TAG-----E------------------------
--------------------------TVLIHGGSSGIGTTAILLS-KAF-----------
---GAAT-VIVTVGSEEKRQAC-LN-L--GAD---IA--INYHT-Q-D---FVAETK-R-
--ATAG---K----------G----ADVIVD-LIAGDYVARNYDAAAMNGRIVQIGTQNG
HA-K--DLN-LMLMLIKRLTHTGSTLRSRTVA---EKALIANELEQ
>tr|Q11CU8|Q11CU8_MESSB/41-290 Alcohol dehydrogenase, zinc-binding OS=Mesorhizobium sp. (strain BNC1) GN=Meso_3406 PE=4 SV=1
KVRAAGVNRPDVAQRKG--VYPPP--PG-ASDLPGLEVSGIVAAT-----G----E----
------G-V----E-R-----WHVGDEVTALTPGGGYAEFCVVHETNALPIPH----GFT
FTEAAALPETFFTVWHNVFER-GGL--KAG-----E------------------------
--------------------------TLLVHGGTSGIGTTAIQVA-SNF-----------
---G-AR-VIATAGSAEKCEAC-LK-L--GAA---RA--VNYRA-E-D---FVLAVK-E-
--ATEG---R----------G----ADVILD-MVGGDYIDRNYAAAAMDGRIVQISLQGG
SK-A--EAD-FSKLMVKRLTHTGSTLRPRTIK---FKAHIAAELEA
>tr|Q130C6|Q130C6_RHOPS/39-288 Alcohol dehydrogenase, zinc-binding OS=Rhodopseudomonas palustris (strain BisB5) GN=RPD_4346 PE=4 SV=1
KVAAAGVNRPDVAQRSG--SYPPP--PG-ASDLPGLEIAGEVVAL-----G----E----
------G-A----T-K-----HKLGDKVMSLVAGGGYAQYCIAQDAQAMTVPA----GYS
MIEAGATAETLMTVWHNVFER-GRL--APG-----E------------------------
--------------------------TLLVHGGSSGIGTMAIQLA-VAL-----------
---G-SK-VITTVGSQEKADAC-LK-L--GAT---RA--INYKT-D-D---FVAAVE-E-
--ATGG---K----------G----VEVILD-MVGGDYIERNYEAAAMDGRIVQIAFLGG
AK-T--TVN-FTKLMIKRLHHTGSTLRPRSNA---DKAAMVAAIEA
>tr|Q139I4|Q139I4_RHOPS/28-278 Alcohol dehydrogenase, zinc-binding OS=Rhodopseudomonas palustris (strain BisB5) GN=RPD_2020 PE=4 SV=1
RVRACGLNRADLGMTKG-HAHGAA--GG-VGAVLGMEWAGEIAAV-----G----D----
------E-A----Y-G-----CEVGDRVMG-SGAAAFGEYTLADHGRLFPIPG----GMS
FEDAAALPVALTTMHNALIAV-GKL--RAG-----Q------------------------
--------------------------SVLIQGASSGVGLMALQIA-RLK-----------
---G-AKLVIGSSTDNSRRDRL-RE-F--GAD---LA--IDSSG-S-G---WVDQVL-A-
--ATGG---A----------G----VDLIID-QISGSVANQNLAATRVLGRIVNVGRLGG
AH-A--DFN-FDLHAARRIDYVGVTFRTRSIE---EIREIFRQVRG
>tr|Q1C6T7|Q1C6T7_YERPA/42-292 Zinc-binding dehydrogenase OS=Yersinia pestis bv. Antiqua (strain Antiqua) GN=YPA_1869 PE=4 SV=1
KVSAAGVNRPDVMQRRG--QYAPP--PG-ASDIPGLEVAGEVVAT-----A----A----
------D-V----T-R-----FKIGDNVCGLIAGGGYAQYCVIHETNALPIPQ----GLS
AIEAAALPETFFTVWTNLFQR-GHF--TAG-----E------------------------
--------------------------TVLIHGGSSGIGTTAILLS-KAF-----------
---GAAT-VIVTVGSEEKRQAC-LN-L--GAD---IA--INYHT-Q-D---FVAETK-R-
--ATAG---K----------G----ADVIVD-LIAGDYVARNYDAAAMNGRIVQIGTQNG
HA-K--DLN-LMLMLIKRLTHTGSTLRSRTVA---EKALIANELEQ
>tr|Q1CI75|Q1CI75_YERPN/42-292 Zinc-binding dehydrogenase OS=Yersinia pestis bv. Antiqua (strain Nepal516) GN=YPN_1976 PE=4 SV=1
KVSAAGVNRPDVMQRRG--QYAPP--PG-ASDIPGLEVAGEVVAT-----A----A----
------D-V----T-R-----FKIGDNVCGLIAGGGYAQYCVIHETNALPIPQ----GLS
AIEAAALPETFFTVWTNLFQR-GHF--TAG-----E------------------------
--------------------------TVLIHGGSSGIGTTAILLS-KAF-----------
---GAAT-VIVTVGSEEKRQAC-LN-L--GAD---IA--INYHT-Q-D---FVAETK-R-
--ATAG---K----------G----ADVIVD-LIAGDYVARNYDAAAMNGRIVQIGTQNG
HA-K--DLN-LMLMLIKRLTHTGSTLRSRTVA---EKALIANELEQ
>tr|Q1D423|Q1D423_MYXXD/32-284 NAD(P)H quinone oxidoreductase, PIG3 family OS=Myxococcus xanthus (strain DK 1622) GN=MXAN_4429 PE=4 SV=1
RVRASALNRADLLQLRG--HYPAP--PDVAPDIPGLEYAGEVVAV-----G----P----
------R-A----R-R-----FQPGDRVMGLVGGGAWSDLLVTHEREAMPIPD----GMD
FTDAAAIPEAYLTAFDALVLQ-GEL--KPG-----E------------------------
--------------------------TVLVHAVASGVGSAAALIC-QAM-----------
---G-AR-VVGTGRNAAKLARA-AA-W--GVA---RTVLCDTRP-P-R---FADAVR-E-
--ETGG---R----------G----ADLCLD-LVGGGYVPETLNALAPRGRLMLVGLVAG
AA-T--EVN-LGTVLTKRLRITGTVLRSRPLE---EKIALAQSAER
>tr|Q1MGB7|Q1MGB7_RHIL3/32-282 Putative quinone oxidoreductase OS=Rhizobium leguminosarum bv. viciae (strain 3841) GN=RL2518 PE=4 SV=1
KVRAAGVNRADILQREG--VYGSQ--TYGDSSILGLEVAGEVVAV-----G----K----
------S-V----R-D-----YGVGNRVMGIVGGGAYAQYARLDSGMAARIPE----SLS
FIEAAAIMESFVTGWEALAHL-GQV--AKA-----E------------------------
--------------------------TVLVHAAAGGIGSATVQLA-RSA-----------
---G-AS-VLATA-SDENVERV-LS-L--GAA---AV--FDYRR-S-D---FEAEVI-D-
--FTAS---R----------G----VDLVID-FVGGAYLARNIRSLAPGGRLVQVGLLGG
DGDA--IIP-LDIVLHKHLRIMGTVMKSRSRD---VKRAMVDRFRQ
>tr|Q1QHM0|Q1QHM0_NITHX/39-288 Alcohol dehydrogenase, zinc-binding OS=Nitrobacter hamburgensis (strain X14 / DSM 10229) GN=Nham_3548 PE=4 SV=1
RVAVAGVNRPDVAQRSG--TYPPP--PG-ASDLPGLEVAGEVVAL-----G----E----
------G-A----S-Q-----YKPGDKVMSLVSGGGYAQYCVAHESIAMRNPA----GLS
MLEAGATPETLMTVWHNVFER-GGL--KAG-----E------------------------
--------------------------TLLIHGGSSGIGTMAIQLA-KAF-----------
---G-AK-VIVTVGSKDKADAC-LR-L--GAD---HA--VNYKT-Q-D---FVAEVK-A-
--LTGG---T----------G----ADLILD-MVGGDYIEKNYDVAAIDGRIVQIAFLGG
AK-A--TVN-FAKLMVKRLHHTGSTLRPRSIA---DKAAMVGAIEA
>tr|Q2IGY8|Q2IGY8_ANADE/32-282 Zinc-binding alcohol dehydrogenase OS=Anaeromyxobacter dehalogenans (strain 2CP-C) GN=Adeh_4084 PE=4 SV=1
RVRAAALNRADLLQRRG--LYPPP--PGYREDVPGLELAGEVAAV-----G----A----
------G-V----T-A-----WKPGDRVMAIAAGEAQAELCLVHERMLVRIPD----RLS
FEEAGAIPEAGMTSHDALFTL-GGL--RPG-----W------------------------
--------------------------PVLIHAVGSGVSTAAVQIA-KAA-----------
---G-AT-VIGTSRTAEKLERA-RA-L--GLD---HGILVGKDE-P-R---FADEVK-K-
--VAGR-------------------CPLVLD-FVGGPYTAENLAVLATGGRIVVIGTMGG
GK-P--TVD-LGALMRARGSIVGTVLRPRPLE---EKIAATQAFAK
>tr|Q2IRI3|Q2IRI3_RHOP2/39-288 Alcohol dehydrogenase superfamily, zinc-containing OS=Rhodopseudomonas palustris (strain HaA2) GN=RPB_4494 PE=4 SV=1
KVAAAGVNRPDVAQRSG--SYPPP--PG-ASDLPGLEIAGEVVAI-----G----D----
------G-A----T-R-----HKLGDKVMSLVAGGGYAEYCIAQDAQAMTVPA----GFS
MIEAGATPETLMTVWHNVFER-GAL--QPG-----E------------------------
--------------------------TLLVHGGSSGIGTMAIQLA-VAF-----------
---G-AK-VIATVGAPDKAEAC-LK-L--GAT---RA--INYKT-E-D---FVAAVK-E-
--TTSG---K----------G----ADVILD-MVGGDYIERNYDAAAMDGRIVQIAFLGG
AK-T--TVN-FTKLMIKRLHHTGSTLRPRSNA---DKAAMVAAIET
>tr|Q2IUI0|Q2IUI0_RHOP2/28-278 Alcohol dehydrogenase superfamily, zinc-containing OS=Rhodopseudomonas palustris (strain HaA2) GN=RPB_3434 PE=4 SV=1
RVRACGLNRADLGMTKG-HAHGAA--GG-VGAVLGMEWAGEIEAV-----G----D----
------E-A----Y-G-----CEVGQRVMG-SGTAAFGESTLADHGRLFPIPD----GIG
FEEAATLPVALTTMHNALIAV-GKL--RAG-----Q------------------------
--------------------------AVLIQGASSGVGLMAMQIA-KLK-----------
---G-ARLVIGSSTDKHRRDRL-SE-F--GAD---LA--IDSSD-A-G---WVDQVL-E-
--ATGG---A----------G----VDLIID-QISGKVANQNLAAARVLGRIVNVGRLGG
TH-A--DFN-FDLHAARRIDYVGVTFRSRSIE---EIREIFRQVRG
>tr|Q2RVI8|Q2RVI8_RHORT/40-290 Zinc-containing alcohol dehydrogenase superfamily OS=Rhodospirillum rubrum (strain ATCC 11170 / NCIB 8255) GN=Rru_A1056 PE=4 SV
AVAAAGVNRPDVFQRQG--SYPPP--PG-ASDLPGLEVAGTIVAI-----G----A----
------K-A----GEG-----WRIGDRVCALLSGGGYAQYASADAALCMPVPQ----TLG
LDEAAALPETFFTVWHNLFQR-ARL--QEG-----E------------------------
--------------------------SLLVHGGSSGIGTTAIQMA-KAF-----------
---G-VT-VYVTAGTPEKCAAC-EA-L--GAD---RA--INYRT-E-D---YPTVIK-E-
--LTGG---R----------G----VDVVLD-MVGGDYIDRDLRILAEDGRHVNIAFLQG
SK-V--TVD-LMRMMLKRLTLTGSTLRSRPAT---VKAGIARALEE
>tr|Q2S303|Q2S303_SALRD/32-281 Oxidoreductase, zinc-binding dehydrogenase family OS=Salinibacter ruber (strain DSM 13855) GN=SRU_1304 PE=4 SV=1
QVHATALNRADTFQRRG--HYAPP--EG-ASSIMGLEMAGVVQET-----G----P----
------D-V----T-D-----WHEGDRVFSLLAGGGYAEQVVVHKDLLMAVPP----GLS
MREAAAIPEVFLTAYQALHWL-GGL--QRD-----H------------------------
--------------------------EVLVHAGASGVGTAAIQLA-REA-----------
---G-AR-PYITA-SAPKHDLC-RD-L--GAA---AT--IDYES-E-D---FAARVD-D-
--LTGG---A----------G----VDVVLD-FIGAPYFHQNVEALSVDGRIVQLATLGG
ST-VE-EVS-LRALMAKRIQLLTSTLRDRSLD---YKVQLTQEFAG
>tr|Q2Y997|Q2Y997_NITMU/32-281 Zinc-containing alcohol dehydrogenase superfamily OS=Nitrosospira multiformis (strain ATCC 25196 / NCIMB 11849) GN=Nmul_A1371 P
KVATVGVNRPDILQRRG--LYPPP--PG-ASEIPGLEVAGEIVES-----G----E----
------G-T----I-R-----FRPGEKVCALVAGGGYAEYCAVHESNALPIPS----GLG
MIEAAALPETFFTVWTNLFQR-GKL--KSG-----E------------------------
--------------------------TVLIHGGTSGIGTTATMLA-KAF-----------
---G-AL-VLTTAGSEEKCRAC-VA-L--GAD---FA--INYRT-Q-D---FVEEVR-K-
--FTDG---K----------G----VDVILD-VVAGDYVARNYKAAALNGRILQVGIQNG
PA-M--ELN-LMPMLAKRLTHTGSTLRSRTVP---EKAQIAQELEQ
>tr|Q2YRZ4|Q2YRZ4_BRUA2/32-281 Zinc-containing alcohol dehydrogenase superfamily:Glucose/ribitol dehydrogenase OS=Brucella abortus (strain 2308) GN=BAB1_1750
RVRAAGVNRPDVLQRQG--QYAPP--PG-ASDIPGLEIAGDIVAL-----G----H----
------G-V----K-R-----FRKGDQVVALLAGGGYAEYAVVHESNALPLPS----GFG
YIEAAAIPETFFTVWHNVFER-GWL--KEG-----E------------------------
--------------------------VFLVHGGSSGIGTTAIQLA-KAF-----------
---G-AT-VITTAGSKEKCDAC-VK-L--GAD---RA--INYHE-E-D---FVAVVK-E-
--MTGG---K----------G----VDVILD-MVGGDYVERNYKAAAEDGRIMQIAFLNG
AK-A--TAN-FAILMTKRLTHTGSTLRPRPVA---FKAGIARELEA
>tr|Q3KCF7|Q3KCF7_PSEPF/32-282 Zinc-containing alcohol dehydrogenase superfamily OS=Pseudomonas fluorescens (strain PfO-1) GN=Pf01_2807 PE=4 SV=1
RVYAAGVNRADLTHRTG--GYGHP--NFGDSLIIGLEIAGEVIET-----G----S----
------E-V----T-G-----YAAGDRVMGVVGGGAYAELARIDYRMAMPIPA----QLD
YVHAAAIPEVFVTAHEAMMHL-ARL--KSG-----D------------------------
--------------------------SVLIHAAAGGVGSAAVQLA-YAT-----------
---G-AT-VYATA-EGSKLSRV-EH-L--GAD---VA--IDYKT-H-D---FAQVIA-D-
--KTEG---R----------G----VDVVID-FIGEPYFARNIASLAHGGRLVQVGILGG
GGQV--SVE-LEHILYRHLQIIGTVMKSRTQP---EKHAMIQRFRE
>tr|Q3SNY8|Q3SNY8_NITWN/39-288 Zinc-containing alcohol dehydrogenase superfamily OS=Nitrobacter winogradskyi (strain Nb-255 / ATCC 25391) GN=Nwi_2750 PE=4 SV=
KVAAAGVNRPDVLQRSG--SYPPP--PG-ASDLPGLEVAGEVVAL-----G----E----
------G-A----S-R-----YRPGDKVMSLVSGGGYAQYCVAHEAIAIPVPT----AFS
MIEAGGTPETLITVWHNVFER-GAL--KAG-----E------------------------
--------------------------TLLIHGGSSGIGTMAIQLA-KVF-----------
---G-AR-TIVTVGSKEKAGAC-LG-L--GAD---HA--INYKL-Q-D---FVAEVK-A-
--ATAG---A----------G----ADLILD-MVGGDYIEKNYDAAALEGRIVQIAFLGG
AK-A--TVN-LARLMVKRLHHTGSTLRPRSVA---DKAAMVAAIEA
>tr|Q46N15|Q46N15_RALEJ/32-282 Zinc-containing alcohol dehydrogenase superfamily OS=Ralstonia eutropha (strain JMP134) GN=Reut_C6140 PE=4 SV=1
RTHAAGVNRADIIHRRG--GYGRA--SFGDSTVMGLEIAGEVIAA-----G----A----
------A-V----A-G-----FATGDRVMGIVGGGAYAEVARIDYRQAMRIPD----GLD
YVHAAAIPEVFVTAHEALLHL-GRL--QAG-----D------------------------
--------------------------KVLIHAGASGVGSAAVQLA-RAA-----------
---G-AR-VFATA-NSGKLPRV-RG-F--GAD---VL--IDYKA-E-D---FGEVVK-R-
--ETGG---K----------G----VDVIVD-FIGGSYLERNVLSLANGGRLVQVGLLGG
AEGA--NLP-LERLLYGHLQIIGTVMKSRTPE---VKRQMVARFAQ
>tr|Q47TV4|Q47TV4_THEFY/32-283 Putative quinone oxidoreductase OS=Thermobifida fusca (strain YX) GN=Tfu_0072 PE=4 SV=1
EVAATAVNRGDISQREG--NYPPP--PG-APEYLGLECSGRIIAF-----G----P----
------G-T--EDS-G-----YRVGDEVCALLSGGGYAERVAVPVGQLLPVPK----GVG
LVEAAALPEVACTVWANVFMT-AQL--REG-----E------------------------
--------------------------ALLVHGGASGIGTFAIQAA-RAF-----------
---G-AR-VLTTAGSEAKLARC-RE-L--GAD---VA--INYRS-E-D---FAARVR-E-
--ETGG---R----------G----VDVVLD-IMGGSYLEANLRSLAVGGRLVVIGLMGG
RR-A--ELD-LGRMLIKRLSVHAATLRSRPLE---EKAAIVAQVTE
>tr|Q57BE2|Q57BE2_BRUAB/40-289 Alcohol dehydrogenase, zinc-containing OS=Brucella abortus GN=BruAb1_1723 PE=4 SV=1
RVRAAGVNRPDVLQRQG--QYAPP--PG-ASDIPGLEIAGDIVAL-----G----H----
------G-V----K-R-----FRKGDQVVALLAGGGYAEYAVVHESNALPLPS----GFG
YIEAAAIPETFFTVWHNVFER-GWL--KEG-----E------------------------
--------------------------VFLVHGGSSGIGTTAIQLA-KAF-----------
---G-AT-VITTAGSKEKCDAC-VK-L--GAD---RA--INYHE-E-D---FVAVVK-E-
--MTGG---K----------G----VDVILD-MVGGDYVERNYKAAAEDGRIMQIAFLNG
AK-A--TAN-FAILMTKRLTHTGSTLRPRPVA---FKAGIARELEA
>tr|Q669R8|Q669R8_YERPS/42-292 Probable Zinc-binding dehydrogenase OS=Yersinia pseudotuberculosis GN=YPTB2416 PE=4 SV=1
KVSAAGVNRPDVMQRRG--QYAPP--PG-ASDIPGLEVAGEVVAI-----A----A----
------D-V----T-R-----FKIGDNVCGLIAGGGYAQYCVIHETNALPIPQ----GLS
AIEAAALPETFFTVWTNLFQR-GHF--TAG-----E------------------------
--------------------------TVLIHGGSSGIGTTAILLS-KAF-----------
---GAAT-VIVTVGSEEKRQAC-LN-L--GAD---IA--INYHT-Q-D---FVAETK-R-
--ATAG---K----------G----ADVIVD-LIAGDYVARNYDAAAMNGRIVQIGTQNG
HA-K--DLN-LMLMLIKRLTHTGSTLRSRTVA---EKALIANELEQ
>tr|Q6MQZ6|Q6MQZ6_BDEBA/32-281 Quinone oxidoreductase OS=Bdellovibrio bacteriovorus GN=qor PE=4 SV=1
EIHASGVNRPDCAQRQG--TYPPP--PG-ASDIPGLEIAGKIVAV-----G----A----
------G-V----S-K-----WKVGDMVCALVSGGGYAEYVAAPEGQCLPVPT----GMS
VVEAAALPETFFTVWTNLFES-GRL--QKG-----E------------------------
--------------------------SVLIHGGAGGIGTTAIQMA-SAM-----------
---G-VR-VFTTVGKKESVSIC-QE-L--GAE---RV--ILYKE-E-D---FVSVVK-S-
--LTAD---K----------G----VDVILD-MVGGDYFARNIEALAVQGRLVQIATMQG
AK-V--ELD-LRKVMFKRLTLTGSTLRARPVA---EKSRIATALLQ
>tr|Q6N8G3|Q6N8G3_RHOPA/28-278 Putative quinone oxidoreductase OS=Rhodopseudomonas palustris GN=RPA1940 PE=4 SV=1
RVRACGLNRADLGMTKG-HAHGAA--GG-LGAVLGMEFAGEVEAL-----G----D----
------E-A----Y-G-----CKIGDRVMG-STAGAFGEYTLADHGRLLPIPD----GLS
FEEAATLPVALTTMHNAVVAI-GKL--RSG-----Q------------------------
--------------------------SVLVQGASSGVGLMAMQIA-KLK-----------
---G-ARKVIGSSTDKSRRDKL-HQ-F--GAD---LA--IDSSG-D-G---WVDQVL-A-
--ATGG---A----------G----VDLVID-QVSGKVANQNLAATRVLGRIVNVGRLGG
TH-A--DFN-FDLHAARRIDYVGVTFRSRSVE---EVREIFRQVRG
>tr|Q6NBB3|Q6NBB3_RHOPA/39-288 Putative NADPH quinone oxidoreductase OS=Rhodopseudomonas palustris GN=RPA0915 PE=4 SV=1
KVAAAGVNRPDVAQRSG--SYPPP--PG-ASDLPGLEIAGEVVAL-----G----D----
------G-A----S-R-----HKLGDKVMSLVAGGGYAEYCIAQDAQAMKVPA----AYS
MIEAGATPETLMTVWHNVFER-GGL--QPG-----E------------------------
--------------------------TLLVHGGSSGIGTMAIQLA-VAL-----------
---G-SK-VITTVGSQDKADAC-LK-L--GAS---RA--INYKT-E-D---FVAAVK-E-
--ATGG---K----------G----VEVILD-MVGGDYIERNYDAAAMDGRIVQIAFLGG
AK-A--NVN-FVKLMTKRLHHTGSTLRPRSNA---DKAAMVAAIEA
>tr|Q7D0L3|Q7D0L3_AGRT5/32-282 Quinone oxidoreductase OS=Agrobacterium tumefaciens (strain C58 / ATCC 33970) GN=qor PE=4 SV=2
KVEAAGVNRPDVAQRQG--IYPPP--KG-ASPILGLEIAGEVVAL-----G----E----
------G-V----D-E-----FKLGDKVCALANGGGYAEYCAVPAGQALPFPK----GYD
AVKAAALPETFFTVWANLFQM-AGL--TEG-----E------------------------
--------------------------TVLIHGGTSGIGTTAIQLA-KAF-----------
---G-AE-VYATAGSAEKCEAC-VK-L--GTK---RA--INYRE-E-D---FAEIVK-S-
--ETGG---K----------G----VDVVLD-MIGAAYFEKNLAALAKDGCLSIIAFLGG
AT-AE-KVD-LRPIMVKRLTVTGSTMRPRTAD---EKRAIRDELVE
>tr|Q7VZT6|Q7VZT6_BORPE/32-281 Probable zinc-binding dehydrogenase OS=Bordetella pertussis GN=BP0800 PE=4 SV=1
KVSAAGVNRPDVLQRKG--NYAPP--PG-ASDLPGLEVAGEIVGG-----D----A----
------A-A----G-G-----FAIGDKVCALVAGGGYAEYVVAPAPQCLPIPR----GLT
EIEAAGLPETYFTVWSNVFDR-GRL--AAG-----E------------------------
--------------------------ALLVHGGASGIGTTAIQLA-RAM-----------
---G-NK-VYATVGSDERARAV-EA-L--GAA---LG--INYKT-Q-D---YVKEVL-D-
--ATGG---A----------G----VDVVLD-MVAGEYIGRNLKCLADDGRIVIIALLGG
AH-A--NVD-CNQVLRRRLTITGSTLRPRPVE---FKGEIARALRE
>tr|Q7WCQ4|Q7WCQ4_BORBR/32-281 Probable zinc-binding dehydrogenase OS=Bordetella bronchiseptica GN=BB3877 PE=4 SV=1
KVSAAGVNRPDVLQRKG--NYAPP--PG-ASDLPGLEVAGEIVGG-----D----A----
------A-A----G-G-----FAIGDKVCALVAGGGYAEYVVAPAPQCLPIPR----GLT
EIEAAGLPETYFTVWSNVFDR-GRL--AAG-----E------------------------
--------------------------ALLVHGGASGIGTTAIQLA-RAM-----------
---G-NK-VYATVGSDERARAV-EA-L--GAA---LG--INYKT-Q-D---YVKEVL-D-
--ATGG---A----------G----VDVVLD-MVAGEYIGRNLKCLADDGRIVIIALLGG
AH-A--NVD-CNQVLRRRLTITGSTLRPRPVE---FKGEIARALRE
>tr|Q89QI6|Q89QI6_BRAJA/28-278 Bll3142 protein OS=Bradyrhizobium japonicum GN=bll3142 PE=4 SV=1
RVRACGLNRADTGMRKG-HAHGAA--GG-VGTVLGMEWAGEVAEL-----G----P----
------D-A----K-G-----VKVGDRIMG-SGGAAFAEYTLADHGRLFRAPS----NMN
FEEAATLPVALATMHNAVVTV-GGV--QAG-----Q------------------------
--------------------------SVLIQGASSGVGLMAMQIA-KLK-----------
---G-ARLVIGSSTDAYRRGRL-TE-Y--GAD---LA--VDSSD-P-K---WVEEVL-K-
--ATNG---E----------G----VDLIVD-QVSGKVANQNLAATRIKGRIVNVGRLGG
TH-A--DFN-FDLHAARRIDYVGVTFRTRTIE---EVREIFEEVRK
>tr|Q89UB4|Q89UB4_BRAJA/39-288 Quinone oxidoreductase OS=Bradyrhizobium japonicum GN=qor PE=4 SV=1
KVQAAGVNRPDVAQRSG--AYPPP--PG-ASDLPGLEIAGEVVAV-----G----G----
------N-A----K-R-----HKIGDKVMSLVAGGGYAQYCIAQDAQAMSVPP----ALS
IKEAGALPETLMTVWHNVFER-GGL--KAG-----E------------------------
--------------------------TLLIHGGSSGIGTMAIQLA-KAF-----------
---G-AK-VFVTVGSQDKIDAC-LK-L--GAD---RA--INYKT-E-D---FVAVVK-T-
--ETGN---A----------G----VNLILD-MVAGEYVDRNYDAAAVDGRIVQIATLNG
PK-V--SVN-IAKVMVKRLTHTGSTLRPRSNA---DKAAMVAAIEA
>tr|Q8FYW9|Q8FYW9_BRUSU/32-281 Alcohol dehydrogenase, zinc-containing OS=Brucella suis GN=BR1738 PE=4 SV=1
RVRAAGVNRPDVLQRQG--QYAPP--PG-ASDIPGLEIAGDIVAL-----G----H----
------G-V----K-R-----FRKGDQVVALLAGGGYAEYAVVHESNALPLPS----GFG
YIEAAAIPETFFTVWHNVFER-GGL--KEG-----E------------------------
--------------------------VFLVHGGSSGIGTTAIQLA-KAF-----------
---G-AT-VITTAGSKEKCDAC-VK-L--GAD---RA--INYHE-E-D---FVAVVK-E-
--MTGG---K----------G----VDVILD-MVGGDYVERNYKAAAEDGRIVQIAFLNG
AK-A--TAN-FAILMTKRLTHTGSTLRPRPVA---FKAGIARELEA
>tr|Q8YIY7|Q8YIY7_BRUME/42-291 QUINONE OXIDOREDUCTASE OS=Brucella melitensis GN=BMEI0302 PE=4 SV=1
RVRAAGVNRPDVLQRQG--QYAPP--PG-ASDIPGLEIAGDIVAL-----G----H----
------G-V----K-R-----FRKGDQVVALLAGGGYAEYAVVHESNALPLPS----GFG
YIEAAAIPETFFTVWHNVFER-GGL--KEG-----E------------------------
--------------------------VFLVHGGSSGIGTTAIQLA-KAF-----------
---G-AT-VITTAGSKEKCDAC-VK-L--GAD---RA--INYHE-E-D---FVAVVK-E-
--MTGG---K----------G----VDVILD-MVGGDYVERNYKAAAEDGRIMQIAFLNG
AK-A--TAN-FAILMTKRLTHTGSTLRPRPVA---FKAGIARELEA
>tr|Q98FI0|Q98FI0_RHILO/32-281 NADPH quinone oxidoreductase OS=Rhizobium loti GN=mll3767 PE=4 SV=1
KVHAAGVNRPDVQQRKG--AYPPP--PG-ASDLPGLEVSGEVAAL-----G----D----
------E-I----S-R-----WRIGDRVCALTPGGGYAEYVKVHSGSVLPLPA----GFT
HTEAAAVPENYFTVWHNVFER-GAL--KKG-----E------------------------
--------------------------TLLVHGGSSGIGTTAIQLA-SAF-----------
---G-AY-VITTAGSKEKCDAC-LK-L--GAD---RA--INYRE-E-D---FVTAVK-E-
--ATDG---K----------G----ATVILD-MVGGDYVQRNYEAAAVEGRIVQIAVQAG
AV-A--SAD-FSKIMVKRLTHTGSTLRPRTVE---FKAAIAAALEA
>tr|Q9XA55|Q9XA55_STRCO/32-281 Putative quinone oxidoreductase OS=Streptomyces coelicolor GN=SCO3823 PE=4 SV=1
EVAASAVNRADIMQRQG--FYDPP--PG-ASPYPGLECSGRVAEV-----G----P----
------G-V----S-G-----WSVGDEVCALLAGGGYAEKVVVPAGQLLPVPQ----GLD
VKRAAALPEVVCTVWSNVFMV-AHL--RPG-----E------------------------
--------------------------TLLVHGGSSGIGTMAIQLA-KAV-----------
---G-AK-VAVTAGTKEKLERC-AE-L--GAD---IL--INYRE-Q-D---FVAEVK-D-
--ATGG---A----------G----ADVILD-NMGAKYLDRNVQALAVNGRLAIIGMQGG
RK-G--ELN-IGTLLAKRAAVSATSLRARPLE---EKAAIVAAVKE
>tr|Q0VFJ7|Q0VFJ7_XENTR/32-283 Tumor protein p53 inducible protein 3 OS=Xenopus tropicalis GN=tp53i3 PE=2 SV=1
KVEASALNRADLLQRRG--KYAPP--PG-ASDILGLEAAGTVVEL-----G----L----
------G-A----DGR-----WKVGEKVMALLSGGGNAEYATVPAGHLMPVPP----GMS
ATDAAAIPEAWLTAFQLLHFV-GKV--QKG-----E------------------------
--------------------------TVLIHAGASGVGTAAIQLC-RLA-----------
---G-AV-PIVTAGSHEKLQTA-IK-L--GAA---TG--FNYKE-E-N---FGEKCL-K-
--FTNN---I----------G----ADVILD-CVGASHWEKNLQCLNTDGRWVLYGLMGS
GE-I--HGDLLAKLLWKRGSLLGSLLRSRSKK---YKEELVKAFTE
>tr|Q4TGL2|Q4TGL2_TETNG/32-283 Chromosome undetermined SCAF3628, whole genome shotgun sequence. (Fragment) OS=Tetraodon nigroviridis GN=GSTENG00001048001 PE=4
KIHATALNRADLLQRRG--LYPPP--PG-ESDIMGLEVAGTVAAL-----G----P----
------G-A----KKG-----WKLGDRVMALLCGGGYAEYVAVPEELLMPVPP----NLS
LCQAAAIPEVWLTAFQLLAFI-AQV--QPG-----E------------------------
--------------------------VVLAHAGASGVGTAAVQLV-RLF-----------
---G-AV-PVVTAGSPEKLKMA-EN-L--GAA---AG--FNYRE-G-S---FAQRVH-D-
--FTGG---K----------G----VNIILD-CIGGHIWEQNVSCLATDGRWVLYGTIGG
RA-V--EGNLLGNLLSKRGHLLSSLLRSRSLQ---YKAELVTAFSH
>tr|Q6GNC3|Q6GNC3_XENLA/32-283 MGC82892 protein OS=Xenopus laevis GN=tp53i3 PE=2 SV=1
KVEASALNRADLLQRRG--KYAPP--PG-SSDILGLEAAGTVVKL-----G----P----
------G-A----DGS-----WKVGDGVMALLSGGGNAQYVTVPAGHLIPIPP----GMS
ATDAAAIPEAWLTAFQLLHFV-GKV--QKG-----E------------------------
--------------------------TVLIHAGASGVGTSAIQLC-RLA-----------
---G-AV-PIVTAGSPDKLQMA-VK-L--GAA---TG--FNYKE-E-N---FGEKCL-E-
--FTNN---T----------G----ADVILD-CIGGTHWEKNLQCIKTDGRWVLYGLMGS
GE-I--HGDLLANLLRKRGSILGSLLRSRSKK---YKEELVKAFTE
>tr|A8PWN7|A8PWN7_MALGO/50-308 Putative uncharacterized protein OS=Malassezia globosa (strain ATCC 96807 / CBS 7966) GN=MGL_1164 PE=4 SV=1
KVRAFGLNRMDLLQREG--HYPVP--PG-ASKILGVEFSGEVAETYDGNGS----P----
------G-T---AT-Q-----LKVGDPVFGLTHGGAYAEYVTVPASMTWKKDA----SMS
WEQAASIPEAYMSAFQALHTL-SSL--KHG-----E------------------------
--------------------------DVLIHAGASGVGLAAIQLA-KFL-----------
---G-ARHVYVTAGTPEKIERC-KQ-L--GAT---DG--FNYKT-E-D---WADQLK-R-
--ATNG---K----------G----VDVIMD-FIGASYFNSNLASLRLDGRMTLQAVMGG
FK-LPEGSN-ILPLLMKRLRIEGSTLRSRSIE---YQSDVARDFAR
>tr|B0CX80|B0CX80_LACBS/35-288 Predicted protein OS=Laccaria bicolor (strain S238N-H82) GN=LACBIDRAFT_177286 PE=4 SV=1
KVKAFGLNRMDISQREG--HYPPP--PG-SSDILGVEFSGVVSNA-----G----T----
------D-I----S-E-----WKVGDEVLGLVGGGAYAEYIAVYHTHLLKKPS----HLT
WVEAASIPENFLTAFQALVLV-GKV--TEG-----D------------------------
--------------------------NVLIHAGASGVGVSAIQLA-RVY-----------
---G-AHTVTATTSTQEKIDWL-LN-LPNGAT---HA--ANYKT-E-D---FAAVVK-K-
--VTQN---K----------G----VDVVID-FVGQSHFSQNIEAMAVDGRMTMLALLSG
AV-VD-KAN-LAPILYKRLHIEGSTLRSRTLK---YQAELIAQFKQ
>tr|Q4PID2|Q4PID2_USTMA/108-364 Putative uncharacterized protein OS=Ustilago maydis GN=UM00131.1 PE=4 SV=1
KIKAFGLNRMDIMQREG--NYPLP--PH-APQIMGVEFSGHIVAT-----N----K----
------P-K----EIQ-----WKVGQEVFGLAVGGAYAEYIKVPSRMILEKPG----ELD
WVQAAAIPENYLTAFQALRTI-GGL--QRG-----E------------------------
--------------------------DVLIHAGASGVGLAAIQLA-RAF-----------
---G-AGKVYITAGSEDKIKFC-QE-V--GAD---KG--FNYKA-V-D---WAEELA-K-
--HTGA---K----------GPAGSVDVIVD-FIGAPYFNGNLQSLKRDGRMILLAFMGG
AK-IK-ETV-LAQILFKRLRIEGSTLRSRSVE---YQSNLVQGFVE
>tr|Q5AWY6|Q5AWY6_EMENI/33-286 Putative uncharacterized protein OS=Emericella nidulans GN=AN7194.2 PE=4 SV=1
KVKAFGLNRMDLLQREG--QYPVP--PQ-APATLGVEFSGTIAEL-----G----D----
------G-A---TE-D-----FKVGDEVFGLAYGGAYAEYIAVATGMLIHKPK----ELS
WEEAAGIPETWITATQALHLV-GAF--KPG-----N------------------------
--------------------------SVLWHAGASSVSIAGIQLA-KAA-----------
---G-ASAIYVTAGSDEKISFCVNQ-L--GAT---AG--FNYRT-Q-N---WAEELS-K-
--ATNG---R----------G----VDVIVD-YIGAGYFQDNLKSAALDGRIVNLAFLGG
IK-V-ENVD-ISYFLRKRIRYEGSTLRSRDEE---YQRKLRNMLVD
>tr|A9UQ76|A9UQ76_MONBE/3-252 Predicted protein (Fragment) OS=Monosiga brevicollis GN=13798 PE=4 SV=1
RVAASAVNRADTLQRKG--NYAPP--PG-SSQILGLEAAGVIEAV-----A----D----
------D-V----T-T-----LKPQQRVMALLGGGGYAQYVCVPAGHVLPVPT----GME
LHTAGGLMETWLTAFQLLHLV-AGV--KSG-----D------------------------
--------------------------RVLIHAGGSGVGLAAVQLA-KAA-----------
---G-AI-PLVTAGSDAKIAKA-QS-L--GAT---AG--YNRHN-G-S---WATALK---
--EQYP---D----------G----VQVVLD-CVGGSYWQDNTEVLAVDGTWVVYGLMGG
PS-V--EGPILGKILRKRLRVIGTTLRSRDVA---YKAELVARFGR
>tr|B3RR52|B3RR52_TRIAD/30-286 Putative uncharacterized protein OS=Trichoplax adhaerens GN=TRIADDRAFT_23019 PE=4 SV=1
KVAACGVNRMDLLQRYN--KYPVP--VG-ESEILGVEVAGTIAEM-----D----E----
------E-A-LHHS-N-----FKVGDRVCALVGGGGYADFCASPHQTVMPIPR----SMS
FVEASAIPEAFLTAYAAMFLS-AKL--KKD-----E------------------------
--------------------------SILIHAGASGVGTAAIQLA-KEF-----------
---G-NKDIFVTAGSEKKLAMC-RE-L--GAT---TL--INYKT-H-D---FAEVVR-H-
--TTNK---R----------G----VDVVVD-FIGASYWERNIKSLALDGRLVLLGLLGN
TATDGIHCN-TGLILAKRLTIIGSTLRNRDIN---YKSNLILDFTR
>tr|A3ACG3|A3ACG3_ORYSJ/34-294 Putative uncharacterized protein OS=Oryza sativa subsp. japonica GN=OsJ_008485 PE=4 SV=1
GVSAAGVNRADTVQRQG--RYPAP--PG-ASPYPGLECSGTILAL-----G----P----
------N-V---PS-R-----WAVGDQVCALLSSGGYAEKVVVPAGQLLPVPE----GVS
LTDAAGLPEVACTVWSTVFVT-SHL--SPS-----E------------------------
--------------------------SFLIHGGSSGIGTFAIQIA-KHL-----------
---G-IK-VFVTAGSEEKLAAC-KG-L--GAD---VC--INYKT-E-D---FVARVK-E-
--ETNG---KVTLDMEVYLPG----VDVILD-NIGGLYLQRNLNSLAVDGRLFIIGFQGG
AV-T--EVN-LQPMLARRLTIQAAGLRNRSLD---NKALIVSEVEK
>tr|A5B4X2|A5B4X2_VITVI/32-281 Putative uncharacterized protein OS=Vitis vinifera GN=VITISV_002784 PE=4 SV=1
RVEATALNRADTLQRKG--LYPSP--KG-SSPYPGLECSGIIEAV-----G----K----
------A-V----V-R-----WKVGDQVCALLAGGGYAEKVSVPAGQVLPVPS----GVS
LKDAAGIPEVACTVWSTVLMM-SRL--TAG-----E------------------------
--------------------------TFLIHGGSSGIGTFAIQIA-KYI-----------
---G-AR-VFVTAGNEEKLAVC-KD-L--GAD---VC--INYKT-E-D---FVARVK-E-
--ETGG---K----------G----VDVILD-NIGGAYFQRNIDSLNVDGRLFIIGFQGG
TV-A--EVN-LSGLLARRLTVQAAGLRNRSLE---NKAAIVSEVEK
>tr|A5BCC2|A5BCC2_VITVI/32-270 Putative uncharacterized protein OS=Vitis vinifera GN=VITISV_038808 PE=4 SV=1
RVEAAAINQADTLQRKG--LXPPP--KG-GSPYPGLECSGIIEAV-----G----X----
------A-V----V-R-----WKVGDQVCALLSGGGYAEKVAAPAGLVLPVPS----GVS
LXDAAGIPEVACTVWSSVFMX-SXL--SAG-----E------------------------
--------------------------TFLVHGGSSGIGIFAIQIA-KHI-----------
---G-AR-VFVTAGNEEKLXVC-KD-L--GAD---VC--INYKT-E-D---FVARVK-E-
--ETGG---K----------G----VDVILD-TIGGAYFQ-----------LFIIGFQGG
TV-A--EVN-LSGLLARRLTVQAAGLRNRSLE---NKAVIVSEVEK
>tr|A5BVG0|A5BVG0_VITVI/32-281 Putative uncharacterized protein OS=Vitis vinifera GN=VITISV_008189 PE=4 SV=1
RVEASALNRADTLQRKG--LHPPP--KG-SSPYPGLECSGIIEAV-----G----K----
------A-V----V-R-----WKVGDQVCALLAGGGYAEKVSVPAGQVLPVPS----GVS
LKDAAAIPEVACTVWSTVFMM-SRL--TAG-----E------------------------
--------------------------TFLIHGGSSGIGTFAIQIA-KYI-----------
---G-AR-VFVTAGNEEKLAVC-KD-L--GAD---VC--INYKT-E-D---FVARVK-E-
--ETGG---K----------G----VDVILD-NIGGAYFQRNIDSLNVDGRLFIIGFQGG
TV-A--EVN-LSGLLARRLTVQAAGLRNRSLE---NKAAIVSEVEK
>tr|A8MRW5|A8MRW5_ARATH/32-275 Uncharacterized protein At4g21580.3 OS=Arabidopsis thaliana GN=At4g21580 PE=4 SV=1
RVLATALNRADTLQRLG--LYNPP--PG-SSPYLGLECSGTIESV-----G----K----
------G-V----S-R-----WKVGDQVCALLSGGGYAEKVSVPAGQIFPIPA----GIS
LKDAAAFPEVACTVWSTVFMM-GRL--SVG-----E------------------------
--------------------------SFLIHGGSSGIGTFAIQIA-KHL-----------
---G-VR-VFVTA------AAC-KE-L--GAD---VC--INYKT-E-D---FVAKVK-A-
--ETDG---K----------G----VDVILD-CIGAPYLQKNLDSLNFDGRLCIIGLMGG
AN-A--EIK-LSSLLPKRLTVLGAALRPRSPE---NKAVVVREVEK
>tr|A9NRL3|A9NRL3_PICSI/32-281 Putative uncharacterized protein OS=Picea sitchensis PE=2 SV=1
KISATALNRADTLQRRG--SYPPP--KG-APPYLGLECSGIIEAV-----G----K----
------N-V----Q-T-----WKVGDEVCALLGGGGYAEKVAVLSGHVLPVPK----GIS
LQEAAALPEVACTVWSTVFMT-SHL--SKG-----E------------------------
--------------------------NFLVHGGSSGIGTFAIQIA-KYY-----------
---G-AR-VFVTAGSEEKLARC-KE-L--GAD---VA--INYKT-E-D---FVARVK-E-
--ETGG---K----------G----VDVILD-SMGASYLQRNLDALGLDGRLFLIGFQGG
TV-T--EIN-LSTIFGKRLTIQAAGLRVRSAE---NKEQIISDVHK
>tr|A9SWH3|A9SWH3_PHYPA/32-281 Predicted protein OS=Physcomitrella patens subsp. patens GN=PHYPADRAFT_233029 PE=4 SV=1
KVAAAALNRADVMQRSG--HYPPP--PG-ASLIPGLECSGTIEAV-----G----H----
------G-V----T-Q-----WKVGDEVCALLGGGGYAEKINVPAVQVFPVPK----GIS
LQHAAAIPEVACTVWSTIFMT-CHL--KKG-----E------------------------
--------------------------TLLIHGGGSGIGTFAIQIA-KAK-----------
---G-VK-VFVTGGSEEKLKKS-RE-L--GAD---IG--INYKT-E-D---FMERCK-A-
--ETDG---K----------G----VDVILD-IMGASYLPRNIKALAMDGRLFHIATQGG
EV-G--EID-LNAVIYRRLTVAGAGLRGRSTE---KKGEIVQDVLK
>tr|B4FB64|B4FB64_MAIZE/1-235 Putative uncharacterized protein OS=Zea mays PE=2 SV=1
----------------G--RYPPP--AG-ASPYPGLECSGTILAL-----G----P----
------N-V---PS-R-----WAVGDKVCALLSGGGYADKVVAPAGQLLPIPE----GVS
LTHAAGLPEVACTVWSTVFMT-SHL--SPG-----E------------------------
--------------------------SFLIHGGSSGIGTFAIQIA-KHL-----------
---G-IK-VFVTAGSEEKLAAC-KA-L--GAD---VC--INYRT-E-D---FVERIK-Q-
--ETNG---K----------G----VDVILD-NIGGSYLQRNLNSLGVDGRLFIIGFQGG
IA-A--EVN-LQAVLARRLTIQAAGLRNRSLA---NKAEIVSEVEK
>tr|B4FFA1|B4FFA1_MAIZE/35-285 Putative uncharacterized protein OS=Zea mays PE=2 SV=1
EVAAAGVNRADTVQRMG--RYPPP--AG-ASPYPGLECSGTILAL-----G----P----
------N-V---PS-R-----WAVGDKVCALLSGGGYADKVVAPAGQLLPIPE----GVS
LTHAAGLPEVACTVWSTVFMT-SHL--SPG-----E------------------------
--------------------------SFLIHGGSSGIGTFAIQIA-KHL-----------
---G-IK-VFVTAGSEEKLAAC-KA-L--GAD---VC--INYRT-E-D---FVERIK-Q-
--ETNG---K----------G----VDVILD-NIGGSYLQRNLNSLGVDGRLFIIGFQGG
IA-A--EVN-LQAVLARRLTIQAAGLRNRSLA---NKAEIVSEVEK
>tr|B7FJ07|B7FJ07_MEDTR/32-281 Putative uncharacterized protein OS=Medicago truncatula PE=2 SV=1
KVHATALNRADTLQRKG--AYPPP--QG-ASPYPGLECSGIIEFV-----G----K----
------N-V----S-K-----WKIGDQVCALLAGGGYAEKVAVAEGQVLPVPP----GIS
LKDAASFPEVACTVWSTIFMT-SRL--SKG-----E------------------------
--------------------------TLLIHGGSSGIGTFAIQIA-KYL-----------
---G-SR-VFVTAGSEEKLAFC-KS-I--GAD---VG--INYKT-E-D---FVARVK-E-
--ETGG---Q----------G----VDVILD-CMGASYYQRNLASLNFDGRLFIIGFQGG
VS-T--ELD-LRALFGKRLTVQAAGLRSRSPE---NKAVIVAEVEK
>tr|Q2V3G2|Q2V3G2_ARATH/9-248 Uncharacterized protein At4g21580.2 OS=Arabidopsis thaliana GN=At4g21580 PE=4 SV=1
----------DTLQRLG--LYNPP--PG-SSPYLGLECSGTIESV-----G----K----
------G-V----S-R-----WKVGDQVCALLSGGGYAEKVSVPAGQIFPIPA----GIS
LKDAAAFPEVACTVWSTVFMM-GRL--SVG-----E------------------------
--------------------------SFLIHGGSSGIGTFAIQIA-KHL-----------
---G-VR-VFVTAGSDEKLAAC-KE-L--GAD---VC--INYKT-E-D---FVAKVK-A-
--ETDG---K----------G----VDVILD-CIGAPYLQKNLDSLNFDGRLCIIGLMGG
AN-A--EIK-LSSLLPKRLTVLGAALRPRSPE---NKAVVVREVEK
>tr|Q3HVL5|Q3HVL5_SOLTU/32-281 NADPH quinone oxidoreductase-like protein OS=Solanum tuberosum PE=2 SV=1
KIAATAINRADTLQRQG--EHPPH--KG-ESEYPGLECSGTVEAV-----G----K----
------D-V----I-R-----WKIGDQVCALIGGGGYAEKVAVPTEQVLPIPS----GVS
LQDAASFPEVACTVWSTIFMT-SKL--SSG-----E------------------------
--------------------------TFLIHGGSSGIGTFAIQMA-KCI-----------
---G-VK-VFITAGSEEKLAAC-KE-L--GAD---VC--INYKT-E-D---FVTRIK-E-
--ETGG---K----------G----VDVILD-NIGGPYFQQNLGSLNVDGRLFIIGFMGG
TV-T--QVN-LGCLLARRLTVQAAGMRGRSAK---NKAQIVREVEK
>tr|Q6K840|Q6K840_ORYSJ/34-284 Os02g0805600 protein OS=Oryza sativa subsp. japonica GN=OJ1548_F12.23 PE=2 SV=1
GVSAAGVNRADTVQRQG--RYPAP--PG-ASPYPGLECSGTILAL-----G----P----
------N-V---PS-R-----WAVGDQVCALLSSGGYAEKVVVPAGQLLPVPE----GVS
LTDAAGLPEVACTVWSTVFVT-SHL--SPS-----E------------------------
--------------------------SFLIHGGSSGIGTFAIQIA-KHL-----------
---G-IK-VFVTAGSEEKLAAC-KG-L--GAD---VC--INYKT-E-D---FVARVK-E-
--ETNG---K----------G----VDVILD-NIGGLYLQRNLNSLAVDGRLFIIGFQGG
AV-T--EVN-LQPMLARRLTIQAAGLRNRSLD---NKALIVSEVEK
>tr|Q948G0|Q948G0_ORYSA/34-294 Putative quinone oxidoreductase OS=Oryza sativa GN=OSJNBa0049O12.14 PE=4 SV=1
GVSAAGVNRADTVQRQG--RYPAP--PG-ASPYPGLECSGTILAL-----G----P----
------N-V---PS-R-----WAVGDQVCALLSSGGYAEKVVVPAGQLLPVPE----GVS
LTDAAGLPEVACTVWSTVFVT-SHL--SPS-----E------------------------
--------------------------SFLIHGGSSGIGTFAIQIA-KHL-----------
---G-IK-VFVTAGSEEKLAAC-KG-L--GAD---VC--INYKT-E-D---FVARVK-E-
--ETNG---KVTLDMEVYLPG----VDVILD-NIGGLYLQRNLNSLAVDGRLFIIGFQGG
AV-T--EVN-LQPMLARRLTIQAAGLRNRSLD---NKALIVSEVEK
>tr|A0Y7Y2|A0Y7Y2_9GAMM/65-308 Quinone oxidoreductase OS=marine gamma proteobacterium HTCC2143 GN=GP2143_13311 PE=4 SV=1
KVCGAGVNRGDLMQRQG--LYPPP--AD-ASPVMGLEVSGIVIAV-----G----A----
------A-V----N-D-----RSIGDRICALTHGAGYCEYTTVPASQCIAVPD----SVS
LLDAAALPEALFTVWHNVFQR-CSL--TAG-----E------------------------
--------------------------TVLIHGGSSGIGTMAIQMA-KVI-----------
---G-AT-IYATAGTDEKCALC-EA-L--GAS---KT--VNYKT-G-D---FETELP---
--------------------P----VNVILD-MAGGDFFQKNINLLAPDGRVSTIAMVRG
FQ-A--DIN-FLPMMVKRLIITGSTMRPQSFA---NKAQMALEISE
>tr|A1QY09|A1QY09_MYCTF/32-284 Putative uncharacterized protein (Hypothetical oxidoreductase) OS=Mycobacterium tuberculosis (strain F11) GN=TBFG_03766 PE=4 SV
KVAASGVNRADVLQAAG--KYPPP--PG-VSDIIGLEVSGIVAAV-----G----P----
------G-V----T-E-----WSAGQEVCALLAGGGYAEYVAVPADQVLPIPP----SVN
LVDSAALPEVACTVWSNLVMT-AHL--RPG-----Q------------------------
--------------------------LVLIHGGASGIGSHAIQVV-RAL-----------
---A-AR-VAITAGSPEKLELC-RD-L--GAQ---IT--INYRD-E-D---FVARLK-Q-
--ETDG---S----------G----ADIILD-IMGASYLDRNIDALATDGQLIVIGMQGG
VK-A--ELN-LGKLLTKRARVIGTTLRARPVSGPHGKAAIAQAVAA
>tr|A2UUM7|A2UUM7_SHEPU/39-288 Alcohol dehydrogenase, zinc-binding OS=Shewanella putrefaciens 200 GN=Sput200DRAFT_2377 PE=4 SV=1
RVHAAGVNGPDIKQRVG--IYPPP--PG-ASPIIGLEVAGEICAL-----G----D----
------G-V----N-Q-----WQIGDKVCALVPGGGYGEYALTYAAHCLPIPT----DFS
YVQAAALPETLFTVWGNLFMR-AGL--KAG-----E------------------------
--------------------------TVLIHGGSGGIGSTAIQLA-SAL-----------
---G-SK-VIATTGKDEKRDYC-LG-L--GAH---EV--INYQS-Q-N---FVEAVM-A-
--FTQD---K----------G----VNVVFD-IAGGDFINLNLQALAMDGRMVSVAMQRG
PK-A--EVE-LFRLMAKRIVWTGSTLRPQSVE---SKAAIANELQT
>tr|A2VMF8|A2VMF8_MYCTU/32-284 Putative uncharacterized protein OS=Mycobacterium tuberculosis C GN=TBCG_03704 PE=4 SV=1
KVAASGVNRADVLQAAG--KYPPP--PG-VSDIIGLEVSGIVAAV-----G----P----
------G-V----T-E-----WSAGQEVCALLAGGGYAEYVAVPADQVLPIPP----SVN
LVDSAALPEVACTVWSNLVMT-AHL--RPG-----Q------------------------
--------------------------LVLIHGGASGIGSHAIQVA-RAL-----------
---A-AR-VAITVGSPEKLELC-RD-L--GAQ---IT--INYRD-E-D---FVARLK-Q-
--ETDG---S----------G----ADIILD-IMGASYLDRNIDALATDGQLIVIGMQGG
VK-A--ELN-LGKLLTKRARVIGTTLRARPVSGPHGKAAIAQAVAA
>tr|A2W1M4|A2W1M4_9BURK/66-316 NADPH:quinone reductase and related Zn-dependent oxidoreductase OS=Burkholderia cenocepacia PC184 GN=BCPG_04242 PE=4 SV=1
RIHAAGVNGPDVFQRKG--LYDPP--PG-ASDIPGLEIAGEVVAI-----G----R----
------D-V----T-R-----FVVGDRVCALIPGGGYAEYAVANESNTLAIPD----GLG
MAEAAALPETFMTVWLNLFQR-GRF--AAG-----E------------------------
--------------------------SVLIHGGASGIGTTATMLA-KAF-----------
---GAAT-IITTVGSDAQRDAS-MR-L--GAD---LA--IDYRS-E-D---FVEAVA-R-
--FTGG---K----------G----VDVIVD-IIAGDYVARNFAAAAMNGRIVQIGVING
PA-K--ELD-LFPMLTKRLTHIGSTLRSRTYG---EKAQIIRELEE
>tr|A2W8Q2|A2W8Q2_9BURK/32-291 Alcohol dehydrogenase OS=Burkholderia dolosa AUO158 GN=BDAG_01061 PE=4 SV=1
RVTASGVNRPDVFQRKG--AYAPP--PG-ASDLPGLEVAGEIVGG-----D----L----
-SDAALN-P----F-G-----LKLGDRVCALLAGGGYAEYAVAPLPQCLPVPD----GLT
DIEAASLPETFFTVWSNVFDR-AQL--GAGEGGEHE------------------------
--------------------------TLLVQGGSSGIGVTAIQIA-HAL-----------
---G-FR-VFATAGSAEKCRAC-ES-L--GAE---RA--INYKT-E-D---FVEVVK-S-
--LTQD---R----------G----VDVILD-MVAGSYVPRELSALADGGRLVLIALLGG
AK-A--EVN-LNDILRRRLTVTGSTLRPRPIE---FKARIAAQLNA
>tr|A3JNR6|A3JNR6_9RHOB/39-285 NADPH/quinone reductase and related Zn-dependent oxidoreductase OS=Rhodobacterales bacterium HTCC2150 GN=RB2150_14781 PE=4 SV=1
KVAYAGVNRPDALQRAG--LYNPP--KG-ASDLPGLEASGHIVAI-----G----A----
------G-V----S-K-----WKIGDAVCALLPGGGYAEYVTTEASHCLPIPA----GMS
LLKAAGLPENHFTVYSNLVVR-AGL--KSG-----E------------------------
--------------------------TILIHGGSSGIGTTAIQLA-CSM-----------
---G-CR-VFVTAGSEEKCAAC-VA-L--GAE---AA--FNYRE-T-D---FVAEMK-Q-
--R------G----------R----ADVVLD-MVGGPYMQRNIKALADDGRLVQIAFLQG
PK-A--ELN-MVEMMTRRLTLTGSTLRPQSIL---AKSRIATGLSA
>tr|A3K9C3|A3K9C3_9RHOB/35-281 Alcohol dehydrogenase, zinc-containing OS=Sagittula stellata E-37 GN=SSE37_15471 PE=4 SV=1
KVAYAGVNRPDALQRAG--RYAPP--PG-ASDLPGLEASGEVVAV-----G----A----
------G-V----D-W-----PAVGDRVCALLPGGGYAEYVATPAAHCLPVPE----GMG
MKEAACLPETFYTVWSNVFMR-GGL--QAG-----E------------------------
--------------------------RFLIHGGSSGIGTTAIQLA-KHF-----------
---G-AR-VFATAGSAEKCAAC-EA-L--GAE---RA--INYRD-E-D---FVKVMK-E-
--E------G----------G----ANLILD-MVGGDYIPRNVKTLAEDGRLVQIAFLQG
PQ-V--ELN-FAQVMVKRLTITGSTLRPQSDL---AKARIADELKA
>tr|A3KR82|A3KR82_PSEAE/32-282 Putative uncharacterized protein OS=Pseudomonas aeruginosa C3719 GN=PACG_00109 PE=4 SV=1
EVRAAGVNGPDVLQRKG--VYDPP--PG-ASDIPGLEIAGTVRAV-----G----S----
------E-V----S-R-----FAVGEAVMALIPGGGYAQFAVADERTTLHLPD----GLG
MEEAAALPETFMTVWVNLFQR-GGF--KAG-----E------------------------
--------------------------TLLVHGGASGIGTAATMLG-KAF-----------
---GAAK-IFTTISSEAQREAS-LR-L--GAD---LA--INYTE-Q-D---FVEEVL-R-
--GTEG---R----------G----VDVIVD-IVAGDYVTRNYQAAAMNGRIVQIGVIKG
KA-A--EVD-LFPMLSKRLVHLGSTLRSRSHD---EKGAIIAELER
>tr|A3KWS7|A3KWS7_PSEAE/28-271 Putative uncharacterized protein OS=Pseudomonas aeruginosa C3719 GN=PACG_02183 PE=4 SV=1
RVAAAGLNRADLLQKAG--LYPPP--PG-ASPALGLECAGVVSEV-----G----A----
------G------S-T-----WQVGDRVCALLAGGGMAEEVVVDARHVLPVPA----GLS
LAEAAGIPEVYATAWLNLFQL-AAL--QPG-----E------------------------
--------------------------KVLLHAGASGVGSAGIQLC-KAF-----------
---G-NP-CWVSVGSAERLAYC-ES-L--GAA---GG--VLRKQ-S------LESLR-D-
--F------A----------P----FDVILD-PVGARYAGLNLELLRRDGRWVIIGLMGG
RE-A--QLD-LAQLLGKRIQLTGSTLRTRDAE---FKAQLIAELGL
>tr|A3L6B9|A3L6B9_PSEAE/28-271 Putative uncharacterized protein OS=Pseudomonas aeruginosa 2192 GN=PA2G_02665 PE=4 SV=1
RVAAAGLNRADLLQKAG--LYPPP--PG-ASPALGLECAGVVSEV-----G----A----
------G------S-T-----WQVGDRVCALLAGGGMAEEVVVDARHVLPVPA----GLS
LAEAAGIPEVYATAWLNLFQL-AAL--QPG-----E------------------------
--------------------------KVLLHAGASGVGSAGIQLC-KAF-----------
---G-NP-CWVSVGSAERLAYC-ES-L--GAA---GG--VLRKQ-S------LESLR-D-
--F------A----------P----FDVILD-PVGARYAGLNLELLRRDGRWVIIGLMGG
RE-A--QLD-LAQLLGKRIQLTGSTLRTRDAE---FKAQLIAELGL
>tr|A3LC03|A3LC03_PSEAE/32-282 Putative uncharacterized protein OS=Pseudomonas aeruginosa 2192 GN=PA2G_00121 PE=4 SV=1
EVRAAGVNGPDVLQRKG--VYDPP--PG-ASDIPGLEIAGTVRAV-----G----S----
------E-V----S-R-----FAVGEAVMALIPGGGYAQFAVADERTTLHLPD----GLG
MEEAAALPETFMTVWVNLFQR-GGF--KAG-----E------------------------
--------------------------TLLVHGGASGIGTAATMLG-KAF-----------
---GAAK-IFTTISSEAQREAS-LR-L--GAD---LA--INYTE-Q-D---FVEEVL-R-
--GTEG---R----------G----VDVIVD-IVAGDYVTRNYQAAAMNGRIVQIGVIKG
KA-A--EVD-LFPMLSKRLVHLGSTLRSRSHD---EKGAIIAELER
>tr|A3RQP3|A3RQP3_RALSO/36-293 Putative uncharacterized protein OS=Ralstonia solanacearum UW551 GN=RRSL_03887 PE=4 SV=1
RVRAAGVNRPDVFQRTG--NYPVP--PG-ASDIPGLEVAGEIIGG-----D----L----
--AHADN-R----Y-G-----LKAGDRVCALVQGGGYAEFCTAPLGQVLPVPA----GLS
DIEAAALPENYFTVWSNVFDR-GQL--GQGAHGRDE------------------------
--------------------------TLLVQGGSSGIGTTAIQMA-SAL-----------
---G-YR-VFSTAGSAEKCTAC-VE-L--GAS---RA--IQYKT-E-D---FAEIVK-A-
--ET-G---R----------G----VDVVLD-MVGGAYVAREIACTADDGRIVLIALLGG
AK-A--EVP-LGDILRRRITLTGSTLRPRPVA---FKAAIAARLHE
>tr|A3SG55|A3SG55_9RHOB/36-282 Alcohol dehydrogenase, zinc-containing OS=Sulfitobacter sp. EE-36 GN=EE36_08688 PE=4 SV=1
KVAYAGVNRPDALQRAG--MYAPP--PT-ASDLPGLEASGVVSAV-----G----E----
------G-V----S-G-----LAVGDKVCALLPGGGYAEYVATPAAHCLPVPK----GMD
MKQAACLPETFFTVWSNVFMR-GGL--KAG-----E------------------------
--------------------------RFLVHGGSSGIGTTAIQLA-REF-----------
---G-AR-VFATAGTDSKCDAC-AK-L--GAE---AA--INYRD-S-D---FVDVLK-A-
--E------G----------G----ADLILD-MVGGDYIPRNLQALAEDGRLVQIAFLSG
PK-V--EVN-FATLMTRRLTMTGSTLRPQSEL---AKAKIAEELRE
>tr|A3SVB1|A3SVB1_9RHOB/36-282 Alcohol dehydrogenase, zinc-containing OS=Sulfitobacter sp. NAS-14.1 GN=NAS141_13601 PE=4 SV=1
KVAYAGVNRPDALQRAG--MYAPP--PT-ASDLPGLEASGVVSAV-----G----E----
------G-V----S-G-----LAVGDKVCALLPGGGYAEYVATPAAHCLPVPK----GMD
MKQAACLPETFFTVWSNVFMR-GGL--KAG-----E------------------------
--------------------------RFLVHGGSSGIGTTAIQLA-REF-----------
---G-AR-VFATAGTDSKCDAC-AK-L--GAE---AA--INYRD-S-D---FVDVLK-A-
--E------G----------G----ADLILD-MVGGDYIPRNLLALAEDGRLVQIAFLSG
PK-V--EVN-FATLMTRRLTMTGSTLRPQSDL---AKAKIAEELRE
>tr|A3TP11|A3TP11_9MICO/32-281 Putative quinone oxidoreductase OS=Janibacter sp. HTCC2649 GN=JNB_14933 PE=4 SV=1
KVAAAGVNRADTLQRQG--FYNPP--AG-ETDIPGLEVSGVIDAV-----G----E----
------G-V----T-E-----WVVGDEVCALLVGGGYAEQVTVPAGQVLPIPA----GVD
LIDAAALPEVASTVWSNVFLT-ANL--QPG-----E------------------------
--------------------------TFLVHGGSSGIGTMAIQLA-REV-----------
---G-AR-VAVTAGSQEKLDVC-RE-L--GAE---IL--INYRD-Q-D---FVEELA-K-
--ATNG---H----------G----ADVILD-NMGAKYLPRNVDALATAGRLVVIGMQGG
VK-G--ELD-LGKLLRKRGAVIATSLRARPVA---EKATIVAAVRE
>tr|A3TVN8|A3TVN8_9RHOB/35-281 Alcohol dehydrogenase, zinc-containing OS=Oceanicola batsensis HTCC2597 GN=OB2597_10591 PE=4 SV=1
RVAYAGVNRPDALQRAG--NYAPP--PD-ASDLPGLEASGEVVAI-----G----A----
------G-V----S-W-----PAVGDEVCALLPGGGYAEYVATPAAHCLPVPQ----GMT
LKEAACLPETCYTVWTNVFMR-GGL--KAG-----E------------------------
--------------------------KFLVHGGSSGIGTTAIQLA-KHF-----------
---G-AR-VFATAGSPGKCARC-EE-L--GAE---RA--INYRE-E-D---FTKVLK-A-
--E------G----------G----ADLILD-MVGGDYIPRNVSSLATEGRLVFIAFLGG
PK-A--ELN-FAQVMARRLTLTGSTLRPQSDA---AKAEIAEGLRQ
>tr|A3U1B8|A3U1B8_9RHOB/36-285 Quinone oxidoreductase OS=Oceanicola batsensis HTCC2597 GN=OB2597_20791 PE=4 SV=1
RVHAAGVNRPDVVQRRG--AYPPP--PG-VTEIPGLEVAGTIEAL-----G----E----
------G-M----T-H-----LSPGEAVCALVAGGGYAEYVAVPAGQVLPLPE----GFD
MVQAAALPETFFTVWANVFEL-GGL--KRG-----E------------------------
--------------------------SLLVHGGSSGIGTTAIQLA-VAL-----------
---G-AR-VFATARSPEKVEAC-RA-L--GAQ---VA--IDYTQ-E-N---FADRLL-E-
--VTEG---A----------G----IDVILD-MRGGDFFPENLRALAYRGRMVSIASLAG
RE-V--TLD-IALMMRKRAMITGSTLRGRPVA---EKAAIARELLD
>tr|A3UH85|A3UH85_9RHOB/37-283 Alcohol dehydrogenase, zinc-containing OS=Oceanicaulis alexandrii HTCC2633 GN=OA2633_08079 PE=4 SV=1
DVAASGINRPDVFERMG--FYPAP--DG-APEGLGLEVSGTVRAV-----G----D----
------G-V----T-R-----YKAGDPVVALVSGGGYADVARAKAGSVLPAPK----GVD
LVEAAGLPETVFTVWTNVFDA-GAL--KPG-----E------------------------
--------------------------RLLVHGGVSGIGSTAIQMA-KAQ-----------
---G-AY-VIATAGGPDRAQAC-LD-L--GAD---RA--FDYHA-E-D---WSAAIR-A-
--E------G----------G----ADVILD-MVGGDYVQKNLNCLNRFGRIVMIAFLKG
SR-V--ELD-LMGLMLKRQTLTGSTLRSRSDE---EKADIAQAVLT
>tr|A3V332|A3V332_9RHOB/33-279 Alcohol dehydrogenase, zinc-containing OS=Loktanella vestfoldensis SKA53 GN=SKA53_13038 PE=4 SV=1
KVAYAGVNRPDALQRAG--LYNPP--AG-ASDLPGLEAAGEIAAI-----G----A----
------G-V----T-D-----WKIGDRVCALLPGGGYAAYVATPGAHCLPVPA----GLT
LAQAACLPETFFTVWSNVFMR-GGL--QAG-----E------------------------
--------------------------RFLVHGGSSGIGTTAIQLA-HVF-----------
---G-AR-VFTTAGSDDKCAAC-LG-L--GAE---AA--FNYRE-T-D---FVEKMK-E-
--L------G----------G----ADLILD-MVGGPYIQRNIAALADDGRLVQIAFLQG
PK-V--ELN-LVQMMTRRLTITGSTLRPQSDL---AKARIAQDLRK
>tr|A3VFN9|A3VFN9_9RHOB/44-290 NADPH/quinone reductase and related Zn-dependent oxidoreductase OS=Rhodobacterales bacterium HTCC2654 GN=RB2654_11668 PE=4 SV=1
ELAYAGVNRPDALQRAG--MYAPP--PT-ASDLPGLEGSGTVAAI-----G----P----
------G-V----T-E-----WLVGDEVCALLPGGGYAEYVTTPAAHALPIPK----GMG
LKEAACLPETYYTVWSNVFMR-GGL--KAG-----E------------------------
--------------------------RFLVHGGSSGIGTTAIQLA-STL-----------
---G-AR-VFTTAGSDDKCKVC-TD-L--GAE---VA--INYKD-A-D---FVEVMA-E-
--A------G----------G----ANLILD-MVGGSYIARNIKALADEGRMVHIAFLTG
PK-A--EIN-FAQIMARRLTITGSTLRPQSDA---AKAAIAAELRE
>tr|A3VNU5|A3VNU5_9PROT/32-278 NADPH/quinone reductase and related Zn-dependent oxidoreductase OS=Parvularcula bermudensis HTCC2503 GN=PB2503_02062 PE=4 SV=1
AVAAAGVNRPDALQRQG--LYPPP--KG-ASPLPGLEIAGTVSGH-----G----E----
------G-V----T-S-----PPLGTRVMALLPGGGYAETVAVDARHILPLPD----DLS
FVEAAAMPETLFTVFANLIEA-GQL--VEG-----A------------------------
--------------------------RVLVHGLTSGIGTMAIRLA-TAY-----------
---G-AF-IWGTAGTADRCRAA-EA-L--GAV---RC--YDYRQ-E-D---WAAALS-T-
--E------P----------P----MDIVLD-MIGGDYVAKNLGLLAIGGRHVSIAFLGG
AK-A--TIP-IPLVMTRRLHLTGSTLRSRSDE---EKARLTAAIAQ
>tr|A3W5B4|A3W5B4_9RHOB/36-282 Alcohol dehydrogenase, zinc-containing OS=Roseovarius sp. 217 GN=ROS217_11426 PE=4 SV=1
RLAYAGVNRPDALQRAG--LYAPP--PT-ASDLPGLEGAGEIVAL-----G----A----
------G-V----S-D-----WALGDQVCALLPGGGYADYVATPAAHCLPVPH----GLS
LKQAACLPETFFTVWSNVFQR-GGL--RAG-----E------------------------
--------------------------RFLVHGGSSGIGTTAIQLA-HTF-----------
---G-AR-VFTTAGSAEKCRVC-EE-L--GAE---RA--INYHD-E-D---FTEVLS-A-
--E------G----------G----ADLILD-MVGGDYLPRNVKALADDGRLVQIAFLQG
PK-I--ELN-FSQVMMRRLTITGSTLRPQSDL---AKARIAEALRA
>tr|A3W608|A3W608_9RHOB/32-278 Quinone oxidoreductase OS=Roseovarius sp. 217 GN=ROS217_15750 PE=4 SV=1
RVTATGVNGPDMVQRRG--HYPPP--KG-ASDLLGLEVSGEVVAC-----G----D----
------G-V----T-Q-----WTPGDRICALTNGGGYAEFVAVDASHCLPIPQ----GVD
EVAAAGLPETFFTVWSNVFLD-HAL--PKD-----G------------------------
--------------------------VFLVHGGAGGIGSTAIQLG-KVM-----------
---G-LT-VLTTVGDAEAAEFV-TS-L--GAD---RA--INFRS-E-D---FVALTR-E-
--A------G----------G----ADIILD-IIGGDYVARNIKAARHDARLIQLAFNMG
SK-V--EID-LMPVMLKRLSYTGSTLRSRPES---FKTQVAEALRE
>tr|A3WG26|A3WG26_9SPHN/82-331 Alcohol dehydrogenase, zinc-containing OS=Erythrobacter sp. NAP1 GN=NAP1_12838 PE=4 SV=1
KVAFAGVNRPDCAQRAG--MYPPP--PG-ASPLPGLEVAGEVVAI-----G----S----
------G-V----P-A-----EMLGQRVAALTPGGGYAEFCTAPWQHCLSLPD----GMD
LKTAAALPETLFTVWHNVFER-GMA--RDG-----E------------------------
--------------------------RLLVHGGTSGIGTMAIMLA-KAF-----------
---D-IE-VIVTCGDEAKCQAA-RD-L--GAD---LA--INYRE-Q-D---FVEVIK-E-
--HTGG---E----------G----VNVVLD-MVSGDYVPRNLQCLAEDGRHVTIAMLGG
AK-A--ELF-MPMVMMKRLTLTGSTLRPRSDA---FKSALADEIAA
>tr|A3XFS2|A3XFS2_9RHOB/36-282 Alcohol dehydrogenase, zinc-containing OS=Roseobacter sp. MED193 GN=MED193_11902 PE=4 SV=1
KVAYAGVNRPDALQRAG--AYNPP--PG-ASDLPGLEAAGEVVAL-----G----A----
------G-V----T-G-----LEIGDRVCALLPGGGYAEYVATPAAHCLPIPD----GLS
LKQAACLPETCFTVWSNVFTR-GGL--EAG-----E------------------------
--------------------------RFLVHGGSSGIGTTAIQLA-SAL-----------
---G-TR-VFTTVGSDEKCQAC-LD-L--GAE---RA--INYKN-E-D---FVEVLR-A-
--E------G----------G----ANLILD-MVGGDYIPRNIKTLADDGRMVHIAFLSG
PK-A--ELN-FAQIMARRLTVTGSTLRPQSDL---AKARIAQDLFE
>tr|A4AC60|A4AC60_9GAMM/53-302 Zinc-containing alcohol dehydrogenase superfamily protein OS=Congregibacter litoralis KT71 GN=KT71_05782 PE=4 SV=1
EVAAAGLNRADLLQWKG--LYPPP--PD-ASPIMGLEVAGTVVAC-----G----E----
------A-V----N-E-----FRPGDEVCALTHGGGYASHAIAPRGQTLAVPA----AFE
LHEAAALPEALLTVWHNVFQR-AGL--KAG-----E------------------------
--------------------------NVLIHGGASGIGTLGVGIC-KAM-----------
---G-AT-VFSTAGSEEKCRRV-EA-L--GAS---KA--FNYKK-E-D---FVEGLD-A-
--LGLK---G----------R----IAVILD-MVGGDYIERNFEVAAPEGRIVNIAFLRG
FK-A--DVN-FLPLLLKRLTLTGSTLRAQSET---QKAQMVREIRE
>tr|A4EF15|A4EF15_9RHOB/32-278 Alcohol dehydrogenase, zinc-containing, putative OS=Roseobacter sp. CCS2 GN=RCCS2_06359 PE=4 SV=1
KVAYAGVNRPDALQRAG--LYNPP--KG-ASDLPGLEAAGEVAAC-----G----A----
------G-V----A-N-----LKPGDQVCALLPGGGYAEYVATPAAHCLPIPD----GLT
LKQAACLPETFFTVWSNVFMR-GGL--QAG-----Q------------------------
--------------------------RFLVHGGSSGIGTTAIQLA-KAF-----------
---G-AR-VFTTAGSDEKCKAC-IA-L--GAE---AA--FSYRD-A-D---FVEQMR-A-
--V------G----------G----ADLILD-MVGGSYIPRNLKALADDGTLVQIAFLQG
PK-V--ELN-FVQLMTRRLTITGSTLRPQSDL---AKARIADELRT
>tr|A4EWH1|A4EWH1_9RHOB/36-282 Alcohol dehydrogenase, zinc-containing OS=Roseobacter sp. SK209-2-6 GN=RSK20926_04912 PE=4 SV=1
KVAYAGVNRPDALQRAG--AYNPP--PG-ASDLPGLEAAGEVVEL-----G----A----
------G-V----S-G-----LSIGDQVCALLPGGGYAEYVATPAAHCLPVPA----GLS
LKEAACLPETCFTVWSNVFTR-GGL--KAG-----E------------------------
--------------------------RFLVHGGSSGIGTTAIQMA-SAL-----------
---G-AR-VFTTAGSAEKCQAC-LD-L--GAE---RA--INYRE-E-D---FVAVLR-E-
--E------G----------G----ADLILD-MVGGDYIPRNIKTLANDGRLVHIAFLSG
PK-A--ELN-FAQIMARRLTVTGSTLRPQSDE---AKARIAQDLSE
>tr|A4KMP6|A4KMP6_MYCTU/32-284 Hypothetical oxidoreductase OS=Mycobacterium tuberculosis str. Haarlem GN=TBHG_03715 PE=4 SV=1
KVAASGVNRADVLQAAG--KYPPP--PG-VSDIIGLEVSGIVAAV-----G----P----
------G-V----T-E-----WSAGQEVCALLAGGGYAEYVAVPADQVLPIPP----SVN
LVDSAALPEVACTVWSNLVMT-AHL--RPG-----Q------------------------
--------------------------LVLIHGGASGIGSHAIQVA-RAL-----------
---A-AR-VAITAGSPEKLELC-RD-L--GAQ---IT--INYRD-E-D---FVARLK-Q-
--ETDG---S----------G----ADIILD-IMGASYLDRNIDALATDGQLIVIGMQGG
VK-A--ELN-LGKLLTKRARVIGTTLRARPVSGPHGKAAIAQAVAA
>tr|A4LUJ4|A4LUJ4_BURPS/53-312 Oxidoreductase, zinc-binding dehydrogenase family protein OS=Burkholderia pseudomallei 305 GN=BURPS305_7997 PE=4 SV=1
KVAASGVNRPDVFQRKG--AYAPP--PG-ASDLPGLEVAGEIVGG-----D----L----
-ADSAAN-P----F-G-----LKLGDRVCALLAGGGYAQYVAAPLAQCLPVPK----GLT
DVDAASLPETFFTVWSNVFDR-AQL--GAGEGGAQE------------------------
--------------------------TFLVQGGSSGIGVTAIQIA-HAL-----------
---G-FR-VFATAGTDDKCRAC-EA-L--GAE---RA--INYKS-E-D---FVEVVK-S-
--LTHD---R----------G----VDVILD-MVAGAYVPRELAALADGGRLVVIALLGG
AK-A--EIN-VAEILRRRLTITGSTLRPRPVE---FKAAIAAQLKA
>tr|A5J7C1|A5J7C1_BURMA/32-291 Oxidoreductase, zinc-binding dehydrogenase family protein OS=Burkholderia mallei FMH GN=BMAFMH_0040 PE=4 SV=1
KVAASGVNRPDVFQRKG--AYAPP--PG-ASDLPGLEVAGEIVGG-----D----L----
-ADSAAN-P----F-G-----LKLGDRVCALLAGGGYAQYVAAPLAQCLPVPK----GLT
DVDAASLPETFFTVWSNVFDR-AQL--GAGEGGAQE------------------------
--------------------------TFLVQGGSSGIGVTAIQIA-HAL-----------
---G-FR-VFATAGTDDKCRAC-EA-L--GAE---RA--INYKS-E-D---FVEVVK-S-
--LTHD---R----------G----VDVILD-MVAGAYVPRELAALADGGRLVVIALLGG
AK-A--EIN-VAEILRRRLTITGSTLRPRPVE---FKAAIAAQLKA
>tr|A5P9P8|A5P9P8_9SPHN/29-278 NADPH quinone oxidoreductase OS=Erythrobacter sp. SD-21 GN=ED21_19627 PE=4 SV=1
EVSHAGVNRPDVIQRQG--FYPPP--PG-ASPIPGLEVSGKVVAI-----G----P----
------G-V----A-P-----EMLNRRVCALVSGGGYAEYCLAHAAHCLSVPP----HMD
MAEAAAIPETLFTVWHNVFER-GFA--VDG-----E------------------------
--------------------------TLLVHGGTSGIGTMAIQLA-KAF-----------
---E-LD-VVTTAGSEEKCNAA-RE-L--GAD---LA--INYKT-E-D---FVEKVN-E-
--FTGG---K----------G----ANVILD-MVSGDYVQRNLDCLAVDGRHVTIAVLGG
LK-S--EIN-MAKLMSKRQVMTGSTLRPRSDE---FKALLADEIYT
>tr|A5TQ41|A5TQ41_BURMA/53-312 Oxidoreductase, zinc-binding dehydrogenase family protein OS=Burkholderia mallei 2002721280 GN=BMA721280_C0529 PE=4 SV=1
KVAASGVNRPDVFQRKG--AYAPP--PG-ASDLPGLEVAGEIVGG-----D----L----
-ADSAAN-P----F-G-----LKLGDRVCALLAGGGYAQYVAAPLAQCLPVPK----GLT
DVDAASLPETFFTVWSNVFDR-AQL--GAGEGGAQE------------------------
--------------------------TFLVQGGSSGIGVTAIQIA-HAL-----------
---G-FR-VFATAGTDDKCRAC-EA-L--GAE---RA--INYKS-E-D---FVEVVK-S-
--LTHD---R----------G----VDVILD-MVAGAYVPRELAALADGGRLVVIALLGG
AK-A--EIN-VAEILRRRLTITGSTLRPRPVE---FKAAIAAQLKA
>tr|A5XTA2|A5XTA2_BURMA/32-291 Oxidoreductase, zinc-binding dehydrogenase family protein OS=Burkholderia mallei JHU GN=BMAJHU_0040 PE=4 SV=1
KVAASGVNRPDVFQRKG--AYAPP--PG-ASDLPGLEVAGEIVGG-----D----L----
-ADSAAN-P----F-G-----LKLGDRVCALLAGGGYAQYVAAPLAQCLPVPK----GLT
DVDAASLPETFFTVWSNVFDR-AQL--GAGEGGAQE------------------------
--------------------------TFLVQGGSSGIGVTAIQIA-HAL-----------
---G-FR-VFATAGTDDKCRAC-EA-L--GAE---RA--INYKS-E-D---FVEVVK-S-
--LTHD---R----------G----VDVILD-MVAGAYVPRELAALADGGRLVVIALLGG
AK-A--EIN-VAEILRRRLTITGSTLRPRPVE---FKAAIAAQLKA
>tr|A6DW91|A6DW91_9RHOB/36-282 Alcohol dehydrogenase, zinc-containing OS=Roseovarius sp. TM1035 GN=RTM1035_16812 PE=4 SV=1
RLAYAGVNRPDALQRAG--LYAPP--PT-ASDLPGLEGAGEIVAL-----G----A----
------G-V----T-H-----WTLGDQVCALLPGGGYAEYVATPAAHCLPVPH----GLS
LEQAACLPETFFTVWSNVFQR-GAL--KGG-----E------------------------
--------------------------RFLVHGGSSGIGTTAIQLA-HTF-----------
---G-AR-VFTTAGSAEKCQVC-MD-L--GAE---RA--INYRE-E-D---FTEVLS-A-
--E------G----------G----ADLILD-MVGGDYLPRNVKALADDGRLVQIAFLQG
PK-I--ELN-FSQVMMRRLTITGSTLRPQSDL---AKARIAESLRT
>tr|A6DYU0|A6DYU0_9RHOB/39-285 NADPH:quinone reductase and related Zn-dependent oxidoreductase OS=Roseovarius sp. TM1035 GN=RTM1035_12753 PE=4 SV=1
RVTAAGVNGPDLVQRRG--HYPPP--KG-ASDLLGLEVSGEVVAC-----G----E----
------G-V----T-K-----WHPGDRICALTNGGGYAEFVAVDASHCLPIPN----GVD
EVEAAGLPETFFTVWSNVFLG-HNL--PKD-----G------------------------
--------------------------VFLVHGGAGGIGSTAVQLG-KAM-----------
---G-LT-VLTTIGDDAAAQFV-TE-L--GAD---RA--INFRT-E-D---FVALTR-E-
--A------G----------G----ADIILD-IIGGDYVARNIKAARHDARIIQLAFNMG
SK-V--EID-LMPVMLKRLSYTGSTLRSRPEG---FKTQVAEALHE
>tr|A6EUW4|A6EUW4_9ALTE/30-276 Alcohol dehydrogenase, zinc-binding protein OS=Marinobacter algicola DG893 GN=MDG893_10446 PE=4 SV=1
DIAWTAINRADLMQKAG--VYPPP--PG-ASDILGLEVSGTVSRV-----G----E----
------G-V----D-H-----LKPGDEVCALLTGGGYATHVVVPAVQVLPIPK----GYS
LKEAAAIPEVFATAWLNLYHE-AAL--KPG-----E------------------------
--------------------------KVLVHAAASGLGTAVIQLA-TAL-----------
---G-NP-VFATAGDNEKLETC-RK-L--GAS---GV--WNRKD-G-S---FVDAIK-S-
--W------G----------G----VDMVLD-PVGGNYIAEDQKVLNMDGRIILIGLMGG
RM-A--EVD-LGLMLMKRHRLIGSTLRSRPVA---DKGDVMSALYK
>tr|A7CLT9|A7CLT9_BURPI/32-289 Alcohol dehydrogenase, zinc-binding domain protein OS=Ralstonia pickettii 12D GN=Rpic12DDRAFT_0714 PE=4 SV=1
RVRAAGVNRPDVFQRTG--NYPVP--PG-ASDIPGLEVAGEIVSG-----D----L----
--THADN-R----Y-G-----LKVGDRVCALVQGGGYAEFCTAPLGQVLPVPA----GLS
DVEAAALPENYFTVWSNVFDR-GLL--GRGAHGADE------------------------
--------------------------TLLVQGGSSGIGTTAIQIA-SAL-----------
---G-HR-VFATAGSADKCAAC-VK-L--GAA---RA--INYKT-E-D---FVEIVK-A-
--ET-G---R----------G----ADVVLD-MVGGSYVAREIDCTADDGRIVLIALLGG
AK-A--EVP-LGDILRRRLTLTGSTLRPRPVA---FKAAIAANLYE
>tr|A8EG91|A8EG91_BURPS/32-291 Oxidoreductase, zinc-binding dehydrogenase family OS=Burkholderia pseudomallei 406e GN=BURPS406E_R0397 PE=4 SV=1
KVAASGVNRPDVFQRKG--AYAPP--PG-ASDLPGLEVAGEIVGG-----D----L----
-ADSAAN-P----F-G-----LKLGDRVCALLAGGGYAQYVAAPLAQCLPVPK----GLT
DVDAASLPETFFTVWSNVFDR-AQL--GAGEGGAQE------------------------
--------------------------TFLVQGGSSGIGVTAIQIA-HAL-----------
---G-FR-VFATAGTDDKCRAC-EA-L--GAE---RA--INYKS-E-D---FVEVVK-S-
--LTHD---R----------G----VDVILD-MVAGAYVPRELAALADGGRLVVIALLGG
AK-A--EIN-VAEILRRRLTITGSTLRPRPVE---FKAAIAAQLKA
>tr|A8KTV9|A8KTV9_BURPS/53-312 Oxidoreductase, zinc-binding dehydrogenase family OS=Burkholderia pseudomallei Pasteur 52237 GN=BURPSPAST_A0892 PE=4 SV=1
KVAASGVNRPDVFQRKG--AYAPP--PG-ASDLPGLEVAGEIVGG-----D----L----
-ADSAAN-P----F-G-----LKLGDRVCALLAGGGYAQYVAAPLAQCLPVPK----GLT
DVDAASLPETFFTVWSNVFDR-AQL--GAGEGGAQE------------------------
--------------------------TFLVQGGSSGIGVTAIQIA-HAL-----------
---G-FR-VFATAGTDDKCRAC-EA-L--GAE---RA--INYKS-E-D---FVEVVK-S-
--LTHD---R----------G----VDVILD-MVAGAYVPRELAALADGGRLVVIALLGG
AK-A--EIN-VAEILRRRLTITGSTLRPRPVE---FKAAIAAQLKA
>tr|A8TLU7|A8TLU7_9PROT/39-286 3-hydroxybutyryl-CoA dehydrogenase OS=alpha proteobacterium BAL199 GN=BAL199_24549 PE=4 SV=1
KVAFAGINRPDCLQRAG--GYPPP--PG-ASDIPGLEIAGRVVAA-----G----T----
------G-V----S-R-----WKVGDQVCALVAGGGYAEYCAAPADTCSPVPA----GYT
LAEAAALPENYYTVWTNVFER-GRL--QKG-----E------------------------
--------------------------TILIHGGSSGIGTTAIQLA-HAF-----------
---G-AR-VIATAGSADKVKVC-EQ-L--GAE---RG--INYRD-E-D---FVAVMK-E-
--L------G----------G----ADVILD-MVGGPYIQRNIDCLKLEGRLVQIAFLQP
PV-VK-EFN-FLKVMLQRLTITGSTLRPRTVA---QKAAIARQLEE
>tr|A8TXB3|A8TXB3_9PROT/34-291 NADPH/quinone reductase and related Zn-dependent oxidoreductase OS=alpha proteobacterium BAL199 GN=BAL199_19281 PE=4 SV=1
RVVAAGINRADLAQRQG--RHAPP--PG-ASDVLGLEVSGIVEAV-----G----PEDPL
DIGPASR-I----P-A-----PQPGDRVCALLAGGGYADYVIASRQCVLPVPG----DLD
MVEAAALPEAAFTVWDNMVTR-GEL--DIP-----K------------------------
--------------------------AVLVHAGASGVGTLALQLA-RTL-----------
---D-CR-IFATAGTEAKRAAC-VS-L--GAE---RA--FDYRT-E-D---WAAEIN-A-
--QC-----G----------G----ADIVLD-LVGASHLAKNLEVMAPEGRLITIGFVGG
AT-A--DLD-MRAVARKRLTLTGSLLRGRNAV---QKSAIAEAVYA
>tr|A8U6Y0|A8U6Y0_9LACT/32-282 Quinone oxidoreductase OS=Carnobacterium sp. AT7 GN=CAT7_06878 PE=4 SV=1
KVKASAINRTDIMTREN--RQLPE-----PYPILGIEVAGVVVEN-----QD---S----
------S-N----N-Q-----LVPGTRVAGLVNHGGYAEYVVMPADRAIRIPD----NMS
FEEAAAIPEVFLTAYQTLYWL-GEL--ESE-----E------------------------
--------------------------TVLIHAGASGVGTAAIQLA-KKM-----------
---TKAK-VIVTAGSTEKLQFC-KE-L--GAD---KL--INYKE-E-E---FDQLVL-E-
--YTEQ---K----------G----VDLILD-FVGASYWEKNLNSLKTDGRWVVIGVLGG
AV-VE-NVN-LGMLLQKRITLKGTLLTPRSDD---YKAQLTNEFIE
>tr|A9DWH9|A9DWH9_9RHOB/36-282 Alcohol dehydrogenase, zinc-containing, putative OS=Oceanibulbus indolifex HEL-45 GN=OIHEL45_04460 PE=4 SV=1
KVAFAGVNRPDALQRAG--KYAPP--AT-ASDLPGLEASGEVVEV-----G----P----
------G-V----T-T-----LAPGDLVCALLPGGGYAEYVATPAAHCLPIPD----GMG
LKEAACLPETFFTVWSNLFMR-GGL--KAG-----E------------------------
--------------------------KVLIHGGSSGIGTTAIQLA-RIL-----------
---G-AR-VFVTAGTDSKCAAC-MK-L--GAE---VA--INYRD-T-D---FVDVLQ-A-
--E------G----------G----ADVILD-MVGGSYINRNLKALAEDGRLVQIAFLQG
AK-E--EVN-FVTLMTRRLTMTGSTLRPQSDL---AKARIAEELMQ
>tr|A9EHY3|A9EHY3_9RHOB/36-282 Alcohol dehydrogenase, zinc-containing OS=Phaeobacter gallaeciensis 2.10 GN=RG210_09567 PE=4 SV=1
KVAYAGVNRPDALQRAG--KYAPP--PT-ASDLPGLEASGEVVAI-----G----A----
------G-V----S-E-----LTVGDRVCALLPGGGYAEYVATPAAHCLPVPA----GLS
MKQAACLPETCFTVWSNVFTR-GGL--QAG-----E------------------------
--------------------------RFLVHGGSSGIGTTAIQLA-SQL-----------
---G-AR-VFTTAGSDEKCAAC-LK-L--GAE---RA--INYRD-E-D---FVEVLK-S-
--E------G----------G----ANLILD-MVGGDYIPRNVRALADDGRMVHIAFLSG
PK-V--ELN-FAQVMARRLTLTGSTLRPQSDL---AKAQIARDLRE
>tr|A9FY67|A9FY67_9RHOB/36-282 Alcohol dehydrogenase, zinc-binding protein OS=Phaeobacter gallaeciensis BS107 GN=RGBS107_03873 PE=4 SV=1
KVAYAGVNRPDALQRAG--KYAPP--PT-ASDLPGLEASGEVVAI-----G----A----
------G-V----S-E-----LTVGDRVCALLPGGGYAEYVATPAAHCLPVPA----GLS
MKQAACLPETCFTVWSNVFTR-GGL--QAG-----E------------------------
--------------------------RFLVHGGSSGIGTTAIQLA-SQL-----------
---G-AR-VFTTAGSDEKCAVC-LK-L--GAE---RA--INYRD-E-D---FVEVLK-T-
--E------G----------G----ANLILD-MVGGDYIPRNVRALADDGRMVHIAFLSG
PK-V--ELN-FAQIMARRLTLTGSTLRPQSDL---AKAQIAQDLRE
>tr|A9GRI6|A9GRI6_METNO/39-289 Quinone oxidoreductase putative PIG3 OS=Methylobacterium nodulans ORS 2060 GN=MnodDRAFT_4478 PE=4 SV=1
EVVAAGVNRPDCQQRAG--KYPPP--PG-ATDVPGLEVAGRIAAL-----G----E----
------G-V----T-G-----LAVGDEVCALVISGGYAEFCLAEAPLCLPKPG----PLS
LIEAAGLPENYYTVWTNVFER-GRL--QKG-----E------------------------
--------------------------RFLVHGGSSGIGYTAIQLA-KHF-----------
---G-AT-VYATAGSADKCAFC-ER-M--GAD---VA--INYRE-T-D---FAEEVK-R-
--LTDG---K----------G----VDVILD-MVGASYLERNLKSLALEGRLVVIAFLQG
FK-VE-SFN-MTPIMVKRLTFTGSTLRPRTTA---QKAAIAEGLRR
>tr|A9H455|A9H455_9RHOB/43-289 Alcohol dehydrogenase, zinc-containing, putative OS=Roseobacter litoralis Och 149 GN=RLO149_12660 PE=4 SV=1
KVAWAGVNRPDALQRAG--LYAPP--PT-ASDLPGLEASGEVVAV-----G----A----
------G-V----N-D-----LAVGDLVCALLPGGGYAEYVATPAAHCLAVPD----GMG
LREAACLPETYFTVWSNVFTR-GGL--KAG-----E------------------------
--------------------------RFLVHGGSSGIGTTAIQLA-HAL-----------
---G-AR-VFATAGSEAKCAAC-VE-L--GAE---RA--INYRD-D-D---FVAAMR-A-
--E------G----------G----ANVILD-MVGGDYIPRNFKALADDGRLVQIAFLGG
AK-V--EVN-FTMLMTRRLTMTGSTLRPQSDL---AKAGIAQELRD
>tr|A9K2P0|A9K2P0_BURMA/53-312 Oxidoreductase, zinc-binding dehydrogenase family protein OS=Burkholderia mallei ATCC 10399 GN=BMA10399_C0463 PE=4 SV=1
KVAASGVNRPDVFQRKG--AYAPP--PG-ASDLPGLEVAGEIVGG-----D----L----
-ADSAAN-P----F-G-----LKLGDRVCALLAGGGYAQYVAAPLAQCLPVPK----GLT
DVDAASLPETFFTVWSNVFDR-AQL--GAGEGGAQE------------------------
--------------------------TFLVQGGSSGIGVTAIQIA-HAL-----------
---G-FR-VFATAGTDDKCRAC-EA-L--GAE---RA--INYKS-E-D---FVEVVK-S-
--LTHD---R----------G----VDVILD-MVAGAYVPRELAALADGGRLVVIALLGG
AK-A--EIN-VAEILRRRLTITGSTLRPRPVE---FKAAIAAQLKA
>tr|B1FB39|B1FB39_9BURK/32-291 NAD(P)H quinone oxidoreductase, PIG3 family OS=Burkholderia ambifaria IOP40-10 GN=BamIOP4010DRAFT_1248 PE=4 SV=1
KVAASGVNRPDVFQRKG--AYAPP--PG-ASDLPGLEVAGEIVGG-----D----L----
-SDAALN-P----F-G-----LKLGDRVCALLAGGGYAEYAVAPLPQCLPVPD----GLT
DIEAASLPETFFTVWSNVFDR-ALL--GAGEGGEQE------------------------
--------------------------TLLVQGGSSGIGVTAIQIA-HAL-----------
---G-FR-VFATAGSADKCRAC-EA-L--GAE---RA--INYKT-E-D---FVEVVK-S-
--LTHD---R----------G----VDVILD-MVAGSYVPRELSALADGGRLVLIALLGG
AK-A--EVN-LNEILRRRLTVTGSTLRPRPVE---FKARIAAQLKA
>tr|B1FY96|B1FY96_9BURK/32-290 NAD(P)H quinone oxidoreductase, PIG3 family OS=Burkholderia graminis C4D1M GN=BgramDRAFT_1650 PE=4 SV=1
KVAASGINRPDVFQRKG--AYAPP--PG-ASDLPGLEVAGEIVGG-----D----I----
--DGKNN-P----F-G-----LKIGDRVCALLAGGGYAEYAVAPLLQCLPVPG----GLS
DVEAASLPETFFTVWSNVFDR-AQL--GKGEGGPNE------------------------
--------------------------TLLVQGGSSGIGVTAIQIA-HAL-----------
---G-FR-VFATAGSDDKCRAC-EA-L--GAE---RA--INYKT-E-D---FVEVIK-S-
--LTND---R----------G----VDVVLD-MVAGSYVSRELTALADGGRIVLIALLGG
AK-A--ELN-LNEVLRRRLTVTGSTLRPRPIE---FKAKIAAQLKE
>tr|B1HBR7|B1HBR7_BURPS/32-291 Oxidoreductase, zinc-binding dehydrogenase family OS=Burkholderia pseudomallei S13 GN=BURPSS13_H0206 PE=4 SV=1
KVAASGVNRPDVFQRKG--AYAPP--PG-ASDLPGLEVAGEIVGG-----D----L----
-ADSAAN-P----F-G-----LKLGDRVCALLAGGGYAQYVAAPLAQCLPVPK----GLT
DVDAASLPETFFTVWSNVFDR-AQL--GAGEGGAQE------------------------
--------------------------TFLVQGGSSGIGVTAIQIA-HAL-----------
---G-FR-VFATAGTDDKCRAC-EA-L--GAE---RA--INYKS-E-D---FVEVVK-S-
--LTHD---R----------G----VDVILD-MVAGAYVPRELAALADGGRLVVIALLGG
AK-A--EIN-VAEILRRRLTITGSTLRPRPVE---FKAAIAAQLKA
>tr|B1SZA9|B1SZA9_9BURK/32-291 NAD(P)H quinone oxidoreductase, PIG3 family OS=Burkholderia ambifaria MEX-5 GN=BamMEX5DRAFT_0875 PE=4 SV=1
KVAASGVNRPDVFQRKG--AYAPP--PG-ASDLPGLEVAGEIVGG-----D----L----
-SDAALN-P----F-G-----LKLGDRVCALLAGGGYAEYAVAPLPQCLPVPE----GLT
DIEAASLPETFFTVWSNVFDR-ALL--GAGEGGEQE------------------------
--------------------------TLLVQGGSSGIGVTAIQIA-HAL-----------
---G-FR-VFATAGNADKCRAC-EA-L--GAE---RA--INYKT-E-D---FVEVVK-S-
--LTHD---R----------G----VDVILD-MVAGSYVPRELSALADGGRLVLIALLGG
AK-A--EVN-LNEILRRRLTVTGSTLRPRPVE---FKARIAAQLKA
>tr|B1TYK2|B1TYK2_MICLU/38-296 NAD(P)H quinone oxidoreductase, PIG3 family OS=Micrococcus luteus NCTC 2665 GN=MlutDRAFT_1460 PE=4 SV=1
QVAAAGLNRADIAQREG--RYPPP--RG-ASEIPGLEVSGTVAAL-----G----P----
-EAGMPG-E----G-R-----FAVGDRVCALLAGGGFAEYVAVPAGQLMAVPD----GVG
LVEAAALPEVACTVHSTLVGR-AGV--QAG-----D------------------------
--------------------------RVLVHGATGGIGSFAVQFL-TAL-----------
---A-AR-VLGTAGGPEKVALG-RR-L--GAE---HM--FDHRA-A-ESGAFAPWVK-E-
--VTDG---H----------G----ADVILD-VVGAPYLAPNVSALAPEGRIVTLAVQGG
AV-PE-DFN-IMKLVVKRGWLTGATLRSRSVV---DKAGIVAAAER
>tr|B2H2C6|B2H2C6_BURPS/32-291 Oxidoreductase, zinc-binding dehydrogenase family OS=Burkholderia pseudomallei 1655 GN=BURPS1655_K0043 PE=4 SV=1
KVAASGVNRPDVFQRKG--AYAPP--PG-ASDLPGLEVAGEIVGG-----D----L----
-ADSAAN-P----F-G-----LKLGDRVCALLAGGGYAQYVAAPLAQCLPVPK----GLT
DVDAASLPETFFTVWSNVFDR-AQL--GAGEGGAQE------------------------
--------------------------TFLVQGGSSGIGVTAIQIA-HAL-----------
---G-FR-VFATAGTDDKCRAC-EA-L--GAE---RA--INYKS-E-D---FVEVVK-S-
--LTHD---R----------G----VDVILD-MVAGAYVPRELAALADGGRLVVIALLGG
AK-A--EIN-VAEILRRRLTITGSTLRPRPVE---FKAAIAAQLKA
>tr|B2Q1E0|B2Q1E0_PROST/51-299 Putative uncharacterized protein OS=Providencia stuartii ATCC 25827 GN=PROSTU_02508 PE=4 SV=1
KVEAAGVNRPDVLQRMG--AYPPP--PD-ASPILGLEVAGTIVAK-----A----D----
------D-V----Q-Q-----WQIGDNICALVAGGGYAEYCLVHQDIALPLG-----HLS
FVEGAAIPENFFTVWANVFQI-GKL--KKG-----E------------------------
--------------------------TVLIHGGTSGIGSVAIMLA-KAF-----------
---G-AT-VITTVGSAEKVEVA-KS-L--GAD---CI--INYRN-D-D---FVQHTL-D-
--YTRS---Q----------G----VDMVVD-IVGGDYVDKNYQVAAKFGRIIQIGMMKG
NP-K--SLN-LMPLMIKRLIHTGSTMRSRTVA---EKSSIAAELKQ
>tr|B3JTN6|B3JTN6_9DELT/32-283 NAD(P)H quinone oxidoreductase, PIG3 family OS=Geobacter sp. M21 GN=GM21DRAFT_1023 PE=4 SV=1
KVHATSINRPDLVQREG--KYPPP--PG-DSEILGLEVAGVIEEL-----G----P----
------G-V----T-G-----WKKGDRVVSLVGGGGYAEYAVAYGCHLMPIPE----TVS
FEEAACICESYITAFLNVFMI-GGL--QDG-----E------------------------
--------------------------TAILHGGGGGVNTAAIQLC-KAL-----------
---A-PKSKLIVTASPEKLERV-KQ-L--GAD---LV--INFKETP-D---FSEAVK-G-
--FTNK---K----------G----VDVILD-HVGAKYLAPNMNSLGYKGRLVIIGVISG
IK-A--ELN-LALMMVKRQQIIGSVLRSRPVS---EKGEIAAEFVR
>tr|B4V5G4|B4V5G4_9ACTO/32-281 Quinone oxidoreductase OS=Streptomyces sp. Mg1 GN=SSAG_02992 PE=4 SV=1
EVAASAVNRADILQRQG--FYDPP--PG-SSRHPGLECSGRIVAI-----G----P----
------G-V----S-G-----WAVGDEVCALLAGGGYAERVAVPAGQLLPVPE----GVD
LVTAAALPEVVCTVWSNIFMI-AQL--RPG-----E------------------------
--------------------------TVLVHGGSSGIGTMAIQLA-KAI-----------
---G-AK-VAVTAGGPEKLARC-RE-L--GAD---VL--IDYRE-Q-D---FVAELR-A-
--ATDG---A----------G----ADVILD-IVGAKYLGRNLDALAVNGRLAVIGLQGG
VK-A--ELN-LGALLAKRAAITATSLRARPLG---EKAAIVAAVRE
>tr|B4WA03|B4WA03_9CAUL/55-301 Putative NAD(P)H quinone oxidoreductase, PIG3 family OS=Brevundimonas sp. BAL3 GN=BBAL3_1661 PE=4 SV=1
RVHAAGINRPDLLQRNG--VYPPP--PG-ASDIMGLEVAGEVEAL-----G----E----
------G-V----T-R-----WAVGDRVCALLGGGGYADRVVVDARHLLPIPD----GLD
YVQAAVLPETVFTVFANVFEA-GGL--KAG-----Q------------------------
--------------------------NLLIHGATSGIGVTAIQMA-KAA-----------
---G-AT-VIATSRGADKTAAA-RA-L--GAD---VS--LDAKT-D-D---LAAAIA-E-
--A------G----------G----ADVVLD-MVGRDYAELNLKALKAGGRWVVIASLSG
SK-V--EID-LMRVMLKRLVLTGSTLRSRSAD---EKARLTAAVEA
>tr|B5HTS9|B5HTS9_9ACTO/32-281 Quinone oxidoreductase OS=Streptomyces sviceus ATCC 29083 GN=SSEG_02627 PE=4 SV=1
EVLAGAVNRADILQRQG--FYNPP--PG-ASPYPGLECSGRIVEI-----G----P----
------G-V----S-G-----WAVGDEVCALLAGGGYAEKVAVPAGQLLPVPK----DLD
VKRAAALPEVVCTVWSNVFMV-AHL--RPG-----E------------------------
--------------------------TLLVHGGSSGIGTMAIQLA-KAV-----------
---G-AK-VAVTAGTPQKLERC-AE-L--GAD---IL--INYRE-Q-D---FVEEVR-K-
--ATDG---A----------G----ADVILD-NMGAKYLDRNVNALAVNGRLAIIGMQGG
VK-G--ELN-IATLLGKRAAISATSLRARPPA---EKTAIVAAVRE
>tr|B5J1F0|B5J1F0_9RHOB/32-278 Putative NAD(P)H quinone oxidoreductase, PIG3 family OS=Octadecabacter antarcticus 307 GN=OA307_3478 PE=4 SV=1
KVAYAGVNRPDALQRAG--MYNPP--KG-ASPLPGLEAAGEISAI-----G----A----
------G-V----T-D-----WAVGDAVCALLPGGGYAEEVVTPAAHCLPVPD----GLT
LKQAACLPETFFTVWSNVFMR-GGL--QAG-----E------------------------
--------------------------RFLVHGGSSGIGTTAIQLA-NAF-----------
---G-AR-VFTTAGSDAKCRAC-LD-L--GAE---VA--MNYRE-V-D---FVDDVK-A-
--L------G----------G----ANLILD-MIGGDYLPRNVRALCDDGRLVQIAFLQG
PK-I--ELN-FAHLMMRRLTITGSTLRPQSDL---AKAEIARQLKA
>tr|B5K1E8|B5K1E8_9RHOB/37-283 Alcohol dehydrogenase, zinc-containing OS=Octadecabacter antarcticus 238 GN=OA238_1190 PE=4 SV=1
KVAYAGVNRPDALQRAG--LYNPP--KG-ASPLPGLEAAGAISAI-----G----A----
------G-V----T-G-----WAIGDAVCALLPGGGYAQEVVTPAAHCLPLPD----GLS
LKQAACLPETFFTVWSNVFMR-GGL--RAG-----E------------------------
--------------------------RFLVHGGSSGIGTTAIQLG-HAF-----------
---G-AR-VFTTAGSEAKCRAC-LD-L--GAE---VV--MNYRD-V-D---FVDEIK-A-
--Q------G----------G----ANLILD-MVGGDYLPRNVRALADDGRLVQIAFLQG
PT-I--ELN-FAHLMMRRLTITGSTLRPQSDL---AKAEIALQLRT
>tr|B5S2C3|B5S2C3_RALSO/32-289 Nadph quinone oxidoreductase protein OS=Ralstonia solanacearum MolK2 GN=RSMK01326 PE=4 SV=1
RVRAAGVNRPDVFQRTG--NYPVP--PG-ASDIPGLEVAGEIIGG-----D----L----
--AHADN-R----Y-G-----LKVGDRVCALVQGGGYAEFCTAPLGQVLPVPV----GLS
DIEAAALPENYFTVWSNVFDR-GQL--GQGAHGRGE------------------------
--------------------------TLLVQGGSSGIGTTAIQMA-SVL-----------
---G-YR-VFATAGSAEKCAAC-VE-L--GAS---RA--IQYKT-E-D---FAEIVK-A-
--ET-G---R----------G----VDVVLD-MVGGAYVAREIACTADDGRIVLIALLGG
AK-A--EVP-LGDILRRRITLTGSTLRPRPVA---FKAAIAAHLHE
>tr|B5SIJ8|B5SIJ8_RALSO/32-289 Nadph quinone oxidoreductase protein OS=Ralstonia solanacearum IPO1609 GN=RSIPO_00915 PE=4 SV=1
RVRAAGVNRPDVFQRTG--NYPVP--PG-ASDIPGLEVAGEIIGG-----D----L----
--AHADN-R----Y-G-----LKAGDRVCALVQGGGYAEFCTAPLGQVLPVPA----GLS
DIEAAALPENYFTVWSNVFDR-GQL--GQGAHGRDE------------------------
--------------------------TLLVQGGSSGIGTTAIQMA-SAL-----------
---G-YR-VFSTAGSAEKCTAC-VE-L--GAS---RA--IQYKT-E-D---FAEIVK-A-
--ET-G---R----------G----VDVVLD-MVGGAYVAREIACTADDGRIVLIALLGG
AK-A--EVP-LGDILRRRITLTGSTLRPRPVA---FKAAIAARLHE
>tr|B5WCI7|B5WCI7_9BURK/43-293 NAD(P)H quinone oxidoreductase, PIG3 family OS=Burkholderia sp. H160 GN=BH160DRAFT_0787 PE=4 SV=1
RLHAAGVNGPDVLQRKG--LYDPP--PG-ASDIPGLEVAGKIVSV-----G----R----
------N-V----T-R-----FAVGDLVCALVPGGGYAEYAVAHESNTLAVPA----GLT
LVEAAAIPETFLTVWLNLFQR-GKF--KAG-----E------------------------
--------------------------TVLIHGGASGIGTTATTLA-KAF-----------
---GASK-IITTVGSDAHRTAS-IA-L--GAD---VA--VDYRN-E-D---FVEEVM-R-
--ATDG---R----------G----VDVVVD-IIAGDYVARNYAAAAMNGRIVQIGVIKG
PA-Q--ALD-LFPMLAKRLTHIGSTLRSRTHE---EKAELIEDLKR
>tr|B5WKM9|B5WKM9_9BURK/32-290 NAD(P)H quinone oxidoreductase, PIG3 family OS=Burkholderia sp. H160 GN=BH160DRAFT_3618 PE=4 SV=1
KVAASGINRPDVFQRKG--GYAPP--PG-ASDLPGLEVAGEIVGG-----A----I----
--DEKNN-P----F-G-----LKIGDRVCALLAGGGYAEYAAAPLPQCLPVPA----GLS
DVEAASLPETFFTVWSNVFNR-AQL--GRGEGGPNE------------------------
--------------------------TLLVQGGSSGIGVTAIQIA-HAL-----------
---G-FR-VFATAGSDEKCRAC-EA-L--GAE---RA--INYKT-E-D---FVEVIK-S-
--LTND---R----------G----VDVILD-MVAGSYVPRELSALADGGRIVLIALLGG
AK-A--ELN-LNEVLRRRLTVTGSTLRPRPIE---FKAQIAAQLKE
>tr|B5ZIM1|B5ZIM1_GLUDA/45-295 NAD(P)H quinone oxidoreductase, PIG3 family OS=Gluconacetobacter diazotrophicus (strain ATCC 49037 / DSM 5601 / PAl5) GN=Gdia_1
RVMAAGVNRPDIMQRQG--LYPPP--PG-ASPILGLEIAGEVVAG-----R----P----
------D-G----S-W-----PATGTRVCALTNGGGYAEYCAVPAGQCLPWPE----GYD
AIRAAALPETFFTAWSNLAMT-AHL--AAG-----E------------------------
--------------------------SVLIHGGSGGIGTAAIQTT-RAL-----------
---G-AI-PYVTVGSAEKAALC-VR-L--GAE---AA--IDYRS-E-D---FVARIG-T-
--LTGG---R----------G----VDVVLD-VIGGPYLDRNLRCLAPDGRLVIIALQGG
AK-AQ-DVG-VARIMTRRLTVTGTTLRPRDTA---YKAQVADGLRR
>tr|B6AVX1|B6AVX1_9RHOB/32-278 Alcohol dehydrogenase, zinc-containing OS=Rhodobacterales bacterium HTCC2083 GN=RB2083_1668 PE=4 SV=1
KVAYAGVNRPDALQRAG--SYAPP--PT-ASDLPGLEASGEIVAV-----G----A----
------G-V----S-Q-----WAIGDLVCALLPGGGYAEFVATPAAHCLPVPE----GMG
LKEAACLPETYFTVFSNVFQR-GGL--QAG-----E------------------------
--------------------------QFLVHGGSSGIGTTAIQLG-KLF-----------
---G-AR-VFTTAGSDEKCAAC-VE-L--GAE---RA--INYRN-E-D---FVAVMK-E-
--I------G----------G----ADLILD-MVGGDYLPRNVKALSNDGRLVQIAFLQG
SK-I--ELN-FALMMMKRLTITGSTLRPQSDL---AKARIADALRA
>tr|B6BBK0|B6BBK0_9RHOB/36-282 Alcohol dehydrogenase, zinc-containing OS=Rhodobacterales bacterium Y4I GN=RBY4I_3382 PE=4 SV=1
KVAYAGMNRPDALQRAG--AYDPP--KG-ASDLPGLEASGEVVAV-----G----A----
------G-V----S-G-----ICEGDQVCALLPGGGYAEYVATPAAHCLPVPA----GLD
LKQAACLPETFFTVWSNVFTR-GGL--KAG-----E------------------------
--------------------------RFLVHGGSSGIGTTAIQLA-REF-----------
---G-AR-VFATAGSDEKCQAC-LD-L--GAE---RA--INYRD-E-D---FVQVMQ-G-
--E------G----------G----ADLVLD-MVGGDYIPRNVKALAEDGRLVQIAFLQG
PK-V--ELN-FALMMVKRLTLTGSTLRPQSDL---AKARIAQDLRE
>tr|B6F2P5|B6F2P5_LIBAS/38-288 Quinone oxidoreductase OS=Candidatus Liberibacter asiaticus str. psy62 GN=CLIBASIA_00818 PE=4 SV=1
KVEAIGVNRPDVMQRKG--LYPPP--KN-ANPILGLEVAGKIVDL-----G----E----
------N-T----T-H-----WNIGDEVCALVNGGGYAEYCLSHQGHTLPIPK----GYN
AIQAASLPESFFTVWANLFQT-ANL--RSG-----Q------------------------
--------------------------TVLIHGGSSGIGTTAIQLA-SYF-----------
---G-AT-VYTTAKSEEKCLAC-LK-L--GAK---HA--INYLK-E-D---FLEILQ-K-
--ETQG---R----------G----IDIILD-MVGAEYLNQHLTLLSKEGKLIIISFLGG
NI-AT-EIN-LNPIISKRITITGSTLRRRTDI---AKQSIRDSLQL
>tr|B6X8T6|B6X8T6_9ENTR/32-280 Putative uncharacterized protein OS=Providencia rustigianii DSM 4541 GN=PROVRUST_03669 PE=4 SV=1
KVEAAGVNRPDIFQRKG--SYPPP--ED-ASPIMGLEVSGTVVAM-----A----D----
------D-V----T-Q-----WQIGDRVCALVAGGGYAEYCLVHQDIALPLG-----NLT
FEEGAAVPENFFTVWANMFQI-GQL--KQG-----E------------------------
--------------------------TVLIHGGTSGIGSVAIMLA-KAF-----------
---G-AT-VITTVGSDEKVSVA-KS-L--GAD---CV--INYRN-Q-D---FVSVAL-E-
--FTAS---H----------G----VDIVVD-IIGGDYVSKNYMVAAKFGRIIQIGMMKG
NP-T--NLN-MMPMMVKRLQHTGSTMRSRSID---EKIHIAKELKQ
>tr|B6XHV6|B6XHV6_9ENTR/32-280 Putative uncharacterized protein OS=Providencia alcalifaciens DSM 30120 GN=PROVALCAL_02944 PE=4 SV=1
KVEAAGVNRPDIFQRKG--SYPPP--PD-ASPIMGLEVSGTVVAK-----A----D----
------D-V----T-Q-----WNIGDRICALVAGGGYAEYCLVHQDIALPLG-----NLS
FEEGAAIPENFFTVWANMFQI-GQL--KQG-----E------------------------
--------------------------TVLIHGGTSGIGSVAIMLA-KAF-----------
---G-AT-VITTVGSEEKAAVA-KS-L--GAD---CV--INYRT-N-D---FVTATQ-D-
--FTSH---K----------G----VNMVVD-IIGGDYVSKNYVVAAKFGRIIQIGMMKG
NP-T--QLN-MMPLMVKRLIHTGSTMRSRSNE---EKAQIARELYQ
>tr|B7CHG3|B7CHG3_BURPS/53-312 Oxidoreductase, zinc-binding dehydrogenase family OS=Burkholderia pseudomallei 576 GN=BUC_1500 PE=4 SV=1
KVAASGVNRPDVFQRKG--AYAPP--PG-ASDLPGLEVAGEIVGG-----D----L----
-ADSAAN-P----F-G-----LKLGDRVCALLAGGGYAQYVAAPLAQCLPVPK----GLT
DVDAASLPETFFTVWSNVFDR-AQL--GAGEGGAQE------------------------
--------------------------TFLVQGGSSGIGVTAIQIA-HAL-----------
---G-FR-VFATAGTDDKCRAC-EA-L--GAE---RA--INYKS-E-D---FVEVVK-S-
--LTHD---R----------G----VDVILD-MVAGAYVPRELAALADGGRLVVIALLGG
AK-A--EIN-VAEILRRRLTITGSTLRPRPVE---FKAAIAAQLKA
>tr|B7D1V2|B7D1V2_9BURK/36-288 NAD(P)H quinone oxidoreductase, PIG3 family OS=Diaphorobacter sp. TPSY GN=DtpsyDRAFT_0465 PE=4 SV=1
RVAASGVNRPDVLQRKG--NYAPP--AG-VSDLPGLEVAGVVESG-----D----A----
---AAMA-Q----A-G-----LRVGDRVCALVAGGGYAQWCVAPVAQCLPVPQ----GLS
DVEAASLPETFFTVWSNVFDR-GRL--QAG-----E------------------------
--------------------------VLLVQGGSSGIGVTAIQLA-RAR-----------
---G-AT-VIVTAGSDEKCAAC-LA-L--GAH---HA--INYKT-Q-D---FVAEAR-R-
--LTDG---R----------G----VDVVLD-MVAGSYVAREVECLAEDGRVVIIAVQGG
LD-A--QFN-AGLVLRRRLTITGSTLRPRPVA---FKGAIAQALRE
>tr|B7GXE4|B7GXE4_ACIBA/38-286 NAD(P)H quinone oxidoreductase, PIG3 family protein OS=Acinetobacter baumannii AB307-0294 GN=ABBFA_000702 PE=4 SV=1
EVKAAGINRPDVLQRMG--LYPMP--KG-VTQIPGLEVAGVVVAV-----G----E----
------Q-V----Q-Q-----FKVGDKVCALTNGGGYAEYCAVTATQVLPIPE----NLS
FTQAAAIPETFFTVWANLFDI-GRL--KKD-----E------------------------
--------------------------TALIHGGASGIGTTALAIC-HAL-----------
---G-IK-TFATVGSEDKVEAL-SD-L--TT-----A--INYKT-Q-D---FEQEIL-N-
--HTQE---Q----------G----VDVILD-IVGGSYFQKNLNLLKRDGRLVIIGFMGG
RI-AK-EFD-LQKLILKRATITGSTMRARNSQ---EKAQIAQSLHE
>tr|B7I7L5|B7I7L5_ACIBA/38-286 NADPH:quinone oxidoreductase OS=Acinetobacter baumannii AB0057 GN=AB57_3266 PE=4 SV=1
EVKAAGINRPDVLQRMG--LYPMP--KG-VTQIPGLEVAGVVVAV-----G----E----
------Q-V----Q-Q-----FKVGDKVCALTNGGGYAEYCAVTATQVLPIPE----NLS
FTQAAAIPETFFTVWANLFDI-GRL--KKD-----E------------------------
--------------------------TALIHGGASGIGTTALAIC-HAL-----------
---G-IK-TFATVGSEDKVEAL-SD-L--TT-----A--INYKT-Q-D---FEQEIL-N-
--HTQE---Q----------G----VDVILD-IVGGSYFQKNLNLLKRDGRLVIIGFMGG
RI-AK-EFD-LQKLILKRATITGSTMRARNSQ---EKAQIAQSLHE
>tr|B7KV18|B7KV18_METCH/40-290 NAD(P)H quinone oxidoreductase, PIG3 family OS=Methylobacterium chloromethanicum CM4 GN=Mchl_1826 PE=4 SV=1
EVVAAGVNRPDIMQRQG--SYPPP--KG-ATEIPGLEIAGRIAAL-----G----E----
------G-V----T-G-----FSEGEEVCALVISGGYAEFAVAEAGQVLKKPG----PLS
LVEAAGLPETVFTVYSTVIQR-GRL--QKG-----E------------------------
--------------------------TFLVHGGSSGIGTTAIQIA-KQH-----------
---G-AR-VLTTAGSDEKCRFC-EE-L--GAD---AA--INYRE-A-D---FAEEVK-R-
--LTDG---K----------G----VDVILD-MVGAAYLQKNIASLAVEGRLVQIAFMKG
FK-AE-NLT-LTPIMLKRLTITGATLRAQAKE---AKAAIAEGLKR
>tr|B7QXT9|B7QXT9_9RHOB/36-282 Alcohol dehydrogenase, zinc-binding OS=Ruegeria sp. R11 GN=RR11_1066 PE=4 SV=1
KVAYAGVNRPDALQRAG--KYAPP--PT-ASDLPGLEASGVVVAI-----G----P----
------G-V----S-G-----LALGDAVCALLPGGGYAEYVATPAAHCLPVPA----GLS
MKQAACLPETFFTVWSNVFTR-GGL--KAG-----E------------------------
--------------------------RFLVHGGSSGIGTTAIQLA-STL-----------
---G-AR-VFTTAGSDEKCAAC-LS-L--GAE---RA--INYRT-E-D---FVEVMK-G-
--E------G----------G----ADLILD-MVGGEYITRNIRALADDGRMVHIAFLSG
PK-A--ELN-FAQIMARRLTVTGSTLRPQSDL---AKARIAQDLRE
>tr|B7RGU6|B7RGU6_9RHOB/50-296 Alcohol dehydrogenase, zinc-containing OS=Roseobacter sp. GAI101 GN=RGAI101_897 PE=4 SV=1
KVAYAGVNRPDALQRAG--MYAPP--PT-ASDLPGLEASGEIHAI-----G----D----
------G-V----S-G-----LSVGDKVCALLPGGGYAEYVATPAAHCLPVPE----GMG
MKEAACLPETFFTVWSNVFMR-GGL--KAG-----E------------------------
--------------------------RFLVHGGSSGIGTTAIQLA-REL-----------
---G-AR-VFATAGTDSKCAAC-AK-L--GAE---AA--INYRD-T-D---FVDVLK-A-
--E------G----------G----ADLILD-MVGGDYIPRNLQALAEDGRLVQIAFLTG
PK-V--EVN-FATLMTRRLTMTGSTLRPQSDL---AKARIADQLRE
>tr|B7RZJ8|B7RZJ8_9GAMM/34-283 Putative NAD(P)H quinone oxidoreductase, PIG3 family OS=marine gamma proteobacterium HTCC2148 GN=GPB2148_866 PE=4 SV=1
KVAAAGLNRADLLQRAG--LYPPP--ED-ASPIMGLEVAGTVLAL-----G----H----
------E-V----T-G-----WQVGDSVCALTHGGGYADHALAPQGQCLPIPA----GMN
MEEAAALPEALLTVWHNVFQR-AAM--QAG-----D------------------------
--------------------------NVLIHGGASGIGTLGIQMV-NAL-----------
---G-GK-VYTTAGNEQKCTAL-ET-L--GAV---KA--FNYQT-Q-D---FEVALT-E-
--AGLK---D----------R----INVILD-LAGGDFIQKNINVAAPEGRIVNIAFIRG
FQ-A--EVN-FAPLLIKRITFTGSTLRSQSFE---QKTIMCREIIE
>tr|B7UX50|B7UX50_PSEAE/32-282 Probable oxidoreductase OS=Pseudomonas aeruginosa LESB58 GN=PLES_41821 PE=4 SV=1
EVRAAGVNGPDVLQRKG--VYDPP--PG-ASDIPGLEIAGTVRAV-----G----S----
------E-V----S-R-----FAVGEAVMALIPGGGYAQFAVADERTTLHLPD----GLG
MEEAAALPETFMTVWVNLFQR-GGF--KAG-----E------------------------
--------------------------TLLVHGGASGIGTTATMLG-KAF-----------
---GAAK-IFTTISSEAQREAS-LR-L--GAD---VA--IDYTE-Q-D---FVEEVL-R-
--GTEG---R----------G----VDVIVD-IVAGDYVTRNYQAAAMNGRIVQIGVIKG
KA-A--EVD-LFPMLSKRLVHLGSTLRSRSHD---EKGAIIAELER
>tr|B7V7W3|B7V7W3_PSEAE/28-271 Probable oxidoreductase OS=Pseudomonas aeruginosa LESB58 GN=PLES_18111 PE=4 SV=1
RVAAAGLNRADLLQKAG--LYPPP--PG-ASPALGLECAGVVSEV-----G----A----
------G------C-T-----WQVGDRVCALLAGGGMAEEVVVDARHVLPVPA----GLS
LAEAAGIPEVYATAWLNLFQL-AAL--QPG-----E------------------------
--------------------------KVLLHAGASGVGSAGIQLC-KAF-----------
---G-NP-CWVSVGSAERLAYC-ES-L--GAA---GG--VLRKQ-S------LESLR-D-
--F------A----------P----FDVILD-PVGARYAGLNLELLRRDGRWVIIGLMGG
RE-A--QLD-LAQLLGKRIQLTGSTLRTRDAE---FKAQLIAELGL
>tr|Q0FQQ6|Q0FQQ6_9RHOB/32-278 Alcohol dehydrogenase, zinc-containing OS=Roseovarius sp. HTCC2601 GN=R2601_19240 PE=4 SV=1
QVAWAGVNRPDALQRAG--RYAPP--EG-ASDLPGLEASGIVSAV-----G----P----
------G-V----T-W-----PAVGDAVCALLPGGGYAEYVATPAAHCLPVPE----GMG
LREAACLPETYFTVWSNVFQR-GAL--KAG-----E------------------------
--------------------------RFLVHGGSSGIGTTAIQLA-HVM-----------
---G-AR-VFATAGSAEKCAAC-LS-L--GAE---RA--INYRE-E-D---FVEVLR-A-
--E------G----------G----ADLILD-MVGGDYIPRNVKTLADDGRLVQIAFLQA
PK-V--ELN-FVHLMVRRLTITGSTLRPQSVE---AKARIASSLRE
>tr|Q0FV23|Q0FV23_9RHOB/36-285 Zinc-containing alcohol dehydrogenase superfamily protein OS=Roseovarius sp. HTCC2601 GN=R2601_00675 PE=4 SV=1
EVHAAGINRPDVMQRQG--NYPPP--PG-ATDVFGLELAGAVAAL-----G----E----
------G-V----E-G-----FAIGDRVMGLVHSGAYADWALLDAPIAIPVPE----GMS
MAEAGAVPETFFTVWSNVFER-AAL--QPG-----E------------------------
--------------------------TLLIHGGTSGIGTTAILLA-KAL-----------
---G-ST-VIVTAGSDEKCAAA-RA-L--GAD---HA--INYRT-Q-D---FVAEGR-A-
--LTDG---R----------G----PDVILD-MVGGSYMQRNIELLAADGRIAQIAFQQG
SK-A--ELD-LLPLLMKRGTITASTLRARPVE---MKARLARALTE
>tr|Q0YFW1|Q0YFW1_9DELT/32-283 Alcohol dehydrogenase superfamily, zinc-containing OS=Geobacter sp. FRC-32 GN=GeobDRAFT_0574 PE=4 SV=1
KVMATSINRPDLVQREG--KYPPP--PG-DSEILGLEVSGIIEAL-----G----P----
------N-V----A-G-----WKVGDRVMSLVGGGGYAEYAVAYANHLMPIPE----SMT
FEEAACVCESYITAFLNIFML-GEF--KDG-----Q------------------------
--------------------------TAILHGGGGGVNTAGIQLC-RAL-----------
---A-PTSRLIVTASPEKMERV-KA-V--GAD---LL--INFRETP-D---FSEIVK-E-
--YTSK---K----------G----VDLVLD-HIGAKYLAPNMNSLAYHGKLVIIGVTSG
IK-A--ELN-LALMMVKRQQIIGSVLRPGPVS---EKGEIVAEFTR
>tr|Q1K4F8|Q1K4F8_DESAC/40-291 Alcohol dehydrogenase, zinc-binding OS=Desulfuromonas acetoxidans DSM 684 GN=Dace_3011 PE=4 SV=1
KVVATSINRPDLVQRAG--KYPPP--PG-DSEILGLEVAGVIEEL-----G----S----
------E-A----S-G-----WQVGDRVMALVGGGGYAEYAVAYDNHVMPIPD----SMS
FEEAACVCESYITAFLNVFMI-GDL--QDG-----Q------------------------
--------------------------TAILHGGGGGVNTAAIQLA-KAL-----------
---T-PNTKLIVTASPEKLDRV-KE-L--GAD---LV--IDYTQTP-D---FAPQVK-E-
--FTNK---K----------G----VDVILD-HVGAKYLAPNMNSLAYKGKLVIIGIISG
IK-A--ELN-LALMMVKRQQIIGSVLRSRPVS---EKGEIISEFTK
>tr|Q1N8A0|Q1N8A0_9SPHN/132-380 Alcohol dehydrogenase superfamily, zinc-containing OS=Sphingomonas sp. SKA58 GN=SKA58_11770 PE=4 SV=1
RVAAAGVNRPDVLQRQG--KYPPP--PG-ASDIPGLEVSGTIVAA-----G----G----
------G-A----D-------QLIGQQVCALLAGGGYAEYAVAPAGQCLPIPP----GYD
LVEAAALPETLFTVWTNLFER-AYA--APG-----D------------------------
--------------------------TVLVHGGTSGIGTMAISLC-RLF-----------
---D-VT-IIVTCGNDDKCAQA-LE-W--GAA---HA--VNYKT-Q-D---FVAEVK-R-
--ITDG---K----------G----CQAVLD-MVGGDYVARNLDCLAEDGRHVSIAVLGG
AK-A--EIF-IPQIMQRRLTLTASTLRARSVG---FKSLVADELVR
>tr|Q1YS79|Q1YS79_9GAMM/42-290 Quinone oxidoreductase OS=gamma proteobacterium HTCC2207 GN=GB2207_11938 PE=4 SV=1
QVAAAGINRPDVFQRMG--FYPPP--PG-VTDIPGLEVSGTVVAL-----G----A----
------G-V----T-D-----WAIGDQVCALLSGGGYAEYAIAEESLCLPIPE----GLD
LEDAAALPETCFTVWHNLFER-AEL--KAG-----E------------------------
--------------------------WLLVHGGSSGIGTTAIQMA-TAM-----------
---G-VN-VITTAGSEEKCAVC-EE-L--GAV---KA--VNYNQ-Q-D---FVEVCQ-E-
--LT-G---N----------G----VNVVLD-MVGGDYMQRNFNACAPQARIVSIAFLRG
SK-T--ELD-LLPLMLKQIVLTGSTLRAQPLE---NKARIAAGVES
>tr|Q2CA88|Q2CA88_9RHOB/43-289 Alcohol dehydrogenase, zinc-containing OS=Oceanicola granulosus HTCC2516 GN=OG2516_09168 PE=4 SV=1
RIAHAGVNRPDALQRAG--LYKPP--PN-ASDLPGLEAAGEVVEV-----G----P----
------G-V----E-T-----PEVGERVCALLPGGGYAEYAVTPAAHCLPVPE----GMS
LKEAACLPETYFTVWSNLFMR-GRL--QGG-----E------------------------
--------------------------RVLIHGGSSGIGTTAIQLA-NHF-----------
---G-AR-VFTTAGSAEKCAAC-KR-L--GAA---RA--INYRE-E-D---FVSVLR-E-
--A------G----------G----AHVILD-MVGGDYIARNLEALADEGRLVQIAFLQG
AK-A--EVN-FAEIMMRRLIVTGSTLRPQSDL---AKARIAAELRE
>tr|Q3Y1X5|Q3Y1X5_ENTFC/32-281 Zinc-containing alcohol dehydrogenase superfamily OS=Enterococcus faecium DO GN=EfaeDRAFT_1805 PE=4 SV=1
KVHTAAVNRTDIMKRES--VSLKP-----PYPILGVEVAGEVVEN-----K----S----
------D-I----S-T-----FTPGTKVYGLVNLGGYAEYAVMPADRAILLPD----TLD
YVSAAGISEVFLTAYQTLYWL-GKL--QEG-----E------------------------
--------------------------TVLIHAGASGVGTAAIQLA-RQL-----------
---SHAK-IIVTAGSEEKLAFC-KE-L--GAD---EL--INYKK-Q-D---FQEEVR-K-
--ITEG---R----------G----VDVILD-FIGASYWEKNLASIAVDGRWVLIGMLGG
TI-VP-EID-LGVLIGKRVQLLGTLLTPRSDQ---YKAELAQTFMQ
>tr|Q4J1C4|Q4J1C4_AZOVI/28-271 Zinc-containing alcohol dehydrogenase superfamily OS=Azotobacter vinelandii DJ GN=AvinDRAFT_4775 PE=4 SV=1
RVAAAGLNRADLLQRAG--LYPPP--PG-ASDVLGLECAGVISEV-----G----A----
------G------S-H-----WQVGDRVCALLAGGGMAEEVVVDGRHALPAPE----GLS
LVEAAVLPEVYATAWLNLFKL-GAL--KSG-----E------------------------
--------------------------KALIHAGASGVGSAGIQLC-KAF-----------
---G-NP-CWVSVGSAERLAYC-ES-L--GAQ---GG--VLRTQ-D------LEGLR-D-
--F------A----------P----FDVILD-PIGARYAALDLDLLARDGRWVIIGLMGG
RE-A--QLD-LAKLLGKRVQLIGSTLRNRDDA---FKGELIDELRR
>tr|Q7D4V9|Q7D4V9_MYCTU/32-284 Quinone oxidoreductase OS=Mycobacterium tuberculosis GN=MT3886 PE=4 SV=1
KVAASGVNRADVLQAAG--KYPPP--PG-VSDIIGLEVSGIVAAV-----G----P----
------G-V----T-E-----WSAGQEVCALLAGGGYAEYVAVPADQVLPIPP----SVN
LVDSAALPEVACTVWSNLVMT-AHL--RPG-----Q------------------------
--------------------------LVLIHGGASGIGSHAIQVA-RAL-----------
---A-AR-VAITAGSPEKLELC-RD-L--GAQ---IT--INYRD-E-D---FVARLK-Q-
--ETDG---S----------G----ADIILD-IMGASYLDRNIDALATDGQLIVIGMQGG
VK-A--ELN-LGKLLTKRARVIGTTLRARPVSGPHGKAAIAQAVAA
>tr|A0B4J2|A0B4J2_BURCH/32-282 Alcohol dehydrogenase, zinc-binding domain protein OS=Burkholderia cenocepacia (strain HI2424) GN=Bcen2424_5835 PE=4 SV=1
RIHAAGVNGPDVFQRKG--LYDPP--PG-ASDIPGLEIAGEVVAV-----G----R----
------D-V----T-R-----FVVGDRVCALIPGGGYAEYAVANESNTLAIPD----GLG
MAEAAALPETFMTVWLNLFQR-GRF--SPG-----E------------------------
--------------------------SVLIHGGASGIGTTATMLA-KAF-----------
---GAAT-IITTVGSDAQRDAS-MR-L--GAD---LA--IDYRS-E-D---FVEAVA-R-
--FTGG---K----------G----VDVIVD-IIAGDYVARNFAAAAMNGRIVQIGVING
PA-K--ELD-LFPMLTKRLTHIGSTLRSRTYA---EKAQIIRELEE
>tr|A0JSQ8|A0JSQ8_ARTS2/32-283 Alcohol dehydrogenase, zinc-binding domain protein OS=Arthrobacter sp. (strain FB24) GN=Arth_0679 PE=4 SV=1
DVVAAGLNRADVQQRRG--FYPPP--PG-ASEILGLEVSGRIAGF-----G----P----
------D-V----S-K----PFSVGDRVVALLAGGGYAQQVAVPAEQVLRIPD----GVD
LVTAASLPEVAATVYSNLIMT-AQL--QPG-----E------------------------
--------------------------TVLIHGATGGIGTMAIQLA-KAF-----------
---G-AI-VATTAGTAEKVGTA-KAFL--GAD---IA--INYTE-E-D---FPEALR-A-
--QNGG---H----------G----ADVILD-VVGAKYLRQNVDALADYGRLIVIGLQGG
TK-A--ELD-LGKLLSKRAAIIGTALRPRPVA---EKGVIMNAVRE
>tr|A0K926|A0K926_BURCH/32-291 Alcohol dehydrogenase, zinc-binding domain protein OS=Burkholderia cenocepacia (strain HI2424) GN=Bcen2424_2252 PE=4 SV=1
KVAASGVNRPDVFQRKG--AYAPP--PG-ASDLPGLEVAGEIVGG-----D----L----
-SDAALN-P----F-G-----LKLGDRVCALLAGGGYAEYAVAPLPQCLPVPD----GLT
DIEAASLPETFFTVWSNVFDR-AQL--GAGEGGEQE------------------------
--------------------------TLLVQGGSSGIGVTAIQIA-HAL-----------
---G-FR-VFATAGTADKCRAC-EA-L--GAE---RA--INYKT-E-D---FVEVVK-S-
--LTHD---R----------G----VDVILD-MVAGSYVPRELSALADGGRLVLIALLGG
AK-A--EVN-LSEILRRRLTVTGSTLRPRPVE---FKARIAAQLKA
>tr|A0L184|A0L184_SHESA/39-288 Response regulator receiver protein OS=Shewanella sp. (strain ANA-3) GN=Shewana3_3581 PE=4 SV=1
RNRAAGVNGPDIKQRMG--VYPPP--PG-ASPIIGLEVAGEICAL-----G----E----
------G-V----T-Q-----WQLGDKVCALVPGGGYGEYSLTYAEHCLPIPK----GFS
EVQAAALPETFFTVWGNLFMR-AGL--KAG-----E------------------------
--------------------------TVLVHGGSGGIGSTAISLA-KHL-----------
---G-AT-VIATTGQDAKRDYC-AG-L--GAH---LV--VNYNT-Q-N---FVEEVM-A-
--FTQG---K----------G----VNVVFD-IAGGDFINLNLQALALDGRMVSVSTQRS
GK-A--EVS-ILQLMAKRIVWTGSTLRPQSVA---AKAEIAKQLRE
>tr|A0LWR3|A0LWR3_ACIC1/32-281 Alcohol dehydrogenase, zinc-binding domain protein OS=Acidothermus cellulolyticus (strain ATCC 43068 / 11B) GN=Acel_2101 PE=4 S
DVVAAGVNRADLLQREG--HYPPP--PG-APDIPGLECAGVISAV-----G----P----
------G-V----D-G-----WQPGDRVCALLGGGGYAERVAVRADHVLPIPA----GVT
LVEAAAFPEAACTVWSTVFMA-ARA--RAG-----E------------------------
--------------------------TLLIHGGASGIGTFAVQLA-TAW-----------
---G-LR-VTATAGTAEKCERV-HA-L--GAE---FV--INYRT-Q-D---FVAEIS-A-
--RTGG---R----------G----VDVVLD-IVGGPYLARNLAVLAPDGRIVVIALQGG
RR-A--ELD-LAALMTKRGSIYAAGLRARPPE---QKAEIVSEVRT
>tr|A0PKJ4|A0PKJ4_MYCUA/32-284 Oxidoreductase OS=Mycobacterium ulcerans (strain Agy99) GN=MUL_0096 PE=4 SV=1
KVAAAGVNRADVLQAAG--KYPPP--PG-ASEIIGMEVSGTITDI-----G----D----
------G-V----T-E-----WSAGQEVCALLAGGGYAEYVAVPAGQVLPMPP----GVS
LIDAAALPEVACTVWSNLVMT-AHL--GPG-----Q------------------------
--------------------------LVLIHGGACGIGSHAIQVC-TAL-----------
---G-AR-VAVTAGSSEKLQLS-RD-L--GAQ---IT--INYRD-E-D---FVARLK-Q-
--ETDG---S----------G----ADVILD-IMGAAYLDRNVDALAVDGQLVIIGMQGG
IK-A--ELN-LGKLLTKRARVIGTTLRARPLQGPNGKAVIAQAVTA
>tr|A0Q9E6|A0Q9E6_MYCA1/32-282 Quinone oxidoreductase OS=Mycobacterium avium (strain 104) GN=MAV_0242 PE=4 SV=1
KVAAAGVNRADVLQAAG--KYPPP--PG-ASETIGMEVSGVIAEV-----G----D----
------G-V----T-E-----WSVGQEVCALLAGGGYAEYVAVPAGQLLPIPA----GVD
LVDAAGLPEVACTVWSNLVLI-AGL--RNG-----Q------------------------
--------------------------LLLVHGGASGIGSHAIQVA-RAL-----------
---G-AR-VAVTAGSAEKLGFC-RE-L--GAD---IT--INYRD-E-D---FVARLA-D-
--ET-----G----------G----ADVILD-IMGAAYLDRNIDALATDGQLVIIGMQGG
VK-A--ELN-IGKLLAKRARVIGTTLRGRPVSGPNSKTEIVQAVTA
>tr|A0R5Y8|A0R5Y8_MYCS2/29-279 Quinone oxidoreductase OS=Mycobacterium smegmatis (strain ATCC 700084 / mc(2)155) GN=MSMEG_6362 PE=4 SV=1
KVHTAGINRADLLQAAG--KYPPP--PG-ASEVIGLEVSGTVEAL-----G----D----
------G-V----S-G-----WSVGQPVCALLAGGGYAEYVAVPAPQVLPVPD----GVS
LRDAAGLPEVACTVWSNVVMT-AGL--TAG-----H------------------------
--------------------------LLLVHGGASGIGTHAIQVA-KAM-----------
---G-AR-VAVTAGSEEKLGIC-RD-L--GAD---IT--INYRE-E-D---FVERLR-R-
--ET-----D----------G----ADVILD-IMGAAYLDRNVDALATGGRLVIIGMQGG
VK-A--ELN-IGKLLGKRAGVIATSLRPRPVDGPGGKGEIVRAVRE
>tr|A1ASL6|A1ASL6_PELPD/32-283 Alcohol dehydrogenase, zinc-binding domain protein OS=Pelobacter propionicus (strain DSM 2379) GN=Ppro_2736 PE=4 SV=1
KTFATSINRPDMVQRQG--KYPPP--AG-DSDILGLEVAGVIEEL-----G----A----
------G-V----I-G-----WKKGDRVMSLVGGGGYAEYAVAYASHLMPIPE----SMS
FEEAACVCESSITAFLNVFIL-GEF--KDG-----Q------------------------
--------------------------TAILHGGGGGVNTAAIQLC-RAL-----------
---T-PGCRLIVTSSPEKMERV-KQ-V--GAD---FL--INYRETP-D---FSDLVK-E-
--YTGK---K----------G----VDLILD-HIGAKYLAPNMNSLAYKGRMVVIGVTSG
IK-A--ELN-LALMMVKRQQIIGSVLRSRPVS---EKGEIVAEFTR
>tr|A1B4B7|A1B4B7_PARDP/32-277 Alcohol dehydrogenase, zinc-binding domain protein OS=Paracoccus denitrificans (strain Pd 1222) GN=Pden_2269 PE=4 SV=1
RIAWAGVNRPDVLQRAG--SYAPP--PG-ASDLPGLECAGEVAAV-----G----P----
------G-V----T-R-----WKPGEQVCALLPGGGYAEYATCPAEHALPIPQ----GLT
LRMAAALPETAFTVWSNVVMR-GGL--RPG-----E------------------------
--------------------------RFLVHGGSSGIGTMAIQTA-RAL-----------
---G-AR-VWATAGSAEKCAAC-EK-L--GAN----A--INYRE-E-D---FVAVLR-K-
--A------G----------G----ADLILD-MVGGDYIARNIRCLADDGRLAMIAFLAG
PK-A--EIN-FAQIMARRLSVTGSTLRPQSDL---AKARIACELQE
>tr|A1KQB1|A1KQB1_MYCBP/32-284 Putative oxidoreductase OS=Mycobacterium bovis (strain BCG / Pasteur 1173P2) GN=BCG_3839 PE=4 SV=1
KVAASGVNRADVLQAAG--KYPPP--PG-VSDIIGLEVSGIVAAV-----G----P----
------G-V----T-E-----WSAGQEVCALLAGGGYAEYVAVPADQVLPIPP----SVN
LVDSAALPEVACTVWSNLVMT-AHL--RPG-----Q------------------------
--------------------------LVLIHGGASGIGSHAIQVA-RAL-----------
---A-AR-VAITAGSPEKLELC-RD-L--GAQ---IT--INYRD-E-D---FVARLK-Q-
--ETDG---S----------G----ADIILD-IMGASYLDRNIDALATDGQLIVIGMQGG
VK-A--ELN-LGKLLTKRARVIGTTLRARPVSGPHGKAAIAQAVAA
>tr|A1R329|A1R329_ARTAT/32-283 Putative quinone oxidoreductase OS=Arthrobacter aurescens (strain TC1) GN=AAur_0846 PE=4 SV=1
DVVAAGLNRADVQQRRG--FYPPP--PG-ASEVPGLEVSGRIAAF-----G----P----
------G-V----T-K----AFSVGDKVVALLSGGGYAQQVAVPAEQVLRIPD----GVD
LITAASLPEVAATVYSNLIMT-AQL--QPG-----E------------------------
--------------------------TVLIHGATGGIGTMAIQLA-KAY-----------
---G-AK-VATTAGTDEKVGTA-KAFL--GAD---IA--INYTE-E-D---FAESLK-A-
--HNGG---K----------G----ADVILD-VVGAKYLQQNIEALADYGRLIVIGLQGG
TK-A--EIN-LGQLLSKRAAVIGTALRPRPVT---EKGIIMSAVRE
>tr|A1RFU5|A1RFU5_SHESW/39-288 Alcohol dehydrogenase, zinc-binding domain protein OS=Shewanella sp. (strain W3-18-1) GN=Sputw3181_0689 PE=4 SV=1
RVHAAGVNGPDIKQRVG--IYPPP--PG-ASPIIGLEVAGEICAL-----G----D----
------G-V----N-Q-----WQIGDKVCALVPGGGYGEYALTYAAHCLPIPT----DFS
YVQAAALPETLFTVWGNLFMR-AGL--KAG-----E------------------------
--------------------------TVLIHGGSGGIGSTAIQLA-SAL-----------
---G-AK-VIATTGKDEKRDYC-LG-L--GAH---EV--INYQS-Q-N---FVEAVM-A-
--FTQD---K----------G----VNVVFD-IAGGDFINLNLQALAMDGRMVSVAMQRG
PK-A--EVE-LFRLMAKRIVWTGSTLRPQSVE---SKAAIANELQT
>tr|A1S2Y7|A1S2Y7_SHEAM/36-285 Alcohol dehydrogenase, zinc-containing OS=Shewanella amazonensis (strain ATCC BAA-1098 / SB2B) GN=Sama_0533 PE=4 SV=1
RVAAAGVNGPDLAQRKG--AYPPP--PG-ASPILGLEVSGEVVEV-----A----P----
------D-V----S-W-----PRIGDKVCALVPGGGYAGLVVTPALHCLPIPL----TMS
LEEAAGLPETFFTVWGNLFMR-AGL--KAG-----E------------------------
--------------------------TLLIQGGSGGIGSTAILLA-RAF-----------
---G-AR-VLVTSGSAEKREYC-VS-L--GAD---MA--FDYRD-E-A---LVDRVL-A-
--ATDG---R----------G----VDVVLD-MAGGAMVNNNLKMLANDGRMVSVAMQAG
PR-A--EVD-VFRIMSKRILWTGSTLRPQSIE---AKAAIAKELRE
>tr|A1SD40|A1SD40_NOCSJ/32-281 Alcohol dehydrogenase, zinc-binding domain protein OS=Nocardioides sp. (strain BAA-499 / JS614) GN=Noca_0180 PE=4 SV=1
AVAAAGLNRADLLQRQG--FYPPP--PG-ASDVIGMECSGTVAAL-----G----E----
------G-V----E-G-----WAVGDPACALLAGGGYAELVAVPSGQLMPVPD----GVD
LVTAAALPEVACTVWSNVFML-GGL--KPG-----E------------------------
--------------------------AFLVHGGAGGIGTFAIQLA-HQL-----------
---G-AQ-VLTTAGTAEKRAAC-AA-L--GAD---VT--IDYRD-Q-D---FVEVAR-A-
--ATEG---R----------G----VDLVLD-NMGAKYLDRNLDALATEGRLVIIGMQGG
TR-A--ELD-INKLLRKRGAIIATTLRARPTE---EKSAICASVVE
>tr|A1TGT0|A1TGT0_MYCVP/30-279 Alcohol dehydrogenase, zinc-binding domain protein OS=Mycobacterium vanbaalenii (strain DSM 7251 / PYR-1) GN=Mvan_5615 PE=4 SV=
RVAAAGVNRADLLQAAG--KYPPP--PG-ASDILGLEVSGTIAAI-----G----E----
------G-V----T-K-----WSQGQPVCALLAGGGYAEFVAVPAGQVLPIPD----GVP
VPHAAGLPEVACTVWSNVVMA-AGL--TAP-----E------------------------
--------------------------LLLVHGGASGIGTHAIQVA-KAL-----------
---N-CR-VAVTAGSRNKLDLC-AE-L--GAD---IT--IDYHN-E-D---YVGVVR---
----DA---G----------G----ADVILD-IMGAAYLDRNIETLADGGRLVIIGMQGG
AK-A--ELN-IGKLLTKRGSVIATALRSRPVHGRGGKADIVARVGA
>tr|A1TLL3|A1TLL3_ACIAC/36-288 Alcohol dehydrogenase, zinc-binding domain protein OS=Acidovorax avenae subsp. citrulli (strain AAC00-1) GN=Aave_1260 PE=4 SV=1
RVAASGINRPDVLQRKG--HYAPP--PG-ASDLPGLEVAGTIAEG-----D----G----
---SAMA-A----A-G-----LKVGDRVCALVAGGGYAEWCVAPVAQCLPVPE----GWS
DVEAASLPETFFTVWSNVFDR-GRL--AAG-----E------------------------
--------------------------TLLVQGGSSGIGVTAIQLG-RAF-----------
---G-AT-VIVTAGSDEKCRTC-LE-L--GAH---HA--INYKT-Q-D---FVAEAR-R-
--ITDG---R----------G----VDVVLD-MVAGDYVAREVECLAEDGRLVIIAVQGG
VQ-S--SFD-AGLVLRRRLTVTGSTLRPRSVA---FKGAIAAALRE
>tr|A1UN57|A1UN57_MYCSK/29-281 Alcohol dehydrogenase, zinc-binding domain protein OS=Mycobacterium sp. (strain KMS) GN=Mkms_5076 PE=4 SV=1
DVVAAGINRADLLQAAG--KYPPP--KG-ASDIMGLEVSGVISDV-----A----D----
------D-V----S-G-----WAVGQPVCALLAGGGYAENVTVPAGQVMPVPE----SVD
LAHAAALPEVACTVWSNVVMT-AAL--AAG-----E------------------------
--------------------------VLLIHGGASGIGTHAIQVA-NAL-----------
---G-CR-VAVTAGSANKLDLC-RE-L--GAE---VA--INYRD-E-D---FVERLR-A-
--ETDG---A----------G----ADVILD-IMGAAYLDRNVDALATGGRLAIIGMQGG
VK-A--ELN-IGKLLAKRASVTATALRSRPVSGPGSKSDIVAEVVA
>tr|A1V2L3|A1V2L3_BURMS/32-291 Oxidoreductase, zinc-binding dehydrogenase family protein OS=Burkholderia mallei (strain SAVP1) GN=BMASAVP1_A1126 PE=4 SV=1
KVAASGVNRPDVFQRKG--AYAPP--PG-ASDLPGLEVAGEIVGG-----D----L----
-ADSAAN-P----F-G-----LKLGDRVCALLAGGGYAQYVAAPLAQCLPVPK----GLT
DVDAASLPETFFTVWSNVFDR-AQL--GAGEGGAQE------------------------
--------------------------TFLVQGGSSGIGVTAIQIA-HAL-----------
---G-FR-VFATAGTDDKCRAC-EA-L--GAE---RA--INYKS-E-D---FVEVVK-S-
--LTHD---R----------G----VDVILD-MVAGAYVPRELAALADGGRLVVIALLGG
AK-A--EIN-VAEILRRRLTITGSTLRPRPVE---FKAAIAAQLKA
>tr|A1VM57|A1VM57_POLNA/32-284 Alcohol dehydrogenase, zinc-binding domain protein OS=Polaromonas naphthalenivorans (strain CJ2) GN=Pnap_1421 PE=4 SV=1
RVAASGVNRPDVLQRTG--NYPVP--PG-ASDIPGLEVAGEIIAG-----D----A----
---QAMA-A----A-G-----LKIGDRVCALVAGGGYAGLCVAPVGQCLPVPE----GLS
DVQAASLPETFFTVWSNVFER-AHL--QKG-----E------------------------
--------------------------TLLVQGGSSGIGVTAIQIA-KAI-----------
---G-AT-VLVTAGSDEKCAAC-VA-L--GAD---HA--INYKT-G-E---FVEEVK-K-
--LTNG---Q----------G----VDVILD-MVGGSYVAREVQCLAEDGRLVIIAVQGG
VK-A--EFN-AGLVLRKRLTITGSTLRPRSLE---FKTAIAMALKE
>tr|A1W4L9|A1W4L9_ACISJ/36-288 Alcohol dehydrogenase, zinc-binding domain protein OS=Acidovorax sp. (strain JS42) GN=Ajs_0954 PE=4 SV=1
RVAASGVNRPDVLQRKG--NYAPP--AG-VSDLPGLEVAGVVESG-----D----A----
---AAMA-Q----A-G-----LRVGDRVCALVAGGGYAQWCVAPVAQCLPVPQ----GLS
DVEAASLPETFFTVWSNVFDR-GRL--QAG-----E------------------------
--------------------------VLLVQGGSSGIGVTAIQLA-RAR-----------
---G-AT-VIVTAGSDEKCAAC-LA-L--GAH---HA--INYKT-Q-D---FVAEAR-R-
--LTDG---R----------G----VDVVLD-MVAGSYVAREVECLAEDGRVVIIAVQGG
LD-A--QFN-AGLVLRRRLTITGSTLRPLPVA---FKGAIAQALRE
>tr|A1WLP7|A1WLP7_VEREI/56-308 Alcohol dehydrogenase, zinc-binding domain protein OS=Verminephrobacter eiseniae (strain EF01-2) GN=Veis_2816 PE=4 SV=1
RVRASGVNRPDVLQRLG--HYAPP--PG-SSDIPGLEVAGVVESG-----D----A----
---AALA-E----A-G-----IRVGDRVCALLAGGGYAQWCVAPVVQCLPVPE----GLS
DVQAASLPETFFTVWSNVFDR-GRL--QAG-----E------------------------
--------------------------SLLVQGGSSGIGVAAIQLA-RAF-----------
---G-AT-VIATAGSQEKCAAC-LA-L--GAQ---HA--IDYKT-Q-D---FVAEIK-R-
--ITAG---R----------G----VDVVLD-MVAGDYVAREVECLAEDGRLVIIAVQGG
VK-S--SLN-AGLVLRRRLTITGSTLRPRAVP---FKGAIARALRE
>tr|A2S462|A2S462_BURM9/32-291 Oxidoreductase, zinc-binding dehydrogenase family protein OS=Burkholderia mallei (strain NCTC 10229) GN=BMA10229_A0741 PE=4 SV=
KVAASGVNRPDVFQRKG--AYAPP--PG-ASDLPGLEVAGEIVGG-----D----L----
-ADSAAN-P----F-G-----LKLGDRVCALLAGGGYAQYVAAPLAQCLPVPK----GLT
DVDAASLPETFFTVWSNVFDR-AQL--GAGEGGAQE------------------------
--------------------------TFLVQGGSSGIGVTAIQIA-HAL-----------
---G-FR-VFATAGTDDKCRAC-EA-L--GAE---RA--INYKS-E-D---FVEVVK-S-
--LTHD---R----------G----VDVILD-MVAGAYVPRELAALADGGRLVVIALLGG
AK-A--EIN-VAEILRRRLTITGSTLRPRPVE---FKAAIAAQLKA
>tr|A2SFM3|A2SFM3_METPP/32-284 Putative oxidoreductase OS=Methylibium petroleiphilum (strain PM1) GN=Mpe_A1400 PE=4 SV=1
DVAAAGVNRPDVLQRAG--AYPPP--PG-ASDLPGLEVAGRIVGG-----D----A----
---GALA-A----A-G-----FRLGDRVCALTHGGGYAQRCVAPVGQCLPVPA----GWS
DIEAASLPETLFTVWINVFER-ARL--QPG-----E------------------------
--------------------------TLLVQGGASGIGVTAIQLA-KAF-----------
---G-CR-VFVTVGDDARAQAC-RA-I--GAD---EA--INYRT-R-D---FVAEVE-R-
--LTGG---R----------G----VDVILD-MVAGSYVARELRCLADDGRLSIIAVQGG
TK-A--EFD-AGALLRRRLTITGSTLRPRTTE---YKAAVGAALRA
>tr|A3D8Z2|A3D8Z2_SHEB5/39-288 Alcohol dehydrogenase, zinc-binding domain protein OS=Shewanella baltica (strain OS155 / ATCC BAA-1091) GN=Sbal_3731 PE=4 SV=1
RVHAAGVNGPDVKQRVG--AYPPP--PG-ASPIIGLEVAGDICAL-----G----D----
------G-V----S-Q-----WQIGDKVCALVPGGGYGEYVLTYAAHCLPIPT----GFS
YVQAAALPETFFTVWGNLFMR-AGL--KAG-----E------------------------
--------------------------TVLIHGGSGGIGSTAIQLA-SAL-----------
---G-SK-VIATTGQDEKRDYC-LS-L--GAT---EV--INYRT-H-N---FVEPVM-T-
--LTQD---K----------G----VNVVFD-IAGGDFINLDLQALALDGRMVSVAMQRG
PK-A--EVE-IFRLMAKRIMWTGSTLRPQSVE---AKATIAAELFE
>tr|A3M8D4|A3M8D4_ACIBT/38-286 Putative oxydoreductase protein zinc-containing OS=Acinetobacter baumannii (strain ATCC 17978 / NCDC KC 755) GN=A1S_2766 PE=4 S
EVKAAGINRPDVLQRMG--LYPMP--KG-VTQIPGLEVAGVVVAV-----G----E----
------Q-V----Q-Q-----FKVGDKVCALTNGGGYAEYCAVTATQVLPIPE----NLS
FTQAAAIPETFFTVWANLFDI-GRL--KKD-----E------------------------
--------------------------TALIHGGASGIGTTALAIC-HAL-----------
---G-IK-TFATVGSEDKVEAL-SD-L--TT-----A--INYKT-Q-D---FEQEIL-N-
--HTQE---Q----------G----VDVILD-IVGGSYFQKNLNLLKRDGRLVIIGFMGG
RI-AK-EFD-LQKLILKRATITGSTMRARNSQ---EKAQIAQSLHE
>tr|A3MI98|A3MI98_BURM7/32-291 Oxidoreductase, zinc-binding dehydrogenase family protein OS=Burkholderia mallei (strain NCTC 10247) GN=BMA10247_0409 PE=4 SV=1
KVAASGVNRPDVFQRKG--AYAPP--PG-ASDLPGLEVAGEIVGG-----D----L----
-ADSAAN-P----F-G-----LKLGDRVCALLAGGGYAQYVAAPLAQCLPVPK----GLT
DVDAASLPETFFTVWSNVFDR-AQL--GAGEGGAQE------------------------
--------------------------TFLVQGGSSGIGVTAIQIA-HAL-----------
---G-FR-VFATAGTDDKCRAC-EA-L--GAE---RA--INYKS-E-D---FVEVVK-S-
--LTHD---R----------G----VDVILD-MVAGAYVPRELAALADGGRLVVIALLGG
AK-A--EIN-VAEILRRRLTITGSTLRPRPVE---FKAAIAAQLKA
>tr|A3N7L4|A3N7L4_BURP6/32-291 Oxidoreductase, zinc-binding dehydrogenase family OS=Burkholderia pseudomallei (strain 668) GN=BURPS668_1286 PE=4 SV=1
KVAASGVNRPDVFQRKG--AYAPP--PG-ASDLPGLEVAGEIVGG-----D----L----
-ADSAAN-P----F-G-----LKLGDRVCALLAGGGYAQYVAAPLAQCLPVPK----GLT
DVDAASLPETFFTVWSNVFDR-AQL--GAGEGGAQE------------------------
--------------------------TFLVQGGSSGIGVTAIQIA-HAL-----------
---G-FR-VFATAGTDDKCRAC-EA-L--GAE---RA--INYKS-E-D---FVEVVK-S-
--LTHD---R----------G----VDVILD-MVAGAYVPRELAALADGGRLVVIALLGG
AK-A--EIN-VAEILRRRLTITGSTLRPRPVE---FKAAIAAQLKA
>tr|A3NTA3|A3NTA3_BURP0/53-312 Oxidoreductase, zinc-binding dehydrogenase family OS=Burkholderia pseudomallei (strain 1106a) GN=BURPS1106A_1295 PE=4 SV=1
KVAASGVNRPDVFQRKG--AYAPP--PG-ASDLPGLEVAGEIVGG-----D----L----
-ADSAAN-P----F-G-----LKLCDRVCALLAGGGYAQYVAAPLAQCLPVPK----GLT
DVDAASLPETFFTVWSNVFDR-AQL--GAGEGGAQE------------------------
--------------------------TFLVQGGSSGIGVTAIQIA-HAL-----------
---G-FR-VFATAGTDDKCRAC-EA-L--GAE---RA--INYKS-E-D---FVEVVK-S-
--LTHD---R----------G----VDVILD-MVAGAYVPRELAALADGGRLVVIALLGG
AK-A--EIN-VAEILRRRLTITGSTLRPRPVE---FKAAIAAQLKA
>tr|A3PMA7|A3PMA7_RHOS1/38-284 Alcohol dehydrogenase, zinc-binding domain protein OS=Rhodobacter sphaeroides (strain ATCC 17029 / ATH 2.4.9) GN=Rsph17029_2371
RVAYAGVNRPDALQRAG--AYAPP--PG-ASPLPGLEASGTVAAV-----G----P----
------G-V----T-R-----WRVGEEVCALLPGGGYADYAVTPADHALPVPA----GLT
LREAACLPETCFTVWSNVALR-GGL--RAG-----E------------------------
--------------------------RFLVHGGSSGIGTTAIQLA-AAL-----------
---G-AR-VFATAGSEEKCAAC-RA-L--GAE---RA--INYRE-E-D---FVAVLK-A-
--E------G----------G----ADLILD-MVGGSYLPRNVRALATEGRLVQIAFLEG
TK-V--ELN-FAEVMMRRLTITGSTLRPQSDL---AKARYARDIET
>tr|A3Q7K5|A3Q7K5_MYCSJ/29-281 Alcohol dehydrogenase, zinc-binding domain protein OS=Mycobacterium sp. (strain JLS) GN=Mjls_5369 PE=4 SV=1
DVVAAGINRADLLQAAG--KYPPP--KG-ASDIMGLEVSGVISDV-----A----D----
------D-V----S-G-----WAVGQPVCALLAGGGYAENVTVPAGQVMPVPE----SVD
LAHAAALPEVACTVWSNVVMT-AAL--AAG-----E------------------------
--------------------------VLLIHGGASGIGTHAIQVA-NAL-----------
---G-CR-VAVTAGSANKLDLC-RE-L--GAE---VA--INYRD-E-D---FVERLR-A-
--ETDG---A----------G----ADVILD-IMGAAYLDRNVDALATGGRLAIIGMQGG
VK-A--ELN-IGKLLAKRASVTATALRSRPVSGPGSKSDIVAEVVA
>tr|A3QI42|A3QI42_SHELP/39-287 Alcohol dehydrogenase, zinc-binding domain protein OS=Shewanella loihica (strain ATCC BAA-1088 / PV-4) GN=Shew_3274 PE=4 SV=1
KVEYAGVNGPDIAQRRG--LYPPP--PG-ASEILGLEVSGTVVAV-----G----D----
------A-V----T-G-----WQLGDRVCALVPGGGYGEYVTTWGVHCLPIPT----GVT
MAQAAALPETFFTVWGHMFMR-GGL--KAG-----E------------------------
--------------------------TVLIHGGSGGIGSAAVTLA-KQF-----------
---A-VK-VLVTCGCQEKIDYC-LA-L--GAD---HG--FNYHD-E-D---LLAQIK---
--AVAP---Q----------G----VDLVLD-MASGDLIDLNLKALAIEGRLVTIALQRG
RR-A--EVD-VALLMAKRICWTGATLRPQSVA---AKQAIADGLRE
>tr|A4F681|A4F681_SACEN/32-281 Probable NADPH:quinone reductase OS=Saccharopolyspora erythraea (strain NRRL 23338) GN=SACE_0203 PE=4 SV=1
KVAAAGVNRADLLQRRG--FYPPP--KG-ASEILGLECSGTIAEL-----G----E----
------G-V----T-G-----WTVGDQVCALLSGGGYAEQVAVPAAQVLPVPS----GVD
LVEAAGLPEVTCTVWSNVVME-AGL--RGG-----Q------------------------
--------------------------FLLVHGGSGGIGTCAIQVA-TAL-----------
---G-AR-VAATAGSPETLQLC-RE-L--GAD---PA--ISYRD-E-D---FVEVVK-G-
--L------G----------G----ADVILD-NMGASYLDRNISALAPDGHLAVIGMQGG
RK-A--ELD-MGKMLAKRARMSLLALRSRPVEGANGKAAIVTDVRE
>tr|A4G227|A4G227_HERAR/32-281 Zinc-binding dehydrogenase superfamily (Quinone oxidoreductase, NADPH dependent) OS=Herminiimonas arsenicoxydans GN=HEAR0340 PE
KVHAAGINRPDVWQRLG--SYAVP--KG-ASDIPGLEIAGEVVGG-----D----L----
------A-D----S-G-----FKIGDMVCALAQGGGYAEYCTAPVEQCLPIPK----GLD
VVEAASLPETFFTVWSNVFDR-VGL--TGN-----E------------------------
--------------------------TLLVQGGTSGIGVTAIQIA-TAL-----------
---G-HR-VFATAGSDEKCRAC-EV-L--GAE---RG--INYKT-E-D---FVEVVK-A-
--ATNG---K----------G----VDVILD-IIGGDYVAREINCLADDGRLVFIALAGG
NK-A--TLS-LGQVMMRRLTITGSTLRARPVA---FKAAIADQLRT
>tr|A4JGD3|A4JGD3_BURVG/32-291 Alcohol dehydrogenase, zinc-binding domain protein OS=Burkholderia vietnamiensis (strain G4 / LMG 22486) GN=Bcep1808_2337 PE=4
KVAASGVNRPDVFQRKG--AYAPP--PG-ASDLPGLEVAGEIVGG-----D----L----
-SDPALN-P----F-G-----LKLGDRVCALLAGGGYAEYAVAPLPQCLPVPG----GLT
DIEAASLPETFFTVWSNVFDR-ALL--GAGEGGEQE------------------------
--------------------------TLLVQGGSSGIGVTAIQIA-HAL-----------
---G-FR-VFATAGTADKCRAC-EA-L--GAE---RA--INYKT-E-D---FVEVVK-S-
--LTHD---R----------G----VDVILD-MVGAAYLPRELSALADGGRIVLIALLGG
AK-A--EIN-LGEILRRRLTVTGSTLRPRPVE---FKARIAAQLKA
>tr|A4QAJ9|A4QAJ9_CORGB/32-274 Putative uncharacterized protein OS=Corynebacterium glutamicum (strain R) GN=cgR_0282 PE=4 SV=1
EVKAAGVNRADLLQTQG--NYPVP--AG-ASEILGLECAGVIVDA-----G----D----
-------------T-G-----QTVGQEVACLLTGGGYAEYVAVPEGQLMPIPE----GYS
FVEAASIVEVACTVWSNIGML-AGL--QKE-----D------------------------
--------------------------TFLIHGGAGGIGTFAIQMG-KAL-----------
---G-VT-VAVTAGSTEKLKTC-KN-L--GAD---IL--INYKE-E-D---FAEVLK-N-
--------------------K----ADVILD-IIGAKYLSQNVKAMAKDAHMVVIGMQGG
VK-G--ELN-LGHLLAKRGTISATALRGRDEA---DKARIVSSTVE
>tr|A4SXQ6|A4SXQ6_POLSQ/35-288 Alcohol dehydrogenase, zinc-binding domain protein OS=Polynucleobacter sp. (strain QLW-P1DMWA-1) GN=Pnuc_1054 PE=4 SV=1
KVLAAGINRPDVLQRKG--HYPVP--AG-ASDIPGLEVAGEIIGG-----D----L----
--SHADN-A----F-G-----LKLGDKVCALVQGGGYADLCTAPIAQCLPYPT----GFS
DQEAAALPETFYTVWSNVFMR-GEL--SEG-----E------------------------
--------------------------TLLVQGGSSGIGVTAILIA-KAL-----------
---G-HK-VFVTAGTDEKCAAC-VA-L--GAD---LA--INYKT-Q-D---FVEEIK-K-
--ATDG---K----------G----VNVILD-MVTGAYVQREIDCLADDGRIVIIAIQGG
SK-A--EVS-TNQILRRRLTITGSTLRPRPVS---FKKQITKQLYD
>tr|A4T6B9|A4T6B9_MYCGI/25-278 Alcohol dehydrogenase, zinc-binding domain protein OS=Mycobacterium gilvum (strain PYR-GCK) GN=Mflv_1189 PE=4 SV=1
RVHAAGVNRADLLQAAG--KYPPP--PG-ASEIIGLEASGTIAAV-----G----D----
------G-V----T-E-----WSEGQRVCALLAGGGYAEYVAVPAGQVLPVPD----GVP
LDHAAGLPEVACTVWSNLVMT-ARL--RAP-----E------------------------
--------------------------LLLIHGGASGIGTHAIQVA-RAL-----------
---N-CR-VAVTAGSRNKLDLC-AE-L--GAE---IT--IDYHH-E-D---FVEVLRGA-
--DSDH---P----------G----ADVILD-IMGASYLDRNIDALATGGRLVIIGMQGG
TK-A--EIN-LGKLLAKRGSVMATALRSRPVTGRGSKSVIVSEVIE
>tr|A4VJF4|A4VJF4_PSEU5/28-271 Probable oxidoreductase OS=Pseudomonas stutzeri (strain A1501) GN=PST_1413 PE=4 SV=1
RVAAAGLNRADLLQRAG--HYPPP--AG-VTDILGLECAGVVSEV-----N----G----
------R------S-R-----WKVGDRVCTLLAGGGMAEEVVVDARHALPVPD----GLS
LHEAAVIPEVYATAWLNLYRL-GAL--LAG-----D------------------------
--------------------------KVLLHAGASGVGSAAIQLC-KAF-----------
---G-NP-CWVSVGSAERLAYC-ES-L--GAQ---GG--VLRGE-S------LEALR-D-
--F------A----------P----FDMILD-PVGAKYAALNLQLLGMDGRWVMIGLMGG
RK-A--ELD-LAGLLAKRIQLIGSTLRSRDAD---YKADLLAEMEE
>tr|A4WVA9|A4WVA9_RHOS5/43-289 Alcohol dehydrogenase, zinc-binding domain protein OS=Rhodobacter sphaeroides (strain ATCC 17025 / ATH 2.4.3) GN=Rsph17025_2435
RIAYAGVNRPDALQRAG--AYAPP--PG-ASPLPGLEAAGTVAAV-----G----P----
------G-V----A-R-----WKVGDEVCALLPGGGYAEYAVTPAGHALPVPE----GLG
LREAACLPETCFTVWSNVVLR-GGL--RAG-----E------------------------
--------------------------RFLVHGGSSGIGTTAIQMA-TAL-----------
---G-AR-VFATAGSEEKCAAC-RD-L--GAE---RA--INYRE-E-D---FVAVLK-T-
--E------G----------G----ADLILD-MVGGSYLPRNVKALATEGRLVQIAFLEG
TR-I--ELN-FAEVMMRRLTITGSTLRPQSDL---AKDRYARDLET
>tr|A4XD91|A4XD91_SALTO/32-280 Alcohol dehydrogenase, zinc-binding domain protein OS=Salinispora tropica (strain ATCC BAA-916 / DSM 44818 / CNB-440) GN=Strop_
DVRASAVNRADVLQRKG--YYPPP--PG-ASPYPGLECSGVISAI-----A----D----
------D-V----P-G-----WAVGQPVCALLAGGGYAERVAVPAGQLLPVPG----GVD
LVDAAALPEVACTVWSNVVRK-ARL--AAG-----E------------------------
--------------------------TLLVHGGGSGIGTFAIQLG-SAL-----------
---G-AT-VLVTA-RLAKHDRL-RA-L--GAA---HP--IDYRE-Q-D---FAEEVR-Q-
--VTGG---R----------G----ADVILD-IMGAAYLGRNVAALATDGRLMLIGLLGG
RK-A--ELD-LGALLAKRATVAATTLRSLPPS---QKAEIVEGVRE
>tr|A4XRX1|A4XRX1_PSEMY/28-271 Alcohol dehydrogenase, zinc-binding domain protein OS=Pseudomonas mendocina (strain ymp) GN=Pmen_1322 PE=4 SV=1
KVAAAGLNRADLLQRAG--LYPPP--PG-ASQALGLECSGVVIEV-----G----A----
------G------S-A-----WQVGDRVCCLLAGGGMAEEVVLDARHALPIPE----GLS
LVEAAVVPEVYATAWLNLFQL-GAL--RPG-----E------------------------
--------------------------KVLLHAGASGVGSAAIQLC-KAF-----------
---G-SP-CWVSVGSAERLAYC-EA-L--GAQ---GG--ALRGE-D------LQSLR-D-
--F------A----------P----YDVILD-PVGGQYAALNLELLARDGRWINIGLMGG
RE-A--TLD-LAQVLGKRIQLIGSTLRNRDEQ---FKADLLRDLQQ
>tr|A4YAI1|A4YAI1_SHEPC/39-288 Alcohol dehydrogenase, zinc-binding domain protein OS=Shewanella putrefaciens (strain CN-32 / ATCC BAA-453) GN=Sputcn32_3252 PE
RVHAAGVNGPDIKQRVG--IYPPP--PG-ASPIIGLEVAGEICAL-----G----D----
------G-V----N-R-----WQIGDKVCALVPGGGYGEYALTYAAHCLPIPT----DFS
YVQAAALPETLFTVWGNLFMR-AGL--KAG-----E------------------------
--------------------------TVLIHGGSGGIGSTAIQLA-SAL-----------
---G-SK-VIATTGKDEKRDYC-LG-L--GAH---EV--INYQS-Q-N---FVEAVM-A-
--FTQD---K----------G----VNVVFD-IAGGDFINLNLQALAMDGRMVSVAMQRG
PK-A--EVE-LFRLMAKRIVWTGSTLRPQSVE---SKAAIANELQT
>tr|A5CR55|A5CR55_CLAM3/32-281 Putative Zn-dependant oxidoreductase OS=Clavibacter michiganensis subsp. michiganensis (strain NCPPB 382) GN=CMM_1513 PE=4 SV=1
RVAAAGVNRADLSQRQG--AYPPP--AG-APTHLGLEVSGTVAAV-----G----A----
------G-A----T-R-----WGVGDRVCALLAGGGYAELVAVDERHVLPVPD----GLD
LVEAAGLPEVVATVWSNVVLD-AGL--APG-----E------------------------
--------------------------TLLVHGGSSGIGTMAIQLA-ARL-----------
---G-AR-VAVTAGSPAKLEAC-RA-L--GAD---IL--IDYRQ-Q-D---FVQALL-E-
--ATDG---H----------G----ADVVLD-AIGGDYIDRDIRALARDGRIMVIGAQSG
AP-T--SIA-LGQLMARRGRIWGTTLRARDAD---DKARIVAAIRA
>tr|A5GDF3|A5GDF3_GEOUR/32-283 Alcohol dehydrogenase, zinc-binding domain protein OS=Geobacter uraniireducens (strain Rf4) GN=Gura_0180 PE=4 SV=1
KVMATSVNRPDLVQREG--KYPPP--PG-DSEILGLEVAGVIEQL-----G----S----
------N-V----S-G-----WRVGDRVLSLVGGGGYAEYAVAYADHLMPIPD----TMS
FEEAACVCESYITAFLNIFIL-GEF--KDG-----Q------------------------
--------------------------TAILHGGGGGVNTAGIQLC-RAL-----------
---A-PNSKLIVTASPEKMERV-KE-V--GAD---LV--VNFRETP-D---FSEIVK-E-
--YTNK---K----------G----VDLILD-HIGAKYLAPNMNSLAYKGKLVVIGVTSG
IK-A--ELN-LALMMVKRQQIIGSVLRSRPVS---EKGEIVAEFTK
>tr|A5U9A6|A5U9A6_MYCTA/32-284 Putative oxidoreductase OS=Mycobacterium tuberculosis (strain ATCC 25177 / H37Ra) GN=MRA_3817 PE=4 SV=1
KVAASGVNRADVLQAAG--KYPPP--PG-VSDIIGLEVSGIVAAV-----G----P----
------G-V----T-E-----WSAGQEVCALLAGGGYAEYVAVPADQVLPIPP----SVN
LVDSAALPEVACTVWSNLVMT-AHL--RPG-----Q------------------------
--------------------------LVLIHGGASGIGSHAIQVV-RAL-----------
---A-AR-VAITAGSPEKLELC-RD-L--GAQ---IT--INYRD-E-D---FVARLK-Q-
--ETDG---S----------G----ADIILD-IMGASYLDRNIDALATDGQLIVIGMQGG
VK-A--ELN-LGKLLTKRARVIGTTLRARPVSGPHGKAAIAQAVAA
>tr|A5V2I4|A5V2I4_SPHWW/39-288 Quinone oxidoreductase putative, PIG3 OS=Sphingomonas wittichii (strain RW1 / DSM 6014 / JCM 10273) GN=Swit_0128 PE=4 SV=1
RVAAAGVNRPDVAQRNG--AYPPP--PG-APSILGLEVAGEVVAL-----G----E----
------G-A----L-P-----ELLGQPVCALVAGGGYADYVAAEAGLCLSVPN----TLS
MVEAAAIPETLFTVWSNVYER-AYA--ADG-----D------------------------
--------------------------RLLVHGGTSGIGTMAILLG-RIF-----------
---Q-VE-TIVTAGSDEKCAAA-IK-L--GAA---HA--INYRS-Q-D---YVAEVA-R-
--ITGG---K----------G----VDIVLD-MVGGAYVPRNLDCLAEDGRHVSIAVLGG
AK-A--EIP-IWKIMQKRLTLTGSTLRPRSVA---FKTAVADEIAS
>tr|A5W7L3|A5W7L3_PSEP1/28-271 Quinone oxidoreductase putative, PIG3 OS=Pseudomonas putida (strain F1 / ATCC 700007) GN=Pput_3999 PE=4 SV=1
RVAAAGLNRADLLQMKG--LYPPP--PG-ASPYMGLECSGVVEEV-----G----A----
------G------A-A-----WRVGDRVCALLASGAMAEEVVVDARHVLPVPE----GLG
LHEAAALPEVYATAWLNIFQL-GAV--KAG-----E------------------------
--------------------------KVLVHAGASGVGSAAIQLC-KAF-----------
---G-SP-VWVSVGSQDRLAYC-QA-L--GAA---GG--VVRNE-N------LDALE-G-
--F------G----------P----FDVILD-PVGAGYGELNLKLLARDGRWVIIGLMGG
RK-F--ELD-LAQVLGKRLEITGSTLRNRDDG---FKAELLRELQQ
>tr|A6SUY0|A6SUY0_JANMA/32-281 NADPH2:quinone reductase OS=Janthinobacterium sp. (strain Marseille) (Minibacterium massiliensis) GN=qor1 PE=4 SV=1
KVHAAGINRPDVLQRTG--NYPVP--KG-ASDLPGLEVAGEIVGG-----D----L----
------T-G----S-G-----FKIGDMICALAQGGGYAEYCTAPVEQCLPIPK----GLD
AVEAASLPETFFTVWSNVFDR-VGL--TGD-----E------------------------
--------------------------TLLVQGGTSGIGVTAIQIA-TAL-----------
---G-HR-VFATAGSDDKARAC-EV-M--GAE---RG--INYKT-E-D---FVEIVK-A-
--ATGG---K----------G----VDVILD-MVGGDYVPREIRCLADDGRLVFIALLGG
NK-A--EVS-LGQILLRRLTITGSTLRPRPVA---FKAAIAKQLRE
>tr|A6T7S1|A6T7S1_KLEP7/32-280 Putative zinc-containing alcohol dehydrogenase superfamily OS=Klebsiella pneumoniae subsp. pneumoniae (strain ATCC 700721 / MGH
EVKAAGVNRPDILQRQG--LYPMP--EG-VTPVPGLEVAGVVVKV-----G----A----
------Q-V----T-A-----FTPGDRVCALTNGGGYAEYCAVPAGQTLPIPA----GLS
FSEAAAIPETFFTVWANVFQL-GKL--QPG-----E------------------------
--------------------------SILVHGGASGIGTTAVLLC-HAL-----------
---G-MT-VYATVGQDEKIAAL-RP-Y--AT-----A--INYKT-D-D---FAEKIG-Q-
--LTND---E----------G----VDVILD-IVGGPYFNRNLGLLKKDGRLVIIGFMGG
RI-AH-EVD-IQTLMLKRATVTGSTMRGRTAA---EKQQIAEALRR
>tr|A6U6Z4|A6U6Z4_SINMW/38-288 Quinone oxidoreductase putative PIG3 OS=Sinorhizobium medicae (strain WSM419) GN=Smed_0568 PE=4 SV=1
RVEAFGINRPDVLQRKG--DYPLP--AG-ASPILGLEVAGEVVAL-----G----H----
------G-A----S-G-----FSIGDRVCALANGGAYAEYCAVPATQALLWPK----GYD
AVKAAALPETFFTVWANVFDM-AGL--KSG-----E------------------------
--------------------------TFLVHGGSSGIGTTAIQLA-KAL-----------
---G-AE-VFATAGSAAKCKAC-EA-L--GAK---RA--INYRE-E-D---FRAVVL-E-
--ETGG---R----------G----ADVILD-MVGGPYFERNIGSLAKDGRLSIIAFLGG
AR-VE-GGN-IAPILMKRLRIMGSLLRPRTAA---EKQAIRDGLAA
>tr|A6V2G5|A6V2G5_PSEA7/28-271 Probable oxidoreductase OS=Pseudomonas aeruginosa (strain PA7) GN=PSPA7_1869 PE=4 SV=1
RVAAAGLNRADLLQKAG--LYPPP--PG-ASPALGLECSGVVSEV-----G----A----
------G------S-T-----WQVGDRVCALLAGGGMAEEVVVDARHVLPVPA----GLS
LAEAAGIPEVYATAWLNLFQL-AAL--QPG-----E------------------------
--------------------------KVLLHAGASGVGSAGIQLC-KAF-----------
---G-NP-CWVSVGSAERLAYC-ES-L--GAA---GG--VLRKQ-S------LESLR-D-
--F------A----------P----FDVILD-PVGARYAALNLELLRRDGRWVIIGLMGG
RE-A--QLD-LAQLLGKRIQLTGSTLRTRDAD---FKAQLIAELGL
>tr|A6W4Q9|A6W4Q9_KINRD/32-279 Quinone oxidoreductase putative PIG3 OS=Kineococcus radiotolerans (strain ATCC BAA-149 / DSM 14245 / SRS30216) GN=Krad_0308 PE=
RVAAAGVNRADVAQRLG--KYPSP--PG-APQNPGLEVSGWVESA-----G----P----
------G-V----A-R------AVGEEVCALLGGGGYAERVVVPAGQLLPVPQ----GVG
LVEAAALPEVACTVWSNVFTL-AGL--RPG-----E------------------------
--------------------------LLLVHGGSSGIGTMAIQLA-RQI-----------
---G-AR-VAVTAGSADKLERC-AE-L--GAQ---VL--VNYRD-D-D---FVERVR---
--AFEP---A----------G----ADVVLD-LVGAPYLARNLDVLATGGRLVVIATQGG
TH-A--ELD-LGLLMRKRISLHATGLRYRPAE---EKAGIVASVRD
>tr|A6WJ03|A6WJ03_SHEB8/39-288 Quinone oxidoreductase putative PIG3 OS=Shewanella baltica (strain OS185) GN=Shew185_0631 PE=4 SV=1
RVHAAGVNGPDVKQRVG--AYPPP--PG-ASPIIGLEVAGDICAL-----G----D----
------G-V----S-Q-----WQIGDKVCALVPGGGYGEYALTYAAHCLPIPT----GFS
YVQAAALPETFFTVWGNLFMR-AGL--KAG-----E------------------------
--------------------------TVLIHGGSGGIGSTAIQLA-SAL-----------
---G-SK-VIATTGQDEKRDYC-LS-L--GAA---EV--INYRT-H-N---FVEPVM-A-
--LTQD---K----------G----VNVVFD-IAGGDFINLDLQALAMDGRMVSVAMQRG
PK-A--EVE-IFRLMAKRIMWTGSTLRPQSVE---AKAAIAAELFE
>tr|A7IFS4|A7IFS4_XANP2/41-290 Quinone oxidoreductase putative PIG3 OS=Xanthobacter autotrophicus (strain ATCC BAA-1158 / Py2) GN=Xaut_1621 PE=4 SV=1
EVVAAGVNRPDCLQRAG--NYPPP--PG-ATEIPGLEIAGRVVAL-----G----E----
------G-V----D-S-----LKIGDEVCALVISGGYAEYCVAEAPLCLPIPK----PLS
LLEAAGLPENYYTVYDNVFTR-GRL--KAG-----E------------------------
--------------------------TILIHGGSSGIGSTAIQLA-HHA-----------
---G-AR-VIATAGSPEKCDFC-LK-L--GAD---AA--IDYRA-K-D---FVAEVK-A-
--LTDG---R----------G----VDEILD-MVGGPYVARNLQALAVEGRLVQIAFLQP
SE-V--TID-LMPVMLKRLTFTGSTLRARSVA---LKSAIAEALKR
>tr|A8AFW2|A8AFW2_CITK8/32-280 Putative uncharacterized protein OS=Citrobacter koseri (strain ATCC BAA-895 / CDC 4225-83 / SGSC4696) GN=CKO_01235 PE=4 SV=1
SVKAAGVNRPDIMQREG--KYPMP--EG-VTPVPGLEVAGIVHSI-----G----K----
------N-V----A-H-----FSVGDRVCALTNGGGYAEFCAVPAGQVLPAPQ----NLS
FTEAAALPETFFTVWANLFSL-GKV--KKE-----D------------------------
--------------------------VVLIHGGASGIGTTALALC-NAM-----------
---N-IK-AFSTVGSDDKIPFL-QQ-Y--G-----EI--INYRT-H-D---FEEEIL-S-
--RTDG---K----------G----VDVILD-IVGAAYFNKNLRLLKKDGRLVLIGFMGG
RM-VK-EFD-IQELILKRAVVTGSTMRSRDAA---EKEEIAQQLIQ
>tr|A8G0K4|A8G0K4_SHESH/41-290 Alcohol dehydrogenase, zinc-binding domain protein OS=Shewanella sediminis (strain HAW-EB3) GN=Ssed_4023 PE=4 SV=1
KVHSAGVNGPDVAQRRG--LYPPP--KE-ASPILGLEVAGEISKV-----A----K----
------G-V----D-Q-----WEPGDMVCALVPGGGYGEYAVAYARHCLPVPC----GWS
FQQAAAIPETFFTVWGNLFMR-AGL--KAG-----E------------------------
--------------------------TVLINGASGGIGSAAIVLA-KAF-----------
---G-AR-VIVTSGSDEKCVYC-RN-L--GAD---LA--INYQD-K-D---FVGSVM-E-
--YTRD---K----------G----VEVVFD-VAGGDFINLNLKVLAMDGRMVSVAMQRG
AK-A--QVD-IFRIMAKRITWTGSTLRPQSVT---AKAGIADELMA
>tr|A8GGB7|A8GGB7_SERP5/42-291 Quinone oxidoreductase putative PIG3 OS=Serratia proteamaculans (strain 568) GN=Spro_3056 PE=4 SV=1
KVAAAGVNRPDVMQRRG--QYAPP--AG-ASDIPGLEIAGTVVAI-----G----I----
------G-V----Q-N-----YAIGDAVCALIAGGGYAEYCKVHESNALPVPE----GFS
LIEAAAIPETFFTVWVNVFQR-GHL--KAG-----E------------------------
--------------------------TVLIHGGTSGIGTVATLLA-KAF-----------
---C-AR-VITTVGSEEKRQAS-LA-L--GAD---VA--INYRN-E-D---FVEQTQ-R-
--ATNG---K----------G----ADVIVD-LIAGDYVAKNYQAAAMDGRIVQIGTQNG
VV-K--ELN-LMPLLIKRLTHTGSTLRARSVE---DKAQIAADLRQ
>tr|A8LDY7|A8LDY7_FRASN/19-270 Quinone oxidoreductase putative PIG3 OS=Frankia sp. (strain EAN1pec) GN=Franean1_0286 PE=4 SV=1
DIVATAVNRADLLQRQG--FYPPP--RG-ATEIIGMECSGRVAAL-----G----P----
------G-V----D-G-----FALGDEVCALLVGGGYATQVNVPAAQLLPVPS----GVD
LIHAAGLPEVACTVHSTVFER-AAL--ADG-----E------------------------
--------------------------VFLVHGGASGIGTFAIQAV-RAL-----------
-RPS-AV-VATTAGSAEKLVRC-RE-L--GAH---IT--VAYRD-E-D---FVARVR-A-
--ETGG---H----------G----ADVILD-NMGASYLERNVDLLATEGRLVVIGLQGG
TK-G--TLN-LGALLPKRASVHALSLRARPDA---QKARIVAGVRE
>tr|A8LLI7|A8LLI7_DINSH/38-284 Quinone oxidoreductase putative PIG3 OS=Dinoroseobacter shibae (strain DFL 12) GN=Dshi_0248 PE=4 SV=1
KVAYAGVNRPDALQRAG--SYAPP--PT-ASDLPGLEVAGEVVAT-----G----P----
------D-V----A-R-----WAVGDQVCALTPGGGYAEYVVCPAAHALPVPD----GMP
LDQAAALCENHYTVWSNVVTR-GGL--TGG-----E------------------------
--------------------------RFLVHGGSSGIGTVAIQLA-HAL-----------
---G-AR-VFATAGSAAKCAAC-MD-L--GAE---RA--INYRE-E-D---FVPVLQ-D-
--E------G----------G----ANLILD-MVGGDYIPRNLKSLAEDGRLVQIAFLQG
PK-V--AVN-FAPLMMRRLTITGSTLRPQSDL---AKARIAAELER
>tr|A8LWC2|A8LWC2_SALAI/32-280 Quinone oxidoreductase putative PIG3 OS=Salinispora arenicola (strain CNS-205) GN=Sare_4983 PE=4 SV=1
DVRASGVNRGDILQRQG--HYPPP--PG-ASPYPGLECSGTISAI-----A----D----
------D-V----R-G-----WTVGQQVCALLAGGGYAERVAVPAGQLLPVPD----GVD
LVDSAALPEVACTVWSNVVRL-ARL--TAG-----E------------------------
--------------------------TLLVHGGGSGIGTFAIQLG-SAL-----------
---G-AT-VAATA-RLPKHDRL-RK-L--GAA---HT--IDYRE-Q-D---FVEEVR-Q-
--VTDS---R----------G----ADVILD-IIGAAYLERNLAALATGGRLMVIGMQGG
RK-A--ELD-LAGLLVKRAAVAATALRPLPLA---EKAEIVRGVRE
>tr|A9AJP1|A9AJP1_BURM1/32-291 NAD(P)H quinone oxidoreductase, PIG3 family (NADPH2:quinone reductase) OS=Burkholderia multivorans (strain ATCC 17616 / 249) GN
KVAASGVNRPDVFQRKG--AYAPP--PG-ASDLPGLEIAGEIVGG-----D----L----
-SDAALN-P----F-G-----LKLGDRVCALLAGGGYAEYATVPLLQCLPVPR----GLT
DIEAASLPETFFTVWSNVFDR-AQL--GAGEGGEQE------------------------
--------------------------TLLVQGGSSGIGVTAIQIA-HAL-----------
---G-FR-VFATAGTAEKCRAC-EA-L--GAE---RA--IDYKT-E-D---FVEVVK-S-
--LTND---R----------G----VDVILD-MVAGSYVPRELSALADGGRLVIIALLGG
AK-A--EVN-LGEILRRRLTITGSTLRPRPVE---FKAQIAAQLKA
>tr|A9BNB7|A9BNB7_DELAS/37-289 NAD(P)H quinone oxidoreductase, PIG3 family OS=Delftia acidovorans (strain DSM 14801 / SPH-1) GN=Daci_5183 PE=4 SV=1
QVSASGVNRPDVLQRKG--HYAPP--PG-ASDLPGLEVAGVIVSG-----D----D----
---EAMR-L----A-G-----LRVGDRVCALLAGGGYAEYCVAPVAQCLPIPA----GLS
EVEASALPETFFTVWSNVFDR-GAL--QAG-----E------------------------
--------------------------TLLVQGGSSGIGVTAIQLA-KAR-----------
---G-AT-VIVTAGSDAKCADC-LK-L--GAD---HA--INYRT-Q-D---FAAEVQ-R-
--ITEG---R----------G----VDVILD-MVAGGYVAREVQSLAEDGRLVIIAVQGG
IK-A--EFD-AGLVLRRRLLVTGSTLRPRPVA---FKAAIAQALRR
>tr|A9H7Y9|A9H7Y9_GLUDA/32-282 Quinone oxidoreductase OS=Gluconacetobacter diazotrophicus (strain ATCC 49037 / DSM 5601 / PAl5) GN=GDI0523 PE=4 SV=1
RVMAAGVNRPDIMQRQG--LYPPP--PG-ASPILGLEIAGEVVAG-----R----P----
------D-G----S-W-----PATGTRVCALTNGGGYAEYCAVPAGQCLPWPE----GYD
AIRAAALPETFFTAWSNLAMT-AHL--AAG-----E------------------------
--------------------------SVLIHGGSGGIGTAAIQTA-RAL-----------
---R-AI-PYVTVGSAEKAALC-VR-L--GAE---AA--IDYRS-E-N---FVARIG-T-
--LTGG---R----------G----VDVVLD-VIGGPYLDRNLRCLAPDGRLVIIALQGG
AK-AQ-DVG-VARIMTRRLTVTGTTLRPRDTA---YKAQVADGLRR
>tr|A9L0A7|A9L0A7_SHEB9/39-288 NAD(P)H quinone oxidoreductase, PIG3 family OS=Shewanella baltica (strain OS195) GN=Sbal195_0658 PE=4 SV=1
RVHAAGVNGPDVKQRVG--AYPPP--PG-ASPIIGLEVAGDICAL-----G----E----
------G-V----S-Q-----WQIGDKVCALVPGGGYGEYALTYAAHCLPIPT----GFS
YVQAAALPETFFTVWGNLFMR-AGL--KAG-----E------------------------
--------------------------TVLIHGGSGGIGSTAIQLA-SAL-----------
---G-SK-VIATTGQDEKRDYC-LS-L--GAA---EV--INYRT-H-N---FVEPVM-A-
--LTED---K----------G----VNVVFD-IAGGDFINLDLQALAMDGRMVSVAMQRG
PK-A--EVE-IFRLMAKRIMWTGSTLRPQSVE---AKAAIAAELFE
>tr|A9MEE0|A9MEE0_BRUC2/36-285 NAD(P)H quinone oxidoreductase, PIG3 family OS=Brucella canis (strain ATCC 23365 / NCTC 10854) GN=BCAN_B0394 PE=4 SV=1
RVHAAGVNRPDAMQRAG--QYPPP--PG-VTDVLGLELSGVVLEI-----A----E----
------D-V----T-R-----FGPGDRIMALVAGGAYSEEAIVQADVCIPVPA----GLS
MVEAAGIPETYFTVWSNLFQH-AGL--QPG-----E------------------------
--------------------------TVLLHGGTSGIGVTATLLA-KAI-----------
---G-AR-MITTCGSDDKCRAS-EA-L--GAI---AS--INYRT-T-D---FVEAGR-A-
--LTEG---R----------G----PEVVID-MVGGSYMQRNLQLVAEDGRIAQIAFQQG
SE-A--QMD-MGPLLFKRLTLTGSTLRARPLV---MKAALARSVEA
>tr|A9W2Y9|A9W2Y9_METEP/40-290 NAD(P)H quinone oxidoreductase, PIG3 family OS=Methylobacterium extorquens (strain PA1) GN=Mext_1546 PE=4 SV=1
EVVAAGVNRPDIMQRQG--SYPPP--KG-ATEIPGLEVAGRIAAL-----G----E----
------G-M----T-G-----FSEGDEVCALVISGGYAEFAVAEAGQVLKKPG----PLS
LVEAAGLPETTFTVYSTVIQR-GRL--QKG-----E------------------------
--------------------------TFLVHGGSSGIGTTAIQIA-KQH-----------
---G-AR-VLTTAGSDEKCRFC-EE-L--GAD---AA--INYRE-A-D---FAEEVK-R-
--LTDG---K----------G----VDVILD-MVGAAYLQKNIASLAVEGRLVQIAFMKG
FK-AE-NLT-LTPIMLKRLTITGATLRAQAKE---AKAAIAEGLKR
>tr|A9WLL0|A9WLL0_RENSM/48-291 Putative quinone oxidoreductase OS=Renibacterium salmoninarum (strain ATCC 33209 / DSM 20767 / IFO 15589) GN=RSal33209_0621 PE=
DVVAVGLNRADVQQCRG--FYPPP--DG-ASEYLGLEVSGRIAQS-----G----H----
------G--------------FTRGQEVVGLLAGGGYAEQIAVPAGQVIPVPD----GVE
LVDAAGLPEVAATVYSNVVMA-AGL--SAG-----E------------------------
--------------------------TLLVHGGAGGIGAMAIQLG-KAW-----------
---G-AR-VIATAGSAEKCATV-LA-L--GAD---EA--INYRE-Q-D---FVEVAH-Q-
--Y------R----------G----ANVILD-VMGGSYLSRNMDALALNGRLVIIGLQDG
AT-A--ELN-LGALMGKRASVIGTTLRARPVA---EKSAIMSRVQA
>tr|A9WY83|A9WY83_BRUSI/36-285 Alcohol dehydrogenase, zinc-binding OS=Brucella suis (strain ATCC 23445 / NCTC 10510) GN=BSUIS_B0395 PE=4 SV=1
RVHAAGVNRPDAMQRAG--QYPPP--PG-VTDVLGLELSGVVLEI-----A----E----
------D-V----T-R-----FGPGDRIMALVAGGAYSEEAIVQADVCIPVPA----GLS
MVEAAGIPETYFTVWSNLFQH-AGL--QPG-----E------------------------
--------------------------TVLLHGGTSGIGVTATLLA-KAI-----------
---G-AR-MITTCGSDDKCRAS-EA-L--GAI---AS--INYRT-T-D---FVEAGR-A-
--LTEG---R----------G----PEVVID-MVGGSYMQRNLQLVAEDGRIAQIAFQQG
SE-A--QMD-MGPLLFKRLTLTGSTLRARPLV---MKAALARSVEA
>tr|B0KTT0|B0KTT0_PSEPG/28-271 NAD(P)H quinone oxidoreductase, PIG3 family OS=Pseudomonas putida (strain GB-1) GN=PputGB1_1312 PE=4 SV=1
RVAAAGLNRADLLQMKG--LYPPP--LG-ASPYMGLECAGVVEEV-----G----A----
------G------A-D-----WRVGDRVCALLASGAMAEEVVVDARHVLPVPE----GLS
LQEAAALPEVYATAWLNIFQL-GAV--KAG-----E------------------------
--------------------------KVLVHAGASGVGSAAIQLC-KAF-----------
---G-SP-VWVSVGSQDRLAYC-QA-L--GAA---GG--VVRNE-N------LDALE-G-
--F------G----------P----FDVILD-PVGASYGELNLKLLARDGRWVIIGLMGG
RK-F--ELD-LAQVLGKRLEITGSTLRNRDDG---FKAELLSELQQ
>tr|B0RDD9|B0RDD9_CLAMS/32-281 Putative alcohol dehydrogenase OS=Clavibacter michiganensis subsp. sepedonicus (strain ATCC 33113 / JCM 9667) GN=CMS1790 PE=4 S
RVAAAGVNRADLSQREG--AYPPP--AG-APTHLGLEVSGTVEAV-----G----Q----
------G-A----T-R-----WSVGDRVCALLAGGGYAELVAVDERHVLPVPD----RLD
LVQAAGLPEVVATVWSNVVLD-ARL--APG-----E------------------------
--------------------------TLLVHGGSSGIGTMAIQLA-TRL-----------
---G-AR-VAVTAGSPAKLDAC-RA-L--GAE---IL--IDYRE-Q-D---FVAALL-E-
--ATDG---R----------G----ADVILD-AIGGDYIDRDIRALARDGRIMVIGAQSG
AP-T--SIA-LGQLMARRGRIWGTTLRARDAD---DKARIVAAVRA
>tr|B0RV87|B0RV87_XANCB/38-281 Putative quinone oxidoreductase OS=Xanthomonas campestris pv. campestris (strain B100) GN=xcc-b100_3613 PE=4 SV=1
RVHAAGINRPDLLQRGG--HYPPP--PG-APETLGLEVAGDVVV----------------
------A-A----G-R-----WKVGDRVCALLGGGGYAQYAVVDARHVLPVPD----GMT
LVQAAALPETIFTAYANLFEH-GRL--AAG-----E------------------------
--------------------------WLLLHGATSGIGVTAIQLA-KVA-----------
---G-AH-VLATARSAGKAAQA-RE-L--GAD---VA--IDSTT-E-S---FVAAAK-A-
--H------A----------G----VDVALD-MVGASVFADTLEALNPRGRIVYIASQAG
AT-L--EVP-IPLLMRKQAIITGSTLRPRNAD---EKARLAAEVER
>tr|B0SVK5|B0SVK5_CAUSK/37-284 NAD(P)H quinone oxidoreductase, PIG3 family OS=Caulobacter sp. (strain K31) GN=Caul_0913 PE=4 SV=1
RVRAAGVNRPDLLQRLG--YYPPP--PG-APATLGLEVAGEVVV----------------
------G-S----G-R-----WKEGDKVCALLGGGGYAQYAVVDARHALPIPANSEGEFD
FAHAAALPETVFTVFANVFEH-GAL--KLG-----E------------------------
--------------------------TLLIHGGTSGIGTTAIAMA-KAH-----------
---G-AR-VIATGRGADKKAQA-LA-L--GAD---IA--VDAKT-E-D---FAAIAK-A-
--A------G----------G----VDVVLD-MVGASYFDKNLDALNTGGRIVYIAALAG
PV-L--EVP-VMKIMQKRAVITGSTLRPRSAD---EKARLAAEIER
>tr|B0UAE6|B0UAE6_METS4/39-289 NAD(P)H quinone oxidoreductase, PIG3 family OS=Methylobacterium sp. (strain 4-46) GN=M446_2003 PE=4 SV=1
AVAAAGVNRPDCQQRAG--KYPPP--PG-ATEIPGLEVAGRVVAR-----G----E----
------G-V----T-G-----LSEGDEVCALVISGGYAEYCVAEAPLCLPRPR----PLS
LLEAASLPENIYTVWTNVFER-GRL--APG-----E------------------------
--------------------------RFLVHGGSSGIGYTAIQLA-KHA-----------
---G-AT-IYATAGSAEKCAFC-ET-M--GAD---AA--INYRE-A-D---FAEEVK-R-
--LTGG---K----------G----VDLILD-MVGAAYLERNLKSLALEGRLVVIAFMQG
FK-VD-GFN-MTPIMVKRLTFTGSTLRPRTTA---QKAAIAEGLRR
>tr|B0VEM8|B0VEM8_ACIBY/76-324 Putative oxydoreductase protein, zinc-containing (Quinone oxidoreductase, NADPH dependent) OS=Acinetobacter baumannii (strain A
EVKAAGINRPDVLQRMG--LYPMP--KG-VTQIPGLEVAGVVVAV-----G----E----
------Q-V----Q-Q-----FKVGDKVCALTNGGGYAEYCAVTATQVLPIPE----NLS
FTQAAAIPETFFTVWANLFDI-GRL--KKD-----E------------------------
--------------------------TALIHGGASGIGTTALAIC-HAL-----------
---G-IK-TFATVGSEDKVEAL-SD-L--TT-----A--INYKT-Q-D---FEQEIL-N-
--HTQE---Q----------G----VDVILD-IVGGSYFQKNLNLLKRDGRLVIIGFMGG
RI-AK-EFD-LQKLILKRATITGSTMRARNSQ---EKAQIAQSLHE
>tr|B0VS33|B0VS33_ACIBS/76-324 Putative oxydoreductase protein, zinc-containing (Quinone oxidoreductase, NADPH dependent) OS=Acinetobacter baumannii (strain S
EVKAAGINRPDVLQRMG--LYPMP--KG-VTQIPGLEVAGVVVAV-----G----E----
------Q-V----Q-Q-----FKVGDKVCALTNGGGYAEYCAVTATQVLPIPE----NLS
FTQAAAIPETFFTVWANLFDI-GRL--KKD-----E------------------------
--------------------------TALIHGGASGIGTTALAIC-HAL-----------
---G-IK-TFATVGSEDKVEAL-SD-L--TT-----A--INYKT-Q-D---FEQEIL-N-
--HTQE---Q----------G----VDVILD-IVGGSYFQKNLNLLKRDGRLVIIGFMGG
RI-GK-EFD-LQKLILKCATITGSTMRARNSQ---EKAQIAQSLHE
>tr|B1J1R2|B1J1R2_PSEPW/28-271 NAD(P)H quinone oxidoreductase, PIG3 family OS=Pseudomonas putida (strain W619) GN=PputW619_1269 PE=4 SV=1
RVAAAGLNRADLLQMKG--LYPPP--PG-ASPYMGLECAGVVEEV-----G----P----
------G------A-D-----WRVGDRVCALLASGAMAEEVVVDARHVLPVPE----GLS
LHEAAALPEVYATAWLNIFQL-GAV--KAG-----E------------------------
--------------------------KVLVHAGASGVGSAAIQLC-KAF-----------
---G-NP-VYVSVGSQERLAYC-QA-L--GAT---GG--VVRNE-N------LEALE-G-
--M------G----------P----FDVILD-PVGASYGQLNLKLLARDGRWVIIGLMGG
RT-V--ELD-LAQVLGKRLEITGSTLRNRDDG---FKAELLRELQQ
>tr|B1JVP4|B1JVP4_BURCC/32-291 NAD(P)H quinone oxidoreductase, PIG3 family OS=Burkholderia cenocepacia (strain MC0-3) GN=Bcenmc03_2276 PE=4 SV=1
KVAASGVNRPDVFQRKG--AYAPP--PG-ASDLPGLEVAGEIVGG-----D----L----
-SDAALN-P----F-G-----LKLGDRVCALLAGGGYAEYAVAPLPQCLPVPD----GLT
DIEAASLPETFFTVWSNVFDR-AQL--GAGEGGEQE------------------------
--------------------------TLLVQGGSSGIGVTAIQIA-HAL-----------
---G-FR-VFATAGTADKCRAC-EA-L--GAE---RA--INYKT-E-D---FVEVVK-S-
--LTHD---R----------G----VDVILD-MVAGSYVPRELSALADGGRLVLIALLGG
AK-A--EVN-LSEILRRRLTVTGSTLRPRPVE---FKARIAAQLKA
>tr|B1K8F5|B1K8F5_BURCC/43-293 NAD(P)H quinone oxidoreductase, PIG3 family OS=Burkholderia cenocepacia (strain MC0-3) GN=Bcenmc03_4344 PE=4 SV=1
RIHAAGVNGPDVFQRKG--LYDPP--PG-ASDIPGLEIAGEVVAV-----G----H----
------D-V----T-R-----FVVGDRVCALIPGGGYAEYAVANESNTLAIPD----GLG
MAEAAALPETFMTVWLNLFQR-GRF--AAG-----E------------------------
--------------------------SVLIHGGASGIGTTATMLA-KAF-----------
---GAAT-IITTVGSDAQRDAS-MR-L--GAD---LA--IDYRS-E-D---FVEAVA-R-
--FTGG---K----------G----VDVIVD-IIAGDYVARNFAAAAMNGRIVQIGVING
PA-K--ELD-LFPMLTKRLTHIGSTLRSRTYG---EKAQIIRELEE
>tr|B1KDE4|B1KDE4_SHEWM/41-289 NAD(P)H quinone oxidoreductase, PIG3 family OS=Shewanella woodyi (strain ATCC 51908 / MS32) GN=Swoo_0649 PE=4 SV=1
RVHVAGVNGPDLAQRKG--VYPAP--TG-ASSILGLEVAGEVVAL-----G----S----
------K-V----T-R-----WQLGERVCALVPGGGYGEYVATYADHCLPIPH----GWR
DSDAAAIVETFFTVWGNLFMR-AGL--KVG-----E------------------------
--------------------------TVLIHGGSGGVGSAAVVLA-KAF-----------
---G-AK-VITTSGSNEKCEHC-VT-L--GAE---LA--LNYRS---D---FVTPVM-E-
--HTQG---R----------G----VDVVFD-MAGGDFINQNLKALAMDGRMVSVAMQRG
AT-A--EVD-IFRIMAKRIRWTGSTLRPQSVG---AKAEITTQLLE
>tr|B1LT54|B1LT54_METRJ/36-286 NAD(P)H quinone oxidoreductase, PIG3 family OS=Methylobacterium radiotolerans (strain ATCC 27329 / DSM 1819 / JCM 2831) GN=Mrad
RVESAGINRPDVMQREG--RYPPP--PG-ASDVLGLELAGIVEAL-----G----P----
------G-A----G-R-----FRTGDRVMALVHSGAYAEWAVVDEAVALKVPD----GLP
AIEAGAIPETYFTVWSNVFER-ARL--RAG-----E------------------------
--------------------------SLLIHGGASGIGTTAILLA-KAW-----------
---G-AR-VIVTAGSSEKCAAC-LK-L--GAD---AA--IDYRR-E-D---FVAAAR-A-
--ATDG---G----------G----PDVILD-MVGGPYIARNLDAVAVDGRIAQIAFQQG
SRVT--EID-LQPLLTKRVTLTGSTLRARPVA---LKARLAEALAE
>tr|B1M4Q2|B1M4Q2_METRJ/41-291 NAD(P)H quinone oxidoreductase, PIG3 family OS=Methylobacterium radiotolerans (strain ATCC 27329 / DSM 1819 / JCM 2831) GN=Mrad
EVVAAGVNRPDVAQRSG--VYPPP--PG-ATEIPGLEVAGRVVAL-----G----S----
------G-V----E-N-----LTEGDEVCALVISGGYAEYAVAEAAHCLPRPK----AVA
LVDAGGLPETFFTVYSNVVQR-GRL--ARG-----E------------------------
--------------------------SFLVHGGSSGIGATAIQIA-KHV-----------
---G-AR-VFATAGSTEKCRFC-ED-L--GAD---AA--IDYKQ-A-D---FAEEVK-R-
--LTEG---R----------G----VDVILD-MIGASYLARNLKSLAPDGRLVMIALMGG
YK-VD-GLN-ITPIMRNRLTFTGSTLRPRAKA---DKAAIADGLRR
>tr|B1MEP3|B1MEP3_MYCA9/32-284 Probable quinone oxidoreductase OS=Mycobacterium abscessus (strain ATCC 19977 / DSM 44196) GN=MAB_0207c PE=4 SV=1
DVTAAAANRADLLQRRG--LYSPP--PG-ASSILGLECSGTVAAL-----G----A----
------D-V----A-H-----WSVGQPVCALLSGGGYAEKVVAPATQLLPVPT----NVQ
LDVAAALPEVACTVWSNMMMT-TKM--SAG-----Q------------------------
--------------------------SILIHGGASGIGTHTIQVA-KAL-----------
---G-LR-VAVTAGTPEKLDAC-RD-L--GAD---LA--INYRD-T-D---FVQAVH-S-
--FTDG---S----------G----VDRILD-IMGAKYLSRNVDALGNDGHLVIIGMQGG
VT-A--ELN-IAKLIAKRGSLTATTLRARPIAGPCGKAAIVESVAQ
>tr|B1MKA8|B1MKA8_MYCA9/33-283 Putative quinone oxidoreductase OS=Mycobacterium abscessus (strain ATCC 19977 / DSM 44196) GN=MAB_1112c PE=4 SV=1
DVVAAGVNRADVMQRLG--LYPPP--PG-VSEIPGLEVSGHIAEV-----G----P----
------A-V----Q-G-----WVPGDAVCALMAGGGYAERVNVAATQVLPVPR----GVS
ITAAAALPETAATVWSNVVMT-GGL--RSG-----Q------------------------
--------------------------TLLIHGGGSGIGTHAIQVG-RAL-----------
---G-AN-VAVTAGTQFKLDRC-RE-L--GAH---TL--INYRE-Q-D---FPAVVN-A-
--AY-----S----------G----ANVILD-IVGGGYLAKNVEALAENGHLTIIGLQGG
AA-A--ELN-LGALLFKRGSVHATNLRRRPEQGPGSKAEIIAELRQ
>tr|B1VIV7|B1VIV7_CORU7/58-308 Putative quinone oxidoreductase OS=Corynebacterium urealyticum (strain ATCC 43042 / DSM 7109) GN=cu1944 PE=4 SV=1
RIHYAGLNRADTLQAQG--HYPPP--KG-VTETIGLEAAGVVENP-----NGATKP----
------D-G----T-P-----WQEGEEVAVLLSGGGYATHAAVPAGQLMPIPK----GYS
LAEAASVVEVACTVWSNVADI-AGL--REG-----E------------------------
--------------------------LALFHGGGGGIGLFATQYA-HAI-----------
---G-AK-VAVTAGSQAKLDVC-RS-Y--GAD---TL--INYKE-E-D---FAEVLR-E-
--L------G----------G----ADVILD-IIGAKYLDSNVKALAMDGRMVIIGMQGG
VK-G--ELN-IARLLSKRGTISATGLRYRDTE---DKARIVRGTLE
>tr|B1Y824|B1Y824_LEPCP/32-284 NAD(P)H quinone oxidoreductase, PIG3 family OS=Leptothrix cholodnii (strain ATCC 51168 / LMG 8142 / SP-6) GN=Lcho_1498 PE=4 SV=
RVAASGVNRPDVLQRKG--AYPPP--AG-ASDLPGLELAGVIESG-----D----A----
---QALQ-A----A-G-----LAIGQRVCALVTGGGYAQYCVAPVGQCLPVPA----GFD
DVQAAALPETFFTVWSNVFER-ARL--QSG-----E------------------------
--------------------------TLLVQGGTSGIGVTAIQLA-KAR-----------
---G-AT-VIATAGSDDKCQAC-LA-L--GAD---HA--INYRS-Q-D---FAAEAL-R-
--LTDG---R----------G----VDVILD-MVAGDYVAREVSCLAEDGRLVIIAVQGG
VK-A--SFD-AGLVLRRRLTITGSTLRARPVA---FKAAIAAALRA
>tr|B1YTR0|B1YTR0_BURA4/32-291 NAD(P)H quinone oxidoreductase, PIG3 family OS=Burkholderia ambifaria (strain MC40-6) GN=BamMC406_2169 PE=4 SV=1
KVAASGVNRPDVFQRKG--AYAPP--PG-ASDLPGLEVAGEIVGG-----D----L----
-SDAALN-P----F-G-----LKLGDRVCALLAGGGYAEYAVAPLPQCLPVPD----GLT
DIEAASLPETFFTVWSNVFDR-ALL--GAGEGGEQE------------------------
--------------------------TLLVQGGSSGIGVTAIQIA-HAL-----------
---G-FR-VFATAGNADKCRAC-EA-L--GAE---RA--INYKT-E-D---FVEVVK-S-
--LTHD---R----------G----VDVILD-MVAGSYVPRELSALADGGRLVLIALLGG
AK-A--EVN-LNEILRRRLTVTGSTLRPRPVE---FKARIAAQLKA
>tr|B1ZHC4|B1ZHC4_METPB/40-290 NAD(P)H quinone oxidoreductase, PIG3 family OS=Methylobacterium populi (strain ATCC BAA-705 / NCIMB 13946 / BJ001) GN=Mpop_1697
EVVAAGVNRPDIMQRQG--SYPPP--KG-ATEIPGLEIAGRIAEL-----G----E----
------G-V----T-G-----FSEGDEVCALVISGGYAEFAVAEAGQVLKRPE----PLS
LVEAAGLPETTFTVYSTVIQR-GRL--KKG-----E------------------------
--------------------------TFLVHGGSSGIGTTAIQIA-KQH-----------
---G-AR-VLTTAGSAEKCRFC-EE-L--GAD---AA--INYRE-S-D---FAEEVK-R-
--LTDG---R----------G----VDVILD-MVGAAYLQKNIASLAVEGRLVQIAFMQG
YK-AE-NLT-LTPIMLKRLTLTGATLRAQAKE---AKAAIAEGLKR
>tr|B1ZN92|B1ZN92_OPITP/32-278 NAD(P)H quinone oxidoreductase, PIG3 family OS=Opitutus terrae (strain DSM 11246 / PB90-1) GN=Oter_0170 PE=4 SV=1
RVQAAGVNRADVIQRKG--HYPAP--AGVAADIPGLEVAGLVEAC-----G----A----
------K-V----T-R-----WQVGDPVCALLAGGGYAEFVAVDAGHCLPVPK----GWS
FTDAAALPEALFTVWSNVFQR-GRL--QRG-----E------------------------
--------------------------TFLVHGGTSGIGMAAVQLA-KAQ-----------
---G-AR-VFATAGTDEKCRAC-EV-V--GAE---RC--INYRT-E-D---FAAALK-D-
---------E----------G----VDVILD-MIGGDYVAKNLKLLRPEGRLVFINAAKG
AK-V--EVN-LLQVMSQRLTITGSTLRSRERT---FKAALAAEIEL
>tr|B2GG34|B2GG34_KOCRD/32-283 Putative oxidoreductase OS=Kocuria rhizophila (strain ATCC 9341 / DSM 348 / NBRC 12708 / DC2201) GN=KRH_18880 PE=4 SV=1
EVAAAGLNRADVLQRQG--HYPVP--PD-ATDVFGLEVSGTVLEL-----G----E----
------D-V-PADA-G-----LSVGDPVVALVDSGGYAERVLAPWQQVLPLPE----GVD
PVAAAGLPEVAATVFSNVFMA-AAA--REG-----E------------------------
--------------------------TLLVHGGAGGIGTHAIQVA-RAL-----------
---G-MT-VLATVGSEEKARVV-EE-L--GA----TP--IRYRD-E-D---FVARVE-E-
--LTDG---R----------G----ADVILD-VVGAKYLDPNLRAVATNGRIVIIGMQGG
AT-G--ELN-VGRLLQKRAAVIGTTLRARPAA---EKAAIMAAVRE
>tr|B2HLK4|B2HLK4_MYCMM/32-284 Oxidoreductase OS=Mycobacterium marinum (strain ATCC BAA-535 / M) GN=MMAR_5332 PE=4 SV=1
KVAAAGVNRADVLQAAG--KYPPP--PG-ASEIIGMEVSGTITDI-----G----D----
------G-V----T-E-----WSAGQEVCALLAGGGYAEYVAVPAGQVLPMPP----GVS
LIDAAALPEVACTVWSNLVMT-AHL--GPG-----Q------------------------
--------------------------LVLIHGGASGIGSHAIQVC-TAL-----------
---G-AR-VAVTAGSSEKLQLC-RD-L--GAQ---IT--INYRD-E-D---FVARLK-Q-
--ETDG---S----------G----ADVILD-IMGAAYLDRNVDALAVDGQLVIIGMQGG
IK-A--ELN-LGKLLTKRARVIGTTLRARPLQGPNGKAVIAQAVTA
>tr|B2HXY2|B2HXY2_ACIBC/38-286 NADPH:quinone reductase OS=Acinetobacter baumannii (strain ACICU) GN=ACICU_03016 PE=4 SV=1
EVKAVGINRPDVLQRMG--LYPMP--KG-VTQIPGLEVAGVVVAV-----G----E----
------Q-V----Q-Q-----FKVGDKVCALTNGGGYAEYCAVTATQVLPIPE----NLS
FTQAAAIPETFFTVWANLFDI-GRL--KKD-----E------------------------
--------------------------TTLIHGGASGIGTTALAIC-HAL-----------
---G-IK-TFATVGSEDKVEAL-SD-L--TT-----A--INYKT-Q-D---FEQEIL-N-
--HTQE---Q----------G----VDVILD-IVGGSYFQKNLNLLKRDGRLVIIGFMGG
RI-AK-EFD-LQKLILKRATITGSTMRARNSQ---EKAQIAQSLHE
>tr|B2I236|B2I236_ACIBC/32-282 NADPH:quinone reductase OS=Acinetobacter baumannii (strain ACICU) GN=ACICU_01938 PE=4 SV=1
EVVAAGINGPDVMQRKG--LYAPP--PG-VTDIPGLEVSGIVKQV-----G----K----
------Q-V----T-K-----FKAGDEVCALVPGGGYAEYVVAHQDNVLFIPE----GLT
LIEGGILLETFMTVWSHLFQH-AKF--RPN-----S------------------------
--------------------------SILIHGGTSGIGTTATMLT-RAF-----------
---G-ATKIFTTVSSKEHQEAS-LK-I--GAD---VA--INYNE-D-D---FVEVVK-K-
--HTDG---K----------G----VDFVLD-IIAGDYIQRNYEVAAMNGTILQIGVLKG
LA-D--KVN-IFPMLAKRLTHTGATLRSQTAE---AKAEVMAALQE
>tr|B2JDN1|B2JDN1_BURP8/32-290 NAD(P)H quinone oxidoreductase, PIG3 family OS=Burkholderia phymatum (strain DSM 17167 / STM815) GN=Bphy_2012 PE=4 SV=1
KVAASGVNRPDVFQRKG--GYAPP--PG-ASDLPGLEVAGEIVGG-----N----I----
--DEKRN-P----F-G-----LKIGDRVCALMAGGGYAEYATVPLLQCLPVPK----GFS
DIEAAALPETFFTVWSNVFDR-AML--GKGEGGENE------------------------
--------------------------TFLVQGGSSGIGVTAIQIA-HAL-----------
---G-FR-VFATAGTDEKCRAC-EA-I--GAE---RA--INYKT-E-D---FVEVIK-S-
--LTND---R----------G----VDVILD-MVAGSYVPRELKALADGGRLVVIALLGG
AK-S--EVN-LNEILRRRLTVTGSTLRPRPVE---FKAKIAAQLKE
>tr|B2SBM6|B2SBM6_BRUA1/36-285 Zinc-containing alcohol dehydrogenase superfamily OS=Brucella abortus (strain S19) GN=BAbS19_II07700 PE=4 SV=1
RIHAAGVNRPDAMQRAG--QYPPP--PG-VTDVLGLELSGVVLEI-----A----E----
------D-V----T-R-----FGPGDRIMALVAGGAYSEEAIVQADVCIPVPA----GLS
MVEAAGIPETYFTVWSNLFQR-AGL--QPG-----E------------------------
--------------------------TVLLHGGTSGIGVTATLLA-KAI-----------
---G-AR-MITTCGSDDKCRAS-EA-L--GAI---AS--INYRT-T-D---FVEAGR-A-
--LTEG---R----------G----PEVVID-MVGGSYMQRNLQLVAEDGRIAQIAFQQG
SE-A--QMD-MGPLLFKRLTLTGSTLRARPLV---MKAALARSVEA
>tr|B2SPM3|B2SPM3_XANOP/38-281 Quinone reductase OS=Xanthomonas oryzae pv. oryzae (strain PXO99A) GN=PXO_04350 PE=4 SV=1
RVNAAGINRPDLLQRAG--HYPPP--PG-APETLGLEIAGEIVE----------------
------P-A----G-R-----WKVGERVCALLGGGGYAQYAAVDARHVLPIPA----GMD
LVHAAALPETIFTAYANLFEH-GRL--AAG-----E------------------------
--------------------------WLLLHGATSGIGVTAIQMA-KAA-----------
---G-AH-VLATARSASKAAQA-RA-L--GAD---VA--IDSTS-E-S---FVEVAK-A-
--H------G----------G----IDVALD-MVGAAVFADTLEALNQRGRIVYIASQAG
AT-I--ELP-IPVLMRKQAVITGSTLRPRTAD---EKARLAAEVER
>tr|B2T2E4|B2T2E4_BURPP/32-290 NAD(P)H quinone oxidoreductase, PIG3 family OS=Burkholderia phytofirmans (strain DSM 17436 / PsJN) GN=Bphyt_1340 PE=4 SV=1
KVAASGINRPDVFQRKG--GYAPP--PG-ASDLPGLEVAGEIVEG-----S----I----
--DEKNN-P----F-G-----LKVGDRVCALLAGGGYAEYAVAPLLQCLPVPA----GLS
DVEAASLPETFFTVWSNVFDR-AQL--GKGEGAPNE------------------------
--------------------------TLLVQGGSSGIGVTAIQIA-HAL-----------
---G-FR-VFATAGSDEKCRAC-EA-L--GAE---RA--INYKT-E-D---FVEVIK-S-
--LTND---R----------G----VDVVLD-MVAGSYVSRELTALADGGRIVLIALLGG
AK-A--ELN-LNEVLRRRLTVTGSTLRPRPIE---FKAKIAAQLKE
>tr|B2U7R4|B2U7R4_RALPJ/32-289 NAD(P)H quinone oxidoreductase, PIG3 family OS=Ralstonia pickettii (strain 12J) GN=Rpic_2217 PE=4 SV=1
RVRAAGVNRPDVFQRTG--NYPVP--PG-ASDIPGLEVAGEIVSG-----D----L----
--AHADN-R----Y-G-----LKVGDRVCALVQGGGYAEFCTAPLGQVLPVPA----GLS
DVEAAALPENYFTVWSNVFDR-GLL--GRGAHGADE------------------------
--------------------------TLLVQGGSSGIGTTAIQIA-SAL-----------
---G-HR-VFATAGSAEKCDAC-VE-L--GAT---RA--INYKT-E-D---FVEIVK-A-
--ET-G---R----------G----ADVVLD-MVGGSYVAREIACTADDGRIVLIALLGG
AK-A--EVP-LGDILRRRITLTGSTLRPRPVA---FKAAIAANLYE
>tr|B3E6I6|B3E6I6_GEOLS/32-283 NAD(P)H quinone oxidoreductase, PIG3 family OS=Geobacter lovleyi (strain ATCC BAA-1151 / DSM 17278 / SZ) GN=Glov_1088 PE=4 SV=1
KVIATTINRPDLVQREG--KYPPP--PG-DSEILGLEVAGTIEEL-----G----P----
------G-V----E-G-----WQVGQRVMSLVGGGACAEYAVAYASHLMPIPE----SMS
FEEAACVCESYITAFSNLFMI-GGL--KDK-----N------------------------
--------------------------TVIIHGGGGGVNMAGVQLC-KAL-----------
---V-PETKIIVTSHPSKIERV-KA-M--GVD---LV--VDFTTTP-D---FSEAVK-E-
--FTNK---K----------G----ADVILD-HVGAKYLAPNMASLGYAGRLVIIGIISG
IK-A--ELN-LALMMVKRQQIIGSVLRSRPVK---DKAAIVAEFTK
>tr|B3PCX9|B3PCX9_CELJU/31-279 Alcohol dehydrogenase, zinc-containing OS=Cellvibrio japonicus (strain Ueda107) GN=CJA_1342 PE=4 SV=1
HVAAAGVNRPDILQRQG--LYPAP--AA-ASPVLGLEVAGDVIAL-----G----Q----
------G-V----K-R-----WRLGDRVCALVNGGGYATHVAVPEAQCLPVPQ----GLD
WVQAAALPETLFTVWHNLIQR-AHL--QAG-----E------------------------
--------------------------RLLVHGGASGIGTMAIQLA-KAL-----------
---G-AD-VFATAGSVEKCAAC-AQ-L--GAQ----A--INYRI-Q-D---FVGEVK-A-
--LTAG---Q----------G----VDVILD-MVGGDYVQRNFSAAAKDGRIVNIAFLQG
SR-V--TLD-LMPFMLKRLTFTGSTLRAQSAA---AKAQIARELEA
>tr|B3R3W4|B3R3W4_CUPTR/32-290 Putative NADPH QUINONE OXIDOREDUCTASE OS=Cupriavidus taiwanensis (strain R1 / LMG 19424) GN=RALTA_A1031 PE=4 SV=1
RVAAAGVNRPDVFQRTG--NYPVP--PG-ASDLPGLEVAGVVVGG-----D----L----
--GHADN-R----F-G-----LKVGDRVCALVQGGGYAQLCTAPLAQVLPAPQ----GLS
DIEAAALPETFFTVWSNVFDR-GYL--GQGPRGKEE------------------------
--------------------------TLLIQGGSSGIGTTAIQVA-KAL-----------
---G-FK-VFVTAGTDEKCKAC-ED-L--GAD---RA--INYKT-Q-D---FVAEVA-A-
--LTGG---K----------G----VDVILD-MVAGPYLARELKCIADDGRIVIIALLGG
AK-A--EIP-LGDILRRRITVTGSTLRPRPAS---FKGKIAAALHE
>tr|B4E5M5|B4E5M5_BURCJ/32-291 Putative oxidoreductase OS=Burkholderia cepacia (strain J2315 / LMG 16656) GN=BceJ2315_23070 PE=4 SV=1
KVAASGVNRPDVFQRKG--AYAPP--PG-ASDLPGLEVAGEIVGG-----D----L----
-SDAALN-P----F-G-----LKLGDRVCALLAGGGYAEYAVAPLPQCLPVPG----GLT
DIEAASLPETFFTVWSNVFDR-AQL--GAGEGGEHE------------------------
--------------------------TLLVQGGSSGIGVTAIQIA-HAL-----------
---G-FR-VFATAGTADKCRAC-EA-L--GAE---RA--INYKT-E-D---FVEVVK-S-
--LTHD---R----------G----VDVILD-MVAGSYVPRELSALADGGRLVLIALLGG
AK-A--DVN-LGEILRRRLTITGSTLRPRPVE---FKARIAAQLKA
>tr|B4EFH5|B4EFH5_BURCJ/43-293 Putative GroES binding Zinc alcohol dehydrogenase OS=Burkholderia cepacia (strain J2315 / LMG 16656) GN=BceJ2315_55460 PE=4 SV=
RVHAAGVNGPDVFQRKG--FYNPP--PG-ASDIPGLEIAGEVIDV-----G----S----
------A-V----K-R-----FKRGDVVCALVTGGGYAEYAVADHRVTMTLPK----GLG
VVEAAAMPETFMTVWLNLFQR-GKL--QAG-----E------------------------
--------------------------SVLIHGGASGIGTTATMLA-KAF-----------
---GASK-VMTTVGSEVHREAS-LR-L--GAN---HA--INYRD-E-D---FVEKVN-E-
--FTNG---N----------G----VDVILD-IIAGDYVARNYTIAAMNGRILQVSVLKG
PA-K--DLD-LWPMMTKRLTHIGSTLRSRTPN---EKAEIIRELEM
>tr|B4ETT8|B4ETT8_PROMH/42-290 Probable zinc-binding dehydrogenase OS=Proteus mirabilis (strain HI4320) GN=PMI1208 PE=4 SV=1
KVNAAGVNRPDIFQRQG--SYPPP--AD-ASPILGLEIAGEVVKL-----G----E----
------H-C----T-K-----WAIGDRVCALVAGGGYAEYCLVHEDIALP-SQ----GLS
DIEAAALPENLFTVWANLFQL-GQL--KAG-----E------------------------
--------------------------SVLIHGGTSGIGSMAIMLA-HNL-----------
---G-CE-IYTTVGSKEKAEVA-QK-L--GAN---HV--INYRE-K-D---FATEIP-V-
--LTQG---K----------G----VDVILD-IIGGDYVEKNYQVAAKFGRVIQVGMMKG
AP-K--NLN-MMPLMLKRLIHTGSTMRSRTPE---EKTHIAQELKQ
>tr|B4RAL8|B4RAL8_PHEZH/38-281 Alcohol dehydrogenase zinc-containing OS=Phenylobacterium zucineum (strain HLK1) GN=PHZ_c3207 PE=4 SV=1
RVRAAGVNRPDIVQRNG--FYPPP--PG-APDTLGLEAAGEVVA----------------
------G-A----G-R-----WKAGDRVCALLGGGGYAEYAVCDARHALPIPE----GLS
FEEAAGLPETVFTVFANVFEH-GAL--KSG-----E------------------------
--------------------------TLLLHGATSGIGTTAIQMA-KAA-----------
---G-AR-VIATARGAAKAETA-RR-L--GAD---IA--IDAAA-E-D---FGAVAK-A-
--A------G----------G----VDVVLD-MVGGDYFAKNLEALKTGGRIVYIASLAG
AE-I--TVP-IFRIMQKRAVITGSTLRPRDAD---EKARLAAEVER
>tr|B4RRY7|B4RRY7_ALTMD/32-281 Oxidoreductase, zinc-binding dehydrogenase family protein OS=Alteromonas macleodii (strain DSM 17117 / Deep ecotype) GN=MADE_02
EVKAFGVNRADTLQRQG--NYPPP--PG-ESEILGLEVAGVVSEV-----A----S----
------D-V----S-T-----FKEGDRVCGLVAGGGYATEALVNPAHLMRIPQ----GMP
FFEAAGLTEVFLTAFQCLRTI-AHI--KPA-----Q------------------------
--------------------------RALIHGGASGVGLAATQLC-RYW-----------
---G-VH-SAVTASSQEKLSLC-EK-N--GAE---QL--INYKQ-Q-A---FDEVLK---
--KAWP---E----------G----VDMVLD-MVGGDYLNRNLQVLKRDGSVVYLAMLAG
RY-AD-NLD-MAMLLGKRASIIGTTLRNRSDE---YKANLIGEFAT
>tr|B5EAG8|B5EAG8_GEOBB/32-283 NAD(P)H quinone oxidoreductase, PIG3 family OS=Geobacter bemidjiensis (strain Bem / ATCC BAA-1014 / DSM 16622) GN=Gbem_3311 PE=
KVYATSINRPDLVQREG--KYPPP--PG-DSEILGLEVAGIIEEL-----G----P----
------G-V----T-G-----WKKGDRVVSLVGGGGYAEYAVAYACHLMPVPE----TVS
FEEAACICESYITAFLNVFMI-GGL--KDG-----E------------------------
--------------------------TAILHGGGGGVNTAAIQLC-KAL-----------
---A-PKSKLIVTASPEKLERV-KQ-L--GAD---LV--INFKETP-D---FSEAVK-E-
--FTNK---K----------G----VDVILD-HVGAKYLAPNMNSLGYKGRLVIIGVISG
IK-A--ELN-LALMMVKRQQIIGSVLRSRPVS---EKGEIAAEFVR
>tr|B5XS61|B5XS61_KLEP3/32-280 Putative NAD(P)H quinone oxidoreductase, PIG3 family OS=Klebsiella pneumoniae (strain 342) GN=KPK_3235 PE=4 SV=1
EVKAAGVNRPDILQRQG--LYPMP--KG-VTPVPGLEVAGVVVEV-----G----A----
------Q-V----T-A-----FTPGDRVCALTNGGGYAEYCAVPAGQTLPIPA----GLS
FSEAAAIPETFFTVWANVFQL-GKL--QPG-----E------------------------
--------------------------SVLIHGGASGIGTTAVLLC-HAL-----------
---G-MT-VYATVGQDEKIAAL-RP-Y--AT-----A--INYKA-D-D---FAEKIG-Q-
--LTND---E----------G----VDVILD-IVGGPYFNRNLGLLKKDGRLVIIGFMGG
RI-AH-EVD-IQTLMLKRATVTGSTMRGRTAA---EKQEIAEALRR
>tr|B5ZUG7|B5ZUG7_RHILW/44-293 NAD(P)H quinone oxidoreductase, PIG3 family OS=Rhizobium leguminosarum bv. trifolii (strain WSM2304) GN=Rleg2_0782 PE=4 SV=1
RAEAIGVNRPDVAQRQG--SYPAP--RD-ASPILGLELSGEIVAI-----G----L----
------G-V----S-G-----YRVGDKVCGLANGGAYAEYCLLPAGQILPFPK----GYD
AVKAAALPETFFTVWANLFQM-AGL--TEG-----E------------------------
--------------------------TVLIHGGSSGIGTTAIQLA-RAF-----------
---G-AE-VYATAGSSEKCAAC-ER-L--GAK---RA--INYKS-E-D---FAEVIK-A-
--ET-G---Q----------G----VDIILD-MIGAAYFERNLASLGKDGCLSIIAFLGG
AI-AE-KVN-LSPIMVKRLTVTGSTMRPRTAE---EKRAIRDDLLS
>tr|B6INS1|B6INS1_RHOCS/40-289 Oxidoreductase, zinc-binding dehydrogenase family OS=Rhodospirillum centenum (strain ATCC 51521 / SW) GN=RC1_1859 PE=4 SV=1
RVAAAGVNRPDVLQRLG--LYPPP--PG-ASDLPGLEVAGTVAAV-----G----E----
------G-V----S-G-----WREGDALCALVAGGGYAAYCVAPAPQCLPIPR----GLS
AVEAAGVPETFFTVWSNVFER-GAL--KPT-----E------------------------
--------------------------SLLVHGGTSGIGTTAIQLA-KAF-----------
---G-AR-VFATAGSPAKARAC-EE-L--GAD---RG--IDYKA-E-D---FVVVVK-E-
--LTGG---T----------G----VDVVLD-MVGGDYLARNVDCLAPDGRHVSIAFQRG
PK-G--TLN-LMWVMQKRLVLTGSTLRPRPVA---EKGRIAVALQE
>tr|P72043|P72043_MYCTU/32-284 PROBABLE OXIDOREDUCTASE OS=Mycobacterium tuberculosis GN=Rv3777 PE=4 SV=2
KVAASGVNRADVLQAAG--KYPPP--PG-VSDIIGLEVSGIVAAV-----G----P----
------G-V----T-E-----WSAGQEVCALLAGGGYAEYVAVPADQVLPIPP----SVN
LVDSAALPEVACTVWSNLVMT-AHL--RPG-----Q------------------------
--------------------------LVLIHGGASGIGSHAIQVV-RAL-----------
---A-AR-VAITAGSPEKLELC-RD-L--GAQ---IT--INYRD-E-D---FVARLK-Q-
--ETDG---S----------G----ADIILD-IMGASYLDRNIDALATDGQLIVIGMQGG
VK-A--ELN-LGKLLTKRARVIGTTLRARPVSGPHGKAAIAQAVAA
>tr|Q01XY3|Q01XY3_SOLUE/46-288 Alcohol dehydrogenase, zinc-binding domain protein OS=Solibacter usitatus (strain Ellin6076) GN=Acid_4521 PE=4 SV=1
RVEAAGVNRPDLQQRAG--KYPPP--PD-ASPVLGLEVAGIVAAA-----G----A----
------E------S-G-----LREGESVCALTPGGGYAEYCLVAGVQCLPVPR----GLS
MEEAAGIPETFFTVWANVFQI-GRL--VAG-----E------------------------
--------------------------KFLVHGGSSGIGTTAIQLA-HAF-----------
---G-AT-VFTTAGSEAKCRAS-EA-L--GAA---RA--INYKE-R-D---FVAEFA---
--------------------G----VDLILD-IVGAAYTPRNIECLAPRGRLVQIAVQKG
AE-A--TVN-LAKVMQKRLTITGSTMRPRSVA---EKGAIARELYE
>tr|Q02IV7|Q02IV7_PSEAB/32-282 Probable oxidoreductase OS=Pseudomonas aeruginosa (strain UCBPP-PA14) GN=PA14_49690 PE=4 SV=1
EVRAAGVNGPDVLQRKG--VYDPP--PG-ASDIPGLEIAGTVRAV-----G----S----
------E-V----S-R-----FAVGEAVMALIPGGGYAQFAVADERTTLHLPD----GLG
MEEAAALPETFMTVWVNLFQR-GGF--KAG-----E------------------------
--------------------------TLLVHGGASGIGTAATMLG-KAF-----------
---GAAK-IFTTISSEAQREAS-LR-L--GAD---LA--INYTE-Q-D---FVEEVL-R-
--GTEG---R----------G----VDVIVD-IVAGDYVTRNYQAAAMNGRIVQIGVIKG
KA-A--EVD-LFPMLSKRLVHLGSTLRSRSHD---EKGAIIAELER
>tr|Q02Q87|Q02Q87_PSEAB/28-271 Putative quinone oxidoreductase OS=Pseudomonas aeruginosa (strain UCBPP-PA14) GN=PA14_21890 PE=4 SV=1
RVAAAGLNRADLLQKAG--LYPPP--PG-ASPALGLECAGVVSEV-----G----A----
------G------S-T-----WQVGDRVCALLAGGGMAEEVVVDARHVLPVPA----GLS
LAEAAGIPEVYATAWLNLFQL-AAL--QPG-----E------------------------
--------------------------KVLLHAGASGVGSAGIQLC-KAF-----------
---G-NP-CWVSVGSAERLAYC-ES-L--GAA---GG--ALRKQ-S------LESLR-D-
--F------A----------P----FDVILD-PVGARYAGLNLELLRSDGRWVIIGLMGG
RE-A--QLD-LAQLLGKRIQLTGSTLRTRDTE---FKAQLIAELGL
>tr|Q07WW5|Q07WW5_SHEFN/39-288 Alcohol dehydrogenase, zinc-binding domain protein OS=Shewanella frigidimarina (strain NCIMB 400) GN=Sfri_3672 PE=4 SV=1
KVYAAGVNGPDIKQRVG--AYPPP--AD-ASPIIGLEVAGEIVAV-----A----D----
------D-V----T-Q-----WQVGDKVCALVPGGGYAELVNTYAAHCLPIPT----GYS
FVQAAALPETFFTVWGNLFIR-GGL--NAG-----E------------------------
--------------------------TVLIHGGSGGIGTTAIQMA-SRL-----------
---G-AT-VFATSGSAEKCQYC-LD-Q--GAS---VA--INYNE-Q-H---FVEPIL-E-
--ATNG---L----------G----VNVIMD-IAGGDFINENLKAIATDGRMVSVAMQRG
PQ-A--NVD-IFRIMAKRVIWTGSTLRPQSVA---NKALIAQGLAE
>tr|Q0ALI2|Q0ALI2_MARMM/42-288 Alcohol dehydrogenase, zinc-binding domain protein OS=Maricaulis maris (strain MCS10) GN=Mmar10_2575 PE=4 SV=1
RNTACGVNRPDQIERLG--FYPAP--PG-APEGLGLEVAGHVEAL-----G----E----
------G-V----T-G-----YKAGDPVCALVAGGGYAAYSLAPAGSVLPVPE----GVP
VEDAAGLPETVFTVWTNVFEI-GAL--SRD-----E------------------------
--------------------------TLLVHGGTSGIGSTAIQLA-KAA-----------
---G-AR-VIATAGTPEKVAQC-RQ-L--GAD---IA--INYRD-T-D---FETVVT-E-
--A------G----------G----ADVILD-MVGGGYVQKNINCARVGARIASIAFLAG
SR-V--EVD-LMRVMLKRITLTGSTLRARPVE---EKARLAQAVRQ
>tr|Q0BDC7|Q0BDC7_BURCM/32-291 Alcohol dehydrogenase, zinc-binding domain protein OS=Burkholderia ambifaria (strain ATCC BAA-244 / AMMD) GN=Bamb_2290 PE=4 SV=
KVAASGVNRPDVFQRKG--AYAPP--PG-ASDLPGLEVAGEIVGG-----D----L----
-SDAALN-P----F-G-----LKLGDRVCALLAGGGYAEYAVAPLPQCLPVPD----GLT
DIEAASLPETFFTVWSNVFDR-ALL--GAGEGGEQE------------------------
--------------------------TLLVQGGSSGIGVTAIQIA-HAL-----------
---G-FR-VFATAGNADKCRAC-EA-L--GAE---RA--INYKT-E-D---FVEVVK-S-
--LTHD---R----------G----VDVILD-MVAGSYVPRELSALADGGRLVLIALLGG
AK-A--EVN-LNEILRRRLTVTGSTLRPRPVE---FKARIAAQLKA
>tr|Q0C698|Q0C698_HYPNA/33-280 Putative NAD(P)H quinone oxidoreductase, PIG3 family OS=Hyphomonas neptunium (strain ATCC 15444) GN=HNE_0011 PE=4 SV=1
EVAAAGLNRADLAQRAG--RYPPP--PG-ASDILGLEVSGTVVGL-----G----P----
------G-T----S-R-----FKQGDRVCALLAGGGYASHVVVDEGSVLPVPG----DMD
LVTAACFPEALMTAWANVFDR-AGL--KPG-----E------------------------
--------------------------TFLCHGATSGIGVMAIQMA-KAY-----------
---G-APKIFGTAGSEEKCALA-RD-L--GAD---IA--INYRE-Q-D---FEQIVK-E-
--A------G----------G----ADVTLD-MVGGDYIQKNIGAAKADGRIINIAYQNG
MV-A--EVN-FGLVLMKRLSLMATTLRARPVP---EKSRIRAAVEK
>tr|Q0HEP0|Q0HEP0_SHESM/39-288 Alcohol dehydrogenase, zinc-binding domain protein OS=Shewanella sp. (strain MR-4) GN=Shewmr4_3411 PE=4 SV=1
RNCAVGVNGPDIKQRMG--MYPPP--PG-ASPIIGLEVAGEICAL-----G----D----
------G-V----T-Q-----WQLGDKVCALVPGGGYGEYTLTYAVHCLPIPQ----GFS
EVQAAALPETFFTVWGNLFMR-AGL--KAG-----E------------------------
--------------------------TVLIHGGSGGIGSTAISLA-KHL-----------
---G-AT-VITTTGQDEKRDYC-SG-L--GAH---LV--VNYNT-Q-N---FVEEVM-A-
--FTQG---K----------G----VNVVFD-IAGGDFINLNLQALALDGRMVSVSTQRS
AK-A--EVN-ILQLMAKRIVWTGSTLRPQTVE---AKAEIAKQLAE
>tr|Q0HZB1|Q0HZB1_SHESR/39-288 Alcohol dehydrogenase, zinc-binding domain protein OS=Shewanella sp. (strain MR-7) GN=Shewmr7_0541 PE=4 SV=1
RNCAVGVNGPDIKQRMG--IYPPP--PG-ASPIIGLEVAGEICAL-----G----E----
------G-V----T-Q-----WQLGDKVCALVPGGGYGEYTLTYAVHCLPIPQ----GFS
EVQAAALPETFFTVWGNLFMR-AGL--KAG-----E------------------------
--------------------------TVLIHGGSGGIGSTAISLA-KHL-----------
---G-AT-VITTTGQDEKRDYC-SG-L--GAH---LV--VNYNT-Q-N---FVEEVM-A-
--FTQG---K----------G----VNVVFD-IAGGDFINLNLQALALDGRMVSVSTQRS
AK-A--EVN-ILQLMAKRIVWTGSTLRPQTVE---AKAEIAKQLAE
>tr|Q0K1J4|Q0K1J4_RALEH/43-293 NADPH:quinone reductase or related Zn-dependent oxidoreductase OS=Ralstonia eutropha (strain ATCC 17699 / H16 / DSM 428 / Stani
RHHAAGVNGPDVFQRKG--LYDPP--PG-ASDIPGLEVAGEVAAL-----G----Q----
------G-V----T-G-----FRVGDLVCALIPGGGYAEYSVASEHNTLHLPD----GLR
LVEAAAMPETFMTVWLNLFQR-GKF--TKG-----D------------------------
--------------------------TILIHGGASGIGTTATMLS-KAF-----------
---GAAK-IITTVASDAQRDAS-LA-L--GAD---YA--VNYLE-E-D---FVEAVM-R-
--VTEG---K----------G----ADVIVD-IIAGDYVPRNYAAAGINGRIVQIGVIKG
VA-K--EVD-LFPMLTKRLTHMGSTLRSRTPE---EKAEIIRELEA
>tr|Q0KCT3|Q0KCT3_RALEH/32-290 Putative Zn-dependent oxidoreductase OS=Ralstonia eutropha (strain ATCC 17699 / H16 / DSM 428 / Stanier 337) GN=H16_A1046 PE=4
RVAAAGVNRPDVFQRTG--NYPVP--PG-ASDLPGLEVAGVVVGG-----D----L----
--SHADN-R----F-G-----LKVGDRVCALVQGGGYAQLCTAPLAQVLPAPQ----GLS
DIEAAALPETFFTVWSNVFDR-GCL--GQGPRGKDE------------------------
--------------------------TLLIQGGSSGIGTTAIQIA-KAL-----------
---G-YK-VFVTAGTDEKCKAC-ED-L--GAD---RA--INYKT-Q-D---FVAEVS-A-
--LTGG---N----------G----VDVILD-MVAGPYLARELKCIADDGRIVIIALLGG
AK-A--EIP-LGDILRRRITVTGSTLRPRPAS---FKGKIAAALHE
>tr|Q0RBG3|Q0RBG3_FRAAA/14-265 Putative quinone oxidoreductase OS=Frankia alni (strain ACN14a) GN=FRAAL6600 PE=4 SV=1
DVVATAVNRADLLQRQG--LYPPP--PG-ESEIIGMECSGRVAAV-----G----P----
------E-V----S-G-----VEVGTEVCALLGGGGYATRVNVPAGQLLPIPA----GVD
LVEAAGLPEVAATVYSTVFGI-ADL--RDG-----E------------------------
--------------------------VFCVHGGASGIGTFAIQAV-RAL-----------
-RPD-AV-IATTAGTAAKLARV-RE-L--GAD---VA--VSYRD-S-D---FVEVIR-K-
--ATEG---H----------G----ADVILD-NMGAAYLPRNVSLLAVGGRLVVIGLQGG
VK-G--ELS-LGALLTKRASVHAASLRARPAA---EKAEIIAGVRA
>tr|Q0S971|Q0S971_RHOSR/32-284 Probable NADPH:quinone reductase OS=Rhodococcus sp. (strain RHA1) GN=RHA1_ro04118 PE=4 SV=1
DVAATAVNRADLLQRQG--FYPPP--PG-ASDVLGLECSGTIAEL-----G----E----
------G-V----S-G-----WSVGDQVCALLAGGGYAEKVAVPASQLLPLPE----GVD
LLVAASLPEVACTVWSNVVMG-AGL--SRG-----D------------------------
--------------------------VLLVHGGGGGIGTHAIQVG-VAL-----------
---G-AR-VAVTAGSEEKLARC-RE-L--GAD---IL--VNYRE-A-D---FVDEIR-K-
--ATDG---H----------G----ADVILD-NMGGSYLDRNVDVLAADGRLVVIGMQGG
RK-G--ELD-LGKLLSKRGHVTAAGLRGRAESGHEGKADIVADVRK
>tr|Q0SC33|Q0SC33_RHOSR/39-286 Probable NADPH:quinone reductase OS=Rhodococcus sp. (strain RHA1) GN=RHA1_ro03100 PE=4 SV=1
EVAAAGINRADLMQRQG--LYPPP--PG-ITDIMGMEASGTVVAV-----G----A----
------G-V----D-G-----FRPGDEVCALIAGGAYAEYVVVPAAQLLPIPD----GLS
LVDAAALPEVASTVWSTIVMD-AGL--KAG-----E------------------------
--------------------------TLLVHGGGSGIGTHAIQVG-KAL-----------
---G-AT-VAVTVGSEAKAQRC-RE-L--GAD---IV--INYRE-Q-N---FASELA---
---------G----------Q----VDVILD-IMGGQYVPGNVDALAIGGRLVIIGMQGG
LT-G--ELN-VGALIGKRARVIGLNVRNRPLTGPGSKAEIIAAVAE
>tr|Q127W9|Q127W9_POLSJ/32-288 Alcohol dehydrogenase, zinc-binding OS=Polaromonas sp. (strain JS666 / ATCC BAA-500) GN=Bpro_3259 PE=4 SV=1
RVKASGVNRPDVFQRTG--NYPVP--PG-ASDIPGLEVAGEIVAG-----D----A----
---AAMA-A----A-G-----FKIGDRVCALVAGGGYAELCVAPVGQCLPVPTCNGVALS
DVEAAALPETFFTVWSNVFDR-ARL--QAG-----E------------------------
--------------------------TLLIQGGSSGIGVTAIQMA-KAL-----------
---G-AT-VLVTAGSDEKCAAC-LA-L--GAD---HA--INYKT-A-D---FVQEVK-K-
--LTNG---Q----------G----VNVILD-MVAGSYVSREVDSLAEDGRLVIIAVQGG
AR-A--EIN-AGLVLRRRLTITGSTLRPRPLA---FKTAIANALKE
>tr|Q12S72|Q12S72_SHEDO/35-284 Alcohol dehydrogenase, zinc-binding OS=Shewanella denitrificans (strain OS217 / ATCC BAA-1090 / DSM 15013) GN=Sden_0411 PE=4 SV
KVYAAGVNGPDIKQRMG--AYPAP--EG-ASPILGLEVSGEICAL-----G----E----
------G-V----S-Q-----WQLGDKVCALVPGGGYSERVNTFAAHCLPIPE----GLS
FEQAAALPETLFTVWGNLFMR-AGL--KAG-----E------------------------
--------------------------SVLIHGGSGGIGTTAIQLV-SAL-----------
---G-AD-VIVTSGSDDKCQYC-LE-Q--GAR---VA--INYNQ-Q-D---FVEPVL-T-
--ATEG---K----------G----VNVVLD-MAGGDFINQNLKALAMDGRMVSVAMQRG
PQ-A--QVD-VFRIMAKRITWTGSTLRPQSVE---AKAEIAKALMN
>tr|Q142H6|Q142H6_BURXL/32-290 Putative NADPH quinone oxidoreductase OS=Burkholderia xenovorans (strain LB400) GN=Bxeno_A1225 PE=4 SV=1
KVAASGINRPDVFQRKG--GYAPP--PG-ASDLPGLEVAGEIVGG-----T----I----
--DEKNN-P----F-G-----LKVGDRVCALLAGGGYAEYAVAPLLQCLPVPA----GLS
DVEAASLPETFFTVWSNVFDR-AQL--GKGEGAPNE------------------------
--------------------------TLLVQGGSSGIGVTAIQIA-HAL-----------
---G-FR-VFATAGSDEKCRAC-EA-L--GAE---RA--INYKT-E-D---FVEVIK-S-
--LTND---R----------G----VDVVLD-MVAGSYVSRELTALADGGRIVLIALLGG
AK-A--ELN-LNEVLRRRLTVTGSTLRPRPIE---FKAKIAAQLKE
>tr|Q15TV3|Q15TV3_PSEA6/32-282 Alcohol dehydrogenase, zinc-binding OS=Pseudoalteromonas atlantica (strain T6c / BAA-1087) GN=Patl_2167 PE=4 SV=1
KVHSFGINRADTLQRQG--KYPAP--RG-ESPILGLEVSGEIVSL-----G----I----
------S-ADNESS-R-----WQIGDEVFALVAGGGYAQYVAVNSEHLMPKPK----NVD
MPSAAGIAEVFLTAYQSLFQV-GGL--KTG-----Q------------------------
--------------------------RVLIHAGASAVGLAAIQLA-KAD-----------
---G-CH-VSVTASTEKKLAVC-EK-Y--GAD---RL--INYKT-Q-N---FAECFE-Q-
---------G----------G----VDVIID-FVAGDYLNRNLKILNADGTIVYLAMLAG
RY-AD-KVD-MALMLAKRATITGSTLRSRSDE---YKSVLIHDFCH
>tr|Q16BE0|Q16BE0_ROSDO/36-282 Alcohol dehydrogenase, zinc-containing, putative OS=Roseobacter denitrificans (strain ATCC 33942 / OCh 114) GN=RD1_1040 PE=4 SV
KVAWAGVNRPDALQRAG--LYAPP--PT-ASDLPGLEASGEVVAV-----G----T----
------G-V----T-D-----LAVGDLVCALLPGGGYAEYVATPAAHCLGVPD----GMG
LREAACLPETYFTVWSNVFKR-GGL--KAG-----E------------------------
--------------------------RFLVHGGSSGIGTTAIQLA-HAF-----------
---G-AR-VFATAGSDEKCAAC-VE-L--GAE---RA--INYRD-D-D---FVAAMR-A-
--E------G----------G----ANVILD-MVGGDYIPRNFKALADDGRLVQIAFLGG
PK-V--EVN-FAPLMTRRLTMTGSTLRPQSDL---AKAEIAQELRD
>tr|Q1B1Z2|Q1B1Z2_MYCSS/29-281 Alcohol dehydrogenase, zinc-binding protein OS=Mycobacterium sp. (strain MCS) GN=Mmcs_4988 PE=4 SV=1
DVVAAGINRADLLQAAG--KYPPP--KG-ASDIMGLEVSGVISDV-----A----D----
------D-V----S-G-----WAVGQPVCALLAGGGYAENVTVPAGQVMPVPE----SVD
LAHAAALPEVACTVWSNVVMT-AAL--AAG-----E------------------------
--------------------------VLLIHGGASGIGTHAIQVA-NAL-----------
---G-CR-VAVTAGSANKLDLC-RE-L--GAE---VA--INYRD-E-D---FVERLR-A-
--ETDG---A----------G----ADVILD-IMGAAYLDRNVDALATGGRLAIIGMQGG
VK-A--ELN-IGKLLAKRASVTATALRSRPVSGPGSKSDIVAEVVA
>tr|Q1BKF5|Q1BKF5_BURCA/32-282 Alcohol dehydrogenase, zinc-binding OS=Burkholderia cenocepacia (strain AU 1054) GN=Bcen_5025 PE=4 SV=1
RIHAAGVNGPDVFQRKG--LYDPP--PG-ASDIPGLEIAGEVVAV-----G----R----
------D-V----T-R-----FVVGDRVCALIPGGGYAEYAVANESNTLAIPD----GLG
MAEAAALPETFMTVWLNLFQR-GRF--SPG-----E------------------------
--------------------------SVLIHGGASGIGTTATMLA-KAF-----------
---GAAT-IITTVGSDAQRDAS-MR-L--GAD---LA--IDYRS-E-D---FVEAVA-R-
--FTGG---K----------G----VDVIVD-IIAGDYVARNFAAAAMNGRIVQIGVING
PA-K--ELD-LFPMLTKRLTHIGSTLRSRTYA---EKAQIIRELEE
>tr|Q1BV10|Q1BV10_BURCA/32-291 Alcohol dehydrogenase, zinc-binding OS=Burkholderia cenocepacia (strain AU 1054) GN=Bcen_1640 PE=4 SV=1
KVAASGVNRPDVFQRKG--AYAPP--PG-ASDLPGLEVAGEIVGG-----D----L----
-SDAALN-P----F-G-----LKLGDRVCALLAGGGYAEYAVAPLPQCLPVPD----GLT
DIEAASLPETFFTVWSNVFDR-AQL--GAGEGGEQE------------------------
--------------------------TLLVQGGSSGIGVTAIQIA-HAL-----------
---G-FR-VFATAGTADKCRAC-EA-L--GAE---RA--INYKT-E-D---FVEVVK-S-
--LTHD---R----------G----VDVILD-MVAGSYVPRELSALADGGRLVLIALLGG
AK-A--EVN-LSEILRRRLTVTGSTLRPRPVE---FKARIAAQLKA
>tr|Q1GDL7|Q1GDL7_SILST/40-286 Alcohol dehydrogenase zinc-binding OS=Silicibacter sp. (strain TM1040) GN=TM1040_2517 PE=4 SV=1
RVAYAGVNRPDALQRAG--AYAPP--KG-ASDLPGLEASGEIVAL-----G----E----
------G-V----T-G-----WNLGDRVCALLPGGGYADYVATPAAHCLPVPK----GLS
LKEAACLPETCFTVWSNVVTR-GGL--RAG-----E------------------------
--------------------------RFLVHGGSSGIGTTAIQLA-SAL-----------
---G-AR-VYATAGSDDKCAAC-VG-L--GAD---VA--INYRD-E-D---FVEILR-A-
--D------G----------G----AHLILD-MVGGDYIPRNIKALADDGRLVHIAFLQG
PK-A--ELN-FAQIMARRLTVTGSTLRPQSDL---AKARIARDLLE
>tr|Q1GW85|Q1GW85_SPHAL/39-288 Alcohol dehydrogenase, zinc-binding OS=Sphingopyxis alaskensis GN=Sala_0364 PE=4 SV=1
RVAAAGVNRPDVLQRMG--LYPPP--PG-ASDLPGLEVAGTVVAV-----G----P----
------G-G----D-P-----EMLGQEVCALVAGGGYAEYCTAPVGSCLPVPK----GFS
MAEAAALPETVFTVWHNLFER-GYV--QEG-----E------------------------
--------------------------TVLVHGGTSGIGTTAIGLC-KLF-----------
---G-IR-VIVTCGSADKCDAA-RA-L--GAD---LA--VDYSN-E-D---YVAAVK-D-
--FTGG---A----------G----VHVVLD-MVGGDYVPRNLDCLADDGRHVSIAFQRG
AK-V--EID-VSQVMRRRLTLTGSTLRARSAA---FKALLADEIHR
>tr|Q1I9N1|Q1I9N1_PSEE4/40-290 Putative Zinc-dependent dehydrogenase OS=Pseudomonas entomophila (strain L48) GN=PSEEN2868 PE=4 SV=1
QVHAAGVNGPDLLQRKG--LYAPP--PG-ASDIPGLEIAGRVVAL-----G----E----
------Q-V----S-R-----FVVGDAVIALVPGGGYAEYAVADERTTAPLPA----NLS
MVEGAALPETFMTVWVNLFQR-GGF--KAG-----E------------------------
--------------------------SVLIHGGASGIGTTATQLA-KAF-----------
---GASK-IFTTVKDAEQQAAS-LA-L--GAD---VA--VDYTR-E-D---FVEHVM-Q-
--HTNG---Q----------G----VDVIVD-IIAGDYVARNFKAAAMDGRIVQIGVVKG
PA-S--EVD-LFPLLVKRLTHIGSTLRARSID---DKAAILDDLQA
>tr|Q1IDF6|Q1IDF6_PSEE4/28-271 Putative alcohol dehydrogenase, zinc-containing OS=Pseudomonas entomophila (strain L48) GN=PSEEN1432 PE=4 SV=1
RVAAAGLNRADLLQMKG--LYPPP--PG-ASPYMGLECAGVVEEV-----G----A----
------G------A-D-----WRVGDRVCALLASGAMAEEVVVDARHVLPVPE----GLS
LHEAAALPEVYATAWLNIFQL-GGL--KAG-----E------------------------
--------------------------KVLVHAGASGVGSAAIQLC-KAF-----------
---G-SP-VWVSVGSPERLAYC-QG-L--GAA---GG--VVRNA-N------LDELE-Q-
--L------G----------P----FDVILD-PVGAGYGQLNLKVLARDGRWVIIGLMSG
RK-F--ELD-LAQVLGKRLEITGSTLRNRDDG---FKAELLRELQQ
>tr|Q1LFC9|Q1LFC9_RALME/43-293 Alcohol dehydrogenase, zinc-binding OS=Ralstonia metallidurans (strain CH34 / ATCC 43123 / DSM 2839) GN=Rmet_4281 PE=4 SV=1
RIHAAGVNGPDVMQRRG--LYDPP--PG-ASDIPGLEVAGEIVSV-----G----R----
------D-V----I-R-----FAVGDLVCALVPGGGYAEYAVAHESNTLTIPE----GLS
MVEAAALPETFLTVWLNLFQR-GKF--SAG-----E------------------------
--------------------------SVLIHGGASGIGTTATMLA-KAF-----------
---GASK-IITTVGSDTQRDAS-IA-L--GAD---VA--VDYRN-E-D---FVEAVA-R-
--ATDG---R----------G----VDVVVD-IIAGDYVARNYAAAAMDGRIVQIGVIKG
PA-Q--SLD-LFPMLAKRLTHIGSTLRSRTHE---EKAVLIEDLEQ
>tr|Q1LPW6|Q1LPW6_RALME/32-290 Alcohol dehydrogenase, zinc-binding OS=Ralstonia metallidurans (strain CH34 / ATCC 43123 / DSM 2839) GN=Rmet_0924 PE=4 SV=1
RVAAAGINRPDVFQRTG--NYPVP--PG-ASDLPGLEVAGVVVGG-----D----L----
--SHPAN-R----F-G-----LKAGDRVCALVQGGGYAELCTAPIEQCLPVPE----GLT
DIEAAALPETFFTVWSNVFDR-GQL--GKGPRGAAE------------------------
--------------------------TLLIQGGSSGIGTTAIQIA-KAL-----------
---G-FK-VFVTAGSDDKCKAC-ES-L--GAD---RA--INYKT-Q-D---FVAEVK-A-
--LTEG---K----------G----VDVILD-MVAGSYLARELSCIADDGRIVIIALLGG
GK-A--EIP-LGDILRRRITITGSTLRPRPAS---FKGAIAQALHQ
>tr|Q1MJT8|Q1MJT8_RHIL3/38-287 Putative quinone oxidoreductase OS=Rhizobium leguminosarum bv. viciae (strain 3841) GN=RL1276 PE=4 SV=1
RAEAIGVNRPDIAQRQG--SYPAP--KD-ASPILGLELSGKIVAV-----G----P----
------G-V----R-G-----HAVGDKVCGLANGGAYAEYCLLPAGQILPIPK----AYD
AVKAAALPETFFTVWANLFQM-AGL--TEG-----E------------------------
--------------------------TVLIHGGSSGIGTTAIQLA-RAF-----------
---G-AE-VYATAGSKEKCEAC-EK-L--GAK---RA--INYRT-E-D---FAEVIK-A-
--ET-G---H----------G----VDIILD-MIGAAYFERNIASLAKDGCLSIIAFLGG
AV-AE-KVN-LSPIMVKRLTVTGSTMRPRTAE---EKRAIRDDLLS
>tr|Q1QT22|Q1QT22_CHRSD/29-275 Alcohol dehydrogenase, zinc-binding OS=Chromohalobacter salexigens (strain DSM 3043 / ATCC BAA-138 / NCIMB 13768) GN=Csal_3042
DVAWAGMNRADAMQRAG--HYPPP--EG-ESEIPGLEVSGTIAEV-----G----R----
------G-V----E-R-----FKPGDKVCALLAGGGYAEQVVVAEAQVLSIPT----GLG
LREAAALPEVFATAWLNLYME-GAV--QRG-----E------------------------
--------------------------RVVLHAGASGVGTAAIQLC-RAF-----------
---G-NP-CFVTVGSQAKLEAC-QR-L--GAD---AG--WNRHD-G-S---FVEPIN-A-
--W------G----------G----ADMILD-PVGGEYIAQDLQILNAEGRLVVIGPMAG
RD-A--QVD-LARLLMKRQRIIGSTLRSRSPR---AKGAILDALHA
>tr|Q21B75|Q21B75_RHOPB/39-288 Alcohol dehydrogenase, zinc-binding OS=Rhodopseudomonas palustris (strain BisB18) GN=RPC_0790 PE=4 SV=1
KVQAAGVNRPDVAQRAG--VYPPP--PG-ASDLPGLEVAGQVVGL-----G----E----
------G-A----S-R-----HKLGDSVMSLVAGGGYAPYCIAQDAQAMAVPI----GLS
IIEAGATPETLMTVWHNVFER-GGL--KPG-----E------------------------
--------------------------TLLIHGGSSGIGTMAIQLA-KAF-----------
---G-SK-VIVTVGSNDKAAAC-VK-I--GAD---RA--IDYKA-E-D---FVAIVK-E-
--FTEG---H----------G----ADVILD-MVGGDYIEKNYDAAAIDGRIVQIAFLHG
PK-A--TVN-FVKLMMKRLQHTGSTLRPRSNA---DKAAMVAAIEA
>tr|Q21YD0|Q21YD0_RHOFD/34-286 Alcohol dehydrogenase, zinc-binding OS=Rhodoferax ferrireducens (strain DSM 15236 / ATCC BAA-621 / T118) GN=Rfer_1490 PE=4 SV=1
RVAASGVNRPDVLQRTG--NYPVP--SG-ASDIPGLEVAGVIERG-----D----E----
---QELA-S----A-G-----FKLGERVCALVAGGGYAQYCIAPVGQCLPVPK----GLS
DVEAASLPETFFTVWSNVFDR-AQL--QTG-----E------------------------
--------------------------TLLIQGGSSGIGVSAIQLA-KAL-----------
---G-SR-VIVTAGSDEKCAAC-LA-L--GAD---HA--INYKT-H-D---FQEEVK-R-
--LTGG---Q----------G----VNVILD-MVAGSYVAKEIECLSEDGRLVIIAVQGG
VK-S--EIN-AGLVLRRRLTVTGSTLRARPVA---FKAAIARALLK
>tr|Q28KF6|Q28KF6_JANSC/36-282 Alcohol dehydrogenase zinc-binding OS=Jannaschia sp. (strain CCS1) GN=Jann_3889 PE=4 SV=1
TIDHAGVNRPDALQRAG--SYAPP--PG-ASDLPGLEASGRVAEI-----G----P----
------G-V----T-R-----WSVGDKVCALLPGGGYAEHVVTHQDHALPVPD----GLS
MAQAAALPETFFTVWSNVFMR-AGL--RAG-----Q------------------------
--------------------------RFLVHGGSSGIGTTAIQLA-HAL-----------
---G-AR-VFTTAGSAEKCAAC-LE-L--GAE---QA--INYRD-A-D---FVAAMR-D-
--V------G----------G----ADVILD-MVGGDYLPRNIKALADDGHLQQIAFLQG
PK-V--ELN-FAQLMVRRLTISGSTLRPQSDA---AKAAIAQELRE
>tr|Q2GCB0|Q2GCB0_NOVAD/39-288 Alcohol dehydrogenase superfamily, zinc-containing OS=Novosphingobium aromaticivorans (strain DSM 12444) GN=Saro_0064 PE=4 SV=1
KVAFAGVNRPDVIQRQG--FYPPP--PD-ASPLPGLEIAGQVVAM-----G----Q----
------G-V----T-W-----PFIGTAVCALVAGGGYAEYCIAEADQCLQVPT----GLP
MAQAAAMPETLFTVWHNVFER-GMV--AEG-----E------------------------
--------------------------TILVHGGTSGIGSMAILLG-KLF-----------
---G-VK-VIATCGGPEKCEQA-LA-I--GAA---HA--IDYKA-A-D---FVEETL-R-
--LTEG---R----------G----VHMVLD-MVAGDYVARNLKCLADDGRHVTIAVQGG
VR-A--EIN-MAEVMRRRLTLTGSTLRPRSRA---FKGALASEIRD
>tr|Q2J4X4|Q2J4X4_FRASC/19-270 Alcohol dehydrogenase, zinc-binding OS=Frankia sp. (strain CcI3) GN=Francci3_4322 PE=4 SV=1
EVVATAVNRADLLQRQG--FYPPP--PG-ASEIIGMECSGRVAVL-----G----A----
------G-V----D-R-----VEVGAEVCALLSGGGYASRVNVPVGQVLPVPA----GVD
LITAAALPEVACTVYSTVFGI-AGL--RDR-----E------------------------
--------------------------VFLVHGGASGIGTFALQAV-RAL-----------
-RPN-AL-VATTAGTAAKLARV-RE-L--GAH---IA--VSYRD-D-D---FVARIR-E-
--ATDG---H----------G----ADVILD-NMGAAYLARNVAVLAVGGRLVVIGLQGG
VK-G--ELN-LGALLTKRAAVHAASLRGRPVE---EKADIVTGVRG
>tr|Q2KB38|Q2KB38_RHIEC/38-287 Probable quinone oxidoreductase protein OS=Rhizobium etli (strain CFN 42 / ATCC 51251) GN=RHE_CH01141 PE=4 SV=1
RAEAIGVNRPDIAQRQG--SYPPP--KD-ASPILGLELSGEIVGV-----G----P----
------G-V----S-G-----YAVGDKVCGLANGGAYAEYCLLPAGQILPFPK----GYD
AVKAAALPETFFTVWANLFQM-AGL--TEG-----E------------------------
--------------------------SVLIHGGTSGIGTTAIQLA-RAF-----------
---G-AE-VYATAGSTGKCEAC-ER-L--GAK---RG--INYRS-E-D---FAAVIK-A-
--ET-G---Q----------G----VDIILD-MIGAAYFERNIASLAKDGCLSIIAFLGG
AV-AE-KVN-LSPIMVKRLTVTGSTMRPRTAE---EKRAIRDDLLS
>tr|Q2KWK1|Q2KWK1_BORA1/32-280 Putative zinc-binding dehydrogenase OS=Bordetella avium (strain 197N) GN=BAV2660 PE=4 SV=1
KVSAAGINRPDVFQRKG--NYAPP--PG-ASDLPGLEVAGEIVGG-----D----A----
------A-A----G-G-----FKIGDKVCALVAGGGYAEYCVAPAVQCLPIPK----GLS
DIEAAGLPETYFTVWSNVFDR-GAL--AQG-----E------------------------
--------------------------TLLVHGGASGIGTTAIQIA-RAL-----------
---G-HT-VYATVGSDERVAAV-ER-L--GA----KG--INYKT-Q-D---FVQEIK-A-
--LTGG---K----------G----VDVVLD-MVAGDYIDRDLSCLADDGRIVIIAQLGG
NK-S--TIN-SAEVMRRRLTITGSTLRPRPVA---FKGAIARALRE
>tr|Q2N6G2|Q2N6G2_ERYLH/40-289 NADPH quinone oxidoreductase OS=Erythrobacter litoralis (strain HTCC2594) GN=ELI_13185 PE=4 SV=1
QVAWAGVNRPDCIQRAG--HYPAP--PG-ASPILGLEVSGRIIAL-----G----D----
------G-V----P-E-----TLLGETVCALTPGGGYAEYCKVPVGHCLPVPD----DLP
LDQAAAVPETLFTVWHNVFQR-GCA--REG-----E------------------------
--------------------------TLLVHGGTSGIGTMATMLA-KAF-----------
---D-MQ-VIVTCGDDAKCEAA-RE-V--GAD---HA--INYKT-Q-D---FVEEVK-A-
--ITRG---K----------G----VEVVLD-MVSGDYVARNLKCLAEDGRHVTIAVLGG
MQ-A--ELN-MAFIMSRRLTLTGSTLRPRSDA---FKTALCDEIGQ
>tr|Q2NZD3|Q2NZD3_XANOM/38-281 Quinone reductase OS=Xanthomonas oryzae pv. oryzae (strain MAFF 311018) GN=XOO3589 PE=4 SV=1
RVNAAGINRPDLLQRAG--HYPPP--PG-APETLGLEIAGEIVE----------------
------P-A----G-R-----WKVGERVCALLGGGGYAQYAAVDARHVLPIPA----GMD
LVHAAALPETIFTAYANLFEH-GRL--AAG-----E------------------------
--------------------------WLLLHGATSGIGVTAIQMA-KAA-----------
---G-AH-VLATARSASKAAQA-RA-L--GAD---VA--IDSTS-E-S---FVEVAK-A-
--H------G----------G----IDVALD-MVGAAVFADTLEALNQRGRIVYIASQAG
AT-I--ELP-IPVLMRKQAVITGSTLRPRTAD---EKARLAAEVER
>tr|Q2SZN8|Q2SZN8_BURTA/32-291 Oxidoreductase, zinc-binding dehydrogenase family protein OS=Burkholderia thailandensis (strain E264 / ATCC 700388 / DSM 13276
KVAASGVNRPDVFQRKG--AYAPP--PG-ASDLPGLEVAGEIVGG-----D----L----
-SDPATN-P----F-G-----LKVGERVCALLAGGGYAQYVAAPLAQCLPVPK----GLT
DVEAASLPETFFTVWSNVFDR-AQL--GAGEGGALE------------------------
--------------------------TFLVQGGSSGIGVTAIQIA-HAL-----------
---G-FR-VFATAGTDDKCRAC-EA-L--GAE---RA--INYKT-E-D---FVEVVK-S-
--LTHD---R----------G----VDVILD-MVAGAYVARELTALADGGRLVVIALLGG
AK-S--EIN-VAEILRRRLTITGSTLRPRPVE---FKARIAAQLKA
>tr|Q2W3U2|Q2W3U2_MAGMM/37-286 NADPH:quinone reductase and related Zn-dependent oxidoreductase OS=Magnetospirillum magneticum (strain AMB-1 / ATCC 700264) GN=
KVAAAGINRPDVLQRAG--AYPAP--PG-ASDLPGLEVAGTIAAL-----G----E----
------G-A----A-S-----PALGSRVCALAPGGGYAEYCTVDARHCLPIPA----GYD
MIRAAALPETFFTVWHNVVER-GQL--KAG-----E------------------------
--------------------------RFLVHGGAGGIGTTAIQLA-KAL-----------
---G-AT-VFATANGEAKGKAC-RD-L--GAD---FA--IDYST-A-D---FVEVIK-A-
--ETKG---K----------G----VDVILD-MVGGDYIARNIKSLAADGRLVSIAFLRG
SS-A--EIN-LMPVMLKRLTLTGSTLRPQSND---AKARMARGLAE
>tr|Q2YK49|Q2YK49_BRUA2/36-285 Zinc-containing alcohol dehydrogenase superfamily OS=Brucella abortus (strain 2308) GN=BAB2_0831 PE=4 SV=1
RIHAAGVNRPDAMQRAG--QYPPP--PG-VTDVLGLELSGVVLEI-----A----E----
------D-V----T-R-----FGPGDRIMALVAGGAYSEEAIVQADVCIPVPA----GLS
MVEAAGIPETYFTVWSNLFQR-AGL--QPG-----E------------------------
--------------------------TVLLHGGTSGIGVTATLLA-KAI-----------
---G-AR-MITTCGSDDKCRAS-EA-L--GAI---AS--INYRT-T-D---FVEAGR-A-
--LTEG---R----------G----PEVVID-MVGGSYMQRNLQLVAEDGRIAQIAFQQG
SE-A--QMD-MGPLLFKRLTLTGSTLRARPLV---MKAALARSVEA
>tr|Q390G2|Q390G2_BURS3/64-314 Zinc-containing alcohol dehydrogenase superfamily OS=Burkholderia sp. (strain 383) GN=Bcep18194_B3044 PE=4 SV=1
RIHAAGVNGPDVFQRKG--LYDPP--PG-ASDIPGLEVAGEVVAV-----G----R----
------D-V----T-R-----FALGDEVCALIPGGGYAEYAVANESNTLAIPD----GLD
MTEAAAMPETFMTVWLNLFQR-GRF--AAG-----D------------------------
--------------------------SVLIHGGASGIGTTATMLA-KAF-----------
---GAST-IITTVGSEAQRDAS-LR-L--GAD---LA--IEYRN-E-D---FVDAVK-R-
--FTDG---K----------G----VDVIVD-IIAGDYVARNFAAAAMNGRIVQIGVING
PA-K--ELD-LFPMLTKRLTHIGSTLRSRTYE---EKAQLIRELEE
>tr|Q39EE2|Q39EE2_BURS3/32-291 Zinc-containing alcohol dehydrogenase superfamily OS=Burkholderia sp. (strain 383) GN=Bcep18194_A5580 PE=4 SV=1
KVAASGVNRPDVFQRKG--AYAPP--PG-ASDLPGLEVAGEIVGG-----D----L----
-SDAALN-P----F-G-----LKLGDRVCALLAGGGYAEYAVAPLPQCLPVPD----GLT
DIEAASLPETFFTVWSNVFDR-AQL--GAGEGGEQE------------------------
--------------------------TLLVQGGSSGIGVTAIQIA-HAL-----------
---G-FR-VFATAGTADKCRAC-EA-L--GAE---RA--INYKT-E-D---FVEVVK-S-
--LTHD---R----------G----VDVILD-MVAGSYVPRELSALVDGGRLVLIALLGG
AK-A--DVN-LGEILRRRLTITGSTLRPRPVE---FKAQIAAQLKS
>tr|Q39XF0|Q39XF0_GEOMG/32-283 Alcohol dehydrogenase superfamily, zinc-containing OS=Geobacter metallireducens (strain GS-15 / ATCC 53774 / DSM 7210) GN=Gmet_
KVVATSINRPDLVQREG--KYPPP--PG-DSEILGLEVSGTVEEL-----G----P----
------G-V----T-G-----WQVGDRVMTLVGGGAYAEYAVAYASHLMRIPE----SMS
FEEAACVCESCITAFLNVFMI-GGL--KDN-----N------------------------
--------------------------TVILHGGGGGVNTAGLQLC-KAL-----------
---V-PNTKIIVTSHPSKMARV-KE-L--GAD---LV--IDFTQTP-D---FSEAVK-E-
--FTNK---K----------G----ADVILD-HVGAKYLAPNMNSLAYAGRLVIIGVISG
IK-A--ELN-LALMMVKRQQIIGSVLRSRPVK---DKGEIVAEFTR
>tr|Q3BXD8|Q3BXD8_XANC5/38-281 Putative quinone oxidoreductase OS=Xanthomonas campestris pv. vesicatoria (strain 85-10) GN=XCV0844 PE=4 SV=1
RVHAAGINRPDLLQRTG--HYPPP--PG-APETLGLEIAGEIVE----------------
------P-A----G-R-----WKVGERVCALLAGGGYAQYAAVDARHVLPIPA----GMD
LVHAAALPETIFTAYANLFEH-GRL--AAG-----Q------------------------
--------------------------WLLLHGATSGIGVTAIQMA-KAA-----------
---G-AH-VLATARSASKAAQA-RE-L--GAD---VA--IDSTT-A-S---FVEVAK-A-
--H------G----------G----VDVALD-MVGAAVFADTLEALNPRGRIVYIASQAG
AT-I--EVP-IPVLMRKQAVITGSTLRPRNAD---EKARLAAEVER
>tr|Q3IKZ9|Q3IKZ9_PSEHT/28-275 Putative quinone oxidoreductase, NADPH-dependent OS=Pseudoalteromonas haloplanktis (strain TAC 125) GN=PSHAa1308 PE=4 SV=1
KVAAIGVNRADCMQRQG--KYPAP--KD-DSQILGLECAGIVCDI-----G----G----
------K-V----D-K-----IWLNKRVFALCAGGAYSEYVAVDAKQLMELPD----DVS
MREGAAISEVYLTAFGALFEL-GKL--QAG-----Q------------------------
--------------------------TALIHAGASGVGGAAIQMA-KSA-----------
---G-AT-VVITAGSDEKCAHA-KA-L--GAD---HA--INYKT-T-D---FVEYMK---
---ANN---L----------T----ANTIVD-PVSGSYLNKNAAVAAMDCQIVMLAFLDG
RF-A--EVD-FARLLQKRISFHASTLRNRSIE---FKRALRDDFVA
>tr|Q3IZZ2|Q3IZZ2_RHOS4/38-284 NADPH/quinone reductase and related Zn-dependent oxidoreductases OS=Rhodobacter sphaeroides (strain ATCC 17023 / 2.4.1 / NCIB 8
RVAYAGVNRPDALQRAG--AYAPP--PG-ASPLPGLEASGTVAAV-----G----P----
------G-V----T-R-----WRVGEEVCALLPGGGYADYAVTPADHALPVPS----GLT
LREAACLPETCFTVWSNVALR-GGL--RAG-----E------------------------
--------------------------RFLVHGGSSGIGTTAIQLA-AAL-----------
---G-AR-VFATAGSEEKCAAC-RA-L--GAE---RA--INYRE-E-D---FVAVLK-A-
--E------G----------G----ADLILD-MVGGSYLPRNVKALATEGRLVQIAFLEG
TK-V--ELN-FAEVMMRRLTITGSTLRPQSDL---AKARYARDIET
>tr|Q3JUB2|Q3JUB2_BURP1/53-312 Oxidoreductase, zinc-binding dehydrogenase family protein OS=Burkholderia pseudomallei (strain 1710b) GN=qor PE=4 SV=1
KVAASGVNRPDVFQRKG--AYAPP--PG-ASDLPGLEVAGEIVGG-----D----L----
-ADSAAN-P----F-G-----LKLGDRVCALLAGGGYAQYVAAPLAQCLPVPK----GLT
DVDAASLPETFFTVWSNVFDR-AQL--GAGEGGAQE------------------------
--------------------------TFLVQGGSSGIGVTAIQIA-HAL-----------
---G-FR-VFATAGTDDKCRAC-EA-L--GAE---RA--INYKS-E-D---FVEVVK-S-
--LTHD---R----------G----VDVILD-MVAGAYVPRELAALADGGRLVVIALLGG
AK-A--EIN-VAEILRRRLTITGSTLRPRPVE---FKAAIAAQLKA
>tr|Q3KEW1|Q3KEW1_PSEPF/38-287 Zinc-containing alcohol dehydrogenase superfamily OS=Pseudomonas fluorescens (strain PfO-1) GN=Pf01_1952 PE=4 SV=1
RVHAAGVNRPDALQRAG--KYPMK--PG-MNPIPGLEVAGEVVAI-----G----S----
------G-V----S-T-----FAVGDRVCALTNGGGYAEYCTVPAGQTLPIPD----GLD
WIQAAAIPETFFTVWANLFGL-GGA--SRG-----Q------------------------
--------------------------RALIHGGTSGIGTTALMLC-REF-----------
---G-IE-AFATAGSADKCAAI-RN-L--GGD----A--INYRE-Q-E---FAAVIA-E-
--KTAS---Q----------G----VNVILD-IMGGSYLNGNISALGMDGRLVMLGFLGG
AR-AN-DID-LLAILGKRAVVTGSLLRARTSA---EKAAIADQLRE
>tr|Q3KFN3|Q3KFN3_PSEPF/28-271 Zinc-containing alcohol dehydrogenase superfamily OS=Pseudomonas fluorescens (strain PfO-1) GN=Pf01_1680 PE=4 SV=1
RVAAAGLNRADLLQKAG--LYPPP--PG-ASHVLGLECSGVISEV-----G----A----
------G------S-S-----WQVGDRVCALLAGGGMAQEVVVDGRHVLPVPE----GVS
LIEAAALPEVYATVWLNVFQL-AAL--KPG-----E------------------------
--------------------------KVLLHAGASGIGSAAIQLC-KAF-----------
---G-NP-CWVSVGSAERLAYC-ES-L--GAQ---GG--VVRTD-D------LESLR-D-
--F------G----------P----FDVILD-PVGGNYSALNLKLLAQDGRWVLIGLMGG
RE-A--KLD-LAQVLAKRVQLLGSTLRSRDDQ---FKADLFSDLSQ
>tr|Q473U6|Q473U6_RALEJ/32-290 Zinc-containing alcohol dehydrogenase superfamily OS=Ralstonia eutropha (strain JMP134) GN=Reut_A0958 PE=4 SV=1
RVAAAGVNRPDVFQRTG--NYPVP--PG-ASDLPGLEVAGVVVGG-----D----L----
--SHADN-R----F-G-----LKVGDRVCALVQGGGYAQLCTAPVAQCLPAPK----GLS
DIEAAALPETFFTVWSNVFDR-GYL--GQGPRGKDE------------------------
--------------------------TLLIQGGSSGIGTTAIQIA-KAL-----------
---G-YK-VFVTAGTDEKCKAC-ED-L--GAD---RA--INYKT-Q-D---FVAEVA-S-
--LTEG---K----------G----VDVILD-MVAGSYLARELKCIADDGRIVIIALLGG
AK-A--EIP-LGDILRRRITVTGSTLRPRSAS---FKGQIAQALHQ
>tr|Q47Z05|Q47Z05_COLP3/29-284 Oxidoreductase, zinc-binding OS=Colwellia psychrerythraea (strain 34H / ATCC BAA-681) GN=CPS_3289 PE=4 SV=1
KVHAIGINRADLLQRAG--KYPAP--AG-ESSILGLEVSGEIVQC-----G----D----
------A-V----SDNHLAQSWQVGDKVFGLVAGGGYAQYVKVKARQLFCLPE----QFT
FEQGAACAEVFLTAYQSLFSI-AKL--ANN-----S------------------------
--------------------------KVLIHAGASGVGSAAIQLA-KAK-----------
---Q-CY-VTVTVGSEVKAQAC-LA-L--GAD---CA--INYQK-N-D---FVAWSK-E-
--NVLA--------------G----YDVIID-VVSGEYLSKNINVAALDGHIVTLSMLGG
RYCS--QVD-IAKLLAKRLTLSASTLRNRSED---YKAQLVDNFSS
>tr|Q48L89|Q48L89_PSE14/28-271 Oxidoreductase, zinc-binding OS=Pseudomonas syringae pv. phaseolicola (strain 1448A / Race 6) GN=PSPPH_1588 PE=4 SV=1
KVAAAGLNRADLLQREG--KYPPP--PG-VTQTLGLECSGVIAEV-----G----P----
------G------T-S-----WVVGDRVCALLAGGAMAEEVVVDGRHVLPVPE----GLS
LHEAAAIPEVYATAWLNLFQL-AGL--KPG-----E------------------------
--------------------------KVLLHAGASGVGSAGIQLC-KAF-----------
---G-NP-VWVSVGSTERLAYC-VE-L--GAQ---GG--VVRGE-S------LEGLN-D-
--F------A----------P----FNVILD-PVGASYAELNVKLLALDGRWVLIGIMSG
RE-A--QVD-LAHVLGKRIQLMGSTLRSRDDT---FKADLLSDLGQ
>tr|Q4JSJ2|Q4JSJ2_CORJK/36-286 Putative quinone oxidoreductase OS=Corynebacterium jeikeium (strain K411) GN=jk2033 PE=4 SV=1
RIHYAGVNRADTLQAQG--HYPPP--HG-TTDIIGLEAAGVIEDP-----NGATRP----
------D-G----S-P-----WHPGDEVAVLLSGGGYSEYATVPEGQLLPIPA----GYS
LAEAASVVEVACTVWSNIMMT-AHL--REG-----D------------------------
--------------------------TILFHGGGGGIGIFGIQLA-KAL-----------
---G-AT-VAVTAGSEEKLHVC-RR-Y--GAD---IL--INYKE-E-D---FAEVLA-A-
--H------G----------G----ADVILD-IIGAKYLDRNIKALAPDGHIVIIGMQGG
VK-G--ELN-IAKLLNKRGNISATGLRYRDNQ---DKAGIVAETLH
>tr|Q4K8E8|Q4K8E8_PSEF5/28-271 Oxidoreductase, zinc-binding OS=Pseudomonas fluorescens (strain Pf-5 / ATCC BAA-477) GN=PFL_4393 PE=4 SV=1
RVAAAGLNRADLLQRAG--LYPPP--PG-ASKALGLECSGVVSEV-----G----P----
------G------S-S-----WQVGDRVCALLAGGGMAEEVVVDARHVLPVPE----GLS
LAEAAALPEVYSTAWLNLFQL-AAL--KPG-----E------------------------
--------------------------KVLLHAGASGVGSAAIQLC-KAF-----------
---G-NP-CWVSVGSADRLAYC-ES-L--GAQ---GG--VVRTD-G------IEALR-D-
--F------G----------P----FDVILD-PVGANYVANNLKLLALDGRWVLIGLMGG
RE-A--QLD-LAQVLAKRIQFLGSTLRSRNDQ---FKADLLSDLGQ
>tr|Q4UQY7|Q4UQY7_XANC8/38-281 Quinone reductase OS=Xanthomonas campestris pv. campestris (strain 8004) GN=XC_3493 PE=4 SV=1
RVHAAGINRPDLLQRGG--HYPPP--PG-APETLGLEVAGEVVV----------------
------A-A----G-R-----WKVGDRVCALLGGGGYAQYAAVDARHVLPVPE----GMT
LVQAAALPETIFTAYANLFEH-GRL--AAG-----E------------------------
--------------------------WLLLHGATSGIGVTAIQLA-KAA-----------
---G-AH-VLATARSAGKAAQA-RE-L--GAD---VA--IDSTT-E-S---FVAAAK-A-
--H------A----------G----VDVALD-MVGASVFADTLEALNPGGRIVYIASQAG
AT-L--EVP-IPLLMRKQAIITGSTLRPRNAD---EKARLAAEVER
>tr|Q4ZW24|Q4ZW24_PSEU2/28-271 Zinc-containing alcohol dehydrogenase superfamily OS=Pseudomonas syringae pv. syringae (strain B728a) GN=Psyr_1600 PE=4 SV=1
KVAAAGLNRADLLQREG--KYPPP--PG-VTQTLGLECSGVIAEV-----G----P----
------G------S-P-----WVVGDRVCALLAGGAMAEEVVVDGRHVLPVPE----GLS
LHEAAAIPEVYATAWLNLFEL-AGL--KPG-----E------------------------
--------------------------KVLLHAGASGVGSAGIQLC-KAF-----------
---G-NP-VWVSVGSAERLAYC-VE-L--GAQ---GG--VVRSE-S------LEGLN-D-
--F------A----------P----FNVILD-PVGASYAELNVKLLALDGRWVLIGVMSG
RE-A--KVD-LAHVLGKRIRLMGSTLRSRDDT---FKADLLSDLGQ
>tr|Q577I1|Q577I1_BRUAB/36-285 Alcohol dehydrogenase, zinc-containing OS=Brucella abortus GN=BruAb2_0810 PE=4 SV=1
RIHAAGVNRPDAMQRAG--QYPPP--PG-VTDVLGLELSGVVLEI-----A----E----
------D-V----T-R-----FGPGDRIMALVAGGAYSEEAIVQADVCIPVPA----GLS
MVEAAGIPETYFTVWSNLFQR-AGL--QPG-----E------------------------
--------------------------TVLLHGGTSGIGVTATLLA-KAI-----------
---G-AR-MITTCGSDDKCRAS-EA-L--GAI---AS--INYRT-T-D---FVEAGR-A-
--LTEG---R----------G----PEVVID-MVGGSYMQRNLQLVAEDGRIAQIAFQQG
SE-A--QMD-MGPLLFKRLTLTGSTLRARPLV---MKAALARSVEA
>tr|Q5GW60|Q5GW60_XANOR/38-281 Quinone reductase OS=Xanthomonas oryzae pv. oryzae GN=XOO3807 PE=4 SV=1
RVNAAGINRPDLLQRAG--HYPPP--PG-APETLGLEIAGEIVE----------------
------P-A----G-R-----WKVGERVCALLGGGGYAQYAAVDARHVLPIPA----GMD
LVHAAALPETIFTAYANLFEH-GRL--AAG-----E------------------------
--------------------------WLLLHGATSGIGVTAIQMA-KAA-----------
---G-AH-VLATARSASKAAQA-RA-L--GAD---VA--IDSTS-E-S---FVEVAK-A-
--H------G----------G----IDVALD-MVGAAVFADTLEALNQRGRIVYIASQAG
AT-I--ELP-IPVLMRKQAVITGSTLRPRTAD---EKARLAAEVER
>tr|Q5LX27|Q5LX27_SILPO/36-282 Alcohol dehydrogenase, zinc-containing OS=Silicibacter pomeroyi GN=SPO0231 PE=4 SV=1
KVAYAGVNRPDALQRAG--AYDPP--PG-ASDLPGLECSGEVVAV-----G----P----
------G-A----E-D-----VAVGDKVCALLPGGGYADYVVTPAAHCLPVPQ----GMA
LREAACLPETFFTVWSNVFTR-GGL--KAG-----E------------------------
--------------------------RFLVHGGSSGIGTTAIQLA-HAF-----------
---G-AR-VFATAGSDDKCRAC-LD-L--GAE---RA--INYRD-E-D---FVKVMR-S-
--E------G----------G----ADLILD-MVGGDYIPRNVKALAEDGRLVQIAFLQG
PV-V--ELN-FALMMVKRLTLTGSTLRPQSDL---AKADIARDLRE
>tr|Q5Z3C7|Q5Z3C7_NOCFA/32-287 Putative quinone oxidoreductase OS=Nocardia farcinica GN=NFA_2220 PE=4 SV=1
DVVAAGVNRADLLQRQG--NYPPP--AG-ASDILGLECSGVVAEV-----G----E----
------G-V----R-E-----WQVGDRVCALLSGGGYAERVVVPATQVLPVPE----GMD
LAAAAGLPEVAATVWSNLVMT-AGL--HAG-----Q------------------------
--------------------------LVLIHGGGSGIGTHAIQVA-RQR-----------
---G-AR-VAVTAGSAEKLERC-RE-L--GAD---VL--INYRE-Q-D---FVEVVR-A-
--QESGAGAA----------G----ADIILD-NMGAAYLGRNVAALAPHGHLVIIGMQGG
VT-G--ELN-VGALLGKWGSVHATNVRNRPATGTGSKAEIIAEVRR
>tr|Q62IN2|Q62IN2_BURMA/32-291 Oxidoreductase, zinc-binding dehydrogenase family protein OS=Burkholderia mallei GN=BMA1833 PE=4 SV=1
KVAASGVNRPDVFQRKG--AYAPP--PG-ASDLPGLEVAGEIVGG-----D----L----
-ADSAAN-P----F-G-----LKLGDRVCALLAGGGYAQYVAAPLAQCLPVPK----GLT
DVDAASLPETFFTVWSNVFDR-AQL--GAGEGGAQE------------------------
--------------------------TFLVQGGSSGIGVTAIQIA-HAL-----------
---G-FR-VFATAGTDDKCRAC-EA-L--GAE---RA--INYKS-E-D---FVEVVK-S-
--LTHD---R----------G----VDVILD-MVAGAYVPRELAALADGGRLVVIALLGG
AK-A--EIN-VAEILRRRLTITGSTLRPRPVE---FKAAIAAQLKA
>tr|Q63VN6|Q63VN6_BURPS/32-291 Putative oxidoreductase OS=Burkholderia pseudomallei GN=BPSL1208 PE=4 SV=1
KVAASGVNRPDVFQRKG--AYAPP--PG-ASDLPGLEVAGEIVGG-----D----L----
-ADSAAN-P----F-G-----LKLGDRVCALLAGGGYAQYVAAPLAQCLPVPK----GLT
DVDAASLPETFFTVWSNVFDR-AQL--GAGEGGAQE------------------------
--------------------------TFLVQGGSSGIGVTAIQIA-HAL-----------
---G-FR-VFATAGTDDKCRAC-EA-L--GAE---RA--INYKS-E-D---FVEVVK-S-
--LTHD---R----------G----VDVILD-MVAGAYVPRELAALADGGRLVVIALLGG
AK-A--EIN-VAEILRRRLTITGSTLRPRPVE---FKAAIAAQLKA
>tr|Q6A5Q9|Q6A5Q9_PROAC/42-289 Zn-binding dehydrogenase/oxidoreductase OS=Propionibacterium acnes GN=PPA2200 PE=4 SV=1
KVKAAGINRGDLLQRQG--LYPPP--KG-VSETMGLEVTGVISSL-----G----Q----
------D-V----T-G-----WSEDDEVIALLAGGGYAEYVIVPAGQLLPIPE----GID
PVTASTLIEVTATVISNMDHV-G-L--ARG-----E------------------------
--------------------------TFLVHGGAGGIGQFAIQYA-KSL-----------
---E-CT-VITTCGTAEKQEFC-RT-L--GAD---VA--LDYHE---D---WVAGVK-D-
--ATGG---R----------G----ADVILD-VMGAKYLDLNVDALAIGGRLDIIGMQGG
IK-G--ELN-IAKLLNKRALVTATSLRPRPLE---EKAKICQRVRE
>tr|Q6FBH9|Q6FBH9_ACIAD/39-287 Putative oxydoreductase protein, zinc-containing (Quinone oxidoreductase, NADPH dependent) OS=Acinetobacter sp. (strain ADP1) G
EVKAFGINRPDVLQRKG--LYPMP--KD-VTPIPGLEVAGIVTAI-----G----E----
------N-V----S-Q-----FKVGDRVCALTNGGGYAEYCAVPETQTLPIPS----NLS
YIEAAAIPETYFTVWANLFDI-GQL--SVG-----E------------------------
--------------------------TALIHGGASGIGTTALTLC-HAM-----------
---G-IK-TFCTVGSDDKVDAL-NK-I--TT-----A--INYKK-H-N---FEEVIL-E-
--QTQN---K----------G----VDVILD-IVGGKYFQQNMNTLKRDGRLVILGFMGG
RY-AK-EFD-LQQLILKRAKVTGSTMRARTDQ---EKSEITQSLRQ
>tr|Q6NK60|Q6NK60_CORDI/29-271 Putative quinone oxidoreductase OS=Corynebacterium diphtheriae GN=DIP0177 PE=4 SV=1
QVKAAGVNRADLLQAAG--HYPPP--PG-ESEIIGLECAGVIVDA-----G----T----
-------------T-S-----RNVGDKVACLLAGGGYAEYVAVPEGQLMPIPE----GYS
FAEAAAVVEVAATVWSNIGML-TGL--KPE-----H------------------------
--------------------------MFLIHGGAGGIGTFAIQLA-KHV-----------
---G-AT-VAVTAGSKEKLETC-RE-L--GAD---IL--INYRE-E-D---FAEVLK-N-
--------------------K----CDRILD-IMGAKYLDQNVRALAMDGHQVTIGMQGG
VK-G--ELN-IGRLLSKRGTISATALRARDRE---DKARIVASTVE
>tr|Q745P9|Q745P9_MYCPA/29-279 Putative uncharacterized protein OS=Mycobacterium paratuberculosis GN=MAP_0245c PE=4 SV=1
KVAAAGVNRADVLQAAG--KYPPP--PG-ASETIGMEVSGVIAEV-----G----D----
------G-V----T-E-----WSVGQEVCALLAGGGYAEYVAVPAGQLLPIPA----GVD
LVDAAGLPEVACTVWSNLVLI-AGL--RNG-----Q------------------------
--------------------------RLLVHGGASGIGSHAIQVA-QAL-----------
---G-AR-VAVTAGSAEKLDFC-RE-L--GAD---IT--INYRD-E-D---FVARLA-D-
--ET-----R----------G----ADVILD-IMGAAYLDRNIDALATDGQLVIIGMQGG
VK-A--ELN-IGKLLAKRARVIGTTLRGRPVSGPNSKTEIVQAVTA
>tr|Q749V5|Q749V5_GEOSL/32-283 Alcohol dehydrogenase, zinc-containing OS=Geobacter sulfurreducens GN=GSU2637 PE=4 SV=1
KVVATSVNRPDLVQREG--KYPPP--PG-DSEILGLEVSGTIEEL-----G----P----
------G-V----T-G-----WQVGDRVMSLVGGGGYAEYAVAYASHLMRIPE----SMS
FEEAACVCESYITAFLNVFMI-GGL--KDN-----N------------------------
--------------------------SVILHGGGGGVNTAGIQLC-KAL-----------
---V-PNTKIVATAHPSKIDRV-KA-L--GAD---LV--VDFTQTP-D---FSEAVK-E-
--FTNK---K----------G----VDVILD-HVGAKYLAPNMNSLAYAGRLVIIGVISG
IK-A--ELN-LALMMVKRQQIIGSVLRSRPVK---DKGEIVAEFTR
>tr|Q7N4J5|Q7N4J5_PHOLL/43-291 Similar to probable dehydrogenase and probable oxidoreductase OS=Photorhabdus luminescens subsp. laumondii GN=plu2342 PE=4 SV=1
KVAAAGVNRPDIFQRMG--SYPPP--PD-ASPLPGLEIAGEVVAK-----G----E----
------G-C----E-R-----WNLGDKVCALVAGGGYAEYCLVHDSVALPIY-----GLD
FVQAAALPENFFTVWANVFQT-GQL--KPG-----E------------------------
--------------------------NLLIHGGTSGIGSVTIMLA-KAF-----------
---G-AK-VITTVGSDEKAKVA-HS-L--GAD---FV--INYHK-E-D---FVDRVL-K-
--ITGN---H----------G----VDMVVD-LIGGDYVNKNYKVAAKFGRIIQIGMMKG
NP-E--NLN-LMPLMLKRLTHTGSTLRSRSVE---EKAEIAKELEK
>tr|Q7NWE7|Q7NWE7_CHRVO/35-281 Probable quinone oxidoreductase OS=Chromobacterium violaceum GN=CV_2043 PE=4 SV=1
RVMAAGVNRADLMQREG--RYPPP--PG-ASPLMGLEVAGVVEEA----------V----
------G-D----S-A-----FQPGDAVFGLVEGGGYAEYALLDQSLAIAKPD----QLS
WVEAAGLPEAWMTAWFNLVVK-AGL--QAG-----E------------------------
--------------------------RALIHAGASGVGVAAIQLA-RLL-----------
---G-AE-AFASAGSAEKLAFC-RE-L--GAS---QV--FNYHE-TPA---FGERVK-A-
--W------G----------G----ADVVLD-PVGASHLAENLQALNPDGRLVNIGLMGG
LK-A--ELD-FGRLLMKRISLIGSTLRPQPLA---VKAELAAALRD
>tr|Q7TVP4|Q7TVP4_MYCBO/32-284 PUTATIVE OXIDOREDUCTASE OS=Mycobacterium bovis GN=Mb3806 PE=4 SV=1
KVAASGVNRADVLQAAG--KYPPP--PG-VSDIIGLEVSGIVAAV-----G----P----
------G-V----T-E-----WSAGQEVCALLAGGGYAEYVAVPADQVLPIPP----SVN
LVDSAALPEVACTVWSNLVMT-AHL--RPG-----Q------------------------
--------------------------LVLIHGGASGIGSHAIQVA-RAL-----------
---A-AR-VAITAGSPEKLELC-RD-L--GAQ---IT--INYRD-E-D---FVARLK-Q-
--ETDG---S----------G----ADIILD-IMGASYLDRNIDALATDGQLIVIGMQGG
VK-A--ELN-LGKLLTKRARVIGTTLRARPVSGPHGKAAIAQAVAA
>tr|Q7W574|Q7W574_BORPA/32-281 Probable zinc-binding dehydrogenase OS=Bordetella parapertussis GN=BPP3427 PE=4 SV=1
KVSVAGVNRPDVLQRKG--NYAPP--PG-ASDLPGLEVAGEIVGG-----D----A----
------A-A----G-G-----FAIGDKVCALVAGGGYAEYVVAPAPQCLPIPR----GLT
EIEAAGLPETYFTVWSNVFDR-GRL--AAG-----E------------------------
--------------------------ALLVHGGASGIGTTAIQLA-RAM-----------
---G-NK-VYATVGSDERARAV-EA-L--GAA---LG--INYKT-Q-D---YVKEVL-D-
--ATGG---A----------G----VDVVLD-MVAGEYIGRNLKCLADDGRIVIIALLGG
AH-A--NVD-CNQVLRRRLTITGSTLRPRPVE---FKGEIARALRE
>tr|Q82F92|Q82F92_STRAW/32-281 Putative quinone oxidoreductase OS=Streptomyces avermitilis GN=qor PE=4 SV=1
EVVASAVNRADLLQRQG--FYAPP--PG-ASPYPGLECSGRIAAL-----G----P----
------G-V----S-G-----WAVGDEVCALLAGGGYAEKVAVPAGQLLPVPE----GIG
LRQAAALPEVTCTVWSNVFMV-AHL--RPG-----E------------------------
--------------------------TLLVHGGSSGIGTMAIQLA-KAV-----------
---G-AK-VAVTAGTKEKLDFC-AE-L--GAD---VL--VNYRE-Q-D---FVEEVR-R-
--ATDG---A----------G----ADVILD-NMGAKYLGRNVDALAVNGRLAIIGMQGG
AK-G--ELN-IGALLHKRGAVTATSLRARPLG---EKAAIVAAARE
>tr|Q87YB7|Q87YB7_PSESM/28-271 Oxidoreductase, zinc-binding OS=Pseudomonas syringae pv. tomato GN=PSPTO3884 PE=4 SV=1
KVAAAGLNRADLLQRAG--MYPPP--PG-VTATLGLECSGVIAEV-----G----P----
------G------T-S-----WLVGDRVCALLAGGAMAEEVVVDGRHVLPVPE----GLT
LHEAAAIPEVYATAWLNLFQL-AGL--KPG-----E------------------------
--------------------------KVLLHAGASGVGSAGIQLC-KAF-----------
---G-NP-VWVSVGSTERLAYC-VE-L--GAQ---GG--VVRSE-S------LEGLN-D-
--F------A----------P----FNVILD-PVGANYAELNVKLLALDGRWVLIGIMSG
RE-A--KVD-LAHVLGKRIQLMGSTLRSRDET---FKADLISDLGQ
>tr|Q88M54|Q88M54_PSEPK/28-271 Alcohol dehydrogenase, zinc-containing OS=Pseudomonas putida (strain KT2440) GN=PP1720 PE=4 SV=1
RVAAAGLNRADLLQMKG--LYPPP--PG-ASPYMGLECSGVVEEV-----G----A----
------G------A-A-----WRVGDRVCALLASGAMAEEVVVDARHVLPVPE----GLG
LHEAAALPEVYATAWLNIFQL-GAV--KAG-----E------------------------
--------------------------KVLVHAGASGVGSAAIQLC-KAF-----------
---G-SP-VWVSVGSQDRLAYC-QA-L--GAA---GG--VVRNE-N------LDALE-G-
--F------G----------P----FDVILD-PVGASYGELNLKLLARDGRWVIIGLMGG
RK-F--ELD-LAQVLGKRLEITGSTLRNRDDG---FKAELLRELQQ
>tr|Q8EJ33|Q8EJ33_SHEON/39-288 Alcohol dehydrogenase, zinc-containing OS=Shewanella oneidensis GN=SO_0640 PE=4 SV=1
RVSAAGVNGPDLKQRAG--AYPPP--PG-ASLILGLEVAGEICAL-----G----E----
------G-V----T-Q-----WQLGDKVCALVPGGGYGEYTLTYAAHCLPIPK----GFS
MVQAAALPETFFTVWGNLFMR-AGL--KAG-----E------------------------
--------------------------TVLIHGGSGGIGSTAIALA-NRL-----------
---G-AK-VIATTGQDEKRDYC-LG-L--GAD---LV--VNYNS-Q-N---FVEEVM-S-
--FTQG---K----------G----VNVVFD-IAGGDFINLNLQSLALDGRMVSVSTQRS
PK-A--EVN-ILQLMAKRIVWTGSTLRPQTVE---AKAEIARQLRE
>tr|Q8FU41|Q8FU41_COREF/32-274 Putative quinone oxidoreductase OS=Corynebacterium efficiens GN=CE0180 PE=4 SV=1
EVKAAGVNRADLLQTQG--NYPVP--PG-ASEILGLECAGIIADP-----G----D----
-------------T-G-----RSKGEEVACLLTGGGYAEFVAVPEGQLMPIPE----GFS
FVEAASIVEVACTVWSNIGML-AGL--KEG-----Q------------------------
--------------------------TFLVHGGAGGIGTFAVQMG-KAM-----------
---G-AT-VAVTTGSPEKLQTC-QQ-L--GAD---IL--INYRE-E-D---FAEVLK-N-
--------------------R----ADVILD-IIGAKYLGQNVKALAKDGHMVTIGLQGG
VK-G--ELN-LGLLLAKRGTISATALRGRDDA---DKARIVAATVE
>tr|Q8FWQ4|Q8FWQ4_BRUSU/36-285 Alcohol dehydrogenase, zinc-containing OS=Brucella suis GN=BRA0391 PE=4 SV=1
RVHAAGVNRPDAMQRAG--QYPPP--PG-VTDVLGLELSGVVLEI-----A----E----
------D-V----T-R-----FGPGDRIMALVAGGAYSEEAIVQADVCIPVPA----GLS
MVEAAGIPETYFTVWSNLFQH-AGL--QPG-----E------------------------
--------------------------TVLLHGGTSGIGVTATLLA-KAI-----------
---G-AR-MITTCGSDDKCRAS-EA-L--GAI---AS--INYRT-T-D---FVEAGR-A-
--LTEG---R----------G----PEVVID-MVGGSYMQRNLQLVAEDGRIAQIAFQQG
SE-A--QMD-MGPLLFKRLTLTGSTLRARPLV---MKAALARSVEA
>tr|Q8NTU9|Q8NTU9_CORGL/32-274 NADPH:quinone reductase and related Zn-dependent oxidoreductases (QUINONE OXIDOREDUCTASE) OS=Corynebacterium glutamicum GN=Cgl0
EVKAAGVNRADLLQTQG--NYPVP--AG-ASEILGLECAGVIVDA-----G----D----
-------------T-G-----QTVGQEVACLLTGGGYAQYVAVPEGQLMPIPE----GYS
FVEAASIVEVACTVWSNIGML-AGL--QKE-----D------------------------
--------------------------TFLIHGGAGGIGTFAIQMG-KAL-----------
---G-VT-VAVTAGSTEKLKTC-KN-L--GAD---IL--INYKE-E-D---FAEVLK-N-
--------------------K----ADVILD-IIGAKYLSQNVKAMAKDAHMVVIGMQGG
VK-G--ELN-LGHLLAKRGTISATALRGRDEA---DKARIVSSTVE
>tr|Q8PCI4|Q8PCI4_XANCP/38-281 Quinone reductase OS=Xanthomonas campestris pv. campestris GN=XCC0742 PE=4 SV=1
RVHAAGINRPDLLQRGG--HYPPP--PG-APETLGLEVAGEVVV----------------
------A-A----G-R-----WKVGDRVCALLGGGGYAQYAAVDARHVLPVPE----GMT
LVQAAALPETIFTAYANLFEH-GRL--AAG-----E------------------------
--------------------------WLLLHGATSGIGVTAIQLA-KAA-----------
---G-AH-VLATARSAGKAAQA-RE-L--GAD---VA--IDSTT-E-S---FVAAAK-A-
--H------A----------G----VDVALD-MVGASVFADTLEALNPGGRIVYIASQAG
AT-L--EVP-IPLLMRKQAIITGSTLRPRNAD---EKARLAAEVER
>tr|Q8PP94|Q8PP94_XANAC/38-281 Quinone reductase OS=Xanthomonas axonopodis pv. citri GN=XAC0794 PE=4 SV=1
RVHAAGINRPDLLQRAG--HYPPP--PG-APETLGLEIAGEIVE----------------
------P-A----G-R-----WKVGDRVCALLGGGGYAQYAAVDARHVLPIPA----GMD
LVHAAALPETIFTAYANLFEH-GRL--AAG-----Q------------------------
--------------------------WLLLHGATSGIGVTAIQMA-KAA-----------
---G-AH-VLATARSAVKAAQA-RE-L--GAD---VA--IDSTT-A-S---FVEVAK-A-
--H------G----------G----VDVALD-MVGAAVFADTLEALNPHGRIVYIASQAG
AT-I--EVP-IPVLMRKQAVITGSTLRPRSAD---EKARLAAEVER
>tr|Q8XXP8|Q8XXP8_RALSO/32-289 Putative nadph quinone oxidoreductase oxidoreductase protein OS=Ralstonia solanacearum GN=RSc2065 PE=4 SV=1
RVRAAGVNRPDVFQRTG--NYPVP--PG-ASDIPGLEVAGEIVGG-----D----L----
--AHADN-R----Y-G-----LRAGDRVCALVQGGGYAEFCTAPLGQVLPVPA----GLS
DIEAAALPENYFTVWSNVFDR-GQL--GQGAHGKGE------------------------
--------------------------TLLVQGGSSGIGTTAIQMA-SAL-----------
---G-YR-VFATAGSDEKCAAC-VA-L--GAA---RA--IRYRT-E-D---FAEVVK-A-
--ET-G---R----------G----VDVVLD-MVGGSYVAREIACTADDGRIVLIALLGG
AK-A--EVP-LGEILRRRITLTGSTLRPRPVA---FKAAIAAHLHD
>tr|Q8YBM3|Q8YBM3_BRUME/47-296 QUINONE OXIDOREDUCTASE OS=Brucella melitensis GN=BMEII0876 PE=4 SV=1
RIHAAGVNRPDAMQRAG--QYPPP--PG-VTDVLGLELSGVVLEI-----A----E----
------D-V----T-R-----FGPGDRIMALVAGGAYSEEAIVQADVCIPVPA----GLS
MVEAAGIPETYFTVWSNLFQR-AGL--QPG-----E------------------------
--------------------------TVLLHGGTSGIGVTATLLA-KAI-----------
---G-AR-MITTCGSDDKCRAS-EA-L--GAI---AS--INYRT-T-D---FVEAGR-A-
--LTEG---R----------G----PEVVID-MVGGSYMQRNLQLVAEDGRIAQIAFQQG
SE-A--QMD-MGPLLFKRLTLTGSTLRARPLV---MKAALARSVEA
>tr|Q92RD5|Q92RD5_RHIME/32-282 Putative quinone oxidoreductase OS=Rhizobium meliloti GN=R00953 PE=4 SV=1
RVEAFGINRPDVLQRKG--DYPLP--AG-ASPILGLEAAGEVVAL-----G----E----
------G-A----T-G-----FSTGDKVCALANGGAYAEYCAVPATQALRWPK----GYD
AAKAAALPETFFTVWANVFDM-ARL--KSG-----E------------------------
--------------------------TFLVHGGSSGIGTTAIQLA-RAF-----------
---G-AE-VFATAGNAAKCEAC-EA-L--GAK---RA--INYRE-E-D---FKAVVL-Q-
--ETGG---R----------G----VDVILD-MVGGRYFDRNIGSLAKDGRLSIIAFLGG
AR-VD-GAN-IAPILMKRLQVMGSLLRPRTAA---EKQAIRDGLAE
>tr|Q9A3B1|Q9A3B1_CAUCR/33-276 Alcohol dehydrogenase zinc-containing OS=Caulobacter crescentus GN=CC_3293 PE=4 SV=1
KMAAAGVNRPDLLQRMG--FYPPP--PG-APATLGLEVAGEVVV----------------
------G-A----G-R-----WKAGDKVCALLGGGGYAEYAVVDARHALPIPG----DLD
LVQAAALPETVFTVFANVFEH-GAL--KAG-----E------------------------
--------------------------TLLVHGGTSGIGTTAIAMA-KAA-----------
---G-AK-VIATGRGADKKAKA-LE-L--GAD---IA--VDTKA-E-D---FAEVVK-A-
--A------G----------G----ADVILD-MVGASYFDKNLDALNVGGRIVYIASLGG
ST-L--EVP-VMKIMQKRAVITGSTLRPRSAD---EKARLAAEVER
>tr|Q9CD96|Q9CD96_MYCLE/29-279 Putative oxidireductase OS=Mycobacterium leprae GN=ML0118 PE=4 SV=1
EVAASGVNRADVLQVAG--KYPHP--PG-ASAIIGMEVAGVVAAV-----S----S----
------G-V----T-E-----WSVGQEVCALLAGGGYAEYVAVPASQVMPIPK----GVN
VVDSAGIPEVACTVWSNLVMA-AHL--SAG-----Q------------------------
--------------------------LLLLHGGTSGIGSHGIQVA-RAL-----------
---G-AK-VAVTAGSEEKLEFC-RA-L--GAQ---IT--INYRD-E-D---FVARLQ-Q-
--QN-----G----------G----ADVILD-IMGAAYLDRNIDALAIDGQLIVIGLQGG
VK-G--ELN-LGKVLSKRARIIGSTLRARPVNGPNSKSEIVAAVTA
>tr|Q9HYY4|Q9HYY4_PSEAE/28-271 Probable oxidoreductase OS=Pseudomonas aeruginosa GN=PA3256 PE=4 SV=1
RVAAAGLNRADLLQKAG--LYPPP--PG-ASPALGLECAGVVSEV-----G----A----
------G------C-T-----WQVGDRVCALLAGGGMAEEVVVDARHVLPVPA----GLS
LAEAAGIPEVYATAWLNLFQL-AAL--QPG-----E------------------------
--------------------------KVLLHAGASGVGSAGIQLC-KAF-----------
---G-NP-CWVSVGSAERLAYC-ES-L--GAA---GG--VLRKQ-S------LESLR-D-
--F------A----------P----FDVILD-PVGARYAGLNLELLRRDGRWVIIGLMGG
RE-A--QLD-LAQLLGKRIQLTGSTLRTRDAE---FKAQLIAELGL
>tr|Q9I4J8|Q9I4J8_PSEAE/32-282 Probable oxidoreductase OS=Pseudomonas aeruginosa GN=PA1137 PE=4 SV=1
EVRAAGVNGPDVLQRKG--VYDPP--PG-ASDIPGLEIAGTVRAV-----G----S----
------E-V----S-R-----FAVGEAVMALIPGGGYAQFAVADERTTLHLPD----GLG
MEEAAALPETFMTVWVNLFQR-GGF--KAG-----E------------------------
--------------------------TLLVHGGASGIGTAATMLG-KAF-----------
---GAAK-IFTTISSEAQREAS-LR-L--GAD---VA--IDYTE-Q-D---FVEEVL-R-
--GTEG---R----------G----VDVIVD-IVAGDYVTRNYQAAAMNGRIVQIGVIKG
KA-A--EVD-LFPMLSKRLVHLGSTLRSRSHD---EKGAIIAELER
>tr|Q9Z658|Q9Z658_ZYMMO/33-282 Putative uncharacterized protein (NADPH:quinone oxidoreductase) OS=Zymomonas mobilis GN=ZMO1772 PE=4 SV=1
KIAAAGINRPDIIQRMG--QYPLP--PD-ATPIPGLEISGTVIAL-----G----Q----
------D-V----E-E-----FKIGDRICGLTNGGGYAEYGVIPAKQALPVPD----NLS
LTEAAAIPETYFTVWANLFDI-GQA--KSG-----E------------------------
--------------------------TVLVHGGSSGIGSAAIILA-KAC-----------
---G-LK-VFTTVGNQEKAAAV-EK-L--GA----IA--INYNE-Q-D---FLTIIQ-E-
--EMAG---K----------G----VDVILD-IIGGSYFSRNMKALAFGGRLVIVGAMGG
RI-AD-KFD-LLPLIFKRATISGSTMRARTAD---EKANIARSLRE
>tr|A1CS86|A1CS86_ASPCL/39-293 Quinone oxidoreductase, putative OS=Aspergillus clavatus GN=ACLA_032420 PE=4 SV=1
RIKAFGLNRMDLLQREA--KYPLP--PQ-APETLGVEFSGTIETL-----G----P----
------N-A---NK-D-----FKVGDEVFGLAYGGAYAQYIAVSTNMLIHKLS----ELS
WEEAAGIPETWITATQALYLV-GEY--KPG-----Q------------------------
--------------------------SVLWHAGASSVSIAGIQLS-KAD-----------
---G-AKAIYVTAGSQEKIDFCVKE-L--GAT---AG--FNYHT-Q-D---WSAEVL-K-
--ATNG---E----------G----VNVIVD-YIGANYFQGNLDAAAKDGHIVNLAFLGG
TK-LPEGVD-ISPFLRKRIRFEGSTLRSRDEG---YQKKLRDTLVE
>tr|A1D552|A1D552_NEOFI/39-293 Quinone oxidoreductase, putative OS=Neosartorya fischeri (strain ATCC 1020 / DSM 3700 / NRRL 181) GN=NFIA_022560 PE=4 SV=1
KIKAFGLNRMDLLQREG--QYPLP--PQ-APETMGVEFSGTIENL-----G----P----
------D-A---NG-D-----FKVGDEVFGLAYGGAYAQYIAVSTNMLIHKPA----ELS
WEEAAGIPETWITATQALYLV-GEY--KPG-----Q------------------------
--------------------------SVLWHAGASSVSIAGIQLA-KAD-----------
---G-AKAIYVTAGSDEKIDFCVKK-L--GAT---AG--FNYHT-Q-D---WSAEIQ-K-
--TTNG---E----------G----VNIIVD-FIGASYFQGNLDAAAKDGRIVNLAVMGG
VK-LPEGVN-IAPFLRKRLRFEGSTLRSRDEQ---YQKKLRDTLVE
>tr|A2QFL5|A2QFL5_ASPNC/37-291 Function: mycocerosic acid synthase OS=Aspergillus niger (strain CBS 513.88 / FGSC A1513) GN=An02g14970 PE=4 SV=1
KIKAFGLNRMDLLQREG--KYPVP--PQ-APSTMGVEFSGVIKEL-----G----A----
------N-T---NN-G-----FQIGDSVFGLAYGGAYAEYIVVSTKMLIHKPS----GLT
WEEAAGIPETWITASQALYLI-GEF--SAG-----K------------------------
--------------------------SVLWHAGASSVSIAGIQLA-KIG-----------
---K-ASAVYVTAGSQEKIDFCVHE-L--GAT---AG--YNYKT-Q-D---WASEIL-K-
--ETNG---R----------G----VDIVVD-FVGATHFQGNLDVAARDARIVQLGQMSG
SI-LPANTD-ISGILRKRLRFEGSTLRSRDED---YQGRLRDLLVD
>tr|A2QXH2|A2QXH2_ASPNC/36-290 Similarity: the ORF encoded protein shows also strong similarity OS=Aspergillus niger (strain CBS 513.88 / FGSC A1513) GN=An11g
KVKAFGLNRMDLLQREG--LYPLP--PQ-APETMGVEFSGTVESV-----A----A----
------G-A---ES-D-----FKVGDAVFGLAYGGAYAEFIVVDTGMLVHKPA----ELS
WEQAACVPETWITASQALHII-GGF--QAG-----R------------------------
--------------------------SVLWHAGASSVSICGIQLA-KAE-----------
---G-AKAVYATAGSQEKCDFLVNE-L--GVT---AA--FNYKT-Q-D---WAAEIK-K-
--ITAG---A----------G----VDLIVD-FVGANYFQGNIDAAARDGRIVILGLMSG
QK-LPNGVD-IGGLLFKRLRVEGSTLRSRELE---YQRKLRDSMVE
>tr|A2R6L3|A2R6L3_ASPNC/34-289 Similarity to human oxidoreductase protein OS=Aspergillus niger (strain CBS 513.88 / FGSC A1513) GN=An16g00410 PE=4 SV=1
RIKAFGLNRMDIMQRED--RYPYPLLPE-SGKIMGVEFSGIVEEK-----G----P----
------N-C----SGD-----FQVGDKVFGLAYGGAYAQKISVSEKMLMHLPP----TLS
FEEAAGIPETSFTAIQAVHLV-GNL--QPG-----Q------------------------
--------------------------SVLIHAGASGVGQSAIQIA-KAG-----------
---G-ASKIFTTAGSDEKCELC-RS-L--GAD---FA--VNYRSGE-D---FSEVVK-R-
--ETNG---R----------G----VDLIVD-LVGRDYFHQNMASAAMDSRMVLVAALSG
SK-VD-DFD-LRALLNKRIWLMATTLRTRAAD---YQGQLRDLFCE
>tr|A4RE87|A4RE87_MAGGR/38-299 Putative uncharacterized protein OS=Magnaporthe grisea GN=MGG_00738 PE=4 SV=1
KVSAFGLNRMDLLQREG--KYPLP--PQ-APKTLGVEFSGVIESL-----G----D----
------F-SASAST-DADGIPFKKGDAVFGLAYGDAYAEYIAVSARMLMHKPA----GLT
HEQAAGIPETFITATQALHLV-GGF--AKG-----D------------------------
--------------------------RVLWHAGASGVSIAGAQLA-RRA-----------
---G-AGAVFSTAGSDDKCAFLREE-L--GVD---GA--FNYKT-Q-D---WAEEVR-R-
--ATGG---R----------G----VDLIVD-FVGADYFSKNMDAAAQEGRIVCLGLLSG
AV-VK-EVN-VAQLLFKRLRIEGSTLRARDEE---YQGMLRDRLEE
>tr|A6QXC0|A6QXC0_AJECN/36-290 Quinone oxidoreductase OS=Ajellomyces capsulata (strain NAm1 / WU24) GN=HCAG_02027 PE=4 SV=1
KIKAFGLNRMDLLQREG--MYPVP--PQ-APKILGVEFSGVIESL-----G----D----
------G-D---CL-D-----FKVGDEVFGLAYGGAYAEYISSSVQTLLHKPA----ELS
WIEAAGIPETWFTAAQAMYLV-GEF--KPG-----K------------------------
--------------------------SILWHAGASAVSISGIQLS-KAD-----------
---N-ASNIYVTAGSQEKIDFCVKE-V--GAT---TG--FNYKT-Q-D---WVSELN-K-
--VTNG---H----------G----VDVIVD-FVGASYFQRNLDVAAKDGRIVNLGFLGG
TK-LPAGID-ISPILRKRLRYEGSSLRSRDIA---YQRQLRDLLLD
>tr|A6SR40|A6SR40_BOTFB/38-292 Putative uncharacterized protein OS=Botryotinia fuckeliana (strain B05.10) GN=BC1G_15304 PE=4 SV=1
KVKAFGLNRMDLLQREG--LYPVP--PQ-APKTLGVEFSGTIESL-----G----T----
------D-I---KE-G-----FSVGDEVFGLAYGGAYAEYLAVSTHMLLKKPD----HLS
WEEAAGIPETWITATQAMYLV-GEF--SQG-----K------------------------
--------------------------SILWHAGASSVSIAGIQLA-KNS-----------
---G-ASAIYVTAGSQEKIDFCVNA-L--GAT---AG--FNYKT-Q-D---WAKEIT-A-
--ATDG---K----------G----VDIIVD-FVGANYFQGDLDVAAKDARIVLLGVMSG
TK-LPSGVD-MGAFIFKRVRFEGSTLRSRDVD---YQGKLRDKLEE
>tr|A7E4Q8|A7E4Q8_SCLS1/39-291 Putative uncharacterized protein OS=Sclerotinia sclerotiorum (strain ATCC 18683 / 1980 / Ss-1) GN=SS1G_00280 PE=4 SV=1
KIHSFGLNRMDLMQREG--KYNVP--PQ-AGKILGVEFSGVIEEL-----G----D----
------G-D---VG-D-----FKIGDEVFGLAYGGAYAEYLASSTKMLIHKPA----EMP
WSVAAGIPETWITATQALHLV-GCF--KPG-----D------------------------
--------------------------NVLWHAGASAVSIAGIQLS-KAA-----------
---G-ANKIFVTAGSDEKIAFC-KS-L--GAT---HG--FNYHT-E-N---WVQEVL-D-
--ATDG---H----------G----ADVIVD-FIGKNYAQGNLEVAAMDGRIVQLASLSG
YK-LD-GLD-IGPLENKRLRWEGSRLRSRPLE---YQGKLRDVLAE
>tr|A7EEU1|A7EEU1_SCLS1/38-292 Putative uncharacterized protein OS=Sclerotinia sclerotiorum (strain ATCC 18683 / 1980 / Ss-1) GN=SS1G_03831 PE=4 SV=1
KVKAFGLNRMDLLQREG--HYPVP--PQ-APETLGVEFSGTIESL-----G----A----
------D-V---KE-G-----FSVGDEVFGLAYGGAYAEFIAVSTHMLLKKPD----HLS
WEEAAGIPETWITATQAMYLV-GEF--SKG-----K------------------------
--------------------------SILWHAGASSVSIAGIQLA-KNS-----------
---G-ASAIYATAGSQEKIDFCVNT-L--GAT---AG--FNYKT-Q-D---WAKEIL-A-
--ATDG---K----------G----VDVIID-FVGANYFQGNLNVAARDARIVQLGVMSG
TK-LPSGVD-ISAFIFKRVRFEGSTLRSRDVD---YQGKLRDKLEE
>tr|A8NRC0|A8NRC0_COPC7/33-278 Putative uncharacterized protein OS=Coprinopsis cinerea (strain Okayama-7 / 130 / FGSC 9003) GN=CC1G_07171 PE=4 SV=1
KVKAFGLNRMDISQREG--KYPPP--PG-ASKILGVEFSGIVTEL-----G----S----
------D-V----V-G-----WKIGDEVLGLVGGGAYAEYVVAPQKNLMKKPA----HLT
WAEAASIPENFLTAFQALVLI-GEI--CAN-----D------------------------
--------------------------HVLVHAGASGVGIAVIQLA-RLY-----------
---R-A--------DEEKIRRL-LS-IPNGAT---HA--ANYKV-E-D---FSAVVK-H-
--ITKG---H----------G----ADVVID-FVAQSHFIKNLDAMAMDGRMTMLALLSG
AT-VH-SVD-LSPILFKRLRIQGSTLRSRSPA---YQAELISRLDK
>tr|B0XRH3|B0XRH3_ASPFC/1-245 Quinone oxidoreductase, putative OS=Aspergillus fumigatus (strain CEA10 / CBS 144.89 / FGSC A1163) GN=AFUB_002470 PE=4 SV=1
----------DLLQREG--QYPLP--PQ-APETMGVEFSGTIENL-----G----P----
------D-A---NR-D-----FKVGDEVFGLAYGGAYAQYIAVSTNMLIHKPA----ELS
WEEAAGIPETWITATQALYLV-GEY--KPG-----Q------------------------
--------------------------SVLWHAGASSVSIAGIQLA-KAD-----------
---G-AKAIYVTAGSDEKIDFCVKK-L--GAT---AG--FNYHT-Q-D---WSAEIQ-K-
--ATNG---E----------G----VNIIVD-FIGATYFQGNLDAAAKDGRIVNLAVMGG
VK-LPEGVN-IAPFLRKRLRFEGSTLRSRDEQ---YQKKLRNTLVE
>tr|B2B4C9|B2B4C9_PODAN/1-249 Predicted CDS Pa_2_850 OS=Podospora anserina PE=4 SV=1
----------DLLQREG--NYPLP--PQ-APSTLGVEFSGTIVSF-----G----G----
------DEPNQEHE-H-----FKKGDEVFGLAYGGAYAEYISVSTRMLLHKPN----WLS
FEQAAGIPETWITALQALDFV-LGG--AEG-----K------------------------
--------------------------TILWHAGASSVSISGIQLS-RVS-----------
---G-AKEIYATAGTGEKIKFIEGT-L--GAT---KG--FNYKS-E-D---WVKGVL-E-
--ATGG---K----------G----VDLIVD-FVGGSYFEKNLDVVARDGRLVMLGLMGG
MQ-TPDRVN-IGKLLYKRVRVEGSTLRSRDEE---YQGKLRDRLEQ
>tr|B2WP03|B2WP03_PYRTR/37-293 Putative uncharacterized protein OS=Pyrenophora tritici-repentis (strain Pt-1C-BFP) GN=PTRG_11713 PE=4 SV=1
KIKAFGLNRMDLLQREG--QYPVP--PG-ASKILGVEFSGTIAEL-----S----A----
------E-GGG-KE-G-----FKAGDEVFGLAYGGAYAEYIAVSTHMLVRKPN----ELT
WEQCAGIPETWITATQAMYLV-GHF--APG-----K------------------------
--------------------------TILWHAAASSVSIAGIQLS-RSD-----------
---S-AAAVYATARQDSKCDFAVKE-L--GAT---TA--FNTTS-Q-D---WVQEVM-K-
--ATDG---K----------G----VDIIVD-FIGASYFQANLDAVAKDGVIVNLGFMGG
TK-LPEGTD-ISAFIRKRCTFVGSSLRSRDEE---YQGKLRDQLVE
>tr|B6H980|B6H980_PENCH/33-287 Pc16g10390 protein OS=Penicillium chrysogenum Wisconsin 54-1255 GN=Pc16g10390 PE=4 SV=1
KIRAFGLNRMDLLQREG--LYPLP--PQ-APPTMGVEFSGVIESF-----G----P----
------D-G---HE-D-----FNIGDEVLGLAYGGAYAEYISVSTHMLVHKPQ----ELS
WEESAGVPETWITASQALFLI-GEF--QSG-----Q------------------------
--------------------------SVLWHAGASSVSISGIQLA-KAA-----------
---G-AKAIYATAGSQEKIDFLEKE-L--GVT---KA--FNYKT-Q-D---WAAEIQ-S-
--ATSG---A----------G----VDVIVD-FIGATYFQGNLDVAARDSRIVLLGLMGG
GK-LPEGVN-IAPLLYKRVRIEGSTLRSRDLE---YQRKLRDTLVE
>tr|B6HQY2|B6HQY2_PENCH/33-287 Pc22g07320 protein OS=Penicillium chrysogenum Wisconsin 54-1255 GN=Pc22g07320 PE=4 SV=1
KVKAFGLNRMDITQREG--RYPVP--PQ-AGPILGVEFSGTVSEI-----G----G----
------T-T--DPG-D-----WRVGDEVFGLVYGGAYAEYVRVSRHMLIKKPA----NWS
WEHAAAIPETWITATQALHSV-AKF--QPG-----E------------------------
--------------------------KVLWHAGASSVSLAGIQLA-VAA-----------
---G-ASAVYTTVGADEKVEFT-QS-I--GAT---KS--FNYRT-S-D---WLESVK-E-
--GTNN---G----------G----VDVIID-FVGKDYFTKNLDLAAEDARIVILGMMSG
ST-LPGPME-IAPILRKRITITGSTLRGRDLR---YQIGVKEKMVK
>tr|B6Q357|B6Q357_PENMA/36-289 Quinone oxidoreductase, putative OS=Penicillium marneffei ATCC 18224 GN=PMAA_028440 PE=4 SV=1
KIKAFGLNRMDLLQREG--RYPLP--PQ-APSTMGVEFSGVIEEL-----A---------
------D-S---QS-D-----FKVGDEVFGLAYGGAYAEYISVSTQMLVHKPS----EIP
WEEAAGIPETWITATQALSLI-GEF--KSG-----Q------------------------
--------------------------SVLWHAGASSVSISGIQLS-KAL-----------
---G-ATKIFVTAGSKEKVDFCVNE-L--GAT---AG--FNYNT-Q-D---WAKGVL-D-
--ATDG---K----------G----VDLIVD-FIGANYFASNLAAAARDGRIVELGFMSG
VE-LPAGVN-IGPILFKRLRIEGSTLRSRDEG---YQEKLRNLLVE
>tr|Q0CDE2|Q0CDE2_ASPTN/39-293 Putative uncharacterized protein OS=Aspergillus terreus (strain NIH 2624) GN=ATEG_08292 PE=4 SV=1
KIKAFGLNRMDLLEREG--KYPVP--PQ-APKTMGVEFSGTIAAL-----G----P----
------D-S---CA-D-----FKVGDEVFGLAYGGAYAEFIAVSTNMLIHKPA----ELS
WEEAAGIPETWITATQALYVV-GEF--KAG-----Q------------------------
--------------------------SVMWHAGASSVSIAGIQLA-KAD-----------
---G-AKAIYVTAGSDEKVDFCVNK-L--GAT---AG--FNYRT-Q-D---WSAEVL-K-
--ATGG---E----------G----VNVIID-FIGAGYFAGNLNAAARDGHIVNLAFLGG
TK-LPEGVD-ISAFLRKRVRYEGSTLRSRDEM---YQKKLRDMLVE
>tr|Q0UZE0|Q0UZE0_PHANO/37-293 Putative uncharacterized protein OS=Phaeosphaeria nodorum GN=SNOG_02874 PE=4 SV=1
KIKAFGLNRMDLLQREG--MYPVP--PG-ASKILGVEFSGTIAEL-----S----E----
------E-GGG-KE-G-----FKEGDEVFGLAYGGAYAEYIAVSTHMLVRKPK----ELT
WEQCAGIPETWITATQAMYLV-GGF--AAG-----K------------------------
--------------------------TILWHAAASSVSIAGIQLS-RAD-----------
---S-ASAVYATARQDAKCEFAVKE-L--GAN---GA--FNTTS-Q-N---WVEEVM-K-
--ATDN---K----------G----VDIIVD-FVGASYFQQNLDAIAKDGVIVNLGFMGG
TK-VPEGTD-ISAFIRKRCTFVGSSLRSRDEE---YQGKLRDQLVE
>tr|Q1E2R9|Q1E2R9_COCIM/38-311 Putative uncharacterized protein OS=Coccidioides immitis GN=CIMG_03144 PE=4 SV=1
RVKAFGLNRADTLQRQG--NYPPL--PG-ITNILGLEVSGVVEEV-----G----A----
------G-QGEDAP-V-----WNAGDEVFGLLYGGGYAEYVVVDKKMLIKKPK----DWS
WEYAAGLCEVWFTALQALYLV-GGYDSQRT-----R------------------------
--------------------------SILWHAGASSVSIAGIQLS-TNANHSLDNTTTAQ
NLPS-APKVFATSRTDAKCTFCIEN-L--HCT---GA--VNTNN-P-N---WVEEIK-K-
--QNDG---N----------G----IDLVID-FVGATYFQSNLDVLGQDGRVVILGLMGG
VI-LPDKVN-IAPLLRKRARVEGSTLRSRDLE---YQVRLRDLFVE
>tr|Q2UMH7|Q2UMH7_ASPOR/38-292 NADPH:quinone reductase and related Zn-dependent oxidoreductases OS=Aspergillus oryzae GN=AO090001000750 PE=4 SV=1
KIKAFGLNRMDILQREG--NYPVP--PQ-APSTMGVEFSGTIEKL-----G----R----
------N-P---EV-G-----FKLGDEVFGLAYGGAYAEYIAVSTHMLIHKPV----ELS
WEAAAGIPETWITATQALYLI-GGY--KPG-----D------------------------
--------------------------SVLWHAGASSVSIAGIQLA-KSD-----------
---G-ASAVFVTVGSQEKIDFCLDK-L--GVT---AG--YNYRT-Q-D---WASELS-K-
--ATDD---R----------G----VDVIID-FVGATHFQGNLNVAARDARIVQLGQMSG
SI-LPAGVD-IGSLLRKRVRLEGSTLRSRDED---YQKKLRDLLVK
>tr|Q2UNQ3|Q2UNQ3_ASPOR/36-291 NADPH:quinone reductase and related Zn-dependent oxidoreductases OS=Aspergillus oryzae GN=AO090001000273 PE=4 SV=1
KIRAFGLNRMDILQREG--LYPLP--SY-APETMGVEFSGVIEQL-----G----D----
------E-ATAMES-G-----FKCGDEVFGLAYGGAYAEYIVVSTKTLFHKPA----QLS
WEEAAGIPETWMTATQALLLI-GEF--QSG-----Q------------------------
--------------------------SVLWHAGASSVSIAGIQLA-KAR-----------
---G-ASAIYATAGSPEKIHFLEQE-L--GVT---KA--FNYKT-D-K---WAAELQ-K-
--LT-----T----------G----VNLVVD-FIGAPYFQNNLDIAARDGRIILLGLMGG
AK-LPEGVN-IAPLLYKRLRLEASGLRSRDLE---YQKTLRDMLVD
>tr|Q4WKL1|Q4WKL1_ASPFU/47-301 Quinone oxidoreductase, putative OS=Aspergillus fumigatus GN=AFUA_1G02090 PE=4 SV=2
KIKAFGLNRMDLLQREG--QYPLP--PQ-APETMGVEFSGTIENL-----G----P----
------D-A---NR-D-----FKVGDEVFGLAYGGAYAQYIAVSTNMLIHKPA----ELS
WEEAAGIPETWITATQALYLV-GEY--KPG-----Q------------------------
--------------------------SVLWHAGASSVSIAGIQLA-KAD-----------
---G-AKAIYVTAGSDEKIDFCVKK-L--GAT---AG--FNYHT-Q-D---WSAEIQ-K-
--ATNG---E----------G----VNIIVD-FIGATYFQGNLDAAAKDGRIVNLAVMGG
VK-LPEGVN-IAPFLRKRLRFEGSTLRSRDEQ---YQKKLRNTLVE
>tr|Q55M60|Q55M60_CRYNE/90-345 Putative uncharacterized protein OS=Cryptococcus neoformans GN=CNBI1520 PE=4 SV=1
KIRNFGLNRMDILQREG--KYPLP--PQASKTILGVEFSGIVTKL-----G----E----
------G-V----N-K-----WKEGDEVFGLSYGGAYAEYIVSPEIMLLAKPE----KLS
WVQAASIPEVWMTATQALTLE-APL--KEG-----Q------------------------
--------------------------NVLIHAGASGVGIAAIQIALHAL-----------
---G-AAKVFTTCGTDEKVEFL-KQ-L--GHSDRLHV--FNYKT-Q-N---FEEEIK-K-
--ITN---------------G----VDLVID-FIGTNYFLQNVNALRLDGTLYSLAFMSG
AK-FPAGAS-MAPFLGKRLTFKGSTLRSRSPE---YQAKLLKTFEE
>tr|Q5K8L0|Q5K8L0_CRYNE/90-345 Putative uncharacterized protein OS=Cryptococcus neoformans GN=CNL05290 PE=4 SV=1
KIRNFGLNRMDILQREG--KYPLP--PQASKTILGVEFSGIVTKL-----G----E----
------G-V----N-K-----WKEGDEVFGLSYGGAYAEYIVSPEIMLLAKPE----KLS
WVQAASIPEVWMTATQALTLE-APL--KEG-----Q------------------------
--------------------------NVLIHAGASGVGIAAIQIALHAL-----------
---G-AAKVFTTCGTDEKVEFL-KQ-L--GHSDRLHV--FNYKT-Q-N---FEEEIK-K-
--ITN---------------G----VDLVID-FIGTNYFLQNVNVLRLDGTLYSLAFMSG
AK-FPAGAS-MAPFLGKRLTFKGSTLRSRSPE---YQAKLLKTFEE
>tr|Q6CEW4|Q6CEW4_YARLI/33-291 YALI0B12386p OS=Yarrowia lipolytica GN=YALI0B12386g PE=4 SV=1
KTEYFGLNRMDLLQRLG--NYPLP--PQ-APKTLGVEFSGTIEKS---------------
------E-S----D-K-----FAVGDKVFGLVYGGAYAEYVVAAEETLIKVPD----DLS
MEVAAGLPEVWFTGIQVLTTV-GKF--QKG-----D------------------------
--------------------------SVLFHAGASSVGIAVIQLA-ASL-----------
---G-ASKIFTTVGSDEKCEFV-KK-L--GNKFGVTVVPINYHN-E-D---FKEVIS-KH
YDASKG---E----------G----VNVIID-PVGQTYFVRNLEIAAKDARIVLMGAMSG
PI-VKGDVP-IGLIIYKRLVVQGTTLRSRDLA---YQEKLRDFFVS
>tr|Q871W3|Q871W3_NEUCR/39-294 Probable NADPH quinone oxidoreductase homolog PIG3 (Putative uncharacterized protein) OS=Neurospora crassa GN=B8P8.090 PE=4 SV=
KVKAFGLNRMDLIQREG--HYPLP--PQ-APSTLGVEFSGTIESF-----G----D----
------G-D---HG-D-----FNVGDEVFGLAYGGAYAEYIAVSSKMLLHKPA----HLS
FEQAAGVPETWITATQALHFVLGGI-GEQG-----K------------------------
--------------------------TILWHAGASGVSIAGIQLS-KLA-----------
---G-AKQIFATAGSADKCKFIENE-L--GAT---AA--FNYKE-Q-D---WVEEIM-K-
--KTDG---R----------G----VDLVVD-FIGASYFQKNLDVVARDGRICMLGLMGG
A--VADKVD-ISKLLYKRARVEGSTLRSRDEN---YQGQLRDKLSE
>tr|A4HHB3|A4HHB3_LEIBR/36-289 Putative uncharacterized protein OS=Leishmania braziliensis GN=LbrM29_V2.1090 PE=4 SV=1
KVSAAGVNRADAAQRHG--HYLPP--KG-SSEVMGLEVSGVVEQV-----G----V----
------D-V----K-D-----FKEGDKVMALLRGGGYAEYAVAHEGSVMHIPR----GYS
FIEAAAIPEAFLTAWQALKYH-GHC--RKG-----H------------------------
--------------------------HVLIHAGASGVGTAAAQIV-EKH-----------
---F-QA-IAVTTSSELKVEVC-KN-F--ASINLART--PDETG-M-C---FSPKVR-N-
--LLGE---G----------A----INLVLDSVFGGSYISEDAAVLAKDGRIIVLAFMGG
AK-V--HLN-CLPLLRQRAHIIFSKLRCQSDD---YKENLVCTFEK
>tr|A4I4G0|A4I4G0_LEIIN/36-289 Putative uncharacterized protein OS=Leishmania infantum GN=LinJ29.1240 PE=4 SV=1
KVSAAGVNRADAAQRKG--HYPPP--KG-SSEVLGLEVSGIVEQV-----G----D----
------D-V----K-D-----FKEGDKVMALLPGGGYAEYAVAHEGSVMHIPQ----GYS
FIEAAAIPEAFLTAWQALKYH-GDC--RRG-----Q------------------------
--------------------------KVLIHAGASGVGTAAAQLV-EKY-----------
---F-QA-TALTTSSESKVEVC-KN-F--ASINLTRT--PDETG-M-C---FSPKVK-S-
--LLGE---G----------A----INLVLDSVFGGSYISEDAAVLAKDGRIVVLAFMGG
AT-V--HLN-CLPLLRQRAHVMFSKLRCQSDD---YKQNLVDTFEE
>tr|B6KG85|B6KG85_TOXGO/47-347 Quinone oxidoreductase, putative OS=Toxoplasma gondii ME49 GN=TGME49_044870 PE=4 SV=1
RVCAAGVNRMDLLQKRG--KYPPP--PG-ASTILGPEAAGVVASS-----G---------
-------------K-R-----FREGDRVMALLQGGGYAEYVAVEEGLCMPIPS----TLS
FSQAAAIPENWLTAYQLLHFV-AGL--QPA-----STPSSACFSSSPPSSATATADSLNS
SEHGERQTDACPFVCAGASGRRLPIRSVLIHAAASGVGTALVQLC-RLL-----------
---A-IPTIIASAGSDEKLQLC-KT-L--GAT---HL--INHRAVEGR---FSEAVK-N-
--ATHG---L----------G----VDLLLD-PVGASFMQENAQSCALDASWVLYGALGG
VR-VP-SFD-LQLLFAKRIRLLSSTLRSQDLS---YRESLVRSFEE
>tr|Q4DAS0|Q4DAS0_TRYCR/36-289 Oxidoreductase, putative OS=Trypanosoma cruzi GN=Tc00.1047053506485.80 PE=4 SV=1
RVMAAGVNRADVSQRQG--HYPPP--KG-SSEILGMEVSGVVEKV-----G----E----
------N-V----K-R-----FKEGDRVMALLTGGGYAEMAVAHEGSVMKIPE----GYS
FVEAAAIPEAFLTAWQALKLH-GNL--QKG-----Q------------------------
--------------------------HMLFHAGASGVGTAALQLA-EKY-----------
---F-RA-TAIATCSSGKVEFC-KR-F--AKFVVDRS--PDASG-K-C---FSSKVR-D-
--AVKG---E----------T----VNLIVDPVVGGTYLQEDGEVLAQDGKVVLLAFMGG
AK-V--SLD-VMPFFRKRASVIFSKLRDQTDE---YKEALVRSFEE
>tr|Q4FXV3|Q4FXV3_LEIMA/36-289 Putative uncharacterized protein OS=Leishmania major strain Friedlin GN=LMJ_0742 PE=4 SV=1
KVSAAGVNRADAAQRKG--HYLPP--KG-SSEVLGLEVSGIVEEV-----G----V----
------D-V----K-D-----FKEGDKVMALLPGGGYAEYAVAHEGSVMHIPQ----GYS
FIEAAAIPEAFLTAWQALKYH-GDC--CKG-----Q------------------------
--------------------------KVLIHAGASGVGTAAAQLV-EKY-----------
---F-QA-TALTTSSESKVEVC-KN-F--ASINFTRT--PDETG-M-C---FSPKVK-R-
--LLGE---G----------A----INLVLDSVFGGSYISEDAAVLAKDGRIVVLAFMGG
AT-V--HLN-CLPLLRQRAHVMFSKLRCQSDD---YKQNLVDTFEE
>tr|Q582N8|Q582N8_9TRYP/36-289 Oxidoreductase, putative OS=Trypanosoma brucei GN=Tb927.3.4990 PE=4 SV=1
KVVAAGVNRADISQRRG--HYPPP--PG-VSELLGLEVSGVVLRV-----G----S----
------N-V----K-R-----FGEGDRVMALLAGGGYADLVVAHEGSVMKIPD----EYS
FVEAAAIPEGFLTAWQLLRRH-GSL--KKG-----Q------------------------
--------------------------CVLVHAGASGVGTSLMQLA-GKY-----------
---F-GA-KVVATCSEGKVDFC-KK-F--ADIVVDRS--PDEMG-R-C---FCHKVK-S-
--AVGD---D----------A----VNLVVDPVVGGSYLNEDGIVLAQDGKIVVIALMGG
SK-V--ELN-ISTLLRKRGTIVFSKLRDQTDE---YKASLVEEFER
>tr|Q75JT6|Q75JT6_DICDI/34-288 Similar to Homo sapiens (Human). Quinone oxidoreductase homolog (Putative quinone oxidoreductase) OS=Dictyostelium discoideum G
HVKSFALNRADILQRMG--RYPPP--PG-DSDILGLEMSGVVVEA-----D----K----
------Q-D----K-R-----FKIGDKVFGLVGGGAYGEFCTIASNQAFHMPS----HLT
FESASAIPEAWLTAFQALHPL-ANF--KSG-----N------------------------
--------------------------SVLIHAAASGVGTALIQLC-KVD-----------
---G-ATKIIGTVGSDEKAKFI-EK-L--GAT---HS--VNYKTNE-N---FLDVIN-D-
--VTSK---K----------G----VNNVFD-YVGAKYWNQNLKSLSMDGVMIIQGFLSG
SHIKDTAAD-ITPILGKRLTIKGSTLRNRDND---YKADLVAQFSK
>tr|A7R8U1|A7R8U1_VITVI/32-224 Chromosome undetermined scaffold_2957, whole genome shotgun sequence (Fragment) OS=Vitis vinifera GN=GSVIVT00012100001 PE=4 SV=
RVEAAAINQADTLQRKG--LHPPP--KG-GSPYPGLECSGIIEAV-----G----K----
------A-V----V-R-----WKVGDQVCALLSGGGYAEKVAAPAGLVLPVPS----GVS
LKDAAGIPEVACTVWSSVFMM-SQL--SAG-----E------------------------
--------------------------TFLVHGGSSGIGIFAIQIA-KHI-----------
---G-AR-VFVTAGNEEKLAVC-KD-L--GAD---VC--INYKT-E-D---FVARVK-E-
--ETGG---K----------G----VDVILD-NIGGAYFQRN------------------
----------------------------------------------
>tr|B4FIQ3|B4FIQ3_MAIZE/33-228 Putative uncharacterized protein OS=Zea mays PE=2 SV=1
EVAAAGVNRADTVQRMG--RYPPP--AG-ASPYPGLECSGTILAL-----G----P----
------N-V---PS-R-----WAVGDKVCALLSGGGYADKVVAPAGQLLPIPE----GVS
LTHAAGLPEVACTVWSTVFMT-SHL--SPG-----E------------------------
--------------------------SFLIHGGSSGIGTFAIQIA-KHL-----------
---G-IK-VFVTAGSEEKLAAC-KA-L--GAD---VC--INYRT-E-D---FVERIK-Q-
--ETNG---K----------G----TTSMLS-FLAASMY-RALSS---------------
----------------------------------------------
>tr|A0Z2K4|A0Z2K4_9GAMM/31-280 Alcohol dehydrogenase, zinc-binding protein OS=marine gamma proteobacterium HTCC2080 GN=MGP2080_02845 PE=4 SV=1
TVDFAGVNRADILQRLG--LYPVP--DD-ASPILGLEVGGQVAAV-----G----P----
------D-V----D-G-----FKIGDSVAALVQGGGYATRVNARADHTLKLPA----NID
SRNGAALPEALLTAWHNVFTL-GAL--KPE-----E------------------------
--------------------------TLLVHGGGSGIGTIAIQMA-KAW-----------
---G-AR-VVATAGGQEKCARV-RS-V--GAD---LV--LNYRS-G-T---LIEDFK-N-
--LALR---G----------A----IDVVLD-MAGGDFTPLNFELAAPDGRIICIGVMRG
SK-A--EIQ-LVPVLMKRLTLTGSTLRGLGME---GRAVGFAALEE
>tr|A3WPQ1|A3WPQ1_9GAMM/29-274 Probable NADPH:quinone reductase OS=Idiomarina baltica OS145 GN=OS145_07484 PE=4 SV=1
KISHAGINRADLMQVAG--AYPPP--PG-ASDIPGLECCGQIVAV-----G----D----
------Q-V----D-T-----FAVGDDVCALLAAGGYAQHVIVDQQQVLPLPQ----GWS
KAQGAGWLETFATAYLNVFQL-ARV--KPS-----D------------------------
--------------------------RVLVHAAAGGVGTSLLQLC-KEK-----------
---G-IS-TVAVVGTDEKQTFC-QK-L--GAS---LS--INRHH-ERD---W-NAIE-K-
---------E----------G----VDVILN-PIGGDSIARDQRFLNTEGRIVLIGLMGG
RE-G--QVD-FGRMLIKRQRIIGSTLRALSAE---RKGAILSELWA
>tr|A3XMU6|A3XMU6_9FLAO/32-279 Quinone oxidoreductase OS=Leeuwenhoekiella blandensis MED217 GN=MED217_06991 PE=4 SV=1
AVRAAGVNRSDILTRNNPDAYGGD--TP-KAQIPGLEVAGEVLAV-----G----E----
------Q-V----K-G-----FKVGDAVCALVPGGGYATHSNVDARLCLPVPE----GLS
YTEAAALPEVVFTVWFNVFQQ-AKA--KEG-----E------------------------
--------------------------GLLIHGGTSGIGVMGLQIA-KAL-----------
---G-LK-TFTTVGSQEKLDFI-EE-H--QLA---KG--INYKE-T-A---FEEAFK-N-
---------D----------K----IDVILD-MVGGDYTQRNLELLNTKGRLIHINGMKS
LT-P--QIN-LWTMMSKQLILSGSLLKPQPVE---VKKRIAREVKE
>tr|B5KCL2|B5KCL2_9RHOB/39-286 Zinc-containing alcohol dehydrogenase superfamily OS=Octadecabacter antarcticus 238 GN=OA238_340 PE=4 SV=1
LITAAGINRHDCLQRAA----GIH--HD-GNSVPGLEASGVVVAL-----G----A----
------K-V----K-D-----LKVGARVMALLQGGGYAQYAVADVALTMPVPE----GLS
MTEAAAVPEALFTTWWNFFFL-MRL--HAG-----E------------------------
--------------------------FALIHGGTSGVGHLALQAM-SAL-----------
---G-YK-VLATCGSADKLAAA-KG-F--GAL---DA--FNYND-P-D---LAQKVT-A-
--ATGG---Q----------G----ISALLD-VSAGAHLDADLEMMAPDGRIAHLSGGGG
AA-L--SVP-LRKLMAKRISITGSLLRPLALD---RKTQVADMIRR
>tr|B5WKW3|B5WKW3_9BURK/55-302 NAD(P)H quinone oxidoreductase, PIG3 family OS=Burkholderia sp. H160 GN=BH160DRAFT_3716 PE=4 SV=1
RVVCAGVNRHDVNQRRR----GPD--NV-HSSVPGLEVSGVVVRI-----G----A----
------D-V----T-N-----VKIGDEVCALVNGGGYAEYAIADAGQVLPVPP----TIS
LRDAAALPEALFTTVHNFFNV-AKL--AAG-----E------------------------
--------------------------SVLIHGGTSGVGSLAIQLL-SAR-----------
---G-HA-VYATCGTDEKCSMA-EA-L--GAV---KA--FNYRT-V-G---FAEAVL-T-
--ATGG---K----------G----VDVILD-MAGAGYGRQNVEALARRGRVVHLSPGGN
AD-L--TFP-LRELMRKEAVVTGSLLRPLPNE---EKADIARWIHA
>tr|A5ICN8|A5ICN8_LEGPC/32-277 Quinone oxidoreductase OS=Legionella pneumophila (strain Corby) GN=qor PE=4 SV=1
RVKATALNRADLMQKYG--KYPPP--PG-ESDIPGLEVAGEVIVT-----G----S----
------K-V----K-Q-----FKPGDKIYGLVGSGGYAEICPVEASLAHHIPS----HWN
YSLAAALPEALTTVYATLYDL-GAL--SAG-----Q------------------------
--------------------------TLLIHGAGSGIASLAIQMA-KLT-----------
---A-AK-VITTVGDSSKIEKA-LA-L--GAD---QV--ILYKE-Q-D---FELLIE-D-
---------N----------S----VDLIID-FVGGDYFNKHLHLLKPQGKLIQIACLKG
SK-V--ECS-LALLMQKRLHIIGFVLRSQSIK---EKARLWKLAHD
>tr|Q0K414|Q0K414_RALEH/32-281 NADPH:quinone reductase or related Zn-dependent oxidoreductase OS=Ralstonia eutropha (strain ATCC 17699 / H16 / DSM 428 / Stani
RVLAAGVNRPDIMQRQG--IAKPA--PG-ITDVLGLEVCGEVVAC-----G----P----
------G-V----D-S-----QLMGQRLMSLVPGGGYAPWCTAPVDQSFIVPG----TLS
DAEAAALPEGLFTVWHNLFEL-GRL--TMG-----E------------------------
--------------------------TVLIHGAAGGIGTLAIRMA-HAA-----------
---G-AT-VIATDNDESRFPEL-RA-M--GAD---AT--ICWPT-T-D---FTKACL-E-
--YTDG---R----------G----VDVVID-IVGGDYVRRNLAAMAFGGRHVSLSFMQG
SA-V--NVE-LLTLMQRQVSLHSSTMRPQSHY---EKTRMAQSLAR
>tr|Q5QYW5|Q5QYW5_IDILO/29-275 Probable NADPH:quinone reductase OS=Idiomarina loihiensis GN=qor PE=4 SV=1
RVLSAGLNRADLMQIAG--KYPPP--KG-ASTIPGLEVCGVIEKV-----G----S----
------E-V----N-G-----WQTGQRVSALLAGGGFAEQVNVSAEQILEVPE----SWS
NAEAAGWLETFATAYLNVYQL-ADL--KPG-----E------------------------
--------------------------RVLAHAGASGVGSSLIQLC-RES-----------
---G-NE-LTAVVGSGEKSEFC-LK-L--GAK---NA--INRHK-Q-N---IVEEVK-A-
--L------G----------E----VDVILN-PVAGESIAKDQQYLAQDGRIILIGLMAG
VT-G--EVD-FGRMLMKRQKLIGSTLRALSPE---RKGKILQGLWR
>tr|Q5WVW4|Q5WVW4_LEGPL/42-287 Putative uncharacterized protein OS=Legionella pneumophila (strain Lens) GN=lpl1696 PE=4 SV=1
RVKATALNRADLMQKYG--KYPPP--PG-ESDIPGLEIAGEVIVT-----G----S----
------K-V----K-Q-----FKPGDKIYGLVGSGGYAEVCPVDASLAHHIPS----HWS
YSLAAALPEALTTVYATLYDL-GAL--SSG-----Q------------------------
--------------------------TLLIHGAGSGIASLAIQMA-KLT-----------
---N-TK-VITTVGDSSKIEKA-LA-L--GAD---QV--IHYKE-Q-D---FELLIE-D-
---------N----------S----VDLIID-FVGGDYFNKHLHLLKPQGKLIQIACLKG
SK-V--ECS-LALLMQKRLHIIGFVLRSQSIK---EKARLWKLAHD
>tr|Q5X4H9|Q5X4H9_LEGPA/42-287 Putative uncharacterized protein OS=Legionella pneumophila (strain Paris) GN=lpp1697 PE=4 SV=1
RVKATALNRADLMQKYG--KYPPP--PG-ESDIPGLEVAGEVIIT-----G----S----
------K-V----K-Q-----FKPGDKIYGLVGSGGYAEICPVDASLAHHIPS----HWN
YSLAAALPEALTTVYATLYDL-GAL--SAG-----Q------------------------
--------------------------TLLIHGAGSGIASLAIQMA-KLT-----------
---T-TK-VITTVGDSSKIEKA-LA-L--GAD---QV--IHYKE-Q-D---FELLIE-D-
---------N----------S----VDLIID-FVGGDYFNKHLHLLKPQGKLIQIACLKG
SK-V--ECS-LALLMQKRLHIIGFVLRSQSIK---EKARLWKLAHD
>tr|Q5ZUR1|Q5ZUR1_LEGPH/42-287 Quinone oxidoreductase OS=Legionella pneumophila subsp. pneumophila (strain Philadelphia 1 / ATCC 33152 / DSM 7513) GN=qor PE=4
RVKATALNRADLMQKYG--KYPPP--PG-ESDIPGLEVAGEVIVT-----G----S----
------K-V----K-Q-----FKPGDKIYGLVGSGGYAEICPVDASLAHHIPS----HWN
YSLAAALPEALTTVYATLYDL-GAL--SAG-----Q------------------------
--------------------------TLLIHGAGSGIASLAIQMA-KLT-----------
---N-TK-VITTVGDSSKIEKA-LA-L--GAD---QV--IHYKE-Q-D---FELLIE-D-
---------N----------S----VDLIID-FVGGDYFNKHLHLLKPQGKLIQIACLKG
SK-V--ECS-LALLMQKRLHIIGFVLRSQSIK---EKARLWKLAHD
>tr|A4I0D8|A4I0D8_LEIIN/34-288 Quinone oxidoreductase-like protein (Alcohol dehydrogenase, zinc-containing-like protein) OS=Leishmania infantum GN=LinJ23.1010
KVMAAGVNRAGVSQRRD--NYAPP--DG-ANELLGLEVAGIVEQV-----G----L----
------DVA----G-R-----VKEGDRVMALLPGGGYADYAVAHMGCVMAMPQ----GYT
FTEAAAIPEMFIRAWQILHRH-GKV--KRG-----Q------------------------
--------------------------KVLIHAGASDIGSASAQIT-EKY-----------
---F-KA-TAITTSSEEKLDVC-KA-H--ASVTLSRT--PDELG-L-A---FAPKLK-R-
--LFGE---E----------S----VNVIVDPVFGGTYLSENAQVLAPNGHLIVIAFMGG
AL-V--HMN-ALPLFRERAKITFSKLHCRSDQ---YKAGLVTSFER
>tr|Q4QB77|Q4QB77_LEIMA/34-288 Quinone oxidoreductase-like protein (Alcohol dehydrogenase, zinc-containing-like protein) OS=Leishmania major GN=LmjF23.0860 PE
KVIAAGVNRAGVSQRLD--NYAPP--DG-ANELLGLEVAGIVEQV-----G----S----
------DAV----G-R-----VKEGDRVMALLRGGGYADYAVAHMGCVMAMPQ----GYT
FTEAAAIPEAFIRAWQILHRH-GKV--KRG-----Q------------------------
--------------------------NVLIHAGASDIGSALAQIT-EKY-----------
---F-KA-TAITTSSEEKLDMC-RA-H--ASVTLSRT--PDELG-L-A---FAPKLK-R-
--LFGE---E----------S----VNVIVDPVFGGTYLSENAQVLAPNGHLIVIAFMGG
AL-V--HMN-ALPLFREEAKITFSKLHCRSDQ---YKADLVTSFER
>tr|Q5NTG3|Q5NTG3_9BACT/1-211 NADH:quinone reductase and related Zn-dependent oxidoreductases (Fragment) OS=uncultured bacterium GN=bzo32-1 PE=4 SV=1
-------------------------------------------GT-----G----D----
------R-V----R-Q-----WKTGDEVMGIVSGGAYAERLVVHERQAMSVPK----SVG
LANAAAIPEVFITAWDALVVQ-AGL--TSG-----R------------------------
--------------------------WALVHAGASGVGTAAIQIC-KAI-----------
---G-AR-VIVTC-STGKVSAC-RA-L--GAD---AV--VDYTT-S-N---FVESVK-Q-
--ETDG---G----------G----VDAVLD-VIGGEYLNRNVSALALKGHIVQVGVMGG
GT-A--PFN-LAALMAKRGKVSGTLLRVRPLE---EKIAITQRFIV
>tr|A4HCV8|A4HCV8_LEIBR/34-288 Quinone oxidoreductase-like protein (Alcohol dehydrogenase, zinc-containing-like protein) OS=Leishmania braziliensis GN=LbrM23_
KVMAAGVNRAGVSQWRD--RYELP--DG-ANSLLGLEVAGIVEQV-----G----S----
------DVV----G-R-----VKEGDRVMALLPGGGYADYAVAHMGCVMAMPQ----GYT
FTEAAAIPEAFITAWQILNRH-GKV--KAR-----Q------------------------
--------------------------RVLIHAGASCIGSASAQIT-EKY-----------
---F-RA-TAITTSPEEKLGEC-KA-Y--ASVALSHA--RDELG-W-A---FAPKVK-C-
--LFGE---E----------S----VNVIVDSVFGGTYLTENAQVLAPNGHLIVIAFMGG
AL-V--RVN-ALPLFREKAQITFSKLHCRSDQ---YKMELVTSFER
