# Supplementary material for: Subdivision of the MDR superfamily of medium-chain dehydrogenases/reductases through iterative hidden Markov model refinement
Source: BMC Bioinformatics. 2010 Oct 27;11:534. doi: 10.1186/1471-2105-11-534 (PMC2976758; doi:10.1186/1471-2105-11-534)
Supplement: Additional file 4 — MDR family alignment figures. Illustrations showing the mafft MSAs from Additional file 3: mdr-sequences. Red sequence identifiers denote sequences from UniProtKB/TrEMBL, while blue correspond to sequences from Swiss-Prot. The position cscores are shown in a bar plot under the MSA. Positions that contain gaps in over 90% of the sequences have been removed from the alignment in order to increase readability. [file 1471-2105-11-534-S4.ZIP › mdr/MDR005.seed]

>sp|P35497|DHSO1_YEAST/39-316 Sorbitol dehydrogenase 1 OS=Saccharomyces cerevisiae GN=SOR1 PE=3 SV=1
----------TGICGSDIHYYRSGG-IGKYILK--APMVLGHESSGQVVEVGDAVTR---
VKVGDRVAIEPGVPSRYSDETKEGRYNLCPHMAFAATPP-ID-------GTLVKYYLSPE
D-------------FLVKLPEGVSYEEGACVEPLSVGVHS-NKLAGVRFGTKVVVFGAGP
VGLLTGAVARAFGATDVIFVDV--FDNKLQRAK-DFG-ATNTFNSS-QFS--------TD
KAQ-DLAD--GV-QKLLGG--N----HADVVFECSGADVCIDAAVK-------------T
TKVGGTMVQVGMGKN-Y-TNFPIAEVSGKEMKLIGCFRYSFGDYRDAVNLVAT
>sp|Q07786|DHSO2_YEAST/39-316 Sorbitol dehydrogenase 2 OS=Saccharomyces cerevisiae GN=SOR2 PE=1 SV=1
----------TGICGSDIHYYRSGG-IGKYILK--APMVLGHESSGQVVEVGDAVTR---
VKVGDRVAIEPGVPSRYSDETKEGSYNLCPHMAFAATPP-ID-------GTLVKYYLSPE
D-------------FLVKLPEGVSYEEGACVEPLSVGVHS-NKLAGVRFGTKVVVFGAGP
VGLLTGAVARAFGATDVIFVDV--FDNKLQRAK-DFG-ATNTFNSS-QFS--------TD
KAQ-DLAD--GV-QKLLGG--N----HADVVFECSGADVCIDAAVK-------------T
TKVGGTMVQVGMGKN-Y-TNFPIAEVSGKEMKLIGCFRYSFGDYRDAVNLVAT
>sp|Q06004|DHSO_BACSU/41-312 Sorbitol dehydrogenase OS=Bacillus subtilis GN=gutB PE=1 SV=3
----------VGICGSDLHYYTNGR-IGNYVVE--KPFILGHECAGEIAAVGSSVDQ---
FKVGDRVAVEPGVTCGRCEACKEGRYNLCPDVQFLATPP-VD-------GAFVQYIKMRQ
D-------------FVFLIPDSLSYEEAALIEPFSVGIHA-AARTKLQPGSTIAIMGMGP
VGLMAVAAAKAFGAGTIIVTDL--EPLRLEAAK-KMG-ATHIINIR-------------E
--Q-DALE--EI-KTITND------RGVDVAWETAGNPAALQSALA-------------S
VRRGGKLAIVGLPSQNE-IPLNVPFIADNEIDIYGIFRY-ANTYPKGIEFLAS
>sp|Q58D31|DHSO_BOVIN/40-312 Sorbitol dehydrogenase OS=Bos taurus GN=SORD PE=2 SV=3
----------VGICGSDVHYWQHGR-IGDFVVK--KPMVLGHEASGTVVKVGSLVRH---
LQPGDRVAIEPGAPRETDEFCKIGRYNLSPTIFFCATPP-DD-------GNLCRFYKHNA
N-------------FCYKLPDNVTFEEGALIEPLSVGIHA-CRRAGVTLGNKVLVCGAGP
IGLVSLLAAKAMGAAQVVVTDL--SASRLSKAK-EVG-ADFILQIS-NE---------SP
--Q-EIAK--KV-EGLLG-------SKPEVTIECTGVETSIQAGIY-------------A
THSGGTLVLVGLGSE-M-TSVPLVHAATREVDIKGVFRY-CNTWPMAISMLAS
>sp|Q00796|DHSO_HUMAN/41-313 Sorbitol dehydrogenase OS=Homo sapiens GN=SORD PE=1 SV=3
----------VGICGSDVHYWEYGR-IGNFIVK--KPMVLGHEASGTVEKVGSSVKH---
LKPGDRVAIEPGAPRENDEFCKMGRYNLSPSIFFCATPP-DD-------GNLCRFYKHNA
A-------------FCYKLPDNVTFEEGALIEPLSVGIHA-CRRGGVTLGHKVLVCGAGP
IGMVTLLVAKAMGAAQVVVTDL--SATRLSKAK-EIG-ADLVLQIS-KE---------SP
--Q-EIAR--KV-EGLLG-------CKPEVTIECTGAEASIQAGIY-------------A
TRSGGTLVLVGLGSE-M-TTVPLLHAAIREVDIKGVFRY-CNTWPVAISMLAS
>sp|Q4R639|DHSO_MACFA/41-313 Sorbitol dehydrogenase OS=Macaca fascicularis GN=SORD PE=2 SV=3
----------VGICGSDVHYWEEGR-IGNFIVK--KPMVLGHEASGTVEKVGSLVKH---
LKPGDRVAIEPGVPRENDEFCKSGRYNLSPSIFFCATPP-DD-------GNLCRFYKHNA
A-------------FCYKLPDNVTFEEGALIEPLSVGIHA-CRRGGVTLGHRVLVCGAGP
IGVVSLLVAKAMGAAQVVVTDL--SAPRLSKAK-EIG-ADLVLQIS-KE---------SP
--Q-EIAG--KV-EGLLG-------CKPEVTIECTGAEASIQAGIY-------------A
TRSGGTLVLVGLGSE-M-TTIPLLHAAVREVDIKGVFRY-CNTWPVAISMLAS
>sp|Q64442|DHSO_MOUSE/41-313 Sorbitol dehydrogenase OS=Mus musculus GN=Sord PE=1 SV=3
----------VGICGSDVHYWEHGR-IGDFVVK--KPMVLGHEAAGTVTKVGELVKH---
LKPGDRVAIEPGVPREVDEYCKIGRYNLTPTIFFCATPP-DD-------GNLCRFYKHNA
D-------------FCYKLPDSVTFEEGALIEPLSVGIYA-CRRGSVSLGNKVLVCGAGP
VGMVTLLVAKAMGAAQVVVTDL--SASRLTKAK-EVG-ADFTIQVG-KE---------TP
--Q-EIAS--KV-ESLLG-------SKPEVTIECTGAESSVQTGIY-------------A
THSGGTLVIVGMGAE-M-VNLPLVHAAIREVDIKGVFRY-CNTWPMAISMLAS
>sp|Q5R5F3|DHSO_PONAB/41-313 Sorbitol dehydrogenase OS=Pongo abelii GN=SORD PE=2 SV=1
----------VGICGSDVHYWEDGR-IGNFIVK--KPMVLGHEASGTVEKVGSLVKH---
LKPGDRVAIEPGAPRENDEFCKIGRYNLSPSIFFCATPP-DD-------GNLCRFYKHNA
A-------------FCYKLPDNVTFEEGAMIEPLSVGIHA-CRRGGVTLGHKVLVCGAGP
IGMVTLLVAKAMGAAQVVVTDL--SATRLSKAK-EIG-ADLVLQIS-KE---------SP
--Q-EIAR--KV-EGLLG-------CKPEVTIECTGAGASIQAGIY-------------A
THSGGTLVLVGLGSE-M-TTIPLLHAAIREVDIKGVFRY-CNTWPVAISMLAS
>sp|P27867|DHSO_RAT/41-313 Sorbitol dehydrogenase OS=Rattus norvegicus GN=Sord PE=1 SV=4
----------VGICGSDVHYWEHGR-IGDFVVK--KPMVLGHEAAGTVTKVGPMVKH---
LKPGDRVAIEPGVPREIDEFCKIGRYNLTPSIFFCATPP-DD-------GNLCRFYKHSA
D-------------FCYKLPDSVTFEEGALIEPLSVGIYA-CRRGSVSLGNKVLVCGAGP
IGIVTLLVAKAMGASQVVVIDL--SASRLAKAK-EVG-ADFTIQVA-KE---------TP
--H-DIAK--KV-ESVLG-------SKPEVTIECTGAESSVQTGIY-------------A
THSGGTLVVVGMGPE-M-INLPLVHAAVREVDIKGVFRY-CNTWPMAVSMLAS
>sp|P36624|DHSO_SCHPO/38-318 Putative sorbitol dehydrogenase OS=Schizosaccharomyces pombe GN=tms1 PE=2 SV=2
----------TGICGSDVHYWKEGG-IGDFILK--KPMILGHESAGVVVEVGKGVSS---
LKPGDPVAVEPGCVCRLCDYCRSGRYNLCPHMEFAATPP-YD-------GTLRTYYITTE
D-------------FCTKLPKQISVEEGALFEPMSVAVHA-MTRGNLKCGSRVLVMGCGT
VGLLMMAVAKAYGAIDIVAVDA--SPSRVEFAQKYVG-AKPFTPIA-AKE--------NE
SLP-DYAQ--RY-KQAIIE----KYGEFDFAVDATGVGICIHTAVL-------------A
LKRGGTFVQAGNGKP-V-IDFPINHIINYEINVLGSFRYAHGCYKQSLFLVSN
>sp|P07846|DHSO_SHEEP/39-310 Sorbitol dehydrogenase OS=Ovis aries GN=SORD PE=1 SV=1
----------VGICGSDVHYWQ-GR-IGDFVVK--KPMVLGHEASGTVVKVGSLVRH---
LQPGDRVAIQPGAPRQTDEFCKIGRYNLSPTIFFCATPP-DD-------GNLCRFYKHNA
N-------------FCYKLPDNVTFEEGALIEPLSVGIHA-CRRAGVTLGNKVLVCGAGP
IGLVNLLAAKAMGAAQVVVTDL--SASRLSKAK-EVG-ADFILEIS-NE---------SP
--E-EIAK--KV-EGLLG-------SKPEVTIECTGVETSIQAGIY-------------A
THSGGTLVLVGLGSE-M-TSVPLVHAATREVDIKGVFRY-CNTWPMAISMLAS
>sp|P22144|XYL2_PICST/37-315 D-xylulose reductase OS=Pichia stipitis GN=XYL2 PE=2 SV=1
----------TGICGSDIHFYAHGR-IGNFVLT--KPMVLGHESAGTVVQVGKGVTS---
LKVGDNVAIEPGIPSRFSDEYKSGHYNLCPHMAFAATPN-SKEGEPNPPGTLCKYFKSPE
D-------------FLVKLPDHVSLELGALVEPLSVGVHA-SKLGSVAFGDYVAVFGAGP
VGLLAAAVAKTFGAKGVIVVDI--FDNKLKMAK-DIGAATHTFNSK-TGG--------SE
--E--------L-IKAFGG--N----VPNVVLECTGAEPCIKLGVD-------------A
IAPGGRFVQVGNAAG-P-VSFPITVFAMKELTLFGSFRYGFNDYKTAVGIFDT
>sp|Q07993|XYL2_YEAST/40-315 D-xylulose reductase OS=Saccharomyces cerevisiae GN=XYL2 PE=1 SV=1
----------TGICGSDIHYYTHGR-IANYVVE--SPMVLGHESSGIVALIGENVKT---
LKVGDRVALEPGIPDRFSPEMKEGRYNLDPNLKFAATPP-FD-------GTLTKYYKTMK
D-------------FVYKLPDDVSFEEGALIEPLSVAIHA-NKLAKIKFGARCVVFGAGP
IGLLAGKVASVFGAADVVFVDL--LENKLETAR-QFG-ATHIVNSG-DLP--------HG
--V-TVDS--VI-KKAIGK--K----GADVVFECSGAEPCVRAGIE-------------V
CKAGGTIVQVGMGQE-E-IQFPISIIPTKELTFQGCFRYCQGDYSDSIELVSS
>sp|Q8U7Y1|XYLD_AGRT5/39-309 Putative D-xylulose reductase OS=Agrobacterium tumefaciens (strain C58 / ATCC 33970) GN=Atu4318 PE=3 SV=1
----------VGICGSDVHYYTHGK-IGHFVVN--APMVLGHEASGTVIETGSDVTH---
LKIGDRVCMEPGIPDPTSRASKLGIYNVDPAVRFWATPP-IH-------GCLTPEVIHPA
A-------------FTYKLPDNVSFAEGAMVEPFAIGMQA-ALRARIQPGDIAVVTGAGP
IGMMVALAALAGGCAKVIVADL--AQPKLDIIA-AYD-GIETINIR-------------E
--R-NLAE--AV-SAATDG------WGCDIVFECSGAAPAILGMAK-------------L
ARPGGAIVLVGMPVD-P-VPVDIVGLQAKELRVETVFRY-ANVYDRAVALIAS
>sp|Q59545|XYLD_MORMO/36-306 D-xylulose reductase OS=Morganella morganii PE=1 SV=1
----------VGICGSDVHYYQHGR-IGPFVVD--EPMVLGHEASGVITAAGKNVKH---
LKVGDRVCMEPGIPDLQSPQSRAGIYNLDPAVRFWATPP-ID-------GCLRESVIHPA
A-------------FTFKLPDNVSFAQGAMVEPLAIGMQS-ATKAGIKPGDIGLVIGAGT
IGIITQ-SALAGGCSDVIICDV--FDEKLKVAE-KYQ-GLHAVNSK-------------D
--QQALAD--KV-RELTGG------EGVNVLFECSGAKPVIASISD-------------H
IAPGGTAVLVGMPID-P-APLDIVAAQAKEVTFKTILRY-ANMYPRTIRLLSS
>sp|Q98D10|XYLD_RHILO/34-304 Putative D-xylulose reductase OS=Rhizobium loti GN=mlr4915 PE=3 SV=1
----------VGVCGSDVHYYTHGA-IGSYVVR--APMVLGHEAAGTVVETGANVET---
FKAGDRVCMEPGVPNLSSRATKLGIYNVDPDVSFWATPP-VH-------GVLAPYAVHPA
A-------------FTYKLPDNVSFAEGAMVEPFAIGMQA-ASRARIVPGDVAVVVGCGP
IGIMIALAALAGGCSKVLISDF--SAPKLKIAA-QYA-GIVPVNIG-------------E
--R-SLVD--AV-AAATDK------WGADIVFEASGSPKAFADLFD-------------V
VRPGGAVVLVGLPVE-P-VALNVPAAISKEVRIETVFRY-ANIFDRALQLIAS
>sp|Q92MT4|XYLD_RHIME/35-305 Putative D-xylulose reductase OS=Rhizobium meliloti GN=R02526 PE=3 SV=1
----------VGVCGSDVHYYTHGK-IGPFVVN--EPMILGHEAAGVVLEVGSQVRH---
LKKGDRVCMEPGIPDLSSRSSKLGIYNVDPSVRFWATPP-VH-------GCLTPEVVHPA
A-------------FTYRLPDHVSFAEGAMVEPFAIGVQA-ALRAGIRPGDVGAVMGAGP
IGMMTALAALAGGCSKVYVADL--AQPKLDVIG-AYE-GIETINVR-------------Q
--Q-AVSE--AL-AGATGG------WGADVVFECSGAAPAILALPS-------------L
ARPGGTVVLVGMPVE-P-VPFDIVGMQAKELRIETVFRY-ANVYDRAIELIAS
>tr|Q5V6U8|Q5V6U8_HALMA/33-304 Zinc-binding dehydrogenase OS=Haloarcula marismortui GN=adh10 PE=3 SV=1
----------VGICGSDVHYYEHGR-IGDYVVE--DPLVLGHESAGKVVEVGENVTD---
HEPGDRVALEPGVPCRRCAHCKRGDYHLCESVRFMATPP-HD-------GAFTEYVSWPA
D-------------FAYTLPESVSTAEGALCEPLSVGIHA-CRRGSVGTGDTVLITGAGP
IGLMVLEAARAAGATDIILTDV--VKEKLEFAE-KRG-ADLTVDVT-------------E
--T-DLDT--AV-AEYTDG------VGADVVVEASGAEPSIKSTID-------------V
VRRGGTVVLVGLASEAE-VPFDVLELIDNEVDVHGSFRY-KNTYDAAVDLLAD
>tr|A1CFY8|A1CFY8_ASPCL/65-340 Xylitol dehydrogenase OS=Aspergillus clavatus GN=ACLA_065000 PE=3 SV=1
----------TGICGSDVHYWEHGA-IGHFVVK--DPMVLGHESSGVVAKVGSAVTS---
LKVGDRVAMEPGVPCRRCEPCKAGKYNLCEKMAFAATPP-YD-------GTLAKYYPLPE
D-------------FCYKLPENISLQEGALMEPLGVAVHI-TRQASIKPGESVVVFGAGP
VGLLCCAVARAFGASKIIAVDI--QKTRLDFAK-KYA-ATAIFEPA-KVS--------AV
--A-NADQ--MR-EENDLG--P----GADVVIDASGAEPSVHTGIH-------------V
LRPGGTYVQGGMGRN-E-INFPIMAACTKELTIKGSFRYGSGDYKLAVDLVAS
>tr|A1D9C9|A1D9C9_NEOFI/43-318 Xylitol dehydrogenase OS=Neosartorya fischeri (strain ATCC 1020 / DSM 3700 / NRRL 181) GN=NFIA_115270 PE=3 SV=1
----------TGICGSDVHYWEHGS-IGQFVVK--DPMVLGHESSGVISKVGSAVTG---
LKVGDRVAMEPGIPCRRCEPCKAGKYNLCEKMAFAATPP-YD-------GTLAKFYVLPE
D-------------FCYKLPDNISLQEGALMEPLGVAVHI-VRQASVTPGQSVIVFGAGP
VGLLCCAVAKAFGAAKIIAVDI--QKPRLDFAK-RYA-ATSTFEPA-KVS--------AV
--D-NADR--LR-KENNLG--V----GADVVIDASGAEPSVHTGIH-------------V
LRPGGTYVQGGMGRS-E-IMFPIMAACTKELTFKGSFRYGSGDYKLAVGLVAS
>tr|A1DAQ7|A1DAQ7_NEOFI/44-318 Sorbitol/xylitol dehydrogenase, putative OS=Neosartorya fischeri (strain ATCC 1020 / DSM 3700 / NRRL 181) GN=NFIA_095670 PE=3 S
----------TGLCGSDVHYWQHGR-IGRYIVE--SPIILGHESSGIVVECGSK-SG---
FAVGDRVALEPGVACNTCRHCRAGRYNLCREMRFAATPP-YD-------GTLATYYLVPA
E-------------SCYKLPPHISLRDGTLIEPLSVAVHS-CRLAGDMQGKAVVVFGAGP
VGLLCVAVARAFGASTVLAVDV--VPSRLGSAL-KYG-ATHTYQMT-PDS--------PE
--Q-NAED--IL-NKVELE--T----GADVVLDATGAEPCLNCGIH-------------I
LASGGTFVQVGLGKP-N-PSLPVGQICDKEIVFKGSFRYGPGDYQTAIELLHS
>tr|A2QL21|A2QL21_ASPNC/36-319 Catalytic activity: xylitol + NAD(+) <=> D-xylulose + NADH. OS=Aspergillus niger (strain CBS 513.88 / FGSC A1513) GN=An05g02260
----------TGICGSDVHYWQRGR-IGDFVLT--GPMVLGHESAGVVVEVGDKVRH---
LKPGDRVAMEPGVPCRRCDYCRSGSYNLCGDTIFAATPP-WD-------GTLAKYYVNAA
D-------------FCYKIPDHMTLEEAAMVEPVSVAVAI-AKTANLQAHQTVLVLGCGP
IGVLCQAVAKAAGARTIIGVDV--ILSRLEVAK-SYG-IDHTFMPS-RAEPGTDPMVHAE
--R-VAMX--LK-EELGLG--E----GADVVLECSGAEPCVQMGIY-------------A
ARRGATFVQAGMGKE-N-ILFPITAVCTRGLTIKGSIRYLTGCYPAAIDLIAK
>tr|A2QM95|A2QM95_ASPNC/45-319 Catalytic activity: xylitol + NAD(+) <=> D-xylulose + NADH OS=Aspergillus niger (strain CBS 513.88 / FGSC A1513) GN=An07g01290
----------TGLCGSDIHYWQHGR-IGRYVVE--APIVLGHESAGIVVECGSK-SG---
FAIGDRVALEPGIACNTCHHCRAGRYNLCSAMRFAATPP-YD-------GTLATYYRLPA
E-------------CCYKLPAHVSLQHGALVEPLSVAVHS-CRLAGDMQQKSVVVFGAGP
VGLLCASVSRAFGASTVVVVDI--NSDRLSVAQ-KYG-ATHTYKMS-NES--------PE
--H-NAAR--IL-EEMELD--N----GAHIVLDATGAEPCMNCGIS-------------V
LASGGTFVQVGLGKP-N-PSLPVGQICDKEAIFRGSFRYGPGDYRTAIGLLSS
>tr|A2QY54|A2QY54_ASPNC/43-318 Contig An12c0010, complete genome. OS=Aspergillus niger (strain CBS 513.88 / FGSC A1513) GN=An12g00030 PE=4 SV=1
----------TGICGSDVHYWEHGS-IGQFIVK--DPMVLGHESSGVVSKVGSAVTS---
LKVGDCVAMEPGIPCRRCEPCKAGKYNLCVKMAFAATPP-YD-------GTLAKYYVLPE
D-------------FCYKLPESITLQEGAIMEPLSVAVHI-VKQAGINPGQSVVVFGAGP
VGLLCCAVAKAYGASKVIAVDI--QKGRLDFAK-KYA-ATATFEPA-KAA--------AL
--E-NAQR--II-TENDLG--S----GADVAIDASGAEPSVHTGIH-------------V
LRAGGTYVQGGMGRS-E-ITFPIMAACTKELNVKGSFRYGSGDYKLAVSLVSA
>tr|A4RLJ2|A4RLJ2_MAGGR/43-320 Putative uncharacterized protein OS=Magnaporthe grisea GN=MGG_01176 PE=3 SV=1
----------TGICGSDVHYWHHGS-IGDFVVK--DPMVLGHESAGTVVEVGSAVKT---
LQVGDRVALEPGYPCRRCRDCLAGRYNLCPEMRFAATPP-YD-------GTLAGFWTAPA
D-------------FCYKLPESVSLQEGAMIEPLAVGVHI-VRQAKVSPGQSVVVMGAGP
VGLLCAAVARAFGATTVVSVDI--VESKLEVAK-QIA-ATHTYLSQ-RIS--------PQ
--D-NAKA--LI-AAAGLEDNG----GADVVIDATGAEPSIQTSIH-------------A
VRVGGSYVQGGMGKP-D-ITFPILAFCCKEVTASGSFRYSAGDYRLAIDLVAN
>tr|A5AB83|A5AB83_ASPNC/68-345 Contig An08c0230, complete genome. OS=Aspergillus niger (strain CBS 513.88 / FGSC A1513) GN=An08g09380 PE=3 SV=1
----------TGICGSDVHYWQRGR-IGDFILK--SPIVLGHESSGTVVEVGSAVKN---
VKVGERVAIEPGVPCRH------GSYNLCPDTIFAATPP-HD-------GTLSKYYTTQA
D-------------YCYPLPENMDLEEGALVEPVAVAVQI-TKVGKVKPNQTVVVFGCGP
IGLLCQAVSKAYSAKKVIGVDI--SQSRADFAH-NFG-ADHVFVPP-ARPEGKDDTAWNE
--E-VANL--MK-EKFDLG--E----GPDVVLEATGAQACIQTGIY-------------L
TKRGGTYVQAGMGSE-N-VVFPITTACIRDLHIRGSIRYTAGCYPTAVDSIAS
>tr|A5DQ36|A5DQ36_PICGU/38-323 Putative uncharacterized protein OS=Pichia guilliermondii GN=PGUG_05387 PE=3 SV=1
----------TGICGSDVHYWQRGR-IGKFILEEGTDMVLGHESSGVVVETGSEVPN---
LKIGDRVAIEPGVPCRYCAHCRDGKYNHCEDMVFAATPP-WD-------GTLAKYYNVAY
D-------------YCYKIPDHMDMEEAALVEPVAVAVQI-CKRAQIQATDSVLVFGCGP
IGLLCQSVAKAYACKKVIGVDI--SDGRLEFAA-NFA-ADNVYKMS-MRQENESAEEFAI
--R-ISKD--IK-SKFDLG--A----GANVVLEASGAEPCIQVGVF-------------A
ACPEGRFVQAGMGRE-F-ISFPVTEALVKQLNWTGSIRYSSGVYPNAVELVAS
>tr|A5DR25|A5DR25_PICGU/115-392 Putative uncharacterized protein OS=Pichia guilliermondii GN=PGUG_05726 PE=3 SV=2
----------TGICGSDIHYYSHGK-IGDFVLT--QPMVLGHESAGVVTAVGSNVKS---
LKVGDRVAIEPGVPSRFSEEYKSGHYQLCPNIVFAATPD-PKHGSPSPPGTLCKYYKSPE
D-------------FLVKLPDCVSLELGAMVEPLSVGVHG-CKQAKVTFGDVVVVFGGGP
VGLLAAAAATKFGAAKVMVVDV--IDDKLKMAL-EVGVATHTFNSK-SGG--------AD
--E--------L-VKEL-G--E----HPDVVIECTGAEVCINLGIE-------------S
LKMGGRFAQVGNATR-P-VSFPIVAFSSRELTLYGSFRYGYNDYKTSVAILEH
>tr|A5E6L7|A5E6L7_LODEL/37-315 D-xylulose reductase OS=Lodderomyces elongisporus GN=LELG_05256 PE=3 SV=1
----------TGICGSDIHYYAHGK-IGAFKLT--KPMVLGHESSGVVHEVGEGVKN---
LKKGDRVAIEPGVPSRYSEAYKSGKYEIDPDMCFAATPE-SDPKKPNPPGTLCKYYKSPE
D-------------FLYKLPDNVSLELGAMVEPLSVGVHG-IRLANLSFGENVIVFGGGP
VGLLTAAAAKIFGALNIMVVDV--VDEKLKLAK-EIGAANYTFNSK-SGG--------AE
--D--------L-IKAFDG--I----RPDVVLECTGAEPCIKLAVQ-------------T
VRDGGKVVQIGNASG-D-VSFPIVEFSSRELTLLGSFRYGYGDYATSIKILEK
>tr|A6S9P5|A6S9P5_BOTFB/42-317 Xylitol dehydrogenase OS=Botryotinia fuckeliana (strain B05.10) GN=BC1G_09425 PE=3 SV=1
----------TGICGSDVHYWVEGA-IGSYVVK--DPMILGHESAGTIVSVGSAVKS---
LKVGDRIALEPGYPCRRCPSCLSGHYNLCPEMHFAATPP-ID-------GTLTGFYSSPA
D-------------FCYKLPEHVSLQEGALLEPLAVAVHI-CKQAVITPGQSVVVMGAGP
VGLLCMAVARAYGASIIVAADI--QPSRLEFAK-SFA-ATHTFTPQ-RVS--------AA
--E-NAAT--LK-SEIGLP--D----GADVVIDASGAEPSIQTSIN-------------V
VRRGGTYVQGGMGKA-D-INFPIMELCTKEITAKGSFRYGSGDYTLALQLVST
>tr|A6ZX89|A6ZX89_YEAS7/39-316 Conserved protein OS=Saccharomyces cerevisiae (strain YJM789) GN=SOR2 PE=3 SV=1
----------TGICGSDIHYYRSGG-IGKYILK--APMVLGHESSGQVVEVGDAVTR---
VKVGDRVAIEPGVPSRYSDETKEGRYNLCPHMAFAATPP-ID-------GTLVKYYLSPE
D-------------FLVKLPEDVSYEEGACVEPLSVGVHS-NKLAGVRFGTKVVVFGAGP
VGLLTGAVARAFGATDVIFVDV--FDNKLQRAK-DFG-ATNTFNSS-QFS--------TD
KAQ-DLAD--GV-QKLLGG--N----HADVVFECSGADVCIDAAVK-------------T
TKVGGTMVQVGMGKN-Y-TNFPIAEVSGKEMKLIGCFRYSFGDYRDAVNLVAT
>tr|A7A0X5|A7A0X5_YEAS7/40-315 Xylitol dehydrogenase OS=Saccharomyces cerevisiae (strain YJM789) GN=XYL2 PE=3 SV=1
----------TGICGSDIHYYTHGR-IANYVVE--SPMVLGHESSGIVALIGENVKT---
LKVGDRVALEPGIPDRFSPEMKEGRYNLDPNLKFAATPP-FD-------GTLTKYYKTMK
D-------------FVYKLPDDVSFEEGALIEPLSVAIHA-NKLAKIKFGARCVVFGAGP
IGLLAGKVASVFGAADVVFVDL--LENKLERAR-QFG-ATHIVNSG-DLP--------HG
--V-TVDS--VI-KKAIGK--K----GADVVFECSGAEPCVRAGIE-------------V
CKAGGTIVQVGMGQE-E-IQFPISIIPTKELTFQGCFRYCQGDYSDSIELVSS
>tr|A7EKY1|A7EKY1_SCLS1/42-317 Putative uncharacterized protein OS=Sclerotinia sclerotiorum (strain ATCC 18683 / 1980 / Ss-1) GN=SS1G_05978 PE=3 SV=1
----------TGICGSDVHYWVEGA-IGSFVVK--DPMVLGHESAGTIVSVGSAVKT---
LKVGDRIALEPGYPCRRCPACLSGHYNLCPEMHFAATPP-ID-------GTLAGFYSSPA
D-------------FCYKLPEHVSLQEGALMEPLAVAVHI-CKQAVITPGQSVVVMGAGP
VGLLCMAVARAYGASIIVAADI--QPTRLEFAK-SFA-ATHTFTPQ-RVS--------AA
--E-NASN--LK-SQVGLP--E----GADVVIDASGAEPSIQTSIN-------------V
VRRGGTYVQGGMGKP-D-INFPIMELCTKEITAKGSFRYGSGDYALAVQLVSG
>tr|A7TJP5|A7TJP5_VANPO/39-313 Putative uncharacterized protein OS=Vanderwaltozyma polyspora (strain ATCC 22028 / DSM 70294) GN=Kpol_1058p11 PE=3 SV=1
----------TGICGSDVHFCTHGA-IGSFIVK--EPMVLGHESSGIVVEVGSEVTK---
VAVGDRVAIEPGYPSRYSEETVSGHYNLCPGMKFAATPP-VD-------GTLLKYFQVPE
D-------------FVYKLPDDVTFEEGALVEPLAVAVHA-VKLAGVKFGDKVVVFGAGP
VGLLVGSVCKAFGATEVVSIDV--VDKKLDKSL-EMG-STIAINSK-DMA--------EE
----ALAL--EI-QNDLNG--Q----HPNKVIDCTGAEPCLRSSIL-------------A
CKPGGTVVQVGMGTT-N-ASLPVSDIVIKELTFKGSMRYCHGDYQDAIQLLKY
>tr|A8NXT6|A8NXT6_COPC7/36-324 Putative uncharacterized protein OS=Coprinopsis cinerea (strain Okayama-7 / 130 / FGSC 9003) GN=CC1G_00399 PE=3 SV=1
----------TGICGSDVHYLLEGR-IGDFVVK--SPMVLGHESSGVVAKVGPKVKH---
LKVGDRVAMEPGATCRACEACKLGKYELCPDIIFAATPP-YD-------GTLARYYKLPA
D-------------LAYPLPDNVTLEDGAMMEPLSVGVHSVANLGNFRAGQSIAVFGCGP
VGLLCMAVAKALGASRVIAIDI--VPARLDFAK-QYA-ATDSFLPP-KPLEGESKVDYSR
--R-NAAA--LK-EALGIA--ERGASAIDLVIDASGAEVSIQTALH-------------V
VKSGGTFVQVGMGNP-N-VTIDIGVLITKELNYKGSFRYGPGDYPLAINLVAA
>tr|B0CYJ6|B0CYJ6_LACBS/40-328 Predicted protein OS=Laccaria bicolor (strain S238N-H82) GN=LACBIDRAFT_188827 PE=3 SV=1
----------TGICGSDVHYLLEGR-IGDFIVE--KPMVLGHESAGIIAKIGTKVKH---
LKVGDRVAMEPGATCKSCETCKAGRYELCPAIIFAATPP-YD-------GTLSRYYLLPA
D-------------LAYLLPENVSLEDGAMMEPLSVAVHSVSTLGAFRTNQSIAVFGCGP
IGLLCMAVARALGASRIIAVDI--NPDRLRFAK-QYA-ATQTFLPM-EANEGESAIDVIE
--R-NAKH--MK-NQLQID--DRGERSIDLVVDASGAEASVQTAFY-------------V
AKAGGTFVQVGMGNP-N-VTVNVNLLTIKELTYKGSFRYGPGDYPLAIALVAQ
>tr|B0XQM2|B0XQM2_ASPFC/61-334 Xylitol dehydrogenase OS=Aspergillus fumigatus (strain CEA10 / CBS 144.89 / FGSC A1163) GN=AFUB_010450 PE=3 SV=1
----------TGLCGSDVHYWQHGR-IGRYAVN--RPIVLGHESSGVIVACGSNVDG---
LKVGDRVALEPGISCNTCKYCRSGHYNLCKSMVFAATPP-YD-------GTLSTFYKVPA
E-------------CCYKLPVHISLRDGALVEPLSVAVHA-CRLAGDMQNKSVVVFGAGP
VGLLCCSVASAFGAAKVVAVDV--VKTRLATAT-KYG-ATHRYEMD-AE----------K
--K-NAEE--LS-ATAALE--D----GADIILDATGAEPCLNCGLD-------------I
LRSGGTFVQVGLGNP-T-LMFPVGQVCDKEVVFKGSFRYGPGDYALAIGLLES
>tr|B0YAG7|B0YAG7_ASPFC/44-318 Sorbitol/xylitol dehydrogenase, putative OS=Aspergillus fumigatus (strain CEA10 / CBS 144.89 / FGSC A1163) GN=AFUB_084610 PE=3
----------TGLCGSDVHYWQHGR-IGRYVVE--SPIILGHESSGIVVECGSK-SG---
FAVGDRVALEPGVACNTCSHCRAGRYNLCREMRFAATPP-YD-------GTLATYYLVPA
E-------------CCYKLPPHISLRDGTLIEPLSVAVHS-CRLAGDMQGKAVVVFGAGP
VGLLCVAVARAFGASTVLAVDV--VPSRLGSAL-KYG-ATHTYQMT-PDS--------SE
--Q-NAEE--IL-NKVELE--T----GADVVLDATGAEPCLNCGIH-------------I
LASGGTFVQVGLGKP-N-PSLPVCQICDKEIVFKGSFRYGPGDYQTAIELLHS
>tr|B0YC65|B0YC65_ASPFC/33-308 Xylitol dehydrogenase OS=Aspergillus fumigatus (strain CEA10 / CBS 144.89 / FGSC A1163) GN=AFUB_089090 PE=3 SV=1
----------TGICGSDVHYWEHGS-IGQFVVK--GPMVLGHESSGVISKVGSAVTG---
LKVGDRVAMEPGIPCRRCEPCKAGKYNLCEKMAFAATPP-YD-------GTLAKFYVLPE
D-------------FCYKLPDNISLQEGALMEPLGVAVHI-VKQASVTPGQSVIVFGAGP
VGLLCCAVAKAFGAAKIIAVDI--QKARLDFAK-KYA-ATSTFEPA-KVS--------AV
--D-NADR--LR-KENNLG--V----GADVVIDASGAEPSVHTGIH-------------V
LRPGGTYVQGGMGRS-E-IMFPIMAACTKELAIKGSFRYGSGDYNLAVGLVAS
>tr|B2A9R1|B2A9R1_PODAN/37-312 Predicted CDS Pa_1_1490 OS=Podospora anserina PE=4 SV=1
----------TGICGSDVHYWVHGA-IGHFVVK--DPMVLGHESAGTVVEVGSGVTD---
LKKGDRVALEPGYPCRRCPDCLGGSYNLCHEMVFAATPP-YD-------GTLTGFWSAPH
D-------------FCYKLPDNVSLQEGALIEPLAVAVHI-VKQARVQPGNSVVVMGAGP
VGLLCAAVAASFGATKIVQVDI--VQSKLDFAK-SFA-ATHTYLSQ-RVS--------AE
--E-NAKN--LI-ASANLG--K----GADVVIDASGAEPSIQTSLH-------------V
VRMGGTYVQGGMGKS-D-INFPIMALCLKEVTARGSFRYGSGDYKLAIELVAA
>tr|B2W583|B2W583_PYRTR/43-318 Sorbitol dehydrogenase 2 OS=Pyrenophora tritici-repentis (strain Pt-1C-BFP) GN=PTRG_04783 PE=4 SV=1
----------TGICGSDVHYWVEGR-IGHFVVE--KPMVLGHESAGIVHKVGDKVKS---
LKVGDEVAMEPGVPCRRCIRCKEGKYNLCADMAFAATPP-YD-------GTLARYYVLPE
D-------------YCYKLPSNMSMEEGALIEPTAVAVHI-TRQAGIKPGDSVVVFGAGP
VGLLCCAVAKAYGAKKIVTVDI--NDERLKFAL-KFA-ANASFKSA-RVS--------AQ
--E-NAQN--MI-KECDLG--L----GADVIIDASGAEPCIQTAIH-------------A
LRMGGTYVQGGMGKP-D-INFPIMAMCTKELNVKGSFRYGSGDYQTAIDLVAG
>tr|B3LHC1|B3LHC1_YEAS1/39-316 Sorbitol dehydrogenase 1 OS=Saccharomyces cerevisiae (strain RM11-1a) GN=SCRG_00733 PE=4 SV=1
----------TGICGSDIHYYRSGG-IGKYILK--APMVLGHESSGQVVEVGDAVTR---
VKVGDRVAIEPGVPSRYSDETKEGRYNLCPHMAFAATPP-ID-------GTLVKYYLSPE
D-------------FLVKLPEGVSYEEGACVEPLSVGVHS-NKLAGVRFGTKVVVFGAGP
VGLLTGAVARAFGATDVIFVDV--FDNKLQRAK-DFG-ATNTFNSS-QFS--------TD
KAQ-DLAD--GV-QKLLGG--N----HADVVFECSGADVCIDAAVK-------------T
TKVGGTMVQVGMGKN-Y-TNFPIAEVSGKEMKLIGCFRYSFGDYRDAVNLVAT
>tr|B3LT40|B3LT40_YEAS1/40-315 Sorbitol dehydrogenase 1 OS=Saccharomyces cerevisiae (strain RM11-1a) GN=SCRG_05055 PE=4 SV=1
----------TGICGSDIHYYTHGR-IANYVVE--SPMVLGHESSGIVALIGENVKT---
LKVGDRVALEPGIPDRFSPEMKEGRYNLDPNLKFAATPP-FD-------GTLTKYYKTMK
D-------------FVYKLPDDVSFEEGALIEPLSVAIHA-NKLAKIKFGARCVVFGAGP
IGLLAGKVASVFGAADVVFVDL--LENKLERAR-QFG-ATHIVNSG-DLP--------HG
--V-TVDS--VI-KKAIGK--K----GADVVFECSGAEPCVRAGIE-------------V
CKAGGTIVQVGMGQE-E-IQFPISIIPTKELTFQGCFRYCQGDYSDSIELVSS
>tr|B5TYI1|B5TYI1_CANSH/37-316 Xylitol dehydrogenase OS=Candida shehatae PE=4 SV=1
----------TGICGSDIHYYAHGK-IGNFVLT--KPMVLGHESSGVVTKVGTGVTS---
LKVGDKVAIEPGIPSRFSDAYKSGHYNLCPHMCFAATPN-STEGEPNPPGTLCKYFKSPE
D-------------FLVKLPEHVSLEMGALVEPLSVGVHA-SKLASVKFGDYVAVFGAGP
VGLLAAAVAKTFGAKGVIVIDI--FDNKLQMAK-DIGAATHIFNSK-TGGD-------AA
--A--------L-VKAFDG--H----EPTVVLECTGAEPCINQGVA-------------I
LAQGGRFVQVGNAPG-P-VKFPITEFATKELTLFGSFRYGFNDYKTSVDIMDT
>tr|B5VF37|B5VF37_YEAS6/39-316 YDL246Cp-like protein OS=Saccharomyces cerevisiae (strain AWRI1631) GN=AWRI1631_40030 PE=4 SV=1
----------TGICGSDIHYYRSGG-IGKYILK--APMVLGHESSGQVVEVGDAVTR---
VKVGDRVAIEPGVPSRYSDETKEGRYNLCPHMAFAATPP-ID-------GTLVKYYLSPE
D-------------FLVKLPEGVSYEEGACVEPLSVGVHS-NKLAGVRFGTKVVVFGAGP
VGLLTGAVARAFGATDVIFVDV--FDNKLQRAK-DFG-ATNTFNSS-QFS--------TD
KAQ-DLAD--GV-QKLLGG--N----HADVVFECSGADVCIDAAVK-------------T
TKVGGTMVQVGMGKN-Y-TNFPIAEVSGKEMKLIGCFRYSFGDYRDAVNLVAT
>tr|B5VN02|B5VN02_YEAS6/40-315 YLR070Cp-like protein OS=Saccharomyces cerevisiae (strain AWRI1631) GN=AWRI1631_121140 PE=4 SV=1
----------TGICGSDIHYYTHGR-IANYVVE--SPMVLGHESSGIVALIGENVKT---
LKVGDRVALEPGIPDRFSPEMKEGRYNLDPNLKFAATPP-FD-------GTLTKYYKTMK
D-------------FVYKLPDDVSFEEGALIEPLSVAIHA-NKLAKIKFGARCVVFGAGP
IGLLAGKVASVFGAADVVFVDL--LENKLERAR-QFG-ATHIVNSG-DLP--------HG
--V-TVDS--VI-KKAIGK--K----GADVVFECSGAEPCVRAGIE-------------V
CKAGGTIVQVGMGQE-E-IQFPISIIPTKELTFQGCFRYCQGDYSDSIELVSS
>tr|B6H930|B6H930_PENCH/43-318 Pc16g10230 protein OS=Penicillium chrysogenum Wisconsin 54-1255 GN=Pc16g10230 PE=4 SV=1
----------TGICGSDVHYWHAGQ-IGPFKVE--QPMVLGHESSGIVEKIGNKVTT---
LKVGDRVTMEPGEPCRRCDACKVGTYNLCPDMAFAATPP-YD-------GTLAKYYRLPE
D-------------LCYKLPEGMTLEQGALVEPLSVAVHL-VRRAEVSPGASTVVFGAGP
VGLLCCATAKAFGAWKVVAVDI--QPKRLEFAK-QYG-ATSTFLPG-TVT--------AV
--E-NAAR--LV-AESGLG--N----GADIVIDASGAEASINTGIH-------------V
LRAGGTYVQGGMGRD-E-VNFPITAACTKELNVKGSFRYSSGDYKLAIELIAS
>tr|B6H9K2|B6H9K2_PENCH/38-321 Pc16g10990 protein OS=Penicillium chrysogenum Wisconsin 54-1255 GN=Pc16g10990 PE=4 SV=1
----------TGICGSDVHYWQRGR-IGDFILN--SPIVLGHESSGTVVEVGSAVKS---
LNVGDRVAIEPGVPCRHCDYCRSGSYNLCPDTVFAATPP-HD-------GTLSKYYITQA
D-------------YCYPVPAHMNLEEAALVEPVAVAVQI-TKVGKVKPNQTVVVFGCGP
IGLLCQAVCKAYSAKKVIGVDI--SQPRADFAK-TFG-ADDVFVPP-SRPEGTDDSAWNE
--A-VARM--MK-EKFKLG--E----GPDVVLEATGAQACIQTGIH-------------L
TKKGGTYVQAGMGRE-N-VIFPITTACIRDLHIRGSIRYTAGCYPTAVDLIAS
>tr|B6HJK5|B6HJK5_PENCH/40-315 Pc21g19650 protein OS=Penicillium chrysogenum Wisconsin 54-1255 GN=Pc21g19650 PE=4 SV=1
----------TGLCGSDVHYWQHGR-IGPYVVE--DPIILGHESTGIVVESGSGAAG---
LAVGDRVALEPGIACNTCNHCRNGRYNLCRGMRFAATPP-YD-------GTLATYYRVPA
E-------------CCFKLPSHISLRDGTLIEPLSVAVHS-CQLAGFMQDKSVAIFGAGP
VGLLCCAVARAFGASTVIAVDV--VPARLASAV-KYG-ATHTYQMS-SEA--------AD
--K-NAAD--LL-AMAGLE--D----GVDVALDATGAEPCLNGGIL-------------A
LTQGGTFVQVGLGKP-N-LSVPVGQICDKEIVFKGSFRYGPGDFKLAIGLLDS
>tr|B6HKH2|B6HKH2_PENCH/39-314 Pc21g11540 protein OS=Penicillium chrysogenum Wisconsin 54-1255 GN=Pc21g11540 PE=4 SV=1
----------TGICGSDVHYWEHGS-IGSFVVK--DPMVLGHESAGIVSQVGSAVKT---
LKVGDRVAMEPGISCRRCDPCKAGKYNLCEDMRFAATPP-YD-------GTLAKYYALPE
D-------------FCYKLPEHISLQEGALMEPLSVAVHI-VRQAGVSPGQTVVVFGAGP
VGLLCCAVATAFGASKVIAVDI--QQQRLDFAK-SYA-TTSTFMPS-NVA--------AV
--E-NAER--MK-EENGLG--A----GADVAIDASGAEPSVHTGIH-------------V
LRNGGTYVQGGMGRS-E-ILFPIMAACSKELTIKGSFRYGSGDYKLAVGLVSS
>tr|B6JV36|B6JV36_SCHJP/36-316 Sorbitol dehydrogenase OS=Schizosaccharomyces japonicus yFS275 GN=SJAG_00237 PE=4 SV=1
----------TGICGSDVHYWKQGR-IGDFVVE--KPMILGHESSGVVVEVAKNVKS---
LKPGDRVAVEPGRVCRICDYCRAGHYNLCPHMEFAATPP-YD-------GTLRTTYVTTE
D-------------FCTKLPDNISLDEAAIFEPLSVAIHC-WQRAQLTFGKRVLVFGCGP
VGLLLMAVAKAYGAIEIVAADV--SATRTQFAEKYIG-AKAYVCPK-KNE--------SE
SVA-AYAE--KC-RTAIKY----EHGYFEFTADATGVDTCIHTAVL-------------L
LKPGGTFIQAGNGKP-V-VDFPINHLVNNELSVIGSFRYSAGCYEQALKLVST
>tr|B6QUW6|B6QUW6_PENMA/68-343 Xylitol dehydrogenase OS=Penicillium marneffei ATCC 18224 GN=PMAA_011080 PE=4 SV=1
----------TGICGSDVHYWEHGA-IGSFVVR--EPMVLGHESSGIVSKVGSKVTT---
LKVGDQVAMEPGIPCRRCEPCKSGKYHLCINMAFAATPP-YD-------GTLARYYRLPE
D-------------FCYKLPESIPLKEGALIEPLGVAVHV-ARQGNIVPGSSVVVFGAGP
VGLLCCAVAKAFGASKVIVSDI--QQSRLDFAK-KYI-ADGTFQPA-RVS--------AE
--E-NANR--LK-EEHDML--A----GADVVLEASGAEPAIHTGVH-------------V
LRTGGTFVQAGMGKS-E-MNFPIMAVCGKELNFKGSFRYGSGDYKLAVELVAT
>tr|O74230|O74230_CANS1/39-314 Xylitol dehydrogenase OS=Candida sp. (strain HA167) GN=xdh PE=3 SV=1
----------TGICGSDVHYFTHGA-IGDFVVK--APMVLGHESSGVVLEVGSEVKS---
LKVGDRVAMEPGVPSRHSDEYKSGRYNLCPHMAFAATPP-YD-------GTLCKYYILPE
D-------------FCVKLPEHVSLEEGALVEPLSVAVHS-SKLGNIKPGSHVAIYGAGP
VGLLVAAVASAFGAESVTIIDL--VESRLNLAK-ELG-ATATVQVD-FKD--------TP
--K-ESAA--KV-VAANNG--I----APDVVIDASGAEASINSAIN-------------A
IRPGGTYVQVGMGKP-D-VSFPIATLIGKELTVKGSFRYGYGDYPLAVSLLAS
>tr|Q0C8Z6|Q0C8Z6_ASPTN/19-289 Putative uncharacterized protein OS=Aspergillus terreus (strain NIH 2624) GN=ATEG_09838 PE=3 SV=1
----------TGLCGSD-----HGA-IGRYVVE--KPIILGHESSGIVVECGDRVEG---
FAVGDRVVLEPGSTCNTCRHCRSGRYNLCQAVRFAATPP-YD-------GTLATYYRVPQ
E-------------CCYKLPSHVSLRDGTLIEPLSVAIHS-ALQAGSMQERSVAVFGAGP
VGLLCSAVARALGAATVAVVDI--VPSRLAFAL-EHG-ATHTYQMN-SKS--------PE
--E-NAAA--LL-DTAGVQ--A----GFDIVLDATGAEPCVNCGIY-------------A
LTQGGSFVQVGLGKP-N-LSIPVGQICDKEISFKGSFRYGPGDFQLAIGLLNS
>tr|Q0CUF5|Q0CUF5_ASPTN/7-278 Putative uncharacterized protein OS=Aspergillus terreus (strain NIH 2624) GN=ATEG_02679 PE=3 SV=1
-------------VGSGVH----------FILE--SPIVLGHESSGVIEEVGSAVKN---
LKVGQKVAIEPGVPCRHCDYCRSGSYNLCPDTVFAATPP-HD-------GTLSKYYITQS
D-------------YCYPLPDHMDLEEGAMVEPVAVAVQI-TKVGNVRPNQNIVVFGCGP
IGLLCQAVSKAYAARKVIGIDI--SQSRLDFAK-SFG-ADGVFLPP-AKPEGVDESEWSA
--R-VAKM--IK-EQFELG--E----GPDVVIEATGAQACIQTGVH-------------L
TKKGGTYVQAGMGKE-N-VVFPITTACIRDLTIRGSIRYTTGCYPTAVDLVAS
>tr|Q0CWQ2|Q0CWQ2_ASPTN/38-313 Sorbitol dehydrogenase OS=Aspergillus terreus (strain NIH 2624) GN=ATEG_01882 PE=3 SV=1
----------TGICGSDVHYWEHGS-IGQFVVK--DPMVLGHESSGVITKVGSAVTT---
LKVGDRVAMEPGIPCRRCEPCKAGKYNLCYEMAFAATPP-YD-------GTLAKYYALPE
D-------------FCYKLPEQITLQEGALMEPLGVAVHI-VRQAAVTPGQSVVVFGAGP
VGLLCCAVARAFGASKIVAVDI--QKPRLEFAK-NYA-ATAIFEPA-KVA--------AQ
--E-NAAR--LI-AENDLG--P----GADVAIDASGAEPSVHTGIH-------------V
LRTGGTYVQGGMGRS-E-MNFPIMAACTKELNVKGSFRYGSGDYKLAVELVAS
>tr|Q0TZ25|Q0TZ25_PHANO/56-331 Putative uncharacterized protein OS=Phaeosphaeria nodorum GN=SNOG_15160 PE=3 SV=1
----------TGLCGSDIHYWQHGR-IGPYVVN--GPIVLGHESAGIVESIGNDVKN---
LRVGDRVALEPGVGCNICEACRIGRYNLCSSMRFAATPP-HD-------GTLSTFYCLPE
E-------------CCYKLPEHVSFQEGALVEPLSIAVHC-CGLAGNLQGRSIAVFGAGP
IGLLCAAVASAFGAATVVAVDI--VESRLEVVK-TFG-ATHTYKMQ-SLL--------PE
--L-NSIQ--LL-EQSGCK--E----GVDVVIDATGAEPCIECGVW-------------A
LKRGGTFVQAGLGSP-R-IAFPIGQLCDKEAVLKGSFRYGPGDYKLAISLLES
>tr|Q0UA24|Q0UA24_PHANO/47-322 Putative uncharacterized protein OS=Phaeosphaeria nodorum GN=SNOG_11390 PE=3 SV=2
----------TGICGSDVHYWVEGR-IGHFVVE--SPMVLGHESAGIVHKVGDKVKS---
LKVGDRVAMEPGVPCRRCVRCKEGKYNLCPDMAFAATPP-YD-------GTLARYYALPE
D-------------YCYKLPENMSLEEGALIEPTAVAVHI-TRQASIKPGDSVVVFGAGP
VGLLCCAVAKAYGAKKIVTVDI--NEQRLNFAL-QYA-ATDKFSSA-RVS--------AE
--E-NAKN--LI-KDCELG--P----GADVIIDASGAEPCIQTAIH-------------A
LRMGGTYVQGGMGKP-D-INFPIMAMCTKELNVKGSFRYGAGDYQTAVDLVAG
>tr|Q0Z865|Q0Z865_CANTR/37-316 Xylitol dehydrogenase OS=Candida tropicalis GN=XYL2 PE=3 SV=1
----------AGICGSDIHYYAHGS-IGPFILR--KPMVLGHESAGVVSAVGSEVTN---
LKVGDRVAIEPGVPSRFSDETKSGHYHLCPHMSFAATPP-VNPDEPNPQGTLCKYYRVPC
D-------------FLFKLPDHVSLELGAMVEPLTVGVHG-CKLADLKFGEDVVVFGAGP
VGLLTAAVARTIGAKRVMVVDI--FDNKLKMAK-DMGAATHIFNSK-TGGD-------YQ
--D--------L-IKSFDG--V----QPSVVLECSGAQPCIYMGVK-------------I
LKAGGRFVQIGNAGG-D-VNFPIADFSTRELALYGSFRYGYGDYQTSIDILDR
>tr|Q1DPP8|Q1DPP8_COCIM/61-336 Putative uncharacterized protein OS=Coccidioides immitis GN=CIMG_07715 PE=3 SV=1
----------TGVCGSDVHYWDHGA-IGHLVLK--EPMVLGHESSGIVISVGPGVRS---
LKPGDRVALEPGVPCRQCEACKGGKYNLCDDMRFAATPP-YD-------GTLAKYYILPE
D-------------FCYKIPESMNLQEAALMEPLSVAVHI-TKQGGVKPGDQVVVFGAGP
VGLLCCAVARAFGASKVIAVDV--QQVRLHFAR-KYA-ATATFMPG-SIP--------AA
--E-NAQR--LK-EQCGLG--R----GADVVLDASGAEPSAQTGIH-------------A
LRPGGTYVQGGMGRA-E-FSVPIMVVCTREISVKGSFRYSSGDYKLALELVQT
>tr|Q2HCU1|Q2HCU1_CHAGB/37-312 Putative uncharacterized protein OS=Chaetomium globosum GN=CHGG_01963 PE=3 SV=1
----------TGICGSDVHYWQHGA-IGHFVVK--DPMVLGHESAGTVLEVGSAVST---
LRKGDRVALEPGYPCRRCGPCLSGHYNLCPDMVFAATPP-YD-------GTLTGFWTAPS
D-------------FCYKLPENVSLQEGALIEPLAVAVHI-VKQARVQPGQSVVVMGAGP
VGLLCGAVARAFGATKVVAVDI--VQGKLDFAR-GYA-ATHTYLSQ-RVS--------AE
--E-NARN--LV-AAAELG--E----GADVVIDASGAEPSIQASLH-------------V
VRMGGTYVQGGMGKA-D-INFPIMALCLKEVTARGSFRYGSGDYKLAIELVAA
>tr|Q2TY48|Q2TY48_ASPOR/45-321 Sorbitol dehydrogenase OS=Aspergillus oryzae GN=AO090103000393 PE=3 SV=1
----------TGICGSDVHYWQRGR-IGDYVLA--GPMVLGHESSGKVVEVGVAVSH---
LKAGDRVAMEPGVPCRCCNQCRSGAYHLCGGMSFAATPP-WD-------GTLAKYYVNTA
D-------------FCYKVPDHMSMEEAAMVKPAAA---I-AKTADLRAHQTVLVFGCGP
IGVLCQTVAKAHGAKTIIAVDV------LEVAK-SYG-VDHVFMPE-KPEPGADPIAHAE
--K-MAQK--LK-EECGLG--E----GADVELECSGAEPCVQMGVF-------------A
ARHGGTIVQARMGKE-V-INFPITAVCTRGLVVKGSIRYLTGCYPAAIDLIGK
>tr|Q2U3P5|Q2U3P5_ASPOR/38-316 Sorbitol dehydrogenase OS=Aspergillus oryzae GN=AO090020000676 PE=3 SV=1
----------VGVCGSDVHFWKHGG-VNKKVSKE-QPLVLGHEAAGTIHTVGTAVKS---
VQVGDPVAIEPGIPCRRCRACKHGTYNICREMKFAAVPPDVH-------GTLTKYYRVPE
D-------------FVYKIPSGMSLQEAVLMEPLSVAVHS-TRLVNITPGQTIVIMGSGS
VGLLCGAVAKAFGAHRIILADI--LEHKLSFGS-EFL-DCETFLVSLDET--------PE
--E-SAAR--LL-DMLDAP------DGVDAVIEASGAEGSVQIGIY-------------A
LRRGGSYVQAGVGKP-K-AEIPILALSQKELHVHGCFRYGPGDYDLALKLITK
>tr|Q2U3R7|Q2U3R7_ASPOR/45-321 Sorbitol dehydrogenase OS=Aspergillus oryzae GN=AO090020000647 PE=3 SV=1
----------TGICGNDVHYWQRGR-IGQFILE--KPMVLGHESAGVVEKVGSKVKS---
LAVGDHVALEPGVPCRRCTFCKAGNYNLCSEMAFAATPP-FD-------GTLAKYYVLPE
D-------------FCYKLPTNVSLQEGAVVEPLSVAVHL-VRQAALQPGQSVVVFGAGP
VGLLCCAVARAFGASKVIVVDV--QPKRLEFAR-AYA-ATAHFLPGVETS--------PA
--D-NAVR--LR-EENELE--M----GADVVIEASGAEPSVYTGIH-------------I
LRPGGTYVQGGMGKE-E-VKFPITAACTKELNIRGSFRYSSGDYKLAIELIAA
>tr|Q2U3S7|Q2U3S7_ASPOR/43-319 Sorbitol dehydrogenase OS=Aspergillus oryzae GN=AO090020000635 PE=3 SV=1
----------TGLCGSDVHYWQHGR-IGRYVVE--NPIVLGHESSGIVVSRGAKASG---
IEVGDRVAIEPGIACNTCNPCRSGRYNLCKDMRFAATPP-YD-------GTLSTYYRVPV
E-------------CCYKLPEHISLRDGALVEPLGVAVHG-CRLAGDLQDKSVIVFGAGP
VGLLCCAVASAFGASTVVAVDI--VAARLESAR-KYG-ATHTYQMS-AEKS-------PE
--L-NADA--LA-ATAGLM--D----GANVVLDASGAEPCINCGIH-------------A
LAHGGTFVQVGLGRP-N-LSLPVGQICDKEAVFKGSFRYGPGDFKLAVGLLNS
>tr|Q2U8J2|Q2U8J2_ASPOR/55-338 Sorbitol dehydrogenase OS=Aspergillus oryzae GN=AO090701000411 PE=3 SV=1
----------TGICGSDVHYWQRGR-IGDFVLT--SPIVLGHESSGTVMDVGSAVKN---
LKVGDRVAIEPGIPCRHCEYCHSGSYNLCPNDRFAATPP-HD-------GTLSKYYITQS
D-------------FCYPIPDHMNMEEGAMVEPVAVACQI-TKVGNVRANQKIVVFGCGP
IGLLCQAVSKAYGAKKVIGVDI--SKSRAEFAK-TFG-ADDVFVPP-PPPADVSPEEWSE
--K-LAKI--IK-EQFDLG--E----GPDVVLEATGAQPCIQTGIH-------------L
TKKGGTYVQAGMGRE-N-VMFPITTACIRDLTIRGSIRYSTGCYSTAVDLIAS
>tr|Q38JX5|Q38JX5_CANTR/37-316 Xylitol dehydrogenase OS=Candida tropicalis GN=xyl2 PE=3 SV=1
----------TGICGSDIHYYAHGS-IGPFILR--KPMVLGHESAGVVSAVGSEVTN---
LKVGDRVAIEPGVPSRFSDETKSGHYHLCPHMSFAATPP-VNPDEPNPQGTLCKYYRVPC
D-------------FLFKLPDHVSLELGAMVEPLTVGVHG-CKLADLKFGEDVVVFGAGP
VGLLTAAVARTIGAKRVMVVDI--FDNKLKMAK-DMGAATHIFNSK-TGGD-------YQ
--D--------L-IKSFDG--V----QPSVVLECSGAQPCIYMGVK-------------I
LKAGGRFVQIGNAGG-D-VNFPIADFSTRELALYGSFRYGYGDYQTSIDILDR
>tr|Q3HRJ5|Q3HRJ5_CANTR/37-316 Xylitol dehydrogenase OS=Candida tropicalis GN=xyl2 PE=3 SV=1
----------TGICGSDIHYYAHGS-IGPFILR--KPMVLGHESAGVVSAVGSEVTN---
LKVGDRVAIEPGVPSRFSDETKSGHYHLCPHMSFAATPP-VNPDEENPQGTLCKYYRVPC
D-------------FLFKLPDHVSLELGAMVEPLTVGVHG-CKLADLKFGEDVVVFGAGP
VGLLTAAVARTIGAKRVMVVDI--FDNKLKMAG-DMGAATHTFNSK-TEGD-------YE
--A--------L-IKKFDG--V----QPAVVLECSGAQPCIYMGVK-------------I
LKAGGRFVQIGNAGG-D-VNFPISDFSTRELSLHGSFRYGYGDYQTSIDILDR
>tr|Q4PCL3|Q4PCL3_USTMA/51-339 Putative uncharacterized protein OS=Ustilago maydis GN=UM02150.1 PE=3 SV=1
----------TGLCASDCHYLHHGR-IGDFVVR--KPMVLGHESSGIVTAVGEGVTT---
HKVGDRVALEPGVPCRSCQVCLNGMYNQCAHLEFAATPP-YD-------GTLCTYYNIQS
S-------------FAHHVPDHMSLEEASLMEPLSVAVYSAGMRGQVKAMENVLVFGAGP
IGLLNAAVCKAYSAKRVVVVDV--VESKLEFAK-EWC-ATSTFKPS-LPQEGETKAETAA
--R-NAQH--LI-SSLGDD--VAAREGFDLVLECTGAEPCINMGIQ-------------A
LRPQGRFVQVGMGRS-E-VEFPITRVCVKEINVTGSFRYGAGTYKTSINLVST
>tr|Q4WAU7|Q4WAU7_ASPFU/33-308 Xylitol dehydrogenase OS=Aspergillus fumigatus GN=AFUA_7G02550 PE=3 SV=1
----------TGICGSDVHYWEHGS-IGQFVVK--GPMVLGHESSGVISKVGSAVTG---
LKVGDRVAMEPGIPCRRCEPCKAGKYNLCEKMAFAATPP-YD-------GTLAKFYVLPE
D-------------FCYKLPDNISLQEGALMEPLGVAVHI-VKQASVTPGQSVIVFGAGP
VGLLCCAVAKAFGAAKIIAVDI--QKARLDFAK-KYA-ATSTFEPA-KVS--------AV
--D-NADR--LR-KENNLG--V----GADVVIDASGAEPSVHTGIH-------------V
LRPGGTYVQGGMGRS-E-IMFPIMAACTKELAIKGSFRYGSGDYNLAVGLVAS
>tr|Q4WBE4|Q4WBE4_ASPFU/44-318 Sorbitol/xylitol dehydrogenase, putative OS=Aspergillus fumigatus GN=AFUA_8G02000 PE=3 SV=2
----------TGLCGSDVHYWQHGR-IGRYVVE--SPIILGHESSGIVVECGSK-SG---
FAVGDRVALEPGVACNTCSHCRAGRYNLCREMRFAATPP-YD-------GTLATYYLVPA
E-------------CCYKLPPHISLRDGTLIEPLSVAVHS-CRLAGDMQGKAVVVFGAGP
VGLLCVAVARAFGASTVLAVDV--VPSRLGSAL-KYG-ATHTYQMT-PDS--------SE
--Q-NAEE--IL-NKVELE--T----GADVVLDATGAEPCLNCGIH-------------I
LASGGTFVQVGLGKP-N-PSLPVCQICDKEIVFKGSFRYGPGDYQTAIELLHS
>tr|Q4WT02|Q4WT02_ASPFU/61-334 Xylitol dehydrogenase OS=Aspergillus fumigatus GN=AFUA_1G11030 PE=3 SV=1
----------TGLCGSDVHYWQHGR-IGRYAVN--RPIVLGHESSGVIVACGSNVDG---
LKVGDRVALEPGISCNTCKYCRSGHYNLCKSMVFAATPP-YD-------GTLSTFYKVPA
E-------------CCYKLPVHISLRDGALVEPLSVAVHA-CRLAGDMQNKSVVVFGAGP
VGLLCCSVASAFGAAKVVAVDV--VKTRLATAT-KYG-ATHRYEMD-AE----------K
--K-NAEE--LS-ATAALE--D----GADIILDATGAEPCLNCGLD-------------I
LRSGGTFVQVGLGNP-T-LMFPVGQVCDKEVVFKGSFRYGPGDYALAIGLLES
>tr|Q5ACG6|Q5ACG6_CANAL/36-312 Putative uncharacterized protein XYL2 OS=Candida albicans GN=XYL2 PE=3 SV=1
----------TGICGSDIHYYAHGS-IGPFVLR--KPMVLGHESAGVVVAVGDDVTN---
LKVGDKVAIEPGVPSRYSDEYKSGNYHLCPHMAFAATPP-VNPDEPNPPGTLCKYYKAPA
D-------------FLFKLPDHVSLELGAMVEPLTVGVHA-CKLANLKFGENVVVFGAGP
VGLLTAAVAKTIGAKNIMVVDI--FDNKLQMAK-DMGAATHTFNSK-TGD----------
--D--------L-VKAFDG--I----EPSVVLECSGAKQCIYTGVK-------------I
LKAGGRFVQVGNAGG-D-VNFPIADFSTRELTLYGSFRYGYGDYQTSIDILDK
>tr|Q5ARL6|Q5ARL6_EMENI/43-318 Putative uncharacterized protein OS=Emericella nidulans GN=AN9064.2 PE=3 SV=1
----------TGICGSDVHYWDHGA-IGQFVVK--EPMVLGHESSGIVTQIGSAVTS---
LKVGDHVAMEPGIPCRRCEPCKAGKYNLCEKMAFAATPP-YD-------GTLAKYYTLPE
D-------------FCYKLPESISLPEGALMEPLGVAVHI-VRQANVTPGQTVVVFGAGP
VGLLCCAVAKAFGAIRIIAVDI--QKPRLDFAK-KFA-ATATFEPS-KAP--------AT
--E-NATR--MI-AENDLG--R----GADVAIDASGVEPSVHTGIH-------------V
LRPGGTYVQGGMGRS-E-MNFPIMAACTKELNIKGSFRYGSGDYKLAVQLVAS
>tr|Q5AUC1|Q5AUC1_EMENI/288-571 Putative uncharacterized protein OS=Emericella nidulans GN=AN8109.2 PE=3 SV=1
----------TGICGSDVHYWQRGR-IGDFILE--SPIVLGHESSGIVTEIGSAVKN---
LKVGQKVAIEPGVPCRHCDYCRSGSYNLCPDTVFAATPP-HD-------GTLQKYYITQA
D-------------YCYPLPYHMGLEEGAMVEPVAVAVQI-TKVGNVRPNQTVVVFGCGP
IGLLCQAVSKAYACKKVIGVDI--SQSRLDFAQ-AFG-ADGVFLPP-PRPEGVEETAWSE
--K-VAAL--IK-EKFGLG--E----GPDVVLEATGAQSCIQTGVH-------------L
VKKGGTYVQAGMGKE-N-VVFPITTACIRDLTIRGSIRYSTGCYPVAVDLIAS
>tr|Q5B9W4|Q5B9W4_EMENI/49-323 Putative uncharacterized protein OS=Emericella nidulans GN=AN2666.2 PE=3 SV=1
----------TGLCGSDVHYWQHGR-IGRYVVE--DPIVLGHESSGIVVQCGSQ-SG---
LTVGDRVVLEPGIACNTCHFCRAGRYNLCREMRFAATPP-YN-------GTLATYYRVPA
E-------------CCYKLPSHVSLRDGALIEPLSVAVHS-CRLAGDMQEKSVVVFGAGP
VGLLCAGVARAFGASTVVVVDV--VMSRLQSAV-KYG-ATHTHQAT-SES--------AE
--E-NAIA--IL-GTAGLG--L----GADIVLDATGAEPCMNSGIH-------------A
LAPGGTFVQVGLGRP-N-PSLPVGQICDKEIVFKGSFRYGPGDYKTAIGLVSS
>tr|Q5GN51|Q5GN51_ASPNG/43-318 Xylitol dehydrogenase OS=Aspergillus niger GN=xdhA PE=3 SV=1
----------TGICGSDVHYWEHGS-IGQFIVK--DPMVLGHESSGVVSKVGSAVTS---
LKVGDCVAMEPGIPCRRCEPCKAGKYNLCVKMAFAATPP-YD-------GTLAKYYVLPE
D-------------FCYKLPESITLQEGAIMEPLSVAVHI-VKQAGINPGQSVVVFGAGP
VGLLCCAVAKAYGASKVIAVDI--QKGRLDFAK-KYA-ATATFEPA-KAA--------AL
--E-NAQR--II-TENDLG--S----GADVAIDASGAEPSVHTGIH-------------V
LRAGGTYVQGGMGRS-E-ITFPIMAACTKELNVKGSFRYGSGDYKLAVSLVSA
>tr|Q5KPZ2|Q5KPZ2_CRYNE/41-334 Sorbitol dehydrogenase, putative (Putative uncharacterized protein) OS=Cryptococcus neoformans GN=CNA01050 PE=3 SV=1
----------TGICGSDVHYLQHGR-IGSFVLE--EPMCLGHESAGVVVKLGPNVREDLG
VEVGTRVAMEPGVCCRSCANCKAGLYELCPYMSFAATPPTIF-------GTLCRYYVLPA
D-------------LVHPLPESVSFEDGAMMEPLSVGVHSVATLGGCKSDQTVIVFGAGP
VGLLCMAVAKALGARRIIAVDI--NKERLEFAK-SYA-ATDVCIPG-SKLDGEDGEAYTA
--R-IAGE--LR-QELGIP--ERGKGAIDLAIEASGAPTCVQIGLA-------------V
LKPAGTYVQVGMGAKMT-VPVPLFHIISKQLHVVGSFRYGSGDYPLAISLVER
>tr|Q6BXY1|Q6BXY1_DEBHA/37-315 DEHA2A13992p OS=Debaryomyces hansenii GN=DEHA2A13992g PE=3 SV=2
----------TGICGSDIHYYTHGA-IGGFILK--SPMVLGHESSGIVSAVGKGVTS---
LKVGDKVAIEPGVPSRHSDAYKGGHYNLCPHMVFAATPN-SEDGGVNPPGTLCKYYKSPE
D-------------FLVKLPDHVSLELGALVEPLTVGVHA-AKLGSIKFGDVVVVFGAGP
VGLLAAAVATKFGATKVMVVDV--FESKLEMAK-QIGVATHTFNPK-SGS--------NK
--D--------L-VAAFDN--T----EPSVVMECSGAEPCIKSAVD-------------I
LRVGGRYIQIGNSAK-P-VSFPMTEFATKELTLFGSFRYGFNDYKTSVAILDE
>tr|Q6C648|Q6C648_YARLI/37-316 YALI0E12463p OS=Yarrowia lipolytica GN=YALI0E12463g PE=3 SV=1
----------TGVCGSDVHYYLHGG-IGDFIVK--APMVLGHESAGEVVEVGPEVKD---
LKVGDRVALEPGVPSRLSQEYKEGRYNLCPCMVFAATPP-YD-------GTLCRHYIIPE
D-------------FCVKLPDHVSLEEGALVEPLSVAVHC-NKLAKTTAQDVVIVFGAGP
VGLLAVGVANAFGSSTIVCVDL--VPEKLELAK-KFG-ATHTFVPT-KGD--------SP
--N-ESAD--KI-RALIKG--AGLSDSPNVALECTGAEPSIQTAVS-------------V
LATSGRLVQVGMGKD-D-VNFPITKCIVKEITVLGSFRYCHGDYPLAVQLVAS
>tr|Q6CRY3|Q6CRY3_KLULA/38-313 KLLA0D05511p OS=Kluyveromyces lactis GN=KLLA0D05511g PE=3 SV=1
----------TGICGSDIHYYTHGS-IGEFVVK--KPMVLGHESSGVVVEVGKDVTL---
VQVGDRVAIEPGVPSRYSDETKSGHYNLCPHMAFAATPP-YD-------GTLVKYYLAPE
D-------------FLVKLPDHVSFEEGACAEPLAVGVHA-NRLAETSFGKNVVVFGAGP
VGLVTGAVAAAFGASAVVYVDV--FENKLERSK-DFG-ATNTINST-KYK--------SE
--D-ELTE--VI-KSELKG--E----QPEIAIDCSGAEICIRTAIK-------------V
LKAGGSYVQVGMGKD-N-INFPIAMIGAKELRVLGSFRYYFNDYKIAVKLISE
>tr|Q6KAV2|Q6KAV2_ARXAD/52-329 Xylitol dehydrogenase OS=Arxula adeninivorans GN=axdh1 PE=3 SV=1
----------TGICGSDVHFWQHGR-IGDYVVE--KPMVLGHESSGVVVEVGSEVTS---
LKVGDRVAMEPGVPDRRSKEYKMGRYHLCPHVRFAACPP-TD-------GTLCKYYTLPE
D-------------FCVKLPENVDFEEGALVEPLSVAVHT-ARLLGIYPGSKVVVFGAGP
IGQLCIGVCKAFGASIIGAVDL--FEQKLETAK-EFG-ASHTYVPQ-KGD--------SH
D-E-TAHK--IL-ELLPNK--Q----APDVVIDASGAEQSINAGIE-------------L
LERGGTFGQVAMGRT-DYIQFAVSRMAMKEIRFQGVFRYTYGDYELATQLIGD
>tr|Q75CZ3|Q75CZ3_ASHGO/39-313 ABR229Cp OS=Ashbya gossypii GN=ABR229C PE=3 SV=1
----------TGICGSDVHYYLHGS-IGPFVVR--SPMVLGHESSGTVVEVGSDVTR---
VRIGDRVAIEPGVPSRYSEETKSGHYNLCREMRFAATPP-YD-------GTLVKYYISPE
D-------------FLVKLPDSVSLEEGALCEPLAVAVHA-NRLAGTQFPSRVVVFGAGP
VGLLTASVAKAFGATTVAIVDI--SKHKLCVAP-ALG-VTHPVDSS-DCS--------SP
--E-ALAN--KL-RAELRS-------DVDIAFDCSGAEICIAAAVL-------------I
CRPGGTHVQVGSSRD-Y-VSFPLAEATVKQLRILGSFRYAAGDYATAVELLAS
>tr|Q7SFE0|Q7SFE0_NEUCR/41-316 Putative uncharacterized protein OS=Neurospora crassa GN=NCU00891 PE=3 SV=1
----------TGICGSDVHYWLHGA-IGHFVVK--DPMVLGHESAGTIVAVGDAVKT---
LSVGDRVALEPGYPCRRCVHCLSGHYNLCPEMRFAATPP-YD-------GTLTGFWTAPA
D-------------FCYKLPETVSLQEGALIEPLAVAVHI-TKQAKIQPGQTVVVMGAGP
VGLLCAAVAKAYGASKVVSVDI--VPSKLEFAK-SFA-ATHTYLSQ-RVS--------PE
--E-NARN--II-AAADLG--E----GADAVIDASGAEPSIQAALH-------------V
VRQGGHYVQGGMGKD-N-ITFPIMALCIKEVTASGSFRYGSGDYRLAIQLVEQ
>tr|Q86ZV0|Q86ZV0_ASPOR/43-318 Xylitol dehydrogenase (Sorbitol dehydrogenase) OS=Aspergillus oryzae GN=xdhA PE=3 SV=2
----------TGICGSDVHYWEHGS-IGQFVVK--DPMVLGHESSGVISKVGSAVTT---
LKVGDHVAMEPGIPCRRCEPCKEGKYNLCEKMAFAATPP-YD-------GTLAKYYVLPE
D-------------FCYKLPENINLQEAAVMEPLSVAVHI-VKQANVAPGQSVVVFGAGP
VGLLCCAVARAFGSPKVIAVDI--QKGRLEFAK-KYA-ATAIFEPS-KVS--------AL
--E-NAER--IV-NENDLG--R----GADIVIDASGAEPSVHTGIH-------------V
LRPGGTYVQGGMGRN-E-ITFPIMAACTKELNVRGSFRYGSGDYKLAVNLVAS
>tr|Q876R2|Q876R2_TRIRE/46-321 Xylitol dehydrogenase OS=Trichoderma reesei GN=xdh1 PE=3 SV=1
----------TGICGSDVHYWVHGA-IGHFVVK--DPMVLGHESAGTVVEVGPAVKS---
LKPGDRVALEPGYPCRRCSFCRAGKYNLCPDMVFAATPP-YH-------GTLTGLWAAPA
D-------------FCYKLPDGVSLQEGALIEPLAVAVHI-VKQARVQPGQSVVVMGAGP
VGLLCAAVAKAYGASTIVSVDI--VQSKLDFAR-GFC-STHTYVSQ-RIS--------AE
--D-NAKA--IK-ELAGLP--G----GADVVIDASGAEPSIQTSIH-------------V
VRMGGTYVQGGMGKS-D-ITFPIMAMCLKEVTVRGSFRYGAGDYELAVELVRT
>tr|B2R655|B2R655_HUMAN/41-313 cDNA, FLJ92795, Homo sapiens sorbitol dehydrogenase (SORD), mRNA OS=Homo sapiens PE=2 SV=1
----------VGICGSDVHYWEYGR-IGNFIVK--KPMVLGHEASGTVEKVGSSVKH---
LKPGDRVAIEPGAPRENDEFCKMGRYNLSPSIFFCATPP-DD-------GNLCRFYKHNA
A-------------FCYKLPDNVTFEEGALIEPLSVGIHA-CRRGGVTLGHKVLVCGAGP
IGMVTLLVAKAMGAAQVVVTDL--SATRLSKAK-EIG-ADLVLQIS-KE---------SP
--Q-EIAR--KV-EGQLG-------CKPEVTIECTGAEASIQAGIY-------------A
TRSGGTLVLVGLGSE-M-TTVPLLHAAIREVDIKGVFRY-CNTWPVAISMLAS
>tr|A4HL88|A4HL88_LEIBR/37-308 D-xylulose reductase, putative OS=Leishmania braziliensis GN=LbrM33_V2.0520 PE=3 SV=1
----------VGICGSDVHYYEHGR-IGPFVVE--KPMILGHEASGTVVAVGTNVKK---
LKAGDRVALEPGIPRWDSAQTLSGLYNLDPELTFFATPP-VH-------GCMSTTIIHPA
A-------------LCFKLPDNVSYEEGALCEPIAVGMHS-VTKAGVKPGDVGLVIGCGT
IGIMTALSALTGGCSEVIVCGS--HDARLEITH-RYP-GLRAVNTL-------------R
--AGELKR--VV-AEATEG------KGCDVIFECGGAASAFPLIYE-------------H
AAPGATCVLVGMPIE-P-VPFDVVMAQAKEITFQTVFRY-RNVYPRIIRLLSS
>tr|A4I8R5|A4I8R5_LEIIN/37-308 D-xylulose reductase, putative OS=Leishmania infantum GN=LinJ33.0520 PE=3 SV=1
----------VGICGSDVHYYEHGH-IGPFVVE--KPMVLGHEASGTVVAVGAEVKN---
LETGDRVALEPGIPRWNSAQTLSGLYNLDPELTFFATPP-VH-------GCMSTTIIHPA
A-------------LCFKLPDNVSYEEGALCEPIAVGMHS-ATKASIKPGDVGLVIGCGT
IGIVTALSALAGGCSEVIICGS--RDERLEIAR-RYP-GLRAVNTS-------------R
--EGELKR--AV-AEATEG------NGCDVVFECGGAASAFPLIYE-------------H
AAPGATCVLVGMPVE-P-VPVDIVMAQAKEITFQTAFRY-RNVYPRIIRLLSS
>tr|A7SU04|A7SU04_NEMVE/3-274 Predicted protein OS=Nematostella vectensis GN=v1g193535 PE=3 SV=1
----------VGICGSDVHYWKHGC-IGDFVLT--APMVLGHESSGVICAVGEGVSD---
LKEGDRVAIEPGTPCRTCSYCKKGRYNLCAKMNFCATPP-YH-------GSLCRRYNHQA
D-------------FCYKLPDHVSLEEGALLEPLSVGVHA-CNRAGITIGSNVLVCGAGP
IGLVTLLTAKACGASKVAITDL--DEGRLKKAR-ELG-ADYTIKVE-SR---------DG
--R-DMAR--KV-QELLG--------PADQTVECTGAESSIHTGIY-------------A
TKSGGVLVIVGMGKS-K-ITLPIVDALCREVDIRGIFRY-VNCYPTALAMVAS
>tr|A7UKR5|A7UKR5_PYRAP/36-309 Sorbitol dehydrogenase OS=Pyrrhocoris apterus PE=2 SV=1
----------VGICGSDVHYLEKGR-IGDFIVK--APMIMGHEASGTVVKCGSKVKH---
LKEGDRVAIEPGVPCRYCLFCKEGNYHLCPDMVFCATPP-VH-------GNLSRYYTHAA
D-------------FCHKLPDHVSLDEGAVLEPLSVGVHA-CKRRGVTLGSVVLVLGAGP
IGLVTILVAKHMGAGHVICIDL--LENRLAVAK-ECG-ADYTLKRN-ATD--------DV
--D-SVAA--KI-EEIFT-------VKPNISIDCGGSQRTVNIGFK-------------A
TRNGGKFVMVGMGSN-E-VTIPLVAASAREVDIIGVFRY-CNDYPLALSMVAS
>tr|A8X705|A8X705_CAEBR/37-310 Putative uncharacterized protein OS=Caenorhabditis briggsae GN=CBG08607 PE=3 SV=1
----------VGICGSDVHFWTRGA-IGPFIVK--EPMIVGHETSGVVSEIGSEVQH---
LKVGDRIAMEPGLSCKLCEHCKTGRYNLCPESRFFATPP-IN-------GALSRYVVHDD
D-------------FCFKLPDNLSFEDGALIEPLSVAIHA-CRRGNVRMGHRVLVLGAGP
IGVLNLLTAKSVGAGKVVITDL--DDGRLSLAK-KLG-ADATINVK-GK---------SL
--E-AVRA--EI-ISALGG------QQPHVCVECTGAQPSIETAIT-------------T
TKSGGVIVLVGLGAD-R-VEIPIIESATREVDIRGTFRY-ANCYPTAIELLSS
>tr|B0X1N8|B0X1N8_CULQU/39-312 Sorbitol dehydrogenase OS=Culex quinquefasciatus GN=CpipJ_CPIJ013378 PE=3 SV=1
----------VGICGSDVHILSHGG-FGEYKLR--KPMVIGHEASGVVIAIGPDVKR---
LKVGDRVAVEPAIGCKVCKLCKAGRYNLCPDGIYSATPP-VH-------GSLQNYYIHVE
D-------------CCFKIPPNVTMEEGALIEPLAVGVHS-CRIAGVQLGSTVLVLGAGP
IGMVTVLVAKAMGADKICVVDL--VQSKLDLAK-QLG-ADVTYLVK-KGD--------KE
--E-DTVR--KI-HQLLG-------TAPDISIECTGAESCVRLAIL-------------A
TELGGVVTMVGIGPT-N-MNLPITIALVREVEIRSGFRY-ANAYPAAVAMVAN
>tr|B0X1N9|B0X1N9_CULQU/38-313 Sorbitol dehydrogenase OS=Culex quinquefasciatus GN=CpipJ_CPIJ013379 PE=3 SV=1
----------CGICGTDIHFLKEGG-FGTQMLV--KPIVLGHESSGIVRKVGSSVTH---
LKVGDRVAIEPAAGCRTCDLCKVGKYNVCLDGRHCTTQK-TD-------GNCSNYFAQYA
D-------------CCYKLPDHMTMEEGALLEPLAVAVYA-TRRADIRLGSRVIIFGAGP
IGIMCLIAAKAMGATRTVILDLDRVKHRLDLAK-KLG-VTGAIAIK-KDE--------TE
--D-DLIR--KI-DEVLGG-------PADRVLECTGSQPGIRTAIK-------------A
TRNAGRICLVGLGND-D-VQLPMVDAISREIEITTAMRF-NHDFPAALEIVAS
>tr|B0X1P0|B0X1P0_CULQU/39-314 Sorbitol dehydrogenase OS=Culex quinquefasciatus GN=CpipJ_CPIJ013380 PE=3 SV=1
----------CGICGTDIHFLKDGG-FGAQRLV--KPIVLGHESAGVVRKVGSQVTH---
LKIGDRVAIEPAAGCRTCDLCKVGKYNICLDGKHCTTQK-HD-------GNCSNYYAQYA
D-------------CCFKMPDHMTMEEGALLEPLAVGVYA-GRRADVRLGNKVIIFGAGP
IGLVCLIAAKAMGATRTVILDLEHAKHRLEVAK-KLG-VTDVIAIG-KND--------SE
--D-DLVR--KI-HQVLGG-------PADRVLECTGSQPGMRVSIK-------------A
TRNAGRICLVGLGNK-D-VQLPMVDAISREIDITTCMRY-NHDYPAAMEIVAS
>tr|B0X1P1|B0X1P1_CULQU/39-314 Sorbitol dehydrogenase OS=Culex quinquefasciatus GN=CpipJ_CPIJ013381 PE=3 SV=1
----------CGICGTDIHFLKDGG-FGAERLI--RPIVLGHESSGIVRKVGSSVTH---
LKVGDRVAIEPAAGCRICDLCKVGKYNVCMNGRHSPTQN-TD-------GNCSNYFAQLA
D-------------CCFKMPDHMTMEEGALLEPMAVGVYA-GRQVDVRLGNKVLIFGAGP
IGLICLIAAKAMGATRTVILDLEHAKHRLEVAK-KLG-ATGVIAIG-KND--------SE
--D-DLVR--KI-KEILGG-------PADRVLECTGSQPGMRVSIK-------------S
TRNAGRICLVGLGNK-D-VQLPMVDAISREIEITTAMRY-NHDYPAAMEIVAS
>tr|B3LZG5|B3LZG5_DROAN/37-310 GF18841 OS=Drosophila ananassae GN=GF18841 PE=4 SV=1
----------VGICGSDVHYLANGR-IGDFVLT--KPMVIGHEAAGVVAKLGKKVTS---
LKVGDRVAIEPGVPCRYCDHCKQGQYNLCAEIVFCATPP-YD-------GNLTRYYKHAA
D-------------FCFKLPDHVSMEEAALLEPLSVGVHA-CRRAGVGLGSKVLILGAGP
IGLVTLLAAQAMGASEILITDL--VQQRLDVAK-ELG-ATYTLLLQ-KDQ--------TA
--E-ETVK--VV-HQTMS-------SAPDKAIDCCGAESSARLAIF-------------A
TRSGGVVVVVGMGAP-E-VKLPLINALAREIDIRGVFRY-CNDYSAALALVAS
>tr|B3M0P4|B3M0P4_DROAN/37-310 GF17192 OS=Drosophila ananassae GN=GF17192 PE=4 SV=1
----------VGICGSDVHYLAHGR-IGDFILT--KPMVIGHESSGVVTKLGKKVTN---
VKVGDRVAIEPGVPCRYCDHCKQGKYNLCPGMVFCATPP-YD-------GNLTRFYKHPA
D-------------FCFKLPDHVSMEEGALLEPLSVGVHA-CRRAEVTLGSKVIILGAGP
IGLVTLLAAQAMGASEILITDL--LQQRLDVAK-ELG-ATHTLLLK-KDQ--------SA
--E-ETAK--LV-RETMC-------GEPDKAIDCCGAESSARLAIF-------------A
TRSGGVVVIVGMGAP-E-VKLPIINALAREVDIRGVFRY-CNDYASALALVSS
>tr|B3NZK8|B3NZK8_DROER/37-310 GG17814 OS=Drosophila erecta GN=GG17814 PE=4 SV=1
----------VGICGSDVHYLAHGR-IGDFVLT--KPMIIGHEAAGVVAKLGKNVTT---
LQVGDRVAIEPGVPCRYCDHCKQGRYNLCADMVFCATPP-YD-------GNLTRYYKHAA
D-------------FCFKLPDHVSMEEGALLEPLSVGVHA-CRRAGVGLGSKVLILGAGP
IGLVTLLAAQAMGASEILITDL--VQQRLDVAK-ELG-ATHTLLLQ-RDQ--------SA
--E-ETVK--VV-HQTMS-------EVPDKSIDCCGAESSARLAIF-------------A
TRSGGVVVVVGMGAP-E-IKLPLINALAREIDIRGVFRY-CNDYSAALALVAS
>tr|B3P2R4|B3P2R4_DROER/37-310 GG13709 OS=Drosophila erecta GN=GG13709 PE=4 SV=1
----------VGICGSDVHYLAHGR-IGDFVLT--KPMVIGHESAGVVAKLGKKVTT---
LKVGDRVAIEPGVPCRTCDHCKQGKYNLCPGMVFCATPP-YD-------GNLTRYYKHAA
D-------------FCFKLPDHVTMEEGALLEPLSVGVHA-CKRAEVTLGSKVLILGAGP
IGLVTLMAAQAMGASEILITDL--VQQRLDVAK-ELG-ATHTLLLK-RDQ--------TA
--E-ETAE--LV-KKTMG-------GQPDKSIDCCGAESSARLAIF-------------A
TRSGGIVVVVGMGAA-E-VKLPLINALAREVDIRGVFRY-CNDYAAALAFVAS
>tr|B4GEL9|B4GEL9_DROPE/37-310 GL21779 OS=Drosophila persimilis GN=GL21779 PE=4 SV=1
----------VGICGSDVHYLKEGR-IGDFILT--KPMVIGHEAAGVVVKLGKKVTS---
LKVGDRVAIEPGVPCRYCDLCKQGKYSLCADMVFCATPP-YD-------GNLTRYYKHAA
D-------------FCFKLPDHVSMEEGALLEPLSVGVHA-CRRAGVGLGSRVLILGAGP
IGLVTMLVAQSMGASEILITDL--EQHRLDVAK-ELG-AHHTLLQR-RDQ--------SA
--E-EVAA--IV-RRTMS-------GPPDRSIDCCGAESSARLAIF-------------A
TVSSGVVVIVGMGAP-E-VKLPLINALAREVDIRGVFRY-CNDYAAALALVAS
>tr|B4GLH4|B4GLH4_DROPE/37-310 GL12569 OS=Drosophila persimilis GN=GL12569 PE=4 SV=1
----------VGICGSDVHYLTAGR-IGDFVLT--KPMIIGHEAAGVVAKVGKSVKH---
LAEGDRVAIEPGVPCRYCDHCKRGKYNLCADMVFCATPP-YD-------GNLTRFYKHAA
D-------------FCFKLPDHVSMEEGALLEPLSVGVHA-CRRAEVGLGSKVLILGAGP
IGLVTLLVAQALGASEILITDL--VQQRLDVAK-ELG-ATHTLLLD-RNQ--------SA
--E-DIVK--KV-HCTMS-------GAPDKAVDCCGAESSARLAIF-------------A
TRSGGVVVIVGMGAP-E-IKLPLINALSREVDIRGVFRY-CNDYSAALALVAS
>tr|B4HIN0|B4HIN0_DROSE/37-310 GM23911 OS=Drosophila sechellia GN=GM23911 PE=4 SV=1
----------VGICGSDVHYLAHGR-IGDFVLT--KPMIIGHEAAGVVAKLGKNVTT---
LKVGDRVAIEPGVPCRYCDHCKQGQYNLCADMVFCATPP-YD-------GNLTRYYKHAA
D-------------FCFKLPDHVSMEEGALLEPLSVGVHA-CRRAGVGLGSKVLILGAGP
IGLVTLLAAQAMGASEILITDL--VQQRLDVAK-ELG-ATHTLLLQ-RDQ--------PA
--E-ETVK--VV-HQTMS-------EVPDKSIDCCGAESSARLAIF-------------A
TRSGGVVVVVGMGAP-E-VKLPLINALAREIDIRGVFRY-CNDYSAALALVAS
>tr|B4I4M2|B4I4M2_DROSE/37-310 GM10921 OS=Drosophila sechellia GN=GM10921 PE=4 SV=1
----------VGICGSDVHYLAHGR-IGDFVLT--KPMIIGHESAGVVAKLGKKVTT---
LKVGDRVAIEPGVPCRSCDHCKLGKYNLCPGMVFCATPP-YD-------GNLTRYYKHAA
D-------------FCFKLPDHVTMEEGALLEPLSVGVHA-CKRAEVTLGSKVLILGAGP
IGLVTLMAAQAMGASEILITDL--VQQRLDVAK-ELG-ATHTLLLK-RDQ--------TA
--E-ETAE--LV-QKTMG-------GQPDKSIDCCGAESSARLAIF-------------A
TRSGGIVVVVGMGAP-E-VKLPLINALAREVDIRGVFRY-CNDYAAALALVAS
>tr|B4JV28|B4JV28_DROGR/37-310 GH14504 OS=Drosophila grimshawi GN=GH14504 PE=4 SV=1
----------VGICGSDVHYLTKGR-IGHFVVT--KPMVIGHESAGVVAKVGSKVKN---
LVVGDRVAIEPGVPCYKCDHCKQGSYNLCPDMAFCATPP-YD-------GNLTRYYKHAA
D-------------FCFKLPDHVSMEEGALLEPLSVGVHA-CKRAGVTLGSKVLILGAGP
IGLVSLLVAQSMGATEILITDL--VQQRLDVAK-ELG-ATHTLLLK-RDE--------TS
--E-QTLE--RV-RKTMS-------AQPDISIDCCGAESSTRLSIF-------------A
TRSGGVVVIVGMGPA-E-MNLPLFNALAREVDIRGIFRY-CNDYSAALALVAS
>tr|B4K5T0|B4K5T0_DROMO/315-588 GI22938 OS=Drosophila mojavensis GN=GI22938 PE=4 SV=1
----------VGICGSDVHYLTKGR-IGHFVVT--KPMVIGHESAGVVAKVGSKVKN---
LTVGDRVAIEPGVPCYKCDHCKQGSYNLCPDMVFCATPP-YD-------GNLTRYYKHAA
D-------------FCFKLPDHVTMEEGALLEPLSVGVHA-CKRAGVSLGSRVLILGAGP
IGLVTLLVAQSMGATEILITDL--VQHRLDIAK-ELG-ATHTLLLT-SDD--------TA
--E-QVVD--CV-HHTMF-------EDPDISIDCCGAENSTRLAIF-------------A
TRAGGVVVIVGMGLP-E-MKLPLFNALAREVDIRGVFRY-CNDYAAALALVAS
>tr|B4K5T2|B4K5T2_DROMO/37-310 GI22936 OS=Drosophila mojavensis GN=GI22936 PE=4 SV=1
----------VGICGSDVHYLTKGR-IGHFVVT--KPMVIGHESAGVVAKVGSKVKN---
LTVGDRVAIEPGVPCYKCDHCKQGSYNLCPDMVFCATPP-YD-------GNLTRYYKHAA
D-------------FCFKLPDHVTMEEGALLEPLSVGVHA-CKRAGVSLGSRVLILGAGP
IGLVTLLVAQSMGATEILITDL--VQHRLDIAK-ELG-ATHTLLLT-SDE--------TA
--E-QVAD--RV-RKAMG-------EDPDISIDCCGAESTTRLAIF-------------A
TRAGGVVVIVGMGPP-E-MKLPLFNALAREVDIRGVFRY-CNDYAAALALVAS
>tr|B4K5T3|B4K5T3_DROMO/37-310 GI22934 OS=Drosophila mojavensis GN=GI22934 PE=4 SV=1
----------VGICGSDVHYLTKGR-IGHFVVT--KPMVIGHESAGVVAKVGSKVKN---
LAVGDRVAIEPGVPCYKCDHCKQGSYNLCPDMAFCATPP-YD-------GNLTRYYKHAA
D-------------FCFKLPDHVTMEEAALLEPLSVGVHA-CRRAGVGLGSKVLILGAGP
IGLVTLLVAQSLGATEILITDL--VQQRLDVAK-ELG-ATHTLLLN-KED--------AA
--E-DIAD--RV-RQLMS-------AEPDKSIDCCGAESSTRLAIF-------------A
TRSGGVVVIVGMGPP-E-MKLPLFNALAREVDIRGVFRY-CNDYAAALALVAS
>tr|B4LZX1|B4LZX1_DROVI/37-310 GJ23219 OS=Drosophila virilis GN=GJ23219 PE=4 SV=1
----------VGICGSDVHYLTKGR-IGHFVVT--KPMVIGHESAGVVAKVGSKVKN---
LVVGDRVAIEPGVPCYKCDHCKQGSYNLCPDMAFCATPP-YD-------GNLTRYYKHAA
D-------------FCFKLPDHVTMEEGALLEPLSVGVHA-CNRAGVSLGSKVLILGAGP
IGLVTLLVAQSMGATKILITDL--VQQRLDIAK-ELG-ATHTLLMK-PGD--------TA
--E-NVAD--RV-RQVMG-------DEPDKSIDCCGAESTTRLAIF-------------A
TRSGGVVVIVGMGPS-E-MKLPLFNALAREVDIRGVFRY-CNDYSAALALVAS
>tr|B4LZX2|B4LZX2_DROVI/37-310 GJ23218 OS=Drosophila virilis GN=GJ23218 PE=4 SV=1
----------VGICGSDVHYLTKGR-IGHFVVT--KPMVIGHESAGVVAKVGSKVKN---
LVVGDRVAIEPGVPCYKCDHCKQGSYNLCPDMAFCATPP-YD-------GNLTRYYKHAA
D-------------FCFKLPDHVTMEEAAGSPPLSVGVHA-CRRAGVGLGSKVLILGAGP
IGLVHLLVAQSLGATEILITDL--VQQRLDVAK-ELG-ATHTLLLN-RDD--------TG
--E-EVAN--RV-HQIMS-------AEPDKAIDCCGAESSTRLAIF-------------A
TRSGGVVVIVGMGPP-E-MKLPLFNALAREVDIRGVFRY-CNDYSAALALVAS
>tr|B4MGZ8|B4MGZ8_DROVI/37-310 GJ15399 OS=Drosophila virilis GN=GJ15399 PE=4 SV=1
----------VGICGSDVHYLTKGR-IGHFVVT--KPMVIGHESAGVVAKVGSKVKN---
LVVGDRVAIEPGVPCYKCDHCKQGSYNLCPDMAFCATPP-YD-------GNLTRYYKHAA
D-------------FCFKLPDHVTMEEAALLEPLSVGVHA-CRRAGVGLGSKVLILGAGP
IGLVTLLVAQSLGATEILITDL--VQQRLDVAK-ELG-ATHTLLLN-RDD--------TG
--E-EVAN--RV-HQIMS-------AEPDKAIDCCGAESSTRLAIF-------------A
TRSGGVVVIVGMGPP-E-MKLPLFNALAREVDIRGVFRY-CNDYSAALALVAS
>tr|B4NAA9|B4NAA9_DROWI/37-310 GK12254 OS=Drosophila willistoni GN=GK12254 PE=4 SV=1
----------VGICGSDVHYLQHGR-IGPFVLT--KPMIIGHEAAGVVAKIGKKVTN---
VKVGDRVAIEPGVPCRYCDHCKQGRYHLCPDIVFCATPP-YD-------GNLTRYYKHAA
D-------------FCFKLPDHVSMEEGALLEPLSVGVHA-CRRGGVGLGSKVAILGAGP
IGLVTLLTAQSMGASEILITDL--VQSRLDVAK-ELG-ATHTLLLT-KEQ--------SA
--E-DTVK--LV-TQKMS-------AQPDVTIDCCGAESSVRLAIL-------------A
TRSGGVVVVVGMGAP-E-VKLPLINALAREVDIRGIFRY-CNDYSAALALVSS
>tr|B4NKW6|B4NKW6_DROWI/40-313 GK13991 OS=Drosophila willistoni GN=GK13991 PE=4 SV=1
----------VGICGSDVHYLAHGR-IGHFILT--KPMIIGHEAAGVVAKLGKKVTN---
LKVGDRVAIEPGVPCRYCDHCKQGKYNLCADMVFCATPP-YD-------GNLTRYYKHAA
D-------------FCFKLPDHVSMEEGALLEPLSVGVHA-CRRGGVGLGSKVLILGAGP
IGLVTLLAAQSMGASEILITDL--VQSRLDVAK-ELG-ATHTLLLS-VDQ--------SA
--E-DVSK--KV-HEIMT-------EEPNISIDCCGAESSARLAIF-------------A
TRSGGVVVIVGMGAP-E-IKLPLINALAREVDIRGIFRY-CNDYSAALALVAS
>tr|B4PLF2|B4PLF2_DROYA/37-310 GE26061 OS=Drosophila yakuba GN=GE26061 PE=4 SV=1
----------VGICGSDVHYLAHGR-IGDFVLT--KPMIIGHEAAGVVAKLGKNVTT---
LQVGDRVAIEPGVPCRYCDHCKQGRYNLCADMVFCATPP-YD-------GNLTRYYKHAA
D-------------FCFKLPDHVSMEEGALLEPLSVGVHA-CRRAGVGLGSKVLILGAGP
IGLVTLLAAQAMGASEILITDL--VQQRLDVAK-ELG-ATHTLLLQ-RDQ--------SA
--E-ETVK--VV-HQTMS-------EVPDKSIDCCGAESSARLAIF-------------A
TRSGGVVVIVGMGAP-E-IKLPLINALAREIDIRGVFRY-CNDYSAALALVAS
>tr|B4PSH4|B4PSH4_DROYA/37-310 GE24888 OS=Drosophila yakuba GN=GE24888 PE=4 SV=1
----------VGICGSDVHYLAHGR-IGDFVLT--KPMIIGHESAGVVAKLGKKVTT---
LKVGDRVAIEPGVPCRTCDQCKLGKYNLCPGMVFCATPP-YD-------GNLTRYYKHAA
D-------------FCFKLPDHVTMEEGALLEPLSVGVHA-CKRAEVTLGSKVLILGAGP
IGLVTLMAAQAMGASEILITDL--VQQRLDVAK-ELG-ATHTLLLK-REQ--------TA
--E-ETAV--LV-QKTMG-------CQPDKSIDCCGAESSARLAIF-------------A
TRSGGIVVVVGMGAA-E-VKLPLINALAREVDIRGVFRY-CNDYAAALAFVAS
>tr|B4QUM4|B4QUM4_DROSI/37-310 GD18723 OS=Drosophila simulans GN=GD18723 PE=4 SV=1
----------VGICGSDVHYLAHGR-IGDFVLT--KPMIIGHEAAGVVAKLGKNVTT---
LKVGDRVAIEPGVPCRYCDHCKQGHYNLCADMVFCATPP-YD-------GNLTRYYKHAA
D-------------LCFKLPDHVSMEEGALLEPLSVGVHA-CRRAGVGLGSKVLILGAGP
IGLVTLLAAQAMGASEILITDL--VQQRLDVAK-ELG-ATHTLLLQ-RDQ--------PA
--E-ETVK--VV-HQTMS-------EVPDKSIDCCGAESSARLAIF-------------A
TRSGGVVVVVGMGAP-E-VKLPLINALAREIDIRGVFRY-CNDYSAALALVAS
>tr|B4QYY8|B4QYY8_DROSI/37-310 GD19902 OS=Drosophila simulans GN=GD19902 PE=4 SV=1
----------VGICGSDVHYLAHGR-IGDFVLT--KPMIIGHESAGVVAKLGKKVTT---
LKVGDRVAIEPGVPCRTCDHCKLGKYNLCPGMVFCATPP-YD-------GNLTRYYKHAA
D-------------FCFKLPDHVTMEEGALLEPLSVGVHA-CKRAEVTLGSKVLILGAGP
IGLVTLMAAQAMGASEILITDL--VQQRLDVAK-ELG-ATHTLLLK-RDQ--------TA
--E-ETAE--LV-QKTMG-------GQPDKSIDCCGAESSARLAIF-------------A
TRSGGIVVVVGMGAP-E-VKLPLINALAREVDIRGVFRY-CNDYAAALALVAS
>tr|B5DX01|B5DX01_DROPS/37-279 GA27556 OS=Drosophila pseudoobscura pseudoobscura GN=GA27556 PE=4 SV=1
----------VGICGSDVHYLTAGR-IGDFVLT--KPMIIGHEAAGVVAKVGKSVKH---
LAEGDRVAIEPGVPCRYCDHCKRGKYNLCADMVFCATPP-YD-------GNLTRFYKHAA
D-------------FCFKLPDHVSMEEGALLEPLS-------------------------
-------AAQALGASEILITDL--VQQRLDVAK-ELG-ATHTLLLD-RNQ--------SA
--E-DIVK--KV-HCTMS-------GAPDKAVDCCGAESSARLAIF-------------A
TRSGGVVVIVGMGAP-E-IKLPLINALSREVDIRGVFRY-CNDYSAALALVAS
>tr|B5DX70|B5DX70_DROPS/37-310 GA26401 OS=Drosophila pseudoobscura pseudoobscura GN=GA26401 PE=4 SV=1
----------VGICGSDVHYLKEGR-IGDFILT--KPMVIGHEAAGVVAKLGKKVTS---
LKVGDRVAIEPGVPCRYCDLCKQGKYSLCADMVFCATPP-YD-------GNLTRYYKHAA
D-------------FCFKLPDHVSMEEGALLEPLSVGVHA-CRRAGVGLGSRVLILGAGP
IGLVTMLVAQSMGASEILITDL--EQHRLDVAK-ELG-AHHTLLQR-RDQ--------SA
--E-EVAA--IV-RRTMS-------GPPDRSIDCCGAESSARLAIF-------------A
TVSSGVVVIVGMGAP-E-VKLPLINALAREVDIRGVFRY-CNDYAAALALVAS
>tr|B6L956|B6L956_BRAFL/3-275 Putative uncharacterized protein OS=Branchiostoma floridae GN=BRAFLDRAFT_67673 PE=4 SV=1
----------VGICGSDVHYWVHGA-IGDFVVR--APMILGHEASGTVSEVGEGVTH---
LKVGDRVAIEPGVPCRFCDYCKGGRYNLCHEMQFCATPP-VD-------GSLARYYVHAA
D-------------FCYKLPDHVSYEEGALLEPLSVGVHA-CRRAGVTIGSKVLVCGAGP
IGLVCLLVAKAMGAAQVAITDI--DTKRLEVAK-QMG-ADFPVHVT-TR---------DG
--R-EVAD--QV-VRTLG-------CNPDVTVECSGAEPSVQTGIF-------------A
TKSGGVLVLVGLGPP-T-INIPIVNAAVREVDIRGIFRY-ANCYPTALSMVAS
>tr|B6LQQ7|B6LQQ7_BRAFL/38-310 Putative uncharacterized protein OS=Branchiostoma floridae GN=BRAFLDRAFT_120381 PE=4 SV=1
----------VGICGSDVKYWTHGK-CGRFVLE--EPMVMGHESSGTVVAVGAGVTH---
LAKGDRVAIEPGVPCRTCRVCKEGRYNLCADMEFCATPP-VH-------GSLCKLYNHAA
D-------------FCYKLPDHVSFEEGAMLEPLSVAVYT-CQRGEVKVGSKVLIFGAGP
IGLLCLLVAKTRGASSVAITDI--DDYRLAVAK-EYG-ADHVIKVS-TN---------DS
--Q-ALAQ--TI-AAEMR-------GQPDVSLECSGVDSSFVTAIH-------------A
TRSGGVVVLVGRGSL-N-VDVPIVNAAVREVDIRGVFRY-CNKWVNVLCALMS
>tr|B6PD16|B6PD16_BRAFL/37-309 Putative uncharacterized protein OS=Branchiostoma floridae GN=BRAFLDRAFT_105547 PE=4 SV=1
----------VGICGSDVHYWVHGA-IGDFVVR--APMILGHEASGTVSEVGEGVTH---
LKVGDRVAIEPGVPCRYCDYCKGGRYNLCHEMQFCATPP-VD-------GSLARYYVHAA
D-------------FCFKLPDHVSYEEGALLEPLSVGVHA-CRRAGVTIGSKVLVCGAGP
IGLVCLLVAKAMGAAQVAITDI--DTKRLEVAK-QMG-ADFPVHVT-TR---------DG
--R-EVAD--QV-VRTLG-------CNPDVTVECSGAEPSIQTGIF-------------A
TKSGGVLVLVGLGPP-T-INIPIVNAAVREVDIRGIFRY-ANCYPTALSMVAS
>tr|B6PD17|B6PD17_BRAFL/3-276 Putative uncharacterized protein OS=Branchiostoma floridae GN=BRAFLDRAFT_105548 PE=4 SV=1
----------VGICGSDVHFWTEGV-VGPFVVK--APMVLGHEGSGTVSQLGEGVTH---
LKVGDRVAMEPGVPCRYCTACKGGRYNLCKDVKFCATPP-TD-------GSLCRYFVHAA
D-------------LCFKLPDHVSYEEGALLEPLSVAVHA-CRRSGVTIGSKVLICGAGP
IGLVCLQVAKAMGAAQVVITDI--DAKRLEFARHQMG-ADVTVLVT-SR---------DG
--R-EVAD--QV-VQVLG-------CNPDVTIECSGAETSIHAGIY-------------A
TEPGGVLMIVGLGRP-M-ATIPLLDAALKEVDIRGNLRY-ANDYPTALAMIAS
>tr|B6PP25|B6PP25_BRAFL/38-310 Putative uncharacterized protein OS=Branchiostoma floridae GN=BRAFLDRAFT_288890 PE=4 SV=1
----------VGICGSDVKYWTHGK-CGRFVLE--EPMVMGHESSGTVVAVGAGVTH---
LAKGDRVAIEPGVPCRTCRVCKEGRYNLCADMKFCATPP-VH-------GSLCRLYNHAA
D-------------FCYKLPDHVSFEEGAMLEPLSVAVYT-CQRGEVKVGSKVLIFGAGP
IGLLCLLVAKTRGASSVAITDI--DDYRLAVAK-EYG-ADHVIKVS-TN---------DS
--Q-ALAQ--TI-AAEMR-------GQPDVSLECSGVDSSFVTAIH-------------A
TRSGGVVVLVGRGSL-N-VDVPIVNAAVREVDIRGVFRY-CNNYPQALAMVAS
>tr|B7QAN4|B7QAN4_IXOSC/40-312 Sorbitol dehydrogenase, putative OS=Ixodes scapularis GN=IscW_ISCW022542 PE=4 SV=1
----------VGICGSDVHYWVHGN-IGNFVVR--EPMVLGHETSGTVSKVGKNVKH---
LKPGDRVAIEPGVPCRYCEFCKTGRYNLCPDVFFCATPP-DH-------GTLTRYYTHPA
D-------------FCFKLPDHVSFEEGALLEPLSVGVHA-CRRSHLSLGQTVLICGAGP
IGLVCLLTAQAMGASKVVITDI--VDNRLERAV-QLG-ASSAINVA-AK---------SV
--D-DIKR--EI-VNALG-------DLPDVSIECTGAEASIQIGML-------------G
TKSGGTLVLVGLGPN-E-VKVPLVDAAVREIDIRGIFRY-VNCYPTALAMVAS
>tr|O96299|O96299_DROME/37-310 CG4649-PA (LD47736p) (Sorbitol dehydrogenase) OS=Drosophila melanogaster GN=Sodh-2 PE=2 SV=1
----------VGICGSDVHYLAHGR-IGDFVLT--KPMIIGHEAAGVVAKLGKKVTT---
LKVGDRVAIEPGVPCRYCDHCKQGRYNLCADMVFCATPP-YD-------GNLTRYYKHAA
D-------------FCFKLPDHVSMEEGALLEPLSVGVHA-CRRAGVGLGSKVLILGAGP
IGLVTLLAAQAMGASEILITDL--VQQRLDVAK-ELG-ATHTLLLQ-RDQ--------SA
--E-ETVK--VV-HQTMS-------EVPDKSIDCCGAESSARLAIF-------------A
TRSGGVVVVVGMGAP-E-VKLPLINALAREIDIRGVFRY-CNDYSAALALVAS
>tr|O96496|O96496_9HEMI/37-310 NADP(H)-dependent ketose reductase OS=Bemisia argentifolii PE=1 SV=1
----------VGICGSDVHYYEHGR-IADFIVK--DPMVIGHEASGTVVKVGKNVKH---
LKKGDRVAVEPGVPCRRCQFCKEGKYNLCPDLTFCATPP-DD-------GNLARYYVHAA
D-------------FCHKLPDNVSLEEGALLEPLSVGVHA-CRRAGVQLGTTVLVIGAGP
IGLVSVLAAKAYGAF-VVCTAR--SPRRLEVAK-NCG-ADVTLVVDPAKE--------EE
--S-SIIE--RI-RSAIG-------DLPNVTIDCSGNEKCITIGIN-------------I
TRTGGTLMLVGMGSQ-M-VTVPLVNACAREIDIKSVFRY-CNDYPIALEMVAS
>tr|O97479|O97479_DROME/37-310 FI05212p OS=Drosophila melanogaster GN=Sodh-1 PE=2 SV=1
----------VGICGSDVHYLAHGR-IGDFVLT--KPMIIGHESAGVVAKLGKKVTT---
LKVGDRVAIEPGVPCRKCDHCKQGKYNLCPGMVFCATPP-YD-------GNLTRYYKHAA
D-------------FCFKLPDHVTMEEGALLEPLSVGVHA-CKRAEVTLGSKVLILGAGP
IGLVTLMAAQAMGASEILITDL--VQQRLDVAK-ELG-ATHTLLLK-RDQ--------TA
--E-ETAV--LV-QKTMG-------GQPDKSIDCCGAESSARLAIF-------------A
TRSGGIVVVVGMGAA-E-IKLPLINALAREVDIRGVFRY-CNDYAAALALVAS
>tr|Q16R00|Q16R00_AEDAE/39-314 Alcohol dehydrogenase OS=Aedes aegypti GN=AAEL011129 PE=3 SV=1
----------CGICGTDIHFLKDGG-FGAQRLI--KPIVLGHESAGVVRKVGSQVTN---
LKVGDRVAIEPAAGCRTCDLCKVGKYNICLDGKHCTTQK-HD-------GNCSNYYAQYA
D-------------CCFKMPDHMTMEEGALLEPLAVAVYA-GRRAQIGLGNKVVIFGAGP
IGLVCLIAAKAMGATRTVILDLEHAKHRLEVAK-KLG-VTGVIGIK-KED--------SE
--E-DLVK--KI-HEILGG-------PADRVLECTGSQPGMRISIK-------------A
TRNAGRICLVGLGNK-D-VQLPMVDAISREIDITTCMRY-NHDYPAALEIVAS
>tr|Q16R01|Q16R01_AEDAE/38-311 Alcohol dehydrogenase OS=Aedes aegypti GN=AAEL011126 PE=3 SV=1
----------VGICGSDVHVLSHGG-FGEYVLK--KPMVIGHESSGVVIGVGKGVKR---
LKVGDRVALEPAIGCKVCKLCKAGRYNLCPDGIYSATPP-IH-------GSLQNYYTHPE
D-------------CCFKLPPNVTMEEGSLLEPLAVGVHS-CRIANVQLGSSVLVLGAGP
IGMVSILVAKAMGAAKVCVIDL--VQSKLDIAK-EIG-ADFTLQIQ-KGD--------KE
--D-NIVK--KI-HGLMG-------CAPDIAIECTGAEPCVRLAIL-------------A
TELGGVVTMVGIGNT-N-MNLPITIALVREVEIRSGFRY-ANAYPAALAMVAN
>tr|Q16R02|Q16R02_AEDAE/38-313 Alcohol dehydrogenase OS=Aedes aegypti GN=AAEL011130 PE=3 SV=1
----------CGICGTDIHFLKEGG-FGAQTLI--RPIVLGHESSGVVRKVGSKVTH---
LKVGDRVAIEPAAGCRFCDLCKVGKYNVCLDGKHCTTQK-TD-------GNCSNFYAQYA
D-------------CCYKLPDHVSMEEGAMLEPLSVAIYA-TRRADIRLGSRVIIFGAGP
IGLMCLIAAKAMGATRTVILDLARVKHRLDLAK-ELG-VTGTIAID-KGD--------KE
--D-DLVR--RV-HEVLGG-------PADRVLECTGSEPGIRISIK-------------A
TRNAGQICLVGLGNE-D-VKVPMVDAISREINIVTAMRF-NHDFPAALEIVAS
>tr|Q16R03|Q16R03_AEDAE/37-310 Alcohol dehydrogenase OS=Aedes aegypti GN=AAEL011112 PE=3 SV=1
----------VGICGSDVHYLVRGR-CGDFVVQ--KPMVIGHEASGVVSKVGSNVKH---
LKAGDRVAIEPGYGCRVCDFCKGGRYNLCADMIFCATPP-YD-------GNLARHYTHPA
D-------------FCYKLPPHVTMEEGALLEPLSVGVHA-CRRAGVGLGSEVLILGAGP
IGLVTLITAKSMGAGKVVVTDL--LQNRLDVAK-ELG-ADGTLVVE-VGA--------NE
--M-EVVK--KV-HDLFG-------GEPDKTIDCSGAEATSRLSVL-------------A
TRSGGCAVLVGMGAS-E-VKLPLANALAREVDIRGVFRY-CNDYPAALSLVAS
>tr|Q1ET59|Q1ET59_BOMMO/37-310 Sorbitol dehydrogenase-2 OS=Bombyx mori GN=BmSDH-2 PE=2 SV=1
----------VGICGSDVHYWQKGQ-CGHFVLE--EPMIMGHEASGVVAKIGSKVKN---
LTVGDRVAIEPGVPCRYCEFCKTGRYHLCPDMIFCATPP-VH-------GNLVRYYKHAA
D-------------FCFKLPDHVTMEEGALLEPLAVGIHA-CKRGGVSAGHVVLVLGAGP
IGLLTMLTAKAFGAHKVLIIDI--LQSRLDFAK-SLG-ADYTLLIG-KDS--------NE
--A-ELVR--KI-HEILE-------GHPDVSFDASGAQATVRLALL-------------A
TKSGGVAVLVGMGAP-E-QTVPLAGALSREVDIRGIFRY-VNDYPTALAMVAS
>tr|Q1HPK9|Q1HPK9_BOMMO/37-310 Sorbitol dehydrogenase OS=Bombyx mori PE=2 SV=1
----------VGICGSDVHYWQKGQ-CGHFVLE--EPMIMGHEASGVVAKIGSKVKN---
LTVGDRVAIEPGVPCRYCEFCKTGRYHLCPDMIFCATPP-VH-------GNLVRYYKHAA
D-------------FCFKLPDHVTMEEGALLEPLAVGIHA-CKRGGVSAGHVVLVLGAGP
IGLLTMLTAKAFGAHKVLIIDI--LQSRLDFAK-SLG-ADYTLLIG-KDS--------NE
--A-ELVR--KI-HEILE-------GHPDVSFDASGAQATVRLALL-------------A
TKSGGVAVLVGMGAP-E-QTVPLAGALSREVDIRGIFRY-VNDYPTALAMVAS
>tr|Q21702|Q21702_CAEEL/37-310 Protein R04B5.5, partially confirmed by transcript evidence OS=Caenorhabditis elegans GN=R04B5.5 PE=2 SV=1
----------VGICGSDVHYWTHGA-IGPFVVK--EPMIVGHETSGIVSEVGNEVKH---
LKVGDRIAMEPGLPCKLCEHCKTGRYNLCPEMRFFATPP-VH-------GTLSRFVVHDA
D-------------FCFKLPDNLSFEDGALIEPLSVAIHA-CRRGNVQMGHRVLVLGAGP
IGVLNLITAKAVGAGKVVITDL--DDGRLALAK-KLG-ADATINVK-GK---------SL
--D-AVKS--EI-ITALGD------QQPDVCIECTGAQPSIETAIT-------------T
TKSGGVIVLVGLGAD-R-VEIPIIESATREVDMRGIFRY-VNCYPTAIELISS
>tr|Q21703|Q21703_CAEEL/37-310 Protein R04B5.6, partially confirmed by transcript evidence OS=Caenorhabditis elegans GN=R04B5.6 PE=2 SV=1
----------VGICGSDVHFLTHGA-IGSFVVK--EPMVLGHESSGVVSEIGSEVKG---
FKVGDRIAMEPGLPCKLCEHCKIGRYNLCPDMRFFATPP-VN-------GALSRFVVHDA
D-------------FCFKLPDNLSFEDGALLEPLSVAIQA-CRRGTVQMGQKILVLGAGP
IGVLNLLTAKAIGASKVVITDL--NDERLALAR-LLG-ADATINVM-GK---------RS
--D-EVRS--EI-IKAFGD------QQPHVSIECTGVQPCVETAIM-------------T
TRSGGVVVLVGLGAE-R-VEIPLIQSPTREVDLRGTFRS-ANCYSTAIELISS
>tr|Q4Q4F7|Q4Q4F7_LEIMA/37-308 D-xylulose reductase, putative OS=Leishmania major GN=LmjF33.0520 PE=3 SV=1
----------VGICGSDVHYYEHGH-IGPFVVE--KPMVLGHEASGTVVAVGAEVKN---
LKTGDRVALEPGIPRWNSAQTLSGLYNLDPELTFFATPP-VH-------GCMSTTIIHPA
A-------------LCFKLPDNVSYEEGALCEPIAVGMHS-ATKASIKPGDVGLVIGCGT
IGIVTALSALAGGCSEVIICGS--RDERLEIAR-RYP-GLRAVNTS-------------R
--EGELKR--AV-AEATEG------NGCDVVFECGGAASAFPLIYE-------------H
AAPGATCVLVGMPVE-P-VPVDIVMAQAKEITFQTAFRY-RNVYPRIIRLLSS
>tr|Q7QAQ3|Q7QAQ3_ANOGA/39-312 AGAP003584-PA OS=Anopheles gambiae GN=AGAP003584 PE=3 SV=3
----------VGICGSDVHYLVKGR-IGDFIVK--KPMVIGHEASGVVSKVGSKVKH---
LQVGDRVAIEPGYGCRTCEYCKGGSYNLCAEMIFCATPP-YD-------GNLTRYFAHPA
D-------------FCYKLPDHVTMEEGALLEPLSVGVHA-CRRANVGLGSQVLILGAGP
IGLVTLIVAKAMGAGKVLVTDL--LQNRLDVAK-ELG-ADETLAIP-KDA--------TE
--A-ELVT--II-HERMG-------GAPDKTIDCSGAESTARLMIL-------------A
TKSGGVGVMVGMGAP-E-VKLPLVNALAREVDIRGVFRY-CNDYPVALSLVAS
>tr|Q7QAQ4|Q7QAQ4_ANOGA/40-312 AGAP003583-PA OS=Anopheles gambiae GN=AGAP003583 PE=3 SV=4
----------VGICGSDVHYVSHGG-FGDYKLK--DKMVLGHESSGVVVAVGADVTS---
LQVGDRVAIEPAIGCRTCRHCKAGRYNICPQGVYCVTTG--H-------GNLCNYYTHAA
D-------------CCFKLPANVTMEEGALLEPLAVGVHC-CRRGGVGIGSTVLVLGAGP
IGLVTLLVAKAMGAAKVCVIDL--VERKLELAK-TLG-ADATLAVS-GHD--------TQ
--D-EIVK--RI-HALLG-------TAPDISIECTGAEACVQLGIE-------------A
TVPGGVVTLVGIGAI-Q-QRVPITTALVREIDIRTAFRY-ANCYPAALAMVAN
>tr|Q7QAQ6|Q7QAQ6_ANOGA/38-313 AGAP003581-PA OS=Anopheles gambiae GN=AGAP003581 PE=3 SV=4
----------CGICGTDIHFLKDGG-FGAQRLV--KPIVLGHESAGVVRKVGSAVTH---
LKVGDRVAIEPAAGCRTCDLCKVGKYNICLDGKHCTTQK-HD-------GNCSNYYAQYA
D-------------CCFKLPDHVTMEEGALLEPLAVAVYA-GRRADIRLGQRVIIFGAGP
IGLVCLIAAKAMGATRTVILDLEHAKHRLEVAK-KLG-VTGVIGIR-KED--------TE
--E-DLVK--RI-HEILGG-------PADRVLECSGSQPGMRVAIK-------------A
TRNAGRICLVGLGNK-D-AQLPMVDAISREIEITTAMRY-NHDYPAALEIVAS
>tr|Q960H1|Q960H1_DROME/37-310 LP12301p OS=Drosophila melanogaster GN=Sodh-1 PE=2 SV=1
----------VGICGSDVHYLAHGR-IGDFVLT--KPMIIGHESAGVVAKLGKKVTT---
PKVGDRVAIEPGVPCRKCDHCKQGKYNLCPGMVFCATPP-YD-------GNLTRYYKHAA
D-------------FCFKLPDHVTMEEGALLEPLSVGVHA-CKRAEVTLGSKVLILGAGP
IGLVTLMAAQAMGASEILITDL--VQQRLDVAK-ELG-ATHTLLLK-RDQ--------TA
--E-ETAV--LV-QKTMG-------GQPDKSIDCCGAESSARLAIF-------------A
TRSGGIVVVVGMGAA-E-IKLPLINALAREVDIRGVFRY-CNDYAAALALVAS
>tr|O18769|O18769_CALSQ/41-313 Sorbitol dehydrogenase (Fragment) OS=Callithrix sp. GN=SORD PE=2 SV=1
----------VGICGSDVHYWQHGR-IGDFIVK--KPMVLGHEASGRVVKVGSLVKH---
LKPGDRVAIEPGAPRETDEFCKTGRYNLSPTIFFCATPP-DD-------GNLCRFYKHNA
A-------------FCYKLPDNVTFEEGALIEPLSVGIHA-CRRGGVALGNKVLVCGAGP
IGLVTLLVAKAMGASQVVVTDL--SAPRLSKAK-EIG-ADFSLQIS-KE---------SP
--Q-EIAS--KV-EGLLG-------CKPEVTIECTGAEASIQAGIY-------------A
TRSGGTLVLVGLGSE-M-TTVPLVHATTREVDIKGVFRY-SNTWPMAISMLES
>tr|Q5RFF1|Q5RFF1_PONAB/41-313 Putative uncharacterized protein DKFZp469B1832 OS=Pongo abelii GN=DKFZp469B1832 PE=2 SV=1
----------VGICGSDVHYWEDGR-IGNFIVK--KPMVLGHEASGTVEKVGSLVKH---
LKPGDRVAIEPGAPRENDEFCKIGRYNLSPSIFFCATPP-DD-------GNLCRFYKHNA
A-------------FCYKLPDNVTFEEGAMIEPLSVGIHA-CRRGGVTLGHKVLVCGAGP
IGMVTLLVAKAMGAAQVVVTDL--SATRLSKAK-EIG-ADLVLQIS-KE---------SP
--Q-EIAR--KV-EGLLG-------CKPEVTIECTGAEASIQAGIY-------------A
THSGGTLVLVGLGSE-M-TTIPLLHAAIREVDIKGVFRY-CNTWPVAISMLAS
>tr|A3BVF1|A3BVF1_ORYSJ/55-342 Putative uncharacterized protein OS=Oryza sativa subsp. japonica GN=OsJ_027023 PE=3 SV=1
----------VGICGSDVHYLREMR-IAHFVVK--EPMVIGHECAGVIEEVGSGVTH---
LAVGDRVALEPGISCWRCRHCKGGRYNLCEDMKFFATPP-VH-------GSLANQASKQF
SSISISLQEEDAILINVVLPENVSLEEGAMCEPLSVGVHA-CRRADVGPETGVLIMGAGP
IGLVTLLAARAFGATRVVIVDV--DEHRLSVAR-SLG-ADAAVRVSARAE--------DV
--G-EEVE--RI-RAAMG-------GDIDVSLDCAGFSKTVATALE-------------A
TRGGGKVCLVGMGHN-E-MTVPLTSAAIREVDVVGIFRY-KDTWPLCIEFLRS
>tr|A5AIP9|A5AIP9_VITVI/32-306 Putative uncharacterized protein OS=Vitis vinifera GN=VITISV_036540 PE=3 SV=1
----------VGICGSDVHYLKKLR-CADFIVK--EPMVIGHECAGIIDEVGPQVKS---
LVPGDRVALEPGISCWRCQLCKEGRYNLCPEMKFFATPP-VH-------GSLANQVVHPA
D-------------LCFKLPDNVSLEEGAMCEPLSVGVHA-CRRADIGPESNVLVMGAGP
IGLVTMLAARAFGAPRIVIVDV--DDYRLSVAK-DLG-ADEIVKVSTNIQ--------DV
--A-EEVV--QI-HKAMG-------ARVDVSFDCAGFDKTMSTALS-------------A
TSTGGKVCLVGMGHN-E-MTVPLTPAAAREVDVVGVFRY-KNTWPICIEFLRS
>tr|A5ANX2|A5ANX2_VITVI/54-328 Putative uncharacterized protein OS=Vitis vinifera GN=VITISV_028585 PE=3 SV=1
----------VGICGSDVHHFKTMR-CANFIVK--KPMVIGHECAGIIEEVGSEVKN---
LVXGDRVALEPGISCNRCSLCRNGQYNLCREMKFFGSPP-TN-------GSLANQVVHPS
N-------------LCFKLPDNVSLEEGAMCEPLSVGIHA-CRRANVGPETNVLIMGSGP
IGLVTMLAARAFGAPRIVLVDV--DDQRLAIAK-DLG-ADDIIRVSTNIQ--------DL
--D-EEVA--KI-QSTMV-------TGVDVSFDCVGFNKTMSTALN-------------A
TRAGGKVCLVGLAQS-E-MTVPLTPAAAREVDIVGIFRY-RNTWPLCLEFLRS
>tr|A7BGM9|A7BGM9_FRAAN/47-321 NAD-dependent sorbitol dehydrogenase OS=Fragaria ananassa GN=FaSDH PE=2 SV=1
----------VGICVSDVHYLKAMR-VADFIVK--EPMVIGHECAGIIEGIGSEVKH---
LVPGDRVALEPGISCWRCESCKEGRYNLCPDMEFFATPP-VH-------GSLANQVVHPA
D-------------LCFKLPENVSLEEGAMCEPLSVGVHA-CRRANVGPETNVLVVGAGP
IGLVTLLAARAFGAPRIVIADV--DDHRLSVAK-TLG-ADEIVKVSTNIQ--------DV
--A-EEVV--QI-RKAMG-------AGVDVTFDCAGFDKTMSTALR-------------A
TRPGGKVCLVGMGHD-A-MTLPLTSASAREVDVIGIFRY-KNTWPLCLEFLRS
>tr|A7R1S6|A7R1S6_VITVI/51-325 Chromosome undetermined scaffold_376, whole genome shotgun sequence OS=Vitis vinifera GN=GSVIVT00012389001 PE=3 SV=1
----------VGICGSDVHYLKKLR-CADFIVK--EPMVIGHECAGIIDEVGPQVKS---
LVPGDRVALEPGISCWRCQLCKEGRYNLCPEMKFFATPP-VH-------GSLANQVVHPA
D-------------LCFKLPDNVSLEEGAMCEPLSVGVHA-CRRADIGPESNVLVMGAGP
IGLVTMLAARAFGAPRIVIVDV--DDYRLSVAK-DLG-ADEIVKVSTNIQ--------DV
--A-EEVV--QI-HKAMG-------ARVDVSFDCAGFDKTMSTALS-------------A
TSTGGKVCLVGMGHN-E-MTVPLTPAAAREVDVVGVFRY-KNTWPICIEFLRS
>tr|A7R1S9|A7R1S9_VITVI/52-326 Chromosome undetermined scaffold_376, whole genome shotgun sequence OS=Vitis vinifera GN=GSVIVT00012394001 PE=4 SV=1
----------VGICGSDVHHFKTMR-CANFIVK--KPMVIGHECAGIIEEVGSEVKN---
LVAGDRVALEPGISCNRCSLCRNGQYNLCREMKFFGSPP-TN-------GSLANQVVHPS
N-------------LCFKLPDNVSLEEGAMCEPLSVGIHA-CRRANVGPETNVLIMGSGP
IGLVTMLAARAFGAPRIVLVDV--DDQRLAIAK-DLG-ADDIIRVSTNIQ--------DL
--D-EEVA--KI-QSTMV-------TGVDVSFDCVGFNKTMSTALN-------------A
TRAGGKVCLVGLAQS-E-MTVPLTPAAAREVDIVGIFRY-RNTWPLCLEFLRS
>tr|A9RYI0|A9RYI0_PHYPA/55-329 Predicted protein OS=Physcomitrella patens subsp. patens GN=PHYPADRAFT_179590 PE=3 SV=1
----------VGICGSDVHYYRHLQ-CGDFIVK--EPMVIGHECAGTIEEVGKAVKN---
VAVGDRVALEPGIACNKCKLCKQGFYNLCPDMEFFATPP-VH-------GSLANHVIHPA
D-------------MCFKLPENVSLEEGAMCEPLSVGVHA-CQRATVGPTTKVLILGAGP
IGLVTLLAAHAFGSPTVVIADI--SPERLKVAK-ELG-ANATVVLSTSDN--------EV
--E-SEVL--AL-QKAMG-------ADIDVTIDCVGFTKSMKTALK-------------A
TRAGGRVCLVGMGHN-E-MTLPLTPAAAREVDILGVFRY-RNTYPLCLDLISS
>tr|A9TU37|A9TU37_PHYPA/49-323 Predicted protein OS=Physcomitrella patens subsp. patens GN=PHYPADRAFT_150811 PE=4 SV=1
----------VGICGSDVHYLKHLK-IGAYEVK--KPMVIGHESAGVVEEVGKDVNH---
LVPGDRVALEPGIPCWKCSFCREGLYNLCPEMSFFATPP-VH-------GSLADQVVHPA
E-------------LCFKLPEKVSLEEGAMCEPLSVGVHT-CRRANIGPETRVLIIGGGA
IGLVTLLVARAFGSPRIIVADT--HAERLSSAM-EMG-ADETVLVSKKEE--------DM
--M-KEIE--EI-KKKMG-------GPIDVSCDCVGTTKSLTTCLE-------------V
TRSAGRVCAVGMRET-T-MSLPITPAISREVDILGVFRY-RNTYPVCLDLISS
>tr|B6TEC1|B6TEC1_MAIZE/52-325 Sorbitol dehydrogenase OS=Zea mays PE=2 SV=1
----------VGICGSDVHYLREMR-IAHFVVK--EPMVIGHECAGVVEEVGAGVTH---
LSVGDRVALEPGVSCWRCRHCKGGRYNLCEDMKFFATPP-VH-------GSLANQVVHPA
D-------------LCFKLPDGVSLEEGAMCEPLSVGVHA-CRRAGVGPETGVLVVGAGP
IGLVSLLAARAFGAPRVVVVDV--DDHRLAVAR-SLG-ADAAVRVSPRAE--------DL
--A-DEVE--RI-RAAMG-------SDIDVSLDCAGFSKTMSTALE-------------A
TRPGGKVCLVGMGHN-E-MTLPLTAAAAREVDVVG-FRY-KDTWPLCIDFLRS
>tr|B7FI45|B7FI45_MEDTR/48-322 Putative uncharacterized protein OS=Medicago truncatula PE=2 SV=1
----------VGICGSDVHYLKTLR-CADFIVK--EPMVIGHECAGIIGEAGSQVKT---
LVPGDRVAIEPGISCWRCDHCKLGRYNLCPDMKFFATPP-VH-------GSLANQIVHPA
D-------------LCFKLPENVSLEEGAMCEPLSVGVHA-CRRANIGPETNVLIMGAGP
IGLVTMLSARAFGAPRIVVVDV--DDHRLSVAK-SLG-ADDIVKVSTNIQ--------DV
--A-EEVK--QI-HNVLG-------AGVDVTFDCAGFNKTMTTALT-------------A
TQPGGKVCLVGMGHS-E-MTVPLTPAAAREVDVVGIFRY-KNTWPLCLEFLRS
>tr|Q0QWI2|Q0QWI2_MAIZE/52-326 Sorbitol dehydrogenase OS=Zea mays PE=3 SV=1
----------VGICGSDVHYLREMR-IAHFVVK--EPMVIGHECAGVVEEVGAGVMH---
LSVGDRVALEPGVSCWRCRHCKGGRYNLCEDMKFFATPP-VH-------GSLANQVVHPA
D-------------LCFKLPDGVSLEEGAMCEPLSMGVHA-CRRAGVGPETGVLVVGAGP
IGLVSLLAARAFGAPRVLVVDV--DDHRLAVAR-SLG-ADAAVRVSPRVE--------DL
--A-DEVE--RI-RAAMG-------SDIDVSLDCAGFSKTMSTALE-------------S
TRPGGKVCLVGMGHN-E-MTLPLTAAAAREVDVVGVFRY-KDTWPLCIDFLRS
>tr|Q1PSI9|Q1PSI9_VITVI/52-326 L-idonate dehydrogenase OS=Vitis vinifera PE=2 SV=1
----------VGICGSDVHHFKTMR-CANFIVK--KPMVIGHECAGIIEEVGSEVKN---
LVVGDRVALEPGISCNRCSLCRNGQYNLCREMKFFGSPP-TN-------GSLANQVVHPS
N-------------LCFKLPDNVSLEEGAMCEPLSVGIHA-CRRANVGPETNVLIMGSGP
IGLVTMLAARAFGAPRIVLVDV--DDQRLAIAK-DLG-ADDIIRVSTNIQ--------DL
--D-EEVA--KI-QSTMV-------TGVDVSLDCVGFNKTMSTALN-------------A
TRAGGKVCLVGLAQS-E-MTVPLTPAAAREVDIVGIFRY-RNTWPLCLEFLRS
>tr|Q3C2L6|Q3C2L6_SOLLC/41-315 Sorbitol related enzyme OS=Solanum lycopersicum GN=LeSDH PE=2 SV=1
----------VGICGSDVHYLKTMR-CADFVVK--EPMVIGHECAGIIEEVGGEVKT---
LVPGDRVALEPGISCWRCNLCKEGRYNLCPEMKFFATPP-VH-------GSLANQVVHPA
D-------------LCFKLPDDISLEEGAMCEPLSVGVHA-CRRANVGPETNILVLGAGP
IGLVTLLAARAFGAPRIVIVDV--DDYRLSVAK-KLG-ADDIVKVSINIQ--------DV
--A-TDIE--NI-QKAMG-------GGIDASFDCAGFNKTMSTALG-------------A
TRPGGKVCLVGMGHH-E-MTVPLTPAAAREVDVIGIFRY-KNTWPLCLEFLRS
>tr|Q5I6M3|Q5I6M3_MALDO/54-328 Sorbitol dehydrogenase OS=Malus domestica GN=SDH6 PE=2 SV=1
----------VGICGSDVHYLKTMK-CADFEVK--EPMVIGHECAGIVDKVGSEVKH---
LVPGDRVAVEPGISCARCQQCKGGRYNLCPDMKFFATPP-VH-------GSLANQIVHPA
D-------------LCFKLPENVSLEEGAMCEPLSVGVHA-CRRANVGPETTVLIIGAGP
IGLVSVLAARAFGAPRIVIVDM--DDKRLAMAK-SLG-ADEAVKVSTKME--------DL
--D-DEVA--EI-KEAMI-------SEVDVTFDCVGFNKTMSTGLN-------------A
TRPGGKVCLVGMGHG-V-MTVPLTPAAAREVDVVGVFRY-QNTWPLCLEFLRS
>tr|Q5I6M4|Q5I6M4_MALDO/60-331 Sorbitol dehydrogenase OS=Malus domestica GN=SDH5 PE=2 SV=1
----------VGICGSDVHHFKNMR-CVDFIVK--EPMVIGHECAGIIEEVGSEVED---
LVPGDRVALEPGISCKRCNLCKQGRYNLCRKMKFFGSPP-NN-------GCLANQVVHPG
D-------------LCFKLPDNVSLEEGAMCEPLSVGIHA-CRRANVCQETNVLVVGAGP
IGLVTLLAARAFGAPRIVIADV--NDERLLIAK-SLG-ADAVVKVSTNIE--------DV
--A-EEVA--KI-QKVLE-------NGVDVTFDCAGFNKTITTALS-------------A
TRPGGKVCLVGMGQR-E-MTLPL---ATREIDVIGIFRY-QNTWPLCLEFLRS
>tr|Q67XB8|Q67XB8_ARATH/50-324 Sorbitol dehydrogenase-like protein OS=Arabidopsis thaliana GN=At5g51970 PE=2 SV=1
----------VGICGSDVHYLKTMI-CADFVVK--EPMVIGHECAGIIEEVGEEVKH---
LVVGDRVALEPGISCWRCNLCREGRYNLCPEMKFFATPP-VH-------GSLANQVVHPA
D-------------LCFKLPENVSLEEGAMCEPLSVGVHA-CRRAEVGPETNVLVMGAGP
IGLVTMLAARAFSVPRIVIVDV--DENRLAVAK-QLG-ADEIVQVTTNLE--------DV
--G-SEVE--QI-QKAMG-------SNIDVTFDCAGFNKTMSTALA-------------A
TRCGGKVCLVGMGHG-I-MTVPLTPAAAREVDVVGVFRY-KNTWPLCLEFLTS
>tr|Q6EM38|Q6EM38_MALDO/20-294 NAD-dependent sorbitol dehydrogenase 6 (Fragment) OS=Malus domestica PE=3 SV=1
----------VGICGSDVHYLRTMK-CADFEVK--EPMVIGHECAGIVDKVGSEVKH---
LVPGDRVAVEPGISCSRCQQCKGGQYNLCPDMKFFATPP-VH-------GSLANQIVHPA
D-------------LCFKLPENVSLEEGAMCEPLSVGVHA-CRRANVGPETTVLIIGAGP
IGLVSVLAALAFGAPRIVIVDM--DDKRLAMAK-SLG-ADGTVKVSTKME--------DL
--D-DEVA--KI-KEAME-------SEVDVTFDCVGFNKTMSTGLN-------------A
TRPGGKVCLVGMGHG-M-MTVPLTPAAAREVDVVGVFRC-KNTWPLCLEFLRS
>tr|Q6EM39|Q6EM39_MALDO/20-294 NAD-dependent sorbitol dehydrogenase 7 (Fragment) OS=Malus domestica PE=3 SV=1
----------VGICGSDVHYLRTMK-CADFEVK--EPMVIGHECAGIVDKVGSEVKH---
LVPGDRVAVEPGISCSRRQQCKGGQYNLCPDMKFFATPP-VH-------GSLANQIVHPA
D-------------LCFKLPENVSLEEGAMCEPLSVGVHA-CRRANVGPETTVLIVGAGP
IGLVSVLAARAFGAPRIVIVDM--DDRRLAMAK-SLG-ADGTVKVSIKME--------DL
--D-DEVA--KI-KEAMG-------SEVDVTFDCVGFNKTMSTGLN-------------A
TRPGGKVCLVGMGHG-V-MTVPLTPAAAREVDVVGVFRY-KNTWPLCLEFLRS
>tr|Q6EM40|Q6EM40_MALDO/20-294 NAD-dependent sorbitol dehydrogenase 8 (Fragment) OS=Malus domestica PE=3 SV=1
----------VGICGSDVHYLKTMK-CADFEVK--EPMVIGHECAGIVDKVGSEVKH---
LVPGDRVAVEPGISCARCQQCKGGRYNLCPDMKFFATPP-VH-------GSLANQIVHPA
D-------------LCFKLPKNVSLEEGAMCEPLSIGVHA-CRRANVGPETTVLITGAGP
IGLVSVLAARAFGAPRIVIVDM--DDKRLAMAK-SLG-ADETVKVSTKME--------DL
--D-DEVA--EI-KKAME-------SEVDVTFDCVGFNKTMSTGLN-------------A
TRPGGKVCLVGMGHG-M-MTVPLTPAAAREVDVVGVFRY-KNTWPLCLEFLRS
>tr|Q6EM41|Q6EM41_MALDO/20-284 NAD-dependent sorbitol dehydrogenase 5 (Fragment) OS=Malus domestica PE=3 SV=1
----------VGICGSDVHYLKTMK-CADFEVK--EPMVIGHECAGIVDKVGSEVKH---
LVPGDRVAVEPGISCAHCQQCKGGRYNLCPDMKFFATPP-VH-------GALANQIVHPA
D-------------LCFKLPENVSLEEGAMCEPLSVGVHA-CRRANVGPETTVLIIGAGP
IGLVSVLAARAFGAPRIVIVDM--DDKRLAMAK-SLG-ADDTVKVSTKME--------DL
--D-DEVA--EI-KKAMI-------SEVDVTFDCVGFNKTMATGLN-------------A
TRPGGKVCLVGMGHG-L-MTVPLTPAAAREVDVVGVFRY-KNT----------
>tr|Q6EM42|Q6EM42_MALDO/54-328 NAD-dependent sorbitol dehydrogenase 9 OS=Malus domestica PE=2 SV=1
----------VGICGSDVHYLKTMK-CADFEVK--EPMVIGHECAGIVDKVGSEVKH---
LVPGDRVAVEPGISCARCQQCKGGRYNLCPDMKFFATPP-VH-------GSLANQIVHPA
D-------------LCFKLPENVSLEEGAMCEPLSVGVHA-CRRANVGPETTVLIIGAGP
IGLVSVLTARAFGAPRIVIVDM--DDKRLAMAK-SLG-ADEAVKVSTKME--------DL
--D-DEVA--EI-KKAMI-------SEVDVTFDCVGFNKTMSTGLN-------------A
TRPGGKVCLVGMGHG-V-MTVPLTPAAAREVDVVGVFRY-QNTWPLCLEFLRS
>tr|Q6EM43|Q6EM43_MALDO/20-294 NAD-dependent sorbitol dehydrogenase 3 (Fragment) OS=Malus domestica PE=3 SV=1
----------VGICGSDVHYLKNMK-LADFEVK--EPMVIGHECAGIVEKVGSDVKH---
LVSGDRVAVEPGISCSRCQQCKGGRYNLCPDMKFFATPP-VH-------GSLANQIVHPA
D-------------LCFKLPENVSLEEGAMCEPLSVGVHA-CRRANVGPETTVLIVGAGP
IGLVSVLAARAFGAPRIVIVDM--DDKRLAVAK-SLG-ADGTVKVSAKME--------DL
--D-DEVA--KI-KETMG-------AEVDVTFDCVGFNKTMSTGLN-------------A
TRPGGKVCLVGMGHS-M-MTVPLTPAAAREVDVVGVFRY-KNTWPLCLEFLRS
>tr|Q6EM44|Q6EM44_MALDO/20-294 NAD-dependent sorbitol dehydrogenase 2 (Fragment) OS=Malus domestica PE=3 SV=1
----------VGICGSDIHYLKTMK-CGDFQVK--DPMVIGHECAGIVDKVGSEVKH---
LVPGDRVAVEPGISCAHCQQCKGGRYNLCPDMKFFATPP-VH-------GSLANQIVHPA
D-------------LCFKLPENVSLEEGAMCEPLSVGVHA-CRRANVGPETTVLIVGAGP
IGLVSVLAARAFGAPRIVIVDM--DDRRLAMAK-SLG-ADGTVKVSTKME--------DL
--D-DEVA--KI-KEAMG-------SEVDVTFDCVGFNKTMSTGLN-------------A
TRPGGKVCLVGMGHG-V-MTVPLTPAAAREVDVVGVFRY-KNTWPLCLEFLRS
>tr|Q6EM45|Q6EM45_MALDO/54-328 NAD-dependent sorbitol dehydrogenase 2 OS=Malus domestica PE=2 SV=1
----------VGICGSDIHYLKTMK-CGDFQVK--DPMVIGHECAGIVDKVGSEVKH---
LVPGDRVAVEPGISCAHCQQCKGGRYNLCPDMKFFATPP-VH-------GSLANQIVHPA
D-------------LCFKLPENVSLEEGAMCEPLSVGVHA-CRRANVGPETTVLIVGAGP
IGLVSVLAARAFGAPRIVIVDM--DDRRLAMAK-SLG-ADGTVKVSTKME--------DL
--D-DEVA--KI-KEAMG-------SEVDVTFDCVGFNKTMSTGLN-------------A
TRPGGKVCLVGMGHG-V-MTVPLTPAAAREVDVVGVFRY-KNTWPLCLEFLRS
>tr|Q6EM46|Q6EM46_MALDO/60-331 NAD-dependent sorbitol dehydrogenase 1 OS=Malus domestica PE=2 SV=1
----------VGICGSDVHHFKNMR-CVDFIVK--EPMVIGHECAGIIEEVGSEVED---
LVPGDRVALEPGISCKRCNLCKQGRYNLCRKMKFFGSPP-NN-------GCLANQVVHPG
D-------------LCFKLPDNVSLEEGAMCEPLSVGIHA-CRRANVCQETNALVVGAGP
IGLVTLLAARAFGAPRIVIADV--NDERLLIAK-SLG-ADEVVKVSTNIE--------DV
--A-EEVA--KI-QKVLE-------NGVDVTFDCAGFNKTITTALS-------------A
TRPGGKVCLVGMGQR-E-MTLPL---ATREIDVIGIFRY-QNTWPLCLEFLRS
>tr|Q6ZBH2|Q6ZBH2_ORYSJ/55-329 Os08g0545200 protein OS=Oryza sativa subsp. japonica GN=P0623F08.37 PE=2 SV=1
----------VGICGSDVHYLREMR-IAHFVVK--EPMVIGHECAGVIEEVGSGVTH---
LAVGDRVALEPGISCWRCRHCKGGRYNLCEDMKFFATPP-VH-------GSLANQIVHPG
D-------------LCFKLPENVSLEEGAMCEPLSVGVHA-CRRADVGPETGVLIMGAGP
IGLVTLLAARAFGATRVVIVDV--DEHRLSVAR-SLG-ADAAVRVSARAE--------DV
--G-EEVE--RI-RAAMG-------GDIDVSLDCAGFSKTVATALE-------------A
TRGGGKVCLVGMGHN-E-MTVPLTSAAIREVDVVGIFRY-KDTWPLCIEFLRS
>tr|Q8L5I0|Q8L5I0_MALDO/54-328 Sorbitol dehydrogenase OS=Malus domestica PE=2 SV=1
----------VGICGSDIHYLKTMK-CGDFQVK--DPMVIGHECAGIVDKVGSEVKH---
LVPGDRVAVEPGISCARCQQCKGGRYNLCPDMKFFATPP-VH-------GSLANQIVHPA
D-------------LCFKLPENVSLEEGAMCEPLSVGVHA-CRRANVDPETTVLIIGAGP
IGLVSVLAARAFGAPRIVIVDM--DDKRLAMAK-SLG-ADEAVKVSTKME--------DL
--D-DEVA--EI-KEAMI-------SEVDVTFDCVGFNKTVSTGLN-------------A
TRPGGKVCLVGMGHG-V-MTVPLTPAAAREVDVVGVFRY-QKTWPLCLEFLRS
>tr|Q8LEV5|Q8LEV5_ARATH/50-324 Sorbitol dehydrogenase-like protein OS=Arabidopsis thaliana PE=2 SV=1
----------VGICGSDVHYLKTMR-CADFVVK--EPMVIGHECAGIIEEVGEEVKH---
LVVGDRVALEPGISCWRCNLCREGRYNLCPEMKFFATPP-VH-------GSLANQVVHPA
D-------------LCFKLPENVSLEEGAMCEPLSVGVHA-CRRAEVGPETNVLVMGAGP
IGLVTMLAAQAFSVPRIVIVDV--DENRLAVAK-QLG-ADEIVQVTTNLE--------DV
--G-SEVE--QI-QKAMG-------SNIDVTFDCAGFNKTMSTALA-------------A
TRCGGKVCLVGMGHG-I-MTVPLTPAAAREVDVVGVFRY-KNTWPLCLEFLTS
>tr|Q8W2C7|Q8W2C7_MALDO/54-327 Sorbitol dehydrogenase OS=Malus domestica GN=SDH4 PE=2 SV=1
----------VVICGSDVHYLKTMK-CADFEVK--EPMVIGHECAGIVDTVGSEVKH---
LVPGDRVG-EPGISCARCQQCKGGRYNLCPDMKFFATPP-VH-------GSLANQIVHPA
D-------------LCFKLPENVSLEEGAMCEPLSVGVHA-CRRANVGPETSVLIIGAGP
IGLVSVLAARAFGAPRIVIVDM--DDKRLAMAK-SLG-ADEAVKVSTKME--------DL
--D-DRVA--EI-KKAMI-------SEVDVTFDCVGFNKTMSTGLN-------------A
TRPGGKVCLVGMGHG-V-MTVPLTPAAAREVDVVGVFRY-QNTWPLCLEFLRS
>tr|Q8W2C8|Q8W2C8_MALDO/54-328 Sorbitol dehydrogenase OS=Malus domestica GN=SDH3 PE=2 SV=1
----------VGICGSDVHYLKTMK-CADFEVK--EPMVIGHQCAGIVDKVGSEVKH---
LVPGDRVAVEPGISCAHCQQCKGGRYNLCPDMKFFATPP-VH-------GALANQIVDPA
D-------------LCFKLPENVSLEEGAMCEPLSVGVHA-CRRANVGPETTVLIVGAGP
IGLVSVLAARAFGAPRIVIVDM--DSKRLAVAK-SLG-ADGTVKVSRKME--------DL
--D-DEVA--KI-KETMG-------AEVDVTFDCVGFNKTMSTGLN-------------A
TRPGGKVCLVGMGHS-M-MTVPLTAAAAREVDVVGVFRC-KNTWPLCLEFLRS
>tr|Q8W2C9|Q8W2C9_MALDO/54-328 Sorbitol dehydrogenase OS=Malus domestica GN=SDH2 PE=2 SV=1
----------VGICGSDIHYLKTMK-CGDFQVK--DPMVIGHECAGIVDKVGSKVKH---
LVPGDRVAVEPGISCAHCQQCKGGRYNLCFDMKFFATPP-VH-------GSLANQIVHPA
D-------------LCFKLPENVSLEEGAMCEPLSVGVHP-FRRANVGPETTVLIVGAGP
IGLVSVLAARAFGAPRIVIVDM--DDRRLAMAK-SLG-PDGTVKVSTKME--------DL
--D-DELA--KI-KEAMG-------SEVDVTFDCVGFNKTMSTGLN-------------A
TRPGGKVCLVGMGHG-V-TTVPLTPAAAREVDVVGVFAY-KNTWPLCLEFLRS
>tr|Q8W2D0|Q8W2D0_MALDO/60-331 Sorbitol dehydrogenase OS=Malus domestica GN=SDH1 PE=2 SV=1
----------VGICGSDVHHFKNMR-CVDFIVK--EPMVIGHECAGIIEEVGSEVED---
LVPGDRVALEPGISCKRCNLCKQGRYNLCRKMKFFGSPP-NN-------GCLANQVVHPG
D-------------LCFKLPDNVSLEEGAMCEPLSVGIHA-CRRANVCQETNVLVVGAGP
IGLVTLLAARAFGAPRIVIADV--NHERLLIAK-SLG-ADAVVKVSTNIE--------DV
--A-EEVA--KI-QKVLE-------NGVDVTFDCAGFNKTITTALS-------------A
TRPGGKVCLVGMGQR-E-MTLPL---ATREIDVIGIFRY-QNTWPLCLEFLRS
>tr|Q93X81|Q93X81_9ROSA/54-328 Sorbitol dehydrogenase OS=Prunus cerasus PE=2 SV=1
----------VGICGSDVHYLKTMK-CADFIVQ--EPMVIGHECAGIVDEVGSMVKN---
LLPGDRVALEPGISCWRCEQCKGGRYNLCPDMKFFATPP-VH-------GSLANQIVHPA
D-------------LCFKLPENVSLEEGAMCEPLSVGVHA-CRRANIGPETNVLVIGAGP
IGLVSVLSARAFGAARIVIVDV--DDERLSIAK-SLG-ADDSVKVSTNPQ--------DL
--E-NEVS--KI-SKAMR-------GGVDVSFDCVGFNKTMSTALS-------------A
TRPGGKVCLVGMGHG-V-MTVPLTPAAAREVDVVGIFRY-KNTWPLCLEFLRT
>tr|Q9FJ95|Q9FJ95_ARATH/50-324 Sorbitol dehydrogenase-like protein OS=Arabidopsis thaliana GN=At5g51970 PE=2 SV=1
----------VGICGSDVHYLKTMR-CADFVVK--EPMVIGHECAGIIEEVGEEVKH---
LVVGDRVALEPGISCWRCNLCREGRYNLCPEMKFFATPP-VH-------GSLANQVVHPA
D-------------LCFKLPENVSLEEGAMCEPLSVGVHA-CRRAEVGPETNVLVMGAGP
IGLVTMLAARAFSVPRIVIVDV--DENRLAVAK-QLG-ADEIVQVTTNLE--------DV
--G-SEVE--QI-QKAMG-------SNIDVTFDCAGFNKTMSTALA-------------A
TRCGGKVCLVGMGHG-I-MTVPLTPAAAREVDVVGVFRY-KNTWPLCLEFLTS
>tr|Q9MAW7|Q9MAW7_9ROSA/60-331 NAD-dependent sorbitol dehydrogenase OS=Eriobotrya japonica GN=NAD-SDH PE=2 SV=1
----------VGICGSDVHHFKNMR-CVDFIVK--EPMVIGHECAGIIEEVGSEVED---
LVPGDRVALEPGISCKRCNLCKQGRYNLCRKMKFFGSPP-NN-------GCLANQVVHPG
D-------------LCFKLPDNVSLEEGAMCEPLSVGIHA-CRRANVCQETNVLVVGAGP
IGLVTLLAARAFGAPRIVIADV--NDERLSIAK-SLG-ADEVVKVSTNIE--------DL
--A-EEVA--TI-QKVLE-------NGVDVSFDCAGFDKTITTALS-------------A
TRPGGKVCLVGMGQR-E-MTLPL---ATREIDVIGIFRY-QNTWPLCLEFLRS
>tr|Q9MBD7|Q9MBD7_PRUPE/53-327 NAD-dependent sorbitol dehydrogenase OS=Prunus persica PE=2 SV=1
----------VGICGSDVHYLKTMK-CADFVVQ--EPMVIGHECAGIVDEVGSLVKN---
LVPGDRVALEPGISCWRCEQCKGGRYNLCPDMKFFATPP-VH-------GSLANQIVHPA
D-------------LCFKLPENVSLEEGAMCEPLSVGVHA-CRRANIGPETNVLVIGAGP
IGLVSVLSARAFGAARIVIVDV--DDERLSIAK-SLG-ADDAVKVSTNPQ--------DL
--E-DEVS--KI-SKAMK-------GGVDVSFDCVGFNKTMSTALS-------------A
TRPGGKVCLVGMGHG-V-MTVPLTPAAAREVDVVGIFRY-KNTWPLCLEFLRT
>tr|Q9ZR22|Q9ZR22_MALDO/60-331 NAD-dependent sorbitol dehydrogenase OS=Malus domestica PE=2 SV=1
----------VGICGSDVHHFKNMR-CVDFIVK--EPMVIGHECAGIIEEVGSEVEH---
LVPGDRVALEPGISCKRCNLCKQGRYNLCRKMKFFGSPP-NN-------GCLANQVVHPG
D-------------LCFKLPDNVSLEEGAMCEPLSVGIHA-CRRANVCQETNVLVVGAGP
IGLVTLLAARAFGAPRIVIADV--NDERLLIAK-SLG-ADAVVKVSTNIE--------DV
--A-EEVA--KI-QKVLE-------NGVDVTFDCAGFNKTITTALS-------------A
TRPGGKVCLVGMGQR-E-MTLPL---ATREIDVIGIFRY-QNTWPLCLEFLRS
>tr|A0V1T4|A0V1T4_CLOCE/35-306 Alcohol dehydrogenase GroES-like OS=Clostridium cellulolyticum H10 GN=CcelDRAFT_0209 PE=3 SV=1
----------VGICGSDVHYLEHGK-IGDFIVN--GDFILGHECAGTVVEVGSGVQD---
LKVGDKVALEPGITCGQCEFCKTGRYNLCPDVEFLATPP-YH-------GSLMNYIAFPE
N-------------MCFKLPDNITTKEGALVEPLAVGMHA-ANQGEVKLGSSVVILGAGT
IGLVTLLACKANGATDITVVDV--IPKRLEYAK-NLG-ATKTINAA-------------E
--A-DVFA--EI-DKLTDK------KGVDVVIETAGTARTISQTPY-------------M
VKNGGNIVLVGLAPQDI-IEFNFAKIMAKEATIKSVFRY-KNIYPIAIKAISK
>tr|A2U9U6|A2U9U6_BACCO/41-312 Alcohol dehydrogenase, zinc-binding OS=Bacillus coagulans 36D1 GN=BcoaDRAFT_0788 PE=3 SV=1
----------VGICGSDLHYYETGR-IGKYVVD--KPFILGHECAGEIAAVGSKVRH---
FKVGDRVAVEPSVTCGHCEACKEGRYNLCPHVQFLATPP-VD-------GAFCQYIKMRE
D-------------FVFAIPDALSYEEASLVEPFSVGIHA-ATRTKLQPGSTVAIMGMGP
VGLMAVVAARAFGASNIIVTDL--EPLRLKAAK-EMG-ATYAINIR-------------E
--Q-DPYE--AI-QDITNG------KGVDVAWETAGNPAALQSALA-------------S
VRRGGKLAIVGLPAQNE-IPLNVPFIADNEIDIYGVFRY-ANTYPKGINFLAS
>tr|A2W1Q8|A2W1Q8_9BURK/34-304 Zinc-containing alcohol dehydrogenase OS=Burkholderia cenocepacia PC184 GN=BCPG_04277 PE=3 SV=1
----------VGVCGSDVHYYVHGG-IGPFRVD--APMVLGHEASGTVVETGAGVTH---
LRVGDRVCMEPGVPRLDSPATLRGLYNLDPDVRFWATPP-IH-------GCLTPFVVHPA
A-------------FTYRLPDNVSFAEGAIVEPLSIGLQA-AKKAAMKPGDLAVVIGAGT
IGAMTALAALAGGAARVILADV--VPDKLALFA-GNP-AVTTVDVR-------------T
--R-PLAD--AV-AEASGG------WGADVVFEASGSANAYAGLVD-------------L
MCPGGCAVLIGMPVA-P-VPLDVVALQAKEGRIESVFRY-ANIFPRALALIAS
>tr|A3TNY9|A3TNY9_9MICO/42-309 Zinc-binding dehydrogenase OS=Janibacter sp. HTCC2649 GN=JNB_14823 PE=3 SV=1
----------VGVCGSDTHYFDHGR-IGEHIVT--GPMVLGHESAGVIVGVGSGVDP---
ARIGERVAIEPGVPCRSCAQCLAGHYNLCPDMVFHATPP-ID-------GTLAEYVVHPS
S-------------FAFALPDSVSLDEGAMLEPLSVGIWA-CRRAGVAPGVRVLVTGAGP
VGQLAAQVAVAFGASEVVVADV--NAHRLSVAS-SLG-ATKTVDVS-------------S
--K-SLAD------AYAGR------PGPDVVLECSGHEGSTQAAIR-------------V
AAPAGRVVLIGMGGD-T-LALPLGDVQNRELWVTGVFRY-ANTWPTAIDLVAS
>tr|A3X9F2|A3X9F2_9RHOB/38-309 Zinc-containing alcohol dehydrogenase superfamily protein OS=Roseobacter sp. MED193 GN=MED193_08133 PE=3 SV=1
----------VGICGSDVHYYTHGR-IGPFVVD--APMILGHEASGTVIETGPDVTT---
LKVGDRVCMEPGIPDPNSRATQLGLYNIDPAVRFWATPP-VH-------GILRPTCVHPE
A-------------FTFKLPDNVSFAEAAMVEPLAVGVHA-ATKARVKPGDNAVVMGAGP
IGLVTALSALAAGCARVYVTDL--AAKKLEIAG-GLNPAIIPVDVS-------------S
--Q-SLTD--VV-QRDTAG------WGVDIVFEATGSPQAAQTVFE-------------P
LCPGGCVVMIGGQSE-P-IQYDAGAAMIREARVENIFRY-AHVFPRCLGMLSS
>tr|A4LTZ1|A4LTZ1_BURPS/34-304 Putative D-xylulose reductase OS=Burkholderia pseudomallei 305 GN=BURPS305_0476 PE=3 SV=1
----------VGVCGSDVHYYMHGG-IGPFRVD--APMVLGHEASGTVVEVGRDVTY---
LRVGERVCMEPGVPRFDSKATLHGLYNLDPSVRFWATPP-VH-------GCLAPYVVHPA
A-------------FTYRLPPNVSFAEGAIVEPLAIGLQA-AKKAAMKPGDIAVVVGAGT
IGAMTALAALAGGAARVILADV--VKEKLALFA-ANR-AVTTVDAS-------------T
--Q-SLAD--AV-AHATDG------WGADVVFEASGNANAYAGIVD-------------L
LCPNGCLVLVGMPLA-P-VPLDVVSLQAKEARIESVFRY-ANVFPRALALIAS
>tr|A5J2V5|A5J2V5_BURMA/34-304 Oxidoreductase, zinc-binding dehydrogenase family OS=Burkholderia mallei FMH GN=BMAFMH_E0233 PE=3 SV=1
----------VGVCGSDVHYYMHGG-IGPFRVD--APMVLGHEASGTVVEVGRDVTY---
LRVGERVCMEPGVPRFDSKATLHGLYNLDPSVRFWATPP-VH-------GCLAPYVVHPA
A-------------FTYRLPPNVSFAEGAIVEPLAIGLQA-AKKAAMKPGDIAVVVGAGT
IGAMTALAALAGGAARVILADV--VKEKLALFA-ANR-AVTTVDAS-------------T
--Q-SLAD--AV-AHATDG------WGADVVFEASGNANAYAGIVD-------------L
LCPNGCLVLVGMPLA-P-VPLDVVSLQAKEARIESVFRY-ANVFPRALALIAS
>tr|A5TGD2|A5TGD2_BURMA/34-304 Oxidoreductase, zinc-binding dehydrogenase family OS=Burkholderia mallei 2002721280 GN=BMA721280_L0309 PE=3 SV=1
----------VGVCGSDVHYYMHGG-IGPFRVD--APMVLGHEASGTVVEVGRDVTY---
LRVGERVCMEPGVPRFDSKATLHGLYNLDPSVRFWATPP-VH-------GCLAPYVVHPA
A-------------FTYRLPPNVSFAEGAIVEPLAIGLQA-AKKAAMKPGDIAVVVGAGT
IGAMTALAALAGGAARVILADV--VKEKLALFA-ANR-AVTTVDAS-------------T
--Q-SLAD--AV-AHATDG------WGADVVFEASGNANAYAGIVD-------------L
LCPNGCLVLVGMPLA-P-VPLDVVSLQAKEARIESVFRY-ANVFPRALALIAS
>tr|A5XK35|A5XK35_BURMA/34-304 Oxidoreductase, zinc-binding dehydrogenase family OS=Burkholderia mallei JHU GN=BMAJHU_I0229 PE=3 SV=1
----------VGVCGSDVHYYMHGG-IGPFRVD--APMVLGHEASGTVVEVGRDVTY---
LRVGERVCMEPGVPRFDSKATLHGLYNLDPSVRFWATPP-VH-------GCLAPYVVHPA
A-------------FTYRLPPNVSFAEGAIVEPLAIGLQA-AKKAAMKPGDIAVVVGAGT
IGAMTALAALAGGAARVILADV--VKEKLALFA-ANR-AVTTVDAS-------------T
--Q-SLAD--AV-AHATDG------WGADVVFEASGNANAYAGIVD-------------L
LCPNGCLVLVGMPLA-P-VPLDVVSLQAKEARIESVFRY-ANVFPRALALIAS
>tr|A7A416|A7A416_BIFAD/34-304 Putative uncharacterized protein OS=Bifidobacterium adolescentis L2-32 GN=BIFADO_00566 PE=3 SV=1
----------VGVCGSDLHYYTHGR-VGKYVVE--QPMILGHEASGTVVEVGPGVEG---
FKVGDRVAMEPGIPDMSSRASKLGMYNVDPAVRFFATPP-ID-------GCLCETVNHPA
A-------------FTYKLPDNVSFGEGALLEPLAVGMWS-ATKARIKPGDVCVVTGSGT
VGMLTASCALAGGASKVLISDV--SAIKLAIAA-QIP-GIIPVDLT-------------K
--E-DLVE--RV-REETGG------WGADVAFECSGSPKSYETFWK-------------L
IAPGGAAVIVGIPVS-P-VAIDITELQATEVRIENIFRY-ANVYQKAIDLVAN
>tr|A7VU96|A7VU96_9CLOT/83-354 Putative uncharacterized protein OS=Clostridium leptum DSM 753 GN=CLOLEP_02142 PE=3 SV=1
----------VGICGSDLHYYEQGA-IGDFKVS--FPFVLGHEAAGTVVEIGEGVTD---
LAVGDRVAMEPGKTCGQCIYCKTGRYNLCPDVEFFATPP-ID-------GVFCEYVAHPA
S-------------LCFRLPENMDTIEGALIEPLAVGFHA-ANQGGARLGQKAVVMGAGC
IGLMTLLALKAFGVTEVYVVDV--MENRLAKAK-ELG-AAGIINGK-------------E
--Q-DAVE--EL-MRATAG------KGMDLCIDTAGSQITMNQCIG-------------A
AAKGAAVVFVGYSAQDQ-VSLDINNALNKELTFKTVFRY-RNLYPLAIEAVSQ
>tr|A8EQC3|A8EQC3_BURPS/34-304 Putative D-xylulose reductase OS=Burkholderia pseudomallei 406e GN=BURPS406E_C1614 PE=3 SV=1
----------VGVCGSDVHYYMHGG-IGPFRVD--APMVLGHEASGTVVEVGRDVTY---
LRVGERVCMEPGVPRFDSKATLHGLYNLDPSVRFWATPP-VH-------GCLAPYVVHPA
A-------------FTYRLPPNVSFAEGAIVEPLAIGLQA-AKKAAMKPGDIAVVVGAGT
IGAMTALAALAGGAARVILADV--VKEKLALFA-ANR-AVTTVDAS-------------T
--Q-SLAD--AV-AHATDG------WGADVVFEASGNASAYAGIVD-------------L
LCPNGCLVLVGMPLA-P-VPLDVVSLQAKEARIESVFRY-ANVFPRALALIAS
>tr|A8KUS4|A8KUS4_BURPS/34-304 Putative D-xylulose reductase OS=Burkholderia pseudomallei Pasteur 52237 GN=BURPSPAST_V0042 PE=3 SV=1
----------VGVCGSDVHYYMHGG-IGPFRVD--APMVLGHEASGTVVEVGRDVTY---
LRVGERVCMEPGVPRFDSKATLHGLYNLDPSVRFWATPP-VH-------GCLAPYVVHPA
A-------------FTYRLPPNVSFAEGAIVEPLAIGLQA-AKKAAMKPGDIAVVVGAGT
IGAMTALAALAGGAARVILADV--VKEKLALFA-ANR-AVTTVDAS-------------T
--Q-SLAD--AV-AHATDG------WGADVVFEASGNASAYAGIVD-------------L
LCPNGCLVLVGMPLA-P-VPLDVVSLQAKEARIESVFRY-ANVFPRALALIAS
>tr|A9D8F3|A9D8F3_9RHIZ/35-305 D-xylulose reductase, putative OS=Hoeflea phototrophica DFL-43 GN=HPDFL43_17456 PE=4 SV=1
----------VGVCGSDVHYYTHGK-IGPFVVN--APMVLGHEASGVVTELGEGVSH---
LAVGDRVCMEPGIPNMASKASKLGVYNVDPDVRFWATPP-VH-------GCLTPSVVHPA
A-------------FTYKLPDNVSFAEGAMVEPFAIGMQA-ATRARIKPGDAALVTGAGP
IGIMVALAALAGGCSKVYISDL--VDEKLAVAA-QYG-NIHPINVT-------------K
--V-DVAE--VV-RAGTAG------WGADVVFECAGAAKSVQTALE-------------A
VAPAGCVVWVGMPVD-P-VPVDIVLAQSKEIRMETVFRY-ANMYDRAIEILAS
>tr|A9HPI2|A9HPI2_9RHOB/29-299 D-xylulose reductase, putative OS=Roseobacter litoralis Och 149 GN=RLO149_15748 PE=4 SV=1
----------VGVCGSDVHYYTHGK-IGPFVVK--EPMVLGHEAAGTVVEVGTAVSH---
LQKGDRICMEPGIPDPNSRAAKLGIYNVDPAVRFWATPP-IH-------GCLTPEVVHPA
K-------------FTYALPDNVTFGEGAMVEPFAIGMQA-AFRAKIKPGDVALVQGAGP
IGMMVALAALAGGCSKVVITDF--AQPKLDLIG-QYD-AIVPINLG-------------D
--D-NAVA--RI-EAETGG------WGCDLVFECSGAAQAILQAPQ-------------F
VCPGGAIVLVGMPVE-P-VPMDIVSLQAKEVRLETVFRY-ANVYDRAINLIAS
>tr|A9JYN9|A9JYN9_BURMA/34-304 Oxidoreductase, zinc-binding dehydrogenase family OS=Burkholderia mallei ATCC 10399 GN=BMA10399_G0428 PE=3 SV=1
----------VGVCGSDVHYYMHGG-IGPFRVD--APMVLGHEASGTVVEVGRDVTY---
LRVGERVCMEPGVPRFDSKATLHGLYNLDPSVRFWATPP-VH-------GCLAPYVVHPA
A-------------FTYRLPPNVSFAEGAIVEPLAIGLQA-AKKAAMKPGDIAVVVGAGT
IGAMTALAALAGGAARVILADV--VKEKLALFA-ANR-AVTTVDAS-------------T
--Q-SLAD--AV-AHATDG------WGADVVFEASGNANAYAGIVD-------------L
LCPNGCLVLVGMPLA-P-VPLDVVSLQAKEARIESVFRY-ANVFPRALALIAS
>tr|B0J697|B0J697_RHILT/37-307 Alcohol dehydrogenase GroES domain protein OS=Rhizobium leguminosarum bv. trifolii WSM1325 GN=RlegDRAFT_1612 PE=3 SV=1
----------VGVCGSDVHYYTHGK-IGPFIVN--APMVLGHEAAGTVVEVGAGVTH---
LKVGDRVCMEPGIPDPNSKASRLGMYNIDPAVTFWATPP-IH-------GVLTPEVVHPA
N-------------YTFKLPDNVSFAEGAMVEPFAVGMQA-ATKAKITPGDTAVVLGAGP
IGTMVAIAALAGGCARAIVADL--AQPKLDIAA-QYQ-GVIPVNIR-------------E
--K-NLAE--EV-ARLTDG------WGADVVFECSGSPKAWETIMA-------------L
PRPGGVIVVVGLPVN-P-IGFDVSTASTKEIRIETVFRY-AHQYERSIALLGS
>tr|B0NGA8|B0NGA8_EUBSP/37-308 Putative uncharacterized protein OS=Clostridium scindens ATCC 35704 GN=CLOSCI_02511 PE=3 SV=1
----------VGICGSDMHYYEMGR-IGDYVVE--PPFVLGHEPGGTVVEAGRNVTH---
LKVGDRVALEPGKTCGKCKFCREGKYNLCPDVVFFATPP-VD-------GVFQEYVAHEA
D-------------LCFKLPDNVSTLEGALIEPLAVGFHA-AKQGEAKAGQTAVVFGAGC
IGLVSMMALKACGVSHVYVVDV--MQKRLDKAL-ELG-ADGVINGK-------------E
--V-DVLA--KA-KELTGG------EGFDLAIETAGTEITTNQAIQ-------------V
VRKGSNIVLVGYGKTGM-MNMMMSLALDKEITFKTVFRY-RHIYPMAIEAVAQ
>tr|B0PGT7|B0PGT7_9FIRM/36-309 Putative uncharacterized protein OS=Anaerotruncus colihominis DSM 17241 GN=ANACOL_03955 PE=3 SV=1
----------VGICGSDVHYFHHGN-CGAYKVDLSNDYMLGHECAGTVVAVGEDVTN---
LKAGDRVALEPGITCGTCEFCKSGRYNLCPDVVFLATPP-VQ-------GCYEQYIAFPE
N-------------MCFKLPENMSTLEGCLIEPLSVGFYA-ANQGEVGTGDVAVILGAGC
IGLVTLLACKAHGAGQIIVADL--VDARLEKAR-ELG-AAAVINSG-------------K
--T-DLLE--EV-RRLTNG------RGADVVFETAGSAATIAQTPF-------------L
VRRGGTITLVGIAAQEE-INYNFAQIMDKEATIKSVFRY-RNIYPKAIAAVAS
>tr|B1BP43|B1BP43_CLOPE/37-308 L-iditol 2-dehydrogenase OS=Clostridium perfringens E str. JGS1987 GN=AC3_0910 PE=3 SV=1
----------VGICGSDLHYYENGR-IGDYIVE--PPFVLGHEPGGVVVEVGNKVKH---
LNIGDRVALEPGKTCGHCEFCKTGRYNLCPDVIFFATPP-VD-------GVFQEYVAHEA
D-------------LCFKLPENVSTLEGALIEPLAVGFHA-AIQGGARIGQTAVVMGAGC
IGLVSMMALKAMGVSNVYVVDI--MEKRLEKAL-ELG-ATGIINAK-------------E
--K-NAIE--EV-MKITNN------NGCDLVIETAGTEITTVQAIH-------------M
AKKGSNIVLVGYSKSGE-MTLPMSLVLDKELTFKTVFRY-RHIYNMAIEAVAS
>tr|B1EDN4|B1EDN4_9MICC/51-313 Alcohol dehydrogenase GroES domain protein OS=Arthrobacter chlorophenolicus A6 GN=AchlDRAFT_5029 PE=3 SV=1
----------VGVCGSDVHYYEHGR-IGPYVVD--HPLILGHELSGRIAAVGSAVDP---
SRVGKRVAVEPQRPCRKCKQCKAGRYNLCPDIEFYATPP-ID-------GAFAEYVTIQS
D-------------FAYDIPDSVSDEAAALIEPLSVGLWA-CERAEIKPGSRVLIAGAGP
IGIIAAQAARAFGATEIYISDI--AEDRLAFAL-EHG-ATHAINAK-------------T
--D-SVEG-----------------LDVDAFIDASGAPQAVRSGIQ-------------A
VAPAGRVILVGLGAD-D-VELPVSFIQNREIWLSGVFRY-TNTWPLAIHLIAD
>tr|B1FU55|B1FU55_9BURK/34-304 Alcohol dehydrogenase GroES domain protein OS=Burkholderia graminis C4D1M GN=BgramDRAFT_0617 PE=3 SV=1
----------VGVCGSDVHYYTHGR-IGPFKVD--APMVLGHEASGTVVETGSEVTH---
LHVGDRVCMEPGVPQFDSPATMRGLYNLDPAVRFWATPP-IH-------GCLTPYVVHPA
A-------------FTFRLPDNVSFAEGAIVEPLSIGLQA-AKKASMKPGDVAVVIGAGT
IGAMTALAALAGGASRVILADV--IKEKLALFA-GNP-AVTTVDAR-------------E
--Q-RLSD--VV-REVTTN------WGADVVFEASGNARVYDDLFD-------------L
LCPGGCAVLVGMPVD-R-VPLDVVAMQAKEARLESVFRY-ANVFPRALALISS
>tr|B1H6R5|B1H6R5_BURPS/34-304 Putative D-xylulose reductase OS=Burkholderia pseudomallei S13 GN=BURPSS13_K0193 PE=3 SV=1
----------VGVCGSDVHYYMHGG-IGPFRVD--APMVLGHEASGTVVEVGRDVTY---
LRVGERVCMEPGVPRFDSKATLHGLYNLDPSVRFWATPP-VH-------GCLAPYVVHPA
A-------------FTYRLPPNVSFAEGAIVEPLAIGLQA-AKKAAMKPGDIAVVVGAGT
IGAMTALAALAGGAARVILADV--VKEKLALFA-ANR-AVTTVDAS-------------T
--Q-SLAD--AV-AHATDG------WGADVVFEASGNASAYAGIVD-------------L
LCPNGCLVLVGMPLA-P-VPLDVVSLQAKEARIESVFRY-ANVFPRALALIAS
>tr|B2H7X6|B2H7X6_BURPS/34-304 Putative D-xylulose reductase OS=Burkholderia pseudomallei 1655 GN=BURPS1655_I0787 PE=4 SV=1
----------VGVCGSDVHYYMHGG-IGPFRVH--APMVLGHEASGTVVEVGRDVTY---
LRVGERVCMEPGVPRFDSKATLHGLYNLDPSVRFWATPP-VH-------GCLAPYVVHPA
A-------------FTYRLPPNVSFAEGAIVEPLAIGLQA-AKKAAMKPGDIAVVVGAGT
IGAMTALAALAGGAARVILADV--VKEKLALFA-ANR-AVTTVDAS-------------T
--Q-SLAD--AV-AHATDG------WGADVVFEASGNANAYAGIVD-------------L
LCPNGCLVLVGMPLA-P-VPLDVVSLQAKEARIESVFRY-ANVFPRALALIAS
>tr|B2Q2N9|B2Q2N9_PROST/34-305 Putative uncharacterized protein OS=Providencia stuartii ATCC 25827 GN=PROSTU_01833 PE=4 SV=1
----------VGICGSDVHYYQHGR-IGPFVVE--KPMILGHEASGVITAVGKNVTH---
LKVGDRVCMEPGIPNLQSTQSRAGLYNLDPAVRFWATPP-VD-------GCLRESVIHPA
A-------------FTFKLPENVSFAEGAMVEPLAIGMQA-ATKAEIKPGDIALVIGAGT
IGIITALSALAGGCSDVIICDL--FNKKLEVAK-QYP-GLHPINSK-------------D
--TQAIAD--KV-NELTEG------NGVNVLFECSGAKAVIANITE-------------H
MAPGGTAVLVGMPID-P-APLDIVSAQAKEITFKTIFRY-ANMYPRTIRLLSS
>tr|B3K4Q2|B3K4Q2_9BACI/39-310 Alcohol dehydrogenase GroES domain protein OS=Geobacillus sp. Y412MC10 GN=GYMC10DRAFT_0570 PE=4 SV=1
----------IGICGSDVHYYEHGR-IGRYEVK--EPLILGHELAGVVVKTGEKVTN---
VSVGDRVAVEPGVTCGQCAYCKSGRYNLCPDVVFMATPP-VD-------GAWAEYVAVRS
D-------------FLFRLPDEMSFEEGALLEPLSVGLHA-VRRGRIRPEDRVLVLGLGP
IGLLAMEAAKMSGASQVFGSDV--VDYRRNLAL-QMG-ASGVINPM-------------D
--E-SVPQ--RL-VELTGG------KGIDLIIETSGNAGAIADSIG-------------Y
VNRGGRIVFVGLPAKDA-IPVDIGALVDAELDVYGVFRY-ANTYPAAIQMLQN
>tr|B6XLN5|B6XLN5_9BIFI/34-304 Putative uncharacterized protein OS=Bifidobacterium pseudocatenulatum DSM 20438 GN=BIFPSEUDO_00216 PE=4 SV=1
----------VGVCGSDLHYYTHGR-VGKYVVE--QPMILGHEASGTVVEVGPGVEG---
FKVGDRVAMEPGIPDMSSRASKLGMYNVDPAVRFFATPP-ID-------GCLCETVNHPA
A-------------FTYKLPDNVSFGEGALLEPLAVGMWS-ATKARIKPGDVCVVTGSGT
VGMLTASCALAGGASKVLISDV--SAIKLAIAA-QIP-GIIPVDLT-------------K
--E-DLVE--RV-REETGG------WGADVAFECSGSPKSYETFWK-------------L
IAPGGAAVIVGIPVN-P-VAIDITELQATEVRIENIFRY-ANVYQKAIDLVAN
>tr|B6XWW6|B6XWW6_9BIFI/34-304 Putative uncharacterized protein OS=Bifidobacterium catenulatum DSM 16992 GN=BIFCAT_01545 PE=4 SV=1
----------VGVCGSDLHYYTHGR-VGKYVVE--QPMILGHEASGTVVEVGPGVEG---
FKVGDRVAMEPGIPDMSSRASKLGMYNVDPAVRFFATPP-ID-------GCLCETVNHPA
A-------------FTYKLPDNVSFGEGALLEPLAVGMWS-ATKARIKPGDVCVVTGSGT
VGMLTASCALAGGASKVLISDV--SAIKLAIAA-QIP-GIIPVDLT-------------K
--E-DLVE--RV-REETGG------WGADVAFECSGSPKSYETFWK-------------L
IAPGGAAVIVGIPVN-P-VAIDITELQATEVRIENIFRY-ANVYQKAIDLVAN
>tr|B7BP17|B7BP17_9CLOT/37-308 Putative uncharacterized protein OS=Clostridium hylemonae DSM 15053 GN=CLOHYLEM_02267 PE=4 SV=1
----------VGICGSDMHYYEMGR-IGDYIVE--PPFVLGHEPGGTVVETGKNVKH---
LKPGDRVALEPGKTCGKCRFCKEGKYNLCPDVVFFATPP-VD-------GVFQEYVAHPE
D-------------LCFKLPDNVSTLEGALIEPLAVGFHA-AKQGEAHAGQTAVVFGAGC
IGLVSMMALKACGVSRVYVVDV--MEKRLEKAM-ELG-ADGVINGR-------------E
--E-DVLE--KA-KELTGG------EGFDLAIETAGTEITTNQAVQ-------------A
VRKGSNIVLVGYGKTGM-MNVMMSLALDKEVTFKTVFRY-RHIYPMAIDAVAQ
>tr|B7BPA2|B7BPA2_9CLOT/37-308 Putative uncharacterized protein OS=Clostridium hylemonae DSM 15053 GN=CLOHYLEM_02352 PE=4 SV=1
----------VGVCGSDLHFYEAGR-LGNWVPD--GPLVLGHEPGGVVEEVGPEVTG---
FKKGDRIAIEPGVPCGTCDMCRKGLYNLCPDMSFMAIPNERD-------GVFSEYCVHPA
N-------------MCFKLPDNVDTMEGALIEPLAVGFHA-AKVAEAEIGQSAVVLGCGC
IGLVTIMVLKARGIEEIYAVDM--IGKRLEKAK-EVG-AKEAFNAK-------------D
--V-NIEE--FV-RTLPGG-------GVDLVFETAGAEFTTRQSAK-------------L
IKNGGRVVLVGMCAEPE-IVVDIGSLSAKEGDLKTIFRY-RNLYPAAIKAVSE
>tr|B7BPC5|B7BPC5_9CLOT/35-306 Putative uncharacterized protein OS=Clostridium hylemonae DSM 15053 GN=CLOHYLEM_02375 PE=4 SV=1
----------VGICGSDVHYFHDGR-CGDYKVE--GDFMLGHECAGTVVELGEGVEN---
LKVGDKVALEPGITCGQCEFCKTGRYNLCPDVQFLATPP-VQ-------GCYENYIAFPE
N-------------MCFKLPENISTKEGALVEPLSVGMHA-ANQGDVKLGDSVVILGAGC
IGLVTLLACKAHGATDITVVDV--IPKRLDYAM-KLG-ATRVINGK-------------E
--V-NAVE--EM-DKLTGG------AGVDKVFETAGSPVTIQQTPY-------------M
VKNGGTIVLVGISAQEK-IEYNFAKIMAKEAKIESVFRY-RNIYPQAIAAIAD
>tr|B7BPG2|B7BPG2_9CLOT/33-303 Putative uncharacterized protein OS=Clostridium hylemonae DSM 15053 GN=CLOHYLEM_02412 PE=4 SV=1
----------NGICGSDVHFYKDGR-VGDCVLH--GPFVLGHEVSGTVTEVGEGVTE---
LKAGDRVALEPGYACGKCEFCKSGRYNLCPDVKFFAAPP-VR-------GALQEYVVHPA
D-------------MCFKLPGNVSTMEGALVEPLAVGLHA-ASLGEVSLGQSVVILGAGC
IGLVTLLAAKARGAANIVVADL--HEKRLEYAR-QMG-ATHTVNAG-------------G
--G-DAPA--KI-MEILEG-------GPDVVFETAGSPVTIAQTAH-------------I
VRRGGTIVLVGMSAQSE-VNYNFFQVMEKEAVIKCVFRY-RNLYPKAIAAISG
>tr|B7CH80|B7CH80_BURPS/34-304 Putative D-xylulose reductase OS=Burkholderia pseudomallei 576 GN=BUC_5892 PE=4 SV=1
----------VGVCGSDVHYYMHGG-IGPFRVH--APMVLGHEASGTVVEVGRDVTY---
LRVGERVCMEPGVPRFDSKATLHGLYNLDPSVRFWATPP-VH-------GCLAPYVVHPA
A-------------FTYRLPPNVSFAEGAIVEPLAIGLQA-AKKAAMKPGDIAVVVGAGT
IGAMTALAALAGGAARVILADV--VKEKLALFA-ANR-AVTTVDAS-------------T
--Q-SLAD--AV-AHATDG------WGADVVFEASGNANAYAGIVD-------------L
LCPNGCLVLVGMPLA-P-VPLDVVSLQAKEARIESVFRY-ANVFPRALALIAS
>tr|B7DSC5|B7DSC5_9BACL/71-341 Alcohol dehydrogenase GroES domain protein OS=Alicyclobacillus acidocaldarius LAA1 GN=AaLAA1DRAFT_1900 PE=4 SV=1
----------VGVCGSDVHYYEHGR-IGRYVVE--GPLILGHEASGIVVAVGANVKH---
LRPGQRVAIEPGVTCGRCEACKSGRYNLCPHVRFLATPP-VD-------GAFAQYIAHRA
D-------------FVHPIPDDMSYEQAAMVEPFSVALHA-IRRSGMRPGDRVAIAGMGP
VGLFTVVAARRLGAGDVMVSDT--VERRLQLAL-QLG-ATEAVHAK-------------R
--G-AIAD--AV-RERFP-------EGVDVAIETAGHPDAVASLLP-------------A
LRRGGRLAVVGLSQSPL-KELDLTQLTDGEIEIAGVFRY-ANTYPAGIQLMRE
>tr|Q0FX94|Q0FX94_9RHOB/39-309 Xylitol dehydrogenase OS=Roseovarius sp. HTCC2601 GN=R2601_02008 PE=3 SV=1
----------VGICGSDVHYYTHGK-IGHFVVN--EPMVLGHEASGIVIECGADVTD---
LKPGDRVCMEPGIPDPESRASKLGIYNVDPAVRFWATPP-VH-------GCLTPEVIHPA
A-------------FTYKLPDNVSFAEGAMVEPFAIGMQA-ALRARIQPGDVAVVTGAGP
IGMMVALAALAGGCAKVIVADL--AQQKLDIIA-GYD-GIEVVNIR-------------E
--T-PVAE--AV-AATTGG------WGADVVFECSGAAPAVLGMHQ-------------L
ARPGGTIVLVGMPVD-P-VPVDIVGLQAKELRVETVFRY-ANVYDRAIALMAS
>tr|Q0FYQ1|Q0FYQ1_9RHIZ/37-308 Probable zinc-dependent alcohol dehydrogenase protein OS=Fulvimarina pelagi HTCC2506 GN=FP2506_11892 PE=3 SV=1
----------VGICGSDVHYYTHGR-IGPFVVE--APMILGHEASGTVMEVGSEVTT---
LSVGDRVCMEPGIPDPNSKATRLGMYNVDPAVRFWATPP-VH-------GILRPTCVHPE
A-------------FTFKLPENVRFDEAAMVEPLAVGVHA-ATKARVKPGDIAVIMGAGP
IGLVTALAALAAGCARVYVSDL--AEKKLQIAE-SLSPAITGVDAR-------------K
--E-SIAQ--RV-RADTDG------WGCDIVFEATGSPKAAAQVFE-------------P
LAPGGCVVMIGGQPD-P-ISYDAGAAMIREARVENIFRY-AHVFPRCVAMLAS
>tr|Q2CEU9|Q2CEU9_9RHOB/38-309 Putative uncharacterized protein OS=Oceanicola granulosus HTCC2516 GN=OG2516_14830 PE=3 SV=1
----------VGICGSDVHYYTHGR-IGPFVVE--APMILGHEASGTVIEVGDEVAT---
LAVGDRVCMEPGIPDPNSRATRLGMYNVDPAVRFWATPP-VH-------GILRPTCVHPE
A-------------FTFRLPDTVSFAEAAMVEPLAVGVHA-ATKARVKPGDVGVVLGAGP
IGLVTALSALAAGCARVYVTDI--AEPKLEIAA-ALSPAIVPVRAE-------------G
--D-ALVS--RV-HADTDG------WGADVVFEATGSPGAAAGVFA-------------P
LAPGGCVVMIGGQPE-P-ISYDAGAAMVREARVENIFRY-AHAFPRCVAMLGS
>tr|Q4IW10|Q4IW10_AZOVI/35-305 Zinc-containing alcohol dehydrogenase superfamily OS=Azotobacter vinelandii DJ GN=AvinDRAFT_2819 PE=3 SV=1
----------VGVCGSDVHYYTHGR-IGHFIVD--RPLVLGHEAAGTVVEVGSGVTR---
LAVGDRVCMEPGIPDPKSKASRLGLYNVDPSVVFWATPP-VH-------GCLTPEVVHPA
A-------------FVYKLPDNVGFAEGALVEPFAIGMQA-AVKARIKPGDVAVVIGAGT
IGMMTALAALAGGASRVLVSDL--MVEKLAIAQ-RYE-GITAVNVR-------------E
--R-SLRD--AV-AEVTDG------WGADVVFEASGSARAYGDALA-------------A
VCPGGALVLVGMPVE-P-VPFDVVAAQAKEIRIETVFRY-ANVYERAVNLIAS
>tr|Q4J2Y9|Q4J2Y9_AZOVI/34-304 Zinc-containing alcohol dehydrogenase superfamily OS=Azotobacter vinelandii DJ GN=AvinDRAFT_6656 PE=3 SV=1
----------VGVCGSDVHYYTHGR-IGHFIVD--QPMVLGHEAAGTVIEVGSNVTH---
LAKGDRVCMEPGIPNPRSKASRLGLYNVDPSVVFWATPP-VH-------GCLTPEVVHPA
A-------------FAYKLPDHVSFAEGALVEPFAIGMQA-AVKARIKPGDVAVVIGAGT
IGMMTALAALAGGASQVLVSDL--MVEKLAIAQ-RYE-GITAVNVR-------------E
--Q-SLQD--KV-AEATGG------WGADVVFEASGSARAYGDALA-------------A
VCPGGALVLVGMPVE-P-VLFDVVAAQAKEIRIETVFRY-ANVYERAVNLIAS
>tr|A0B4F4|A0B4F4_BURCH/34-304 Alcohol dehydrogenase GroES domain protein OS=Burkholderia cenocepacia (strain HI2424) GN=Bcen2424_5797 PE=3 SV=1
----------VGVCGSDVHYYVHGG-IGPFRVD--APMVLGHEASGTVVETGAGVTH---
LRVGDRVCMEPGVPRLDSPATLRGLYNLDPDVRFWATPP-IH-------GCLTPFVVHPA
A-------------FTYRLPDNVSFAEGAIVEPLSIGLQA-AKKAAMKPGDLAVVIGAGT
IGAMTALAALAGGAARVILADV--VPDKLALFA-GNP-AVTTVDVR-------------T
--R-PLAD--AV-AEASGG------WGADVVFEASGSANAYAGLVD-------------L
MCPGGCAVLIGMPVA-P-VPLDVVALQAKEGRIESVFRY-ANIFPRALALIAS
>tr|A0QYC0|A0QYC0_MYCS2/44-308 Sorbitol dehydrogenase OS=Mycobacterium smegmatis (strain ATCC 700084 / mc(2)155) GN=MSMEG_3605 PE=3 SV=1
----------VGVCGSDVHYYRHGR-IGDFVVN--EPMILGHELSGRIAAVGEGVDP---
ARVGQRVAVEPQHPCRRCKQCKAGRYNLCPEIKFYATPP-ID-------GAFCRYVTIDD
D-------------MAHAVPDSISDDAAALLEPLSVAIAT-MRKAGVVPGSSILIAGAGP
IGVICAQTARAFGAARIVVTDL--VAERRERVL-RFG-ATEVLDPA-------------V
--D-DVAA--LD-------------PKVDAFVDASGAAPAVVSGIK-------------A
VGPAGNVVLVGMGAD-D-VTLPVGYIQNMEINVTGVFRY-TDTWPAAIHLVSS
>tr|A1A065|A1A065_BIFAA/56-326 Xylitol (Sorbitol) dehydrogenase OS=Bifidobacterium adolescentis (strain ATCC 15703 / DSM 20083) GN=BAD_0317 PE=3 SV=1
----------VGVCGSDLHYYTHGR-VGKYVVE--QPMILGHEASGTVVEVGPGVEG---
FKVGDRVAMEPGIPDMSSRASKLGMYNVDPAVRFFATPP-ID-------GCLCETVNHPA
A-------------FTYKLPDNVSFGEGALLEPLAVGMWS-ATKARIKPGDVCVVTGSGT
VGMLTASCALAGGASKVLISDV--SAIKLAIAA-QIP-GIIPVDLT-------------K
--E-DLVE--RV-REETGG------WGADVAFECSGSPKSYETFWK-------------L
IAPGGAAVIVGIPVS-P-VAIDITELQATEVRIENIFRY-ANVYQKAIDLVAN
>tr|A1B411|A1B411_PARDP/34-304 Alcohol dehydrogenase GroES domain protein OS=Paracoccus denitrificans (strain Pd 1222) GN=Pden_2163 PE=3 SV=1
----------VGICGSDVHYYTHGK-IGHFVVE--APMVLGHEAAGTVIEVGAEVSH---
LRPGDRVCMEPGVPDPTSRAAKLGIYNVDPAVTFWATPP-VH-------GCLTPEVIHPA
A-------------FTYKLPDNVSFAEGAMVEPFAIGMQA-ALRARIQPGDVAVVTGAGP
IGMMVALAALAGGCARVIVADL--AQPKLDIIG-AYD-GVETVNIR-------------N
--R-PLAE--AV-SGATGG------WGADIVFECSGAAPAILSMHQ-------------L
ARPGGAIVLVGMPVD-P-VPVDIVGLQAKELRVETVFRY-ANVYDRAIALIAS
>tr|A1UGR6|A1UGR6_MYCSK/41-304 Alcohol dehydrogenase GroES domain protein OS=Mycobacterium sp. (strain KMS) GN=Mkms_2830 PE=3 SV=1
----------VGVCGSDVHYYRHGR-IGDFVVE--EPMILGHELSGRIAAVGEGVDP---
GRVGERVAVEPQHPCRRCRQCKSGRYNLCPEMKFYATPP-ID-------GAFCRYVVIDD
D-------------FAHPVPESMSDDAAALLEPLSVAIAT-MRKAGVVPGSSILIAGAGP
IGVICAQAARAFGAARIVVTDL--VPSRREMAL-KFG-ATEVLDPA-------------A
--V-DVSA--IE--------------PVDAFVDATGVPAAVVSGIK-------------A
VGPAGRVVLVGMGAD-E-YALPVSHIANLEITVTGVFRY-TDTWSAAIHLVNS
>tr|A1UUN2|A1UUN2_BURMS/34-304 Oxidoreductase, zinc-binding dehydrogenase family OS=Burkholderia mallei (strain SAVP1) GN=BMASAVP1_0068 PE=3 SV=1
----------VGVCGSDVHYYMHGG-IGPFRVD--APMVLGHEASGTVVEVGRDVTY---
LRVGERVCMEPGVPRFDSKATLHGLYNLDPSVRFWATPP-VH-------GCLAPYVVHPA
A-------------FTYRLPPNVSFAEGAIVEPLAIGLQA-AKKAAMKPGDIAVVVGAGT
IGAMTALAALAGGAARVILADV--VKEKLALFA-ANR-AVTTVDAS-------------T
--Q-SLAD--AV-AHATDG------WGADVVFEASGNANAYAGIVD-------------L
LCPNGCLVLVGMPLA-P-VPLDVVSLQAKEARIESVFRY-ANVFPRALALIAS
>tr|A2RWV6|A2RWV6_BURM9/34-304 Oxidoreductase, zinc-binding dehydrogenase family OS=Burkholderia mallei (strain NCTC 10229) GN=BMA10229_0351 PE=3 SV=1
----------VGVCGSDVHYYMHGG-IGPFRVD--APMVLGHEASGTVVEVGRDVTY---
LRVGERVCMEPGVPRFDSKATLHGLYNLDPSVRFWATPP-VH-------GCLAPYVVHPA
A-------------FTYRLPPNVSFAEGAIVEPLAIGLQA-AKKAAMKPGDIAVVVGAGT
IGAMTALAALAGGAARVILADV--VKEKLALFA-ANR-AVTTVDAS-------------T
--Q-SLAD--AV-AHATDG------WGADVVFEASGNANAYAGIVD-------------L
LCPNGCLVLVGMPLA-P-VPLDVVSLQAKEARIESVFRY-ANVFPRALALIAS
>tr|A3MDT5|A3MDT5_BURM7/34-304 Oxidoreductase, zinc-binding dehydrogenase family OS=Burkholderia mallei (strain NCTC 10247) GN=BMA10247_A1235 PE=3 SV=1
----------VGVCGSDVHYYMHGG-IGPFRVD--APMVLGHEASGTVVEVGRDVTY---
LRVGERVCMEPGVPRFDSKATLHGLYNLDPSVRFWATPP-VH-------GCLAPYVVHPA
A-------------FTYRLPPNVSFAEGAIVEPLAIGLQA-AKKAAMKPGDIAVVVGAGT
IGAMTALAALAGGAARVILADV--VKEKLALFA-ANR-AVTTVDAS-------------T
--Q-SLAD--AV-AHATDG------WGADVVFEASGNANAYAGIVD-------------L
LCPNGCLVLVGMPLA-P-VPLDVVSLQAKEARIESVFRY-ANVFPRALALIAS
>tr|A3NK66|A3NK66_BURP6/34-304 D-xylulose reductase OS=Burkholderia pseudomallei (strain 668) GN=BURPS668_A1742 PE=3 SV=1
----------VGVCGSDVHYYMHGG-IGPFRVD--APMVLGHEASGTVVEVGRDVTY---
LRVGERVCMEPGVPRFDSKATLHGLYNLDPSVRFWATPP-VH-------GCLAPYVVHPA
A-------------FTYRLPPNVSFAEGAIVEPLAIGLQA-AKKAAMKPGDIAVVVGAGT
IGAMTALAALAGGAARVILADV--VKEKLALFA-ANR-AVTTVDAS-------------T
--Q-SLAD--AV-AHATDG------WGADVVFEASGNANAYAGIVD-------------L
LCPNGCLVLVGMPLA-P-VPLDVVSLQAKEARIESVFRY-ANVFPRALALIAS
>tr|A3P5S7|A3P5S7_BURP0/34-304 Putative D-xylulose reductase OS=Burkholderia pseudomallei (strain 1106a) GN=BURPS1106A_A1653 PE=3 SV=1
----------VGVCGSDVHYYMHGG-IGPFRVD--APMVLGHEASGTVVEVGRDVTY---
LRVGERVCMEPGVPRFDSKATLHGLYNLDPSVRFWATPP-VH-------GCLAPYVVHPA
A-------------FTYRLPPNVSFAEGAIVEPLAIGLQA-AKKAAMKPGDIAVVVGAGT
IGAMTALAALAGGAARVILADV--VKEKLALFA-ANR-AVTTVDAS-------------T
--Q-SLAD--AV-AHATDG------WGADVVFEASGNASAYAGIVD-------------L
LCPNGCLVLVGMPLA-P-VPLDVVSLQAKEARIESVFRY-ANVFPRALALIAS
>tr|A3Q0B6|A3Q0B6_MYCSJ/41-304 Alcohol dehydrogenase GroES domain protein OS=Mycobacterium sp. (strain JLS) GN=Mjls_2813 PE=3 SV=1
----------VGVCGSDVHYYRHGR-IGDFVVE--EPMILGHELSGRIAAVGEGVDP---
GRVGERVAVEPQHPCRRCKQCKAGRYNLCPEMKFYATPP-ID-------GAFCRYVVIDD
D-------------FAHPVPESMSDDAAALLEPLSVAIAT-MRKAGVVPGSTILIAGAGP
IGVICAQAARAFGAARIVVTDL--VPSRREMAL-KFG-ATEVLDPA-------------A
--V-DVSA--IE--------------PVDAFVDATGVPAAVVSGIK-------------A
VGPAGRVVLVGMGAD-E-YALPVSHIANLEITVTGVFRY-TDTWPAAIHLVNS
>tr|A4F886|A4F886_SACEN/33-294 Zinc-binding dehydrogenase OS=Saccharopolyspora erythraea (strain NRRL 23338) GN=adh10 PE=3 SV=1
----------VGTCGSDTHYYEHGR-IGPFVVR--EPLVLGHEAAGVVVARGAEVSR---
HEPGQRVSIEPGVPCFVCAQCRAGRYNLCPDVRFFATPP-VD-------GAFCEYVAVHE
E-------------FAYAVPDSMTDEAAALCEPLSVGVWA-CRKGGVGPGSRVLVTGAGP
IGLVATQTARAFGASEVVVTDV--NPRRLELAS-ELG-ATGTVDVR-------------E
--S-AIDF------------------EPEVLLECSGAPRAAADAIR-------------R
VTRAGRVVLVGMGGD-E-LPLPLSHVQNFEIEVTGTFRY-ANTWPTAIALAAS
>tr|A4WYI5|A4WYI5_RHOS5/38-309 Putative uncharacterized protein OS=Rhodobacter sphaeroides (strain ATCC 17025 / ATH 2.4.3) GN=Rsph17025_3580 PE=3 SV=1
----------VGICGSDVHYYTHGR-IGPFVVN--EPMVLGHEASGTVIEVGAQVTT---
LKVGDRVCMEPGIPDPNSKAARMGMYNIDPAVRFWATPP-IH-------GILRPTCVHPE
A-------------FTYRLPDNVSFAEAAMVEPLAVGVHA-ATKARIRPGDIGLVMGAGP
IGLVTALSALAGGCARVYVTDL--APKKLEIAE-SLSPAITGVNVA-------------S
--D-DIVA--RI-KAETDG------WGADVVFEATGSPKAAAGVFE-------------P
LAPGGCVVMIGGQPD-P-ISYDAGAAMVREARVENIFRY-AHVFPRCVAMLAS
>tr|A6TKU9|A6TKU9_ALKMQ/35-306 Alcohol dehydrogenase, zinc-binding domain protein OS=Alkaliphilus metalliredigens (strain QYMF) GN=Amet_0590 PE=3 SV=1
----------VGICGSDVHYYKHGK-IGDFVVE--GEFILGHEAAGEVVEVGEQVKG---
LTVGDRVTMEPGKTCGKCEFCKGGKYNLCPDVEFFATPP-YH-------GVLTNYVSHPE
D-------------MCFKLPKNVSNVEGALVEPLAVGLHA-SDQGGVKLGDTVVIFGTGC
IGLMTIISCKAKGAAKIIVVDI--LENRLEVAK-KVG-ATDTINAK-------------E
--V-NVLK--KI-QELTDG------KGAEVVIDAAGAAITVKQTVD-------------A
VKPGGTIVLVGMTPKDE-VEFNFMKLMGKEAEVKTVFRY-RNLYPIAINAIAS
>tr|A6U7S4|A6U7S4_SINMW/35-305 Alcohol dehydrogenase GroES domain protein OS=Sinorhizobium medicae (strain WSM419) GN=Smed_0849 PE=3 SV=1
----------VGICGSDVHYYTHGR-IGPFVVN--APMVLGHEAAGVVVETGKDVTH---
LKAGDRVCMEPGIPDANSRASRLGLYNIDPAVTFWATPP-VH-------GVLTPHVVHSA
N-------------YTYKLPDKVSFAEGAMVEPFAVGMQA-AQKAKIAPGDTAVVTGAGP
IGIMVAIAALAGGCARVIVADF--AQPKLDIAA-QYQ-GILPINIG-------------K
--R-DLAE--EV-KQLTEG------WGADVVFECSGSPKAWETLLD-------------L
PRPGGAVVAVGLPVE-P-VGLDISTASTKEIRFETVFRY-AHQYDRAIALMGS
>tr|A6W804|A6W804_KINRD/45-309 Alcohol dehydrogenase GroES domain protein OS=Kineococcus radiotolerans (strain ATCC BAA-149 / DSM 14245 / SRS30216) GN=Krad_14
----------VGVCGSDVHYYKHGR-IGDMVVT--APIVLGHEVSGTVVGVGRGVSE---
DRVGDRVALDPQVPCRQCRQCKTGRSNLCPFMEFYATPP-FD-------GTFCDYVTAPA
D-------------QAFTVPDSLSDESAALLEPLSVGLWA-AHKADVGPGDQVLIAGAGP
IGAMCAQAVRARGVTDVVVTDF--VDSRRERIT-SFG-ASRSLHPV-------------A
DAA-EIAE-----------------IRADAFIDCSGATPAVVSGIR-------------S
TRGGGTVVLVGLGAE-E-MPLPVQLIATREINVTGVFRY-VDTWPRGIALTTS
>tr|A6WBJ6|A6WBJ6_KINRD/34-293 Alcohol dehydrogenase GroES domain protein OS=Kineococcus radiotolerans (strain ATCC BAA-149 / DSM 14245 / SRS30216) GN=Krad_27
----------VGICGSDVHYYEHGR-IGSYVVR--APMVIGHEAAGTIVAVGDGVDA---
SRVGQRVALEPGVPDRTCEQCLAGRYNLCPNVVFFATPP-VD-------GAIAQLVTIDA
A-------------FAHPAPEQLSPEQAAMAEPVSVGVWA-ARRARIAPGDRVLVTGAGP
IGLLAAQVALAFGADSVTVTDV--SDFRLKVAR-ELG-LRAQAATQ--------------
----ELTG------------------SFDVLLECSGAPAAWRSGLG-------------A
LAPAARAVLVGMGAD-E-LPIDVPLVQGREITITGIFRY-AGTYPTALSLIAS
>tr|A7Z213|A7Z213_BACA2/41-312 GutB OS=Bacillus amyloliquefaciens (strain FZB42) GN=gutB PE=3 SV=1
----------VGICGSDLHYYTNGR-IGNYVVE--KPFILGHECAGEIAAVGSSVDQ---
FKVGDRVAVEPGVTCGRCEACKEGRYNLCPDVQFLATPP-VD-------GAFVQYIKMRQ
D-------------FVFSIPDSLSYEDAALIEPFSVGIHA-ASRTKLQPGSTVAIMGMGP
VGLMAVAAAKAYGAGTIIVTDL--EPLRLDAAK-KMG-ATHVINVR-------------E
--Q-DAGE--EI-KTITNG------RGVDAAWETAGNPAALQSALA-------------S
VRRGGKLAIVGLPSQNE-IPLNVPFIADNEIDIYGIFRY-ANTYPRGIEFLAS
>tr|A8H4W9|A8H4W9_SHEPA/34-304 Alcohol dehydrogenase GroES domain protein OS=Shewanella pealeana (strain ATCC 700345 / ANG-SQ1) GN=Spea_2286 PE=3 SV=1
----------VGICGSDVHYLSHGR-IGHFVVE--KPMILGHEAAGIVTAVGSNVKH---
LKEGDRVCMEPGIPQPQSAETMEGIYNLDPDVQFWATPP-YD-------GCCSEFVVHPA
A-------------FTFKIPQHMSYAEGAMVEPLAIGMQA-ATKAEIKPGDIGLVYGAGT
IGVMCALSALASGCAEVIVVDV--VNEKLATVN-DYE-GITVVNSL-------------T
--Q-DVAE--VV-AAKTGG------RGVNVVFECCGVEAVITRICQ-------------H
VAANGTVVLVGMPVE-P-VKFDIVAAQVKEITFKTIFRY-ANMYPKTINLIAS
>tr|A8LPH4|A8LPH4_DINSH/35-305 Alcohol dehydrogenase GroES domain protein OS=Dinoroseobacter shibae (strain DFL 12) GN=Dshi_0551 PE=3 SV=1
----------VGVCGSDVHYYTHGK-IGPFVVK--QPMVLGHEAAGIVTEIGAAVTH---
LALGDRVCMEPGIPNGSSKASKLGVYNVDPAVQFWATPP-VH-------GCLTPSVVHPA
A-------------FTFKLPDHVSFAEGAMVEPFAIGMQA-AAKARIKPGDVALVTGAGP
IGVMVALAALAGGCAKVFVSDL--VEDKLAIAA-GYD-NIHPILIP-------------R
--D-NPAE--VL-QEATEG------WGADVVFECAGAAASIQAALE-------------A
AAPAGCVVWVGMPVD-P-VPVDIVLAQSRELRMETVFRY-ANMYDRAIALLAS
>tr|A9H073|A9H073_GLUDA/35-306 Alcohol dehydrogenase GroES domain protein OS=Gluconacetobacter diazotrophicus (strain ATCC 49037 / DSM 5601 / PAl5) GN=GDI3142
----------VGICGSDVHYYTHGR-IGHFVVE--KPMVLGHEASGTVVELGTAVTN---
LKVGDRVCMEPGIPDPTSRASKLGIYNVDPAVSFWATPP-VH-------GCLTPLVVHPA
A-------------FTYRLPDTVSFAEGAMVEPFAIGVQA-AVKAKIKPGDTCVVTGCGP
IGIMVALAALGAGAGKVIVSDI--AAPKLDIAG-RYA-GIIPVDVA-------------R
--D-SLRD--AVRAECGEG------WGADVVFEASGSPRVYDDALA-------------V
VRPGGTLVLVGMPVD-K-VSFDIVAAQAKEITIETVFRY-ANVYDRAIALIAS
>tr|A9WUH1|A9WUH1_RENSM/34-297 Sorbitol dehydrogenase OS=Renibacterium salmoninarum (strain ATCC 33209 / DSM 20767 / IFO 15589) GN=RSal33209_3124 PE=4 SV=1
----------VGICASDVHYFREGR-IANFVVD--SPIVLGHEAAGTIVAVGSAVAV---
SRISQRVSIEPQRPQLHSAQTLAGHYNLDPQMAFYATPP-VD-------GAFAEYVIIQS
H-------------FAHLVPDSLSDDAASLLEPLSVAVAA-ARKAALTVGDRVLLSGAGP
IGLVLVQVAKAYGAAEIVVTDL--DAGRLNLAE-KLG-ATSVYDPR-------------A
--V-DLSA----------------EPNFDVFFDASGAAAAVQAGIR-------------S
LAPLGRAVLIGMGAD-E-YPLPVSTIQNRELTVTGVFRY-ANTWPTAISLVER
>tr|B0TT08|B0TT08_SHEHH/34-304 Alcohol dehydrogenase GroES domain protein OS=Shewanella halifaxensis (strain HAW-EB4) GN=Shal_2008 PE=3 SV=1
----------VGICGSDVHYLSHGR-IGHFIVE--KPMILGHEAAGIITAVGSKVKH---
LKEGDRVCMEPGIPQPQSPETMEGIYNLDPDVQFWATPP-YD-------GCCSEYVVHPA
A-------------FTFKIPEHMSYAEGAMVEPLAIGMQA-VTKADIKAGDIGLVYGAGT
IGVMCALSALAGGCAEVIVVDV--VNEKLATVN-DYE-GITVVNSL-------------H
--Q-DVAE--VV-AAKTAG------RGVNVVFECCGVESVITHICQ-------------H
VAPNGTVVLVGMPVE-P-VKFDIVAAQVKEITFKTIFRY-ANMYPKTINLIAS
>tr|B1K8Z1|B1K8Z1_BURCC/34-304 Alcohol dehydrogenase GroES domain protein OS=Burkholderia cenocepacia (strain MC0-3) GN=Bcenmc03_4382 PE=3 SV=1
----------VGVCGSDVHYYVHGG-IGPFRVD--APMVLGHEASGTVVETGAGVTH---
LRVGDRVCMEPGVPRLDSPATLRGLYNLDPDVRFWATPP-IH-------GCLTPFVVHPA
A-------------FTYRLPDNVSFAEGAIVEPLSIGLQA-AKKAAMKPGDLAVVIGAGT
IGAMTALAALAGGAARVILADV--VPDKLALFA-GNP-AVTTVDVR-------------T
--R-PLAD--AV-AEASGG------WGADVVFEASGSANAYAGLVD-------------L
MCPGGCAVLIGMPVA-P-VPLDVVALQAKEGRIESVFRY-ANIFPRALALIAS
>tr|B2IHR1|B2IHR1_BEII9/34-304 Alcohol dehydrogenase GroES domain protein OS=Beijerinckia indica subsp. indica (strain ATCC 9039 / DSM 1715 / NCIB 8712) GN=Bi
----------VGICGSDVHYFTHGS-IGPYIVE--KPMVLGHEATGTIVEVGPNVST---
LKVGDRVCMEPGVPDMSSRASKLGLYNVDPSVTFWATPP-VH-------GVLTPYVVHPA
A-------------FTYKLPANVSFAEGALVEPFAIGMQA-ATRARIAPGDVAAVIGAGT
IGIMTALAAVAGGCSRVFISDF--SKEKLAIAG-GYD-CIVPVNAG-------------E
--E-SLAD--VV-ARETEN------WGADVVFEASGSPKAYGDLFR-------------I
VRPGGAVVLVGLPVE-P-VAFDVSSAISKEVRIETVFRY-ANIFDRALALIAS
>tr|B2ILF1|B2ILF1_BEII9/34-304 Alcohol dehydrogenase GroES domain protein OS=Beijerinckia indica subsp. indica (strain ATCC 9039 / DSM 1715 / NCIB 8712) GN=Bi
----------VGICGSDVHYYTHGH-IGPYVVD--KPMILGHEASGVIVEVGSAVKD---
LKPGDRVCMEPGIPNPHSKASKLGLYNIDPEVIFWATPP-VH-------GCLTPLVIHPA
A-------------FTYKIPENVSFGESAMVEPLAIGLQA-ATKAKIVPGDVALVIGAGT
IGIMVALAALAGGCSQVFIADL--QQQKLEIAS-RYV-GITPINIT-------------Q
--Q-DLVA--TI-SDATAG------WGVDIVCEASGSAKAYSNLFD-------------A
VRPGGAVVFVGCPIE-P-VTFDIVKAQSKEVRMETVFRY-ANIFDRALNLIAS
>tr|B2JSY4|B2JSY4_BURP8/34-304 Alcohol dehydrogenase GroES domain protein OS=Burkholderia phymatum (strain DSM 17167 / STM815) GN=Bphy_6662 PE=4 SV=1
----------VGVCGSDVHYYTHGR-IGPFKVE--APMVLGHEASGTIVEVGADVTH---
LEVGDRVCMEPGIPQLDSPATMRGMYNLDPAVRFWATPP-IH-------GCLTPFVVHPA
A-------------FTFRLPDNVSFAEGAIVEPLSIGLQA-AKKAAMKPGDVAVVIGAGT
IGAMTALAALAGGASRVILADV--VGAKLKHFA-DNT-AVTTVNVS-------------E
--Q-SLAD--VV-AHVTQG------WGADVVFEASGNAKVFDTLLD-------------H
ACPGGCIVLVGMPPG-P-VALDVVAMQAKELRFESVFRY-ANIFPRALALISS
>tr|B2TQR3|B2TQR3_CLOBB/37-308 Sorbitol dehydrogenase OS=Clostridium botulinum (strain Eklund 17B / type B) GN=CLL_A3334 PE=4 SV=1
----------VGICGSDLHYYETGA-IGDYVVK--PPFVLGHEPGGTVIEIGKNVKD---
LKIGDRVALEPGKTCGHCEFCKTGRYNLCPDVEFFATPP-ID-------GIFQEYVAHDA
S-------------LCFKLPDNVSTMEGALIEPLAVGFHA-AMQGNAKAGQIVVVMGAGC
IGLVTMMALKAMGVSKVYVVDI--MEKRLQKAL-ELG-ADAIINGS-------------K
--K-DTVE--EI-MKLTNG------KGCDLAIETAGTQTTTIQTIH-------------M
TKKDATIVLVGYSKTGE-MTLPMSLALDKELTFKTVFRY-RHIYPMAIDAVAA
>tr|B2UXG7|B2UXG7_CLOBA/37-308 Sorbitol dehydrogenase OS=Clostridium botulinum (strain Alaska E43 / type E3) GN=CLH_2693 PE=4 SV=1
----------VGICGSDLHYYETGR-IGDYIVE--SPFVLGHEPGGVVVEVGKNVSH---
LKVGDRVALEPGKTCGHCEFCKTGRYNLCPDVIFFATPP-VG-------GTFQEYVAHEA
D-------------LCFKLPDNVSTMEGALIEPLAVGFHA-AKQGDAHAGQSAVVLGAGC
IGLVTLLALKAMGLTEVYVVDI--MQNRLDKAL-ELG-ATAVINGK-------------D
--K-DSVK--AI-LELTDG------KGCDLAFETAGTEITSQQSVS-------------M
VKKGSNIVLVGYGKTGM-INMPMSLALDKEITFKTVFRY-RHIYPMAIKAVES
>tr|B2VKL7|B2VKL7_ERWT9/34-304 D-xylulose reductase OS=Erwinia tasmaniensis (strain DSM 17950 / Et1/99) GN=ETA_16670 PE=4 SV=1
----------VGICGSDVHYYQHGR-IGPFVVE--APMVLGHEASGIVIATGKNVTH---
VKVDDRVCMEPGIPNVNSAQTRAGIYNLDPEVRFWATPP-VH-------GCLRETVIHPA
A-------------FTFKLPDNVSFAEGAMVEPLAIGMHA-ATKAGIKPGDIALVIGAGP
IGVVTALAALAGGCSDVIICDL--FDEKLAVAN-DYE-GLHAVNIK-------------T
--G-DLAA--KV-NVLTSG------NGADIVFECSGAKPAIAAVAQ-------------H
AAPGATAVLVGMPVD-V-APMDIVAAQAKEITFKTIFRY-ANMYPRTLRLLSS
>tr|B3DQ06|B3DQ06_BIFLD/34-304 Threonine dehydrogenase OS=Bifidobacterium longum (strain DJO10A) GN=tdh3 PE=4 SV=1
----------VGVCGSDLHYYTHGR-VGKYVVE--QPMILGHEAAGTVLEVGPGVTD---
FKPGDRVALEPGIPDMTSRASRLGMYNVDPAVRFFATPP-ID-------GCLCEEVIHPA
A-------------FTYHLPDSMSFGEGALLEPTAVGMWA-ATKARIKPGDVCVVTGSGT
VGMLTASAALAGGASKVLVSDV--SSIKLGIIG-QIP-GVIPVDLT-------------T
--E-DLVE--RV-REETAG------WGADVAFECSGAPKAYETFWK-------------L
IAPGGCAVLVGIPVN-P-VPIDVTELQATEVRIENIFRY-ANVYQKAIDLVDS
>tr|B3Q1C8|B3Q1C8_RHIE6/34-305 Probable zinc-dependent alcohol dehydrogenase protein OS=Rhizobium etli (strain CIAT 652) GN=RHECIAT_PA0000139 PE=4 SV=1
----------VGVCGSDVHYYTHGA-IGPFVVR--EPMILGHEAAGIIEEVGSAVQN---
LKVGDRVCMEPGIPDPQSRASRLGLYNLDPAVRFWATPP-VH-------GVLRPSVVHPA
A-------------FTFKLPDNVSYAAGAMVEPLAVGFHA-VSKARLTPGAIALVTGAGP
IGMVTAIAALSAGCAKVIVTDV--VDEKLAVAR-SLGPAIITVNVR-------------S
--Q-DLKS--VI-ARETDG------WGVDVVFECSGAAEVIADTAQ-------------H
GCPGGAIVLVGMPVK-P-VPLDVVIAQTKELRIEHVFRY-AHVYPRIVALLGS
>tr|B3Q1K1|B3Q1K1_RHIE6/37-307 Probable xylitol dehydrogenase protein OS=Rhizobium etli (strain CIAT 652) GN=RHECIAT_PA0000213 PE=4 SV=1
----------VGVCGSDVHYYTHGK-IGPFVVN--APMVLGHEAAGTVVEVGAGVTH---
LKAGDRVCMEPGIPDPNSKASRLGMYNIDPAVTFWATPP-VH-------GVLTPEVVHPA
N-------------YTFKLPDNVSFAEGAMVEPFAVGMQA-ASKAKIAPGDTAIVLGAGP
IGTMVAIAALAGGCARAIVADL--AQPKLDIAA-QYQ-GVIPVNIR-------------E
--K-NLIE--EV-ARLTDG------WGADVVFECSGSPKAWETIMA-------------L
PRPGGVIVAVGLPIN-P-VGFDVSTATTKEIRIETVFRY-AHQYERSIALLAS
>tr|B4EGM1|B4EGM1_BURCJ/34-304 D-xylulose reductase OS=Burkholderia cepacia (strain J2315 / LMG 16656) GN=BceJ2315_35670 PE=4 SV=1
----------VGVCGSDVHYYVHGG-IGPFRVD--APMVLGHEASGTVVETGAGVTH---
LRVGDRVCMEPGVPRLDSPATLRGLYNLDPDVRFWATPP-IH-------GCLTPFVVHPA
A-------------FTYRLPDNVSFAEGAIVEPLSIGLQA-AKKAAMKPGDLAVVIGAGT
IGAMTALAALAGGAARVILADV--VPDKLALFA-GNP-AVTTVDVR-------------T
--R-PLAD--AV-AEASGG------WGADVVFEASGSANAYAGLVD-------------L
MCPGGCAVLIGMPVA-P-VPLDVVALQAKEGRIESVFRY-ANIFPRALALIAS
>tr|B6A3M3|B6A3M3_RHILW/37-307 Alcohol dehydrogenase GroES domain protein OS=Rhizobium leguminosarum bv. trifolii (strain WSM2304) GN=Rleg2_5833 PE=4 SV=1
----------VGVCGSDVHYYTHGK-IGPFIVN--APLVLGHEAAGTVVEVGAGVTH---
LKVGDRVCMEPGIPDPNSKASRLGMYNIDPAVTFWATPP-IH-------GVLTPEVVHPA
N-------------YTFKLPDNVSFAEGAMVEPFAVGMQA-ASKAKITPGDTAVVLGAGP
IGTMVAIAALAGGCARAIVADL--AQPKLDISA-QYQ-GVIPVNIR-------------E
--K-SLSE--EV-VRLTDG------WGADVVFECSGSPKAWETIMA-------------L
PRPGGVIVAVGLPVN-P-IGFDVSTASTKEIRIETVFRY-AHQYERSIALLAS
>tr|Q0SCX2|Q0SCX2_RHOSR/33-295 Probable L-iditol 2-dehydrogenase OS=Rhodococcus sp. (strain RHA1) GN=RHA1_ro02809 PE=3 SV=1
----------VGVCGSDAHYYREGR-IGEFVVE--QPIVLGHEASGTVVGVGDGVPA---
TRIGQRVSIEPQRPDPDTDESRRGLYNLCPHMQFYATPP-ID-------GALAEYVTIGS
A-------------FAHAIPDEMSEDAAALCEPLSVAIAT-TRKAGVTAGSRVLIAGAGP
IGIAMVQTALAFGATEVVVSDL--DPRRRDVAT-KFG-ATAVLDPR-------------E
--Q-DVAG-----------------LHVDAFVDASGAPSAVLAGIQ-------------A
VRPAGSVVLVGMGAP-E-MTLPVQTIQNRELVLTGVFRY-ANTWPTAIALARS
>tr|Q0TT56|Q0TT56_CLOP1/37-308 L-iditol 2-dehydrogenase OS=Clostridium perfringens (strain ATCC 13124 / NCTC 8237 / Type A) GN=CPF_0732 PE=3 SV=1
----------VGICGSDLHYYENGR-IGDYIVE--PPFVLGHEPGGVVVEVGNKVKH---
LNIGDRVALEPGKTCGHCEFCKTGRYNLCPDVIFFATPP-VD-------GVFQEYVAHEA
D-------------LCFKLPENVSTLEGALIEPLAVGFHA-AIQGGARIGQTAVVMGAGC
IGLVSMMALKAMGVSNVYIVDI--MEKRLEKAL-ELG-ATGIINAK-------------E
--K-NAIE--EV-MKITNN------NGCDLVIETAGTEITTVQAIH-------------M
AKKGSNIVLVGYSKSGE-MTLPMSLVLDKELTFKTVFRY-RHIYNMAIEAVAS
>tr|Q162J2|Q162J2_ROSDO/35-305 D-xylulose reductase, putative OS=Roseobacter denitrificans (strain ATCC 33942 / OCh 114) GN=xdh PE=3 SV=1
----------VGVCGSDVHYYTHGK-IGPFVVK--EPMVLGHEAAGTVVEVGTAVSH---
LQKGDRVCMEPGIPDPNSRAAKLGIYNVDPAVRFWATPP-IH-------GCLTPEVVHPA
K-------------FTYALPDNVTFGEGAMVEPFAIGMQA-AFRAKIKPGDVALVQGAGP
IGMMVALAALAGGCSKVVITDF--AEPKLDLIG-QYD-AIVPINLG-------------D
--D-NAVA--RI-EAETGG------WGCDLVFECSGAAQAILQAPQ-------------F
VCPGGAIVLVGMPVE-P-VPMDIVSLQAKEVRLETVFRY-ANVYDRAINLIAS
>tr|Q1B891|Q1B891_MYCSS/41-304 Alcohol dehydrogenase GroES-like protein OS=Mycobacterium sp. (strain MCS) GN=Mmcs_2786 PE=3 SV=1
----------VGVCGSDVHYYRHGR-IGDFVVE--EPMILGHELSGRIAAVGEGVDP---
GRVGERVAVEPQHPCRRCRQCKSGRYNLCPEMKFYATPP-ID-------GAFCRYVVIDD
D-------------FAHPVPESMSDDAAALLEPLSVAIAT-MRKAGVVPGSSILIAGAGP
IGVICAQAARAFGAARIVVTDL--VPSRREMAL-KFG-ATEVLDPA-------------A
--V-DVSA--IE--------------PVDAFVDATGVPAAVVSGIK-------------A
VGPAGRVVLVGMGAD-E-YALPVSHIANLEITVTGVFRY-TDTWSAAIHLVNS
>tr|Q1BKB7|Q1BKB7_BURCA/34-304 Alcohol dehydrogenase GroES-like OS=Burkholderia cenocepacia (strain AU 1054) GN=Bcen_5063 PE=3 SV=1
----------VGVCGSDVHYYVHGG-IGPFRVD--APMVLGHEASGTVVETGAGVTH---
LRVGDRVCMEPGVPRLDSPATLRGLYNLDPDVRFWATPP-IH-------GCLTPFVVHPA
A-------------FTYRLPDNVSFAEGAIVEPLSIGLQA-AKKAAMKPGDLAVVIGAGT
IGAMTALAALAGGAARVILADV--VPDKLALFA-GNP-AVTTVDVR-------------T
--R-PLAD--AV-AEASGG------WGADVVFEASGSANAYAGLVD-------------L
MCPGGCAVLIGMPVA-P-VPLDVVALQAKEGRIESVFRY-ANIFPRALALIAS
>tr|Q1J2J1|Q1J2J1_DEIGD/42-319 Alcohol dehydrogenase GroES-like protein OS=Deinococcus geothermalis (strain DSM 11300) GN=Dgeo_2864 PE=3 SV=1
----------VGVCGSDVHYYTHGR-IGSFVVE--APLILGHEVMGVVDAVGEGVTH---
VRPGDRVALEPGVPCRRCAFCKRGEYNLCPDMTFMATPP-VH-------GALGEYVLWPD
D-------------FAFLLPDRISDDAGALLEPLAVGIWA-ARKGDVRPGQSVAVFGAGP
IGCTTLQAAKAAGATTLIAVDL--EDFRLDLAR-KVG-ATHTINAR-------------N
--E-DPVA--RI-REITRGDLPISHAGVDVAFETAGSLPTTRMSLA-------------A
PRPGGTTVLVGLPPDSE-VSLDIVSAASREVSIRGVFRY-ANCYPAAIALVES
>tr|Q1M604|Q1M604_RHIL3/37-307 Putative D-xylulose reductase OS=Rhizobium leguminosarum bv. viciae (strain 3841) GN=pRL110382 PE=3 SV=1
----------VGVCGSDVHYYTHGK-IGPFVVN--APMVLGHEAAGTVVEVGAGVTH---
LKVGDRVCMEPGIPDPNSKASRLGMYNIDPAVTFWATPP-IH-------GVLTPEVVHPA
N-------------YTFKLPDNVSFAEGAMVEPFAVGMQA-ATKAKITPGDTAVVLGAGP
IGTMVAIAALAGGCARAIVADL--AQPKLDIAA-QYQ-GVIPVNIR-------------E
--K-NLAE--EV-ARLTDG------WGADVVFECSGSPKAWETIMA-------------L
PRPGGVIVVVGLPVN-P-IGFDVSTASTKEIRIETVFRY-AHQYERSIALLGS
>tr|Q1QUA2|Q1QUA2_CHRSD/36-307 Alcohol dehydrogenase, zinc-binding OS=Chromohalobacter salexigens (strain DSM 3043 / ATCC BAA-138 / NCIMB 13768) GN=Csal_2609
----------VGICGSDVHYYTHGR-IGPFVVR--EPMVLGHEASGVITEVGSHVSH---
LKVGERVCMEPGIPDPTSRAAKLGVYNVDPGVRFWATPP-VH-------GCLTPEVIHPA
A-------------FTFALPDSVSFAEGAMIEPFAIGMQA-VVKARMQPGDVCVVTGAGP
IGLMVALAALAGGASEVLVSDL--VEEKLAIAG-RYA-GITPVNVS-------------R
--E-SLRA--AVDRRCGED------WGADVVFEASGSPRVYDDVLA-------------C
TRPAGAIVLVGMPVE-P-VTFDIVSAQAKELRIETVFRY-ANVYDRAIDLIAA
>tr|Q2K0H2|Q2K0H2_RHIEC/34-305 Probable zinc-dependent alcohol dehydrogenase protein OS=Rhizobium etli (strain CFN 42 / ATCC 51251) GN=RHE_PE00181 PE=3 SV=1
----------VGVCGSDVHYYTHGA-IGPFVVR--EPMILGHEAAGIIEEVGSAVQN---
LKVGDRVCMEPGIPDPQSRASRLGLYNLDPAVRFWATPP-VH-------GVLRPSVVHPA
A-------------FTFKLPDNVSYAAGAMVEPLAVGFHA-VSKARLTPGAIALVTGAGP
IGMVTAIAALSAGCAKVIVTDV--VDEKLAVAR-SLGPAIITVNVR-------------S
--Q-DLKS--VI-ARETDG------WGVDVVFECSGAAEVIADTAQ-------------H
GCPGGAIVLVGMPVK-P-VPLDVVIAQTKELRIEHVFRY-AHVYPRIVALLGS
>tr|Q2K0Q7|Q2K0Q7_RHIEC/37-307 Probable xylitol dehydrogenase protein OS=Rhizobium etli (strain CFN 42 / ATCC 51251) GN=RHE_PE00268 PE=3 SV=1
----------VGVCGSDVHYYTHGK-IGPFVVN--APMVLGHEAAGTVVEVGSGVRH---
LKVGDRVCMEPGIPDPNSKASRLGMYNIDPAVSFWATPP-VH-------GVLTPEVVHPA
N-------------YTFKLPDNVSFAEGAMVEPFAVGMQA-ASKAKIAPGDTAIVLGAGP
IGTMVAIAALAGGCARAIVADL--AQPKLDIAA-QYQ-GVIPVNIR-------------E
--T-NLIE--EV-GQLTDG------WGADVVFECSGSPKAWETIMA-------------L
PRPGGVIVAVGLPVN-P-VGFDVSTATTKEIRIETVFRY-AHQYERSIALLGS
>tr|Q2NVE0|Q2NVE0_SODGM/34-304 Putative xylitol dehydrogenase OS=Sodalis glossinidius (strain morsitans) GN=SG0610 PE=3 SV=1
----------VGICGSDVHYYQHGR-IGPFVVK--APMVLGHEAAGVVLAVGKNVRH---
LQQGDRVCMEPGIPDMQSAQSRAGIYNLDPAVRFWATPP-ID-------GCLRETVVHPA
A-------------FTFKLPDNVSFSEGAMVEPLAIGMHA-ATKAGIKPGDIALVIGAGP
IGVVTALAALAGGCSDVIICDM--FAEKLKVAE-SYP-GLHAVNIK-------------T
--G-NLAE--KV-AALTSG------NGADVVFECSGAKQAIASISD-------------H
IAPGGTAVLVGMPID-A-APMDIVAAQEKEVTFKTIFRY-ANMYPRTLRLLSA
>tr|Q2RXT8|Q2RXT8_RHORT/38-308 Zinc-containing alcohol dehydrogenase superfamily OS=Rhodospirillum rubrum (strain ATCC 11170 / NCIB 8255) GN=Rru_A0252 PE=3 SV
----------VGICGSDVHYFKHGR-IGDFIVT--EPMILGHEASGVVEEIGSAVTH---
LRVGDRVCMEPGVPDFSSIETLRGMYNLDPSVRFWATPP-YH-------GCLTAEVVHPA
S-------------LTYRLPDSVSFAEGAMVEPLAIGVYA-AAKAQIRPGDIAVVTGAGT
IGMMVVFAALAAGCAEVIVSDV--AAEKLALLA-SHP-EVTTVDLT-------------R
--E-SLAD--AV-AARTDG------RGVDVFFEASGSTRPYETMID-------------L
IGRGGRIVLVGMPQE-K-PQLDVVALQVKEISLTGTFRY-ANVWDRTLKLLGS
>tr|Q2T626|Q2T626_BURTA/34-304 Oxidoreductase, zinc-binding dehydrogenase family OS=Burkholderia thailandensis (strain E264 / ATCC 700388 / DSM 13276 / CIP 10
----------VGVCGSDVHYYTHGG-IGPFRVD--APMVLGHEASGTVVEVGRDVTH---
LRAGDRVCMEPGVPRFDSKATLHGLYNLDPSVRFWATPP-VH-------GCLAPYVVHPA
A-------------FTYRLPQNVSFAEGAIVEPLAIGLQA-AKKAAMKPGDIAVVVGAGT
IGAMTALAALAGGAARVILADV--VKEKLALFA-SNR-AVTTVDAS-------------T
--Q-SLAD--AV-AHATDG------WGADVVFEASGNAKAYAGIVD-------------L
LCPNGCLVLVGMPLE-P-VPLDVVALQAKEARIESVFRY-ANVFPRALALIES
>tr|Q390D8|Q390D8_BURS3/34-304 Zinc-containing alcohol dehydrogenase superfamily OS=Burkholderia sp. (strain 383) GN=Bcep18194_B3068 PE=3 SV=1
----------VGVCGSDVHYYVHGG-IGPFRVD--APMVLGHEASGTVVETGAGVTH---
LRVGDRVCMEPGVPRFDSPATLRGLYNLDPDVRFWATPP-IH-------GCLTPYVVHPA
A-------------FTYRLPDTVSFAEGAIVEPLSIGLQA-AKKAAMKPGDLAVVIGAGT
IGAMTALAALAGGAARVILADV--VPDKLALFA-DNP-AVTTVDVR-------------T
--Q-PLAD--VV-AEATDG------WGADVVFEASGSANAYAGLVD-------------L
MCPGGCAVLIGMPVA-P-VPLDVVALQAKEGRIESVFRY-ANIFPRALALIAS
>tr|Q3JM10|Q3JM10_BURP1/34-304 Oxidoreductase, zinc-binding dehydrogenase family OS=Burkholderia pseudomallei (strain 1710b) GN=BURPS1710b_A0234 PE=3 SV=1
----------VGVCGSDVHYYMHGG-IGPFRVD--APMVLGHEASGTVVEVGRDVTY---
LRVGERVCMEPGVPRFDSKATLHGLYNLDPSVRFWATPP-VH-------GCLAPYVVHPA
A-------------FTYRLPPNVSFAEGAIVEPLAIGLQA-AKKAAMKPGDIAVVVGAGT
IGAMTALAALAGGAARVILADV--VKEKLALFA-ANR-AVTTVDAS-------------T
--Q-SLAD--AV-AHATDG------WGADVVFEASGNASAYAGIVD-------------L
LCPNGCLVLVGMPLA-P-VPLDVVSLQAKEARIESVFRY-ANVFPRALALIAS
>tr|Q4A098|Q4A098_STAS1/41-312 Sorbitol dehydrogenase OS=Staphylococcus saprophyticus subsp. saprophyticus (strain ATCC 15305 / DSM 20229) GN=SSP0366 PE=3 SV=
----------VGVCGSDVHYYEHGR-VGEFVVE--KPLILGHECSGVVTDVGSNVTR---
FKVGDRVAIEPGVPCGECEYCKSGKYNLCPDVEFLATPP-VD-------GAFSQYISHPE
G-------------FLFHIPEALSYEEATLNEPFSVGVQA-CKRANVQPGSTVVIMGMGP
VGLMAVVAAKAFGATKIIVSDL--EKIRLDEAL-KLG-ATHAINIK-------------E
--E-GVAT--RI-NEITKG------KGVNYAFETAGNPIALQNALA-------------A
LNNGGTLAIVGLPQQEN-IELNIPFIANHEINIVGIFRY-ANTYDMGLEMLAS
>tr|Q4LA01|Q4LA01_STAHJ/41-312 GutB protein OS=Staphylococcus haemolyticus (strain JCSC1435) GN=gutB PE=3 SV=1
----------VGVCGSDVHYYAHGR-VGEFVVE--KPIVLGHECAGMVAQVGDEVTD---
FKVGDRVAIEPGEPCRECEYCKSGQYNLCPHMEFMATPP-YD-------GAFCEYVSHPA
D-------------FLYHLPDSVTYEQATLVEPFSVGLQA-CKRADIKPGSTVVIMGMGP
VGLMAVVAAKAYGATNIIVSDL--EDNRLEAAK-RLG-ATTAINIK-------------N
--E-DVVE--RI-KELTDG------QGVNYAIETAGNPIALRSALN-------------S
LKDGGTLAIVGLPQEDM-NEINVPFIANHEINIVGVFRY-ANTYPQGIQILST
>tr|Q62C39|Q62C39_BURMA/34-304 Oxidoreductase, zinc-binding dehydrogenase family OS=Burkholderia mallei GN=BMAA1076 PE=3 SV=1
----------VGVCGSDVHYYMHGG-IGPFRVD--APMVLGHEASGTVVEVGRDVTY---
LRVGERVCMEPGVPRFDSKATLHGLYNLDPSVRFWATPP-VH-------GCLAPYVVHPA
A-------------FTYRLPPNVSFAEGAIVEPLAIGLQA-AKKAAMKPGDIAVVVGAGT
IGAMTALAALAGGAARVILADV--VKEKLALFA-ANR-AVTTVDAS-------------T
--Q-SLAD--AV-AHATDG------WGADVVFEASGNANAYAGIVD-------------L
LCPNGCLVLVGMPLA-P-VPLDVVSLQAKEARIESVFRY-ANVFPRALALIAS
>tr|Q63KX8|Q63KX8_BURPS/34-304 Putative zinc-binding xylitol/sorbitol dehydrogenase OS=Burkholderia pseudomallei GN=BPSS1235 PE=3 SV=1
----------VGVCGSDVHYYMHGG-IGPFRVD--APMVLGHEASGTVVEVGRDVTY---
LRVGERVCMEPGVPRFDSKATLHGLYNLDPSVRFWATPP-VH-------GCLAPYVVHPA
A-------------FTYRLPPNVSFAEGAIVEPLAIGLQA-AKKAAMKPGDIAVVVGAGT
IGAMTALAALAGGAARVILADV--VKEKLALFA-ANR-AVTTVDAS-------------T
--Q-SLAD--AV-AHATDG------WGADVVFEASGNASAYAGIVD-------------L
LCPNGCLVLVGMPLA-P-VPLDVVSLQAKEARIESVFRY-ANVFPRALALIAS
>tr|Q7N5I8|Q7N5I8_PHOLL/34-302 Similar to xylitol OS=Photorhabdus luminescens subsp. laumondii GN=plu1960 PE=3 SV=1
----------VGICGSDVHYYQYGR-IGPFIVE--KPMILGHEASGVITAVGKNVTH---
LKIGDRVCMEPGIPNLQSPQSRAGIYNLDPEVRFWATPP-ID-------GCLRERVIHPA
A-------------FTFKLPDNVSFAEGAMVEPLAIGMQA-ATKAEIKPGDIALVIGAGT
IGIVTALAALAGGCSDVIICDV--FDEKLEIAK-QYP-GLHPVNSK--------------
----VLTE--KV-NALTEG------NGVNILFECSGAKPVIATISE-------------H
IAPGGIAVLVGMPID-P-APFDVVSAQAKEITFKTIFRY-ANMYPRTIRLLSS
>tr|Q0WXW9|Q0WXW9_CAVPO/35-307 Sorbitol dehydrogenase (Fragment) OS=Cavia porcellus GN=sord PE=2 SV=1
----------VGICGSDVHYWQHGR-IGDFVVK--KPMVLGHEASGTVVKVGSSVKH---
LKAGDRVAIEPGAPREVDDFFKIGRYNLSPTIFFCATPP-DD-------GNLCRFYKHNA
N-------------FCYKLPDNVTFEEGALIEPLSVGIHA-CRRGGVSLGNKVLVCGAGP
VGLVTLIVAKAMGAATVVVTDL--SASRLSKAK-EVG-ADLVLQVS-QE---------SA
--Q-EIAS--KV-EGLLG-------GKPEVTIECTGAESAIQAGIY-------------A
TRSGGTLVLVGMGSE-M-ARVPLIHAAIREVDIKGVFRY-CNTWPMAISMLAS
>tr|Q6TUH3|Q6TUH3_RAT/23-295 LRRGT00071 OS=Rattus norvegicus GN=Usp40 PE=2 SV=1
----------VGICGSDVHYWEHGR-IGDFVVK--KPMVLGYEATGTVTKVGPMVKH---
LKPGDRVAIEPGVPREINEFCKIGRYNLTPSIFFCATPP-DG-------GNLCRFYKHSA
D-------------FCYKLPDGVTFEEGALIEPLSVGIYA-CHRRSVSLGNKVLVCGAGP
VGIVTLLVAKAMGASQVVVTDL--SASWLTKAK-EVG-ADFTIQVA-KE---------TP
--Q-EIAS--KV-ESLLG-------SKPEVTIDCSGAEPSIQSGIY-------------A
THSGRTSVIVGMGPE-M-ISLPLVHAAVREVDIKGVFRY-CNTWLMAVSMLAS
>tr|A8E5K1|A8E5K1_DANRE/37-310 Zgc:63674 protein OS=Danio rerio GN=sord PE=2 SV=1
----------VGICGSDVHYWQNGR-IGDFVVK--QPMILGHEASGRVVKVGSAVTH---
LKPGDRVAVEPGVPREVDEFVKSGHYNLSPSIFFCATPP-DD-------GNLCRYYKHSA
S-------------FCYKLPDNVTYEEGALIEPLSVGIHA-CRRAGVTLGSSVFVCGAGP
IGLVSLLAAKAMGASQVIISDL--SSDRLAKAK-EIG-ADFLLPVK-KED--------SP
--Q-DLAK--RV-EGMLG-------CMPQICIECTGVQSSIQAAIY-------------A
TRSGGVVVSVGLGAE-M-ATVPLLNAAVREVDIRGVFRY-CNTWPVAISMLAS
>tr|B5XFZ2|B5XFZ2_SALSA/37-310 Sorbitol dehydrogenase OS=Salmo salar GN=DHSO PE=2 SV=1
----------VGICGSDVHYWQNGR-IGDFVVK--KPMVLGHEAAGRVVKVGSAVKN---
LKEGDRVAVEPGVPREMDEFFKSGNYNLSPTIFFCATPP-DD-------GNLCRFYKHSA
N-------------FCYKLPDNVTYEEGALIEPLSVGIHA-CRRAGVTLGSSVLICGAGP
IGLVCLLVAKAMGASQVVISDL--SADRLVMAK-ELG-ADFPLTVK-RGD--------GP
--E-ELAK--RV-EGLLG-------AQPHITIECTGVESSVQTAIY-------------A
TRPGGVVVLVGLGAA-M-TTIPLLNAALREVDIRGVFRY-CNTWPMAIAMLAS
>tr|Q4SI52|Q4SI52_TETNG/37-323 Chromosome 5 SCAF14581, whole genome shotgun sequence. (Fragment) OS=Tetraodon nigroviridis GN=GSTENG00017839001 PE=3 SV=1
----------VGICGSDVHYWQHGR-IADFVVK--DPMVLGHEASGRVVKVGPAVKH---
LKVGDRVAIEPGVPREMDEYFKTGKYNLSPTIFLCATPP-DD-------GNLCRYYKHNA
N-------------FCYKLPDNVTFEEGALIEPLSVGIHA-CQRAGVTLGSTVLICGAGP
IGLVCLIVAKAMGASQVIITDL--FPERLALAK-ELG-ADFQLKVT-KEV--------EP
--K-QLAK--NV-EDSLG-------VQPHVTIECTGVESSIQTAIYVREGHSNDYFSFQA
TRSGGVVVVVGLGNQ-M-VTLPLINAATREVDIRGVFRY-RNTWPMAIAMLAS
>tr|Q5M8L5|Q5M8L5_XENTR/44-316 Sorbitol dehydrogenase OS=Xenopus tropicalis GN=sord PE=2 SV=1
----------VGICGSDVHYWQHGR-IGDFIVK--KPMVLGHEASGTVVKVGASVSH---
LKPGDRVAIEPGVPRETDEFCKMGRYNLSPTIFFCATPP-DD-------GNLCRYYTHNA
N-------------FCYKLPDNVTFEEGALIEPLSVGIHA-CRRAGVTLGSRVFICGAGP
IGLVSLLVAKMMGASQVVISDL--SLPRLEKAK-ELG-ADFVVQVT-TE---------AP
--E-VIAQ--KV-EKLLG-------IMPEITIECTGAESCIQAGIY-------------A
TRSGGTLILVGLGPA-M-VNVPIVNAAVREVDIRGIFRY-CNTWPMAISMLSS
>tr|Q6DJH7|Q6DJH7_XENLA/44-316 Sord-prov protein OS=Xenopus laevis GN=sord PE=2 SV=1
----------VGICGSDVHYWQHGR-IGDFIVK--KPMVLGHEASGTVVKVGASVSH---
LKPGDRVAIEPGVPRETDEFCKMGRYNLSPTIFFCATPP-DD-------GNLCRYYTHNA
N-------------FCYKLPDNVTFEEGALIEPLSVGIHA-CRRAGVTLGSRVFICGAGP
IGLVSLLVAKMMGASQVVISDL--SLSRLEKAK-ELG-ADFVVQVA-TE---------PP
--E-VIAR--KV-EELLG-------TMPEITIECTGAESCIQAGIY-------------A
TRSGGTLILVGLGPA-M-VNVPIVNAAVREVDIRGIFRY-CNTWPMAISMLSS
>sp|P77280|YDJJ_ECOLI/26-306 Uncharacterized zinc-type alcohol dehydrogenase-like protein ydjJ OS=Escherichia coli (strain K12) GN=ydjJ PE=3 SV=1
EDEVLIKVEYVGICGSDVHGFESGPFIPPKDPN--QEIGLGHECAGTVVAVGSRVRK---
FKPGDRVNIEPGVPCGHCRYCLEGKYNICPDVDFMATQPNYR-------GALTHYLCHPE
S-------------FTYKLPDNMDTMEGALVEPAAVGMHA-AMLADVKPGKKIIILGAGC
IGLMTLQACKCLGATEIAVVDV--LEKRLAMAE-QLG-ATVVINGA-------------K
--E-DTIA--RC-QQFTED------MGADIVFETAGSAVTVKQAPY-------------L
VMRGGKIMIVGTVPG-D-SAINFLKI-NREVTIQTVFRY-ANRYPVTIEAISS
>tr|A1ABV4|A1ABV4_ECOK1/26-306 Putative zinc-type alcohol dehydrogenase-like protein OS=Escherichia coli O1:K1 / APEC GN=ydjJ PE=3 SV=1
EDEVLIKVEYVGICGSDVHGFESGPFIPPKDPN--QEIGLGHECAGTVVAVGSRVRK---
FKPGDRVNIEPGVPCGHCRYCLEGKYNICPDVDFMATQPNYR-------GALTHYLCHPE
S-------------FTYKLPDNMDTMEGALVEPAAVGMHA-AMLADVKPGKKIIILGAGC
IGLMTLQACKCLGATEIAVVDV--LEKRLTMAE-QLG-ATVVINGA-------------K
--E-DTIA--RC-QQFTED------MGADIVFETAGSAVTVKQAPY-------------L
VMRGGKIMIVGTVPG-D-SAINFLKI-NREVTIQTVFRY-ANRYPVTIEAISS
>tr|A3DI68|A3DI68_CLOTH/28-308 Alcohol dehydrogenase GroES-like protein OS=Clostridium thermocellum (strain ATCC 27405 / DSM 1237) GN=Cthe_2445 PE=3 SV=1
RGELQIKLKHVGVCGSDLHFYKEGR-LANWELD--GPLALGHEPGGIVSAIGEGVEG---
FEIGDKVALEPGVPCGECEDCRKGHYNLCKHIKFMAIPHEKD-------GVFAEYCVHSA
S-------------MCYKLPENVDTMEGGLMEPLSVALHA-TELSNAKIGETAIVLGSGC
IGLCTVMALKARGVSEIYVTDV--VDKRLEKAL-EVG-ATRVFNSQ-------------R
--E-DIVE--FA-KTLPGG-------GADQVYECAGSRVTTLQTCK-------------L
IKRAGKVTLVGVSPEPV-LELDIATLNAMEGTVYSVYRY-RNMYPIAIAAVSS
>tr|A5KKQ2|A5KKQ2_9FIRM/26-308 Putative uncharacterized protein OS=Ruminococcus torques ATCC 27756 GN=RUMTOR_00805 PE=3 SV=1
DHEILMKVEYVGMCGSDIHGFEFGPFIPPKDPN--QKIGLGHEVAGEVVKIGAKVTK---
FKVGDKVLIEPGVPDDTCEYCRTGRYNICPGVDFMATQPNYK-------GALTQYMTHPE
E-------------WTYHIPEGMTTMEGALVEPAAVGMHA-AVLGGAQPGKSIVILGGGT
IGLMVLQACISLGATDITVVDV--IEKRLELAK-KLG-AARVINGK-------------E
--E-DTVAVLRS-EEMYGD------HGVDLVFEAAGAVFTAQQAVQ-------------I
VSRGGKIMMVGTQSK-P-VPIDFLKI-NREVTIQTSFRY-CNNFPQTIEAISS
>tr|A7ZMP4|A7ZMP4_ECO24/26-306 Sorbitol dehydrogenase OS=Escherichia coli O139:H28 (strain E24377A / ETEC) GN=gutB PE=3 SV=1
EDEVLIKVEYVGICGSDVHGFESGPFIPPKDPN--QEIGLGHECAGTVVAVGSRVRK---
FKPGDRVNIEPGVPCGHCRYCLEGKYNICPDVDFMATQPNYR-------GALTHYLCHPE
S-------------FTYKLPDNMDTMEGALVEPAAVGMHA-AMLADVKPGKKIIILGAGC
IGLMTLQACKCLGATEIAVVDV--LEKRLIMAE-QLG-ATVVINGT-------------K
--E-DTIA--RC-QQFTED------MGADIVFETAGSAVTVKQAPY-------------L
VMRGGKIMIVGTVPG-D-SAINFLKI-NREVTIQTVFRY-ANRYPVTIEAISS
>tr|A8RQ49|A8RQ49_9CLOT/26-306 Putative uncharacterized protein OS=Clostridium bolteae ATCC BAA-613 GN=CLOBOL_02654 PE=3 SV=1
EDEVLIKVAYVGICGSDVHGFECGPFIPPKDPS--QKIGLGHEFSGTVVAVGAKVTR---
FKEGDRVLCEPGIPCGKCEFCLRGHYNICPQVDFMATQPNYK-------GALTNYLTHPE
S-------------FTYHLPAHMDMVEGALVEPAAVGMHA-AELAGVKPGKNVLILGAGC
IGLMTLQACVLMGAERIVVADV--IERRLEKAL-QLG-AWHVINGR-------------K
--E-DTVD--RS-RALFGG------DGADIVFETAGSRVTAMQSFA-------------S
VRRGGEVMIVGTIPG-E-TPVDFLKI-NREVKVQTVFRY-ANNFPMTIQAISS
>tr|A8RQS4|A8RQS4_9CLOT/28-308 Putative uncharacterized protein OS=Clostridium bolteae ATCC BAA-613 GN=CLOBOL_02814 PE=3 SV=1
PGELQIKLEYVGVCGSDLHFYSEGR-LANWVPD--GPLVLGHEPGGVVSAIGEGVTG---
FEIGDRVALEPGVPCGHCEDCLKGHYNLCRSVRFMAIPGEKD-------GVFSEYCTHAA
S-------------MTFKLPDNVSTMEGGLMEPLAVGMHA-CELSNAKLGETAVVLGAGC
IGLVTLMSLKARGVSEIYVADV--LDKRLEKAR-ELG-ATRVFNSR-------------N
--E-NIEE--FV-KTLPGG-------GVDQVYECAGNRITTLQTCR-------------L
IKRAGKITLVGVSPEPV-LELDIATLNAMEGTIYSVYRY-RNLYPSAISAVSK
>tr|B0NYE0|B0NYE0_9CLOT/38-320 Putative uncharacterized protein OS=Clostridium sp. SS2/1 GN=CLOSS21_00700 PE=3 SV=1
DHEILMKVEYVGMCGSDIHGFEFGPFIPPKDPN--QKIGLGHEVAGEVVKVGAKVTK---
FKPGDKVLIEPGVPDDSCEYCRTGRYNICPDVDFMATQPNYK-------GALCEYMTHPE
E-------------WTYHVPEGMTTMEAALVEPAAVGMHA-AILGEARLGKSIVILGAGT
IGLMVLQACKSLGATDITVVDV--MDKRLDLAK-ELG-ASRTINGA-------------K
--E-DTVALLRS-EELFGD------HGVELVFECAGSTFTANQAVQ-------------I
VARGGKIMMVGTQSK-P-VPIDFLKI-NREVTIQTSFRY-CNNYPQTIEAIRS
>tr|B1IPF7|B1IPF7_ECOLC/26-306 Alcohol dehydrogenase zinc-binding domain protein OS=Escherichia coli (strain ATCC 8739 / DSM 1576 / Crooks) GN=EcolC_1858 PE=3 SV=1
EDEVLIKVEYVGICGSDVHGFESGPFIPPKDPN--QEIGLGHECAGTVVAVGSRVRK---
FKPGDRVNIEPGVPCGHCRYCLEGKYNICPDVDFMATQPNYR-------GALTHYLCHPE
S-------------FTYKLPDNMDTMEGALVEPAAVGMHA-AMLADVKPGKKIIILGAGC
IGLMTLQACKCLGATEIAVVDV--LEKRLIMAE-QLG-ATVVINGA-------------K
--E-DTIA--RC-QQFTED------MGADIVFETAGSAVTVKQAPY-------------L
VMRGGKIMIVGTVPG-D-SAINFLKI-NREVTIQTVFRY-ANRYPVTIEAISS
>tr|B1LDV7|B1LDV7_ECOSM/26-306 Sorbitol dehydrogenase OS=Escherichia coli (strain SMS-3-5 / SECEC) GN=gutB PE=3 SV=1
EDEVLIKVEYVGICGSDVHGFESGPFIPPKDPN--QEIGLGHECAGTVVAVGSRVRK---
FKPGDRVNIEPGVPCGHCRYCLEGKYNICPDVDFMATQPNYR-------GALTHYLCHPE
S-------------FTYKLPDNMDTMEGALVEPAAVGMHA-AMLADVKPGKKIIILGAGC
IGLMTLQACKCLGATDIAVVDV--LEKRLTMAE-QLG-ATVVINGA-------------K
--E-DTIA--RC-QQFTEE------MGADIVFETAGSAVTVKQAPY-------------L
VMRGGKIMIVGTVPG-D-SAINFLKI-NREVTIQTVFRY-ANRYPVTIEAISS
>tr|B1XGN4|B1XGN4_ECODH/26-306 Predicted oxidoreductase, Zn-dependent and NAD(P)-binding OS=Escherichia coli (strain DH10B) GN=ydjJ PE=4 SV=1
EDEVLIKVEYVGICGSDVHGFESGPFIPPKDPN--QEIGLGHECAGTVVAVGSRVRK---
FKPGDRVNIEPGVPCGHCRYCLEGKYNICPDVDFMATQPNYR-------GALTHYLCHPE
S-------------FTYKLPDNMDTMEGALVEPAAVGMHA-AMLADVKPGKKIIILGAGC
IGLMTLQACKCLGATEIAVVDV--LEKRLAMAE-QLG-ATVVINGA-------------K
--E-DTIA--RC-QQFTED------MGADIVFETAGSAVTVKQAPY-------------L
VMRGGKIMIVGTVPG-D-SAINFLKI-NREVTIQTVFRY-ANRYPVTIEAISS
>tr|B2N2N5|B2N2N5_ECOLX/19-299 Sorbitol dehydrogenase OS=Escherichia coli 53638 GN=Ec53638_5112 PE=4 SV=1
EDEVLIKVEYVGICGSDVHGFESGPFIPPKDPN--QEIGLGHECAGTVVAVGSRVRK---
FKPGDRVNIEPGVPCGHCRYCLEGKYNICPDVDFMATQPNYR-------GALTHYLCHPE
S-------------FTYKLPDNMDTMEGALVEPAAVGMHA-AMLADVKPGKKIIILGAGC
IGLMTLQACKCLGATEIAVVDV--LEKRLIMAE-QLG-ATVVINGT-------------K
--E-DTIS--RC-QQFTED------MGADIVFETAGSAVTIKQAPY-------------L
VMRGGKIMIVGTVPG-D-SAINFLKI-NREVTIQTVFRY-ANRYPVTIEAISS
>tr|B2NRY6|B2NRY6_ECO57/26-306 Sorbitol dehydrogenase OS=Escherichia coli O157:H7 str. EC4196 GN=gutB PE=4 SV=1
EDEVLIKVEYVGICGSDVHGFESGPFIPPKDPN--QEIGLGHECAGTVVAVGSRVRK---
FKPGDRVNIEPGVPCGHCRYCLEGKYNICPDVDFMATQPNYR-------GALTHYLCHPE
S-------------FTYKLPDNMDTMEGTLVEPAAVGMHA-AMLADVKPGKKIIILGAGC
IGLMTLQACKCLGATEIAVVDV--LEKRLAMAE-QLG-ATVVINGA-------------K
--E-DTIA--RC-QQFTED------MGADIVFETAGSAVTVKQAPY-------------L
VMRGGKIMIVGTVPG-A-SAINFLKI-NREVTIQTVFRY-ANRYPVTIEAISS
>tr|B2P608|B2P608_ECO57/26-306 Sorbitol dehydrogenase OS=Escherichia coli O157:H7 str. EC4113 GN=gutB PE=4 SV=1
EDEVLIKVEYVGICGSDVHGFESGPFIPPKDPN--QEIGLGHECAGTVVAVGSRVRK---
FKPGDRVNIEPGVPCGHCRYCLEGKYNICPDVDFMATQPNYR-------GALTHYLCHPE
S-------------FTYKLPDNMDTMEGTLVEPAAVGMHA-AMLADVKPGKKIIILGAGC
IGLMTLQACKCLGATEIAVVDV--LEKRLAMAE-QLG-ATVVINGA-------------K
--E-DTIA--RC-QQFTED------MGADIVFETAGSAVTVKQAPY-------------L
VMRGGKIMIVGTVPG-A-SAINFLKI-NREVTIQTVFRY-ANRYPVTIEAISS
>tr|B2PNM2|B2PNM2_ECO57/26-306 Sorbitol dehydrogenase OS=Escherichia coli O157:H7 str. EC4076 GN=gutB PE=4 SV=1
EDEVLIKVEYVGICGSDVHGFESGPFIPPKDPN--QEIGLGHECAGTVVAVGSRVRK---
FKPGDRVNIEPGVPCGHCRYCLEGKYNICPDVDFMATQPNYR-------GALTHYLCHPE
S-------------FTYKLPDNMDTMEGTLVEPAAVGMHA-AMLADVKPGKKIIILGAGC
IGLMTLQACKCLGATEIAVVDV--LEKRLAMAE-QLG-ATVVINGA-------------K
--E-DTIA--RC-QQFTED------MGADIVFETAGSAVTVKQAPY-------------L
VMRGGKIMIVGTVPG-A-SAINFLKI-NREVTIQTVFRY-ANRYPVTIEAISS
>tr|B3ATB8|B3ATB8_ECO57/26-306 Sorbitol dehydrogenase OS=Escherichia coli O157:H7 str. EC4486 GN=gutB PE=4 SV=1
EDEVLIKVEYVGICGSDVHGFESGPFIPPKDPN--QEIGLGHECAGTVVAVGSRVRK---
FKPGDRVNIEPGVPCGHCRYCLEGKYNICPDVDFMATQPNYR-------GALTHYLCHPE
S-------------FTYKLPDNMDTMEGTLVEPAAVGMHA-AMLADVKPGKKIIILGAGC
IGLMTLQACKCLGATEIAVVDV--LEKRLAMAE-QLG-ATVVINGA-------------K
--E-DTIA--RC-QQFTED------MGADIVFETAGSAVTVKQAPY-------------L
VMRGGKIMIVGTVPG-A-SAINFLKI-NREVTIQTVFRY-ANRYPVTIEAISS
>tr|B3B334|B3B334_ECO57/26-306 Sorbitol dehydrogenase OS=Escherichia coli O157:H7 str. EC4501 GN=gutB PE=4 SV=1
EDEVLIKVEYVGICGSDVHGFESGPFIPPKDPN--QEIGLGHECAGTVVAVGSRVRK---
FKPGDRVNIEPGVPCGHCRYCLEGKYNICPDVDFMATQPNYR-------GALTHYLCHPE
S-------------FTYKLPDNMDTMEGTLVEPAAVGMHA-AMLADVKPGKKIIILGAGC
IGLMTLQACKCLGATEIAVVDV--LEKRLAMAE-QLG-ATVVINGA-------------K
--E-DTIA--RC-QQFTED------MGADIVFETAGSAVTVKQAPY-------------L
VMRGGKIMIVGTVPG-A-SAINFLKI-NREVTIQTVFRY-ANRYPVTIEAISS
>tr|B3BJU6|B3BJU6_ECO57/26-306 Sorbitol dehydrogenase OS=Escherichia coli O157:H7 str. EC869 GN=gutB PE=4 SV=1
EDEVLIKVEYVGICGSDVHGFESGPFIPPKDPN--QEIGLGHECAGTVVAVGSRVRK---
FKPGDRVNIEPGVPCGHCRYCLEGKYNICPDVDFMATQPNYR-------GALTHYLCHPE
S-------------FTYKLPDNMDTMEGTLVEPAAVGMHA-AMLADVKPGKKIIILGAGC
IGLMTLQACKCLGATEIAVVDV--LEKRLAMAE-QLG-ATVVINGA-------------K
--E-DTIA--RC-QQFTED------MGADIVFETAGSAVTVKQAPY-------------L
VMRGGKIMIVGTVPG-A-SAINFLKI-NREVTIQTVFRY-ANRYPVTIEAISS
>tr|B3C0K2|B3C0K2_ECO57/26-306 Sorbitol dehydrogenase OS=Escherichia coli O157:H7 str. EC508 GN=gutB PE=4 SV=1
EDEVLIKVEYVGICGSDVHGFESGPFIPPKDPN--QEIGLGHECAGTVVAVGSRVRK---
FKPGDRVNIEPGVPCGHCRYCLEGKYNICPDVDFMATQPNYR-------GALTHYLCHPE
S-------------FTYKLPDNMDTMEGTLVEPAAVGMHA-AMLADVKPGKKIIILGAGC
IGLMTLQACKCLGATEIAVVDV--LEKRLAMAE-QLG-ATVVINGA-------------K
--E-DTIA--RC-QQFTED------MGADIVFETAGSAVTVKQAPY-------------L
VMRGGKIMIVGTVPG-A-SAINFLKI-NREVTIQTVFRY-ANRYPVTIEAISS
>tr|B3HQY9|B3HQY9_ECOLX/26-306 Sorbitol dehydrogenase OS=Escherichia coli F11 GN=gutB PE=4 SV=1
EDEVLIKVEYVGICGSDVHGFESGPFIPPKDPN--QEIGLGHECAGTVVAVGSRVRK---
FKPGDRVNIEPGVPCGHCRYCLEGKYNICPDVDFMATQPNYR-------GALTHYLCHPE
S-------------FTYKLPDNMDTMEGALVEPAAVGMHA-AMLADVKPGKKIIILGAGC
IGLMTLQACKCLGATEIAVVDV--LEKRLTMAE-QLG-ATVVINGG-------------K
--E-DTIA--RC-QQFTED------MGADIVFETAGSAVTVKQAPY-------------L
VMRGGKIMIVGTVPG-D-SAINFLKI-NREVTIQTVFRY-ANRYPVTIEAISS
>tr|B3IJT7|B3IJT7_ECOLX/26-306 Sorbitol dehydrogenase OS=Escherichia coli E110019 GN=gutB PE=4 SV=1
EDEVLIKVEYVGICGSDVHGFESGPFIPPKDPN--QEIGLGHECAGTVVAVGSRVRK---
FKPGDRVNIEPGVPCGHCRYCLEGKYNICPDVDFMATQPNYR-------GALTHYLCHPE
S-------------FTYKLPDNMDTMEGALVEPAAVGMHA-AMLADVKPGKKIIILGAGC
IGLMTLQACKCLGATEIAVVDV--LEKRLIMAE-QLG-ATVVINGA-------------K
--E-DTIA--RC-QQFTED------MGADIVFETAGSAVTVKQAPY-------------L
VMRGGKIMIVGTVPG-D-SAINFLKI-NREVTIQTVFRY-ANRYPVTIEAISS
>tr|B3X2A0|B3X2A0_SHIDY/26-306 Sorbitol dehydrogenase OS=Shigella dysenteriae 1012 GN=gutB PE=4 SV=1
EDEVLIKVEYVGICGSDVHGFESGPFIPPKDPN--QEIGLGHECAGTVVAVGSRVRK---
FKPGDRVNIEPGVPCGHCRYCLEGKYNICPDVDFMATQPNYR-------GALTHYLCHPE
S-------------FTYKLPDNMDTMEGALVEPAAVGMYA-AMLADVKPGKKIIILGAGC
IGLMTLQACKCLGATEIAVVDV--LEKRLIMAE-QLG-ATVVINGA-------------K
--E-DTIA--RC-QQFTED------MGADIVFETAGSAVTVKQAPY-------------L
VMRGGKIMIVGTVPG-D-SAINFLKI-NREVTIQTVFRY-ANRYPVTIEAISS
>tr|B3XG43|B3XG43_ECOLX/26-306 Sorbitol dehydrogenase OS=Escherichia coli 101-1 GN=gutB PE=4 SV=1
EDEVLIKVEYVGICGSDVHGFESGPFIPPKDPN--QEIGLGHECAGTVVAVGSRVRK---
FKPGDRVNIEPGVPCGHCRYCLEGKYNICPDVDFMATQPNYR-------GALTHYLCHPE
S-------------FTYKLPDNMDTMEGALVEPAAVGMHA-AMLADVKPGKKIIILGAGC
IGLMTLQACKCLGATEIAVVDV--LEKRLAMAE-QLG-ATVVINGA-------------K
--E-DTIA--RC-QQFTED------MGADIVFETAGSAVTVKQAPY-------------L
VMRGGKIMIVGTVPG-D-SAINFLKI-NREVTIQTVFRY-ANRYPVTIEAISS
>tr|B3YKH5|B3YKH5_SALET/26-306 Sorbitol dehydrogenase OS=Salmonella enterica subsp. enterica serovar Kentucky str. CVM29188 GN=gutB PE=4 SV=1
DNEVLIKVEYVGICGSDVHGFESGPFIPPKDPN--QEIGLGHECAGTVVAVGNRVSK---
FKPGDRVNIEPGVPCGHCRYCLEGKYNICPDVDFMATQPNYR-------GALTHYLCHPE
S-------------FTYKLPDNMDTMEGALVEPAAVGMHA-AMLADVRPGKKIVILGAGC
IGLMTLQACKCLGATNIAVVDV--LEKRLAMAE-RLG-ATTVINGA-------------K
--E-DTVA--RC-QQFTDD------MGADIVFETAGSAVTTQQAPY-------------L
VMRGGKIMIVGTVAG-D-SAINFLKI-NREVSIQTVFRY-ANRYPVTIDAISS
>tr|B4BAE4|B4BAE4_CLOTM/28-308 Alcohol dehydrogenase GroES domain protein OS=Clostridium thermocellum DSM 4150 GN=CtherDRAFT_0359 PE=4 SV=1
RGELQIKLKHVGVCGSDLHFYKEGR-LANWELD--GPLALGHEPGGIVSAIGEGVEG---
FEIGDKVALEPGVPCGECEDCRKGHYNLCKHIKFMAIPHEKD-------GVFAEYCVHSA
S-------------MCYKLPENVDTMEGGLMEPLSVALHA-TELSNAKIGETAIVLGSGC
IGLCTVMALKARGVSEIYVTDV--VDKRLEKAL-EVG-ATRVFNSQ-------------R
--E-DIVE--FA-KTLPGG-------GADQVYECAGSRVTTLQTCK-------------L
IKRAGKVTLVGVSPEPV-LELDIATLNAMEGTVYSVYRY-RNMYPIAIAAVSS
>tr|B5FJF4|B5FJF4_SALDC/26-306 Sorbitol dehydrogenase OS=Salmonella dublin (strain CT_02021853) GN=gutB PE=4 SV=1
ENEVLIKVEYVGICGSDVHGFESGPFIPPKDPN--QEIGLGHECAGTVVAVGNRVSK---
FKPGDRVNIEPGVPCGHCRYCLEGKYNICPDVDFMATQPNYR-------GALTHYLCHPE
S-------------FTYKLPDNMDTMEGALVEPAAVGMHA-AMLADVKPGKKIVILGAGC
IGLMTLQACKCLGATNIAVVDV--LEKRLAMAE-RLG-ATTVINGA-------------K
--E-DTVA--LC-QQFTDD------MGADIVFETAGSAVTTQQAPY-------------L
VMRGGKIMIVGTVAG-D-SAINFLKI-NREVSIQTVFRY-ANRYPVTIDAISS
>tr|B5MQ38|B5MQ38_SALET/26-306 Sorbitol dehydrogenase OS=Salmonella enterica subsp. enterica serovar Saintpaul str. SARA29 GN=gutB PE=4 SV=1
DNEVLIKVEYVGICGSDVHGFESGPFIPPKDPN--QEIGLGHECAGTVVAVGNRVSK---
FKPGDRVNIEPGVPCGHCRYCLEGKYNICPDVDFMATQPNYR-------GALTHYLCHPE
S-------------FTYKLPDNMDTMEGALVEPAAVGMHA-AMLADVKPGKKIVILGAGC
IGLMTLQACKCLGATNIAVVDV--LEKRLAMAE-RLG-ATTVINGA-------------K
--E-DTVA--RC-QQFTDD------MGADIVFETAGSAVTTQQAPY-------------L
VMRGGKIMIVGTVAG-D-SAINFLKI-NREVSIQTVFRY-ANRYPVTINAISS
>tr|B5NU68|B5NU68_SALET/26-306 Sorbitol dehydrogenase OS=Salmonella enterica subsp. enterica serovar Kentucky str. CDC 191 GN=gutB PE=4 SV=1
DNEVLIKVEYVGICGSDVHGFESGPFIPPKDPN--QEIGLGHECAGTVVAVGNRVSK---
FKPGDRVNIEPGVPCGHCRYCLEGKYNICPDVDFMATQPNYR-------GALTHYLCHPE
S-------------FTYKLPDNMDTMEGALVEPAAVGMHA-AMLADVRPGKKIVILGAGC
IGLMTLQACKCLGATNIAVVDV--LEKRLAMAE-RLG-ATTVINGA-------------K
--E-DTVA--RC-QQFTDD------MGADIVFETAGSAVTTQQAPY-------------L
VMRGGKIMIVGTVAG-D-SAINFLKI-NREVSIQTVFRY-ANRYPVTIDAISS
>tr|B5PKA7|B5PKA7_SALET/26-306 Sorbitol dehydrogenase OS=Salmonella enterica subsp. enterica serovar Weltevreden str. HI_N05-537 GN=gutB PE=4 SV=1
DNEVLIKVEYVGICGSDVHGFESGPFIPPKDPN--QEIGLGHECAGTVVAVGNRVSK---
FKPGDRVNIEPGVPCGHCRYCLEGKYNICPDVDFMATQPNYR-------GALTHYLCHPE
S-------------FTYKLPDNMDTMEGALVEPAAVGMHA-AMLADVRPGKKIVILGAGC
IGLMTLQACKCLGATNIAVVDV--LEKRLAMAE-RLG-ATTVINGA-------------K
--E-DTVA--RC-QQFTDD------MGADIVFETAGSAVTTQQAPY-------------L
VMRGGKIMIVGTVAG-D-SAINFLKI-NREVSIQTVFRY-ANRYPVTIDAISS
>tr|B5PZB7|B5PZB7_SALHA/26-306 Sorbitol dehydrogenase OS=Salmonella enterica subsp. enterica serovar Hadar str. RI_05P066 GN=gutB PE=4 SV=1
ENEVLIKVEYVGICGSDVHGFESGPFIPPKDPN--QEIGLGHECAGTVVAVGNRVSK---
FKPGDRVNIEPGVPCGHCRYCLEGKYNICPDVDFMATQPNYR-------GALTHYLCHPE
S-------------FTYKLPDNMDTMEGALVEPAAVGMHA-AMLADVRPGKKIVILGAGC
IGLMTLQACKCLGATNIAVVDV--LEKRLVMAE-RLG-ATTVINGA-------------K
--E-DTVA--RC-QQFTDD------MGADIVFETAGSAVTTQQAPY-------------L
VMRGGKIMIVGTVAG-D-SAINFLKI-NREVSIQTVFRY-ANRYPVTIDAISS
>tr|B5QWK6|B5QWK6_SALEP/26-306 Putative oxidoreductase OS=Salmonella enteritidis PT4 (strain P125109) GN=SEN1756 PE=4 SV=1
ENEVLIKVEYVGICGSDVHGFESGPFIPPKDPN--QEIGLGHECAGTVVAVGNRVSK---
FKPGDRVNIEPGVPCGHCRYCLEGKYNICPDVDFMATQPNYR-------GALTHYLCHPE
S-------------FTYKLPDNMDTMEGALVEPAAVGMHA-AMLADVKPGKKIVILGAGC
IGLMTLQACKCLGATNIAVVDV--LEKRLAMAE-RLG-ATTVINGA-------------K
--E-DTVA--LC-QQFTDD------MGADIVFETAGSAVTTQQAPY-------------L
VMRGGKIMIVGTVAG-D-SAINFLKI-NREVSIQTVFRY-ANRYPVTIDAISS
>tr|B5YQ67|B5YQ67_ECO5E/26-306 Sorbitol dehydrogenase OS=Escherichia coli O157:H7 (strain EC4115 / EHEC) GN=gutB PE=4 SV=1
EDEVLIKVEYVGICGSDVHGFESGPFIPPKDPN--QEIGLGHECAGTVVAVGSRVRK---
FKPGDRVNIEPGVPCGHCRYCLEGKYNICPDVDFMATQPNYR-------GALTHYLCHPE
S-------------FTYKLPDNMDTMEGTLVEPAAVGMHA-AMLADVKPGKKIIILGAGC
IGLMTLQACKCLGATEIAVVDV--LEKRLAMAE-QLG-ATVVINGA-------------K
--E-DTIA--RC-QQFTED------MGADIVFETAGSAVTVKQAPY-------------L
VMRGGKIMIVGTVPG-A-SAINFLKI-NREVTIQTVFRY-ANRYPVTIEAISS
>tr|B6IBJ5|B6IBJ5_ECOSE/26-306 Putative dehydrogenase OS=Escherichia coli (strain SE11) GN=ECSE_1945 PE=4 SV=1
EDEVLIKVEYVGICGSDVHGFESGPFIPPKDPN--QEIGLGHECAGTVVAVGSRVRK---
FKPGDRVNIEPGVPCGHCRYCLEGKYNICPDVDFMATQPNYR-------GALTHYLCHPE
S-------------FIYKLPDNMDTMEGALVEPAAVGMHA-AMLADVKPGKKIIILGAGC
IGLMTLQACKCLGATEIAVVDV--LEKRLIMAE-QLG-ATVVINGT-------------K
--E-DTIA--RC-QQFTED------MGADIVFETAGSAVTVKQAPY-------------L
VMRGGKIMIVGTVPG-D-SAINFLKI-NREVTIQTVFRY-ANRYPVTIEAISS
>tr|B7A1W2|B7A1W2_ECO57/26-306 Sorbitol dehydrogenase OS=Escherichia coli O157:H7 str. TW14588 GN=gutB PE=4 SV=1
EDEVLIKVEYVGICGSDVHGFESGPFIPPKDPN--QEIGLGHECAGTVVAVGSRVRK---
FKPGDRVNIEPGVPCGHCRYCLEGKYNICPDVDFMATQPNYR-------GALTHYLCHPE
S-------------FTYKLPDNMDTMEGTLVEPAAVGMHA-AMLADVKPGKKIIILGAGC
IGLMTLQACKCLGATEIAVVDV--LEKRLAMAE-QLG-ATVVINGA-------------K
--E-DTIA--RC-QQFTED------MGADIVFETAGSAVTVKQAPY-------------L
VMRGGKIMIVGTVPG-A-SAINFLKI-NREVTIQTVFRY-ANRYPVTIEAISS
>tr|B7BP47|B7BP47_9CLOT/28-308 Putative uncharacterized protein OS=Clostridium hylemonae DSM 15053 GN=CLOHYLEM_02297 PE=4 SV=1
KGELQIKLEYVGVCGSDLHFYQEGQ-LANWTLD--GPLALGHEPGGVVTGIGEGVEG---
FAVGDKVSIEPAVPCGQCEDCRKGNYNLCKNIKMLAIPGERD-------GVNAEYCTHDA
N-------------MCYKLPDNMTTLEGAMIEPLAVGMHA-TELSDARIGETAIVLGSGC
IGLCTVMSLKARGVSEIYVADV--MDKRLEKAL-EVG-ATRVFNST-------------R
--E-SIEE--FA-KTLPGG-------GADQVYECAGNRITTLQSCR-------------L
IKRAGKVTLVGVSPEPV-LELDVATLNAMEGVVYSVYRY-RNLWPKAISAVSS
>tr|B7L6P9|B7L6P9_ECOLX/4-284 Putative iditol dehydrogenase OS=Escherichia coli GN=ydjJ PE=4 SV=1
EDEVLIKVEYVGICGSDVHGFESGPFIPPKDPN--QEIGLGHECAGTVVAVGSRVRK---
FKPGDRVNIEPGVPCGHCRYCLEGKYNICPDVDFMATQPNYR-------GALTHYLCHPE
S-------------FTYKLPDNMDTMEGALVEPAAVGMHA-AMLADVKPGKKIIILGAGC
IGLMTLQACKCLGATEIAVVDV--LEKRLIMAE-QLG-ATVVINGT-------------K
--E-DTIA--RC-QQFTED------MGADIVFETAGSAVTVKQAPY-------------L
VMRGGKIMIVGTVPG-D-SAINFLKI-NREVTIQTVFRY-ANRYPVTIEAISS
>tr|B7M1I8|B7M1I8_ECOLX/26-306 Putative iditol dehydrogenase OS=Escherichia coli GN=ydjJ PE=4 SV=1
EDEVLIKVEYVGICGSDVHGFESGPFIPPKDPN--QEIGLGHECAGTVVAVGSRVRK---
FKPGDRVNIEPGVPCGHCRYCLEGKYNICPDVDFMATQPNYR-------GALTHYLCHPE
S-------------FTYKLPDNMDTMEGALVEPAAVGMHA-AMLADVKPGKKIIILGAGC
IGLMTLQACKCLGATEIAVVDV--LEKRLIMAE-QLG-ATVVINGT-------------K
--E-DTIA--RC-QQFTED------MGADIVFETAGSAVTVKQAPY-------------L
VMRGGKIMIVGTVPG-D-SAINFLKI-NREVTIQTVFRY-ANRYPVTIEAISS
>tr|B7MAY5|B7MAY5_ECOLX/26-306 Putative iditol dehydrogenase OS=Escherichia coli GN=ydjJ PE=4 SV=1
EDEVLIKVEYVGICGSDVHGFESGPFIPPKDPN--QEIGLGHECAGTVVAVGSRVRK---
FKPGDRVNIEPGVPCGHCRYCLEGKYNICPDVDFMATQPNYR-------GALTHYLCHPE
S-------------FTYKLPDNMDTMEGALVEPAAVGMHA-AMLADVKPGKKIIILGAGC
IGLMTLQACKCLGATEIAVVDV--LEKRLTMAE-QLG-ATVVINGA-------------K
--E-DTIA--RC-QQFTED------MGADIVFETAGSAVTVKQAPY-------------L
VMRGGKIMIVGTVPG-D-SAINFLKI-NREVTIQTVFRY-ANRYPVTIEAISS
>tr|B7N5B0|B7N5B0_ECOLX/26-306 Putative iditol dehydrogenase OS=Escherichia coli GN=ydjJ PE=4 SV=1
EDEVLIKVEYVGICGSDVHGFESGPFIPPKDPN--QEIGLGHECAGTVVAVGSRVRK---
FKPGDRVNIEPGVPCGHCRYCLEGKYNICPDVDFMATQPNYR-------GALTHYLCHPE
S-------------FTYKLPDNMDMMEGALVEPAAVGMHA-AMLADVKPGKKIIILGAGC
IGLMTLQACKCLGATDIAVVDV--LDKRLTMAE-QLG-ATVVINGA-------------K
--E-DTIA--RC-QQFTEE------MGADIVFETAGSAVTVKQAPY-------------L
VMRGGKIMIVGTVPG-D-SAINFLKI-NREVTIQTVFRY-ANRYPVTIEAISS
>tr|B7NT02|B7NT02_ECOLX/26-306 Putative iditol dehydrogenase OS=Escherichia coli GN=ydjJ PE=4 SV=1
EDEVLIKVEYVGICGSDVHGFESGPFIPPKDPN--QEIGLGHECAGTVVAVGSRVRK---
FKAGDRVNIEPGVPCGHCRYCLEGKYNICPDVDFMATQPNYR-------GALTHYLCHPE
S-------------FTYKLPDNMDTMEGALVEPAAVGMHA-AMLADVKPGKKIIILGAGC
IGLMTLQACKCLGATDIAVVDV--LEKRLTMAE-QLG-ATVVINGA-------------K
--E-DTIA--RC-QQFTEE------MGADIVFETAGSAVTVKQAPY-------------L
VMRGGKIMIVGTVPG-D-SAINFLKI-NREVTIQTVFRY-ANRYPVTIEAISS
>tr|B7USF4|B7USF4_ECO27/26-306 Predicted oxidoreductase, Zn-dependent and NAD(P)-binding OS=Escherichia coli O127:H6 str. E2348/69 GN=ydjJ PE=4 SV=1
EDEVLIKVEYVGICGSDVHGFESGPFIPPKDPN--QEIGLGHECAGTVVAVGSRVRK---
FKPGDRVNIEPGVPCGHCRYCLEGKYNICPDVDFMATQPNYR-------GALTHYLCHPE
S-------------FTYKLPDNMDTMEGALVEPAAVGMHA-AMLADVKLGKKIIILGAGC
IGLMTLQACKCLGATEIAVVDV--LEKRLTMAE-QLG-ATVVINGA-------------K
--E-DTIA--RC-QQFTED------MGADIVFETAGSAVTVKQAPY-------------L
VMRGGKIMIVGTVPG-D-SAINFLKI-NREVTIQTVFRY-ANRYPVTIEAISS
>tr|Q0TH54|Q0TH54_ECOL5/13-293 Hypothetical zinc-type alcohol dehydrogenase-like protein YdjJ OS=Escherichia coli O6:K15:H31 (strain 536 / UPEC) GN=ECP_1722 PE=3 SV=1
EDEVLIKVEYVGICGSDVHGFESGPFIPPKDPN--QEIGLGHECAGTVVAVGSRVRK---
FKPGDRVNIEPGVPCGHCRYCLEGKYNICPDVDFMATQPNYR-------GALTHYLCHPE
S-------------FTYKLPDNMDTMEGALVEPAAVGMHA-AMLADVKPGKKIIILGAGC
IGLMTLQACKCLGATEIAVVDV--LEKRLTMAE-QLG-ATVVINGG-------------K
--E-DTIA--RC-QQFTED------MGADIVFETAGSAVTVKQAPY-------------L
VMRGGKIMIVGTVPG-D-SAINFLKI-NREVTIQTVFRY-ANRYPVTIEAISS
>tr|Q1RB18|Q1RB18_ECOUT/26-306 Hypothetical zinc-type alcohol dehydrogenase-like protein ydjJ OS=Escherichia coli (strain UTI89 / UPEC) GN=ydjJ PE=3 SV=1
EDEVLIKVEYVGICGSDVHGFESGPFIPPKDPN--QEIGLGHECAGTVVAVGSRVRK---
FKPGDRVNIEPGVPCGHCRYCLEGKYNICPDVDFMATQPNYR-------GALTHYLCHPE
S-------------FTYKLPDNMDTMEGALVEPAAVGMHA-AMLADVKPGKKIIILGAGC
IGLMTLQACKCLGATEIAVVDV--LEKRLTMAE-QLG-ATVVINGA-------------K
--E-DTIA--RC-QQFTED------MGADIVFETAGSAVTVKQAPY-------------L
VMRGGKIMIVGTVPG-D-SAINFLKI-NREVTIQTVFRY-ANRYPVTIEAISS
>tr|Q32GC3|Q32GC3_SHIDS/13-293 Putative oxidoreductase OS=Shigella dysenteriae serotype 1 (strain Sd197) GN=ydjJ PE=3 SV=1
EDEVLIKVEYVGICGSDVHGFESGPFIPPKDPN--QEIGLGHECAGTVVAVGSRVRK---
FKPGDRVNIEPGVPCGHCRYCLEGKYNICPDVDFMATQPNYR-------GALTHYLCHPE
S-------------FTYKLPDNMDTMEGALVEPAAVGMHA-AMLADVKPGKKIIILGAGC
IGLMTLQACKCLGATEIAVVDV--LEKRLAMAE-LLG-ATVVINGA-------------K
--E-DTIA--RC-QQFTED------MGADIVFETAGSAVTVKQAPY-------------L
VMRGGKIMIVGTVPG-D-SAINFLKI-NREVTIQTVFRY-ANRYPVTIEAISS
>tr|Q57PZ6|Q57PZ6_SALCH/26-306 Hypothetical zinc-type alcohol dehydrogenase-like OS=Salmonella choleraesuis GN=ydiJ PE=3 SV=1
DNEVLIKVEYVGICGSDVHGFESGPFIPPKDPN--QEIGLGHECAGTVIAVGNRVSK---
FKPVDRVNIEPGVPCGHCRYCLEGKYNICPDVDFMETQPNYR-------GALTHYLCHPE
S-------------FTYKLPDNMDTMEGALVEPAAVGMHA-AMLADVKPGKKIVILGAGC
IGLMTLQACKCLGATNIAVVDV--LEKRLAMAE-RLG-ATTVINGA-------------K
--E-DTVA--RC-QQFTDD------MGADIVFETAGSAVTTQQAPY-------------L
VMRGGKIMIVGTVAG-D-SAINFLKI-NREVSIQTVFRY-ANRYPVTIDAISS
>tr|Q8FGX2|Q8FGX2_ECOL6/26-306 Hypothetical zinc-type alcohol dehydrogenase-like protein ydjJ OS=Escherichia coli O6 GN=ydjJ PE=3 SV=1
EDEVLIKVEYVGICGSDVHGFESGPFIPPKDPN--QEIGLGHECAGTVVAVGSRVRK---
FKPGDRVNIEPGVPCGHCRYCLEGKYNICPDVDFMATQPNYR-------GALTHYLCHPE
S-------------FTYKLPDNMDTMEGALVEPAAVGMHA-AMLADVKPGKKIIILGAGC
IGLMTLQACKCLGATEIAVVDV--LEKRLTMAE-QLG-ATVVINGA-------------K
--E-DTIA--RC-QQFTED------MGADIVFETAGSAVTVKQAPY-------------L
VMRGGKIMIVGTVPG-D-SAINFLKI-NREVTIQTVFRY-ANRYPVTIEAISS
>tr|Q8XDV0|Q8XDV0_ECO57/26-306 Putative oxidoreductase OS=Escherichia coli O157:H7 GN=ydjJ PE=3 SV=1
EDEVLIKVEYVGICGSDVHGFESGPFIPPKDPN--QEIGLGHECAGTVVAVGSRVRK---
FKPGDRVNIEPGVPCGHCRYCLEGKYNICPDVDFMATQPNYR-------GALTHYLCHPE
S-------------FTYKLPDNMDTMEGTLVEPAAVGMHA-AMLADVKPGKKIIILGAGC
IGLMTLQACKCLGATEIAVVDV--LEKRLAMAE-QLG-ATVVINGA-------------K
--E-DTIA--RC-QQFTED------MGADIVFETAGSAVTVKQAPY-------------L
VMRGGKIMIVGTVPG-A-SAINFLKI-NREVTIQTVFRY-ANRYPVTIEAISS
