# Supplementary material for: Subdivision of the MDR superfamily of medium-chain dehydrogenases/reductases through iterative hidden Markov model refinement
Source: BMC Bioinformatics. 2010 Oct 27;11:534. doi: 10.1186/1471-2105-11-534 (PMC2976758; doi:10.1186/1471-2105-11-534)
Supplement: Additional file 4 — MDR family alignment figures. Illustrations showing the mafft MSAs from Additional file 3: mdr-sequences. Red sequence identifiers denote sequences from UniProtKB/TrEMBL, while blue correspond to sequences from Swiss-Prot. The position cscores are shown in a bar plot under the MSA. Positions that contain gaps in over 90% of the sequences have been removed from the alignment in order to increase readability. [file 1471-2105-11-534-S4.ZIP › mdr/MDR006.seed]

>sp|Q24K16|ZADH2_BOVIN/63-321 Zinc-binding alcohol dehydrogenase domain-containing protein 2 OS=Bos taurus GN=ZADH2 PE=2 SV=1
D--LLVRNRFVGVNAS-DINYSAGRY------DPSVKTPFDAGFEGVGEVVALGLSASAA
FMVGQAVAYMA---PGSFAEYTVVPARVAIPVPGLKPEYLTLLVSGTTAYISLKELGGLS
EGKKVLVTAAAGGTGQFAVQLAKKA-KCHVIGTCSSAEKSAFL-KSVGCDRPINYNTE--
HVGTVLRQEYPQGVDVVYESVGGAMFDLAVDALATRGRLIVIGFVSGYQTPTGL--SPVK
-AGTLPAKLLKKSASVQGFFLNHYLPEFRGAMDHLLK----
>sp|Q8N4Q0|ZADH2_HUMAN/63-321 Zinc-binding alcohol dehydrogenase domain-containing protein 2 OS=Homo sapiens GN=ZADH2 PE=1 SV=1
D--LLVRNRFVGVNAS-DINYSAGRY------DPSVKPPFDIGFEGIGEVVALGLSASAR
YTVGQAVAYMA---PGSFAEYTVVPASIATPVPSVKPEYLTLLVSGTTAYISLKELGGLS
EGKKVLVTAAAGGTGQFAMQLSKKA-KCHVIGTCSSDEKSAFL-KSLGCDRPINYKTE--
PVGTVLKQEYPEGVDVVYESVGGAMFDLAVDALATKGRLIVIGFISGYQTPTGL--SPVK
-AGTLPAKLLKKSASVQGFFLNHYLSKYQAAMSHLLE----
>sp|Q8BGC4|ZADH2_MOUSE/63-321 Zinc-binding alcohol dehydrogenase domain-containing protein 2 OS=Mus musculus GN=Zadh2 PE=2 SV=1
D--LLVRNRFVGINAS-DINYSAGRY------DPSLKPPFDIGFEGIGEVVALGLSASAR
YTVGQAVAYMA---PGSFAEYTVVPASIAIPMPSVKPEYLTMLVSGTTAYLSLEELGELS
EGKKVLVTAAAGGTGQFAVQLSKIA-KCHVIGTCSSDEKAAFL-KSIGCDRPINYRTE--
PVETVLKQEYPEGVDVVYESVGGAMFDLAVDALATKGRLIVIGFISGYQSPTGL--SPIK
-AGVLPTKLLKKSASLRGFFLNHYFSKYQAAMERLLE----
>tr|A8KA15|A8KA15_HUMAN/63-321 Zinc binding alcohol dehydrogenase, domain containing 2 OS=Homo sapiens GN=ZADH2 PE=2 SV=1
D--LLVRNRFVGVNAS-DINYSAGRY------DPSVKPPFDIGFEGIGEVVALGLSASAR
YTVGQAVAYMA---PGSFAEYTVVPASIATPVPSVKPEYLTLLVSGTTAYISLKELGGLS
EGKKVLVTAAAGGTGQFAMQLSKKA-KCHVIGTCSSDEKSAFL-KSLGCDRPINYKTE--
PVGTVLKQEYPEGVDVVYESVGGAMFDLAVDALATKGRLIVIGFISGYQTPTGL--SPVK
-AGTLPAKLLKKSASVQGFFLNHYLSKYQAAMSHLLE----
>tr|B4DZ91|B4DZ91_HUMAN/1-198 cDNA FLJ52809, highly similar to Zinc-binding alcohol dehydrogenasedomain-containing protein 2 (EC 1.-.-.-) OS=Homo sapiens PE=
------------------------------------------------------------
----------A---PGSFAEYTVVPASIATPVPSVKPEYLTLLVSGTTAYISLKELGGLS
EGKKVLVTAAAGGTGQFAMQLSKKA-KCHVIGTCSSDEKSAFL-KSLGCDRPINYKTE--
PVGTVLKQEYPEGVDVVYESVGGAMFDLAVDALATKGRLIVIGFISGYQTPTGL--SPVK
-AGTLPAKLLKKSASVQGFFLNHYLSKYQAAMSHLLE----
>tr|Q4G1C4|Q4G1C4_HUMAN/63-321 ZADH2 protein (Fragment) OS=Homo sapiens GN=ZADH2 PE=2 SV=1
D--LLVRNRFVGVNAS-DINYSAGRY------DPSVKPPFDIGFEGIGEVVALGLSASAR
YTVGQAVAYMA---PSSFAEYTVVPASIATPVPSVKPEYLTLLVSGTTAYISLKELGGLS
EGKKVLVTAAAGGTGQFAMQLSKKA-KCHVIGTCSSDEKSAFL-KSLGCDSPINYKTE--
PVGTVLKQEYPEGVDVVYESVGGAMFDLAVDALATKGRLIVIGFISGYQTPTGL--SPVK
-AGTLPAKLLKKSASVQGFFLNHYLSKYQAAMSHLLE----
>tr|A7RIK0|A7RIK0_NEMVE/39-296 Predicted protein (Fragment) OS=Nematostella vectensis GN=v1g82630 PE=4 SV=1
E--VLVKTRYAGINAT-DINHTAGRY------KPWNKPPFDAGLEGLGEVVATGKDYKGK
FSVGQPVMFMR---FGGFAEYTLT-EKDIVPVPRTNPIFLTLPISGMTAALSLEKLGELK
KGETVLVTAAAGGTGQFAVQLAKQA-GCHVIGTCSTEAKCDFL-KSIGCDRPINYKTE--
SLDKVLNKEYPKGIDVIYESIGGEIFDTCVNRLATKGRIIVIGFITAYKSQLGF--NPSK
-TGTLLPKLLMKSGSLRTFMLFNYLSDMPTVFPRLIS----
>tr|B3RL05|B3RL05_TRIAD/38-297 Putative uncharacterized protein OS=Trichoplax adhaerens GN=TRIADDRAFT_19171 PE=4 SV=1
E--LLIKNRYLGINAS-DINFTAGRYF-----NGDEQPPFGVGFEAIGEIVALGNECQRH
FKVGNHVAYMQ---NGSFAEYMVVPAREAFPIPSCNPEYIPFMVSGLTASISLDQLGDLK
SGETVLVTAAAGGTGQFAVQLAKAA-GCHVIGTCSSSEKAEFL-RNIGCDRPVNYKTE--
NLDQVLKKEYPKGIDVVYESIGAEMFNICLENLAIKGRLIVIGYISGYQTAKGV--SKSR
-NLIIPPRLLSKSSSLRGFLLFHYVKHYGKHFQKLAN----
>tr|B6N9J1|B6N9J1_BRAFL/38-269 Putative uncharacterized protein OS=Branchiostoma floridae GN=BRAFLDRAFT_92417 PE=4 SV=1
E--VVVKNRFVGINAS-DVNFAAGRY------DPTKAPPFQIGFEGLGVVAAAGAE--SN
FKVGQPVAYLH---DGAFTEYKVLPTKFAIPLPSLKAEYIPLMVSGLTAAISFDEV----
--------TAAGGTGQFAVQLAKKA-GCHVIGTCSTDAKMEFL-KSIGCDRPINYKKE--
DLNEVLKTEYPKGVDVVYESVGAQMFDTCVNRLALKGRLIVIGFITGYKSDTGY--TPIR
GGATLPPKQRGSHVSTYRCKLYH------------------
>tr|B6PVC5|B6PVC5_BRAFL/38-272 Putative uncharacterized protein OS=Branchiostoma floridae GN=BRAFLDRAFT_111397 PE=4 SV=1
D--VVVKNRFVGINAS-DVNLTAGRY------NPTLVPPFQAGFEGVGMVVAAGVE--SN
FKVGQPVAYML---SGAFSEYKVLPSSSAIPLPSLKAEYITLLGSGLTAAICLDE-----
------------------VQLAKKA-GCHVIGTCSTDTKMEFL-RSIGCDRPINYKKE--
DLNEVLKTEYPKGVDVVYESVGAQMFDTCVNRLALKGRLIVIGFIAGYKSDTGY--TPIR
GGATLPPKLLTKSASVRGFLLSHYTDLWVEYYQRLVS----
>tr|B6PVC6|B6PVC6_BRAFL/38-295 Putative uncharacterized protein OS=Branchiostoma floridae GN=BRAFLDRAFT_289875 PE=4 SV=1
E--VVVKNRFVGINAS-DVNFTAGRY------DPTKVPPFQVGFEGVGVVAAAGAE--SN
FKVGQPVGYLH---DGAFTEYKVLPTKFAIPLPSLKAEYIPLMVSGLTAAISFDEVGDLK
KGETVLVTAAAGGTGQFAVQLAKKA-GCRVIGTCSTDAKMEFL-RSIGCDRPINYKKE--
DLNEVLKTEYPKGVDVVYESVGAQMFDTCVNRLALKGRLIVIGFITGYKSDIGY--TPIK
GGATLPPKLLTKSASVRGFFLFHYTNLWVEYLQRLVS----
>tr|B7PBH1|B7PBH1_IXOSC/37-298 Quinone oxidoreductase, putative OS=Ixodes scapularis GN=IscW_ISCW017259 PE=4 SV=1
E--VFLKTKYAGVNAS-DINATAARY------GGTTKPPFDIGFESVAEVVAVGAGV-GH
LKVGDAVATLNFPEFGAFAEYQLTEATKAFPIPAAVPEVIPLLVSGLTAAMGLDQQGRIK
EGETVLVTAAAGGLGHLAVQWAKAA-KCHVIGTCSSPDKEVYL-KSIGCDKVINYKTQ--
DLSTELQKVYPRGVDVVWETVGGKTFDTLLKRLARRGRLVVIGAISGYQNSDKP--FPDV
DLHDLPYKLLSRSTSVSGFLLSDYAHLIPQYVAKLTQ----
>tr|B7PMJ9|B7PMJ9_IXOSC/36-296 Quinone oxidoreductase, putative OS=Ixodes scapularis GN=IscW_ISCW006124 PE=4 SV=1
E--VLLKTKYAGINAS-DVNVTAARY-------GAATPPFNVGFDSVAEVVAVGDDV-KH
LPVGSAVATINMPGFGAFSEYQRIRASKVFPIPKAVPEVIPLLISGLTAAIGLDEKGRIK
EGETVLITAAAGGLGHLAVQWAKAA-KCHVIGTCSSPEKEVYL-KSIGCDKVINYKTH--
DLGEEIEKFDPNGVDVIWETIGGKTFEDLLDYLSDKGRLVVVGAISGYQGTDKA--VPDV
KLEDLPSKLLMRSASVSGFFLPQYSHLFPEYLAKLQK----
>tr|B7PMK2|B7PMK2_IXOSC/36-296 Quinone oxidoreductase, putative OS=Ixodes scapularis GN=IscW_ISCW006127 PE=4 SV=1
E--VFLKTKYVGINAS-DVNNTAARY-------WAATPPFSVGVESVAEVVAVGDDV-TH
LSVGSAVATINFPGFGAFSEYQCVPASKVLPIPRAVPESIPLLISGLTAAIGLDEQGRIK
EGETVLITAAAGGLGHIAVQWAKAA-KCHVIGTCSSPDKEEFL-KSIGCDKVINYKTH--
DLGAELDKSYPKGVDVVWETIGGKTFEVLLNHLSIRGRLVVVGAITGYQSSDNA--FPDV
DLTDLPSRLLIRSASVSGFFMSHYYHMYPEYMARLNN----
>tr|B7PMK3|B7PMK3_IXOSC/7-267 Quinone oxidoreductase, putative OS=Ixodes scapularis GN=IscW_ISCW006128 PE=4 SV=1
E--VLLKTKYVGINAS-DVNTTATRC-------WNEKPPFSVGIESVAEVVAVGDGV-KH
LSIGSAVATINIPGFGAFSEYQRIPASEVFPIPRAVPEVIPLLISGLTAAIGLDEQGRIK
GGETVLITAAAGGLGHLAVQWAKGA-KCHVIGTCSSQEKELYL-KSIGCDKVINYRTQ--
DLGAELDKCYPNGVDVVWETIGGKTFEVLLERLSIKGRLVVVGAITGFQGSDKA--FPDV
DLTDLPQKLLIRSASLSGFFLPQYSHLFSKYVAKLQT----
>tr|Q39174|Q39174_ARATH/317-576 ARP protein OS=Arabidopsis thaliana GN=ref PE=2 SV=1
Q--VLLKIIYAGVNAS-DVNFSSGRYFTGG----SPKLPFDAGFEGVGLIAAVGESV-KN
LEVGTPAAVMT---FGAYSEYMIVSSKHVLPVPRPDPEVVAMLTSGLTALIALEKAGQMK
SGETVLVTAAAGGTGQFAVQLAKLS-GNKVIATCGGSEKAKLL-KELGVDRVIDYKSE--
NIKTVLKKEFPKGVNIIYESVGGQMFDMCLNALAVYGRLIVIGMISQYQGEKGW--EPAK
-YPGLCEKILAKSQTVAGFFLVQYSQLWKQNLDKLFN----
>tr|Q9FX95|Q9FX95_ARATH/317-576 ARP protein (At1g49670) OS=Arabidopsis thaliana GN=At1g49670/F14J22.10 PE=2 SV=1
Q--VLLKIIYAGVNAS-DVNFSSGRYFTGG----SPKLPFDAGFEGVGLIAAVGESV-KN
LEVGTPAAVMT---FGAYSEYMIVSSKHVLPVPRPDPEVVAMLTSGLTALIALEKAGQMK
SGETVLVTAAAGGTGQFAVQLAKLS-GNKVIATCGGSEKAKLL-KELGVDRVIDYKSE--
NIKTVLKKEFPKGVNIIYESVGGQMFDMCLNALAVYGRLIVIGMISQYQGEKGW--EPAK
-YPGLCEKILAKSQTVAGFFLVQYSQLWKQNLDKLFN----
>tr|Q9SXZ7|Q9SXZ7_CICAR/154-417 NADPH oxidoreductase homolog (Fragment) OS=Cicer arietinum PE=2 SV=1
Y--VLVKIIYAGVNAS-DVNFSSGRYFGGNNSDTASRLPFDAGFEAVGVIAAVGDSV-TD
LKVGMPCAFMT---FGGYAEFTMIPSKYALPMPRPEPEGVAMLTSGLTASIALEKAGQME
SGKVVLVTAAAGGTGQFAVQLAKLA-GNTVVATCGGGAKAKLL-KELGVDRVIDYHSE--
DIKTVLRKEFPKGIDIIYESVGGDMLKLCLDALAVHGRLIVIGMISQYQGENGW--TPSK
-YPGLCEKLLSKSQTVAGFFLVQYSHMYQEHLNKLFD----
>tr|A0YLX6|A0YLX6_9CYAN/35-293 Oxidoreductase OS=Lyngbya sp. PCC 8106 GN=L8106_05675 PE=4 SV=1
E--IIIQNKFAGVNAGFDTLLSQGKIP-----YFKPTPPFELGVEAVGEVVAVGKNI-TT
FKIGDTVATTV--RGGGYSEYQVIDANLAIKVPQATPEILTLIPTGISALVALEQVGEMT
NQETILVTAAAGGTGHIAVQLAKLA-GNHVIGTCGSEAKANLL-KKLGCDRVINYRTE--
DVDEVLQREYPKGINLVFECVGRKMFDICVNHLAIRGRLIVVGFISEYADQL----EIVN
-QPRIYQKLFWKGASVRGFLMPLYQEYSLEARNRLFH----
>tr|A0ZKX1|A0ZKX1_NODSP/35-293 Oxidoreductase OS=Nodularia spumigena CCY 9414 GN=N9414_16641 PE=4 SV=1
E--VLIRNQFAGVNGGFDTLLCRGEVP-----FASLIPPFDVGVEAVGEVVDVGENV-SD
FKVGDTVQTIA--RGGGYREYQAVDSKLAFKVRESRPEVLTLMPTGVSALVALEQVGEMK
SNEVVLVTAAAGGTGHIAVQLAKLA-GNHVIGTCGSETKAELL-RELGCDRIINYRQE--
NLHQVLKQEYPNGINLIFECVGKDVFDTCVDNLAVGGRLVVVGFISEYAKQP----EKVT
-QPRIYQQLFWKGASVRGFLMPHYSPYLAEASDRLSN----
>tr|B4B7M3|B4B7M3_9CHRO/35-293 Alcohol dehydrogenase zinc-binding domain protein OS=Cyanothece sp. PCC 7822 GN=Cyan7822DRAFT_4539 PE=4 SV=1
E--IVIRNQFAAVNGGFDTLICQGKVP-----YVNPTLPFDLGVEVVGEVIAKGEKV-GA
FEVGDAVLTTA--RGGGYREYQTIKAEEAFKVPFASPEILTLMPTGVSALVALEQVGEMK
SGEVVLVTAAAGGTGHIAVQLAKLA-GNHVIGVCGSPEKSQLL-QQLGCDRVINYRQE--
NVDEVLKKEYPKGVNLVFECVGKGMFDTCVNNLAIRGRLVVVGFISEYAKDI----EVVS
-GPRIYHQLFWKAASVRGFLMPQYREYMPEARERLLQ----
>tr|B2J7U8|B2J7U8_NOSP7/35-293 Alcohol dehydrogenase, zinc-binding domain protein OS=Nostoc punctiforme (strain ATCC 29133 / PCC 73102) GN=Npun_F5608 PE=4 SV=
E--LVIQNKFAGVNGGFDTLLCRGDVP-----YINLIPPFDLGVEAVGEVIAIGENV-KD
FQIGDAVITTA--RGGGYREYQLINANLAVKVREATPELLTLMPTGVSALVALEQVGEMK
SNEVVLVTAAAGGTGHIAVQLAKLA-GNHVIGTCSSEAKVKLL-RELGCDRIINYRTE--
NLNHVLKQEYPNGINLIFDCVGKQVFDTCVENLAIRGRLIVVGFISEYAKNV----EQIT
-QPRLYHQLFWKAASVKGFLMPHYKEYIAEARDRLLN----
>tr|Q8YMC6|Q8YMC6_ANASP/56-314 Oxidoreductase OS=Anabaena sp. (strain PCC 7120) GN=all5008 PE=4 SV=1
Q--LLIENKFAGINGGFDTLVCRGDIP-----YFEIIPPFDLGVEAVGKVVAVGENV-TG
FQIGDAVVTTV--RGSGYREYQVIDANLAVKVREATPEVLTLMPTGVSALVALEQVGEMT
SNEVVLVTAAAGGTGHIAVQLAKLA-GNHVIGTCSSEAKSKLL-KALGCDRIINYRTE--
NLDQVLKQEYPKGINLIFECVGKDVFDTCVDNLAIRGRLVSIGHISEYGKNV----EPVT
-QARIYHQLMWKAASVRGFLTPYYQEYIPEAGDRLLN----
>tr|Q14AZ9|Q14AZ9_MOUSE/63-321 Zinc binding alcohol dehydrogenase, domain containing 2 OS=Mus musculus GN=Zadh2 PE=2 SV=1
D--LLVRNRFVGINAS-DINYSAGRY------DPSLKPPFDIGFEGIGEVVALGLSASAR
YTVGQAVAYMA---PGSFAEYTVVPASIAIPMPSVKPEYLTMLVSGTTAYLSLEELGELS
EGKKVLVTAAAGGTGQFAVQLSKIA-KCHVIGTCSSDEKAAFL-KSIGCDRPINYRTE--
PVETVLKQEYPEGVDVVYESVGGAMFDLAVDALATKGRLIVIGFISGYQSPTGL--SPIK
-AGVLPTKLLKKSASLRGFFLNHYFSKYQAAMERLLE----
>tr|Q498I7|Q498I7_XENLA/87-345 LOC432094 protein OS=Xenopus laevis GN=LOC432094 PE=2 SV=1
E--LLVRNRFVGINAS-DINYSSGRY------DISTKPPFDAGFEGIGEVVALGLSASKT
YAVGQTVAYVQ---GGSFAEYTVIPAQLAVPVPLVKPEFLTLLISGTTAYISLKEMGQLS
EGKKVLVTAAAGGTGQFAVQLAKKA-KCYVIGTCSSHKKAGFL-KSIGCDLPINYKTE--
NIGSVLKSQFPDGLDVVYESVGGEMFDLSVNCLATKGCLIIIGFISGYQTSQGI--LPVK
-AGALPAVLLKKSASIHGFFLNHYLSEYKEAIMSLLK----
>tr|Q4RFI2|Q4RFI2_TETNG/88-346 Chromosome 8 SCAF15119, whole genome shotgun sequence OS=Tetraodon nigroviridis GN=GSTENG00035310001 PE=4 SV=1
E--LLVRNRFVGINAS-DINYSAGRY------DRTLKPPFDAGFEGIGEVVGLGLSASSR
YTVGDAVAYFS---SGAFAEYTVVPAKVCVPVPAVRPEFLTLLVSGATAFIALKRLGDLT
KGETVLVTAAAGGTGQFAVQFAKQA-GCHVIGTCSSDEKAGFL-KSLGCDRPINYASE--
DLARTLRTEYPRGVDVVYESVGGSVLEAAVNNLANKGRVIVIGFISGYQSASGI--PRFR
-GETLPVKLLQKSASLRGFFLPHFSGDYRDALSSMTH----
>tr|Q4T269|Q4T269_TETNG/88-346 Chromosome undetermined SCAF10324, whole genome shotgun sequence. (Fragment) OS=Tetraodon nigroviridis GN=GSTENG00008473001 PE=
E--LLVRNRFVGINAS-DINYSAGRY------DRTLKPPFDAGFEGIGEVVGLGLSASSR
YTVGDAVAYFS---SGAFAEYTVVPAKVCVPVPAVRPEFLTLLVSGATAFIALKRLGDLT
KGETVLVTAAAGGTGQFAVQFAKQA-GCHVIGTCSSDEKAGFL-KSLGCDRPINYASE--
DLARTLRTEYPRGVDVVYESVGGSVLEAAVNNLANKGRVIVIGFISGYQSASGI--PRFR
-GETLPVKLLQKSASLRGFFLPHFSGDYRDALSSMTH----
>tr|Q5M7N3|Q5M7N3_XENTR/85-343 Zinc binding alcohol dehydrogenase, domain containing 2 OS=Xenopus tropicalis GN=zadh2 PE=2 SV=1
E--LLVRNRFVGINAS-DINYSSGRY------DISTKPPFDAGFEGIGEVVALGLSASKT
YTVGQTVAYVK---GGSFAEYTVVPAKVAVPVPSVKPEYLTLLISGTTAYISLKEMGQLS
EGKKVLVTAAAGGTGQFAVQLAKKS-KCYVIGTCSSDEKAGFL-KSIGCDCPINYKTE--
NIGSVLKNQFPDGLDVVYESVGGEMFDISVNRLATKGRLIIIGFISGYQTSQGL--LPIK
-AGALPAVLLKKSASIHGFFLNHYLSEYKEAIMSLLK----
>tr|Q66IS5|Q66IS5_XENLA/49-286 MGC85240 protein OS=Xenopus laevis GN=MGC85240 PE=2 SV=1
E--LLVRNRFVGINAS-DINYSSGRY------DISVKPPFDAGFEGIGEVVALGLSASKT
YTVGQTVAYVK---GGSFAEYTVVPAKTAVPVPSVKPEFLTLLISGTTAYISLKEMGQLS
EGKKVLVTAAAGGTGQFAVQLAKKA-KCYVIGTCSSDEKAGFL-KSIGCDFPINYKTE--
NIGSVLKSKFPDGLDVVYESVGGEMFDLSVNRLATKGRLIIIGFISGYQTSQGL--LPVK
-AGALPAVLLKKSASI-------------------------
>tr|Q6IR65|Q6IR65_XENLA/85-343 LOC432094 protein (Fragment) OS=Xenopus laevis GN=LOC432094 PE=2 SV=1
E--LLVRNRFVGINAS-DINYSSGRY------DISTKPPFDAGFEGIGEVVALGLSASKT
YAVGQTVAYVQ---GGSFAEYTVIPAQLAVPVPLVKPEFLTLLISGTTAYISLKEMGQLS
EGKKVLVTAAAGGTGQFAVQLAKKA-KCYVIGTCSSHKKAGFL-KSIGCDLPINYKTE--
NIGSVLKSQFPDGLDVVYESVGGEMFDLSVNCLATKGCLIIIGFISGYQTSQGI--LPVK
-AGALPAVLLKKSASIHGFFLNHYLSEYKEAIMSLLK----
>tr|A3BZL4|A3BZL4_ORYSJ/318-581 Putative uncharacterized protein OS=Oryza sativa subsp. japonica GN=OsJ_028486 PE=4 SV=1
N--ALVKIIYAGVNAS-DVNFSAGRYFSGGAKETAARLPLDAGFEAVGIVASVGDSV-NH
IKVGSPVALMI---FGAYSEFTQVPAKHLLPVPRPDPEVVAMLTSGLTASIALEKAGQMA
SGQVVLVTAAAGGTGQFAVQLAKLA-GNKVVATCGGKCKAALL-SSLGVDRVINYQNE--
KIKDVLKKEFPRGADIIYESVGGEMFDLCLNALAVHGRLIVIGMISQYQGEHGW--KPRN
-YTGLCDKILAKSQTVAGFFLIQYAHLWQDHLDKLFD----
>tr|A7P9H8|A7P9H8_VITVI/318-581 Chromosome chr3 scaffold_8, whole genome shotgun sequence OS=Vitis vinifera GN=GSVIVT00036573001 PE=4 SV=1
H--VLVKIIYAGVNAS-DVNFSSGRYFGGNDKDLGSRLPFDAGFEAVGIIAAVGDSV-ND
LKIGTPAAVMI---FGSYAEFMMVPSKHILPVARPDPEVVAMLTSGLTASIALEKAVQME
SGKVVLVTAAAGGTGQFAVQLAKLA-GNTVIATCGGKEKAMLL-RDLGVDRVIDYKAE--
DIKTVLKKEFPKGVDIIYESVGGEMFNLCLNALATYGRLVVIGMISQYQGARGW--QPSN
-YTGLCEKLLAKSQTVAGFFLVQYAHLWQEHLDRLFH----
>tr|A8J3R3|A8J3R3_CHLRE/271-517 NADPH:quinone oxidoreductase OS=Chlamydomonas reinhardtii GN=CHLREDRAFT_174569 PE=4 SV=1
A--LLVRRVYAGVNAS-DVNYSSGRYHASKA-EAQSKLPYDSGFESVNVVLAAAPDV-KG
FRPGDCVAALS---YGSFSEYGIESARTALPVPCVAPELVALLTSGLTASIALEQAGRIQ
PGETVLVTAAAGGTGQFAVQLAKAA-GCHV---------------ELGADRVIDYKRE--
SVKAVLKSEYPKGVDVVWESVGGDMFDTAVNALATRGRVIIIGMMSSYGS--GW--APGT
-YPGLAEKLLWKSAAAVGFFLLRYAPLFREHLSKLTA----
>tr|B1Q482|B1Q482_CAPCH/317-580 Putative NADPH oxidoreductase OS=Capsicum chinense PE=2 SV=1
Y--VLLKVIYAGVNAS-DVNFSSGRYFSGNGKDVNSLLPLDSGFEAVGIIAAIGDAV-RN
LKIGMPAAIMT---FGGYAEFTMVPAKHILPVAKPAPEVLAMLTSGLTASIALEKAAQME
SGKVVLVTAAAGATGQFAVQLAKLA-GNTVVATCGGNEKAKLL-KDLGVDRVIDYKAE--
DIKAVLKEEFPKGTDIVYESVGGEMFDICLNALAVYGRLVVIGMISQYQGEHGW--KPRN
-YPGICEKLLAKSQTVAGFFLIQYAHLWQEHLDRLVN----
>tr|Q67J16|Q67J16_ORYSJ/318-581 Os09g0459800 protein OS=Oryza sativa subsp. japonica GN=OSJNBa0054F02.17-1 PE=4 SV=1
N--ALVKIIYAGVNAS-DVNFSAGRYFSGGAKETAARLPLDAGFEAVGIVASVGDSV-NH
IKVGSPVALMI---FGAYSEFTQVPAKHLLPVPRPDPEVVAMLTSGLTASIALEKAGQMA
SGQVVLVTAAAGGTGQFAVQLAKLA-GNKVVATCGGKCKAALL-SSLGVDRVINYQNE--
KIKDVLKKEFPRGADIIYESVGGEMFDLCLNALAVHGRLIVIGMISQYQGEHGW--KPRN
-YTGLCDKILAKSQTVAGFFLIQYAHLWQDHLDKLFD----
>sp|P42865|QOR_LEIAM/36-297 Probable quinone oxidoreductase OS=Leishmania amazonensis PE=3 SV=1
EGMVRVSVKYAGVNAS-DLNFTNGSY------FKNVQPPFDCGFEAAGTVVQIGAGV-AN
VKVGDHVVLMQ---YGCFAEFLDAPAERCIPVPELKPEYSVLPVSALTAAVALGEVGRVK
KGDVALVTAAAGGTGQIAVQLLKHVYGCTVIGTCSSEEKAEFL-KSIGCDHVINYKTE--
SLDGRLHELCPKGVDVVYECVGGHTFNDAVRHVAVHARVVIIGSISSYKSGEVVPFSDPS
-GTSVTMLLLVKSASLNGFFLPQFHDVIPKYMANLLQ----
>tr|A1Y2C4|A1Y2C4_LEIAM/11-272 Zeta-crystallin/NADPH-oxidoreductase-like protein (Fragment) OS=Leishmania amazonensis PE=4 SV=1
EGMVRVSVKYAGVNAS-DLNFTNGSY------FKNVQPPFDCGFEAAGTVVQIGAGV-AN
VKVGDHVVLMQ---YGCFAEFLDAPAERCIPVPELKPEYSVLPVSALTAAVALGEVGRVK
KGDVALVTAAAGGTGQIAVQLLKHVYGCTVIGTCSSEEKAEFL-KSIGCDHVINYKTE--
SLDGRLHELCPKGVDVVYECVGGHTFNDAVRHVAVHARVVIIGSISSYKSGEVVPFSDPS
-GTSVTMLLLVKSASLNGFFLPQFHDVIPKYMANLLQ----
>tr|A1Y2C5|A1Y2C5_LEIME/11-272 Zeta-crystallin/NADPH-oxidoreductase-like protein (Fragment) OS=Leishmania mexicana PE=4 SV=1
EGMVRVSVKYAGVNAS-DLNFTNGSY------FKNAQPPFDCGFEAAGTVVQIGAGV-AN
VKVGDHVVLMQ---YGCFAEFLDAPAETCIPVPELKPEYSVLPVSALTAAVALGEVGRVK
KGDVALVTAAAGGTGQIAVQLLKHVYGCTVIGTCSSEEKAEFL-KSIGCDHVINYKTE--
SLDGRLHELCPKGVDVVYECVGGQTFNDAVRHVAVHGRVVIIGSISSYKSGEVVPFSDPS
-GTSVTMLLLVKSASLNGFFLPQFHDVIPKYMANLLQ----
>tr|A1Y2C6|A1Y2C6_LEIIN/11-272 Zeta-crystallin/NADPH-oxidoreductase-like protein (Fragment) OS=Leishmania infantum PE=4 SV=1
EGMVRVSVKYAGVNAS-DLNFTNGSY------LKNARPPFDCGFEAAGTVVKIGAGV-AN
VKEGDPVVLMQ---YGCFAEFLDAPAEICIPVPELKPEYIVLPVSALTAAVALGEVGRVK
KDDVALVTAAAGGTGQIAVQLLKHVYGCTVIGTCSSEEKARFL-KSIGCDHVINYKTE--
SLDSRLHMLCPKGVDVVYECVGGQTFNDAVRHVAVHGRVVIIGSISSYKSGEAVPFSHPS
-GTSMTMLLLTKSASLNGFFLPQFYDVIPKYMASLLQ----
>tr|A1Y2C7|A1Y2C7_LEIDO/11-272 Zeta-crystallin/NADPH-oxidoreductase-like protein (Fragment) OS=Leishmania donovani PE=4 SV=1
EGMVRVSVKYAGVNAS-DLNFTNGSY------LKNARPPFDCGFEAAGTVVKIGAGV-AN
VKEGDPVVLMQ---YGCFAEFLDAPAEICIPVPELKPEYIVLPVSALTAAVALGEVGRVK
KGDVALVTAAAGGTGQIAVQLLKHVYGCTVIGTCSSEEKARFL-KSIGCDHVINYKTE--
SLDSRLHMLCPKGVDVVYECVGGQTFNDAVRHVAVHGRVVIIGSISSYKSGEAVPFSHPS
-GTSMTMLLLTKSASLNGFFLPQFYDVIPKYMASLLQ----
>tr|A1Y2C8|A1Y2C8_LEIMA/11-272 Zeta-crystallin/NADPH-oxidoreductase-like protein (Fragment) OS=Leishmania major PE=4 SV=1
EGMVRVSVKYAGVNAS-DLNFTNGSY------FKNARPPFDCGFEAAGTVVKIGAGV-AN
VQEGDPVVLMQ---YGCFAEFLDAPAEMCIPVPELKPEYIVLPVSALTAAVALGEVGHVK
KGDVALVTAAAGGTGQIAVQLLKHVYGCTVIGTCSSEEKAQFL-KSIGCDHVINYKTE--
NLDSRLHVLCPKGVDVIYECVGGQTFNDAVRHVAVQGRVVIIGSVSSYKSGEAVPFSHPS
-GTSLTMLLLAKSASLNGFFLPHFHGVMPKHMASLLK----
>tr|A1Y2C9|A1Y2C9_9TRYP/11-272 Zeta-crystallin/NADPH-oxidoreductase-like protein (Fragment) OS=Leishmania turanica PE=4 SV=1
EGMVRVSVKYAGVNAS-DLNFTNGSY------FKNAQPPFDCGFEAAGTVVKIGAGV-AN
VKEGDPVVLMQ---YGCFAEFLDAPAEMCIPVPELKPEYIVLPVSALTAAVALGEVGRVK
KGDVALVTAAAGGTGQIAVQLLKHVYGCTVIGTCSSEEKAQFL-KSIGCDHVINYKTE--
SLDSRLHVLCPKGVDVVYECVGGQTFNDAVRHLAVHGRVVIIGSVSSYKSGEAVPFSHPS
-GTSMTMLLLAKSASLNGFFLPQFRDVMPKHMASLLK----
>tr|A1Y2D0|A1Y2D0_9TRYP/11-272 Zeta-crystallin/NADPH-oxidoreductase-like protein (Fragment) OS=Leishmania gerbilli PE=4 SV=1
EGMVRVSVKYAGVNAS-DLNFTNGSY------FKNARPPFDCGFEAAGTVVKIGAGV-AN
VKEGDPVVLMQ---YGCFAEFLDAPAEMCIPVPELKPEYIVLPVSALTAAVALGEVGRVK
KGDVALVTAAAGGTGQIAVQLLKHVYGCTVIGTCSSEEKAQFL-KSIGCDHVINYKTE--
SLDSRLHVLCPKGVDVVYECVGGQTFNDAVRHVAVHGRVVIIGSVSSYKSGEAVPFSHPS
-GTSMTMLLLAKSASLNGFFLPQFHDVMPKHMASLLK----
>tr|A1Y2D1|A1Y2D1_LEIBR/11-272 Zeta-crystallin/NADPH-oxidoreductase-like protein (Fragment) OS=Leishmania braziliensis PE=4 SV=1
EGKVRVSVKYAGVNAS-DLNFVNGSY------FNNTQTPFDCGFEAVGTVMKIGAGV-TN
VKEGDHVVLMQ---YGCFAEFLDAPAERCILVPELKPEYIVLPVSALTAAVALGEVGRVK
KGDVALVTAAAGGTGQIAVQLLKRVYGCTVIGACSSEEKTEFL-KRIGCDHVINYKVE--
SLDSRLHELCPKGVDVVYECVGGHIFNDAVRHLAVHGRLMIIGSISSYKSIEAIPSFPPS
-GTSLTTLLLVKSASLNGFFLPQFHEVIPQYMASLLQ----
>tr|A1Y2D2|A1Y2D2_LEIBR/11-272 Zeta-crystallin/NADPH-oxidoreductase-like protein (Fragment) OS=Leishmania braziliensis PE=4 SV=1
EGKVRVSVKYAGVNAS-DLNFVNGSY------FNNTQTPFDCGFEAVGTVMKIGAGV-TN
VKEGDHVVLMQ---YGCFAEFLDAPAERCILVPELKPEYIVLPVSALTAAVALGEVGRVK
KGDVALVTAAAGGTGQIAVQLLKRVYGCTVIGTCSSEEKTEFL-KRIGCDHVINYKVE--
SLDSRLHELCPKGVDVVYECVGGHIFNDAVRHLAVHGRLMIIGSISSYKSIEAIPSFPPS
-GTSLTTLLLVKSASLNGFFLPQFHEVIPQYMASLLQ----
>tr|A1YEP7|A1YEP7_LEICH/11-272 Zeta-crystallin/NADPH-oxidoreductase-like protein (Fragment) OS=Leishmania chagasi PE=4 SV=1
EGMVRVSVKYAGVNAS-DLNFTNGSY------LKNARPPFDCGFEAAGTVVKIGAGV-AN
VKEGDPVVLMQ---YGCFAEFLDAPAEICIPVPELKPEYIVLPVSALTAAVALGEVGRVK
KDDVALVTAAAGGTGQIAVQLLKHVYGCTVIGTCSSEEKARFL-KSIGCDHVINYKTE--
SLDSRLHMLCPKGVDVVYECVGGQTFNDAVRHVAVHGRVVIIGSISSYKSGEAVPFSHPS
-GTSMTMLLLTKSASLNGFFLPQFYDVIPKYMASLLQ----
>tr|A4H761|A4H761_LEIBR/40-307 Oxidoreductase-like protein OS=Leishmania braziliensis GN=LbrM13_V2.0540 PE=4 SV=1
PKAILVKNKYLGINAS-DINFTAGIY------QPEVRPPFACGFEAVGEVVDVGSGV-KD
LKAGVAVVTQS---YGAFAEYQVVARRHAKPIPCLAREYLPLDLSATTASIALEHVLKPQ
PGERAVVTAAAGGTGQFAVQLLKHVYGCSVVGTCSSPSKEVFLTDTLKCDAVVNYRAEGN
NTAAAFMQCYPRGITIAYESVGGDLLEAVIQSLTLRGRIVSLGCVSTYQNGSVEAVRPS-
-HKPLPLQLLAKSASLSTFFLPHFAKYGQQHFDRLCALHER
>tr|A4HPT6|A4HPT6_LEIBR/36-297 Oxidoreductase, putative OS=Leishmania braziliensis GN=LbrM35_V2.4420 PE=4 SV=1
EGKVRVSVKYAGVNAS-DLNFVNGSY------FNNTQTPFDCGFEAVGTVMKIGAGV-TN
VKEGDHVVLMQ---YGCFAEFLDAPAERCILVPELKPEYIVLPVSALTAAVALGEVGRVK
KGDVALVTAAAGGTGQIAVQLLKRVYGCTVIGTCSSEEKTEFL-KRIGCDHVINYKVE--
SLDSRLHELCPKGVDVVYECVGGHIFNDAVRHLAVHGRLMIIGSISSYKSSEAIPSFPPS
-GTSLTTLLLVKSASLNGFFLPQFHEVIPQYMASLLQ----
>tr|A4HVK0|A4HVK0_LEIIN/37-296 Oxidoreductase-like protein OS=Leishmania infantum GN=LinJ13.0650 PE=4 SV=1
PKAILVKNKYLGINAS-DINFTAGIY------QPNVRPPFACGFEAVGEVVDVGSGV-KD
LKAGAAVVTQS---YGAFTEYQVVARRHAKPIPRMAREYLPLDLSATTASIALEHVLKPQ
PGERAVVTAAAGGTGQFAVQLLKHVYGCSVVGTCSSPSKEVFLTNTLKCDGVVNYKAEGG
DTAAAFLRCYPRGVSIAYESVGGDLLEAVIQSLAPRGRILSLGCVSTYQRGSIEAACPN-
-RKPLPLQLLAKSASLSTFFLPHFAKYGQLHFD--------
>tr|A4IE56|A4IE56_LEIIN/36-297 Oxidoreductase, putative OS=Leishmania infantum GN=LinJ36.6970 PE=4 SV=1
EGMVRVSVKYAGVNAS-DLNFTNGSY------LKNARPPFDCGFEAAGTVVKIGAGV-AN
VKEGDPVVLMQ---YGCFAEFLDAPAEICIPVPELKPEYIVLPVSALTAAVALGEVGRVK
KDDVALVTAAAGGTGQIAVQLLKHVYGCTVIGTCSSEEKARFL-KSIGCDHVINYKTE--
SLDSRLHMLCPKGVDVVYECVGGQTFNDAVRHVAVHGRVVIIGSISSYKSGEAVPFSHPS
-GTSMTMLLLTKSASLNGFFLPQFYDVIPKYMASLLQ----
>tr|Q25222|Q25222_LEIAM/36-297 CP36 OS=Leishmania amazonensis PE=2 SV=1
EGMVRVSVKYAGVNAS-DLNFTNGSY------FKNVQPPFDCGFEAAGTVVQIGAGV-AN
VKVGDHVVLMQ---YGCFAEFLDAPAERCIPVPELKPEYSVLPVSALTAAVALGEVGRVK
KGDVALVTAAGGGTGQIAVQLFKHVYGCTVIGTCSSEEKAEFL-KSIGCDHVINYKTE--
SLDGRLHELCPKGVDVVYECVGGHTFNDAVRHVAVHGRVVIIGSISSYKSGEVVPFSDPS
-GTSVTMLLLVKSASLNGFFLPQFHDVIPKYMANLLQ----
>tr|Q38A19|Q38A19_9TRYP/31-292 Oxidoreductase, putative OS=Trypanosoma brucei GN=Tb10.6k15.0820 PE=4 SV=1
STELLVKNRFVGINAS-DINFTSGKY------LPGTVPPFDCGFEALGEVVAVGDGI-KQ
FCAGDVVVTQA---FGAFCEYQVVPSRSAKKVPLLKCEYLPLDLSGTTASISIGEILKPL
RGELAVVTAAGGGTGQFAVQILKKVYDCTVVGVTSSCSKENML-KELGCDHVIVGERE--
SVGEAMKQLMPTGVNVAYESVGGDMLDVVVDNISLRGRVLSIGGISGYSNGGSWDYSEKG
-KAPLPMRLLSKSASLNTFFLPHYIKYAKLHFSRLCQ----
>tr|Q4CNS6|Q4CNS6_TRYCR/37-296 Oxidoreductase, putative (Fragment) OS=Trypanosoma cruzi GN=Tc00.1047053508715.10 PE=4 SV=1
PTEIFVKNRFVGINAS-DVNFTAGRY------KPDVKPPFECGFEALGEVVASGEKA-KE
FFVGDTVVTQA---YGAFSEYQVVPSRQAKKVPSKKKEWLPLDLSGTTASISLGEVVKPL
SGEVAIVTAASGGTGQFAVQLLKNIYNCHVIGVTSSSYKANFL-KGLGCDHVIVEERE--
TIDEGIKRIAPTGVNFAYESVGGETFQVIVQNISLRGRILSIGGISGYSDGSTWMRRSST
-YTPLQTALLSKSATLHTFFLPHYSKYAARHFATL------
>tr|Q4DCU4|Q4DCU4_TRYCR/37-296 Oxidoreductase, putative OS=Trypanosoma cruzi GN=Tc00.1047053506839.34 PE=4 SV=1
PTEIFVKNRFVGINAS-DVNFTAGRY------KPDVEPPFECGFEALGEVVASGEKV-KG
FFVGDIVVTQA---FGAFAEYQVVPSRQAKKVPSKKKEWLPLDLSGTTASISLGEVVKPL
SGEVAIVTAASGGTGQFAVQLLKNVYNCHVIGVTSSSYKANFL-KGLGCDHVIVEERE--
TIDEGIKRIAPTGVNFAYESVGGETFQVIVQNISLRGRILSIGGISGYSDGSTWMRRSSM
-YTPLQTALLSKSATLHTFFLPHYSKYAARHFATL------
>tr|Q4Q0Z7|Q4Q0Z7_LEIMA/36-297 Oxidoreductase, putative OS=Leishmania major GN=LmjF36.4170 PE=4 SV=1
EGMVRVSVKYAGVNAS-DLNFTNGSY------FKNARPPFDCGFEAAGTVVKIGAGV-AN
VQEGDPVVLMQ---YGCFAEFLDAPAEMCIPVPELKPEYIVLPVSALTAAVALGEVGHVK
KGDVALVTAAAGGTGQIAVQLLKHVYGCTVIGTCSSEEKAQFL-KSIGCDHVINYKTE--
NLDSRLHVLCPKGLDVIYECVGGQTFNDAVRHVAVQGRVVIIGSVSSYKSGEAVPFSHPS
-GTSLTMLLLAKSASLNGFFLPQFHGVMPKHMASLLK----
>tr|Q4QG82|Q4QG82_LEIMA/87-346 Oxidoreductase-like protein OS=Leishmania major GN=LmjF13.0720 PE=4 SV=1
PKAILVKNKYLGVNAS-DINFTAGIY------QPDVRPPFACGFEAVGEVVDVGSGV-KD
LKAGAAVVTQS---YGAFAEYQVVARRHAKPIPRVAREYLPLDLSATTASIALEHVLKPQ
PGERAVVTAAAGGTGQFAVQLLKHVYGCSVVGTCSSPSKEVFLTNTLKCDGVVNYKAEGG
DTAAAFLRCYPRGVNIAYESVGGDLLEAVIQSLAPRGRILSLGCVSTYQCGSIEAACPS-
-RKPLPLQLLAKSASLSTFFLPHFAKYGQLHFD--------
