# Supplementary material for: Subdivision of the MDR superfamily of medium-chain dehydrogenases/reductases through iterative hidden Markov model refinement
Source: BMC Bioinformatics. 2010 Oct 27;11:534. doi: 10.1186/1471-2105-11-534 (PMC2976758; doi:10.1186/1471-2105-11-534)
Supplement: Additional file 4 — MDR family alignment figures. Illustrations showing the mafft MSAs from Additional file 3: mdr-sequences. Red sequence identifiers denote sequences from UniProtKB/TrEMBL, while blue correspond to sequences from Swiss-Prot. The position cscores are shown in a bar plot under the MSA. Positions that contain gaps in over 90% of the sequences have been removed from the alignment in order to increase readability. [file 1471-2105-11-534-S4.ZIP › mdr/MDR007.seed]

>sp|O45903|MECR1_CAEEL/47-304 Probable trans-2-enoyl-CoA reductase 1, mitochondrial OS=Caenorhabditis elegans GN=W09H1.5 PE=2 SV=1
VLVQWIAAPINPADLNQIQGVYPV--KPALP-AVGGNEGFGKVISVGSNVSS--IKVGDH
VIPDRSGLGTWRELGLHQENDLFPIDNTLSMEYAATFQVNPPTAYRMLKDFIDLKKGDTV
AQNGANSAVGKHVIQICRILGIKTVNVVRSRDNLE---ELVKELKDLGADEVITQEELYS
RK-----KK--FPGVKLALNCVGGRSSLFLASLLDHGGCMVTYGGMSKQPVDCPTGPLIF
KDISLRGFWMSR-----WYDIQKS--PEKRHEM--YQELAG
>sp|Q9XXC8|MECR2_CAEEL/37-298 Probable trans-2-enoyl-CoA reductase 2, mitochondrial OS=Caenorhabditis elegans GN=Y48A6B.9 PE=1 SV=1
CLVEWLASPINPLDINRIQGNYAV--RAELP-VIGGSEGVGRVVKAGSGSR---FKSGDH
VTIFSANTPIWTEFGVVDDDELVKLDNRIPLDLAATLMINPPTAWIMLKKYVNLQKGDYI
IQNSANSGVGRSVIEMCKALGYKSINIVRNRQNIE---ALKTDLWRIGADHVFTEEEFKG
TSRQFLKSI--NVRPKLALNGVGGKSALQISSVLERGGTCVTYGGMSKKAHEFTTSALVF
NDICVRGVAVGM-----WARQEEH--LDEWNLC--VDEVQK
>sp|Q8LCU7|MECR_ARATH/74-335 Probable trans-2-enoyl-CoA reductase, mitochondrial OS=Arabidopsis thaliana GN=At3g45770 PE=1 SV=1
VCVKMIAAPINPSDINRIEGVYPV--RPPVP-AVGGYEGVGEVYAVGSNVNG--FSPGDW
VIPSPPSSGTWQTYVVKEESVWHKIDKECPMEYAATITVNPLTALRMLEDFVNLNSGDSV
VQNGATSIVGQCVIQLARLRGISTINLIRDRAGSD---EAREQLKALGADEVFSESQLNV
KNVKSLLGN--LPEPALGFNCVGGNAASLVLKYLREGGTMVTYGGMSKKPITVSTTSFIF
KDLALRGFWLQS-----WLSMGKV---KECREM--IDYLLG
>sp|Q7YS70|MECR_BOVIN/72-333 Trans-2-enoyl-CoA reductase, mitochondrial OS=Bos taurus GN=MECR PE=1 SV=1
VHVKMLAAPINPSDINMIQGNYGL--LPQLP-AVGGNEGVGQVVAVGSGVTG--VKPGDW
VIPANPGLGTWRTEAVFGEEELITVPSDIPLQSAATLGVNPCTAYRMLVDFERLRPRDSI
IQNASNSGVGQAVIQIAAARGLRTINVLRDTPDLQ---KLTDTLKNLGANHVVTEEELRK
PEMKSFFKD--VPQPRLALNCVGGKSSTELLRHLAPGGTMVTYGGMAKQPVIASVSQLIF
KDLKLRGFWLSQ-----WKKDHSP---DQFKEL--ILTLCD
>sp|Q6GQN8|MECR_DANRE/74-337 Trans-2-enoyl-CoA reductase, mitochondrial OS=Danio rerio GN=mecr PE=2 SV=2
VLVKMLAAPINPSDLNMLQGTYAI--LPELP-AVGGNEGVAQVMEVGDKVKT--LKVGDW
VIPKDAGIGTWRTAAVLKADDLVTLPKDIPVLSAATLGVNPCTAYRMLTDFEELKAGDTV
IQNAANSGVGQAVIQIAAAKGIHTINVIRDRPDLR---QLSDRLTAMGATHVITEETLRR
PEMKELFKS--CPRPKLALNGVGGKSATELLRHLQSGGSLVTYGGMAKQPVTVPVSALIF
KDVRVRGFWVTQ-----WKRDNRH-DDEALRHM--LDELCI
>sp|Q9V6U9|MECR_DROME/52-313 Probable trans-2-enoyl-CoA reductase, mitochondrial OS=Drosophila melanogaster GN=CG16935 PE=2 SV=2
VLVKILAAPINPADINTIQGKYPV--KPKFP-AVGGNECVAEVICVGDKVKG--FEAGQH
VIPLASGLGTWTTHAVYKEDQLLIVSKKVGLAEAATSTVNPTTAYRMLKDFVQLCPGDTV
IQNGANSAVGQAVHQLCRAWGINSVGIVRDRPEIA---ELKQMLQCLGATEVLTEAEIRT
SDI---FKSGKLKKPRLAFNCVGGKSATEVSRHLDNGGVLVTYGGMSREPVTVATGPLIF
KDIAFRGFWMTR-----WSKENYS--SPERSKM--FKEIFE
>sp|Q9BV79|MECR_HUMAN/72-333 Trans-2-enoyl-CoA reductase, mitochondrial OS=Homo sapiens GN=MECR PE=1 SV=1
VRVKMLAAPINPSDINMIQGNYGL--LPELP-AVGGNEGVAQVVAVGSNVTG--LKPGDW
VIPANAGLGTWRTEAVFSEEALIQVPSDIPLQSAATLGVNPCTAYRMLMDFEQLQPGDSV
IQNASNSGVGQAVIQIAAALGLRTINVVRDRPDIQ---KLSDRLKSLGAEHVITEEELRR
PEMKNFFKD--MPQPRLALNCVGGKSSTELLRQLARGGTMVTYGGMAKQPVVASVSLLIF
KDLKLRGFWLSQ-----WKKDHSP---DQFKEL--ILTLCD
>sp|Q9DCS3|MECR_MOUSE/72-333 Trans-2-enoyl-CoA reductase, mitochondrial OS=Mus musculus GN=Mecr PE=2 SV=2
VHVRMLAAPINPSDINMIQGNYGL--LPKLP-AVGGNEGVGQVIAVGSSVSA--LKPGDW
VIPANAGLGTWRTEAVFSEEALIGIPKDIPLQSAATLGVNPCTAYRMLVDFEQLQPGDSV
IQNASNSGVGQAVIQIASALRLKTINVVRDRPDIK---KLTDRLKDLGADYVLTEEELRM
PETKTIFKD--LPLPRLALNCVGGKSSTELLRHLAPGGTMVTYGGMAKQPVTASVSLLIF
KDLKLRGFWLSQ-----WKKNHSP---DEFKEL--ILTLCN
>sp|Q9Z311|MECR_RAT/72-333 Trans-2-enoyl-CoA reductase, mitochondrial OS=Rattus norvegicus GN=Mecr PE=2 SV=1
VHVKMLAAPINPSDINMIQGNYGL--LPKLP-AVGGNEGVGQVIAVGSSVSG--LKPGDW
VIPANAGLGTWRTEAVFSEEALIGVPKDIPLQSAATLGVNPCTAYRMLVDFEQLQPGDSV
IQNASNSGVGQAVIQIASALGLKTINVIRDRPDIK---KLTDRLKDLGADYVLTEEELRM
PETKNIFKD--LPLPRLALNCVGGKSSTELLRHLAPGGTMVTYGGMAKQPVTASVSMLIF
KDLKLRGFWLSQ-----WKKNHSP---DEFKEL--ILILCN
>tr|B3KT72|B3KT72_HUMAN/1-257 cDNA FLJ37780 fis, clone BRHIP2027017, highly similar to Trans-2-enoyl-CoA reductase, mitochondrial (EC 1.3.1.38) OS=Homo sapie
-----LAAPINPSDINMIQGNYGL--LPELP-AVGGNEGVAQVVAVGSNVTG--LKPGDW
VIPANAGLGTWRTEAVFSEEALIQVPSDIPLQSAATLGVNPCTAYRMLMDFEQLQPGDSV
IQNASNSGVGQAVIQIAAALGLRTINVVRDRPDIQ---KLSDRLKSLGAEHVITEEELRR
PEMKNFFKD--MPQPRLALNCVGGKSSTELLRQLARGGTMVTYGGMAKQPVVASVSLLIF
KDLKLRGFWLSQ-----WKKDHSP---DQFKEL--ILTLCD
>tr|A0JCT1|A0JCT1_9HYME/64-325 Trans-2-enoyl-CoA reductase, putative OS=Glyptapanteles indiensis GN=GIP_L1_00020 PE=4 SV=1
VAVKWLLSPVNPADINTLQGKYPS--RPSLP-AIAGNEGVGEVAEVGGNVTD--LKVGDR
VVPNANNIGTWTTRGTYQADLVMKIPKTFGPVEASMLNVNPCTAYRMLKDFEKLSPGDTV
IQNGGNSAVGQLVIQLCKAWNFNSVNVVRDRENIE---VLKKDLKAIGATEVLTESEVRT
TDL---FKSKKLPAPKLALNCVCGQNAVDVLRHLRAEGTMVTYGAMSREPLTVPASALIF
KNISIKGFWMSA-----WKKAHGN--SEANTTM--YEEIGK
>tr|A7RLW5|A7RLW5_NEMVE/26-288 Predicted protein OS=Nematostella vectensis GN=v1g228294 PE=4 SV=1
VGVQMVAAPVNPSDINMIQGSYAI--KPALP-AVGGNEGCGQVIKMGKEVKG--VKEGDF
VILAESGLGSWTRYHVLSEDQVIKVPDYISVEMAATLSVNPCTAYRMLKDFEHLKPGDTV
IQNGGNSGVGRAVIQLAAAWGIKTVNIVRDRPNLD---VMVKELTDLGATHVVTEDFCRT
PEMANFMKD--LRPVKLGLNCVGGKSATEVTRQLSDQGSIVTYGGMSKKPFLVPTGQLIF
KDIRVRGFWMTA-----WNKHNTK--SSERVSM--IDEICQ
>tr|A8PQT2|A8PQT2_BRUMA/55-311 Oxidoreductase, zinc-binding dehydrogenase family protein OS=Brugia malayi GN=Bm1_31850 PE=4 SV=1
VRVRWMGAPINPADINQLQGVYPR--KPPLP-AVGGMEGFGEVEEIGSGVTT--LRVGDW
VLPGISSAGSWRTLGNHYEKDVFKIAKDLPFDSAATLQVNPPTAYRMLKDFVNLKAGDLV
VQNGANSSVGRCVIELCKLWNIRTVNIVRNRENLD---VLVRELKEIGADEVFTEEEMKK
ESM----NK--AKNAQLALNCVGGRSAMLLSTCLSNKGVMITYGGMSKKP--VPTGSLIF
KDIKLVGFWISQ-----WYTTQGN--KKDREAM--FEELQD
>tr|A8PQT3|A8PQT3_BRUMA/55-310 Oxidoreductase, zinc-binding dehydrogenase family protein OS=Brugia malayi GN=Bm1_31850 PE=4 SV=1
VRVRWMGAPINPADINQLQGVYPR--KPPLP-AVGGMEGFGEVEEIGSGVTT--LRVGDW
VLPGISSAGSWRTLGNHYEKDVFKIAKDLPFDSAATLQVNPPTAYRMLKDFVNLKAGDLV
VQNGANSSVGRCVIELCKLWNIRTVNIVRNRENLD---VLVRELKEIGADEVFTEEEMKK
ESM----NK--AKNAQLALNCVGGRSAMLLSTCLSNKGVMITYGGMSKKP--VPTGSLIF
KDIKLVGFWISQ-----WYTTQGN--KKNITFC--FLKLN-
>tr|A8WTG2|A8WTG2_CAEBR/47-304 Putative uncharacterized protein OS=Caenorhabditis briggsae GN=CBG02814 PE=4 SV=2
VFVKWIAAPINPADLNQIQGVYPV--KPTLP-AVGGNEGFGKVISVGSNVKS--VKEGDH
VIPNKSGLGTWRELGLHSETDVFLIDNELPLEYAAVFQVNPPTAYRMLKDFIHLKKGDTV
VQNGANSAVGKQVIQICRILGIKSVNVVRNRDNLE---DLVKELKDLGADDVITQEELYG
RK-----KK--FPGVKLALNCVGGRSSLFLASLLDHGGCMVTYGGMSKQPVDCPTGPLIF
KDISLRGFWMSR-----WYDIQKT--PEKRQEM--YKELAE
>tr|A8WTG3|A8WTG3_CAEBR/48-307 Putative uncharacterized protein OS=Caenorhabditis briggsae GN=CBG02813 PE=4 SV=1
VLIEWQAAPINPADINQIQGTYAL--RPSLP-AAAGLEGAARVSKIGSAVKS--VKPGDQ
VLTSYDIPGTWTDFGIYDQKHLIKIDNDLPIEHAALFKVNPPSAYLMLKEYAQLNKGDWV
VQNCANLAAGKQVIQIARILGFKTFNVIRNREDLR---ELVKEMKDMGADEVVTEEELYD
KK-----KKIKMPRAKLALNGVGGKSSLYLATALERGGCMVTYGGMSRQPTQAPTAPLIF
NDISLRGFWLMT-----WIRAQKD--VSALQKM--YADLSG
>tr|A8XS68|A8XS68_CAEBR/37-298 Putative uncharacterized protein OS=Caenorhabditis briggsae GN=CBG18225 PE=4 SV=2
CLVQWLASPINPLDINRVQGNYAL--KTKPP-VIGGSEGVGKVIKAGSGSR---FKVGDH
VTIFSAETPFWTENGIVDDKDLVQLDNRIPLDLAATLMINPPTAWIMLQKYVKLEKGDYV
IQNSANSGVGRSVIELCKAFGYKSINIVRSRPNIE---ALKTDLWRIGADHVFTEEEFKQ
TSKEFLKSI--KSRPKLALNGVGGKSALQISSVLERGGTCVTYGGMSKKAHEFTTSALVF
NDIQVRGVAVGM-----WARREEN--LDEWNYC--VEQVQK
>tr|B0WHZ2|B0WHZ2_CULQU/54-315 Trans-2-enoyl-CoA reductase, mitochondrial OS=Culex quinquefasciatus GN=CpipJ_CPIJ006453 PE=4 SV=1
VLIKTLGAPINPADINTVQGKYPV--KPPFP-AVGGNECVGEVISVGAQVSG--LKVGDR
VIPFATGLGTWRSHALYSAASLMKVPEAIGIAEAATLTVNPCTGYRILKDFVPLKAGDTV
IQNGANSACGQAIIQLCRAWDVQCVGIVRDRPEFS---KLRDYLKNLGAAEILTEEELRT
TKL---FKDGIFKKPKLALNCVGGKNALEMSRHLDNHGVMVTYGGMSREPVTVPTAALIF
KDLQFSGFWMTR-----WTKQNAE--SSKRSEM--FQELFG
>tr|B0X8M6|B0X8M6_CULQU/56-319 Zinc binding dehydrogenase OS=Culex quinquefasciatus GN=CpipJ_CPIJ014619 PE=4 SV=1
VLIKTLGAPINPADINTVQGKYPV--KPPFP-AVGGNECVGEVISVGAQVSG--LKVGDR
VIPFATGLGTWRSHALYSAASLMKVPEAIGIAEAATLTVNPCTGYRMLKDFVPLKAGDTV
IQNGANSACGQAIIQLCRAWGVQCVGIVRDRPEFS---KLRDYLKNLGAAEILTEEELRT
TKL---FKDGIFKKPKLALNCVGGKNALEMSRHLDNHGVMVTYGGMSREPVTVPTAALIF
KDLHEMLYVIDQ-----RLKAQAI--PLDKSAQGKLRVLQE
>tr|B3MHF4|B3MHF4_DROAN/34-295 GF11158 OS=Drosophila ananassae GN=GF11158 PE=4 SV=1
VLVKILAAPINPADINTIQGKYPV--KPKFP-AVAGNEFVGEVICVGENVKD--LKEGQH
VIPLATGLGTWTTHAVYNADQLLAVSKKVGLAEAATVTVNPCTAYRMLKDFVHLCPGDTV
IQNGANSAVGQAVHQLCRAWGINSIGIVRDRPEIA---ELKEMLKCLGATEILTEAEIRT
SDI---FKTGKVKKPRLAFNCVGGKSATEVSRHLDHKGILVTYGGMSREPVTVATGPLIF
KDIAFRGFWMTR-----WSKENYN--APERSEM--FKEIFG
>tr|B3NRG0|B3NRG0_DROER/34-295 GG22463 OS=Drosophila erecta GN=GG22463 PE=4 SV=1
VLVKILAAPINPADINTIQGKYPV--KPKFP-AVGGNECVAEVICVGDKVKG--LEAGQH
VIPLASGLGTWTTHAVYKEDQLLIVSKKVGLAEAATSTVNPTTAYRMLKDFVQLCPGDTV
IQNGANSAVGQAVHQLCRAWGINSIGIVRDRPEIA---ELKQMLQCLGATEVLTEAEIRT
SDI---FKSGKLKKPRLAFNCVGGKSATEVSRHLDNGGVLVTYGGMSREPVTVATGPLIF
KDIAFRGFWMTR-----WSKENYS--SPERSNM--FKEIFE
>tr|B4GH84|B4GH84_DROPE/51-312 GL16992 OS=Drosophila persimilis GN=GL16992 PE=4 SV=1
VLVRILAAPINPADINTIQGKYPV--KPKFP-AVAGNEFVGEVICVGENVKG--LQAGEH
VIPLATGLGTWTTYGLYNQDQLMTVPKKVGLAEAATVTVNPCTAYRMLKDFVKLSPGDTV
IQNGANSAVGQAVHQLCRAWGINSIGIVRDRPEIC---ELKQLLECLGATAVLTEAEVRT
SDI---FKTGKVKRPKLAFNCVGGKSATEVSRHLDDCGVMVTYGGMSREPVTVATGPLIF
KDIAFRGFWMTR-----WSKENYD--APERKQM--FKELFE
>tr|B4HQY1|B4HQY1_DROSE/34-295 GM20249 OS=Drosophila sechellia GN=GM20249 PE=4 SV=1
VLVKILAAPINPADINTIQGKYPV--KPKFP-AVGGNECVAEVICVGDKVKG--FEAGQH
VIPLASGLGTWTTHAVYKEDQLLIVSKKVGLAEAATSTVNPTTAYRMLKDFVQLCPGDTV
IQNGANSAVGQAVHQLCRAWGINSVGIVRDRPEIA---ELKQMLQCLGATEVLTEAEIRT
SDI---FKSGKLKKPRLAFNCVGGKSATEVSRHLDNGGVLVTYGGMSREPVTVATGPLIF
KDIAFRGFWMTR-----WSKENYS--SPERSKM--FKEIFE
>tr|B4J593|B4J593_DROGR/52-313 GH20863 OS=Drosophila grimshawi GN=GH20863 PE=4 SV=1
VLVKILAAPINPADINTIQGKYPV--KPKFP-AIAGNEFVGEVVCVGKEVKD--LQPGEH
VVPLATGLGTWATHAVYNEDQLLAISNKVGLAEAATITVNPCTAYRMLKDFVQLSPGDTV
IQNGANSAVGQAVHQLCRAWGINSVGIVRNRPEIG---ELKQLLECLGATAVLTEEELRT
SDI---FKSGQLKRPKLAFNCVGGKSATEVSRHLDNGGVVVTYGGMSREPVTVATGPLIF
KDIAFRGFWMTR-----WSKEHYN--TPERKQM--FQDLCQ
>tr|B4KPW0|B4KPW0_DROMO/34-295 GI20971 OS=Drosophila mojavensis GN=GI20971 PE=4 SV=1
VLVQILAAPINPADINTIQGKYPV--KPKFP-AIAGNEFVGKVVCVGEEVKS--LQPGTH
VVPLASGLGTWTTHAVYKEEHLLGISNKVGLAEAATITVNPCTAYRMLKDFVKLSPGDTV
IQNGANSAVGQAVHQLCRAWGINSVGIVRNRPEID---ELKKLLQSLGATAVLTEDEIRT
SDI---FKSGKIKRPQLALNCVGGKSATEVSRHLNDRGVMVTYGGMSREPVTVATGPLIF
KDIAFRGFWMTR-----WSKENYN--APERKQM--FQELCK
>tr|B4LKU3|B4LKU3_DROVI/52-313 GJ20691 OS=Drosophila virilis GN=GJ20691 PE=4 SV=1
VLVKILAAPINPADINTIQGKYPV--KPKFP-AIAGNEFVGEVVCVGDQVKG--LQPGAH
VVPLASGLGTWTTHAVYTEDQLLAISSKVGLAEAATITVNPCTAYRMLKDFVQLSPGDTV
IQNGANSAVGQAVHQLCRAWGINSVGIVRNRPEIS---ELKQLLQGLGATAVLTEEEMRT
SDL---FKTGKLKRPQLALNCVGGKSATEVSRHLNDRGVMVTYGGMSREPVTVATGPLIF
KDIAFRGFWMTR-----WSKENYS--APERKQM--FQELCQ
>tr|B4MR14|B4MR14_DROWI/34-295 GK21344 OS=Drosophila willistoni GN=GK21344 PE=4 SV=1
VLVKILAAPINPADINTIQGKYPV--KPKFP-AVAGNEFVGEVICVGDEVKS--VETGQH
VVPLATGLGTWTTHAVYQEDQVMAVSKNVGLAEAATITVNPCTAYRMLKDFVQLKPGDTV
IQNGANSAVGQAVHQLCRAWGINSIGIVRNRPEIE---ELKQMLQCLGATAILTEEEIRT
SDI---FKTGKLKRPKLAFNCVGGKSATEVSRHLDNSGVMVTYGGMSREPVTVATGPLIF
KDIAFRGFWMTR-----WSKENYD--TPERKQM--FKDLCD
>tr|B4MRC5|B4MRC5_DROWI/50-311 GK15785 OS=Drosophila willistoni GN=GK15785 PE=4 SV=1
VLVKILASPINPVDVNIIQGRYPI--KPKLP-TVAGSEFVGKIIDIGNEVKG--LQNGQH
VIPLVNTAGAWSTHTIYQEDQLLAVSEKVGLAEAATIYINPCTAYRMLKDFVHLLPGDTV
LHNGANSAVGQAVHQLCLAWGFKSIGIVRDRKEID---VLRDQMKKLGASLILTESEIRT
TDI---FKSGEFRRPKLAFNCVGGKSATELARHLDHHGVMVTYGGMSREPIEVPTGPLIF
KDLAFRGFAVSD-----WHTKNHD--KPERTQM--FKDLLK
>tr|B4P455|B4P455_DROYA/34-295 GE13334 OS=Drosophila yakuba GN=GE13334 PE=4 SV=1
VLVKILAAPINPADINTIQGKYPV--KPKFP-AVGGNECVAEIICVGDKVKG--LEPGQH
VIPLASGLGTWTTHAVYKEDQLLIVSKKVGLAEAATSTVNPTTAYRMLKDFVQLCPGDTV
IQNGANSAVGQAVHQLCRAWGINSVGIVRDRPEIA---ELKQMLQCLGATEVLTETEIRT
SDI---FKSGKLKKPRLAFNCVGGKSATEVSRHLDNGGVLVTYGGMSREPVTVATGPLIF
KDIAFRGFWMTR-----WSKENYS--SPERSKM--FKEIFE
>tr|B4QEV2|B4QEV2_DROSI/52-315 GD25735 OS=Drosophila simulans GN=GD25735 PE=4 SV=1
VLVKILAAPINPADINTIQVHLCTLNDAQFP-AVGGNECVAEVICVGDKVKG--FEAGQH
VIPLASGLGTWTTHAVYKEDQLLIVSKKVGLAEAATSTVNPTTAYRMLKDFVQLCPGDTV
IQNGANSAVGQAVHQLCRAWGINSVGIVRDRPEIA---ELKQMLQCLGATEVLTEAEIRT
SDI---FKSGKLKKPRLAFNCVGGKSATEVSRHLDNGGVLVTYGGMSREPVTVATGPLIF
KDIAFRGFWMTR-----WSKENYS--SPERSKM--FKEIFE
>tr|B5E0E2|B5E0E2_DROPS/51-312 GA24989 OS=Drosophila pseudoobscura pseudoobscura GN=GA24989 PE=4 SV=1
VLVRILAAPINPADINTIQGKYPV--KPKFP-AVAGNEFVGEVICVGENVKG--LQAGEH
VIPLATGLGTWTTYGLYNQNQLMTVPKKVGLAEAATVTVNPCTAYRMLKDFVKLSPGDTV
IQNGANSAVGQAVHQLCRAWGINSIGIVRDRPEIC---ELKQLLECLGATAVLTEAEIRT
SDI---FKTGKVKRPKLAFNCVGGKSATEVSRHLDDRGVMVTYGGMSREPVTVATGPLIF
KDIAFRGFWMTR-----WSKENYD--APERKQM--FKELFE
>tr|B6LVF0|B6LVF0_BRAFL/13-278 Putative uncharacterized protein (Fragment) OS=Branchiostoma floridae GN=BRAFLDRAFT_213557 PE=4 SV=1
VSVRMLAAPINPADINMIQGVYPI--KPPLP-AVGGNEGVGEVVSVGLQVSD--LQPGDW
VIPADSGWGTWRTHAVCPASELRKIPNDIPLEAAATLAVNPCTAYRMLSDFQHLQPGDTI
VQNGANSGVGQAVIQIAAARGLVTINVVRNRPDRSSYFELEMYLKGLGGHYVITEEGLRR
QDFRDIFKR--LPRPKLALNCVGGKSATEILRHLETGGTMVTYGGMSRQPVTVPTGSLIF
QDIKVVGYWMTQ-----WNKRQTD--SQESSEM--LSTLCD
>tr|B7PDY1|B7PDY1_IXOSC/70-328 Zinc-binding dehydrogenase, putative OS=Ixodes scapularis GN=IscW_ISCW004170 PE=4 SV=1
IAVKILAAPINPSDINTIQGIYGI--KPNLP-AKAGLEGVGEVTKIGKNVKN--MDVGSW
VLLPGDSWGTWRNYGVGDHKRFRKVSNKLDLVTAATMTVNTPTAYRMLSDF----PGDTF
IQNGANSGVGQAAIQIAKSMGLNSINIVRDRPNLI---ELKDMLRALGADYVVTEEELRT
PIMKEIFTV--VPPPKLALNCIGGKNATDMMRHLARGATVVTYGGMSRQPVTVSTAALIF
QDIRVVGFWRTQ-----WAKENAN--TKADDKM--YEYLAK
>tr|B7S834|B7S834_9HYME/64-325 Putative trans-2-enoyl-CoA reductase OS=Glyptapanteles flavicoxis GN=GFP_L7_0010 PE=4 SV=1
VAVKWLLSPVNPADINTLQGKYPS--RPSLP-AIAGNEGVGEVAEVGGNVTG--LKVGDR
VVPNANNIGTWTTRGTYEADLVMKIPKTFGPVEASMLNVNPCTAYRMLKDFEKLSPGDTV
IQNGGNSAVGQLVIQLCKAWNFNSVNVVRDREDIA---VLKKDLKGIGATEVLTESEVRT
TDL---FKSKKLPAPKLALNCVCGQNAVDVLRHLRAEGTMVTYGAMSREPLTVPASALIF
KNISIKGFWMSA-----WKKAHEN--SEANTTM--YEEIGK
>tr|Q17E09|Q17E09_AEDAE/50-311 Zinc binding dehydrogenase OS=Aedes aegypti GN=AAEL003995 PE=4 SV=1
VLIKTLGAPINPADINTIQGKYPV--KPQFP-AVGGNECVGEVVAIGGQVGG--LKVGDR
VVPFATGLGTWRSHALYKESNLMKVPNSIGTVEAATITVNPCTAYRMLKDFVSLKAGDTV
IQNGANSACGQAVIQLCRAWGVDCVGIVRDRPEFS---KLRDYLKDLGAAEILTEEELRT
TKI---FKDGLFKKPKLALNCVGGKNALEVSRHLDNQGIMVTYGGMSREPVTVPTASLIF
KDLQFSGFWMTR-----WTKENAQ--NPKRAEM--FSELFE
>tr|Q58CJ2|Q58CJ2_DROME/52-310 AT25977p OS=Drosophila melanogaster GN=CG16935 PE=2 SV=1
VLVKILAAPINPADINTIQGKYPV--KPKFP-AVGGNECVAEVICVGDKVKG--FEAGQH
VIPLASGLGTWTTHAVYKEDQLLIVSKKVGLAEAATSTVNPTTAYRMLKDFVQLCPGDTV
IQNGANSAVGQAVHQLCRAWGINSVGIVRDRPEIA---ELKQMLQCLGATEVLTEAEIRT
SDI---FKSGKLKKPRLAFNCVGGKSATEVSRHLDNGGVLVTYGGMSREPVTVATGPLIF
KDIAFRGFWMTR-----WSKENYS--SPER-----FENVQG
>tr|Q7PZC1|Q7PZC1_ANOGA/58-321 AGAP011834-PA OS=Anopheles gambiae GN=AGAP011834 PE=4 SV=4
VLIKTLGAPINPADINTIQGKYPV--KPTFP-AVGGNECVGEVVAIGGDGSGNSLKVGDR
VVPFATGLGTWRSHAIYAANQLMKVPASVGVPEAATITVNPCTGYRMLKDFVALKPGDTV
IQNGANSACGLAIIQLCRAWNVECVGVVRDRPEFA---QLKDHLKGLGAAEILTEEELRT
TKL---FKDGIFRRPRLALNCVGGKSALELARQLDQAGVMVTYGGMSREPVTVPTASLIF
KDLRFVGFWMTR-----WTKEHAA--SPLRSEM--FNELFG
>tr|Q5RBL3|Q5RBL3_PONAB/1-265 Putative uncharacterized protein DKFZp459E028 OS=Pongo abelii GN=DKFZp459E028 PE=4 SV=1
-----LAAPINPSDINMIQGNYGL--LPELP-AVGGNEGVAQVIAVGSNVTG--LKPGDW
VIPANAGLGTWRTEAVFSEKALIQVPSDIPLQSAATMGVNPCTAYRMLMDFEQLQPGDSV
IQNASNSGVGQAVIQIAAALGLRTINVVRDRPVIQ---KLSDRLKSLGAERVITEEELRR
PEMKNFFKE--MPQPRLALNCVGGKSSTELLRQLARGGTMVTYGGMAKQPVIASVVSWVR
GEACLEPGQTPQPGHIPWHDSCLNRQCPIPGGE--SVPLSG
>tr|A2ZH49|A2ZH49_ORYSI/63-327 Putative uncharacterized protein OS=Oryza sativa subsp. indica GN=OsI_035892 PE=4 SV=1
VCVRMLAAPINPSDLNRVEGVYPV--RPPLPAAVAGYEGVGQVHALGGAVDSRLLSPGDW
VIPSPPSLGTWQTYIVNPATAWHRVRSDVPPQYVATVTVNPLTALRMLCDFVNLAPGDTL
VQNGATSIVGQCVIQLAKLHGLHTINIIRDRPGSQ---EAKDKLKQLGADHVFTESQLDI
KNIKSLLGA--LPEPALGLNCVGGNAASVILKFLRQGGTMVTYGGMSKKPVTVSTSSFIF
KDLSLRGFWLQK-----WMSSDKA---EESRTM--IDYLLD
>tr|A3CE29|A3CE29_ORYSJ/145-409 Putative uncharacterized protein OS=Oryza sativa subsp. japonica GN=OsJ_033551 PE=4 SV=1
VCVRMLAAPINPSDLNRVEGVYPV--RPPLPAAVAGYEGVGQVHALGGAVDSRLLSPGDW
VIPSPPSLGTWQTYIVNPATAWHRVRSDVPPQYVATVTVNPLTALRMLCDFVNLAPGDTL
VQNGATSIVGQCVIQLAKLHGLHTINIIRDRPGSQ---EAKDKLKQLGADHVFTESQLDI
KNIKSLLGA--LPEPALGLNCVGGNAASVILKFLRQGGTMVTYGGMSKKPVTVSTSSFIF
KDLSLRGFWLQK-----WMSSDKA---EESRTM--IDYLLD
>tr|A7NZB3|A7NZB3_VITVI/72-333 Chromosome chr6 scaffold_3, whole genome shotgun sequence OS=Vitis vinifera GN=GSVIVT00024445001 PE=4 SV=1
VCVKMLAAPINPSDINRIEGVYPV--RPHVP-AVGGYEGVGEVHSLGSAVKG--LSPGDW
VIPSPPSSGTWQTYVVKEQSVWHKINKDVPMEYAATVTINPLTALRMLEDFGNLNPGDAI
VQNGATSIVGQCIIQLARIRGIHSINIIRDRVGSD---EVKEKLKGLGADEVFTESQLEV
KNVKGLLAN--LPEPALGFNCVGGNSATLVLKFLRQGGTMVTYGGMSKKPITVSTSSFIF
KDLSLRGFWLQK-----WMSSDKA---KESRKM--IDYLLG
>tr|A9P8M4|A9P8M4_POPTR/67-328 Putative uncharacterized protein OS=Populus trichocarpa PE=2 SV=1
VCVKMMAAPINPSDINRIEGVYPV--RPPLP-AIGGYEGVGEVLSVGSAVKH--LSPGDW
VIPSPPSSGTWQTYIVKEESVWHKISKDSPIEYAATITVNPLTALRMLQDFVTLNSGDCI
VQNGATSIVGQCIIQLARHRGIHSINIIRDRVGSD---EAKEMLKRLGADEVFTESQLEV
KNIKGLLTN--LPEPALGFNCVGGNSASLVLKFLRHGGTMVTYGGMSKKPITTSTSSFIF
KDLSLRGFWLQK-----LMNSDKV---NECRNS--IDHLLC
>tr|A9RRM8|A9RRM8_PHYPA/48-310 Predicted protein OS=Physcomitrella patens subsp. patens GN=PHYPADRAFT_118360 PE=4 SV=1
VCVKMLAAPINPSDINRIEGTYPM--RPTVP-AVGGTEGVGVVVAVTPGVRN--LTIDDW
VIPSHPHLGTWATHIAKEEGAWCKVGQDVPLEYAATISVNPCTALRMLTDFVDLEAGDVV
VQNGATSMVGQCVIQLAHLRKIQTVNLVRDRSGVD---EVKARLSSLGAEHVFTEEELGK
LDMKNFLKE-IGAGAKLGLNCVGGSTATAVMKLLGEGGTLVTYGGMSKKPIKLATGPLIF
KDIQLRGFWLGK-----WKTKHSN---EDFAAM--TKYLLE
>tr|Q2QYY6|Q2QYY6_ORYSJ/63-327 Os12g0102100 protein OS=Oryza sativa subsp. japonica GN=Os12g0102100 PE=4 SV=1
VCVRMLAAPINPSDLNRVEGVYPV--RPPLPAAVAGYEGVGQVHALGGAVDSRLLSPGDW
VIPSPPSLGTWQTYIVNPATAWHRVRSDVPPQYVATVTVNPLTALRMLCDFVNLAPGDTL
VQNGATSIVGQCVIQLAKLHGLHTINIIRDRPGSQ---EAKDKLKQLGADHVFTESQLDI
KNIKSLLGA--LPEPALGLNCVGGNAASVILKFLRQGGTMVTYGGMSKKPVTVSTSSFIF
KDLSLRGFWLQK-----WMSSDKA---EESRTM--IDYLLD
>tr|Q3EAP2|Q3EAP2_ARATH/1-257 Uncharacterized protein At3g45770.2 OS=Arabidopsis thaliana GN=At3g45770 PE=4 SV=1
-----IAAPINPSDINRIEGVYPV--RPPVP-AVGGYEGVGEVYAVGSNVNG--FSPGDW
VIPSPPSSGTWQTYVVKEESVWHKIDKECPMEYAATITVNPLTALRMLEDFVNLNSGDSV
VQNGATSIVGQCVIQLARLRGISTINLIRDRAGSD---EAREQLKALGADEVFSESQLNV
KNVKSLLGN--LPEPALGFNCVGGNAASLVLKYLREGGTMVTYGGMSKKPITVSTTSFIF
KDLALRGFWLQS-----WLSMGKV---KECREM--IDYLLG
>tr|A2A846|A2A846_MOUSE/72-333 Mitochondrial trans-2-enoyl-CoA reductase OS=Mus musculus GN=Mecr PE=4 SV=1
VHVRMLAAPINPSDINMIQGNYGL--LPKLP-AVGGNEGVGQVIAVGSSVSA--LKPGDW
VIPANAGLGTWRTEAVFSEEALIGIPKDIPLQSAATLGVNPCTAYRMLVDFEQLQPGDSV
IQNASNSGVGQAVIQIASALRLKTINVVRDRPDIK---KLTDRLKDLGADYVLTEEELRM
PETKTIFKD--LPLPRLALNCVGGKSSTELLRHLAPGGTMVTYGGMAKQPVTASVSLLIF
KDLKLRGFWLSQ-----WKKNHSP---DEFKEL--ILTLCN
>tr|A8E536|A8E536_DANRE/74-337 Mecr protein OS=Danio rerio GN=mecr PE=2 SV=1
VLVKMLAAPINPSDLNMLQGTYAI--LPELP-AVGGNEGVAQVMEVGDKVKT--LKVGDW
VIPKDAGIGTWRTAAVLKADDLVTLPKDIPVLSAATLGVNPCTAYRMLTDFEELKAGDTV
IQNAANSGVGQAVIQIAAAKGIHTINVIRDRPDLR---QLSDRLTAMGATHVITEETLRR
PEMKELFKS--CPRPKLALNGVGGKSATELLRHLQSGGSLVTYGGMAKQPVTVPVSALIF
KDVRVRGFWVTQ-----WKRDNRH-DDEALRHM--LDELCI
>tr|B5X9B1|B5X9B1_SALSA/97-360 Trans-2-enoyl-CoA reductase, mitochondrial OS=Salmo salar GN=MECR PE=2 SV=1
VLVKLLAAPINPSDINMIQGTYAI--LPDLP-AVGGNEGVAQILEVGSQVKA--LRPGDW
VIPRDAGLGTWRTAAVLAEDDVISLPNDIPLFSAATLGVNPCTAFRMLSDFEELKPGDTV
IQNAANSGVGQAVIQIAAARGIQTINVVRDRPDLT---QLIDRLKAMGASHVIKEETLRR
HEMKELFKT--CPRPKLALNGVGGKSATELLRHLQVGGSMVTYGGMAKQPVTVPVSALIF
KNVKVKGFWVTQ-----WKRTHSQ-DEGALRGM--LDELCS
>tr|Q28GQ2|Q28GQ2_XENTR/46-310 Mitochondrial trans-2-enoyl-CoA reductase OS=Xenopus tropicalis GN=mecr PE=2 SV=1
VRVKMLAAPINPSDINMVQGTYAL--LPQLP-AVGGNEGVGVVVEIGRHVSS--MRPGDW
VVPVDAGLGTWCTEAVFSEDSLVRVPSDIPVAGAATVSVNPCTAYRLLSDFETLRPGDTI
IQNASNSGVGQAVIQIATSLGITTINVVRDREDLS---SLIQRLRDLGADHVITEEQLRK
PEMKDLFKN--CPRPRLALNCVGGKSTTEMLRHLDYGGTMVTYGGMSKQPVTVPVSALIF
KNVKLCGFWVTQ-----WKKERAQTDREEIVKM--IRDLCD
>tr|Q2HYK7|Q2HYK7_ICTPU/24-286 Trans-2-enoyl-CoA reductase (Fragment) OS=Ictalurus punctatus PE=2 SV=1
VLVKMLAAPINPADINMIQGTYAI--LPDFP-AVGGNEGVGQVLEVGSQVQT--VKVGDW
VIPRDAGLGTWRTAAVFSEDDLVTVPSDISLLSAASLGVNPCTAFRMLSDFESLMPGDTV
IQNAANSGVGQAVIQIAAAKGIHTISVVRDRPDLQ---QLTDRLKAMGATYVIKEETLRK
PEMKDIFKV--CSRPKLALNGVGGKSATELLRHLQTGRTMVTYGGMAKQPVTVPVSALIF
KDVKVLGFWVTQ-----WKRDHKH-DGEALRVM--WKS-CA
>tr|Q568Q9|Q568Q9_DANRE/74-337 Mitochondrial trans-2-enoyl-CoA reductase OS=Danio rerio GN=mecr PE=2 SV=1
VLVKMLAAPINPSDLNMLQGTYAI--LPELP-AVGGNEGVAQVMEVGDKVKT--LKVGDW
VIPKDAGIGTWRTAAVLKADDLVTLPKDIPVLSAATLGVNPCTAYRMLTDFEEPKAGDTV
IQNAANSGVGQAVIQIAAAKGIHTINVIRDRPDLR---QLSDRLTAMGATHVITEETLRR
PEMKELFKS--CPRPKLALNGVGGKSATELLRHLQSGGSLVTYGGMAKQPVTVPVSALIF
KDVRVRGFWVTQ-----WKRDNRH-DDEALRHM--LDELCI
