# Supplementary material for: Subdivision of the MDR superfamily of medium-chain dehydrogenases/reductases through iterative hidden Markov model refinement
Source: BMC Bioinformatics. 2010 Oct 27;11:534. doi: 10.1186/1471-2105-11-534 (PMC2976758; doi:10.1186/1471-2105-11-534)
Supplement: Additional file 4 — MDR family alignment figures. Illustrations showing the mafft MSAs from Additional file 3: mdr-sequences. Red sequence identifiers denote sequences from UniProtKB/TrEMBL, while blue correspond to sequences from Swiss-Prot. The position cscores are shown in a bar plot under the MSA. Positions that contain gaps in over 90% of the sequences have been removed from the alignment in order to increase readability. [file 1471-2105-11-534-S4.ZIP › mdr/MDR008.seed]

>sp|Q9HCJ6|VAT1L_HUMAN/69-340 Synaptic vesicle membrane protein VAT-1 homolog-like OS=Homo sapiens GN=VAT1L PE=1 SV=2
..-ELKIR.VKACGLNFIDLMVRQGNIDNPPKTPLVPGFECSGIVEALGDSV..KGY...
.EIGDRVMAFV.NYNAWAEVVCTPVEFVYKIPDDMSFSEAAAFPMNFVTAYVMLFEVANL
REGMSVLVHSAGGGVGQAVAQLCSTVPNVTVFGTASTFKHEAIK..-DSVTHLFD-RNAD
YVQEVKR............................IS.AEGVDIVLDCLCGDNTGKGLSL
LKPLGTYILYGSSN....MVTG...ETKSFFSFAKSWWQVEKVNPIKLYEENKVIAGFSL
LNLLFKQGRAGLIRGVVEKLIG
>sp|Q80TB8|VAT1L_MOUSE/67-338 Synaptic vesicle membrane protein VAT-1 homolog-like OS=Mus musculus GN=Vat1l PE=2 SV=2
..-ELKIR.VKACGLNFIDLMVRQGNIDNPPKTPLVPGFECSGIVEALGDSV..KGY...
.EIGDRVMAFV.NYNAWAEVVCTPVEFVYKIPDDMSFSEAAAFPMNFVTAYTMLFEIANL
REGMSVLVHSAGGGVGQAVAQLCSTVPNVTVFGTASTFKHEAIK..-DSVTHLFD-RNAD
YVQEVKR............................IS.AEGVDIVLDCLCGDNTGKGLSL
LKPLGTYILYGSSN....MVTG...ETKSFFSFAKSWWQVEKVNPIKLYEENKVIAGFSL
LNLLFKQGRSGLIRGVVEKLIG
>sp|Q8JFV8|VAT1_DANRE/99-369 Synaptic vesicle membrane protein VAT-1 homolog OS=Danio rerio GN=vat1 PE=2 SV=1
..-EVMVR.VKMCGLNFADLMARQGLYDRLPSPPVTPGMECSGVIEAVGEEV..TDR...
.KVGDKVLVLN.RSGMWQEVVVVASTHTFLMPEGMSFEEAAALPVNYITAYMMLFDFGHL
RPNQSVLVHMAAGGVGIAATQLCKTVNDVTVFGTASASKHEVIS..QGGVTHPIDYRTRD
YVEEVRK............................IS.PKGLDIVLDPLGGSDTHKGYNL
LKPMGKLISYGAAN....MLAG...QKKNLFAVAKTWYQQFSVHTLSLIQGNRSVCGFHL
GYL---DSETELIDQAMTAVMD
>sp|Q99536|VAT1_HUMAN/77-347 Synaptic vesicle membrane protein VAT-1 homolog OS=Homo sapiens GN=VAT1 PE=1 SV=2
..-QLTLR.LRACGLNFADLMARQGLYDRLPPLPVTPGMEGAGVVIAVGEGV..SDR...
.KAGDRVMVLN.RSGMWQEEVTVPSVQTFLIPEAMTFEEAAALLVNYITAYMVLFDFGNL
QPGHSVLVHMAAGGVGMAAVQLCRTVENVTVFGTASASKHEALK..ENGVTHPIDYHTTD
YVDEIKK............................IS.PKGVDIVMDPLGGSDTAKGYNL
LKPMGKVVTYGMAN....LLTG...PKRNLMALARTWWNQFSVTALQLLQANRAVCGFHL
GYL---DGEVELVSGVVARLLA
>sp|Q62465|VAT1_MOUSE/90-360 Synaptic vesicle membrane protein VAT-1 homolog OS=Mus musculus GN=Vat1 PE=2 SV=3
..-QLTLR.VRACGLNFADLMGRQGLYDRLPPLPVTPGMEGAGVVVAVGEGV..GDR...
.KAGDRVMVLN.RSGMWQEEVTVPSAQTFLMPEAMTFEEAAALLVNYITAYMVLFDFGNL
RPGHSVLVHMAAGGVGMAALQLCRTVENVTVFGTASASKHEVLK..ENGVTHPIDYHTTD
YVDEIKK............................IS.PKGVDIVMDPLGGSDTAKGYHL
LKPMGKVVTYGMAN....LLTG...PKRNLMAMARTWWNQFSVTALQLLQANRAVCGFHL
GYL---DGEVELVNSVVTRLVA
>sp|P19333|VAT1_TORCA/55-320 Synaptic vesicle membrane protein VAT-1 OS=Torpedo californica PE=1 SV=1
..-EILVR.VQACGLNFSDLLVRQGAFGKHHS----LGTECAGVVEAIGDLV..IDR...
.KVGDKIIMLNiDGGLWTELVVTTVNRTFLMPDGMSFQEAAAISVNYTAAYVMIYDFANL
RPSQSILIHMAAGGVGIAATQLCKLVHDVTIFGTASPSKHETIK..ENGVTYPIDYTTLD
YAEEVRK............................IA.PKGVDIVLDPLGGADDSKGFGL
LKPLGKLVLYGSAN....QVTA...PKRSSLAAAKVWWHKFNIDALQLINSNKAVCGFHL
GRT-----DPDHVAEVIRKLIS
>tr|A8K288|A8K288_HUMAN/69-340 cDNA FLJ76322 OS=Homo sapiens PE=2 SV=1
..-ELKIR.VKACGLNFIDLMVRQGNIDNPPKTPLVPGFECSGIVEALGDSV..KGY...
.EIGDRVMAFV.NYNAWAEVVCTPVEFVYKIPDDMSFSEAAAFPMNFVTAYVMLFEVANL
REGMSVLVHSAGGGVGQAVAQLCSTVPNVTVFGTASTFKHEAIK..-DSVTHLFD-RNAD
YVQEVKR............................IS.AEGVDIVLDCLCGDNTGKGLSL
LKPLGTYILYGSSN....MVTG...ETKSFFSFAKSWWQVEKVNPIKLYEENKVIAGFSL
LNLLFKQDRAGLIRGVVEKLIG
>tr|A8K345|A8K345_HUMAN/77-347 cDNA FLJ75120, highly similar to Homo sapiens vesicle amine transport protein 1 homolog (T californica) (VAT1), mRNA OS=Homo sa
..-QLTLR.LRACGLNFADLMARQGLYDRLPPLPVTPGMEGAGVVIAVGEGV..SDR...
.KAGDRVMVLN.RSGMWQEEVTVPSVQTFLIPEAMTFEEAAALLVNYITAYMVLFDFGNL
QPGHSVLVHMAAGGVGMAAVQLCRTVENVTVFGTASASKHEALK..ENGVTHPIDYHTTD
YVDEIKK............................IS.PKGVDIVMDPLGGSDTAKGYNL
LKPMGKVVTYGMAN....LLTG...PKRNLMALARTWWNQFSVTALQLLQANRAVCGFHL
GYL---DGEVELVSGVVARLLA
>tr|B0AZP7|B0AZP7_HUMAN/1-213 cDNA, FLJ79487, highly similar to Synaptic vesicle membrane protein VAT-1homolog OS=Homo sapiens PE=2 SV=1
..------.-------------------------------------------..---...
.-------VLN.RSGMWQEEVTVPSVQTFLIPEAMTFEEAAALLVNYITAYMVLFDFGNL
QPGHSVLVHMAAGGVGMAAVQLCRTVENVTVFGTASASKHEALK..ENGVTHPIDYHTTD
YVDEIKK............................IS.PKGVDIVMDPLGGSDTAKGYNL
LKPMGKVVTYGMAN....LLTG...PKRNLMALARTWWNQFSVTALQLLQANRAVCGFHL
GYL---DGEVELVSGVVARLLA
>tr|B3KUF8|B3KUF8_HUMAN/1-254 cDNA FLJ39753 fis, clone SMINT2018343, highly similar to Synaptic vesicle membrane protein VAT-1homolog (EC 1.-.-.-) OS=Homo sa
..------.------------ARQGLYDRLPPLPVTPGMEGAGVVIAVGEGV..SDR...
.KAGDRVMVLN.RSGMWQEEVTVPSVQTFLIPEAMTFEEAAALLVNYITAYMVLFDFGNL
QPGHSVLVHMAAGGVGMAAVQLCRTVENVTVFGTASASKHEALK..ENGVTHPIDYHTTD
YVDEIKK............................IS.PKGVDIVMDPLGGSDTAKGYNL
LKPMGKVVTYGMAN....LLTG...PKRNLMALARTWWNQFSVTALQLLQANRAVCGFHL
GYL---DGEVELVSGVVARLLA
>tr|B4DPX4|B4DPX4_HUMAN/3-279 cDNA FLJ54106, moderately similar to Synaptic vesicle membrane protein VAT-1 homolog (EC 1.-.-.-) OS=Homo sapiens PE=2 SV=1
..-EREVA.EAATGEDASSPPPKTEAASDPQHPAASEGAAAAAASPPLLRCLvlTGFggy
dKAGDRVMVLN.RSGMWQEEVTVPSVQTFLIPEAMTFEEAAALLVNYITAYMVLFDFGNL
QPGHSVLVHMAAGGVGMAAVQLCRTVENVTVFGTASASKHEALK..ENGVTHPIDYHTTD
YVDEIKK............................IS.PKGVDIVMDPLGGSDTAKGYNL
LKPMGKVVTYGMAN....LLTG...PKRNLMALARTWWNQFSVTALQLLQANRAVCGFHL
GYL---DGEVELVSGVVARLLA
>tr|Q8NDE0|Q8NDE0_HUMAN/1-251 Putative uncharacterized protein DKFZp547P162 (Fragment) OS=Homo sapiens GN=DKFZp547P162 PE=2 SV=1
..------.----------------NIDNPPKTPLVPGFECSGIVEALGDSV..KGY...
.EIGDRVMAFV.NYNAWAEVVCTPVEFVYKIPDDMSFSEAAAFPMNFVTAYVMLFEVANL
REGMSVLVHSAGGGVGQAVAQLCSTVPNVTVFGTASTFKHEAIK..-DSVTHLFD-RNAD
YVQEVKR............................IS.AEGVDIVLDCLCGDNTGKGLSL
LKPLGTYILYGSSN....MVTG...ETKSFFSFAKSWWQVEKVNPIKLYEENKVIAGFSL
LNLLFKQGRAGLIRGVVEKLIG
>tr|A3EXZ5|A3EXZ5_MACHI/1-246 Putative vesicle amine transport protein (Fragment) OS=Maconellicoccus hirsutus PE=2 SV=1
..------.----------------------KTPIILGFECSGDIEQVGENV..KDF...
.KVGDKVVALP.EFRAWAELVVVPSKYVFAIPSNMNYHDAAAITMNYIVAYILLFELGHL
SAGKSVLFHSAGGGVGQALVQLCKTVDDVKIFGVASKNKHEALQ..SLGITHLLE-RGND
YVSEVRK............................LA.PEGIDLVLDCLCGEECNRGYSL
LKPMGKYILYGSAN....VVTG...ETKSIFSVAKSWWQVDKVSPVRLFEENKTISGFNL
RHLMYQQNKADYVSGILNKIFD
>tr|A7RMP3|A7RMP3_NEMVE/66-343 Predicted protein (Fragment) OS=Nematostella vectensis GN=v1g86996 PE=4 SV=1
..-QVVVK.VHACGVTFADLLQRQGHFPLAPKPPYVCGFECSGVVEELGEEV..TGI...
.DVGARVICLA.PYGMWTEYACVDAKMCYVMPEAMTFEEGAAIPITYLTAHLILFHLGNL
GLRKSVLVHMAAGGVGTAVTQICKSVEGVTVFGTASENKHEAIQ..AQGVTHPIDYRKED
YVKKVRE............................IS.PDGVDLVLDPLGGSETKRCYDL
LKPMGALIHYGMANncklLLTGnaaENKGMFKVSREWFSGASFQPSKMMSDNATVCGFSI
LRL---FNQHELLNTTMGEVMK
>tr|B0XDW6|B0XDW6_CULQU/11-283 Quinone oxidoreductase OS=Culex quinquefasciatus GN=CpipJ_CPIJ017297 PE=4 SV=1
gr---RFC.CVNSGLNFQDLMVRLGAIDSPPKTPTIMGFECAGEVEAVGEEV..EGF...
.KVGDRVVALP.EFRAWSELVAVPTKYVYHIPEEMSFQDAAATVMNYLVAYILIFDLVSL
REGKSILLHSVGGGVGQAIVQLARTVPNVTIFGVCSKSKHEALA.aTGLIDHLID-R-AD
YVNEVRK............................IT.TEGVDVVLDCLCGEECNRGYGL
LKPMGKYILYGSSN....VVTG...ETKSFFSVARSWWQVDKVSPIKLFDENKSLAGFNL
RHLLYQQDGSAYVTATVEKIFG
>tr|B6LWT2|B6LWT2_BRAFL/3-273 Putative uncharacterized protein (Fragment) OS=Branchiostoma floridae GN=BRAFLDRAFT_214400 PE=4 SV=1
..-NIPVL.V-SSGLNFLDLMVRQGNLENPPKCPAVMGYECAGVVEALGEGV..TGF...
.EVGAHVLALS.NLGAWCELVAVPAKHCFQIPMRMSFEDAAAFPINFLTAYIMLFEIGNL
KKGKSVLVHSAGGGVGLAVAQLCKTVENVTVFGTASPHKHDTIK..-DHFDHLFL-SGSD
YTAEIRK............................LS.PSGVDIVLDCLCGDDTNKGIAL
LKPMGKYVLYGSSN....IVTG...ETRSFFSSAKAWWQVDKVNPVKLYDENKTIGGFQL
LRLLYDQDQHELIRETMATLLD
>tr|B6M4Y1|B6M4Y1_BRAFL/76-347 Putative uncharacterized protein OS=Branchiostoma floridae GN=BRAFLDRAFT_78257 PE=4 SV=1
..-EILVR.VKACGLNFLDLMVRQGNLENPPKCPAVMGYECAGVVEALGEGV..TGF...
.EVGAHVLALS.NLGAWCELVAVPAKHCFQIPMRMSFEDAAAFPINFLTAYIMLFEIGNL
KKGKSVLVHSAGGGVGLAVAQLCKTVENVTVFGTASPHKHDTIK..-DHFDHLFL-SGSD
YTAEIRK............................LS.PSGVDIVLDCLCGDDTNKGIAL
LKPMGKYVLYGSSN....IVTG...ETRSFFSSAKAWWQVDKVNPVKLYDENKTIGGFQL
LRLLYDQDQHELIRETMATLLD
>tr|B7QIJ3|B7QIJ3_IXOSC/1-262 Quinone oxidoreductase, putative (Fragment) OS=Ixodes scapularis GN=IscW_ISCW023109 PE=4 SV=1
..------.-----LNFLDLMVRQGAIDNLPKTPFIMGFECSGEVEAVGEGV..TDF...
.KVGDRVAAFA.EYKAWAELVTVPAKHAYVLPASMTFDDAAAVLMNYVVAYSLLFDIGNL
REKQTVLVHSVGGGVGHAVAQLCKTVPEVTLIGTASKNKHDALT..-NLVTHLLD-HSSD
YAQEVTK............................IS.PDGVDLVLDCLCGEDCKKGYGL
LKPLGRYILYGTSC....IVAG...ETKSFFSFAKSWWQVDKVSPIKLYDESKVIAGFNL
RHLLYQQGMHDYVKGVVVKVFD
>tr|Q16S95|Q16S95_AEDAE/63-334 Quinone oxidoreductase OS=Aedes aegypti GN=AAEL010668 PE=4 SV=1
.p----IRgVVANGLNFQDLMVRLGAIDSPPKTPTILGFECAGEVEAVGEEV..EGF...
.KVGDRVVALP.EFRAWSELVAVPTKYVYHIPDEMTFQDAAAIVMNYLVAYILIFDLISL
REGKSILLHSVGGGVGQAIVQLARTIPNVTIFGVCSKGKHEALA.aTGLIDHLID-R-TD
YVNEVRK............................IT.TEGVDVVMDCLCGEECNRGYGL
LKPMGKYILYGSSN....VVTG...ETKSFFSVARSWWQVDKVSPIKLFDENKSLAGFNL
RHLLYQQDGSAYVRSTVDKIFD
>tr|Q1HPK0|Q1HPK0_BOMMO/75-349 Vesicle amine transport protein OS=Bombyx mori PE=2 SV=1
..-EVLIR.VKACGLNFQDLIVRQGAIDSPPKTPFILGFECAGEIEQVGENV..TNF...
.KVGDQVVALP.EYRAWAELVSVPAQYVYALPEGMSALDAVAITTNYVVAYLLLFEMANL
TPGKSLLVHSAGGGVGQAVAQLAKTVENVTVFGVCSKSKHEALKtnNNNIDHLLE-RGSD
YTSEVRK............................VT.PDGVDIVLDCLCGEECNRGYSL
LKPMGRYILYGSSN....IVTG...ETKSFFSAARAWWQVDKVSPIKLFDENKSLAGLNL
RHLLFQHGRGDTVRRAVHSVFT
>tr|Q7Q5E7|Q7Q5E7_ANOGA/101-373 AGAP006478-PA OS=Anopheles gambiae GN=AGAP006478 PE=4 SV=4
..-EVLIR.VKACGLNFQDLMVRLGAIDSPPKTPTILGFECAGEIEAVGEEV..EGF...
.KVGDRVVALP.EFRAWSELVAVPTKYVYHIPDEMTFQDAAAIVMNYLVAYILIFDLVSL
REGKSILLHSVGGGVGQAIVQLARTVPNVTIFGVCSKSKHEALE.aTGLIDHLID-R-TD
YVNEVRK............................IT.TEGVDIVMDCLCGEECNRGYGL
LKPMGKYILYGSSN....VVTG...ETKSFFSVARSWWQVDKVSPIKLFDENKSLGGFNL
RHLLYQQDGSEYVRSTVDKIFG
>tr|Q29RL6|Q29RL6_BOVIN/69-340 Putative uncharacterized protein LOC618809 OS=Bos taurus GN=LOC618809 PE=2 SV=1
..-ELKIR.VKACGLNFIDLMVRQGNIDTPPKTPLVPGFECSGIVEALGDSV..KGF...
.EIGDRVMAFV.NYSAWAEVVCTPVEFVYKIPEDMSFSEAAAFPMNFVTAYMMLFEVANL
REGMSVLIHSAGGGVGQAVAQLCSTVPNVTVFGTASTFKHEAIK..-DSVTHLFD-RNAD
YVQEVKR............................IS.AEGVDIVLDCLCGDNTGKGLSL
LKPLGTYILYGSSN....MVTG...ETKSFFSFAKSWWQVEKVNPIKLYEENKVIAGFSL
LNLLFKQGRAGLIRGVVDKLIA
>tr|Q3I1S1|Q3I1S1_MACMU/85-355 Vesicle amine transport protein 1 (Fragment) OS=Macaca mulatta GN=VAT1 PE=4 SV=1
..-QLTLR.VRACGLNFADLMARQGLYDRLPPLPVTPGMEGAGVVIAVGEGV..SDR...
.KAGDRVMVLN.RSGMWQEEVTVPSVQTFLMPEAMTFEEAAALLVNYITAYMVLFDFGNL
RPGHSVLVHMAAGGVGMAAVQLCRTVENVTVFGTASASKHEALK..ENGVTHPIDYHTTD
YVDEIKK............................IS.PKGVDIVMDPLGGSDTAKGYNL
LKPMGKVVTYGMAN....LLTG...PKRNLMALARTWWNQFSVTALQLLQANRAVCGFHL
GYL---DGEVELVTGVVTRLLA
>tr|Q3I1S2|Q3I1S2_NOMGA/1-218 Vesicle amine transport protein 1 (Fragment) OS=Nomascus gabriellae GN=VAT1 PE=4 SV=1
..------.-------------------------------------------..---...
.--GDRVMVLN.RSGMWQEEVTVPSVQTFLMPEAMTFEEAAALLVNYITAYMVLFDFGNL
RPGHSVLVHMAAGGVGMAAVQLCRTVENVTVFGTASASKHEALK..ENGVTHPIDYHTTD
YVDEIKK............................IS.PKGVDIVMDPLGGSDTAKGYNL
LKPMGKVVTYGMAN....LLTG...PKRNLMALARTWWNQFSVTALQLLQANRAVCGFHL
GYL---DGEVELVSGVVARLLA
>tr|Q3I1S3|Q3I1S3_HYLLA/1-218 Vesicle amine transport protein 1 (Fragment) OS=Hylobates lar GN=VAT1 PE=4 SV=1
..------.-------------------------------------------..---...
.--GDRVMVLN.RSGMWQEEVTVPSVQTFLMPEAMTFEEAAALLVNYITAYMVLFDFGNL
RPGHSVLVHMAAGGVGMAAVQLCRTVENVTVFGTASASKHEALK..ENGVTHPIDYHTTD
YVDEIKK............................IS.PKGVDIVMDPLGGSDTAKGYNL
LKPMGKVVTYGMAN....LLTG...PKRNLMALARTWWNQFSVTALQLLQANRAVCGFHL
GYL---DGEVELVSGVVARLLA
>tr|Q3I1S4|Q3I1S4_HYLSY/1-218 Vesicle amine transport protein 1 (Fragment) OS=Hylobates syndactylus GN=VAT1 PE=4 SV=1
..------.-------------------------------------------..---...
.--GDRVMVLN.RSGMWQEEVTVPSVQTFLMPEAMTFEEAAALLVNYITAYMVLFDFGNL
RPGHSVLVHMAAGGVGMAAVQLCRTVENVTVFGTASASKHEALK..ENGVTHPIDYHTTD
YVDEIKK............................IS.PKGVDIVMDPLGGSDTAKGYNL
LKPMGKVVTYGMAN....LLTG...PKRNLMALARTWWNQFSVTALQLLQANRAVCGFHL
GYL---DGEVELVSGVVARLLA
>tr|Q3I1S5|Q3I1S5_PONPY/1-218 Vesicle amine transport protein 1 (Fragment) OS=Pongo pygmaeus GN=VAT1 PE=4 SV=1
..------.-------------------------------------------..---...
.--GDRVMVLN.RSGMWQEEVTVPSVQTFLMPEAMTFEEAAALLVNYITAYMVLFDFGNL
RPGHSVLVHMAAGGVGMAAVQLCRTVENVTVFGTASASKHEALK..ENGVTHPIDYHTTD
YVDEIKK............................IS.PKGVDIVMDPLGGSDTAKGYNL
LKPMGKVVTYGMAN....LLTG...PKRNLMALARTWWNQFSVTALQLLQANRAVCGFHL
GYL---DGEVELVSGVVARLLA
>tr|Q3I1S6|Q3I1S6_9PRIM/78-348 Vesicle amine transport protein 1 (Fragment) OS=Gorilla gorilla GN=VAT1 PE=4 SV=1
..-QLTLR.LRACGLNFADLMARQGLYDRLPPLPVTPGMEGAGVVIAVGEGV..SDR...
.KAGDRVMVLN.RSGMWQEEVTVPSVQTFLMPEAMTFEEAAALLINYITAYMVLFDFGNL
RPGHSVLVHMAAGGVGMAAVQLCRTVENVTVFGTASASKHEALK..ENGVIHPIDYHTTD
YVDEIKK............................IS.PKGVDIVMDPLGGSDTAKGYNL
LKPMGKVVTYGMAN....LLTG...PKRNLMALARTWWNQFSVTALQLLQANRAVCGFHL
GYL---DGEVELVSGVVARLLA
>tr|Q3I1S7|Q3I1S7_PANPA/1-218 Vesicle amine transport protein 1 (Fragment) OS=Pan paniscus GN=VAT1 PE=4 SV=1
..------.-------------------------------------------..---...
.--GDRVMVLN.RSGMWQEEVTVPSVQTFLMPEAMTFEEAAALLVNYITAYMVLFDFGNL
RPGHSVLVHMAAGGVGMAAVQLCRTVENVTVFGTASASKHEALK..ENGVTHPIDYHTTD
YVDEIKK............................IS.PKGVDIVMDPLGGSDTAKGYNL
LKPMGKVVTYGMAN....LLTG...PKRNLMALARTWWNQFSVTALQLLQANRAVCGFHL
GYL---DGEVQLVSGVVARLLA
>tr|Q3I1S9|Q3I1S9_PANTR/74-344 Vesicle amine transport protein 1 (Fragment) OS=Pan troglodytes GN=VAT1 PE=4 SV=1
..-QLTLR.LRACGLNFADLMARQGLYDRXXXXPVTPGMXXAXXXXXXXXXX..XXX...
.KAGDRVMVLN.RSGMWQEEVTVPSVQTFLMPEAMTFEEAAALLVNYITAYMVLFDFGNL
RPGHSVLVHMAAGGVGMAAVQLCRTVENVTVFGTASASKHEALK..ENGVTHPIDYHTTD
YVDEIKK............................IS.PKGVDIVMDPLGGSDTAKGYNL
LKPMGKVVTYGMAN....LLTG...PKRNLMALARTWWNQFSVTALQLLQANRAVCGFHL
GYL---DGEVELVSGVVARLLA
>tr|Q5R480|Q5R480_PONAB/69-340 Putative uncharacterized protein DKFZp459D012 OS=Pongo abelii GN=DKFZp459D012 PE=2 SV=1
..-ELKIR.VKACGLNFIDLMVRQGNIDNPPKTPLVPGFECSGIVEALGDSV..KGY...
.EIGDRVMAFV.NYNAWAEVVCTPVEFVYKIPDDMSFSEAAAFPMNFVTAYVMLFEVANL
REGMSVLVHSAGGGVGQAVAQLCSTVPNVTVFGTAPTFKHEAIK..-DSVTHLFD-RNAD
YVQEVKR............................IS.AEGVDIVLDCLCGDNTGRGLSL
LKPLGTYILYGSSN....MVTG...ETKSFFSFAKSWWQVEKVNPIKLYEENKVIAGFSL
LNLLFKQGRAGLIRGVVEKLIG
>tr|A4X874|A4X874_SALTO/28-299 Alcohol dehydrogenase, zinc-binding domain protein OS=Salinispora tropica (strain ATCC BAA-916 / DSM 44818 / CNB-440) GN=Strop_
..-EVRIA.VRACGLNFAEVMARQGLYPDAPKPPSVVGYEVAGVVDTVGAEV..TGL...
.EVGQRVLALV.RFGGHADTVCVPAARVLPMPDGLDFIEGAAIPVNYLTAYHMLFRVANL
RPEARVLVHMAAGGVGTAVLQLCRTVPGVVTFGTASAAKHDVLR..EEGCTHPIDYRTED
YVTRVRE............................LTgGEGLDLVLDSLGGRDWKRGMSL
LRPVGQLIAYGFAN....LSTG...ERRSIRRLVGQLTGVPLLTPYGMMDRNHTVSGVNL
GHL---WERTDLLREELTAILN
>tr|A8M5U4|A8M5U4_SALAI/28-299 Alcohol dehydrogenase zinc-binding domain protein OS=Salinispora arenicola (strain CNS-205) GN=Sare_2827 PE=4 SV=1
..-EVRIA.VRACGLNFAEVMARQGLYPDAPKPPCVVGYEVAGVVDAVGAEV..VGL...
.EVGQRVLALV.RFGGHADSVCVPASRVLPMPDGLGFTEGAALPVNYLTAYHMLFRVANL
RPEARVLVHMAAGGVGIAVLQLCRTVPGVVTFGTASAAKHDVLR..EEGCTHPIDYRTED
YVTRVRE............................LTdGEGLDLVLDSLGGRDWKRGMGL
LRPVGQLVAYGFAN....LAAG...ERRRIRRLVGQITGVPLLTPLGMMDRNRTVSGVNL
GQL---WDRSDLLREELTALLD
>tr|Q3MIE4|Q3MIE4_RAT/88-358 Vesicle amine transport protein 1 homolog (T californica) OS=Rattus norvegicus GN=Vat1 PE=2 SV=1
..-QVTLR.VRACGLNFADLMGRQGLYDRLPPLPVTPGMEGAGVVVAVGEGV..SDR...
.KAGDRVMVLN.RSGMWQEEVTVPSAQTFLMPEAMTFEEAAALLVNYITAYMVLFDFGNL
RPGHSVLVHMAAGGVGMAALQLCRTVENVTVFGTASASKHEVLK..ENGVTHPIDYHTTD
YVDEIKK............................IS.PKGVDIVMDPLGGSDTAKGYHL
LKPMGKVVTYGMAN....LLTG...PKRNLMAMARTWWNQFSVTALQLLQANRAVCGFHL
GYL---DGEVELVSRVVTHLLA
>tr|Q3TXD3|Q3TXD3_MOUSE/90-360 Putative uncharacterized protein OS=Mus musculus GN=Vat1 PE=2 SV=1
..-QLTLR.VRACGLNFADLMGRQGLYDRLPPLPVTPGMEGAGVVVAVGEGV..GDR...
.KAGDRVMVLN.RSGMWQEEVTVPSAQTFLMPEAMTFEEAAALLVNYITAYMVLFDFGNL
RPGHSVLVHMAAGGVGMAALQLCRTVENVTVFGTASASKHEVLK..ENGVTHPIDYHTTD
YVDEIKK............................IS.PKGVDIVMDPLGGSDTAKGYHL
LKPMGKVVTYGMAN....LLTG...PKRNLMAMARTWWNQFSVTALQLLQANRAVCGFHL
GYL---DGEVELVNSVVTRLVA
>tr|Q3U331|Q3U331_MOUSE/90-360 Putative uncharacterized protein OS=Mus musculus GN=Vat1 PE=2 SV=1
..-QLTLR.VRACGLNFADLMGRQGLYDRLPPLPVTPGMGGAGVVVAVGEGV..GDR...
.KAGDRVMVLN.RSGMWQEEVTVPSAQTFLMPEAMTFEEAAALLVNYITAYMVLFDFGNL
RPGHSVLVHMAAGGVGMAALQLCRTVENVTVFGTASASKHEVLK..ENGVTHPIDYHTTD
YVDEIKK............................IS.PKGVDIVMDPLGGSDTAKGYHL
LKPMGKVVTYGMAN....LLTG...PKRNLMAMARTWWNQFSVTALQLLQANRAVCGFHL
GYL---DGEVELVNSVVTRLVA
>tr|Q499X4|Q499X4_MOUSE/90-360 Putative uncharacterized protein OS=Mus musculus GN=Vat1 PE=2 SV=1
..-QLTLR.VRACGLNFADLMGRQGLYDRLPPLPVTPGMEGAGVVVAVGEGV..GDR...
.KAGDRVMVLN.RSGMWQEEVTVPSAQTFLMPEAMTFEEAAALLVNYITAYMVLFDFGNL
RPGHSVLVHMAAGGVGMAALQLCRTVENVTVFGTASASKHEVLK..ENGVTHPIDYHTTD
YVDEIKK............................IS.PKGVDIVMDPLGGSDTAKGYHL
LKPMGKVVTYGMAN....LLTG...PKRNLMAMARTWWNQFSVTALQLLQANRAVCGFHL
GYL---DGEVELVNSVVTRLVA
>tr|Q5RKP0|Q5RKP0_MOUSE/85-355 Vat1 protein (Fragment) OS=Mus musculus GN=Vat1 PE=2 SV=1
..-QLTLR.VRACGLNFADLMGRQGLYDRLPPLPVTPGMEGAGVVVAVGEGV..GDR...
.KAGDRVMVLN.RSGMWQEEVTVPSAQTFLMPEAMTFEEAAALLVNYITAYMVLFDFGNL
RPGHSVLVHMAAGGVGMAALQLCRTVENVTVFGTASASKHEVLK..ENGVTHPIDYHTTD
YVDEIKK............................IS.PKGVDIVMDPLGGSDTAKGYHL
LKPMGKVVTYGMAN....LLTG...PKRNLMAMARTWWNQFSVTALQLLQANRAVCGFHL
GYL---DGEVELVNSVVTRLVA
>tr|Q8BL94|Q8BL94_MOUSE/1-255 Putative uncharacterized protein OS=Mus musculus GN=Vat1l PE=2 SV=1
..------.------------VRQGNIDNPPKTPLVPGFECSGIVEALGDSV..KGY...
.EIGDRVMAFV.NYNAWAEVVCTPVEFVYKIPDDMSFSEAAAFPMNFVTAYTMLFEIANL
REGMSVLVHSAGGGVGQAVAQLCSTVPNVTVFGTASTFKHEAIK..-DSVTHLFD-RNAD
YVQEVKR............................IS.AEGVDIVLDCLCGDNTGKGLSL
LKPLGTYILYGSSN....MVTG...ETKSFFSFAKSWWQVEKVNPIKLYEENKVIAGFSL
LNLLFKQGRSGLIRGVVEKLIG
>tr|A0JM50|A0JM50_XENTR/63-334 Putative uncharacterized protein MGC146642 OS=Xenopus tropicalis GN=vat1l PE=2 SV=1
..-ELKIR.VKACGLNFIDLMVRQGNIDNPPKTPLVPGFELSGIVEAIGGNV..TGF...
.EIGDRVMAFT.NYNAWAEVACTPAEFVYKIPDDMSFSEAASFPMNFVTAYMMLFEVANL
REGMSVLVHSAGGGVGQAVAQLCSTIPNVRVFGTASSFKHEAIK..-NSLTHLFD-RNAD
YVQEVKR............................IS.PDGVDIVLDCLCGENTGKGIGL
LKPLGTYILYGSSN....MVTG...ETKSFFSFAKSWWQVEKVNPIKLYEENKVMAGFSL
LNLLFKQGRAGVIKGVVDKLLA
>tr|A1A646|A1A646_XENLA/87-357 LOC100036826 protein (Fragment) OS=Xenopus laevis GN=LOC100036826 PE=2 SV=1
..-EVLVR.VKACGLNFADLMARQGVYDRLPSLPVSLGMECAGIVEELGEGV..TDR...
.QVGDKVMVLN.RFGLWQELVTIQTNHTFLMPGGMSFEEGAAFLVNYITAYMILFHFGNL
RPNQSVLIHMAAGGVGTAAVQLCKTVDNITIFGTASASKHENLK..ENGVSHPIDYRGND
YVEEVRK............................VS.PKGVDIVMDPLGGTDTCKAFNL
LKPMGKLVIYGAAN....LLTG...QKKNLMALAKSWWNQFSVTAMQLIGANKAVCGFHL
GHL---DEELELITSVVTTLLD
>tr|A7YYF7|A7YYF7_DANRE/99-369 Vat1 protein (Fragment) OS=Danio rerio GN=vat1 PE=2 SV=1
..-EVMVR.VKMCGLNFADLMARQGLYDRLPSPPVTPGMECSGVIEAVGEEV..TDR...
.KVGDKVLVLN.RSGMWQEVVVVASTHTFLMPEGMSFEEAAALPVNYITAYMMLFDFGHL
RPNQSVLVHMAAGGVGIAATQLCKTVNDVTVFGTASASKHEVIS..QGGVTHPIDYRTRD
YVEEVRK............................IS.PKGLDIVLDPLGGSDTHKGYNL
LKPMGKLISYGAAN....MLAG...QKKNLFAVAKTWYQQFSVHTLSLIQGDRSVCGFHL
GYL---DSETELIDQAMTAVMD
>tr|A9UM75|A9UM75_XENTR/99-369 LOC100135263 protein (Fragment) OS=Xenopus tropicalis GN=LOC100135263 PE=2 SV=1
..-EVMVR.VKMCGLNFADLMARQGLYDRLPSPPVTPGMECSGVIEAVGEEV..TDR...
.KVGDKVLVLN.RSGMWQEVVVVASTHTFLMPEGMSFEEAAALPVNYITAYMMLFDFGHL
RPNQSVLVHMAAGGVGIAATQLCKTVNDVTVFGTASASKHEVIS..QGGVTHPIDYRTRD
YVEEVRK............................IS.PKGLDIVLDPLGGSDTHKGYNL
LKPMGKLISYGAAN....MLAG...QKKNLFAVAKTWYQQFSVHTLSLIQGDRSVCGFHL
GYL---DSETELIDQAMTAVMD
>tr|B1H1N8|B1H1N8_XENLA/87-357 LOC100036826 protein OS=Xenopus laevis GN=LOC100036826 PE=2 SV=1
..-EVLVR.VKACGLNFADLMARQGVYDRLPSLPVSLGMECAGIVEELGEGV..TDR...
.QVGDKVMVLN.RFGLWQELVTIQTNHTFLMPGGMSFEEGAAFLVNYITAYMILFHFGNL
RPNQSVLIHMAAGGVGTAAVQLCKTVDNITIFGTASASKHENLK..ENGVSHPIDYRGND
YVEEVRK............................VS.PKGVDIVMDPLGGTDTCKAFNL
LKPMGKLVIYGAAN....LLTG...QKKNLMALAKSWWNQFSVTAMQLIGANKAVCGFHL
GHL---DEELELITSVVTTLLD
>tr|Q08AW0|Q08AW0_XENLA/87-357 LOC100036826 protein (Fragment) OS=Xenopus laevis GN=LOC100036826 PE=2 SV=1
..-EVLVR.VKACGLNFADLMARQGVYDRLPSLPVSLGMECAGIVEELGEGV..TDR...
.QVGDKVMVLN.RFGLWQELVTIQTNHTFLMPGGMSFEEGAAFLVNYITAYMILFHFGNL
RPNQSVLIHMAAGGVGTAAVQLCKTVDNITIFGTASASKHENLK..ENGVSHPIDYRGND
YVEEVRK............................VS.PKGVDIVMDPLGGTDTCKAFNL
LKPMGKLVIYGAAN....LLTG...QKKNLMALAKSWWNQFSVTAMQLIGANKAVCGFHL
GHL---DEELELITSVVTTLLD
>tr|Q4KME8|Q4KME8_DANRE/99-369 Vesicle amine transport protein 1 homolog (T californica) OS=Danio rerio GN=vat1 PE=2 SV=1
..-EVMVR.VKMCGLNFADLMARQGLYDRLPSPPVTPGMESSGVIEAVGEEV..TDR...
.KVGDKVLVLN.RSGMWQEVVVVASTHTFLMPEGMSFEEAAALPVNYITAYMMLFDFGHL
RPNQSVLVHMAAGGVGIAATQLCKTVNDVTVFGTASASKHEVIS..QGGVTHPIDYRTRD
YVEEVRK............................IS.PKGLDIVLDPLGGSDTHKGYNL
LKPMGKLISYGAAN....MLAG...QKKNLFAVAKTWYQQFSVHTLSLIQGNRSVCGFHL
GYL---DSETELIDQAMTAVMD
>tr|Q4S935|Q4S935_TETNG/96-366 Chromosome 3 SCAF14700, whole genome shotgun sequence. (Fragment) OS=Tetraodon nigroviridis GN=GSTENG00022076001 PE=4 SV=1
..-ELLVR.VKACGLNFADLMARQGLYDRLPSPPVSPGMECAGVVEAVGDEV..TDR...
.KVGDKVMVLN.RFGLWQEVVVAPANHTFLIPEGMSFEQAAALPVNYITAYMMLFDFGNL
RPNQSVLVHAAAGGVGIAATQLCKTVKDVTVFGTASASKHETIS..EGGVTHPIDYRTKD
YVEEVRK............................LS.PKGLDIILDPLGGSDTHKAYNL
LKPMGKLITYGAAN....MLAG...QKKNLIAVAKNWYHQFSIHTLSLIQGNKSVCGFHL
GYL---DGETELITQAMNTILD
>tr|Q4SIB0|Q4SIB0_TETNG/65-364 Chromosome 5 SCAF14581, whole genome shotgun sequence. (Fragment) OS=Tetraodon nigroviridis GN=GSTENG00017766001 PE=4 SV=1
..-EVKIR.VKACGLNFLDLMVRQGTIDNPPKPPVVPGFECSGIVEAMAENS..EGF...
.EIGDRVMAFV.NCNAWAEVVCTPAEFVYKMPDEMTFSEPPAFTMNFVAAYMMLFEVANL
REGMSVLVHSAGGGVGQAVAQLCSTVPNVTVFGIASCFKHAAIR..-DSVTHLFN-RNVD
YTQEVKKatcvdleigktscptvipvdlthfslvrIS.PEGVDIVLDCLCGENTGKGLNL
LKPLGTYILYGASN....MVTG...ETKSFFSFAKSWWQVEKVNPIKLYEENKVIAGFSL
LNLLFKHRKCGLVRSVMDKLLC
>tr|Q66KE1|Q66KE1_XENTR/90-360 VAT1 protein (Fragment) OS=Xenopus tropicalis GN=VAT1 PE=2 SV=1
..-EVLVR.VKACGLNFADLMARQGVYDRLPSLPVSLGMECAGIVEELGEGV..TDR...
.QVGDKVMVLN.RFGLWQELISIQTNHTFLMPDGMSFEEGAAFLVNYITAYMILFHFGNL
RPNQSVLIHMAAGGVGTAAVQLCKTVENITIFGTASASKHESLK..ESGVSHPIDYRSND
YVEEVRK............................VS.PKGVDIVMDPLGGTDTCKAFNL
LKPMGKLVIYGAAN....LLTG...QKKNLMALAKSWWNQFNVTAMQLINANKAVCGFHL
GHL---DDELELITGVVVTLLD
>tr|Q6GN87|Q6GN87_XENLA/63-333 MGC82953 protein OS=Xenopus laevis GN=vat1 PE=2 SV=1
..-EVLVR.VKACGLNFADLMARQGVYDRLPSLPVSLGMECAGIVEELGEGV..TDR...
.QVGDKVMVLN.RFGLWQELVTIQTNHTFLMPDGMSFEEGAAFLVNYITAYMILFHFGNL
RPNQSVLIHMAAGGVGTAAVQLCKTVDNITIFGTASASKHENLK..ENGVLHPIDYRSND
YVEEVRK............................VS.PKGVDIVMDPLGGTDTCKAFNL
LKPMGTLVIYGAAN....LLTG...QKKNIMALAKSWWNQFSVTAMQLISANKSVCGFHL
GHL---DEELELITSVVSTLLD
