# Supplementary material for: Subdivision of the MDR superfamily of medium-chain dehydrogenases/reductases through iterative hidden Markov model refinement
Source: BMC Bioinformatics. 2010 Oct 27;11:534. doi: 10.1186/1471-2105-11-534 (PMC2976758; doi:10.1186/1471-2105-11-534)
Supplement: Additional file 4 — MDR family alignment figures. Illustrations showing the mafft MSAs from Additional file 3: mdr-sequences. Red sequence identifiers denote sequences from UniProtKB/TrEMBL, while blue correspond to sequences from Swiss-Prot. The position cscores are shown in a bar plot under the MSA. Positions that contain gaps in over 90% of the sequences have been removed from the alignment in order to increase readability. [file 1471-2105-11-534-S4.ZIP › mdr/MDR009.seed]

>sp|O97764|QOR_BOVIN/36-288 Zeta-crystallin OS=Bos taurus GN=CRYZ PE=2 SV=2
QVLIKVQACGVNPVDTYIRSGTHNIKPLLPYTPGFDVAGIIEAVGESVSAFKKGDRVFTT
RTISGGYAEYALAADHTVYTLPEKLDFKQGAAIGIPYFTAYRALLHSACVKPGESVLVHG
ASGGVGIAACQIARAYGLKVLGTASTEEGQKIVLENGAHKVFNHKEADYIDKIKKSVG--
EKGVDVIIEMLANVNLSNDLNLLSHGGRVIVVGSRGTIEINPRDTMTKESSIKGVTLFSS
TKEEFQQFAAALQA
>sp|P11415|QOR_CAVPO/36-288 Quinone oxidoreductase OS=Cavia porcellus GN=CRYZ PE=1 SV=1
QVLIKVHACGINPVETYIRSGTYTRIPLLPYTPGTDVAGVVESIGNDVSAFKKGDRVFTT
STISGGYAEYALASDHTVYRLPEKLDFRQGAAIGIPYFTACRALFHSARAKAGESVLVHG
ASGGVGLAACQIARAYGLKVLGTAGTEEGQKVVLQNGAHEVFNHRDAHYIDEIKKSIG--
EKGVDVIIEMLANVNLSNDLKLLSCGGRVIIVGCRGSIEINPRDTMAKESTISGVSLFSS
TKEEFQQFASTIQA
>sp|Q08257|QOR_HUMAN/36-288 Quinone oxidoreductase OS=Homo sapiens GN=CRYZ PE=1 SV=1
QVLIKVHACGVNPVETYIRSGTYSRKPLLPYTPGSDVAGVIEAVGDNASAFKKGDRVFTS
STISGGYAEYALAADHTVYKLPEKLDFKQGAAIGIPYFTAYRALIHSACVKAGESVLVHG
ASGGVGLAACQIARAYGLKILGTAGTEEGQKIVLQNGAHEVFNHREVNYIDKIKKYVG--
EKGIDIIIEMLANVNLSKDLSLLSHGGRVIVVGSRGTIEINPRDTMAKESSIIGVTLFSS
TKEEFQQYAAALQA
>sp|Q28452|QOR_LAMGU/36-288 Quinone oxidoreductase OS=Lama guanicoe GN=CRYZ PE=2 SV=1
QVLIKVQACGVNPVDTYIRSGTYSRKPRLPYTPGLDVAGLIEAVGERVSAFKKGDRVFTT
STVSGGYAEYALAADHTVYKLPGELDFQKGAAIGVPYFTAYRALLHSACAKAGESVLVHG
ASGGVGLAACQIARACCFKVLGTAGTEEGQRVVLQNGAHEVFNHREDINIDKIKKSVG--
EKGIDVIIEMLANVNLSNDLNLLSQGGRVIIVGSKGPVEINPRDTMTKESSIKGVTLFSS
TKEEFQQFAAALQA
>sp|P47199|QOR_MOUSE/36-290 Quinone oxidoreductase OS=Mus musculus GN=Cryz PE=2 SV=1
QVLIKVHACGVNPVETYIRSGAYSRKPALPYTPGSDVAGIIESVGDKVSAFKKGDRVFCY
STVSGGYAEFALAADDTIYPLPETLNFRQGAALGIPYFTACRALFHSARARAGESVLVHG
ASGGVGLATCQIARAHGLKVLGTAGSEEGKKLVLQNGAHEVFNHKEANYIDKIKMSVGDK
DKGVDVIIEMLANENLSNDLKLLSHGGRVVVVGCRGPIEINPRDTMAKETSIIGVSLSSS
TKEEFQQFAGLLQA
>sp|Q0MVN8|QOR_PIG/36-288 Quinone oxidoreductase OS=Sus scrofa GN=CRYZ PE=2 SV=1
QVLIKVHACGVNPVDTYIRSGTHNMKPLLPYTPGLDVAGIVEAVGEHVSSFKKGDRVFTV
STLSGGYAEYALAADDTVYMLPEKLDFKQGAAIGIPYFTACLALLHSACVKAGEIVLIHG
ASGGVGIAACQIARAYGLKVLGTAGTEEGQNIVLQNGAHEVFNHREVNYIDKIKKSVG--
EKGIDVIIEMLANVNLSNDLNLLSHGGRVIIVGSRGPIEINPRDTMTKGSSIKGVALYSS
TKEEFQQLAAALQA
>sp|Q5R4S7|QOR_PONAB/36-288 Quinone oxidoreductase OS=Pongo abelii GN=CRYZ PE=2 SV=1
QALIKVHACGVNPVETYIRSGTYSRKPLLPYTPGSDVAGVIEAVGGNASAFKKGDRVFTS
STISGGYAEYALAADHTVYKLPEKLDFKQGAAIGIPYFTAYRALIHSAHVKAGESVLVHG
ASGGVGLAACQIARAYGLKVLGTAGTEEGQKIVLQNGAHEVFNHREVNYIDKIKKYVG--
EKGIDVIIEMLANVNLNKDLSLLSHGGQVIVVGSRGTIEINPRDTMAKESSIIGVTVFSS
TKEEFQQYAAALQA
>sp|Q6AYT0|QOR_RAT/36-288 Quinone oxidoreductase OS=Rattus norvegicus GN=Cryz PE=2 SV=1
QVLIKVHACGVNPVETYIRSGTYSRKPALPYTPGSDVAGIIESVGDGVSAFKKGDRVFCF
STVSGGYAEFALSADNTTYPLPETLDFRQGAALGIPYFTACRALFHSARARAGESVLVHG
ASGGVGLATCQIARAHGLKVLGTAGSEEGKKLVLQNGAHEVFNHKEANYIDKIKTSAG--
DKGVDVIIEMLANKNLSNDLKLLSCGGRVIVVGCRGSIEINPRDTMAKETSIIGVSLFSS
TKEEFQQFAGILQA
>tr|Q19QT8|Q19QT8_PIG/36-288 Zeta-crystallin OS=Sus scrofa GN=CRYZ PE=2 SV=1
QVLIKVHACGVNPVDTYIRSGTHNMKPLLPYTPGLDVAGIVEAVGEHVSSFKKGDRVFTV
STLSGGYAEYALAADDTVYMLPEKLDFKQGAAIGIPYFTACLALLHSACVKAGEIVLIHG
ASGGVGIAACQIARAYGLKVLGTAGTEEGQNIVLQNGAHEVFNHREVNYIDKIKKSVG--
EKGIDVIIEMLANVNLSNDLNLLSHGGRVIIVGSRGPIEINPRDTMTKGSSIKGVALYSS
TKEEFQQLAAALQA
>tr|A5G6Q1|A5G6Q1_GEOUR/28-280 Alcohol dehydrogenase, zinc-binding domain protein OS=Geobacter uraniireducens (strain Rf4) GN=Gura_3312 PE=4 SV=1
QVVVKVHAVGVNPVDTYIRAGLYPVKLTMPYTPGLDAAGVVESIGSGVSRCKVGDRVYTA
GTVSGAYAEKALCEESQVHMLPEQVSFSQGAGVNVPYAAAYRALYHRAGAKAGEVVLVHG
ASGGVGIASVQLARAAGMTVIATAGTERGKLLVLEQGAHYVLDHHALGYLDQALALTD--
GHGVDVLLEMLANVNLGKDLRVLANGGRVVVIGSRGTVEIDPRDAMGRDASILGMSLFNA
SKREMASIHAALGA
>tr|Q3UYY0|Q3UYY0_MOUSE/36-290 Putative uncharacterized protein OS=Mus musculus GN=Cryz PE=2 SV=1
QVLIKVHACGVNPVETYIRSGAYSRKPALPYTPGSDVAGIIESVGDKVSAFKKGDRVFCY
STVSGGYAEFALAADDTIYPLPETLNFRQGAALGIPYFTACRALFHSARARAGESVLVHG
ASGGVGLATCQIARAHGLKVLGTAGSEEGKKLVLQNGAHEVFNHKEANYIDKIKMSVGDK
DKGVDVIIEMLANENLSNDLKLLSHGGRVVVVGCRGPIEINPRDTMAKETSIIGVSLSSS
TKEEFQQFAGLLQA
>tr|Q80XR3|Q80XR3_MOUSE/36-290 Crystallin, zeta OS=Mus musculus GN=Cryz PE=2 SV=1
QVLIKVHACGVNPVETYIRSGAYSRKPALPYTPGSDVAGIIESVGDKVSAFKKGDRVFCY
STVSGGYAEFALAADDTIYPLPETLNFRQGAALGIPYFTACRALFHSARARAGESVLVHG
ASGGVGLATCQIARAHGLKVLGTAGSEEGKKLVLQNGAHEVFNHKEANYIDKIKMSVGDK
DKRVDVIIEMLANENLSNDLKLLSHGGRVVVVGCRGPIEINPRDTMAKETSIIGVSLSSS
TKEEFQQFAGLLQA
>tr|A5PN39|A5PN39_DANRE/35-287 Novel protein similar to vertebrate crystallin, zeta (Quinone reductase) (CRYZ, zgc:110776) OS=Danio rerio GN=CH211-215B16.2 PE
QVLIRVHACGVNPVETYIRSGSYARKPSLPYTPGSDVSGVVEAVGEGVCLLQAGDRVFTT
GTVTGGYAEYTVASEDTVHKLPDSLNYCQGAAMGVPYFTAYRALVHKAHAKPGETVLIHG
ASGGVGIAACQIARAFGLKVLGTAGTPEGMKLVLNNGAHLAFNHREKDYLEKIKDTTN--
GLGVNVIIEMLSNVNLSNDLQLLDFGGRVIIVGSRGPIEINPRDTMMKESSVIGVALHFA
TKSETSECAAALYA
>tr|B5X877|B5X877_SALSA/37-289 Quinone oxidoreductase OS=Salmo salar GN=QOR PE=2 SV=1
QVLIHVHACGVNPVETYIRSGTYARKPSLPYTPGTDVSGVVEAVGDRVQLLQAGDRVFTT
ATETGGYAEYTVVSEDCVHRLPDPLDYKQGAAIGIPYCTAYRALFHKAHAKAGETVLIHG
ASGGVGVAACQMARALGLRVLGTAGTTEGLELVLRNGAHQAFNHKEEGYTSKIMDATK--
GQGVNVIVEMLSNVNLSNDLQMLAYGGRVTVVGSRGPIEINPRDTMAKESSIIGVALPYA
TVEEKAECAAALFA
>tr|Q4T922|Q4T922_TETNG/27-279 Chromosome undetermined SCAF7648, whole genome shotgun sequence OS=Tetraodon nigroviridis GN=GSTENG00004955001 PE=4 SV=1
QVLIRVHACGVNPVETYIRAGWYPRKPTLPYTPGTDVAGVVESVGEGVTAVKAGDRVFTT
ATVSGGYAEYAVADHDCVYRLPDALDFAQGSAIGVPYFTAYRALVQKAHIKPGESVLVHG
ASGGVGVAACQLSRALGLSVLGTAGTPEGLKLVLSNGAHQAFNHREEDYTHKIMEQTS--
GRGVDVIVEMLSNVNLCKDLQMLALGGRVVIVGCRGSIEINPRDIMTKESSIIGTVLPFA
TPEERKECAAYLFA
>tr|Q52L16|Q52L16_XENLA/36-288 LOC445846 protein OS=Xenopus laevis GN=cryz PE=2 SV=1
QVLIRVHACGINPVETYIRAGTYARKPTLPYTPGTDVAGVIESVGNDVTSFKRGDRVFAT
STITGGYAEYTIASADTVYPLPDVLSFKQGAAIAVPYFTAYRALFSKANGRPGEVVLVHG
ASGGVGIAACQIARAYGFQVFGTAGTPEGLNLALKNGAHKVFNHKEKDYIDKIQDATG--
GRGVNIILEMLSNVNLSYDLKLLSAGGRVIIIGCRGPIEINPRDTMAKETSIIGVSLFSA
TKEDRMETAAALFG
>tr|Q5CZU9|Q5CZU9_DANRE/35-287 Crystallin, zeta (Quinone reductase) OS=Danio rerio GN=cryz PE=2 SV=1
QVLIRVHACGVNPVETYIRSGSYARTPSLPYTPGSDVSGVVEAVGKGVCLLQAGDRVFTT
GTVTGGYAEYTVASEDTVHKLPDSLNYCQGAAMGVPYFTAYRALVHKAHAKPGETVLIHG
ASGGVGIAACQIARAFGLKVLGTAGTPEGMKLVLNNGAHLAFNHREKGYLEKIKDTTN--
GLGVNVIIEMLSNVNLSNDLQLLDFGGRVIIVGSRGPIEINPRDTMMKESSVIGVALHFA
TKSETSECAAALYA
>tr|Q5ZHT3|Q5ZHT3_CHICK/38-290 Putative uncharacterized protein OS=Gallus gallus GN=RCJMB04_33h20 PE=2 SV=1
QVLIKVHACGVNPVETYIRSGNYARKPALPYTPGSDVAGVIEGVGGRVTAFKKGDRVFTS
ATLSGGYADYAVAEADTVFPLSDKLSFSQGAAIAIPYFTAYRALFLKGHAKAGESVLIHG
ASGGVGIAACQIARVYGLKVLGTAGTEQGMNVVLRNGAHQAFNHREANYLDKIMEYTK--
MQGVNIIIEMLSNVNLAADLHLLSHAGRVMVVGCRGPIEINPRDTMNKESSIRGVSLFLQ
TEEERRECVRAVLD
>tr|Q6DEC5|Q6DEC5_XENLA/43-294 LOC445846 protein (Fragment) OS=Xenopus laevis GN=LOC445846 PE=2 SV=1
QVLIRVHACGINPVETYIRAGTYARKPTLPYTPGTDVAGVIESVGNDVTSFKRGDRVFAT
STITGGYAEYTIASADTVYPLPDVLSFKQGAAIAVPYFTAYRALFSKANGRPGEVVLVHG
ASGGVGIAACQIARAYGFQVFGTA-TPEGLNYALKNGAHKVFNHKEKDYIDKIQDATG--
GRGVNIILEMLSNVNLSYDLKLLSAGGRVIIIGCRGPIEINPRDTMAKETSIIGVSLFSA
TKEDRMETAAALFG
>tr|Q6DJR0|Q6DJR0_XENTR/36-288 Crystallin, zeta (Quinone reductase) OS=Xenopus tropicalis GN=cryz PE=2 SV=1
EVLIRVHACGINPVETYIRAGTYARKPTLPYTPGTDVAGVIESVGKDVTLFKRGDRVFTT
STISGGYAEYSIASADTVYPLPDLLSFKQGAAISIPYFTAYRALFSKAHGRPGEVILVHG
ASGGVGIAACQIARAYGFRVFGTAGTPEGLNLVLKNGAHKVFNHREEDYIDKIQEATG--
GAGVDVILEMLSNVNLSHDLNLLAAGGRVIIVGCRGPIEINPRDTMAKETSIIGVSLFSA
TKEDRMETAAALFG
>tr|Q98TD4|Q98TD4_HYLJA/36-288 Zeta-crystallin OS=Hyla japonica PE=2 SV=1
QVLIRVHACGINPFESYIRSGLFAWRPSLPYTPGSDTSGVVEAVGRNVTGFKKGDRVFTR
STITGGYAEYTVACEDMVYHLPDHLNFKQGAALAIPYFTAYRALFQKAHAKPGELILIHG
ASGGVGIAACQLARAYGFKVFGTAGTPKGLNLVMQNGAHKVFNHREKDYIEKIQEAAG--
GEGVDVILEMLANCNLCNDLKLLSYGGRVVVLGSQGSVDINPTDIIAKETSIIGHSLYSS
TKEEWKEARAAIFG
>tr|B6NHZ5|B6NHZ5_BRAFL/28-280 Putative uncharacterized protein OS=Branchiostoma floridae GN=BRAFLDRAFT_95350 PE=4 SV=1
QVLIKVSAVGVNPVETYIRSGTHNIKPPLPWTPGCDVAGVVEEVGKEATKFQKGDRVFTR
GSVTGAYAEFTVAEEDTTFRLADRLSFQQGAAIGVPYMTAYRALFHRTHGKPGETVLVHG
ASGGVGLAAVQLAKAHGMVVMGTAGSSEGMELVKKNGAAHVFNHREEGYMDKIMAATA--
GVGVDLIIEMLANVNLEKDLELLARHGRVGVVGNRGPTQINARAAMTKETSIIGVMLYHM
DATELGETVAALYA
