# Supplementary material for: Subdivision of the MDR superfamily of medium-chain dehydrogenases/reductases through iterative hidden Markov model refinement
Source: BMC Bioinformatics. 2010 Oct 27;11:534. doi: 10.1186/1471-2105-11-534 (PMC2976758; doi:10.1186/1471-2105-11-534)
Supplement: Additional file 4 — MDR family alignment figures. Illustrations showing the mafft MSAs from Additional file 3: mdr-sequences. Red sequence identifiers denote sequences from UniProtKB/TrEMBL, while blue correspond to sequences from Swiss-Prot. The position cscores are shown in a bar plot under the MSA. Positions that contain gaps in over 90% of the sequences have been removed from the alignment in order to increase readability. [file 1471-2105-11-534-S4.ZIP › mdr/MDR010.seed]

>sp|P0A4X1|ADHC_MYCBO/40-308 NADP-dependent alcohol dehydrogenase C OS=Mycobacterium bovis GN=adhC PE=3 SV=1
.....-CHSDIHTVK..AE...WG.......................QPN.YPVVPGH..
EIAGVVTAVGSE.V.........T.KYRQGDRVGVGCFVDSC.....RECNS.CT.R..G
IEQYCK....P..G.AN.FTYNSIGK.......-.....DG.Q.......PTQ.......
.......GGYSEAIVVDENYVLRI..P........DV......LP..LDVAA.PLLCAGI
TLY..SPLRHW..NA...G..AN.TRV..AIIGLGGLGHMGVK.LGAAMGAD.VT.VLSQ
S.LKKMEDGL.....R-LGAKSYYAT.ADP.DTFR.........................
......K.LRGG.FDLILNTVSAN.-LDLGQYLNLLD.VDGTLVELGIP..EHPM.-AVP
AF..AL.............................A.L..M.RRSLAGSN.IGGIAETQE
MLNFCAE
>sp|P0A4X0|ADHC_MYCTU/40-308 NADP-dependent alcohol dehydrogenase C OS=Mycobacterium tuberculosis GN=adhC PE=3 SV=1
.....-CHSDIHTVK..AE...WG.......................QPN.YPVVPGH..
EIAGVVTAVGSE.V.........T.KYRQGDRVGVGCFVDSC.....RECNS.CT.R..G
IEQYCK....P..G.AN.FTYNSIGK.......-.....DG.Q.......PTQ.......
.......GGYSEAIVVDENYVLRI..P........DV......LP..LDVAA.PLLCAGI
TLY..SPLRHW..NA...G..AN.TRV..AIIGLGGLGHMGVK.LGAAMGAD.VT.VLSQ
S.LKKMEDGL.....R-LGAKSYYAT.ADP.DTFR.........................
......K.LRGG.FDLILNTVSAN.-LDLGQYLNLLD.VDGTLVELGIP..EHPM.-AVP
AF..AL.............................A.L..M.RRSLAGSN.IGGIAETQE
MLNFCAE
>sp|P75691|YAHK_ECOLI/39-309 Zinc-type alcohol dehydrogenase-like protein yahK OS=Escherichia coli (strain K12) GN=yahK PE=1 SV=1
.....-CHSDLHQVR..SE...WA.......................GTV.YPCVPGH..
EIVGRVVAVGDQ.V.........E.KYAPGDLVGVGCIVDSC.....KHCEE.CE.D..G
LENYCD....H..-.MT.GTYNSPTP.......-.....DEpG.......HTL.......
.......GGYSQQIVVHERYVLRIrhP........QE......-Q..LAAVA.PLLCAGI
TTY..SPLRHW..QA...G..PG.KKV..GVVGIGGLGHMGIK.LAHAMGAH.VV.AFTT
S.EAKREAAK.....A-LGADEVVNS.RNA.DEMA.........................
......A.HLKS.FDFILNTVAAP.-HNLDDFTTLLK.RDGTMTLVGAP..ATPH.KSPE
VF..NL.............................I.M..K.RRAIAGSM.IGGIPETQE
MLDFCAE
>tr|A8NKI5|A8NKI5_COPC7/48-314 Putative uncharacterized protein OS=Coprinopsis cinerea (strain Okayama-7 / 130 / FGSC 9003) GN=CC1G_02196 PE=3 SV=1
.....------HTIT..AG...WG.......................DAI.LPIIPGH..
EIVGHVVSVGPK.V.........T.EFKVGDRVGVGAQISSC.....FQCDR.CE.N..S
NENYCL....K..-.PV.DTYNSKYP.......-.....NG.D.......IAQ.......
.......GGYSTAIRADERFVMPI..P........QG......LA..SEIAA.PMLCAGL
TVY..SPLKRN..GA...G..PG.KTV..GVIGIGGLGHFALQ.FARALGSSeVI.AFSH
S.ENKKEDAL.....Q-LGATQFVIT.QDD.NFSE.........................
......P.WAGK.IDLIICTVDASsALPLVKYLSTLK.VGGRFIMVGIP..DEPL.PPLK
AF..DL.............................V.P..G.GCFLGGSK.IGSKQESIE
MLNLAAK
>tr|Q5KJW4|Q5KJW4_CRYNE/44-314 Zinc-type alcohol dehydrogenase, putative (Putative uncharacterized protein) OS=Cryptococcus neoformans GN=CNBC2030 PE=3 SV=1
.....-CGSDHHTIS..GG...WGp.....................fQTK.F-VVTGH..
EVVGKVVEVGSK.V.........S.EFKVGDRVGVGAQVGSC.....GKCKS.CK.G..P
NENYCV....Q..-.PV.HGYNTHWY.......-.....DG.S.......EHQ.......
.......GGYSTHVRAQERFVFSI..P........ES......LK..STDAA.SMLCAGI
TTF..APLVRN..GA...G..PG.KKV..GVVGLGGLGHYAVL.FGTALGAE.VT.VFSR
S.DAKKEDAM.....K-MGAKNFIAT.GEE.GFQK.........................
......G.HELE.FDLIIVTASSN.KLPVNELLSCLD.VDKKLVFVGMP..DEGL.TNIT
SQ..AL.............................S.G..N.GASLASSH.LGNRQEVQR
MLKLAAE
>tr|A4HCQ1|A4HCQ1_LEIBR/41-311 NADP-dependent alcohol dehydrogenase, putative OS=Leishmania braziliensis GN=LbrM23_V2.0400 PE=3 SV=1
.....-CHSDLHQVR..DE...WG.......................GST.YPMVPGH..
EIVGHVTKVGSA.V.........T.KHKVGDRVGVGCMVDSC.....MKCRQ.CE.R..G
LEQYCM....N..G.AS.FTYNGTEQ.......-.....DKkT.......PTY.......
.......GGYSDHIVVREHFVVRI..P........MN......LD..LCAAA.PLLCAGV
TTF..SPLRYW..GV...K..KG.TRV..GVVGLGGLGHMAVK.LAKAMGAE.VT.VFTR
S.PNKTCEAK.....A-LGAHHVVNT.TNE.QEMK.........................
......S.VEGS.LDVIVDTVGMS.-HDLCPYMKTLD.IDGKLALVGMP..EHKH.PPVD
PR..HM.............................I.V..T.RQCVGGSV.IAGIPETQE
LLDFCSE
>tr|A4I076|A4I076_LEIIN/41-311 NADP-dependent alcohol dehydrogenase, putative OS=Leishmania infantum GN=LinJ23.0400 PE=3 SV=1
.....-CHSDVHQAR..DE...WD.......................GST.FPMVPGH..
EIVGHVTKVGSE.V.........T.KYKAGDRVGVGCMVDSC.....MKCRQ.CE.R..G
LEQYCV....N..G.AS.FTYNSTQQ.......-.....DKkT.......PTF.......
.......GGYSDHVVVREHFVVSI..P........DN......LD..LCAAA.PLLCAGV
TTF..SPLRYW..GV...K..KG.TRV..GVVGLGGLGHMAVK.LANAMGAE.VT.VFTR
S.SNKVEEAK.....N-LGAHHVVNT.NNE.QEMN.........................
......S.IQGT.LDVIVDTVGMS.-HDLRPYMMTLD.IDGKLALVGMP..EHAH.PPLD
PR..RI.............................I.A..S.RQCVGGSN.IAGMPETQE
LLNFCGE
>tr|A9V1M5|A9V1M5_MONBE/41-311 Predicted protein OS=Monosiga brevicollis GN=37421 PE=3 SV=1
.....-CHSDIHTVN..ND...WG.......................GSS.YPVVPGH..
EIVGKVARVGSA.V.........T.RFQVGQHVAVGCMVDSC.....RKCNF.CE.R..D
LEQHCT....S..G.FT.GTYGGKDR.......V.....DG.T.......TTY.......
.......GGYSQKVVVADKFVLSM..P........EG......LD..LAAAT.PLLCAGI
TTY..SPLRRF..KC...G..PG.KKV..AVVGLGGLGHMALK.LAHAMGAE.VT.LFTR
S.PGKEADAR.....R-LGASNVIIS.SDP.EAMK.........................
......A.AANT.FDLIVDTVPYD.-HDLNPYIATLN.CVGTISVVGY-..LGPLgTTLN
TA..PL.............................V.F..Q.SKGVVGSL.IGGIAETQE
MLDFCGE
>tr|B6DTH9|B6DTH9_9EUGL/40-310 NADP-dependent alcohol hydrogenase OS=Bodo saltans PE=4 SV=1
.....-CSSDMHQAR..NE...WK.......................NSV.YPMVPGH..
EIVGEVAAVGAG.V.........T.KFKVGDVVGVGCMVDSC.....LECEA.CK.V..G
HEQYCE...gS..G.FV.LTYNAVEK.......-.....DGkT.......ATQ.......
.......GGYSDHIVVRQEFVVRI..P........AN......LP..LAAAA.PLLCAGI
TTY..SPLRHW..NV...K..AG.DKV..GVVGLGGLGGMAVK.FAKAFGAH.VT.VFTT
S.ASKVELAK.....A-TGADEVAVT.SDP.ASIG.........................
......A.VKG-.LRFILDTASVC.-HDLNPYINTLK.HDGAMVLVGAP..ENPH.PPVI
PF..GL.............................I.F..G.RRTLAGSL.IGGINETEE
MLEFCGK
>tr|Q207V9|Q207V9_PHYPO/41-310 Mannitol dehydrogenase-like (Fragment) OS=Physarum polycephalum PE=2 SV=1
.....-CHSDVHQMT..SG...WG.......................ESI.YPLLPGH..
EIVGRVTQKGAN.V.........T.KFAIGDKVGLGPHCWGCl...qKDCDA.CS.Q..G
KEPYCN....E..-.KR.ETYNDRYP.......-.....DG.T.......PTR.......
.......GGYADHVRAHSHFVVRI..P........EG......LD..DAAAA.PLLCAGI
TVY..SPLKRW..KV...K..PG.DKV..GVVGIGGLGHLGVM.FAKALGAH.VV.ALSS
T.ENKKKEAE.....K-LGADEYWLT.SDA.EALK.........................
......K.KSKS.LDFILATTSGN.-ADWDSIIRLLK.IDATICLVGLP..EEDL.-KIP
AF..AL.............................C.A..G.RRSFASSA.VGGPGEIQE
MLEFAAK
>tr|Q27SM0|Q27SM0_PHYPO/12-281 Mannitol dehydrogenase-like protein (Fragment) OS=Physarum polycephalum PE=2 SV=1
.....-CHSDVHQMT..SG...WG.......................ESI.YPLLPGH..
EIVGRVTQKGAN.V.........T.KFAIGDKVGLGPHCWGCl...qKDCDA.CS.Q..G
KEPYCN....E..-.KR.ETYNDRYP.......-.....DG.T.......PTR.......
.......GGYADHVRAHSHFVVRI..P........EG......LD..DAAAA.PLLCAGI
TVY..SPLKRW..KV...K..PG.DKV..GVVGIGGLGHLGVM.FAKALGAH.VV.ALSS
T.ENKKKEAE.....K-LGADEYWLT.SDA.EALK.........................
......K.KSKS.LDFILATTSGN.-ADWDSIIRLLK.IDATICLVGLP..EEDL.-KIP
AF..AL.............................C.A..G.RRSFASSA.VGGPGEIQE
MLEFAAK
>tr|Q4CSB2|Q4CSB2_TRYCR/41-311 NADP-dependent alcohol hydrogenase, putative (Fragment) OS=Trypanosoma cruzi GN=Tc00.1047053504339.19 PE=3 SV=1
.....-CHSDIHQAR..DE...WG.......................GSL.FPMVPGH..
EIVGHVTSVGAN.V.........K.KFKVGDTVGVGCMVDSC.....ERCVE.CK.R..G
LEQFCV....E..G.TT.STYNSRAR.......V.....SG.E.......PTY.......
.......GGYSDHIVVKESFVLLI..P........SN......LD..LAATA.PLLCAGI
TTY..SPLRHW..GT...K..AG.TRV..GVVGLGGLGHMAVK.IAKAMGAE.VT.VFTT
S.EGKREAAR.....M-LGADHVVIS.KDP.GQMR.........................
......A.VKNT.LNLIIDTVGNT.-HDLSPYILALT.TDGVHILVGLP..ENPH.PPVS
PF..LL.............................L.K..G.RKSIGASL.IGGIPETQE
MLDFCGR
>tr|Q4DEF3|Q4DEF3_TRYCR/41-311 NADP-dependent alcohol hydrogenase, putative OS=Trypanosoma cruzi GN=Tc00.1047053508677.80 PE=3 SV=1
.....-CHSDIHQAR..DE...WG.......................GSL.FPMVPGH..
EIVGHVTSVGAN.V.........K.KFKVGDTVGVGCMVDSC.....ERCVE.CK.R..G
LEQFCV....E..G.TT.STYNSRAR.......V.....SG.E.......PTY.......
.......GGYSDHIVVKESFVLLI..P........SN......LD..LAATA.PLLCAGI
TTY..SPLRHW..GT...K..AG.TRV..GVVGLGGLGHMAVK.IAKAMGAE.VT.VFTT
S.EGKREAAR.....M-LGADHVVIS.KDP.GQMR.........................
......A.VKNT.LNLIIDTVGNT.-HDLSPYILALT.TDGVHILVGLP..ENPH.PPVS
PF..LL.............................L.K..G.RKSIGASL.IGGIPETQE
MLDFCGR
>tr|Q4DFP0|Q4DFP0_TRYCR/41-311 NADP-dependent alcohol hydrogenase, putative OS=Trypanosoma cruzi GN=Tc00.1047053504425.60 PE=3 SV=1
.....-CHSDIHQAR..DE...WG.......................GSL.FPMVPGH..
EIVGHVTSVGAN.V.........K.KFKVGDTVGVGCMVDSC.....EKCVE.CK.R..G
LEQFCV....E..G.TT.STYNSRAR.......G.....SG.E.......PTY.......
.......GGYSDHIVVKESFVLLI..P........TN......LD..LAATA.PLLCAGI
TTY..SPLRHW..GT...K..AG.TKV..GVVGLGGLGHMAVK.IAKAMGAE.VT.VFTT
S.EGKREAAR.....M-LGADHVVIS.KDP.GQMK.........................
......A.VKNT.LNLIIDTVGNT.-HDLSPYILALT.TDGVHILVGLP..ENPH.PPVS
PF..LL.............................L.K..G.RKSIGASL.IGGIPETQE
MLDFCGK
>tr|Q4QBD8|Q4QBD8_LEIMA/41-311 NADP-dependent alcohol dehydrogenase, putative OS=Leishmania major GN=LmjF23.0360 PE=3 SV=1
.....-CHSDVHQAR..DE...WD.......................GST.FPMVPGH..
EIVGHVTKVGSE.V.........T.KYKAGDRVGVGCMVDSC.....MKCRQ.CE.R..G
LEQYCV....N..G.AS.FTYNSTQQ.......-.....DKkT.......PTF.......
.......GGYSDHVVVREHFVVSI..P........DN......LD..LCAAA.PLLCAGV
TTF..SPLRYW..GV...K..KG.TRV..GVVGLGGLGHMAVK.LANAMGAE.VT.VFTR
S.SNKVEEAE.....N-LGAHHVVNT.NNE.QEMN.........................
......S.IQGT.LDVIVDTVGMS.-HDLRPYMMTLD.IDGKLALVGMP..EHAH.PPLD
PR..RI.............................I.A..S.RQCVGGSN.IAGMPETQE
LLNFCGE
>tr|A9T4F7|A9T4F7_PHYPA/46-315 Predicted protein OS=Physcomitrella patens subsp. patens GN=PHYPADRAFT_87951 PE=3 SV=1
.....-CHSDLHQIR..NE...WQ.......................NAK.YPMVPGH..
EVIGTVTDVGSE.V.........T.KFKPGDTVGVGCMVMSC.....RNCDS.CE.K..G
LEQFCD....K..-.VV.WTYNSELP.......-.....DG.T.......TTQ.......
.......GGYSSHIVANENYVLRI..P........DN......LP..KDAAA.PLLCAGI
TVW..SPMQYF..GL...N.vKD.AKF..GVVGLGGLGHMAVK.FAKAFGMH.VT.VFST
S.PNKEKEAR.....NILGADDFVVS.KNE.DAMN.........................
......A.KAKS.IDFIIDTIAAK.-HELGPYLTTLK.TNGKLCLVGMP..EHAL.-EVS
PV..QL.............................V.T..G.RKLVAGSL.IGGIQETAE
MLEFCGK
>tr|A0XXI9|A0XXI9_9GAMM/70-339 Mannitol dehydrogenase (NAD-dependent mannitol dehydrogenase) OS=Alteromonadales bacterium TW-7 GN=ATW7_10248 PE=3 SV=1
.....-CHSDLHAVR..ND...WG.......................GVK.YPLVPGH..
EIVGKVKSVGSD.V.........K.KYKQGDTVGVGCMVDSC.....KSCDQ.CG.N..N
EEQFCR....E..G.MV.GTYAGKDR.......E.....TG.E.......MTQ.......
.......GGYSKHVVVREEFVLSI..P........KS......LD..LSRVA.PLLCAGI
TTY..SPLHKW..GV...K..KG.SRV..AVVGLGGLGHMAVK.NAVAMGAE.VT.VVGR
S.ESKKEDAV.....K-LGAQHYLVS.TND.DEMK.........................
......E.SQSA.FDVIIDTVPVK.-HDLSIYTPLLD.IDGALIIVGQ-..VGPV.EELN
TV..PL.............................L.M..G.RRQVAGSL.IGGIAETQQ
MLDFCGE
>tr|A1QVX2|A1QVX2_MYCTF/40-308 NADP-dependent alcohol dehydrogenase adhC OS=Mycobacterium tuberculosis (strain F11) GN=TBFG_03023 PE=3 SV=1
.....-CHSDIHTVK..AE...WG.......................QPN.YPVVPGH..
EIAGVVTAVGSE.V.........T.KYRQGDRVGVGCFVDSC.....RECNS.CT.R..G
IEQYCK....P..G.AN.FTYNSIGK.......-.....DG.Q.......PTQ.......
.......GGYSEAIVVDENYVLRI..P........DV......LP..LDVAA.PLLCAGI
TLY..SPLRHW..NA...G..AN.TRV..AIIGLGGLGHMGVK.LGAAMGAD.VT.VLSQ
S.LKKMEDGL.....R-LGAKSYYAT.ADP.DTFR.........................
......K.LRGG.FDLILNTVSAN.-LDLGQYLNLLD.VDGTLVELGIP..EHPM.-AVP
AF..AL.............................A.L..M.RRSLAGSN.IGGIAETQE
MLNFCAE
>tr|A2TNW5|A2TNW5_9FLAO/40-309 Alcohol dehydrogenase, zinc-containing OS=Dokdonia donghaensis MED134 GN=MED134_05554 PE=3 SV=1
.....-CHSDIHTVR..SD...WG.......................PSM.YPVVPGH..
EIVGEVIEVGDE.V.........S.KFKKGDLVGVGCLVDSC.....QECSS.CE.S..D
LEQFCL....N..G.AT.WTYNSKDK.......H.....TD.G.......HTF.......
.......GGYSQEVVVDQNFVLNI..P........KN......LD..TKAVA.PLLCAGI
TTF..SPLHHW..GV...K..EG.MKV..GVVGLGGLGHMGLK.FSHAMGAE.TV.MITT
S.QGKAEDAR.....R-LGADDVLIS.KDK.DAMK.........................
......A.HKGS.FDFILNTVPVS.-HDINPYLELLA.IDGTMCMVGA-..IEPL.PDVH
GG..NL.............................I.S..G.RKSVAGSL.IGGIKETQE
MLDFCGE
>tr|A2VNL1|A2VNL1_MYCTU/40-308 NADP-dependent alcohol dehydrogenase adhC OS=Mycobacterium tuberculosis C GN=TBCG_02981 PE=3 SV=1
.....-CHSDIHTVK..AE...WG.......................QPN.YPVVPGH..
EIAGVVTAVGSE.V.........T.KYRQGDRVGVGCFVDSC.....RECNS.CT.R..G
IEQYCK....P..G.AN.FTYNSIGK.......-.....DG.Q.......PTQ.......
.......GGYSEAIVVDENYVLRI..P........DV......LP..LDVAA.PLLCAGI
TLY..SPLRHW..NA...G..AN.TRV..AIIGLGGLGHMGVK.LGAAMGAD.VT.VLSQ
S.LKKMEDGL.....R-LGAKSYYAT.ADP.DTFR.........................
......K.LRGG.FDLILNTVSAN.-LDLGQYLNLLD.VDGTLVELGIP..EHPM.-AVP
AF..AL.............................A.L..M.RRSLAGSN.IGGIAETQE
MLNFCAE
>tr|A2VUI3|A2VUI3_9BURK/58-328 Zinc-containing alcohol dehydrogenase OS=Burkholderia cenocepacia PC184 GN=BCPG_01659 PE=3 SV=1
.....-CHSDLHQAR..NE...WR.......................NTI.YPVVPGH..
EIVGRVTATGPQ.V.........S.RFKVGELVGVGCLVDSC.....RTCAS.CE.E..G
LEQYCE....N..G.FV.GTYNGQDR.......V.....TG.D.......ITY.......
.......GGYSTQLVVDEAFVLRV..P........DT......LD..PAGAA.PLLCAGI
TTY..SPLRQW..NV...G..PG.KKV..GIVGLGGLGHMGVK.LARAMGAH.VV.LFTT
S.PSKIEDGK.....R-LGAHEVVIS.KDE.AQMN.........................
......A.HLNS.FDFILNTVAAQ.-HDLNPFLHLLK.RDGTMTLVGAP..EHDH.PSPQ
VF..NL.............................I.F..K.RRRLAGSL.IGGIAETQE
MLDFCAE
>tr|A2W6J0|A2W6J0_9BURK/68-338 Zn-dependent alcohol dehydrogenase OS=Burkholderia dolosa AUO158 GN=BDAG_00269 PE=3 SV=1
.....-CHSDLHQAR..NE...WR.......................NTI.YPVVPGH..
EIVGRVTATGPQ.V.........S.RFKVGELVGVGCLVDSC.....RTCAS.CA.E..G
LEQYCE....N..G.FV.GTYNGQDR.......V.....TG.E.......VTY.......
.......GGYSTQIVVDEAFVLRV..P........DT......LD..PAGAA.PLLCAGI
TTY..SPLRQW..NV...G..PG.KKV..GIVGLGGLGHMGVK.LARAMGAH.VV.LFTT
S.PSKIEDGK.....R-LGAHEVVIS.KDE.AQMN.........................
......A.HLNS.FDFILNTVAAQ.-HDLNPFLNLLK.RDGTMTLVGAP..EHDH.PSPQ
VF..NL.............................I.F..K.RRRLAGSL.IGGIAETQE
MLDFCAE
>tr|A3ES02|A3ES02_9BACT/40-309 Zn-dependent alcohol dehydrogenase OS=Leptospirillum sp. Group II UBA GN=UBAL2_79310320 PE=3 SV=1
.....-CHSDIHQAR..NE...WG.......................QST.YPMVPGH..
EIVGKVSAVGPH.V.........R.GFKVGDLAGVGCFVDSC.....GVCPS.CR.E..G
EEQYCD....Q..S.PV.WTYNAVEK.......-.....DGkT.......PTY.......
.......GGYSQKIVVKEKYCLRV..S........PN......LP..LSHVA.PLLCAGI
TTY..SPLRHF..GV...K..PG.DKV..GVVGLGGLGHMGVK.LAASMGAH.VT.VFST
S.DKKAADSK.....R-LGAESFVVT.RDP.GKMA.........................
......A.LANS.FDFLLDTVSAP.-HDMNAYLNLLR.RDGRLVFVGVP..EKPI.-EIQ
PF..AM.............................I.G..K.RRSMAASL.IGGIRETQE
MLDYCAA
>tr|A3JA54|A3JA54_9ALTE/40-310 Zn-dependent alcohol dehydrogenase OS=Marinobacter sp. ELB17 GN=MELB17_19064 PE=3 SV=1
.....-CHTDIHFAQ..ND...WG.......................VTV.YPAVPGH..
EIIGRVTSVGSD.V.........S.AYKVGDMVGVGCMVDSC.....RTCSA.CE.S..G
LEQYCK....E..G.MT.GTYNGVDR.......Y.....DQ.S.......VTF.......
.......GGYSDNVVVSERFVVRI..P........EK......LD..PAAAA.PLLCAGI
TTY..SPLRHY..GV...K..KG.DKV..GVIGMGGLGHMGVK.IAKALGAE.VT.IFTR
S.ESKVAEAK.....K-QGADHVVIS.TDE.QQMK.........................
......D.ATET.FDFMLDTVPVQ.-HDLNPYLNCLS.HDGTHILVGL-..LEPIdPALE
AG..NL.............................V.L..K.RRVLGGSL.IGGMPETQE
MLDFCAE
>tr|A3KU47|A3KU47_PSEAE/41-311 Putative uncharacterized protein OS=Pseudomonas aeruginosa C3719 GN=PACG_01185 PE=3 SV=1
.....-CHSDLHQAR..NE...WH.......................NSL.YPLVPGH..
EIIGRVASVGEA.V.........S.GFAVGELVGVGCMVDSC.....RHCAA.CS.E..G
LEQYCA....E..Y.PT.LTYNGRDR.......H.....DG.L.......PTF.......
.......GGYSERIVVSARFVLRI..P........QG......LD..PKAAA.PLLCAGI
TSY..SPLRHW..KV...G..PG.SRV..AVVGLGGLGHMGLK.FARALGAK.VA.LFTR
S.PGKEEEAR.....R-LGADQVILS.TDP.QRMA.........................
......A.VAGR.FDLILDTVPHQ.-HDLNPYLATLK.RDGTLVLVGL-..LEPLePAVH
GA..QL.............................V.M..G.RRSIAGSA.IGGIAETQE
MLDFCAA
>tr|A3L8V0|A3L8V0_PSEAE/41-311 Putative uncharacterized protein OS=Pseudomonas aeruginosa 2192 GN=PA2G_01378 PE=3 SV=1
.....-CHSDLHQAR..NE...WH.......................NSL.YPLVPGH..
EIIGRVASVGEA.V.........S.GFAVGELVGVGCMVDSC.....RHCAA.CS.E..G
LEQYCA....E..Y.PT.LTYNGRDR.......H.....DG.L.......PTF.......
.......GGYSERIVVSARFVLRI..P........QG......LD..PKAAA.PLLCAGI
TSY..SPLRHW..KI...G..PG.SRV..AVVGLGGLGHMGLK.FARALGAE.VA.LFTR
S.PGKEEEAR.....R-LGADQVILS.TDP.QRMA.........................
......A.VAGR.FDLILDTVPHQ.-HDLNPYLATLK.RDGTLVLVGL-..LEPLePAVH
GA..QL.............................V.M..G.RRSIAGSA.IGGIAETQE
MLDFCAT
>tr|A3TGM9|A3TGM9_9MICO/41-309 Putative dehydrogenase OS=Janibacter sp. HTCC2649 GN=JNB_07459 PE=3 SV=1
.....-CHSDIHTVR..DE...WG.......................PAH.YPIVTGH..
EVAGTVSAVGSA.V.........T.KHKVGDRVGVGCLVDSC.....AECEN.CK.N..G
QEQFCS....K..G.SV.GTYNAQNY.......-.....DG.E.......WAA.......
.......GGYSQQIVVTERMVVRI..P........EG......IE..LDEAA.PLLCAGI
TTY..SPLKRW..GA...G..TG.RKV..AVVGVGGLGHMGVK.IAKAMGAE.VS.TLSR
S.SAKADDAK.....V-LGSSNHIAT.SDD.DAMK.........................
......A.ARGS.FDLILNTVSAD.-LDMNVYLRLLK.PNGALVNVGLP..PSDL.-SVK
PF..NL.............................I.G..G.NKVLTGSN.IGGIAETQE
MLDFCAE
>tr|A3U979|A3U979_9FLAO/40-309 Zinc-containing alcohol dehydrogenase superfamily protein OS=Croceibacter atlanticus HTCC2559 GN=CA2559_10033 PE=3 SV=1
.....-CHSDIHTVR..ND...WG.......................GSK.YPVVPGH..
EIIGRVIEVGSD.V.........S.NFKKGELVGVGCMVDSC.....RECSA.CK.D..D
LEQFCE....E..G.MV.GTYNGKDK.......H.....LG.G.......HTF.......
.......GGYSETIVVDKYYVLKV..P........EN......LD..EKAVA.PLLCAGI
TTY..SPLKHW..NV...K..KG.DKV..GVIGLGGLGHMGIK.IAAAMGAE.VV.MITT
S.PSKADDAK.....R-LGASSVLIS.KNE.DDMK.........................
......K.HKGS.FDFLLNTVPVK.-HDINPYIQLLK.RDSTMCMVGA-..IEPL.EPMH
GG..GL.............................I.M..G.RKRVAGSL.IGGIKETQE
MLDFCGE
>tr|A3UK62|A3UK62_9RHOB/39-308 D-isomer specific 2-hydroxyacid dehydrogenase family protein OS=Oceanicaulis alexandrii HTCC2633 GN=OA2633_15010 PE=3 SV=1
.....-CHSDLHTAR..GD...WG.......................PYT.APLVPGH..
EIVGKVIAVGPD.V.........E.QYAVGDHVGVGCMVDSC.....QDCDQ.CD.H..G
EEQYCR....N..G.MT.ATYDSKDR.......I.....TG.E.......PTQ.......
.......GGYSKHIVVREEFVLAM..P........DG......LD..ISRAA.PLLCAGI
TTY..SPLRTW..NV...G..PG.SRV..GVIGMGGLGHMAIK.LAIAMGAH.VT.VLSR
S.PSKEKDAL.....E-LGADAVLIS.TDK.DAMK.........................
......A.ARNS.LDLIIDTVPVK.-HDVTPYMPLLD.IDGTLAIVGQ-..VGPM.EEFM
TP..PA.............................I.M..G.RRRIAGSL.IGGIAETQE
MLDFCGR
>tr|A3WKY4|A3WKY4_9GAMM/38-308 Zn-dependent alcohol dehydrogenase OS=Idiomarina baltica OS145 GN=OS145_00780 PE=3 SV=1
.....-CHTDIHYVQ..ND...WG.......................GTI.YPVVPGH..
EIIGRVTAVGKD.V.........K.DYKEGDIVGVGCMVDSC.....RSCEA.CD.Q..G
LEQYCL....S..G.MV.PTYNGEDK.......H.....DG.S.......ITY.......
.......GGYSENVVVSDRFVVRV..P........DS......LD..PAKSA.PLLCAGI
TTY..SPLRHY..GV...K..QG.DKV..GVIGMGGLGHMGVK.FAKAMGAE.VT.LFTR
S.ESKVKEAK.....K-QGADHVVIS.TDP.EQME.........................
......A.VAET.FDFMLDTVPVQ.-HDLNPYLNCLK.FDGTHILVGL-..LEPVdPALQ
AG..QL.............................V.M..K.RRVLAGSL.IGGMPETQE
MLDFCGE
>tr|A3XP40|A3XP40_9FLAO/40-309 Putative uncharacterized protein OS=Leeuwenhoekiella blandensis MED217 GN=MED217_09075 PE=3 SV=1
.....-CHSDIHTVR..ND...WG.......................GSK.YPVVPGH..
EIIGKVLEVGSE.V.........S.DFKVGDTVGVGCMVDSC.....RECEP.CK.H..D
LEQFCE....Q..G.MV.GTYNGKDK.......H.....LG.G.......HTY.......
.......GGYSEEIIVDKYYVLSV..P........EN......LD..ENAVA.PLLCAGI
TTF..SPLNHW..KV...G..KG.DKV..GVIGLGGLGHMGIK.FAHAMGAH.VV.MITT
S.PGKAEDAK.....R-LGADEVLIS.KDE.EAMK.........................
......K.HANS.FDFLLNTVPVG.-HDINPYLSLLK.IDATMCMVGA-..VEPL.EPVH
GG..SL.............................I.M..G.RKNVAGSL.IGGIKETQE
MLDFCGE
>tr|A4C0H1|A4C0H1_9FLAO/42-312 Alcohol dehydrogenase, zinc-containing OS=Polaribacter irgensii 23-P GN=PI23P_09810 PE=3 SV=1
.....-CHSDIHTAR..ND...WK.......................GST.YPVVPGH..
EIIGRVVEVGTD.V.........Q.SHKVGDLVGVGCMVDSC.....ETCAS.CE.Q..D
LEQFCE....K..G.AT.FTYNSPDA......hI.....EG.A.......QTY.......
.......GGYSTAVVVDKKFVLRI..P........EN......LD..AAAAA.PLLCAGV
TTW..SPLTHW..KV...K..KG.DKV..GVIGLGGLGHMGVK.FANALGAH.VV.MITT
S.PEKGKDAK.....R-LGAHEVMVS.KDQ.NDMK.........................
......K.HQGS.FDFILNTIPVG.-HEMDPYLGLLK.IDATMVLVGA-..VEPL.KPFH
GG..SV.............................I.M..G.RKRIAGSL.IGGIKETQE
MLDFCGK
>tr|A4KKU8|A4KKU8_MYCTU/40-308 NADP-dependent alcohol dehydrogenase adhC OS=Mycobacterium tuberculosis str. Haarlem GN=TBHG_02974 PE=3 SV=1
.....-CHSDIHTVK..AE...WG.......................QPN.YPVVPGH..
EIAGVVTAVGSE.V.........T.KYRQGDRVGVGCFVDSC.....RECNS.CT.R..G
IEQYCK....P..G.AN.FTYNSIGK.......-.....DG.Q.......PTQ.......
.......GGYSEAIVVDENYVLRI..P........DV......LP..LDVAA.PLLCAGI
TLY..SPLRHW..NA...G..AN.TRV..AIIGLGGLGHMGVK.LGAAMGAD.VT.VLSQ
S.LKKMEDGL.....R-LGAKSYYAT.ADP.DTFR.........................
......K.LRGG.FDLILNTVSAN.-LDLGQYLNLLD.VDGTLVELGIP..EHPM.-AVP
AF..AL.............................A.L..M.RRSLAGSN.IGGIAETQE
MLNFCAE
>tr|A4MHT4|A4MHT4_BURPS/40-310 Oxidoreductase, zinc-binding dehydrogenase family OS=Burkholderia pseudomallei 305 GN=BURPS305_0243 PE=3 SV=1
.....-CHSDLHQAR..NE...WK.......................NTT.YPVVPGH..
EIVGRVTAVGAQ.V.........T.RFEAGELVGVGCLVDSC.....RTCPS.CA.Q..G
LEQYCE....N..G.FV.GTYNGRDR.......A.....TG.D.......ITY.......
.......GGYSTQIVVDEAFVLRV..P........DT......LD..PAGAA.PLLCAGI
TTY..SPLRQW..GA...G..PG.KKI..GIVGLGGLGHMGVK.LARAMGAH.VV.LFTT
S.PSKIEDGK.....R-LGAHEVVIS.KDE.AQMN.........................
......A.HLNS.FDFILNTVAAQ.-HDLNPFIGLLK.LDGTMTLVGAP..EHDH.PSPR
VF..NL.............................I.Y..K.RRRLAGSL.IGGIAETQE
MLDFCAQ
>tr|A5J6H2|A5J6H2_BURMA/40-310 Oxidoreductase, zinc-binding dehydrogenase family OS=Burkholderia mallei FMH GN=BMAFMH_B0717 PE=3 SV=1
.....-CHSDLHQAR..NE...WK.......................NTT.YPVVPGH..
EIVGRVTAVGAQ.V.........T.RFEAGELVGVGCLVDSC.....RTCPS.CA.Q..G
LEQYCE....N..G.FV.GTYNGRDR.......A.....TG.D.......ITY.......
.......GGYSTQIVVDEAFVLRV..P........DT......LD..PAGAA.PLLCAGI
TTY..SPLRQW..GA...G..PG.KKV..GIVGLGGLGHMGVK.LARAMGAH.VV.LFTT
S.PSKIEDGK.....R-LGAHEVVIS.KDE.AQMN.........................
......A.HLNS.FDFILNTVAAQ.-HDLNPFIGLLK.LDGTMTLVGAP..EHDH.PSPR
VF..NL.............................I.Y..K.RRRLAGSL.IGGIAETQE
MLDFCAQ
>tr|A5TPH5|A5TPH5_BURMA/40-310 Oxidoreductase, zinc-binding dehydrogenase family OS=Burkholderia mallei 2002721280 GN=BMA721280_0204 PE=3 SV=1
.....-CHSDLHQAR..NE...WK.......................NTT.YPVVPGH..
EIVGRVTAVGAQ.V.........T.RFEAGELVGVGCLVDSC.....RTCPS.CA.Q..G
LEQYCE....N..G.FV.GTYNGRDR.......A.....TG.D.......ITY.......
.......GGYSTQIVVDEAFVLRV..P........DT......LD..PAGAA.PLLCAGI
TTY..SPLRQW..GA...G..PG.KKV..GIVGLGGLGHMGVK.LARAMGAH.VV.LFTT
S.PSKIEDGK.....R-LGAHEVVIS.KDE.AQMN.........................
......A.HLNS.FDFILNTVAAQ.-HDLNPFIGLLK.LDGTMTLVGAP..EHDH.PSPR
VF..NL.............................I.Y..K.RRRLAGSL.IGGIAETQE
MLDFCAQ
>tr|A5XSF2|A5XSF2_BURMA/40-310 Oxidoreductase, zinc-binding dehydrogenase family OS=Burkholderia mallei JHU GN=BMAJHU_B0694 PE=3 SV=1
.....-CHSDLHQAR..NE...WK.......................NTT.YPVVPGH..
EIVGRVTAVGAQ.V.........T.RFEAGELVGVGCLVDSC.....RTCPS.CA.Q..G
LEQYCE....N..G.FV.GTYNGRDR.......A.....TG.D.......ITY.......
.......GGYSTQIVVDEAFVLRV..P........DT......LD..PAGAA.PLLCAGI
TTY..SPLRQW..GA...G..PG.KKV..GIVGLGGLGHMGVK.LARAMGAH.VV.LFTT
S.PSKIEDGK.....R-LGAHEVVIS.KDE.AQMN.........................
......A.HLNS.FDFILNTVAAQ.-HDLNPFIGLLK.LDGTMTLVGAP..EHDH.PSPR
VF..NL.............................I.Y..K.RRRLAGSL.IGGIAETQE
MLDFCAQ
>tr|A6EJY5|A6EJY5_9SPHI/40-309 Zn-binding alcohol dehydrogenase OS=Pedobacter sp. BAL39 GN=PBAL39_17519 PE=3 SV=1
.....-CHSDIHTAR..NE...WG.......................GTQ.YPVVPGH..
EIVGKVTRVGNE.V.........S.KFKIGDTVGVGCFVDSC.....GHCDS.CK.D..H
QEQYCE....N..G.HT.QTYNSLSQ.......-.....DKkT.......ITY.......
.......GGYSSHIVVTQDFVLSV..S........DK......LP..LEKVA.PLLCAGI
TTY..SPLKYW..GV...K..AG.DKV..AVVGLGGLGHMAVK.LAASMGAE.VT.MLSR
S.PKKAKDAK.....E-LGAHHFALT.TEK.ETME.........................
......G.LANT.FNFIIDTVSAE.-HDYNEYLKLLR.TNGVMVLLGIP..PTPS.-DVQ
AV..HL.............................V.M..G.RRSLVGSL.VGGIKETQE
MLDYCAE
>tr|A6EXN5|A6EXN5_9ALTE/40-310 Zn-dependent alcohol dehydrogenase OS=Marinobacter algicola DG893 GN=MDG893_16302 PE=3 SV=1
.....-CHTDIHFAQ..ND...WG.......................MTE.FPVMPGH..
EIIGRVTAIGPD.V.........T.DYKVGDTVGVGCMVDSC.....RSCSA.CE.S..G
LEQYCL....D..G.MT.GTYNGVDR.......H.....DG.S.......ITY.......
.......GGYSDKVVVSERFVVKV..P........EK......LD..PAAAA.PILCAGI
TTY..SPLRHY..GV...K..AG.DKV..GVIGMGGLGHMGVK.FAKALGAE.VT.IFTR
S.EAKVSEAK.....K-QGADHVIIS.TDD.RQMK.........................
......A.AAES.FDFMLDTVPVQ.-HDLNPYLNCLK.YDGTHILVGL-..LEPVdPALQ
AG..AL.............................V.M..K.RRVLGGSL.IGGMPETQE
VLDFCAE
>tr|A7BDX1|A7BDX1_9ACTO/40-310 Putative uncharacterized protein OS=Actinomyces odontolyticus ATCC 17982 GN=ACTODO_01868 PE=3 SV=1
.....-CHSDIHAAR..GE...WG.......................PVS.YPLVPGH..
EFVGTVAKVGPG.V.........T.TFKVGDRVGVGCMVGSC.....GSCEM.CE.S..D
YEQWCT....StpG.TL.WTYRA-DA.......-.....EG.N.......PTT.......
.......GGYSRGFTVREDFALHV..P........ES......LD..FSACA.PLLCAGI
TTY..SPLRHY..QV...G..PG.SRV..AILGMGGLGHVGVQ.IAKAMGAE.VS.VISH
G.RSKEDDAR.....R-FGADHFYAT.SEE.GVLE.........................
......S.LRGS.FDLILCTVSAE.GLDYAGYMAALR.PYGVFVDVGLP..SEPV.-SLP
LR..AF.............................V.N..G.GKSFAGSQ.IGGIAETQE
MLDFCAE
>tr|A7CTE3|A7CTE3_9BACT/47-316 Alcohol dehydrogenase GroES domain protein OS=Opitutaceae bacterium TAV2 GN=ObacDRAFT_1560 PE=3 SV=1
.....-CHSDLHQAR..GE...WQ.......................NTI.YPCVPGH..
EIVGRVTRVGPK.V.........T.KFKEGDLAAVGCMVDSC.....RTCPS.CQ.R..G
LEQYCE....N..G.CT.FTYNGEDK.......H.....LG.G.......MTY.......
.......GGYSESVVVDQAFTLRV..P........AN......LD..LAATA.PLLCAGI
TTY..SPLRHW..KV...G..PG.QKV..GIVGIGGLGHMGVK.FAHAMGAH.TV.VLTT
S.PGKVADAI.....R-LGASEVIIS.TDK.DQMQ.........................
......K.HARS.FDFILDTVSAN.-HDINALFNLLK.LDGTLTQVGVP..ATPL.-SVA
VF..NL.............................I.L..P.RRNFAGSG.IGGIAETQE
MLDFCSA
>tr|A7CXR6|A7CXR6_9BACT/40-309 Alcohol dehydrogenase GroES domain protein OS=Opitutaceae bacterium TAV2 GN=ObacDRAFT_2656 PE=3 SV=1
.....-CHSDLHQAR..NE...WR.......................DTV.YPCVPGH..
EITGRVARIGEK.V.........T.KFQPGDSVAVGCMVDSC.....RTCPS.CR.E..G
LENYCE....N..G.ST.GTYNDPDR.......H.....SG.E.......VTQ.......
.......GGYSECIVADEAFVLRV..P........PG......LD..LAAAA.PLLCAGI
TTW..SPLRHW..KI...G..PG.HRV..GVVGLGGLGHMAIK.LARALGAQ.VT.LFTT
S.PGKAEDAR.....R-LGAHDAVVS.KNP.DALS.........................
......A.HRNR.LDFILDTVSAP.-HDVNVWLDLLR.RDGTLALVGAP..LEPH.-PLA
AF..SL.............................L.T..H.RRQVAGSM.IGSIRETQE
LLDFCAA
>tr|A8E898|A8E898_BURPS/40-310 Oxidoreductase, zinc-binding dehydrogenase family OS=Burkholderia pseudomallei 406e GN=BURPS406E_B0496 PE=3 SV=1
.....-CHSDLHQAR..NE...WK.......................NTT.YPVVPGH..
EIVGRVTAVGAQ.V.........T.RFEAGELVGVGCLVDSC.....RTCPN.CA.Q..G
LEQYCE....N..G.FV.GTYNGRDR.......A.....TG.D.......ITY.......
.......GGYSTQIVVDEAFVLRV..P........DT......LD..PAGAA.PLLCAGI
TTY..SPLRQW..GA...G..PG.KKI..GIVGLGGLGHMGVK.LARAMGAH.VV.LFTT
S.PSKIEDGK.....R-LGAHEVVIS.KDE.AQMN.........................
......A.HLNS.FDFILNTVAAQ.-HDLNPFIGLLK.LDGTMTLVGAP..EHDH.PSPR
VF..NL.............................I.Y..K.RRRLAGSL.IGGIAETQE
MLDFCAQ
>tr|A8KK73|A8KK73_BURPS/40-310 Oxidoreductase, zinc-binding dehydrogenase family OS=Burkholderia pseudomallei Pasteur 52237 GN=BURPSPAST_Z0747 PE=3 SV=1
.....-CHSDLHQAR..NE...WK.......................NTT.YPVVPGH..
EIVGRVTAVGAQ.V.........T.RFEAGELVGVGCLVDSC.....RTCPS.CA.Q..G
LEQYCE....N..G.FV.GTYNGRDR.......A.....TG.D.......ITY.......
.......GGYSTQIVVDEAFVLRV..P........DT......LD..PAGAA.PLLCAGI
TTY..SPLRQW..GA...G..PG.KKV..GIVGLGGLGHMGVK.LARAMGAH.VV.LFTT
S.PSKIEDGK.....R-LGAHEVVIS.KDD.AQMN.........................
......A.HLNS.FDFILNTVAAQ.-HDLNPFIGLLK.LDGTMTLVGAP..EHDH.PSPR
VF..NL.............................I.Y..K.RRRLAGSL.IGGIAETQE
MLDFCAQ
>tr|A9CUK2|A9CUK2_9FLAO/40-309 Alcohol dehydrogenase GroES-like protein OS=Kordia algicida OT-1 GN=KAOT1_05892 PE=3 SV=1
.....-CHSDIHAAR..ND...WG.......................NAT.YPLVPGH..
EIIGRVAEVGSK.V.........A.NFKEGDLVGVGCMVDSC.....QSCSA.CE.D..D
LEQFCE....E..G.MV.GTYNGKNK.......H.....TN.K.......QTF.......
.......GGYSTSITVKDDFVLNV..P........EN......LD..IKAVA.PLLCAGI
TTF..SPLNHW..DI...K..EG.DKV..GVVGLGGLGHMGIK.FAVAMGAK.TI.MITT
S.PDKAEDAK.....R-LGADDVLIS.KDE.DEMK.........................
......K.HKGT.FDFLLNTVPVK.-HDINPYLNLLK.RDATMVMVGA-..IEPL.EPMH
GG..SL.............................I.M..G.RKRVAGSL.IGGIKETQE
MLDFCGE
>tr|A9K019|A9K019_BURMA/40-310 Alcohol dehydrogenase, zinc-containing OS=Burkholderia mallei ATCC 10399 GN=BMA10399_D0898 PE=4 SV=1
.....-CHSDLHQAR..NE...WK.......................NTT.YPVVPGH..
EIVGRVTAVGAQ.V.........T.RFEAGELVGVGCLVDSC.....RTCPS.CA.Q..G
LEQYCE....N..G.FV.GTYNGRDR.......A.....TG.D.......ITY.......
.......GGYSTQIVVDEAFVLRV..P........DT......LD..PAGAA.PLLCAGI
TTY..SPLRQW..GA...G..PG.KKV..GIVGLGGLGHMGVK.LARAMGAH.VV.LFTT
S.PSKIEDGK.....R-LGAHEVVIS.KDE.AQMN.........................
......A.HLNS.FDFILNTVAAQ.-HDLNPFIGLLK.LDGTMTLVGAP..EHDH.PSPR
VF..NL.............................I.Y..K.RRRLAGSL.IGGIAETQE
MLDFCAQ
>tr|B0J487|B0J487_RHILT/40-308 Alcohol dehydrogenase zinc-binding domain protein OS=Rhizobium leguminosarum bv. trifolii WSM1325 GN=RlegDRAFT_2356 PE=3 SV=1
.....-CHSDIHTVR..NE...WK.......................NAV.YPIVPGH..
EIAGIVSAVGSD.V.........T.KFKVGDRVGVGCFVDSC.....IGCAE.RD.L..D
REQYMP....G..-.LA.GTYNDFEA.......-.....DRkT.......RTQ.......
.......GGYSDSIVVREGYVMSI..P........DN......LP..LDASA.PLLCAGI
TLY..SPLRHW..NA...G..PG.KKV..AIVGMGGLGHMGVK.LGAAMGAD.IT.VLSQ
S.LSKKEDGL.....K-LGAKEYYAT.NDP.ETFT.........................
......K.LAGT.FDLIICTVSAE.-IDWNAYLGLLK.VDGSFVVVGAP..ENPI.-PVH
AF..SV.............................I.P..G.RKSISGSM.IGSIKETQE
MLDFCGE
>tr|B0PRC4|B0PRC4_9DELT/40-311 Alcohol dehydrogenase zinc-binding domain protein OS=Anaeromyxobacter dehalogenans 2CP-1 GN=A2cp1DRAFT_2929 PE=3 SV=1
.....-CHSDLHTVR..NE...WSs....................laSTV.YPCVPGH..
EIVGRVAKVGAE.V.........T.RFAPGDLVGVGCMVDSD.....RTCPE.CR.A..G
LEQFCA....G..-.QV.LTYGAPDR.......H.....LG.G.......VTY.......
.......GGYSGSVVVDEHFVLHV..P........PN......LD..PAAAA.PLLCAGI
TTW..SPLRHW..GV...K..EG.KKV..GVVGLGGLGHMGVK.FARALGAH.VV.VFTT
S.PGKREDAL.....R-LGAHEVVLS.RDA.NEMR.........................
......K.HAGS.FDFILDAVAAD.-HDLNAYVALLR.RDGNLTLVGAP..EKPL.-PVA
AF..GL.............................L.L..G.RRSISGSP.IGGIAETQE
MLDFCGS
>tr|B0PU30|B0PU30_9DELT/40-309 Alcohol dehydrogenase GroES domain protein OS=Anaeromyxobacter dehalogenans 2CP-1 GN=A2cp1DRAFT_3823 PE=3 SV=1
.....-CHSDIHQAR..DE...WG.......................GAA.FPMVPGH..
EIVGRVARVGAK.V.........T.RFRPGDHAGVGCLVDSC.....RTCDP.CR.R..D
LEQFCE....R..G.PA.WTYNSTEM.......-.....DRrT.......PTH.......
.......GGYSKQVVVTEDFALKV..A........PS......LD..LAAAA.PLLCAGI
TTY..SPLRHW..KV...G..PG.QQV..GVVGLGGLGHMAVK.LAAAMGAE.VT.MLST
S.PRKEADAR.....R-LGASGFALT.SDD.ATFR.........................
......R.LRNR.FDFILDTISAP.-HDYDRYLGMVK.VDGAMVLVGVP..PERI.-PLH
AH..SL.............................I.G..G.RRTLAGSL.IGGIAETQE
MLDFCAE
>tr|B1DB45|B1DB45_9BACL/40-308 Alcohol dehydrogenase GroES domain protein OS=Paenibacillus sp. JDR-2 GN=Pjdr2DRAFT_2346 PE=3 SV=1
.....-CHSDIHTAF..GE...WG.......................EAI.FPLVPGH..
EIAGVVEAVGAE.V.........T.KFAVGDRVGVGCFVDSC.....GECEY.CL.Q..G
EEQFCT....K..G.VV.STYNSLDY.......-.....DG.Q.......PTY.......
.......GGYSQKIVVTERFVVRV..P........DS......LE..LDVAS.PLLCAGI
TTY..SPLKHW..NA...G..PD.KKV..AIVGMGGLGHLAVQ.YAHALGAE.VT.VLSQ
S.MNKKEEAV.....A-FGADHYYAT.SNP.DTFK.........................
......E.LANR.FDLILNTVSAN.-LNVDAYLSMLR.VDGTLVNVGAP..SEPD.-SYR
AF..SL.............................I.M..Q.RRSLAGSL.VGGIRETQE
MLDFSAE
>tr|B1DGU9|B1DGU9_9BACL/40-308 Alcohol dehydrogenase GroES domain protein OS=Paenibacillus sp. JDR-2 GN=Pjdr2DRAFT_4350 PE=3 SV=1
.....-CHSDIHSAR..GE...WG.......................TVQ.YPFVPGH..
EIAGIVTKVGSE.V.........T.KYNVGDRVGVGCMVDSC.....GKCAN.CH.K..G
EEQYCM....E..G.MT.GTYGSIDR.......-.....YG.Q.......YTQ.......
.......GGYSTHIVVKEEFVVKI..P........DA......LA..LDAAA.PLLCAGI
TTY..SPLRHW..GA...A..PG.KKV..AVVGLGGLGHMAVK.LAHAMGAE.VT.VLSQ
S.LKKKEDGL.....Q-LGADHYYAT.SDP.ETFK.........................
......Q.LASS.FDLIVNTVSAK.-IDINAYLSLLA.VDGTLVNVGAP..SEPL.-PVQ
VF..SL.............................I.P..Q.RRSFAGSS.IGGIRETQE
MLDFCAE
>tr|B1E6T9|B1E6T9_9MICC/40-308 Alcohol dehydrogenase GroES domain protein OS=Arthrobacter chlorophenolicus A6 GN=AchlDRAFT_2632 PE=3 SV=1
.....-CHSDIHTVR..GD...WG.......................PQQ.YPLAPGH..
EIAGIVTEVGSE.V.........T.KHKVGDRVGVGCMVNSC.....RECVN.CQ.K..G
EEQYCL....K..G.NV.GTYGAVDR.......-.....DG.T.......ITQ.......
.......GGYSTHVVVTEDFVVTI..P........EG......LD..LDVAA.PLLCAGI
TTY..SPLHHW..GA...G..PG.KKV..AVVGLGGLGHMAVK.IAHAMGAE.VT.VLSQ
S.LKKQEDGL.....R-LGADKYYAT.SDE.NTFS.........................
......E.LAGH.FDLIINTVSAS.-IDISSYLQLLT.LDGALVNVGAP..AEPL.-PVN
AF..AL.............................I.G..G.RRSFAGSM.IGGIRETQE
MLNFCAE
>tr|B1EC05|B1EC05_9MICC/72-343 Alcohol dehydrogenase zinc-binding domain protein OS=Arthrobacter chlorophenolicus A6 GN=AchlDRAFT_4449 PE=3 SV=1
.....-CHSDVHAAR..GE...WG.......................GQN.YPLVPGH..
EIVGRVSRIGAG.V.........T.DFAVGDRVGVGCIVDSC.....RECES.CL.D..G
LEQYCE....N..G.MT.GTYGATDR.......R.....NGdA.......VTQ.......
.......GGYSSLIVVDRRYVLRV..P........DA......LD..PAAAA.PLLCAGV
TTY..SPLRHF..DV...E..EG.DVV..GVVGLGGLGHMAVK.LAKAMGAR.VV.VFTT
S.ESKVAAAL.....D-LGADEVVLS.RDE.DAMA.........................
......R.ANRT.IDVIIDTVAAP.-HDLNSLFRTLR.VDGALFQLGLP..SGEM.PPVN
PR..TL.............................I.R..R.RVAYAGSL.IGGIAETQE
MLDFCAE
>tr|B1FPV8|B1FPV8_9BURK/40-310 Alcohol dehydrogenase zinc-binding domain protein OS=Burkholderia ambifaria IOP40-10 GN=BamIOP4010DRAFT_6069 PE=3 SV=1
.....-CHSDLHQAR..NE...WR.......................NTI.YPVVPGH..
EIVGRVTATGPQ.V.........S.RFKVGELVGVGCLVDSC.....RTCPS.CA.E..G
LEQYCE....N..G.FV.GTYNGQDR.......V.....TG.D.......ITY.......
.......GGYSTQLVVDEAFVLRV..P........ET......LD..PAGAA.PLLCAGI
TTY..SPLRQW..NV...G..PG.KKV..GIVGLGGLGHMGVK.LARAMGAH.VV.LFTT
S.PSKIEDGK.....R-LGAHEVVIS.KDE.AQMN.........................
......A.HLNS.FDFILNTVAAQ.-HDLNPFLHLLK.RDGTMTLVGAP..EHDH.PSPQ
VF..NL.............................I.F..K.RRRLAGSL.IGGIAETQE
MLDFCAE
>tr|B1GAF7|B1GAF7_9BURK/40-310 Alcohol dehydrogenase zinc-binding domain protein OS=Burkholderia graminis C4D1M GN=BgramDRAFT_6344 PE=3 SV=1
.....-CHSDLHQAR..NE...WK.......................NTM.YPVVPGH..
EIVGRVTAVGPD.V.........T.KYKAGDLVGVGCLVDSC.....RTCAS.CA.E..G
LEQYCE....N..G.FV.GTYNGVDR.......V.....DG.Q.......VTY.......
.......GGYSTQLVVDEEFTLRV..P........QN......LD..PAGVA.PLLCAGI
TTY..SPLRTW..GA...G..PG.KKV..GIVGLGGLGHMGVK.LARAMGAH.VV.LFTT
S.PSKIEDAK.....R-LGAHEVVIS.KNA.EELE.........................
......A.HANS.FDLIVNTVAAP.-HDLNPFLNLLK.RDGTMTLVGAP..EHDH.PSPQ
VF..NL.............................I.F..K.RRRLAGSL.IGGIAETQE
MLDFCGE
>tr|B1HH23|B1HH23_BURPS/40-310 Oxidoreductase, zinc-binding dehydrogenase family OS=Burkholderia pseudomallei S13 GN=BURPSS13_I0948 PE=3 SV=1
.....-CHSDLHQAR..NE...WK.......................NTT.YPVVPGH..
EIVGRVTAVGAQ.V.........T.RFEAGELVGVGCLVDSC.....RTCPS.CA.Q..G
LEQYCE....N..G.FV.GTYNGRDR.......A.....TG.D.......ITY.......
.......GGYSTQIVVDEAFVLRV..P........DT......LD..PAGAA.PLLCAGI
TTY..SPLRQW..GA...G..PG.KKI..GIVGLGGLGHMGVK.LARAMGAH.VV.LFTT
S.PSKIEDGK.....R-LGAHEVVIS.KDD.AQMN.........................
......A.HLNS.FDFILNTVAAQ.-HDLNPFIGLLK.LDGTMTLVGAP..EHDH.PSPR
VF..NL.............................I.Y..K.RRRLAGSL.IGGIAETQE
MLDFCAQ
>tr|B1TC75|B1TC75_9BURK/40-310 Alcohol dehydrogenase zinc-binding domain protein OS=Burkholderia ambifaria MEX-5 GN=BamMEX5DRAFT_5391 PE=4 SV=1
.....-CHSDLHQAR..NE...WR.......................NTI.YPVVPGH..
EIVGRVTATGPQ.V.........S.RFKVGELVGVGCLVDSC.....RTCPS.CA.E..G
LEQYCE....N..G.FV.GTYNGQDR.......V.....TG.D.......ITY.......
.......GGYSTQLVVDEAFVLRV..P........ET......LD..PAGAA.PLLCAGI
TTY..SPLRQW..NV...G..PG.KKV..GIVGLGGLGHMGVK.LARAMGAH.VV.LFTT
S.PSKIEDGK.....R-LGAHEVVIS.KDE.AQMN.........................
......A.HLNS.FDFILNTVAAQ.-HDLNPFLHLLK.RDGTMTLVGAP..EHDH.PSPQ
VF..NL.............................I.F..K.RRRLAGSL.IGGIAETQE
MLDFCAE
>tr|B2H2Q8|B2H2Q8_BURPS/40-310 Oxidoreductase, zinc-binding dehydrogenase family OS=Burkholderia pseudomallei 1655 GN=BURPS1655_K1181 PE=4 SV=1
.....-CHSDLHQAR..NE...WK.......................NTT.YPVVPGH..
EIVGRVTAVGAQ.V.........T.RFEAGELVGVGCLVDSC.....RTCPS.CA.Q..G
LEQYCE....N..G.FV.GTYNGRDR.......A.....TG.D.......ITY.......
.......GGYSTQIVVDEAFVLRV..P........DT......LD..PAGAA.PLLCAGI
TTY..SPLRQW..GA...G..PG.KKI..GIVGLGGLGHMGVK.LARAMGAH.VV.LFTT
S.PSKIEDGK.....R-LGAHEVVIS.KDE.AQMN.........................
......A.HLNS.FDFILNTVAAQ.-HDLNPFIGLLK.LDGTMTLVGAP..EHDH.PSPR
VF..NL.............................I.Y..K.RRRLAGSL.IGGIAETQE
MLDFCAQ
>tr|B2NT54|B2NT54_ECO57/39-309 Oxidoreductase, zinc-binding dehydrogenase family OS=Escherichia coli O157:H7 str. EC4196 GN=ECH7EC4196_5654 PE=4 SV=1
.....-CHSDLHQVR..SE...WA.......................GTV.YPCVPGH..
EIVGRVVAVGDQ.V.........E.KHAPGDLVGVGCIVDSC.....KHCEE.CE.D..G
LENYCD....H..-.MT.GTYNSPTP.......-.....DEpG.......HTL.......
.......GGYSQQIVVHERYVLRIrhP........QE......-Q..LAAVA.PLLCAGI
TTY..SPLRHW..QA...G..PG.KKV..GVVGIGGLGHMGIK.LAHAMGAH.VV.AFTT
S.EAKREAAK.....A-LGADEVVNS.RNA.DEMA.........................
......A.HLKS.FDFILNTVAAP.-HNLDDFTTLLK.RDGTMTLVGAP..ATPH.KSPE
VF..NL.............................I.M..K.RRAIAGSM.IGGIPETQE
MLDFCAE
>tr|B2P5I7|B2P5I7_ECO57/39-309 Oxidoreductase, zinc-binding dehydrogenase family OS=Escherichia coli O157:H7 str. EC4113 GN=ECH7EC4113_4277 PE=4 SV=1
.....-CHSDLHQVR..SE...WA.......................GTV.YPCVPGH..
EIVGRVVAVGDQ.V.........E.KHAPGDLVGVGCIVDSC.....KHCEE.CE.D..G
LENYCD....H..-.MT.GTYNSPTP.......-.....DEpG.......HTL.......
.......GGYSQQIVVHERYVLRIrhP........QE......-Q..LAAVA.PLLCAGI
TTY..SPLRHW..QA...G..PG.KKV..GVVGIGGLGHMGIK.LAHAMGAH.VV.AFTT
S.EAKREAAK.....A-LGADEVVNS.RNA.DEMA.........................
......A.HLKS.FDFILNTVAAP.-HNLDDFTTLLK.RDGTMTLVGAP..ATPH.KSPE
VF..NL.............................I.M..K.RRAIAGSM.IGGIPETQE
MLDFCAE
>tr|B2PPN7|B2PPN7_ECO57/39-309 Oxidoreductase, zinc-binding dehydrogenase family OS=Escherichia coli O157:H7 str. EC4076 GN=ECH7EC4076_5824 PE=4 SV=1
.....-CHSDLHQVR..SE...WA.......................GTV.YPCVPGH..
EIVGRVVAVGDQ.V.........E.KHAPGDLVGVGCIVDSC.....KHCEE.CE.D..G
LENYCD....H..-.MT.GTYNSPTP.......-.....DEpG.......HTL.......
.......GGYSQQIVVHERYVLRIrhP........QE......-Q..LAAVA.PLLCAGI
TTY..SPLRHW..QA...G..PG.KKV..GVVGIGGLGHMGIK.LAHAMGAH.VV.AFTT
S.EAKREAAK.....A-LGADEVVNS.RNA.DEMA.........................
......A.HLKS.FDFILNTVAAP.-HNLDDFTTLLK.RDGTMTLVGAP..ATPH.KSPE
VF..NL.............................I.M..K.RRAIAGSM.IGGIPETQE
MLDFCAE
>tr|B3A7Z1|B3A7Z1_ECO57/39-309 Oxidoreductase, zinc-binding dehydrogenase family OS=Escherichia coli O157:H7 str. EC4401 GN=ECH7EC4401_5085 PE=4 SV=1
.....-CHSDLHQVR..SE...WA.......................GTV.YPCVPGH..
EIVGRVVAVGDQ.V.........E.KHAPGDLVGVGCIVDSC.....KHCEE.CE.D..G
LENYCD....H..-.MT.GTYNSPTP.......-.....DEpG.......HTL.......
.......GGYSQQIVVHERYVLRIrhP........QE......-Q..LAAVA.PLLCAGI
TTY..SPLRHW..QA...G..PG.KKV..GVVGIGGLGHMGIK.LAHAMGAH.VV.AFTT
S.EAKREAAK.....A-LGADEVVNS.RNA.DEMA.........................
......A.HLKS.FDFILNTVAAP.-HNLDDFTTLLK.RDGTMTLVGAP..ATPH.KSPE
VF..NL.............................I.M..K.RRAIAGSM.IGGIPETQE
MLDFCAE
>tr|B3AQP8|B3AQP8_ECO57/39-309 Oxidoreductase, zinc-binding dehydrogenase family OS=Escherichia coli O157:H7 str. EC4486 GN=ECH7EC4486_5822 PE=4 SV=1
.....-CHSDLHQVR..SE...WA.......................GTV.YPCVPGH..
EIVGRVVAVGDQ.V.........E.KHAPGDLVGVGCIVDSC.....KHCEE.CE.D..G
LENYCD....H..-.MT.GTYNSPTP.......-.....DEpG.......HTL.......
.......GGYSQQIVVHERYVLRIrhP........QE......-Q..LAAVA.PLLCAGI
TTY..SPLRHW..QA...G..PG.KKV..GVVGIGGLGHMGIK.LAHAMGAH.VV.AFTT
S.EAKREAAK.....A-LGADEVVNS.RNA.DEMA.........................
......A.HLKS.FDFILNTVAAP.-HNLDDFTTLLK.RDGTMTLVGAP..ATPH.KSPE
VF..NL.............................I.M..K.RRAIAGSM.IGGIPETQE
MLDFCAE
>tr|B3B2P7|B3B2P7_ECO57/39-309 Oxidoreductase, zinc-binding dehydrogenase family OS=Escherichia coli O157:H7 str. EC4501 GN=ECH7EC4501_1524 PE=4 SV=1
.....-CHSDLHQVR..SE...WA.......................GTV.YPCVPGH..
EIVGRVVAVGDQ.V.........E.KHAPGDLVGVGCIVDSC.....KHCEE.CE.D..G
LENYCD....H..-.MT.GTYNSPTP.......-.....DEpG.......HTL.......
.......GGYSQQIVVHERYVLRIrhP........QE......-Q..LAAVA.PLLCAGI
TTY..SPLRHW..QA...G..PG.KKV..GVVGIGGLGHMGIK.LAHAMGAH.VV.AFTT
S.EAKREAAK.....A-LGADEVVNS.RNA.DEMA.........................
......A.HLKS.FDFILNTVAAP.-HNLDDFTTLLK.RDGTMTLVGAP..ATPH.KSPE
VF..NL.............................I.M..K.RRAIAGSM.IGGIPETQE
MLDFCAE
>tr|B3BKW8|B3BKW8_ECO57/39-309 Oxidoreductase, zinc-binding dehydrogenase family OS=Escherichia coli O157:H7 str. EC869 GN=ECH7EC869_3819 PE=4 SV=1
.....-CHSDLHQVR..SE...WA.......................GTV.YPCVPGH..
EIVGRVVAVGDQ.V.........E.KHAPGDLVGVGCIVDSC.....KHCEE.CE.D..G
LENYCD....H..-.MT.GTYNSPTP.......-.....DEpG.......HTL.......
.......GGYSQQIVVHERYVLRIrhP........QE......-Q..LAAVA.PLLCAGI
TTY..SPLRHW..QA...G..PG.KKV..GVVGIGGLGHMGIK.LAHAMGAH.VV.AFTT
S.EAKREAAK.....A-LGADEVVNS.RNA.DEMA.........................
......A.HLKS.FDFILNTVAAP.-HNLDDFTTLLK.RDGTMTLVGAP..ATPH.KSPE
VF..NL.............................I.M..K.RRAIAGSM.IGGIPETQE
MLDFCAE
>tr|B3BXB1|B3BXB1_ECO57/39-309 Oxidoreductase, zinc-binding dehydrogenase family OS=Escherichia coli O157:H7 str. EC508 GN=ECH7EC508_2041 PE=4 SV=1
.....-CHSDLHQVR..SE...WA.......................GTV.YPCVPGH..
EIVGRVVAVGDQ.V.........E.KHAPGDLVGVGCIVDSC.....KHCEE.CE.D..G
LENYCD....H..-.MT.GTYNSPTP.......-.....DEpG.......HTL.......
.......GGYSQQIVVHERYVLRIrhP........QE......-Q..LAAVA.PLLCAGI
TTY..SPLRHW..QA...G..PG.KKV..GVVGIGGLGHMGIK.LAHAMGAH.VV.AFTT
S.EAKREAAK.....A-LGADEVVNS.RNA.DEMA.........................
......A.HLKS.FDFILNTVAAP.-HNLDDFTTLLK.RDGTMTLVGAP..ATPH.KSPE
VF..NL.............................I.M..K.RRAIAGSM.IGGIPETQE
MLDFCAE
>tr|B3H9R0|B3H9R0_ECOLX/39-309 Oxidoreductase, zinc-binding dehydrogenase family OS=Escherichia coli B7A GN=EcB7A_2442 PE=4 SV=1
.....-CHSDLHQVR..SE...WA.......................GTV.YPCVPGH..
EIVGRVVAVGDQ.V.........E.KHAPGDLVGVGCIVDSC.....KHCEE.CE.D..G
LENYCD....H..-.MT.GTYNSPTP.......-.....DEpG.......HTL.......
.......GGYSQQIVVHERYVLRIrhP........QE......-Q..LAAVA.PLLCAGI
TTY..SPLRHW..QA...G..PG.KKV..GVVGIGGLGHMGIK.LAHAMGAH.VV.AFTT
S.EAKREAAK.....A-LGADEVVNS.RNA.DEMA.........................
......A.HLKS.FDFILNTVAAP.-HNLDDFTTLLK.RDGTMTLVGAP..ATPH.KSPE
VF..NL.............................I.M..K.RRAIAGSM.IGGIPETQE
MLDFCAE
>tr|B3HW98|B3HW98_ECOLX/39-309 Oxidoreductase, zinc-binding dehydrogenase family OS=Escherichia coli F11 GN=EcF11_4569 PE=4 SV=1
.....-CHSDLHQVR..SE...WA.......................GTV.YPCVPGH..
EIVGRVVAVGDQ.V.........E.KHAPGDLVGVGCIVDSC.....KHCEE.CE.D..G
LENYCD....Y..-.MT.GTYNSPTP.......-.....DEpG.......HTL.......
.......GGYSQQIVVHERYVLRIrhP........QE......-Q..LAAVA.PLLCAGI
TTY..SPLRHW..QA...G..PG.KKV..GVVGIGGLGHMGIK.LAHAMGAH.VV.AFTT
S.ESKREAAK.....A-LGADEVVNS.RNA.DEMV.........................
......A.HVKS.FDFILNTVAAP.-HNLDDFTTLLK.RDGTITLVGAP..ATPH.KSPE
VF..NL.............................I.M..K.RRAIAGSM.IGGIPETQE
MLDFCAE
>tr|B3I6Z2|B3I6Z2_ECOLX/39-309 Oxidoreductase, zinc-binding dehydrogenase family OS=Escherichia coli E22 GN=EcE22_1186 PE=4 SV=1
.....-CHSDLHQVR..SE...WA.......................GTV.YPCVPGH..
EIVGRVVAVGDQ.V.........E.KYAPGDLVGVGCIVDSC.....KHCEE.CE.D..G
LENYCD....H..-.MT.GTYNSPTP.......-.....DEpG.......HTL.......
.......GGYSQQIVVHERYVLRIrhP........QE......-Q..LAAVA.PLLCAGI
TTY..SPLRHW..QA...G..PG.KKV..GVVGIGGLGHMGIK.LAHAMGAH.VV.AFTT
S.EAKREAAK.....A-LGADEVVNS.RNA.DEMA.........................
......A.HLKS.FDFILNTVAAP.-HNLDDFTTLLK.RDGTMTLVGAP..ATPH.KSPE
VF..NL.............................I.M..K.RRAIAGSM.IGGIPETQE
MLDFCAE
>tr|B3IJ30|B3IJ30_ECOLX/39-309 Oxidoreductase, zinc-binding dehydrogenase family OS=Escherichia coli E110019 GN=EcE110019_5609 PE=4 SV=1
.....-CHSDLHQDR..SE...WA.......................GTV.YPCVPGH..
EIVGRVVAVGDQ.V.........E.KHAPGDLVGVGCIVDSC.....KHCEE.CE.D..G
LENYCD....H..-.MT.GTYNSPTP.......-.....DEpG.......HTL.......
.......GGYSQQIVVHERYVLRIrhP........QE......-Q..LAAVA.PLLCAGI
TTY..SPLRHW..QA...G..PG.KKV..GVVGIGGLGHMGIK.LAHAMGAH.VV.AFTT
S.EAKREAAK.....A-LGADEVVNS.RNA.DEMA.........................
......A.HVKS.FDFILNTVAAP.-HNLDDFTTLLK.RDGTMTLVGAP..ATPH.KSPE
VF..NL.............................I.M..K.RRAIAGSM.IGGIPETQE
MLDFCAE
>tr|B3KEK8|B3KEK8_9BACI/39-307 Alcohol dehydrogenase GroES domain protein OS=Geobacillus sp. Y412MC10 GN=GYMC10DRAFT_4026 PE=4 SV=1
.....-CHSDIHTAR..GD...WG.......................PVQ.YPLVPGH..
EIAGIVARVGSN.V.........T.KYTVGDRVGVGCMVDSC.....GECES.CR.R..G
EEQYCL....K..G.HT.GTYAATDK.......-.....YG.Q.......YTQ.......
.......GGYSSHIVVTEDFVVRI..P........DG......IA..LDAAA.PLLCAGI
TTY..SPLRHW..GA...A..PG.KKI..AVVGLGGLGHMAVK.LAHAMGAD.VT.VLSQ
T.LKKKEDGL.....K-LGADHYYAT.NDP.ETFN.........................
......K.LAGT.FDLIVNTVSAK.-IDLNAYLSLLA.VDGTLVNVGAP..PEAL.-PVQ
VF..SL.............................I.P..H.RRSFAGSA.IGGIRETQE
MLDFCAE
>tr|B3WL22|B3WL22_ECOLX/39-309 Oxidoreductase, zinc-binding dehydrogenase family OS=Escherichia coli B171 GN=EcB171_5165 PE=4 SV=1
.....-CHSDLHQVR..SE...WA.......................GTV.YPCVPGH..
EIVGRVVAVGDQ.V.........E.KYAPGDLVGVGCIVDSC.....KHCEE.CE.D..G
LENYCD....H..-.MT.GTYNSPTP.......-.....DEpG.......HTL.......
.......GGYSQQIVVHERYVLRIrhP........QE......-Q..LAAVA.PLLCAGI
TTY..SPLRHW..QA...G..PG.KKV..GVVGIGGLGHMGIK.LAHAMGAH.VV.AFTT
S.EAKREAAK.....A-LGADEVVNS.RNA.DEMA.........................
......A.HLKS.FDFILNTVAAP.-HNLDDFTTLLK.RDGTMTLVGAP..ATPH.KSPE
VF..NL.............................I.M..K.RRAIAGSM.IGGIPETQE
MLDFCAE
>tr|B3XFB7|B3XFB7_ECOLX/39-309 Oxidoreductase, zinc-binding dehydrogenase family OS=Escherichia coli 101-1 GN=EC1011_2819 PE=4 SV=1
.....-CHSDLHQVR..SE...WA.......................GTV.YPCVPGH..
EIVGRVVAVGDQ.V.........E.KYAPGDLVGVGCIVDSC.....KHCEE.CE.D..G
LENYCD....H..-.MT.GTYNSPTP.......-.....DEpG.......HTL.......
.......GGYSQQIVVHERYVLRIrhP........QE......-Q..LAAVA.PLLCAGI
TTY..SPLRHW..QA...G..PG.KKV..GVVGIGGLGHMGIK.LAHAMGAH.VV.AFTT
S.EAKREAAK.....A-LGADEVVNS.RNA.DEMA.........................
......A.HLKS.FDFILNTVAAP.-HNLDDFTTLLK.RDGTMTLVGAP..ATPH.KSPE
VF..NL.............................I.M..K.RRAIAGSM.IGGIPETQE
MLDFCAE
>tr|B4AII1|B4AII1_BACPU/43-311 Oxidoreductase, zinc-binding dehydrogenase family OS=Bacillus pumilus ATCC 7061 GN=BAT_3610 PE=4 SV=1
.....-CHSDIHSAF..DE...WG.......................GGI.FPMVPGH..
EITGVVTAVGDA.V.........T.KFQIGDRVGVGCFVDSC.....GTCEY.CQ.N..G
DEQYCT....K..G.VV.QTYNSIDY.......-.....DG.E.......PTY.......
.......GGYSQKIVVTERFVVSI..P........DQ......LS..LDAAS.PLLCAGI
TTY..SPLKHW..KA...G..PG.KKV..AIVGMGGLGHVAIQ.FARALGAE.VT.VLSR
S.MNKKEEAL.....S-FGAKDYFAT.SDP.DTFK.........................
......T.LAGQ.YDLILNTVSAN.-INVDAYLSLLR.VDGTLVNVGAP..PNPD.-QFH
VF..SL.............................I.S..G.RRSIAGSL.VGGIQETQE
MLDFAAA
>tr|B4WCB0|B4WCB0_9CAUL/41-313 Alcohol dehydrogenase GroES-like domain family OS=Brevundimonas sp. BAL3 GN=BBAL3_2150 PE=4 SV=1
.....-CHSDLHMAR..SE...TG.......................QAQ.YPLVPGH..
EIAGVVAAVGSN.V.........T.RFKEGDRVGVGCMVDSC.....RECSS.CQ.E..G
LEQYCV....P..G.FT.GTYGGKDRk.....gG.....TAeT.......ITQ.......
.......GGYSDHITVDQHFVLSI..P........DS......LP..LDVAA.PLLCAGV
TTY..SPLKTW..GV...G..PG.SKV..AVIGLGGLGHMAVK.LAAAMGAE.VT.VLST
S.DRKKADAE.....R-MGAKHFLIN.SDK.AAMK.........................
......A.AAES.FDLIINTVSAT.-HEISSQVQLLA.RDGTMVMLGLT..TEGL.-PVF
AV..PL.............................L.W..R.RRRIAGSL.IGGIAETQE
MLNFCAE
>tr|B5GI70|B5GI70_9ACTO/40-308 NADP-dependent alcohol dehydrogenase OS=Streptomyces sp. SPB74 GN=SSBG_04043 PE=4 SV=1
.....-CHSDIHQAR..EG...WG.......................EAI.FPMVPGH..
EIAGIVIETGSA.V.........T.KYAVGDRVGVGCFVDSC.....RTCEY.CV.Q..G
LEQYCV....N..G.TV.GTYNSREK.......-.....NG.E.......PTY.......
.......GGYSTHLVVDENYALRI..P........EG......IA..LDEAA.PLLCAGI
TTY..SPLRHW..NA...G..PG.KRV..AVIGLGGLGHMAVK.LAAAMGAE.TT.VLSQ
S.LRKKDDGL.....R-LGAVDYYAT.SDE.ETFR.........................
......E.LRGR.FDLIICTVSAP.-LPIDAYLRLLR.VDGAFVNVGAP..EEPN.-AVN
MF..SL.............................I.N..G.RKTLAGSA.IGGIPETQE
MLDFCAE
>tr|B5GSV7|B5GSV7_STRCL/45-312 Dehydrogenase OS=Streptomyces clavuligerus ATCC 27064 GN=SSCG_02431 PE=4 SV=1
.....-CHSDIHQVT..DG...WG.......................AGT.YPMVPGH..
EIAGVVVATGPA.V.........T.RFAAGDRVGVGVMVEAC.....GACDE.CR.A..G
QEQYCP....R..-.HV.GTYNDRDR.......-.....YG.E.......LTY.......
.......GGYSTHIVVDESFTLRI..P........EN......LP..LAAAA.PLLCAGV
TLY..SPLVHW..KA...G..PG.KKI..AIVGLGGLGHMGVK.IAHALGAE.VT.VLSQ
T.LKKKDDGL.....R-LGADHYYAT.ADE.ETFD.........................
......K.LAGS.FDLIISTVSAP.-LPLGRYLKLLR.TEGTLVHLGAP..EVPV.-ELE
LF..DL.............................I.E..G.RRSLAGSN.IGGIAETQE
MLDFCAE
>tr|B5HZX9|B5HZX9_9ACTO/40-308 Dehydrogenase OS=Streptomyces sviceus ATCC 29083 GN=SSEG_04870 PE=4 SV=1
.....-CHSDIHQAR..EG...WG.......................EAI.FPMVPGH..
EIAGIVAEVGPG.V.........T.KYKVGDRVGVGCMVDSC.....GECEN.CK.A..G
IEQHCL....Q..G.NV.PTYNGIGK.......-.....DG.E.......PTY.......
.......GGYSEKVVVDENYVVRI..P........EG......LS..LDEAA.PLLCAGI
TTY..SPLKKW..GA...G..PG.KKV..AVIGLGGLGHMGVK.IAHALGAE.VT.VLSQ
S.LRKKDDGL.....K-LGADHYYAT.SDE.NTFK.........................
......E.LAGS.FDLILSTVSAP.-LDFGAYLSLLK.TGGALVNVGAP..EEPI.-ALN
LF..SL.............................I.G..G.NKTLAGSM.IGGIAETQE
MLDFCAG
>tr|B5WEC0|B5WEC0_9BURK/40-310 Alcohol dehydrogenase GroES domain protein OS=Burkholderia sp. H160 GN=BH160DRAFT_1421 PE=4 SV=1
.....-CHSDLHQAR..NE...WK.......................NTI.YPVVPGH..
EIVGRVTAVGPS.V.........T.KFKVGELVAVGCLVDSC.....RTCAS.CA.E..G
LEQYCE....N..G.WV.GTYNGVDR.......V.....DG.Q.......VTY.......
.......GGYSTQLVVDEAFTLRV..P........KN......LD..PAGVA.PLLCAGI
TTY..SPLRTW..GA...G..PG.KKV..GIVGLGGLGHMGVK.LARAMGAH.VV.LFTT
S.PSKVEDAK.....R-LGAHEVVVS.KNP.QEME.........................
......A.HVNS.FDFILNTVAAQ.-HDLNPFLNLLK.RDATMTLVGAP..EHDH.PSPQ
VF..NL.............................I.F..K.RRRLAGSL.IGGIAETQE
MLDFCGE
>tr|B6AQC9|B6AQC9_9BACT/40-309 Zinc-containing alcohol dehydrogenase superfamily protein OS=Leptospirillum sp. Group II '5-way CG' GN=CGL2_10954003 PE=4 SV=1
.....-CHSDIHQAR..NE...WG.......................QST.YPMVPGH..
EIVGKVSAVGAN.V.........R.GFKVGDLAGVGCFVDSC.....GVCPS.CR.E..G
EEQYCD....Q..S.PV.WTYNAVEK.......-.....DGkT.......PTY.......
.......GGYSQKIVVKEKYCLRV..S........PN......LP..LSHVA.PLLCAGI
TTY..SPLRHF..GV...K..SG.DKV..GVVGLGGLGHMGVK.LAASMGAR.VT.VFST
S.DKKAADSK.....R-LGAESFVVT.RDP.GNMA.........................
......A.LANS.FDFILDTVSAP.-HDINAYLNLLR.RDGQLVFVGVP..EKPI.-EVQ
PF..AM.............................I.G..K.RRSMAASL.IGGIRETQE
MLDYCAS
>tr|B6JHX4|B6JHX4_OLICO/60-330 Alcohol dehydrogenase, zinc-containing OS=Oligotropha carboxidovorans (strain ATCC 49405 / DSM 1227 / OM5) GN=OCAR_5509 PE=4 SV
.....-CHSDLHQAR..ND...WA.......................NSL.YPMVPGH..
EIVGRVVRVGAN.V.........T.KLKAGDFAGVGCMVDSC.....RRCFA.CD.E..G
LEQYCE....H..G.AT.LTYNARER.......G.....SD.A.......LTF.......
.......GGYSEQIVVEQRFVVKI..P........DT......LD..LKAVA.PLLCAGI
TTY..SPLRHW..RV...G..PG.QKV..GIIGLGGLGHMGVK.FAKAFGAR.VV.MVTT
S.PEKGKDAR.....R-LGADEVLVS.RDA.EAMA.........................
......A.HAGT.FDFLLDTIPVG.-HDVNPYMSLLK.LDRTMVLVGA-..LTELvPPVA
GA..SV.............................I.L..G.RKNLSGSA.IGGMAETQE
MIDFCAR
>tr|B6ZQX5|B6ZQX5_ECO57/39-309 Oxidoreductase, zinc-binding dehydrogenase family OS=Escherichia coli O157:H7 str. TW14588 GN=ESCCO14588_1696 PE=4 SV=1
.....-CHSDLHQVR..SE...WA.......................GTV.YPCVPGH..
EIVGRVVAVGDQ.V.........E.KHAPGDLVGVGCIVDSC.....KHCEE.CE.D..G
LENYCD....H..-.MT.GTYNSPTP.......-.....DEpG.......HTL.......
.......GGYSQQIVVHERYVLRIrhP........QE......-Q..LAAVA.PLLCAGI
TTY..SPLRHW..QA...G..PG.KKV..GVVGIGGLGHMGIK.LAHAMGAH.VV.AFTT
S.EAKREAAK.....A-LGADEVVNS.RNA.DEMA.........................
......A.HLKS.FDFILNTVAAP.-HNLDDFTTLLK.RDGTMTLVGAP..ATPH.KSPE
VF..NL.............................I.M..K.RRAIAGSM.IGGIPETQE
MLDFCAE
>tr|B7CY86|B7CY86_BURPS/40-310 Oxidoreductase, zinc-binding dehydrogenase family OS=Burkholderia pseudomallei 576 GN=BUC_0359 PE=4 SV=1
.....-CHSDLHQAR..NE...WK.......................NTT.YPVVPGH..
EIVGRVTAVGAQ.V.........T.RFEAGELVGVGCLVDSC.....RTCPS.CA.Q..G
LEQYCE....N..G.FV.GTYNGRDR.......A.....TG.D.......ITY.......
.......GGYSTQIVVDEAFVLRV..P........DT......LD..PAGAA.PLLCAGI
TTY..SPLRQW..GA...G..PG.KKV..GIVGLGGLGHMGVK.LARAMGAH.VV.LFTT
S.PSKIEDGK.....R-LGAHEVVIS.KDE.AQMN.........................
......A.HLNS.FDFILNTVAAQ.-HDLNPFIGLLK.LDGTMTLVGAP..EHDH.PSPR
VF..NL.............................I.Y..K.RRRLAGSL.IGGIAETQE
MLDFCAQ
>tr|B7D2J6|B7D2J6_9BURK/39-309 Alcohol dehydrogenase zinc-binding domain protein OS=Diaphorobacter sp. TPSY GN=DtpsyDRAFT_0709 PE=4 SV=1
.....-CHSDLHQVR..SE...WA.......................GTL.YPCVPGH..
EIVGRVVAVGAQ.V.........S.AFRAGDLVGVGCIVDSC.....RHCQD.CD.E..G
LENYCG....H..-.MV.GTYNGPTE.......-.....DApG.......HTL.......
.......GGYSQQIVVHERYVLRVrhP........QG......-Q..LAAVA.PLLCAGI
TTY..SPLRHW..KV...G..PG.HRV..GVVGIGGLGHLGIK.LAHAMGAH.VV.AFTT
S.ESKRAAAL.....S-LGAHEVVVS.RHP.QEMA.........................
......A.HANS.LDFILNTVAAP.-HDLDAFLRLLR.RDGAMTLVGAP..ASPH.PSPN
VF..NL.............................I.M..K.RRTLAGSL.IGGIPETQE
MLDFCAE
>tr|B7DRU7|B7DRU7_9BACL/39-307 Alcohol dehydrogenase GroES domain protein OS=Alicyclobacillus acidocaldarius LAA1 GN=AaLAA1DRAFT_1722 PE=4 SV=1
.....-CHSDIHSAR..GE...WG.......................EVR.YPFVPGH..
EITGIVSKVGSQ.V.........T.KFKPGDRVGVGCMVDSC.....GECDN.CK.R..G
DEQYCV....K..G.NI.QTYGSVDR.......-.....YG.Q.......YTM.......
.......GGYSTHIVVKEDFVLRI..P........DA......LP..LDKAA.PLLCAGI
TTY..SPLRHW..QA...G..PG.KEV..AVVGLGGLGHMAVK.LAKAMGAE.VT.VLSQ
S.LRKKEDGL.....R-LGAKAYYAT.SDP.QTFR.........................
......D.LAGR.FDLIINTVSAK.-IPITEYLGLLK.TDGALVNVGAP..PEPL.-EVN
AF..AL.............................I.A..Q.RRTFAGSC.IGGIRETQE
MLDFCAE
>tr|B7J6R1|B7J6R1_THIFE/40-310 Alcohol dehydrogenase, zinc-containing OS=Acidithiobacillus ferrooxidans ATCC 23270 GN=AFE_0846 PE=4 SV=1
.....-CHSDLHTAR..NE...WK.......................NTL.YPTVPGH..
EIVGRVVAVGKD.V.........K.NFSVGDFAGVGCMVDSC.....GHCPS.CA.E..G
EEQYCD....N..G.FT.GTYNGPVF.......-.....GG.E.......NTY.......
.......GGYSQSVVVKESFVLKI.qH........DE......KD..LASVA.PLLCAGI
TTY..SPLRHW..GA...G..PG.KKV..GIVGLGGLGHMGVR.LAHAMGAH.VV.LFTT
S.PGKVEDGK.....R-LGADEVCIS.RDD.AQMA.........................
......S.HANS.FDFILNTVAAS.-HNLDAFLNLLK.RDGTMTLVGAP..AEPH.PSPE
VF..NL.............................I.F..K.RRQLAGSL.IGGIRETQE
MLDFCAQ
>tr|B7L345|B7L345_METCH/40-309 Alcohol dehydrogenase zinc-binding domain protein OS=Methylobacterium chloromethanicum CM4 GN=Mchl_5513 PE=4 SV=1
.....-CHSDLHQAR..NE...WR.......................NTL.YPCVPGH..
EIVGRVTRVGAE.V.........R.DFKPGDLAAVGCMVDSC.....RTCTA.CR.E..G
LEQYCE....P..G.FT.GTYNGPEQ.......G.....TG.A.......NTF.......
.......GGYSSHIVVDRHFVLHV..P........EG......LD..LAGVA.PLLCAGV
TTW..SPLRRW..GA...G..PG.KKV..GIVGLGGLGHMGVK.LAHALGAH.VV.LFTT
S.PGKEADAR.....R-LGADEVVIS.KDA.EQMG.........................
......R.HAES.FDLIVDTVAAQ.-HDINAYLGLLK.RDCTLVQVGAP..EKPL.-DVN
VF..SV.............................I.W..R.RRNFAGSL.IGGIAETQE
MLDFCGK
>tr|B7L4Y1|B7L4Y1_ECOLX/39-309 Putative oxidoreductase, Zn-dependent and NAD(P)-binding OS=Escherichia coli GN=yahK PE=4 SV=1
.....-CHSDLHQVR..SE...WA.......................GTV.YPCVPGH..
EIVGRVVAVGDQ.V.........E.KHAPGDLVGVGCIVDSC.....KHCEE.CE.D..G
LENYCD....H..-.MT.GTYNSPTP.......-.....DEpG.......HTL.......
.......GGYSQQIVVHERYVLRIrhP........QE......-Q..LAAVA.PLLCAGI
TTY..SPLRHW..QA...G..PG.KKV..GVVGIGGLGHMGIK.LAHAMGAH.VV.AFTT
S.EAKREAAK.....A-LGADEVVNS.RNA.DEMA.........................
......A.HLKS.FDFILNTVAAP.-HNLDDFTTLLK.RDGTMTLVGAP..ATPH.KSPE
VF..NL.............................I.M..K.RRAIAGSM.IGGIPETQE
MLDFCAE
>tr|B7M2X4|B7M2X4_ECOLX/39-309 Putative oxidoreductase, Zn-dependent and NAD(P)-binding OS=Escherichia coli GN=yahK PE=4 SV=1
.....-CHSDLHQVR..SE...WA.......................GTV.YPCVPGH..
EIVGRVVAVGDQ.V.........E.KHAPGDLVGVGCIVDSC.....KHCEE.CE.D..G
LENYCD....H..-.MT.GTYNSPTP.......-.....DEpG.......HTL.......
.......GGYSQQIVVHERYVLRIrhP........QE......-Q..LAAVA.PLLCAGI
TTY..SPLRHW..QA...G..PG.KKV..GVVGIGGLGHMGIK.LAHAMGAH.VV.AFTT
S.EAKREAAK.....A-LGADEVVNS.RNA.DEMA.........................
......A.HLKS.FDFILNTVAAP.-HNLDDFTTLLK.RDGTMTLVGAP..ATPH.KSPE
VF..NL.............................I.M..K.RRAIAGSM.IGGIPETQE
MLDFCAE
>tr|B7MCE9|B7MCE9_ECOLX/39-309 Putative oxidoreductase, Zn-dependent and NAD(P)-binding OS=Escherichia coli GN=yahK PE=4 SV=1
.....-CHSDIHQVR..SE...WA.......................GTV.YPCVPGH..
EIVGRVVAVGDQ.V.........E.KYAPGDLVGVGCIVDSC.....KHCEE.CE.D..G
LENYCD....H..-.MT.GTYNSPTP.......-.....DEpG.......HTL.......
.......GGYSQQIVVHERYVLRIrhP........QE......-Q..LAAVA.PLLCAGI
TTY..SPLRHW..LA...G..PG.KKV..GVVGIGGLGHMGIK.LAHAMGAH.VV.AFTT
S.ESKREAAK.....A-LGADEVVNS.RNA.DEMV.........................
......A.HVKS.FDFILNTVAAP.-HNLDDFTTLLK.RDGTITLVGAP..ATPH.KSPE
VF..NL.............................I.M..K.RRAIAGSM.IGGIPETQE
MLDFCAE
>tr|B7MP98|B7MP98_ECOLX/39-309 Putative oxidoreductase, Zn-dependent and NAD(P)-binding OS=Escherichia coli GN=yahK PE=4 SV=1
.....-CHSDLHQVR..SE...WA.......................GTV.YPCVPGH..
EIVGCVVAVGDQ.V.........E.KHAPGDLVGVGCIVDSC.....KHCEE.CE.D..G
LENYCD....H..-.MT.GTYNSPTP.......-.....DEpG.......HTL.......
.......GGYSQQIVVHERYVLRIrhP........QE......-Q..LAAVA.PLLCAGI
TTY..SPLRHW..QA...G..PG.KKV..GVVGIGGLGHMGIK.LAHAMGAH.VV.AFTT
S.EAKREAAK.....A-LGADEVVNS.RNA.DEMA.........................
......A.HLKS.FDFILNTVAAP.-HNLDDFTTLLK.RDGTMTLVGAP..ATPH.KSPE
VF..NL.............................I.M..K.RRAIAGSM.IGGIPETQE
MLDFCAE
>tr|B7N8N2|B7N8N2_ECOLX/39-309 Putative oxidoreductase, Zn-dependent and NAD(P)-binding OS=Escherichia coli GN=yahK PE=4 SV=1
.....-CHSDLHQVR..SE...WA.......................GTV.YPCVPGH..
EIVGRVVAVGDQ.V.........E.KHAPGDLVGVGCIVDSC.....KHCEE.CE.D..G
LENYCD....H..-.MT.GTYNSPTP.......-.....DEpG.......HTL.......
.......GGYSQQIVVHERYVLRIrhP........QE......-Q..LAAVA.PLLCAGI
TTY..SPLRHW..QA...G..PG.KKV..GVVGIGGLGHMGIK.LAHAMGAH.VV.AFTT
S.ESKREAAK.....A-LGADEVVNS.RNA.DEMA.........................
......A.HLKS.FDFILNTVAAP.-HNLDDFTTLLK.RDGTMTLVGAP..ATPH.KSPE
VF..NL.............................I.M..K.RRAIAGSM.IGGIPETQE
MLDFCAE
>tr|B7V948|B7V948_PSEAE/41-311 Probable alcohol dehydrogenase (Zn-dependent) OS=Pseudomonas aeruginosa LESB58 GN=PLES_30291 PE=4 SV=1
.....-CHSDLHQAR..NE...WH.......................NSL.YPLVPGH..
EIIGRVASVGEA.V.........S.GFAVGELVCVGCMVDSC.....RHCAA.CS.E..G
LEQYCA....E..Y.PT.LTYNGRDR.......H.....DG.L.......PTF.......
.......GGYSERIVVSARFVLRI..P........QG......LD..PKAAA.PLLCAGI
TSY..SPLRHW..KV...G..PG.SRV..AVVGLGGLGHMGLK.FARALGAE.VA.LFTR
S.PGKEEEAR.....R-LGADQVILS.TDP.QRMA.........................
......A.VAGR.FDLILDTVPHQ.-HDLNPYLATLK.RDGTLVLVGL-..LEPLePAVH
GA..QL.............................V.M..G.RRSIAGSA.IGGIAETQE
MLDFCAA
>tr|O87969|O87969_STRGR/40-308 Orf8 OS=Streptomyces griseus PE=3 SV=1
.....-CHSDIHQAR..DG...WG.......................EGI.FPMVPGH..
EIAGIVAETGPG.V.........T.RFKVGDRVGVGCMVDSC.....GTCDA.CL.M..G
REQHCA....E..G.NT.QTYNALDR.......-.....NG.E.......PTY.......
.......GGYSTHLVVTEKFALSI..P........EG......IA..LDEAA.PLLCAGI
TTY..SPLRRW..GA...G..PG.KKV..AVVGLGGLGHMAVK.IAHALGAE.VT.VLSQ
S.LRKKDDGL.....K-LGADHYYAT.GDP.RTFE.........................
......E.LAGT.FDVILSTVSAP.-LDFGAYLALLR.TEGTLVNVGAP..EEPV.-SLN
LF..SL.............................I.L..G.NRSIAGSA.IGGIEETQE
MLDFCAV
>tr|Q09CZ1|Q09CZ1_STIAU/100-368 NADP-dependent alcohol dehydrogenase c OS=Stigmatella aurantiaca DW4/3-1 GN=STIAU_2895 PE=3 SV=1
.....-CHSDIHQAR..DE...WG.......................GAL.FPMVPGH..
EIVGRVAQAGGS.V.........S.RYKVGDAVGVGCFVDSC.....REXSW.CR.K..G
EEQYCD....R..G.MN.STYNGRER.......-.....NG.Q.......PTY.......
.......GGYSTRITVDENYVLRI..P........ES......LP..LDRAA.PLLCAGI
TTY..SPLKSY..GL...K..AG.DSL..AIVGLGGLGHMGVK.LGKALGAE.VT.VLST
S.PSKEKDAK.....A-LGAAHFAAT.SNK.DTFQ.........................
......K.LARK.FDFILDTVSAE.-HDYNAYLNLLK.TDGTMILVGAP..ETPS.-KIG
AF..SL.............................I.G..R.RLKLGGSM.IGGIRETQE
MLDFCAK
>tr|Q0YMR4|Q0YMR4_9DELT/40-312 Alcohol dehydrogenase superfamily, zinc-containing:D-isomer specific 2-hydroxyacid dehydrogenase, NAD-binding OS=Geobacter sp. 
.....-CHSDLHTVR..DE...WHs....................vmPTA.YPCVPGH..
EIVGKVTKVGAA.V.........S.RFKPGELVGVGCLVDSD.....HTCPN.CK.T..D
MEQFCP....G..-.AT.FTYNSPDK.......-.....HG.Ta.....pVTY.......
.......GGYSESIVVDEHFVLRV..P........AN......LD..LAGVA.PLLCAGI
TTY..SPVRRW..GD...I..KG.KKV..GIVGLGGLGHMGVK.FARAFGAH.VV.VFTT
S.LKKKEDAL.....R-LGAHEVILS.TDP.VQMK.........................
......Q.HAGT.FNFILDTIAAE.-HDINAYITMLG.LEGNITLVGAP..ETPL.-QVS
AF..AL.............................L.F..G.RKSISGSL.IGGIKETQE
MLDFCGE
>tr|Q1VSU9|Q1VSU9_9FLAO/40-309 Zinc-containing alcohol dehydrogenase superfamily protein OS=Psychroflexus torquis ATCC 700755 GN=P700755_07922 PE=3 SV=1
.....-CHSDIHQVR..ND...WK.......................NSK.YPVIPGH..
EIIGHVVAVGKE.V.........T.KFKEGQKVGVGCMVDSC.....QDCDA.CD.E..G
LEQYCE....K..G.MT.ATYNSPDK.......H.....LG.G.......HTF.......
.......GGYSEEVVVDEKFVLNV..S........EK......LD..MKAVA.PLLCAGI
TTW..SPLKQW..NV...Q..KG.DKV..GVVGLGGLGHMGIK.FAHALGTH.VV.MITT
S.PNKSEDAE.....R-LGADEVLVS.KNE.EDMK.........................
......K.HANS.FDFILNTVPVG.-HDVNPYLNLLK.RDKTMCLVGA-..IEPL.KGVN
GG..AL.............................I.V..K.RKRLAGSL.IGGIQETQD
MLDFCGE
>tr|Q26DT4|Q26DT4_9BACT/47-316 Cinnamyl-alcohol dehydrogenase OS=Flavobacteria bacterium BBFL7 GN=BBFL7_00240 PE=3 SV=1
.....-CHSDIHAKL..ND...WG.......................NAK.YPIVPGH..
EIIGKVTAVGSN.V.........S.NHKVGDLVGVGCMVDSC.....QECSA.CK.E..D
QEMWCE....N..G.ST.STYNSKDP.......H.....LG.G.......HTL.......
.......GGYSKVIVVRDEFVLKV..P........TN......LD..TKAVA.PLLCAGI
TTY..SPLKHW..NV...K..KG.DKV..GIIGLGGLGHMGIK.FAAAMGAE.TV.MITT
S.EEKAKDAK.....R-LGADHVIIS.KDE.DQMK.........................
......E.HKDS.FDFILNTIPVG.-HDVNPYLALLK.RDCTMCLVGA-..IEPL.ENVH
GA..NL.............................I.L..R.RKKLAGSL.IGGIKETQE
MLDFCGE
>tr|Q4ISC9|Q4ISC9_AZOVI/39-309 Zinc-containing alcohol dehydrogenase superfamily OS=Azotobacter vinelandii DJ GN=AvinDRAFT_0202 PE=3 SV=1
.....-CHSDLHQVR..AE...WA.......................GTR.FPCVPGH..
EIVGRVSAVGAH.V.........S.DFRAGDLVGIGCIVDSC.....RHCEE.CD.A..G
LENYCD....G..-.MV.GTYNFPTP.......-.....DEpG.......WTL.......
.......GGYSQRIVVHEGYVLRIrhP........ED......-Q..LAAVA.PLLCAGI
TTY..SPLRHW..QA...G..PG.KKV..GIVGIGGLGHMGIK.LAHAMGAH.VV.AFTT
S.ASKREDAK.....A-LGADEVVVS.RNP.GEMA.........................
......A.HAKS.FDLILNTVAAP.-HDLDAFLSLLK.RDGTLTLVGAP..ASPH.PSPD
VF..NL.............................I.F..K.RRSIAGSM.IGGIPETQE
MLDFCAE
>tr|Q4J4D7|Q4J4D7_AZOVI/39-308 Zinc-containing alcohol dehydrogenase superfamily OS=Azotobacter vinelandii DJ GN=AvinDRAFT_6204 PE=3 SV=1
.....-CHSDLHTAR..ND...WG.......................MSY.YPIVPGH..
EIVGRVIETGTQ.V.........T.GFKAGDYVAVGCMVDSC.....RECDQ.CR.K..G
DEQLCR....Q..G.PI.YTYSGHDR.......I.....SG.E.......PTQ.......
.......GGYAKHLVVSEAFCLHM..P........EG......LD..LAKAA.PLLCAGI
TTY..SPLRTW..NV...G..SG.SRV..GVIGLGGLGHMAVK.LAVGLGAE.VT.VLSR
S.ADKRADAL.....A-LGAARLLVS.ADE.GAMA.........................
......E.AAGS.FDLIIDTVPAK.-HDLDPYLPLLD.VDGTLVIVGQ-..LGPM.SDFS
TV..PL.............................L.S..G.RRRVAGSP.IGGIRETQE
LLDFCAK
>tr|Q8KRC3|Q8KRC3_MYXXA/40-309 Alcohol dehydrogenase OS=Myxococcus xanthus PE=3 SV=1
.....-CHSDLHQVR..DE...WG.......................GSR.FPMVPGH..
EIIGRVVRVGDQ.V.........K.KVKVGDMAGVGCMVDSC.....RTCPS.CQ.E..G
LEQYCE....K..G.NV.QTYNGKEK.......-.....DGqT.......ATQ.......
.......GGYSEAIVVDEAFTLKI..P........EN......LD..PAAAA.PLLCAGI
TTY..SPLRHW..KV...Q..PG.QRV..GVVGLGGLGHMGVK.LAKAMGAH.VT.VFSH
T.DSKKQDAT.....R-LGADAVVVS.SNK.EEMA.........................
......A.QTGG.FDFILDTVSAQ.-HDINAYLRLLR.RDGHLVLVGAP..EKPL.-DVR
PF..SL.............................I.P..T.RRSFSGSM.IGGIQETQE
MLDFCGK
>tr|Q9AE96|Q9AE96_MYCSM/40-308 Alcohol dehydrogenase, class C OS=Mycobacterium smegmatis GN=adhC PE=3 SV=1
.....-CHSDIHTVK..AE...WG.......................VPN.YPVVPGH..
EIAGVVTEVGSE.V.........T.KYKVGDRVGVGCFVDSC.....RECDN.CK.A..G
LEQYCT...gT..G.MV.GTYNAIDR.......-.....DG.T.......PTH.......
.......GGYSGAIVVDENYV-RI..P........DS......LS..LDAAA.PLLCAGI
TTY..SPLRHW..NA...G..PG.KKV..AVIGLGGLGHVAVK.LAKAMGAD.VT.VLSQ
S.LKKMEDGL.....R-LGRSAYYAT.SDP.ETFD.........................
......K.LAGS.FDLILNTVSAN.-LDLGAYLGLLK.LDGALVELGLP..EHPM.-EVP
AF..PL.............................L.A..Q.RRNLTGSM.IGGIPETQE
MLDFCAE
>tr|A0JRI6|A0JRI6_ARTS2/40-308 Alcohol dehydrogenase GroES domain protein OS=Arthrobacter sp. (strain FB24) GN=Arth_0255 PE=3 SV=1
.....-CHSDIHTVR..GD...WG.......................PQQ.YPLAPGH..
EIAGIVTDVGSE.V.........T.KHAVGDRVGVGCMVNSC.....RECVN.CQ.K..G
EEQYCL....K..G.NI.GTYGAVDR.......-.....DG.T.......ITQ.......
.......GGYSTHVVVTEDFVVRI..P........EG......IE..LDVAA.PLLCAGI
TTY..SPLHHW..GA...G..PG.KKV..AVVGLGGLGHMAVK.IAHAMGAE.VT.VLSQ
S.LKKQEDGL.....K-LGADHYYAT.SDE.NTFS.........................
......D.LAGS.FDLIINTVSAS.-IDISSYLQLLT.LDGALVNVGAP..AEPL.-PVN
AF..AL.............................I.A..G.RRSFAGSM.IGGIRETQE
MLDFCAE
>tr|A0JY93|A0JY93_ARTS2/69-340 Alcohol dehydrogenase GroES domain protein OS=Arthrobacter sp. (strain FB24) GN=Arth_2634 PE=3 SV=1
.....-CHSDVHATR..GE...WG.......................AQK.YPLVPGH..
EIVGRVSRVGPA.V.........D.DFAPGDLVGVGCMVDSC.....RECDS.CL.D..G
LEQYCE....N..G.MT.GTYGAVDA.......R.....NGgV.......VTQ.......
.......GGYATSVVVDRRYVLRV..P........EN......LD..SAAVA.PLLCAGI
TTY..SPLRHF..GV...E..AG.DVV..GVVGLGGLGHMAVK.LAKAMGAE.VK.VFTT
S.ESKVAAAR.....E-LGADGVILS.RDE.ASMT.........................
......A.ADRS.IDVIIDTVAAP.-HDLNPYFRTLR.RDGALFQLGLP..SGAM.PAVN
PG..TL.............................V.R..R.RISYAGSL.IGSIAETQE
MLDFCAG
>tr|A0KBH5|A0KBH5_BURCH/40-310 Alcohol dehydrogenase, zinc-binding domain protein OS=Burkholderia cenocepacia (strain HI2424) GN=Bcen2424_3104 PE=3 SV=1
.....-CHSDLHQAR..NE...WR.......................NTI.YPVVPGH..
EIVGRVTATGPQ.V.........S.RFKVGELVGVGCLVDSC.....RTCAS.CE.E..G
LEQYCE....N..G.FV.GTYNGQDR.......V.....TG.D.......ITY.......
.......GGYSTQLVVDEAFVLRV..P........DT......LD..PAGAA.PLLCAGI
TTY..SPLRQW..NV...G..PG.KKV..GIVGLGGLGHMGVK.LARAMGAH.VV.LFTT
S.PSKIEDGK.....R-LGAHEVVIS.KDE.AQMN.........................
......A.HLNS.FDFILNTVAAQ.-HDLNPFLHLLK.RDGTMTLVGAP..EHDH.PSPQ
VF..NL.............................I.F..K.RRRLAGSL.IGGIAETQE
MLDFCAE
>tr|A0KVV8|A0KVV8_SHESA/39-308 Alcohol dehydrogenase GroES domain protein OS=Shewanella sp. (strain ANA-3) GN=Shewana3_1694 PE=3 SV=1
.....-CHSDLHTVK..ND...WG.......................WTV.YPTVPGH..
EIVGRVVQVGSQ.V.........N.KYKVGDHVAVGCMVDSC.....QECTH.CH.H..G
EEQFCE....Q..G.FT.QTYNSADR.......Q.....TQ.E.......LTK.......
.......GGYAKHIVVRQEFVLSI..P........TS......LD..LAKVA.PLLCAGI
TTY..SPLRTW..NV...G..PG.SQV..AVIGMGGLGHMAIK.LAAAMGAH.VT.VLSR
S.ESKRSDAL.....E-LGASDFLIS.SDL.ERMQ.........................
......Q.AANR.FELIIDTVPTK.-HDITPYLPLLN.VDGTLTLVGQ-..VGPI.AEVN
TV..PM.............................V.M..G.RRRIAASL.IGGIAETQE
MLDFCGR
>tr|A0LZE2|A0LZE2_GRAFK/40-308 Zinc-type alcohol dehydrogenase OS=Gramella forsetii (strain KT0803) GN=GFO_0760 PE=3 SV=1
.....-CHSDIHQVR..ND...WG.......................NSN.YPVVPGH..
EIIGRVTEVGKD.V.........K.NYKEGDLVGVGCMVDSC.....QECQS.CK.D..D
LEQYCE....N..G.MT.ATYNSKDK.......H.....LG.G.......HTF.......
.......GGYSELIVVKEKFVLKV..P........EN......LD..TKAVA.PLLCAGI
TTW..SPLRQW..NV...K..KG.DKV..GVVGLGGLGHMGVK.FASALGAH.VV.MITT
S.PGKAEDAK.....K-LGADEVLIS.KND.DDMK.........................
......K.HQGT.FDFILNTVPVG.-HDTNPYVGLLK.RDATMTLVGA-..IDEV.-DIH
GG..GL.............................I.M..G.RKRLAGSL.IGGIKETQE
MLDFCGE
>tr|A0PPS8|A0PPS8_MYCUA/40-308 NADP-dependent alcohol dehydrogenase Adh OS=Mycobacterium ulcerans (strain Agy99) GN=adh PE=3 SV=1
.....-CHSDIHTVK..AE...WG.......................QPN.YPVVPGH..
EIAGVVSAVGSQ.V.........T.KHKVGDHVGVGCFVDSC.....RECSC.CE.R..G
IEQYCK....R..G.AT.FTYNSVGK.......-.....DG.Q.......PTQ.......
.......GGYSKAIVVDESYVLRI..P........DA......LP..LDAAA.PLLCAGI
TLF..SPLRHW..NA...G..PG.KRI..AVIGLGGLGHMGVK.LATAMGAE.VT.VLSQ
S.LKKMEDGL.....R-LGASHYYAT.SDP.DTFR.........................
......K.LRGS.FDLILNTVSAN.-LDMGQYLNLLD.VDGTLVELGIP..EHPM.-EVP
AF..AL.............................A.L..M.RRSLSGSN.IGGIAETQE
MLDFCAE
>tr|A0QJI5|A0QJI5_MYCA1/40-308 NADP-dependent alcohol dehydrogenase c OS=Mycobacterium avium (strain 104) GN=MAV_3911 PE=3 SV=1
.....-CHSDIHTAK..GE...WG.......................HTN.YPVVVGH..
EIAGVVTEVGAE.V.........T.KYKVGDHVGVGCMVNSC.....RQCSS.CT.A..G
LEQYCK....R..G.AT.FTYNSIDR.......-.....DG.S.......VTQ.......
.......GGYSQAIVVDEDFVVRI..P........DS......LP..LDKAA.PLLCAGI
TLF..SPLRHW..KA...G..PG.TRL..AIVGLGGLGHMGVK.LGAAMGAE.VT.VLSQ
S.LKKMEDGL.....R-LGAKHYHAT.ADP.DTFT.........................
......K.LRGS.FDLMLNTVSAN.-LKLNDYLSLLD.VDGTLVELGIP..EHPM.-EVG
AF..PL.............................A.L..A.RRSLSGSN.IGGIAETQE
MLDFCAE
>tr|A0QR97|A0QR97_MYCS2/40-309 Alcohol dehydrogenase, zinc-containing OS=Mycobacterium smegmatis (strain ATCC 700084 / mc(2)155) GN=MSMEG_1037 PE=3 SV=1
.....-CHSDIHTVK..AE...WG.......................VPN.YPVVPGH..
EIAGVVTEVGSE.V.........T.KYKVGDRVGVGCFVDSC.....RECDN.CK.A..G
LEQYCT...gT..G.MV.GTYNAIDR.......-.....DG.T.......PTH.......
.......GGYSGAIVVDENYVLRI..P........DS......LP..LDAAA.PLLCAGI
TTY..SPLRHW..NA...G..PG.KKV..AVIGLGGLGHVAVK.LAKAMGAD.VT.VLSQ
S.LKKMEDGL.....R-LGASAYYAT.SDP.ETFD.........................
......K.LAGS.FDLILNTVSAN.-LDLGAYLGLLK.LDGALVELGLP..EHPM.-EVP
AF..PL.............................L.A..Q.RRNLTGSM.IGGIPETQE
MLDFCAE
>tr|A1A819|A1A819_ECOK1/39-309 Putative zinc-type alcohol dehydrogenase-like protein YahK OS=Escherichia coli O1:K1 / APEC GN=yahK PE=3 SV=1
.....-CHSDIHQVR..SE...WA.......................GTV.YPCVPGH..
EIVGRVVAVGDQ.V.........E.KYAPGDLVGVGCIVDSC.....KHCEE.CE.D..G
LENYCD....H..-.MT.GTYNSPTP.......-.....DEpG.......HTL.......
.......GGYSQQIVVHERYVLRIrhP........QE......-Q..LAAVA.PLLCAGI
TTY..SPLRHW..LA...G..PG.KKV..GVVGIGGLGHMGIK.LAHAMGAH.VV.AFTT
S.ESKREAAK.....A-LGADEVVNS.RNA.DEMV.........................
......A.HVKS.FDFILNTVAAP.-HNLDDFTTLLK.RDGTITLVGAP..ATPH.KSPE
VF..NL.............................I.M..K.RRAIAGSM.IGGIPETQE
MLDFCAE
>tr|A1B6Z9|A1B6Z9_PARDP/40-308 Alcohol dehydrogenase GroES domain protein OS=Paracoccus denitrificans (strain Pd 1222) GN=Pden_3212 PE=3 SV=1
.....-CHTDIHYAY..DE...FG.......................RTT.YPLVPGH..
EIAGVVSGIGSD.V.........S.RYQVGDRVGVGVMVDSC.....RNCPA.CK.A..G
QEQYCT....G..K.RI.MTYNSVGR.......-.....DG.K.......PTY.......
.......GGYSQKIVVDENYVVRI..P........ES......IP..LDRAA.PMFCAGV
TVY..SPLRHW..GA...G..PG.KRV..AILGFGGLGHLGVQ.IAHAMGAE.VI.VLDI
A.ENKRDDAM.....R-LGANEFRLA.TDP.RTFR.........................
......D.LAGR.IDLIISTVPVD.-IDLDEYAGLLA.LDGTFVNTGVP..AKPL.-SID
AI..NL.............................L.N..N.RRSVAGTR.SGGIAETQE
MMDFCAL
>tr|A1JR58|A1JR58_YERE8/41-311 Probable NADP-dependent alcohol dehydrogenase OS=Yersinia enterocolitica serotype O:8 / biotype 1B (strain 8081) GN=YE3722 PE=3
.....-CHSDLHQAR..ND...WG.......................FST.YPIVPGH..
EVVGRVTAVGKD.V.........T.KFKVGDFAGIGCMVDSC.....RHCQP.CQ.Q..G
LEQYCE....E..G.NV.QTYNGIDR.......H.....DH.T.......PTY.......
.......GGYSQAIVASQDFVLKM..P........AG......LD..LKAAA.PLLCAGI
TTW..SPLRHW..KV...G..KG.SKV..AVVGLGGLGHMALK.LANALGAE.VT.LFTR
S.PNKEADAR.....R-LGAHHIVLS.TDD.AQMA.........................
......A.AKGQ.FDLIIDTVPYV.-HDINPYMPTLN.INGTLVFVGF-..LGDIsPMVS
TL..PM.............................I.L..G.RRSVAGSC.IGGITETQE
MLDFCAQ
>tr|A1KN42|A1KN42_MYCBP/40-308 Probable NADP-dependent alcohol dehydrogenase adhC OS=Mycobacterium bovis (strain BCG / Pasteur 1173P2) GN=adhC PE=3 SV=1
.....-CHSDIHTVK..AE...WG.......................QPN.YPVVPGH..
EIAGVVTAVGSE.V.........T.KYRQGDRVGVGCFVDSC.....RECNS.CT.R..G
IEQYCK....P..G.AN.FTYNSIGK.......-.....DG.Q.......PTQ.......
.......GGYSEAIVVDENYVLRI..P........DV......LP..LDVAA.PLLCAGI
TLY..SPLRHW..NA...G..AN.TRV..AIIGLGGLGHMGVK.LGAAMGAD.VT.VLSQ
S.LKKMEDGL.....R-LGAKSYYAT.ADP.DTFR.........................
......K.LRGG.FDLILNTVSAN.-LDLGQYLNLLD.VDGTLVELGIP..EHPM.-AVP
AF..AL.............................A.L..M.RRSLAGSN.IGGIAETQE
MLNFCAE
>tr|A1R6C3|A1R6C3_ARTAT/40-308 NADP-dependent alcohol dehydrogenase OS=Arthrobacter aurescens (strain TC1) GN=AAur_2040 PE=3 SV=1
.....-CHSDIHTVR..GD...WG.......................PQQ.YPLAPGH..
EIAGIVTEVGSD.V.........T.KHKVGDRVGVGCMVNSC.....KECKN.CL.A..G
EEQYCL....K..G.NV.GTYGSVDR.......-.....DG.T.......ITQ.......
.......GGYSSHVVVNEDFVVTI..P........EG......LD..LDVAA.PLLCAGI
TTY..SPLHHW..GA...G..PG.KKV..AVVGLGGLGHMAVK.IAHAMGAE.VT.VLSQ
S.LKKMEDGL.....K-LGADHYYAT.SDP.ATFE.........................
......Q.LGGT.FDLIVNTVSAS.-IDISAYLQLLT.LDGTLVNVGAP..AEPL.-PVN
VF..SL.............................I.T..G.RRRFAGSA.IGGIRETQE
MLNFCAE
>tr|A1R7Y1|A1R7Y1_ARTAT/65-336 Putative Zinc-containing alcohol dehydrogenase OS=Arthrobacter aurescens (strain TC1) GN=AAur_2625 PE=3 SV=1
.....-CHSDVHATR..GE...WR.......................VPP.YPLVPGH..
EIVGRVTRVGGA.V.........Q.DFAPGDRVGVGCLVDSC.....RECES.CL.D..G
LEQYCE....R..G.NI.GTYGAVDP.......R.....NGdS.......VTQ.......
.......GGYSTSVVVDRRFVLRV..P........DA......LD..AAAAA.PLLCAGI
TTY..SPLRYF..DV...E..EG.DSV..GVVGLGGLGHMAVK.IAKAMGAD.VT.VFTT
S.ESKFDAAR.....A-LGADHVVLS.KDA.DAME.........................
......A.ANRS.IDVIIDTVAAP.-HDLNPYFRTLR.LDGALFQLGLP..AEDM.PPVS
PG..LL.............................I.R..R.RLAYAGSL.IGGIEETQE
MLDFCAE
>tr|A1S955|A1S955_SHEAM/39-308 D-isomer specific 2-hydroxyacid dehydrogenase family protein OS=Shewanella amazonensis (strain ATCC BAA-1098 / SB2B) GN=Sama_27
.....-CHSDLHTVK..ND...WG.......................WTV.YPTVPGH..
EIVGRVVDIGAS.V.........T.QFRIGDNVAVGCMVDSC.....QTCSH.CH.S..G
EEQFCE....Q..G.FT.QTYNSAER.......H.....SG.E.......ITK.......
.......GGYARHIVVRQEFVLQI..P........PS......LD..LARAA.PLLCAGI
TTY..SPLRTW..QV...G..PG.SRV..AVIGMGGLGHMAIK.LAVAMGAH.VT.VISR
T.ADKRADAM.....Q-LGANEFLIS.SET.ESMQ.........................
......Q.AANR.FELILDTIPVK.-HDVTPYMPLLK.VDGTLTLVGQ-..VGPM.AEVN
TV..PM.............................I.M..G.RRRIAASL.IGGIAETQE
MLDFCAR
>tr|A1T6U5|A1T6U5_MYCVP/40-309 Alcohol dehydrogenase GroES domain protein OS=Mycobacterium vanbaalenii (strain DSM 7251 / PYR-1) GN=Mvan_2080 PE=3 SV=1
.....-CHSDIHTVR..GE...WG.......................GID.YPLVPGH..
EIAGIVTEVGSA.V.........T.KFTVGDRVGVGCFVDSC.....RECDA.CR.D..G
EEQYCT...gG..G.MV.GTYNGVGR.......-.....DG.Q.......RTQ.......
.......GGYSGAIVVDENYVLNI..P........DA......IP..LDKAA.PLLCAGI
TTY..SPLHHW..NA...G..PG.TKV..AVIGLGGLGHLAVK.LAAAMGAE.VT.VLSQ
S.LKKMEDGL.....R-LGATEYRAT.SDR.DTFK.........................
......E.LRGR.FDLILNTVSAN.-LNLEDYLKLLK.IDGTLVELGMP..EHPM.-SVP
AG..AL.............................I.S..G.RRSIAGSM.IGGIAETQE
MLDFCAE
>tr|A1U0E4|A1U0E4_MARAV/40-310 Alcohol dehydrogenase GroES domain protein OS=Marinobacter aquaeolei (strain ATCC 700491 / DSM 11845 / VT8) GN=Maqu_1375 PE=3 S
.....-CHSDLHTVE..ND...WG.......................GSK.YPVIPGH..
EIVGRVTAVGPE.V.........S.HFKAGDLVGVGCMVDSC.....RSCSA.CD.S..G
LEQYCI....E..G.ST.MTYGSLDR.......H.....DG.S.......VTH.......
.......GGYSERIVVSERFVVRV..P........EK......LD..PASAA.PILCAGI
TTY..SPLKHF..KV...G..KG.HKV..GVLGMGGLGHMGVK.FAKALGAE.VT.IFTR
S.EAKVAEAK.....K-QGADHVIIS.TDK.EQMK.........................
......A.AADS.FDFLLDTIPVA.-HDLNPYLKCLK.YDGTHILVGL-..LTPIePALQ
AG..LL.............................V.T..K.RRVVAGSL.IGGMPETQE
VLDFCAE
>tr|A1UE25|A1UE25_MYCSK/41-310 Alcohol dehydrogenase GroES domain protein OS=Mycobacterium sp. (strain KMS) GN=Mkms_1883 PE=3 SV=1
.....-CHSDIHTVK..GE...WG.......................RTQ.YPIVPGH..
EIAGVVTEVGAE.V.........T.KYKVGDRVGVGCFVDSC.....RECDN.CR.A..G
IEQYCT...gS..G.MV.GTYNAVGR.......-.....DG.E.......RTQ.......
.......GGYSGAIVVDENYVLRI..P........DA......LP..LDAAA.PLLCAGI
TTY..SPLRHW..NA...G..PG.SRV..AVIGLGGLGHLAVK.LAKAMGAE.VT.VLSQ
S.LKKMEDGL.....R-LGADAYYAT.SDP.DTFA.........................
......E.LKGT.FDLILNTVSAN.-IDLAAILSLLR.VDGTVVELGMP..EHPM.-SVP
AG..AL.............................I.G..G.RRSISGSL.IGGIAETQE
MLDFCAE
>tr|A1V7I9|A1V7I9_BURMS/40-310 Alcohol dehydrogenase, zinc-containing OS=Burkholderia mallei (strain SAVP1) GN=BMASAVP1_A2898 PE=3 SV=1
.....-CHSDLHQAR..NE...WK.......................NTT.YPVVPGH..
EIVGRVTAVGAQ.V.........T.RFEAGELVGVGCLVDSC.....RTCPS.CA.Q..G
LEQYCE....N..G.FV.GTYNGRDR.......A.....TG.D.......ITY.......
.......GGYSTQIVVDEAFVLRV..P........DT......LD..PAGAA.PLLCAGI
TTY..SPLRQW..GA...G..PG.KKV..GIVGLGGLGHMGVK.LARAMGAH.VV.LFTT
S.PSKIEDGK.....R-LGAHEVVIS.KDE.AQMN.........................
......A.HLNS.FDFILNTVAAQ.-HDLNPFIGLLK.LDGTMTLVGAP..EHDH.PSPR
VF..NL.............................I.Y..K.RRRLAGSL.IGGIAETQE
MLDFCAQ
>tr|A1W3R5|A1W3R5_ACISJ/39-309 Alcohol dehydrogenase, zinc-binding domain protein OS=Acidovorax sp. (strain JS42) GN=Ajs_0645 PE=3 SV=1
.....-CHSDLHQVR..SE...WA.......................GTL.YPCVPGH..
EIVGRVVAVGAQ.V.........S.AFQAGDLVGVGCIVDSC.....RHCQD.CD.E..G
LENYCG....H..-.MV.GTYNGPTE.......-.....DApG.......HTL.......
.......GGYSQQIVVHERYVLRVrhP........QG......-Q..LAAVA.PLLCAGI
TTY..SPLRHW..KV...G..PG.HRV..GVVGIGGLGHMGIK.LAHAMGAH.VV.AFTT
S.ESKRAAAL.....S-LGAHEVVVS.RHP.QEMA.........................
......A.HANS.LDFILNTVAAP.-HDLDAFLRLLR.RDGAMTLVGAP..ASPH.PSPN
VF..NL.............................I.M..K.RRTLAGSL.IGGIPETQE
MLDFCAE
>tr|A2S883|A2S883_BURM9/40-310 Alcohol dehydrogenase, zinc-containing OS=Burkholderia mallei (strain NCTC 10229) GN=BMA10229_A2188 PE=3 SV=1
.....-CHSDLHQAR..NE...WK.......................NTT.YPVVPGH..
EIVGRVTAVGAQ.V.........T.RFEAGELVGVGCLVDSC.....RTCPS.CA.Q..G
LEQYCE....N..G.FV.GTYNGRDR.......A.....TG.D.......ITY.......
.......GGYSTQIVVDEAFVLRV..P........DT......LD..PAGAA.PLLCAGI
TTY..SPLRQW..GA...G..PG.KKV..GIVGLGGLGHMGVK.LARAMGAH.VV.LFTT
S.PSKIEDGK.....R-LGAHEVVIS.KDE.AQMN.........................
......A.HLNS.FDFILNTVAAQ.-HDLNPFIGLLK.LDGTMTLVGAP..EHDH.PSPR
VF..NL.............................I.Y..K.RRRLAGSL.IGGIAETQE
MLDFCAQ
>tr|A3D099|A3D099_SHEB5/39-309 Alcohol dehydrogenase, zinc-binding domain protein OS=Shewanella baltica (strain OS155 / ATCC BAA-1091) GN=Sbal_0633 PE=3 SV=1
.....-CHSDLHQVR..SE...WA.......................GTL.YPCVPGH..
EIVGRVTAVGGH.V.........S.KFNVGDLVGVGCIVDSC.....KHCHE.CI.D..D
QENYCD....H..-.MV.GTYNGPTH.......-.....DAlG.......HTL.......
.......GGYAEQIVVDERYVLRIshP........QE......-Q..LAAVA.PLLCAGI
TTY..SPLRHW..HA...G..PG.KKV..GIVGIGGLGHMGIK.LAHAMGAH.VV.AFTT
S.ESKRDAAK.....A-LGADEVVVS.KNA.DEMA.........................
......K.HLQS.LDLIVNTVAAP.-HDLDAFLSLLK.RDGTMTLVGAP..ATNH.PSPN
AF..NL.............................I.M..K.RRSLAGSM.IGGIRETQE
MLDFCAE
>tr|A3M5M1|A3M5M1_ACIBT/41-309 Zn-dependent alcohol dehydrogenase OS=Acinetobacter baumannii (strain ATCC 17978 / NCDC KC 755) GN=A1S_1788 PE=4 SV=2
.....-CHSDLHQAK..ND...WG.......................FSA.YPLVPGH..
EIVGRVTSIGPK.V.........T.KYKVGDLVGIGCMVDSC.....RTCSA.CH.S..G
LEQYCE....E..G.NI.QTYGGVDR.......H.....DQ.R.......PTY.......
.......GGYSQSITCSQDFVLKV..P........EN......LD..AQAVP.PLLCAGI
TTW..SPLRHW..NV...G..KG.SKV..AVVGLGGLGHMAIK.LANALGAE.VT.LFTR
S.ANKEQDAK.....Q-LGAHHVVLS.TDE.NQMK.........................
......S.VLNQ.FDLIVDTVPYN.-HDLKPYIPTLA.LNGTIVLVGY-..LGEI.-SAN
SV..PM.............................I.L..G.RKSIAGSV.IGGIKETQE
LLDFCGE
>tr|A3MRS7|A3MRS7_BURM7/40-310 Alcohol dehydrogenase, zinc-containing OS=Burkholderia mallei (strain NCTC 10247) GN=BMA10247_3447 PE=3 SV=1
.....-CHSDLHQAR..NE...WK.......................NTT.YPVVPGH..
EIVGRVTAVGAQ.V.........T.RFEAGELVGVGCLVDSC.....RTCPS.CA.Q..G
LEQYCE....N..G.FV.GTYNGRDR.......A.....TG.D.......ITY.......
.......GGYSTQIVVDEAFVLRV..P........DT......LD..PAGAA.PLLCAGI
TTY..SPLRQW..GA...G..PG.KKV..GIVGLGGLGHMGVK.LARAMGAH.VV.LFTT
S.PSKIEDGK.....R-LGAHEVVIS.KDE.AQMN.........................
......A.HLNS.FDFILNTVAAQ.-HDLNPFIGLLK.LDGTMTLVGAP..EHDH.PSPR
VF..NL.............................I.Y..K.RRRLAGSL.IGGIAETQE
MLDFCAQ
>tr|A3N4F9|A3N4F9_BURP6/40-310 Oxidoreductase, zinc-binding dehydrogenase family OS=Burkholderia pseudomallei (strain 668) GN=BURPS668_0177 PE=3 SV=1
.....-CHSDLHQAR..NE...WK.......................NTT.YPVVPGH..
EIVGRVTAVGAQ.V.........T.RFEAGELVGVGCLVDSC.....RTCPS.CA.Q..G
LEQYCE....N..G.FV.GTYNGRDR.......A.....TG.D.......ITY.......
.......GGYSTQIVVDEAFVLRV..P........DT......LD..PAGAA.PLLCAGI
TTY..SPLRQW..GA...G..PG.KKV..GIVGLGGLGHMGVK.LARAMGAH.VV.LFTT
S.PSKIEDGK.....R-LGAHEVVIS.KDE.AQMN.........................
......A.HLNS.FDFILNTVAAQ.-HDLNPFIGLLK.LDGTMTLVGAP..EHDH.PSPR
VF..NL.............................I.Y..K.RRRLAGSL.IGGIAETQE
MLDFCAQ
>tr|A3NQ49|A3NQ49_BURP0/40-310 Oxidoreductase, zinc-binding dehydrogenase family OS=Burkholderia pseudomallei (strain 1106a) GN=BURPS1106A_0187 PE=3 SV=1
.....-CHSDLHQAR..NE...WK.......................NTT.YPVVPGH..
EIVGRVTAVGAQ.V.........T.RFEAGELVGVGCLVDSC.....RTCPS.CA.Q..G
LEQYCE....N..G.FV.GTYNGRDR.......A.....TG.D.......ITY.......
.......GGYSTQIVVDEAFVLRV..P........DT......LD..PAGAA.PLLCAGI
TTY..SPLRQW..GA...G..PG.KKI..GIVGLGGLGHMGVK.LARAMGAH.VV.LFTT
S.PSKIEDGK.....R-LGAHEVVIS.KDE.AQMN.........................
......A.HLNS.FDFILNTVAAQ.-HDLNPFIGLLK.LDGTMTLVGAP..EHDH.PSPR
VF..NL.............................I.Y..K.RRRLAGSL.IGGIAETQE
MLDFCAQ
>tr|A3PXH8|A3PXH8_MYCSJ/41-310 Alcohol dehydrogenase GroES domain protein OS=Mycobacterium sp. (strain JLS) GN=Mjls_1817 PE=3 SV=1
.....-CHSDIHTVK..GE...WG.......................RTQ.YPIVPGH..
EIAGVVTEVGAE.V.........T.KYKVGDRVGVGCFVDSC.....RECDN.CR.A..G
IEQYCT...gS..G.MV.GTYNAVGR.......-.....DG.E.......RTQ.......
.......GGYSGAIVVDENYVLRI..P........DA......LP..LDAAA.PLLCAGI
TTY..SPLRHW..NA...G..PG.SRV..AVIGLGGLGHLAVK.LAKAMGAE.VT.VLSQ
S.LKKMEDGL.....R-LGADAYYAT.SDP.DTFA.........................
......E.LKGT.FDLILNTVSAN.-IDLAAILSLLR.VDGTVVELGMP..EHPM.-SVP
AG..AL.............................I.G..G.RRSISGSL.IGGIAETQE
MLDFCAE
>tr|A3QHG6|A3QHG6_SHELP/39-308 Alcohol dehydrogenase GroES domain protein OS=Shewanella loihica (strain ATCC BAA-1088 / PV-4) GN=Shew_3048 PE=3 SV=1
.....-CHSDLHTVN..ND...WG.......................WTV.FPTVPGH..
EIVGRVVEVGSQ.V.........S.RYKVGDQVAVGCMVDSC.....QSCSQ.CH.S..G
EEQFCE....A..G.FT.QTYNSVDR.......H.....TQ.A.......ITK.......
.......GGFAKHIVVRQEFVLSI..P........KS......LD..LAKAA.PLLCAGI
TTY..SPLRTW..NV...G..PG.SQV..AIIGMGGLGHMAIK.LAVAMGAH.VT.VISR
S.QDKQGDAL.....D-LGANDFLLS.SEP.ESME.........................
......L.SANR.FDLILDTVPVK.-HDITPYLPLLK.VDGTLTLVGQ-..VGPI.AEVN
TV..PM.............................V.M..G.RRRIAASL.IGGIAQTQE
MLDFCAK
>tr|A4FAT0|A4FAT0_SACEN/41-311 NADP-dependent alcohol dehydrogenase OS=Saccharopolyspora erythraea (strain NRRL 23338) GN=adhA PE=3 SV=1
.....-CHSDIHQVN..AE...WG.......................EGM.FPMVPGH..
EIAGVVTAVGSQ.V.........T.RHTPGDRVGVGCFVDSC.....RDCGN.CR.A..G
LEQYCT....GelG.TV.MTYNGVDR.......-.....DG.N.......PTY.......
.......GGYARQVVVDESYALRI..P........DG......LP..LDEAA.PLLCAGI
TVY..SPLTRW..GA...G..PG.RRV..AVVGLGGLGHMAVK.IARAKGAE.VT.VLSQ
S.LRKRDDGL.....R-LGAEHYHAT.SDP.ATFE.........................
......Q.LAGS.FDLIVNTVSAD.-LDLDAYLGLLR.TDGALVQVGLP..ERPV.-PVS
AS..AL.............................I.G..G.RRTLAGSL.IGGIAETQE
MLDFCAE
>tr|A4G5I3|A4G5I3_HERAR/41-311 Zinc-containing alcohol dehydrogenase superfamily OS=Herminiimonas arsenicoxydans GN=HEAR1610 PE=3 SV=1
.....-CHSDIHNAR..ND...WG.......................GAV.YPMVPGH..
EIIGRVASVGVN.V.........T.RFKVGDKVGVGCMVDSC.....QHCAA.CQ.K..N
LEQYCA....E..G.ST.FTYNAIDR.......H.....DH.M.......PTY.......
.......GGYSERIVVSDKFVLKV..P........DG......LD..LAGAA.PLLCAGI
TTW..SPLRHW..KV...G..KG.SKV..AVVGLGGLGHMGLK.LANALGAE.VT.LFTR
S.PGKEQDAR.....R-LGAHHVVLS.TDA.AQMH.........................
......A.INGR.FDLIIDTVPYI.-HDINPYIPTLS.IDGTLVLVGY-..LGGLePMLN
SA..PM.............................I.L..G.RKSVAGSL.IGGIAETQE
MLDFCGQ
>tr|A4JIS6|A4JIS6_BURVG/40-310 Alcohol dehydrogenase, zinc-binding domain protein OS=Burkholderia vietnamiensis (strain G4 / LMG 22486) GN=Bcep1808_3188 PE=3 
.....-CHSDLHQAR..NE...WR.......................NTI.YPVVPGH..
EIVGRVSATGPQ.V.........S.RFKVGELVGVGCLVDSC.....RTCPS.CA.E..G
LEQYCE....N..G.FV.GTYNGQDR.......V.....TG.E.......VTY.......
.......GGYSTRIVVDEAFVLRV..P........ES......LD..PAGAA.PLLCAGI
TTY..SPLRQW..NA...G..PG.KKV..GIVGLGGLGHMGVK.LARAMGAH.VV.LFTT
S.PSKIEDGK.....R-LGAHEVVVS.KDE.AQMN.........................
......A.HLNS.FDFILNTVAAQ.-HDLNPFLNLLK.RDGTMTLVGAP..EHDH.PSPQ
VF..NL.............................I.F..K.RRRLAGSL.IGGIAETQE
MLDFCAQ
>tr|A4JLV5|A4JLV5_BURVG/39-309 Alcohol dehydrogenase, zinc-binding domain protein OS=Burkholderia vietnamiensis (strain G4 / LMG 22486) GN=Bcep1808_4278 PE=3 
.....-CHSDIHQVR..AE...WA.......................GTL.FPCVPGH..
EIVGRVSAVGAN.V.........S.GFKVGELVGVGCIVDSC.....RHCAD.CD.E..G
LENYCD....H..-.MV.GTYNGPTA.......-.....DApG.......HTL.......
.......GGYSQEIVVHERYVLRI.rH........DE......AQ..LAAVA.PLLCAGI
TTY..SPLRHW..KV...G..PG.HKV..GIVGIGGLGHMDIK.LANAMGAY.VV.AFTT
S.GSKREAAK.....A-LGAHEVVVS.RNA.DEMS.........................
......A.HAKS.LDFILNTVAAP.-HDLDAFFTLLK.RDGTMTLVGAP..ASPH.PSPQ
VF..NL.............................I.M..K.RRSLAGSM.IGGIPETQE
MLDFCAE
>tr|A4QAY0|A4QAY0_CORGB/44-312 Putative uncharacterized protein OS=Corynebacterium glutamicum (strain R) GN=cgR_0413 PE=3 SV=1
.....-CHSDIHTIR..NE...WG.......................EAH.FPLTVGH..
EIAGVVSAVGTG.V.........T.KWKVGDRVGVGCLVNSC.....GECEQ.CV.A..G
FENNCL....R..G.NV.GTYNSDDV.......-.....DG.T.......ITQ.......
.......GGYAEKVVVNERFLCSI..P........EE......LD..FDVAA.PLLCAGI
TTY..SPIARW..NV...K..EG.DKV..AVMGLGGLGHMGVQ.IAAAKGAD.VT.VLSR
S.LRKAELAK.....E-LGAARTLAT.SDE.DFFT.........................
......E.HAGE.FDFILNTISAS.-IPVDKYLSLLK.PHGVMAVVGLP..PEKQ.-PLS
FG..AL.............................I.G..G.GKVLTGSN.IGGIPETQE
MLDFCAK
>tr|A4TDX0|A4TDX0_MYCGI/40-309 Alcohol dehydrogenase GroES domain protein OS=Mycobacterium gilvum (strain PYR-GCK) GN=Mflv_4279 PE=3 SV=1
.....-CHSDVHTVR..AE...WG.......................QPA.YPVVPGH..
EIAGIVTEVGPE.V.........T.RYKVGDRVGVGCFVDSC.....RECEE.CR.A..G
EQQYCT...gG..G.MV.GTYNGVGR.......-.....DG.E.......PTQ.......
.......GGYSGAIVVDENYVLRI..P........DS......IS..LDKAA.PLLCAGI
TTY..SPLHHW..NA...G..PG.KKI..AVIGLGGLGHLAVK.IAVAMGAE.VT.VLSQ
S.LKKMEDGL.....R-LGATDYRAT.SDR.DTFK.........................
......D.LKGT.FDLIINTVSAN.-LDLSDYLKLLK.LDGTLVELGMP..EHPM.-EVP
AG..AL.............................I.F..G.RRSIAGSL.IGGIAETQE
MLDFCAE
>tr|A4VNV7|A4VNV7_PSEU5/40-310 Oxidoreductase, zinc-binding OS=Pseudomonas stutzeri (strain A1501) GN=PST_3017 PE=3 SV=1
.....-CHSDLHTAR..NE...WN.......................NTL.YPSVPGH..
EIVGRVTAVGSA.V.........S.AFKVGDVAGVGCLVDSC.....RTCSS.CG.E..G
LEQYCE....N..G.FV.GTYNGPAF.......G.....GG.E.......NTL.......
.......GGYSDNIVVDEKYVLRI..S........HT......DN..LAAVA.PLLCAGI
TTY..SPLRQW..KV...G..PG.QKV..GVVGLGGLGHMAVK.IANAMGAK.VV.LFTT
S.PDKREDAL.....R-LGAAEVVVS.KNK.EEMA.........................
......A.HVNS.FDFILNTVAAP.-HNLDAFVNLLK.RDATMTLVGAP..AAPH.PSPS
VF..GL.............................I.F..K.RRRIAGSL.IGGIAETQE
MLDFCAE
>tr|A5CNQ1|A5CNQ1_CLAM3/40-309 NADP-dependent alcohol dehydrogenase OS=Clavibacter michiganensis subsp. michiganensis (strain NCPPB 382) GN=adhA PE=3 SV=1
.....-CHSDIHTVR..GE...WG.......................PIA.YPQVVGH..
EIVGRVTEVGSE.V.........S.KHEVGDLVGVGCMVNSC.....KECEQ.CK.A..G
QEQYCL....K..G.NI.QTYGGTDP.......A.....DG.T.......ITQ.......
.......GGYSEAVVVDEDFVLRV..P........ES......LD..IEKVA.PLLCAGI
TTY..SPLRHW..NA...G..PG.TKV..AVVGMGGLGHMAVK.IAHAMGAE.VT.VLSQ
T.LSKKEDGL.....R-LGADRYFAT.SDD.ATFT.........................
......E.LASS.FDLIINTVSAK.-LDMSKYIGLLA.IDGTLVNVGAP..SEPL.-EIP
AF..AL.............................I.P..A.RRSWAGSM.IGGIAETQE
MLDFCAE
>tr|A5FER6|A5FER6_FLAJ1/42-312 Alcohol dehydrogenase GroES domain protein OS=Flavobacterium johnsoniae (strain ATCC 17061 / DSM 2064 / UW101) GN=Fjoh_3293 PE=
.....-CHSDLHTAR..ND...WG.......................GSQ.YPAVPGH..
EIVGRVTKVGNE.V.........T.KLKVGDLAGVGCMVDSC.....HTCES.CK.Q..D
LEQYCL....N..G.FT.GTYNGKDK.......N.....IG.G.......HTF.......
.......GGYSEKVVVDEHFVLKV..P........SN......LN..LAAVA.PLLCAGI
TTW..SPLRHW..KV...G..KG.SKV..AVVGLGGLGHMAIK.LAKGLGAE.VT.LFSR
T.PDKIQDAI.....D-LGADSVIIS.TDD.QQMK.........................
......S.VHGK.YDLIIDTVPYV.-HDVNPYVSTLN.INGTLVLVGY-..LGGLePILN
SV..PM.............................I.M..G.RKSVAGSV.IGGIAETQE
MLDFCGE
>tr|A5IGU8|A5IGU8_LEGPC/40-309 Alcohol dehydrogenase OS=Legionella pneumophila (strain Corby) GN=LPC_2686 PE=3 SV=1
.....-CHSDLHQVN..ND...WA.......................GAF.YPMVPGH..
EIIGRVKEVGHQ.V.........R.RFKAGDLVGVGCMVDSC.....RQCTY.CH.Q..N
EEQYCK....S..G.AT.FTYNSQDN.......H.....LG.G.......VTY.......
.......GGYSKHIVVTEDFVLKI..D........ES......LD..PAAAA.PLLCAGI
TTY..SPLKRA..KV...G..KM.SKV..GIVGLGGLGHMAVK.LARAMGAY.VT.VFTT
S.INKIKAGK.....D-LGAHDVVLS.TDN.NVMQ.........................
......T.LANQ.YDFILDTVSAK.-HDLGQYLNLLK.VDGQLTQVGLP..SDPL.-EVT
MF..PV.............................I.L..K.RLSINGSL.IGGIKETQE
VLDFCAR
>tr|A5U759|A5U759_MYCTA/40-308 NADP-dependent alcohol dehydrogenase OS=Mycobacterium tuberculosis (strain ATCC 25177 / H37Ra) GN=adhC PE=3 SV=1
.....-CHSDIHTVK..AE...WG.......................QPN.YPVVPGH..
EIAGVVTAVGSE.V.........T.KYRQGDRVGVGCFVDSC.....RECNS.CT.R..G
IEQYCK....P..G.AN.FTYNSIGK.......-.....DG.Q.......PTQ.......
.......GGYSEAIVVDENYVLRI..P........DV......LP..LDVAA.PLLCAGI
TLY..SPLRHW..NA...G..AN.TRV..AIIGLGGLGHMGVK.LGAAMGAD.VT.VLSQ
S.LKKMEDGL.....R-LGAKSYYAT.ADP.DTFR.........................
......K.LRGG.FDLILNTVSAN.-LDLGQYLNLLD.VDGTLVELGIP..EHPM.-AVP
AF..AL.............................A.L..M.RRSLAGSN.IGGIAETQE
MLNFCAE
>tr|A5W5I5|A5W5I5_PSEP1/40-310 Alcohol dehydrogenase GroES domain protein OS=Pseudomonas putida (strain F1 / ATCC 700007) GN=Pput_3269 PE=3 SV=1
.....-CHSDIHQAR..NE...WG.......................IAV.YPLMPGH..
EIIGRVTAVGDK.V.........T.AHKVGDLVGVGCMVDSC.....RTCEA.CA.K..D
LEQYCL....E..G.PT.MTYATPDR.......V.....DG.S.......NTM.......
.......GGYSSSIVVSEHFVVRI..P........AG......MD..LPSAA.PILCAGI
TTY..SPLKHH..GV...G..PG.HKI..GILGMGGLGHMGIK.LAKALGAE.VT.LFTR
S.QAKAEEAR.....R-QGADHVIVS.TDA.EQMR.........................
......A.AAGR.FDFLLDTIPVQ.-HDLNPYLETLK.FDGVHILVGL-..IEPIdPALH
AA..NL.............................V.M..K.RRVLAGSL.IGGVAETQE
VLNFCAE
>tr|A6UCM5|A6UCM5_SINMW/40-307 Alcohol dehydrogenase zinc-binding domain protein OS=Sinorhizobium medicae (strain WSM419) GN=Smed_2575 PE=3 SV=1
.....-CHSDIHQAR..DE...WG.......................NST.FPMVPGH..
EIVGLVRAVGSK.V.........T.KFKIGDRVGVGCFVDSC.....TTCAT.RD.L..D
LEQYLP....G..-.LV.VTYNGVEA.......-.....DG.T.......PTQ.......
.......GGYSDHIVVKEGYVLSI..P........EN......LP..LDAAA.PLLCAGI
TLY..SPLRHW..EA...G..PG.KKV..AIVGMGGLGHMGVK.LAHAMGAE.VT.VLSQ
T.LSKKEDGL.....K-LGADHYYAT.KDP.ETFT.........................
......K.LAGS.FDLIICTVAAE.-IDWNAYLNLLK.IDGDLVLVGIP..ENPV.-PVH
AF..SL.............................V.P..A.RRSISGSM.IGSIKETQE
MLDFCGE
>tr|A6V5J0|A6V5J0_PSEA7/41-311 Probable alcohol dehydrogenase (Zn-dependent) OS=Pseudomonas aeruginosa (strain PA7) GN=PSPA7_2965 PE=3 SV=1
.....-CHSDIHQAR..NE...WH.......................NSL.YPLVPGH..
EIIGRVASVGAA.V.........S.GFAVGELVGVGCMVDSC.....QHCAA.CA.E..G
LEQYCA....E..Y.PT.LTYNGRDR.......H.....DG.L.......PTF.......
.......GGYSERIVVSERFVLRI..P........RG......LD..PKAAA.PLLCAGI
TSY..SPLRHW..KV...G..PG.SRV..AVVGLGGLGHMGLK.FARALGAE.VA.LFTR
S.PGKEEEAR.....R-LGADQVILS.TDP.QRMA.........................
......A.VAGR.FDLILDTVPHP.-HDLNPYLATLR.RDGTLVLVGL-..LEPLePAVH
GA..QL.............................V.M..G.RRSIAGSA.IGGIAETQE
MLDFCAT
>tr|A6VR46|A6VR46_ACTSZ/41-312 Alcohol dehydrogenase GroES domain protein OS=Actinobacillus succinogenes (strain ATCC 55618 / 130Z) GN=Asuc_2099 PE=3 SV=1
.....-CHSDLHTAR..ND...WG.......................WTHtYPIVPGH..
EIIGRVAQTGSN.A.........K.KFKVGDLVGVGCMVDSC.....RTCSP.CQ.R..G
LEQYCE....E..G.NT.GTYGSHDR.......H.....DG.S.......LTQ.......
.......GGYSTAVVVSEDFVLRV..S........EK......LD..TKAVA.PLLCAGI
TTY..SPLKHW..NV...G..KG.SKV..GVVGLGGLGHMAVK.LAKAMGAE.VT.LFTR
S.AGKSDDAF.....R-LGASRVVLS.TDE.AQMK.........................
......E.VANT.FDVIIDTVPYT.-HDLKPYIPTLA.LDGTLVLVGL-..VGELeQTIN
TV..PM.............................I.M..G.RRSVAASV.IGGIPETQE
MLDFCAE
>tr|A6W3U0|A6W3U0_MARMS/40-310 Alcohol dehydrogenase GroES domain protein OS=Marinomonas sp. (strain MWYL1) GN=Mmwyl1_4474 PE=3 SV=1
.....-CHSDIHTAE..SD...WG.......................PSN.YPIVPGH..
EIIGKVTEVGSK.V.........S.KYKVGDIVGVGCMVDSC.....QHCSH.CA.A..D
LEQYCD....N..G.PV.GTYGAYDL.......I.....DG.T.......LTY.......
.......GGYSDHILVREKFVLSI..P........ET......LE..LSKAA.PLLCAGI
TTY..SPLRHH..NI...K..AG.DKV..GVLGMGGLGHMGVK.FAKAFGAE.VT.IFTR
S.ESKIAEAK.....K-QGADHVIVS.TDE.EQMK.........................
......A.ASMT.FDYLLDTIPVQ.-HDLNPYLGCLK.VDGTHILVGL-..IEPMePAVH
AA..NL.............................V.L..K.RRILTGSL.IGGIAETQE
MLDFCAE
>tr|A6W4U6|A6W4U6_KINRD/41-309 Alcohol dehydrogenase GroES domain protein OS=Kineococcus radiotolerans (strain ATCC BAA-149 / DSM 14245 / SRS30216) GN=Krad_03
.....-CHSDIHTAR..SE...WG.......................PAA.YPVVVGH..
EIAGTVAEVGSE.V.........T.KFAVGDRVGVGCMVDSC.....GECKN.CT.A..G
NEQFCL....E..G.NV.GTYNSVGK.......-.....DG.Q.......PTH.......
.......GGYSQSIVVTEGFVLRI..P........EG......IE..LDEAA.PLLCAGI
TTY..SPLRHW..GA...G..PG.KKV..AVVGLGGLGHMAVK.IAAAMGAE.VT.VLSQ
S.LKKQEDGL.....R-LGATHYYAT.SDD.STFE.........................
......D.LKGS.FDLIVNTVSAQ.-LDFDKFLSLLD.VNGAMVNVGLP..EDPI.-SLQ
MF..SV.............................V.M..G.NRSFAGSN.IGGIAETQE
MLDFCAE
>tr|A6X507|A6X507_OCHA4/40-308 Alcohol dehydrogenase zinc-binding domain protein OS=Ochrobactrum anthropi (strain ATCC 49188 / DSM 6882 / NCTC 12168) GN=Oant_
.....-CHSDIHTVR..NE...WK.......................NAV.YPIVPGH..
EIAGVVTAVGNA.V.........T.KFKVGDKVGVGCFVDSC.....VGCAS.RD.V..D
NEQYLP....G..-.LI.QTYNTPDA.......-.....EGkA.......RTQ.......
.......GGYSDHIVVKEGYVLSI..P........DN......LP..LDAAA.PLLCAGI
TLY..SPLRHW..NA...G..PG.KRV..AIVGMGGLGHMGVK.LANAMGAH.VT.VLSQ
S.LSKKEDGL.....K-LGAHEYYAT.SDA.TTFE.........................
......K.LAGS.FDLIICTVGVA.-IDWNAYLGLLK.VNGTMVVVGVP..EDMV.-PVH
AF..SL.............................I.P..G.RKSLAGSM.IGSIKETQE
MLDFCGQ
>tr|A7HEM7|A7HEM7_ANADF/40-309 Alcohol dehydrogenase GroES domain protein OS=Anaeromyxobacter sp. (strain Fw109-5) GN=Anae109_2974 PE=3 SV=1
.....-CHSDVHQAR..DE...WG.......................GGL.FPMVPGH..
EIVGRVRQVGKG.V.........T.KLAQGDLAGVGCLVDSC.....RECGP.CR.H..D
TEQFCE....K..G.AA.FTYNGTEM.......-.....DRrT.......PTF.......
.......GGYSSRIVVDERFVLKV..P........AG......LD..PAGAA.PLLCAGI
TTW..SPLREW..SC...K..PG.DRV..AVVGLGGLGHMAVK.LAASMGAE.VT.MLST
S.ASKEADAR.....R-LGAHAFAST.KEA.STFS.........................
......R.LAGR.FDLIVDTISAP.-HDYDAHLGLLR.PKGAMVLLGVP..PAPT.-PVA
AF..SL.............................I.S..G.NKRLAGSL.IGGIAETQE
MLDYCAQ
>tr|A7HFA7|A7HFA7_ANADF/40-311 Alcohol dehydrogenase zinc-binding domain protein OS=Anaeromyxobacter sp. (strain Fw109-5) GN=Anae109_3208 PE=3 SV=1
.....-CHSDLHTVR..NE...WSs....................lmATV.YPCVPGH..
EIVGRVARVGSA.V.........T.KFAPGDLAAVGCLVDSD.....RTCPE.CQ.A..G
LEQFCP....G..-.QV.LTYNAPDK.......H.....LG.G.......VTY.......
.......GGYSDGIVVDERFVLSV..P........SN......LD..LAGVA.PLLCAGI
TTW..SPLRHW..EI...T..EG.KKV..GVVGIGGLGHMGVK.FARALGAH.VV.AFTT
S.PGKQEDAL.....R-LGAHEAVVS.RHA.DEMR.........................
......K.HAGS.FDFILDTVSAE.-HDLGAYVQLLR.RDGTLTLVGAP..EKPS.-ALA
AF..GL.............................I.L..G.RRSIAGSP.IGGIPETQE
MLDFCGK
>tr|A7MK72|A7MK72_ENTS8/41-311 Putative uncharacterized protein OS=Enterobacter sakazakii (strain ATCC BAA-894) GN=ESA_01867 PE=3 SV=1
.....-CHSDLHQAR..DD...WG.......................FSQ.YPIVPGH..
EIIGRVTAVGSD.V.........K.KFKPGDLAGIGCMVDSC.....RSCPP.CR.E..G
LEQYCL....E..G.CI.QTYNGIDR.......H.....DG.E.......LTF.......
.......GGYSQIILASQDFVLRI..P........DG......LD..LKGAA.PLLCAGI
TTW..SPLRHW..NV...G..KG.SRV..AVVGLGGLGHMAIK.LAHALGAD.VT.LFTR
S.PGKEEDAR.....R-LGAHHVVLS.EEP.GQMQ.........................
......Q.VAGH.FDLIIDTVPYA.-HDINPYLSTLK.IDGTLVFVGL-..LGEVqPAVN
TV..PM.............................I.M..G.RRSVAGSC.IGGIAETQE
MLDFCAK
>tr|A7MNJ0|A7MNJ0_ENTS8/39-309 Putative uncharacterized protein OS=Enterobacter sakazakii (strain ATCC BAA-894) GN=ESA_04139 PE=3 SV=1
.....-CHSDIHQAR..AE...WA.......................GTL.FPCVPGH..
EIVGRVTAIGTK.V.........T.GFAPGDLVGVGCIVDSC.....KYCEE.CD.D..G
LENYCD....H..-.MI.GTYNFPTP.......-.....DApG.......HTL.......
.......GGYSQQIVVHERYVLRIrhP........ES......-Q..LAAVA.PLLCAGI
TTY..SPLRHW..QV...G..PG.KKV..GIVGIGGLGHMGIK.LAHAMGAQ.VV.AFTT
S.ESKRDAAK.....E-LGADEVVVS.RNA.SEMQ.........................
......A.HAKS.FDFILNTVAAP.-HNLDAFTALLK.RDGTMTLVGAP..ASPH.PSPE
VF..NL.............................I.F..K.RRAIAGSM.IGGIPETQE
MLDFCAE
>tr|A7Z1U0|A7Z1U0_BACA2/43-311 AdhA OS=Bacillus amyloliquefaciens (strain FZB42) GN=adhA PE=3 SV=1
.....-CHSDIHSAF..DE...WG.......................GGI.FPMVPGH..
EIAGVVEAVGEE.V.........T.TFAVGDRVGVGCFVDSC.....GECEY.CL.N..G
DEQYCT....K..G.VV.QTYNNLDY.......-.....DG.N.......PTY.......
.......GGYSQKIVVTDRFVVRI..P........DQ......LD..LDAAS.PLLCAGI
TTY..SPLKHW..NA...G..PG.KKV..AIVGMGGLGHLAVQ.FAHALGAE.VT.VLSR
S.MNKKDEAL.....E-FGADHYFAT.SDP.DTFT.........................
......E.LAGR.FDLILNTVSAN.-LDVDAYLSLLR.IDGTLVNVGAP..AKPD.-SYS
VF..SL.............................I.T..G.RRSIAGSL.VGGIPQTQE
MLDFAAE
>tr|A7ZI73|A7ZI73_ECO24/39-309 Oxidoreductase, zinc-binding dehydrogenase family OS=Escherichia coli O139:H28 (strain E24377A / ETEC) GN=EcE24377A_0349 PE=3 S
.....-CHSDLHQVR..SE...WA.......................GTV.YPCVPGH..
EIVGRVVAVGDQ.V.........E.KHAPGDLVGVGCIVDSC.....KHCEE.CE.D..G
LENYCD....H..-.MT.GTYNSPTP.......-.....DEpG.......HTL.......
.......GGYSQQIVVHERYVLRIrhP........QE......-Q..LAAVA.PLLCAGI
TTY..SPLRHW..QA...G..PG.KKV..GVVGIGGLGHMGIK.LAHAMGAH.VV.AFTT
S.EAKREAAK.....A-LGADEVVNS.RNA.DEMA.........................
......A.HLKS.FDFILNTVAAP.-HNLDDFTTLLK.RDGTMTLVGAP..ATPH.KSPE
VF..NL.............................I.M..K.RRAIAGSM.IGGIPETQE
MLDFCAE
>tr|A7ZWX4|A7ZWX4_ECOHS/39-309 Oxidoreductase, zinc-binding dehydrogenase family OS=Escherichia coli O9:H4 (strain HS) GN=EcHS_A0390 PE=3 SV=1
.....-CHSDLHQVR..SE...WA.......................GTV.YPCVPGH..
EIVGRVVAVGDQ.V.........E.KHAPGDLVGVGCIVDSC.....KHCEE.CE.D..G
LENYCD....H..-.MT.GTYNSPTP.......-.....DEpG.......HTL.......
.......GGYSQQIVVHERYVLRIrhP........QE......-Q..LAAVA.PLLCAGI
TTY..SPLRHW..QA...G..PG.KKV..GVVGIGGLGHMGIK.LAHAMGAH.VV.AFTT
S.EAKREAAK.....A-LGADEVVNS.RNA.DEMA.........................
......A.HLKS.FDFILNTVAAP.-HNLNDFTTLLK.RDGTMTLVGAP..ATPH.KSPE
VF..NL.............................I.M..K.RRAIAGSM.IGGIPETQE
MLDFCAE
>tr|A8FA89|A8FA89_BACP2/43-311 NADP-dependent alcohol dehydrogenase OS=Bacillus pumilus (strain SAFR-032) GN=adhA PE=3 SV=1
.....-CHSDIHSAF..DE...WG.......................GGI.FPMVPGH..
EITGVVSAVGDD.V.........T.KFQIGDRVGVGCFVDSC.....GTCEY.CQ.N..G
DEQYCT....K..G.VV.QTYNSIDY.......-.....DG.E.......PTY.......
.......GGYSQKIVVTERFVVSI..P........DQ......LS..LDAAS.PLLCAGI
TTY..SPLKHW..KA...G..PG.KKV..AIVGMGGLGHVAIQ.FARALGAE.VT.VLSR
S.MNKKEEAL.....S-FGAKNYFAT.SDP.DTFK.........................
......T.LAGQ.YDLILNTVSAN.-INVDAYLSLLR.VDGTLVNVGAP..PNPD.-QFH
VF..SL.............................I.S..G.RRSIAGSL.VGGIQETQE
MLDFAAA
>tr|A8GK95|A8GK95_SERP5/40-310 Alcohol dehydrogenase zinc-binding domain protein OS=Serratia proteamaculans (strain 568) GN=Spro_4441 PE=3 SV=1
.....-CHSDLHQAR..NE...WS.......................NTI.FPVVPGH..
EIVGRVSAVGSH.V.........S.RYQVGDLVGVGCMVDSC.....RSCPS.CE.E..G
LEQYCE....N..G.FT.GTYNGQDR.......Q.....TG.A.......ITY.......
.......GGYSTAMTVDQDFVLRV..P........EN......LD..PAGVA.PLLCAGI
TTY..SPLRQW..GA...G..PG.KKV..GIVGLGGLGHMGVK.LARAMGAH.VV.LFTT
S.ESKVEDAK.....R-LGAHEVVIS.RAP.EQMA.........................
......Q.HTNS.FDFILNTVAAQ.-HDLNPFLNLLR.RDGTLTLVGAP..EHDH.PSPQ
VF..NL.............................I.M..K.RRRLAGSL.IGGIAETQE
MLDFCGQ
>tr|A8LC04|A8LC04_FRASN/40-305 Alcohol dehydrogenase GroES domain protein OS=Frankia sp. (strain EAN1pec) GN=Franean1_4527 PE=3 SV=1
.....-CHTDVHHAR..AE...FG.......................HTR.YPIVPGH..
EIAGIVREVGAE.V.........A.GLTAGDHVGVGCLVDSC.....RDCPA.CR.A..G
QESYCR....R..G.KV.LTYNGVGR.......-.....DG.A.......TTL.......
.......GGYSELVVVDQRFVARI..P........DA......LP..LDAAA.PLLCAGI
TMY..QPLQRW..GA...G..PG.RRV..GILGFGGLGHIGVQ.ISHALGAR.TT.VLEL
T.EDRRADAE.....R-LGADDYRTT.GD-.--LG.........................
......A.LRDS.FDLIVSTVPTN.-YDLSSHLDLLD.LDGTFVNLGVP..DEPL.-RVD
PY..TL.............................L.T..N.RRVLAGSM.SGGMPQTQE
MLDFCAE
>tr|A9AC47|A9AC47_BURM1/40-310 Alcohol dehydrogenase zinc-binding domain protein (NADP-dependent alcohol dehydrogenase) OS=Burkholderia multivorans (strain AT
.....-CHSDLHQAR..NE...WR.......................NTI.YPVVPGH..
EIVGRVTATGPQ.V.........S.RFKVGELVGVGCLVDSC.....RTCAS.CA.E..G
LEQYCE....N..G.FV.GTYNGQDR.......V.....TG.D.......ITY.......
.......GGYSTQIVVDEAFVLRV..P........DT......LD..AAGAA.PLLCAGI
TTY..SPLRQW..NV...G..PG.KKV..GIVGLGGLGHMGVK.LARAMGAH.VV.LFTT
S.PSKIEDGK.....R-LGAHEVVVS.KDE.AQMN.........................
......A.HLNS.FDFILNTVAAQ.-HDLNPFLHLLK.RDGTMTLVGAP..EHDH.PSPQ
VF..NL.............................I.F..K.RRRLAGSL.IGGIAETQE
MLDFCAQ
>tr|A9AN84|A9AN84_BURM1/39-309 Alcohol dehydrogenase zinc-binding domain protein (Alcohol dehydrogenase) OS=Burkholderia multivorans (strain ATCC 17616 / 249)
.....-CHSDIHQVR..AE...WA.......................GTL.FPCVPGH..
EIVGRVSAVGAN.V.........S.GFKVGELVGVGCIVDSC.....RHCAD.CD.E..G
LENYCD....H..-.MV.GTYNGPTA.......-.....DApG.......HTL.......
.......GGYSQEIVVHERYVLRI.rH........DE......AQ..LAAVA.PLLCAGI
TTY..SPLRHW..KV...G..PG.HKV..GIVGIGGLGHMGIK.LANAMGAY.VV.AFTT
S.GSKREAAK.....A-LGAHEVVVS.RNA.DEMS.........................
......A.HAKS.LDFILNTVAAP.-HDLDAFFTLLK.RDGTMTLVGAP..ASPH.PSPQ
VF..NL.............................I.M..K.RRSLAGSM.IGGIPETQE
MLDFCAE
>tr|A9B3L7|A9B3L7_HERA2/40-308 Alcohol dehydrogenase zinc-binding domain protein OS=Herpetosiphon aurantiacus (strain ATCC 23779 / DSM 785) GN=Haur_2951 PE=3 
.....-CHSDLHQAR..SE...WD.......................GTV.YPIVPGH..
EIVGRVVAVGAD.V.........H.KFNLGDAVGVGCMVDSC.....GECFD.CR.D..D
QEQFCP....K..-.TT.YTYNSPDL.......H.....TG.G.......VTY.......
.......GGYSSHIVVDQHFVLRI..A........EH......LD..LARVA.PLLCAGI
TTY..SPLHHW..NV...Q..PG.QKV..GVVGLGGLGHIGVK.IAKAMGAE.VV.LFTT
S.PHKAADAE.....R-LGAS-VVIS.KDA.EAMR.........................
......S.QRNS.FDFILNTVSAA.-HNLDDYLSLLK.RDGTLCLVGVP..ENPH.PTPS
YP..DL.............................I.F..R.RRQLTGSL.IGGIAETQA
MLDFCAE
>tr|A9C105|A9C105_DELAS/39-309 Alcohol dehydrogenase zinc-binding domain protein OS=Delftia acidovorans (strain DSM 14801 / SPH-1) GN=Daci_5840 PE=3 SV=1
.....-CHSDIHQVR..SE...WA.......................GTL.YPCVPGH..
EIVGRVSAVGAH.V.........S.GVKAGDLVGVGCIVDSC.....RHCAD.CD.E..G
RENYCD....H..-.MV.GTYNGPTP.......-.....DApG.......HTL.......
.......GGYAQSIVVHERYVLHIrhP........EE......-Q..LAAVA.PLLCAGI
TTW..SPLRHW..GV...G..PG.HKV..GVVGIGGLGHMGIK.LAHAMGAH.VV.AFTT
S.ESKREAAR.....A-LGADEVVVS.RNA.TEMA.........................
......A.HAKS.LDFILNTVAAP.-HDLDAFFTLLK.RDGTMALVGAP..ATPH.PSPQ
VF..NL.............................I.M..K.RRSLAGSM.IGGIPETQE
MLDFCAQ
>tr|A9F0I2|A9F0I2_SORC5/39-310 Alcohol dehydrogenase OS=Sorangium cellulosum (strain So ce56) GN=yahK PE=4 SV=1
.....-CHSDLHTVR..GE...WA.......................GTL.YPCVPGH..
EIVGRVSAVGAQ.V.........S.RFKKGELVGVGCMVDSC.....GRCAS.CA.E..H
LEQYCE....R..G.MT.LTYNSPTP.......-.....DApG.......HTL.......
.......GGYSQRIVVNDKYVVKI.sH........RE......EQ..LAAVA.PLLCAGI
TTY..SPLRHW..NA...G..PG.KKI..GVVGIGGLGHMGVK.LAHAMGAH.TV.AFTT
S.ESKRQDAK.....A-LGADEVVVS.RNA.SEMD.........................
......A.HAES.FDMILDTVAVS.-HDLDAFTRLLR.RDGALVLVGVP..KDAH.PSPA
VF..NL.............................V.L..K.RRTIAGST.IGGIAETQE
MLDFCAE
>tr|A9HNN4|A9HNN4_GLUDA/40-309 Alcohol dehydrogenase zinc-binding domain protein OS=Gluconacetobacter diazotrophicus (strain ATCC 49037 / DSM 5601 / PAl5) GN=
.....-CHSDLHQAR..NE...WH.......................NTI.YPCVPGH..
EIVGRVAEVGTG.V.........T.KFRAGDLVGVGCLVDSC.....RECQS.CR.D..G
YEQYCE....N..G.FV.GTYNGQDR.......H.....GR.G.......ITF.......
.......GGYSRAIVVDQAFVLNV..P........ET......LD..LAAVA.PLLCAGI
TTW..SPLRHW..KV...G..PG.QRV..GIVGLGGLGHMGVK.FARAFGAE.VV.LFTT
S.ASKIEDGL.....R-LGAHEVVLS.RDP.DAMA.........................
......R.EAGR.FDFILDAVAAD.-HDINAYLNLLK.RDGTLVQVGAP..ENPL.-PVS
VF..SL.............................L.M..K.RRNFAGSL.IGGIPETQE
MLDFCGE
>tr|A9WPZ9|A9WPZ9_RENSM/40-311 Alcohol dehydrogenase (NADP+) OS=Renibacterium salmoninarum (strain ATCC 33209 / DSM 20767 / IFO 15589) GN=RSal33209_1408 PE=3 
.....-CHSDVHSIR..GE...WG.......................NTH.WPLVPGH..
EIVGTVSRVGSE.V.........T.EFSAGDSVGVGCIVDSC.....HECDS.CQ.E..G
FEQYCE....R..G.MI.GTYGVPDA.......R.....NGgV.......ITQ.......
.......GGYASSVVVDENYVVRV..P........AG......LD..KAAAA.PLLCAGI
TTY..SPLRYF..GV...E..EG.DTV..GVVGLGGLGHMAVK.IAKAMGAE.VT.VFTT
S.PAKAEAAH.....E-LGADNVVVS.KDA.EQMK.........................
......G.ARNT.LNLIIDTVAAD.-HDINTYLKTLK.RDGAIVQLGMP..EKAM.PPVN
PG..AL.............................I.R..R.RLAYGGSM.IGGIAETQE
MLDFCAE
>tr|B0KLJ5|B0KLJ5_PSEPG/40-310 Alcohol dehydrogenase zinc-binding domain protein OS=Pseudomonas putida (strain GB-1) GN=PputGB1_2071 PE=3 SV=1
.....-CHSDIHQAR..NE...WG.......................IAV.YPLMPGH..
EIIGRVTAVGDN.V.........T.AHKVGDLVGVGCMVDSC.....RTCEA.CA.K..D
LEQYCL....E..G.PT.MTYATPDR.......V.....DG.S.......NTM.......
.......GGYSSSIVVSEHFVVRI..P........AG......MD..LPSAA.PILCAGI
TTY..SPLKHH..GV...G..PG.HKV..GILGMGGLGHMGIK.LAKALGAQ.VT.LFTR
S.QAKAEEAR.....R-QGADHVIVS.TDV.EQMR.........................
......A.AAGR.FDFLLDTIPVQ.-HDLNPYLETLK.FDGVHILVGL-..IEPIdPAVH
AA..NL.............................V.M..K.RRVLAGSL.IGGIAETQE
VLDFCAE
>tr|B0RLG9|B0RLG9_XANCB/40-310 Mannitol dehydrogenase OS=Xanthomonas campestris pv. campestris (strain B100) GN=mtdH PE=4 SV=1
.....-CHSDLHTAR..NE...WH.......................NTV.YPSVPGH..
EIVGRVTAVGSA.V.........T.NFKVGDLAGVGCMVDSC.....RSCAS.CQ.E..G
EEQYCE....Q..G.FT.GTYNGPMF.......G.....GG.E.......NTY.......
.......GGYSDHIVVDQKYVLHI..S........HS......DN..LAAVA.PLLCAGI
TTY..SPLAHW..KV...G..PG.QKV..GVVGLGGLGHMAVK.IAKAMGAT.VV.LFTT
S.ESKRADAL.....R-LGASEVVIS.KDE.AQMA.........................
......A.QYNT.LDFILNTVAAP.-HNLDPFLNALK.RDGAMVLVGVP..EHSH.PSPA
VF..NL.............................V.M..K.RRTLAGSL.IGGIRQTQE
MLDFCAK
>tr|B1J0V2|B1J0V2_ECOLC/39-309 Alcohol dehydrogenase zinc-binding domain protein OS=Escherichia coli (strain ATCC 8739 / DSM 1576 / Crooks) GN=EcolC_3298 PE=3
.....-CHSDLHQVR..SE...WA.......................GTV.YPCVPGH..
EIVGRVVAVGDQ.V.........E.KYAPGDLVGVGCIVDSC.....KHCEE.CE.D..G
LENYCD....H..-.MT.GTYNSPTP.......-.....DEpG.......HTL.......
.......GGYSQQIVVHERYVLRIrhP........QE......-Q..LAAVA.PLLCAGI
TTY..SPLRHW..QA...G..PG.KKV..GVVGIGGLGHMGIK.LAHAMGAH.VV.AFTT
S.EAKREAAK.....A-LGADEVVNS.RNA.DEMA.........................
......A.HLKS.FDFILNTVAAP.-HNLDDFTTLLK.RDGTMTLVGAP..ATPH.KSPE
VF..NL.............................I.M..K.RRAIAGSM.IGGIPETQE
MLDFCAE
>tr|B1J9Y4|B1J9Y4_PSEPW/40-310 Alcohol dehydrogenase zinc-binding domain protein OS=Pseudomonas putida (strain W619) GN=PputW619_3071 PE=3 SV=1
.....-CHSDIHQAR..NE...WG.......................IAV.YPLMPGH..
EIIGRVTAVGEK.V.........S.AHKVGDLVGVGCMVDSC.....RHCEA.CA.K..D
LEQYCL....E..G.PT.MTYATPDR.......V.....DG.S.......NTM.......
.......GGYSSSIVVSEHFVVRI..P........AG......MD..LPSAA.PILCAGI
TTY..SPLKHH..GV...G..PG.HKV..GILGMGGLGHMGIK.LAKALGAE.VT.LFTR
S.QAKAEEAR.....R-QGADHVIVS.TDA.EQMR.........................
......A.AAGR.FDFLLDTIPVQ.-HDLNPYLETLK.FDGVHILVGL-..IEPIdPALH
AA..NL.............................V.M..K.RRVLAGSL.IGGIAQTQE
VLDFCAE
>tr|B1K0H3|B1K0H3_BURCC/40-310 Alcohol dehydrogenase zinc-binding domain protein OS=Burkholderia cenocepacia (strain MC0-3) GN=Bcenmc03_3120 PE=3 SV=1
.....-CHSDLHQAR..NE...WR.......................NTI.YPVVPGH..
EIVGRVTATGPQ.V.........S.RFKVGELVGVGCLVDSC.....RTCAS.CE.E..G
LEQYCE....N..G.FV.GTYNGQDR.......V.....TG.D.......ITY.......
.......GGYSTQLVVDEAFVLRV..P........DT......LD..PAGAA.PLLCAGI
TTY..SPLRQW..NV...G..PG.KKV..GIVGLGGLGHMGVK.LARAMGAH.VV.LFTT
S.PSKIEDGK.....R-LGAHEVVIS.KDE.AQMN.........................
......A.HLNS.FDFILNTVAAQ.-HDLNPFLHLLK.RDGTMTLVGAP..EHDH.PSPQ
VF..NL.............................I.F..K.RRRLAGSL.IGGIAETQE
MLDFCAE
>tr|B1LIL1|B1LIL1_ECOSM/39-309 Oxidoreductase, zinc-binding dehydrogenase family OS=Escherichia coli (strain SMS-3-5 / SECEC) GN=EcSMS35_0356 PE=3 SV=1
.....-CHSDIHQVR..SE...WA.......................GTV.YPCVPGH..
EIVGRVVAVGDQ.V.........E.KHAPGDLVGVGCIVDSC.....KHCEE.CE.D..G
LENYCD....H..-.MT.GTYNSPTP.......-.....DEpG.......HTL.......
.......GGYSQQIVVHERYVLRIrhP........QE......-Q..LAAVA.PLLCAGI
TTY..SPLRHW..QA...G..PG.KKV..GVVGIGGLGHMGIK.LAHAMGAH.VV.AFTT
S.EAKREAAK.....A-LGADEVVNS.RNA.DEMA.........................
......A.HLKS.FDFILNTVAAP.-HNLDDFTTLLK.RDGTMTLVGAP..ATPH.KSPE
VF..NL.............................I.M..K.RRAIAGSM.IGGIPETQE
MLDFCAE
>tr|B1ME07|B1ME07_MYCA9/40-308 NADP-dependent alcohol dehydrogenase C OS=Mycobacterium abscessus (strain ATCC 19977 / DSM 44196) GN=MAB_3400 PE=3 SV=1
.....-CHSDIHTVR..DE...WG.......................RAN.YPIVPGH..
EIAGVITEVGSE.V.........T.KFKPGDHAGVGCFVNSC.....RECPS.CL.A..G
LEQFCE....R..G.MV.GTYGAKDR.......-.....DG.T.......QTQ.......
.......GGYSQAIVVDENYVLRI..P........DS......LP..LDAAA.PLLCAGI
TTF..SPLRHW..NA...G..PG.KRV..AVVGLGGLGHMAVK.LGKAMGAE.VT.VLSQ
S.LKKMEDGL.....R-LGASHYYAT.ADP.DTFK.........................
......S.LRNS.FDLILNTVSSN.-LDMGKYLGLLG.VDGTLVELGLP..ENPI.-EVP
GF..PL.............................L.T..N.RRSISGSL.IGGIPETQE
MLDFCAK
>tr|B1VN96|B1VN96_STRGG/40-308 Putative dehydrogenase OS=Streptomyces griseus subsp. griseus (strain JCM 4626 / NBRC 13350) GN=SGR_6892 PE=4 SV=1
.....-CHSDIHQAR..DG...WG.......................EGI.FPMVPGH..
EIAGIVAETGPG.V.........T.RFKVGDRVGVGCMVDSC.....GTCDA.CL.M..G
REQHCA....E..G.NT.QTYNALDR.......-.....NG.E.......PTY.......
.......GGYSTHLVVTEKFALSI..P........EG......IA..LDEAA.PLLCAGI
TTY..SPLRRW..GA...G..PG.KKV..AVVGLGGLGHMAVK.IAHALGAE.VT.VLSQ
S.LRKKDDGL.....K-LGADHYYAT.GDP.RTFE.........................
......E.LAGT.FDVILSTVSAP.-LDFGAYLALLR.TEGTLVNVGAP..EEPV.-SLN
LF..SL.............................I.L..G.NRSIAGSA.IGGIEETQE
MLDFCAV
>tr|B1YPV4|B1YPV4_BURA4/40-310 Alcohol dehydrogenase zinc-binding domain protein OS=Burkholderia ambifaria (strain MC40-6) GN=BamMC406_3042 PE=4 SV=1
.....-CHSDLHQAR..NE...WR.......................NTI.YPVVPGH..
EIVGRVTATGPQ.V.........S.RFKVGELVGVGCLVDSC.....RTCPS.CA.E..G
LEQYCE....N..G.FV.GTYNGQDR.......V.....TG.D.......ITY.......
.......GGYSTQLVVDEAFVLRV..P........DT......LD..PAGAA.PLLCAGI
TTY..SPLRQW..NV...G..PG.KKV..GIVGLGGLGHMGVK.LARAMGAH.VV.LFTT
S.PSKIEDGK.....R-LGAHEVVIS.KDE.AQMN.........................
......A.HLNS.FDFILNTVAAQ.-HDLNPFLHLLK.RDGTMTLVGAP..EHDH.PSPQ
VF..NL.............................I.F..K.RRRLAGSL.IGGIAETQE
MLDFCAE
>tr|B1ZMX6|B1ZMX6_OPITP/45-313 Alcohol dehydrogenase GroES domain protein OS=Opitutus terrae (strain DSM 11246 / PB90-1) GN=Oter_2121 PE=4 SV=1
.....-CHSDLHFVR..NE...WG.......................FTQ.YPAVPGH..
EIIGRVTAVGPG.V.........K.KFKIGDLVGVGCLVDSC.....RACPE.CQ.A..G
LEQFCP....E..-.MV.MTYGSADK.......H.....LG.G.......GTL.......
.......GGYAQGIVVREEFVLRI..P........AN......LN..AAATA.PLLCAGI
TTY..SPLRRW..KV...G..PG.QKV..GVVGLGGLGHMAVK.FAAAFGAN.VV.LFTT
S.PGKTADAQ.....R-LGAHEVVVS.KDE.AQMQ.........................
......A.HAGS.FDFILDTVSAK.-HDLNAYINLLK.RDGNLVLVGAP..SEPL.-SVA
AF..PL.............................L.M..R.RRSFSGSL.IGGLPETQE
MLDFCGE
>tr|B2FTY0|B2FTY0_STRMK/40-310 Putative NADP-dependent alcohol dehydrogenase OS=Stenotrophomonas maltophilia (strain K279a) GN=Smlt3987 PE=4 SV=1
.....-CHSDLHQAR..DD...WG.......................GSI.YPMVPGH..
EIIGRVTEVGSN.V.........T.RFKVGDHAGVGCMVDSC.....RHCDA.CE.H..D
LEQYCA....E..G.AT.WTYNGRER.......E.....SG.A.......PTY.......
.......GGYSDHVVVEQRFVVKV..S........DT......LD..LKAAA.PLLCAGI
TTW..SPLRHW..KV...G..PG.QKV..GVIGLGGLGHMGVK.FAKALGAH.VV.MITT
T.PEKGADAK.....R-LGADEVLVS.RDA.AQMK.........................
......A.HAGS.FDFLLNTIPVG.-HDTNPYMGLLK.REATMCLVGV-..LTELdPPLT
GG..SV.............................I.F..G.RKHLTGSA.IGGMAETQE
MMDFCAE
>tr|B2GGL7|B2GGL7_KOCRD/41-310 NADP-dependent alcohol dehydrogenase OS=Kocuria rhizophila (strain ATCC 9341 / DSM 348 / NBRC 12708 / DC2201) GN=adhC PE=4 SV=1
.....-CHSDIHTVR..EE...WG.......................PIN.FPMVPGH..
EIIGRVTEVGSE.V.........T.EFSVGERAGVGCLVDSC.....RECEW.CL.K..G
EENNCP....K..-.AV.GTYNGKDR.......F.....DG.R.......PTD.......
.......GGYSTEIIVSEAFALHI..P........EN......LD..PAATT.PLLCAGI
TTY..SPLRTW..GV...T..EG.SKV..AVVGMGGLGHVAVK.LAAAMGAE.VT.VISQ
T.RSKEEDGR.....R-FGATNWIARkEDP.EALK.........................
......E.HKGE.FDVIINTVSAH.-IDVQEFMATLR.PHGAMVLLGLP..TETL.-EVK
AP..LL.............................V.S..G.RKSLTGSN.IGGIRETQE
MLDFCGE
>tr|B2HHG7|B2HHG7_MYCMM/40-308 NADP-dependent alcohol dehydrogenase Adh OS=Mycobacterium marinum (strain ATCC BAA-535 / M) GN=adh PE=4 SV=1
.....-CHSDIHTVK..AE...WG.......................QPN.YPVVPGH..
EIAGVVSAVGSQ.V.........T.KHKVGDHVGVGCFVDSC.....RECSC.CE.R..G
IEQYCK....R..G.AT.FTYNSVGK.......-.....DG.Q.......PTQ.......
.......GGYSKAIVVDESYVLRI..P........DA......LP..LDAAA.PLLCAGI
TLF..SPLRHW..NA...G..PG.KRI..AVIGLGGLGHMGVK.LATAMGAE.VT.VLSQ
S.LKKMEDGL.....R-LGASHYYAT.SDP.DTFR.........................
......K.LRGS.FDLILNTVSAN.-LDMGQYLNLLD.VDGTLVELGIP..EHPM.-EVP
AF..AL.............................A.L..M.RRSLSGSN.IGGIAETQE
MLDFCAE
>tr|B2I1B5|B2I1B5_ACIBC/41-309 Zn-dependent alcohol dehydrogenase OS=Acinetobacter baumannii (strain ACICU) GN=ACICU_01877 PE=4 SV=1
.....-CHSDLHQAK..ND...WG.......................FSA.YPLVPGH..
EIVGRVTSIGPK.V.........T.KYKVGDLVGIGCMVDSC.....RTCSA.CH.S..G
LEQYCE....E..G.NI.QTYGGVDR.......H.....DQ.R.......PTY.......
.......GGYSQSITCSQDFVLKV..P........EN......LD..AQAVP.PLLCAGI
TTW..SPLRHW..NV...G..KG.SKV..AVVGLGGLGHMAIK.LANALGAE.VT.LFTR
S.ANKEQDAK.....Q-LGAHHVVLS.TDE.NQMK.........................
......S.VLNQ.FDLIVDTVPYN.-HDLKPYIPTLA.LNGTIVLVGY-..LGEI.-SAN
SV..PM.............................I.L..G.RKSIAGSV.IGGIKETQE
LLDFCGE
>tr|B2I6J3|B2I6J3_XYLF2/39-309 Alcohol dehydrogenase zinc-binding domain protein OS=Xylella fastidiosa (strain M23) GN=XfasM23_1492 PE=4 SV=1
.....-CHSDIHQVR..AE...WA.......................GTL.FPCVPGH..
EIVGRVSAIGTH.V.........Q.GFKAGDLVAVGCMVDSC.....KDCQE.CD.A..G
LENYCD....G..-.MI.GTYNFPTQ.......-.....DApG.......HTL.......
.......GGYSQKIVVHERFVLRIrhP........EA......-Q..LAAVA.PLLCAGI
TTY..SPLRHW..NA...G..PG.KKV..GIVGIGGLGHMGIK.LAHAMGAY.VV.AFTT
S.ESKRQDAK.....A-LGADEVVVS.RDE.ERMA.........................
......A.HVKS.FDLILNTVAAS.-HSLDPFLTLLK.RDGTLTLVGAP..VTPH.PSPE
VF..NL.............................I.F..K.RRSIAGSL.IGGIAETQE
MLDFCAE
>tr|B2ICX7|B2ICX7_BEII9/39-308 Alcohol dehydrogenase GroES domain protein OS=Beijerinckia indica subsp. indica (strain ATCC 9039 / DSM 1715 / NCIB 8712) GN=Bi
.....-CHSDLHQAR..ND...WG.......................WSQ.YPLVPGH..
EIVGRVIAVGNA.V.........K.RYKIGDHVAVGCMVDSC.....QHCDQ.CR.K..G
EEQLCR....E..G.NT.QTYNDKDR.......I.....TG.E.......RTY.......
.......GGYSKHLVVREEFALRV..P........DG......LD..LSKAA.PLLCAGI
TTY..SPLRTW..NV...G..PG.SRV..GVIGLGGLGHMAVK.LAAAMGAD.VT.VLSR
T.KEKETDAL.....A-LGADRLLVS.TDE.AAMI.........................
......K.AANS.FDLIIDTVPVK.-HDINPYLPLLD.VDGTLVLVGQ-..IGPL.AEPS
TV..PL.............................L.L..G.RRRVAGSP.IGGIAETQE
MLNFCAK
>tr|B2J887|B2J887_NOSP7/40-311 Alcohol dehydrogenase GroES domain protein OS=Nostoc punctiforme (strain ATCC 29133 / PCC 73102) GN=Npun_R0575 PE=4 SV=1
.....-CHSDLHSVR..NE...WSs....................iiSTV.YPIVPGH..
EIVGRVTEVGSA.V.........T.KYKPGDLAAVGCLVDSD.....GTCLN.CK.A..G
LENFCP....N..-.QI.LTFNSPDK.......H.....LG.G.......VTY.......
.......GGYSDSIVVDERFVLRV..P........SN......LD..LAGAA.PLLCAGI
TTY..SPMRHW..GV...T..EG.KKV..GLVGLGGLGHMGVK.FAHAFGAH.VV.VFTT
S.PDKKEDAL.....R-LGADEVVVS.RNA.DEMQ.........................
......K.HAGS.FDFILDTVSAK.-HDINAYLNLLR.LDGNITLVGAP..EKPL.-DVA
AF..SL.............................I.M..A.RRSLSGSN.IGGIPETQE
MLDFCGK
>tr|B2JSA4|B2JSA4_BURP8/40-310 Alcohol dehydrogenase GroES domain protein OS=Burkholderia phymatum (strain DSM 17167 / STM815) GN=Bphy_3325 PE=4 SV=1
.....-CHSDLHQAR..NE...WK.......................NTI.FPVVPGH..
EIVGRVTNVGSQ.V.........T.KYKVGQLVGVGCLVDSC.....RTCPS.CQ.E..G
LEQYCE....N..G.FV.GTYNGNDR.......Q.....TG.A.......VTY.......
.......GGYSTQLVVDEDFVLRV..P........EN......LD..PAGVA.PLLCAGI
TLY..SPLRTW..GA...G..PG.KKV..GIVGLGGLGHMGVK.LAHAMGAH.VV.LFTT
S.VSKIEDAK.....R-LGADEVVIS.KNP.AEME.........................
......A.HVNS.FDLIVNTVAAQ.-HDLNPFINLLK.RDGTLTLVGAP..EHDH.PSPQ
VF..NL.............................I.M..K.RRRLAGSL.IGGIAETQE
MLDFCGK
>tr|B2STW5|B2STW5_XANOP/40-310 Alcohol dehydrogenase OS=Xanthomonas oryzae pv. oryzae (strain PXO99A) GN=PXO_03296 PE=4 SV=1
.....-CHSDMHIAR..NE...WH.......................NTL.YPSVPGH..
EIVGRVTAVGNA.V.........T.GFKVGDLAGVGCMVDSC.....RSCAS.CQ.E..G
EEQYCE....A..G.FT.GTYNGPMF.......G.....GG.E.......NTY.......
.......GGYSDHIVVDQKYVLRI..T........HS......DN..LAAVA.PLLCAGI
TTY..SPLAHW..KV...G..PG.QKV..GVVGLGGLGHMAVK.IAKAMGAT.VV.LFTT
S.ESKRADAL.....R-LGASEVVIS.KDE.AQMA.........................
......A.QYNT.LDFILNTVAAP.-HNLDPFLNALK.RDGAMVLVGVP..EQSH.PSPA
VF..NL.............................V.M..K.RRTLAGSL.IGGIRQTQE
MLDFCAK
>tr|B2TC72|B2TC72_BURPP/40-310 Alcohol dehydrogenase zinc-binding domain protein OS=Burkholderia phytofirmans (strain DSM 17436 / PsJN) GN=Bphyt_4928 PE=4 SV=
.....-CHSDLHQAR..NE...WK.......................NTV.FPVVPGH..
EIVGRVTAVGLD.V.........T.KYKAGDLVGVGCLVDSC.....RTCAS.CK.E..D
LEQYCE....N..G.FV.GTYNGVDR.......V.....DG.Q.......TTY.......
.......GGYSTQLVVDEAFTLRV..P........EN......LD..PAGVA.PLLCAGI
TTY..SPLRTW..GA...G..PG.KKV..GIVGLGGLGHMGVK.LARAMGAH.VV.LFTT
S.PSKIEDAK.....R-LGAHEVVIS.KNA.GEME.........................
......A.HLNS.FDLIVNTVAAQ.-HDLNPFLNLLK.RDGTMTLVGAP..EHDH.PSPQ
VF..NL.............................I.F..K.RRRLAGSL.IGGIAETQE
MLDFCGE
>tr|B2VKC6|B2VKC6_ERWT9/40-310 Zinc-containing alcohol dehydrogenase superfamily OS=Erwinia tasmaniensis (strain DSM 17950 / Et1/99) GN=ETA_30870 PE=4 SV=1
.....-CHSDLHQAR..DE...WH.......................NTV.FPVVPGH..
EIVGRVTAVGAH.G.........H.KYKVGDLVGVGCMVDSC.....RTCDS.CK.D..D
LEQYCE....E..G.FV.GTYNGKDR.......T.....TG.D.......VTF.......
.......GGYATQVVVHEDFVLRV..P........EN......LD..PAGAA.PLLCAGI
TTF..SPLHHW..GV...G..PG.KKV..GIVGLGGLGHMGVK.IAHAMGAH.VV.LFTT
S.ASKVEDGK.....R-LGADEVVIS.KDA.DQMA.........................
......Q.HTNS.FDFILNTVAAQ.-HDLNPFINLLR.RDGTMTLVGVP..EHDH.PSPQ
VF..NL.............................V.F..K.RRSLAGSL.IGGIKETQE
MLDFCGK
>tr|B3PTA3|B3PTA3_RHIE6/40-308 Alcohol dehydrogenase (NADP+) protein OS=Rhizobium etli (strain CIAT 652) GN=adh PE=4 SV=1
.....-CHSDIHQAR..NE...WG.......................NSI.FPMVPGH..
EVAGVVSAVGSK.V.........T.KFKVGDRVGVGCFVDSC.....VGCAT.RD.L..D
YEHYLP....G..-.LV.PTYNGYEA.......-.....DGtT.......PTF.......
.......GGYSDSIVVKEGYVLRF..P........DN......IP..LDSGA.PLLCAGI
TLY..SPLAHW..KA...G..PG.KKI..AIVGMGGLGHMGVK.IGAAMGAD.IT.VLSQ
S.LSKKEDGL.....K-LGAKDYYAT.SDA.ETFT.........................
......K.LAGT.FDLIINTVGTA.-IDWNAYLNLLK.SDGTMVLVGVP..EHPV.-PVH
AF..SV.............................I.G..G.RKSLAGSM.IGSIKETQE
MLDFCGK
>tr|B4E7Y0|B4E7Y0_BURCJ/40-310 Putative alcohol dehydrogenase OS=Burkholderia cepacia (strain J2315 / LMG 16656) GN=BceJ2315_04860 PE=4 SV=1
.....-CHSDLHQAR..NE...WR.......................NTI.YPVVPGH..
EIVGRVTATGPQ.V.........S.RFKVGELVGVGCLVDSC.....RTCAS.CE.E..G
LEQYCE....N..G.FV.GTYNGQDR.......V.....TG.D.......ITY.......
.......GGYSTQLVVDEAFVLRV..P........DT......LD..PAGAA.PLLCAGI
TTY..SPLRQW..NV...G..PG.KKV..GIVGLGGLGHMGVK.LARAMGAH.VV.LFTT
S.PSKIEDGK.....R-LGAHEVVIS.KDE.AQMN.........................
......A.HLNS.FDFILNTVAAQ.-HDLNPFLHLLK.RDGTMTLVGAP..EHDH.PSPQ
VF..NL.............................I.F..K.RRRLAGSL.IGGIAETQE
MLDFCAE
>tr|B4SIX0|B4SIX0_STRM5/40-310 Alcohol dehydrogenase GroES domain protein OS=Stenotrophomonas maltophilia (strain R551-3) GN=Smal_3396 PE=4 SV=1
.....-CHSDLHQAR..DD...WG.......................GSI.YPMVPGH..
EIIGRVTEVGSE.V.........T.RFKVGDHAGVGCMVDSC.....RHCDA.CE.H..D
LEQYCA....E..G.AT.WTYNGRER.......A.....DG.A.......PTY.......
.......GGYSDHVVVEQRFVVKV..S........DT......LD..LKAAA.PLLCAGI
TTW..SPLRHW..KV...G..PG.QKV..GVIGLGGLGHMGVK.FAKALGAH.VV.MITT
T.PEKGADAK.....R-LGADEVLVS.RDA.AQMK.........................
......A.HAGS.FDFLLNTIPVG.-HDTNPYMGLLK.REATMCLVGV-..LTELdPPLT
GG..SV.............................I.F..G.RKHLTGSA.IGGMAETQE
MMDFCAE
>tr|B4UHL9|B4UHL9_ANASK/40-309 Alcohol dehydrogenase GroES domain protein OS=Anaeromyxobacter sp. (strain K) GN=AnaeK_1221 PE=4 SV=1
.....-CHSDIHQAR..DE...WG.......................GAA.FPMVPGH..
EIVGRVARVGAK.V.........T.RFRPGDHAGVGCLVDSC.....RTCDP.CR.R..D
LEQFCE....R..G.PA.WTYNSTEM.......-.....DRrT.......PTH.......
.......GGYSKQVVVTEDFALKV..A........PS......LD..LAAAA.PLLCAGI
TTY..SPLRHW..KV...G..PG.QQV..GVVGLGGLGHMAVK.LAAAMGAE.VT.MLST
S.PRKEADAR.....R-LGASGFALT.SDD.ATFR.........................
......R.LRNR.FDFILDTISAP.-HDYDRYLGMVK.VDGAMVLVGVP..PERI.-PLH
AH..SL.............................I.G..G.RRTLAGSL.IGGIAETQE
MLDFCAG
>tr|B4UMQ7|B4UMQ7_ANASK/40-311 Alcohol dehydrogenase zinc-binding domain protein OS=Anaeromyxobacter sp. (strain K) GN=AnaeK_3283 PE=4 SV=1
.....-CHSDLHTVR..NE...WSs....................laSTV.YPCVPGH..
EIVGRVAKVGAE.V.........T.RFSPGDLVGVGCMVDSD.....RTCPE.CR.A..G
LEQFCP....G..-.QV.LTYGAPDR.......H.....LG.G.......VTY.......
.......GGYSGSVVVDEHFVLRV..P........PN......LD..LAAAA.PLLCAGI
TTW..SPLRHW..GV...K..EG.KKV..GVVGLGGLGHMGVK.FARALGAH.VV.VFTT
S.PGKREDAL.....R-LGAHEVVLS.RDA.NALR.........................
......K.HAGS.FDFILDAVAAD.-HDLNAYVNLLR.RDGNLTLVGAP..EKPL.-PVA
AF..GL.............................L.L..G.RRSISGSP.IGGIAETQE
MLDFCGT
>tr|B5EPM4|B5EPM4_ACIF5/40-310 Alcohol dehydrogenase GroES domain protein OS=Acidithiobacillus ferrooxidans (strain ATCC 53993) GN=Lferr_0972 PE=4 SV=1
.....-CHSDLHTAR..NE...WK.......................NTL.YPTVPGH..
EIVGRVVAVGKD.V.........K.NFSVGDFAGVGCMVDSC.....GHCPS.CA.E..G
EEQYCD....N..G.FT.GTYNGPVF.......-.....GG.E.......NTY.......
.......GGYSQSVVVKESFVLKI.qH........DE......KD..LASVA.PLLCAGI
TTY..SPLRHW..GA...G..PG.KKV..GIVGLGGLGHMGVR.LAHAMGAH.VV.LFTT
S.PGKVEDGK.....R-LGADEVCIS.RDD.AQMA.........................
......S.HANS.FDFILNTVAAS.-HNLDAFLNLLK.RDGTMTLVGAP..AEPH.PSPE
VF..NL.............................I.F..K.RRQLAGSL.IGGIRETQE
MLDFCAQ
>tr|B5XTC1|B5XTC1_KLEP3/39-309 Oxidoreductase, zinc-binding dehydrogenase family OS=Klebsiella pneumoniae (strain 342) GN=KPK_0070 PE=4 SV=1
.....-CHSDLHQAR..SE...WA.......................GTH.YPCVPGH..
EIVGRVTAVGNA.V.........S.RYAVGDLVGVGCMVDSC.....QQCEE.CA.E..G
LENYCD....H..-.MV.LTYNGPTQ.......-.....DApG.......HTL.......
.......GGYSQQIVVKEHYVLRIthP........EA......-Q..LAAVA.PLLCAGI
TTY..SPLRHW..HV...G..PG.KKV..GVVGIGGLGHMGIK.LAHAMGAH.VV.AFTT
S.ESKRNAAR.....A-LGADDVVVS.RND.DEMA.........................
......A.HVKS.FDFILNTVAAP.-HNLDAFTTLLK.RDGTMTLVGAP..ATPH.PSPE
VF..NL.............................I.F..R.RRSIAGSM.IGGIPETQE
MLDFCAE
>tr|B5Z2M7|B5Z2M7_ECO5E/39-309 Oxidoreductase, zinc-binding dehydrogenase family OS=Escherichia coli O157:H7 (strain EC4115 / EHEC) GN=ECH74115_0396 PE=4 SV=1
.....-CHSDLHQVR..SE...WA.......................GTV.YPCVPGH..
EIVGRVVAVGDQ.V.........E.KHAPGDLVGVGCIVDSC.....KHCEE.CE.D..G
LENYCD....H..-.MT.GTYNSPTP.......-.....DEpG.......HTL.......
.......GGYSQQIVVHERYVLRIrhP........QE......-Q..LAAVA.PLLCAGI
TTY..SPLRHW..QA...G..PG.KKV..GVVGIGGLGHMGIK.LAHAMGAH.VV.AFTT
S.EAKREAAK.....A-LGADEVVNS.RNA.DEMA.........................
......A.HLKS.FDFILNTVAAP.-HNLDDFTTLLK.RDGTMTLVGAP..ATPH.KSPE
VF..NL.............................I.M..K.RRAIAGSM.IGGIPETQE
MLDFCAE
>tr|B5ZVR2|B5ZVR2_RHILW/40-308 Alcohol dehydrogenase zinc-binding domain protein OS=Rhizobium leguminosarum bv. trifolii (strain WSM2304) GN=Rleg2_2499 PE=4 S
.....-CHSDIHQAR..NE...WG.......................NSI.FPMVPGH..
EVAGVVSAVGSK.V.........T.KFKVGDRVGVGCFVASC.....VGCAT.RD.L..D
YEHYMP....G..-.LV.PTYNGYEA.......-.....DGtT.......PTF.......
.......GGYSDSIVVKEGYVLRF..P........DN......IP..LDSGA.PLLCAGI
TLY..SPLAHW..KA...G..PG.KKI..AIVGMGGLGHMGVK.IGAAMGAD.IT.VLSQ
S.LSKKEDGL.....K-LGAKDYYAT.SDA.ETFT.........................
......K.LAGT.FDLIINTVGTT.-IDWNAYLNLLK.SDGTMVLVGVP..EHPV.-PVH
AF..SV.............................I.G..G.RKSLAGSM.IGSIKETQE
MLDFCGK
>tr|B6HZZ2|B6HZZ2_ECOSE/39-309 Putative oxidoreductase OS=Escherichia coli (strain SE11) GN=ECSE_0350 PE=4 SV=1
.....-CHSDLHQVR..SE...WA.......................GTV.YPCVPGH..
EIVGRVVAVGDQ.V.........E.KHAPGDLVGVGCIVDSC.....KHCEE.CE.D..G
LENYCD....H..-.MT.GTYNSPTP.......-.....DEpG.......HTL.......
.......GGYSQQIVVHERYVLRIrhP........QE......-Q..LAAVA.PLLCAGI
TTY..SPLRHW..QA...G..PG.KKV..GVVGIGGLGHMGIK.LAHAMGAH.VV.AFTT
S.EAKREAAK.....A-LGADEVVNS.RNA.DEMA.........................
......A.HLKS.FDFILNTVAAP.-HNLDDFTTLLK.RDGTMTLVGAP..ATPH.KSPE
VF..NL.............................I.M..K.RRAIAGSM.IGGIPETQE
MLDFCAE
>tr|B6IWP1|B6IWP1_RHOCS/39-308 Oxidoreductase, zinc-binding dehydrogenase family OS=Rhodospirillum centenum (strain ATCC 51521 / SW) GN=RC1_3355 PE=4 SV=1
.....-CHSDLHQVR..ND...WG.......................WAR.FPLVPGH..
EIVGRVVAVGAD.V.........V.GFQPGDPVAVGCMVDSC.....QECDQ.CH.A..G
EEQFCR....N..G.MT.QTYADRDR.......I.....TG.E.......LTQ.......
.......GGYSRHIVVRQEFVLAV..P........EG......LD..LSRAA.PLLCAGI
TTY..SPLRQW..GV...G..PG.SRV..GVIGLGGLGHMAVK.LAAALGAH.VT.VISR
T.RAKEQDAL.....A-LGADALLAS.GDT.AAMK.........................
......A.AASA.FDLIIDTVPVR.-HDVTPYMPLLD.VDGTLVIVGQ-..VGPL.EPPA
TV..PF.............................I.M..G.RRRLAGSL.IGGIAETQE
LLDFCGR
>tr|O06007|O06007_BACSU/43-311 NADP-dependent alcohol dehydrogenase OS=Bacillus subtilis GN=adhA PE=3 SV=1
.....-CHSDIHSAF..DE...WG.......................GGI.FPMVPGH..
EIAGVVTAVGTK.V.........T.KLAVGDRVGVGCFVDSC.....GECEY.CL.N..A
EEQFCT....K..G.VV.QTYNSVDY.......-.....DG.N.......PTY.......
.......GGYSQKIVVTDRFVVRI..P........DR......LE..MDVAS.PLLCAGI
TTY..SPLKHW..NV...G..PG.KKV..AIVGVGGLGHLAIQ.FAHAMGAE.VT.VLSR
S.MNKKEEAL.....E-LGANHYYAT.SDP.ATFT.........................
......A.LAGR.FDVILNTVSAN.-LDVDAYLSMLR.IDGTLVSVGAP..AKPD.-TYS
VF..SL.............................I.M..G.RRSIAGSL.VGGIQETQE
MLDFAAE
>tr|Q01U90|Q01U90_SOLUE/40-311 Alcohol dehydrogenase, zinc-binding domain protein OS=Solibacter usitatus (strain Ellin6076) GN=Acid_5835 PE=3 SV=1
.....-CHSDLHQVR..NE...WSg....................vmPTV.YPCVPGH..
EIVGRVTGVGSA.V.........K.GFKAGDLAAVGCMVDSD.....GTCKE.CQ.A..G
LEQFCP....N..-.FT.LTYNFPDK.......H.....LG.G.......VTY.......
.......GGYSESVVVDQRFVLHV..P........AN......LG..LAGTA.PLLCAGI
TTY..SPMRHW..GV...T..KG.KKV..GVVGLGGLGHMGVK.FAHALGAH.VI.VFTT
S.PKKKEDAI.....R-LGADEVVVS.RNA.DEMT.........................
......K.HAGS.FDFILDAVSAD.-HDINAYIQLLA.RDGNLTLVGAP..EKPM.-AVS
AF..GL.............................I.M..G.RRSLSGSP.IGGIRETQE
MLDFCGA
>tr|Q02M75|Q02M75_PSEAB/41-311 Putative Zn-dependent alcohol dehydrogenase OS=Pseudomonas aeruginosa (strain UCBPP-PA14) GN=PA14_35150 PE=3 SV=1
.....-CHSDLHQAR..NE...WH.......................NSL.YPLVPGH..
EIIGRVASVGEA.V.........S.GFAVGELVGVGCMVDSC.....RHCAA.CS.E..G
LEQYCA....E..Y.PT.LTYNGRDR.......H.....DG.L.......PTF.......
.......GGYSERIVVSARFVLRI..P........QG......LD..PKAAA.PLLCAGI
TSY..SPLRHW..KI...G..PG.SRV..AVVGLGGLGHMGLK.FARALGAE.VA.LFTR
S.PGKEEEAR.....R-LGADQVILS.TDP.QRMA.........................
......A.VAGR.FDLILDTVPHQ.-HDLNPYLATLK.RDGTLVLVGL-..LEPLePAVH
GA..QL.............................V.M..G.RRSIAGSA.IGGIAETQE
MLDFCAT
>tr|Q07PV7|Q07PV7_RHOP5/40-309 Alcohol dehydrogenase GroES domain protein OS=Rhodopseudomonas palustris (strain BisA53) GN=RPE_2083 PE=3 SV=1
.....-CHSDLHQTR..DD...WG.......................GSL.YPMVPGH..
EIVGRVIAAGAH.V.........G.RLKVGDLAGVGCMVDSC.....RHCAP.CD.A..G
LEQYCV....E..G.AT.WTYNAHER.......G.....SQ.Q.......LTF.......
.......GGYSEQIVVDERFVVKI..P........GT......MD..LKAVA.PLLCAGI
TTW..SPLRHW..KV...G..KG.QKV..GIIGLGGLGHMGVK.FAKALGAD.VV.MVTT
S.PEKGKDAL.....R-LGADAVLVS.KDA.DAMA.........................
......A.AKGS.FDFLLNTIPVG.-HDMNPYLELLK.LDGAMVLVGA-..LTPL.DPVV
GG..NL.............................I.F..A.RRSVAGSA.IGGMPETQE
MIDFCAD
>tr|Q0AM98|Q0AM98_MARMM/40-309 Alcohol dehydrogenase, zinc-binding domain protein OS=Maricaulis maris (strain MCS10) GN=Mmar10_2303 PE=3 SV=1
.....-CHSDLHQAR..ND...WK.......................NTA.YPCIPGH..
EIIGTVAAVGAS.V.........T.RFKAGDTVGVGCLVDSC.....GSCGH.CD.E..G
LEQYCD....T..G.AT.GTYNGRLP.......-.....DG.G.......HTY.......
.......GGYSQKITVKESFVLRI..P........DT......LD..RAGAA.PLLCAGI
TTY..SPLRHW..KV...G..PG.QRV..GVVGLGGLGHMAVK.LARAMGAE.VV.LFTT
S.PGKVEDAK.....R-LGASEVVIS.KDR.DQMK.........................
......A.QRNT.LDFILNTVAAS.-HNLNPYLDCLK.VNGSLVLVGVP..EEAH.PSPS
VG..RL.............................L.S..K.RRSIAGSA.IGGIAETQE
MLDFCAE
>tr|Q0BAV8|Q0BAV8_BURCM/40-310 Alcohol dehydrogenase, zinc-binding domain protein OS=Burkholderia ambifaria (strain ATCC BAA-244 / AMMD) GN=Bamb_3159 PE=3 SV=
.....-CHSDLHQAR..NE...WR.......................NTI.YPVVPGH..
EIVGRVTATGPQ.V.........S.RFKVGELVGVGCLVDSC.....RTCPS.CA.E..G
LEQYCE....N..G.FV.GTYNGQDR.......V.....TG.D.......ITY.......
.......GGYSTQLVVDEAFVLRV..P........ET......LD..PAGAA.PLLCAGI
TTY..SPLRQW..NV...G..PG.KKV..GIVGLGGLGHMGVK.LARAMGAH.VV.LFTT
S.PSKIEDGK.....R-LGAHEVVIS.KDE.AQMN.........................
......A.HLNS.FDFILNTVAAQ.-HDLNPFLHLLK.RDGTMTLVGAP..EHDH.PSPQ
VF..NL.............................I.F..K.RRRLAGSL.IGGIAETQE
MLDFCAE
>tr|Q0BPK8|Q0BPK8_GRABC/40-309 Alcohol dehydrogenase (NADP+) OS=Granulibacter bethesdensis (strain ATCC BAA-1260 / CGDNIH1) GN=GbCGDNIH1_2346 PE=3 SV=1
.....-CHSDLHTAR..NE...WH.......................NTV.YPCIPGH..
EIVGVVAEVGTE.V.........T.QFRAGDTVGVGCMVGSC.....GSCVS.CR.D..G
LEQYCE....T..G.FN.PTYNGQDP.......V.....IG.G.......PTF.......
.......GGYADSIVVDESFVLRI..P........EG......LD..PAAAA.PLLCAGI
TTY..SPLRHW..KA...G..PG.QIV..GVVGLGGLGHMGVK.LARAMGAH.VV.LFTT
S.PGKKEDAL.....R-LGAHEVVVS.RNA.EEMA.........................
......Q.QANR.FDLILDCVAAQ.-HPIDDYLALLK.RDGTLVQVGAP..EHPL.-PVA
VF..SL.............................I.F..K.RRNFAGSL.IGGIPETQE
MLDFCAS
>tr|Q0RJ18|Q0RJ18_FRAAA/40-308 NADP-dependent alcohol dehydrogenase OS=Frankia alni (strain ACN14a) GN=adhA PE=3 SV=1
.....-CHSDIHQAK..EE...WG.......................RGT.YPLVPGH..
EIAGVVAAVGPA.V.........T.KYAVGDRVGVGCFVDSC.....GECEA.CE.A..D
EEQYCL....K..G.AV.PTYNGKGY.......-.....DG.E.......ITY.......
.......GGYSQSVVVTEHFVVRI..P........EA......LP..FDAAA.PLLCAGI
TVY..SPLRHW..QA...G..PG.TKV..AVVGMGGLGHMAVK.IAHALGAE.VT.VLSQ
T.LSKESDGL.....R-LGADHYYAT.GDK.ATFR.........................
......T.LRRS.FDLIINTVSAN.-LPLDAYLGLLR.INGTMVNLGAP..PEAS.-SFS
VF..SL.............................L.G..G.RRSLAGSS.VGGIRETQE
MLDFCAE
>tr|Q0SEW0|Q0SEW0_RHOSR/52-320 NADP-dependent alcohol dehydrogenase OS=Rhodococcus sp. (strain RHA1) GN=RHA1_ro02119 PE=3 SV=1
.....-CHSDIHTAR..NE...WG.......................STH.YPVVPGH..
EIAGVVSAVGSG.V.........T.KHRVGDRVGVGCFVDSC.....GECDA.CR.A..D
EEQYCV....N..R.VT.GTYNAKGR.......-.....DG.E.......WTQ.......
.......GGYSTHIVVTERFVLSI..P........DG......LA..LDVAA.PLLCAGI
TLY..SPLAHW..GA...G..PG.KKV..AVVGMGGLGHVGVK.IAHAMGAE.VT.VLSQ
S.LGKKDDGL.....K-FGADHYYAT.ADP.ITFT.........................
......Q.LRGQ.FDLIVNTVSVN.-LDIDAYMSMLA.INGTLVELGLP..EKPI.-EVR
AF..SL.............................A.A..N.RRSLAGSM.VGGIAQTQE
MLDFCAQ
>tr|Q0TKU6|Q0TKU6_ECOL5/39-309 Hypothetical zinc-type alcohol dehydrogenase-like protein YahK OS=Escherichia coli O6:K15:H31 (strain 536 / UPEC) GN=ECP_0401 P
.....-CHSDLHQVR..SE...WA.......................GTV.YPCVPGH..
EIVGRVVAVGDQ.V.........E.KHAPGDLVGVGCIVDSC.....KHCEE.CE.D..G
LENYCD....Y..-.MT.GTYNSPTP.......-.....DEpG.......HTL.......
.......GGYSQQIVVHERYVLRIrhP........QE......-Q..LAAVA.PLLCAGI
TTY..SPLRHW..QA...G..PG.KKV..GVVGIGGLGHMGIK.LAHAMGAH.VV.AFTT
S.ESKREAAK.....A-LGADEVVNS.RNA.DEMV.........................
......A.HVKS.FDFILNTVAAP.-HNLDDFTTLLK.RDGTITLVGAP..ATPH.KSPE
VF..NL.............................I.M..K.RRAIAGSM.IGGIPETQE
MLDFCAE
>tr|Q11T43|Q11T43_CYTH3/60-329 Zn-binding alcohol dehydrogenase OS=Cytophaga hutchinsonii (strain ATCC 33406 / NCIMB 9469) GN=yahK PE=3 SV=1
.....-CHSDLHQIR..ND...WF.......................KGI.FPMVPGH..
EIVGKIVKVGAH.V.........T.KFKIGDLAGTGCLVDSC.....RTCDN.CK.D..G
LEQYCV....N..G.NS.GTYNSLEQ.......-.....DKkT.......PTY.......
.......GGYSNTIVVHEDFVLHI..S........DK......LD..LAAAA.PLLCAGI
TTY..SPLRHW..KV...G..KG.HKL..AVLGLGGLGHMAVK.FGVAFGAE.VT.VLST
S.PNKEADAK.....K-LGAHKFVVT.SDA.AQVN.........................
......S.VKGY.FDFILDTVSAP.-HDVNMYMSLLK.TNGVHICVGVP..PTPY.-EVH
AF..SI.............................I.G..G.RKSLAGSN.IGGLPETQE
MLDFCAQ
>tr|Q13NX7|Q13NX7_BURXL/40-310 Zinc-containing alcohol dehydrogenase superfamily OS=Burkholderia xenovorans (strain LB400) GN=Bxeno_B1244 PE=3 SV=1
.....-CHSDLHQAR..NE...WK.......................NTV.FPVVPGH..
EIVGRVTAVGPD.V.........T.KHKVGDLVGVGCLVDSC.....RTCAS.CE.E..G
LEQYCE....N..G.FV.GTYNGVDR.......V.....DG.Q.......ITY.......
.......GGYSTQLVVDEEFTLSV..P........DN......LD..PAGVA.PLLCAGI
TTY..SPLRTW..GA...G..PG.KKV..GIVGLGGLGHMGVK.LAHAMGAH.VV.LFTT
S.PSKIEDAK.....R-LGAHEVVIS.KNA.AEME.........................
......A.HLNS.FDFILNTVAAQ.-HDLNPFLNLLK.RDGTMTLVGAP..EHDH.PSPQ
VF..NL.............................I.F..K.RRRLAGSL.IGGIAETQE
MLDFCGE
>tr|Q15VY9|Q15VY9_PSEA6/40-313 Alcohol dehydrogenase GroES-like OS=Pseudoalteromonas atlantica (strain T6c / BAA-1087) GN=Patl_1426 PE=3 SV=1
.....-CHSDLHAVK..ND...WG.......................NSN.YPLVPGH..
EIIGEVSAVGSK.V.........S.NFKVGDTVGVGCMVDSC.....QTCAA.CE.E..H
LEQHCL....N..G.AT.MTYNSKLKd....aaD.....DEeD.......ITQ.......
.......GGYSKRVVVNDKFVLKV..P........EN......LD..KAAAA.PLLCAGI
TTY..SPLHQH..GV...K..EG.MTV..GVIGLGGLGHMGIK.FASAMGAH.VV.MVTT
S.KDKADDAK.....K-LGADDVLVT.KDK.DAMK.........................
......K.WRGK.FDFLLNTIPVG.-HDVNPYLSLLK.YNSTMCFVGA-..IEPL.DAVN
GA..FM.............................I.G..G.RKALAGSL.IGGIKETQE
MLDFCGE
>tr|Q1BAY9|Q1BAY9_MYCSS/41-310 Alcohol dehydrogenase GroES-like protein OS=Mycobacterium sp. (strain MCS) GN=Mmcs_1836 PE=3 SV=1
.....-CHSDIHTVK..GE...WG.......................RTQ.YPIVPGH..
EIAGVVTEVGAE.V.........T.KYKVGDRVGVGCFVDSC.....RECDN.CR.A..G
IEQYCT...gS..G.MV.GTYNAVGR.......-.....DG.E.......RTQ.......
.......GGYSGAIVVDENYVLRI..P........DA......LP..LDAAA.PLLCAGI
TTY..SPLRHW..NA...G..PG.SRV..AVIGLGGLGHLAVK.LAKAMGAE.VT.VLSQ
S.LKKMEDGL.....R-LGADAYYAT.SDP.DTFA.........................
......E.LKGT.FDLILNTVSAN.-IDLAAILSLLR.VDGTVVELGMP..EHPM.-SVP
AG..AL.............................I.G..G.RRSISGSL.IGGIAETQE
MLDFCAE
>tr|Q1BSL6|Q1BSL6_BURCA/40-310 Alcohol dehydrogenase, zinc-binding OS=Burkholderia cenocepacia (strain AU 1054) GN=Bcen_2490 PE=3 SV=1
.....-CHSDLHQAR..NE...WR.......................NTI.YPVVPGH..
EIVGRVTATGPQ.V.........S.RFKVGELVGVGCLVDSC.....RTCAS.CE.E..G
LEQYCE....N..G.FV.GTYNGQDR.......V.....TG.D.......ITY.......
.......GGYSTQLVVDEAFVLRV..P........DT......LD..PAGAA.PLLCAGI
TTY..SPLRQW..NV...G..PG.KKV..GIVGLGGLGHMGVK.LARAMGAH.VV.LFTT
S.PSKIEDGK.....R-LGAHEVVIS.KDE.AQMN.........................
......A.HLNS.FDFILNTVAAQ.-HDLNPFLHLLK.RDGTMTLVGAP..EHDH.PSPQ
VF..NL.............................I.F..K.RRRLAGSL.IGGIAETQE
MLDFCAE
>tr|Q1CVY7|Q1CVY7_MYXXD/40-309 Oxidoreductase, zinc-binding dehydrogenase family OS=Myxococcus xanthus (strain DK 1622) GN=MXAN_7323 PE=3 SV=1
.....-CHSDLHQVR..DE...WG.......................GSR.FPMVPGH..
EIIGRVVRVGDQ.V.........K.KVKVGDMAGVGCMVDSC.....RTCPS.CQ.E..G
LEQYCE....K..G.NV.QTYNGKEK.......-.....DGqT.......ATQ.......
.......GGYSEAIVVDEAFTLKI..P........EN......LD..PAAAA.PLLCAGI
TTY..SPLRHW..KV...Q..PG.QRV..GVVGLGGLGHMGVK.LAKAMGAH.VT.VFSH
T.DSKKQDAT.....R-LGADAVVVS.SNK.EEMA.........................
......A.QTGG.FDFILDTVSAQ.-HDINAYLRLLR.RDGHLVLVGAP..EKPL.-DVR
PF..SL.............................I.P..T.RRSFSGSM.IGGIQETQE
MLDFCGK
>tr|Q1GZ64|Q1GZ64_METFK/40-310 Alcohol dehydrogenase, zinc-binding OS=Methylobacillus flagellatus (strain KT / ATCC 51484 / DSM 6875) GN=Mfla_2206 PE=3 SV=1
.....-CHSDLHQAR..NE...WG.......................NSI.FPVVPGH..
EIVGRVTQVGSN.V.........K.KFKVGDLAGVGCMVDSC.....NACPD.CA.E..G
LEQYCN....H..-.AV.FTYNSPDK.......H.....MPgQ.......VTY.......
.......GGYSNLIVVDERFTLKI..S........DK......LD..LAATA.PLLCAGI
TTY..SPLRHW..NV...G..PG.QKV..GIVGLGGLGHMGVK.FAKALGAH.TV.LFTT
S.PSKVEDAK.....R-LGADEVIIS.KDP.EQMQ.........................
......Q.HLQS.FDFILNTVAAP.-HDLDQFMALLK.RDGSMCLVGVP..DSPH.PSPS
VA..NL.............................I.F..K.RRKLAGSL.IGGIKETQE
MLDFCAE
>tr|Q1IQA3|Q1IQA3_ACIBL/40-312 Alcohol dehydrogenase, zinc-binding OS=Acidobacteria bacterium (strain Ellin345) GN=Acid345_1946 PE=3 SV=1
.....-CHSDIHTVR..NE...WSs....................vmQTT.YPCVPGH..
EIVGRVTKVGKD.V.........K.KFKEGDSVGVGCLVDSD.....RTCPN.CQ.A..D
EEQFCP....H..-.SV.FTYNGPDK......gN.....PG.K.......PTY.......
.......GGYANSIVVTEHFVLKI..S........PK......LD..PAGAA.PLLCAGI
TTY..SPLRYW..KV...G..KG.MKV..GVVGLGGLGHMGLK.FAHAFGAH.VV.QFTT
S.PSKEAEAK.....R-LGADEVVLS.KDP.DAMK.........................
......K.QMGT.FDFILDTVSAE.-HDVQAEIGLLK.RNGVLTLVGAP..PKPM.-SIL
GF..SL.............................L.F..G.RKTLAGSL.IGGLKETQE
MLDFCAE
>tr|Q1MEC7|Q1MEC7_RHIL3/40-308 Putative alcohol dehydrogenase OS=Rhizobium leguminosarum bv. viciae (strain 3841) GN=RL3212 PE=3 SV=1
.....-CHSDIHTVR..NE...WK.......................NAV.YPIVPGH..
EIAGIVSAVGSD.V.........T.KFKVGDRVGVGCFVDSC.....IGCAE.RD.L..D
REQYMP....G..-.LA.GTYNDFEA.......-.....DRkT.......RTQ.......
.......GGYSDSIVVREGYVMSI..P........DN......LP..LDASA.PLLCAGI
TLY..SPLRHW..NA...G..PG.KKV..AIVGMGGLGHMGVK.LGAAMGAD.IT.VLSQ
S.LSKKEDGL.....K-LGAKEYYAT.NDP.ETFT.........................
......K.LAGT.FDLIICTVSAE.-IDWNAYLGLLK.VDGSFVVVGAP..ENPI.-PVH
AF..SI.............................I.P..G.RKSISGSM.IGSIKETQE
MLDFCGE
>tr|Q1RFK4|Q1RFK4_ECOUT/39-309 Hypothetical zinc-type alcohol dehydrogenase-like protein yahK OS=Escherichia coli (strain UTI89 / UPEC) GN=yahK PE=3 SV=1
.....-CHSDIHQVR..SE...WA.......................GTV.YPCVPGH..
EIVGRVVAVGDQ.V.........E.KYAPGDLVGVGCIVDSC.....KHCEE.CE.D..G
LENYCD....H..-.MT.GTYNSPTP.......-.....DEpG.......HTL.......
.......GGYSQQIVVHERYVLRIrhP........QE......-Q..LAAVA.PLLCAGI
TTY..SPLRHW..LA...G..PG.KKV..GVVGIGGLGHMGIK.LAHAMGAH.VV.AFTT
S.ESKREAAK.....A-LGADEVVNS.RNA.DEMV.........................
......A.HVKS.FDFILNTVAAP.-HNLDDFTTLLK.RDGTITLVGAP..ATPH.KSPE
VF..NL.............................I.M..K.RRAIAGSM.IGGIPETQE
MLDFCAE
>tr|Q20WS1|Q20WS1_RHOPB/40-309 Alcohol dehydrogenase GroES-like OS=Rhodopseudomonas palustris (strain BisB18) GN=RPC_4893 PE=3 SV=1
.....-CHSDLHQAR..ND...WS.......................NSL.YPMVPGH..
EIVGRVVATGAH.V.........K.NLKVGDFAGVGCMVDSC.....RHCAP.CE.A..G
LEQYCI....E..G.AT.WTYNAHER.......G.....SQ.Q.......LTF.......
.......GGYSEAIVADERFVVKI..P........AH......MD..LKAVA.PLLCAGI
TTW..SPLRHW..KV...G..KG.QKV..GVVGLGGLGHMGVK.FAKALGAH.VV.MVTT
S.PEKGKDAI.....R-LGADEVLVS.KDA.NAMA.........................
......K.AKGS.FDFLLNTIPVG.-HDANPYLQLLK.LDGAMVMVGA-..LTPL.DPIV
GG..NL.............................I.H..G.RRSIAGSG.IGGMPETQE
MIDFCAE
>tr|Q21VP7|Q21VP7_RHOFD/41-311 Alcohol dehydrogenase, zinc-binding OS=Rhodoferax ferrireducens (strain DSM 15236 / ATCC BAA-621 / T118) GN=Rfer_2439 PE=3 SV=1
.....-CHSDVHNVR..ND...WG.......................NAN.YPMVPGH..
EIIGRVVDVGAQ.V.........T.RFKAGDRVGVGCMVDSC.....RHCAA.CG.K..G
WEQYCE....S..G.AT.YTYNGEDR.......I.....DG.T.......RTQ.......
.......GGYSETIVVTQDFVLKV..P........DG......LD..LAGAA.PLLCAGI
TTY..SPLRHW..KV...G..AG.SKV..AVVGLGGLGHMGLK.LAKAMGAE.VT.LFTR
S.PGKEADAR.....R-LGADQVVLS.TDE.AQMA.........................
......E.VAGR.FDLIIDTVPYV.-HDVNPYMPTLA.IGGTLVLVGY-..LGPLdPMLN
SA..PL.............................V.M..N.RKAVAGSL.IGGIAETQE
MLDFCGQ
>tr|Q2IED1|Q2IED1_ANADE/40-311 Zinc-binding alcohol dehydrogenase OS=Anaeromyxobacter dehalogenans (strain 2CP-C) GN=Adeh_3166 PE=3 SV=1
.....-CHSDLHTVR..DE...WSs....................laSTV.YPCVPGH..
EIVGRVTRVGAE.V.........T.RFTAGDLVGVGCMVDSD.....RTCPE.CR.A..G
LEQFCA....G..-.QT.LTYGAPDR.......H.....LG.G.......VTY.......
.......GGYSGSVVVDEHFVLRV..P........ER......LD..PAAAA.PLLCAGI
TTW..SPLRHW..GV...G..PG.KKV..GVVGLGGLGHMGVK.FARALGAH.VV.VFTT
S.PGKREDAL.....R-LGAHEVVLS.RDA.NALR.........................
......K.HAGS.FDFILDAVAAE.-HDLNAYVNLLR.RDGNLTLVGAP..EKPL.-PVA
AF..GL.............................L.L..G.RRSISGSP.IGGIAETQE
MLDFCGE
>tr|Q2IQ55|Q2IQ55_ANADE/40-309 Zinc-binding alcohol dehydrogenase OS=Anaeromyxobacter dehalogenans (strain 2CP-C) GN=Adeh_1162 PE=3 SV=1
.....-CHSDIHQAR..DE...WG.......................GAT.FPMVPGH..
EIVGRVARVGAK.V.........T.RFRPGDHAGVGCLVDSC.....RTCEP.CR.R..D
LEQFCE....R..G.PA.WTYNSTEM.......-.....DRrT.......PTH.......
.......GGYSKQVVVTEDFALKV..S........PS......LD..LAAAA.PLLCAGI
TTY..SPLHHW..KV...G..PG.QKV..GVVGLGGLGHMAVK.LAAAMGAE.VT.MLST
S.PRKEADAR.....R-LGASGFALT.SDD.ATFR.........................
......R.LRNH.FDFVLDTISAP.-HDYDKYLGMVK.VDGAMVLVGVP..PERT.-PLH
AH..SL.............................I.G..G.RRTLAGSL.IGGIAETQE
MLDFCAE
>tr|Q2K6K8|Q2K6K8_RHIEC/40-308 Alcohol dehydrogenase (NADP+) protein OS=Rhizobium etli (strain CFN 42 / ATCC 51251) GN=adh PE=3 SV=1
.....-CHSDIHTVR..NE...WK.......................NAV.YPIVPGH..
EIAGIVSAVGSS.V.........T.KFKVGDRVGVGCFVDSC.....IGCAE.RD.L..D
REQYMP....G..-.LS.GTYNDFEA.......-.....DGkT.......RTQ.......
.......GGYSDSIVVKEGYVMSI..P........DN......LP..LDASA.PLLCAGI
TLY..SPLRHW..NA...G..PG.KKV..AIVGMGGLGHMGVK.LGSAMGAD.IT.VLSQ
S.LSKKEDGL.....K-LGAREYYAT.NDP.ETFT.........................
......K.LAGT.FDLIICTVSAE.-IDWNAYLGLLK.VDGSFVVVGAP..ENPI.-PVH
AF..SI.............................I.P..G.RKSISGSM.IGSIKETQE
MLDFCGK
>tr|Q2P8X0|Q2P8X0_XANOM/40-310 Alcohol dehydrogenase OS=Xanthomonas oryzae pv. oryzae (strain MAFF 311018) GN=XOO0252 PE=3 SV=1
.....-CHSDMHIAR..NE...WH.......................NTL.YPSVPGH..
EIVGRVTAVGNA.V.........T.GFKVGDLAGVGCMVDSC.....RSCAS.CQ.E..G
EEQYCE....A..G.FT.GTYNGPMF.......G.....GG.E.......NTY.......
.......GGYSDHIVVDQKYVLRI..T........HS......DN..LAAVA.PLLCAGI
TTY..SPLAHW..KV...G..PG.QKV..GVVGLGGLGHMAVK.IAKAMGAT.VV.LFTT
S.ESKRADAL.....R-LGASEVVIS.KDE.AQMA.........................
......A.QYNT.LDFILNTVAAP.-HNLDPFLNALK.RDGAMVLVGVP..EQSH.PSPA
VF..NL.............................V.M..K.RRTLAGSL.IGGIRQTQE
MLDFCAK
>tr|Q2RU91|Q2RU91_RHORT/49-319 Zinc-containing alcohol dehydrogenase superfamily OS=Rhodospirillum rubrum (strain ATCC 11170 / NCIB 8255) GN=Rru_A1503 PE=3 SV
.....-CHSDIHQAR..NE...WH.......................NSL.FPMVPGH..
EIIGTVSAVGAK.V.........S.GFKVGDRVGVGCMVDSC.....RECAP.CK.A..D
LEQYCE....D..G.AT.LTYNGRDR.......H.....DH.S.......LTF.......
.......GGYSERIVVSEAFVLRL..P........DA......LD..AKSAA.PLLCAGI
TTY..SPLRHW..QV...G..PG.SRV..AVIGLGGLGHMGLK.LAKAMGAE.VS.LFTR
S.PGKEDEAK.....R-LGADHVVLS.TDE.ARMK.........................
......A.VAGH.FNLIIDTVPHP.-HDLNPYVSTLA.LDGTLVLVGL-..LGPIePVID
SV..PL.............................V.I..G.RRAVAGSA.IGGIAETQE
MLDFCAA
>tr|Q2T289|Q2T289_BURTA/40-310 Alcohol dehydrogenase, zinc-containing OS=Burkholderia thailandensis (strain E264 / ATCC 700388 / DSM 13276 / CIP 106301) GN=BT
.....-CHSDLHQAR..NE...WK.......................NTT.YPVVPGH..
EIVGRVTAVGPQ.V.........T.RFKTGELVGVGCLVDSC.....RTCPS.CE.E..G
LEQYCE....N..G.FV.GTYNGRDR.......A.....TG.D.......VTF.......
.......GGYSTQIVVDEAFVLRV..P........DT......LD..PAGAA.PLLCAGI
TTY..SPLRQW..GA...G..PG.KKV..GVVGLGGLGHMGVK.LARAMGAH.VV.LFTT
S.PSKIDDGK.....R-LGAHEVVIS.KDE.AQMN.........................
......A.HLNS.FDFILNTVAAQ.-HDLNPFLHLLK.RDGTMTLVGAP..EHDH.PSPQ
VF..NL.............................I.F..K.RRRLAGSL.IGGIAETQE
MLDFCAL
>tr|Q39BW7|Q39BW7_BURS3/40-310 Zinc-containing alcohol dehydrogenase superfamily OS=Burkholderia sp. (strain 383) GN=Bcep18194_A6455 PE=3 SV=1
.....-CHSDLHQAR..NE...WR.......................NTI.YPVVPGH..
EIVGRVTATGPQ.V.........S.RFKVGELVGVGCLVDSC.....RTCPS.CA.D..G
LEQYCE....N..G.FV.GTYNGQDR.......V.....TG.D.......ITF.......
.......GGYSTQLVVDEAFVLRV..P........DT......LD..PAGAA.PLLCAGI
TTY..SPLRQW..NV...G..PG.KKV..GIVGLGGLGHMGVK.LARAMGAH.VV.LFTT
S.PSKIEDGK.....R-VGAHEVVIS.KDE.AQMN.........................
......A.HLNS.FDFILNTVAAQ.-HDLNPFLHLLK.RDGTMTLVGAP..EHDH.PSPQ
VF..NL.............................I.F..K.RRRLAGSL.IGGIAETQE
MLDFCAE
>tr|Q3BZP8|Q3BZP8_XANC5/40-310 Zinc-containing alcohol dehydrogenase superfamily protein OS=Xanthomonas campestris pv. vesicatoria (strain 85-10) GN=XCV0034 P
.....-CHSDLHTAR..NE...WH.......................NTL.YPSVPGH..
EIVGRVTAVGNA.V.........T.GFKVGDLAGVGCMVDSC.....RSCAS.CQ.E..G
EEQYCE....Q..G.FT.GTYNGPMF.......G.....GG.E.......NTY.......
.......GGYSDHIVVDQKYVLRI..T........HS......DN..LAAVA.PLLCAGI
TTY..SPLAHW..KV...G..PG.QKV..GVVGLGGLGHMAVK.IAKAMGAT.VV.LFTT
S.ESKRADAM.....R-LGASEVVIS.KDE.AQMA.........................
......A.QYNT.LDFILNTVAAP.-HNLDPFLNALK.RDGAMVLVGVP..EQSH.PSPA
VF..NL.............................V.M..K.RRTLAGSL.IGGIRQTQE
MLDFCAK
>tr|Q3JXB7|Q3JXB7_BURP1/40-310 NADP-dependent alcohol dehydrogenase OS=Burkholderia pseudomallei (strain 1710b) GN=adhC PE=3 SV=1
.....-CHSDLHQAR..NE...WK.......................NTT.YPVVPGH..
EIVGRVTAVGAQ.V.........T.RFEAGELVGVGCLVDSC.....RTCPN.CA.Q..G
LEQYCE....N..G.FV.GTYNGRDR.......A.....TG.D.......ITY.......
.......GGYSTQIVVDEAFVLRV..P........DT......LD..PAGAA.PLLCAGI
TTY..SPLRQW..GA...G..PG.KKI..GIVGLGGLGHMGVK.LARAMGAH.VV.LFTT
S.PSKIEDGK.....R-LGAHEVVIS.KDD.AQMN.........................
......A.HLNS.FDFILNTVAAQ.-HDLNPFIGLLK.LDGTMTLVGAP..EHDH.PSPR
VF..NL.............................I.Y..K.RRRLAGSL.IGGIAETQE
MLDFCAQ
>tr|Q3K8P7|Q3K8P7_PSEPF/40-310 Zinc-containing alcohol dehydrogenase superfamily OS=Pseudomonas fluorescens (strain PfO-1) GN=Pf01_4120 PE=3 SV=1
.....-CHSDIHQAR..NE...WG.......................IAV.YPLMPGH..
EIVGKVTAVGAN.V.........T.KHKVGDLVGVGCMVDSC.....RTCEA.CQ.S..N
LEQYCL....E..G.PT.MTYATPDR.......V.....DG.S.......NTM.......
.......GGYSDSIVVSEHFVVRI..P........EK......LD..LAAAA.PILCAGI
TTY..SPLKHY..GV...K..AG.DKV..GILGMGGLGHMGIK.FAKAMGAE.VT.LFTR
S.ASKAEEGR.....R-QGADHVIVS.TDE.EQMK.........................
......A.AAGR.FDFLLDTIPVQ.-HDLNPYLDTLR.FDGVHILVGL-..IEPIdPPVH
AA..KL.............................V.L..G.RRVLAGSL.IGGVAETQE
VLDFCAE
>tr|Q48IJ8|Q48IJ8_PSE14/40-309 Oxidoreductase, zinc-binding OS=Pseudomonas syringae pv. phaseolicola (strain 1448A / Race 6) GN=PSPPH_2589 PE=3 SV=1
.....-CHSDLHTAR..NE...WH.......................NTL.YPSVPGH..
EIVGRVTAVGAD.V.........K.HFKVGDLAGVGCMVDSC.....QQCTP.CA.E..G
DEQYCE....S..G.FT.GTYNGPVF.......-.....GG.E.......NTF.......
.......GGYSDKIVVKEKFVLRI..S........HD......AN..LAAVA.PLLCAGI
TTY..SPLRHW..KV...G..PG.KKV..GIVGLGGLGHMGVK.IAHAMGAH.VV.LFTT
S.PDKREDGL.....R-LGADEVVVS.KDA.AQMA.........................
......A.QANS.LDFILNTVAAP.-HDLDAFLSLLK.RDGTMTLVGAP..AEPH.PSPA
VF..NL.............................I.F..K.RRSLAGSL.IGGIQETQE
MLDFCAE
>tr|Q48K90|Q48K90_PSE14/40-310 Oxidoreductase, zinc-binding OS=Pseudomonas syringae pv. phaseolicola (strain 1448A / Race 6) GN=PSPPH_1961 PE=3 SV=1
.....-CHSDIHQAR..NE...WG.......................IAV.YPLMPGH..
EIVGRVTATGTN.A.........S.KYKVGDLVGVGCMVDSC.....RECSA.CK.S..D
LEQYCL....E..G.PT.MTYATPDR.......V.....DG.S.......NTM.......
.......GGYSNSIVVAEHFVVRI..P........EK......LD..PAAAA.PILCAGI
TTY..SPLKHY..GV...K..AG.DKV..GILGMGGLGHMGIK.FAKAMGAE.VT.LFTR
S.AAKAQEAR.....R-QGADHVIVS.TDA.EQMK.........................
......A.AAGH.FDFLLDTIPVQ.-HDLNPYLKTLR.FDGVHILVGL-..IEPVePPVH
AA..HL.............................V.M..S.RRVLAGSL.IGGIAETQE
VLDFSAE
>tr|Q4KE06|Q4KE06_PSEF5/79-348 D-isomer specific 2-hydroxyacid dehydrogenase family protein OS=Pseudomonas fluorescens (strain Pf-5 / ATCC BAA-477) GN=PFL_242
.....-CHSDLHQAR..ND...WG.......................ASR.YPMVPGH..
EIVGRVTAVGPE.V.........K.RYKVGDSVAVGCMVDSC.....QVCDQ.CR.K..G
EEQMCR....E..H.NT.QTYNGLDR.......I.....TR.E.......VTY.......
.......GGYSKHLVVREEFVLRV..P........EG......LD..LAKAA.PLLCAGI
TTY..SPLRTW..NV...G..PG.SRV..GVIGLGGLGHMAVK.LAVGMGAK.IT.VLSR
S.ADKRADAL.....A-LGADALLVS.SDP.QAMA.........................
......R.AQSS.FDLIIDTIPVR.-HDVSPYMPLLD.IDCTLVIVGQ-..VGPI.DEQL
TL..PM.............................L.L..G.RRRLAGSP.IGGIAQTQE
MLDFCAR
>tr|Q4KFP7|Q4KFP7_PSEF5/106-376 Oxidoreductase, zinc-binding OS=Pseudomonas fluorescens (strain Pf-5 / ATCC BAA-477) GN=PFL_1816 PE=3 SV=1
.....-CHSDIHQAR..NE...WG.......................IAV.YPLMPGH..
EIVGKVTAVGAN.V.........S.KHKVGDLVGVGCMVDSC.....RHCEA.CA.A..D
LEQYCL....Q..G.PT.MTYATPDR.......V.....DG.S.......NTM.......
.......GGYSDSIVVSEHFVVRI..P........EK......LD..LASAA.PILCAGI
TTY..SPLKHY..GV...K..PG.DKV..GILGMGGLGHMGIK.FAKALGAE.VT.LFTR
S.ASKAEEAR.....R-QGADHVIVS.TDA.AQMQ.........................
......S.VAGH.FDFLLDTIPVP.-HDLNPYLDTLR.FDGVHILVGL-..IEPVdPALH
AG..KL.............................V.M..S.RRVLAGSL.IGGIAETQE
VLDFCAE
>tr|Q4V0Q0|Q4V0Q0_XANC8/40-310 Alcohol dehydrogenase OS=Xanthomonas campestris pv. campestris (strain 8004) GN=XC_0029 PE=3 SV=1
.....-CHSDLHTAR..NE...WH.......................NTV.YPSVPGH..
EIVGRVTAVGSA.V.........T.NFKVGDLAGVGCMVDSC.....RSCAS.CQ.E..G
EEQYCE....Q..G.FT.GTYNGPMF.......G.....GG.E.......NTY.......
.......GGYSDHIVVDQKYVLHI..S........HS......DN..LAAVA.PLLCAGI
TTY..SPLAHW..KV...G..PG.QKV..GVVGLGGLGHMAVK.IAKAMGAT.VV.LFTT
S.ESKRADAL.....R-LGASEVVIS.KDE.AQMA.........................
......A.QYNT.LDFILNTVAAP.-HNLDPFLNALK.RDGAMVLVGVP..EHSH.PSPA
VF..NL.............................V.M..K.RRTLAGSL.IGGIRQTQE
MLDFCAK
>tr|Q4ZTQ2|Q4ZTQ2_PSEU2/56-325 Zinc-containing alcohol dehydrogenase superfamily OS=Pseudomonas syringae pv. syringae (strain B728a) GN=Psyr_2431 PE=3 SV=1
.....-CHSDLHTAR..NE...WH.......................NTL.YPSVPGH..
EIVGRVTAVGSD.V.........K.QFKVGDLAGVGCMVDSC.....QQCAS.CA.E..G
DEQYCE....S..G.FT.GTYNGPVF.......-.....GG.E.......NTF.......
.......GGYSDKIVVKEKFVLRI..S........HD......AN..LAAVA.PLLCAGI
TTY..SPLRHW..KV...G..PG.KKV..GIVGLGGLGHMGVK.IAHAMGAH.VV.LFTT
S.PDKREDGL.....R-LGADEVVVS.RDA.GQMA.........................
......A.QANS.LDFILNTVAAP.-HDLDAFLSLLK.RDGTMTLVGAP..AEPH.PSPA
VF..NL.............................I.F..K.RRSLAGSL.IGGIQETQE
MLDFCAE
>tr|Q4ZUY7|Q4ZUY7_PSEU2/40-310 Zinc-containing alcohol dehydrogenase superfamily OS=Pseudomonas syringae pv. syringae (strain B728a) GN=Psyr_1992 PE=3 SV=1
.....-CHSDIHQAR..NE...WG.......................IAV.YPLMPGH..
EIVGRVTATGSS.A.........T.QYQVGDMVGVGCMVDSC.....RECSA.CK.S..D
LEQYCL....E..G.PT.MTYATPDR.......V.....DG.S.......NTM.......
.......GGYSNSIVVAEHFVVRV..P........EK......LD..PAAAA.PILCAGI
TTY..SPLKHY..GV...K..AG.DKV..GILGMGGLGHMGIK.FAKAMGAE.VT.LFTR
S.AAKAQEAH.....R-QGADHVIVS.TDA.EQMK.........................
......A.AAGH.FDFLLDTIPVQ.-HDLNPYLETLR.FDGAHILVGL-..IEPIePPVH
AA..NL.............................V.M..S.RRVLAGSL.IGGIAETQE
VLDFCAE
>tr|Q5QUY2|Q5QUY2_IDILO/38-308 Zn-dependent alcohol dehydrogenase OS=Idiomarina loihiensis GN=IL1440 PE=3 SV=1
.....-CHTDIHYAE..ND...WG.......................GTI.YPVVPGH..
EIIGKVTAVGDN.V.........K.GFKVGDSVGVGCMVDSC.....RECSS.CE.Q..G
LEQYCL....N..G.MV.PTYNGEDL.......H.....DK.S.......VTY.......
.......GGYSEKIVVSDRFVVRV..P........EK......LD..PAKAA.PLLCAGI
TTY..SPLRHF..GV...K..EG.HKV..GVIGMGGLGHMGVK.FAKAMGAE.VT.IFTR
S.ESKVAEAK.....R-QGADNVIIS.TDD.EQME.........................
......A.AAET.FDFLLDTVPVQ.-HDLNPYINCLK.VDGTHILVGL-..LEPVdPALQ
AG..AL.............................V.M..K.RRVLAGSL.IGGIPETQE
MLDFCAE
>tr|Q5WYT8|Q5WYT8_LEGPL/40-309 Putative uncharacterized protein OS=Legionella pneumophila (strain Lens) GN=lpl0647 PE=3 SV=1
.....-CHSDLHQVN..ND...WA.......................GAF.YPMVPGH..
EIIGRVKEVGHQ.V.........H.RFKAGDLVGVGCMVDSC.....RQCTY.CH.Q..N
EEQYCK....S..G.AT.YTYNSQDN.......H.....LG.G.......VTY.......
.......GGYSKHVVVTEDFVLKI..D........ES......LD..PAAAA.PLLCAGI
TTY..SPLKRA..KV...G..KM.SKV..GIVGLGGLGHMAVK.LARAMGAY.VT.VFTT
S.INKIKAGK.....D-LGAHDVVLS.TDS.NVMQ.........................
......T.LANQ.YDFILDTVSAK.-HDLGQYLNLLK.VDGQLTQVGLP..SDPL.-EVT
MF..PV.............................I.L..K.RLSINGSL.IGGIKETQE
VLDFCAR
>tr|Q5X7E2|Q5X7E2_LEGPA/40-309 Putative uncharacterized protein OS=Legionella pneumophila (strain Paris) GN=lpp0663 PE=3 SV=1
.....-CHSDLHQVN..ND...WA.......................GAF.YPMVPGH..
EIIGRVKEVGHQ.V.........R.RFKAGDLVGVGCMVDSC.....RQCTY.CH.Q..H
EEQYCK....S..G.AT.FTYNSQDN.......H.....LG.G.......VTY.......
.......GGYSKHIVVTEDFVLKI..D........ES......LD..PAAAA.PLLCAGI
TTY..SPLKRA..KV...G..KM.SKV..GIVGLGGLGHMAVK.LARAMGAY.VT.VFTT
S.INKIKAGK.....D-LGAHDVVLS.TDN.NVMQ.........................
......T.LANQ.YDFILDTVSAK.-HDLGQYLNLLK.VDGQLTQVGLP..SDPL.-EVT
MF..PV.............................I.L..K.RLSINGSL.IGGIKETQE
VLDFCAR
>tr|Q5YP13|Q5YP13_NOCFA/41-313 Putative dehydrogenase OS=Nocardia farcinica GN=NFA_52260 PE=3 SV=1
.....-CHSDIHTAR..DE...WG.......................GTR.YPCVPGH..
EIAGIVAAVGSA.V.........T.KYRPGDRVGVGCMVDSC.....GQCPP.CL.A..D
EEQYCL....R..G.AT.MTYNTPVPe....evQ.....PG.G.......HTL.......
.......GGYSTQVVVTENFVVRI..P........EG......IG..LDIAA.PLLCAGV
TLF..SPLRHW..QA...G..PG.KRV..AIVGMGGLGHIGVK.LAAAMGAE.VT.VLSH
S.LSKQEDGK.....R-FGAHHYYAT.GDK.QTFR.........................
......D.LRNR.FDLIINTVSAD.-LPIDSYMRLLR.LDGTLVILGLP..ENPL.-SVR
PF..TL.............................A.N..Y.RRSLAGSM.IGGIAQTQE
MLNFCAE
>tr|Q5ZXW9|Q5ZXW9_LEGPH/40-309 Alcohol dehydrogenase (NADP-dependent, zinc-type) OS=Legionella pneumophila subsp. pneumophila (strain Philadelphia 1 / ATCC 33
.....-CHSDLHQVN..ND...WA.......................GAF.YPMVPGH..
EIIGRVKEVGHQ.V.........R.RFKAGDLVGVGCMVDSC.....RQCTY.CH.Q..H
EEQYCK....S..G.AT.FTYNSQDN.......H.....LG.G.......VTY.......
.......GGYSKHIVVTEDFVLKI..D........ES......LD..PAAAA.PLLCAGI
TTY..SPLKRA..KV...G..KM.SKV..GIVGLGGLGHMAVK.LARAMGAY.VT.VFTT
S.INKIKAGK.....D-LGAHDVVLS.TDN.NVMQ.........................
......T.LANQ.YDFILDTVSAK.-HDLGQYLNLLK.VDGQLTQVGLP..SDPL.-EVT
MF..PV.............................I.L..K.RLSINGSL.IGGIKETQE
VLDFCAR
>tr|Q608C2|Q608C2_METCA/40-309 Alcohol dehydrogenase, zinc-containing OS=Methylococcus capsulatus GN=MCA1575 PE=3 SV=1
.....-CHSDLHQAR..NE...WN.......................ATT.YPCVPGH..
EIVGKVLEVGRS.V.........T.KFKPGDTVAVGCMVDSC.....RTCPN.CV.D..A
LEQHCE....H..G.PV.FTYNSPDP.......H.....GG.G.......MTF.......
.......GGYAESIVVDEAFVLRI..P........DG......LD..LAAAA.PLLCAGI
TTY..SPLRHW..KV...G..AG.QRV..GVVGLGGLGHMALK.FAHTFGAE.TV.LFTT
T.PDKAEDAR.....R-LGADEVVVS.RDP.EAMA.........................
......R.QAGR.FDFILDTVSAP.-HDIDAYLNLLR.RDGTLTLVGVP..PQGV.-QVM
PF..SL.............................I.G..G.RRRLAGSL.IGGIRETQE
MLDFCGE
>tr|Q62F13|Q62F13_BURMA/40-310 Alcohol dehydrogenase, zinc-containing OS=Burkholderia mallei GN=BMA3240 PE=3 SV=1
.....-CHSDLHQAR..NE...WK.......................NTT.YPVVPGH..
EIVGRVTAVGAQ.V.........T.RFEAGELVGVGCLVDSC.....RTCPS.CA.Q..G
LEQYCE....N..G.FV.GTYNGRDR.......A.....TG.D.......ITY.......
.......GGYSTQIVVDEAFVLRV..P........DT......LD..PAGAA.PLLCAGI
TTY..SPLRQW..GA...G..PG.KKV..GIVGLGGLGHMGVK.LARAMGAH.VV.LFTT
S.PSKIEDGK.....R-LGAHEVVIS.KDE.AQMN.........................
......A.HLNS.FDFILNTVAAQ.-HDLNPFIGLLK.LDGTMTLVGAP..EHDH.PSPR
VF..NL.............................I.Y..K.RRRLAGSL.IGGIAETQE
MLDFCAQ
>tr|Q63YJ5|Q63YJ5_BURPS/40-310 NADP-dependent alcohol dehydrogenase OS=Burkholderia pseudomallei GN=adhC PE=3 SV=1
.....-CHSDLHQAR..NE...WK.......................NTT.YPVVPGH..
EIVGRVTAVGAQ.V.........T.RFEAGELVGVGCLVDSC.....RTCPS.CA.Q..G
LEQYCE....N..G.FV.GTYNGRDR.......A.....TG.D.......ITY.......
.......GGYSTQIVVDEAFVLRV..P........DT......LD..PAGAA.PLLCAGI
TTY..SPLRQW..GA...G..PG.KKI..GIVGLGGLGHMGVK.LARAMGAH.VV.LFTT
S.PSKIEDGK.....R-LGAHEVVIS.KDD.AQMN.........................
......A.HLNS.FDFILNTVAAQ.-HDLNPFIGLLK.LDGTMTLVGAP..EHDH.PSPR
VF..NL.............................I.Y..K.RRRLAGSL.IGGIAETQE
MLDFCAQ
>tr|Q65IX8|Q65IX8_BACLD/46-314 AdhA (NADP-dependent alcohol dehydrogenase) OS=Bacillus licheniformis (strain DSM 13 / ATCC 14580) GN=adhA PE=3 SV=1
.....-CHSDIHSAY..DE...WG.......................GGI.FPMVPGH..
EIAGIVKAVGTS.V.........K.KFAVGDRVGVGCFVDSC.....GECEY.CQ.S..G
EEQFCT....K..G.VI.QTYNCLDY.......-.....DG.N.......PTY.......
.......GGYSQYIVVKEDFVVRI..P........DS......LN..LDVAS.PLLCAGI
TTY..SPLKHW..NA...G..PG.KKV..AVVGMGGLGHVAIQ.FAHAMGAE.VT.VLSR
S.LNKQEEAL.....R-FGADHYFAT.GDP.AVFT.........................
......E.LAGR.FDLILNTVSAN.-LDVDAYLSLLR.ADGTLVNVGAP..AERD.-QYS
VF..SL.............................I.M..G.RRSIAGSL.VGGIRETQE
MLDFAAE
>tr|Q6A8U5|Q6A8U5_PROAC/41-309 Zn-dependent alcohol dehydrogenase OS=Propionibacterium acnes GN=PPA1072 PE=3 SV=1
.....-CHSDIHTIR..NE...WG.......................QAH.FPLTVGH..
EIAGIVEAVGSE.V.........T.KYKPGDRVGVGCLVNSC.....GHCEQ.CE.A..G
EEQACL....N..G.PV.GTYNAHDV.......-.....DG.S.......ITQ.......
.......GGYSQKIVVNERFVCRI..P........DS......LD..FVEAA.PLLCAGI
TTY..SPIAQW..NV...G..PG.QKV..AVLGLGGLGHMGVQ.IAAAKGAD.VT.VLSR
S.LRKEKFAE.....K-LAATRTLAT.SDD.NFFR.........................
......D.HRGE.FDFILNTISAL.-IDVSAYLKLLK.PRGVMACVGLP..PEEL.-GLQ
VG..SL.............................I.N..G.SKVLAGSN.IGGIPQTQD
MLDFCAE
>tr|Q6D051|Q6D051_ERWCT/39-309 Putative zinc-binding dehydrogenase OS=Erwinia carotovora subsp. atroseptica GN=ECA3950 PE=3 SV=1
.....-CHSDLHQVR..AE...WA.......................GTQ.FPCVPGH..
EIVGRVSAVGPH.V.........S.AFKAGDLVGIGCIVDSC.....RHCEE.CD.E..G
LENYCD....G..-.MV.GTYNGPTA.......-.....DEpG.......WTL.......
.......GGYSQQIVVHERYVLRV.rH........SE......AE..LAAVA.PLLCAGI
TTY..SPLRHW..NA...G..PG.KKV..GVVGIGGLGHMGIK.LAHAMGAY.VV.AFTT
S.ESKREDAK.....A-LGANEVVVS.RNA.EEMA.........................
......A.HAGS.FDLILNTVAAP.-HDLDAFLVLLK.RDGALTLVGAP..ASPH.PSPN
VF..NL.............................I.M..K.RRTVAGSM.IGGIPETQE
MLDFCAE
>tr|Q6MPF5|Q6MPF5_BDEBA/40-310 NADP-dependent alcohol dehydrogenase OS=Bdellovibrio bacteriovorus GN=adhA PE=3 SV=1
.....-CHSDIHMVR..DE...WG.......................PGH.FPMVPGH..
EIAGVVRAVGPK.V.........T.KYKVGDHVGVGCLVDSC.....AECAH.CK.Q..D
LEQYCM....E..G.QT.LTYGSMER.......-.....DGsG.......ITQ.......
.......GGYSNVIVVKESFVVRI..P........DS......LP..LDKAA.PLLCAGI
TLY..SPLAHW..KA...G..PG.KKV..AIMGLGGLGHMGVK.LAKAMGAE.VT.VLSH
S.ESKRDDAL.....K-LGADRFVLT.KNA.DAFK.........................
......D.NAMY.FDLIINTVSSA.DLEMARYFSLLK.LDGTLVSVGAP..DKPL.-SVN
VF..PL.............................I.L..M.RRNFAGSA.IGGLKETQE
MLDFCAK
>tr|Q73VC1|Q73VC1_MYCPA/40-308 AdhC OS=Mycobacterium paratuberculosis GN=adhC PE=3 SV=1
.....-CHSDIHTAK..GE...WG.......................HTN.YPVVVGH..
EIAGVVTEVGAE.V.........T.KYKVGDHVGVGCMVNSC.....RQCSS.CT.A..G
LEQYCK....R..G.AT.FTYNSIDR.......-.....DG.S.......VTQ.......
.......GGYSQAIVVDEDFVVRI..P........DS......LP..LDKAA.PLLCAGI
TLF..SPLRHW..NA...G..PG.TRL..AIVGLGGLGHMGVK.LGAAMGAE.VT.VLSQ
S.LKKMEDGL.....R-LGAKHYHAT.ADP.DTFT.........................
......K.LRGS.FDLMLNTVSAN.-LKLNDYLSLLD.VDGTLVELGIP..EHPM.-EVG
AF..PL.............................A.L..A.RRSLSGSN.IGGIAETQE
MLDFCAE
>tr|Q7CY20|Q7CY20_AGRT5/40-308 NADP-dependent alcohol dehydrogenase OS=Agrobacterium tumefaciens (strain C58 / ATCC 33970) GN=adh PE=3 SV=2
.....-CHSDIHTVR..NE...WH.......................NAV.YPIVPGH..
EIAGVVRAVGSK.V.........T.RFKVGDHVGVGCFVDSC.....VGCAT.RD.V..D
NEQYMP....G..-.LV.QTYNSVER.......-.....DGkS.......ATQ.......
.......GGYSDHIVVREDYVLSI..P........DN......LP..LDASA.PLLCAGI
TLY..SPLQHW..NA...G..PG.KKV..AIVGMGGLGHMGVK.IGSAMGAD.IT.VLSQ
T.LSKKEDGL.....K-LGAKEYYAT.SDA.STFE.........................
......K.LAGT.FDLILCTVSAE.-IDWNAYLNLLK.VNGTMVLLGVP..EHAI.-PVH
AF..SV.............................I.P..A.RRSLAGSM.IGSIKETQE
MLDFCGK
>tr|Q7CYZ8|Q7CYZ8_AGRT5/40-311 Alcohol dehydrogenase OS=Agrobacterium tumefaciens (strain C58 / ATCC 33970) GN=AGR_C_2867 PE=3 SV=2
.....-CHSDIHTAR..SE...WP.......................GSL.YPCVPGH..
EIVGRVGRVGAQ.V.........T.RFKTGDRVGVGCIVDSC.....RECAS.CA.E..G
LEQYCE....N..G.MT.GTYNSPDKa.....mG.....GG.A.......HTL.......
.......GGYSAHVVVDDRYVLNI..P........EG......LD..PAAAA.PLLCAGI
TTY..SPLRHW..NA...G..PG.KRV..GVVGLGGLGHMAVK.LANAMGAT.VV.MITT
S.PGKAEDAK.....K-LGAHEVIIS.RDA.EQMK.........................
......K.ATSS.LDLIIDAVAAD.-HDIDAYLALLK.RDGALVQVGAP..EKPL.-SVM
AF..SL.............................I.P..G.RKTFAGSM.IGGIPETQE
MLDFCAE
>tr|Q82I44|Q82I44_STRAW/41-309 Putative NADP-dependent alcohol dehydrogenase OS=Streptomyces avermitilis GN=adhA4 PE=3 SV=1
.....-CHSDIHQAR..DG...WG.......................EGI.FPMVPGH..
EIAGIVAEVGSG.V.........T.KFQVGDRVGVGCMVDSC.....RECEN.CK.A..G
LEQYCV....G..G.NV.GTYNALDK.......-.....NG.E.......PTY.......
.......GGYSEKVVVDENYTVRI..P........DG......LA..LDVAA.PLLCAGI
TTY..SPLKHW..NA...G..PG.KKV..AVLGMGGLGHMGVK.IAHALGAE.VT.VLSQ
S.LRKKDDGL.....K-LGADHYYAT.SDP.KTFE.........................
......E.LAGT.FDIILSTVSAP.-LDFGAFLSLLR.TDGALVNVGAP..EEPI.-SIN
LF..SV.............................I.A..G.RKTLAGSG.IGGIQETQE
MLDFCAE
>tr|Q87BP2|Q87BP2_XYLFT/39-309 Alcohol dehydrogenase OS=Xylella fastidiosa (strain Temecula1 / ATCC 700964) GN=yahK PE=3 SV=1
.....-CHSDIHQVR..AE...WA.......................GTL.FPCVPGH..
EIVGRVSAIGTH.V.........Q.GFKAGDLVAVGCMVDSC.....KDCQE.CD.A..G
LENYCD....G..-.MI.GTYNFPTQ.......-.....DApG.......HTL.......
.......GGYSQKIVVHERFVLRIrhP........EA......-Q..LAAVA.PLLCAGI
TTY..SPLRHW..NA...G..PG.KKV..GIVGIGGLGHMGIK.LAHAMGAY.VV.AFTT
S.ESKRQDAK.....A-LGADEVVVS.RDE.ERMA.........................
......A.HVKS.FDLILNTVAAS.-HSLDPFLTLLK.RDGTLTLVGAP..VTPH.PSPE
VF..NL.............................I.F..K.RRSIAGSL.IGGIAETQE
MLDFCAE
>tr|Q882D1|Q882D1_PSESM/40-309 Oxidoreductase, zinc-binding OS=Pseudomonas syringae pv. tomato GN=PSPTO2697 PE=3 SV=1
.....-CHSDLHTAR..NE...WH.......................NTL.YPSVPGH..
EIVGRVTAVGAN.V.........K.QFKVGDLAGVGCMVDSC.....QQCAS.CT.E..G
DEQYCE....S..G.FT.GTYNGPVF.......-.....GG.E.......NTL.......
.......GGYSDKIVVKEKFVLRI..S........HD......DN..LAAVA.PLLCAGI
TTY..SPLRHW..KV...G..PG.TKV..GIVGLGGLGHMGVK.IAHAMGAH.VV.LFTT
S.PDKREDGL.....R-LGADEVIVS.RDP.AQMA.........................
......T.QVNS.LDFILNTVAAP.-HDLDAFLSLLK.RDGTMTLVGAP..AEPH.PSPA
VF..NL.............................I.F..K.RRSLAGSL.IGGIQETQE
MLDFCAE
>tr|Q884B3|Q884B3_PSESM/40-310 Oxidoreductase, zinc-binding OS=Pseudomonas syringae pv. tomato GN=PSPTO2182 PE=3 SV=1
.....-CHSDIHQAR..NE...WG.......................IAV.YPLMPGH..
EIVGRVTATGAN.A.........T.KYKVGDLVGVGCMVDSC.....RECSA.CK.S..D
LEQYCL....E..G.PT.MTYATPDR.......V.....DG.S.......NTM.......
.......GGYSNSIVVAEHFVVRV..P........EK......LD..PAAAA.PILCAGI
TTY..SPLKHY..GV...K..AG.DKV..GILGMGGLGHMGIK.FAKAMGAE.VT.LFTR
S.AAKAQEAR.....R-QGADHVIVS.TDA.EQMK.........................
......A.AAGH.FDFLLDTIPVQ.-HDLNPYLETLR.FDGVHILVGL-..IEPIePPVH
AA..HL.............................V.M..S.RRVLAGSL.IGGIAETQE
VLDFCAE
>tr|Q88K65|Q88K65_PSEPK/40-310 D-isomer specific 2-hydroxyacid dehydrogenase family protein OS=Pseudomonas putida (strain KT2440) GN=PP2426 PE=3 SV=1
.....-CHSDIHQAR..NE...WG.......................IAV.YPLMPGH..
EIIGRVTAVGDK.V.........T.AHKVGDLVGVGCMVDSC.....RTCEA.CA.K..D
LEQYCL....E..G.PT.MTYATPDR.......V.....DG.S.......NTM.......
.......GGYSSSIVVSEHFVVRI..P........AG......MD..LPSAA.PILCAGI
TTY..SPLKHH..GV...G..PG.HKI..GILGMGGLGHMGIK.LAKALGAE.VT.LFTR
S.QAKAEEAR.....R-QGADHVIVS.TDA.EQMR.........................
......A.AAGR.FDFLLDTIPVQ.-HDLNPYLETLK.FDGVHILVGL-..IEPIdPALH
AA..NL.............................V.M..K.RRVLAGSL.IGGIAETQE
VLDFCAE
>tr|Q8ES57|Q8ES57_OCEIH/40-308 NADP-dependent alcohol dehydrogenase OS=Oceanobacillus iheyensis GN=OB0786 PE=3 SV=1
.....-CHSDIHTAH..GE...WG.......................EVN.YPLVPGH..
EIAGVVSDVGPE.V.........T.KYKVGDRVGVGCMVDSC.....GECEN.CR.R..G
EEQYCH....Q..G.NV.QTYGGVDK.......-.....YG.E.......PTQ.......
.......GGYSTHIVVTEDFVLRI..P........DN......IE..LDVAA.PLLCAGI
TTY..SPLNHW..NA...G..PG.KKV..AVVGMGGLGHMAVK.IAHAMGAE.VT.VLSR
T.LNKKEDGL.....E-FGAENYYAT.SEK.ETFE.........................
......T.LAGS.FDLIINTVSAK.-LDMDAYFSLLN.LDGSLVNVGAP..AEPL.-SVN
VF..SL.............................I.G..H.RRSFAGSL.IGGIRETQE
MLDFCAE
>tr|Q8FKH5|Q8FKH5_ECOL6/39-309 Hypothetical zinc-type alcohol dehydrogenase-like protein yahK OS=Escherichia coli O6 GN=yahK PE=3 SV=1
.....-CHSDIHQVR..SE...WA.......................GTV.YPCVPGH..
EIVGRVVAVGDQ.V.........E.KHAPGDLVGVGCIVDSC.....KHCEE.CE.D..G
LENYCD....H..-.MT.GTYNSPTP.......-.....DEpG.......HTL.......
.......GGYSQQIVVHERYVLRIrhP........QE......-Q..LAAVA.PLLCAGI
TTY..SPLRHW..LA...G..PG.KKV..GVVGIGGLGHMGIK.LAHAMGAH.VV.AFTT
S.ESKREAAK.....A-LGADEVVNS.RNA.DEMV.........................
......A.HVKS.FDFILNTVAAP.-HNLDDFTTLLK.RDGTITLVGAP..ATPH.KSPE
VF..NL.............................I.M..K.RRAIAGSM.IGGIPETQE
MLDFCAE
>tr|Q8FSP4|Q8FSP4_COREF/56-324 Putative dehydrogenase OS=Corynebacterium efficiens GN=CE0338 PE=3 SV=1
.....-CHSDIHTVR..NE...WG.......................EAN.FPLTVGH..
EIAGVVSAVGSE.V.........T.DWKVGDRVGVGCLVDSC.....GTCEM.CQ.Q..G
FENHCL....N..G.AV.GTYNSVDV.......-.....DG.T.......ITQ.......
.......GGYAEKIVVSERFVCRI..P........DA......LD..FDVAA.PLLCAGI
TTF..SPIVQW..NV...K..EG.DKV..AVMGLGGLGHMGVQ.IAAAKGAE.VT.VLSR
S.LKKAEVAK.....S-LGAVRTLAT.SDE.SFFN.........................
......D.YRGE.FDFILNTISAN.-INLGAYLGLLK.PRGVMAVVGLP..PEKQ.-PLS
FG..SL.............................I.G..G.SKVLTGSN.IGGIPETQE
MLDFCAE
>tr|Q8FU72|Q8FU72_COREF/79-349 Putative alcohol dehydrogenase OS=Corynebacterium efficiens GN=CE0149 PE=3 SV=1
.....-CHSDIHTAT..GD...WG.......................ERE.YPLVPGH..
EIVGRVSAVGDA.V.........T.KHRVGDRVGVGCFVNSC.....GHCEP.CR.A..G
EHSYCD....T..G.AV.LTYGSEDR......yA.....DG.E.......YTQ.......
.......GGYSQAIVVKEDFVVRV..P........ES......LD..PAAAT.PLLCAGI
TTY..SPLKHH..GA...G..PG.KKV..GIIGLGGIGHVAVK.IAVAMGAE.VV.VFSH
S.TSKREDAL.....K-FGATEHVST.ADP.TFAE.........................
......T.WGGQ.FDLILNTVSVN.-LDTATYLSLLC.FDGALVALGLP..NDPM.-EVP
TR..ML.............................T.S..K.RRTLTGSL.VGGIPETQE
MLDFCAE
>tr|Q8NTH6|Q8NTH6_CORGL/41-309 Zn-dependent alcohol dehydrogenases (ALCOHOL DEHYDROGENASE, CLASS C) OS=Corynebacterium glutamicum GN=adhC PE=3 SV=1
.....-CHSDIHTIR..NE...WG.......................EAH.FPLTVGH..
EIAGVVSAVGSD.V.........T.KWKVGDRVGVGCLVNSC.....GECEQ.CV.A..G
FENNCL....R..G.NV.GTYNSNDV.......-.....DG.T.......ITQ.......
.......GGYAEKVVVNERFLCSI..P........EE......LN..FDVAA.PLLCAGI
TTY..SPIARW..NV...K..EG.DKV..AVMGLGGLGHMGVQ.IAAAKGAE.VT.VLSR
S.LRKAELAK.....E-LGAARTLAT.SDE.DFFT.........................
......E.HAGE.FDFILNTISAS.-IPVDKYLSLLK.PHGVMAVVGLP..PEKQ.-PLS
FG..AL.............................I.G..G.GKVLTGSN.IGGIPETQE
MLDFCAK
>tr|Q8PEF1|Q8PEF1_XANCP/40-310 Alcohol dehydrogenase OS=Xanthomonas campestris pv. campestris GN=yahK PE=3 SV=1
.....-CHSDLHTAR..NE...WH.......................NTV.YPSVPGH..
EIVGRVTAVGSA.V.........T.NFKVGDLAGVGCMVDSC.....RSCAS.CQ.E..G
EEQYCE....Q..G.FT.GTYNGPMF.......G.....GG.E.......NTY.......
.......GGYSDHIVVDQKYVLHI..S........HS......DN..LAAVA.PLLCAGI
TTY..SPLAHW..KV...G..PG.QKV..GVVGLGGLGHMAVK.IAKAMGAT.VV.LFTT
S.ESKRADAL.....R-LGASEVVIS.KDE.AQMA.........................
......A.QYNT.LDFILNTVAAP.-HNLDPFLNALK.RDGAMVLVGVP..EHSH.PSPA
VF..NL.............................V.M..K.RRTLAGSL.IGGIRQTQE
MLDFCAK
>tr|Q8PRD2|Q8PRD2_XANAC/40-310 Alcohol dehydrogenase OS=Xanthomonas axonopodis pv. citri GN=yahK PE=3 SV=1
.....-CHSDLHTAR..NE...WH.......................NTL.YPSVPGH..
EIVGRVTAVGNA.V.........T.GFKVGDLAGVGCMVDSC.....RSCAS.CQ.E..G
EEQYCE....A..G.FT.GTYNGPMF.......G.....GG.E.......NTY.......
.......GGYSDHIVVDQKYVLRI..T........HS......DN..LAAVA.PLLCAGI
TTY..SPLAHW..KV...G..PG.QKV..GVVGLGGLGHMAVK.IAKAMGAT.VV.LFTT
S.ESKRADAL.....R-LGASEVVIS.KDE.AQMA.........................
......A.QYNT.LDFILNTVAAP.-HNLDPFLNALK.RDGAIVLVGVP..EQSH.PSPA
VF..NL.............................V.M..K.RRTLAGSL.IGGIRQTQE
MLDFCAK
>tr|Q8X6A3|Q8X6A3_ECO57/39-309 Putative oxidoreductase OS=Escherichia coli O157:H7 GN=yahK PE=3 SV=1
.....-CHSDLHQVR..SE...WA.......................GTV.YPCVPGH..
EIVGRVVAVGDQ.V.........E.KHAPGDLVGVGCIVDSC.....KHCEE.CE.D..G
LENYCD....H..-.MT.GTYNSPTP.......-.....DEpG.......HTL.......
.......GGYSQQIVVHERYVLRIrhP........QE......-Q..LAAVA.PLLCAGI
TTY..SPLRHW..QA...G..PG.KKV..GVVGIGGLGHMGIK.LAHAMGAH.VV.AFTT
S.EAKREAAK.....A-LGADEVVNS.RNA.DEMA.........................
......A.HLKS.FDFILNTVAAP.-HNLDDFTTLLK.RDGTMTLVGAP..ATPH.KSPE
VF..NL.............................I.M..K.RRAIAGSM.IGGIPETQE
MLDFCAE
>tr|Q8XQU4|Q8XQU4_RALSO/41-311 Putative nadp-dependent zinc-type alcohol dehydrogenase oxidoreductase protein OS=Ralstonia solanacearum GN=RSp1124 PE=3 SV=1
.....-CHSDVHNVR..ND...WG.......................SAR.YPMVPGH..
EIVGRVLEVGAE.V.........T.RFKAGDPVGVGCMVESC.....RHCNA.CG.K..G
WEQYCE....N..G.AT.YTYNGTDP.......I.....DG.T.......RTY.......
.......GGYSEKIVVAEHFVLKM..P........EG......LD..LAGAA.PLLCAGI
TTY..SPLRHW..NV...G..AG.SQV..AIVGLGGLGHMGLK.LAKAMGAE.VT.LFSR
S.PGKEADAR.....R-LGADHIVIS.TDA.AQMA.........................
......T.VAGR.FDLIIDTVPYQ.-HDVNPYVPTLA.TGGTIVMVGY-..LGPLePPLN
SG..PM.............................V.Y..R.RKALAGSL.IGGIAETQA
MLDFCGA
>tr|Q92MD4|Q92MD4_RHIME/40-307 NADP-dependent alcohol dehydrogenase OS=Rhizobium meliloti GN=R02692 PE=3 SV=1
.....-CHSDIHQAR..DE...WG.......................NST.FPMVPGH..
EIVGIVRAVGSQ.V.........T.RFKIGDRVGVGCFVDSC.....TTCAK.RD.L..D
LEQYLP....G..-.LV.VTYNGVEA.......-.....DG.T.......PTQ.......
.......GGYSDHIVVKEGYVLSI..P........EN......LP..LDAAA.PLLCAGI
TLY..SPLRHW..KA...G..PG.KKV..AIVGLGGLGHMGVK.LAHAMGAE.VT.VLSQ
T.LSKKEDGL.....K-LGADHYYAT.KDP.ETFT.........................
......K.LAGS.FDLIICTVAAE.-IDWNAYLNLLK.VDGELVLVGIP..ENPV.-PVH
AF..SL.............................V.P..A.RRSISGSM.IGSIKETQE
MLDFCGE
>tr|Q9CBQ3|Q9CBQ3_MYCLE/56-324 Alcohol dehydrogenase OS=Mycobacterium leprae GN=adhA PE=3 SV=1
.....-CHSDIHTVK..AE...WG.......................QPN.YPVVPGH..
EIAGVVTAVGTE.V.........T.KHKVGDRVGVGCMVGSC.....GECSS.CL.A..G
IEQYCK....R..G.AT.FTYNSIGT.......-.....DG.Q.......STQ.......
.......GGYSQAIVVDENFVVHI..P........DA......LP..LDAAA.PLLCAGI
TLY..SPLRHW..NA...K..PG.TRL..AIIGLGGLGHMGVK.LGRKMGCE.VT.VLSQ
S.LKKMEDGL.....Q-LGASNYYAT.ADP.DTFR.........................
......K.LRGS.FDLILNTVSAN.-LDLGKYLNLLD.VNGTLVELGIP..EHPM.-LVP
AF..AL.............................A.L..M.RRSLAGSN.IGGITETQE
MMNFSAE
>tr|Q9EWF1|Q9EWF1_STRCO/40-308 Putative dehydrogenase OS=Streptomyces coelicolor GN=SCO4945 PE=3 SV=1
.....-CHSDIHQAR..EG...WG.......................EAI.FPMVPGH..
EIAGIVSEVGPG.V.........T.RFKVGDRVGVGCMVDSC.....RECEN.CK.A..G
REQYCT....S..G.NT.GTYNAVGR.......-.....DG.E.......VTY.......
.......GGYSEKVVVDENFVLGI..P........EG......IA..LDEAA.PLLCAGI
TTY..SPLKRW..NA...G..PG.KKV..AVVGLGGLGHMAVK.LAHALGAE.VT.VLSQ
S.LRKKDDGL.....K-LGADHYYAT.SDP.ATFE.........................
......E.LSGT.FDLIVSTVSAP.-LDLGAYLGLLK.TEGTLANVGAP..EEPV.-SLN
LF..AL.............................L.G..G.GKSLSGSM.IGGIAETQE
MLDFCAE
>tr|Q9I1J9|Q9I1J9_PSEAE/41-311 Probable alcohol dehydrogenase (Zn-dependent) OS=Pseudomonas aeruginosa GN=PA2275 PE=3 SV=1
.....-CHSDLHQAR..NE...WH.......................NSL.YPLVPGH..
EIIGRVASVGEA.V.........S.GFAVGELVGVGCMVDSC.....RHCAA.CS.E..G
LEQYCA....E..Y.PT.LTYNGRDR.......H.....DG.L.......PTF.......
.......GGYSERIVVSARFVLRI..P........QG......LD..PKAAA.PLLCAGI
TSY..SPLRHW..KV...G..PG.SRV..AVVGLGGLGHMGLK.FARALGAE.VA.LFTR
S.PGKEEEAR.....R-LGADQVILS.TDP.QRMA.........................
......A.VAGR.FDLILDTVPHQ.-HDLNPYLATLK.RDGTLVLVGL-..LEPLePAVH
GA..QL.............................V.M..G.RRSIAGSA.IGGIAETQE
MLDFCAA
>tr|Q9PAV6|Q9PAV6_XYLFA/39-309 Alcohol dehydrogenase OS=Xylella fastidiosa GN=XF_2389 PE=3 SV=1
.....-CHSDIHQVR..SE...WA.......................GTL.FPCVPGH..
EIVGRVSAIGTH.V.........K.GFKTGDLVAVGCMVDSC.....KDCQE.CN.A..G
LENYCD....G..-.MI.GTYNFPTH.......-.....DApG.......HTL.......
.......GGYSQKIVVDERYVLRIrhP........EA......-Q..LAAVA.PLLCAGI
TTY..SPLRHW..NA...G..PG.KKV..GIVGIGGLGHMGIK.LAHAMGAH.VV.AFTT
S.ESKRQDAK.....A-LGADEVVVS.RDE.ESMA.........................
......A.HVKS.FDLILNTVAAS.-HSLDPFLTLLK.RDGTLTLVGAP..ATPH.PSPQ
IF..NL.............................I.F..K.RRSIAGSL.IGGIAETQE
MLDFCAE
>tr|Q9PCN2|Q9PCN2_XYLFA/39-309 Alcohol dehydrogenase OS=Xylella fastidiosa GN=XF_1746 PE=3 SV=1
.....-CHSDLHQVR..AE...WA.......................GTQ.FPCVPGH..
EIVGRVSAVGAH.V.........S.GFQPGDLVGIGCIVDSC.....KHCDD.CA.E..G
LENYCD....E..-.MV.GTYNGPTP.......-.....DApG.......HTL.......
.......GGYSQQIVVHERYVLRI.rH........DE......SQ..LAAVA.PLLCAGI
TTY..SPLRHW..NA...G..PG.KKV..GVVGIGGLGHMGIK.LAHAMGAH.VV.AFTT
S.ESKRDAAM.....A-LGADEVVVS.RNP.GEMA.........................
......A.HGQS.FDFILNTVAAP.-HDLNAFMTLLK.RDGTMTPVGAP..ASPH.PSPE
VF..NF.............................I.L..K.RRSLAGSA.IGGIPETQE
MLDFCAE
>sp|P42495|CADH1_ARACO/46-316 Cinnamyl-alcohol dehydrogenase 1 OS=Aralia cordata GN=CAD1 PE=2 SV=1
.....-CHTDIHQIK..ND...LG.......................ASN.YPMVPGH..
EVVGEVVEVGSD.V.........T.KFKVGDCVGDGTIVGCC.....KTCRP.CK.A..D
VEQYCN....K..-.KI.WSYNDVYT.......-.....DG.K.......PTQ.......
.......GGFSGHMVVDQKFVVKI..P........DG......MA..PEQAA.PLLCAGV
TVY..SPLTHF..GL...KeiSG.LRG..GILGLGGVGHMGVK.LAKAMGHH.VT.VISS
S.DKKKEEAI.....DHLGADAYLVS.SDA.TQMQ.........................
......E.AADS.LDYIIDTVPVF.-HPLEPYLSLLK.LDGKLILMGVI..NTPL.-QFI
SP..MV.............................M.L..G.RKAITGSF.IGSMKETEE
MLDFCNE
>sp|P48523|CADH1_ARATH/47-316 Cinnamyl-alcohol dehydrogenase OS=Arabidopsis thaliana GN=CAD PE=2 SV=1
.....-CHTDIHQIK..ND...LG.......................MSN.YPMVPGH..
EVVGEVLEVGSD.V.........S.KFTVGDVVGVGVVVGCC.....GSCKP.CS.S..E
LEQYCN....K..-.RI.WSYNDVYT.......-.....DG.K.......PTQ.......
.......GGFADTMIVNQKFVVKI..P........EG......MA..VEQAA.PLLCAGV
TVY..SPLSHF..GL...M.aSG.LKG..GILGLGGVGHMGVK.IAKAMGHH.VT.VISS
S.DKKKEEAI.....EHLGADDYVVS.SDP.AEMQ.........................
......R.LADS.LDYIIDTVPVF.-HPLDPYLACLK.LDGKLILMGVI..NTPL.-QFV
TP..LV.............................I.L..G.RKVISGSF.IGSIKETEE
VLAFCKE
>sp|Q42726|CADH1_EUCGU/46-313 Cinnamyl alcohol dehydrogenase 1 OS=Eucalyptus gunnii GN=CAD1 PE=3 SV=1
.....-CHSDIHQIK..ND...LG.......................MSH.YPMVPGH..
EVVGEVLEVGSE.V.........T.KYRVGDRVGTGIVVGCC.....RSCSP.CN.S..D
QEQYCN....K..-.KI.WNYNDVYT.......-.....DG.K.......PTQ.......
.......GGFAGEIVVGERFVVKI..P........DG......LE..SEQAA.PLMCAGV
TVY..RPLVRF..GL...K.qSG.LRG..GILGLGGVGHMGVK.IAKAMGHH.VT.VISS
S.DKKRTEAL.....EHLGADAYLVS.SDE.NGMK.........................
......E.ATDS.LDYVFDTIPVV.-HPLEPYLALLK.LDGKLILTGVI..NAPL.-QFI
SP..MV.............................M.L..E.--SITGSF.IGSMKETEE
MLEFCKE
>sp|O49482|CADH2_ARATH/46-315 Probable cinnamyl-alcohol dehydrogenase OS=Arabidopsis thaliana GN=At4g34230 PE=1 SV=1
.....-CHTDLHQTK..ND...LG.......................MSN.YPMVPGH..
EVVGEVVEVGSD.V.........S.KFTVGDIVGVGCLVGCC.....GGCSP.CE.R..D
LEQYCP....K..-.KI.WSYNDVYI.......-.....NG.Q.......PTQ.......
.......GGFAKATVVHQKFVVKI..P........EG......MA..VEQAA.PLLCAGV
TVY..SPLSHF..GL...K.qPG.LRG..GILGLGGVGHMGVK.IAKAMGHH.VT.VISS
S.NKKREEAL.....QDLGADDYVIG.SDQ.AKMS.........................
......E.LADS.LDYVIDTVPVH.-HALEPYLSLLK.LDGKLILMGVI..NNPL.-QFL
TP..LL.............................M.L..G.RKVITGSF.IGSMKETEE
MLEFCKE
>sp|P31655|CADH2_EUCGU/46-315 Cinnamyl alcohol dehydrogenase 2 OS=Eucalyptus gunnii GN=CAD2 PE=2 SV=1
.....-CHSDIHQIK..ND...LG.......................MSH.YPMVPGH..
EVVGEVLEVGSE.V.........T.KYRVGDRVGTGIVVGCC.....RSCSP.CN.S..D
QEQYCN....K..-.KI.WNYNDVYT.......-.....DG.K.......PTQ.......
.......GGFAGEIVVGERFVVKI..P........DG......LE..SEQAA.PLMCAGV
TVY..SPLVRF..GL...K.qSG.LRG..GILGLGGVGHMGVK.IAKAMGHH.VT.VISS
S.DKKRTEAL.....EHLGADAYLVS.SDE.NGMK.........................
......E.ATDS.LDYIFDTIPVV.-HPLEPYLALLK.LDGKLILTGVI..NAPL.-QFI
SP..MV.............................M.L..G.RKSITGSF.IGSMKETEE
MLEFCKE
>sp|O82035|CADH2_PICAB/46-315 Cinnamyl alcohol dehydrogenase 2 OS=Picea abies GN=CAD2 PE=3 SV=1
.....-CHSDLVQMH..NE...MG.......................MSN.YPMVPGH..
EVVGVVTEIGSE.V.........K.KFKVGEHVGVGCIVGSC.....RSCSN.CN.G..S
MEQYCS....K..-.RI.WTYNDVNH.......-.....DG.T.......PTQ.......
.......GGFASSMVVDQMFVVRI..P........EN......LP..LEQAA.PLLCAGV
TVY..SPMKHF..GM...T.ePG.KKC..GILGLGGVGHMGVK.IAKAFGLH.VT.VISS
S.DKKKEEAL.....EVLGADAYLVS.KDA.EKMQ.........................
......E.AAES.LDYIMDTIPVA.-HPLEPYLALLK.TNGKLVMLGVV..PEPL.-HFV
TP..LL.............................I.L..G.RRSIAGSF.IGSMEETQE
TLDFCAE
>sp|P30359|CADH4_TOBAC/46-315 Cinnamyl alcohol dehydrogenase OS=Nicotiana tabacum GN=CAD14 PE=1 SV=1
.....-CHTDLHQVK..ND...LG.......................MSN.YPLVPGH..
EVVGEVVEVGPD.V.........S.KFKVGDTVGVGLLVGSC.....RNCGP.CK.R..D
IEQYCN....K..-.KI.WNCNDVYT.......-.....DG.K.......PTQ.......
.......GGFAKSMVVDQKFVVKI..P........EG......MA..PEQAA.PLLCAGI
TVY..SPLNHF..GF...K.qSG.LRG..GILGLGGVGHMGVK.IAKAMGHH.VT.VISS
S.NKKRQEAL.....EHLGADDYLVS.SDT.DKMQ.........................
......E.ASDS.LDYIIDTVPVG.-HPLEPYLSLLK.IDGKLILMGVI..NTPL.-QFI
SP..MV.............................M.L..G.RKSITGSF.IGSMKETEE
MLDFCKE
>sp|Q08350|CADH7_PICAB/46-315 Cinnamyl alcohol dehydrogenase 7/8 OS=Picea abies GN=CAD7 PE=2 SV=1
.....-CHSDLVQMH..NE...MG.......................MSN.YPMVPGH..
EVVGVVTEIGSE.V.........K.KFKVGEHVGVGCIVGSC.....RSCSN.CN.G..S
MEQYCS....K..-.RI.WTYNDVNH.......-.....DG.T.......PTQ.......
.......GGFASSMVVDQMFVVRI..P........EN......LP..LEQAA.PLLCAGV
TVY..SPMKHF..GM...T.ePG.KKC..GILGLGGVGHMGVK.IAKAFGLH.VT.VISS
S.DKKKEEAL.....EVLGADAYLVS.KDA.EKMQ.........................
......E.AAES.LDYIMDTIPVA.-HPLEPYLALLK.TNGKLVMLGVV..PEPL.-HFV
TP..LL.............................I.L..G.RRSIAGSF.IGSMEETQE
TLDFCAE
>sp|P30360|CADH9_TOBAC/46-315 Cinnamyl alcohol dehydrogenase OS=Nicotiana tabacum GN=CAD19 PE=1 SV=1
.....-CHSDLHQVK..ND...LG.......................MSN.YPLVPGH..
EVVGKVVEVGAD.V.........S.KFKVGDTVGVGLLVGSC.....RNCGP.CK.R..E
IEQYCN....K..-.KI.WNCNDVYT.......-.....DG.K.......PTQ.......
.......GGFANSMVVDQNFVVKI..P........EG......MA..PEQAA.PLLCAGI
TVY..SPFNHF..GF...N.qSG.FRG..GILGLGGVGHMGVK.IAKAMGHH.VT.VISS
S.NKKRQEAL.....EHLGADDYLVS.SDT.DKMQ.........................
......E.AADS.LDYIIDTVPVG.-HPLELYLSLLK.IDGKLILIGVI..NTPL.-QFI
SP..MV.............................M.L..G.RKSITGSF.IGSMKETEE
MLDFCKE
>sp|P50746|CADH_EUCBO/46-314 Cinnamyl alcohol dehydrogenase OS=Eucalyptus botryoides GN=CAD1 PE=3 SV=1
.....-CHSDIHQIK..ND...LG.......................MSH.YPMVPGH..
EVVGEVLEVGSE.V.........T.KYRVGDRVGTGIVVGCC.....RSCGP.CN.S..D
QEQYCN....K..-.KI.WNYNDVYT.......-.....DG.K.......PTQ.......
.......GGFAGEIVVGQRFVVKI..P........DG......LE..SEQDA.-VMCAGV
TVY..SPLVRF..GL...K.qSG.LRG..GILGLGGVGHMGVK.IAKAMGHH.VT.VISS
S.DKKRTEAL.....EHLGADAYLVS.SDE.NGMK.........................
......E.ATDS.LDYIFDTIPVV.-HPLEPYLALLK.LDGKLILTGVI..NAPL.-QFI
SP..MV.............................M.L..G.RKSITGSF.IGSMKETEE
MLEFCKE
>sp|O64969|CADH_EUCGL/46-315 Cinnamyl alcohol dehydrogenase OS=Eucalyptus globulus GN=CAD PE=2 SV=1
.....-CHSDIHQIK..ND...LG.......................MSH.YPMVPGH..
EVVGEVLEVGSE.V.........T.KYRVGDRVGTGIVVGCC.....RSCSP.CN.S..D
QEQYCN....K..-.KI.WNYNDVYT.......-.....DG.K.......PTQ.......
.......GGFAGEIVVGERFVVKI..P........DG......LE..SEQAA.PLMCAGV
TVY..SPLVRF..GL...K.qSG.LRG..GILGLGGVGHMGVK.IAKAMGHH.VT.VISS
S.DKKRTEAL.....EHLGADAYLVS.SDE.NGMK.........................
......E.ATDS.LDYIFDTIPVV.-HPLEPYLALLK.LDGKLILTGVI..NAPL.-QFI
SP..MV.............................M.L..G.RKSITGSF.IGSMKETEE
MLEFCKE
>sp|O22380|CADH_LOLPR/47-316 Cinnamyl alcohol dehydrogenase OS=Lolium perenne PE=2 SV=1
.....-CHTDLHQTK..NH...LG.......................ASK.YPMVPGH..
EVVGEVVEVGPE.V.........S.KYSVGDVVGVGVIVGCC.....RDCRP.CK.A..N
VEQYCN....K..-.KI.WSYNDVYT.......-.....DG.K.......PTQ.......
.......GGFAGSMVVDQKFVVKI..P........AG......LA..PEQAA.PLLCAGV
TVY..SPLKHF..GL...M.tPG.LRG..GILGLGGVGHMGVK.VAKSMGHH.VT.VISS
S.DKKRAEAM.....DDLGADDYLVS.SDE.AQMA.........................
......A.AMDS.LDYIIDTVPVK.-HPLEPYLALLK.MDGKLVLMGVI..GEPL.-SFV
SP..MV.............................M.L..G.RKTITGSF.IGSIEETEE
VLRFCVD
>sp|O24562|CADH_MAIZE/46-315 Cinnamyl alcohol dehydrogenase OS=Zea mays GN=CAD PE=2 SV=1
.....-CHTDIHQAK..NH...LG.......................ASK.YPMVPGH..
EVVGEVVEVGPE.V.........A.KYGVGDVVGVGVIVGCC.....RECSP.CK.A..N
VEQYCN....K..-.KI.WSYNDVYT.......-.....DG.R.......PTQ.......
.......GGFASTMVVDQKFVVKI..P........AG......LA..PEQAA.PLLCAGV
TVY..SPLKHF..GL...T.nPG.LRG..GILGLGGVGHMGVK.VAKAMGHH.VT.VISS
S.SKKRAEAM.....DHLGADAYLVS.SDA.AAMA.........................
......A.AADS.LDYIIDTVPVH.-HPLEPYLALLK.LDGKLVLLGVI..GEPL.-SFV
SP..MV.............................M.L..G.RKAITGSF.IGSIDETAE
VLQFCVD
>sp|P31656|CADH_MEDSA/47-316 Cinnamyl alcohol dehydrogenase OS=Medicago sativa GN=CAD2 PE=1 SV=1
.....-CHSDLHQIK..ND...LG.......................MSN.YPMVPGH..
EVVGEVLEVGSN.V.........T.RFKVGEIVGVGLLVGCC.....KSCRA.CD.S..E
IEQYCN....K..-.KI.WSYNDVYT.......-.....DG.K.......ITQ.......
.......GGFAESTVVEQKFVVKI..P........EG......LA..PEQVA.PLLCAGV
TVY..SPLSHF..GL...K.tPG.LRG..GILGLGGVGHMGVK.VAKALGHH.VT.VISS
S.DKKKKEAL.....EDLGADNYLVS.SDT.VGMQ.........................
......E.AADS.LDYIIDTVPVG.-HPLEPYLSLLK.IDGKLILMGVI..NTPL.-QFV
TP..MV.............................M.L..G.RKSITGSF.VGSVKETEE
MLEFWKE
>sp|Q40976|CADH_PINRA/46-315 Cinnamyl alcohol dehydrogenase OS=Pinus radiata GN=CAD PE=2 SV=1
.....-CHSDLVQMR..NE...MG.......................MSH.YPMVPGH..
EVVGIVTEIGSE.V.........K.KFKVGEHVGVGCIVGSC.....RSCGN.CN.Q..S
MEQYCS....K..-.RI.WTYNDVNH.......-.....DG.T.......PTQ.......
.......GGFASSMVVDQMFVVRI..P........EN......LP..LEQAA.PLLCAGV
TVF..SPMKHF..AM...T.ePG.KKC..GILGLGGVGHMGVK.IAKAFGLH.VT.VISS
S.DKKKEEAM.....EVLGADAYLVS.KDT.EKMM.........................
......E.AAES.LDYIMDTIPVA.-HPLEPYLALLK.TNGKLVMLGVV..PEPL.-HFV
TP..LL.............................I.L..G.RRSIAGSF.IGSMEETQE
TLDFCAE
>sp|P41637|CADH_PINTA/46-315 Cinnamyl alcohol dehydrogenase OS=Pinus taeda PE=2 SV=1
.....-CHSDLVQMR..NE...MG.......................MSH.YPMVPGH..
EVVGIVTEIGSE.V.........K.KFKVGEHVGVGCIVGSC.....RSCGN.CN.Q..S
MEQYCS....K..-.RI.WTYNDVNH.......-.....DG.T.......PTQ.......
.......GGFASSMVVDQMFVVRI..P........EN......LP..LEQAA.PLLCAGV
TVF..SPMKHF..AM...T.ePG.KKC..GILGLGGVGHLGVK.IAKAFGLH.VT.VISS
S.DKKKEEAM.....EVLGADAYLVS.KDT.EKMM.........................
......E.AAES.LDYIMDTIPVA.-HPLEPYLALLK.TNGKLVMLGVV..PEPL.-HFV
TP..PL.............................I.L..G.RRSIAGSF.IGGMEETQE
TLDFCAE
>sp|P31657|CADH_POPDE/46-315 Cinnamyl alcohol dehydrogenase OS=Populus deltoides PE=2 SV=2
.....-CHTDIHQIK..ND...LG.......................MSH.YPMVPGH..
EVVGEVVEVGSD.V.........T.RFKVGDVVGVGVIVGSC.....KNCHP.CK.S..E
IEQYCN....K..-.KI.WSYNDVYT.......-.....DG.K.......PTQ.......
.......GGFAESMVVHQKFVVRI..P........DG......MS..PEQAA.PLLCAGL
TVY..SPLKHF..GL...K.qSG.LRG..GILGLGGVGHMGVK.IAKAMGHH.VT.VISS
S.DKKREEAM.....EHLGADEYLVS.SDV.ESMQ.........................
......K.AADQ.LDYIIDTVPVV.-HPLEPYLSLLK.LDGKLILMGVI..NAPL.-QFV
TP..MV.............................M.L..G.RKSITGSF.IGSMKETEE
MLEFCKE
>sp|O82056|CADH_SACOF/46-315 Cinnamyl alcohol dehydrogenase OS=Saccharum officinarum GN=CAD PE=2 SV=1
.....-CHTDIHQAK..NH...LG.......................ASK.YPMVPGH..
EVVGEVVEVGPE.V.........T.KYGVGDVVGVGVIVGCC.....RECKP.CK.A..N
VEQYCN....K..-.KI.WSYNDVYT.......-.....DG.R.......PTQ.......
.......GGFASTMVVDQKFVMKI..P........AG......LA..PEQAA.PLLCAGV
TVY..SPLKAF..GL...T.tPG.LRG..AILGLGGVGHMGVK.VAKAMGHH.VT.VISS
S.SKKRAEAM.....DHLGADAYLVS.SDA.AAMA.........................
......A.AADS.LDYIIDTVPVH.-HPLEPYLALLK.LDGKHVLLGVI..GEPL.-SFV
SP..MV.............................M.L..G.RKAITGSF.IGSIDETAE
VLQFCVD
>sp|Q02971|MTDH1_ARATH/45-314 Probable mannitol dehydrogenase 1 OS=Arabidopsis thaliana GN=ELI3-1 PE=2 SV=2
.....-CHTDLSMAK..NE...WG.......................LTT.YPLVPGH..
EIVGVVTEVGAK.V.........K.KFNAGDKVGVGYMAGSC.....RSCDS.CN.D..G
DENYCP....K..-.MI.LTSGAKNF.......-.....DD.T.......MTH.......
.......GGYSDHMVCAEDFIIRI..P........DN......LP..LDGAA.PLLCAGV
TVY..SPMKYH..GL..dK..PG.MHI..GVVGLGGLGHVAVK.FAKAMGTK.VT.VIST
S.ERKRDEAV.....TRLGADAFLVS.RDP.KQMK.........................
......D.AMGT.MDGIIDTVSAT.-HPLLPLLGLLK.NKGKLVMVGAP..AEPL.-ELP
VF..PL.............................I.F..G.RKMVVGSM.VGGIKETQE
MVDLAGK
>sp|Q43137|MTDH1_STYHU/42-310 Probable mannitol dehydrogenase 1 OS=Stylosanthes humilis GN=CAD1 PE=2 SV=1
.....-CHSDLHTVK..ND...WG.......................FTT.YPVVPGH..
EIAGIVTKVGSN.V.........T.KFKEGDRVGVGVIVDSC.....QECEC.CQ.Q..D
LESYCP....K..-.PV.FTYNSPYK.......-.....-G.T.......RTQ.......
.......GGYSDFVVVHQRFVLQF..P........DN......LP..LDAGA.PLLCAGI
TVY..SPMKYY..GM...T.ePG.KHL..GVAGLGGLGHVAIK.FGKAFGLK.VT.VISS
S.PNKESEAI.....DVLGADSFLLS.SDP.EKMK.........................
......A.ATGT.MDYIIDTISAV.-HSLVSLLGLLK.LNGKLVTVGLP..SKPL.-QLP
IF..PL.............................V.A..G.RKLIGGSN.FGGLKETQE
MLDFCGK
>sp|Q02972|MTDH2_ARATH/45-314 Probable mannitol dehydrogenase 2 OS=Arabidopsis thaliana GN=ELI3-2 PE=2 SV=1
.....-CHSDLHMVK..NE...WG.......................MST.YPLVPGH..
EIVGVVTEVGAK.V.........T.KFKTGEKVGVGCLVSSC.....GSCDS.CT.E..G
MENYCP....K..-.SI.QTYGFPYY.......-.....DN.T.......ITY.......
.......GGYSDHMVCEEGFVIRI..P........DN......LP..LDAAA.PLLCAGI
TVY..SPMKYH..GL..dK..PG.MHI..GVVGLGGLGHVGVK.FAKAMGTK.VT.VIST
S.EKKRDEAI.....NRLGADAFLVS.RDP.KQIK.........................
......D.AMGT.MDGIIDTVSAT.-HSLLPLLGLLK.HKGKLVMVGAP..EKPL.-ELP
VM..PL.............................I.F..E.RKMVMGSM.IGGIKETQE
MIDMAGK
>sp|Q38707|MTDH_APIGR/49-318 Mannitol dehydrogenase OS=Apium graveolens GN=MTD PE=1 SV=1
.....-CHSDHHMIH..NN...WG.......................FTT.YPIVPGH..
EIVGVVTEVGSK.V.........E.KVKVGDNVGIGCLVGSC.....RSCES.CC.D..N
RESHCE....N..-.TI.DTYGSIYF.......-.....DG.T.......MTH.......
.......GGYSDTMVADEHFILRW..P........KN......LP..LDSGA.PLLCAGI
TTY..SPLKYY..GL..dK..PG.TKI..GVVGLGGLGHVAVK.MAKAFGAQ.VT.VIDI
S.ESKRKEAL.....EKLGADSFLLN.SDQ.EQMK.........................
......G.ARSS.LDGIIDTVPVN.-HPLAPLFDLLK.PNGKLVMVGAP..EKPF.-ELP
VF..SL.............................L.K..G.RKLLGGTI.NGGIKETQE
MLDFAAK
>sp|P42734|MTDH_ARATH/49-318 Probable mannitol dehydrogenase OS=Arabidopsis thaliana GN=CAD1 PE=1 SV=2
.....-CHTDLHTIK..ND...WG.......................YSY.YPVVPGH..
EIVGIATKVGKN.V.........T.KFKEGDRVGVGVISGSC.....QSCES.CD.Q..D
LENYCP....Q..-.MS.FTYNAIGS.......-.....DG.T.......KNY.......
.......GGYSENIVVDQRFVLRF..P........EN......LP..SDSGA.PLLCAGI
TVY..SPMKYY..GM...T.eAG.KHL..GVAGLGGLGHVAVK.IGKAFGLK.VT.VISS
S.STKAEEAI.....NHLGADSFLVT.TDP.QKMK.........................
......A.AIGT.MDYIIDTISAV.-HALYPLLGLLK.VNGKLIALGLP..EKPL.-ELP
MF..PL.............................V.L..G.RKMVGGSD.VGGMKETQE
MLDFCAK
>sp|Q9ZRF1|MTDH_FRAAN/47-316 Probable mannitol dehydrogenase OS=Fragaria ananassa GN=CAD PE=2 SV=1
.....-CHSDLHMVK..NE...WG.......................FST.YPLVPGH..
EIVGEVTEVGSK.V.........Q.KFKVGDRVGVGCIVGSC.....RSCEN.CT.D..H
LENYCP....K..-.QI.LTYGAKYY.......-.....DG.S.......TTY.......
.......GGYSDIMVADEHFIVRI..P........DN......LP..LDGAA.PLLCAGI
TTY..SPLRYF..GL..dK..PG.MHV..GVVGLGGLGHVAVK.FAKAMGVK.VT.VIST
S.PKKEEEAL.....KHLGADSFLVS.RDQ.DQMQ.........................
......A.AIGT.MDGIIDTVSAQ.-HPLLPLIGLLN.SHGKLVMVGAP..EKPL.-ELP
VF..PL.............................L.M..G.RKMVAGSG.IGGMKETQE
MIDFAAR
>sp|O82515|MTDH_MEDSA/49-317 Probable mannitol dehydrogenase OS=Medicago sativa GN=CAD1 PE=1 SV=1
.....-CHSDLHTLK..ND...WG.......................FTT.YPVVPGH..
EIVGVVTKVGIN.V.........K.KFRVGDNVGVGVIVESC.....QTCEN.CN.Q..D
LEQYCP....K..-.PV.FTYNSPYK.......-.....-G.T.......RTY.......
.......GGYSDFVVVHQRYVVQF..P........DN......LP..LDAGA.PLLCAGI
TVY..SPMKYY..GM...T.ePG.KHL..GVAGLGGLGHVAIK.FGKAFGLK.VT.VIST
S.PNKETEAI.....DKLGADSFLVS.KDP.EKMK.........................
......A.AMGT.MDYIIDTISAA.-HSLMPLLGLLK.LNGKLVTVGLP..SKPL.-ELS
VF..PL.............................V.A..G.RKLIGGSN.IGGMKETQE
MLDFCGK
>sp|P93257|MTDH_MESCR/50-319 Probable mannitol dehydrogenase OS=Mesembryanthemum crystallinum GN=ELI3 PE=2 SV=1
.....-CHSDLHYIK..NE...WG.......................NAV.YPAIPGH..
EIVGVVTEVGNK.V.........Q.NFKVGDKVGVGCMVGSC.....RSCES.CE.N..H
LENYCP....K..-.MI.LTYGSTYY.......-.....DG.T.......LTY.......
.......GGYSDIMVVEEHFAVRI..P........DN......MA..LDATA.PLLCAGV
TVY..SPLKHF..EL..dK..PG.LHI..GVVGLGGLGHMAVK.FGKAFGAK.VT.VIST
S.PNKKDEAV.....NRLGADSFVVS.REP.EQMQ.........................
......S.AMGT.LDGIIDTVSAA.-HPLLPLLGLLK.SQGKMIMVGVP..DKPL.-ELP
VF..PL.............................L.Q..G.RKILAGSC.IGGMKETQE
MIDFAAK
>sp|P42754|MTDH_PETCR/26-295 Mannitol dehydrogenase (Fragment) OS=Petroselinum crispum GN=ELI3 PE=2 SV=1
.....-CHSDLHMVK..NE...WG.......................MTT.YPIVPGH..
EIVGRVTEVGSK.V.........E.KFKVGDAVGVGCLVGSC.....LSCEN.CD.D..D
SENNCA....K..-.QV.QTYAFTNV.......-.....DG.S.......ITY.......
.......GGYADSMVADQHFVLRW..P........EN......LP..LDSGA.PLLCAGI
TTY..SPLRYH..GL..dK..PG.TKV..GVVGLGGLGHVAVK.MAKAFGAH.VT.VIST
S.ESKKQEAL.....EKLGADEFLVS.SDS.DQMQ.........................
......A.ATGT.LHGIIDTVSAL.-HPVVPLLGLLK.VNGKLVMVGAP..EKPL.-ELP
VF..PL.............................L.M..G.RKVLAGSN.IGGLKETQE
MLDFAAQ
>tr|Q46EE4|Q46EE4_METBF/43-315 Zinc-binding alcohol dehydrogenase OS=Methanosarcina barkeri (strain Fusaro / DSM 804) GN=Mbar_A0771 PE=3 SV=1
.....-CHSDIHQIK..GH...WG.......................PQQ.YPQVPGH..
EIVGVVAAVGKN.V.........T.KFKVGDRAGVGCMVSSC.....MECES.CK.N..G
EEHHCD...nN..A.TI.MTYGYPEE.......S.....SPtG.......ISQ.......
.......GGYSQNIVVTEHFAIKI..P........DS......ID..LQEAA.PLLCAGI
TTY..SPLMRA..NF...K..KG.DKV..GVAGIGGLGHVAIK.LAVSKGAE.VY.AFTT
T.ESKKEDCL.....A-FGATEVIVV.NSP.SDLQ.........................
......P.WKGK.MDYMISTIPYA.-YEMSSYIDCVK.PYGYFTQVGQP..IGGE.LTIN
NF..NM.............................I.F..N.RVNFNGSL.IGGIPETQE
VVDYCAE
>tr|Q8TTM5|Q8TTM5_METAC/64-336 Zinc-binding alcohol dehydrogenase OS=Methanosarcina acetivorans GN=MA_0403 PE=3 SV=1
.....-CHSDIHQIK..GH...WG.......................PQQ.YPQVPGH..
EIVGVVAAVGKN.V.........T.NFKVGDRAGVGCMVSSC.....MECES.CK.N..G
EEHHCD...nN..A.TI.MTYGYLEE.......S.....SPtG.......ISQ.......
.......GGYSQNIVVAEHFAIKI..P........DS......ID..LQEAA.PLLCAGI
TIY..SPLMKA..NI...K..KG.DKV..GVAGIGGLGHMAIK.LAVSKGAE.VY.AFTT
T.ESKKEDCL.....A-FGATEVIVV.NSP.SDLQ.........................
......P.WKGK.MDYMISTIPYA.-YEMSSYIDCVK.PYGYFTQVGQP..IGGE.LTIN
NF..NM.............................I.F..N.RVNFNGSL.IGGIPETQE
VVDYCAE
>tr|Q0CEI4|Q0CEI4_ASPTN/47-323 Putative uncharacterized protein OS=Aspergillus terreus (strain NIH 2624) GN=ATEG_07900 PE=3 SV=1
.....-CGSDLHTLR..SG...WG.......................PTN.YPCCVGH..
EIVGTAVRVGSQ.V.........K.DIKVGDRVGVGAQNESClg.rkGDCEA.CA.S..G
LEQYCP....N..L.MC.GTYNSTHM.......-.....NG.G.......KSY.......
.......GGYALYHRSPAHFVIKI..P........DA......IS..LAEAA.PMMCGGI
TTY..SPLRHF..GC...G..PG.KSV..GIIGVGGLGHFGIM.FAKALGADkVV.AISR
K.DNKREDAL.....K-LGADLYIAT.DDEaDWAK.........................
......N.HARS.LDLIVSTVSSS.KMPLIDYMSLLK.TDGSFVQLGAP..EDGA.LSIP
AA..AL.............................I.F..K.RIKFSGSL.IGSPSEIRE
MLELAAE
>tr|Q0TXS3|Q0TXS3_PHANO/55-326 Putative uncharacterized protein OS=Phaeosphaeria nodorum GN=SNOG_15556 PE=3 SV=2
.....-CASDVHTIT..GG...WG.......................EDIpLPLCVGH..
EVIGKVIKVGSK.V.........T.KVKVGDRAGVGAQIGAD.....LTCDN.CK.A..D
QENYCP....N..-.QV.DTYGAKYP.......-.....DG.T.......VSQ.......
.......GGYSSHIRAHEYFTFKI..P........DS......LD..TALAA.PMLCAGL
TTY..SPLKRL..GA...G..PG.KKV..AIVGLGGLGHFGVL.WSVAMGAE.TY.VISH
S.PSKKEDAL.....K-MGAKDFLVT.SEK.GWNE.........................
......K.YKYK.FDFIINTADATdKFDLTEYFSTLK.INGTFHMVGFP..DNPL.PGFN
AQ..IF.............................A.S..N.GNYMGASH.IGNRPEMEE
MLELASK
>tr|B6A9F7|B6A9F7_9CRYT/42-312 Oxidoreductase, zinc-binding dehydrogenase family protein OS=Cryptosporidium muris RN66 GN=CMU_039150 PE=4 SV=1
.....-CHSDVHQVN..ND...WH.......................EGI.FPMVPGH..
EIIGEVFEVGQS.V.........V.RFKKGDIVGVGCMVDSC.....GTCKP.CS.M..K
DEQFCP....K..-.LS.LTYNSKYQ.......-.....DG.S.......LTY.......
.......GGYGKFVTVNEHFVLKV..P........TN......LN..LPAVA.PLLCAGI
TVF..SPMMRF..KM...N.kPG.FKL..AVLGLGGLGHMAVK.FGVKFGCD.VT.VITR
S.ESKRESSL.....A-LGAKDFIVA.TDV.EELT.........................
......R.RAST.FDGVIDTVCTQ.-RDAQLFFNLLT.IHGVMVCVGAP..PKGAmTSVV
SS..SL.............................I.F..G.EKILSGGL.IGNIEMTQK
MLDFCGE
>tr|Q5CM98|Q5CM98_CRYHO/42-312 ENSANGP00000000281 OS=Cryptosporidium hominis GN=Chro.50110 PE=3 SV=1
.....-CHSDVHQVK..NE...WF.......................PGI.FPMVPGH..
EIIGIVEEIGEN.V.........T.KVKVGDCVGIGCIVDSC.....MSCNA.CK.D..G
YEQFCG....S..-.LS.LTYNGRYK.......-.....NG.M.......NTY.......
.......GGYGTYVTCNEHFLLKI..P........EN......LD..KAAAA.PLLCAGV
TVY..SPMIRN..KM...N.rPG.FKL..AVVGLGGLGHMAVK.FGVSFGCE.VA.VITR
S.ESKKEYAL.....A-MGAKHFIKF.DDP.EALE.........................
......K.FSGY.FDGIIDTVSGK.-RSVENLLRLLS.YHGVMACVGAP..PAGEtSEFN
SF..SV.............................I.F..G.EKTITGGN.IGNIEITQQ
MLNYCGE
>tr|Q5CRI2|Q5CRI2_CRYPV/53-323 Predicted mannitol dehydrogenase; zinc dependent alcohol dehydrogenase like rossmann fold (Fragment) OS=Cryptosporidium parvum 
.....-CHSDVHQVK..NE...WF.......................PGI.FPMVPGH..
EIIGIVEEIGEN.V.........T.KVKVGDCVGIGCIVDSC.....MSCNA.CK.D..G
YEQFCG....S..-.LS.LTYNGRYK.......-.....NG.M.......NTY.......
.......GGYGTYVTCNEHFLLKI..P........EN......LD..KAAAA.PLLCAGV
TVY..SPMIRN..KM...N.rPG.FKL..AVVGLGGLGHMAVK.FGVSFGCE.VA.VITR
S.ESKKEYAL.....A-MGAKHFIKF.DDP.EALE.........................
......K.FSGY.FDGIIDTVSGK.-RSVENLLKLLS.YHGVMACVGAP..PAGEtSEFN
SF..SV.............................I.F..G.EKTITGGN.IGNIEITQQ
MLNYCGE
>tr|A0A1F5|A0A1F5_LEUGL/46-315 Cinnamyl alcohol dehydrogenase OS=Leucaena glauca PE=2 SV=1
.....-CHSDLHQIK..ND...LG.......................MSN.YPMVPGH..
EVVGEVIEVGSN.V.........T.KFKVGEVVGAGLIVGSC.....RNCRA.CK.S..D
IEQYCG....K..-.KI.WNYNDVYT.......-.....DG.K.......PTQ.......
.......GGFAETMVVDQNFVVKI..P........EG......MS..PEQVA.PLLCAGV
TVY..SPLSHF..GL...R.eSG.LRG..GILGLGGVGHMGVK.IAKAMGHH.VT.VISS
S.EKKKREAL.....EHLGADDYVVS.SDE.TQMQ.........................
......K.IADS.LDYIIDTVPVG.-HPLEPYLSLLK.VDGKLILMGVI..NTPL.-QFV
SP..MV.............................M.L..G.RKTITGSF.IGSIKETEE
MLGFWKE
>tr|A1ILL4|A1ILL4_SORBI/46-315 Cinnamyl-alcohol dehydrogenase OS=Sorghum bicolor GN=CAD PE=2 SV=1
.....-CHTDIHQAK..NH...LG.......................ASK.YPMVPGH..
EVVGEVVEVGPE.V.........S.KYGVGDVVGVGVIVGCC.....RECSP.CK.A..N
VEQYCN....K..-.KI.WSYNDVYT.......-.....DG.R.......PTQ.......
.......GGFASTMVVDQKFVVKI..P........AG......LA..PEQAA.PLLCAGV
TVY..SPLKAF..GL...T.aPG.LRG..GIVGLGGVGHMGVK.VAKAMGHH.VT.VISS
S.SKKRAEAM.....DHLGADAYLVS.TDA.AAMA.........................
......A.AADS.LDYIIDTVPVH.-HPLEPYLSLLR.LDGKHVLLGVI..GEPL.-SFV
SP..MV.............................M.L..G.RKAITGSF.IGSIDETAE
VLQFCVD
>tr|A2IB51|A2IB51_CITSI/46-315 Cinnamyl alcohol dehydrogenase OS=Citrus sinensis GN=CAD PE=2 SV=1
.....-CHTDIHQIK..ND...LG.......................MSN.YPMVPGH..
EVVGEVKEVGSE.V.........S.NFKVGDKVGVGVLVGCC.....RNCRP.CE.A..D
VEQYCN....K..-.KI.WSYNDVYT.......-.....DG.K.......PTQ.......
.......GGFAESMVVDQKFVVKI..P........DG......MA..LEQAA.PLLCAGV
TVF..SPLSHF..GL...K.qSG.LRG..GILGLGGVGHMGVL.IAKAMGHH.VT.VISS
S.DKKRVEAM.....EHLGADQYLVS.SDA.TRMQ.........................
......E.AADS.LDYIIDTVPAN.-HPLEPYLSLLK.LDGKLILTGVI..NTPM.-QFL
TP..MV.............................M.L..G.RKAITGSF.IGSMKETKE
MLEFCRE
>tr|A2XXF7|A2XXF7_ORYSI/61-333 Putative uncharacterized protein OS=Oryza sativa subsp. indica GN=OsI_016750 PE=3 SV=1
.....-CHSDLHTIK..NE...WR.......................NAV.YPVVAGH..
EITGVVTEVGKN.V.........A.RFKAGDEVGVGCMVNTC.....GACES.CR.D..G
CENYCS....G..G.VV.FTYNSVDR.......-.....DG.T.......RTY.......
.......GGYSDAVVVSQRFVVRF..P........AGg....aLP..LDRGA.PLLCAGV
TVY..APMRQH..GL..cE..AG.KHV..GVVGLGGLGHVAVK.FAGAFGMR.VT.VIST
S.PAKRQEAL.....ERLGADGFIVS.TNA.SEMK.........................
......A.AMGT.MHGIINTASAS.-TSMHSYLALLK.PKGKMILVGLP..EKPL.-QIP
TF..AL.............................V.G..G.GKVLAGSC.MGSISETQE
MIDFAAE
>tr|A2YT96|A2YT96_ORYSI/43-312 Putative uncharacterized protein OS=Oryza sativa subsp. indica GN=OsI_027539 PE=3 SV=1
.....-CHSDLHSIK..NE...WK.......................NAT.YPLVPGH..
EIAGVVTEAGKN.V.........T.KFKGGDKVGVGCMVNSC.....HSCDS.CN.Q..G
LENHCP....G..-.VI.FTYNSVDK.......-.....DG.T.......VTY.......
.......GGYSSMMVVHERFVVRF..P........EA......MP..LDKGA.PLLCAGI
TVY..SPMKYH..GL...N.vPG.KHV..GVLGLGGLGHVAVK.FAKAFGMT.VT.VISS
S.PGKRQEAL.....ERLGADAFVVS.KNA.DEMN.........................
......A.ATGT.MDGIINTVSAN.-IPIAPLLGLLK.PNGKMILVGLP..EKPM.-EIP
PF..AL.............................V.A..S.NKTLAGSC.IGGMADTQE
MIDLAAK
>tr|A2Z119|A2Z119_ORYSI/44-313 Putative uncharacterized protein OS=Oryza sativa subsp. indica GN=OsI_030262 PE=3 SV=1
.....-CHTDLHTIK..NE...WG.......................NAM.YPVVPGH..
EIVGVVAGVGAG.V.........T.RFKAGDTVGVGYFVDSC.....RACDS.CG.K..G
DENYCP....T..-.MV.ITSNGTDY.......-.....GG.A.......TTQ.......
.......GGFSDVMVVRQDYVLRV..P........AS......LP..PDGAA.PLLCAGV
TVY..SPMVEY..GL...N.aPG.KHL..GVVGLGGLGHLGVK.FGKAFGMK.VT.VISS
S.PAKREEAL.....ERLGADAFLSS.RDG.EGMA.........................
......A.AAAT.MDGIIDTVSAG.-HPLVPLLSLLK.PKGQMVVVGAP..AAPL.-QLP
AI..AI.............................I.D..G.GKRVAGSG.GGSVAECQA
MLDFAGE
>tr|A2Z122|A2Z122_ORYSI/44-313 Putative uncharacterized protein OS=Oryza sativa subsp. indica GN=OsI_030265 PE=3 SV=1
.....-CHTDLHIIK..NE...WG.......................NAM.YPVVPGH..
EIVGVVTGVGAG.V.........T.KFKAGDTVGVGYFVDSC.....RACDS.CG.K..G
YENYCP....T..-.MV.ITSNGTDY.......-.....GG.A.......TTQ.......
.......GGFSDVMVVRQDYVVRV..P........AS......LP..PDGAA.PLLCAGV
TVY..SPMVEY..GL...N.gPG.KHL..GVVGLGGLGHLGVK.FGKAFGMK.VT.VISS
S.PAKRGEAL.....GRLGADAFLSS.RDG.EGMA.........................
......A.AAAT.MDGIIDTVSAG.-HPLVPLLSLLK.PKGQMVVVGAP..AMPL.-QLP
AY..AI.............................I.E..G.GKRVAGNG.VGSVAECQA
MLDFAGE
>tr|A2Z5P1|A2Z5P1_ORYSI/46-314 Putative uncharacterized protein OS=Oryza sativa subsp. indica GN=OsI_031884 PE=3 SV=1
.....-CYADVAWTR..NI...LN.......................NSM.YPLVPGH..
EIAGVVTEVGAD.V.........K.SFKVGDHVGVGTYVNSC.....RDCEN.CN.S..S
LENYCS....Q..-.HV.FTFNGVDT.......-.....DG.T.......VTK.......
.......GGYSTHIVVHERYCFKI..P........DG......YP..LEKAA.PLLCAGI
TVY..SPMMRH..NM...N.qPG.KSL..GVIGLGGLGHMAVK.FGKAFGLK.VT.VIST
S.ESKRKEAI.....DLLGADNFVVS.SDE.NQME.........................
......T.LKSS.LNFIIDTASGD.-HPFDPYLTLLK.VGGVMALLSF-..PSEI.-KVH
PA..NL.............................N.L..G.GRSLSGSV.TGGTKDIQE
MINFCAA
>tr|A2Z7M1|A2Z7M1_ORYSI/52-312 Putative uncharacterized protein OS=Oryza sativa subsp. indica GN=OsI_032564 PE=3 SV=1
.....-CHSDLHCIK..NE...WK.......................HSI.YPLVPGH..
EIAGVVTEVGKN.V.........T.RFKAGDRVGVGCMVNSC.....RSCES.CN.N..G
FENHCP....E..-.GV.FTYNSVDK.......-.....DG.T.......VTY.......
.......GGYSSMVVVHERFVVMF..P........EA......MP..LDVGA.PLLCAGI
TVY..TPMKYH..GL...N.aPG.KHV..GVLGLGGLGHVAVK.FARAFGLK.VT.VISS
S.PGKKREAL.....ERLGADAFVVS.SSA.EEME.........................
......A.ARST.MDGVINTVSDN.-TPMAPYLALLK.PNGKMILVGLP..ENPL.-EVP
PF..SL.............................V.H..G.NRTLAGSN.IGGMA----
-----GH
>tr|A3A3Y3|A3A3Y3_ORYSJ/46-311 Putative uncharacterized protein OS=Oryza sativa subsp. japonica GN=OsJ_005505 PE=3 SV=1
.....-CHTDIHQAK..NH...LG.......................ASK.YPMVPGH..
EVVGEVVEVGPE.V.........T.KYSAGDVVGVGVIVGCC.....RECHP.CK.A..N
VEQYCN....K..-.RI.WSYNDVYT.......-.....DG.R.......PTQ.......
.......GGFASAMVVDQ----KS..P........AG......LA..PEQAA.PLLCAGL
TVY..SPLKHF..GL...M.sPG.LRG..GVLGLGGVGHMGVK.VAKSMGHH.VT.VISS
S.ARKRGEAM.....DDLGADAYLVS.SDA.AAMA.........................
......A.AGDS.LDYIIDTVPVH.-HPLEPYLALLK.LDGKLILMGVI..NQPL.-SFI
SP..MV.............................M.L..G.RKAITGSF.IGSMAETEE
VLNFCVD
>tr|A3AQ22|A3AQ22_ORYSJ/47-292 Putative uncharacterized protein OS=Oryza sativa subsp. japonica GN=OsJ_012894 PE=3 SV=1
.....-CHTDLHFIH..ND...WG.......................ITM.YPVVPGH..
EITGVVTKVGTN.V.........A.GFKVGDRVGVGCIAASC.....LDCEH.CR.R..S
EENYCD....K..-.--.--------.......-.....--.-.......---.......
.......-----------RFVVRI..P........DT......LP..LDAAA.PLLCAGI
TVY..SPMKQH..GMlqaD.aAG.RRL..GVVGLGGLGHVAVK.FGKAFGLH.VT.VIST
S.PAKEREAR.....ENLKADNFVVS.TDQ.KQMQ.........................
......A.MTRS.LDYIIDTVAAT.-HSLGPILELLK.VNGKLVLVGAP..EKPV.-ELP
SF..PL.............................I.F..G.KRTVSGSM.TGGMKETQE
MMDICGE
>tr|A3AXB9|A3AXB9_ORYSJ/90-368 Putative uncharacterized protein OS=Oryza sativa subsp. japonica GN=OsJ_015441 PE=3 SV=1
.....-CHSDLHTIK..NE...WR.......................NAV.YPVVAGH..
EITGVVTEVGKN.V.........A.RFKAGDEVGVGCMVNTC.....GGCES.CR.D..G
CENYCS....G..G.VV.FTYNSVDR.......-.....DG.T.......RTY.......
.......GGYSDAVVVSQRFVVRF..PssarggagAA......LP..LDSGA.PLLCAGV
TVY..APMRQH..GL..cE..AG.KHV..GVVGLGGLGHVAVK.FARAFGMR.VT.VIST
S.PVKRQEAL.....ERLGADGFIVS.TNA.SEMK.........................
......A.AMGT.MHGIINTASAS.-TSMHSYLALLK.PKGKMILVGLP..EKPL.-QIP
TF..AL.............................V.G..G.GKILAGSC.MGSISETQE
MIDFAAE
>tr|A3BRE1|A3BRE1_ORYSJ/42-294 Putative uncharacterized protein OS=Oryza sativa subsp. japonica GN=OsJ_025613 PE=3 SV=1
.....-CHSDLHSIK..NE...WK.......................NAT.YPLVPGH..
EIAGVVTEAGKN.V.........T.KFKGGDKVGVGCMVNSC.....HSCDS.CN.Q..G
LENHCP....G..-.VI.FTYNSVDK.......-.....DG.T.......VTY.......
.......GGYSSMVVVHERFVVRF..P........EA......MP..LDKGA.PLLCAGI
TVY..SPMKYH..GL...N.vPS.KHV..GVLGLGGLGHVAVK.FAKAFGMT.VT.VISS
S.PGKRQEAL.....ERLGADAFVVS.KNA.DEMN.........................
......A.ATGT.MDGIINTVSAN.-IPIAPLLGLLK.PNGKMILVGLP..EKPM.-EIP
PF..AL.............................V.A..S.KHGVT---.---------
-----AE
>tr|A3BYL8|A3BYL8_ORYSJ/44-298 Putative uncharacterized protein OS=Oryza sativa subsp. japonica GN=OsJ_028140 PE=3 SV=1
.....-CHTDLHTIK..NE...WG.......................NAM.YPVVPGH..
EIVGVVAGVGAG.V.........T.RFKAGDTVGVGYFVDSC.....RACDS.CG.K..G
DENYCP....T..-.MV.ITSNGTDY.......-.....GG.A.......TTQ.......
.......GGFSDVMVVRQDYVLRV..P........AS......LP..PDGAA.PLLCAGV
TVY..SPMVEY..GL...N.aPG.KHL..GVVGLGGLGHLGVK.FGKAFGMK.VT.VISS
S.PAKREEAL.....ERLGADAFLSS.RDG.KGMA.........................
......A.AAAT.MDGIIDT---P.------------.-KGQMVVVGAP..AAPL.-QLP
AI..AI.............................I.D..G.GKRVAGSG.GGSVAECQA
MLDFAGE
>tr|A3BYM0|A3BYM0_ORYSJ/44-316 Putative uncharacterized protein OS=Oryza sativa subsp. japonica GN=OsJ_028142 PE=3 SV=1
.....-CHTDLHIVK..ND...WG.......................NAM.YPVVPGH..
EIVGVVTGVGAG.V.........T.KFKAGDTVGVGYFVASC.....RGCEC.CG.N..G
YENYCA....K..-.MV.TTCNGVDH......dH.....GGgA.......ATQ.......
.......GGFSDAIVVNEHYVLRV..P........AG......LP..LDSAA.PLLCAGV
TVY..SPMVIH..GL...N.aPG.KHV..GVVGLGGLGHVAVK.FAKAFGMR.VT.VIST
S.PGKRQEAL.....EHLGADEFLVS.RDA.GQMA.........................
......A.AAAT.MDGILNTVSAW.-HPIAPLFSLMK.PMAQMVFVGGP..TRPL.-ELP
AY..AI.............................V.P..G.GKGITGNC.VGGIRDCQA
MLDFAGE
>tr|A4S940|A4S940_OSTLU/24-301 Predicted protein OS=Ostreococcus lucimarinus (strain CCE9901) GN=OSTLU_13349 PE=3 SV=1
.....-CHTDLHFAM..ND...LG.......................NTR.YPIVPGH..
ELIGTVTEVGKN.Aa.......sR.GFAIGDVVGVGCIVDSC.....LACKY.CA.S..N
EEQYCE....A..G.MT.MTYGGETK.......HgragpNG.Q.......ITV.......
.......GGYSTKHVVDSRFAIKI..P........KG......VD.dLAACA.PLMCAGI
TLF..DPIKAF..GV...R..EG.MRV..GVAGIGGLGQMGIK.IAAALGAE.VT.AISR
T.NAKEAKAK.....A-AGAKHFIAS.SDA.EAMK.........................
......N.AAGS.LDLILDTVSAS.-HDSEPYAAMLD.KKGTLCLLGLQ..TAPV.-AVN
AT..QF.............................V.F..N.RIAVTGSL.IGGIKNTQE
MIDFCVE
>tr|A5A5Y7|A5A5Y7_9POAL/1-269 Cinnamyl alcohol dehydrogenase (Fragment) OS=Phyllostachys edulis PE=3 SV=1
.....--HTDLHTIK..NE...WS.......................NAM.YPVVPGH..
EVVGIVTDVGRG.V.........K.NFKAGETVGVGYFVDSC.....RTCES.CS.K..G
YENYCP....T..-.LV.LTSNGVDY.......-.....DG.A.......TTL.......
.......GGFSDVVVVNQDYVVRV..P........ES......LP..LDGAA.PLLCAGV
TVY..SPMMQF..GL...N.aPG.KHL..GVVGLGGLGHTAVK.FGKAFGMT.VT.VISS
S.PGKRQEAL.....EHLGADTFLVS.HDA.EQMK.........................
......A.ATGT.MDGIIDTVSAG.-HPIVPLLALLK.PMGQMVVVGAP..NKPL.-ELP
AY..AI.............................I.T..G.GKRVAGSG.VGSVGDCQA
MLDFAGK
>tr|A5ALC7|A5ALC7_VITVI/49-318 Putative uncharacterized protein OS=Vitis vinifera GN=VITISV_005115 PE=3 SV=1
.....-CHSDLHMLK..NE...WG.......................FST.YPLVPGH..
EIVGIVTEVGSK.V.........E.KLKVGDKVGVGCLVGAC.....HSCDN.CA.N..D
LENYCP....K..-.NI.LTYGATYY.......-.....DG.T.......TTY.......
.......GGYSDVMVAEERYVVRF..P........EN......LP..LDAGA.PLLCAGI
TVY..SPLQHF..GF...T.kPG.MHI..GVVGLGGLGHVAVK.FAKAFGVK.VT.VIST
S.TSKKKEAT.....EHLGADSFLVS.RDP.DQMQ.........................
......A.ALGT.MDGIIDTVSAV.-HPLLPLIDLLK.SHGKLVMVGAP..NRPL.-ELP
IF..PL.............................L.M..G.RKIVAGSN.IGGMKETQE
MIDFAGK
>tr|A5BGG8|A5BGG8_VITVI/49-319 Putative uncharacterized protein OS=Vitis vinifera GN=VITISV_033855 PE=3 SV=1
.....-CHSDLHMIK..NE...WG.......................KSR.YPIVPGH..
EVVGIVTEVGSK.V.........E.KLKVGDKVGVGCFVGAC.....HSCDD.CA.N..D
LENYCP....K..-.KI.YTYGDTYY.......-.....DG.T.......ATQ.......
.......GGYSDVMVAEERYVIHF..P........DN......LP..LDGGA.PLLCAGI
TVY..SPLKYF..EL...T.kPG.MHI..GVVGLGGLGHVAVK.FAKAFGXK.VT.VIST
S.PGKKEEAL.....ERLGADSFVVS.RDP.DQMR.........................
......A.AMGT.MDGIIDTVFAA.-HPLLPLIGLLK.SHGKLILVAAP.iDRPI.-ELP
VY..AL.............................M.S..G.RKLVASSL.SGGLKETQE
MIDFAGK
>tr|A5C954|A5C954_VITVI/49-320 Putative uncharacterized protein OS=Vitis vinifera GN=VITISV_036461 PE=3 SV=1
.....-CHSDLHSVK..NE...WG.......................ITR.YPIVPGH..
EIVGIVIQLGNN.V.........K.KFKMGDRVGVGVLVGSC....nATCEQtCQ.Q..D
LENYCP....S..-.MI.FTYNSTSQ.......-.....DG.T.......RTY.......
.......GGYSDIVVVDQRYVLRI..P........DN......MP..LDAGA.PLLCAGI
TVY..SPMKYY..GM...T.ePG.KHL..GVAGLGGLGHVAVK.LGKAFGLK.VT.VIST
S.PNKEDEAI.....NKLGADCFLVS.TNP.EKVQ.........................
......A.ALGT.MDYIIDTVSAI.-HSLGPLLAMLK.LNGKLITVGLP..DKPL.-ELP
IF..PL.............................V.M..G.RKLIGGSD.IGGIKETQE
MLDFCAK
>tr|A5CA75|A5CA75_VITVI/49-318 Putative uncharacterized protein OS=Vitis vinifera GN=VITISV_014752 PE=3 SV=1
.....-CHSDLHMAK..ND...WG.......................MST.YPIVPGH..
EIVGIVTEVGSK.V.........G.KFKVGDRVGVGCVVGAC.....HSCDI.CD.N..D
LENYCP....K..-.MI.FTYSAPYH.......-.....DG.T.......TTY.......
.......GGYSDVMVAEERYVVRI..P........DN......LP..LDAGA.PLLCAGI
TVY..SPLQHF..GL...T.kPG.MHI..GVVGLGGLGHVAVK.FAKGFGVK.VT.VIST
S.PSKKKEAI.....EHLGADYFLVS.RDP.DQMQ.........................
......A.AMGT.MDGIIDTVSAV.-HPLLPLIGLLK.FQGKLVMVGGP..NRPL.-ELP
VF..PL.............................L.M..G.RKVVAGSC.TGGMKETQE
MIDFAGK
>tr|A5CBB1|A5CBB1_VITVI/34-296 Putative uncharacterized protein OS=Vitis vinifera GN=VITISV_034951 PE=3 SV=1
.....-CHADVVYTR..NK...LG.......................DSI.YPVVPGH..
EIVGIVKEVGSH.V.........H.GFKVGDRVGVGAYLDSC.....RECEY.CN.E..R
LEVFCS....K..G.AL.YTINGVDV.......-.....DG.S.......VTK.......
.......GGYSSFIVVHE------..-........DE......FP..SASAA.PLLCAGI
TVY..SPMVRH..KM...N.qPG.KSL..GVVGLGGLGHLAVK.FGKAFGLN.VI.VFST
S.ISKKEEAL.....NLLGADKFIVS.SDE.QEMT.........................
......G.MVKS.LDFIIGTVSPN.-HSFDLYLSLLK.TAGTFVLVGC-..PNEV.-KLN
PL..SI.............................L.V..G.MKTISGSA.TGGMKETQE
MLDFCAA
>tr|A7NSQ4|A7NSQ4_VITVI/48-318 Chromosome chr18 scaffold_1, whole genome shotgun sequence OS=Vitis vinifera GN=GSVIVT00014356001 PE=3 SV=1
.....-CHTDLHHVR..ND...WG.......................ITM.YPVVPGH..
EITGVVTKVGTN.V.........T.RFKTGDRVGVGCLAASC.....LECEF.CK.S..S
QENYCD....Q..-.IQ.FTYNGIFW.......-.....DG.S.......ITY.......
.......GGYSRMLVADQRYVVRV..P........EN......LP..MDAVA.PMLCAGI
TVY..SPMKDT..KM..lE.sPG.KKL..GIIGLGGLGHVAVK.FAKAFGLH.VT.IIST
S.PSKEKEAK.....ERLGADHFIVS.TNP.KQMQ.........................
......A.GKRS.LDFILDTVSAN.-HSLGHYLELLK.VNGTMVIVGAP..EKPM.-ELP
SF..PL.............................I.F..G.KRTVKGSM.TGGMNETQE
MMDVCGK
>tr|A7P9Q4|A7P9Q4_VITVI/46-315 Chromosome chr3 scaffold_8, whole genome shotgun sequence OS=Vitis vinifera GN=GSVIVT00036661001 PE=3 SV=1
.....-CHSDLHLIK..NH...QG.......................ISH.YPMVPGH..
EVVGEVVEVGSD.V.........R.KFRVGDCVGVGLLVGCC.....GICRP.CK.S..E
MEQYCN....Q..-.VI.WSYNHVYT.......-.....DG.K.......PTQ.......
.......GGFARSMIVDQKFAVKI..P........DG......MA..PEQAA.PLLCAGV
TAY..SPLSHL..GL...K.kSG.LRG..GILGLGGVGHMGVK.IAKAMGHH.VT.VISS
S.DRKREEAM.....DHLGADDYLIS.SDS.TRMQ.........................
......K.AADS.LDYIIDTVPVF.-HPLELYLSLLK.LDGKLILLGII..NTPL.-QFA
NP..MV.............................M.L..G.RKSITGSF.IGSMKETEE
VLEFCKE
>tr|A7P9Q5|A7P9Q5_VITVI/46-315 Chromosome chr3 scaffold_8, whole genome shotgun sequence OS=Vitis vinifera GN=GSVIVT00036664001 PE=3 SV=1
.....-CHTDLHQIK..ND...LG.......................MSH.YPMVPGH..
EVVGEVVEVGSD.V.........S.KVRVGDCVGVGVIVGCC.....RSCRP.CQ.S..D
IEQYCS....K..-.KI.WSYNDVYT.......-.....DG.K.......PTQ.......
.......GGFAESMIVDQKFVLKI..P........DG......MA..PEQAA.PLLCAGV
TVY..SPLSHF..GL...K.kSG.LRG..GILGLGGVGHMGVK.IAKAMGHH.VT.VISS
S.DRKREEAM.....DHLGADDYLVS.SDS.TRMQ.........................
......E.AADS.LDYIIDTVPVF.-HPLEPYLSLLK.LDGKLILMGVI..NTPL.-QFV
TP..MV.............................M.L..G.RKIITGSF.IGSMKETEE
MLEFCKE
>tr|A7PLH5|A7PLH5_VITVI/44-311 Chromosome chr7 scaffold_20, whole genome shotgun sequence OS=Vitis vinifera GN=GSVIVT00019568001 PE=3 SV=1
.....---TDLHQMR..NE...VH.......................STN.YPLVPGH..
EVVGEVVELGSE.V.........K.KYRVGDMVGVGCMVGSC.....GRCLS.CN.S..N
IEQYCN....N..-.RI.FTYNGIYK.......-.....DG.R.......PTQ.......
.......GGFCSAMIVHQKFVVRI..P........EK......LS..PEQAA.PLLCAGV
TAY..SPLRQF..-M...G..SG.KVLnaGILGLGGVGHLGVK.IAKAMGHH.VT.VISS
S.DKKREEAL.....QHLGADAFLVS.SNA.AEME.........................
......E.AANN.LDYILDTVPAL.-HPLQSYLSLLK.VDGKLFLVGVS..PKPL.-QFD
AT..DL.............................I.L..G.KKNITGSF.IGSMEETQE
ILDFWAE
>tr|A7Q4M1|A7Q4M1_VITVI/50-321 Chromosome chr10 scaffold_50, whole genome shotgun sequence OS=Vitis vinifera GN=GSVIVT00029747001 PE=3 SV=1
.....-CHTDLGMLR..NH...HG.......................ISL.YPLVPGH..
EIVGVVTQVGSK.V.........H.KFKVGDKAGVGTMIGSC.....GACQN.CQ.D..D
LESYCP....S..-.MT.TTYTMFSP.......-.....DG.S.......INY.......
.......GGFSDILVVNEHFAVRF..P........DN......LS..PEGGA.PLLCAGI
TVY..SPMKHF..GL...T.qPG.MHL..GVVGLGGLGHVAVK.FAKAFGMK.VT.VIST
S.LAKKNAAL.....AELGADSFLVS.HDS.EQMQ.........................
......A.ALGT.MDGIIDTVSAP.-HALKPLIELLK.RDGKLIMLGAPdmEKPT.-DLP
LY..SL.............................F.V..G.RKVISASM.TGGMRETQE
MMEFAGK
>tr|A7QJ09|A7QJ09_VITVI/46-315 Chromosome chr2 scaffold_105, whole genome shotgun sequence OS=Vitis vinifera GN=GSVIVT00000463001 PE=3 SV=1
.....-CYADVVWTR..NK...FG.......................DSK.YPVVPGH..
EIAGIVKEVGSN.V.........R.RFKVGDHVGVGTYVNSC.....RDCEY.CN.D..G
LEVHCA....R..G.SV.FTFNGVDV.......-.....DG.T.......VTK.......
.......GGYSSHIVVHERYCFKI..P........DN......YP..LASAA.PLLCAGI
TVY..TPMMRH..KM...N.qPG.KSL..GVIGLGGLGHLAVK.FGKAFGLR.VT.VLST
S.ISKKEEAL.....NLLGADKFVVS.SDE.QQMM.........................
......A.LSRS.LDFIIDTASGD.-HPFDPYLSLLK.TAGVLVLVGF-..PSEV.-KFS
PG..SI.............................V.M..G.MRTVSGSA.TGGTKDTQE
MLDFCAA
>tr|A7QPI5|A7QPI5_VITVI/60-324 Chromosome chr18 scaffold_137, whole genome shotgun sequence OS=Vitis vinifera GN=GSVIVT00002954001 PE=3 SV=1
.....-CHTDLHNSK..NE...WG.......................SAS.YPLVPGH..
EVVGTVTEVGSK.V.........K.KFKVGDKVGVGSLVGAC.....HSCDD.CS.H..D
LENYCP....K..-.LI.LTYGSLYH.......-.....DG.T.......MTY.......
.......GGYSDTMVANERYVIRI..P........DN......MP..LDKGA.PLLCAGI
TVY..SPLKYY..GL...N.ePG.MHI..GIVGLGGLGHIAVK.FAKAFGCK.VT.VIST
S.PAKKKEAI.....EHLGADMFLVS.RDE.QQMQ.........................
......G.AMGT.MDGIIDTVSAI.-HPLLPLIDLLK.SQGKLVMLGAP..DQPL.-ELP
AF..PL.............................I.L..G.RV-----L.TGGLKETQE
MIDFAAK
>tr|A7QWM4|A7QWM4_VITVI/74-343 Chromosome chr4 scaffold_205, whole genome shotgun sequence OS=Vitis vinifera GN=GSVIVT00008718001 PE=3 SV=1
.....-CHTDLHSIK..ND...WG.......................FTR.YPIIPGH..
EFTGIVTKLGKN.V.........K.KFKLGDKVGVGVMVGSC.....RSCES.CK.Q..G
LENYCP....K..-.MM.FAYNSIYH.......-.....DG.T.......KNY.......
.......GGYSNMVVVDQHFVLRF..P........DN......LP..LAAGA.PLLCAGI
TVY..SPMKYY..GM...T.qAG.KHL..GVSGLGGLGHVAVK.IGKAFGHK.VT.IISA
S.PNKKDDAI.....KRLGADAFLLS.TDP.TKMK.........................
......A.ALGT.MDYIIDTVAAV.-HPLGPLLGLLK.VNGKLITLGLP..EKPL.-ELP
IF..PL.............................V.L..G.RKLVGGSN.IGSTKETQE
MLEFCAK
>tr|A7QWM5|A7QWM5_VITVI/49-318 Chromosome chr4 scaffold_205, whole genome shotgun sequence OS=Vitis vinifera GN=GSVIVT00008719001 PE=3 SV=1
.....-CHSDLHSVK..NE...WG.......................ITR.YPIVPGH..
EIVGIVIQLGNN.V.........K.KFKMGDRVGVGVLVGSC.....KTCET.CQ.Q..D
LENYCP....S..-.MI.FTYNSTSQ.......-.....DG.T.......RTY.......
.......GGYSDIVVVDQRYVLRI..P........DN......MP..LDAGA.PLLCAGI
TVY..SPMKYY..GM...T.ePG.KHL..GVAGLGGLGHVAVK.LGKAFGLK.VT.VIST
S.PNKEDEAI.....NKLGADCFLVS.TNP.EKVQ.........................
......A.ALGT.MDYIIDTVSAI.-HSLGPLLAMLK.LNGKLITVGLP..DKPL.-ELP
IF..PL.............................V.M..G.RKLIGGSD.IGGIKETQE
MLDFCAK
>tr|A7R0K2|A7R0K2_VITVI/20-290 Chromosome undetermined scaffold_311, whole genome shotgun sequence OS=Vitis vinifera GN=GSVIVT00011478001 PE=3 SV=1
.....-CHSDLHMIK..NE...WG.......................KSR.YPIVPGH..
EVVGIVTEVGSK.V.........E.KLKVGDKVGVGCFVGAC.....HSCDD.CA.N..D
LENYCP....K..-.KI.YTYGDTYY.......-.....DG.T.......ATQ.......
.......GGYSDVMVAEERYVIHF..P........DN......LP..LDGGA.PLLCAGI
TVY..SPLKYF..EL...T.kPG.MHI..GVVGLGGLGHVAVK.FAKAFGAK.VT.VIST
S.PGKKEEAL.....ERLGADSFVVS.RDP.DQMR.........................
......A.AMGT.MDGIIDTVFAA.-HPLLPLIGLLK.SHGKLILVAAP.iDRPI.-ELP
VY..AL.............................M.S..G.RKLVASSL.SGGLKETQE
MIDFAGK
>tr|A7R0K3|A7R0K3_VITVI/49-318 Chromosome undetermined scaffold_311, whole genome shotgun sequence OS=Vitis vinifera GN=GSVIVT00011479001 PE=3 SV=1
.....-CHSDLHMAK..ND...WG.......................TST.YPIVPGH..
EIVGIVTEVGSK.V.........G.KFKVGDRVGVECMVGAC.....HSCDS.CD.N..D
LENYCP....K..-.MV.FTYSAPYH.......-.....DG.T.......TTY.......
.......GGYSDVMVAEERYVVRI..P........DN......LP..LDAGA.PLLCAGI
TVY..SPLQHF..GL...T.kPG.MHI..GVVGLGGLGHVAVK.FAKGFGVK.VT.VIST
S.PSKKKEAI.....EHLGADYFLVS.RDP.DQMQ.........................
......A.AMGT.MDGIIDTVSAV.-HPLLPLIGLLK.SQGKLVMVGAP..NRPL.-ELP
VF..PL.............................I.M..G.RKVVAGSC.IGGMKETQE
MIDFAGK
>tr|A7R0K8|A7R0K8_VITVI/49-318 Chromosome undetermined scaffold_311, whole genome shotgun sequence OS=Vitis vinifera GN=GSVIVT00011484001 PE=3 SV=1
.....-CHSDLHSIK..NE...WG.......................NAA.YPMVPGH..
EIVGVVTEVGSK.V.........E.KFKVGDKVGVGCLVGAC.....HSCES.CS.D..D
LENYCS....K..-.LI.LTYNMPYH.......-.....DG.T.......RTY.......
.......GGYSDTMVAPERYVVRI..P........DN......MP..LAAGA.PLLCAGI
TVY..SPLKYF..GF...T.qPG.MHI..GIVGLGGLGHVAVK.FAKAFGVK.VT.LIST
S.LSKKKEAI.....EHLGADSFVVS.HDP.EQMQ.........................
......A.AMGT.MDGILDTVSAT.-HPLLPLLGLLK.NNGKLILLGVP..EKPL.-ELP
AF..SL.............................I.M..G.RKTVAGSG.IGGMKETQE
MLDFAAK
>tr|A7R0V8|A7R0V8_VITVI/53-322 Chromosome undetermined scaffold_324, whole genome shotgun sequence OS=Vitis vinifera GN=GSVIVT00011638001 PE=3 SV=1
.....-CHSDLHMVK..NE...WG.......................SST.YPLVPGH..
EIVGIVTEVGSK.V.........E.KLKVGDKVGVGCMVGAC.....HSCDN.CA.N..D
LENYCP....K..-.MI.LTYGATYY.......-.....DG.T.......TTY.......
.......GGYSDVMVAEERYVVRF..P........DN......LP..LDAGA.PLLCAGI
TVY..SPLQHF..GF...T.kPG.MHI..GVVGLGGLGHVAVK.FAKAFGVK.VT.VIST
S.PSKKKEAT.....EHLGADSFLVS.RDP.DQMQ.........................
......A.ALGT.MDGIIDTVSAV.-HPLFPLIGLLK.SHGKLVMVGAP..DRPL.-ELP
IF..PL.............................L.M..G.RKIVAGSC.IGGMKETQE
MIDFAGK
>tr|A7R0V9|A7R0V9_VITVI/912-1181 Chromosome undetermined scaffold_324, whole genome shotgun sequence OS=Vitis vinifera GN=GSVIVT00011639001 PE=3 SV=1
.....-CHSDLHMLK..NE...WG.......................FST.YPLVPGH..
EIVGIVTEVGSK.V.........E.KLKVGDKVGVGCLVGAC.....HSCDN.CA.N..D
LENYCP....K..-.NI.LTYGATYY.......-.....DG.T.......TTY.......
.......GGYSDVMVAEERYVVRF..P........EN......LP..LDAGA.PLLCAGI
TVY..SPLQHF..GF...T.kPG.MHI..GVVGLGGLGHVAVK.FAKAFGVK.VT.VIST
S.TSKKKEAT.....EHLGADSFLVS.RDP.DQMQ.........................
......A.ALGT.MDGIIDTVSAV.-HPLLPLIDLLK.SHGKLVMVGAP..NRPL.-ELP
IF..PL.............................L.M..G.RKIVAGSN.IGGMKETQE
MIDFAGK
>tr|A7R0W0|A7R0W0_VITVI/49-318 Chromosome undetermined scaffold_324, whole genome shotgun sequence OS=Vitis vinifera GN=GSVIVT00011640001 PE=3 SV=1
.....-CHSDLHMAK..ND...WG.......................MST.YPIVPGH..
EIVGIVTEVGSK.V.........G.KFKVGDRVGVGCVVGAC.....HSCDI.CD.N..D
LENYCP....K..-.MI.FTYSAPYH.......-.....DG.T.......TTY.......
.......GGYSDVMVAEERYVVRI..P........DN......LP..LDAGA.PLLCAGI
TVY..SPLQHF..GL...T.kPG.MHI..GVVGLGGLGHVAVK.FAKGFGVK.VT.VIST
S.PSKKKEAI.....EHLGADYFLVS.REP.DQMQ.........................
......A.AMGT.MDGIIDTVSAV.-HPLLPLIGLLK.FQGKLVMVGGP..NRPL.-ELP
VF..PL.............................L.M..G.RKVVAGSC.TGGMKETQE
MIDFAGK
>tr|A7R300|A7R300_VITVI/49-318 Chromosome undetermined scaffold_469, whole genome shotgun sequence OS=Vitis vinifera GN=GSVIVT00013365001 PE=3 SV=1
.....-CHSDLHSIK..NE...WG.......................NAA.YPMVPGH..
EIVGVVTEVGSK.V.........E.KFKVGDKVGVGCLVGAC.....HSCES.CS.D..D
LENYCS....K..-.LI.LTYNMPYH.......-.....DG.T.......RTY.......
.......GGYSDTMVAPERYVVRI..P........DN......MP..LAAGA.PLLCAGI
TVY..SPLKYF..GF...T.qPG.MHI..GIVGLGGLGHVAAK.FAKAFGVK.VT.LIST
S.PSKKKEAI.....EHLGADSFLVS.RDP.EQMQ.........................
......A.AMGT.MDGILDTVSAT.-HPLLPLLGLLK.NNGKLILLGVP..EKPL.-ELP
AF..SL.............................I.M..G.RKTVAGSG.IGGMKETQE
MLDFAAK
>tr|A7WPL2|A7WPL2_TOBAC/49-317 Putative cinnamyl alcohol dehydrogenase OS=Nicotiana tabacum GN=T114 PE=2 SV=1
.....-CHSDLHQLK..NE...WS.......................TSI.YPMVPGH..
EVAGVVTDVGSK.V.........E.KFKVGDKVGVGCLVGSC.....RKCEN.CD.N..N
LENYCP....G..-.QI.MTYNGIYI.......-.....DG.T.......TTY.......
.......GGYSNIMVTDEHYVVHW..P........EN......LP..ME-AA.PLLCAGI
TTY..SPLKYF..GL..dK..PG.MHI..GVVGLGGLGHMAVK.FAKAFGTK.VT.VIST
S.ASKKQEAI.....GRLGADSFLVS.RDP.DQMQ.........................
......A.AAGS.LDGIIDTVSAI.-HPLLPLINLLK.THGKLVMVGAP..EKPL.-ELP
VF..PL.............................L.L..G.RKLVAGSA.IGGIKETQE
MVDFAAK
>tr|A8IX35|A8IX35_CHLRE/113-392 Predicted protein OS=Chlamydomonas reinhardtii GN=CHLREDRAFT_190503 PE=3 SV=1
.....-CHSDLHQVK..DE...WG.......................GSV.FPMVPGH..
EIVGIVTEVGEG.V.........T.KFKPGDRAGVGCMVDSC.....RTCDT.CQ.R..S
EEQFCP....K..-.CV.YTYNSKHH.......-.....DG.T.......LAQarpgg..
..llvaeGGYSSHIVVQESFTLRL..P........DN......LP..LDATA.PLLCAGI
TVY..SPMKHF..GL..dK..PG.MRL..GVVGLGGLGHMAVK.IGKGLGLH.VT.VIST
S.EAKREEAV.....KVLGADEFIVS.KDA.EAMK.........................
......A.AAGS.MHGIIDTVSAK.-HDVGALVNLLK.VDGKLVMVGVP..EVPL.-DLP
VM..AI.............................V.F..K.RAMVSGSL.IGGIKQTQE
MLDFCGE
>tr|A8IX47|A8IX47_CHLRE/51-322 Predicted protein OS=Chlamydomonas reinhardtii GN=CHLREDRAFT_190510 PE=3 SV=1
.....-CHSDLHMVK..NE...WN.......................NAI.YPMVPGH..
EIVGIVTEVGEG.V.........T.KFKPGDRAGVGCMVDSC.....GSCEF.CK.AecG
EQQFCK....G..-.QV.LTYSSKLP.......-.....DG.T.......VTK.......
.......GGYSDFIVVKESFVLRI..P........DS......LP..LDATA.PLLCAGI
TTY..SPLRHF..GL..dK..PG.MRL..GVVGLGGLGHMAVK.IGKGLGLH.VT.VIST
S.EAKREEAV.....KHLGADAFIVS.KDS.GQMQ.........................
......A.AAGS.LDGIIDTVSAK.-HDLAAMVALLR.VDGRLVLVGVP..EVPL.-DLP
SA..AL.............................I.F..K.RAMVSGSL.IGGIKQTQE
MLDFCGE
>tr|A9NK95|A9NK95_PICSI/47-316 Putative uncharacterized protein OS=Picea sitchensis PE=2 SV=1
.....-CYADVVWTR..NK...HG.......................DSK.YPLVPGH..
EIVGIVKEVGIN.V.........V.SFKAGDHVGVGTYVSSC.....QQCEY.CN.E..R
MEVNCE....K..G.SV.FTFNGIDV.......-.....DG.T.......VTK.......
.......GGYSSHIVVHQRYCFKI..P........DN......LP..LASAA.PLLCAGI
TVY..SPMIRH..HM...N.hAG.KSL..GVIGLGGLGHMAVK.FGKAFGLN.VT.IFST
S.ASKKDEAL.....NILGADKFIVS.SDK.DQIE.........................
......A.SSKT.LDFIIDTASGD.-HPIDLYMPLLK.TAGVFVIVGF-..PSEI.-KIH
PA..NL.............................I.I..G.MKSIAGSV.TGGTKDTQE
MLDFCAK
>tr|A9NLH9|A9NLH9_PICSI/52-321 Putative uncharacterized protein OS=Picea sitchensis PE=2 SV=1
.....-CHSDLHQIR..NE...WK.......................NSM.YPMVPGH..
EIVGLVTEVGSE.V.........K.KFAVGDRVGVGCMVWSC.....QQCDS.CS.E..G
QEQYCD....K..-.TV.LTYNAINA.......-.....DG.S.......PTF.......
.......GGYSSLMVCNQRFVVKI..P........ET......LP..FDAEA.PLLCAGI
TVY..SPMKYL..QM...T.ePG.KSL..GVVGLGGLGHMAVK.LGKAFGLR.VT.VIST
S.PKKEKEAR.....EVLGADHFIIS.KDQ.KQMQ.........................
......D.AAKS.LDYIIDTVSAD.-HPIQPLISLLK.VQGKLVLVGLP..ENPI.-YFH
PA..AV.............................I.S..G.RRFVGGSS.IGGVKETQE
MLDFCAE
>tr|A9NRA9|A9NRA9_PICSI/46-315 Putative uncharacterized protein OS=Picea sitchensis PE=2 SV=1
.....-CHSDLVQMH..NE...MG.......................MSN.YPMVPGH..
EVVGVVTEIGSE.V.........K.KFKVGEHVGVGCIVGSC.....RSCSN.CN.G..S
MEQYCS....K..-.RI.WTYNDVNH.......-.....DG.T.......PTQ.......
.......GGFASSMVVDQMFVVRI..P........EN......LP..LEQAA.PLLCAGV
TVY..SPMKHF..GM...T.ePG.KKC..GILGLGGVGHMGVK.IAKAFGLH.VT.VISS
S.DKKKEEAL.....EVLGADAYLVS.KDA.EKMQ.........................
......E.AAES.LDYIMDTIPVA.-HPLEPYLALLK.TNGKLVMLGVV..PEPL.-HFV
TP..LL.............................I.L..G.RRSIAGSF.IGSMEETQE
TLDFCAE
>tr|A9NZE7|A9NZE7_PICSI/50-319 Putative uncharacterized protein OS=Picea sitchensis PE=2 SV=1
.....-CHSDLHQIR..ND...WK.......................TSQ.YPMVPGH..
EIVGTVIEVGSQ.V.........K.NFAVGDRVGVGCMVWSC.....QQCDS.CS.K..D
HEQYCE....K..-.VV.WTYNGIYV.......-.....DG.S.......PTL.......
.......GGYSSLMVCDHRFVVKI..P........EC......LP..FDAAA.PLLCAGI
TVY..SPMKYF..QM...T.ePG.KSL..GVVGLGGLGHMAVK.FGKAFGLK.VT.VIST
S.PQKEKEAR.....EHLGADNFLIS.KDQ.KQML.........................
......E.AARS.LDYIIDTVSAD.-HPLHPIINLLK.VNGKLVVVGMP..EKPI.-SFH
PA..TV.............................I.F..G.RRFVGGSM.IGGVKETQE
MLDFCAE
>tr|A9P2G0|A9P2G0_PICSI/46-315 Putative uncharacterized protein OS=Picea sitchensis PE=2 SV=1
.....-CSADLVQMY..NE...LG.......................MSV.YPMVPGH..
EVAGVVTEIGSE.V.........K.KFKVGDHVGVGRIVGSC.....RSCRH.CN.E..S
MEQYCS....K..-.RI.WTFSDVNH.......-.....DG.T.......PTQ.......
.......GGFASSMVVDQMFVVRI..P........AS......LP..LEQAA.PLLCAGV
TVY..SPMKHF..GM...T.ePG.KKC..GILGLGGVGHMGVK.IAKAFGLH.VT.VISS
S.DKKKEEAL.....EVLGADDYIVS.KDA.EKMQ.........................
......E.AAES.LDYIMDTIPVA.-HPLEPYLALLK.TNGKLVMLGVV..TEPL.-HFV
SP..LL.............................I.L..G.RRSIVGSF.IGSMEETQE
TLDFCAE
>tr|A9PDU7|A9PDU7_POPTR/49-318 Putative uncharacterized protein OS=Populus trichocarpa PE=2 SV=1
.....-CHSDLHAAK..NE...WG.......................FSR.YPLIPGH..
EIVGIVTKIGSN.V.........K.KFKVDDQVGVGVLVNSC.....KSCEY.CD.Q..D
LENYCP....K..-.MI.FTYNAQNH.......-.....DG.T.......KTY.......
.......GGYSDTIVVDQHFVLRI..P........DS......MP..ADGAA.PLLCAGI
TVY..SPMKYY..GM...T.ePG.KHL..GIVGLGGLGHVAVK.IGKAFGLK.VT.VISS
S.SRKESEAL.....DRLGADSFLVS.SDP.EKMK.........................
......A.AFGT.MDYIIDTVSAV.-HALAPLLSLLK.TNGKLVTLGLP..EKPL.-ELP
IF..PL.............................V.L..G.RKLVGGSD.IGGVKETQE
MLDFCAK
>tr|A9PHZ1|A9PHZ1_POPTR/48-318 Putative uncharacterized protein OS=Populus trichocarpa PE=2 SV=1
.....-CHTDLHFAK..ND...WG.......................ISM.YPVVPGH..
EITGIITKVGSN.V.........N.KFKLGDRVGVGCLAASC.....LECDF.CK.S..S
HENYCD....Q..-.IQ.LTYNGIFW.......-.....DG.S.......ITY.......
.......GGYSKFLVADHRYVVRI..P........EN......LP..MDATA.PLLCAGI
TVF..SAFKDS..NLv.dT..PG.KRV..GVVGLGGLGHVAVK.FGKAFRHH.VT.VIST
S.PSKEKEAR.....ERLGADDFIVS.TNA.QELQ.........................
......A.ARRT.LDFIVDTVSAK.-HSLGPTLELLK.VNGTLAVVCAP..DQPM.-ELP
AF..PL.............................I.F..G.KRSVRGSM.TGSTKETQE
MLDVCGK
>tr|A9PJN2|A9PJN2_POPJC/50-319 Putative uncharacterized protein OS=Populus jackii PE=2 SV=1
.....-CHSDLHMVK..NE...WG.......................VTQ.YPLIPGH..
EIVGVVTEVGSK.V.........E.KFKVGDKVGVGCMVGSC.....RSCDS.CD.N..N
LENYCS....K..-.KI.LTYGAKYY.......-.....DG.T.......VTY.......
.......GGYSDNMVADEHFIVRI..P........NN......LP..LDAGA.PLLCAGI
TVY..SPLRYF..GL..dK..PG.MHV..GIVGLGGLGHVAVK.FARAMGVK.VT.VIST
S.PNKKQEAL.....ENLGADSFLVS.RDQ.DQMQ.........................
......A.AMGT.LDGIIDTVSAV.-HPLLPLVALLK.SHGKLVLVGAP..EKPL.-ELP
VF..PL.............................I.T..G.RKTVGGSC.FGGIKETQE
MIDFAAK
>tr|A9QWL7|A9QWL7_9FABA/46-315 Cinnamyl alcohol dehydrogenase OS=Acacia auriculiformis x Acacia mangium PE=2 SV=1
.....-CHSDLHQIK..ND...LG.......................MSN.YPMVPGH..
EVVGEVIEVGSN.V.........T.KFKVGEVVGAGLIVGSC.....RNCRA.CK.S..D
IEQYCG....K..-.KI.WNYNDVYT.......-.....DG.K.......PTQ.......
.......GGFAETMIVDQNFVVKI..P........EG......MS..PEQVA.PLLCAGV
TVY..SPLSHF..GL...R.dSG.LRG..GILGLGGVGHMGVK.IAKAMGHH.VT.VISS
S.EKKKKEAM.....EDLGADDYVVS.SDE.TQMQ.........................
......K.IADS.LDYIIDTVPVG.-HPLEPYLSLLK.IDGKLILMGVI..NTPL.-QFV
SP..MV.............................M.L..G.RKTITGSF.IGSIKETEE
MLEFWKE
>tr|A9QWL8|A9QWL8_9FABA/46-315 Cinnamyl alcohol dehydrogenase OS=Acacia auriculiformis x Acacia mangium PE=2 SV=1
.....-CHSDLHQIK..ND...LG.......................MPN.YPMVPGH..
EVVGEVIEVGSN.V.........T.KLKVGEVVGAGLIVGSC.....RNCRA.CK.S..D
IEQYCG....K..-.KI.WNYNDVYT.......-.....DG.K.......PTQ.......
.......GGFAETMIVDQNFVVKI..P........EG......MS..PEQVA.PLLCAGV
TVY..SPLSHF..GL...R.dSG.LRG..GILGLGGVGHMGVK.IAKAMGHH.VT.VISS
S.EKKKKEAM.....EDLGADDYVVS.SDE.TQMQ.........................
......K.IADS.LDYIIDTVPVG.-HPLEPYLSLLK.IDGKLILMGVI..NTPL.-QFV
SP..MV.............................M.L..G.RKTITGSF.IGSIKETEE
MLEFWKE
>tr|A9SW16|A9SW16_PHYPA/45-314 Predicted protein OS=Physcomitrella patens subsp. patens GN=PHYPADRAFT_231215 PE=4 SV=1
.....-CHSDVCQIR..YE...WG.......................ASE.YPMVPGH..
EVVGVMKEVGCE.V.........A.DFKVGQTTGVRCMVWSC.....QTCES.CD.D..G
LEQYCP....K..-.KI.WTYNGVDT.......-.....DG.T.......PTY.......
.......GGYSTEMVCDRKYVLGI..P........EN......CP..LDAAS.PFLCAGI
TTF..SPMKYY..GM...T.eKG.KSL..GVIGLGGLGRMAVK.CAKAFGLR.VT.VFST
S.PGKEKESR.....ELLGADDFIIS.TDK.EKIK.........................
......A.AEST.IDNIIDTVSAV.-HPVDVYLGLLK.TNGKFIMVGIP..ESPL.-QFS
PN..SV.............................I.S..W.RRCVGGSL.LGGVAETQE
ILDFCCI
>tr|B1GUX6|B1GUX6_ARATH/47-316 Cinnamyl alcohol dehydrogenase OS=Arabidopsis thaliana GN=cad PE=3 SV=1
.....-CHTDIHQIK..ND...LG.......................MSN.YPMVPGH..
EVVGEVLEVGSD.V.........S.KFTVGDVVGVGVVVGCC.....GSCKP.CS.S..E
LEQYCN....K..-.RI.WSYNDVYT.......-.....DG.K.......PTQ.......
.......GGFADAMIVNQKFVVKI..P........EG......MA..VEQAA.PLLCAGV
TVY..SPLSHF..GL...M.aSG.LKG..GILGLGGVGHMGVK.IAKAMGHH.VT.VISS
S.DKKKEEAI.....EHLGADDYVVS.TDP.AEMQ.........................
......R.LADS.LDYIIDTVPVF.-HPLDPYLACLK.LDGKLILMGVI..NTPL.-QFV
TP..LV.............................I.L..G.RKVISGSF.IGSIKETEE
VLAFCKE
>tr|B1GUZ1|B1GUZ1_ARALY/46-315 Cinnamyl alcohol dehydrogenase (Fragment) OS=Arabidopsis lyrata GN=cad PE=3 SV=1
.....-CHTDIHQIK..ND...LG.......................MSN.YPMVPGH..
EVVGEVVEVGSD.V.........S.KFTVGDVVGVGVIVGCC.....GSCKP.CS.S..E
LEQYCN....K..-.RI.WSYNDVYT.......-.....DG.K.......PTQ.......
.......GGFADTMIVNQKFVVKI..P........EG......MA..VEQAA.PLLCAGV
TVY..SPLSHF..GL...M.aSG.LKG..GILGLGGVGHMGVK.IAKAMGHH.VT.VISS
S.DKKKEEAM.....EHLGADDYVVS.SDP.AEMQ.........................
......R.LADS.LDYIIDTVPVF.-HPLEPYLACLK.LDGKLILMGVI..NTPL.-QFL
TP..VV.............................I.L..G.RKVISGSF.IGSIKETEE
VLAFCKE
>tr|B2BD83|B2BD83_OLEEU/2-250 Putative mannitol dehydrogenase 1 (Fragment) OS=Olea europaea GN=MTD1 PE=2 SV=1
.....----------..--...--.......................---.-----GH..
EIVGEVTEVGSK.V.........K.KVKVGDKVGVGCMVGSC.....RQCDQ.CT.N..D
LENYCS....K..-.MI.LTYSAVYT.......-.....DG.T.......ITY.......
.......GGYSNLMVADEHFIVRW..P........EN......FP..LDAGA.PLLCAGI
TTY..SPLRYF..GL..dK..PG.MNI..GVVGLGGLGHVAVK.FAKAFGTK.VT.VIST
S.INKKKEAI.....EKLGADSFLVS.RDP.EDMK.........................
......A.TAGT.LDGIIDTVSAD.-HPILPLLSLLK.PHGKMVLLGVP..NKPI.-ELP
AF..PL.............................I.T..G.RKLIAGSG.IGGMKETQE
MIDFAAK
>tr|B2Z6P7|B2Z6P7_POPTR/49-318 Cinnamyl alcohol dehydrogenase OS=Populus trichocarpa PE=2 SV=1
.....-CHSDLHSIK..ND...WG.......................FSM.YPLVPGH..
EIVGEVTEVGSK.V.........K.KVNVGDKVGVGCLVGAC.....HSCES.CA.S..D
LENYCP....K..-.MI.LTYASIYH.......-.....DG.T.......ITY.......
.......GGYSDHMVANERYIIRF..P........DN......MP..LDGGA.PLLCAGI
TVY..SPLKYF..GL...D.ePG.KHI..GIVGLGGLGHVAVK.FAKAFGSK.VT.VIST
S.PSKKEEAL.....KNLGADSFLVS.RDQ.EQMQ.........................
......A.AAGT.LDGIIDTVSAV.-HPLLPLFGLLK.SHGKLILVGAP..EKPL.-ELP
AF..SL.............................I.A..G.RKTVAGSG.IGGMKETQE
MIDFAAK
>tr|B3TM03|B3TM03_ELAGV/46-315 Cinnamyl alcohol dehydrogenase OS=Elaeis guineensis var. tenera PE=2 SV=1
.....-CYADVHMTR..NL...HG.......................DTK.YPLVPGH..
EIVGVVTEVGSN.V.........K.GFKVGDHAGVGTYVNSC.....GECEY.CN.D..F
LEVHCS....K..G.SI.FTFNGLDS.......-.....DG.T.......ITK.......
.......GGYSSYIIVKERYCYMI..P........DG......YP..LAMAA.PLLCAGI
TVY..TPMMRH..KM...N.qPG.KSL..GVIGLGGLGHMAVK.FGKAFGLK.VT.VFST
S.KSKKEEAL.....KLLGADKFVIS.SDQ.QQME.........................
......S.MTKS.LDFIVDTASGD.-HPFDPYMSLLK.IGGVLVLVGF-..PSEV.-RLN
PG..SL.............................N.L..G.SRSISGSL.TGGTKETQR
MLEFCAA
>tr|B3VKY7|B3VKY7_POPTO/46-315 Cinnamyl alcohol dehydrogenase OS=Populus tomentosa GN=CAD PE=2 SV=1
.....-CHTDIHQIK..ND...LG.......................MSH.YPMVPGH..
EVVGEVVEVGSD.V.........T.RFKVGDVVGVGVIVGSC.....KNCHP.CK.S..E
LEQYCN....K..-.KI.WSYNDVYT.......-.....DG.K.......PTQ.......
.......GGFAESMVVDQKFVVRI..P........DG......MS..PEQAA.PLLCAGL
TVY..SPLKHF..GL...K.qSG.LRG..GILGLGGVGHMGVK.IAKAMGHH.VT.VISS
S.DKKREEAM.....GHLGADEYLVS.SDV.ESMQ.........................
......K.AADQ.LDYIIDTVPVV.-HPLEPYLSLLK.LDGKLILMGVI..NTPL.-QFV
TP..MV.............................M.L..G.RKSITGSF.IGSMKETEE
MLEFCKE
>tr|B4FAJ0|B4FAJ0_MAIZE/49-318 Putative uncharacterized protein OS=Zea mays PE=2 SV=1
.....-CHSDLHTIK..NE...WK.......................NAN.YPVVPGH..
EIAGLITEVGKN.V.........K.RFNVGDKVGVGCMVNTC.....QSCES.CE.G..G
HENYCS....K..-.II.FTYNSHDR.......-.....DG.T.......VTY.......
.......GGYSDMVVVNERFVIRF..P........DG......MP..LDRGA.PLLCAGI
TVY..NPMKHH..GL...N.eAG.KHI..GVVGLGGLGHVAVK.FAKAFGMR.VT.VIST
S.PGKREEAM.....ETLGADAFVVS.GDA.NQMK.........................
......A.AKGT.MDGIMNTASAS.-MSMYAYLALLK.PQGKMILLGLP..EKPL.-QIS
AF..SL.............................V.T..G.GKTLAGSC.MGSIRDTQE
MMDFAAK
>tr|B4FBW5|B4FBW5_MAIZE/46-314 Mannitol dehydrogenase OS=Zea mays PE=2 SV=1
.....-CYADVAWTR..NK...LN.......................DSK.YPLVPGH..
EIAGVVTQVGAD.V.........K.GFKVGDHVGVGTYVNSC.....RDCEN.CN.I..S
LDNHCP....K..-.AV.YTFNGIDT.......-.....DG.T.......VTK.......
.......GGYSTHIVVHERYCFKI..P........DG......YP..LAKAA.PLLCAGI
TVY..TPMMRH..NM...N.qPG.KSL..GVIGLGGLGHMAVK.FGKAFGLK.VT.VFST
S.ESKRDEAI.....NLLGADNFVIS.SDT.QQME.........................
......S.LKNS.LHFIIDTASGD.-HPFDPYFSLLK.VGGVMTLVGF-..PSEI.-KMH
PA..SL.............................I.L..G.ARTLSGSV.VGGIKDIQE
MVNFCAA
>tr|B4FJW4|B4FJW4_MAIZE/48-318 Mannitol dehydrogenase OS=Zea mays PE=2 SV=1
.....-CHTDLHFIN..ND...WG.......................ITT.YPLVPGH..
EITGVVTKAGRN.V.........T.GFRVGDRVGVGCIAASC.....LDCDH.CR.R..S
EENYCD....R..-.VA.LTYNGVFW.......-.....DG.S.......VTY.......
.......GGYSRALVADKRFVVRV..P........DA......LP..LDAAA.PLLCAGV
TVY..SPMKHH..GM..lG.hPG.ASL..GVVGLGGLGHVAVK.LAKAFGLR.VT.VVST
S.PAKEAEAR.....ARLGADRFVVS.TDD.AQMR.........................
......D.AARS.LDYVIDTVSAK.-HSLGPILDLLK.VSGKLVLVAAP..DQPV.-ELP
SF..PL.............................I.F..G.KRTVSGSM.TGGIRETQE
MLDLCAR
>tr|B4FR97|B4FR97_MAIZE/44-321 Putative uncharacterized protein OS=Zea mays PE=2 SV=1
.....-CHTDLHIIK..NE...WG.......................NAM.YPVVPGH..
EVVGVVTDVGHG.V.........S.KFKAGDTVGVGYFVDSC.....RSCES.CS.T..G
HENYCP....D..-.LV.LSSNGVDHh.....hH.....DG.Gas..asaTTK.......
.......GGFSDVLVVSQDFVVRV..P........ES......LP..PDGAA.PLLCAGV
TVY..SPMVQY..AL...N.gPG.KHL..GVVGLGGLGHLAVK.FGKAFGMT.VT.VISS
S.PAKREEAL.....GRLGADAFLVS.HDA.SQMK.........................
......A.AAAT.MDGIIDTVSAG.-HQIVPLLALLK.PMGQMVVVGAP..STPL.-ELP
AY..AI.............................I.T..G.GKRVAGNG.VGSVADCQA
MLDFAAE
>tr|B4FU39|B4FU39_MAIZE/100-371 Putative uncharacterized protein OS=Zea mays PE=2 SV=1
.....-CHTDLHVIK..ND...WR.......................NAM.YPVVPGH..
EIVGVVTGVGGG.V.........T.RFKAGDTVGVGYFVGSC.....RSCDS.CG.K..G
DDNYCA....G..-.IV.LTSNGVDH......aH.....GG.A.......PTR.......
.......GGFSDVLVASEHYVVRV..P........DG......LA..LDRTA.PLLCAGV
TVY..SPMMRH..GL...N.ePG.KHL..GVVGLGGLGHVAVK.FGKAFGMK.VT.VIST
S.ASKRQEAI.....ENLGADEFLIS.RDE.DQMK.........................
......A.ATGT.MDGIIDTVSAW.-HPITPLLALLK.PLGQMVVVGAP..SKPL.-ELP
AY..AI.............................V.P..G.GKGVAGNN.VGSVRDCQA
MLEFAGK
>tr|B4FVN5|B4FVN5_MAIZE/43-316 Putative uncharacterized protein OS=Zea mays PE=2 SV=1
.....-CHTDLHVIK..NE...FG.......................NAK.YPVVPGH..
EIVGVVTDVGSG.V.........T.SFKPGDTVGVGYFVDSC.....RSCDS.CS.K..G
YESYCP....Q..-.LV.ETSNGVSLd.....dD.....DGgA.......TTK.......
.......GGFSDALVVHQRYVVRV..P........AS......LP..PAGAA.PLLCAGV
TVF..SPMVQY..GL...N.aPG.KHL..GVVGLGGLGHLAVR.FGKAFGMK.VT.VIST
S.LGKRDEAL.....GRLGADAFLVS.RDP.EQMR.........................
......A.AAGT.LDGVIDTVSAD.-HPVVPLLDLLK.PMGQMVVVGLP..TKPL.-QVP
AF..SL.............................V.A..G.GKRVAGSA.GGGVGECQA
MLDFAGE
>tr|B5AMJ6|B5AMJ6_GOSHI/46-315 Cinnamyl alcohol dehydrogenase OS=Gossypium hirsutum GN=CAD1 PE=2 SV=1
.....-CHTDLHQAK..ND...LG.......................MSN.YPMVPGH..
EVVGEVLEVGSD.V.........S.KFRVGDIVGVGCIVGCC.....RNCRP.CD.S..D
NEQYCL....K..-.KI.WSYNDVYT.......-.....DG.K.......PTQ.......
.......GGFAGSMVVDQKFVVNI..P........EG......MA..PEQVA.PLLCAGV
TVY..SPLNHF..GL..mG..SG.LRG..GILGLGGVGHMGVK.IAKAMGHH.VT.VISS
S.DKKKVEAL.....EHLGADDYLVS.SDA.EGMQ.........................
......K.AADS.LDYIIDTVPVF.-HPLEPYLSLLK.LDGKLILTGVI..NTPL.-QFV
TP..MV.............................M.L..G.RKSITGSF.IGSMKETEE
MLNFCKE
>tr|B5AR58|B5AR58_LEUGL/46-315 Cinnamyl alcohol dehydrogenase OS=Leucaena glauca GN=CAD PE=2 SV=1
.....-CHSDLHQIK..ND...LG.......................MSN.YPMVPGH..
EVVGEVIEVGSN.V.........T.KFKVGEVVGAGLIVGSC.....RNCRA.CK.S..D
IEQYCA....K..-.KI.WNCNDVYT.......-.....DG.K.......PTQ.......
.......GGFAETMVVNQNFVVKI..P........EG......MS..PEQVA.PLLCAGV
TVY..SPLSHF..GL...K.eSG.LRG..GILGLGGVGHMGVK.IAKAMGHN.VT.VISS
S.EKKKQEAL.....EHLGADDYVVS.SDE.TQMQ.........................
......K.IADS.LDYIIDTVPVG.-HPLEPYLSLLK.VDGKLILMGVI..NTPL.-QFV
SP..MV.............................M.L..G.RKTITGSF.IGSIKETEE
MLGFWKE
>tr|B5AR59|B5AR59_LEUGL/46-315 Cinnamyl alcohol dehydrogenase OS=Leucaena glauca GN=CAD PE=4 SV=1
.....-CHSDLHQIK..ND...LG.......................MSN.YPMVPGH..
EVVGEVIEVGSN.V.........T.KFKVGEVVGAGLIVGSC.....RNCRA.CK.S..D
IEQYCA....K..-.KI.WNCNDVYT.......-.....DG.K.......PTQ.......
.......GGFAETMVVNQNFVVKI..P........EG......MS..PEQVA.PLLCAGV
TVY..SPLSHF..GL...K.eSG.LRG..GILGLGGVGHMGVK.IAKAMGHN.VT.VISS
S.EKKKQEAL.....EHLGADDYVVS.SDE.TQMQ.........................
......K.IADS.LDYIIDTVPVG.-HPLVPYLSLLK.VDGKLILMGVI..NTPL.-QFV
SP..MV.............................M.L..G.RKTITGSF.IGSIKETEE
MLGFWEE
>tr|B5LAT8|B5LAT8_CAPAN/46-315 Putative cinnamyl alcohol dehydrogenase OS=Capsicum annuum PE=2 SV=1
.....-CHSDLHQVK..ND...LG.......................MSN.YPMVPGH..
EVVGEVVEVGPE.V.........T.KFKVGDTVGVGLIVGCC.....KNCRP.CK.Q..D
IEQYCA....K..-.KI.WNCNDVYT.......-.....DG.K.......PTQ.......
.......GGFSNFMVVEQKFVVKI..P........EG......MA..PEQAA.PLLCAGV
TVY..SPLNHF..GF...N.qSG.LRG..GILGLGGVGHMGVK.IAKAMGHH.VT.VISS
S.DKKRQEAL.....DHLGADDYLVS.SVN.EKMQ.........................
......E.AADS.LDYIIDTIPVN.-HPLEPYLSLLK.VDGKLILMGVI..NTPL.-QFV
SP..MV.............................M.L..G.RKSITGSF.IGSMKETEE
VLHFCKE
>tr|B5TR18|B5TR18_LEUGL/46-315 Cinnamyl alcohol dehydrogenase OS=Leucaena glauca PE=2 SV=1
.....-CHSDLHQIK..ND...LG.......................MSN.YPMVPGH..
EVVGEVIEVGSN.V.........T.KFKVGEVVGAGLIVGSC.....RNCRA.CK.S..D
IEQYCG....K..-.KI.WNYNDVYT.......-.....DG.K.......PTQ.......
.......GGFAETMVVDQNFVVKI..P........EG......MS..PEQVA.PLLCAGV
SVY..SPLSHF..GL...R.eSG.LRG..GILGLGGVGHMGVK.IAKAMGHH.VT.VISS
S.EKKKREAL.....EHLGADDYVVS.SDE.TQMQ.........................
......K.IADS.LDYIIDTVPVG.-HPLEPYLSLLK.VDGKLILMGVI..NTPL.-QFV
SP..MV.............................M.L..G.RKTITGSF.IGSIKETEE
MLGFWKE
>tr|B6CQR4|B6CQR4_ARTAN/46-315 Cinnamyl alcohol dehydrogenase OS=Artemisia annua GN=CAD PE=2 SV=1
.....-CHTDPHQIK..ND...LG.......................MSN.YPMVPGH..
EVVGEVVEVGPE.V.........T.KFKVGDCVGVGCLVGCC.....DACRP.CK.A..E
VEQYCN....K..-.KI.WSYNDVYT.......-.....DG.K.......PTQ.......
.......GGFAGSMVVHQKFVVKI..P........EG......MS..PEQVA.PLLCAGV
TVY..SPLNYF..GL...K.kSG.LKG..GILGLGGVGHMGVL.IAKAMGHH.VT.VISS
S.DKKKEEAL.....DVLGADDYLIS.SDV.ERMQ.........................
......E.LADS.FDYIIDTVPVH.-HPLEPSLSLLK.LDGKLIIMGVI..NVPL.-QFV
SP..LL.............................M.L..G.RKMITGTF.IGSMKETQE
MLEFCNE
>tr|B6SUG7|B6SUG7_MAIZE/109-378 Mannitol dehydrogenase OS=Zea mays PE=2 SV=1
.....-CHSDLHSIK..NE...WH.......................NAT.YPMVPGH..
EIAGVVTEVGKN.V.........T.SFKAGDRVGVGCMVNSC.....QSCGS.CD.E..D
FENSCR....A..-.VI.FTYNSVDR.......-.....DG.T.......VTY.......
.......GGYSSSVVVHERFVVRF..P........DA......MP..LDRGA.PLLCAGI
TVY..SPMKYH..GL...N.vPG.KHV..GVMGLGGLGHVAVK.FAKAFGAK.VT.VIST
S.PGKKQEAL.....DRLGADAFVVS.KDA.EEMK.........................
......A.AAST.MDGIINTVSAN.-LTLAPYMGLLK.PNGKMIMVGLP..TKPL.-EIP
PF..DL.............................I.I..G.NKTLAGSC.IGGMRDTQE
MINVAAK
>tr|B6SUR3|B6SUR3_MAIZE/46-314 Mannitol dehydrogenase OS=Zea mays PE=2 SV=1
.....-CYGDVMWIQ..NK...HN.......................DSV.YPLVPGH..
EIAGVVTEVGAD.V.........K.AFKVGDHAGVGTYVNSC.....RHCEN.CN.S..S
LENYCP....E..-.TV.FTYNTTDA.......-.....DG.T.......ITK.......
.......GGYSTHIVVHERYCFKI..P........DG......YP..LAKAA.PLLCAGI
TVY..TPMARH..NM...K.qPG.KSL..GVIGLGGLGHMAVK.FGKAFGLK.VT.VFST
S.ESKREEAI.....NLLGADNFVIS.SDT.QQME.........................
......A.LKNS.LHFIVDTASGD.-HPFDPYLSLLK.VGGVMTIVCF-..PSEI.-KMH
PA..SL.............................N.R..G.GRTLSGSI.VGGTKDIQE
MVNFCAE
>tr|B6U5T2|B6U5T2_MAIZE/49-318 Mannitol dehydrogenase OS=Zea mays PE=2 SV=1
.....-CHSDLHTIK..NE...WK.......................NAN.YPVVPGH..
EIAGLITEVGKN.V.........K.RFNVGDKVGVGCMVNTC.....QSCES.CE.G..G
HENYCS....K..-.II.FTYNSHDR.......-.....DG.T.......VTY.......
.......GGYSDMVVVDERFVIRF..P........DG......MP..LDRGA.PLLCAGI
TVY..NPMKHH..GL...N.eAG.KHI..GVVGLGGLGHVAVK.FAKAFGMR.VT.VIST
S.PGKREEAM.....ETLGADAFVVS.SDA.NQMK.........................
......A.AKGT.MDGIMNTASAS.-MSMYAYLALLK.PQGKMILLGLP..EKPL.-QIS
AF..SL.............................V.T..G.GKTLAGSC.MGSIRDTQE
MMDFAAK
>tr|B6U7D8|B6U7D8_MAIZE/46-315 Cinnamyl alcohol dehydrogenase OS=Zea mays PE=2 SV=1
.....-CHTDIHQAK..NH...LG.......................ASK.YPMVPGH..
EVVGEVVEVGPE.V.........A.KYGVGDVVGVGVIVGCC.....RECSP.CK.A..N
VEQYCN....K..-.KI.WSYNDVYT.......-.....DG.R.......PTQ.......
.......GGFASTMVVDQKFVVKI..P........AG......LA..PEQAA.PLLCAGV
TVY..SPLKHF..GL...T.tPG.LRG..GILGLGGVGHMGVK.VAKAMGHH.VT.VISS
S.SKKRAEAM.....DHLGADAYLVS.SDA.AAMA.........................
......A.AADS.LDYIIDTVPVH.-HPLEPYLALLK.LDGKLVLLGVI..GEPL.-SFV
SP..MV.............................M.L..G.RKAITGSF.IGSIDETAE
VLQFCVD
>tr|B7FI40|B7FI40_MEDTR/47-316 Putative uncharacterized protein OS=Medicago truncatula PE=2 SV=1
.....-CHSDLHQIK..ND...LG.......................MSN.YPMVPGH..
EVVGEVLEVGSN.V.........T.RFKVGEIVGVGLLVGCC.....KSCRA.CD.S..E
IEQYCN....K..-.KI.WSYNDVYT.......-.....DG.K.......ITQ.......
.......GGFAESTVVEQKFVVKI..P........EG......LA..PEQVA.PLLCAGV
TVY..SPLSHF..GL...K.tPG.LRG..GILGLGGVGHMGVK.VAKAFGHH.VT.VISS
S.DKKKKEAL.....EELGADSYLVS.SDT.VGMQ.........................
......E.AADS.LDYIIDTVPVG.-HPLEPYLSLLK.IDGKLILMGVI..NTPL.-QFV
TP..MV.............................M.L..G.RKSITGSF.VGSVKETEE
MLEFWKE
>tr|B7FIN8|B7FIN8_MEDTR/49-318 Putative uncharacterized protein OS=Medicago truncatula PE=2 SV=1
.....-CHSDLHMIK..NE...WG.......................MST.YPLVPGH..
EIAGIVTEVGSK.V.........E.KFKIGDKVGVGCLVDSC.....RACQN.CE.E..N
LENYCP....K..-.QT.NTYSAKYS.......-.....DG.S.......ITY.......
.......GGYSDSMVADEHFIVHI..P........DG......LP..LESAA.PLLCAGI
TVY..SPLRYF..GL..dK..PG.MNI..GIVGLGGLGHLGVK.FAKAFGAN.VT.VIST
S.PNKEKEAI.....ENLGADSFLIS.HDQ.DKMQ.........................
......A.AMGT.LDGIIDTVSAD.-HPLLPLVGLLK.YHGKLVMVGAP..DKPP.-ELP
HI..PL.............................I.M..G.RKTISGSG.IGGMKETQE
MIDFAAK
>tr|B7FJ01|B7FJ01_MEDTR/50-319 Putative uncharacterized protein OS=Medicago truncatula PE=2 SV=1
.....-CHSDLHMAM..NE...WG.......................TSF.YPLVPGH..
ELAGIVTEVGSK.V.........E.KFKVGDKVGVGYLIDSC.....RSCQD.CN.D..N
LENYCP....K..-.FV.VTCGAKYR.......-.....DG.T.......VTY.......
.......GGYSDSMVADEHFVIRI..P........DN......IP..LEFAG.PLLCAGV
TVY..SPLRFF..GL..dK..PG.LHI..GVVGLGGLGHMAVK.FAKAFGAN.VT.VIST
S.PNKEKEAI.....EHLGADSFLIS.SDP.KQIQ.........................
......G.AIGT.LDGIIDTVSAV.-HPLLPMIGLLK.SHGKLIMLGVI..VQPL.-QLP
EY..TL.............................I.Q..G.RKILAGSQ.VGGLKETQE
MINFAAE
>tr|O04079|O04079_ZINEL/9-278 Cinnamyl alcohol dehydrogenase (Fragment) OS=Zinnia elegans GN=ZCAD1 PE=2 SV=1
.....-CHTDLHQIK..ND...LG.......................MSN.YPMVPGH..
EVVGEVVEVGPD.V.........T.KFNVGDCVGVGCLVGCC.....NNCRP.CN.A..D
VEQYCN....K..-.KI.WTYNDVYT.......-.....DG.K.......PTQ.......
.......GGFAGSMVVHQKFVVKI..P........EG......MA..PEQVA.PLLCAGV
TVY..SPLNHF..GM...K.gSG.LKG..GILGLGGVGHMGVL.IAKAMGHH.VT.VISS
S.DKKKEEAL.....DVLGADDYLLS.TDV.ERMQ.........................
......E.LADS.FDYIIDTDPVH.-HPLEPSLSLLK.LDGKLIIMGVI..NVPL.-QFV
SP..LL.............................M.L..G.RKTITEAF.IGSMKETQE
MLHFCKE
>tr|O65621|O65621_ARATH/50-319 Cinnamyl alcohol dehydrogenase-like protein, subunit a (Putative alcohol dehydrogenase) (Cinnamyl alcohol dehydrogenase-like pr
.....-CHSDLHCLK..NE...WH.......................SSI.YPLVPGH..
EIIGEVSEIGNK.V.........S.KFNLGDKVGVGCIVDSC.....RTCES.CR.E..D
QENYCT....K..-.AI.ATYNGVHH.......-.....DG.T.......INY.......
.......GGYSDHIVVDERYAVKI..P........HT......LP..LVSAA.PLLCAGI
SMY..SPMKYF..GL...T.gPD.KHV..GIVGLGGLGHIGVR.FAKAFGTK.VT.VVSS
T.TGKSKDAL.....DTLGADGFLVS.TDE.DQMK.........................
......A.AMGT.MDGIIDTVSAS.-HSISPLIGLLK.SNGKLVLLGAT..EKPF.-DIS
AF..SL.............................I.L..G.RKSIAGSG.IGGMQETQE
MIDFAAE
>tr|Q00TG9|Q00TG9_OSTTA/40-316 Zn-dependent alcohol dehydrogenase (ISS) OS=Ostreococcus tauri GN=Ot17g01200 PE=3 SV=1
.....-CHSDLHFLK..ND...LM.......................NTT.YPLTPGH..
ELIGTVTSVGTG.V.........K.GFAVGDKIGVGCMVDSC.....LSCKN.CQ.M..D
EEQYCD....K..G.AT.FTYGSMPV.......HgragpEG.K.......PTV.......
.......GGYCTKMVVNERFAIKI..P........AS......AHdkLAKAA.PLMCAGI
TLY..DPIKAF..GV...T..KG.TRV..GIAGVGGLGMMGIE.IAAAMGAE.VT.AISR
S.RSKEERAK.....A-LGAKNFVAM.NDE.ESLN.........................
......A.AAGS.LDIILDTVSAC.-HDSEPYAKLLD.KRGTLVLLGLQ..VTPV.-AVG
AP..HF.............................V.F..T.RKSVTGSL.IGGIKNTQE
MIDFCCE
>tr|Q01MC2|Q01MC2_ORYSA/47-319 H0209A05.10 protein OS=Oryza sativa GN=H0209A05.10 PE=3 SV=1
.....-CHTDLHFIH..ND...WG.......................ITM.YPVVPGH..
EITGVVTKVGTN.V.........A.GFKVGDRVGVGCIAASC.....LDCEH.CR.R..S
EENYCD....K..-.VA.LTYNGIFW.......-.....DG.S.......ITY.......
.......GGYSGMLVAHKRFVVRI..P........DT......LP..LDAAA.PLLCAGI
TVY..SPMKQH..GMlqaD.aAG.RRL..GVVGLGGLGHVAVK.FGKAFGLH.VT.VIST
S.PAKEREAR.....ENLKADNFVVS.TDQ.KQMQ.........................
......A.MTRS.LDYIIDTVAAT.-HSLGPILELLK.VNGKLVLVGAP..EKPV.-ELP
SF..PL.............................I.F..G.KRTVSGSM.TGGMKETQE
MMDICGE
>tr|Q06BH9|Q06BH9_LEUGL/37-306 Cinnamyl alcohol dehydrogenase (Fragment) OS=Leucaena glauca GN=CAD PE=2 SV=1
.....-CHSDLHQIK..ND...LG.......................MSN.YPMVPGH..
EVVGEVIEVGSN.V.........T.KFKAGEVVGAGLIVGSC.....RNCRA.CK.S..D
IEQYCA....K..-.KI.WNCNDVYT.......-.....DG.K.......PTQ.......
.......GGFAETMVVNQNFVVKI..P........EG......MS..PEQVA.PLLCAGV
TVY..SPLSHF..GL...K.eSG.LRG..GILGLGGVGHMGVK.IAKAMGHN.VT.VISS
S.EKKKQEAL.....EHLGADDYVVS.SDE.TQMQ.........................
......K.IADS.LDYIIDTVPVG.-HPLEPYLSLLK.VDGKLILMGVI..NTPL.-QFV
SP..MV.............................M.L..G.RKTITGSF.IGSIKETEE
MLGFWKE
>tr|Q08GL1|Q08GL1_LEUGL/46-315 Cinnamyl alcohol dehydrogenase OS=Leucaena glauca GN=cad PE=3 SV=2
.....-CHSDLHQIK..ND...LG.......................MSN.YPMVPGH..
EVVGEVIEVGSN.V.........T.KFKVGEVVGAGLIVGSC.....RNCRA.CK.S..D
IEQYCG....K..-.KI.WNYNDVYT.......-.....DG.K.......PTQ.......
.......GGFAETMVVDQNFVVKI..P........EG......MS..PEQVA.PLLCAGV
TVY..SPLSHF..GL...K.eSG.LRG..GILGLGGVGHMGVK.IAKAMGHH.VT.VISS
S.DKKKQEAL.....EHLGADDFVVS.SDE.TQMQ.........................
......K.IADS.LDYIIDTVPVG.-HALEPYLSLLK.VDGKLILMGVI..NTPL.-QFV
SP..MV.............................M.L..G.RKAITGSF.IGSIKETEE
MLKFWKE
>tr|Q08GP3|Q08GP3_LEUGL/46-315 Cinnamyl-alcohol dehydrogenase OS=Leucaena glauca GN=cad PE=2 SV=1
.....-CHSDLHQIK..ND...LG.......................MSN.YPMVPGH..
EVVGEVIEVGSN.V.........T.KFKVGEVVGARLIVGSC.....RNCRA.CK.S..D
IEQYCA....K..-.KI.WNCNDVYT.......-.....DG.K.......PTQ.......
.......GGFAETMVVNQNFVVKI..P........EG......MS..PEQMA.PLLCAGV
TVY..SPLSHF..GL...K.eSG.LRG..GILGLGGVGHMGVK.IAKAMGHN.VT.VISS
S.EKKKQEAP.....EHLGADDYVVS.SDE.TQMQ.........................
......K.IADS.LDYIIDTVPVG.-HPLEPYLSLLK.VDGKLILMGVI..NTPL.-QFV
SP..MV.............................M.L..G.RKTITGSF.IGSIKETEE
MLGFWKE
>tr|Q0IRJ9|Q0IRJ9_ORYSJ/80-348 Os11g0622800 protein OS=Oryza sativa subsp. japonica GN=Os11g0622800 PE=3 SV=1
.....-CYADVIWTR..NM...FN.......................DSI.YPLVPGH..
EIAGVVTEVGAD.V.........K.GFKVGDHVGVGVYVNSC.....QDCEN.CN.S..S
LENHCS....K..-.CV.VTYNSVDS.......-.....DG.T.......VTK.......
.......GGYSSHILVHQRYCFKI..P........AD......YP..LSKAA.PLLCAGI
TVY..TPMIRH..NM...N.qPG.KSL..GVIGLGGLGHMAVK.FGKAFGLK.VT.VFST
S.ESKREEAI.....NLLGADNFVIS.SDE.NQME.........................
......S.LKSS.LHFIIDTASGD.-HQFDPYLSLLK.VGGVMVLLSF-..PSEI.-KVH
PE..NL.............................N.L..A.ARSLAGSV.TGGTKDIQE
MINFCAA
>tr|Q0IXJ2|Q0IXJ2_ORYSJ/107-376 Os10g0430200 protein (Fragment) OS=Oryza sativa subsp. japonica GN=Os10g0430200 PE=3 SV=1
.....-CHSDLHCIK..NE...WK.......................HSI.YPLVPGH..
EIAGVVTEVGKN.V.........T.RFKAGDRVGVGCMVNSC.....RSCES.CN.N..G
FENHCP....E..-.GV.FTYNSVDK.......-.....DG.T.......VTY.......
.......GGYSSMVVVHERFVVMF..P........EA......MP..LDVGA.PLLCAGI
TVY..TPMKYH..GL...N.aPG.KHV..GVLGLGGLGHVAVK.FARAFGLK.VT.VISS
S.PGKKREAL.....ERLGADAFVVS.SSA.EEME.........................
......A.ARST.MDGVINTVSAN.-TPMAPYLALLK.PNGKMILVGLP..ENPL.-EVP
PF..SL.............................V.H..G.NRTLAGSN.IGGMADTQE
MIELAAK
>tr|Q0J1Z7|Q0J1Z7_ORYSJ/28-300 Os09g0400300 protein (Fragment) OS=Oryza sativa subsp. japonica GN=Os09g0400300 PE=3 SV=1
.....-CHTDLHIVK..ND...WG.......................NAM.YPVVPGH..
EIVGVVTGVGAG.V.........T.KFKAGDTVGVGYFVASC.....RGCEC.CG.N..G
YENYCA....K..-.MV.TTCNGVDH......dH.....GGgA.......ATQ.......
.......GGFSDAIVVNEHYVLRV..P........AG......LP..LDSAA.PLLCAGV
TVY..SPMVIH..GL...N.aPG.KHV..GVVGLGGLGHVAVK.FAKAFGMR.VT.VIST
S.PGKRQEAL.....EHLGADEFLVS.RDA.GQMA.........................
......A.AAAT.MDGILNTVSAW.-HPIAPLFSLMK.PMAQMVFVGGP..TRPL.-ELP
AY..AI.............................V.P..G.GKGITGNC.VGGIRDCQA
MLDFAGE
>tr|Q0J6T3|Q0J6T3_ORYSJ/42-294 Os08g0270400 protein OS=Oryza sativa subsp. japonica GN=Os08g0270400 PE=3 SV=1
.....-CHSDLHSIK..NE...WK.......................NAT.YPLVPGH..
EIAGVVTEAGKN.V.........T.KFKGGDKVGVGCMVNSC.....HSCDS.CN.Q..G
LENHCP....G..-.VI.FTYNSVDK.......-.....DG.T.......VTY.......
.......GGYSSMVVVHERFVVRF..P........EA......MP..LDKGA.PLLCAGI
TVY..SPMKYH..GL...N.vPS.KHV..GVLGLGGLGHVAVK.FAKAFGMT.VT.VISS
S.PGKRQEAL.....ERLGADAFVVS.KNA.DEMN.........................
......A.ATGT.MDGIINTVSAN.-IPIAPLLGLLK.PNGKMILVGLP..EKPM.-EIP
PF..AL.............................V.A..S.KHGVT---.---------
-----AE
>tr|Q0JA75|Q0JA75_ORYSJ/59-337 Os04g0612700 protein OS=Oryza sativa subsp. japonica GN=Os04g0612700 PE=2 SV=1
.....-CHSDLHTIK..NE...WR.......................NAV.YPVVAGH..
EITGVVTEVGKN.V.........A.RFKAGDEVGVGCMVNTC.....GGCES.CR.D..G
CENYCS....G..G.VV.FTYNSVDR.......-.....DG.T.......RTY.......
.......GGYSDAVVVSQRFVVRF..PssagggagAA......LP..LDSGA.PLLCAGV
TVY..APMRQH..GL..cE..AG.KHV..GVVGLGGLGHVAVK.FARAFGMR.VT.VIST
S.PVKRQEAL.....ERLGADGFIVS.TNA.SEMK.........................
......A.AMGT.MHGIINTASAS.-TSMHSYLALLK.PKGKMILVGLP..EKPL.-QIP
TF..AL.............................V.G..G.GKILAGSC.MGSISETQE
MIDFAAE
>tr|Q10PS6|Q10PS6_ORYSJ/44-319 Mannitol dehydrogenase, putative, expressed OS=Oryza sativa subsp. japonica GN=LOC_Os03g12270 PE=3 SV=1
.....-CHSDLSTIK..NE...WG.......................NAK.YPVVPGH..
EIVGVVAEVGSS.V.........A.RFAAGDTVGVGYIASTC.....RACAN.CR.D..G
FENYCA....G..-.LV.PSFNAALP.......-.....DG.A.......TVH.......
.......GGFSELAVVNQRYVVRI..P........GGgggaspAP..LDRLA.PLLCAGV
TVY..CPMRRL..GL...D.rPG.VHL..GVAGLGGLGHLAVK.FGKAFGVK.VT.VIST
S.PWKEAEAV.....ERLGADAFLLS.TNA.EQMK.........................
......A.AAGT.MDGIIDTVSAV.-HDLTPLITLLR.THGQLVPVGSP..GKPV.-QLA
LY..PL.............................Q.S..D.GKSVAGSM.IGGMRDTQE
MVDFAVE
>tr|Q15FD0|Q15FD0_STRAF/41-310 CAD1 OS=Striga asiatica PE=2 SV=1
.....-CHTDVHQIK..ND...LG.......................MSK.YPMVPGH..
EVVGEVIEVGSG.V.........S.KFRAGDVVGVGCIVGCC.....GNCRP.CK.S..E
IEQYCS....K..-.KI.WSYNDVYT.......-.....DG.Q.......PTQ.......
.......GGFAESMVVNHKFVVXI..Q........DG......MA..PEQAA.PLLCAGV
TVY..SPLNHF..GL...K.qSG.LRG..GILGLGGVGHMGVK.IAKVLGHH.VT.VISS
S.NKKREEAL.....DHLGADEYIVS.SDS.DKMQ.........................
......E.LTDS.LDYIIDTIPVF.-HPLEPYLSLLK.VDGKLILMGVI..NTPL.-QFV
TP..MV.............................M.L..G.RKSITGSF.IGSMKETEE
MLEFCKE
>tr|Q1HGA8|Q1HGA8_LINUS/46-315 Putative cinnamyl alcohol dehydrogenase OS=Linum usitatissimum GN=CAD PE=2 SV=1
.....-CHTDIHQVK..NH...LG.......................MSR.YPMVPGH..
EMVGEVLEVGSE.V.........T.KFKTGDIVGVGLLVGCC.....RSCRA.CD.A..D
IEQYCN....K..-.KI.WSYNDVYT.......-.....DG.N.......PTQ.......
.......GGFAESMVVDQKFVVKI..P........EG......MS..PEQAA.PLLCAGV
TVY..SPLNHF..GL...K.kSG.MKG..AILGLGGVGHMGVK.IAKAMGHH.VT.VISS
S.DKKKIEAV.....DHLGADEYLVS.SDS.ATME.........................
......Q.AADS.FDYIIDTVPVN.-HPLEPYLSLLK.VDGKLILMGVI..NTPL.-QFI
SP..MV.............................M.L..G.RKVITGSF.IGSMKETEE
MLEFCKD
>tr|Q1KV12|Q1KV12_TOBAC/49-317 Sinapyl alcohol dehydrogenase OS=Nicotiana tabacum GN=SAD PE=2 SV=1
.....-CHSDLQQLK..NE...WS.......................TSI.YPMVPGY..
EVVGVVTEIGRK.V.........E.KFKVGDKVGVGCLVGSC.....RKCEN.CD.N..N
LEIYCP....G..-.HI.MTYNDIYT.......-.....DG.I.......TTY.......
.......GGYSDIMVTDEHYMVHW..P........EN......LP..ME-AA.PLLNAGI
TTY..SPLKYF..GL..dK..PG.MRI..GVVGLGGLGHMAVK.FSKAFGTK.VT.AIST
S.ASKKQEAL.....ERLGADSFLLS.RDP.DQMQ.........................
......A.AAGS.LDGIIDTVSAI.-HPLLPLINLLK.TNGKLVIVGAP..EKPL.-ELP
VF..PL.............................L.L..G.RKLVAGSC.IGGIKETQE
MVDFAAK
>tr|Q2HZE4|Q2HZE4_PHLPR/1-269 Cinnamyl alcohol dehydrogenase (Fragment) OS=Phleum pratense PE=3 SV=1
.....--HTDLHIIK..ND...WG.......................NAL.YPIVPGH..
EIVGVVTGVGSG.V.........K.NFKAGETVGVGYFIDTC.....RTCYS.CS.K..G
YENYCP....T..-.MV.LTSNGVDR.......-.....DG.A.......TTQ.......
.......GGFSDVLVVNKDYVLHV..P........DS......LS..LAGAA.PLLCAGV
TVY..GPMVQY..GI...N.aPG.KHL..GVVGLGGLGHMAVK.FGKAFGMT.VT.VISS
S.PRKREEAV.....ERLGADAFLVS.QDP.DQMK.........................
......A.AAGT.MDGIIDTVSAF.-HPIVPLLDLLK.PMGQMVVVGAP..SKPL.-ELP
AF..AI.............................I.G..G.GKRLAGSG.TGSVADCQA
MLDFAGK
>tr|Q2KNL5|Q2KNL5_OCIBA/46-315 Cinnamyl alcohol dehydrogenase OS=Ocimum basilicum GN=CAD PE=2 SV=1
.....-CHTDVHQIK..ND...LG.......................MSN.YPMVPGH..
EVVGEVVEVGSE.V.........T.KFRAGDVVGVGCIVGSC.....GNCRP.CN.S..D
IEQYCN....K..-.KI.WSYNDVYP.......-.....DG.K.......PTQ.......
.......GGFAGAMVVDQKFVVKI..P........DG......MA..PEQAA.PLLCAGV
TVY..SPLNHF..GL...K.qSG.LRG..GILGLGGVGHMGVK.IAKAMGHH.VT.VISS
S.DKKRAEAL.....DHLGADDYLVS.SDA.ARMQ.........................
......E.AADS.LDYIIDTVPVF.-HPLEPYLSLLK.IDGKLILMGVV..NTPL.-QFV
SP..MV.............................M.L..G.RKSITGSF.IGSMKELAE
MLEFCKE
>tr|Q2KNL6|Q2KNL6_OCIBA/49-318 Geraniol dehydrogenase OS=Ocimum basilicum GN=GEDH PE=2 SV=1
.....-CHSDLHMVK..NE...WG.......................VTH.YPIVPGH..
EIVGIVTEVGSK.V.........E.KVKIGDKVGVGVLVGSC.....RQCDQ.CS.N..D
LENYCY....K..-.QI.LTYGAPYL.......-.....DG.T.......IAR.......
.......GGYSDIMVADEHFIIRW..P........EN......FP..LDAGA.PLLCAGI
TTY..SPLKYF..GL..dK..PG.LRV..GVNGLGGLGHVAVK.FAKAFGTK.VT.VIST
S.LSKKEEAM.....QHLGVDEFVVS.TDP.QQMQ.........................
......A.AVGT.LDGIIDTVSAP.-HPIVPLLSLLK.PHGKLIVVGLP..DKPL.-QLP
VF..PL.............................I.Q..G.RRTIAGSG.IGGLKETQE
MIDFAAK
>tr|Q2PCN2|Q2PCN2_9ROSI/46-315 Cinnamyl-alcohol dehydrogenase OS=Linum album GN=cad PE=2 SV=1
.....-CHTDIHQVK..ND...LG.......................MSR.YPMVPGH..
EVVGEVVEVGSD.V.........S.KFRAGDVVGVGCLVGCC.....RSCRA.CD.S..D
IEQYCN....K..-.KI.WSYNDVYT.......-.....DG.K.......PTQ.......
.......GGFAESMVVDQKFVVKI..P........AG......MS..PEQAA.PLLCAGI
TVY..SPLNHF..GL...K.qSG.LRG..GILGLGGVGHMGVK.VAKAMGHH.VT.VISS
S.DKKKVEAL.....DHLGADDYLVS.SDG.EKMQ.........................
......K.LADS.LDYIIDTVPVN.-HPLEPYLSLLK.VDGKLIIMGVI..NTPL.-QFI
SP..MV.............................M.L..G.RKVITGSF.IGSMKETEE
MLEFCKE
>tr|Q2V3B8|Q2V3B8_ARATH/46-315 Uncharacterized protein At4g34230.2 OS=Arabidopsis thaliana GN=At4g34230 PE=3 SV=1
.....-CHTDLHQTK..ND...LG.......................MSN.YPMVPGH..
EVVGEVVEVGSD.V.........S.KFTVGDIVGVGCLVGCC.....GGCSP.CE.R..D
LEQYCP....K..-.KI.WSYNDVYI.......-.....NG.Q.......PTQ.......
.......GGFAKATVVHQKFVVKI..P........EG......MA..VEQAA.PLLCAGV
TVY..SPLSHF..GL...K.qPG.LRG..GILGLGGVGHMGVK.IAKAMGHH.VT.VISS
S.NKKREEAL.....QDLGADDYVIG.SDQ.AKMS.........................
......E.LADS.LDYVIDTVPVH.-HALEPYLSLLK.LDGKLILMGVI..NNPL.-QFL
TP..LL.............................M.L..G.EKVITGSF.IGSMKETEE
MLEFCKE
>tr|Q2WFL2|Q2WFL2_9ASTR/49-318 10-hydroxygeraniol oxidoreductase OS=Codonopsis lanceolata PE=2 SV=1
.....-CHSDLHCAK..ND...WG.......................ITS.YPIVPGH..
EIVGEVTEVGRG.V.........S.KFKVGDIVGVGCIVGSC.....HSCGA.CT.N..D
LEQYCP....K..-.QI.QTYGFPYY.......-.....DG.T.......ITR.......
.......GGYSDHLVTDEHFVLRW..P........KT......LP..LDAGA.PLLCAGI
TTY..SPLKHY..GL..dK..PG.MSI..GVVGLGGLGHVAVK.MAKAFGAH.VT.VIST
S.PAKKKEAI.....EVLGAENFLNS.KDA.EEMQ.........................
......A.AAFS.LDGIIDTVSAA.-HAIVPLIQCLK.PDGKLVMVGIP..DKPV.-DLA
VH..TL.............................I.M..G.RKIVAGSA.MGGLKETQE
MLDFSAK
>tr|Q337Y2|Q337Y2_ORYSJ/52-321 cDNA clone:J023003B20, full insert sequence OS=Oryza sativa subsp. japonica GN=LOC_Os10g29470 PE=2 SV=1
.....-CHSDLHCIK..NE...WK.......................HSI.YPLVPGH..
EIAGVVTEVGKN.V.........T.RFKAGDRVGVGCMVNSC.....RSCES.CN.N..G
FENHCP....E..-.GV.FTYNSVDK.......-.....DG.T.......VTY.......
.......GGYSSMVVVHERFVVMF..P........EA......MP..LDVGA.PLLCAGI
TVY..TPMKYH..GL...N.aPG.KHV..GVLGLGGLGHVAVK.FARAFGLK.VT.VISS
S.PGKKREAL.....ERLGADAFVVS.SSA.EEME.........................
......A.ARST.MDGVINTVSAN.-TPMAPYLALLK.PNGKMILVGLP..ENPL.-EVP
PF..SL.............................V.H..G.NRTLAGSN.IGGMADTQE
MIELAAK
>tr|Q38G74|Q38G74_ORYSI/46-315 Cinnamyl-alcohol dehydrogenase (Putative uncharacterized protein) OS=Oryza sativa subsp. indica GN=GH2 PE=3 SV=1
.....-CHTDIHQAK..NH...LG.......................ASK.YPMVPGH..
EVVGEVVEVGPE.V.........T.KYSAGDVVGVGVIVGCC.....RECHP.CK.A..N
VEQYCN....K..-.RI.WSYNDVYT.......-.....DG.R.......PTQ.......
.......GGFASAMVVDQKFVVKI..P........AG......LA..PEQAA.PLLCAGL
TVY..SPLKHF..GL...M.sPG.LRG..GVLGLGGVGHMGVK.VAKSMGHH.VT.VISS
S.ARKRGEAM.....DDLGADAYLVS.SDA.AAMA.........................
......A.AGDS.LDYIIDTVPVH.-HPLEPYLALLK.LDGKLILMGVI..NQPL.-SFI
SP..MV.............................M.L..G.RKAITGSF.IGSMAETEE
VLNFCVD
>tr|Q53X16|Q53X16_MEDSA/49-317 Cinnamyl-alcohol dehydrogenase OS=Medicago sativa GN=cad1 PE=2 SV=1
.....-CHSDLHTLK..ND...WG.......................FTT.YPVVPGH..
EIVGVVTKVGIN.V.........K.KFRVGDNVGVGVIVESC.....QTCEN.CN.Q..D
LEQYCP....K..-.PV.FTYNSPYK.......-.....-G.T.......RTY.......
.......GGYSDFVVVHQRYVVQF..P........DN......LP..LDAGA.PLLCAGI
TVY..SPMKYY..GM...T.ePG.KHL..GVAGLGGLGHVAIK.FGKAFGLK.VT.VIST
S.PNKETEAI.....DKLGADSFLVS.KDP.EKMK.........................
......A.AMGT.MDYIIDTISAA.-HSLMPLLGLLK.LNGKLVTVGLP..SKPL.-ELS
VF..PL.............................V.A..G.RKLIGGSN.IGGMKETQE
MLDFCGK
>tr|Q53ZN0|Q53ZN0_ARATH/46-315 Cinnamyl alcohol dehydrogenase OS=Arabidopsis thaliana GN=CAD5 PE=2 SV=1
.....-CHTDLHQTK..ND...LG.......................MSN.YPMVPGH..
EVVGEVVEVGSD.V.........S.KFTVGDIVGVGCLVGCC.....GGCSP.CE.R..D
LEQYCP....K..-.KI.WSYNDVYI.......-.....NG.Q.......PTQ.......
.......GGFAKATVVHQKFVVKI..P........EG......MA..VEQAA.PLLCAGV
TVY..SPLSHF..GL...K.qPG.LRG..GILGLGGVGHMGVK.IAKAMGHH.VT.VISS
S.NKKREEAL.....QDLGADDYVIG.SDQ.AKMS.........................
......E.LADS.LDYVIDTVPVH.-HALEPYLSLLK.LDGKLILMGVI..NNPL.-QFL
TP..LL.............................M.L..G.RKVITGSF.IGSMKETEE
MLEFCKE
>tr|Q53ZN1|Q53ZN1_ARATH/47-316 Cinnamyl alcohol dehydrogenase OS=Arabidopsis thaliana GN=CAD4 PE=2 SV=1
.....-CHTDIHQIK..ND...LG.......................MSN.YPMVPGH..
EVVGEVLEVGSD.V.........S.KFTVGDVVGVGVVVGCC.....GSCKP.CS.S..E
LEQYCN....K..-.RI.WSYNDVYT.......-.....DG.K.......PTQ.......
.......GGFADTMIVNQKFVVKI..P........EG......MA..VEQAA.PLLCAGV
TVY..SPLSHF..GL...M.aSG.LKG..GILGLGGVGHMGVK.IAKAMGHH.VT.VISS
S.DKKKEEAI.....EHLGADDYVVS.SDP.AEMQ.........................
......R.LADS.LDYIIDTVPVF.-HPLDPYLACLK.LDGKLILMGVI..NTPL.-QFV
TP..LV.............................I.L..G.RKVISGSF.IGSIKETEE
VLAFCKE
>tr|Q53ZN2|Q53ZN2_ARATH/45-314 Cinnamyl alcohol dehydrogenase-like protein OS=Arabidopsis thaliana GN=CAD8 PE=2 SV=1
.....-CHSDLHMVK..NE...WG.......................MST.YPLVPGH..
EIVGVVTEVGAK.V.........T.KFKTGEKVGVGCLVSSC.....GSCDS.CT.E..G
MENYCP....K..-.SI.QTYGFPYY.......-.....DN.T.......ITY.......
.......GGYSDHMVCEEGFVIRI..P........DN......LP..LDAAA.PLLCAGI
TVY..SPMKYH..GL..dK..PG.MHI..GVVGLGGLGHVGVK.FAKAMGTK.VT.VIST
S.EKKRDEAI.....NRLGADAFLVS.RDP.KQIK.........................
......D.AMGT.MDGIIDTVSAT.-HSLLPLLGLLK.HKGKLVMVGAP..EKPL.-ELP
VM..PL.............................I.F..E.RKMVMGSM.IGGIKETQE
MIDMAGK
>tr|Q53ZN3|Q53ZN3_ARATH/45-314 Cinnamyl alcohol dehydrogenase-like protein OS=Arabidopsis thaliana GN=CAD7 PE=2 SV=1
.....-CHTDLSMAK..NE...WG.......................LTT.YPLVPGH..
EIVGVVTEVGAK.V.........K.KFNAGDKVGVGYMAGSC.....RSCDS.CN.D..G
DENYCP....K..-.MI.LTSGAKNF.......-.....DD.T.......MTH.......
.......GGYSDHMVCAEDFIIRI..P........DN......LP..LDGAA.PLLCAGV
TVY..SPMKYH..GL..dK..PG.MHI..GVVGLGGLGHVAVK.FAKAMGTK.VT.VIST
S.ERKRDEAV.....TRLGADAFLVS.RDP.KQMK.........................
......D.AMGT.MDGIIDTVSAT.-HPLLPLLGLLK.NKGKLVMVGAP..AEPL.-ELP
VF..PL.............................I.F..G.RKMVVGSM.VGGIKETQE
MVDLAGK
>tr|Q5I6D6|Q5I6D6_9ROSI/49-318 Sinapyl alcohol dehydrogenase-like protein OS=Populus tremula x Populus tremuloides GN=SAD1 PE=2 SV=1
.....-CHSDLHSIK..ND...WG.......................FSM.YPLVPGH..
EIVGEVTEVGSK.V.........K.KVNVGDKVGVGCLVGAC.....HSCES.CA.N..D
LENYCP....K..-.MI.LTYSSIYH.......-.....DG.T.......ITY.......
.......GGYSDHMVANERYIIRF..P........DN......MP..LDGGA.PLLCAGI
TVY..SPLKYF..GL...D.ePG.KHI..GIVGLGGLGHVAVK.FAKAFGSK.VT.VIST
S.PSKKEEAL.....KNLGADSFLVS.RDQ.EQMQ.........................
......A.AAGT.LDGIIDTVSAV.-HPLLPLFGLLK.SHGKLILVGAP..EKPL.-ELP
AF..SL.............................I.A..G.RKIVAGSG.IGGMKETQE
MIDFAAK
>tr|Q5NDD6|Q5NDD6_PICAB/46-315 Cinnamyl-alcohol dehydrogenase OS=Picea abies GN=cad PE=2 SV=1
.....-CHSDLVQMH..NE...MG.......................MSN.YPMVPGH..
EVVGVVTEIGSE.V.........K.KFKVGEHVGVGCIVGSC.....RSCSN.CN.G..S
MEQYCS....K..-.RI.WTYNDMNH.......-.....DG.T.......PTQ.......
.......GGFASSMVVDQMFVVRI..P........EN......LP..LEQAA.PLLCAGV
TVY..SPMKHF..GM...T.ePG.KKC..GILGLGGVGHMGVK.IAKAFGLH.VT.VISS
S.DKKKEEAL.....EVLGADAYLVS.KDA.EKMQ.........................
......E.AAES.LDYIMDTIPVA.-HPLEPYLALLK.TNGKLVMLGVV..PEPL.-HFV
TP..LL.............................I.L..G.RRSIAGSF.IGSMEETQE
TLDFCAE
>tr|Q6ERW5|Q6ERW5_ORYSJ/44-313 Os09g0400400 protein OS=Oryza sativa subsp. japonica GN=P0435D08.35 PE=2 SV=1
.....-CHTDLHIIK..NE...WG.......................NAM.YPVVPGH..
EIVGVVTGVGAG.V.........T.KFKAGDTVGVGYFVDSC.....RACDS.CG.K..G
YENYCP....T..-.MV.ITSNGTDY.......-.....GG.A.......TTQ.......
.......GGFSDVMVVRQDYVVRV..P........AS......LP..PDGAA.PLLCAGV
TVY..SPMVEY..GL...N.gPG.KHL..GVVGLGGLGHLGVK.FGKAFGMK.VT.VISS
S.PAKRGEAL.....GRLGADAFLSS.RDG.EGMA.........................
......A.AAAT.MDGIIDTVSAG.-HPLVPLLSLLK.PKGQMVVVGAP..AMPL.-QLP
AY..AI.............................I.E..G.GKRVAGNG.VGSVAECQA
MLDFAGE
>tr|Q6ERW9|Q6ERW9_ORYSJ/44-313 Os09g0400000 protein OS=Oryza sativa subsp. japonica GN=P0435D08.29 PE=3 SV=1
.....-CHTDLHVVK..ND...WG.......................NAM.YPVVPGH..
EIVGVVTGVGAG.V.........T.KFKAGDTVGVGFFVGSC.....RTCDS.CG.K..G
YENYCP....T..-.MV.ITSNGKDY.......-.....GG.A.......ATQ.......
.......GGFSDAIVVNEHYVLRV..P........AG......LP..LDGAA.PLLCAGV
TVY..SPMVIH..GL...N.aPG.KHV..GVVGLGGLGHVAVK.FAKAFGMR.VT.VIST
S.PGKRREAL.....EHLGADEFLVS.RDA.GQMA.........................
......A.AAGT.MDGILNTVSAW.-HPVAPLFALMK.PMAQMVFVGAP..TRPL.-ELP
AY..AI.............................V.P..G.GKGITGNC.VGGIRDCQA
MLDFAGE
>tr|Q6ERX1|Q6ERX1_ORYSJ/44-313 Os09g0399800 protein OS=Oryza sativa subsp. japonica GN=P0435D08.27 PE=2 SV=1
.....-CHTDLHTIK..NE...WG.......................NAM.YPVVPGH..
EIVGVVAGVGAG.V.........T.RFKAGDTVGVGYFVDSC.....RACDS.CG.K..G
DENYCP....T..-.MV.ITSNGTDY.......-.....GG.A.......TTQ.......
.......GGFSDVMVVRQDYVLRV..P........AS......LP..PDGAA.PLLCAGV
TVY..SPMVEY..GL...N.aPG.KHL..GVVGLGGLGHLGVK.FGKAFGMK.VT.VISS
S.PAKREEAL.....ERLGADAFLSS.RDG.EGMA.........................
......A.AAAT.MDGIIDTVSAG.-HPLVPLLSLLK.PKGQMVVVGAP..AAPL.-QLP
AI..AI.............................I.D..G.GKRVAGSG.GGSVAECQA
MLDFAGE
>tr|Q6PLS3|Q6PLS3_POPTO/46-315 Cinnamyl alcohol dehydrogenases (Cinnamyl alcohol dehydrogenase) OS=Populus tomentosa GN=CAD PE=2 SV=1
.....-CHTDIHQIK..ND...LG.......................MSH.YPMVPGH..
EVVGEVVEVGSD.V.........T.RFKVGDVVGVGVIVGSC.....KNCHP.CK.S..E
LEQYCN....K..-.KI.WSYNDVYT.......-.....DG.K.......PTQ.......
.......GGFAESMVVDQKFVVRI..P........DG......MS..PEQAA.PLLCAGL
TVY..SPLKHF..GL...K.qSG.LRG..GILGLGGVGHMGVK.IAKAMGHH.VT.VISS
S.DKKREEAM.....EHLGADEYLVS.SDV.ESMQ.........................
......K.AADQ.LDYIIDTVPVV.-HPLEPYLSLLK.LDGKLILMGVI..NTPL.-QFG
TP..MV.............................M.L..G.RKSITGSF.IGSMKETEE
MLEFCKE
>tr|Q6RCS7|Q6RCS7_9ROSI/46-313 Cinnamyl alcohol dehydrogenase OS=Corchorus capsularis GN=CAD PE=2 SV=1
.....-CHTDIHQIK..KD...LG.......................MSH.YPMVPGH..
EVVGEVVEVGSD.V.........T.KFNVGDVVGVGVIVG-C.....KNCHP.CK.S..E
IEQYCN....K..-.KI.WSYSDVYT.......-.....DG.K.......PTQ.......
.......GGFAASMVVDQKFVVKI..P........DG......MA..AEQVA.PLLCAGV
TVY..SPLKHF..GL...M.eSG.LRG..GILGLGGVGHMGVK.IAKAMG-H.VT.VISS
S.DKKREEAM.....EHLGADEYLVS.SDV.ESMQ.........................
......K.AADQ.LDYIIDTVPVV.-HPLEPYLSLLK.LDGKLILMGVI..NAPL.-QFV
SP..MV.............................M.L..G.RKSITGSF.IGSMKETEE
MLEFCKE
>tr|Q6V4H0|Q6V4H0_CATRO/49-318 10-hydroxygeraniol oxidoreductase OS=Catharanthus roseus PE=2 SV=1
.....-CHSDLHMIK..NE...WG.......................FTK.YPIVPGH..
EIVGIVTEVGSK.V.........E.KFKVGDKVGVGCLVGSC.....RKCDM.CT.K..D
LENYCP....G..-.QI.LTYSATYT.......-.....DG.T.......TTY.......
.......GGYSDLMVADEHFVIRW..P........EN......LP..MDIGA.PLLCAGI
TTY..SPLRYF..GL..dK..PG.THV..GVVGLGGLGHVAVK.FAKAFGAK.VT.VIST
S.ESKKQEAL.....EKLGADSFLVS.RDP.EQMK.........................
......A.AAAS.LDGIIDTVSAI.-HPIMPLLSILK.SHGKLILVGAP..EKPL.-ELP
SF..PL.............................I.A..G.RKIIAGSA.IGGLKETQE
MIDFAAK
>tr|Q6ZHS4|Q6ZHS4_ORYSJ/46-315 Os02g0187800 protein OS=Oryza sativa subsp. japonica GN=OJ1145_F01.6 PE=3 SV=1
.....-CHTDIHQAK..NH...LG.......................ASK.YPMVPGH..
EVVGEVVEVGPE.V.........T.KYSAGDVVGVGVIVGCC.....RECHP.CK.A..N
VEQYCN....K..-.RI.WSYNDVYT.......-.....DG.R.......PTQ.......
.......GGFASAMVVDQKFVVKI..P........AG......LA..PEQAA.PLLCAGL
TVY..SPLKHF..GL...M.sPG.LRG..GVLGLGGVGHMGVK.VAKSMGHH.VT.VISS
S.ARKRGEAM.....DDLGADAYLVS.SDA.AAMA.........................
......A.AGDS.LDYIIDTVPVH.-HPLEPYLALLK.LDGKLILMGVI..NQPL.-SFI
SP..MV.............................M.L..G.RKAITGSF.IGSMAETEE
VLNFCVD
>tr|Q70FS6|Q70FS6_ARALP/19-288 Cinnamoyl alcohol dehydrogenase (Fragment) OS=Arabidopsis lyrata subsp. petraea GN=cad PE=3 SV=1
.....-CHTDIHQIK..ND...LG.......................MSN.YPMVPGH..
EVVGEVVEVGSD.V.........S.KFTVGDVVGVGVIVGCC.....GSCKP.CS.S..E
LEQYCN....K..-.RI.WSYNDVYT.......-.....DG.K.......PTQ.......
.......GGFADTMIVNQKFVVKI..P........EG......MA..VEQAA.PLLCAGV
TVY..SPLSHF..GL...M.aSG.LKG..GILGLGGVGHMGVK.IAKAMGHH.VT.VISS
S.DKKKEEAM.....EHLGADDYVVS.SDP.AEMQ.........................
......R.LADS.LDYIIDTVPVF.-HPLEPYLACLK.LDGKLILMGVI..NTPL.-QFL
TP..VV.............................I.L..G.RKVISGSF.IGSIKETEE
VLAFCKE
>tr|Q70FT0|Q70FT0_ARAHA/19-288 Cinnamoyl alcohol dehydrogenase (Fragment) OS=Arabidopsis halleri subsp. halleri GN=cad PE=3 SV=1
.....-CHTDIHQIK..ND...LG.......................MSN.YPMVPGH..
EVVGEVVEVGSD.V.........S.KFTVGDVVGVGVIVGCC.....GSCKP.CS.S..E
LEQYCN....K..-.RI.WSYNDVYT.......-.....DG.K.......PTQ.......
.......GGFADTMIVNQKFVVKI..P........EG......MA..VEQAA.PLLCAGV
TVY..SPLSHF..GL...M.aSG.LKG..GILGLGGVGHMGVK.IAKAMGHH.VT.VISS
S.DKKKEEAM.....QHLGADDYVVS.SDP.AEMQ.........................
......R.LADS.LDYIIDTVPVF.-HPLEPYLACLK.LDGKLILMGVI..NTPL.-QFL
TP..LV.............................I.L..G.RKVISGSF.IGSIKETEE
VLAFCKE
>tr|Q70FT1|Q70FT1_ARAHA/19-288 Cinnamoyl alcohol dehydrogenase (Fragment) OS=Arabidopsis halleri subsp. halleri GN=cad PE=3 SV=1
.....-CHTDIHQIK..ND...LG.......................MSN.YPMVPGH..
EVVGEVVEVGSD.V.........S.KFTVGDVVGVGVIVGCC.....GSCKP.CS.S..E
LEQYCN....K..-.RI.WSYNDVYT.......-.....DG.K.......PTQ.......
.......GGFADTMIVNQKFVVKI..P........EG......MA..VEQAA.PLLCAGV
TVY..SPLSHF..GL...M.aSG.LKG..GILGLGGVGHMGVK.IAKAMGHH.VT.VISS
S.DKKKEEAM.....EHLGADDYVVS.SDP.AEMQ.........................
......R.LADS.LDYIIDTVPVF.-HPLEPYLACLK.LDGKLILMGVI..NTPL.-QFL
TP..LV.............................I.L..G.RKVISGSF.IGSIKETEE
VLAFCKE
>tr|Q70FT4|Q70FT4_ARAHA/19-288 Cinnamoyl alcohol dehydrogenase (Fragment) OS=Arabidopsis halleri subsp. halleri GN=cad PE=3 SV=1
.....-CHTDIHQIK..ND...LG.......................MSN.YPMVPGH..
EVVGEVVEVGSD.V.........S.KFTVGDVVGVGVIVGCC.....GSCKP.CS.S..E
LEQYCN....K..-.RI.WSYNDVYT.......-.....DG.K.......PTQ.......
.......GGFADTMIVNQKFVVKI..P........EG......MA..VEQAA.PLLCAGV
TVY..SPLSHF..GL...M.aSG.LKG..GILGLGGVGHMGVK.IAKAMGHH.VT.VISS
S.DKKKEEAM.....EHLGADDYVVS.SDP.AEMQ.........................
......R.LADS.LDYIIDTVPVF.-HPLEPYLACLK.LDGKLILMGVI..NTPL.-QFL
TP..LV.............................I.L..G.RKVISGSF.IGSIKETEE
VLAFCKE
>tr|Q7F9B4|Q7F9B4_ORYSJ/59-368 OSJNBa0070C17.13 protein OS=Oryza sativa subsp. japonica GN=OSJNBa0070C17.13 PE=3 SV=1
.....-CHSDLHTIK..NE...WR.......................NAV.YPVVAGH..
EITGVVTEVGKN.V.........A.RFKAGDEVGVGCMVNTC.....GGCES.CR.D..G
CENYCS....G..G.VV.FTYNSVDR.......-.....DG.T.......RTY.......
.......GGYSDAVVVSQRFVVRF..PssagggagAA......LP..LDSGA.PLLCAGV
TVY..APMRQH..GL..cE..AG.KHV..GVVGLGGLGHVAVK.FARAFGMR.VT.VIST
S.PVKRQEAL.....ERLGADGFIVS.TNA.SEMKcnfarlckpkkslnttdaphcrqsi
lrlfgqA.AMGT.MHGIINTASAS.-TSMHSYLALLK.PKGKMILVGLP..EKPL.-QIP
TF..AL.............................V.G..G.GKILAGSC.MGSISETQE
MIDFAAE
>tr|Q7XAB2|Q7XAB2_CAMAC/49-318 10-hydroxygeraniol oxidoreductase OS=Camptotheca acuminata PE=2 SV=1
.....-CHSDLHCLR..NE...WG.......................STI.YPIIPGH..
EIAGIVTEVGSK.V.........E.KFKVGDKVGVGCMVGSC.....RSCND.CD.N..N
IENYCP....K..-.MM.FTYSSIYH.......-.....DG.T.......VTY.......
.......GGYSDIMVTDEHFVVRW..P........DN......LP..LDSGA.PLLCAGI
TTY..SPLRYY..GL..dK..PG.MNL..GVVGLGGLGHVAVK.FAKALGVK.VT.VIST
S.LNKKEEAI.....ERLGADSFLVS.RDP.DQMQ.........................
......A.AAGT.LDGILDTVSAT.-HPLLPLLGLIK.SHGKLVLVGAP..EKPL.-ELP
VM..PL.............................L.M..G.RKIVGGSN.MGGMKETQE
MLDFAAK
>tr|Q7XWU3|Q7XWU3_ORYSJ/47-319 Os04g0229100 protein OS=Oryza sativa subsp. japonica GN=OSJNBa0065B15.8 PE=2 SV=2
.....-CHTDLHFIH..ND...WG.......................ITM.YPVVPGH..
EITGVVTKVGTN.V.........A.GFKVGDRVGVGCIAASC.....LDCEH.CR.R..S
EENYCD....K..-.VA.LTYNGIFW.......-.....DG.S.......ITY.......
.......GGYSGMLVAHKRFVVRI..P........DT......LP..LDAAA.PLLCAGI
TVY..SPMKQH..GMlqaD.aAG.RRL..GVVGLGGLGHVAVK.FGKAFGLH.VT.VIST
S.PAKEREAR.....ENLKADNFVVS.TDQ.KQMQ.........................
......A.MTRS.LDYIIDTVAAT.-HSLGPILELLK.VNGKLVLVGAP..EKPV.-ELP
SF..PL.............................I.F..G.KRTVSGSM.TGGMKETQE
MMDICGE
>tr|Q8H0L8|Q8H0L8_SOLTU/49-317 Alcohol NADP+ oxidoreductase OS=Solanum tuberosum GN=drd-1 PE=2 SV=1
.....-CHSDLHQLK..NE...WG.......................NTK.YPMVPGH..
EVVGVVIEVGSK.V.........E.KFKVGDKVGVGCMVGSC.....RKCEN.CT.V..D
LENYCP....R..-.QI.PTYNGYSL.......-.....DG.T.......LTF.......
.......GGYSDMMVSDEHFVVRW..P........EN......LS..MD-AA.PLLCAGI
TTY..SPLKYF..GL..dK..PG.MHI..GVVGLGGLGHMAVK.FAKAFGTK.VT.VIST
S.ANKKQEAI.....ERLGADSFLIS.RDP.EQMK.........................
......A.AMNT.LDGIIDTVSAV.-HPILPLLMLMK.SHGKLVMVGAP..EKPV.-ELP
VF..PL.............................L.M..G.RKLVAGSC.IGGMKETQE
MLDFAAK
>tr|Q8H859|Q8H859_ORYSJ/46-314 Os10g0194200 protein OS=Oryza sativa subsp. japonica GN=OSJNBb0005F01.4 PE=3 SV=1
.....-CYADVAWTR..NI...LN.......................NSM.YPLVPGH..
EIAGVVTEVGAD.V.........K.SFKVGDHVGVGTYVNSC.....RDCEN.CN.S..S
LENYCS....Q..-.HV.FTFNGVDT.......-.....DG.T.......VTK.......
.......GGYSTHIVVHERYCFKI..P........DG......YP..LEKAA.PLLCAGI
TVY..SPMMRH..NM...N.qPG.KSL..GVIGLGGLGHMAVK.FGKAFGLK.VT.VIST
S.ESKRKEAI.....DLLGADNFVVS.SDE.NQME.........................
......T.LKSS.LNFIIDTASGD.-HPFDPYLTLLK.VGGVMALLSF-..PSEI.-KVH
PA..NL.............................N.L..G.GRSLSGSV.TGGTKDIQE
MINFCAA
>tr|Q8L7U8|Q8L7U8_9ROSI/49-318 Putative sinapyl alcohol dehydrogenase OS=Populus tremula x Populus tremuloides PE=2 SV=1
.....-CHSDLHAAK..NE...WG.......................FSR.YPLVPGH..
EIVGIVTKIGSN.V.........K.KFKVDDQVGVGVMVNSC.....KSCEY.CD.Q..D
SENYCP....K..-.MI.FTYNAQNY.......-.....DG.T.......KTY.......
.......GGYSDTIVVDQHFVLHI..P........DS......MP..ADGAA.PLLCAGI
TVY..SPMKYY..GM...T.ePG.KHL..GIVGLGGLGHVAVK.IGKAFGLK.VT.VISS
S.SRKEREAL.....DRLGADSFLVS.SDP.EKMK.........................
......A.AFGT.MDYIIDTVSAV.-HALAPLLSLLK.TNGKLVTLGLP..EKPL.-ELP
IF..PL.............................V.L..G.RKLVGGSD.IGGMKETQE
MLDFCAK
>tr|Q8L9U1|Q8L9U1_ARATH/47-316 Cinnamyl alcohol dehydrogenase OS=Arabidopsis thaliana PE=2 SV=1
.....-CHTDIHQIK..ND...LG.......................MSN.YPMVPGH..
EVVGEVLEVGSD.V.........S.KFTVGDVVGVGVVVGCC.....GSCKP.CS.S..E
LEQYCN....K..-.RI.WSYNDVYT.......-.....DG.K.......PTQ.......
.......GGFADTMIVNQKFVVKI..P........EG......MA..VEQAA.PLLCAGV
TVY..SPLSHF..GL...M.aSG.LKG..GILGLGGVGHMGVK.IAKAMGHH.VT.VISS
S.DKKKEEAI.....EHLGADDYVVS.SDP.AEMQ.........................
......R.LADS.LDYIIXTVPVF.-HPLDPYLACLK.LDGKLILMGVI..NTPL.-QFV
TP..LV.............................I.L..G.RKVISGSF.IGSIKETEE
VLAFCKE
>tr|Q8LB84|Q8LB84_ARATH/49-318 Cinnamyl-alcohol dehydrogenase CAD1 OS=Arabidopsis thaliana PE=2 SV=1
.....-CHTDLHTIK..ND...WG.......................YSY.YPVVPGH..
EIVGIATKVGKN.V.........T.KFKEGDRVGVGVISGSC.....QSCES.CD.Q..D
LENYCP....Q..-.MS.FTYNAIGS.......-.....DG.T.......KNY.......
.......GGYSENIVVDQRFVLRF..P........EN......LP..SDSGA.PLLCAGI
TVY..SPMKYY..GM...T.eAG.KHL..GVAGLGGLGHVAVK.IGKAFGLK.VT.VISS
S.STKAEEAI.....NHLGADSFLVT.TDP.QKMK.........................
......A.AIGT.MDYIIDTISAV.-HALYPLLGLLK.VNGKLIALGLP..EKPL.-ELP
MF..PL.............................V.L..G.RKMVGGSD.VGGMKETQE
MLDFCAK
>tr|Q8S411|Q8S411_LOLPR/54-323 Cinnamyl alcohol dehydrogenase OS=Lolium perenne GN=CAD2 PE=2 SV=1
.....-CHSDLHALK..ND...WK.......................NSR.YPMIPGH..
EIAGEVTEVGKN.V.........S.KFKAGDRVGVGCMVNSC.....RSCES.CD.K..G
FENHCP....G..-.MI.LTYNSVDV.......-.....DG.T.......VTY.......
.......GGYSSMVVVHERFVVRF..P........DA......MP..LDKGA.PLLCAGI
TVY..SPMKYH..GL...N.vPG.LHL..GVLGLGGLGHVAVK.FGKAFGMK.VT.VISS
S.PGKKEEAL.....GRLGADAFIVS.KDA.DEMK.........................
......A.VMST.MDGIINTVSAN.-IPLTPLFGLLK.PNGKMIMVGLP..EKPI.-EIP
PF..AL.............................V.A..T.NKTLAGSI.IGGMSDTQE
MLDLAAK
>tr|Q8S412|Q8S412_LOLPR/43-312 Cinnamyl alcohol dehydrogenase OS=Lolium perenne GN=CAD1 PE=2 SV=1
.....-CHTDLHIIK..ND...WG.......................NAL.YPIVPGH..
EIVGVVASVGSG.V.........S.SFKAGDTVGVGYFLDSC.....RTCYS.CS.K..G
YENFCP....T..-.LT.LTSNGVDG.......-.....GG.A.......TTQ.......
.......GGFSDVLVVNKDYVIRV..P........DN......LP..LAGAA.PLLCAGV
TVY..SPMVEY..GL...N.aPG.KHL..GVVGLGGLGHVAVK.FGKAFGMT.VT.VISS
S.DRKRDEAL.....GRLGADAFLVS.SDP.EQMK.........................
......A.AAGT.MDGIIDTVSAG.-HPIVPLLDLLK.PMGQMVVVGAP..SKPL.-ELP
AF..AI.............................I.G..G.GKRLAGSG.TGSVAHCQA
MLDFAGK
>tr|Q8W4Z0|Q8W4Z0_MEDSA/24-293 Cinnamyl-alcohol dehydrogenase (Fragment) OS=Medicago sativa GN=cad1 PE=2 SV=1
.....-CHSDLHQIK..ND...LG.......................MSN.YPMVPGH..
EVVGEVLEVGSN.V.........T.RFKVGEIVGVGLLVGCC.....KSCRA.CD.S..E
IEQYCN....K..-.KI.WSYNDVYT.......-.....DG.K.......ITQ.......
.......GGFAESTVVEQKFVVKI..P........EG......LA..PEQVA.PLLCAGV
TVY..SPLSHF..GL...K.tPG.LRG..GILGLGGVGHMGVK.VAKALGHH.VT.VISS
S.DKKKKEAL.....EDLGADNYLVS.SDT.VGMQ.........................
......E.AADS.LDYIIDTVPVG.-HPLEPYLSLLK.IDGKLILMGVI..NTPL.-QFV
TP..MV.............................M.L..G.RKSITGSF.VGSVKETEE
MLEFWKE
>tr|Q947S0|Q947S0_FESAR/47-316 Cinnamyl alcohol dehydrogenase 2b OS=Festuca arundinacea PE=2 SV=1
.....-CHTDLHQTK..NH...LG.......................ASK.YPMVPGH..
EVVGEVVEVGPE.V.........S.KYSVGDVVGVGVIVGCC.....RDCRP.CK.A..N
VEQYCN....K..-.KI.WSYNDVYT.......-.....DG.K.......PTQ.......
.......GGFASAMVVDQKFVVKI..P........AG......LA..PEQAA.PLLCAGV
TVY..SPLKHF..GL...M.tPG.LRG..GILGLGGVGHMGVK.VAKSMGHH.VT.VISS
S.NKKRAEAM.....DDLGADAYLVS.SDE.AQMA.........................
......A.AMDS.LDYIIDTVPVK.-HPLEPYLALLK.MDGKLVLMGVI..AEPL.-SFV
SP..MV.............................M.L..G.RKTITGSF.IGSIEETEE
VLRFCVE
>tr|Q947S1|Q947S1_FESAR/47-316 Cinnamyl alcohol dehydrogenase 2a OS=Festuca arundinacea PE=2 SV=1
.....-CHTDLHQTK..NH...LG.......................ASK.YPMVPGH..
EVVGEVVEVGPE.V.........S.KYSVGDVVGVGVIVGCC.....RDCRP.CK.A..N
VEQYCN....K..-.KI.WSYNDVYT.......-.....DG.K.......PTQ.......
.......GGFASAMVVDQKFVVKI..P........AG......LA..PEQAA.PLLCAGV
TVY..SPLKHF..GL...M.tPG.LRG..GILGLGGVGHMGVK.VAKSMGHH.VT.VISS
S.NKKRAEAM.....DDLGADAYLVS.SDE.AQMD.........................
......A.AMDS.LDYIIDTVPVK.-HPLEPYLALLK.MDGKLVLMGVI..AEPL.-SFV
SP..MV.............................M.L..G.RKTITGSF.IGSIEETEE
VLRFCVE
>tr|Q947S2|Q947S2_FESAR/47-316 Cinnamyl alcohol dehydrogenase 1b OS=Festuca arundinacea PE=2 SV=1
.....-CHTDLHQTK..NH...LG.......................ASK.YPMVPGH..
EVVGEVVEVGPE.V.........S.KYSVGDVVGVGVIVGCC.....RDCRP.CK.A..N
VEQYCN....K..-.KI.WSYNDVYT.......-.....DG.K.......PTQ.......
.......GGFASSMVVDQKFVVKI..P........AG......LA..PEQAA.PLLCAGV
TVY..SPLKHF..GL...M.tPG.LRG..GILGLGGVGHMGVK.VAKSMGHH.VT.VISS
S.DKKRAEAM.....DDLGADAYLVS.SDE.AQMA.........................
......A.AMDS.LDYIIDTVPVK.-HPLEPYLALLK.MDGKLVLMGVI..GEPL.-SFV
SP..MV.............................M.L..G.RKTITGSF.IGSIEETEE
VLRFCVE
>tr|Q947S3|Q947S3_FESAR/47-316 Cinnamyl alcohol dehydrogenase 1a OS=Festuca arundinacea PE=2 SV=1
.....-CHTDLHQTK..NH...LG.......................ASK.YPMVPGH..
EVVGEVVEVGPE.V.........S.KYSVGDVVGVGVIVGCC.....RDCRP.CK.A..N
VEQYCN....K..-.KI.WSYNDVYT.......-.....DG.K.......PTQ.......
.......GGFASAMVVDQKFVVKI..P........AG......LA..PEQAA.PLLCAGV
TVY..SPLKHF..GL...M.tPG.LRG..GILGLGGVGHMGVK.VAKSMGHH.VT.VISS
S.NKKRAEAM.....DDLGADAYLVS.SDE.AQMA.........................
......A.AMDS.LDYIIDTVPVK.-HPLEPYLALLK.MDGKLVLMGVI..AEPL.-SFV
SP..MV.............................M.L..G.RKTITGSF.IGSIEETEE
VLRFCVE
>tr|Q94G59|Q94G59_POPTM/49-318 Sinapyl alcohol dehydrogenase OS=Populus tremuloides PE=1 SV=1
.....-CHSDLHSIK..ND...WG.......................FSM.YPLVPGH..
EIVGEVTEVGSK.V.........K.KVNVGDKVGVGCLVGAC.....HSCES.CA.N..D
LENYCP....K..-.MI.LTYASIYH.......-.....DG.T.......ITY.......
.......GGYSDHMVANERYIIRF..P........DN......MP..LDGGA.PLLCAGI
TVY..SPLKYF..GL...D.ePG.KHI..GIVGLGGLGHVAVK.FAKAFGSK.VT.VIST
S.PSKKEEAL.....KNFGADSFLVS.RDQ.EQMQ.........................
......A.AAGT.LDGIIDTVSAV.-HPLLPLFGLLK.SHGKLILVGAP..EKPL.-ELP
AF..SL.............................I.A..G.RKIVAGSG.IGGMKETQE
MIDFAAK
>tr|Q9ATW1|Q9ATW1_FRAAN/47-316 Cinnamyl alcohol dehydrogenase OS=Fragaria ananassa PE=3 SV=1
.....-CHSDHHMVK..NE...WG.......................FST.YPLVPGH..
EIVGEVTEVGSK.V.........Q.KFKVGDRVGVGCIVGSC.....RSCEN.CT.D..H
LENYCP....K..-.QI.LTYGANYY.......-.....DG.T.......TTY.......
.......GGCSDIMVAHEHFVVRI..P........DN......LP..LDGAA.PLLCAGI
TTY..SPLRYF..GL..dK..PG.MHV..GVVGLGGLGHVAVK.FAKAMGVK.VT.VIST
S.PKKEEEAL.....KHLGADSFLVS.RDQ.DHMQ.........................
......A.AIGT.MDGIIDTVSAQ.-HPLLPLIGLLK.SHGKLVMVGAP..EKPL.-ELP
VF..PL.............................L.M..G.RKMVAGSG.IGGMMETQE
MIDFAAK
>tr|Q9CAI3|Q9CAI3_ARATH/47-315 Putative cinnamyl-alcohol dehydrogenase; 49641-51171 (At1g72680) (Putative uncharacterized protein At1g72680) (Putative alcohol
.....-CYADVIWSR..NQ...HG.......................DSK.YPLVPGH..
EIAGIVTKVGPN.V.........Q.RFKVGDHVGVGTYVNSC.....RECEY.CN.E..G
QEVNCA....K..-.GV.FTFNGIDH.......-.....DG.S.......VTK.......
.......GGYSSHIVVHERYCYKI..P........VD......YP..LESAA.PLLCAGI
TVY..APMMRH..NM...N.qPG.KSL..GVIGLGGLGHMAVK.FGKAFGLS.VT.VFST
S.ISKKEEAL.....NLLGAENFVIS.SDH.DQMK.........................
......A.LEKS.LDFLVDTASGD.-HAFDPYMSLLK.IAGTYVLVGF-..PSEI.-KIS
PA..NL.............................N.L..G.MRMLAGSV.TGGTKITQQ
MLDFCAA
>tr|Q9FSC7|Q9FSC7_POPTR/46-315 Cinnamyl alcohol dehydrogenase OS=Populus trichocarpa GN=cad PE=2 SV=1
.....-CHTDIHQIK..ND...LG.......................MSH.YPMVPGH..
EVVGEVVEVGSD.V.........T.KFKVGDVVGVGVIVGSC.....KNCHP.CK.S..E
IEQYCN....K..-.KI.WSYNDVYT.......-.....DG.K.......PTQ.......
.......GGFAESMVVDQKFVVRI..P........DG......MS..PEQAA.PLLCAGL
TVY..SPLKHF..GL...K.qSG.LRG..GILGLGGVGHMGVK.IAKAMGHH.VT.VISS
S.DKKREEAM.....EHLGADEYLVS.SDV.ESMQ.........................
......K.AADQ.LDYIIDTVPVV.-HPLEPYLSLLK.LDGKLILMGVI..NAPL.-QFV
TP..MV.............................M.L..G.RKSITGSF.IGSMKETEE
MLEFCKE
>tr|Q9FUN8|Q9FUN8_9MYRT/46-315 Cinnamyl alcohol dehydrogenase OS=Eucalyptus saligna GN=cad PE=3 SV=1
.....-CHSDIHQIK..ND...LG.......................MSH.YPMVPGH..
EVVGEVLEVGSE.V.........T.KYRVGDRVGTGIVVGCC.....RSCGP.CN.S..D
QEQYCN....K..-.KI.WNYNDVYT.......-.....DG.K.......PTQ.......
.......GGFAGEIVVGQRFVVKI..P........DG......LE..SEQAA.PLMCAGV
TVY..SPLVRF..GL...K.qSG.LRG..GILGLGGVGHMGVK.IAKAMGHH.VT.VISS
S.DKKRTEAL.....EHLGRDAYLVS.SDE.NGMK.........................
......E.ATDS.LDYIFDTIPVV.-HPLEPYLALLK.LDGKLILTGVI..NAPL.-QFI
SP..MV.............................M.L..G.RKSITGSF.IGSMKETEE
MLEFCKE
>tr|Q9M632|Q9M632_POPTM/46-315 Cinnamyl alcohol dehydrogenase OS=Populus tremuloides PE=2 SV=1
.....-CHTDIHQIK..ND...LG.......................MSH.YPMVPGH..
EVVGEVVEVGSD.V.........T.KFKAGDVVGVGVIVGSC.....KNCHP.CK.S..E
LEQYCN....K..-.KI.WSYNDVYT.......-.....DG.K.......PTQ.......
.......GGFAESMVVDQKFVVRI..P........DG......MS..PEQAA.PLLCAGL
TVY..SPLKHF..GL...K.qSG.LRG..GILGLGGVGHMGVK.IAKAMGHH.VT.VISS
S.DKKREEAM.....EHLGADEYLVS.SDV.ESMQ.........................
......K.AADQ.LDYIIDTVPVV.-HPLEPYLSLLK.LDGKLILMGVI..NTPL.-QFV
SP..MV.............................M.L..G.RKSITGSF.IGSMKETEE
MLEFCKE
>tr|Q9SJ10|Q9SJ10_ARATH/43-313 Putative cinnamyl-alcohol dehydrogenase OS=Arabidopsis thaliana GN=CAD3 PE=2 SV=1
.....-CHSDLHTIK..NH...WG.......................FSR.YPIIPGH..
EIVGIATKVGKN.V.........T.KFKEGDRVGVGVIIGSC.....QSCES.CN.Q..D
LENYCP....K..-.VV.FTYNSRSS.......-.....DG.T.......RNQ.......
.......GGYSDVIVVDHRFVLSI..P........DG......LP..SDSGA.PLLCAGI
TVY..SPMKYY..GM..tK.eSG.KRL..GVNGLGGLGHIAVK.IGKAFGLR.VT.VISR
S.SEKEREAI.....DRLGADSFLVT.TDS.QKMK.........................
......E.AVGT.MDFIIDTVSAE.-HALLPLFSLLK.VSGKLVALGLL..EKPL.-DLP
IF..PL.............................V.L..G.RKMVGGSQ.IGGMKETQE
MLEFCAK
>tr|Q9SJ25|Q9SJ25_ARATH/43-314 Putative cinnamyl-alcohol dehydrogenase OS=Arabidopsis thaliana GN=CAD2 PE=2 SV=1
.....-CHSDLHTIK..NH...WG.......................FSR.YPIIPGH..
EIVGIATKVGKN.V.........T.KFKEGDRVGVGVIIGSC.....QSCES.CN.Q..D
LENYCP....K..-.VV.FTYNSRSS.......-.....DGtS.......RNQ.......
.......GGYSDVIVVDHRFVLSI..P........DG......LP..SDSGA.PLLCAGI
TVY..SPMKYY..GM..tK.eSG.KRL..GVNGLGGLGHIAVK.IGKAFGLR.VT.VISR
S.SEKEREAI.....DRLGADSFLVT.TDS.QKMK.........................
......E.AVGT.MDFIIDTVSAE.-HALLPLFSLLK.VNGKLVALGLP..EKPL.-DLP
IF..SL.............................V.L..G.RKMVGGSQ.IGGMKETQE
MLEFCAK
>tr|A3RXY6|A3RXY6_RALSO/39-309 Alcohol dehydrogenase (NADP+) OS=Ralstonia solanacearum UW551 GN=RRSL_01263 PE=3 SV=1
.....-CHTDLHLAR..NH...GG.......................FTT.YPIVPGH..
EIIGKVRQVGAK.V.........S.RFKTGDMVGVGCMVDSC.....QHCQP.CL.K..G
WEQDCT....E..G.AT.FTYNGTDR.......H.....DG.T.......VTY.......
.......GGYSDSIVVRDRFVLSM..P........HG......LD..PAGAA.PLLCAGI
TTW..SPLHRW..KV...G..QG.SKV..AVIGLGGLGHMALK.LAKALGAD.VT.LFTR
S.TGKEKDAF.....R-LGADHVVLS.SDP.AQMT.........................
......A.IAGR.FDLIIDTVPYD.-HDVNPYMPTLT.LEGVLVLVGY-..MGPLgTPVN
AG..GV.............................V.R..G.RRAISGSF.IGGVPETQQ
MLDFCGQ
>tr|A3VTV6|A3VTV6_9PROT/39-310 Alcohol dehydrogenase OS=Parvularcula bermudensis HTCC2503 GN=PB2503_10929 PE=3 SV=1
.....-CHSDLHQVR..ND...WR.......................NTT.YPCVPGH..
EVVGEVTAVGDG.V.........T.RFAVGDVIGVGCMVNSC.....LDCEK.CD.A..G
VENYCQg..pK..G.FT.ATYNGPAK.......A.....RG.E.......NTY.......
.......GGYTSHFVVREEFAITV..P........NG......YD..PRYVG.PVLCAGI
TVY..SPMKHW..GL...E..AG.KTL..GVVGVGGLGHMAIK.LGKALGAR.VV.ALTR
S.EGKTDEIL.....K-MGADEVVIS.SDK.EQMK.........................
......S.ARQS.LDLMINTIPVP.-HDINPYVGLMK.SDSTIVIVGN-..LTNF.ENVV
PG..PL.............................V.F..N.RIGIAGSL.IGGIKETQE
VLDLCAE
>tr|A3XN00|A3XN00_9FLAO/91-364 Zinc-binding alcohol dehydrogenase OS=Leeuwenhoekiella blandensis MED217 GN=MED217_06676 PE=3 SV=1
.....-CHSDIHQEK..GH...WG.......................EQK.YPQVPGH..
EIVGVVAAVGKN.V.........T.KFKVGDRAGVGCMVDSC.....MECDS.CN.A..G
EEHFCD....R..G.ETkFTYGAPSE.......A.....EPtG.......ITQ.......
.......GGYSNKLVVRDHFAVRV..P........DH......IS..FEEAA.PLLCAGI
TTY..SPLMRA..QF...K..VG.DKV..GVAGIGGLGHLAVK.IAVSKGAK.VY.AFTT
S.EDKVEDIK.....S-WGVEEVIVV.DDEfKNMG.........................
......A.YNKT.LDYMISTIPYQ.-FNVTPYVMCLK.PGGTFTFVGMP..EKSE.ITLN
NL..ML.............................A.F..A.RVNFNASL.IGGIPETQE
VVNYCAD
>tr|A3YJP0|A3YJP0_CAMJE/49-320 Oxidoreductase, zinc-binding dehydrogenase family OS=Campylobacter jejuni subsp. jejuni CF93-6 GN=CJJCF936_1640 PE=3 SV=1
.....-CHSDIHTAR..SE...WG.......................EAT.YPCVPGH..
EIAGEVIAVGKN.V.........S.KFKVGDYAGVGCMVNSC.....GECDA.CK.R..S
QEQFCE....N..G.KTiFTYNSCDV.......F.....HGnE.......NTY.......
.......GGYSNNIVVSEKFAVCV..P........KD......AP..MEKVA.PLLCAGI
TTY..SPLKFS..NI...K..EG.SSV..AVAGFGGLGMMAVK.YAVKMGAK.VS.VFAR
N.ENKKADAL.....A-MGVSSFYTS.CDK.NAVK.........................
......E.---R.FDLIISTIPTP.-YNPAIYLDLLK.FGGEMAIVGLP..PHEVaPSIS
VI..TF.............................V.H..KaGKKVYGSL.IGGIAETQE
MLDFSLK
>tr|A3YSE6|A3YSE6_CAMJE/49-320 Oxidoreductase, zinc-binding dehydrogenase family OS=Campylobacter jejuni subsp. jejuni 260.94 GN=CJJ26094_1599 PE=3 SV=1
.....-CHSDIHTAR..SE...WG.......................EAT.YPCVPGH..
EIAGEVIAVGKN.V.........S.KFKVGDYAGVGCMVNSC.....GECDA.CK.R..S
QEQFCE....N..G.KTiFTYNSCDV.......F.....HGnE.......NTY.......
.......GGYSNNIVVSEKFAVCV..P........KD......AP..MEKVA.PLLCAGI
TTY..SPLKFS..NI...K..EG.SSV..AVAGFGGLGMMAVK.YAVKMGAK.VS.VFAR
N.ENKKADAL.....A-MGVSSFYTS.TDK.NAVK.........................
......E.---R.FDLIISTIPTP.-YDPSTYMDLLK.FGGEMAIVGLP..PHEVaPSIS
VI..TF.............................V.H..KaGKKVYGSL.IGGIAETQE
MLDFSLK
>tr|A3ZCQ1|A3ZCQ1_CAMJE/49-320 Oxidoreductase, zinc-binding dehydrogenase family OS=Campylobacter jejuni subsp. jejuni HB93-13 GN=CJJHB9313_1536 PE=3 SV=1
.....-CHSDIHTAR..SE...WG.......................EAT.YPCVPGH..
EIAGEVIAVGKN.V.........S.KFKVGDYAGVGCMVNSC.....GECDA.CK.R..S
QEQFCE....N..G.KTiFTYNSCDV.......F.....HGnE.......NTY.......
.......GGYSNNIVVSEKFAVCV..P........KD......AP..MEKVA.PLLCAGI
TTY..SPLKFS..KI...K..EG.SSV..AIAGFGGLGMMAVK.YAVKMGAK.VS.VFAR
N.ENKKADAL.....A-MGVSSFYTS.CDK.NAVK.........................
......E.---R.FDLIISTIPTP.-YNPAIYLDLLK.FGGEMAIVGLP..PHEVaPSIS
VI..TF.............................V.H..KaGKKVYGSL.IGGIAETQE
MLDFSLK
>tr|A3ZGB4|A3ZGB4_CAMJE/49-320 Oxidoreductase, zinc-binding dehydrogenase family OS=Campylobacter jejuni subsp. jejuni 84-25 GN=CJJ8425_1628 PE=3 SV=1
.....-CHSDIHTAR..SE...WG.......................EAT.YPCVPGH..
EIAGEVIAVGKN.V.........S.KFKVGDYAGVGCMVNSC.....GECDA.CK.R..S
QEQFCE....N..G.KTiFTYNSCDV.......F.....HGnE.......NTY.......
.......GGYSNNIVVSEKFAVCV..P........KD......AP..MEKVA.PLLCAGI
TTY..SPLKFS..NI...K..EG.SSV..AVAGFGGLGMMAVK.YAVKMGAK.VS.VFAR
N.ENKKADAL.....A-MGVSSFYTS.CDK.NAVK.........................
......E.---R.FDLIISTIPTP.-YNPAIYLDLLK.FGGEMAIVGLP..PHEVaPSIS
VI..TF.............................V.H..KaGKKVYGSL.IGGIAETQE
MLDFSLK
>tr|A5KEM6|A5KEM6_CAMJE/49-320 Putative NADP-dependent alcohol dehydrogenase OS=Campylobacter jejuni subsp. jejuni CG8486 GN=Cj8486_1585c PE=3 SV=1
.....-CHSDIHIAR..SE...WG.......................EAT.YPCVPGH..
EIAGEVIAVGKN.V.........S.KFKVGDYAGVGCMVNSC.....GECDA.CK.R..S
QEQFCE....N..G.KTiFTYNSCDV.......F.....HGnE.......NTY.......
.......GGYSNNIVVSEKFAICV..P........KN......AP..MDKVA.PLLCAGI
TTY..SPLRFS..KI...K..EG.SSV..AIAGFGGVGMMAVK.YAVKMGAK.VS.VFAR
N.ENKKADAL.....A-MGVSSFYTS.TDK.NAVK.........................
......E.---R.FDLIISTIPTP.-YNPAVYLDLLK.FGGEMAIVGLP..PVED.-KVN
IGinEL.............................V.Y..KaGKKVYGSL.IGGIAETQE
MLDFSLK
>tr|A9GNB7|A9GNB7_METNO/41-311 Putative alcohol dehydrogenase with NAD(P)-binding OS=Methylobacterium nodulans ORS 2060 GN=MnodDRAFT_4151 PE=4 SV=1
.....-CHSDLHHVQ..ND...WG.......................RST.YPLVPGH..
EIIGRVTAVGPE.V.........T.RFKAGDRVGVGCLVDSC.....RPCSA.CG.Q..G
LEQYCE....E..L.PT.LTYDDKDR.......H.....DG.M.......PTF.......
.......GGYSERIVVSDRFVLRI..P........DA......LD..LEGAA.PLLCAGI
TTW..SPLRHW..KV...G..KG.SKV..AVVGLGGLGHMALK.LASTLGAN.VT.LFTR
S.PGKEQDAR.....C-LGADRVVLS.TDE.AQMA.........................
......S.VKGE.FDLIIDTVPYA.-HDLNPYMPTLA.LSGTLVLVGY-..LGPLePAVN
SV..PM.............................I.M..G.RKAVAGSV.IGGLPETQE
LLDFCGE
>tr|B2RGB5|B2RGB5_HELPY/41-308 Cinnamyl-alcohol dehydrogenase ELI3-2 (Cad) OS=Helicobacter pylori GN=HP_1104 PE=4 SV=1
.....-CHSDIHSAY..SE...WK.......................EGI.YPMVPGH..
EIAGVIKEVGKE.V.........K.KFKVGDVVGVGCFVNSC.....KTCKP.CK.E..H
QEQFCA....K..-.VV.FTYDCLDS......fH.....DN.E.......SQM.......
.......GGYSNNIVVDENYVISV..D........KN......AP..LEKVA.PLLCAGI
TTY..SPLKFS..KV...T..KG.TKV..GVAGFGGLGSMAVK.YAVAMGAE.VS.VFAR
N.EHKKQDAL.....S-MGVKHFY--.TDP.KQCK.........................
......E.---E.LDFIISTIPTH.-YDLKDYLKLLT.YSGELALVGLP..PVEVaPALN
VF..EF.............................IhL..G.NRKVYGSL.IGGIKETQE
MMDFSIK
>tr|B3K2R4|B3K2R4_9DELT/40-311 Alcohol dehydrogenase zinc-binding domain protein OS=Geobacter sp. M21 GN=GM21DRAFT_4109 PE=4 SV=1
.....-CHSDLHSVR..NE...WSs....................vmPTI.YPIVPGH..
EIVGRVTKVGSA.V.........T.NFKPGDLAGVGCLVDSD.....QSCPH.CH.D..D
LEQLCP....N..-.QT.LTFNSPDK.......H.....LG.G.......VTY.......
.......GGYSESIVVDEHFVLHV..P........EN......LE..LAGVA.PLLCAGI
TTY..SPIHRW..GD...I..KG.KKV..GIIGLGGLGHMGVK.FARAFGAR.VV.VFTT
S.PGKREDAL.....R-LGADEVIVS.TNA.QEML.........................
......L.HAGS.FDFILDTIAAD.-HDINAYLNMLA.HDGNLTLVGAP..EKPL.-AVS
AF..AL.............................L.F..G.RRSLSGSI.IGGIKETQE
MLDFCGA
>tr|B5GH22|B5GH22_9ACTO/40-308 NADP-dependent alcohol dehydrogenase OS=Streptomyces sp. SPB74 GN=SSBG_03655 PE=4 SV=1
.....-CHSDLHQVN..DI...AG.......................RRT.GPLVPGH..
EFVGTVTETGAD.V.........T.GFAPGDKVAIGTIVDSC.....GTCPM.CR.A..G
RENYCA....E..F.PT.VTYGAADR.......V.....DG.L.......PTH.......
.......GGYSREYVLREKFAHPL..P........AG......LD..PAAAA.PLMCAGI
TVW..EPLRAA..GV...G..PG.SKV..AVAGLGGLGHLGVK.LAVALGAE.VT.VLSR
T.PDKAADAA.....K-LGALALLVT.DDE.AAMT.........................
......A.ARGR.FGLVLDTISAP.-HDVNRMLSTVA.VDGTLSVLGF-..FGEA.-PVQ
LM..GL.............................L.L..G.ARKLSSSA.TGGLAETAR
MLEFCGA
>tr|B5S284|B5S284_RALSO/39-309 Zn-dependent alcohol dehydrogenases protein OS=Ralstonia solanacearum MolK2 GN=RSMK01183 PE=4 SV=1
.....-CHTDLHLAR..NH...GG.......................FTT.YPIVPGH..
EIIGKVRQVGAK.V.........S.RFKTGDMVGVGCMVDSC.....QHCQP.CL.K..G
WEQDCT....E..G.AT.FTYNGTDR.......H.....DG.T.......VTY.......
.......GGYSDSIVVRDKFVLSI..P........HG......LD..PAGAA.PLLCAGI
TTW..SPLHRW..KV...G..QG.SKV..AVIGLGGLGHMALK.LAKALGAD.VT.LFTR
S.TGKEKDAF.....R-LGADHVVLS.SDP.AQMT.........................
......A.TAGR.FDLIIDTVPYD.-HDVNPYMPTLT.LEGVLVLVGY-..MGPLgTPVN
AG..GV.............................V.R..G.RRAISGSF.IGGVPETQQ
MLDFCGQ
>tr|B5SF42|B5SF42_RALSO/39-309 Zn-dependent alcohol dehydrogenases protein OS=Ralstonia solanacearum IPO1609 GN=RSIPO_01920 PE=4 SV=1
.....-CHTDLHLAR..NH...GG.......................FTT.YPIVPGH..
EIIGKVRQVGAK.V.........S.RFKTGDMVGVGCMVDSC.....QHCQP.CL.K..G
WEQDCT....E..G.AT.FTYNGTDR.......H.....DG.T.......VTY.......
.......GGYSDSIVVRDRFVLSM..P........HG......LD..PAGAA.PLLCAGI
TTW..SPLHRW..KV...G..QG.SKV..AVIGLGGLGHMALK.LAKALGAD.VT.LFTR
S.TGKEKDAF.....R-LGADHVVLS.SDP.AQMT.........................
......A.IAGR.FDLIIDTVPYD.-HDVNPYMPTLT.LEGVLVLVGY-..MGPLgTPVN
AG..GV.............................V.R..G.RRAISGSF.IGGVPETQQ
MLDFCGQ
>tr|B6VVZ9|B6VVZ9_9BACE/65-339 Putative uncharacterized protein OS=Bacteroides dorei DSM 17855 GN=BACDOR_01492 PE=4 SV=1
.....-CHSDLHAAW..DE...QQeq...................glYAS.YPMIPGH..
EIAGRVAKVGKN.V.........T.KFKVGDLAGVGCMVNAC.....GHCSS.CE.M..H
KEQFCE....K..G.TT.FTYNSKDI......yH.....DG.E.......MAM.......
.......GGYSDNIVVSENFAIKI..P........AN......AD..LKRVA.PLLCAGV
TTW..SPIHFS..NV...K..KG.DKV..AVAGYGGLGHMAVQ.YLVDLGAD.VT.VFDR
T.EEKRADAA.....R-MGATRYVNV.NNP.EEMK.........................
......G.LRNT.FDFIISTIPAN.-YEPIQYVAMLK.MGGEMAIVGLP..DKST.--LN
IA..NM.............................A.F.lS.RRKVYGSL.IGGIKETQE
MLDYSVA
>tr|B6W4W8|B6W4W8_9BACE/66-336 Putative uncharacterized protein OS=Bacteroides dorei DSM 17855 GN=BACDOR_04584 PE=4 SV=1
.....-CHSDIHQAR..SE...WG.......................ESI.YPMVPGH..
EIAGRVAAVGKD.V.........T.KFKVGDMAGVGCMVNSC.....GECEH.CR.N..G
EEQYCD....N..G.KTvYTYNSREW.......-.....DG.T.......PTL.......
.......GGYSNNIVVTEDFALKI..P........EG......AD..MKRIA.PLLCAGA
TTY..SPLRFT..GV...K..KG.DKI..AVAGFGGLGHLAVQ.YAVSFGAE.VT.VFDI
S.DEKRADAL.....R-MGAMRYVNV.NNP.AEMK.........................
......E.LGNS.FRVIISTIPTN.-FDVEQYVNMLK.VDGELVLIGMP..SHDQlPMLN
VE..A-.............................L.R..M.RKKVMGTL.IAGIPETQE
MLDYSVA
>tr|Q08YF4|Q08YF4_STIAU/43-312 NADP-dependent alcohol dehydrogenase OS=Stigmatella aurantiaca DW4/3-1 GN=STIAU_1187 PE=3 SV=1
.....-CHTDLHTAR..ND...WG.......................ITA.YPVVPGH..
EIIGRVIAVGSE.V.........K.ARKVGDAVAVGTMVDAC.....MTCDQ.CR.R..G
EEQMCR....T..L.PT.YTFGGHDR.......V.....TG.E.......LTQ.......
.......GGFAKHLVVREEFALAV..P........KG......LD..LTRAA.PLLCGGV
TVY..SPLRTW..KV...G..PG.SRV..GVVGLGGLGHLAVK.FAVGLGAH.VT.VLSR
T.KDKEAGAL.....A-LGADALLVS.SDA.EAVK.........................
......R.AASS.FDVIIDTVPYK.-HNLSPYVSLLD.IEGTLVLVGQ-..LGPV.DELN
TF..PL.............................V.A..G.RRRIVGSP.SGGLSETQE
MLEFCAR
>tr|Q0G0A8|Q0G0A8_9RHIZ/39-310 Zn-dependent alcohol dehydrogenase OS=Fulvimarina pelagi HTCC2506 GN=FP2506_03124 PE=3 SV=1
.....-CHSDLHQVD..ND...WG.......................NTN.YPCVPGH..
EIAGVVTAIGDG.V.........K.KFKVGDRVGVGCMIDSC.....QECES.CR.N..N
DEQYCSg..pK..S.CT.LTYNGTKA.......G.....DG.S.......NTY.......
.......GGYTDSIIVREEFVLKV..P........DA......IS..NEVVG.PILCAGI
TTY..QPMKHF..GL...K..KG.DTL..GVAGIGGLGHIAIQ.IGKALGAR.VV.ALTT
S.PGKRDEIM.....K-LGADDVLIT.TDA.EAMA.........................
......N.AAQS.LDMMVNTIPVK.-HDINPYVTLMK.PNSMLLLVGN-..MNGF.DNVE
SG..PL.............................V.F..N.RIGIAGSL.IGGIKDTQE
ILDLCAK
>tr|Q0YPE9|Q0YPE9_9CHLB/39-309 Alcohol dehydrogenase superfamily, zinc-containing OS=Chlorobium ferrooxidans DSM 13031 GN=CferDRAFT_0299 PE=3 SV=1
.....-CHSDLHQVR..ND...WG.......................GST.YPIVPGH..
EIIGRVLMVGPE.V.........T.RFREGDHAGVGCMVDSC.....RHCAP.CE.A..G
LEQYCH....E..G.AT.FTYNAVDR.......H.....DH.T.......PTF.......
.......GGYSEKIVVPESFVLKV..P........DG......VD..LKGAA.PLLCAGI
TTW..SPLRHW..KI...G..KE.SKV..AVIGLGGLGHMALK.LAKALGAE.VT.LFTR
S.ENKREDGG.....R-LGADTIVLS.TDK.RQMA.........................
......A.VKGC.FELIIDTVPSV.-HDLNPYIPALS.LDGTLVLVGY-..LGDLnPMLN
TV..PL.............................I.M..G.RKSVAGSV.IGGIAETQE
LLDFCGR
>tr|Q3R1K4|Q3R1K4_XYLFA/39-309 Zinc-containing alcohol dehydrogenase superfamily OS=Xylella fastidiosa Ann-1 GN=XfasoDRAFT_1315 PE=3 SV=1
.....-CHTDLHLAR..NH...SG.......................FTT.YPIVPGH..
EIIGCVREIGKT.V.........T.RFKRGDLVGVGCMVDSC.....QHCQP.CL.K..G
WEQDCI....E..G.SI.FTYNSTDR.......R.....DG.S.......ITY.......
.......GGYSDVIVVRDKFVLSL..P........DG......LD..PAGAA.PLLCAGI
TTW..SPLRRW..NV...G..KD.SKV..AVVGLGGLGHMALK.LAKALGAD.VT.LFTR
S.SGKEGDAF.....R-LGADRVVLS.SDL.EQMK.........................
......A.VYSR.FDVIIDTVPYD.-HDVNPYMPTLV.LEGVLVLVGY-..LGPLsMPVN
AG..GV.............................V.R..G.RRAISGSF.IGGAHETQQ
MLDFCGQ
>tr|Q3R4U6|Q3R4U6_XYLFA/39-309 Zinc-containing alcohol dehydrogenase superfamily OS=Xylella fastidiosa Ann-1 GN=XfasoDRAFT_1557 PE=3 SV=1
.....-CHSDIHLVR..SE...WA.......................GTL.FPCVPGH..
EIVGRVSAIGTH.V.........Q.GFKAGDLVAVGCMVDSC.....KDCQE.CD.A..G
LENYCD....G..-.MI.GTYNFPTQ.......-.....DApG.......HTL.......
.......GGYSQKIVVHERFVLRIrhP........EA......-Q..LAAVA.PLLCAGI
TTY..SPLRHW..NA...G..PG.KKV..GIVGIGGLGHMGIK.LAHAMGAY.VV.AFTT
S.ESKRQDAK.....A-LGADEVVVS.RDE.ERMA.........................
......A.HVKS.FDLILNTVAAS.-HSLDPFLTLLK.RDGTLTLVGAP..ATPH.PSPE
VF..NL.............................I.F..K.RRSIAGSL.IGGIAETQQ
MLDFCAK
>tr|Q3R6J5|Q3R6J5_XYLFA/39-309 Zinc-containing alcohol dehydrogenase superfamily OS=Xylella fastidiosa Ann-1 GN=XfasoDRAFT_1976 PE=3 SV=1
.....-CHTDLHLAR..NH...GG.......................FTT.YPIVPGH..
EIIGCVREIGKT.V.........T.RFKRGDLVGVGCMVDSC.....QHCQP.CL.K..G
WEQDCI....E..G.SI.FTYNSTDR.......R.....DG.S.......ITY.......
.......GGYSDVIVVRDKFVLSL..P........DG......LD..PAGAA.PLLCAGI
TTW..SPLRRW..NV...G..KD.SKV..AVVGLGGLGHMALK.LAKALGAD.VT.LFTR
S.SGKEGDAF.....R-LGADRVVLS.SDL.EQMK.........................
......A.VYSR.FDIIIDTVPYD.-HDVNPYMPTLV.LEGVLVLVGY-..LGPLsMPVN
AG..GV.............................V.R..G.RRAISGSF.IGGVPETQQ
MLDFCGQ
>tr|Q3R9I5|Q3R9I5_XYLFA/39-309 Zinc-containing alcohol dehydrogenase superfamily OS=Xylella fastidiosa Ann-1 GN=XfasoDRAFT_3424 PE=3 SV=1
....r--HSDIHQVR..AE...WA.......................GTL.FPCVPGH..
EIVGRVSAIGTH.V.........Q.GFKAGDLVAVGCMVDSC.....KDCQE.CD.A..G
LENYCD....G..-.MI.GTYNFPTQ.......-.....DApG.......HTL.......
.......GGYSQKIVVHERFVLRIrhP........EA......-Q..LAAVA.PLLCAGI
TTY..SPLRHW..NA...G..PG.KKV..GIVGIGGLGHMGIK.LAHAMGAY.VV.AFTT
S.ESKRQDAK.....A-LGADEVVVS.RDE.ERMA.........................
......A.HVKS.FDLILNTVAAS.-HSLDSFLTLLK.RDGTLTLVGAP..VTPH.PSPE
VF..NL.............................I.F..K.RRSIAGSL.IGGIAETQE
MLDFCAE
>tr|Q3RDN0|Q3RDN0_XYLFA/39-309 Zinc-containing alcohol dehydrogenase superfamily OS=Xylella fastidiosa Dixon GN=XfasaDRAFT_0463 PE=3 SV=1
.....-CHSDIHLVR..SE...WA.......................GTL.FPCVPGH..
EIVGRVSAIGTH.V.........Q.GFKAGDLVAVGCMVDSC.....KDCQE.CD.A..G
LENYCD....G..-.MI.GTYNFPTQ.......-.....DApG.......HTL.......
.......GGYSQKIVVHERFVLRIrhP........EA......-Q..LAAVA.PLLCAGI
TTY..SPLRHW..NA...G..PG.KKV..GIVGIGGLGHMGIK.LAHAMGAY.VV.AFTT
S.ESKRQDAK.....A-LGADEVVVS.RDE.ERMA.........................
......A.HVKS.FDLILNTVAAS.-HSLDPFLTLLK.RDGTLTLVGAP..ATPH.PSPE
VF..NL.............................I.F..K.RRSIAGSL.IGGIAETQQ
MLDFCAK
>tr|Q3RDW5|Q3RDW5_XYLFA/39-309 Zinc-containing alcohol dehydrogenase superfamily OS=Xylella fastidiosa Dixon GN=XfasaDRAFT_0772 PE=3 SV=1
.....-CHTDLHLAR..NH...GG.......................FTT.YPIVPGH..
EIIGCVREIGKT.V.........T.RFKRGDLVGVGCMVDSC.....QHCQP.CL.K..G
WEQDCI....E..G.SI.FTYNSTDR.......R.....DG.S.......ITY.......
.......GGYSDVIVVRDKFVLSL..P........DG......LD..PAGAA.PLLCAGI
TTW..SPLRRW..NV...G..KD.SKV..AVVGLGGLGHMALK.LAKALGAD.VT.LFTR
S.SGKEGDAF.....R-LGADRVVLS.SDL.EQMK.........................
......A.VYSR.FDIIIDTVPYD.-HDVNPYMPTLV.LEGVLVLVGY-..LGPLsMPVN
AG..GV.............................V.R..G.RRAISGSF.IGGVPETQQ
MLDFCGQ
>tr|Q4HFD5|Q4HFD5_CAMCO/50-321 Probable alcohol dehydrogenase (NADP) Cj1548c OS=Campylobacter coli RM2228 GN=CCO1660 PE=3 SV=1
.....-CHSDIHTAR..SE...WG.......................EAV.YPCVPGH..
EIAGEVIAVGKN.V.........S.KFKVGDYAGVGCMVNSC.....GECEA.CK.K..S
QEQFCE....K..G.QTiYTYNSCDI......fH.....DN.E.......NTY.......
.......GGYSNNIVVSEKFAVCV..P........KD......AP..MEKVA.PLLCAGI
TTY..SPLKFS..NI...K..AG.SSV..AVAGFGGVGMMAVK.YAVKMGAK.VS.VFAR
N.ENKKADAL.....A-MGVSSFYTS.TDK.NAVK.........................
......E.---R.FDLIISTIPTP.-YDPSAYMDLLK.FGGEMAIVGLP..PHEVaPSIS
VI..TF.............................V.H..KaGKKVYGSL.IGGIAETQE
MLDFSLK
>tr|Q4HL96|Q4HL96_CAMLA/50-321 Cinnamyl-alcohol dehydrogenase ELI3-2 (Cad) OS=Campylobacter lari RM2100 GN=CLA0701 PE=3 SV=1
.....-CHSDIHTAR..SE...WG.......................EAT.YPCVPGH..
EIAGEVIAVGEN.V.........S.KFKVGDFAGVGCMVNSC.....GECEA.CK.K..S
QEQFCE....N..G.KTiYTYNCKDV......fH.....DN.E.......NTY.......
.......GGYSNNIVVSEKFAINV..P........KN......AP..LDKVA.PLLCAGI
TTY..SPLKFS..NI...K..EG.SSV..AVAGFGGLGMMAVK.YAVKMGAK.VS.VFAR
N.ENKKAQAL.....T-MGASNFYTS.TDK.SVVK.........................
......E.---R.FDLIISTIPTP.-YDPLAYMDLLK.FGGEMAIVGLP..PHEVsPSIN
II..HL.............................V.H..KaGKKVYGSL.IGGIKETQE
MLDFSLE
>tr|Q4HRT6|Q4HRT6_CAMUP/49-320 Cinnamyl-alcohol dehydrogenase ELI3-2 (Cad) OS=Campylobacter upsaliensis RM3195 GN=CUP1830 PE=3 SV=1
.....-CHSDIHTAR..SE...WG.......................EAT.YPCVPGH..
EIAGEVVAVGKG.V.........S.QFKVGDYAGVGCMINSC.....GECEA.CK.Q..S
QEQFCQ....R..G.QTiFTYNSKDI......fH.....GG.E.......NTY.......
.......GGYSNNIVVSENFAIKV..P........KN......AP..LEKVA.PLLCAGI
TTY..SPLKFS..KV...K..EG.FKV..GVAGFGGLGVMAVK.YALKMGAS.VS.VFAR
N.EKKKEEAF.....K-MGVSGFYTS.TN-.--MA.........................
......D.VAER.FDLILSTIPTF.-YDVSAYLDLLK.FGGEFAIVGLP..PHDTmPSLS
VK..DL.............................V.Y..KaGKKVYGSL.IGGIKETQE
MMDFSLK
>tr|A1W1E7|A1W1E7_CAMJJ/49-320 Oxidoreductase, zinc-binding dehydrogenase family OS=Campylobacter jejuni subsp. jejuni serotype O:23/36 (strain 81-176) GN=CJJ
.....-CHSDIHTAR..SE...WG.......................EAT.YPCVPGH..
EIAGEVIAVGKN.V.........S.KFKVGDYAGVGCMVNSC.....GECDA.CK.R..S
QEQFCE....N..G.KTiFTYNSCDV.......F.....HGnE.......NTY.......
.......GGYSNNIVVSEKFAVCV..P........KD......AP..MEKVA.PLLCAGI
TTY..SPLKFS..NI...K..EG.SSV..AVAGFGGLGMMAVK.YAVKMGAK.VS.VFAR
N.ENKKADAL.....A-MGVSSFYTS.CDK.NAVK.........................
......E.---R.FDLIISTIPTP.-YNPAIYLDLLK.FGGEMAIVGLP..PHEVaPSIS
VI..TF.............................V.H..KaGKKVYGSL.IGGIAETQE
MLDFSLK
>tr|A4FD10|A4FD10_SACEN/25-292 Alcohol dehydrogenase, zinc-binding OS=Saccharopolyspora erythraea (strain NRRL 23338) GN=SACE_2652 PE=3 SV=1
.....-CHSDL-DAI..DH...GD.......................RRV.FPLVPGH..
EFVGEVVATGAA.V.........T.RFAAGDRVAVGNIVDSC.....GVCEA.CS.A..G
QENYCA....R..F.PT.LTYGGADR.......H.....DR.T.......QTQ.......
.......GGYSAEYVVAEKFAYRV..P........GS......LD..LAGVA.PLMCAGV
TVW..EPLRRW..SV...D..SS.SAV..GVVGLGGLGHLAVK.LAHALGAE.VA.VFTT
S.AAKTDDAR.....E-LGADDVIVS.GDA.DRMA.........................
......A.QANR.FDLILDTASAA.-HDLSPYLRAVR.MDGTLCCLGM-..TGSL.-EFD
PL..SL.............................L.I..G.RKSLASAG.SGGTTGTQD
MLDFCGE
>tr|A6SZ65|A6SZ65_JANMA/40-309 Alcohol dehydrogenase (NADP+) OS=Janthinobacterium sp. (strain Marseille) (Minibacterium massiliensis) GN=adh PE=3 SV=1
.....-CHSDLHQAR..ND...WS.......................NSL.YPMVPGH..
EIVGRVSAVGAH.V.........K.KFKVGDIAGVGCMVDSC.....RQCAA.CN.A..D
LEQYCA....E..G.AT.WTYNGTER.......G.....SD.Q.......LTF.......
.......GGYSDHVVVEERFVVKV..P........GN......LD..IKAVA.PLLCAGI
TTY..SPLRHV..KV...G..AG.QKV..GVIGLGGLGHMGVK.FAKAMGAH.VV.MITT
S.PDKGKDAT.....R-LGADEILVS.RDP.AAMA.........................
......Q.HAGS.FDFLLNTIPVG.-HDVNPYLGLLK.LDGKMGMVGV-..LTAI.DPII
GG..NL.............................I.F..G.RKSIFGSG.IGGMAETQE
MLDFCGQ
>tr|A6WBA5|A6WBA5_KINRD/40-306 Alcohol dehydrogenase GroES domain protein OS=Kineococcus radiotolerans (strain ATCC BAA-149 / DSM 14245 / SRS30216) GN=Krad_26
.....-CHSDLHALN..D-...-L.......................AGV.FPLVPGH..
EFVGDVIAVGSQ.V.........R.DFTVGDAVAVGNIVDSC.....GECDM.CR.A..E
QENYCR....E..F.PT.LTYGGRDR.......H.....DG.T.......PTH.......
.......GAYAGEYVVRDRFAYHR..P........AH......LD..PAGVA.PLLCAGI
TVW..EPLRRW..NV...G..AG.TRV..GVVGLGGLGHLAVK.LAVALGAQ.VS.VFTT
S.AAKADDAT.....R-LGAHCTVLS.TDP.AAMA.........................
......A.AQGS.CDLVLDCVPAP.-HDLAPYLQVLA.LDGTLCSLGH-..LGPV.-TVE
TT..AL.............................L.I..G.RKSLASAG.SGGHRYTQD
LLDFAGR
>tr|A6WBJ8|A6WBJ8_KINRD/34-312 Alcohol dehydrogenase GroES domain protein OS=Kineococcus radiotolerans (strain ATCC BAA-149 / DSM 14245 / SRS30216) GN=Krad_27
.....-CHSDVHTGR..GD...WG.......................PVR.YPLVTGH..
EIAGVVSAVGAS.V.........T.GFRVGDRVGVGTFVDSC.....RSCEQ.CR.S..G
FEQYCL....N..T.NV.QTYANALPdyadpadY.....PG.G.......YPQ.......
.......GGYSTAIVVDEDYVVAI..P........DE......IA..LEEAG.PLLCAAL
TVY..TPLRYW..GV...R..RG.SRV..GVAGIGGLGHLAVQ.LARALGAE.VV.AFTT
S.PDKVPDAL.....R-FGASQVVVG.EDP.ALMA.........................
......A.NARS.LDFVIDTVPYA.-HALDPYVQLLR.RGATLCRVGVG..LGTQpNEFA
NM..SL.............................V.L..Q.QNAIAGAN.TGSIRELRE
LLAFAVE
>tr|A7H5R1|A7H5R1_CAMJD/49-320 Oxidoreductase, zinc-binding dehydrogenase family OS=Campylobacter jejuni subsp. doylei (strain ATCC BAA-1458 / RM4099 / 269.97
.....-CHSDIHTAR..SE...WG.......................EAT.YPCVPGH..
EIAGEVIAVGKN.V.........S.KFKVGDYAGVGCMVNSC.....GKCDA.CK.R..S
QEQFCE....N..G.KTiFTYNSCDV.......F.....HGnE.......NTY.......
.......GGYSNKIVVSEKFAICV..P........KN......AP..MDKVA.PLLCAGI
TTY..SPLRFS..KT...K..EE.SSV..AIAGFGGLGMMAVK.YAVKMGAK.VS.VFAR
N.ENKKADAL.....A-MGVSSFYTS.TDK.NIVK.........................
......E.---R.FDLIISTIPTP.-YDPAIYLDLLK.FGGEMAIVGLP..PVED.-KVN
IGinEL.............................V.H..KaGKKVYGSL.IGGIAETQE
MLDFSLK
>tr|A7HFA6|A7HFA6_ANADF/76-346 Alcohol dehydrogenase GroES domain protein OS=Anaeromyxobacter sp. (strain Fw109-5) GN=Anae109_3207 PE=3 SV=1
.....-CHSDIHHGR..EH...WR.......................KET.FPLVTGH..
ELAGVVVAVGSS.V.........S.KLEVGSRVGVGCMVNSC.....RRCGP.CE.A..G
MEQYCE....N..G.NV.LTYGSKDR.......-.....DG.S.......ITQ.......
.......GGYSTFNVVDEDFVIAI..P........DA......ID..LAHAG.PMLCAGI
TVY..SPFRRW..SV...G..PG.KKV..GVVGLGGLGHMATK.IATALGAE.VT.VLTT
S.RSKVDDAR.....R-FGARTVIVN.DPG.ADLS.........................
......K.HRRS.LDFILDTVPYQ.-HDLERLLPLLK.IDSTLCMVGVGktTEPH.-QIG
PF..SL.............................L.R..D.RTSFASSQ.IGGIRETQE
LVHFCAL
>tr|A8APM0|A8APM0_CITK8/39-311 Putative uncharacterized protein OS=Citrobacter koseri (strain ATCC BAA-895 / CDC 4225-83 / SGSC4696) GN=CKO_04377 PE=3 SV=1
.....-CHSDLHQTR..DD...WKe....................wgATI.YPCIPGH..
EIIGRVIDVGSK.V.........T.RYQVGQQVAVGTLVDSC.....QECDQ.CR.R..H
EEQMCR....E..F.PT.VTYNGRDR.......I.....SG.D.......VTY.......
.......GGYSKHIVVREEFVLNL..P........EG......LD..PARAA.PLLCAGI
TVY..SPLRTW..NV...G..PG.SRV..GVIGIGGLGHLAVR.LAAALGAE.VT.VITR
S.ESKAKEAH.....E-LGAEHVLLS.TSA.EAMN.........................
......N.AASS.FDVIIDTIPTR.-HDVSPYVQLLD.VEGALVIVGN-..LGNM.EGFS
TL..PL.............................I.L..G.RRRITGSP.SGGIAQTQE
MLDFCAR
>tr|A8FNK8|A8FNK8_CAMJ8/49-320 Putative NADP-dependent alcohol dehydrogenase OS=Campylobacter jejuni subsp. jejuni serotype O:6 (strain 81116 / NCTC 11828) GN
.....-CHSDIHTAR..SE...WG.......................EAT.YPCVPGH..
EIAGEVIAVGKN.V.........S.KFKVGDYAGVGCMVNSC.....GECDA.CK.R..S
QEQFCE....N..G.KTiFTYNSCDV.......F.....HGnE.......NTY.......
.......GGYSNNIVVSEKFAICV..P........KN......AP..MHKVA.PLLCAGI
TTY..SPLKFS..KI...K..EG.SSV..AIAGFGGLGMMAVK.YAVKMGAK.VS.VFAR
N.ENKKADAL.....A-MGVSSFYTS.TDK.NAVK.........................
......E.---R.FDLIISTIPTP.-YNPAIYLDLLK.FGGEMAIVGLP..PVED.-KVN
IGinEL.............................V.H..KaGKKVYGSL.IGGIAETQE
MLDFSLK
>tr|B0U3N6|B0U3N6_XYLFM/39-309 Alcohol dehydrogenase OS=Xylella fastidiosa (strain M12) GN=Xfasm12_1553 PE=3 SV=1
.....-CHSDIHLVR..SE...WA.......................GTL.FPCVPGH..
EIVGRVSAIGTH.V.........Q.GFKAGDLVAVGCMVDSC.....KDCQE.CD.A..G
LENYCD....G..-.MI.GTYNFPTQ.......-.....DApG.......HTL.......
.......GGYSQKIVVHERFVLRIrhP........EA......-Q..LAAVA.PLLCAGI
TTY..SPLRHW..NA...G..PG.KKV..GIVGIGGLGHMGIK.LAHAMGAY.VV.AFTT
S.ESKRQDAK.....A-LGADEVVVS.RDE.ERMA.........................
......A.HVKS.FDLILNTVAAS.-HSLDPFLTLLK.RDGTLTLVGAP..ATPH.PSPE
VF..NL.............................I.F..K.RRSISGSL.IGGIAETQQ
MLDFCAE
>tr|B0U592|B0U592_XYLFM/39-309 NADP-alcohol dehydrogenase OS=Xylella fastidiosa (strain M12) GN=Xfasm12_0478 PE=3 SV=1
.....-CHTDLHLAR..NH...GG.......................FTT.YPIVPGH..
EIIGCVREIGKT.V.........T.RFKRGDLVGVGCMVDSC.....QHCQP.CL.K..G
WEQDCI....E..G.SI.FTYNSTDR.......R.....DG.S.......ITY.......
.......GGYSDVIVVRDKFVLSL..P........DG......LD..PAGAA.PLLCAGI
TTW..SPLRRW..NV...G..KD.SKV..AVVGLGGLGHMALK.LAKALGAD.VT.LFTR
S.SGKEGDAF.....R-LGADRVVLS.SDL.EQMK.........................
......A.VYSR.FDVIIDTVPYD.-HDVNPYMPTLV.LEGVLVLVGY-..LGPLsMPVN
AG..GV.............................V.R..G.RRAISGSF.IGGVPETQQ
MLDFCGQ
>tr|B2I871|B2I871_XYLF2/39-309 Alcohol dehydrogenase GroES domain protein OS=Xylella fastidiosa (strain M23) GN=XfasM23_0418 PE=4 SV=1
.....-CHTDLHLAR..NH...SG.......................FTT.YPIVPGH..
EIIGCVREIGKT.V.........T.RFKRGDLVGVGCMVDSC.....QHCQP.CL.K..G
WEQDCI....E..G.ST.FTYNSIDR.......R.....DG.S.......ITY.......
.......GGYSDVIVVRDKFVLLL..P........DG......LD..PAGAA.PLLCAGI
TTW..SPLRRW..NV...G..KD.SKV..AVVGLGGLGHMALK.LAKALGAD.VT.LFTR
S.SGKEGDAF.....R-LGADRVVLS.SDL.EQMK.........................
......A.VYSR.FDVIIDTAPYD.-HDVNPYMPTLV.LEGVLVLVGY-..MGPLsTPVN
AG..GV.............................V.R..G.RRAISGSF.IGGVPETQQ
MLDFCGQ
>tr|B2JTD8|B2JTD8_BURP8/39-308 Alcohol dehydrogenase GroES domain protein OS=Burkholderia phymatum (strain DSM 17167 / STM815) GN=Bphy_6824 PE=4 SV=1
.....-CHSDLHQAR..ND...WG.......................WSN.YPLVPGH..
EIVGRVIDVAPQ.V.........K.HYKVGDHVAVGCMVDSC.....MVCDQ.CR.K..G
LEQLCR....E..G.NT.QTYCGFDR.......I.....TN.E.......PTK.......
.......GGYSKHIVVREDFVLRV..P........DG......LA..LSRVA.PLLCAGI
TTY..SPLRTW..NI...G..PG.SRV..GVIGLGGLGHMAVK.LASALGAS.VT.VVSR
T.PEKAVDAK.....E-LGADALLLS.TDS.AAME.........................
......K.AASG.FDLIIDTIPVR.-HDLNPYLPLLD.VDGTIVLVGQ-..VGPL.AEPT
TV..PL.............................I.V..G.RRRIAGSP.IGGIPETQE
LLDFCGR
>tr|B2TGM4|B2TGM4_BURPP/41-311 Alcohol dehydrogenase GroES domain protein OS=Burkholderia phytofirmans (strain DSM 17436 / PsJN) GN=Bphyt_5515 PE=4 SV=1
.....-CHSDLHTTR..NN...WG.......................NAR.YPIVPGH..
EIVGRVKELGAE.A.........T.RFTVGDYVGVGCMVDSC.....QHCKT.CR.N..G
FEQYCE....S..G.AT.STYNNTDR.......H.....DQ.S.......RTQ.......
.......GGYSDQIIVSEKFVLRM..P........DN......LD..LKGAA.PLLCAGI
TTY..SPLRHW..NV...G..EG.SRV..AVIGLGGLGHMAIK.LASAMGAD.VT.LITR
S.AGKETDAR.....A-LGARDVVLS.SDV.EQMA.........................
......A.AKSR.FDLIIDTIPYQ.-HDLNPYVATLD.SGGTLVLVGY-..FGPVePALN
SS..PM.............................V.S..K.RKTVAGSF.IGGIAETQE
MLDFCGK
>tr|B2UUK8|B2UUK8_HELPS/41-310 NADP-dependent alcohol dehydrogenase OS=Helicobacter pylori (strain Shi470) GN=HPSH_05670 PE=4 SV=1
.....-CHSDIHSAY..SE...WK.......................EGI.YPMIPGH..
EIAGVIKEVGKE.V.........K.KFKIGDVVGVGCFVNSC.....RTCKP.CK.E..H
QEQFCA....N..H.KTvFTYDCLDY......fH.....DN.E.......PHM.......
.......GGYSNNIVVDENYVISV..D........KN......AP..LEKVA.PLLCAGI
TTY..SPLKFS..KV...T..KG.TKV..GVAGFGGLGSMAVK.YAVAMGAE.VS.VFAR
N.EHKKQNAL.....S-MGVKHFY--.TDP.KQCK.........................
......E.---E.LDFIISTIPTH.-YDLKDYLKLLT.YNGDLALVGLP..PAEVaPVLS
VF..DF.............................I.F.lG.NRKVYGSL.IGGIKETQE
MMDFSVK
>tr|B2VCH2|B2VCH2_ERWT9/39-309 Alcohol dehydrogenase OS=Erwinia tasmaniensis (strain DSM 17950 / Et1/99) GN=ETA_34140 PE=4 SV=1
.....-CHSDLHMAR..NE...WG.......................VSQ.FPLVPGH..
EIVGRVLRTGSD.V.........S.TFKAGDLVGVGVMVDSC.....GHCGQ.CH.N..G
EEQYCE....T..G.FT.ATYNGEEK.......F.....IG.G.......KTF.......
.......GGYSDSIVVNSKFVVAV..P........EN......LP..LNAVA.PLLCAGV
TTW..SPLKYW..NV...Q..PG.QRV..GVIGLGGLGHMAVK.LATALGAE.VV.LFTT
S.PAKAADAL.....R-LGASQVVIS.KDA.QQME.........................
......S.VKNS.LDMILDCVAAP.-HDLDPYLSALK.TNGHLVLVGIP..DAPH.KSPD
VT..PM.............................V.F..K.RLSISGTS.IGSIKETQQ
MLDFCGQ
>tr|B4UAP7|B4UAP7_ANASK/22-294 Alcohol dehydrogenase GroES domain protein OS=Anaeromyxobacter sp. (strain K) GN=AnaeK_3351 PE=4 SV=1
.....-CHSDIHQAR..NE...WSs.....................fPTV.YPCVPGH..
EIIGRVQAVGNA.V.........T.KFKVGDIGGVGCMVDSC.....GTCEN.CL.A..D
REQNCL....K..G.AT.FTYNAPDR.......A.....TG.E.......NTL.......
.......GGYSEKMVVSERFVIRI..P........PG......AD..LAATA.PLLCAGI
TTF..SPMQHW..KL...S..SR.QRV..GVIGLGGLGHMAVK.LAAARKAE.VT.VLTT
S.PGKIADAR.....R-LGAQEAVLW.SDA.AGMK.........................
......R.LANR.FDLLISTVPES.-YPMQPFMDLLA.LDGTLVNVGA-..LNQLqGGLI
GM..SM.............................A.F..G.RKSLAGSV.IGGIAETQQ
VVDYCAA
>tr|B5EAX1|B5EAX1_GEOBB/40-311 Alcohol dehydrogenase zinc-binding domain protein OS=Geobacter bemidjiensis (strain Bem / ATCC BAA-1014 / DSM 16622) GN=Gbem_04
.....-CHSDLHSVR..NE...WSs....................vmPTV.YPIVPGH..
EIVGRVTKVGSA.V.........T.NFKPGDLAGVGCLVDSD.....QSCPH.CH.E..N
LEQLCP....N..-.QV.LTYNSPDR.......H.....LG.G.......VTY.......
.......GGYSESIVVDEHFVLHV..P........GN......LE..LAGVA.PLLCAGI
TTY..SPIHRW..GD...I..KG.KKV..GIVGLGGLGHMGVK.FAHAFGAH.VV.VFTT
S.PGKKEDAL.....R-LGADEVIIS.TSA.EEMK.........................
......K.HAGS.FHFILDTIAAD.-HDINAYLGMLT.HDGNLTLVGAP..ETPL.-AVS
AF..AL.............................L.F..G.RRSLSGSI.IGGIKETQE
MLDFCGA
>tr|B5Z899|B5Z899_HELPG/41-308 Mannitol dehydrogenase OS=Helicobacter pylori (strain G27) GN=HPG27_1045 PE=4 SV=1
.....-CHSDIHSAY..SE...WK.......................EGI.YPMVPGH..
EIAGVIKEVGKE.V.........K.KFKVGDVVGVGCFVNSC.....KTCKP.CK.E..H
QEQFCA....K..-.VV.FTYDCLDS......fH.....DN.E.......SQM.......
.......GGYSNNIVVDENYVISV..D........KN......AP..LEKVA.PLLCAGI
TTY..SPLKFS..KV...T..KG.TKV..GVAGFGGLGSMAVK.YAVAMGAE.VS.VFAR
N.EHKKQDAL.....S-MGVKHFY--.TDP.KQCK.........................
......E.---E.LDFIISTIPTH.-YDLKDYLKLLT.YSGELALVGLP..PVEVaPALN
VF..EF.............................IhL..G.NRKVYGSL.IGGIKETQE
MMDFSIK
>tr|B6JMU3|B6JMU3_HELP2/41-308 Mannitol dehydrogenase OS=Helicobacter pylori (strain P12) GN=HPP12_1069 PE=4 SV=1
.....-CHSDVHSAY..SE...WK.......................EGI.YPMIPGH..
EIAGVIKEVGKE.V.........K.KFKVGDVVGVGCFVNSC.....KACKP.CK.E..H
QEQFCA....K..-.VV.FTYDCLDS.......F.....HGnE.......PHM.......
.......GGYSNNIVVDENYVISV..D........KN......AP..LEKVA.PLLCAGI
TTY..SPLKFS..KV...T..KG.TKV..GVAGFGGLGSMAVK.YAVAMGAE.VS.VFAR
N.EHKKQDAL.....N-MGVKHFY--.TDP.KQCK.........................
......E.---E.LDFIISTIPTH.-YDLKDYLKLLT.YNGDLALVGLP..PVEVaPVLS
VF..DF.............................IhL..G.NRKVYGSL.IGGIKETQE
MMDFSIK
>tr|O25732|O25732_HELPY/41-308 Cinnamyl-alcohol dehydrogenase ELI3-2 (Cad) OS=Helicobacter pylori GN=HP_1104 PE=4 SV=1
.....-CHSDIHSAY..SE...WK.......................EGI.YPMVPGH..
EIAGAIKEVGKE.V.........K.KFKVGDVVGVGCFVNSC.....KACKP.CK.E..H
QEQFCA....K..-.VV.FTYDCLDY......fH.....DN.E.......PHM.......
.......GGYSNNIVVDENYVISV..D........KN......AP..LEKVA.PLLCAGI
TTY..SPLKFS..KV...T..KG.TKV..GVAGFGGLGSMAVK.YAVAMGAE.VS.VFAR
N.EHKKQDAL.....S-MGVKHFY--.TDP.KQCK.........................
......E.---E.LDFIISTIPTH.-YDLKDYLKLLT.YNGDLALVGLP..PVEIaPALS
VF..DF.............................IhL..G.NRKVYGSL.IGGIKETQE
MMDFSIK
>tr|Q0P877|Q0P877_CAMJE/49-320 Putative NADP-dependent alcohol dehydrogenase OS=Campylobacter jejuni GN=Cj1548c PE=3 SV=1
.....-CHSDIHTAR..SE...WG.......................EAT.YPCVPGH..
EIAGEVIAVGKN.V.........S.KFKVGDYAGVGCMVNSC.....GECDA.CK.R..S
QEQFCE....N..G.KTiFTYNSCDV.......F.....HGnE.......NTY.......
.......GGYSNNIVVSEKFAVCV..P........KD......AP..MEKVA.PLLCAGI
TTY..SPLKFS..NI...K..EG.SSV..AVAGFGGLGMMAVK.YAVKMGAK.VS.VFAR
N.ENKKADAL.....A-MGVSSFYTS.CDK.NAVK.........................
......E.---R.FDLIISTIPTP.-YNPAIYLDLLK.FGGEMAIVGLP..PHEVaPSIS
VI..TF.............................V.H..KaGKKVYGSL.IGGIAETQE
MLDFSLK
>tr|Q17YK7|Q17YK7_HELAH/41-310 NADP-dependent alcohol dehydrogenase OS=Helicobacter acinonychis (strain Sheeba) GN=adhA PE=3 SV=1
.....-CHSDIHSAY..SE...WK.......................EGI.YPMIPGH..
EIAGVIKEVGKE.V.........K.KFKVGDVVGVGCFVNSC.....KTCKP.CK.E..H
QEQFCA....N..H.KTvFTYDCLDY......fH.....DN.E.......PHM.......
.......GGYSNNIVVDENYVISV..D........KN......AP..LEKVA.PLLCAGI
TTY..SPLKFS..KV...T..KG.TKV..GVAGFGGLGSMAVK.YAVVMGAE.VS.VFAR
N.EHKKQDAL.....S-MGAKHFY--.TDP.KNCK.........................
......E.---E.LDFIISTIPTH.-YDLKDYLKLLT.YNGDLALVGLP..PIEVaPTLN
VF..DF.............................IsL..G.NRKVYGSL.IGGIKETQE
MMDFSIK
>tr|Q1CSG3|Q1CSG3_HELPH/41-308 Mannitol dehydrogenase OS=Helicobacter pylori (strain HPAG1) GN=HPAG1_1042 PE=3 SV=1
.....-CHSDVHSAY..SE...WK.......................EGI.YPMVPGH..
EIAGVIKEVGKE.V.........K.KFKVGDVVGVGCFVNSC.....KACKP.CK.E..H
QEQFCA....K..-.VV.FTYDCLDS.......F.....HGnE.......PHM.......
.......GGYSNNIVVDENYVISV..D........KN......AP..LEKVA.PLLCAGI
TTY..SPLKFS..KV...T..KG.TKV..GVAGFGGLGSMAVK.YAVAMGAE.VS.VFAR
N.EHKKQDAL.....S-MGVKHFY--.TDP.KQCK.........................
......E.---E.LDFVISTIPTH.-YDLKDYLKLLT.YSGELALVGLP..PVEVaPALN
IF..EF.............................IhL..G.NRKVYGSL.IGGIKETQE
MMDFSIK
>tr|Q1QZB5|Q1QZB5_CHRSD/40-310 Alcohol dehydrogenase GroES-like protein OS=Chromohalobacter salexigens (strain DSM 3043 / ATCC BAA-138 / NCIMB 13768) GN=Csal_
.....-CHSDLHFAR..DD...WG.......................MAA.YPVVPGH..
EIVGRVTSVGSD.V.........A.NFKEGDLVGVGCMVDSC.....RHCQA.CN.D..G
VEQYCA....E..G.FT.MTYGSPDR.......H.....DG.S.......LTQ.......
.......GGYSDKVTVSERFVLRM..P........EG......ID..LKSAA.PLLCAGI
TTY..SPLKHY..GV...K..PG.HKI..GVIGMGGLGHMGVK.LAKALGAE.VT.LFTR
S.ESKVAEAK.....S-NGVDHVVVS.TDE.AQMA.........................
......A.VAET.FDFMLDTVPNQ.-HDLNPYLQALK.YDGTHILVGQ-..MQPLePAVM
GA..NL.............................I.F..R.RRVLAGSL.IGGIPETQE
VLDFCAE
>tr|Q3IHL8|Q3IHL8_PSEHT/39-308 Mannitol dehydrogenase (NAD-dependent mannitol dehydrogenase) OS=Pseudoalteromonas haloplanktis (strain TAC 125) GN=mtD PE=3 SV
.....-CHSDLHAVR..ND...WG.......................GSR.YPLVPGH..
EIVGKVMSVGSD.V.........T.KYKQGDTVAVGCMVDSC.....KSCDQ.CD.N..N
EEQFCR....E..G.MV.GTYAGTDR.......V.....NG.D.......MTQ.......
.......GGYAKHVVVREEFVLSV..P........KN......LE..LSRVA.PLLCAGI
TTY..SPLHKW..GV...K..KG.SRV..AVVGLGGLGHMAVK.NAVAMGAS.VT.VVGR
S.ESKKDDAV.....K-LGAQHYLVS.SND.DAMK.........................
......S.AQSA.FDVIIDTVPVK.-HDLSIYTPLLD.IDGTLVIVGQ-..VGPV.DELS
TV..PL.............................L.M..G.RRRIAGSL.IGGIAQTQQ
MLDFCGE
>tr|Q3Z575|Q3Z575_SHISS/39-309 Putative oxidoreductase OS=Shigella sonnei (strain Ss046) GN=yahK PE=3 SV=1
.....-CHSDLHQVR..SE...WA.......................GTV.YPCVPGH..
EIVGRVVAVGDQ.V.........E.KHAPGDLVGVGCIVDSC.....KHCEE.CE.D..G
LENYCD....H..-.MI.GTYNSPTP.......-.....DEpG.......HTL.......
.......GGYSQQIVVHERYVLRIrhP........QE......-Q..LAAVA.PLLCAGI
TTY..SPLRHW..QA...G..PG.KKV..GVVGIGGLGHMGIK.LAHAMGAH.VV.AFTT
S.EAKREAEK.....A-LGADEVVNS.RNA.DEMA.........................
......A.HLKS.FDFILNTVAAP.-HNLDDFTTLLK.RDGTMTLVGAP..ATPH.KSPE
VF..NL.............................I.M..K.RRAIADSM.IGGIPETQE
MLDFCAE
>tr|Q5H686|Q5H686_XANOR/30-295 Alcohol dehydrogenase OS=Xanthomonas oryzae pv. oryzae GN=yahK PE=3 SV=1
.....------HIAR..NE...WH.......................NTL.YPSVPGH..
EIVGRVTAVGNA.V.........T.GFKVGDLAGVGCMVDSC.....RSCAS.CQ.E..G
EEQYCE....A..G.FT.GTYNGPMF.......G.....GG.E.......NTY.......
.......GGYSDHIVVDQKYVLRI..T........HS......DN..LAAVA.PLLCAGI
TTY..SPLAHW..KV...G..PG.QKV..GVVGLGGLGHMAVK.IAKAMGAT.VV.LFTT
S.ESKRADAL.....R-LGASEVVIS.KDE.AQMA.........................
......A.QYNT.LDFILNTVAAP.-HNLDPFLNALK.RDGAMVLVGVP..EQSH.PSPA
VF..NL.............................V.M..K.RRTLAGSL.IGGIRQTQE
MLDFCAK
>tr|Q5HSN9|Q5HSN9_CAMJR/49-320 Oxidoreductase, zinc-binding dehydrogenase family OS=Campylobacter jejuni (strain RM1221) GN=CJE1719 PE=3 SV=1
.....-CHSDIHTAR..SE...WG.......................EAT.YPCVPGH..
EIAGEVIAVGKN.V.........S.KFKVGDYAGVGCMVNSC.....GECDA.CK.R..S
QEQFCE....N..G.KTiFTYNSCDV.......F.....HGnE.......NTY.......
.......GGYSNNIVVSEKFAVCV..P........KD......AP..MEKVA.PLLCAGI
TTY..SPLKFS..NI...K..EG.SSV..AVAGFGGLGMMAVK.YAVKMGAK.VS.VFAR
N.ENKKADAL.....A-MGVSSFYTS.TDK.NAVK.........................
......E.---R.FDLIISTIPTP.-YDPSTYMDLLK.FGGEMAIVGLP..PHEVaPSIS
VI..TF.............................V.H..KaGKKVYGSL.IGGIAETQE
MLDFSLK
>tr|Q6MD36|Q6MD36_PARUW/62-335 Putative alcohol dehydrogenase class III OS=Protochlamydia amoebophila (strain UWE25) GN=adh3 PE=3 SV=1
.....-CHSDLHTAR..NE...WK.......................STI.YPFVPGH..
EIVGRVLEVGKD.V.........K.DFKKDDVVAVGCMVDSC.....RTCSS.CK.E..H
LEQYCE....N..G.PV.FTYNSYDK.......Y.....DQ.S.......ITQ.......
.......GGYSTQIVVDHQFVLHV..P........KEf...keKD..YPGVA.PLLCAGI
TTY..SPLKHW..NV...G..KG.SKV..GVVGLGGLGHMAIK.LAHAMEAH.VV.LFTT
S.KNKEQDAK.....R-LGADEVVIS.KNE.EDVK.........................
......K.HNAT.FDFILDTVAAS.-HNLDPLIALLK.REGTLCLVGAP..EFPH.PSPT
VS..QL.............................I.F..K.RRQIAGSL.IGGIQETQE
MLDFCAK
>tr|Q747Z0|Q747Z0_GEOSL/40-312 Alcohol dehydrogenase, zinc-containing OS=Geobacter sulfurreducens GN=GSU3125 PE=3 SV=1
.....-CHSDLHTVR..DE...WNs....................vmPTV.YPCVPGH..
EIVGRITRVGSA.V.........T.KFKPGDLAGVGCLVDSD.....HTCPS.CQ.S..N
LEQFCP....D..-.AT.FTYNSPDK.......H.....QAaP.......VTY.......
.......GGYSESIVVDERFVLHV..P........AT......LD..LAGVA.PLLCAGI
TTY..SPIRRW..GD...I..RG.KKA..GVVGLGGLGHMGVK.FARAFGAQ.VV.VFTT
S.PGKKEDAL.....R-LGAHEVIVS.TNA.EEMQ.........................
......Q.HAGT.FDFILDTIAAD.-HDINAYLNMLG.RDGTITLVGAP..EKPL.-EVS
AF..AL.............................L.F..G.RRSLSGSI.IGGIAETQE
MLDFCGQ
>tr|Q7VH01|Q7VH01_HELHP/54-323 Putative NADP-dependent alcohol dehydrogenase OS=Helicobacter hepaticus GN=cad PE=3 SV=1
.....-CHSDIHSAR..EE...WH.......................KGI.FPMVPGH..
EIAGKVVAVGSK.V.........S.KFKVGDYAGVGCMVNSC.....GECEA.CK.R..S
QEQFCE....N..GkCV.FTYDCHDC......fH.....DN.E.......PTY.......
.......GGYSNNIVVSEKFAVNV..P........QD......AP..LEKVA.PLLCAGI
TTY..SPIKFS..NV...K..AG.DKV..AVAGFGGLGVMALK.YAIKMGAE.VS.VFAR
N.KNKEKEAL.....D-LGAKALY--.TD-.--TK.........................
......G.VSER.FDFIISTIPTA.-YDVNAYAELLK.FGGEMAIVGLP..PADEkLSID
LT..RL.............................V.F.aA.GKKVYGSL.IGGIKETQE
MLDFSLK
>tr|Q82W75|Q82W75_NITEU/39-309 Zinc-containing alcohol dehydrogenase superfamily OS=Nitrosomonas europaea GN=NE0820 PE=3 SV=1
.....-CHSDLHQVR..SE...WA.......................GTL.YPCVPGH..
EIVGRITAVGAQ.V.........S.GYKPGDLVGVGCIVDSC.....QHCAD.CN.D..G
LENYCD....H..-.MV.LTYNGPTS.......-.....DApG.......HTL.......
.......GGYSQQIVVHERYVLRI.rH........SE......AQ..LAAVA.PLLCAGI
TTW..SPLRHW..KV...G..PG.QKV..GVVGIGGLGHMGIK.LAHAMGAY.VV.AFTT
S.ESKREAAR.....A-LGAHETVVS.RNP.DEMA.........................
......R.HVGS.LDFILNTVAAS.-HDLDAFFALLK.RDGTMALVGAP..ATPH.PSPN
VF..NL.............................I.M..K.RRSLAGSL.IGGISETQE
MLDFCAK
>tr|Q87E95|Q87E95_XYLFT/39-309 NADP-alcohol dehydrogenase OS=Xylella fastidiosa (strain Temecula1 / ATCC 700964) GN=adhP PE=3 SV=1
.....-CHTDLHLAR..NH...SG.......................FTT.YPIVPGH..
EIIGCVREIGKT.V.........T.RFKRGDLVGVGCMVDSC.....QHCQP.CL.K..G
WEQDCI....E..G.ST.FTYNSIDR.......R.....DG.S.......ITY.......
.......GGYSDVIVVRDKFVLLL..P........DG......LD..PAGAA.PLLCAGI
TTW..SPLRRW..NV...G..KD.SKV..AVVGLGGLGHMALK.LAKALGAD.VT.LFTR
S.SGKEGDAF.....R-LGADRVVLS.SDL.EQMK.........................
......A.VYSR.FDVIIDTAPYD.-HDVNPYMPTLV.LEGVLVLVGY-..MGPLsTPVN
AG..GV.............................V.R..G.RRAISGSF.IGGVPETQQ
MLDFCGQ
>tr|Q8EVN7|Q8EVN7_MYCPE/56-323 NADP-dependent alcohol dehydrogenase OS=Mycoplasma penetrans GN=MYPE5230 PE=3 SV=1
.....-CHSDIHHGR..SE...WG.......................KAN.YPTVMGH..
EIVGEVVATGNK.V.........S.KFKVGDNAGIGCMVNSC.....GNCDS.CK.V..S
EEQYCN....D..-.MV.VTYGGLDK.......F.....NNnE.......MTY.......
.......GGYSNYYVVKESFAIKV..P........QN......VP..LEYIA.PLFCAGI
TTY..SPIVFS..KV...K..KG.DKV..AIAGFGGLGVMAVK.YAKFLGAD.VY.VIAR
N.NKKEEEAK.....K-LGVKKLYPS.---.--VE.........................
......S.VDEK.FDLIISTIPTK.-YEVMDYVNLLK.VGGELALLGLP..PVEEgWSLY
PG..NL.............................I.F.kG.HRKVYGSI.IGGIKATQE
MLDFSIK
>tr|Q8Y1Q7|Q8Y1Q7_RALSO/39-309 Putative zn-dependent alcohol dehydrogenases oxidoreductase protein OS=Ralstonia solanacearum GN=RSc0632 PE=3 SV=1
.....-CHTDLHIAK..NH...GG.......................YTN.YPVVPGH..
EIIGRVTRVGSE.V.........T.RFKVGDTVGVGCMVDSC.....QHCNP.CL.A..G
YEQHCQ....A..G.PV.FTYNGTDR.......H.....DH.T.......RTF.......
.......GGYSNTLVVSDKFVLSI..P........NG......LD..PAGAA.PLLCAGI
TTW..EPLHQW..KV...G..PG.SQV..AVVGLGGLGHMALK.LAKALGAE.VT.LLTR
S.PNKELDAR.....R-LGANHVVLS.TDA.SQMA.........................
......S.VAGR.FDLIVDTVPYE.-HDVNPYLPTLA.LNGTLVLVGY-..MGPLnEPVS
AR..AL.............................V.F..G.RKAIAGSF.IGGIAATQA
MLDFCGA
>tr|Q9KXX0|Q9KXX0_STRCO/38-308 Putative NADP-dependent alcohol dehydrogenase OS=Streptomyces coelicolor GN=SCO4271 PE=3 SV=1
.....-CHTDLHAVR..AG...AAd.....................gSGP.RPLVPGH..
EFTGVVTETGTA.V.........T.RFRPGDPVAVGNIVDSC.....GTCAM.CR.I..G
QENFCH....S..F.PT.LTYGGTDR.......R.....DG.S.......TTL.......
.......GGYSREYVLGERFAYAL..P........AA......LD..PAAAA.PLLCAGI
TVW..EPLRAL..GA...G..PG.TRV..AVAGLGGLGHLAVK.LAVALGAD.TS.VISR
S.PDKAEDAR.....R-LGARELVVS.TDP.ERLA.........................
......A.ARER.FDIVVDTVSAP.-HDLGAYLRLVA.LDGTLSHLGH-..LGPV.-TVE
TL..DL.............................L.I..G.RKKLSSAG.SGGRKGTAE
MLAFCAE
>tr|Q9PCP4|Q9PCP4_XYLFA/39-308 NADP-alcohol dehydrogenase OS=Xylella fastidiosa GN=XF_1734 PE=3 SV=1
.....-CHTDLHFAR..G-...HK.......................GGT.FPLVPGH..
EIVGRVTGVGSE.V.........T.RVQVGQVVGVGCMVDSC.....GHCAA.CD.G..G
HEQHCL....Q..G.MT.PTYNGTDR.......H.....DG.S.......TTY.......
.......GGYSDRIVVPEHFVLNV..P........DQ......LD..LAGVA.PLLCAGI
TTW..SPLRRW..KV...G..PG.SRV..AVVGLGGLGHMALK.LAKAMGAE.VT.LFSR
S.PGKEADAR.....R-LGADHVVIS.TDA.EQMA.........................
......A.IKGK.YDLIVDTVPYD.-HDLNPYVPTLS.FHGTLVLVGY-..MGPLdDKLN
TL..PV.............................V.F..G.GRAVAGSF.IGGIPETQA
MLDFCGE
>tr|Q9PE92|Q9PE92_XYLFA/39-309 NADP-alcohol dehydrogenase OS=Xylella fastidiosa GN=XF_1136 PE=3 SV=1
.....-CHTDLHLAR..NH...GG.......................FTT.YPIVPGH..
EIIGCVREIGKT.V.........T.RFKRGDLVGVGCMVDSC.....QHCQP.CL.K..G
WEQDCI....E..G.ST.FTYNSTDR.......R.....DG.S.......ITY.......
.......GGYSDVIVVRDKFVLSL..P........DG......LD..PAGAA.PLLCAGI
TTW..SPLRRW..NV...G..KD.SKV..AVVGLGGLGHMALK.LAKALGAD.VT.LFTR
S.SGKEGDAF.....R-LGADRVVLS.SDL.EQMK.........................
......A.VYSR.FDVIIDTVPYD.-HDVNPYMPTLV.LEGVLVLVGY-..MGPLsMPVN
AG..GV.............................V.R..G.RRAISGSF.IGGVPETQQ
MLDFCGQ
>tr|Q9ZJ85|Q9ZJ85_HELPJ/50-321 ZINC-DEPENDENT ALCOHOL DEHYDROGENASE OS=Helicobacter pylori J99 GN=jhp_1429 PE=3 SV=1
.....-CHTDIHFAH..SD...WL.......................PGI.YPMVPGH..
EIAGVVSAVGSK.V.........T.KFKVGDHAGVGCMVNSC.....GECHT.CKhE..H
QEQWCE...nN..K.TI.YTYSWEDS......fH.....NN.E.......PTY.......
.......GGYSNNIVVSENFVISI..P........KE......AP..LDKAA.PLLCAGI
TVY..SPLKFS..KV...T..KG.SKV..GIAGFGGLGHMALK.YAVAMGAQ.VS.VFAR
N.DKKKQMAQ.....K-LGATNFYTS.---.--VG.........................
......E.CKEK.FDLIVSSIPTQ.-YDLLAYTKLLK.YGGEVAIVGIP..PKDPqRNLD
FG..DL.............................V.LfsG.NHKVYGSW.IGGVKETQE
MMDFSVK
>tr|Q9ZKA9|Q9ZKA9_HELPJ/41-310 ZINC-DEPENDENT ALCOHOL DEHYDROGENASE OS=Helicobacter pylori J99 GN=jhp_1030 PE=3 SV=1
.....-CHSDIHSAY..SE...WK.......................EGI.YPMVPGH..
EIAGVIKEVGKE.V.........K.KFKVGDVVGVGCFVNSC.....KTCKP.CK.E..H
QEQFCA....N..H.KTvFTYDCLDY......fH.....DN.E.......PHM.......
.......GGYSNNIVVDENYVISV..D........KN......AP..LEKVA.PLLCAGI
TTY..SPLKFS..KV...T..KG.TKV..GVAGFGGLGSMAVK.YAVAMGAE.VS.VFAR
N.DHKKQDAL.....N-MGVKHFY--.TDP.KQCK.........................
......E.---E.LDFIISTIPTH.-YDLKDYLKLLT.YSGELALVGLP..PVEVaPALN
VF..EF.............................IhL..G.NRKVYGSL.IGGIKETQE
MMDFSIK
>sp|Q43138|MTDH3_STYHU/50-320 Probable mannitol dehydrogenase 3 OS=Stylosanthes humilis GN=CAD3 PE=2 SV=1
.....-CHTDLHMAK..ND...FG.......................NSI.YPYVPGH..
EVIGIVAEVGSK.V.........E.KYKVGDKVGVGYFVESC.....RSCQN.CI.D..N
LENYCP....K..-.HI.LTQGDKHI.......-.....DG.T.......TTY.......
.......GGYSDSMVVDEHFVTRI..P........EG......LP..LDGCGsSSLCWG-
--YshSPLKYY..GL..dK..PG.LHV..GVVGLGGLGHMVAK.FAKTHGLK.IT.VIST
SpPTKKEEAI.....KNLGADSFLVS.RDP.DQME.........................
......A.PKET.LDGIIDTVSAD.-HSIVPLIGLLK.SHGKLVLIGAI..EKPL.-ELP
PF..PL.............................I.L..G.RKLVGGTL.VGGLKETQE
MIDFSPK
>tr|A1C8K3|A1C8K3_ASPCL/46-322 Zinc-binding alcohol dehydrogenase, putative OS=Aspergillus clavatus GN=ACLA_043600 PE=3 SV=1
.....-CGSDLHTLR..SG...WG.......................PSR.YPCCVGH..
EIVGIAVRVGSK.A.........EgGIKVGDRVGVGAQNDSClg.rkGDCEE.CA.S..G
LEQYCV....N..-.MV.GTYNAVHF.......-.....NG.D.......KSY.......
.......GGYALYHRAPSHFVMKI..P........DA......IP..SAEAA.PMLCGGV
TLY..SPLKHY..GC...G..PG.KKV..GVIGIGGLGHFGIL.FAKAMGADkVV.AISR
K.ANKKEDAL.....K-LGADEYIATdDDQ.DWAK.........................
......K.HGRS.LDLIVSTVSSS.KMPIVQYASLLR.TNGAFVQMGAP..EDGA.LEIP
AM..SL.............................I.S..R.RIRMGGSL.IGSPSELRE
MLQLAAD
>tr|A1D977|A1D977_NEOFI/45-328 Alcohol dehydrogenase, putative OS=Neosartorya fischeri (strain ATCC 1020 / DSM 3700 / NRRL 181) GN=NFIA_114710 PE=3 SV=1
.....-CGTDIHTLR..SG...WG.......................PAD.YPCVVGH..
EIIGRVVRIGRS.VptlasspasR.TIKVGDRVGIGAQSMSCl...rADCEP.CA.D..G
RENYCP....R..-.IT.GTYNSRYA.......-.....DR.S.......KAY.......
.......GGFAEFWRGPAHFAFKI..P........DA......LP..SAAAA.PLLCGGV
TVY..APLRRY..AA...G..PG.KAV..GIIGIGGLGHMGIL.FAKAMGCDrVV.AISR
S.SSKRRDAL.....EGLGADAFIATdEEK.KWAR.........................
......A.HART.LDLIICTVDAP.DMPLAQYLRLLK.VDGTFVQVGAP..ESPL.PPLT
AW..SL.............................I.Q..K.GVKVTGSN.IGSPDDIRE
MLQLAAE
>tr|A1DAV0|A1DAV0_NEOFI/47-324 Zinc-binding alcohol dehydrogenase, putative OS=Neosartorya fischeri (strain ATCC 1020 / DSM 3700 / NRRL 181) GN=NFIA_096110 PE
.....-CGSDLHTLR..SG...WG.......................PTM.YPCCVGH..
EIVGIAVRVGSK.A.........EgGIKVGDRVGVGAQNDSClg.rkGDCEE.CA.S..G
MEQYCS....H..G.MV.GTYNGVHY.......-.....NG.D.......KSY.......
.......GGYALYHRAPSHFVFKI..P........DA......IP..SAEAA.PMMCGGI
TLY..SPLKHY..GC...G..PG.KKV..GVVGIGGLGHFGIL.FAKALGADkVV.AISR
K.ANKREDAL.....K-LGADEYIAT.DDEpDWAK.........................
......T.HNRS.LDLIVSTVSSS.KMPIVQYCSLLR.TDGAFVQMGAP..EDGA.LQIP
AH..AL.............................I.G..R.RVKMGGSL.IGSPSEIRE
MLQLAAE
>tr|A2QHC9|A2QHC9_ASPNC/46-323 Contig An03c0200, complete genome. OS=Aspergillus niger (strain CBS 513.88 / FGSC A1513) GN=An03g06430 PE=3 SV=1
.....-CGSDLHTLR..SG...WG.......................PTM.YPCCVGH..
EIVGVAVRVGSE.A.........EgDIKVGDRVGVGAQSDSCrg.rnGDCEE.CA.S..G
LEQYCR....H..S.MV.GTYNGVYQ.......-.....NG.G.......KSY.......
.......GGYSLYHRSPSRFVVKI..P........DA......IP..SAQAA.PMLCGGI
TVY..SPLRHY..GC...A..PG.KRV..GIIGVGGLGHFGIM.FAKALGADkVV.AISR
K.NNKKEDAL.....K-LGADAYIATdDDA.DWAK.........................
......N.NARS.LDLIVSTVSSS.KMPMVDYATLLD.LDGCFVQVGAP..EDGA.LEIP
AF..AL.............................I.G..K.RAKLGGSL.IGGPNEIRE
MLALAAE
>tr|A3LSQ4|A3LSQ4_PICST/45-314 NADPH-dependent alcohol dehydrogenase OS=Pichia stipitis GN=ADH7 PE=3 SV=2
.....-CGSDVHTVT..GG...WD.......................QPR.LPVIVGH..
EIVGEVVKVGDN.V.........S.SFKIGDRVGMGAQAWAC.....LECDV.CK.N..G
DEIYCP....K..-.WV.DTYNDVYP.......-.....DG.S.......LAY.......
.......GGYSSHVRVHEHFAFPI..P........EA......LS..TEGVA.PMLCAGI
TTY..SPLVRN..GA...G..PG.KKV..GVVGVGGLGHFAIM.WARALGCE.VY.VFSR
S.LSKKDDAI.....K-LGADHYIAT.GEE.NWNE.........................
......P.YKYK.LDLILSTANSNsGFDMGAYLSTLR.VHGKYIALGLP..EDDF.-KVS
PE..SL.............................L.K..N.GCFVGSSH.LGNRQEMID
MLNLAAE
>tr|A6S7C2|A6S7C2_BOTFB/84-357 Putative uncharacterized protein OS=Botryotinia fuckeliana (strain B05.10) GN=BC1G_09005 PE=3 SV=1
.....-CGSDIHTLR..SG...WG.......................ATN.YPACVGH..
ELAGTAVKVGKN.V.........K.HIKLGDRCGVGAQSSACl...kPECEE.CA.S..G
LENHCT....K..-.MV.GTYNGVYP.......-.....DG.S.......KSY.......
.......GGYADYCRAPSHFVVKI..P........DG......LS..LAEAA.PMLCGGV
TTW..TPLVNN..GA...G..PG.KRV..GIVGIGGLGHFGLL.WAKGLGCKeVV.AISR
S.SGKKDDAE.....K-MGATKFIATdEDE.NWAK.........................
......K.NARS.LDLIVCTVSSP.KMPIAGYLSLLK.TKGEFIQVGAP..EDVI.PALN
MF..AF.............................I.G..K.GVKLGGSA.IGSPKEISE
MLEFAAK
>tr|A7E6F9|A7E6F9_SCLS1/46-318 Putative uncharacterized protein OS=Sclerotinia sclerotiorum (strain ATCC 18683 / 1980 / Ss-1) GN=SS1G_00884 PE=3 SV=1
.....-CASDIHTLR..SG...WG.......................PSN.YPCCVGH..
ELTGTAVKIGKN.V.........K.HIKLGDRCGVGAQSGACl...kPDCEE.CA.S..G
LENHCP....R..-.IV.GTYNMAYP.......-.....DG.S.......KSY.......
.......GGYADYWRGPANFVFKI..P........DE......LS..LAEAA.PMLCGGI
TVW..SPLVNN..GA...G..PN.KRV..GIVGIGGLGHFGLL.WAKGLGCKeVV.AISR
T.NGKKADAE.....K-MGATRFIAT.EEK.DWSK.........................
......K.HARS.LDLIICTVSSP.DMPIDGYLQLLR.TKGEFIQVGAP..EDVI.PPLN
MF..SL.............................I.V..K.GLKIGGSA.IGTPKEINE
MLEFAAK
>tr|B0YAC3|B0YAC3_ASPFC/47-324 Zinc-binding alcohol dehydrogenase, putative OS=Aspergillus fumigatus (strain CEA10 / CBS 144.89 / FGSC A1163) GN=AFUB_084160 P
.....-CGSDLHTLR..SG...WG.......................PTM.YPCCVGH..
EIVGIAVRVGSK.A.........EgGIKVGDRVGVGAQNDSClg.rkGDCEE.CA.S..G
MEQYCK....H..G.MV.GTYNGVHY.......-.....NG.D.......KSY.......
.......GGYALYHRAPSHFVIKI..P........DA......IP..SAEAA.PMMCGGI
TLY..SPLKHY..GC...G..PG.KKV..GVVGIGGLGHFGIL.FAKALGADkVV.AISR
K.ANKREDAL.....K-LGADEYIAT.DDEpDWAK.........................
......T.HNRS.LDLIVSTVSSS.KMPIVQYCSLLR.TNGAFVQMGAP..EDGA.LQIP
AH..AL.............................I.G..R.RIRMGGSL.IGSPSEIRE
MLQLAAE
>tr|B0YC14|B0YC14_ASPFC/46-329 Alcohol dehydrogenase, putative OS=Aspergillus fumigatus (strain CEA10 / CBS 144.89 / FGSC A1163) GN=AFUB_088550 PE=3 SV=1
.....-CGTDIHTLR..SG...WG.......................PSD.YPCVVGH..
EIIGTVVRIGRS.VptlasspasR.TIKVGDRVGIGAQSMSCl...rADCEP.CA.G..G
RENYCP....R..-.IT.GTYNSRYA.......-.....DK.S.......KAY.......
.......GGFAEFWRGPAHFAFKI..P........DA......LP..SAAAA.PLLCGGV
TVY..APLRKY..AA...G..PG.KTV..GIVGIGGLGHMGIL.FAKAMGCDrVV.AISR
S.SSKRRDAL.....EGLGADAFIATdEEK.KWAR.........................
......A.HART.LDLIICTVDAP.DMPLAQYLRLLK.VDGTFVQVGAP..ESPL.PPLT
AW..SL.............................I.Q..K.GVKVTGSN.IGSPDDIRA
MLQLAAE
>tr|B2W773|B2W773_PYRTR/45-316 NADP-dependent alcohol dehydrogenase C OS=Pyrenophora tritici-repentis (strain Pt-1C-BFP) GN=PTRG_05661 PE=4 SV=1
.....-CASDVHTIT..GG...WG.......................DSIpLPLCVGH..
EVIGKVVKVGDK.V.........T.RVKVGDRAGIGAQIGAD.....LTCEQ.CK.N..D
NENYCP....N..-.QV.DTYGAKHS.......-.....CG.T.......VAQ.......
.......GGYSSHIRGHEYFVFKI..P........DN......LD..TALAA.PMLCAGL
TTY..SPLKRL..GA...G..PG.KKV..GIIGLGGLGHFGVL.WSVAMGAD.TY.VISH
S.PNKKEDAL.....K-MGAKDFIVT.KEK.GWAE.........................
......P.WKFQ.FDFVINTADATdKFDLAEYFSILK.VNGNFHMVGFP..DNPL.PAMP
AQ..IF.............................A.P..N.GCSMGASH.IGNRPEMEE
MFELASK
>tr|B2WDF9|B2WDF9_PYRTR/46-319 Cinnamyl alcohol dehydrogenase OS=Pyrenophora tritici-repentis (strain Pt-1C-BFP) GN=PTRG_08018 PE=4 SV=1
.....-CGSDVHTLR..SG...WG.......................ATH.YPICVGH..
EIVGNVVRVGDK.V.........E.HLTLGERVGVGAQAFSCl...kEDCEE.CS.A..G
LEQHCP....K..-.MV.GTYGSKYP.......-.....GG.S.......WSM.......
.......GGYADYVRVPAHFAIKI..P........AG......LR..SEDAA.PMMCGGI
TVY..SPLKNN..GA...G..PG.KKV..GVVGLGGLGHFGVL.FAKALGCDkVV.AISR
R.RNKADDAK.....A-MGATDYIATsEDE.KWAR.........................
......Q.HSRT.LDIIISTVSSP.DMPLESYLRLLR.TGGVFIQVGAP..EDKL.PQIS
AF..GL.............................I.A..K.GCKIGGSQ.IGSPKEIDE
MLKFAAE
>tr|B2WDJ7|B2WDJ7_PYRTR/46-316 Cinnamyl alcohol dehydrogenase OS=Pyrenophora tritici-repentis (strain Pt-1C-BFP) GN=PTRG_08056 PE=4 SV=1
.....-CGSDIHTLR..SG...WG.......................PSD.YPLVVGH..
EIIGKVTRVGDD.V.........K.DLKVGDRVGVGAQSDCC.....EACRP.CK.T..K
QESNCN....N..-.FV.MTYNAKYK.......-.....TG.D.......KAM.......
.......GGYAKNWRGPASFAIPI..P........EG......LP..SEYAA.PLMCGGV
TVY..NPLVSY..GA...G..PG.KRV..GVVGIGGLGHFALL.FAKALGCDeVV.AISR
S.SSKKADAL.....E-LGADKFIATgEDP.DWMN.........................
......K.NAAG.LDIIISTISGG.-FPLDQYLNLLD.VNGTFVQLGAP..DDPL.PSFS
PM..GL.............................I.F..K.NLKIAGSL.IGTRQHIRD
MLELAKK
>tr|B6H6V6|B6H6V6_PENCH/47-323 Pc16g00450 protein OS=Penicillium chrysogenum Wisconsin 54-1255 GN=Pc16g00450 PE=4 SV=1
.....-CGSDLHTLR..SG...WG.......................PTN.YPCCVGH..
EVVGIAVRVGTQ.V.........KgDIKVGDRVGVGAQSGSCen.kdGDCES.CA.S..G
LEQHCS....K..-.MV.GTYNGTYA.......-.....NG.G.......KSY.......
.......GGYSTYNRSPSHFVIKI..P........DA......IS..SADAA.PMLCGGI
TTY..SPLKRN..GC...G..PG.KTV..GIVGVGGLGHFAIL.FAKALGADrVV.AISR
K.SDKKEDAL.....K-LGADDFIATgEDE.DWAT.........................
......R.HASS.LDLIISTASSS.KMPIVQYCGLLR.VHGTFIQLGAP..EDGA.LEIP
AF..VL.............................I.I..K.GLKLGGSL.IGSPDEIRE
MLELAAA
>tr|B6K2Y8|B6K2Y8_SCHJP/52-322 NADP-dependent alcohol dehydrogenase OS=Schizosaccharomyces japonicus yFS275 GN=SJAG_02963 PE=4 SV=1
.....-CGSDLHTLR..SG...WA.......................PTS.YPVVVGH..
EITGTVVRVGKN.I.........K.HLRVGDRVGVGAQSGSC.....LKCEQ.CK.E..G
HEQYCD....K..Q.FI.GTYGSPYD.......-.....DG.S.......IST.......
.......GGYANYTRVPAHFVIPI..P........SG......ID..LADAA.PFMCAGV
TTY..TPLRQN..NI...G..PG.SRV..GVIGIGGLGHFAIM.FAKALGAE.VT.AISR
S.RKKETDAR.....Q-LGATKYIAS.AED.GWKE.........................
......R.FKRY.FDVIICTVDSS.GFSINDYLFMLKaRIGKFVYLGAP..DSDI.-SVS
LH..PF.............................I.G..N.NISLTSNL.IGSPSEIQE
MFELVRE
>tr|Q0TZ93|Q0TZ93_PHANO/47-317 Putative uncharacterized protein OS=Phaeosphaeria nodorum GN=SNOG_15229 PE=3 SV=1
.....-CGSDIHTLR..SG...WG.......................PSE.YPLVVGH..
EIIGKVTRVGKD.V.........K.DLKVGDRVGVGAQSECC.....EACRP.CK.T..K
QESNCN....K..-.MT.MTYNGRHS.......-.....NG.D.......KSF.......
.......GGYAKQWRGPASFAIPI..P........DG......LP..SEFAA.PLMCGGV
TVY..NPLVSY..GA...G..PG.KRV..GVVGVGGLGHFALL.FAKALGCDkVV.AISR
S.SSKKDDAL.....K-LGADEFIATgEDP.DWMK.........................
......T.NANS.LDLIISTISGS.-FPLDQYLSLLD.VNGTFVQLGAP..DDPL.PSFS
PL..GL.............................I.F..K.NLKIAGSL.IGTREHIRD
MLELAKK
>tr|Q1DPF3|Q1DPF3_COCIM/46-327 Putative uncharacterized protein OS=Coccidioides immitis GN=CIMG_07810 PE=3 SV=1
.....-CGSDIHTLR..SG...WG.......................PTN.YPCVVGH..
EIVGHVVRVGSA.Vntl..sspsK.DLRVGDRVGVGAQCNSCl...kPDCEE.CV.S..G
LEHYCP....R..-.RT.GTYNGKFP.......-.....DG.S.......KSY.......
.......GGYARYWRGPAYFVFRI..P........DA......LS..SAVAA.PLLCGGI
TVF..SPLLRN..GA...G..PG.KSV..GIIGIGGLGHMGLL.FAKAMGCDrVV.AISR
S.KSKRSDAL.....NGLGADHFIATdEDK.DWAK.........................
......R.NANS.LHFIISTVSSG.NVPLAQYLRLLK.RNGQFIQVGAP..EERF.PSFN
VG..PM.............................I.T..K.GTVIAGSQ.LGSPDEIRQ
MLDLAAQ
>tr|Q2GMW2|Q2GMW2_CHAGB/47-324 Putative uncharacterized protein OS=Chaetomium globosum GN=CHGG_10692 PE=3 SV=1
.....-CGSDLHTLR..SG...WG.......................PTN.YPCCVGH..
EIVGTVVRVGSK.A.........EgGLKFGDRVGVGAQSDSCqg.rkGDCEA.CA.S..G
MENYCG....V..H.HV.GTYNGVYL.......-.....NG.G.......KSY.......
.......GGYALYNRAPSRFVVKI..P........DA......IS..SADAA.PMLCGGV
TTY..APLKNH..GT...G..PG.KTV..GIIGLGGLGHFGVM.WAKALKADkVV.VVSR
T.SAKKEDAL.....K-MGADEFIATaEEP.DWAK.........................
......K.HAST.LDIIVCTVSSS.SMPLMQYLSLLR.FDGTFVQVGAP..EDGL.PTIQ
QF..PL.............................I.F..K.RLKITGSL.IGSPDDIRE
MLALAVD
>tr|Q2GRI7|Q2GRI7_CHAGB/44-314 Putative uncharacterized protein OS=Chaetomium globosum GN=CHGG_09417 PE=3 SV=1
.....-CGSDLHTAT..GG...WG.......................NQN.WPIIPGH..
EIVGTAVKVGSK.V.........T.TVKVGDRVGVGAQISAC.....LDCPQ.CK.E..G
NETYCK....K..-.QQ.DTYNSFYP.......-.....DG.T.......LAQ.......
.......GGYSSHIRAHEHFTFPI..P........DG......LP..SELAA.PMLCAGL
TAY..SPLVRN..GI...G..PG.KKV..GIVGIGGIGHFGIL.FAKALGAE.VW.AISR
G.TSKQADAL.....A-MGADGFLAT.SQP.DWNT.........................
......P.HSMT.FDMLLCTASADdGFDLSAYLSLLR.VHGRFVSVGLP..EGEG.WRVR
PM..AL.............................L.A..N.GCLIGAAH.LGSRQETLE
MLRLAAE
>tr|Q2TW81|Q2TW81_ASPOR/47-324 Alcohol dehydrogenase OS=Aspergillus oryzae GN=AO090010000668 PE=4 SV=1
.....-CGSDLHTLR..SG...WG.......................PTM.YPCCVGH..
EILGVAVRVGSQ.V.........EgDIKVGDRVGVGAQNDSCqg.rkGDCEE.CA.S..G
LEQYCP....N..L.MC.GSYNSKHW.......-.....NG.D.......KSY.......
.......GGYALYHRSPSRFVIKI..P........DA......IP..SAMAA.PMLCGGI
TTY..SPLRHN..GC...G..PG.KKV..GIIGVGGLGHFGIM.FAKALGADkVV.AISR
K.ANKKEDAL.....K-LGADAYIATdEDA.DWAK.........................
......N.NSRS.LDLIISTVSSS.KMPIMDYITMLK.PSGNFVQLGAP..EDGA.LTIP
AF..AL.............................I.V..K.RIKFGGSL.IGSPSEIRE
MLELAAE
>tr|Q4WAP0|Q4WAP0_ASPFU/46-329 Alcohol dehydrogenase, putative OS=Aspergillus fumigatus GN=AFUA_7G01980 PE=3 SV=1
.....-CGTDIHTLR..SG...WG.......................PSD.YPCVVGH..
EIIGTVVRIGRS.VptlasspasR.TIKVGDRVGIGAQSMSCl...rADCEP.CA.D..G
RENYCP....R..-.IT.GTYNSRYA.......-.....DK.S.......KAY.......
.......GGFAEFWRGPAHFAFKI..P........DA......LP..SAAAA.PLLCGGV
TVY..APLRKY..AA...G..PG.KTV..GIVGIGGLGHMGIL.FAKAMGCDrVV.AISR
S.SSKRRDAL.....EGLGADAFIATdEEK.KWAR.........................
......A.HART.LDLIICTVDAP.DMPLAQYLRLLK.VDGTFVQVGAP..ESPL.PPLT
AW..SL.............................I.Q..K.GVKVTGSN.IGSPDDIRA
MLQLAAE
>tr|Q4WBI7|Q4WBI7_ASPFU/47-324 Zinc-binding alcohol dehydrogenase, putative OS=Aspergillus fumigatus GN=AFUA_8G02430 PE=3 SV=1
.....-CGSDLHTLR..SG...WG.......................PTM.YPCCVGH..
EIVGIAVRVGSK.A.........EgGIKVGDRVGVGAQNDSClg.rkGDCEE.CA.S..G
MEQYCK....H..G.MV.GTYNGVHY.......-.....NG.D.......KSY.......
.......GGYALYHRAPSHFVIKI..P........DA......IP..SAEAA.PMMCGGI
TLY..SPLKHY..GC...G..PG.KKV..GVVGIGGLGHFGIL.FAKALGADkVV.AISR
K.ANKREDAL.....K-LGADEYIAT.DDEpDWAK.........................
......T.HNRS.LDLIVSTVSSS.KMPIVQYCSLLR.TNGAFVQMGAP..EDGA.LQIP
AH..AL.............................I.G..R.RIRMGGSL.IGSPSEIRE
MLQLAAE
>tr|Q5ARG8|Q5ARG8_EMENI/594-875 Putative uncharacterized protein OS=Emericella nidulans GN=AN9112.2 PE=3 SV=1
.....-CGSDIHTIR..SG...WA.......................PAD.YPCVVGH..
EIIGTATRIGRA.Vn......nkQ.NIQPGDRVGIGAQCSSCl...rPDCEA.CA.D..G
EESYCP....K..-.MV.GTYNSRFP.......-.....DG.S.......KAY.......
.......GGYANRWRGPGHFVFRI..P........EQ......LS..SAEAA.PLLCGGV
TVF..APLRRF..GA...G..PG.KRV..GIVGIGGLGHMGLL.FARALGSDaVV.AISR
S.SSKKSDAIgplpnK-LGADAFIATgEDK.NWAK.........................
......T.HARS.LDIIICTVSGE.NMPLSGYLRLLK.RNGVFVQVGAP..EEPL.PPLR
AF..SL.............................I.Q..K.GVKVTGSS.IGSPEDIRQ
MLNLAAE
>tr|Q5B275|Q5B275_EMENI/46-322 Putative uncharacterized protein OS=Emericella nidulans GN=AN5355.2 PE=3 SV=1
.....-CGSDLHTLR..SG...WG.......................PTN.YPCCVGH..
EIVGTAVRVGSQ.V.........K.HIKVGDRVGVGAQSESCvg.rkGECNE.CA.T..S
NEPYCT....K..H.FA.GTYNGVFM.......-.....NG.G.......KSY.......
.......GGYALYNRSPAHFAIKI..P........DA......IP..SAHAA.PMMCGGV
TVY..SPLKHY..GC...G..PG.KTV..GIIGIGGLGHFGVL.FAKALGADrVV.AISR
K.SDKRADAL.....K-LGADEYVATaEDT.EWMA.........................
......N.NKRS.LDLIVCTVSSS.KMPINDYVSLLK.VDGTMIQVGAP..EDGA.LTIP
AF..TL.............................I.A..N.RVKLGGSL.IGSPDTIRE
MLELAAE
>tr|A2XE26|A2XE26_ORYSI/44-348 Putative uncharacterized protein OS=Oryza sativa subsp. indica GN=OsI_010319 PE=3 SV=1
.....-CHSDLSTIK..NE...WG.......................NAK.YPVVPGH..
EIVGVVAEVGSS.V.........A.RFAAGDTVGVGYIASTC.....RACAN.CR.D..G
FENYCA....G..-.LV.PSFNAALP.......-.....DG.A.......TVH.......
.......GGFSELAVVNQRYVVRI..P........GGgggaspAP..LDRLA.PLLCAGV
TVY..CPMRRL..GL...D.rPG.VHL..GVAGLGGLGHLAVK.FGKAFGVK.VT.VIST
S.PWKEAEAV.....ERLGADAFLLS.TNA.EQMK.........................
......A.AAGT.MDGIIDTVSAV.-HDLTPLITLLR.THGQLVPVGSP..GKPV.-QLA
LY..PLqsgpspvgpridwaggpirarwavlmvcdV.A..D.GKSVAGSM.IGGMRDTQE
MVDFAVE
>tr|A5C5R6|A5C5R6_VITVI/81-338 Putative uncharacterized protein OS=Vitis vinifera GN=VITISV_025556 PE=3 SV=1
.....-CYADMLFTK..NR...LG.......................DSR.YPLVPGH..
EIVGIVKEVGSN.V.........H.HFKVGHRVGVGAYVNSC.....RECES.CN.Q..S
LEVYCS....K..G.SV.YTSNGVDA.......-.....DG.T.......ITN.......
.......GGYSSFIVVHERYCFRI..P........DE......YP..LALAA.PLLCPGI
TAY..SPMVRH..KM...N.qPG.KSL..EVIGLGGVGHLAVK.FGKAFGLN.VK.LFST
S.ISKKEEAL.....SLLGDDNFVVS.SDE.QQMK.........................
......A.MANS.LDFIIDTASGD.-HSLDHYMSCLK.TAGVLALVGF-..----.----
--..--.............................-.P..G.MKTISGSL.VGGVKETQE
MLDFCAA
>tr|A5C5R6|A5C5R6_VITVI/384-624 Putative uncharacterized protein OS=Vitis vinifera GN=VITISV_025556 PE=3 SV=1
.....-CYADIIHTR..NK...FG.......................NSK.YPVVPGH..
DIVGIVKEVGSN.V.........G.VFKVGDSVGVGTYVNSC.....RECEN.CE.E..G
LEIHCS....K..G.PV.FTFGGVDV.......-.....DG.T.......ITK.......
.......GGYSSFIVVHQRYCYRI..A........DD......YP..LGLAA.PLLCAGI
TVY..TPMIRH..KM...N.qPG.KSL..GVIGLGGLGHMAVK.FGKAFRLN.VT.VFST
S.MSKKEEAL.....TLLGADKFVLS.SDE.QDMK.........................
......A.MAKS.LDFIINTASGD.-HPFDPYMSLLK.TAG-------I..LEAQ.----
--..--.............................-.-..-.--------.-----KTQE
MLDFCAA
>tr|A7R0K5|A7R0K5_VITVI/144-400 Chromosome undetermined scaffold_311, whole genome shotgun sequence OS=Vitis vinifera GN=GSVIVT00011481001 PE=4 SV=1
lseip----------..--...--.......................---.---IPTH..
EVVGIVTEVGSK.V.........E.KLKVGDKVGVGCFVGAC.....HSCDD.CA.N..D
LENYCP....K..-.KI.YTYGDTYY.......-.....DG.T.......ATQ.......
.......GGYSDVMVAEERYVIHF..P........DN......LP..LDGGA.PLLCAGI
TVY..SPLKYF..EL...T.kPG.MHI..GVVGLGGLGHVAVK.FAKAFGVK.VT.VIST
S.PGKKEEAL.....ERLGADSFVVS.RDP.DQMR.........................
......A.AMGT.MDGIIDTVFAA.-HPLLPLIGLLK.SHGKLILVAAP.iDRPI.-ELP
VY..AL.............................M.S..G.RKLVASSL.SGGLKETQE
MIDFAGK
>tr|A7R303|A7R303_VITVI/49-296 Chromosome undetermined scaffold_469, whole genome shotgun sequence OS=Vitis vinifera GN=GSVIVT00013368001 PE=3 SV=1
....r--HSDLHMIK..NE...WG.......................KSR.YPIVPGH..
EVVGIVTEVGSK.V.........E.KLKVGDKVGVGCFVGAC.....HSCDD.CA.N..D
LENYCP....K..-.KI.YTYGDTYY.......-.....DG.T.......ATQ.......
.......GGYSDVMVAEERYVIHF..P........DN......LP..LDGGA.PLLCAGI
TVY..SPLKYF..EL...T.kPG.MHI..GVVGLGGLGHVAVK.FAKAFGVK.VT.VIST
S.PGKKEEAL.....ERLGADSFVVS.RDP.DQMR.........................
......A.AMGT.MDGIIDTVFAA.-HPLLPLIGLLK.SHGKLILVAAP.iDRPI.-ELP
VY..AL.............................M.-..-.--------.---------
----SGK
>tr|A7R452|A7R452_VITVI/47-299 Chromosome undetermined scaffold_619, whole genome shotgun sequence OS=Vitis vinifera GN=GSVIVT00004170001 PE=3 SV=1
.....-CYADMLFTK..NR...LG.......................DSR.YPLVPGH..
EIVGIVKEVGSN.V.........H.HFKVGHRVGVGAYVNSC.....RECES.CN.Q..S
LEVYCS....K..G.SV.YTSNGVDA.......-.....DG.T.......ITN.......
.......GGYSSFIVVHERYCFRI..P........DE......YP..LALAA.PLLCPGI
TAY..SPMVRH..KM...N.qPG.KSL..EVIGLGGVGHLAVK.FGKAFGLN.VK.LFST
S.ISKKEEAL.....SLLGDDNFVVS.SDE.QQMK.........................
......A.MANS.LDFIIDTASGD.-HSLDHYMSCLK.TAGVLALVGFP..GDQI.-KLS
PA..SL.............................L.R..G.KLYIH---.---------
------Q
>tr|A7R453|A7R453_VITVI/41-307 Chromosome undetermined scaffold_619, whole genome shotgun sequence OS=Vitis vinifera GN=GSVIVT00004171001 PE=4 SV=1
.....-CYADIIHTR..NK...FG.......................NSK.YPVVPGH..
DIVGIVKEVGSN.V.........G.VFKVGDSVGVGTYVNSC.....RECEN.CE.E..G
LEIHCS....K..G.PV.FTFGGVDV.......-.....DG.T.......ITK.......
.......GGYSSFIVVHQRYCYRI..A........DD......YP..LGLAA.PLLCAGI
TVY..TPMIRH..KM...N.qPG.KSL..GVIGLGGLGHMAVK.FGKAFRLN.VT.VFST
S.MSKKEEAL.....TLLGADKFVLS.SDE.QDMK.........................
......A.MAKS.LDFIINTASGD.-HPFDPYMSLLK.TAGILVLVGFP..SPEI.-KLS
TI..SL.............................L.T..G.MRTVCGSV.TGGTKDTRN
----AGF
>tr|A9SJC9|A9SJC9_PHYPA/45-314 Predicted protein OS=Physcomitrella patens subsp. patens GN=PHYPADRAFT_165249 PE=3 SV=1
.....-CYAEVIWTR..NF...LS.......................DVQ.YPVVPGH..
EIVGVVTKVGSN.V.........S.NFKVGERVGVGYCAMSC.....LHCDS.CK.E..G
MDSMCV....N..L.AT.RVFNAVDV.......-.....DG.T.......ITR.......
.......GGFSNIMQAHQRFVVKI..P........DA......LP..SDVAA.PLLCAGA
TVY..GPMKRL..GM...N.kPG.MKL..GVVGLGGVGHMGVL.FGKAFGLH.VT.VFST
S.SSKKDEAL.....GVLGADAFVLS.KDE.EAMK.........................
......A.QHNT.LDFIINAASGS.-IPLDPYLLALK.QEGVLVLVGA-..GAEA.-KFS
PH..N-.............................V.F..M.RKFITGSAgGGGAKNVQE
MLDFAAE
>tr|B2L5L9|B2L5L9_9CONI/21-239 Cinnamyl alcohol dehydrogenase (Fragment) OS=Larix sibirica GN=CAD PE=4 SV=1
.....-CHSDLVQMR..NE...MG.......................MSH.YPMVPGH..
EVVGIVTEVGSE.V.........K.KFKVGEHVGVGCIVGSC.....RSCGN.CN.Q..S
MEQYCS....K..-.RI.WTYNDVNH.......-.....DG.T.......PTQ.......
.......GGFASTMVVDQMFVVRI..P........EN......LP..LEQAA.PLLCAGV
TVF..SPMKHF..GM...T.ePG.KKC..GILGLGGVGHMGVK.IAKAFGLH.VT.VISS
S.DRKKEEAL.....EVLHADAYLVS.KDA.EKMM.........................
......E.AAES.LDYILDTIPVS.-HPLEPYLAL--.-----------..----.----
--..--.............................-.-..-.--------.---------
-------
>tr|B2L5M0|B2L5M0_9CONI/21-239 Cinnamyl alcohol dehydrogenase (Fragment) OS=Larix sibirica GN=CAD PE=4 SV=1
.....-CHSDLVQMR..NE...MG.......................MSH.YPMVPGH..
EVVGIVTEVGSE.V.........K.KFKVGENVGVGCIVGSC.....RSCGN.CN.Q..S
MEQYCS....K..-.RI.WTYNDVNH.......-.....DG.T.......PTQ.......
.......GGFASTMVVDQMFVVRI..P........EN......LP..LEQAA.PLLCAGV
TVF..SPMKHF..GM...T.ePG.KKC..GILGLGGVGHMGVK.IAKAFGLH.VT.VISS
S.DRKKEEAL.....EVLHADAYLVS.KDA.EKMM.........................
......E.AAES.LDYILDTIPVS.-HPLEPYLAL--.-----------..----.----
--..--.............................-.-..-.--------.---------
-------
>tr|B2L5M1|B2L5M1_9CONI/21-239 Cinnamyl alcohol dehydrogenase (Fragment) OS=Larix sibirica GN=CAD PE=4 SV=1
.....-CHSDLVQMR..NE...MG.......................MSH.YPMVPGH..
EVVGIVTEVGSE.V.........K.KFKVGENVGVGCIVGSC.....RSCGN.CN.Q..S
MEQYCS....K..-.RI.WTYNDVNH.......-.....DG.T.......PTQ.......
.......GGFASTMVVDQMFVVRI..P........EN......LP..LEQAA.PLLCAGV
TVF..SPMKHF..GM...T.ePG.KKC..GILGLGGVGHMGVK.IAKAFGLH.VT.VISS
S.DRKKEEAL.....EVLHADAYLVS.KDA.EKMM.........................
......E.AAES.LDYXLDTIPVS.-HPLEPYLAL--.-----------..----.----
--..--.............................-.-..-.--------.---------
-------
>tr|B2L5M2|B2L5M2_9CONI/21-239 Cinnamyl alcohol dehydrogenase (Fragment) OS=Larix sukaczewii GN=CAD PE=4 SV=1
.....-CHSDLVQMR..NE...MG.......................MSH.YPMVPGH..
EVVGIVTEVGSE.V.........K.KFKVGEHVGVGCIVGSC.....RSCGN.CN.Q..S
MEQYCS....K..-.RI.WTYNDVNH.......-.....DG.T.......PTQ.......
.......GGFASTMVVDQMFVVRI..P........EN......LP..LEQAA.PLLCAGV
TVF..SPMKHF..GM...T.ePG.KKC..GILGLGGVGHMGVK.IAKAFGLH.VT.VISS
S.DRKKEEAL.....EVLHADAYLVS.KDA.EKMM.........................
......E.AAES.LDYILDTIPVS.-HPLEPYLAL--.-----------..----.----
--..--.............................-.-..-.--------.---------
-------
>tr|B4FDH0|B4FDH0_MAIZE/46-272 Putative uncharacterized protein OS=Zea mays PE=2 SV=1
.....-CYADVAWTR..NK...LN.......................DSK.YPLVPGH..
EIAGVVTQVGAD.V.........K.GFKVGDH----------.....-----.--.-..-
------....-..-.--.--------.......-.....--.-.......---.......
.......GGYSTHIVVHERYCFKI..P........DG......YP..LAKAA.PLLCAGI
TVY..TPMMRH..NM...N.qPG.KSL..GVIGLGGLGHMAVK.FGKAFGLK.VT.VFST
S.ESKRDEAI.....NLLGADNFVIS.SDT.QQME.........................
......S.LKNS.LHFIIDTASGD.-HPFDPYFSLLK.VGGVMTLVGF-..PSEI.-KMH
PA..SL.............................I.L..G.ARTLSGSV.VGGIKDIQE
MVNFCAA
>tr|B4FMG0|B4FMG0_MAIZE/1-256 Putative uncharacterized protein OS=Zea mays PE=2 SV=1
.....----------..--...--.......................---.YPVVPGH..
EIVGVVTGVGGG.V.........T.RFKAGDTVGVGYFVGSC.....RSCDS.CG.K..G
DDNYCA....G..-.IV.LTSNGVDH......aH.....GG.A.......PTR.......
.......GGFSDVLVASEHYVVRV..P........DG......LA..LDRTA.PLLCAGV
TVY..SPMMRH..GL...N.ePG.KHL..GVVGLGGLGHVAVK.FGKAFGMK.VT.VIST
S.ASKRQEAI.....ENLGADEFLIS.RDE.DQMK.........................
......A.ATGT.MDGIIDTVSAW.-HPITPLLALLK.PLGQMVVVGAP..SKPL.-ELP
AY..AI.............................V.P..G.GKGVAGNN.VGSVRDCQA
MLEFAGK
>tr|Q109Z0|Q109Z0_ORYSJ/6-257 Mannitol dehydrogenase, putative, expressed OS=Oryza sativa subsp. japonica GN=LOC_Os10g11810 PE=4 SV=1
.....----------..--...FN.......................MSR.------H..
EIAGVVTEVGAD.V.........K.SFKVGDHVGVGTYVNSC.....RDCEN.CN.S..S
LENYCS....Q..-.HV.FTFNGVDT.......-.....DG.T.......VTK.......
.......GGYSTHIVVHERYCFKI..P........DG......YP..LEKAA.PLLCAGI
TVY..SPMMRH..NM...N.qPG.KSL..GVIGLGGLGHMAVK.FGKAFGLK.VT.VIST
S.ESKRKEAI.....DLLGADNFVVS.SDE.NQME.........................
......T.LKSS.LNFIIDTASGD.-HPFDPYLTLLK.VGGVMALLSF-..PSEI.-KVH
PA..NL.............................N.L..G.GRSLSGSV.TGGTKDIQE
MINFCAA
>tr|Q2R114|Q2R114_ORYSJ/46-303 Mannitol dehydrogenase, putative OS=Oryza sativa subsp. japonica GN=LOC_Os11g40690 PE=3 SV=1
.....-CYADVIWTR..NM...FN.......................DSI.YPLVPGH..
EIAGVVTEVGAD.V.........K.GFKVGDH----------.....-DCEN.CN.S..S
LENHCS....K..-.CV.VTYNSVDS.......-.....DG.T.......VTK.......
.......GGYSSHILVHQRYCFKI..P........AD......YP..LSKAA.PLLCAGI
TVY..TPMIRH..NM...N.qPG.KSL..GVIGLGGLGHMAVK.FGKAFGLK.VT.VFST
S.ESKREEAI.....NLLGADNFVIS.SDE.NQME.........................
......S.LKSS.LHFIIDTASGD.-HQFDPYLSLLK.VGGVMVLLSF-..PSEI.-KVH
PE..NL.............................N.L..A.ARSLAGSV.TGGTKDIQE
MINFCAA
>tr|Q2VSW8|Q2VSW8_LINUS/18-272 Putative cinnamyl alcohol dehydrogenase (Fragment) OS=Linum usitatissimum PE=2 SV=1
.....-CHTDIHQIK..NH...LG.......................MSR.YPMVPGH..
EMVGEALEVGSE.V.........T.KFKTGDIVGVGLLVGCC.....RSCRA.CD.A..D
IEQYCN....K..-.KI.WSYNDVYT.......-.....DG.N.......PTQ.......
.......GGFAESMVVDQKFVVKI..P........EG......MS..PEQAA.PLLCAGV
TVY..SPLNHF..GL...K.kSG.LKG..AILGLGGVGHMGVK.ISKAMGHH.VT.VISS
S.DKKKVEAL.....DHLGADEYLVS.SDS.ATME.........................
......Q.AADS.FDYIIDTVPVN.-HPLEPYLSLLK.VDGKLILMGVI..NTPL.-QFI
SP..MV.............................M.L..G.RKVITGSF.I--------
-------
>tr|Q5ERI1|Q5ERI1_9FABA/46-318 Cinnamyl alcohol dehydrogenase OS=Acacia auriculiformis x Acacia mangium GN=CAD PE=2 SV=1
.....-CHSDLHQIK..ND...LG.......................MSN.YPMVPGH..
EVVGEVIEVGSN.V.........T.KFKVGEVVGAGLIVGSC.....RNCRA.CK.S..D
IEQYCG....K..-.KI.WNYNDVYT.......-.....DG.K.......PPQ.......
.......GGFAETMIVDQNFVVKI..P........EG......MS..PEQVA.PLLCAGV
TVY..SPLSHF..GL...R.dSG.LRG..GILGLGGVGHMGVKdRGRADWKHpVCqVIGS
S.EKRKKEAR.....ETLEQTIMWLS.SDE.TQMQ.........................
......K.IADS.LDYIIDTVPVG.-HPLEPNLSLLK.IDGKLILMGVI..NTPL.-QFV
SP..MV.............................M.L..G.RKTITGSF.IGSIKETEE
MLEFWKE
>tr|Q6ERW7|Q6ERW7_ORYSJ/1-257 Putative cinnamyl alcohol dehydrogenase OS=Oryza sativa subsp. japonica GN=P0435D08.33 PE=3 SV=1
.....----------..--...--.......................---.YPVVPGH..
EIVGVVTGVGAG.V.........T.KFKAGDTVGVGYFVASC.....RGCEC.CG.N..G
YENYCA....K..-.MV.TTCNGVDH......dH.....GGgA.......ATQ.......
.......GGFSDAIVVNEHYVLRV..P........AG......LP..LDSAA.PLLCAGV
TVY..SPMVIH..GL...N.aPG.KHV..GVVGLGGLGHVAVK.FAKAFGMR.VT.VIST
S.PGKRQEAL.....EHLGADEFLVS.RDA.GQMA.........................
......A.AAAT.MDGILNTVSAW.-HPIAPLFSLMK.PMAQMVFVGGP..TRPL.-ELP
AY..AI.............................V.P..G.GKGITGNC.VGGIRDCQA
MLDFAGE
>tr|Q8H809|Q8H809_ORYSJ/44-348 Putative mannitol dehydrogenase (NAD-dependent mannitol dehydrogenase) OS=Oryza sativa subsp. japonica GN=OJ1743A09.18 PE=3 SV=
.....-CHSDLSTIK..NE...WG.......................NAK.YPVVPGH..
EIVGVVAEVGSS.V.........A.RFAAGDTVGVGYIASTC.....RACAN.CR.D..G
FENYCA....G..-.LV.PSFNAALP.......-.....DG.A.......TVH.......
.......GGFSELAVVNQRYVVRI..P........GGgggaspAP..LDRLA.PLLCAGV
TVY..CPMRRL..GL...D.rPG.VHL..GVAGLGGLGHLAVK.FGKAFGVK.VT.VIST
S.PWKEAEAV.....ERLGADAFLLS.TNA.EQMK.........................
......A.AAGT.MDGIIDTVSAV.-HDLTPLITLLR.THGQLVPVGSP..GKPV.-QLA
LY..PLqsgpspvgpridwaggpirarwavlmvcdV.A..D.GKSVAGSM.IGGMRDTQE
MVDFAVE
>tr|Q8RUD2|Q8RUD2_PINAR/22-246 Cinnamyl alcohol dehydrogenase (Fragment) OS=Pinus armandii GN=CAD PE=3 SV=1
.....-CHSDLVQMR..NE...MG.......................MSN.YPMVPGH..
EVVGMVTELGSE.V.........K.KFKVGDHVGVGCIVGSC.....RSCGN.CN.Q..S
MEQYCS....K..-.RI.WTYNDVNH.......-.....DG.T.......PTQ.......
.......GGFASSMVVDQMFVVRI..P........EN......LP..LEQAA.PLLCAGV
TVF..SPMKHF..GM...T.ePG.KRC..GILGLGGVGHMGVK.IAKAFGLH.VT.VISS
S.DKKKEEAM.....EVLGADAYLVS.KDA.EKMM.........................
......E.AAES.LDYIMDTIPVA.-HPLEPYLALLK.TNG--------..----.----
--..--.............................-.-..-.--------.---------
------K
>tr|Q8S590|Q8S590_METGY/22-245 Cinnamyl alcohol dehydrogenase (Fragment) OS=Metasequoia glyptostroboides GN=CAD PE=3 SV=1
.....-CHSDLIQMR..NE...MG.......................MSH.YPMVPGH..
EVVGIVTELGSE.V.........K.KFKVGEHVGVGCIVGSC.....RKCGN.CN.E..S
MEQYCS....K..-.RI.WTYNDVNH.......-.....GG.T.......PTQ.......
.......GGFASSMVVDQMFVVRI..P........EN......LP..LEQAA.PLLCAGV
TVY..SPMKHF..GM...T.eAG.KRC..GILGLGGVGHMGVK.IAKAFGLH.VT.VISS
S.DKKKEEAL.....EVLHADAYLVS.KDA.EKMQ.........................
......E.AAES.LDYILDTIPVA.-HPLEPYLSLLK.TNG--------..----.----
--..--.............................-.-..-.--------.---------
-------
>tr|Q8S593|Q8S593_ABIBE/22-237 Cinnamyl alcohol dehydrogenase (Fragment) OS=Abies beshanzuensis GN=CAD PE=3 SV=1
.....-CHSDLVQMR..NE...MG.......................MSH.YPMVPGH..
EVVGIVTEIGSE.V.........K.KFKVGEQVGVGCIVGSC.....RKCGN.CN.E..S
MEQYCS....K..-.RI.WTYNDVNH.......-.....DG.T.......PTQ.......
.......GGFASTMVVDQMFVVRI..P........DN......LP..LEQAA.PLLCAGV
TVY..SPLKHF..GM...T.eSG.KRC..GILGLGGVGHMGVK.IAKAFGLH.VT.VISS
S.DKKKEEAL.....EVLGADAYLVS.KDA.EKMQ.........................
......E.AAES.LDFIMDTIPVA.-HPLEPY-----.-----------..----.----
--..--.............................-.-..-.--------.---------
-------
>tr|Q8S594|Q8S594_ABIFI/22-237 Cinnamyl alcohol dehydrogenase (Fragment) OS=Abies firma GN=CAD PE=3 SV=1
.....-CHSDLVQMR..NE...MG.......................MSN.YPMVPGH..
EVVGIVTEIGSE.V.........K.KFKVGEQVGVGCIVGSC.....RKCGN.CN.E..S
MEQYCS....K..-.RI.WTYNDVNH.......-.....DG.T.......PTQ.......
.......GGFASTMVVDQMFVVRI..P........DN......LP..LEQAA.PLLCAGV
TVY..SPLKHF..GM...T.eSG.KRC..GILGLGGVGHMGVK.IAKAFGLH.VT.VISS
S.DKKKEEAL.....EVLGADAYLVS.KDA.EKMQ.........................
......E.AAES.LDFIMDTIPVA.-HPLEPY-----.-----------..----.----
--..--.............................-.-..-.--------.---------
-------
>tr|Q8S595|Q8S595_ABIFI/22-245 Cinnamyl alcohol dehydrogenase (Fragment) OS=Abies firma GN=CAD PE=3 SV=1
.....-CHSDLIQMR..NE...MG.......................MSH.YPMVPGH..
EVVGIVTELGSE.V.........K.KFKVGEHVGVGCIVGSC.....RKCGN.CN.E..S
MEQYCS....K..-.RI.WTYNDVNH.......-.....GG.T.......PTQ.......
.......GGFASSMVVDQMFVVRI..P........EN......LP..LEQAA.PLLCAGV
TVY..SPMKHF..GM...T.eAG.KRC..GILGLGGVGHMGVK.IAKAFGLH.VT.VISS
S.DKKKEEAL.....EVLHADAYLVS.KDA.EKMQ.........................
......E.AAES.LDYILDTIPVA.-HPLEPYLSLLK.TNG--------..----.----
--..--.............................-.-..-.--------.---------
-------
>tr|Q8S596|Q8S596_9CONI/22-240 Cinnamyl alcohol dehydrogenase (Fragment) OS=Pseudolarix amabilis GN=CAD PE=3 SV=1
.....-CHSDLVQMR..NE...MG.......................MSH.YPMVPGH..
EVVGIVTELGSE.V.........K.KFKVGEHVGVGCIVGSC.....RKCGN.CN.E..S
MEQYCS....K..-.RI.WTYNDVNH.......-.....DG.T.......PTQ.......
.......GGFASTMVVDQMFVVRI..P........AN......IP..LEQAA.PLLCAGV
TVY..GPLKHF..GM...T.eSG.KRC..GILGLGGVGHMGVK.IAKAFGLH.VT.VISS
S.DKKKEEAL.....EVLRADAYLVS.KDA.EKMQ.........................
......E.AAES.LDFIMDTIPVA.-HPLEPYLAL--.-----------..----.----
--..--.............................-.-..-.--------.---------
-------
>tr|Q8S597|Q8S597_9CONI/22-245 Cinnamyl alcohol dehydrogenase (Fragment) OS=Nothotsuga longibracteata GN=CAD PE=3 SV=1
.....-CHSDLIQMR..NE...MG.......................MSH.YPMVPGH..
EVVGIVTELGSE.V.........K.KFKVGEHVGVGCIVGSC.....RKCGN.CN.E..S
MEQYCS....K..-.RI.WTYNDVNH.......-.....GG.T.......PTQ.......
.......GGFASSMVVDQMFVVRI..P........EN......LP..LEQAA.PLLCAGV
TVY..SPMKHF..GM...T.eAG.KRC..GILGLGGVGHMGVK.IAKAFGLH.VT.VISS
S.DKKKEEAL.....EVLHADAYLVS.KDA.EKMQ.........................
......E.AAES.LDYILDTIPVA.-HPLEPYLSLLK.TNG--------..----.----
--..--.............................-.-..-.--------.---------
-------
>tr|Q8S598|Q8S598_9CONI/21-244 Cinnamyl alcohol dehydrogenase (Fragment) OS=Nothotsuga longibracteata GN=CAD PE=3 SV=1
.....-CHSDLSAMR..NE...MG.......................MSH.YPMVPGH..
EVVGIVTEIGSE.V.........K.KFKVGEHVGVGFIVGSC.....RNCSN.CN.E..S
NEQYCN....K..-.KI.WSYNDVNP.......-.....DG.T.......PTQ.......
.......GGFASTMVVDQMYVVRI..P........EN......LS..LEQAA.PLLCAGV
TVY..SPMKHF..GM...T.eIG.KRC..GILGLGGVGHMGVK.IAKAFGLH.VT.VISS
S.DKKKEEAL.....EVLGADAYLVS.KDA.EKMQ.........................
......E.AAES.LDYILDTIPVA.-HPLEPCLSLLK.TNG--------..----.----
--..--.............................-.-..-.--------.---------
-------
>tr|Q8S5A3|Q8S5A3_9CONI/22-245 Cinnamyl alcohol dehydrogenase (Fragment) OS=Tsuga mertensiana GN=CAD PE=3 SV=1
.....-CHSDLIQMR..NE...MG.......................TSH.YPMVPGH..
EVVGIVTELGSE.V.........K.KFKVGEHVGVGCIVGSC.....RKRGN.CN.E..S
MEQYCS....K..-.RI.WTYNDVNH.......-.....DG.T.......PTQ.......
.......GGFASSMVVDQMFVVRI..P........EN......LP..LEQAA.PLLCAGV
TVY..SPMKHF..GM...T.eAG.KRC..GILGLGGVGHMGVK.ITKAFGLH.VT.VISS
S.DKKKEEAL.....EVLHADAYLVS.KDA.EKMQ.........................
......E.AAES.LDYILDTIPVA.-HPLEPYLSLLK.TNG--------..----.----
--..--.............................-.-..-.--------.---------
-------
>tr|Q8S5A4|Q8S5A4_9CONI/22-246 Cinnamyl alcohol dehydrogenase (Fragment) OS=Tsuga mertensiana GN=CAD PE=3 SV=1
.....-CHSDLIQVR..NE...MG.......................MSH.YPMVPGH..
EVVGIVTELGSE.V.........K.KFKVGEHVGVGCIVGSC.....RKCGN.CN.E..S
MEQYCS....K..-.RI.WTYNDVNH.......-.....DG.T.......PTQ.......
.......GGFASSMVVDQMFVVRI..P........EN......LP..LEQAA.PLLCAGV
TVY..SPMKHF..GM...T.eAG.KRC..GILGLGGVGHMGVK.IAKAFGLH.VT.VISS
S.DKKKEEAL.....EVLHADAYLVS.KDA.EKMQ.........................
......E.AAES.LDYILDTIPVA.-HPLEPYLSLLK.TNG--------..----.----
--..--.............................-.-..-.--------.---------
------K
>tr|Q8S5A7|Q8S5A7_TSUCA/22-246 Cinnamyl alcohol dehydrogenase (Fragment) OS=Tsuga canadensis GN=CAD PE=3 SV=1
.....-CHSDLIQMR..NE...MG.......................MSH.YPMVPGH..
EVVGIVTELGSE.V.........K.KFKVGEHVGVGCIVGSC.....RKCGN.CN.E..S
MEQYCS....K..-.RI.WTYNDVNH.......-.....DG.T.......PTQ.......
.......GGFASSMVVDQMFVVRI..P........EN......LP..LEQAA.PLLCAGV
TVY..SPMKHF..GM...T.eAG.KRC..GILGLGGVGHMGVK.IAKAFGLH.VT.VISS
S.DKKKEEAL.....EVLHADAYLVS.KDA.EKMQ.........................
......E.AAES.LDYILDTIPVA.-HPLEPYLSLLK.TNG--------..----.----
--..--.............................-.-..-.--------.---------
------K
>tr|Q8S5A8|Q8S5A8_TSUCA/22-246 Cinnamyl alcohol dehydrogenase (Fragment) OS=Tsuga canadensis GN=CAD PE=3 SV=1
.....-CHSDLIQMR..NE...MG.......................MSH.YPMVPGH..
EVVGIVTELGSE.V.........K.KFKVGEHVGVGCIVGSC.....RKCGN.CN.E..S
MEQYCS....K..-.RI.WTYNDVNH.......-.....DG.T.......PTQ.......
.......GGFASSMVVDQMFVVRI..P........EN......LP..LEQAA.PLLCAGV
TVY..SPMKHF..GM...T.eAG.KRC..GILGLGGVGHMGVK.IAKAFGLH.VT.AISS
S.DKKKEEAL.....EVLHADAYLVS.KDA.EKMQ.........................
......E.AAES.LDYILDTIPVA.-HPLEPYLSLLK.TNG--------..----.----
--..--.............................-.-..-.--------.---------
------K
>tr|Q8S5A9|Q8S5A9_9CONI/22-246 Cinnamyl alcohol dehydrogenase (Fragment) OS=Keteleeria evelyniana GN=CAD PE=3 SV=1
.....-CHSDLVHMH..NE...FG.......................MSR.YPLVPGH..
EVVGIVTEIGSE.V.........K.KFKVGEHVGVGCIVGSC.....RSCGN.CN.Q..S
MEQYCS....K..-.RI.WTYNDVNH.......-.....DG.T.......PTQ.......
.......GGFASTMVVDQMFVVRI..P........EN......LP..LEQAA.PLLCAGV
TVF..SPMKHF..GM...T.ePG.KKC..GILGLGGVGHMGVK.IAKAFGLH.VT.VISS
S.DKKKEEAL.....EVLGADAYLVS.KDA.EKMQ.........................
......E.AAES.LDYIMDTIPVA.-HPLDPYLSLLK.TNG--------..----.----
--..--.............................-.-..-.--------.---------
------K
>tr|Q8S5B0|Q8S5B0_9CONI/22-246 Cinnamyl alcohol dehydrogenase (Fragment) OS=Keteleeria evelyniana GN=CAD PE=3 SV=1
.....-CHSDLVHMH..NE...FG.......................MSR.YPLVPGH..
EVVGIVTEIGSE.V.........K.KFKVGEHVGVGFIVGSC.....RTCGH.CN.E..S
MEQYCS....K..-.KI.WSYDDVNH.......-.....DG.T.......PTQ.......
.......GGFASTMVVDQMFVVRI..P........EN......LS..LEQAA.PLLCAGV
TVY..SPMKHF..GM...T.eAG.KRC..GILGLGGVGHMGVK.IAKAFGLH.VT.VISS
S.DEKKEEAL.....EVLGADAYLVS.KDA.EKIK.........................
......E.AAES.LDYIMDTIPVA.-HPLDPYLSLLK.TNG--------..----.----
--..--.............................-.-..-.--------.---------
------K
>tr|Q8S5B1|Q8S5B1_9CONI/22-246 Cinnamyl alcohol dehydrogenase (Fragment) OS=Larix gmelinii GN=CAD PE=3 SV=1
.....-CHSDLVQMR..NE...MG.......................MSH.YPMVPGH..
EVVGIVTEVGSE.V.........K.KFKVGEHVGVGCIVGSC.....RSCGN.CN.Q..S
MEQYCS....K..-.RI.WTYNDVNH.......-.....DG.T.......PTQ.......
.......GGFASTMVVDQMFVVRI..P........EN......LP..LEQAA.PLLCAGV
TVF..SPMKHF..GM...T.ePG.KKC..GILGLGGVGHMGVK.IAKAFGLH.VT.VISS
S.DRKKEEAL.....EVLHADAYLVS.KDA.EKMM.........................
......E.AAES.LDYILDTIPVS.-HPLEPYLALLK.TNG--------..----.----
--..--.............................-.-..-.--------.---------
------K
>tr|Q8S5B2|Q8S5B2_9CONI/22-246 Cinnamyl alcohol dehydrogenase (Fragment) OS=Larix gmelinii GN=CAD PE=3 SV=1
.....-CHSDLVQMR..NE...MG.......................MSH.YPMVPGH..
EVVGIVTEVGSE.V.........K.KFKVGEHVGVGCIVGSC.....RSCGN.CN.Q..S
MEQYCS....K..-.RI.WTYNDVNH.......-.....DG.T.......PTQ.......
.......GGFASTMVVDQLFVVRI..P........EN......LP..LEQAA.PLLCAGV
TVF..SPMKHF..GM...T.ePG.KKC..GILGLGGVGHMGVK.IAKAFGLH.VT.VISS
S.DRKKEEAL.....EVLHADAYLVS.KDA.EKMM.........................
......E.AAES.LDYILDTIPVS.-HPLEPYLALLK.TNG--------..----.----
--..--.............................-.-..-.--------.---------
------K
>tr|Q8S5B3|Q8S5B3_9CONI/22-246 Cinnamyl alcohol dehydrogenase (Fragment) OS=Larix gmelinii GN=CAD PE=3 SV=1
.....-CHSDLVQMR..NE...MG.......................MSH.YPMVPGH..
EVVGIVTEVGSE.V.........K.KFKVGEHVGVGCIVGSC.....RSCGN.CN.Q..S
MEQYCS....K..-.RI.WTYNDVNH.......-.....DG.T.......PTQ.......
.......GGFASTMVVDQMFVVRI..P........EN......LP..LEQAA.PLLCAGA
TVF..SPMKHF..GM...T.ePG.KKC..GILGLGGVGHMGVK.IAKAFGLH.VT.VISS
S.DRKKEEAL.....EVLHADAYLVS.KDA.EKMM.........................
......E.AAES.LDYILDTIPVS.-HPLEPYLALLK.TNG--------..----.----
--..--.............................-.-..-.--------.---------
------K
>tr|Q8S5B4|Q8S5B4_PSEMZ/22-246 Cinnamyl alcohol dehydrogenase (Fragment) OS=Pseudotsuga menziesii GN=CAD PE=3 SV=1
.....-CHSDLVQMR..NE...MG.......................MSN.YPMVPGH..
EVVGIVTEIGSE.V.........K.KFKVGERVGVGCIVGSC.....RSCGN.CN.Q..S
MEQYCS....K..-.RI.WTYNDVNH.......-.....DG.T.......TTQ.......
.......GGFASTMVVDQMFVVRI..P........EN......LP..REQAA.PLLCAGV
TVF..SPMKHF..GM...T.ePG.KKC..GILGLGGVGHMGVK.IAKAFGLH.VT.VISS
S.DKKKEEAL.....EALHADAYLVS.RDA.EKMM.........................
......E.AAES.LDYILDTIPVS.-HPLEPYLALLK.TNG--------..----.----
--..--.............................-.-..-.--------.---------
------K
>tr|Q8S5B5|Q8S5B5_PSEMZ/22-246 Cinnamyl alcohol dehydrogenase (Fragment) OS=Pseudotsuga menziesii GN=CAD PE=3 SV=1
.....-CHSDLVQMR..NE...MG.......................MSN.YPMVPGH..
EVVGIVTEIGSE.V.........K.KFKVGEHVGVGCIVGSC.....RSCGN.CN.Q..S
MEQYCS....K..-.RI.WTYNDVNH.......-.....DG.T.......TTQ.......
.......GGFASTMVVDQMFVVRI..P........EN......LP..LEQAA.PLLCAGV
TVF..SPMKHF..GM...T.ePG.KKC..GILGLGGVGHMGVK.IAKAFGLH.VT.VISS
S.DKKKEEAL.....EVLHADAYLVS.RDA.EKMM.........................
......E.AAES.LDYILDTIPVS.-HPLEPYLALLK.TNG--------..----.----
--..--.............................-.-..-.--------.---------
------K
>tr|Q8S5B6|Q8S5B6_CEDAT/22-246 Cinnamyl alcohol dehydrogenase (Fragment) OS=Cedrus atlantica GN=CAD PE=3 SV=1
.....-CHSDLVQMH..NE...VG.......................MSR.YPMVPGH..
EVVGIVTEIGSE.V.........K.KFKVGDHVGVGCIVGSC.....RSCGN.CN.D..S
MEQYCS....K..-.RI.WTYNDVNH.......-.....DG.T.......TTQ.......
.......GGFASTMVVDQMFVVRI..P........EN......LS..LEQAA.PLLCAGV
TVY..SPMKHF..GM...T.ePG.KKC..GILGLGGVGHMGVK.IAKAFGLH.VT.VISS
S.DKKKEEAL.....EVLGADAYLVS.KDA.EKMQ.........................
......E.AAES.LDYILDTIPVG.-HPLEPYLSLLK.TNG--------..----.----
--..--.............................-.-..-.--------.---------
------K
>tr|Q8S5B7|Q8S5B7_9CONI/22-246 Cinnamyl alcohol dehydrogenase (Fragment) OS=Picea smithiana GN=CAD PE=3 SV=1
.....-CHSDLVQMH..NE...MG.......................MSN.YPMVPGH..
EVVGVVTEIGSE.V.........K.KFKVGEHVGVGCIVGSC.....RSCSN.CN.G..S
MEQYCS....K..-.RI.WTYNDVNH.......-.....DG.T.......PTQ.......
.......GGFASSMVVDQMFVVRI..P........EN......LP..LEQAA.LLLCAGV
TVY..SPMKHF..GM...T.ePG.KKC..GILGLGGVGHMGVK.IAKAFGLH.VT.VISS
S.DKKKEEAL.....EVLGADAYLVS.KDA.EKMQ.........................
......E.AAES.LDYIMDTIPVA.-HPLEPYLALLK.TNG--------..----.----
--..--.............................-.-..-.--------.---------
------K
>tr|Q8S5B8|Q8S5B8_PINAR/22-245 Cinnamyl alcohol dehydrogenase (Fragment) OS=Pinus armandii GN=CAD PE=3 SV=1
.....-CHSDLVQMR..NE...MG.......................MSN.YPMVPGH..
EVVGMVTELGSE.V.........K.KFKVGDHVGVGCIVGSC.....RSCGN.CN.Q..S
MEQYCS....K..-.RI.WTYNDVNH.......-.....DG.T.......PTQ.......
.......GGFASSMVVDQMFVVRI..P........EN......LP..LEQAA.PLLCAGV
TVF..SPMKHF..GM...T.ePG.KRC..GILGLGGVGHMGVK.IAKAFGLH.VT.VISS
S.DKKKEEAM.....EVLGADAYLVS.KDA.EKMM.........................
......E.AAES.LDYIMDTIPVA.-HPLEPYLALLK.TNG--------..----.----
--..--.............................-.-..-.--------.---------
-------
>tr|Q8S5B9|Q8S5B9_PINBN/22-246 Cinnamyl alcohol dehydrogenase (Fragment) OS=Pinus banksiana GN=CAD PE=3 SV=1
.....-CHSDLVQMR..NE...MG.......................MSH.YPMVPGH..
EVVGIVTEIGSE.V.........K.KFKVGEHVGVGCIVGSC.....RSCGN.CN.Q..S
MEQYCS....K..-.RI.WTYNDVNH.......-.....DG.T.......PTQ.......
.......GGFASSMVVDQMFVVRI..P........EN......LL..LEQAA.PLLCAGV
TVF..SPMKHF..GM...T.ePG.KKC..GILGLGGVGHMGVK.IAKAFGLH.VT.VISS
S.DKKKEEAM.....EVLGADAYLVS.KDT.EKMM.........................
......E.AAES.LDYIMDTIPVA.-HPLEPYLALLK.TNG--------..----.----
--..--.............................-.-..-.--------.---------
------K
>tr|Q8S5C0|Q8S5C0_9CONI/22-246 Cinnamyl alcohol dehydrogenase (Fragment) OS=Cathaya argyrophylla GN=CAD PE=3 SV=1
.....-CHSDLVQMH..NE...VG.......................MSR.YPMVPGH..
EVVGMVTEIGSE.V.........K.KFKVGEHVGVGCIVGSC.....RSCPN.CK.E..S
MEQYCN....K..-.RI.WTYNDVNP.......-.....DG.T.......ATQ.......
.......GGFASSMVVNQMFVVRI..P........EN......LP..LEQAA.LLLCAGV
TVY..SPMKHF..GM...T.ePG.KRC..GILGLGGVGHMGVK.IAKAFGLH.VT.VISS
S.DKKKEEAL.....EVLHADAYLVS.KDT.EKMR.........................
......E.AAES.LDYILDTIPVG.-HPLEPYLALLK.TNG--------..----.----
--..--.............................-.-..-.--------.---------
------K
>tr|Q9M722|Q9M722_SOLLC/1-247 ELI3 (Fragment) OS=Solanum lycopersicum GN=Eli3 PE=2 SV=1
.....----------..--...--.......................-TR.-------..
-VVGVVTEVGSK.V.........E.KFKVGDKVGVGCMVGSC.....RKCEN.CS.V..D
LENYCP....R..-.QI.PTYNGYSL.......-.....DG.T.......LTF.......
.......GGYSDVMVSDEHFVVRW..P........EN......LS..MD-AA.PLLCAGI
TTY..SPLKYF..GL..dK..PG.MHI..GVVGLGGLGHMAVK.FAKAFGTK.VT.VIST
S.ANKKKEAI.....ERLGADSFLIS.RDP.EQMK.........................
......A.AMNT.LDGIIDTVSVV.-HPILPLLMLMK.SHGKLVMVGAP..EKPV.-ELP
VF..PL.............................L.M..G.RKLVAGSC.IGGMKETQE
MLDFAAK
>tr|B5GIC8|B5GIC8_9ACTO/41-306 NADP-dependent alcohol dehydrogenase OS=Streptomyces sp. SPB74 GN=SSBG_04006 PE=4 SV=1
.....-CHSDLHRIH..GM...LG.......................EKD.--LVPGH..
EATGVVVAVGEA.V.........T.GFAVGDRAAIGTIVDSC.....GACAM.CE.A..G
QENYCH....D..R.PT.TTYGGTDR.......I.....DG.T.......PTK.......
.......GAYSREYVLREKFAFPL..P........DA......LD..PAAAA.PLLCAGV
SVW..EPMRAA..GV...G..PG.SRV..AVAGLGGLGHLAVK.FAAALGAD.VT.VLSR
S.AAKEQDAR.....R-LGAGELLVT.TDE.AQAA.........................
......A.-RGR.FDFILDTISAG.-HELSPLIEMLG.LDGILCVLGN-..--PLlTGPK
LW..EL.............................G.A..G.RKKLTSSG.TAGLRQTAE
MLAFCAE
>tr|A5CTM0|A5CTM0_CLAM3/39-305 Putative Zn-dependant alcohol dehydrogenase OS=Clavibacter michiganensis subsp. michiganensis (strain NCPPB 382) GN=CMM_2374 PE
.....-CFSDLHALD..QH...GR.......................EDA.--LVPGH..
EFVGEVVAIGSA.V.........T.AFAPGDPVAVGNIVDSC.....GACAM.CR.G..G
HENMCV....E..F.PT.LTYGGRDR.......E.....DG.S.......TTR.......
.......GGWSGRYVVRDSFVYRR..P........VS......LD..PAAVA.PLMCAGV
TVW..EPLRAA..GV...G..PG.TRL..GVVGLGGLGHLAVR.LGRALGAE.VT.VFTT
S.AAKVADAE.....R-LGATHVVVS.TDA.DAMA.........................
......V.AASS.LDLVLDTVSVA.-HDLGPYLRVLD.LDGTLCVLGH-..LGEL.-TVQ
AM..DL.............................L.P..G.RRKLASTG.SGGRPGTQD
LLDFCGE
>tr|A8ESX4|A8ESX4_ARCB4/78-342 Zinc-containing NADP-dependent alcohol dehydrogenase OS=Arcobacter butzleri (strain RM4018) GN=Abu_0783 PE=3 SV=1
.....-CHSDIHHIK..GD...WL.......................QQQ.YPQVPGH..
EIVGIVSAIGKK.V.........K.KFKIGDRVGVGCMVD--.....---GS.CR.N..N
KEQYCE....D..-.TI.FTYGYETS.......K.....EPtG.......ITQ.......
.......GGYSNNIVVNSHFAVFI..P........KN......IT..FQKAA.PLLCAGV
TTY..SPIIKA..KI...K..KG.MKV..GVAGIGGLGHMAVK.LAISKGAK.VY.AFTT
S.KDKIEDIK.....S-FGVKEVIVV.DDI.EILK.........................
......K.YNKK.VDYMISTIPEV.-FDISAYCNVVK.PNGTFVQLGLP..KSEL.-PIN
SF..LM.............................A.Q..N.RVNFKSSL.IGGMKDTQD
VLNYCAT
>tr|A1CG40|A1CG40_ASPCL/45-328 Alcohol dehydrogenase, putative OS=Aspergillus clavatus GN=ACLA_065540 PE=3 SV=1
.....-CGTDIHTLR..SG...WG.......................PAD.YPCVVGH..
EIIGTVVCVGSG.VstlassqasR.ELKVGDRVGIGAQSMSCl...rADCEA.CA.D..G
RENYCA....R..-.MT.GTYNSRYA.......-.....DK.S.......KAH.......
.......GGFAEFWRGPAHFAFKI..P........DA......LP..SAEAA.PLLCGGV
TVF..APLLKH..GA...G..PG.KSV..GIVGIGGLGHMGIL.FARALGCArVV.AISR
S.SSKRRDAV.....EGLGADAFIATdEEK.KWAR.........................
......T.HARS.LDLIICTVDAP.DMPLVQYLRLLK.VDGTFVQVGAP..ESPL.PPLT
AW..SL.............................I.Q..K.GVKVTGSN.IGSPGEIRK
MLQLAAE
>tr|A2R772|A2R772_ASPNC/46-322 Catalytic activity: alcohol dehydrogenase C OS=Aspergillus niger (strain CBS 513.88 / FGSC A1513) GN=An16g02510 PE=3 SV=1
.....-CGSDLHTLR..SG...WR.......................PTL.YPCCVGH..
EIVGTAVRVGSKaV.........G.GIKVGDRVGVGAQSDSClg.rlGDCPE.CA.M..G
DEQYCS....H..K.IV.GTYNNVHL.......-.....NG.G.......KSY.......
.......GGYALYNRTPSHFVVKI..P........DS......IP..SAQAA.PMLCGGV
TLF..SPLKHH..NC...G..PG.KRV..GIIGVGGLGHFGVL.LAKAMGADkVV.AISR
K.TGKANDAL.....A-MGADLYIAT.DDEpDWAT.........................
......K.YARS.LDLIVCTVSST.KMPMTEYLGLLA.TGGALVQVGLP..DDGV.-LLA
PV..GK.............................L.Q..R.RLKATSSF.IGSPNEIRE
MFQLVAE
>tr|A4R8F5|A4R8F5_MAGGR/45-316 Putative uncharacterized protein OS=Magnaporthe grisea GN=MGG_06489 PE=3 SV=1
.....-CGSDIHTLT..GG...WG.......................DFQ.GPLCVGH..
EVVGRAVRVGSK.V.........RsEIKEGDRVGVGAQVWAC.....LKCKV.CE.S..K
NENYCP....H..-.MV.DTYNAKYE.......-.....DG.S.......SAH.......
.......GGYASHIRAHEYFTFKI..P........DG......LE..TEIAA.PLLCAGI
TVY..SPLFRA..GV...G..PG.KKV..AVVGIGGLGHLGVQ.FSKALGAE.TY.AITH
S.KNKVEDAK.....K-LGAKEVIVS.SDK.DWHK.........................
......P.YAFT.FDFILNAADALdQFDLPAYMSTLN.IEGQFHTVGIS..DKPV.PQLT
AF..AF.............................A.P..N.AAKLTGSH.LGNHQEMDA
MLKLAAE
>tr|A4RFU5|A4RFU5_MAGGR/47-325 Putative uncharacterized protein OS=Magnaporthe grisea GN=MGG_00246 PE=3 SV=1
.....-CGSDLHTLS..SG...WG.......................PTP.YPCCVGH..
EIVGRAVRVGSN.V.........K.DIKVGDRVGVGAQARSCm...sADCPE.CS.I..G
RENYCS...tK..GqLI.NTYGSVYP.......G.....DE.G.......KSY.......
.......GGYATYNRTNAKFCIKI..P........DG......VP..SEYAA.PLMCGGV
TVW..SPLKDN..KC...G..PG.KNV..GIVGVGGLGHFAVL.FAKAMGADkVV.GVSR
R.ESKRKEVM.....S-LGADDYIAT.EDEkDWEK.........................
......H.HRRS.LDLIICTVSHT.GMPLDKYLMLLK.PNGILINVGVP..EGGAlPNLN
AF..TL.............................V.I..N.AVSVGGSL.IGSPSEIRE
MLEFVAE
>tr|A5DPI7|A5DPI7_PICGU/45-316 Putative uncharacterized protein OS=Pichia guilliermondii GN=PGUG_05188 PE=3 SV=1
.....-CGSDVHTVN..AG...WG.......................KPD.LPVIPGH..
EIVGTVVKVGED.V.........SsEYKVGARVGVGAQVGAC.....LECET.CL.E..N
NETYCP....D..-.WV.DTYNDFYP.......-.....DG.S.......KTW.......
.......GGYSSHIRVHEHFVFPI..P........EK......LQ..TNDVA.PMLCAGI
TTY..SPLVRN..GA...G..PG.KKV..GIIGIGGLGHFAIM.FAKALGAE.VY.TFSR
T.NSKKEDAL.....K-LGTDHFIATyEEK.DWAT.........................
......K.YARK.LDLIISCGNSSkNFDLDGYLKCLR.VHGKLVSVGLP..EEPF.-TVS
PA..TF.............................I.K..N.GSLLGSSH.LGNRQEMID
MLKLAAE
>tr|A6RJU6|A6RJU6_BOTFB/64-350 Putative uncharacterized protein OS=Botryotinia fuckeliana (strain B05.10) GN=BC1G_00717 PE=3 SV=1
.....-CGSDVHTIT..GG...WG......................dLAT.TPLCVGH..
EIIGKVLRVGEK.V.........T.LVKPGDRVGVGAQVQSC.....MQCPQ.CK.S..D
NENYCP....K..-.MV.DTYMAPYN.......E.....DE.G.......HSDtpmkdsn
gnqifsqGGYSSHSRVHEQFVFKV..P........DG......LS..STDAA.PMMCAGL
TTY..SPLVRA..GT...G..PG.KKV..AILGIGGLGHFGIL.WAKALGAE.VW.ALSH
S.PSKKEQAL.....K-LGADHFIST.KDK.DWQK.........................
......P.LAFT.FNFILNCADMTnEFDLAAYMSTLA.VNGEFHNVGLP..DKPL.PELM
AQ..DF.............................V.S..N.GCKIAASH.IGSRKEAQA
MLQLAAD
>tr|A6SBF9|A6SBF9_BOTFB/45-316 Putative uncharacterized protein OS=Botryotinia fuckeliana (strain B05.10) GN=BC1G_10210 PE=3 SV=1
.....-CASDLHTVS..GG...WG.......................EQK.FPLCVGH..
EIVGEALRVGPK.V.........T.LIKPGQRVGVGAQSYSC.....LQCRQ.CK.N..D
NETYCR....H..-.QL.DTYGAVWP.......E.....TG.I.......VSQ.......
.......GGYASHVRTHEHWVFPI..P........DG......LK..SEEAA.PMLCAGL
TAY..SPLVRN..GC...G..PG.KKV..GIVGLGGIGHFGVM.FAKALGAE.TW.AISR
T.HAKEADAK.....K-LGADGFLAT.ADK.DWNK.........................
......E.HIMT.FDLIVNTASSSsGFNFSEYLELLD.VHGHWVSVGLP..EGEG.QTID
NF..EL.............................L.K..N.GVLIGGSH.LGSRKEVLA
MLDLAVE
>tr|A7E529|A7E529_SCLS1/47-333 Putative uncharacterized protein OS=Sclerotinia sclerotiorum (strain ATCC 18683 / 1980 / Ss-1) GN=SS1G_00401 PE=3 SV=1
.....-CGSDVHTIT..GG...WG......................eLAT.TPLCVGH..
EIIGKVVQVGPK.V.........T.LVKPGDRVGVGAQVQSC.....MECPQ.CK.S..D
NENYCP....K..-.MV.DTYMAPYN.......E.....DE.G.......HSDkpmkdsn
gnqifsqGGYSSHSRVHEQFVFKV..P........DG......LA..SIDAA.PMMCAGL
TTY..SPLVRA..GT...G..PG.KKV..AILGIGGLGHFGIL.WAKALGAE.VW.ALSH
S.PNKKETAL.....K-LGADHFIST.QEK.NWQK.........................
......P.LAFT.FNFILNCADMTnEFDLTAYMSTLA.VNGEFHNVGLP..DKPL.PELK
AQ..DF.............................V.A..N.GCKIAASH.IGSRKEAEA
MLQLAVQ
>tr|A7EP86|A7EP86_SCLS1/45-316 Putative uncharacterized protein OS=Sclerotinia sclerotiorum (strain ATCC 18683 / 1980 / Ss-1) GN=SS1G_07135 PE=3 SV=1
.....-CASDLHTVS..GG...WG.......................EQK.FPLCVGH..
EIVGEALRVGPK.V.........T.LIKPGQRVGVGAQSYSC.....LQCRQ.CK.N..D
NETYCL....H..-.QL.DTYGAVWP.......E.....TG.I.......VSQ.......
.......GGYASHVRTHEHWVFPI..P........DG......LK..TEEAA.PMLCAGL
TAY..SPLVRN..GC...G..PG.KKV..GIVGLGGIGHFGVM.FAKALGAE.TW.AISR
T.HAKEADAK.....K-LGADGFLAT.ADK.DWNK.........................
......E.HIMT.FDLIVNTASSSsGFNFSEYLELLD.VHGHWVSVGLP..EGEG.QTID
NF..QL.............................L.K..N.GVLIGGSH.LGSRKEVLA
MLDLAVE
>tr|A7EUX7|A7EUX7_SCLS1/46-321 Putative uncharacterized protein OS=Sclerotinia sclerotiorum (strain ATCC 18683 / 1980 / Ss-1) GN=SS1G_09135 PE=3 SV=1
.....-CGSDIHTLR..SG...WG.......................ATN.YPVCVGH..
EIVGKAIRVGSK.V.........E.GIKVGDRVGVGAQSGSCmn.qkGDCEA.CA.D..N
QQNYCP....H..-.GT.GTYDSKWP.......-.....NG.S.......KSY.......
.......GGYADYWRGRGDMVLKI..P........DA......IS..SDVAA.PMLCGGI
TAF..SPLKRN..GA...G..PG.KSV..AIVGIGGLGHFGIM.GAKALGCDeIT.AISR
T.SAKKEDAF.....K-MGATRFIATdEEP.DWAT.........................
......K.YANS.LDLIVSTVSSP.KLPLQGYLSLLR.YQGKFIQVGAP..EDTI.PGFN
MF..SL.............................I.L..K.NLTIGASL.IGPPHEIKD
MLALFAE
>tr|B2ACW0|B2ACW0_PODAN/45-306 Predicted CDS Pa_3_11270 OS=Podospora anserina PE=4 SV=1
.....-CGSDLHTLR..SG...W-.......................---.-------..
-----VVRVGSQ.V.........K.HLALGDRVGVGAQSDSCcsrmgKPCEA.CE.S..G
QENYCP....N..K.HV.GTYNGVYL.......-.....NG.G.......KSY.......
.......GGYATYNRVPARFAVKI..P........EG......IS..SAEAA.PMLCGGV
TTY..APLKHH..GA...G..PG.KTV..GIVGLGGLGHFGVM.WAKALGADkVV.VISR
T.NAKKEDAL.....K-MGADEFIATaEDP.RWGK.........................
......T.HANT.IDLIVCTVSQT.DMPVQDYFNLLK.FDGVFVQVGLP..DDGF.PTFQ
QK..PL.............................I.F..K.RIKITGSL.IGSPDDIRE
MFDLALA
>tr|B2AQW4|B2AQW4_PODAN/45-315 Predicted CDS Pa_4_9480 OS=Podospora anserina PE=4 SV=1
.....-CGSDVHTVT..GG...WG.......................EFE.GPLCVGH..
EVVGKAVNVGKA.V.........K.GIKKGDRVGVGAQVWSC.....LKCDV.CK.S..K
NENYCP....H..-.MV.DTYNAKYE.......-.....DG.S.......DAH.......
.......GGWANYIRAHEYFTFKI..P........DE......IP..SAEAA.PLLCAGI
TTY..SPLVRA..DI...G..PG.KVV..GVIGIGGLGHLALQ.WAKALGAE.TY.ALTH
S.AHKVDDAK.....K-LGAKDVIVT.TEE.GWAD.........................
......K.NKFK.FDMLLNCADAThKFNMADYFGTLK.VGGEFHMVGIP..NEPL.PEMT
AM..AF.............................V.Q..N.GVKLTGSH.LGNHQEMDA
MLKLAAE
>tr|B2VWY4|B2VWY4_PYRTR/47-320 Cinnamyl-alcohol dehydrogenase 1 OS=Pyrenophora tritici-repentis (strain Pt-1C-BFP) GN=PTRG_00221 PE=4 SV=1
.....-CGSDIHTLR..SG...WG.......................PAM.YPCVVGH..
EIIGKAVRVGSN.V.........K.HVKVGERVGVGAQAASCl...kPDCAM.CA.D..G
LENHCQ....K..-.IV.GSYNGIFA.......D.....TQ.S.......KSY.......
.......GGYAKYSRTPGHFVIPI..P........DG......ID..SEHAA.PLMCGGV
TVF..SPLRRY..GA...-..AG.KRV..GVIGLGGLGHFAVL.FAKAMGAKeVA.VISR
T.RSKEEDAK.....K-LGADRFIAT.EED.GWSS.........................
......GtNASS.LDLIISTVSSD.NMPFSGYLNLVA.FRGTFVQVGAP..EDPM.PGFA
AW..QL.............................I.M..S.EVHITGSA.IGPPKEIKE
MLQVVKE
>tr|B2WLE4|B2WLE4_PYRTR/46-322 NADP-dependent alcohol dehydrogenase C OS=Pyrenophora tritici-repentis (strain Pt-1C-BFP) GN=PTRG_10804 PE=4 SV=1
.....-CGSDLHMLS..SG...WG.......................PTP.YPCVVGH..
EIIGKAVKVGSN.V.........K.HVKQGDRVGVGAQARSCl...qPDCPD.CS.N..G
IENHCH....R..G.TV.NTYGSVYP.......G.....DE.G.......KSY.......
.......GGYATHNRTNGHFVMNI..P........DG......LD..SADAA.PMLCGGI
TVY..SPLKRY..GC...G..PG.KTV..GIVGVGGLGHFGVL.FAKALGADkVV.GISR
K.AEKRDDVL.....K-LGADLYISTdEDK.DWAK.........................
......H.NAQS.LDLIICTVSSA.KMPLDGYLGLLK.THGTFIQVGAP..DGGElPPIN
AF..TL.............................L.S..G.GLKVGGSG.IGAPWEIKE
MLQLAAD
>tr|B6HD86|B6HD86_PENCH/47-323 Pc20g04010 protein OS=Penicillium chrysogenum Wisconsin 54-1255 GN=Pc20g04010 PE=4 SV=1
.....-CGSDIHTLR..SG...WR.......................PTA.YPCCVGH..
EIVGTAVRVGSK.V.........SgGIQIGDRVGVGAQSESClg.rlGDCEE.CA.S..G
QENYCS....K..K.VV.GTYNSIHY.......-.....DG.S.......KSY.......
.......GGYARYHRVPGHFAIKI..P........SA......IP..SADAA.PMLCGGA
TLY..SPLKHN..GC...G..PG.KRV..GIIGVGGLGHFGLL.FAKAMGADkVV.AISR
K.MGKKEDSL.....K-MGADLYIAT.DDEpDWAT.........................
......V.NARS.LDLIVSTVSST.KMPFNDYLGLLK.TGGSFVQVGLP..EDGG.-LFA
PV..RS.............................L.M..R.RLKLQSSL.VGSPNEIRE
MFQLVSE
>tr|B6HLB2|B6HLB2_PENCH/46-326 Pc21g12260 protein OS=Penicillium chrysogenum Wisconsin 54-1255 GN=Pc21g12260 PE=4 SV=1
.....-CGTDIHTLR..SG...WG.......................PAD.YPCVVGH..
EIIGTVTRLGSA.Vssq...snpN.GIRLGDRVGVGAQSDACl...rADCEA.CA.D..G
EESYCT....R..-.MT.GTYNGRYS.......-.....DK.S.......KSH.......
.......GGFAEKWRGPAHFVFRI..P........DS......LP..SAEAA.PLLCAGV
TVF..APMRKY..GV...G..PG.KTV..GIVGVGGLGHLGIL.FARALGADrVV.AISR
S.SGKKADAV.....GGLGADGFIATgEEK.GWAK.........................
......K.YSRS.LDVILCTVSAH.DMPFAQYLRLLK.RDGTFVQVGAP..EDAL.PPLM
AW..SL.............................I.Q..K.GVKVTGSN.IGSPGDIRA
MLALAAE
>tr|B6QV15|B6QV15_PENMA/47-324 Zinc-binding alcohol dehydrogenase, putative OS=Penicillium marneffei ATCC 18224 GN=PMAA_010850 PE=4 SV=1
.....-CGSDLHTLR..SG...WS.......................PAN.YPCCVGH..
EIVGIAVRVGSK.A.........QgGIKVGDRVGVGAQAESClg.rkGPCEE.CA.S..G
NERYCG....K..H.WT.GTYNGTFM.......-.....NG.G.......KSY.......
.......GGYALYNRSPAHFVIKI..P........DG......LS..SADAA.PMLCGGA
TTY..TPLKEY..GC...G..PG.KSI..GVIGVGGLGHFAIL.FAKALGADkVV.AVSR
K.SNKREDAL.....K-LGADSYIATdDDK.NWEK.........................
......E.YSRS.LDLIVSSVSSS.KMPLSDYVSLLK.VGGTFIQLGIP..EDGS.LAIP
AR..AL.............................I.M..R.GAKLGGSL.IGSPSDLRE
MLQLAAD
>tr|Q0CWV8|Q0CWV8_ASPTN/45-328 Putative uncharacterized protein OS=Aspergillus terreus (strain NIH 2624) GN=ATEG_01826 PE=3 SV=1
.....-CGTDIHTLR..SG...WG.......................PSD.YPCVVGH..
EIVGTVVRIGSS.VptlassaasR.EIRVGDRVGVGAQSMSCl...kADCEA.CA.D..G
EESYCP....R..-.IV.GTYNSRYA.......-.....DK.S.......KSY.......
.......GGFATLWRGPAHFVFKI..P........DA......LP..SAEAA.PLLCGGV
TVF..APLRKY..GA...G..KG.KSV..GIVGIGGLGHMGVL.LAKALECDrVV.AISR
T.SSKRKDAV.....EGLGADAFIATdEDK.NWAR.........................
......T.HSRS.LDLIICTVSSQ.KMPLSGYLRLLK.KDGVFVQVGAP..EEPL.PPLR
AF..SL.............................I.Q..K.GVKLTGSN.IGSPEDIRQ
MLKLAAE
>tr|Q0CXL0|Q0CXL0_ASPTN/25-301 Putative uncharacterized protein OS=Aspergillus terreus (strain NIH 2624) GN=ATEG_01574 PE=3 SV=1
.....-CGSDLHTLR..SG...WR.......................PTN.YPCCVGH..
EIVGVVVRVGTK.A.........EgGIKVGDRVGVGAQNDSClg.rlGDCPE.CA.M..G
EEQYCA....Q..K.FV.GTYNNTHL.......-.....NG.D.......KSY.......
.......GGYGRYHRVPSHFAIKI..P........DG......IP..SAHAA.PMLCGGV
TLY..SPLKHN..GC...G..PG.KRV..GIIGVGGLGHFGVL.FAKALGADkVV.AISR
K.AAKSADAL.....K-MGADVYIAT.DDEaDWAT.........................
......K.YARS.LDLIVCTVSST.KMPMDEYLGLLA.TNGSLVQVGLP..EDGT.-LAA
PI..HL.............................L.R..R.RLKVESSL.VGSPAEIRE
MFELVAQ
>tr|Q0TVV0|Q0TVV0_PHANO/46-322 Putative uncharacterized protein OS=Phaeosphaeria nodorum GN=SNOG_16422 PE=3 SV=1
.....-CGSDLHTLK..SG...WS.......................PTP.YPCVVGH..
EIIGKAVKVGKN.V.........K.HVKEGDRVGVGAQARSCl...qKDCPD.CS.Q..G
VENHCS....R..G.LV.GTYGSVYP.......G.....DE.G.......KSY.......
.......GGYATHNRTHNRFVFNI..P........DG......LD..SADAA.PMLCGGI
TVY..SPLKNY..GC...G..PG.KTV..GIVGVGGLGHFGVL.FAKALGADkVV.GISR
K.AEKRDDVL.....K-LGADQYISTdEDK.DWAK.........................
......H.NKQT.LDLIVCTVSSE.KMPLNEYLSLLK.TKGTFIQVGAP..DGGNlPPIN
AF..TL.............................I.G..T.GIKVGGSA.IGSPDEIAE
MLQLAAD
>tr|Q2H802|Q2H802_CHAGB/45-316 Putative uncharacterized protein OS=Chaetomium globosum GN=CHGG_03652 PE=3 SV=1
.....-CGSDLHTIS..GG...WG.......................EQK.FPLAVGH..
EIVGTAVRVGPK.V.........T.LIKEGQRVGVGAQSYAC.....LDCRQ.CK.N..D
NETYCR....K..-.QL.DTYGAVWP.......D.....TG.I.......VSQ.......
.......GGYSSHVRTHQHWVFPI..P........DS......LP..STVAA.PMLCAGL
TAY..SPLVRN..GC...G..PG.KKV..GIVGLGGIGHMGVL.FAKALGAE.VW.AISR
T.HAKEADAR.....K-LGADGFLAT.ADK.DWNV.........................
......P.HVMT.FDLIVNTASSFdGFDLDAYLSLLD.VHAKWVSVGLP..EDDG.IKIR
NQ..TF.............................L.S..N.GCFFGSSH.LGSRKETLE
MLQLAAD
>tr|Q2U273|Q2U273_ASPOR/45-328 Alcohol dehydrogenase OS=Aspergillus oryzae GN=AO090038000575 PE=3 SV=1
.....-CGTDIHTLR..SG...WG.......................PAD.YPCVVGH..
EIIGTVTRIGSE.VptlasspasR.EIRIGDRVGIGAQSMSCl...kADCSE.CA.D..G
QENYCP....R..-.LT.GTYNSRYA.......-.....DK.S.......KAY.......
.......GGFAMRWRGPAHFAFKI..P........GS......LP..SAEAA.PLLCGGV
TVF..APLRKY..GA...G..PG.KSV..GIVGIGGLGHLGIL.FARALGCDrVV.GISR
T.SSKRKDAI.....EGLGADAFIATdEEK.KWGR.........................
......M.HSRS.LDLIICTVDAP.DMPLSQYLRLLK.VDGTFVQVGAP..EKPL.PQLT
AF..SL.............................I.Q..K.GVKVTGSN.IGSPEDIRL
MLQLAAE
>tr|Q2UHG1|Q2UHG1_ASPOR/49-326 Alcohol dehydrogenase OS=Aspergillus oryzae GN=AO090023000460 PE=3 SV=1
.....-CGSDIHTLR..SG...WG.......................PTM.YPCVVGH..
EIVGIAVRVGSE.V.........K.HIKVGDRVGVGAQSDSCrn.rrGKCSD.CS.A..G
RENMCW...kE..G.RA.DTYNGVYL.......-.....NG.G.......KSY.......
.......GGHADYNRAPGHFVIKI..P........DQ......MN..PTHAA.PMLCGGI
TTY..SPLKAN..GC...G..PG.KRV..GVIGVGGLGHFAIL.WAKALGADrVV.GVSR
R.ESKRADVL.....K-LGADDYIAT.EDEkDWAQ.........................
......T.HAAS.LDLIICTVSSP.DMPLRDYMGLLD.SYGRLVQVGAP..EDKL.PVLY
AF..DF.............................I.P..K.GKSLSGSV.IGSPKEIEE
MLQLAVE
>tr|Q2UQ80|Q2UQ80_ASPOR/47-323 Alcohol dehydrogenase OS=Aspergillus oryzae GN=AO090005001358 PE=3 SV=1
.....-CGSDLHTLR..SG...WG.......................PTK.YPCCVGH..
EIVGIAVRVGSKaV.........G.DIKVGDRVGVGAQSDSClg.rlGDCPE.CA.M..G
WEQYCS....H..K.IV.GTYNGIHL.......-.....NG.G.......KSY.......
.......GGYSLYNRTPSNFVIKI..P........DA......IP..SAEAA.PMLCGGV
TVY..SPLKHN..GC...G..PG.KRV..GIIGVGGLGHFGVL.FAKAMGADkVV.AISR
K.ASKSADSL.....K-MGADIYIAT.DDEpDWAT.........................
......K.YARS.LDLIVCTVSSS.KMPMTEYVGLLA.TNGSLVQVGLP..EDGT.LFAN
VR..NL.............................I.-..R.RVKVESSF.IGSPREIRE
MFELVAE
>tr|Q4PAH5|Q4PAH5_USTMA/46-322 Putative uncharacterized protein OS=Ustilago maydis GN=UM02888.1 PE=3 SV=1
.....-CASDLHTAR..SG...WG.......................PTR.YPCVVGH..
EIVGTVARVGKQ.V.........S.GFNIGDRVGVGAQSDSC.....KSCEA.CK.N..G
DEPWCE....K..G.IV.GTYNGDYS......sT.....DGsG.......FSM.......
.......GGYAKYSRVPAHFAVHI..P........DS......LP..STVAA.PLMCGGV
TVY..NPLKTN..GC...G.nEGvKRV..GVVGIGGLGHFALI.FAKALGAEkIV.AISH
T.HSKEDLAR.....K-LGATNFIAS.GDE.DPWS.........................
......A.HKRS.LDLLILTNNNA.DMPITDYLTLVR.PHGKVVAVGVP..EEPC.MPTP
LP..AL.............................A.F..S.GVFLGGSL.IGGPAIIKE
MLELAAK
>tr|Q4PDF2|Q4PDF2_USTMA/40-317 Putative uncharacterized protein OS=Ustilago maydis GN=UM01861.1 PE=3 SV=1
.....-CGSDVHTIS..GG...WGp.....................lKHD.F-CIPGH..
EIIGIATKVGKN.V.........K.DIKVGDRVGVGAQVDSC.....GECVP.CQ.D..E
EEQYCRgngtK..K.LV.DTYNDTYS.......E.....CG.T.......KAM.......
.......GGYSTHIRTQQQFVFPI..P........DK......IK..SEHAA.PMLCGGL
TLF..SPLIRN..GA...G..PG.KRV..GIVGIGGLGHFGVM.FAHALGAE.VV.AISH
S.PRKREDAL.....K-MGAKEFVSTgENP.NWAE.........................
......E.YKNKpFDLIINTASSN.AVDLRTILTTLK.VHGRLICVGMP..EDVF.-KVR
IQ..DF.............................A.G..N.GCLMGSSH.IGSKKEALQ
MLELAAE
>tr|Q5B8V0|Q5B8V0_EMENI/47-323 Putative uncharacterized protein OS=Emericella nidulans GN=AN3030.2 PE=3 SV=1
.....-CGSDLHTLR..SG...WR.......................PAL.YPCCVGH..
EIVGTAVRVGSKaV.........G.GIKLGDRVGVGAQSDACvg.rfGDCPE.CA.M..G
WENYCS....H..K.FV.STYNSVHF.......-.....NG.G.......KSY.......
.......GGYALYNRCPSHFVVKI..P........DA......VP..SAEAA.PMLCGGV
TLY..SPLKHN..NC...G..PG.KRV..GIIGVGGLGHFGVL.FAKALGADkVV.AISR
K.NGKSEDAL.....K-MGADQYIAT.DDEpDWAT.........................
......K.YARS.LDLIVCTVSST.KMPLAEYVGLLA.TNGSFVQVGLP..EDGV.LNAP
VA..N-.............................L.R..R.RLKMESSL.VGSPNEIRE
MFALVAE
>tr|Q6BTK7|Q6BTK7_DEBHA/45-313 DEHA2C17666p OS=Debaryomyces hansenii GN=DEHA2C17666g PE=3 SV=2
.....-CGSDVHTAS..GA...WG.......................EAM.LPVIVGH..
EIIGEVVKVGSK.V.........T.TVKNGDRVGVGAQVWAC.....LKCDV.CK.S..G
EETYCP....H..-.LI.NTYNDKYP.......-.....DG.S.......ISY.......
.......GGYSSHIRVHEYFTFKI..P........EK......LS..SENAA.PMLCAGI
TTY..APLKKN..--...T.rPG.MKV..GIVGIGGLGHFAIM.WARALGCE.VF.SFSR
T.DSKKKTAL.....E-LGADHFVDT.TAK.DWNK.........................
......D.LQFK.LDLILSCASSSkDFSIGEYTSMLT.IGGKFISAGIP..EAPF.-SVN
PV..DL.............................L.K..N.ACYLGSSH.LGNRQEMIE
MLNLAAE
>tr|Q7RZV3|Q7RZV3_NEUCR/45-317 Putative uncharacterized protein OS=Neurospora crassa GN=NCU00260.1 PE=3 SV=1
.....-CGSDVHTIS..GG...WG.......................EQK.FPLAVGH..
EIIGTALRVGPK.V.........T.LIKPGQRVGVGAQSYSC.....LDCRQ.CK.N..D
NETYCR....K..-.QL.DTYGAVWP.......D.....TG.I.......VSQ.......
.......GGYSSHVRTHEHWVFPI..P........DA......LP..STVAA.PMLCAGL
TAY..SPLVRN..GC...G..PG.KKV..GIVGLGGIGHLGLL.FAKALGAT.VY.VISR
T.HSKEADAR.....K-MGADGFLAT.ADP.NWNE.........................
......E.HIMT.FDLIINTANSFeGFDLDAYLSLLD.VHGKWVSVGLP..EDEEgIRVR
NQ..TF.............................L.K..N.GCFFGSSH.LGSRRETLE
MLQLAAD
>tr|Q7S6L2|Q7S6L2_NEUCR/45-316 Putative uncharacterized protein OS=Neurospora crassa GN=NCU04823 PE=3 SV=1
.....-CGSDIHTVT..GG...WG.......................DFE.GPLCVGH..
EVVGKAIKVGKN.V.........T.EIKQGDRVGVGAQVWSC.....LKCDV.CK.S..K
NEQYCP....H..-.MV.DTYNANYE.......-.....DG.S.......TAH.......
.......GGWASHIRAHQYFTFKI..P........DA......IP..SHLAA.PLLCAGI
TTY..SPLVRA..NV...G..PG.KTV..GIIGVGGLGHLGIQ.WARALGAE.VH.VLTH
S.AYKADDAK.....A-LGAQNVIVTsDDE.KWAE.........................
......P.YKFK.FDFLLNCADAThKFDMKTYLSVLK.VGGEFHMCGIP..DKPL.PPLE
VL..AF.............................M.Q..N.GAKLSANH.LGNHQEMKA
MLQLAAE
>tr|Q7SC51|Q7SC51_NEUCR/47-325 Putative uncharacterized protein OS=Neurospora crassa GN=NCU08402 PE=3 SV=1
.....-CGSDIHTLR..SG...WG.......................PTN.YPCCVGH..
EVVGTVVRAGSK.V.........EgGIKVGDRVGVGAQSDACrnrtdKHCKI.CA.D..G
NYNYCR....V..H.HV.GTYNGVYM.......-.....NG.G.......KSY.......
.......GGYATYQRVPSFFAVKI..P........ES......MP..SSHAA.PMLCAGV
TTY..APLKFH..GV...G..PG.KRV..GVIGLGGLGHFGVM.WAKALGADeVV.VISR
S.SSKKADAM.....A-MGATGFIATgEDP.EWLN.........................
......K.NRSS.LDIILCTASSA.DMPFNDYLFLLD.LDGVFIQVGAP..DDDL.PRIK
QM..AL.............................I.F..N.RIKLTGSL.IGSPDDIRE
MFQLAVD
>tr|A3CDI3|A3CDI3_ORYSJ/46-279 Putative uncharacterized protein OS=Oryza sativa subsp. japonica GN=OsJ_033355 PE=3 SV=1
.....-CYADVIWTR..NM...FN.......................DSI.YPLVPGH..
EIAGVVTEVGAD.V.........K.GFKVGDH----------.....-DCEN.CN.S..S
LENHCS....K..-.CV.VTYNSVDS.......-.....DG.T.......VTK.......
.......GGYSSHILVHQRYCFKI..P........AD......YP..LSKAA.PLLCAGI
TVY..TPMIRH..NM...N.qPG.KSL..GVIGLGGLGHMAVK.FGKAFGLK.VT.VFST
S.ESKREEAI.....NLLGADNFVIS.SDE.NQME.........................
......S.LKSS.LHFIIDTASGD.-HQFDPYLSLLK.VVGVMVLLSF-..PSEI.-KVH
PE..NL.............................N.-..-.--------.---------
-----LE
>tr|Q8S5A0|Q8S5A0_9CONI/16-227 Cinnamyl alcohol dehydrogenase (Fragment) OS=Nothotsuga longibracteata GN=CAD PE=3 SV=1
.....-CHSDLIQMR..NE...MG.......................MSH.YPMVPGH..
EVVGIVTELGSE.V.........K.KFKVGEHVGVGCIVGSC.....RKCGN.CN.E..S
MEQYCS....K..-.RI.WTYNDVNH.......-.....DG.T.......PTQ.......
.......GGFASSMVVDQMFVVRI..P........EN......LP..LEQAA.PLLCAGV
TVY..SPLKHF..GM...T.eAG.KKC..GILGLGGVGHMGVK.IAKAFGLH.VT.VISS
S.DKKKEEAL.....EVLHADAYLVS.KDA.EKMQ.........................
......E.AAES.LDYILDTIPVA.-HP---------.-----------..----.----
--..--.............................-.-..-.--------.---------
-------
>tr|Q8S5A6|Q8S5A6_TSUCA/16-227 Cinnamyl alcohol dehydrogenase (Fragment) OS=Tsuga canadensis GN=CAD PE=3 SV=1
.....-CHSDLIQMR..NE...MG.......................MSH.YPMVPGH..
EVVGIVTELGSE.V.........K.KFKVGEHVGVGCIVGSC.....RKCGN.CN.E..S
MEQYCS....K..-.RI.WTYNDVNH.......-.....DG.T.......PTQ.......
.......GGFASSMVVDQMFVVRI..P........EN......LP..LEQAA.PLLCAGV
TVY..SPMKHF..GM...T.eAG.KRC..GILGLGGVGHMGVK.IAKAFGLH.VT.VISS
S.DKKKEEAL.....EVLHADAYLVS.KDA.EKMQ.........................
......E.AAES.LDYILDTIPVA.-HP---------.-----------..----.----
--..--.............................-.-..-.--------.---------
-------
>tr|A1CKT7|A1CKT7_ASPCL/45-317 Oxidoreductase, zinc-binding OS=Aspergillus clavatus GN=ACLA_039770 PE=3 SV=1
.....-CGSDVHTIS..GG...WG.......................EQK.FPLCVGH..
EIIGRAIRVGPK.V.........T.LIKEGERVGVGAQSYSC.....GECKQ.CK.N..D
NETYCP....V..L.QI.DTYGAQWP.......E.....TG.I.......VSQ.......
.......GGYSSHIRTHEHWVFPI..P........EG......LD..TNLAA.PMLCAGL
TAY..SPLVRN..GA...G..PG.KKV..GIVGLGGIGHFGVM.LAKALGAE.TW.AISR
S.RAKEEDAR.....Q-LGADGYIAT.AEE.GWEK.........................
......P.HLCS.FDLIINCANSSeGFDLAKYLSMMD.VHGRWISVGLP..EEEG.QVIK
AQ..NL.............................I.S..N.GVLIGASH.LGSRKEMLA
MLQLAAD
>tr|A1D6N2|A1D6N2_NEOFI/45-317 Oxidoreductase, zinc-binding OS=Neosartorya fischeri (strain ATCC 1020 / DSM 3700 / NRRL 181) GN=NFIA_065400 PE=3 SV=1
.....-CGSDVHTIS..GG...WG.......................EQK.FPLCVGH..
EIVGCAIRVGPK.V.........T.LIKEGQRVGVGAQSYSC.....GECKQ.CK.N..D
NETYCP....V..L.MI.DTYGAEWP.......E.....TG.I.......VSQ.......
.......GGYSSHVRTHEHWVFPI..P........DA......LD..SNLVA.PMLCAGL
TAY..SPLVRN..GA...G..PG.KKV..GIVGLGGIGHFGVM.FAKALGAE.VW.AISR
S.RAKEADAR.....K-LGADGYIAT.AEE.GWEK.........................
......P.HQFS.FDLIINCANSSeGFDLAKYLSMMD.VHGRWISVGLP..EEEG.QVIK
AQ..HL.............................I.S..N.GVLIGASH.LGSRKEMLA
MLQLAAD
>tr|A2QYB6|A2QYB6_ASPNC/46-340 Catalytic activity: Cinnamyl alcohol + NADP+ = Cinnamaldehyde + NADPH. OS=Aspergillus niger (strain CBS 513.88 / FGSC A1513) GN
.....-CGTDLHTLR..SG...WGp.....................nTTT.YPCIVGH..
EIIGIVTRIGSS.IptspaypntT.PLQIGDRVGIGAQTLSCl...qPSCEE.CV.A..G
KENYCP....R..-.IT.GTYNSRYW.......-.....DN.EtgkrsdvIAY.......
.......GGFARKWRGPAAFAFRI..P........EG......LK..SEVAA.PLLCAGT
TVF..APLRKYldGN...G..KG.KTV..AVVGIGGLGHLGIM.FAKALGCErVI.GISR
S.NMKREDAV.....KGLGADGFIATgEEK.GWEK.........................
......K.WSRS.VDLILCTVDGD.DMPLGKYLRLLK.AGGTFVLVGAP..EKPL.PRMR
AF..EL.............................I.G..K.GVNVTGSN.IGSREDIRC
MLEVAAE
>tr|A5E5B0|A5E5B0_LODEL/50-327 Putative uncharacterized protein OS=Lodderomyces elongisporus GN=LELG_04799 PE=3 SV=1
.....-CYSDIHTVK..GA...WAp....................lqRDD.--LVVGH..
EIIGEVIAVGDE.V.........K.EYKVGDRVGIGACSSSC.....RSCNR.CQ.T..D
NEQYCK....Q..-.AS.ATYNSKDV.......R.....SEnY.......ITQ.......
.......GGYSSHSIADEQFVFPI..P........KD......LP..SVYAA.PLMCAGI
TVF..SPLVRN.lGV...N.aKG.KNV..GIIGIGGLGHLALQ.FANAMGAN.VV.AFSR
S.SSKKDQAL.....E-LGAHEFIATnEDK.DWTT.........................
......K.YDDY.FDLILNCASGVdGLNLEEYLSVLK.VDKKFVSVGLP..PVTEkFEVS
PF..TF.............................L.K..Q.GASFGSSL.LGSKAEVNE
MLNIAAK
>tr|B2AUZ9|B2AUZ9_PODAN/45-316 Predicted CDS Pa_7_4560 OS=Podospora anserina PE=4 SV=1
.....-CGSDVHTIS..GG...WG.......................EQH.FPLAVGH..
EIIGTAIRVGSK.V.........S.LIKEGQRVGVGAQSYSC.....LDCRQ.CK.N..D
NETYCQ....K..-.QL.DTYGAKWP.......D.....TG.I.......VSQ.......
.......GGYSSHVRTHEHWVFPI..P........DA......LP..STVAA.PMLCAGL
TAY..SPLVRN..GC...G..PG.KKV..GIVGLGGIGHLGLL.FAKALGAE.VW.AISR
T.HSKEADAK.....A-MGADGFLAT.SDR.DWNV.........................
......P.HKMT.FDLIINTANSFeGFDLDAYLSLLD.VHAKWVSVGLP..EDDG.IKVR
NQ..TF.............................L.T..N.GCFFGSSH.LGSRKEVLT
MLQLAAD
>tr|B6Q620|B6Q620_PENMA/45-318 Oxidoreductase, zinc-binding OS=Penicillium marneffei ATCC 18224 GN=PMAA_023880 PE=4 SV=1
.....-CGSDVHTIS..GG...WG......................aNQN.WPLCVGH..
EIVGTVVKVGPK.V.........T.NIKVGERVGVGAQVFSC.....GDCKQ.CK.N..D
DETYCP....N..I.IM.DTYGSKWP.......E.....TG.I.......ISQ.......
.......GGYSSHVRAHEHWVFAI..P........EK......LK..TNSTA.PMLCAGI
TVF..SPLVRN..GA...G..PG.KKV..GIVGMGGIGHFGIM.FSKALGAE.TW.AVSR
T.RAKEADAR.....K-IGADGFIAT.CEE.GWEK.........................
......E.HRFS.FDLIVNCANSSeNFDLAKYLSVMD.VHGRWVSVGLP..EEEG.QVIK
AQ..NL.............................I.S..N.GVLIGASH.LGSRKEMIQ
MLNLAAD
>tr|B6QPL1|B6QPL1_PENMA/42-302 Alcohol dehydrogenase, putative OS=Penicillium marneffei ATCC 18224 GN=PMAA_048620 PE=4 SV=1
.....-CGTDLHTLR..SG...WS.......................PTD.YPCVVGH..
EIIGTVVRIGSG.VatlasspasR.QIRVGDRVGIGA-----.....-----.--.-..-
------....-..-.QM.GTYNARYA.......-.....DK.S.......KSY.......
.......GGYANFWRGPAHFAFKI..P........DS......LP..SAEAA.PLLCGGV
TVF..RPLKRY..HA...G..PG.KTV..GIIGVGGLGHLGIL.FAKALGCErVV.AISR
T.SSKRKDAV.....EGLGADLFIATeEDK.KWAR.........................
......T.YSRS.LDLIICTVDSP.KLPLSQYLRLLR.VGGTFVQVGAP..EGPL.PGLP
AW..SL.............................I.Q..K.EVQITGSN.IGSPDDIRE
MLQLAAE
>tr|Q0CNK0|Q0CNK0_ASPTN/45-317 NADP-dependent alcohol dehydrogenase VI OS=Aspergillus terreus (strain NIH 2624) GN=ATEG_04734 PE=3 SV=1
.....-CGSDVHTIS..GG...WG.......................DQK.FPLCVGH..
EIIGRAIRVGPK.V.........T.LIKEGQRVGVGAQSYSC.....GECKQ.CK.N..D
NETYCP....H..L.MI.DTYGAEWP.......D.....TG.I.......VSQ.......
.......GGYSSHVRTHEHWVFPI..P........EQ......LE..TNLVA.PMLCAGL
TAY..SPLVRN..GC...G..PG.KKV..GIVGLGGIGHFGVM.FAKALGAE.TW.AISR
S.RAKEADAR.....K-LGADGYIAT.AEE.GWEK.........................
......E.HLCS.FDLIINCANSSkGFDLAKYLSMMD.VHGRWISVGLP..EEEG.QVIK
AQ..NL.............................I.S..N.GVLIGASH.LGSRREMLA
MLQLAAD
>tr|Q2UKM3|Q2UKM3_ASPOR/45-317 Alcohol dehydrogenase OS=Aspergillus oryzae GN=AO090003000751 PE=3 SV=1
.....-CGSDLHTIS..GG...WG.......................DQK.FPLCVGH..
EIIGRAIRVGPK.V.........T.LIQEGQRVGVGAQSYSC.....GECKQ.CK.N..D
NETYCP....V..L.MM.DTYGSEWP.......E.....TG.I.......VSQ.......
.......GGYSSHVRTHEHWVFPI..P........EQ......LE..TNLVA.PMLCAGL
TAY..SPLVRN..GA...G..PG.KKV..GIVGLGGIGHFGIM.FAKALGAE.TW.AISR
S.RAKEADAR.....K-LGADGYIAT.AEE.GWEK.........................
......D.HLCS.FDLIINCASSSqGFDLAKYLSLMD.VHGRWISVGLP..EEDG.QVIK
AQ..NL.............................I.A..N.GVLIGASH.LGSRREMLD
MLKLAAD
>tr|Q55KD1|Q55KD1_CRYNE/46-325 Putative uncharacterized protein OS=Cryptococcus neoformans GN=CNBK0550 PE=4 SV=1
.....-CGSDVSSLT..GE...WGl.....................vKDI.CPQVCGH..
EIVGEVVRVGTS.P.........EnGLKIGDLVGIGAQSDSC.....RECEW.CK.E..G
KENYCA....T..-.QT.ITFNYPYNrg...pnG.....KG.S.......IAR.......
.......GGFAKYWRGPSKFAVPL..P........SG......LE..PDVAA.PMLCGGV
TVY..SPLARF..EI...G.tKR.KRV..GVIGVGGLGHMAIL.FAKAMGAE.VT.AISR
T.DAKKEDAF.....K-LGATDYFATgGDLqEAVK.........................
......A.RTRS.LDFILCTINPE.SFSISDYLPLLT.PAGVFCIVGVI..PTPL.-QVP
AF..PL.............................I.T..N.SACVAGSN.IGSPKEITE
MFEFAVK
>tr|Q5B9C0|Q5B9C0_EMENI/45-321 Putative uncharacterized protein OS=Emericella nidulans GN=AN2860.2 PE=4 SV=1
.....-CGSDVHTISviGG...WG.......................SQK.FPLCVGHgp
EIIGRAVRVGPK.V.........T.LIKEGQRVGVGAQSYSC.....GECKQ.CK.N..E
NETYCP....V..L.MI.DTYGAEWP.......D.....TG.I.......VSQ.......
.......GGYSSHVRTHEHWVFPI..P........DV......LE..TNLVA.PMLCAGL
TAY..SPLVRN..GA...G..PG.KKV..GIVGLGGIGHFGVM.FAKALGAE.TW.AISR
S.RAKEADAR.....K-LGADGYIAT.AEE.GWEK.........................
......P.HRCS.FDLIINCANSSkGFDLEKYLSMMD.VHGRWISVGLP..EEEG.QVIK
AQ..NL.............................I.S..N.GVLIGASH.LGSRREMLE
MLQLAAD
>tr|Q5K975|Q5K975_CRYNE/46-325 Alcohol dehydrogenase (NADP+), putative OS=Cryptococcus neoformans GN=CNK02940 PE=4 SV=1
.....-CGSDVSSLT..GE...WGp.....................vKDI.CPQVCGH..
EIVGEVVRVGTS.P.........EnGLKIGDLVGIGAQSDSC.....RECEW.CK.E..G
KENYCA....T..-.QT.ITFNYPYNrg...pnG.....KG.S.......IAR.......
.......GGFAKYWRGPSKFAVPL..P........SG......LE..PDVAA.PMLCGGV
TVY..SPLARF..EI...G.tKR.KRV..GVIGVGGLGHMAIL.FAKAMGAE.VT.AISR
T.DAKKEDAF.....K-LGATDYFATgGDLqEAVK.........................
......A.RTRS.LDFILCTINPE.SFSISDYLPLLT.PAGVFCIVGVI..PTPL.-QVP
AF..PL.............................I.M..N.SACVAGSN.IGSPKEITE
MFEFAVK
>tr|Q6BV88|Q6BV88_DEBHA/45-321 DEHA2C04510p OS=Debaryomyces hansenii GN=DEHA2C04510g PE=3 SV=1
.....-CGSDIHTLK..GA...WSp....................lqRND.--LVVGH..
EIIGKVIAVGKD.V.........K.DIKVGDRCGIGACSKSC.....MDCER.CK.T..D
NEQYCN....K..-.KV.GTYNSEDF.......D.....TG.Y.......ISQ.......
.......GGYSSHSIAHEQYVFPI..P........EA......LE..SAVAA.PLMCAGL
TVF..SPLVRN.lGE...D.aKG.KTV..GIIGIGGLGHLAIQ.FANALGAN.VV.AFSR
S.SSKKDQAL.....Q-MGAHDFIATgEQK.NWNT.........................
......S.YANK.FDFILNCASGIdGLNLNDYLSVLK.VDAKFVSVGLP..PVADtFEVS
PF..SF.............................I.G..N.ACSFGSSL.LGSKKEALY
MLQLAAE
>tr|Q6BV89|Q6BV89_DEBHA/45-321 DEHA2C04488p OS=Debaryomyces hansenii GN=DEHA2C04488g PE=3 SV=1
.....-CGSDIHTIK..GA...WKp....................lnRDD.--LVVGH..
EIVGKVIAVGKD.V.........K.DIKIGDRCGVGACSKSC.....MDCER.CE.T..D
NEQYCP....R..-.KV.STYNAKDF.......D.....TG.Y.......ISQ.......
.......GGYSSHSIAHEQYVFPI..P........DA......LE..SAVAA.PLMCAGL
TVF..SPLVRN.lGE...D.aKG.KTV..GIIGIGGLGHLAIQ.FANALGAN.VV.AFSR
S.SSKKDQAI.....E-MGAHDFIATgEQK.NWKS.........................
......N.NADK.FDFILNCASGIdGLNLNDYLSVLK.VDAKFVSVGLP..PVGDtFEVS
PF..SF.............................I.G..N.ACSFGGSL.LGSKREALY
MLQLSAE
>tr|A3GHR6|A3GHR6_PICST/49-328 Alcohol dehydrogenase, class V OS=Pichia stipitis GN=ADH4 PE=3 SV=1
.....-CGSDCHTVS..GN...WGp....................lnRTD.--LVVGH..
EIVGEVIEVGPE.V.........T.KHKLGDIVAIGAQSDSC.....GECDR.CK.N..N
NEQYCQ....K..G.NV.GTYNTPNK.......K.....CGgY.......VTQ.......
.......GGYASHFRVNSHFAARV..P........AN......LD..VHYAA.PLLCGGL
TVY..SPIVRH.aGY...D.lKE.KVI..GIVGIGGLGSMAIQ.IAKALGAKeVV.AFSR
T.SSKKEDAI.....Q-LGASKYIATkEDP.NWAE.........................
......S.NLDT.FDMILNCASFGkGVNYNSFLRSLK.LGGKYVTVSAPpvDEPI.-TIA
PF..NL.............................L.M..G.GAIIAGSG.IGSMKEADE
LLKLYAD
>tr|A5E5M2|A5E5M2_LODEL/50-327 Putative uncharacterized protein OS=Lodderomyces elongisporus GN=LELG_04911 PE=3 SV=1
.....-CYSDIHTVN..AS...WAp....................lqRND.--LVVGH..
EIIGEVIAVGDE.V.........K.EYKVGDRVGIGACSSSC.....RSCNR.CQ.T..D
NEQYCK....Q..-.AS.LTYNSKDV.......R.....SEnY.......ITQ.......
.......GGYSSHSIADEQFVFPI..P........KD......LP..SVYAA.PLMCAGI
TVF..SPLVRN.lGV...N.aKG.KNV..GIIGIGGLGHLALQ.FANAMGAN.VV.AFSR
S.SSKKDQAL.....E-LGAHEFIATnEDK.DWTT.........................
......K.YDDY.FDLILNCASGVdGLNLEEYLSVLK.VDKKFISVGLP..PVTEkFEVS
PF..TF.............................L.N..Q.GASFGSSM.LGSKAEVNE
MLNISAK
>tr|B0XX95|B0XX95_ASPFC/59-349 Oxidoreductase, zinc-binding OS=Aspergillus fumigatus (strain CEA10 / CBS 144.89 / FGSC A1163) GN=AFUB_037280 PE=4 SV=1
.....-CGSDVHTIS..GEswvWSkkevqriapltalfrwlgraeipPLQ.-------..
-IVGRAIRVGPK.V.........T.LIKEGQRVGVGAQSYSC.....GECKQ.CK.N..D
NETYCP....V..L.MI.DTYGAEWP.......E.....TG.I.......VSQ.......
.......GGYSSHVRTHEHWVFPI..P........DA......LE..TNLVA.PMLCAGL
TAY..SPLVRN..GA...G..PG.KKV..GIVGLGGIGHFGVM.FAKALGAE.VW.AISR
S.RAKEADAR.....K-LGADGYIAT.AEE.GWEK.........................
......P.HRFS.FDLIINCANSSeGFDLSKYLSMMD.VHGRWISVGLP..EEEG.QVIK
AQ..HL.............................I.S..N.GVLIGASH.LGSRKEMLA
MLQLAAD
>tr|B6HBU5|B6HBU5_PENCH/45-303 Pc18g00530 protein OS=Penicillium chrysogenum Wisconsin 54-1255 GN=Pc18g00530 PE=4 SV=1
.....-CGSDVHTIS..--...--.......................---.-------..
EIVGRAIRVGPK.V.........T.LIKEGERVGVGAQSYSC.....GKCKQ.CR.N..D
NETYCQ....V..E.PM.DTYGSKWA.......D.....SG.I.......VSQ.......
.......GGYSSHVRTHEHWVFPI..P........DA......LE..TNSVA.PMLCAGL
TAY..SPLVRN..GA...G..PG.KKV..GIVGLGGIGHFGIM.FSKALGAE.TW.AISR
S.RAKEADAR.....K-LGADGYIAT.AEE.GWEK.........................
......D.HLCS.FDLIINCANSSeGFDLARYLSMMD.VHGRWISVGLP..EEEG.QVIK
AQ..NL.............................I.S..N.GVLIGASH.LGSRREMLD
MLQLAAD
>tr|Q4WY60|Q4WY60_ASPFU/59-349 Oxidoreductase, zinc-binding OS=Aspergillus fumigatus GN=AFUA_3G11900 PE=4 SV=1
.....-CGSDVHTIS..GEswvWSkkevqriapltalfrwlgraeipPLQ.-------..
-IVGRAIRVGPK.V.........T.LIKEGQRVGVGAQSYSC.....GECKQ.CK.N..D
NETYCP....V..L.MI.DTYGAEWP.......E.....TG.I.......VSQ.......
.......GGYSSHVRTHEHWVFPI..P........DA......LE..TNLVA.PMLCAGL
TAY..SPLVRN..GA...G..PG.KKV..GIVGLGGIGHFGVM.FAKALGAE.VW.AISR
S.RAKEADAR.....K-LGADGYIAT.AEE.GWEK.........................
......P.HRFS.FDLIINCANSSeGFDLSKYLSMMD.VHGRWISVGLP..EEEG.QVIK
AQ..HL.............................I.S..N.GVLIGASH.LGSRKEMLA
MLQLAAD
>tr|Q5AC33|Q5AC33_CANAL/48-325 Putative uncharacterized protein ADH7 OS=Candida albicans GN=ADH7 PE=3 SV=1
.....-CYSDIHTLQ..SN...WGe....................ynRDD.--LVVGH..
EIVGKVIAVGDK.V.........T.EFKIGQRVGIGAASSAC.....RECNR.CK.S..D
NEQYCA....K..-.AA.STYNAPDV.......R.....SNnY.......VTQ.......
.......GGYSSHSIADEQFVFPI..P........DD......LP..SAYAA.PLMCAGI
TVF..SPLLRN.lGS...D.aKG.KTV..GIIGIGGLGHLALQ.LAKALGAK.VV.AFSR
T.SSKKDQAL.....K-LGADEFIATnEEK.DWSS.........................
......K.YHDT.FDFILNCASGVdGLNLQDYLSVLK.VDKKFISVGLP..PATEqFGVS
PF..TF.............................L.K..H.GASFGSSL.LGSKVEVLE
MLKLAAK
>tr|Q6FII9|Q6FII9_CANGA/44-315 Strain CBS138 chromosome M complete sequence OS=Candida glabrata GN=CAGL0M14047g PE=3 SV=1
.....-CGSDIHCAA..GN...WG.......................QKQ.TPLVVGH..
EIIGKVVKVGPK.C.........KtGLKIGDRVGVGAQVFSC.....LECER.CK.N..D
NEPYCA....R..-.FV.TTYSQPYE.......-.....DG.Y.......VSQ.......
.......GGYANYVRVHEHFAVPI..P........EN......IP..SEYAA.PLLCGGL
TVY..SPLLRN..GC...G..PG.KKV..GILGIGGIGHMGIL.FAKAMGAE.VY.AISR
S.NAKKEDSL.....K-LGADHYIATkEEP.DWGT.........................
......K.YFDT.FDLIVVCASSLtDVDFDVMPKAMK.VGGRIVSISVP..EQDEvLTMK
PF..GL.............................I.-..-.GVSIANSI.LGSIAEMKQ
LLKLVSE
>tr|Q6FRQ0|Q6FRQ0_CANGA/45-316 Similar to uniprot|Q04894 Saccharomyces cerevisiae YMR318c OS=Candida glabrata GN=CAGL0H06853g PE=3 SV=1
.....-CGSDIHCAA..GN...WG.......................KKQ.TPLVVGH..
EIIGKVVKIGPK.C........nT.GLKVGDRVGVGAQVFSC.....LECDR.CK.N..D
NEPYCP....K..-.FV.TTYSQPYE.......-.....DG.Y.......VSQ.......
.......GGYANYVRVHEHFAVKI..P........EN......IP..DHLAA.PLLCGGI
TVY..SPLLRN..GC...G..PG.KKV..GIVGIGGIGHMGLL.FAKAMGAE.VY.AISR
S.NAKKEDSL.....K-LGADHYIATkEEP.NWGE.........................
[truncated: 10,635 more chars]
