# Supplementary material for: Subdivision of the MDR superfamily of medium-chain dehydrogenases/reductases through iterative hidden Markov model refinement
Source: BMC Bioinformatics. 2010 Oct 27;11:534. doi: 10.1186/1471-2105-11-534 (PMC2976758; doi:10.1186/1471-2105-11-534)
Supplement: Additional file 4 — MDR family alignment figures. Illustrations showing the mafft MSAs from Additional file 3: mdr-sequences. Red sequence identifiers denote sequences from UniProtKB/TrEMBL, while blue correspond to sequences from Swiss-Prot. The position cscores are shown in a bar plot under the MSA. Positions that contain gaps in over 90% of the sequences have been removed from the alignment in order to increase readability. [file 1471-2105-11-534-S4.ZIP › mdr/MDR011.seed]

>tr|B0AVX2|B0AVX2_BACAN/39-278 Oxidoreductase, zinc-binding dehydrogenase family OS=Bacillus anthracis str. A0488 GN=BAC_3560 PE=4 SV=1
NFADIYRRRG------D-YH----L--AGNPPYIL-------------------------
-------------GYEGAGIVEEIGT-N----------V-----TTIKPGDR-IAFAD--
--VP-FANAELVAVPS--KKTI-QLPNS-ISF---ETA--ASVLLQGLTAHYLTKDS---
----------YQ---IKQ----GDIALVHAAAGGVGQLLIQIIKLLGG-TAIGLTSS---
---NEKAKVATLAG-ADHVFL-----------YS---EK--------------WHSKVLE
-ITNGTGVNVVYESVG-STLEESFNATKIGGTVVFYGMAG--G--NPAPVDP-RMLMDT-
SKTLTGGDLWNVLT-TFEERKQRSTQ-
>tr|B0PX85|B0PX85_BACAN/39-278 Oxidoreductase, zinc-binding dehydrogenase family OS=Bacillus anthracis str. A0193 GN=BAQ_3578 PE=4 SV=1
NFADIYRRRG------D-YH----L--AGNPPYIL-------------------------
-------------GYEGAGIVEEIGT-N----------V-----TTIKPGDR-IAFAD--
--VP-FANAELVAVPS--KKTI-QLPNS-ISF---ETA--ASVLLQGLTAHYLTKDS---
----------YQ---IKQ----GDIALVHAAAGGVGQLLIQIIKLLGG-TAIGLTSS---
---NEKAKVATLAG-ADHVFL-----------YS---EK--------------WHSKVLE
-ITNGTGVNVVYESVG-STLEESFNATKIGGTVVFYGMAG--G--NPAPVDP-RMLMDT-
SKTLTGGDLWNVLT-TFEERKQRSTQ-
>tr|B0QDK2|B0QDK2_BACAN/39-278 Oxidoreductase, zinc-binding dehydrogenase family OS=Bacillus anthracis str. A0442 GN=BAH_3607 PE=4 SV=1
NFADIYRRRG------D-YH----L--AGNPPYIL-------------------------
-------------GYEGAGIVEEIGT-N----------V-----TTIKPGDR-IAFAD--
--VP-FANAELVAVPS--KKTI-QLPNS-ISF---ETA--ASVLLQGLTAHYLTKDS---
----------YQ---IKQ----GDIALVHAAAGGVGQLLIQIIKLLGG-TAIGLTSS---
---NEKAKVATLAG-ADHVFL-----------YS---EK--------------WHSKVLE
-ITNGTGVNVVYESVG-STLEESFNATKIGGTVVFYGMAG--G--NPAPVDP-RMLMDT-
SKTLTGGDLWNVLT-TFEERKQRSTQ-
>tr|B1DCU6|B1DCU6_9BACL/42-282 Alcohol dehydrogenase zinc-binding domain protein OS=Paenibacillus sp. JDR-2 GN=Pjdr2DRAFT_2929 PE=4 SV=1
NYADIYRRRG------N-YH----L--AGNPPYIL-------------------------
-------------GYEGAGIVEEAAA-D----------A-----AGLAPGDR-IAFCD--
--VP-HANAELVLVPA--EKAI-PLPDD-ISF---ETA--AAVLLQGMTAHYLTQDS---
----------YR---VQA----GDEVLVHAAAGGVGQLLVQLAKRQGA-RVLGLVSS---
---ESKREAALAAG-ADAALL-----------YD---SN--------------WVAAAKK
WSTGGEGVSVAYDSVG-STLMDSFAAVKTKGTVVFFGMAG--G--DPAFVDP-RMLMDT-
SKTLTGGDLWNHVT-SREDRIRRAEE-
>tr|B1F458|B1F458_BACAN/39-278 Oxidoreductase, zinc-binding dehydrogenase family OS=Bacillus anthracis str. A0389 GN=BAK_3635 PE=4 SV=1
NFADIYRRRG------D-YH----L--AGNPPYIL-------------------------
-------------GYEGAGIVEEIGT-N----------V-----TTIKPGDR-IAFAD--
--VP-FANAELVAVPS--KKTI-QLPNS-ISF---ETA--ASVLLQGLTAHYLTKDS---
----------YQ---IKQ----GDIALVHAAAGGVGQLLIQIIKLLGG-TAIGLTSS---
---NEKAKVATLAG-ADHVFL-----------YS---EK--------------WHSKVLE
-ITNGTGVNVVYESVG-STLEESFNATKIGGTVVFYGMAG--G--NPAPVDP-RMLMDT-
SKTLTGGDLWNVLT-TFEERKQRSTQ-
>tr|B1GP03|B1GP03_BACAN/39-278 Oxidoreductase, zinc-binding dehydrogenase family OS=Bacillus anthracis str. A0465 GN=BAM_3603 PE=4 SV=1
NFADIYRRRG------D-YH----L--AGNPPYIL-------------------------
-------------GYEGAGIVEEIGT-N----------V-----TTIKPGDR-IAFAD--
--VP-FANAELVAVPS--KKTI-QLPNS-ISF---ETA--ASVLLQGLTAHYLTKDS---
----------YQ---IKQ----GDIALVHAAAGGVGQLLIQIIKLLGG-TAIGLTSS---
---NEKAKVATLAG-ADHVFL-----------YS---EK--------------WHSKVLE
-ITNGTGVNVVYESVG-STLEESFNATKIGGTVVFYGMAG--G--NPAPVDP-RMLMDT-
SKTLTGGDLWNVLT-TFEERKQRSTQ-
>tr|B1UW52|B1UW52_BACAN/39-278 Oxidoreductase, zinc-binding dehydrogenase family OS=Bacillus anthracis str. A0174 GN=BAO_3540 PE=4 SV=1
NFADIYRRRG------D-YH----L--AGNPPYIL-------------------------
-------------GYEGAGIVEEIGT-N----------V-----TTIKPGDR-IAFAD--
--VP-FANAELVAVPS--KKTI-QLPNS-ISF---ETA--ASVLLQGLTAHYLTKDS---
----------YQ---IKQ----GDIALVHAAAGGVGQLLIQIIKLLGG-TAIGLTSS---
---NEKAKVATLAG-ADHVFL-----------YS---EK--------------WHSKVLE
-ITNGTGVNVVYESVG-STLEESFNATKIGGTVVFYGMAG--G--NPAPVDP-RMLMDT-
SKTLTGGDLWNVLT-TFEERKQRSTQ-
>tr|B2Q9U5|B2Q9U5_9BACL/39-277 Alcohol dehydrogenase zinc-binding domain protein OS=Exiguobacterium sp. AT1b GN=EAT1bDRAFT_0818 PE=4 SV=1
NYADVYRRKG------N-YH----L--VGEPPYIL-------------------------
-------------GYEGAGVIEAVGA-N----------V-----TSLQVGDR-IAFAD--
--VP-HANAEFVAVPL--DKAI-PLPDA-ISF---ETA--ASTMLQGLTAHYLVHDS---
----------YR---IQP----DDVAVVHAAAGGVGQLLTQMIQRLGG-QVIGLTST---
---VEKVATVQAHG-A-RAYR-----------YD---EA--------------WVEAIRN
-VTDGHGADVVYDSVG-STLEDSFEATRIGGTVVFYGMAG--G--DPTPVDP-RMLMDT-
SKTLTGGDLWNVLT-SIEERIRRSHE-
>tr|B3YXI0|B3YXI0_BACCE/39-278 Oxidoreductase, zinc-binding dehydrogenase family OS=Bacillus cereus W GN=BCW_3409 PE=4 SV=1
NFADIYRRRG------D-YH----L--AGNPPYIL-------------------------
-------------GYEGAGIVEEIGT-N----------V-----TTIKPGDR-IAFAD--
--VP-FANAELVAVPS--EKTI-QLPNS-ISF---ETA--ASVLLQGLTAHYLTKDS---
----------YQ---IKQ----GDIALVHAAAGGVGQLLIQIIKLLGG-TAIGLTSS---
---NKKAKVATLAG-ADHVFL-----------YS---EK--------------WHSKVLE
-ITNGTGVNVVYESVG-STLEESFNATKIGGTVVFYGMAG--G--NPAPVDP-RMLMDT-
SKTLTGGDLWNVLT-TFEERKQRSTQ-
>tr|B3Z5Y8|B3Z5Y8_BACCE/39-278 Oxidoreductase, zinc-binding dehydrogenase family OS=Bacillus cereus NVH0597-99 GN=BC059799_3494 PE=4 SV=1
NFADIYRRRG------D-YH----L--AGNPPYIL-------------------------
-------------GYEGAGIVEEIGT-N----------V-----TTIKPGDR-IAFAD--
--VP-FANAELVAVPS--EKTI-QLPNS-ISF---ETA--ASVLLQGLTAHYLTKDS---
----------YQ---IKQ----GDIALVHAAAGGVGQLLIQIIKLLGG-TAIGLTSS---
---NEKAKVATLAG-ADHVFL-----------YS---EK--------------WHSKVLE
-ITNGTGVNVVYESVG-STLEESFNATKIGGTVVFYGMAG--G--NPAPVDP-RMLMDT-
SKTLTGGDLWNVLT-TFEERKQRSTQ-
>tr|B3ZIR6|B3ZIR6_BACCE/39-278 Oxidoreductase, zinc-binding dehydrogenase family OS=Bacillus cereus 03BB108 GN=BC03BB108_3406 PE=4 SV=1
NFADIYRRRG------D-YH----L--AGNPPYIL-------------------------
-------------GYEGAGIVEEIGT-N----------V-----TTIKPGDR-IAFAD--
--VP-FANAELVAVPS--EKTI-QLPNS-ISF---ETA--ASVLLQGLTAHYLTKDS---
----------YQ---IKQ----GDIALVHATAGGVGQLLIQIIKLLGG-TAIGLTSS---
---NEKAKVATLAG-ADHVFL-----------YS---EK--------------WHSKVLE
-ITNGTGVNVVYESVG-STLEESFNATKIGGTVVFYGMAG--G--NPAPVDP-RMLMDT-
SKTLTGGDLWNVLT-TFEERKQRSTQ-
>tr|B5UL93|B5UL93_BACCE/39-278 Oxidoreductase, zinc-binding dehydrogenase family OS=Bacillus cereus AH1134 GN=BCAH1134_3531 PE=4 SV=1
NFADIYRRRG------D-YH----L--AGTPPFIL-------------------------
-------------GYEGAGIVEKVGA-D----------V-----TNINPGDR-IAFAD--
--VP-FANAELVAVPS--EKAI-KLLDS-ISF---ETA--ASVLLQGLTAHYLTKDS---
----------YE---IKQ----GDIALVHAAAGGVGQLLIQIIKLLGG-KVIGLTSS---
---KEKAKIATLAG-ADHVFL-----------YT---EA--------------WHTKVVE
-ITNGDGVNVVYESVG-STLEESFNATKTGGTVVFYGMAG--G--NPAPVDP-RMLMDT-
SKTLTGGDLWNVLT-SYEERIERSSQ-
>tr|B5V4H3|B5V4H3_BACCE/39-278 Oxidoreductase, zinc-binding dehydrogenase family OS=Bacillus cereus H3081.97 GN=BCH308197_3431 PE=4 SV=1
NFADIYRRRG------D-YH----L--AGNPPYIL-------------------------
-------------GYEGAGIVEEVGA-N----------V-----TNINPGDR-IAFAD--
--VP-FANAELVAVPA--EKAI-PLPDS-ISF---ETA--ASVLLQGLTAHYLTKDS---
----------YQ---LKQ----GDTALIHAAAGGVGQLLIQMIKLLGG-KVIGLTSS---
---NEKGKVATLAG-ADHVFL-----------YT---ES--------------WATKVLE
-ITNGTGVNVVYESVG-STLEESFNATKVGGTVVFFGMAG--G--NPAPVDP-RMLMDT-
SKTLTGGDLWNVLT-TFEERKKRSTQ-
>tr|B7A9C2|B7A9C2_THEAQ/39-276 Alcohol dehydrogenase zinc-binding domain protein OS=Thermus aquaticus Y51MC23 GN=TaqDRAFT_3663 PE=4 SV=1
NYIDTYKRKG------L-YP----M--P--LPFTL-------------------------
-------------GEEAAGVVEKVGE-G----------V-----VGVGVGDR-VAFAT--
--VQ-GSYAQYQVVPA--ERLV-PVPEG-LDL---KLA--AAALLQGMTVHYLLESA---
----------YP---VRP----GDQVLIHAGAGGVGLLFIQWAKRKGA-TVYATAST---
---EAKRALALEAG-ADYALP-----------YE-----------G-------FAQAVKA
-LSGG-GVDAVYDGVGKDTFEGSLEALRPRGVLVLFGQAS--G--PVPPLDP-QVLNRKG
SLYLTRPTLHHYTA-SRRELLWRAGE-
>tr|B7H8L9|B7H8L9_BACCE/39-278 Oxidoreductase, zinc-binding dehydrogenase family OS=Bacillus cereus B4264 GN=BCB4264_A3483 PE=4 SV=1
NFADIYRRRG------D-YH----L--AGNPPYVL-------------------------
-------------GYEGAGIVEKVGA-D----------V-----TTINLGDR-IAFAD--
--VP-FANAELVAVPS--EKVI-PLPDS-ISF---ETA--ASVLLQGLTAHYLTHDS---
----------YQ---LKQ----GDIALVHAAAGGVGQLLIQMIKLQGG-TVIGLTSS---
---KEKAKIATLAG-ADRVSL-----------YN---EE--------------WHTKVLE
-MTNGTGVNVVYESVG-STLGESFNATKIGGTVVFYGMAG--G--NPAPVDP-RMLMDT-
SKTLTGGDLWNVLT-TYEERKKRSTQ-
>tr|B7HZ65|B7HZ65_BACCE/39-278 Oxidoreductase, zinc-binding dehydrogenase family OS=Bacillus cereus AH187 GN=BCAH187_A3512 PE=4 SV=1
NFADIYRRRG------D-YH----L--AGNPPYIL-------------------------
-------------GYEGAGIVEEVGA-N----------V-----TNINPGDR-IAFAD--
--VP-FANAELVAVPA--EKAI-PLPDS-ISF---ETA--ASVLLQGLTAHYLTKDS---
----------YQ---LKQ----GDTALIHAAAGGVGQLLIQMIKLLGG-KVIGLTSS---
---NEKGKVATLAG-ADHVFL-----------YT---ES--------------WATKVLE
-ITNGTGVNVVYESVG-STLEESFNATKVGGTVVFFGMAG--G--NPAPVDP-RMLMDT-
SKTLTGGDLWNVLT-TFEERKKRSTQ-
>tr|B7IQK8|B7IQK8_BACCE/39-278 Oxidoreductase, zinc-binding dehydrogenase family OS=Bacillus cereus G9842 GN=BCG9842_B1766 PE=4 SV=1
NFADIYRRRG------D-YH----L--AGNPPYVL-------------------------
-------------GYEGAGIVEKVGA-D----------V-----TTINLGDR-IAFAD--
--VP-FANAELVAVPS--EKVI-PLPDS-ISF---ETA--ASVLLQGLTAHYLTQDS---
----------YQ---LKQ----SDIALVHAAAGGVGQLLVQMIKLYGG-KVIGLTSS---
---KEKAKIATLAG-ADHVFL-----------YN---EE--------------WHTKVLE
-MTNGTGVNVVYESVG-STLEDSFNATKIGGTVVFYGMAG--G--NPAPVDP-RMLMDT-
SKTLTGGDLWNVLT-TYEERKKRSTQ-
>tr|B7JH49|B7JH49_BACCE/39-278 Oxidoreductase, zinc-binding dehydrogenase family OS=Bacillus cereus AH820 GN=BCAH820_3501 PE=4 SV=1
NFADIYRRRG------D-YH----L--AGNPPYIL-------------------------
-------------GYEGAGIVEEIGT-N----------V-----TTIKPGDR-IAFAD--
--VP-FANAELVAVPS--EKTI-QLPNS-ISF---ETA--ASVLLQGLTAHYLTKDS---
----------YQ---IKQ----GDIALVHAAAGGVGQLLIQIIKLLGG-TAIGLTSS---
---NKKAKVATLAG-ADHVFL-----------YS---EK--------------WHSKVLE
-ITNGTGVNVVYESVG-STLEESFNATKIGGTVVFYGMAG--G--NPAPVDP-RMLMDT-
SKTLTGGDLWNVLT-TFEERKQRSTQ-
>tr|O34009|O34009_RHOCA/40-280 NAD(P)H -dependent quinone oxidoreductase OS=Rhodobacter capsulatus GN=qor PE=4 SV=1
NYIDVYFRTG------L-YP----W--G--VPADL-------------------------
-----------ITGGEAAGVIEAVGP-G----------V------DLPVGQR-VAYTV--
--RN-GAYASHRVIAA--EDLV-PIPEG-ISD---EIA--AAVMLKGLTVHYLIHHS---
----------YP---AAA----GDCVLVHAAAGGVGLLAGQWLKHKGV-RALGTAGT---
---AEKCALALAHG-YDAVID-----------YK---TR------D-------FVAETMR
-LTEGKGVKAVYDSVGAVTVKKSVEVLETFGTLVSFGQSS--G--PALDFRI-TDLS-RG
SLRLTRPTLFHHTA-QPGWLRKASAE-
>tr|Q3ES53|Q3ES53_BACTI/55-294 Quinone oxidoreductase OS=Bacillus thuringiensis serovar israelensis ATCC 35646 GN=RBTH_03641 PE=4 SV=1
NFADIYRRRG------D-YH----L--AGNPPYVL-------------------------
-------------GYEGAGIVEKVGA-D----------V-----TTINLGDR-IAFAD--
--VP-FANAELVAVPS--EKVI-PLPDS-ISF---ETA--ASVLLQGLTAHYLTQDS---
----------YQ---LKQ----SDIALVHAAAGGVGQLLVQMIKLYGG-KVIGLTSS---
---KEKAKIATLAG-ADHVFL-----------YN---EE--------------WHTKVLE
-MTNGTGVNVVYESVG-STLEDSFNATKIGGTVVFYGMAG--G--NPAPVDP-RMLMDT-
SKTLTGGDLWNVLT-TYEERKKRSTQ-
>tr|Q4MY37|Q4MY37_BACCE/39-278 Quinone oxidoreductase CC3759 OS=Bacillus cereus G9241 GN=BCE_G9241_3423 PE=4 SV=1
NFADIYRRRG------D-YH----L--AGNPPYVL-------------------------
-------------GYEGAGIVEKVGA-D----------V-----TNINPGDR-IAFAD--
--VP-FANAELVAVPS--EKAI-KLPDS-ISF---ETV--ASVLLQGLTAHYLTKDS---
----------YE---IKQ----GDIALVHAAAGGVGQLLIQMIKLLGG-KVIGLTSS---
---NEKGKVATLAG-ADHVFL-----------YT---ES--------------WATKVLE
-ITNGTGVNVVYESVG-STLEESFSATKTGGTVVFYGMAD--G--NPAPVDP-RMLMDT-
SKTLTGGDLWNVLT-TYEERKKRSTQ-
>tr|A0RGP6|A0RGP6_BACAH/44-283 Quinone oxidoreductase (NADPH:quinone reductase) OS=Bacillus thuringiensis (strain Al Hakam) GN=BALH_3137 PE=4 SV=1
NFADIYRRRG------D-YH----L--AGNPPYIL-------------------------
-------------GYEGAGIVEEIGT-N----------V-----TTIKPRDR-IAFAD--
--VP-FANAELVAVPS--EKTI-QLPNS-ISF---ETA--ASVLLQGLTAHYLTKDS---
----------YQ---IKQ----GDIALVHATAGGVGQLLIQIIKLLGG-TAIGLTSS---
---NEKAKVATLAG-ADHVFL-----------YS---EK--------------WHSKVLE
-ITNGTGVNVVYESVG-STLEESFNATKIGGTVVFYGMAG--G--NPAPVDP-RMLMDT-
SKTLTGGDLWNVLT-TFEERKQRSTQ-
>tr|A3PP61|A3PP61_RHOS1/41-281 Alcohol dehydrogenase, zinc-binding domain protein OS=Rhodobacter sphaeroides (strain ATCC 17029 / ATH 2.4.9) GN=Rsph17029_3027
NFIDCYFRSG------L-YP----W--PA-DELIP-------------------------
-------------GGEAAGVVEELGE-G----------V-----SGFAPGDR-VAYTM--
--PN-GACRTARVLPA--DRLV-RLPEG-VTD---EVA--ASIMLKGLTAHYLIHSS---
----------FR---VEA----GHHVLVHAAAGGVGQLLGQWLKAKGA-ITYGTVGG---
---AAKAEMARASG-FDHVID-----------YE---AT------E-------FAEAVRE
-LTGGRGCDVVYDSVGRTTWRGSLKSLRPRGSFVCFGQSS--G--PLDEFRF-SDLAA-G
SFTANRPSLFHYIA-TRDELEARAAD-
>tr|A4WZA2|A4WZA2_RHOS5/41-281 Putative uncharacterized protein OS=Rhodobacter sphaeroides (strain ATCC 17025 / ATH 2.4.3) GN=Rsph17025_3861 PE=4 SV=1
NFIDCYFRSG------N-YP----W--PG-AELVP-------------------------
-------------GGEAAGVVEELGE-G----------V-----AGLAPGDR-VAYTM--
--PN-GACRTARVVPA--DRLV-KLPDE-IAD---EVA--ASIMLKGLTAHYLIHSS---
----------FR---VEA----GHHVLVHAAAGGVGQLLGQWLKEKGA-VTIGTVGG---
---PAKAELARANG-YDHVID-----------YE---AV------D-------FAEAVMD
-LTGGRGCDVVYDSVGRSTWRGSLRSLRPRGSFICFGQSS--G--LLDDFRF-KDLAT-A
SFTASRPSLFHFIA-AREELEARAAD-
>tr|A5FNA0|A5FNA0_FLAJ1/39-276 Alcohol dehydrogenase, zinc-binding domain protein OS=Flavobacterium johnsoniae (strain ATCC 17061 / DSM 2064 / UW101) GN=Fjoh_
NFADVYRRKG------N-YH----L--KGNPPFIA-------------------------
-------------GYEGAGIVVNAN--N----------H-----SEYKVGDR-VAFAD--
--AP-FANAELVAVNI--NHVL-PLPEN-ISF---ETA--ASVLLQGLTAHYLATDS---
----------HK---TQK----GETVLIHAVAGGVGQILTQISKLLGA-SIIGLTSS---
---AEKAKVGFDQG-ADHIFL-----------YN---DD--------------WKSQVFK
-VA-ANGVDVVYDSIG-STLMESFEVTKECGQVVFFGMAG--G--DPAPVDP-RMLMDG-
SKTLTGGDLWSYLN-SKEERIKRAAQ-
>tr|A5UTC6|A5UTC6_ROSS1/39-279 Alcohol dehydrogenase, zinc-binding domain protein OS=Roseiflexus sp. (strain RS-1) GN=RoseRS_1484 PE=4 SV=1
NFIDIYHRSG------Q-YK----G--V--LPMTP-------------------------
-------------GMEAAGIVDAVGP-D----------V-----SDVRVGDR-VVYAM--
--RQ-GAYAEYAIVPA--TMLA-PVPEG-IDL---HQA--AAVMLQGMTAHYLTHST---
----------YP---LRP----GEVALIHAAAGGVGLLLVQIAKRCGA-RVIGTVST---
---EEKAALAREAG-ADDIIL-----------YT---QE------D-------FSAAVRR
-LTDGVGVHVVYDSVGKTTFEGSLNCLRPRGYMVLFGQSS--G--AVPPFDP-QVLNAKG
SLFLTRPSLGHYLL-TRDELLWRAGD-
>tr|A7NKZ1|A7NKZ1_ROSCS/39-279 Alcohol dehydrogenase zinc-binding domain protein OS=Roseiflexus castenholzii (strain DSM 13941 / HLO8) GN=Rcas_2075 PE=4 SV=1
NFIDIYHRSG------Q-YK----G--A--LPMTL-------------------------
-------------GMEAAGVVDAVGP-D----------V-----NDVRVGDR-VVYAM--
--RQ-GAYAEYAIVPA--AMLA-PVPEG-VDL---QQA--AAVMLQGMTAHYLAYST---
----------YP---LRQ----GDVALIHAAAGGVGLLLVQIAKRCGA-RVIGTVST---
---EEKAALARAAG-ADDMIL-----------YT---QE------D-------FSAAVRR
-LTDGAGVHVVYDSVGKTTFEGSLNCLRPRGYMVLFGQSS--G--AVPPFDP-QVLNAKG
SLFLTRPSLGHYLL-TRDELLWRAGD-
>tr|A8GBL4|A8GBL4_SERP5/39-277 Alcohol dehydrogenase zinc-binding domain protein OS=Serratia proteamaculans (strain 568) GN=Spro_1400 PE=4 SV=1
NFADIYRRKG------N-YV----L--HGNPPHIG-------------------------
-------------GYEGVGTIIAVGE-G----------V-----DGWQLGER-IGFAD--
--VP-FCHATRINVPV--EHAL-RLPQA-LSD---VEA--ASILLQGLTAQYLINDS---
----------VQ---VKA----GDRALVHAAAGGVGQILTRMLVARGA-QVYAVVSS---
---AHKQQIALNNG-AAAAFT-----------YQ---QD--------------WVAQIAA
-LTDG-GVEYGFDSVG-ITLQQSIDALRPGGRVVTFGMAG--G--EAPAISA-YDLMMD-
SKGVVGGDLWTYLN-SAGARRERAER-
>tr|A8M0G9|A8M0G9_SALAI/39-279 Alcohol dehydrogenase zinc-binding domain protein OS=Salinispora arenicola (strain CNS-205) GN=Sare_2114 PE=4 SV=1
NFVDLHQRGG------A-YR----V--D--LPFLP-------------------------
-------------GFEGSGTVLAVGD-G----------V-----TGVHEGDR-IAWSG--
--CP-GSYATHCLVPA--QRVV-PVPDP-ISL---TDA--AAVLVQGMTAHFLVSDV---
----------AP---LAE----ADVCLVQAAAGGVGGLLTQLAVLRGA-TVIGTVSS---
---SAKAAAARQAG-ATHVVD-----------YS---RE------P-------FHPRVLE
-ITGGRGVDVVYDAVGRDTFETGLACLRPRGMFVLYGQSS--G--QPGPIEP-QVLNARG
SLFLTKASLGHYDT-TREQFLRRAAA-
>tr|A9GNQ1|A9GNQ1_SORC5/39-279 NADPH:quinone reductase OS=Sorangium cellulosum (strain So ce56) GN=qor2 PE=4 SV=1
NFIDIYQRSG------Q-YK----I--E--PPIPL-------------------------
-------------GLEGAGRVEAVGP-S----------V-----TEVREGDE-VAWTG--
--GP-GSYATHVRIPA--AKLV-PVPAG-VGA---RRA--AAAMLQGITAQYLVRST---
----------FP---LGP----GHTCLIHAAAGGVGLLLCQMAKRLGA-RVIGTVST---
---EEKARLARNAG-ADEVIL-----------YT---KA------D-------FEAETRR
-LTGGAGVHVVYDGVGSDTFVKGLGALRPRGTMVLFGQSS--G--PVPSFDP-QILNQKG
SLYLTRPSLGHYTA-TREELLERAAD-
>tr|A9VMU6|A9VMU6_BACWK/39-278 Alcohol dehydrogenase zinc-binding domain protein OS=Bacillus weihenstephanensis (strain KBAB4) GN=BcerKBAB4_3193 PE=4 SV=1
NFADIYRRRG------D-YH----L--AGNPPYIL-------------------------
-------------GYEGAGIVEKVGA-N----------V-----TTINPGDH-IAFAD--
--VP-FSNAELVAVPS--EKAI-TLPDS-ISF---ETA--ASVLLQGLTAHYLTKDS---
----------YQ---IKQ----GDIVLVHAAAGGVGQLLVQMIKLQGG-KVIGLTSS---
---KEKAQVATLAG-ADHVFL-----------YT---EA--------------WHTKVLE
-LTNGAGVNVVYESVG-STLEESFKATKVGGTVVFYGMAG--G--NPTPVDP-RMLMDT-
SKTLTGGDLWNVLT-THEERKERSSQ-
>tr|B1YJH8|B1YJH8_EXIS2/39-278 Alcohol dehydrogenase zinc-binding domain protein OS=Exiguobacterium sibiricum (strain DSM 17290 / JCM 13490 / 255-15) GN=Exig_
NFADIYRRKG------N-YH----L--EGTPPYLL-------------------------
-------------GYEGSGIITQIGA-A----------V-----TDLQVGQR-VAFAD--
--VP-NANAEFVAAPV--DKVI-PLPDF-VSY---ETA--ASVLLQGLTAHYLTRDS---
----------YT---IRP----KDLVLVHAAAGGVGQLLTQIVRLHGA-IPIGLTSS---
---MEKADIAKQAG-AEHVFL-----------YS---DN--------------WVEQILT
-LTDQRGVDVVYESVG-STLMNSFEVTKIHGTVVFYGMAG--G--DPVSVDP-RFLMDT-
SKTLTGGDLWNVLT-TREERIRRAGE-
>tr|Q01PT2|Q01PT2_SOLUE/39-279 Alcohol dehydrogenase, zinc-binding domain protein OS=Solibacter usitatus (strain Ellin6076) GN=Acid_7430 PE=4 SV=1
NFIDVYFRTG------L-YK----A--D--APIAI-------------------------
-------------GSEAAGTVEAVGA-G----------V-----TEFKPGDR-VAYAM--
--VR-GSYAEYAVVPV--GMLV-KIPDH-VDF---VTA--AAAMLQGMTAHYLTHST---
----------YL---LKA----GQACLVHAAAGGTGSLIVQMAKMLGA-RVFGTVST---
---EDKARIAREAG-ADETIL-----------YT---QQ------E-------FDVEVKR
-LTQGRGVDVVYDSVGKTTFEKSLNSLRPRGTLALFGQSS--G--PVPPFDP-TILNGKG
SLYLTRPSLAHYMM-TRDELLWRATD-
>tr|Q3IWU9|Q3IWU9_RHOS4/41-281 NAD(P)H-dependent quinone oxidoreductase OS=Rhodobacter sphaeroides (strain ATCC 17023 / 2.4.1 / NCIB 8253 / DSM 158) GN=RHOS4_
NFIDCYFRSG------L-YP----W--PA-DELIP-------------------------
-------------GGEAAGVVEELGE-G----------V-----SGFAPGDR-VAYTM--
--PN-GACRTARVLPA--DRLV-RLPEG-VTD---EVA--ASIMLKGLTAQYLIHSS---
----------FR---VEA----GHHVLVHAAAGGVGQLLGQWLKAKGA-ITYGTVGG---
---AAKAEMARASG-FDHVID-----------YE---AT------D-------FAEAVRE
-LTGGRGCDVVYDSVGRTTWRGSLKSLRPRGSFVCFGQSS--G--PLDEFRF-SDLAA-G
SFTANRPSLFHYIA-TRDELEARAAD-
>tr|Q47MQ9|Q47MQ9_THEFY/39-279 Putative quinone oxidoreductase OS=Thermobifida fusca (strain YX) GN=Tfu_2228 PE=4 SV=1
NFIEIYQRTG------I-YP----V--S--LPWIP-------------------------
-------------GSEGAGVVSAVGE-G----------V-----TEVSVGDR-VASVA--
--LR-GSYAERAVAAA--KDLV-PVPDE-VTL---DQA--AAVLLQGLTAHYLTHST---
----------YP---IQQ----GDTVLVHAAAGGTGQLIVQLAKRRGA-RVIGTVST---
---EAKERQARAVG-ADEVIR-----------YT---EQ------D-------VTTEVRR
-LTGGEGVPVVYDGVGAATFDVSLACLRPRGMLVLFGQSS--G--VVPPFDP-QRLNAAG
SVYLTRPSLGHYTR-TREELLERASA-
>tr|Q5SLZ0|Q5SLZ0_THET8/39-276 NADPH:quinone reductase OS=Thermus thermophilus (strain HB8 / ATCC 27634 / DSM 579) GN=TTHA0153 PE=4 SV=1
NFIDTYKRKG------L-YP----V--P--APFTL-------------------------
-------------GEEGAGVVEKVGE-G----------V-----VGVRPGDR-VAFAN--
--VQ-GAYAEYLVVPA--ERLV-PVPEG-LDP---KLA--AAALLQGMTVHYLLKST---
----------YP---VAP----GDQVLVHAGAGGVGQLLIQWAKRLGA-TVYATAST---
---EEKRGLCLQAG-ADYALP-----------YE-----------G-------FAEAVKA
-LSGG-GVDVVYDGVGKDTFLGSLAALRPRGMLVLFGQSS--G--PVPPQDP-QILNRMG
SLFLTRPTLHHYTA-SRKELLFRAGE-
>tr|Q637Y1|Q637Y1_BACCZ/39-278 Quinone oxidoreductase (NADPH:quinone reductase) OS=Bacillus cereus (strain ZK / E33L) GN=qor PE=4 SV=1
NFADIYRRRG------D-YH----L--AGNPPYVL-------------------------
-------------GYEGAGIVEKVGA-N----------V-----TNIHPGDF-IAFAD--
--VP-FANAELVAVPS--EKTI-QLPNS-ISF---ETA--ASVLLQGLTAHYLTKDS---
----------YQ---IKQ----GDIALVHAAAGGVGQLLIQIIKLLGG-KVIGLTSS---
---KEKAQIATLAG-ADHVFL-----------YT---EA--------------WHTKVVE
-ITNGTGVNVVYESVG-STLEESFNATKIGGTVVFYGMAG--G--NPAPVDP-RMLMDT-
SKTLTGGDLWNVLT-TYEERKKRSTQ-
>tr|Q6HFU8|Q6HFU8_BACHK/39-278 Quinone oxidoreductase (NADPH:quinone reductase) OS=Bacillus thuringiensis subsp. konkukian GN=qor PE=4 SV=1
NFADIYRRRG------D-YH----L--AGNPPYIL-------------------------
-------------GYEGAGIVEEIGT-N----------V-----TTIKPGDR-IAFAD--
--VP-FANAELVAVPS--EKTI-QLPNS-ISF---ETA--ASVLLQGLTAHYLTKDS---
----------YQ---IKQ----GDIALVHATAGGVGQLLIQIIKLLGG-TAIGLTSS---
---NEKAKVATLAG-ADHVFL-----------YS---EK--------------WHSKVLE
-ITNGTGVNVVYESVG-STLEESFNATKIGGTVVFYGMAG--G--NPAPVDP-RILMDT-
SKTLTGGDLWNVLT-TFEERKQRSTQ-
>tr|Q72GL5|Q72GL5_THET2/39-276 Quinone oxidoreductase OS=Thermus thermophilus (strain HB27 / ATCC BAA-163 / DSM 7039) GN=TT_C1833 PE=4 SV=1
NFIDTYKRKG------L-YP----V--P--TPFTL-------------------------
-------------GEEGAGVVEKVGE-G----------V-----VGVRPGDR-VAFAN--
--VQ-GAYAEYLVVPA--ERLV-PVPEG-LDP---KLA--AAALLQGMTVHYLLKST---
----------YP---VAP----GDQVLVHAGAGGVGQLLIQWAKRLGA-TVYATAST---
---EEKRGLCLQAG-ADYALP-----------YE-----------G-------FAEAVKA
-LSGG-GVDVVYDGVGKDTFLGSLAALRPRGMLVLFGQSS--G--PVPPQDP-QILNRMG
SLFLTRPTLHHYTA-SRKELLFRAGE-
>tr|Q734B1|Q734B1_BACC1/39-278 Quinone oxidoreductase OS=Bacillus cereus (strain ATCC 10987) GN=qor PE=4 SV=1
NFADIYRRRG------D-YH----L--AGNPPYIL-------------------------
-------------GYEGAGIVEKVGA-D----------V-----TNIKPGDR-IAFAD--
--VP-FANAELVAVPS--KKAI-PLPDS-ISF---ETA--ASVLLQGLTAHYLTKDS---
----------YE---IKQ----GDIALVHAAAGGVGQLLIQIIKLLGG-KVIGLTSA---
---KEKAQIATLSG-ADHVFL-----------YT---EA--------------WPAKVLE
-ITNGTGVNVVYESVG-STLEESFSATKTGGTVVFYGMAG--G--NPAPVDP-RMLMDT-
SKTLTGGDLWNVLT-TFEERKKRSTQ-
>tr|Q81AS9|Q81AS9_BACCR/39-278 Quinone oxidoreductase OS=Bacillus cereus (strain ATCC 14579 / DSM 31) GN=BC_3477 PE=4 SV=1
NFADIYRRRG------D-YH----L--AGNPPYVL-------------------------
-------------GYEGAGIVEKVGA-D----------V-----TTINLGDR-IAFAD--
--VP-FANAELVAVPS--EKVI-PLPDS-ISF---ETA--ASVLLQGLTAHYLTHDS---
----------YQ---LKQ----GDIALVHAAAGGVGQLLIQMIKLQGG-TVIGLTSS---
---KEKAKIATLAG-ADHVFL-----------YT---EA--------------WHMKVLE
-MTNGTGVNVVYESVG-STLGESFNATKIGGTVVFYGMAG--G--NPAPVDP-RMLMDT-
SKTLTGGDLWNVLT-TFEERKKRSTQ-
>tr|Q81YJ9|Q81YJ9_BACAN/39-278 Quinone oxidoreductase OS=Bacillus anthracis GN=qor-2 PE=4 SV=1
NFADIYRRRG------D-YH----L--AGNPPYIL-------------------------
-------------GYEGAGIVEEIGT-N----------V-----TTIKPGDR-IAFAD--
--VP-FANAELVAVPS--KKTI-QLPNS-ISF---ETA--ASVLLQGLTAHYLTKDS---
----------YQ---IKQ----GDIALVHAAAGGVGQLLIQIIKLLGG-TAIGLTSS---
---NEKAKVATLAG-ADHVFL-----------YS---EK--------------WHSKVLE
-ITNGTGVNVVYESVG-STLEESFNATKIGGTVVFYGMAG--G--NPAPVDP-RMLMDT-
SKTLTGGDLWNVLT-TFEERKQRSTQ-
>tr|B2QGI1|B2QGI1_9CHLR/39-279 Alcohol dehydrogenase zinc-binding domain protein OS=Chloroflexus sp. Y-400-fl GN=Chy400DRAFT_0083 PE=4 SV=1
NFIDIYHRTG------L-YP----Q--P--LPFTL-------------------------
-------------GLEVAGTIDAVGE-G----------V-----SEWAVGDR-VGCTT--
--AS-GGYAEYALAAA--DKLV-RVPDN-VDL---ETA--AAVLLQGMTAHYLTFST---
----------FP---LKA----GDTCLVHAAAGGVGLLLIQIARRLGA-RVIGTVST---
---DEKAELARAAG-ADEVVI-----------YT---RE------S-------FVERVRA
-FTNGRGVDVVYDSVGASTLEGSLDSLRPRGMFVTFGNAS--G--PLPPISP-LLLSSKG
SLFMTRPTLFHYIA-TPEELRWRASD-
>tr|A4FBP5|A4FBP5_SACEN/39-279 Putative quinone oxidoreductase OS=Saccharopolyspora erythraea (strain NRRL 23338) GN=qor PE=4 SV=1
NFIDTYQRSG------V-YD----L--A--LPFTP-------------------------
-------------GSEGAGTVAEVGP-E----------V-----TGFAVGDR-VAWAM--
--VP-GGYAERAVIPA--DKLV-RVPDG-VDD---RTA--AAALLQGMTAHYLVTST---
----------YP---VKT----GDSALVHAAAGGMGLLLTQLVKARGG-NVIGTVST---
---PEKEKLAREAG-ADEIIR-----------YT---EA------D-------VAEEVRD
-LTDGRGVDVVYDGVGKSTFDASLASLRPRGMLVLFGASS--G--PVPPQDP-QRLNSAG
SVFLTRPSLAHHIL-TAEELAWRSGE-
>tr|A9WE19|A9WE19_CHLAA/39-279 Alcohol dehydrogenase zinc-binding domain protein OS=Chloroflexus aurantiacus (strain ATCC 29366 / DSM 635 / J-10-fl) GN=Caur_1
NFIDIYHRTG------L-YP----Q--P--LPFTL-------------------------
-------------GLEVAGTIDAVGE-G----------V-----SEWAVGDR-VGCTT--
--AS-GGYAEYALAAA--DKLV-RVPDN-VDL---ETA--AAVLLQGMTAHYLTFST---
----------FP---LKA----GDTCLVHAAAGGVGLLLIQIARRLGA-RVIGTVST---
---DEKAELARAAG-ADEVVI-----------YT---RE------S-------FVERVRA
-FTNGRGVDVVYDSVGASTLEGSLDSLRPRGMFVTFGNAS--G--PLPPISP-LLLSSKG
SLFMTRPTLFHYIA-TPEELRWRASD-
>tr|Q1AXG9|Q1AXG9_RUBXD/39-281 Alcohol dehydrogenase, zinc-binding protein OS=Rubrobacter xylanophilus (strain DSM 9941 / NBRC 16129) GN=Rxyl_0942 PE=4 SV=1
NFIDVYHRKG------L-YP----R--Q--TPFVL-------------------------
-------------GQEGAGRVDAVGE-G----------V-----EEFSEGDY-VAFAS--
--APGGAYAEYAVVPA--DRLV-PVNVTLVEA---RVA--AAAMLQGMTAHYLTHST---
----------FP---LEE----GHVALAHAAAGGVGLLLIQMAKMRGA-TIIGTAGT---
---PEKARLAREAG-ADEVIL-----------YT---ER------D-------FVEETRR
-ITGGQGVHVVYDSVGRATFEGGLDVLRLRGYMVLFGQSS--G--PVPPVDL-QILNQKG
GLFVTRPSLAHYTA-TREELLWRAES-
>tr|B1ZNM5|B1ZNM5_OPITP/39-279 Alcohol dehydrogenase zinc-binding domain protein OS=Opitutus terrae (strain DSM 11246 / PB90-1) GN=Oter_1171 PE=4 SV=1
NFIDTYKRSG------L-YP----V--P--LPHTL-------------------------
-------------GQEAAGVVTALGA-G----------V-----SGFRVGER-VGSTA--
--VQ-GAYAEEAIVPA--AQTV-KVPGH-VSS---ELA--AAVLLQGMTAHYLACDT---
----------WP---LKP----GESALVHAGAGGVGLLLIQIAKMRGA-RVLATVGS---
---DEKAELARRAG-ADAVCV-----------YT---RE------D-------FTAAARA
-FTSGRGVDVVYDGVGRSTFEGSLNSLRPRGLLATFGNAS--G--AVPPFNP-LLLSQKG
SLYLTRPTLQAYIA-TPDELRSRAQD-
>tr|Q0S0I4|Q0S0I4_RHOSR/39-278 NADPH:quinone reductase OS=Rhodococcus sp. (strain RHA1) GN=RHA1_ro07188 PE=4 SV=1
NFIDTYFRTG------L-YP----R--P--LPYVP-------------------------
-------------GDEGSGVVEAVGG-D----------V-----TGIAPGDR-VAWCS--
--GP-GSYAEKVVVPA--AVAI-AVPDS-VPA---PQA--ASALLQGMTAHYLAHST---
----------YP---IRS----GDTVLVHAGAGGVGLLLTQMATTLGA-RVITTVSS---
---DAKEQLSRDAG-AYEVLR-----------YD----D------D-------IAARVRE
-LTDGDGVAAAYDGVGASTFEASLASVRIRGTVALFGAAS--G--PVPPFDP-QRLNPAG
SLFLTRPTLAHYIR-NREELTWRAGD-
>tr|Q2VYG6|Q2VYG6_MAGMM/41-282 NADPH:quinone reductase and related Zn-dependent oxidoreductase OS=Magnetospirillum magneticum (strain AMB-1 / ATCC 700264) GN=
NYIDVYHRSG------L-YP----A--P--LPFTP-------------------------
-------------GLEGAGVVEAVGD-D----------V-----TDLKVGDR-VAYAN--
-PPL-GAYAEVRLMPA--DRLV-KLPDA-IDE---RTA--AAMMLQGMTAQYLLRRT---
----------YR---VQA----GDTILIHAAAGGVGLLVCQWARHLGA-TVIGTVGS---
---PEKAELAKAHG-CDHPIL-----------YK---SE------D-------FVAKVRE
-ITNGEGVPVVYDSVGKDTFLKSLDCLRPLGMMVSFGQSS--G--KVEPLDT-GLLAAKG
SLFLTRPSLMAYTA-KRSDMLASAGE-
>tr|B6VC74|B6VC74_GOSHI/40-281 Ted2 OS=Gossypium hirsutum PE=2 SV=1
NFIDIYFRKG------V-YK----A--AT-MPFTP-------------------------
-------------GMEAVGEVTAVGP-G----------L-----TGRKVGDI-VAYAG--
-NPM-GSYAEEQILPA--DKLV-PVPPS-VDP---ITA--ASIMLKGMTAQFLVRRC---
----------FK---VES----GHTVLVHAAAGGVGSLLCQWANALGA-TVIGTVST---
---KEKAAQAKEDG-CHHVII-----------YK---EE------D-------FVSRVNE
-ITSGKGVEVVYDSVGKDTFEGSLACLKPRGYMVCFGQSS--G--TPDPVPL-SALAPK-
SLFLTRPSMMQYTS-TRDELLETAGE-
>tr|P93619|P93619_VIGUN/40-281 Ted2 protein OS=Vigna unguiculata GN=Ted2 PE=2 SV=1
NFIDVYFRKG------V-YK----P--PS-FPFTP-------------------------
-------------GMEAVGVVTAVGA-G----------L-----TGRQVGDL-VAYAG--
-QPM-GSYAEEQILPA--NKVV-PVPSS-IDP---PIA--ASIMLKGMTTHFLVRRC---
----------FK---VEP----GHTILVHAAAGGVGSLLCQWANALGA-TVIGTVSN---
---KEKAAQAKEDG-CHHVII-----------YK---EE------D-------FVARVNE
-ITSGNGVEVVYDSVGKDTFEGSLACLKLRGYMVSFGQSS--G--SPDPVPL-SSLAAK-
SLFLTRPSLMQYVV-TRDELLEAAGE-
>tr|A2VWL9|A2VWL9_9BURK/40-281 Zinc-containing alcohol dehydrogenase superfamily OS=Burkholderia cenocepacia PC184 GN=BCPG_02427 PE=4 SV=1
NYIDVYFRTG------L-YP----Q--Q--LPAGL-------------------------
-------------GMEAAGEVTAVGD-G----------V-----TAFKAGDR-VAYVG--
-QPP-GAYAQERVMPA--ERVV-KLPDG-ISY---DDA--ASVMLQGLTAHYLLRRT---
----------YP---VKA----GDTILIHAAAGGVGLLVCQWAKALGA-TVIGTVGS---
---DEKAELAKAHG-CDHPIV-----------YT---RE------N-------FTQRVKE
-ITNGAGVPVVYDSIGKDTYVGSLDSLAPLGYFVSFGNAS--G--PLPPIDS-KEFSSRG
SLFFTRPTLFSYIA-KRADLEAAAAE-
>tr|A2W8L8|A2W8L8_9BURK/40-281 Alcohol dehydrogenase OS=Burkholderia dolosa AUO158 GN=BDAG_01026 PE=4 SV=1
NYIDVYFRTG------L-YP----Q--S--LPAGL-------------------------
-------------GMEAAGEVTAVGD-G----------V-----TALKAGDR-VAYVA--
-QPP-GAYAQERVLSA--ERVV-KLPDG-ISY---DDA--ASVMLQGLTAHYLLRRT---
----------YP---VKR----GDTILIHAAAGGVGLLVCQWAKALGA-TVIGTVGS---
---DEKAELAKAHG-CDHPIV-----------YT---RE------N-------FTQRVKE
-ITNGAGVPVVYDSIGKDTYVGSLDCLAPLGYFVSFGNAS--G--PLPPIDS-KEFSSRG
SLFFTRPTLFSYIA-KRADLEAAAAE-
>tr|A3RR72|A3RR72_RALSO/40-281 Quinone oxidoreductase OS=Ralstonia solanacearum UW551 GN=RRSL_03470 PE=4 SV=1
NYIDVYFRSG------L-YP----Q--P--LPGGI-------------------------
-------------GMEAAGVVEAVGE-G----------V-----AHVKPGDR-VAYAG--
-RPT-GAYAEVRTMPA--DILV-RLPDA-IDF---ETG--AAMMLQGLTTQYLLRDS---
----------YR---VQP----GDTVLFHAAAGGVGLIACQWLKALGA-TVIGTVGS---
---DAKAELARAHG-CDHTIV-----------YT---RE------N-------FTERVRE
-ITGGKGVPVVYDGIGKDTFAGSLDCLAPRGMMVSYGNAS--G--PVPPFDL-GVLSAKG
SLKLTRPTLMTYTA-QRALLEPMAAE-
>tr|A4LUP3|A4LUP3_BURPS/40-281 Oxidoreductase, zinc-binding dehydrogenase family OS=Burkholderia pseudomallei 305 GN=BURPS305_8051 PE=4 SV=1
NYIDVYFRTG------L-YP----Q--P--LPGGL-------------------------
-------------GMEAAGEVTELGE-G----------V-----TALKPGDR-VAYVA--
-QPP-GAYAQERVLAA--AKLV-KLPEA-IGY---EDA--ASAMLQGLTAQYLLRRT---
----------YK---VEP----GDTIVIHAAAGGVGLLVCQWAKALGA-TVIGTVGS---
---DEKAALAKAHG-CDHPIV-----------YT---RE------N-------FTERVKE
-ITNGAGVPVVYDSIGKDTYIGSLDCLAPLGMFVSFGNAS--G--PLPPIDS-KEFSSRG
SLFFTRPTLFSYIA-KREDLDRNAAE-
>tr|A5J7G5|A5J7G5_BURMA/40-281 Quinone oxidoreductase OS=Burkholderia mallei FMH GN=qor-1 PE=4 SV=1
NYIDVYFRTG------L-YP----Q--P--LPGGL-------------------------
-------------GMEAAGEVTELGE-G----------V-----TALKPGDR-VAYVA--
-QPP-GAYAQERVLAA--AKLV-KLPEA-IGY---EDA--ASAMLQGLTAQYLLRRT---
----------YK---VEP----GDTIVIHAAAGGVGLLVCQWAKALGA-TVIGTVGS---
---DEKAALAKAHG-CDHPIV-----------YT---RE------N-------FTERVKE
-ITNGAGVPVVYDSIGKDTYIGSLDCLAPLGMFVSFGNAS--G--PLPPIDS-KEFSSRG
SLFFTRPTLFSYIA-KREDLDRNAAE-
>tr|A5TQ79|A5TQ79_BURMA/40-281 Quinone oxidoreductase OS=Burkholderia mallei 2002721280 GN=qor-1 PE=4 SV=1
NYIDVYFRTG------L-YP----Q--P--LPGGL-------------------------
-------------GMEAAGEVTELGE-G----------V-----TALKPGDR-VAYVA--
-QPP-GAYAQERVLAA--AKLV-KLPEA-IGY---EDA--ASAMLQGLTAQYLLRRT---
----------YK---VEP----GDTIVIHAAAGGVGLLVCQWAKALGA-TVIGTVGS---
---DEKAALAKAHG-CDHPIV-----------YT---RE------N-------FTERVKE
-ITNGAGVPVVYDSIGKDTYIGSLDCLAPLGMFVSFGNAS--G--PLPPIDS-KEFSSRG
SLFFTRPTLFSYIA-KREDLDRNAAE-
>tr|A5XTE4|A5XTE4_BURMA/40-281 Quinone oxidoreductase OS=Burkholderia mallei JHU GN=qor-1 PE=4 SV=1
NYIDVYFRTG------L-YP----Q--P--LPGGL-------------------------
-------------GMEAAGEVTELGE-G----------V-----TALKPGDR-VAYVA--
-QPP-GAYAQERVLAA--AKLV-KLPEA-IGY---EDA--ASAMLQGLTAQYLLRRT---
----------YK---VEP----GDTIVIHAAAGGVGLLVCQWAKALGA-TVIGTVGS---
---DEKAALAKAHG-CDHPIV-----------YT---RE------N-------FTERVKE
-ITNGAGVPVVYDSIGKDTYIGSLDCLAPLGMFVSFGNAS--G--PLPPIDS-KEFSSRG
SLFFTRPTLFSYIA-KREDLDRNAAE-
>tr|A7CMF1|A7CMF1_BURPI/42-283 Alcohol dehydrogenase, zinc-binding domain protein OS=Ralstonia pickettii 12D GN=Rpic12DDRAFT_0453 PE=4 SV=1
NYIDVYFRTG------L-YP----Q--P--LPGGI-------------------------
-------------GMEASGVVEAVGE-G----------V-----THVKPGDR-VAYAG--
-RPT-GAYAVVRTMPA--DILV-RLPDT-IDF---ETG--AAMMLQGMTAQYLLRDS---
----------YR---VQP----GDTVLFHAAAGGVGLIACQWLKALGA-TVIGTVGS---
---DAKAELARAHG-CDHTIV-----------YT---RE------N-------FTERVRE
-ITGGKGVPVVYDGIGKDTFMGSLDCLAPRGMMVIYGNAS--G--PVPPFDL-SVLSAKG
SLKITRPTLMTYTA-RRELLEPMAAE-
>tr|A8EG48|A8EG48_BURPS/40-281 Oxidoreductase, zinc-binding dehydrogenase family OS=Burkholderia pseudomallei 406e GN=BURPS406E_R0350 PE=4 SV=1
NYIDVYFRTG------L-YP----Q--P--LPGGL-------------------------
-------------GMEAAGEVTELGE-G----------V-----TALKPGDR-VAYVA--
-QPP-GAYAQERVLAA--AKLV-KLPEA-IGY---EDA--ASAMLQGLTAQYLLRRT---
----------YK---VEP----GDTIVIHAAAGGVGLLVCQWAKALGA-TVIGTVGS---
---DEKAALAKAHG-CDHPIV-----------YT---RE------N-------FTERVKE
-ITNGAGVPVVYDSIGKDTYIGSLDCLAPLGMFVSFGNAS--G--PLPPIDS-KEFSSRG
SLFFTRPTLFSYIA-KREDLDRNAAE-
>tr|A8KU01|A8KU01_BURPS/40-281 Oxidoreductase, zinc-binding dehydrogenase family OS=Burkholderia pseudomallei Pasteur 52237 GN=BURPSPAST_A0937 PE=4 SV=1
NYIDVYFRTG------L-YP----Q--P--LPGGL-------------------------
-------------GMEAAGEVTELGE-G----------V-----TALKPGDR-VAYVA--
-QPP-GAYAQERVLAA--AKLV-KLPEA-IGY---EDA--ASAMLQGLTAQYLLRRT---
----------YK---VEP----GDTIVIHAAAGGVGLLVCQWAKALGA-TVIGTVGS---
---DEKAALAKAHG-CDHPIV-----------YT---RE------N-------FTKRVKE
-ITNGAGVPVVYDSIGKDTYIGSLDCLAPLGMFVSFGNAS--G--PLPPIDS-KEFSSRG
SLFFTRPTLFSYIA-KREDLDRNAAE-
>tr|A8TXX9|A8TXX9_9PROT/40-281 Putative uncharacterized protein OS=alpha proteobacterium BAL199 GN=BAL199_11082 PE=4 SV=1
NYIDTYHRSG------L-YP----L--P--MPHGL-------------------------
-------------GMEGAGTVAAVGG-G----------V-----SDLKVGDR-IAYAA--
-PPP-GSYAEARNIEA--SKVV-KVPDG-VDD---KTA--AAMMLKGMTAQYLIRQV---
----------YK---VQS----GDTILIHAAAGGVGLIVSQWAKALGA-TVIGTVSS---
---DAKAALAKANG-CDHPII-----------YT---RD------N-------FVEKVLE
-ITGGKKLPVVYDSIGKDTWPASLDVLRPRGTMVSFGQAS--G--PIPPVDL-GIFAQKG
SLVFTRPTLMTFTA-TKEGLATMAND-
>tr|A9D981|A9D981_9RHIZ/39-281 Probable quinone oxidoreductase protein OS=Hoeflea phototrophica DFL-43 GN=HPDFL43_08009 PE=4 SV=1
NFIDVYFRTG------L-YP----A--PNGMPLVP-------------------------
-------------GNEGAGVVEAIGE-G----------V-----TTLKIGDR-VAYAG--
--PI-GAYAQQRVIAA--DRLV-KVPDE-IAL---DVA--ASMMLKGMTAEYLLRRT---
----------FE---VKP----GDTILFHAAAGGVGLIAGQWAKALGA-TVIGTVGS---
---AEKAKLASANG-YDHVIN-----------YR---ED------D-------FVARVKD
-ITGSKGVDVVYDSVGKDTFPGSLDCIRPRGMWASFGQSS--G--PIEPFNI-GLLSQKG
SLYATRPTLFTYIA-SRAELEASAGA-
>tr|A9GEX9|A9GEX9_METNO/40-281 Alcohol dehydrogenase zinc-binding domain protein OS=Methylobacterium nodulans ORS 2060 GN=MnodDRAFT_3291 PE=4 SV=1
NFIDIYFRSG------L-YK----A--PQ-LPFTP-------------------------
-------------GNEGAGEIVAVGE-G----------V-----TGLSVGDR-VAYGS--
--AS-GTYAQEVVIEA--RMAV-RIPDG-IDD---ETA--AAMMLKGLTAQYLLRRT---
----------YR---VQP----GDTILFHAAAGGVGLIATQWAKHLGA-TVIGTVGS---
---QEKADLGRQHG-CDHVIL-----------YR---DE------D-------FAARVKE
-ITGGKGCAVVYDGVGKATYPASLDCLRPFGMFVSFGNAS--G--VIEDFNL-GLLGQKG
SLYATRPTLFTHVA-ERASLEAMAED-
>tr|A9K2J4|A9K2J4_BURMA/40-281 Quinone oxidoreductase OS=Burkholderia mallei ATCC 10399 GN=qor-1 PE=4 SV=1
NYIDVYFRTG------L-YP----Q--P--LPGGL-------------------------
-------------GMEAAGEVTELGE-G----------V-----TALKPGDR-VAYVA--
-QPP-GAYAQERVLAA--AKLV-KLPEA-IGY---EDA--ASAMLQGLTAQYLLRRT---
----------YK---VEP----GDTIVIHAAAGGVGLLVCQWAKALGA-TVIGTVGS---
---DEKAALAKAHG-CDHPIV-----------YT---RE------N-------FTERVKE
-ITNGAGVPVVYDSIGKDTYIGSLDCLAPLGMFVSFGNAS--G--PLPPIDS-KEFSSRG
SLFFTRPTLFSYIA-KREDLDRNAAE-
>tr|B0PQS5|B0PQS5_9DELT/39-279 Alcohol dehydrogenase zinc-binding domain protein OS=Anaeromyxobacter dehalogenans 2CP-1 GN=A2cp1DRAFT_2668 PE=4 SV=1
NFVDVYQRSG------L-YP----M--Q--LPAGL-------------------------
-------------GVEAAGRVEAVGA-G----------V-----DHFRPGDR-VAFVG--
-GP--GCYAEARVVPA--DRLV-RLPDA-ISD---RTA--AGAMLKGLTAQVLIRRT---
----------YP---VKA----GDVVLWHAAAGGVGLIAIQWLKALGA-TVIGTVGS---
---DEKAALARAHG-CDHAIV-----------YT---RE------D-------FVARVRE
-ITGGEGVPVVYDSVGKTTFAGSIDCLRPLGMMVTFGNAS--G--PVPPLDP-LLLSRKG
SLYLTRPSVFTYVA-RRADLERSAAE-
>tr|B1FG69|B1FG69_9BURK/40-281 Alcohol dehydrogenase zinc-binding domain protein OS=Burkholderia ambifaria IOP40-10 GN=BamIOP4010DRAFT_3029 PE=4 SV=1
NYIDVYFRTG------L-YP----Q--P--LPGGL-------------------------
-------------GMEAAGEVTAVGD-G----------V-----TALKAGDR-VAYVG--
-QPP-GAYAQERVMPA--ERLV-KLPDG-ISY---DDA--ASVMLQGLTAHYLLRRT---
----------YP---VKA----GDTILIHAAAGGVGLLVCQWAKALGA-TVIGTVGS---
---DEKAALAKAHG-CDHPIV-----------YT---RE------N-------FTQRVKE
-ITNGAGVPVVYDSIGKDTYIGSLDCLAPLGYFVSFGNAS--G--PLPAIDS-KEFASRG
SLFFTRPTLFTYIA-KRADLEAAAAE-
>tr|B1FX21|B1FX21_9BURK/40-281 Alcohol dehydrogenase zinc-binding domain protein OS=Burkholderia graminis C4D1M GN=BgramDRAFT_1687 PE=4 SV=1
NYIDVYFRTG------L-YP----L--P--LPGGL-------------------------
-------------GMEAAGEVIALGS-D----------V-----SDLKTGDR-VAYVA--
-RPP-GAYAQERVLPA--AQVI-KLPDA-VSD---EQA--ASVMLQGLTAQYLLRRT---
----------YR---VKA----GDTILIQAAAGGVGLLVCQWAKALGA-TVIGTVGS---
---DEKAEIARAHG-CDHAIV-----------YT---RE------N-------FTKRVRE
-ITNGAGVPVVYDSIGKDTFAGSLDCLAPLGMFVSFGNAS--G--PLPPIDS-SEFAGRG
SLFFTRPTLFTYMG-KRSDYEAMAAE-
>tr|B1HBM1|B1HBM1_BURPS/40-281 Oxidoreductase, zinc-binding dehydrogenase family OS=Burkholderia pseudomallei S13 GN=BURPSS13_H0156 PE=4 SV=1
NYIDVYFRTG------L-YP----Q--P--LPGGL-------------------------
-------------GMEAAGEVTELGE-G----------V-----TALKPGDR-VAYVA--
-QPP-GAYAQERVLAA--AKLV-KLPEA-IGY---EDA--ASAMLQGLTAQYLLRRT---
----------YK---VEP----GDTIVIHAAAGGVGLLVCQWAKALGA-TVIGTVGS---
---DEKAALAKAHG-CDHPIV-----------YT---RE------N-------FTKRVKE
-ITNGAGVPVVYDSIGKDTYIGSLDCLAPLGMLVSFGNAS--G--PLPPIDS-KEFSSRG
SLFFTRPTLFSYIA-KREDLDRNAAE-
>tr|B1T886|B1T886_9BURK/40-281 Alcohol dehydrogenase zinc-binding domain protein OS=Burkholderia ambifaria MEX-5 GN=BamMEX5DRAFT_4002 PE=4 SV=1
NYIDVYFRTG------L-YP----Q--P--LPGGL-------------------------
-------------GMEAAGEVTAVGD-G----------V-----TAFKAGDR-VAYVG--
-QPP-GAYAQERVMPA--ERLV-KLPDG-ISY---DDA--ASVMLQGLTAHYLLRRT---
----------YP---VKA----GDTILIHAAAGGVGLLVCQWAKALGA-TVIGTVGS---
---DEKAALAKAHG-CDHPIV-----------YT---RE------N-------FTQHVKE
-ITNGAGVPVVYDSIGKDTYVGSLDCLAPLGYFVSFGNAS--G--PLPAIDS-KEFSSRG
SLFFTRPTLFSYIA-KRADLEAAAAE-
>tr|B2H2S2|B2H2S2_BURPS/40-281 Oxidoreductase, zinc-binding dehydrogenase family OS=Burkholderia pseudomallei 1655 GN=BURPS1655_K0089 PE=4 SV=1
NYIDVYFRTG------L-YP----Q--P--LPGGL-------------------------
-------------GMEAAGEVTELGE-G----------V-----TALKPGDR-VAYVA--
-QPP-GAYAQERVLAA--AKLV-KLPEA-IGY---EDA--ASAMLQGLTAQYLLRRT---
----------YK---VEP----GDTIVIHAAAGGVGLLVCQWAKALGA-TVIGTVGS---
---DEKAALAKAHG-CDHPIV-----------YT---RE------N-------FTERVKE
-ITNGAGVPVVYDSIGKDTYIGSLDCLAPLGMFVSFGNAS--G--PLPPIDS-KEFSSRG
SLFFTRPTLFSYIA-KREDLDRNAAE-
>tr|B5S237|B5S237_RALSO/40-281 Nadph:quinone reductase, zeta-crystallin homolog protein OS=Ralstonia solanacearum MolK2 GN=qor PE=4 SV=1
NYIDVYFRSG------L-YP----Q--P--LPGGI-------------------------
-------------GMEAAGVVEAVGE-G----------V-----AHVKPGDR-VAYAG--
-RPT-GAYAEVRTMPA--DILV-RLPDA-IDF---ETG--AAMMLQGLTTQYLLRDS---
----------YR---VQP----GDTVLFHAAAGGVGLIACQWLKALGA-TVIGTVGS---
---DAKAELARAHG-CDHTIV-----------YT---RE------N-------FTERVRE
-ITGGKGVPVVYDGIGKDTFAGSLDCLAPRGMMVSYGNAS--G--PVPPFDL-GVLSAKG
SLKLTRPTLMTYTA-QRALLEPMAAE-
>tr|B5SF90|B5SF90_RALSO/40-281 Nadph:quinone reductase, zeta-crystallin homolog protein OS=Ralstonia solanacearum IPO1609 GN=qor PE=4 SV=1
NYIDVYFRSG------L-YP----Q--P--LPGGI-------------------------
-------------GMEAAGVVEAVGE-G----------V-----AHVKPGDR-VAYAG--
-RPT-GAYAEVRTMPA--DILV-RLPDA-IDF---ETG--AAMMLQGLTTQYLLRDS---
----------YR---VQP----GDTVLFHAAAGGVGLIACQWLKALGA-TVIGTVGS---
---DAKAELARAHG-CDHTIV-----------YT---RE------N-------FTERVRE
-ITGGKGVPVVYDGIGKDTFAGSLDCLAPRGMMVSYGNAS--G--PVPPFDL-GVLSAKG
SLKLTRPTLMTYTA-QRALLEPMAAE-
>tr|B5WHY2|B5WHY2_9BURK/41-282 Alcohol dehydrogenase zinc-binding domain protein OS=Burkholderia sp. H160 GN=BH160DRAFT_2683 PE=4 SV=1
NYIDVYFRTG------L-YP----L--P--LPGGL-------------------------
-------------GMEAAGEVSAVGS-G----------V-----SGLKIGDR-VAYVA--
-RPP-GAYAQERVLQA--AQVV-KLPDA-VSD---EQA--ASVMLQGLTAQYLLRRT---
----------YQ---VKA----GDTILIQAAAGGVGLLVCQWAKALGA-TVIGTVGS---
---DEKAEIAKAHG-CDHAIV-----------YT---RE------N-------FTKRVRE
-ITNGAGVPVVYDSIGKDTFEKSLDCLAPLGLFVSFGNAS--G--PLPPIDS-SEFAGRG
SLFFTRPTLFTYIA-KRSDYEAMSAE-
>tr|B6QY88|B6QY88_9RHOB/40-282 Quinone oxidoreductase OS=Pseudovibrio sp. JE062 GN=PJE062_1598 PE=4 SV=1
NFIDTYFRSG------L-YP----A--PNGLPFVP-------------------------
-------------GNEGAGIVVALGE-G----------V-----TDFALGDR-VAYAG--
--PL-GAYAEERNIPA--SVLV-KIPEG-VSD---EQA--AALMLKGMTARYLLRET---
----------FK---VDA----DTTLLYHAAAGGVGLIVGQWASALGA-TVIGTVSS---
---EEKARLASDNG-YEYVIN-----------YK---TE------D-------WVSRVRQ
-ITDGRGCDVVYDSVGKDTFPASLDCLRPRGLWCSFGQSS--G--PLPEFNM-AILSQKG
SLFATRPTLFNYIA-ERWELEETAGD-
>tr|B7CHL3|B7CHL3_BURPS/40-281 Oxidoreductase, zinc-binding dehydrogenase family OS=Burkholderia pseudomallei 576 GN=BUC_1450 PE=4 SV=1
NYIDVYFRTG------L-YP----Q--P--LPGGL-------------------------
-------------GMEAAGEVTELGE-G----------V-----TALKPGDR-VAYVA--
-QPP-GAYAQERVLAA--AKLV-KLPEA-IGY---EDA--ASAMLQGLTAQYLLRRT---
----------YK---VEP----GDTIVIHAAAGGVGLLVCQWAKALGA-TVIGTVGS---
---DEKAALAKAHG-CDHPIV-----------YT---RE------N-------FTERVKE
-ITNGAGVPVVYDSIGKDTYIGSLDCLAPLGMFVSFGNAS--G--PLPPIDS-KEFSSRG
SLFFTRPTLFSYIA-KREDLDRNAAE-
>tr|B7L2K4|B7L2K4_METCH/39-280 Alcohol dehydrogenase zinc-binding domain protein OS=Methylobacterium chloromethanicum CM4 GN=Mchl_4272 PE=4 SV=1
NFIDIYFRSG------A-YK----A--PS-LPFTL-------------------------
-------------GKEGAGVVDALGE-G----------V-----TDFRVGER-VAYAG--
--AT-GTYAEEVTVDT--KGVV-HVPDS-ISD---ETA--AAMMLKGLTAQYLLRRT---
----------YR---VQP----GDTILFHAAAGGVGLIATQWAKHLGA-TVIGTVGS---
---AEKAELARAHG-CDHVIL-----------YR---DE------D-------FAARVKE
-ITGGKGVPVVYDGVGKATFPASLDCLSPFGIFASFGSSS--G--AIEAFDI-GILAAKG
SLYATRPTLFTHIA-TRESLDANAAE-
>tr|Q0G6S7|Q0G6S7_9RHIZ/40-281 Quinone oxidoreductase OS=Fulvimarina pelagi HTCC2506 GN=FP2506_07346 PE=4 SV=1
NFIDTYFRDG------T-YP----A--PS-FPFTP-------------------------
-------------GKEGAGIVDAVGA-G----------V-----SDLKEGDR-VAYAA--
--AD-GSYAEELIIEA--AKVV-PIPDG-VSD---ETA--AGMMLKGMTAEYLLNRT---
----------FK---VAR----DTTLLFHAAAGGVGLIAGQWARHLGA-TVIGTAGS---
---PEKCELAKANG-YDHVIN-----------YR---EE------D-------FVERVAD
-LTDGKKCDVVYDSVGKDTFEGSLDCVKRLGMIVTFGQSS--G--VVPPVST-GVLNKKG
SLFLTRPSLFNYTA-TREELLDCAKN-
>tr|Q1YHW5|Q1YHW5_MOBAS/40-281 Quinone oxidoreductase OS=Manganese-oxidizing bacterium (strain SI85-9A1) GN=SI859A1_01720 PE=4 SV=1
NFIDVYFRTG------V-YK----A--PQ-MPFAL-------------------------
-------------GKEGAGVVTAVGA-G----------T-----DRFKVGDR-IAYNG--
--VA-GSYAEEVVVAA--DKAV-KIPDT-IDD---HTA--AAIMLKGMTAEYLLRRT---
----------FK---VGP----DTVLLFHAAAGGVGLIAGRWAKHLGA-TVIGTAGS---
---PEKCELALQNG-YDHVIN-----------YR---DA------D-------FVEKVRE
-ITDGRKCDVVYDSVGKDTFPGSLDCLKARGLWVSFGQSS--G--NVPPFDI-GILNQKG
SLFATRPSLFGYNT-SRDELDASAKA-
>tr|A0JV18|A0JV18_ARTS2/40-278 Alcohol dehydrogenase, zinc-binding domain protein OS=Arthrobacter sp. (strain FB24) GN=Arth_1494 PE=4 SV=1
NFIDTYKRSG------T-YK----V--A--YPFTP-------------------------
-------------GSEAAGTVEEIGD-N----------V-----TVFSPGDR-VATAE--
--GA-NCYAGYILVDE--DKAL-PVPRG-VDD---FTA--AALPLQGITAHYLVNSS---
----------FR---VEP----GHTILLHAGAGGVGLLAIQLLKAKGA-RVITTVST---
---DDKAKLAREAG-ADHVIP-----------YD-----------G-------FSAKVRE
-LTDGTGADAVYDGVGKDTFDGSLAALRVRGTLVLFGAAS--G--PVPPFDP-QRLNAGG
SLYLTRPTINHFLR-NAQERRWRSDE-
>tr|A0K964|A0K964_BURCH/40-281 Alcohol dehydrogenase, zinc-binding domain protein OS=Burkholderia cenocepacia (strain HI2424) GN=Bcen2424_2290 PE=4 SV=1
NYIDVYFRTG------L-YP----Q--Q--LPAGL-------------------------
-------------GMEAAGEVTAVGD-G----------V-----TAFKAGDR-VAYVG--
-QPP-GAYAQERVMPA--ERVV-KLPDG-ISY---DDA--ASVMLQGLTAHYLLRRT---
----------YP---VKA----GDTILIHAAAGGVGLLVCQWAKALGA-TVIGTVGS---
---DEKAELAKAHG-CDHPIV-----------YT---RE------N-------FTQRVKA
-ITNGAGVPVVYDSIGKDTYVGSLDSLAPLGYFVSFGNAS--G--PLPPIDS-KEFSSRG
SLFFTRPTLFSYIA-KRADLEAAAAE-
>tr|A1KAG9|A1KAG9_AZOSB/40-281 NADPH:quinone reductase OS=Azoarcus sp. (strain BH72) GN=qor PE=4 SV=1
NFIDTYHRSG------L-YP----V--P--LPSGL-------------------------
-------------GSEGAGVVEAVGE-G----------V-----TDLAVGDR-VAYAT--
-GPL-GAYAEVRNLPA--DRLV-KLPDA-ISF---EQG--AAAMLQGLTVQYLLRRT---
----------YR---VQA----GDTILIHAAAGGVGTIVCQWAKALGA-TVIGTVGS---
---DEKAALARAHG-CDHPIV-----------YT---RE------N-------FAERVRE
-ITGGEGLPVVYDSIGKDTFMDSLSCLRPLGMMVLFGASS--G--PVPPFDC-GVLAKMG
SLFLTRPSLFTYAA-KRADLLAMADE-
>tr|A1R583|A1R583_ARTAT/40-278 Quinone oxidoreductase OS=Arthrobacter aurescens (strain TC1) GN=AAur_1629 PE=4 SV=1
NFIETYQRSG------T-YK----V--E--YPFTP-------------------------
-------------GAEAAGTVEAVGE-G----------V-----EEFSVGDR-IATAE--
--GS-RTYAEYALVEA--SKAL-PVPDG-VDD---HTA--AALPLQGITAHYLMNSS---
----------FR---VEP----GHTVLLHAGAGGVGLLLTQLLKARGA-RVITTVSS---
---DEKADLSTLAG-ADEVLR-----------YE-----------G-------FADRVRE
-LTDGEGVNVVYDGVGKDTFDDSLKSLRIRGAMVLFGAAS--G--PVPPFDP-QRLNAAG
SLTLTRPTMAHFVQ-NTHERRWRSAE-
>tr|A1V2G7|A1V2G7_BURMS/40-281 Quinone oxidoreductase OS=Burkholderia mallei (strain SAVP1) GN=qor-1 PE=4 SV=1
NYIDVYFRTG------L-YP----Q--P--LPGGL-------------------------
-------------GMEAAGEVTELGE-G----------V-----TALKPGDR-VAYVA--
-QPP-GAYAQERVLAA--AKLV-KLPEA-IGY---EDA--ASAMLQGLTAQYLLRRT---
----------YK---VEP----GDTIVIHAAAGGVGLLVCQWAKALGA-TVIGTVGS---
---DEKAALAKAHG-CDHPIV-----------YT---RE------N-------FTERVKE
-ITNGAGVPVVYDSIGKDTYIGSLDCLAPLGMFVSFGNAS--G--PLPPIDS-KEFSSRG
SLFFTRPTLFSYIA-KREDLDRNAAE-
>tr|A1VAW0|A1VAW0_DESVV/40-282 Alcohol dehydrogenase, zinc-binding domain protein OS=Desulfovibrio vulgaris subsp. vulgaris (strain DP4) GN=Dvul_0553 PE=4 SV=
NFIDIYHRTG------L-YP----L--PA-LPAVL-------------------------
-------------GMEGAGIVLAVGE-G----------V-----TDVQPGQR-VAYAG--
-RPI-GAYAEERCIPA--HRLV-PLPDA-IPT---RMA--AAMMLRGMTARYLLHGC---
----------YP---VGQ----GSTLLVHAAAGGVGSMLVPWARHLGA-TVIGTAGS---
---PEKREKALAAG-CHHVID-----------YR---TG------G-------VSARVRE
-LTDRRGVDVVYDSVGQATFMDSLDCLRPMGTMVSFGQSS--G--AVPPFDP-GVLAARG
SLFLTRPSLMHYTE-RREDLLAHAAD-
>tr|A2S4A8|A2S4A8_BURM9/40-281 Quinone oxidoreductase OS=Burkholderia mallei (strain NCTC 10229) GN=qor-1 PE=4 SV=1
NYIDVYFRTG------L-YP----Q--P--LPGGL-------------------------
-------------GMEAAGEVTELGE-G----------V-----TALKPGDR-VAYVA--
-QPP-GAYAQERVLAA--AKLV-KLPEA-IGY---EDA--ASAMLQGLTAQYLLRRT---
----------YK---VEP----GDTIVIHAAAGGVGLLVCQWAKALGA-TVIGTVGS---
---DEKAALAKAHG-CDHPIV-----------YT---RE------N-------FTERVKE
-ITNGAGVPVVYDSIGKDTYIGSLDCLAPLGMFVSFGNAS--G--PLPPIDS-KEFSSRG
SLFFTRPTLFSYIA-KREDLDRNAAE-
>tr|A3MI52|A3MI52_BURM7/40-281 Quinone oxidoreductase OS=Burkholderia mallei (strain NCTC 10247) GN=qor-1 PE=4 SV=1
NYIDVYFRTG------L-YP----Q--P--LPGGL-------------------------
-------------GMEAAGEVTELGE-G----------V-----TALKPGDR-VAYVA--
-QPP-GAYAQERVLAA--AKLV-KLPEA-IGY---EDA--ASAMLQGLTAQYLLRRT---
----------YK---VEP----GDTIVIHAAAGGVGLLVCQWAKALGA-TVIGTVGS---
---DEKAALAKAHG-CDHPIV-----------YT---RE------N-------FTERVKE
-ITNGAGVPVVYDSIGKDTYIGSLDCLAPLGMFVSFGNAS--G--PLPPIDS-KEFSSRG
SLFFTRPTLFSYIA-KREDLDRNAAE-
>tr|A3N7G6|A3N7G6_BURP6/40-281 Oxidoreductase, zinc-binding dehydrogenase family OS=Burkholderia pseudomallei (strain 668) GN=BURPS668_1238 PE=4 SV=1
NYIDVYFRTG------L-YP----Q--P--LPGGL-------------------------
-------------GMEAAGEVTELGE-G----------V-----TALKPGDR-VAYVA--
-QPP-GAYAQERVLAA--AKLV-KLPEA-IGY---EDA--ASAMLQGLTAQYLLRRT---
----------YK---VEP----GDTIVIHAAAGGVGLLVCQWAKALGA-TVIGTVGS---
---DEKAALAKAHG-CDHPIV-----------YT---RE------N-------FTERVKE
-ITNGAGVPVVYDSIGKDTYIGSLDCLAPLGMFVSFGNAS--G--PLPPIDS-KEFSSRG
SLFFTRPTLFSYIA-KREDLDRNAAE-
>tr|A3NT53|A3NT53_BURP0/40-281 Oxidoreductase, zinc-binding dehydrogenase family OS=Burkholderia pseudomallei (strain 1106a) GN=BURPS1106A_1245 PE=4 SV=1
NYIDVYFRTG------L-YP----Q--P--LPGGL-------------------------
-------------GMEAAGEVTELGE-G----------V-----TALKPGDR-VAYVA--
-QPP-GAYAQERVLAA--AKLV-KLPEA-IGY---EDA--ASAMLQGLTAQYLLRRT---
----------YK---VEP----GDTIVIHAAAGGVGLLVCQWAKALGA-TVIGTVGS---
---DEKAALAKAHG-CDHPIV-----------YT---RE------N-------FTERVKE
-ITNGAGVPVVYDSIGKDTYIGSLDCLAPLGMFVSFGNAS--G--PLPPIDS-KEFSSRG
SLFFTRPTLFSYIA-KREDLDRNAAE-
>tr|A4JGH1|A4JGH1_BURVG/40-281 Alcohol dehydrogenase, zinc-binding domain protein OS=Burkholderia vietnamiensis (strain G4 / LMG 22486) GN=Bcep1808_2375 PE=4
NYIDVYFRTG------L-YP----Q--P--LPGGL-------------------------
-------------GMEAAGEVTAVGD-G----------V-----SALKAGDR-VAYVG--
-QPP-GAYAQERVMPA--ERLV-KLPDA-LGY---DDA--ASVMLQGLTAHYLLRRT---
----------YP---VKA----GDTILIHAAAGGVGLLVCQWAKALGA-TVIGTVGS---
---DEKAALASAHG-CDHPIV-----------YT---RE------N-------FTQRVKE
-ITNGAGVPVVYDSIGKDTYIGSLDCLAPLGYFVSFGNAS--G--PLPPIDS-KDFSSRG
SLFFTRPTLFSYIA-KRADLEAAAAE-
>tr|A5CNP1|A5CNP1_CLAM3/40-278 Putative Zn-dependant quinone oxidoreductase OS=Clavibacter michiganensis subsp. michiganensis (strain NCPPB 382) GN=qorA PE=4
NFIDTYRRSG------V-YP----M--A--HPYVP-------------------------
-------------GSEAAGVIEALGD-G----------V-----SGVHVGDR-VATAE--
--AT-GTYAEHALVRA--ETLL-PVPDG-VDM---EVA--AALPLQGLTAHYLATSS---
----------YP---AGP----GDRALVHAGAGGVGLLLTQLLADRGV-EVITTVST---
---EEKAALSRAAG-ATHVLG-----------YD-----------D-------VPVRVRE
-LTDGRGVDVVYDGVGRDTFDGSLASLRIRGTLVLFGGAS--G--QVPPFDL-QRLNSGG
SLSVTRPTLAHFLL-DAEERRWRAGE-
>tr|A5G1D8|A5G1D8_ACICJ/41-282 Alcohol dehydrogenase, zinc-binding domain protein OS=Acidiphilium cryptum (strain JF-5) GN=Acry_2478 PE=4 SV=1
NYIDVYFRTG------L-YK----V--PH-LPATI-------------------------
-------------GMEGAGVVVAVGE-G----------V-----TEVAAGDR-VAYAG--
-GPV-GAYATERVIAA--DRLV-KLPAG-IDF---QTG--AAMMLQGMTAQYLLRRT---
----------YR---VQA----GETILVHAAAGGVGLILCQWARHLGA-TVIGVVST---
---EAKADIARAHG-AHHVIV------------G---HE------H-------LAAEVKR
-LTDGAMVPVVYDSVGKDTFGPSLDSLAPLGLMVSYGNAS--G--PVPPVDV-GILAAKG
SLFLTRPTLATYTA-KRSDLVAVAND-
>tr|A6SVE4|A6SVE4_JANMA/40-281 NADPH2:quinone reductase OS=Janthinobacterium sp. (strain Marseille) (Minibacterium massiliensis) GN=qor2 PE=4 SV=1
NYIDVYFRMG------T-YP----Q--Q--LPAGL-------------------------
-------------GMEGAGVVEAVGA-G----------V-----THIRPGDR-VAYAG--
-RPP-GAYAEARVLPA--DVLV-KLPEA-ISF---ETA--AAMMLQGLTVQYLFRRT---
----------FR---LQG----GETILFHAAAGGVGLIACQWARALGV-TMIGTVGS---
---DEKAELAKAHG-CVHTIN-----------YN---KE------N-------FVERVKE
-ITGGKGVPVVYDSIGKDTFTGSLDCLSPLGMLVSFGGAS--G--PVPPFSL-NELASRG
SLFVTRPSLFNYIA-KRDDLETMAAE-
>tr|A6X535|A6X535_OCHA4/41-282 Alcohol dehydrogenase zinc-binding domain protein OS=Ochrobactrum anthropi (strain ATCC 49188 / DSM 6882 / NCTC 12168) GN=Oant_
NFIDVYFRTG------L-YK----A--AQ-MPFTP-------------------------
-------------GNEGAGTVIAVGP-G----------V-----EGVRVGDR-VAYVA--
--TP-GSYADERILPA--DRLV-KVPDN-VDL---KTA--ASMMLKGMTAQYLLRRT---
----------FK---VEP----GQTILFHAAAGGVGLIAGQWAKHLGA-TVIGTAGS---
---EEKIALARKHG-YDHVIN-----------YR---TE------N-------FAEKVKE
-LTGGAGVDVVYDSVGRDTYMGSLDVLKPLGMFACFGQSS--G--VIPPFDL-GILAQKG
SLFATRPTLFNYIA-KRADLEKTAAE-
>tr|A7HEN8|A7HEN8_ANADF/40-280 Alcohol dehydrogenase zinc-binding domain protein OS=Anaeromyxobacter sp. (strain Fw109-5) GN=Anae109_2985 PE=4 SV=1
NFVDTYHRSG------L-YP----L--P--LPSGI-------------------------
-------------GVEGAGVVEEVGP-G----------V-----SHVGPGDR-VAYTG--
--PI-GSYADVRLVSA--ERLV-KLPDG-VDE---RTA--AAVLTKGLTVQALVRRT---
----------YR---VRA----GETVLVHAAAGGVGLIATQWLKALGA-TVIGTVGS---
---DAKASLARAHG-CDHVIV-----------YS---RE------D-------FPRRVRE
-LTGGAGVPVVYDSVGKATFEGSLDCLAPLGLMVSFGNAS--G--AVPPFDI-GLLARKG
SLFLTRPTVFTYIA-RREDLERGAAE-
>tr|A7IM53|A7IM53_XANP2/40-281 Alcohol dehydrogenase zinc-binding domain protein OS=Xanthobacter autotrophicus (strain ATCC BAA-1158 / Py2) GN=Xaut_3872 PE=4
NFIDVYFRTG------L-YK----A--AS-LPFIP-------------------------
-------------GNEGAGVVEAVGP-D----------V-----NDFHPGDR-VAYAS--
--AI-GAYAEVRNVPA--AVLL-HLPAS-IDD---QTA--AAMMLKGMTAQYLVRRT---
----------HH---IKP----GDVILVQAAAGGVGLILCQWAKHLGA-TVIGTVGS---
---KDKAELALSHG-CDEVIL-----------YR---DE------D-------FVHRVKE
-ITAGKLCDVVYDGVGQATYPASLDCLKPLGLWVSFGNAS--G--AIKNFDL-LQLSQKG
SLFATRPTLATFVA-KRHDLIATAND-
>tr|A8I3A2|A8I3A2_AZOC5/40-281 Quinone oxidoreductase OS=Azorhizobium caulinodans (strain ATCC 43989 / DSM 5975 / ORS 571) GN=AZC_1999 PE=4 SV=1
NYIDTYFRSG------L-YK----A--PA-LPFTP-------------------------
-------------GNEGAGEVEAVGP-H----------V-----EGFHAGDR-VAYAT--
--SL-GSYAEARNVPA--NVLV-HVPAA-IDD---RTA--AAMMLKGMTAQYLVKHT---
----------HA---VKP----GDVILVQAAAGGVGLLLCQWAHALGA-TVIGTVGS---
---KAKAELALANG-ADHVIL-----------YK---DE------D-------FVHRVKE
-ITSGKMCDVVYDGVGQATYPASLDCLKPFGLWVSFGNAS--G--AINNFDL-LSLSQKG
SLYATRPTLFTHTS-TREKLVATAND-
>tr|A9AJK4|A9AJK4_BURM1/40-281 Alcohol dehydrogenase zinc-binding domain protein (NADPH2:quinone reductase) OS=Burkholderia multivorans (strain ATCC 17616 / 2
NYIDVYFRTG------L-YP----Q--P--LPGGL-------------------------
-------------GMEAAGEVTAVGE-G----------V-----TALKVGDR-VAYVA--
-QPP-GAYAQERVLSA--ERVV-KLPDG-IGY---DDA--ASVMLQGLTAHYLLRRT---
----------YP---VKA----GDTILIHAAAGGVGLLVCQWAKALGA-TVIGTVGS---
---DEKAELAKAHG-CDHPIV-----------YT---RE------N-------FTQRVKE
-ITNGAGVPVVYDSIGKDTYIGSLDCLAPLGYFVSFGNAS--G--PLPPIDS-KEFSSRG
SLFFTRPTLFSYIA-KRADLESAAAE-
>tr|A9MBL1|A9MBL1_BRUC2/40-281 Alcohol dehydrogenase zinc-binding domain protein OS=Brucella canis (strain ATCC 23365 / NCTC 10854) GN=BCAN_B0571 PE=4 SV=1
NFIDVYFRTG------L-YK----A--AK-MPFTP-------------------------
-------------GNEGAGIVVAVGA-G----------V-----ENVRVGER-VAYAA--
--TP-GSYADERILPA--DRLV-KVPDT-IDL---KTA--ASMMLKGMTAQYLLRRT---
----------FR---VEP----GQTILFHAAAGGVGLIAGQWAKHLGA-TVIGTAGS---
---EEKIALARKHG-YDHVIN-----------YR---SE------N-------FVERVRE
-LTNSEGVDVVYDSVGRDTYMGSLDVLKPLGMFACFGQSS--G--VIPPFDL-GILAQKG
SLFATRPTLFNYIA-RRADLEKTTAE-
>tr|A9W8C5|A9W8C5_METEP/39-280 Alcohol dehydrogenase zinc-binding domain protein OS=Methylobacterium extorquens (strain PA1) GN=Mext_3903 PE=4 SV=1
NFIDIYFRSG------A-YK----A--PS-LPFTL-------------------------
-------------GKEGAGVVDALGE-G----------V-----TDFRVGER-VAYAG--
--AT-GTYAEEVTVDT--KGVV-HVPDS-ISD---ETA--AAMMLKGLTAQYLLRRT---
----------YR---VQP----GDTILFHAAAGGVGLIATQWAKHLGA-TVIGTVGS---
---AEKAELARAHG-CDHVIL-----------YR---DE------D-------FAARVKE
-ITGGKGVPVVYDGVGKATFPASLDCLSPFGIFASFGSSS--G--AIEAFDI-GILAAKG
SLYATRPTLFTHIA-TRESLDANAAE-
>tr|A9WYP0|A9WYP0_BRUSI/40-281 Putative uncharacterized protein OS=Brucella suis (strain ATCC 23445 / NCTC 10510) GN=BSUIS_B0567 PE=4 SV=1
NFIDVYFRTG------L-YK----A--AK-MPFTP-------------------------
-------------GNEGAGIVVAVGA-G----------V-----ENVRVGER-VAYAA--
--TP-GSYADERILPA--DRLV-KVPDT-IDL---KTA--ASMMLKGMTAQYLLRRT---
----------FR---VEP----GQTILFHAAAGGVGLIAGQWAKHLGA-TVIGTAGS---
---EEKIALARKHG-YDHVIN-----------YR---SE------N-------FVERVRE
-LTNGEGVDVVYDSVGRNTYMGSLDVLKPLGMFACFGQSS--G--VIPPFDL-GILAQKG
SLFATRPTLFNYIA-RRADLEKTTAE-
>tr|B0RD29|B0RD29_CLAMS/40-278 Putative quinone oxidoreductase OS=Clavibacter michiganensis subsp. sepedonicus (strain ATCC 33113 / JCM 9667) GN=CMS0509 PE=4
NFIDTYRRSG------V-YP----M--A--HPYMP-------------------------
-------------GSEAAGVIEALGD-G----------V-----AGVHVGDR-VATAE--
--AS-GTYAQHALIRA--ETLL-PVPDG-VGF---ETA--AALPLQGLTAHYLATSS---
----------YP---AGP----GDRALVHAGAGGVGLLLTQLLVDRGV-EVITTVST---
---EEKAALSRAAG-ATHVLG-----------YD-----------D-------VPVRVRE
-LTGGRGVDVVYDGVGRDTFDGSLASLRIRGTLVLFGGAS--G--QVPPFDL-QRLNSGG
SLSVSRPTLAHFLL-DAEERRWRAGE-
>tr|B0T6D7|B0T6D7_CAUSK/39-278 Alcohol dehydrogenase zinc-binding domain protein OS=Caulobacter sp. (strain K31) GN=Caul_5020 PE=4 SV=1
NFIDTYQRSG------L-YP----M--K--TPVVL-------------------------
-------------GLEAAGVVEEVGE-D----------V-----TRFKLGDR-VAYNG--
--TL-GAYAEAAVVPA--DRAV-KVPDA-VSL---ETA--AAVLLKGMTAEFLVQRC---
----------HR---VEP----DQTVLIHAAAGGVGSILVQWAKALGA-TVIATVGS---
---EAKAALARDHG-ADHVIL-----------YG---EE------D-------VAARVSE
-ITGGQGVAVVYDGVGKDTFEASLKSLARRGMLVTFGNAS--G--PVPPFAP-LELGSK-
SLFLTRPKLFDYIA-TTEELDESAAA-
>tr|B1JW37|B1JW37_BURCC/40-281 Alcohol dehydrogenase zinc-binding domain protein OS=Burkholderia cenocepacia (strain MC0-3) GN=Bcenmc03_2313 PE=4 SV=1
NYIDVYFRTG------L-YP----Q--Q--LPAGL-------------------------
-------------GMEAAGEVTAVGD-G----------V-----TAFKAGDR-VAYVG--
-QPP-GAYAQERVMPA--ERVV-KLPDG-ISY---DDA--ASVMLQGLTAHYLLRRT---
----------YP---VKA----GDTILIHAAAGGVGLLVCQWAKALGA-TVIGTVGS---
---DEKAELAKAHG-CDHPIV-----------YT---RE------N-------FTQRVKA
-ITNGAGVPVVYDSIGKDTYIGSLDSLAPLGYFVSFGNAS--G--PLPPIDS-KEFSSRG
SLFFTRPTLFSYIA-KRADLEAAAAE-
>tr|B1YTU7|B1YTU7_BURA4/40-281 Alcohol dehydrogenase zinc-binding domain protein OS=Burkholderia ambifaria (strain MC40-6) GN=BamMC406_2206 PE=4 SV=1
NYIDVYFRTG------L-YP----Q--P--LPGGL-------------------------
-------------GMEAAGEVTAVGD-G----------V-----TAFKAGDR-VAYVG--
-QPP-GAYAQERVMPA--ERLV-KLPDG-ISD---DDA--ASVMLQGLTAHYLLRRT---
----------YP---VKA----GDTILIHAAAGGVGLLVCQWAKALGA-TVIGTVGS---
---DEKAALAKAHG-CDHPIV-----------YT---RE------N-------FTQRVKE
-ITNGAGVPVVYDSIGKDTYIGSLDCLAPLGYFVSFGNAS--G--PLPAIDS-KEFSSRG
SLFFTRPTLFSYIA-KRADLEAAAAE-
>tr|B1ZEU7|B1ZEU7_METPB/39-280 Alcohol dehydrogenase zinc-binding domain protein OS=Methylobacterium populi (strain ATCC BAA-705 / NCIMB 13946 / BJ001) GN=Mpo
NFIDIYFRSG------A-YK----A--PS-LPFTL-------------------------
-------------GKEGAGVVDALGE-G----------V-----TDFRVGER-VAYAG--
--AT-GTYAEEVVVDS--KGVV-HVPAS-ISD---ETA--AAMMLKGLTAQYLLRRT---
----------YR---VQP----GDTILFHAAAGGVGLIATQWAKHLGA-TVIGTVGS---
---QEKAELAREHG-CDHVIL-----------YR---NE------D-------FAARVKE
-ITGGKGVPVVYDGVGKATFPASLDCLSPFGIFASFGSSS--G--AIEAFDI-GILAAKG
SLYATRPTLFTHIA-TRESLDANAAE-
>tr|B2JE30|B2JE30_BURP8/40-281 Alcohol dehydrogenase zinc-binding domain protein OS=Burkholderia phymatum (strain DSM 17167 / STM815) GN=Bphy_2060 PE=4 SV=1
NYIDVYFRTG------L-YP----L--P--LPGGL-------------------------
-------------GMEAAGEVVAVGP-D----------V-----TDVKVGER-VAYVA--
-RPP-GAYAQERVLPA--AQVV-KLPDA-IGY---EEA--ASVMLQGLTAQYLLRRT---
----------YP---VKQ----GDTILIQAAAGGVGLLVCQWAKALGA-TVIGTVSS---
---DEKAEIAQAHG-CDYPIV-----------YT---RE------N-------FTKRVRE
-ITNGAGVPVVYDSIGKDTFTASLDCLAPLGMFVSFGNAS--G--PLPPIDS-SEFAGRG
SLFFTRPTLFTYMG-KRSDYDAMAAE-
>tr|B2T2A9|B2T2A9_BURPP/40-281 Alcohol dehydrogenase zinc-binding domain protein OS=Burkholderia phytofirmans (strain DSM 17436 / PsJN) GN=Bphyt_1305 PE=4 SV=
NYIDVYFRTG------L-YP----L--P--LPGGL-------------------------
-------------GMEAAGEVTALGP-G----------V-----TGLKVGDR-IAYVG--
-RPP-GAYAQERVLQA--AQVV-KVPDA-LSD---EQA--ASVMLQGLTAHYLLRRT---
----------YP---VKA----GDTILIQAAAGGVGLLVCQWAKALGA-TVIGTVGS---
---DEKAEIATAHG-CDHAIV-----------YT---RE------N-------FTKRVRE
-ITNGAGVPVVYDSIGKDTFTGSLDCLAPLGLFVSFGNAS--G--PLPPIDS-SEFAGRG
SLFFTRPTLFTYIA-KRGDYEAASTE-
>tr|B2U8Y5|B2U8Y5_RALPJ/42-283 Alcohol dehydrogenase zinc-binding domain protein OS=Ralstonia pickettii (strain 12J) GN=Rpic_2381 PE=4 SV=1
NYIDVYFRTG------L-YP----Q--P--LPGGI-------------------------
-------------GMEAAGVVEAVGQ-G----------V-----THVKPGDR-VAYAG--
-RPT-GAYAALRTMPA--DILV-RLPDA-IDF---ETG--AAMMLQGMTAQYLIRDS---
----------YR---VQP----GDTVLFHAAAGGVGLIACQWLKALGA-TVIGTVGS---
---DAKAELACAHG-CDHTIV-----------YT---RE------N-------FTERVRE
-ITGGKGVPVVYDGIGKDTFTGSLDCLAPRGMMVTYGNAS--G--PVPPVDL-SVLSAKG
SLKITRPTLMTYTA-RRELLEPMAAE-
>tr|B3R3G2|B3R3G2_CUPTR/40-281 Quinone oxidoreductase, NADPH-dependent OS=Cupriavidus taiwanensis (strain R1 / LMG 19424) GN=qor1 PE=4 SV=1
NYIDVYFRTG------L-YK----Q--P--LPGGL-------------------------
-------------GMEGAGVVEAVGE-G----------V-----RHVAVGDR-VAYAG--
-RPT-GAYAQVRVMPA--DIVV-RLPDA-IPF---ETA--AAMMLQGLTAQYLIRDS---
----------YK---VQP----GDTVLLHAAAGGVGLIACQWLKALGV-TVIGTVGS---
---DEKAELARANG-CAHTIV-----------YT---RE------S-------FVERVRE
-ITNGKGVPAVYDSIGKDTFQGSLDCLAPRGTMVSFGNAS--G--PVPPFDL-SVLGNKG
SLRLTRPTLMTYVV-HRELLEPMVAD-
>tr|B4E5R2|B4E5R2_BURCJ/40-281 Quinone oxidoreductase OS=Burkholderia cepacia (strain J2315 / LMG 16656) GN=qor PE=4 SV=1
NYIDVYFRTG------L-YP----Q--P--LPGGL-------------------------
-------------GMEAAGEVTAVGD-G----------V-----TAFKAGDR-VAYVG--
-QPP-GAYAQERVMPA--ERIV-KLPDG-IGY---DDA--ASVMLQGLTAHYLLRRT---
----------YP---VKA----GDTILIHAAAGGVGLLVCQWAKALGA-TVIGTVGS---
---DEKAELAKAHG-CDHPIV-----------YT---RE------N-------FTQRVKA
-ITNGAGVPVVYDSIGKDTYIGSLDCLAPLGYFVSFGNAS--G--PLPPIDS-KEFSSRG
SLFFTRPTLFSYIA-KRADLEAAAAE-
>tr|B4UL49|B4UL49_ANASK/39-279 Alcohol dehydrogenase zinc-binding domain protein OS=Anaeromyxobacter sp. (strain K) GN=AnaeK_3109 PE=4 SV=1
NFVDVYQRSG------L-YP----M--Q--LPAGL-------------------------
-------------GVEAAGRVEAVGA-G----------V-----DHVRPGDR-VAFVG--
-GP--GCYAEARVVPA--DRLV-RLPDA-ISD---RTA--AGAMLKGLTAQVLIRRT---
----------YP---VKA----GDVVLWHAAAGGVGLIAIQWLKALGA-TVIGTVGS---
---DEKAALARAHG-CDHAIV-----------YT---RE------D-------FVARVRE
-ITGGEGVPVVYDSVGKTTFAGSIDCLRPLGMMVTFGNAS--G--PVPPLDP-LLLSRKG
SLFLTRPSVFTYVA-RRADLERSAAE-
>tr|B6IV52|B6IV52_RHOCS/40-281 Quinone oxidoreductase OS=Rhodospirillum centenum (strain ATCC 51521 / SW) GN=RC1_2804 PE=4 SV=1
NFIDTYHRSG------L-YP----Q--P--LPFVP-------------------------
-------------GMEAAGVVEAVGE-G----------V-----TGFAPGDR-VGYCS--
-GPI-GAYAEARLIPA--QGLV-ALPDW-LDD---RTA--AAMLLQGMTAQYLLRRT---
----------YR---VNP----GDSILIHAAAGGVGLIVCQWANALGA-TVIGTVGS---
---EEKAELARAHG-CHHAIN-----------YT---RE------D-------FVARVKE
-ITGGRGVDVVYDSVGADTFLKSMDCLRRLGMLVSFGQSS--G--KLAPLDT-GLLAAKG
ALFLTRPSLFHYVA-TRAELEETAAD-
>tr|Q0A5S5|Q0A5S5_ALHEH/40-282 Alcohol dehydrogenase, zinc-binding domain protein OS=Alkalilimnicola ehrlichei (strain MLHE-1) GN=Mlg_2472 PE=4 SV=1
NYIDVYFRTG------L-YP----P--PG-LPSGL-------------------------
-------------GLEAAGVVEAVGD-G----------V-----TEVAVGDR-VVYAS--
-PPL-GAYAEARLMPA--DRVV-RLPDA-IDD---RTA--AGMMLQGLTAWYLLHRT---
----------YP---VKA----GDTLLIHAAAGGVGLLVCQWAKHLGA-TVIGTVGS---
---DEKAELARAHG-CDHPIV-----------YT---RE------R-------FPDRVRE
-ITAGEGVPVVYDSIGKDTFEDSLDSLRPLGLMVSFGNAS--G--PVPPLDL-QLLSAKG
SLFITRPTVMTYTA-RREDLLAGAQA-
>tr|Q0BD89|Q0BD89_BURCM/40-281 Alcohol dehydrogenase, zinc-binding domain protein OS=Burkholderia ambifaria (strain ATCC BAA-244 / AMMD) GN=Bamb_2328 PE=4 SV=
NYIDVYFRTG------L-YP----Q--P--LPGGL-------------------------
-------------GMEAAGEVTAVGD-G----------V-----TAFKAGDR-VAYVG--
-QPP-GAYAQERVMPA--ERLV-KLPDG-ISD---DDA--ASVMLQGLTAHYLLRRT---
----------YP---VKA----GDTILIHAAAGGVGLLVCQWAKALGA-TVIGTVGS---
---DEKAALAKAHG-CDHPIV-----------YT---RE------N-------FTQRVKE
-ITNGAGVPVVYDSIGKDTYIGSLDCLAPLGYFVSFGNAS--G--PLPAIDS-KEFSSRG
SLFFTRPTLFSYIA-KRADLEAAAAE-
>tr|Q0KD42|Q0KD42_RALEH/40-281 Zinc-binding dehydrogenase OS=Ralstonia eutropha (strain ATCC 17699 / H16 / DSM 428 / Stanier 337) GN=H16_A0933 PE=4 SV=1
NYIDVYFRTG------L-YK----Q--P--LPGGL-------------------------
-------------GMEGAGVVEAVGE-G----------V-----RHVAVGDR-VAYAG--
-RPT-GAYAQVRVMPA--DIVV-RLPDA-IPF---DTA--AAMMLQGLTAQYLIRDS---
----------YK---VQP----GDTVLLHAAAGGVGLIASQWLKALGV-TVIGTVGS---
---DEKAELARANG-CAHTIV-----------YT---RE------S-------FVERVRE
-ITNGKGVPAVYDSIGKDTFQGSLDCLAPRGTMVSFGNAS--G--PVPPFDL-SVLGNKG
SLRLTRPTLMTYVV-HRELLEPMVAD-
>tr|Q11HN6|Q11HN6_MESSB/40-281 Alcohol dehydrogenase, zinc-binding OS=Mesorhizobium sp. (strain BNC1) GN=Meso_1694 PE=4 SV=1
NFIDVYHRTG------L-YP----T--A--KPFTP-------------------------
-------------GSEAAGVVLEVGE-G----------V-----EDLKPGDR-VAYCV--
-ATG-GAYAEQRLVRA--DRLV-RVPDA-VSD---EQA--ASAMLKGLTAWYLLRRT---
----------FP---VKA----GDTILCHAAAGGVGLVLGQWAKHLGA-KVIGTAGS---
---PEKVELAKAHG-YDHVID-----------YT---KE------D-------FVAAVGE
-LTSGGKCDVVYDSVGKDTFPGSLDCLRPFGMFVSFGQSS--G--VVPPFSI-NLLAQKG
SLFATRPSLFTYIA-ARKDLEEGAQE-
>tr|Q142L2|Q142L2_BURXL/40-281 Putative NADPH-quinone reductase OS=Burkholderia xenovorans (strain LB400) GN=Bxeno_A1189 PE=4 SV=1
NYIDVYFRTG------L-YP----L--P--LPGGL-------------------------
-------------GMEAAGEVTALGS-G----------V-----SGLKVGDR-IAYVA--
-RPP-GAYAQERVLQA--AQVV-KVPDA-LTD---EQA--ASVMLQGLTAQYLLRRT---
----------YP---VKA----GDTILIQAAAGGVGLLVCQWAKALGA-TVIGTVGS---
---DEKAEIATAHG-CDHAIV-----------YT---RE------N-------FTRRVRE
-ITNGAGVPVVYDSIGKDTFTGSLDCLAPLGMFVSFGNAS--G--PLPPIDS-SEFAGRG
SLFFTRPTLFTYIA-KRSDYEAMSTE-
>tr|Q1BUX3|Q1BUX3_BURCA/40-281 Alcohol dehydrogenase, zinc-binding OS=Burkholderia cenocepacia (strain AU 1054) GN=Bcen_1678 PE=4 SV=1
NYIDVYFRTG------L-YP----Q--Q--LPAGL-------------------------
-------------GMEAAGEVTAVGD-G----------V-----TAFKAGDR-VAYVG--
-QPP-GAYAQERVMPA--ERVV-KLPDG-ISY---DDA--ASVMLQGLTAHYLLRRT---
----------YP---VKA----GDTILIHAAAGGVGLLVCQWAKALGA-TVIGTVGS---
---DEKAELAKAHG-CDHPIV-----------YT---RE------N-------FTQRVKA
-ITNGAGVPVVYDSIGKDTYVGSLDSLAPLGYFVSFGNAS--G--PLPPIDS-KEFSSRG
SLFFTRPTLFSYIA-KRADLEAAAAE-
>tr|Q2IDX3|Q2IDX3_ANADE/39-279 Zinc-binding alcohol dehydrogenase OS=Anaeromyxobacter dehalogenans (strain 2CP-C) GN=Adeh_3010 PE=4 SV=1
NFVDVYHRSG------L-YP----M--Q--LPAGL-------------------------
-------------GVEAAGRVEAVGA-G----------V-----DHVRPGDR-VAFVG--
-GP--GCYAEARVVPA--DRLV-RLPDA-ISD---RTA--AGAMLKGLTAQVLIRRT---
----------YP---VKA----GDTVLWHAAAGGVGLIAIQWLKALGA-TVIGTVGS---
---DEKAALARAHG-CDHVVV-----------YT---RE------D-------FVARVRE
-LTGGEGVPVVYDSVGKTTFAGSIDCLRPLGMMVTFGNAS--G--PVPPVDP-LLLSRKG
SLFLTRPSVFTYVA-RRADLERSAAE-
>tr|Q2SZS6|Q2SZS6_BURTA/40-281 Quinone oxidoreductase OS=Burkholderia thailandensis (strain E264 / ATCC 700388 / DSM 13276 / CIP 106301) GN=BTH_I1019 PE=4 SV=
NYIDVYFRTG------L-YP----Q--P--LPGGL-------------------------
-------------GMEAAGEVTEIGD-G----------V-----TTLKPGDR-VAYVA--
-QPP-GAYAQERVLAA--AKLV-KLPDA-IGY---EDA--ASVMLQGLTAQYLLRRT---
----------YA---VKP----GDTILIHAAAGGVGLLVCQWAKALGA-TVIGTVGS---
---DEKAALAKAHG-CDHPIV-----------YT---RE------N-------FTERVKE
-ITNGAGVPVVYDSIGKDTYIGSLDCLAPLGLFVSFGNAS--G--PLPPIDS-KEFSSRG
SLFFTRPTLFSYIA-KREDLDRNAAE-
>tr|Q2T8R4|Q2T8R4_BURTA/39-280 Quinone oxidoreductase CC3759 OS=Burkholderia thailandensis (strain E264 / ATCC 700388 / DSM 13276 / CIP 106301) GN=BTH_II0233
NFIDLYRREG------R-YP----M--P--LPGTP-------------------------
-------------GEEGAGCVIAVGP-N----------V-----TRFKPGDR-VAWTT--
--VM-GSYATRVIVPE--DKAI-AVPDG-IDL---QTA--AAALVQGMTAHYLVNDS---
----------YR---ARE----GDVVLVHAAAGGVGLLLTQWLKRRGV-RVIGTVSS---
---AGKAALARSNG-ADDVLL-----------HR--ATD------D-------LAAEVRR
-LTDGKGVHAVYDGVGAATFDASLASLRMRGTLVIFGGAS--G--PVPPVDV-MRLLWGG
SLTLTRPYLEHFRA-TVEEFLWRAGE-
>tr|Q39EA5|Q39EA5_BURS3/40-281 Zinc-containing alcohol dehydrogenase superfamily OS=Burkholderia sp. (strain 383) GN=Bcep18194_A5617 PE=4 SV=1
NYIDVYFRTG------L-YP----Q--A--LPGGL-------------------------
-------------GMEAAGEVTAVGE-G----------V-----TTLKAGDR-VAYVG--
-QPP-GAYAQERVMPA--DRLV-KLPDG-ISY---DDA--ASVMLQGLTAHYLLRRT---
----------YP---VKA----GDTILIHAAAGGVGLLVCQWAKALGA-TVIGTVGS---
---DEKAALAKAHG-CDHPIV-----------YT---RE------N-------FTQRVKE
-ITNGAGVPVVYDSIGKDTYIGSLDSLAPLGLFVSFGNAS--G--PLPLIDS-KEFSSRG
SLFFTRPTLFSYIA-KRADLESAAAE-
>tr|Q3JUF2|Q3JUF2_BURP1/40-281 Quinone oxidoreductase OS=Burkholderia pseudomallei (strain 1710b) GN=qor PE=4 SV=1
NYIDVYFRTG------L-YP----Q--P--LPGGL-------------------------
-------------GMEAAGEVTELGE-G----------V-----TALKPGDR-VAYVA--
-QPP-GAYAQERVLAA--AKLV-KLPEA-IGY---EDA--ASAMLQGLTAQYLLRRT---
----------YK---VEP----GDTIVIHAAAGGVGLLVCQWAKALGA-TVIGTVGS---
---DEKAALAKAHG-CDHPIV-----------YT---RE------N-------FTKRVKE
-ITNGAGVPVVYDSIGKDTYIGSLDCLAPLGMFVSFGNAS--G--PLPPIDS-KEFSSRG
SLFFTRPTLFSYIA-KREDLDRNAAE-
>tr|Q46YB9|Q46YB9_RALEJ/42-283 Zinc-containing alcohol dehydrogenase superfamily OS=Ralstonia eutropha (strain JMP134) GN=Reut_A2503 PE=4 SV=1
NFIDVYFRTG------L-YK----Q--P--LPGGL-------------------------
-------------GMEGAGVVEAVGE-G----------V-----AHLSVGDR-VAYAG--
-RPN-GAYSQVRVMPA--DIVV-RLPES-ISF---EQG--AAMMLQGLTVQYLIRDS---
----------YR---VQA----GDTVLLHAAAGGVGLIACQWLKALGV-TVIGTVGS---
---DEKAELARAHG-CTHTVV-----------YT---RE------S-------FVDRVKE
-ITGGKGVPAVYDSIGADTFRGSLDCLAPRGTMVSFGSAS--G--PVPPFDI-SVLGNKG
SLRLTRPTLMTYVV-HRELLEPMVAD-
>tr|Q471T7|Q471T7_RALEJ/40-280 Zinc-containing alcohol dehydrogenase superfamily OS=Ralstonia eutropha (strain JMP134) GN=Reut_A1476 PE=4 SV=1
NFIDIYFRTG------L-YP----L--P--LPFIP-------------------------
-------------GREAVGVVEAVGP-D----------V-----TSLKPGDR-VVYSG--
--VQ-GAYAQVRLVPA--DRLV-KLPDG-ISD---EIG--AAVMQKGMTAQFLCRQT---
----------YQ---VGK----DDTILVHAAAGGVGLVLCQWAKHLGA-TVIGTVST---
---EEKAKLVEAHG-CDHALI-----------HG---KD------D-------FVEVVKE
-ITGGVGVPVVYDSIGKDTFMGSLDCLRPRGLMVLYGQSS--G--PVPPFDI-SILDKKG
SLFLTRPTQNAYLP-TRAKVEEGAQE-
>tr|Q47IM6|Q47IM6_DECAR/40-281 Zinc-containing alcohol dehydrogenase superfamily OS=Dechloromonas aromatica (strain RCB) GN=Daro_0548 PE=4 SV=1
NYIDTYHRTG------L-YP----L--T--LPSGI-------------------------
-------------GMEGAGVVEAVGE-G----------V-----GEVKVGDR-VAYAG--
-GPL-GAYAEVRNIPA--HRLL-KLPDS-ISF---ATG--AAMMLQGLTAAYLLRKT---
----------YR---VQP----GDAVLIHAAAGGVGLIACQWAKALGA-TVIGTVGS---
---SAKAELAKAHG-CDHVIN-----------YS---SE------N-------FTQRVRE
-ITAGEGVAVVYDGVGKDTFIGSLDSLRPLGMMVSYGNAS--G--PVPPLDL-LLLSQKG
SLFITRPTIATYTA-KRADLEALGAE-
>tr|Q5P246|Q5P246_AZOSE/40-281 Quinone oxidoreductase OS=Azoarcus sp. (strain EbN1) GN=qor PE=4 SV=1
NYIDTYHRTG------L-YP----A--P--LPSGI-------------------------
-------------GLEAAGVVEAVGE-G----------V-----DDLAPGDR-VAYAG--
-GPL-GAYADLRNMPA--DRLV-KLPDP-VSF---EQG--AAMMLQGLTAQYLLRRT---
----------YR---VQP----GDTILIHAAAGGVGLIVCQWAKALGA-TVIGTVGT---
---DEKAALARAHG-CDHSIV-----------YT---RE------N-------FAERVRE
-ITGGEGLPVVYDSIGKDTFMESLGCLRPLGMMVLFGAAS--G--PVPPFDL-GLLAKMG
SLFITRPTLFTYSA-KRPDLLAMAAD-
>tr|Q5YTS2|Q5YTS2_NOCFA/39-278 Putative quinone oxidoreductase OS=Nocardia farcinica GN=qor PE=4 SV=1
NFIDTYIRTG------T-YP----Q--D--VPYVP-------------------------
-------------GAEGTGVVTAVGD-G----------V-----TEFAVGDR-VAWAA--
--AP-GSYAEQVAVPA--DVAI-PVPDG-VSA---PIA--ASVLLQGMTAHYLIESV---
----------YR---PEP----GETVLVHAGAGGVGLILTQLAVARGV-RVITTVSS---
---DEKEALSREAG-AAEVLR-----------YG----D------D-------LAERVRA
-LTDGVGVAAVYDGVGKDTFDASLAALRIRGTLALFGAAS--G--PVPPVDP-QRLNSGG
SLFLTRPTLAHYTR-DRAELLWRAGD-
>tr|Q62IJ4|Q62IJ4_BURMA/40-281 Quinone oxidoreductase OS=Burkholderia mallei GN=qor-1 PE=4 SV=1
NYIDVYFRTG------L-YP----Q--P--LPGGL-------------------------
-------------GMEAAGEVTELGE-G----------V-----TALKPGDR-VAYVA--
-QPP-GAYAQERVLAA--AKLV-KLPEA-IGY---EDA--ASAMLQGLTAQYLLRRT---
----------YK---VEP----GDTIVIHAAAGGVGLLVCQWAKALGA-TVIGTVGS---
---DEKAALAKAHG-CDHPIV-----------YT---RE------N-------FTERVKE
-ITNGAGVPVVYDSIGKDTYIGSLDCLAPLGMFVSFGNAS--G--PLPPIDS-KEFSSRG
SLFFTRPTLFSYIA-KREDLDRNAAE-
>tr|Q63VS5|Q63VS5_BURPS/40-281 Quinone oxidoreductase OS=Burkholderia pseudomallei GN=qor PE=4 SV=1
NYIDVYFRTG------L-YP----Q--P--LPGGL-------------------------
-------------GMEAAGEVTELGE-G----------V-----TALKPGDR-VAYVA--
-QPP-GAYAQERVLAA--AKLV-KLPEA-IGY---EDA--ASAMLQGLTAQYLLRRT---
----------YK---VEP----GDTIVIHAAAGGVGLLVCQWAKALGA-TVIGTVGS---
---DEKAALAKAHG-CDHPIV-----------YT---RE------N-------FTERVKE
-ITNGAGVPVVYDSIGKDTYIGSLDCLAPLGMFVSFGNAS--G--PLPPIDS-KEFSSRG
SLFFTRPTLFSYIA-KREDLDRNAAE-
>tr|Q727V0|Q727V0_DESVH/40-282 Quinone oxidoreductase OS=Desulfovibrio vulgaris (strain Hildenborough / ATCC 29579 / NCIMB 8303) GN=qor PE=4 SV=1
NFIDIYHRTG------L-YP----L--PA-LPAVL-------------------------
-------------GMEGAGIVLAVGE-G----------V-----TEVQPGQR-VAYAG--
-RPI-GAYAEERCIPA--RRLV-PLPDA-IPT---RMA--AAMMLRGMTARYLLHGC---
----------YP---VRQ----GTTLLVHAAAGGVGSMLVPWACHLGA-TVIGTAGS---
---PEKREKALAAG-CHHVID-----------YR---TG------G-------VAARIRE
-LTDGRGVDVVYDSVGQATFMDSLDCLRPMGTMVSFGQSS--G--AVPPFDP-GVLAARG
SLFLTRPSLMHYTE-RREDLLAHAAD-
>tr|Q7P1K0|Q7P1K0_CHRVO/40-281 Quinone oxidoreductase OS=Chromobacterium violaceum GN=qor PE=4 SV=1
NFIDTYQRSG------L-YP----T--P--LPSGL-------------------------
-------------GSEAAGVVEAVGE-G----------V-----AGLRPGDR-VAYAG--
-GPL-GAYSTERLIAA--EHLV-KLPDG-IAD---ETA--ACAMLQGMTVEYLVQRT---
----------FP---VQP----GQTVLWHAAAGGVGQIALQWLSAMGV-QVIATVGS---
---QAKAEIARSLG-AAHVIL-----------YR---EE------D-------VAARVRE
-ITGGRGVPVVFDSVGKDTFESSLDSLAPRGMMITFGNAS--G--PVPALSP-LELTKRG
SLFLTRPKLGDYIA-SRTDLEASSAA-
>tr|Q8FW89|Q8FW89_BRUSU/40-281 Quinone oxidoreductase OS=Brucella suis GN=qor PE=4 SV=1
NFIDVYFRTG------L-YK----A--AK-MPFTP-------------------------
-------------GNEGAGIVVAVGA-G----------V-----ENVRVGER-VAYAA--
--TP-GSYADERILPA--DRLV-KVPDT-IDL---KTA--ASMMLKGMTAQYLLRRT---
----------FR---VEP----GQTILFHAAAGGVGLIAGQWAKHLGA-TVIGTAGS---
---EEKIALARKHG-YDHVIN-----------YR---SE------N-------FVERVRE
-LTNGEGVDVVYDSVGRDTYMGSLDVLKPLGMFACFGQSS--G--VIPPFDL-GILAQKG
SLFATRPTLFNYIA-RRADLEKTTAE-
>tr|Q8XXD1|Q8XXD1_RALSO/40-281 Probable nadph:quinone reductase, zeta-crystallin homolog oxidoreductase protein OS=Ralstonia solanacearum GN=qor PE=4 SV=1
NYIDVYFRSG------L-YP----Q--P--LPGGI-------------------------
-------------GMEASGVVEAVGE-G----------V-----THVRPGDR-VAYAG--
-RPT-GAYAEVRTMPA--DILV-RLPEA-IGF---ETG--AAMMLQGLTAQYLLRDS---
----------YR---VQP----GDTVLFHAAAGGVGLIACQWLKALGA-TVIGTVGS---
---DAKAALARAHG-CDHTIV-----------YT---RE------N-------FTERVRE
-ITGGKGVPVVYDGIGKDTFSGSLDCLAPRGMMVSYGNAS--G--PVPPFDL-GVLSAKG
SLKLTRPTLMTYTA-QRALLEPMAAE-
>tr|Q98MN4|Q98MN4_RHILO/40-282 Quinone oxidoreductase OS=Rhizobium loti GN=mll0505 PE=4 SV=1
NFIDVYHRSG------L-YP----P--PGGFPLIP-------------------------
-------------GSEAAGVVREVGE-G----------V-----DWLKPGDR-IAYST--
--NV-GAYAEQRVIAA--GLVV-KIPDG-ISD---EQA--AAMMLKGMTAEYLLRRT---
----------FK---VKA----GDTILFHAAAGGVGLILGQWAKHLGA-TVIGTASS---
---TDKIELAKAHG-FDHVIN-----------YR---EQ------D-------FVAGVAA
-ITGGKKCDVVYDSVGNDTFPASLDCLKPLGMFVSFGQSS--G--PIPPFSM-SLLAQKG
SLFATRPTLFVYNA-KREDLDASAAA-
>sp|P28304|QOR_ECOLI/40-282 Quinone oxidoreductase OS=Escherichia coli (strain K12) GN=qor PE=1 SV=1
NFIDTYIRSG------L-YP----P--PS-LPSGL-------------------------
-------------GTEAAGIVSKVGS-G----------V-----KHIKAGDR-VVYAQ--
-SAL-GAYSSVHNIIA--DKAA-ILPAA-ISF---EQA--AASFLKGLTVYYLLRKT---
----------YE---IKP----DEQFLFHAAAGGVGLIACQWAKALGA-KLIGTVGT---
---AQKAQSALKAG-AWQVIN-----------YR---EE------D-------LVERLKE
-ITGGKKVRVVYDSVGRDTWERSLDCLQRRGLMVSFGNSS--G--AVTGVNL-GILNQKG
SLYVTRPSLQGYIT-TREELTEASNE-
>sp|P43903|QOR_PSEAE/40-282 Quinone oxidoreductase OS=Pseudomonas aeruginosa GN=qor PE=3 SV=2
NFIDTYYRSG------L-YP----A--PG-LPSGL-------------------------
-------------GSEGAGEVEAVGS-E----------V-----TRFKVGDR-VAYAT--
-GPL-GAYSELHVLAE--EKLV-HLPDG-IDF---EQA--AAVMLKGLTTQYLLRQT---
----------YE---LRG----GETILFHAAAGGVGLFACQWAKALGV-QLIGTVSS---
---PEKARLARQHG-AWETID-----------YS---HE------N-------VARRVLE
-LTDGKKCPVVYDSVGKDTWETSLDCVAPRGLLVSFGNAS--G--PVTGVNL-GILSQKG
SLYVTRPTLGSYAD-TPEKLQAMADE-
>sp|P40783|QOR_SALTY/40-282 Quinone oxidoreductase OS=Salmonella typhimurium GN=qor PE=3 SV=2
NFIDTYIRSG------L-YP----P--PS-LPAGL-------------------------
-------------GTEAAGVVSKVGN-G----------V-----EHIRVGDR-VVYAQ--
-STL-GAYSSVHNVTA--DKAA-ILPDA-ISF---EQA--AASFLKGLTVFYLLRKT---
----------YE---VKP----DEPFLFHAAAGGVGLIACQWAKALGA-KLIGTVGS---
---AQKAQRALDAG-AWQVIN-----------YR---EE------S-------IVERVKE
-ITGGKKVRVVYDSVGKDTWEASLDCLQRRGLMVSFGNAS--G--PVTGVNL-GILNQKG
SLYATRPSLQGYIT-TREELTEASNE-
>tr|A1DE46|A1DE46_NEOFI/46-289 Quinone oxidoreductase, putative OS=Neosartorya fischeri (strain ATCC 1020 / DSM 3700 / NRRL 181) GN=NFIA_075830 PE=4 SV=1
NYIDTYFRTG------L-YP----A--P--KPEVL-------------------------
-------------GREGAGTVVALGP-G--------PNH-----YNFQVGDR-VAWLS--
--T--GGYAEYTAVPA--AKAV-KIPDG-ISD---EDV--MASFLSGLTVLSLAKET---
----------YA---VQK----GDWVLLHAAAGGAGFLMTQILKSIGA-HVIGTAGG---
---PEKVELVKGLG-ADHVID-----------YR---SE---EGKD-------WVKRVKE
-ITGGRGVDVVYDSVGKDTWEGSLEVVKRKGTIVWFGNAS--G--PVPPLPL-NKLSPK-
CVKVARPTLFGYIE-TREEFEFYVNE-
>tr|B0Y0Y9|B0Y0Y9_ASPFC/96-339 Quinone oxidoreductase, putative OS=Aspergillus fumigatus (strain CEA10 / CBS 144.89 / FGSC A1163) GN=AFUB_059000 PE=4 SV=1
NYIDTYFRTG------L-YP----A--P--KPEVL-------------------------
-------------GREGAGTVVALGP-G--------PNH-----YNFQVGDR-VAWLS--
--T--GGYAEYTAVPA--AKAV-KIPDG-ISD---EDV--MASFLSGLTVLSLAKET---
----------YA---VQK----GDWVLLHAAAGGAGFLMTQILKSIGA-HVIGTAGG---
---PEKVELVKGLG-ADHVID-----------YR---SE---EGKD-------WVKQVKE
-ITGGRGVDVVYDSVGKDTWEGSLEVVKRKGTIVWFGNAS--G--PVPPLPL-NKLSPK-
CVKVARPQLFGYIE-TREEFEFYVNE-
>tr|B2ARZ3|B2ARZ3_PODAN/46-289 Predicted CDS Pa_1_21780 OS=Podospora anserina PE=4 SV=1
NYIDTYFRTG------L-YP----S--P--KPEVL-------------------------
-------------GREAAGTVVALGP-K--------TEE-----FNLKVGDR-VIWLA--
--N--AGYAEYSAVPA--AKTL-KLPDT-VSY---EDA--TASFMSGLTVLALARET---
----------YT---VQP----GDWVLLHAAAGGAGFLMTQLLKHVGA-KVIGTAGG---
---PEKVELVKSLG-ADHVID-----------YR---SE---EGKD-------WVKTVMD
-ITGGRGVDVVYDSVGKDTWEGSLAVVKRKGTIVWFGNSS--G--PIPPLPL-NRLAPK-
CIRIARPTLFGYIA-TREEFEGYANE-
>tr|B2WG29|B2WG29_PYRTR/46-289 Quinone oxidoreductase OS=Pyrenophora tritici-repentis (strain Pt-1C-BFP) GN=PTRG_08885 PE=4 SV=1
NYIDTYFRSG------V-YN----P--PK-FPYIL-------------------------
-------------GREGSGTIAAVGP-N----------AP----SDLSPGTR-VAYLA--
--Q--HAYAEYTSAPA--NSTV-PIPDS-IDT---KTA--AASILQALTAVTLIRDA---
----------HE---VKK----GDWVLVTAAAGGVGLWLCQLLKSVGA-HVIATAST---
---EEKRNLAKANG-AEVLLE-----------YH---EE------DRNL----FVKEVLE
-ITGGEGVHAVFDSVGKSTFDSSLAVVRRKGSMVSFGNAS--G--PVEGFSL-ARLAAK-
NVKLVRPTLFGYIA-TREEFQSAAKE-
>tr|Q2URV3|Q2URV3_ASPOR/48-289 NADPH:quinone reductase and related Zn-dependent oxidoreductases OS=Aspergillus oryzae GN=AO090005000678 PE=4 SV=1
NFIDIYQRTG------V-YG----V--Q--VPFTA-------------------------
-------------GREGAGTIVQVGA-K----------VTSS--YGLKVGDR-VAVFT--
--Q--GAFAEYVAAPA--EGVM-RLPPS-VST---KVG--AAVMLQGLTAWTMVQES---
----------HK---VSS----GQIILVQAAAGGTGGLLVQMCKYLGA-TVIGAVSS---
---VEKAKVAEENG-CDHIIL-----------YK---TT------N-------VEEQVMR
-LTGNKGCHAVFSGVGQSTFNADLACTRRKGTLVSYGNSS--G--VVSNFSI-LLLSKK-
NVKLVRPTLANYIA-EREEFVERSTQ-
>tr|Q4WVA8|Q4WVA8_ASPFU/96-339 Quinone oxidoreductase, putative OS=Aspergillus fumigatus GN=AFUA_5G11430 PE=4 SV=1
NYIDTYFRTG------L-YP----A--P--KPEVL-------------------------
-------------GREGAGTVVALGP-G--------PNH-----YNFQVGDR-VAWLS--
--T--GGYAEYTAVPA--AKAV-KIPDG-ISD---EDV--MASFLSGLTVLSLAKET---
----------YA---VQK----GDWVLLHAAAGGAGFLMTQILKSIGA-HVIGTAGG---
---PEKVELVKGLG-ADHVID-----------YR---SE---EGKD-------WVKQVKE
-ITGGRGVDVVYDSVGKDTWEGSLEVVKRKGTIVWFGNAS--G--PVPPLPL-NKLSPK-
CVKVARPQLFGYIE-TREEFEFYVNE-
>tr|Q869N7|Q869N7_DICDI/41-285 Similar to Brucella suis 1330. Quinone oxidoreductase (Putative quinone oxidoreductase) OS=Dictyostelium discoideum GN=DDB_0216
NFIDTYHRSG------L-YK----L--P--LPFTL-------------------------
-------------GREGSGVVEEVGSVA----------A-----NKFKVGDR-VCYFS--
--P--DSYADYTLVPE--QLVF-KLPDS-VDF---KSG--AAYPLQGMTGHYLVRST---
----------FK---LES----KHTCLIQAGAGGLGQILIQMAKILGA-KVITTVST---
---PEKEEICKKLG-ADVIIN-----------YN---QGNNLE--E-------LAKLVKQ
-LNDGNGVDVVYDGVGASTWKQSLLSLKPLGMLCLIGNAS--G--PVPPIDP-LLLSTNG
SLFLTRPTLAHYIA-EKGSMEQRMTE-
>tr|A1L4Y4|A1L4Y4_ARATH/122-363 At5g61510 OS=Arabidopsis thaliana PE=2 SV=1
NFIDVYFRKG------V-YK----P--AS-MPFTP-------------------------
-------------GMEAVGEVVAVGS-G----------L-----TGRMIGDL-VAYAG--
-NPM-GAYAEEQILPA--DKVV-PVPSS-IDP---IVA--ASIMLKGMTAQFLLRRC---
----------FK---VEP----GHTILVHAAAGGVGSLLCQWANALGA-TVIGTVST---
---NEKAAQAKEDG-CHHVIM-----------YK---NE------D-------FVSRVND
-ITSGKGVNVVYDSVGKDTFKGSLACLKSRGYMVSFGQSS--G--SPDPIPL-SDLAPK-
SLFLTRPSMMHYNE-TRDELLECAGE-
>tr|A3C7B1|A3C7B1_ORYSJ/54-332 Putative uncharacterized protein OS=Oryza sativa subsp. japonica GN=OsJ_031183 PE=4 SV=1
NYVDIYYRTG------L-HQ----E--P--LPFVPDLVYGDSDNKIPTYFVKSNVSSWPG
ENSWLPSELIEYTGKEAVGVVSAVGP-G----------V-----TGIEVGDV-VGYAD--
-TPM-GTYTEEQIIPA--TLAI-PIPPS-VDH---ITA--ASVLLKGMTTYVLVKQA---
----------FK---IQA----GHTVLVHAAAGGVGSLLCQWANALGA-TVIGTVST---
---QEKAIQAAEDG-CHHVII-----------YT---EE------D-------FVAQVAE
-ITSRKGVHVVYDAVGKDTFKGSMECLMPRGCMISYGQCS--G--RPDPVPV-SDLASK-
SLILGRPGMRHYTA-TRDELLHAAGE-
>tr|A5B928|A5B928_VITVI/40-281 Putative uncharacterized protein OS=Vitis vinifera GN=VITISV_031123 PE=4 SV=1
NFVDVYIRKG------V-YK----I--AT-MPFTP-------------------------
-------------GVEAAGVVTAVGP-G----------I-----TGWKVGDV-VAYAG--
-GSM-GSYSEEQILPA--NKVV-PLPPS-INP---TVG--ASIMVKGMTVHYLVXCC---
----------FK---VEP----GHIVLVHAAAGGVGSLLCQWANALGA-TVIGTVST---
---NEKAVQAKEDG-CHHVII-----------YK---EE------D-------FVARVNE
-ITSGNGVHVVYDSVGKDTFQGSLACLRPRGFMVNFGQSS--G--TPDPVPL-PSLGAK-
ALFLTRPSLMHYSA-TRDDLLEAAGE-
>tr|A5BYL3|A5BYL3_VITVI/40-281 Putative uncharacterized protein OS=Vitis vinifera GN=VITISV_029360 PE=4 SV=1
NFIDVYFRKG------V-YK----A--TT-MPFTX-------------------------
-------------GMEAVGVVTAVGP-G----------I-----TGRKVGDV-VAYAG--
-TPM-GSYSEEQILPA--NRVV-PVPPS-IDP---TVG--ASIMLKGMTVHYLVXRC---
----------FK---VEP----GHIVLVHAAAGGVGSLLCQWANALGA-TVIGTVST---
---NEKAVQAKEDG-CHHVIF-----------YK---EE------D-------FVARVNE
-ITSGNGVHVVYDSVGKDTFEGSLACLRARGFMVNFGQSS--G--IPDPVPL-PSLGAK-
SLFLTRPSLMQYTA-TRDELLEAAGE-
>tr|A7Q8Y2|A7Q8Y2_VITVI/40-281 Chromosome chr9 scaffold_65, whole genome shotgun sequence OS=Vitis vinifera GN=GSVIVT00033235001 PE=4 SV=1
NFVDVYIRKG------V-YK----I--AT-MPFTP-------------------------
-------------GVEAAGVVTAVGP-G----------I-----TGWKVGDV-VAYAG--
-GSM-GSYSEEQILPA--NKVV-PLPPS-INP---TVG--ASIMVKGMTVHYLVRCC---
----------FK---VEP----GHIVLVHAAAGGVGSLLCQWANALGA-TVIGTVST---
---NEKAVQAKEDG-CHHVII-----------YK---EE------D-------FVARVNE
-ITSGNGVHVVYDSVGKDTFQGSLACLRPRGFMVNFGQSS--G--TPDPVPL-PSLGAK-
ALFLTRPSLMHYSA-TRDDLLEAAGE-
>tr|A7Q8Y3|A7Q8Y3_VITVI/40-281 Chromosome chr9 scaffold_65, whole genome shotgun sequence OS=Vitis vinifera GN=GSVIVT00033237001 PE=4 SV=1
NFIDVYFRKG------V-YK----A--TT-MPFTL-------------------------
-------------GMEAVGVVTAVGP-G----------I-----TGRKVGDV-VAYAG--
-TPM-GSYSEEQILPA--NRVV-PVPPS-IDP---TVG--ASIMLKGMTVHYLVRRC---
----------FK---VEP----GHIVLVHAAAGGIGSLLCQWANALGA-TVIGTVST---
---NEKAVQAKEDG-CHHVIF-----------YK---EE------D-------FVTRVNE
-ITSGNGVHVVYDSVGKDTFEGSLACLRARGFMVNFGQSS--G--IPDPVPL-PSLGAK-
SLFLTRPSLMQYTA-TRDELLEAAGE-
>tr|A9NN65|A9NN65_PICSI/88-329 Putative uncharacterized protein OS=Picea sitchensis PE=2 SV=1
NFIDVYYRKG------V-YK----A--EK-LPFIP-------------------------
-------------GREAVGVVTAVGQ-G----------L-----TGRKVGDL-VAYAG--
-NPM-GSYAEEQILPA--NQVV-PFPST-LDP---ILG--AAVMMKGMTVQYLLRSC---
----------FK---VEP----GHTILVHAAAGGVGSLLCQWGEALGA-TVIGTVSN---
---EQKAAQAAEDG-CHHPII-----------YT---QE------N-------FVERVKE
-ITKGQGVHVVYDSVGKDTFQGSLECLASRGYMVSFGQSS--G--MVDPVPM-SVLAPK-
SLFLTRPHLMHYTT-TRDELLRCAGE-
>tr|A9P243|A9P243_PICSI/40-281 Putative uncharacterized protein OS=Picea sitchensis PE=2 SV=1
NFIDVYYRKG------V-YK----A--EK-LPFIP-------------------------
-------------GREAVGVVTAVGQ-G----------L-----TGRKVGDL-VAYAG--
-NPM-GSYAEEQILPA--NQVV-PFPST-LDP---ILG--AAVMLKGMTVQYLLRSC---
----------FK---VEP----GHTILVHAAAGGVGSLLCQWGEALGA-TVIGTVSN---
---EEKAAQAAEDG-CHHPII-----------YT---QE------N-------FVERVKE
-ITKGQGVHVVYDSVGKDTFQGSLECLASRGYMVSFGQSS--G--MVDPVPM-SVLAPK-
SLFLTRPSLMHYTT-TRDELLRCAGE-
>tr|A9S4A9|A9S4A9_PHYPA/40-279 Predicted protein OS=Physcomitrella patens subsp. patens GN=PHYPADRAFT_109769 PE=4 SV=1
NMIDTYFRRG------Q-YK----A--D--LPFVP-------------------------
-------------GMEGAGTVEEVGS-E----------V-----TDVGVGDR-VCYAG--
--VM-GSYVEEKLIDA--EKLV-KIPDG-IEF---TVA--AALILKGMTTQVLLRKV---
----------FK---VES----GHTIVVHAAAGGVGSLMVQWASSIGA-TVIACVSN---
---EEKGKQATADG-AQHVIV-----------YS---DN------N-------LVERVKE
-ITKGVGVPVVYDSVGKDTFQASLECLAYRGMLVLYGQAS--G--PPEPIPV-TAIASK-
SLFISRPSLMHYIM-TRKELEEIAGD-
>tr|Q0DW19|Q0DW19_ORYSJ/42-282 Os03g0101600 protein OS=Oryza sativa subsp. japonica GN=Os03g0101600 PE=4 SV=1
NFIDVYYRQG------V-YS----A--P--LPFVP-------------------------
-------------GREAVGVVTAVGP-G----------L-----TGRKVGDV-VAYAG--
-NPM-GSYAQEQIIPA--SVAV-PLPPS-IDH---NTA--AAIMLKGMTAHVLLRRV---
----------YK---VQS----GDCVLVHAAAGGVGSLLCQWANALGA-TVIGTVSN---
---EEKAAQAAEDG-CHHVII-----------YT---KE------D-------VVTRVKE
-FTAGKGVNVVYDSVGKDTYKGSVECLAWRGMLVSFGQSS--G--RPDPIPL-SDLASK-
SLLVTRPSLMHYTA-TRDELLESAGE-
>tr|Q10T48|Q10T48_ORYSJ/85-325 Oxidoreductase, zinc-binding dehydrogenase family protein, expressed (Putative uncharacterized protein) OS=Oryza sativa subsp.
NFIDVYYRQG------V-YS----A--P--LPFVP-------------------------
-------------GREAVGVVTAVGP-G----------L-----TGRKVGDV-VAYAG--
-NPM-GSYAQEQIIPA--SVAV-PLPPS-IDH---NTA--AAIMLKGMTAHVLLRRV---
----------YK---VQS----GDCVLVHAAAGGVGSLLCQWANALGA-TVIGTVSN---
---EEKAAQAAEDG-CHHVII-----------YT---KE------D-------VVTRVKE
-FTAGKGVNVVYDSVGKDTYKGSVECLAWRGMLVSFGQSS--G--RPDPIPL-SDLASK-
SLLVTRPSLMHYTA-TRDELLESAGE-
>tr|Q336S6|Q336S6_ORYSJ/41-281 Os10g0561100 protein OS=Oryza sativa subsp. japonica GN=Os10g0561100 PE=2 SV=1
NYVDIYYRTG------L-HQ----E--P--LPFVP-------------------------
-------------GKEAVGVVSAVGP-G----------V-----TGIEVGDV-VGYAD--
-TPM-GTYTEEQIIPA--TLAI-PIPPS-VDH---ITA--ASVLLKGMTTYVLVKQA---
----------FK---IQA----GHTVLVHAAAGGVGSLLCQWANALGA-TVIGTVST---
---QEKAIQAAEDG-CHHVII-----------YT---EE------D-------FVAQVAE
-ITSRKGVHVVYDAVGKDTFKGSMECLMPRGCMISYGQCS--G--RPDPVPV-SDLASK-
SLILGRPGMRHYTA-TRDELLHAAGE-
>tr|Q41724|Q41724_ZINEL/40-282 TED2 OS=Zinnia elegans PE=2 SV=1
NYLDVYMRKG------I-VK----EVPP--FPFTP-------------------------
-------------GMESAGVVIAVGP-E----------V-----TTCKVGDV-VAYAG--
-YPV-SAYAEEQILPA--DRAV-PVPPS-VDP---VLA--AAAIFKGLTAEMLVRRC---
----------FK---VGP----GHTILYHAAAGGVGSLACQWANALGA-TIIGTVST---
---KEKAVQAKEDG-CHHVII-----------YK---EE------N-------FVDRVME
-ITSGKGVDVVYDSIGKSTFQGSMECLKVRGYLVVFGMPS--G--APEPPSF-QQLAEK-
GIYCTMPSVMLYTK-ERNELVAASEE-
>tr|Q9AUT6|Q9AUT6_ORYSA/41-281 Putative quinone oxidoreductase OS=Oryza sativa GN=OSJNBb0089A17.10 PE=4 SV=1
NYVDIYYRTG------L-HQ----E--P--LPFVP-------------------------
-------------GKEAVGVVSAVGP-G----------V-----TGIEVGDV-VGYAD--
-TPM-GTYTEEQIIPA--TLAI-PIPPS-VDH---ITA--ASVLLKGMTTYVLVKQA---
----------FK---IQA----GHTVLVHAAAGGVGSLLCQWANALGA-TVIGTVST---
---QEKAIQAAEDG-CHHVII-----------YT---EE------D-------FVAQVAE
-ITSRKGVHVVYDAVGKDTFKGSMECLMPRGCMISYGQCS--G--RPDPVPV-SDLASK-
SLILGRPGMRHYTA-TRDELLHAAGE-
>tr|Q9FKG8|Q9FKG8_ARATH/40-281 Quinone oxidoreductase OS=Arabidopsis thaliana GN=At5g61510 PE=2 SV=1
NFIDVYFRKG------V-YK----P--AS-MPFTP-------------------------
-------------GMEAVGEVVAVGS-G----------L-----TGRMIGDL-VAYAG--
-NPM-GAYAEEQILPA--DKVV-PVPSS-IDP---IVA--ASIMLKGMTAQFLLRRC---
----------FK---VEP----GHTILVHAAAGGVGSLLCQWANALGA-TVIGTVST---
---NEKAAQAKEDG-CHHVIM-----------YK---NE------D-------FVSRVND
-ITSGKGVNVVYDSVGKDTFKGSLACLKSRGYMVSFGQSS--G--SPDPIPL-SDLAPK-
SLFLTRPSMMHYNE-TRDELLECAGE-
>tr|A0H8A6|A0H8A6_COMTE/40-281 Alcohol dehydrogenase, zinc-binding OS=Comamonas testosteroni KF-1 GN=CtesDRAFT_3081 PE=4 SV=1
NPLDVSQRKG------L-VP----I--A--LPSGL-------------------------
-------------GLEGAGIVAAVGA-G----------V-----PGLKVGDR-VGYAT--
-GPL-GAYASARLFPA--GRLV-RLPDA-LGD---DAA--ASVLFKGITAQYLLKTT---
----------GQ---VKQ----GSRVLIYGAAGALGQLMCAWAKHLGA-QVLGVVSK---
---PASVERAKAAG-CDQVFV-----------FD---AQ------S-------LPSQVMQ
-ATQGHRVDVVYDPIGKDTFSASLDCLRPRGLMVSFGATS--G--LPPAVEP-GVLNAKG
SLFLTRPSLAAHTA-TIEEYQSRAQD-
>tr|A0H8U4|A0H8U4_COMTE/40-280 Alcohol dehydrogenase, zinc-binding OS=Comamonas testosteroni KF-1 GN=CtesDRAFT_3255 PE=4 SV=1
NFIDVYFRSG------R-YP----L--A--LPNGL-------------------------
-------------GSDAVGVVEAVGT-G----------V-----TDIRVGDR-VGYLI--
-GPQ-GAYAQARVMPA--EVLI-PLPDG-ISD---RTA--ATLMMKGMTAQYLFRQV---
----------YP---LQG----GETILYHAAAGGVGLIACQWARAMGV-NMIGTVST---
---DEKAELARANG-CAHTIV-----------TS---RE------N-------IVERVKE
-ITAGKGVPVVYDSVGRDTLMDSLDCLQPLGSLVSNGTSS--G--SV-LVDS-SLLAAKG
SIWMTRPAMMHYIQ-PRSHMLEMAAE-
>tr|A0HH22|A0HH22_COMTE/40-283 Alcohol dehydrogenase, zinc-binding OS=Comamonas testosteroni KF-1 GN=CtesDRAFT_1105 PE=4 SV=1
NFADTYFRSG------L-YP----A--P--LPAGV-------------------------
-------------GSEACGTITAVGD-G----------V-----TDFKVGDR-VTYTG-A
LNTI-GAYATERLISA--APLI-RLPDN-ISF---ETA--AAITMRGLTAAYLMRRI---
----------WD---FKK----GDTILLHAAAGGVGLLVSQWAKLEGL-NVIGTVSS---
---DAKAEVAKANG-CVHTIN-----------YS---HE------D-------VAKRVRE
-LTDGVGVNAVFDSVGKDTFEGSLNSLKVRGLMVCLGTAS--G--SIPPFNP-QILAGKG
SLFLTRPASAHYIA-DPTERAELANE-
>tr|A0NSN3|A0NSN3_9RHOB/40-282 Quinone oxidoreductase OS=Labrenzia aggregata IAM 12614 GN=SIAM614_14240 PE=4 SV=1
NFIDTYFRSG------L-YP----A--PNGVPFSP-------------------------
-------------GNEGAGVVLTVGE-G----------V-----THLNPGDR-VAYVG--
--PL-GAYAQERLVPA--DRLV-VLPNE-IDD---KTA--AGMMLKGMTAQYLLRQT---
----------FS---VGP----DTTLLFHAAAGGVGLIAGQWASHLGA-TVIGTAGS---
---EAKVELAKAHG-YDHVIN-----------YR---TE------N-------FVDRVKD
-ITGGKGCDVVYDSVGKDTYPGSLDCLKPRGLWVTFGQSS--G--PITDFNL-ALLAQKG
SLFATRPTLFSYIA-SREALEATAGE-
>tr|A0Y985|A0Y985_9GAMM/40-281 Zinc-containing alcohol dehydrogenase superfamily protein OS=marine gamma proteobacterium HTCC2143 GN=GP2143_15576 PE=4 SV=1
NMIDTYMRKG------L-YP----V--K--FPAVM-------------------------
-------------GVEGAGVVEEVGA-G----------V-----TGLAIGDR-VVYLG--
-GGT-GSYSEHSVVAA--PRLV-VIPED-ISD---EIA--AASYLKGLTVWALLNGS---
----------YK---VMP----GDNVLIYAAAGGVGSLMCQWAKKIGA-HVIGIVGS---
---NEKVALAKSYG-CDDVIN-----------RS---TQ------D-------ILPTVKT
-LTRGEGVQVVYDSLGADTFETSLDCLAPLGTMVSFGNAT--G--AVPPFSI-LTLAAKG
SLKLVRPQVHAYIA-KRADLEHASAT-
>tr|A0YEK7|A0YEK7_9GAMM/41-281 Quinone oxidoreductase OS=marine gamma proteobacterium HTCC2143 GN=GP2143_02929 PE=4 SV=1
NLIDTYHRTG------L-YP----L--P--LPTGL-------------------------
-------------GCEGAGVVEAVGD-Q----------V-----TSLQLGER-VGFCL--
--GL-GAYSEAIVLPH--TSLV-KIPEG-ISD---QQA--AAVLLKGMTVDYLFNET---
----------FP---LHG----GETILFHAAAGGVGLLACQWARHLGV-TLIGTAST---
---PEKCQLAVHHG-AAQCLQ-----------ID---QE------G-------LAEKLAE
-LSPDGGFPVVYDSLGKASYELSLNALAPLGMFVSFGNAS--G--PIEGVSP-AALAASG
SLYFTRPTLGTHVT-RPGWMQRSADR-
>tr|A1QRH3|A1QRH3_MYCTF/46-292 Quinone reductase qor (NADPH:quinone reductase) (Zeta-crystallin protein) OS=Mycobacterium tuberculosis (strain F11) GN=TBFG_01
NFIDTYFRSG------Q-YP----R--E--LPFVI-------------------------
-------------GSEVCGTVEAVGP-G----------VTAAD-TAISVGDR-VVSAS--
--AN-GAYAEFCTAPA--SLTA-KVPDD-VTS---EVA--ASALLKGLTAHYLLKSV---
----------YP---VKR----GDTVLVHAGAGGVGLILTQWATHLGV-RVITTVST---
---AEKAKLSKDAG-ADVVLD-----------YP---ED----AWQ-------FAGRVRE
-LTGGTGVQAVYDGVGATTFDASLASLAVRGTLALFGAAS--G--PVPPVDP-QRLNAAG
SVYLTRPSLFHFTR-TGEEFSWRAAE-
>tr|A2VHX7|A2VHX7_MYCTU/46-292 Quinone reductase qor (NADPH:quinone reductase) (Zeta-crystallin protein) OS=Mycobacterium tuberculosis C GN=TBCG_01430 PE=4 SV
NFIDTYFRSG------Q-YP----R--E--LPFVI-------------------------
-------------GSEVCGTVEAVGP-G----------VTAAD-TAISVGDR-VVSAS--
--AN-GAYAEFCTAPA--SLTA-KVPDD-VTS---EVA--ASALLKGLTAHYLLKSV---
----------YP---VKR----GDTVLVHAGAGGVGLILTQWATHLGV-RVITTVST---
---AEKAKLSKDAG-ADVVLD-----------YP---ED----AWQ-------FAGRVRE
-LTGGTGVQAVYDGVGATTFDASLASLAVRGTLALFGAAS--G--PVPPVDP-QRLNAAG
SVYLTRPSLFHFTR-TGEEFSWRAAE-
>tr|A3KV73|A3KV73_PSEAE/40-281 Putative uncharacterized protein OS=Pseudomonas aeruginosa C3719 GN=PACG_01596 PE=4 SV=1
NPLDLGQRSG------A-VP----I--P--LPSGL-------------------------
-------------GLEGAGVVAALGP-G----------V-----SGLAPGDR-VAYAT--
-GPL-GAYASARLYPA--ERLL-KLPDT-LAF---EDA--AALLFKGITAHYLLYAT---
----------YP---VGP----GTRILLYGAAGAVGQLMAAWARHLGA-WVIGVVSK---
---AESVERARAAG-CDEVLV-----------FD---AA------S-------LAAQVAE
-LTAGRKVDVVYDPIGRATFEASLNSLRPRGLLVSFGATS--G--VPPAVEV-ATLNAKG
SLFLTRPSLAAHTA-NPEEYRLRAQA-
>tr|A3L146|A3L146_PSEAE/40-282 Quinone oxidoreductase OS=Pseudomonas aeruginosa C3719 GN=PACG_03823 PE=4 SV=1
NFIDTYYRSG------L-YP----A--PG-LPSGL-------------------------
-------------GSEGAGEVEAVGS-E----------V-----TRFKVGDR-VAYAT--
-GPL-GAYSELHVLAE--EKLV-HLPDG-IDF---EQA--AAVMLKGLTTQYLLRQT---
----------YE---LRG----GETILFHAAAGGVGLFACQWAKALGV-QLIGTVSS---
---PEKARLARQHG-AWETIN-----------YS---HE------N-------VARRVLE
-LTDGKKCPVVYDSVGKDTWETSLDCVAPRGLLVSFGNAS--G--PVTGVNL-GILSQKG
SLYVTRPTLGSYAD-TPEKLQAMADE-
>tr|A3L989|A3L989_PSEAE/40-281 Putative uncharacterized protein OS=Pseudomonas aeruginosa 2192 GN=PA2G_01794 PE=4 SV=1
NPLDLGQRSG------A-VP----I--P--LPSGL-------------------------
-------------GLEGAGVVAALGP-G----------V-----SGLAPGDR-VAYAT--
-GPL-GAYASARLYPA--ERLL-KLPDT-LAF---EDA--AALLFKGITAHYLLYAT---
----------YP---VGP----GTRILLYGAAGAVGQLMAAWARHLGA-WVIGVVSK---
---AESVERARAAG-CDEVLV-----------FD---AA------S-------LAAQVAE
-LTAGRKVDVVYDPIGRATFEASLNSLRPRGLLVSFGATS--G--VPPAVEV-ATLNAKG
SLFLTRPSLAAHTA-NPEEYRLRAQA-
>tr|A3LGJ5|A3LGJ5_PSEAE/40-282 Quinone oxidoreductase OS=Pseudomonas aeruginosa 2192 GN=PA2G_03933 PE=4 SV=1
NFIDTYYRSG------L-YP----A--PG-LPSGL-------------------------
-------------GSEGAGEVEAVGS-E----------V-----TRFKVGDR-VAYAT--
-GPL-GAYSELHVLAE--EKLV-HLPDG-IDF---EQA--AAVMLKGLTTQYLLRQT---
----------YE---LRG----GETILFHAAAGGVGLFACQWAKALGV-QLIGTVSS---
---PEKARLARQHG-AWETID-----------YS---HE------N-------VARRVLE
-LTDGKKCPVVYDSVGKDTWETSLDCVAPRGLLVSFGNAS--G--PVTGVNL-GILSQKG
SLYVTRPTLGSYAD-TPEKLQAMADE-
>tr|A3TQ73|A3TQ73_9MICO/49-290 Quinone oxidoreductase, putative OS=Janibacter sp. HTCC2649 GN=JNB_17653 PE=4 SV=1
NFIDTYQREG------V-YP----I--P--TPFVC-------------------------
-------------GAEGAGEVVAVGP-D----------V-----NCFVIGDR-VAWGQ--
--GL-GSAQAYAAVDT--KNLV-HVPQG-VDL---ETA--AAAMLQGLTAHYLSTST---
----------YA---VQQ----GTVALVHAAAGGVGQLLTQMVKKRGG-RVIATAGS---
---AEKLETARERG-ADELVN-----------YA--EVD------D-------LAATVRE
-LTDGVGVHVVYDGVGLDTFEASLNSLRPRGLMVLYGAAS--G--QVPPFDL-QRLNKLG
SLFVTRPTLGSYVA-TPEELRARATE-
>tr|A3V730|A3V730_9RHOB/42-283 Quinone oxidoreductase, putative OS=Loktanella vestfoldensis SKA53 GN=SKA53_08071 PE=4 SV=1
NFIDIYQRSG------V-YP----L--A--LPHAL-------------------------
-------------GMEGAGVVEAVGA-D----------V-----THLATGDR-VAYAA--
-APP-GAYCDVRVMKA--AQVC-RLPDS-IDF---RTG--AAMMLQGLTVEYLFHRT---
----------VP---LKA----GDTVLFHAAAGGVGLIACQWARALGI-RLIGTAGS---
---DEKCALAREYG-ASDVIN-----------YE---TE------D-------FVARVRD
-ITDGRGVDAVMDSIGKSTFEGSLDCLRPVGMMISYGNAS--G--KVPPFDL-GILGAKG
CLQLTRPTIFVHIA-EREKCQSMASH-
>tr|A3W0P7|A3W0P7_9RHOB/40-281 Quinone oxidoreductase, putative OS=Roseovarius sp. 217 GN=ROS217_05429 PE=4 SV=1
NFIDVYQRTG------L-YP----L--T--YPHAL-------------------------
-------------GMEAAGVVEAVGE-G----------V-----THLKPGDR-AAYAA--
-TPP-GAYAEARVMPA--SQVC-PLPDG-ISF---EDA--ASIMLQGMTVEYLFHRV---
----------WP---LEA----GQTVLFHAAAGGVGLLACQWARSEGI-TLIGTAGT---
---DEKCKLAVENG-ASACIN-----------YR---DQ------D-------FVSEVKS
-LTDGKGVDVVMDGVGKDTFERSLDCLKPLGMMMSFGNAS--G--PVAPVSL-LTLAAKG
SLKLTRTTLFTFLA-DHARCQDMARH-
>tr|A3WZ26|A3WZ26_9BRAD/40-281 Zinc-containing alcohol dehydrogenase superfamily protein OS=Nitrobacter sp. Nb-311A GN=NB311A_19275 PE=4 SV=1
NFIDVYYRSG------L-YK----A--SA-TPFIV-------------------------
-------------GNEAAGEVVSVGP-G----------V-----TDFHPGDR-VAYYF--
--DL-GGYATERNIPA--DKLV-KLPDH-ITY---EQG--AVLMLKGLTVWYLLHKT---
----------FK---VEH----GHRVLIHAAAGGIGLLACQWAKALGA-NVIGTVGS---
---KAKADLALANG-CDHVIL-----------YN---EE------D-------FVSRVKQ
-ISRNELCDVVYDGVGKTTFPGSLSCLRPRGSFVSFGNAS--G--PVPPFAL-AELGRRG
SLFATRPKLNDYVA-TRSELLEGADT-
>tr|A4ACK6|A4ACK6_9GAMM/39-279 Quinone oxidoreductase OS=Congregibacter litoralis KT71 GN=KT71_19183 PE=4 SV=1
NYIDTYHRSG------L-YP----L--P--LPTGI-------------------------
-------------GLEGAGVVEAIGD-G----------V------DLAVGDR-VAYCA--
-AGF-GAYSEAINLPA--ERLV-AIPEG-IDF---DTA--AAVLLKGATVEYLIQRT---
----------YA---LTA----GEQTLFPAAAGGVGLIFGQWAAALGA-ELIGTVSS---
---EAKRELALANG-YTHCFL-----------SD---EP------D-------LVAKVRE
-ITGGKMLPVVYDGVGAATFTDSLDCLAPRGLMVSFGNAS--G--SPPPFDL-QQLAARG
SLYITRPSLMAYVA-SKEEMRASAAA-
>tr|A4LLM6|A4LLM6_BURPS/47-288 Oxidoreductase, zinc-binding dehydrogenase family OS=Burkholderia pseudomallei 305 GN=BURPS305_3546 PE=4 SV=1
NFIDLYRREG------R-YP----M--P--LPGTP-------------------------
-------------GEEGAGRVLAVGP-D----------V-----TRFKPGDR-VAWTT--
--VM-GSYATRVVVPE--DKAI-AVPDG-IDL---RTA--AAALVQGMTAHYLVNDS---
----------YR---ARE----GDVVLVHAAAGGVGLLLTQWLKRRGV-RVIGTVST---
---AGKAALARSNG-ADDVVL-----------HG--AFD------D-------LAAEVRR
-LTDGRGVHAVYDGIGAATFDASLASLRMRGTLVIFGGAS--G--PVPPVDV-MRLLWGG
SLTLTRPYLEHFRA-SVDEFLWRAGA-
>tr|A5JB60|A5JB60_BURMA/47-288 Oxidoreductase, zinc-binding dehydrogenase family OS=Burkholderia mallei FMH GN=BMAFMH_G0206 PE=4 SV=1
NFIDLYRREG------R-YP----M--P--LPGTP-------------------------
-------------GEEGAGRVLAVGP-D----------V-----TRFKPGDR-VAWTT--
--VM-GSYATRVVVPE--DKAI-AVPDG-IDL---RTA--AAALVQGMTAHYLVNDS---
----------YR---ARE----GDVVLVHAAAGGVGLLLTQWLKRRGV-RVIGTVST---
---AGKAALARSNG-ADDVVL-----------HG--AFD------D-------LAAEVRR
-LTDGRGVHAVYDGIGAATFDASLASLRTRGTLVIFGGAS--G--PVPPVDV-MRLLWGG
SLTLTRPYLEHFRA-SVDEFLWRAGA-
>tr|A5JBH6|A5JBH6_BURMA/40-281 Quinone oxidoreductase OS=Burkholderia mallei FMH GN=qor-2 PE=4 SV=1
NFADIYFRTG------L-YP----A--K--LPSGI-------------------------
-------------GVEAAGIVTAVGG-N----------V-----AGLAVGER-VTYTG--
-SPL-GAYSTERVMPA--DSLI-RLPDA-IGF---DTA--AAMTMRGLTSAYLMRRI---
----------HA---WQA----GDTFLLHAAAGGVGLIVCQWAKLLGL-NVIGTVSS---
---DEKADIARAHG-CDHVIV-----------HR---RE------D-------VAKRVRE
-LTNGVGVAVVIDSVGKSTFAASLDSLKRRGLLVGVGTAS--G--PFPPIDA-MQLAIKG
SLFFTRPALADYIA-DPAEKAALAGE-
>tr|A5TEH1|A5TEH1_BURMA/39-280 Oxidoreductase, zinc-binding dehydrogenase family OS=Burkholderia mallei 2002721280 GN=BMA721280_M0096 PE=4 SV=1
NFIDLYRREG------R-YP----M--P--LPGTP-------------------------
-------------GEEGAGRVLAVGP-D----------V-----TRFKPGDR-VAWTT--
--VM-GSYATRVVVPE--DKAI-AVPDG-IDL---RTA--AAALVQGMTAHYLVNDS---
----------YR---ARE----GDVVLVHAAAGGVGLLLTQWLKRRGV-RVIGTVST---
---AGKAALARSNG-ADDVVL-----------HG--AFD------D-------LAAEVRR
-LTDGRGVHAVYDGIGAATFDASLASLRTRGTLVIFGGAS--G--PVPPVDV-MRLLWGG
SLTLTRPYLEHFRA-SVDEFLWRAGA-
>tr|A5WMD6|A5WMD6_MYCTF/39-285 Quinone reductase qor (NADPH:quinone reductase) (Zeta-crystallin protein) OS=Mycobacterium tuberculosis (strain F11) GN=TBFG_11
NFIDTYFRSG------Q-YP----R--E--LPFVI-------------------------
-------------GSEVCGTVEAVGP-G----------VTAAD-TAISVGDR-VVSAS--
--AN-GAYAEFCTAPA--SLTA-KVPDD-VTS---EVA--ASALLKGLTAHYLLKSV---
----------YP---VKR----GDTVLVHAGAGGVGLILTQWATHLGV-RVITTVST---
---AEKAKLSKDAG-ADVVLD-----------YP---ED----AWQ-------FAGRVRE
-LTGGTGVQAVYDGVGATTFDASLASLAVRGTLALFGAAS--G--PVPPVDP-QRLNAAG
SVYLTRPSLFHFTR-TGEEFSWRAAE-
>tr|A5XM94|A5XM94_BURMA/39-280 Oxidoreductase, zinc-binding dehydrogenase family OS=Burkholderia mallei JHU GN=BMAJHU_I1163 PE=4 SV=1
NFIDLYRREG------R-YP----M--P--LPGTP-------------------------
-------------GEEGAGRVLAVGP-D----------V-----TRFKPGDR-VAWTT--
--VM-GSYATRVVVPE--DKAI-AVPDG-IDL---RTA--AAALVQGMTAHYLVNDS---
----------YR---ARE----GDVVLVHAAAGGVGLLLTQWLKRRGV-RVIGTVST---
---AGKAALARSNG-ADDVVL-----------HG--AFD------D-------LAAEVRR
-LTDGRGVHAVYDGIGAATFDASLASLRTRGTLVIFGGAS--G--PVPPVDV-MRLLWGG
SLTLTRPYLEHFRA-SVDEFLWRAGA-
>tr|A5XMK3|A5XMK3_BURMA/40-281 Quinone oxidoreductase OS=Burkholderia mallei JHU GN=qor-2 PE=4 SV=1
NFADIYFRTG------L-YP----A--K--LPSGI-------------------------
-------------GVEAAGIVTAVGG-N----------V-----AGLAVGER-VTYTG--
-SPL-GAYSTERVMPA--DSLI-RLPDA-IGF---DTA--AAMTMRGLTSAYLMRRI---
----------HA---WQA----GDTFLLHAAAGGVGLIVCQWAKLLGL-NVIGTVSS---
---DEKADIARAHG-CDHVIV-----------HR---RE------D-------VAKRVRE
-LTNGVGVAVVIDSVGKSTFAASLDSLKRRGLLVGVGTAS--G--PFPPIDA-MQLAIKG
SLFFTRPALADYIA-DPAEKAALAGE-
>tr|A6BVH7|A6BVH7_YERPE/40-282 Quinone oxidoreductase OS=Yersinia pestis CA88-4125 GN=qor PE=4 SV=1
NYIDTYVRSG------L-YP----P--AH-LPSGL-------------------------
-------------GTEAAGIVSKVGA-A----------V-----SSVKVGDR-VVYAQ--
-SAL-GAYSEVHNVPA--DKIA-LLPEQ-ISF---EQA--AASFLKGLTAYYLLRQT---
----------HE---IKP----GEVFLFHAAAGGVGLIACQWAKALGA-KLIGTVGS---
---DEKAQLAKAAG-AWATIN-----------YR---TE------N-------IAQRVAE
-LTEGEKVGVVYDSVGKSTWEASLDSLKRRGLLVSFGNAS--G--PVTGVNL-GILNQKG
GIYVTRPSLNVYVA-NRQELESASQQ-
>tr|A6DVS7|A6DVS7_9RHOB/81-322 Quinone oxidoreductase, putative OS=Roseovarius sp. TM1035 GN=RTM1035_15992 PE=4 SV=1
NFIDVYQRTG------L-YP----L--A--YPHAL-------------------------
-------------GMEAAGIVEAVGE-G----------V-----THLKAGDR-AAYAA--
-TPP-GAYAEARVMPA--SQVC-PLPDG-ISF---EDA--ASIMLQGMTVEYLFHRV---
----------WP---LEA----GQTVLFHAAAGGVGLLACQWARSEGI-RLIGTAGT---
---DEKCRLAMENG-ASACIN-----------YR---DS------D-------FVAEVKA
-LTDGKGVDVVMDGVGKDTFAPSLDCLKPLGMMMSFGNAS--G--PVEPVSL-LTLAAKG
SLKLTRTTLFTFLA-DHARCQDMARH-
>tr|A6FN13|A6FN13_9RHOB/40-281 Quinone oxidoreductase OS=Roseobacter sp. AzwK-3b GN=RAZWK3B_09616 PE=4 SV=1
NFIDVYQRTG------L-YP----L--T--LPHAL-------------------------
-------------GMEAAGIVEAVGE-G----------V-----THLKPGDR-AAYAA--
-TPP-GAYCDARVMPA--AQVC-PLPDA-ISF---EDA--AAIMLQGMTVEYLFHRV---
----------WP---LKA----GDKVLFHAAAGGVGLMACQWARSEGI-ELIGTAGT---
---DEKCQLALENG-ATSCIN-----------YR---DQ------D-------FVAKVKE
-LTDGKGVDVVMDGVGKDTFTASLDCIKPLGMMMSFGNAS--G--PVEPVSL-LTLAAKG
SLKLTRTTLFTFLA-DHERCQDMARH-
>tr|A6GT81|A6GT81_9BURK/2-214 NADPH:quinone reductase and related Zn-dependent oxidoreductase OS=Limnobacter sp. MED105 GN=LMED105_07453 PE=4 SV=1
------------------------------------------------------------
----------------------AVGE-G----------V-----TDFKVGDR-VAYGS--
-GPV-GSYSTVRNMPA--HPLV-KIPDS-IDF---ETA--AAMMLKGFTAQYLLRRV---
----------YK---VQA----GDTILFHAAAGGVGTIATQWAKSLGV-RVIGTVST---
---REKAELAKANG-CAEVII-----------TS---EE------N-------IVERVKE
-LTDGKGVPVVYDSVGKATFVDSLNCLKPRGMMVSFGNAS--G--KVDPVPL-QWLAERG
SLVLTRPTVASFTV-DKAEMLESAAE-
>tr|A8EAQ9|A8EAQ9_BURPS/40-281 Putative quinone oxidoreductase OS=Burkholderia pseudomallei 406e GN=BURPS406E_0501 PE=4 SV=1
NFADIYFRTG------L-YP----A--K--LPSGI-------------------------
-------------GVEAAGIVTAVGG-N----------V-----AGLAVGER-VTYTG--
-SPL-GAYSTERVMPA--DSLI-RLPDA-IGF---DTA--AAMTMRGLTSAYLMRRI---
----------HA---WQA----GDTFLLHAAAGGVGLIVCQWAKLLGL-NVIGTVSS---
---DEKADIARAHG-CDHVIV-----------HR---RE------D-------VAKRVRE
-LTNGVGVAVVIDSVGKSTFAASLDSLKRRGLLVGVGTAS--G--PFPPIDA-MQLAIKG
SLFFTRPALADYIA-DPAEKAALAGE-
>tr|A8EJC2|A8EJC2_BURPS/47-288 Oxidoreductase, zinc-binding dehydrogenase family OS=Burkholderia pseudomallei 406e GN=BURPS406E_P0257 PE=4 SV=1
NFIDLYRREG------R-YP----M--P--LPGTP-------------------------
-------------GEEGAGRVLAVGP-D----------V-----TRFKPGDR-VAWTT--
--VM-GSYATRVVVPE--DKAI-AVPDG-IDL---RTA--AAALVQGMTAHYLVNDS---
----------YR---ARE----GDVVLVHAAAGGVGLLLTQWLKRRGV-RVIGTVST---
---AGKAALARSNG-ADDVVL-----------HG--AFD------D-------LAAEVRR
-LTDGRGVHAVYDGIGAATFDASLASLRTRGTLVIFGGAS--G--PVPPVDV-MRLLWGG
SLTLTRPYLEHFRA-SVDEFLWRAGA-
>tr|A8KGY2|A8KGY2_BURPS/40-281 Putative quinone oxidoreductase OS=Burkholderia pseudomallei Pasteur 52237 GN=BURPSPAST_H0210 PE=4 SV=1
NFADIYFRTG------L-YP----A--K--LPSGI-------------------------
-------------GVEAAGIVTAVGG-N----------V-----AGLAVGER-VTYTG--
-SPL-GAYSTERVMPA--DSLI-RLPDA-IGF---DTA--AAMTMRGLTSAYLMRRI---
----------HA---WQA----GDTFLLHAAAGGVGLIVCQWAKLLGL-NVIGTVSS---
---DEKADIARAHG-CDHVIV-----------HR---RE------D-------VAKRVRE
-LTNGVGVAVVIDSVGKSTFAASLDSLKRRGLLVGVGTAS--G--PFPPIDA-MQLAIKG
SLFFTRPALADYIA-DPAEKAALAGE-
>tr|A8KQ75|A8KQ75_BURPS/47-288 Oxidoreductase, zinc-binding dehydrogenase family OS=Burkholderia pseudomallei Pasteur 52237 GN=BURPSPAST_E0242 PE=4 SV=1
NFIDLYRREG------R-YP----M--P--LPGTP-------------------------
-------------GEEGAGRVLAVGP-D----------V-----TRFKPGDR-VAWTT--
--VM-GSYATRVVVPE--DKAI-AVPDG-IDL---RTA--AAALVQGMTAHYLVNDS---
----------YR---ARE----GDVVLVHAAAGGVGLLLTQWLKRRGV-RVIGTVST---
---AGKAALARSNG-ADDVVL-----------HG--AFD------D-------LAAEVRR
-LTDGRGVHAVYDGIGAATFDASLASLRTRGTLVIFGGAS--G--PVPPVDV-MRLLWGG
SLTLTRPYLEHFRA-SVDEFLWRAGA-
>tr|A9H458|A9H458_9RHOB/40-281 Quinone oxidoreductase OS=Roseobacter litoralis Och 149 GN=RLO149_12665 PE=4 SV=1
NFIDVYQRSG------L-YP----M--A--LPHAL-------------------------
-------------GMEAAGVIEAVGA-G----------V-----THLKVGDR-AAYAA--
-TPP-GAYAQARVMPA--AQVC-PLPDG-ISF---EEA--AAMMLKGLTVQYLFHRT---
----------TP---LKA----GDTVLFHAAAGGVGLIACQWARSEGI-TLIGTAGS---
---DAKCAIALEHG-ADHCIN-----------YK---TE------D-------FAARVRE
-LTDGKGVDVVMDAVGADTFEGSLDSLKPLGMMISFGNAS--G--PVPPFSV-GILGQKG
SLKITRPTLFTHIA-EHETCQAMAAQ-
>tr|A9K3M2|A9K3M2_BURMA/40-281 Quinone oxidoreductase OS=Burkholderia mallei ATCC 10399 GN=qor-2 PE=4 SV=1
NFADIYFRTG------L-YP----A--K--LPSGI-------------------------
-------------GVEAAGIVTAVGG-N----------V-----AGLAVGER-VTYTG--
-SPL-GAYSTERVMPA--DSLI-RLPDA-IGF---DTA--AAMTMRGLTSAYLMRRI---
----------HA---WQA----GDTFLLHAAAGGVGLIVCQWAKLLGL-NVIGTVSS---
---DEKADIARAHG-CDHVIV-----------HR---RE------D-------VAKRVRE
-LTNGVGVAVVIDSVGKSTFAASLDSLKRRGLLVGVGTAS--G--PFPPIDA-MQLAIKG
SLFFTRPALADYIA-DPAEKAALAGE-
>tr|A9K3Y7|A9K3Y7_BURMA/39-280 Putative quinone oxidoreductase OS=Burkholderia mallei ATCC 10399 GN=BMA10399_B1716 PE=4 SV=1
NFIDLYRREG------R-YP----M--P--LPGTP-------------------------
-------------GEEGAGRVLAVGP-D----------V-----TRFKPGDR-VAWTT--
--VM-GSYATRVVVPE--DKAI-AVPDG-IDL---RTA--AAALVQGMTAHYLVNDS---
----------YR---ARE----GDVVLVHAAAGGVGLLLTQWLKRRGV-RVIGTVST---
---AGKAALARSNG-ADDVVL-----------HG--AFD------D-------LAAEVRR
-LTDGRGVHAVYDGIGAATFDASLASLRTRGTLVIFGGAS--G--PVPPVDV-MRLLWGG
SLTLTRPYLEHFRA-SVDEFLWRAGA-
>tr|A9Z4H4|A9Z4H4_YERPE/40-282 Quinone oxidoreductase OS=Yersinia pestis biovar Orientalis str. IP275 GN=YPIP275_3263 PE=4 SV=1
NYIDTYVRSG------L-YP----P--AH-LPSGL-------------------------
-------------GTEAAGIVSKVGA-A----------V-----SSVKVGDR-VVYAQ--
-SAL-GAYSEVHNVPA--DKIA-LLPEQ-ISF---EQA--AASFLKGLTAYYLLRQT---
----------HE---IKP----GEVFLFHAAAGGVGLIACQWAKALGA-KLIGTVGS---
---DEKAQLAKAAG-AWATIN-----------YR---TE------N-------IAQRVAE
-LTEGEKVGVVYDSVGKSTWEASLDSLKRRGLLVSFGNAS--G--PVTGVNL-GILNQKG
GIYVTRPSLNVYVA-NRQELESASQQ-
>tr|B0A0S8|B0A0S8_YERPE/40-282 Quinone oxidoreductase OS=Yersinia pestis biovar Orientalis str. F1991016 GN=YpF1991016_4587 PE=4 SV=1
NYIDTYVRSG------L-YP----P--AH-LPSGL-------------------------
-------------GTEAAGIVSKVGA-A----------V-----SSVKVGDR-VVYAQ--
-SAL-GAYSEVHNVPA--DKIA-LLPEQ-ISF---EQA--AASFLKGLTAYYLLRQT---
----------HE---IKP----GEVFLFHAAAGGVGLIACQWAKALGA-KLIGTVGS---
---DEKAQLAKAAG-AWATIN-----------YR---TE------N-------IAQRVAE
-LTEGEKVGVVYDSVGKSTWEASLDSLKRRGLLVSFGNAS--G--PVTGVNL-GILNQKG
GIYVTRPSLNVYVA-NRQELESASQQ-
>tr|B0B4Y7|B0B4Y7_STRCU/40-281 Putative zinc-containing alcolhol dehydrogenase OS=Streptomyces collinus GN=orf_L14 PE=4 SV=1
NFADTYFRTG------L-YP----V--R--LPEGM-------------------------
-------------GVEAAGVVEAVGE-G----------V-----TGVAAGDR-VTYTG--
-SPL-GAYSTERIMPA--SHLI-VLPRQ-ISC---ETA--AAMTMRGLTAAYLLRRI---
----------HT---LKS----GDTVLLHAAAGGVGLILSQWAALLGI-RVIGTVSS---
---EEKAELALAHG-CEHVIR-----------YR---HE------D-------VAERVRE
-LTGGAGVPVVFDSIGKDTFAGSLASLARRGLLVCFGTAS--G--PVPPIDA-MRLALAG
SVFVTRPALADYIA-DPAERAALAGE-
>tr|B0GM83|B0GM83_YERPE/40-282 Quinone oxidoreductase OS=Yersinia pestis biovar Antiqua str. UG05-0454 GN=YpUG050454_3679 PE=4 SV=1
NYIDTYVRSG------L-YP----P--AH-LPSGL-------------------------
-------------GTEAAGIVSKVGA-A----------V-----SSVKVGDR-VVYAQ--
-SAL-GAYSEVHNVPA--DKIA-LLPEQ-ISF---EQA--AASFLKGLTAYYLLRQT---
----------HE---IKP----GEVFLFHAAAGGVGLIACQWAKALGA-KLIGTVGS---
---DEKAQLAKAAG-AWATIN-----------YR---TE------N-------IAQRVAE
-LTEGEKVGVVYDSVGKSTWEASLDSLKRRGLLVSFGNAS--G--PVTGVNL-GILNQKG
GIYVTRPSLNVYVA-NRQELESASQQ-
>tr|B0GNV2|B0GNV2_YERPE/40-282 Quinone oxidoreductase OS=Yersinia pestis biovar Orientalis str. MG05-1020 GN=YpMG051020_2322 PE=4 SV=1
NYIDTYVRSG------L-YP----P--AH-LPSGL-------------------------
-------------GTEAAGIVSKVGA-A----------V-----SSVKVGDR-VVYAQ--
-SAL-GAYSEVHNVPA--DKIA-LLPEQ-ISF---EQA--AASFLKGLTAYYLLRQT---
----------HE---IKP----GEVFLFHAAAGGVGLIACQWAKALGA-KLIGTVGS---
---DEKAQLAKAAG-AWATIN-----------YR---TE------N-------IAQRVAE
-LTEGEKVGVVYDSVGKSTWEASLDSLKRRGLLVSFGNAS--G--PVTGVNL-GILNQKG
GIYVTRPSLNVYVA-NRQELESASQQ-
>tr|B0H922|B0H922_YERPE/40-282 Quinone oxidoreductase OS=Yersinia pestis biovar Mediaevalis str. K1973002 GN=YpK1973002_3440 PE=4 SV=1
NYIDTYVRSG------L-YP----P--AH-LPSGL-------------------------
-------------GTEAAGIVSKVGA-A----------V-----SSVKVGDR-VVYAQ--
-SAL-GAYSEVHNVPA--DKIA-LLPEQ-ISF---EQA--AASFLKGLTAYYLLRQT---
----------HE---IKP----GEVFLFHAAAGGVGLIACQWAKALGA-KLIGTVGS---
---DEKAQLAKAAG-AWATIN-----------YR---TE------N-------IAQRVAE
-LTEGEKVGVVYDSVGKSTWEASLDSLKRRGLLVSFGNAS--G--PVTGVNL-GILNQKG
GIYVTRPSLNVYVA-NRQELESASQQ-
>tr|B0HLY4|B0HLY4_YERPE/40-282 Quinone oxidoreductase OS=Yersinia pestis biovar Antiqua str. B42003004 GN=YpB42003004_0406 PE=4 SV=1
NYIDTYVRSG------L-YP----P--AH-LPSGL-------------------------
-------------GTEAAGIVSKVGA-A----------V-----SSVKVGDR-VVYAQ--
-SAL-GAYSEVHNVPA--DKIA-LLPEQ-ISF---EQA--AASFLKGLTAYYLLRQT---
----------HE---IKP----GEVFLFHAAAGGVGLIACQWAKALGA-KLIGTVGS---
---DEKAQLAKAAG-AWATIN-----------YR---TE------N-------IAQRVAE
-LTEGEKVGVVYDSVGKSTWEASLDSLKRRGLLVSFGNAS--G--PVTGVNL-GILNQKG
GIYVTRPSLNVYVA-NRQELESASQQ-
>tr|B0HVX9|B0HVX9_YERPE/40-282 Quinone oxidoreductase OS=Yersinia pestis biovar Antiqua str. E1979001 GN=YpE1979001_0983 PE=4 SV=1
NYIDTYVRSG------L-YP----P--AH-LPSGL-------------------------
-------------GTEAAGIVSKVGA-A----------V-----SSVKVGDR-VVYAQ--
-SAL-GAYSEVHNVPA--DKIA-LLPEQ-ISF---EQA--AASFLKGLTAYYLLRQT---
----------HE---IKP----GEVFLFHAAAGGVGLIACQWAKALGA-KLIGTVGS---
---DEKAQLAKAAG-AWATIN-----------YR---TE------N-------IAQRVAE
-LTEGEKVGVVYDSVGKSTWEASLDSLKRRGLLVSFGNAS--G--PVTGVNL-GILNQKG
GIYVTRPSLNVYVA-NRQELESASQQ-
>tr|B0IVY5|B0IVY5_RHILT/42-283 Alcohol dehydrogenase zinc-binding domain protein OS=Rhizobium leguminosarum bv. trifolii WSM1325 GN=RlegDRAFT_4644 PE=4 SV=1
NFIDVYFRNG------T-YK----A--PH-LPFVT-------------------------
-------------GKEGAGTVTSVGP-G----------V-----EDFKVGDR-VAYAS--
--AD-GAYSAERNVET--RHLV-HVPEG-IEL---ETA--AAMMLKGMTAEYLLNRT---
----------FK---VGP----QTVLLFHAAAGGVGLIAGQWAKALGA-TVIGTAGS---
---EDKIELALAHG-YDHVIN-----------YK---SD------S-------FVDRVRD
-ITGGKGVDVVYDSIGRDTFPQSLDCLKPRGLFASFGQSS--G--PIENFTL-AALAQRG
SLFATRPTLFTYIA-TRQELIDSAKA-
>tr|B1EQD9|B1EQD9_9ESCH/40-282 Quinone oxidoreductase OS=Escherichia albertii TW07627 GN=qor PE=4 SV=1
NFIDTYIRSG------L-YP----P--PS-LPCGL-------------------------
-------------GTEAAGVVTKVGS-S----------V-----KHIKAGDR-VVYAQ--
-SAL-GAYSSVHNVNA--DKAA-ILPAA-ISF---EQA--AASFLKGLTVYYLLRKT---
----------YE---IKP----DEQFLFHAAAGGVGLIACQWAKALGA-KLIGTVGT---
---AQKAQSALKAG-AWQVIN-----------YR---EE------N-------LVERLKE
-ITGGKKVRVVYDSVGRDTWEWSLDCLQRRGLMVSFGNSS--G--AVTGVNL-GILNQKG
SLYVTRPSLQGYIT-TREELTEASNE-
>tr|B1FRD8|B1FRD8_9BURK/40-283 Alcohol dehydrogenase zinc-binding domain protein OS=Burkholderia ambifaria IOP40-10 GN=BamIOP4010DRAFT_6599 PE=4 SV=1
NFADTYFRSG------L-YP----V--A--LPAGI-------------------------
-------------GVEAAGVVEALGP-G----------V-----TNVAVGDR-VTYTG-F
LNTL-GAYSTERLIAA--APLV-RLPAG-IAC---ETA--AAMTMRGLTSAYLLRRI---
----------HA---FAP----GDTILLHAAAGGVGLIVLQWAKLLGL-TVIGTVSS---
---EHKAAVARAHG-CDHTID-----------YS---RE------D-------VAKRVRE
-LTGGAGVDVVFDSVGKDTFEGSLDSLKRRGLMVCVGTAS--G--PIPPFDP-QRLAMKG
SLYLTRPALADYIA-DPAEKNDLAGE-
>tr|B1H4A0|B1H4A0_BURPS/40-281 Putative quinone oxidoreductase OS=Burkholderia pseudomallei S13 GN=BURPSS13_0216 PE=4 SV=1
NFADIYFRTG------L-YP----A--K--LPSGI-------------------------
-------------GVEAAGIVTAVGG-N----------V-----AGLAVGER-VTYTG--
-SPL-GAYSTERVMPA--DSLI-RLPDA-IGF---DTA--AAMTMRGLTSAYLMRRI---
----------HA---WQA----GDTFLLHAAAGGVGLIVCQWAKLLGL-NVIGTVSS---
---DEKADIARAHG-CDHVIV-----------HR---RE------D-------VAKRVRE
-LTNGVGVAVVIDSVGKSTFAASLDSLKRRGLLVGVGTAS--G--PFPPIDA-MQLAIKG
SLFFTRPALADYIA-DPAEKAALAGE-
>tr|B1HCD7|B1HCD7_BURPS/47-288 Oxidoreductase, zinc-binding dehydrogenase family OS=Burkholderia pseudomallei S13 GN=BURPSS13_J0141 PE=4 SV=1
NFIDLYRREG------R-YP----M--P--LPGTP-------------------------
-------------GEEGAGRVLAVGP-D----------V-----TRFKPGDR-VAWTT--
--VM-GSYATRVVVPE--DKAI-AVPDG-IDL---RTA--AAALVQGMTAHYLVNDS---
----------YR---ARE----GDVVLVHAAAGGVGLLLTQWLKRRGV-RVIGTVST---
---AGKAALARSNG-ADDVVL-----------HG--AFD------D-------LAAEVRR
-LTDGRGVHAVYDGIGAATFDASLASLRTRGTLVIFGGAS--G--PVPPVDV-MRLLWGG
SLTLTRPYLEHFRA-SVDEFLWRAGA-
>tr|B1T2C7|B1T2C7_9BURK/40-283 Alcohol dehydrogenase zinc-binding domain protein OS=Burkholderia ambifaria MEX-5 GN=BamMEX5DRAFT_1943 PE=4 SV=1
NFADTYFRSG------L-YP----V--A--LPAGI-------------------------
-------------GVEAAGVVEAVGP-G----------V-----TNVAVGDR-VTYTG-F
LNTL-GAYSTERLIAA--APLV-RLPAD-IAC---ETA--AAMTMGGLTSAYLLRRI---
----------HA---FAP----GDTILLHAAAGGVGLIVSQWAKLLGL-TVIGTVSS---
---EHKAAVARAHG-CDHTID-----------YS---RE------D-------VAKRVRE
-LTGGAGVDVVFDSVGKDTFEGSLDSLKRRGLMVCVGTAS--G--PIPPFDP-QRLAMKG
SLYLTRPALADYIA-DPAEKNDLAGE-
>tr|B1U0K4|B1U0K4_MICLU/51-289 Alcohol dehydrogenase zinc-binding domain protein OS=Micrococcus luteus NCTC 2665 GN=MlutDRAFT_2153 PE=4 SV=1
NFIETYQRSG------V-YA----M--D--LPFTP-------------------------
-------------GTEGSGEVVALGE-G----------V-----DAALLGAR-VATAT--
--AT-GAYAEHFTAPA--DRLL-AVPEG-VDL---AEA--AALPLQGMTAHYLCRST---
----------FP---VEE----GHTVVVTAGAGGVGLLLTQLATARGA-RVITTAST---
---EEKRELSRGAG-AAAAVD-----------YP-----------D-------LAATVAE
-LTDGEGAHVVYDGVGKDTFDTSLEVLRVRGTLVLFGGAS--G--QVPPFDL-QRLNAAG
ALYVTRPSLVHYTR-TGEETRWRGGE-
>tr|B2H4R9|B2H4R9_BURPS/40-281 Putative quinone oxidoreductase OS=Burkholderia pseudomallei 1655 GN=BURPS1655_J0067 PE=4 SV=1
NFADIYFRTG------L-YP----A--K--LPSGI-------------------------
-------------GVEAAGIVTAVGG-N----------V-----AGLAVGER-VTYTG--
-SPL-GAYSTERVMPA--DSLI-RLPDA-IGF---DTA--AAMTMRGLTSAYLMRRI---
----------HA---WQA----GDTFLLHAAAGGVGLIVCQWAKLLGL-NVIGTVSS---
---DEKADIARAHG-CDHVIV-----------HR---RE------D-------VAKRVRE
-LTNGVGVAVVIDSVGKSTFAASLDSLKRRGLLVGVGTAS--G--PFPPIDA-MQLAIKG
SLFFTRPALADYIA-DPAEKAALAGE-
>tr|B2H5X1|B2H5X1_BURPS/47-288 Oxidoreductase, zinc-binding dehydrogenase family OS=Burkholderia pseudomallei 1655 GN=BURPS1655_C0505 PE=4 SV=1
NFIDLYRREG------R-YP----M--P--LPGTP-------------------------
-------------GEEGAGRVLAVGP-D----------V-----TRFKPGDR-VAWTT--
--VM-GSYATRVVVPE--DKAI-AVPDG-IDL---RTA--AAALVQGMTAHYLVNDS---
----------YR---ARE----GDVVLVHAAAGGVGLLLTQWLKRRGV-RVIGTVST---
---AGKAALARSNG-ADDVVL-----------HG--AFD------D-------LAAEVRR
-LTDGRGVHAVYDGIGAATFDASLASLRTRGTLVIFGGAS--G--PVPPVDV-MRLLWGG
SLTLTRPYLEHFRA-SVDEFLWRAGA-
>tr|B2N2X6|B2N2X6_ECOLX/40-282 Oxidoreductase, zinc-binding dehydrogenase family OS=Escherichia coli 53638 GN=Ec53638_1714 PE=4 SV=1
NFIDTYIRSG------L-YP----P--PS-LPSGL-------------------------
-------------GTEAAGIVSKVGS-G----------V-----KHIKAGDR-VVYAQ--
-SAL-GAYSSVHNIIA--DKAA-ILPAA-ISF---EQA--AASFLKGLTVYYLLRKT---
----------YE---IKP----DEQFLFHAAAGGVGLIACQWAKALGA-KLIGTVGT---
---AQKAQSALKAG-AWQVIN-----------YR---EE------N-------LVERLKE
-ITGGKKVRVVYDSVGRDTWERSLDCLQRRGLMVSFGNSS--G--AVTGVNL-GILNQKG
SLYVTRPSLQGYIT-TREELTEASNE-
>tr|B2NQM7|B2NQM7_ECO57/40-282 Quinone oxidoreductase OS=Escherichia coli O157:H7 str. EC4196 GN=qor PE=4 SV=1
NFIDTYIRSG------L-YP----P--PS-LPSGL-------------------------
-------------GTEAAGIVSKVGS-G----------V-----KHIKAGDR-VVYAQ--
-SAL-GAYSSVHNINA--DKAA-ILPAA-ISF---EQA--AASFLKGLTVYYLLRKT---
----------YE---IKP----DEQFLFHAAAGGVGLIACQWAKALGA-KLIGTVGT---
---AQKAQSALKAG-AWQVIN-----------YR---EE------N-------LVERLKE
-ITGGKKVRVVYDSVGRDTWERSLDCLQRRGLMVSFGNSS--G--AVTGVNL-GILNQKG
SLYVTRPSLQGYIT-TREELTEASNE-
>tr|B2P2V9|B2P2V9_ECO57/40-282 Quinone oxidoreductase OS=Escherichia coli O157:H7 str. EC4113 GN=qor PE=4 SV=1
NFIDTYIRSG------L-YP----P--PS-LPSGL-------------------------
-------------GTEAAGIVSKVGS-G----------V-----KHIKAGDR-VVYAQ--
-SAL-GAYSSVHNINA--DKAA-ILPAA-ISF---EQA--AASFLKGLTVYYLLRKT---
----------YE---IKP----DEQFLFHAAAGGVGLIACQWAKALGA-KLIGTVGT---
---AQKAQSALKAG-AWQVIN-----------YR---EE------N-------LVERLKE
-ITGGKKVRVVYDSVGRDTWERSLDCLQRRGLMVSFGNSS--G--AVTGVNL-GILNQKG
SLYVTRPSLQGYIT-TREELTEASNE-
>tr|B2PJA9|B2PJA9_ECO57/40-282 Quinone oxidoreductase OS=Escherichia coli O157:H7 str. EC4076 GN=qor PE=4 SV=1
NFIDTYIRSG------L-YP----P--PS-LPSGL-------------------------
-------------GTEAAGIVSKVGS-G----------V-----KHIKAGDR-VVYAQ--
-SAL-GAYSSVHNINA--DKAA-ILPAA-ISF---EQA--AASFLKGLTVYYLLRKT---
----------YE---IKP----DEQFLFHAAAGGVGLIACQWAKALGA-KLIGTVGT---
---AQKAQSALKAG-AWQVIN-----------YR---EE------N-------LVERLKE
-ITGGKKVRVVYDSVGRDTWERSLDCLQRRGLMVSFGNSS--G--AVTGVNL-GILNQKG
SLYVTRPSLQGYIT-TREELTEASNE-
>tr|B2PVI7|B2PVI7_PROST/42-284 Putative uncharacterized protein OS=Providencia stuartii ATCC 25827 GN=PROSTU_00564 PE=4 SV=1
NYIDTYVRSG------L-YP----V--AS-LPSGL-------------------------
-------------GTEAAGIVVKTGS-Q----------V-----TGFRPGDR-VMYAQ--
-GPL-GAYSEVHNVPE--HAVA-HLPDG-ISF---QQA--AACGLKGMTVYYLLNQT---
----------YQ---IKR----DEIFLFHAAAGGVGLIACQWAKALGA-KMIGTVGS---
---AEKAERAKAAG-AWEVIN-----------YQ---TE------D-------IAARVKE
-ITQGEKVNVVYDSVGQSTWIASLDSLKRRGLMVSFGNAS--G--PVTGVNL-GILNQKG
GLYVTRPSLGVYVT-NRAELDQASHA-
>tr|B3A675|B3A675_ECO57/40-282 Quinone oxidoreductase OS=Escherichia coli O157:H7 str. EC4401 GN=qor PE=4 SV=1
NFIDTYIRSG------L-YP----P--PS-LPSGL-------------------------
-------------GTEAAGIVSKVGS-G----------V-----KHIKAGDR-VVYAQ--
-SAL-GAYSSVHNINA--DKAA-ILPAA-ISF---EQA--AASFLKGLTVYYLLRKT---
----------YE---IKP----DEQFLFHAAAGGVGLIACQWAKALGA-KLIGTVGT---
---AQKAQSALKAG-AWQVIN-----------YR---EE------N-------LVERLKE
-ITGGKKVRVVYDSVGRDTWERSLDCLQRRGLMVSFGNSS--G--AVTGVNL-GILNQKG
SLYVTRPSLQGYIT-TREELTEASNE-
>tr|B3AH72|B3AH72_ECO57/40-282 Quinone oxidoreductase OS=Escherichia coli O157:H7 str. EC4486 GN=qor PE=4 SV=1
NFIDTYIRSG------L-YP----P--PS-LPSGL-------------------------
-------------GTEAAGIVSKVGS-G----------V-----KHIKAGDR-VVYAQ--
-SAL-GAYSSVHNINA--DKAA-ILPAA-ISF---EQA--AASFLKGLTVYYLLRKT---
----------YE---IKP----DEQFLFHAAAGGVGLIACQWAKALGA-KLIGTVGT---
---AQKAQSALKAG-AWQVIN-----------YR---EE------N-------LVERLKE
-ITGGKKVRVVYDSVGRDTWERSLDCLQRRGLMVSFGNSS--G--AVTGVNL-GILNQKG
SLYVTRPSLQGYIT-TREELTEASNE-
>tr|B3AZZ3|B3AZZ3_ECO57/40-282 Quinone oxidoreductase OS=Escherichia coli O157:H7 str. EC4501 GN=qor PE=4 SV=1
NFIDTYIRSG------L-YP----P--PS-LPSGL-------------------------
-------------GTEAAGIVSKVGS-G----------V-----KHIKAGDR-VVYAQ--
-SAL-GAYSSVHNINA--DKAA-ILPAA-ISF---EQA--AASFLKGLTVYYLLRKT---
----------YE---IKP----DEQFLFHAAAGGVGLIACQWAKALGA-KLIGTVGT---
---AQKAQSALKAG-AWQVIN-----------YR---EE------N-------LVERLKE
-ITGGKKVRVVYDSVGRDTWERSLDCLQRRGLMVSFGNSS--G--AVTGVNL-GILNQKG
SLYVTRPSLQGYIT-TREELTEASNE-
>tr|B3BC28|B3BC28_ECO57/40-282 Quinone oxidoreductase OS=Escherichia coli O157:H7 str. EC869 GN=qor PE=4 SV=1
NFIDTYIRSG------L-YP----P--PS-LPSGL-------------------------
-------------GTEAAGIVSKVGS-G----------V-----KHIKAGDR-VVYAQ--
-SAL-GAYSSVHNINA--DKAA-ILPAA-ISF---EQA--AASFLKGLTVYYLLRKT---
----------YE---IKP----DEQFLFHAAAGGVGLIACQWAKALGA-KLIGTVGT---
---AQKAQSALKAG-AWQVIN-----------YR---EE------N-------LVERLKE
-ITGGKKVRVVYDSVGRDTWERSLDCLQRRGLMVSFGNSS--G--AVTGVNL-GILNQKG
SLYVTRPSLQGYIT-TREELTEASNE-
>tr|B3BTP9|B3BTP9_ECO57/40-282 Quinone oxidoreductase OS=Escherichia coli O157:H7 str. EC508 GN=qor PE=4 SV=1
NFIDTYIRSG------L-YP----P--PS-LPSGL-------------------------
-------------GTEAAGIVSKVGS-G----------V-----KHIKAGDR-VVYAQ--
-SAL-GAYSSVHNINA--DKAA-ILPAA-ISF---EQA--AASFLKGLTVYYLLRKT---
----------YE---IKP----DEQFLFHAAAGGVGLIACQWAKALGA-KLIGTVGT---
---AQKAQSALKAG-AWQVIN-----------YR---EE------N-------LVERLKE
-ITGGKKVRVVYDSVGRDTWERSLDCLQRRGLMVSFGNSS--G--AVTGVNL-GILNQKG
SLYVTRPSLQGYIT-TREELTEASNE-
>tr|B3HIE7|B3HIE7_ECOLX/40-282 Quinone oxidoreductase OS=Escherichia coli B7A GN=qor PE=4 SV=1
NFIDTYIRSG------L-YP----P--PS-LPSGL-------------------------
-------------GTEAAGIVSKVGS-G----------V-----KHIKAGDR-VVYAQ--
-SAL-GAYSSVHNINA--DKAA-ILPAA-ISF---EQA--AASFLKGLTVYYLLRKT---
----------YE---IKP----DEQFLFHAAAGGVGLIACQWAKALGA-KLIGTVGT---
---AQKAQSALKAG-AWQVIN-----------YR---EE------D-------LVERLKE
-ITGGKKVRVVYDSVGRDTWERSLDCLQRRGLMVSFGNSS--G--AVTGVNL-GILNQKG
SLYVTRPSLQGYIT-TREELTEASNE-
>tr|B3HRS4|B3HRS4_ECOLX/40-282 Quinone oxidoreductase OS=Escherichia coli F11 GN=qor PE=4 SV=1
NFIDTYIRSG------L-YP----P--PS-LPSGL-------------------------
-------------GTEAAGIVSKVGS-G----------V-----KHIKAGDR-VVYAQ--
-SAL-GAYSSVHNINA--DKAA-ILPAA-ISF---EQA--AASFLKGLTVYYLLRKT---
----------YE---IKP----DEQFLFHAAAGGVGLIACQWAKALGA-KLIGTVGT---
---AQKAQSALKAG-AWQVIN-----------YR---EE------N-------LVERLKE
-ITGGKKVRVVYDSVGRDTWERSLDCLQRRGLMVSFGNSS--G--AVTGVNL-GILNQKG
SLYVTRPSLQGYIT-TREELTEASNE-
>tr|B3I386|B3I386_ECOLX/40-282 Quinone oxidoreductase OS=Escherichia coli E22 GN=qor PE=4 SV=1
NFIDTYIRSG------L-YP----P--PS-LPSGL-------------------------
-------------GTEAAGIVSKVGS-G----------V-----KHIKAGDR-VVYAQ--
-SAL-GAYSSVHNINA--DKAA-ILPAA-ISF---EQA--AASFLKGLTVYYLLRKT---
----------YE---IKP----DEQFLFHAAAGGVGLIACQWAKALGA-KLIGTVGT---
---AQKAQSALKAG-AWQVIN-----------YR---EE------D-------LVERLKE
-ITGGKKVRVVYDSVGRDTWERSLDCLQRRGLMVSFGNSS--G--AVTGVNL-GILNQKG
SLYVTRPSLQGYIT-TREELTEASNE-
>tr|B3IGP3|B3IGP3_ECOLX/40-282 Quinone oxidoreductase OS=Escherichia coli E110019 GN=qor PE=4 SV=1
NFIDTYIRSG------L-YP----P--PS-LPSGL-------------------------
-------------GTEAAGIVSKVGS-G----------V-----KHIKAGDR-VVYAQ--
-SAL-GAYSSVHNINA--DKAA-ILPAA-ISF---EQA--AASFLKGLTVYYLLRKT---
----------YE---IKP----DEQFLFHAAAGGVSLIACQWAKALGA-KLIGTVGT---
---AQKAQSALKAG-AWQVIN-----------YR---EE------N-------LVERLKE
-ITGGKKVRVVYDSVGRDTWERSLDCLQRRGLMVSFGNSS--G--AVTGVNL-GILNQKG
SLYVTRPSLQGYIT-TREELTEASNE-
>tr|B3WIY0|B3WIY0_ECOLX/40-282 Quinone oxidoreductase OS=Escherichia coli B171 GN=qor PE=4 SV=1
NFIDTYIRSG------L-YP----P--PS-LPSGL-------------------------
-------------GTEAAGIVSKVGS-G----------V-----KHIKAGDR-VVYAQ--
-SAL-GAYSSVHNINA--DKAA-ILPAA-ISF---EQA--AASFLKGLTVYYLLRKT---
----------YE---IKP----DEQFLFHAAAGGVGLIACQWAKALGA-KLIGTVGT---
---AQKAQSALKAG-AWQVIN-----------YR---EE------D-------LVERLKE
-ITGGKKVRVVYDSVGRDTWERSLDCLQRRGLMVSFGNSS--G--AVTGVNL-GILNQKG
SLYVTRPSLQGYIT-TREELTEASNE-
>tr|B3XCG5|B3XCG5_ECOLX/40-282 Quinone oxidoreductase OS=Escherichia coli 101-1 GN=qor PE=4 SV=1
NFIDTYIRSG------L-YP----P--PS-LPSGL-------------------------
-------------GTEAAGIVSKVGS-G----------V-----KHIKAGDR-VVYAQ--
-SAL-GAYSSVHNIIA--DKAA-ILPAA-ISF---EQA--AASFLKGLTVYYLLRKT---
----------YE---IKP----DEQFLFHAAAGGVGLIACQWAKALGA-KLIGTVGT---
---AQKAQSALKAG-AWQVIN-----------YR---EE------N-------LVERLKE
-ITGGKKVRVVYDSVGRDTWERSLDCLQRRGLMVSFGNSS--G--AVTGVNL-GILNQKG
SLYVTRPSLQGYIT-TREELTEASNE-
>tr|B3Y1I7|B3Y1I7_ECO11/40-282 Quinone oxidoreductase OS=Escherichia coli O111:H- GN=qor PE=4 SV=1
NFIDTYIRSG------L-YP----P--PS-LPSGL-------------------------
-------------GTEAAGIVSKVGS-G----------V-----KHIKAGDR-VVYAQ--
-SAL-GAYSSVHNINA--DKAA-ILPAA-ISF---EQA--AASFLKGLTVYYLLRKT---
----------YE---IKP----DEQFLFHAAAGGVGLIACQWAKALGA-KLIGTVGT---
---AQKAQSALKAG-AWQVIN-----------YR---EE------D-------LVERLKE
-ITGGKKVRVVYDSVGRDTWERSLDCLQRRGLMVSFGNSS--G--AVTGVNL-GILNQKG
SLYVTRPSLQGYIT-TREELTEASNE-
>tr|B3YHA9|B3YHA9_SALET/40-282 Putative quinone oxidoreductase OS=Salmonella enterica subsp. enterica serovar Kentucky str. CVM29188 GN=SeKA_A3895 PE=4 SV=1
NFIDTYIRSG------L-YP----P--PS-LPAGL-------------------------
-------------GTEAAGVVSKVGN-G----------V-----EHIRVGDR-VVYAQ--
-STL-GAYSSVHNVPA--DKAA-ILPDA-ISF---EQA--AASFLKGLTVFYLLRKT---
----------YE---VKP----DEPFLFHAAAGGVGLIACQWAKALGA-KLIGTVGS---
---AQKAQRALDAG-AWQVIN-----------YR---EE------S-------IVERVKE
-ITGGKKVRVVYDSVGKDTWEASLDCLQRRGLMVSFGNAS--G--PVTGVNL-GILNQKG
SLYATRPSLQGYIT-TREELTEASNE-
>tr|B4A9V1|B4A9V1_SALNE/40-282 Putative quinone oxidoreductase OS=Salmonella enterica subsp. enterica serovar Newport str. SL317 GN=SNSL317_A1556 PE=4 SV=1
NFIDTYIRSG------L-YP----P--PS-LPAGL-------------------------
-------------GTEAAGVVSKVGN-G----------V-----EHIRVGDR-VVYAQ--
-STL-GAYSSVHNVPA--DKAA-ILPDA-ISF---EQA--AASFLKGLTVFYLLRKT---
----------YE---VKP----DEPFLFHAAAGGVGLIACQWAKALGA-KLIGTVGS---
---AQKAQRALDAG-AWQVIN-----------YR---EE------S-------IVERVKE
-ITGGKKVRVVYDSVGKDTWEASLDCLQRRGLMVSFGNAS--G--PVTGVNL-GILNQKG
SLYATRPSLQGYIT-TREELTEASNE-
>tr|B5BW23|B5BW23_SALET/40-282 Putative quinone oxidoreductase OS=Salmonella enterica subsp. enterica serovar Saintpaul str. SARA23 GN=SeSPA_A0107 PE=4 SV=1
NFIDTYIRSG------L-YP----P--PS-LPAGL-------------------------
-------------GTEAAGVVSKVGN-G----------V-----EHIRVGDR-VVYAQ--
-STL-GAYSSVHNVPA--DKAA-ILPDA-ISF---EQA--AASFLKGLTVFYLLRKT---
----------YE---VKP----DEPFLFHAAAGGVGLIACQWAKALGA-KLIGTVGS---
---AQKAQRALDAG-AWQVIN-----------YR---EE------S-------IVERVKE
-ITGGKKVRVVYDSVGKDTWEASLDCLQRRGLMVSFGNAS--G--PVTGVNL-GILNQKG
SLYATRPSLQGYIT-TREELTEASNE-
>tr|B5CDP4|B5CDP4_SALET/40-282 Oxidoreductase, zinc-binding dehydrogenase family OS=Salmonella enterica subsp. enterica serovar Schwarzengrund str. SL480 GN=S
NFIDTYIRSG------L-YP----P--PS-LPAGL-------------------------
-------------GTEAAGVVSKVGN-G----------V-----EHIRVGDR-VVYAQ--
-STL-GAYSSVHNVPA--DKAA-ILPDA-ISF---EQA--AASFLKGLTVFYLLRKT---
----------YE---VKP----DEPFLFHAAAGGVGLIACQWAKALGA-KLIGTVGS---
---AQKAQRALDAG-AWQVIN-----------YR---EE------S-------IVERVKE
-ITGGKKVRVVYDSVGKDTWEASLDCLQRRGLMVSFGNAS--G--PVTGVNL-GILNQKG
SLYATRPSLQGYIT-TREELTEASNE-
>tr|B5HBU7|B5HBU7_STRPR/40-281 Alcohol dehydrogenase OS=Streptomyces pristinaespiralis ATCC 25486 GN=SSDG_02630 PE=4 SV=1
NFADTYFRTG------L-YP----V--R--LPDGI-------------------------
-------------GVEASGVVEAVGE-G----------V-----THVAEGDR-VTYTG--
-SPL-GAYSTERVMPA--SHLI-KLPDE-ISC---ETA--AAMTMRGLTASYLLRRI---
----------HP---LKA----GDTVLLHAAAGGVGLIVSQWARLLGV-NVIGTVSS---
---EEKAEVARAHG-CEHIVY-----------YR---RE------N-------VAERVRE
-LTDGAGVPVVFDSVGKDTFAGSLASLRRRGLLVCFGTAS--G--PVPPIDA-MQLALSG
SLFVTRPALADYIA-DPAERDALAGE-
>tr|B5MQH5|B5MQH5_SALET/40-282 Oxidoreductase, zinc-binding dehydrogenase family OS=Salmonella enterica subsp. enterica serovar Saintpaul str. SARA29 GN=SeSPB
NFIDTYIRSG------L-YP----P--PS-LPAGL-------------------------
-------------GTEAAGVVSKVGN-G----------V-----EHIRVGDR-VVYAQ--
-STL-GAYSSVHNVPA--DKAA-ILPDA-ISF---EQA--AASFLKGLTVFYLLRKT---
----------YE---VKP----DEPFLFHAAAGGVGLIACQWAKALGA-KLIGTVGS---
---AQKAQRALDAG-AWQVIN-----------YR---EE------S-------IVERVKE
-ITGGKKVRVVYDSVGKDTWEASLDCLQRRGLMVSFGNAS--G--PVTGVNL-GILNQKG
SLYATRPSLQGYIT-TREELTEASNE-
>tr|B5MYI2|B5MYI2_SALET/40-282 Oxidoreductase, zinc-binding dehydrogenase family OS=Salmonella enterica subsp. enterica serovar 4,[5],12:i:- str. CVM23701 GN=
NFIDTYIRSG------L-YP----P--PS-LPAGL-------------------------
-------------GTEAAGVVSKVGN-G----------V-----EHIRVGDR-VVYAQ--
-STL-GAYSSVHNVTA--DKAA-ISPDA-ISF---EQA--AASFLKGLTVFYLLRKT---
----------YE---VKP----DEPFLFHAAAGGVGLIACQWAKALGA-KLIGTVGS---
---AQKAQRALDAG-AWQVIN-----------YR---EE------S-------IVERVKE
-ITGGKKVRVVYDSVGKDTWEASLDCLQRRGLMVSFGNAS--G--PVTGVNL-GILNQKG
SLYATRPSLQGYIT-TREELTEASNE-
>tr|B5N8S3|B5N8S3_SALET/40-282 Oxidoreductase, zinc-binding dehydrogenase family OS=Salmonella enterica subsp. enterica serovar Javiana str. GA_MM04042433 GN=
NFIDTYIRSG------L-YP----P--PS-LPAGL-------------------------
-------------GTEAAGVVSKVGN-G----------V-----EHIRVGDR-VVYAQ--
-STL-GAYSSVHNVPA--DKAA-ILPDA-ISF---EQA--AASFLKGLTVFYLLRKT---
----------YE---VKP----DEPFLFHAAAGGVGLIACQWAKALGA-KLIGTVGS---
---AQKAQRALDAG-AWQVIN-----------YR---EE------S-------IVERVKE
-ITGGKKVRVVYDSVGKDTWEASLDCLQRRGLMVSFGNAS--G--PVTGVNL-GILNQKG
SLYATRPSLQGYIT-TREELTEASNE-
>tr|B5NPU1|B5NPU1_SALET/40-282 Oxidoreductase, zinc-binding dehydrogenase family OS=Salmonella enterica subsp. enterica serovar Kentucky str. CDC 191 GN=SeKB_
NFIDTYIRSG------L-YP----P--PS-LPAGL-------------------------
-------------GTEAAGVVSKVGN-G----------V-----EHIRVGDR-VVYAQ--
-STL-GAYSSVHNVPA--DKAA-ILPDA-ISF---EQA--AASFLKGLTVFYLLRKT---
----------YE---VKP----DEPFLFHAAAGGVGLIACQWAKALGA-KLIGTVGS---
---AQKAQRALDAG-AWQVIN-----------YR---EE------S-------IVERVKE
-ITGGKKVRVVYDSVGKDTWEASLDCLQRRGLMVSFGNAS--G--PVTGVNL-GILNQKG
SLYATRPSLQGYIT-TREELTEASNE-
>tr|B5P673|B5P673_SALET/40-282 Oxidoreductase, zinc-binding dehydrogenase family OS=Salmonella enterica subsp. enterica serovar Heidelberg str. SL486 GN=SeHB_
NFIDTYIRSG------L-YP----P--PS-LPAGL-------------------------
-------------GTEAAGVVSKVGN-G----------V-----EHIRVGDR-VVYAQ--
-STL-GAYSSVHNVPA--DKAA-ILPDA-ISF---EQA--AASFLKGLTVFYLLRKT---
----------YE---VKP----DEPFLFHAAAGGVGLIACQWAKALGA-KLIGTVGS---
---AQKAQRALDAG-AWQVIN-----------YR---EE------S-------IVERVKE
-ITGGKKVRVVYDSVGKDTWEASLDCLQRRGLMVSFGNAS--G--PVTGVNL-GILNQKG
SLYATRPSLQGYIT-TREELTEASNE-
>tr|B5PIW2|B5PIW2_SALET/40-282 Oxidoreductase, zinc-binding dehydrogenase family OS=Salmonella enterica subsp. enterica serovar Weltevreden str. HI_N05-537 GN
NFIDTYIRSG------L-YP----P--PS-LPAGL-------------------------
-------------GTEAAGVVSKVGN-G----------V-----EHIRVGDR-VVYAQ--
-STL-GAYSSVHNVPA--DKAA-ILPDA-ISF---EQA--AASFLKGLTVFYLLRKT---
----------YE---VKP----DEPFLFHAAAGGVGLIACQWAKALGA-KLIGTVGS---
---AQKAQRALDAG-AWQVIN-----------YR---EE------S-------IVERVKE
-ITGGKKVRVVYDSVGRDTWEASLDCLQRRGLMVSFGNAS--G--PVTGVNL-GILNQKG
SLYATRPSLQGYIT-TREELTEASNE-
>tr|B5PY79|B5PY79_SALHA/40-282 Oxidoreductase, zinc-binding dehydrogenase family OS=Salmonella enterica subsp. enterica serovar Hadar str. RI_05P066 GN=SeH_A4
NFIDTYIRSG------L-YP----P--PS-LPAGL-------------------------
-------------GTEAAGVVSKVGN-G----------V-----EHIRVGDR-VVYAQ--
-STL-GAYSSVHNVPA--DKAA-ILPDA-ISF---EQA--AASFLKGLTVFYLLRKT---
----------YE---VKP----DEPFLFHAAAGGVGLIACQWAKALGA-KLIGTVGS---
---AQKAQRALDAG-AWQVIN-----------YR---EE------S-------IVERVKE
-ITGGKKVRVVYDSVGKDTWEASLDCLQRRGLMVSFGNAS--G--PVTGVNL-GILNQKG
SLYATRPSLQGYIT-TREELTEASNE-
>tr|B5Q4K7|B5Q4K7_SALVI/40-282 Oxidoreductase, zinc-binding dehydrogenase family OS=Salmonella enterica subsp. enterica serovar Virchow str. SL491 GN=SeV_B067
NFIDTYIRSG------L-YP----P--PS-LPAGL-------------------------
-------------GTEAAGVVSKVGN-G----------V-----EHIRVGDR-VVYAQ--
-STL-GAYSSVHNVPA--DKAA-ILPDA-ISF---EQA--AASFLKGLTVFYLLRKT---
----------YE---VKP----DEPFLFHAAAGGVGLIACQWAKALGA-KLIGTVGS---
---AQKAQRALDAG-AWQVIN-----------YR---EE------S-------IVERVKE
-ITGGKKVRVVYDSVGKDTWEASLDCLQRRGLMVSFGNAS--G--PVTGVNL-GILNQKG
SLYATRPSLQGYIT-TREELTEASNE-
>tr|B5WNZ1|B5WNZ1_9BURK/52-294 Alcohol dehydrogenase zinc-binding domain protein OS=Burkholderia sp. H160 GN=BH160DRAFT_4794 PE=4 SV=1
NFVDIYHRTG------L-YR----L--PE-LPAVL-------------------------
-------------GVEAAGVIDAIGA-G----------V-----ESLHPGQR-VAYAG--
-PPV-GSYASVRNIPA--DRVL-PLPDD-IGD---DTA--ASLLLRGITAHMLCSYV---
----------YP---VKA----GDTVLIHAAAGGLGLVVAQWAKALGA-RVIGTVGS---
---VAKAELAKEHG-LDEAIL-----------YR---EQ------D-------FVTEIQA
-LTHGRGVDYAIDGIGGKTLIETLGTVRPFGMVASIGQVS--G--DPGPIDL-SLLGPAR
SIALSRPSIFRFVA-DPARYREGGLA-
>tr|B5WR26|B5WR26_9BURK/40-283 Alcohol dehydrogenase zinc-binding domain protein OS=Burkholderia sp. H160 GN=BH160DRAFT_5529 PE=4 SV=1
NFADTYFRSG------L-YP----V--P--LPAGM-------------------------
-------------GVEAAGVVEAVGP-D----------V-----TNVAVGDR-VTYTG-F
INTL-GAYSTERLIPA--APLI-RLPDA-IHC---ETA--AGMTMRGLTAAYLMRRI---
----------HD---FKV----GDTILLHAAAGGVGLIVSQWAKLLGL-TVIGTVST---
---EAKGEVARAHG-CDHIIN-----------YS---RE------D-------VAKRVRE
-LTDGVGVNVVFDSVGKDTFEASLDSLKRRGLMVCVGTAS--G--PIPPFNP-QLLAMKG
SLYLTRPALADYIA-DPAEKNDLAGE-
>tr|B6BS60|B6BS60_9RICK/39-280 Quinone oxidoreductase OS=Candidatus Pelagibacter sp. HTCC7211 GN=qor PE=4 SV=1
NYIDVYHRTG------L-YP----I--P--LPSGI-------------------------
-------------GLEACGIIEEIGS-E----------V-----DLFKVGDR-VSHAS--
-MPI-GAYSEKQIMPQ--EKLV-IVPDG-ISN---EIA--SCIVLKGITAEYLLHRS---
----------YA---AKK----GDKVLFHAAAGGVGQILCQWANAIGC-TVIGTVGS---
---KEKEAIAKKNG-CHHVIN-----------YT---DT------N-------FVEEVEK
-IVGKNGIDVVYDGVGTKTFEGSIECLKIRGMMVAFGNAS--G--YVHTLDI-KKHINAK
GLFFTRPSIAHYTV-TRKELEDSAAK-
>tr|B6F6J0|B6F6J0_9ENTR/40-282 Putative uncharacterized protein OS=Enterobacter cancerogenus ATCC 35316 GN=ENTCAN_00299 PE=4 SV=1
NYIDTYIRGG------L-YP----P--PS-MPSGL-------------------------
-------------GTEAAGVVIGVGS-A----------V-----KHLKEGDR-VVYAQ--
-SAL-GAYSSVHNVPA--DKAA-LLPNA-ISF---EQA--AASFLKGLTVYYLLRKT---
----------YE---IKP----DEQFLFHAAAGGVGLIACQWAKALGA-KLIGTVGS---
---AQKAQRAKEAG-AWQIIN-----------YR---EE------S-------LVERLKE
-ITGGKKVRVVYDSVGKDTWESSLDCLQRRGLMVSFGNAS--G--AVTGVNL-GILNQKG
SLYVTRPSLQGYIT-NREELEEASNE-
>tr|B6GGC1|B6GGC1_9GAMM/40-252 Alcohol dehydrogenase zinc-binding domain protein OS=Thioalkalivibrio sp. HL-EbGR7 GN=Tgr7DRAFT_0126 PE=4 SV=1
NFIDVYFRTG------L-YP----L--PS-LPGGL-------------------------
-------------GMEAAGVVEDVGE-G----------V-----TTLKEGDR-VAYAT--
-PPP-GAYAEARIMPA--ARLV-KLPDN-IEE---RTA--AAMMLRGMTAHYLLRRI---
----------HR---VEP----GDTVLIHAAAGGVGLIACQWARRLGA-TVIGTVGT---
---DAKAEIARAHG-CDHPIV-----------YT---RE------D-------FVARVRE
-ITGGKGVDAVYDSVGKETFMGSLDCLRPLGMMVTFGVAR--R--ALCDAGP--------
------------------------HS-
>tr|B6JF94|B6JF94_OLICO/40-281 Quinone oxidoreductase OS=Oligotropha carboxidovorans (strain ATCC 49405 / DSM 1227 / OM5) GN=OCAR_6199 PE=4 SV=1
NFTDCYFRTG------L-YK----A--PG-LPFIV-------------------------
-------------GHEASGEVTAVGP-G----------V-----TNFHPGDR-VAYYL--
--NL-GAYATERNAPA--DRLV-KLPDH-ITY---EQG--AVLMLKGLTTWYLLHKT---
----------FH---VQP----GNRVLIHAAAGGVGLLACQWAKALGA-TVIGTAGS---
---KEKADLALANG-CDHVIL-----------YK---EE------N-------FAERVKQ
-ISRGELCDVVYDGVGKDTFQGSLRSLKKRGLLVSFGNAS--G--AVPPFSL-SELNAHG
SLFVTRPKLADHIS-TRKELMEGADA-
>tr|B6JH17|B6JH17_OLICO/39-285 Putative quinone oxidoreductase OS=Oligotropha carboxidovorans (strain ATCC 49405 / DSM 1227 / OM5) GN=OCAR_6785 PE=4 SV=1
NFIDVYMRNGTYARSHT-YK----T--P--LPMVI-------------------------
-------------GMEASGTVDAIGE-G----------V-----TDLRVGQR-VAFCL--
--LR-GSYAEFVAVPA--WKLV-PVPDD-VPL---EIA--AALMLQGCTAHYLSHSA---
----------FP---LQK----GQSCLVHAGAGGVGQLLIQLAKNLGA-TVFTTVST---
---QEKVEIARNRG-ADHCIL-----------YR---DV------D-------FREELMK
-LTSGKGVDVVYDSVGKTTIMSSIRCVRRRGLCVLFGASS--G--VVDAIEP-LSLAEAG
SVFFTRPHLADYMA-TADEIRGRAGD-
>tr|B6X688|B6X688_9ENTR/40-282 Putative uncharacterized protein OS=Providencia rustigianii DSM 4541 GN=PROVRUST_02772 PE=4 SV=1
NFIDTYVRSG------L-YP----V--PA-LPSGL-------------------------
-------------GTEAAGVVVKTGS-Q----------V-----TGFKPGDR-VVYAQ--
-SPL-GAYSEVHNVPV--NAVA-HLPND-ISF---EQA--AASSLKGMTVYYLLNQT---
----------YK---IQK----DEVFLFHAAAGGVGLIACQWAKALGA-KMIGTVGS---
---EEKAQRAKAAG-AWEVIN-----------YQ---TE------N-------IAERVKE
-ITHGEKVNVVYDSVGQATWLASLDSLKRRGLMVSFGNAS--G--AVTGVNL-GILNQKG
ALYVTRPSLGVYVT-NRAELDQASNA-
>tr|B6XDD0|B6XDD0_9ENTR/42-284 Putative uncharacterized protein OS=Providencia alcalifaciens DSM 30120 GN=PROVALCAL_01352 PE=4 SV=1
NFIDTYVRSG------L-YP----V--AS-LPCGL-------------------------
-------------GTEAAGIVVKTGS-Q----------V-----TGFKPGDR-VVYAQ--
-GPL-GAYSEVHNVPE--SAVA-HLPDG-ITF---EQA--AACSLKGMTVYYLLNQT---
----------YQ---VQK----DEIFLFHAAAGGVGLIACQWAKALGA-KMIGTVGS---
---DEKAQRAKAAG-AWEVIN-----------YQ---TE------N-------IAERVKE
-ITKGEKVNVVYDSVGQATWLASLDSLKRRGLMVSFGNAS--G--AVTGVNL-GILNQKG
SLYVTRPSLGGYVT-NREELNQASKA-
>tr|B6ZVH3|B6ZVH3_ECO57/40-282 Quinone oxidoreductase OS=Escherichia coli O157:H7 str. TW14588 GN=qor PE=4 SV=1
NFIDTYIRSG------L-YP----P--PS-LPSGL-------------------------
-------------GTEAAGIVSKVGS-G----------V-----KHIKAGDR-VVYAQ--
-SAL-GAYSSVHNINA--DKAA-ILPAA-ISF---EQA--AASFLKGLTVYYLLRKT---
----------YE---IKP----DEQFLFHAAAGGVGLIACQWAKALGA-KLIGTVGT---
---AQKAQSALKAG-AWQVIN-----------YR---EE------N-------LVERLKE
-ITGGKKVRVVYDSVGRDTWERSLDCLQRRGLMVSFGNSS--G--AVTGVNL-GILNQKG
SLYVTRPSLQGYIT-TREELTEASNE-
>tr|B7CSV6|B7CSV6_BURPS/47-288 Oxidoreductase, zinc-binding dehydrogenase family OS=Burkholderia pseudomallei 576 GN=BUC_4350 PE=4 SV=1
NFIDLYRREG------R-YP----M--P--LPGTP-------------------------
-------------GEEGAGRVLAVGP-D----------V-----TRFKPGDR-VAWTT--
--VM-GSYATRVVVPE--DKAI-AVPDG-IDL---RTA--AAALVQGMTAHYLVNDS---
----------YR---ARE----GDVVLVHAAAGGVGLLLTQWLKRRGV-RVIGTVST---
---AGKAALARSNG-ADDVVL-----------HG--AFD------D-------LAAEVRR
-LTDGRGVHAVYDGIGAATFDASLASLRTRGTLVIFGGAS--G--PVPPVDV-MRLLWGG
SLTLTRPYLEHFRA-SVDEFLWRAGA-
>tr|B7CWI9|B7CWI9_BURPS/40-281 Putative quinone oxidoreductase OS=Burkholderia pseudomallei 576 GN=BUC_7428 PE=4 SV=1
NFADIYFRTG------L-YP----A--K--LPSGI-------------------------
-------------GVEAAGIVTAVGG-N----------V-----AGLAVGER-VTYTG--
-SPL-GAYSTERVMPA--DSLI-RLPDA-IGF---DTA--AAMTMRGLTSAYLMRRI---
----------HA---WQA----GDTFLLHAAAGGVGLIVCQWAKLLGL-NVIGTVSS---
---DEKADIARAHG-CDHVIV-----------HR---RE------D-------VAKRVRE
-LTNGVGVAVVIDSVGKSTFAASLDSLKRRGLLVGVGTAS--G--PFPPIDA-MQLAIKG
SLFFTRPALADYIA-DPAEKAALAGE-
>tr|B7D6R4|B7D6R4_9BURK/40-284 Alcohol dehydrogenase zinc-binding domain protein OS=Diaphorobacter sp. TPSY GN=DtpsyDRAFT_2177 PE=4 SV=1
NFIDVYHRTG------L-YP----L--N--MPASI-------------------------
-------------GMEGAGVIEAVGE-G----------V-----THLRVGDR-AAYAS--
-QPP-GSYCEVRVMPA--KCVC-KLPDA-ISF---ETG--AAMMLKGLTAQYLLKKT---
----------RPVEGLEP----GDFVLFHAAAGGVGLIACQWAKALGL-QLIGTAGS---
---DAKCQLALDNG-AAYAIN-----------YA---KE------D-------FAARVKE
-VTGGRGVKVVYDSVGKDTWDKSLDCLRPFGLMASFGNAS--G--PVAPFAP-GMLGAKG
SLYVTRQTLFSHIT-TREATQAMADD-
>tr|B7LAZ9|B7LAZ9_ECOLX/40-282 Quinone oxidoreductase, NADPH-dependent OS=Escherichia coli GN=qor PE=4 SV=1
NFIDTYIRSG------L-YP----P--PS-LPSGL-------------------------
-------------GTEAAGIVSKVGS-G----------V-----KHIKAGDR-VVYAQ--
-SAL-GAYSSVHNINA--DKAA-ILPAA-ISF---EQA--AASFLKGLTVYYLLRKT---
----------YE---IKP----DEQFLFHAAAGGVGLIACQWAKALGT-KLIGTVGT---
---AQKAQSALKAG-AWQVIN-----------YR---EE------N-------LVERLKE
-ITGGKKVRVVYDSVGRDTWERSLDCLQRRGLMVSFGNSS--G--AVTGVNL-GILNQKG
SLYVTRPSLQGYIT-TREELTEASNE-
>tr|B7LL21|B7LL21_ESCFE/40-282 Quinone oxidoreductase, NADPH-dependent OS=Escherichia fergusonii GN=qor PE=4 SV=1
NFIDTYIRSG------L-YP----P--PS-MPSGL-------------------------
-------------GTEAAGVVSKVGR-G----------V-----KHIKAGDR-VVYAQ--
-SAL-GAYSSVHNVNA--DKAA-ILPAA-ISF---EQA--AASFLKGLTVFYLLRKT---
----------YE---IKP----DEQFLFHAAAGGVGLIACQWAKALGA-KLIGTVGT---
---AQKAQSALKAG-AWQVIN-----------YR---EE------N-------LVERVKE
-ITGGKKLRVVYDSVGKDTWEASLECLQRRGLMVSFGNSS--G--AVTGVNL-GILNQKG
SLYVTRPSLQGYIT-TRDELSEASNE-
>tr|B7M7W4|B7M7W4_ECOLX/40-282 Quinone oxidoreductase, NADPH-dependent OS=Escherichia coli GN=qor PE=4 SV=1
NFIDTYIRSG------L-YP----P--PS-LPSGL-------------------------
-------------GTEAAGIVSKVGS-G----------V-----KHIKAGDR-VVYAQ--
-SAL-GAYSSVHNINA--DKAA-ILPAA-ISF---EQA--AASFLKGLTVYYLLRKT---
----------YE---IKP----DEQFLFHAAAGGVGLIACQWAKALGA-KLIGTVGT---
---AQKAQSALKAG-AWQVIN-----------YR---EE------D-------LVERLKE
-ITGGKKVRVVYDSVGRDTWERSLDCLQRRGLMVSFGNSS--G--AVTGVNL-GILNQKG
SLYVTRPSLQGYIT-TREELTEASNE-
>tr|B7MJ39|B7MJ39_ECOLX/40-282 Quinone oxidoreductase, NADPH-dependent OS=Escherichia coli GN=qor PE=4 SV=1
NFIDTYIRSG------L-YP----P--PS-LPSGL-------------------------
-------------GTEAAGIVSKVGS-G----------V-----KHIKAGDR-VVYAQ--
-SAL-GAYSSVHNINA--DKAA-ILPAA-ISF---EQA--AASFLKGLTVYYLLRKT---
----------YE---IKP----DEQFLFHAAAGGVGLIACQWAKALGA-KLIGTVGT---
---AQKAQSALKAG-AWQVIN-----------YR---EE------N-------LVERLKE
-ITGGKKVRVVYDSVGRDTWERSLDCLQRRGLMVSFGNSS--G--AVTGVNL-GILNQKG
SLYVTRPSLQGYIT-TREELTEASNE-
>tr|B7MSE6|B7MSE6_ECOLX/40-282 Quinone oxidoreductase, NADPH-dependent OS=Escherichia coli GN=qor PE=4 SV=1
NFIDTYIRSG------L-YP----P--PS-LPSGL-------------------------
-------------GTEAAGIVSKVGS-G----------V-----KHIKAGDR-VVYAQ--
-SAL-GAYSSVHNINA--DKAA-ILPAA-ISF---EQA--AASFLKGLTVYYLLRKT---
----------YE---IKP----DEQFLFHAAAGGVGLIACQWAKALGA-KLIGTVGT---
---AQKAQSALKAG-AWQVIN-----------YR---EE------N-------LVERLKE
-ITGGKKVRVVYDSVGRDTWERSLDCLQRRGLMVSFGNSS--G--AVTGVNL-GILNQKG
SLYVTRPSLQGYIT-TREELTEASNE-
>tr|B7NFZ4|B7NFZ4_ECOLX/40-282 Quinone oxidoreductase, NADPH-dependent OS=Escherichia coli GN=qor PE=4 SV=1
NFIDTYIRSG------L-YP----P--PS-LPSGL-------------------------
-------------GTEAAGIVSKVGS-G----------V-----KHIKAGDR-VVYAQ--
-SAL-GAYSSVHNINA--DKAA-ILPAA-ISF---EQA--AASFLKGLTVYYLLRKT---
----------YE---IKP----DEQFLFHAAAGGVGLIACQWAKALGA-KLIGTVGT---
---AQKAQSALKAG-AWQVIN-----------YR---EE------N-------LVERLKE
-ITGGKKVSVVYDSVGRDTWERSLDCLQRRGLMVSFGNSS--G--AVTGVNL-GILNQKG
SLYVTRPSLQGYIT-TREELTEASNE-
>tr|B7NSL2|B7NSL2_ECOLX/76-324 Quinone oxidoreductase, NADPH-dependent OS=Escherichia coli GN=qor PE=4 SV=1
NFIDTYIRSG------L-YP----P--PS-LPSGL-------------------------
-------------GTEAAGIVSKVGS-G----------V-----KHIKAGDR-VVYAL--
-SAL-GAYSSVHNINA--DKAA-ILPAA-ISF---EQA--AASFLKGLTVYYLLRKT---
----------YE---IKP----DEQFLFHAAAGGVGLIACQWAKALGA-KLIGTVGTAQK
AQSAQKAQSALKAG-AWQVIN-----------YR---EE------N-------LVERLKE
-ITAGKKVRVVYDSVGRDTWERSLDCLQRRGLMVSFGNSS--G--AVTGVNL-GILNQKG
SLYVTRPSLQGYIT-TREELTEASNE-
>tr|B7RGU7|B7RGU7_9RHOB/40-281 Quinone oxidoreductase OS=Roseobacter sp. GAI101 GN=qor PE=4 SV=1
NFIDVYQRTG------L-YP----M--Q--LPHAM-------------------------
-------------GMEAAGIIEAVGE-G----------V-----THLKVGDR-AAYAA--
-QPP-GAYAEARVMPA--AQVC-PLPDG-ISF---EEG--AAMMLKGLTVEYLFHRT---
----------TP---LKR----GDTVLFHAAAGGVGLIACQWARSEGV-TLIGTAGT---
---DEKCQLALDHG-AAHCIN-----------YR---DG------D-------WAARVQE
-LTDGKGVDAVMDAVGADTFEGSLNSLKPLGMMISFGNAS--G--PVPLFNL-GILGPKG
SLKITRPTIFTHIG-DHATCQEMAKH-
>tr|B7RTE8|B7RTE8_9GAMM/54-294 Oxidoreductase, zinc-binding dehydrogenase family OS=marine gamma proteobacterium HTCC2148 GN=GPB2148_3310 PE=4 SV=1
NYIDCYHRSG------L-YP----L--P--LPAGL-------------------------
-------------GLEGAGDVEAVGA-G----------------TDLQIGDR-VAYCS--
-AGF-GAYSEALNLPA--SRLV-KVPDG-IDY---EQA--AACLLKGQTAEYLIQRT---
----------YA---LQS----GETCLFHAAAGGVGLLFGQWAASIGA-TAIGTVSS---
---AEKAELALARG-YAHVIN-----------YS---EE------D-------VLERLLE
-ITGGEKLPVVYDGVGKDTFDLSLSCLRPRGLMVSFGNAS--G--SPDPLDL-QRLAAHG
SLYVTRPTMLSYTA-TEEELRQSSED-
>tr|B7V0Q8|B7V0Q8_PSEAE/40-282 Quinone oxidoreductase OS=Pseudomonas aeruginosa LESB58 GN=qor PE=4 SV=1
NFIDTYYRSG------L-YP----A--PG-LPSGL-------------------------
-------------GSEGAGEVEAVGS-E----------V-----TRFKVGDR-VAYAT--
-GPL-GAYSELHVLAE--EKLV-HLPNG-IDF---EQA--AAVMLKGLTTQYLLRQT---
----------YE---LRG----GETILFHAAAGGVGLFACQWAKALGV-QLIGTVSS---
---PEKARLARQHG-AWETID-----------YS---HE------N-------VARRVLE
-LTDGKKCPVVYDSVGKDTWETSLDCVAPRGLLVSFGNAS--G--PVTGVNL-GILSQKG
SLYVTRPTLGSYAD-TPEKLQAMADE-
>tr|B7V8J1|B7V8J1_PSEAE/40-281 Probable quinone oxidoreductase OS=Pseudomonas aeruginosa LESB58 GN=PLES_24241 PE=4 SV=1
NPLDLGQRSG------A-VP----I--P--LPSGL-------------------------
-------------GLEGAGVVAALGP-G----------V-----SGLAPGDR-VAYAT--
-GPL-GAYASARLYPA--ERLL-KLPDT-LAF---EDA--AALLFKGITAHYLLHAT---
----------YP---VGP----GTRILLYGAAGAVGQLMAAWARHLGA-WVIGVVSK---
---AESVERARAAG-CDEVLV-----------FD---AA------S-------LAAQVAE
-LTAGRKVDVVYDPIGRATFEASLNSLRPRGLLVSFGATS--G--VPPAVEV-ATLNAKG
SLFLTRPSLAAHTA-NPEEYRLRAQA-
>tr|Q0FCM8|Q0FCM8_9RHOB/40-281 Quinone oxidoreductase, putative OS=Rhodobacterales bacterium HTCC2255 GN=OM2255_11710 PE=4 SV=1
NFIDVYQRTG------L-YP----L--K--LPQAL-------------------------
-------------GMEGSGIIEAIGE-N----------V-----THLKVGDR-VAYAS--
-MPP-GAYCDKRVMPA--AQVC-LLPDE-ISF---EQG--AAMMLQGMTVEYLLNRT---
----------TP---IKA----GDTILFHAAAGGVGLIACQWAKSENI-TLIGTAGS---
---DEKCKLALKYG-ATHCIN-----------YN---EE------N-------FEEKVKE
-ITAGAGVDVVMDSVGQSTFEGSLNCLKPLGMMITFGNAS--G--PIPPFNL-GQLGAKG
SLKITRPTLFTHIG-NHNTCQEMAKN-
>tr|Q0FQQ4|Q0FQQ4_9RHOB/43-284 Quinone oxidoreductase, putative OS=Roseovarius sp. HTCC2601 GN=R2601_19250 PE=4 SV=1
NFIDCYQRSG------L-YP----M--T--LPHAL-------------------------
-------------GMEASGVIDAVGE-G----------V-----AHLEVGDR-AAYAA--
-APP-GAYCEARVMPA--AQVC-RLPDA-ISF---EEG--AAMMLKGLTVQYLFHRT---
----------TP---LQA----GDTVLFHAAAGGVGLIACQWAKSEGI-RLIGTAGS---
---DEKCALAMEHG-ADACIN-----------YA---TE------D-------WVAKVRE
-LTDGKGVDVVMDSVGKATFEGSLDCLKPLGMMISFGNAS--G--AVDAFNL-GVLAQKG
SLKVTRPTLFTHIA-DHGTCQSMAGM-
>tr|Q1NDD4|Q1NDD4_9SPHN/42-279 NADPH:quinone reductase OS=Sphingomonas sp. SKA58 GN=SKA58_17717 PE=4 SV=1
NYIDTYFRTG------L-YP----G--D--LPLTL-------------------------
-------------GNEGAGRVAAVGP-G----------V-----TAFSVGDR-VASGT--
--GK-GSYTTHWVVSQ--DQLV-ALPDS-IDS---TDA--AAMMLKGMTACYLAEDV---
----------LP---LKA----GQVALVHAAAGGVGSVLVPWLRDKGV-IVIAHSGS---
---AQKAAKVD----ADHSLH-----------DP---ME------T-------LADHICA
-ITDGHGVDVVYDGVGKASWNASIASLKRRGMMVSYGNAS--G--AVPPVNL-LDLSRGG
SLYVTRPTLFDYVA-TPEALTHTAQR-
>tr|Q1V0Q0|Q1V0Q0_9RICK/39-280 Quinone oxidoreductase OS=Candidatus Pelagibacter ubique HTCC1002 GN=PU1002_05636 PE=4 SV=1
NYIDVYHRTG------L-YP----I--P--LPSGI-------------------------
-------------GLEACGIIEEVGS-E----------V-----DLFKVGDR-VAHSS--
-MPI-GSYSEKQLFPQ--EKLV-LVPEG-ISD---EIA--SCIMLKGITAEYLLHRA---
----------YP---IKK----GDKVLYHAAAGGVGQILCQWANALGA-EVIGTVGS---
---KEKEAIAKKNG-CHHVIN-----------YT---DT------N-------FVEEVEK
-IAGKNGVDVVYDGVGIKTFDGSIETLKVRGMMVAFGNAS--G--YVDTIDV-KKHINAK
GLFFTRPSIAHYTM-TREELVESAKK-
>tr|Q2Z063|Q2Z063_9GAMM/40-280 Probable nadph:quinone reductase, zeta-crystallin homolog oxidoreductase protein OS=uncultured gamma proteobacterium GN=qor PE=
NYIDTYHRSG------L-YP----L--P--LPTGI-------------------------
-------------GLEGAGEIQAVGE-G----------V-----T-LREGDR-VAYCS--
-AGF-GAYAQALNLPA--ARLV-KIPED-ISF---EQA--AAVLLKGQTTEYLLQRT---
----------YP---LQP----GETCLFHAAAGGVGLLFGQWAKSIGA-NVIGTVGS---
---DEKARLALAHG-FAHVIN-----------YR---TE------D-------VVQRVLE
-ITGGEKVPVVYDGVGRDTFDISLDCLRPRGLMVSFGNAS--G--APDPLNL-QILANKG
SLFLTRPTMLTYTA-TEEELQQSSRD-
>tr|Q4J5K9|Q4J5K9_AZOVI/40-282 Zinc-containing alcohol dehydrogenase superfamily OS=Azotobacter vinelandii DJ GN=AvinDRAFT_5805 PE=4 SV=1
NFIDTYYRSG------L-YA----P--PR-LPSGL-------------------------
-------------GLEGAGEVEAVGS-A----------V-----ERFKVGDR-VAYAG--
-GPL-GAYAELHVLPA--DKLV-GLPDS-IGF---EQA--AAAMLKGLTVQYLLRQI---
----------GR---FQG----GETILFHAAAGGVGSIACQWAKALGV-RLIGTVGS---
---PEKAERARALG-AWATID-----------YS---RE------N-------VASRVLE
-LTDGRKCPVVYDSVGKDTWETSLDCVAPRGLLVSFGNAS--G--PVTGIDL-GVLAQKG
SLFVTRPTLAGYAD-TPERLQAMADE-
>tr|Q59I44|Q59I44_9BURK/40-288 2-haloacrylate reductase OS=Burkholderia sp. WS GN=caa43 PE=1 SV=1
NFLDTYHRAG------IPHP----LVVGE-PPIVV-------------------------
-------------GFEAAAVVEEVGP-G----------V-----TDFTVGER-VCTCL--
-PPL-GAYSQERLYPA--EKLI-KVPKD-LDL---DDVHLAGLMLKGMTAQYLLHQT---
----------HK---VKP----GDYVLIHAAAGGMGHIMVPWARHLGA-TVIGTVST---
---EEKAETARKLG-CHHTIN-----------YS---TQ------D-------FAEVVRE
-ITGGKGVDVVYDSIGKDTLQKSLDCLRPRGMCAAYGHAS--G--VADPIRVVEDLGVRG
SLFITRPALWHYMS-NRSEIDEGSKC-
>tr|Q6M521|Q6M521_CORGL/45-282 PROBABLE NADPH:QUINONE REDUCTASE, ZETA-CRYSTALLIN OS=Corynebacterium glutamicum GN=qor PE=4 SV=1
NFIDTYYRQG------E-YH----A--R--LPFIP-------------------------
-------------GFEGTGRVLEDPQ-G----------L-------IAAGTK-VAWCD--
--AM-GSYAQQVCVPR--DRLV-AVPEG-VSS---EVA--ASMLMQGITAHYLTNGV---
----------YE---LEE----GDSCLITAGAGGVGLLATQMAAAKGV-RVYSVVST---
---DEKAELALDAG-AYEVFR-----------YS----D------N-------LAEQVRR
-HNGGRGVDVVYDGVGQSTFNESLEAVRPRGTVCLFGAAS--G--PVEPFDP-QLLNTHG
SIFLTRPSIGAWTS-EEGEFAKRAQA-
>tr|Q7D8F4|Q7D8F4_MYCTU/46-292 Quinone oxidoreductase, putative OS=Mycobacterium tuberculosis GN=MT1501 PE=4 SV=1
NFIDTYFRSG------Q-YP----R--E--LPFVI-------------------------
-------------GSEVCGTVEAVGP-G----------VTAAD-TAISVGDR-VVSAS--
--AN-GAYAEFCTAPA--SLTA-KVPDD-VTS---EVA--ASALLKGLTAHYLLKSV---
----------YP---VKR----GDTVLVHAGAGGVGLILTQWATHLGV-RVITTVST---
---AEKAKLSKDAG-ADVVLD-----------YP---ED----AWQ-------FAGRVRE
-LTGGTGVQAVYDGVGATTFDASLASLAVRGTLALFGAAS--G--PVPPVDP-QRLNAAG
SVYLTRPSLFHFTR-TGEEFSWRAAE-
>tr|Q8D1F2|Q8D1F2_YERPE/63-305 Quinone oxidoreductase OS=Yersinia pestis GN=qor PE=4 SV=1
NYIDTYVRSG------L-YP----P--AH-LPSGL-------------------------
-------------GTEAAGIVSKVGA-A----------V-----SSVKVGDR-VVYAQ--
-SAL-GAYSEVHNVPA--DKIA-LLPEQ-ISF---EQA--AASFLKGLTAYYLLRQT---
----------HE---IKP----GEVFLFHAAAGGVGLIACQWAKALGA-KLIGTVGS---
---DEKAQLAKAAG-AWATIN-----------YR---TE------N-------IAQRVAE
-LTEGEKVGVVYDSVGKSTWEASLDSLKRRGLLVSFGNAS--G--PVTGVNL-GILNQKG
GIYVTRPSLNVYVA-NRQELESASQQ-
>tr|A0B153|A0B153_BURCH/39-285 Alcohol dehydrogenase, zinc-binding domain protein OS=Burkholderia cenocepacia (strain HI2424) GN=Bcen2424_4645 PE=4 SV=1
NFMDVHTRQGKYRDSRT-YP----V--R--IPCTL-------------------------
-------------GMEGAGEVVEVGA-G----------V-----TSVRAGDR-VAWCI--
--VW-GAYAEYAVVPA--ARLA-RIPDD-IAY---DLA--AAAIFQGSTAHYLLDDV---
----------GK---LEA----GMTCLVHAASGGIGQLLVQLAKRRGV-EVFATTST---
---ADKAAIARARG-ADHVLL-----------YE---HG------G-------FADRIRE
-LTDGRGVDVVFDAVGKTTLRDSFRATRVRGLVVNYGSVT--G--PISDLDP-YELGEAG
SLFLTRPRLADHLA-DAITVQRRADD-
>tr|A0PPQ2|A0PPQ2_MYCUA/46-293 Quinone reductase Qor OS=Mycobacterium ulcerans (strain Agy99) GN=qor PE=4 SV=1
NFIDTYFRSG------S-YP----R--E--LPFVI-------------------------
-------------GSEVCGTVVAVGP-G----------ATAADAGGIAVGDR-VVSAS--
--AN-GGYAEFCTAPA--ALTA-KVPDV-VSA---EVA--ASALLKGLTAHYLLKSV---
----------CP---VAD----GDAILVHAGAGGVGLILTQWATHLGA-RVISTVST---
---PEKAKLSRDAG-ATEVLD-----------YP---TD----AWQ-------FGGQVRA
-LTDGAGVAAVYDGVGATTFDASLASLAVRGTLALFGAAS--G--PVPPVEP-QRLNAAG
SVYLTRPSLFHFIR-TAEEFSWRASE-
>tr|A0QHW9|A0QHW9_MYCA1/39-281 Quinone oxidoreductase OS=Mycobacterium avium (strain 104) GN=MAV_3325 PE=4 SV=1
NYIDTYFRSG------Q-YP----R--E--LPFII-------------------------
-------------GQELCGTVAAAGD-G----------V-----DGFKVGDR-VVSAA--
--AT-GGYAEYATAPA--SLTA-HVPDG-VAA---DVA--ASALLKGLTAHYLLTSV---
----------YP---VQA----GDTVLVHAGAGGVGLILTQWAHLLGA-RVITTVST---
---PEKARRSAQAG-ANEVLS-----------YP---DD----ADE-------FGNRIRA
-LTDGAGVAAVYDGVGASTFDASLASLAVRGTLALFGAAS--G--PVPPFDP-QRLNAAG
SVFLTRPSLAHFIR-TGQEFSWRAEE-
>tr|A0QWY3|A0QWY3_MYCS2/55-299 Quinone oxidoreductase OS=Mycobacterium smegmatis (strain ATCC 700084 / mc(2)155) GN=MSMEG_3106 PE=4 SV=1
NFIDTYFRSG------L-YP----R--E--LPFVV-------------------------
-------------GTEVCGTVAAIGN-D----------V-----AALKVGDR-VVTAN--
--AV-GAYADYCVAPA--DFVA-YVPDG-VAP---EAV--ASALLKGMTAHYLLKST---
----------YP---VQP----SDTVLVHAGAGGVGLILTQWATSLGT-RVITTAST---
---PEKAELSRQAG-AVEVLD-----------YP---DPD--DPQP-------FASRVRE
-LTGGAGVAAVYDGVGATTFDASLASLAVRGTLALFGASS--G--PVPPFDP-QRLNAAG
SVFLTRPTLAHHTR-TADEFSWRAGE-
>tr|A0QZT8|A0QZT8_MYCS2/42-282 Quinone oxidoreductase OS=Mycobacterium smegmatis (strain ATCC 700084 / mc(2)155) GN=MSMEG_4146 PE=3 SV=1
NFLDTYLRSG------R-YA----A--E--TPFVP-------------------------
-------------GHEGAGVVERVGA-G----------V-----TDIGVGDR-VGYID--
--PI-GAYADLVVRPA--DRVI-PLPPG-IST---RLA--AGMLMKGMTSEYLVRRT---
----------YP---VRQ----GQTILVHAAAGGVGQILCQWARYLGA-TVIGTVGS---
---AAKRQIAANAG-CEHVIV-----------ND---EE------D-------LVAAVRD
-ITAGRGVPVVYDGVGGDGFAKSLDCLAPLGTLVAFGAAS--G--PIPPLDV-QTLGPKG
SLYVTRPMIGPYVA-TTAELRASAQA-
>tr|A1AIM5|A1AIM5_ECOK1/40-282 Qor subunit of quinone oxidoreductase OS=Escherichia coli O1:K1 / APEC GN=qor PE=4 SV=1
NFIDTYIRSG------L-YP----P--PS-LPSGL-------------------------
-------------GTEAAGIVSKVGS-G----------V-----KHIKAGDR-VVYAQ--
-SAL-GAYSSVHNINA--DKAA-ILPAA-ISF---EQA--AASFLKGLTVYYLLRKT---
----------YE---IKP----DEQFLFHAAAGGVGLIACQWAKALGA-KLIGTVGT---
---AQKAQSALKAG-AWQVIN-----------YR---EE------N-------LVERLKE
-ITGGKKVRVVYDSVGRDTWERSLDCLQRRGLMVSFGNSS--G--AVTGVNL-GILNQKG
SLYVTRPSLQGYIT-TREELTEASNE-
>tr|A1JRS4|A1JRS4_YERE8/40-282 Quinone oxidoreductase OS=Yersinia enterocolitica serotype O:8 / biotype 1B (strain 8081) GN=qor PE=4 SV=1
NYIDTYVRSG------L-YA----P--PH-FPSGL-------------------------
-------------GTEAAGIVTKVGA-A----------V-----NSLKVGDR-VVYAQ--
-STL-GAYSEIHNVAA--EKVA-LLPEQ-ISF---EQA--AASFLKGLTVQYLLRQT---
----------YE---IKP----GQVFLFHAAAGGVGLIACQWAKALGA-RLIGTVGS---
---DEKAELAKANG-AWATIN-----------YR---TE------N-------IAERVAE
-LTNGEKVDVVYDSVGKSTWLDSLNSLKRRGLMVSFGNAS--G--PVTGVDL-AILNQKG
ALYVTRPSLNVYVT-NRQELESASHE-
>tr|A1KIP3|A1KIP3_MYCBP/39-285 Probable quinone reductase qor OS=Mycobacterium bovis (strain BCG / Pasteur 1173P2) GN=qor PE=4 SV=1
NFIDTYFRSG------Q-YP----R--E--LPFVI-------------------------
-------------GSEVCGTVEAVGP-G----------VTAAD-TAISVGDR-VVSAS--
--AN-GAYAEFCTAPA--SLTA-KVPDD-VTS---EVA--ASALLKGLTAHYLLKSV---
----------YP---VKR----GDTVLVHAGAGGVGLILTQWATHLGV-RVITTVST---
---AEKAKLSKDAG-ADVVLD-----------YP---ED----AWQ-------FAGRVRE
-LTGGTGVQAVYDGVGATTFDASLASLAVRGTLALFGAAS--G--PVPPVDP-QRLNAAG
SVYLTRPSLFHFTR-TGEEFSWRAAE-
>tr|A1T8N1|A1T8N1_MYCVP/39-281 Alcohol dehydrogenase, zinc-binding domain protein OS=Mycobacterium vanbaalenii (strain DSM 7251 / PYR-1) GN=Mvan_2724 PE=4 SV=
NFIDTYFRSG------L-YP----R--E--VPFVV-------------------------
-------------GTEVCGVIEAVGE-G----------V-----AALKVGDR-VVTDK--
--SL-GAYAEYCLAPA--DFVA-YVPDG-VAP---EVA--ASALLKGMTAHYLIKST---
----------YP---VQQ----GDVVLLHAGAGGVGLILTQWATSLAA-SVITTVST---
---PDKAELSRRAG-AVEVLD-----------YP---DD----PKA-------FGDRIRE
-LTDGDGVAAVFDGVGASTFEASLASLAVRGTLALFGAAS--G--PVPPVDP-QRLNAAG
SVYLTRPNLAHYTR-TPDEFSWRAGE-
>tr|A1TST7|A1TST7_ACIAC/40-284 Alcohol dehydrogenase, zinc-binding domain protein OS=Acidovorax avenae subsp. citrulli (strain AAC00-1) GN=Aave_3468 PE=4 SV=1
NFIDVYHRTG------L-YP----L--P--MPATI-------------------------
-------------GMEGAGIVEAVGA-G----------V-----THLAVGDR-AAYAS--
-QPP-GSYAEVRVLPA--KCVC-RLPDA-IDF---ETG--AAMMLKGLTAQYLLKKT---
----------LPAEGLQP----GDHVLFHAAAGGVGLIACQWAKALGL-QLIGTAGS---
---DEKCQLALANG-AAHAIN-----------YR---TE------D-------FAARVKE
-ITGGKGVKVVYDSVGKDTWEKSLECLRPFGLMATFGNAS--G--PAPAFAP-GMLGAKG
SLYVTRQTLFTHIA-TRESTQAMADD-
>tr|A1UFR1|A1UFR1_MYCSK/39-281 Alcohol dehydrogenase, zinc-binding domain protein OS=Mycobacterium sp. (strain KMS) GN=Mkms_2472 PE=4 SV=1
NFIDTYFRSG------L-YP----R--E--VPFVV-------------------------
-------------GTEVCGTIEAVGD-D----------V-----AALQVGDR-VVTDK--
--AV-GAYAEYTVAPA--DFVA-YVPDG-VAP---AVA--ASSLLKGMTAHYLIKST---
----------YP---VQQ----GDTVLLHAGAGGVGLILTQWATSLTA-KVITTVST---
---PQKAELSRQAG-AIEVLD-----------YP---HD----PQE-------FGARIRD
-LTGGNGVAAVYDGVGAATFDASLASLAVRGTLVLFGGAS--G--PVPPVDP-QRLNSAG
SVYLTRPSLVHYTR-TPDEFSWRAGE-
>tr|A1UX31|A1UX31_BURMS/47-288 Putative quinone oxidoreductase OS=Burkholderia mallei (strain SAVP1) GN=BMASAVP1_0935 PE=4 SV=1
NFIDLYRREG------R-YP----M--P--LPGTP-------------------------
-------------GEEGAGRVLAVGP-D----------V-----TRFKPGDR-VAWTT--
--VM-GSYATRVVVPE--DKAI-AVPDG-IDL---RTA--AAALVQGMTAHYLVNDS---
----------YR---ARE----GDVVLVHAAAGGVGLLLTQWLKRRGV-RVIGTVST---
---AGKAALARSNG-ADDVVL-----------HG--AFD------D-------LAAEVRR
-LTDGRGVHAVYDGIGAATFDASLASLRTRGTLVIFGGAS--G--PVPPVDV-MRLLWGG
SLTLTRPYLEHFRA-SVDEFLWRAGA-
>tr|A1UXG1|A1UXG1_BURMS/40-281 Quinone oxidoreductase OS=Burkholderia mallei (strain SAVP1) GN=qor-2 PE=4 SV=1
NFADIYFRTG------L-YP----A--K--LPSGI-------------------------
-------------GVEAAGIVTAVGG-N----------V-----AGLAVGER-VTYTG--
-SPL-GAYSTERVMPA--DSLI-RLPDA-IGF---DTA--AAMTMRGLTSAYLMRRI---
----------HA---WQA----GDTFLLHAAAGGVGLIVCQWAKLLGL-NVIGTVSS---
---DEKADIARAHG-CDHVIV-----------HR---RE------D-------VAKRVRE
-LTNGVGVAVVIDSVGKSTFAASLDSLKRRGLLVGVGTAS--G--PFPPIDA-MQLAIKG
SLFFTRPALADYIA-DPAEKAALAGE-
>tr|A1VSA2|A1VSA2_POLNA/44-288 Alcohol dehydrogenase, zinc-binding domain protein OS=Polaromonas naphthalenivorans (strain CJ2) GN=Pnap_3232 PE=4 SV=1
NFIDVYQRSG------L-YP----M--S--MPLQL-------------------------
-------------GMEASGIVEAVGE-G----------V-----THLQPGDR-AAYAS--
-QPP-GSYCEVRVMPA--KCVC-RLPDA-ISF---ETG--AAMMLKGLTAQYLLRRV---
----------QPQGGLLP----GDFVLFHAAAGGVGLIACQWAKALGL-QLIGTAGS---
---DEKCALAKANG-AAFVIN-----------YT---TE------D-------FVARVKE
-ITGGQGVKVVYDSVGKDTFERSLDCLRPFGLMASFGNAS--G--PVPPVAP-GLLAAKG
SLYLTRQTLFSHIT-TRETTQEMADD-
>tr|A1WK26|A1WK26_VEREI/43-287 Alcohol dehydrogenase, zinc-binding domain protein OS=Verminephrobacter eiseniae (strain EF01-2) GN=Veis_2235 PE=4 SV=1
NFIDVYHRTG------L-YP----L--N--MPATI-------------------------
-------------GMEAAGVVEAVGE-G----------V-----THLQVGDR-AAYAS--
-PPP-GSYCELRVMPA--KCVC-KLPDA-IGF---ETG--AAMMLKGLTAQYLLKKT---
----------LPVQGLQP----GDQVLFHAAAGGVGLIACQWAKALGL-QLIATAGT---
---DAKCQLALANG-AAHAIN-----------YR---SE------D-------FAQRVQQ
-ITGGKGVKVVYDSVGKDTWEQSLACLRPLGLMASFGNAS--G--PVPPFAP-GLLGTKG
SLYVTRQTLFTHIA-TRASTQAMADD-
>tr|A1WZ46|A1WZ46_HALHL/40-282 Alcohol dehydrogenase, zinc-binding domain protein OS=Halorhodospira halophila (strain DSM 244 / SL1) GN=Hhal_2194 PE=4 SV=1
NFIDCYHRSG------L-YP----L--PQ-LPHGI-------------------------
-------------GVEACGVVEAVGD-G----------V-----RGVQTGER-MAYAT--
-PPP-GAYAEARVLPA--DRLI-PVPDE-VED---AVA--GGTTLRGLTAWLLLHRT---
----------FP---VRR----GHTLLIHAAAGGVGQILCQWADYLGA-TVIGTVGD---
---EDKAQVAAEHG-CHHPIL-----------YT---QD------D-------FREKVEA
-ITGGRGVDVVYDSVGAATFEASLDCLRPLGMMVSYGNAS--G--APPAIEP-GLLAQKG
SLFLTRPVLFHYIA-DRHELLAGASA-
>tr|A2RZA4|A2RZA4_BURM9/47-288 Putative quinone oxidoreductase OS=Burkholderia mallei (strain NCTC 10229) GN=BMA10229_1221 PE=4 SV=1
NFIDLYRREG------R-YP----M--P--LPGTP-------------------------
-------------GEEGAGRVLAVGP-D----------V-----TRFKPGDR-VAWTT--
--VM-GSYATRVVVPE--DKAI-AVPDG-IDL---RTA--AAALVQGMTAHYLVNDS---
----------YR---ARE----GDVVLVHAAAGGVGLLLTQWLKRRGV-RVIGTVST---
---AGKAALARSNG-ADDVVL-----------HG--AFD------D-------LAAEVRR
-LTDGRGVHAVYDGIGAATFDASLASLRTRGTLVIFGGAS--G--PVPPVDV-MRLLWGG
SLTLTRPYLEHFRA-SVDEFLWRAGA-
>tr|A2RZN3|A2RZN3_BURM9/40-281 Quinone oxidoreductase OS=Burkholderia mallei (strain NCTC 10229) GN=qor-2 PE=4 SV=1
NFADIYFRTG------L-YP----A--K--LPSGI-------------------------
-------------GVEAAGIVTAVGG-N----------V-----AGLAVGER-VTYTG--
-SPL-GAYSTERVMPA--DSLI-RLPDA-IGF---DTA--AAMTMRGLTSAYLMRRI---
----------HA---WQA----GDTFLLHAAAGGVGLIVCQWAKLLGL-NVIGTVSS---
---DEKADIARAHG-CDHVIV-----------HR---RE------D-------VAKRVRE
-LTNGVGVAVVIDSVGKSTFAASLDSLKRRGLLVGVGTAS--G--PFPPIDA-MQLAIKG
SLFFTRPALADYIA-DPAEKAALAGE-
>tr|A2SKB3|A2SKB3_METPP/44-288 Quinone oxidoreductase, putative OS=Methylibium petroleiphilum (strain PM1) GN=Mpe_A3049 PE=4 SV=1
NFIDVYQRSG------L-YA----L--P--MPLTL-------------------------
-------------GMEGAGVIEAVGA-G----------V-----THLRAGDR-AAYAS--
-APP-GAYCEARVMPA--KCVV-QLPDG-IDF---ETG--AAMMLKGLTVQYLLKKT---
----------LPQGGLQP----GDSVLFHAAAGGVGLIACQWARALGL-RLIGTAGS---
---DEKCALAVQHG-AEHAIN-----------YR---RE------D-------FVARVKE
-LTGGRGVKVVYDSVGLDTFEKSLDVLQPFGLLANFGNAS--G--KAPPVDL-GVLAAKG
SLYVTRPTLFTHIA-TRESTQAMADD-
>tr|A3MGI2|A3MGI2_BURM7/39-280 Putative quinone oxidoreductase OS=Burkholderia mallei (strain NCTC 10247) GN=BMA10247_A2197 PE=4 SV=1
NFIDLYRREG------R-YP----M--P--LPGTP-------------------------
-------------GEEGAGRVLAVGP-D----------V-----TRFKPGDR-VAWTT--
--VM-GSYATRVVVPE--DKAI-AVPDG-IDL---RTA--AAALVQGMTAHYLVNDS---
----------YR---ARE----GDVVLVHAAAGGVGLLLTQWLKRRGV-RVIGTVST---
---AGKAALARSNG-ADDVVL-----------HG--AFD------D-------LAAEVRR
-LTDGRGVHAVYDGIGAATFDASLASLRTRGTLVIFGGAS--G--PVPPVDV-MRLLWGG
SLTLTRPYLEHFRA-SVDEFLWRAGA-
>tr|A3MGW7|A3MGW7_BURM7/40-281 Quinone oxidoreductase OS=Burkholderia mallei (strain NCTC 10247) GN=qor-2 PE=4 SV=1
NFADIYFRTG------L-YP----A--K--LPSGI-------------------------
-------------GVEAAGIVTAVGG-N----------V-----AGLAVGER-VTYTG--
-SPL-GAYSTERVMPA--DSLI-RLPDA-IGF---DTA--AAMTMRGLTSAYLMRRI---
----------HA---WQA----GDTFLLHAAAGGVGLIVCQWAKLLGL-NVIGTVSS---
---DEKADIARAHG-CDHVIV-----------HR---RE------D-------VAKRVRE
-LTNGVGVAVVIDSVGKSTFAASLDSLKRRGLLVGVGTAS--G--PFPPIDA-MQLAIKG
SLFFTRPALADYIA-DPAEKAALAGE-
>tr|A3NG57|A3NG57_BURP6/47-288 Oxidoreductase, zinc-binding dehydrogenase family OS=Burkholderia pseudomallei (strain 668) GN=BURPS668_A0322 PE=4 SV=1
NFIDLYRREG------R-YP----M--P--LPGTP-------------------------
-------------GEEGAGRVLAVGP-D----------V-----TRFKPGDR-VAWTT--
--VM-GSYATRVVVPE--DKAI-AVPDG-IDL---RTA--AAALVQGMTAHYLVNDS---
----------YR---ARE----GDVVLVHAAAGGVGLLLTQWLKRRGV-RVIGTVST---
---AGKAALARSNG-ADDVVL-----------HG--AFD------D-------LAAEVRR
-LTDGRGVHAVYDGIGAATFDASLASLRTRGTLVIFGGAS--G--PVPPVDV-MRLLWGG
SLTLTRPYLEHFRA-SVDEFLWRAGA-
>tr|A3P1R5|A3P1R5_BURP0/39-280 Oxidoreductase, zinc-binding dehydrogenase family OS=Burkholderia pseudomallei (strain 1106a) GN=BURPS1106A_A0232 PE=4 SV=1
NFIDLYRREG------R-YP----M--P--LPGTP-------------------------
-------------GEEGAGRVLAVGP-D----------V-----TRFKPGDR-VAWTT--
--VM-GSYATRVVVPE--DKAI-AVPDG-IDL---RTA--AAALVQGMTAHYLVNDS---
----------YR---ARE----GDVVLVHAAAGGVGLLLTQWLKRRGV-RVIGTVST---
---AGKAALARSNG-ADDVVL-----------HG--AFD------D-------LAAEVRR
-LTDGRGVHAVYDGIGAATFDASLASLRTRGTLVIFGGAS--G--PVPPVDV-MRLLWGG
SLTLTRPYLEHFRA-SVDEFLWRAGA-
>tr|A3P9W8|A3P9W8_BURP0/40-281 Putative quinone oxidoreductase OS=Burkholderia pseudomallei (strain 1106a) GN=BURPS1106A_A3099 PE=4 SV=1
NFADIYFRTG------L-YP----A--K--LPSGI-------------------------
-------------GVEAAGIVTAVGG-N----------V-----AGLAVGER-VTYTG--
-SPL-GAYSTERVMPA--DSLI-RLPDA-IGF---DTA--AAMTMRGLTSAYLMRRI---
----------HA---WQA----GDTFLLHAAAGGVGLIVCQWAKLLGL-NVIGTVSS---
---DEKADIARAHG-CDHVIV-----------HR---RE------D-------VAKRVRE
-LTNGVGVAVVIDSVGKSTFAASLDSLKRRGLLVGVGTAS--G--PFPPIDA-MQLAIKG
SLFFTRPALADYIA-DPAEKAALAGE-
>tr|A3PZC2|A3PZC2_MYCSJ/39-281 Alcohol dehydrogenase, zinc-binding domain protein OS=Mycobacterium sp. (strain JLS) GN=Mjls_2465 PE=4 SV=1
NFIDTYFRSG------L-YP----R--E--VPFVV-------------------------
-------------GTEVCGTIEAIGD-D----------V-----AALQVGDR-VVTDK--
--AL-GAYAEYTLAPA--DFVA-YVPDG-VAP---AVA--ASSLLKGMTAHYLIKST---
----------YP---VQQ----GDTVLVHAGAGGVGLILTQWATSLAA-KVITTVST---
---PQKAELSRQAG-AIEVLD-----------YP---DD----AQE-------FGARIRE
-LTGGNGVAAVYDGVGAATFDASLASLAVRGTLVLFGGAS--G--PVPPVDP-QRLNSAG
SVYLTRPSLVHYTR-TPDEFSWRAGE-
>tr|A4G2N7|A4G2N7_HERAR/40-281 Quinone oxidoreductase, NADPH-dependent OS=Herminiimonas arsenicoxydans GN=qor PE=4 SV=1
NYIDVYFRTG------L-YP----Q--T--LPAGL-------------------------
-------------GMEGAGVVAAVGE-G----------V-----THVKPGDR-VAYAG--
-GPP-GAYAESRVLPA--KVLV-KLPAS-IDF---ETG--AAMMLQGLTAQYLLRRT---
----------FR---LQG----GETILFHAAAGGVGLIACQWARALGV-TMIGTVGS---
---DEKAALAKAHG-CTHTIN-----------YN---TE------N-------FVERVKE
-ITHGAGVPVVYDSIGKDTFIGSLDCLSPMGMLVSYGNAS--G--PVPPFSL-TELASRG
SLFVTRPSIFTYTA-KRDDLEQMSAE-
>tr|A4QEE8|A4QEE8_CORGB/96-333 Putative uncharacterized protein OS=Corynebacterium glutamicum (strain R) GN=cgR_1622 PE=4 SV=1
NFIDTYYRQG------E-YH----A--R--LPFIP-------------------------
-------------GFEGTGRVLEDPQ-G----------L-------IVAGTK-VAWCD--
--AM-GSYAQQVCVPR--DRLV-AVPEG-VSS---EVA--ASMLMQGITAHYLTNGV---
----------YE---LQE----GDSCLITAGAGGVGLLATQMAAAKGV-RVYSVVST---
---DEKAELALDAG-AYEVFR-----------YS----D------N-------LAEQVRR
-HNGGRGVDVVYDGVGQSTFSESLEAVRPRGTVCLFGAAS--G--PVEPFDP-QLLNTHG
SIFLTRPSIGAWTS-EEGEFAKRAQA-
>tr|A4SZ26|A4SZ26_POLSQ/42-283 Alcohol dehydrogenase, zinc-binding domain protein OS=Polynucleobacter sp. (strain QLW-P1DMWA-1) GN=Pnuc_1526 PE=3 SV=1
NFIDVYQRSG------V-YP----L--E--LPTGL-------------------------
-------------GHEAVGVVETLGD-G----------V-----TGLKVGDR-VMYMN--
-AGI-GAYASARNVPA--DKLV-PVPDH-VSD---EVA--AAVFFKAMTAQYLVQKT---
----------YK---VKA----GDVVLVHAAAGGVGQILAGWAKALGA-FVVGTVGS---
---PAKFDAAKAAG-CDAVVD-----------YS---NP------N-------WVEEVLK
-ATGGRKANVVYDSVAKDTFLGSLDCTAPFGTVALFGAAS--G--PAPEIQP-EILNKKG
CLFLTRPSVFPHNA-TAALLQENARA-
>tr|A4TC43|A4TC43_MYCGI/42-288 Alcohol dehydrogenase, zinc-binding domain protein OS=Mycobacterium gilvum (strain PYR-GCK) GN=Mflv_3686 PE=4 SV=1
NFIDTYFRSG------L-YP----R--E--TPFIA-------------------------
-------------GSEVCGVIEEVGE-D----------V-----AALNVGDR-VVTTQ--
--SQ-GAYAEYCVAPA--DFVA-YVPDA-VAP---EVA--ASALLKGMTAHYLLKST---
----------YP---VQQ----GDAILVHAGAGGVGLLLTQWATSLAA-SVITTVST---
---PDKAELSRRAG-AVEVLD-----------YP---SQDAGGAAA-------FGDRIRE
-LTDGDGVAAVYDGVGASTFEASLASLAIRGTLALFGAAS--G--PVPPIDP-QRLNTAG
SVFLTRPNLAHHTR-TPDEFSWRAGE-
>tr|A4TRU1|A4TRU1_YERPP/40-282 Quinone oxidoreductase OS=Yersinia pestis (strain Pestoides F) GN=YPDSF_3653 PE=4 SV=1
NYIDTYVRSG------L-YP----P--AH-LPSGL-------------------------
-------------GTEAAGIVSKVGA-A----------V-----SSVKVGDR-VVYAQ--
-SAL-GAYSEVHNVPA--DKIA-LLPEQ-ISF---EQA--AASFLKGLTAYYLLRQT---
----------HE---IKP----GEVFLFHAAAGGVGLIACQWAKALGA-KLIGTVGS---
---DEKAQLAKAAG-AWATIN-----------YR---TE------N-------IAQRVAE
-LTEGEKVGVVYDSVGKSTWEASLDSLKRRGLLVSFGNAS--G--PVTGVNL-GILNQKG
GIYVTRPSLNVYVA-NRQELESASQQ-
>tr|A4W5G4|A4W5G4_ENT38/40-282 Alcohol dehydrogenase, zinc-binding domain protein OS=Enterobacter sp. (strain 638) GN=Ent638_0255 PE=4 SV=1
NYIDTYIRGG------L-YP----P--PT-MPSGL-------------------------
-------------GTEAAGVVVKVGS-A----------V-----KHIKEGDR-VVYAQ--
-SAL-GAYSSVHNVPA--DKAA-VLPNA-ISF---EQA--AASFLKGLTVFYLLRKT---
----------YE---IKP----DEPFLFHAAAGGVGLIACQWAKALGA-KLIGTVGS---
---AQKAQRAKQAG-AWQVIN-----------YR---EE------S-------IAERVKE
-ITGGKKLRVVYDSVGKDTWEASLDCLQRRGLMVSFGNSS--G--AVTGVNL-GILNQKG
SLYVTRPSLQGYIT-TRDELTEASNE-
>tr|A4XEF4|A4XEF4_NOVAD/41-282 Alcohol dehydrogenase, zinc-binding domain protein OS=Novosphingobium aromaticivorans (strain DSM 12444) GN=Saro_3455 PE=4 SV=1
NMIDTYHRSG------V-YP----I--Q--LPSGL-------------------------
-------------GVEAAGQVVATGP-G----------V-----VGIAAGDR-VSTFG--
-PDL-GAYASARIYPA--DWLF-RLPDS-IDE---ATA--AAATLKGCTVEFLVERC---
----------AR---VEA----GMPVLVHAAAGGVGLLLVQWLKHVGA-TVIGTVST---
---EEKAQAALAAG-ADHVIN-----------YA---TD------A-------VAPRVRE
-LTGGKGVRVAFDGVGMATWEASLDSTGRRGLVVSYGNAS--A--PVTGVGL-GTLSQKG
SLFVTRPTLYHYYA-DREEREAGAAR-
>tr|A4XNB7|A4XNB7_PSEMY/40-282 Alcohol dehydrogenase, zinc-binding domain protein OS=Pseudomonas mendocina (strain ymp) GN=Pmen_0059 PE=4 SV=1
NFIDTYFRSG------L-YA----P--PA-LPSSL-------------------------
-------------GTEGAGVVEAVGS-E----------V-----RNFAVGDR-VAYAT--
-GPL-GAYSELHVLPA--DKLV-RLPEA-ISF---EQA--AAVMLKGLTVQYLLRQT---
----------YE---LKG----GETILFHAAAGGVGSFACQWARALGV-NLIGTVSS---
---AEKAARAKEQG-AWATID-----------YS---HE------N-------VVQRVLE
-LTDGKKCPVVYDGVGKDTWETSLDCVAPRGLLVSFGNAS--G--AVTGVNL-GVLAQKG
SLYVTRPTLAGYAD-TPERLQTMADE-
>tr|A4YUH7|A4YUH7_BRASO/31-272 Quinone oxidoreductase, NADPH-dependent OS=Bradyrhizobium sp. (strain ORS278) GN=qor PE=4 SV=1
NFIDVYYRTG------L-YK----A--PG-LPFVA-------------------------
-------------GNEAAGEVIAVGP-G----------V-----THFHPSDR-VAYYE--
--NL-GGYATERNIGW--QRLV-KLPDH-ITY---EQG--AVLMLKGLTVWYLLHKT---
----------FK---VEP----HHRVLIHAAAGGIGLLACQWARALGA-HVIGTVGS---
---KAKADLALANG-CDHVIL-----------YN---EE------D-------FVARVKQ
-ISRGEGCDVVYDGVGKSTFPGSLSCLKPRGLFVSFGNAS--G--PVPPFSI-AELNSHG
SLFATRPKLNDYVG-KRSELLEGADT-
>tr|A4YYP6|A4YYP6_BRASO/40-281 Quinone oxidoreductase (NADPH:quinone reductase) OS=Bradyrhizobium sp. (strain ORS278) GN=qor PE=4 SV=1
NFIDIYNRSG------L-YP----V--Q--LPSGL-------------------------
-------------GSEGAGVVEEVGE-G----------V-----TDLKVGDR-VAYGS--
-SPL-GAYSEARLMPA--ALLL-KLPDE-IDD---KTA--AAMMLKGLTAQYLIRQT---
----------YR---VKA----GETILLHAAAGGVGLILSQWAKHLGV-TVIGTVSS---
---DDKAQLAEAHG-CEHTIV-----------YS---RE------D-------FVARVNE
-ITGGKKVPVVYDSVGKDTFLKSLDCLAPLGYAVLFGQSS--G--SVDPLNL-GLLAQKG
SLFVTRPTLFTYAA-KRESLVAMANE-
>tr|A5EJ63|A5EJ63_BRASB/31-272 Quinone oxidoreductase, NADPH-dependent OS=Bradyrhizobium sp. (strain BTAi1 / ATCC BAA-1182) GN=qor PE=4 SV=1
NFIDVYYRTG------L-YK----A--PG-LPFIA-------------------------
-------------GNEAAGEVIAVGP-G----------V-----THFHPGDR-VAYYE--
--NL-GGYATERNIAW--QRLV-KLPDH-ITY---EQG--AVLMLKGLTVWYLLHKT---
----------FK---VEP----HHRVLIHAAAGGIGLLACQWARALGA-HVIGTVGS---
---RAKADLALANG-CDHVIL-----------YN---EE------D-------FVARVKQ
-ISRGELCDVVYDGVGKSTFPGSLSCLKPRGLFVSFGNAS--G--PVPPFSI-AELNSHG
SLFATRPKLNDYVG-KRSELLEGADT-
>tr|A5ENN4|A5ENN4_BRASB/40-281 Quinone oxidoreductase (NADPH) OS=Bradyrhizobium sp. (strain BTAi1 / ATCC BAA-1182) GN=qor PE=4 SV=1
NFVDIYNRSG------L-YP----V--Q--LPSGL-------------------------
-------------GSEGAGVVEELGE-G----------V-----TDLKVGDR-VAYGS--
-SPL-GAYSEARLIPA--AQLL-KLPDG-IDD---KTA--AAMMLKGLTVQYLIRQT---
----------YR---VKA----GETILLHAAAGGVGLILSQWAKHLGA-SVIGTVSS---
---DEKAEQARAHG-CDHTIV-----------YS---RE------D-------FVARVGE
-ITAGRKVPVVYDSVGKDTFLKSLDCLAPLGYAVLFGQSS--G--TVDPLNL-GLLAQKG
SLFVTRPTLFTYAA-KRENLVAMANE-
>tr|A5ESS5|A5ESS5_BRASB/40-280 Putative quinone oxidoreductase OS=Bradyrhizobium sp. (strain BTAi1 / ATCC BAA-1182) GN=BBta_7355 PE=4 SV=1
NFIDIYQRSG------L-YP----L--P---DRVP-------------------------
-------------GVEAAGIVTAKGS-D----------V-----TGLSVGDR-VAYAG--
-GPA-GAYASERNLPA--WRAM-PLPDS-VSD---ARA--ASTLLKGITAAMLLGRT---
----------YV---VGP----GTTLLVHSAAGGLGQVLTRLARLRGA-TIIGTVSS---
---EAKADLARAAG-AHHLIV-----------GR---DA------D-------FVDAVRR
-WTAGRGVDVAYDGVGGRTLARTLACVRPFGMVASIGQSA--G--PIPDIAV-EELGPRR
SLSLARPSVMAHVN-DVADYRRDAEI-
>tr|A5U2F7|A5U2F7_MYCTA/39-285 Putative quinone reductase Qor OS=Mycobacterium tuberculosis (strain ATCC 25177 / H37Ra) GN=qor PE=4 SV=1
NFIDTYFRSG------Q-YP----R--E--LPFVI-------------------------
-------------GSEVCGTVEAVGP-G----------VTAAD-TAISVGDR-VVSAS--
--AN-GAYAEFCTAPA--SLTA-KVPDD-VTS---EVA--ASALLKGLTAHYLLKSV---
----------YP---VKR----GDTVLVHAGAGGVGLILTQWATHLGV-RVITTVST---
---AEKAKLSKDAG-ADVVLD-----------YP---ED----AWQ-------FAGRVRE
-LTGGTGVQAVYDGVGATTFDASLASLAVRGTLALFGAAS--G--PVPPVDP-QRLNAAG
SVYLTRPSLFHFTR-TGEEFSWRAAE-
>tr|A5VA78|A5VA78_SPHWW/41-282 Alcohol dehydrogenase, zinc-binding domain protein OS=Sphingomonas wittichii (strain RW1 / DSM 6014 / JCM 10273) GN=Swit_2841 P
NFIDTYHRTG------L-YP----Q--P--LPAPL-------------------------
-------------GVEAAGVVEAIGA-G----------V-----AGAMVGQR-VVYMA--
-AQP-GAYATWADVDP--AILV-ALPDA-IDD---ETA--AAVLLKGITVQTLVHGC---
----------AR---MEA----GQTALVHAAAGGVGRLMVPWLAAIGV-RVIAHAGS---
---ADKAAIARGLG-AGVALD-----------CP---YG------E-------LAAAVRA
-AIDGRGVDVAFDGVGAASWEASLDSLRPRGLMVSFGNAS--G--PVPPTSP-LELTRRG
SLFLTRPRAFDYVA-TRAEMDAAAAD-
>tr|A5VWK3|A5VWK3_PSEP1/40-282 Alcohol dehydrogenase, zinc-binding domain protein OS=Pseudomonas putida (strain F1 / ATCC 700007) GN=Pput_0088 PE=4 SV=1
NFIDTYFRSG------L-YA----P--PS-LPSGL-------------------------
-------------GTEAAGVVEAVGE-G----------V-----SRLKVGDR-VAHAG--
-GPL-GAYSEVHTLPE--ANLV-KLPDT-ISF---EQA--AAVMLKGLTVQYLLKQT---
----------YE---VKA----GDVILFHAAAGGVGSLACQWAKALGA-KLIGTVSS---
---AEKAERAKALG-AWATID-----------YS---RE------D-------VAKRVLE
-LTDGKKCPVVYDGVGADTWLTSLDCLRPRGLMVSFGNAS--G--AVSGVNL-GILAQKG
SLYVTRPTLATYAN-NAENTQAMADD-
>tr|A5W3V1|A5W3V1_PSEP1/40-283 Alcohol dehydrogenase, zinc-binding domain protein OS=Pseudomonas putida (strain F1 / ATCC 700007) GN=Pput_2677 PE=4 SV=1
NYADTYFRNG------T-YP----I--A--LPNGI-------------------------
-------------GVEAAGVVEAVGE-G----------V-----TQVVVGDR-VTYTG-F
LNTL-GAYCTERLIPA--AALI-KLPET-IAF---ETA--AAMTMRGLTSAYLLRRL---
----------YD---FKP----GDSVLLHAAAGGVGLIVAQWARLLGL-NVIGTVST---
---EAKAEVARAHG-CNHIIN-----------YS---VE------D-------VASRVRE
-LTDGVGVNVVFDSVGKTTFTGSLDSLKRRGLMVCVGTAS--G--TIPPFDP-QLLAIKG
SLQLTRPALADFIA-DPAEKADLAGE-
>tr|A6TGV9|A6TGV9_KLEP7/40-282 Quinone oxidoreductase OS=Klebsiella pneumoniae subsp. pneumoniae (strain ATCC 700721 / MGH 78578) GN=qor PE=4 SV=1
NYIDTYVRSG------L-YP----P--PS-LPSGL-------------------------
-------------GTEAAGIVSKVGH-G----------V-----THIKVGDR-VVYAQ--
-SAL-GAYSTVHNVLA--DKAA-VLPDA-ISF---EQA--AASFLKGLTVWYLLRKT---
----------YE---IKP----DEMFLFHAAAGGVGLIACQWAKALGA-KLIGTVGS---
---AQKAQRAKEAG-AWQVIN-----------YR---EE------S-------IVERLKA
-LTDGKKVAVVYDSVGKDTWEASLDCLQRRGLMVSFGNSS--G--PVTGVNL-GILNQKG
SLYVTRPSLQGYIT-NREELEEACSE-
>tr|A6U9D5|A6U9D5_SINMW/40-282 Alcohol dehydrogenase zinc-binding domain protein OS=Sinorhizobium medicae (strain WSM419) GN=Smed_1419 PE=4 SV=1
NFIDVYFRTG------L-YK----S--ATGLPFIP-------------------------
-------------GKEGAGIVTAVGD-G----------V-----TMFSVGDR-VAYAS--
--AD-GAYASERNVDA--SQLL-KVPDG-ISL---ETA--AAMMLKGMTAQYLLNQT---
----------FK---VGP----DTTLLFHAAAGGVGLIAGQWAKALGA-TVIGTAGS---
---QEKIDLALAHG-YDHVIN-----------YR---TD------D-------FVTRVKE
-LTGGRGVDVVYDSVGRDTYPASLDCLKPRGLWASFGNSS--G--PVDAFNI-GILAQKG
ALYATRPTLFTYVA-TRPALEACANS-
>tr|A6UX85|A6UX85_PSEA7/40-282 Quinone oxidoreductase OS=Pseudomonas aeruginosa (strain PA7) GN=qor PE=4 SV=1
NFIDTYYRSG------L-YP----A--PG-LPSGL-------------------------
-------------GSEGAGEVEAVGS-A----------V-----TRFQVGDR-VAYAT--
-GPL-GAYSELHVLAE--DNLV-RLPEA-IDF---EQA--AAMMLKGLTTQYLLRQT---
----------YE---LQS----GETILFHAAAGGVGLFACQWAKALGV-KLIGTVSS---
---PEKARLARQHG-AWETID-----------YS---HE------N-------VAKRVLE
-LTDGKKCPVVYDSVGKDTWETSLDCVAPRGLLVSFGNAS--G--PVTGVNL-GVLSQKG
SLYVTRPTLGSYAN-TPEKLQAMADE-
>tr|A6W6T8|A6W6T8_KINRD/39-278 Alcohol dehydrogenase zinc-binding domain protein OS=Kineococcus radiotolerans (strain ATCC BAA-149 / DSM 14245 / SRS30216) GN=
NFIDTYRRGG------V-YP----L--D--LPAVL-------------------------
-------------GSEGAGRVARPGP-G----------V-----EGFAAGQL-VAWKE--
--AP-GSYAEQVLVPA--AELV-PVPEA-VGA---TTA--AAVLLQGLTAHYLATDT---
----------FP---AAA----GTWALVHAGAGGVGLLLTQVLKLRGA-NVLTTVST---
---PAKAELSRAAG-ADDVVV------------G---YA------G-------ATPRARE
-LTGGLGVDVVYDGVGRDTFDAGLDALRPRGLMVVFGGSS--G--QVPPFDV-QRLNAKG
SLFLTRPTLRSYTR-DRAELLARTEE-
>tr|A6WYL0|A6WYL0_OCHA4/40-282 Alcohol dehydrogenase zinc-binding domain protein OS=Ochrobactrum anthropi (strain ATCC 49188 / DSM 6882 / NCTC 12168) GN=Oant_
NFVDIYHRTG------L-YP----L--PS-FPAVL-------------------------
-------------GVEGAGVVEAVGS-D----------V-----TDLKPGDR-VAYAG--
-LPV-GAYASTRLLPA--QRAL-LLPGT-ISS---QSA--AATMLRGLTTHMLLTDT---
----------FP---VGS----DTIMLVHAAAGGLGTLLTRWGKALGA-TVIGTVSS---
---EDKAEMARKNG-ADHVLV-----------GR---DC------D-------FVTATRR
-LTDGQGVHVAYDGIGGETLAKTAQCVRPFGTLASIGQAG--G--KISQTVI-DALGNQA
DLSFVRPSVIAYIN-DLDNYRNSASK-
>tr|A7FN92|A7FN92_YERP3/40-282 Quinone oxidoreductase OS=Yersinia pseudotuberculosis serotype O:1b (strain IP 31758) GN=YpsIP31758_3766 PE=4 SV=1
NYIDTYVRSG------L-YP----P--AH-LPSGL-------------------------
-------------GTEAAGIVSKVGA-A----------V-----SSVKVGDR-VVYAQ--
-SAL-GAYSEVHNVPA--DKIA-LLPEQ-ISF---EQA--AASFLKGLTAYYLLRQT---
----------HE---IKP----GEVFLFHAAAGGVGLIACQWAKALGA-KLIGTVGS---
---DEKAQLAKAAG-AWATIN-----------YR---TE------N-------IAQRVAE
-LTEGEKVGVVYDSVGKSTWEASLDSLKRRGLLVSFGNAS--G--PVTGVNL-GILNQKG
GIYVTRPSLNVYIA-NRQELESASQQ-
>tr|A7HSK1|A7HSK1_PARL1/42-284 Alcohol dehydrogenase zinc-binding domain protein OS=Parvibaculum lavamentivorans (strain DS-1 / DSM 13023 / NCIMB 13966) GN=Pl
NFIDTYHRSG------L-YP----V--G--LPSGL-------------------------
-------------GMEAAGVVEAVGE-G----------V-----TQFAKGDR-VAYAS--
-GPV-GAYAEAHNVAA--ASAA-KIPDG-VSD---EEA--ASMMLKGLTAQFLLRQT---
----------FK---VEK----GQTILWHAAAGGVGLIACQWAKHLGA-TVIGTTSS---
---DEKAAIARANG-CDHVID-----------YT---KE------D-------VAERVKE
-ITGGKKVPVVYDGVGKATFIGSLDSLAPLGLLVSFGNAS--G--PVTDVNL-GILAQKG
SLYVTRPTMFHYAA-KSSTAFQEMADD
>tr|A7IG05|A7IG05_XANP2/45-287 Alcohol dehydrogenase zinc-binding domain protein OS=Xanthobacter autotrophicus (strain ATCC BAA-1158 / Py2) GN=Xaut_1703 PE=4
NFIDIYHRRG------V-FP----I--PH-LPGAI-------------------------
-------------GVEAAGVVEEVGP-G----------V-----TRLRAGDR-VAYAG--
-PPV-GSYASARVLPE--AALV-KLPDA-ISF---EAA--AALMLQGMTAHMLFTRV---
----------RR---VAA----GDTVLVHAAAGGLGLLLVQWAKALGA-RVIGTVGS---
---PTKAEHALRAG-CCDVIL-----------YK---EQ------D-------FATETRR
-LTDGAGVDVVYEGLGGDVLLKSLDCLKPFGLAVNLGQVG--E--PLGAVEL-ARLGPQR
SLTVAVPGVFSHLR-TLPDLQAGADE-
>tr|A7MPN5|A7MPN5_ENTS8/40-282 Putative uncharacterized protein OS=Enterobacter sakazakii (strain ATCC BAA-894) GN=ESA_00098 PE=4 SV=1
NYIDTYIRSG------L-YP----P--PA-LPAGL-------------------------
-------------GTEAAGIVTKVGS-G----------V-----THLKPGDR-VVYAQ--
-SAL-GAYSSVHNVPA--EKAV-VLPDV-ISF---EQA--AACFLKGLTVFYLLRKT---
----------YE---IKP----DEMFLFHAAAGGVGLIACQWAKALGA-RLIGTVGS---
---AEKAQRAKQAG-AWQTIN-----------YR---EE------N-------VPERLRE
-LTGGKKVRVVYDSVGKETWESSLDCLQRRGLMVSFGNSS--G--PVTGVNL-GILNQKG
SLYVTRPSLNGYLT-NRAELEEASNE-
>tr|A7ZUS2|A7ZUS2_ECO24/40-282 Quinone oxidoreductase OS=Escherichia coli O139:H28 (strain E24377A / ETEC) GN=qor PE=4 SV=1
NFIDTYIRSG------L-YP----P--PS-LPSGL-------------------------
-------------GTEAAGIVSKVGS-G----------V-----KHIKAGDR-VVYAQ--
-SAL-GAYSSVHNINA--DKAA-ILPAA-ISF---EQA--AASFLKGLTVYYLLRKT---
----------YE---IKP----DEQFLFHAAAGGVGLIACQWAKALGA-KLIGTVGT---
---AQKAQSALKAG-AWQVIN-----------YR---EE------N-------LVERLKE
-ITGGKKVRVVYDSVGRDTWERSLDCLQRRGLMVSFGNSS--G--AVTGVNL-GILNQKG
SLYVTRPSLQGYIT-TREELTEASNE-
>tr|A8A7F1|A8A7F1_ECOHS/40-282 Quinone oxidoreductase OS=Escherichia coli O9:H4 (strain HS) GN=qor PE=4 SV=1
NFIDTYIRSG------L-YP----P--PS-LPSGL-------------------------
-------------GTEAAGIVSKVGS-G----------V-----KHIKAGDR-VVYAQ--
-SAL-GAYSSVHNINA--DKAA-ILPAA-ISF---EQA--AASFLKGLTVYYLLRKT---
----------YE---IKP----DEQFLFHAAAGGVGLIACQWAKALGA-KLIGTVGT---
---AQKAQSALKAG-AWQVIN-----------YR---EE------N-------LVERLKE
-ITGGKKVRVVYDSVGRDTWERSLDCLQRRGLMVSFGNSS--G--AVTGVNL-GILNQKG
SLYVTRPSLQGYIT-TREELTEASNE-
>tr|A8AN72|A8AN72_CITK8/40-282 Putative uncharacterized protein OS=Citrobacter koseri (strain ATCC BAA-895 / CDC 4225-83 / SGSC4696) GN=CKO_03859 PE=4 SV=1
NYIDTYIRSG------L-YP----P--PS-LPSGL-------------------------
-------------GTEAAGVVSKVGS-N----------V-----KHIKAGDR-VVYAQ--
-SAL-GAYSSVHNVPA--DKAA-ILPKA-ISF---EQA--AASFLKGLTVFYLLRKT---
----------YE---VKP----DEPFLFHAAAGGVGLIACQWAKALGA-KLIGTVGS---
---AQKAQIALQAG-AWKVIN-----------YR---EE------N-------IAERVKE
-ITGGKKVRVVYDSVGKDTWEASLDCLQRRGLMVSFGNAS--G--PVTGVNL-GILNQKG
SLYVTRPSLQGYIT-SRDELTEASNE-
>tr|A8GKA4|A8GKA4_SERP5/40-282 Alcohol dehydrogenase zinc-binding domain protein OS=Serratia proteamaculans (strain 568) GN=Spro_4450 PE=4 SV=1
NYIDTYVRSG------L-YP----P--AK-LPSGL-------------------------
-------------GTEAAGVVIKVGA-G----------V-----SVLKPGDR-VVYAQ--
-STL-GAYSEVHNVSQ--EKVA-LLPHN-LSF---EQG--AASFLKGLTVHYLLRQT---
----------HE---VQP----GEVFLFHAAAGGVGLIACQWAKALGA-KLIGSVGS---
---DEKAELAKHAG-AWATIN-----------YH---KE------D-------IAQRVAE
-LTQGEKVGVVYDSVGQSTWQASLNSLKRRGLMVSFGNAS--G--PVTGVDL-ALLNQKG
SLYVTRPSLNGYIT-TRAELQYASNE-
>tr|A8HUC2|A8HUC2_AZOC5/42-283 Zinc-containing alcohol dehydrogenase superfamily OS=Azorhizobium caulinodans (strain ATCC 43989 / DSM 5975 / ORS 571) GN=AZC_0
NYIDVYQRTG------I-YP----L--P--LPTGL-------------------------
-------------GHEAAGIVEAVGE-G----------V-----TSLKVGDR-IAYIN--
-AGI-GAYADRRNLPA--ERLV-TIPDS-ISD---EEA--AAVIFKGLTAQYLLRKT---
----------YK---VEP----GDIVLIHAAAGGVGQIMSSWAKALGA-FVIGTAGS---
---PAKCDIAKAAG-CDVAIN-----------YS---QA------D-------WPEQVIA
-ASGGRKARVVYDSVGKDTFLKSLDCVAPFGLMVLFGGAS--G--PAPDISP-ELLSKKG
SLYLTRASIFPRNA-DPADLRANAAE-
>tr|A9BNX2|A9BNX2_DELAS/40-283 Alcohol dehydrogenase zinc-binding domain protein OS=Delftia acidovorans (strain DSM 14801 / SPH-1) GN=Daci_5388 PE=4 SV=1
NFIDVYQRSG------L-YS----L--P--MPLSL-------------------------
-------------GMEGAGVVEAVGA-G----------V-----EHLCVGDR-VAYAS--
-NPP-GSYSEVRVMPA--MCVC-RLPDA-IAF---ETA--AAMMLKGLTAQYLLKKC---
----------IPVEGLAP----GDAVLFHAAAGGVGLIACQWARALGL-QLIATAGS---
---DEKCALALANG-AAHAIN-----------YR---SE------N-------FAERVQE
-ITGGQGVKVVYDSVGKDTWEGSLACLRRFGLLVSFGNAS--G--PVAPFAP-AVLAAK-
SLYVTRQTLFSHIT-SREATQAMADD-
>tr|A9BT84|A9BT84_DELAS/40-280 Alcohol dehydrogenase zinc-binding domain protein OS=Delftia acidovorans (strain DSM 14801 / SPH-1) GN=Daci_2009 PE=4 SV=1
NFIDIYFRTG------R-YP----L--A--LPNGL-------------------------
-------------GSDAVGVVEAVGE-G----------V-----TEVRPGDR-VGYLM--
-GPQ-GAYSDVRVMPA--EVLI-PLPDG-ISD---RTA--ATLMMKGMTAQYLFRQV---
----------HP---LQG----GETILYHAAAGGVGLIACQWARALGV-TMIGTVST---
---DEKAAAARANG-CAHVIV-----------TS---RE------N-------TVARVME
-ITGGKGVPVVYDSVGKDTLMDSLDCLQPRGRLVSNGTSS--G--SV-VVDS-QLLAAKG
SIWMTRPAMVHYIQ-PRAHMLEMARE-
>tr|A9HE22|A9HE22_GLUDA/40-280 Alcohol dehydrogenase zinc-binding domain protein OS=Gluconacetobacter diazotrophicus (strain ATCC 49037 / DSM 5601 / PAl5) GN=
NFIDIYFRTG------L-YK----L--PT-LPAIP-------------------------
-------------GMEGAGTVLAVGE-D----------V-----ADLVPGDR-VAYPT--
--AL-GGYAECRTIAA--DRVV-PLPPD-ISS---EVA--AACMLRGLTVHMLLREV---
----------HA---VQP----GETILVHAAAGGVGLLMCQWARYLGV-RMIGVVST---
---EEKGELARQNG-ASDILV------------G---YD------N-------LAARVRK
-LTDGAMVPVVYDSIGKDTFVASLDCLAPRGLMVSYGNAS--G--EITGISV-GMLATRG
SLYLTRPGLTTYIA-QRPALLAGAAE-
>tr|A9ITD9|A9ITD9_BORPD/44-285 Quinone oxidoreductase OS=Bordetella petrii (strain ATCC BAA-461 / DSM 12804 / CCUG 43448) GN=qor2 PE=4 SV=1
NFIDIYYRTG------L-YP----H--P--LPHGL-------------------------
-------------GFEAAGVVEAVGA-D----------V-----AHLKKGDR-VAYGQ--
-SPI-GAYAQARNVPA--AQVV-KLPKG-VAF---DEA--AALMLKGLTVQYLFRQT---
----------YR---LQG----HETILFHAAAGGVGLIACQWAKALGV-KLIGTVSS---
---PEKAELARANG-AWQTID-----------YS---RE------N-------VVERVLE
-LTGGKKVPVVYDGVGKDTWETSLDCIEPRGLMVSFGNAS--G--PVSGVNL-ATLNQKG
CLYVTRPSLGLHVN-TQEKLNAAASE-
>tr|A9IV80|A9IV80_BORPD/40-280 Quinone oxidoreductase OS=Bordetella petrii (strain ATCC BAA-461 / DSM 12804 / CCUG 43448) GN=qor3 PE=4 SV=1
NCIDLYYRGG------R-YP----H--P--LPHGL-------------------------
-------------GFEGAGVVEAVGS-G----------V-----AGLRPGDR-VAYAT--
-GPL-GAYAQARNLPA--SHII-KLPPD-IGF---DTA--MAILYKGLTVQYLFRQV---
----------YR---PQA----GEIVLFHAAASGVGLIACQWARLLGV-RLIGTVSD---
---SARGALAREHG-AWRTID-----------TR---HE------D-------VAARVMA
-LTDGAGVAAVYDGVGRDTWLDSLASLRPRGLLINFGDAS--G--PVAGVAL-SAL-QKK
SLYLTVTSLAAYMN-TPARLLAAASE-
>tr|A9MGN8|A9MGN8_SALAR/40-282 Putative uncharacterized protein OS=Salmonella arizonae (strain ATCC BAA-731 / CDC346-86 / RSK2980) GN=SARI_03433 PE=4 SV=1
NFIDTYIRSG------L-YP----P--PA-LPAGL-------------------------
-------------GTEAAGVVSKVGS-G----------V-----EHIRVGDR-VVYAQ--
-STL-GAYSSVHNVPA--DKIA-ILPDA-ISF---EQA--AASFLKGLTVFYLLRKT---
----------YQ---VKP----DDPFLFHAAAGGVGLIACQWAKALGA-KLIGTVGS---
---AQKAQRALDAG-AWQVIN-----------YR---EE------S-------IVERVKA
-LTDGKKVRVVYDSVGKDTWEASLDCLQRRGLMVSFGNAS--G--PVTGVNL-GILNQKG
SLYATRPSLQGYIT-TREELTEASNE-
>tr|A9N1M5|A9N1M5_SALPB/40-282 Putative uncharacterized protein OS=Salmonella paratyphi B (strain ATCC BAA-1250 / SPB7) GN=SPAB_05229 PE=4 SV=1
NFIDTYIRSG------L-YP----P--PS-LPAGL-------------------------
-------------GTEAAGVVSKVGN-G----------V-----EHIRVGDR-VVYAQ--
-STL-GAYSSVHNVPA--DKAA-ILPDA-ISF---EQA--AASFLKGLTVFYLLRKT---
----------YE---VKP----DEPFLFHAAAGGVGLIACQWAKALGA-KLIGTVGS---
---AQKAQRALDAG-AWQVIN-----------YR---EE------S-------IVERVKE
-ITGGKKVRVVYDSVGKDTWEASLDCLQRRGLMVSFGNAS--G--PVTGVNL-GILNQKG
SLYATRPSLQGYIT-TREELTEASNE-
>tr|A9QZX5|A9QZX5_YERPG/40-256 Putative quinone oxidoreductase (NADPH:quinone reductase) (Zeta-crystallin homolog protein) OS=Yersinia pestis bv. Antiqua (str
NYIDTYVRSG------L-YP----P--AH-LPSGL-------------------------
-------------GTEAAGIVSKVGA-A----------V-----SSVKVGDR-VVYAQ--
-SAL-GAYSEVHNVPA--DKIA-LLPEQ-ISF---EQA--AASFLKGLTAYYLLRQT---
----------HE---IKP----GEVFLFHAAAGGVGLIACQWAKALGA-KLIGTVGS---
---DEKAQLAKAAG-AWATIN-----------YR---TE------N-------IAQRVAE
-LTEGEKVGVVYDSVGKSTWEASLDSLKRRGLLVSFGNAS--G--PVTGVNC--------
--------------------TQYSRN-
>tr|B0KF34|B0KF34_PSEPG/40-282 Alcohol dehydrogenase zinc-binding domain protein OS=Pseudomonas putida (strain GB-1) GN=PputGB1_0088 PE=4 SV=1
NFIDTYFRSG------L-YA----P--PS-LPSGL-------------------------
-------------GTEAAGVVEAVGE-G----------V-----TRLKVGDR-VAHAG--
-GPL-GAYSEVHTLPE--ANLV-KLPDN-ISF---EQA--AAVMLKGLTVQYLLKQT---
----------YE---VKP----GDVILFHAAAGGVGSLACQWAKALGA-KLIGTVSS---
---AEKAERAKALG-AWETID-----------YS---HE------D-------VAKRVLE
-LTDGKKCPVVYDGVGADTWLTSLDCLQPRGLMVSFGNAS--G--AVSGVNL-GILAQKG
SLYVTRPTLATYAN-NAENTQAMADD-
>tr|B0KU51|B0KU51_PSEPG/40-283 Alcohol dehydrogenase zinc-binding domain protein OS=Pseudomonas putida (strain GB-1) GN=PputGB1_2820 PE=4 SV=1
NYADTYFRNG------T-YP----I--P--LPNGI-------------------------
-------------GVEAAGVVEAVGE-G----------V-----TQVGVGDR-VTYTG-F
LNTL-GAYCTERLIPA--AALI-KLPET-IAF---ETA--AAMTMRGLTSAYLLRRL---
----------YA---FKP----GDSVLLHAAAGGVGLIVAQWARLLGL-NVIGTVST---
---EAKAEVARAHG-CNHIIN-----------YS---VE------D-------VASRVRE
-LTDGVGVNVVFDSVGKNTFTGSLDSLKRRGLMVCVGTAS--G--TIPPFDP-QLLAIKG
SLQLTRPALADFIA-DPAEKADLAGE-
>tr|B0UQE8|B0UQE8_METS4/40-281 Alcohol dehydrogenase zinc-binding domain protein OS=Methylobacterium sp. (strain 4-46) GN=M446_3228 PE=4 SV=1
NFIDIYFRSG------L-YK----A--PQ-LPFTP-------------------------
-------------GNEGTGEVVAVGE-G----------V-----AGLAVGDR-VAYGS--
--AA-QTYAQEAVIEA--RMAV-KVPDG-IDD---ATA--AAMMLKGLTAQYLLRKT---
----------YR---VQP----GDTILFHAAAGGVGLIATQWAKHLGA-TVIGTVGS---
---RDKAELAKQHG-CDHVIL-----------YR---DE------D-------FAARVKE
-ITGGKGCAVVYDGVGQATYPASLDCLRPFGMFVSFGNAS--G--VIENFNI-GLLGPKG
SLYATRPTLFTHVA-ERASLEAMADD-
>tr|B1IUK1|B1IUK1_ECOLC/40-282 Alcohol dehydrogenase zinc-binding domain protein OS=Escherichia coli (strain ATCC 8739 / DSM 1576 / Crooks) GN=EcolC_3977 PE=4
NFIDTYIRSG------L-YP----P--PS-LPSGL-------------------------
-------------GTEAAGIVSKVGS-G----------V-----KHIKAGDR-VVYAQ--
-SAL-GAYSSVHNIIA--DKAA-ILPAA-ISF---EQA--AASFLKGLTVYYLLRKT---
----------YE---IKP----DEQFLFHAAAGGVGLIACQWAKALGA-KLIGTVGT---
---AQKAQSALKAG-AWQVIN-----------YR---EE------N-------LVERLKE
-ITGGKKVRVVYDSVGRDTWERSLDCLQRRGLMVSFGNSS--G--AVTGVNL-GILNQKG
SLYVTRPSLQGYIT-TREELTEASNE-
>tr|B1J4A1|B1J4A1_PSEPW/40-282 Alcohol dehydrogenase zinc-binding domain protein OS=Pseudomonas putida (strain W619) GN=PputW619_0091 PE=4 SV=1
NFIDTYFRSG------L-YA----P--PA-LPSCL-------------------------
-------------GTEGAGVVEAVGE-G----------V-----TRLKVGDR-VAYGG--
-GPL-GAYSEVHTLPE--ANLV-KLPDN-ISF---EQA--AAVMLKGLTVQYLLKQT---
----------YA---VQP----GDVILFHAAAGGVGSLACQWAKALGA-KLIGTVSS---
---AEKAERAKALG-AWETID-----------YS---RE------D-------VAKRVLE
-LTDGKKCPVVYDGVGADTWLTSLDCLQPRGLMVSFGNAS--G--AVSGVNL-GILAQKG
SLYVTRPTLASYAN-NAENTQAMADD-
>tr|B1JND9|B1JND9_YERPY/40-282 Alcohol dehydrogenase zinc-binding domain protein OS=Yersinia pseudotuberculosis serotype O:3 (strain YPIII) GN=YPK_3856 PE=4 S
NYIDTYVRSG------L-YP----P--AH-LPSGL-------------------------
-------------GTEAAGIVSKVGA-A----------V-----SSVKVGDR-VVYAQ--
-SAL-GAYSEVHNVPA--DKIA-LLPEQ-ISF---EQA--AASFLKGLTAYYLLRQT---
----------HE---IKP----GEVFLFHAAAGGVGLIACQWAKALGA-KLIGTVGS---
---DEKAQLAKAAG-AWATIN-----------YR---TE------N-------IAQRVAE
-LTEGEKVGVVYDSVGKSTWEASLDSLKRRGLLVSFGNAS--G--PVTGVNL-GILNQKG
GIYVTRPSLNVYVA-NRQELESASQQ-
>tr|B1K2F5|B1K2F5_BURCC/39-285 Alcohol dehydrogenase zinc-binding domain protein OS=Burkholderia cenocepacia (strain MC0-3) GN=Bcenmc03_5659 PE=4 SV=1
NFMDVHTRQGKYRDSRT-YP----V--R--IPCTL-------------------------
-------------GMEGAGEVVEVGA-G----------V-----TSVRAGDR-VAWCI--
--VW-GAYAEYAVVPA--ARLA-RIPDD-IAY---DLA--AAAIFQGSTAHYLLDDV---
----------GK---LEA----GMTCLVHAASGGIGQLLVQLAKRRGV-EVFATTST---
---ADKAAIARARG-ADHVLL-----------YE---HG------G-------FADRIRE
-LTDGRGVDVVFDAVGKTTLRDSFRATRVRGLVVNYGSVT--G--PISDLDP-YELGEAG
SLFLTRPRLADHLA-DAITVQRRADD-
>tr|B1LPL5|B1LPL5_ECOSM/40-282 Quinone oxidoreductase OS=Escherichia coli (strain SMS-3-5 / SECEC) GN=qor PE=4 SV=1
NFIDTYIRSG------L-YP----P--PS-LPSGL-------------------------
-------------GTEAAGIVSKVGS-G----------V-----KHIKAGDR-VVYAQ--
-SAL-GAYSSVHNINA--DKAA-ILPAA-ISF---EQA--AASFLKGLTVYYLLRKT---
----------YE---IKP----DEQFLFHAAAGGVGLIACQWAKALGA-KLIGTVGT---
---AQKAQSALKAG-AWQVIN-----------YR---EE------N-------LVERLKE
-ITAGKKVRVVYDSVGRDTWERSLDCLQRRGLMVSFGNSS--G--AVTGVNL-GILNQKG
SLYVTRPSLQGYIT-TREELTEASNE-
>tr|B1M6H9|B1M6H9_METRJ/40-282 Alcohol dehydrogenase zinc-binding domain protein OS=Methylobacterium radiotolerans (strain ATCC 27329 / DSM 1819 / JCM 2831) G
NFIDIYFRTG------A-YK----S--PH-MPYTP-------------------------
-------------GKEGAGTVTAVGE-G----------V-----SQFKPGDR-VAYGS--
-VAD-GCYAEEPVIPA--SAAV-PIPDG-VDE---KTA--AAMMLKGLTVEYLLHRT---
----------YA---VKP----GDTILWQAAAGGVGLIACQWAKHLGA-TVIGTAGS---
---PEKAELAKRNG-CDHVIL-----------YR---EE------D-------VAKRVRE
-ITGGKGVPVVYDGVGQATLMGSLDSLAPLGLLASFGSAS--G--AITGLDL-GLLAPRG
SLYVTRPTLATFSS-NRATLEEAAGR-
>tr|B1MC65|B1MC65_MYCA9/39-282 Probable quinone reductase Qor OS=Mycobacterium abscessus (strain ATCC 19977 / DSM 44196) GN=MAB_2757 PE=4 SV=1
NFRDIYLRNG------S-YT----A--P--LPHIP-------------------------
-------------GSEVSGVVRAVGE-G----------V-----QSLAPGDR-VASPV--
--AA-WGYAESTTAPA--DYTA-KVPAG-LSA---EVA--ASSLLQGITTHYLLTSV---
----------YP---VAA----GDTVLVHAGAGGMGLLLTQWATYRGV-RVITTVSS---
---EAKEKLSREAG-AAEVLP-----------YP---DP--ADPSE-------FAAQIRE
-LTAGEGVAVVYDGVGKSTFEASLAAVRVRGLIALYGAAS--G--QVPPFDP-QRLTAK-
SAVLTRPTMGHFIR-TPEEFAWRADD-
>tr|B1MF90|B1MF90_MYCA9/40-281 Putative quinone oxidoreductase OS=Mycobacterium abscessus (strain ATCC 19977 / DSM 44196) GN=MAB_3622c PE=4 SV=1
NFADVYFRTG------V-YP----V--A--LPAGM-------------------------
-------------GVAGSGIIEAVGP-G----------V-----SQFGPGDR-VTYTG--
-SPL-GAYSTERVMPA--AHLI-GLPDG-ISC---DTA--AAITMRGLTTAYLLRRI---
----------HP---LRA----GDTVLLHAAAGGVGLLFLQWANLLGV-NVIGTVSN---
---EEKAEIARANG-CAHVLI-----------YP---RE------D-------VPRRVRE
-ITGGVGVPVVYDGIGKATYQSSLDSLSPRGLLVCFGTAS--G--PIPSIDA-MQLAAKG
SLFVTRPALADYIA-DPAERAELAGE-
>tr|B1XCT9|B1XCT9_ECODH/40-282 Quinone oxidoreductase, NADPH-dependent OS=Escherichia coli (strain DH10B) GN=qor PE=4 SV=1
NFIDTYIRSG------L-YP----P--PS-LPSGL-------------------------
-------------GTEAAGIVSKVGS-G----------V-----KHIKAGDR-VVYAQ--
-SAL-GAYSSVHNIIA--DKAA-ILPAA-ISF---EQA--AASFLKGLTVYYLLRKT---
----------YE---IKP----DEQFLFHAAAGGVGLIACQWAKALGA-KLIGTVGT---
---AQKAQSALKAG-AWQVIN-----------YR---EE------D-------LVERLKE
-ITGGKKVRVVYDSVGRDTWERSLDCLQRRGLMVSFGNSS--G--AVTGVNL-GILNQKG
SLYVTRPSLQGYIT-TREELTEASNE-
>tr|B1Y2U7|B1Y2U7_LEPCP/40-287 Alcohol dehydrogenase zinc-binding domain protein OS=Leptothrix cholodnii (strain ATCC 51168 / LMG 8142 / SP-6) GN=Lcho_2173 PE
NFIDIYFRTG------R-YP----M--P--LPNGL-------------------------
-------------GSDAVGVVEAVGE-G----------V-----TEFKPGDR-VGYLL--
-GPQ-GAYSDVRLIPA--DVLI-PLPDG-VSD---RTA--SALMMKGMTAQYLFRQV---
----------YP---LQG----GETILYHAAAGGVGLVACQWARALGV-TMIGTVST---
---EEKAAIAHAHG-CAHTIV-----------TG---GT------APEALAGLIAKRVRE
-ITDGKGVPVVYDSVGKDTLMASLDSLQPRGSLVSNGTSS--G--PV-VIDT-TLLAVKG
SIWVTRPAMVHYAT-PRSHMLAMANE-
>tr|B1Y5A9|B1Y5A9_LEPCP/40-284 Alcohol dehydrogenase zinc-binding domain protein OS=Leptothrix cholodnii (strain ATCC 51168 / LMG 8142 / SP-6) GN=Lcho_1228 PE
NFIDVYQRTG------L-YP----N--A--LPLAL-------------------------
-------------GMEGAGIVEMVGE-G----------V-----THLQEGDR-VAYAS--
-QPP-GSYCEARVMPA--KCVV-QLPDG-IDF---ETG--AAMMLKGLTVQYLLRST---
----------QPQGGLKP----GDTILFHAAAGGVGLIACQWARAMGL-NLIGTAGS---
---PEKCALALEMG-ASHAIN-----------YR---TE------D-------FVARVKE
-ITGGRGVKAVYDSIGRDTFAGSLDCLAPFGLLAVYGNAS--G--PVDAFNL-GLLAAKG
SLYVTRPTLFTHIA-TRERTQEMADD-
>tr|B1YQF3|B1YQF3_BURA4/40-283 Alcohol dehydrogenase zinc-binding domain protein OS=Burkholderia ambifaria (strain MC40-6) GN=BamMC406_1604 PE=4 SV=1
NFADTYFRSG------L-YP----V--A--LPAGI-------------------------
-------------GVEAAGVVEAVGP-D----------V-----TNVAVGEH-VTYTG-F
LNTL-GAYSTERLIAA--APLV-RLPAG-IAC---ETA--AAMTMRGLTSAYLLRRI---
----------HA---FAP----GDTILLHAAAGGVGLIVSQWAKLLGL-TVIGTVSS---
---EHKAAVARAHG-CDHTID-----------YS---RE------D-------VAKRVRE
-LTGGAGVDVVFDSVGKDTFEGSLDSLKRRGLMVCVGTAS--G--PIPPFDP-QRLAMKG
SLYLTRPALADYIA-DPAEKNDLAGE-
>tr|B2GKE6|B2GKE6_KOCRD/44-282 NADPH--quinone reductase OS=Kocuria rhizophila (strain ATCC 9341 / DSM 348 / NBRC 12708 / DC2201) GN=qor PE=4 SV=1
NFIETYQRSG------V-YP----V--S--FPFTP-------------------------
-------------GAEACGVVTAVGE-Q----------V-----TELAVGQR-VATAE--
--AT-ATYAEHVVIAA--EKAM-PVPAR-MTA---ETA--AALPLQGLTAHYLVRST---
----------FP---LEA----GHTAVVTAASGGVGGLAVQLMKRIGA-TVIALTST---
---PEKAATARELG-ADHVLG-----------YE-----------G-------FADRVRE
-LTGGRGADVVYDSVGRATFDESLRATRVRGTTVLFGGAS--G--QVPRFDL-QRLNACG
SLYVTRPSLAHYVR-DAAERSWRWGE-
>tr|B2HPA4|B2HPA4_MYCMM/46-293 Quinone reductase Qor OS=Mycobacterium marinum (strain ATCC BAA-535 / M) GN=qor PE=4 SV=1
NFIDTYFRSG------S-YP----R--E--LPFVI-------------------------
-------------GSEVCGTVVALGP-G----------ATAADAGGIAVGDR-VVSAS--
--AN-GGYAEFCTAPA--ALTA-KVPDG-VSA---EVA--ASALLKGLTAHYLLKSV---
----------YP---VAD----GDAILVHAGAGGVGLILTQWATHLGA-RVISTVST---
---PEKAKLSRDAG-AAEVLD-----------YP---TD----AWQ-------FGGQVRA
-LTDGAGVAAVYDGVGATTFDASLASLAVRGTLALFGAAS--G--PVPPVDP-QRLNAAG
SVYLTRPSLFHFIR-TAEEFSWRASE-
>tr|B2IBG4|B2IBG4_BEII9/40-281 Alcohol dehydrogenase zinc-binding domain protein OS=Beijerinckia indica subsp. indica (strain ATCC 9039 / DSM 1715 / NCIB 8712
NFIDTYFRQG------H-YK----A--PS-LPFVP-------------------------
-------------GNEAAGEILALGP-G----------V-----TQFKIGDR-VAYVS--
--AL-GGYAEERIVPA--DRLV-KLPKS-ISY---ETA--AAMMLKGLTAQYLLRQT---
----------FK---VKK----GHVILVHAAAGGVGLLLCQWANALGA-EVIGTVGS---
---DEKAKLAKKAG-AKHVIL-----------YR---EE------D-------FVARVQE
-LTRGKLCDVVYDGVGKATFPGSLDCLAPLGMFVSFGSAS--G--PIEAFDI-GLLASKG
SLFATRPTLNTYTA-RPKNYAKMAKD-
>tr|B2IGD9|B2IGD9_BEII9/40-280 Alcohol dehydrogenase zinc-binding domain protein OS=Beijerinckia indica subsp. indica (strain ATCC 9039 / DSM 1715 / NCIB 8712
NFIDIYHRTG------L-YP----L--P--LPAIL-------------------------
-------------GVEGAGVVEAVGA-D----------V-----ADFHVGDR-IAYAG--
-IP--GAYAATRLLPA--WRAT-KLPDD-ISA---KTA--AASFLRGLTAHMLLTRT---
----------YP---VGR----GTTLLIHAGAGGLGITLTRWAKQLDC-TVIATVGS---
---IEKADIARANG-ADHVII-----------GR---ET------D-------IVAEVSR
-LTNAKGVDYAIDGIGGETLRKTLGCVRRFGVVASIGQVA--G--PIPPVPV-EELGPIR
SLSLSRPSVMAYTT-EQDAYRFATQA-
>tr|B2JUK5|B2JUK5_BURP8/40-281 Alcohol dehydrogenase zinc-binding domain protein OS=Burkholderia phymatum (strain DSM 17167 / STM815) GN=Bphy_7175 PE=4 SV=1
NFADIYFRTG------L-YP----A--K--LPSGI-------------------------
-------------GMEGAGVVEAVGE-N----------V-----TDFKPGDR-VTYTG--
-SPL-GAYASERVLPA--ACLI-HLPDE-IPF---ETA--AAMTMRGLTSAYLMRRI---
----------YQ---WKR----GDTFLLHAAAGGVGLIVSQWAKLLGL-NVIGTVST---
---EEKAEIARAHG-CDHIIY-----------YR---RE------D-------VAKRVRE
-LTDGVGVPVVIDSVGKDTLTASLDSLKRRGLLVGVGTSS--G--AFPPIDA-MQLAIKG
SLFFTRPALADYIA-DPAEKAELAGE-
>tr|B2K1V1|B2K1V1_YERPB/40-282 Alcohol dehydrogenase zinc-binding domain protein OS=Yersinia pseudotuberculosis serotype IB (strain PB1/+) GN=YPTS_0397 PE=4 S
NYIDTYVRSG------L-YP----P--AH-LPSGL-------------------------
-------------GTEAAGIVSKVGA-A----------V-----SSVKVGDR-VVYAQ--
-SAL-GAYSEVHNVPA--DKIA-LLPEQ-ISF---EQA--AASFLKGLTAYYLLRQT---
----------HE---IKP----GEVFLFHAAAGGVGLIACQWAKALGA-KLIGTVGS---
---DEKAQLAKAAG-AWATIN-----------YR---TE------N-------IAQRVAE
-LTEGEKVGVVYDSVGKSTWEASLDSLKRRGLLVSFGNAS--G--PVTGVNL-GILNQKG
GIYVTRPSLNVYVA-NRQELESASQQ-
>tr|B2SB84|B2SB84_BRUA1/40-238 Zinc-containing alcohol dehydrogenase superfamily OS=Brucella abortus (strain S19) GN=BAbS19_II06260 PE=4 SV=1
NFIDVYFRTG------L-YK----A--AK-MPFTP-------------------------
-------------GNEGAGIVVAVGA-G----------V-----ENVRVGER-VAYAA--
--TP-GSYADERILPA--DRLV-KVPDT-IDL---KTA--ASMMLKGMTAQYLLRRT---
----------FR---VEP----GQTILFHAAAGGVGLIAGQWAKHLGA-TVIGTAGS---
---EEKIALARKHG-YDHVIN-----------YR---SE------N-------FVERVRE
-LTNGEGVDVVYDSVGRDTYMGSLDVLKPLGMFACFG-----------------------
---------------------------
>tr|B2TX64|B2TX64_SHIB3/40-282 Quinone oxidoreductase OS=Shigella boydii serotype 18 (strain CDC 3083-94 / BS512) GN=qor PE=4 SV=1
NFIDTYIRSG------L-YP----P--PS-LPSRS-------------------------
-------------GTEAAGIVSKVGS-G----------V-----KHIKAGDR-VVYAQ--
-SAL-GAYSSVHNINA--DKAA-ILPAA-ISF---EQA--AASFLKGLTVYYLLRKT---
----------YE---IKP----DEQFLFHAAAGGVGLIACQWAKALGA-KLIGTVGT---
---AQKAQSALKAG-AWQVIN-----------YR---EE------N-------LVERLKE
-ITGGKKVRVVYDSVGRDTWERSLDCLQRRGLMVSFGNSS--G--AVTGVNL-GILNQKG
SLYVTRPSLQGYIT-TREELTEASNE-
>tr|B2VKD4|B2VKD4_ERWT9/40-281 Quinone oxidoreductase OS=Erwinia tasmaniensis (strain DSM 17950 / Et1/99) GN=qor PE=4 SV=1
NYIDTYVRSG------L-YP-------AA-LPAGL-------------------------
-------------GTEAAGVVLRVGA-G----------V-----SAVKPGDR-VVYAQ--
-SPL-GAYAEVHNVPV--DKLA-LLPDA-ISF---EQA--AASFLKGLTVHYLLRQT---
----------YV---VKP----DEIFLFHAAAGGVGLIACQWAKALGA-HLIGTVGS---
---VEKARQAENAG-AWATIN-----------YR---EE------N-------IAERVSA
-LTQGKKLRVVYDSVGKDTWEASLDCLQRRGLMVSFGNSS--G--PVTGVNL-GILNQKG
SLYVTRPSLNGYIT-TREALTQASNE-
>tr|B3PZM3|B3PZM3_RHIE6/42-283 Quinone oxidoreductase protein OS=Rhizobium etli (strain CIAT 652) GN=qor PE=4 SV=1
NFIDVYFRNG------S-YK----V--PH-LPFVT-------------------------
-------------GKEGAGTVTAVGP-G----------V-----TDFRLGDR-VAYAS--
--AD-GAYSAERNIET--RHLV-HVPDG-IEL---ETA--AAMMLKGMTAEYLLNRT---
----------FK---VGP----ETVLLFHAAAGGVGLIAGQWAKALGA-TVIGTAGS---
---EDKIALALAHG-YDHVIN-----------YK---TD------D-------FLTRVRA
-ITGGKGVDVVYDSIGRDTFPQSLDCLKPRGLFASFGQSS--G--PIENFTL-SQLAQKG
SLFATRPTLFTYIA-ARQELIDSAKA-
>tr|B3QIV4|B3QIV4_RHOPT/40-281 Alcohol dehydrogenase zinc-binding domain protein OS=Rhodopseudomonas palustris (strain TIE-1) GN=Rpal_2949 PE=4 SV=1
NFIDVYFRTG------L-YK----A--PS-LPFVA-------------------------
-------------GNEGAGEVVSVGP-H----------V-----TNFHPGDR-VAYYA--
--NL-GGYATERNIEA--AKLV-KLPDH-ITY---EQG--AVLMLKGLTVWYLLHKT---
----------FK---VEP----GHRVLIHAAAGGIGLLACQWARALGA-HVIGTVGS---
---KPKADLALANG-CDHVIL-----------YN---EE------D-------WVARVKQ
-ISRNELCDVVYDGVGKATFPGSLKCIKPRGLFVSFGNAS--G--PVPPFPL-TELNNHG
SLFATRPKLNDYIG-TRKELIEGADT-
>tr|B3R960|B3R960_CUPTR/40-283 Quinone oxidoreductase, NADPH-dependent OS=Cupriavidus taiwanensis (strain R1 / LMG 19424) GN=qor3 PE=4 SV=1
NYADTYFRDG------T-YP----V--P--LPSGI-------------------------
-------------GVEAAGVVQAVGA-G----------V-----SHVAEGDR-VTYTG-F
TNTL-GAYSTERLVPA--APLI-RLPDA-ISF---ETA--AAMTMRGLTSAYLMRRI---
----------YP---FRG----GETILLHAAAGGVGLIVSQWAKLLGL-TVIGTVST---
---EAKAELARAHG-CDHVID-----------YS---RE------D-------VATRVRE
-LTDGTGVSVVFDSVGRSTFQGSLDSLRRRGLMVCVGTAS--G--TIPPFDP-QLLARKG
SLYLTRPALADYIA-DPAEKAELAAE-
>tr|B3RD50|B3RD50_CUPTR/40-283 Quinone oxidoreductase, NADPH-dependent OS=Cupriavidus taiwanensis (strain R1 / LMG 19424) GN=qor2 PE=4 SV=1
NYADTYFRNG------T-YP----V--P--LPSGM-------------------------
-------------GVEAAGVVVSVGA-G----------V-----TNVAPGDR-VTYTG-F
VNTL-GAYSTERLVPA--APLI-RLPDS-IAF---ETA--AAMTMRGLTSAYLMRRI---
----------HP---FQA----GDTILLHAAAGGVGLIVSQWAKLLGL-TVIGTVST---
---EAKAELARAHG-CDHIIY-----------YT---RE------D-------VAKRVRE
-LTDGVGVSVVFDSVGKTTFMGSLDSLRRRGTMVCVGTAS--G--PVPPFDP-ALLAMKG
SLFLTRPALADYIA-DPAEKQALADE-
>tr|B4E9D6|B4E9D6_BURCJ/45-288 Putative quinone oxidoreductase OS=Burkholderia cepacia (strain J2315 / LMG 16656) GN=BceJ2315_17000 PE=4 SV=1
NFADTYFRSG------L-YP----V--P--LPAGI-------------------------
-------------GVEAAGVVEAVGP-G----------V-----TNVAVGDR-VTYTG-F
LNTL-GAYSTERLIPA--APLV-RLPAG-IAC---ETA--AAMTMRGLTSAYLLRRI---
----------HA---FAP----GDTILLHAAAGGVGLIVSQWAKLLGL-NVIGTVSS---
---EHKAAIARAHG-CDHTID-----------YS---RE------D-------VAKRVRE
-LTDGAGVDVVFDSVGKDTFEGSLDSLKRRGLMVCVGTAS--G--PIPPFDP-QRLAMKG
SLYLTRPALADYIA-DPAEKNDLAGE-
>tr|B4EYI5|B4EYI5_PROMH/40-282 Quinone oxidoreductase OS=Proteus mirabilis (strain HI4320) GN=qor PE=4 SV=1
NYIDTYVRSG------L-YP----V--EH-FPSGL-------------------------
-------------GTEAAGVVIKTGA-H----------V-----TSLKEGDR-VVYAQ--
-SPL-GAYSDTHNVPE--NKVA-RLPDN-ISF---EQA--AASFLKGLTVYYLFNET---
----------YK---LRA----GETFLFHAAAGGVGLIASQWAKAIGA-KMIGTAGS---
---DEKVAKAKAAG-AWKVIN-----------YQ---TE------S-------IVERVLA
-LTNNQKVPVVYDSVGKATWLDSLHCLQRRGLMVSFGNAS--G--AVTGVDL-GILNKLG
SLYVTRPSISGYIT-TREELDAASEA-
>tr|B4RD07|B4RD07_PHEZH/39-279 Quinone oxidoreductase OS=Phenylobacterium zucineum (strain HLK1) GN=qor PE=4 SV=1
NFIDTYFRSG------L-YP----A--K--LPCIP-------------------------
-------------GGEAAGVVEAVGE-G----------V-----TRVKPGDR-VAYIG--
--GF-GGYAEAGLAVA--DRLV-KLPDG-IDT---RVA--AAALLKGMTVEAFVRRC---
----------YP---VRP----GQTVLVHAAAGGVGQIMVQWLKAIGA-EVIATVGS---
---QAKAAKARALG-ADHVIL-----------YR---EQ------D-------VAAEVRR
-ITGGQGVPVAYDSVGKDTFEGTLASLARRGWFVSFGNAS--G--PAPPVDP-IRLMRGG
SLVFTRPTLFDYTA-TPQELEESAAA-
>tr|B4T1T9|B4T1T9_SALNS/40-282 Putative quinone oxidoreductase OS=Salmonella newport (strain SL254) GN=SNSL254_A4588 PE=4 SV=1
NFIDTYIRSG------L-YP----P--PS-LPAGL-------------------------
-------------GTEAAGVVSKVGN-G----------V-----EHIRVGDR-VVYAQ--
-STL-GAYSSVHNVPA--DKAA-ILPDA-ISF---EQA--AASFLKGLTVFYLLRKT---
----------YE---VKP----DEPFLFHAAAGGVGLIACQWAKALGA-KLIGTVGS---
---AQKAQRALDAG-AWQVIN-----------YR---EE------S-------IVERVKE
-ITGGKKVRVVYDSVGKDTWEASLDCLQRRGLMVSFGNAS--G--PVTGVNL-GILNQKG
SLYATRPSLQGYIT-TREELTEASNE-
>tr|B4TDM7|B4TDM7_SALHS/40-282 Putative quinone oxidoreductase OS=Salmonella heidelberg (strain SL476) GN=SeHA_C4587 PE=4 SV=1
NFIDTYIRSG------L-YP----P--PS-LPAGL-------------------------
-------------GTEAAGVVSKVGN-G----------V-----EHIRVGDR-VVYAQ--
-STL-GAYSSVHNVPA--DKAA-ILPDA-ISF---EQA--AASFLKGLTVFYLLRKT---
----------YE---VKP----DEPFLFHAAAGGVGLIACQWAKALGA-KLIGTVGS---
---AQKAQRALDAG-AWQVIN-----------YR---EE------S-------IVERVKE
-ITGGKKVRVVYDSVGKDTWEASLDCLQRRGLMVSFGNAS--G--PVTGVNL-GILNQKG
SLYATRPSLQGYIT-TREELTEASNE-
>tr|B4TRH2|B4TRH2_SALSV/40-282 Putative quinone oxidoreductase OS=Salmonella schwarzengrund (strain CVM19633) GN=SeSA_A4493 PE=4 SV=1
NFIDTYIRSG------L-YP----P--PS-LPAGL-------------------------
-------------GTEAAGVVSKVGN-G----------V-----EHIRVGDR-VVYAQ--
-STL-GAYSSVHNVPA--DKAA-ILPDA-ISF---EQA--AASFLKGLTVFYLLRKT---
----------YE---VKP----DEPFLFHAAAGGVGLIACQWAKALGA-KLIGTVGS---
---AQKAQRALDAG-AWQVIN-----------YR---EE------S-------IVERVKE
-ITGGKKVRVVYDSVGKDTWEASLDCLQRRGLMVSFGNAS--G--PVTGVNL-GILNQKG
SLYATRPSLQGYIT-TREELTEASNE-
>tr|B5BJW8|B5BJW8_SALPK/40-282 Quinone oxidoreductase OS=Salmonella paratyphi A (strain AKU_12601) GN=SSPA3771 PE=4 SV=1
NFIDTYIRSG------L-YP----P--PS-LPAGL-------------------------
-------------GTEAAGVVSKVGN-G----------V-----EHIRVGDR-VVYAQ--
-STL-GAYSSVHNVPA--DKAA-ILPDA-ISF---EQA--AASFLKGLTVFYLLRKT---
----------YE---VKP----DEPFLFHAAAGGVGLIACQWAKALGA-KLIGTVGS---
---AQKAQRALDAG-AWQVIN-----------YR---EE------S-------IVERVKE
-ITGGKKVRVVYDSVGKDTWEASLDCLQRRGLMVSFGNAS--G--PVTGVNL-GILNQKG
SLYATRPSLQGYIT-TREELTEASNE-
>tr|B5EHK0|B5EHK0_GEOBB/40-280 Alcohol dehydrogenase zinc-binding domain protein OS=Geobacter bemidjiensis (strain Bem / ATCC BAA-1014 / DSM 16622) GN=Gbem_11
NFVDVYQRNG------L-YK----V--A--LPAVA-------------------------
-------------GNEGAGVVEAVGE-G----------V-----TLVKPGDR-VAYAG--
--AL-GSYCQKRIIPA--DRVV-LMPDS-IGF---EQA--AAMMLKGLTVQYLIRRT---
----------YR---VQQ----GETVVFHAAAGGVGLIACQWLKHLGA-RVIGTAGS---
---EEKCELARRHG-AETCLN-----------YR---TD------S-------IVERVRE
-ITKGEGVPVVYDGVGKDTFDTSLRCLRPFGLLVSFGNAS--G--PLPPVDL-SILSQLG
SLYLTRPTLNTYAA-KRADLEQMAGE-
>tr|B5F1R3|B5F1R3_SALA4/40-282 Oxidoreductase, zinc-binding dehydrogenase family OS=Salmonella agona (strain SL483) GN=SeAg_B4502 PE=4 SV=1
NFIDTYIRSG------L-YP----P--PS-LPAGL-------------------------
-------------GTEAAGVVSKVGN-G----------V-----EHIRVGDR-VVYAQ--
-STL-GAYSSVHNVPA--DKAA-ILPDA-ISF---EQA--AASFLKGLTVFYLLRKT---
----------YE---VKP----DEPFLFHAAAGGVGLIACQWAKALGA-KLIGTVGS---
---AQKAQRALDAG-AWQVIN-----------YR---EE------S-------IVERVKE
-ITGGKKVRVVYDSVGKDTWEASLDCLQRRGLIVSFGNAS--G--PVTGVNL-GILNQKG
SLYATRPSLQGYIT-TREELTEASNE-
>tr|B5FQR8|B5FQR8_SALDC/40-282 Oxidoreductase, zinc-binding dehydrogenase family OS=Salmonella dublin (strain CT_02021853) GN=SeD_A4639 PE=4 SV=1
NFIDTYIRSG------L-YP----P--PS-LPAGL-------------------------
-------------GTEAAGVVSKVGN-G----------V-----EHIRVGDR-VVYAQ--
-STL-GAYSSVHNVTA--DKAA-ILPDA-ISF---EQA--AASFLKGLTIFYLLRKT---
----------YE---VKP----DEPFLFHAAAGGVGLIACQWAKALGA-KLIGTVGS---
---AQKAQRALDAG-AWQVIN-----------YR---EE------S-------IVERVKE
-ITGGKKVRVVYDSVGKDTWEASLDCLQRRGLMVSFGNAS--G--PVTGVNL-GILNQKG
SLYATRPSLQGYIT-TREELTEASNE-
>tr|B5QZ70|B5QZ70_SALEP/40-282 Quinone oxidoreductase OS=Salmonella enteritidis PT4 (strain P125109) GN=qor PE=4 SV=1
NFIDTYIRSG------L-YP----P--PS-LPAGL-------------------------
-------------GTEAAGVVSKVGN-G----------V-----EHIRVGDR-VVYAQ--
-STL-GAYSSVHNVTA--DKAA-ILPDA-ISF---EQA--AASFLKGLTVFYLLRKT---
----------YE---VKP----DEPFLFHAAAGGVGLIACQWAKALGA-KLIGTVGS---
---AQKAQRALDAG-AWQVIN-----------YR---EE------S-------IVERVKE
-ITGGKKVRVVYDSVGKDTWEASLDCLQRRGLMVSFGNAS--G--PVTGVNL-GILNQKG
SLYATRPSLQGYIT-TREELTEASNE-
>tr|B5R7U4|B5R7U4_SALG2/40-282 Quinone oxidoreductase OS=Salmonella gallinarum (strain 287/91 / NCTC 13346) GN=qor PE=4 SV=1
NFIDTYIRSG------L-YP----P--PS-LPAGL-------------------------
-------------GTEAAGVVSKVGN-G----------V-----EHIRVGDR-VVYAQ--
-STL-GAYSSVHNVTA--DKAA-ILPDA-ISF---EQA--AASFLKGLTVFYLLRKT---
----------YE---VKP----DEPFLFHAAAGGVGLIACQWAKALGA-KLIGTVGS---
---AQKAQRALDAG-AWQVIN-----------YR---EE------S-------IVERVKE
-ITGGKKVRVVYDSVGKDTWEASLDCLQRRGLMVSFGNAS--G--PVTGVNL-GILNQKG
SLYATRPSLQGYIT-TREELTEASNE-
>tr|B5XXY1|B5XXY1_KLEP3/40-282 Quinone oxidoreductase OS=Klebsiella pneumoniae (strain 342) GN=qor PE=4 SV=1
NYIDTYVRSG------L-YP----P--PS-LPSGL-------------------------
-------------GTEAAGVVSKVGH-G----------V-----THIKVGDR-VVYAQ--
-SAL-GAYSTVHNVLA--DKAA-VLPDA-ISF---EQA--AASFLKGLTVWYLLRKT---
----------YE---IKP----NEVFLFHAAAGGVGLIACQWAKALGA-KLIGTVGS---
---AQKAQRAKEAG-AWQVIN-----------YR---EE------Q-------IVERLKA
-LTDGKKVAVVYDSVGKDTWEASLDCLQRRGLMVSFGNSS--G--PVTGVNL-GILNQKG
SLYVTRPSLQGYIT-NREELAEACSE-
>tr|B5Z1B1|B5Z1B1_ECO5E/40-282 Quinone oxidoreductase OS=Escherichia coli O157:H7 (strain EC4115 / EHEC) GN=qor PE=4 SV=1
NFIDTYIRSG------L-YP----P--PS-LPSGL-------------------------
-------------GTEAAGIVSKVGS-G----------V-----KHIKAGDR-VVYAQ--
-SAL-GAYSSVHNINA--DKAA-ILPAA-ISF---EQA--AASFLKGLTVYYLLRKT---
----------YE---IKP----DEQFLFHAAAGGVGLIACQWAKALGA-KLIGTVGT---
---AQKAQSALKAG-AWQVIN-----------YR---EE------N-------LVERLKE
-ITGGKKVRVVYDSVGRDTWERSLDCLQRRGLMVSFGNSS--G--AVTGVNL-GILNQKG
SLYVTRPSLQGYIT-TREELTEASNE-
>tr|B5ZP41|B5ZP41_RHILW/42-283 Alcohol dehydrogenase zinc-binding domain protein OS=Rhizobium leguminosarum bv. trifolii (strain WSM2304) GN=Rleg2_1715 PE=4 S
NFIDVYFRNG------T-YK----A--PH-LPFVT-------------------------
-------------GKEGAGTVTAVGP-G----------V-----VDFKIGDR-VAYAS--
--AD-GAYSAERNIET--RHLV-HVPDG-IEL---ETA--AAMMLKGMTAEYLLNRT---
----------FK---VGP----ETVLLFHAAAGGVGLIAGQWAKALGA-TVIGTAGS---
---EDKVQLALAHG-YDHAIN-----------YK---SE------D-------FAVRVRE
-ITAGKGVDVVYDSIGRDTFPQSLDCLKPRGLFASFGQSS--G--PIENFTL-AMLAQKG
SLFATRPTLFTYIA-ARQELIDSAKA-
>tr|B6I5R7|B6I5R7_ECOSE/40-282 Quinone oxidoreductase OS=Escherichia coli (strain SE11) GN=ECSE_4344 PE=4 SV=1
NFIDTYIRSG------L-YP----P--PS-LPSGL-------------------------
-------------GTEAAGIVSKVGS-G----------V-----KHIKAGDR-VVYAQ--
-SAL-GAYSSVHNINA--DKAA-ILPAA-ISF---EQA--AASFLKGLTVYYLLRKT---
----------YE---IKP----DEQFLFHAAAGGVGLIACQWAKALGA-KLIGTVGT---
---AQKAQSALKAG-AWQVIN-----------YR---EE------N-------LVERLKE
-ITGGKKVRVVYDSVGRDTWERSLDCLQRRGLMVSFGNSS--G--AVTGVNL-GILNQKG
SLYVTRPSLQGYIT-TREELTEASNE-
>tr|O53146|O53146_MYCTU/39-285 PROBABLE QUINONE REDUCTASE QOR (NADPH:quinone reductase) (Zeta-crystallin homolog protein) OS=Mycobacterium tuberculosis GN=qor
NFIDTYFRSG------Q-YP----R--E--LPFVI-------------------------
-------------GSEVCGTVEAVGP-G----------VTAAD-TAISVGDR-VVSAS--
--AN-GAYAEFCTAPA--SLTA-KVPDD-VTS---EVA--ASALLKGLTAHYLLKSV---
----------YP---VKR----GDTVLVHAGAGGVGLILTQWATHLGV-RVITTVST---
---AEKAKLSKDAG-ADVVLD-----------YP---ED----AWQ-------FAGRVRE
-LTGGTGVQAVYDGVGATTFDASLASLAVRGTLALFGAAS--G--PVPPVDP-QRLNAAG
SVYLTRPSLFHFTR-TGEEFSWRAAE-
>tr|Q02NH2|Q02NH2_PSEAB/40-281 Putative quinone oxidoreductase OS=Pseudomonas aeruginosa (strain UCBPP-PA14) GN=PA14_29460 PE=4 SV=1
NPLDLGQRSG------A-VP----I--P--LPSGL-------------------------
-------------GLEGAGVVAALGP-G----------V-----SGLAPGDR-VAYAT--
-GPL-GAYASARLYPA--ERLL-KLPDT-LAF---EDA--AALLFKGITAHYLLHAT---
----------YP---VGP----GTRILLYGAAGAVGQLMAAWARHLGA-WVIGVVSK---
---AESVERARAAG-CDEVLV-----------FD---AA------S-------LAAQVAE
-LTAGRKVDVVYDPIGRATFEASLDSLRPRGLLVSFGATS--G--VPPAVEV-ATLNAKG
SLFLTRPSLAAHTA-NPEEYRLRAQA-
>tr|Q02V58|Q02V58_PSEAB/40-282 Quinone oxidoreductase OS=Pseudomonas aeruginosa (strain UCBPP-PA14) GN=qor PE=4 SV=1
NFIDTYYRSG------L-YP----A--PG-FPSGL-------------------------
-------------GSEGAGEVEAVGS-E----------V-----TRFKVGDR-VAYAT--
-GPL-GAYSELHVLAE--EKLV-HLPDG-IDF---EQA--AAVMLKGLTTQYLLRQT---
----------YE---LRG----GETILFHAAAGGVGLFACQWAKALGV-QLIGTVSS---
---PEKARLARQHG-AWETID-----------YS---HE------N-------VARRVLE
-LTDGKKCPVVYDSVGKDTWETSLDCVAPRGLLVSFGNAS--G--PVTGVNL-GILSQKG
SLYVTRPTLGSYAD-TPEKLQAMADE-
>tr|Q07MU7|Q07MU7_RHOP5/40-281 Alcohol dehydrogenase, zinc-binding domain protein OS=Rhodopseudomonas palustris (strain BisA53) GN=RPE_2800 PE=4 SV=1
NFIDVYFRTG------L-YK----A--PQ-LPFIA-------------------------
-------------GNEAAGEVVAVGS-G----------V-----TNFHPGDR-VAYYS--
--NL-GAYATERNIPA--DKLV-KLPDH-ITY---EQG--AVLMLKGLTVWYLLHKT---
----------FK---VEP----GHRILVHAAAGGVGLLMCQWAKAMGA-HVIGTVGS---
---KAKAEMAEAAG-CDHAIV-----------YT---EE------D-------FVARVKQ
-ISRNELCDVVYDGVGKTTFPGSLSCIKPRGLFVSFGNAS--G--PVPPFAL-AELNNHG
SLFATRPKLNDYVS-KRSELIEGADT-
>tr|Q0AKE3|Q0AKE3_MARMM/40-281 Alcohol dehydrogenase, zinc-binding domain protein OS=Maricaulis maris (strain MCS10) GN=Mmar10_2969 PE=4 SV=1
NYIDTYHRSG------L-YP----V--P--LPSGL-------------------------
-------------GLEASGIVEAMGS-E----------V-----SGFRTGDR-VAYGS--
-GPL-GAYAETNIVPA--GRVA-KLPDE-VSH---EQA--AAIMLKGMTAHYLLKET---
----------YP---VQR----GETILFHAAAGGVGLLVCQWARDLGV-TLIGTAST---
---QEKCDLALKMG-ATHMIN-----------YT---TE------D-------VVARVRD
-ITNGQGVPVVYDGVGKDTFEMSLDCLKPRGLLASFGNAS--G--PVTGVDL-GILTQKG
SLYVTRPSLGHYTA-TDDALAANTAD-
>tr|Q0BFD0|Q0BFD0_BURCM/40-283 Alcohol dehydrogenase, zinc-binding domain protein OS=Burkholderia ambifaria (strain ATCC BAA-244 / AMMD) GN=Bamb_1585 PE=4 SV=
NFADTYFRSG------L-YP----V--A--LPAGI-------------------------
-------------GVEAAGVVEALGP-G----------V-----TNVAVGDR-VTYTG-F
LNTL-GAYSTERLIAA--APLV-RLPAG-IGC---ETA--AAMTMRGLTSAYLLRRI---
----------HA---FAP----GDTILLHAAAGGVGLIVSQWAKLLGL-TVIGTVSS---
---EHKAAVARAHG-CDHTID-----------YS---RE------D-------VAKRVRE
-LTGGAGVDVVFDSVGKDTFEGSLDSLKRRGLMVCVGTAS--G--PIPPFDP-QRLAMKG
SLYLTRPALADYIA-DPAEKNDLAGE-
>tr|Q0BW88|Q0BW88_GRABC/40-285 Quinone oxidoreductase OS=Granulibacter bethesdensis (strain ATCC BAA-1260 / CGDNIH1) GN=GbCGDNIH1_0016 PE=4 SV=1
NFIDIYFRSG------L-YK----A--PS-LPTVL-------------------------
-------------GMEGAGTVIEIGA-G----------V-----TDIQVGDR-VAYAT--
-GPL-GAYATERTIAA--DRLV-KLPDS-ISC---QTA--AAMMLQGLTAQYLLRRT---
----------YP---VKR----GDTILVYAAAGGVGLILCQWAAYLGA-SVIGVVST---
---EEKAALARAHG-ASHVIV-----------SS---ND---HPAD-------IAGEVRR
-ITQGAMVPVVYDSVGKDTFDASLDCLAPLGLMVSYGNAS--G--PVPPFSL-TTLSAKG
SLFVTRPSLATYTA-KRADLLAMAQD-
>tr|Q0BYL8|Q0BYL8_HYPNA/44-282 Putative quinone oxidoreductase OS=Hyphomonas neptunium (strain ATCC 15444) GN=HNE_2746 PE=4 SV=1
NFIDTYHRSG------L-YP----M--K--LPATL-------------------------
-------------GSEAAGVVEAVGE-G----------V-----THLKAGDR-VAYLA--
--G--GTYATHYTGAA--ASMV-SLPDF-VSD---EEG--AALMLKGLTAWMLLFEI---
----------RP---VKA----GDTVLIWAPVGGVGTILTPWAAHLGA-RVIGVTSS---
---EEKAAKAKALG-AAEVVV------------G---YD------G-------VAEKVRA
-LNGGKGVDIAFDSVGKISAEGSLGSLKPRGWFITYGNAS--G--PVDPIPP-ARLAQGG
SLIMTRPGVFTFLQ-PPGALARGAGL-
>tr|Q0JY72|Q0JY72_RALEH/40-283 Quinone oxidoreductase OS=Ralstonia eutropha (strain ATCC 17699 / H16 / DSM 428 / Stanier 337) GN=H16_B2520 PE=4 SV=1
NYADTYFRNG------T-YP----V--P--LPSGM-------------------------
-------------GVEAAGVVVSVGP-G----------V-----TNVAAGDR-VTYTG-F
VNTL-GAYSTERLVPA--APLI-RLPES-IAF---ETA--AAMTMRGLTSAYLMRRI---
----------YP---FSQ----GDTILLHAAAGGVGLIVSQWAKLLGL-TVIGTVST---
---EAKAEVARAHG-CDHIIQ-----------YT---RE------D-------VAKRVRE
-LTDGVGVSVVFDSVGKTTFMASLDSLKRRGTMVCVGTAS--G--PIPPFDP-VLLAMKG
SLFLTRPALADYIA-DPAEKQALAGE-
>tr|Q0K2F2|Q0K2F2_RALEH/40-283 NADPH:quinone reductase or related Zn-dependent oxidoreductase OS=Ralstonia eutropha (strain ATCC 17699 / H16 / DSM 428 / Stani
NFADTYFRSG------T-YK----V--P--LPSGI-------------------------
-------------GNEAAGVIEAVGA-G----------V-----THLAVGDR-VTYTG-F
TNTL-GAYSTERLISA--GPLI-RLPQA-ISC---EVA--AAMTMRGLSAAYLMRRI---
----------YP---FKA----GDSILLHAAAGGVGLIVAQWAKLLGL-TVIGTVST---
---DAKAEVARAHG-CDHTIN-----------YS---HE------D-------VARRVRE
-LTDGVGVNVVFDSVGKDTFMSSLDSLRRRGLLVCVGFAS--G--PVTGFDP-AILARKG
SAFLTRPGLADYIA-DPAEKAELVGE-
>tr|Q0K2I0|Q0K2I0_RALEH/68-311 NADP-dependent quinone oxidoreductase OS=Ralstonia eutropha (strain ATCC 17699 / H16 / DSM 428 / Stanier 337) GN=H16_B1003 PE=4
NYADTYFRNG------T-YP----V--P--LPGGM-------------------------
-------------GVEAAGVVQAVGP-G----------V-----THVAEGDR-VTYTG-F
INTL-GAYSTERLVPA--APLI-RLPEA-ISF---ETA--AAMTMRGLTSAYLMRRI---
----------YP---FQG----GEAILLHAAAGGVGLIVSQWARLLGL-TVIGTVST---
---EAKAEVARAHG-CDHIIN-----------YS---HE------D-------VAKRVRE
-LTDGAGVSVVFDSVGKSTFMASLDSLKRRGLMVCVGTAS--G--TIPPFDP-QLLARKG
SVYLTRPALADYIA-DPAEKAELAAE-
>tr|Q0SA50|Q0SA50_RHOSR/68-309 Quinone oxidoreductase OS=Rhodococcus sp. (strain RHA1) GN=RHA1_ro03786 PE=4 SV=1
NFADTYFRTG------L-YP----A--E--LPAGM-------------------------
-------------GVEAAGVVEEVGS-G----------V-----THVQVGDR-VTYTG--
-SPL-GAYSTERVMPA--APLI-PLPEA-IRF---DTA--AAMTMRGLTTAYLLRRI---
----------HP---LKA----GDTVLLHAAAGGVGLIFTQWAKLLGI-NVIGTVST---
---DEKAAIARAHG-CEHVIV-----------YT---RE------N-------VAERVRE
-ITNGAGVPVVYDSIGESTFQTSLDCLARRGLLVCFGTAS--G--PIPPINA-MQLAVKG
SLFVTRPALADYIA-DPAERAELAGE-
>tr|Q0SXR8|Q0SXR8_SHIF8/40-282 Quinone oxidoreductase OS=Shigella flexneri serotype 5b (strain 8401) GN=qor PE=4 SV=1
NFIDTYIRSG------L-YP----P--PS-LPSGL-------------------------
-------------GTEAAGIVSKVGS-G----------V-----KHIKAGDH-VVYAQ--
-SAL-GAYSSVHNINA--DKAA-ILPAA-ISF---EQA--AASFLKGLTVYYLLRKT---
----------YE---IKP----DEQFLFHAAAGGIGLIACQWAKALGA-KLIGTVGT---
---AQKAQSALKAG-AWQVIN-----------YR---EE------N-------LVERLKE
-ITGGKKVRVVYDSVGRDTWERSLDCLQRRGLMVSFGNSS--G--AVTGVNL-GILNQKG
SLYVTRPSLQGYIT-TREELTEASNE-
>tr|Q0TA14|Q0TA14_ECOL5/40-282 Quinone oxidoreductase OS=Escherichia coli O6:K15:H31 (strain 536 / UPEC) GN=ECP_4267 PE=4 SV=1
NFIDTYIRSG------L-YP----P--PS-LPSGL-------------------------
-------------GTEAAGIVSKVGS-G----------V-----KHIKAGDR-VVYAQ--
-SAL-GAYSSVHNINA--DKAA-ILPAA-ISF---EQA--AASFLKGLTVYYLLRKT---
----------YE---IKP----DEQFLFHAAAGGVGLIACQWAKALGA-KLIGTVGT---
---AQKAQSALKAG-AWQVIN-----------YR---EE------N-------LVERLKE
-ITGGKKVRVVYDSVGRDTWERSLDCLQRRGLMVSFGNSS--G--AVTGVNL-GILNQKG
SLYVTRPSLQGYIT-TREELTEASNE-
>tr|Q0WJY9|Q0WJY9_YERPE/40-282 Quinone oxidoreductase OS=Yersinia pestis GN=b4051 PE=4 SV=1
NYIDTYVRSG------L-YP----P--AH-LPSGL-------------------------
-------------GTEAAGIVSKVGA-A----------V-----SSVKVGDR-VVYAQ--
-SAL-GAYSEVHNVPA--DKIA-LLPEQ-ISF---EQA--AASFLKGLTAYYLLRQT---
----------HE---IKP----GEVFLFHAAAGGVGLIACQWAKALGA-KLIGTVGS---
---DEKAQLAKAAG-AWATIN-----------YR---TE------N-------IAQRVAE
-LTEGEKVGVVYDSVGKSTWEASLDSLKRRGLLVSFGNAS--G--PVTGVNL-GILNQKG
GIYVTRPSLNVYVA-NRQELESASQQ-
>tr|Q125P1|Q125P1_POLSJ/57-301 Alcohol dehydrogenase, zinc-binding OS=Polaromonas sp. (strain JS666 / ATCC BAA-500) GN=Bpro_3853 PE=4 SV=1
NFIDVYQRTG------L-YK----L--P--MPLQL-------------------------
-------------GMEASGVVEAVGE-G----------V-----THLKAGDR-AAYAS--
-QPP-GSYCELRVMPA--KCVC-RLPDA-ISF---ETG--AAMMLKGLTVQYLLRRT---
----------QPQGGLNA----GDFVLFHAAAGGVGLIACQWAKAMGL-QLIGTAGS---
---DEKCALAKANG-AAFVIN-----------YA---KE------D-------FVARVKE
-ITGGKGVKAVYDSVGKDTFLKSLDCLRPFGLLANFGNAS--G--KVEPLDI-GVLAAKG
SLYVSRPTLFTHIA-TRETTQEMADD-
>tr|Q136X8|Q136X8_RHOPS/40-281 Alcohol dehydrogenase, zinc-binding OS=Rhodopseudomonas palustris (strain BisB5) GN=RPD_2632 PE=4 SV=1
NFIDVYFRTG------L-YK----A--PT-KPFIV-------------------------
-------------GNEAAGEVVAVGP-H----------V-----TNFHPGDR-VAYYS--
--NL-GGYATERNIEA--TKLV-KLPDH-ITY---EQG--AVLMLKGLTVWYLLHKT---
----------FK---VEP----GHRVLIHAAAGGIGLLACQWARALGA-HVIGTVGS---
---KAKADLALANG-CDHVIL-----------YN---EE------D-------FVARVKQ
-ISRNELCDVVYDGVGKTTFPGSLSCIKPRGLFVSFGNAS--G--PVPPFAL-AELNNHG
SLFATRPKLNDYVG-TRKELIEGADT-
>tr|Q16BD9|Q16BD9_ROSDO/40-281 Quinone oxidoreductase OS=Roseobacter denitrificans (strain ATCC 33942 / OCh 114) GN=qor PE=4 SV=1
NFIDVYQRSG------L-YP----M--T--LPHAL-------------------------
-------------GMEAAGVIEAVGA-G----------V-----THLKVGDR-AAYAA--
-TPP-GAYAQARVMPA--AQVC-PLPDG-ISF---EEA--AAMMLKGLTVQYLFHRT---
----------TP---LKV----GDTVLFHAAAGGVGLIACQWARSEGI-TLIGTAGS---
---DAKCAMALEHG-AAHCIN-----------YK---TE------D-------FAARVRA
-LTDGKGVDVVMDAVGADTFEGSLDSLKPLGMMISFGNAS--G--PVPPFSV-GILGQKG
SLKITRPTLFTHIA-EHETCQAMAAQ-
>tr|Q1B999|Q1B999_MYCSS/42-284 Alcohol dehydrogenase, zinc-binding protein OS=Mycobacterium sp. (strain MCS) GN=Mmcs_2427 PE=4 SV=1
NFIDTYFRSG------L-YP----R--E--VPFVV-------------------------
-------------GTEVCGTIEAVGD-D----------V-----AALQVGDR-VVTDK--
--AV-GAYAEYTVAPA--DFVA-YVPDG-VAP---AVA--ASSLLKGMTAHYLIKST---
----------YP---VQQ----GDTVLLHAGAGGVGLILTQWATSLTA-KVITTVST---
---PQKAELSRQAG-AIEVLD-----------YP---HD----PQE-------FGARIRD
-LTGGNGVAAVYDGVGAATFDASLASLAVRGTLVLFGGAS--G--PVPPVDP-QRLNSAG
SVYLTRPSLVHYTR-TPDEFSWRAGE-
>tr|Q1BP40|Q1BP40_BURCA/39-285 Alcohol dehydrogenase, zinc-binding OS=Burkholderia cenocepacia (strain AU 1054) GN=Bcen_3723 PE=4 SV=1
NFMDVHTRQGKYRDSRT-YP----V--R--IPCTL-------------------------
-------------GMEGAGEVVEVGA-G----------V-----TSVRAGDR-VAWCI--
--VW-GAYAEYAVVPA--ARLA-RIPDD-IAY---DLA--AAAIFQGSTAHYLLDDV---
----------GK---LEA----GMTCLVHAASGGIGQLLVQLAKRRGV-EVFATTST---
---ADKAAIARARG-ADHVLL-----------YE---HG------G-------FADRIRE
-LTDGRGVDVVFDAVGKTTLRDSFRATRVRGLVVNYGSVT--G--PISDLDP-YELGEAG
SLFLTRPRLADHLA-DAITVQRRADD-
>tr|Q1C0U5|Q1C0U5_YERPA/40-282 Quinone oxidoreductase OS=Yersinia pestis bv. Antiqua (strain Antiqua) GN=YPA_3966 PE=4 SV=1
NYIDTYVRSG------L-YP----P--AH-LPSGL-------------------------
-------------GTEAAGIVSKVGA-A----------V-----SSVKVGDR-VVYAQ--
-SAL-GAYSEVHNVPA--DKIA-LLPEQ-ISF---EQA--AASFLKGLTAYYLLRQT---
----------HE---IKP----GEVFLFHAAAGGVGLIACQWAKALGA-KLIGTVGS---
---DEKAQLAKAAG-AWATIN-----------YR---TE------N-------IAQRVAE
-LTEGEKVGVVYDSVGKSTWEASLDSLKRRGLLVSFGNAS--G--PVTGVNL-GILNQKG
GIYVTRPSLNVYVA-NRQELESASQQ-
>tr|Q1CEA2|Q1CEA2_YERPN/40-282 Quinone oxidoreductase OS=Yersinia pestis bv. Antiqua (strain Nepal516) GN=YPN_3351 PE=4 SV=1
NYIDTYVRSG------L-YP----P--AH-LPSGL-------------------------
-------------GTEAAGIVSKVGA-A----------V-----SSVKVGDR-VVYAQ--
-SAL-GAYSEVHNVPA--DKIA-LLPEQ-ISF---EQA--AASFLKGLTAYYLLRQT---
----------HE---IKP----GEVFLFHAAAGGVGLIACQWAKALGA-KLIGTVGS---
---DEKAQLAKAAG-AWATIN-----------YR---TE------N-------IAQRVAE
-LTEGEKVGVVYDSVGKSTWEASLDSLKRRGLLVSFGNAS--G--PVTGVNL-GILNQKG
GIYVTRPSLNVYVA-NRQELESASQQ-
>tr|Q1GS27|Q1GS27_SPHAL/44-285 Alcohol dehydrogenase, zinc-binding OS=Sphingopyxis alaskensis GN=Sala_1833 PE=4 SV=1
NYIDIYHRDG------T-YP----V--T--LPGGL-------------------------
-------------GMEAAGEVVAVGS-D----------V-----HGFRPGDR-VATFG--
-PER-GAYASARIVQA--PSLF-KLPAA-IDD---ETA--AAALLKACTVEALVERC---
----------AR---VEA----GWTVLVHAAAGGVGLILVQWLKAIGA-TVIGTVST---
---EAKEQAARAAG-ADHVIR-----------YK---TD------D-------VAGHVRE
-ITDGQGVPVTFDGIGMATWATSLKATARRGLIVSYGNAG--G--PVTGVNL-GILAQHG
SQFVTRPTLFDYYH-LPGERAAGVAR-
>tr|Q1I2G7|Q1I2G7_PSEE4/40-282 Quinone oxidoreductase, NADPH-dependent OS=Pseudomonas entomophila (strain L48) GN=qor PE=4 SV=1
NFIDTYFRSG------L-YA----P--PA-LPSGL-------------------------
-------------GTEAAGVVEAVGE-G----------V-----SRIKVGDR-VAYAG--
-GPL-GAYSEVHTLPE--ANLV-KLPEA-ISF---EQA--AAVMLKGLTTQYLLKQT---
----------YA---VQP----GDFVLFHAAAGGVGSLACQWAKALGA-KLIGTVSS---
---PEKAERAKALG-AWATID-----------YS---QE------D-------VAKRVLE
-LTDGQKCSVVYDGVGADTWLTSLDCLRPRGLMVSFGNAS--G--AVSGVNL-GILSQKG
SLYVTRPTLGSYAN-NAENTQAMADD-
>tr|Q1LCI2|Q1LCI2_RALME/40-283 Alcohol dehydrogenase, zinc-binding OS=Ralstonia metallidurans (strain CH34 / ATCC 43123 / DSM 2839) GN=Rmet_5285 PE=4 SV=1
NFADTYFRSG------L-YK----V--P--LPSSI-------------------------
-------------GNEAAGVIEAVGS-G----------V-----THLAVGDR-VTYTG-F
TPTL-GAYSTDRLISA--DPLI-KLPEA-ISC---EVA--AAMTMRGLSAAYLMRRI---
----------YP---FKA----GDTILLHAAAGGAGLIISQWAKLLGL-TVIGTVST---
---DAKAEVARAHG-CDHTIN-----------YS---HE------D-------VAKRVRE
-LTDGVGVSVVFDSVGKDTFMSSLDSLKRRGLLVCVGFAS--G--AVPAFDP-AILARKG
SAYLTRPGLADYIA-DPAEKAELVDE-
>tr|Q1LED6|Q1LED6_RALME/129-369 Alcohol dehydrogenase, zinc-binding OS=Ralstonia metallidurans (strain CH34 / ATCC 43123 / DSM 2839) GN=Rmet_4628 PE=4 SV=1
NFIDIYFRTG------H-YP----L--E--LPNGL-------------------------
-------------GSDAVGVVEAVGP-G----------V-----TDIRVGDR-VGYLL--
-GPQ-GAYSDVRVMPA--DVLI-PLPDG-IAD---RTA--ATLMMKGMTAQYLFRQV---
----------YP---LKG----GETILYHAAAGGVGLIACQWARALGV-TMIGTVSS---
---DEKAEIAKANG-CTHTIV-----------TS---RE------N-------IAERVKA
-LTDGKGVPVVFDSIGKSTLEASLDSLQVRGTLVSNGTTS--G--PV-EIDS-RVIARKG
SLWVTRPAMIHYAT-PRSHMLAMAAE-
>tr|Q1LMM9|Q1LMM9_RALME/40-283 Alcohol dehydrogenase, zinc-binding OS=Ralstonia metallidurans (strain CH34 / ATCC 43123 / DSM 2839) GN=Rmet_1716 PE=4 SV=1
NYADTYFRNG------T-YP----V--P--LPAGM-------------------------
-------------GVEASGVVQAIGP-D----------V-----TNVAVGDR-VTYTG-F
LNTL-GAYSTERLVPA--APLI-RLPEN-IGF---ETA--AAMTMRGLTSAYLMRRI---
----------YA---FKR----GDTILLHAAAGGVGLIVSQWAKLQGL-NVIGTVSS---
---EAKAEVARAHG-CDHIIN-----------YS---HE------D-------VAKRVRE
-LTDGVGATVVFDSVGKNTFMASLDSLKRRGLLVCVGTAS--G--PIPPFDP-VLLAMKG
SVYVTRPALADYIA-DPGEKAELAGE-
>tr|Q1LRZ3|Q1LRZ3_RALME/43-284 Alcohol dehydrogenase, zinc-binding OS=Ralstonia metallidurans (strain CH34 / ATCC 43123 / DSM 2839) GN=Rmet_0197 PE=3 SV=1
NFIDVYQRRG------T-YP----L--P--VGTGL-------------------------
-------------GHEAAGVVEAIGD-G----------V-----TDVAVGDR-VAYMN--
-AGL-GAYAEGRNIPV--DKLV-KLPDA-ISD---EQA--AAVIFKGMTAQYLVRHT---
----------YA---VKP----GDTVLVHAAAGGVGQILSGWAKALGA-RVIGTAGS---
---AAKCEIARAVG-CDVAID-----------YS---HG------D-------WVKQVRD
-ATDGRGVNVVYDAVGKDTFLGSLDCAQTFGMVVLYGGAS--G--PAPAIEP-ELLNKKG
CLYLTRPSVFPHNA-DATRFRANAKD-
>tr|Q1MGQ8|Q1MGQ8_RHIL3/42-283 Putative quinone oxidoreductase OS=Rhizobium leguminosarum bv. viciae (strain 3841) GN=qor PE=4 SV=1
NFIDVYFRNG------T-YK----A--PH-LPFVT-------------------------
-------------GKEGAGTVTSVGP-G----------V-----EDFKVGDR-VAYAG--
--AD-GAYSAGRNVET--RHLV-HVPDG-IEL---ETA--AAMMLKGMTAEYLLNRT---
----------FK---VGP----QTVLLFHAAAGGVGLIAGQWAKALGA-TVIGTAGS---
---EDKIELALAHG-YDHVIN-----------YK---SD------S-------FVDRVRD
-ITGGKGVDVVYDSIGRDTFPQSLDCLKPRGLFASFGQSS--G--PIENFTL-AALAQRG
SLFATRPTLFTYIA-ARQELIDSAKA-
>tr|Q1QLQ5|Q1QLQ5_NITHX/40-281 Alcohol dehydrogenase, zinc-binding OS=Nitrobacter hamburgensis (strain X14 / DSM 10229) GN=Nham_2044 PE=4 SV=1
NFIDVYYRTG------L-YK----A--PT-MPFVV-------------------------
-------------GNEAAGEVAAVGP-G----------V-----TDFHPGDR-VAYYV--
--NL-GAYATERNAPA--DKLV-KLPDH-ITY---EQG--AVLMLKGLTVWYLLHKT---
----------FK---VEQ----GHRVLIHAAAGGIGLLACQWAKALGA-NVIGTVGS---
---KAKADLALANG-CDHVIL-----------YK---DE------D-------FVARVKQ
-ISRNELCDVVYDGVGKTTFPGSLSCLRPRGLFVSFGNAS--G--PVPPFAL-TELNNHG
SLFATRPKLNDYVA-TRTELLEGADT-
>tr|Q1QXE7|Q1QXE7_CHRSD/40-282 Alcohol dehydrogenase, zinc-binding OS=Chromohalobacter salexigens (strain DSM 3043 / ATCC BAA-138 / NCIMB 13768) GN=Csal_1508
NFIDIYFRTG------L-YP----A--PS-LPSGL-------------------------
-------------GTEGAGEIDAVGE-G----------V-----TMFAPGDR-VAYAQ--
-GPL-GAYAEQHVLPA--EKVV-ALPDA-IDY---ETA--AAAMLKGLTVQYLLRQT---
----------YR---VKE----GETILFHAAAGGVGSIACQWAKALGV-KLIGTVGS---
---PEKAELAKRNG-AWATID-----------YT---RE------N-------VVERVRE
-LTGGEMVPVVYDSVGKDTWETSLDCLQKRGLMVSFGNAS--G--PVEGVNI-GILNQKG
ALFVTRPSLNGYAD-TRERFEAMAAE-
>tr|Q1R3N7|Q1R3N7_ECOUT/40-282 Qor subunit of quinone oxidoreductase OS=Escherichia coli (strain UTI89 / UPEC) GN=qor PE=4 SV=1
NFIDTYIRSG------L-YP----P--PS-LPSGL-------------------------
-------------GTEAAGIVSKVGS-G----------V-----KHIKAGDR-VVYAQ--
-SAL-GAYSSVHNINA--DKAA-ILPAA-ISF---EQA--AASFLKGLTVYYLLRKT---
----------YE---IKP----DEQFLFHAAAGGVGLIACQWAKALGA-KLIGTVGT---
---AQKAQSALKAG-AWQVIN-----------YR---EE------N-------LVERLKE
-ITGGKKVRVVYDSVGRDTWERSLDCLQRRGLMVSFGNSS--G--AVTGVNL-GILNQKG
SLYVTRPSLQGYIT-TREELTEASNE-
>tr|Q214L7|Q214L7_RHOPB/40-281 Alcohol dehydrogenase, zinc-binding OS=Rhodopseudomonas palustris (strain BisB18) GN=RPC_2619 PE=4 SV=1
NFIDVYFRTG------L-YK----A--PG-LPFIP-------------------------
-------------GNEAAGEVVAVGP-G----------V-----TNFHPGDR-VAYYY--
--NL-GAYATERNIPA--DKLV-KLPDH-ITY---EQG--AVLMLKGLTVWYLLHKT---
----------FK---VEP----GHRVLIHAAAGGIGLLACQWAKALGA-NVIGTVGS---
---KAKADIALAAG-CDHVII-----------YT---QE------D-------FVARIKQ
-ISRNELCDVVYDGVGKTTFPGSLSCIKPRGLFVSFGNAS--G--PVPPFAL-SELNNHG
SLFATRPKLNDYIS-KRSELIEGADA-
>tr|Q21YJ1|Q21YJ1_RHOFD/44-288 Alcohol dehydrogenase, zinc-binding OS=Rhodoferax ferrireducens (strain DSM 15236 / ATCC BAA-621 / T118) GN=Rfer_1429 PE=4 SV=1
NFIDVYQRSG------L-YA----M--P--MPLRL-------------------------
-------------GMEAAGVVEAVGS-G----------V-----THLKVGDR-AAYAS--
-QPP-GSYCDLRVLPA--KCVC-KLPDA-ISF---ETG--AAMMLKGLTAQYLLKRT---
----------QPQGGLQA----GDFVLFHAAAGGVGLIACQWAKAMGL-QLIGTAGS---
---DAKCALAKAHG-AAYVIN-----------YA---TE------D-------FLTRVKE
-ITAGRGVKAVYDSVGKDTWDKSLDCLAPFGLMASFGNAS--G--PVAPFSP-AILGPKG
SLYVTRQTLFTHIA-TRESTQAMADD-
>tr|Q28V63|Q28V63_JANSC/40-279 Alcohol dehydrogenase zinc-binding OS=Jannaschia sp. (strain CCS1) GN=Jann_0482 PE=4 SV=1
NFIDCYQRSG------L-YP----M--E--LPHAL-------------------------
-------------GMEAAGVVEAVGD-G----------V-----THLAVGDR-AAYAC--
-SPP-GAYTEARVMPA--AQVC-PLPDE-ISF---EDG--AAMMLKGLTTQYLFHRT---
----------TP---ISK----GDTVLFHAAAGGVGLIACQWARSEGI-RLIATAGS---
---DEKCTLAVEHG-ADVCIN-----------YR---DE------D-------WVAKVKD
-LTG--GVDVVMDSVGADTFEGSLDCLKPLGFMISFGNAS--G--PVPPFEL-ATLAQKG
SLKITRPTLFAHIA-DHAKCQQMAAE-
>tr|Q2IW67|Q2IW67_RHOP2/40-281 Alcohol dehydrogenase superfamily, zinc-containing OS=Rhodopseudomonas palustris (strain HaA2) GN=RPB_2841 PE=4 SV=1
NFIDVYFRTG------L-YK----A--PT-MPFIA-------------------------
-------------GNEAAGEVIAVGP-H----------V-----TNFHPGDR-VAYYS--
--NL-GGYATERNIEA--AKLV-KLPDH-ITY---EQG--AVLMLKGLTVWYLLHKT---
----------FK---VEP----GHRVLIHAAAGGIGLLACQWARALGA-HVIGTVGS---
---KAKADLALANG-CDHVIL-----------YN---EE------D-------FVARVKQ
-ISRNELCDVVYDGVGKTTFPGSLSCIKPRGLFVSFGNAS--G--PVPPFAL-AELNNHG
SLFATRPKLNDYVS-TRKELMEGADT-
>tr|Q2K8H2|Q2K8H2_RHIEC/42-283 Quinone oxidoreductase protein OS=Rhizobium etli (strain CFN 42 / ATCC 51251) GN=qor PE=4 SV=1
NFIDVYFRNG------S-YK----V--PH-LPFVT-------------------------
-------------GKEGAGTVTAVGP-D----------V-----TDFKVGDR-VAYAS--
--AD-GAYSVERNIEA--RHLV-HVPGG-IEL---ETA--AAMMLKGMTAEYLLNRT---
----------FK---VGP----ETVLLFHAAAGGVGLIAGQWAKALGA-TVIGTAGS---
---EDKVALALEHG-YDHVIN-----------YK---SE------D-------FVGRVRD
-ITGGKGVDVVYDSIGRDTFPQSLDCLKPRGLFASFGQSS--G--PIENFSL-SQLAQKG
SLFATRPTLFTYIA-ARQELIDSAKA-
>tr|Q2KB55|Q2KB55_RHIEC/41-281 Probable quinone oxidoreductase protein OS=Rhizobium etli (strain CFN 42 / ATCC 51251) GN=RHE_CH01124 PE=4 SV=1
NFLDIYHRRG------L-YP----M--PS-YPAVI-------------------------
-------------GAEAAGIVEDVGA-G----------V-----SMFGRGDR-VAYAG--
-PPV-GAYRSARNIAA--ERAI-KLPDA-VSA---KTA--ASSLLKGMTAYMLLKKT---
----------YD---VRA----GMQILIHAAAGGLGSILVRWAKSLDA-TVIGTVGS---
---AEKAALAASCG-ADHLII-----------GR---DA------D-------IVAEVKR
-LTNGLGVDVAYDGIGGDTLLKTIRSVRPFGMAVTIGQAA--G--AIPPVPV-EELRPGK
S--LCHPSIMAWCA-DIGQYREAALA-
>tr|Q2KYZ8|Q2KYZ8_BORA1/44-285 Quinone oxidoreductase OS=Bordetella avium (strain 197N) GN=qor PE=4 SV=1
NFIDIYYRTG------L-YP----H--P--LPHGL-------------------------
-------------GFEGAGEVEAVGA-D----------V-----KHIKVGDR-VAYGQ--
-SPL-GAYAQARNVPA--DQVV-KLPKG-VSF---EEA--AALMLKGLTVQYLFRQT---
----------YR---LQG----GETILFHAAAGGVGLIACQWAKALGV-KLIGTVSS---
---PEKAELARAYG-AWETID-----------YS---RE------N-------VAERVLE
-LTGGKKVPVVYDGVGKDTWETSLDSLEPRGLMVSFGNAS--G--PVTGVNL-GILNQKG
CLYVTRPSLGLHIN-TPAKLKAAADE-
>tr|Q2RN81|Q2RN81_RHORT/40-281 Zinc-containing alcohol dehydrogenase superfamily OS=Rhodospirillum rubrum (strain ATCC 11170 / NCIB 8255) GN=Rru_A3620 PE=4 SV
NYIDTYQRSG------L-YA----L--P--LPSGL-------------------------
-------------GLEAAGVVEAVGP-G----------V-----SLVAVGQR-VCYGT--
-GPL-GAYADRRVMPE--NTLL-AIPDT-ITD---TQA--AGMMLRGMTVRYLIRQT---
----------FP---VQS----GMTVLLHAAAGGVGLIACQWLKHLGV-TTIGTVGS---
---DEKAALARAHG-CSHVIN-----------YS---TE------N-------FVERVRE
-ITGGQGVPVVYDGVGAAVFEGSLDCLQRRGMMVTFGNAS--G--PVPPIAP-ALLSQKG
SLFLTRPTLAHYTA-DRRELVDTAND-
>tr|Q2YKJ0|Q2YKJ0_BRUA2/40-238 Zinc-containing alcohol dehydrogenase superfamily:Quinone oxidoreductase/zeta-crystallin OS=Brucella abortus (strain 2308) GN=q
NFIDVYFRTG------L-YK----A--AK-MPFTP-------------------------
-------------GNEGAGIVVAVGA-G----------V-----ENVRVGER-VAYAA--
--TP-GSYADERILPA--DRLV-KVPDT-IDL---KTA--ASMMLKGMTAQYLLRRT---
----------FR---VEP----GQTILFHAAAGGVGLIAGQWAKHLGA-TVIGTAGS---
---EEKIALARKHG-YDHVIN-----------YR---SE------N-------FVERVRE
-LTNGEGVDVVYDSVGRDTYMGSLDVLKPLGMFACFG-----------------------
---------------------------
>tr|Q31TV9|Q31TV9_SHIBS/40-282 Quinone oxidoreductase OS=Shigella boydii serotype 4 (strain Sb227) GN=qor PE=4 SV=1
NFIDTYIRSG------L-YP----P--PS-LPSGS-------------------------
-------------GTEAAGIVSKVGS-G----------V-----KHIKAGDR-VVYAQ--
-SAL-GAYSSVHNINA--DKAA-ILPAA-ISF---EQA--AASFLKGLTVYYLLRKT---
----------YE---IKP----DEQFLFHAAAGGVGLIACQWAKALGA-KLIGTVGT---
---AQKAQSALKAG-AWQVIN-----------YR---EE------N-------LVERLKE
-ITGGKKVRVVYDSVGRDTWERSLDCLQRRGLMVSFGNSS--G--AVTGVNL-GILNQKG
SLYVTRPSLQGYIT-TREELTEASNE-
>tr|Q327V8|Q327V8_SHIDS/40-282 Quinone oxidoreductase OS=Shigella dysenteriae serotype 1 (strain Sd197) GN=qor PE=4 SV=1
NFIDTYIRSG------L-YP----P--PS-LPSGL-------------------------
-------------GTEAAGIVSKVGS-G----------V-----KHIKAGDR-VVYAQ--
-SAL-GAYSSVHNIIA--DKAA-ILPAA-ISF---EQA--AASFLKGLTVYYLLRKT---
----------YE---IKP----DEQFLFHAAAGGVGLIACQWAKALGA-KLIGTVGT---
---AQKAQSALKAG-AWQVIN-----------YR---EE------N-------LVERLKE
-ITGGKKVRVVYDSVGRDTWERSLDCLQRRGLMVSFGNSS--G--AVTGVNL-GILNQKG
SLYVTRPSLQGYIT-TREELTEASNE-
>tr|Q39GI1|Q39GI1_BURS3/40-283 Zinc-containing alcohol dehydrogenase superfamily OS=Burkholderia sp. (strain 383) GN=Bcep18194_A4840 PE=4 SV=1
NFADTYFRSG------L-YP----V--P--LPAGL-------------------------
-------------GVEAAGVVEAVGP-G----------V-----TNVAVGDR-VTYTG-F
LNTL-GAYSTERLIPA--APLV-RLPAG-ISC---ETA--AAMTMRGLTSAYLLRRI---
----------HA---FAP----GDTILLHAAAGGVGLIVSQWAKLLGL-NVIGTVSS---
---EHKAGIARAHG-CDHTID-----------YS---RE------D-------VAKRVRE
-LTDGAGVDVVFDSVGKDTFEGSLDSLKRRGLMVCVGTAS--G--PIPPFDP-QRLAMKG
SLYLTRPALADYIA-DPAEKNDLAGE-
>tr|Q3JHW1|Q3JHW1_BURP1/39-280 Quinone oxidoreductase, putative OS=Burkholderia pseudomallei (strain 1710b) GN=BURPS1710b_A1683 PE=4 SV=1
NFIDLYRREG------R-YP----M--P--LPGTP-------------------------
-------------GEEGAGRVLAVGP-D----------V-----TRFKPGDR-VAWTT--
--VM-GSYATRVVVPE--DKAI-AVPDG-IDL---RTA--AAALVQGMTAHYLVNDS---
----------YR---ARE----GDVVLVHAAAGGVGLLLTQWLKRRGV-RVIGTVST---
---AGKAALARSNG-ADDVVL-----------HG--AFD------D-------LAAEVRR
-LTDGRGVHAVYDGIGAATFDASLASLRTRGTLVIFGGAS--G--PVPPVDV-MRLLWGG
SLTLTRPYLEHFRA-SVDEFLWRAGA-
>tr|Q3JIK7|Q3JIK7_BURP1/40-281 Quinone oxidoreductase OS=Burkholderia pseudomallei (strain 1710b) GN=qor-2 PE=4 SV=1
NFADIYFRTG------L-YP----A--K--LPSGI-------------------------
-------------GVEAAGIVTAVGG-N----------V-----AGLAVGER-VTYTG--
-SPL-GAYSTERVMPA--DSLI-RLPDA-IGF---DTA--AAMTMRGLTSAYLMRRI---
----------HA---WQA----GDTFLLHAAAGGVGLIVCQWAKLLGL-NVIGTVSS---
---DEKADIARAHG-CDHVIV-----------HR---RE------D-------VAKRVRE
-LTNGVGVTVVIDSVGKSTFAASLDSLKRRGLLVGVGTAS--G--PFPPIDA-MQLAIKG
SLFFTRPALADYIA-DPAEKAALAGE-
>tr|Q3KKE1|Q3KKE1_PSEPF/40-282 Zinc-containing alcohol dehydrogenase superfamily OS=Pseudomonas fluorescens (strain PfO-1) GN=Pf01_0021 PE=4 SV=1
NFIDTYYRSG------L-YA----P--PA-LPSGV-------------------------
-------------GAEGAGIVEAVGS-E----------V-----TRFKVGDR-VAYGS--
-GPL-GAYSDVHVLPE--ANLV-HLPDA-ISF---ETA--AGVMLKGLTVQYLLRQT---
----------YE---LKG----GETILFHAAAGGVGLLACQWAKALGV-KLIGTVSS---
---KAKADLAKAHG-AWETID-----------YS---HE------N-------VAQRVLE
-LTDGKKVPVVYDGVGKDTWPASLDSVAPRGLLVSFGNAS--G--AVDGVNL-GILAAKG
SLYVTRPTLATYAN-NAENLQRMADE-
>tr|Q3SSH6|Q3SSH6_NITWN/40-281 Zinc-containing alcohol dehydrogenase superfamily OS=Nitrobacter winogradskyi (strain Nb-255 / ATCC 25391) GN=Nwi_1504 PE=4 SV=
NFIDVYYRSG------L-YK----T--PA-APFIV-------------------------
-------------GNEAAGEVVSVGP-G----------V-----TNFHPGDR-VAYYF--
--DL-GGYATDRNIPA--DKLV-KLPDH-ITY---EQG--AVLMLKGLTVWYLLHKT---
----------FK---VEH----GHRVLIHAAAGGIGLLACQWAKALGA-NVIGTVGS---
---KAKADLALANG-CDHVIL-----------YE---EE------D-------FVARVKQ
-ISRNELCDVVYDGVGKMTFPGSLSCLRPRGLFVSFGNAS--G--RVPPFPL-VELSHHG
SLFATRPKLNDYIA-TRGELLEGADT-
>tr|Q3YUT3|Q3YUT3_SHISS/40-282 Quinone oxidoreductase OS=Shigella sonnei (strain Ss046) GN=qor PE=4 SV=1
NFIDTYIRSG------L-YP----P--PS-LPSGL-------------------------
-------------GTEAAGIVSKVGS-G----------V-----KHIKAGDR-VVYAQ--
-SAL-GAYSSVHNINA--DKAA-ILPAA-ISF---EQA--AASFLKGLTVYYLLRKT---
----------YE---IKP----DEQFLFHAAAGGVGLIACQWAKALGA-KLIGTVGT---
---AQKAQSALKAG-AWQVIN-----------YR---EE------D-------LVERLKE
-ITGGKKVRVVYDSVGRDTWERSLDCLQRRGLMVSFGNSS--G--AVTGVNL-GILNQKG
SLYVTRPSLQGYIT-TREELTEASNE-
>tr|Q46UI6|Q46UI6_RALEJ/40-280 Zinc-containing alcohol dehydrogenase superfamily OS=Ralstonia eutropha (strain JMP134) GN=Reut_B3840 PE=4 SV=1
NFIDIYFRTG------H-YP----L--Q--LPNGL-------------------------
-------------GSDAVGVVEAVGP-G----------V-----TDIRVGDR-VGYLL--
-GPQ-GAYSDVRVMPA--EVLI-PLPDG-VSD---RTA--STLIMKGMTAQYLFRQV---
----------YP---LKG----GETILYHAAAGGVGLIACQWARALGV-TMIGTVSS---
---DEKAEVARANG-CTHTIV-----------TS---RE------N-------IVERVME
-ITDGKKVPVVFDSIGKSTLDASLSCLQVRGTLVSNGTTS--G--PV-EIDS-RTLAAKG
SLWVTRPAMVHYAT-PRSHMLDMAKE-
>tr|Q46ZC1|Q46ZC1_RALEJ/40-283 Zinc-containing alcohol dehydrogenase superfamily OS=Ralstonia eutropha (strain JMP134) GN=Reut_A2148 PE=4 SV=1
NYADTYFRNG------T-YP----V--P--LPAGM-------------------------
-------------GVEAAGVVQAIGP-G----------V-----TNVAVGDR-VTYTG-F
INTL-GAYSTERLVPA--APLI-RLPET-IGF---ETA--AAMTMRGLTSAYLMRRI---
----------YN---FKA----GDTILLHAAAGGVGLIVSQWAKLLGL-TVIGTVSS---
---EAKAEVARAHG-CDYIIN-----------YS---HE------D-------VAKRVRE
-LTDGVGVSVVFDSVGKNTFMASLDSLKRRGTLVCVGTAS--G--PIPPFDP-VLLAMKG
SLFLTRPALADYIG-DPAEKAELAGE-
>tr|Q471H1|Q471H1_RALEJ/40-283 Zinc-containing alcohol dehydrogenase superfamily OS=Ralstonia eutropha (strain JMP134) GN=Reut_A1596 PE=4 SV=1
NFADTYFRSG------M-YQ----V--P--LPNGI-------------------------
-------------GNEAAGLIEAVGP-G----------V-----THLSVGDR-VTYTG-F
TNTL-GAYSTERLIAA--APLI-KLPPE-ISC---EVA--AAMTMRGLSASYLMRRI---
----------WP---FKA----GDTILLHAAAGGAGLIISQWAKLLGL-NVIGTVST---
---DAKAEVARAHG-CDHTIN-----------YS---HE------D-------VAKRVRE
-LTDGVGVSVVFDSVGKDTFMASLDSLKRRGLLVCVGFAS--G--PVTGFDP-AILARKG
SAYLTRPGLADYIA-DPAEKAELVNE-
>tr|Q476Q6|Q476Q6_RALEJ/42-283 Zinc-containing alcohol dehydrogenase superfamily OS=Ralstonia eutropha (strain JMP134) GN=Reut_A0245 PE=3 SV=1
NFIDIYQRRG------T-YP----L--P--PGTGL-------------------------
-------------GHEAAGVVEAVGA-G----------V-----RGFAPGDR-VAYMN--
-AGL-GAYADYRNVPA--AKLV-RVPDS-ISD---EQA--AAVIFKGMTAQYLVRHT---
----------HA---VKA----GDAVLIHAAAGGVGQILSSWAKALGA-YVIGTAGS---
---PEKCELARRMG-CDVAID-----------YR---SG------D-------WVKAVRE
-ATGGRGVRVVYDAVGKDTFLGSLDCAQQFGLVVLYGAAS--G--PAPAIEP-ELLNKKG
CLFLTRPSVFPHNA-DPDMFRANAKD-
>tr|Q48QH7|Q48QH7_PSE14/40-282 Quinone oxidoreductase OS=Pseudomonas syringae pv. phaseolicola (strain 1448A / Race 6) GN=qor1 PE=4 SV=1
NFIDTYYRSG------L-YP----A--PE-LPSGL-------------------------
-------------GAEGAGVVEAVGD-E----------V-----TRFKVGDR-VAYGT--
-GPL-GAYSEVHVLPE--ANLV-KLADS-VSF---EQA--AALMLKGLTVQYLLRQT---
----------YQ---VKP----GEIILFHAAAGGVGSLACQWAKALGA-KLIGTVSS---
---PEKAAHAKALG-AWETID-----------YS---HE------D-------VAKRVLE
-LTDGKKCPVVFDGVGQDTWLTSLDSVAPRGLVVSFGNAS--G--PVSGVNL-GILAQKG
SVYVTRPTLGTYAN-NAQNLQAMADE-
>tr|Q4FPC2|Q4FPC2_PELUB/39-280 Quinone oxidoreductase OS=Pelagibacter ubique GN=qor PE=4 SV=1
NYIDVYHRTG------L-YP----I--P--LPSGI-------------------------
-------------GLEACGIIEEVGS-E----------V-----DLFKVGDR-VAHSS--
-MPI-GSYSEKQLFPQ--EKLV-LVPEG-ISD---EIA--SCIMLKGITAEYLLHRA---
----------YP---IKK----GDKVLYHAAAGGVGQILCQWANALGA-EVIGTVGS---
---KEKEAIAKKNG-CHHVIN-----------YT---DT------N-------FVEEVEK
-IAGKNGVDVVYDGVGIKTFDGSIETLKVRGMMVAFGNAS--G--YVDTIDV-KKHINAK
GLFFTRPSIAHYTM-TREELVESAKK-
>tr|Q4KE80|Q4KE80_PSEF5/40-281 Quinone oxidoreductase OS=Pseudomonas fluorescens (strain Pf-5 / ATCC BAA-477) GN=qor PE=4 SV=1
NFLDVTQRKG------V-TP----V--A--LPSVL-------------------------
-------------GLEGAGRVVIIGE-G----------V-----SNVQVGDR-VAYAT--
-GPI-GSYASARLYPA--ERLV-KIPET-LSF---DDA--AAVMFKGITAQYLLKTT---
----------YP---VTH----GKTVLIYGVAGGLGEIMVPWAKHLGA-TVIGVVSK---
---QASVEKALTSG-CDEVLV-----------FD---AN------N-------LASEVSR
-ITQGRKVDVVYDPIGRASFEASLDSLRPRGLMVSFGASS--G--APSAVEL-STLNAKG
SLFLTRPSLAAHTA-SAAEYQERAQD-
>tr|Q4KKQ5|Q4KKQ5_PSEF5/40-282 Quinone oxidoreductase OS=Pseudomonas fluorescens (strain Pf-5 / ATCC BAA-477) GN=qor PE=4 SV=1
NFIDTYFRSG------L-YA----P--PA-LPSGL-------------------------
-------------GAEGAGVVEAVGS-A----------V-----TRFKVGDR-VAYGS--
-GPL-GAYSDVHVLPE--ANLV-RLPDA-ISF---EQA--AGVMLKGLTVQYLLRQT---
----------YE---LQG----GETVLFHAAAGGVGSLACQWAKALGV-KLIGTVSS---
---PEKAAIAKALG-AWETID-----------YS---HE------D-------VARRVLE
-LTGGKKCPVVYDGVGKDTWLTSLDCLAPRGLMVSFGNAS--G--AVDGVNL-GILSAKG
SLYVTRPTLASYAN-NAENLQRMADD-
>tr|Q500S5|Q500S5_PSEU2/40-282 Zinc-containing alcohol dehydrogenase superfamily OS=Pseudomonas syringae pv. syringae (strain B728a) GN=Psyr_0023 PE=4 SV=1
NFIDTYYRSG------L-YP----A--PS-LPSGL-------------------------
-------------GAEGAGVVEAVGA-E----------V-----TRFKVGDR-VAYGT--
-GPL-GAYSEVHVLPE--ANLV-KLADS-ISF---EQA--AALMLKGLTVQYLLRQT---
----------YQ---VKP----GEIILFHAAAGGVGSLACQWVKALGG-KLIGTVSS---
---PEKAAHAKALG-AWETID-----------YS---HE------D-------VASRVLE
-LTDGKKCPVVYDGVGQDTWLTSLDCVAPRGLVVSFGNAS--G--PVSGVNL-GILAQKG
SVYVTRPTLGSYAN-TAQNLQAMADE-
>tr|Q57GY2|Q57GY2_SALCH/40-282 Quinone oxidoreductase, NADPH dependent OS=Salmonella choleraesuis GN=qor PE=4 SV=1
NFIDTYIRSG------L-YP----P--PS-LPAGL-------------------------
-------------GTEAAGVVSKVGN-G----------V-----EHIRVGDR-VVYAQ--
-STL-GAYSSVHNVPA--DKAA-ILPDA-ISF---EQA--AASFLKGLTVFYLLRKT---
----------YE---VKP----DEPFLFHAAAGGVGLIACQWAKALGA-KLIGTVGS---
---AQKAQRALDAG-AWQVIN-----------YR---EE------S-------IVERVKE
-ITGGKKVRVVYDSVGKDTWEASLDCLQRRGLMVSFGNAS--G--PVTGVNL-GILNQKG
SLYATRPSLQGYIT-TREELTEASNE-
>tr|Q5LX26|Q5LX26_SILPO/43-284 Quinone oxidoreductase, putative OS=Silicibacter pomeroyi GN=SPO0232 PE=4 SV=1
NFIDVYQRTG------L-YP----L--A--LPHAL-------------------------
-------------GMEAAGIVEAVGE-G----------V-----THLKPGDR-AAYAA--
-TPP-GAYAQARVMPA--AQVC-PLPDE-ISF---DQA--AAMMLKGLTVDYLFHRT---
----------TP---LSR----GDTVLFHAAAGGVGLIACQWAKAEGI-TLIGTAGS---
---DEKCALAKAHG-ATHVIN-----------YR---TE------N-------FTDRVRE
-LTDGKGVDVVMDSIGADTFEGSLDCLKPLGMMISFGNAS--G--PVPPVNI-GMLGQKG
SLKLTRPTLFTHIS-DHAACQAMARR-
>tr|Q5PIX2|Q5PIX2_SALPA/40-282 Quinone oxidoreductase OS=Salmonella paratyphi A GN=qor PE=4 SV=1
NFIDTYIRSG------L-YP----P--PS-LPAGL-------------------------
-------------GTEAAGVVSKVGN-G----------V-----EHIRVGDR-VVYAQ--
-STL-GAYSSVHNVPA--DKAA-ILPDA-ISF---EQA--AASFLKGLTVFYLLRKT---
----------YE---VKP----DEPFLFHAAAGGVGLIACQWAKALGA-KLIGTVGS---
---AQKAQRALDAG-AWQVIN-----------YR---EE------S-------IVERVKE
-ITGGKKVRVVYDSVGKDTWEASLDCLQRRGLMVSFGNAS--G--PVTGVNL-GILNQKG
SLYATRPSLQGYIT-TREELTEASNE-
>tr|Q629S7|Q629S7_BURMA/40-281 Quinone oxidoreductase OS=Burkholderia mallei GN=qor-2 PE=4 SV=1
NFADIYFRTG------L-YP----A--K--LPSGI-------------------------
-------------GVEAAGIVTAVGG-N----------V-----AGLAVGER-VTYTG--
-SPL-GAYSTERVMPA--DSLI-RLPDA-IGF---DTA--AAMTMRGLTSAYLMRRI---
----------HA---WQA----GDTFLLHAAAGGVGLIVCQWAKLLGL-NVIGTVSS---
---DEKADIARAHG-CDHVIV-----------HR---RE------D-------VAKRVRE
-LTNGVGVAVVIDSVGKSTFAASLDSLKRRGLLVGVGTAS--G--PFPPIDA-MQLAIKG
SLFFTRPALADYIA-DPAEKAALAGE-
>tr|Q62A31|Q62A31_BURMA/39-280 Putative quinone oxidoreductase OS=Burkholderia mallei GN=BMAA1920 PE=4 SV=1
NFIDLYRREG------R-YP----M--P--LPGTP-------------------------
-------------GEEGAGRVLAVGP-D----------V-----TRFKPGDR-VAWTT--
--VM-GSYATRVVVPE--DKAI-AVPDG-IDL---RTA--AAALVQGMTAHYLVNDS---
----------YR---ARE----GDVVLVHAAAGGVGLLLTQWLKRRGV-RVIGTVST---
---AGKAALARSNG-ADDVVL-----------HG--AFD------D-------LAAEVRR
-LTDGRGVHAVYDGIGAATFDASLASLRTRGTLVIFGGAS--G--PVPPVDV-MRLLWGG
SLTLTRPYLEHFRA-SVDEFLWRAGA-
>tr|Q63HX6|Q63HX6_BURPS/40-281 Putative quinone oxidoreductase OS=Burkholderia pseudomallei GN=BPSS2293 PE=4 SV=1
NFADIYFRTG------L-YP----A--K--LPSGI-------------------------
-------------GVEAAGIVTAVGG-N----------V-----AGLAVGER-VTYTG--
-SPL-GAYSTERVMPA--DSLI-RLPDA-IGF---DTA--AAMTMRGLTSAYLMRRI---
----------HA---WQA----GDTFLLHAAAGGVGLIVCQWAKLLGL-NVIGTVSS---
---DEKADIARAHG-CDHVIV-----------HR---RE------D-------VAKRVRE
-LTNGVGVAVVIDSVGKSTFAASLDSLKRRGLLVGVGTAS--G--PFPPIDA-MQLAIKG
SLFFTRPALADYIA-DPAEKAALAGE-
>tr|Q63NY4|Q63NY4_BURPS/39-280 Putative quinone oxidoreductase OS=Burkholderia pseudomallei GN=BPSS0164 PE=4 SV=1
NFIDLYRREG------R-YP----M--P--LPGTP-------------------------
-------------GEEGAGRVLAVGP-D----------V-----TRFKPGDR-VAWTT--
--VM-GSYATRVVVPE--DKAI-AVPDG-IDL---RTA--AAALVQGMTAHYLVNDS---
----------YR---ARE----GDVVLVHAAAGGVGLLLTQWLKRRGV-RVIGTVST---
---AGKAALARSNG-ADDVVL-----------HG--AFD------D-------LAAEVRR
-LTDGRGVHAVYDGIGAATFDASLASLRTRGTLVIFGGAS--G--PVPPVDV-MRLLWGG
SLTLTRPYLEHFRA-SVDEFLWRAGA-
>tr|Q66FG3|Q66FG3_YERPS/40-282 Quinone oxidoreductase OS=Yersinia pseudotuberculosis GN=hcx PE=4 SV=1
NYIDTYVRSG------L-YP----P--AH-LPSGL-------------------------
-------------GTEAAGIVSKVGA-A----------V-----SSVKVGDR-VVYAQ--
-SAL-GAYSEVHNVPA--DKIA-LLPEQ-ISF---EQA--AASFLKGLTAYYLLRQT---
----------HE---IKP----GEVFLFHAAAGGVGLIACQWAKALGA-KLIGTVGS---
---DEKAQLAKAAG-AWATIN-----------YR---TE------N-------IAQRVAE
-LTEGEKVGVVYDSVGKSTWEASLDSLKRRGLLVSFGNAS--G--PVTGVNL-GILNQKG
GIYVTRPSLNVYVA-NRQELESASQQ-
>tr|Q6D0Y5|Q6D0Y5_ERWCT/40-282 Quinone oxidoreductase OS=Erwinia carotovora subsp. atroseptica GN=qor PE=4 SV=1
NFIDTYIRSG------L-YP----V--PD-LPSGL-------------------------
-------------GTEAAGVVTKVGA-G----------V-----SVLKVGDR-VVYAQ--
-SGL-GAYSEVHNVVA--EKVA-LLPDA-ISF---EQA--AASFLKGLTVYYLLRQT---
----------YE---IKP----NQVFLFHAAAGGVGLIACQWAKALGA-KLIGTVGS---
---DEKAERAKQAG-AWATIN-----------YR---TE------N-------IAQRVAE
-LTDGQKVEVVYDSVGKDTWEASLDSLRRRGLMVSFGNAS--G--PVTGINL-GILNQKG
SLYVTRPSLFGYVT-NRAELEQASNE-
>tr|Q6N6E3|Q6N6E3_RHOPA/40-281 Quinone oxidoreductase OS=Rhodopseudomonas palustris GN=RPA2674 PE=4 SV=1
NFIDVYFRTG------L-YK----A--PS-LPFVA-------------------------
-------------GNEGAGEVVSVGP-H----------V-----TNFHPGDR-VAYYA--
--NL-GGYATERNIEA--AKLV-KLPDH-ITY---EQG--AVLMLKGLTVWYLLHKT---
----------FK---VEP----GHRVLIHAAAGGIGLLACQWARALGA-HVIGTVGS---
---KAKADLALANG-CDHVIL-----------YN---EE------D-------WVARVKQ
-ISRNELCDVVYDGVGKATFPGSLKCIKPRGLFVSFGNAS--G--PVPPFPL-TELNNHG
SLFATRPKLNDYIG-TRKELIEGADT-
>tr|Q741B2|Q741B2_MYCPA/46-288 Qor OS=Mycobacterium paratuberculosis GN=qor PE=4 SV=1
NYIDTYFRSG------Q-YP----R--E--LPFII-------------------------
-------------GQELCGTVAAAGD-G----------V-----DGFNVGDR-VVSAA--
--AT-GGYAEYATAPA--SLTA-HVPDG-VAA---DVA--ASALLKGLTAHYLLKSV---
----------YP---VQA----GDTVLVHAGAGGVGLILTQWAHLLGA-RVITTVST---
---PEKARRSAQAG-ADEVLS-----------YP---DD----ADE-------FGSRIRA
-LTDGAGVAAVYDGVGASTFDASLASLAVRGTLALFGAAS--G--PVPPFDP-QRLNAAG
SVFLTRPSLAHFIR-TGQEFSWRAEE-
>tr|Q7MZD2|Q7MZD2_PHOLL/40-282 Quinone oxidoreductase (NADPH:quinone reductase) (Zeta-crystallin homolog protein) OS=Photorhabdus luminescens subsp. laumondii
NYIDTYIRSG------L-YP----P--AQ-LPSGL-------------------------
-------------GTEAAGIVTKVGS-A----------V-----TTIKVGDR-VVYAQ--
-STL-GAYSEVHNVAE--SKVA-VLPDT-ISF---EQA--AASFLKGLTVYYLLRRT---
----------YK---IQS----GEPFLFHAAAGGVGLIACQWAKALGA-KLIGTVGS---
---EEKVQRAKDAG-AWQVIN-----------YN---CE------N-------IVERIYE
-ITNGEKVGVVYDSVGKSTWLHSLDCLKRHGLMVSFGNAS--G--PVTGVDL-GILNQKG
SLFVTRPSIAGYIS-TREELDEASKE-
>tr|Q7U018|Q7U018_MYCBO/39-285 PROBABLE QUINONE REDUCTASE QOR (NADPH:quinone reductase) (Zeta-crystallin homolog protein) OS=Mycobacterium bovis GN=qor PE=4 S
NFIDTYFRSG------Q-YP----R--E--LPFVI-------------------------
-------------GSEVCGTVEAVGP-G----------VTAAD-TAISVGDR-VVSAS--
--AN-GAYAEFCTAPA--SLTA-KVPDD-VTS---EVA--ASALLKGLTAHYLLKSV---
----------YP---VKR----GDTVLVHAGAGGVGLILTQWATHLGV-RVITTVST---
---AEKAKLSKDAG-ADVVLD-----------YP---ED----AWQ-------FAGRVRE
-LTGGTGVQAVYDGVGATTFDASLASLAVRGTLALFGAAS--G--PVPPVDP-QRLNAAG
SVYLTRPSLFHFTR-TGEEFSWRAAE-
>tr|Q7VWH1|Q7VWH1_BORPE/44-285 Quinone oxidoreductase OS=Bordetella pertussis GN=qor PE=4 SV=1
NFIDIYFRTG------L-YP----H--P--LPHGL-------------------------
-------------GFEGAGVVEAVGA-D----------V-----RHLKKGDR-VAYGQ--
-SPL-GAYAQARNVPA--AQVV-KLPKG-IGF---DEA--AALMLKGLTVQYLFRQT---
----------YR---LQG----NETILFHAAAGGVGLIACQWAKALGV-KLIGTVSS---
---PEKAELARAHG-AWATID-----------YS---RE------N-------VVERLLE
-LTGGKKVPVVYDGVGKDTWEISLDCIEPRGLMVSFGNAS--G--PVAGVNL-GILNQKG
SLYVTRPSLGVHVN-THEKLAAAADE-
>tr|Q7W7R9|Q7W7R9_BORPA/44-285 Quinone oxidoreductase OS=Bordetella parapertussis GN=qor PE=4 SV=1
NFIDIYFRTG------L-YP----H--P--LPHGL-------------------------
-------------GFEGAGVVEAVGA-D----------V-----RHLKKGDR-VAYGQ--
-SPL-GAYAQARNVPA--AQVV-KLPKG-IGF---DEA--AALMLKGLTVQYLFRQT---
----------YR---LQG----NETILFHAAAGGVGLIACQWAKALGV-KLIGTVSS---
---PEKAELARAHG-AWATID-----------YS---RE------N-------VVERLLE
-LTGGKKVPVVYDGVGKDTWETSLDCIEPRGLMVSFGNAS--G--PVAGVNL-GILNQKG
SLYVTRPSLGVHVN-THEKLAAAADE-
>tr|Q7WL56|Q7WL56_BORBR/44-285 Quinone oxidoreductase OS=Bordetella bronchiseptica GN=hcz PE=4 SV=1
NFIDIYFRTG------L-YP----H--P--LPHGL-------------------------
-------------GFEGAGVVEAVGA-D----------V-----RHLKKGDR-VAYGQ--
-SPL-GAYAQARNVPA--AQVV-KLPKG-IGF---DEA--AALMLKGLTVQYLFRQT---
----------YR---LQG----NETILFHAAAGGVGLIACQWAKALGV-KLIGTVSS---
---PEKAELARAHG-AWATID-----------YS---RE------N-------VVERLLE
-LTGGKKVPVVYDGVGKDTWETSLDCIEPRGLMVSFGNAS--G--PVAGVNL-GILNQKG
SLYVTRPSLGVHVN-THEKLAAAADE-
>tr|Q83P85|Q83P85_SHIFL/40-282 Quinone oxidoreductase OS=Shigella flexneri GN=qor PE=4 SV=4
NFIDTYIRSG------L-YP----P--PS-LPSGL-------------------------
-------------GTEAAGIVSKVGS-G----------V-----KHIKAGDH-VVYAQ--
-SAL-GAYSSVHNINA--DKAA-ILPAA-ISF---EQA--AASFLKGLTVYYLLRKT---
----------YE---IKP----DEQFLFHAAAGGIGLIACQWAKALGA-KLIGTVGT---
---AQKAQSALKAG-AWQVIN-----------YR---EE------N-------LVERLKE
-ITGGKKVRVVYDSVGRDTWERSLDCLQRRGLMVSFGNSS--G--AVTGVNL-GILNQKG
SLYVTRPSLQGYIT-TREELTEASNE-
>tr|Q88B47|Q88B47_PSESM/40-282 Quinone oxidoreductase OS=Pseudomonas syringae pv. tomato GN=qor PE=4 SV=1
NFIDTYYRSG------L-YP----A--PF-LPSGL-------------------------
-------------GAEGAGVVEAVGD-E----------V-----TRFKVGDR-VAYGT--
-GPL-GAYSEVHVLPE--ANLV-KLADS-VSF---EQA--AALMLKGLTVQYLLRQT---
----------YQ---VKP----GEIILFHAAAGGVGSLACQWAKALGA-KLIGTVSS---
---PEKAAHAKALG-AWETID-----------YS---HE------D-------VAKRVLE
-LTDGKKCPVVYDGVGQDTWLTSLDSVAPRGLVVSFGNAS--G--PVSGVNL-GILAQKD
SVYVTRPTLGSYAN-NAQNLQTMADE-
>tr|Q88RQ7|Q88RQ7_PSEPK/40-282 Quinone oxidoreductase OS=Pseudomonas putida (strain KT2440) GN=qor-1 PE=4 SV=1
NFIDTYFRSG------L-YA----P--PS-LPSGL-------------------------
-------------GTEAAGVVEAVGE-G----------V-----SRLKVGDR-VAHAG--
-GPL-GAYSEVHTLPE--ANLV-KLPDT-ISF---EQA--AAVMLKGLTVQYLLKQT---
----------YE---VKA----GDVILFHAAAGGVGSLACQWAKALGA-KLIGTVSS---
---AEKAERAKALG-AWATID-----------YS---RE------D-------VAKRVLE
-LTDGKKCPVVYDGVGADTWLTSLDCLRPRGLMVSFGNAS--G--AVSGVNL-GILAQKG
SLYVTRPTLATYAN-NAENTQAMADD-
>tr|Q89H58|Q89H58_BRAJA/40-281 Quinone oxidoreductase OS=Bradyrhizobium japonicum GN=qor PE=4 SV=1
NFVDIYNRSG------L-YP----A--Q--LPSGL-------------------------
-------------GSEAAGIVEEIGP-G----------V-----TDLKPGDR-VAYGA--
-SPL-GAYSEARLIPA--DRLL-KLPDG-VDD---KTA--AAMMLKGLTTQYLIRQT---
----------YR---VKA----GDTILLHAAAGGVGLILSQWAKHLGA-TVIGTVSN---
---DEKAKLAKAHG-CDHVII-----------YT---RE------D-------FVKRVDE
-ITGGKKVPVVYDSVGKDTFLKSLDCLAPLGVAALFGQSS--G--AVEPLNL-GLLAQKG
SLYVTRPTLFTYAA-KRESLVAMAGE-
>tr|Q89LG1|Q89LG1_BRAJA/40-281 Quinone oxidoreductase OS=Bradyrhizobium japonicum GN=qor PE=4 SV=1
NFIDVYYRTG------L-YK----A--PE-LPFIA-------------------------
-------------GNEASGEVIAVGP-G----------V-----TNFHPGDR-VAYYH--
--NL-GAYTGERNIPW--EKLV-KLPDH-ITH---EQG--AVLMLKGLTVWYLLHKT---
----------FK---VEP----HHRVLIHAAAGGIGLLACQWARALGA-HVIGTVGS---
---REKAELAEANG-CDHVIL-----------YN---EE------D-------FVARVKQ
-ISRNEGCDVVYDGVGKATFPGSLSCLKPRGMFVSFGNAS--G--PVPPFSI-AELNNHG
SLFATRPKLNDYVG-TRKELLEGADT-
>tr|Q8FB28|Q8FB28_ECOL6/40-282 Quinone oxidoreductase OS=Escherichia coli O6 GN=qor PE=4 SV=1
NFIDTYIRSG------L-YP----P--PS-LPSGL-------------------------
-------------GTEAAGIVSKVGS-G----------V-----KHIKAGDR-VVYAQ--
-SAL-GAYSSVHNINA--DKAA-ILPAA-ISF---EQA--AASFLKGLTVYYLLRKT---
----------YE---IKP----DEQFLFHAAAGGVGLIACQWAKALGA-KLIGTVGT---
---AQKAQSALKAG-AWQVIN-----------YR---EE------N-------LVERLKE
-ITGGKKVRVVYDSVGRDTWERSLDCLQRRGLMVSFGNSS--G--AVTGVNL-GILNQKG
SLYVTRPSLQGYIT-TREELTEASNE-
>tr|Q8FT78|Q8FT78_COREF/45-282 Putative quinone oxidoreductase OS=Corynebacterium efficiens GN=CE1692 PE=4 SV=1
NYIDTYYREG------M-YH----T--R--LPFIP-------------------------
-------------GNEGSGEVLHDPQ-G----------L-------IAPGTK-VAWYD--
--GL-GSYAEQVCVSR--ERLV-AIPEG-VAP---EVA--ASMLLQGMTAHYLTHGV---
----------AQ---LGP----GDSCLITAGAGGVGLMLTQMAVAAGA-RVYSVVST---
---DEKAELSLDAG-ATEVFR-----------YS----D------N-------LAEQVRR
-HNGGIGVDVVYDGVGKATFSESLEAVRPRGMVCLFGAAS--G--AVEPFDP-QLLNTHG
SIFLTRPTLGAWIA-EEGEFAMRAQA-
>tr|Q8NQ67|Q8NQ67_CORGL/42-279 NADPH:quinone reductase and related Zn-dependent oxidoreductases OS=Corynebacterium glutamicum GN=Cgl1572 PE=4 SV=1
NFIDTYYRQG------E-YH----A--R--LPFIP-------------------------
-------------GFEGTGRVLEDPQ-G----------L-------IAAGTK-VAWCD--
--AM-GSYAQQVCVPR--DRLV-AVPEG-VSS---EVA--ASMLMQGITAHYLTNGV---
----------YE---LEE----GDSCLITAGAGGVGLLATQMAAAKGV-RVYSVVST---
---DEKAELALDAG-AYEVFR-----------YS----D------N-------LAEQVRR
-HNGGRGVDVVYDGVGQSTFNESLEAVRPRGTVCLFGAAS--G--PVEPFDP-QLLNTHG
SIFLTRPSIGAWTS-EEGEFAKRAQA-
>tr|Q8X5V4|Q8X5V4_ECO57/40-282 Quinone oxidoreductase OS=Escherichia coli O157:H7 GN=qor PE=4 SV=1
NFIDTYIRSG------L-YP----P--PS-LPSGL-------------------------
-------------GTEAAGIVSKVGS-G----------V-----KHIKAGDR-VVYAQ--
-SAL-GAYSSVHNINA--DKAA-ILPAA-ISF---EQA--AASFLKGLTVYYLLRKT---
----------YE---IKP----DEQFLFHAAAGGVGLIACQWAKALGA-KLIGTVGT---
---AQKAQSALKAG-AWQVIN-----------YR---EE------N-------LVERLKE
-ITGGKKVRVVYDSVGRDTWERSLDCLQRRGLMVSFGNSS--G--AVTGVNL-GILNQKG
SLYVTRPSLQGYIT-TREELTEASNE-
>tr|Q8YC36|Q8YC36_BRUME/40-238 QUINONE OXIDOREDUCTASE OS=Brucella melitensis GN=BMEII0696 PE=4 SV=1
NFIDVYFRTG------L-YK----A--AK-MPFTP-------------------------
-------------GNEGAGIVVAVGA-G----------V-----ENVRVGER-VAYAA--
--TP-GSYADERILPA--DRLV-KVPDT-IDL---KTA--ASMMLKGMTAQYLLRRT---
----------FR---VEP----GQTILFHAAAGGVGLIAGQWAKHLGA-TVIGTAGS---
---EEKIALARKHG-YDHVIN-----------YR---SE------N-------FVERVRE
-LTNGEGVDVVYDSVGRDTYMGSLDVLKPLGMFACFG-----------------------
---------------------------
>tr|Q8Z1T0|Q8Z1T0_SALTI/40-282 Quinone oxidoreductase OS=Salmonella typhi GN=qor PE=4 SV=1
NFIDTYIRSG------L-YP----P--PS-LPAGL-------------------------
-------------GTEAAGVVSKVGS-G----------V-----EHIRVGDR-VVYAQ--
-STL-GAYSSVHNVPA--DKAA-ILPDA-ISF---EQA--AASFLKGLTVFYLLRKT---
----------YE---VKP----DEPFLFHAAAGGVGLIACQWAKALGA-KLIGTVGS---
---AQKAQRALDAG-AWQVIN-----------YR---EE------S-------IVERVKE
-ITGGKKVRVVYDSVGKDTWEASLDCLQRRGLMVSFGNAS--G--PVTGVNL-GILNQKG
SLYATRPSLQGYIT-TREELTEASNE-
>tr|Q92PR0|Q92PR0_RHIME/40-282 Probable quinone oxidoreductase OS=Rhizobium meliloti GN=qor PE=4 SV=1
NFIDVYFRTG------L-YK----S--ATGLPFIP-------------------------
-------------GKEGAGVVTAVGD-G----------V-----SMFSVGDR-VAYAS--
--AD-GAYASERNVDA--SQLL-KVPEG-ISL---ETA--AAMMLKGMTAQYLLNQT---
----------FK---VGP----ETTLLFHAAAGGVGFIAGQWAKALGA-TVIGTAGS---
---QEKIDLALAHG-YDHVIN-----------YR---TD------N-------FVERVKD
-LTGGRGVDVVYDSVGRDTYPASLDCLKPRGLWASFGNSS--G--PVDAFNI-GILAQKG
ALYATRPTLFTYVA-TRPALEACANS-
>tr|Q9A212|Q9A212_CAUCR/39-278 Quinone oxidoreductase OS=Caulobacter crescentus GN=CC_3759 PE=4 SV=1
NYIDTYHRSG------L-YP----V--K--TPLVI-------------------------
-------------GLEAAGVVESVGE-A----------V-----TRFKVGDR-VAYNG--
--TM-GAYAQAAVVPA--ERAV-LVPDG-VSL---EVA--AAALLKGMTAEFLVRRC---
----------FH---VKQ----GDWVLVHAAAGGVGQILVQWCKALGA-TVVATVGS---
---TAKATIARDLG-ADHVID-----------YS---HE------D-------VAARVAE
-LTGGRGVAVVYDGVGKDTWEASLASLARRGMLVTFGNAS--G--PAPAFPP-LALAPK-
SAFVTRPKLFDYIV-TTEELDESAQA-
>tr|Q9I0F8|Q9I0F8_PSEAE/40-281 Probable quinone oxidoreductase OS=Pseudomonas aeruginosa GN=PA2680 PE=4 SV=1
NPLDLGQRSG------A-VP----I--P--LPSGL-------------------------
-------------GLEGAGVVAALGP-G----------V-----SGLAPGDR-VAYAT--
-GPL-GAYASARLYPA--ERLL-KLPDT-LAF---EDA--AALLFKGITAHYLLYAT---
----------YP---VGP----GTRILLYGAAGAVGQLMAAWARHLGA-WVIGVVSK---
---AESVERARAAG-CDEVLV-----------FD---AA------S-------LAAQVAE
-LTAGRKVDVVYDPIGRATFEASLNSLRPRGLLVSFGATS--G--VPPAVEV-ATLNAKG
SLFLTRPSLAAHTA-NPEEYRLRAQA-
>sp|O74489|QOR_SCHPO/41-279 Probable quinone oxidoreductase OS=Schizosaccharomyces pombe GN=zta1 PE=1 SV=2
NYIDTYLRTG------L-YT----A--P--LPYIP-------------------------
-------------GKEAAGVVAAVGD-K----------VE----ADFKVGDR-VVYLT--
--PF-GAYAQYTNVPT--TLVS-KVSEK-IPL---KIA--SAALLQGLTAYTLIEEA---
----------YP---VKT----GDTVVVHAAAGGVGLLLCQMLRARNV-HVIATAST---
---AAKRRIAIKNG-AEIACS-----------YE-----------D-------LTKVVAD
-YTNGKGVDAAYDSVGIDTLSSSLDALRNGGTMVSFGNAS--G--AIDAIPL-KFLSAR-
CLKFVRPSLFGYIT-GHAVFEGYVSR-
>tr|A1CB96|A1CB96_ASPCL/46-289 Quinone oxidoreductase, putative OS=Aspergillus clavatus GN=ACLA_014510 PE=4 SV=1
NFIDTYFRTG------L-YP----A--P--KPEVL-------------------------
-------------GREGAGAIVALGP-G--------PNP-----YNFQVGDR-VAWLS--
--T--SGYAQYTAVPA--AKAV-KIPDG-ISD---EDV--MASFLSGLTVLSLVKET---
----------YA---VQK----GDWVLVHAAAGGAGFLMTQVLKSIGA-HVIGTAGG---
---PEKVALVKGLG-ADHVID-----------YR---SE---EGKN-------WVEKVKE
-ITGGRGVDVVYDSVGKDTWEGSLEAVKRKGTIVWFGNAS--G--PVPPLPL-TKISPK-
CVKVARPTLFGYIE-TREEFEFYVNE-
>tr|A2RAW0|A2RAW0_ASPNC/46-289 Catalytic activity: NADPH + quinone <=> NADP(+) + semiquinone. OS=Aspergillus niger (strain CBS 513.88 / FGSC A1513) GN=An18g04
NYIDTYFRTG------L-YP----S--A--KPEIL-------------------------
-------------GREGAGTIVALGD-G--------PNP-----YNFQVGDR-VAWLS--
--T--GGYAEYTAVPM--AKTV-KIPDG-ITD---ENL--MASFLSGLTVITLVKET---
----------YP---VQK----DEWVLVHAAAGGAGTLMTQVLKSIGA-KVIGTAGG---
---PEKCQLAKSLG-ADVVID-----------YR---SE---EGKD-------WVKQVKE
-ITGGKGVDVVFDSVGKDTWEGSLESVKRKGTIVWFGNAS--G--PVPPLPL-QKLSPK-
CVKVARPQLFGYIE-TREEFEFYVNE-
>tr|A3LYC3|A3LYC3_PICST/48-291 NADPH:quinone reductase OS=Pichia stipitis GN=ZTA1 PE=4 SV=2
NFIEAYFRKG------I-YP----V--E--LPSVL-------------------------
-------------GREASGVVAAVGT-E----------V-----KNFKVGDK-VAYLS--
--G--ATFAQYSKINDSNHRVL-KLPES-LSDDSLKIY--GSALVQGLTAITFISEA---
----------HN---VQK----GEYVLVWAAAGGVGRFLVQLIKERGA-HVIAVASS---
---AEKLQIAKDLG-AEYTIN-----------YT---NE------D-------VAAKVNE
-ITKGEGVAAVLDSVGKDTFETSLASLGRKGTFISYGNSS--G--TVPPLAI-NRLSAK-
NITISRPQVFGYTA-TPAEWEKYTRE-
>tr|A4R842|A4R842_MAGGR/113-356 Putative uncharacterized protein OS=Magnaporthe grisea GN=MGG_06586 PE=4 SV=1
NFIDTYMRTG------L-YQ----F--ATPPPHVS-------------------------
-------------GTEGGGIVEAVGA-E----------VPAD--YGLEVGDR-VAFMK--
--S--PSAAEYAAVNP--NLCF-KLPEG-VST---KDG--AAFLLQGLTAWTLVRDA---
----------HE---VKP----GEVVLVQAAAGGTGGLVVQMCKHLGA-TVIGTVST---
---DAKAKLAREHG-CDHVVV-----------YT---RD------D-------VLKAVNE
-ITHDLGCHAVFSGVGKATFEQDLAATRRKGSFITFGNAS--G--AVEPFSL-FKLTAR-
NVRLMRPTLFNFVA-TREEWDARCRE-
>tr|A6QU05|A6QU05_AJECN/51-295 Predicted protein OS=Ajellomyces capsulata (strain NAm1 / WU24) GN=HCAG_00861 PE=4 SV=1
NYIDTYFRTG------L-YT----A--P--KPEIL-------------------------
-------------GREAVGTIVAVGP-G--------ANP-----KNFTVGER-VAWMN--
--T--GGYAEYTAVPAE-ANVA-RVPAG-LSD---EDA--VAGFLSGLTTLTFVREA---
----------YP---VKQ----GDWILIHAAAGGAGFLMTQLVKMTGA-KVIATAGS---
---PAKVELVKGLG-ADVVID-----------YR---SA---EGAN-------WEEKVMD
-VTGGEGVDAVFDSVGKDTWEGSLNVCKRKGTVVYFGNSS--G--PVPPLQI-RLLSSK-
NIKVLRPTVFPYIH-TQVEFDHYTEE-
>tr|A6SEJ3|A6SEJ3_BOTFB/235-474 Putative uncharacterized protein OS=Botryotinia fuckeliana (strain B05.10) GN=BC1G_11466 PE=4 SV=1
NYIDTYFRTG------L-YP----S--P--KPEIL-------------------------
-------------GREAEGTVVSLGP-S---------TT-----TNLKVNDR-VVYMG--
--T--SAYAEYTVVPA--AKVH-TVPSE-IAP---GIA--AAAFLQGLTALTLIREA---
----------YH---VQR----DDWILVHAAAGGVGLWLCQLLRVVGA-KVIATASS---
---EEKLKLAKENG-ALVGIN-----------NK---EE------D-------IVKRVLE
-ITGGEGVHATFDSVGKDTFDGDLEVVRRKGTVVSFGNAS--G--AVPPFAI-SKLAAK-
NLKVLRPTLFGYIA-TREEFERYTAE-
>tr|A7ESM2|A7ESM2_SCLS1/51-290 Putative uncharacterized protein OS=Sclerotinia sclerotiorum (strain ATCC 18683 / 1980 / Ss-1) GN=SS1G_08327 PE=4 SV=1
NYIDTYFRTG------L-YQ----S--P--KPEIL-------------------------
-------------GREAEGTIVSLGP-S---------TT-----TNLKPNDR-VVYMG--
--T--STYAEYTVVPA--SKVH-IVPSE-LSP---GIA--AAAFLQGLTALTLIREA---
----------YH---VQR----NDWILVHAAAGGVGLWLCQLLKVVGA-RVIATASS---
---KEKLELAKENG-AVVGIN-----------NK---TE------D-------IVKRVLE
-ITGGEGVQAVFDSVGKDTFEGDLEVTARKGTVVSFGNAS--G--AVPPFPI-SKLSAK-
NLKVLRPTLFNYIA-TREEFERYSAE-
>tr|A8N3C3|A8N3C3_COPC7/45-294 Putative uncharacterized protein OS=Coprinopsis cinerea (strain Okayama-7 / 130 / FGSC 9003) GN=CC1G_00547 PE=4 SV=1
NFIDTYYRSG------L-YP----Y--PS-FPAVI-------------------------
-------------GKETAGTIVALPT-DPKVLEDPTFKK-----QGFKVGGK-VAADY--
--L--GTHASYISVPP--KYAY-PVPDS-VST---KTA--AAALLQGLTTITFVEEA---
----------YP---VKK----GDVILVHTIAGGLGLLFAQLIKRKGA-TVIGTTST---
---AEKAELAKAHG-ADHVIL-----------YP---VE------D-------TVQRVLE
-LTNGEGVDAIFDGVGKDTFDNNFKMIKRKGTIVSLGNAS--G--AVEPFSL-LRLVQK-
NVKILRPTMTNYVF-TAEEAEHYGSR-
>tr|A8QDG9|A8QDG9_MALGO/39-276 Putative uncharacterized protein OS=Malassezia globosa (strain ATCC 96807 / CBS 7966) GN=MGL_4204 PE=4 SV=1
NFIDTYFRTG------L-YP----V--E--LPFTL-------------------------
-------------GQECGGKVARVGI-N----------V-----KNIQPGDR-VVALV--
--G--SSFAERVIAPR--SKVV-KLPKE-LDT---RTA--VAAWLQGLTAVALTHTS---
----------YP---VKS----GDYVLVHAAAGGVGLLLVQIASSLGA-HVIGTTST---
---TKKAERVKTMG-AEHVFL-----------YD----D------D-------LVSCVNG
-ITNGKGVQVIYDSVGKATFEKDFDLVARLGTLVSFGQSS--G--LPDPIEL-HRLSPK-
NLKLLRPSLFGYVS-TQEELNYYSKI-
>tr|B6HEE2|B6HEE2_PENCH/47-288 Pc20g02400 protein OS=Penicillium chrysogenum Wisconsin 54-1255 GN=Pc20g02400 PE=4 SV=1
NFVDTYQRSG------L-YP----V--K--LPLQV-------------------------
-------------GREGAGTIVDIGS-N----------VPPS--YGLQVGNR-VAVFT--
--Q--GTTAEYVSAPA--ESVM-VLPRS-VST---EQG--AAIMLQGLTAWTIVQDA---
----------HK---VEQ----GQTILIQAAAGGTGGMLVQMCKHLGA-TVIGTVST---
---PKKAETARKHG-CDHVIL-----------YK---DN------D-------VQEEVMR
-ITSTKGCHAVLSGVGEATFAEDLACTRRKGTLVSYGNSS--G--AVSSFRV-LDLSKK-
NVKLVRPTLANYIM-ERDEFVLRSQQ-
>tr|B6HIX3|B6HIX3_PENCH/46-287 Pc21g06300 protein OS=Penicillium chrysogenum Wisconsin 54-1255 GN=Pc21g06300 PE=4 SV=1
NYIDTYFRTG------L-YP----A--P--KPEVL-------------------------
-------------GREGAGIVAAVGP-Q----------T-----SGFQVGDR-VAWLS--
--T--GGYAEYTAVPI--AQTA-KIPDG-ISD---EDI--MASFLSGLTVLAFAKEA---
----------YP---VQK----GDWVLLHAAAGGAGFLMTQILKSIGA-NVIGTAGG---
---AEKCALVKSLG-ADVVID-----------YR---SE---EDKD-------WVKKVKE
-ATGGRGVDVVYDSVGKDTWEGSLEAVKRKGTIVWFGNAS--G--PVPPLPL-AKLTPK-
CVKVARPSLFGYIQ-TREEFEYYTNE-
>tr|B6K4C2|B6K4C2_SCHJP/40-277 Quinone oxidoreductase OS=Schizosaccharomyces japonicus yFS275 GN=SJAG_03476 PE=4 SV=1
NYVDTYFREG------L-YE----A--A--LPSVL-------------------------
-------------GIEGAGVVESLGE-E----------V-----TDFKVGDR-VVYMT--
--MG-GSYAQYTAAYT--LFMA-KIPDE-VSF---ETA--CASLVQGLTAYMLITHS---
----------YN---VQK----DDWVVVYAAAGGVGSFMCQMLKHRGA-HVIAVTST---
---EEKGQMAVNYG-AECSCR-----------YD-----------K-------LAETVRE
-KTNGKGVRAVFDSIGKDTLDLSLDILALEGRFVSFGNAS--G--PIDNFSL-NRLQRR-
CLKVTRPGLLHFFE-DHESFANAAQA-
>tr|B6Q5J2|B6Q5J2_PENMA/47-291 Quinone oxidoreductase, putative OS=Penicillium marneffei ATCC 18224 GN=PMAA_032560 PE=4 SV=1
NFIDTYFRTG------L-YA----S--P--KPEIL-------------------------
-------------GREAAGTIVALGP-G-------APNP-----YGFQVGDR-VIWMS--
--V--SGYAQYTAVPA--KTAI-KIPDG-VSD---EDL--VASFLSGLTVLTLVKET---
----------YA---VQK----GDIVLVHAAAGGAGILMVQILKSLGA-VVIGTAGG---
---AEKVALVKSLG-ADHVID-----------YR---SE---EGKD-------WVKIVKK
-ITNGRGVDVVYDSVGKDTWEGSLEVVKRKGFVAWFGNAS--G--PVPAFPI-QLLAPK-
CIKIARPMVNGYLV-EREEYEYWANQ-
>tr|B6QER8|B6QER8_PENMA/47-287 Quinone oxidoreductase, putative OS=Penicillium marneffei ATCC 18224 GN=PMAA_080240 PE=4 SV=1
NFIDTYFRTG------F-YP----L--P--LPGIM-------------------------
-------------GMEGEGTIVALGG-G---------NT-----YDLKVGDR-VLWFG--
--AM-GGYGEYAAIPS--LRVH-VLPKE-IPE---GFG--AAAAVQGLTALTLIKEA---
----------YP---VKK----DEWVLVHAAAGGCGLWLCQFLKEVGA-NVIGTAST---
---PEKLELAKKNG-AQYLIN-----------YA---EE------D-------VVAQVKA
-ITGGEGVAVVFDGTGKDQFENDLEVVARKGTVVSFGNSS--G--GVPPVPI-LRLMAK-
NVKLLRPTLQNYVF-TRDEVENYVGQ-
>tr|Q0CW07|Q0CW07_ASPTN/46-289 Putative uncharacterized protein OS=Aspergillus terreus (strain NIH 2624) GN=ATEG_02127 PE=4 SV=1
NYIDTYFRTG------L-YP----S--Q--KPEVL-------------------------
-------------GREAAGTVVALGP-G--------PNP-----YNFQVGDR-VAWLG--
--T--GGYAEYTAVPA--AKTV-KIPAG-VSD---EDV--MASFLSGLTVLSFAKET---
----------YA---VQK----GDWVLLHAAAGGAGFLMTQILKSMGA-KVIGTAGG---
---PEKVALVKGLG-ADHVID-----------YR---SE---EGKD-------WVSKVKE
-ITGGRGVDVVYDSVGKDTWEGSLEAVKRKGTIVWFGNAS--G--PVPPLPL-NKLSPK-
CVKVARPTLFGYIE-TREEFEYYVNE-
>tr|Q0U2G1|Q0U2G1_PHANO/47-290 Putative uncharacterized protein OS=Phaeosphaeria nodorum GN=SNOG_14072 PE=4 SV=1
NYIDTYFRSG------V-YN----P--PS-FPYIL-------------------------
-------------GREGSGTVAAVGP-N----------AP----SDLSVGTR-VAYMG--
--Q--YAYAEYTAAPS--NYTI-PIPDS-IET---KTA--AASLLQALTAVTLIREA---
----------HA---VQN----GDWILVTAAAGGVGLWLCQLLKAVGA-RTIATAST---
---PEKRQLAKDNG-AEVVLE-----------YF---ED------DRDL----FVKKVLE
-ITGGEGVHAVFDSVGKSTFDSSLAVVRRKGTMVSFGNAS--G--PVTGFAL-ARLSAK-
NVKVVRPTLFNYIA-TREELQKAANE-
>tr|Q1DKL7|Q1DKL7_COCIM/49-293 Putative uncharacterized protein OS=Coccidioides immitis GN=CIMG_09146 PE=4 SV=1
NYIDTYFRTG------L-YQ----S--P--KPEIL-------------------------
-------------GREGAGIIVALGS-G--------PNP-----QGFKVGDR-VAWLN--
--T--GGYAEYSVAQAE-KRVV-RIPEG-ISD---EQA--LSVLLSGITTLSLVKEA---
----------YP---VQK----GDWILVHAAAGGAGFLMTQMLKDIGA-KVIGTAGG---
---PEKAELVKSLG-ADVVID-----------YK---SP---EGAN-------WLGKVME
-VTGGEGVAAVYDSVGKDTWEDSIKAVKRKGTMVFFGNAS--G--PVPPLNI-QLLSAK-
NIKVLRTSLFGYIA-TQEEFDYYTNE-
>tr|Q2H2J4|Q2H2J4_CHAGB/47-302 Putative uncharacterized protein OS=Chaetomium globosum GN=CHGG_04002 PE=4 SV=1
NFIDTYFRTG------L-YK----S--P--LPLVT-------------------------
-------------GKEAAGTIIAVHP-S----------VHTTD-PTLQEGVR-VAYVA--
--D--HAYAEVTAISA--DRAA-AIPAG-LDT---QTA--AASLLQGLTALTFVREAAGL
AQPHATGHRQLG---VSE----GPWALVHAAAGGTGSMLVQMLAAHGA-RVIGTAGG---
---EVKCGLAKGNG-AQWVVD-----------ST---SE------D-------VVARVKE
-ITGGKGVDVIFDGVGKATFEADLEMIARRGTLAVFGNAS--G--PVPPVDV-LKLGAK-
NIKLMRPVLFAYIV-TKEERAAYTKE-
>tr|Q2UEA9|Q2UEA9_ASPOR/46-289 Predicted quinone oxidoreductase OS=Aspergillus oryzae GN=AO090026000695 PE=4 SV=1
NYIDTYFRTG------L-YP----S--A--KPEIL-------------------------
-------------GREGAGTVVALGS-G--------PNP-----YGFKVGDR-VAWMT--
--T--GGYAEYTAVPA--AKTV-KIPDE-ITD---EDA--IAGFLSGLTVITLAKET---
----------YA---VQK----GDWVLLHAAAGGAGFLMTQVLKSLGA-KVIGTAGG---
---PEKVALVKSLG-ADVVID-----------YR---SE---EGKD-------WVKKVKE
-VTDGRGVDVVYDSVGKDTWEGSLEAVKRKGTIVWFGNAS--G--PVPPLPL-QKLSPK-
CVKVARPQLFGYIE-TREEFEFYVNE-
>tr|Q4P9Z5|Q4P9Z5_USTMA/43-284 Putative uncharacterized protein OS=Ustilago maydis GN=UM03068.1 PE=4 SV=1
NMIDTYHFGG------L-YP----L--K--CPIVI-------------------------
-------------GQESAGVVEAVDA-D----------V-----TSVAVGDR-VVQYG--
--G--GSYTEKQLLNA--ERVI-KLPES-IST---KTA--AAAYLQGLTALTLLKEA---
----------HP---VKQ----GDWILVTAAAGGVGLLLCQMGKAFGA-NVIAVTST---
---EEKCQLAKQHG-AIHALR-----------YN---KQ------DPAQ----YIAAIKH
-ITQDHGVDAILDGVGADTWESNFEIAARKATIVTFGNAS--G--PVPAFAP-LKLASK-
NLKVVRPTLFNYVT-TREERERYSQE-
>tr|Q59Z38|Q59Z38_CANAL/97-340 Putative uncharacterized protein ZTA1 OS=Candida albicans GN=ZTA1 PE=4 SV=1
NFIEAYFRKG------I-YK----A--S--LPYVF-------------------------
-------------GREASGEVVAVGD-E----------V-----STLKVGDK-IAYLS--
--P--NTFAQYTKITDDNYKYI-KLPDN-ASDEELKIY--GSLFLQGLTALTFVNEA---
----------YK---VQK----DDYILVWAAAGGVGKILVQLISQLGA-HVIAVAST---
---PEKLKIAQDLG-AEFLIN-----------ST---SD------D-------IVEKVKE
-ITNGEGVAASFDSVGKDTFEISLNSIKRKGTFVSYGNAS--G--PVTPFPL-SILSPK-
NIKIARPQLYAYIG-NADEWDHYSTE-
>tr|Q5BH22|Q5BH22_EMENI/46-289 Putative uncharacterized protein OS=Emericella nidulans GN=AN0158.2 PE=4 SV=1
NYIDTYFRTG------L-YP----S--S--KPEIL-------------------------
-------------GREAVGEVVAVGP-G--------ANP-----YNFQIGDR-VAWLS--
--T--GSYAEYTAVPQ--AFAV-KVPEG-ISN---EDV--MGSFLSGLTVLTLAKET---
----------YP---VQR----GDWVLLHAAAGGAGFLMTQVLKSIGA-IVIGTAGG---
---PEKVELVKSLG-ADYVID-----------YR---SE---EGKD-------WVKKVKE
-ITNGRGVDVVYDSVGKDTWEGSLEAVKRKGMIVWFGNAS--G--PVPPLPL-AKLSPK-
CVKVARPQLFGYIQ-AREEFEFYVNE-
>tr|Q6CX77|Q6CX77_KLULA/66-308 KLLA0A10549p OS=Kluyveromyces lactis GN=KLLA0A10549g PE=4 SV=1
NFIEVYFRKG------I-YP----S--E--KPYVL-------------------------
-------------GREAVGEVVAKGD-Q----------V-----DKYNVGDK-VAYLS--
--A--STFAQFTKYPQN-GHLI-KLPKD-ISAEKEKII--AGSLVQGLTPLTFIDEA---
----------YN---VQK----GDFILVYAAAGGVGLIFDQLLKARGA-RTIAVAST---
---DEKLQLAKEYG-AEFLIN-----------ST---KD------D-------IVEKVKE
-FTNGEGVAAAFDSIGKDTFETTLQVVKRKGTIVSFGNAS--G--AVPPFSI-NRLSPK-
NLKLVRPQLFAYVA-DPSEWEHYSSE-
>tr|Q75DW3|Q75DW3_ASHGO/47-289 ABL090Wp OS=Ashbya gossypii GN=ABL090W PE=4 SV=1
NFIETYFRTG------L-YP----C--E--KPYVL-------------------------
-------------GREAVGVVAAIGA-D----------V-----RRFKVGDR-VACLS--
--S--GTFAQYTAVSEK-SNVL-KLPDD-IQDGELQAV--AGSLVNGLTALTLVDEA---
----------YK---PQV----GEIVLVYAAAGGVGQLLIQLLHARSV-RVIAVAST---
---DEKLQIAKSRG-AEFLIN-----------SS---RE------D-------IVAKVLE
-FTDGEGVGASYDSVGKDTFETTLQSVKRKGTIVSFGNAS--G--AVPPFSI-QRLTPK-
NLKILRPQLYGYLA-TREEWEYYSSK-
>tr|Q7RZ31|Q7RZ31_NEUCR/48-293 Putative uncharacterized protein (Related to NADPH2 quinone reductase) OS=Neurospora crassa GN=G21B4.190 PE=4 SV=1
NFIDTYFRTG------L-YP----S--ASGYPLIT-------------------------
-------------GKEASGTVVSS---K----------H-----PRFSPGDR-VAYLG--
--D--AAYAEYTAVSA--SRCIGPLPER-ISS---ETA--AAALLQGLTALTLVREAAGI
EQ-------KLG---ISE----GPWALVHAAAGGTGSLLVQILSIMGA-KVIATAGG---
---QEKCEQAHHHG-AHWTID-----------NK---SE------D-------VVERVKE
-ITNGRGVDVIFDGVGKATFDADLEMVARKGTVISFGNAS--G--KVEPLDI-LRLGAK-
NIKVMRPVLFGYIV-TPEEWERWTTE-
>tr|A4H3L9|A4H3L9_LEIBR/42-287 Quinone oxidoreductase, putative OS=Leishmania braziliensis GN=LbrM03_V2.0480 PE=4 SV=1
NFIDTYFLSG------L-YK----K--PT-MPYVL-------------------------
-------------GEEGAGTVVKVGP-G----------V-----SETMLGKR-VAYFG-G
VGCT-GSYAAFTVVQA--SALL-EVPDG-VTD---AQA--AAVLCQGLTAHYLVDSS---
----------YP---CGP----GSTVVVHAAAGGTGLLVCQMAKLRGA-RVIGICGG---
---AEKAMLATSVGRADVVID-----------YV---AT------P-------DWPPLVR
-AAAPKGVDAVYDGVGQATFACSLSVLRPRGYMISFGNAS--G--AVPPISP-LELSRAG
SVYLQRPTLVDFIS-SPEEMQRRTSD-
>tr|Q4DHH8|Q4DHH8_TRYCR/43-286 Quinone oxidoreductase, putative OS=Trypanosoma cruzi GN=Tc00.1047053510265.10 PE=4 SV=1
NFVDTYFRSG------L-YK----K--PN-LPFVP-------------------------
-------------GEEGVGTVVKKGA-N----------V-----VSPNIGQR-VAYFG--
-NVT-GSYATYCVVKM--ANAN-LVPDG-VED---KAA--AALLCQGLTAHYLTHDS---
----------YP---CGP----ESRVLVHAAAGGTGLLVCQMAKLRGA-FVVGVCGG---
---EKKAELARTVGHADHVVD-----------YL---AS-----PD-------WTLEVRR
-LVPG-GFDAVYDGVGKSTFEGSLSVLRPRGFMISFGNAS--G--AVDAVSP-LRLKDAG
SVYLQRPFLADYIR-DPEEKARRFAD-
>tr|Q4DTF4|Q4DTF4_TRYCR/43-286 Quinone oxidoreductase, putative OS=Trypanosoma cruzi GN=Tc00.1047053510311.90 PE=4 SV=1
NFVDTYFRSG------L-YK----K--PN-LPFVP-------------------------
-------------GEEGVGTVVKKGV-N----------V-----VSPNIGQR-VAYFG--
-NVT-GSYATYCVVKM--ANAN-VLPDG-VDD---KAA--AALLCQGLTAHYLTHDS---
----------YP---CGP----QSRVLVHAAAGGTGLLVCQMAKLRGA-FVVGVCGG---
---EKKAELARTVGHADHVVD-----------YL---AS-----PD-------WTLEMRG
-LVPG-GFDAVYDGVGKSTFEGSLSVLRPRGFMISFGNAS--G--AVEAVSP-LRLKDAG
SVYLQRPFLADYIR-DPKEKARRFAD-
>tr|Q9NKQ5|Q9NKQ5_LEIMA/42-287 Quinone oxidoreductase, putative OS=Leishmania major GN=LMJ_0214 PE=4 SV=1
NFIDTYFLSG------L-YK----K--PA-MPYIV-------------------------
-------------GEEGAGAVVKVGA-G----------V-----PETMLGKR-VAYFG-G
AGCT-GSYAAFTVAPA--SALR-EVPDG-VTD---AEA--AAVMCQGLTAHYLVDSS---
----------YP---CGP----GSTVVVHAAAGGTGLLVCQMAKLRGA-RVIGVCGG---
---AEKATLARSVGRADVVID-----------YV---AT------P-------DWAPLVR
-AAAPQGVDAVYDGVGQATFAGSLSVLRPRGYMITFGNAS--G--AVPPVSP-LELSRAG
SVYLQRPTLGDFMR-TPEEVQRRTSE-
>tr|A4RY49|A4RY49_OSTLU/66-319 Predicted protein OS=Ostreococcus lucimarinus (strain CCE9901) GN=OSTLU_45840 PE=4 SV=1
NFIDTYHRSG------L-YK----R--E--LPFIG-------------------------
-------------GQEGGGYIAAASD-E--------AIA-----QGVKVGDR-VSYSS--
--VF-QTYAQYTAVPA--SKVI-TVPES-IPL---DVA--VSCGVQGMTAHYLTHSA---
----------HA-GLVKP----GEWMLIHGTGSGTCQWAAQMAKLRGY-KVIGTCS----
---KSKEDIARATG-VDELIVYDEAPGTSYEDYT---SV------D-------LVPRVME
-ITKGEGVKAVIDGIGLATYETSIDVLARRGIFVSFGNAS--G--AVPAFPP-LRFINK-
SGYLTRPKLNDYTV-TREELMERAND-
>tr|B7FTU0|B7FTU0_PHATR/68-320 Predicted protein OS=Phaeodactylum tricornutum CCAP 1055/1 GN=PHATRDRAFT_18893 PE=4 SV=1
NFIDTYHRKG------L-YA----R--D--LPFIG-------------------------
-------------GQEGGGTVAAVSD-E--------AAA-----QGINVGDR-VAYS---
--VF-GSYAEYTAVPA--AKLL-PVPDS-IGL---DVA--TSCVVQGLTAHYLVTSA---
----------HA-DLIKS----GEWCLIHGVAGGTCQWAAQMAKLRGF-KVIGTAP----
---KGKADIASNLG-CDELILLDEVAGTSYEDYE---SV------D-------VTAKVLE
-ITGGAGVKCVIDGIGKATMDISINSLARRGIFVSFGNAS--G--AVPAFPV-LRLIGK-
SAYVTRPKLLDYTV-DREELVWRAGE-
>tr|Q018E3|Q018E3_OSTTA/40-293 Quinone oxidoreductase (ISS) OS=Ostreococcus tauri GN=Ot05g04770 PE=4 SV=1
NFIDTYHRSG------L-YK----R--E--LPFIG-------------------------
-------------GQEGGGYIAAASE-E--------AIA-----QGVKVGDR-VSYSS--
--VF-QTYAQYTAVPA--SKVI-TVPEN-IPL---DVA--VSCGVQGMTAHYLTHSA---
----------HA-GLVQP----GEWMLIHGTGSGTCQWAAQMAKLRGY-KVIGTCS----
---KSKEDIARATG-VDELIVYDEAPGTSYEDYT---SV------D-------LVPRVME
-ITKGEGVKAVIDGIGLATYETSIDVLARRGIFVSFGNAS--G--AVPAFPP-LRFINK-
SGYLTRPKLNDYTV-TRAELMERAND-
>tr|Q8SBA7|Q8SBA7_ORYSA/69-287 Putative quinone oxidoreductase OS=Oryza sativa GN=OSJNBa0042H09.11 PE=4 SV=1
NYVDIYYRTG------L-HQ----E--P--LPFVP-------------------------
-------------GKEAVGVVSAVGP-G----------V-----TGIEVGDV-VGYAD--
-TPM-GTYTEEQIIPA--TLAI-PIPPS-VDH---ITA--ASVLLKGMTTYVLVKQA---
----------FK-----------------------------WANALGA-TVIGTVST---
---QEKAIQAAEDG-CHHVII-----------YT---EE------D-------FVAQVAE
-ITSRKGVHVVYDAVGKDTFKGSMECLMPRGCMISYGQCS--G--RPDPVPV-SDLASK-
SLILGRPGMRHYTA-TRDELLHAAGE-
>tr|A0HC89|A0HC89_COMTE/44-288 Alcohol dehydrogenase, zinc-binding OS=Comamonas testosteroni KF-1 GN=CtesDRAFT_0613 PE=4 SV=1
NFHDIYVRSG------L-YK----T--LA-LPGTP-------------------------
-------------GIEAVGVVAEVGE-G----------V-----TRFRPGDR-VCYVS--
-AAY-SIYAAERVIAG--DELI-AVPDD-LSD---ALV--ASSLLRGLTADVLLHRV---
----------AR---VSQ----GSRILVQAAGGGMGQILSQWATQLGA-MVIGTAGS---
---DATARKADQAG-CVEVIR-----------YRGAGAQ------D-------VAARVQQ
-LTGGEGVDVAYDGVGRDSFDGSLASLGIGGQLVMYGQSS--G--PVPPLEI-ARLAAK-
SNSVCRPMVFHFVK-KPRERDAMAAR-
>tr|A2VY42|A2VY42_9BURK/71-316 NADPH:quinone reductase and related Zn-dependent oxidoreductase OS=Burkholderia cenocepacia PC184 GN=BCPG_02973 PE=4 SV=1
NFVDIYFRTG------A-HA----L--PA-LPDAL-------------------------
-------------GVEAAGVIDAVGP-G----------V-----TEFVPGQR-VAYAG--
-LPT-GSYASLRTMSA--ERVL-PVPDG-LSD---EAA--AAGLLKGITVYMLMHRV---
----------RQ---VGA----GDTVLVHAAAGGVGLLATQWARALGA-RVIGTVGS---
---AAKAALVRAHG-AEAVVD-----------YR---EE------D-------FVAAARA
-FGGGAGVDYAIDGIGGDVLTRTLGAVRPFGMVASIGQVAAIG--ARQTFDL-DELGPAR
SIALARPSVLGFIARDVDAYRDAARA-
>tr|A7C8Y2|A7C8Y2_BURPI/41-290 Alcohol dehydrogenase, zinc-binding domain protein OS=Ralstonia pickettii 12D GN=Rpic12DDRAFT_4845 PE=4 SV=1
NFVDVYHRTG------L-YP----V--PA-FPAVL-------------------------
-------------GVEGVGVVEAVGT-D----------V-----RGFVVGQR-VAWAGLM
DGAP-GGYASHRNIPA--NRAI-ALPDA-LDD---ETV--AATLLRGITAHMLLTRV---
----------RQ---VGV----GDTVLVHAAAGGLGVLLVQWAKRLGA-RVIGTVGS---
---EAKAATALGHG-ADHVVL-----------HR---QQ------D-------VREAVLQ
-LTAGEGVDYVIDGVGGPMLQTSLAVTRPFGMVASIGQAGDVSNVQTSAVDL-AALGPSR
SIALARPGVFRYMT-DLSRYRVGAQA-
>tr|B0J0X6|B0J0X6_RHILT/42-282 Alcohol dehydrogenase zinc-binding domain protein OS=Rhizobium leguminosarum bv. trifolii WSM1325 GN=RlegDRAFT_3501 PE=4 SV=1
NFLDVYHRKG------L-YP----M--PS-YPSVI-------------------------
-------------GAEAAGIVDDVGP-G----------V-----SIFEKGDR-VAYGG--
-PPV-GAYRSTRNIAA--ERAI-KLPDA-VSA---KTA--ASSLLKGMTAYMLLKKT---
----------YD---VRA----GTQVLIHAAAGGLGSILVRWARSLDA-TVIGTVGS---
---SEKAALAASYG-ADHLIV-----------GR---DA------D-------IVADVKR
-LTNGLGVDVAYDGIGGDTLLKSIRSVRPFGMAVTIGQAA--G--AIPPVPV-EELRPGK
A--LCHPSIMAWCA-DIGQYREAALA-
>tr|B1FIS8|B1FIS8_9BURK/45-290 Alcohol dehydrogenase zinc-binding domain protein OS=Burkholderia ambifaria IOP40-10 GN=BamIOP4010DRAFT_3938 PE=4 SV=1
NFVDIYFRTG------A-HP----L--PA-LPDAL-------------------------
-------------GVEAAGVVDAVGP-G----------V-----TALVPGQR-VAYAG--
-LPT-GSYASLRTLPA--ERVV-PVPDG-VSD---DAA--AAGLLKGITVYMLLHRV---
----------RQ---IGA----GDIVLVHAAAGGVGLLATQWARALGA-RVIGTVGS---
---AAKAALVRAHG-AEAVVD-----------YR---EE------D-------FVAAARA
-FGGGAGVDYAIDGIGGDVLMRTLGAVRPFGMVASIGQVAAIG--ARQTIDL-DELGPAR
SIALARPSVLGFIARDVAGYREAARA-
>tr|B1FP17|B1FP17_9BURK/39-279 Alcohol dehydrogenase zinc-binding domain protein OS=Burkholderia ambifaria IOP40-10 GN=BamIOP4010DRAFT_5778 PE=4 SV=1
NFMDIGVRQG------M-AW----T--GWPNPKIL-------------------------
-------------GVEGAGRVLAVGD-D----------V-----EGIEPGQR-VAWVY--
--AP-GSYAEQIAIPA--TSLV-QVPDT-IDD---RTA--AAVMMQGLTASHFATDF---
----------YP---VQP----GDVAFVHAAAGGLGLLLTQIIKLRGG-HVIGRVSS---
---DDKVAAATEAG-ADHVIV-----------DT---EG------R-------FAAKALR
-LTNGEGVHVVYDGSGPKTFQGSLDVLRRSGTFCWYGPVL--G--GPGPIDL-MSLPR--
SIKIGYTTFFDHIY-TPELLRAHSAQ-
>tr|B1T835|B1T835_9BURK/45-290 Alcohol dehydrogenase zinc-binding domain protein OS=Burkholderia ambifaria MEX-5 GN=BamMEX5DRAFT_3951 PE=4 SV=1
NFVDIYFRTC------A-HP----L--PA-LPDAL-------------------------
-------------GVEAAGVIDAVGP-G----------V-----TALVPGQR-VAYAG--
-LPT-GSYASLRTLPA--ERVV-PVPDG-VSD---DAA--AAGLLKGITVYMLLHRV---
----------RQ---IGA----GDTVLVHAAAGGVGLLATQWARALGA-RVIGTVGS---
---AAKAALVRAHG-AEAVVD-----------YR---EE------D-------FVAAARA
-FGGGAGVDYAIDGIGGDVLTRTLGAVRPFGMVASIGQVAAIG--ARQTIDL-DELGPAR
SIALARPSVLGFIARDVAGYREAARA-
>tr|Q9R6G7|Q9R6G7_9RHIZ/40-280 Tiorf92 protein OS=Agrobacterium tumefaciens GN=tiorf92 PE=4 SV=1
NYIDIYQRIG------L-YP----L--P--LPAVL-------------------------
-------------GVEGAGVIEAIGP-D----------V-----DNIHVGDR-VAYTG--
-IP--GAYSATRLLPA--WRTI-KLPDD-IST---RIA--ALSFLRGLTAHMLLTRT---
----------YS---VKQ----GETLLIHAAAGGLGFVLTRWAKSLGC-IVIGTTGS---
---SEKADVARANG-VDHVIV-----------GR---EA------D-------VVSEIGR
-LTKGKGVDFAIDGIGGEMLRKTLGCVRRFGTVASIGQAA--G--PIPPVSV-EELGPIR
SLSLARPSVMAYAA-EQETYHLAAKA-
>tr|A0B175|A0B175_BURCH/45-290 Alcohol dehydrogenase, zinc-binding domain protein OS=Burkholderia cenocepacia (strain HI2424) GN=Bcen2424_4667 PE=4 SV=1
NFVDIYFRTG------A-HA----L--PA-LPDAL-------------------------
-------------GVEAAGVIDAVGP-G----------V-----TELVPGQR-VAYAG--
-LPT-GSYASLRTMPA--ERVL-PIPDG-LSD---EAA--AAGLLKGITVYMLLHRV---
----------RQ---VGA----GDTVLVHAAAGGVGLLATQWAHALGA-RVIGTVGS---
---AAKAALVRVHG-AEAVVD-----------YR---EE------D-------FVAAARA
-FGGGAGVDYAIDGIGGDVLTRTLGAVRPFGMVASIGQVAAIG--ARQTFDL-DELGPAR
SIALARPSVLGFIARDVDAYRDAARA-
>tr|A4JPE1|A4JPE1_BURVG/45-290 Alcohol dehydrogenase, zinc-binding domain protein OS=Burkholderia vietnamiensis (strain G4 / LMG 22486) GN=Bcep1808_5194 PE=4
NFVDIYFRTG------A-HP----L--PA-LPAAL-------------------------
-------------GVEAVGVVDAVGP-G----------V-----DAVVAGQR-VAYAG--
-LPT-GSYASLRTLPA--ERVV-PVPDG-VSD---ETV--AGGLLKGITVYMLLHRV---
----------RQ---VAA----GDSVLVHAAAGGVGLLATQWAHALGA-RVIGTVGS---
---AAKAALVRAHG-AQAVVD-----------YR---DE------D-------FVAAARA
-FGGGAGVDYAIDGIGGDVLTRTLGAIRPFGMVASIGQVAAIG--ARQTIDL-DELGPAR
SIALARPSVLGFIARDVAGYRDAAHA-
>tr|A4VFI2|A4VFI2_PSEU5/2-207 Quinone oxidoreductase OS=Pseudomonas stutzeri (strain A1501) GN=qor-1 PE=4 SV=1
------------------------------------------------------------
---------------------------------------------HLQPGDR-VAYAT--
-GPL-GAYAEYHTLPA--RHLV-KLPDS-ISY---EQA--AAVMLKGLTCQYLLRQT---
----------HA---LQA----GETVLFHAAAGGVGSIACQWAHALGA-RLIGVVGS---
---AEKAARAKALG-AWATID-----------RS---CE------D-------VVQRVLE
-LTEGKKCPVVYDSVGKNSWEISLDCVAPRGLLVSFGNAS--G--AVTGVNL-GVLAQKG
SLFVTRPTLAGYAD-TPERLQAMADE-
>tr|A6UKC1|A6UKC1_SINMW/39-279 Alcohol dehydrogenase zinc-binding domain protein OS=Sinorhizobium medicae (strain WSM419) GN=Smed_5329 PE=4 SV=1
NFMDIGVRQG------M-AW----T--EIPNPKVL-------------------------
-------------GVEGAGRAIAVGD-G----------V-----DELEVGDR-VAWAY--
--AP-GSYAQRHSIPA--GSLV-KIPDA-IDD---ATA--ASVMMQGLTASHFATDF---
----------YP---VQA----GDIALVHAAAGGVGLLLTQIIRLKGG-RVIGRVSS---
---EDKVACARKAG-AEHVIV-----------DA---EG------Q-------FADDVLR
-VTGGEGVNVVYDGSGPKTFKGSIDALRRSGTFCWYGPVL--G--GPGPLDI-MSLPK--
SIKIGYATFMDHVH-THALLLARTKQ-
>tr|A7GQ05|A7GQ05_BACCN/45-297 Alcohol dehydrogenase zinc-binding domain protein OS=Bacillus cereus subsp. cytotoxis (strain NVH 391-98) GN=Bcer98_1928 PE=4 S
NFLDIQHRRGDLVTQNF-YQKKGGI--SHTFPVTL-------------------------
-------------GSQGVGTVEAIGP-N----------V-----ETIQVGDR-VVCAG--
--GS-GTYASHVLISS--QRVI-PIPDE-ISF---EHA--AAGLIQGFLAWAFTNYA---
----------YP---IKK----EDWCLIHAAAGGIGLFLCQMAKIRGG-HVIGVTSK---
---KEKARYVLEAG-ADEVII-----------ST---QS------D-------IVKEVKR
-ITNGQGVNVVYDGVGKDTFDASLNSLALGGYMINYGQSS--G--YVPPIDL-MTLQEKG
SLFITRTNGLPYMK-YWSQYIRDFVT-
>tr|A9BXH9|A9BXH9_DELAS/42-283 Alcohol dehydrogenase zinc-binding domain protein OS=Delftia acidovorans (strain DSM 14801 / SPH-1) GN=Daci_5626 PE=4 SV=1
NPLDVSQRKG------A-VA----I--A--FPSGL-------------------------
-------------GLEGAGRVAAVGE-G----------V-----TNVAVGER-VGYAT--
-GPL-GAYASARLYPA--ERLV-KLPDA-LPD---DAA--AAVLFKGITAQYLLKTT---
----------HA---VGP----GSRIVIYGAAGALGQLMCAWARHLGA-LVIGVVSK---
---AASVERARAAG-CDEVFV-----------FD---AA------T-------LPGQVLQ
-ATGGLKADVVYDPIGRTTLGASLDCLRPRGLLVSFGATS--G--LPDPISV-ATLNAKG
SLFLTRPSLAAHTA-TAAEYQERARD-
>tr|A9G0T3|A9G0T3_SORC5/26-268 NADPH:quinone reductase OS=Sorangium cellulosum (strain So ce56) GN=qor1 PE=4 SV=1
NFADVTLRRA------A-HP----WLDP--PPLTP-------------------------
-------------GFEASGVVAAVGE-G----------V-----TETRPGER-VATLH--
-FGL-GAYAEHQLVPA--SQVI-PLPAD-VSF---ESA--TALMLQGLTAHVLTFEN---
----------PK---FAA----GQVALIHAAAGGMGRLLTQWLKRRGA-TVIGTVST---
---PEKARLAAAAG-ADHVID-----------YR---AR------D-------FAEETLR
-LTHGRGADFIIDGVGSATFERNLEAVAPRGHIAFYGFAS--G--APDALDL-RRLMAK-
SVSVSGENVAGYVR-SREELSRRASA-
>tr|A9I6Q1|A9I6Q1_BORPD/40-276 Quinone oxidoreductase OS=Bordetella petrii (strain ATCC BAA-461 / DSM 12804 / CCUG 43448) GN=qor4 PE=4 SV=1
NFIDIYHRMG------L-YP----L--P--LPAVL-------------------------
-------------GVEGAGTVEAVGE-G----------V-----SNVRVGER-VAYAG--
-IP--GAYAATRLLPA--WRAI-SLPDG-IDT---KVA--AVSFLRGMTAHMLLTRV---
----------YP---AAR----GTIVLVHAAAGGLGATLTRWAHDLGC-TVIGTASS---
---PEKASLAREHG-ADHVIV-----------GR---AA------D-------VAAEVAR
-LTDSRGVDFAVDGIGGDMLRKTLASTRPLGVVASVGQAG--G--PIPPVAV-SELRP--
--MLVRPSIMAYAA-DQEAYAVAAQA-
>tr|B0KPL0|B0KPL0_PSEPG/40-281 Alcohol dehydrogenase zinc-binding domain protein OS=Pseudomonas putida (strain GB-1) GN=PputGB1_2309 PE=4 SV=1
NPLDVLQRKG------G-AG----L--A--LPSGL-------------------------
-------------GLEGAGRVTALGD-G----------V-----RNVQVGDR-VAYAM--
-GPV-GAYASGRLFPA--ERLV-NLPPQ-LED---EAA--AAVLFKGITAQYLLKTT---
----------FA---VGP----GTQVLLYGAAGALGQLMAPWARHLGA-TVIGVVSR---
---PQSVARAQAAG-CQHVLV-----------FD---AA------T-------LASQVRK
-LTQGQGVDVVYDCVGKVSLEASLDSLRVRGLLVSFGGTS--G--APAAIEV-ATLNAKG
SLYLTRPSLAAHTR-TVEEYQQRAAD-
>tr|B0UPN6|B0UPN6_METS4/40-280 Alcohol dehydrogenase zinc-binding domain protein OS=Methylobacterium sp. (strain 4-46) GN=M446_6194 PE=4 SV=1
NFMDIYHRTG------L-YE----L--P--LPAVP-------------------------
-------------GVEGAGVVEAVGP-G----------V-----AGLAPGER-VAYAG--
-VP--GAYAATRLLPA--WRAI-PLPEA-ISD---EAA--AASLLRGLTAHMLLTLT---
----------CP---VTA----GSVLLVHAAAGGLGALVTRWASRLGA-VVIGTVGS---
---EEKAQAARASG-AAAVIV-----------GR---DA------D-------LPARVAD
-LTRGRGVDFAIDGIGGGMLARTLACLRPFGTVASVGQAA--G--PIPPLAV-EEVGPRR
SLSLARPSVMAYAA-DRARYPEAARA-
>tr|B1J9B8|B1J9B8_PSEPW/40-281 Alcohol dehydrogenase zinc-binding domain protein OS=Pseudomonas putida (strain W619) GN=PputW619_2822 PE=4 SV=1
NPLDVLQRQG------G-AP----L--L--LPSGL-------------------------
-------------GLEGAGRVVATGE-G----------V-----HNVQVGDR-VGYAT--
-GPV-GGYASARLYPA--ERLV-HLPDE-VSD---EAA--AAILFKGITAQYLLKTT---
----------YP---VGP----GTQILLYGAAGALGQLMVPWARHLGA-TVIGVVSR---
---PQSMARAQAAG-CHHVLV-----------FD---AA------T-------LAGQVHE
-LTRGQGVDVVYDSVGNVSLQASLDSLRLRGLLVSFGATT--G--TPAAIEV-GTLNAKG
SLYVTRPSLAAHTR-TVEEYQQRAGD-
>tr|B1K2D2|B1K2D2_BURCC/45-290 Alcohol dehydrogenase zinc-binding domain protein OS=Burkholderia cenocepacia (strain MC0-3) GN=Bcenmc03_5633 PE=4 SV=1
NFVDIYFRTG------A-HA----L--PA-LPDAL-------------------------
-------------GVEAAGVIDAVGP-G----------V-----TEFVPGQR-VAYAG--
-MPT-GSYASLRTMPA--ERVL-PIPDG-LSD---EAA--AAGLLKGITVYMLLHRV---
----------RQ---VGA----GDTVLVHAAAGGVGLLATQWAHALGA-RVIGTVGS---
---AAKAALVRAHG-AEAVVD-----------YR---EE------D-------FVAAARA
-FGGGAGVDYAIDGIGGDVLTRTLGAVRPFGMVASIGQVAAIG--ARQTFDL-DELGPAR
SIALARPSVLGFIARDVGAYRDAARA-
>tr|B1YXA7|B1YXA7_BURA4/45-290 Alcohol dehydrogenase zinc-binding domain protein OS=Burkholderia ambifaria (strain MC40-6) GN=BamMC406_4513 PE=4 SV=1
NFVDIYFRTG------A-HP----L--PA-LPDAL-------------------------
-------------GVEAAGVIDAVGP-G----------V-----MAFVPGQR-VAYAG--
-LPT-GSYASVRTLPA--ERVV-PVPDG-VSD---DAA--AAGLLKGITVYMLLHRV---
----------RQ---VGV----GDTVLVHAAAGGVGLLATQWARALGA-RVIGTVGS---
---AAKAALVHAHG-AEAVVD-----------YR---EE------D-------FVAAARA
-FGGGAGVDYAIDGIGGDVLTRTLGAVRPFGMVASIGQVAAIG--ARQTIDL-DELGPAR
SIALARPSVLGFIARDVAGYREAARA-
>tr|B1Z328|B1Z328_BURA4/39-279 Alcohol dehydrogenase zinc-binding domain protein OS=Burkholderia ambifaria (strain MC40-6) GN=BamMC406_4143 PE=4 SV=1
NFMDIGVRQG------M-AW----T--GWPNPKIL-------------------------
-------------GVEGAGRVLAVGD-D----------V-----EGIEPGQR-VAWVY--
--AP-GSYAEQIAIPA--TSLV-PVPDT-IDD---RTA--AAVMMQGLTASHFATDF---
----------YP---VQP----GDVAFVHAAAGGLGLLLTQIIKLRGG-QVIGRVSS---
---EDKVAAATEAG-ADHVIV-----------DT---GG------R-------FAAKALR
-LTKGEGVHVVYDGSGPKTFQGSLDVLRRSGTFCWYGPVL--G--GPGPIDL-MSLPR--
SVKIGYATFFDHID-TPELLRAHSAQ-
>tr|B2IKS3|B2IKS3_BEII9/39-279 Alcohol dehydrogenase zinc-binding domain protein OS=Beijerinckia indica subsp. indica (strain ATCC 9039 / DSM 1715 / NCIB 8712
NFMDIGVRRG------I-AW----T--EMPNPKVL-------------------------
-------------GVEGAGRIAAFGE-G----------V-----SGFEVGDR-IAWVY--
--KP-GSYAERLVAPA--DALV-PIPDT-IDD---RTA--AAIMMQGLTASHFATDF---
----------YP---VQP----GDVALVHAAAGGLGQLLTQIVKLRGG-SVIGRVSS---
---EAKVEAARRAG-ADHIIV-----------DS---EG------R-------FTQDVLA
-LTSGEGVHVVFDGSGPKTFEGSLSALRRSGTFCWYGPVL--G--GPGPIDI-MSLPK--
SIKLGYAVFFDHIP-TPALLRERTAR-
>tr|B2UH64|B2UH64_RALPJ/41-290 Alcohol dehydrogenase zinc-binding domain protein OS=Ralstonia pickettii (strain 12J) GN=Rpic_3799 PE=4 SV=1
NFVDVYHRTG------L-YP----V--PA-FPAVL-------------------------
-------------GVEGVGVVEAVGT-D----------V-----RGFVVGQR-VAWAGLM
DGAP-GGYASHRNIPA--NRAI-ALPDA-LDD---ETV--AATLLRGITAHMLLTRV---
----------RQ---VGV----GDTVLVHAAAGGLGVLLVQWAKRLGA-RVIGTVGS---
---EAKAATALGHG-ADHVVL-----------HR---QQ------D-------VREAVLQ
-LTAGEGVDYVIDGVGGPMLQTSLAVTRPFGMVASIGQAGDVSNVQTSAVDL-AALGPSR
SIALARPGVFRYMT-DLSRYRVGAQA-
>tr|B4ELW6|B4ELW6_BURCJ/45-290 Putative zinc-binding dehydrogenase OS=Burkholderia cepacia (strain J2315 / LMG 16656) GN=BceJ2315_52550 PE=4 SV=1
NFVDIYFRTG------A-HA----L--PA-LPDAL-------------------------
-------------GVEAAGVIDAVGP-G----------V-----TELVPGQR-VAYAG--
-MPT-GSYASLRTMPA--ERVL-PIPDG-LSD---EAA--VAGLLKGITVYMLLHRV---
----------RQ---VGA----GDTVLVHAAAGGVGLLATQWARALGA-RVIGTVGS---
---AAKAALVRAHG-AEAVVD-----------YR---EA------D-------FVAAARA
-FGGGAGVDYAIDGIGGDVLTRTLGAIRPFGMVASIGQVAAIG--TRQTFDL-DELGPAR
SIALARPSVLGFIARDVGAYRDAARA-
>tr|B5XPM0|B5XPM0_KLEP3/40-282 Oxidoreductase, zinc-binding dehydrogenase family OS=Klebsiella pneumoniae (strain 342) GN=KPK_1766 PE=4 SV=1
NFVDIYYRSG------L-YP----Q--SS-SPAIP-------------------------
-------------GFEGGGIVTATGI-N----------V-----RAFAQGDR-VAYTG--
-NPM-GAYAEIRNIPA--SRLV-RIPMN-IDI---RTA--GSSMLRGLTAHMLLHKV---
----------RN---VRE----GDWILVHSAAGGLGQLVTRWATMKGA-RVIGTTGS---
---AAKVKIAQAAG-AKEVLL-----------HT---DA------A-------WADKARE
-ISDGRGVHLAVDGIGGTMLSTTLSVVRPFGTVASLGQPA--G--PIPPVRV-EELGFTR
SIALMRPSSMAYAD-DAELYAQGARA-
>tr|B5XWD6|B5XWD6_KLEP3/40-282 Oxidoreductase, zinc-binding dehydrogenase family OS=Klebsiella pneumoniae (strain 342) GN=KPK_2265 PE=4 SV=1
NFVDIYFRSG------L-YP----Q--PY-PQAVP-------------------------
-------------GFEGAGVVTATGS-N----------V-----RSFAAGDR-VAYTG--
-NPM-GAYAECRNIPA--SRLI-RIPDG-VDT---RTA--GSTMLRGLTAHMLLNKV---
----------RE---VRA----GDWILVHSAAGGLGQIVTRWATMKGA-RVIGTTGS---
---QEKVATARLAG-ASEVLL-----------HT---DA------A-------WPDKVRD
-ITEGYGVHLAIDGIGGTMLSRTLGVVRPFGIVASLGQPA--G--PIPPVRV-EELGFAR
SIALMRPSSLAYSD-DAALYRKGASD-
>tr|B6A3Z9|B6A3Z9_RHILW/41-281 Alcohol dehydrogenase zinc-binding domain protein OS=Rhizobium leguminosarum bv. trifolii (strain WSM2304) GN=Rleg2_5962 PE=4 S
NFLDIYHRKG------I-YP----M--PS-YPAVV-------------------------
-------------GAEAAGVVAAVGP-D----------V-----TDLKEGDR-VAYAG--
-PPV-GAYCSTRIIAA--ERVI-RLPDA-VSA---KTA--ASSLLKGMTAYMLLKKT---
----------CD---VRD----GSRILIHAAAGGLGSILVRWAKSLNA-TVIGTVST---
---PEKAVLAKSFG-ADHLIV-----------GR---EA------D-------IVAEVQR
-LTNGNGVDVAIDGIGGDMLVKSLRSVRAFGMAVTIGQAA--G--PVPPVPV-EELRPGK
S--LSHPSIMAWCA-DVARYREAAQA-
>tr|B6A563|B6A563_RHILW/40-279 Alcohol dehydrogenase zinc-binding domain protein OS=Rhizobium leguminosarum bv. trifolii (strain WSM2304) GN=Rleg2_6167 PE=4 S
NYLDVTQRNG------A-VP----I--P--LPSSL-------------------------
-------------GLEGAGIVAAVGD-G----------V-----EDVSVGDR-VGYAL--
-GPL-GAYADARLYPA--NRLL-KLPED-LSS---HDA--ASLLLKGLTAQYLLTST---
----------FP---VGP----GVTVLLYGAAGGLGAVMAPWAARLGA-KVIGVVSR---
---ESSIERAKVGG-CSDVVI-----------WS----N------D-------LPDEIAR
-ITQKRGVDVVYDGVGKTTFAASLECLRSRGTMVSIGASS--G--VPDPVSV-TTLNKK-
SLFLTRPSLAAHIT-DVAEYRERARD-
>tr|Q0B8B3|Q0B8B3_BURCM/45-290 Alcohol dehydrogenase, zinc-binding domain protein OS=Burkholderia ambifaria (strain ATCC BAA-244 / AMMD) GN=Bamb_4057 PE=4 SV=
NFVDIYFRTG------A-HP----L--PA-LPDAL-------------------------
-------------GVEAAGMVDAVGP-G----------V-----TALVPGQR-VAYAG--
-LPT-GSYASLRTLPA--ERVV-PVPDG-VSD---DAA--AAGLLKGITVYMLLHRV---
----------RQ---VGA----GDTVLVHAAAGGVGLLATQWARALGA-RVIGTVGS---
---AAKAALVRAHG-AEAVVD-----------YR---EE------D-------FVAAARA
-FGGGAGVDYAIDGIGGDVLTRTLGAVRPFGMVASIGQVAAIG--ARQTIDL-DELGPAR
SIALARPSVLGFIARDVAGYREAARA-
>tr|Q0B9E8|Q0B9E8_BURCM/39-279 Alcohol dehydrogenase, zinc-binding domain protein OS=Burkholderia ambifaria (strain ATCC BAA-244 / AMMD) GN=Bamb_3671 PE=4 SV=
NFMDIGVRQG------M-AW----T--GWPNPKIL-------------------------
-------------GVEGAGRVLAVGD-D----------V-----EGIEPGQR-VAWVY--
--AP-GSYAEQIAIPA--TSLV-PVPDT-IDD---RTA--AAVMMQGLTASHFATDF---
----------YP---VQP----GDVAFVHAAAGGLGLLLTQIIKLRGG-RVIGRVSS---
---EDKVAAATEAG-ADHVIV-----------DT---GG------R-------FAAKALR
-LTNGEGVHVVYDGSGPKTFQGSLDVLRRSGTFCWYGPVL--G--GPEPIDL-MSLPR--
SVKIGYATFFDHID-TPELLRAHSAR-
>tr|Q13JT2|Q13JT2_BURXL/45-291 Putative NADPH-quinone oxidoreductase, Zn containing OS=Burkholderia xenovorans (strain LB400) GN=Bxeno_B2689 PE=4 SV=1
NFMDVHTRQGKYAKSTT-YP----V--R--LPVTL-------------------------
-------------GMEGAGEVVAVGR-E----------V-----TSFVPGDR-VAWCI--
--AW-GSYAELAVVPA--ARVA-RIPDA-VGF---DLA--AAAIFQGSTAHYLCHDV---
----------GQ---LAP----GRTCLIHAASGSIGQLLVQMGKRAGA-TIFATASS---
---EQKAEVVRRLG-ADHVVL-----------YD---NG------R-------FADAVRE
-ATGGKGVDVVFDPVGKVTLRDSFRATRTRGLVVNYGSVS--G--SLSDLDP-IELGESG
SLYLTRPRLADHLA-DAQSVQRRADD-
>tr|Q1BP62|Q1BP62_BURCA/45-290 Alcohol dehydrogenase, zinc-binding OS=Burkholderia cenocepacia (strain AU 1054) GN=Bcen_3701 PE=4 SV=1
NFVDIYFRTG------A-HA----L--PA-LPDAL-------------------------
-------------GVEAAGVIDAVGP-G----------V-----TELVPGQR-VAYAG--
-LPT-GSYASLRTMPA--ERVL-PIPDG-LSD---EAA--AAGLLKGITVYMLLHRV---
----------RQ---VGA----GDTVLVHAAAGGVGLLATQWAHALGA-RVIGTVGS---
---AAKAALVRVHG-AEAVVD-----------YR---EE------D-------FVAAARA
-FGGGAGVDYAIDGIGGDVLTRTLGAVRPFGMVASIGQVAAIG--ARQTFDL-DELGPAR
SIALARPSVLGFIARDVDAYRDAARA-
>tr|Q1MJV7|Q1MJV7_RHIL3/42-282 Putative quinone oxidoreductase OS=Rhizobium leguminosarum bv. viciae (strain 3841) GN=qor PE=4 SV=1
NFLDVYHRKG------I-YP----M--PS-YPAVI-------------------------
-------------GAEAAGIVEDVGP-G----------V-----SLFQKGDR-VAYGG--
-PPV-GAYRSTRNIAA--ERAI-KLPDA-VSA---KTA--ASSLLKGMTAYMLLKKT---
----------YN---VRA----GTQVLIHAAAGGLGSILVRWARSLDA-TVIGTVGS---
---AEKAELAASYG-ADHLIV-----------GR---GA------D-------IVADVKR
-LTNGLGVDVAYDGIGGDTLLKSIRSVRPFGMAVTIGQAA--G--AIPPVPV-EELRPGK
A--LCHPSIMAWCA-DIGQYREAALA-
>tr|Q2SYD8|Q2SYD8_BURTA/40-282 Quinone oxidoreductase OS=Burkholderia thailandensis (strain E264 / ATCC 700388 / DSM 13276 / CIP 106301) GN=BTH_I1516 PE=4 SV=
NFVDTYFRSG------L-YP----V--AS-LPAVL-------------------------
-------------GFEGAGVVEAVGS-E----------V-----TRLRPGDR-VAYTG--
-API-GAYAESRVLPA--SRLV-RIPDA-LSF---ETA--GSSMLRGLTAHMLLHKV---
----------HP---TTR----GDWILVHAAAGGLGQIVVRWAKRLGA-QVIGTVGS---
---AGKIELARVAG-ADHVLL-----------HA---DP------G-------WADEAVR
-IAERRGVHLAVDGIGGSMVAQTLRVVRPFGVVASLGQPA--G--PIPPVRV-EDLGFAR
SIGLMRPSSLAYAN-DPQLYARGTSD-
>tr|Q397U1|Q397U1_BURS3/45-290 Zinc-containing alcohol dehydrogenase superfamily OS=Burkholderia sp. (strain 383) GN=Bcep18194_B1156 PE=4 SV=1
NFVDIYFRTG------A-HA----L--PA-LPDAL-------------------------
-------------GVEAAGVIDAVGP-G----------V-----TDLVPGQR-VAYAG--
-MPT-GSYASLRTMPA--ERVL-PIPDG-LSD---EAA--AAGLLKGITVYMLLHHV---
----------RQ---VGA----GDTVLVHAAAGGVGLLATQWARALGA-RVLGTVGS---
---AAKAALARTHG-AEAVVD-----------YR---EE------D-------FVAAARA
-FGGGAGVDFAIDGIGGDVLTRTLGAVRPFGMVASIGQVAAIG--VRQTFDL-DELGPVR
SIALARPSVLGFIARDVVGYREAARA-
>tr|Q3YRJ1|Q3YRJ1_EHRCJ/40-281 Zinc-containing alcohol dehydrogenase superfamily OS=Ehrlichia canis (strain Jake) GN=Ecaj_0630 PE=4 SV=1
NRYDLECRNG------M-RK----T--RK-LPTVL-------------------------
-------------GIEAVGVVERLGK-D----------V-----EVFNVGDR-VGYCT--
-VSG-GAYSEKRIVNQ--KYLV-RIPDD-VTD---QVA--AAVLFKGMTAHYLTHIV---
----------YA---IRP----KTFALVHGATGGVGQILCQWASYKGC-KVIGVISS---
---DDRANIALRSG-CSYIVN-----------CN---SK------N-------FVEQVME
-ITQGTGVNVVYDSVGALTSKESFASLGMFGIYVSYGQIS--G--AVSNVSA-SMLSSR-
SLFFTAPSVFHYKR-SSFDLAMTSME-
>tr|Q5GS07|Q5GS07_WOLTR/40-281 NADPH:quinone reductase OS=Wolbachia sp. subsp. Brugia malayi (strain TRS) GN=Wbm0629 PE=4 SV=1
NRYDLEHRKG------V-RK----I--KG-LPSVL-------------------------
-------------GVEAVGVIEKLGK-K----------I----DDSLQIGDR-VGYCT--
-APP-GAYCEKRVIHQ--KYLV-KIPDE-IPD---EVV--AAVLFKGMTAHYLINQS---
----------YK---IKP----GAFVLVHGANGGLGQIICQWAKDKKG-VVIGSVSS---
---DKKMEVALQNG-CTYAIN-----------YN---DK------N-------FVSKIME
-ITQNRGVGAVYDPIGYSTSRLSFESLSKFGIYVSYGQIS--G--I-APVSF-SLLSSR-
SLFATGTSIYHYKR-DRFALVLTAME-
>tr|Q5NKZ3|Q5NKZ3_ZYMMO/45-290 NADPH:quinone reductase OS=Zymomonas mobilis GN=qor PE=4 SV=1
NFIDIYHRSG------L-YK----Q--D--FPANL-------------------------
-------------GCEAAGVIEVVGD-K----------V-----KGFKAGDR-VAVFT--
-SKP-GAYATHRIVDA--SELV-ALPDD-ISA---ETA--AAVLLKGMTSWMLAEKC---
----------LA---HAAIEGEAPKVMVLAAAGGVGSLLIPWLKYLGV-TVFAHTST---
---EEKAAKVKANG-ADYVTT-----------LP---YS------D-------LPDWVRK
-QNHGEGVHAVLDSVGADSWKSSIASLRKKGLWVVYGNAS--G--PVPALSP-LELSKAG
SIYTSRPRLIDYVD-NSVDLTTASQK-
>tr|Q73GK3|Q73GK3_WOLPM/40-281 Quinone oxidoreductase, putative OS=Wolbachia pipientis wMel GN=WD_0948 PE=4 SV=1
NRYDLEHRKG------T-RK----I--KN-LPSVL-------------------------
-------------GVEAVGVIEKLGK-K----------I----SDGLKVGDR-VGYCT--
-APP-GAYCEKRIIHQ--KYLI-KIPDD-ISD---EVA--AAVLFKGMTAHYLVNQS---
----------YK---VRP----GAFVLVHGANGGLGQIICQWAKDKKG-VVIGSVSS---
---DEKMKIALQSG-CTYAIN-----------YN---DK------D-------FVSKVME
-ITQNRRVGAVYDPIGYATSKLSFESLGRFGIYVSYGQIS--G--N-APISF-SLLSSR-
SLFATGTSIYHYKH-DRFTLVLTTME-
>tr|Q88GW1|Q88GW1_PSEPK/40-281 Quinone oxidoreductase OS=Pseudomonas putida (strain KT2440) GN=qor-2 PE=4 SV=1
NPLDVLQRKG------G-AA----L--A--LPSGL-------------------------
-------------GLEGAGRVSAIGD-G----------V-----HNVQVGDR-VAYAM--
-GPV-GAYASGRLFPA--ERLV-PLPPQ-LED---EAA--AAVLFKGITAQYLLKTT---
----------YA---VGP----GTQVLLYGAAGALGQLMVPWARHLGA-TVIGVVSR---
---LQSVERARAAG-CQHVLV-----------FD---AK------T-------LASQVRE
-LTQGQGVAVVYDCVGKVSLEASLGSLRVRGLLVSFGGTS--G--APPAIEV-ATLNANG
SLYLTRPSLAAHTR-TVEEYQQRAAD-
>tr|Q92XG6|Q92XG6_RHIME/39-279 Dehydrogenase, Zn-dependent OS=Rhizobium meliloti GN=RA1288 PE=4 SV=1
NFMDIGVRQG------M-AW----T--DIPNPKVL-------------------------
-------------GVEGAGRVLAVGD-G----------T-----GEFAVGDR-VAWVY--
--AP-GSYAQRQSIPA--ASLV-KIPDT-VDD---RTA--ASTMMQGLTASHFATDF---
----------YP---VQP----GDIALVHAAAGGVGLLLTQIIRLRGG-RVIGRVSS---
---EDKVAIARKAG-AEHVIV-----------DT---DG------R-------FADEVLR
-LTGGEGVNVVYDGSGPKTFKGSIEALRRSGTFCWYGPVL--G--GPGPLEI-MNLPK--
SIKIGYATFMDHIH-TRELLLDRTKQ-
>sp|P38230|QOR_YEAST/47-289 Probable quinone oxidoreductase OS=Saccharomyces cerevisiae GN=ZTA1 PE=1 SV=1
NYIESYFRKG------I-YP----C--E--KPYVL-------------------------
-------------GREASGTVVAKGK-G----------V-----TNFEVGDQ-VAYIS--
--N--STFAQYSKISSQ-GPVM-KLPKG-TSDEELKLY--AAGLLQVLTALSFTNEA---
----------YH---VKK----GDYVLLFAAAGGVGLILNQLLKMKGA-HTIAVAST---
---DEKLKIAKEYG-AEYLIN-----------AS---KE------D-------ILRQVLK
-FTNGKGVDASFDSVGKDTFEISLAALKRKGVFVSFGNAS--G--LIPPFSI-TRLSPK-
NITLVRPQLYGYIA-DPEEWKYYSDE-
>tr|A6ZKZ0|A6ZKZ0_YEAS7/47-289 Zeta-crystallin OS=Saccharomyces cerevisiae (strain YJM789) GN=ZTA1 PE=4 SV=1
NYIESYFRKG------I-YP----C--E--KPYVL-------------------------
-------------GREASGTVVAKGK-G----------V-----TNFEIGDQ-VAYIS--
--N--STFAQYSKISSQ-GPVM-KLPKG-TSDEELKLY--AAGLLQVLTALSFTNEA---
----------YH---VKK----GDYVLLFAAAGGVGLILNQLLKMKGA-HTIAVAST---
---DEKLKIAKEYG-AEYLIN-----------AS---KE------D-------ILRQVLK
-FTNGKGVDASFDSVGKDTFEISLAALKRKGVFVSFGNAS--G--LIPPFSI-TRLSPK-
NITLVRPQLYGYIA-DPEEWKYYSDK-
>tr|B0CN96|B0CN96_LACBS/5-249 Predicted protein (Fragment) OS=Laccaria bicolor (strain S238N-H82) GN=LACBIDRAFT_243307 PE=4 SV=1
NFIDTYFRAG------L-YK----F--EK-FPAVL-------------------------
-------------GKETAGIIVTLPT-D----------E-----KASSLAERSLAWVLSY
-SFR-GKMSDVRLLGL--YVVS-PVPES-VST---RTA--AAALLQGLTAVSFVEEA---
----------YP---VKK----GDTILIHTAAGGLGLLLTQLAKNVGA-TVIGTTST---
---AAKAELAKANG-ADHVIL-----------YP---VE------D-------TVKRVLE
-LTNGVGVDAVFDGVGKDTFDNNFKLIKRKGTIVSVGNAS--G--AVEPFSV-LRLAEK-
NLRLLRPSLSNYVY-TPEESAYYSHK-
>tr|B3LNA2|B3LNA2_YEAS1/47-289 Putative uncharacterized protein OS=Saccharomyces cerevisiae (strain RM11-1a) GN=SCRG_02920 PE=4 SV=1
NYIESYFRKG------I-YP----C--E--KPYVL-------------------------
-------------GREASGTVVAKGK-G----------V-----TNFEIGDQ-VAYIS--
--N--STFAQYSKISSQ-GPVM-KLPKG-TSDEELKLY--AAGLLQVLTALSFTNEA---
----------YH---VKK----GDYVLLFAAAGGVGLILNQLLKMKGA-HTIAVAST---
---DEKLKIAKEYG-AEYLIN-----------AS---KE------D-------ILRQVLK
-FTNGKGVDASFDSVGKDTFEISLAALKRKGVFVSFGNAS--G--LIPPFSI-TRLSPK-
NITLVRPQLYGYIA-DPEEWKYYSDK-
>tr|Q55XB0|Q55XB0_CRYNE/48-290 Putative uncharacterized protein OS=Cryptococcus neoformans GN=CNBB4520 PE=4 SV=1
NYIDTYYRSG------L-YP----K--K--FPYTV-------------------------
-------------GQDAVGTLVQGPS-S--------PDVK----FDIPLGTT-VFTPA--
--G--SSFAEYLVAPS--SRVG-VVPEG-VDP---KDG--VSWSTVGLTALALAKES---
----------YP---VKK----GDWVLIRAAAGGVGLVLTQIVKYLGG-HVIGTVSS---
---QDKAELVKSYG-ADLVLL-----------ST-DPSE------D-------NVKKILE
-VTNG-GVHGVYDGVGKDTWEEDFLVVRRKGTIVTFGNAS--G--AVPAFAP-LKLTPK-
ALKVTRPTVWSIVT-TPEEFKEYTTE-
>tr|Q5KMM3|Q5KMM3_CRYNE/68-310 Putative uncharacterized protein OS=Cryptococcus neoformans GN=CNB01200 PE=4 SV=1
NYIDTYYRSG------L-YP----K--K--FPYTV-------------------------
-------------GQDAVGTLVQGPS-S--------PDVK----FDIPLGTT-VFTPA--
--G--SSFAEYLVAPS--SRVG-VVPEG-VDP---KDG--VSWSTVGLTALALAKES---
----------YP---VKK----GDWVLIRAAAGGVGLVLTQIVKYLGG-HVIGTVSS---
---QDKAELVKSYG-ADLVLL-----------ST-DPSE------D-------NVKKILE
-VTNG-GVHGVYDGVGKDTWEEDFLVVRRKGTIVTFGNAS--G--AVPAFAP-LKLTPK-
ALKVTRPTVWSIVT-TPEEFKEYTTE-
>tr|Q6BK84|Q6BK84_DEBHA/50-293 DEHA2F24046p OS=Debaryomyces hansenii GN=DEHA2F24046g PE=4 SV=2
NFIDSYFRKG------I-YP----S--Q--KPHIF-------------------------
-------------GREAVGVVAAVGD-K----------V-----TKFSVGDK-VAYLS--
--G--STFAQYTKLTDSYVQIL-KLDPS-TSDESLKFY--AAALLQGLTALTFIHEA---
----------YA---VKK----GDYVLVWAAAGGVGKILTQLISQQGA-HVIAIAST---
---EEKLALAKKYG-AEYGVN-----------HL---TD------D-------IVEKVKE
-ITDGKGVNASFDSVGKDSAEISLTSLARKGTFVSYGNSS--G--VVPPLSI-NRLSPK-
NLTVLRPQLLGYLT-TSEEWEHYVRL-
>tr|Q6FRB5|Q6FRB5_CANGA/46-288 Similar to uniprot|P38230 Saccharomyces cerevisiae YBR046c ZTA1 OS=Candida glabrata GN=CAGL0H09944g PE=4 SV=1
NFIEAYFRKG------Y-YP----C--E--LPYVL-------------------------
-------------GREASGEVVQVGS-E----------V-----KDFKIGDK-VAYLG--
--G--STFAQYTKKSTE-NHIM-NLGQS-CPDEDLKLY--GSSLVQCLTAISFIDEA---
----------YK---VME----GDYILVYAASGGVGSILCQLISQRKA-HVIAVASS---
---AEKLAMAKENG-AEFLIN-----------YA---ED------D-------ILEKVMQ
-YTNGKGVHAAFDSIGKDTFETDLAALRRKGTLVSFGNAS--G--MVPPFAI-NKLSPK-
NLKLLRPQVYGYLG-TRSEWDHYCSI-
>tr|B6Y6C1|B6Y6C1_9RICK/40-281 Quinone oxidoreductase, putative OS=Wolbachia endosymbiont of Culex quinquefasciatus JHB GN=C1A_391 PE=4 SV=1
NRYDLEHRKG------T-RK----I--KD-LPSVL-------------------------
-------------GVEAVGVVEKLGK-K----------I----SDGLKVGDR-VGYCT--
-APP-GAYCEKRIVHQ--KYLI-KIPND-IPD---EVA--AAVLFKGMTAHYLVNQS---
----------YK---IRP----GAFVLVHGANGGLGQIICQWAKDKKG-IVIGSISS---
---DEKMKIALQSG-CTYAIN-----------YN---DK------D-------FVSKIME
-ITKNRGVGAVYDPIGYATSKLSFESLGKFGIYVSYGQIS--G--N-APINF-SLLSSR-
SLFAAGTSIYHYKH-NRLTLVLTAME-
>tr|Q08WW6|Q08WW6_STIAU/39-279 Zinc-containing alcohol dehydrogenase superfamily OS=Stigmatella aurantiaca DW4/3-1 GN=STIAU_4415 PE=4 SV=1
NFMDTGVRRG------L-AW----T--DMPNPKVL-------------------------
-------------GVEGAGRLLSVGA-G----------V-----DPAWVGRR-VAWVY--
--AP-GSYAERISIPV--DAIV-PLPDA-IDD---RTG--AAVMMQGLTASHFATDF---
----------HP---VQP----GEVALVHAAAGGLGLLLTQIIKLRGG-HVIGRVSH---
---ADKVAAAREAG-ADHVIV-----------DT---EG------R-------FADEAVR
-LSGGDGVHVVYDGSGPKTFHASLAALRRSGTFCWYGPVL--G--GPGPIDL-MSLPK--
SIKLGYAVFSDHVA-TRELLRSRVAR-
>tr|Q40K83|Q40K83_EHRCH/40-281 Zinc-containing alcohol dehydrogenase superfamily OS=Ehrlichia chaffeensis str. Sapulpa GN=EchaDRAFT_0663 PE=4 SV=1
NRYDLECRNG------M-RK----N--KK-LPAVL-------------------------
-------------GVEAVGVIERLGK-D----------V-----EVFNIGDR-VGYCT--
-VSG-GAYSEKRLIKQ--KYLV-RIPDD-ITD---QVA--AAVLFKGMTAHYLTHLV---
----------YA---IRP----NTFALVHGATGGVGQILCQWASYKGC-KVIGVISS---
---DDRANIALRAG-CSYVVN-----------NN---SK------N-------FVEQIME
-ITHGSGVNVVYDCIGDLASKVSFESLCMFGIYVSYGQIS--G--PISNVSA-SMLSSR-
SLFFTSPLVFHYKR-SSFDLAMTAME-
>tr|Q4E8S2|Q4E8S2_9RICK/8-250 Quinone oxidoreductase OS=Wolbachia endosymbiont of Drosophila ananassae GN=WwAna0159 PE=4 SV=1
NRYDLEHRKG------T-RK----I--KN-LPSVL-------------------------
-------------GVEAVGVIEKLGK-K----------I----SDGLKVGDR-VGYCT--
-APP-GAYCEKRIIHQ--KYLI-KIPDD-ISD---EVA--AAVLFKGMTAHYLVNQS---
----------YK---VRP----GAFVLVHGANGGLGQIICQWAKDKKG-VVIGSVSS---
---DEKMKIALQSG-CTYAIN-----------YN---DK------D-------FVSKIME
-ITQNRGVGAVYDPIGYATSKLSFESLGRFGIYVSYGQIS--G--N-APISF-SLLSSR-
SLFATGTLIYHYSMIDHIVLHMEISR-
>tr|Q4E8U5|Q4E8U5_9RICK/1-237 Quinone oxidoreductase (Fragment) OS=Wolbachia endosymbiont of Drosophila ananassae GN=WwAna0609 PE=4 SV=1
-----EHRKG------T-RK----I--KN-LPSVL-------------------------
-------------GVEAVGVIEKLGK-K----------I----SDGLKVGDR-VGYCT--
-APP-GAYCEKRIIHQ--KYLI-KIPDD-ISD---EVA--AAVLFKGMTAHYLVNQS---
----------YK---VRP----GAFVLVHGANGGLGQIICQWAKDKKG-VVIGSVSS---
---DEKMKIALQSG-CTYAIN-----------YN---DK------D-------FVSKIME
-ITQNRGVGAVYDPIGYATSKLSFESLGRFGIYVSYGQIS--G--N-APISF-SLLSSR-
SLFATGTLIYHYKH-DRFTLVLTTME-
>tr|A6VY87|A6VY87_MARMS/85-325 Alcohol dehydrogenase zinc-binding domain protein OS=Marinomonas sp. (strain MWYL1) GN=Mmwyl1_2497 PE=4 SV=1
NFMDIGVRQG------T-AW----N--EISDPKIL-------------------------
-------------GVEGAGRVLAVGD-E----------V-----KNFDIGQR-VAWVY--
--AP-GSYAEKISIPA--SSLV-HIPDD-IDD---KTA--ASLMMQGLTASHFATDF---
----------YP---IQT----GDIAFVHAASGGVGLLLTQIIKLHGG-KVIGRVSS---
---ASKVATAKAAG-ADHVIV-----------DT---EG------K-------FAEEALR
-LSGGEGVHVVFDGSGPSTFQGSLDVLRRSGTFCWYGPVL--G--GPGQLDI-MSLPK--
SIKLGYAVFFDHIH-TPELLRARSAR-
>tr|B3CM07|B3CM07_WOLPP/40-281 Quinone oxidoreductase, putative OS=Wolbachia pipientis subsp. Culex pipiens (strain wPip) GN=WP0817 PE=4 SV=1
NRYDLEHRKG------T-RK----I--KD-LPSVL-------------------------
-------------GVEAVGVVEKLGK-K----------I----SDGLKVGDR-VGYCT--
-APP-GAYCEKRIVHQ--KYLI-KIPND-IPD---EVA--AAVLFKGMTAHYLVNQS---
----------YK---IRP----GAFVLVHGANGGLGQIICQWAKDKKG-IVIGSISS---
---DEKMKIALQSG-CTYAIN-----------YN---DK------D-------FVSKIME
-ITKNRGVGAVYDPIGYATSKLSFESLGKFGIYVSYGQIS--G--N-APINF-SLLSSR-
SLFAAGTSIYHYKH-NRLTLVLTAME-
>tr|Q2GH78|Q2GH78_EHRCR/40-281 Quinone oxidoreductase OS=Ehrlichia chaffeensis (strain Arkansas) GN=qor PE=4 SV=1
NRYDLECRNG------M-RK----N--KK-LPAVL-------------------------
-------------GVEAVGVIERLGK-D----------V-----EVFNIGDR-VGYCT--
-VSG-GAYSEKRLIKQ--KYLV-RIPDD-ITD---QVA--AAVLFKGMTAHYLTHLV---
----------YA---IRP----NTFALVHGATGGVGQILCQWASYKGC-KVIGVISS---
---DDRANIALRAG-CSYVVN-----------NN---SK------N-------FVEQIME
-ITHGSGVNVVYDCIGDLASKVSFESLCMFGIYVSYGQIS--G--PISNVSA-SMLSSR-
SLFFTSPLVFHYKR-SSFDLAMTAME-
>tr|Q3KE11|Q3KE11_PSEPF/45-284 Zinc-containing alcohol dehydrogenase superfamily OS=Pseudomonas fluorescens (strain PfO-1) GN=Pf01_2252 PE=4 SV=1
NFMDTGARRG------L-GA-------AWELPLTL-------------------------
-------------GAEGAGVVLASGP-Q----------V-----TEFAVGAR-VAWHY--
--VP-GSYAEQVIAPV--SQLV-PLPDD-IDF---STA--ASLMMQGLTASNLVDKV---
----------HA---IQP----GDVAFVHAAAGGVGLMLTQMIKLRGG-KVIGRVSH---
---ADKVEAVLAAG-ADYVVI-----------GR---AQ------N-------IAGQVMR
-LTEGQRVNVVYDGTGAEGFADSLEMLDYFGTLALYGPFM--N--PTPPIDI-FSMPR--
SIKLTYPSVMHYVR-DREVLLEKSRQ-
>tr|Q5FFW3|Q5FFW3_EHRRG/40-281 Quinone oxidoreductase OS=Ehrlichia ruminantium (strain Gardel) GN=qor PE=4 SV=1
NRYDLECCNG------T-RK----I--KK-FPAVL-------------------------
-------------GSEAVGIIEKLGK-N----------V-----EVFNIGDR-VGYCT--
-VSG-GAYSEKRVINQ--KYLV-KIPDD-ITD---QIA--AAVLFKGMTAHYLTHVV---
----------YS---TRP----KSFALVHGATGGVGQILCQWASYKGS-KVIGVTSS---
---DDRANIALRSG-CSYIIN-----------SN---SE------S-------FVKQVME
-ITNGAGVNVVYDPIGALVGKVSFESLGLFGIYISYGQIS--G--PLVNISA-SMMSSR-
SLFFTAPLIFHYKR-SSFDLSMTAME-
>tr|Q5HAQ3|Q5HAQ3_EHRRW/40-281 Putative quinone oxidoreductase OS=Ehrlichia ruminantium (strain Welgevonden) GN=probable qor PE=4 SV=1
NRYDLECCNG------T-RK----I--KK-FPAVL-------------------------
-------------GSEAVGIIEKLGK-N----------V-----EVFNIGDR-VGYCT--
-VSG-GAYSEKRIINQ--KYLV-KIPDD-ITD---QIA--AAVLFKGMTAHYLTHVV---
----------YS---TRP----KSFALVHGATGGVGQILCQWASYKGS-KVIGVTSS---
---DDRANIALRSG-CSYIVN-----------SN---SE------S-------FVKQVME
-ITNGAGVNVVYDPIGALVGKVSFESLGLFGIYISYGQIS--G--PLVNISA-SMMSSR-
SLFFTAPLIFHYKR-SSFDLSMTAME-
>tr|Q5PA42|Q5PA42_ANAMM/43-284 Quinone oxidoreductase OS=Anaplasma marginale (strain St. Maries) GN=qor PE=4 SV=1
NRYDVEYRTG------T-RK----V--PS-FPAVL-------------------------
-------------GVEAVGVVRQLGP-G----------V-----EALNVGDR-VGYCT--
-APG-GAYSETRLINQ--KYLF-KIADD-ISD---EVA--AAVMLKAMAAHYLTHRI---
----------YD---IRP----GTFALVHGVSGGVGQILCQWARYKGG-KVIGVVES---
---GARLGVAKEVG-CAYVVN-----------LK---DD------D-------ITKEVMT
-ITGDRGVNVVYDPIGAAVSKMSFGVLGHFGLYISYGSIS--G--RMPSVSM-SMLSAR-
SWFITSPTIQHYKR-SRLELGLTAME-
>tr|B4BHW6|B4BHW6_9BACI/39-281 Alcohol dehydrogenase zinc-binding domain protein OS=Geobacillus sp. G11MC16 GN=G11MC16DRAFT_0283 PE=4 SV=1
NYADTARREG------R-YV----V--PTPLPFVP-------------------------
-------------GTEVAGVVREVGP-D----------V-----QAIRPGQR-VVALV--
--ES-GGYAEFVAVDE--RAVV-PLPDG-MDV---QQA--AALPVQGLSAYHILKTM---
----------SR---LED----GETVLVHAAAGGVGTLAVQLAKRFGAKTVIATAST---
---EEKRELARRLG-ADVTID-----------YT---QN------D-------WTKAVME
-ATDGRGVDVALEMVGGGIFHQTLDCLAPFGRLVVYGMAS--G--EMTRLNP-ARLMAK-
NWSVVGFFLPQIMR-KRALYEQSLRE-
>tr|A4ILS0|A4ILS0_GEOTN/39-281 NADPH quinone oxidoreductase, putative OS=Geobacillus thermodenitrificans (strain NG80-2) GN=GTNG_0896 PE=4 SV=1
NYADTARREG------R-YV----V--PTPLPFVP-------------------------
-------------GTEVAGVVREVGP-D----------V-----QAIRPGQR-VVALV--
--ES-GGYAEFVAVDE--RAVV-PLPDG-MDV---QQA--AALPVQGLSAYHILKTM---
----------SR---LED----GETVLVHAAAGGVGTLAVQLAKRFGAKTVIATAST---
---EEKRELARRLG-ADVTID-----------YT---QN------D-------WTKAVME
-ATDGRGVDVALEMVGGGIFHQTLDCLAPFGRLVVYGMAS--G--EMTRLNP-ARLMAK-
NWSVVGFFLPQIMR-KRALYEQSLRE-
>tr|Q2GL79|Q2GL79_ANAPZ/44-282 Quinone oxidoreductase OS=Anaplasma phagocytophilum (strain HZ) GN=qor PE=4 SV=1
----VECRAG------I-RK----V--KS-LPYTP-------------------------
-------------GVQAVGVVKKVGP-D----------V-----EALNIGDR-VGYCT--
-ASG-GSYSEERIIDQ--KYLF-KISDV-VND---EVA--AACIFKAMTAHYLTHRV---
----------YD---VRP----GTFALVYGVSGGVGNIICQWARHKGC-EVIGVVGSD--
---GYGVNIARDAG-CSYVVN-----------RS---DP------G-------VAKEILS
-ITKGKGVNVVYDPIGREVCHLSFSVLGFFGLYISYGQIS--G--PIRNINM-STLGTR-
SWFVAAPQLQHYKR-SRLELALTAME-
>tr|B1SQB7|B1SQB7_9BACI/39-281 Alcohol dehydrogenase zinc-binding domain protein OS=Geobacillus sp. WCH70 GN=GWCH70DRAFT_1108 PE=4 SV=1
NYADTARREG------H-YV----V--PTPLPFIP-------------------------
-------------GAEVAGVVSEVGE-D----------V-----TSVHIGQR-VVALI--
--ES-GGYAEYVNVDE--RGVI-PIPDE-LDF---QQA--VALPVQGLSAYHILKTM---
----------GR---LEE----GETVLIHAAAGGVGTLAVQLAKIFRAGNIIATAST---
---KEKRALAKQLG-ADATID-----------YT---KE------G-------WKDEVLE
-YTNGKGVDVALEMAGGDIFHQTLDCLAPFGRLVVYGVAS--G--QFTRMNP-ARLMGK-
NLSVIGFFLPQIMR-KSELYQQSLQE-
>tr|Q5L161|Q5L161_GEOKA/39-281 NADPH:quinone oxidoreductase OS=Geobacillus kaustophilus GN=GK1034 PE=4 SV=1
NYADTARREG------R-YV----V--PTPLPFIP-------------------------
-------------GTEVAGVVREVGP-E----------V-----QTIRPGQR-VVALI--
--ES-GGYAEFVAVDE--RAVV-PLPDG-MDA---RQA--AALPVQGLSAYHILKTM---
----------GR---LEE----GETVLVHAAAGGVGTIAVQLAKRFGAKMVIATAST---
---EEKRALAKQLG-ADVTID-----------YT---KD------S-------WAADVME
-ATGGRGVDVALEMAGGDVFHQTLDCLAPFGRLVVYGAAS--G--EMTRLNP-VRLMAK-
NWSVIGFFLPQIMK-KRALYEQSLRE-
>tr|Q1ATF2|Q1ATF2_RUBXD/39-289 Alcohol dehydrogenase, zinc-binding protein OS=Rubrobacter xylanophilus (strain DSM 9941 / NBRC 16129) GN=Rxyl_2398 PE=4 SV=1
NYADAMRRRN------R-YL----A--PQSLPFVP-------------------------
-------------GSEVAGVVAEAGP-G----------V-----EGVSVGER-VAALV--
--GE-GGYAEYALVPA--SGLI-PVPEG-LGF---DEA--AAIPLQGLTAYLVLRDS---
----------AR---LAE----GETVLVHAAAGGVGYLAVQMARLLGARRVVATASS---
---PEKLEVARSLG-ADVLID-----------YT---EEGWPESTEEG-----WPERVRE
-ATGGRGADVILEMVGGDFPRKNLGCLAPSGRMVVYGSAS--G--ERSEVPL-LELMRK-
QQTVSGFWLARYLS-DPRLRGRTGEA-
