# Supplementary material for: Subdivision of the MDR superfamily of medium-chain dehydrogenases/reductases through iterative hidden Markov model refinement
Source: BMC Bioinformatics. 2010 Oct 27;11:534. doi: 10.1186/1471-2105-11-534 (PMC2976758; doi:10.1186/1471-2105-11-534)
Supplement: Additional file 4 — MDR family alignment figures. Illustrations showing the mafft MSAs from Additional file 3: mdr-sequences. Red sequence identifiers denote sequences from UniProtKB/TrEMBL, while blue correspond to sequences from Swiss-Prot. The position cscores are shown in a bar plot under the MSA. Positions that contain gaps in over 90% of the sequences have been removed from the alignment in order to increase readability. [file 1471-2105-11-534-S4.ZIP › mdr/MDR012.seed]

>sp|P26646|YHDH_ECOLI/30-284 Putative quinone oxidoreductase yhdH OS=Escherichia coli (strain K12) GN=yhdH PE=1 SV=1
TVDVHWSSLNYKDALAITG-KGKIIR-NFPMIPGIDFAGTVRTSEDPRFHAGQEVLLTGW
GVGENHWGGLAEQARVKGDWLVAMPQGLDARKAMIIGTAGFTAMLCVMAL---EDAG---
-VRPQ-----DGEIVVTGASGGVGSTAVALLHKLGYQ-VVAVSGR-E-STH-EYLK----
------SLGASRVLPRDE-FAE--SRPLEKQVWAGAIDTVGDKVLAKVLAQMNYGGCVAA
CGLAGGFTLP-TTVMPFILRNVRLQGVDSVMTPPERRAQAWQRLVA
>sp|O07615|YHFP_BACSU/34-290 Putative quinone oxidoreductase yhfP OS=Bacillus subtilis GN=yhfP PE=1 SV=1
LIKVAYSGINYKDGLAGKA-GGNIVR-EYPLILGIDAAGTVVSSNDPRFAEGDEVIATSY
ELGVSRDGGLSEYASVPGDWLVPLPQNLSLKEAMVYGTAGFTAALSVHRL---EQNG---
-LSPE-----KGSVLVTGATGGVGGIAVSMLNKRGYD-VVASTGN-R-EAA-DYLK----
------QLGASEVISRED-VYDGTLKALSKQQWQGAVDPVGGKQLASLLSKIQYGGSVAV
SGLTGGGEVP-ATVYPFILRGVSLLGIDSVYCPMDVRAAVWERMSS
>tr|A0H0K4|A0H0K4_9CHLR/35-289 Alcohol dehydrogenase, zinc-binding OS=Chloroflexus aggregans DSM 9485 GN=CaggDRAFT_1540 PE=4 SV=1
LVKVAYSTLNYKDGLAITG-KGKILR-TSPLAPGIDFAGTVVESSDPRYKPGDEVVLTGW
GVGERHWGGFSQYTRVKGEWLVPLPAGMSLLHAMTIGTAGFTAMLCVLAL---ERHG---
-FIPG------REVLVTGAAGGVGSVAVALLAKAGHN-VIAATGR-P-HEE-AYLR----
------ELGASGILDRNT-LTAP-GRPLESERWGGAVDTVGGAVLSGVLRAMAMRSAVAI
CGNAGGAEFT-TTVYPFILRGVTMIGIESVMVPREERLAAWERLAR
>tr|A0NWW7|A0NWW7_9RHOB/60-316 Oxidoreductase, zinc-binding dehydrogenase family protein OS=Labrenzia aggregata IAM 12614 GN=SIAM614_26613 PE=4 SV=1
TVAVEYSTLNYKDGLCLGP-GGGLVR-NYPHVPGIDFAGTVEESSDDWYKPGDKVVLTGW
RVGEAWWGGYAQKARVKGEWLVPLPEGLTTRNAMAIGTAGFTAMLAVMAL---EEHG---
-LKPE-----NGPVLVTGAAGGVGSVATAILANLGYE-VAAVTGR-E-STW-DYLK----
------SLGAARVVPRDD-VAETIKRPLESETWAGCVDAVGGPMLARVLGQMKYGASVAA
VGLAGGANLP-ATVIPFLLRGVNLLGIDSVMKPYGGRPKAWERLAK
>tr|A0Y8K4|A0Y8K4_9GAMM/37-293 Probable Zinc-containing alcohol dehydrogenase OS=marine gamma proteobacterium HTCC2143 GN=GP2143_14421 PE=4 SV=1
LIEVHYSSLNYKDAMSASG-NKRVSQ-HFPHTPGIDAAGIVVSDKSATFTPGQQVLVFGY
DLGMNTAGGLGQMISIPANWAVPCPATLTLKEAMTYGTGGLTAALCIQKL---EKLG---
-AKPS-----DGPVAVTGATGGVGSMSVALLKQLGYD-VVAFSGK-P-EQS-EYLK----
------TLGASEVLHRDV-INDVNANPVGKTLWAHGIDTLGGEYLANLLKQLKPGGAVAS
CGLASSPELS-LTVIPFITRGVSLLGVDSVYIPLTDKQHIWDRVAT
>tr|A0YUM4|A0YUM4_9CYAN/54-310 Alcohol dehydrogenase, zinc containing OS=Lyngbya sp. PCC 8106 GN=L8106_16079 PE=4 SV=1
LIRVHYSSLNYKDALSATG-NPGVTR-QFPHIPGIDAAGIIVSSQVSQFKPDDAVIVTGY
DLGMNTWGGFAEYIRVPAEWVVPLPPELSLQESMILGTAGLTAALSVNAL---IKHE---
-ITPD-----LGEILVSGSTGGVGSLAVSILAKLGYS-VVAVTGK-S-TCH-DFLK----
------MLGAKSIINRSE-IDHNTDKSMLKGRWAGVIDTVGGNLLATAIKSTRYGGCITA
CGLVAGADLN-LTVYPFILRGVRLIGIDSVQCSMSQRLEIWSKLAK
>tr|A0Z7P9|A0Z7P9_9GAMM/31-286 Alcohol dehydrogenase, zinc-binding protein OS=marine gamma proteobacterium HTCC2080 GN=MGP2080_14731 PE=4 SV=1
LVRVDYSTINYKDGLALTG-TRPIIR-SYPLVPGIDLAGVIESSQDERWQVGDRVVVNGW
GMGEGHWGGLTQYAQVKSDWLVKLPDALSTREAMCIGTAGYTAALCVEAL---MKHG---
-TTPA-----EGDILVTGASGGVGSVAIALLAAQGFN-VVASTGK-T-NEG-AYLE----
------ALGASEYIDRGT-MSTA-GNPLQKERWAGVVDAVGGQTLANACAQTRYGGAVAA
CGLAESPALP-ATVMPFILRGITLYGIDSVMAPLSAREGAWRRLAD
>tr|A1EN15|A1EN15_VIBCH/31-287 Zinc-binding alcohol dehydrogenase OS=Vibrio cholerae V52 GN=VCV52_0025 PE=4 SV=1
TVAVNYSSLNYKDGLAITG-KGKIIR-EFPMVPGIDFAGTVLESADARYQVGDAVVLTGW
GVGENHWGGMAQKARLNADWLVKLPQGLTSQQAMMIGTAGFTAMLCVQAL---IDGG---
-IKPE-----DGEILVTGASGGVGSVAVTLLAQLGYK-VVAVTGR-VAQNG-PLLE----
------QLGASRVIDRQE-FSEA-SRPLEKQLWVGAVDTVGSKVLAKVLAQMHYNGVVAA
CGLAGGFDLP-TTVMPFILRNVRLQGVDSVSCPVEKRLAAWKKLAE
>tr|A1F598|A1F598_VIBCH/31-287 Zinc-binding alcohol dehydrogenase OS=Vibrio cholerae 2740-80 GN=VC274080_0025 PE=4 SV=1
TVAVNYSSLNYKDGLAITG-KGKIIR-EFPMVPGIDFAGTVLESADARYQVGDAVVLTGW
GVGENHWGGMAQKARLNADWLVKLPQGLTSQQAMMIGTAGFTAMLCVQAL---IDGG---
-IKPE-----DGEILVTGASGGVGSVAVTLLAQLGYK-VVAVTGR-VAQNG-PLLE----
------QLGASRVIDRQE-FSEA-SRPLEKQLWVGAVDTVGSKVLAKVLAQMHYNGVVAA
CGLAGGFDLP-TTVMPFILRNVRLQGVDSVSCPVEKRLAAWKKLAE
>tr|A1KWX9|A1KWX9_STAAU/31-285 ORF49 OS=Staphylococcus aureus PE=4 SV=1
LVKVVYSSINYKDMLALQY-KGGVIR-DYPMIPGIDFAGIVESSSNDKFKEDDNVLVTGY
DVGVTHTGGFSEYAQVPGEWIVPIPQEMSIKESMVYGTAGFTAALSIFEL---EKYG---
-MNIK----SQPEILVSGATGGVGSVAIQILRKIGYENITAIVRK-E-KQI-EIAK----
------KLGAKQVI-----IIEDDNKPLKKGIFDYFLDTVGSNVTLYGLKRLNYQGVATV
CGNVAGNSLN-ANILPFILRGIKLIGIDSVYVDHNIREDIWSKLAN
>tr|A2P566|A2P566_VIBCH/31-287 Zinc-binding alcohol dehydrogenase OS=Vibrio cholerae 1587 GN=A55_0044 PE=4 SV=1
TVAVNYSSLNYKDGLAITG-KGKIIR-EFPMVPGIDFAGTVLESADARYQVGDAVVLTGW
GVGENHWGGMAQKARLNADWLVKLPQGLTSQQAMMIGTAGFTAMLCVQAL---IDGG---
-IKPQ-----DGEILVTGASGGVGSVAVTLLAQLGYK-VVAVTGR-VAQNG-PFLE----
------QLGASRVIDRQE-FSEA-SRPLEKQLWVGAVDTVGSKVLAKVLAQMHYNGVVAA
CGLAGGFDLP-TTVMPFILRNVRLQGVDSVSCPVEKRLAAWKKLAE
>tr|A2PL41|A2PL41_VIBCH/31-287 Zinc-binding alcohol dehydrogenase OS=Vibrio cholerae MAK 757 GN=A53_0024 PE=4 SV=1
TVAVNYSSLNYKDGLAITG-KGKIIR-EFPMVPGIDFAGTVLESADARYQVGDAVVLTGW
GVGENHWGGMAQKARLNADWLVKLPQGLTSQQAMMIGTAGFTAMLCVQAL---IDGG---
-IKPE-----DGEILVTGASGGVGSVAVTLLAQLGYK-VVAVTGR-VAQNG-PLLE----
------QLGASRVIDRQE-FSEA-SRPLEKQLWVGAVDTVGSKVLAKVLAQMHYNGVVAA
CGLAGGFDLP-TTVMPFILRNVRLQGVDSVSCPVEKRLAAWKKLAE
>tr|A2PUL3|A2PUL3_VIBCH/31-287 Zinc-binding alcohol dehydrogenase OS=Vibrio cholerae MZO-3 GN=A51_B0021 PE=4 SV=1
TVAVNYSSLNYKDGLAITG-KGKIIR-EFPMVPGIDFAGTVLESADARYQVGDAVVLTGW
GVGENHWGGMAQKARLNADWLVKLPQGLTSQQAMMIGTAGFTAMLCVQAL---IDGG---
-IKPQ-----DGEILVTGASGGVGSVAVTLLAQLGYK-VVAVTGR-VAQNG-PFLE----
------QLGASRVIDRQE-ISEA-SRPLEKQLWVGAVDTVGSKVLAKVLAQMHYNGVVAA
CGLAGGFDLP-TTVMPFILRNVRLQGVDSVSCPVEKRLAAWKKLAE
>tr|A2U6D3|A2U6D3_BACCO/33-288 Alcohol dehydrogenase, zinc-binding OS=Bacillus coagulans 36D1 GN=BcoaDRAFT_1846 PE=4 SV=1
TVKVAYSSVNYKDALVGV--KGDFVK-SYPFIPGIDLAGTVLASADSRFKEGDEVIVTSY
KLGTGHFGGFSEMARVPAAWVVPLPKGLTLRESMILGTAGFTAALSVQKL---EDHG---
-LKPG-----QGPVLVAGASGGVGSVAVDILAKRGYE-VTVSTGK-K-EAH-AYLK----
------RLGAARILDREA-VTDHEDQSIRKKEWAAAVDPVGGKTTQYIISTLQYGGAVAT
SGLTGGREVT-TTVTPFLGRAISWLGIDSVFCPMDLRVKIWEKLAS
>tr|A3EE02|A3EE02_VIBCH/31-287 Zinc-binding alcohol dehydrogenase OS=Vibrio cholerae MO10 GN=VCMO10_0028 PE=4 SV=1
TVAVNYSSLNYKDGLAITG-KGKIIR-EFPMVPGIDFAGTVLESADARYQVGDAVVLTGW
GVGENHWGGMAQKARLNADWLVKLPQGLTSQQAMMIGTAGFTAMLCVQAL---IDGG---
-IKPE-----DGEILVTGASGGVGSVAVTLLAQLGYK-VVAVTGR-VAQNG-PLLE----
------QLGASRVIDRQE-FSEA-SRPLEKQLWVGAVDTVGSKVLAKVLAQMHYNGVVAA
CGLAGGFDLP-TTVMPFILRNVRLQGVDSVSCPVEKRLAAWKKLAE
>tr|A3EJP9|A3EJP9_VIBCH/31-287 Zinc-binding alcohol dehydrogenase OS=Vibrio cholerae V51 GN=VCV51_0011 PE=4 SV=1
TVAVNYSSLNYKDGLAITG-KGKIIR-EFPMVPGIDFAGTVLESADARYQVGDAVVLTGW
GVGENHWGGMAQKARLNADWLVKLPQGLTSQQAMMIGTAGFTAMLCVQAL---IDGG---
-IKPE-----DGEILVTGASGGVGSVAVTLLAQLGYK-VVAVTGR-VAQNG-PLLE----
------QLGASRVIDRQE-FSEA-SRPLEKQLWVGAVDIVGNKVLAKVLAQMHYNGVVAA
CGLAGGFDLP-TTVMPFILRNVRLQGVDSVSCPVEKRLAAWKKLAE
>tr|A3GL09|A3GL09_VIBCH/31-287 Zinc-binding alcohol dehydrogenase OS=Vibrio cholerae NCTC 8457 GN=A5C_0028 PE=4 SV=1
TVAVNYSSLNYKDGLAITG-KGKIIR-EFPMVPGIDFAGTVLESADARYQVGDAVVLTGW
GVGENHWGGMAQKARLNADWLVKLPQGLTSQQAMMIGTAGFTAMLCVQAL---IDGG---
-IKPE-----DGEILVTGASGGVGSVAVTLLAQLGYK-VVAVTGR-VAQNG-PLLE----
------QLGASRVIDRQE-FSEA-SRPLEKQLWVGAVDTVGSKVLAKVLAQMHYNGVVAA
CGLAGGFDLP-TTVMPFILRNVRLQGVDSVSCPVEKRLAAWKKLAE
>tr|A3GYF2|A3GYF2_VIBCH/31-287 Zinc-binding alcohol dehydrogenase OS=Vibrio cholerae B33 GN=A5E_0054 PE=4 SV=1
TVAVNYSSLNYKDGLAITG-KGKIIR-EFPMVPGIDFAGTVLESADARYQVGDAVVLTGW
GVGENHWGGMAQKARLNADWLVKLPQGLTSQQAMMIGTAGFTAMLCVQAL---IDGG---
-IKPE-----DGEILVTGASGGVGSVAVTLLAQLGYK-VVAVTGR-VAQNG-PLLE----
------QLGASRVIDRQE-FSEA-SRPLEKQLWVGAVDTVGSKVLAKVLAQMHYNGVVAA
CGLAGGFDLP-TTVMPFILRNVRLQGVDSVSCPVEKRLAAWKKLAE
>tr|A3HWT4|A3HWT4_9SPHI/38-293 Oxidoreductase OS=Algoriphagus sp. PR1 GN=ALPR1_18513 PE=4 SV=1
LVKVSYSSLNYKDVLSATG-NKGVTR-NYPHTPGIDAVGIIEKSNSENFNPGDKVIVTSY
DLGMNTDGGFAEYIQVPADWAVKLPEKLTMKEAMIFGTAGLTAGMSVLRL---SEL----
-IKPE-----DGKVAVSGATGGVGALSVAILSKLGYS-VVAISGK-E-TEQ-EYLL----
------SLGAKEVISRNE-IENLDKKPLLKPLFVGAIDTVGGVILENIIKSTAAMGIVTC
CGNVASPKLD-LTVFPFILRGVSLIGIDSQNYPMKYRKNVWNKLAQ
>tr|A3I591|A3I591_9BACI/34-290 Putative uncharacterized protein OS=Bacillus sp. B14905 GN=BB14905_01955 PE=4 SV=1
LIKVSYSGINYKDSLATIP-DGKIVT-SYPFVPGIDLAGIVVSSEDPRFHEGDEVIATSY
EIGVAHFGGFSEYARIPSKWIVPLPSGLSLKEAMIIGTAGFTAALSIQRL---EENG---
-INPE-----KGKVLVTGATGGVGSFAVSILSTLGYQ-VEASTGK-D-SEH-EYLN----
------NLGATSIVDRGD-VFDGKIRALGKQKWAAAVDSVGGEPLASLLSQIQYGGAVAS
SGLTAGTNLP-TSVFPFILRGVNLLGIDSVYCPMDVRLKIWNRLAT
>tr|A3JG91|A3JG91_9ALTE/44-299 Probable oxidoreductase OS=Marinobacter sp. ELB17 GN=MELB17_13856 PE=4 SV=1
WIRVSHSSLNYKDALSASG-NKGVTR-QFPHTPGIDAAGEVVESATGTPPVGSQVLVTGY
DLGMNTAGGFGEYIRVPAAWCIAMPEGWMAKTAMTYGTAGLTAGLSVHKL---LTMG---
-AAPG-----QGKVAVSGASGAVGSVAVEILSVLGFD-VVAISGK-A-EQE-DTLR----
------TLGAAEILGRDA-LEAQ-KKPMLKPAFANAVDTVGGAPLAELLKQVQPGGSVSC
CGLVAGIELP-TTVLPFILRGVNLLGIDSVEIPLADKQVIWDKLAG
>tr|A3JTM9|A3JTM9_9RHOB/32-288 Oxidoreductase, zinc-binding dehydrogenase family protein OS=Rhodobacterales bacterium HTCC2150 GN=RB2150_02904 PE=4 SV=1
TVAVEYSTVNYKDGLCIGP-GGGLVR-NYPHVPGIDFAGTVEASDDARYKKGDKVVLTGW
RVGEAYWGGYSQKARVKADFLVPLPKGLTTQQAMAVGTAGFTSMLAVMAL---EDHG---
-LKPA-----DGPVLVTGASGGVGSVATAILANLGYE-VAAVTGR-P-DSA-DYLK----
------SLGATQIVARED-INETVKRPLEAEAWAGCIDAVGGPMLARLLGQMKYGASVSA
VGLAGGAGLP-ATVIPFLLRGVNLLGIDSVMQPYDNRLRAWERIAS
>tr|A3KT38|A3KT38_PSEAE/34-290 Putative uncharacterized protein OS=Pseudomonas aeruginosa C3719 GN=PACG_00802 PE=4 SV=1
LIRVQYSSLNYKDALSASG-NRGVTR-KYPHTPGIDAAGVVAESSVAEFAAGDEVIVTGY
DLGMNTAGGFGQYIRVPAAWVIKRPQGLSLREAMILGTAGLTAALCVEKL---ERSG---
-LRPD-----HGSVLVTGASGGVGSIAVELLAKLGYT-VAAATGK-L-EQA-EFLN----
------RLGAKQILDRAT-VADGVDKPLLKEQWAGAVDTVGGDILFNVVKSLQYGGSVAC
CGLTAGAGFK-ASVLPFILRGVNLLGVDSVELPLVVKASMWDKLSL
>tr|A3L820|A3L820_PSEAE/34-290 Putative uncharacterized protein OS=Pseudomonas aeruginosa 2192 GN=PA2G_00867 PE=4 SV=1
LIRVQYSSLNYKDALSASG-NRGVTR-KYPHTPGIDAAGVVAESSVAEFAAGDEVIVTGY
DLGMNTAGGFGQYIRVPAAWVIKRPQGLSLREAMILGTAGLTAALCVEKL---ERSG---
-LRPD-----HGSVLVTGASGGVGSIAVELLAKLGYT-VAAATGK-L-EQA-EFLN----
------RLGAKQILDRAT-VADGVDKPLLKEQWAGAVDTVGGDILFNVVKSLQYGGSVAC
CGLTAGAGFK-ASVLPFILRGVNLLGVDSVELPLVVKASMWDKLSL
>tr|A3SAX7|A3SAX7_9RHOB/34-290 Oxidoreductase, zinc-binding dehydrogenase family protein OS=Sulfitobacter sp. EE-36 GN=EE36_15567 PE=4 SV=1
TVAVEYSTVNYKDGLCIGP-GGGLVR-KYPHIPGIDFAGTVEASDDDRYKPGDKVVLTGW
RVGEAHWGGYAQKARVKADWLVPLPEGLDTRQAMAVGTAGFTAMLSVMAL---EDHG---
-LVPG-----NGPVLVTGAAGGVGSVAVAILAALGHE-VAGVTGR-P-DTA-DYLK----
------SLGATQIVAREE-LNETVKRPLESETWAGCIDAVGGEMLARVLGQMKYGGSVAA
VGLAGGAGLP-ATVIPFLLRGVNLLGIDSVMQPYDNRLRAWQRIGK
>tr|A3SWA4|A3SWA4_9RHOB/34-290 Oxidoreductase, zinc-binding dehydrogenase family protein OS=Sulfitobacter sp. NAS-14.1 GN=NAS141_05688 PE=4 SV=1
TVAVEYSTVNYKDGLCIGP-GGGLVR-KYPHIPGIDFAGTVEASDDDRYKPGDKVVLTGW
RVGEAHWGGYAQKARVKADWLVPLPEGLDTRQAMAVGTAGFTAMLSVMAL---EDHG---
-LVPG-----NGPVLVTGAAGGVGSVAVAILAALGHE-VAGVTGR-P-DTA-EYLK----
------SLGATQIVAREE-LNETVKRPLESETWAGCIDAVGGEMLARVLGQMKYGGSVAA
VGLAGGAGLP-ATVIPFLLRGVNLLGIDSVMQPYDNRLRAWQRIGK
>tr|A3TUR1|A3TUR1_9RHOB/36-291 Zinc-containing alcohol dehydrogenase superfamily protein OS=Oceanicola batsensis HTCC2597 GN=OB2597_08944 PE=4 SV=1
TIRVRHTTMNYKDALAITG-KSPVVR-RFPMVPGIDIAGEVTASDSPDYKVGDEVIMNGW
GVGEVHWGGYGKYARMKSDWLLKKPEGLSGAQCMALGTAGYTAALCVQRL---QDAG---
-LTPE-----DGTILVTGASGGVGSVAISLLAALGFT-VAASTGR-T-EEE-AYLK----
------GLGATEIVDRNT-LSEK-GRPLDKELYAGAIDSVGSTTLANVLSKIKYDGTVAA
CGLAQGFDLP-ATVMPFILRGVTLAGVDSVMAPKARREAAWALLDK
>tr|A3UZ76|A3UZ76_VIBSP/31-287 Alcohol dehydrogenase OS=Vibrio splendidus 12B01 GN=V12B01_06506 PE=4 SV=1
KVDVSYSSLNYKDGLAITG-KGRIVR-NFPMVPGIDLSGVVSQSDDPRYKAGDEVVLTGW
GVGEGHWGGMAEKASLNGDWLVPMPAGLDAKKVMAIGTAGFTAMLCVQAI---VDAG---
-IKPE-----DGEILVTGASGGVGSVSITLLNQLGYK-VAAVTGR-ASVNG-ELLK----
------SLGATRIVERAE-LEEP-AKPLEKQLWAGAIDTVGSKVLAKVLAQIDYNGAVAM
CGLAGGFDLP-TTVMPFILRNVRLQGVDSVMCPREKRIKAWEQLAE
>tr|A3XF53|A3XF53_9RHOB/33-290 Oxidoreductase, zinc-binding dehydrogenase family protein OS=Roseobacter sp. MED193 GN=MED193_02805 PE=4 SV=1
TVAVEYSTVNYKDGLCLSPKGGGLVR-KYPHVPGIDFAGTVEDSADDRYQPGDKVVLTGW
RVGEAHWGGYTQKARVNADWLVPLPSGLDSRQAMAVGTAGLTAMLSVMAL---EDHG---
-LKPG-----QGPVLVTGAAGGVGSVATAILANLGYE-VAGVTGR-P-ETE-AYLR----
------ELGATQIVARED-LNETVKRPLESETWAGCVDAVGGEMLARVLGQMKYGASVAA
VGLAGGAGLP-ATVIPFLLRGVNLLGIDSVMQPYDNRLRAWQRLAA
>tr|A3XZW4|A3XZW4_9VIBR/31-287 Alcohol dehydrogenase OS=Vibrio sp. MED222 GN=MED222_19046 PE=4 SV=1
KVDVSYSSLNYKDGLAITG-KGRIVR-NFPMVPGIDLSGVVSQSDDPRYKAGDEVVLTGW
GVGEGHWGGMAEKASLNGDWLVPMPAGLDAKKVMAIGTAGFTAMLCVQAI---VDAG---
-IKPE-----DGEILVTGASGGVGSVSITLLNQLGYK-VAAVTGR-ASENG-ELLK----
------SLGATRIVERAE-LEEP-AKPLEKQLWAGAIDTVGSKVLAKVLAQIDYNGAVAM
CGLAGGFDLP-TTVMPFILRNVRLQGVDSVMCPREKRIKAWEQLAE
>tr|A3Y6F0|A3Y6F0_9GAMM/31-287 Zinc-binding alcohol dehydrogenase OS=Marinomonas sp. MED121 GN=MED121_15059 PE=4 SV=1
LVEVSCSSLNYKDGLAITG-AGRIIR-DFPMVPGIDFAGVVVSSKDERYKEGDSVILTGW
GVGENHWGGMAKMARVKADWLVPMPEGCNAEKAMMVGTAGLTAMLCVQAL---QNAN---
-IKPE-----SGEILVTGASGGVGSVAIKLLSELGYQ-VVACSGR-VEENG-PLLK----
------ELGAKEVMDRAE-FEQD-AKPLEKQRWAGVVDTVGNKVLAKALAQIDYAGAAAI
CGLAGGFALP-TTVMPFILRGVNLLGIDSVHCPLDKRQAAWEQVIA
>tr|A4BA55|A4BA55_9GAMM/31-286 Zinc-containing alcohol dehydrogenase superfamily protein OS=Reinekea sp. MED297 GN=MED297_09886 PE=4 SV=1
TIDVQYSTLNYKDALAITG-KSPVVR-QFPMVPGIDLIGTVTHSDNDTFAVGDSVLLNGF
GVGEVHWGGLAEKARLKSDWLIPRPESLTPKQTMAIGTAGYTAMLCVIAL---EKNG---
-VLPG-----NGPVLVTGANGGVGSYAIAILSALGYE-VVAATGR-L-QEA-DHLK----
------QLGATDIIDRNA-LSEP-GRPLAKEQWAAAIDSVGSHTLANVCAGLKYGGTVAA
CGLAQGFDFP-ATVMPFILRGVTLAGIDSVMRPLNDRIEAWQRLGQ
>tr|A4BPZ1|A4BPZ1_9GAMM/36-292 Oxidoreductase OS=Nitrococcus mobilis Nb-231 GN=NB231_04535 PE=4 SV=1
LVRVHYSSLNYKDALSASG-AKGITR-DYPHTPGIDCAGIVEESTSSNWQVGDEVIVTGY
DLGMNTAGGFAGYVRVPAEWVLRCPKGLTLRQAMICGTAGFTAALCIQAL---EERG---
-VHPG-----GGEVLVTGASGGVGSVAVSLLNVRGYR-VVAATGK-R-DAM-DWLR----
------GLGADEVIPREA-LIDHSARPLLKARWMAAVDTVGGEILATTLKAMVYQGAVSC
CGMVASAELH-TTVFPFILRAVSLLGVDSQNAPRKLRELIWAKLAG
>tr|A4EQV6|A4EQV6_9RHOB/33-290 Oxidoreductase, zinc-binding dehydrogenase family protein OS=Roseobacter sp. SK209-2-6 GN=RSK20926_18027 PE=4 SV=1
TVAVEYSTVNYKDGLCLSPKGGGLVR-NYPHVPGIDFAGTVEASDDDRYKPGDKVVLTGW
RVGEMHWGGYGQKARVKADWLVPLPEGLDARQAMAVGTAGFTAMLSVMAL---EDHG---
-LEPG-----QGPVLVTGAAGGVGSVATAILANLGYE-VAGVTGR-P-ETA-DYLR----
------ELGASQIVAREE-LNETVKRPLETETWAGCIDAVGGEMLARVLGQMKYGASVAA
VGLAGGAGLP-ATVIPFLLRGVNLLGIDSVMRPFEDRQRAWQRLAT
>tr|A4U4H3|A4U4H3_9PROT/31-286 Alcohol dehydrogenase, zinc-containing OS=Magnetospirillum gryphiswaldense GN=MGR_3848 PE=4 SV=1
TVRVAYSTLNYKDGLAITG-KGPVVR-SFPMVPGIDLAGTVETSSHAGYKPGDQVVLNGW
GVGETHWGGLGQKARLKGDWLVPLQAPFTPAQAMAIGTAGYTAMLCVLAL---EKNG---
-ITPG-----KGEVLVTGAAGGVGSVAVAVLAKLGYC-VAASTGR-P-QEA-DYLK----
------SLGAAEVIDRNT-LSAP-GKPLAKERWAAAVDSVGSHTLANICAHMRYGGVVAA
CGLAQGMDFP-ATVAPFILRGVTLAGVDSVYRPRDQRIQAWQRLAS
>tr|A5L6D7|A5L6D7_9GAMM/31-287 Alcohol dehydrogenase OS=Vibrionales bacterium SWAT-3 GN=VSWAT3_11618 PE=4 SV=1
KIDVSYSSLNYKDGLAITG-KGRIVR-NFPMVPGIDLSGVVSQSDDPRYKAGDEVVLTGW
GVGEGHWGGMAEKASLNGDWLVPMPKGLDAKKVMAIGTAGFTAMLCVQAI---VDAG---
-IKPE-----DGEILVTGASGGVGSVSITLLNQLGYK-VAAVTGR-ASENG-ELLK----
------SLGATRIVERAE-LEEP-AKPLEKQLWAGAIDTVGSKVLAKVLAQIDYNGAVAI
CGLAGGFDLP-TTVMPFILRNVRLQGVDSVMCPREKRIKAWEQLAE
>tr|A6A4V0|A6A4V0_VIBCH/31-287 Zinc-binding alcohol dehydrogenase OS=Vibrio cholerae MZO-2 GN=A5A_0024 PE=4 SV=1
TVAVNYSSLNYKDGLAITG-KGKIIR-EFPMVPGIDFAGTVLESADARYQVGDAVVLTGW
GVGENHWGGMAQKARLNADWLVKLPQGLTSQQAMMIGTAGFTAMLCVQAL---IDGG---
-IKPE-----DGEILVTGASGGVGSVAVTLLAQLGYK-VVAVTGR-VAQNG-PLLE----
------QLGASRVIDRQE-FSEA-SRPLEKQLWVGAVDTVGSKVLAKVLAQMHYNGVVAA
CGLAGGFDLP-TTVMPFILRNVRLQGVDSVSCPVEKRLAAWKKLAE
>tr|A6AHI5|A6AHI5_VIBCH/31-287 Zinc-binding alcohol dehydrogenase OS=Vibrio cholerae 623-39 GN=A59_0059 PE=4 SV=1
TVAVNYSSLNYKDGLAITG-KGKIIR-EFPMVPGIDFAGTVLESADARYQVGDAVVLTGW
GVGENHWGGMAQKARLNADWLVKLPQGLTSQQAMMIGTAGFTAMLCVQAL---IDGG---
-IKPE-----DGEILVTGASGGVGSVAVTLLAQLGYK-VVAVTGR-VAQNG-PLLE----
------QLGASRVIDRQE-FSEA-SRPLEKQLWVGAVDTVGSKVLAKVLAQMHYNGVVAA
CGLAGGFDLP-TTVMPFILRNVRLQGVDSVSCPVEKRLAAWKKLPE
>tr|A6AUR1|A6AUR1_VIBHA/31-287 Protein YhdH OS=Vibrio harveyi HY01 GN=A1Q_1646 PE=4 SV=1
LIDVDYSSLNYKDGLAITG-KGKIIR-NFPMVPGIDLAGTVVSSEDDRYQAGDKVVLTGW
GVGENHWGGMSQRARLKADWLVPLPKGLDSKKAMMVGTAGFTGMLCVQAL---LDAG---
-IKPE-----NGEILVTGASGGVGSVAVTLLAQLGYK-VAAVTGR-VEKNG-PLLE----
------KLGASRIIDRVE-FEEP-ARPLEKQVWAGAVDTVGSKVLAKVLAQMDYNSAVAA
CGLAGGFDLP-TTVMPFILRNVRLQGVDSVSCPFEKRTAAWEKLVE
>tr|A6B608|A6B608_VIBPA/31-287 Protein YhdH OS=Vibrio parahaemolyticus AQ3810 GN=A79_3913 PE=4 SV=1
LIDVDYSSLNYKDGLAITG-KGKIIR-NFPMVPGIDLAGTVVSSDDARYQAGDKVVLTGW
GVGENHWGGMAQRARLKADWLVPLPKGLDSKKAMMVGTAGFTAMLCVQAL---LDAD---
-IKPE-----AGEILVTGASGGVGSVAVTLLAQLGYK-VAAVTGR-VEQNG-PLLE----
------KLGASRIIDRVE-FEEP-ARPLEKQIWAGAVDTVGSKVLAKVLAQMDYNSAVAA
CGLAGGFDLP-TTVMPFILRNVRLQGVDSVMCPTEKRIAAWEKLVE
>tr|A6BXU4|A6BXU4_YERPE/30-285 Probable zinc-binding dehydrogenase OS=Yersinia pestis CA88-4125 GN=YPE_3850 PE=4 SV=1
TVDVNWSSLNYKDALAITG-QGKIIR-QFPMVPGIDFAGTVHSSEDPRFHIGQSVLLTGW
GVGENHWGGLAEQARVNGDWLVPMPDGLDARKAMIIGTAGFTAMLCVMAL---EDGG---
-VTPK-----SGEVVVTGASGGVGSTAIALLSALGYQ-IAAISGR-D-SNS-DYLK----
------NLGAQRILPRSD-YLDA-SRPLEKQLWAGAIDTVGDSMLAKILAQMNYNGTVAA
CGLAGGYNLP-TTVMPFILRNIRLQGVDSVMTPQPRRLQAWQRLQK
>tr|A6CCG4|A6CCG4_9PLAN/35-291 Probable oxidoreductase OS=Planctomyces maris DSM 8797 GN=PM8797T_06175 PE=4 SV=1
TIRVVYSSINYKDALAATG-HPGVVR-NFPHIPGIDAAGYVVESKSDQFQVGDAVIVTSY
ELGVERWGGWSEFIRVKPEWVVPLPAGLTPKESMILGTAGLTAAMCVNSL---IQHE---
-IPTD-----PGNVLVTGASGGVGSFALSLLKRAGFH-PVAVTGK-P-SAA-LRLV----
------ELGAREVIGRDE-LEDDSKKPLLKARWSAAIDTVGGSILSNVIRSIQPNGCVAA
CGNAGGAELD-LTVFPFILRGITLDGIDSAWYPIEKRTTLWQKLAT
>tr|A6CKB9|A6CKB9_9BACI/49-305 Putative uncharacterized protein OS=Bacillus sp. SG-1 GN=BSG1_12491 PE=4 SV=1
TIRVHYSSVNYKDGLASIP-NGKVVQ-SYPFVPGIDLAGVVTSSDDDRYKEGDKVIVTSY
ELGVSHYGGYSEYARVPGDWVVPLPDNLTLKEAMVFGTAGFTAALSIHQL---ENSG---
-LRPE-----NGPVLVTGATGGVGSMAVAMLAKRNYH-VTASTGK-E-SEH-EYLK----
------SLGAKEIVSREE-VAPEKIRPIGKQRWAGAVDPVGGKTLASVLSNTKYGGAVAV
SGLTGGADVP-TTVFPFILRGVNLLGIDSVYCPKELRETLWNRMAD
>tr|A6D7Z6|A6D7Z6_9VIBR/31-287 Alcohol dehydrogenase OS=Vibrio shilonii AK1 GN=VSAK1_12692 PE=4 SV=1
KIDVKYSSLNYKDGLAITG-KGKIIR-NFPMVPGIDLSGVVSQSDDPRYKEGDEVVLTGW
GVGENHWGGMAEKASLNGDWLVPMPAGLDAEKVMAIGTAGFTAMLCVQAI---VDAG---
-IKPE-----DGEVLVTGASGGVGSVSVTLLNQLGYK-VAAVTGR-ASENG-ELLT----
------SLGASRIVERSE-LEEP-AKPLERQVWAAAVDTVGSKLLAKVLAQMNYNGVVAA
CGLAGGFDLP-TTVMPFILRNVRLQGIDSVMCPRKKRIKAWEQLAT
>tr|A6EKV4|A6EKV4_9SPHI/36-292 Alcohol dehydrogenase OS=Pedobacter sp. BAL39 GN=PBAL39_03297 PE=4 SV=1
LIRVHYSSLNYKDALSATG-NKGITR-QYPHTPGIDAAGIIERSANAQWKEGQQVIVTGF
DLGMNTSGGFAEYIQIPAKWLVSLPENMTLRESMIYGTAGFTAGLSVSAL---LNGG---
-VKPE-----DGAIAVSGSTGGVGSLAIGILHRLGYQ-VAAISSK-S-ESS-DFLT----
------NIGATEIIPRAE-MENFPERAMLKTRFAGAIDTVGGTVLATLLKTVHYGATVTA
CGMVNGGNIP-ATVFPFIIRGIQLAGIDSVEYPLEKRTPIWQKLAN
>tr|A6F3C9|A6F3C9_9ALTE/36-291 Putative alcohol dehydrogenase, zinc-containing OS=Marinobacter algicola DG893 GN=MDG893_06715 PE=4 SV=1
LIKVSHSSLNYKDALSASG-NKGVTR-NFPHTPGIDAAGEVVEASSGSFSAGDEVLVTGY
DLGMNTDGGFGEYIRVPAEWCVAMPKGWSARTAMIYGTAGLTAGLCVQKL---LTMG---
-ASPE-----QGKVAVSGASGAVGSVAVELLASLGFE-VVAISGK-Q-DHA-DTLK----
------NLGATEVLGREA-LAAE-KKPMLKPVYANAVDTVGGGPLAELLKQIHPGGSVSC
CGLVAGPQLE-TTVLPFILRGNNLLGVDSVEIPLSDKQSVWDKFAG
>tr|A6FDS5|A6FDS5_9GAMM/31-286 Putative dehydrogenase, NAD(P)-binding domain and GroES-like domain OS=Moritella sp. PE36 GN=PE36_23341 PE=4 SV=1
SIDVAYSTLNFKDGLAITG-KGPVVR-SFPMVPGIDLVGTVTQSDSDKFQAGDQVLLNGF
GVGEKHWGGLAEKARLKSDWLIKLPAGLSAKQAMAIGTAGYTAMLSVIAL---ERHG---
-ITPD-----KGDVLVTGANGGVGSFAITLLAKLGYR-VIASTGR-P-EEA-DYLT----
------ALGAAEIIDRNT-LSAP-GRPMVKERWAAAIDSVGSHTLTNVCAGLKYGGVVTA
CGLAQGMDFP-ASVAPFILRGITLAGIDSVMRPLADREEAWARLAD
>tr|A6XXG2|A6XXG2_VIBCH/31-287 Zinc-binding alcohol dehydrogenase OS=Vibrio cholerae AM-19226 GN=A33_0046 PE=4 SV=1
TVAVNYSSLNYKDGLAITG-KGKIIR-EFPMVPGIDFAGTVLESADARYQAGDAVVLTGW
GVGENHWGGMAQKARLNADWLVKLPQGLTSQQAMMIGTAGFTAMLCVQAL---IDGG---
-IKPQ-----DGEILVTGASGGVGSVAVTLLAQLGYK-VVAVTGR-VAQNG-PLLE----
------QLGASRVIDRQE-FSEA-SRPLEKQLWVGAVDTVGSKVLAKVLAQMHYNGVVAA
CGLAGGFDLP-TTVMPFILRNVRLQGVDSVSCPVEKRLAAWKKLAE
>tr|A6Y549|A6Y549_VIBCH/31-287 Zinc-binding alcohol dehydrogenase OS=Vibrio cholerae RC385 GN=VCRC385_0029 PE=4 SV=1
TVAVNYSSLNYKDGLAITG-KGKIIR-EFPMVPGIDFAGTVLESADARYQVGDAVVLTGW
GVGENHWGGMAQKARLNADWLVKLPQGLTSQQAMMIGTAGFTAMLCVQAL---IDGG---
-IKPQ-----DGEILVTGASGGVGSVAVTLLAQLGYK-VVAVTGR-VAQNG-PLLE----
------QLGASRVIDRQE-FSEA-SRPLEKQLWVGAVDTVGSKVLAKVLAQMHYNGVVAA
CGLAGGFDLP-TTVMPFILRNVRLQGVDSVSCPVEKRLAVWKKLAE
>tr|A7K5X2|A7K5X2_9VIBR/45-301 Putative quinone oxidoreductase, YhdH/YhfP family OS=Vibrio sp. Ex25 GN=VEx25_0010 PE=4 SV=1
LVEVDYSSLNYKDGLAITG-KGKIIR-NFPMVPGIDLAGTVVSSEDSRYQAGDKVVLTGW
GVGENHWGGMAQRARLKADWLVPLPKGLDSKKAMMVGTAGFTGMLCVQAL---LDAG---
-IKPE-----AGEILVTGASGGVGSVAVTLLAQLGYK-VAAVTGR-VETNG-PLLE----
------KLGASRIIDRTE-FEEP-ARPLEKQVWAGAVDTVGSKVLAKVLAQMDYNSAVAA
CGLAGGFELP-TTVMPFILRNVRLQGVDSVMCPTEKRIAAWEKLVE
>tr|A8T633|A8T633_9VIBR/31-287 Cell developmental protein SirA OS=Vibrio campbellii AND4 GN=AND4_17179 PE=4 SV=1
LIDVDYSSLNYKDGLAITG-KGKIIR-NFPMVPGIDLAGTVVSSEDDRYQAGDKVVLTGW
GVGENHWGGMSQRARLKADWLVPLPKGLDSKKAMMVGTAGFTGMLCVQAL---LDAG---
-IKPE-----NGEILVTGASGGVGSVAVTLLAQLGYK-VAAVTGR-VEKNG-PLLE----
------KLGASRIIDRVE-FEEP-TRPLEKQVWAGAVDTVGSKVLAKVLAQMDYNSAVAA
CGLAGGFDLP-TTVMPFILRNVRLQGVDSVSCPFEKRTAAWEKLVE
>tr|A8TM96|A8TM96_9PROT/35-291 NADPH:quinone reductase and related Zn-dependent oxidoreductase OS=alpha proteobacterium BAL199 GN=BAL199_02709 PE=4 SV=1
TVRVAYTTVNYKDGMVMNG-IGRLVR-TYPHVPGVDFSGTVEASSNPSFTPGDEVVLTGW
RVGEVRWGGCGTLARVPGEWLVKLPEGLTLVRSMALGTAGFTAGLAVDTL---EAAG---
-ITPE-----RGEVLVTGASGGVGSVAVALLAAKGYT-VVASTGR-S-ETH-VYLK----
------ELGAASIIDRAE-LSEQPKRPLAGERFQAAIDNVGGSTLANLLTQVAYNGAVAA
VGLTGGNEVT-TTVLPFLLRGVSLLGIDSVMCPSERRERVWKAIAN
>tr|A8W008|A8W008_9BACI/38-294 5-keto 4-deoxyuronate isomerase OS=Bacillus selenitireducens MLS10 GN=BselDRAFT_0597 PE=4 SV=1
TIRVSYSDVNYKDALAMHP-KTKVVR-DYPTVPGIDLAGTVMASDDKRFKPGDRVICTSY
TLGVGHDGGYSEVARVPGDWVVPMPDGLTEREAMLMGTAGFTAALSIERM---EEVG---
-VSPD-----KGPILVTGATGGVGSMAIAMLKKRGYT-VTASTGK-L-ASE-DYLR----
------KLGADEVIHRDS-LIPEQPAPLQKTVWAGVVDATGGAPLAAILPAVKQGGAVAL
SGMTAGVEFT-TTVMPFILRGVSILGVDSGFCPMDLRGKVWTRAAG
>tr|A8YPA9|A8YPA9_9ENTR/30-285 Putative quinone oxidoreductase OS=Serratia sp. ATCC 39006 GN=yhdH PE=4 SV=1
TVDVEWSGINYKDALAITG-KGKIIR-QFPMVPGIDFAGTVRQSETPDIIVGQSVILTGW
GVGENHWGGLAEQARVKGEWLVTLPEGLTSRQAMIIGTAGLTAMLCVMAL---EDGG---
-ITPE-----CGEVVVTGASGGVGSTAVALLAALGYR-VTAISGR-A-GNT-DYLH----
------RLGAKQVLVRNE-FTGD-TRPLEKQRWAGAIDTVGNKVLATLLAQMDYNATIAA
CGLAGGIALP-TTVMPFILRNVRLQGVDSVMAPLPRRQQAWQRLAT
>tr|A9CX39|A9CX39_9RHIZ/35-290 Dehydrogenase (Zinc-binding alcohol dehydrogenase, NADPH quinone oxidoreductase, oxidoreductase) OS=Hoeflea phototrophica DFL-4
VVEVEWTTVNYKDGLAITG-KGPVVR-RWPMVPGIDCAGTVVSSENARFSPGDKVILNGF
GVGETHTGAFAAYARLNGDWLIPMPNGMDGRSSMAIGTAGYTAMLSVMAL---ERHG---
-ITPE-----RGPVVVTGANGGVGTVAIAVLGKLGYE-VIASTGR-T-EEA-DFLK----
------ELGASDVIHRDE-LSGP-AKPLNKERWAGGIDAVGSHTLANVLSMTSYGGAVAA
CGLAQGMDLP-SSVAPFILRGVSLLGIDSVMAPLALRQEAWARLVT
>tr|A9CXP7|A9CXP7_9GAMM/31-287 Zinc-binding alcohol dehydrogenase OS=Shewanella benthica KT99 GN=KT99_02427 PE=4 SV=1
LVDVAYSSLNYKDGLAITG-IGRIIR-HFPMVPGIDFSGVVNESADPRYKKGDEVILTGW
GVGENHWGGMAEKARVKADWLVPMPLTCNAQKAMMIGTAGLTAMLCVQAL---QDAK---
-ITPE-----SGDILVTGASGGVGSVAVSLLARLGYK-VVASSGR-VEQNS-ELLL----
------SLGASEVIERSE-LEQD-SRPLEKQRWAGIVDTVGNKVLATALAQMNYGGAAAI
CGLAGGFALP-TTVMPFILRGVSLLGIDSVSCPLDKRQAAWERVIE
>tr|A9ELW6|A9ELW6_9RHOB/70-326 Predicted oxidoreductase, Zn-dependent and NAD(P)-binding OS=Phaeobacter gallaeciensis 2.10 GN=RG210_17160 PE=4 SV=1
TVAVDYSTVNYKDGLCIGP-GGGLVR-KYPHVPGIDFAGTVEASSDDRYQPGDKVVLTGW
RVGEAHWGGYAQKARVRADWLVPLPEGVDTRQAMAVGTAGFTAMLSVMAL---EDHG---
-LTPG-----HGPVLVTGAAGGVGSVATAILSNLGYE-VAAVTGR-P-ETS-DYLT----
------SLGATQIVPREE-LNETVKRPLESENWAGCIDAVGGAMLARVLGQMKYGASVAA
VGLAGGAGLP-ATVIPFLLRGVNLLGIDSVMQPYDNRLRAWQRVAT
>tr|A9FKR3|A9FKR3_METNO/33-288 Putative dehydrogenase, NAD(P)-binding domain and GroES-like domain OS=Methylobacterium nodulans ORS 2060 GN=MnodDRAFT_0839 PE=
TVRVTHSSLNYKDGLAITG-KLPVVR-RFPMIPGIDFAGVVEQSSHPGWKPGDAVVLNGW
GTGETHLGAYAQKSRVKGDWLVALPANFTPHQAMAIGTAGYTAMLSVLAL---EHHG---
-LASE-----RGPVLVTGAAGGVGSVAIALLAASGWQ-VIASTGR-P-AEA-EYLR----
------GLGAAEIIDRAE-LSKP-AKPLARERWAAAIDTVGGATLANVLSMTRHGGAVAA
CGNAGGMDLP-ASVAPFILRGIALLGIDSVMTPLPLRREAWNRLAR
>tr|A9FLW7|A9FLW7_9RHOB/33-289 Oxidoreductase, zinc-binding dehydrogenase family protein OS=Phaeobacter gallaeciensis BS107 GN=RGBS107_14056 PE=4 SV=1
TVAVDYSTVNYKDGLCIGP-GGGLVR-KYPHVPGIDFAGTVEASSDDRYRPGDKVVLTGW
RVGEAHWGGYAQKANVRADWLVPLPEGVDTRQAMAVGTAGFTAMLSVMAL---EDHG---
-LTPG-----HGPVLVTGAAGGVGSVATAILSNLGYE-VAAVTGR-P-ETS-GYLT----
------SLGATQIVPREE-LNETVKRPLESENWAGCIDAVGGAMLARVLGQMKYGASVAA
VGLAGGADLP-ATVIPFLLRGVNLLGIDSVMQPYDNRLRAWQRIAT
>tr|A9H198|A9H198_METNO/31-286 Zinc-containing alcohol dehydrogenase superfamily OS=Methylobacterium nodulans ORS 2060 GN=MnodDRAFT_5482 PE=4 SV=1
TVDVAYSTLNYKDGLAITG-KGPVVR-KFPMVPGIDIAGTVRESRHPDYRSGDRVILNGW
GVGETHWGGLAQVARLKGDWLVPLPEAFTPRQAMAIGTAGYTAMLCVIAL---ERHG---
-VTPD-----KGEIVVTGAAGGVGSTAVALLSGLGYT-VVAVSGR-P-EEA-AYLR----
------NLGAAEVLDRAG-FSEP-GKPLGKERWAGAVDVAGSHTLANICATAKYRGVVTA
CGLAQGMSLP-ATVAPFILRGVTLVGIDSVMCPRPERLEAWRRLAR
>tr|A9HQF0|A9HQF0_9RHOB/33-289 Oxidoreductase, putative OS=Roseobacter litoralis Och 149 GN=RLO149_22795 PE=4 SV=1
TVAVEYSTVNYKDGLCIGP-GGGLVR-HYPHIPGIDFAGTVETSEDARYAPGDKVVLTGW
RVGEAHWGGYSQKARVKADWLVPLPAGLDTRQAMAVGTAGFTSMLAVMAL---EDHG---
-LTPG-----NGPVLVTGAAGGVGSVAVAILANLGHE-VAGVTGR-P-ETG-DYLK----
------SLGATQIVARDE-INETVKRPLEAETWAGCVDAVGGAMLARVLGQMKYGASVSA
VGLAGGAGLP-ATVIPFLLRGVNLLGIDSVMQPYDNRVRAWERIAR
>tr|A9Z7A8|A9Z7A8_YERPE/30-285 Putative quinone oxidoreductase, YhdH/YhfP family protein OS=Yersinia pestis biovar Orientalis str. IP275 GN=YPIP275_0240 PE=4
TVDVNWSSLNYKDALAITG-QGKIIR-QFPMVPGIDFAGTVHSSEDPRFHIGQSVLLTGW
GVGENHWGGLAEQARVNGDWLVPMPDGLDARKAMIIGTAGFTAMLCVMAL---EDGG---
-VTPK-----SGEVVVTGASGGVGSTAIALLSALGYQ-IAAISGR-D-SNS-DYLK----
------NLGAQRILPRSD-YLDA-SRPLEKQLWAGAIDTVGDSMLAKILAQMNYNGTVAA
CGLAGGYNLP-TTVMPFILRNIRLQGVDSVMTPQPRRLQAWQRLQK
>tr|B0A3A2|B0A3A2_YERPE/30-285 Putative quinone oxidoreductase, YhdH/YhfP family protein OS=Yersinia pestis biovar Orientalis str. F1991016 GN=YpF1991016_2409
TVDVNWSSLNYKDALAITG-QGKIIR-QFPMVPGIDFAGTVHSSEDPRFHIGQSVLLTGW
GVGENHWGGLAEQARVNGDWLVPMPDGLDARKAMIIGTAGFTAMLCVMAL---EDGG---
-VTPK-----SGEVVVTGASGGVGSTAIALLSALGYQ-IAAISGR-D-SNS-DYLK----
------NLGAQRILPRSD-YLDA-SRPLEKQLWAGAIDTVGDSMLAKILAQMNYNGTVAA
CGLAGGYNLP-TTVMPFILRNIRLQGVDSVMTPQPRRLQAWQRLQK
>tr|B0AWC3|B0AWC3_BACAN/36-292 Putative quinone oxidoreductase, YhdH/YhfP family OS=Bacillus anthracis str. A0488 GN=BAC_0829 PE=4 SV=1
FIQVHYSSLNYKDALSATG-NKGVTR-IYPHTPGIDAAGVVVSSKDATIKAGDQVIVTGY
DLGMNTSGGFGEYIRVPASWIVPLPEEMSLKESMMYGTAGFTAALSVYKL---IGAG---
-ITPS-----MGDVLVTGATGGVGSVAVSILSKLGFN-VVGATGK-M-EEE-EMLL----
------RLGAKKVIHRAE-LNDESGRPMLQGIYAGVIDTVGGHMLETALKTVKYGGCVTT
CGNVAGQELQ-TTVYPFILRGISLLGIDSVQCPVDVRRDVWTLLAN
>tr|B0GL18|B0GL18_YERPE/30-285 Putative quinone oxidoreductase, YhdH/YhfP family protein OS=Yersinia pestis biovar Antiqua str. UG05-0454 GN=YpUG050454_3235 P
TVDVNWSSLNYKDALAITG-QGKIIR-QFPMVPGIDFAGTVHSSEDPRFHIGQSVLLTGW
GVGENHWGGLAEQARVNGDWLVPMPDGLDARKAMIIGTAGFTAMLCVMAL---EDGG---
-VTPK-----SGEVVVTGASGGVGSTAIALLSALGYQ-IAAISGR-D-SNS-DYLK----
------NLGAQRILPRSD-YLDA-SRPLEKQLWAGAIDTVGDSMLAKILAQMNYNGTVAA
CGLAGGYNLP-TTVMPFILRNIRLQGVDSVMTPQPRRLQAWQRLQK
>tr|B0GSZ8|B0GSZ8_YERPE/30-285 Putative quinone oxidoreductase, YhdH/YhfP family protein OS=Yersinia pestis biovar Orientalis str. MG05-1020 GN=YpMG051020_409
TVDVNWSSLNYKDALAITG-QGKIIR-QFPMVPGIDFAGTVHSSEDPRFHIGQSVLLTGW
GVGENHWGGLAEQARVNGDWLVPMPDGLDARKAMIIGTAGFTAMLCVMAL---EDGG---
-VTPK-----SGEVVVTGASGGVGSTAIALLSALGYQ-IAAISGR-D-SNS-DYLK----
------NLGAQRILPRSD-YLDA-SRPLEKQLWAGAIDTVGDSMLAKILAQMNYNGTVAA
CGLAGGYNLP-TTVMPFILRNIRLQGVDSVMTPQPRRLQAWQRLQK
>tr|B0H7C8|B0H7C8_YERPE/30-285 Putative quinone oxidoreductase, YhdH/YhfP family protein OS=Yersinia pestis biovar Mediaevalis str. K1973002 GN=YpK1973002_312
TVDVNWSSLNYKDALAITG-QGKIIR-QFPMVPGIDFAGTVHSSEDPRFHIGQSVLLTGW
GVGENHWGGLAEQARVNGDWLVPMPDGLDARKAMIIGTAGFTAMLCVMAL---EDGG---
-VTPK-----SGEVVVTGASGGVGSTAIALLSALGYQ-IAAISGR-D-SNS-DYLK----
------NLGAQRILPRSD-YLDA-SRPLEKQLWAGAIDTVGDSMLAKILAQMNYNGTVAA
CGLAGGYNLP-TTVMPFILRNIRLQGVDSVMTPQPRRLQAWQRLQK
>tr|B0HMS8|B0HMS8_YERPE/30-285 Putative quinone oxidoreductase, YhdH/YhfP family protein OS=Yersinia pestis biovar Antiqua str. B42003004 GN=YpB42003004_0580
TVDVNWSSLNYKDALAITG-QGKIIR-QFPMVPGIDFAGTVHSSEDPRFHIGQSVLLTGW
GVGENHWGGLAEQARVNGDWLVPMPDGLDARKAMIIGTAGFTAMLCVMAL---EDGG---
-VTPK-----SGEVVVTGASGGVGSTAIALLSALGYQ-IAAISGR-D-SNS-DYLK----
------NLGAQRILPRSD-YLDA-SRPLEKQLWAGAIDTVGDSMLAKILAQMNYNGTVAA
CGLAGGYNLP-TTVMPFILRNIRLQGVDSVMTPQPRRLQAWQRLQK
>tr|B0HYG4|B0HYG4_YERPE/30-285 Putative quinone oxidoreductase, YhdH/YhfP family protein OS=Yersinia pestis biovar Antiqua str. E1979001 GN=YpE1979001_4508 PE
TVDVNWSSLNYKDALAITG-QGKIIR-QFPMVPGIDFAGTVHSSEDPRFHIGQSVLLTGW
GVGENHWGGLAEQARVNGDWLVPMPDGLDARKAMIIGTAGFTAMLCVMAL---EDGG---
-VTPK-----SGEVVVTGASGGVGSTAIALLSALGYQ-IAAISGR-D-SNS-DYLK----
------NLGAQRILPRSD-YLDA-SRPLEKQLWAGAIDTVGDSMLAKILAQMNYNGTVAA
CGLAGGYNLP-TTVMPFILRNIRLQGVDSVMTPQPRRLQAWQRLQK
>tr|B0I1V3|B0I1V3_STAAU/31-285 Putative uncharacterized protein OS=Staphylococcus aureus PE=4 SV=1
LVKVVYSSINYKDMLALQY-KGGVIR-DYPMIPGIDFAGIVESSSNDKFKEGDNVLVTGY
DVGVTHTGGFSEYAQVPGEWIVPIPQEMSIKESMVYGTAGFTAALSIFEL---EKYG---
-MNIK----SQPEILVSGATGGVGSVAIQILHKIGYENITAIVRK-E-KQI-EIAK----
------KLGVKQVI-----IIEDDNKPLKKGIFDYFLDTVGNNVTLYGLKRLNYQGVATV
CGNVAGNSLN-ANILPFILRGIKLIGIDSVYVDHNIREDIWSKLAN
>tr|B0PQ44|B0PQ44_9DELT/39-295 Quinone oxidoreductase, YhdH/YhfP family OS=Anaeromyxobacter dehalogenans 2CP-1 GN=A2cp1DRAFT_2437 PE=4 SV=1
TVAVRYSSLNYKDALAVTG-KGKVIR-KFPMVPGIDLAGTVLESRDASFQPGDEVLVTGW
GIGEATFGGYAGLARVRAAWALPLPRGLTARRAMAVGTAGFTAALCVDAL---EDAG---
-VRPG-----GRPVIVTGAAGGVGSVAVALLARAGYE-VAASTGR-P-SER-AFLE----
------SLGATRIVPREE-LARPGTRPLESETWAGGVDAVGGAVLASVLRQTAYRGAVAA
CGLAGGTDLP-VTVLPFVLRGVRLQGVDSVMAPAAPRARAWGRIAR
>tr|B0Q8B8|B0Q8B8_BACAN/36-292 Putative quinone oxidoreductase, YhdH/YhfP family OS=Bacillus anthracis str. A0193 GN=BAQ_0855 PE=4 SV=1
FIQVHYSSLNYKDALSATG-NKGVTR-IYPHTPGIDAAGVVVSSKDATIKAGDQVIVTGY
DLGMNTSGGFGEYIRVPASWIVPLPEEMSLKESMMYGTAGFTAALSVYKL---IGAG---
-ITPS-----MGDVLVTGATGGVGSVAVSILSKLGFN-VVGATGK-M-EEE-EMLL----
------RLGAKKVIHRAE-LNDESGRPMLQGIYAGVIDTVGGHMLETALKTVKYGGCVTT
CGNVAGQELQ-TTVYPFILRGISLLGIDSVQCPVDVRRDVWTLLAN
>tr|B0QNC8|B0QNC8_BACAN/36-292 Putative quinone oxidoreductase, YhdH/YhfP family OS=Bacillus anthracis str. A0442 GN=BAH_0854 PE=4 SV=1
FIQVHYSSLNYKDALSATG-NKGVTR-IYPHTPGIDAAGVVVSSKDATIKAGDQVIVTGY
DLGMNTSGGFGEYIRVPASWIVPLPEEMSLKESMMYGTAGFTAALSVYKL---IGAG---
-ITPS-----MGDVLVTGATGGVGSVAVSILSKLGFN-VVGATGK-M-EEE-EMLL----
------RLGAKKVIHRAE-LNDESGRPMLQGIYAGVIDTVGGHMLETALKTVKYGGCVTT
CGNVAGQELQ-TTVYPFILRGISLLGIDSVQCPVDVRRDVWTLLAN
>tr|B1D6B0|B1D6B0_9BACL/34-289 Quinone oxidoreductase, YhdH/YhfP family OS=Paenibacillus sp. JDR-2 GN=Pjdr2DRAFT_0305 PE=4 SV=1
TVRVTYSSVNYKDGMVGI--WGRMIK-SYPHIPGIDLSGTVAESTDPRYKPGDEVIVTSY
GLGVTHHGGYSELARVPASWVVPLPSGLTQREAMILGTAGFTAALSVQRL---EDNG---
-LTPE-----KGPVVVAGASGGVGSVAVNILAKRGYE-VTASTGR-L-SEE-AYLK----
------ELGAKHVIHRDE-LTESERKPIRRPLWAAAVDPVGGKTLSYLLSTLQYGGSVAT
SGLTGGVEVE-TSVYPFILRGVNWLGIDSVECPMELRRRVWERLAT
>tr|B1EFP3|B1EFP3_9ESCH/30-284 Quinone oxidoreductase, YhdH family OS=Escherichia albertii TW07627 GN=ESCAB7627_0472 PE=4 SV=1
TVDIHWSSLNYKDALAITG-KGKIIR-NFPMIPGIDFAGTVRASEDPRFHAGQEVLLTGW
GVGENHWGGLAEQARVKGDWLVAMPQGLNARKAMVIGTAGFTAMLCVMAL---EDAG---
-VRPQ-----DGEIVVTGASGGVGSTAVALLHKLGYQ-VVAVSGR-Q-STH-EYLK----
------SLGACRILPRDE-FAE--SRPLEKQLWAGAIDTVGDKVLAKVLAQMNYGGCVAA
CGLAGGFTLP-TTVMPFILRNVRLQGVDSVMTPPARRAQAWQRLVT
>tr|B1F499|B1F499_BACAN/36-292 Putative quinone oxidoreductase, YhdH/YhfP family OS=Bacillus anthracis str. A0389 GN=BAK_0885 PE=4 SV=1
FIQVHYSSLNYKDALSATG-NKGVTR-IYPHTPGIDAAGVVVSSKDATIKAGDQVIVTGY
DLGMNTSGGFGEYIRVPASWIVPLPEEMSLKESMMYGTAGFTAALSVYKL---IGAG---
-ITPS-----MGDVLVTGATGGVGSVAVSILSKLGFN-VVGATGK-M-EEE-EMLL----
------RLGAKKVIHRAE-LNDESGRPMLQGIYAGVIDTVGGHMLETALKTVKYGGCVTT
CGNVAGQELQ-TTVYPFILRGISLLGIDSVQCPVDVRRDVWTLLAN
>tr|B1FE70|B1FE70_9BURK/31-286 Quinone oxidoreductase, YhdH/YhfP family OS=Burkholderia ambifaria IOP40-10 GN=BamIOP4010DRAFT_2330 PE=4 SV=1
TIRVGYSTLNYKDGLAITG-KSPVVR-KFPMVPGIDLVGEVEHSTHPDYRAGDRVVLNGW
GVGETHWGGLAQKARVDGDWLVPLPSAFSPQQAMAIGTAGYTAMLCVMAL---ERHR---
-VRPD-----DGEIVVTGAAGGVGSVAIALLARLGYR-VVAVTGR-P-ADA-DYLR----
------QLGAAEILDRSQ-FGAP-GKPLGKERWAGAVDVAGSHVLANVCATTRYRGVVTA
CGLAAGMDFP-ATVAPFILRGVTLVGIDSVMCPRAERLEAWRRLAS
>tr|B1GP79|B1GP79_BACAN/36-292 Putative quinone oxidoreductase, YhdH/YhfP family OS=Bacillus anthracis str. A0465 GN=BAM_0833 PE=4 SV=1
FIQVHYSSLNYKDALSATG-NKGVTR-IYPHTPGIDAAGVVVSSKDATIKAGDQVIVTGY
DLGMNTSGGFGEYIRVPASWIVPLPEEMSLKESMMYGTAGFTAALSVYKL---IGAG---
-ITPS-----MGDVLVTGATGGVGSVAVSILSKLGFN-VVGATGK-M-EEE-EMLL----
------RLGAKKVIHRAE-LNDESGRPMLQGIYAGVIDTVGGHMLETALKTVKYGGCVTT
CGNVAGQELQ-TTVYPFILRGISLLGIDSVQCPVDVRRDVWTLLAN
>tr|B1N6E1|B1N6E1_9BACT/34-290 Putative oxidoreductase OS=uncultured bacterium CBNPD1 BAC clone 67 PE=4 SV=1
TVRVEYSTVNYKDGLCITG-GGGLVR-SYPHVPGIDFAGTVEASDDARYKPGDKVVLTGW
RVGETWWGGYAEKARVKADWLVPLPAGLTTRQAMAVGTAGFTAMLAVMAL---EAHG---
-LAPA-----KGEVLVTGAAGGVGSVATAILAKRGYA-VAAVTGR-P-EQE-DYLK----
------GLGASRIVPRAE-LADAPARPLDRETWAGCIDNVGGTMLARVLSQMKYNGSVAA
VGLAGGANLP-TTVIPFLLRGVNLLGIDSVMKPYADRIVAWRRIAE
>tr|B1SS45|B1SS45_9BACI/33-289 Quinone oxidoreductase, YhdH/YhfP family OS=Geobacillus sp. WCH70 GN=GWCH70DRAFT_1737 PE=4 SV=1
LIKVQYSSVNYKDGLASIP-DGKIVK-TYPFIPGIDLAGIVVSSDDPRFKEGDEVIATGY
EIGVTHYGGYSEYARIPGDWLVPLPKGLTLKEAMALGTAGFTAALSIHRL---EENG---
-LSPE-----KGKVLVTGATGGVGSLAVSMLAKRGYE-VVASTGK-E-TEH-EYLR----
------ELGAKEILSRED-VCAEKIRPLDKQQWAAAVDPVGGRTLATVLSRIQYNGAVAV
SGLTGGTDVP-TTVFPFILRGVSLLGIDSVYCPMELRKQIWERMAS
>tr|B1T0A8|B1T0A8_9BURK/31-286 Quinone oxidoreductase, YhdH/YhfP family OS=Burkholderia ambifaria MEX-5 GN=BamMEX5DRAFT_1224 PE=4 SV=1
TIRVGYSTLNYKDGLAITG-KSPVVR-KFPMVPGIDLVGEVEHSTHPDYRAGDRVVLNGW
GVGETHWGGLAQKARVDGDWLVPLPSAFSPQQAMAIGTAGYTAMLCVMAL---ERHG---
-VRPD-----DGEIVVTGAAGGVGSVAIALLARLGYR-VVAVTGR-P-ADA-DYLR----
------QLGAADILDRSQ-FGAP-GKPLGKERWAGAVDVAGSHVLANVCATMRYRGVVTA
CGLAAGMDFP-ATVAPFILRGVTLVGIDSVMCPRAERLEAWRRLAS
>tr|B1UWC6|B1UWC6_BACAN/36-292 Putative quinone oxidoreductase, YhdH/YhfP family OS=Bacillus anthracis str. A0174 GN=BAO_0814 PE=4 SV=1
FIQVHYSSLNYKDALSATG-NKGVTR-IYPHTPGIDAAGVVVSSKDATIKAGDQVIVTGY
DLGMNTSGGFGEYIRVPASWIVPLPEEMSLKESMMYGTAGFTAALSVYKL---IGAG---
-ITPS-----MGDVLVTGATGGVGSVAVSILSKLGFN-VVGATGK-M-EEE-EMLL----
------RLGAKKVIHRAE-LNDESGRPMLQGIYAGVIDTVGGHMLETALKTVKYGGCVTT
CGNVAGQELQ-TTVYPFILRGISLLGIDSVQCPVDVRRDVWTLLAN
>tr|B2N9X2|B2N9X2_ECOLX/30-284 Putative quinone oxidoreductase, yhdH family OS=Escherichia coli 53638 GN=Ec53638_2636 PE=4 SV=1
TVDVHWSSLNYKDALAITG-KGKIIR-NFPMIPGIDFAGTVRTSEDPRFHAGQEVLLTGW
GVGENHWGGLAEQARVKGDWLVAMPQGLDARKAMIIGTAGFTAMLCVMAL---EDAG---
-VRPQ-----DGEIVVTGASGGVGSTAVALLHKLGYQ-VVAVSGR-E-STH-EYLK----
------SLGASRVLPRDE-FAE--SRPLEKQVWAGAIDTVGDKVLAKVLAQMNYGGCVAA
CGLAGGFTLP-TTVMPFILRNVRLQGVDSVMTPPERRAQAWQRLVA
>tr|B2PDK1|B2PDK1_ECO57/30-284 Quinone oxidoreductase, YhdH family OS=Escherichia coli O157:H7 str. EC4113 GN=ECH7EC4113_4046 PE=4 SV=1
TVDVHWSSLNYKDALAITG-KGKIIR-NFPMIPGIDFAGTVRTSEDPRFHAGQEVLLTGW
GVGENHWGGLAEQARVKGDWLVAMPQGLDARKAMIIGTAGFTAMLCVMAL---EDAG---
-VRPQ-----DGEIVVTGASGGVGSTAVALLHKLGYQ-VVAVSGR-E-STH-EYLK----
------SLGASRILPRDE-FAE--SRPLEKQVWAGAIDTVGDKVLAKVLAQMNYGGCVAA
CGLAGGFTLP-TTVMPFILRNVRLQGVDSVMTPPERRAQAWQRLVA
>tr|B2PLM3|B2PLM3_ECO57/30-284 Quinone oxidoreductase, YhdH family OS=Escherichia coli O157:H7 str. EC4076 GN=ECH7EC4076_0504 PE=4 SV=1
TVDVHWSSLNYKDALAITG-KGKIIR-NFPMIPGIDFAGTVRTSEDPRFHAGQEVLLTGW
GVGENHWGGLAEQARVKGDWLVAMPQGLDARKAMIIGTAGFTAMLCVMAL---EDAG---
-VRPQ-----DGEIVVTGASGGVGSTAVALLHKLGYQ-VVAVSGR-E-STH-EYLK----
------SLGASRILPRDE-FAE--SRPLEKQVWAGAIDTVGDKVLAKVLAQMNYGGCVAA
CGLAGGFTLP-TTVMPFILRNVRLQGVDSVMTPPERRAQAWQRLVA
>tr|B2PXM8|B2PXM8_PROST/30-285 Putative uncharacterized protein OS=Providencia stuartii ATCC 25827 GN=PROSTU_01334 PE=4 SV=1
IVDIYWSTLNYKDALAISG-KAGIVR-QYPMVPGIDFSGVVHHSEDPRFSVGQHVLLTGW
GVGETHWGGLATQARVPADYLTPLPEDLSLRQAMIIGTAGFTAMLCVNAL---EDAG---
-ITPE-----RGEIIVSGASGGVGSTAIQLLSSLGYD-VVAISGR-A-ENS-DYLQ----
------QIGAKRVLPRSQ-FTSP-AKPLDKQYWAGAIDTVGAEVLANILAQTQYNGAVAA
CGLAGGFSLP-TTVMPFILRNIRLQGVDSVYYPAAKRSAVWQRLTQ
>tr|B2QAP5|B2QAP5_9BACL/37-290 Quinone oxidoreductase, YhdH/YhfP family OS=Exiguobacterium sp. AT1b GN=EAT1bDRAFT_1127 PE=4 SV=1
LVEVHYSALNYKDALGLTT-SGKIVN-RYPFIPGCEFVGTVVESDYLDIKVGDEVIATGF
GIGERHFGGFSQYAQVPGKWLVKLPKGMSMRDAIAIGTPGLTAMLSIDAL---EHAG---
-VRPG-----E-EVLVTGATGGVGSFAITLLRRLGYH-VVASTGK-T--DS-PYLR----
------SLGVETIIDRSE-LEGP-ARPLAKQRFDAAIDSVGGNTLANILSQIRYEGAVAA
CGLVGGAELP-TSVYPFILRGVKLIGIDSVMQPMVRRTNAWERLEE
>tr|B2QM35|B2QM35_9CHLR/35-289 Quinone oxidoreductase, YhdH/YhfP family OS=Chloroflexus sp. Y-400-fl GN=Chy400DRAFT_2002 PE=4 SV=1
LVKVAYSTLNYKDGLAITG-KGKILR-SSPLAPGIDFAGTVVESADPRYRPGDPVVLTGW
GVGERHWGGYSQYTRVKGEWLVPLPEGMSLKHAMTIGTAGFTAMLCVLAL---ERHG---
-FIPG------REVLVTGAAGGVGSVAVALLAKAGHQ-VVAATGR-P-HEE-AYLR----
------ELGASAILDRSV-LSGP-GRPLESERWGGAVDTVGGAVLSGVLRAMAMRSAVAI
CGNAGGAEFT-TSVYPFILRGVTMIGVESVMVPREERLAAWARLAH
>tr|B3APA7|B3APA7_ECO57/30-284 Quinone oxidoreductase, YhdH family OS=Escherichia coli O157:H7 str. EC4486 GN=ECH7EC4486_2316 PE=4 SV=1
TVDVHWSSLNYKDALAITG-KGKIIR-NFPMIPGIDFAGTVRTSEDPRFHAGQEVLLTGW
GVGENHWGGLAEQARVKGDWLVAMPQGLDARKAMIIGTAGFTAMLCVMAL---EDAG---
-VRPQ-----DGEIVVTGASGGVGSTAVALLHKLGYQ-VVAVSGR-E-STH-EYLK----
------SLGASRILPRDE-FAE--SRPLEKQVWAGAIDTVGDKVLAKVLAQMNYGGCVAA
CGLAGGFTLP-TTVMPFILRNVRLQGVDSVMTPPERRAQAWQRLVA
>tr|B3BAL2|B3BAL2_ECO57/30-284 Quinone oxidoreductase, YhdH family OS=Escherichia coli O157:H7 str. EC4501 GN=ECH7EC4501_5859 PE=4 SV=1
TVDVHWSSLNYKDALAITG-KGKIIR-NFPMIPGIDFAGTVRTSEDPRFHAGQEVLLTGW
GVGENHWGGLAEQARVKGDWLVAMPQGLDARKAMIIGTAGFTAMLCVMAL---EDAG---
-VRPQ-----DGEIVVTGASGGVGSTAVALLHKLGYQ-VVAVSGR-E-STH-EYLK----
------SLGASRILPRDE-FAE--SRPLEKQVWAGAIDTVGDKVLAKVLAQMNYGGCVAA
CGLAGGFTLP-TTVMPFILRNVRLQGVDSVMTPPERRAQAWQRLVA
>tr|B3BEM6|B3BEM6_ECO57/30-284 Quinone oxidoreductase, YhdH family OS=Escherichia coli O157:H7 str. EC869 GN=ECH7EC869_0908 PE=4 SV=1
TVDVHWSSLNYKDALAITG-KGKIIR-NFPMIPGIDFAGTVRTSEDPRFHAGQEVLLTGW
GVGENHWGGLAEQARVKGDWLVAMPQGLDARKAMIIGTAGFTAMLCVMAL---EDAG---
-VRPQ-----DGEIVVTGASGGVGSTAVALLHKLGYQ-VVAVSGR-E-STH-EYLK----
------SLGASRILPRDE-FAE--SRPLEKQVWAGAIDTVGDKVLAKVLAQMNYGGCVAA
CGLAGGFTLP-TTVMPFILRNVRLQGVDSVMTPPERRAQAWQRLVA
>tr|B3HGM6|B3HGM6_ECOLX/30-284 Quinone oxidoreductase, YhdH family OS=Escherichia coli B7A GN=EcB7A_4511 PE=4 SV=1
TVDVHWSSLNYKDALAITG-KGKIIR-NFPMIPGIDFAGTVRTSEDPRFHAGQEVLLTGW
GVGENHWGGLAEQARVKGDWLVAMPQGLDARKAMIIGTAGFTAMLCVMAL---EDAG---
-VRPQ-----DGEIVVTGASGGVGSTAVALLHKLGYQ-VVAVSGR-E-STH-EYLK----
------SLGASRILPRDE-FAE--SRPLEKQVWAGAIDTVGDKVLAKVLAQMNYGGCVAA
CGLAGGFTLP-TTVMPFILRNVRLQGVDSVMTPPERRAQAWQRLVA
>tr|B3HX29|B3HX29_ECOLX/30-284 Quinone oxidoreductase, YhdH family OS=Escherichia coli F11 GN=EcF11_2839 PE=4 SV=1
TVDVHWSSLNYKDALAITG-KGKIIR-NFPMIPGIDFAGTVRTSEDPRFHAGQEVLLTGW
GVGENHWGGLAEQARVKGDWLVAMPQGLDARKAMIIGTAGFTAMLCVMAL---EDAG---
-VRPQ-----DGEVVVTGASGGVGSTAVALLHKLGYQ-VVAVSGR-E-STH-EYLK----
------SLGASRILPRDE-FAE--SRPLEKQVWAGAIDTVGDKVLAKVLAQMNYGGCVAA
CGLAGGFTLP-TTVMPFILRNVRLQGVDSVMTPPARRAQAWQRLVA
>tr|B3JBE4|B3JBE4_BACAN/36-292 Putative quinone oxidoreductase, YhdH/YhfP family OS=Bacillus anthracis Tsiankovskii-I GN=BATI_0860 PE=4 SV=1
FIQVHYSSLNYKDALSATG-NKGVTR-IYPHTPGIDAAGVVVSSKDATIKAGDQVIVTGY
DLGMNTSGGFGEYIRVPASWIVPLPEEMSLKESMMYGTAGFTAALSVYKL---IGAG---
-ITPS-----MGDVLVTGATGGVGSVAVSILSKLGFN-VVGATGK-M-EEE-EMLL----
------RLGAKKVIHRAE-LNDESGRPMLQGIYAGVIDTVGGHMLETALKTVKYGGCVTT
CGNVAGQELQ-TTVYPFILRGISLLGIDSVQCPVDVRRDVWTLLAN
>tr|B3K0F9|B3K0F9_9DELT/36-292 Quinone oxidoreductase, YhdH/YhfP family OS=Geobacter sp. M21 GN=GM21DRAFT_3304 PE=4 SV=1
LVKVRYSSLNYKDALSALG-RPGVTK-SYPHTPGIDAAGEVVSCSDGAFNCGEKVIVTGF
DLGMNTPGGYGQYIRVPSAWGVRLPATLSLKESMAIGTAGLTAGLSLQKL---VQAG---
-VRPE-----HGEILVTGATGGVGSIAVTLLAQAGYQ-VVAVTGK-A-RET-EFLT----
------ALGARQVLDRDA-FLQNSDRPLLKERWAGVIDVVGGPMLAAAIKSAGYGGVVTC
CGLAGSAELP-LNVFPFILRGVSLFGVDSAQCPSPARNEVWRLLAG
>tr|B3KIM0|B3KIM0_9BACI/36-292 Quinone oxidoreductase, YhdH/YhfP family OS=Geobacillus sp. Y412MC10 GN=GYMC10DRAFT_5438 PE=4 SV=1
IVRVLYSGVNYKDGLASIP-GGKIVR-RYPFIPGIDLAGTVVHSAHADYKEGDSVLCTGY
ELGVSHEGGFSQYARVKGEWLVPLPQGLSPRDAMAIGTAGFTAALSIEAL---LRNG---
-LRQE-----QGSVLVTGATGGVGSFAVSILNQLGYR-VTASTGK-S-SQT-DWLL----
------KLGAHEVISREE-AAAASKGAISAEKWAAVVDPVGGDHLGAILKSVQYGGSVAV
SGMTGGGAFE-TTVFPFILRGINLLGIDSVYCPMAYRRALWTKLAN
>tr|B3X7J8|B3X7J8_SHIDY/30-284 Quinone oxidoreductase, YhdH family OS=Shigella dysenteriae 1012 GN=Sd1012_1245 PE=4 SV=1
TVDVHWSSLNYKDALAITG-KGKIIR-NFPMIPGIDFAGTVRTSEDPRFHAGQEVLLTGW
GVGENHWGGLAEQARVKGDWLVAMPQGLDARKAMIIGTAGFTAMLCVMAL---EDAG---
-VRPQ-----DGEIVVTGASGGVGSTAVALLHKLGYQ-VVAVSGR-E-STH-EYLK----
------SLGASRILPRDE-FAE--SRPLEKQVWAGAIDTVGDKVLAKVLAQMNYGGCVAA
CGLAGGFTLP-TTVMPFILRNVRLQGVDSVMTPPERRAQAWQRLVA
>tr|B3YAZ6|B3YAZ6_SALET/30-284 Protein YhdH OS=Salmonella enterica subsp. enterica serovar Kentucky str. CVM29188 GN=SeKA_A2974 PE=4 SV=1
TVDVHWSSLNYKDALAITG-KGKIIR-HFPMIPGIDFAGTVHASEDPRFHAGQEVLLTGR
GVGENHWGGLAERARVKGDWLVALPAGLSSRNAMIIGTAGFTAMLCVMAL---EDAG---
-IRPQ-----DGEVVVTGASGGVGSTAVALLHKLGYQ-VAAVSGR-E-STH-GYLK----
------SLGANRILSRDE-FAE--SRPLEKQLWAGAIDTVGDKVLAKVLAQMNYGGCVAA
CGLAGGFALP-TTVMPFILRNVRLQGVDSVMTPPARRAEAWARLVK
>tr|B3Z0S8|B3Z0S8_BACCE/36-292 Putative quinone oxidoreductase, YhdH/YhfP family OS=Bacillus cereus W GN=BCW_0784 PE=4 SV=1
FIQVHYSSLNYKDALSATG-NKGVTR-TYPHTPGIDAAGVVVSSKDATIKAGDQVIVTGY
DLGMNTSGGFGEYIRVPASWIVPLPEGMSLKESMMYGTAGFTAALSVYKL---IGAG---
-ITPS-----MGDVLVTGATGGVGSVAVSILSKLGFN-VVGATGK-M-EEE-EMLL----
------RLGAKKVIHRAE-LNDESGRPMLQGIYAGVIDTVGGHMLETALKTVKYGGCVTT
CGNVAGQELQ-TTVYPFILRGISLLGIDSVQCPVDVRRDVWTLLAN
>tr|B3Z3A8|B3Z3A8_BACCE/36-292 Putative quinone oxidoreductase, YhdH/YhfP family OS=Bacillus cereus NVH0597-99 GN=BC059799_0780 PE=4 SV=1
FIQVHYSSLNYKDALSATG-NKGVTR-TYPHTPGIDAAGVVVSSKDATIKAGDQVIVTGY
DLGMNTSGGFGEYIRVPASWIVPLPEEMSLKESMMYGTAGFTAALSVYKL---IRAG---
-VTPS-----MGDVLVTGATGGVGSVAVSILSKLGFS-VVGATGK-M-EEE-EMLL----
------RLGAKKVIHRAE-LNDESGRPMLQGIYAGVIDTVGGHMLETALKTVKYGGCVTT
CGNVAGQELQ-TTVYPFILRGISLLGIDSVQCPVDVRRDVWTLLAN
>tr|B3ZU32|B3ZU32_BACCE/36-292 Putative quinone oxidoreductase, YhdH/YhfP family OS=Bacillus cereus 03BB108 GN=BC03BB108_0762 PE=4 SV=1
FIQVHYSSLNYKDALSATG-NKGVTR-TYPHTPGIDAAGVVVSSKDATIKAGDQVIVTGY
DLGMNTSGGFGEYIRVPASWIVPLPEEMSLKESMMYGTAGFTAALSVYKL---IGAG---
-ITPS-----MGDVLVTGATGGVGSVAVSILSKLGFS-VVGATGK-M-EEE-EMLL----
------RLGAKKVIHRAE-LNDESGRPMLKGIYAGVIDTVGGHMLETALKTVKYGGCVTT
CGNVAGQELQ-TTVYPFILRGISLLGIDSVQCPVDVRRDVWTFLAN
>tr|B4A2T2|B4A2T2_SALNE/30-284 Protein YhdH OS=Salmonella enterica subsp. enterica serovar Newport str. SL317 GN=SNSL317_A3610 PE=4 SV=1
TVDVHWSSLNYKDALAITG-KGKIIR-HFPMIPGIDFAGTVHASEDPRFHAGQEVLLTGW
GVGENHWGGLAERARVKGDWLVALPAGLSSRNAMIIGTAGFTAMLCVMAL---EDAG---
-IRPQ-----EGEVVVTGASGGVGSTAVALLHKLGYQ-VAAVSGR-E-STH-GYLK----
------SLGANRILSRDE-FAE--SRPLEKQLWAGAIDTVGDKVLAKVLAQMNYGGCVAA
CGLAGGFALP-TTVMPFILRNVRLQGVDSVMTPPARRAEAWARLVK
>tr|B4AF54|B4AF54_BACPU/33-290 Protein YhdH OS=Bacillus pumilus ATCC 7061 GN=BAT_2939 PE=4 SV=1
LIKVAYSSINYKDMLAVQK-NGGVIR-HYPMIPGIDLSGTIVHTTDNRFVEGQQVIVTGF
AMGMSHTGGFSEYARVPADWIVPLPNNLTLKEAMIFGTAGFTAALSIMAL---QENG---
-MSTK----NQPNILVTGSTGGVGSIAIQLLSKIGYKHIFALVRK-D-NQV-DIAK----
------SLGATDVIFANE-LGEL-KKPLNKQKFDFVLDTVGGDVASVIIPQISYGGSMSM
CGNAGGIKLT-TTVLPFILRGINLLGIDSVNVPINKRKVIWNEIAN
>tr|B4BKK4|B4BKK4_9BACI/33-289 Quinone oxidoreductase, YhdH/YhfP family OS=Geobacillus sp. G11MC16 GN=G11MC16DRAFT_0940 PE=4 SV=1
VVRVHYSSVNYKDGLASIP-DGKIVK-TYPFVPGIDLAGIVVSSNDARFREGDEVIATGY
EIGVTHFGGYSEYARLHGDWLVPLPKGLTLREAMAIGTAGFTAALSIHRL---EELG---
-LVPE-----RGPVLVTGATGGVGSLAVSMLAKRGYT-VAASTGK-A-TEH-DYLR----
------ALGAKEVLTRED-VTAERIRPLDKQRWAAAVDPVGGRTLATVLSRIRYGGAVAV
SGLTGGVEVP-TTVHPFILRGVSLLGIDSVYCPMDLRLRIWEQLAS
>tr|B4X215|B4X215_9GAMM/32-288 Putative quinone oxidoreductase, YhdH/YhfP family OS=Alcanivorax sp. DG881 GN=ADG881_436 PE=4 SV=1
LVRVQWSSLNYKDALSATG-NKGVTR-QFPHTPGIDAVGVVEEASDGPFSVGDAVICTGY
DLGMNTDGGYAEYIRVPAEWLVPLPDGLAPRDAMLLGTAGLTAALSVESL---LDTG---
-VNPD-----QGPVVVTGATGGVGSVCVAILAKLGFE-VVAVSGK-A-DAS-AWLT----
------DLGAARIIDRQA-FLDSAAKPMAKEQWAGAVDCVGGEMLAAALKGLKYGGSATC
CGLAGSPKLE-MTVFPFILRGVNLLGVDSVELPCEIKQQMWQLLAD
>tr|B5C1T8|B5C1T8_SALET/30-284 Protein YhdH OS=Salmonella enterica subsp. enterica serovar Saintpaul str. SARA23 GN=SeSPA_A3987 PE=4 SV=1
TVDVHWSSLNYKDALAITG-KGKIIR-HFPMIPGIDFAGTVHASEDPRFHAGQEVLLTGW
GVGENHWGGLAERARVKGDWLVALPAGLSSRNAMIIGTAGFTAMLCVMAL---EDAG---
-IRPQ-----DGEVVVTGASGGVGSTAVALLHKLGYQ-VAAVSGR-E-STH-GYLK----
------SLGANRILSRDE-FAE--SRPLEKQLWAGAIDTVGDKVLAKVLAQMNYGGCVAA
CGLAGGFALP-TTVMPFILRNVRLQGVDSVMTPPARRAEAWARLVK
>tr|B5CJP3|B5CJP3_SALET/30-284 Protein YhdH OS=Salmonella enterica subsp. enterica serovar Schwarzengrund str. SL480 GN=SeSB_A3734 PE=4 SV=1
TVDVHWSSLNYKDALAITG-KGKIIR-HFPMIPGIDFAGTVHASEDPRFHAGQEVLLTGW
GVGENHWGGLAERARVKGDWLVALPAGLSSRNAMIIGTAGFTAMLCVMAL---EDAG---
-IRPQ-----DGEVVVTGASGGVGSTAVALLHKLGYQ-VAAVSGR-E-STH-GYLK----
------SLGANRILSRDE-FAE--SRPLEKQLWAGAIDTVGDKVLAKVLAQMNYGGCVAA
CGLAGGFALP-TTVMPFILRNVRLQGVDSVMTPPARRAEAWARLVK
>tr|B5K6C3|B5K6C3_9RHOB/32-286 Oxidoreductase, zinc-binding dehydrogenase family OS=Octadecabacter antarcticus 238 GN=OA238_2866 PE=4 SV=1
TVAVEYSTVNYKDGLCIGP-GGGLVR-NYPHVPGIDFAGTVEASDDPRYKAGDKVVLTGW
RVGEAYWGGYSQKARVKADWLVPLPDGLDTRQAMAVGTAGFTAMLAVMAL---EDHG---
-IK-------DGPVLVTGAAGGVGSVATAILANLGHE-VAGVTGR-P-ETA-DYLK----
------SLGATQIVAREE-INETVKRPLEAEIWGGCVDAVGGEMLARLLGQIKYGGSVAA
VGLAGGAGLP-ATVIPFLLRGVNLLGVDSVMQPYDNRVRAWARIAK
>tr|B5MRD5|B5MRD5_SALET/30-284 Protein YhdH OS=Salmonella enterica subsp. enterica serovar Saintpaul str. SARA29 GN=SeSPB_A3604 PE=4 SV=1
TVDVHWSSLNYKDALAITG-KGKIIR-HFPMIPGIDFAGTVHASEDPRFHAGQEVLLTGW
GVGENHWGGLAERARVKGDWLVALPAGLSSRNAMIIGTAGFTAMLCVMAL---EDAG---
-IRPQ-----DGEIVVTGASGGVGSTAVALLHKLGYQ-VAAVSGR-E-STH-GYLK----
------SLGANRILSRDE-FAE--SRPLEKQLWAGAIDTVGDKVLAKVLAQMNYGGCVAA
CGLAGGFALP-TTVMPFILRNVRLQGVDSVMTPPARRAEAWARLVK
>tr|B5N4H3|B5N4H3_SALET/30-284 Protein YhdH OS=Salmonella enterica subsp. enterica serovar 4,[5],12:i:- str. CVM23701 GN=SeI_A3026 PE=4 SV=1
TVDVHWSSLNYKDALAITG-KGKIIR-HFPMIPGIDFAGTVHASEDPRFHAGQEVLLTGW
GVGENHWGGLAERARVKGDWLVALPAGLSSRNAMIIGTAGFTAMLCVMAL---EDAG---
-IRPQ-----DGEVVVTGASGGVGSTAVALLHKLGYQ-VAAVSGR-E-STH-GYLK----
------SLGANRILSRDE-FAE--SRPLEKQLWAGAIDTVGDKVLAKVLAQMNYGGCVAA
CGLAGGFALP-TTVMPFILRNVRLQGVDSVMTPPARRAEAWARLVK
>tr|B5NJC9|B5NJC9_SALET/30-284 Protein YhdH OS=Salmonella enterica subsp. enterica serovar Javiana str. GA_MM04042433 GN=SeJ_A3852 PE=4 SV=1
TVDVHWSSLNYKDALAITG-TGKIIR-HFPMIPGIDFAGTVHASEDPRFHAGQEVLLTGW
GVGENHWGGLAERARVKGDWLVALPAGLSSRNAMIIGTAGFTAMLCVMAL---EDAG---
-IRPQ-----DGEIVVTGASGGVGSTAVALLHKLGYQ-VAAVSGR-E-STH-GYLK----
------SLGANRILSRDE-FAE--SRPLEKQLWAGAIDTVGDKVLAKVLAQMNYGGCVAA
CGLAGGFALP-TTVMPFILRNVRLQGVDSVMTPPARRAEAWARLVK
>tr|B5NW17|B5NW17_SALET/30-284 Protein YhdH OS=Salmonella enterica subsp. enterica serovar Kentucky str. CDC 191 GN=SeKB_A3579 PE=4 SV=1
TVDVHWSSLNYKDALAITG-KGKIIR-HFPMIPGIDFAGTVHASEDPRFHAGQEVLLTGW
GVGENHWGGLAERARVKGDWLVALPAGLSSRNAMIIGTAGFTAMLCVMAL---EDAG---
-IRPQ-----DGEVVVTGASGGVGSTAVALLHKLGYQ-VAAVSGR-E-STH-GYLK----
------SLGANRILSRDE-FAE--SRPLEKQLWAGAIDTVGDKVLAKVLAQMNYGGCVAA
CGLAGGFALP-TTVMPFILRNVRLQGVDSVMTPPARRAEAWARLVK
>tr|B5P9X4|B5P9X4_SALET/30-284 Protein YhdH OS=Salmonella enterica subsp. enterica serovar Heidelberg str. SL486 GN=SeHB_A3537 PE=4 SV=1
TVDVHWSSLNYKDALAITG-KGKIIR-HFPMIPGIDFAGTVHASEDPRFHAGQEVLLTGW
GVGENHWGGLAERARVKGDWLVALPAGLSSRNAMIIGTAGFTAMLCVMAL---EDAG---
-IRPQ-----DGEIVVTGASGGVGSTAVALLHKLGYQ-VAAVSGR-E-STH-GYLK----
------SLGANRILSRDE-FAE--SRPLEKQLWAGAIDTVGDKVLAKVLAQMNYGGCVAA
CGLAGGFALP-TTVMPFILRNVRLQGVDSVMTPPARRAEAWARLVK
>tr|B5PM83|B5PM83_SALET/30-284 Alcohol dehydrogenase OS=Salmonella enterica subsp. enterica serovar Weltevreden str. HI_N05-537 GN=SeW_A3844 PE=4 SV=1
TVDVHWSSLNYKDALAITG-KGKIIR-HFPMIPGIDFAGTVHASEDPRFHAGQEVLLTGW
GVGENHWGGLAERTRVKGDWLVALPAGLSSRNAMIIGTAGFTAMLCVMAL---EDAG---
-IRPQ-----DGEVVVTGASGGVGSTAVALLHKLGYQ-VAAVSGR-E-STH-GYLK----
------SLGANRILSRDE-FAE--SRPLEKQLWAGAIDTVGDKVLAKVLAQMNYGGCVAA
CGLAGGFALP-TTVMPFILRNVRLQGVDSVMTPPARRAEAWARLVK
>tr|B5PWA3|B5PWA3_SALHA/30-284 Protein YhdH OS=Salmonella enterica subsp. enterica serovar Hadar str. RI_05P066 GN=SeH_A3866 PE=4 SV=1
TVDVHWSSLNYKDALAITG-KGKIIR-HFPMIPGIDFAGTVHASEDPRFHAGQEVLLTGW
GVGENHWGGLAERARVKGDWLVALPAGLSSRNAMIIGTAGFTAMLCVMAL---EDAG---
-IRPQ-----DGEVVVTGASGGVGSTAVALLHKLGYQ-VAAVSGR-E-STH-GYLK----
------SLGANRILSRDE-FAE--SRPLEKQLWAGAIDTVGDKVLAKVLAQMNYGGCVAA
CGLAGGFALP-TTVMPFILRNVRLQGVDSVMTPPARRAEAWARLVK
>tr|B5Q8V4|B5Q8V4_SALVI/30-284 Protein YhdH OS=Salmonella enterica subsp. enterica serovar Virchow str. SL491 GN=SeV_B1631 PE=4 SV=1
TVDVHWSSLNYKDALAITG-KGKIIR-HFPMIPGIDFAGTVHASEDPRFHAGQEVLLTGW
GVGENHWGGLAERARVKGDWLVALPAGLSSRNAMIIGTAGFTAMLCVMAL---EDAG---
-IRPQ-----DGEIVVTGASGGVGSTAVALLHKLGYQ-VAAVSGR-E-STH-GYLK----
------SLGANRILSRDE-FAE--SRPLEKQLWAGAIDTVGDKVLAKVLAQMNYGGCVAA
CGLAGGFALP-TTVMPFILRNVRLQGVDSVMTPPARRAEAWARLVK
>tr|B5QJC2|B5QJC2_LACRH/29-285 NADPH:quinone reductase related Zn-dependent oxidoreductase OS=Lactobacillus rhamnosus HN001 GN=LRH_02047 PE=4 SV=1
LIKVAYSDVNYKDALAYQP-QNQVVR-QFPQILGIDLSGTVVASHDAQFKKGDQIIVTGH
GLGVSQGGGYAEYARIPAQWALPLPKNLTLETAMAFGTAGLTAALCVTAL---MHAG---
-MTPE----RQPLILVGGATGGVGSIALRLLANAGFSNRVALVRT-P-DQQ-QQVR----
------ALGATTTLALDE-LPK--GKALARQQFDFAIDPLGGSFTTSLLPSMRYGGAVAL
CGNAAGASLP-LTVFPFILRNISLLGIDSVSAPTALRQAAWTALAK
>tr|B5UJK9|B5UJK9_BACCE/36-292 Putative quinone oxidoreductase, YhdH/YhfP family OS=Bacillus cereus AH1134 GN=BCAH1134_0823 PE=4 SV=1
FIQVHYSSLNYKDALSATG-NKGVTR-TYPHTPGIDAAGVVVSSEDATIKAGDQVIVTGY
DLGMNTSGGFGEYIRVPSSWVVPLPEGMSLKESMMYGTAGFTAALSVYKL---IGAG---
-IKPN-----MGDVLVTGATGGVGSVAVSILSKLGFN-VVGATGK-M-EEK-DMLL----
------RLGAKKVIHRAE-LNDESGRPMLKGIYAGVIDTVGGRMLETALKTVKYGGCVTT
CGNVAGQELQ-TTVYPFILRGISLLGIDSVQCPADVRSDVWTLLAN
>tr|B5V9T9|B5V9T9_BACCE/36-292 Putative quinone oxidoreductase, YhdH/YhfP family OS=Bacillus cereus H3081.97 GN=BCH308197_0815 PE=4 SV=1
FIQVHYSSLNYKDALSATG-NKGVTR-TYPHTPGIDAAGVVVSSKDATIKAGDQVIVTGY
DLGMNTSGGFGEYIRVSASWIVPLPEGMSLKESMMYGTAGFTAALSVYKL---IRAG---
-VTPS-----MGDVLVTGATGGVGSVAVSILSKLGFS-VVGATGK-M-EEE-QMLL----
------RLGAKKVIHRAE-LNDESGRPMLKGIYAGVIDTVGGHMLETVLKTVKYGGCITT
CGNVAGHELQ-TTVYPFILRGISLLGVDSVQCPVDVRRDVWTLLAN
>tr|B5ZK83|B5ZK83_GLUDA/32-287 Quinone oxidoreductase, YhdH/YhfP family OS=Gluconacetobacter diazotrophicus (strain ATCC 49037 / DSM 5601 / PAl5) GN=Gdia_1675
TVRVEWSTLNYKDALAITG-RGPVVR-QFPMVPGIDFAGTVETSAHPGIAPGDRVVLNGW
GVGEKHWGGLAGRARVKGEWLVPLPDAFTTRQAMAIGTAGYTAMLCVLAL---EHQG---
-ITPD-----RSPVLVTGAAGGVGSVAVMLLARLGYH-VAAVTGR-P-GEQ-DYLT----
------ELGASEVLPRDG-FSGP-SRPLEKARWAGAVDVAGGAVLANVCAAMLPDGVVTA
CGLAAGMDFP-TTVAPFILRGVTLVGIDSVMCPRPRRLAAWRRLAE
>tr|B6AVF5|B6AVF5_9RHOB/32-286 Oxidoreductase, zinc-binding dehydrogenase family OS=Rhodobacterales bacterium HTCC2083 GN=RB2083_240 PE=4 SV=1
TVAVEYSTVNYKDGLCIGP-GGGLVR-NYPHVPGIDFAGTVEASDDARYKAGDKVVLTGW
RVGEAHWGGHSQKARVKADWLVPLPSGLDTRQAMAIGTAGFTAMLAVMAL---EDHG---
-IK-------DGPVLVTGAAGGVGSVATAILAQLGHE-VAAVTGR-P-ETA-DYLT----
------SLGATQIVAREE-LNETVKRPLEGEVWGGCVDAVGGEMLARLLGQIKYGGSVAA
VGLAGGAGLP-ATVIPFLLRGVNLLGIDSVMQPYENRLRAWERIAK
>tr|B6BD05|B6BD05_9RHOB/33-289 Oxidoreductase, zinc-binding dehydrogenase family OS=Rhodobacterales bacterium Y4I GN=RBY4I_627 PE=4 SV=1
TVAVDYSTVNYKDGLCIGP-GGGLVR-KYPHVPGIDFAGTVEASSDDRYKPGDKVVLTGW
RVGEAHWGGYSQKANVRADWLVPLPEGLDTRQAMAVGTAGFTAMLAVMAL---EDHG---
-LKPG-----HGPVLVTGAAGGVGSVATAILANLGYE-VAGVTGR-P-ETA-DYLK----
------SLGATQIVAREE-INETTKRPLESETWSGCVDAVGGAMLARVLGQMKYGASVAA
VGLAGGAALP-ATVVPFLLRGVNLLGIDSVMQPYDNRVRAWQRIAK
>tr|B6BQ70|B6BQ70_9RICK/34-292 Zinc-binding alcohol dehydrogenase OS=Candidatus Pelagibacter sp. HTCC7211 GN=yhdH PE=4 SV=1
TIKVDYSDLNFKDGMILKN-GGRLVK-EFPHIPGIDFAGTVIESENSKFKEGDEVILTGF
RVGEVFYGGYSQIAKVNADFLVKKPKELTSRQAMTLGTAGFTSLMSAFAIQARESIL---
-LGEK-----VNDVLVTGATGGVGSVAVMALTKLGYN-VTAVTGK-D-SKA-DYLK----
------SLGAKNVVNRSE-FDKD-PRLIDKGLWDGVVDTVGGKILANTIVQTKPNGIIAV
CGNANNNELN-TSVIPFMLRGIKLWGMDSANCGIKRREFIWSEASK
>tr|B6BYD8|B6BYD8_9GAMM/33-288 Putative quinone oxidoreductase, YhdH/YhfP family OS=Nitrosococcus oceani AFC27 GN=NOC27_610 PE=4 SV=1
VIRAYYSSVNYKDALAATG-KGKIMQ-RFPLVGGIDVSGVVESSTDPRCRPGDKVLVTGY
GLGSDHDGGYAGYVRVPADWVVPLPEGLSLYDAMALGTAGFTAALAIQRM---EDNG---
-QRPD-----RGLVLVTGATGGVGNLAINMLAGLGYP-VVALTGK-R-EAV-EDLK----
------TLGASQILFRQE-LEMG-QRPLEKGQWGGAVDVVGGDMLSWLTRTVLPWGNIAS
IGLAGGSELH-TTVMPFILRGVSLLGISSADCPMPLRQHIWQRLAT
>tr|B6FIL4|B6FIL4_9ENTR/30-284 Putative uncharacterized protein OS=Enterobacter cancerogenus ATCC 35316 GN=ENTCAN_04618 PE=4 SV=1
TVDIDWSSLNYKDALAITG-KGKIIR-NFPMVPGIDFAGHVHTSEDPRFHAGQQVLLTGW
GVGENHWGGLASQARVKGDWLVPMPAGLDGRKAMIVGTAGFTAMLCVMAL---EDAG---
-IRPE-----SGEIVVTGASGGVGSTAVALLHRLGYQ-VVAVSGR-E-STH-DYLR----
------QLGASRILGREE-FAE--TRPLEKQLWAGAVDTVGDKVLAKVLAQMNYGGCVAA
CGLAGGFALP-TTVMPFILRNVRLQGVDSVMTPAARRAEAWERLVR
>tr|B6GH84|B6GH84_9GAMM/34-290 Quinone oxidoreductase, YhdH/YhfP family OS=Thioalkalivibrio sp. HL-EbGR7 GN=Tgr7DRAFT_0017 PE=4 SV=1
LVRVSHSGLNYKDGMVLKG-LGRLVR-HYPHVPGIDFAGTVEASSDPRYKPGDAVVLTGW
RVGEAHWGGYAQKARVKADWLVPLPEGLTARQAMAVGTAGFTAMLAVQAL---EDHR---
-LSPE-----DGEVLVTGASGGVGSVAVSLLGRLGYS-VAAVTGR-P-DNA-DYLK----
------SLGATTIVPREA-LAGAPDKPLLSERWAGCVDAVGGDMLAHVLAEMRYGSSVAA
CGLAGGPGLN-TTVLPFLLRGVKLLGIDSVMCDHDTRVLAWERLTG
>tr|B6JEU4|B6JEU4_OLICO/33-288 Protein YhdH OS=Oligotropha carboxidovorans (strain ATCC 49405 / DSM 1227 / OM5) GN=OCAR_6940 PE=4 SV=1
VVAVEWSTLNYKDGLALTG-KGPVVR-RFPMIAGIDFAGAVISSEHPKWKAGDKVIGTGW
GMGETHLGAYAEKTRVKGDWLVRLPEGLSAREAMAIGTAGFTAMLSVLAL---ERHG---
-ITPA-----DGPAVVTGAAGGVGSVAVSLLAKAGYH-VIASTGR-V-SES-AYLK----
------DLGAAEIINREE-LSGA-GRPLGKERWAAGVDSVGSTTLANVLSMTKAHGAIAA
CGLAGGMDLP-ATVAPFILRGVCLLGIDSVMCPLPLRDVAWARLAT
>tr|B6X191|B6X191_9ENTR/30-285 Putative uncharacterized protein OS=Providencia rustigianii DSM 4541 GN=PROVRUST_00966 PE=4 SV=1
IVDIHWSTINYKDALAING-KAGVVR-QYPMIPGIDFSGIVHHSEDPRFRIGQHVLLTGW
GVGENHWGGLASQARVPADYLTPLPEALSLKHAMIIGTAGFTAMLCVNAL---EDAG---
-ITPE-----SGEIIVSGASGGVGSIATQLLSILGYH-VVAISGR-P-ENY-DYLQ----
------QIGAKSVLPRHD-FTNP-AKPLDKQRWAGAVDTVGGDVLANILAQINYNGAVAA
CGLAGGIALP-TTVMPFILRNIRLQGVDSVYYPAAKRQKVWERLTQ
>tr|B6XFJ7|B6XFJ7_9ENTR/30-285 Putative uncharacterized protein OS=Providencia alcalifaciens DSM 30120 GN=PROVALCAL_02129 PE=4 SV=1
IIDIHWSTINYKDALAING-KAGVVR-QYPMVPGIDFSGIVHHSEDPRFHIGQHVLLTGW
GVGETHWGGLATQAKVPADYLTPLPESLSLKHAMVIGTAGFTAMLCVNAL---EEAG---
-ITPE-----SGDILVSGASGGVGSIATQLLSLLGYH-VVAISGR-E-ENH-DYLL----
------QIGAKSVLPRSE-FTHP-AKPLDKQRWAGAIDTVGGDVLANILAQVNYNGAVAA
CGLAGGFTLP-TTVMPFILRNVRLQGVDSVYYPAAKRSKVWERLAQ
>tr|B6ZXQ0|B6ZXQ0_ECO57/30-284 Quinone oxidoreductase, YhdH family OS=Escherichia coli O157:H7 str. TW14588 GN=ESCCO14588_5882 PE=4 SV=1
TVDVHWSSLNYKDALAITG-KGKIIR-NFPMIPGIDFAGTVRTSEDPRFHAGQEVLLTGW
GVGENHWGGLAEQARVKGDWLVAMPQGLDARKAMIIGTAGFTAMLCVMAL---EDAG---
-VRPQ-----DGEIVVTGASGGVGSTAVALLHKLGYQ-VVAVSGR-E-STH-EYLK----
------SLGASRILPRDE-FAE--SRPLEKQVWAGAIDTVGDKVLAKVLAQMNYGGCVAA
CGLAGGFTLP-TTVMPFILRNVRLQGVDSVMTPPERRAQAWQRLVA
>tr|B7HDK0|B7HDK0_BACCE/36-292 Putative quinone oxidoreductase, YhdH/YhfP family OS=Bacillus cereus B4264 GN=BCB4264_A0839 PE=4 SV=1
FIQVHYSSLNYKDALSATG-NKGVTR-TYPHTPGIDAAGVVVSSEDATIKAGDQVIVTGY
DLGMNTSGGFGEYIRVPSSWVVPLPEGMSLKESMMYGTAGFTAALSVYKL---IGAG---
-IKPS-----MGDVLVTGATGGVGSVAVSILSKLGFN-VVGATGK-M-EEE-DMLL----
------RLGVKKVIHRAE-LNDESGRPMLKGIYAGVIDTVGGHMLETALKTVKYGGCVTT
CGNVAGQELQ-TTVYPFILRGISLLGIDSVQCPVDVRRDVWTLLAK
>tr|B7HXD1|B7HXD1_BACCE/36-292 Putative quinone oxidoreductase, YhdH/YhfP family OS=Bacillus cereus AH187 GN=BCAH187_A0947 PE=4 SV=1
FIQVHYSSLNYKDALSATG-NKGVTR-TYPHTPGIDAAGVIVSSEDATIKVGDKVIVTGY
DLGMNTSGGFGEYIRVPASWIVPLPEGMSLKESMMYGTAGFTAALSVYKL---IRAG---
-VTPS-----MDDVLVTGATGGVGSVAVSILSKLGFN-VVGATRK-M-EEE-QMLL----
------RLGAKKVIHRAE-LNDESGRPMLKGIYAGVIDTVGGHMLETALKTVKYGGCITT
CGNVAGHELQ-TTVYPFILRGISLLGVDSVQCPVDVRRDVWTLLAN
>tr|B7II45|B7II45_BACCE/36-292 Putative quinone oxidoreductase, YhdH/YhfP family OS=Bacillus cereus G9842 GN=BCG9842_B4497 PE=4 SV=1
FIQVHYSSLNYKDALSATG-NKGVTR-TYPHTPGIDAAGEVMRSEDNSFNVGDQVIVTGY
DLGMNTSGGFGEYIRVPSSWVVPLPEGMSLKESMMYGTAGFTAALSVYKL---IGAG---
-INPG-----MGDVLVTGATGGVGSVAVSILSKLGFN-VVGATGK-M-EEE-QMLL----
------RLGAKKVIHRAE-LNDESGRPMLKGIYAGVIDTVGGHMLETALKTVKYGGCVTT
CGNVAGQELH-TTVYPFILRGISLLGIDSVQCPVDVRRDVWTLLAD
>tr|B7JRI1|B7JRI1_BACCE/36-292 Putative quinone oxidoreductase, YhdH/YhfP family OS=Bacillus cereus AH820 GN=BCAH820_0879 PE=4 SV=1
FIQVHYSSLNYKDALSATG-NKGVTR-IYPHTPGIDAAGVVVSSKDATIKAGDQVIVTGY
DLGMNTSGGFGEYIRVPASWIVPLPEEMSLKESMMYGTAGFTAALSVYKL---IGAG---
-ITPS-----MGDVLVTGATGGVGSVAVSILSKLGFN-VVGATGK-M-EEE-EMLL----
------RLGAKKVIHRAE-LNDESGRPMLQGIYAGVIDTVGGHMLGTALKTVKYGGCVTT
CGNVAGQELQ-TTVYPFILRGISLLGIDSVQCPVDVRRDVWTLLAN
>tr|B7L159|B7L159_METCH/33-288 Quinone oxidoreductase, YhdH/YhfP family OS=Methylobacterium chloromethanicum CM4 GN=Mchl_4187 PE=4 SV=1
TVRVSHSGLNYKDGLAMTG-RMPVVR-RFPMIPGIDFAGTVEASAHPDYKAGDAVVLTGW
GVGETHLGGLSERARVRGDWLVPLPEGLSPAEAMAIGTAGYTAMLSVLAL---ERHG---
-LTPE-----AGPALVTGASGGVGSVAVALLKRAGWH-VIAATGR-S-GEA-GYLK----
------GLGAAEILEREA-LAGE-PRPLAKERWAAGIDAVGGRVLANVLSMTKGGGAIAA
CGNAGGMDLP-SSVAPFILRGVSLLGINSVTTPQGPRREAWARLAR
>tr|B7LHV3|B7LHV3_ECOLX/30-284 Putative oxidoreductase, Zn-dependent and NAD(P)-binding OS=Escherichia coli GN=yhdH PE=4 SV=1
TVDVHWSSLNYKDALAITG-KGKIIR-NFPMIPGIDFAGTVRTSEDPRFHAGQEVLLTGW
GVGENHWGGLAEQARVKGDWLVAMPQGLDARKAMIIGTAGFTAMLCVMAL---EDAG---
-VRPQ-----DGEIVVTGASGGVGSTAVALLHKLGYQ-VVAVSGR-E-STH-EYLK----
------SLGASRILPRDE-FAE--SRPLEKQVWAGAIDTVGDKVLAKVLAQMNYGGCVAA
CGLAGGFTLP-TTVMPFILRNVRLQGVDSVMTPPERRAQAWQRLVA
>tr|B7LRM7|B7LRM7_ESCFE/30-284 Putative oxidoreductase, Zn-dependent and NAD(P)-binding OS=Escherichia fergusonii GN=yhdH PE=4 SV=1
TVDVHWSSLNYKDALAITG-KGKIIR-NFPMIPGIDFAGTVRASEDPCFHAGQEVLLTGW
GVGENHWGGLAEQARVKGDWLVAMPQGLNARKAMIIGTAGFTAMLCVMAL---EDAG---
-IRPQ-----DGEIVVTGASGGVGSTAVALLHKLGYQ-VVAVSGR-E-STH-EYLK----
------SLGASRILPRDE-FAE--SRPLEKQVWAGAIDTVGDKVLAKVLAQMNYGGCVAA
CGLAGGFTLP-TTVMPFILRNVRLQGVDSVMTPPARRAQAWQRLVA
>tr|B7MC15|B7MC15_ECOLX/30-284 Putative oxidoreductase, Zn-dependent and NAD(P)-binding OS=Escherichia coli GN=yhdH PE=4 SV=1
TVDVHWSSLNYKDALAITG-KGKIIR-NFPMIPGIDFAGTVRTSEDPRFHAGQEVLLTGW
GVGENHWGGLAEQARVKGDWLVAMPQGLDARKAMIIGTAGFTAMLCVMAL---EDAG---
-VRPQ-----DGEIVVTGASGGVGSTAVALLHKLGYQ-VVAVSGR-E-STH-EYLK----
------SLGASRILPRDE-FAE--SRPLEKQVWAGAIDTVGDKVLAKVLAQMNYGGCVAA
CGLAGGFTLP-TTVMPFILRNVRLQGVDSVMTPPARRAQAWQRLVA
>tr|B7N126|B7N126_ECOLX/30-284 Putative oxidoreductase, Zn-dependent and NAD(P)-binding OS=Escherichia coli GN=yhdH PE=4 SV=1
TVDVHWSSLNYKDALAITG-KGKIIR-NFPMIPGIDFAGTVRTSEDPRFHAGQEVLLTGW
GVGENHWGGLAEQARVKGDWLVAMPQGLDARKAMIIGTAGFTAMLCVMAL---EDAG---
-VRPQ-----DGEVVVTGASGGVGSTAVALLHKLGYQ-VVAVSGR-E-STH-EYLK----
------SLGASRILPRDE-FAE--SRPLEKQVWAGAIDTVGDKVLAKVLAQMNYGGCVAA
CGLAGGFTLP-TTVMPFILRNVRLQGVDSVMTPPARRAQTWQRLVA
>tr|B7NDN1|B7NDN1_ECOLX/30-284 Putative oxidoreductase, Zn-dependent and NAD(P)-binding OS=Escherichia coli GN=yhdH PE=4 SV=1
TVDVHWSSLNYKDALAITG-KGKIIR-NFPMIPGIDFAGTVRTSEDPRFHAGQEVLLTGW
GVGENHWGGLAEQARVKGDWLVAMPQGLDARKAMIIGTAGFTAMLCVMAL---EDAG---
-VRPQ-----DGEIVVTGASGGVGSTAVALLHKLGYQ-VVAVSGR-E-STH-EYLK----
------SLGASRILSRDE-FAE--SRPLEKQLWAGAIDTVGDKVLAKVLAQMNYGGCVAA
CGLAGGFTLP-TTVMPFILRNVRLQGVDSVMTPPARRAQAWQRLVA
>tr|B7NLH2|B7NLH2_ECOLX/30-284 Putative oxidoreductase, Zn-dependent and NAD(P)-binding OS=Escherichia coli GN=yhdH PE=4 SV=1
TVDVHWSSLNYKDALAITG-KGKIIR-NFPMIPGIDFAGTVRTSEDPRFHAGQEVLLTGW
GVGENHWGGLAEQARVKGDWLVAMPQGLDARKAMIIGTAGFTAMLCVMAL---EDAG---
-VRPQ-----DGEIVVTGASGGVGSTAVALLHKLGYQ-VVAVSGR-E-STH-EYLK----
------SLGASRILPRDE-FVE--SRPLEKQLWAGAIDTVGDKVLAKVLAQMNYGGCVAA
CGLAGGFTLP-TTVMPFILRNVRLQGVDSVMTPPARRAQAWQRLVA
>tr|B7QTG1|B7QTG1_9RHOB/33-289 Oxidoreductase, zinc-binding dehydrogenase family OS=Ruegeria sp. R11 GN=RR11_3555 PE=4 SV=1
TVAVDYSTVNYKDGLCIGP-GGGLVR-KYPHVPGIDFAGTVETSSDERYKPGDKVVLTGW
RVGEAHWGGYSQKANVRADWLVPLPEGLDTRQAMAVGTAGFTAMLAVMAL---EDHG---
-LVPG-----HGPVLVTGASGGVGSVATAILANLGYE-VAAVTGR-P-ETA-DYLK----
------SLGATQIVAREE-INETVKRPLESETWAGCIDAVGGDMLARVLGQMKYGASVSA
VGLAGGAGLP-ATVIPFLLRGVNLLGIDSVMQPYDNRLRAWQRIAK
>tr|B7RQF0|B7RQF0_9RHOB/33-289 Oxidoreductase, zinc-binding dehydrogenase family OS=Roseobacter sp. GAI101 GN=RGAI101_1919 PE=4 SV=1
TVAVEYSTVNYKDGLCIGP-GGGLVR-KYPHIPGIDFAGTVEASEDDRYKPGDKVVLTGW
RVGEAHWGGYAQKARVKADWLVPLPEGLDTRQAMAVGTAGFTAMLAVIAL---EDHG---
-LKVG-----QGPVLVTGAAGGVGSVAVAILAALGHE-VAGVTGR-P-ETA-DYLK----
------SLGATQIVAREE-INETVKRPLEGETWAGCIDAVGGEMLARVLGQMKYGASVAA
VGLAGGANLP-ATVIPFLLRGVNLLGIDSVMQPYENRLRAWKRVAS
>tr|B7UJY5|B7UJY5_ECO27/30-284 Predicted oxidoreductase, Zn-dependent and NAD(P)-binding OS=Escherichia coli O127:H6 str. E2348/69 GN=yhdH PE=4 SV=1
TVDVHWSSLNYKDALAITG-KGKIIR-NFPMIPGIDFAGTVRTSEDPRFHAGQEVLLTGW
GVGENHWGGLAEQARVKGDWLVAMPQGLDARKAMIIGTAGFTAMLCVMAL---EDAG---
-VRPQ-----DGEIVVTGASGGVGSTAVALLHKLGYQ-VVAVSGR-E-STH-EYLK----
------SLGASRILPRDE-FAE--SRPLEKQVWAGAIDTVGDKVLAKVLAQMNYGGCVAA
CGLAGGFTLP-TTVMPFILRNVRLQGVDSVMTPPARRAQAWQRLIT
>tr|B7VB44|B7VB44_PSEAE/34-290 Probable oxidoreductase OS=Pseudomonas aeruginosa LESB58 GN=PLES_34941 PE=4 SV=1
LIRVQYSSLNYKDALSASG-NRGVTR-KYPHTPGIDAAGVVAESSVAEFAAGDEVIVTGY
DLGMNTAGGFGQYIRVPAAWVIKRPQGLSLREAMILGTAGLTAALCVEKL---ERSG---
-LRPD-----HGSVLVTGASGGVGSIAVELLAKLGYT-VAAATGK-L-EQA-EFLN----
------RLGAKQILDRAT-VADGVDKPLLKEQWAGAVDTVGGDILFNVVKSLQYGGSVAC
CGLTAGAGFK-ASVLPFILRGVNLLGVDSVELPLVVKASMWDKLSL
>tr|B7VGL2|B7VGL2_VIBSP/31-287 Zinc-binding dehydrogenase OS=Vibrio splendidus LGP32 GN=VS_0039 PE=4 SV=1
KIDVSYSSLNYKDGLAITG-KGRIVR-NFPMVPGIDLSGVVSQSDDPRYKAGDEVVLTGW
GVGEGHWGGMAEKASLNGDWLVPMPAGLDAKKVMAIGTAGFTAMLCVQAI---VDAG---
-IKPE-----DGEILVTGASGGVGSVSITLLNQLGYK-VAAVTGR-ASVNG-ELLK----
------SLGATRIVERAE-LEEP-AKPLEKQLWAGAIDTVGSKVLAKVLAQIDYNGAVAM
CGLAGGFDLP-TTVMPFILRNVRLQGVDSVMCPREKRIKAWEQLAE
>tr|Q0FPV9|Q0FPV9_9RHOB/33-289 Oxidoreductase, zinc-binding dehydrogenase family protein OS=Roseovarius sp. HTCC2601 GN=R2601_25396 PE=4 SV=1
TVAVEYSTLNYKDGLCIGP-GGGLVR-TYPHVPGIDFAGTVERSEDARYKPGDKVVLTGW
RVGEAHWGGYAQKARVKADWLVPLPEGLDTRAAMAVGTAGFTAMLAVMAL---EDHG---
-VSPA-----KGPVLVTGAAGGVGSVATAVLAHLGYE-VAAVTGR-P-EQE-DYLR----
------GLGAARIVPRAE-LAETVKRPLESESWAGCVDAVGGAMLARVLGQISYGGSVAA
VGLAGGAQLP-ATVIPFLLRGVNLLGIDSVMQPFDNRLRAWRRVAR
>tr|Q0G1V3|Q0G1V3_9RHIZ/35-290 Dehydrogenase (Zinc-binding alcohol dehydrogenase, NADPH quinone oxidoreductase, oxidoreductase) OS=Fulvimarina pelagi HTCC2506
DIRVEASTINYKDGLAITG-KSPIVR-RWPMIPGIDLAGEVIESRNAEWKPGDKVVLNGW
GLSETHYGGYSERARVKGEWLVKLPDTFSVKEAMAIGTAGYTAMLSVLAL---EDAG---
-SKPE-----DGPVIVSGATGGVGSVAVSVLSKLGWN-VIAVTGR-S-SES-QYLK----
------DLGATEIMDREE-LSEK-GKPLEKERWAAGVDCAGSHTLVNMLAGTKRHGSVAA
CGLAQGFDLP-ATVMPFILRGVSLHGIDSVMAPKPRREQAWQRLSS
>tr|Q1K261|Q1K261_DESAC/34-290 Alcohol dehydrogenase, zinc-binding OS=Desulfuromonas acetoxidans DSM 684 GN=Dace_2673 PE=4 SV=1
LVQVAYSSLNFKDALSATG-NPGVTR-NFPHTPGIDAAGTVVECSDGRFAAGDEVIVTSY
DLGMETDGGFAEMIRVPSSWAVKLPSGMSLKQSMMFGTAGLTAGLSVQEL---VEAG---
-VTPD-----QGEILVTGATGGVGSLAVAILAKAGFQ-VTAATGK-E-SEH-AYLK----
------ELGATSVISRDE-VTENSTRPMLKPRWAGVVDCVGGEMLAAAIKATRYDGVVTC
CGLVGSPDLP-INVFPFILRGVRLIGIDSAECPMPRRQTVWNKLAS
>tr|Q1UZX7|Q1UZX7_9RICK/34-292 Zinc-binding alcohol dehydrogenase OS=Candidatus Pelagibacter ubique HTCC1002 GN=PU1002_00040 PE=4 SV=1
LVQVDYSDLNYKDALILNN-GAKLVK-EFPHIPGIDFAGTVLESDNSKFVKGDEVILTGW
RVGEIYFGGYSQFAKVNGDYLVKKPKDITSKQAMILGTAGLTALLCSFAIKAREELL---
-LGEK-----VKDVLVTGASGGVGSIAVMILNKFGYD-VTAVTGK-A-ENE-EYLR----
------SLGAKNIINKAD-LDKD-ARPLDKGLWDGVVDTVGGKILANALAQTRDNGIVAA
CGNASDYKLN-TTVMPFIIRGVKLWGINSVTASIKRREFVWNEVKD
>tr|Q1V4X4|Q1V4X4_VIBAL/31-287 Zinc-binding alcohol dehydrogenase OS=Vibrio alginolyticus 12G01 GN=V12G01_10031 PE=4 SV=1
LIDVDYSSLNYKDGLAITG-KGKIIR-NFPMVPGIDLAGTVVSSEDDRYQAGDKVVLTGW
GVGENHWGGMSQRARLKADWLVPLPKGLDSKKAMMVGTAGFTGMLCVQAL---LDAG---
-IKPE-----NGEILVTGASGGVGSVAVTLLAQLGYK-VAAVTGR-VEKNG-PLLE----
------KLGASRIIDRTE-FEEP-ARPLEKQVWAGAVDTVGSKVLAKVLAQMDYNSAVAA
CGLAGGFDLP-TTVMPFILRNVRLQGVDSVMCPTEKRIAAWEKLVE
>tr|Q1XG20|Q1XG20_STAAU/31-285 Alcohol dehydrogenase OS=Staphylococcus aureus GN=SAP008 PE=4 SV=1
LVKVVYSSINYKDMLALQY-KGGVIR-DYPMIPGIDFAGIVESSSNDKFKEGDNVLVTGY
DVGVTHTGGFSEYAQVPGEWIVPIPQEMSIKESMVYGTAGFTAALSIFEL---EKYG---
-MNIK----SQPEILVSGATGGVGSVAIQILHKIGYENITAIVRK-E-KQI-EIAK----
------KLGAKQVI-----IIEDDNKPLKKGIFDYFLDTVGSNVTLYGLKRLNYQGVATV
CGNVAGNSLN-ANILPFILRGIKLIGIDSVYVDHNIREDIWSKLAN
>tr|Q1YZP3|Q1YZP3_PHOPR/31-287 Putative zinc-binding alcohol dehydrogenase OS=Photobacterium profundum 3TCK GN=P3TCK_22874 PE=4 SV=1
LIDVDYSSLNYKDGLAITG-KGRIVR-QFPMVPGIDLTGRVLESSDNRYQVGDAVVLTGW
GVGEGHWGGMAEKARLNADWLVPLPENLDGKQAMMIGTAGLTSMLCVQAL---IDAG---
-VTPE-----SGEVVVTGASGGVGSVAVTLLAQLGYQ-VAAVTGR-NEVNG-PLLK----
------ELGASRIIERSE-FEEP-ARPLEKQLWAGAVDTVGSKVLAKVLAQMDYNGAVAA
CGLAGGFDLP-TTVMPFILRNVRLQGVDSVSCPFEKRQQAWKKLTE
>tr|Q1ZBT4|Q1ZBT4_9GAMM/31-287 Putative zinc-binding alcohol dehydrogenase OS=Psychromonas sp. CNPT3 GN=PCNPT3_04896 PE=4 SV=1
LIDVEYSSINYKDGLAITG-LGRIVK-NFPMIPGIDLCGRVITSKDARYAAGDNVILTGW
GVGESHSGGMAEKASLKGDWLVPLPKQLSPQQAMMVGTAGLTAMLCVQAL---IDAG---
-VSTE-----DGEILVTGASGGVGTVAIVLLSELGYK-VVAASGR-CKENQ-DLLL----
------SLGAVRTISRET-LEEP-ARALEKQLWAGAIDTVGSKILAKVLAQMQYNGAVAA
CGLAGGFDLP-STVMPFILRAVKLLGVDSVLCPYTKRVAAWQRLAT
>tr|Q1ZL40|Q1ZL40_9VIBR/31-287 Putative zinc-binding alcohol dehydrogenase OS=Vibrio angustum S14 GN=VAS14_22307 PE=4 SV=1
LINVDYSSLNYKDGLAITG-KGRIVR-QFPMVPGVDLTGTVAESSDNRYQAGDKVVLTGW
GVGEGHWGGMAEKARLKADWLVPLPEKFDGKQAMMIGTAGLTAMLCVQAL---IDAD---
-VKPE-----DGEILVTGASGGVGSVAVTLLSQLGYK-VAAVTGR-AEVNG-DLLK----
------KLGATTIIERSV-FEEP-ARPLDKQLWAGAIDTVGSKVLAKVLSQINYNGAVAI
CGLAGGFDLP-TTVMPFILRNVRLQGVDSVMCPFEKRQQAWQRLSE
>tr|Q2BKL7|Q2BKL7_9GAMM/31-286 Putative zinc-binding alcohol dehydrogenase OS=Neptuniibacter caesariensis GN=MED92_01684 PE=4 SV=1
LVKVDYSSLNYKDGLAITG-KGKIIR-NFPMVPGIDLVGTVEESADSRYKSGDKVVLTGW
GVGENYWGGYSQYARLKADWLVPLPENMDPVRTMQIGTAGLTAMLCVMAL---EEGG---
-VTPD-----KGPIIVSGAAGGVGSVAVSLLSGLGYQ-VTAITGR-P-ETA-DYLK----
------SLGASEIVTREE-MAEP-ARPLEKQRWAGAVDTVGDNILGRILAETDYNGVVAA
CGLAASFKLP-TTVMPFILRNVRLQGVDSVMCPVERRQEAWQRLAK
>tr|Q2C232|Q2C232_9GAMM/31-287 Putative zinc-binding alcohol dehydrogenase OS=Photobacterium sp. SKA34 GN=SKA34_17283 PE=4 SV=1
LINVDYSSLNYKDGLAITG-KGRIVR-QFPMVPGVDLTGTVAESSDDRYKAGDKVVLTGW
GVGEGHWGGMAEKARLKADWLVPLPTKFDGKQAMMIGTAGLTAMLCVQAL---IDAD---
-VKPE-----DGEILVTGASGGVGSVAVTLLSQLGYK-VAAVTGR-AEVNG-DLLK----
------KLGATTIIERSV-FEEP-ARPLDKQLWAGAIDTVGSKVLAKVLSQINYNGAVAI
CGLAGGFDLP-TTVMPFILRNVRLQGVDSVMCPFEKRQQAWQRLSE
>tr|Q2CFF9|Q2CFF9_9RHOB/32-288 Oxidoreductase, zinc-binding dehydrogenase family protein OS=Oceanicola granulosus HTCC2516 GN=OG2516_15269 PE=4 SV=1
TVAVEYSTLNYKDGLCLGP-GGGLVR-DYPHVPGIDFAGTVTASDSPDWAVGDKVILTGW
RVGEVRWGGYAETARVRGEWLVPLPGGMTTRQAMAVGTAGLTAMLAVLAL---EDHG---
-LAPG-----DGPVLVTGASGGVGSVATALLAAAGHE-VAAVTGR-P-END-DYLR----
------GLGAGEIVPRAE-LAETVKRPLESERWAGCIDAVGGAMLARVLGQMRYGASVAA
VGLAGGAALP-ATVIPFLLRGVNLLGIDSVMQPRAARERAWTRIAA
>tr|Q2N4X0|Q2N4X0_9DELT/36-291 Alcohol dehydrogenase, zinc-containing OS=Desulfococcus multivorans GN=dmi9 PE=4 SV=1
LIRVRYSSLNYKDALSAVG-NRGVTR-KYPHTPGIDAAGTVEESRVDAVKAGDEVIVTSY
DLGMNTPGGFGQYIRVPAAWVVPRPDGLSLRESMAFGTAGFTAGLSIHYL---TH-G---
-VSPD-----RGEILVTGATGGVGSLSVAMLAKLGYS-VTAATGK-T-DAA-DFLK----
------AIGAREIISRSA-ALDTSEKPLLKGRWAGVVDTVGGEILATAIKSTDLHGTVTC
CGNVASPKLS-ITVFPFILRGVRLIGIDSQNCPMDTRVRVWNKLAA
>tr|Q3EM65|Q3EM65_BACTI/44-300 Alcohol dehydrogenase OS=Bacillus thuringiensis serovar israelensis ATCC 35646 GN=RBTH_03275 PE=4 SV=1
FIQVHYSSLNYKDALSATG-NKGVTR-TYPHTPGIDAAGEVMRSEDNSFNVGDQVIVTGY
DLGMNTSGGFGEYIRVPSSWVVPLPEGMSLKESMMYGTAGFTAALSVYKL---IGAG---
-INPG-----MGDVLVTGATGGVGSVAVSILSKLGFN-VVGATGK-M-EEE-QMLL----
------RLGAKKVIHRAE-LNDESGRPMLKGIYAGVIDTVGGHMLETALKTVKYGGCVTT
CGNVAGQELH-TTVYPFILRGISLLGIDSVQCPVDVRRDVWTLLAD
>tr|Q3R711|Q3R711_XYLFA/39-293 Zinc-containing alcohol dehydrogenase superfamily OS=Xylella fastidiosa Ann-1 GN=XfasoDRAFT_2965 PE=4 SV=1
IVRALWSSVNYKDALAGTG-RGRILH-RFPLTGGIDVAGHVVASADPAFNEGDAVISTGC
GLSETLDGGYSQYVRLKSHALLPLPAGLSLREAMVIGTAGFTAALALLRL---TENH---
-QTPA-----LGPLVVTGATGGVGMLALDIFSGAGFE-VYAVSGK-I-QHT-AFLH----
------QIGATQVLPREV-LLT--DKPLASAHYGGGLDNVGGPLLAGLVAQTVPHGNIAT
VGLAASPTLN-MTVMPFILRGVSLLGIGASGTVRTIREHIWGKLAG
>tr|Q3RA52|Q3RA52_XYLFA/39-293 Zinc-containing alcohol dehydrogenase superfamily OS=Xylella fastidiosa Ann-1 GN=XfasoDRAFT_3717 PE=4 SV=1
IVRALWSSVNYKDALAGTG-RRRILH-RFPLTGGIDVAGHVVASADPAFNEGDAVISTGC
GLSETLDGGYSQYVRLKSHALLPLPDGLSLREAMVIGTAGFTAALALLRL---TENH---
-QTPA-----LGPLVVTGATGGVGMLALDIFSGAGFD-VYAVSGK-I-QHT-AFLH----
------QIGATQVLPREV-LLT--DKPLASAHYGGGLDNVGGPLLAGLVAQTVPHGNIAT
VGLAASPTLN-MTVMPFILRGVSLLGIGASGTVRTIREHIWGRLAG
>tr|Q3RHU6|Q3RHU6_XYLFA/39-293 Zinc-containing alcohol dehydrogenase superfamily OS=Xylella fastidiosa Dixon GN=XfasaDRAFT_1922 PE=4 SV=1
IVRALWSSVNYKDALAGTG-RGRILH-RFPLTGGIDVAGHVVASADPAFNEGDAVISTGC
GLSETLDGGYSQYVRLKSHALLPLPAGLSLREAMVIGTAGFTAALALLRL---TENH---
-QTPA-----LGPLVVTGATGGVGMLALDIFSGAGFE-VYAVSGK-I-QHT-AFLH----
------QIGATQVLPREV-LLT--DKPLASAHYGGGLDNVGGPLLAGLVAQTVPHGNIAT
VGLAASPTLN-MTVMPFILRGVSLLGIGASGTVRTIREHIWGKLAG
>tr|Q3Y1Y0|Q3Y1Y0_ENTFC/32-288 Zinc-containing alcohol dehydrogenase superfamily OS=Enterococcus faecium DO GN=EfaeDRAFT_1800 PE=4 SV=1
LVKIAYSDVNYKDALAMSE-SGQVIR-TYPMTPGIDLSGTVVQSNNPRFSKEDLVLATGF
GLGVTHPGGYSQYQKVPGDWLVPLPKNMTLRQAMILGTAGFTAMLCVNAL---IRQG---
-MTSD------KKVVVTGASGGVGSTAIALLHKLGFQSIIAFSRK-E-ESV-TWLK----
------SLGALQVVRPDE-FLPETTKALGKQQIDYVIDTVGGEQLSSLLPLISYNGAVAL
CGNAGGIKLN-ATVLPFILRNIQLIGIDSVNVPIDQRLSLWQQMAD
>tr|Q4ELW8|Q4ELW8_LISMO/33-289 Alcohol dehydrogenase, zinc-dependent OS=Listeria monocytogenes str. 4b H7858 GN=LMOh7858_0828 PE=4 SV=1
TIEVHYSGINYKDGLAVLP-DGKIVS-EYPFIPGIDASGVVVHSKSDQFQVGDEVIVTSY
DFGVSYFGGYSEFIRVPAAWVVPLPDGLSLKEAMILGTAGFTAALSVDAL---EFSG---
-VTPD-----AGKIAVSGATGGVGSLSSAILSKRGFS-VVASSGK-S-DAK-EFLE----
------KFGVSEIVLREA-FQPEKVRALDKQLYAGAIDCVGGKPLSYLLTAVQYGGAVTT
CGMSAGGKLD-TTVFPFILRGIQLFGIDSVLCPMPKRERIWNRLAT
>tr|Q4EUD9|Q4EUD9_LISMO/33-289 Alcohol dehydrogenase, zinc-dependent OS=Listeria monocytogenes str. 1/2a F6854 GN=LMOf6854_0816 PE=4 SV=1
TIEVHYSGINYKDGLAVLP-DGKIVS-EYPFIPGIDASGVVVNSKSDQFQVGDEVIVTSY
DFGVSYFGGYSEFIRVPAEWVVPLPDGLSLKEAMILGTAGFTAALSVDAL---EFSG---
-VTPN-----AGKIAVSGATGGVGSLSSAILSKRGFS-VVASSGK-S-DAK-EFLE----
------KFGVSEIVSREA-FQPEKVRALDKQLYAGAIDCVGGKPLSYLLTAVQYGGAVTT
CGMSAGGKLD-TTVFPFILRGIQLFGIDSVLYPMSKRERIWNRLAT
>tr|Q4ITP9|Q4ITP9_AZOVI/31-286 Zinc-containing alcohol dehydrogenase superfamily OS=Azotobacter vinelandii DJ GN=AvinDRAFT_1046 PE=4 SV=1
TVRVSYSTLNFKDGLAITG-KGPVVR-QFPMVPGIDFVGTVEASTDPRYQPGDKVLLNGW
GVGETHWGGLAQKARVKGDWLIPLPLGMTERQAMAIGTAGYTSMLCLMAL---ERHG---
-VRPE-----QGKVLVTGANGGVGSFAIALLARNGYS-VIAATGR-P-EET-DYLK----
------QLGAETIIHRSE-LSEP-GRPLGKERWAAAIDSVGSHTLANVCAGTQAEGAVAA
CGLAQGMDLP-ATVAPFILRGVSLLGVNSVTQPYLRRVEAWSRLCA
>tr|Q4J3X5|Q4J3X5_AZOVI/32-287 Zinc-containing alcohol dehydrogenase superfamily OS=Azotobacter vinelandii DJ GN=AvinDRAFT_6362 PE=4 SV=1
TVRVDYSTLNYKDALAITG-KGPVVR-KFPMVPGIDLAGTVEASANPDFEVGDAVLLNGW
GVGENHWGGLAQKARLDGRWLIPLPRGFTARQAMAVGTAGYTAMLSVLAL---ERHS---
-VTPE-----QGEILVTGANGGVGGVAIALLARLGYR-VVASTGR-P-EQA-DYLK----
------KLGAGEIIDRAS-LSEP-GRPLAKERWAGVIDSVGSHTLANACAATRYGGTVAA
CGLAQGMDFP-ATVAPFILRGVTLAGIDSVMRPRADRIVAWERLAR
>tr|Q4MWS3|Q4MWS3_BACCE/36-292 Alcohol dehydrogenase, zinc-containing OS=Bacillus cereus G9241 GN=BCE_G9241_0773 PE=4 SV=1
FIQVHYSSLNYKDALSATG-NKGVTR-TYPHTPGIDAAGVVVSSKDETIKSGDQVIVTGY
DLGMNTSGGFGEYIRVPASWVVPLPEGMSLKESMMYGTAGFTAALSVYKL---IRAG---
-VTPS-----MGDVLVTGATGGVGSVAVSILSKLGFS-VVGATGK-M-EEE-QMLL----
------RLGAKKVIHRVE-LNDESGRPMLKGIYAGVIDTVGGYMLETALKTVKYGGCITT
CGNVAGHDLQ-TTVYPFILRGISLLGVDSVQCPVDVRRDVWTLLAN
>tr|A0AGM0|A0AGM0_LISW6/33-289 Complete genome OS=Listeria welshimeri serovar 6b (strain ATCC 35897 / DSM 20650 / SLCC5334) GN=lwe0734 PE=4 SV=1
TIEVHYSGINYKDGLAVLP-EGKIVN-QYPFIPGIDASGVVIESKSDRFQVGDEVIVTSY
DFGVSYFGGYSEFIRVPAEWVVPLPQGLSLKEAMILGTAGFTAALSVDAL---ESSG---
-VRPE-----TGKTAVSGATGGVGSLSTAILAKRGFS-VVASSGK-K-DAK-DFLQ----
------KFGASEVVSREA-FQPEKIRALDKQLYAGAIDCVGGKPLSYLLTAVQYGGAVTT
CGMSAGGKLD-TTVFPFILRGVQLLGIDSVLCPMQKRTQIWQRLAT
>tr|A0KEP3|A0KEP3_AERHH/31-287 Putative quinone oxidoreductase, YhdH/YhfP family OS=Aeromonas hydrophila subsp. hydrophila (strain ATCC 7966 / NCIB 9240) GN=A
RVAVSYSSLNYKDGLAITG-KGKIVR-QWPLVPGIDFAGTVLESADDRYQPGDKVVLTGW
GVGEGHWGGMAEQARVKADWLVPLPAGLDERQAMCIGTAGLTAMLCVLAL---EEAG---
-VTPQ-----SGEILVTGAAGGVGSTAVALLAALGYQ-VAALTGR-PEAQG-ELLT----
------ALGASRIVPRSE-LLEP-AKPLEKQLWAGAVDTVGSQVLAKLLAQMNYGGAVAA
CGLAGGFDLP-TSVMPFILRNVRLQGVDSVMCPLARRQLAWQRLAR
>tr|A0L538|A0L538_MAGSM/34-289 Alcohol dehydrogenase, zinc-binding domain protein OS=Magnetococcus sp. (strain MC-1) GN=Mmc1_0556 PE=4 SV=1
LVAVEHSSLNYKDGLAITG-TGKIVR-HFPHVPGIDLAGEVISSESALFKPGDRVVLTGW
GVGERHWGGHAQRARVKAKWLNHLPTGFSSARAMAVGTAGLTAMLCMMAL---QTSG---
-ITPH-----DGPILVTGAAGGVGSIAVALLAAAGYE-VHASSGR-A-ALE-PYLK----
------ELGAHHIIPREQ-LSRE-SRPLESEQWAGAIDTVGSQTLATLLSQMRYNGAVAA
CGLAGGMDLH-TTVFPFILRGVRLLGIDSVYAPAPHRQQAWQQLAQ
>tr|A0PR21|A0PR21_MYCUA/33-289 Oxidoreductase OS=Mycobacterium ulcerans (strain Agy99) GN=MUL_2438 PE=4 SV=1
TIRVHFSSVNFKDGLALTP-GGGVVR-KYPVVPGIDLTGEVVESQSPEFSVGDLVLAHGY
EIGTGRHGGYAEYVRLPADQVVAL-GTLSPREGAAIGTAGFTAAMSVQAL---INWG---
-VAPD-----AGPVVVTGASGGVGSISVDLLAAAGYQ-VVASTGK-P-QAA-ELLK----
------SLGAAEVIGRLPADPDAKPRPLAKARWAAAVDCVGGATLADVLSTVDYGGAVAA
SGLTGGAALH-TTAMPFILRGIALLGMDSVLMPIGPRRRLWSLLGD
>tr|A0QU52|A0QU52_MYCS2/33-289 Alcohol dehydrogenase OS=Mycobacterium smegmatis (strain ATCC 700084 / mc(2)155) GN=MSMEG_2079 PE=4 SV=1
TIRVLYSSVNFKDALALTP-KGGVVR-EYPVVPGIDLTGEVVASESPEFAVGDLVLAHGY
DIGTGHHGGYAEYARLPADQIVAL-GALTPREGAAIGTAGFTAAMSVEAI---TARG---
-ITPD-----DGPVVVTGATGGVGSVGVDLLSALGYH-VVASTGK-A-DRA-DELR----
------ALGAAEVIGRLPADPDAKPRPLARAQWAAAVDCVGGATLADVLSTLKYGGAVAA
SGLTGGVALH-TTVMPFILRGVALLGIDSVQMPIGPRRALWEKLGG
>tr|A0RA50|A0RA50_BACAH/66-322 Alcohol dehydrogenase, zinc-containing OS=Bacillus thuringiensis (strain Al Hakam) GN=BALH_0714 PE=4 SV=1
FIQVHYSSLNYKDALSATG-NKGVTR-TYPHTPGIDAAGVVVSSKDATIKAGDQVIVTGY
DLGMNTSGGFGEYIRVPASWIVPLPEEMSLKESMMYGTAGFTAALSVYKL---IRAG---
-VTPS-----MGDVLVTGATGGVGSVAVSILSKLGFS-VVGATGK-M-EEE-EMLL----
------RLGAKKVIHRAE-LNDESGRPMLKGIYAGVIDTVGGHMLETALKTVKYGGCVTT
CGNVAGQELQ-TTVYPFILRGISLLGIDSVQCPVDVRRDVWTLLAN
>tr|A1AGE5|A1AGE5_ECOK1/30-284 Putative oxidoreductase, Zn-dependent and NAD(P)-binding OS=Escherichia coli O1:K1 / APEC GN=yhdH PE=4 SV=1
TVDVHWSSLNYKDALAITG-KGKIIR-NFPMIPGIDFAGTVRTSEDPRFHAGQEVLLTGW
GVGENHWGGLAEQARVKGDWLVAMPQGLDARKAMIIGTAGFTAMLCVMAL---EDAG---
-VRPQ-----DGEIVVTGASGGVGSTAVALLHKLGYQ-VVAVSGR-E-STH-EYLK----
------SLGASRILPRDE-FAE--SRPLEKQVWAGAIDTVGDKVLAKVLAQMNYGGCVAA
CGLAGGFTLP-TTVMPFILRNVRLQGVDSVMTPPARRAQAWQRLVA
>tr|A1AN15|A1AN15_PELPD/35-291 Alcohol dehydrogenase, zinc-binding domain protein OS=Pelobacter propionicus (strain DSM 2379) GN=Ppro_1110 PE=4 SV=1
LVLVHYSSLNFKDALSAMG-NPGVTR-NYPHTPGIDAAGEVLSCSDGSFVPGDQVIVTSY
DLGMDTDGGFGQIIRVPSQWALKLPVGLSLRESMMLGTAGLTAALSIYEI---EQGV---
-VKPE-----DGPILVTGATGGVGSLAVAILAKAGYQ-VVAATGK-M-TEA-DYLK----
------SIGAADVIERND-VTQGSERPMMKPLWAGVVDCVGGEMLAAAIKSTKPGGIVTC
CGLVGSSDLS-LNVFPFILRGVRLIGIDSAECPMTHRTEVWRNMAT
>tr|A1AR51|A1AR51_PELPD/33-289 Alcohol dehydrogenase, zinc-binding domain protein OS=Pelobacter propionicus (strain DSM 2379) GN=Ppro_2214 PE=4 SV=1
LVRVHYSSLNYKDALSATG-HPGVTR-HFPHTPGIDAVGEVVSCDSGAFSAGDRVIVTSY
DLGMETDGGFGQYIRVPSSWAVWLPENLTFRESMALGTAGLTAALSVLRL---QRAG---
-VHPE-----AGEILVTGATGGVGSMAVAILSRAGYR-VVASTGK-S-GYE-EFLT----
------ALGAARIISRDE-VTAFAEKPLLAEKWAGAVDVVGGATLAAVLKSTRYGGTVTC
CGLVGSTELN-MNVYPFILRGVSLLGVDSVQCPYDIRQELWQRLAS
>tr|A1BC07|A1BC07_PARDP/31-286 Alcohol dehydrogenase GroES domain protein OS=Paracoccus denitrificans (strain Pd 1222) GN=Pden_4991 PE=4 SV=1
TVAVEWSTMNYKDALALTG-KSPVVR-RFPMVPGIDFAGTVVQSGSDAFRPGDKVVHTGF
GMGETRWGGYAERMRVASERTLKLPEGLDTRQAMAIGTAGFTAMLCVLAL---ERHG---
-VKPG-----DGDVLVTGATGGVGSFAVKLLAGRGYR-VVAATGK-A-SEA-DYLT----
------GLGAAEILDRAE-LSAP-GKPLGRERWIGAVDAVGGVTLANVCAGTKYGGTVAA
CGLAESMEFP-ATVAPFILRGVTLAGIDSVFCPMALRARAWKALAK
>tr|A1JRJ6|A1JRJ6_YERE8/30-285 Probable zinc-binding dehydrogenase OS=Yersinia enterocolitica serotype O:8 / biotype 1B (strain 8081) GN=yhdH PE=4 SV=1
TVDVNWSSLNYKDALAITG-KGKIIR-EFPMVPGIDFAGTVHSSEDPRFHVGQAVLLTGW
GVGENHWGGLAEQARVNGDWLVPMPEGLEPRKAMIIGTAGFTAMLCVMAL---EEGG---
-VTPE-----SGEVVVTGASGGVGSTAIALLAALGYK-IAAISGR-D-INS-EYLK----
------GLGAHRVLSRND-YLDA-SRPLEKQLWAGAIDTVGDKLLAKVLAQMNYNSTVAA
CGLAGGYSLP-TTVMPFILRNVRLQGVDSVMTPQQRRLQAWQRLQE
>tr|A1KAE2|A1KAE2_AZOSB/27-283 Probable dehydrogenase protein OS=Azoarcus sp. (strain BH72) GN=azo3181 PE=4 SV=1
LIRVHYSSINYKDALAATG-AGKIIR-RFPCVGGIDLAGEVVESGAAGFLPGDKVIATSF
DIGVAHHGGYAEYARVPAQWVLRLPPGLSLFESMALGTAGFTAALAIVRM---EDNG---
-LAPA-----NGPVIVTGATGGVGGLAIDMLASLGYH-VVALTGK-E-AEA-GYLK----
------MLGASEIKLRSS-IDFDAARPLEAAQWAGAVDNVGGQVLHWVLATMKQAGTVAS
IGNAASFNIS-TTVFPFILRGVSLLGVDSGYMGFPMRQRVWDRLAT
>tr|A1KAS7|A1KAS7_AZOSB/31-286 Zinc-binding alcohol dehydrogenase OS=Azoarcus sp. (strain BH72) GN=yhdH PE=4 SV=1
RVRVAWSTLNYKDGLAMTG-KVPVVR-SFPMVPGIDFAGTVEESSHPDYKPGDAVVLNGW
GVGEVHWGGLAQQARVKADWLIPLPAAFTPRQAMAIGTAGYTAMLCVLAL---ERHG---
-VTPA-----AGDVLVTGAAGGVGSVAVALLARLGYR-VVASTGR-P-SEA-DYLT----
------HLGAAEIIDRAQ-FSAP-GKPLAKERWAAAIDTVGSHTLANVCASMRYRGVVAA
CGLAQGMDLP-ATVAPFILRGVTLAGVDSVYCPRPERLQAWQRLAT
>tr|A1STQ9|A1STQ9_PSYIN/31-287 Alcohol dehydrogenase GroES domain protein OS=Psychromonas ingrahamii (strain 37) GN=Ping_1035 PE=4 SV=1
LIDVDYSSLNYKDGLAITG-KGKVVR-QFPMVPGIDLAGQVVESKDARYQAGDNVVLTGW
GVGEGHWGGMAEKANLQADWLVPLPQGMTGKQAMMIGTAGLTAMLCVQAL---VDAG---
-ITPE-----SGEILVTGASGGVGSVAVTLLAQLGYR-AVAVTGR-VEENG-ELLK----
------QLGASRVIPRSE-LEEP-IRPLDKQLWAGAVDTAGSKILAKVLSQISYDGAVAA
CGLANGFDLP-TTVMPFILRGVKLLGVDSVSCPYARRMAAWKRIAE
>tr|A1T6C3|A1T6C3_MYCVP/37-292 Alcohol dehydrogenase, zinc-binding domain protein OS=Mycobacterium vanbaalenii (strain DSM 7251 / PYR-1) GN=Mvan_1903 PE=4 SV=
DIHVEYSSVNYKDALAVTP-KGGVAR-SYPLIPGIDVAGTVTSSRSPEFAVGDRVIAHGQ
DIGTGRHGGYAQTARYPADYLVKL-STLSTSAAAAIGTAGFTAAMSVNAV---RAHG---
-ISPS-----DGPVLVTGATGGVGSVSVDLLAGLGYE-VVASTGK-A-DAH-DLLR----
------DLGAAEVIDRVP-GPDEKVRPLGKAHWAAVVDCVGGATLAYALSTTKYGGVAAA
SGLAGSPDLP-ATVLPFILRGVTLAGIDSVLLPIAKRRDIWAQIES
>tr|A1U660|A1U660_MARAV/31-286 Alcohol dehydrogenase, zinc-binding domain protein OS=Marinobacter aquaeolei (strain ATCC 700491 / DSM 11845 / VT8) GN=Maqu_340
TIDVAYSTLNYKDALAITG-RAPIAK-TYPMVPGIDLAGVVTESSNPEFKAGDEVVLNGW
GVGEKHWGGLAQKARLSGDWLIPLQAPFTARQAMAIGTAGYTAMLCVIAL---EKHG---
-VTPD-----SGDILVTGATGGVGSVAVAILAKLGYS-VTAVTGR-P-EEE-AYLK----
------SLGAKQILDRAE-LSEP-GKPLARETWAGAVDVAGGQVLANVCAGMKYHGVVAA
CGLAAGMDFP-ATVAPFILRGVTLCGIDSVMAPKADRLHAWKRLSE
>tr|A1UDC0|A1UDC0_MYCSK/33-289 Alcohol dehydrogenase, zinc-binding domain protein OS=Mycobacterium sp. (strain KMS) GN=Mkms_1621 PE=4 SV=1
TIRVHYSSVNFKDALAVTP-KGGVVR-DYPIVPGIDLTGEVVASQSDEFGVGDLVLAHGY
DIGTGKHGGYAEFARLPADQVVAL-GALSPREGAAIGTAGFTAAMSVEAL---TERG---
-IRPD-----DGPIVVTGASGGVGSVSVDLLSALGYH-VVASTGK-P-EQA-DLLR----
------ALGATEVIGRLPEDPDVKPRPLGKARWAGAVDCVGGATLADVLSTLAYGGAVAA
SGLTGGPALN-TTVMPFILRGAALLGIDSVLLPIGPRRELWARLGG
>tr|A1VLJ7|A1VLJ7_POLNA/32-287 Alcohol dehydrogenase GroES domain protein OS=Polaromonas naphthalenivorans (strain CJ2) GN=Pnap_1210 PE=4 SV=1
LVDVAYSTVNYKDALAITG-SSPVVR-KFPMVPGIDFAGTVAESLDARFKPGDAVLLNGW
GVGEGHWGGLAQKARVKADWLVPMPKGLDARQAMAIGTAGYTAMLCVMAL---QDRG---
-VTPA-----AGPVLVTGANGGVGSIAIALLARLGFE-VHASTGR-M-GEA-GHLR----
------QLGATELIERAT-LSAP-GKLLQKERWAAAVDSVGSHTLANVCASLKYGGTVAA
CGLAQGMDLP-TSVAPFILRGITLAGVDSVYAPMARRLLAWERLAK
>tr|A1WKU2|A1WKU2_VEREI/33-287 Alcohol dehydrogenase GroES domain protein OS=Verminephrobacter eiseniae (strain EF01-2) GN=Veis_2504 PE=4 SV=1
LIEVAYSSINHKDALAAHG-RNGIIR-QFPRIGGIDLTGCVAASDDARFTPGDEVIVHGF
GIGVDHDGGHAQRARVPGDWVLPLPRGLTLLEAAILGAAGYTAGLALHWM---EHNG---
-LTPE-----RGPVLVTGATGGVASIAIDMLAGRGYQ-VTAMTGN-S-DAH-AALK----
------ALGASEVIGRIG-SPAS-PKPLEKARWAGAVDSVGGQTLAWLTRTMQPEGIISA
FGNIGGAELD-LTVLPFILRGIRLIGIDA-NSPMPLRRQVWDKIAR
>tr|A1WVY7|A1WVY7_HALHL/33-288 Alcohol dehydrogenase GroES domain protein OS=Halorhodospira halophila (strain DSM 244 / SL1) GN=Hhal_1073 PE=4 SV=1
LIRVAYSSLNYKDALAVTG-QGKILR-RFPMTPGIDAAGVVAASDSADVVPGDRVLVTGC
GLGEVHDGGFAEYVRVPADWVVPVPAEVTVREAMALGTAGFTAALALIRM---EAAG---
-QTPA-----LGDVVVTGASGGVGSIAVDLFSNAGYR-VIAVSGK-E-PAA-AYLR----
------GLGAAEVVAPDA-IGLS-ERPLDRARFGGVVDTVGGPLLAGLLPQVEEYGNVAA
IGLAGGVKLE-TTVMPWILRGVSLLGISSANCPRGLRLEGWRRLGD
>tr|A3CZ71|A3CZ71_SHEB5/31-287 Alcohol dehydrogenase, zinc-binding domain protein OS=Shewanella baltica (strain OS155 / ATCC BAA-1091) GN=Sbal_0250 PE=4 SV=1
LVEVAYSSLNYKDGLAVTG-AGKIIR-QFPMVPGIDFAGVVCESTDARYQVGDQVILTGW
GVGENHWGGMAQKARVKADWLVPMPQGCDAAKAMMIGTAGLTAMLCVQAL---QQAG---
-ITPQ-----SGDILVTGASGGVGSVAVTLLANAGYR-VVACSGR-VEQNA-PLLR----
------ELGAAEVIDRSE-LEQD-AKPLEAQRWAGVVDTVGNKILAKALAQMQYGGAAAI
CGLAGGFALP-TTVMPFILRGVSLLGIDSVSCPFEKRKAAWEAVIK
>tr|A3PWT8|A3PWT8_MYCSJ/33-289 Alcohol dehydrogenase GroES domain protein OS=Mycobacterium sp. (strain JLS) GN=Mjls_1567 PE=4 SV=1
TIRVHYSSVNFKDALAVTT-KGGVVR-DYPIVPGIDLTGEVVASQSDEFGVGDLVLAHGY
DIGTGKHGGYAEFARLPADQVVAL-GDLSPREGAAIGTAGFTAAMSVEAL---TERG---
-IRPD-----DGSIVVTGASGGVGSVSVDLLSALGYH-VVASTGK-P-EQA-DLLR----
------ALGAAEVIGRLPEDPDAKPRPLGKARWAGAVDCVGGATLADVLSTLAYGGAVAA
SGLTGGPALN-TTVMPFILRGAALLGIDSVLLPIGPRRELWAKLGG
>tr|A3QIZ0|A3QIZ0_SHELP/31-287 Alcohol dehydrogenase GroES domain protein OS=Shewanella loihica (strain ATCC BAA-1088 / PV-4) GN=Shew_3572 PE=4 SV=1
LVEVSYSSLNYKDGLAITG-LGKIIR-EFPMVPGIDFAGVVSESADSRFQPGDEVILTGW
GVGENHWGGMAEKARVKADWLVPMPKGCDGAKAMMIGTAGLTAMLCVQAL---QQAG---
-VTPE-----QGDVLVTGASGGVGSVAVTLLAQLGYK-VVASSGR-VEVNG-DWLK----
------ALGASEVIDRSE-LEQD-SRPLEKQRWAGVVDTVGNKVLATALAQMQYGGSAAI
CGLAGGFALP-TTVMPFILRGVNLLGIDSVACPIDKRVKAWQQVLD
>tr|A4IMV3|A4IMV3_GEOTN/33-289 Alcohol dehydrogenase, zinc-containing OS=Geobacillus thermodenitrificans (strain NG80-2) GN=GTNG_1287 PE=4 SV=1
VVRVHYSSVNYKDGLASIP-DGKIVK-TYPFVPGIDLAGIVVSSNDARFREGDEVIATGY
EIGVTHFGGYSEYARLHGDWLVPLPKGLTLREAMAIGTAGFTAALSIHRL---EELG---
-LVPE-----RGPVLVTGATGGVGSLAVSMLAKRGYT-VAASTGK-A-TEH-DYLR----
------ALGAKEVLTRED-VTAERIRPLDKQRWAAAVDPVGGRTLATVLSRIRYGGAVAV
SGLTGGVEVP-TTVHPFILRGVSLLGIDSVYCPMDLRLRIWEQLAS
>tr|A4TDD8|A4TDD8_MYCGI/34-289 Alcohol dehydrogenase, zinc-binding domain protein OS=Mycobacterium gilvum (strain PYR-GCK) GN=Mflv_4458 PE=4 SV=1
EIHVEFSSVNYKDALAVTP-KGGVAR-SYPLVPGIDVAGTVTSSSSPDFAVGDRVIAHGQ
DIGTGRHGGYAQTARYPADYLVKL-ANLSTADAAAIGTAGFTAAMSVLAL---RTHG---
-VEPS-----DGPVLVTGATGGVGAVSVDLLAGLGYE-VVASTGK-S-QAH-DLLR----
------DLGAAEVIDRVP-GPDEKVRALGKAHWAGVVDCVGGKTLAYALSTLKYGGVAAI
SGLAGSPELP-TTVMPFILRGATLAGIDSVLLPIESRREIWTQIES
>tr|A4THC7|A4THC7_YERPP/30-285 Zinc-binding dehydrogenase OS=Yersinia pestis (strain Pestoides F) GN=YPDSF_0270 PE=4 SV=1
TVDVNWSSLNYKDALAITG-QGKIIR-QFPMVPGIDFAGTVHSSEDPRFHIGQSVLLTGW
GVGENHWGGLAEQARVNGDWLVPMPDGLDARKAMIIGTAGFTAMLCVMAL---EDGG---
-VTPK-----SGEVVVTGASGGVGSTAIALLSALGYQ-IAAISGR-D-SNS-DYLK----
------NLGAQRILPRSD-YLDA-SRPLEKQLWAGAIDTVGDSMLAKILAQMNYNGTVAA
CGLAGGYNLP-TTVMPFILRNIRLQGVDSVMTPQPRRLQAWQRLQK
>tr|A4VLP7|A4VLP7_PSEU5/34-290 Probable oxidoreductase OS=Pseudomonas stutzeri (strain A1501) GN=PST_2239 PE=4 SV=1
LIRVRYSSLNFKDALSASG-NRGVTR-AYPHTPGIDAAGVVASSSVAEFAEGDEVIVTGY
DLGMNTAGGFGQYIRVPAAWIIKRPQGLSLRDAMILGTAGLTAALCVDKL---EQAG---
-LEPG-----DAPVLVTGATGGVGSIAVALLASLGYK-VAAVTGK-A-DQV-DFLT----
------RLGATQIVERAA-LQAGVDKALLKEQWGGAVDTVGGDILFNVVKSLQRGASAAC
CGLTAGTHFQ-ASVLPFILRGVNLLGVDSVEIPLVVKASMWDKLSL
>tr|A4WF66|A4WF66_ENT38/30-284 Alcohol dehydrogenase, zinc-binding domain protein OS=Enterobacter sp. (strain 638) GN=Ent638_3689 PE=4 SV=1
TVDIDWSSLNYKDALAITG-KGKIIR-NFPMVPGIDFSGHVHASEDPRFHVGQQVLLTGW
GVGENHWGGLAAQARVKGDWLVPMPKGMDGRKAMIIGTAGFTAMLCVMAL---EDAG---
-IRPE-----SGEIVVTGASGGVGSTAVTLLHKLGYQ-VAAVSGR-E-STH-DYLR----
------SLGANRILGREE-FAE--TRPLEKQIWAGAVDTVGDKVLAKLLAQMNYGGCVAA
CGLAGGFALP-TTVMPFILRNVRLQGVDSVMTPAARRTQAWERLVR
>tr|A4WSW5|A4WSW5_RHOS5/31-286 Alcohol dehydrogenase, zinc-binding domain protein OS=Rhodobacter sphaeroides (strain ATCC 17025 / ATH 2.4.3) GN=Rsph17025_1586
LVEIAYSTLNYKDALALTG-KAPVVR-SFPMVPGIDFSGIVAESSDPRYSPGDRVVLNGW
GVGETHWGGLAGRARVRADWLVPLPEGMSLRHAMALGTAGYTAMLCVMAL---ERNG---
-VRPG-----SGEVAVTGAAGGVGSIATALLAGRGYS-VAAVTGR-M-EEA-EFLK----
------SLGASSLVDRAD-LSGK-PRPLARERWAGAIDVAGGSVLANLLSMIRYGGTVAA
CGLAAGLDLP-ANVAPFILRGVSLVGVDSVMCPQEPRREAWRRLTA
>tr|A4XVB9|A4XVB9_PSEMY/34-290 Alcohol dehydrogenase GroES domain protein OS=Pseudomonas mendocina (strain ymp) GN=Pmen_2529 PE=4 SV=1
LIRVRYSSLNYKDALSASG-NRGVTK-SYPHTPGIDAAGVVEASSVAEFAVGDEVIVTGY
DLGMNTAGGFGQYIRVPASWAIKRPQGLPLRDAMILGTAGLTAALCVDKL---EQAG---
-VTPE-----AGTVLVTGATGGVGSIAVVLLKKLGYQ-VAAATGK-A-EQG-VWLS----
------KLGADEIVDRAE-LQQGVDRPMLKERWAAAVDTVGGDILFNVVKSLQRGGSVAC
CGLTAGVAFQ-ASVLPFILRGVNLLGVDSVELPLVVKASMWDKLSL
>tr|A4YBA6|A4YBA6_SHEPC/31-287 Alcohol dehydrogenase, zinc-binding domain protein OS=Shewanella putrefaciens (strain CN-32 / ATCC BAA-453) GN=Sputcn32_3530 PE
LVDVAYSSLNYKDGLAVTG-AGKIIR-QFPMVPGIDFAGVVRKSTDARYQVGDQVILTGW
GVGENHWGGMAQKARVKADWLVPMPQGCDVAKSMMIGTAGLTAMLCVQAL---QQAG---
-VKPQ-----SGDVLVTGASGGVGSMAVTLLANAGYS-VVACSGR-VEQNA-PLLK----
------ELGAAEVIDRSE-LEQD-AKPLEAQRWAGVVDTVGNKILAKTLAQMQYGGAAAI
CGLAGGFALP-TTVMPFILRGVSLLGIDSVSCPFEKRKAAWEAVIK
>tr|A4YPR9|A4YPR9_BRASO/33-288 Putative dehydrogenase, NAD(P)-binding domain and GroES-like domain OS=Bradyrhizobium sp. (strain ORS278) GN=BRADO2038 PE=4 SV=
TVKVEWSDLNYKDGLALTG-KAPVVR-RFPMIAGIDFAGTVEQSSHPDWKPGDAVVCTGW
GMGETHLGAYAEKARVKGDWLVALPQGLSARDAMAIGTAGFTAMLSVLAL---EKHG---
-LTPA-----SGPVVVTGAAGGVGSVATAVLAKLGYH-VIASTGR-V-AEA-DYLK----
------SLGAAEIIDRNE-LSGP-AKPLAKERWAGGVDSVGSNTLANLLSMTRYGGAIAA
CGLAAGMDLP-SSVAPFILRGVCLLGIDSVMCPLSARKAAWARLAT
>tr|A5EEE1|A5EEE1_BRASB/33-288 Putative dehydrogenase, NAD(P)-binding domain and GroES-like domain OS=Bradyrhizobium sp. (strain BTAi1 / ATCC BAA-1182) GN=BBt
TVKVEWSTLNYKDGLALTG-KAPVVR-RFPMIAGIDFAGTVEQSSHPQWKPGDAVICTGW
GMGETHLGAYAEKARVKGDWLVGLPPGLSARDAMAIGTAGFTAMLAVLAL---EKHG---
-LTPA-----SGPVVVTGAAGGVGSVATAVLAKLGYH-VIASTGR-L-AEA-DYLK----
------SLGAAEIIDRNE-LSGP-AKPLAKERWAGGIDSVGSNTLANLLSMTRYGGAIAA
CGLAAGMDLP-SSVAPFILRGVCLLGIDSVMCPLPARKAAWSRLAA
>tr|A5F499|A5F499_VIBC3/31-287 Zinc-binding alcohol dehydrogenase OS=Vibrio cholerae serotype O1 (strain ATCC 39541 / Ogawa 395 / O395) GN=VC0395_A2493 PE=4 S
TVAVNYSSLNYKDGLAITG-KGKIIR-EFPMVPGIDFAGTVLESADARYQVGDAVVLTGW
GVGENHWGGMAQKARLNADWLVKLPQGLTSQQAMMIGTAGFTAMLCVQAL---IDGG---
-IKPE-----DGEILVTGASGGVGSVAVTLLAQLGYK-VVAVTGR-VAQNG-PLLE----
------QLGASRVIDRQE-FSEA-SRPLEKQLWVGAVDTVGSKVLAKVLAQMHYNGVVAA
CGLAGGFDLP-TTVMPFILRNVRLQGVDSVSCPVEKRLAAWKKLAE
>tr|A5IVF1|A5IVF1_STAA9/49-305 Quinone oxidoreductase putative, YhdH/YhfP OS=Staphylococcus aureus (strain JH9) GN=SaurJH9_2394 PE=4 SV=1
LIKVHYSGINYKDALATQD-HNAVVK-SYPMIPGIDLAGTIVESEAPGFEKGEQVIVTSY
DLGVSHYGGFSEYARVKSEWIIKLPDTLTLEESMIYGTAGYTAGLAIERL---EKVG---
-MNIE-----DGPVLVRGASGGVGTLAVLMLNELGYK-VIASTGK-Q-DVS-DQLL----
------ELGAKEVIDRLP-VEDDHKKPLASSTWQACVDPVGGEGINYVTKRLNHSGSIAV
IGMTAGNTYT-NSVFPHILRGVNILGIDSVFTAMKLRQRVWRRLAK
>tr|A5IWF3|A5IWF3_STAA9/31-285 Quinone oxidoreductase putative, YhdH/YhfP OS=Staphylococcus aureus (strain JH9) GN=SaurJH9_2751 PE=4 SV=1
LVKVVYSSINYKDMLALQY-KGGVIR-DYPMIPGIDFAGIVESSSNDKFKEGDNVLVTGY
DVGVTHTGGFSEYAQVPGEWIVPIPQEMSIKESMVYGTAGFTAALSIFEL---EKYG---
-MNIK----SQPEILVSGATGGVGSVAIQILHKIGYENITAIVRK-E-KQI-EIAK----
------KLGAKQVI-----IIEDDNKPLKKGIFDYFLDTVGSNVTLYGLKRLNYQGVATV
CGNVAGNSLN-ANILPFILRGIKLIGIDSVYVDHNIREDIWSKLAN
>tr|A5UY63|A5UY63_ROSS1/35-290 Alcohol dehydrogenase, zinc-binding domain protein OS=Roseiflexus sp. (strain RS-1) GN=RoseRS_3205 PE=4 SV=1
LVQVVYSSLNYKDGLNVTG-KGKISR-FFPMVPGIDLAGTVIESSSPEYHPGDPVVLTGW
GIGERHWGGYAQHARVKSEWLVPLPHGMTLLHSMAIGTAGFTAMLAVMAL---EEAG---
-IQPR-----EREVLVTGASGGVGSIATALLAQRGYR-VAASTGR-T-ETH-DYLR----
------ELGAATIIPRSE-LATP-GRPLESERWAGAVDTVGGDVLARVLSATATGGAVAA
CGNAGGASLT-TTVFPFILRGVRLIGIDSVTCPAARRRTAWERLAR
>tr|A6QJL2|A6QJL2_STAAE/35-291 Zinc-containing alcohol dehydrogenase superfamily protein OS=Staphylococcus aureus (strain Newman) GN=NWMN_2272 PE=4 SV=1
LIKVHYSGINYKDALATQD-HNAVVK-SYPMIPGIDLAGTIVESEAPGFEKGEQVIVTSY
DLGVSHYGGFSEYARVKSEWIIKLPDTLTLEESMIYGTAGYTAGLAIERL---EKVG---
-MNIE-----DGPVLVRGASGGVGTLAVLMLNELGYK-VIASTGK-Q-DVS-DQLL----
------ELGAKEVIDRLP-VEDDHKKPLASSTWQACVDPVGGEGINYVTKRLNHSGSIAV
IGMTAGNTYT-NSVFPHILRGVNILGIDSVFTAMKLRQRVWRRLAK
>tr|A6TB90|A6TB90_KLEP7/30-284 Putative dehydrogenase OS=Klebsiella pneumoniae subsp. pneumoniae (strain ATCC 700721 / MGH 78578) GN=KPN78578_24000 PE=4 SV=1
RVAIDWSSLNYKDALAITG-KGKIIR-QFPMVPGIDFAGQVKESRDPRFVPGQAVILTGW
GVGENHWGGLATEACVKGDWLVALPETLSARQAMIIGTAGFTAMLCVDAL---VSAG---
-VTPD-----SGDILVTGASGGVGSTAVVLLKALGYR-VTAVSGR-E-STH-DYLR----
------QLGADTILPRSD-FAE--TRPLEKQLWAGAVDTVGGPVLAKVLAQTQYRGCVAA
CGLAGGFDLP-TTVMPFILRNVRLQGVDSVMVPTAERDAVWQRLAQ
>tr|A6TNV8|A6TNV8_ALKMQ/34-290 Quinone oxidoreductase putative, YhdH/YhfP OS=Alkaliphilus metalliredigens (strain QYMF) GN=Amet_1700 PE=4 SV=1
TIRVAYSSVNYKDGLASIP-EGQIVK-SYPFIPGIDLVGTVVTSTNSQYQKGDEVIVTSY
GLGVSHYGGYSEYARVPAHWVVPLPKGLTMKEAMAFGTAGFTAALSVYKL---EEAG---
-LTPD-----QGPVLVTGATGGVGSVAIAILAKKGYE-VVASTGK-A-SEH-EYLK----
------LLGAKKIISRSE-LQPEKIRGLGTQMWAGAVDPVGGDTLAYILSTVNYGGAVAV
CGLTGGVKVP-TTVFPFILRGIKLLGIDSVDCPMKIRKPLWQKMAG
>tr|A6U497|A6U497_STAA2/49-305 Quinone oxidoreductase putative YhdH/YhfP OS=Staphylococcus aureus (strain JH1) GN=SaurJH1_2440 PE=4 SV=1
LIKVHYSGINYKDALATQD-HNAVVK-SYPMIPGIDLAGTIVESEAPGFEKGEQVIVTSY
DLGVSHYGGFSEYARVKSEWIIKLPDTLTLEESMIYGTAGYTAGLAIERL---EKVG---
-MNIE-----DGPVLVRGASGGVGTLAVLMLNELGYK-VIASTGK-Q-DVS-DQLL----
------ELGAKEVIDRLP-VEDDHKKPLASSTWQACVDPVGGEGINYVTKRLNHSGSIAV
IGMTAGNTYT-NSVFPHILRGVNILGIDSVFTAMKLRQRVWRRLAK
>tr|A6U5D0|A6U5D0_STAA2/31-285 Quinone oxidoreductase putative YhdH/YhfP OS=Staphylococcus aureus (strain JH1) GN=SaurJH1_2829 PE=4 SV=1
LVKVVYSSINYKDMLALQY-KGGVIR-DYPMIPGIDFAGIVESSSNDKFKEGDNVLVTGY
DVGVTHTGGFSEYAQVPGEWIVPIPQEMSIKESMVYGTAGFTAALSIFEL---EKYG---
-MNIK----SQPEILVSGATGGVGSVAIQILHKIGYENITAIVRK-E-KQI-EIAK----
------KLGAKQVI-----IIEDDNKPLKKGIFDYFLDTVGSNVTLYGLKRLNYQGVATV
CGNVAGNSLN-ANILPFILRGIKLIGIDSVYVDHNIREDIWSKLAN
>tr|A6V6Y7|A6V6Y7_PSEA7/34-290 Probable oxidoreductase OS=Pseudomonas aeruginosa (strain PA7) GN=PSPA7_3461 PE=4 SV=1
LIRVQYSSLNYKDALSASG-NRGVTR-KYPHTPGIDAAGVVAESSVAEFAPGDEVIVTGY
DLGMNTAGGFGQYVRVPAAWVIKRPQGLSLREAMILGTAGLTAALCVDKL---ERSG---
-LRPD-----HGSVLVTGASGGVGSIAVELLAKLGYT-VAAATGK-L-EQA-EFLN----
------RLGAKQILDRAT-VADGVDKPLLKEQWAGAVDTVGGDILFNVVKSLQYGGSVAC
CGLTAGAGFK-ASVLPFILRGVNLLGVDSVELPLVVKASMWDKLSL
>tr|A6W3U3|A6W3U3_MARMS/31-286 Quinone oxidoreductase putative YhdH/YhfP OS=Marinomonas sp. (strain MWYL1) GN=Mmwyl1_4477 PE=4 SV=1
LVEVHYSTLNYKDGLAITG-KSPVVR-SFPMVPGIDLVGKVLQSDSDRFSEGDLVVLNGF
GVGENHWGGLAEKARLKSDWLIPLPKGIDAKHSMAVGTAGYTAMLSVLAL---EKQG---
-VTPD-----SGEVLVTGANGGVGSFAIRLLNRLGYH-VVASTGR-M-EES-DYLK----
------SLGASDIIDRNT-LSEP-GKPLQKERWAAVVDCVGSHTLANACASTKYGGVVTA
CGLAQGMDFP-ASVAPFILRGIKLIGIDSVMRPIADRLEAWQRLSE
>tr|A6WHY4|A6WHY4_SHEB8/31-287 Quinone oxidoreductase putative YhdH/YhfP OS=Shewanella baltica (strain OS185) GN=Shew185_0252 PE=4 SV=1
LVEVDYSSLNYKDGLAVTG-TGKIIR-QFPMVPGIDFAGVVRESTDARYQVGDQVILTGW
GVGENHWGGMAQKARVKADWLVPMPQDCDAAKAMMIGTAGLTAMLCVQAL---QQAG---
-VTPQ-----SGDILVTGASGGVGSVAVTLLANAGYR-VVACSGR-VEQNA-PLLK----
------ELGAAEVIDRSE-LEQD-AKPLEAQRWAGVVDTVGNKILAKALAQMQYGGAAAI
CGLAGGFALP-TTVMPFILRGVSLLGIDSVSCPFEKRKAAWEAVIK
>tr|A7FDR1|A7FDR1_YERP3/30-285 Putative quinone oxidoreductase, YhdH/YhfP family protein OS=Yersinia pseudotuberculosis serotype O:1b (strain IP 31758) GN=Yps
TVDVNWSSLNYKDALAITG-QGKIIR-QFPMVPGIDFAGTVHSSEDPRFHIGQSVLLTGW
GVGENHWGGLAEQARVNGDWLVPMPDGLDARKAMIIGTAGFTAMLCVMAL---EDGG---
-VTPK-----SGEVVVTGASGGVGSTAIALLSALGYQ-IAAISGR-D-SNS-DYLK----
------NLGAQRILPRSD-YLDA-SRPLEKQLWAGAIDTVGDSMLAKILAQMNYNGTVAA
CGLAGGYNLP-TTVMPFILRNIRLQGVDSVMTPQPRRLQAWQRLQK
>tr|A7HE73|A7HE73_ANADF/31-286 Quinone oxidoreductase putative YhdH/YhfP OS=Anaeromyxobacter sp. (strain Fw109-5) GN=Anae109_2819 PE=4 SV=1
TVRVEYSTLNYKDALAITG-RSPVVR-KYPMVPGIDLAGVVEASGDPARRPGDRVLLNGW
GVGESHWGGLAQRARVKSAWLLPVPDRLTTRQAMAIGTAGYTAMLCVLAL---ERHG---
-IAPG-----DGEVLVTGASGGVGSIAVALLSRLGHS-VVASTGR-A-EES-DYLR----
------SLGASEILDRAQ-LSAP-GKPLGKERWAGAVDSVGSHTLANVCATTRYRGAVAA
CGLAQGMDFP-ATVAPFILRGVTLYGIDSVMAPTELRREAWSRLER
>tr|A7HR42|A7HR42_PARL1/34-289 Quinone oxidoreductase putative YhdH/YhfP OS=Parvibaculum lavamentivorans (strain DS-1 / DSM 13023 / NCIMB 13966) GN=Plav_0752
TVAVDYSTVNYKDGLALTG-KAPIIR-SFPLIPGIDFSGKVEKSSHAGFKPGDRVVLNGY
GVGEGHNGGYAQKARVKGDWLVKLPDAISNERAMAIGTAGYTSMLCVLAL---EKNG---
-VTPD-----KGDVLVTGAAGGVGSVAIALLSKLGYR-VIASTGR-A-SEA-DYLK----
------SLGASDIIDRNE-LSAP-GKPIGKERWAGAVDAVGSHTLANVLAMTKYGGAVAA
CGLAQGMDLP-ASVAPFILRGVTLAGIDSVMAPMEKRVEAYKRLAT
>tr|A7IKN2|A7IKN2_XANP2/35-289 Quinone oxidoreductase putative YhdH/YhfP OS=Xanthobacter autotrophicus (strain ATCC BAA-1158 / Py2) GN=Xaut_3346 PE=4 SV=1
TVDVEYSSFNYKDGLALKG-LSRILR-ALPMVPGIDFAGTVRSSASPDFQPGDKVVLTGW
GVGENWSGGFAQRARVKGEWLVKLPEGLSSRQAMAIGTAGLTAMLCVDAL---ERYG---
-IAAG------GNVLVTGAAGGVGSVAVRLLSRLGYK-VSALTGR-R-SEE-DFLK----
------SIGATDIVDRDT-YAAA-GKPLQGERWHGAVDTVGGPILANVLASTVYGGAVAA
CGLAASTDLP-TTVFPFILRNVALLGVDSVNCPTPRRAHAWARLAE
>tr|A7MNQ8|A7MNQ8_ENTS8/43-297 Putative uncharacterized protein OS=Enterobacter sakazakii (strain ATCC BAA-894) GN=ESA_03640 PE=4 SV=1
TVDIDWSSLNYKDALAITG-KGKIIR-EFPMVPGIDFAGVVRDSADARFTPGQQVLLTGW
GVGENHWGGLAETARVKADWLVPLPQGLDGRQAMIIGTAGFTAMLCVMAL---EDAG---
-VQPE-----SGEVLVTGASGGVGSTAVALLHNLGYQ-VVAVSGR-E-STH-DYLK----
------SLGASRIVGRDE-FTE--SRPLEKQLWAGAVDTVGDKVLAKVLAQTNYGGCVAA
CGLAGGFALP-TTVMPFILRNVRLQGVDSVMTPAPRRLEAWQRLVR
>tr|A7N1D0|A7N1D0_VIBHB/31-287 Putative uncharacterized protein OS=Vibrio harveyi (strain ATCC BAA-1116 / BB120) GN=VIBHAR_00458 PE=4 SV=1
LIDVDYSSLNYKDGLAITG-KGKIIR-NFPMVPGIDLAGTVVSSEDDRYQAGDKVVLTGW
GVGENHWGGMSQRARLKADWLVPLPKGLDSKKAMMVGTAGFTGMLCVQAL---LDAG---
-IKPE-----NGEILVTGASGGVGSVAVTLLAQLGYK-VAAVTGR-VEKNG-PLLE----
------KLGASRIIDRVE-FEEP-ARPLEKQVWAGAVDTVGSKVLAKVLAQMDYNSAVAA
CGLAGGFDLP-TTVMPFILRNVRLQGVDSVSCPFEKRTAAWEKLVE
>tr|A7NN63|A7NN63_ROSCS/36-291 Quinone oxidoreductase putative YhdH/YhfP OS=Roseiflexus castenholzii (strain DSM 13941 / HLO8) GN=Rcas_2933 PE=4 SV=1
LVQVVYSCLNYKDGLNVTG-KGKISR-FFPMVPGIDLAGTVIETTSPAYHPGDPVVLTGW
GIGERHWGGYAQRARVKAEWLVPLPAGMTLFHSMAIGTAGFTAMLAVMAL---EEAG---
-VKPG-----DRDVLVTGAAGGVGSIATTLLARRGYR-VAASTGR-A-ETH-DYLR----
------ELGATTIVPRAE-LAAP-GRPLESERWAGAVDTVGGDVLARVLAATATGGAVAA
CGNAGGAHLT-TTVFPFILRGVRLIGIDSVTCPTERRRAAWDNLAR
>tr|A7X5Z6|A7X5Z6_STAA1/35-291 Putative uncharacterized protein OS=Staphylococcus aureus (strain Mu3 / ATCC 700698) GN=SAHV_2354 PE=4 SV=1
LIKVHYSGINYKDALATQD-HNAVVK-SYPMIPGIDLAGTIVESEAPGFEKGEQVIVTSY
DLGVSHYGGFSEYARVKSEWIIKLPDTLTLEESMIYGTAGYTAGLAIERL---EKVG---
-MNIE-----DGPVLVRGASGGVGTLAVLMLNELGYK-VIASTGK-Q-DVS-DQLL----
------ELGAKEVIDRLP-VEDDHKKPLASSTWQACVDPVGGEGINYVTKRLNHSGSIAV
IGMTAGNTYT-NSVFPHILRGVNILGIDSVFTAMKLRQRVWRRLAK
>tr|A7Z1Z2|A7Z1Z2_BACA2/34-290 YhfP OS=Bacillus amyloliquefaciens (strain FZB42) GN=yhfP PE=4 SV=1
LIKVCYSGVNYKDSLAAIP-DGKIVT-SYPFVPGIDLAGIVVSSDDARFKEGDKVIATSY
GIGVSRFGGYSGMARIPADWIVPLPEGLTLKEAMTIGTAGFTAALSVQRL---EENH---
-AAPE-----KGKVLVTGATGGVGSFAVSILSTLGYE-VEASTGK-E-DES-GYLK----
------SLGAKTVIHRDE-VYNGTLKPMQKQKWAAAVDPVGGEPLASVLSQIQYGGSVAV
SGLTAGTKLP-ATVFPFILRGVSLLGIDSVFCPMETRKKTWQRLAD
>tr|A7ZSE8|A7ZSE8_ECO24/30-284 Quinone oxidoreductase, YhdH family OS=Escherichia coli O139:H28 (strain E24377A / ETEC) GN=EcE24377A_3737 PE=4 SV=1
TVDVHWSSLNYKDALAITG-KGKIIR-NFPMIPGIDFAGTVRTSEDPRFHAGQEVLLTGW
GVGENHWGGLAEQARVKGDWLVAMPQGLDARKAMIIGTAGFTAMLCVMAL---EDAG---
-VRPQ-----DGEIVVTGASGGVGSTAVALLHKLGYQ-VVAVSGR-E-STH-EYLK----
------SLGASRILPRDE-FAE--SRPLEKQVWAGAIDTVGDKVLAKVLAQMNYGGCVAA
CGLAGGFTLP-TTVMPFILRNVRLQGVDSVMTPPERRAQAWQRLVA
>tr|A8A562|A8A562_ECOHS/30-284 Quinone oxidoreductase, YhdH family OS=Escherichia coli O9:H4 (strain HS) GN=EcHS_A3443 PE=4 SV=1
TVDVHWSSLNYKDALAITG-KGKIIR-NFPMIPGIDFAGTVRTSEDPRFHAGQEVLLTGW
GVGENHWGGLAEQARVKGDWLVAMPQGLDARKAMIIGTAGFTAMLCVMAL---EDAG---
-VRPQ-----DGEIVVTGASGGVGSTAVALLHKLGYQ-VVAVSGR-E-STH-EYLK----
------SLGASRVLPRDE-FAE--SRPLEKQVWAGAIDTVGDKVLAKVLAQMNYGGCVAA
CGLAGGFTLP-TTVMPFILRNVRLQGVDSVMTPPERRAQAWQRLVA
>tr|A8AQE8|A8AQE8_CITK8/30-284 Putative uncharacterized protein OS=Citrobacter koseri (strain ATCC BAA-895 / CDC 4225-83 / SGSC4696) GN=CKO_04661 PE=4 SV=1
TVDVHWSSLNYKDALAITG-KGKIIR-NFPMIPGIDFAGTVRASEDPRFHAGQEVLLTGW
GVGENHWGGLAERARVKGDWLVALPKGLDSRNAMIIGTAGFTAMLCVMAL---EDAG---
-IRPE-----DGEIVVTGASGGVGSTAVALLHKLGYQ-VVAVSGR-E-STH-DYLR----
------SLGANRILGRDE-FAE--SRPLEKQLWAGAIDTVGDKVLAKVLAQMNYGGCVAA
CGLAGGFALP-TTVMPFILRNVRLQGVDSVMTPPARRVEAWKRLVN
>tr|A8EQS5|A8EQS5_ARCB4/31-287 Zinc-containing alcohol dehydrogenase superfamily protein OS=Arcobacter butzleri (strain RM4018) GN=Abu_0027 PE=4 SV=1
IIKATYSCLNYKDALSSIG-HPGVTR-NFPHITGVDVAGTVFESNSTIFKVGERVIVTGY
DLGMNSDGGHSEYVKVKASWVARIPDCISDKDIMIYGTAGLTAALSINEL---ISND---
-ISPE-----SGDILVTGATGGVGSIAVSILNKLGYN-VVALSGK-E-EKT-NYLK----
------SIGANEVIFRNE-FLENIKKPLLKEKYAGVVDTVGGDILAQALKQVKYDGVVTC
CGLTASYELN-TNVYPFILRGVRLIGIDSVECKLSKKQLIWEKLAS
>tr|A8FPW1|A8FPW1_SHESH/31-287 Alcohol dehydrogenase GroES domain protein OS=Shewanella sediminis (strain HAW-EB3) GN=Ssed_0271 PE=4 SV=1
LVDVACSSLNYKDGLAVTG-TGRIIR-NFPMVPGIDFAGVVSESADPRYKAGDRVILTGW
GVGENHWGGMAEKARVNADWLVPMPEACSADKAMMIGTAGLTAMLCVQAL---QNAN---
-IKPE-----SGDILVTGASGGVGSVAVTLLSRLGYK-VVASTGR-ADENA-DLLR----
------SLGASEVMERSE-LEQD-ARPLEKQRWAGIVDTVGNKVLATALAQMQYGGAAAI
CGLAGGFALP-TTVMPFILRGVSLLGVDSVSCPFEKRQAAWEQVLE
>tr|A8GK67|A8GK67_SERP5/30-285 Quinone oxidoreductase putative YhdH/YhfP OS=Serratia proteamaculans (strain 568) GN=Spro_4413 PE=4 SV=1
TVDVNWSSINYKDALAITG-KGKIVR-NFPMVPGIDFAGTVRQSRDDRFKEGQSVVLTGW
GVGENHWGGLAEQARVSGEWLVPLPNGLDERKAMILGTAGFTAMLCVMAL---EEGG---
-VHPD-----DGDILVTGASGGVGSTAVAILAALGYH-VTAISGR-E-SNT-DYLK----
------ALGAKEVLSRDG-YLEA-PRPLEKQLWAGAVDTVGDTMLARVLAQMNYNGTVAA
CGLAGGYHLP-TTVMPFILRNVRLQGVDSVHTPLHRRQTAWERLAG
>tr|A8H9L4|A8H9L4_SHEPA/31-287 Quinone oxidoreductase putative YhdH/YhfP OS=Shewanella pealeana (strain ATCC 700345 / ANG-SQ1) GN=Spea_3941 PE=4 SV=1
LVDVSCSSLNYKDGLAVTG-VGKIIR-NFPMVPGIDFAGTVLESSDDRYQAGDKVILTGW
GVGENHWGGLAERARVKADWLVPMPSNCDAAKAMQIGTAGLTAMLCVQAL---QQAG---
-IKPS-----DGDVLVTGASGGVGSVAVTLLAQLGYR-VVASSGR-VEQNG-ALLT----
------KLGASEVIDRSE-LEAD-SRPLEKQRWAGVVDTVGNKVLATALAQMNYGGAAAI
CGLAGGFALP-TTVMPFILRGVNLLGVDSVACPFDKRQAAWEAVLN
>tr|A8IMH7|A8IMH7_AZOC5/41-295 Putative NADPH protein OS=Azorhizobium caulinodans (strain ATCC 43989 / DSM 5975 / ORS 571) GN=AZC_0554 PE=4 SV=1
TVDVAWSTLNYKDGLALKG-LGRILR-TFPMAPGIDFAGTVRTSDSPEFKPGDQVILTGW
GVGETWSGGFSARARARSEWLVKLPEGMSPRQAMAIGTAGFTAMLCVMAL---ERHG---
-IETG------GEVLVTGAAGGVGSIAVRLLSRLGYR-VVALTGR-P-EEA-GFLT----
------GLGASEILDRAV-LQAP-GKPMQSERWAGVVDTVGGTILANAIAATKAEGAVAA
CGLAGGTDLP-TTVLPFILRGVCLLGVNSVDAPMARRQDAWARLAR
>tr|A8L1M5|A8L1M5_FRASN/31-286 Quinone oxidoreductase putative YhdH/YhfP OS=Frankia sp. (strain EAN1pec) GN=Franean1_3700 PE=4 SV=1
DIEVEYSTLNYKDGLAITA-SSPVVR-KFPMVPGIDLAGVVTDSTHADWKKGDRVVLNGW
GVGETHWGGLSQRARLNGDWLVPLPAVFTARQAMAIGTAGYTASLCVDAL---LSHG---
-VAPD-----QGEVLVTGATGGVGSVAVALLAKAGFT-VAAATGK-A-SEA-DYLR----
------QLGATTVIDRAD-LSGP-GKPMQKERWAGVVDSVGSHTLANATAQTRYRGTVAA
CGLAQGMDFP-ASVAPFILRGVSLLGIDSVMAPAKPRLAAWERLAR
>tr|A8LRM4|A8LRM4_DINSH/31-287 Quinone oxidoreductase putative YhdH/YhfP OS=Dinoroseobacter shibae (strain DFL 12) GN=Dshi_2319 PE=4 SV=1
TVDVEFSTVNYKDGLCIGP-GGGLVR-NYPHVPGIDFAGTVASSDDDRYAPGDKVVLTGW
RVGEAHWGGYAEQARVKADWLVPLPEGLTTRQAMAVGTAGFTAMLAVMAL---EDHG---
-LGPG-----QGPVLVTGAAGGVGSVATAILAAKGYE-VAGVTGR-P-ETA-EYLK----
------SLGATQIVAREE-MAETVKRPLESETWSGCVDAVGGAMLARVLGQMKYGASVAA
VGLAGGAGLP-ATVIPFLLRGVNLLGIDSVMQPYENRMRAWKELAA
>tr|A8MER7|A8MER7_ALKOO/33-291 Quinone oxidoreductase putative YhdH/YhfP OS=Alkaliphilus oremlandii (strain OhILAs) GN=Clos_0847 PE=4 SV=1
TIKVAYSSVNYKDHLAVKA-GGGVIR-NYPMIPGIDLSGTVVSSTSEKFYVGQKVLVTGF
QVGMTHTGGFSEYVQIPEQWIVPLPEGLSLRDAMVIGTAGFTAAISIDAL---EKMG---
-MNVT----NQPEILVTGASGGVGSIAIRLLSKCGYTNVSAFSRK-K-QEE-QLIR----
------SFGAKTVLYPED-LIPEKARPLGKQRFHFVLDAVGGKVASALIPQIHYGGSISM
CGNAAGIGLE-TTVLPFILRGINALGIDSVNYPIEGRLNIWQRFAK
>tr|A8Z561|A8Z561_STAAT/35-291 Possible zinc (Zn2+) dependent dehydrogenase OS=Staphylococcus aureus (strain USA300 / TCH1516) GN=USA300HOU_2353 PE=4 SV=1
LIKVHYSGINYKDALATQD-HNAVVK-SYPMIPGIDLAGTIVESEAPGFEKGEQVIVTSY
DLGVSHYGGFSEYARVKSEWIIKLPDTLTLEESMIYGTAGYTAGLAIERL---EKVG---
-MNIE-----DGPVLVRGASGGVGTLAVLMLNELGYK-VIASTGK-Q-DVS-DQLL----
------ELGAKEVIDRLP-VEDDHKKPLASSTWQACVDPVGGEGINYVTKRLNHSGSIAV
IGMTAGNTYT-NSVFPHILRGVNILGIDSVFTAMKLRQRVWRRLAK
>tr|A9H246|A9H246_GLUDA/32-287 Dehydrogenase (Zinc-binding alcohol dehydrogenase) OS=Gluconacetobacter diazotrophicus (strain ATCC 49037 / DSM 5601 / PAl5) GN
TVRVEWSTLNYKDALAITG-RGPIVR-QFPMVPGIDFAGTVETSAHPAIRPGDRVVLNGW
GVGEKQWGGLAGRARVNGDWLVPLPDAFTTRQAMAIGTAGYTAMLCVLAL---ERQG---
-VAPD-----HGPVLVTGAAGGVGSVAVLLLARLGYR-VAAVTGR-P-GER-EYLT----
------GLGAAEILPRDA-FSRP-GRPLEKARWAGAVDVAGGVVLANVCAAMLPDGVVTA
CGLAAGMDFP-ATVAPFILRGVTLVGIDSVMCPRARRLDAWRRLAD
>tr|A9KX41|A9KX41_SHEB9/31-287 Quinone oxidoreductase, YhdH/YhfP family OS=Shewanella baltica (strain OS195) GN=Sbal195_0255 PE=4 SV=1
LVEVDYSSLNYKDGLAVTG-TGKIIR-QFPMVPGIDFAGVVRESTDARYQVGDQVILTGW
GVGENHWGGMAQKARVKADWLVPMPQDCDAAKAMMIGTAGLTAMLCVQAL---QQAG---
-ITPQ-----SGDVLVTGASGGVGSVAVTLLANAGYR-VVACSGR-VEQNA-PLLR----
------ELGAAEVIDRSE-LEQD-AKPLEAQRWAGVVDTVGNKILAKALAQMQYGGAAAI
CGLAGGFALP-TTVMPFILRGVSLLGIDSVSCPFEKRKAAWEAVIK
>tr|A9MNV8|A9MNV8_SALAR/30-284 Putative uncharacterized protein OS=Salmonella arizonae (strain ATCC BAA-731 / CDC346-86 / RSK2980) GN=SARI_04257 PE=4 SV=1
TVDVHWSSLNYKDALAITG-KGKIIR-HFPMIPGIDFAGTVRASEDSRFHAGQEVLLTGW
GVGENHWGGLAELARVKGDWLVALPAGLSSRNAMIIGTAGFTAMLCVMAL---EEAG---
-IHPE-----DGEIVVTGASGGVGSTAVALLHQLGYQ-VVAVSGR-E-STH-DYLH----
------ALGANRILPRDA-FTD--ARPLEKQLWAGAIDTVGDSVLAKILAQMNYSGCVAA
CGLAGGFALP-TTVMPFILRNVRLQGVDSVMTPPARRVEAWKRLVN
>tr|A9N875|A9N875_SALPB/30-284 Putative uncharacterized protein OS=Salmonella paratyphi B (strain ATCC BAA-1250 / SPB7) GN=SPAB_04205 PE=4 SV=1
TVDVHWSSLNYKDALAITG-KGKIIR-HFPMIPGIDFAGTVHASEDPRFHAGQEVLLTGW
GVGENHWGGLAERARVKGDWLVALPAGLSSRNAMIIGTAGFTAMLCVMAL---EDAG---
-IRPQ-----DGEIVVTGASGGVGSTAVALLHKLGYQ-VAAVSGR-E-STH-GYLK----
------SLGANRILSRDE-FAE--SRPLEKQLWAGAIDTVGDKVLAKVLAQMNYGGCVAA
CGLAGGFALP-TTVMPFILRNVRLQGVDSVMTPPARRAEAWARLVK
>tr|A9R1Y1|A9R1Y1_YERPG/30-285 Putative quinone oxidoreductase, YhdH/YhfP family protein OS=Yersinia pestis bv. Antiqua (strain Angola) GN=YpAngola_A1200 PE=4
TVDVNWSSLNYKDALAITG-QGKIIR-QFPMVPGIDFAGTVHSSEDPRFHIGQSVLLTGW
GVGENHWGGLAEQARVNGDWLVPMPDGLDARKAMIIGTAGFTAMLCVMAL---EDGG---
-VTPK-----SGEVVVTGASGGVGSTAIASLSALGYQ-IAAISGR-D-SNS-DYLK----
------NLGAQRILPRSD-YLDA-SRPLEKQLWAGAIDTVGDSMLAKILAQMNYNGTVAA
CGLAGGYNLP-TTVMPFILRNIRLQGVDSVMTPQPRRLQAWQRLQK
>tr|A9VFR1|A9VFR1_BACWK/36-292 Quinone oxidoreductase putative YhdH/YhfP OS=Bacillus weihenstephanensis (strain KBAB4) GN=BcerKBAB4_0695 PE=4 SV=1
LIRVYYSSLNYKDALSATG-NKGVTR-TYPHTPGIDAAGEVVSSENNAFQEGDQVIVTGY
DLGMNTSGGFGEYIRVPSSWVVPLPKEMSLKESMMYGTAGFTAALSVYKL---IRAG---
-ITPS-----TGDVLVTGATGGVGSVAVSILAKLGYD-VVGLTGK-M-EEE-QMLL----
------RLGAKKMIHRAE-LSDESGRPMLKGIYAGVVDTVGGGMLESSLKVVKYGGCVTT
CGNVAGHELN-TTVYPFILRGISLLGIDSVQCPVDVRRDVWALLAG
>tr|A9VXS7|A9VXS7_METEP/33-288 Quinone oxidoreductase, YhdH/YhfP family OS=Methylobacterium extorquens (strain PA1) GN=Mext_3877 PE=4 SV=1
TVRVSHSGLNYKDGLAMTG-RMPVVR-RFPMIPGIDFAGTVEASAHPDYKAGDAVVLTGW
GVGETHLGGLSERARVRGDWLVPLPEGLSPAEAMAIGTAGYTAMLSVLAL---ERHG---
-LTPE-----AGPALVTGASGGVGSVAVALLKRAGWH-VIAATGR-S-GEA-DYLK----
------GLGAAEILEREA-LAGE-PRPLAKERWAAGIDAVGGRVLANVLSMTKGGGAIAA
CGNAGGMDLP-SSVAPFILRGVSLLGINSVTTPQGPRREAWARLAR
>tr|A9WG37|A9WG37_CHLAA/43-297 Quinone oxidoreductase, YhdH/YhfP family OS=Chloroflexus aurantiacus (strain ATCC 29366 / DSM 635 / J-10-fl) GN=Caur_2992 PE=4
LVKVAYSTLNYKDGLAITG-KGKILR-SSPLAPGIDFAGTVVESADPRYRPGDPVVLTGW
GVGERHWGGYSQYTRVKGEWLVPLPEGMSLKHAMTIGTAGFTAMLCVLAL---ERHG---
-FIPG------REVLVTGAAGGVGSVAVALLAKAGHQ-VVAATGR-P-HEE-AYLR----
------ELGASAILDRSV-LSGP-GRPLESERWGGAVDTVGGAVLSGVLRAMAMRSAVAI
CGNAGGAEFT-TSVYPFILRGVTMIGVESVMVPREERLAAWARLAH
>tr|B0TPN4|B0TPN4_SHEHH/31-287 Quinone oxidoreductase putative YhdH/YhfP OS=Shewanella halifaxensis (strain HAW-EB4) GN=Shal_0329 PE=4 SV=1
LVDVACSSLNYKDGLAVTG-VGRIIR-NFPMVPGIDFAGTVLESSDERYKVGDKVILTGW
GVGENHWGGLAERARVKADWLVPMPTNCDAAKAMQIGTAGLTAMLCVQAL---QQAG---
-IKPE-----DGDVLVTGASGGVGSVAVTLLAQLGYR-VVASSGR-ALQNG-ALLT----
------KLGASEVIDRSE-LEVD-SRPLEKQRWAGVVDTVGNKVLATALAQMNYGGAAAI
CGLAGGFALP-TTVMPFILRGVNLLGIDSVACPFEKRQAAWEQVLN
>tr|B0U4A2|B0U4A2_XYLFM/39-293 Putative uncharacterized protein OS=Xylella fastidiosa (strain M12) GN=Xfasm12_1788 PE=4 SV=1
IVRALWSSVNYKDALAGTG-RGRILH-RFPLTGGIDVAGHVVASADPAFNEGDAVISTGC
GLSETLDGGYSQYVRLKSHALLPLPAGLSLREAMVIGTAGFTAALALLRL---TENH---
-QTPA-----LGPLVVTGATGGVGMLALDIFSGAGFE-VYAVSGK-I-QHT-AFLH----
------QIGATQVLPREV-LLT--DKPLASAHYGGGLDNVGGPLLAGLVAQTVPHGNIAT
VGLAASPTLN-MTVMPFILRGVSLLGIGASGTVRTIREHIWGKLAG
>tr|B0UFT9|B0UFT9_METS4/33-288 Quinone oxidoreductase, YhdH/YhfP family OS=Methylobacterium sp. (strain 4-46) GN=M446_2365 PE=4 SV=1
TVRVTHSTLNYKDGLAITG-ALPVVR-RFPMIPGIDFAGVVEQSNHPDWKPGDAVVLNGW
GTGETHLGAYAQKARVRGDWLVPLPASFTPQQAMAIGTAGYTAMLCLLAL---ERHG---
-LAPE-----KGPAVVTGAAGGVGSVAVALLAANGWR-VIASTGR-S-EEE-AYLR----
------DLGAAEIIDRAE-LSKP-AKPLAKERWAAGIDTVGGATLANLLSMTKALGAVAA
CGNAGGMDLP-TSVAPFILRGVALLGIDSAMAPLPLRREAWNRLAR
>tr|B1HSH4|B1HSH4_LYSSC/37-293 Protein yhdH OS=Lysinibacillus sphaericus (strain C3-41) GN=Bsph_1851 PE=4 SV=1
LIKVSYSGINYKDSLAAIQ-DGKIVT-SYPFVPGIDLAGIVVSSEDSRFQEGDKVIATSY
EIGVSHFGGFSEYARIPSKWIVPCPSGLSLKEAMIIGTAGFTAALSIQRL---QENG---
-ISPE-----NGKILVTGATGGVGSFAVSILSTLGYQ-VEASTGK-D-SEH-EYLN----
------NLGATSIVAREE-VFDGKIRALGKQKWAAAVDSVGGEPLASLLSQIQYGGAVAS
SGLTAGTNLP-TSVFPFILRGVNLLGIDSVYCPMDVRLNIWDRLAT
>tr|B1IQ39|B1IQ39_ECOLC/30-284 Quinone oxidoreductase, YhdH/YhfP family OS=Escherichia coli (strain ATCC 8739 / DSM 1576 / Crooks) GN=EcolC_0454 PE=4 SV=1
TVDVHWSSLNYKDALAITG-KGKIIR-NFPMIPGIDFAGTVRTSEDPRFHAGQEVLLTGW
GVGENHWGGLAEQARVKGDWLVAMPQGLDARKAMIIGTAGFTAMLCVMAL---EDAG---
-VRPQ-----DGEIVVTGASGGVGSTAVALLHKLGYQ-VVAVSGR-E-STH-EYLK----
------SLGASRVLPRDE-FAE--SRPLEKQVWAGAIDTVGDKVLAKVLAQMNYGGCVAA
CGLAGGFTLP-TTVMPFILRNVRLQGVDSVMTPPERRAQAWQRLVA
>tr|B1JKG1|B1JKG1_YERPY/30-285 Quinone oxidoreductase, YhdH/YhfP family OS=Yersinia pseudotuberculosis serotype O:3 (strain YPIII) GN=YPK_0463 PE=4 SV=1
TVDVNWSSLNYKDALAITG-QGKIIR-QFPMVPGIDFAGTVHSSEDPRFHIGQSVLLTGW
GVGENHWGGLAEQARVNGDWLVPMPDGLDARKAMIIGTAGFTAMLCVMAL---EDGG---
-VTPK-----SGEVVVTGASGGVGSTAIALLSALGYQ-IAAISGR-D-SNS-DYLK----
------NLGAQRILPRSD-YLDA-SRPLEKQLWAGAIDTVGDSMLAKILAQMNYNGTVAA
CGLAGGYNLP-TTVMPFILRNIRLQGVDSVMTPQPRRLQAWQRLQK
>tr|B1KN76|B1KN76_SHEWM/31-287 Quinone oxidoreductase, YhdH/YhfP family OS=Shewanella woodyi (strain ATCC 51908 / MS32) GN=Swoo_0272 PE=4 SV=1
LVDVSCSSLNYKDGLAVTG-TGRIIR-NFPMVPGIDFAGVVVESSDKRYKAGDRVILTGW
GVGENHWGGMAEKARVNADWLVPMPEACDAEKAMMIGTAGLTAMLCVQAL---QTAN---
-IQPD-----SGEILVTGASGGVGSVAVTLLARLGYK-VVASTGR-AEENS-ELLK----
------SLGAAEVMERSE-LEQD-ARPLEKQRWAGVIDTVGNKVLATALAQMNYGGAAAI
CGLAGGFALP-TTVMPFILRGVSLLGVDSVSCPFEKRQKAWEQVLS
>tr|B1LGL8|B1LGL8_ECOSM/30-284 Quinone oxidoreductase, YhdH family OS=Escherichia coli (strain SMS-3-5 / SECEC) GN=EcSMS35_3548 PE=4 SV=1
TVDVHWSSLNYKDALAITG-KGKIIR-NFPMIPGIDFAGTVRTSEDPRFHAGQEVLLTGW
GVGENHWGGLAEQARVKGDWLVAMPQGLDARKAMIIGTAGFTAMLCVMAL---EDAG---
-VRPQ-----DGEIVVTGASGGVGSTAVALLHKLGYQ-VVAVSGR-E-STH-EYLK----
------SLGASRILPRDE-FAE--SRPLEKQVWAGAIDTVGDKVLAKVLAQMNYGGCVAA
CGLAGGFTLP-TTVMPFILRNVRLQGVDSVMTPPARRAQAWQRLVA
>tr|B1LY39|B1LY39_METRJ/33-288 Quinone oxidoreductase, YhdH/YhfP family OS=Methylobacterium radiotolerans (strain ATCC 27329 / DSM 1819 / JCM 2831) GN=Mrad283
TVRVTHSTLNYKDGLALTG-KSPVVR-RFPMIPGIDFSGIVETSDHPEYRPGDAVVLTGW
GVGETHLGAYAQRARVRGDWLVPLPRGLTAEQAMAVGTAGYTAMLCCMAL---DAHG---
-VRPE-----HGPVIVTGASGGVGSVAVALLARAGWH-VIASTGR-D-GES-DYLR----
------GLGAAEILDRAE-LSKP-GKPLGKERWAAGVDAVGSTTLANVLAMTRADGAVAA
CGLAQGMDLP-TSVAPFILRGVSLLGINSVTTPQKKRREAWARLAR
>tr|B1XHM3|B1XHM3_ECODH/30-284 Predicted oxidoreductase, Zn-dependent and NAD(P)-binding OS=Escherichia coli (strain DH10B) GN=yhdH PE=4 SV=1
TVDVHWSSLNYKDALAITG-KGKIIR-NFPMIPGIDFAGTVRTSEDPRFHAGQEVLLTGW
GVGENHWGGLAEQARVKGDWLVAMPQGLDARKAMIIGTAGFTAMLCVMAL---EDAG---
-VRPQ-----DGEIVVTGASGGVGSTAVALLHKLGYQ-VVAVSGR-E-STH-EYLK----
------SLGASRVLPRDE-FAE--SRPLEKQVWAGAIDTVGDKVLAKVLAQMNYGGCVAA
CGLAGGFTLP-TTVMPFILRNVRLQGVDSVMTPPERRAQAWQRLVA
>tr|B1YFR3|B1YFR3_EXIS2/34-289 Quinone oxidoreductase, YhdH/YhfP family OS=Exiguobacterium sibiricum (strain DSM 17290 / JCM 13490 / 255-15) GN=Exig_2942 PE=4
MIRVDYSCINYKDALSVTG-NRGVTK-EYPHTPGVDAAGHVVASTDPRFQEGEAVVVNGF
DFGMNTSGGFQEYIRVPGDWITPLPDGFTTFEAMAYGTAGLTAAQSVDEL---LQR----
-VKPE-----DGPVLVTGATGGVGSIAVALLLKLGFV-VHAVTGK-E-AEV-DRLK----
------QEGVTEVLSRQS-FLDETARPLKKGIYAGIIDTVGGPLLASVIRSVQYGGLVTT
CGNVGGAEMT-LTVYPFILRGVRLIGIDAVQLPIAERVRLWHQLAN
>tr|B1Z1D1|B1Z1D1_BURA4/31-286 Quinone oxidoreductase, YhdH/YhfP family OS=Burkholderia ambifaria (strain MC40-6) GN=BamMC406_5289 PE=4 SV=1
TIRVGYSTLNYKDGLAITG-KSPVVR-KFPMVPGIDLVGEVEHSTHPDYRAGDRVVLNGW
GVGETHWGGLAQKARVDGDWLVPLPSAFSPRQAMAIGTAGYTAMLCVMAL---ERHG---
-VRPD-----DGEIVVTGAAGGVGSVAIALLARLGYR-VVAVTGR-P-ADA-DYLR----
------QLGAAEILDRSQ-FGAP-GKPLGKERWAGAVDVAGSHVLANVCATTRYRGVVTA
CGLAAGMDFP-ATVAPFILRGVTLVGIDSVMCPRAERLEAWRRLAS
>tr|B1ZER1|B1ZER1_METPB/33-288 Quinone oxidoreductase, YhdH/YhfP family OS=Methylobacterium populi (strain ATCC BAA-705 / NCIMB 13946 / BJ001) GN=Mpop_4334 PE
TVRVSHSGLNYKDGLAMTG-KMPVVR-RFPMIPGIDFAGTVEASAHPDYKAGDAVVLTGW
GVGETHLGGLAERARVRGDWLVPLPDGLSPAEAMAIGTAGYTAMLSILAL---ERHG---
-LTPG-----DGPALVTGASGGVGSVAVALLKRAGWH-VIAATGR-S-GEA-EYLK----
------GLGAAEILEREA-LAGE-PRPLAKERWAAGIDAVGGKVLANALAMTKSGGAIAA
CGNAGGMDLP-SSVAPFILRGVSLLGINSVTTPQEARREAWARLAR
>tr|B2FJJ8|B2FJJ8_STRMK/32-288 Putative alcohol dehydrogenase OS=Stenotrophomonas maltophilia (strain K279a) GN=Smlt3027 PE=4 SV=1
LVDVEYSTLNYKDALALTG-KSPVIR-TFPLIPGIDLAGVVLESSRADFQPGDRVVLNGW
DLSMGHHGGLAQRARVRGEWLNRIPGNFSTRDAMAIGTAGYTAMLCVLAL---EHAG---
-LTPE-----KGDVLVTGANGGVGSIAVAILSKLGYR-VVAATGR-P-EHA-EYLH----
------SLGAAEIIDRAQ-LSEPRERPVSAERWAGVVDVAGGPTLVNAIAETKYRGAVAA
CGLAQSDELH-GSVLPFILRNVTLAGVDSVNAPQEVRQRAWDRLAT
>tr|B2FQG5|B2FQG5_STRMK/36-290 Putative dehydrogenase OS=Stenotrophomonas maltophilia (strain K279a) GN=Smlt3597 PE=4 SV=1
LIRAHWSSVNYKDALAGTG-KGKILR-RFPLVGGIDVAGTVVASTDPDWREGDAVLATGC
GLSETRDGGYSQYVRLESRAVIAQPAGLTPREAMVLGTAGFTAALALLRM---QDNR---
-QTPE-----LGPLAVTGASGGVGALALSIFSRAGYS-VHAVSGK-P-DQA-GFLR----
------SIGATEVLPRDA-LAD--TGALQSARFGGGLDNAGGDMLASLLTQTVPYGSVVS
AGLAASPTLD-MTVMPFILRGVSLLGVSSANAPRGLREEVWSRLGS
>tr|B2HGG4|B2HGG4_MYCMM/33-289 Oxidoreductase OS=Mycobacterium marinum (strain ATCC BAA-535 / M) GN=MMAR_1499 PE=4 SV=1
TIRVHFSSVNFKDALALTP-GGGVVR-KYPVVPGIDLTGEVVESQSPEFSVGDLVLAHGY
EIGTGRHGGYAEYVRLPADQVVAL-GTLSPREGAAIGTAGFTAAMSVQAL---INWG---
-VAPD-----AGPVVVTGASGGVGSISVDLLAAAGYQ-VVASTGK-P-QAA-ELLK----
------SLGAAEVIGRLPADPDAKPRPLAKARWAAAVDCVGGATLADVLSTVDYGGAVAA
SGLTGGAALH-TTVMPFILRGIALLGMDSVLMPIGPRRRLWSLLGD
>tr|B2I7W2|B2I7W2_XYLF2/39-293 Quinone oxidoreductase, YhdH/YhfP family OS=Xylella fastidiosa (strain M23) GN=XfasM23_1723 PE=4 SV=1
IVRALWSSVNYKDALAGTG-RGRILH-RFPLTGGIDVAGHVVASADPAFNEGDAVISTGC
GLSETLDGGYSQYVRLKSHALLPLPAGLSLREAMVIGTAGFTAALALLRL---TENH---
-QTPA-----LGPLVVTGATGGVGMLALDIFSGAGFE-VYAVSGK-I-QHT-AFLH----
------QIGATQVLQREV-LLT--DKPLASAHYGGGLDNVGGPLLAGLVAQTVPHGNIAT
VGLAASPTLN-MTVMPFILRGVSLLGIGASGTVRTIREHIWGRLAG
>tr|B2II13|B2II13_BEII9/31-286 Quinone oxidoreductase, YhdH/YhfP family OS=Beijerinckia indica subsp. indica (strain ATCC 9039 / DSM 1715 / NCIB 8712) GN=Bind
RVRVAYSTINYKDALALTG-KGPVVR-HFPMVPGVDLAGHVETSSDPAFKPGDEVFLNGW
GVGETHWGGLAELASLKAAWLLKPPTGLSLRQIMALGTAGYTAMLAIMAL---EKHG---
-LKPG-----DGPILVTGASGGVGGFSISFLATLGFQ-VIASTGR-L-QET-DYLK----
------SLGASEIIDRAE-LASP-GKPLGRERWAGAIDSVGGHTLANVCASTRYEGAVAA
CGLAQGMDFP-ATVAPFILRGVTLYGIDSVYRTNETRRVAWDRIAN
>tr|B2K458|B2K458_YERPB/30-285 Quinone oxidoreductase, YhdH/YhfP family OS=Yersinia pseudotuberculosis serotype IB (strain PB1/+) GN=YPTS_3754 PE=4 SV=1
TVDVNWSSLNYKDALAITG-QGKIIR-QFPMVPGIDFAGTVHSSEDPRFHIGQSVLLTGW
GVGENHWGGLAEQARVNGDWLVPMPDGLDARKAMIIGTAGFTAMLCVMAL---EDGG---
-VTPK-----SGEVVVTGASGGVGSTAIALLSALGYQ-IAAISGR-D-SNS-DYLK----
------NLGAQRILPRSD-YLDA-SRPLEKQLWAGAIDTVGDSMLAKILAQMNYNGTVAA
CGLAGGYNLP-TTVMPFILRNIRLQGVDSVMTPQPRRLQAWQRLQK
>tr|B2U0P1|B2U0P1_SHIB3/30-284 Quinone oxidoreductase, YhdH family OS=Shigella boydii serotype 18 (strain CDC 3083-94 / BS512) GN=SbBS512_E3285 PE=4 SV=1
TVDVHWSSLNYKDALAITG-KGKIIR-NFPMIPGIDFAGTVRTSEDPRFHAGQEVLLTGW
GVGENHWGGLAEQARVKGDWLVAMPQGLDARKAIIIGTAGFTAMLCVMAL---EDAG---
-VRPQ-----DGEIVVTGASGGVGSTAVALLHKLGYQ-VVAVSGR-E-STH-EYLK----
------SLGASRILPRDE-FAE--SRPLEKQVWAGAIDTVGDKVLAKVLAQMNYGGCVAA
CGLAGGFTLP-TTVMPFILRNVRLQGVDSVMTPPERRAQAWQRLVA
>tr|B2VGX8|B2VGX8_ERWT9/30-285 Putative dehydrogenase OS=Erwinia tasmaniensis (strain DSM 17950 / Et1/99) GN=yhdH PE=4 SV=1
TVDIDWSGINYKDALAIAG-KGKIIR-QFPMVPGIDFAGRVESSSDARFQRGQSVLLTGW
GVGENHWGGLAERARVKADWLVPMLQGLDARKAMIVGTAGFTAMLCVMAL---EEGG---
-VTPE-----DGEVLVTGASGGVGSTAVALLNALGYR-VVAVSGR-A-STH-DYLH----
------QLGASEVLPRSA-FSER-SRPLEKQRWAAAIDTVGGEVLASVLAQTRYNGVVAA
CGLAGGTDLP-TSVMPFILRNVRLQGIDSVMTPVARRHLAWKRLQQ
>tr|B3E8M5|B3E8M5_GEOLS/36-292 Quinone oxidoreductase, YhdH/YhfP family OS=Geobacter lovleyi (strain ATCC BAA-1151 / DSM 17278 / SZ) GN=Glov_2995 PE=4 SV=1
IIKVAYSSLNYKDALSATG-NPGVTR-KFPHTPGIDAAGTVSDCSDNSFSPGQQVLVTGY
DLGMNTSGGFGQYIRVPSAWVVPLPDGLTLRESMILGTAGFTAALSVLKL---VNNG---
-VTPE-----QGDILVTGASGGVGSIAVALLARAGYR-VVAATGK-P-ATE-TVLK----
------KLGAAESIHRDE-LLKGAERPLMKERWAGAVDVAGGATLAAVLKATRYGGTVTC
CGLVDSAELP-TNVFPFILRGVSLLGIDSVQCPMAPRREVWHRLAN
>tr|B3EJR7|B3EJR7_CHLPB/35-290 Quinone oxidoreductase, YhdH/YhfP family OS=Chlorobium phaeobacteroides (strain BS1) GN=Cphamn1_1510 PE=4 SV=1
LVKVHYSSLNYKDALSATG-NKGVTR-EYPHTPGIDAAGTVVNDASGKFNENEPVIVTSY
DLGMNTDGGFGQYIRVPSEWAVKLPEGMTMKESMLFGTAGFTAGMSVMRL---IET----
-VKPE-----DGNIAVSGATGGVGALSIGILSKLGYA-VSAISGK-E-QER-DFLL----
------ELGAQEVLPRQD-FEEENKRPMLKAAFAGVIDTVGGNILGNLIKSTRPMGLVTC
CGNVASPNLD-LTVFPFILRGVSLIGIDSQNCPMSQREIVWKKLAG
>tr|B3QB84|B3QB84_RHOPT/33-288 Quinone oxidoreductase, YhdH/YhfP family OS=Rhodopseudomonas palustris (strain TIE-1) GN=Rpal_5139 PE=4 SV=1
TVRVEWSTLNYKDGLALTG-KSPVVR-RFPMIAGIDFAGTVETSTNPNWKPGDKVIANGW
GMGETHLGAYAEKARVKGDWLVRLPEGMTARQAMAIGTAGYTAMLSVLAL---ENHG---
-LKPA-----DGPVIVTGAAGGVGSVAIALLSKLGYH-VIASTGR-M-SEE-SYLK----
------SLGAAEIIDRNE-LSGP-AKPLAKERWVGGVDSVGSTTLANLLAMTKYRGAIAA
CGLAGGMDLP-SSVAPFILRGVSLLGIDSVMCPIELRKQAWARLAT
>tr|B3QHN0|B3QHN0_RHOPT/33-288 Quinone oxidoreductase, YhdH/YhfP family OS=Rhodopseudomonas palustris (strain TIE-1) GN=Rpal_1248 PE=4 SV=1
TVAVEWSTLNYKDGLAVTG-KAPVVR-RFPMIAGIDFAGTVLESSHPDWKAGDKVVCNGW
GMGETHLGAYAEKARVKGDWLVRLPQSLSARDAMAIGTAGYTAMLSVLAL---EKHG---
-LTPK-----DGPVVVAGAAGGVGSVAIALLSKLGYH-VIASTGR-A-SEE-AYLR----
------QLGAAEIIDRNE-LSGP-AKPLAKERWAGGIDSVGSTTLANLLSMTKYRGAIAA
CGLAAGMDLP-SSVAPFILRGVCLYGIDSVMCPLSERKRAWERLAS
>tr|B3QYG9|B3QYG9_CHLT3/37-293 Quinone oxidoreductase, YhdH/YhfP family OS=Chloroherpeton thalassium (strain ATCC 35110 / GB-78) GN=Ctha_1133 PE=4 SV=1
LIKVHYSSLNYKDALSATG-NKGVTK-SYPHTPGVDAVGTVETCTKGNFQPGDAVIATGY
DLGMNTSGGFAEYIRVPADWVVGLPKELSMKACMSFGTAGLTAAISVYRL---QEAG---
-LKPK-----DGEILVTGATGGVGSLAVAILAKEGYS-VVAATGK-A-SEH-EFLK----
------SLGASRILDRSE-VTDSSKRPLLKGLWAGAIDTVGGEVLTTTIRSTKQTGTVTC
CGNVASPNIS-LTVYPFILRGVRLQGIDAASTPLALREKMWQKLAK
>tr|B3WBZ5|B3WBZ5_LACCB/29-285 Alcohol dehydrogenase superfamily, zinc-containing OS=Lactobacillus casei (strain BL23) GN=LCABL_07710 PE=4 SV=1
LIKVAYSDINYKDALAYQP-QNQIIR-DYPQILGIDLSGTVVASQDANFKVGDQVLATGH
GLGVSQGGGYAEYARIPASWAISLPSAMTLASAMSFGTAGLTAALCVAAL---TAHG---
-MTPE----HAPQILVGGVTGGVGSVAMRLLEQAGFTNRIGIVRT-P-DQQ-KQVM----
------SLGATATLALDE-LPK--GKALSKQRFDFAIDPLGGSFTTSLLPSMRYGGAIAL
CGNAAGTALP-LTVFPFILRNVSLLGVDSVNAPAAARAAAWETLDK
>tr|B4EJU3|B4EJU3_BURCJ/31-286 Putative alcohol dehydrogenase OS=Burkholderia cepacia (strain J2315 / LMG 16656) GN=BceJ2315_60340 PE=4 SV=1
TIRVGYSTLNYKDGLAITG-KSPVVR-KFPMVPGIDLVGEVEASTHPDHRPGDRVVLNGW
GVGETHWGGLAQKARVDGDWLVPLPSAFSPQQAMAIGTAGYTAMLCVMAL---ERHG---
-VRPD-----DGEIVVTGAAGGVGSVATALLARLGYR-VVAVTGR-P-ADA-DYLR----
------QLGAAEILDRAS-FSVP-GKPLGKERWAGAVDVAGSHVLANVCATTRYRGVVTA
CGLAAGMDFP-ATVAPFILRGVTLVGIDSVMCPRAERLEAWRRLAS
>tr|B4EX29|B4EX29_PROMH/30-285 Possible zinc-binding dehydrogenase OS=Proteus mirabilis (strain HI4320) GN=PMI3630 PE=4 SV=1
IVDVHYSTLNYKDGLAITG-KGKILR-QFPMVPGIDFSGVVHHTEDPRFHIGQHVLLTGW
GVGENHWGGLAQKAGVKGDWLTALPEGLSLKNAMIIGTAGFTAMLCVMAL---EQGG---
-ITPD-----SGEILVTGASGGVGSTAISLLTALGYQ-VTALSGR-A-SNH-DYLR----
------KLGAEHIITREA-FEAA-GKALDKQRWAGAIDTVGGQILANILSQTHYNGTVAA
CGLAGGYTLP-TTVMPFILRNVRLQGIDSVYYPAEKRAQVWQRLLQ
>tr|B4RZ07|B4RZ07_ALTMD/34-290 Alcohol dehydrogenase, zinc-containing OS=Alteromonas macleodii (strain DSM 17117 / Deep ecotype) GN=MADE_01969 PE=4 SV=1
LIKVHYSSLNYKDALSATG-NPGVSR-NFPHTPGIDAAGVVVSCDDDRFSEGDEVIVTGY
DLGMNTAGGFGEYIRIPSEWAVAKPEGLSLKESMVIGTAGFTAGLSVLGL---VEHG---
-VTPD-----KGEILVTGATGGVGSVAVAILAKAGYS-VVACTGK-K-EHE-SFLT----
------SLGAIKVITRDE-LLENKERPMLKEQYAGAIDTVGGEYLAQAIKATQYGGAVTC
CGLTASADLN-VSVFPFILRGVSLLGIDSVQCPMPPRLKLWDKLAS
>tr|B4S8A3|B4S8A3_PROA2/40-295 Quinone oxidoreductase, YhdH/YhfP family OS=Prosthecochloris aestuarii (strain DSM 271 / SK 413) GN=Paes_1264 PE=4 SV=1
LVRVFYSSLNYKDALSASG-NRGVTK-AYPHTPGIDAVGMVEKSGSNDFLEGDPVIVTGF
DLGMNTPGGFGQYIRVPSRWALRLPDGLSMQEAMAFGTAGLTAALSVLRL---TET----
-LKPE-----DGRIAVSGATGGVGALAVAMLSKLGYC-VSAISGK-E-QER-DFLL----
------NLGAAEVLPRKD-FQDEERRPLHKGVFAGAVDTVGGTILVNLLKSMQPMGVVTC
CGNVASPELH-LTVYPFILRGVSLIGIDSQNCPIALRKNVWCKLAG
>tr|B4SNF1|B4SNF1_STRM5/32-288 Quinone oxidoreductase, YhdH/YhfP family OS=Stenotrophomonas maltophilia (strain R551-3) GN=Smal_2475 PE=4 SV=1
LVQVEYSTLNYKDALALTN-TRPVIR-TFPLIPGIDLSGVVLESSNADFQPGDRVVLNGW
DLSMGHHGGLAQHARVRGEWLNRIPDNLTTRDAMAIGTAGYTAMLCVLAL---EQAG---
-VTPD-----KGDVLVTGANGGVGSIAVAILSKLGYR-VVAATGR-P-EHA-EYLH----
------SLGAAEIIDRAQ-LSEPRDRPVSAERWAGVVDVAGGPTLVNAIAETKYRGAVAA
CGLAQSDALH-GSVLPFILRNVILAGVDSVNAPQDVRQRAWDRLAT
>tr|B4SS84|B4SS84_STRM5/36-290 Quinone oxidoreductase, YhdH/YhfP family OS=Stenotrophomonas maltophilia (strain R551-3) GN=Smal_3017 PE=4 SV=1
LIRAQWSSVNYKDALAGTG-KGRILR-RFPLVGGIDVAGTVVASTDPAWREGDAVLATGC
GLSETRDGGYSQYVRLQSSAVIAQPAGLSPREAMVLGTAGFTAALALLRL---QDNR---
-QTPE-----LGPLAVTGASGGVGALALSIFSRAGYT-VHAVSGK-P-EQS-DFLR----
------GIGAAEVLPRSA-LAD--TGPLQSARFGGGLDNAGGDMLASLLAQTVPYGSVVS
AGLAASPKLD-MTVMPFILRGVSLLGVSSANAPRGLREAVWARLGN
>tr|B4SUN1|B4SUN1_SALNS/30-284 Protein YhdH OS=Salmonella newport (strain SL254) GN=SNSL254_A3639 PE=4 SV=1
TVDVHWSSLNYKDALAITG-KGKIIR-HFPMIPGIDFAGTVHASEDPRFHAGQEVLLTGW
GVGENHWGGLAERARVKGDWLVALPAGLSSRNAMIIGTAGFTAMLCVMAL---EDAG---
-IRPQ-----DGEVVVTGASGGVGSTAVALLHKLGYQ-VAAVSGR-E-STH-GYLK----
------SLGANRILSRDE-FAE--SRPLEKQLWAGAIDTVGDKVLAKVLAQMNYGGCVAA
CGLAGGFALP-TTVMPFILRNVRLQGVDSVMTPPARRAEAWARLVK
>tr|B4TJV0|B4TJV0_SALHS/30-284 Protein YhdH OS=Salmonella heidelberg (strain SL476) GN=SeHA_C3674 PE=4 SV=1
TVDVHWSSLNYKDALAITG-KGKIIR-HFPMIPGIDFAGTVHASEDPRFHAGQEVLLTGW
GVGENHWGGLAERARVKGDWLVALPAGLSSRNAMIIGTAGFTAMLCVMAL---EDAG---
-IRPQ-----DGEIVVTGASGGVGSTAVALLHKLGYQ-VAAVSGR-E-STH-GYLK----
------SLGANRILSRDE-FAE--SRPLEKQLWAGAIDTVGDKVLAKVLAQMNYGGCVAA
CGLAGGFALP-TTVMPFILRNVRLQGVDSVMTPPARRAEAWARLVK
>tr|B4TX84|B4TX84_SALSV/30-284 Protein YhdH OS=Salmonella schwarzengrund (strain CVM19633) GN=SeSA_A3568 PE=4 SV=1
TVDVHWSSLNYKDALAITG-KGKIIR-HFPMIPGIDFAGTVHASEDPRFHAGQEVLLTGW
GVGENHWGGLAERARVKGDWLVALPAGLSSRNAMIIGTAGFTAMLCVMAL---EDAG---
-IRPQ-----DGEVVVTGASGGVGSTAVALLHKLGYQ-VAAVSGR-E-STH-GYLK----
------SLGANRILSRDE-FAE--SRPLEKQLWAGAIDTVGDKVLAKVLAQMNYGGCVAA
CGLAGGFALP-TTVMPFILRNVRLQGVDSVMTPPARRAEAWARLVK
>tr|B4UIE1|B4UIE1_ANASK/39-295 Quinone oxidoreductase, YhdH/YhfP family OS=Anaeromyxobacter sp. (strain K) GN=AnaeK_1314 PE=4 SV=1
TVAVRYSSLNYKDALAVTG-KGKVIR-KFPMVPGIDLAGTVLESRDASFQPGDEVLVTGW
GIGEATFGGYAGLARVRAAWALPLPRGLTARRAMAVGTAGFTAALCVDAL---EDAG---
-VRPG-----GRPVIVTGAAGGVGSVAVALLARAGYE-VAASTGR-P-SER-AFLE----
------SLGAARIVPREE-LARPGTRPLESETWAGGVDAVGGAVLASVLRQTAYRGAVAA
CGLAGGTDLP-ITVLPFVLRGVRLQGVDSVMAPAAPRARAWSRIAR
>tr|B5BGT0|B5BGT0_SALPK/30-284 Possible oxidoreductase OS=Salmonella paratyphi A (strain AKU_12601) GN=SSPA3029 PE=4 SV=1
TVDVHWSSLNYKDALAITG-KGKIIR-HFPMIPGIDFAGTVHASEDPRFHAGQEVLLTGW
GVGENHWGGLAERARVKGDWLVALPAGLSSRNAMIIGTAGFTAMLCVMAL---EDAG---
-IRPQ-----DGEVVVTGASGGVGSTAVALLHKLGYQ-VAAVSGR-E-STH-GYLK----
------SLGANRILSRDE-FAE--SRPLEKQLWAGAIDTVGDKVLAKVLAQMNYGGCVAA
CGLAGGFALP-TTVMPFILRNVRLQGVDSVMTPPARRAEAWARLVK
>tr|B5E975|B5E975_GEOBB/36-292 Quinone oxidoreductase, YhdH/YhfP family OS=Geobacter bemidjiensis (strain Bem / ATCC BAA-1014 / DSM 16622) GN=Gbem_0181 PE=4 S
LVKVRYSSLNYKDALSALG-RPGVTK-NYPHTPGIDAAGEVVSCSDGAFKSGEKVIVTGY
DLGMNTPGGYGQYIRVPSAWGVRLPEGLSLKESMAIGTAGLTAGLSLQKL---VQAG---
-VRPE-----HGEILVTGATGGVGSVAVTLLAQAGYQ-VVAVTGK-A-RET-EFLT----
------GLGARQVLNRDA-FLQNSDRPLLKERWAGVIDVVGGPMLAAAIKSTGYGGVVTC
CGLAGSAELP-LNVFPFILRGVSLLGVDSAQAPSTVRNEVWQRLAG
>tr|B5F7N6|B5F7N6_SALA4/30-284 Protein YhdH OS=Salmonella agona (strain SL483) GN=SeAg_B3567 PE=4 SV=1
TVDVHWSSLNYKDALAITG-KGKIIR-HFPMIPGIDFAGTVHASEDPRFHAGQEVLLTGW
GVGENHWGGLAERARVKGDWLVALPAGLSSRNAMIIGTAGFTAMLCVMAL---EDAG---
-IRPQ-----DGEVVVTGASGGVGSTAVALLHKLGYQ-VAAVSGR-E-STH-GYLK----
------SLGANRILSRDE-FAE--SRPLEKQLWAGAIDTVGDKVLAKVLAQMNYGGCVAA
CGLAGGFALP-TTVMPFILRNVRLQGVDSVMTPPARRAEAWARLVK
>tr|B5FEW6|B5FEW6_VIBFM/31-287 Protein YhdH OS=Vibrio fischeri (strain MJ11) GN=VFMJ11_0022 PE=4 SV=1
KIDVNYSSLNYKDGLAITG-KGRIVR-NFPMVPGIDLSGVVSQSDDPRYKAGDEVVLTGW
GVGEGHWGGMAEKASLNGDWLVPMPKGLDAKKVMAIGTAGFTAMLCVQAI---VDAD---
-IKPE-----DGEILVTGSSGGVGSVAITLLNQLGYK-VAAVTGR-ASENG-ELLK----
------SLGATRIVERSE-LEEP-AKPLEKQLWAGAIDTVGSKVLAKVLAQVDYNGAVAA
CGLAGGFDLP-TTVMPFILRNVRLQGIDSVMCPREKRIKAWEQLAE
>tr|B5FIV4|B5FIV4_SALDC/30-284 Protein YhdH OS=Salmonella dublin (strain CT_02021853) GN=SeD_A3736 PE=4 SV=1
TVDVHWSSLNYKDALAITG-KGKIIR-HFPMIPGIDFAGTVHASEDPRFHAGQEVLLTGW
GVGENHWGGLAERARVKGDWLVALPAGLSSRNAMIIGTAGFTAMLCVMAL---EDAG---
-IRPQ-----DGEVVVTGASGGVGSTAVALLHKLGYQ-VAAVSGR-E-STY-GYLK----
------SLGANRILSRDE-FAE--SRPLEKQLWAGAIDTVGDKVLAKVLAQMNYGGCVAA
CGLAGGFALP-TTVMPFILRNVRLQGVDSVMTPPARRAEAWARLVK
>tr|B5R1B9|B5R1B9_SALEP/30-284 Possible oxidoreductase OS=Salmonella enteritidis PT4 (strain P125109) GN=yhdH PE=4 SV=1
TVDVHWSSLNYKDALAITG-KGKIIR-HFPMIPGIDFAGTVHASEDPRFHAGQEVLLTGW
GVGENHWGGLAERARVKGDWLVALPAGLSSRNAMIIGTAGFTAMLCVMAL---EDAG---
-IRPQ-----DGEVVVTGASGGVGSTAVALLHKLGYQ-VAAVSGR-E-STY-GYLK----
------SLGANRILSRDE-FAE--SRPLEKQLWAGAIDTVGDKVLAKVLAQMNYGGCVAA
CGLAGGFALP-TTVMPFILRNVRLQGVDSVMTPPARRAEAWARLVK
>tr|B5REX4|B5REX4_SALG2/30-284 Possible oxidoreductase OS=Salmonella gallinarum (strain 287/91 / NCTC 13346) GN=yhdH PE=4 SV=1
TVDVHWSSLNYKDALAITG-KGKIIR-HFPMIPGIDFAGTVHASEDPRFHAGQEVLLTGW
GVGENHWGGLAERARVKGDWLVALPAGLSSRNAMIIGTAGFTAMLCVMAL---EDAG---
-IRPQ-----DGEVVVTGASGGVGSTAVALLHKLGYQ-VAAVSGR-E-STY-GYLK----
------SLGANRILSRDE-FAE--SRPLEKQLWAGAIDTVGDKVLAKVLAQMNYGGCVAA
CGLTGGFALP-TTVMPFILRNVRLQGVDSVMTPPARRAEAWARLVK
>tr|B5XPK3|B5XPK3_KLEP3/30-284 Quinone oxidoreductase, YhdH family OS=Klebsiella pneumoniae (strain 342) GN=KPK_1748 PE=4 SV=1
RVAIDWSSLNYKDALAITG-KGKIIR-QFPMVPGIDFAGRVSESRDPRFVPGQDVILTGW
GVGENHWGGLATEACVKGDWLVAQPAALSARQAMIIGTAGFTAMLCVDAL---VNAG---
-VTPE-----SGDILVTGASGGVGSTAVVLLKALGYR-VTAVSGR-E-STH-DYLR----
------QLGADAILPRSD-FAE--TRPLEKQLWAGAVDTVGGTMLAKVLAQTQYRGCVAA
CGLAGGFDLP-TTVMPFILRNVRLQGVDSVMVPTAERDAVWQRLAQ
>tr|B5YSX8|B5YSX8_ECO5E/30-284 Quinone oxidoreductase, YhdH family OS=Escherichia coli O157:H7 (strain EC4115 / EHEC) GN=ECH74115_4569 PE=4 SV=1
TVDVHWSSLNYKDALAITG-KGKIIR-NFPMIPGIDFAGTVRTSEDPRFHAGQEVLLTGW
GVGENHWGGLAEQARVKGDWLVAMPQGLDARKAMIIGTAGFTAMLCVMAL---EDAG---
-VRPQ-----DGEIVVTGASGGVGSTAVALLHKLGYQ-VVAVSGR-E-STH-EYLK----
------SLGASRILPRDE-FAE--SRPLEKQVWAGAIDTVGDKVLAKVLAQMNYGGCVAA
CGLAGGFTLP-TTVMPFILRNVRLQGVDSVMTPPERRAQAWQRLVA
>tr|B6EGU0|B6EGU0_ALISL/31-287 Putative zinc-binding alcohol dehydrogenase OS=Aliivibrio salmonicida (strain LFI1238) GN=VSAL_I2972 PE=4 SV=1
KIDVSYSSLNYKDGLAITG-KGRIVR-NFPMIPGVDLAGVVSHSDDARYKAGDEVVLTGW
GVGEGHWGGMAEKASLNGDWLVPMPKGLDAKKVMAIGTAGFTAMLCVQAI---VDAG---
-INPE-----DGEILVTGSSGGVGSLSITLLNQLGYK-VAAVTGR-ASENG-ELLK----
------SLGATRIVERSE-LEEP-AKPLEKQLWAGAIDTVGSKVLAKVLAQINYNGAVAA
CGLAGGFDLP-TTVMPFILRNVRLQGIDSVMCPREKRIKAWEQLST
>tr|B6I1X2|B6I1X2_ECOSE/30-284 Putative dehydrogenase OS=Escherichia coli (strain SE11) GN=ECSE_3533 PE=4 SV=1
TVDVHWSSLNYKDALAITG-KGKIIR-NFPMIPGIDFAGTVRTSEDPRFHAGQEVLLTGW
GVGENHWGGLAEQARVKGDWLVAMPQGLDARKAMIIGTAGFTAMLCVMAL---EDAG---
-VRPQ-----DGEIVVTGASGGVGSTAVALLHKLGYQ-VVAVSGR-E-STH-EYLK----
------SLGASRILPRDE-FAE--SRPLEKQVWAGAIDTVGDKVLAKVLAQMNYGGCVAA
CGLAGGFTLP-TTVMPFILRNVRLQGVDSVMTPPERRAQAWQRLVA
>tr|Q02KX6|Q02KX6_PSEAB/34-290 Putative alcohol dehydrogenase, zinc-containing OS=Pseudomonas aeruginosa (strain UCBPP-PA14) GN=PA14_40830 PE=4 SV=1
LIRVQYSSLNYKDALSASG-NRGVTR-KYPHTPGIDAAGVVAESSVAEFAAGDEVIVTGY
DLGMNTAGGFGQYIRVPAAWVIKRPQGLSLREAMILGTAGLTAALCVEKL---ERSG---
-LRPD-----HGSVLVTGASGGVGSIAVELLAKLGYT-VAAATGK-L-EQA-EFLN----
------RLGAKQILDRAT-VADGVDKPLLKEQWAGAVDTVGGDILFNVVKSLQYGGSVAC
CGLTAGAGFK-ASVLPFILRGVNLLGVDSVELPLVVKASMWDKLSL
>tr|Q03B76|Q03B76_LACC3/29-285 NADPH:quinone reductase related Zn-dependent oxidoreductase OS=Lactobacillus casei (strain ATCC 334) GN=LSEI_0706 PE=4 SV=1
LIKVAYSDINYKDALAYQP-QNQIIR-DYPQILGIDLSGTVVASQDANFKVGDQVLATGH
GLGVSQGGGYAEYARIPASWAISLPSAMTLASAMSFGTAGLTAALCVAAL---TAHG---
-MTPE----HAPQILVGGVTGGVGSVAMRLLEQAGFTNRIGIVRT-P-DQQ-KQVM----
------SLGATATLALDE-LPK--GKALSKQRFDFAIDPLGGSFTTSLLPSMRYGGAIAL
CGNAAGTALP-LTVFPFILRNVSLLGVDSVNAPAAARAAAWETLDK
>tr|Q07IB1|Q07IB1_RHOP5/31-286 Alcohol dehydrogenase, zinc-binding domain protein OS=Rhodopseudomonas palustris (strain BisA53) GN=RPE_4399 PE=4 SV=1
TVGVEWSTVNYKDGLAVTG-KAPVVR-RFPMIGGIDFAGTVQQSSHPDWKPGDKVICNGW
GMGETHLGAYAEKARVKGDWLVRLPDGLSARDAMAIGTAGYTAMLSVLAL---EKHG---
-LTPQ-----DGPIVVTGAAGGVGSVAIALLSKLGFQ-VIASTGR-M-AES-PYLR----
------DLGASEVIDRAE-LSGP-AKPLAKERWAGGIDSVGSTTLANVLSMTKYRGAVAA
CGLAAGMDLP-SSVAPFILRGVCLYGIDSVMCPIELRKQAWARLAS
>tr|Q0A5E1|Q0A5E1_ALHEH/33-288 Alcohol dehydrogenase GroES domain protein OS=Alkalilimnicola ehrlichei (strain MLHE-1) GN=Mlg_2606 PE=4 SV=1
VIRAEWSGINYKDALGATG-RGKILR-RLPLTAGIDVAGTVEESRHPDWQPGQRVLVNGC
GLGENHDGGFAEYVCVPGHWVVALPEGLSTREAMILGTAGFTAALALTRM---ETLG---
-QTPE-----QGPVVVTGASGGVGNFAVQCLNRAGYT-VHAVSGK-P-EAA-EWLQ----
------GLGASEVSTPET-LALG-SRPLEKARWAGAIDAVGGELLAGVCRHVGLYGNVAA
IGLAGGAELH-TTVMPHILRGVSLLGISSANCPQALRRQVWARLGD
>tr|Q0B6C9|Q0B6C9_BURCM/31-286 Alcohol dehydrogenase, zinc-binding domain protein OS=Burkholderia ambifaria (strain ATCC BAA-244 / AMMD) GN=Bamb_4744 PE=4 SV=
TIRVGYSTLNYKDGLAITG-KSPVVR-KFPMVPGIDLVGEVEHSTHPDYRAGDRVVLNGW
GVGETHWGGLAQKARVDGDWLVPLPAAFSPQQAMAIGTAGYTAMLCVMAL---ERHG---
-VRPD-----DGEIVVTGAAGGVGSVAIALLARLGYR-VVAVTGR-P-ADA-DYLR----
------QLGAAEILDRSQ-FGAP-GKPLGKERWAGAVDVAGSHVLANVCATTRYRGVVTA
CGLAAGMDFP-ATVAPFILRGVTLVGIDSVMCPRAERLEAWRRLAS
>tr|Q0HI90|Q0HI90_SHESM/31-287 Alcohol dehydrogenase, zinc-binding domain protein OS=Shewanella sp. (strain MR-4) GN=Shewmr4_2154 PE=4 SV=1
LVDVAYSSLNYKDGLAVTG-TGKIIR-QFPMVPGIDFAGVVNQSNDPRYQAGDQVILTGW
GVGENHWGGMAQKARVKADWLVSMPQNCDPAKAMMIGTAGLTAMLCVQAL---EQAG---
-VTPQ-----SGDILVTGASGGVGSVAVTLLANAGYR-VVACSGR-VEQNT-PLLL----
------QLGAAEVIDRRE-LEQD-AKPLEAQRWAGVVDTVGNKILAKALAQIQYGGAAAI
CGLAGGFALP-TTVMPFILRGVNLLGIDSVYCPFEKRKAAWEAVVK
>tr|Q0HUI6|Q0HUI6_SHESR/31-287 Alcohol dehydrogenase, zinc-binding domain protein OS=Shewanella sp. (strain MR-7) GN=Shewmr7_2231 PE=4 SV=1
LVDVAYSSLNYKDGLAVTG-AGKIIR-QFPMVPGIDFAGVVNQSNDPRYQAGDQVILTGW
GVGENHWGGMAQKARVKADWLVSMPQNCDPAKAMMIGTAGLTAMLCVQAL---EQAG---
-VTPQ-----SGDILVTGASGGVGSVAVTLLANAGYR-VIACSGR-VEQNT-PLLL----
------QLGAAEVIDRRE-LEQD-AKPLEAQRWAGVVDTVGNKILAKALAQIQYGGAAAI
CGLAGGFALP-TTVMPFILRGVNLLGIDSVYCPFEKRKAAWEAVVK
>tr|Q0SCZ8|Q0SCZ8_RHOSR/47-302 Dehydrogenase OS=Rhodococcus sp. (strain RHA1) GN=RHA1_ro02783 PE=4 SV=1
TIQVEYSSVNFKDALALTP-KGGVVR-EYPIVPGIDVAGTVVESQSPEFSVGDTVVAHGY
DIGTARHGGYAQFARVPADWVVKL-DGMSTRTAAAIGTAGFTAAMSVEAL---LSRG---
-VEPG-----NGPVLVTGASGGVGTVAVDLLSAAGFE-VVASSGK-P-EKA-ELLT----
------ELGASRVIGRLP-EPDTKPRPLGKAQWAAAVDCVGGATLAHVLSTIEYGGAVAA
SGLTGGPKLE-TTVLPFILRGVSLLGIDSVQYPIDQRRRLWGRLAS
>tr|Q0T036|Q0T036_SHIF8/30-284 Putative dehydrogenase OS=Shigella flexneri serotype 5b (strain 8401) GN=yhdH PE=4 SV=1
TVDVHWSSLNYKDALAITG-KGKIIR-NFPMIPGIDFAGTVRTSEDPRFHAGQEVLLTGW
GVGENHWGGLAEQARVKGDWLVAMPQGLDARKAMIIGTAGFTAMLCVMAL---EDAG---
-VRPQ-----DGEIVVTGASGGVGSTAVALLHKLGYQ-VVAVSGR-E-STH-EYLK----
------SLGASGILPRDE-FAE--SRPLEKQVWAGAIDTVGDKVLAKVLAQMNYGGCVAA
CGLAGGFTLP-TTVMPFILRNVRLQGVDSVMTPPERRAQAWQRLVA
>tr|Q0TCL2|Q0TCL2_ECOL5/30-284 Probable zinc-binding dehydrogenase OS=Escherichia coli O6:K15:H31 (strain 536 / UPEC) GN=ECP_3337 PE=4 SV=1
TVDVHWSSLNYKDALAITG-KGKIIR-NFPMIPGIDFAGTVRTSEDPRFHAGQEVLLTGW
GVGENHWGGLAEQARVKGDWLVAMPQGLDARKAMIIGTAGFTAMLCVMAL---EDAG---
-VRPQ-----DGEVVVTGASGGVGSTAVALLHKLGYQ-VVAVSGR-E-STH-EYLK----
------SLGASRILPRDE-FAE--SRPLEKQVWAGAIDTVGDKVLAKVLAQMNYGGCVAA
CGLAGGFTLP-TTVMPFILRNVRLQGVDSVMTPPARRAQAWQRLVA
>tr|Q0VQ69|Q0VQ69_ALCBS/32-288 Alcohol dehydrogenase, putative OS=Alcanivorax borkumensis (strain SK2 / ATCC 700651 / DSM 11573) GN=adhA PE=4 SV=1
LVRVQWSSLNYKDALSATG-NKGVTR-QFPHTPGIDAVGVVEEASDGPFSAGDAVICTGY
DLGMNTDGGYAEYIRVPAEWLVPLPEGLAPRDAMLLGTAGLTAALSVESL---LDTG---
-VNPD-----QGPVLVTGATGGVGSISVAILAKLGFE-VVAVSGK-A-DAH-EWLT----
------ELGASRIIDRND-FLESAAKPMAKEQWSGAVDCVGGEMLAAALKGLKYGGSATC
CGLAGSPKLE-MTVFPFILRGVNLLGVDSVELPCEIKQQMWQLLAD
>tr|Q11C28|Q11C28_MESSB/35-290 Alcohol dehydrogenase GroES-like OS=Mesorhizobium sp. (strain BNC1) GN=Meso_3679 PE=4 SV=1
TVAVEASTVNYKDGLAITG-KAPVVR-RFPMIPGVDFAGTVTRSSHPGWKEGDKVILNGW
GVGETHYGAYSGRARVSGDWLVPLPPDMSPRDAMTIGTAGYTAMLCVMAL---ERHG---
-ISPD-----RGPVIVTGASGGVGSVAISLLAELGYE-VVASTGR-L-SEE-GYLR----
------ELGAREIIPREE-LSGP-ARPLGKERWAGGIDAVGSHTLANVLSMTCYGGAVAA
CGLAQGMDLP-ATVAPLILRGVSLLGIDSVMAPKALRLEAWRRLSL
>tr|Q12HC1|Q12HC1_POLSJ/32-287 Alcohol dehydrogenase, zinc-binding OS=Polaromonas sp. (strain JS666 / ATCC BAA-500) GN=Bpro_0105 PE=4 SV=1
VVDVDYSTVNYKDALAVTG-RADVIR-QFPLIPGIDFAGTVKASSYPGIAAGDRVVANGW
GLSQTHHGGYAQKARVNGEWLIKLPAALSTKDSMAIGTAGYTAMLCVLAL---EHGG---
-LTPQ-----HGDVLVTGANGGVGSVAIAILSGLGYR-VVASTGR-L-EES-DYLR----
------SLGAADIIDRRM-LSEP-GAPMGSERWAGAVDSVGSRTLANVLAQTRYRGVVAA
CGLAQGMDLP-ASVLPFILRNVTLAGIDSVNAPQQVRIEAWSRLAR
>tr|Q13BS1|Q13BS1_RHOPS/33-288 Alcohol dehydrogenase, zinc-binding OS=Rhodopseudomonas palustris (strain BisB5) GN=RPD_1230 PE=4 SV=1
TVAVEWSTLNYKDGLALTG-KAPVVR-RFPMIAGIDFAGTVQESSHPDWKSGDKVVCNGW
GMGETHLGALAEKARVKGDWLVRLPDGVSARDAMAIGTAGYTAMLSVLAL---EKHG---
-LTPK-----DGPVVVTGAAGGVGSVAIALLSKLGFH-VIASTGR-V-SEE-PYLR----
------DLGAAEIIDRNE-LSGP-AKPLAKERWAGGIDSVGSTTLANLLSMTKYRGAIAA
CGLAAGMDLP-GSVAPFILRGVCLYGIDSVMCPLPNRKQAWSRLAS
>tr|Q15RM3|Q15RM3_PSEA6/37-293 Alcohol dehydrogenase, zinc-binding OS=Pseudoalteromonas atlantica (strain T6c / BAA-1087) GN=Patl_2957 PE=4 SV=1
LIEVHYSSLNYKDAMSASG-NKRISQ-HFPHTPGIDAAGIVISDKSGTFNAGDEVLVFGY
DLGMNTPGGLGQIISIPADWAVVCPDTLSLKEAMTYGTGGLTAALCIQKL---EQMG---
-AKPS-----DGPVAITGATGGVGTISIALLKQLSYE-VVAFSGK-P-EQS-YKLK----
------ALGASDVLLRDS-LLEVKDALAGKPKWAHAIDTLGGDYLTGLLKQLKPGGGVAS
VGLAASADIA-MSVIPFITRGISLLGVDSVYIPLKDKKHIWQRVAT
>tr|Q15SI6|Q15SI6_PSEA6/48-303 Alcohol dehydrogenase, zinc-binding OS=Pseudoalteromonas atlantica (strain T6c / BAA-1087) GN=Patl_2639 PE=4 SV=1
TINVLYSTLNYKDGLAITG-KSPVVR-QFPLVPGIDLVGVVEHSDSPDFKVGDVVINNGF
GVGEKHSGGLAQKARMKSEWLIPLPANISPKQAMIIGTAGYTAMLCVLAL---EKNG---
-VTPE-----KGEVLVTGANGGVGSFAISILAKLGYT-VVASTGR-L-DES-PYLK----
------ALGANEVIHRDT-LSSQ-GKPLAKERWAGVIDSVGSHTLANACASTKYGGTVAA
CGLAQGMDFP-ASVAPFILRGVTLAGIDSVMRPIEDRKEAWQRLSD
>tr|Q167H1|Q167H1_ROSDO/33-289 Oxidoreductase, putative OS=Roseobacter denitrificans (strain ATCC 33942 / OCh 114) GN=RD1_2290 PE=4 SV=1
TVAVEYSTVNYKDGLCIGP-GGGLVR-NYPHVPGIDFAGTVETSEDARYAPGDKVVLTGW
RVGEAHWGGYGQKARVKADWLVPLPAGLDTRQAMAVGTAGFTSMLAVMAL---EDHG---
-LTPG-----NGPVLVTGAAGGVGSVAVAILANLGYE-VAGVTGR-P-ETA-DYIK----
------SLGAAQIVARDE-INETVKRPLEAETWAGCVDAVGGAMLARVLGQMKYGASVSA
VGLAGGAGLP-ATVIPFLLRGVNLLGIDSVMQPYDNRVRAWERIAR
>tr|Q1BBM6|Q1BBM6_MYCSS/33-289 Alcohol dehydrogenase, zinc-binding protein OS=Mycobacterium sp. (strain MCS) GN=Mmcs_1597 PE=4 SV=1
TIRVHYSSVNFKDALAVTP-KGGVVR-DYPIVPGIDLTGEVVASQSDEFGVGDLVLAHGY
DIGTGKHGGYAEFARLPADQVVAL-GALSPREGAAIGTAGFTAAMSVEAL---TERG---
-IRPD-----DGPIVVTGASGGVGSVSVDLLSALGYH-VVASTGK-P-EQA-DLLR----
------ALGATEVIGRLPEDPDVKPRPLGKARWAGAVDCVGGATLADVLSTLAYGGAVAA
SGLTGGPALN-TTVMPFILRGAALLGIDSVLLPIGPRRELWARLGG
>tr|Q1C1N4|Q1C1N4_YERPA/30-285 Zinc-binding dehydrogenase OS=Yersinia pestis bv. Antiqua (strain Antiqua) GN=YPA_3676 PE=4 SV=1
TVDVNWSSLNYKDALAITG-QGKIIR-QFPMVPGIDFAGTVHSSEDPRFHIGQSVLLTGW
GVGENHWGGLAEQARVNGDWLVPMPDGLDARKAMIIGTAGFTAMLCVMAL---EDGG---
-VTPK-----SGEVVVTGASGGVGSTAIALLSALGYQ-IAAISGR-D-SNS-DYLK----
------NLGAQRILPRSD-YLDA-SRPLEKQLWAGAIDTVGDSMLAKILAQMNYNGTVAA
CGLAGGYNLP-TTVMPFILRNIRLQGVDSVMTPQPRRLQAWQRLQK
>tr|Q1CDU5|Q1CDU5_YERPN/30-285 Zinc-binding dehydrogenase OS=Yersinia pestis bv. Antiqua (strain Nepal516) GN=YPN_3508 PE=4 SV=1
TVDVNWSSLNYKDALAITG-QGKIIR-QFPMVPGIDFAGTVHSSEDPRFHIGQSVLLTGW
GVGENHWGGLAEQARVNGDWLVPMPDGLDARKAMIIGTAGFTAMLCVMAL---EDGG---
-VTPK-----SGEVVVTGASGGVGSTAIALLSALGYQ-IAAISGR-D-SNS-DYLK----
------NLGAQRILPRSD-YLDA-SRPLEKQLWAGAIDTVGDSMLAKILAQMNYNGTVAA
CGLAGGYNLP-TTVMPFILRNIRLQGVDSVMTPQPRRLQAWQRLQK
>tr|Q1GGP0|Q1GGP0_SILST/33-290 Putative uncharacterized protein yhdH OS=Silicibacter sp. (strain TM1040) GN=yhdH PE=4 SV=1
TVAVYYSTVNYKDGLCLSPKGGGLVR-NYPHVPGIDFAGTVESSSDERYAPGDKVVLTGW
RVGEAHWGGYAQKARVKADWLVPLPEGITPRQAMAVGTAGFTAMLAVMAL---EDHG---
-LKPG-----TGPVLVTGAAGGVGSVATAILANLGYE-VAAVTGR-P-ETA-DYLQ----
------SLGATQIVPRED-LNETVKRPLESETWAGCVDAVGGDMLARVLGQMKYGASVAA
VGLAGGAALP-ATVIPFLLRGVNLLGIDSVMQPFENRQRAWQRIAS
>tr|Q1IZ09|Q1IZ09_DEIGD/46-301 Alcohol dehydrogenase, zinc-binding OS=Deinococcus geothermalis (strain DSM 11300) GN=Dgeo_1229 PE=4 SV=1
LVRVTHSSLNYKDGLAVAG-RPGVLK-AYPMTPGIDLAGTVVEDQTGTYRPGDAVLLTGW
GIGERQDGGYAEYARVKAAWLVPLPEGTDAQWAMSVGTAGFTAMLAVMAL---EEHG---
-VTPG-----SGEVLVTGAAGGVGSTAVALLAAAGHS-VTASTGR-R-EEE-DYLR----
------SLGAANIIGREE-LPAL-KRPLEKERWAGVVDSVGGDTLAGALASTRTHGAVAA
CGLAGGSGLN-TTVFPFILRGVNLLGIDSVTCPTERRRAAWARLAR
>tr|Q1Q9U2|Q1Q9U2_PSYCK/31-287 Alcohol dehydrogenase, zinc-binding OS=Psychrobacter cryohalolentis (strain K5) GN=Pcryo_1784 PE=4 SV=1
VIKTTYSSLNYKDALSSVG-NPGVTR-KFPHITGIDVAGVVHQTTSDAFAVGEKVLVTGY
DLGMNTDGGHAEFVKVPASWVALIPDTITDKEIMTFGTAGLTAALSVNEL---LDNG---
-VKPE-----DGEVLVTGATGGVGSLAVSILNKIGFT-VVAVSGK-E-EQI-DYLK----
------QIGASEVILRDT-FNEDAKKPIMAERYAGVVDTVGGDILANALKYIKYDGVATC
CGLTASHELN-TNVFPFILRGVRLIGIDSVECKLEKKQAAWDKLAG
>tr|Q1QEV1|Q1QEV1_PSYCK/37-293 Alcohol dehydrogenase, zinc-binding OS=Psychrobacter cryohalolentis (strain K5) GN=Pcryo_0018 PE=4 SV=1
LIEVHYSSLNFKDAMSASG-NKRITK-NYPHTPGIDAAGVVVSDKSGTFTAGQEVVVFGY
DLGMDTDGGLSQMISIPADWAVECPSSLTLKEAMIYGTGGLTAALSIQKL---EKMG---
-AKPE-----DGPVAVTGATGGVGSISIAILSQLGYE-IIAFSGK-P-EQS-DYLK----
------ELGASEVRHRDT-INEVGDKPAGRELWANAIDTIGGDYLANLLKQTKAGGAVTS
CGLASGAEFS-MSVIPFITRAVSLLGIDSVYIPLADKKAIWERVAT
>tr|Q1QHR6|Q1QHR6_NITHX/33-288 Alcohol dehydrogenase GroES-like OS=Nitrobacter hamburgensis (strain X14 / DSM 10229) GN=Nham_3502 PE=4 SV=1
TVRVEWSTLNYKDGLAVTG-KAPVVR-RFPMIAGVDFAGTVEQSSHPSWKVGDKVICNGW
GMGETHLGAYAEKARVKGDWLVALPAGLTARDAMAVGTAGYTAMLSVLAL---EKHG---
-LTPK-----DGSVIVTGAAGGVGSVAIAVLSRLGYH-VIASTGR-M-SEA-GYLR----
------DLGASEVIDRNE-LSGP-AKPLAKERWAGGIDSVGSTTLANLLSMTKYRGAIGA
CGLAGGMDLP-SSVAPFILRGVCLLGIDSVMCPIELRNTAWTRLAT
>tr|Q1QTD3|Q1QTD3_CHRSD/29-284 Alcohol dehydrogenase, zinc-binding OS=Chromohalobacter salexigens (strain DSM 3043 / ATCC BAA-138 / NCIMB 13768) GN=Csal_2930
RVAIDYSDLNYKDAMAVTG-QGKIVR-DYPLVPGIDFAGTVTASTDARFDADDRVILTGW
GVGERYWGGFAEAMRVDADWLVPCPRPLSTREAMLFGTAGLTAMLSVMRL---QEAG---
-LSPG-----DGPVAVSGASGGVGSWAVSILAHEGFE-VHAITGK-P-DQG-DWLT----
------RLGAAQVLARDD-FTER-GRPLASTHWAGAVDTVGGQVLANLLAQMRYAGKVAA
VGLAGDAALP-TTVMPFILRGVALLGVDSVYIPFERRRAAWQRIAA
>tr|Q1R686|Q1R686_ECOUT/30-284 Protein YhdH OS=Escherichia coli (strain UTI89 / UPEC) GN=yhdH PE=4 SV=1
TVDVHWSSLNYKDALAITG-KGKIIR-NFPMIPGIDFAGTVRTSEDPRFHAGQEVLLTGW
GVGENHWGGLAEQARVKGDWLVAMPQGLDARKAMIIGTAGFTAMLCVMAL---EDAG---
-VRPQ-----DGEIVVTGASGGVGSTAVALLHKLGYQ-VVAVSGR-E-STH-EYLK----
------SLGASRILPRDE-FAE--SRPLEKQVWAGAIDTVGDKVLAKVLAQMNYGGCVAA
CGLAGGFTLP-TTVMPFILRNVRLQGVDSVMTPPARRAQAWQRLVA
>tr|Q20YC6|Q20YC6_RHOPB/34-289 Alcohol dehydrogenase GroES-like OS=Rhodopseudomonas palustris (strain BisB18) GN=RPC_4337 PE=4 SV=1
TVAVEWSTVNYKDGLAVTG-KAPVVR-RFPMIAGIDLAGTVLQSSHPDWQAGDKVICNGW
GMGETHLGAYAEKARVKGDWLVRLPEGLSTRDAMAIGTAGYTAMLAVLAL---ENHG---
-LTPA-----AGPIVVTGAAGGVGSVAIAVLSKLGYH-VIASTGR-I-AEV-PYLR----
------ELGASEVIERSE-LNGP-AKPLAKERWAGGIDSVGSTTLANVLSMTKYRGAIAA
CGLAAGMDLP-TSVAPFILRGVCLLGIDSVMCPIALRQLAWLRLAS
>tr|Q21XY0|Q21XY0_RHOFD/31-286 Alcohol dehydrogenase, zinc-binding OS=Rhodoferax ferrireducens (strain DSM 15236 / ATCC BAA-621 / T118) GN=Rfer_1643 PE=4 SV=1
TVQVEWSTLNYKDALAITG-KSPVVR-RFPMVPGIDFAGTVLESTNAAWQAGDKVILNGW
GVGETHCGGLAEIARVKGEWLLALPNSFTTRQAMAIGTAGYTAMLCVLAL---EKHG---
-IEPP-----DGEILVTGANGGVGSVAVALLAKLGYT-VVASTGR-S-AEA-DYLK----
------ALGASQVIDRSE-LSAP-GKPIGKERWAGVIDTVGSHTLANACATTQYRGAVAA
CGLAGGMDFP-ATVAPFILRGVTLYGIDSVMAPLKVRQEAWQRLSR
>tr|Q28PR7|Q28PR7_JANSC/37-293 Alcohol dehydrogenase zinc-binding OS=Jannaschia sp. (strain CCS1) GN=Jann_2378 PE=4 SV=1
TVAVDYSTLNYKDGLCVGP-GGGLVR-KYPHVPGIDFAGTVETSDDDRYKPGDKVVLTGW
RVGEMHWGGYAQKARVKADWLVPLPEGLTTRQAMAIGTAGFTAMLAIMAL---EDHG---
-LKPD-----QGEVLVTGAAGGVGSVATAILANFGHE-VAAVTGR-P-EQE-DYLK----
------SLGATRIVAREE-INETVKRPLEAETWAGCVDAVGGDMLARVLGQMKYGGSVAA
VGLAGGAGLP-ATVIPFLLRGVNLLGIDSVMQPYDNRVRAWNFLAK
>tr|Q2FEC6|Q2FEC6_STAA3/1-257 Putative zinc-binding dehydrogenase OS=Staphylococcus aureus (strain USA300) GN=SAUSA300_2317 PE=4 SV=1
LIKVHYSGINYKDALATQD-HNAVVK-SYPMIPGIDLAGTIVESEAPGFEKGEQVIVTSY
DLGVSHYGGFSEYARVKSEWIIKLPDTLTLEESMIYGTAGYTAGLAIERL---EKVG---
-MNIE-----DGPVLVRGASGGVGTLAVLMLNELGYK-VIASTGK-Q-DVS-DQLL----
------ELGAKEVIDRLP-VEDDHKKPLASSTWQACVDPVGGEGINYVTKRLNHSGSIAV
IGMTAGNTYT-NSVFPHILRGVNILGIDSVFTAMKLRQRVWRRLAK
>tr|Q2FVQ0|Q2FVQ0_STAA8/1-257 Putative uncharacterized protein OS=Staphylococcus aureus (strain NCTC 8325) GN=SAOUHSC_02652 PE=4 SV=1
LIKVHYSGINYKDALATQD-HNAVVK-SYPMIPGIDLAGTIVESEAPGFEKGEQVIVTSY
DLGVSHYGGFSEYARVKSEWIIKLPDTLTLEESMIYGTAGYTAGLAIERL---EKVG---
-MNIE-----DGPVLVRGASGGVGTLAVLMLNELGYK-VIASTGK-Q-DVS-DQLL----
------ELGAKEVIDRLP-VEDDHKKPLASSTWQACVDPVGGEGINYVTKRLNHSGSITV
IGMTAGNTYT-NSVFPHILRGVNILGIDSVFTAMKLRQRVWRRLAK
>tr|Q2IKX5|Q2IKX5_ANADE/39-295 Zinc-binding alcohol dehydrogenase OS=Anaeromyxobacter dehalogenans (strain 2CP-C) GN=Adeh_2535 PE=4 SV=1
TVAVRYSSLNYKDALAVTG-KGKVIR-KFPMVPGIDLAGTVLESRDPSFQPGDEVLVTGW
GIGEATFGGYAGLARVRAEWALPLPRGLTARRAMAIGTAGFTAALCVDAL---EDAG---
-VRPG-----GRPVIVTGAAGGVGSVAVALLARAGYE-VAASTGR-P-SER-AFLE----
------SLGASRIVPREE-LARPATRPLESETWAGGVDAVGGAVLATVLRQTAYRGAVAA
CGLAGGTDLP-VTVLPFVLRGVRLQGVDSVMAPQAPRARAWGRIAR
>tr|Q2J142|Q2J142_RHOP2/33-288 Alcohol dehydrogenase superfamily, zinc-containing OS=Rhodopseudomonas palustris (strain HaA2) GN=RPB_1108 PE=4 SV=1
TVAVEWSTLNYKDGLALTG-KAPVVR-RFPMIAGIDFAGTVLDSTHPDWKPGDKVVCNGW
GMGETHLGAYAEKARVKGDWLVRLPDGLSARDAMAIGTAGYTAMLSVLAL---EKHG---
-LTPK-----DGPVVVTGAAGGVGSVAIALLSKLGYH-VIASTGR-T-SEE-AYLR----
------DLGAAEIIDRNE-LSGP-AKPLAKERWAGGIDSVGSTTLANLLSMTKYRGAIAA
CGLAAGMDLP-GSVAPFILRGVCLYGIDSVMCPLPDRKQAWSRLAG
>tr|Q2YY27|Q2YY27_STAAB/31-285 Probable alcohol dehydrogenase OS=Staphylococcus aureus (strain bovine RF122 / ET3-1) GN=SAB1296c PE=4 SV=1
LVKVVYSSINYKDMLALQY-KGGVIR-DYPMIPGIDFAGIVESSSNDKFKEGDNVLVTGY
DVGVTHTGGFSEYAQVPGEWIVPLPQEMSIKESMVYGTAGFTAALSIFEL---EKYG---
-MNIK----SQPEILVSGATGGVGSVAIQILRKIGYENITAIVRK-E-KQI-EIAK----
------KLGAKQVI-----IIEDDNKPLKKGIFDYFLDTVGSNVTLYGLKRLNYQGVATV
CGNVAGNSLN-ANILPFILRGIKLIGIDSVYVDHNIREDIWSKLAN
>tr|Q2YZ14|Q2YZ14_STAAB/35-291 Putative uncharacterized protein OS=Staphylococcus aureus (strain bovine RF122 / ET3-1) GN=SAB2250 PE=4 SV=1
LIKVHYSGINYKDALATQD-HNAVVK-SYPMIPGIDLAGTIVESEAPGFEKGEQVIVTSY
DLGVSHYGGFSEYARVKSEWIVKLPDTLTLEESMIYGTAGYTAGLAIERL---EKVG---
-MNIE-----DGPVLVRGASGGVGTLAVLMLNELGYK-VIASTGK-Q-DVS-DQLL----
------ELGAKEVIDRLP-VEDDHKKPLASSTWQACVDPVGGEGINYVTKRLNHSGSIAV
IGMTAGNTYT-NSVFPHILRGVNILGIDSVFTAMKLRQRVWRRLAK
>tr|Q31WC1|Q31WC1_SHIBS/30-284 Putative dehydrogenase OS=Shigella boydii serotype 4 (strain Sb227) GN=yhdH PE=4 SV=1
MVDVHWSSLNYKDALAITG-KGKIIR-NFPMIPGIDFAGTVRTSEDPRFHAGQEVLLTGW
GVGENHWGGLAEQARVKGDWLVAMPQGLDARKAIIIGTAGFTAMLCVMAL---EDAG---
-VRPQ-----DGEIVVTGASGGVGSTAVALLHKLGYQ-VVAVSGR-E-STH-EYLK----
------SLGASRILPRDE-FAE--SRPLEKQVWAGAIDTVGDKVLAKVLAQMNYGGCVAA
CGLAGGFTLP-TTVMPFILRNVRLQGVDSVMTPPERRAQAWQRLVA
>tr|Q32B87|Q32B87_SHIDS/30-284 Putative dehydrogenase OS=Shigella dysenteriae serotype 1 (strain Sd197) GN=yhdH PE=4 SV=1
TVDVHWSSLNYKDALAITG-KGKIIR-NFPMIPGIDFAGTVRTSEDPRFHAGQEVLLTGW
GVGENHWGGLAEQARVKGDWLVAMPQGLDARKAMIIGTAGFTAMLCVMAL---EDAG---
-VRPQ-----DGEIVVTGASGGVGSTAVALLHKLGYQ-VVAVSGR-E-STH-EYLK----
------SLGASRILPRDE-FAE--SRPLEKQVWAGAIDTVGDKVLAKVLAQMNYGGCVAA
CGLAGGFTLP-TTVMPFILRNVRLQGVDSVMTPPERRAQAWQRLVA
>tr|Q38VW5|Q38VW5_LACSS/33-291 Putative zinc-containing alcohol dehydrogenase (Oxidoreductase) OS=Lactobacillus sakei subsp. sakei (strain 23K) GN=LSA1364 PE=
LIKVAYSDINYKDRLTMNA-KSGVLK-NYPATPGVDFVGTVVTSDNPFFEAGECVLCTGY
GTGISIDGGYAQYVKVPSEWLLKCPIELTPQETMQLGTAGFTAAIALTKI---LRQP---
-FTRN----HDTPLLITGATGGVGSYALTMLAQLGFTNITATTRD-L-SQT-DYLT----
------QLGTKHVIATDD-LLTAPLKPLAHQSYTGVIDTLGGDVLAHILPYMAQDGLVAA
CGNAAGFKLA-TTVFPFILRGVTLVGIDSVNYPRKDRKEIWQLLAT
>tr|Q39AZ5|Q39AZ5_BURS3/31-286 Zinc-containing alcohol dehydrogenase superfamily OS=Burkholderia sp. (strain 383) GN=Bcep18194_B0250 PE=4 SV=1
TVRVGYSTLNYKDGLAITG-KSPVVR-KFPMVPGIDLVGEVEASTHPDYRPGDQVVLNGW
GVGETHWGGLAQKARVDGDWLVPLPPAFSPQQAMAIGTAGYTAMLCVMSL---ERHG---
-VRPG-----DGEIVVTGAAGGVGSVATAILAKLGYR-VVAVTGR-P-ADA-DYLR----
------QLGAAEILERSQ-FSEP-GKPLGKERWAGAVDVAGSHVLANVCATTRYRGVVTA
CGLAAGMDFP-ATVMPFILRGVTLVGIDSVMCPRADRLEAWRRLAS
>tr|Q39XH8|Q39XH8_GEOMG/36-292 Alcohol dehydrogenase superfamily, zinc-containing OS=Geobacter metallireducens (strain GS-15 / ATCC 53774 / DSM 7210) GN=Gmet_
VVRVHYSSLNYKDALSATG-HPGVTR-QFPHTPGIDAAGEVVSCESGAFAPGDKVVVTGH
DLGMETDGGWGQYIRIPSEWAVRLPEGLTLREAMALGTAGFTAALSVLKL---ERAG---
-VRPD-----DGDILVTGATGGVGSIAVSILSRAGYR-VTAATGK-E-FDE-DFLK----
------GLGATAVIGRDD-VTAGAEKALLAERWAGAVDVVGGQTLAAVLKSTKYGGTVTC
CGLVGSPELP-MNVYPFILRGVSLLGIDSVQCPRGLREEVWQRLAT
>tr|Q3A4V3|Q3A4V3_PELCD/57-312 Putative NADPH:quinone reductase/ Zn-dependent oxidoreductase OS=Pelobacter carbinolicus (strain DSM 2380 / Gra Bd 1) GN=Pcar_1
LVRVAYSSLNYKDALSATG-HKGVTK-NYPHTPGIDAAGIVEESRSPAFAPGDPVIVTGY
DLGMNTAGGFGEYIRVPAAWALKPPDGLSLREAMLFGTAGFTAGISVWKL---SEH----
-IRPD-----DGEVLVSGATGGVGSMSVAILAKLGYR-VAALTGK-A-EEK-AFLE----
------RLGACRIVSRQQ-FQEHSGRPLLPVQWAGCIDTVGGAVLENLVKTTAPLGVVTC
CGNVASADLA-LTVYPFILRGVSLVGIDSQNYPMVQRIGLWQKLAD
>tr|Q3IGF9|Q3IGF9_PSEHT/34-289 Putative dehydrogenase, NAD(P)-binding domain and GroES-like domain OS=Pseudoalteromonas haloplanktis (strain TAC 125) GN=yhdH
TIDVLYSTLNYKDGLAITG-KGPVVR-SFPMVPGIDLVGTVSHSTSDEFKSGDKVILNGF
GVGEKHWGGLAQKAALNSDWLIPLPAGISPKQAMQVGTAGYTAMLSVIAL---EKQG---
-ITPD-----SGEVLVTGANGGVGSFAIYLLNQLGYN-VTAATGR-M-EQS-DYLK----
------ELGAANVINRDE-LSNP-GKPLQKERFAAAIDSVGSHTLANICASLKYGGVVTA
CGLAQGMDLP-GSVAPFILRGIRLIGIDSVMRPKADRIEAWDRLAS
>tr|Q3J9J0|Q3J9J0_NITOC/33-288 Zinc-containing alcohol dehydrogenase superfamily OS=Nitrosococcus oceani (strain ATCC 19707 / NCIMB 11848) GN=Noc_2046 PE=4 SV
VIRAYYSSVNYKDALAATG-KGKIMQ-RFPLVGGIDVSGVVESSTDPRCRPGDKVLVTGY
GLGSDHDGGYAGYVRVPADWVVPLPEGLSLYDAMALGTAGFTAALAIQRM---EDNG---
-QRPD-----RGLVLVTGATGGVGNLAINMLAGLGYP-VVALTGK-R-EAV-EDLK----
------TLGASQILFRQE-LEMG-QRPLEKGQWGGAVDVVGGDMLSWLTRTVLPWGNIAS
IGLAGGSELH-TTVMPFILRGVSLLGISSADCPMPLRQHIWQRLAT
>tr|Q3KC25|Q3KC25_PSEPF/31-286 Zinc-containing alcohol dehydrogenase superfamily OS=Pseudomonas fluorescens (strain PfO-1) GN=Pf01_2939 PE=4 SV=1
TVRVAYSTLNFKDGLAITG-SSPVVR-KFPMVPGIDLAGTVEVSSHPDYKVGDAVLLNGW
GVGESHCGGLAQKARLNGDWLIPLPKAFTAAQAMAIGTAGYTAMLCVMAL---ERNG---
-VTPQ-----QGEVLVTGANGGVGSFAIALLSKLGYR-VVASTGR-V-SEH-EYLK----
------QLGASEIIDRAT-LSEP-GKPLAKERWAGVIDSVGSHTLANACASTRAEGTVAA
CGLAQGMDFP-ASVAPFILRGVTLAGINSVTQPKARRIEAWDRLTK
>tr|Q3YWZ6|Q3YWZ6_SHISS/30-284 Putative dehydrogenase OS=Shigella sonnei (strain Ss046) GN=yhdH PE=4 SV=1
TVDVHWSSLNYKDALAITG-KGKIIR-NFPMIPGIDFAGTVRTSEDPRFHAGQEVLLTGW
GVGENHWGGLAEQARVKGDWLVAMPQGLDARKAMIIGTAGFTAMLCVMAL---EDAG---
-VRPQ-----DGEIVVTGASGGVGSTAVALLHKLGYQ-VVAVSGR-E-STH-EYLK----
------SLGASRILPRDE-FAE--SRPLEKQVWAGAIDTVGDKVLAKVLAQMNYGGCVAA
CGLAGGFTLP-TTVMPFILRNVRLQGVDSVMTPPERRAQAWQRLVA
>tr|Q46UE9|Q46UE9_RALEJ/35-289 Zinc-containing alcohol dehydrogenase superfamily OS=Ralstonia eutropha (strain JMP134) GN=Reut_B3877 PE=4 SV=1
LIRVAYSGINYKDALAAAG-RNAIVR-QYPRTGGIDLSGHVAASDDPRFREGDAVVVHGF
GIGVDHDGGHAQYARVRGDWVMRLPEGLSPLEASTIGVAGYTAALALHWM---EHNA---
-MSPE-----QGPVVVSGATGGVGSMAVDILSARGYM-VHAMSGK-S-AEH-AYLR----
------SLGAGEILSPEV-ASQP-GKALEKARWAGAIDTVGGPVLAWMMRTMQPNGVIAS
VGNAGGPQLD-TTVLPLILRGVRLLGINA-NSPMALREAVWAKLAA
>tr|Q47GS3|Q47GS3_DECAR/33-289 Zinc-containing alcohol dehydrogenase superfamily OS=Dechloromonas aromatica (strain RCB) GN=Daro_1202 PE=4 SV=1
TIRVAYSSINYKDALAATG-AGKIIR-RFPCVGGIDLSGTVIESGDPRFKPGDQVIATSF
DIGVAHHGGYAEIARVPGDWVVPLPAGLSLYEAMALGTAGFTAALGVVRM---EENG---
-LRPE-----KGPVIVTGATGGVGSLAIDMLARTGYH-VVALTGK-E-SEA-DYLR----
------SLGAAEVLLRQS-LDLTKIRPLDRARWAGAVDNLGGDVLAWIASTMEQGGTIAS
IGLAASMSLN-TTVAPFILRGVSLLGIDSGYIREPYRSGVWQRLAT
>tr|Q47J63|Q47J63_DECAR/31-286 Zinc-containing alcohol dehydrogenase superfamily OS=Dechloromonas aromatica (strain RCB) GN=Daro_0359 PE=4 SV=1
TVRVAMSSLNYKDGLAITG-KGPVVR-KFPMVPGIDIAGTVETSSHADYKAGDRVVLNGW
GVGETHWGGLAQKARLKGDWLVPLPAAFSEKQAVAIGTAGYTAMLCVLAL---ERQG---
-VKPA-----DGEIVVTGAAGGVGSVAIAVLAKLGYT-VVAVSGR-P-EET-DYLK----
------QLGAAEVLDRAA-FSSP-GKPLGKERWAGAVDVVGSHTLANICATTKYRGVVTA
CGLAGGMDFP-SSVAPFILRGVTLVGVDSVMCPRPERLVAWQRLAT
>tr|Q47UY0|Q47UY0_COLP3/31-286 Oxidoreductase, zinc-binding OS=Colwellia psychrerythraea (strain 34H / ATCC BAA-681) GN=CPS_4748 PE=4 SV=1
LVKVLYSTLNYKDALAITG-KAPVIR-SFPMIPGIDFSGIVEHSESDEFKVGDKVLLNGF
GVGEKHMGGLSQKAKVNSDWLIPLPAAISPLQAMSIGTAGYTAMLCILAL---EKNG---
-ITPQ-----SGKILVTGATGGVGSFAVKLLSLMGYS-VVASTGS-S-DQH-DYLY----
------DLGATEIIDRNE-LSAP-GKPLMKEKWAGAVDSIGSHTLANVCASIQYGGAVAA
CGLAQGMDLP-ASVAPFILRGVSLLGVDSVMRPRADRIAAWKKLSE
>tr|Q49ZU6|Q49ZU6_STAS1/34-288 Putative zinc-binding dehydrogenase OS=Staphylococcus saprophyticus subsp. saprophyticus (strain ATCC 15305 / DSM 20229) GN=SSP
LIKVKYSGINYKDALATVE-NSKIVS-SYPMIPGIDLAGVVEHSDTHAFEKGDEVIVTGY
DLGTSHFGGFSEYARVKEEWIVPLPKDLTLEEAMIYGTAGYTAGLAIEKL---EHNG---
-LSIE-----KKDILVRGATGGVGTLAIMMLDSIGFD-VIASTGK-K-GAE-DKLK----
------TLGAKEVISRIA---NSDQKALGKRTWQGVIDPVGGESLSQIVKQLDYNGMVAV
IGMTAGAKFD-SSVFPFILRGVSIIGIDSVYTEMRQRKHIWRRLAK
>tr|Q4FL90|Q4FL90_PELUB/34-292 Zinc-binding alcohol dehydrogenase OS=Pelagibacter ubique GN=yhdH PE=4 SV=1
LVQVDYSDLNYKDALILNN-GAKLVK-EFPHIPGIDFAGTVLESDNSKFIKGDEVILTGW
RVGEIYFGGYSQFAKVNGDYLVKKPKDISSKQAMILGTAGLTALLCSFAIKAREELL---
-LGEK-----VKDVLVTGASGGVGSIAVMILNKFGYD-VTAVTGK-A-ENE-KYLR----
------SLGAKNIINKAD-LDKD-ARPLDKGLWDGVVDTVGGKILANALAQTRDNGIVAA
CGNASDYKLN-TTVMPFIIRGVKLWGINSVTASIKRREFVWNEVKS
>tr|Q4FVS3|Q4FVS3_PSYA2/37-293 Probable Zinc-containing alcohol dehydrogenase OS=Psychrobacter arcticus (strain DSM 17307 / 273-4) GN=Psyc_0011 PE=4 SV=1
LIEVHYSSLNFKDAMSASG-NKRITK-QYPHTPGIDAAGVVVSDKSGTFTAGQEVLVFGY
DLGMNTDGGLSQMISIPADWALACPETLTLKEAMTYGTGGLTAALSVQKL---EKMG---
-AKPS-----DGPVAVTGATGGVGSISIAILKQLGYE-VIAFSGK-P-EQS-EHLK----
------DLGASEVRHRDT-INEIGNKPIGRELWANAIDTIGGDYLANLLKQTKAGGVVTS
CGLAGGAEFS-MTVMPFITRAVSLLGIDSVYIPLADKKAIWERVAT
>tr|Q4KDY5|Q4KDY5_PSEF5/31-286 Oxidoreductase, zinc-binding dehydrogenase family OS=Pseudomonas fluorescens (strain Pf-5 / ATCC BAA-477) GN=PFL_2441 PE=4 SV=1
TVRVAYSTLNYKDGLAITG-KSPVVR-QFPMVPGIDLAGTVEASSHPRFRPGEQVLLNGW
GVGESHWGGLAQKARLQGDWLIHLPEAFSARQAMAIGTAGYTAMLCLIAL---ERSG---
-LTPE-----HGEVLVTGASGGVGSFAISLLSRLGYS-VIAATGR-P-EEA-DYLK----
------ALGASRIIERAE-LSQP-GRPLAKERWAAAIDSVGSHTLANVCAGTAADGLVAA
CGLAQGMDFP-ASVAPFILRGVSLLGINSVTRPYHERVHAWERLAA
>tr|Q4L8N3|Q4L8N3_STAHJ/35-290 Similar to unknown protein OS=Staphylococcus haemolyticus (strain JCSC1435) GN=SH0683 PE=4 SV=1
LIKVHYSGINYKDALATTD-NNQILK-SYPMVPGIDLAGTVVESEDPTINEGEEVIVTSY
DMGVSHYGGFSEYARVNSDWVVKLPDNMTLEEAMIYGTAGYTAGLAIEKL---EKAGF--
-MTLE-----GGKVLVRGASGGVGALAVLMLSNLGYK-VVASTGN-K-HAG-DKLE----
------ALGANEIIDRIT---DNDEKPLGSRTWQAAIDPIGGNGTPYVTNRIDNNGGVAL
IGLTGGVSFD-TTVYPFILRGVSLVGIDSVFTPMKLRERVWRRLAT
>tr|Q4ZST0|Q4ZST0_PSEU2/31-286 Zinc-containing alcohol dehydrogenase superfamily OS=Pseudomonas syringae pv. syringae (strain B728a) GN=Psyr_2753 PE=4 SV=1
TIDVSHSTLNYKDALAITG-QSPIVR-SFPMVPGIDLAGTVEASDTPEFKVGDKVLLNGW
GVGEGHWGGLAQKARLKSEWLIPLPEAFTPAQAMAIGTAGYTAMLSVLAL---EKHG---
-LTPD-----HGDVLVTGANGGVGSFAIAILARLGYR-VIASTGR-A-SES-DYLQ----
------QLGAAQIIDRQT-LSQP-GRPLAKEQWAAAVDSVGSHTLANVCAGIRYRGVVAA
CGLAQGMEFP-GSVAPFILRGVTLAGIDSVTRPRADRLEAWSRLAS
>tr|Q57J92|Q57J92_SALCH/30-284 Putative oxidoreductase OS=Salmonella choleraesuis GN=yhdH PE=4 SV=1
TVDVHWSSLNYKDALAITG-KGKIIR-HFPMIPGIDFAGTVHASEDPRFHAGQEVLLTGW
GVGENHWGGLAERARVKGDWLVALPAGLSSRNAMIIGTAGFTAMLCVMAL---EDAG---
-IRPQ-----DGEVVVTGASGGVGSTAVALLHKLGYQ-VAAVSGR-E-STH-GYLK----
------SLGANRILSRDE-FAE--SRPLEKQLWAGAIDTVGDKVLAKVLAQMNYGGCVAA
CGLAGGFALP-TTVMPFILRNVRLQGVDSVMTPPARRAEAWARLVK
>tr|Q5E8X8|Q5E8X8_VIBF1/31-287 Predicted oxidoreductase, Zn-dependent and NAD(P)-binding OS=Vibrio fischeri (strain ATCC 700601 / ES114) GN=yhdH PE=4 SV=1
KIDVNYSSLNYKDGLAITG-KGRIVR-NFPMVPGIDLSGVVSQSDDPRYKAGDEVVLTGW
GVGEGHWGGMAEKASLNGDWLVPMPKGLDAKKVMAIGTAGFTAMLCVQAI---VDAD---
-IKPE-----DGEILVTGSSGGVGSVAITLLNQLGYK-VAAVTGR-ASENG-ELLK----
------SLGATRIVERSE-LEEP-AKPLEKQLWAGAIDTVGSKVLAKVLAQVDYNGAVAA
CGLAGGFDLP-TTVMPFILRNVRLQGIDSVMCPREKRIKAWEQLAE
>tr|Q5HDI5|Q5HDI5_STAAC/35-291 Alcohol dehydrogenase, zinc-containing OS=Staphylococcus aureus (strain COL) GN=SACOL2367 PE=4 SV=1
LIKVHYSGINYKDALATQD-HNAVVK-SYPMIPGIDLAGTIVESEAPGFEKGEQVIVTSY
DLGVSHYGGFSEYARVKSEWIIKLPDTLTLEESMIYGTAGYTAGLAIERL---EKVG---
-MNIE-----DGPVLVRGASGGVGTLAVLMLNELGYK-VIASTGK-Q-DVS-DQLL----
------ELGAKEVIDRLP-VEDDHKKPLASSTWQACVDPVGGEGINYVTKRLNHSGSIAV
IGMTAGNTYT-NSVFPHILRGVNILGIDSVFTAMKLRQRVWRRLAK
>tr|Q5HLM3|Q5HLM3_STAEQ/35-289 Alcohol dehydrogenase, zinc-containing OS=Staphylococcus epidermidis (strain ATCC 35984 / RP62A) GN=SERP1962 PE=4 SV=1
LIKVHYSGINYKDALATQD-HNKIVK-QYPMVPGIDLAGTIEETNAPGFEVGDKVIVTSY
DLGVSHYGGFSEYARVKSEWVIELPEDLTLEEAMIYGTAGYTAGLAIEQL---EKSG---
-MSIE-----GKEVLVRGATGGVGTISLLMLNNLGYD-VIASTGR-D-DAE-EKLK----
------KLGAKEVIGRLP---EDNSKPLEKRTWQAAIDPVGGENLPYIVKRLDNNGSVAL
IGMTGGNNFE-TTVFPFILRGASIIGIDSVFTPIKLRKRVWRRLAK
>tr|Q5L022|Q5L022_GEOKA/40-296 Hypothetical conserved protein OS=Geobacillus kaustophilus GN=GK1429 PE=4 SV=1
VVRVHYSSVNYKDGLASIP-DGKIVK-TYPFVPGIDLAGVVVSSQHPRFREGDEVIATGY
EIGVTHFGGYSEYARLHGDWLVPLPKGLTLKEAMAIGTAGFTAALSIHRL---EEHG---
-LTPE-----RGPVLVTGATGGVGSLAVSMLSKRGYT-VEASTGK-T-AEH-DYLR----
------ALGAKEVLTRED-VTAERIRPLDKQRWAAAVDPVGGRTLATVLSRIRYGGAVAV
SGLTGGAEVP-TTVHPFILRGVSLLGIDSVYCPMDVRLRIWERLAG
>tr|Q5NXJ4|Q5NXJ4_AZOSE/35-291 Predicted Zinc-containing alcohol dehydrogenase OS=Azoarcus sp. (strain EbN1) GN=AZOSEA40950 PE=4 SV=1
LIRVHYSSINYKDALAATG-AGKIIR-RFPCVGGIDLSGEVVESADARFRPGDKVIATSF
DIGVSHHGGYAEYARVPAEWVVPLPDGLDLFEAMALGTAGFTAALGIVRM---EDNG---
-LAPE-----RGPVVVTGATGGVGGLSIDMLSRLGYH-VVALTGK-E-AED-DYLR----
------MLGAAEVRLRNT-IDFDNVRPLEATQWAGAVDNVGGKILHWILATMKQAGTVAS
IGNAASFHLE-TTVFPFILRGVSLLGVDSGYMSFPTRERVWQRLAS
>tr|Q5P3C6|Q5P3C6_AZOSE/31-286 Alcohol dehydrogenase OS=Azoarcus sp. (strain EbN1) GN=AZOSEA20630 PE=4 SV=1
TVRVAYSTLNYKDALAITG-KGPVVR-KFPMVPGIDLAGTVEHSSHPECRAGDLVVLNGW
GVGEGHWGGLAEKARLAGDWLVPLPAAFSPKQAMAIGTAGYTAMLCVMAL---ERHG---
-VTPD-----QGEVLVTGASGGVGSVAVSLLAKLGYR-VVASTGR-P-NEA-EYLK----
------ALGAAEIIDRVQ-FSMP-GKPLAKERWTGAIDTAGSHTLANVCASMKYRGVVAA
CGLAQGMDFP-ATVAPFILRGVTLAGVDSVYCPRPERLEAWQRLAR
>tr|Q5PJV8|Q5PJV8_SALPA/30-284 Possible oxidoreductase OS=Salmonella paratyphi A GN=yhdH PE=4 SV=1
TVDVHWSSLNYKDALAITG-KGKIIR-HFPMIPGIDFAGTVHASEDPRFHAGQEVLLTGW
GVGENHWGGLAERARVKGDWLVALPAGLSSRNAMIIGTAGFTAMLCVMAL---EDAG---
-IRPQ-----DGEVVVTGASGGVGSTAVALLHKLGYQ-VAAVSGR-E-STH-GYLK----
------SLGANRILSRDE-FAE--SRPLEKQLWAGAIDTVGDKVLAKVLAQMNYGGCVAA
CGLAGGFALP-TTVMPFILRNVRLQGVDSVMTPPARRAEAWARLVK
>tr|Q5YMX6|Q5YMX6_NOCFA/32-288 Putative dehydrogenase OS=Nocardia farcinica GN=NFA_56130 PE=4 SV=1
TIKVHFSSANYKDALAITP-GGGVVR-KYPIIPGIDLTGEVVSSDSAEFAPGDQVVAHGY
DIGVAHHGGFAEYARVPAEWVVKL-DGLSTRDAAAIGTAGFTAALSVQAL---LDRG---
-LTPD-----DGAILVTGATGGVGSVAVDILSGLGFE-VIASTGK-T-DAG-DLLS----
------EIGANEVIGRLPEDPDAKLRPLSKARWAGAVDSVGGRSLAYILSSIGYGGTVAA
SGLTGGPDLP-ATVMPFILRGVALIGIDSVAYPIEKRRALWSRLTT
>tr|Q63FM6|Q63FM6_BACCZ/36-292 Alcohol dehydrogenase, zinc containing OS=Bacillus cereus (strain ZK / E33L) GN=BCE33L0681 PE=4 SV=1
FIQVHYSSLNYKDALSATG-NKGVTR-IYPHTPGIDAAGVVVSSKDATIKAGDRVIVTGY
DLGMNTSGGFGEYIRVPASWTVPLPEEMSLKESMMYGTAGFTAALSVYKL---IRAG---
-VTPS-----MGDVLVTGATGGVGSVAVSILSKLGFS-VVGATGK-T-EEE-EMLL----
------RLGAKKVIHRAE-LNDESGRPMLKGIYAGVIDTVGGHMLETALKTVKYGGCVTT
CGNVAGQELQ-TTVYPFILRGISLLGVDSVQCPVDVRRDVWTLLAN
>tr|Q665F1|Q665F1_YERPS/30-285 Probable zinc-binding dehydrogenase OS=Yersinia pseudotuberculosis GN=yhdH PE=4 SV=1
TVDVNWSSLNYKDALAITG-QGKIIR-QFPMVPGIDFAGTVHSSEDPRFHIGQSVLLTGW
GVGENHWGGLAEQARVNGDWLVPMPDGLDARKAMIIGTAGFTAMLCVMAL---EDGG---
-VTPK-----SGEVVVTGASGGVGSTAIALLSALGYQ-IAAISGR-D-SNS-DYLK----
------NLGAQRILPRSD-YLDA-SRPLEKQLWAGAIDTVGDSMLAKILAQMNYNGTVAA
CGLAGGYNLP-TTVMPFILRNIRLQGVDSVMTPQPRRLQAWQRLQK
>tr|Q6AJP8|Q6AJP8_DESPS/35-290 Probable oxidoreductase OS=Desulfotalea psychrophila GN=DP2703 PE=4 SV=1
LVKVCYSSLNYKDALSVSG-NRGITR-NYPHTPGIDATGSVVSSKSSLFRPGDRVVVTGY
DLGMNTAGGFADYIRVPVDWLVRLPQGLTHREAMILGTAGLTAALSVFKL---SQF----
-VAPE-----DGPIAVSGASGGVGSLATAILAQLGYT-VLAVSGK-Q-AEE-AFLL----
------SLGADAIIPRVD-LESASPRPLLKGCFAGAVDTVGGTVLSNLIKLTKAEGAVTC
CGNVASADLD-ITVYPFILRGISLLGIDSQNCPLQTRELLWNRLAT
>tr|Q6DAI8|Q6DAI8_ERWCT/30-285 Putative zinc-binding oxidoreductase OS=Erwinia carotovora subsp. atroseptica GN=ECA0265 PE=4 SV=1
TVDISWSGINYKDALAITG-KGKIIR-NFPMVPGIDFVGTVRHSDSDRFTVGQPVILTGW
GVGENHWGGLAQQARVKSDWLVPLPASLDARNAMILGTAGFTAMLCVMAL---EDGG---
-ITPE-----SGDIIVTGASGGVGSTAVALLAELGYQ-VTAVSGR-A-DNT-EYLK----
------KLGAKQVLDRSE-FTES-PRPLEKQRWAGAVDTVGDNVLATLLAQMDYNATVAA
CGLAGGIALP-TTVMPFILRNVRLQGVDSVMAPLARRQQAWDRLAT
>tr|Q6G6V0|Q6G6V0_STAAS/35-291 Putative zinc-binding dehydrogenase OS=Staphylococcus aureus (strain MSSA476) GN=SAS2261 PE=4 SV=1
LIKVHYSGINYKDALATQD-HNAVVK-SYPMIPGIDLAGTIVESEAPGFEKGEQVIVTSY
DLGVSHYGGFSEYARVKSEWIIKLPDTLTLEESMIYGTAGYTAGLAIERL---EKVG---
-MNIE-----DGPVLVRGASGGVGTLAVLMLNELGYK-VIASTGK-Q-DVS-DQLL----
------ELGAKEVIDRLP-VEDDHKKPLASSTWQACVDPVGGEGINYVTKRLNHSGSIAV
IGMTAGNTYT-NSVFPHILRGVNILGIDSVFTAMKLRQRVWRRLAK
>tr|Q6GE61|Q6GE61_STAAR/35-291 Putative zinc-binding dehydrogenase OS=Staphylococcus aureus (strain MRSA252) GN=SAR2459 PE=4 SV=1
LIKVHYSGINYKDALATQN-HNAVVK-SYPMIPGIDLAGTIVESEAPGFEKGEQVIVTSY
DLGVSHYGGFSEYARVKSEWIVKLPDTLTLEESMIYGTAGYTAGLAIERL---EKVG---
-MNIE-----DGPVLVRGASGGVGTLAVLMLNELGYK-VIASTGK-Q-DVS-NQLL----
------ELGAKEVIDRLP-VEDDHKKPLASSTWQACVDPVGGEGINYVTKRLNHSGSIAV
IGMTAGNTYT-NSVFPHILRGVNILGIDSVFTAMKLRQRVWRRLAK
>tr|Q6LW08|Q6LW08_PHOPR/61-317 Putative zinc-binding alcohol dehydrogenase OS=Photobacterium profundum GN=STM3376 PE=4 SV=1
LIDVDYSSLNYKDGLAITG-KGRIVR-QFPMVPGIDLTGRVLESSDDRYQVGDAVVLTGW
GVGEGHWGGMAEKARLNADWLVPLPENLDGKQAMMIGTAGLTSMLCVQAL---IDAG---
-VTPE-----SGEVVVTGASGGVGSVAVTLLAQLGYQ-VAAVTGR-SEVNG-PLLK----
------KLGASRIIERSE-FEEP-ARPLEKQLWAGAVDTVGSKVLTKVLAQMDYNGAVAA
CGLAGGFDLP-TTVMPFILRNVRLQGVDSVSCPFEKRQQAWKKLTE
>tr|Q6N0V2|Q6N0V2_RHOPA/33-288 Zinc-binding dehydrogenases (Related to alcohol dehydrogenase, NADPH quinone oxidoreductase) OS=Rhodopseudomonas palustris GN=R
TVRVEWSTLNYKDGLALTG-KSPVVR-RFPMIAGIDFAGTVETSTNPNWKPGDKVIANGW
GMGETHLGAYAEKARVKGDWLVRLPEGMTARQAMAIGTAGYTAMLSVLAL---ENHG---
-LKPA-----DGPVIVTGAAGGVGSVAIALLSKLGYH-VIASTGR-M-AEE-SYLK----
------SLGAAEIIDRNE-LSGP-AKPLAKERWVGGVDSVGSTTLANLLAMTKYRGAIAA
CGLAGGMDLP-SSVAPFILRGVSLLGIDSVMCPIDLRKQAWARLAT
>tr|Q6NAX4|Q6NAX4_RHOPA/33-288 Putative dehydrogenase (Zinc-binding alcohol dehydrogenase, NADPH quinone oxidoreductase, oxidoreductase) OS=Rhodopseudomonas p
TVAVEWSTLNYKDGLAVTG-KAPVVR-RFPMIAGIDFAGTVLESSHPDWKAGDKVVCNGW
GMGETHLGAYAEKARVKGDWLVRLPQSLSARDAMAIGTAGYTAMLSVLAL---EKHG---
-LTPK-----DGPVVVTGAAGGVGSVAIALLSKLGYH-VIASTGR-A-SEE-AYLR----
------QLGAAEIIDRNE-LSGP-AKPLAKERWAGGIDSVGSTTLANLLSMTKYRGAIAA
CGLAAGMDLP-SSVAPFILRGVCLYGIDSVMCPLSERKRAWERLAS
>tr|Q722E2|Q722E2_LISMF/33-289 Alcohol dehydrogenase, zinc-dependent OS=Listeria monocytogenes serotype 4b (strain F2365) GN=LMOf2365_0791 PE=4 SV=1
TIEVHYSGINYKDGLAVLP-DGKIVS-EYPFIPGIDASGVVVHSKSDQFQVGDEVIVTSY
DFGVSYFGGYSEFIRVPAAWVVPLPDGLSLKEAMILGTAGFTAALSVDAL---EFSG---
-VTPD-----AGKIAVSGATGGVGSLSSAILSKRGFS-VVASSGK-S-DAK-EFLE----
------KFGVSEIVSREA-FQPEKVRALDKQLYAGAIDCVGGKPLSYLLTAVQYGGAVTT
CGMSAGGKLD-TTVFPFILRGIQLFGIDSVLCPMPKRERIWNRLAT
>tr|Q73D37|Q73D37_BACC1/36-292 Alcohol dehydrogenase, zinc-containing OS=Bacillus cereus (strain ATCC 10987) GN=BCE_0877 PE=4 SV=1
LIKVHYSSLNYKDALSATG-NKGVTR-TYPHTPGIDAAGEVVSSEDETIKVGDRVIVTGY
DLGMNTSGGFGEYIRVPASWIVPLPEGMSLKESMMYGTAGFTAALSVYKL---IRAG---
-VTPS-----MGDVLVTGATGGVGSVAVSILSKLGFS-VVGATGK-M-EEE-QMLL----
------RLGAKKVMHRAE-LNDESGRPMLKGIYAGVIDTVGGHMLETALKTVKYGGCVTT
CGNVAGQQLQ-TTVYPFILRGISLLGIDSVQCPVDVRRDVWTLLAN
>tr|Q74F38|Q74F38_GEOSL/37-293 Alcohol dehydrogenase, zinc-containing OS=Geobacter sulfurreducens GN=GSU0771 PE=4 SV=1
VVRVHYSSLNYKDALSATG-HPGVTR-QFPHTPGIDAAGEVVACDSGAFAPGDRVIVTGY
DLGMETDGGFGQYIRIPSAWAVPLPEGLSLRESMALGTAGLTAALSVLGL---ERAG---
-VTPD-----RGEILVTGATGGVGSIAVAILAAAGYR-VTASTGK-E-FEE-EYLR----
------ELGATEVIGREE-LTAGAEKALLAERWAGAVDVVGGPTLAAVLKSVKYGGVVTC
CGLVGSPDLP-VNVYPFILRGVSLLGIDSVQASPGIRREVWQRLAG
>tr|Q7A3W3|Q7A3W3_STAAN/35-291 Putative uncharacterized protein SA2160 OS=Staphylococcus aureus (strain N315) GN=SA2160 PE=4 SV=1
LIKVHYSGINYKDALATQD-HNAVVK-SYPMIPGIDLAGTIVESEAPGFEKGEQVIVTSY
DLGVSHYGGFSEYARVKSEWIIKLPDTLTLEESMIYGTAGYTAGLAIERL---EKVG---
-MNIE-----DGPVLVRGASGGVGTLAVLMLNELGYK-VIASTGK-Q-DVS-DQLL----
------ELGAKEVIDRLP-VEDDHKKPLASSTWQACVDPVGGEGINYVTKRLNHSGSIAV
IGMTAGNTYT-NSVFPHILRGVNILGIDSVFTAMKLRQRVWRRLAK
>tr|Q7CL63|Q7CL63_YERPE/30-285 Probable zinc-binding dehydrogenase OS=Yersinia pestis GN=yhdH PE=4 SV=1
TVDVNWSSLNYKDALAITG-QGKIIR-QFPMVPGIDFAGTVHSSEDPRFHIGQSVLLTGW
GVGENHWGGLAEQARVNGDWLVPMPDGLDARKAMIIGTAGFTAMLCVMAL---EDGG---
-VTPK-----SGEVVVTGASGGVGSTAIALLSALGYQ-IAAISGR-D-SNS-DYLK----
------NLGAQRILPRSD-YLDA-SRPLEKQLWAGAIDTVGDSMLAKILAQMNYNGTVAA
CGLAGGYNLP-TTVMPFILRNIRLQGVDSVMTPQPRRLQAWQRLQK
>tr|Q7CPM2|Q7CPM2_SALTY/30-284 Putative oxidoreductase OS=Salmonella typhimurium GN=yhdH PE=4 SV=1
TVDVHWSSLNYKDALAITG-KGKIIR-HFPMIPGIDFAGTVHASEDPRFHAGQEVLLTGW
GVGENHWGGLAERARVKGDWLVALPAGLSSRNAMIIGTAGFTAMLCVMAL---EDAG---
-IRPQ-----DGEVVVTGASGGVGSTAVALLHKLGYQ-VAAVSGR-E-STH-GYLK----
------SLGANRILSRDE-FAE--SRPLEKQLWAGAIDTVGDKVLAKVLAQMNYGGCVAA
CGLAGGFALP-TTVMPFILRNVRLQGVDSVMTPPARRAEAWARLVK
>tr|Q7MQI1|Q7MQI1_VIBVY/31-287 Zn-binding alcohol dehydrogenase OS=Vibrio vulnificus (strain YJ016) GN=VV0027 PE=4 SV=1
LVAVDYSSLNFKDGLAITG-KGKIIR-NFPMIPGIDLAGTVIESQDGRYQAGDQVVLTGW
GVGENHWGGMAQRARLNADWLVPLPTGIDSKKAMMIGTAGFTAMLCVQAL---LDAD---
-IKPE-----AGEILVTGASGGVGSVAVTLLAQLGYQ-VAAVTGR-VEQNG-PLLK----
------QLGASRIIDRVE-FEEP-ARPLEKQIWAGAIDTVGSKVLAKVLAQMDYNSAVAA
CGLAGGFDLP-TTVMPFILRNVRLQGIDSVMCPTEKRIAAWEKLVA
>tr|Q7N031|Q7N031_PHOLL/30-285 Similar to putative dehydrogenase YhdH of Escherichia coli OS=Photorhabdus luminescens subsp. laumondii GN=plu4072 PE=4 SV=1
TVDIHWSTLNYKDALAITG-KGKIVR-QFPMIPGIDFSGIVHSTEDPRFHIGQHVLLTGW
GVGENHWGGLAEQARVSGEWLTPLPAGLDSRQAMIIGTAGFTAMLCVIAL---EQGD---
-VKPE-----SGDVIVTGASGGVGSTAIALLSQLGYS-VVAVSGR-Q-ENH-EYLL----
------SLGAKKVLPRHE-FSQP-PRPLEKQLWAGAIDTVGGNVLATILAQTHYNGTVAA
CGLAGNANLP-TTVMPFILRNVRLQGIESVTVPSVKRPAVWQRLQK
>tr|Q7UHE3|Q7UHE3_RHOBA/30-285 Putative zinc-binding alcohol dehydrogenase OS=Rhodopirellula baltica GN=yhdH PE=4 SV=1
TIRVHWSSFNYKDVLAITG-KMPVIR-SFPMVPGIDLAGVVESSDDERYQVGQEVLVTGY
GIGEAHWGGYAELARVPGDWLVPLPEGLTLRQSMAIGTAGFTAMLCVMAL---ERGG---
-VTPE-----QGPVLVTGAGGGVGSVAIGLLSKLGYE-VAAVSGR-P-EAE-DYLK----
------ELGAREVLPRSD-FSEP-GKPLGKERWAGAVDVVGSHTLANICASTQYDGVVTA
CGLAGGMEFP-ATVAPFILRGVTLVGIDSVQCKQPRRSEAWQRLVE
>tr|Q7VS00|Q7VS00_BORPE/30-285 Probable zinc-binding dehydrogenase OS=Bordetella pertussis GN=BP0659 PE=4 SV=1
TVDIHYSTLNYKDGLAITN-RSPVVR-DWPMVAGIDGAGIVRASENPAWRPGDAVILNGF
GVGEKHKGCLAQRARLRGDWLVRLPEGLSLRQAMAIGTAGYTAMLCVMAL---ERNG---
-VRPG-----DGPVLVTGATGGVGSIAVLLLAKLGHQ-VVAVTGK-A-SEA-PYLR----
------SLGAAEILDRAE-LSGQ-GKPLQKERWSAAVDVVGSHTLANVLAQTRYGGAVAA
CGLAQGADLP-ATVMPFILRGVSLIGVDSVMAPLEIRNQAWQRLAK
>tr|Q7WC68|Q7WC68_BORPA/43-298 Zinc-binding dehydrogenase OS=Bordetella parapertussis GN=BPP0460 PE=4 SV=1
LVDIAWSTVNYKDALAITG-RIPIVR-QFPMVPGIDFAGTVLESHDSRYRAGDAVLLNGW
GLGEAHWGGLARKARVKADWLVPMPGGMDARRAMAIGTAGYTAMLCVMAL---QRAG---
-VSPE-----AGPVLVTGANGGVGTIAISLLARLGFE-VHASTGR-L-NEV-DYLK----
------QLGATELIDRAT-LNQP-GKPLQKERWAAAVDSVGSHTLANVCASIRYGGTVAA
CGLAQGMDFP-ATVAPFILRGVTLAGIDSVYAPFARRAEAWGRLAS
>tr|Q7WE43|Q7WE43_BORBR/30-285 Probable zinc-binding dehydrogenase OS=Bordetella bronchiseptica GN=BB4795 PE=4 SV=1
TVDIHYSTLNYKDGLAITN-RSPVVR-DWPMVAGIDGAGIVRASENPAWRPGDAVILNGF
GVGEKHKGCLAQRARLRGDWLVRLPEGLSLRQAMAIGTAGYTAMLCVMAL---ERNG---
-VRPG-----DGPVLVTGATGGVGSIAVLLLAKLGHQ-VVAVTGK-A-SEA-PYLR----
------SLGAAEILDRAE-LSGQ-GKPLQKERWSAAVDVVGSHTLANVLAQTRYGGAVAA
CGLAQGADLP-ATVMPFILRGVSLIGVDSVMAPLEIRNQAWQRLAN
>tr|Q7WQ72|Q7WQ72_BORBR/43-298 Zinc-binding dehydrogenase OS=Bordetella bronchiseptica GN=BB0460 PE=4 SV=1
LVDIAWSTVNYKDALAITG-RIPIVR-QFPMVPGIDFAGTVLESHDSRYRAGDAVLLNGW
GLGEAHWGGLARKARVKADWLVPMPGGMDARRAMAIGTAGYTAMLCVMAL---QRAG---
-VSPE-----AGPVLVTGANGGVGTIAISLLARLGFE-VHASTGR-L-NEA-DYLK----
------QLGATELIDRAT-LNQP-GKPLQKERWAAAVDSVGSHTLANVCASIRYGGTVAA
CGLAQGMDFP-ATVAPFILRGVTLAGIDSVYAPFARRAEAWGRLAS
>tr|Q81HK4|Q81HK4_BACCR/36-292 Alcohol dehydrogenase OS=Bacillus cereus (strain ATCC 14579 / DSM 31) GN=BC_0802 PE=4 SV=1
FIQVHYSSLNYKDALSATG-NKGVTR-TYPHTPGIDAAGVVVSSEDATIKAGDQVIVTGY
DLGMNTSGGFGEYIRVPSSWVVPLPEGMSLKESMMYGTAGFTAALSVYKL---IGAG---
-VKPS-----MGDVLVTGATGGVGSVAVSILSKLGFN-VVGATGK-M-EEE-DMLL----
------RLGAKKVIHRAE-LNDESGSPMLKGIYAGVIDTVGGHMLETALKTVKYGGCVTT
CGNVAGQELQ-TTVYPFILRGISLLGIDSVQCPVDVRRDVWTLLAK
>tr|Q81US6|Q81US6_BACAN/36-292 Alcohol dehydrogenase, zinc-containing OS=Bacillus anthracis GN=BAS0747 PE=4 SV=1
FIQVHYSSLNYKDALSATG-NKGVTR-IYPHTPGIDAAGVVVSSKDATIKAGDQVIVTGY
DLGMNTSGGFGEYIRVPASWIVPLPEEMSLKESMMYGTAGFTAALSVYKL---IGAG---
-ITPS-----MGDVLVTGATGGVGSVAVSILSKLGFN-VVGATGK-M-EEE-EMLL----
------RLGAKKVIHRAE-LNDESGRPMLQGIYAGVIDTVGGHMLETALKTVKYGGCVTT
CGNVAGQELQ-TTVYPFILRGISLLGIDSVQCPVDVRRDVWTLLAN
>tr|Q830W4|Q830W4_ENTFA/33-291 Alcohol dehydrogenase, zinc-containing OS=Enterococcus faecalis GN=EF_2654 PE=4 SV=1
VIKAAYSSVNFKDSLASKK-DGGVIR-NYPMIPGIDVSGTVVTSEDPRFKEGDKVIVTGY
QLGVSHTGGYSEYVRVPGDWVVPLPEKMSLKEAMIFGTAGFTAGLSVTAL---EDDG---
-LRDD----KEAPIIVTGATGGVATLSIAMLHQLGYTSITALTRK-P-DSF-ELLK----
------ELGVSECLLVED-FLATPVKALMKQRFAFAIDTTGGEITSAVLPQLRYDGRSAI
CGRAAGITLE-TTVLPFILRGVHLLGIDSVNVGMDKRKIVWQRLAT
>tr|Q83PZ8|Q83PZ8_SHIFL/30-284 Putative dehydrogenase OS=Shigella flexneri GN=yhdH PE=4 SV=1
TVDVHWSSLNYKDALAITG-KGKIIR-NFPMIPGIDFAGTVRTSEDPRFHAGQEVLLTGW
GVGENHWGGLAEQARVKGDWLVAMPQGLDARKAMIIGTAGFTAMLCVMAL---EDAG---
-VRPQ-----DGEIVVTGASGGVGSTAVALLHKLGYQ-VVAVSGR-E-STH-EYLK----
------SLGASGILPRDE-FAE--SRPLEKQVWAGAIDTVGDKVLAKVLAQMNYGGCVAA
CGLAGGFTLP-TTVMPFILRNVRLQGVDSVMTPPERRAQAWQRLVA
>tr|Q87B29|Q87B29_XYLFT/39-293 Putative uncharacterized protein OS=Xylella fastidiosa (strain Temecula1 / ATCC 700964) GN=PD_1631 PE=4 SV=1
IVRALWSSVNYKDALAGTG-RGRILH-RFPLTGGIDVAGHVVASADPAFNEGDAVISTGC
GLSETLDGGYSQYVRLKSHALLPLPAGLSLREAMVIGTAGFTAALALLRL---TENH---
-QTPA-----LGPLVVTGATGGVGMLALDIFSGAGFE-VYAVSGK-I-QHT-AFLH----
------QIGATQVLQREV-LLT--DKPLASAHYGGGLDNVGGPLLAGLVAQTVPHGNIAT
VGLAASPTLN-MTVMPFILRGVSLLGIGASGTVRTIREHIWGRLAG
>tr|Q87TP1|Q87TP1_VIBPA/31-287 Zinc-binding alcohol dehydrogenase OS=Vibrio parahaemolyticus GN=VP0028 PE=4 SV=1
LIDVDYSSLNYKDGLAITG-KGKIIR-NFPMVPGIDLAGTVVSSDDARYQAGDKVVLTGW
GVGENHWGGMAQRARLKADWLVPLPKGLDSKKAMMVGTAGFTAMLCVQAL---LDAD---
-IKPE-----AGEILVTGASGGVGSVAVTLLAQLGYK-VAAVTGR-VEQNG-PLLE----
------KLGASRIIDRVE-FEEP-ARPLEKQIWAGAVDTVGSKVLAKVLAQMDYNSAVAA
CGLAGGFDLP-TTVMPFILRNVRLQGVDSVMCPTEKRIAAWEKLVE
>tr|Q89S61|Q89S61_BRAJA/33-288 Blr2544 protein OS=Bradyrhizobium japonicum GN=blr2544 PE=4 SV=1
TVRVEWSTLNYKDGLALTG-KAPVVR-RFPMIAGIDFAGTVEQSSHPQWKAGDKVVCTGW
GMGETHLGAYAEKARVKGDWLVALPQGLSARDAMAIGTAGFTAMLSVLAL---EKHG---
-LSPK-----SGPVVVTGAAGGVGSVATAVLSKLGYH-VIASTGR-T-SEA-DYLK----
------HLGAAEIIDRNE-LSAP-AKPLAKERWAGGVDSVGSTTLANLLSMTKYGGAIAA
CGLAAGMDLP-SSVAPFILRGVCLLGIDSVMCPIEPRKAAWQRLAS
>tr|Q8CRA5|Q8CRA5_STAES/35-289 Putative uncharacterized protein OS=Staphylococcus epidermidis (strain ATCC 12228) GN=SE_1950 PE=4 SV=1
LIKVHYSGINYKDALATQD-HNKIVK-QYPMVPGIDLAGTIEETNAPGFEVGDKVIVTSY
DLGVSHYGGFSEYARVKSEWVIELPEDLTLEEAMIYGTAGYTAGLAIEQL---EKSG---
-MSIE-----GKEVLVRGATGGVGTISLLMLNNLGYD-VIASTGR-D-DAE-EKLK----
------KLGAKEVIGRLP---EDNSKPLEKRTWQAAIDPVGGENLPYIVKRLDNNGSVAL
IGMTGGNNFE-TTVFPFILRGASIIGIDSVFTPIKLRKRVWRRLAK
>tr|Q8CV89|Q8CV89_OCEIH/32-287 Hypothetical conserved protein OS=Oceanobacillus iheyensis GN=OB0868 PE=4 SV=1
WIDVAYSSINYKDAYVVK--DGSLAE-KSPLIPGIDLAGIVRESNNPSFKKGQEVIATSY
RIGTGHHGGYAQLARVPSEWVIPLPDGLTLKEAMILGTAGLTAALSIQKL---ENNG---
-LTPE-----QGPVVVPGATGGVGSLAVNMLSNLGYE-VIAGTGK-E-DKK-EYLL----
------QIGASEVVNRQD-LQEEAPSSPQKTKWAGAVDPVGGNTLSYILNTLKRGGSVAT
SGFTAGTDVQ-TTVFPFIGRGVNWLGIDSVTCSMEERTAAWHRLAT
>tr|Q8DDK4|Q8DDK4_VIBVU/31-287 Zn-binding alcohol dehydrogenase OS=Vibrio vulnificus GN=VV1_0983 PE=4 SV=1
LVAVDYSSLNFKDGLAITG-KGKIIR-NFPMIPGIDLAGTVIESQDGRYQAGDQVVLTGW
GVGENHWGGMAQRARLNADWLVPLPTGIDSKKAMMIGTAGFTAMLCVQAL---LDAD---
-IKPE-----AGEILVTGASGGVGSVAVTLLAQLGYQ-VAAVTGR-VEKNG-PLLK----
------QLGASRIIDRVE-FEEP-ARPLEKQIWAGAIDTVGSKVLAKVLAQMDYNSAVAA
CGLAGGFDLP-TTVMPFILRNVRLQGIDSVMCPTEKRIAAWEKLVA
>tr|Q8FD42|Q8FD42_ECOL6/30-284 Protein yhdH OS=Escherichia coli O6 GN=yhdH PE=4 SV=1
TVDVHWSSLNYKDALAITG-KGKIIR-NFPMIPGIDFAGTVRTSEDPRFHAGQEVLLTGW
GVGENHWGGLAEQARVKGDWLVAMPQGLDARKAMIIGTAGFTAMLCVMAL---EDAG---
-VRPQ-----DGEVVVTGASGGVGSTAVALLHKLGYQ-VVAVSGR-E-STH-EYLK----
------SLGASRILPRDE-FAE--SRPLEKQVWAGAIDTVGDKVLAKVLAQMNYGGCVAA
CGLAGGFTLP-TTVMPFILRNVRLQGVDSVMTPPARRAQAWQRLVA
>tr|Q8NV39|Q8NV39_STAAW/35-291 Putative uncharacterized protein MW2291 OS=Staphylococcus aureus (strain MW2) GN=MW2291 PE=4 SV=1
LIKVHYSGINYKDALATQD-HNAVVK-SYPMIPGIDLAGTIVESEAPGFEKGEQVIVTSY
DLGVSHYGGFSEYARVKSEWIIKLPDTLTLEESMIYGTAGYTAGLAIERL---EKVG---
-MNIE-----DGPVLVRGASGGVGTLAVLMLNELGYK-VIASTGK-Q-DVS-DQLL----
------ELGAKEVIDRLP-VEDDHKKPLASSTWQACVDPVGGEGINYVTKRLNHSGSIAV
IGMTAGNTYT-NSVFPHILRGVNILGIDSVFTAMKLRQRVWRRLAK
>tr|Q8X9C1|Q8X9C1_ECO57/30-284 Putative dehydrogenase OS=Escherichia coli O157:H7 GN=yhdH PE=4 SV=1
TVDVHWSSLNYKDALAITG-KGKIIR-NFPMIPGIDFAGTVRTSEDPRFHAGQEVLLTGW
GVGENHWGGLAEQARVKGDWLVAMPQGLDARKAMIIGTAGFTAMLCVMAL---EDAG---
-VRPQ-----DGEIVVTGASGGVGSTAVALLHKLGYQ-VVAVSGR-E-STH-EYLK----
------SLGASRILPRDE-FAE--SRPLEKQVWAGAIDTVGDKVLAKVLAQMNYGGCVAA
CGLAGGFTLP-TTVMPFILRNVRLQGVDSVMTPPERRAQAWQRLVA
>tr|Q8XG63|Q8XG63_SALTI/30-284 Possible oxidoreductase OS=Salmonella typhi GN=yhdH PE=4 SV=1
TVDVHWSSLNYKDALAITG-KGKIIR-HFPMIPGIDFAGTVHASEDPRFHAGQEVLLTGW
GVGENHWGGLAERARVKGDWLVALPAGLSSRNAMIIGTAGFTAMLCVMAL---EDAG---
-IRPQ-----DGEVVVTGASGGVGSTAVALLHKLGYQ-VAAVSGR-E-STH-GYLK----
------SLGANRILSRDE-FAE--SRPLEKQLWAGAIDTVGDKVLAKVLAQMNYGGCVAA
CGLAGGFALP-TTVMPFILRNVRLQGVDSVMTPPARRAEAWARLVK
>tr|Q8Y8W9|Q8Y8W9_LISMO/33-289 Lmo0773 protein OS=Listeria monocytogenes GN=lmo0773 PE=4 SV=1
TIEVHYSGINYKDGLAVLP-DGKIVS-EYPFIPGIDASGVVVNSKSDQFQVGDEVIVTSY
DFGVSYFGGYSEFIRVPAEWVVPLPDGLSLKEAMILGTAGFTAALSVDAL---EFSG---
-VTPN-----AGKIAVSGATGGVGSLSSAILSKRGFS-VVASSGK-S-DAK-EFLE----
------KFGVSEIVSREA-FQPEKVRALDKQLYAGAIDCVGGKPLSYLLTAVQYGGAVTT
CGMSAGGKLD-TTVFPFILRGIQLFGIDSVLCPMSKRERIWNRLAT
>tr|Q92DP6|Q92DP6_LISIN/33-289 Lin0767 protein OS=Listeria innocua GN=lin0767 PE=4 SV=1
TIEVHYSGINYKDGLAVLP-DGKIVK-EYPFIPGIDASGVVVESKSARFKAGDEVIVTSY
DFGVSYSGGYSEIIRVPAEWVVALPKGLSLKEAMILGTAGFTAALSVDAL---EFSG---
-VTPD-----AGKIAVSGATGGVGSLSTAILAKRGYS-VVASSGK-K-DAE-TFLH----
------KLGAKEVVPREA-FQPEKIRALDKQLYAGAIDCVGGKPLSYLLTAVKYGGAVTT
CGMSAGGKLD-TTVFPFILRGIQLFGIDSVLCPMPKRERIWKRLAT
>tr|Q99RQ7|Q99RQ7_STAAM/35-291 Probable dehydrogenase OS=Staphylococcus aureus (strain Mu50 / ATCC 700699) GN=SAV2370 PE=4 SV=1
LIKVHYSGINYKDALATQD-HNAVVK-SYPMIPGIDLAGTIVESEAPGFEKGEQVIVTSY
DLGVSHYGGFSEYARVKSEWIIKLPDTLTLEESMIYGTAGYTAGLAIERL---EKVG---
-MNIE-----DGPVLVRGASGGVGTLAVLMLNELGYK-VIASTGK-Q-DVS-DQLL----
------ELGAKEVIDRLP-VEDDHKKPLASSTWQACVDPVGGEGINYVTKRLNHSGSIAV
IGMTAGNTYT-NSVFPHILRGVNILGIDSVFTAMKLRQRVWRRLAK
>tr|Q9AC82|Q9AC82_STAAN/31-285 Putative uncharacterized protein SAP008 OS=Staphylococcus aureus (strain N315) GN=SAP008 PE=4 SV=1
LVKVVYSSINYKDMLALQY-KGGVIR-DYPMIPGIDFAGIVESSSNDKFKEGDNVLVTGY
DVGVTHTGGFSEYAQVPGEWIVPIPQEMSIKESMVYGTAGFTAALSIFEL---EKYG---
-MNIK----SQPEILVSGATGGVGSVAIQILHKIGYENITAIVRK-E-KQI-EIAK----
------KLGAKQVI-----IIEDDNKPLKKGIFDYFLDTVGSNVTLYGLKRLNYQGVATV
CGNVAGNSLN-ANILPFILRGIKLIGIDSVYVDHNIREDIWSKLAN
>tr|Q9I2R2|Q9I2R2_PSEAE/34-290 Probable oxidoreductase OS=Pseudomonas aeruginosa GN=PA1833 PE=4 SV=1
LIRVQYSSLNYKDALSASG-NRGVTR-KYPHTPGIDAAGVVAESSVAEFAAGDEVIVTGY
DLGMNTAGGFGQYIRVPAAWVIKRPQGLSLREAMILGTAGLTAALCVEKL---ERSG---
-LRPD-----HGSVLVTGASGGVGSIAVELLAKLGYT-VAAATGK-L-EQA-EFLN----
------RLGAKQILDRAT-VADGVDKPLLKEQWAGAVDTVGGDILFNVVKSLQYGGSVAC
CGLTAGAGFK-ASVLPFILRGVNLLGVDSVELPLVVKASMWDKLSL
>tr|Q9KVW2|Q9KVW2_VIBCH/31-287 Zinc-binding alcohol dehydrogenase OS=Vibrio cholerae GN=VC_0026 PE=4 SV=1
TVAVNYSSLNYKDGLAITG-KGKIIR-EFPMVPGIDFAGTVLESADARYQVGDAVVLTGW
GVGENHWGGMAQKARLNADWLVKLPQGLTSQQAMMIGTAGFTAMLCVQAL---IDGG---
-IKPE-----DGEILVTGASGGVGSVAVTLLAQLGYK-VVAVTGR-VAQNG-PLLE----
------QLGASRVIDRQE-FSEA-SRPLEKQLWVGAVDTVGSKVLAKVLAQMHYNGVVAA
CGLAGGFDLP-TTVMPFILRNVRLQGVDSVSCPVEKRLAAWKKLAE
>tr|Q9PG51|Q9PG51_XYLFA/68-322 Putative uncharacterized protein OS=Xylella fastidiosa GN=XF_0451 PE=4 SV=1
IVRALWSSVNYKDALAGTG-RGRILH-RFPLTGGIDVAGHVVASADPAFNEGDAVISTGC
GLSETLDGGYSQYVRLKSHALLPLPAGLSLREAMVIGTAGFTAALALLRL---TENH---
-QTPA-----LGPLVVTGATGGVGMLALDIFSGAGFE-VYAVSGK-I-QHT-AFLH----
------QIGATQVLPREV-LLT--DKPLASAHYGGGLDNVGGPLLAGLVAQTVPHGNIAT
VGLAASPTLN-MTVMPFILRGVSLLGIGASGTVRTIREHIWGRLAG
>tr|B3T2E0|B3T2E0_9ZZZZ/34-292 Putative zinc-binding dehydrogenase OS=uncultured marine microorganism HF4000_141F21 GN=ALOHA_HF4000141F21ctg1g15 PE=4 SV=1
LVKVDYSGLNYKDALILKN-GGKLVK-EYPHIPGIDFSGKVIESDTSDFKSGDDVVLTGC
RVGEIYPGGYSQLVKVKSELLVKKPESISNKNAMILGTAGFTSLLCAFAIKAREELL---
-LGEK-----VNDVLVTGATGGVGSIAVMILSKFGYN-VTAVTGK-K-NKS-DYLK----
------ELGAKNIIDRKE-LEGE-PRILGKGLWDGAVDTVGGVILSNVISQIKPNGIIAA
CGNAANIKLN-TTVMPFIIRGVKLWGIDSVMISKKRREFVWSQVAD
>tr|B3T2L1|B3T2L1_9ZZZZ/34-292 Putative zinc-binding dehydrogenase OS=uncultured marine microorganism HF4000_141I21 GN=ALOHA_HF4000141I21ctg1g42 PE=4 SV=1
LVKVDYSGLNYKDALILKN-GAKLVK-EYPHIPGIDFSGKVIESDTPDFKSGDDVVLTGC
RVGEIYPGGYSQLVKVKSELLVKKPESISNKNAMILGTAGFTSLLCAFAIKAREELL---
-LGEK-----VNDVLVTGATGGVGSIAVMILSKFGYN-VTAVTGK-K-NKS-DYLK----
------ELGAKNIIDRKE-LEGE-PRILGKGLWDGAVDTVGGVILSNVISQIKPNGIIAA
CGNAANIKLN-TTVMPFIIRGVKLWGIDSVMISKKRREFVWSQVAD
>tr|Q66S07|Q66S07_OIKDI/46-300 Zinc-binding alcohol dehydrogenase-like protein OS=Oikopleura dioica GN=008-47 PE=4 SV=1
HVKVKYSNVNYKDALVAQG-LYAGL--PLPMVGGIDLTGTVMSDSSGKFKEGDKIIVNGF
GIGTDHFGGFAEEAKVRPEWCQSLPAGMSHLTAARIGTAGYTASLCVEAI---RQT----
-VKPS-----EGPIAVSGATGGVGSVSVSLLSNLGYE-VHAISGK-T-EQNAEFLT----
------ALGAHTVLNRSE-FEVK-PRALGKERFAGAVDACGSNVLANILSMTKRYGTVSA
CGLAAGLDLP-TSVAPFILRGIILNGVECVYLPISKRESAYDLLSN
>tr|A0Y1R9|A0Y1R9_9GAMM/34-289 Predicted oxidoreductase, Zn-dependent and NAD(P)-binding OS=Alteromonadales bacterium TW-7 GN=ATW7_12743 PE=4 SV=1
TINVLYSTLNYKDGLAITG-KGPVVR-TFPMVPGIDLVGTVTTSTSDEFKNGDHVILNGF
GVGEKHWGGLAQKAALNSDWLIPLPTAISPKQAMQIGTAGYTAMLSVIAL---EKQG---
-VKPD-----DGEILVTGANGGVGSFAIYLLSQLGYN-VTAATGR-V-DQS-EYLK----
------ELGASQIINRDE-LSNP-GKPLQKERFAAAIDSVGSHTLANICASLKYGGVVTA
CGLAQGMDLP-ASVAPFILRGVSLIGIDSVMRPKADRIEAWERLAT
>tr|A0YAT0|A0YAT0_9GAMM/34-290 Zinc-containing alcohol dehydrogenase superfamily protein OS=marine gamma proteobacterium HTCC2143 GN=GP2143_04400 PE=4 SV=1
LVAVAYSTLNYKDGLAVAG-KGRICR-KLPLICGIDLAGTVVESSNENFKAGDKVLVNGF
GLSETENGGYSQFQRLKAEWLVKVPSAFTLEQTMAIGTAGYTSMLCVQAI---QDHG---
-ITPQ-----HGPILVTGAAGGVGSVAISLLSGLGYS-VTASTGR-V-DETSEFLT----
------SLGADTIISRED-LARD-SKPMEKETWAAVVDTVGDKVLATALAQTKYEGLVAA
CGLAGGMGLP-TSVAPFILRGVTLRGIDSVMASQPRRQRAWDALAE
>tr|A2W2Q2|A2W2Q2_9BURK/31-286 NADPH:quinone reductase and related Zn-dependent oxidoreductase OS=Burkholderia cenocepacia PC184 GN=BCPG_04630 PE=4 SV=1
TIRVGYSTLNYKDGLAITG-KSPVVR-KFPMVPGIDLVGEVEASTHPDYRAGDQVVLNGW
GVGETHWGGLAQKARVDGDWLVPLPSAFSPQQAMTIGTAGYTAMLCVMAL---ERHG---
-VRAG-----DGEIVVTGAAGGVGSVATALLARLGYR-VVAVTGR-P-ADA-DYLQ----
------QLGAAEILDRAQ-FSAP-GKPLGKERWAGAVDVAGSHVLANVCATTRYRGVVTA
CGLAAGMDFP-ATVAPFILRGVTLVGIDSVMCPRAERLEAWRRLAS
>tr|A3JYI4|A3JYI4_9RHOB/33-290 Oxidoreductase, zinc-binding dehydrogenase family protein OS=Sagittula stellata E-37 GN=SSE37_07013 PE=4 SV=1
TVAVDYSTVNYKDGLCVGS-GGGLVR-KWPHVPGIDFAGVVEESSDDRYKPGDKVVLTGW
RVGEAHWGGYAQKARVKADWLVPLPDGLDTRSAMAVGTAGLTAMLAVMAL---QDHG---
-LEPG-----HGPVLVTGAAGGVGSVATAILANLGHE-VAAVTGR-P-EQE-AYLR----
------GLGATEIVPREE-LTEVTKKPLESERWSGCVDAVAGAMLGRVLKQMNYGASVAA
IGLAGGAAIDGALITPFILRGVNLLGIDSVMQPYANRVRAWERIAS
>tr|A3RU23|A3RU23_RALSO/42-297 Alcohol dehydrogenase OS=Ralstonia solanacearum UW551 GN=RRSL_02727 PE=4 SV=1
LVRIDWSTINYKDGLAITG-RGPVVR-KWPMVAGIDGAGTVIESSHPDWKAGDAVVLNGW
GVGETHWGCLAQRARLSGDWLVALPAGLDTRSAMAIGTAGYTAMLSVLAL---ERSG---
-VRPG-----DGEVLVTGASGGVGSIAIAVLGKLGYR-VVASTGK-T-AEA-DFLR----
------ALGAAEVIDRAE-LSAP-GKPLQKERWAAVVDSVGSHTLANACAQVRHGGTVTA
CGLAQGMDFP-ATVAPFILRGITVHGIDSVTAPRALRQTAWQRLST
>tr|A3SH25|A3SH25_9RHOB/33-288 Oxidoreductase, zinc-binding dehydrogenase family protein OS=Roseovarius nubinhibens ISM GN=ISM_00165 PE=4 SV=1
TVAVEYSTVNYKDGLCIGP-GGGLVR-NYPHVPGIDFSGTVEESSDDRYKPGDKVVLTGW
RVGEAHWGGYAQKARVRADWLVPLPEGLDARQAMAVGTAGLTAMLAVQAL---EDQG---
-LK-------SGPVLVTGAAGGVGSVATAILANLGHK-VAAVTGR-A-EQA-DYLR----
------DLGASDILGREE-FEEVTRKPLEGERWGGCVDAVAGAMLGRVLKQMEYGSSVAA
IGLAGGAAIEGALITPFILRGVNLLGIDSVMQPYDNRVRAWERIAR
>tr|A3V8M3|A3V8M3_9RHOB/32-286 Oxidoreductase, zinc-binding dehydrogenase family OS=Loktanella vestfoldensis SKA53 GN=SKA53_03559 PE=4 SV=1
TVAVDYSTVNYKDGLCIGP-GGGLVR-HYPHIPGIDFAGTVEASDDPRYAPGDKVVLTGW
RVGEAHWGGYAQKARVKADWLVPLPDGLTTRAAMAVGTAGFTAMLAVMAL---EDHG---
-IK-------SGPVLVTGAAGGVGSVATAILAHLGYQ-VAAVTGR-P-ETA-DYLT----
------SLGATQIVARED-LAETVKRPLEGETWGGCVDAVGGAMLARVLGQMEYGASVAA
VGLAGGANLP-ATVIPFLLRGVNLLGIDSVMQPYDNRLRAWARIAR
>tr|A3VL74|A3VL74_9RHOB/28-283 Zinc-binding dehydrogenase OS=Rhodobacterales bacterium HTCC2654 GN=RB2654_18026 PE=4 SV=1
LIRVTHSAINYKDGLALTG-TSPIFR-SFPMVPGIDVAGVVEHDPSGRMAPGTDVVITGH
GMGETRWGGYAEKLAVPADWLIAIPSSMSNEHAAAIGTAGLTAALCLDAL---EDHG---
-VRPD-----GGPMVITGASGGVGGYAVALAATAGFD-VKAVSGR-S-SEK-DYLM----
------GLGASEVVDRAP-FEEK-PRPLGKEQWASAIDVAGGEILANVISGMQYGGAVAA
CGLAQSMNLP-TSVAPFILRAVALLGVDSVYAPPEKRARAWGRFTP
>tr|A3VZW6|A3VZW6_9RHOB/33-289 Oxidoreductase, zinc-binding dehydrogenase family protein OS=Roseovarius sp. 217 GN=ROS217_14476 PE=4 SV=1
TVAVEYSTVNYKDGLCIGP-GGGLVR-SYPHVPGIDFAGTVEASDDARYKPGDKVVLTGW
RVGEAHWGGYSQKARVRADWLVPLPEGLDTRAAMAVGTAGFTAMLAVMAL---EDHG---
-LVPG-----HGEVLVTGAAGGVGSVATAILAHLGHE-VAAVTGR-P-EQE-GYLR----
------GLGASRIVPREE-LAETVKRPLESENWTGCVDAVGGAMLARVLGQMKYGASVAA
VGLAGGAGLP-ATVIPFLLRGVNLLGIDSVMQPYANRLRAWERIAR
>tr|A4AE07|A4AE07_9GAMM/33-288 Zinc-containing alcohol dehydrogenase superfamily protein OS=Congregibacter litoralis KT71 GN=KT71_18606 PE=4 SV=1
TVAVEYSTLNFKDGLAISG-AAPIAQ-RHPLVLGIDYAGTVLESTHAGFTAGDRVVMNGY
GASEYLHGGYAERARVSGDLLVKVPESISNAQAMAIGTAGYTAMLSVMAL---QKNG---
-PAPG-----DGPILVTGAAGGVGTVAISLLADLGYE-VIGSTGR-A-QES-EFLL----
------GLGATGILDRAE-LSDK-GKPLQKERWAGVIDCVGSHTLANAIAQTRYDGVVTA
CGLAQGADLP-STVMPFILRNVRLQGVDSVQAPMSRRLTAWDRLAK
>tr|A4AF17|A4AF17_9ACTN/36-288 Alcohol dehydrogenase OS=marine actinobacterium PHSC20C1 GN=A20C1_10064 PE=4 SV=1
TIDVEYSSLNYKDGIALTG-KPGIVR-EPRLIAGIDLVGVVSESTDDRYFAGQRVLVNGC
GLSETHHGGYAERARVPGDWVVPVPASISNQHAAAIGTAGFTAMLSVLAL---ERGG---
-VT--------GDVLVTGAAGGVGSVAIALLSRLGFS-VTASTGR-A-EEH-DYLR----
------QLGATTIIDRAE-LSVQ-PRALMKQRWNGAIDAVGGSTLASAIAATHYGGTVTA
CGNAQSSELQ-TSVMPFILRGVSLVGINSVFTPRALRLEAWSRLES
>tr|A4EKY6|A4EKY6_9RHOB/32-286 Oxidoreductase, putative OS=Roseobacter sp. CCS2 GN=RCCS2_18181 PE=4 SV=1
TVAVEYSTVNYKDGLCIGP-GGGLVR-NYPHIPGIDLAGTVEASDNARYKVGDKVVLTGW
RVGEAYWGGHSQKARVKAEWLVPLPDGLDTRQAMAVGTAGFTAMLAVMAL---EDHG---
-IK-------DGPVLVTGAAGGVGSVATAILANLGHD-VAAVTGR-P-ETA-DYLK----
------SLGATQIVAREQ-INEITRRPLEAEMWGGCVDAVGGEMLARVLGQMKYGASVSA
VGLAGGAGMP-ASVIPFLLRGVNLLGIDSVMQPYDNRVRAWARIAK
>tr|A6DX02|A6DX02_9RHOB/33-289 Oxidoreductase, zinc-binding dehydrogenase family protein OS=Roseovarius sp. TM1035 GN=RTM1035_03435 PE=4 SV=1
TVAVEYSTVNYKDGLCIGP-GGGLVR-SYPHVPGIDFAGTVEASDDARYKPGDRVVLTGW
RVGEAHWGGYAQKARVRADWLVPLPEGLDTRAAMAVGTAGFTAMLAVMAL---EDHG---
-LKPG-----HGEVLVTGAAGGVGSVATAILAHLGHE-VAAVTGR-P-EQE-GYLR----
------GLGASRIVPRED-LAETVKRPLESENWTGCVDAVGGAMLARVLGQMKYGASVAA
VGLAGGAGLP-ATVIPFLLRGVNLLGIDSVMQPYANRVRAWERIAR
>tr|A6FQS4|A6FQS4_9RHOB/43-300 Oxidoreductase, zinc-binding dehydrogenase family protein OS=Roseobacter sp. AzwK-3b GN=RAZWK3B_13014 PE=4 SV=1
LVAVEYSTVNYKDGLCIGP-GGGLVR-KYPHVPGIDFAGTVEESTDARYKPGDKVVLTGW
RVGEAHWGGYAQRARVLADWLVPLPEGLDTRQAMAVGTAGLTAMLSVMAL---EDHG---
-LRKD-----HGPVLVTGAAGGVGSVATAILANLGHE-VAAVTGR-P-ETG-EYLK----
------DLGATQIVAREE-FAEATRKPLESELWAGCVDAVAGAMLGRVLKQMKYGCSVAA
VGLAGGAAIEGALITPFILRGVNLLGIDSVMQPYEARLRAWQRIAS
>tr|A6GUV9|A6GUV9_9BURK/33-288 Zinc-containing alcohol dehydrogenase superfamily protein OS=Limnobacter sp. MED105 GN=LMED105_06708 PE=4 SV=1
LVQISHSTLNYKDGLAICN-KSPVVR-QWPMVAGIDGAGTVLESAHPGFKPSDEVILNGF
GVGETHWGCLAEKAKLKGDWLIKRPEGLSAAQAMAIGTAGYTAMLCVLGL---EKSG---
-VKPE-----SGEILVTGATGGVGSIAIVLLSKLGYT-VVATSGK-P-EQT-EFLK----
------GLGASEVMDRKL-LSEP-GKPLQRERWAGVVDCVGSHTLANACAQTKYGGTVTA
CGLAQGMDLP-SSVAPFILRGVALKGIDSVMAPLAVREEAWRRLAS
>tr|A7CHL8|A7CHL8_BURPI/42-297 Alcohol dehydrogenase, zinc-binding domain protein OS=Ralstonia pickettii 12D GN=Rpic12DDRAFT_1965 PE=4 SV=1
LIRVDWSTINYKDGLAITG-KGPVVR-KWPMVAGIDGAGVVLESTHADWRTGDAVVLNGW
GVGETHWGCLAQQARLSGDWLVALPAGLDARQAMAIGTAGYTAMLSVLAL---ERAG---
-VKPG-----DGEVLVTGASGGVGSIAIALLGKLGYR-VVASTGK-T-NEA-DFLQ----
------ALGATDVIDRAE-LSAP-GKPLQKERWAAVVDSVGSHTLVNACAQVRYGGVVTA
CGLAQGMDFP-ATVAPFILRGVTLCGIDSVMAPRALRQTAWQRLAA
>tr|A9E524|A9E524_9RHOB/33-287 Oxidoreductase, putative OS=Oceanibulbus indolifex HEL-45 GN=OIHEL45_13350 PE=4 SV=1
TVAVEYSTVNYKDGLCIGP-GGGLVR-NYPHVPGIDFAGTVETSSDDRYKPGDKVVLTGW
RVGEAHWGGYSQKARVKADWLVPLPDGLDTRQAMAVGTAGFTAMLAVMAL---EDHG---
-IK-------KGPVLVTGAAGGVGSVATAILANLGYQ-VAAVTGR-P-ETE-DYLK----
------DLGATQIVAREA-LNETVKRPLEGEMWGGCVDAVGGAMLARVLGQMEYGASVAA
VGLAGGAALP-ATVIPFLLRGVNVLGIDSVLQPYDNRLRAWERVAK
>tr|B5GKR4|B5GKR4_9ACTO/32-286 Zinc-containing alcohol dehydrogenase OS=Streptomyces sp. SPB74 GN=SSBG_04873 PE=4 SV=1
TVGVEYSTLNYKDALALAG-KG-IVR-SFPLTPGIDLAGTVEESADPRFAPGDRVVLNGF
GRGEDKDGGFAERARVTADELVPLPEALSTRQAAAIGTAGYTAMLSVLAL---EDAG---
-VVPG-----DGDVLVTGAAGGVGSVAISLLAARGHR-VLASTGR-P-EHG-DYLR----
------GLGAAALVDRAT-LAAP-GKPLASARWAAAVDSVGSHTLANVLAATRYGGTVTA
CGLAQGLDLP-GSVAPFILRGVRLQGIDSVHAPMAARRRAWTALAA
>tr|B5J8C5|B5J8C5_9RHOB/33-287 Putative quinone oxidoreductase, YhdH/YhfP family OS=Octadecabacter antarcticus 307 GN=OA307_5116 PE=4 SV=1
TVAIEYSTVNYKDGLCVGP-GGGLVR-NYPHVPGIDFAGTVEASDDPRYKAGDKVVLTGW
RVGEAYWGGYAQKARVKADWLVPLPDGLDTRQAMAVGTAGFTAMLAVMAL---EDHG---
-IR-------DGPVLVTGAAGGVGSVATAILANLGHA-VAGVTGR-P-ETA-DYLK----
------SLGATQIVAREE-LNETVKRPLEAEIWGGCVDAVGGEMLARLLGQIKYGGSVAA
VGLAGGAGLP-ATVIPFLLRGVNLLGIDSVMQPYDNRVRAWARIAK
>tr|B5JQ39|B5JQ39_9BACT/31-286 Putative quinone oxidoreductase, YhdH/YhfP family OS=Verrucomicrobiae bacterium DG1235 GN=VDG1235_4367 PE=4 SV=1
LVDVAWTTLNYKDALAITG-KSPVVR-QFPMVPGIDFAGVVAESDNSSFKAGDRVLMTGW
GMGEKRWGGLSERARVKGEWLVALPDGLNLRQAMGIGTAGFTAMLCVMKL---KEQG---
-VTPD-----KGEILVTGAAGGVGSVATALLAARGYD-VAAVTGR-S-EEA-EYIK----
------GLGAKRIVDREE-FSGK-GKPLAKEQWAGAIDVVGSNVLANVLAGVKYGGTVAN
CGLAGGMDLP-TTVAPFILRGVTLAGVDSVMCDRVKRVLAWQSLAR
>tr|B5JU75|B5JU75_9GAMM/31-287 Zinc-binding dehydrogenase OS=gamma proteobacterium HTCC5015 GN=GP5015_55 PE=4 SV=1
LIDAHYSSINFKDALAVTG-KGKIMR-RFPTTAGIDVAGVVEASEDERFQPGDQVLVNGY
GLGENSDGGLAEMVVTRADYLVPLPEAFSMQDAMALGTAGFTAGISAYRM---LQND---
-QDPE-----MGKILVTGATGGVGSVATLLLSRLGFE-VVALTGK-A-EQAGDYLS----
------SLGAVQVLDRHA-LEMT-DKPLASVEYAGAVDSVGGDTLSWLTRVTAPEGNLAS
CGLAGGVKIN-TTVMPFILRGVNLLGINSVTLPMAVRLKVWDMLAE
>tr|B5RWJ0|B5RWJ0_RALSO/42-297 Ipr002085 alcohol dehydrogenase superfamily, zinc-containing protein OS=Ralstonia solanacearum GN=RSMK02039 PE=4 SV=1
LVRIDWSTINYKDGLAITG-RGPVVR-KWPMVAGIDGAGTVIESSHPDWKAGDAVVLNGW
GVGEMHWGCLAQRARLSGDWLVALPAGLDTRSAMAIGTAGYTAMLSVLAL---ERSG---
-VRPG-----DGEVLVTGASGGVGSIAIAVLGRLGYR-VVASTGK-A-AEA-DFLR----
------ALGAAEVIDRAE-LSAP-GKPLQKERWAAVVDSVGSHTLANACAQVRHGGTVTA
CGLAQGMDFP-ATVAPFILRGITVHGIDSVTAPRALRQTAWQRLST
>tr|B5SIX3|B5SIX3_RALSO/42-297 Ipr002085 alcohol dehydrogenase superfamily, zinc-containing protein OS=Ralstonia solanacearum IPO1609 GN=RSIPO_02657 PE=4 SV=1
LVRIDWSTINYKDGLAITG-RGPVVR-KWPMVAGIDGAGTVIESSHPDWKAGDAVVLNGW
GVGETHWGCLAQRARLSGDWLVALPAGLDTRSAMAIGTAGYTAMLSVLAL---ERSG---
-VRPG-----DGEVLVTGASGGVGSIAIAVLGKLGYR-VVASTGK-T-AEA-DFLR----
------ALGAAEVIDRAE-LSAP-GKPLQKERWAAVVDSVGSHTLANACAQVRHGGTVTA
CGLAQGMDFP-ATVAPFILRGITVHGIDSVTAPRALRQTAWQRLST
>tr|B6GJC6|B6GJC6_9GAMM/36-291 Quinone oxidoreductase, YhdH/YhfP family OS=Thioalkalivibrio sp. HL-EbGR7 GN=Tgr7DRAFT_3101 PE=4 SV=1
EIAVEYSSLNYKDALAITG-GARILR-HSPLVGGIDAAGRVVESGQTGLPVGTPVLVTGC
GLGELHHGGYAARLRVPADWIIPIPEGLDTREAMLLGTAGLTAALALSRL---EDNR---
-QSVE-----AGPMLVTGASGGVGALAVSLLAARGFE-VVALTGK-P-ELT-DWLM----
------GLGASRVLDRAA-FRPG-RRPLEKAQWGGVVDTVGGELLGTLTRGVRPWGNIVS
IGLAGGADLH-TTVMPFILRGVSLLGVTSANCPRDQRLHLWQRLAS
>tr|B6R433|B6R433_9RHOB/44-299 Zinc-containing alcohol dehydrogenase superfamily protein OS=Pseudovibrio sp. JE062 GN=PJE062_158 PE=4 SV=1
TVKVTHTTINYKDGLALAG-APGITR-KFPMVPGIDVVGEVLTSESDRFKPGDQVILNGY
GVGEVHTGAYAQVARLKSEWLLHRPEELSAARAAAIGTAGYTAMLCVMAL---EKYG---
-LTPD-----HGPIAVSGASGGVGSVAISLLSKLGFE-TIAFTGR-T-EEA-DFLK----
------GLGATQVLDRAE-LVEK-GKPFGKERWAGAVDVAGSHTLANLLAQTNYGGAVAA
CGLAQGMDLP-ASVMPFILRGVALLGVDSVMAPMALREQAYRRLVQ
>tr|B7S0B7|B7S0B7_9GAMM/54-310 Putative quinone oxidoreductase, YhdH/YhfP family OS=marine gamma proteobacterium HTCC2148 GN=GPB2148_1057 PE=4 SV=1
LVDVAFSTVNYKDGLAVSG-AAPICR-KLPLICGIDLAGTVSESSDPAYQAGDKVLVNGY
GLSEVHNGGYSQRQRINPDWIVRVPDGMSLQQTMALGTAGYTSMLCVQGL---QDQG---
-VQPE-----DGPILVTGAAGGVGSVAVSLLATLGYE-VHASTGR-V-EEQGDFLK----
------SLGASALVPRQE-LARD-AKPMEKELWAGVVDTVGDKVLATAIAQTKYEGVVTA
CGLAGGAGLK-STVMPFILRGVTLRGIDSVMASQERRQRAWDGLAA
>tr|Q0FFF1|Q0FFF1_9RHOB/33-289 Oxidoreductase, zinc-binding dehydrogenase family protein OS=Rhodobacterales bacterium HTCC2255 GN=OM2255_05900 PE=4 SV=1
TVAVEYSTVNYKDGLCLGS-GGGMVR-NYPHIPGIDMAGVVEASDDPRYKAGDRVVLTGW
RYGEVHWGGYSQKTRVNADWLVGLPDGISTKQAMAVGTAGITAMFSVMSL---EAHG---
-LTPD-----NGPVLVTGAAGGVGSVASAILSNIGYE-VAGVTGR-P-ESE-AYLK----
------SLGVSQIVARED-INETVKRPLESETWAGCIDAVGGAMLARVLGQMKYGASIAS
VGLAGGAGLP-ATVIPFLLRGINLLGIDSVLRPYDNRVEAWSRIES
>tr|Q1MXX7|Q1MXX7_9GAMM/30-286 Probable oxidoreductase OS=Oceanobacter sp. RED65 GN=RED65_07164 PE=4 SV=1
RIQLEYSSLNYKDALSYAG-NKGVTR-KFPHVPGIDAAGVVVSSQSDFFSKGDEVLVTGY
DLGMNTFGGFADLVAVPENWIIKRPIGFSALDAMILGTAGLTAGLCVDKL---LHND---
-IKPD-----QGSILVSGASGGVGSIACKLLSKLGFN-ITAVQRD-N-TKQ-GFLE----
------SLGVTDFISMDE-LLAGDGKPLLKPAFAAAIDVAGGKTLAAILKQIKPSGSVAA
CGLVDNLALD-TTVLPFILRGINLLGVDSVEIPLSQKQAVWNKFAE
>tr|Q1YFD7|Q1YFD7_MOBAS/47-302 Zinc-binding alcohol dehydrogenase superfamily OS=Manganese-oxidizing bacterium (strain SI85-9A1) GN=SI859A1_03244 PE=4 SV=1
DVAVEATTVNYKDGLAITG-RGPVVR-RWPLIPGIDLAGTVLRSTHAGWQGGDKVVLNGW
GVGETHHGAFAGRARLNGDWLVPLPENFSAKDAMAIGTAGYTAMLSVMAL---EDAG---
-LSPD-----AGPVVVTGASGGVGSVAVALLSKLGWT-VIASTGR-P-AEA-GWLR----
------DLGATEIIDRAE-LAEP-GRPLAKERWAGGVDAVGSHTLANVLAATKYGGVVTC
CGLAQGMDLP-ASVAPFILRGVSLLGIDSVMAPKPRRLRAWKRLAE
>tr|A0B3A8|A0B3A8_BURCH/31-286 Alcohol dehydrogenase, zinc-binding domain protein OS=Burkholderia cenocepacia (strain HI2424) GN=Bcen2424_5401 PE=4 SV=1
TIRVGYSTLNYKDGLAITG-KSPVVR-KFPMVPGIDLVGEVEASTHPDYRAGDQVVLNGW
GVGETHWGGLAQKARVDGDWLVPLPSAFSPQQAMAIGTAGYTAMLCVMAL---ERHG---
-VRAG-----DGEIVVTGAAGGVGSVATALLARLGYR-VVAVTGR-P-ADA-DYLR----
------QLGAAEILDRAQ-FSAP-GKPLGKERWAGAVDVAGSHVLANVCATTRYRGVVTA
CGLAAGMDFP-ATVAPFILRGVTLVGIDSVMCPRAERLEAWRRLAS
>tr|A1B121|A1B121_PARDP/34-290 Alcohol dehydrogenase GroES domain protein OS=Paracoccus denitrificans (strain Pd 1222) GN=Pden_1107 PE=4 SV=1
LVEVAYSTLNYKDGLAVTG-KGRIAR-RLPMVAGIDLAGTVVESRSDRWQPGDKVIVNGW
GLSETEWGGYSRFQRLKPEWLTRLPEGFSLQDAMAIGTAGYTAALCVDAL---EDWGA--
-IQPG-----GPEVLVTGAAGGVGSTAISLLAAKGYT-VTAATGR-P-ETH-DYLA----
------GLGATGFVDRAT-LAGK-GGPLQKERWAGAVDSVGSTTLANVLAQTNYGGAVAA
CGLAGGFDLP-ATVMPHILRGVALLGIDSVMAPQARRDRAWATLAA
>tr|A2SE74|A2SE74_METPP/31-286 Alcohol dehydrogenase OS=Methylibium petroleiphilum (strain PM1) GN=Mpe_A0901 PE=4 SV=1
TVRIEYSSLNFKDALAVTG-RGAVVK-NWPLVPGIDLAGVVERSSDPAWQPGDRVVVNGW
GLGETEWGGLAQKARLSPQCLLRLPAAFTTREAMAIATAGYTAALCVIAL---QRHG---
-LEPG-----ADEVLVTGAAGGVGSVAVALLAGLGFR-VVASTGR-P-AEA-EYLR----
------FLGAAAILDRAE-LSSP-GKPLQSERWAGVVDTVGSHTLVNACAQTQWHGAVTA
CGLAQGSDLP-GTVMPFILRGITLYGINCMRVDEATRRLAWELLAQ
>tr|A2SIT3|A2SIT3_METPP/30-285 Putative zinc-binding dehydrogenase OS=Methylibium petroleiphilum (strain PM1) GN=Mpe_A2517 PE=4 SV=1
TVAIDYSTLNYKDGLAITN-RLPVVR-SWPMVAGIDGAGTVIESRHPAWKAGDRVVLNGF
GVAEVHKGCLAGKARLKGDWLVRLPDAFTPRQAMAIGTAGYTAMLSVLAL---ERHG---
-IQAG-----DGEVLVTGATGGVGSVAVALLHKLGHR-VVAATGK-A-SEA-DYLK----
------QLGAESVIDRAE-LSAP-GKPLQTERWAAVVDAVGSHTLVNACAQTRYGGAVTA
CGLAQGADLP-GTVMPFILRSVALLGVDSVMAPLALRQQAWARLAK
>tr|A3PFT6|A3PFT6_RHOS1/30-285 Alcohol dehydrogenase GroES domain protein OS=Rhodobacter sphaeroides (strain ATCC 17029 / ATH 2.4.9) GN=Rsph17029_0082 PE=4 SV
LVDVAYSTLNYKDALAITG-KAPVVR-RFPMVPGIDFTGTVAQSSHADFKPGDRVILNGW
GVGEKHWGGLAERARVRGDWLVPLPAPLDLRQAAMIGTAGYTAMLCVLAL---ERHG---
-VMPG-----NGEIVVSGAAGGVGSVATTLLAAKGYE-VAAVTGR-A-SEA-EYLR----
------GLGAASVIDRSE-LIGK-VRPLGQERWAGGIDVAGSTVLANMLSMMKYRGVVAA
CGLAAGMDLP-ASVAPFILRGVTLAGVDSVMCPKADRLAAWARLAS
>tr|A3PQV6|A3PQV6_RHOS1/41-297 Alcohol dehydrogenase, zinc-binding domain protein OS=Rhodobacter sphaeroides (strain ATCC 17029 / ATH 2.4.9) GN=Rsph17029_3632
LVEVSHSSLNYKDGLAVSG-KGRIAR-RLPMVAGIDLAGRVVRSKVPEWQPGDAVIVNGW
GLSETEWGGYSRYQSVKAGHLTRLPEGFTPAEAMAIGTAGYTAALCVLAL---EDWGT--
-IAPG-----QGEVLVTGAAGGVGSVAVALLAARGYR-VVAATGR-E-SQH-DFLR----
------GLGASDFVARSA-LSEP-GKMLQAERWSGAVDTVGSHTLANVLAQTVYGGAVAA
CGLAGGADLP-ASVMPHILRSVALLGIDSVMAPAAKRDRAWAFLNA
>tr|A4QGT8|A4QGT8_CORGB/39-295 Putative uncharacterized protein OS=Corynebacterium glutamicum (strain R) GN=cgR_2444 PE=4 SV=1
LIEVGWSSLNYKDAMALKG-DKGVVR-TVPLIPGIDVVGTVIESADPRFGRGDEVVLNGA
GLGENRHGGFTQRLKVPSEPLLHIPFNFSAQQVGALGTAGFTAALSVNAL---VDQG---
-IKPE-----DGEILVTGSTGGVGSIALHLLNKLGYT-TVAVTGR-R-EAHAEYLT----
------SLGASDIIDRAE-LSEK-GRPLQKGRWAGVVDSVGSHTLVNAIAQTKWGGIVTA
CGMAQGPDLP-GTVLPFILRGVHLVGINSVDAPRELRRRAWALLSE
>tr|A4T0D1|A4T0D1_POLSQ/31-286 Alcohol dehydrogenase, zinc-binding domain protein OS=Polynucleobacter sp. (strain QLW-P1DMWA-1) GN=Pnuc_1984 PE=4 SV=1
RVKVLYSTLNYKDGLAITG-KGPVVR-KFPLVPGIDFAGEVLESSSPDYKVGDMVLLNGW
GVGEGHWGGLAQQARVKSEWLIPLPKGLTAKQTLAIGTAGYTAMLAVMAL---QGHG---
-LKPS-----DGEVLVTGAAGGVGSFAITLLHKLGFS-VVASTGR-V-SEA-EYLK----
------KLGAAEVIDRAS-LSEP-GKPLAKERWAAVIDSVGSHTLANACAQTKSDGAVAA
CGLAQGMDFP-SSVAPFILRGVTLYGINSVTVPRAKRIAAYEQLSK
>tr|A5CNJ1|A5CNJ1_CLAM3/44-300 Putative Zinc-dependant oxidoreductase OS=Clavibacter michiganensis subsp. michiganensis (strain NCPPB 382) GN=CMM_0603 PE=4 SV
ALDVLYSSVNYKDGMLLGG-RPGIAC-TSPLVAGIDAVGTVAASGSNAFSPGDLVVLNGA
GLGESRDGGLAERVRVPAASLVRVPAGFSAARAAAVGTAGFTAMLSVLAL---ERGG---
-VEPG-----SGDVLVTGAGGGVGSVAVALLARLGHR-VVASTGR-V-DELGDRLR----
------ALGAADVIDRSE-LGGP-GKPLQSVRWAGAVDSVGSATLVNVLAQTRWGGVVTA
AGLAQGPDLP-GTVLPFILRAVTLAGINSVEAPAALREEAWARLAT
>tr|A5G125|A5G125_ACICJ/34-290 Alcohol dehydrogenase, zinc-binding domain protein OS=Acidiphilium cryptum (strain JF-5) GN=Acry_2363 PE=4 SV=1
TVAVSHSTVNYKDGLAITG-SAPIAR-RFPLIPGIDFAGTVTASADPRFKPGDAVLLNGF
GVGETHHGGYAGRARVPGDWLIHIPAGLSAAETMAIGTAGYTAMLAVMAL---EAQG---
-ISKE-----NGDILVTGAAGGVGSIAISLLAHAGYR-VLASSRR-AEQEA-DYLT----
------SLGAAEIIDAAT-LSAP-GRPFGKERWAGAIDSVGSHTLANVLAQTRYGGVVAA
CGLAQGSDLP-ATVLPFILRGVTLAGIDSVMAPRAKREAAWARLAA
>tr|A9ALT3|A9ALT3_BURM1/31-286 Quinone oxidoreductase, YhdH/YhfP family (NADPH2:quinone reductase) OS=Burkholderia multivorans (strain ATCC 17616 / 249) GN=qo
TVRVAYSTLNYKDALAITG-KSPVVR-RFPMVPGIDLVGEVEDSAHPDYRRGDRVVLNGW
GVGETHWGGLAQKARVDGDWLVPLPDAFSPQQAMAIGTAGYTAMLCVMAL---ERHG---
-VRAG-----DGEIVVTGAAGGVGSVATAILARLGYR-VVAVTGR-P-EDG-DYLR----
------ALGAAEILDRAQ-FSAP-GKPLGKERWAGAVDVAGSHVLANVCATTRYRGVVTA
CGLAAGMDFP-ATVAPFILRGVTLVGIDSVMCPRDERLTAWRRLAA
>tr|A9BUG4|A9BUG4_DELAS/32-287 Quinone oxidoreductase, YhdH/YhfP family OS=Delftia acidovorans (strain DSM 14801 / SPH-1) GN=Daci_1223 PE=4 SV=1
RVAVSHSTLNYKDALAITG-RSPVVR-QFPMVPGIDLAGTVLDSEDARFQPGDAVLLNGW
GVGETHWGGLAQQARVNGDWLIRRPEAFSARDAMAIGTAGYTAMLCVMAL---QAHG---
-ITPS-----SGPVLVTGANGGVGSIAVALLSRLGFE-VHAGTGR-P-EQA-EHLK----
------ALGAARIVERSS-LDAP-GKPLQKEVWAAAVDSVGSHTLANVCASLRYGGCVAA
CGLAQGLDLP-ASVAPFILRGVSLLGIDSVYAPQARREQAWARLAA
>tr|A9HNC6|A9HNC6_GLUDA/31-286 Putative zinc-containing alcohol dehydrogenase superfamily OS=Gluconacetobacter diazotrophicus (strain ATCC 49037 / DSM 5601 /
TVRVEYSAVNDKDALALTG-RAPVVR-RFPMVPGIDLAGVVAQSDHPGYRSGDRVVLNGC
GVGESHWGGLSQLARVRGDWLVPLPRAFSTRQAMAIGTAGFTAMLCVLAL---ERQG---
-LTPH-----SGDVVVTGASGGVGGIAIVLLSRLGYR-VVAVTGR-T-GDD-AYLR----
------ALGADDVMDRAV-LSHP-GPPLAQARWAGAVDVAGGQVLASICAAMQYRGIVTA
CGLAGGMAFP-VTVAPFILRSVTLVGIDGVMCPRPDRIEAWRRLAQ
>tr|B0RBK8|B0RBK8_CLAMS/44-300 Putative alcohol dehydrogenase OS=Clavibacter michiganensis subsp. sepedonicus (strain ATCC 33113 / JCM 9667) GN=CMS2833 PE=4 S
VLDVLFSSVNYKDGMLLGG-RPGIAR-TSPLVAGIDAVGTVAASGSDAFSPGDLVVLNGA
GLGESRDGGLAERVRVPADALVRVPDGITAARAAAIGTAGFTAMLSVLAL---ERGG---
-VEPG-----SGDVLVTGAGGGVGSVAVAILARLGHR-VVASTGR-V-DELGDRLR----
------ALGAADVIDRSE-LGEP-GKPLQRIRWAGAVDSVGSATLVNVLAQTRWGGVVTA
AGLAQGPDLP-GTVLPFILRAVTLAGINSVEAPAALRQEAWARLAT
>tr|B0V3Z1|B0V3Z1_ACIBY/31-286 Putative dehydrogenase (Zinc-binding alcohol dehydrogenase, NADPH quinone oxidoreductase, oxidoreductase) OS=Acinetobacter baum
RVEVKYSTLNYKDALAITG-RSPVVR-SFPLTPGIDFSGVVIESKHPAWKERDEVLLNGW
GVGEKYFGGLAEQVTVSGDWLIQKPSAFSFKDTMVIGTAGYTAMLCVMAL---QKHG---
-IKPS-----DGKILVTGANGGVGSISIIILNHLGYE-ITASTGR-P-QES-EYLT----
------YLGASEIIDRIE-LSSS-GKPLNKEVWAGVIDTVGSHTLANACASTKYRGAVAA
CGLAGGMDFP-ATVAPFILRGITLYGIDSVMAPIELRKEAWERLAT
>tr|B1K4P0|B1K4P0_BURCC/31-286 Quinone oxidoreductase, YhdH/YhfP family OS=Burkholderia cenocepacia (strain MC0-3) GN=Bcenmc03_4869 PE=4 SV=1
TIRVGYSTLNYKDGLAITG-KSPVVR-KFPMVPGIDLVGEVEASTHPDYRAGDQVVLNGW
GVGETHWGGLAQKARVDGDWLVPLPSAFSPQQAMAIGTAGYTAMLCVMAL---ERHG---
-VRAG-----DGEIVVTGAAGGVGSVATALLARLGYR-VVAVTGR-P-ADA-DYLR----
------QLGAAEILDRGQ-FSAP-GKPLGRERWAGAVDVAGSHVLANVCATTRYRGVVTA
CGLAAGMDFP-ATVASFILRGVTLVGIDSVMCPRAERLEAWRRLAS
>tr|B1Y3B8|B1Y3B8_LEPCP/32-286 Quinone oxidoreductase, YhdH/YhfP family OS=Leptothrix cholodnii (strain ATCC 51168 / LMG 8142 / SP-6) GN=Lcho_1052 PE=4 SV=1
TVQVEYSTLNFKDALAITG-RGAVVR-QWPLVPGIDLAGVVHASSDPLWQPGQRVVVTGW
ELGERHWGGLGQRARVEADWLLALPPGLSTRDAMALGTAGFTAALCVMAL---RKHG---
-LQAG------DEVLVTGSAGGVGSIAIALLASLGYR-VVASTGR-P-QES-DYLR----
------DLGAAEVIDRQP-LGEP-GKPLQAERWAGVVDTVGSHTLANACAQTRFHGAVAA
CGLAQGGDFP-STVMPFILRGVTLYGINSVFTPNDQRALAWALLAQ
>tr|B2JHP8|B2JHP8_BURP8/30-285 Quinone oxidoreductase, YhdH/YhfP family OS=Burkholderia phymatum (strain DSM 17167 / STM815) GN=Bphy_1204 PE=4 SV=1
TVRIEWSTLNYKDALAITG-RSPIVR-SFPMVPGIDFAGVVESSEHSQWKAGDAVILNGY
GVGEKHWGGLAQRARVSGDWLVRTPSPLTSRDAMAVGTAGYTAMLCVLAL---ERHG---
-VTPS-----QGKVLVTGAAGGVGSVAIMLLARRGYQ-VIASTGR-P-GES-GYLH----
------ELGAQEIIDRAE-LSIP-GKPLAKERWVAAVDAVGSHTLANACAGTAYGGIVAA
CGLAQGMDLP-ATVAPFILRGVTLAGIDSVMAPHARRVEAWQRIAQ
>tr|B2JRK8|B2JRK8_BURP8/38-293 Quinone oxidoreductase, YhdH/YhfP family OS=Burkholderia phymatum (strain DSM 17167 / STM815) GN=Bphy_3172 PE=4 SV=1
LVQIDYSTLNFKDALAVTG-NGKIVK-TWPMVPGVDFSGTVVETTHPRLAIGQRVVLTGW
SVGEKHWGGYSQYQRIRGDWLVPIPEGLDSRLAMMIGTAGFTAMLCVIAL---ERSG---
-VTPT-----SGAVLVTGAGGGVGSVAVTILSALGYS-VSALTGD-V-GKH-EYVL----
------SLGAKECVDGPV-WKDA-PRPLEAQRWSAAIDTVGSNVLARVLAEMNYGGTVAA
CGLAGGPDLP-TTVMPFILRGVRLLGVDSVMLPYAERLATWQRVSR
>tr|B2UDL4|B2UDL4_RALPJ/42-297 Quinone oxidoreductase, YhdH/YhfP family OS=Ralstonia pickettii (strain 12J) GN=Rpic_3133 PE=4 SV=1
LIRVDWSTINYKDGLAITG-KGPVVR-KWPMVAGIDGAGVVLDSSHPDWRTGDAVVLNGW
GVGETHWGCLAQQARLSGNWLVALPAGLDARQAMAIGTAGYTAMLSVLAL---ERAG---
-VKPG-----DGEVLVTGASGGVGSIAIALLGKLGYR-VVASTGK-T-SEA-DFLQ----
------ALGATEVIDRAE-LSAP-GKPLQKERWAAVVDSVGSHTLANACAQVRYGGVVTA
CGLAQGMDFP-ATVAPFILRGVTLCGIDSVMAPRALRQTAWQRLAA
>tr|B3R711|B3R711_CUPTR/34-293 Putative NADPH:quinone reductase, GroES-like domain OS=Cupriavidus taiwanensis (strain R1 / LMG 19424) GN=RALTA_A2783 PE=4 SV=1
LVAVDYSTINFKDGLAITG-RSPVVR-KWPMVAGIDGAGTVLESAHPRWKAGDKVVLNGY
GVGETHWGCLAQRARLKGDWLVPLPAAFTTRQAMAIGTAGYTAMLSVLAL---ERGGVNG
PVRPG-----DGEVLVTGASGGVGSVAIALLSKLGYK-VVASTGK-T-REA-DFLK----
------ALGADDVIDRAE-LGVP-GKPLQKERWAAVIDSVGSHTLVNACAQLRYGGVVTA
CGLAQGLDFP-GSVAPFILRGITLHGIDSVMAAMPLREQAWQRLAS
>tr|Q087E3|Q087E3_SHEFN/31-286 Alcohol dehydrogenase, zinc-binding domain protein OS=Shewanella frigidimarina (strain NCIMB 400) GN=Sfri_0766 PE=4 SV=1
TVNVLYSTLNYKDALAITG-KAPVVR-SFPIVPGIDLVGIVEHSDSDKFVTGDTVLLNGF
GVGETHCGGLATKARLKSEWLIPLPKAFSPQQAMAIGTAGYTAMLCVIAL---EKNG---
-VTPD-----KGEVLVTGANGGVGSFAIAILAKLGYH-VVASTGR-M-DES-DYLR----
------KLGAKDIIDRTT-LSEA-GRPLAKERWAGAVDSVGSHTLANVCASTKYGGTVAA
CGLAQGMDFP-ASVAPFILRCVTLAGVDSVMRPLADRIEAWQRLGE
>tr|Q0ACL5|Q0ACL5_ALHEH/31-286 Alcohol dehydrogenase GroES domain protein OS=Alkalilimnicola ehrlichei (strain MLHE-1) GN=Mlg_0065 PE=4 SV=1
TVKVECSTLNYKDGLAITG-KGPVVK-TFPMVPGIDFAGTVESSSSDNYKPGDAVLLNGW
GVGEKHWGGLAEKARVDSRWLIPLPKAFNARQAMAIGTAGYTAMLSVMAL---EREG---
-VTPD-----QGEVLVTGASGGVGSYAIALLARLGYH-VVASTGR-A-QEA-DYLQ----
------GLGAREVIDRKT-LSEP-GKPLAKERWAGAIDSVGSHTLANVLAATKYDGTVAA
CGLAQGMDLP-GTVAPFILRDVTLAGVDSVMKPTEARIEAWRRLGE
>tr|Q0K6H2|Q0K6H2_RALEH/33-292 Alcohol dehydrogenase OS=Ralstonia eutropha (strain ATCC 17699 / H16 / DSM 428 / Stanier 337) GN=H16_A3330 PE=4 SV=1
LVAVDYSTINFKDGLAITG-RSPVVR-KWPMVAGIDGAGTVLESAHPRWKAGDKVVLNGY
GVGETHWGCLAQRARLKGDWLVRLPDAFTTRQAMAIGTAGYTAMLSVLAL---ERGGVDG
PVRPG-----DGEVLVTGASGGVGTVAISLLSKLGYK-VVASTGK-T-REA-DFLK----
------ALGADDVIDRAE-LGVP-GKPLQKERWAAVVDSVGSHTLVNACAQVRYGGVVTA
CGLAQGLDFP-GSVAPFILRGITLHGIDSVMAAMPLREQAWQRLAG
>tr|Q12A92|Q12A92_POLSJ/31-286 Alcohol dehydrogenase, zinc-binding OS=Polaromonas sp. (strain JS666 / ATCC BAA-500) GN=Bpro_2634 PE=4 SV=1
LVKVEYSTLNYKDGLAITN-KGPVVR-SWPMVAGIDGAGTVLESSHAAWKAGDRFVHNGW
GLGETRWGLMSERARLQGDWLVKLPEAFSTRQAMAIGTAGYTAMLCVLAL---ERHG---
-TMPA-----DGEVLVTGATGGVGSVAVALLGKLGYT-VVAATGK-A-SEE-PYLK----
------QLGAAGVMDRAE-LSAP-GKPLQKERWAAVVDAVGSHTLANACAQTRYGGVVTA
CGLAQGADFP-ATVMPFILRGITLAGIDSVMAPLARRQQAWSRLAR
>tr|Q12AP7|Q12AP7_POLSJ/442-697 Acyl-CoA dehydrogenase-like OS=Polaromonas sp. (strain JS666 / ATCC BAA-500) GN=Bpro_2477 PE=4 SV=1
LVRISHSTLNYKDALAITG-KSPVVR-KFPMVPGIDFAGVVERSADPRFKPGDAVLLNGW
GAGETSWGGLSQYAAVKGDWLIALPEGMTTQRAMSIGTAGYTAMLCVMAL---ERHG---
-VVPD-----AGPVLVTGANGGVGSIAIALLSRLGYT-VTASTGR-P-AEA-EYLH----
------SLGAAAVMDRGP-LGEP-GKPLQKESWAAAVDCVGSHTLANVLASTRYGGVVAA
CGLAQGMDLP-ASVAPFILRGVTLAGIDSVYAPPAHRVTAWGRMAT
>tr|Q13PB3|Q13PB3_BURXL/31-286 Zinc-containing alcohol dehydrogenase superfamily OS=Burkholderia xenovorans (strain LB400) GN=Bxeno_B1108 PE=4 SV=1
TVRVDYSTLNYKDGLAITG-KGPVVR-KFPMVPGIDFAGIVEASSDSRYQPGDAVVLNGW
GVGETHWGGLAQKARVKADWLLPLPDGMSARHAMSIGTAGYTAMLCVLAI---AAHG---
-VTPG-----QGDILVTGANGGVGGVAIALLAKRGYR-VVASTGR-L-AET-DHLK----
------ALGAADVIDRNE-LSSP-GKPLAKERWAATVDSVGSHTLANACAATRYGGIVTA
CGLAQGMDFP-GNVAPFILRGITLRGIDSVMAPFTVRQQAWQALAK
>tr|Q183S7|Q183S7_CLOD6/34-290 Putative zinc-binding dehydrogenase OS=Clostridium difficile (strain 630) GN=CD2843 PE=4 SV=1
LIKVKYSSLNYKDALSANG-NKGVTR-KYPHTPGIDASGIVESSSCDDFKIGEEVLVTGY
DLGMNTSGGFSEYIRVPSSWVVKLPKNLSLKEAMDYGTAGFTAALSVYKF---IDS----
-VDKN-----MGDVLVTGGTGGVAVIATKILIKLGYS-VVVSTGKLE-EQK-EVLL----
------NLGVKDVIHRSE-VDDNSGRPLLRPRWAGVIDTVGGNTLATAIKTTNYCGAVTT
CGNAGGVDFT-SSVYPFILKGITLYGIDSVDCPMNLRLKIWDLLSN
>tr|Q1BJ71|Q1BJ71_BURCA/31-286 Alcohol dehydrogenase, zinc-binding OS=Burkholderia cenocepacia (strain AU 1054) GN=Bcen_5461 PE=4 SV=1
TIRVGYSTLNYKDGLAITG-KSPVVR-KFPMVPGIDLVGEVEASTHPDYRAGDQVVLNGW
GVGETHWGGLAQKARVDGDWLVPLPSAFSPQQAMAIGTAGYTAMLCVMAL---ERHG---
-VRAG-----DGEIVVTGAAGGVGSVATALLARLGYR-VVAVTGR-P-ADA-DYLR----
------QLGAAEILDRAQ-FSAP-GKPLGKERWAGAVDVAGSHVLANVCATTRYRGVVTA
CGLAAGMDFP-ATVAPFILRGVTLVGIDSVMCPRAERLEAWRRLAS
>tr|Q1LIG5|Q1LIG5_RALME/33-292 Alcohol dehydrogenase, zinc-binding OS=Ralstonia metallidurans (strain CH34 / ATCC 43123 / DSM 2839) GN=Rmet_3189 PE=4 SV=1
LVEVDYSTINFKDGLAITG-RSPVVR-KWPMVAGIDGAGTVLQSADPRWKAGDRVVLNGF
GVGETHWGCLAQRARLKGEWLVRLPDAFTTRQAMAIGTAGYTAMLSVLAL---ERGGVNG
PVRPG-----DGDVLVTGASGGVGSVAIAVLSKLGYR-VTASTGK-T-SEA-DFLR----
------ALGAAEVIDRAE-LGTP-GKPLQKERWAAVVDSVGSYTLVNACAQVRYGGVVTA
CGLAQGMDFP-ASVAPFILRGVTLAGIDSVMAAMPLRETAWKRLAQ
>tr|Q1M4S6|Q1M4S6_RHIL3/34-290 Putative alcohol dehydrogenase OS=Rhizobium leguminosarum bv. viciae (strain 3841) GN=pRL120182 PE=4 SV=1
LVEIAYSTLNYKDGLAISG-KGRIAR-RMPMVGGIDLSGTVIESRSLEWKPGDKVVLNGW
GLSETEWGAYGRYQRVKSEWLIPLPEAFSLQQAMAIGTAGYTAALCVDAL---EKWGS--
-IKPG-----EGEVLVTGAAGGVGSVAIALLAARGYN-VTASTGR-P-ETH-DYLA----
------FLGATTFIDRAT-LAEK-GGPLQRERWTGGIDSVGSTTLANALSQTVHGCAIAC
CGLAGGADLP-ATVLPHILRAVTLIGIDSVIATRQQRLSAWARLAR
>tr|Q222I9|Q222I9_RHOFD/32-287 Alcohol dehydrogenase, zinc-binding OS=Rhodoferax ferrireducens (strain DSM 15236 / ATCC BAA-621 / T118) GN=Rfer_0309 PE=4 SV=1
VVDIDYSTVNYKDAIAITG-RAEVIR-QFPLIPGIDFAGTVKTSSYPGIAAGDRVVANGW
GLSQTHHGGYAQQARVKGEWLIKLPAALSTKDAMAIGTAGYTAMLSVMAL---EHGG---
-LTPQ-----HGDILVTGANGGVGSVAIALLSGLGYR-VVASTGR-L-EES-EYLR----
------SLGAADIIDRRT-LSEP-GAPIAGEKWAGAVDSVGSHTLANVLAQTKYRGVVTA
CGLAQGMDLP-ASVLPFILRNVTLAGIDSVNAPQQVRIEAWSRLAR
>tr|Q2RQ38|Q2RQ38_RHORT/31-286 Zinc-containing alcohol dehydrogenase superfamily OS=Rhodospirillum rubrum (strain ATCC 11170 / NCIB 8255) GN=Rru_A2962 PE=4 SV
TVAVSYSTLNYKDALAITG-KGPVVR-QFPMVPGIDFAGFVETSRHPDFKAGDSVVLNGW
GVGESHWGGLAQKARVNGDWLIPLQAPFTAAQAMAIGTAGYTAMLCVLAL---ERQG---
-VTAD-----QGEILVTGAAGGVGSVAVAVLAKLGYR-VVASTGR-A-AEA-PYLR----
------SLGASEIIDRAT-LSAP-GKPLARERWAGAIDTVGSHTLANVCAALRYGATVAA
CGLAQGMDLP-LTVAPFILRGVTLAGVDSVYRPIAQRREAWARLAR
>tr|Q2S2T5|Q2S2T5_SALRD/34-291 Zinc-binding alcohol dehydrogenase OS=Salinibacter ruber (strain DSM 13855) GN=SRU_1372 PE=4 SV=1
HLEVLYSSLNYKDGLAVTG-SGQVIRGDYPIVPGIDLVGRVLNTDHDAFEEGDRVIGTGW
QLGEVAWGGYRQEARVAGRKLVPLPDGLSPAQAMIIGTAGFTAMLSVMAL---GEHD---
-VSPG-----AGEVVVTGASGGAGSIAVALLDALGHE-VVASTGS-E-TAH-AYLR----
------ALGADRIVHRRT-LGEGPDRPMESGRWAGAIDAVGGDTLATLIAQLKRHGSVAS
FGNAGGHELR-TTVLPFILRGVNLLGIDSNTCPNDRRRTAWGRLAQ
>tr|Q2SJ38|Q2SJ38_HAHCH/35-290 NADPH:quinone reductase and related Zn-dependent oxidoreductase OS=Hahella chejuensis (strain KCTC 2396) GN=HCH_02535 PE=4 SV=1
LVKVKYSSLNFKDALSAHG-HKGVTR-QFPHTPGIDAAGVVVESRSPELKPGQEVIVTGY
DLGMNTPGGFGEYIRVPVEWCVVKPPNHDLHYFMTLGTAGLTAGLSVDRL---SQT----
-VAAD-----DGEVLVTGSTGGVGCLAVALLARLGYD-TVALTSK-V-DHS-DLLA----
------KLGARRVLDRSH-LEEMPEKALMKETWAGVVDTVGGALFSKILKTVKHSGAATT
CGMVAGTELT-TSIFPFILRGVTLYGIDSVEISRERKRHIWEKLDS
>tr|Q2W2P9|Q2W2P9_MAGMM/51-308 NADPH:quinone reductase and related Zn-dependent oxidoreductase OS=Magnetospirillum magneticum (strain AMB-1 / ATCC 700264) GN=
LVKVEYSTLNYKDGMILGG-LGRLVR-KYPHVPGVDFAGTVEASASPEFKPGDRVILTGW
RVGETHWGGYAAKARVKADWLVPLPQGLSARQAMAVGTAGFTAMLAVMAL---EDHG---
-LRTS----DEGEVLVTGAAGGLGSVAVLLLSKLGYR-VAASTGR-E-SLG-EYLR----
------SLGASSIVDRAE-VGAPPAKPLLSERWAAAVDSVGGATLANTVASLRVRGAVAS
CGNAGGVEFN-LTVLPFLLRGACILGIDSVMAPKPRRLIAWKRLAE
>tr|Q3J6K9|Q3J6K9_RHOS4/30-285 Putative Zn-dependent oxidoreductase OS=Rhodobacter sphaeroides (strain ATCC 17023 / 2.4.1 / NCIB 8253 / DSM 158) GN=RHOS4_0007
LVDVAYSTLNYKDALAITG-KAPVVR-RFPMVPGIDFTGTVAQSSHADFKPGDRVILNGW
GVGEKHWGGLAERARVRGDWLVPLPAPLDLRQAAMIGTAGYTAMLCVLAL---ERHG---
-VVPG-----NGEIVVSGAAGGVGSVATTLLAAKGYE-VAAVTGR-A-SEA-EYLR----
------GLGAASVIDRNE-LTGK-VRPLGQERWAGGIDVAGSTVLANMLSMMKYRGVVAA
CGLAAGMDLP-ASVAPFILRGMTLAGVDSVMCPKTDRLAAWARLAS
>tr|Q46WT9|Q46WT9_RALEJ/33-292 Zinc-containing alcohol dehydrogenase superfamily OS=Ralstonia eutropha (strain JMP134) GN=Reut_A3034 PE=4 SV=1
LVAVDYSTINFKDGLAITG-RSPVVR-KWPMVAGIDGAGTVLESAHPRWKAGDKVVLNGY
GVGETHWGCLAQRARLKGDWLVRLPDAFTTRQAMAIGTAGYTAMLSVLGL---ERGGVNG
PVRPG-----DGDVLVTGASGGVGTVAIAILGKLGYR-VVASTGK-R-DEA-DFLK----
------ALGAAEVIDRAE-LSAP-GKPLQKERWAAVIDAVGSHTLVNACAQVRYGGVVTA
CGLAQGMDFP-ASVAPFILRSVTLAGIDSVMAAMSLREQAWARLAT
>tr|Q47FV6|Q47FV6_DECAR/31-286 Zinc-containing alcohol dehydrogenase superfamily OS=Dechloromonas aromatica (strain RCB) GN=Daro_1526 PE=4 SV=1
TVRVSHSTLNYKDGLAITG-KGPVVR-KFPMVPGIDLVGTVEDSSHPGYKPGDAVLLNGW
GVGEGHWGGLAQKARLNGNWLVPLPASFTPQQAMSIGTAGYTAMLCVLAL---ERHG---
-VMPS-----AGEILVTGAAGGVGSVATAVLTKLGYT-VVAVSGR-P-EEA-DYLK----
------GLGAKEVLDRAQ-FSSP-GKPLGKERWAGAVDVVGSHTLANVCATTKYRGVVTA
CGLAGGMDFP-SSVAPFILRGVTLAGIDSVMCPTPDRLEAWRRLGS
>tr|Q48J24|Q48J24_PSE14/31-286 Oxidoreductase, zinc-binding OS=Pseudomonas syringae pv. phaseolicola (strain 1448A / Race 6) GN=PSPPH_2408 PE=4 SV=1
TINVSHSTLNYKDALAITG-QSPIVR-SFPMVPGIDLAGTVQASDTPEYKVGDNVLLNGW
GVGEGHWGGLAQKARLKSEWLIPLPDAFTPAQAMAIGTAGYTAMLSVLAL---EKHG---
-LTPD-----HGDVLVTGANGGVGSFAIAILARLGYR-VIASTGR-V-SES-EYLH----
------QLGAAQVVDRAT-LLQP-GRPLVKEQWAAAIDSVGSHTLANVCAGIRYRGVVAA
CGLAQGMEFP-GSVAPFILRGVTLAGIDSVTRPRADRLEAWSRLAS
>tr|Q5LS56|Q5LS56_SILPO/33-289 Oxidoreductase, zinc-binding dehydrogenase family OS=Silicibacter pomeroyi GN=SPO1914 PE=4 SV=1
TVAVEYSTVNYKDGLCIGP-GGGLVR-KYPHVPGIDFAGTVENSSDERYKPGDKVVLTGW
RVGEAHWGGYSQKANVRADWLVPLPEGLDTRQAMAVGTAGFTAMLAVMAL---EDHG---
-LTPG-----HGPVLVTGAAGGVGSVATAILAHLGYE-VAAVTGR-P-ETA-DYLT----
------SLGATQIVARDE-INETVKRPLESEIWAGCVDAVGGAMLARVLGQMKYGASVAA
VGLAGGAGLP-ATVIPFLLRGVNLLGIDSVMQPYANRLRAWERIAR
>tr|Q6AHE3|Q6AHE3_LEIXX/38-299 Alcohol dehydrogenase OS=Leifsonia xyli subsp. xyli GN=adhT PE=4 SV=1
TIDVDFSDLNYKDGLVIAG-RPGVAR-ISPLIPGIDLAGSVAASDDARWRPGDRVVLNGD
GLGERHHGGFAERARVRGDALVRIPDSITAEQAAAIGTAGFTAMLAVLAL---ERSG---
-ADPDRVRAEGSSVLVTGAAGGVGSVAVAILAKLGYP-VTAATGR-A-QELGGYLT----
------DLGAEAIIHRDE-IARG-GKPLQAQRWACAVDAVGGTTLATVLAQTRYGGAVAA
CGLAQSPDLP-TTVLPFILRAITLIGINSVEAPVTLRETAWQRLAT
>tr|Q6NFS5|Q6NFS5_CORDI/48-304 Putative zinc-binding dehydrogenase OS=Corynebacterium diphtheriae GN=DIP1811 PE=4 SV=1
LIDVAFSSLNFKDGMALEG-NRGVAR-TFPLVPGIDAVGVVVESASDRFAVGDKVVANGE
GLGEFRHGGYTAQQRLHSEATVALPAAFSMRQAAAIGTAGYTAALCVNAL---IKHG---
-VKPE-----DGPILVTGATGGVGSIAVHLLAQRGYS-IVASTGR-V-EEHGNYLR----
------ALGAGEVIDRAT-LSEK-SKPLQKAVYAGVVDCVGSHTLVNACAQTMWGGIVTA
CGLAQGPDLP-GTVLPFILRGVSLVGVDSVNAPLALREEAWALLAE
>tr|Q881C6|Q881C6_PSESM/31-286 Alcohol dehydrogenase, zinc-containing OS=Pseudomonas syringae pv. tomato GN=PSPTO2968 PE=4 SV=1
TVNVSHSTLNYKDALAITG-QSPIVR-SFPMVPGIDLAGTVQASDTPEFKAGDTVLLNGW
GVGEGHWGGLAQKARLKSEWLIPLPQAFTPAQAMAIGTAGYTAMLSVIAL---EKHG---
-VTPE-----HGDVLVTGANGGVGSFAIAILSRLGYQ-VIASTGR-V-AQS-EYLH----
------TLGAAQIIDRQT-LSQP-GRPLAREQWAAAIDSVGSHTLANVCAGIRYRGVVAA
CGLAQGMEFP-GSVAPFILRGVTLAGIDSVTRPRADRLEAWSRLAN
>tr|Q8FMR9|Q8FMR9_COREF/62-318 Putative alcohol dehydrogenase OS=Corynebacterium efficiens GN=CE2431 PE=4 SV=1
LIEVGWSSLNYKDAMALRG-DQGVVR-TWPLIPGIDAVGTVIESHNPRFARGDEVVVNGA
GLGENRHGGYTRRLWVESDHTLHIPYNLSAQQVGALGTAGYTAALCVDAL---LHQG---
-VTPG-----DGEILVTGATGGVGSIALHLLNQLGYT-TAAVTGR-R-EEHADYLT----
------GLGASEIIDRAG-LSEQ-GRPLQKARWAGVVDSVGSHTLVNALAQTRWGGIVTA
CGLAQGADLP-ATVLPFILRGVHLVGINSVDAPRELRQRAWTLLSE
>tr|Q8NMN4|Q8NMN4_CORGL/44-300 NADPH:quinone reductase and related Zn-dependent oxidoreductases (NADPH quinone reductase or related Zn-dependent oxidoreductas
LIEVGWSSLNYKDAMALKG-DKGVVR-TVPLIPGIDVVGTVIESADPRFGRGDEVVLNGA
GLGENRHGGFTQRLKVPSEPLLHIPFNFSAQQVGALGTAGFTAALSVNAL---VDQG---
-IKPE-----DGEILVTGSTGGVGSIALHLLNKLGYT-TVAVTGR-R-EAHAEYLT----
------SLGASDIIDRAE-LSEK-GRPLQKGRWAGVVDSVGSHTLVNAIAQTKWGGIVTA
CGMAQGPDLP-GTVLPFILRGVHLVGINSVDAPRELRRRAWALLSE
>tr|Q8XVE0|Q8XVE0_RALSO/42-297 Putative ipr002085 alcohol dehydrogenase superfamily, zinc-containing oxidoreductase protein OS=Ralstonia solanacearum GN=RSc28
LVRIDWSTINYKDGLAITG-RGPVVR-KWPMVAGIDGAGTVIESSHPDWKAGDAVVLNGW
GVGETHWGCLAQRARLSGDWLVALPAGLDTRAAMAIGTAGYTAMLSVLAL---ERSG---
-VTPG-----DGEVLVTGASGGVGSIAIAVLGKLGHR-VVASTGK-L-AEA-DFLR----
------ALGAAEVIDRAE-LSAP-GKPLQKERWAAVVDSVGSHTLANACAQVRHGGIVTA
CGLAQGMEFP-ATVAPFILRGVTLHGINSVTAPRALRQTAWQRLAA
>tr|Q98GR0|Q98GR0_RHILO/35-290 Dehydrogenase; zinc-binding alcohol dehydrogenase; NADPH quinone oxidoreductase; oxidoreductase OS=Rhizobium loti GN=mlr3212 PE
TVAVEATTVNYKDGLAITG-KAPVVR-RWPLVPGIDFAGTVISSSNPDWRKGDKVILNGW
GVGETHFGAYAGRARVKGDWLVPLPEGISAHDAMAVGTAGYTAMLCVMAL---ERHG---
-ILPD-----RGPVVVTGAAGGVGSVAVSILSSLGYH-VIASTGR-N-AES-PYLI----
------NLGAAEVISRDE-LSQP-AKPLAKERWAGGIDSVGSHTLANVLSMTSYGGAVAA
CGLAGGMDLP-ASVAPFILRGVSLLGIDSVMAPKAVRLEAWRRIGA
>tr|B3T0K1|B3T0K1_9ZZZZ/37-294 Putative zinc-binding dehydrogenase OS=uncultured marine microorganism HF4000_005I08 GN=ALOHA_HF4000005I08ctg1g38 PE=4 SV=1
TVAVEYSTLNYKDAMIIQG-IGRLVR-EYPHVPGIDFAGTVEASDSPDYKPGDKVVLTGW
RVGEVHWGGYATRARVKTDWLVPLADGLSTEQSMAIGTAGFTAMLAIMAL---EEHG---
-LTPQ----SEGEVLVTGASGGVGSIAVALLANLGYR-AAAATGR-E-ETH-DYLK----
------DLGAAVIVGREE-LTEPPKGPLGSERWAGIIDNVGGPTLHTALATLCTWGSCAA
VGLASGPGLE-TTVMPFLLRGINLLGIDSNTCPKERRLIAWGRLAK
>tr|A6GMQ5|A6GMQ5_9BURK/30-296 Zinc-binding dehydrogenase OS=Limnobacter sp. MED105 GN=LMED105_02900 PE=4 SV=1
VLKLHYSCLNYKDALALTH-TAPIAR-KYPMVHGIDAVGEVIESNADQWPVGTVCQVNDW
GLGETHWGGLAERASVPAQWISPIPAGRSARWAAALGTAGYTAALCVMAL---QDHP---
-VKPE-----DGPVLVTGVSGGVGTVACLLLQHLGYE-VVGLTGS-I-DAMGEPVSESAA
KHFERLQLGSTHLIHRES-MSRQ-GKPLQKEQFAAVVDSVGSHTLVNACAQTKYGGVVAA
CGLAQGMDFQ-GSVAPFILRGITLRGINCVYRTHAERDRAWGMLAQ
