# Supplementary material for: Subdivision of the MDR superfamily of medium-chain dehydrogenases/reductases through iterative hidden Markov model refinement
Source: BMC Bioinformatics. 2010 Oct 27;11:534. doi: 10.1186/1471-2105-11-534 (PMC2976758; doi:10.1186/1471-2105-11-534)
Supplement: Additional file 4 — MDR family alignment figures. Illustrations showing the mafft MSAs from Additional file 3: mdr-sequences. Red sequence identifiers denote sequences from UniProtKB/TrEMBL, while blue correspond to sequences from Swiss-Prot. The position cscores are shown in a bar plot under the MSA. Positions that contain gaps in over 90% of the sequences have been removed from the alignment in order to increase readability. [file 1471-2105-11-534-S4.ZIP › mdr/MDR013.seed]

>tr|A0YVV1|A0YVV1_9CYAN/37-349 Alcohol dehydrogenase OS=Lyngbya sp. PCC 8106 GN=L8106_18472 PE=3 SV=1
C-GSDLHLYD---------GYIPTMKSGDILGHEFMGEVVEVGP-NV--KKLKVGDRVVV
PFTISCGNCFFCKRDLWSLCDNSNP--NSGLV-E-KMYGH-SPSG-LFGYSHLLGGYAGG
QAEYARVPFADVGPLKVA----D--GLSDEQVLFLTDIFPTGYMA-AENCDIEP--G-D-
TVAVWGCGPVGQFAIRSA---FMLGAERVIAIDHIP--ERLQLAEK-A------GAEIIN
-FEE--------V--D-AGVALKEMTGG-RGPDRCIEAVGMESHG---MD-------A-M
GVVDKVKQAV--R-L--------ET--GRPHALRQAIVACRKGGTVSIPGVYGGF-----
--VDKI---PMGAIVNKALTL-KSGQTHVHRYLRPLME-RIQK
>tr|A3IUJ9|A3IUJ9_9CHRO/37-349 Zinc-containing alcohol dehydrogenase superfamily protein OS=Cyanothece sp. CCY 0110 GN=CY0110_06359 PE=3 SV=1
C-GSDLHLYD---------GYIPTMQSGDILGHEFMGEVVETGS-EV--KNLKKGDRVVV
PFTISCGNCFFCNRDLWSLCDNSNP--NAWMA-E-KFYGH-SPSG-LFGYSHLLGGYAGG
QAEYVRVPFADIGPLKVP----E--SLSDEQVLFLTDIFPTGYMA-AENCDIQP--G-E-
IVAVWGCGPVGQFAIRSA---LMLGAERVIAIDRIP--ERLALAEA-G------GAEILN
-YEE--------M--D-AGVALKEMTGG-RGPDCCIDAVGMEAHG---TG-------V-M
AMYDTVKQAI--R-M--------ET--GRPLVLRQAIAACRKGGKVSVPGVYGGF-----
--IDKM---PMGAFVNKGLTM-RSGQTHVHKYLRPLLE-RIEK
>tr|A6CEW0|A6CEW0_9PLAN/37-350 Alcohol dehydrogenase OS=Planctomyces maris DSM 8797 GN=PM8797T_02529 PE=3 SV=1
C-GSDLHLYT---------GRIPTMQTGDILGHEFMGEVVAVGH-EV--TNLKIGDRVVV
PFTIACGGCYFCKHDLWSLCDNSNP--NAWMV-E-KLYGH-SPSG-LFGYSHMLGGYAGG
QAEYVRVPFADVGPITVP----E--GLSDEQVLFLSDIFPTGYMA-AENCQIRE--G-D-
TVAVWGCGPVGLFAIWSA---YKLGAGKVIAIDRFP--ERLKLAREYC------KAKTLN
-YEE--------V--D-VFTMLQELTGG-RGPDSCIDAVGSEAHG---TT-------L-D
AWYDLAAEKL--M-L--------ET--DRGHVLRQVIHSCRKGGTISIPGVYGGF-----
--LDKV---PIGAAFGKGLQL-RMGQTHVHRYLPRLLE-FIRE
>tr|B0PQX8|B0PQX8_9DELT/37-341 Alcohol dehydrogenase GroES domain protein OS=Anaeromyxobacter dehalogenans 2CP-1 GN=A2cp1DRAFT_2737 PE=3 SV=1
C-GSDLHLLH---------GFVPDTRVGSTFGHEFTGVVEETGP-AV--RTLRRGDRVVV
PFNISCGRCFYCARGLYGDCESSNP--MSDL-----------ASG-VYGYSHTTGGYDGG
QAEYVRVPFADVGPMKIP----D--DLEDEDVLLLSDVLPTGYQA-AEMGGVRE--G-D-
VVAVFGCGPVGLVAARSA---WLLGARRVIAIDRVP--ARLRFAERWA------GAETLD
-LEA--------AGWD-PVPVLKEQTGG-RGPDVCVDAVGLEASG---SP----------
-WQTLLGRGL--K-L--------QA--GSAVALSWAIHAVRKGGTVSIVGVYGPP-----
--ANLV---PIGAAMNKGLTL-RTAQANVKRYMPHLLE-HVRA
>tr|B2EK73|B2EK73_9BACT/37-344 Alcohol dehydrogenase GroES domain protein OS=bacterium Ellin514 GN=CflavDRAFT_2643 PE=4 SV=1
C-GSDLHLFD---------GFIPSMEEGDILGHEFMGEVEEVGP-NV--KNLKPGDRVVV
PFCISCGQCHHCQHQEWSLCDNTNP--NAARN-A-KLNGF-SGAG-LFGYSHLYGGYAGG
QAQYARVPFADVGPIKIP----N--GMEDEQVLFLSDIFPTGYMA-AENCNIEG--G-D-
IVAVWGCGPVGQFAIRSA---YLLGAEKVYAIDEVP--ERMKLAEE-G------GAIAIS
--DK--------E--D-VIEILKERTGG-RGPDACIDAVGMEAHG---SA----------
--YDVVKQAI--K-L--------ET--DRPYVLRQAMRACRKGGTLSIPGVYAGF-----
--LDKI---PLGAAFAKGLTF-KMGQTHVHKYLRPLLQ-LIQD
>tr|B2EKY5|B2EKY5_9BACT/37-350 Alcohol dehydrogenase GroES domain protein OS=bacterium Ellin514 GN=CflavDRAFT_2906 PE=4 SV=1
C-GSDLHLYD---------GYVPTMEKGDILGHEFMGEVVELGS-AV--KNLKVGDRVVV
PFPIACGNCFFCQKKMFSLCENSNP--NAALA-E-EMWGH-SPAG-IYGYSHLLGGYAGG
QAQYARVAYADVNPIKVP----E--GMPDDQVLFLSDILPTGYMA-AEQCDIEP--G-D-
TVAIWGCGPVGQFAIKSA---YLLGAERVIAIDRFP--ERLKMAEEKA------GAVTLN
-YER--------V--D-VYDALEEMTGG-RGPDRCIDAVGMEAHA---HG-------L-A
GAYDRVKQAA--M-L--------ET--DRPIVLRQAIMSCRNGGTVSVPGVYGGF-----
--LDKV---PFGAIMNRSLTI-KTGQTHVQRYMRPLLE-RIQK
>tr|B3K0B8|B3K0B8_9DELT/37-350 Alcohol dehydrogenase GroES domain protein OS=Geobacter sp. M21 GN=GM21DRAFT_3263 PE=4 SV=1
C-GSDLHLYN---------GYVPTMKKGDILGHEFVGEIVAAGP-GV--SRFRVGDRVIV
PFPISCGACWYCKHELWSLCDNTNP--NSWMM-E-NIYGD-TGGG-IFGYSHLYGGYAGG
QAEYVRVPFADVGLEKIP----D--GIPYEQVVLLTDIMPTGYQA-AVYCNINP--G-D-
TVAVWGCGPVGLLAMKSA---KLLGAERVIGIDRFP--DRLQMAHSQC------QAEVIN
-YEE--------V--D-VAEQLQNMTGG-RGPDSCIDAVGLEARG---TG-------I-E
DVYDLVKQTL--R-L--------ET--DRASALRQLVRACRKGGTLSISGVYSGF-----
--IDKF---PMGAIFAKGLTV-RGGQAHVHKYLPHLVK-LVAE
>tr|B4AV38|B4AV38_9CHRO/37-349 Alcohol dehydrogenase GroES domain protein OS=Cyanothece sp. PCC 7822 GN=Cyan7822DRAFT_0230 PE=4 SV=1
C-GSDLHLYD---------GFIPTMEQGDILGHEFMGEVVEVGS-EV--KRIKVGDRVVN
PFPIACGHCFFCQRDLTSLCDNTNP--NAFMA-E-AIMGY-SPSG-LFGYSHMLGGYAGG
QAEYARVPHADVGLFKIP----N--ELADEQVLFLSDIFPTGYMA-AENCDIKA--G-D-
IVAIWGCGPVGQFAIRSA---RMLGAGRVIAIDRIP--ERLEMAQK-G------GAEILN
-FEE--------V--D-VGEALKEMTGG-RGPDSVMDAVGMEAHG---LG-------L-E
GFYDKAKQAV--R-L--------ET--DRPHVLRQAIVACRKGGTVSIPGVYGGF-----
--VDKI---PMGAAMNKALTF-KTGQTHVHRYMGRLLE-RIQN
>tr|B4AV39|B4AV39_9CHRO/37-350 Alcohol dehydrogenase GroES domain protein OS=Cyanothece sp. PCC 7822 GN=Cyan7822DRAFT_0231 PE=4 SV=1
C-GSDLHIYD---------GFIPTMEPGDILGHEFMGEIVEVGS-QV--KRLKKGDRAVV
SSAIGCGQCWYCHQQQWSLCDNSNP--NTWMQ-E-KIYGH-GTGA-IFGYSHAFGGYAGS
FADYIRIPFADFTAIGVP----K--DIPDEKLLPISDAFPTGYMG-ADLCNIQP--G-E-
IVAVWGCGPVGQFAMRSA---YLLGAERVIGIDRFP--ERLQLARDFA------KAEIIN
-YEE--------V--D-VIEALKEMTGG-RGPDACIDAVGMEAHG---TG-------P-E
GLFDKAKQAI--R-L--------ET--DRPHVLRQMMLACRKGGTLSIMGVYGGF-----
--VDKL---PMGAAMNKALTF-RMGQMFGPKYIPRILD-HVLK
>tr|B4CA94|B4CA94_9CHRO/37-350 Alcohol dehydrogenase GroES domain protein OS=Cyanothece sp. PCC 7425 GN=Cyan7425DRAFT_1392 PE=4 SV=1
C-GSDLHLYD---------GYIPTMKSGDILGHEFMGEVVELGS-AV--TNIQVGDRVVV
PFTISCGHCFFCQRQLWSLCDNSNP--NAYMA-E-ALMGY-SPSG-LFGYSHMLGGYAGG
QAEYARVPFADVGLFKIP----D--GLSDDQVLFLTDIFPTGYMA-AESCNIQP--G-D-
IVAVWGCGPVGQFAIRSA---YMFGAERVIAIDRVP--ERLHMAREQG------CAEVLN
-YEE--------V--D-VGEALKEMTGG-RGPDACIDAVGMEAHG---TD-------A-M
AFYDQVKQAV--R-L--------ET--DRPTAFRQVIVACRKGGHVSIPGVYGGF-----
--LDKI---PMGAAFNKGLTF-KMGQTHVQRYFQPLLE-RIQN
>tr|B4CA96|B4CA96_9CHRO/37-350 Alcohol dehydrogenase GroES domain protein OS=Cyanothece sp. PCC 7425 GN=Cyan7425DRAFT_1394 PE=4 SV=1
C-GSDLHIYD---------GYIPTVQPGDIIGHEFMGEIVDVGS-DV--KKLRVGDRVVV
SSIIGCGQCFYCQQQQWSLCDNSNP--NAWMQ-E-QVYGF-GTAG-IFGYSHAFGGYAGA
HAEYVRIPFADHGAVKVP----A--GIPDEKILPISDAFPTGYMG-ADLCDIQP--G-D-
TVAVWGCGPVGLFAMRSA---YMLGAAKVIGIDRVP--ERLRMAQNFG------QAEVIN
-YEA--------V--D-AGEALKEMTGG-MGPDACIDAVGLEAHG---IG-------L-Q
GFYDEAKQKV--R-L--------ET--DRPSVLRQMMVACRKGGTLSIMGVYGGF-----
--VDKM---PFGAAFNKGLTL-RMGQMHGQKYMPMLLE-KVMN
>tr|B4CGE6|B4CGE6_9CHRO/37-349 Alcohol dehydrogenase GroES domain protein OS=Cyanothece sp. PCC 7425 GN=Cyan7425DRAFT_3817 PE=4 SV=1
C-GSDLHLYD---------GYIPTMEQGDILGHEFMGEVVEVGS-EV--KRIKVGDRVVN
PFPIACGQCFFCKQSLTSLCDNTNP--NAFMA-E-AIMGY-SPSG-IFGYSHMLGGYAGG
QAEYARVPFADVGLLKIP----D--GLADEQVLFLSDIFPTGYMA-AENCNIQP--G-H-
IVAIWGCGPVAQFAIRSA---FLLGAERVIAIDRVP--ERLQMAKD-G------GAEVLN
-YEQ--------V--D-VGEALKEMTGG-RGPDAVMDAVGMESHG---MG-------L-E
GLYDQAKQAV--R-L--------ET--DRPHALRQAIVACRKGGTVSVPGVFGGF-----
--ADKI---PMGAFMNKALTM-KTGQTHVHRYLTPLLE-HVQN
>tr|B4CGE7|B4CGE7_9CHRO/37-350 Alcohol dehydrogenase GroES domain protein OS=Cyanothece sp. PCC 7425 GN=Cyan7425DRAFT_3818 PE=4 SV=1
C-GSDLHIYD---------GYIPTMQPGDIIGHEFMGEIVEVGS-EV--KRLKKGDRTVV
SSAIGCGHCWYCKQQQWSLCDNSNP--NGWMQ-E-AVYGY-GTGA-IFGYSHAFGGYAGS
FADYIRVPFADFTAIPVP----K--DIPDEKLLPVSDAFPTGYMG-ADLCNIQP--G-D-
VVAVWGCGPVGQFAMRSA---YLLGAERVIGIDRFP--ERLQLARDFA------KAETIN
-YEE--------V--D-AGEALKEMTGG-MGPDACIDAVGMEAHG---TG-------L-E
GVYDKAKQAV--R-L--------ET--DRPHVLRQMMVACRKGGTLSIMGVYGGF-----
--VDKL---PMGAAMNKALTF-RSGQMFGPKYIPKLVE-HVLN
>tr|B7K7M8|B7K7M8_9CHRO/37-349 Alcohol dehydrogenase GroES domain protein OS=Cyanothece sp. PCC 7424 GN=PCC7424_1352 PE=4 SV=1
C-GSDLHIYD---------GYIPSMQSGDILGHEFMGEVVEVGS-EV--KTLKVGDRVVI
PFTIACGNCFFCQKDLWSLCDNSNP--NAWMI-E-KMYGH-SPSG-LFGYSHLFGGYAGG
QAEYVRVPFADVGGFKIP----D--GMSDEQVLFLTDIFPTGYMA-AENCNIEP--G-D-
TVAVWGCGPVGQFAIRSA---FLLGAERVIAIDRIP--ERLQMAQQ-G------KAEVLN
-YEE--------V--D-AGEALKEMTGG-FGPDACIDAVGMEAHG---TD-------A-I
ALYDQIKQAV--R-L--------ET--GRPLALRQAIVACRKGGRVSVPGVYGGF-----
--IDKV---PMGAVVNKALTL-RSGQTHVHRYLRPLLE-HIQN
>tr|B7KTY1|B7KTY1_METCH/37-340 Alcohol dehydrogenase GroES domain protein OS=Methylobacterium chloromethanicum CM4 GN=Mchl_3368 PE=4 SV=1
C-GSDLHLYH---------GLVPDTRVGMTFGHEFIGVVEEVGP-SV--KNLAVGDHVIV
PFNIACGQCHFCKQGLFGNCHESNS--QATA-----------VGA-IYGYSHTAGGYDGG
QAEYVRVPYADVGPCKIP----S--NMDLDDAVLLTDVVPTGYQA-AEMAGIQP--G-D-
TVVVFGAGPVGIMAARCA---WLFGAGRVIVIDHID--YRLDFARTYC------PAEVYN
-FRS--------LE-D-PVVFLKKTTDS-LGADVCIDAVGGDAAG---SA----------
-LHTLMGTKL--K-L--------EG--GSATALHWAINSVKKGGVVSIVGVYGPT-----
--GNLI---PIGNVVNKGITI-RANQASVKRLLPRLIE-HIEA
>tr|Q09CX7|Q09CX7_STIAU/37-340 S-(Hydroxymethyl)glutathione dehydrogenase OS=Stigmatella aurantiaca DW4/3-1 GN=STIAU_1996 PE=3 SV=1
C-GSDLHLLH---------GLVPDTRVGCTFGHEFTGVVEDMGR-EV--KSLRQGDRVVV
PFNISCGSCFYCQRHLTALCENSNP--ASDV-----------ASG-VYGYSHTTGGFEGG
QAEYVRVPYADVGPMKIP----D--DMDEEEVLFLSDIFPTGYQG-AEMGEIKA--G-E-
TVVVFGAGPVGLFAMKSA---WLMGAGRVIAVDHIP--YRLAFAEQYA------KVETVN
-FKE--------VG-D-VVMHLREMCGG-RGADVCIDAVGMEADG---SK----------
-MHTVLGLVM--K-A--------EA--GAPTAINWCIDTVRKGGNVSIIGVYGPP-----
--WNLV---SIGTAMNKGLTL-RMNQCNVRRYMPHLLE-HIRS
>tr|Q0JWI2|Q0JWI2_STRAM/37-350 Putative glutathione-dependent formaldehyde Zinc-binding dehydrogenase OS=Streptomyces ambofaciens GN=DSMT0102 PE=3 SV=1
C-GSDLHLIG---------GYIPAMRAGDVIGHEFVGEVVETGS-AV--RKHKVGDRVVV
CSFVGCGRCWYCANDLWSLCDNTNT--NPGVG-Q-ALFGY-ETAG-IFGYSHAMGGLRGS
HAEYVRVPFADYGAFKVP----E--GIDDTSALFVSDSVPTGWMG-ADLAGVKP--G-D-
VVAVWGCGAVGQMAARAA---ILKGAERVISIDRIP--ERLAMTERYV------GAETLD
-YTS--------T--D-VAAELRERTGG-RGPDVCIEAVGMEAHS---DG-------P-A
HLYDQAKQQL--R-L--------QS--DRPTAVRQAIHACRKAGTVFILGVFAGA-----
--VDKF---PLGAVINKGLTV-RGAQMHGQRYIPMLLE-RLAA
>tr|Q0YHU7|Q0YHU7_9DELT/37-350 Alcohol dehydrogenase superfamily, zinc-containing:GroES-related OS=Geobacter sp. FRC-32 GN=GeobDRAFT_1423 PE=3 SV=1
C-GSDLHLYN---------GKVPTMKEGDILGHEFMGEVVEVGS-AI--TSISRGDRVIV
PFPIACGDCWYCQEGLWALCDNSNP--NSWML-E-KLYGD-TGAG-IFGYSHLYGGYAGG
QAEYVRVPFADTGLEKVP----A--ELGDEKVLFLTDILPTGYQA-AENCNIRK--G-D-
TVAVWGCGPVGLLAMKCA---WHLGAGKVFAIDRFP--ERLEMARMHC------KAETLN
-YEE--------T--D-ITEALHNMTGG-RGPDSCIDAVGMEAQG---TG-------F-E
AAYDTVKQTL--H-L--------EN--DRPIALRQLIKACRKGGTISVPGVYSGF-----
--VDKM---PMGAIFAKGLTL-RAGQTHVQKYLRPLMR-LIET
>tr|Q1RR02|Q1RR02_STRAM/37-350 Putative glutathione-dependent formaldehyde Zinc-binding dehydrogenase OS=Streptomyces ambofaciens ATCC 23877 GN=SAMT0084 PE=3
C-GSDLHLIG---------GYIPAMRAGDVIGHEFVGEVVETGS-AV--RKHKVGDRVVV
CSFVGCGRCWYCANDLWSLCDNTNT--NPGVG-Q-ALFGY-ETAG-IFGYSHAMGGLRGS
HAEYVRVPFADYGAFKVP----E--GIDDTSALFVSDSVPTGWMG-ADLAGVKP--G-D-
VVAVWGCGAVGQMAARAA---ILKGAERVISIDRIP--ERLAMTERYV------GAETLD
-YTS--------T--D-VAAELRERTGG-RGPDVCIEAVGMEAHS---DG-------P-A
HLYDQAKQQL--R-L--------QS--DRPTAVRQAIHACRKAGTVFILGVFAGA-----
--VDKF---PLGAVINKGLTV-RGAQMHGQRYIPMLLE-RLAA
>tr|A1TUC0|A1TUC0_ACIAC/37-340 Alcohol dehydrogenase GroES domain protein OS=Acidovorax avenae subsp. citrulli (strain AAC00-1) GN=Aave_4017 PE=3 SV=1
C-GSDLHLYH---------GLVPDTRVGTTFGHEFTGVVEAVGP-SV--RNLKPGDHVLV
PFNIFCGSCYFCQKELYSNCHNTNP--EATA-----------VGG-IYGYSHTTGGYDGG
QAEYVRVPLADVGPQVIP----S--DIDLDDAVLLTDALPTGYQA-AEMGDIQE--G-D-
TVVVFGAGPVGIFAARSA---WLLGAGRVIVVDHVE--YRLDFVRQYA------PCETVD
-FKS--------VR-D-MAVHLKRMTDG-LGPDVCIDAVGCEAAG---SF----------
-AQSLTGVRL--K-L--------QG--GAATVLHWCINSVRKGGTVSIVGVYGPT-----
--FNAV---PIGNAVNKGLTL-RMNQASVKRHLPRLIE-HIQA
>tr|A1UAX6|A1UAX6_MYCSK/37-349 Alcohol dehydrogenase GroES domain protein OS=Mycobacterium sp. (strain KMS) GN=Mkms_0768 PE=3 SV=1
C-GSDLHFID---------GYLPGMREGDIFGHEFMGEIVETGR-EV--RDVKVGDRVVV
PSFIGCDRCWYCEHDLYSCCDTTNP--NAELQ-Q-PLLGY-PSGG-IYGYTHPFGGYAGS
HAQFVRVPFGDTNCFPIP----G--DITDEQALFLSDAVPTGFMG-ADFCDVNG--G-D-
TVAVWGAGGVGLMAAKSA---LLLGAERAIVIDRIP--ERLSLAGE-F------GLETID
-YGA--------A--DSVQESLREMTGG-RGPDACIDAVGMEGHS---TG-------L-Q
QVYDRAKQLL--R-L--------ET--DRASALRQAILACRKGGVVSVLGVY-GL-----
--TDKF---PMGVVTNKGLTL-RSAQQHGQRYMARLFD-YVEQ
>tr|A3PUI2|A3PUI2_MYCSJ/37-349 Alcohol dehydrogenase GroES domain protein OS=Mycobacterium sp. (strain JLS) GN=Mjls_0748 PE=3 SV=1
C-GSDLHFID---------GYLPGMREGDIFGHEFMGEIVETGR-EV--RDVKVGDRVVV
PSFIGCDRCWYCEHDLYSCCDTTNP--NAELQ-Q-PLLGY-PSGG-IYGYTHPFGGYAGS
HAQFVRVPFGDTNCFPIP----G--DITDEQALFLSDAVPTGFMG-ADFCDVNG--G-D-
TVAVWGAGGVGLMAAKSA---LLLGAERAIVIDRIP--ERLSLAGE-F------GLETID
-YGA--------A--DSVQESLREMTGG-RGPDACIDAVGMEGHS---TG-------L-Q
QVYDRAKQLL--R-L--------ET--DRASALRQAILACRKGGVVSVLGVY-GL-----
--TDKF---PMGVVTNKGLTL-RSAQQHGQRYMARLFD-YVEQ
>tr|A6WG83|A6WG83_KINRD/37-350 Alcohol dehydrogenase GroES domain protein OS=Kineococcus radiotolerans (strain ATCC BAA-149 / DSM 14245 / SRS30216) GN=Krad_43
C-GSDLHFID---------GYLPGMQPGDVFGHEFMGVVVEVGP-EV--RSTAVGDRVVV
PSFIACGTCAYCKREMYSLCDTTNP--NGALQ-Q-PLLGY-PSGG-IYGYTHPFGGYAGS
HAEYVRVPFGDVNCFPVP----E--GVDDVSALFTSDAVPTGFMG-ADFCDITP--G-D-
TVAVFGAGAVGLMAAASA---RLLGAERVIVVDRLA--SRLTLARDRI------GAETID
-YSE--------V--DSVQEVLRESTGG-RGPDAVIEAVGMEGHG---TG-------L-Q
NVVDRAKQAV--R-L--------ET--DRATPLREAVLACRKGGVVSILGVY-GL-----
--TDSF---PTGVVLNKGLTI-KAAQQHGQRYVPRLLA-HLAA
>tr|A7HAS7|A7HAS7_ANADF/37-339 Alcohol dehydrogenase GroES domain protein OS=Anaeromyxobacter sp. (strain Fw109-5) GN=Anae109_1619 PE=3 SV=1
C-GSDLHLLH---------GLVPDTRIGSTFGHEIVGVVEDVGS-QA--DGVAKGDRLMV
PFNISCGGCYYCERGLTACCENTNP--SSDI-----------ACG-VYGYSHTTGGYDGG
QAEYVRVPFAAIGPMKVP----D--DMSDEEVIALTDALPTGYQG-AEMCNLSG--G-E-
TVVVFGAGPVGLFAMKSA---WLLGAGRVIAVDKVG--YRLDFARRWA------GVETMD
-FEA--------V--D-VITAVKDLTEG-RGADACIDAVGLEAAG---SP----------
-MQRAAGVYA--K-T--------VA--GSATALNWCFHAARKGGTVSVVGVYGPP-----
--YNLV---DFGTAMNKCQTI-RTGQCSVRRYMPQLLE-HVRE
>tr|A7MEC3|A7MEC3_ENTS8/37-349 Putative uncharacterized protein OS=Enterobacter sakazakii (strain ATCC BAA-894) GN=ESA_01363 PE=3 SV=1
C-GSDLHVID---------GLIPSMEEGDILGHEFMGEVVEVGP-EV--KNIRRGDRVVV
PSFISCGSCWYCNHGLTSCCDNTNP--NAHLQ-E-KILGY-PTAG-IYAYSHAFGGYAGS
HAEYVRVPFADNDCFIVP----E--NVSDEQALFLSDAAPTGYMG-ADFCNIHP--G-D-
TVAVWGCGGVGLMAAQSA---FLLGAERVIAIDRFP--ERLAMARDIV------GAIPLD
-YTN--------V--D-IYEALLEITGG-RGPDSCIDAVGMEAHG---EG-------L-E
YAYDRTKQAL--K-M--------HT--DIGAALRQAIRACRKGGTLAILGVY-GM-----
--MDKF---PLGVAMNKGLTI-RTAQQHGQTYMKRLLD-HASR
>tr|A8LZ76|A8LZ76_SALAI/37-345 Alcohol dehydrogenase GroES domain protein OS=Salinispora arenicola (strain CNS-205) GN=Sare_3638 PE=4 SV=1
C-GGDLPLLA---------GRAPYLADGDVLGHEFLGEVVTVGP-QV--RRHRVGDRVVV
SSTVACGSCWQCRSGAPWCCDNGNP--APEAS-E-LAYGH-PVPG-AFGRPTATGGFAGG
HAEYVRVPYADVGAYRIP----D--QVSDDRALFAADAAPAGWLA-AELGGVRT--G-S-
VVAVWGAGAVGQLTARAA---GMLGADRVIVIDPRD--DRLRMARRHT------DAETID
-PRH--------A--D-VPAELRERTGG-RGPDVCVEAVGPAWDG---RP---------R
SLADRFTDA---------------A--ERPPAVREAVHVCRKGGTVVVLGEYAGY-----
--VDTF---PLGAVGAKGLRV-RGVRQHGARHVPTLLE-RMAR
>tr|A9G2K3|A9G2K3_SORC5/37-350 Alcohol dehydrogenase OS=Sorangium cellulosum (strain So ce56) GN=fdh2 PE=4 SV=1
C-GSDLHLLH---------GYIPTMKQGDILGHEFLGEVVETGA-EV--KRVQRGDRVVV
SSIIGCGRCAYCQRELWSLCENSNP--HHVVT-D-RVFGD-TTAA-IFGYSHAFGGFAGS
HAEYVRVPFADHGAFKVP----D--GVRDESALFASDALSTGYMA-AELCDIRP--G-Q-
VVAVWGCGGVGQMAIKSA---YLLGAERVIAIDRIA--DRLAMAKAHG------GADALN
-YAE--------V--D-VQEALREMTGG-RGPDACIDAVGMEADG---TG-------L-Q
HAVDRVKQAF--R-M--------QS--DRPLVLREAMLACRKGGTVSIVGVYSGF-----
--ADKI---PLGALMNKALIV-RTGQQHGQRYIPRLLD-HIQR
>tr|A9GY35|A9GY35_SORC5/37-340 Family membership OS=Sorangium cellulosum (strain So ce56) GN=sce7010 PE=4 SV=1
C-GSDLHLYH---------GYVPDTRVGTIFGHEFTGVVEELGA-SV--QTLKRGDRVVV
PFNIACGTCFFCQRERTSACENTNP--LTTL-----------ASG-IFGYSHTTGGYQGG
QAERVRVPFADVGPMKIP----D--DLSDEDALFLSDILPTGYQA-AEMGDIGP--A-D-
TVAVFGCGPVGLVAQRCA---WILGARRVIAVDSVG--YRLDFARRHN------KAETLD
-FSE--------TP-D-VVSALRDMTDG-RGPDVCIEAVGLEANG---SA----------
-LHDVLGKAL--K-L--------EA--GSPVALNWAIQSVRRGGRVSIVGVYGPP-----
--WNLL---DVGAAMNKGLTI-KTGQCDVKRYMPRLLE-HVRS
>tr|B0RT65|B0RT65_XANCB/37-350 Zinc-containing alcohol dehydrogenase superfamily protein OS=Xanthomonas campestris pv. campestris (strain B100) GN=xcc-b100_22
C-GSDLHFID---------GYLPTMREGDVIGHEFMGTVVEVGP-AV--KNVRVGQRVVV
PSFISCGGCWHCERKEYSLCDNTNP--HWEMQ-E-PLLGH-PTAG-IYGYTHAFGGYAGS
HATYIRVPHADVGCFEVP----D--EVSDEDALFLSDAGPTGFMG-ADFCNIQP--G-D-
TVAVWGCGGVGLMAQQSA---RILGAERVIAIDRLP--ERLAMARDVL------GVEVID
-YSA--------V--DSVVDVLREMTGG-RGPDACIDAVGMEAHG---TG-------M-G
HAYDRVKQAL--H-L--------HT--DRGQALREAILACRKGGILSVLGVY-GL-----
--MDKF---PLGAVMNKGLTV-RTAQQHGQLYVPRLLD-LARA
>tr|B1M9J5|B1M9J5_METRJ/37-350 Alcohol dehydrogenase GroES domain protein OS=Methylobacterium radiotolerans (strain ATCC 27329 / DSM 1819 / JCM 2831) GN=Mrad2
C-GSDLHFID---------GYIPSMKAGDVIGHEFMGEVVEVGT-EV--RKVKKGDRVVV
PSFIACGECWYCQEKLFSLCDCTHP--KPELQ-E-PLLGY-PTAG-IYGYTHAFGGYAGS
HAEYIRVPHADVDCFKVP----D--GVADETALFLSDAAPTGYMG-ADFCGIRP--G-D-
TVAVWGCGGVGLMAQQSA---RLMGAERVIAIDRFP--ERLRMAREHA------GSETLD
-YTQ--------V--HSVLEALKEMTGG-RGPDACIDAVGMEAHG---TG-------S-Q
YAYDRVKQAL--R-L--------ET--DRGQALREAVMACRKGGTLSVLGVY-GM-----
--IDKF---PMGVIMNKGMTL-RTAQQHGQAYMDRLLT-HAAK
>tr|B1ZMA3|B1ZMA3_OPITP/37-345 Alcohol dehydrogenase GroES domain protein OS=Opitutus terrae (strain DSM 11246 / PB90-1) GN=Oter_0065 PE=4 SV=1
C-GSDLHLYD---------GYMPTLEKGDILGHEFMGEVVEVGP-RV--AKLKVGDRVVV
PFTISCGGCAHCARQQWSLCDNTNP--NAWMA-E-KLLGY-SAAG-LYGYSHLTGGYAGG
QAQYARVPFADVGPLKIE----N--DLTDEQVLFISDIFPTGYMA-AENCDIQP--G-QT
VVAVWGCGPVGQFAIRSA---LLMGAAKVYAIDNVP--ERLAMAEA-A------GAIPIN
--DN--------E--D-VLEKLRDLTGG-RGPDAAIDAVGMEAHG---------------
SIYDDVKQSL--K-L--------ET--DRPYALRQAMRAVRKGGVLSIPGVYGGF-----
--IDKV---PFGAVFNKGVTL-KMGQTHVQRYMPDLLR-LVEE
>tr|B2IW58|B2IW58_NOSP7/37-350 Alcohol dehydrogenase GroES domain protein OS=Nostoc punctiforme (strain ATCC 29133 / PCC 73102) GN=Npun_R6235 PE=4 SV=1
C-GSDLHIYD---------GYIPTMQKGDILGHEFMGEVVELGS-AV--KNVNVGDRVVV
PFTISCGSCFFCNRDLWSLCDNSNP--NAWLV-K-KQMGH-SPAG-LFGYSHLFGGYAGG
QAEYARVPFADVGLFKIP----D--GLTDEQVLFLTDIFPTGYMA-AENCNIKP--G-D-
IVAVWGCGPVGQFAIKSA---YMLGAERVIAFDRIP--ERLQMAKEYG------KAEVLN
-YEE--------V--N-IGEALKEMTGG-RGPDACIDAVGMEAHG---TD-------F-M
AFYDQVKQAV--R-L--------ET--DRPTALRQVIVSAAKGGHVSLVGVYGGF-----
--LDKI---PMGAAMNKGLTF-KMGQTNVHKYLKPLLE-HIQN
>tr|B2IWY6|B2IWY6_NOSP7/37-350 Alcohol dehydrogenase GroES domain protein OS=Nostoc punctiforme (strain ATCC 29133 / PCC 73102) GN=Npun_R6237 PE=4 SV=1
C-GSDLHIYG---------GYIPTVQQGDIIGHEFMGEVVEVGR-GV--NNLKIGDRVVV
PSTIGCGNCHYCQHDMWSLCDNSNP--KGWIE-E-KLFGN-ITSA-IYGYSHMLGGYAGA
QAEYIRVPFADVGVVKVP----P--DLPDEMLLFISDAIPTGYMG-AELCDIQP--G-D-
TVAVWGCGAVGQFAMISA---YMMGAEKVIAIDRFP--ERLEMAKKFA------KAEVIN
-YEE--------V--N-AGEALKEMTGG-RGPDACIDAVGLEAHG---VG-------L-E
DFYDQTKQKL--R-L--------ET--DRPHVLREMMVACRKGGTLSIMGVYGGF-----
--VDKI---PFGAAFNKGLTF-RMGQMHGQKYMHLLLQ-MILD
>tr|B2J8K2|B2J8K2_NOSP7/37-349 Alcohol dehydrogenase GroES domain protein OS=Nostoc punctiforme (strain ATCC 29133 / PCC 73102) GN=Npun_R2418 PE=4 SV=1
C-GSDLHLYD---------GYIPTMEKGDILGHEFMGEVVELGS-AV--KNVKIGDRVVV
PFTISCGSCFFCQKDLWSLCDNSNP--NAWIA-E-KLMGH-SPSG-LFGYSHMMGGYAGG
QAEYARVPFADVGLFKIP----D--GLTDEQVLFLTDIFPTGYMA-AENCDIQP--G-D-
TVAIWGCGPVGQFAIRSA---YMLGAERVIAIDRVP--ERLQMAKD-G------KAEVLN
-YEE--------V--E-VGEALKDMTGG-RGPDACMDAVGMEAHG---TG-------P-D
AFYDQVKQAV--R-M--------ET--DRPTALRQVIVACRKGGTVSIPGVYGGF-----
--VDKI---PMGAAMNKALTF-KMGQTHVHKYLRPLLD-RVQN
>tr|B2JC02|B2JC02_NOSP7/37-350 Alcohol dehydrogenase GroES domain protein OS=Nostoc punctiforme (strain ATCC 29133 / PCC 73102) GN=Npun_DF037 PE=4 SV=1
C-GSDLHLYN---------GYVPTMEKGDILGHEMMGEVVEIGS-AV--KNLNIGDRVVV
PFPIACGNCWYCQHDFWSLCDNSNP--NAWLA-E-KFMGY-SPSG-IFGYSHMLGGYAGG
QAQYARVPFADTGLFKIP----D--GLTDEQVVFLTDIFPTGYMA-ADNCNIQP--G-D-
IVAVWGCGPVAQFTIKSA---YLLGAERVIAIDRIP--ERLQMAKDQG------KAEILN
-YEE--------V--D-VGEALKEMTGG-RGPDACIDAVGLEAHG---TG-------L-E
GVYDEVKQAV--R-L--------ET--DRPHVLRQVMIDCRKGGHVSIPGVYVGV-----
--VDKI---PMGAAMNKALVF-KMGQTHVHKYLNTLLD-HIQN
>tr|B4UG73|B4UG73_ANASK/37-341 Alcohol dehydrogenase GroES domain protein OS=Anaeromyxobacter sp. (strain K) GN=AnaeK_2540 PE=4 SV=1
C-GSDLHLLH---------GFVPDTRVGSTFGHEFTGVVEETGP-AV--RTLRRGDRVVV
PFNISCGRCFYCARGLYGDCESSNP--MSDL-----------ASG-VYGYSHTTGGYDGG
QAEYVRVPFADVGPMKIP----E--DLEDEDVLLLSDVLPTGYQA-AEMGGVRE--G-D-
VVAVFGCGPVGLVAARSA---WLLGASRVIAIDRVP--ARLRFAERWA------GAETLD
-LEA--------AGWD-PVPVLKDLTGG-RGPDVCVDAVGLEASG---SP----------
-WQTLLGRGL--K-L--------QA--GSAVALSWAIHAVRKGGTVSIVGVYGPP-----
--ANLV---PIGAAMNKGLTL-RTAQANVKRYMPHLLE-HVRA
>tr|B5E933|B5E933_GEOBB/37-350 Alcohol dehydrogenase GroES domain protein OS=Geobacter bemidjiensis (strain Bem / ATCC BAA-1014 / DSM 16622) GN=Gbem_0139 PE=4
C-GSDLHLYN---------GYVPTMKKGDILGHEFVGEIVAACP-GV--THFRVGDRVIV
PFPISCGACWYCKHELWSLCDNTNP--NSWMM-E-HIYGD-TGGG-IFGYSHLYGGYAGG
QAEYVRVPFADVGLEKIP----D--GIPYEQVVLLTDIMPTGYQA-AVYCNINP--G-D-
TVAVWGCGPVGLLAMKSA---KLLGAERVIGIDRFP--DRLQMAHSQC------QAEVLN
-YEE--------V--D-VAEQLQNMTGG-RGPDSCIDAVGLEARG---TG-------I-E
DVYDLVKQTL--R-L--------ET--DRASALRQLVRACRKGGTLSISGVYSGF-----
--IDKF---PMGAIFAKGLTV-RGGQAHVHKYLPHLVK-LVAE
>tr|Q022X1|Q022X1_SOLUE/37-350 Alcohol dehydrogenase GroES domain protein OS=Solibacter usitatus (strain Ellin6076) GN=Acid_2995 PE=3 SV=1
C-GSDLHLYN---------GFVPSMQDGDIVGHEFMGEVMEVGK-DV--GKLKVGDRVVV
PFPISCGKCFFCEKQMYSLCENSNP--NAWLA-E-KLWGH-SPAG-LFGYSHLLGGFAGG
QAEYARVPFADVGPIRIE----N--GFTDEQVLFLSDIFPTGYMA-AEACDIQP--G-D-
TIAVWGCGPVGLFAIKSA---FLLGAERVIAIDRFP--ERLKMAREKC------GAVTLN
-YEH--------V--D-VLDTLKEMTGG-RGPDSCIDSVGMEAHG---HG-------A-M
YAYDRAKQAL--M-L--------ES--DRPIALREAIMACRNGGTVSVPGVYGGL-----
--VDKL---PMGSVMNRSLVI-KTGQTHVQRYLRPLLQ-RIEN
>tr|Q0RBW3|Q0RBW3_FRAAA/37-351 Glutathione-dependent formaldehyde dehydrogenase (FDH) with NAD(P)-binding and GroES domains OS=Frankia alni (strain ACN14a) GN
C-GSDLHLYG---------GFVPTMMKGDVLGHEFMGEVVDVGH-DV--ESLRIGDRVVV
PFPIACGQCNTCLAGDYSLCENSNP--NAALA-E-KILGH-APAG-IFGYSHMLGGFPGG
QAEYARVPFADVGPIKIE----D--DLPDERVLFLSDILPTGYMG-AEFCDITP--G-D-
VIAVWGAGPVGQFAVASA---FLLGAERVIVIDRFP--YRLEMARDSS------GAEPVN
-YEE--------T--D-VREALLELTGG-RGPDACIDAVGLEAHH---SS------HA-A
YSYDRSKQIT--R-V--------ES--DRPFALREAVRNCRNGGIVSVIGVYGGF-----
--VDKF---PMGSLMNRGLTL-RSGQCHVQRYLRPLLD-RIRN
>tr|Q11C24|Q11C24_MESSB/37-351 Alcohol dehydrogenase GroES-like OS=Mesorhizobium sp. (strain BNC1) GN=Meso_3683 PE=4 SV=1
C-GSDLHLYD---------GVIPAIRPGDILGHEFMGEVVEVGK-GN--SRLSKGDRVVV
PFVIACGKCFFCQKQQYSACDNSNPAEKADMS-E-MLYGH-HMAG-LFGYSHLTGGYAGG
QAEYVRVPYSDIGPIVVP----D--DLDDDEVLFLSDILPTGWMA-AENCEIEE--G-D-
TVAVWGCGPVGLFAIQSA---LIMGAAQVIAIDHYP--HRLELASR-I------GAKVIN
-YKN--------S--R-VYEALMDMTGG-IGPDAVIDAVGMESHG---FA-------P-D
NLYDYAKQTL--K-L--------ET--DRPHVLRQAIYACRKGGRVSVPGVYGGF-----
--VDKF---PVGAFMQKGLTL-RTGQTHVQKYLSSLLD-MIRE
>tr|Q1AY38|Q1AY38_RUBXD/37-349 Alcohol dehydrogenase GroES-like protein OS=Rubrobacter xylanophilus (strain DSM 9941 / NBRC 16129) GN=Rxyl_0720 PE=3 SV=1
C-GSDLHLYG---------KLAPIMREGDILGHEPMGVVEEVGS-GV--EHIKPGDRVVV
PFNISCGSCYFCNMQLYSQCERTRD--RGRLAEAASLLGRGKGAS-LFGYTHVYGAVPGG
QAEYLRVPQAHFGPIKVP----E--GPPDERFLYLSDVLPTSWQA-VAYADVPE--G-G-
TLAVWGLGPIGQMCCRIA---LHRGAGRVIGVDAVP--ERLDLASRY-------GVETLD
-YSA--------V--DRAGLAVVEMTGG-RGVDAAIDAVGMEAGG---SL----------
--VDAVLQAT--R-V--------QL--DRARALRECAASVRRGGTLSIVGVYAGP-----
--IQMF---PLGDLFDMQVQL-RMGQANVRRWTDEILP-LLAD
>tr|Q1BE10|Q1BE10_MYCSS/37-349 Alcohol dehydrogenase GroES-like protein OS=Mycobacterium sp. (strain MCS) GN=Mmcs_0754 PE=3 SV=1
C-GSDLHFID---------GYLPGMREGDIFGHEFMGEIVETGR-EV--RDVKVGDRVVV
PSFIGCDRCWYCEHDLYSCCDTTNP--NAELQ-Q-PLLGY-PSGG-IYGYTHPFGGYAGS
HAQFVRVPFGDTNCFPIP----G--DITDEQALFLSDAVPTGFMG-ADFCDVNG--G-D-
TVAVWGAGGVGLMAAKSA---LLLGAERAIVIDRIP--ERLSLAGE-F------GLETID
-YGA--------A--DSVQESLREMTGG-RGPDACIDAVGMEGHS---TG-------L-Q
QVYDRAKQLL--R-L--------ET--DRASALRQAILACRKGGVVSVLGVY-GL-----
--TDKF---PMGVVTNKGLTL-RSAQQHGQRYMARLFD-YVEQ
>tr|Q1DFM3|Q1DFM3_MYXXD/37-350 Oxidoreductase, zinc-binding dehydrogenase family OS=Myxococcus xanthus (strain DK 1622) GN=MXAN_0269 PE=3 SV=1
C-GSDLHFID---------GYIPTMRKGDVIGHEFMGTVVEKGP-AV--KKVQVGDRVVV
PSFIGCGSCWYCQHDLWSLCDNTNP--KGELQ-E-PLFGY-QTAG-IYGYTHTFGGYAGA
HAQFVRVPHADNDCFRVP----E--GVTDEQALFLSDAVPTGYMG-ADFCDIQP--G-Q-
TVAVWGCGGVGLMAQKAA---FLLGAERVIGIDRFP--ERLKLAREKV------GAETIS
-YEE--------V--DSVLDVLKELTGG-RGPDACIDAVGMEAHG---TG-------V-G
AAYDRAKQAM--R-L--------QT--DRGQALRQAILACRKGGILSVVGVY-GF-----
--MDAF---PLGAIMNKGLTV-RSAQQHGQKYLPRLLE-HVVK
>tr|Q1IM89|Q1IM89_ACIBL/37-352 Alcohol dehydrogenase GroES-like OS=Acidobacteria bacterium (strain Ellin345) GN=Acid345_3010 PE=3 SV=1
C-GSDLHLYN---------GLIPTMEAGDIVGHEFMGEVVEIGP-QV--KKLKVGDRVVI
PFTIACGNCFFCRQQLWSSCDNTNP--NAYIA-E-ALMGY-SPSG-LFGYSHMTGGYAGG
QAQYVRVPFADIGPLKIE----S--DLTDDQVLFLSDVFPTGYMA-AENCDIQPGKG-Q-
TVAVWGCGPVGLFAIKSA---FLLGAEQVIAIDRFP--ERLYLAEQ-A------GAETLN
-YSE--------IP-D-LIEVLKELTGG-RGPDACIDAVGMEAHG---VS-------I-D
ALADEVKQVM--K-V--------ET--DRPLALRQAIQACRKGGVVSVPGVYGGF-----
--VDKI---PMGAFMNKALTM-KTGQTHMMKYMKPLLE-HIEK
>tr|Q1J2E0|Q1J2E0_DEIGD/37-350 Zn-dependent alcohol dehydrogenase OS=Deinococcus geothermalis (strain DSM 11300) GN=Dgeo_0041 PE=3 SV=1
C-GSDLHLLD---------GYIPSMVKGDILGHEFMGEVVEVGS-AV--RRIRVGDRVIV
PFPIACGKCWYCQHGLTSLCDNSNP--NPKLA-E-TLWGY-AGAG-IYGYSHITGGYAGG
QAQFARTVYADANLYPVP----E--GLTDEQVLFLTDILPTGYMA-AEHSNIQP--G-D-
VVTVFGAGPVGLFTVMSA---FLLGAGRVISIDRFD--DRLKLARQ-L------GAETIN
-YEA--------D--N-VFERLKELTGG-RGPDSVVDAVGMESHG---TG-------L-G
GIYDAVKQTT--RVL--------ET--ERPHALRAAIMACRKGGTVSVPGVYGGL-----
--ADKI---PVGALMNKGLTL-RTGQTHVHRYLDTLTQ-HILR
>tr|Q2IQK8|Q2IQK8_ANADE/37-341 Zinc-binding alcohol dehydrogenase OS=Anaeromyxobacter dehalogenans (strain 2CP-C) GN=Adeh_1320 PE=3 SV=1
C-GSDLHLLH---------GFVPDTRVGSTFGHEFTGVVEETGP-AV--RTLRRGDRVVV
PFNISCGRCFYCTRGLYGDCESSNP--MSDL-----------ASG-VYGYSHTTGGYDGG
QAEYVRVPFADVGPMKIP----E--DLDDEDVLLLSDVLPTGYQA-AEMGGVRE--G-D-
VVAVFGCGPVGLVAARSA---WLLGAARVIAVDRVP--ARLRFAERWA------GAETLD
-LEA--------AGWD-PVPVLKELTGG-RGPDVCVDAVGLEASG---SA----------
-WQTLLGRGL--K-L--------QA--GSAVALSWAIHAVRKGGTVSIVGVYGPP-----
--ANLV---PIGAAMNKGLTL-RTAQANVKRYMPHLLE-HVRA
>tr|Q3BTV3|Q3BTV3_XANC5/37-350 Zinc-containing alcohol dehydrogenase superfamily protein OS=Xanthomonas campestris pv. vesicatoria (strain 85-10) GN=XCV2079 P
C-GSDLHFID---------GYLPTMREGDVIGHEFMGTVVEVGN-AV--KNVRVGQRVVV
PSFISCGGCWHCERKEFSLCDNTNP--NWEMQ-E-PLLGH-ATAG-IYGYTHAFGGYAGS
HATYIRVPHADVGCFEVP----D--GVSDEDALFLSDAGPTGFMG-ADFCNIQP--G-D-
TVAVWGCGGVGLMAQQSA---RILGAERVIGIDRLP--ERLAMARDVL------GVEVID
-YSA--------V--DSVVDVLREMTGG-RGPDACIDAVGMEAHG---TG-------I-G
HTYDRVKQAL--H-L--------HT--DRGQALREAILACRKGGILSVLGVY-GV-----
--MDKF---PLGAVMNKGLTV-RTAQQHGQRYVPRLLD-LAQA
>tr|Q3M192|Q3M192_ANAVT/37-350 Zinc-containing alcohol dehydrogenase superfamily OS=Anabaena variabilis (strain ATCC 29413 / PCC 7937) GN=Ava_C0165 PE=3 SV=1
C-GSDLHLYN---------GYVPTMEKGDILGHEMMGEVVEIGS-AV--KNLNIGDRVVV
PFPIACGNCWYCQHDFWSLCDNSNP--NAWLA-E-KFMGY-SPSG-IFGYSHMLGGYAGG
QAEYARVPFADTGLFKIP----D--GLTDEQVVFLTDIFPTGYMA-ADNCNIQP--G-D-
IVAVWGCGPVAQFTIRSA---YLLGAERVIAIDRIP--ERLQMAKDQG------KAEILN
-YEE--------V--N-VSEALKEMTGG-RGPDACIDAVGLEAHG---TG-------L-E
GVYDEVKQAV--R-L--------ET--DRPHVLRQVMMDCRKGGHVSIPGVYVGV-----
--VDKI---PMGAAMNKALVF-KMGQTHVHKYLNTLLD-HIQN
>tr|Q3M4I8|Q3M4I8_ANAVT/37-350 Zinc-containing alcohol dehydrogenase superfamily OS=Anabaena variabilis (strain ATCC 29413 / PCC 7937) GN=Ava_4500 PE=3 SV=1
C-GSDLHIYN---------GYIPTMQSGDILGHEFMGEVVELGS-AV--KNVKVGDRVVV
PFTISCGSCFFCQRDLWSLCDNSNP--NAWMV-E-LQMGH-SPAG-LFGYSHLFGGYAGG
QAEYARVPFADVGLLKIP----D--NLPDEQVLFLTDIFPTGYMA-AENCNIKP--G-D-
IVAVWGCGPVGQFAIKSA---YMLGAERVIAFDRIP--ERLQMAKEQC------NAEVLN
-YEE--------V--N-IGEALKEMTGG-RGPDACIDAVGMEAHG---TD-------L-M
AFYDQVKQAV--R-L--------ET--DRPTALRQVIVSAAKGGHVSLAGVYGGF-----
--LDKI---PMGSAMNKGLTF-KMGQTHVHKYLRPLLE-RIQN
>tr|Q3M4J0|Q3M4J0_ANAVT/37-350 Zinc-containing alcohol dehydrogenase superfamily OS=Anabaena variabilis (strain ATCC 29413 / PCC 7937) GN=Ava_4498 PE=3 SV=1
C-GSDLHIYG---------GYIPTVQQGDIIGHEFMGEVVEVGS-GV--DNLKIGDRVVV
PSTIGCGRCHYCEHDMWSLCDNSNT--KGWLE-E-KLYGN-ITSA-IYGYSHLLGGYAGA
QAEYIRVPFADVGVVKVP----P--DLPDEMLLFISDAIPTGYMG-AEMCDIQP--G-D-
TVAVWGCGAVGQFAMISA---YMMGAEKVIAIDRFP--ERLEMARKYA------KAEVIN
-YEE--------V--N-AGEALKEMTGG-RGPDACIDAVGLEAHG---VG-------L-E
DFYDQTKQKL--K-L--------ES--DRPHVLREMMVACRKGGTLSIMGVYGGF-----
--VDKI---PFGAAFNKGLTF-RMGQMHGQKYMNLLLQ-LILD
>tr|Q4UUM9|Q4UUM9_XANC8/37-350 Glutathione-dependent formaldehyde dehydrogenase OS=Xanthomonas campestris pv. campestris (strain 8004) GN=XC_2188 PE=3 SV=1
C-GSDLHFID---------GYLPTMREGDVIGHEFMGTVVEVGP-AV--KNVRVGQRVVV
PSFISCGGCWHCERKEYSLCDNTNP--HWEMQ-E-SLLGH-PTAG-IYGYTHAFGGYAGS
HATYIRVPHADVGCFEVP----D--EVSDEDALFLSDAGPTGFMG-ADFCNIQP--G-D-
TVAVWGCGGVGLMAQQSA---RILGAERVIAIDRLP--ERLAMARDVL------GVEVID
-YST--------V--DSVVDVLREMTGG-RGPDACIDAVGMEAHG---TG-------M-G
HAYDRVKQAL--H-L--------HT--DRGQALREAILACRKGGILSVLGVY-GL-----
--MDKF---PLGAVMNKGLTM-RTAQQHGQLYVPRLLD-LARA
>tr|Q5YS84|Q5YS84_NOCFA/37-350 Putative dehydrogenase OS=Nocardia farcinica GN=NFA_41080 PE=3 SV=1
C-GSDLHFID---------GYLPGMRAGDVFGHEFMGEIVEVGR-EV--RDRKVGDRVVV
PSFIGCGTCFYCTRDMYSLCDTTNP--NAELQ-Q-PVFGY-PTGG-IYGYTHPFGGYQGS
HAEYVRVPFGDVNSFVVP----E--GITDEQALFVSDAVPTGLMG-ADFCDIAP--G-D-
TVAVWGSGGVGLMAGHTA---RLLGAGRVVVIDRIP--ERLALARKHF------DAETID
-YTA--------V--DSVQEALREMTGG-RGPDACIDAVGMEGHG---TG-------L-Q
QIYDRAKQLL--R-L--------ET--DRATPLREAILACRKGGVVAVLGIY-GL-----
--TDKF---PMGVVTNKGLTI-RTAQQHGQRYVPRMFD-HILQ
>tr|Q7NMN0|Q7NMN0_GLOVI/37-351 Gll0735 protein OS=Gloeobacter violaceus GN=gll0735 PE=3 SV=1
C-GSDLHLYD---------GVIPTMQKGDILGHEFMGEVVEVGA-AV--KNLRKGDRVVV
PFTIACGHCHFCERTLWSLCDNSNP--NAWMA-E-KVYGSTSGSG-LFGYSHLFGGYAGG
QAEYVRVPFADTGPMKVP----E--SLTDEQVLFLTDIFPTGYMA-AENCNIQP--G-D-
TVAVWGCGPVGQFAIKSA---YMLGADRVIGIDRHP--KRLKMAKEQG------GAEVLN
-LDE--------V--E-VGEALKEMTGG-WGPSHCIDAVGLEAHG---SG-------I-E
GIYDNVMNAL--K-L--------ET--DKPAALRQAIVACRKGGTVSIPGVYGGL-----
--LDKM---PMGAAFAKGLTF-KMGQTHVHRYLQPLLE-RIVQ
>tr|Q8P970|Q8P970_XANCP/37-350 Glutathione-dependent formaldehyde dehydrogenase OS=Xanthomonas campestris pv. campestris GN=fdh PE=3 SV=1
C-GSDLHFID---------GYLPTMREGDVIGHEFMGTVVEVGP-AV--KNVRVGQRVVV
PSFISCGGCWHCERKEYSLCDNTNP--HWEMQ-E-SLLGH-PTAG-IYGYTHAFGGYAGS
HATYIRVPHADVGCFEVP----D--EVSDEDALFLSDAGPTGFMG-ADFCNIQP--G-D-
TVAVWGCGGVGLMAQQSA---RILGAERVIAIDRLP--ERLAMARDVL------GVEVID
-YST--------V--DSVVDVLREMTGG-RGPDACIDAVGMEAHG---TG-------M-G
HAYDRVKQAL--H-L--------HT--DRGQALREAILACRKGGILSVLGVY-GL-----
--MDKF---PLGAVMNKGLTM-RTAQQHGQLYVPRLLD-LARA
>tr|Q8PKX9|Q8PKX9_XANAC/37-350 Glutathione-dependent formaldehyde dehydrogenase OS=Xanthomonas axonopodis pv. citri GN=fdh PE=3 SV=1
C-GSDLHFID---------GYLPTMREGDVIGHEFMGTVVEIGT-AV--KNVRVGQRVVV
PSFISCGGCWHCERKEFSLCDNTNP--NWEMQ-E-PLLGH-PTAG-IYGYTHAFGGYAGS
HATYIRVPHADVGCFEVP----D--GVSDEDALFLSDAGPTGFMG-ADFCDIQS--G-D-
TVAVWGCGGVGLMAQQSA---RILGAERVIGIDRLP--ERLAMARDVL------GVEVID
-YSA--------V--DSVVDVLREMTGG-RGPDACIDAVGMEAHG---TG-------I-G
HTYDRVKQAL--H-L--------HT--DRGQALREAILACRKGGILSVLGVY-GV-----
--MDKF---PLGAVMNKGLTV-RTAQQHGQRYVPKLLD-LAQA
>tr|Q8YYF3|Q8YYF3_ANASP/37-350 Alcohol dehydrogenase OS=Anabaena sp. (strain PCC 7120) GN=alr0897 PE=3 SV=1
C-GSDLHIYN---------GYIPTMQSGDILGHEFMGEVVELGS-AV--KNVKVGDRVVV
PFTISCGSCFFCQRDLWSLCDNSNP--NAWLV-E-LQMGH-SPAG-LFGYSHLFGGYAGG
QAEYARVPFADVGLLKIP----D--NLPDEQVLFLTDIFPTGYMA-AENCNIKP--G-D-
IVAVWGCGPVGQFAIKSA---YMLGAERVIAFDRIP--ERLQMAKEQC------NAEVLN
-YEE--------V--N-IGEALKEMTGG-RGPDACIDAVGMEAHG---TD-------L-M
AFYDQVKQAV--R-L--------ET--DRPTALRQVIVSAAKGGHVSLAGVYGGF-----
--LDKI---PMGSAMNKGLTF-KMGQTHVHKYLKPLLE-RIQN
>tr|Q8YYF5|Q8YYF5_ANASP/37-350 Alcohol dehydrogenase OS=Anabaena sp. (strain PCC 7120) GN=alr0895 PE=3 SV=1
C-GSDLHIYG---------GYIPTVQQGDIIGHEFMGEVVEVGS-RV--DNLKIGDRVVV
PSTIGCGRCHYCEHDMWSLCDNSNP--NGWLE-E-KLYGN-ITSA-IYGYSHLLGGYAGA
QAEYIRVPFADVGVVKVP----P--DLPDEMLLFISDAIPTGYMG-AEMCDIQP--G-D-
TVAVWGCGAVGQFAMISA---YMMGAEKVIAIDRFP--ERLEMAKKYA------KAEVIN
-YEE--------V--N-AGEALKEMTGG-RGPDACIDAVGLEAHG---VG-------L-E
DFYDQTKQKL--K-L--------ES--DRPHVLREMMVACRKGGTLSIMGVYGGF-----
--VDKI---PFGAAFNKGLTF-RMGQMHGQKYMNLLLQ-LILD
>sp|P47734|FADH_METMR/37-351 S-(hydroxymethyl)glutathione dehydrogenase OS=Methylobacter marinus GN=fdh PE=3 SV=2
C-GSDLHLYD---------GYMPTMESGDILGHEPMGEVVEVGS-EV--TSLKTGDRVVV
PFTISCGHCFFCEKTLYSCCDTSNP--NADMA-R-KAMGH-SPAG-IFGYSHMLGGFAGG
QAEYLRVPYADVGPIKIT----S--DLPDDKVLFLSDIFPTGYMA-AENAQIEP--G-D-
TVAVWGCGPVAQFVIQSC---WMLGAGRVIAIDRVP--ERLTMAQEHG------KAEIID
-FEE--------E--D-VYDRLMAMTNG-RGPDCCIDAVGCEAHG---AG------SF-D
AVLDKAKAAL--Y-L--------GT--DRPHVLREAIMCCRKGGTVSIPGVYVGL-----
--LDQL---PMGAAMNKGLTL-KMGQTHVQRYLEPLLE-KIEE
>tr|A3U0F8|A3U0F8_9RHOB/37-350 Putative Glutathione-dependent formaldehyde dehydrogenase OS=Oceanicola batsensis HTCC2597 GN=OB2597_19241 PE=3 SV=1
C-GSDLHLYD---------GVIPGVMNGDILGHEFMGRVVETGR-D---STLKKDQRVVV
PFTISCGKCFHCMKQQYSACDNSNPAEKQDLT-E-PLYGE-ALSG-LFGYSHLTGGYPGG
QAEYVRVPFSDVGPIVIP----D--GPSDEEVLFLSDILPTGWMA-AENCDIEE--G-D-
TVAVWGCGPVGLFAVQSA---LLMGAHQVIAIDHYP--NRLDLARK-L------GAKVID
-YRR--------T--H-VLEALREMTGG-IGPDAVIDAVGMESHG---MA-------P-D
NVVDTVKQKV--G-I--------GA--DRGHVLREAIMAVRKGGRISMPGVYGGF-----
--LDKF---PTGAFMEKGLQW-RTGQTHVQKYSHDLLR-RIQE
>tr|A3ZV92|A3ZV92_9PLAN/37-350 Glutathione-dependent formaldehyde dehydrogenase OS=Blastopirellula marina DSM 3645 GN=DSM3645_02143 PE=3 SV=1
C-GSDLHLYN---------GFMPGMKAGDIIGHEPMGVVVEVGR-DV--RRLAKGDRVVV
PFTISCGHCWFCEQTMFSLCDNSNP--NAEQA-R-KQMGH-SPAG-LFGFSHLLGGFPGG
QAEYLRVPSADVGPIKVP----E--GLSDEQVLFLSDIFPTGYMA-AENAEIAP--G-D-
TVAVWGCGPVGQFAIQSA---WMFDAGRVIAIDRIP--ERLRMAETNG------RAETIN
-TDE--------V--D-VYEKLMEMTNG-RGPDRCIDAVGAEAHA---SS------SV-W
SAMDTMREAI--H-L--------ES--DKPYVLQEAIRCCRKGGTISVPGVYVGS-----
--V-QL---PFGAAMNKALTF-RMGQTHVQRYLDPLMK-KIEE
>tr|A5PDR2|A5PDR2_9SPHN/37-350 Putative Glutathione-dependent formaldehyde dehydrogenase OS=Erythrobacter sp. SD-21 GN=ED21_29501 PE=3 SV=1
C-GSDLHLYD---------GVIPGVVPGDVLGHEFMGEVVETGA-E---STLKKGQRVVV
PFTISCGGCFHCQIKQYSACENSNPVEKQDMS-A-TLYGH-PMSA-LFGYSHLTGGYSGG
QAEYVRVPFSDVGPIVIP----D--HLEDEKVLFLSDILPTGWMG-AENAEIQP--D-D-
TVAVWGCGPVGLFAIQSA---IVMGASKVIAIDHYP--HRLELAKK-L------GAEVID
-FRK--------T--D-VRDALMEMSGG-IGCDAVIDAVGMESHG---FA-------I-D
NMIDIAKQKI--G-I--------GA--DRASALKQAILAVRPGGRVSIPGVYGGM-----
--TDKF---PLGALMEKGLQV-RSGQTHVQRYTKDLLE-KIED
>tr|A9GFA2|A9GFA2_METNO/37-351 Putative glutathione-dependent formaldehyde dehydrogenase OS=Methylobacterium nodulans ORS 2060 GN=MnodDRAFT_3329 PE=4 SV=1
C-GSDLHLYD---------HFMPGMEKGDIMGHEFMGEVMEVGSGAK--SALKVGERIVV
PFTIICGQCDQCRRGNFSVCERSNR--NKAIA-D-KVFGH-ATAG-LFGYTHLTGGYPGG
QAEYVRVPFADKTHIKVP----S--GLTDEQVLFLGDIFPTGWQA-AVQCDIEP--T-D-
TVAIWGCGPVGQMAIRSA---ILLGARQVVAIDCVP--ERLSMARA-G------GATTID
-FRE--------E--S-VVERLNALTDG-KGPEKCIDAVGLEAHA---TA------TL-D
SIYDRAKQAV--M-A--------ET--DRPHVLREMIYVCRPAGTLSVPGVYGGL-----
--IDKL---PFGALMNKGLTV-RTGQTHVNRWTDDLVR-RIEE
>tr|B0IVI3|B0IVI3_RHILT/37-352 Alcohol dehydrogenase GroES domain protein OS=Rhizobium leguminosarum bv. trifolii WSM1325 GN=RlegDRAFT_6710 PE=4 SV=1
C-GSDLHLMD---------GYIPFMEKGDVLGHEFMGEVVEVGR-DN--KKLKVGDRVVV
PFTICCGECQQCLRGNWSVCERTNR--NADNA-T-KAFGY-QTAG-LFGYSHLTGAYAGG
QAEYVRVPYADVSPIVIP----D--GMTDEQALFLGDIFPTGWMA-AANCEIEP--T-D-
IVAVWGCGPVGQFCIKSA---LMQGAARIIAIDNVP--ERLALAQS-A------GAEIIN
-FDE--------VDGT-IPDRIKEMTGG-HGADKCIDAVGAESHA---TA------SF-D
AVVDKVKAAT--L-L--------GT--DRPHALRTAIMACRPAGIVSVPGVYGGF-----
--LDKI---PFGAAMNKGLTI-RTGQTHVNRYSLDLLR-RIEE
>tr|B0J3S9|B0J3S9_RHILT/37-350 Alcohol dehydrogenase GroES domain protein OS=Rhizobium leguminosarum bv. trifolii WSM1325 GN=RlegDRAFT_6927 PE=4 SV=1
C-GSDLHLFN---------GVMPDMHNGDIMGHETMGEVVEVGK-DN--KKLKVGDRVVV
PFTISCGECFFCQRGFYSGCERSNP--DPAKV-K-KMWGN-SPAG-LFGYTHLLGGYSGG
QAEYLRVPYADVGPIKVP----D--GLTDEQVLFLSDIFPTGYMA-ADFCDIQP--G-D-
TIAIWGCGPVGQMAIKSA---FILGAERVIAIDTVP--ERLALAEA-S------GATTLD
-FMD--------E--D-IYDKLMELTNG-RGADACIDAVGTEADP---SA------SW-D
SRLDRIKVAT--F-M--------GT--DRPHVLRQAIHCCRNFGTVSIVGVYGGF-----
--LDKI---PMGSAINRGLTF-RMAQTPVQHYLPLLME-RIQN
>tr|B1G0H2|B1G0H2_9BURK/37-350 Alcohol dehydrogenase GroES domain protein OS=Burkholderia graminis C4D1M GN=BgramDRAFT_2773 PE=4 SV=1
C-GSDLHLYD---------GFMPGMESGDIMGHEFMGEVVEVGK-EN--TALKVGDRIVV
PFTIICGECDQCRRGNFSVCERTNR--NKDIA-D-KMFGH-TTAG-LFGYTHLTGGYPGG
QAEFVRVPFADKTHVKIP----D--GLTDEQVLFLGDIFPTGWQA-AVQCDIEP--T-D-
TVAIWGAGPVGQMAIRSA---VLLGAKQVIAIDCVP--ERLSMARA-G------GAVTID
-FKA--------E--S-VLERLKELTGG-KGPEKCIDAVGMESHA---TR------SL-D
SMYDRAKQAV--M-L--------ET--DRPHVLREMIYVCRPAGTLSVPGVYGGL-----
--LDKI---PFGASMNKGLTW-RMGQTHVNRWTDDLLR-RIQQ
>tr|B4WC33|B4WC33_9CAUL/37-351 Alcohol dehydrogenase GroES-like domain family OS=Brevundimonas sp. BAL3 GN=BBAL3_3046 PE=4 SV=1
C-GSDLHLYD---------SMIPGMSNGDILGHEFMGEVVEVGR-GN--TSLKKGDRVVV
PFVIACGQCFFCEKSMPAACDNSNPADKADAT-E-IAYGQ-SVAG-LFGYSHLTGGFAGG
QAEYARVPYSDYGPIKIP----D--GIEDEKVLFLSDIFPTGWMA-AENAQIQP--G-D-
TVAIWGCGPVGLFAVKSA---ILQGAGRVIAIDHHP--NRLALAKA-N------GAEVLN
-YHE--------V--K-VREALLEMTAG-LGPDSCIDAVGMESHG---FS-------P-D
NIIDAVKQET--R-L--------GT--DRPHVLHETIMAVRKGGTVSVPGVYGGF-----
--ADKF---PVGAFMEKGLTL-KTGQTHVQRYLPQLLQ-LILE
>tr|B4WMI7|B4WMI7_9SYNE/37-354 Alcohol dehydrogenase GroES-like domain family OS=Synechococcus sp. PCC 7335 GN=S7335_1740 PE=4 SV=1
C-GSDLHLYG---------GKVATLKEGDILGHEFMGEVVETGS-AV--SNLKKGDRVVV
PFTISCGNCFFCNQDLYSLCDVSNP--NEDIA-R-SEMGH-APAG-IFGYGHITGGFAGG
QAEYVRVPYADVGPVKVP----S--HLPDEKVLFLSDIFPTGYMG-AENANIKE--G-D-
TVAIWGCGPVGLFAMKSA---WMLGAGRVIAIDHVP--ERLRLARSYA------NVETID
SFDA--------D--Q-VYEQLMEMTDG-MGPAACIDAVGMEAHG---SG------AM-T
GILDSIKSSA--K-L--------DKQLQHPYVLQQIVKCCRKGGNISVPGVYTGF-----
--LNMF---PMGPAMNKGLNW-KMGQTHMQKYMQPLME-KVEQ
>tr|B5ZHW3|B5ZHW3_GLUDA/37-350 Alcohol dehydrogenase GroES domain protein OS=Gluconacetobacter diazotrophicus (strain ATCC 49037 / DSM 5601 / PAl5) GN=Gdia_28
C-GSDLHIFD---------GMIPEIHHGDVLGHETMGEVVEVGK-DA--GNLKVGDRVVV
PFTIACGECFFCSKGFFSGCERTNP--DHARA-E-KLWGH-SPAG-LFGYSHLLGGYAGG
QAEYLRVPYADVGPIKVP----D--HLTDEQALFLSDIFPTGYMA-AEFCNIQP--G-Q-
TIAIWGCGPVGQMAIRSA---FLLGAERVLAIDTVP--ERLALAEA-G------GAEMIN
-FRT--------E--D-VYPRIQDLTAG-RGADACIDAVGTEADT---WS------GI-D
AVVDRIKTAT--F-L--------GT--DRPHVLRQAIMCCRNFGTVSIVGVYGGL-----
--LDKI---PMGSAINRGLTF-RMAQTPVQHYLPMLMD-RIVK
>tr|B7D9U3|B7D9U3_9BURK/37-348 Alcohol dehydrogenase GroES domain protein OS=Diaphorobacter sp. TPSY GN=DtpsyDRAFT_3256 PE=4 SV=1
C-GSDLHIYR---------GKIPGMKDGDILGHEFMGIVEEVGP-AV--TALRPGDRVVV
PFVIACGSCFYCDKTLFAACENTNP--GRGAILN-KKNAT-AGAG-LFGYSHLYGGYPGG
QAEYVRVPHGNVGPLKVP----Q--VLSDEQVLFLSDILPTGYQA-AVNAQIGA--G-S-
SVAIFGAGPVGLMSALAA---RFLGAEQVFMVDHNE--YRLQFAQATY------GVVPIN
-FDK--------DE-D-PAETILSATGG-HGVDATIDAVGFEAKG---SA----------
--LETALTAV--R-L--------EG--SSGKALRQCIAATRRGGVLSVPGVYAGF-----
--IHGF---LFGDAFEKGLTF-RMGQTHAQKYMPQLLE-HIAN
>tr|B7KZX1|B7KZX1_METCH/37-351 Alcohol dehydrogenase GroES domain protein OS=Methylobacterium chloromethanicum CM4 GN=Mchl_4105 PE=4 SV=1
C-GSDLHLYD---------HFMPGMEKGDVMGHEFMGEVVETGKGVN--GALKKGERIVV
PFTIICGECDQCKRGFFSVCERSNR--NKHIA-D-KAFGH-TTAG-LFGYTHLTGGYQGG
QAEYVRVPFADKTHIKVP----E--NLSDEQVLFLGDIFPTGWQA-AVQADIQP--T-D-
TVAVWGAGPVGQMTLRSA---LLLGAKQVVCIDSVP--ERLEMARA-G------GAITID
-NSQ--------E--S-TVERLNELTGG-KGPEKCIDAVGMEAHS---PR------AL-E
HAYDRVKQAV--M-L--------ES--DRASVLREMIYVCRPAGILSIPGVYGGL-----
--IDKV---PMGALMNKGLTI-RTGQTHVNRWTDDLVK-RIDD
>tr|B7L0G0|B7L0G0_METCH/37-349 Alcohol dehydrogenase GroES domain protein OS=Methylobacterium chloromethanicum CM4 GN=Mchl_0764 PE=4 SV=1
C-GSDLHLMD---------GQMPTMKSGDVLGHEFMGEVVETAP-GF--TKFKKGDRIVV
PFNINCGECRQCKLGNYSVCQRSNR--NAEMA-A-AQFGF-TTAG-LFGYSHITGGYAGG
QAEYVRVPMADVAPMKVP----E--GMDDESVLFLTDILPTGWQG-AEHCEIKG--G-E-
IIAVWGAGPVGLFAIQSA---KIMGAERIIAIDTVP--ERLALARKYG------ATDIID
-FAK--------E--D-VFERIKEISRG-EGADGVIDCVGMEASA---GH------GL-S
SVISTLQEKL----T--------ST--ERPYALMEAIRAVRPCGIVSVPGVYGGP-----
--I-PV---NMGAIVQKGLTL-KSGQTHVKRYLEPLTK-LIQQ
>tr|B7L1R9|B7L1R9_METCH/37-351 Alcohol dehydrogenase GroES domain protein OS=Methylobacterium chloromethanicum CM4 GN=Mchl_0531 PE=4 SV=1
C-GSDLHLYD---------HVMPGMEKGDVMGHEFMGEVVEMGKGVN--GALRKGERIVV
PFTIICGECDQCKRGYFSVCERSNR--NKHVA-D-KVFGH-TTAG-LFGYTHLTGGYQGG
QAEYVRVPFADKTHIKVP----E--HLSDEQVLFLGDIFPTGWQA-AVQADIQP--T-D-
TVAIWGAGPVGQMTLRSA---LLLGAKQVVCIDSVP--ERLEMARA-G------GAITVD
-NAQ--------E--S-VVERLNELTDG-KGPEKCIDAVGMEAHS---PR------AL-E
HAYDRLKQAV--M-L--------ES--DRAAVLREMIYVCRPAGIISIPGVYGGL-----
--VDKL---PMGALMNKGLTI-RTGQTHVNRWTDDLVK-RIDD
>tr|B7L2D8|B7L2D8_METCH/37-351 Alcohol dehydrogenase GroES domain protein OS=Methylobacterium chloromethanicum CM4 GN=Mchl_2582 PE=4 SV=1
C-GSDLHLYD---------HFIPAMKKGDILGHEFMGEVVETGRGLN--GALKKGDRVVI
PFTIICGECDQCKRGFFSVCERSNR--NRDLA-A-KVFGH-GTAG-LFGYSHLTGGYSGG
QAEYVRVPFADKTHIKVP----D--SLTDEQVLFLGDIFPTGWQA-AVQADIQP--H-D-
TVAIWGAGPVGQMAIRSA---ILLGAKQVVCIDSVP--ERLDMARA-G------GAIVID
-NSR--------E--S-VVERLNELTHG-RGPEKCIDAVGMEAHS---PR------AV-E
QVYDRVKQAM--M-L--------ES--DRASVLREMIYVCRPAGILSIPGVYGGL-----
--VDKM---PMGALMNKGLTI-RAGQTHVNRWTDDLVR-RIEE
>tr|B7L3B0|B7L3B0_METCH/37-350 Alcohol dehydrogenase GroES domain protein OS=Methylobacterium chloromethanicum CM4 GN=Mchl_5582 PE=4 SV=1
C-GSDLHLLD---------GYQPTMEAGDILGHENMGEVVALGS-EV--TNLKIGDRVVV
PFTISCGDCWFCKKGLFAACDRTNP--NAEMA-A-KAMGH-SPAG-LFGFSHMLGGYCGG
QAEYLRVPMADVGPIKIP----D--NVTDEQALFLSDIFPTGYMA-AENAQIEH--G-D-
TVAIWGCGPVGQFAIRSA---LMMGAGRVIAIDEVP--ERLAMAEA-G------GAETIN
-FAE--------T--D-VYDELQARTKG-RGPDSCIDAVGCEAAA---HG------AA-D
AVMDKVKASM--M-L--------AT--DRVHVLRQAIMSCRKGGTVSVPGVYVGM-----
--GDKL---PIGAAMNKGLTI-KLGQTHVQRYTRPLLE-KIVA
>tr|Q0FY37|Q0FY37_9RHIZ/37-356 Putative Glutathione-dependent formaldehyde dehydrogenase OS=Fulvimarina pelagi HTCC2506 GN=FP2506_17554 PE=3 SV=1
C-GSDLHLYD---------GVIPGTLNGDILGHEFMGEVVETGP-K---STLKKGQRVVV
PFTISCGKCYFCEKQQFSACDNANPAEKQDMT-E-QLYGH-AVGG-LFGYSHLTGGFSGG
QAEYVRVPYSDVGPIVVP----D--HLDDDKVLFLSDILPTGWMA-ADNADIEE--G-D-
TVAVWGCGPVGLFCIQSA---LLMGADRVIAIDHYS--RRLELARQ-A------GAQVID
-FKQ--------T--N-VTEALMEMTGG-IGPDAVIDAVGMESHG---FS-LGDQAQA-F
NLADTIKQKV--G-I--------GA--DRGGALREAIFACRKGGRLSMPGVYGGF-----
--VDKF---PLGALMEKGIQI-KSGQTHVQRYLNQLLR-LIEE
>tr|Q1NI18|Q1NI18_9SPHN/37-350 Putative Glutathione-dependent formaldehyde dehydrogenase OS=Sphingomonas sp. SKA58 GN=SKA58_00500 PE=3 SV=1
C-GSDLHLYD---------GYIPSMKAGDILGHEFMGEVVETGS-G---STLRKGQRVVV
PFTISCGSCFHCSKHQYSACDNGLPADNQDIA-Q-AAYGQ-PMAG-LFGYSHMTGGYAGG
QAEYVRVPFSDVGPIVIP----D--GVEDDKVLFLSDILPTGWQA-AEYAQIEP--G-D-
TVAVWGCGPVGLFAVQSA---FLMGAERVIAIDHFP--HRLELAKR-F------GADTIN
-FEE--------V--K-TYEALLEMTGG-IGPDACIDAVGLEAHG---FF-------A-D
NIWDQIKVST--F-T--------GT--DRTHSIRQAILACRKGGRVSMPAVYGGF-----
--VDKF---PLGAFMEKGLTL-KTGQTHVQHYLPGLLN-AIME
>tr|Q1YGJ2|Q1YGJ2_MOBAS/37-350 Putative zinc-binding alcohol dehydrogenase OS=Manganese-oxidizing bacterium (strain SI85-9A1) GN=SI859A1_02834 PE=4 SV=1
C-GSDLHFYD---------GFMPGMESGDIVGHEFMGEVVEVGK-DN--RKLAVGDRVVV
PFTIVCGECDQCRRGNFSVCERSNR--NAETA-A-KMFGH-TTAG-LFGYSHLTGGYSGG
QAEYVRVPFADFGPVKVP----E--GLSDEEVLFLGDILPTGWQG-AKNCDIQP--T-D-
TVAIWGAGPVGLFALQSA---IIQGAKQVVVIDEVP--ERLAIAAR-M------GAITIN
-FQE--------E--S-TVERLNDLTQG-KGPECCIDCVGMEAHS---GY------EA-E
HLFDRAKQAI--M-A--------ET--DRPHVLREMIYVCRPGGTISVPGVYGGL-----
--VDKI---PFGAAMNKSLSF-KMGQTHVNKWADDLLG-RIQQ
>tr|Q2CHF5|Q2CHF5_9RHOB/37-350 Putative Glutathione-dependent formaldehyde dehydrogenase OS=Oceanicola granulosus HTCC2516 GN=OG2516_18505 PE=3 SV=1
C-GSDLHLYD---------GVIPAVMPGDILGHEFMGRVVETGP-G---STLEKGQRVVV
PFTISCGQCFHCAQQQFSACDNSNPAEKQDLT-E-PLYGH-PVSG-LFGYSHLTGGYPGG
QAEYVRVPFSDVGPIVIP----D--GMDDEEVLFLSDILPTGWMA-AENADITE--G-D-
TVAVWGCGPVGLFAVQSA---RVMGAHKVIAIDHYP--NRLALARQ-M------GAEVID
-YTQ--------T--H-VLEALMEMTGG-IGPDAVIDAVGMESHG---FA-------P-D
NMLDTIKQTV--G-M--------GA--DAPHALRMAIMACRKGGRISMPGVYGGM-----
--ADKF---PLGALMEKGLQL-RTGQTHVQRYTSDLLR-RIQE
>tr|A0QQ92|A0QQ92_MYCS2/37-340 S-(Hydroxymethyl)glutathione dehydrogenase OS=Mycobacterium smegmatis (strain ATCC 700084 / mc(2)155) GN=MSMEG_0671 PE=3 SV=1
C-GSDLHLYH---------GMMPDTRVGTTFGHEFIGVVEKVGP-SV--QNLSVGDRVMV
PFNIFCGSCYFCARGLYSNCHNVNP--NATA-----------VGG-IYGYSHTCGGYDGG
QAEFVRVPFADVGPSIIP----D--RLDDEDALLLTDALATGYFG-AQLGNIAE--G-D-
TVVVFGAGPVGLFAAKSA---WLMGAGRVIVIDHLE--YRLEKARTFA------HAETIN
-FVD--------CD-D-IVVKMKRTTDH-LGADVAIDAAGAEADG---NF----------
-LQHVTATKL--K-L--------QG--GSPIALNWAIDSVRKGGTVSVVGAYGPM-----
--FSAV---KFGDAFNKGLTL-RMNQCPVKREWPRLLS-HIKN
>tr|A1R5V3|A1R5V3_ARTAT/37-340 Putative alcohol dehydrogenase OS=Arthrobacter aurescens (strain TC1) GN=AAur_1866 PE=3 SV=1
C-GSDLHLYH---------GMMPDTRVGMTFGHEFVGVVHEVGS-SV--QNLEVGDRVMV
PFNIYCGSCYFCSRGLYSNCHNVNP--NATA-----------VGG-IYGYSHTCGGYDGG
QAEFVRVPFADVGPTTIP----D--WMDEEDAVLLTDALPTGYFG-AQLGDIAE--G-D-
TVVVFGAGPVGLFAAKSA---WLMGAGRVIVIDHLE--YRLEKARSFA------HAETYN
-FVE--------YD-D-IVVHLKKATDY-LGADVVIDAVGAEADG---NF----------
-LQHVTSSKL--K-L--------QG--GSPIALNWAIDSVRKGGTVSVVGAYGPL-----
--FSAV---KFGDAMNKGLTL-RMNQCPVKRQWPRLFE-HIRN
>tr|A3PRE7|A3PRE7_RHOS1/37-350 Alcohol dehydrogenase GroES domain protein OS=Rhodobacter sphaeroides (strain ATCC 17029 / ATH 2.4.9) GN=Rsph17029_3833 PE=3 SV
C-GSDLHLYD---------GVIPGLMSGDILGHEFMGRVVETGP-K---STLKKGQRVVV
PFTISCGKCFFCEHQLFSACDNSNPAEKQDLS-E-PLYGH-AVSG-LFGYSHLTGGYPGG
QAEYVRVPYSDVGPIVIP----D--GLEDEQVLFLSDILPTGWMA-AENAGIEE--G-D-
TVAVWGCGPVGLFAIQSA---LLMGAGKVIAIDEYP--KRLALARR-L------GAEVID
-FRR--------T--K-VLEALMEMSGG-LGPDAVIDAVGMEAHG---FM-------P-D
TLMDNMKQRV--G-I--------GA--DSGHALREAILAVRKGGRVSVPGVYGGF-----
--LDKF---PLGALMEKGLTV-KTGQTHVQRYTEELLR-RIGD
>tr|A4TAY5|A4TAY5_MYCGI/37-340 Alcohol dehydrogenase GroES domain protein OS=Mycobacterium gilvum (strain PYR-GCK) GN=Mflv_3148 PE=3 SV=1
C-GSDLHLYH---------GLMPDTRVGHTFGHEFIGTVHEVGS-SV--QNLQPGDRVMV
PFNIFCGSCYFCARGLYSNCHNVNP--NATA-----------VGG-IYGYSHTCGGYDGG
QAEFVRVPFADVGPVLIP----D--WLGDDDALMLTDALPTGYFG-AQLGDIVE--G-D-
TVIVFGAGPVGLYAAKSA---WLMGAGRVLVVDHLD--YRLKKAESFA------HAETYN
-FVE--------YD-D-IVVEMKKATGY-LGADVVIDAVGAEADG---NA----------
-LMHVTSAKL--K-L--------QG--GSPVALNWAIDSVRKGGTVSVVGAYGPM-----
--FSAV---KFGDAMNKGLTI-NANQCPVKRQWPRLLS-HIQQ
>tr|A4VFU4|A4VFU4_PSEU5/38-351 Zinc-containing dehydrogenase OS=Pseudomonas stutzeri (strain A1501) GN=PST_0138 PE=4 SV=1
C-GSDLHLYD---------GFMPGMQHGDIMGHEFMGEVMEVGS-AN--KKLKVGDRVVV
PFTIVCGECDQCRRGNFSVCERTNR--NKDIA-D-KVFGH-TTAG-LYGYTHLTGGYAGG
QAEYVRVPYADVGPVVIP----N--GLTDEQVLFLGDILPTGWQA-AAQCDIQP--T-D-
TVAIWGAGPVGQFAIRSA---IMMGAEQVICIDNVP--ERLSMARA-G------GAITIN
-FDE--------E--S-VLERLKELTRG-KGPEKCIDSVGMEAHA---AR------SI-D
SMYDRAKQAL--M-L--------ES--DRPHVLREMIYVCRPAGIISIPGVYGGL-----
--IDKI---PFGAAMNKGLTF-RMGQTHVNRWTDDLLN-RIQE
>tr|A4WYR7|A4WYR7_RHOS5/37-350 Putative uncharacterized protein OS=Rhodobacter sphaeroides (strain ATCC 17025 / ATH 2.4.3) GN=Rsph17025_3663 PE=3 SV=1
C-GSDLHLYD---------GVIPGLMSGDILGHEFMGRVVETGP-K---STLTKGQRVVV
PFTISCGKCFFCEHQLFSACDNSNPAEKQDLS-E-PLYGH-AVSG-LFGYSHLTGGYPGG
QAEYVRVPYSDVGPIVIP----D--GLDDEQVLFLSDILPTGWMA-AENAEIQE--G-D-
TVAVWGCGPVGLFAIQSA---FLMGAGKVIAIDEYP--KRLALARK-L------GAEVID
-FRR--------T--R-VLEALMEMSGG-LGPDAVIDAVGMEAHG---FM-------P-D
TLMDNMKQRI--G-I--------GA--DSAHALREAIMAVRKGGRVSVPGVYGGF-----
--LDKF---PLGALMEKGLTL-KTGQTHVQRYTEELLR-RIGD
>tr|A4YPH8|A4YPH8_BRASO/37-352 S-(Hydroxymethyl)glutathione dehydrogenase (Glutathione-dependent formaldehyde dehydrogenase) (Fdh) OS=Bradyrhizobium sp. (stra
C-GSDLHLFH---------NYIPAMMPGDIMGHETMGEVVEVGSGVN--GKLKKGDRIVV
PFTIICGECDQCRRGNFSVCETTNR--NKHMA-E-KVFGH-STAG-LFGYTHLTGGYPGG
QAEYLRVPYADATHIKVP----D--GMSDEQALFLSDIFPTGWQG-AAQCDIEP--D-D-
TVAVWGCGPVGQMAIRSA---ILLGAKQVVAIDRIP--ERLAMAEA-G------GAITIN
-FDR--------E--S-VVERLNELTDN-KGPEKCIDCVGFESHI---SM------AQPD
SVLDRAKQMF--M-I--------EN--DRPHALREIIYVCRPGGIVSIPGVYSGF-----
--SDMV---PMGALMNKGLTI-RTGQTHVNRWTDDLKH-RIQD
>tr|A5EE31|A5EE31_BRASB/37-352 S-(Hydroxymethyl)glutathione dehydrogenase OS=Bradyrhizobium sp. (strain BTAi1 / ATCC BAA-1182) GN=fdh PE=3 SV=1
C-GSDLHLFH---------NYIPAMMPGDIMGHETMGEVVEVGSGVN--GKLKKGDRIVV
PFTIICGECEQCRRGNYSVCETTNR--NKHLA-E-KVFGH-TTAG-LFGYTHLTGGYPGG
QAEYLRVPFADATHIKVP----D--GMTDEQALFLSDIFPTGWQA-AAQCDIEP--D-D-
TVAVWGCGPVGQMAIRSA---ILLGASRVIAIDRIP--ERLAMAEA-G------GAITIN
-FDK--------E--S-VVGRLNELTDN-KGPEKCIDCVGFESHI---SM------AQPD
SVLDRAKQMF--M-L--------EN--DRPHALREIIYVCRPGGIVSIPGVYSGF-----
--SDMV---PMGALMNKGLTI-RTGQTHVNRWTDDLTQ-RIAD
>tr|A5VGN7|A5VGN7_SPHWW/37-351 Alcohol dehydrogenase GroES domain protein OS=Sphingomonas wittichii (strain RW1 / DSM 6014 / JCM 10273) GN=Swit_5345 PE=3 SV=1
C-GSDLHLYD---------GYIPTMQKGDILGHEFMGEVVEAGP-K---SSLNTGQRVVV
PFTISCGSCYHCSKTQYSACENANPADNQDIG-R-EGYGH-PMPG-LFGYSHMTGGYAGG
QAEYVRVPFSDVGPLVIP----DE-SIPDDKVLFLSDILPTGWMA-AENAEIEP--G-D-
TVAVWGCGPVGLFAVQSA---FLMGAERVIAIDHFP--HRLELARK-F------GAETVN
-FEE--------S--K-VYEALMEMTGG-IGPDAAIDCVGLEAHG---AF-------A-D
NIIDQIKAST--F-L--------GT--DRIHAIRQVILATRKGGRVSMPAVYGGF-----
--VDKF---PLGALMEKGLTL-KTGQTHVQRYLQPLYA-AIAE
>tr|A6UGT4|A6UGT4_SINMW/81-394 Alcohol dehydrogenase GroES domain protein OS=Sinorhizobium medicae (strain WSM419) GN=Smed_4057 PE=3 SV=1
C-GSDVHIFH---------GLIPSMENGDVLGHETMGEVVEVGS-GA--SNLKVGDRVVV
PFTISCGECFFCRKGFYSACERTNP--DREKA-A-KLWGN-SPAG-LFGYSHLLGGYSGG
QAEYLRVPHADVGPIKVP----D--ELTDEQALFLSDIFPTGYMA-AEFCDIEP--G-Q-
TIAVWGCGPVGQMAIRSA---FLLGAERVIAIDTIA--ERLRLAET-A------GAVTLD
-YIA--------E--D-IYDRIMEITHG-RGADACIDAVGTEADS---RA------SL-G
SLVDRVKVAT--F-M--------GT--DRPHVLRQAIHCCRNFGTVSVVGVYGGY-----
--LDKV---PFGSAINRGLTF-RMAQTPVQRYLPALLD-RIEK
>tr|A6W8Z0|A6W8Z0_KINRD/37-340 Alcohol dehydrogenase GroES domain protein OS=Kineococcus radiotolerans (strain ATCC BAA-149 / DSM 14245 / SRS30216) GN=Krad_17
C-GSDLHLYH---------GLMPDTRVGTTFGHEFIGVVESVGS-SV--QSLVPGDRVMV
PFNISCGSCFYCARGMLSNCHNVNP--NATA-----------VGG-IYGYSHTAGGYDGG
QAEYVRVPFADVGPTLIP----E--WMHDEDAVLLTDATATGYFG-AQLGEIRE--G-D-
VVVVFGAGPVGLVAARSA---WLMGAGRVIVVDHLD--YRLEKARTFA------QTETVN
-FAE--------HD-D-VVVHLKRITDH-LGADVAIDSVGAEADG---NF----------
-RQHVTGAKL--K-L--------QG--GSAVALNWAIDSVRKGATISVMGAYGPI-----
--PNSV---KFGDAVNKGLTL-RMNQCPVKRQWPRLFE-HVRN
>tr|A8HTE1|A8HTE1_AZOC5/37-350 IMP dehydrogenase OS=Azorhizobium caulinodans (strain ATCC 43989 / DSM 5975 / ORS 571) GN=AZC_0826 PE=4 SV=1
C-GSDVHIYD---------GVIPSMESGDVLGHETMGEVVEVGS-GT--TTLKVGDRVVV
PFTIACGQCFFCQRGYFSGCERSNP--NHQMA-E-KMWGF-SPAG-LYGYSHMLGGYSGG
QAEYLRVPFADSGPIKVP----N--GLSDEQVLFLSDIFPTGYMA-AEFCEIRG--G-E-
TIAIWGCGPVGQMAIRSA---FMLGAERVIAIDTVP--ERLALAQA-G------GAETID
-FLA--------E--D-VYERIREMTGG-RGADACIDAVGTEADA---SS------SF-D
ARIDRIKVAT--F-M--------GT--DRPHVLRQAIQCCRNFGIVSIVGVYGGF-----
--LDKI---PMGSAINRGLTF-RMAQTPVQRYLPTLLK-RIED
>tr|A9AMQ2|A9AMQ2_BURM1/37-350 Alcohol dehydrogenase GroES domain protein (S-(Hydroxymethyl)glutathione dehydrogenase) OS=Burkholderia multivorans (strain ATC
C-GSDLHLFD---------GLMPSMKHGDILGHEFMGEVVEVGK-DN--ASLKIGDRVVV
PFTIFCGECDQCRRGNFSVCERTNR--NRNDA-D-RVFGH-TTAG-LFGYSHLTGGYPGG
QAEYVRVPFADRTHIRIP----D--GLTDEQVLFLGDILPTGWQA-AVNCEIEP--T-D-
TVAVWGAGPVGQMAIRSA---LLLGARQVVVIDRVA--ERLEMAER-S------GAIPIH
-FEQ--------E--S-VLDRLGELTHG-KGPEKCIDAVGMESHA---TR------SA-D
AIYDRVKQAM--M-L--------ET--DRPHVLREMIYVCRPAGILSIPGVYAGV-----
--LDKI---PFGAAMNKGLTF-RMGQTHVNRWTDDLLA-RIRS
>tr|A9H4Q0|A9H4Q0_GLUDA/37-350 Putative zinc-type alcohol dehydrogenase-like protein OS=Gluconacetobacter diazotrophicus (strain ATCC 49037 / DSM 5601 / PAl5)
C-GSDLHIFD---------GMIPEMHHGDVLGHETMGEVVEVGK-DA--GNLKVGDRVVV
PFTIACGECFFYSKGFFSGCERTNP--DHARA-E-KLWGH-SPAG-LFGYSHLLGGYAGG
QAEYLRVPYADVGPIKVP----D--HLTDEQALFLSDIFPTGYMA-AEFCNIQP--G-Q-
TIAIWGCGPVGQMAIRSA---FLLGAERVLAIDTVP--ERLALAEA-G------GAEMIN
-FRT--------E--D-VYPRIQDLTAG-RGADACIDAVGTEADT---WS------GI-D
AVVDRIKTAT--F-L--------GT--DRPHVLRQAIMCCRNFGTVSIVGVYGGL-----
--LDKI---PMGSAINRGLTF-RMAQTPVQHYLPMLMD-RIVK
>tr|A9W1G5|A9W1G5_METEP/37-349 Alcohol dehydrogenase GroES domain protein OS=Methylobacterium extorquens (strain PA1) GN=Mext_1016 PE=4 SV=1
C-GSDLHLMD---------GQMPTMKSGDVLGHEFMGEVVETAP-GF--TKFKKGDRIVV
PFNINCGECRQCKLGNYSVCQRSNR--NAEMA-A-AQFGF-TTAG-LFGYSHLTGGYAGG
QAEYVRVPMADVAPMKVP----E--GMDDESVLFLTDILPTGWQG-AEHCEIKG--G-E-
IIAVWGAGPVGLFAIQSA---KIMGAERIIAIDTVP--ERLALARKYG------ATDIID
-FAK--------E--D-VFERIKEISRG-EGADGVIDCVGMEASA---GH------GL-S
SVISTLQEKL----T--------ST--ERPYALMEAIRAVRPCGIVSVPGVYGGP-----
--I-PV---NMGAIVQKGLTL-KSGQTHVKRYLEPLTK-LIQQ
>tr|A9W546|A9W546_METEP/37-351 Alcohol dehydrogenase GroES domain protein OS=Methylobacterium extorquens (strain PA1) GN=Mext_2307 PE=4 SV=1
C-GSDLHLYD---------HFIPAMKKGDILGHEFMGEVVETGRGLN--GALKKGDRVVI
PFTIICGECDQCKRGFFSVCERSNR--NRDLA-A-KVFGH-GTAG-LFGYSHLTGGYPGG
QAEYVRVPFADKTHIKVP----D--SLTDEQVLFLGDIFPTGWQA-AVQADIQP--H-D-
TVAIWGAGPVGQMAIRSA---ILLGAKQVVCIDSVP--ERLDMARA-G------GAIVID
-NSR--------E--S-VVERLNELTHG-KGPEKCIDAVGMEAHS---PR------AV-E
QVYDRVKQAM--M-L--------ES--DRASVLREMIYVCRPAGILSIPGVYGGL-----
--VDKM---PMGALMNKGLTI-RAGQTHVNRWTDDLVR-RIEE
>tr|B0UP94|B0UP94_METS4/37-351 Alcohol dehydrogenase GroES domain protein OS=Methylobacterium sp. (strain 4-46) GN=M446_4494 PE=3 SV=1
C-GSDLHLYD---------HFMPGMERGDILGHESMGEVVEVGRGAR--SALKVGDRVVI
PFTIFCGECDQCRRGNFSVCERSNR--NKALA-E-KVFGH-TTAG-LFGYTHLTGGYPGG
QAEYLRVPFADKTHIKVP----S--TLTDEQLLFLSDIFPTGWQA-AVQCDIEP--T-D-
TVAIWGCGPVGQMAIRSA---ILLGARQVVAIDCVP--ERLSMARA-G------GAITID
-FRE--------E--S-VIERLNDLTNG-KGPEKCIDSVGLEAHA---TA------TL-D
SMYDRAKQAV--M-L--------ET--DRPHVLREMIYVCRPAGILSIPGVYGGL-----
--LDKI---PFGALMNKGLTV-RTGQTHVNRWTDDLLR-RIEE
>tr|B0UPT1|B0UPT1_METS4/37-351 Alcohol dehydrogenase GroES domain protein OS=Methylobacterium sp. (strain 4-46) GN=M446_0110 PE=3 SV=1
C-GSDLHLYD---------HVMPGMEKGDVMGHEFMGEVVEMGRGVN--GALRKGERIVV
PFTIICGECDQCKRGYFSVCERSNR--NKSIA-E-KAFGH-TTAG-LFGYTHLTGGYQGG
QAEYVRVPFADKTHIKVP----D--NLSDEQVLFLGDIFPTGWQA-AVQADIQP--T-D-
TVAIWGAGPVGQMTLRSA---VLLGAKQVVCIDSVP--ERLEMARA-G------GAVTID
-NAQ--------E--S-VIERLNELTNG-KGPEKCIDAVGMEAHS---PR------AL-E
QVYDRLKQAV--M-L--------ES--DRASVLREMIYVCRPAGILSIPGVYGGL-----
--VDKL---PVGALMNKGLTI-RTGQTHVNRWTDDLVK-RVAD
>tr|B1LY84|B1LY84_METRJ/37-350 Alcohol dehydrogenase GroES domain protein OS=Methylobacterium radiotolerans (strain ATCC 27329 / DSM 1819 / JCM 2831) GN=Mrad2
C-GSDLHLMD---------GLMPTMKSGDVLGHEFMGEVVEVGQ-GF--TKFKKGDRIVV
PFNINCGACRQCKLGNYSVCERSNR--NAEMA-A-AQFGY-TTAG-LFGYSHLTGGYAGG
QAEYVRVPMADVAPMKVP----D--GMDDESVLFLTDILPTGWQG-AEHCEIRG--G-E-
TIAVWGTGPVGIFAIQSA---KIMGAERIIAIETVP--ERIALARKAG------ATDVID
-FMN--------E--D-VFERIKEITKG-QGADGVIDCVGMEASA---GH-----GGL-T
GMLSTVQEKL----T--------AT--ERPYALAEAIKAVRPCGIVSVPGVYGGP-----
--I-PV---NMGSIVQKGLTL-KSGQTHVKRYLEPLTK-LIQE
>tr|B1M9K2|B1M9K2_METRJ/37-352 Alcohol dehydrogenase GroES domain protein OS=Methylobacterium radiotolerans (strain ATCC 27329 / DSM 1819 / JCM 2831) GN=Mrad2
C-GSDLHLFH---------NFIPAMLPGDVLGHETMGEVVETGCGLN--GKVKKGDRVVV
PFTIVCGECDQCKRGYFSVCQRSNR--KKHLA-D-KVFGH-TTAG-LFGYSHLTGGYPGG
QAEYLRVPFADATVQKVP----E--GIPDEKLLFLSDIFPTGWQA-AVQADIQP--T-D-
TVAIWGCGPVGQMTIRSA---ILLGAEQVIAIDHLP--ERLEMAEA-G------GAITIN
-FDE--------E--N-VVERLNELTGG-EGPEKCIDCIGMESHV---TP------SLPD
TVYDRAKQIL--L-A--------ES--DRPHVLREMIYVCRPGGLISIPGVYGGL-----
--VDKI---PMGAAMNKGLTF-RMGQTHVQRWTGDLLR-RIEE
>tr|B1Z8A6|B1Z8A6_METPB/37-351 Alcohol dehydrogenase GroES domain protein OS=Methylobacterium populi (strain ATCC BAA-705 / NCIMB 13946 / BJ001) GN=Mpop_2264
C-GSDLHLYD---------HFIPAMKKGDIMGHEFMGEVVETGRGLN--GTLKKGERVVI
PFTIICGECDQCKRGFFSVCERSNR--NRDLA-A-KVFGH-GTAG-LFGYSHLTGGYPGG
QAEYVRVPFADKTHIKVP----D--SLTDEQVLFLGDIFPTGWQA-AVQADIQP--H-D-
TVAIWGAGPVGQMTIRSA---ILLGAKQVVCIDSVP--ERLDMARA-G------GAIVID
-NSR--------E--S-VVERLNELTHG-KGPEKCIDAVGMEAHS---PR------AV-E
QVFDRVKQAM--M-L--------ES--DRASVLREMIYVCRPAGILSIPGVYGGL-----
--VDKM---PMGAVMNKGLTI-RTGQTHVNRWSDDLLR-RIEE
>tr|B1ZDF5|B1ZDF5_METPB/37-349 Alcohol dehydrogenase GroES domain protein OS=Methylobacterium populi (strain ATCC BAA-705 / NCIMB 13946 / BJ001) GN=Mpop_1328
C-GSDLHLMD---------GQMPTMKSGDVLGHEFMGEVVETAP-GF--TKFKKGDRIVV
PFNINCGECRQCKLGNWSVCQRSNR--NAEMA-A-AQFGF-TTAG-LFGYSHITGGYWGG
QAEYVRVPMADVAPMKVP----D--GMDDESVLFLTDILPTGWQG-AEHCEIKG--G-E-
IIAVWGAGPVGLFAIQSA---KIMGAERIIAIDTVP--ERLALARKYG------ATDIID
-FAK--------D--D-VFERIKEISRG-EGADGVIDCVGMEASA---GH------GI-S
SVISTLQEKL----T--------ST--ERPYALMEAIRAVRPCGIVSVPGVYGGP-----
--I-PV---NMGAIVQKGLTM-KSGQTHVKRYLEPLTK-LIQQ
>tr|B1ZG19|B1ZG19_METPB/37-350 Alcohol dehydrogenase GroES domain protein OS=Methylobacterium populi (strain ATCC BAA-705 / NCIMB 13946 / BJ001) GN=Mpop_0160
C-GSDLHLMG---------GFMPTMECGDVLGHETMGEVIEVGK-DN--AKLKVGDRIVV
PFTICCGECRQCKWGNWSCCERTNP--NGKLQ-A-ETYGY-PLAG-LFGFSHITGGYAGG
QAEYLRVPYADVGPIVVP----E--GLTDEQVLFLSDIFPTAYQA-AEHCDIGP--E-D-
TVAIWGCGPVGVLAVKCC---YLLGAKRVIAIDSVP--ERLALARE-A------GAETID
-LSK--------E--N-VQDTLMEMTKG-LGPDSVIEAVGMESHG---A----------D
TTLQKVTSAIMEHTV--------SL--ERPYALNQAILACRPGGNVSMPGVFAGP-----
--VGPV---ALGILMNKGLTL-KTGQTHMVRYMKPLLE-RIQN
>tr|B2JRZ0|B2JRZ0_BURP8/37-350 Alcohol dehydrogenase GroES domain protein OS=Burkholderia phymatum (strain DSM 17167 / STM815) GN=Bphy_4801 PE=4 SV=1
C-GSDLHLFD---------GFMPGMKSGDIMGHEFMGEVVEVGK-EN--AALKVGDRVVV
PFTIICGECDQCKRGNFSVCERSNR--NRDAA-D-KLFGH-TTAG-LFGYTHLTGGYPGG
QAEFVRVPFADKTHVKIP----D--GLSDEQVLFLGDIFPTGWQA-AVQCDIEP--A-D-
TVAIWGAGPVGQMAIRSA---VLLGARQVIAIDWVP--ERLEMARA-G------GAIPIN
-FKE--------D--S-VLDRLAELTQG-KGPEKCIDAVGMESHA---TR------SF-D
AIYDRAKQAV--M-L--------ET--DRPHVLREMIYVCRPAGVLSVPGVYGGL-----
--IDKI---PFGASMNKGLTW-RMGQTHVNRWTDDLLR-RIQD
>tr|B3Q5A2|B3Q5A2_RHIE6/37-350 Putative alcohol dehydrogenase protein OS=Rhizobium etli (strain CIAT 652) GN=RHECIAT_PC0000303 PE=4 SV=1
C-GSDLHLYD---------GVMPDMHGGDVMGHETMGEVVEVGR-DN--TKLKVGDRVVV
PFTISCGECFFCKRGFYSGCERSNP--DRAKV-T-KMWGN-SPAG-LFGYSHLLGGYAGG
QAEYLRVPYADVGPIKVP----D--GLSDEQVLFLSDIFPTGYMA-ADFCNIQS--G-D-
TIAIWGCGPVGQMAIRSA---FLLGAERVIAIDAVP--ERLALAQA-A------GAIPLD
-FMD--------K--D-VYDQIMELTHG-RGADACIDAVGTEAEA---AA------SW-D
SRLDRIKVAM--F-M--------GT--DRPHVLRQAIHCCRNFGTVSIVGVYGGF-----
--LDKI---PMGSAINRGLTF-RMAQTPVQHYLPRLME-RIEE
>tr|B3QDY3|B3QDY3_RHOPT/37-350 Alcohol dehydrogenase GroES domain protein OS=Rhodopseudomonas palustris (strain TIE-1) GN=Rpal_2370 PE=4 SV=1
C-GSDLHLMD---------GVMPSMQSGDVLGHETMGEVVEVGS-EN--TKLKVGDRVVV
PFTISCGECFFCQRGFYSGCERSNP--NAKMA-E-KMWGH-SPAG-LFGYSHMLGGYAGG
QAEYLRIPYADVGPIKVP----D--GLTDEQVLFLSDIFPTGFMA-ADFCNLKG--G-E-
TVAVWGCGPVGQMAIKSA---FLLGAERVIAIDTVP--ERMELARQ-S------GAIVIN
-FMD--------D--D-VYDKIQDLTNG-RGADACIDAVGTEAAA---TA------SL-D
SMIDRVKVAT--F-M--------GT--DRPHVLRQAIHCCRNFGTVSIVGVYGGL-----
--LDKI---PMGSAINRGLTM-RMAQTPVQHYLPQLLG-RIQQ
>tr|B4RHL2|B4RHL2_PHEZH/37-352 Glutathione-dependent formaldehyde dehydrogenase OS=Phenylobacterium zucineum (strain HLK1) GN=fdh PE=4 SV=1
C-GSDLHLMN---------GFVPTMCKGDVMGHEPMGEVVEVGA-EARAAGLNVGDRVVV
PFQMICGQCEQCRAGNFSVCQVTNR--NADLA-K-AFFGD-TTAG-LFGYSHITGGYAGG
QAEYMRVPFAATTVIKVP----K--TGADEKYVFLSDILPTGWQA-AAFADIQP--T-D-
TVAVWGCGPVGLFTVLSA---IAMGAERVIAIDDVP--ERLEMAAT-L------GAQVLD
-RRG--------T--N-VIQALKDMTGG-HGPEKCIDAVGIEAHG---PT------AV-L
ELIDRVQTAL--K-L--------ET--ERPIALREAIMACKSAGTVSIPGVYGGM-----
--SNSI---PMGAAMNKGLTI-RTGQTHVKRWADDLLR-RIDE
>tr|B6A041|B6A041_RHILW/37-352 Alcohol dehydrogenase GroES domain protein OS=Rhizobium leguminosarum bv. trifolii (strain WSM2304) GN=Rleg2_4725 PE=4 SV=1
C-GSDLHLFH---------NFIPAMKSGDIMGHEMMGEVVEVGSEAS--GSLKKGDRIVV
PFTITCGECDQCKRGNFSVCERTNR--KKDLA-D-KAFGH-ATAG-LFGYTHLTGGYPGG
QAEYLRVPFADKTHIKVP----E--SLTDEQVLFLGDIFPTGWQA-AAQCDIEP--T-D-
TVVVWGCGPVGQMTIRSA---VLLGARQVLAIDRIP--ERLSMAEA-G------GAITIN
-FEE--------E--S-VVERLNELTGG-KGPEKCIDAVGLESHV---SM------GQPD
TLLDRAKQVV--M-L--------EN--DRPHVLREMIYVCRPGGIISIPGVYSGL-----
--VDKI---PMGMAMNKGLSF-RMGQTHVKRWTADLLR-RIED
>tr|B6IUU2|B6IUU2_RHOCS/37-354 Zinc-type alcohol dehydrogenase, putative OS=Rhodospirillum centenum (strain ATCC 51521 / SW) GN=RC1_2649 PE=4 SV=1
C-GSDLHLYD---------GYIPTMRQGDILGHEFMGEVVETGR-EV--KTLKVGDRVIV
PFTIACGGCFFCNRQLWSLCDNSNP--NAGVA-E-TIFGK-SPSA-LFGYSFLMGGFAGG
QAEYVRVPYADVGPMKIPHVRDG--GPEDDKVLFLTDIFPTGWMA-AENCAIQD--G-D-
VVAVWGCGPVGQFAIRSA---QLQGAARVVAIDRVP--ERLRLAAE-A------GAETID
-FDR--------N--D-VRARLDELTGG-RGPDSCINAVGIEAHG---TG------SV-D
AVLDRAKTAV--G-L--------AT--DRGHVLRQAIMACRKGGTISIPGVYAGV-----
--LDKV---PFGAAFAKGLNF-RMGQTHMMRYMRPLLE-RIEK
>tr|Q07KF5|Q07KF5_RHOP5/37-350 Alcohol dehydrogenase GroES domain protein OS=Rhodopseudomonas palustris (strain BisA53) GN=RPE_3649 PE=4 SV=1
C-GSDLHLFD---------GIMPTMEKGDVLGHETMGEVVEVGP-DN--NKLKVGDRVVV
PFTISCGECFFCQRGFYSGCERSNP--NAKMA-E-KLWGH-SPAG-LFGYSHMLGGFAGG
QAEYMRVPYADVGPMKVP----D--GLTDEQVLFLSDIFPTGYMA-AEFCNLKG--G-E-
TVAVWGCGPVGQFAIKSA---FLLGAERVIAIDTVP--ERLALAQA-S------GAITLD
-FIK--------E--D-IYDRIQELTHG-RGADACIDAVGTEPST---AS------GL-D
AVVDRIKVAT--F-M--------GT--DRPHVLRQAIHCCRNFGTVSIVGVYGGL-----
--LDKI---PMGSAINRGLTF-RMAQTPVQHYLPLLLS-RIEK
>tr|Q13IJ8|Q13IJ8_BURXL/37-350 Putative glutathione-dependent formaldehyde dehydrogenase OS=Burkholderia xenovorans (strain LB400) GN=Bxeno_C0163 PE=4 SV=1
C-GSDLHLFD---------GFMPTMKSGDVLGHEFMGEVVEVGA-EN--QKLKIGDRVVV
PFTIACGECDRCRRGFFSVCERSNR--NKEMA-D-KVFGH-STAG-LFGYSHLTGGYPGG
QAEYVRVPFADFTPVRIP----D--GLTDEQVLFLGDIFPTGWQA-AAQCEIEP--T-D-
TVSIWGAGPVGQFAIRSA---ILLGARQVISIDRVP--ERLAMARA-A------GAITIN
-FDT--------E--S-VLDRLNELTQG-KGPEKCIDAVGMESHA---TR------SF-D
ALYDRAKQAL--M-L--------ET--DRPHVLREMIYVCRPAGILSIPGVYGGL-----
--IDKI---PFGAAMNKGLTF-RMGQTHVNRWTDDLLR-RIQE
>tr|Q13QY0|Q13QY0_BURXL/37-350 Putative zinc-containing dehydrogenase OS=Burkholderia xenovorans (strain LB400) GN=Bxeno_B0541 PE=4 SV=1
C-GSDLHLFD---------GFMPTMESGDIMGHEFMGEVVEVGK-DN--KALSVGDRVVI
PFTIFCGECDQCKRGNFSVCERSNR--NKEKA-D-KVFGH-ATAG-LFGYSHLTGGYAGG
QAEYVRVPMADTTHVKIP----D--GLTDEQVLFLGDIFPTGWQA-AVNCDIQP--E-D-
TVAIWGAGPVGQMAIRSA---VLLGARQVVVIDRVP--ERLVMARA-G------GAITIN
-FDE--------E--S-VLDRLKELTNG-KGPEKCIDAVGMESHA---TR------SF-D
AMYDRVKQAV--M-L--------ET--DRPHVLREMIYVCRPAGILSVPGVYGGL-----
--IDKI---PFGASMNKGLTW-KMGQTHVNRWTDDLLH-RIQE
>tr|Q21A00|Q21A00_RHOPB/37-350 Alcohol dehydrogenase, zinc-binding OS=Rhodopseudomonas palustris (strain BisB18) GN=RPC_1223 PE=4 SV=1
C-GSDLHLFD---------GVMPTMENGDVLGHETMGEVVEVGN-DN--KALKVGDRVVV
PFTISCGQCFFCKRGFFSGCERSNP--NAKMA-E-SVWGH-SPAG-LFGYSHMLGGFAGG
QAEYLRVPYADVGPIKVP----D--GLSDEQVLFLSDIFPTGFMA-ADFCDLKG--G-E-
TVAIWGCGPVGQFAIKSA---FLLGAERVIAIDTVP--ERLAMAQA-S------GAITLD
-FMK--------E--D-IFDRIQDLTEG-RGADACIDAVGTEPET---GS------GV-D
AVIDRIKVAT--F-I--------GT--DRPHVLRQAIHCCRNFGTVSIVGVYGGL-----
--LDKI---PMGSAINRGLTF-RMAQTPVQHYLPQLLG-RIEK
>tr|Q2IV77|Q2IV77_RHOP2/37-350 Alcohol dehydrogenase superfamily, zinc-containing OS=Rhodopseudomonas palustris (strain HaA2) GN=RPB_3187 PE=4 SV=1
C-GSDLHLFD---------GVMPSMKSGDVLGHETMGEVVEVGA-DN--KALKVGDRVVV
PFTISCGECFFCKRGFYSGCERSNP--NAEQA-A-KLWGH-SPAG-LFGYSHLLGGFAGG
QAEYLRVPYADVGPIKVP----D--GMTDEQALFLSDIFPTGFMA-ADFCNLKG--G-E-
TVAIWGCGPVGQFAIKSA---FLLGAERVIAIDTVP--ERLEMARA-S------GAITID
-FRN--------E--D-VYDRIQDLTHG-RGADACIDAVGTEPDT---AS------GF-D
AIVDRIKVAT--F-M--------GT--DRPHVLRQAIHCCRNFGTVSIVGVYGGL-----
--LDNI---PMGSAINRGLTF-RMAQTPVQHYLPQLLA-RIEK
>tr|Q2K1X4|Q2K1X4_RHIEC/37-350 Putative alcohol dehydrogenase protein OS=Rhizobium etli (strain CFN 42 / ATCC 51251) GN=RHE_PB00045 PE=4 SV=1
C-GSDLHLYD---------GVMPEMRSGDVMGHETMGEVVEVGK-DN--TKLKVGDRVVV
PFTISCGECFFCKRGFYSGCERSNP--DRAKV-T-KLWGN-SPAG-LFGYSHLLGGYAGG
QAEYLRVPYADVGPIKVP----A--GLSDEQVLFLSDIFPTGYMA-ADFCNIQS--G-D-
TIAIWGCGPVGQMAIRSA---FLLGAERVIAIDAVP--ERMALAEA-A------GAVILD
-FMD--------K--D-VYDQIMELTDG-RGADACIDAVGTEAEA---AA------SW-D
SRLDRIKVAM--F-M--------GT--DRPHVLRQAIQCCRNFGTVSIVGVYGGF-----
--LDKI---PMGSAINRGLTF-KMAQTPVQHYLPILME-RIEK
>tr|Q2Y729|Q2Y729_NITMU/37-347 Zinc-containing alcohol dehydrogenase superfamily OS=Nitrosospira multiformis (strain ATCC 25196 / NCIMB 11849) GN=Nmul_A2149 P
C-GSDLHLYR---------GKMPELKNGDILGHEFMGTVVDAGP-EV--TALRKGDRVVV
PFVIACGQCFFCERQLYAACETTNP--DRGAIMN-KKNVR-SGAA-FFGYTHLYGGVPGG
QAEYVRVPKANVGPIKIP----E--TLPDEKVLFLSDILPTGYQA-VLNAEIGP--G-S-
SVVIFGAGPVGLMSAACA---RLLGAETIFMVDHHP--YRLEFARQTY------DVIPLN
-FDE--------V--D-PAEVIVEKTSY-RGVDAAIDAIGFEAKG---SA----------
--LETVMTNL--K-L--------EG--SSGVALRQCIAAVRRGGTISVPGVYAGF-----
--IHAF---LFGDAFEKGVTF-RMGQTHVQRFLPELLE-HVES
>tr|Q3IXL5|Q3IXL5_RHOS4/37-350 Putative Glutathione-dependent formaldehyde dehydrogenase OS=Rhodobacter sphaeroides (strain ATCC 17023 / 2.4.1 / NCIB 8253 / D
C-GSDLHLYD---------GVIPGLMSGDILGHEFMGRVVETGP-K---STLKKGQRVVV
PFTISCGQCFFCEHQLFSACDNSNPAEKQDLS-E-PLYGH-AVSG-LFGYSHLTGGYPGG
QAEYVRVPYSDVGPIVIP----D--GLEDEQVLFLSDILPTGWMA-AENAGIEE--G-D-
TVAVWGCGPVGLFAIQSA---LLMGAGKVIAIDEYP--KRLALARR-L------GAEVID
-FRR--------T--K-VLEALMEMSGG-LGPDAVIDAVGMEAHG---FM-------P-D
TLMDNMKQRV--G-I--------GA--DSGHALREAILAVRKGGRVSVPGVYGGF-----
--LDKF---PLGALMEKGLTV-KTGQTHVQRYTEELLR-RIGE
>tr|Q5HXL3|Q5HXL3_GLUOX/37-351 Putative alcohol/aldehyde dehydrogenase OS=Gluconobacter oxydans GN=GOX2676 PE=4 SV=1
C-GSDLHLMD---------GLMPTMKCGDILGHETMGEVVEVGK-DN--KRLSVGDRIVV
PFTISCGECRQCKWGNWSCCERTNP--NRRQQ-A-ETFGY-PLAG-LFGYSHITGGFSGG
QAEYLRVPYADVGPIIVP----E--GLEDEQVLFLSDIFPTGYQA-AENCEITP--ESEK
TIAVWGCGPVGQMAIRSC---FLLGAKRVIAIDEVP--ERLAMARA-A------GAETID
-FRT--------Q--N-IQETLVEMTDG-LGPDAVIEAVGMEAHG---A----------D
TMMQKVGSALLSA-T--------TL--ERPFALNQAILGCRPGGILSMPGVYAGA-----
--LGPV---MIGILMNKGLTL-RTGQTNTQKYLKPLLE-RIQK
>tr|Q5P6L9|Q5P6L9_AZOSE/37-350 Putative glutathione-dependent formaldehyde dehydrogenase OS=Azoarcus sp. (strain EbN1) GN=fdh PE=4 SV=1
C-GSDLHLYD---------GFMMGMESGDILGHEFMGEVVEVGA-AD--HRLKVGDRVVV
PFTICCGECEQCRRGNFSVCERSNR--NKALA-D-KTFGH-STAG-LFGYTHLTGGYAGG
QAEYVRVPYADVAPVKIT----S--GLSDDQVLFLGDILPTGWQA-AVQCDIQP--T-D-
TVAIWGAGPVGQFAIRSA---VLLGAKQVIAIDRVP--ERLGMAQA-G------GATTIN
-CED--------E--S-VIERLNELTGG-KGPEKCIDAVGMEAHA---TQ------SL-D
SLYDRAKQAI--M-L--------ET--DRPHVLREMIYVCRPAGTLSVPGVYGGL-----
--IDKL---PFGALMNKGLTL-RTGQTHVNRWTADLLR-RIEE
>tr|Q6N824|Q6N824_RHOPA/37-350 Zinc-containing dehydrogenase OS=Rhodopseudomonas palustris GN=RPA2080 PE=4 SV=1
C-GSDLHLMD---------GVMPSMQSGDVLGHETMGEVVEVGS-EN--TKLKVGDRVVV
PFTISCGECFFCQRGFYSGCERSNP--NAKMA-E-KMWGH-SPAG-LFGYSHMLGGYAGG
QAEYLRIPYADVGPIKVP----D--GLTDEQVLFLSDIFPTGFMA-ADFCNLKG--G-E-
TVAVWGCGPVGQMAIKSA---FLLGAERVIAIDTVP--ERMELARQ-S------GAIVIN
-FMD--------D--D-VYDKIQDLTNG-RGADACIDAVGTEAAA---TA------SL-D
SMIDRVKVAT--F-M--------GT--DRPHVLRQAIHCCRNFGTVSIVGVYGGL-----
--LDKI---PMGSAINRGLTM-RMAQTPVQQYLPQLLG-RIQQ
>tr|Q7UKC0|Q7UKC0_RHOBA/37-350 Glutathione-dependent formaldehyde dehydrogenase OS=Rhodopirellula baltica GN=fdh PE=3 SV=1
C-GSDLHLMA---------GAAPAMEAGDIIGHEPMGEVVEVGN-AV--SNLSVGDRVVV
PFTISCGECFFCQSTLYSLCDQSNR--NAEQA-E-KIMGH-SPAG-LFGYTHMLGGYAGG
QAEYLRVPYADVGPIKVP----D--GLPDEQVVFLSDIFPTGYMA-AENCEITP--N-D-
TVAVWGCGPVGQFAIQSA---WMLGAKRVIAIDNVP--ERLEMARSVS------KAEVID
-YEK--------S--D-VYETLQEWTKG-RGPDCCIDAVGAENHA---AG------NL-Q
SVLDDAKTAL--H-L--------GS--DRPHVLNEIFKCCRKGGRVSVPGVYFSS-----
--VN-L---QWGTAMNKALQI-RLGQTHMQRYLTPLME-KITD
>tr|Q92X82|Q92X82_RHIME/37-350 Formaldehyde dehydrogenase (Glutathione) OS=Rhizobium meliloti GN=RB0080 PE=3 SV=2
C-GSDVHIFH---------GLIPSMENGDILGHETMGEVVEVGK-GA--RGLEVGDRVVV
PFTIACGECFFCRKGFYSACERTNP--DREKA-A-KLWGN-SPAG-LFGYSHLLGGYSGG
QAEYLRVPHADVGPIKVP----D--ELTDEQALFLSDIFPTGYMA-AEFCNIEP--G-Q-
TIAIWGCGPVGQMAIRSA---FLLGAERVIAIDSIP--ERLRLAES-A------GAMTLD
-YMA--------E--D-IYDRIMEITHG-RGADACIDAVGTEADS---RA------SL-D
SLVDRVKVAT--F-M--------GT--DRPHVLRQAIHCCRNFGTVSVVGVYGGY-----
--LDKV---PLGSAINRGLTL-RMAQTPVQRYLPSLLD-RIRK
>tr|Q9RZE4|Q9RZE4_DEIRA/37-351 Alcohol dehydrogenase, zinc-containing OS=Deinococcus radiodurans GN=DR_A0005 PE=3 SV=1
C-GSDLHLLD---------GYIPSMETGDILGHEFMGEVVEVGS-EV--RKLKVGDRVVV
PFNIACGVCDPCKRGFFSACDNSNP--NHRMA-E-ALYGA-TSGGALFGYSHMYGGYAGG
QAQYVRVPFADVGPFKIE----S--GLKDEQVLFLTDIFPTGYQA-AEQCNIVP--GRD-
VVAVFGAGPVGQFAARSA---QMLGAAHVIVIDRVP--ERLAMAEA-A------GCQTIN
-YEK--------E--D-VLLSLREATGG-RGPDHVIDAVGMEAHG---HG-------P-G
STMDKVQQNL--K-L--------TF--DRITALRWAILSCAKGGTVSMPGVYGGL-----
--VDKM---PIGAAFAKGLIF-RMGQTHTHRHIPSLLG-RIEA
>sp|P77316|YBDR_ECOLI/37-349 Uncharacterized zinc-type alcohol dehydrogenase-like protein ybdR OS=Escherichia coli (strain K12) GN=ybdR PE=3 SV=1
C-GSDLHLYR---------GKIPQVKHGDIFGHEFMGEVVETGK-DV--KNLQKGDRVVI
PFVIACGDCFFCRLQQYAACENTNA--GKGAALN-KKQIP-APAA-LFGYSHLYGGVPGG
QAEYVRVPKGNVGPFKVP----P--LLSDDKALFLSDILPTAWQA-AKNAQIQQ--G-S-
SVAVYGAGPVGLLTIACA---RLLGAEQIFVVDHHP--YRLHFAADRY------GAIPIN
-FDE--------DS-D-PAQSIIEQTAGHRGVDAVIDAVGFEAKG---ST----------
--TETVLTNL--K-L--------EG--SSGKALRQCIAAVRRGGIVSVPGVYAGF-----
--IHGF---LFGDAFDKGLSF-KMGQTHVHAWLGELLP-LIEK
>tr|A2WJB0|A2WJB0_9BURK/84-399 Threonine dehydrogenase OS=Burkholderia dolosa AUO158 GN=BDAG_04914 PE=4 SV=1
G-GADLHLYD---------AAMPGLKDGAIPGREFMGEVVEVGR-DVDAARLRVGDRVAV
PFAIACGECRACRRGDYAVCDASNP--NRAFV-Q-RVYGR-GTGA-LFGGGHLAGGYPGG
HAEYVRVPYADVGPIKIP----D--EIDDERALPLGDALPAGWQA-AVQCEIRP--N-E-
TVAVWGAGPVGLYAMLAA---RVLGAGHVIAIDCVP--ARLERARM-L------GATPID
-FTR--------L--S-VADTLADHTHG-RGPDKCIDAVGLGAHA---VG------AI-D
APLDRFDETS--A-P--------GV--DSPHVLREAIYACRPGGIVSVAGLYGGL-----
--VDSV---PVGALVNKALTL-RAAQAHVQRWSRDLLT-RIAN
>tr|A3KTX5|A3KTX5_PSEAE/37-349 Putative uncharacterized protein OS=Pseudomonas aeruginosa C3719 GN=PACG_01104 PE=3 SV=1
C-GSDLHLYR---------GKIPMVEQGDILGHEFMGVVEEVGS-AV--TAVRPGDRVVV
PFVIACGECFFCRLNLHAACETTNP--GRGAILN-KKQIP-PGAA-LYGYSHLYGGVPGG
QAEYVRVPKANSGPFVIP----D--VMEDERVLFLSDILPTGYQA-VRNAGVRQ--G-S-
SVAIYGAGPVGLMAAACA---RMLGAERIFIVDHHP--YRLDFAARSY------GAIPID
-FDQ--------ED-D-PAAAIIERTDGHRGVDAVIDAVGFEAKG---SV----------
--TETVLTAL--K-L--------EA--SSGKALRQCIAAVRRGGTVSVPGVYAGF-----
--IHGF---LFGDAFDKGLTF-KMGQTHVQALLPALLE-HIGN
>tr|A4LNT6|A4LNT6_BURPS/151-464 Oxidoreductase, zinc-binding dehydrogenase family OS=Burkholderia pseudomallei 305 GN=BURPS305_2469 PE=4 SV=1
G-GADLHLYD---------AVIPGLKDGDVLGRECVGEVVEIGA-GV--SRRRVGERVVV
PFAIACGECDQCRRGNWSVCETTNP--HRALA-D-KVFGH-ATGG-LLGCGHLAGGYPGG
QAQYVRVPHADVAPATIP----D--GVDDERALFVGDSLATGWQA-AAQCEIEP--G-D-
VVAVWGAGAVGLFAAMSA---RLLGAAEVIAIDRVP--ERLALAQK-L------GATPLD
-FER--------L--G-VADTLAERTRG-KGPDKCIDAVGLEAQA---GE------AL-D
AVTDRFRPTV--A-A--------GA--DQPHVLREMIYACRPGGVLSVPGVYGGL-----
--VDKL---PMGALMHKGLTL-RAGQTHVCRWTAGLLE-RIAD
>tr|A6E9D8|A6E9D8_9SPHI/37-346 Zinc-type alcohol dehydrogenase OS=Pedobacter sp. BAL39 GN=PBAL39_15129 PE=3 SV=1
C-GSDLHILS---------GAVPQTTD-MVMGHEFMGIVEEVGA-EV--KNLKKGDRVIV
PFPIACGSCFFCNHGASPSCENSNY--KHYGPNG-DMMDQ-KGAA-LFGYTDLYGGYSGG
QAEYVRVPYADVSPRIIP----E--NITDEQALFLTDIFPTGWSG-VDWAQMKG--G-E-
VVAIFGSGPVGLMAQKAA---WLHGASRVIAIDPLD--YRLEKAKAVN------KVDTLN
-PHK--------V--D-VVEAIREMTAG-RGADVCIDAVGFEPER---NF----------
--IDKLKATV--N-F--------EK--GSMKVLDLCFEAVRRSGTVSILGVYGSP-----
--YDNF---PLFRIFDKGLTI-KQGQAPVLNYIDTLID-LVKE
>tr|B0MI84|B0MI84_9FIRM/37-336 Putative uncharacterized protein OS=Anaerostipes caccae DSM 14662 GN=ANACAC_03338 PE=3 SV=1
C-GSDLHLIH---------GRVPALNPGFILGHETMGIVAETGK-AV--TNVKKGDRVIV
PFPVACGHCFFCEHGEYSQCDNSNP--N-----------G-GAGG-LFGYSDAFGGYPGG
QAQYLRVPYANVGPVKVP----E--ELEDEQVLFLTDILPTSRWA-VDISGMKP--G-D-
TVVVLGCGPVGLLTVKWA---FLLGAERVIAVDSVD--YRLRHAASY-------GAEVMN
-LKD--------Y--DNTGMELKEKTHG--GADVVIDCVGMDGKM---SV----------
--VEKVESAL--K-L--------QA--GSKSAIEISSEAVRKCGTVAMIGVYGGR-----
--YNLF---PLGNFFDRNITL-RMGQCPAQRYVDPILS-QIAD
>tr|B1H433|B1H433_BURPS/156-469 Oxidoreductase, zinc-binding dehydrogenase family OS=Burkholderia pseudomallei S13 GN=BURPSS13_0131 PE=4 SV=1
G-GADLHLYD---------AVIPGLKDGDVLGRECVGEVVEIGA-GV--SRRRVGERVVV
PFAIACGECDQCRRGNWSVCETTNP--HRALA-D-KVFGH-ATGG-LLGCGHLAGGYPGG
QAQYVRVPHADVAPATIP----D--GVDDERALFVGDSLATGWQA-AAQCEIEP--G-D-
VVAVWGAGAVGLFAAMSA---RLLGAAEVIAIDRVP--ERLALAQK-L------GATPLD
-FER--------L--G-VADTLAERTRG-KGPDKCIDAVGLEAQA---GE------AL-D
AVTDRFRPTV--A-A--------GA--DQPHVLREMIYACRPGGVLSVPGVYGGL-----
--VDKL---PMGALMHKGLTL-RAGQTHVCRWTAGLLE-QIAD
>tr|B2H4X9|B2H4X9_BURPS/37-350 Oxidoreductase, zinc-binding dehydrogenase family OS=Burkholderia pseudomallei 1655 GN=BURPS1655_J0150 PE=4 SV=1
G-GADLHLYD---------AVIPGLKDGDVLGRECVGEVVEIGA-GV--SRRRVGERVVV
PFAIACGECDQCRRGNWSVCETTNP--HRALA-D-KVFGH-ATGG-LLGCGHLAGGYPGG
QAQYVRVPHADVAPATIP----D--GVDDERALFVGDSLATGWQA-AAQCEIEP--G-D-
VVAVWGAGAVGLFAAMSA---RLLGAAEVIAIDRVP--ERLALAQK-L------GATPLD
-FER--------L--G-VADTLAERTRG-KGPDKCIDAVGLEAQA---GE------AL-D
AVTDRFRPTV--A-A--------GA--DQPHVLREMIYACRPGGVLSVPGVYGGL-----
--VDKL---PMGALMHKGLTL-RAGQTHVCRWTAGLLE-RIAD
>tr|B2N8K4|B2N8K4_ECOLX/37-349 Oxidoreductase, zinc-binding dehydrogenase family OS=Escherichia coli 53638 GN=Ec53638_0706 PE=4 SV=1
C-GSDLHLYR---------GKIPQVKHGDIFGHEFMGEVVETGK-DV--KNLQKGDRVVI
PFVIACGDCFFCRLQQYAACENTNA--GKGAALN-KKQIP-APAA-LFGYSHLYGGVPGG
QAEYVRVPKGNVGPFKVP----P--LLSDDKALFLSDILPTAWQA-AKNAQIQQ--G-S-
SVAVYGAGPVGLLTIACA---RLLGAEQIFVVDHHP--YRLHFAADRY------GAIPIN
-FDE--------DS-D-PAQSIIEQTAGHRGVDAVIDAVGFEAKG---ST----------
--TETVLTNL--K-L--------EG--SSGKALRQCIAAVRRGGIVSVPGVYAGF-----
--IHGF---LFGDAFDKGLSF-KMGQTHVHAWLGELLP-LIEK
>tr|B2NRB4|B2NRB4_ECO57/37-349 Oxidoreductase, zinc-binding dehydrogenase family OS=Escherichia coli O157:H7 str. EC4196 GN=ECH7EC4196_4285 PE=4 SV=1
C-GSDLHLYR---------GKIPQVKHGDIFGHEFMGEVVETGK-DV--KNLQKGDRVVI
PFVIACGDCFFCRLQQYAACENTNA--GKGAALN-KKQIP-APAA-LFGYSHLYGGVPGG
QAEYVRVPKGNVGPFKVP----P--LLSDDKALFLSDILPTAWQA-AKNAQIQQ--G-S-
SVAVYGAGPVGLLTIACA---RLLGAEQIFVVDHHP--YRLRFAADRY------GAIPIN
-FDE--------DS-D-PAQSIIEQTAGHRGVDAVIDAVGFEAKG---ST----------
--TETVLTNL--K-L--------EG--SSGKALRQCIAAVRRGGIVSVPGVYAGF-----
--IHGF---LFGDAFDKGLTF-KMGQTHVHAWLGELLP-LIEK
>tr|B2P1V8|B2P1V8_ECO57/37-349 Oxidoreductase, zinc-binding dehydrogenase family OS=Escherichia coli O157:H7 str. EC4113 GN=ECH7EC4113_0973 PE=4 SV=1
C-GSDLHLYR---------GKIPQVKHGDIFGHEFMGEVVETGK-DV--KNLQKGDRVVI
PFVIACGDCFFCRLQQYAACENTNA--GKGAALN-KKQIP-APAA-LFGYSHLYGGVPGG
QAEYVRVPKGNVGPFKVP----P--LLSDDKALFLSDILPTAWQA-AKNAQIQQ--G-S-
SVAVYGAGPVGLLTIACA---RLLGAEQIFVVDHHP--YRLRFAADRY------GAIPIN
-FDE--------DS-D-PAQSIIEQTAGHRGVDAVIDAVGFEAKG---ST----------
--TETVLTNL--K-L--------EG--SSGKALRQCIAAVRRGGIVSVPGVYAGF-----
--IHGF---LFGDAFDKGLTF-KMGQTHVHAWLGELLP-LIEK
>tr|B2PFV5|B2PFV5_ECO57/37-349 Oxidoreductase, zinc-binding dehydrogenase family OS=Escherichia coli O157:H7 str. EC4076 GN=ECH7EC4076_1899 PE=4 SV=1
C-GSDLHLYR---------GKIPQVKHGDIFGHEFMGEVVETGK-DV--KNLQKGDRVVI
PFVIACGDCFFCRLQQYAACENTNA--GKGAALN-KKQIP-APAA-LFGYSHLYGGVPGG
QAEYVRVPKGNVGPFKVP----P--LLSDDKALFLSDILPTAWQA-AKNAQIQQ--G-S-
SVAVYGAGPVGLLTIACA---RLLGAEQIFVVDHHP--YRLRFAADRY------GAIPIN
-FDE--------DS-D-PAQSIIEQTAGHRGVDAVIDAVGFEAKG---ST----------
--TETVLTNL--K-L--------EG--SSGKALRQCIAAVRRGGIVSVPGVYAGF-----
--IHGF---LFGDAFDKGLTF-KMGQTHVHAWLGELLP-LIEK
>tr|B3A4X5|B3A4X5_ECO57/37-349 Oxidoreductase, zinc-binding dehydrogenase family OS=Escherichia coli O157:H7 str. EC4401 GN=ECH7EC4401_2575 PE=4 SV=1
C-GSDLHLYR---------GKIPQVKHGDIFGHEFMGEVVETGK-DV--KNLQKGDRVVI
PFVIACGDCFFCRLQQYAACENTNA--GKGAALN-KKQIP-APAA-LFGYSHLYGGVPGG
QAEYVRVPKGNVGPFKVP----P--LLSDDKALFLSDILPTAWQA-AKNAQIQQ--G-S-
SVAVYGAGPVGLLTIACA---RLLGAEQIFVVDHHP--YRLRFAADRY------GAIPIN
-FDE--------DS-D-PAQSIIEQTAGHRGVDAVIDAVGFEAKG---ST----------
--TETVLTNL--K-L--------EG--SSGKALRQCIAAVRRGGIVSVPGVYAGF-----
--IHGF---LFGDAFDKGLTF-KMGQTHVHAWLGELLP-LIEK
>tr|B3ARY9|B3ARY9_ECO57/37-349 Oxidoreductase, zinc-binding dehydrogenase family OS=Escherichia coli O157:H7 str. EC4486 GN=ECH7EC4486_5555 PE=4 SV=1
C-GSDLHLYR---------GKIPQVKHGDIFGHEFMGEVVETGK-DV--KNLQKGDRVVI
PFVIACGDCFFCRLQQYAACENTNA--GKGAALN-KKQIP-APAA-LFGYSHLYGGVPGG
QAEYVRVPKGNVGPFKVP----P--LLSDDKALFLSDILPTAWQA-AKNAQIQQ--G-S-
SVAVYGAGPVGLLTIACA---RLLGAEQIFVVDHHP--YRLRFAADRY------GAIPIN
-FDE--------DS-D-PAQSIIEQTAGHRGVDAVIDAVGFEAKG---ST----------
--TETVLTNL--K-L--------EG--SSGKALRQCIAAVRRGGIVSVPGVYAGF-----
--IHGF---LFGDAFDKGLTF-KMGQTHVHAWLGELLP-LIEK
>tr|B3AYS2|B3AYS2_ECO57/37-349 Oxidoreductase, zinc-binding dehydrogenase family OS=Escherichia coli O157:H7 str. EC4501 GN=ECH7EC4501_3134 PE=4 SV=1
C-GSDLHLYR---------GKIPQVKHGDIFGHEFMGEVVETGK-DV--KNLQKGDRVVI
PFVIACGDCFFCRLQQYAACENTNA--GKGAALN-KKQIP-APAA-LFGYSHLYGGVPGG
QAEYVRVPKGNVGPFKVP----P--LLSDDKALFLSDILPTAWQA-AKNAQIQQ--G-S-
SVAVYGAGPVGLLTIACA---RLLGAEQIFVVDHHP--YRLRFAADRY------GAIPIN
-FDE--------DS-D-PAQSIIEQTAGHRGVDAVIDAVGFEAKG---ST----------
--TETVLTNL--K-L--------EG--SSGKALRQCIAAVRRGGIVSVPGVYAGF-----
--IHGF---LFGDAFDKGLTF-KMGQTHVHAWLGELLP-LIEK
>tr|B3BFG9|B3BFG9_ECO57/37-349 Oxidoreductase, zinc-binding dehydrogenase family OS=Escherichia coli O157:H7 str. EC869 GN=ECH7EC869_4474 PE=4 SV=1
C-GSDLHLYR---------GKIPQVKHGDIFGHEFMGEVVETGK-DV--KNLQKGDRVVI
PFVIACGDCFFCRLQQYAACENTNA--GKGAALN-KKQIP-APAA-LFGYSHLYGGVPGG
QAEYVRVPKGNVGPFKVP----P--LLSDDKALFLSDILPTAWQA-AKNAQIQQ--G-S-
SVAVYGAGPVGLLTIACA---RLLGAEQIFVVDHHP--YRLRFAADRY------GAIPIN
-FDE--------DS-D-PAQSIIEQTAGHRGVDAVIDAVGFEAKG---ST----------
--TETVLTNL--K-L--------EG--SSGKALRQCIAAVRRGGIVSVPGVYAGF-----
--IHGF---LFGDAFDKGLTF-KMGQTHVHAWLGELLP-LIEK
>tr|B3BSZ5|B3BSZ5_ECO57/37-349 Oxidoreductase, zinc-binding dehydrogenase family OS=Escherichia coli O157:H7 str. EC508 GN=ECH7EC508_4552 PE=4 SV=1
C-GSDLHLYR---------GKIPQVKHGDIFGHEFMGEVVETGK-DV--KNLQKGDRVVI
PFVIACGDCFFCRLQQYAACENTNA--GKGAALN-KKQIP-APAA-LFGYSHLYGGVPGG
QAEYVRVPKGNVGPFKVP----P--LLSDDKALFLSDILPTAWQA-AKNAQIQQ--G-S-
SVAVYGAGPVGLLTIACA---RLLGAEQIFVVDHHP--YRLRFAADRY------GAIPIN
-FDE--------DS-D-PAQSIIEQTAGHRGVDAVIDAVGFEAKG---ST----------
--TETVLTNL--K-L--------EG--SSGKALRQCIAAVRRGGIVSVPGVYAGF-----
--IHGF---LFGDAFDKGLTF-KMGQTHVHAWLGELLP-LIEK
>tr|B3HED8|B3HED8_ECOLX/37-349 Oxidoreductase, zinc-binding dehydrogenase family OS=Escherichia coli B7A GN=EcB7A_3046 PE=4 SV=1
C-GSDLHLYR---------GKIPQVKHGDIVGHEFMGEVVETGK-DV--KNLQKGDRVVI
PFVIACGDCFFCRLQQYAACENTNA--GKGAALN-KKQIP-APAA-LFGYSHLYGGVPGG
QAEYVRVPKGNVGPFKVP----P--LLSDDKALFLSDILPTAWQA-AKNAQIQQ--G-S-
SVAVYGAGPVGLLTIACA---RLLGAEQIFVVDHHP--YRLRFAADRY------GAIPIN
-FDE--------DS-D-PAQSIIEQTAGHRGVDAVIDAVGFEAKG---ST----------
--TETVLTNL--K-L--------EG--SSGKALRQCIAAVRRGGIVSVPGVYAGF-----
--IHGF---LFGDAFDKGLTF-KMGQTHVHAWLGELLP-LIEK
>tr|B3IK72|B3IK72_ECOLX/37-349 Oxidoreductase, zinc-binding dehydrogenase family OS=Escherichia coli E110019 GN=EcE110019_3206 PE=4 SV=1
C-GSDLHLYR---------GKIPQVKHGDIFGHEFMGEVVETGK-DV--KNLQKGDRVVI
PFVIACGDCFFCRLQQYAACENTNA--GKGAALN-KKQIP-APAA-LFGYSHLYGGVPGG
QAEYVRVPKGNVGPFKVP----P--LLSDDKALFLSDILPTAWQA-AKNAQIQQ--G-S-
SVAVYGAGPVGLLTIACA---RLLGAEQIFVVDHHP--YRLRFAADRY------GAIPIN
-FDE--------DS-D-PAQSIIEQTAGHRGVDAVIDAVGFEAKG---ST----------
--TETVLTNL--K-L--------EG--SSGKALRQCIAAVRRGGIVSVPGVYAGF-----
--IHGF---LFGDAFDKGLTF-KMGQTHVHAWLGELLP-LIEK
>tr|B3WM83|B3WM83_ECOLX/37-349 Oxidoreductase, zinc-binding dehydrogenase family OS=Escherichia coli B171 GN=EcB171_4482 PE=4 SV=1
C-GSDLHLYR---------GKIPQVKHGDIFGHEFMGEVVETGK-DV--KNLQKGDRVVI
PFVIACGDCFFCRMQQYAACENTNA--GKGAALN-KKQIP-APAA-LFGYSHLYGGVPGG
QAEYVRVPKGNVGPFKVP----P--LLSDDKALFLSDILPTAWQA-AKNAQIQQ--G-S-
SVAVYGAGPVGLLTIACA---RLLGAEQIFVVDHHP--YRLRFAADRY------GAIPIN
-FDE--------DS-D-PAQSIIEQTAGHRGVDAVIDAVGFEAKG---ST----------
--TETVLTNL--K-L--------EG--SSGKALRQCIAAVRRGGIVSVPGVYAGF-----
--IHGF---LFGDAFDKGLTF-KMGQTHVHAWLGELLP-LIEK
>tr|B3WZX4|B3WZX4_SHIDY/37-349 Oxidoreductase, zinc-binding dehydrogenase family OS=Shigella dysenteriae 1012 GN=Sd1012_4012 PE=4 SV=1
C-GSDLHLYR---------GKIPQVKHGDIFGHEFMGEVVETGK-DV--KNLQKGDRVVI
PFVIACGDCFFCRLQQYAACENTNA--GKGAALN-KKQIP-APAA-LFGYSHLYGGVPGG
QAEYVRVPKGNVGPFKVP----S--LLSDDKALFLSDILPTAWQA-AKNAQIQQ--G-S-
SVAVYGAGPVGLLTIACA---RLLGAEQIFVVDHHP--YRLHFAADRY------GAIPIN
-FDE--------DS-D-PAQSIIEQTAGHRGVDTVIDAVGFEAKG---ST----------
--TETVLTNL--K-L--------EG--SSGKALRQCIAAVRRGGIVSVPGVYAGF-----
--IHGF---LFGDAFDKGLSF-KMGQTHVHAWLGELLP-LIEK
>tr|B3XD64|B3XD64_ECOLX/37-349 Oxidoreductase, zinc-binding dehydrogenase family OS=Escherichia coli 101-1 GN=EC1011_1331 PE=4 SV=1
C-GSDLHLYR---------GKIPQVKHGDIFGHEFMGEVVETGK-DV--KNLQKGDRVVI
PFVIACGDCFFCRLQQYAACENTNA--GKGAALN-KKQIP-APAA-LFGYSHLYGGVPGG
QAEYVRVPKGNVGPFKVP----P--LLSDDKALFLSDILPTAWQA-AKNAQIQQ--G-S-
SVAVYGAGPVGLLTIACA---RLLGAEQIFVVDHHP--YRLHFAADRY------GAIPIN
-FDE--------DS-D-PAQSIIEQTAGHRGVDAVIDAVGFEAKG---ST----------
--TETVLTNL--K-L--------EG--SSGKALRQCIAAVRRGGIVSVPGVYAGF-----
--IHGF---LFGDAFDKGLSF-KMGQTHVHAWLGELLP-LIEK
>tr|B3YMA1|B3YMA1_SALET/37-349 Oxidoreductase, zinc-binding dehydrogenase family OS=Salmonella enterica subsp. enterica serovar Kentucky str. CVM29188 GN=SeKA
C-GSDLHLYR---------GKIPQVKHGDIFGHEFMGEVVETGH-DV--KNIRKGDRVVI
PFVIACGDCFFCRLQQYSACENTND--GHGAAMN-KKQIP-PPAA-LFGYSHLYGGVPGG
QAEYVRVPKGNVGPFKVP----P--LLSDDKALFLSDILPTAWQA-AKNAQIQQ--G-S-
SVAVFGAGPVGLLTIACA---RLLGAEQIFVVDHHA--WRLRFAEERY------GAIPIN
-FDD--------EN-D-PAEKIIEQTAGHRGVDAVIDAVGFEAKG---SM----------
--TETVLTNL--K-L--------EG--SSGKALRQCIAAVRRGGVVSVPGVYAGF-----
--IHGF---LFGDAFDKGLTF-KMGQTHVHAWLGELLP-LIEK
>tr|B4A6J9|B4A6J9_SALNE/37-349 Oxidoreductase, zinc-binding dehydrogenase family OS=Salmonella enterica subsp. enterica serovar Newport str. SL317 GN=SNSL317_
C-GSDLHLYR---------GKIPQVKHGDIFGHEFMGEVVETGH-DV--KNIQKGDRVVI
PFVIACGDCFFCRLQQYSACENTND--GHGAAMN-KKQIP-PPAA-LFGYSHLYGGVPGG
QAEYVRVPKGNVGPFKVP----P--LLSDDKALFLSDILPTAWQA-AKNAQIQQ--G-S-
SVAVFGAGPVGLLTIACA---RLLGAEQIFVVDHHA--WRLRFAEERY------GAIPIN
-FDD--------EN-D-PAEKIIEQTAGHRGVDAVIDAVGFEAKG---SL----------
--TETVLTNL--K-L--------EG--SSGKALRQCIAAVRRGGVVSVPGVYAGF-----
--IHGF---LFGDAFDKGLTF-KMGQTHVHAWLGELLP-LIEK
>tr|B5C6C2|B5C6C2_SALET/37-349 Oxidoreductase, zinc-binding dehydrogenase family protein OS=Salmonella enterica subsp. enterica serovar Saintpaul str. SARA23
C-GSDLHLYR---------GKIPQVKHGDIFGHEFMGEVVETGH-DV--KNIRKGDRVVI
PFVIACGDCFFCRLQQYSACENTND--GHGAAMN-KKQIP-PPAA-LFGYSHLYGGVPGG
QAEYVRVPKGNVGPFKVP----P--LLSDDKALFLSDILPTAWQA-AKNAQIQQ--G-S-
SVAVFGAGPVGLLTIACA---RLLGAEQIFVVDHHA--WRLRFAEERY------GAIPIN
-FDD--------EN-D-PAEKIIEQTAGHRGVDAVIDAVGFEAKG---SL----------
--TETVLTNL--K-L--------EG--SSGKALRQCIAAVRRGGVVSVPGVYAGF-----
--IHGF---LFGDAFDKGLTF-KMGQTHVHAWLGELLP-LIEK
>tr|B5CCW6|B5CCW6_SALET/37-349 Oxidoreductase, zinc-binding dehydrogenase family protein OS=Salmonella enterica subsp. enterica serovar Schwarzengrund str. SL
C-GSDLHLYR---------GKIPQVKHGDIFGHEFMGEVVETGH-DV--KNIRKGDRVVI
PFVIACGDCFFCRLQQYSACENTND--GHGAAMN-KKQIP-PPAA-LFGYSHLYGGVPGG
QAEYVRVPKGNVGPFKVP----P--LLSDDKALFLSDILPTAWQA-AKNAQIQQ--G-S-
SVAVFGAGPVGLLTIACA---RLLGAEQIFVVDHHA--WRLRFAEERY------GAIPIN
-FDD--------EN-D-PAEKIIEQTAGHRGVDAVIDAVGFEAKG---SL----------
--TETVLTNL--K-L--------EG--SSGKALRQCIAAVRRGGVVSVPGVYAGF-----
--IHGF---LFGDAFDKGLTF-KMGQTHVHAWLGELLP-LIEK
>tr|B5MLD3|B5MLD3_SALET/37-349 Oxidoreductase, zinc-binding dehydrogenase family OS=Salmonella enterica subsp. enterica serovar Saintpaul str. SARA29 GN=SeSPB
C-GSDLHLYR---------GKIPQVKHGDIFGHEFMGEVVETGH-DV--KNIQKGDRVVI
PFVIACGDCFFCRLQQYSACENTND--GHGAAMN-KKQIP-PPAA-LFGYSHLYGGVPGG
QAEYVRVPKGNVGPFKVP----P--LLSDDKALFLSDILPTAWQA-AKNAQIQQ--G-S-
SVAVFGAGPVGLLTIACA---RLLGAEQIFVVDHHA--WRLRFAEERY------GAIPIN
-FDD--------EN-D-PAEKIIEQTAGHRGVDAVIDAVGFEAKG---SM----------
--TETVLTNL--K-L--------EG--SSGKALRQCIAAVRRGGVVSVPGVYAGF-----
--IHGF---LFGDAFDKGLTF-KMGQTHVHAWLGELLP-LIEK
>tr|B5MWH6|B5MWH6_SALET/37-349 Oxidoreductase, zinc-binding dehydrogenase family OS=Salmonella enterica subsp. enterica serovar 4,[5],12:i:- str. CVM23701 GN=
C-GSDLHLYR---------GKIPQVKHGDIFGHEFMGEVVETGH-DV--KNIRKGDRVVI
PFVIACGDCFFCRLQQYSACENTND--GHGAAMN-KKQIP-PPAA-LFGYSHLYGGVPGG
QAEYVRVPKGNVGPFKVP----P--LLSDDKALFLSDILPTAWQA-AKNAQIQQ--G-F-
SVAVFGAGPVGLLTIACA---RLLGAEQIFVVDHHA--WRLRFAEERY------GAIPIN
-FDD--------EN-D-PAEKIIEQTAGHRGVDAVIDAVGFEAKG---SL----------
--TETVLTNL--K-L--------EG--SSGKALRQCIAAVRRGGVVSVPGVYAGF-----
--IHGF---LFGDAFDKGLTF-KMGQTHVHAWLGELLP-LIEK
>tr|B5NI26|B5NI26_SALET/37-349 Oxidoreductase, zinc-binding dehydrogenase family OS=Salmonella enterica subsp. enterica serovar Javiana str. GA_MM04042433 GN=
C-GSDLHLYR---------GKIPQVKHGDIFGHEFMGEVVETGH-DV--KNIRKGDRVVI
PFVIACGDCFFCRLQQYSACENTND--GHGAAMN-KKQIP-PPAA-LFGYSHLYGGVPGG
QAEYVRVPKGNVGPFKVP----P--LLSDDKALFLSDILPTAWQA-AKNAQIQQ--G-S-
SVAVFGAGPVGLLTIACA---RLLGAEQIFVVDHHA--WRLRFAEERY------GAIPIN
-FDD--------EN-D-PAEKIIEQTAGHRGVDAVIDAVGFEAKG---SM----------
--TETVLTNL--K-L--------EG--SSGKALRQCIAAVRRGGVVSVPGVYAGF-----
--IHGF---LFGDAFDKGLTF-KMGQTHVHAWLGELLP-LIEK
>tr|B5NQD0|B5NQD0_SALET/37-349 Oxidoreductase, zinc-binding dehydrogenase family OS=Salmonella enterica subsp. enterica serovar Kentucky str. CDC 191 GN=SeKB_
C-GSDLHLYR---------GKIPQVKHGDIFGHEFMGEVVETGH-DV--KNIRKGDRVVI
PFVIACGDCFFCRLQQYSACENTND--GHGAAMN-KKQIP-PPAA-LFGYSHLYGGVPGG
QAEYVRVPKGNVGPFKVP----P--LLSDDKALFLSDILPTAWQA-AKNAQIQQ--G-S-
SVAVFGAGPVGLLTIACA---RLLGAEQIFVVDHHA--WRLRFAEERY------GAIPIN
-FDD--------EN-D-PAEKIIEQTAGHRGVDAVIDAVGFEAKG---SM----------
--TETVLTNL--K-L--------EG--SSGKALRQCIAAVRRGGVVSVPGVYAGF-----
--IHGF---LFGDAFDKGLTF-KMGQTHVHAWLGELLP-LIEK
>tr|B5NYG6|B5NYG6_SALET/37-349 Oxidoreductase, zinc-binding dehydrogenase family OS=Salmonella enterica subsp. enterica serovar Heidelberg str. SL486 GN=SeHB_
C-GSDLHLYR---------GKIPQVKHGDIFGHEFMGEVVETGH-DV--KNIQKGDRVVI
PFVIACGDCFFCRLQQYSACENTND--GHGAAMN-KKQIP-PPAA-LFGYSHLYGGVPGG
QAEYVRVPKGNVGPFKVP----P--LLSDDKALFLSDILPTAWQA-AKNAQIQQ--G-S-
SVAVFGAGPVGLLTIACA---RLLGAEQIFVVDHHA--WRLRFAEERY------GAIPIN
-FDD--------EN-D-PAEKIIEQTAGHRGVDAVIDAVGFEAKG---SL----------
--TETVLTNL--K-L--------EG--SSGKALRQCIAAVRRGGVVSVPGVYAGF-----
--IHGF---LFGDAFDKGLTF-KMGQTHVHAWLGELLP-LIEK
>tr|B5PDF8|B5PDF8_SALET/37-349 Oxidoreductase, zinc-binding dehydrogenase family OS=Salmonella enterica subsp. enterica serovar Weltevreden str. HI_N05-537 GN
C-GSDLHLYR---------GKIPQVKHGDIFGHEFMGEVVETGH-DV--KNIRKGDRVVI
PFVIACGDCFFCRLQQYSACENTND--GHGAAMN-KKQIP-PPAA-LFGYSHLYGGVPGG
QAEYVRVPKGNVGPFKVP----P--LLSDDKALFLSDILPTAWQA-AKNAQIQQ--G-S-
SVAVFGAGPVGLLTIACA---RLLGAEQIFVVDHHA--WRLRFAEERY------GAIPIN
-FDD--------EN-D-PAEKIIEQTAGHRGVDAVIDAVGFEAKG---SM----------
--TETVLTNL--K-L--------EG--SSGKALRQCIAAVRRGGVVSVPGVYAGF-----
--IHGF---LFGDAFDKGLTF-KMGQTHVHAWLGELLP-LIEK
>tr|B5PSS5|B5PSS5_SALHA/37-349 Oxidoreductase, zinc-binding dehydrogenase family OS=Salmonella enterica subsp. enterica serovar Hadar str. RI_05P066 GN=SeH_A0
C-GSDLHLYR---------GKIPQVKHGDIFGHEFMGEVVETGH-DV--KNIQKGDRVVI
PFVIACGDCFFCRLQQYSACENTND--GHGAAMN-KKQIP-PPAA-LFGYSHLYGGVPGG
QAEYVRVPKGNVGPFKVP----P--LLSDDKALFLSDILPTAWQA-AKNAQIQQ--G-S-
SVAVFGAGPVGLLTIACA---RLLGAEQIFVVDHHA--WRLRFAEERY------GAIPIN
-FDD--------EN-D-PAEKIIEQTAGHRGVDAVIDAVGFEAKG---SM----------
--TETVLTNL--K-L--------EG--SSGKALRQCIAAVRRGGVVSVPGVYAGF-----
--IHGF---LFGDAFDKGLTF-KMGQTHVHAWLGELLP-LIEK
>tr|B5QCI9|B5QCI9_SALVI/37-349 Oxidoreductase, zinc-binding dehydrogenase family OS=Salmonella enterica subsp. enterica serovar Virchow str. SL491 GN=SeV_A158
C-GSDLHLYR---------GKIPQVKHGDIFGHEFMGEVVETGH-DV--KNIRKGDRVVI
PFVIACGDCFFCRLQQYSACENTND--GHGAAMN-KKQIP-PPAA-LFGYSHLYGGVPGG
QAEYVRVPKGNVGPFKVP----P--LLSDDKALFLSDILPTAWQA-AKNAQIQQ--G-S-
SVAVFGAGPVGLLTIACA---RLLGAEQIFVVDHHA--WRLRFAEERY------GAIPIN
-FDD--------EN-D-PAEKIIEQTAGHRGVDAVIDAVGFEAKG---SM----------
--TETVLTNL--K-L--------EG--SSGKALRQCIAAVRRGGVVSVPGVYAGF-----
--IHGF---LFGDAFDKGLTF-KMGQTHVHAWLGELLP-LIEK
>tr|B6F9F9|B6F9F9_9ENTR/37-349 Putative uncharacterized protein OS=Enterobacter cancerogenus ATCC 35316 GN=ENTCAN_01339 PE=4 SV=1
C-GSDLHLYR---------GKIPKVEHGDIFGHEFMGEVVESGR-DV--KNLQKGDRVVI
PFVIACGDCFFCQMHQYAACEKTNA--GQGAALN-KKQIP-APAA-LFGYSHLYGGVPGG
QAEYVRVPKGNVGPFKVP----Q--LLSDDKALFLSDILPTAWQA-VKNAQVGK--G-S-
SVAVFGAGPVGLLTIACA---RLAGAEQIFVVDHHP--YRLRFAQERY------GAIPIN
-FDD--------DN-D-AAEKIIEQTAGQRGVDAVIDAVGFEAKG---ST----------
--TETILSNL--K-I--------EG--SSGKALRQCIAAVRRGGVVSVPGVYAGF-----
--IHGF---LFGDAFDKGITF-KMGQTHVHAWLGELLP-LIEQ
>tr|B6ZP51|B6ZP51_ECO57/37-349 Oxidoreductase, zinc-binding dehydrogenase family OS=Escherichia coli O157:H7 str. TW14588 GN=ESCCO14588_2048 PE=4 SV=1
C-GSDLHLYR---------GKIPQVKHGDIFGHEFMGEVVETGK-DV--KNLQKGDRVVI
PFVIACGDCFFCRLQQYAACENTNA--GKGAALN-KKQIP-APAA-LFGYSHLYGGVPGG
QAEYVRVPKGNVGPFKVP----P--LLSDDKALFLSDILPTAWQA-AKNAQIQQ--G-S-
SVAVYGAGPVGLLTIACA---RLLGAEQIFVVDHHP--YRLRFAADRY------GAIPIN
-FDE--------DS-D-PAQSIIEQTAGHRGVDAVIDAVGFEAKG---ST----------
--TETVLTNL--K-L--------EG--SSGKALRQCIAAVRRGGIVSVPGVYAGF-----
--IHGF---LFGDAFDKGLTF-KMGQTHVHAWLGELLP-LIEK
>tr|B7CWA9|B7CWA9_BURPS/151-464 Oxidoreductase, zinc-binding dehydrogenase family OS=Burkholderia pseudomallei 576 GN=BUC_7347 PE=4 SV=1
G-GADLHLYD---------AVIPGLKDGDVLGRECVGEVVEIGA-GV--SRRRVGERVVV
PFAIACGECDQCRRGNWSVCETTNP--HRALA-D-KVFGH-ATGG-LLGCGHLAGGYPGG
QAQYVRVPHADVAPATIP----D--GVDDERALFVGDSLATGWQA-AAQCEIEP--G-D-
VVAVWGAGAVGLFAAMSA---RLLGAAEVIAIDRVP--ERLALAQK-L------GATPLD
-FER--------L--G-VADTLAERTRG-KGPDKCIDAVGLEAQA---GE------AL-D
AVTDRFRPTV--A-A--------GA--DQPHVLREMIYACRPGGVLSVPGVYGGL-----
--VDKL---PMGALMHKGLTL-RAGQTHVCRWTAGLLE-RIAD
>tr|B7H4K8|B7H4K8_ACIBA/37-348 Hypothetical zinc-type alcohol dehydrogenase-like protein ybdR OS=Acinetobacter baumannii AB307-0294 GN=ABBFA_002254 PE=4 SV=1
C-GSDLHLYR---------GKIPKTEHGDIFGHEFMGIVEEVGP-AV--TAVKKGDRVIV
PFVIACGECFFCQLDLTAACETTNT--GRGAIIN-KKQIP-PGAA-LFGYSHLYGGVPGG
QAEYVRVPKANKGPFKVP----G--SLSDEKVLFLTDILPTAWQA-VNNAQVKR--G-S-
TVAIYGAGPVGLLSAACA---KMLGAEKIFMVDHNE--YRLNYAAATY------DAIPVN
-FDE--------V--D-AAEFIIQNTDNYRGVDAVIDAIGFEAKG---SV----------
--IETVLTNL--K-L--------EG--SSGAALRQCIAAVRRGGVVSVPGVYAGP-----
--IHGF---LFGDAFDKGLTF-KMGQTHVHQYLPQLLE-LIER
>tr|B7IBZ8|B7IBZ8_ACIBA/37-348 Glutathione-dependent formaldehyde dehydrogenase OS=Acinetobacter baumannii AB0057 GN=AB57_1463 PE=4 SV=1
C-GSDLHLYR---------GKIPKTEHGDIFGHEFMGIVEEVGP-AV--TAVKKGDRVIV
PFVIACGECFFCQLDLTAACETTNT--GRGAIIN-KKQIP-PGAA-LFGYSHLYGGVPGG
QAEYVRVPKANKGPFKVP----G--SLSDEKVLFLTDILPTAWQA-VNNAQVKR--G-S-
TVAIYGAGPVGLLSAACA---KMLGAEKIFMVDHNE--YRLNYAAATY------DAIPVN
-FDE--------V--D-AAEFIIQNTDNYRGVDAVIDAIGFEAKG---SV----------
--IETVLTNL--K-L--------EG--SSGAALRQCIAAVRRGGVVSVPGVYAGP-----
--IHGF---LFGDAFDKGLTF-KMGQTHVHQYLPQLLE-LIER
>tr|B7L8J2|B7L8J2_ECOLX/37-349 Putative oxidoreductase, Zn-dependent and NAD(P)-binding OS=Escherichia coli GN=ybdR PE=4 SV=1
C-GSDLHLYR---------GKIPQVKHGDIFGHEFMGEVVETGK-DV--KNLQKGDRVVI
PFVIACGDCFFCRLQQYAACENTNA--GKGAALN-KKQIP-APAA-LFGYSHLYGGVPGG
QAEYVRVPKGNVGPFKVP----P--LLSDDKALFLSDILPTAWQA-AKNAQIQQ--G-S-
SVAVYGAGPVGLLTIACA---RLLGAEQIFVVDHHP--YRLRFAADRY------GAIPIN
-FDE--------DS-D-PAQSIIEQTAGHRGVDAVIDAVGFEAKG---ST----------
--TETVLTNL--K-L--------EG--SSGKALRQCIAAVRRGGIVSVPGVYAGF-----
--IHGF---LFGDAFDKGLTF-KMGQTHVHAWLGELLP-LIEK
>tr|B7M4U1|B7M4U1_ECOLX/37-349 Putative oxidoreductase, Zn-dependent and NAD(P)-binding OS=Escherichia coli GN=ybdR PE=4 SV=1
C-GSDLHLYR---------GKIPQVKHGDIFGHEFMGEVVETGK-DV--KNLQKGDRVVI
PFVIACGDCFFCRMQQYAACENTNA--GKGAALN-KKQIP-APAA-LFGYSHLYGGVPGG
QAEYVRVPKGNVGPFKVP----P--LLSDDKALFLSDILPTAWQA-AKNAQIQQ--G-S-
SVAVYGAGPVGLLTIACA---RLLGAEQIFVVDHHP--YRLRFAADRY------GAIPIN
-FDE--------DS-D-PAQSIIEQTAGHRGVDAVIDAVGFEAKG---ST----------
--TETVLTNL--K-L--------EG--SSGKALRQCIAAVRRGGIVSVPGVYAGF-----
--IHGF---LFGDAFDKGLTF-KMGQTHVHAWLGELLP-LIEK
>tr|B7V9R9|B7V9R9_PSEAE/37-349 Probable alcohol dehydrogenase (Zn-dependent) OS=Pseudomonas aeruginosa LESB58 GN=PLES_31371 PE=4 SV=1
C-GSDLHLYR---------GKIPMVEQGDILGHEFMGVVEEVGS-AV--TAVRPGDRVVV
PFVIACGECFFCRLNLHAACETTNP--GRGAILN-KKQIP-PGAA-LYGYSHLYGGVPGG
QAEYVRVPKANSGPFVIP----D--VMEDERVLFLSDILPTGYQA-VRNAGVRQ--G-S-
SVAIYGAGPVGLMAAACA---RMLGAERIFIVDHHP--YRLDFAARTY------GAIPID
-FDQ--------ED-D-PAAAIIERTDGHRGVDAVIDAVGFEAKG---SV----------
--TETVLTAL--K-L--------EA--SSGKALRQCIAAVRRGGTVSVPGVYAGF-----
--IHGF---LFGDAFDKGLTF-KMGQTHVQALLPALLE-HIGN
>tr|Q18Z42|Q18Z42_DESHD/37-337 Alcohol dehydrogenase, zinc-binding OS=Desulfitobacterium hafniense (strain DCB-2) GN=Dhaf_3267 PE=3 SV=1
C-GSDLHLIH---------GMVPGMPEGFVLGHETMGIVEEVGG-DV--YNIKKGDRVIV
PFPIACGHCWYCEHDLWSQCDNANP--E-----------A-EVGA-YFGYSNTFGGYDGG
QAEYLRVPYANVGPKVVP----E--ELTDEQVLFLTDILPTSYWG-VEIGGVKK--D-D-
TVVVLGCGPVGLLTIKWA---IFQGAKRVIAVDHIS--YRLDHAYRYY------GVEVIN
-FED--------H--DNTGEYIKEITHG--GADVVIDCVGMDGKA---ST----------
--LEKIETLL--K-L--------QG--GSKSAIEIATQAVRKGGTVALVGVYGSK-----
--YNLF---PLGDFFSRNITL-KMGQCPAHSYVEPIME-LIKT
>tr|Q1Q7T4|Q1Q7T4_PSYCK/37-348 Alcohol dehydrogenase GroES-like OS=Psychrobacter cryohalolentis (strain K5) GN=Pcryo_2481 PE=3 SV=1
C-GSDLHLYR---------GKMPATEEGDIFGHEFMGVVEEVGS-EV--TAVKKGDRVVI
PFVIACGNCFFCQHDLMSACETTNT--GPGAAIN-KKIIP-PPAA-LFGFSHLYGGIPGG
QAEFVRVPKGNFNPFKVN----G--SLSDEKVLFLSDILPTAWQA-VTNANITK--G-S-
TVAIYGAGPVGLLSAACA---KMLGAEQIFVVDHND--YRLQYAKDTY------GAIPVN
-FDK--------V--D-AAEFIIEQTKGHRGVDSVIDAIGFEAKG---SM----------
--LETIMTNL--K-I--------EG--SSGAALRQCIAAVRRGGVVSVPGVYAGP-----
--IHGF---LFGDAFDKGLTF-KMGQTHVHKYLPQLLE-YIEN
>tr|Q3ZUZ2|Q3ZUZ2_ENTSA/100-412 Putative uncharacterized protein OS=Enterobacter sakazakii PE=3 SV=1
C-GSDLHLYR---------GKIPQVHHGDIFGHEFMGEVVETGS-AV--KDIRKGDRVVI
PFVIACGDCFFCKLQQYSACENTNK--GTGAALN-KKQIP-APAA-LFGYSHLYGGIPGG
QAEYVRVPKGNVGPFKVP----P--VLSDDKALFLSDILPTAWQA-VKNGQVQK--G-S-
QVAIYGAGPVGLLSAACA---RLLGAEQIFMVDHND--YRLAFAKERY------GVIPIN
-FDE--------ND-D-PAAFIIENTPGNRGVDAVIDAVGFEAKG---SL----------
--TETVLSNL--K-I--------EG--SSGKALRQCIAAVRRGGVVSVPGVYAGF-----
--IHGF---LFGDAFDKGISF-KMGQTHVHAFLPELLP-LIEQ
>tr|A3M458|A3M458_ACIBT/37-348 Alcohol dehydrogenase GroES-like protein OS=Acinetobacter baumannii (strain ATCC 17978 / NCDC KC 755) GN=A1S_1274 PE=4 SV=2
C-GSDLHLYR---------GKIPKTEHGDIFGHEFMGIVEEIGP-AV--TAVKKGDRVIV
PFVIACGECFFCQLDLTAACETTNT--GRGAIIN-KKQIP-PGAA-LFGYSHLYGGVPGG
QAEYVRVPKANKGPFKVP----G--SLSDEKVLFLTDILPTAWQA-VTNAQVKR--G-S-
TVAIYGAGPVGLLSAACA---KMLGAEKIFMVDHNE--YRLNYAAATY------DAIPVN
-FDE--------V--D-AAEFIIQNTDNYRGVDAVIDAIGFEAKG---SV----------
--IETVLTNL--K-L--------EG--SSGAALRQCIAAVRRGGVVSVPGVYAGP-----
--IHGF---LFGDAFDKGLTF-KMGQTHVHQYLPQLLE-LIER
>tr|A3NP66|A3NP66_BURP6/166-479 Oxidoreductase, zinc-binding dehydrogenase family OS=Burkholderia pseudomallei (strain 668) GN=BURPS668_A3146 PE=4 SV=1
G-GADLHLYD---------AVIPGLKDGDVLGRECVGEVVEIGA-GV--SRRRVGERVVV
PFAIACGECDQCRRGNWSVCETTNP--HRALA-D-KVFGH-ATGG-LLGCGHLAGGYPGG
QAQYVRVPHADVAPATIP----D--GVDDERALFVGDSLATGWQA-AAQCEIEP--G-D-
VVAVWGAGAVGLFAAMSA---RLLGAAEVIAIDRVP--ERLALAQK-L------GATPLD
-FER--------L--G-VADTLAERTRG-KGPDKCIDAVGLEAQA---GE------AL-D
AVTDRFRPTV--A-A--------GA--DQPHVLREMIYACRPGGVLSVPGVYGGL-----
--VDKL---PMGALMHKGLTL-RAGQTHVCRWTAGLLE-RIAD
>tr|A3P9N6|A3P9N6_BURP0/166-479 Oxidoreductase, zinc-binding dehydrogenase family OS=Burkholderia pseudomallei (strain 1106a) GN=BURPS1106A_A3017 PE=4 SV=1
G-GADLHLYD---------AVIPGLKDGDVLGRECVGEVVEIGA-GV--SRRRVGERVVV
PFAIACGECDQCRRGNWSVCETTNP--HRALA-D-KVFGH-ATGG-LLGCGHLAGGYPGG
QAQYVRVPHADVAPATIP----D--GVDDERALFVGDSLATGWQA-AAQCEIEP--G-D-
VVAVWGAGAVGLFAAMSA---RLLGAAEVIAIDRVP--ERLALAQK-L------GATPLD
-FER--------L--G-VADTLAERTRG-KGPDKCIDAVGLEAQA---GE------AL-D
AVTDRFRPTV--A-A--------GA--DQPHVLREMIYACRPGGVLSVPGVYGGL-----
--VDKL---PMGALMHKGLTL-RAGQTHVCRWTAGLLE-RIAD
>tr|A4XUP2|A4XUP2_PSEMY/37-349 Alcohol dehydrogenase GroES domain protein OS=Pseudomonas mendocina (strain ymp) GN=Pmen_2300 PE=3 SV=1
C-GSDLHLYR---------GKIPQVKQGDIFGHEFMGVVEEAGP-AV--TAVRKGDRVIV
PFVIACGSCFFCQLDLHAACETTNP--GRGAILN-KKQIP-SGAA-LFGYSHLYGGVPGG
QAELVRVPKANAGPFKVP----D--ELDDEQVLFLTDILPTGYQA-AINAGIKP--G-S-
SVAIYGAGPVGLMSAACA---RMLGAEQIFMVDHHD--YRLQYAQQTY------GVVPIN
-FDV--------VD-D-PAAAIIEQTAGHRGVDAVIDAVGFEAKG---SL----------
--TETVLTAL--K-L--------EA--SSGVALRQCIAAVRRGGTVSVPGVYAGF-----
--IHGF---LFGDAFDKGLTF-KMGQTHVHPLLPTLLQ-HVLE
>tr|A5W357|A5W357_PSEP1/37-349 Alcohol dehydrogenase GroES domain protein OS=Pseudomonas putida (strain F1 / ATCC 700007) GN=Pput_2429 PE=3 SV=1
C-GSDLHLYR---------GKIPQTEAGDIFGHEFMGVVEDTGR-AV--TNLQIGDRVVV
PFVIACGSCFFCQHDLFAACETTNT--GRGSLIN-KKGIP-PGAA-LFGYSHLYGGIPGG
QADYVRVPKANVGPFKVP----T--ALADDKVLFLSDILPTAWQA-VLNAEIGQ--G-S-
SLAIYGAGPVGLLTAACA---RMLGAQTIFMVDDND--YRLTYAQDAY------GVTAIN
-FEQ--------DD-D-PADSIIRQTPGMRGVDAVIDAVGFEAKG---ST----------
--AETVMTAL--K-I--------EG--SSGKALRQSISAVRRGGIVSVPGVYAGF-----
--IHAF---MFGDAFDKGLTF-KMGQTHVQKYLPELLE-HIEA
>tr|A6T7L0|A6T7L0_KLEP7/37-349 Putative oxidoreductase OS=Klebsiella pneumoniae subsp. pneumoniae (strain ATCC 700721 / MGH 78578) GN=KPN78578_11200 PE=3 SV=1
C-GSDLHLYR---------GKIPGTHHGDIFGHEFMGEVVEAGS-EV--TAVRKGDRVVI
PFVIACGDCFFCRLQQYAACESTNS--GQGATLN-RKGIS-PPAA-LFGYSDLYGGIPGG
QAEYVRVPKANTGPFKVP----D--TLPDEKVLFLSDILPTAWQA-VKNAEVKP--G-S-
SVAIFGAGPVGLLCASCA---RLNGAEQIFIIDHND--YRLDFAQQRY------GAIPIN
-FDH--------HD-D-PAQWIIDNTPGHRGVDAVIDAVGFEAKG---SL----------
--TETVLSTL--K-I--------EG--SSGKALRQCIAAVRRGGIVSVPGVYAGF-----
--IHGF---MFGDAFDKGLTF-RMGQTHVHAWLPDLLA-LIEQ
>tr|A6V5Y7|A6V5Y7_PSEA7/37-349 Probable alcohol dehydrogenase (Zn-dependent) OS=Pseudomonas aeruginosa (strain PA7) GN=PSPA7_3112 PE=3 SV=1
C-GSDLHLYR---------GKIPLVEQGDILGHEFMGIVEEVGP-AV--TAVRPGDRVVV
PFVIACGECFFCRLNLHAACETSNP--GRGAILN-KKQIP-PGAA-LYGYSHLYGGVPGG
QAEYVRVPKANSGPLVIP----D--ALDDERVLFLSDILPTGYQA-VRNAGIRQ--G-S-
SVAIYGAGPVGLMSAACA---RLLGAERIFIVDHHR--YRLDFAARTY------GAIPID
-FGS--------ED-D-PAAAIIERTEGHRGVDAAIDAVGFEAKG---SV----------
--TESMLAAL--R-L--------EA--GSGKALRQCIAAVRRGGTVSVPGVYAGF-----
--IHGF---LFGDAFDKGLTF-KMGQTHVQALLPALLE-HIGN
>tr|A7MK22|A7MK22_ENTS8/37-349 Putative uncharacterized protein OS=Enterobacter sakazakii (strain ATCC BAA-894) GN=ESA_02717 PE=3 SV=1
C-GSDLHLYR---------GKIPQVHHGDIFGHEFMGEVVETGS-AV--KDIRKGDRVVI
PFVIACGDCFFCKLQQYSACENTNK--GTGAALN-KKQIP-APAA-LFGYSHLYGGIPGG
QAEYVRVPKGNVGPFKVP----P--VLSDDKALFLSDILPTAWQA-VKNGQVQK--G-S-
QVAIYGAGPVGLLSAACA---RLLGAEQIFMVDHND--YRLAFAKERY------GVIPIN
-FDE--------ND-D-PAAFIIENTPGNRGVDAVIDAVGFEAKG---SL----------
--TETVLSNL--K-I--------EG--SSGKALRQCIAAVRRGGVVSVPGVYAGF-----
--IHGF---LFGDAFDKGISF-KMGQTHVHAFLPELLP-LIEQ
>tr|A7ZIZ4|A7ZIZ4_ECO24/37-349 Oxidoreductase, zinc-binding dehydrogenase family OS=Escherichia coli O139:H28 (strain E24377A / ETEC) GN=EcE24377A_0630 PE=3 S
C-GSDLHLYR---------GKIPQVKHGDIFGHEFMGEVVETGK-DV--KNLQKGDRVVI
LFVIACGDCFFCRMQQYAACENTNA--GKGAALN-KKQIP-APAA-LFGYSHLYGGVPGG
QAEYVRVPKGNVGPFKVP----P--LLSDDKALFLSDILPTAWQA-AKNAQIQQ--G-S-
SVAVYGAGPVGLLTIACA---RLLGAEQIFVVDHHP--YRLHFAADRY------GAIPIN
-FDE--------DS-D-PAQSIIEQTAGHRGVDAVIDAVGFEAKG---ST----------
--TETVLTNL--K-L--------EG--SSGKALRQCIAAVRRGGIVSVPGVYAGF-----
--IHGF---LFGDAFDKGLTF-KMGQTHVHAWLGELLP-LIEK
>tr|A7ZXN6|A7ZXN6_ECOHS/37-349 Oxidoreductase, zinc-binding dehydrogenase family OS=Escherichia coli O9:H4 (strain HS) GN=EcHS_A0660 PE=3 SV=1
C-GSDLHLYR---------GKIPQVKHGDIFGHEFMGEVVETGK-DV--KNLQKGDRVVI
PFVIACGDCFFCRLQQYAACENTNA--GKGAALN-KKQIP-APAA-LFGYSHLYGGVPGG
QAEYVRVPKGNVGPFKVP----P--LLSDDKALFLSDILPTAWQA-AKNAQIQQ--G-S-
SVAVYGAGPVGLLTIACA---RLLGAEQIFVVDHHP--YRLHFAADRY------GAIPIN
-FDE--------DS-D-PAQSIIEQTAGHRGVDAVIDAVGFEAKG---ST----------
--TETVLTNL--K-L--------EG--SSGKALRQCIAAVRRGGIVSVPGVYAGF-----
--IHGF---LFGDAFDKGLSF-KMGQTHVHAWLGELLP-LIEK
>tr|A9ATT1|A9ATT1_BURM1/37-350 Alcohol dehydrogenase GroES domain protein (S-(Hydroxymethyl)glutathione dehydrogenase) OS=Burkholderia multivorans (strain ATC
G-GADLHLYD---------AAMPGLKDGAILGREFVGEVVEVGR-EN--RHLHVGDRVVV
PFVVACGECEQCRRGNYSVCEASNP--NRAFV-E-RVYGQ-GTGG-LLGGGHLAGSYAGG
HAEYVRVPFADVAPIRLP----D--ELDDERALPLGDTLPAGWQA-AAQCAIQP--N-D-
VVAVWGAGAVGLFAALAA---RLLGAREVIAIDCVP--ARLECART-L------GATPLD
-FTK--------L--S-VADTLAKHTRG-KGPDKCIDAVGLHAHA---ID------AV-D
APLDRFKETS--A-P--------GV--DPPHVLREAVYACRPGGIVSIAGLYGGL-----
--VDNV---PVGAIVNKGLTL-RAAQTHVPRWSDELLK-RIAD
>tr|A9GUK1|A9GUK1_SORC5/37-346 Alcohol dehydrogenase OS=Sorangium cellulosum (strain So ce56) GN=adh1 PE=4 SV=1
C-GSDLHIYN---------GFFPQAKP-MVLGHEFMGFVEEIGP-QV--TKLRKGDRVVV
PFPIACGRCFFCQAELPVHCESSNP--KHYGPEG-GTLEG-KGGA-LFGYTDIYGGYNGG
QAEYVRVPYADFGPRRVP----E--RLTDEQVLFATDILPTGWTA-IEWAELKG--G-E-
TVAVFGCGPVGLATMKCA---WLRGAARVIGVDREE--YRLTTAREVA------KAETVN
-VDK--------V--D-AVEAIRAMTGG-RGADVCVDAVGMEAHR---GL----------
--LEKASSAL--H-G--------QV--GTISALRLAMSAVRRGGVVPVVGVYGVP-----
--YDNF---PLGQLFDKGLRL-RAGQALAHNYVDRILK-HIED
>tr|A9MV97|A9MV97_SALPB/37-349 Putative uncharacterized protein OS=Salmonella paratyphi B (strain ATCC BAA-1250 / SPB7) GN=SPAB_02946 PE=4 SV=1
C-GSDLHLYR---------GKIPQVKHGDIFGHEFMGEVVETGH-DV--KNIRKGDRVVI
PFVIACGDCFFCRLQQYSACENTND--GHGAAMN-KKQIP-PPAA-LFGYSHLYGGVPGG
QAEYVRVPKGNVGPFKVP----P--LLSDDKALFLSDILPTAWQA-AKNAQIQQ--G-S-
SVAVFGAGPVGLLTIACA---RLLGAEQIFVVDHHV--WRLRFAEERY------GAIPIN
-FDD--------EN-D-PAEKIIEQTAGHRGVDAVIDAVGFEAKG---SL----------
--TETVLTNL--K-L--------EG--SSGKALRQCIAAVRRGGVVSVPGVYAGF-----
--IHGF---LFGDAFDKGLTF-KMGQTHVHAWLGELLP-LIEK
>tr|B0KFF3|B0KFF3_PSEPG/37-349 Alcohol dehydrogenase GroES domain protein OS=Pseudomonas putida (strain GB-1) GN=PputGB1_2984 PE=3 SV=1
C-GSDLHLYR---------GKIPETEAGDIFGHEFMGIVEDTGS-AV--TNLQIGDRVVI
PFVIACGSCFFCQHDLFAACETTNT--GRGSINN-KKGIP-PGAA-LFGYSHLYGGIPGG
QADYVRVPKGNVGPFKVP----T--DLTDDKVLFLSDILPTAWQA-VINAEIGQ--G-S-
SVAIYGAGPVGLLSAACA---RMLGAQTIFMVDDND--YRLAYAQDAY------GVVPIN
-FEQ--------DD-D-PADSIIRQTPGMRGVDAVIDAVGFEAKG---ST----------
--AETVMTAL--K-I--------EG--SSGKALRQSIAAVRRGGVVSVPGVYAGF-----
--IHGF---MFGDAFDKGLTF-KMGQTHVQKYLPELLE-HIEA
>tr|B0RWL8|B0RWL8_XANCB/17-328 Zn-dependent dehydrogenase OS=Xanthomonas campestris pv. campestris (strain B100) GN=xcc-b100_3890 PE=3 SV=1
C-GSDLHLYH---------GKIPDLRPGDILGHEFMGIVEEVGP-DV--TAVRPGDRVVI
PFVVACGQCFHCLLQEFSACETTNT--GKGAALN-HKDMR-PPAA-LFGFSHLYGGLSGG
QAEYVRVPKANVGPLVVP----D--ALHDEQVLFLSDILPTGYQA-VVDAGVKQ--R-S-
TVAIFGAGPVGLMAAACC---RMLGAERVFMVDRHA--YRLDFASRTY------GVIPIN
-FDE--------ID-D-PADIIVSQTDG-RGVDASIEAVGFEAEG---SA----------
--LETALTTL--K-L--------EG--SSGVALRQCIAATRRCGTVSVPGVYAGF-----
--IHAF---MFGDAFDKGLTF-KMGQTHVQKHMPYLLE-RIGN
>tr|B0VAZ7|B0VAZ7_ACIBY/37-348 Putative zinc-type alcohol dehydrogenase-like protein OS=Acinetobacter baumannii (strain AYE) GN=ABAYE2431 PE=3 SV=1
C-GSDLHLYR---------GKIPKTEHGDIFGHEFMGIVEEVGP-AV--TAVKKGDRVIV
PFVIACGECFFCQLDLTAACETTNT--GRGAIIN-KKQIP-PGAA-LFGYSHLYGGVPGG
QAEYVRVPKANKGPFKVP----G--SLSDEKVLFLTDILPTAWQA-VNNAQVKR--G-S-
TVAIYGAGPVGLLSAACA---KMLGAEKIFMVDHNE--YRLNYAAATY------DAIPVN
-FDE--------V--D-AAEFIIQNTDNYRGVDAVIDAIGFEAKG---SV----------
--IETVLTNL--K-L--------EG--SSGAALRQCIAAVRRGGVVSVPGVYAGP-----
--IHGF---LFGDAFDKGLTF-KMGQTHVHQYLPQLLE-LIER
>tr|B1IYJ7|B1IYJ7_ECOLC/37-349 Alcohol dehydrogenase GroES domain protein OS=Escherichia coli (strain ATCC 8739 / DSM 1576 / Crooks) GN=EcolC_3035 PE=3 SV=1
C-GSDLHLYR---------GKIPQVKHGDIFGHEFMGEVVETGK-DV--KNLQKGDRVVI
PFVIACGDCFFCRLQQYAACENTNA--GKGAALN-KKQIP-APAA-LFGYSHLYGGVPGG
QAEYVRVPKGNVGPFKVP----P--LLSDDKALFLSDILPTAWQA-AKNAQIQQ--G-S-
SVAVYGAGPVGLLTIACA---RLLGAEQIFVVDHHP--YRLHFAADRY------GAIPIN
-FDE--------DS-D-PAQSIIEQTAGHRGVDAVIDAVGFEAKG---ST----------
--TETVLTNL--K-L--------EG--SSGKALRQCIAAVRRGGIVSVPGVYAGF-----
--IHGF---LFGDAFDKGLSF-KMGQTHVHAWLGELLP-LIEK
>tr|B1J8F0|B1J8F0_PSEPW/37-349 Alcohol dehydrogenase GroES domain protein OS=Pseudomonas putida (strain W619) GN=PputW619_2641 PE=3 SV=1
C-GSDLHLYR---------GKIPLVETGDILGHEFMGIVEDVGS-AV--TAVRPGDRVVI
PFVIACGDCFFCQHQLFAACETTNT--GPGAILN-KKVIP-PGAA-LFGYSHLYGGVPGG
QADYVRVPKGNTGPFKVP----G--HLADDQLLFLSDILPTAWQA-VLNAEVGQ--G-A-
SLAIYGAGPVGLLSAACA---RMLGVEQIFMVDECG--YRLDYAHQAY------GVIPID
-FAH--------DD-D-PADTIIRQTRGMRGVDAVIDAVGFEAKG---ST----------
--TETVLTAL--K-L--------EG--SSGKALRQSIAAVRRGGVVSVPGVYAGF-----
--IHGF---LFGDAFDKGLTF-RMGQTHVHRYLPELLE-HIEA
>tr|B1X606|B1X606_ECODH/37-349 Predicted oxidoreductase, Zn-dependent and NAD(P)-binding OS=Escherichia coli (strain DH10B) GN=ybdR PE=4 SV=1
C-GSDLHLYR---------GKIPQVKHGDIFGHEFMGEVVETGK-DV--KNLQKGDRVVI
PFVIACGDCFFCRLQQYAACENTNA--GKGAALN-KKQIP-APAA-LFGYSHLYGGVPGG
QAEYVRVPKGNVGPFKVP----P--LLSDDKALFLSDILPTAWQA-AKNAQIQQ--G-S-
SVAVYGAGPVGLLTIACA---RLLGAEQIFVVDHHP--YRLHFAADRY------GAIPIN
-FDE--------DS-D-PAQSIIEQTAGHRGVDAVIDAVGFEAKG---ST----------
--TETVLTNL--K-L--------EG--SSGKALRQCIAAVRRGGIVSVPGVYAGF-----
--IHGF---LFGDAFDKGLSF-KMGQTHVHAWLGELLP-LIEK
>tr|B2FSR6|B2FSR6_STRMK/37-348 Putative zinc-dependant alcohol dehydrogenase OS=Stenotrophomonas maltophilia (strain K279a) GN=Smlt2548 PE=4 SV=1
C-GSDLHLYR---------GKIPDLHDGDVLGHEFMGVVEEVGS-GV--TQVQPGDRVVI
PFVIACGECFHCRLAEYAACETTNT--GKGAALN-QKGML-PPAA-LFGYSHLYGGVAGG
QAEFVRVPKANVGPLRIP----E--GIADEQVLFLSDILPTGYQA-ALNAGVKA--G-S-
TVAIFGAGPVGLMSAACC---RLLGAETIFMVDHLR--YRLDYARRTY------GVTPID
-FKE--------IE-D-PADYILAQTSG-RGVDACIEAVGFEAEG---SA----------
--LESALTAV--K-L--------EG--SSGVAIRQCIAAARRGGVVSIPGVYAGF-----
--IHGF---LLGDAFDKGLTF-KMGQTHVQGLMPELLD-AIME
>tr|B2HXJ3|B2HXJ3_ACIBC/37-348 Threonine dehydrogenase OS=Acinetobacter baumannii (strain ACICU) GN=ACICU_01280 PE=4 SV=1
C-GSDLHLYR---------GKIPKTEHGDIFGHEFMGIVEEVGP-AV--TAVKKGDRVIV
PFVIACGDCFFCQLDLTAACETTNT--GRGAIIN-KKQIP-PGAA-LFGYSHLYGGVPGG
QAEYVRVPKANKGPFKVP----G--SLSDEKVLFLTDILPTAWQA-VTNAQVKR--G-S-
TVAIYGAGPVGLLSAACA---KMLGAEKIFMVDHNE--YRLNYAAATY------DAIPVN
-FDE--------V--D-AAEFIIQNTDNYRGVDAVIDAIGFEAKG---SV----------
--IETVLTNL--K-L--------EG--SSGAALRQCIAAVRRGGVVSVPGVYAGP-----
--IHGF---LFGDAFDKGLTF-KMGQTHVHQYLPQLLE-LIER
>tr|B4SYH1|B4SYH1_SALNS/37-349 Alcohol dehydrogenase GroES-like domain protein OS=Salmonella newport (strain SL254) GN=SNSL254_A0669 PE=4 SV=1
C-GSDLHLYR---------GKIPQVKHGDIFGHEFMGEVVETGH-DV--KNIQKGDRVVI
PFVIACGDCFFCRLQQYSACENTND--GHGAAMN-KKQIP-PPAA-LFGYSHLYGGVPGG
QAEYVRVPKGNVGPFKVP----P--LLSDDKALFLSDILPTAWQA-AKNAQIQQ--G-S-
SVAVFGAGPVGLLTIACA---RLLGAEQIFVVDHHA--WRLRFAEERY------GAIPIN
-FDD--------EN-D-PAEKIIEQTAGHRGVDAVIDAVGFEAKG---SM----------
--TETVLTNL--K-L--------EG--SSGKALRQCIAAVRRGGVVSVPGVYAGF-----
--IHGF---LFGDAFDKGLTF-KMGQTHVHAWLGELLP-LIEK
>tr|B4TAG5|B4TAG5_SALHS/37-349 S-(Hydroxymethyl)glutathione dehydrogenase (Glutathione-dependent formaldehyde dehydrogenase) (Fdh) (Faldh) OS=Salmonella heide
C-GSDLHLYR---------GKIPQVKHGDIFGHEFMGEVVETGH-DV--KNIQKGDRVVI
PFVIACGDCFFCRLQQYSACENTND--GHGAAMN-KKQIP-PPAA-LFGYSHLYGGVPGG
QAEYVRVPKGNVGPFKVP----P--LLSDDKALFLSDILPTAWQA-AKNAQIQQ--G-S-
SVAVFGAGPVGLLTIACA---RLLGAEQIFVVDHHA--WRLRFAEERY------GAIPIN
-FDD--------EN-D-PAEKIIEQTAGHRGVDAVIDAVGFEAKG---SL----------
--TETVLTNL--K-L--------EG--SSGKALRQCIAAVRRGGVVSVPGVYAGF-----
--IHGF---LFGDAFDKGLTF-KMGQTHVHAWLGELLP-LIEK
>tr|B4TP85|B4TP85_SALSV/37-349 S-(Hydroxymethyl)glutathione dehydrogenase (Glutathione-dependent formaldehyde dehydrogenase) (Fdh) (Faldh) OS=Salmonella schwa
C-GSDLHLYR---------GKIPQVKHGDIFGHEFMGEVVETGH-DV--KNIRKGDRVVI
PFVIACGDCFFCRLQQYSACENTND--GHGAAMN-KKQIP-PPAA-LFGYSHLYGGVPGG
QAEYVRVPKGNVGPFKVP----P--LLSDDKALFLSDILPTAWQA-AKNAQIQQ--G-S-
SVAVFGAGPVGLLTIACA---RLLGAEQIFVVDHHA--WRLRFAEERY------GAIPIN
-FDD--------EN-D-PAEKIIEQTAGHRGVDAVIDAVGFEAKG---SL----------
--TETVLTNL--K-L--------EG--SSGKALRQCIAAVRRGGVVSVPGVYAGF-----
--IHGF---LFGDAFDKGLTF-KMGQTHVHAWLGELLP-LIEK
>tr|B5EYK5|B5EYK5_SALA4/37-349 Oxidoreductase, zinc-binding dehydrogenase family OS=Salmonella agona (strain SL483) GN=SeAg_B0655 PE=4 SV=1
C-GSDLHLYR---------GKIPQVKHGDIFGHEFMGEVVETGH-DV--KNIQKGDRVVI
PFVIACGDCFFCRLQQYSACENTND--GHGAAMN-KKQIP-PPAA-LFGYSHLYGGVPGG
QAEYVRVPKGNVGPFKVP----P--LLSDDKALFLSDILPTAWQA-AKNAQIQQ--G-S-
SVAVFGAGPVGLLTIACA---RLLGAEQIFVVDHHA--WRLRFAEERY------GAIPIN
-FDD--------EN-D-PAEKIIEQTAGHRGVDAVIDAVGFEAKG---SM----------
--TETVLTNL--K-L--------EG--SSGKALRQCIAAVRRGGVVSVPGVYAGF-----
--IHGF---LFGDAFDKGLTF-KMGQTHVHAWLGELLP-LIEK
>tr|B5FML3|B5FML3_SALDC/37-349 Oxidoreductase, zinc-binding dehydrogenase family OS=Salmonella dublin (strain CT_02021853) GN=SeD_A0714 PE=4 SV=1
C-GSDLHLYR---------GKIPQVKHGDIFGHEFMGEVVETGH-DV--KNIRKGDRVVI
PFVIACGDCFFCRLQQYSACENTND--GHGAAMN-KKQIP-PPAA-LFGYSHLYGGVPGG
QAEYVRVPKGNVGPFKVP----P--LLSDDKALFLSDILPTAWQA-AKNAQIQQ--G-S-
SVAVFGAGPVGLLTIACA---RLLGAEQIFVVDHHA--WRLRFAEERY------GAIPIN
-FDD--------EN-D-PAEKIIEQTAGHRGVDAVIDAVGFEAKG---SL----------
--TETVLTNL--K-L--------EG--SSGKALRQCIAAVRRGGVVSVPGVYAGF-----
--IHGF---LFGDAFDKGLTF-KMGQTHVHAWLGELLP-LIEK
>tr|B5QVL6|B5QVL6_SALEP/37-349 Hypothetical zinc-dependant alcohol dehydrogenase OS=Salmonella enteritidis PT4 (strain P125109) GN=ybdR PE=4 SV=1
C-GSDLHLYR---------GKIPQVKHGDIFGHEFMGEVVETGH-DV--KNIRKGDRVVI
PFVIACGDCFFCRLQQYSACENTND--GHGATMN-KKQIP-PPAA-LFGYSHLYGGVPGG
QAEYVRVPKGNVGPFKVP----P--LLSDDKALFLSDILPTAWQA-AKNAQIQQ--G-S-
SVAVFGAGPVGLLTIACA---RLLGAEQIFVVDHHA--WRLRFAEERY------GAIPIN
-FDD--------EN-D-PAEKIIEQTAGHRGVDAVIDAVGFEAKG---SL----------
--TETVLTNL--K-L--------EG--SSGKALRQCIAAVRRGGVVSVPGVYAGF-----
--IHGF---LFGDAFDKGLTF-KMGQTHVHAWLGELLP-LIEK
>tr|B5R7W3|B5R7W3_SALG2/37-352 Hypothetical zinc-dependant alcohol dehydrogenase OS=Salmonella gallinarum (strain 287/91 / NCTC 13346) GN=ybdR PE=4 SV=1
C-GSDLHLYR---------GKIPQVKHGDIFGHEFMGEVVETGH-DV--KNIRKGDRVVI
PFVIACGDCFFCRLQQYSACENTND--GHGATMN-KKQIP-PPAA-LFGYSHLYGGVPGG
QAEYVRVPKGNVGPFKVP----P--LLSDDKALFLSDILPTAWQA-AKNAQIQQ--G-S-
SVAVFGAGPVGLLTIACA---RLLGAEQIFVVDHHA--WRLRFAEERY------GAIPIN
-FDD--------EN-D-PAEKIIEQTAGHRGVDAVIDAVGFEAKG---SL----------
--TETVLTNL--K-L--------EG--SSGKALRQCIAAVRRGGVVSVPGVYAGF-----
--IHGFLFGLFGDAFDKGLTF-KMGQTHVHAWLGELLP-LIEK
>tr|B5XSG9|B5XSG9_KLEP3/37-349 Oxidoreductase, zinc-binding dehydrogenase family OS=Klebsiella pneumoniae (strain 342) GN=KPK_3344 PE=4 SV=1
C-GSDLHLYR---------GKIPGTHHGDIFGHEFMGEVVEAGS-EV--TAVRKGDRVVI
PFVIACGDCFFCRLQQYAACESTNS--GQGATLN-RKGIS-PPAA-LFGYSDLYGGIPGG
QAEYVRVPKANTGPFKVP----D--TLPDEKVLFLSDILPTAWQA-VKNAEVKP--G-S-
SVAIFGAGPVGLLCASCA---RLNGAEQIFIIDHND--YRLDFAQQRY------GAIPIN
-FDT--------HD-D-PAQWIIDNTPGHRGVDAVIDAVGFEAKG---SL----------
--TETVLSNL--K-I--------EG--SSGKALRQCIAAVRRGGVVSVPGVYAGF-----
--IHGF---MFGDAFDKGLTF-RMGQTHVHAWLPDLLA-LIEQ
>tr|B5YPV5|B5YPV5_ECO5E/37-349 Oxidoreductase, zinc-binding dehydrogenase family OS=Escherichia coli O157:H7 (strain EC4115 / EHEC) GN=ECH74115_0695 PE=4 SV=1
C-GSDLHLYR---------GKIPQVKHGDIFGHEFMGEVVETGK-DV--KNLQKGDRVVI
PFVIACGDCFFCRLQQYAACENTNA--GKGAALN-KKQIP-APAA-LFGYSHLYGGVPGG
QAEYVRVPKGNVGPFKVP----P--LLSDDKALFLSDILPTAWQA-AKNAQIQQ--G-S-
SVAVYGAGPVGLLTIACA---RLLGAEQIFVVDHHP--YRLRFAADRY------GAIPIN
-FDE--------DS-D-PAQSIIEQTAGHRGVDAVIDAVGFEAKG---ST----------
--TETVLTNL--K-L--------EG--SSGKALRQCIAAVRRGGIVSVPGVYAGF-----
--IHGF---LFGDAFDKGLTF-KMGQTHVHAWLGELLP-LIEK
>tr|B6I0R7|B6I0R7_ECOSE/37-349 Putative oxidoreductase OS=Escherichia coli (strain SE11) GN=ECSE_0676 PE=4 SV=1
C-GSDLHLYR---------GKIPQVKHGDIFGHEFMGEVVETGK-DV--KNLQKGDRVVI
PFVIACGDCFFCRMQQYAACENTNA--GKGAALN-KKQIP-APAA-LFGYSHLYGGVPGG
QAEYVRVPKGNVGPFKVP----P--LLSDDKALFLSDILPTAWQA-AKNAQIQQ--G-S-
SVAVYGAGPVGLLTIACA---RLLGAEQIFVVDHHP--YRLRFAADRY------GAIPIN
-FDE--------DS-D-PAQSIIEQTAGHRGVDAVIDAVGFEAKG---ST----------
--TETVLTNL--K-L--------EG--SSGKALRQCIAAVRRGGIVSVPGVYAGF-----
--IHGF---LFGDAFDKGLTF-KMGQTHVHAWLGELLP-LIEK
>tr|Q0T707|Q0T707_SHIF8/37-349 Putative oxidoreductase OS=Shigella flexneri serotype 5b (strain 8401) GN=ybdR PE=3 SV=1
C-GSDLHLYR---------GKIPQVKHGDIFGHEFMGEVVETGK-DV--KNLQKGDRVVI
PFVIACGDCFFCRLQQYAACENTNA--GKGAALN-KKQIP-APAA-LFGYSHLYGGVPGG
QAEYVRVPKGNVGPFKVP----P--LLSDDKALFLSDILPTAWQA-AKNVQIQQ--G-S-
SVAVYGAGPVGLLTIACA---RLLGAEQIFVVDHHP--YRLRFAADRY------GAIPIN
-FDE--------DS-D-PAQSIIEQTAGHRGVDAVIDAVGFEAKG---ST----------
--TETVLTNL--K-L--------EG--SSGKALRQCIAAVRRGGIVSVPGVYAGF-----
--IHGF---LFGDAFDKGLTF-KMGQTHVHAWLGELLP-LIEK
>tr|Q11VP8|Q11VP8_CYTH3/37-346 Zinc-type alcohol dehydrogenase OS=Cytophaga hutchinsonii (strain ATCC 33406 / NCIMB 9469) GN=adhP PE=3 SV=1
C-GSDLHIYD---------GFFPQARP-LIMGHEFMGIVEEVGN-AV--THLKAGDRIVV
PFPIACGHCYFCNHDMQPNCEHSNP--EHYGPEG-DVLSG-KGGG-LFGYTDLYGGYAGG
QAQYVRVPYADYSPRLVP----E--SLSDEQVLFLTDIFPTGWSA-IDWAQLKG--G-E-
TVAIFGSGPVGLMAQKAA---WLKGAGRVIAIDPLN--YRLAKAKMVN------NVETLN
-PHE--------V--D-VIEAIRAMTNG-RGADVCVDAVGVEAER---TF----------
--FDKVKAVV--R-F--------EK--GTDKVLENCFKAVRRGGTVTVVGVYGTP-----
--YDNF---PLHTMFDKGLTV-RLGQAPVQKYIDHLFT-LVQN
>tr|Q1H1C8|Q1H1C8_METFK/37-348 Alcohol dehydrogenase GroES-like protein OS=Methylobacillus flagellatus (strain KT / ATCC 51484 / DSM 6875) GN=Mfla_1441 PE=3 S
C-GSDLHLYR---------GKIPQLHDGDILGHEFMGIVEDTGH-GV--TEVRKGDRVII
PFVIACGHCFFCAQQQFAACETTNP--GPGPSLN-KKSGT-PPAA-LFGYSHLYGGIPGG
QAELVRVPHGNVGPFKIN----G--SLADEQVLFLTDILPTGYQA-VLNAGVGK--G-S-
SLAIFGAGPVGLMAAACA---RMMGVETIFMIDDLQ--YRLDFAQAQY------NTISIN
-LDE--------VE-D-PADYILEHTAH-RGVDGSIDAVGFEAKG---SV----------
--VESALTAL--K-L--------ET--SNGKVIRQCIAATRRGGTVSIPGVYAGF-----
--IHGF---LIGDAFDKGLTF-KMGQTHVHRFLPELLE-FIEN
>tr|Q24T09|Q24T09_DESHY/58-358 Putative uncharacterized protein OS=Desulfitobacterium hafniense (strain Y51) GN=DSY3044 PE=3 SV=1
C-GSDLHLIH---------GMVPGMPEGFVLGHETMGIVEEVGG-DV--HKVKKGDRVIV
PFPIACGHCWYCEHDLWSQCDNANP--E-----------A-EVGA-YFGYSNTFGGYDGG
QAEYLRVPYANVGPKVVP----E--ELTDEQVLFLTDILPTSYWG-VEIGGVKK--G-D-
TVVVLGCGPVGLLTIKWA---IFQGAKRVIAVDHIS--YRLDHAYRYY------GVEVIN
-FED--------H--DNTGEYIKEITHG--GADVVIDCVGMDGKA---ST----------
--FEKIETLL--K-L--------QG--GSKSAIEIATQAVRKGGTVALVGVYGSK-----
--YNLF---PLGDFFSRNITL-KMGQCPAHSYVEPILE-LIKT
>tr|Q324T3|Q324T3_SHIBS/37-349 Putative oxidoreductase OS=Shigella boydii serotype 4 (strain Sb227) GN=ybdR PE=3 SV=1
C-GSDLHLYR---------GKIPQVKHGDIFGHEFMGEVVETGK-DV--KNLQKGDRVVI
PFVIACGDCFFCRMQQYAACENTNA--GKGAALN-KKQIP-APAA-LFGYSHLYGGVPGG
QAEYVRVPKGNVGPFKVP----P--LLSDDKALFLSDILPTAWQA-AKNAQIQQ--G-S-
SVAVYGAGPVGLLTIACA---RLLGAEQIFVVDHHP--YRLSFAADRY------GAIPIN
-FDE--------DS-D-PAQSIIEQTAGHRGVDAVIDAVGFEAKG---ST----------
--TETVLTNL--K-L--------EG--SSGKALRQCIAAVRRGGIVSVPGVYAGF-----
--IHGF---LFGDAFDKGLTF-KMGQTHVHAWLGELLP-LIEK
>tr|Q3BNR6|Q3BNR6_XANC5/37-348 Zn-dependent dehydrogenase OS=Xanthomonas campestris pv. vesicatoria (strain 85-10) GN=XCV3866 PE=3 SV=1
C-GSDLHLYR---------GKIPDLRPGDILGHEFMGIVEEVGP-DV--TAVKPGDRVVI
PFVVACGRCFHCVLQEFSACETTNT--GKGAALN-HKDMR-PPAA-LFGFSHLYGGLSGG
QAEYVRVPKANVGPLVVP----D--ALHDEQVLFLSDILPTGYQA-VVDAGVKQ--G-S-
TVAIFGAGPVGLMAAACC---RMLGAERIFMVDRHA--YRLDFASRAY------GVIPIN
-FDE--------VD-D-PADVIVSQTDG-RGVDASIEAVGFEAEG---SA----------
--IETALTNL--K-L--------EG--SSGVAIRQCIAATRRCGVVSVPGVYAGF-----
--IHAF---MFGDAFDKGLTF-KMGQTHVQKHMPHLLE-CIGN
>tr|Q3JIT0|Q3JIT0_BURP1/98-411 Glutathione-dependent formaldehyde dehydrogenase OS=Burkholderia pseudomallei (strain 1710b) GN=BURPS1710b_A1366 PE=4 SV=1
G-GADLHLYD---------AVIPGLKDGDVLGRECVGEVVEIGA-GV--SRRRVGERVVV
PFAIACGECDQCRRGNWSVCETTNP--HRALA-D-KVFGH-ATGG-LLGCGHLAGGYPGG
QAQYVRVPHADVAPATIP----D--GVDDERALFVGDSLATGWQA-AAQCEIEP--G-D-
VVAVWGAGAVGLFAAMSA---RLLGAAEVIAIDRVP--ERLALAQK-L------GATPLD
-FER--------L--G-VADTLAERTRG-KGPDKCIDAVGLEAQA---GE------AL-D
AVTDRFRPTV--A-A--------GA--DQPHVLREMIYACRPGGVLSVPGVYGGL-----
--VDKL---PMGALMHKGLTL-RAGQTHVCRWTAGLLE-RIAD
>tr|Q3Z4I5|Q3Z4I5_SHISS/37-349 Putative oxidoreductase OS=Shigella sonnei (strain Ss046) GN=ybdR PE=3 SV=1
C-GSDLHLYR---------GKIPQVKHGDILGHEFMGEVVETGK-DV--KNLQKGDRVVI
PFVIACGDCFFCRMQQYAACENTNA--GKGAALN-KKQIP-APAA-LFGYSHLYGGVPGG
QAEYVRVPKGNVGPFKVP----P--LLSDDKALFLSDILPTAWQA-AKNAQIQQ--G-S-
SVAVYGAGPVGLLTIACA---RLLGAEQIFVVDHHP--YRLRFAADRY------GAIPIN
-FDE--------DS-D-PAQSIIEQTAGHRGVDAVIDAVGFEAKG---ST----------
--TETVLTNL--K-L--------EG--SSGKALRQCIAAVRRGGIVSVPGVYAGF-----
--IHGF---LFGDAFDKGLTF-KMGQTHVHAWLGELLP-LIEK
>tr|Q48G60|Q48G60_PSE14/37-349 Glutathione-dependent formaldehyde dehydrogenase OS=Pseudomonas syringae pv. phaseolicola (strain 1448A / Race 6) GN=fdh PE=3 S
C-GSDLHLYR---------GKIPTVEHGDIFGHEFMGIVEETGP-AV--TAVQKGDRVVI
PFVIACGSCFFCNIDLFAACETTNT--GRGAIIN-KKSIP-PGAA-LFGFSHLYGGIPGG
QAEYVRVPKANVGPFKVP----G--TLADEKVLFLSDILPTAWQA-VTNAGIGQ--G-S-
SVAIYGAGPVGLMSAACA---RMLGAEKIFMVDHHP--YRLAYAQKTY------GVIPIN
-FDD--------DD-D-PADTIIRQTAGMRGVDGVVDAVGFEAKG---ST----------
--TETILATL--K-L--------EG--SSGKALRQCIAAVRRGGVVSVPGVYAGF-----
--IHGF---MFGDAFDKGLTF-KMGQTHVHRFMLELLE-HIEA
>tr|Q4K7H8|Q4K7H8_PSEF5/37-349 Glutathione-dependent formaldehyde dehydrogenase, putative OS=Pseudomonas fluorescens (strain Pf-5 / ATCC BAA-477) GN=PFL_4722
C-GSDLHLYR---------GKIPAVEHGDIFGHEFMGIVEDTGS-AV--TAVQRGDRVVI
PFVIACGDCFFCQQELYAACETTNT--GTGAAMN-KKLIP-PPAA-LFGYSRIYGGIPGG
QAELVRVPKANTGPFKVP----G--TLADERVLFLSDILPTAWQA-VINAGVSQ--G-S-
SLAIYGAGPVGLLSAACA---RMLGVERIFMVDHHP--YRLDYAQRTY------GVIPIN
-FND--------DD-D-PADTIISQTSGSRGVDGVIDAVGFEAKG---ST----------
--TETVLATL--K-L--------EG--SSGKALRQCIAAVRRGGVVSVPGVYAGF-----
--IHGF---LFGDAFDKGLTF-KMGQTHVHRYLPELLE-HIET
>tr|Q4UQ59|Q4UQ59_XANC8/37-348 Zn-dependent alcohol dehydrogenase OS=Xanthomonas campestris pv. campestris (strain 8004) GN=XC_3774 PE=3 SV=1
C-GSDLHLYH---------GKIPDLRPGDILGHEFMGIVEEVGP-DV--TAVRPGDRVVI
PFVVACGQCFHCLLQEFSACETTNT--GKGAALN-HKDMR-PPAA-LFGFSHLYGGLSGG
QAEYVRVPKANVGPLVVP----D--ALHDEQVLFLSDILPTGYQA-VVDAGVKQ--R-S-
TVAIFGAGPVGLMAAACC---RMLGAERVFMVDRHA--YRLDFASRTY------GVIPIN
-FDE--------ID-D-PADIIVSQTDG-RGVDASIEAVGFEAEG---SA----------
--LETALTTL--K-L--------EG--SSGVALRQCIAATRRCGTVSVPGVYAGF-----
--IHAF---MFGDAFDKGLTF-KMGQTHVQKHMPYLLE-RIGN
>tr|Q4ZQL3|Q4ZQL3_PSEU2/37-349 Zinc-containing alcohol dehydrogenase superfamily OS=Pseudomonas syringae pv. syringae (strain B728a) GN=Psyr_3527 PE=3 SV=1
C-GSDLHLYR---------GKIPTVEHGDIFGHEFMGVVEETGS-AV--TAVAKGDRVVI
PFVIACGSCFFCNLDQFAACETTNT--GRGAILN-KKSIP-PGAA-LFGFSHLYGGVPGG
QAEYVRVPKANVGPFKVP----G--TLADEKVLFLSDILPTAWQA-VLNAGIGQ--G-S-
TVAIYGAGPVGLMSAACA---KMLGAEKIFMVDHHP--YRLAYAQKTY------GVIPIN
-FDE--------DD-D-PADTIIRQTAGMRGVDGVIDAVGFEAKG---ST----------
--TETILATL--K-L--------EG--SSGKALRQCIAAVRRGGVVSVPGVYAGF-----
--IHGF---MFGDAFDKGLTF-KMGQTHVHRFMPELLE-HIEA
>tr|Q63I34|Q63I34_BURPS/37-350 Putative Zinc-binding dehydrogenase OS=Burkholderia pseudomallei GN=BPSS2235 PE=4 SV=1
G-GADLHLYD---------AVIPGLKDGDVLGRECVGEVVEIGA-GV--SRRRVGERVVV
PFAIACGECDQCRRGNWSVCETTNP--HRALA-D-KVFGH-ATGG-LLGCGHLAGGYPGG
QAQYVRVPHADVAPATIP----D--GVDDERALFVGDSLATGWQA-AAQCEIEP--G-N-
VVAVWGAGAVGLFAAMSA---RLLGAAEVIAIDRVP--ERLALAQK-L------GATPLD
-FER--------L--G-VADTLAERTRG-KGPDKCIDAVGLEAQA---GE------AL-D
AVTDRFRPTV--A-A--------GA--DQPHVLREMIYACRPGGVLSVPGVYGGL-----
--VDKL---PMGALMHKGLTL-RAGQTHVCRWTAGLLE-RIAD
>tr|Q83SA9|Q83SA9_SHIFL/37-349 Putative oxidoreductase OS=Shigella flexneri GN=ybdR PE=3 SV=1
C-GSDLHLYR---------GKIPQVKHGDIFGHEFMGEVVETGK-DV--KNLQKGDRVVI
PFVIACGDCFFCRLQQYAACENTNA--GKGAALN-KKQIP-APAA-LFGYSHLYGGVPGG
QAEYVRVPKGNVGPFKVP----P--LLSDDKALFLSDILPTAWQA-AKNVQIQQ--G-S-
SVAVYGAGPVGLLTIACA---RLLGAEQIFVVDHHP--YRLRFAADRY------GAIPIN
-FDE--------DS-D-PAQSIIEQTAGHRGVDAVIDAVGFEAKG---ST----------
--TETVLTNL--K-L--------EG--SSGKALRQCIAAVRRGGIVSVPGVYAGF-----
--IHGF---LFGDAFDKGLTF-KMGQTHVHAWLGELLP-LIEK
>tr|Q885F9|Q885F9_PSESM/37-349 Glutathione-dependent formaldehyde dehydrogenase OS=Pseudomonas syringae pv. tomato GN=fdH PE=3 SV=1
C-GSDLHLYR---------GKIPTVEHGDIFGHEFMGIVEETGS-AV--TAVQKGDRVVI
PFVIACGSCFFCNIDLFAACETTNT--GRGAIMN-KKSIP-PGAA-LFGFSHLYGGIPGG
QAEYVRVPKANVGPFKVP----G--TLADEKVLFLSDILPTAWQA-VTNAGIGP--G-S-
SVAIYGAGPVGLMSAACA---KMLGAERIFMVDHHP--YRLAYAQKTY------GVIPIN
-FDD--------DD-D-PADTIIRQTPGMRGVDGVVDAVGFEAKG---ST----------
--TETILATL--K-L--------EG--SSGKALRQCIAAVRRGGVVSVPGVYAGF-----
--IHGF---MFGDAFDKGLTF-KMGQTHVHRFMPELLE-HIEA
>tr|Q88FV8|Q88FV8_PSEPK/37-349 Formaldehyde dehydrogenase, glutathione-independent, putative OS=Pseudomonas putida (strain KT2440) GN=PP3970 PE=3 SV=1
C-GSDLHLYR---------GKIPETEQGDIFGHEFMGIVEEVGR-DV--TTLQVGDRVVI
PFVIACGSCFFCQQDLFAACETTNT--GRGSIIN-KKGIP-PGAA-LFGYSHLYGGIPGG
QADYVRVPKGNVGPFKVP----T--TLADDKVLFLSDILPTAWQA-VINAEIGE--G-S-
SVAIYGAGPVGLLSAACA---RMLGAHTVFMVDDND--YRLAYAQEAY------GVIPIN
-FEK--------DD-D-PADSIIRQTPGMRGVDAVIDAVGFEAKG---ST----------
--TETVMTAL--K-L--------EG--SSGKALRQSIAAVRRGGVVSVPGVYAGF-----
--IHGF---MFGDAFDKGLTF-KMGQTHVQKYLPELLE-HIEA
>tr|Q8P4K4|Q8P4K4_XANCP/37-348 Zn-dependent alcohol dehydrogenase OS=Xanthomonas campestris pv. campestris GN=ybdR PE=3 SV=1
C-GSDLHLYH---------GKIPDLRPGDILGHEFMGIVEEVGP-DV--TAVRPGDRVVI
PFVVACGQCFHCLLQEFSACETTNT--GKGAALN-HKDMR-PPAA-LFGFSHLYGGLSGG
QAEYVRVPKANVGPLVVP----D--ALHDEQVLFLSDILPTGYQA-VVDAGVKQ--R-S-
TVAIFGAGPVGLMAAACC---RMLGAERVFMVDRHA--YRLDFASRTY------GVIPIN
-FDE--------ID-D-PADIIVSQTDG-RGVDASIEAVGFEAEG---SA----------
--LETALTTL--K-L--------EG--SSGVALRQCIAATRRCGTVSVPGVYAGF-----
--IHAF---MFGDAFDKGLTF-KMGQTHVQKHMPYLLE-RIGN
>tr|Q8PG70|Q8PG70_XANAC/37-348 Zn-dependent alcohol dehydrogenase OS=Xanthomonas axonopodis pv. citri GN=ybdR PE=3 SV=1
C-GSDLHLYR---------GKIPDLRPGDILGHEFMGIVEEVGP-DV--TAVKPGDRVVI
PFVVACGRCFHCVLQEFSACETTNT--GKGAALN-HKDMR-PPAA-LFGFSHLYGGLSGG
QAEYVRVPKANVGPLAVP----D--ALHDEQVLFLSDILPTGYQA-VVNAGVKQ--G-S-
TVAIFGAGPVGLMAAACC---RMLGAERVFMVDRHA--YRLDFASRTY------GVIPIN
-FDE--------VD-D-PADVIVSQTNG-RGVDASIEAVGFEAEG---SA----------
--IETALTNL--K-L--------EG--SSGVAIRQCIAATRRCGVVSVPGVYAGF-----
--IHAF---MFGDAFDKGLTF-KMGQTHVQKHMPHLLE-CIGN
>tr|Q8XBT2|Q8XBT2_ECO57/37-349 Putative oxidoreductase OS=Escherichia coli O157:H7 GN=ybdR PE=3 SV=1
C-GSDLHLYR---------GKIPQVKHGDIFGHEFMGEVVETGK-DV--KNLQKGDRVVI
PFVIACGDCFFCRLQQYAACENTNA--GKGAALN-KKQIP-APAA-LFGYSHLYGGVPGG
QAEYVRVPKGNVGPFKVP----P--LLSDDKALFLSDILPTAWQA-AKNAQIQQ--G-S-
SVAVYGAGPVGLLTIACA---RLLGAEQIFVVDHHP--YRLRFAADRY------GAIPIN
-FDE--------DS-D-PAQSIIEQTAGHRGVDAVIDAVGFEAKG---ST----------
--TETVLTNL--K-L--------EG--SSGKALRQCIAAVRRGGIVSVPGVYAGF-----
--IHGF---LFGDAFDKGLTF-KMGQTHVHAWLGELLP-LIEK
>tr|Q8Z8J5|Q8Z8J5_SALTI/37-349 Hypothetical zinc-dependant alcohol dehydrogenase OS=Salmonella typhi GN=ybdR PE=3 SV=1
C-GSDLHLYR---------GKIPQVKHGDIFGHEFMGEVVETGH-DV--KNIRKGDRVVI
PFVIACGDCFFCRLQQYSACENTND--GHGAAMN-KKQIP-PPAA-LFGYSHLYGGVPGG
QAEYVRVPKGNVGPFKVP----P--LLSDDKALFLSDILPTAWQA-AKNAQIQQ--R-S-
SVAVFGAGPVGLLTIACA---RLLGAEQIFVVDHHA--WRLRFAEERY------GAIPIN
-FDD--------EN-D-PAEKIIEQTAGHRGVDAVIDAVGFEAKG---SM----------
--TETVLTNL--K-L--------EG--SSGKALRQCIAAVGRGGVVSVPGVYAGF-----
--IHGF---LFGDAFDKGLTF-KMGQTHVHAWLGELLP-LIEK
>tr|Q8ZR17|Q8ZR17_SALTY/37-349 Putative dehydrogenase OS=Salmonella typhimurium GN=ybdR PE=3 SV=1
C-GSDLHLYR---------GKIPQVKHGDIFGHEFMGEVVETGH-DV--KNIRKGDRVVI
PFVIACGDCFFCRLQQYSACENTND--GHGAAMN-KKQIP-PPAA-LFGYSHLYGGVPGG
QAEYVRVPKGNVGPFKVP----P--LLSDDKALFLSDILPTAWQA-AKNAQIQQ--G-F-
SVAVFGAGPVGLLTIACA---RLLGAEQIFVVDHHA--WRLRFAEERY------GAIPIN
-FDD--------EN-D-PAEKIIEQTAGHRGVDAVIDAVGFEAKG---SL----------
--TETVLTNL--K-L--------EG--SSGKALRQCIAAVRRGGVVSVPGVYAGF-----
--IHGF---LFGDAFDKGLTF-KMGQTHVHAWLGELLP-LIEK
>tr|Q9I1S7|Q9I1S7_PSEAE/37-349 Probable alcohol dehydrogenase (Zn-dependent) OS=Pseudomonas aeruginosa GN=PA2188 PE=3 SV=1
C-GSDLHLYR---------GKIPMVEQGDILGHEFMGVVEEVGS-AV--TAVRPGDRVVV
PFVIACGECFFCRLNLHAACETTNP--GRGAILN-KKQIP-PGAA-LYGYSHLYGGVPGG
QAEYVRVPKANSGPFVIP----D--VMEDERVLFLSDILSTGYQA-VRNAGVRQ--G-S-
SVAIYGAGPVGLMAAACA---RMLGAERIFIVDHHP--YRLDFAARTY------GAIPID
-FDQ--------ED-D-PAAAIIERTDGHRGVDAVIDAVGFEAKG---SV----------
--TETVLTAL--K-L--------EA--SSGKALRQCIAAVRRGGTVSVPGVYAGF-----
--IHGF---LFGDAFDKGLTF-KMGQTHVQALLPALLE-HIGN
>sp|O06012|ADHB_BACSU/37-339 Uncharacterized zinc-type alcohol dehydrogenase-like protein adhB OS=Bacillus subtilis GN=adhB PE=3 SV=1
C-GSDLHLIH---------GFIPNMQEDYVTGHEPMGIVEEVGS-GV--TKLKKGDRVII
PFNIACGECFFCKNQLESQCDQSND--N-----------G-EMGA-YFGYSGQTGGYPGG
QAEYLRVPFANFTHFKIP----ESCEEPDEKLSVIADAMTTGFWS-VDNAGVKK--G-D-
TVIVLGCGPVGLFAQKFC---WLKGAKRVIAVDYVN--YRLQHAKRTN------KVEIVN
-FED--------H--ENTGNYLKEITKG--GADVVIDAVGMDGKM---SD----------
--LEFLASGL--K-L--------HG--GTMSALVIASQAVRKGGTIQITGVYGGR-----
--YNGF---PLGDIMQRNVNI-RSGQAPVIHYMPYMFE-LVST
>tr|A9SCH2|A9SCH2_PHYPA/61-369 Predicted protein OS=Physcomitrella patens subsp. patens GN=PHYPADRAFT_127465 PE=3 SV=1
C-GSDLHMYM---------GAMPGMKSGDIVGHEFMGVVEAVGP-EV--KDIKEGDRVVA
AFDIACGQCSACKLENYSGCDSTNP--SWEQ--D-VMYKD-RTCG-MFGYSHLTGGWDGG
QAEFVRVPFADRNCLKVP----A--ELDDEHVILLSDILPTAWHA-NELGRVGK--G-D-
NVAIWGCGPVGILAAQCA---FQRGASRVVIIDEQP--FRLDFAKKKVP-----GLETIN
-FKE--------K--K-TVEELRNLFSH--GPDVAIEAVGVHYVS---NP----------
--LHKLEVMIG---L--------ET--DSTEVINECIYAVRKGGRIGVVGAYAGY-----
--ANHF---NLGAFMEKGLSM-AGGQTPVQKYWPTLLP-LVQS
>tr|A2U6V7|A2U6V7_BACCO/37-340 Alcohol dehydrogenase GroES-like OS=Bacillus coagulans 36D1 GN=BcoaDRAFT_2422 PE=3 SV=1
C-GSDLHIYN---------GALP-ARPGFVIGHEPMGIVEEVGS-EV--TKVKKGDRVVL
PFTVSCGHCYYCQHGMESQCDNSNP--NEE---------V-DTGG-LFGYTERYGDIPGG
QAEYLRVPFGNQMPFVIP----ESCELEDEALLFLSDVLPTAYWS-VENAGVKQ--G-D-
TVVVLGCGPIGLMTQKFA---WLNGASRVIAVDHVP--YRLKHAKKMN------RVEVYN
-FKE--------Y--DEMGKYLREITNG--GADVVIDCVGMDGKK---SA----------
--IEKIEQKL--K-L--------QG--GTISAIQIAMEAVRKFGTIQLTGVYGSV-----
--YNAF---PLGRLFERNITL-KMGQAPAKHLMPKLFQ-DITE
>tr|A2UBR7|A2UBR7_BACCO/37-339 Alcohol dehydrogenase GroES-like OS=Bacillus coagulans 36D1 GN=BcoaDRAFT_2551 PE=4 SV=1
C-GSDLHLIH---------GMIPNFPEDYIIGHEPLGIVEETGP-DV--TKVKKGDRVII
PFTVACGECWYCTHHLESQCDNANA--N-----------G-EMGG-YFGYSHLTGGYPGG
QAEYLRVPYANFTPFKIP----ENSEVKDEELVLLSDAASTAFWS-VDNAGVKD--G-D-
TVVVLGCGPVGLLAQKFA---WLKGAKRVIAVDYLD--YRLQHAKKYN------KVETVN
-FEQ--------H--DNTGEYLKELTKG--GADVVIDAVGMDGKM---TP----------
--MEYLTSGL--K-L--------QG--GAMSALVIASQAVRKGGTIQVTGVYGDR-----
--YNAF---PLGDIFQRNVSL-RTGQAPVIHYMPFLYD-LVAQ
>tr|A6CRJ2|A6CRJ2_9BACI/37-338 Alcohol dehydrogenase, glutathione-dependent formaldehyde dehydrogenase OS=Bacillus sp. SG-1 GN=BSG1_13451 PE=3 SV=1
C-GSDLHLYQ---------GNLP-LRPGYIIGHEPMGIVEETGP-DV--TRVKKGDRVVL
PFNVSCGHCFYCQHDMESQCDNSNP--H-----------K-DTGG-YFGYTEQYGNHPGG
QAEYLRVPFGNAMPFKVP----ESCDLADEALLFMSDVLPTAYWS-VEHSGMKP--G-D-
TVIVLGCGPIGLMAQKFA---WMKGAGRVIAVDNLP--YRLNKAKQNN------NVEIFN
-FDE--------F--KEMGQHLKEVTGG--GADIVIDCVGMDGEK---SA----------
--VEKVEQKL--K-L--------QG--GTLSAINIAKDAVRKFGTVQLTGVYGMM-----
--YNMF---PLGNFFERNVTL-KMGQAPVVHYMPELFE-KITS
>tr|B1E3F2|B1E3F2_9MICC/37-350 Alcohol dehydrogenase GroES domain protein OS=Arthrobacter chlorophenolicus A6 GN=AchlDRAFT_1445 PE=3 SV=1
C-GSDLHLYE---------VLGPYMHKGDVIGHEPMGIVEEVGS-AV--TNLRKGDRVVI
PFNISCGSCYMCKQGLQSQCETTQV--KDKG----------SGAA-LFGYSELYGSVPGG
QAEYLRVPHADYGPVKVG----T--ELPDERYLFLSDILPTAWQA-VEYADVQP--G-G-
TLAVLGLGPVGQFAARIG---VQRGF-NVVGVDPVP--ERRAMAARH-------GVDTLD
-YTK-----------A-LGDELREKTAG-RGPDAVVDAVGMEAHG---SPVAGFAHQALG
LLPDKLAQKAMET-A--------GV--DRLAALHIAIDAVRRGGTLSLSGVYGGQ-----
--ASPM---PLLTMFDKQIQV-RMGQCNVRRWTDDILP-LVED
>tr|B3KJR9|B3KJR9_9BACI/37-340 Alcohol dehydrogenase GroES domain protein OS=Geobacillus sp. Y412MC10 GN=GYMC10DRAFT_5837 PE=4 SV=1
C-GSDLHIYL---------GAMP-AAKDFVIGHEPMGIVEEVGA-NV--TRVKKGDRVVL
PFNVSCGHCYYCNHDMESQCDNSNG--NPD---------V-HAGG-YLGYTERYGSYPGG
QAEYLRVPYGNFMPFVIP----ESCELEDEALLFLSDVLPTAYWS-VENAGVKP--G-D-
TVTVLGCGPIGLMTQKFA---WMKGAKRVIAVDRLP--YRLQKAKRLN------NVEIYN
-FEE--------Y--DDMGEYIREITKG--GTDIVIDCVGMDGKK---ST----------
--MEAIGQKL--K-L--------QG--GTLSAIDIAIQAVRKFGTVQLTGVYGSL-----
--YNMF---PLGHIFERNITL-TMGQAPVIHYMPELFK-KITA
>tr|B4AMP0|B4AMP0_BACPU/37-338 S-(Hydroxymethyl)glutathione dehydrogenase (Glutathione-dependent formaldehyde dehydrogenase) (Fdh) (Faldh) OS=Bacillus pumilus
C-GSDLHLYQ---------GNFP-LPIGYVIGHEPMGIVEEVGP-DV--TAVKKGDRVVI
PFTVACGQCQYCHHHLESQCDNSNP--H-----------Y-DSGG-LFGYSEKYGNYPGG
QAEYLRVPFGNYTPFKIP----DDCELEDEQLLFLSDVLPTAYWS-VEHAGVKK--G-D-
TVIVLGCGPVGLMAQQFA---WQKGAERVIAVDYID--YRLRHAKRMS------GVEVFD
-FTE--------D--PDMGETLKELTKG--GADVVIDCVGMDGKK---SP----------
--LEKIEQKL--K-L--------QG--GTIGPIQIATKAVRKCGTVQMTGVYGGL-----
--YNMF---PLGAFFARNVTL-KMGQAPARGYMSKLYQ-KVTT
>tr|B7BR78|B7BR78_9CLOT/37-336 Putative uncharacterized protein OS=Clostridium hylemonae DSM 15053 GN=CLOHYLEM_03034 PE=4 SV=1
C-GSDLHLVH---------GLVKGMYDGYVLGHETMGIVEEVGK-GV--KNLTKGDRVVI
PFPVACGHCEFCNKGEFSQCDNSND--Y-----------G-ESGG-LFGYSKYHGNYAGG
QAEYIRVPYANVGPKKVP----D--ELTDEQVLFVTDVLPTSYWG-TEIAGVKA--G-D-
TVVVLGCGPIGLMTIKWC---IQKGAGRIIAVDNVS--YRLKHAKGY-------GVEALN
-FEE--------Y--EQVGAHIKEITHG--GAHCVIDCVGLDGKT---SV----------
--MEKIETAL--K-L--------QG--GSKSAIEIASQCIRKAGTAAFVGVYGNK-----
--YNNF---PLGNFFSKNITL-KMGQCPATGYVDLMLQ-KIQK
>tr|Q2B3E7|Q2B3E7_9BACI/37-338 AdhB OS=Bacillus sp. NRRL B-14911 GN=B14911_17835 PE=3 SV=1
C-GSDLHIYQ---------GNMP-LREGYIIGHEPMGIVEEVGP-EV--TKVKKGDRVVI
PFNVSCGQCFFCQHDMESQCDNSNP--H-----------Q-DTGA-YFGYTERYGNYPGG
QAEYLRVPYGNFVPFVVP----ESNEMEDEELLFLSDVLPTAYWS-VLHSGVKK--G-D-
TVVVLGCGPIGLMAQKFA---WMKGASRVIAVDHLD--YRLQHAKLVN------KVETFN
-FSE--------H--DDMGDYLKEITSG--GAEVVIDCVGMDGKK---SA----------
--IEKIEQKL--K-L--------QG--GTLGPIQMATKAVKKFGTVQLTGVYGAT-----
--YNMF---PLEAFFSRNVTI-KTGQAPVIHLMPEIYN-MIEE
>tr|Q2BDE1|Q2BDE1_9BACI/37-339 Alcohol dehydrogenase OS=Bacillus sp. NRRL B-14911 GN=B14911_12937 PE=3 SV=1
C-GSDLHLIH---------GFIPNMQEDYVIGHEPMGIVEEVGP-EV--TKVKKGDRVII
PFNIACGECIYCKNQLESQCDNTND--N-----------G-DMGA-YFGYSGNTGGYPGG
QAEYLRVPFANFTHFKIP----ESCEEPDEKLSVIADAMSTGFWS-VDNAGVKS--G-D-
TVIVLGCGPVGLFAQKFA---WMKGAKRVIAVDYVD--YRLQHAKRTN------KVEIIN
-FEQ--------Y--ENVGSHLKEITHG--GADVVIDAVGMDGKM---TD----------
--MEFLASGL--K-L--------QG--GAMSALIIASQAVRKAGTIQITGVYGGR-----
--YNGF---PLGDIMQRNVNI-RSGQAPMIHLMPYMYE-LVAT
>tr|A0K0J2|A0K0J2_ARTS2/37-350 Alcohol dehydrogenase GroES domain protein OS=Arthrobacter sp. (strain FB24) GN=Arth_3437 PE=3 SV=1
C-GSDLHLYE---------VLGPYMHKGDVIGHEPMGIVEEVGS-SV--TNLSIGDRVVI
PFNISCGKCFMCFRGLQSQCETTQV--KSHG----------SGAA-LFGYSELYGSVPGG
QAEYLRVPHADYGPVKVG----T--ELPDERYLFLSDILPTAWQA-VKYADTEE--G-G-
TLAVFGLGPVGQFASRIG---RHLGL-RVIGVDPVP--ERRAMAERH-------GIETMD
-YAK-----------G-IADELREATKG-RGPDSVIDAVGMEAHG---SPVAGFAHQALG
LLPDKLAQKAMET-A--------GV--DRLAALHASLDAVRRGGTVSLSGVYGGQ-----
--ASPM---PLLSMFDKQLQL-RMGQCNVRNWTDELLP-LVED
>tr|A1R3S1|A1R3S1_ARTAT/37-350 Putative glutathione-dependent formaldehyde dehydrogenase OS=Arthrobacter aurescens (strain TC1) GN=AAur_1095 PE=3 SV=1
C-GSDLHLYE---------VLGPYMHKGDVIGHEPMGIVEEVGS-EV--HRLKKGDRVVV
PFNISCGHCYMCNQGLQSQCETTQV--TAKG----------SGAA-LFGYSELYGSVPGG
QAQYLRVPFADYGPVKID----S--DAPDERYLFLSDILPTAWQA-VEYANVPE--G-G-
TLAVLGLGPVGQFAARIG---VHKGF-RVIGVDPVP--ERRAMAETH-------GIETMD
-YSS-----------H-VAEQIREQTLG-RGPDSVVDAVGMEAHG---SPVASFLHRAVS
LLPDKPAQVAMET-M--------SV--DRLAALHTAVDLVRRGGTISLSGVYGGQ-----
--ADPM---PLMTMFDKQIQL-RMGQCNVRSWIDDLLP-LVED
>tr|A4FL47|A4FL47_SACEN/52-367 Zn-binding alcohol dehydrogenase OS=Saccharopolyspora erythraea (strain NRRL 23338) GN=SACE_5586 PE=3 SV=1
C-GSDLHLYE---------VLAPFLSPGDVLGHEPMGIVEETGS-AV--EHIRPGDRVVV
PFNIACGDCWMCRRGLHAQCETTQN--TDQG----------CGAS-LFGYTKLYGQVPGG
QAEYLRVPQAQFGPIKVP----E--GPPDEQFLYLSDVLPTAWQA-VEYAAVPE--G-G-
SVAVFGLGPIGQMSARIA---RHRGF-RPIAVDLVD--ERLKMAERN-------GIEVVD
-ARHT-------D--D-VPAVLRERTDG-RGPDSVIDAVGMEAHG---SPGAEFAQKMAS
VLPDAVAEPLMTK-A--------GV--DRLAVLHQCIDSVRRAGTISLSGVYGGM-----
--ADPL---PMLTMFDKGLRV-AMGQAHVRRWIGDLLP-LVED
>tr|A5FGI9|A5FGI9_FLAJ1/37-347 Alcohol dehydrogenase GroES domain protein OS=Flavobacterium johnsoniae (strain ATCC 17061 / DSM 2064 / UW101) GN=Fjoh_2657 PE=
C-GSDLHIYS---------GAMPTTP--MVLGHEFMGIVEETGS-AV--THLKRGDRVVV
PFPIACGNCFFCNHDVPGNCEHSNP--EHYGPEG-GIVTE-KGGA-LFGYTDLYGGYDGG
QAQYVRVPYANYGPRVVP----E--DLSDEQLLFLTDIFPTGYTG-VDWGEVKG--G-E-
TVAIFGSGPVGIMAAKSA---WLRGAAQVIVVDTLQ--FRLDKAKATA------GCTTIL
-WEDGP------K--D-VVEQIRSLTNG-RGADVCIDAVGFEPDR---NL----------
--GDRIKATI--N-F--------EK--GSTKVLEACMSAVRRSGIVSVLGVYPVN-----
--YDNF---PIGQFFDKGIIL-KGGQAPAHKHIDKLLE-YVVQ
>tr|A8F9L8|A8F9L8_BACP2/37-338 S-(Hydroxymethyl)glutathione dehydrogenase OS=Bacillus pumilus (strain SAFR-032) GN=adhB PE=3 SV=1
C-GSDLHLYQ---------GNFP-LPIGYVIGHEPMGIVEEVGP-DV--TAVKKGDRVVI
PFTVACGQCQYCHHHLESQCDNSNP--H-----------Y-DSGG-LFGYSEKYGNYPGG
QAEYLRVPFGNYTPFKIP----DDCELEDEQLLFLSDVLPTAYWS-VEHAGVKK--G-D-
TVIVLGCGPVGLMAQQFA---WQKGAERVIAVDYID--YRLRHAKQMS------GVEVFD
-FTE--------D--PDMGETLKELTKG--GADVVIDCVGMDGKK---SP----------
--LEKIEQKL--K-L--------QG--GTIGPIQIATKAVRKCGTVQMTGVYGGL-----
--YNMF---PLGAFFARNVTL-KMGQAPARGYMSKLYQ-KVTT
>tr|A9MKG4|A9MKG4_SALAR/1-287 Putative uncharacterized protein OS=Salmonella arizonae (strain ATCC BAA-731 / CDC346-86 / RSK2980) GN=SARI_02320 PE=4 SV=1
------------------------------------GEVVETGH-DV--KNIQKGDRVVI
PFVIACGDCFFCRLQQYSACENTND--GHGAAMN-KKQIP-PPAA-LFGYSHLYGGVPGG
QAEYVRVPKGNVGPFKVP----P--LLSDDKALFLSDILPTAWQA-AKNAQIQQ--G-S-
SVAVFGAGPVGLLTIACA---RLLGAEQIFVVDHHP--WRLRFAEERY------GAIPIN
-FDD--------EN-D-PAEKIIEQTAGHRGVDAVIDAVGFEAKG---SM----------
--TETVLTNL--K-L--------EG--SSGKALRQCIAAVRRGGVVSVPGVYAGF-----
--IHGF---LFGDAFDKGLTF-KMGQTHVHAWLGELLP-LIEK
>tr|B2GJ94|B2GJ94_KOCRD/37-353 Glutathione-dependent formaldehyde dehydrogenase OS=Kocuria rhizophila (strain ATCC 9341 / DSM 348 / NBRC 12708 / DC2201) GN=KR
C-GSDLHLYG---------VLAPYLQKDYVLGHEFMGVVEEVGS-GV--SSLRPGDRVVV
PFVIACGHCWMCDRGLFAACETTQI--REMG----------TGAA-LFGFSSLYGSVPGG
QAEMVRVPHADFGPVKLP----Q--DFEDERFLYLSDILPTAWQG-VKYANVGE--E-D-
TLAVLGLGPVGQLAVRSA---ALQGVKRVIAVDLVD--ERLALAKSW-------GAETVD
-LREV-------D--D-VSDTLKDMTDG-RGPDGVLDAVGMEAHG---NPIAEKVVAGAA
RLPKALGRKAIET-A--------GI--DRLDALHTAIHSVRRAGTVSLSGVYGGM-----
--ADPM---PMMEMFDKGITM-RMGQCHVRHWTDELLE-IASR
>tr|Q5L1F7|Q5L1F7_GEOKA/37-339 Alcohol dehydrogenase OS=Geobacillus kaustophilus GN=GK0938 PE=3 SV=1
C-GSDLHLVH---------GMIPNMPEDFIIGHEPMGIVEEVGP-AV--TKVKKGDRVIV
PFTIACGQCWYCQHGLESQCDASNP--N-----------G-ESGG-YFGYSETFGGYPGG
QAEYLRVPFANFTPFVVP----ENCELEDEKLLFLSDIIPTAFWG-VDEAGVKD--G-D-
TVVVLGCGPVGLLTQKFA---WMKGAKRVIAVDYID--YRIEHAKKTN------KVETLN
-FTE--------Y--ENVGEYIKEMTGG--GADVVIDCVGLDGKM---TP----------
--LELIGSAL--K-L--------QG--GAMGAIVIASQAVRKGGTIQLVGVYGAR-----
--YNQF---PLGDLFSRNITL-KMGQAPVIHYIPTLYE-WIVE
>tr|Q5WCE9|Q5WCE9_BACSK/37-338 Glutathione-dependent formaldehyde dehydrogenase OS=Bacillus clausii (strain KSM-K16) GN=adhB PE=3 SV=1
C-GSDLHLYQ---------GNMY-TPKGFVIGHEPMGIVEETGP-EV--TKVKKGDRVVI
PFTVACGHCPYCQNHQESQCDRSNP--H-----------Y-DSGG-LFGYSEKFGDYPGG
QAEYLRVPFGNYTPFRLP----DDCELEDEQVLFLSDVLPTAYWS-VVHAGVKK--G-D-
TVIVLGCGPVGLMTQAFA---WQQGAERVIAVDYFD--YRLEKARQMN------HTETFD
-FTK--------D--KDTGETLKELTKG--GADVVIDCVGMDGKK---SP----------
--LEMVEQKL--K-L--------QG--GTLGPIQIATKAVKKCGIVQLTGVYGGN-----
--YNLF---PLGAFFSRNVTL-KMGQAPARAYMETLYE-QISK
>tr|Q97DU6|Q97DU6_CLOAB/37-338 Alcohol dehydrogenase OS=Clostridium acetobutylicum GN=CA_C3375 PE=3 SV=1
C-GSDLHLLR---------GTMPKVPHGFIIGHEAMGIVEETGK-EV--TNLKKGDRVIV
PFPVSCGHCWYCTHGLSSQCDNSNE--H-----------G-EVGA-IYGYGDLMGGYDGG
QAEYLRVPYANFGPKLVP----E--NLTDEQVLFLTDILPTSYWGTIVNGGVKQ--G-D-
TVVVLGCGPVGLLAQKWA---AYAGASRIIAVDNID--YRLEHAKKYN------SAEILN
-FND--------Y--DNTGEYIKEITHG--GADVVIDCVGMDGER---SP----------
--IENVETLL--K-I--------QG--GSKSAIEISTQAVRRGGTVSVVGVYGAR-----
--YNNF---PFGDFFSRNITI-KTGQCPAHSYVDVILD-LIKQ
>tr|Q9KBU5|Q9KBU5_BACHD/37-339 Alcohol dehydrogenase OS=Bacillus halodurans GN=adhB PE=3 SV=1
C-GSDLHLVH---------GMIPNFPKGYIIGHEPMGIVEEVGP-DV--TKVKKGDRVIV
PFNIACGKCYYCTHDLESQCDNSNP--N-----------G-QAGA-YFGYSGTFGGYPGG
QAELLRVPYGNFTPFVVP----EDAEMEDEKLLFLSDIIPTAYWG-VEQAEVKK--G-D-
TVVVLGCGPVGLLAQKFA---WLKGAERVIAVDYVQ--YRLTHAKQTN------QVEVLD
-FST--------I--DDVGTHIKEITKG--GADSVIDCVGMDGKK---SA----------
--VEMVETAL--K-L--------QG--GTLGPINIASQAVRKGGTVSIVGVYGTR-----
--YNAF---PLGDFFARNITL-KMGQAPIIHYMPTLYQ-MIKD
>tr|A8N8X3|A8N8X3_COPC7/68-379 Putative uncharacterized protein OS=Coprinopsis cinerea (strain Okayama-7 / 130 / FGSC 9003) GN=CC1G_00848 PE=3 SV=1
C-GSDLHLYH---------GEIMALQKGEILGHEFMGVVDSVGP-SV--KNLEPGQRVVA
SFQIACGECEFCKKKISSMCDRTNP--SSLQ--K-AMYGT-TDAG-FFGYSHFAGGFPGG
QAEYVRVPKGNVNLLPVP----D--DLADEQVLFLSDILPTSYHA-VVDTGVEE--G-D-
TVAVWGLGPVGMYVAKFA---LLKGASKVIGIDQVP--ERLEFAEQSL------GIETIN
-FKEH-------K--D-VPARIREIIGE-KGVDVCIDAGSFHEPK---SF----------
--THKVQKFLM---L--------ET--DAPETINEMLLAVRKMGRCGIIAVYAGY-----
--ANGV---NVGALMEKGIRLIGNGQAPVHLYWKDILENYIKT
>tr|Q6BSF3|Q6BSF3_DEBHA/63-370 DEHA2D09262p OS=Debaryomyces hansenii GN=DEHA2D09262g PE=3 SV=2
C-GSDLHLYH---------GEIMELKKGDVLGHEWCGIIEDVGP-SV--QNFKKGDRVVS
SFQIACGECFYCRDNLSSMCDKTST--SRVQ--E-SMYGT-AVSG-IYGYSHFTGGYAGG
QAEYVRAPRADYNLLKIP----D--KVPDEKALYLSDIVPTSYHS-VVCADVKK--G-D-
TVAIWGLGPIGLCALRWA---QLRGAKRVVGIDNVE--SRLAKAQSM-------GCKVLN
-FKD--------I--D-VVKEILNIVPG--GVDSSIDAAGFRYAN---KL----------
--THNIQRTLG---L--------ET--DTSEVINEAIKATRKFGTIALVADYAGF-----
--ANQF---LIGGLMEKGITLRGCGQAPVQKYWHELLE-KVEA
>tr|A9T540|A9T540_PHYPA/20-328 Predicted protein OS=Physcomitrella patens subsp. patens GN=PHYPADRAFT_140369 PE=3 SV=1
C-GSDLHMYC---------GYMPGMKSGDVVGHEFMGIIDEVGP-GV--KNFKKGDRVVA
SALIACFNCWACKEQSFSLCETTNP--SKET--S-VACGD-RTGG-IYGYCHLTGGYDGG
QAEYVRVPMADNNLLLVP----D--GLKDEQVIFLSDILPTGWHA-NELARVGE--G-D-
NVAIWGCGPVGMMAATSA---FNRGANRVVVIDSQQ--YRLDFLKSNLP-----KVETIN
-RND--------K--K-VYSALRDLFPH--GPDVAIEAAGFHYVP---NP----------
--LHKVEVAVG---M--------ET--YTSEIINELIYCVRKGGRIGIVGDYITY-----
--CNHF---NLGAFMEKGLTM-AAGQVYIHKYWPTLLS-KIES
>tr|A8UB35|A8UB35_9LACT/37-340 Alcohol dehydrogenase OS=Carnobacterium sp. AT7 GN=CAT7_04379 PE=3 SV=1
C-GSDLHLYH---------NGKPVMEEDYVVGHEPMGIVEEVGP-GV--KKVKKGDRVVI
PFNIGCGECHFCTHEMESQCDNSNP--NPAF----------DNGG-LFGFGKMHGNYPGG
QAEFLRVPFADFTSFVVP----EN-DLPDEKVLFLSDIVPTAYWS-VESSGVKE--G-D-
TVIILGSGPVGLFAQKFA---KMKGAKRVIAVDNVK--HRLDHARNTN------NVETVN
-FKD--------V--TEVGKFLYDTTNG--GADVVIDCVGMDGVT---PT----------
--REKAKTLL--S-V--------QS--GTISPLVTASESVKKFGTVQVTGVYMTP-----
--SASF---PINDFFNRNVIL-KTGQAPVIHLMPKLYD-MIEK
>tr|B0AKX1|B0AKX1_BACAN/37-338 Oxidoreductase, zinc-binding dehydrogenase family OS=Bacillus anthracis str. A0488 GN=BAC_3156 PE=4 SV=1
C-GSDLHLYQ---------GNMP-LPQGYIIGHEPMGIVEEVGP-DV--TKVKKGDRVVI
PFNVACGHCFYCQHEMESQCDNSNP--H-----------Y-DSGG-YFGYTEKFGNHPGG
QVEYLKVPFGNFTPFVIP----ESCELEDESLLFLSDVLPTAYWS-VINAGVKP--G-D-
TVIVLGCGPVGLMTQKFA---WMHGAKRVIAVDYLD--YRINYAKKIN------NVEVFE
-FTK--------F--PDMGEHLKEITHG--GADVVIDCVGMDGKK---SP----------
--LEFLEQKL--K-L--------QG--GTLGPIQIATKAVRKYGTVQMTGVYGGN-----
--YNAF---PLGAFWVRNINL-KMGQAPVIHFMPELFE-KITN
>tr|B0PWD1|B0PWD1_BACAN/37-338 Oxidoreductase, zinc-binding dehydrogenase family OS=Bacillus anthracis str. A0193 GN=BAQ_3179 PE=3 SV=1
C-GSDLHLYQ---------GNMP-LPQGYIIGHEPMGIVEEVGP-DV--TKVKKGDRVVI
PFNVACGHCFYCQHEMESQCDNSNP--H-----------Y-DSGG-YFGYTEKFGNHPGG
QVEYLKVPFGNFTPFVIP----ESCELEDESLLFLSDVLPTAYWS-VINAGVKP--G-D-
TVIVLGCGPVGLMTQKFA---WMHGAKRVIAVDYLD--YRINYAKKIN------NVEVFE
-FTK--------F--PDMGEHLKEITHG--GADVVIDCVGMDGKK---SP----------
--LEFLEQKL--K-L--------QG--GTLGPIQIATKAVRKYGTVQMTGVYGGN-----
--YNAF---PLGAFWVRNINL-KMGQAPVIHFMPELFE-KITN
>tr|B0QDR3|B0QDR3_BACAN/37-338 Oxidoreductase, zinc-binding dehydrogenase family OS=Bacillus anthracis str. A0442 GN=BAH_3200 PE=3 SV=1
C-GSDLHLYQ---------GNMP-LPQGYIIGHEPMGIVEEVGP-DV--TKVKKGDRVVI
PFNVACGHCFYCQHEMESQCDNSNP--H-----------Y-DSGG-YFGYTEKFGNHPGG
QVEYLKVPFGNFTPFVIP----ESCELEDESLLFLSDVLPTAYWS-VINAGVKP--G-D-
TVIVLGCGPVGLMTQKFA---WMHGAKRVIAVDYLD--YRINYAKKIN------NVEVFE
-FTK--------F--PDMGEHLKEITHG--GADVVIDCVGMDGKK---SP----------
--LEFLEQKL--K-L--------QG--GTLGPIQIATKAVRKYGTVQMTGVYGGN-----
--YNAF---PLGAFWVRNINL-KMGQAPVIHFMPELFE-KITN
>tr|B1ETZ3|B1ETZ3_BACAN/37-338 Oxidoreductase, zinc-binding dehydrogenase family OS=Bacillus anthracis str. A0389 GN=BAK_3231 PE=3 SV=1
C-GSDLHLYQ---------GNMP-LPQGYIIGHEPMGIVEEVGP-DV--TKVKKGDRVVI
PFNVACGHCFYCQHEMESQCDNSNP--H-----------Y-DSGG-YFGYTEKFGNHPGG
QVEYLKVPFGNFTPFVIP----ESCELEDESLLFLSDVLPTAYWS-VINAGVKP--G-D-
TVIVLGCGPVGLMTQKFA---WMHGAKRVIAVDYLD--YRINYAKKIN------NVEVFE
-FTK--------F--PDMGEHLKEITHG--GADVVIDCVGMDGKK---SP----------
--LEFLEQKL--K-L--------QG--GTLGPIQIATKAVRKYGTVQMTGVYGGN-----
--YNAF---PLGAFWVRNINL-KMGQAPVIHFMPELFE-KITN
>tr|B1GBU0|B1GBU0_BACAN/37-338 Oxidoreductase, zinc-binding dehydrogenase family OS=Bacillus anthracis str. A0465 GN=BAM_3196 PE=3 SV=1
C-GSDLHLYQ---------GNMP-LPQGYIIGHEPMGIVEEVGP-DV--TKVKKGDRVVI
PFNVACGHCFYCQHEMESQCDNSNP--H-----------Y-DSGG-YFGYTEKFGNHPGG
QVEYLKVPFGNFTPFVIP----ESCELEDESLLFLSDVLPTAYWS-VINAGVKP--G-D-
TVIVLGCGPVGLMTQKFA---WMHGAKRVIAVDYLD--YRINYAKKIN------NVEVFE
-FTK--------F--PDMGEHLKEITHG--GADVVIDCVGMDGKK---SP----------
--LEFLEQKL--K-L--------QG--GTLGPIQIATKAVRKYGTVQMTGVYGGN-----
--YNAF---PLGAFWVRNINL-KMGQAPVIHFMPELFE-KITN
>tr|B1ULI4|B1ULI4_BACAN/37-338 Oxidoreductase, zinc-binding dehydrogenase family OS=Bacillus anthracis str. A0174 GN=BAO_3137 PE=4 SV=1
C-GSDLHLYQ---------GNMP-LPQGYIIGHEPMGIVEEVGP-DV--TKVKKGDRVVI
PFNVACGHCFYCQHEMESQCDNSNP--H-----------Y-DSGG-YFGYTEKFGNHPGG
QVEYLKVPFGNFTPFVIP----ESCELEDESLLFLSDVLPTAYWS-VINAGVKP--G-D-
TVIVLGCGPVGLMTQKFA---WMHGAKRVIAVDYLD--YRINYAKKIN------NVEVFE
-FTK--------F--PDMGEHLKEITHG--GADVVIDCVGMDGKK---SP----------
--LEFLEQKL--K-L--------QG--GTLGPIQIATKAVRKYGTVQMTGVYGGN-----
--YNAF---PLGAFWVRNINL-KMGQAPVIHFMPELFE-KITN
>tr|B3J0B2|B3J0B2_BACAN/37-338 Oxidoreductase, zinc-binding dehydrogenase family OS=Bacillus anthracis Tsiankovskii-I GN=BATI_3025 PE=4 SV=1
C-GSDLHLYQ---------GNMP-LPQGYIIGHEPMGIVEEVGP-DV--TKVKKGDRVVI
PFNVACGHCFYCQHEMESQCDNSNP--H-----------Y-DSGG-YFGYTEKFGNHPGG
QVEYLKVPFGNFTPFVIP----ESCELEDESLLFLSDVLPTAYWS-VINAGVKP--G-D-
TVIVLGCGPVGLMTQKFA---WMHGAKRVIAVDYLD--YRINYAKKIN------NVEVFE
-FTK--------F--PDMGEHLKEITHG--GADVVIDCVGMDGKK---SP----------
--LEFLEQKL--K-L--------QG--GTLGPIQIATKAVRKYGTVQMTGVYGGN-----
--YNAF---PLGAFWVRNINL-KMGQAPVIHFMPELFE-KITN
>tr|B3K6E8|B3K6E8_9BACI/37-339 Alcohol dehydrogenase GroES domain protein OS=Geobacillus sp. Y412MC10 GN=GYMC10DRAFT_1235 PE=4 SV=1
C-GSDLHLYN---------GELKHLNDDYIIGHEPVGVVVDAGP-EV--SKVKVGDRVII
PFIVSCGKCIFCQNQMESQCDYANE--A-----------K-NTGG-FFGYSDAYGGFQGA
QAELLRVPYGNFMPFVIP----EDAEMEDEKLLMLSDALPTAMWS-VENGGVKP--G-D-
VVIVLGCGPIGLLTQKFA---WLKGAKRVIAIDHVD--YRLAHASRTN------HVETYN
-FEK--------I--PEIENYILEITKG--GADVVIDCVGLDAKR---TG----------
--IEMLGSML--K-L--------QG--GSLGAFRMAVRMVRKYGTIQLTGVYGLI-----
--YNAF---PLGELFERNITL-KMGLAPVIHYMPRLYQ-MLKE
>tr|B3YN49|B3YN49_BACCE/37-338 Oxidoreductase, zinc-binding dehydrogenase family OS=Bacillus cereus W GN=BCW_3035 PE=4 SV=1
C-GSDLHLYQ---------GNMP-LPQGYIIGHEPMGIVEEVGP-DV--TKVKKGDRVVI
PFNVACGHCFYCQHEMESQCDNSNP--H-----------Y-DSGG-YFGYTEKFGNHPGG
QAEYLKVPFGNFTPFVIP----ESCELEDESLLFLSDVLPTAYWS-VINAGVKR--G-D-
TVIVLGCGPVGLMTQKFA---WMQGAKRVIAVDYLD--YRIHYAKKIN------NVEVFE
-FTK--------F--PDMGEHLKEITHG--GADVVIDCVGMDGKK---SP----------
--LEFLEQKL--K-L--------QG--GTLGPIQIATKAVRKYGTVQMTGVYGGN-----
--YNAF---PLGAFWVRNINL-KMGQAPVIHFMPELFK-KITN
>tr|B3Z3X3|B3Z3X3_BACCE/37-338 Oxidoreductase, zinc-binding dehydrogenase family OS=Bacillus cereus NVH0597-99 GN=BC059799_3093 PE=4 SV=1
C-GSDLHLYQ---------GNMP-LPQGYIIGHEPMGIVEEVGP-DV--TKVKKGDRVVI
PFNVACGHCFYCQHEMESQCDNSNP--H-----------Y-DSGG-YFGYTEKFGNHPGG
QAEYLKVPFGNFTPFVIP----ESCELEDESLLFLSDVLPTAYWS-VINAGVKR--G-D-
TVIVLGCGPVGLMTQKFA---WMQGAKRVIAVDYLD--YRIHYAKKIN------NVEVFE
-FTK--------F--PDMGEHLKEITHG--GADVVIDCVGMDGKK---SP----------
--LEFLEQKL--K-L--------QG--GTLGPIQIATKAVRKYGTVQMTGVYGGN-----
--YNAF---PLGAFWVRNINL-KMGQAPVIHFMPELFK-KITN
>tr|B3ZHJ2|B3ZHJ2_BACCE/37-338 Oxidoreductase, zinc-binding dehydrogenase family OS=Bacillus cereus 03BB108 GN=BC03BB108_3023 PE=4 SV=1
C-GSDLHLYQ---------GNMP-LPQGYIIGHEPMGIVEEVGP-DV--TKVKKGDRVVI
PFNVACGHCFYCQHEMESQCDNSNP--H-----------Y-DSGG-YFGYTEKFGNHPGG
QAEYLKVPFGNFTPFVIP----ESCELEDESLLFLSDVLPTAYWS-VINAGVKR--G-D-
TVIVLGCGPVGLMTQKFA---WMQGAKRVIAVDYLD--YRIHYAKKIN------NVEVFE
-FTK--------F--PDMGEHLKEITHG--GADVVIDCVGMDGKK---SP----------
--LEFLEQKL--K-L--------QG--GTLGPIQIATKAVRKYGTVQMTGVYGGN-----
--YNAF---PLGAFWVRNINL-KMGQAPVIHFMPELFK-KITN
>tr|B5HSQ6|B5HSQ6_9ACTO/37-356 Putative uncharacterized protein OS=Streptomyces sviceus ATCC 29083 GN=SSEG_02441 PE=4 SV=1
C-GSDLHLYE---------VLTPFMTPGDILGHEPMGIVEEVGA-AV--PDLSVGDRVVV
PFQIACGNCWMCMTGLPTQCETTQV--TSEG----------MGAA-LFGYTRLYGAVPGA
QAEYLRVPQAQYGPIKVP----E--GPPDDRFVYLSDVLPTAWQA-VSYADVPE--G-G-
SVAVLGLGPIGDMACRVA---QVRGAGRVFGVDLVT--ERLRRARTR-------GVETYD
-LRSFDSE----K--E-LVQAIRDETDG-RGPDAVIDAVGTEAHG---SAVARLAQNASA
LLPRKIGGPFAER-F--------SV--DRLAALYTAIELVRRGGTLSLTGVYGGM-----
--ADPL---PMLTMFDKQIQI-RMGQANVRRWSDEIIP-YLID
>tr|B5UMB5|B5UMB5_BACCE/37-338 Oxidoreductase, zinc-binding dehydrogenase family OS=Bacillus cereus AH1134 GN=BCAH1134_3133 PE=4 SV=1
C-GSDLHLYQ---------GNMP-LPQGYIIGHEPMGIVEEVGP-DV--TKVKKGDRVVI
PFNVSCGHCFYCQHEMESQCDNSNP--H-----------Y-DSGG-YFGYTEKFGNHPGG
QAEYLKVPFGNFTPFVIP----ESCELEDESLLFLSDVLPTAYWS-VINAGVKP--G-D-
TVIVLGCGPVGLMTQKFA---WMQGAKRVIAVDYLD--YRIHYAKKIN------NVEVFE
-FTK--------F--PDMGEHLKEITHG--GADVVIDCVGMDGKK---ST----------
--LEFLEQKL--K-L--------QG--GTLGPIQIATKAVRKYGTVQMTGVYGGN-----
--YNAF---PLGAFWVRNINL-KMGQAPVIHFMPELFE-KITN
>tr|B5V268|B5V268_BACCE/37-338 Oxidoreductase, zinc-binding dehydrogenase family OS=Bacillus cereus H3081.97 GN=BCH308197_3082 PE=4 SV=1
C-GSDLHLYQ---------GNMP-LPPGYIIGHEPMGIVEEVGP-DV--TKVKKGDRVVI
PFNVACGHCFYCQHEMESQCDNSNP--H-----------F-DSGG-YFGYTEKFGNHPGG
QAEYLKVPFGNFTPFVIP----ESCELEDESLLFLSDVLPTAYWS-VKNAGVKR--G-D-
TVIVLGCGPVGLMTQKFA---WMQGAKRVIAVDYLD--YRIHYAKKIN------NVEVFE
-FTK--------F--PDMGEHLKEITHG--GADVVIDCVGMDGKK---SP----------
--LEFLEQKL--K-L--------QG--GTLGPIQIATKAVRKYGTVQMTGVYGGN-----
--YNAF---PLGAFWVRNINL-KMGQAPVIHFMPELFK-KITN
>tr|B5VC52|B5VC52_BACCE/37-338 S-(Hydroxymethyl)glutathione dehydrogenase OS=Bacillus cereus H3081.97 GN=BCH308197_0141 PE=4 SV=1
C-GSDLHLYQ---------GNMP-LPPGYIIGHEPMGIVEEVGP-EV--TKVKKGDRVVV
PFNVSCGHCFYCQHEMESQCDNSNP--H-----------Y-DSGG-YFGYTEKFGNHPGG
QAEYLKVPFGNFTPFVIP----ESCELEDESLLFLSDVLPTAYWS-VKNAGVKS--G-D-
TVIVLGCGPVGLMVQKFA---WMEGAKRVIAVDYLD--YRINHAKKMN------NVEVFE
-FTK--------Y--PDMGEHLKEITHG--GADVVIDCVGMDGKK---SP----------
--LEFLEQKF--K-L--------QG--GTLGPIQISTKAVRKYGTVQMTGVYGGN-----
--YNLF---PLGAFWIRNINL-KMGQAPVIHFMPELFK-KITN
>tr|B7H8K4|B7H8K4_BACCE/37-338 Oxidoreductase, zinc-binding dehydrogenase family OS=Bacillus cereus B4264 GN=BCB4264_A3114 PE=4 SV=1
C-GSDLHLYQ---------GNMP-LPQGYIIGHEPMGIVEEVGP-DV--TKVKKGDRVVI
PFNVSCGHCFYCQHEMESQCDNSNP--H-----------Y-DSGG-YFGYTEKFGNHPGG
QAEYLKVPFGNFTPFVIP----ESCELEDESLLFLSDVLPTAYWS-VINAGVKP--G-D-
TVIVLGCGPVGLMTQKFA---WMQGAKRVIAVDYLD--YRMNYAKKIN------NVEVFE
-FTK--------F--PDMGEHLKEITHG--GADVVIDCVGMDGKK---SP----------
--LEFLEQKL--K-L--------QG--GTLGPIQIATKAVRKYGTVQMTGVYGGN-----
--YNAF---PLGAFWVRNINL-KMGQAPVIHFMPELFE-KITN
>tr|B7HWM6|B7HWM6_BACCE/37-338 Oxidoreductase, zinc-binding dehydrogenase family OS=Bacillus cereus AH187 GN=BCAH187_A3155 PE=4 SV=1
C-GSDLHLYQ---------GNMP-LPPGYIIGHEPMGIVEEVGP-DV--TKVKKGDRVVI
PFNVACGHCFYCQHEMESQCDNSNP--H-----------F-DSGG-YFGYTEKFGNHPGG
QAEYLKVPFGNFTPFVIP----ESCELEDESLLFLSDVLPTAYWS-VKNAGVKR--G-D-
TVIVLGCGPVGLMTQKFA---WMQGAKRVIAVDYLD--YRIHYAKKIN------NVEVFE
-FTK--------F--PDMGEHLKEITHG--GADVVIDCVGMDGKK---SP----------
--LEFLEQKL--K-L--------QG--GTLGPIQIATKAVRKYGTVQMTGVYGGN-----
--YNAF---PLGAFWVRNINL-KMGQAPVIHFMPELFK-KITN
>tr|B7IMK5|B7IMK5_BACCE/37-338 Oxidoreductase, zinc-binding dehydrogenase family OS=Bacillus cereus G9842 GN=BCG9842_B2124 PE=4 SV=1
C-GSDLHLYQ---------GNMP-LPQGYIIGHEPMGIVEEVGP-DV--TKVKKGDRVVI
PFNVSCGHCFYCQHEMESQCDNSNP--H-----------Y-DSGG-YFGYTEKFGNHPGG
QAEYLKVPFGNFTPFVIP----ESCDLEDESLLFLSDVLPTAYWS-VINAGVKP--G-D-
TVIVLGCGPVGLMTQKFA---WMQGAKRVIAVDYLD--YRMNYAKKIN------NVEVFE
-FTK--------F--PDMGEHLKEITHG--GADVVIDCVGMDGKK---SP----------
--LEFLEQKL--K-L--------QG--GTLGPIQIATKAVRKYGTVQMTGVYGGN-----
--YNAF---PLGAFWVRNINL-KMGQAPVIHFMPELFK-KITN
>tr|B7JE36|B7JE36_BACCE/37-338 Oxidoreductase, zinc-binding dehydrogenase family OS=Bacillus cereus AH820 GN=BCAH820_3133 PE=4 SV=1
C-GSDLHLYQ---------GNMP-LPQGYIIGHEPMGIVEEVGP-DV--TKVKKGDRVVI
PFNVACGHCFYCQHEMESQCDNSNP--H-----------Y-DSGG-YFGYTEKFGNHPGG
QAEYLKVPFGNFTPFVIP----ESCELEDESLLFLSDVLPTAYWS-VINAGVKR--G-D-
TVIVLGCGPVGLMTQKFA---WMQGAKRVIAVDYLD--YRIHYAKKIN------NVEVFE
-FTK--------F--PDMGEHLKEITHG--GADVVIDCVGMDGKK---SP----------
--LEFLEQKL--K-L--------QG--GTLGPIQIATKAVRKYGTVQMTGVYGGN-----
--YNAF---PLGAFWVRNINL-KMGQAPVIHFMPELFK-KITN
>tr|Q3EJP9|Q3EJP9_BACTI/37-338 Glutathione-dependent formaldehyde dehydrogenase OS=Bacillus thuringiensis serovar israelensis ATCC 35646 GN=RBTH_01457 PE=3 SV
C-GSDLHLYQ---------GNMP-LPQGYIIGHEPMGIVEEVGP-DV--TKVKKGDRVVI
PFNVSCGHCFYCQHEMESQCDNSNP--H-----------Y-DSGG-YFGYTEKFGNHPGG
QAEYLKVPFGNFTPFVIP----ESCDLEDESLLFLSDVLPTAYWS-VINAGVKP--G-D-
TVIVLGCGPVGLMTQKFA---WMQGAKRVIAVDYLD--YRMNYAKKIN------NVEVFE
-FTK--------F--PDMGEHLKEITHG--GADVVIDCVGMDGKK---SP----------
--LEFLEQKL--K-L--------QG--GTLGPIQIATKAVRKYGTVQMTGVYGGN-----
--YNAF---PLGAFWVRNINL-KMGQAPVIHFMPELFK-KITN
>tr|Q3Y0V2|Q3Y0V2_ENTFC/37-338 Zinc-containing alcohol dehydrogenase superfamily OS=Enterococcus faecium DO GN=EfaeDRAFT_1860 PE=3 SV=1
C-GSDLHLYH---------HGEAVLEKGYVVGHEPMGIVEEVGS-QV--QTLKKGQRVVI
PFNISCGHCHFCLNHMESQCDESNP--D-----------Q-LYGG-LFGFGKLNGNHWGG
QAEYLRVPYADSTSFVVP----DN-DLPDEKVLFLSDILPTAYWS-VENAGVKK--G-D-
TVVILGSGPVGLFAQKFA---VMAGAERVIAVDPVQ--HRLDKAANYN------GVETYF
-LED--------T--AQAGTELYELAKG--GADVIIDCVGMDGLE---PV----------
--KEKAKNLV--S-L--------QS--GTISPLQMASQAVKKFGTVQVTGVYMTP-----
--ASSY---PLQEFFMRDIAV-KHGQAPIIHLMPKIYA-MIAE
>tr|Q4MX28|Q4MX28_BACCE/37-338 Glutathione-dependent formaldehyde dehydrogenase OS=Bacillus cereus G9241 GN=adhB PE=3 SV=1
C-GSDLHLYQ---------GNMP-LPPGYIIGHEPMGIVEEVGP-DV--TKVKKGDRVVI
PFNVACGHCFYCQHEMESQCDNSNP--H-----------Y-DSGG-YFGYTEKFGNHPGG
QAEYLKVPFGNFTPFVIP----ESCELEDESLLFLSDVLPTAYWS-VINAGVKP--G-D-
TVIVLGCGPVGLMTQKFA---WMQGAKRVIAVDYLD--YRMNYAKKIN------NVEIFE
-FTK--------F--PDMGEHLKEITHG--GADVVIDCVGMDGKK---SP----------
--LEFLEQKL--K-L--------QG--GTLGPIQIATKAVRKYGTVQMTGVYGGN-----
--YNAF---PLGAFWVRNINL-KMGQAPVIHFMPELFE-KITN
>tr|Q5KRX4|Q5KRX4_CORGL/37-351 Putative glutathione-dependent aldehyde dehydrogenase OS=Corynebacterium glutamicum PE=3 SV=1
C-GSDLHLYE---------VLTPFMDKGDIIGHEPMGIVEEIGS-AV--THIKPGDRVVI
PFNISCGHCFMCRQGLQSQCETTQV--REYG----------TGAQ-FLGYSRLYGSVPGG
QAEYLRVPHADYGAIKVP----N--VGEDERYLFLSDVVPTAWQA-VDYAAVPD--G-G-
TLAVLGLGPIGQMSARIG---KHLGY-RVIATDAVP--ERRAMAERY-------GIETLD
-SSE--------D--G-VAEQLKDLTDG-RGPNSVVDAVGMEAHG---SPVASAVQAAVG
KLPSPLDRKAMER-A--------GV--DRMSALYTAIDSVRRGGTISISGVYGGM-----
--KDPM---PMLTMFDKQIQL-RMGQCNVRSWTETLLP-LVDD
>tr|Q70KK7|Q70KK7_BACAM/37-339 Yx01 protein OS=Bacillus amyloliquefaciens GN=yx01 PE=3 SV=1
C-GSDLHLYK---------NGIP-ADPGYIVGHEPMGIVEETGS-QV--KKLRKGDRVVI
PFNIGCGECHYCKHQMESQCDESNP--NPHT----------DAGG-LFGFSEFNGNYPGG
QAEYLRVPYADFSSFLVP----ADSELEDEQVLLLSDVMPTAFWS-VQHSGVKK--G-D-
TVVILGSGPIGLMAQKFA---WKKGAKRVIAVDQVP--HRLEHARRIN------GAETFN
-FSE--------H--DEIGKLLHEYTSG--GADVVIDCVGMDGTP---LS----------
--KEKAEQKP--N----------QF--GTISPILTASEAVKKFGTVQLTGAYISE-----
--ADGF---PLGDFFTRNVSL-KMGQAPVIHLMPMLYQ-MIEQ
>tr|Q79B38|Q79B38_BACSU/37-326 Alcohol dehydrogenase (Fragment) OS=Bacillus subtilis GN=adhB PE=3 SV=1
C-GSDLHLIH---------GFIPNMQEDYVTGHEPMGIVEEVGS-GV--TKLKKGDRVII
PFNIACGECFFCKNQLESQCDQSND--N-----------G-EMGA-YFGYSGQTGGYPGG
QAEYLRVPFANFTHFKIP----ESCEEPDEKLSVIADAMTTGFWS-VDNAGVKK--G-D-
TVIVLGCGPVGLFAQKFC---WLKGAKRVIAVDYVN--YRLQHAKRTN------KVEIVN
-FED--------H--ENTGNYLKEITKG--GADVVIDAVGMDGKM---SD----------
--LEFLASGL--K-L--------HG--GTMSALVIASQAVRKGGTIQITGVYGGR-----
--YNGF---PLGDIMQRNVNI-RSGQAPV--------------
>tr|A0QK12|A0QK12_MYCA1/37-353 S-(Hydroxymethyl)glutathione dehydrogenase OS=Mycobacterium avium (strain 104) GN=MAV_4101 PE=4 SV=1
C-GSDLHLYE---------ILGAFMKPGDILGHEPMGVVREVGT-ET--GDLRVGDRVVI
PFQICCGSCYMCGQQLYTQCETTQV--RDQG----------MGAA-LFGYSELYGEVPGG
QAELLRVPQAQFTHIKVP----V--GPPDSRFVYLSDVLPTAWQA-VAYADIPD--G-G-
TVAVLGLGPIGDMASRIA---DHLGY-RVIAVDLVP--ERLGRAAQR-------GIHTID
-LARL--D----A--G-LGDAIRDLTDG-RGADSVIDAVGMEAHG---SPAAKLAQQVAG
VLPDALGKRLMQT-A--------GV--DRLSALYSAIDAVRRGGTISLIGVYGGM-----
--ADPL---PMLTLFDKQVTL-RMGQANVKRWVDDIMP-LLTD
>tr|A0R6N9|A0R6N9_MYCS2/37-353 S-(Hydroxymethyl)glutathione dehydrogenase OS=Mycobacterium smegmatis (strain ATCC 700084 / mc(2)155) GN=MSMEG_6616 PE=3 SV=1
C-GSDLHLYE---------VLGAFMNEGDILGHEPMGIVREVGS-AV--DGLSVGDRVVI
PFQISCGHCFMCDQKLYTQCETTQV--REQG----------MGAA-LFGYSELYGSVPGG
QAQYLRVPQAQFTHIKVP----D--GPPDSRYVYLSDVLPTAWQS-VAYAEIPK--G-G-
TVTVLGLGPIGDMAARIA---HHLGY-EVFAVDRIP--ERLRRAADR-------GIQAID
-LGAI--D----E--P-LGDVIRSMTHG-RGTDAVIDAVGMEAHG---SPVAKIMQTAAA
ALPDAVAKPMMEN-A--------GV--DRLDALYSAIDTVRRGGTISLIGVYGGT-----
--ADPI---PMLTLFDKQIQL-RMGQANVKRWVDDIMP-LLGD
>tr|A0RFS7|A0RFS7_BACAH/37-338 Alcohol dehydrogenase, glutathione-dependent formaldehyde dehydrogenase OS=Bacillus thuringiensis (strain Al Hakam) GN=BALH_279
C-GSDLHLYQ---------GNMP-LPQGYIIGHEPMGIVEEVGP-DV--TKVKKGDRVVI
PFNVACGHCFYCQHEMESQCDNSNP--H-----------Y-DSGG-YFGYTEKFGNHPGG
QAEYLKVPFGNFTPFVIP----ESCELEDESLLFLSDVLPTAYWS-VINAGVKR--G-D-
TVIVLGCGPVGLMTQKFA---WMQGAKRVIAVDYLD--YRIHYAKKIN------NVEVFE
-FTK--------F--PDMGEHLKEITHG--GADVVIDCVGMDGKK---SP----------
--LEFLEQKL--K-L--------QG--GTLGPIQIATKAVRKYGTVQMTGVYGGN-----
--YNAF---PLGAFWVRNINL-KMGQAPVIHFMPELFK-KITN
>tr|A1SI01|A1SI01_NOCSJ/37-352 Alcohol dehydrogenase GroES domain protein OS=Nocardioides sp. (strain BAA-499 / JS614) GN=Noca_1926 PE=3 SV=1
C-GSDLHLYD---------PLTPFMTPGDIVGHEPMGVVEAVGS-EV--TELAVGDRVVV
PFNISCGSCWMCERGLHSQCETTQN--RDTG----------TGAS-LFGYSSLYGAVPGG
QAELLRVPFADFLPVQVP----H--GPPDDRFIYLSDVLPTAWQG-IAYAGVPE--G-G-
TLLVLGAGPIGDMATRIA---LHRGI-RVIVVDRVP--ERLARVSAR-------GAEILD
-LGEI-------D--D-VAEQVRGLTGG-RGADSVLEAVGMEAHG---SPVAEAVQKSLR
LLPKKLQQLMMTN-L--------SV--ERLAALYLAFEAVRRGGTVSISGVYGGT-----
--SDPM---PMMQLFDKQLQL-RMGQANVRAWTDELRT-LLEQ
>tr|A1TEC2|A1TEC2_MYCVP/37-353 Alcohol dehydrogenase GroES domain protein OS=Mycobacterium vanbaalenii (strain DSM 7251 / PYR-1) GN=Mvan_4749 PE=3 SV=1
C-GSDLHLYE---------VLGAFMNEGDILGHEPMGVVREVGS-AV--SNLAVGDRVVI
PFQISCGHCFMCDRKLYTQCETTQV--RDQG----------MGAA-LFGYSELYGSVPGG
QAEYLRVPQAQFTHIKVP----D--GPPDSRFVYLSDVLPTAWQA-VAYADVPD--G-G-
TVTVLGLGPIGDMAARIA---QHLGY-QVFAVDLVP--ERLDRAIAR-------GIHTID
-ASIV--D----G--S-VGDEVRRLTGG-RGSDSVIDAVGMEAHG---SPVAKFAQQATA
LLPDAVAKPMMQK-A--------GV--DRLDALYTAIDCVRRGGTLSLIGVYGGM-----
--ADPM---PMLTLFDKQIQV-RMGQANVKKWVDDIMP-LLTD
>tr|A1UNH8|A1UNH8_MYCSK/37-352 Alcohol dehydrogenase GroES domain protein OS=Mycobacterium sp. (strain KMS) GN=Mkms_5197 PE=4 SV=1
C-GSDLHLYE---------TLSAFMSPGDIIGHEAMGVVEEVGT-QT--GDLKVGDRVVI
PFNISCGTCWMCDHGLQSQCETTQN--RDQG----------TGAA-LFGFSKLYGEVAGG
QAEYLRVPQAQYTHIKIP----E--DGPDERFVYLSDVLPTAWQG-VEYANVPD--G-G-
TLVVVGLGPIGSMACRIA---AHRNNCRVIGIDLVE--ERLDRARPY-------CAEVID
-LRT--------Q--D-ADAVVAELTQG-RGADSVIDAVGMEAHG---SPVAEAAQTASG
FLPSSIGRVVMKH-A--------GV--DRLAALNSAIALVRRGGTVSLSGVYGGA-----
--ADPI---NMMTLFDKQVTL-RMGQANVKRWVPDILP-LLTA
>tr|A3Q7X4|A3Q7X4_MYCSJ/37-352 Alcohol dehydrogenase GroES domain protein OS=Mycobacterium sp. (strain JLS) GN=Mjls_5488 PE=4 SV=1
C-GSDLHLYE---------TLSAFMSPGDIIGHEAMGVVEEVGT-QT--GDLKVGDRVVI
PFNISCGTCWMCDHGLQSQCETTQN--RDQG----------TGAA-LFGFSKLYGEVAGG
QAEYLRVPQAQYTHIKIP----E--DGPDERFVYLSDVLPTAWQG-VEYANVPD--G-G-
TLVVVGLGPIGSMACRIA---AHRNNCRVIGIDLVE--ERLDRARPY-------CAEVID
-LRT--------Q--D-ADAVVAELTQG-RGADSVIDAVGMEAHG---SPVAEAAQTASG
FLPSSIGRVVMKH-A--------GV--DRLAALNSAIALVRRGGTVSLSGVYGGA-----
--ADPI---NMMTLFDKQVTL-RMGQANVKRWVPDILP-LLTA
>tr|A4QIG7|A4QIG7_CORGB/37-351 Putative uncharacterized protein OS=Corynebacterium glutamicum (strain R) GN=cgR_0114 PE=3 SV=1
C-GSDLHLYE---------VLTPFMDKGDIIGHEPMGIVEEIGS-AV--THIKPGDRVVI
PFNISCGHCFMCRQGLQSQCETTQV--REYG----------TGAQ-FLGYSRLYGSVPGG
QAEYLRVPHADYGAIKVP----N--VGEDERYLFLSDVVPTAWQA-VDYAAVPD--G-G-
TLAVLGLGPIGQMSARIG---KHLGY-RVIATDAVP--ERRAMAERY-------GIETLD
-SSE--------D--G-VAEQLKDLTDG-RGPNSVVDAVGMEAHG---SPVASAVQAAVG
KLPSPLDRKAMER-A--------GV--DRMSALYTAIDSVRRGGTISISGVYGGM-----
--KDPM---PMLTMFDKQIQL-RMGQCNVRSWTETLLP-LVDD
>tr|A4T6K6|A4T6K6_MYCGI/37-353 Alcohol dehydrogenase GroES domain protein OS=Mycobacterium gilvum (strain PYR-GCK) GN=Mflv_1966 PE=3 SV=1
C-GSDLHLYE---------VLGAFMSEGDVLGHEPMGIVREVGA-EV--SNLSVGDRVVI
PFQISCGHCFMCDMKLYTQCETTQV--REQG----------MGAA-LFGFSELYGSVPGG
QAEYLRVPQAQFTHIKVP----E--GPDDSRFVYLSDVLPTAWQS-VAYADIPD--G-G-
TVTVIGLGPIGDMAARIA---QHKGH-TVFAVDFVP--ERLARAKAR-------GIHTID
-ASAL--D----G--S-VGDEVRRLTSG-RGSDSVIDAVGMEAHG---SPVAKAVQDATA
FLPGAIAKPMMKK-A--------GV--DRLDALYTAIDCVRRGGTLSVIGVYGGM-----
--ADPM---PILTMFDKQIQV-RMGQANVKRWVDDILP-LLTD
>tr|A5CV63|A5CV63_CLAM3/37-350 Putative Zn-dependant dehydrogenase OS=Clavibacter michiganensis subsp. michiganensis (strain NCPPB 382) GN=CMM_2915 PE=3 SV=1
C-GSDLHLYE---------VFGPFLEKDDVLGHENMGVVEQVGS-AV--TKLKVGDRVVV
PFVIACHDCFMCDKGLFTQCETTQV--KAQG----------SGAA-LYGFSEMYGSIPGG
QAERLRMPLADVNAIVVN----S--ELPDERYLFLSDILPTAWQG-VQYANVPE--G-G-
TLGVMGLGPVGQFAARIG---KHLGY-RVIAVDPVA--ERRAMAERH-------GVETLD
-LTD-----------D-VADQLREMVDG-RGPDAMVEAVGMEAHG---SPAASFAQKAAG
LLPDGIAKKVMDV-A--------SV--DRLAALHTAFDAVRRGGTVSISGVYGGE-----
--ADPL---PMKSLFDKQITI-RMGQCNVQHWIEDLLP-LVED
>tr|A6W667|A6W667_KINRD/37-360 Alcohol dehydrogenase GroES domain protein OS=Kineococcus radiotolerans (strain ATCC BAA-149 / DSM 14245 / SRS30216) GN=Krad_08
C-GSDLHLYE---------VLGPYMSKGDVLGHEPMGVVEAVGP-AV--ANLQVGDRVVI
PFNISCGHCFMCTRGLQSQCETTQV--HEQG----------SGAA-LFGFSSLYGSVPGG
QAEYLRVPHADYGPVKVGREGDG--GLPDDRYLFLSDIVPTAWQG-VQYADVPD--G-G-
TLAVLGLGPVGQFAARIG---RHLGY-EVIGVDPVA--ERRQMAQRH-------GVTAID
-LTD--------GDAD-VVTQLRERTDG-RGPDAVLDAVGMEAHGGAEGAVAKAAQTAVG
LLPDALAQKVTET-A--------GV--DRLWAVRSAVEAVRRGGTVSLSGVYGGE-----
--ADPL---PMKTMFDKQLQF-RMGQCNVRRWIDDLLP-LVED
>tr|A7Z179|A7Z179_BACA2/37-339 Putative glutathione-dependent formaldehyde dehydrogenase OS=Bacillus amyloliquefaciens (strain FZB42) GN=RBAM_003560 PE=3 SV=1
C-GSDLHLYK---------NGIP-ADPGYIVGHEPMGIVEETGS-QV--KKLRKGDRVVI
PFNIGCGECHYCKHQMESQCDESNP--NPHT----------DAGG-LFGFSEFNGNYPGG
QAEYLRVPYADFSSFLVP----ADSELEDEQVLLLSDVMPTAFWS-VQHSGVKK--G-D-
TVVILGSGPIGLMAQKFA---WKKGAKRVIAVDQVP--HRLEHARRIN------GAETFN
-FSE--------H--DEIGKLLHEYTSG--GADVVIDCVGMDGTP---LS----------
--KEKAEQKP--N----------QF--GTISPILTASEAVKKFGTVQLTGAYISE-----
--ADGF---PLGDFFTRNVSL-KMGQAPVIHLMPMLYQ-MIEQ
>tr|A7Z1V5|A7Z1V5_BACA2/37-339 AdhB OS=Bacillus amyloliquefaciens (strain FZB42) GN=adhB PE=3 SV=1
C-GSDLHLIH---------GLIPNLQEDYIIGHEPMGIVEETGP-GV--TKVKKGDRVII
PFNIACGECVYCKNHLESQCDQSNE--N-----------G-DIGA-YFGYSGNAGGYPGG
QAEYLRVPFANFTHFKVP----ETCEEPDEKLSVIADAMTTGFWS-VDNAGVKE--G-D-
TVIVLGCGPVGLFAQKFC---WLKGAKRVIAVDYVY--YRLQHAKRTN------KVEIVN
-FED--------H--ENTGSYLKEITKG--GADVVIDAVGMDGKM---TD----------
--LEFLASGL--K-L--------QG--GAMSALVIASQAVRKGGTIQITGVYGGR-----
--YNGF---PLGDIMQRNVNI-RSGQAPVIHYMPYMFE-LVST
>tr|B1VLV8|B1VLV8_STRGG/37-354 Putative dehydrogenase OS=Streptomyces griseus subsp. griseus (strain JCM 4626 / NBRC 13350) GN=SGR_6670 PE=4 SV=1
C-GSDLHLYE---------VLGPYLDPGDILGHEPMGIVEEVGR-EV--TAVAPGDRVVI
PFNVSCGHCYMCGQGLHSQCETTQV--RERG----------TGAS-LFGYTKLYGQVPGG
QAEYLRVPFGNDLPIKVP----H--GPSDDRFVYLSDVLPTAWQA-VQYADIPP--G-G-
SVTVLGLGPIGAMAARIA---RHRGAGLVIGVDLVP--ERLERASTH-------GATCLD
-LRRY--G----K--N-LGDAVRDLTDG-RGTDAVIDAVGMEAHG---SPVAKAAHTAVG
HLPDALAQRMMET-A--------GI--DRLAALHAAIDLVRRGGTVSLSGVYGGS-----
--ADPM---PLLTMFDKQIQL-RMGQANVKRWVDDLLP-LLTD
>tr|B1YKA5|B1YKA5_EXIS2/37-340 Alcohol dehydrogenase GroES domain protein OS=Exiguobacterium sibiricum (strain DSM 17290 / JCM 13490 / 255-15) GN=Exig_2206 PE
C-GSDLHIYQ---------GNMP-AKKDYVIGHEPMGIVEEVGP-DV--TKVKRGDRVVL
PFNVACGHCFFCEHDMESQCDNSNG--NPH---------V-DTGG-YFGFTEEFGGHPGG
QAEYLKVPFGNFMPLVVP----ESCELEDEALLFLSDVIPTAYWS-VINSGVKK--G-D-
TVVILGSGPVGLMTQKFA---WMQGAKRVIAVDQQV--YRLNHAKMTN------RVETVN
-LQD--------H--KETGQYLKELTQG--GADVVIDCVGLDGKM---SA----------
--VEKVEQKV--G-L--------QG--GTLSAINIAKDAVRKFGTVQLTGVYAKK-----
--YNQF---PLGDFFTRNITL-KMGQAPVVHLMPELFQ-KIIN
>tr|Q0S5A0|Q0S5A0_RHOSR/37-353 Dehydrogenase OS=Rhodococcus sp. (strain RHA1) GN=RHA1_ro05506 PE=3 SV=1
C-GSDLHLYE---------VLGAFMSEGDILGHEPMGIVREVGS-EV--TDVKVGDRVVI
PFQISCGNCHMCDRKLFTQCEITQN--RDEG----------TGAA-LFGYSKLYGSVRGG
QAEYLRVPHVKNTHITVP----D--GPPDSRFVYLSDVLPTAWQA-VEYADIPD--G-G-
SVVVLGLGPIGDMAARIA---AHNGF-RVIGVDLVP--ERLARPQAR-------HIETVD
-LTDA--E----G--E-LGDVIREMTGG-RGPDSVIDAVGMEAHG---SPGAKLLQQVTS
YLPDALAGPLMST-V--------GI--DRLHALYSAIDIVRRGGTLSLIGVYGGM-----
--ADPI---PMLTLFDKQIQV-RMGQANVKRWVPDILP-LLTD
>tr|Q0SBK2|Q0SBK2_RHOSR/37-353 Zn-binding alcohol dehydrogenase OS=Rhodococcus sp. (strain RHA1) GN=RHA1_ro03281 PE=3 SV=1
C-GSDLHLYE---------TLGPFMGEGDILGHEPMGIVEEVGT-AA--GNLKVGDRVVI
PFQISCGDCFMCNLQLYTQCETTQV--REQG----------MGAA-LFGFSKLYGEVPGG
QAEYLRVPQAQFTHITVP----E--GPPDSRFVYLSDVLPTAWQS-VEYAAIPE--G-G-
SVTVLGLGPIGDMAARVA---HHKGA-RVIAVDNVP--ERLARAKAR-------GIETLN
-LDEH--G----G--D-LADVIRDATDG-RGTDSVIDAVGMEAHG---SPIGKLAQQIVG
YLPDAVAAPLMQK-A--------GV--DRLGALYSAIDIVRRGGTISIIGVYGGM-----
--ADPI---PMLTLFDKQIQL-RMGQANIKKWVDDIMP-LLGD
>tr|Q1B1M1|Q1B1M1_MYCSS/37-352 Alcohol dehydrogenase GroES-like protein OS=Mycobacterium sp. (strain MCS) GN=Mmcs_5109 PE=4 SV=1
C-GSDLHLYE---------TLSAFMSPGDIIGHEAMGVVEEVGT-QT--GDLKVGDRVVI
PFNISCGTCWMCDHGLQSQCETTQN--RDQG----------TGAA-LFGFSKLYGEVAGG
QAEYLRVPQAQYTHIKIP----E--DGPDERFVYLSDVLPTAWQG-VEYANVPD--G-G-
TLVVVGLGPIGSMACRIA---AHRNNCRVIGIDLVE--ERLDRARPY-------CAEVID
-LRT--------Q--D-ADAVVAELTQG-RGADSVIDAVGMEAHG---SPVAEAAQTASG
FLPSSIGRVVMKH-A--------GV--DRLAALNSAIALVRRGGTVSLSGVYGGA-----
--ADPI---NMMTLFDKQVTL-RMGQANVKRWVPDILP-LLTA
>tr|Q47RJ4|Q47RJ4_THEFY/37-351 Putative glutathione-dependent aldehyde dehydrogenase OS=Thermobifida fusca (strain YX) GN=Tfu_0885 PE=3 SV=1
C-GSDLHLYE---------VMAPFMREGDILGHEPMGVVEAVGD-AV--TTLRPGDRVVV
PFNIACGHCFMCVQGLQAQCETTQV--RETG----------MGGR-LFGYSSLYGSVPGA
QAEYLRVPHADYGPIKVP----K--GPPDDRFVYLSDVLATAWQA-VRYAAVPP--G-G-
SLAVLGLGPIGDMCCRVA---QHLGAGQVFGVDVVP--ERLSRAARR-------GVTTFH
-FDE-----------D-TVDAIRDLTDG-RGPDAVIDAVGMEAHG---SPITRTAQRLTA
LLPSKAGAALITT-A--------GV--DRLTALHTAITLVRRGGTISLSGVYGGI-----
--ADPL---PMLTLFDKQVQI-RMGQANVRRWVDEILP-LLTD
>tr|Q49WT3|Q49WT3_STAS1/37-343 Alcohol dehydrogenase OS=Staphylococcus saprophyticus subsp. saprophyticus (strain ATCC 15305 / DSM 20229) GN=SSP1623 PE=3 SV=1
C-GSDLHLYH---------QGDLFMDPDFVIGHEPMGIVEEVGK-EV--KTLKKGDRVVI
PFNIGCGDCFYCNNEMESQCDNSNP--SPAS------WKM-NNGG-LFGFGGMHGNHWGG
QAEYLRVPFADFSSFKVP----DS-DLKDEQVLFLSDVVPTAYWS-VEHAGVKS--G-D-
TVIVLGCGPIGLMAQKFA---KLKGAERVIAIDNVE--HRLNHAKKSN------GAEVYN
-FSK--------E--DNIGKLLHESTRG--GADVVIDCVGMDGQV---AQ----------
--DDLEISSN--S-A--------QR--GNISPIITAAESVRKFGTIQLTGIYGTP-----
--ADNF---PIDLIFNRDVQV-KSGQAPVIHQMPKLYE-MIKN
>tr|Q5WCG4|Q5WCG4_BACSK/37-340 Glutathione-dependent formaldehyde dehydrogenase OS=Bacillus clausii (strain KSM-K16) GN=ABC3413 PE=3 SV=1
C-GSDLHLYH---------GGIV-PETDYVVGHEPMGIVEEVGP-MV--KSLKKGDRVVI
PFNVSCGECFFCQHQMESQCDNSNG--NPHS----------DAGG-LFGFAEQFGNYPGG
QAEYLRVPYGDFTSFKLP----AESELDDEQVVLLSDVIPTAYWS-VKHAGVST--G-D-
TVIILGCGPIGLMAQKFA---WLHGAKRVIAVDQVA--HRLEHGKRTN------LVETYN
-FSN--------T--PDIGKQLYEDTEG--GADVVIDCVGMDGTV---PP----------
--GETFGSSG--D-N--------QF--GTIQPIVTASEAVRKFGTVQITGVYGSE-----
--ANQF---PINDFFTRNVSL-KMGQAPVVHLMPTLYT-MIER
>tr|Q5YY94|Q5YY94_NOCFA/37-353 Putative dehydrogenase OS=Nocardia farcinica GN=NFA_20010 PE=3 SV=1
C-GSDLHLYE---------VLGPYMTPGDVLGHEPMGIVEEVGA-QV--RDLKPGDRVVV
PFQISCGHCAMCDTGLPTQCETTQV--RSQG----------SGAA-LFGYSELYGQVPGG
QAEYLRVPYADHTHITVP----E--GPDDQRFLYLSDVLPTAWQA-VEYAAVPD--G-G-
SVTVLGLGPIGDMACRVA---AHRGY-RVIGVDRVP--ERLSRVAAR-------GIEVID
-FSAV--D----A--D-LGDVIRDRTDG-RGTDAVIDAVGMEAHG---SPIGSVAHRSAA
LLPDVVARKVMDT-A--------GV--DRLAALHEAIDIVRRGGTISLVGVYGGM-----
--VDPL---PMRVLFDKQIQL-RMGQANVTRWAPEILP-LLTD
>tr|Q639J2|Q639J2_BACCZ/37-338 Alcohol dehydrogenase, glutathione-dependent formaldehyde dehydrogenase OS=Bacillus cereus (strain ZK / E33L) GN=adhB PE=3 SV=1
C-GSDLHLYQ---------GNMP-LPPGYIIGHEPMGIVEEVGP-DV--TKVKKGDRVVI
PFNVACGHCFYCQHEMESQCDNSNP--H-----------Y-DSGG-YFGYTEKFGNHPGG
QAEYLKVPFGNFTPFVIP----ESCELEDESLLFLSDVLPTAYWS-VINAGVKP--G-D-
TVIVLGCGPVGLMTQKFA---WMQGAKRVIAVDYLD--YRMNYAKKIN------NVEVFE
-FTK--------F--PDMGEHLKEITHG--GADVVIDCVGMDGKK---SP----------
--LEFLEQKL--K-L--------QG--GTLGPIQIATKAVRKYGTVQMTGVYGGN-----
--YNAF---PLGAFWVRNINL-KMGQAPVIHFMPELFE-KITN
>tr|Q65E67|Q65E67_BACLD/37-338 AdhB (Alcohol dehydrogenase) OS=Bacillus licheniformis (strain DSM 13 / ATCC 14580) GN=adhB PE=3 SV=1
C-GSDLHLYQ---------GNFP-LPKGFQLGHEPMGIVEETGP-DV--TKVKKGDRVVI
PFTVACGHCFYCENKLESQCDNANP--H-----------Y-DSGG-YFGYSEKFGNHPGG
QAEYLKVPFGNFTPFVIP----ESCEMEDESLLFLSDVLPTAYWS-VLHAGVKK--G-D-
TVIVLGCGPVGLMAQKFA---WMEGAKRVIAVDYLD--YRLKQAEALN------RVEVFD
-FTK--------Y--PDMGEHLKEITKG--GADVVIDCVGMDGKK---SP----------
--LEYLEQKL--K-L--------QG--GTLGPIQISTKAVRKCGTVQITGVYGSN-----
--YNMF---PLGAFFSRNVTL-KMGQAPVIHLMPEIYK-KIEE
>tr|Q6HGX1|Q6HGX1_BACHK/37-338 Alcohol dehydrogenase, glutathione-dependent formaldehyde dehydrogenase OS=Bacillus thuringiensis subsp. konkukian GN=adhB PE=3
C-GSDLHLYQ---------GNMP-LPPGYIIGHEPMGIVEEVGP-DV--TKVKKGDRVVI
PFNVACGHCFYCQHEMESQCDNSNP--H-----------Y-DSGG-YFGYTEKFGNHPGG
QAEYLKVPFGNFTPFVIP----ESCELEDESLLFLSDVLPTAYWS-VINAGVKR--G-D-
TVIVLGCGPVGLMTQKFA---WMQGAKRVIAVDYLD--YRIHYAKKIN------NVEVFE
-FTK--------F--PDMGEHLKEITHG--GADVVIDCVGMDGKK---SP----------
--LEFLEQKL--K-L--------QG--GTLGPIQIATKAVRKYGTVQMTGVYGGN-----
--YNAF---PLGAFWVRNINL-KMGQAPVIHFMPELFK-KITN
>tr|Q735K7|Q735K7_BACC1/37-338 Alcohol dehydrogenase, zinc-containing OS=Bacillus cereus (strain ATCC 10987) GN=adhB PE=3 SV=1
C-GSDLHLYQ---------GNMP-LPQGYIIGHEPMGIVEEVGP-DV--TKVKKGDRVVI
PFNVACGHCFYCQHEMESQCDNSNP--H-----------Y-DSGG-YFGYTEKFGNHPGG
QAEYLKVPFGNFTPFVIP----ESCELEDESLLFLSDVLPTAYWS-VINAGVKR--G-D-
TVIVLGCGPVGLMTQKFA---WMQGAKRVIAVDYLD--YRINYAKKIN------NVEVFE
-FTK--------F--PDMGEHLKEITHG--GADVVIDCVGMDGKK---SP----------
--LEFLEQKL--K-L--------QG--GTLGPIQIATKAVRKYGTVQMTGVYGGN-----
--YNAF---PLGAFWVRNINL-KMGQAPVIHFMPELFE-KITN
>tr|Q73UV3|Q73UV3_MYCPA/37-353 Putative uncharacterized protein OS=Mycobacterium paratuberculosis GN=MAP_3263c PE=4 SV=1
C-GSDLHLYE---------ILGAFMKPGDILGHEPMGVVREVGT-ET--GDLRVGDRVVI
PFQICCGSCYMCGQQLYTQCETTQV--RDQG----------MGAA-LFGYSELYGEVPGG
QAELLRVPQAQFTHIKVP----V--GPPDSRFVYLSDVLPTAWQA-VAYADIPD--G-G-
TVAVLGLGPIGDMAARIA---DHLGY-RVIAVDLVP--ERLGRAAQR-------GIHTID
-LARL--D----A--G-LGDAIRDLTDG-RGADSVIDAVGMEAHG---SPAAKLAQQVAG
VLPDALGKRLMQT-A--------GV--DRLSALYSAIDAVRRGGTISLIGVYGGM-----
--ADPL---PMLTLFDKQVTL-RMGQANVKRWVDDIMP-LLTD
>tr|Q81BQ9|Q81BQ9_BACCR/37-338 Glutathione-dependent formaldehyde dehydrogenase OS=Bacillus cereus (strain ATCC 14579 / DSM 31) GN=BC_3092 PE=3 SV=1
C-GSDLHLYQ---------GNMP-LPQGYIIGHEPMGIVEEVGP-DV--TKVKKGDRVVI
PFNVSCGHCFYCQHEMESQCDNSNP--H-----------Y-DSGG-YFGYTEKFGNHPGG
QAEYLKVPFGNFTPFVIP----ESCELEDESLLFLSDVLPTAYWS-VINAGVRP--G-D-
TVIVLGCGPVGLMTQKFA---WMQGAKRVIAVDYLD--YRMNYAKKIN------NVEVFE
-FTK--------F--PDMGEHLKEITHG--GADVVIDCVGMDGKK---SP----------
--LEFLEQKL--K-L--------QG--GTLGPIQIATKAVRKYGTVQMTGVYGGN-----
--YNAF---PLGAFWVRNINL-KMGQAPVIHFMPELFE-KITN
>tr|Q81NP8|Q81NP8_BACAN/37-338 Alcohol dehydrogenase, zinc-containing OS=Bacillus anthracis GN=adhB PE=3 SV=1
C-GSDLHLYQ---------GNMP-LPQGYIIGHEPMGIVEEVGP-DV--TKVKKGDRVVI
PFNVACGHCFYCQHEMESQCDNSNP--H-----------Y-DSGG-YFGYTEKFGNHPGG
QVEYLKVPFGNFTPFVIP----ESCELEDESLLFLSDVLPTAYWS-VINAGVKP--G-D-
TVIVLGCGPVGLMTQKFA---WMHGAKRVIAVDYLD--YRINYAKKIN------NVEVFE
-FTK--------F--PDMGEHLKEITHG--GADVVIDCVGMDGKK---SP----------
--LEFLEQKL--K-L--------QG--GTLGPIQIATKAVRKYGTVQMTGVYGGN-----
--YNAF---PLGAFWVRNINL-KMGQAPVIHFMPELFE-KITN
>tr|Q8FQJ4|Q8FQJ4_COREF/37-349 Putative glutathione-dependent aldehyde dehydrogenase OS=Corynebacterium efficiens GN=CE1125 PE=3 SV=1
C-GSDLHLYE---------VLAPFMDEGDIIGHEPMGRVVEAGP-A---SNLKEGDRVVI
PFNISCGHCWMCKRGLFSQCEVTQV--REYG----------SGAS-LLGYSRLYGSVPGG
QAEYLRVPHADFGPIKVG----D--ELPDHRYLFLSDVLPTAWQA-VKYADVGE--G-D-
TLAVYGLGPIGQMCARIG---RHLGA-RVFGIEPVP--ERRAMAARH-------GIEVFD
-LGD-----------D-THDHIRDLTDG-RGPDAVVDAVGMEAHG---SPVGKLAHNAMS
LLPDAAARKMMEH-G--------GL--DRLGALHGSIDLVRRGGTVSLSGVYGGE-----
--ASPM---PMLTLFDKQIQM-RMGQCNVKSWIDDLLP-LVED
>tr|Q9XAM4|Q9XAM4_STRCO/37-356 Putative glutathione-dependent aldehyde dehydrogenase OS=Streptomyces coelicolor GN=SCO6706 PE=3 SV=1
C-GSDLHLYE---------VLTPFMTPGDILGHEPMGIVEEVGP-EV--TNLKPGDRVVV
PFQIACGHCYMCDTGLPTQCETTQV--TGEG----------MGAP-LFGYTRLYGAIPGG
QAEYLRVPQAQFGPIKVP----E--GPADDRFVYLSDVLPTAWQA-VEYAAVPQ--G-G-
SLAVLGLGPIGDMACRIA---RLKGIDKVFGVDLVP--ERLERARER-------GVETFD
-LRSFDNE----K--E-LVSAIQDRTGG-RGPDAVIDAVGTEAHG---GAVAKLVQQTAA
VLPRAIGGPLAER-F--------SI--DRLAALYTAIDLVRRGGTISLSGVYGGM-----
--ADPM---PMLTMFDKQIQL-RMGQANVRRWSDEIVP-YLTD
>tr|A1CY50|A1CY50_NEOFI/59-375 Alcohol dehydrogenase OS=Neosartorya fischeri (strain ATCC 1020 / DSM 3700 / NRRL 181) GN=NFIA_032340 PE=3 SV=1
C-GSDLHLYH---------GAIPELQKGDILGHEFCGIVVTVGP-GV--QKVKVGDRVVA
SFQIACGQCYYCKQGLSTMCERTNT--GESA--T-KLYGQ-RTSG-FFGYSHFTGGFAGG
QSEFVRVPYGDVNLLHLP----D--DVPDEKGLYLSDVLGTSWNA-VVDTGVKE--G-N-
TVAIWGAGPVGQMAAEYS---FFHGAKRVILIDGGQGKWRLDFIKKILP-----KLETID
-FANLPKG----E--S-VPSTLKKMCDG-HGPDVAIECAAGEYEK---GW----------
--AHYFQKLLG---M--------ET--DTSELVNEMLMSVRGFGHCGITGVYAGY-----
--CNHF---NIGALMECGIKLHGNGQAPVQKYWKELLR-YIQE
>tr|B2W4U2|B2W4U2_PYRTR/71-384 S-(Hydroxymethyl)glutathione dehydrogenase OS=Pyrenophora tritici-repentis (strain Pt-1C-BFP) GN=PTRG_04642 PE=4 SV=1
C-GSDLHLLH---------GAVVEMQKGDILGHEFCGVVDECGS-AV--TKFKKGQRVVA
SFQIACGDCYYCKQKLSSQCEKTNS--NTIE--N-AMYGG-RTAG-MFGYSHFTGGFAGG
QAEYTRVAYGDVNLLALP----D--DVPDEQGLFLSDVLATSWHA-VVDTGVKK--G-D-
VVAIWGAGPIGQMAADFS---LMNGASRVIMIDQN---WRLDFVKARYP-----NIDTID
-FSALGKG----E--S-VTSKLKEMCNN-RGPDVSIECAAGEYAK---GW----------
--AHYFEMMLG---L--------ET--DTSELINEMITSTRNMGRCGITGVYVGF-----
--TNHF---NIGSLMERGIRLIGNGQAPVHMYWESLLQ-MIQE
>tr|B6HU23|B6HU23_PENCH/77-392 Pc22g13930 protein OS=Penicillium chrysogenum Wisconsin 54-1255 GN=Pc22g13930 PE=4 SV=1
C-GSDLHLYH---------GVIPQLEKGDVLGHECCGVVDSVGP-EA--KNIKVGERVVV
SFPIACGDCKNCRREYYSQCDRTQE--NTLT--N-ALYGK-RTAG-IFGYSHFTGGFAGG
QAEYIRVPYGDVNLLSIP----T--DVPDEKALYVSDVVATSWHC-VVDTGVKK--G-D-
VVAIWGAGPIGQMCAQFS---FFHGASRVILIDGGDGAWRLDFVKTKAP-----KVETIN
-FADLPKG----E--S-VTSQLQKMVDG--GPDVALECAAGEYAK---GW----------
--AHYFEQMLG---M--------ET--DTSELLNEMITAVRPFGHVGVTGVYAGF-----
--TNHF---NIGALMQTGVHLMGNGQAPVQKYWKHLMH-LIQA
>tr|Q0UA06|Q0UA06_PHANO/78-391 Putative uncharacterized protein OS=Phaeosphaeria nodorum GN=SNOG_11408 PE=3 SV=1
C-GSDLHLLH---------GSVVELQKGDILGHEFCGVVDEVGK-GV--TKFKKGQRVVA
SFQIACGECYYCKQKLSSQCEKTNA--NTIE--N-AMYGG-RTAG-MFGYSHFTGGFAGG
QSEYTRVPYGDVNLLPLP----D--NVPDEQGLFLSDVLCTSWHA-VVDTGVKK--G-D-
VVAIWGAGPIGQMAAEFS---LLNGASRVIMIDQN---WRLDFVKERYP-----NIETLD
-FSTLGKG----N--S-VTAALKKMCND-RGPDVSIECAAGEYAK---GW----------
--AHYFEMMLG---L--------ET--DTSELVNEMIASTRNFGRCGITGVYVGF-----
--TNHF---NIGSLMERGIRLIGNGQAPVHLYWESLLK-MIQD
>tr|Q2KFN7|Q2KFN7_MAGGR/75-397 Putative uncharacterized protein OS=Magnaporthe grisea 70-15 GN=MGCH7_ch7g648 PE=3 SV=1
C-GSDLHLLH---------GSVIQMNKNDILGHEFCGIVDEVGP-EV--TKCKPGKRYVA
SFQIACGECFFCKQKLSSQCERTND--NTIA--K-AMYGN-QTAG-MFGYSHFTGGFAGG
QAEYVRVPFGDVNLLEIP----D--DVPDEKALYLSDVLPTSYNA-VKDTAVYP--G-D-
TVAVFGAGPIGQMAGYWA---LLEGAEKVIFVDTEP---RLSYIQERFNAEQKAKTTCID
-YKKLSSGITNKE--T-VVSKLKEMCGG-RGPDCAIECAAGEYAK---GW----------
--AHWLEMTLG---A--------ET--DTSEILNEMIEGVRNYGRVGVTGVYVGY-----
--TNHF---NIGSLMQRGVRLIGNGQAPVHKYWEELLA-RIQS
>tr|Q5K7P7|Q5K7P7_CRYNE/68-378 (R,R)-butanediol dehydrogenase, putative OS=Cryptococcus neoformans GN=CNBM1590 PE=3 SV=1
C-GSDLHLYH---------SEMLGMQKGDILGHEFMGIIDRVGP-SV--NHLKIGDRVVV
SFQIACGTCRYCQQKLSSFCDKTND--SSVV--V-NLWGQ-RDSA-FFGYSHLTGGWPGG
QSEYVRVPFGEVNCLKVP----A--EVPDEQALYLSDVLPTSYHA-VVDTGVQK--G-D-
IVGIWGLGPIGICCVKWA---LLKGASKVYAIDTNP--TRLALARSLGP-----EVITVD
-FKA--------D--D-VKKRIHDEVPQ--GLDVCIDATTFHEPK---TF----------
--LHKVEKALM---L--------ET--DVSETPNEMIWLVKKMGRVGLIGVYTAY-----
--TNHF---NIGALMEKGVRFIGNGQAPVHLYWEEILHDYIMT
>tr|A8I768|A8I768_CHLRE/37-350 Predicted protein (Fragment) OS=Chlamydomonas reinhardtii GN=CHLREDRAFT_113105 PE=3 SV=1
C-GSDLHLYL---------GSAPGMQRGDVLGHEFMGFVEEVGP-EV--KHVKKGDRVVA
CFDIACGHCRSCSRGAFSGCDITNP--SKDQ--E-MMYGA-RTAG-MFGYAHVTGGYEGG
QTDYVRVPFADVNLLHVP----K--DLPDNKLLLLSDIMSTAWFA-NELGSVGP--D-T-
TVAIWGAGPGTCQRASVSASQRVRGAPRIILIDNQHT-CRLACTHAHT------HTHTHT
-HTH--------T--H-VKEALERLVPG--GPDVCIEAVGFHYCK---SL----------
--VHAVMVKVRTL-M--------ET--DTADILNELIYCCRKGGTIACIGVYVGL-----
--VNGF---NIGALMEKGLTL-KAGQTPVQKYWGHLLE-MVKS
>tr|A0Z0A2|A0Z0A2_9CYAN/37-363 Alcohol dehydrogenase OS=Lyngbya sp. PCC 8106 GN=L8106_17872 PE=3 SV=1
C-GTDLHMIR---------GTMPGMKPGTILGHEGVGVIEEIGS-DV--RNLKVGDRVVI
PSTIACGYCSYCRSGYQAQCDNANP--NGMQ----------AGTS-FFGGPEITGSFDGL
QAEWARIPYANAGLVKLP----E--EVDDDQAILISDIFPTGYFG-AELAEIVP--G-D-
TVAVFGCGPVGQFAIASA---MLLNAGRVLAIDNIP--SRLEMARAQ-------GAEVID
-FNA--------E--D-PVEAIRRLTGG-IGVDRAIDAVGVDSKRPESGPAAESVAKKAQ
QYDQELQQIAPETNP-QGDNWHPGN--APSLAVTWAVQALAKAGTLSIIGVYPQT-----
--DRFF---PIGMAMNKNLTM-KMGNCNHRSYIPKLVE-IVRN
>tr|A6C733|A6C733_9PLAN/37-363 Oxidoreductase, zinc-binding dehydrogenase family protein OS=Planctomyces maris DSM 8797 GN=PM8797T_04095 PE=3 SV=1
C-GTDLHFIR---------GTFPGMQEGTILGHEGVGIIEEVGS-DV--RNFSPGDRVVI
PSTIGCGSCAYCRDGYYAQCDNANP--NGKD----------AGTA-FFGGPQGTGPIQGL
QAEYARIPFANVGLVRLP----D--NIIDEQAILLSDIFPTGYFG-AHLAEIKP--G-D-
TVAVFGCGPVGVFAIISA---HLFQAGRVIAVDCVE--SRLEIARSH-------GAEVIN
-FEK--------E--D-PVETIKDLTGG-IGVDRVIDAVGVDALHPHRETADENEKQQQQ
KYQQEQSKIIQEQNP-QGDLWVPGD--APSQALRWSVQSAAKAGTLSIIGVYPPQ-----
--LESF---PIGQAMNKNLTI-NMGNCNHRRYLPQLVR-LVNS
>tr|B2ECT6|B2ECT6_9BACT/37-363 Alcohol dehydrogenase GroES domain protein OS=bacterium Ellin514 GN=CflavDRAFT_0081 PE=4 SV=1
C-GTDLHMVR---------GTLSPMKPGTILGHEGVGVVEEVGP-KV--RNFKKGDRVVI
GSTIACGSCSFCRHGYYSQCDNANP--NGPS----------AGTA-FYGGPEETGSFNGL
QAEFARVPFANTNLVKLP----E--MMTDDQAIMISDIFPTGYFG-ADLAQIKD--G-D-
IVAVFGCGPVGQFAIASA---LLFNAGRVIAVDTFP--DRLEMAREQ-------GAEVID
-FNA--------E--D-PVEAIKELTDG-KGADRVIDAVGVDAEPPRRGPAAEKAAKYRE
LFEEEIEKIAPSAKP-QGELWKPGQ--APSQAIQWSVECVRKAGTISVIGVYPQT-----
--MIWF---PFGQAMNRNLTV-QAGNCNHRRYIPKLVR-MVQS
>tr|B4B5W7|B4B5W7_9CHRO/37-363 Alcohol dehydrogenase GroES domain protein OS=Cyanothece sp. PCC 7822 GN=Cyan7822DRAFT_4024 PE=4 SV=1
C-GTDLHMIR---------GTFSGMKEGTILGHEGVGIVEEIGT-NV--RNLKKGDRVVV
PSTIGCGYCSYCRTGYYSQCDNANP--NGSA----------AGTA-FFGGPKETGPFQGL
QAEYARIPYANVGLIKLP----K--NVSDDQAILLSDIFPTAYFG-ADIAEITP--G-D-
TVAIFGCGPVGQFAIASA---KLFGAGRIIAVDTIA--SRLEMAKAQ-------GAEIID
-FNA--------E--D-PVEIIKQLTGG-IGVDRVIDAVGVDAVSPNTGPAAQQAQQFTE
EFERQQKQVAPQTNP-QNGNWHPGN--APSIVLDWAVQALAKAGTLSIIGVYPPT-----
--HRFF---PIGMAMNKNLTI-NMGNCNHRKYIPFLVD-RVNS
>tr|Q09EC4|Q09EC4_STIAU/37-363 S-(Hydroxymethyl)glutathione dehydrogenase OS=Stigmatella aurantiaca DW4/3-1 GN=STIAU_8317 PE=3 SV=1
C-GTDLHMIR---------GTMPGMKPGTILGHEGVGYIEELGE-DV--RNFNVGDRVVI
PSTIACGSCVYCRSGYYAQCNEANP--HGPL----------AGTA-FFGGPMMTGPFHGM
QAEKVRVPFAHVGLVRVP----D--GVSDEQAILISDIFPTGYMG-AEMAEIKP--G-D-
TVAVFGCGPVGQFAIVSA---KLLGAGRVFAIDCHE--DRLEMARSQ-------GAEIIN
-FDA--------E--D-PVETLRRLTGG-IGVDRAIDAVGVDSVHAHHGPAAKAAKAEHA
EFKREVKEVAPKTNP-DGDNWVPGD--APAQALLWAVQALAKAGTLSIIGVYPQT-----
--ARTF---PIGEAMNKNLTL-KMGNCNHRKYIPKLLE-LVRT
>tr|A4XUM5|A4XUM5_PSEMY/37-343 Alcohol dehydrogenase GroES domain protein OS=Pseudomonas mendocina (strain ymp) GN=Pmen_2283 PE=3 SV=1
C-GTDLHFVR---------GTVGGMRKGTILGHEAVGIVEALGS-DV--RNLSIGDRVVV
PSTIACGNCAYCRAGYYAQCDEANP--NGKE----------AGTS-FYGGPEITGAFDGL
QAELARIPFANIGLVKLP----S--EISDDQAILLSDIFPTGYFG-AKLAEVSS--G-D-
TVAVFGCGPVGQFAIASA---KLLGAARVFAIDHLD--DRLDMARRQ-------GAEVIH
-FDR--------E--D-PVDTLRRLTNG-IGVDRAIDAVGVDAQCPAHGHAPGNG-----
----------------ENAQWQPGD--APEQALQWAVDALAKAGTLAIVGVYPHQ-----
--AREF---PIGQAMNKNLTV-NMGNCNHRRYIPELIE-MVQA
>tr|A9EWX9|A9EWX9_SORC5/37-363 Alcohol dehydrogenase OS=Sorangium cellulosum (strain So ce56) GN=fdh1 PE=4 SV=1
C-GTDLHFVR---------GTMPGMVPGTVLGHEAVGVVEELGA-DV--RNLKKGDRVVV
PSTIACGYCSYCRAAYYAQCDNANP--NGKH----------AGTA-FFGGPAMSGPFDGL
QAELARIPFAGVGLVKLP----N--GVSDDQAILLSDIFPTAYFG-AELAEIKP--G-D-
TVAIFGCGPVGLFTIASA---KLMGAGRILAVDRVP--DRLEMAREQ-------GAETVD
-FSA--------E--D-PIEAILRLTGG-IGVDRAIDAVGVDAERPHEGPAHKEAKQQAK
AFDLEVKQISPDART-KGDAFRAGD--GPSQVLQWAVRCVAKAGTIAVIGVYPQT-----
--SRTF---PIGEAMNKNLTL-QMGNCNHRKYIPKLVD-LVQT
>tr|B2IXQ3|B2IXQ3_NOSP7/37-363 Alcohol dehydrogenase GroES domain protein OS=Nostoc punctiforme (strain ATCC 29133 / PCC 73102) GN=Npun_R3100 PE=4 SV=1
C-GTDLHMIR---------GTFTGMKPGTILGHEGVGIVEEIGS-NV--RNLKVGDRVVV
PSTIACGYCSYCRTGYHAQCDNANP--NGHN----------AGTA-FFGGPEAAGPFDGL
QAEYARIPYANAGLVKLP----K--EVTDDQAILLSDIFPTAYFG-ADIAEITP--G-D-
TVAIFGCGPVGQFAIVSA---RLFGAGHIIAVDTIP--SRLEMARDL-------GAEIID
-YNA--------E--D-PIEAIRELTGG-IGVDRAIDAVGVDANAPDSGPAAEKARQEAQ
QFQQQLQQIAPKTNP-QNGNWHPGN--APSLVLEWAVQALAKAGTLSIIGVYPPS-----
--HNFF---PIGTAMNKNLTI-NMGNCNHRKYIPTLVD-LVRN
>tr|Q1CYS5|Q1CYS5_MYXXD/37-363 Oxidoreductase, zinc-binding dehydrogenase family OS=Myxococcus xanthus (strain DK 1622) GN=MXAN_6323 PE=3 SV=1
C-GTDLHMIR---------GTMPGMKPGTILGHEGVGVIEALGD-DV--RNLNIGDRVVI
PSTIACGNCSYCRAGYHAQCNDANP--NGPS----------AGTA-FFGGPQETGPFHGM
QAEKVRVPFANVGLVRIP----E--GVSDEQAILISDIFPTGYMG-AELAEIKP--G-D-
TVAVFGCGPVGLFAIVSA---KLLGAGRVFAIDCHE--DRLDLARAQ-------GAEVIN
-FEE--------E--D-PLETLKRLTNG-IGVDRAIDAVGVDAMHPHHGPAAKKAHQEKA
EFKREVKEAAPKTNP-KGDNWVPGD--APAQALMWAVEGLAKAGTLSIIGVYPAQ-----
--VRTF---PIGMAMNKNLTM-KMGNCNHRKYIPKLLE-LVRT
>tr|Q8YLG4|Q8YLG4_ANASP/37-363 Alcohol dehydrogenase OS=Anabaena sp. (strain PCC 7120) GN=all5334 PE=3 SV=1
C-GTDLHMIR---------GTFTGMKPGTILGHEGVGIVEELGS-NV--RNLQVGDRVVV
PSTIACGYCSYCRSGYHAQCDNANP--HGHN----------AGTA-FFGGPEAAGPFDGL
QAEYARIPYANAGLVKLP----K--EVTDDQAILLSDIFPTAYFG-ADIAEITP--G-D-
TVAIFGCGPVGQFAIVSA---RLFGAGRIIAVDTIP--SRLEMARDL-------GAEVID
-YNA--------E--D-PIEAIRELTGG-IGVDRVIEAVGVDANAPDSGPAAKKARQEAQ
QFQQQLQQIAPETNP-QNGNWHPGN--APSQALEWSIQALAKAGTLSIIGVYPPT-----
--HNFF---PIGTAMNKNLTI-NMGNCNHRKYIPLLVD-LVRN
>tr|A1C4U2|A1C4U2_ASPCL/78-393 Alcohol dehydrogenase, putative OS=Aspergillus clavatus GN=ACLA_001210 PE=3 SV=1
C-GSDLHLYH---------GVIPEVEKGDVLGHEFCGVVDSVGP-GV--KNVKVGDRVVA
SFPIACGDCMNCKKGLTSACERTNS--STLA--N-ALYGK-RTAG-IFGYSHFTSGFAGG
QAEYVRVPGGDVNLLQLP----P--DVPDEKGLYLSDVIATSYHC-VVDTGVQE--G-D-
VVAIWGAGPIGQMCVKFS---FDQGASRVILIDGGEGAWRLDFVKSKIP-----KVETLD
-FTRLPRG----E--S-VTSQLKKMVHG--GPDVALECAAGEYAK---GW----------
--LHYFETLLG---M--------ET--DTSELLNEMITSVRPFGRVGVTGIYAGF-----
--TNHF---NIGALMQTGVRFIGNGQAPVHKYWKHLLE-LIQR
>tr|A1CZS5|A1CZS5_NEOFI/78-393 Alcohol dehydrogenase, putative OS=Neosartorya fischeri (strain ATCC 1020 / DSM 3700 / NRRL 181) GN=NFIA_038190 PE=3 SV=1
C-GSDLHLYH---------GVIPELEKGDVLGHEFCGVIESVGP-GV--KNIKTGDRVVA
AFPIACGNCMNCKKQLTSACERTNS--NSIA--N-ALYGK-RTAG-IFGYSHFTAGFAGG
QAEYVRVPEGDVNLLQLP----D--DVPFEKGLYLSDVLATSYHC-VTDTGVDK--G-D-
VVAIWGAGPIGQMCAKFS---FDQGASRVILIDGGEGAWRLDFVKSKIP-----KVETLD
-FTKLPRG----E--S-VTSELKKRVHG--GPDVALECAAGEYAK---GW----------
--LHYFETLLG---M--------ET--DTSEILNEMITSVRPFGRVGVTGVYAGY-----
--TNHF---NVGAMMQTGVRLIGNGQAPVQKYWKHLLE-LIQK
>tr|A2QUN8|A2QUN8_ASPNC/77-387 Contig An09c0210, complete genome OS=Aspergillus niger (strain CBS 513.88 / FGSC A1513) GN=An09g06270 PE=3 SV=1
C-GSDLHLYH---------GVIPQLEKGDVLGHEFCGVVESVGP-GA--KSVKVGDRVVA
AFPIACGECRNCKKQLTSQCERTNQ--NSVT--N-AMY------G-IFGYSHFTGGFAGG
QAEYVRVPYGDVNLLKLP----D--DVPDEKALYLSDVLATSYHC-VVDTGVTE--G-D-
VVAVWGAGPIGQMVASFS---FSQGASRVILIDGGEGAWRLDFVQSKLP-----KLETLD
-FTKLPRG----E--S-ITSQLKKMVPG--GPDVALDCTAGEYAK---GW----------
--AHYFEMLLG---M--------ET--DTSEMLNEMITAVRPFGRVGVTGVYAGY-----
--TNHF---NIGALMQTGVRLIGNGQAPVQKYWKYLLE-QIQK
>tr|A4RBI3|A4RBI3_MAGGR/75-386 Putative uncharacterized protein OS=Magnaporthe grisea GN=MGG_02886 PE=3 SV=1
C-GSDLHLLH---------GSVIQMNKNDILGHEFCGIVDEVGP-EV--TKCKPGKRYVA
SFQIACGE-----------CERTND--NTIA--K-AMYGN-QTAG-MFGYSHFTGGFAGG
QAEYVRVPFGDVNLLEIP----D--DVPDEKALYLSDVLPTSYNA-VKDTAVYP--G-D-
TVAVFGAGPIGQMAGYWA---LLEGAEKVIFVDTEP---RLSYIQERFNAEQKAKTTCID
-YKKLSSGITNKE--T-VVSKLKEMCGG-RGPDCAIECAAGEYAK---GW----------
--AHWLEMTLG---A--------ET--DTSEILNEMIEGVRNYGRVGVTGVYVGY-----
--TNHF---NIGSLMQRGVRLIGNGQAPVHKYWEELLA-RIQS
>tr|A6QT70|A6QT70_AJECN/78-384 Putative uncharacterized protein OS=Ajellomyces capsulata (strain NAm1 / WU24) GN=HCAG_00576 PE=3 SV=1
C-ESDLHLYH---------GSVVQMQKGDIMGHEFCGEVESVGV-SV--KNLKKGDRVVA
PFQIACGDCKYCKQKLSSQCERTNA--SQLE--N-EMYGS-RTVG-MFGYSHLTGGFAGG
QAEYVRVPYAETNLLPLP----A--NVPDEKGLYLSDVLGTAWHC-VVDTGVQE--G-D-
VVAIWGAGPIGQMCAEFS---FMHGADRVIIIDGGAGAWRLGFVKEKLP-----RVETVD
-FSTLRSG----E--S-VTSVLKEMVRGGQGPDVALECAAGEYAK---GW----------
--AHYIEIILG---A--------ET--DTSEILNEMVTSVRNFGRCGITGIYVGY-----
----------------RGVRLIGNGQAPIQKYWEHLLS-LVKS
>tr|A6RSY3|A6RSY3_BOTFB/80-392 Putative uncharacterized protein OS=Botryotinia fuckeliana (strain B05.10) GN=BC1G_03556 PE=3 SV=1
C-GSDLHLLH---------GSVVELEKGDILGHEFCGEVESMGP-GV--KGLKKGDRVVA
SFQIACGDCYYCEKKQSSQCEKTNS--NTIE--N-GMYGG-RTAG-MFGYSHFTGGFAGG
QAEYVRVPFGDVNLLKLP----S--NVPDEKGLFLSDVICTSWNC-VVDTGVNK--G-D-
VVAIWGAGPIGQMSAEFA---FMNGASRVIMIDSN---WRLDFVKSKIP-----KVELLD
-YSKLPRG----T--S-VTTKLKEMVP--RGPDVALECVAGEYAK---GW----------
--AHYFEMLLG---M--------ET--DTSEIINEMITSVKNFGRCGVTGVYVGY-----
--TNHF---NIGSLMERGVRLIGNGQAPVHMYWEKLLE-MIEK
>tr|A7UXA0|A7UXA0_NEUCR/77-399 Putative uncharacterized protein OS=Neurospora crassa GN=NCU11395 PE=3 SV=1
C-GSDLHLYH---------GAVMQMNKGDILGHEFCGIVEQVGP-AV--QKVKPGKRYVV
SFQIACGNCFFCKNKLSSQCEVTNS--NSQM--K-AMYGG-RTAG-IFGYSHLTGGFAGG
QAEYVRVPLADANMLEIP----D--DVPDEKALYLSDVLPTSYNG-VKDTAVYP--G-D-
ALAIFGGGPIGQMVGIFA---LWEGASKVIYVDTEP---RLSFIKSRWPAEHADKLHLVD
-FKQLSSGFTKNE--T-VVSKLKELTGN-RGPDVAIDCAAGEYAK---GW----------
--LHWLEMQIG---A--------ET--DTSEIINEMVEGVRNYGRVGLTGVYVGY-----
--TNHF---NVGSLMQRGIRLIGNGQAPVHKYWEDLLQ-KIRE
>tr|B0XSQ7|B0XSQ7_ASPFC/58-381 Glutathione-dependent formaldehyde dehydrogenase OS=Aspergillus fumigatus (strain CEA10 / CBS 144.89 / FGSC A1163) GN=AFUB_0172
C-GSDLHLYH---------GAIPELQKGDILGHEFCGIVVTVGQ-GV--QKVKVGDRVVA
SFQIACGQCYYCKQGLPTMCERTNT--GESA--T-RLYGH-RMSG-FFGYSHFTGGFAGG
LSEFVRVPYGDVNLLNLP----D--DVPDEKGLYLSDVLGTSWNA-VVDTGVKE--G-N-
TVAIWGAGPVGQMAAEYS---FFHGAKRVILIDGGQGKWRLDFIKKILP-----KLETID
-FANLPKG----E--S-VPSTLKKMCDG-HGPDVAIECAAGEYEK---GW----------
--AHYFQRLLG---M--------ET--DTSELVNEMLMSVRGFGHCGITGVYAGYVRGTF
FMCNHF---NIGALMECGIKLHGNGQAPVQKYWKELLR-YIQE
>tr|B0Y2Z8|B0Y2Z8_ASPFC/78-393 Alcohol dehydrogenase, putative OS=Aspergillus fumigatus (strain CEA10 / CBS 144.89 / FGSC A1163) GN=AFUB_052430 PE=3 SV=1
C-GSDLHLYH---------GVIPELEKGDVLGHEFCGIVESVGP-GV--KSIKTGDRVVA
AFPIACGNCMNCKKQLTSACERTNS--NSIA--N-ALYGK-RTAG-MFGYSHFTAGFAGG
QAEYVRVPEGDVNLLQLP----D--DVPFEKGLYLSDVLATSYHC-VTDTGVDK--G-D-
VVAIWGAGPIGQMCAKFS---FDQGASRVILIDGGEGAWRLDFVKSKIP-----KVETLD
-FTNLPKG----E--S-VTSGLKKRVHG--GPDVALECAAGEYAK---GW----------
--LHYFETLLG---M--------ET--DTSEILNEMITSVRPFGRVGVTGVYAGY-----
--TNHF---NVGAMMQTGVRLIGNGQAPVQKYWKHLLE-LIRK
>tr|B2ADX2|B2ADX2_PODAN/82-394 Predicted CDS Pa_0_390 OS=Podospora anserina PE=4 SV=1
C-GSDVHLMH---------GVVVQVEKGDILGHEFCGVVESVGP-SI--TKLAVGDRVVN
SFCISCGECSYCKDKLPTACEKTNA--STLH--A-KLYGG-RMGG-IFGYSHLTGGYAGG
QAEYVRIPLAENNLLKIP----D--NVPDEKALYLSDVLPTSYHS-VVYTGVNE--G-D-
TVAIWGLGPIGFMACFWA---KKKGAKRVIGIDSN---WRTEYAKSKIP-----GLETIN
-YATLESG----Q--T-VPTKIHEMVPG--GVDVSIDASGGEYAK---GW----------
--AHKLEMAIG---A--------EQ--DTSEMINECLYATKKFGRVGIIGDYVGF-----
--TNHF---NVGALMELGIYLIGCGQAPVQRYWEELLE-MVEK
>tr|Q0CG38|Q0CG38_ASPTN/56-361 Putative uncharacterized protein OS=Aspergillus terreus (strain NIH 2624) GN=ATEG_07354 PE=3 SV=1
--------------------VIPQLEKGDVLGHECCGIVETTGP-TV--SKVRPGQRVVV
SFPIACGSCTNCNRKLFSQCERTNE--NTIT--N-ALYGK-RTAG-IFGYSHFTGGFAGG
QAEYIRVPYGDVNLLPIP----D--DVPDEKALFLSDVLGTSWHC-VVDTGVSP--G-D-
VVAIWGAGPIGQMCAQFS---FYHGAQRVILIDGGNAAWRLDYVKSKAP-----KVETID
-YSRLSNG----E--S-VTSRLKELVPG--GPDVALECAAGEYAK---GW----------
--IHYFEQLLG---M--------ET--DTSEILNEMITSVRPFGRVGVTGVYAAY-----
--TNHF---NIGALMQTGVRLIGNGQAPVQKYWAELME-LIRK
>tr|Q2UA00|Q2UA00_ASPOR/78-393 Threonine dehydrogenase and related Zn-dependent dehydrogenases OS=Aspergillus oryzae GN=AO090102000598 PE=3 SV=1
C-GSDLHLYH---------GVIPQLEKGDVLGHEFCGVVESVGP-TV--KKVKAGDRVVA
AFPIACGECRNCKEQLTSACERTNE--NSIT--N-AMYGK-RTAG-MFGYSHFTGGFAGG
QAEYVRVPYGDVNLLQLP----A--DVPDEKGLYLSDVLATAYHC-VVDTGVKK--G-D-
VVAIWGGGPIGQMAAEYS---FSQGATRVILIDGGEGAWRLDFVTSKIP-----KLETID
-FSNLPRG----E--S-ITSQLKKIVPG--GPDVALECAAGEYAK---GW----------
--AHYFEMLLG---M--------ET--DTSEILNEMITAVRPFGRIGVTGVYAGY-----
--TNHF---NIGALMQTGIRFIGNGQAPVQKYWEHLLE-LIRR
>tr|Q4WER4|Q4WER4_ASPFU/78-393 Alcohol dehydrogenase, putative OS=Aspergillus fumigatus GN=AFUA_5G03930 PE=3 SV=2
C-GSDLHLYH---------GVIPELEKGDVLGHEFCGIVESVGP-GV--KSIKTGDRVVA
AFPIACGNCMNCKKQLTSACERTNS--NSIA--N-ALYGK-RTAG-MFGYSHFTAGFAGG
QAEYVRVPEGDVNLLQLP----D--DVPFEKGLYLSDVLATSYHC-VTDTGVDK--G-D-
VVAIWGAGPIGQMCAKFS---FDQGASRVILIDGGEGAWRLDFVKSKIP-----KVETLD
-FTNLPKG----E--S-VTSGLKKRVHG--GPDVALECAAGEYAK---GW----------
--LHYFETLLG---M--------ET--DTSEILNEMITSVRPFGRVGVTGVYAGY-----
--TNHF---NVGAMMQTGVRLIGNGQAPVQKYWKHLLE-LIRK
>tr|Q4WIZ0|Q4WIZ0_ASPFU/58-381 Glutathione-dependent formaldehyde dehydrogenase OS=Aspergillus fumigatus GN=AFUA_2G00170 PE=3 SV=1
C-GSDLHLYH---------GAIPELQKGDILGHEFCGIVVTVGQ-GV--QKVKVGDRVVA
SFQIACGQCYYCKQGLPTMCERTNT--GESA--T-RLYGH-RMSG-FFGYSHFTGGFAGG
LSEFVRVPYGDVNLLNLP----D--DVPDEKGLYLSDVLGTSWNA-VVDTGVKE--G-N-
TVAIWGAGPVGQMAAEYS---FFHGAKRVILIDGGQGKWRLDFIKKILP-----KLETID
-FANLPKG----E--S-VPSTLKKMCDG-HGPDVAIECAAGEYEK---GW----------
--AHYFQRLLG---M--------ET--DTSELVNEMLMSVRGFGHCGITGVYAGYVRGTF
FMCNHF---NIGALMECGIKLHGNGQAPVQKYWKELLR-YIQE
>tr|Q5BAG0|Q5BAG0_EMENI/77-401 Putative uncharacterized protein OS=Emericella nidulans GN=AN2470.2 PE=3 SV=1
C-GSDLHLYHDYLSDRAHAGVIPQLQKGDVLGHECCGVIESVGP-ES--TKYKPGQRVVV
SFPIACGTCKRCKAQLYSQCENTNE--NTIT--N-AMYGK-RTAG-IFGYSHFTGGFAGG
QAEYLRVPYGDVNLLPIP----D--DVPDEKALFLSDVISTSWHC-VVDTGVNK--G-D-
IVAVWGAGPIGQMAVDFA---FYHGAERVILIDGGDGAWRLEYVKSKLP-----KVEVID
-FTNLPKG----E--S-VSSHLRKITDH--NLDVCLECVGGEYAK---GW----------
--IHFFEQMVG---A--------ET--DTSEIVNEMITAVRPFGRVGLTGVYAGY-----
--TNHF---NIGSLMQTGVRLIGNGQAPVQKYWGDLMN-LIQK
>tr|A2WJD9|A2WJD9_9BURK/37-362 Zinc-containing alcohol dehydrogenase superfamily OS=Burkholderia dolosa AUO158 GN=BDAG_04943 PE=3 SV=1
C-GTDLHMVR---------GTLGGMKPGTILGHEGVGIVEAVGR-DV--RNLRRGDRVLI
PSTIACGHCAYCRAGYTAQCDVANP--GGPR----------AGTA-FFGGPAQTGPFDGL
QAEYARTPLAHASLIRLP----D--EIDDDRAILMSDIFPTGYFG-AQLAEVKP--G-D-
TVAVFGAGPVGQFAIASA---KLMGAGRVIAIDRVA--SRLEMACAQ-------GAEAVD
-FSE--------D--D-PVDTVLRLTGG-IGVDRAIDAVGVDAMRATHGPAAAD-ADAAR
AFDAEVDAVAPRRRP-DGRNWVPGD--GPSQVLQWAVRAVAKAGTVSVIGVYPQQ-----
--ARVF---PIGEAMNRNLTI-KMGNCNHRTITPQLIE-LVRS
>tr|A3KTU5|A3KTU5_PSEAE/37-344 Putative uncharacterized protein OS=Pseudomonas aeruginosa C3719 GN=PACG_01073 PE=3 SV=1
C-GTDLHFVR---------GSVGGMRPGTILGHEGVGIVEALGD-EV--RNLQVGDRVVI
PSTIACGNCVYCRAGYYAQCDVANP--GGSQ----------AGTA-FFGGPRANGGFHGL
QAEKARIPYANIGLIRLP----S--SISDDQAILLSDIFPTGYFG-AELAGIAP--G-N-
TVAVFGCGPVGQFAIASA---LLLGAARVFAIDRHP--DRLHMARQQ-------GAEVID
-FER--------E--D-PVQALRWLTAG-IGVDRAIDAVGVDAEHSH-GTATPAPRQ---
----------------EGTSWSPGN--APAQALEWAVQGLAKAGTLSIIGVYAED-----
--SRQF---PIGLAMNRNLTI-RMGNCHHRKYIPLLLE-HVLS
>tr|A3L8D2|A3L8D2_PSEAE/37-344 Putative uncharacterized protein OS=Pseudomonas aeruginosa 2192 GN=PA2G_01244 PE=3 SV=1
C-GTDLHFVR---------GSVGGMRPGTILGHEGVGIVEALGD-EV--RNLQVGDRVVI
PSTIACGNCVYCRAGYYAQCDVANP--GGSQ----------AGTA-FFGGPRANGGFHGL
QAEKARIPYANIGLIRLP----S--SISDDQAILLSDIFPTGYFG-AELAGIAP--G-N-
TVAVFGCGPVGQFAIASA---LLLGAARVFAIDRHP--DRLHMARQQ-------GAEVID
-FER--------E--D-PVQALRWLTAG-IGVDRAIDAVGVDAEHSH-GTATPAPRQ---
----------------EGTSWSPGN--APAQALEWAVQGLAKAGTLSIIGVYAED-----
--SRQF---PIGLAMNRNLTI-RMGNCHHRKYIPLLLE-HVLS
>tr|A4LG72|A4LG72_BURPS/52-378 Oxidoreductase, zinc-binding dehydrogenase family OS=Burkholderia pseudomallei 305 GN=BURPS305_6333 PE=3 SV=1
C-GTDLHMVR---------GTLGGMKPGTILGHEGVGLVEEVGR-DV--RNLRRGDRVLI
PSTISCGHCAYCRAGYTAQCDTANP--GGPL----------AGTA-FFGGPQASGAFDGL
QAEYARTPFAHASLIRLP----D--SLDDERAILMSDIFPTGYFG-AQLAEVRM--G-D-
TVAVFGAGPVGQFAIASA---KLMGAGRVIAIDRVV--SRLEMACAQ-------GAEVIN
-FDD--------D--D-PVDTILQLTGG-IGVDRVIDAVGVDAVRPTRGPAAPHDAQSRR
AFDDEVRELAPRTRA-DGGHWVPGD--APSQVLQWAVRAVAKAGTVSIIGVYPMN-----
--DRFF---PIGAAMNRNLTV-KMGNCNHRAITPKLIE-IVRS
>tr|A8EMW9|A8EMW9_BURPS/60-386 Oxidoreductase, zinc-binding dehydrogenase family OS=Burkholderia pseudomallei 406e GN=BURPS406E_D0237 PE=3 SV=1
C-GTDLHMVR---------GTLGGMKPGTILGHEGVGLVEEVGR-DV--RNLRRGDRVLI
PSTISCGHCAYCRAGYTAQCDTANP--GGPL----------AGTA-FFGGPQASGAFDGL
QAEYARTPFAHASLIRLP----D--SLDDERAILMSDIFPTGYFG-AQLAEVRM--G-D-
TVAVFGAGPVGQFAIASA---KLMGAGRVIAIDRVV--SRLEMACAQ-------GAEVIN
-FDD--------D--D-PVDTILQLTGG-IGVDRVIDAVGVDAVRPTRGPAAPHDAQSRR
AFDDEVRELAPRTRA-DGGHWVPGD--APSQVLQWAVRAVAKAGTVSIIGVYPMN-----
--DRFF---PIGAAMNRNLTV-KMGNCNHRAITPKLIE-IVRS
>tr|A8KE34|A8KE34_BURPS/60-386 Oxidoreductase, zinc-binding dehydrogenase family OS=Burkholderia pseudomallei Pasteur 52237 GN=BURPSPAST_AC0162 PE=3 SV=1
C-GTDLHMVR---------GTLGGMKPGTILGHEGVGLVEEVGR-DV--RNLRRGDRVLI
PSTISCGHCAYCRAGYTAQCDTANP--GGPL----------AGTA-FFGGPQASGAFDGL
QAEYARTPFAHASLIRLP----D--SLDDERAILMSDIFPTGYFG-AQLAEVRM--G-D-
TVAVFGAGPVGQFAIASA---KLMGAGRVIAIDRVV--SRLEMACAQ-------GAEVIN
-FDD--------D--D-PVDTILQLTGG-IGVDRVIDAVGVDAVRPTRGPAAPHDAQSRR
AFDDEVRELAPRTRA-DGGHWVPGD--APSQVLQWAVRAVAKAGTVSIIGVYPMN-----
--DRFF---PIGAAMNRNLTV-KMGNCNHRAITPKLIE-IVRS
>tr|B1H9E1|B1H9E1_BURPS/60-386 Oxidoreductase, zinc-binding dehydrogenase family OS=Burkholderia pseudomallei S13 GN=BURPSS13_X0903 PE=3 SV=1
C-GTDLHMVR---------GTLGGMKPGTILGHEGVGLVEEVGR-DV--RNLRRGDRVLI
PSTISCGHCAYCRAGYTAQCDTANP--GGPL----------AGTA-FFGGPQASGAFDGL
QAEYARTPFAHASLIRLP----D--SLDDERAILMSDIFPTGYFG-AQLAEVRM--G-D-
TVAVFGAGPVGQFAIASA---KLMGAGRVIAIDRVV--SRLEMACAQ-------GAEVIN
-FDD--------D--D-PVDTILQLTGG-IGVDRVIDAVGVDAVRPTRGPAAPHDAQSRR
AFDDEVRELAPRTRA-DGGHWVPGD--APSQVLQWAVRAVAKAGTVSIIGVYPMN-----
--DRFF---PIGAAMNRNLTV-KMGNCNHRAITPKLIE-IVRS
>tr|B1TDV1|B1TDV1_9BURK/37-362 Alcohol dehydrogenase GroES domain protein OS=Burkholderia ambifaria MEX-5 GN=BamMEX5DRAFT_5967 PE=4 SV=1
C-GTDLHMVR---------GTLGGMKPGTILGHEGVGIVETVGR-DV--RNLKRGDRVLI
PSTIACGSCAYCRAGYTAQCDVANP--GGPR----------AGTA-FFGGPADTGPFDGL
QAEYARTPLANASLIRLP----D--AIDDDRAILMSDIFPTGYFG-AQLAEVKP--G-D-
TVAVFGAGPVGQFAIASA---KLLGAGRVIAIDRIA--SRLDMACAQ-------GAETID
-FSE--------E--D-PVDTVLRLTGG-IGVDRVIDAVGVDAMRATHGPAAAD-RDAAR
AFDAEVDAVAPRRKP-DGRYWTPGD--GPSQVLQWAVRAVAKAGTVAVIGVYPPQ-----
--ARVF---PIGEAMNRNLTI-KMGNCNHRTVTPHLIE-LVRS
>tr|B2HAT4|B2HAT4_BURPS/60-386 Oxidoreductase, zinc-binding dehydrogenase family OS=Burkholderia pseudomallei 1655 GN=BURPS1655_D1034 PE=4 SV=1
C-GTDLHMVR---------GTLGGMKPGTILGHEGVGLVEEVGR-DV--RNLRRGDRVLI
PSTISCGHCAYCRAGYTAQCDTANP--GGPL----------AGTA-FFGGPQASGAFDGL
QAEYARTPFAHASLIRLP----D--SLDDERAILMSDIFPTGYFG-AQLAEVRM--G-D-
TVAVFGAGPVGQFAIASA---KLMGAGRVIAIDRVV--SRLEMACAQ-------GAEVIN
-FDD--------D--D-PVDTILQLTGG-IGVDRVIDAVGVDAVRPTRGPAAPHDAQSRR
AFDDEVRELAPRTRA-DGGHWVPGD--APSQVLQWAVRAVAKAGTVSIIGVYPMN-----
--DRFF---PIGAAMKRNLTV-KMGNCNHRAITPKLIE-IVRS
>tr|B3JWM0|B3JWM0_9DELT/37-363 Alcohol dehydrogenase GroES domain protein OS=Geobacter sp. M21 GN=GM21DRAFT_1965 PE=4 SV=1
C-GSDLHMVR---------GTMPGMKEGTILGHEGVGIVDEIGA-SI--RNFMPGDRVVI
PSTIACGFCSYCRAGYYSQCDNANP--NGPD----------AGTC-FFGGPEFSGPINGL
QAEKARIPFAGVGLVKVP----D--EVTDEQALLLSDILPTGYMA-AELAEIKP--G-N-
TVVVFGCGPVGQCAIAAA---KLMQAGRIFAVDSVP--SRLDLAQEQ-------GAETID
-FSR--------E--D-PVAMIRQFTGG-IGCDRAIDAVGVDASAPHSGPGSREFSKHQQ
EFQQELAQVAPRINV-QGENWHPGD--APSMTLVWAVQALAKAGTLSIVGVYPQT-----
--VSLF---PIGAAMNKNLTM-KMGICDHRRFIPKLME-LVQG
>tr|B6C464|B6C464_9GAMM/37-363 Alcohol dehydrogenase GroES-like domain family OS=Nitrosococcus oceani AFC27 GN=NOC27_2989 PE=4 SV=1
C-GTDLHMVR---------GTMGGMENGTILGHEAVGVVEALGK-GV--RNLKEGDRVVV
PSTIACGYCAYCRAGYHAQCDNANP--QGLL----------AGTA-FFGGPKASGPFHGL
QAEKARIPFANAGLVKLP----D--EVSDDEAILVSDIFPTAYFG-AELAEIKA--G-D-
TVAVFGCGPVGQFVITSA---QLLGAGRILAVDSVP--SRLEMARTQ-------GAEIID
-FNA--------E--D-PVATIRDLTGG-IGVDRAIDAVGVDAERPHHGPAAKQTDAQQA
QFEQELKEIAPENHP-QGGHWHPGD--APSQALRWAVESLAKAGTLSIIGVYPPN-----
--DRFF---PIGQAMNKNLTL-KMGNCNHRKYIPMLVN-LVHT
>tr|B7CQB0|B7CQB0_BURPS/60-386 Oxidoreductase, zinc-binding dehydrogenase family OS=Burkholderia pseudomallei 576 GN=BUC_7050 PE=4 SV=1
C-GTDLHMVR---------GTLGGMKPGTILGHEGVGLVEEVGR-DV--RNLRRGDRVLI
PSTISCGHCAYCRAGYTAQCDTANP--GGPL----------AGTA-FFGGPQASGAFDGL
QAEYARTPFAHASLIRLP----D--SLDDERAILMSDIFPTGYFG-AQLAEVRM--G-D-
TVAVFGAGPVGQFAIASA---KLMGAGRVIAIDRVV--SRLEMACAQ-------GAEVIN
-FDD--------D--D-PVDTILQLTGG-IGVDRVIDAVGVDAVRPTRGPAAPHDAQSRR
AFDDEVRELAPRTRA-DGGHWVPGD--APSQVLQWAVRAVAKAGTVSIIGVYPMN-----
--DRFF---PIGAAMNRNLTV-KMGNCNHRAITPKLIE-IVRS
>tr|B7V9V0|B7V9V0_PSEAE/37-344 Probable alcohol dehydrogenase (Zn-dependent) OS=Pseudomonas aeruginosa LESB58 GN=PLES_31681 PE=4 SV=1
C-GTDLHFVR---------GSVGGMRPGTILGHEGVGIVEALGD-EV--RNLQVGDRVVI
PSTIACGNCVYCRAGYYAQCDVANP--GGSQ----------AGTA-FFGGPRANGGFHGL
QAEKARIPYANIGLIRLP----S--SISDDQAILLSDIFPTGYFG-AELAGIAP--G-N-
TVAVFGCGPVGQFAIASA---LLLGAARVFAIDRHP--DRLHMARQQ-------GAEVID
-FER--------E--D-PVQALRWLTAG-IGVDRAIDAVGVDAEHSH-GTATPAPRQ---
----------------EGTSWSPGN--APAQALEWAVQGLAKAGTLSIIGVYAED-----
--SRQF---PIGLAMNRNLTI-RMGNCHHRKYIPLLLE-HVLS
>tr|Q0FY33|Q0FY33_9RHIZ/37-366 Alcohol dehydrogenase OS=Fulvimarina pelagi HTCC2506 GN=FP2506_17574 PE=3 SV=1
C-GTDLHMVR---------GTMPGMVEGTVLGHEGVGVVEEVGP-GV--RNLSPGQRVVI
PSTIACGTCSYCRSGYTAQCDDANP--NGHL----------AGTS-FYGGPGPTGPFDGL
QAQYARIPYANVNLVPLH----P--EISDHQAICLSDIASTAWFG-ADIADIQAGDG-K-
TVLVMGCGPVGLFTILGA---WHYGAQRVIAVDRRT--DRLDMARRL-------GAETIN
-FEE--------E--N-PIEAVRDLTGG-IGPDRAIDAVGVDAFKPTKGPMKEMVDKRSD
FYAMQVKHLAEESADTHAVQYAAGD--APSLSLEWAVQSLAKAGTLSIIGVYPQS-----
--DPFF---PIGTAMNKNITM-RMGNANHKKYVQHLVE-LVRR
>tr|Q0YHV3|Q0YHV3_9DELT/37-363 Alcohol dehydrogenase superfamily, zinc-containing:Alcohol dehydrogenase, zinc-containing OS=Geobacter sp. FRC-32 GN=GeobDRAFT_
C-GTDLHMVR---------GTMSGMRPGTILGHEGVGTVEEVGT-AV--RNFKPGDRVLI
PSTIACGYCSYCRDGYYAQCDNANP--NGMQ----------AGTS-FFGGPEKSGPVNGL
QAEKARIPFAGVGLVKIP----D--GVTDEQAILVSDIFPTGYMG-AELAEIKP--G-N-
TVAIFGCGPVGQFAIASA---KLFQAGRIFAVDCIP--SRLEKAREQ-------GAEVID
-FSK--------E--D-PVQMIRDMTGG-IGCDRAIDAVGVDAEAPHTGPAVREAKEHEE
EFRQEVAHVAPQTNI-SGDNWHPGD--APSMTLIWGVECLAKAGTFSVIGVYPES-----
--VTLF---PIGMAMNKNLTI-KMGNCNHRKYIPFLLD-MVRS
>tr|Q1YMW5|Q1YMW5_MOBAS/66-394 Putative Zn containing dehydrogenase OS=Manganese-oxidizing bacterium (strain SI85-9A1) GN=SI859A1_02081 PE=3 SV=1
C-GTDLHMIR---------GSMPGMVEGTVMGHEGVGVIEEVGS-SV--RNLRPGQRVVI
PSTIACGHCSYCRDGYTAQCDEANP--NGHL----------AGTA-FYGGPQQTGPFDGL
QAEYARIPHANVNLVPLH----P--EITDHQAICLSDIASTGWFG-ADIADIEAGRG-K-
TVLVMGCGPVGLFSILGA---WHKGAQRVIAVDRLP--DRLDKAREL-------GAETIN
-FDE--------E--N-PIEAIRELTGG-IGPDRAIDVVGVDAFMPTKGPMR-VLEKRAE
QYAEQVERLAEAGADTNAAHFAAGD--APSLSLEWATEALAKAGTLAIIGVYPQS-----
--HNAF---PIGTAMNKNITM-RMGNANHKKYVQELVE-LVRR
>tr|Q4J3Y0|Q4J3Y0_AZOVI/37-362 Zinc-containing alcohol dehydrogenase superfamily OS=Azotobacter vinelandii DJ GN=AvinDRAFT_6356 PE=3 SV=1
C-GTDLHFIR---------GSVGGMRPGTILGHEGVGIVEQLGE-GV--RNLQIGDRVVI
PSTIACGNCSYCRAGYYAQCDVANP--NGKE----------AGTA-FYGGPAQAGPFQGL
QAEKARIPFANVGLVKLP----S--EISDDQAILLSDIFPTGYFG-AKMAEIRD--G-D-
TVAVFGCGPVGQFAIASA---RLLGAARVFAIDRCP--DRLQMARQQ-------GAETID
-FER--------E--D-PVRTLRRLTDG-IGVDRAIDAVGVDAGHEHAFQHGHDP-EEEE
RFAREVAAVAPKPHP-DGANWQPGD--APSQALEWAVEALAKAGTLSIVGVYPPQ-----
--AHSF---PIGLATEKNLTI-NMGNCHHRKYIPKLIE-LILA
>tr|A0KDA4|A0KDA4_BURCH/37-362 Alcohol dehydrogenase GroES domain protein OS=Burkholderia cenocepacia (strain HI2424) GN=Bcen2424_6437 PE=3 SV=1
C-GTDLHMVR---------GTLGGMKPGTILGHEGVGIVEAVGR-DV--RNLRRGDRVLI
PSTIACGSCAYCRAGYTAQCDVANP--GGPR----------AGTS-FFGGPAETGPVDGL
QAEYARTPLAHASLIRLP----D--AIDDDRAILMSDIFPTGYFG-AQLAEVKP--G-D-
TVAVFGAGPVGQFAIASA---KLMGAGRVIAIDRIA--SRLEMACAQ-------GAEIVD
-FSE--------D--D-PVDTVLRLTGG-IGVDRVIDAVGVDAMRATHGPAAAD-RDAAR
AFDAEVDAIVPHRKP-DGRNWVPGD--GPSQVLQWAVRAVAKAGTISVIGVYPPA-----
--ARVF---PIGEAMNRNLTI-KMGNCNHRTVTPPLVE-LVRS
>tr|A3NNI6|A3NNI6_BURP6/127-453 S-(Hydroxymethyl)glutathione dehydrogenase OS=Burkholderia pseudomallei (strain 668) GN=BURPS668_A2916 PE=3 SV=1
C-GTDLHMVR---------GTLGGMKPGTILGHEGVGLVEEVGR-DV--RNLRRGDRVLI
PSTISCGHCAYCRAGYTAQCDTANP--GGPL----------AGTA-FFGGPQASGAFDGL
QAEYARTPFAHASLIRLP----D--SLDDERAILMSDIFPTGYFG-AQLAEVRM--G-D-
TVAVFGAGPVGQFAIASA---KLMGAGRVIAIDRVV--SRLEMACAQ-------GAEVIN
-FDD--------D--D-PVDTILQLTGG-IGVDRVIDAVGVDAVRPTRGPAAPHDAQSRR
AFDDEVRELAPRTRA-DGGHWVPGD--APSQVLQWAVRAVAKAGTVSIIGVYPMN-----
--DRFF---PIGAAMNRNLTV-KMGNCNHRAITPKLIE-IVRS
>tr|A3P8X9|A3P8X9_BURP0/60-386 Oxidoreductase, zinc-binding dehydrogenase family OS=Burkholderia pseudomallei (strain 1106a) GN=BURPS1106A_A2760 PE=3 SV=1
C-GTDLHMVR---------GTLGGMKPGTILGHEGVGLVEEVGR-DV--RNLRRGDRVLI
PSTISCGHCAYCRAGYTAQCDTANP--GGPL----------AGTA-FFGGPQASGAFDGL
QAEYARTPFAHASLIRLP----D--SLDDERAILMSDIFPTGYFG-AQLAEVRM--G-D-
TVAVFGAGPVGQFAIASA---KLMGAGRVIAIDRVV--SRLEMACAQ-------GAEVIN
-FDD--------D--D-PVDTILQLTGG-IGVDRVIDAVGVDAVRPTRGPAAPHDAQSRR
AFDDEVRELAPRTRA-DGGHWVPGD--APSQVLQWAVRAVAKAGTVSIIGVYPMN-----
--DRFF---PIGAAMNRNLTV-KMGNCNHRAITPKLIE-IVRS
>tr|A4JQS1|A4JQS1_BURVG/37-362 Alcohol dehydrogenase GroES domain protein OS=Burkholderia vietnamiensis (strain G4 / LMG 22486) GN=Bcep1808_5687 PE=3 SV=1
C-GTDLHMVR---------GTLGGMKPGTILGHEGVGIVEAVGR-DV--RNLKRGDRVLI
PSTIACGSCAYCRAGYTAQCDVANP--GGPR----------AGTA-FFGGPADTGAFDGL
QAEYARTPLANASLIRLP----D--SIDDDRAILMSDIFPTGYFG-AQLAEIKP--G-D-
TVAVFGAGPVGQFAIASA---KLMGAGRVFAIDRIA--SRLDMACAQ-------GAETID
-FAE--------E--D-PVDAVLRLTGG-IGVDRAIDAVGVDAMRATHGPAAAD-ADAAR
AFDTEVDAVAPRRKP-DGRNWVPGD--GPSQVLQWAVRAVAKAGTVSVIGVYPAQ-----
--ARVF---PIGEAMNRNLTI-KMGNCNHRTITPHLIE-LVRS
>tr|A4VLG1|A4VLG1_PSEU5/37-345 Probable alcohol dehydrogenase (Zn-dependent) OS=Pseudomonas stutzeri (strain A1501) GN=PST_2147 PE=3 SV=1
C-GTDLHFVR---------GTVSGMQPGTILGHEGVGIVEALGA-DV--RNLQIGDRVVI
PSTIACGNCSYCRAGYFAQCDGANP--NGKE----------AGTS-FYGGPQTTGPFHGL
QAEKARIPFANIGLVKLP----P--EISDDQAILLSDIFPTGYFG-AEMAEVGS--G-D-
TVAVFGCGPVGQFAIASA---KLLGAGRVFAIDRHD--DRLRMAQRQ-------GAEAIN
-FDR--------E--D-PVETLKRLTGG-IGVDRVIDAVGVDAEHGCCGAAATSSSA---
----------------QGQLWQPGD--APSQALEWAVQSIAKAGTLSIIGVYPPD-----
--AMTF---PIGMAMNKNITI-NMGNCHHRKYIPRLIE-MVQA
>tr|A6V623|A6V623_PSEA7/37-344 Probable alcohol dehydrogenase (Zn-dependent) OS=Pseudomonas aeruginosa (strain PA7) GN=PSPA7_3148 PE=3 SV=1
C-GTDLHFVR---------GSVGGMRPGTILGHEGVGIVEALGD-EV--RNLQVGDRVVI
PSTIACGNCVYCRAGYYAQCDVANP--GGAQ----------AGTA-FFGGPQANGGFHGL
QAEKARIPFANIGLIRLP----S--AISDDQAILLSDIFPTGYFG-AELAEITP--G-D-
TVTVFGCGPVGQFAIASA---LLMGAARVFAVDRHP--DRLHMARQQ-------GAEVID
-FER--------E--D-PVQALRWLTGG-IGVDRAIDAVGVDAEHSH-GAATAAPRQ---
----------------DGTSWSPGN--APAQALEWAVQGLAKAGTLSIIGVYAED-----
--SRQF---PIGLAMNRNLTI-RMGNCHHRKYIPRLLD-YVLS
>tr|A9ATQ3|A9ATQ3_BURM1/37-362 Alcohol dehydrogenase GroES domain protein (Alcohol dehydrogenase) OS=Burkholderia multivorans (strain ATCC 17616 / 249) GN=adh
C-GTDLHMVR---------GTLGGMKPGTILGHEGVGIVEAVGR-DV--RNLRRDDRVLI
PSTIACGHCVYCRAGYTAQCDVANP--GGPR----------AGTA-FFGGPADTGAFDGL
QAEYARTPLANASLIRLP----D--EIDDDRAILMSDIFPTGYFG-AQLAEVKP--G-D-
TVAVFGAGPVGQFAIASA---KLMGAGRVIAIDRIA--SRLDMACAQ-------GAEAVD
-FSE--------E--D-PVDTVLRLTGG-IGVDRVIDAVGVDAMRATHGPAAAD-HEAAR
AFDAEVDAVAPRRKP-DGRYWVPGD--GPSQVLQWAVRAVAKAGTVAVIGVYPPQ-----
--ARVF---PIGEAMNRNLTI-KMGNCNHRTITPQLIE-LVRS
>tr|B1KAA1|B1KAA1_BURCC/37-362 Alcohol dehydrogenase GroES domain protein OS=Burkholderia cenocepacia (strain MC0-3) GN=Bcenmc03_6027 PE=3 SV=1
C-GTDLHMVR---------GTLGGMKPGTILGHEGVGIVEAVGR-DV--RNLRRGDRVLI
PSTIACGSCAYCRAGYTAQCDVANP--GGPR----------AGTS-FFGGPAETGPVDGL
QAEYARTPLAHASLIRLP----D--AIDDDRAILMSDIFPTGYFG-AQLAEVKP--G-D-
TVAVFGAGPVGQFAIASA---KLMGAGRVIAIDRIA--SRLEMACAQ-------GAEIVD
-FSE--------D--D-PVDTVLRLTGG-IGVDRVIDAVGVDAMRATHGPAAAD-RDAAR
AFDAEVDAIVPHRKP-DGRNWVPGD--GPSQVLQWAVRAVAKAGTISVIGVYPPA-----
--ARVF---PIGEAMNRNLTI-KMGNCNHRTVTPPLVE-LVRS
>tr|B2AIN0|B2AIN0_CUPTR/37-362 S-(Hydroxymethyl)glutathione dehydrogenase (Glutathione-dependent formaldehyde dehydrogenase) (FDH) (FALDH) OS=Cupriavidus taiw
C-GTDLHFVR---------GTMEGLAPGTVLGHEGVGVVEALGD-GV--RNLSVGDRVVI
PSTIACGYCSYCRAGYYAQCDNANP--HGKQ----------AGTA-FYGGPEQTGPFQGL
QAEKARVPFAHVNLVKLP----D--NISDEQAIMLSDIFPTGYFG-ADLASIHP--G-H-
TVAVFGCGPVGQFVIASA---KLMGAGRIFAVDAVA--DRLDMARAQ-------GAEVVN
-FDA--------E--D-PVQTIVELTGG-IGVDRAIDAVGVDAMHAHHGPAAQDPSIPES
--EQEAARLAPHAHPTEQGNWVPGD--APAQALDWAIRALAKAGTLSIIGVYPPT-----
--DRSF---PIGAAMNKNLTV-RMGNCNHRAYIPRLVE-LVRT
>tr|B2JRU3|B2JRU3_BURP8/37-363 Alcohol dehydrogenase GroES domain protein OS=Burkholderia phymatum (strain DSM 17167 / STM815) GN=Bphy_4753 PE=4 SV=1
C-GTDLHMVR---------GTLPGMQPGTILGHEAVGMIEETGP-NV--RNFRNGDRVLI
PSTISCGYCAYCRSGHTAQCDTANP--NGPL----------AGTA-FYGGPKATGPFNGL
QAQYARTPLAHASLIRLP----D--NIDDDRAILMSDIFPTGYFG-AQICGVQL--G-D-
TVAVFGAGPVGQFAIASA---RLMGAGRVICVDRVP--SRLDMARNQ-------GAEVIN
-FDI--------D--E-PVQTILDLTGG-IGVDRAIDAVGVDAVRAEHGPAASAQQDKQK
NFEQELQEIAPRQNE-QDGNWKPGS--GPSQVLQWAVKAVAKAGTLSVIGVYPMN-----
--DRFF---PIGEAMNRNLSV-RMGNCNHRAITPKLVE-LVRN
>tr|B5EHI3|B5EHI3_GEOBB/37-363 Alcohol dehydrogenase GroES domain protein OS=Geobacter bemidjiensis (strain Bem / ATCC BAA-1014 / DSM 16622) GN=Gbem_1174 PE=4
C-GTDLHMVR---------GTMPGMKEGTILGHEGVGIVDQIGA-SI--RNFMPGDRVVI
PSTIACGFCSYCRAGYYSQCDNANP--NGPD----------AGTC-FFGGPELSGPINGL
QAEKARIPFAGVGLVKVP----D--EVTDEQALLLSDILPTGYMA-AELAEIKP--G-N-
TVVVFGCGPVGQCAIAAA---KLMQAGRIFAVDSVP--FRLDLAQEQ-------GAEAID
-FSR--------E--D-PVAMIHQFTGG-IGCDRAIDAVGVDASAPHSGPGSREFREHLQ
EFQQELAQVAPRTNV-QGENWHPGD--APSMTLVWAVQSLAKAGTLSIVGVYPQT-----
--VSLF---PIGAAMNKNLTL-KMGNCDHRRFIPKLME-LVQG
>tr|Q02LV1|Q02LV1_PSEAB/37-344 Putative Zn-dependent alcohol dehydrogenase OS=Pseudomonas aeruginosa (strain UCBPP-PA14) GN=PA14_36660 PE=3 SV=1
C-GTDLHFVR---------GSVGGMRPGTILGHEGVGIVEALGD-EV--RNLQVGDRVVI
PSTIACGNCVYCRAGYYAQCDVANP--GGSQ----------AGTA-FFGGPRANGGFHGL
QAEKARIPYANIGLIRLP----S--SISDDQAILLSDIFPTGYFG-AELAGIAP--G-N-
TVAVFGCGPVGQFAIASA---LLLGAARVFAIDRHP--DRLHMARQQ-------GAEVID
-FER--------E--D-PVQALRWLTAG-IGVDRAIDAVGVDAEHSH-GTATPAPRQ---
----------------EGTSWSPGN--APAQALEWAVQGLAKAGTLSIIGVYAED-----
--SRQF---PIGLAMNRNLTI-RMGNCHHRKYIPLLLE-HVLS
>tr|Q0B3R6|Q0B3R6_BURCM/37-362 Alcohol dehydrogenase GroES domain protein OS=Burkholderia ambifaria (strain ATCC BAA-244 / AMMD) GN=Bamb_5660 PE=3 SV=1
C-GTDLHIVR---------GTLGGMKPGTILGHEGVGIVETVGR-DV--RNLKRGDRVLI
PSTIACGSCAYCRAGYTAQCDVANP--GGPR----------AGTA-FFGGPADTGPFDGL
QAEYARTPLANASLIRLP----D--AIDDDRAILMSDIFPTGYFG-AQLAEVKP--G-D-
TVAVFGAGPVGQFAIASA---KLLGAGRVIAIDRIA--SRLDMACAQ-------GAETID
-FSE--------E--D-PVDTVLRLTGG-IGVDRVIDAVGVDAMRATHGPAAAD-RDAAR
AFDAEVDAVAPRRKP-DGRYWTPGD--GPSQVLQWAVRAVAKAGTVAVIGVYPPQ-----
--ARVF---PIGEAMNRNLTI-KMGNCNHRTITPHLIE-LVRS
>tr|Q1BVQ7|Q1BVQ7_BURCA/37-362 Alcohol dehydrogenase GroES-like OS=Burkholderia cenocepacia (strain AU 1054) GN=Bcen_1392 PE=3 SV=1
C-GTDLHMVR---------GTLGGMKPGTILGHEGVGIVEAVGR-DV--RNLRRGDRVLI
PSTIACGSCAYCRAGYTAQCDVANP--GGPR----------AGTS-FFGGPAETGPVDGL
QAEYARTPLAHASLIRLP----D--AIDDDRAILMSDIFPTGYFG-AQLAEVKP--G-D-
TVAVFGAGPVGQFAIASA---KLMGAGRVIAIDRIA--SRLEMACAQ-------GAEIVD
-FSE--------D--D-PVDTVLRLTGG-IGVDRVIDAVGVDAMRATHGPAAAD-RDAAR
AFDAEVDAIVPHRKP-DGRNWVPGD--GPSQVLQWAVRAVAKAGTISVIGVYPPA-----
--ARVF---PIGEAMNRNLTI-KMGNCNHRTVTPPLVE-LVRS
>tr|Q3JDI5|Q3JDI5_NITOC/37-363 Zinc-containing alcohol dehydrogenase superfamily OS=Nitrosococcus oceani (strain ATCC 19707 / NCIMB 11848) GN=Noc_0592 PE=3 SV
C-GTDLHMVR---------GTMGGMENGTILGHEAVGVVEALGK-GV--RNLKEGDRVVV
PSTIACGYCAYCRAGYHAQCDNANP--QGLL----------AGTA-FFGGPKASGPFHGL
QAEKARIPFANAGLVKLP----D--EVSDDEAILVSDIFPTAYFG-AELAEIKA--G-D-
TVAVFGCGPVGQFVITSA---QLLGAGRILAVDSVP--SRLEMARTQ-------GAEIID
-FNA--------E--D-PVATIRDLTGG-IGVDRAIDAVGVDAERPHHGPAAKQTDAQQA
QFEQELKEIAPENHP-QGGHWHPGD--APSQALRWAVESLAKAGTLSIIGVYPPN-----
--DRFF---PIGQAMNKNLTL-KMGNCNHRKYIPMLVN-LVHT
>tr|Q3JJF4|Q3JJF4_BURP1/52-378 Alcohol dehydrogenase OS=Burkholderia pseudomallei (strain 1710b) GN=BURPS1710b_A1142 PE=3 SV=1
C-GTDLHMVR---------GTLGGMKPGTILGHEGVGLVEEVGR-DV--RNLRRGDRVLI
PSTISCGHCAYCRAGYTAQCDTANP--GGPL----------AGTA-FFGGPQASGAFDGL
QAEYARTPFAHASLIRLP----D--SLDDERAILMSDIFPTGYFG-AQLAEVRM--G-D-
TVAVFGAGPVGQFAIASA---KLMGAGRVIAIDRVV--SRLEMACAQ-------GAEVIN
-FDD--------D--D-PVDTILQLTGG-IGVDRVIDAVGVDAVRPTRGPAAPHDAQSRR
AFDDEVRELAPRTRA-DGGHWVPGD--APSQVLQWAVRAVAKAGTVSIIGVYPMN-----
--DRFF---PIGAAMNRNLTV-KMGNCNHRAITPKLIE-IVRS
>tr|Q47P29|Q47P29_THEFY/37-362 Alcohol dehydrogenase OS=Thermobifida fusca (strain YX) GN=Tfu_1755 PE=3 SV=1
C-GTDLHLLR---------GTIPGMRPGTIMGHEGVGVVTEVGP-GV--RNFRPGDRVVI
SPTIGCGACSYCRAGYFSQCDNANP--AGRR----------SGTA-FLGGPEANGAFHGT
QAERVRVPYANVGLIGLP----E--RVSDEEGILLADMFPTGWFG-ARLAEVTP--G-D-
TVAVFGCGPVGLFTILSA---WQQGAGRVLAVDGVE--SRLEQARGL-------HAEVIN
-YNV--------E--D-PVAALVELTGG-IGPDRVIDAVGVDAQRPESGPAVA-AEDDVH
RLEKEHAATVPSARP-GETAQILSD--ERAQVLQWAVEAVAKAGTLAIIGNYPLN-----
--ARIF---PIGLAMNKNLTL-NAGSCHHRKYIPKLLD-MITS
>tr|Q4K7F9|Q4K7F9_PSEF5/37-343 Glutathione-dependent formaldehyde dehydrogenase, putative OS=Pseudomonas fluorescens (strain Pf-5 / ATCC BAA-477) GN=PFL_4742
C-GTDLHFVR---------GTVAPMKPGTILGHEAVGIVEQLGT-DV--RNLQVGDRVVV
PSTIACGNCSYCRAGYYAQCDDVNP--HGKE----------AGTA-FYGGPEITGPFHGL
QAEKARIPFAHIGLVKLP----E--QISDDQAILLSDIFPTGYFG-ARLAEVSH--G-D-
TVAVFGCGPVGQFAIASA---RLLGATRVFAIDHHQ--DRLQMARRQ-------GAETID
-FDQ--------E--D-PVATLKRLTAG-IGVDRAIDAVGVDAEHACHGDDGRPA-----
----------------RSCQWQSGN--APDQVLRWAVEGLAKAGTLSIIGVYPQE-----
--ARSF---PIGLSMNKNLTI-NMGNCHHRKYIPTLID-MVLN
>tr|Q63IP5|Q63IP5_BURPS/37-363 Putative zinc-containing alcohol dehydrogenase OS=Burkholderia pseudomallei GN=BPSS2024 PE=3 SV=1
C-GTDLHMVR---------GTLGGMKPGTILGHEGVGLVEEVGR-DV--RNLRRGDRVLI
PSTISCGHCAYCRAGYTAQCDTANP--GGPL----------AGTA-FFGGPQASGAFDGL
QAEYARTPFAHASLIRLP----D--SLDDERAILMSDIFPTGYFG-AQLAEVRM--G-D-
TVAVFGAGPVGQFAIASA---KLMGAGRVIAIDRVV--SRLEMACAQ-------GAEVIN
-FDD--------D--D-PVDTILQLTGG-IGVDRVIDAVGVDAVRPTRGPAAPHDAQSRR
AFDDEVRELAPRTRA-DGGHWVPGD--APSQVLQWAVRAVAKAGTVSIIGVYPMN-----
--DRFF---PIGAAMNRNLTV-KMGNCNHRAITPKLIE-IVRS
>tr|Q9I1V7|Q9I1V7_PSEAE/37-344 Probable alcohol dehydrogenase (Zn-dependent) OS=Pseudomonas aeruginosa GN=PA2158 PE=3 SV=1
C-GTDLHFVR---------GSVGGMRPGTILGHEGVGIVEALGD-EV--RNLQVGDRVVI
PSTIACGNCVYCRAGYYAQCDVANP--GGSQ----------AGTA-FFGGPRANGGFHGL
QAEKARIPYANIGLIRLP----S--SISDDQAILLSDIFPTGYFG-AELAGIAP--G-N-
TVAVFGCGPVGQFAIASA---LLLGAARVFAIDRHP--DRLHMARQQ-------GAEVID
-FER--------E--D-PVQALRWLTAG-IGVDRAIDAVGVDAEHSH-GTATPAPRQ---
----------------EGTSWSPGN--APAQALEWAVQGLAKAGTLSIIGVYAED-----
--SRQF---PIGLAMNRNLTI-RMGNCHHRKYIPLLLE-HVLS
>tr|Q9RS48|Q9RS48_DEIRA/63-389 Alcohol dehydrogenase, zinc-containing OS=Deinococcus radiodurans GN=DR_2279 PE=3 SV=1
C-GTDLHFIR---------GTMSDMVPGTILGHEGVGIVEAVGP-EV--RNFVPGDRVVI
PSSASCGYCPPCREGNTSQCDNANP--NGPS----------AGTA-FYGGPKSSGPLNGM
QAEKVRVVYANSSLVKLP----D--NVSDDQAIMISDIFPTAYFG-AEIAGVKT--G-S-
VVVVLGCGPVGQFSIISA---KLLGATRVIAVDRLD--DRLDMARKN-------GAEVIN
-FEK--------E--D-PVEAVKKLTGG-LLADCVIDAVGVDAQHAHAGPAKPDAEKE-Q
KFEQEVQEVAPDAKPEKDGQWTPGD--APSQASEWAIEMTKKAGQIGIIGVYSPQ-----
--MTTY---PIGKAMNKNLTI-RMGNCNHRAIIPGLVD-LVAA
>tr|B6K5T7|B6K5T7_SCHJP/72-381 S-(Hydroxymethyl)glutathione dehydrogenase OS=Schizosaccharomyces japonicus yFS275 GN=SJAG_04063 PE=4 SV=1
CSGSDSHIFS---------GEINPTKKGSIMGHEGCGVIVERGP-AV--KNLYVGDRVVI
AFDIACGQCPYCKRQEFVACDATND--SKLM--D-KMYGA-HHCA-IFGYSDMMGNVPGT
QAEYVRVPFADVNCYKIP----A--NLPDRKALYASDVLCTSLHA-VDMAEINK--N-D-
TLAIWGLGPIGLLAARWA---QIRGARSIIGIDSVP--ERLELAASKL------KIHVID
-RSKV-------K--D-IPAKIMEIVPG--GVDAAIEASGFRFTS---SF----------
--RHTVERAIG---M--------ET--DSCDMITECCQAVRKYGRISVIADYIGF-----
--ADRF---PIGHIMMKHLTL-RSGQCPCQCYFKQVFD-ALES
>tr|A8L3B8|A8L3B8_FRASN/37-363 Alcohol dehydrogenase GroES domain protein OS=Frankia sp. (strain EAN1pec) GN=Franean1_5391 PE=3 SV=1
C-GTDLHFVR---------GTVPGMKPGLIIGHEGVGVVEEVGQ-SV--RNFRRGDRVLL
SAVLGCGSCTYCRSGYFAQCDDINP--YGRR----------TGSA-FYGAPRDNGSFDGL
QAEYARVPYAHTNLFRLS----D--SISDDQAIPLSDIYPTGYFG-AVIAEVSD--G-D-
VVAVWGCGPVGQFAVLSS---FQRGAARVIAIDGHA--DRLDRAQAL-------GAEVVN
-FNE--------E--D-PVEAILDLTRG-IGPDRAIDAVGVDAESPKSGPAAARAREQDD
QHREELRQIAPETHA-HNGHWKPGD--APTQAHSWAVESLAKAGTLGIIGVYPPT-----
--DRFF---PIGTAMNKNLTI-NMGNGNHPRYIPKLLD-MVES
>sp|Q9P6I8|YHG1_SCHPO/73-382 Zinc-type alcohol dehydrogenase-like protein C1198.01 OS=Schizosaccharomyces pombe GN=SPBC1198.01 PE=2 SV=1
CSGSDSHIFS---------GEMPGIEKGAILGHESCGIVAEKGD-EV--NNLEIGDRVVI
AFDLACGQCSFCKRHEYAACDTTND--SKLM--D-VNYGS-HHSA-IFGYTKLLGDVPGC
QAEYIRVPFAEINCCKLP----D--DIPDSEGLFMSDVLCTSLHA-CTLGEVKK--G-D-
TVAIWGMGPIGLYAGRWA---QILGASKVIGIEVVP--ERIELARQKF------GFTVID
-RNEV-------S--D-VPKKIMELVSN--GVDCAIEASGFRFST---SI----------
--LHKVERAVG---L--------ET--DSPDMITECLNAVRKYGHVSIIADYVGT-----
--SNQF---PIGHVVMKHLTI-RSGQCPCQNYFGYVID-NIRS
>tr|Q4P3P9|Q4P3P9_USTMA/60-372 Putative uncharacterized protein OS=Ustilago maydis GN=UM05264.1 PE=3 SV=1
C-GSDLHLYH---------NKIPDLKKGDILGHEGTGVVEHVGA-QI--TKFKVGDRVVA
SFSIACGTCEQCKAKLFTMCDRTNT--SAKM--D-ELYGQ-KLGG-ILGYSHLLGGYAGT
QAEYFRVPFGDVNCFHVP----D--SVSDETALLMADVTLTAYHS-VVDIKFQE--G-E-
TAAIWGAGPIGQLIAQWL--LKVFGARKVMLIDNVA--PRLHWAQERLN-----GLETIN
-FDQ--------T--PQVAEEVMHKVAG--GVDVSFDAAGFRYAK---SL----------
--KHQTMQTLG---V--------ET--DTPEIINEAIRATRKFGRISVIADYVGQ-----
--CNEF---LIGAMMEKGILLKGNGQAPVQAYMEQVFEDYIVP
