# Supplementary material for: Subdivision of the MDR superfamily of medium-chain dehydrogenases/reductases through iterative hidden Markov model refinement
Source: BMC Bioinformatics. 2010 Oct 27;11:534. doi: 10.1186/1471-2105-11-534 (PMC2976758; doi:10.1186/1471-2105-11-534)
Supplement: Additional file 4 — MDR family alignment figures. Illustrations showing the mafft MSAs from Additional file 3: mdr-sequences. Red sequence identifiers denote sequences from UniProtKB/TrEMBL, while blue correspond to sequences from Swiss-Prot. The position cscores are shown in a bar plot under the MSA. Positions that contain gaps in over 90% of the sequences have been removed from the alignment in order to increase readability. [file 1471-2105-11-534-S4.ZIP › mdr/MDR014.seed]

>sp|A0KQV6|TDH_AERHH/26-303 L-threonine 3-dehydrogenase OS=Aeromonas hydrophila subsp. hydrophila (strain ATCC 7966 / NCIB 9240) GN=tdh PE=3 SV=1
DLLIKIRKTAICGTDIHIYNWDEWSQKTIPVPMVVGHEYVGEVVAIGQEV-RGFAVGDRV
SGEGHITCGHCRNCRAGRTHLCRNTIGVGVNRPGAFAEYLVIPAFNAFKLP-DNVPDELA
AIFDPFGNAVHTAL-SFDLVGEDVLITGAGPIGIMAAAVCRHVGARHVVITDVNEYRLEL
ARKMG-ATRAVNVTK--------EQL-SGVM-SELGMTEGFDVGLEMSGVPSAFQDMIDK
MNHGGKIAMLGIPPATM-AIDWGK-VIFKGLFIKGIYGREMFETWYKMASLIQ
>sp|A4SHB7|TDH_AERS4/26-303 L-threonine 3-dehydrogenase OS=Aeromonas salmonicida (strain A449) GN=tdh PE=3 SV=1
DLLIKIRKTAICGTDMHIYNWDEWAQKTIPVPMVVGHEYVGEVVAVGQEV-RGFAVGDRV
SGEGHITCGHCRNCRAGRTHLCRNTIGVGVNRPGSFAEYLVIPAFNAFKLP-DNIPDELA
AIFDPFGNAVHTAL-SFDLVGEDVLITGAGPIGIMAAAVCRHVGARHVVITDVNEYRLEL
ARKMG-ATRAVNVSK--------EKL-ADVM-SALGMTEGFDVGLEMSGVPSAFQDMIDK
MNHGGKIAMLGIPPSTM-AIDWNK-VIFKGLFIKGIYGREMFETWYKMASLIQ
>sp|Q2IJN4|TDH_ANADE/27-304 L-threonine 3-dehydrogenase OS=Anaeromyxobacter dehalogenans (strain 2CP-C) GN=tdh PE=3 SV=1
DVMIRVTKSAICGTDVHIYNWDEWSQKTVPVPMVVGHEYVGRVERVGAEV-EAFRPGERV
SGEGHVTCGFCRNCRAGRRHLCRHTVGVGVNRPGSFAEYVVIPADNVYRIP-DDIPDDIA
AIFDPFGNATHTAL-SFDLVGEDVLVTGAGPIGVMAAAIARHVGARHVVVTDVNDYRLDL
ARRMG-ASRAVNVAR--------EDL-RAVM-SELGMREGFDVGLEMSGNGRAFRQLLEV
MNHGGRIALLGIMPGPE-PIDWSQ-VVFKGLQLKGVYGREMYETWYKMVAMLQ
>sp|A7HEI5|TDH_ANADF/27-304 L-threonine 3-dehydrogenase OS=Anaeromyxobacter sp. (strain Fw109-5) GN=tdh PE=3 SV=1
DVRIRVRKSAICGTDVHIYNWDEWSQRTIPVPMIVGHEYVGVVDAVGGEV-EAFHPGDRV
SGEGHVTCGFCRNCRAGRRHLCRHTIGVGVNRPGSFAEYVVIPADNVYRIP-DDIPDEVA
AIFDPYGNATHTAL-SFELVGEDVLVTGAGPIGVMAVSIARHVGARHVVVTDVNDYRLGL
ARRMG-ATRAVNVAR--------EDL-RAVM-KDLGMKEGFDVGLEMSGNGRAFRQMLEA
MNHGAKVALLGIMPGEE-AIDWSQ-VVFKGLVLKGIYGREMYETWYKMVAMLQ
>sp|Q1BK24|TDH_BURCA/26-303 L-threonine 3-dehydrogenase OS=Burkholderia cenocepacia (strain AU 1054) GN=tdh PE=3 SV=1
DVLIKIRRTAICGTDIHIWKWDDWAQKTIPVPMHVGHEYVGEIVEMGQEV-RGFAIGDRV
SGEGHITCGFCRNCRAGRRHLCRNTVGVGVNREGAFAEYLAIPAFNAFKIP-PEISDDLA
SIFDPFGNATHTAL-SFNLVGEDVLITGAGPIGIMAVAIAKHVGARNVVITDINDYRLEL
ARKMG-ATRAVNVAR--------ESL-RDVM-ADLHMTEGFDVGLEMSGVPSAFTSLLEA
MNHGGKVALLGIPPAQT-AIDWNQ-VIFKGLEIKGIYGREMFETWYKMVAMLQ
>sp|A0B459|TDH_BURCH/26-303 L-threonine 3-dehydrogenase OS=Burkholderia cenocepacia (strain HI2424) GN=tdh PE=3 SV=1
DVLIKIRRTAICGTDIHIWKWDDWAQKTIPVPMHVGHEYVGEIVEMGQEV-RGFAIGDRV
SGEGHITCGFCRNCRAGRRHLCRNTVGVGVNREGAFAEYLAIPAFNAFKIP-PEISDDLA
SIFDPFGNATHTAL-SFNLVGEDVLITGAGPIGIMAVAIAKHVGARNVVITDINDYRLEL
ARKMG-ATRAVNVAR--------ESL-RDVM-ADLHMTEGFDVGLEMSGVPSAFTSLLEA
MNHGGKVALLGIPPAQT-AIDWNQ-VIFKGLEIKGIYGREMFETWYKMVAMLQ
>sp|Q0B5Q1|TDH_BURCM/26-303 L-threonine 3-dehydrogenase OS=Burkholderia ambifaria (strain ATCC BAA-244 / AMMD) GN=tdh PE=3 SV=1
DVLIKIHRTAICGTDIHIWKWDDWAQKTIPVPMHVGHEYVGEIVEMGQEV-RGFAIGDRV
SGEGHITCGFCRNCRAGRRHLCRNTVGVGVNREGAFAEYLAIPAFNAFKIP-PEISDDLA
SIFDPFGNATHTAL-SFNLVGEDVLITGAGPIGVMAAAIAKHVGARNVVITDINDYRLEL
ARKMG-ATRAVNVSR--------ESL-RDVM-ADLHMTEGFDVGLEMSGVPSAFTSMLEA
MNHGGKIALLGIPPAQT-AIDWNQ-VIFKGLEIKGIYGREMFETWYKMVAMLQ
>sp|A3MAC8|TDH_BURM7/26-303 L-threonine 3-dehydrogenase OS=Burkholderia mallei (strain NCTC 10247) GN=tdh PE=3 SV=1
DVLIKIRRTAICGTDIHIWKWDDWAQKTIPVPMHVGHEYVGEIVEMGQEV-RGFSIGDRV
SGEGHITCGFCRNCRAGRRHLCRNTVGVGVNREGAFAEYLAIPAFNAFKIP-PEISDDLA
AIFDPFGNATHTAL-SFNLVGEDVLITGAGPIGVMAVAIAKHVGARNVVITDINDYRLEL
ARKMG-ATRAVNVSR--------ESL-RDVM-ADLHMTEGFDVGLEMSGVPSAFTSLLES
MNHGGKVALLGIPPAQT-AIDWNQ-VIFKGLEIKGIYGREMFETWYKMVAMLQ
>sp|A2RZW5|TDH_BURM9/26-303 L-threonine 3-dehydrogenase OS=Burkholderia mallei (strain NCTC 10229) GN=tdh PE=3 SV=1
DVLIKIRRTAICGTDIHIWKWDDWAQKTIPVPMHVGHEYVGEIVEMGQEV-RGFSIGDRV
SGEGHITCGFCRNCRAGRRHLCRNTVGVGVNREGAFAEYLAIPAFNAFKIP-PEISDDLA
AIFDPFGNATHTAL-SFNLVGEDVLITGAGPIGVMAVAIAKHVGARNVVITDINDYRLEL
ARKMG-ATRAVNVSR--------ESL-RDVM-ADLHMTEGFDVGLEMSGVPSAFTSLLES
MNHGGKVALLGIPPAQT-AIDWNQ-VIFKGLEIKGIYGREMFETWYKMVAMLQ
>sp|Q62EL5|TDH_BURMA/26-303 L-threonine 3-dehydrogenase OS=Burkholderia mallei GN=tdh PE=3 SV=1
DVLIKIRRTAICGTDIHIWKWDDWAQKTIPVPMHVGHEYVGEIVEMGQEV-RGFSIGDRV
SGEGHITCGFCRNCRAGRRHLCRNTVGVGVNREGAFAEYLAIPAFNAFKIP-PEISDDLA
AIFDPFGNATHTAL-SFNLVGEDVLITGAGPIGVMAVAIAKHVGARNVVITDINDYRLEL
ARKMG-ATRAVNVSR--------ESL-RDVM-ADLHMTEGFDVGLEMSGVPSAFTSLLES
MNHGGKVALLGIPPAQT-AIDWNQ-VIFKGLEIKGIYGREMFETWYKMVAMLQ
>sp|A1UXP8|TDH_BURMS/26-303 L-threonine 3-dehydrogenase OS=Burkholderia mallei (strain SAVP1) GN=tdh PE=3 SV=1
DVLIKIRRTAICGTDIHIWKWDDWAQKTIPVPMHVGHEYVGEIVEMGQEV-RGFSIGDRV
SGEGHITCGFCRNCRAGRRHLCRNTVGVGVNREGAFAEYLAIPAFNAFKIP-PEISDDLA
AIFDPFGNATHTAL-SFNLVGEDVLITGAGPIGVMAVAIAKHVGARNVVITDINDYRLEL
ARKMG-ATRAVNVSR--------ESL-RDVM-ADLHMTEGFDVGLEMSGVPSAFTSLLES
MNHGGKVALLGIPPAQT-AIDWNQ-VIFKGLEIKGIYGREMFETWYKMVAMLQ
>sp|A3P139|TDH_BURP0/26-303 L-threonine 3-dehydrogenase OS=Burkholderia pseudomallei (strain 1106a) GN=tdh PE=3 SV=1
DVLIKIRRTAICGTDIHIWKWDDWAQKTIPVPMHVGHEYVGEIVEMGQEV-RGFSIGDRV
SGEGHITCGFCRNCRAGRRHLCRNTVGVGVNREGAFAEYLAIPAFNAFKIP-PEISDDLA
AIFDPFGNATHTAL-SFNLVGEDVLITGAGPIGVMAVAIAKHVGARNVVITDINDYRLEL
ARKMG-ATRAVNVSR--------ESL-RDVM-ADLHMTEGFDVGLEMSGVPSAFTSLLES
MNHGGKVALLGIPPAQT-AIDWNQ-VIFKGLEIKGIYGREMFETWYKMVAMLQ
>sp|Q3JID4|TDH_BURP1/26-303 L-threonine 3-dehydrogenase OS=Burkholderia pseudomallei (strain 1710b) GN=tdh PE=3 SV=1
DVLIKIRRTAICGTDIHIWKWDDWAQKTIPVPMHVGHEYVGEIVEMGQEV-RGFSIGDRV
SGEGHITCGFCRNCRAGRRHLCRNTVGVGVNREGAFAEYLAIPAFNAFKIP-PEISDDLA
AIFDPFGNATHTAL-SFNLVGEDVLITGAGPIGVMAVAIAKHVGARNVVITDINDYRLEL
ARKMG-ATRAVNVSR--------ESL-RDVM-ADLHMTEGFDVGLEMSGVPSAFTSLLES
MNHGGKVALLGIPPAQT-AIDWNQ-VIFKGLEIKGIYGREMFETWYKMVAMLQ
>sp|A3NF91|TDH_BURP6/26-303 L-threonine 3-dehydrogenase OS=Burkholderia pseudomallei (strain 668) GN=tdh PE=3 SV=1
DVLIKIRRTAICGTDIHIWKWDDWAQKTIPVPMHVGHEYVGEIVEMGQEV-RGFSIGDRV
SGEGHITCGFCRNCRAGRRHLCRNTVGVGVNREGAFAEYLAIPAFNAFKIP-PEISDDLA
AIFDPFGNATHTAL-SFNLVGEDVLITGAGPIGVMAVAIAKHVGARNVVITDINDYRLEL
ARKMG-ATRAVNVSR--------ESL-RDVM-ADLHMTEGFDVGLEMSGVPSAFTSLLES
MNHGGKVALLGIPPAQT-AIDWNQ-VIFKGLEIKGIYGREMFETWYKMVAMLQ
>sp|Q63PD9|TDH_BURPS/26-303 L-threonine 3-dehydrogenase OS=Burkholderia pseudomallei GN=tdh PE=3 SV=1
DVLIKIRRTAICGTDIHIWKWDDWAQKTIPVPMHVGHEYVGEIVEMGQEV-RGFSIGDRV
SGEGHITCGFCRNCRAGRRHLCRNTVGVGVNREGAFAEYLAIPAFNAFKIP-PEISDDLA
AIFDPFGNATHTAL-SFNLVGEDVLITGAGPIGVMAVAIAKHVGARNVVITDINDYRLEL
ARKMG-ATRAVNVSR--------ESL-RDVM-ADLHMTEGFDVGLEMSGVPSAFTSLLES
MNHGGKVALLGIPPAQT-AIDWNQ-VIFKGLEIKGIYGREMFETWYKMVAMLQ
>sp|Q38ZS8|TDH_BURS3/26-303 L-threonine 3-dehydrogenase OS=Burkholderia sp. (strain 383) GN=tdh PE=3 SV=1
DVLIKIRRTAICGTDIHIWKWDDWAQKTIPVPMHVGHEYVGEIVEMGQEV-RGFAIGDRV
SGEGHITCGFCRNCRAGRRHLCRNTVGVGVNREGAFAEYLAIPAFNAFKIP-PEISDDLA
SIFDPFGNATHTAL-SFNLVGEDVLITGAGPIGIMAVAIAKHVGARNVVITDINDYRLEL
ARKMG-ATRAVNVAR--------ESL-RDVM-SDLHMTEGFDVGLEMSGVPSAFTSMLEA
MNHGGKVALLGIPPAQT-AIDWNQ-VIFKGLEIKGIYGREMFETWYKMVAMLQ
>sp|Q2T9E1|TDH_BURTA/26-303 L-threonine 3-dehydrogenase OS=Burkholderia thailandensis (strain E264 / ATCC 700388 / DSM 13276 / CIP 106301) GN=tdh PE=3 SV=1
DVLIKIRRTAICGTDIHIWKWDDWAQKTIPVPMHVGHEYVGEIVEMGQEV-RGFSIGDRV
SGEGHITCGFCRNCRAGRRHLCRNTVGVGVNREGAFAEYLAIPAFNAFKIP-PEISDDLA
AIFDPFGNATHTAL-SFNLVGEDVLITGAGPIGVMAVAIAKHVGARNVVITDINDYRLDL
ARRMG-ATRAVNVSR--------ESL-RDVM-ADLHMTEGFDVGLEMSGVPSAFTSLLES
MNHGGKVALLGIPPAQT-AIDWNQ-VIFKGLEIKGIYGREMFETWYKMVAMLQ
>sp|A4JKG7|TDH_BURVG/26-303 L-threonine 3-dehydrogenase OS=Burkholderia vietnamiensis (strain G4 / LMG 22486) GN=tdh PE=3 SV=1
DVLIKIRRTAICGTDIHIWKWDDWAQKTIPVPMHVGHEYVGEIVEMGQEV-RGFAIGDRV
SGEGHITCGFCRNCRAGRRHLCRNTVGVGVNREGAFAEYLAIPAFNAFKIP-PEISDDLA
SIFDPFGNATHTAL-SFNLVGEDVLITGAGPIGIMAVAIAKHVGARNVVITDINDYRLEL
ARKMG-ATRAVNVAR--------ESL-RDVM-AELRMTEGFDVGLEMSGVPSAFTSLLEA
MNHGGKVALLGIPPAQT-AIDWNQ-VIFKGLEIKGIYGREMFETWYKMVAMLQ
>sp|Q13SG2|TDH_BURXL/26-303 L-threonine 3-dehydrogenase OS=Burkholderia xenovorans (strain LB400) GN=tdh PE=3 SV=1
DVMIRITRTAICGTDIHIWKWDDWAQKTIPVPMHVGHEYVGEIVEMGQEV-RGFAIGDRV
SGEGHITCGFCRNCRAGRRHLCRNTVGVGVNREGAFAEYLVIPAFNAFKIP-PEISDDLA
AIFDPFGNATHTAL-SFNLVGEDVLITGAGPIGIMAVAIAKHVGARNVVITDVNDYRLEL
ARKMG-ATRAVNVSR--------ESL-RDVM-ADLHMAEGFDVGLEMSGVPSAFTGMLEA
MNHGGKIALLGIPPAQT-AIDWTQ-VIFKGLEIKGIYGREMFETWYKMVAMLQ
>sp|Q7NXH5|TDH_CHRVO/26-303 L-threonine 3-dehydrogenase OS=Chromobacterium violaceum GN=tdh PE=3 SV=1
DLLIKIVKTAICGTDIHIWNWDEWSQKTIPVPMHVGHEYVGVVAGMGSEV-QGFKIGQRV
SGEGHITCGYCRNCRAGRRHLCRNTTGVGVNREGAFAEYLVIPAFNAFPIP-DDISDDLA
SIFDPFGNAVHTAL-SFNLVGEDVLITGAGPIGIMAVAIAKHVGARHVVITDVNDYRLEL
AKKMG-ATRAVNVAR--------EDL-KAVM-QELHMSEGFDVGLEMSGNPQAFRQMLET
MNHGGKVALLGIPPSNT-AIDWNQ-VIFKGLEIKGIYGREMFETWYKMVALIQ
>sp|A8ARK6|TDH_CITK8/26-303 L-threonine 3-dehydrogenase OS=Citrobacter koseri (strain ATCC BAA-895 / CDC 4225-83 / SGSC4696) GN=tdh PE=3 SV=1
DLLIKIRKTAICGTDVHIYNWDEWSQKTIPVPMVVGHEYVGEVVGIGQEV-KGFRIGDRV
SGEGHITCGHCRNCRGGRTHLCRNTLGVGVNRPGCFAEYLVLPAFNAFKIP-DNISDDLA
SIFDPFGNAVHTAL-SFDLVGEDVLVSGAGPIGIMAAAVAKHVGARHVVITDVNEYRLEL
ARKMG-IIHTVNVAK--------ENL-TDVM-ANLGMTEGFDVGLEMSGAPPAFRAMLDT
MNHGGRIAMLGIPPSDM-SIDWTK-VIFKGLFIKGIYGREMFETWYKMAALIQ
>sp|Q48AM4|TDH_COLP3/26-303 L-threonine 3-dehydrogenase OS=Colwellia psychrerythraea (strain 34H / ATCC BAA-681) GN=tdh PE=3 SV=1
DLLIKIKKTAICGTDIHIYNWDEWAQKTVPTPMVVGHEYAGEVVGIGQEV-KGFTLGDRV
SGEGHITCGHCRNCRGGRTHLCRNTVGVGVNRAGSFAEYLVIPAYNAFKLP-DEISDDLA
SIFDPFGNAVHTAL-SFDLVGEDVLITGAGPIGIMAAAVAKHVGARHVVITDINEYRLDL
ARKMG-ATRAVDVSK--------ESL-KDVM-TDLGMTEGFDVGMEMSGVPMAFTSMLES
MNNGGKIAMLGIPGSDM-AIDWSQ-VIFKGLTIKGIYGREMFETWYKMASLIQ
>sp|A9KET6|TDH_COXBN/26-303 L-threonine 3-dehydrogenase OS=Coxiella burnetii (strain Dugway 5J108-111) GN=tdh PE=3 SV=1
EVLIKIKKTAICGTDLHIYKWDEWAQKTIPVPMHVGHEFVGEIVEVGEAA-SALAVGDRV
SGEGHITCGDCRNCRAGKRHLCRYTVGVGVNRPGAFAEYLVIPAKNAYKIP-AKISDDIA
AILDPFGNAAHSAL-EFDLVGEDVLITGAGPVGLMSAAIARHVGARHVVITDVNDYRLAL
AEKVG-VTAAVNSTK--------TPL-TETM-KNLGMTEGFDVGLEMSGNAEAFRSMLTV
MNNGGKIAFLGIPPEPF-AIDWNQ-VVFKSLLIKGIYGRRMFETWYKMTNLLL
>sp|A9NA21|TDH_COXBR/26-303 L-threonine 3-dehydrogenase OS=Coxiella burnetii (strain RSA 331 / Henzerling II) GN=tdh PE=3 SV=1
EVLIKIKKTAICGTDLHIYKWDEWAQKTIPVPMHVGHEFVGEIVEVGEAA-SALAVGDRV
SGEGHITCGDCRNCRAGKRHLCRYTVGVGVNRPGAFAEYLVIPAKNAYKIP-AKISDDIA
AILDPFGNAAHSAL-EFDLVGEDVLITGAGPVGLMSAAIARHVGARHVVITDVNDYRLAL
AEKVG-VTAAVNSTK--------TPL-TETM-KNLGMTEGFDVGLEMSGNAEAFRSMLTV
MNNGGKIAFLGIPPEPF-AIDWNQ-VVFKSLLIKGIYGRRMFETWYKMTNLLL
>sp|Q83F39|TDH_COXBU/26-303 L-threonine 3-dehydrogenase OS=Coxiella burnetii GN=tdh PE=3 SV=1
EVLIKIKKTAICGTDLHIYKWDEWAQKTIPVPMHVGHEFVGEIVEVGEAA-SALAVGDRV
SGEGHITCGDCRNCRAGKRHLCRYTVGVGVNRPGAFAEYLVIPAKNAYKIP-AKISDDIA
AILDPFGNAAHSAL-EFDLVGEDVLITGAGPVGLMSAAIARHVGARHVVITDVNDYRLAL
AEKVG-VTAAVNSTK--------TPL-TETM-KNLGMTEGFDVGLEMSGNAEAFRSMLTV
MNNGGKIAFLGIPPEPF-AIDWNQ-VVFKSLLIKGIYGRRMFETWYKMTNLLL
>sp|Q9RTU4|TDH_DEIRA/26-304 L-threonine 3-dehydrogenase OS=Deinococcus radiodurans GN=tdh PE=3 SV=2
DLLIRIRKGSICGTDVHIYKWDDWASQTVPVPMVVGHEYVGVVAGMGSEV-RGFEIGDRV
SGEGHVTCGHCRNCRAGRRHLCRNTQGVGVNRPGSFAEYLVLPAFNAFKLP-DDIPDDVA
AIFDPFGNAVHTAL-SFDLVGEDVLITGAGPIGCMAAAVARHVGARNVVITDVNDYRLDL
ARQMG-VTRAVNVAR--------EDL-WTVATQELDMHEGFDVGMEMSGSGPAFAQMVSV
MNNGGKVALLGIPSGEV-QIDWNA-VIFKMLTIKGIYGREMFETWYKMAALIQ
>sp|A7ZTH0|TDH_ECO24/26-303 L-threonine 3-dehydrogenase OS=Escherichia coli O139:H28 (strain E24377A / ETEC) GN=tdh PE=3 SV=1
DLLIKIRKTAICGTDVHIYNWDEWSQKTIPVPMVVGHEYVGEVVGIGQEV-KGFMIGDRV
SGEGHITCGHCRNCRGGRTHLCRNTIGVGVNRPGCFAEYLVIPAFNAFKIP-DNISDDLA
SIFDPFGNAVHTAL-SFDLVGEDVLVSGAGPIGIMAAAVAKHVGARNVVITDVNEYRLEL
ARKMG-ITRAVNVAK--------ENL-NDVM-AELGMTEGFDVGLEMPGAPPAFRTMLDT
MNHGGRIAMLGIPPSDM-SIDWTK-VIFKGLFIKGIYGREMFETWYKMAALIQ
>sp|Q8XEJ1|TDH_ECO57/26-303 L-threonine 3-dehydrogenase OS=Escherichia coli O157:H7 GN=tdh PE=3 SV=1
DLLIKIRKTAICGTDVHIYNWDEWSQKTIPVPMVVGHEYVGEVVGIGQEV-KGFKIGDRV
SGEGHITCGHCRNCRGGRTHLCRNTIGVGVNRPGCFAEYLVIPAFNAFKIP-DNISDDLA
SIFDPFGNAVHTAL-SFDLVGEDVLVSGAGPIGIMAAAVAKHVGARNVVITDVNEYRLEL
ARKMG-ITRAVNVAK--------ENL-NDVM-AELGMTEGFDVGLEMSGAPPAFRTMLDT
MNHGGRIAMLGIPPSDM-SIDWTK-VIFKGLFIKGIYGREMFETWYKMAALIQ
>sp|A8A681|TDH_ECOHS/26-303 L-threonine 3-dehydrogenase OS=Escherichia coli O9:H4 (strain HS) GN=tdh PE=3 SV=1
DLLIKIRKTAICGTDVHIYNWDEWSQKTIPVPMVVGHEYVGEVVGIGQEV-KGFKIGDRV
SGEGHITCGHCRNCRGGRTHLCRNTIGVGVNRPGCFAEYLVIPAFNAFKIP-DNISDDLA
SIFDPFGNAVHTAL-SFDLVGEDVLVSGAGPIGIMAAAVAKHVGARNVVITDVNEYRLEL
ARKMG-ITRAVNVAK--------ENL-NDVM-AELGMTEGFDVGLEMSGAPPAFRTMLDT
MNHGGRIAMLGIPPSDM-SIDWTK-VIFKGLFIKGIYGREMFETWYKMAALIQ
>sp|A1AHF3|TDH_ECOK1/26-303 L-threonine 3-dehydrogenase OS=Escherichia coli O1:K1 / APEC GN=tdh PE=3 SV=1
DLLIKIRKTAICGTDVHIYNWDEWSQKTIPVPMVVGHEYVGEVVGIGQEV-KGFKIGDRV
SGEGHITCGHCRNCRGGRTHLCRNTIGVGVNRPGCFAEYLVIPAFNAFKIP-DNISDDLA
SIFDPFGNAVHTAL-SFDLVGEDVLVSGAGPIGIMAAAVAKHVGARNVVITDVNEYRLEL
ARKMG-ITRAVNVAK--------ENL-NDVM-TELGMTEGFDVGLEMSGAPPAFRTMLDT
MNHGGRIAMLGIPPSDM-SIDWTK-VIFKGLFIKGIYGREMFETWYKMAALIQ
>sp|Q0TBJ0|TDH_ECOL5/26-303 L-threonine 3-dehydrogenase OS=Escherichia coli O6:K15:H31 (strain 536 / UPEC) GN=tdh PE=3 SV=1
DLLIKIRKTAICGTDVHIYNWDEWSQKTIPVPMVVGHEYVGEVVGIGQEV-KGFKIGDRV
SGEGHITCGHCRNCRGGRTHLCRNTIGVGVNRPGCFAEYLVIPAFNAFKIP-DNISDDLA
SIFDPFGNAVHTAL-SFDLVGEDVLVSGAGPIGIMAAAVAKHVGARNVVITDVNEYRLEL
ARKMG-ITRAVNVAK--------ENL-NDVM-AELGMTEGFDVGLEMSGAPPAFRTMLDT
MNHGGRIAMLGIPPSDM-SIDWTK-VIFKGLFIKGIYGREMFETWYKMAALIQ
>sp|Q8FCA2|TDH_ECOL6/26-303 L-threonine 3-dehydrogenase OS=Escherichia coli O6 GN=tdh PE=3 SV=1
DLLIKIRKTAICGTDVHIYNWDEWSQKTIPVPMVVGHEYVGEVVGIGQEV-KGFKIGDRV
SGEGHITCGHCRNCRGGRTHLCRNTIGVGVNRPGCFAEYLVIPAFNAFKIP-DNISDDLA
SIFDPFGNAVHTAL-SFDLVGEDVLVSGAGPIGIMAAAVAKHVGARNVVITDVNEYRLEL
ARKMG-ITRAVNVAK--------ENL-NDVM-TELGMTEGFDVGLEMSGAPPAFRTMLDT
MNHGGRIAMLGIPPSDM-SIDWTK-VIFKGLFIKGIYGREMFETWYKMAALIQ
>sp|B1IZH4|TDH_ECOLC/26-303 L-threonine 3-dehydrogenase OS=Escherichia coli (strain ATCC 8739 / DSM 1576 / Crooks) GN=tdh PE=3 SV=1
DLLIKIRKTAICGTDVHIYNWDEWSQKTIPVPMVVGHEYVGEVVGIGQEV-KGFKIGDRV
SGEGHITCGHCRNCRGGRTHLCRNTIGVGVNRPGCFAEYLVIPAFNAFKIP-DNISDDLA
SIFDPFGNAVHTAL-SFDLVGEDVLVSGAGPIGIMAAAVAKHVGARNVVITDVNEYRLEL
ARKMG-ITRAVNVAK--------ENL-NDVM-AELGMTEGFDVGLEMSGAPPAFRTMLDT
MNHGGRIAMLGIPPSDM-SIDWTK-VIFKGLFIKGIYGREMFETWYKMAALIQ
>sp|P07913|TDH_ECOLI/26-303 L-threonine 3-dehydrogenase OS=Escherichia coli (strain K12) GN=tdh PE=1 SV=1
DLLIKIRKTAICGTDVHIYNWDEWSQKTIPVPMVVGHEYVGEVVGIGQEV-KGFKIGDRV
SGEGHITCGHCRNCRGGRTHLCRNTIGVGVNRPGCFAEYLVIPAFNAFKIP-DNISDDLA
AIFDPFGNAVHTAL-SFDLVGEDVLVSGAGPIGIMAAAVAKHVGARNVVITDVNEYRLEL
ARKMG-ITRAVNVAK--------ENL-NDVM-AELGMTEGFDVGLEMSGAPPAFRTMLDT
MNHGGRIAMLGIPPSDM-SIDWTK-VIFKGLFIKGIYGREMFETWYKMAALIQ
>sp|Q1R4X4|TDH_ECOUT/26-303 L-threonine 3-dehydrogenase OS=Escherichia coli (strain UTI89 / UPEC) GN=tdh PE=3 SV=1
DLLIKIRKTAICGTDVHIYNWDEWSQKTIPVPMVVGHEYVGEVVGIGQEV-KGFKIGDRV
SGEGHITCGHCRNCRGGRTHLCRNTIGVGVNRPGCFAEYLVIPAFNAFKIP-DNISDDLA
SIFDPFGNAVHTAL-SFDLVGEDVLVSGAGPIGIMAAAVAKHVGARNVVITDVNEYRLEL
ARKMG-ITRAVNVAK--------ENL-NDVM-TELGMTEGFDVGLEMSGAPPAFRTMLDT
MNHGGRIAMLGIPPSDM-SIDWTK-VIFKGLFIKGIYGREMFETWYKMAALIQ
>sp|A4W529|TDH_ENT38/26-303 L-threonine 3-dehydrogenase OS=Enterobacter sp. (strain 638) GN=tdh PE=3 SV=1
DLLIKIRKTAICGTDVHIYNWDEWSQKTIPVPMVVGHEYVGEVVGIGQEV-KGFKIGDRV
SGEGHITCGHCRNCRGGRTHLCRNTVGVGVNRPGCFAEYLVIPAFNAFKIP-DNISDDLA
SIFDPFGNAVHTAL-SFDLVGEDVLVSGAGPIGIMAAAVAKHVGARNVVITDVNEYRLSL
ARKMG-VTRAVDVSK--------ENL-NDVM-AELGMTEGFDVGLEMSGAPPAFRSMLDT
MNHGGRIAMLGIPPSDM-SIDWNK-VIFKGLFIKGIYGREMFETWYKMAALIQ
>sp|A7MID0|TDH_ENTS8/26-303 L-threonine 3-dehydrogenase OS=Enterobacter sakazakii (strain ATCC BAA-894) GN=tdh PE=3 SV=1
DLLIKIRKTAICGTDVHIYNWDEWSQKTIPVPMVVGHEYVGEVVGIGQEV-KGFKIGDRV
SGEGHITCGHCRNCRGGRTHLCRNTVGVGVNRPGCFAEYLVIPAFNAFKIP-DNISDDLA
SIFDPFGNAVHTAL-SFDLVGEDVLVSGAGPIGIMAAAVAKHVGARNVVITDVNEYRLSL
ARKMG-VTRAVNVAN--------ESL-QDVM-NELGMTEGFDVGLEMSGAPPAFRTMLDT
MNHGGRIAMLGIPPSDM-SIDWNK-VIFKGLFIKGIYGREMFETWYKMAALIQ
>sp|Q6DAT5|TDH_ERWCT/26-303 L-threonine 3-dehydrogenase OS=Erwinia carotovora subsp. atroseptica GN=tdh PE=3 SV=1
DIMIKIRKSAICGTDVHIYNWDEWSQKTIPVPMVVGHEYVGEIVAIGQEV-NGFHIGDRV
SGEGHITCGYCRNCRAGRRHLCRNAIGVGVNRPGSFAEYLVIPAYNAFRIP-DNISDELA
AIFDPFGNAVHTAL-SFDLVGEDVLITGAGPIGMMAAAVCRHVGARNVVITDVNAYRLEL
ASKMG-ATRAVNVAE--------EKL-TDVM-IELGMTEGFDIGLEMSGAPSAFRAMLKA
MNHGGRIAMLGIPHEPM-SIDWGE-VIFKGLFIKGIYGREMFETWYKMSALIQ
>sp|B0TYR8|TDH_FRAP2/27-312 L-threonine 3-dehydrogenase OS=Francisella philomiragia subsp. philomiragia (strain ATCC 25017) GN=tdh PE=3 SV=1
DVLIKIKKTAICGTDLHIYNWDKWSQATIPVPMITGHEFAGEVVAKGNGV-TSVDVGDRV
SGEGHLVCGQCRNCRAGKRHLCRKTIGIGVNVQGAFAEYLVMPAVNVFKIP-DSISDDIA
STFDPMGNAIHTAL-SFNLTGEDVLITGAGPIGLMAVKIARFCGARRIVITDINKYRLQM
ARDFG-ATVAVNVSEFQNQQQLTAQM-RKVM-SEIGMTEGFDVGLEMSGINSAISMMLDV
MNHGGKLSLLGISAGDI-SVDWGA-ILFKGLTLKGIYGREMFETWYLMTSMLQ
>sp|Q14IB6|TDH_FRAT1/27-312 L-threonine 3-dehydrogenase OS=Francisella tularensis subsp. tularensis (strain FSC 198) GN=tdh PE=3 SV=1
DVLIKIKKTAICGTDLHIYNWDKWSQNTIPVPMITGHEFAGEVVAKGDGV-TSVDIGDRV
SGEGHLVCGQCRNCRAGKRHLCRKTIGIGVNVQGAFAEYLVMPAVNVFKIP-DSISDDIA
STFDPMGNAIHTAL-SFNLTGEDVLITGAGPIGLMAVKIARFCGARRIVITDINEYRLQM
ARDFG-ATVALNVAPFKNQDELVKQM-RKVM-SDIGMTEGFDVGLEMSGINSAISMMLDV
MNHGGKLSLLGISAGDI-SVDWGA-ILFKGLTLKGIYGREMFETWYLMTSMLQ
>sp|A7NDM9|TDH_FRATF/27-312 L-threonine 3-dehydrogenase OS=Francisella tularensis subsp. holarctica (strain FTA) GN=tdh PE=3 SV=1
DVLIKIKKTAICGTDLHIYNWDKWSQNTIPVPMITGHEFAGEVVAKGDGV-TSVDIGDRV
SGEGHLVCGQCRNCRAGKRHLCRKTIGIGVNVQGAFAEYLVMPAVNVFKIP-DSISDDIA
STFDPMGNAIHTAL-SFNLTGEDVLITGAGPIGLMAVKIARFCGARRIVITDINEYRLQM
ARDFG-ATVALNVAPFKNQDELVKQM-RKVM-SDIGMTEGFDVGLEMSGINSAISMMLDV
MNHGGKLSLLGISAGDI-SVDWGA-ILFKGLTLKGIYGREMFETWYLMTSMLQ
>sp|Q2A282|TDH_FRATH/27-312 L-threonine 3-dehydrogenase OS=Francisella tularensis subsp. holarctica (strain LVS) GN=tdh PE=3 SV=1
DVLIKIKKTAICGTDLHIYNWDKWSQNTIPVPMITGHEFAGEVVAKGDGV-TSVDIGDRV
SGEGHLVCGQCRNCRAGKRHLCRKTIGIGVNVQGAFAEYLVMPAVNVFKIP-DSISDDIA
STFDPMGNAIHTAL-SFNLTGEDVLITGAGPIGLMAVKIARFCGARRIVITDINEYRLQM
ARDFG-ATVALNVAPFKNQDELVKQM-RKVM-SDIGMTEGFDVGLEMSGINSAISMMLDV
MNHGGKLSLLGISAGDI-SVDWGA-ILFKGLTLKGIYGREMFETWYLMTSMLQ
>sp|A0Q5K3|TDH_FRATN/27-312 L-threonine 3-dehydrogenase OS=Francisella tularensis subsp. novicida (strain U112) GN=tdh PE=3 SV=1
DVLIKIKKTAICGTDLHIYNWDKWSQNTIPVPMITGHEFAGEVVAKGDGV-TSVDIGDRV
SGEGHLVCGQCRNCRAGKRHLCRKTIGIGVNVQGAFAEYLVMPAVNVFKIP-DSISDDIA
STFDPMGNAIHTAL-SFNLTGEDVLITGAGPIGLMAVKIARFCGARRIVITDINEYRLQM
ARDFG-ATVALNVAPFKNQDELVKQM-RKVM-SDIGMTEGFDIGLEMSGINSAISMMLDV
MNHGGKLSLLGISAGDI-SVDWGA-ILFKGLTLKGIYGREMFETWYLMTSMLQ
>sp|Q0BKV5|TDH_FRATO/27-312 L-threonine 3-dehydrogenase OS=Francisella tularensis subsp. holarctica (strain OSU18) GN=tdh PE=3 SV=1
DVLIKIKKTAICGTDLHIYNWDKWSQNTIPVPMITGHEFAGEVVAKGDGV-TSVDIGDRV
SGEGHLVCGQCRNCRAGKRHLCRKTIGIGVNVQGAFAEYLVMPAVNVFKIP-DSISDDIA
STFDPMGNAIHTAL-SFNLTGEDVLITGAGPIGLMAVKIARFCGARRIVITDINEYRLQM
ARDFG-ATVALNVAPFKNQDELVKQM-RKVM-SDIGMTEGFDVGLEMSGINSAISMMLDV
MNHGGKLSLLGISAGDI-SVDWGA-ILFKGLTLKGIYGREMFETWYLMTSMLQ
>sp|Q5NGW4|TDH_FRATT/27-312 L-threonine 3-dehydrogenase OS=Francisella tularensis subsp. tularensis GN=tdh PE=3 SV=1
DVLIKIKKTAICGTDLHIYNWDKWSQNTIPVPMITGHEFAGEVVAKGDGV-TSVDIGDRV
SGEGHLVCGQCRNCRAGKRHLCRKTIGIGVNVQGAFAEYLVMPAVNVFKIP-DSISDDIA
STFDPMGNAIHTAL-SFNLTGEDVLITGAGPIGLMAVKIARFCGARRIVITDINEYRLQM
ARDFG-ATVALNVAPFKNQDELVKQM-RKVM-SDIGMTEGFDVGLEMSGINSAISMMLDV
MNHGGKLSLLGISAGDI-SVDWGA-ILFKGLTLKGIYGREMFETWYLMTSMLQ
>sp|A4IZ92|TDH_FRATW/27-312 L-threonine 3-dehydrogenase OS=Francisella tularensis subsp. tularensis (strain WY96-3418) GN=tdh PE=3 SV=1
DVLIKIKKTAICGTDLHIYNWDKWSQNTIPVPMITGHEFAGEVVAKGDGV-TSVDIGDRV
SGEGHLVCGQCRNCRAGKRHLCRKTIGIGVNVQGAFAEYLVMPAVNVFKIP-DSISDDIA
STFDPMGNAIHTAL-SFNLTGEDVLITGAGPIGLMAVKIARFCGARRIVITDINEYRLQM
ARDFG-ATVALNVAPFKNQDELVKQM-RKVM-SDIGMTEGFDVGLEMSGINSAISMMLDV
MNHGGKLSLLGISAGDI-SVDWGA-ILFKGLTLKGIYGREMFETWYLMTSMLQ
>sp|Q5QUN8|TDH_IDILO/26-303 L-threonine 3-dehydrogenase OS=Idiomarina loihiensis GN=tdh PE=3 SV=1
DLLIKIKKTAICGTDVHIYKWDDWSQKTIPVPMVVGHEYVGEVAAMGDGV-RGFEIGDRV
SGEGHITCGHCRNCRAGRRHLCRNTYGVGVNRPGAFAEYLALPAENAFKLP-DDVTDEMA
AVFDPFGNAVHTAL-AFDLVGEDVLITGAGPIGIMAAAVARHVGARHVVITDVNEYRLDL
ARKMG-VTRAVDVSK--------EKL-SDVM-TELGMKEGFDVGLEMSGVPSAFSQMLET
MNHGGKIAMLGIPPENI-AIDWNQ-VIFKGLVIKGIYGREMFETWYKMASLLQ
>sp|A6TFL2|TDH_KLEP7/26-303 L-threonine 3-dehydrogenase OS=Klebsiella pneumoniae subsp. pneumoniae (strain ATCC 700721 / MGH 78578) GN=tdh PE=3 SV=1
DLLIKIRKTAICGTDVHIYNWDEWSQKTIPVPMVVGHEYVGEVVGIGQEV-RGFKIGDRV
SGEGHITCGHCRNCRAGRTHLCRNTIGVGVNRPGCFAEYLVIPAFNAFKIP-DNISDDLA
SIFDPFGNAVHTAL-SFDLVGEDVLVSGAGPIGVMAAAVAKHVGARNVVITDVNEYRLEL
ARKMG-VTRAVNVAK--------ENL-NDVM-AELGMTEGFDVGLEMSGAPPAFRSMLDT
MNHGGRIAMLGIPPSDM-SIDWTK-VIFKGLFIKGIYGREMFETWYKMAALIQ
>sp|Q5X748|TDH_LEGPA/26-303 L-threonine 3-dehydrogenase OS=Legionella pneumophila (strain Paris) GN=tdh PE=3 SV=1
DVLIKIKRTAICGTDIHIYSWDEWAQATIPVPMTVGHEFYGEIVEVGKEV-QGLKVGQRV
SGEGHITCGFCRNCRAGKRHLCRNTLGVGVNRPGCFAEYLALPATNVIALP-DNITEEQA
AILDPFGNAAHCAL-AFDVVGEDVLITGAGPIGIMAAAIVRHIGARHVVITDVNDHRLEL
ARQMG-VSRAVNVKY--------QKL-IDVA-NELGMLEGFDVGLEMSGNPMALNDMMKA
MNHGGHVALLGIPPQET-PIDWNQ-VIFKGLVIKGIYGREMFETWYKMIAMLQ
>sp|A5IGK7|TDH_LEGPC/26-303 L-threonine 3-dehydrogenase OS=Legionella pneumophila (strain Corby) GN=tdh PE=3 SV=1
DVLIKIKRTAICGTDIHIYSWDEWAQATIPVPMTVGHEFYGEIVEVGKEV-QGLKVGQRV
SGEGHITCGFCRNCRAGKRHLCRNTLGVGVNRPGCFAEYLALPATNVIALP-DNITEEQA
AILDPFGNAAHCAL-AFDVVGEDVLITGAGPIGIMAAAIVRHIGARHVVITDVNDHRLEL
ARQMG-VSRAVNVKY--------QKL-SDVA-NELGMLEGFDVGLEMSGNPMALNDMMKA
MNHGGHVALLGIPPQET-PIDWNQ-VIFKGLVIKGIYGREMFETWYKMIAMLQ
>sp|Q5ZXM9|TDH_LEGPH/26-303 L-threonine 3-dehydrogenase OS=Legionella pneumophila subsp. pneumophila (strain Philadelphia 1 / ATCC 33152 / DSM 7513) GN=tdh
DVLIKIKRTAICGTDIHIYSWDEWAQATIPVPMTVGHEFYGEIVEVGKEV-QGLKVGQRV
SGEGHITCGFCRNCRAGKRHLCRNTLGVGVNRPGCFAEYLALPATNVIALP-DNITEEQA
AILDPFGNAAHCAL-AFDVVGEDVLITGAGPIGIMAAAIVRHIGARHVVITDVNDHRLEL
ARQMG-VSRAVNVKY--------QKL-SDVA-NELGMLEGFDVGLEMSGNPMALNDMMKA
MNHGGHVALLGIPPQET-PIDWNQ-VIFKGLVIKGIYGREMFETWYKMIAMLQ
>sp|Q5WYJ7|TDH_LEGPL/26-303 L-threonine 3-dehydrogenase OS=Legionella pneumophila (strain Lens) GN=tdh PE=3 SV=1
DVLIKIKRTAICGTDIHIYSWDEWAQATIPVPMTVGHEFYGEIVEVGKEV-QGLKVGQRV
SGEGHITCGFCRNCRAGKRHLCRNTLGVGVNRPGCFAEYLALPATNVIALP-DNITEEQA
AILDPFGNAAHCAL-AFDVVGEDVLITGAGPIGIMAAAIVRHIGARHVVITDVNDHRLEL
ARKMG-VSRAVNVKY--------QKL-SDVA-NELGMLEGFDVGLEMSGNPMALNDMMKA
MNHGGHVALLGIPPQET-PIDWNQ-VIFKGLVIKGIYGREMFETWYKMIAMLQ
>sp|A6W1W3|TDH_MARMS/26-303 L-threonine 3-dehydrogenase OS=Marinomonas sp. (strain MWYL1) GN=tdh PE=3 SV=1
DVVIKISKTAICGTDMHIYQWDDWAQNTIPVPMTVGHEFVGVITEVGPEV-SGFKIGDRV
SGEGHITCGHCRNCRAGRRHLCRKTLGVGVNRTGAFAEYLVIPASNAFKIP-NNISDDMA
AIFDPFGNATHTAL-SFDLIGEDVLITGAGPIGAMAAAIAKHVGARNVVITDVNDFRLDL
AKKMG-ATRTVNVSR--------ESL-KDVM-TEIDMHEGFDVGLEMSGNDMAFRSMLEC
MNHGGKIAMLGIPGKDT-LIDWNQ-VIFKGLIIKGIYGREMYETWYKMVAMLQ
>sp|Q11L77|TDH_MESSB/30-307 L-threonine 3-dehydrogenase OS=Mesorhizobium sp. (strain BNC1) GN=tdh PE=3 SV=1
DVLIKVRKAAICGTDVHIWNWDEWARKTVPVPLVTGHEFVGEVVDVGSAV-TEYRIGQRV
SGEGHIVCGHCRNCRAGRGHLCRNTLGVGVHRPGAFAEYISLPQHNVVAIP-DDVPDEIA
AIFDPLGNAVHTAL-SFDLVGEDVLVTGAGPIGIMGALVAQCVGARKVVITDINPGRLAL
AKKLG-VRHVVNARE--------EKL-TDVM-RKLGMTEGFDVGLEMSGSASAFRDMIDV
MNNGGKIAILGIAPTGF-EIDWNK-VIFKMLHLKGIYGREMFETWYKMIALVQ
>sp|Q6MD15|TDH_PARUW/27-304 L-threonine 3-dehydrogenase OS=Protochlamydia amoebophila (strain UWE25) GN=tdh PE=3 SV=1
EVLIKTIKTSICGTDVHIYKWDAWAQKNVPVPLVIGHEFIGEIAEFGKNV-KGFKIGERV
CGEGHIVCNQCPNCRMGRKHVCMHTKGLGYHISGCFAEYFVLPAENVFSLP-PSISDDLG
AIFDPYGNAVHTTL-AFNLIGEDVLITGAGPIGIMAAAIAKQAGARHIVITDVNDYRLDL
ARTMG-VSHAINVNR--------ESL-DNFM-QSLGIKYGFTVGLEMSGHPDGLKTLTEK
IRHGGNIALLGILPPAT-SIDWNL-VIFKMLTLKGIYGREIFSTWYQMVHLLE
>sp|Q7MY48|TDH_PHOLL/26-303 L-threonine 3-dehydrogenase OS=Photorhabdus luminescens subsp. laumondii GN=tdh PE=3 SV=1
DVMIKIRKTAICGTDVHIYNWDDWSQKTIPVPMVVGHEYVGEVVAIGQEV-KGFKIGDRV
SGEGHITCGYCRNCRGGRTHLCRNTIGVGVNRAGCFAQYLVIPAFNAFKIP-DNISDELA
AIFDPFGNAVHTAL-SFDLVGEDVLVSGAGPIGIMAAAVCKHVGARHVVITDVNEYRLEL
ARKMG-VTRAVNVSQ--------ENL-TDVM-AELGMTEGFDVGLEMSGAPAAFRTLLNT
MNHGGRVALLGIPPSDM-AIDWNQ-VIFKGLFIKGIYGREMFETWYKMATLIQ
>sp|Q6LRD9|TDH_PHOPR/28-305 L-threonine 3-dehydrogenase OS=Photobacterium profundum GN=tdh PE=3 SV=2
DLLIRIKKTAICGTDVHIYNWDEWSQKTIPVPMVVGHEYVGEVVGIGQEV-RGFTIGDRV
SGEGHITCGHCRNCRGGRTHLCRNTTGVGVNRDGAFAEFLVIPAFNAFKIP-AGISDDLA
SIFDPFGNAVHTAL-SFDLVGEDVLITGAGPIGIMAAAVAKHVGARHVVITDVNEYRLDL
ARKMG-VTRAVNVAN--------EKL-EDVM-SELGMTEGFDVGLEMSGVPSAFNGMLAS
MNHGGKVALLGIPPSDM-AVDWTQ-VIFKGLVIKGIYGREMFETWYKMASLIQ
>sp|Q6AAR3|TDH_PROAC/26-304 L-threonine 3-dehydrogenase OS=Propionibacterium acnes GN=tdh PE=3 SV=1
DVIVKVMRTGICGTDVHIDKWDGWAAKTVHTPLVLGHEFCGEIVELGSEV-NDLEVGQFV
SGEGHYVCGRCRACLAGKRHLCRNTQGIGYAVNGAYCQYFVMPAGNVWVHHIPDLDPDVA
AIFDPFGNAVHTAL-QFPCLAEDVLVSGAGPIGIMAALVAQFQGARNVVVTDLSDERLEL
AQQLG-LKNAVNVSR--------EGL-ETVW-DRFDMKEGFDIGLEMSGSGTALTSMIDN
MTHGGRIALLGTPSTDI-TLDFSK-IIFNMITIQGVTGRQIFETWYTMASLIR
>sp|Q15ZU4|TDH_PSEA6/26-303 L-threonine 3-dehydrogenase OS=Pseudoalteromonas atlantica (strain T6c / BAA-1087) GN=tdh PE=3 SV=1
DILIKIRKTAICGTDMHIYNWDEWSQNTIPVPMVVGHEYVGEVVEIGEEV-RGFAIGDRV
SGEGHITCGHCRNCRAGRRHLCRNTSGVGVNRAGAFAEYLSIPAFNAFKIP-DNISDDLA
AIFDPFGNAVHTAL-SFDLVGEDVLITGAGPIGIMAAAVAQHVGARHVVITDVNEYRLDL
ARKMG-ASRAVNVAK--------ESL-KDVM-NDLGMSEGFDVGLEMSGVPAAFRDMLDK
MNHGGKVAMLGIPSGDV-AVDWNK-VIFKGLVIKGIYGREMFETWYKMASLIQ
>sp|Q3IHW0|TDH_PSEHT/26-303 L-threonine 3-dehydrogenase OS=Pseudoalteromonas haloplanktis (strain TAC 125) GN=tdh PE=3 SV=1
DLLIKIRKTAICGTDVHIYKWDEWAQKTIPTPMVVGHEYVGEVVDMGQEV-RGFKVGDRV
SGEGHITCGHCRNCRAGRVHLCRNTTGVGVNREGAFAEYLVIPAFNAFKIP-DNISDELA
SIFDPFGNAVHTAL-SFDLVGEDVLITGAGPIGIMAAAVAKHVGARHVVISDVNEYRLEL
ARKMG-ATRAVNVAN--------EKL-EDVI-KELGMTEGFDIGLEMSGVPSAFNSMLNN
MNHGGKVAMLGIPPSDM-AVDWNQ-VIFKGLVIKGIYGREMFETWYKMASLIQ
>sp|A1SVW5|TDH_PSYIN/28-305 L-threonine 3-dehydrogenase OS=Psychromonas ingrahamii (strain 37) GN=tdh PE=3 SV=1
DLLIKIHKTAICGTDIHIYNWDEWSQNTIPVPMVVGHEYVGEVVGMGQEV-RGFSVGDRV
SGEGHITCGHCRNCRAGRTHLCRNTIGVGVNRTGAFAEYLVIPAFNAFKIP-AGISDDLA
SIFDPFGNAVHSAL-SFDVVGEDVLITGAGPIGIMAAAVAKHAGARYVVITDINEYRLDL
ARKMG-VTRAVNVAQ--------QKL-EDVI-AQLGMTEGFDVGLEMSGAPVAFNSMLKN
MSHGGKIALLGIPPSDM-SIDWNM-VIFKGLVIKGIYGREMFETWYKMASLIQ
>sp|Q9UYX0|TDH_PYRAB/30-308 Probable L-threonine 3-dehydrogenase OS=Pyrococcus abyssi GN=tdh PE=3 SV=1
EVLIKVIATSICGTDLHIYEWNEWAQSRIKPPQIMGHEVAGEVVEVGPGV-EGIEVGDYV
SVETHIVCGKCYACRRGQYHVCQNTKIFGVDTDGVFAEYAVVPAQNVWKNP-KSIPPEYA
TLQEPLGNAVDTVL-AGPISGKSVLITGAGPLGLLGIAVAKASGAYPVIVSEPSDFRREL
AKKVG-ADYVINPFE--------EDV-VKEV-MDITDGNGVDVFLEFSGAPKALEQGLQA
VTPAGRVSLLGLYPGKV-SIDFNNLIIFKALTVYGITGRHLWETWYTVSRLLQ
>sp|Q8U259|TDH_PYRFU/30-308 Probable L-threonine 3-dehydrogenase OS=Pyrococcus furiosus GN=tdh PE=3 SV=1
EVLIKILATSICGTDLHIYEWNEWAQTRIRPPQIMGHEVAGEVVEVGPGV-EGIEVGDYV
SVETHIVCGKCYACKRGQYHVCQNTKIFGVDTDGVFAEYAVVPAQNVWKNP-KNIPPEYA
TLQEPLGNAVDTVL-AGPIAGKSVLITGAGPLGLLGIAVAKASGAYPVIVSEPSEFRRNL
AKKVG-ADYVINPFE--------EDV-VKEV-MDITDGNGVDVFLEFSGAPKALEQGLQA
VTPAGRVSLLGLFPGKV-SIDFNNLIIFKALTVYGITGRHLWETWYTVSRLLQ
>sp|O58389|TDH_PYRHO/30-308 Probable L-threonine 3-dehydrogenase OS=Pyrococcus horikoshii GN=tdh PE=1 SV=1
EVLIKVLATSICGTDLHIYEWNEWAQSRIKPPQIMGHEVAGEVVEIGPGV-EGIEVGDYV
SVETHIVCGKCYACRRGQYHVCQNTKIFGVDTDGVFAEYAVVPAQNIWKNP-KSIPPEYA
TLQEPLGNAVDTVL-AGPISGKSVLITGAGPLGLLGIAVAKASGAYPVIVSEPSDFRREL
AKKVG-ADYVINPFE--------EDV-VKEV-MDITDGNGVDVFLEFSGAPKALEQGLQA
VTPAGRVSLLGLYPGKV-TIDFNNLIIFKALTIYGITGRHLWETWYTVSRLLQ
>sp|Q5JI69|TDH_PYRKO/30-308 Probable L-threonine 3-dehydrogenase OS=Pyrococcus kodakaraensis GN=tdh PE=3 SV=1
EVLIKVLATSICGTDLHIYEWNEWAQSRIKPPQIMGHEVAGEVVEVGPGV-EDLQVGDYI
SVETHIVCGKCYACKHNRYHVCQNTKIFGVDMDGVFAHYAIVPAKNAWKNP-KDMPPEYA
ALQEPLGNAVDTVL-AGPIAGRSTLITGAGPLGLLGIAVAKASGAYPVIVSEPSEFRRKL
AKKVG-ADYVVNPFE--------EDP-VKFV-MDITDGAGVEVFLEFSGAPKALEQGLKA
VTPGGRVSLLGLFPREV-TIDFNNLIIFKALEVHGITGRHLWETWYTVSSLIQ
>sp|Q2K618|TDH_RHIEC/30-307 L-threonine 3-dehydrogenase OS=Rhizobium etli (strain CFN 42 / ATCC 51251) GN=tdh PE=3 SV=1
DVLIRVKKSAICGTDVHIWNWDQWAQKTIPVPMVVGHEFSGEIAEIGSAV-TRYHVGERV
SGEGHIVCGKCRNCRAGRGHLCRNTLGVGVNRPGSFGEFVCIPESNVVPIP-DDISDEIA
AIFDPFGNAVHTAL-SFDLVGEDVLVTGAGPIGIMGALVAKRSGARKVVITDINPHRLDL
ARKLG-IDHVVDASK--------ENL-ADVM-KAIGMTEGFDVGLEMSGAAPAFRDMIDK
MNNGGKIAILGIAPAGF-EIDWNK-VIFKMLNLKGIYGREMFETWYKMIAFVQ
>sp|Q1MDT5|TDH_RHIL3/30-307 L-threonine 3-dehydrogenase OS=Rhizobium leguminosarum bv. viciae (strain 3841) GN=tdh PE=3 SV=1
DVLIRVKKSAICGTDVHIWNWDQWAQKTIPVPMVVGHEFSGEIAEIGSAV-TRYHVGERV
SGEGHIVCGKCRNCRAGRGHLCRNTLGVGVNRPGSFGEFVCIPESNVVPIP-DDISDEIA
AIFDPFGNAVHTAL-SFDLVGEDVLVTGAGPIGIMGALVAKRSGARKVVITDINPHRLEL
ARKLG-IDHVVDASK--------ENL-ADVM-KAIGMTEGFDVGLEMSGAAPAFRDMIDK
MNNGGKIAILGIAPAGF-EIDWNK-VIFKMLNLKGIYGREMFETWYKMIAFVQ
>sp|Q983J7|TDH_RHILO/30-307 L-threonine 3-dehydrogenase OS=Rhizobium loti GN=tdh PE=3 SV=1
DVLIKIRKTAICGTDVHIYNWDQWAQKTVPVPMVTGHEFVGTVADFGAAV-TEYKVGQRV
SGEGHIVCGHCRNCRAGRGHLCRNTLGVGVNRPGAFGEYLAIPQHNVVPIP-DDVPDEIA
AIFDPLGNAVHTAL-SFDLVGEDVLVTGAGPIGIMGALVAQCVGARKVVITDINPVRLAL
AKKLG-VQHVVDASK--------EKL-RDVM-PVLGMTEGFDVGLEMSGAAPAFRDMIDT
MNNGGKIAILGIAPTGF-EIDWNK-VIFKMLHLKGIYGREMFETWYKMIALVQ
>sp|Q52998|TDH_RHIME/30-307 L-threonine 3-dehydrogenase OS=Rhizobium meliloti GN=tdh PE=3 SV=2
DVLIRVRKSAICGTDVHIWNWDQWAEKTIPVPMVVGHEFMGEVVEVGPAV-SKHHVGERV
SGEGHIVCGKCRNCRAGRGHLCRNTLGVGVNRPGSFAEFVCLPEYNVVSIP-DDVPDEIA
AIFDPFGNAVHTAL-SFDLVGEDVLVTGAGPIGIMGAMVAKRCGARKVVITDINPVRLDL
ARKLG-IDHVVDASK--------EKL-ADVM-RVIGMTEGFDVGLEMSGAAPAFRDMIDK
MNNGGKIAILGIAPAGF-EIDWNK-VIFKMLNLKGIYGREMFETWYKMIAFVQ
>sp|A4FND4|TDH_SACEN/26-303 L-threonine 3-dehydrogenase OS=Saccharopolyspora erythraea (strain NRRL 23338) GN=tdh PE=3 SV=1
DIVVQVFRTGICGTDLHIDSWDEWAARTVPTPLVIGHEFAGEVVAVGSAV-TQAQVGDFV
SGEGHLVCGTCRNCRAGRRHLCANTRGLGVHHNGAFAEYAVLPEQNVWVHR-EHVDPDVA
AIFDPFGNAVHTAL-TFPVVGEDVLITGAGPIGLMAACVARHAGARNVVITDVSEHRLEL
ARRVG-VDLAVNVAE--------TGI-ADAQ-AKLGMSEGFDVAMEVSGQPSALRETIEN
MAHGGRIAMLGLPAERF-QIDWSA-VVLKMLTVKGIYGREMFETWYSMSVLLQ
>sp|A9MKQ8|TDH_SALAR/26-303 L-threonine 3-dehydrogenase OS=Salmonella arizonae (strain ATCC BAA-731 / CDC346-86 / RSK2980) GN=tdh PE=3 SV=1
DLLIKIRKTAICGTDVHIYNWDEWSQKTIPVPMVVGHEYVGEVVGIGQEV-KGFNIGDRV
SGEGHITCGHCRNCRGGRTHLCRNTTGVGVNRPGCFAEYLVIPAFNAFKIP-DNISDDLA
SIFDPFGNAVHTAL-SFDLVGEDVLVSGAGPIGVMAAAVAKHVGARHVVITDVNEYRLEL
ARKMG-VTRAVNVAK--------ESL-TDVM-AELGMTEGFDVGLEMSGAPPAFRTMLDT
MNHGGRIAMLGIPPADM-SIDWTK-VIFKGLFIKGIYGREMFETWYKMAALIQ
>sp|Q57IC5|TDH_SALCH/26-303 L-threonine 3-dehydrogenase OS=Salmonella choleraesuis GN=tdh PE=3 SV=1
DLLIKIRKTAICGTDVHIYNWDDWSQKTIPVPMVVGHEYVGEVVGIGQEV-KGFKIGDRV
SGEGHITCGHCRNCRGGRTHLCRNTTGVGVNRPGCFAEYLVIPAFNAFKIP-DNISDDLA
SIFDPFGNAVHTAL-SFDLVGEDVLVSGAGPIGVMAAAVAKHVGARHVVITDVNEYRLEL
ARKMG-VTRAVNVAK--------ESL-NDVM-AELGMTEGFDVGLEMSGAPPAFRTMLDT
MNHGGRIAMLGIPPSDM-SIDWTK-VIFKGLFIKGIYGREMFETWYKMAALIQ
>sp|Q5PC07|TDH_SALPA/26-303 L-threonine 3-dehydrogenase OS=Salmonella paratyphi A GN=tdh PE=3 SV=1
DLLIKIRKTAICGTDVHIYNWDDWSQKTIPVPMVVGHEYVGEVVGIGQEV-KGFKIGDRV
SGEGHITCGHCRNCRGGRTHLCRNTTGVGVNRPGCFAEYLVIPAFNAFKIP-DNISDDLA
SIFDPFGNAVHTAL-SFDLVGEDVLVSGAGPIGVMAAAVAKHVGARHVVITDVNEYRLEL
ARKMG-VTRAVNVAK--------ESL-NDVM-AELGMTEGFDVGLEMSGAPPAFRTMLDT
MNHGGRIAMLGIPPSDM-SIDWTK-VIFKGLFIKGIYGREMFETWYKMAALIQ
>sp|A9MVL0|TDH_SALPB/26-303 L-threonine 3-dehydrogenase OS=Salmonella paratyphi B (strain ATCC BAA-1250 / SPB7) GN=tdh PE=3 SV=1
DLLIKIRKTAICGTDVHIYNWDDWSQKTIPVPMVVGHEYVGEVVGIGQEV-KGFKIGDRV
SGEGHITCGHCRNCRGGRTHLCRNTTGVGVNRPGCFAEYLVIPAFNAFKIP-DNISDDLA
SIFDPFGNAVHTAL-SFDLVGEDVLVSGAGPIGVMAAAVAKHVGARHVVITDVNEYRLEL
ARKMG-VTRAVNVAK--------ESL-NDVM-AELGMTEGFDVGLEMSGAPPAFRTMLDT
MNHGGRIAMLGIPPSDM-SIDWTK-VIFKGLFIKGIYGREMFETWYKMAALIQ
>sp|Q8Z2F4|TDH_SALTI/26-303 L-threonine 3-dehydrogenase OS=Salmonella typhi GN=tdh PE=3 SV=1
DLLIKIRKTAICGTDVHIYNWDEWSQKTIPVPMVVGHEYVGEVVGIGQEV-KGFKIGDRV
SGEGHITCGHCRNCRGGRTHLCRNTTGVGVNRPGCFAEYLVIPAFNAFKIP-DNISDDLA
SIFDPFGNAVHTAL-SFDLVGEDVLVSGAGPIGVMAAAVAKHVGARHVVITDVNEYRLEL
ARKMG-VTRAVNVAK--------ESL-NDVM-AELGMTEGFDVGLEMSGAPPAFRTMLDT
MNHGGRIAMLGIPPSDM-SIDWTK-VIFKGLFIKGIYGREMFETWYKMAALIQ
>sp|Q8ZL52|TDH_SALTY/26-303 L-threonine 3-dehydrogenase OS=Salmonella typhimurium GN=tdh PE=3 SV=1
DLLIKIRKTAICGTDVHIYNWDDWSQKTIPVPMVVGHEYVGEVVGIGQEV-KGFKIGDRV
SGEGHITCGHCRNCRGGRTHLCRNTTGVGVNRPGCFAEYLVIPAFNAFKIP-DNISDDLA
SIFDPFGNAVHTAL-SFDLVGEDVLVSGAGPIGVMAAAVAKHVGARHVVITDVNEYRLEL
ARKMG-VTRAVNVAK--------ESL-NDVM-AELGMTEGFDVGLEMSGAPPAFRTMLDT
MNHGGRIAMLGIPPSDM-SIDWTK-VIFKGLFIKGIYGREMFETWYKMAALIQ
>sp|A8GLC6|TDH_SERP5/26-303 L-threonine 3-dehydrogenase OS=Serratia proteamaculans (strain 568) GN=tdh PE=3 SV=1
DIMIKIRKTAICGTDVHIYNWDEWSQKTIPVPMVVGHEYVGEVVAIGQEV-KGFTVGDRV
SGEGHITCGHCRNCRGGRTHLCRNTTGVGVNRPGSFAEYLVIPAFNAFKIP-DNISDELA
SIFDPFGNAVHTAL-SFDLVGEDVLVSGAGPIGIMAAAVCKHVGARHVVITDVNEYRLDL
ARKMG-VTRAVNVSK--------ENL-NDVM-AELGMTEGFDVGLEMSGAPPAFRTLLNA
MNHGGRIAMLGIPPSDM-SIDWNQ-VIFKGLFIKGIYGREMFETWYKMAALIQ
>sp|A1S1Q3|TDH_SHEAM/26-303 L-threonine 3-dehydrogenase OS=Shewanella amazonensis (strain ATCC BAA-1098 / SB2B) GN=tdh PE=3 SV=1
DLLIKIRKTAICGTDVHIYNWDEWSQKTIPVPMVVGHEYVGEVVGIGQEV-RGFKIGDRV
SGEGHITCGHCRNCRAGRTHLCRNTTGVGVNREGSFAEYLVIPAFNAFKIP-DDISDDLA
AIFDPFGNAVHTAL-SFDLVGEDVLITGAGPIGIMAAAVCRHVGARHVVITDVNEYRLEL
ARKMG-ATRAVNVAK--------ENL-KDVM-KDLGMTEGFDVGLEMSGVPAAFHAMLDT
MNHGGKIAMLGIPGGEM-AIDWSK-VIFKGLIIKGIYGREMFETWYKMASLLQ
>sp|A3CYN0|TDH_SHEB5/26-303 L-threonine 3-dehydrogenase OS=Shewanella baltica (strain OS155 / ATCC BAA-1091) GN=tdh PE=3 SV=1
DLLIKIKKTAICGTDMHIYNWDEWSQKTIPVPMVVGHEYVGEVVDIGQEV-RGFKIGDRV
SGEGHITCGHCRNCRAGRTHLCRNTSGVGVNREGSFAEYLVIPAFNAFKIP-DDISDDLA
SIFDPFGNAVHTAL-SFDLVGEDVLITGAGPIGIMAAAVCRHVGARHVVITDVNEYRLEL
ARKMG-ATRAVNVSK--------ESL-KDVM-KELGMTEGFDVGLEMSGVPSAFHAMLDT
MNHGGKVAMLGIPGGEM-AIDWSK-VIFKGLVIKGIYGREMFETWYKMASLIQ
>sp|A6WUG6|TDH_SHEB8/26-303 L-threonine 3-dehydrogenase OS=Shewanella baltica (strain OS185) GN=tdh PE=3 SV=1
DLLIKIKKTAICGTDMHIYNWDEWSQKTIPVPMVVGHEYVGEVVDIGQEV-RGFKIGDRV
SGEGHITCGHCRNCRAGRTHLCRNTSGVGVNREGSFAEYLVIPAFNAFKIP-DDISDDLA
SIFDPFGNAVHTAL-SFDLVGEDVLITGAGPIGIMAAAVCRHVGARHVVITDVNEYRLEL
ARKMG-ATRAVNVSK--------ENL-KDVM-KELGMTEGFDVGLEMSGVPSAFHAMLDT
MNHGGKVAMLGIPSGEM-AIDWSK-VIFKGLVIKGIYGREMFETWYKMASLIQ
>sp|A9KWY0|TDH_SHEB9/26-303 L-threonine 3-dehydrogenase OS=Shewanella baltica (strain OS195) GN=tdh PE=3 SV=1
DLLIKIKKTAICGTDMHIYNWDEWSQKTIPVPMVVGHEYVGEVVDIGQEV-RGFKIGDRV
SGEGHITCGHCRNCRAGRTHLCRNTSGVGVNREGSFAEYLVIPAFNAFKIP-DDISDDLA
SIFDPFGNAVHTAL-SFDLVGEDVLITGAGPIGIMAAAVCRHVGARHVVITDVNEYRLEL
ARKMG-ATRAVNVSK--------ESL-KDVM-KELGMTEGFDVGLEMSGVPSAFHAMLDT
MNHGGKVAMLGIPGGEM-AIDWSK-VIFKGLVIKGIYGREMFETWYKMASLIQ
>sp|Q07W50|TDH_SHEFN/26-303 L-threonine 3-dehydrogenase OS=Shewanella frigidimarina (strain NCIMB 400) GN=tdh PE=3 SV=1
DLLIKIRKTAICGTDVHIYNWDEWSQKTIPVPMIAGHEYVGEVVDVGQEV-RGFSIGDRV
SGEGHITCGHCRNCRAGRTHLCRNTSGVGVNRDGAFAEYLVLPAFNAFKIP-ADIPDDLA
AIFDPFGNAVHTAL-SFDLVGEDVLITGAGPIGIMAAAVCKHVGARHVVITDVNEYRLDL
ARKMG-ATRAVNVAT--------ENL-KDVM-KELGMTEGFDVGLEMSGVPSAFHAMLDT
MNHGGKIAMLGIPGGEM-AIDWSK-IIFKGLIIKGIYGREMFETWYKMASLIQ
>sp|B0TNM4|TDH_SHEHH/26-303 L-threonine 3-dehydrogenase OS=Shewanella halifaxensis (strain HAW-EB4) GN=tdh PE=3 SV=1
DLLIKIRKTAICGTDVHIYNWDEWSQNTIPVPMVVGHEYVGEVVGMGQEV-RGFTIGDRV
SGEGHITCGHCRNCRGGRTHLCRNTSGVGVNREGAFAEYLVIPAFNAFKIP-DDISDDLA
SIFDPFGNAVHTAL-SFDLVGEDVLITGAGPIGIMAAAVCRHVGARHVVITDVNEYRLEL
AQKMG-ATRAVNVAK--------EKL-EDVM-QELGMTEGFDVGLEMSGVPSAFHSMLDT
MNHGGKIAMLGIPGGEM-AIDWSK-VIFKGLIIKGIYGREMFETWYKMASLIQ
>sp|A3QJC8|TDH_SHELP/26-303 L-threonine 3-dehydrogenase OS=Shewanella loihica (strain ATCC BAA-1088 / PV-4) GN=tdh PE=3 SV=1
DLLIKIRKTAICGTDVHIYNWDEWSQNTIPVPMVVGHEYVGEVVEIGQEV-RGFQIGDRV
SGEGHITCGHCRNCRAGRTHLCRNTSGVGVNREGAFAEYLVIPAFNAFKIP-DDISDDLA
SIFDPFGNAVHTAL-SFDLVGEDVLITGAGPIGIMAAAVCRHVGARHVVITDVNEYRLEL
AKKMG-ATRAVNVAK--------EKL-EDVM-QDLGMTEGFDVGLEMSGVPAAFHSMLDT
MNHGGKIAMLGIPGGDM-AIDWSK-VIFKGLIIKGIYGREMFETWYKMASLIQ
>sp|Q8E8J1|TDH_SHEON/26-303 L-threonine 3-dehydrogenase OS=Shewanella oneidensis GN=tdh PE=3 SV=1
DLLIKIKKTAICGTDMHIYNWDEWSQKTIPVPMVVGHEYVGEVVDIGQEV-RGFNIGDRV
SGEGHITCGHCRNCRAGRTHLCRNTSGVGVNREGSFAEYLVIPAFNAFKIP-DDISDDLA
SIFDPFGNAVHTAL-SFDLVGEDVLITGAGPIGIMAAAVCRHVGARHVVITDVNEYRLEL
ARKMG-ATRAVNVAQ--------ENL-KDVM-KELGMTEGFDVGLEMSGVPSAFRAMLDT
MNHGGKIAMLGIPGGEM-AIDWSK-VIFKGLVIKGIYGREMFETWYKMASLIQ
>sp|A8GYP8|TDH_SHEPA/26-303 L-threonine 3-dehydrogenase OS=Shewanella pealeana (strain ATCC 700345 / ANG-SQ1) GN=tdh PE=3 SV=1
DLLIKIRKTAICGTDVHIYNWDEWSQNTIPVPMVVGHEYVGEVVGMGQEV-RGFTIGDRV
SGEGHITCGHCRNCRGGRTHLCRNTSGVGVNREGAFAEYLVIPAFNAFKIP-DDISDDLA
SIFDPFGNAVHTAL-SFDLVGEDVLITGAGPIGIMAAAVCRHVGARHVVITDVNEYRLEL
AEKMG-ATRAVNVAK--------ENL-EDVM-QELGMTEGFDVGLEMSGVPSAFHSMLDT
MNHGGKIAMLGIPGGDM-AIDWSK-VIFKGLIIKGIYGREMFETWYKMASLIQ
>sp|A4YCC5|TDH_SHEPC/26-303 L-threonine 3-dehydrogenase OS=Shewanella putrefaciens (strain CN-32 / ATCC BAA-453) GN=tdh PE=3 SV=1
DLLIKIKKTAICGTDMHIYNWDEWSQKTIPVPMVVGHEYVGEVVDIGQEV-RGFKIGDRV
SGEGHITCGHCRNCRAGRTHLCRNTSGVGVNREGSFAEYLVIPAFNAFKIP-DDISDDLA
SIFDPFGNAVHTAL-SFDLVGEDVLITGAGPIGIMAAAVCRHVGARHVVITDVNEYRLEL
ARKMG-ATRAVNVSK--------ENL-KDVM-KELGMTEGFDVGLEMSGVPSAFHAMLDT
MNHGGKVAMLGIPGGEM-AIDWSK-VIFKGLVIKGIYGREMFETWYKMASLIQ
>sp|A0L2Q3|TDH_SHESA/26-303 L-threonine 3-dehydrogenase OS=Shewanella sp. (strain ANA-3) GN=tdh PE=3 SV=1
DLLIKIKKTAICGTDMHIYNWDEWSQKTIPVPMVVGHEYVGEVVDIGQEV-RGFKIGDRV
SGEGHITCGHCRNCRAGRTHLCRNTSGVGVNREGSFAEYLVIPAFNAFKIP-DDISDDLA
SIFDPFGNAVHTAL-SFDLVGEDVLITGAGPIGIMAAAVCRHVGARHVVITDVNEYRLEL
ARKMG-ATRAVNVAQ--------ESL-KDVM-KELGMTEGFDVGLEMSGVPSAFHAMLDT
MNHGGKIAMLGIPGGEM-AIDWSK-VIFKGLVIKGIYGREMFETWYKMASLIQ
>sp|A8FPE0|TDH_SHESH/26-303 L-threonine 3-dehydrogenase OS=Shewanella sediminis (strain HAW-EB3) GN=tdh PE=3 SV=1
DLLIKIRKTAICGTDIHIYNWDEWSQKTIPVPMVVGHEYVGEVIDMGIEV-RGFDVGDRV
SGEGHITCGHCRNCRGGRTHLCRNTSGVGVNRDGAFAEYLVIPAFNAFKIP-DDISDDLA
SIFDPFGNAVHTAL-SFDLVGEDVLITGAGPIGIMAAAVCRHVGARHVVITDVNEYRLEL
ANKMG-ATRAVNVAK--------ESL-EGVM-EELGMTEGFDVGLEMSGVPSAFHSMLDT
MNHGGKIAMLGIPGGEM-AIDWSK-VIFKGLILKGIYGREMFETWYKMASLIQ
>sp|Q0HDA3|TDH_SHESM/26-303 L-threonine 3-dehydrogenase OS=Shewanella sp. (strain MR-4) GN=tdh PE=3 SV=1
DLLIKIKKTAICGTDMHIYNWDEWSQKTIPVPMVVGHEYVGEVVDIGQEV-RGFKIGDRV
SGEGHITCGHCRNCRAGRTHLCRNTSGVGVNREGSFAEYLVIPAFNAFKIP-DDISDDLA
SIFDPFGNAVHTAL-SFDLVGEDVLITGAGPIGIMAAAVCRHVGARHVVITDVNEYRLEL
ARKMG-ATRAVNVAQ--------ESL-KDVM-KELGMTEGFDVGLEMSGVPSAFHAMLDT
MNHGGKIAMLGIPGGEM-AIDWSK-VIFKGLVIKGIYGREMFETWYKMASLIQ
>sp|Q0HPI5|TDH_SHESR/26-303 L-threonine 3-dehydrogenase OS=Shewanella sp. (strain MR-7) GN=tdh PE=3 SV=1
DLLIKIKKTAICGTDMHIYNWDEWSQKTIPVPMVVGHEYVGEVVDIGQEV-RGFKIGDRV
SGEGHITCGHCRNCRAGRTHLCRNTSGVGVNREGSFAEYLVIPAFNAFKIP-DDISDDLA
SIFDPFGNAVHTAL-SFDLVGEDVLITGAGPIGIMAAAVCRHVGARHVVITDVNEYRLEL
ARKMG-ATRAVNVAQ--------ENL-KDVM-KELGMTEGFDVGLEMSGVPSAFHAMLDT
MNHGGKIAMLGIPGGEM-AIDWSK-VIFKGLVIKGIYGREMFETWYKMASLIQ
>sp|A1RE07|TDH_SHESW/26-303 L-threonine 3-dehydrogenase OS=Shewanella sp. (strain W3-18-1) GN=tdh PE=3 SV=1
DLLIKIKKTAICGTDMHIYNWDEWSQKTIPVPMVVGHEYVGEVVDIGQEV-RGFNIGDRV
SGEGHITCGHCRNCRAGRTHLCRNTSGVGVNREGSFAEYLVIPAFNAFKIP-DDISDDLA
SIFDPFGNAVHTAL-SFDLVGEDVLITGAGPIGIMAAAVCRHVGARHVVITDVNEYRLEL
ARKMG-ATRAVNVSK--------ESL-KDVM-KELGMTEGFDVGLEMSGVPSAFHAMLDT
MNHGGKIAMLGIPGGEM-AIDWSK-VIFKGLVIKGIYGREMFETWYKMASLIQ
>sp|Q31V06|TDH_SHIBS/26-303 L-threonine 3-dehydrogenase OS=Shigella boydii serotype 4 (strain Sb227) GN=tdh PE=3 SV=1
DLLIKIRKTAICGTDVHIYNWDEWSQKTIPVPMVVGHEYVGEVVGIGQEV-KGFKIGDRV
SGEGHITCGHCRNCRGGRTHLCRNTIGVGVNRPGCFAEYLVIPAFNAFKIP-DNISDDLA
SIFDPFGNAVHTAL-SFDLVGEDVLVSGAGPIGIMAAAVAKHVGARNVVITDVNEYRLEL
ARKMG-ITRAVNVAK--------ENL-NDVM-AELGMTEGFDVGLEMSGAPPAFRTMLDT
MNHGGRIAMLGIPPSDM-SIDWTK-VIFKGLFIKGIYGREMFETWYKMAALIQ
>sp|Q329N8|TDH_SHIDS/26-303 L-threonine 3-dehydrogenase OS=Shigella dysenteriae serotype 1 (strain Sd197) GN=tdh PE=3 SV=1
DLLIKIRKTAICGTDVHIYNWDEWSQKTIPVPMVVGHEYVGEVVGIGQEV-KGFKIGDRV
SGEGHITCGHCRNCRGGRTHLCRNTIGVGVNRPGCFAEYLVIPAFNAFKIP-GNISDDLA
SIFDPFGNAVHTAL-SFDLVGEDVLVSGAGPIGIMAAAVAKHVGARNVVITDVNEYRLEL
ARKMG-ITRAANVAK--------ENL-NDVM-AELGMTEGFDVGLEMSGAPPAFRTMLDT
MNHGGRIAMLGIPPSDM-SIDWTK-VIFKGLFIKGIYGREMFETWYKMAALIQ
>sp|Q0SYE5|TDH_SHIF8/26-303 L-threonine 3-dehydrogenase OS=Shigella flexneri serotype 5b (strain 8401) GN=tdh PE=3 SV=1
DLLIKIRKTAICGTDVHIYNWDEWSQKTIPVPMVVGHEYVGEVVGIGQEV-KGFKIGDRV
SGEGHITCGHCRNCRGGRTHLCRNTIGVGVNRPGCFAEYLVIPAFNAFKIP-DNISDDLA
SIFDPFGNAVHTAL-SFDLVGEDVLVSGAGPIGIMAAAVAKHVGARNVVITDVNEYRLEL
ARKMG-ITRAVNVAK--------ENL-NDVM-AELGMTEGFDVGLEMSGAPPAFRTMLDT
MNHGGRIAMLGIPPSDM-SIDWTK-VIFKGLFIKGIYGREMFETWYKMAALIQ
>sp|P59409|TDH_SHIFL/26-303 L-threonine 3-dehydrogenase OS=Shigella flexneri GN=tdh PE=3 SV=1
DLLIKIRKTAICGTDVHIYNWDEWSQKTIPVPMVVGHEYVGEVVGIGQEV-KGFKIGDRV
SGEGHITCGHCRNCRGGRTHLCRNTIGVGVNRPGCFAEYLVIPAFNAFKIP-DNISDDLA
SIFDPFGNAVHTAL-SFDLVGEDVLVSGAGPIGIMAAAVAKHVGARNVVITDVNEYRLEL
ARKMG-ITRAVNVAK--------ENL-NDVM-AELGMTEGFDVGLEMSGAPPAFRTMLDT
MNHGGRIAMLGIPPSDM-SIDWTK-VIFKGLFIKGIYGREMFETWYKMAALIQ
>sp|Q3YVY1|TDH_SHISS/26-303 L-threonine 3-dehydrogenase OS=Shigella sonnei (strain Ss046) GN=tdh PE=3 SV=1
DLLIKIRKTAICGTDVHIYNWDEWSQKTIPVPMVVGHEYVGEVVGIGQEV-KGFKIGDRV
SGEGHITCGHCRNCRGGRTHLCRNTIGVGVNRPGCFAEYLVIPAFNAFKIP-DNISDDLA
SIFDPFGNAVHTAL-SFDLVGEDVLVSGAGPIGIMAAAVAKHVGARNVVITDVNEYRLEL
ARKMG-ITRAVNVAK--------ENL-NDVM-AELGMAEGFDIGLEMSGAPPAFRTMLDT
MNHGGRIAMLGIPPSDM-SIDWTK-VIFKGLFIKGIYGREMFETWYKMAALIQ
>sp|Q5LN53|TDH_SILPO/26-304 L-threonine 3-dehydrogenase OS=Silicibacter pomeroyi GN=tdh PE=3 SV=2
DVLIKIKKTGICGTDIHIWNWDEWAAHTVPVPMITGHEFAGEIVELGRDV-TGLSIGQRV
SGEGHLIGTESRQSRAGKFHLDPGTRGIGVNVQGAFAQYLRLPAFNVVPLP-EDIPDEIG
AILDPLGNAVHTAL-SFDLLGEDVLITGAGPIGIMAAAVAKHAGARHVVITDINADRLKL
AQHVVPRARTVDVTR--------EDL-GDVV-HELGLKQGFDVGLEMSGSQAALDQMVEA
LVMGGKIALLGIPPGKS-PVDWSR-IVFKAITIKGVYGREMFETWYKMIAMLQ
>sp|A6UBM6|TDH_SINMW/30-307 L-threonine 3-dehydrogenase OS=Sinorhizobium medicae (strain WSM419) GN=tdh PE=3 SV=1
DVLIRVRKSAICGTDVHIWNWDQWAQKTIPVPMVVGHEFMGEIVEVGPAV-TKHHVGERV
SGEGHIVCGKCRNCRAGRGHLCRNTLGVGVNRPGSFAEFVCLPEYNVVSIP-DDVPDEIA
AIFDPFGNAVHTAL-SFDLVGEDVLVTGAGPIGIMGALVAKRCGARKVVITDINPVRLDL
ARKVG-IDYVVDASK--------ENL-ADVM-RVIGMTEGFDVGLEMSGAAPAFRDMIDK
MNNGGKIAILGIAPAGF-EIDWNK-VIFKMLNLKGIYGREMFETWYKMIAFVQ
>sp|Q02BT1|TDH_SOLUE/26-303 L-threonine 3-dehydrogenase OS=Solibacter usitatus (strain Ellin6076) GN=tdh PE=3 SV=1
DVLIRVLRTGICGTDVHIYKWDEWARETIHVPMAIGHEFVGRIEAVGSNV-ADFFPGDIV
SGEGHVVCGRCRNCFAGRRHLCAKTMGVGVNRPGAFAEYIALPMTNIWRHH-EGIDLDVA
AIFDPFGNAVHTAL-SFPVLGEDVLITGAGPIGIMAAAVARHAAARYTVITDLNPYRLEL
AAKLG-VTRAVNVRE--------QKL-GDVQ-KELGMTEGFDVGLEMSGNPAGFRDMLAN
MSHGAKIAMLGIPAGEM-AIDWRT-VIFNMLTIKGIYGREMYETWYKMSVMLQ
>sp|Q82MN2|TDH_STRAW/26-303 L-threonine 3-dehydrogenase OS=Streptomyces avermitilis GN=tdh PE=3 SV=1
DVLIKVLRTGICGTDLHIRSWDGWAQQAVRTPLVLGHEFVGEVVETGRDV-VDIKAGDRV
SGEGHLVCGKCRNCQAGRRHLCRATVGLGVGRDGAFAEYVALPAANVWVHR-VPVDLDVA
AIFDPFGNAVHTAL-SFPLVGEDVLITGAGPIGLMAAAVARHAGARNVMITDVSEERLEL
ARKIG-VSLALNVAD--------TTI-ADGQ-RALGLREGFDIGLEMSGRPEAMRDMIAN
MTHGGRIAMLGLPSQEF-PVDWAR-IVTSMITIKGIYGREMFETWYAMSVLLE
>sp|Q9L233|TDH_STRCO/26-303 L-threonine 3-dehydrogenase OS=Streptomyces coelicolor GN=tdh PE=3 SV=1
DVLIKVLRTGICGTDLHIRAWDGWAQQAIRTPLVVGHEFVGEVVDTGRDV-TDIKAGDRV
SGEGHLVCGKCRNCLAGRRHLCRATVGLGVGRDGAFAEYVALPASNVWVHR-VPVDLDVA
AIFDPFGNAVHTAL-SFPLVGEDVLITGAGPIGLMAAAVARHAGARNVVITDVSEERLEL
ARKVG-ATLALNVSD--------ATI-ADGQ-RELGLREGFDIGLEMSGRPEAMRDMIAN
MTHGGRIAMLGLPAEEF-PVDWAR-VVTSMITVKGIYGREMFETWYAMSVLLE
>sp|Q67N85|TDH_SYMTH/30-308 L-threonine 3-dehydrogenase OS=Symbiobacterium thermophilum GN=tdh PE=3 SV=1
DVLVKVRAASICGTDYHIYTWDPWSAGRVKPPLTIGHELAGEVVAVGREV-TACKVGDYV
SAETHIVCNRCPRCHMGEYHLCENTKILGVDTDGAFAEYVAVPEQNIWVND-KDIPFELQ
SIQEPLGNAVHTAL-NGDLTARSVLITGCGPIGIMSVPVAKMAGAEIVMAMDINEYRLQL
AGQLG-ADVLINPTK--------QDP-VEVV-RSYTRGYGADVVLEMSGNPTAIRQGLKA
ARNGARISLLGLPGRPL-ELDLAADVIMRGLVLQGITGRRMWQTWYQVRSLYR
>sp|Q8R7K0|TDH_THETN/30-308 L-threonine 3-dehydrogenase OS=Thermoanaerobacter tengcongensis GN=tdh PE=3 SV=2
EVLIKVKATSICGTDVHIYVWNEWAKSRIKPPKTMGHEFVGEVVEIGENV-TSVKVGDLV
SAETHIVCGKCRACRTGNAHICENTLILGVDTDGAFAEYIKVPESNVWIND-KNIPLEIL
SIQEPLGNAVHTVF-SGDVVGKSVAVIGCGPIGMMAIPLLKRTGAAAIFAIEPADYRREL
AHKLG-ATRVINPLR--------EDV-VSII-KSETEGYGADVVLDFSGNPTAIRQGLEY
IAKGGRMSILGLPDNEV-PIDITNNVVFKGITIQGITGRRMYDTWYTVKGLLK
>sp|A5F0N6|TDH_VIBC3/28-305 L-threonine 3-dehydrogenase OS=Vibrio cholerae serotype O1 (strain ATCC 39541 / Ogawa 395 / O395) GN=tdh PE=3 SV=1
DLLIKIKKTAICGTDVHIYNWDEWSQKTIPVPMVVGHEYVGEVVGIGQEV-RGFQIGDRV
SGEGHITCGHCRNCRGGRTHLCRNTIGVGVNRTGCFSEYLVIPAFNAFKIP-DGISDDLA
SIFDPFGNAVHTAL-SFDLVGEDVLITGAGPIGIMAAAVAKHVGARHVVITDVNEYRLDL
ARKMG-VTRAVNVAE--------QNL-EDVM-KELGMTEGFDVGLEMSGVPSAFSAMLKT
MNHGGRIALLGIPPSSM-AIDWNQ-VIFKGLVIKGIYGREMFETWYKMASLIQ
>sp|Q9KL62|TDH_VIBCH/28-305 L-threonine 3-dehydrogenase OS=Vibrio cholerae GN=tdh PE=3 SV=1
DLLIKIKKTAICGTDVHIYNWDEWSQKTIPVPMVVGHEYVGEVVGIGQEV-RGFQIGDRV
SGEGHITCGHCRNCRGGRTHLCRNTIGVGVNRTGCFSEYLVIPAFNAFKIP-DGISDDLA
SIFDPFGNAVHTAL-SFDLVGEDVLITGAGPIGIMAAAVAKHVGARHVVITDVNEYRLDL
ARKMG-VTRAVNVAE--------QNL-EDVM-KELGMTEGFDVGLEMSGVPSAFSAMLKT
MNHGGRIALLGIPPSSM-AIDWNQ-VIFKGLVIKGIYGREMFETWYKMASLIQ
>sp|Q5E0F9|TDH_VIBF1/28-305 L-threonine 3-dehydrogenase OS=Vibrio fischeri (strain ATCC 700601 / ES114) GN=tdh PE=3 SV=1
DLLIRIKKTAICGTDVHIYNWDEWSQKTIPVPMVVGHEYVGEVVGIGQEV-RGFEIGDRV
SGEGHITCGHCRNCRGGRTHLCRNTTGVGVNRTGAFSEYLVIPAFNAFKIP-AGISDDLA
SIFDPFGNAVHTAL-SFDLVGEDVLITGAGPIGIMAAAVAKHVGARHVVITDVNEYRLDL
AKKMG-VTRAVNVMN--------EKL-EDVM-SELGMTEGFDVGLEMSGNPSAFNSMLTN
MNHGGKISLLGIPPSDM-TVDWNQ-VIFKGLVIKGIYGREMFETWYKMASLIQ
>sp|P59410|TDH_VIBPA/28-305 L-threonine 3-dehydrogenase OS=Vibrio parahaemolyticus GN=tdh PE=3 SV=1
DILIKIKKTAICGTDVHIYNWDEWSQKTIPVPMVVGHEYVGEVVAIGQEV-RGFEIGDRV
SGEGHITCGHCRNCRGGRTHLCRNTIGVGVNREGAFAEYLVIPAFNAFKIP-DEISDDLA
SIFDPFGNAVHTAL-SFDLVGEDVLITGAGPIGIMAAAVAKHVGARHVVITDVNEYRLEL
ARKMG-VTRAVNVAE--------EKL-EDVM-AELGMTEGFDVGLEMSGNPAAFNSMLTT
MNHGGRIALLGIPPSDM-GIDWNQ-VIFKGLVIKGIYGREMFETWYKMASLIQ
>sp|Q8D442|TDH_VIBVU/28-305 L-threonine 3-dehydrogenase OS=Vibrio vulnificus GN=tdh PE=3 SV=1
DLLIKIKKTAICGTDVHIYNWDEWSQKTIPVPMVVGHEYVGEVVGIGQEV-RGFEIGDRV
SGEGHITCGHCRNCRGGRTHLCRNTIGVGVNRTGCFSEYLVIPAFNAFKIP-ANISDDLA
SIFDPFGNAVHTAL-SFDLVGEDVLITGAGPIGIMAAAVAKHVGARHVVITDVNEYRLDL
ARKMG-VTRAVNVAE--------QKL-DDVM-AELGMTEGFDVGLEMSGNPSAFNSMLKT
MNHGGRIALLGIPPSDM-GIDWNQ-VIFKGLVIKGIYGREMFETWYKMASLIQ
>sp|Q7MFL5|TDH_VIBVY/28-305 L-threonine 3-dehydrogenase OS=Vibrio vulnificus (strain YJ016) GN=tdh PE=3 SV=1
DLLIKIKKTAICGTDVHIYNWDEWSQKTIPVPMVVGHEYVGEVVGIGQEV-RGFEIGDRV
SGEGHITCGHCRNCRGGRTHLCRNTIGVGVNRTGCFSEYLVIPAFNAFKIP-ANISDDLA
SIFDPFGNAVHTAL-SFDLVGEDVLITGAGPIGIMAAAVAKHVGARHVVITDVNEYRLDL
ARKMG-VTRAVNVAE--------QKL-DDVM-VELGMTEGFDVGLEMSGNPSAFNSMLKT
MNHGGRIALLGIPPSDM-GIDWNQ-VIFKGLVIKGIYGREMFETWYKMASLIQ
>sp|Q8PNN2|TDH_XANAC/26-302 L-threonine 3-dehydrogenase OS=Xanthomonas axonopodis pv. citri GN=tdh PE=3 SV=1
EVLIKLEKTAICGTDLHIYLWDEWSQRTIEPGLTIGHEFVGRVAELGSAV-TGYQIGQRV
SAEGHIVCGHCRNCRGGRPHLCPNTVGIGVNVNGAFAEYMVMPASNLWPIP-DQIPSELA
AFFDPYGNAAHCAL-EFDVIGEDVLITGAGPIGIIAAGICKHIGARNVVVTDVNDFRLKL
AADMG-ATRVVNVSK--------TSL-KDVM-ADLHM-EGFDVGLEMSGNSRAFNDMLDC
MYHGGKIAMLGIMPRGA-GCDWDK-IIFKGLTVQGIYGRKMYETWYKMTQLVL
>sp|Q3BWT0|TDH_XANC5/26-302 L-threonine 3-dehydrogenase OS=Xanthomonas campestris pv. vesicatoria (strain 85-10) GN=tdh PE=3 SV=1
EVLIKLEKTAICGTDLHIYLWDEWSQRTIRPGLTIGHEFVGRVAELGSAV-TGYQVGQRV
SAEGHIVCGHCRNCRGGRPHLCPNTVGIGVNVNGAFAEYMVMPASNLWLIP-DQIPSELA
AFFDPYGNAAHCAL-EFDVIGEDVLITGAGPIGIIAAGICKHIGARNVVVTDVNDFRLKL
AADMG-ATRVVNVSK--------TSL-KDVM-ADLHM-EGFDVGLEMSGNPRAFNDMLDC
MYHGGKIAMLGIMPRGA-GCDWDK-IIFKGLTVQGIYGRKMYETWYKMTQLVL
>sp|Q4URI9|TDH_XANC8/26-302 L-threonine 3-dehydrogenase OS=Xanthomonas campestris pv. campestris (strain 8004) GN=tdh PE=3 SV=1
EVLIKLEKTAICGTDLHIYLWDEWSQRTITPGLTIGHEFVGRVAELGSAV-TGYQVGQRV
SAEGHIVCGHCRNCRGGRPHLCPNTVGIGVNVNGAFAEYMVMPASNLWPIP-DQIPSELA
AFFDPYGNAAHCAL-EFDVIGEDVLITGAGPIGIIAAGICKHIGARNVVVTDVNDFRLKL
AADLG-ATRVVNVSK--------TSL-KDVM-ADLHM-EGFDVGLEMSGNPRAFNDMLDC
MYHGGKIAMLGIMPRGA-GCDWDK-IIFKGLTVQGIYGRKMYETWYKMTQLVL
>sp|O34268|TDH_XANCP/26-302 L-threonine 3-dehydrogenase OS=Xanthomonas campestris pv. campestris GN=tdh PE=3 SV=1
EVLIKLEKTAICGTDLHIYLWDEWSQRTITPGLTIGHEFVGRVAELGSAV-TGYQVGQRV
SAEGHIVCGHCRNCRGGRPHLCPNTVGIGVNVNGAFAEYMVMPASNLWPIP-DQIPSELA
AFFDPYGNAAHCAL-EFDVIGEDVLITGAGPIGIIAAGICKHIGARNVVVTDVNDFRLKL
AADLG-ATRVVNVSK--------TSL-KDVM-ADLHM-EGFDVGLEMSGNPRAFNDMLDC
MYHGGKIAMLGIMPRGA-GCDWDK-IIFKGLTVQGIYGRKMYETWYKMTQLVL
>sp|Q2NZP2|TDH_XANOM/26-302 L-threonine 3-dehydrogenase OS=Xanthomonas oryzae pv. oryzae (strain MAFF 311018) GN=tdh PE=3 SV=1
EVLIKLEKTAICGTDLHIYLWDEWSQRTIKPGLTIGHEFVGRVAELGSAV-TGYQVGQRV
SAEGHIVCGHCRNCRGGRPHLCPNTMGIGVNVNGAFAEYMVMPASNLWPIP-DQIPSELA
AFFDPYGNAAHCAL-EFDVIGEDVLITGAGPIGIIAAGICKHIGARNVVVTDVNDFRLKL
AADMG-ATRVVNVSK--------TSL-KDVM-ADLHM-EGFDVGLEMSGNPRAFNDMLDC
MYHGGKIAMLGIMPRGA-GCDWDK-IIFKGLTVQGIYGRKMYETWYKMTQLVL
>sp|Q5GWI3|TDH_XANOR/26-302 L-threonine 3-dehydrogenase OS=Xanthomonas oryzae pv. oryzae GN=tdh PE=3 SV=2
EVLIKLEKTAICGTDLHIYLWDEWSQRTIKPGLTIGHEFVGRVAELGSAV-TGYQVGQRV
SAEGHIVCGHCRNCRGGRPHLCPNTMGIGVNVNGAFAEYMVMPASNLWPIP-DQIPSELA
AFFDPYGNAAHCAL-EFDVIGEDVLITGAGPIGIIAAGICKHIGARNVVVTDVNDFRLKL
AADMG-ATRVVNVSK--------TSL-KDVM-ADLHM-EGFDVGLEMSGNPRAFNDMLDC
MYHGGKIAMLGIMPRGA-GCDWDK-IIFKGLTVQGIYGRKMYETWYKMTQLVL
>sp|A1JHX8|TDH_YERE8/26-303 L-threonine 3-dehydrogenase OS=Yersinia enterocolitica serotype O:8 / biotype 1B (strain 8081) GN=tdh PE=3 SV=1
DIMIKIRKTAICGTDVHIYNWDEWSQKTIPVPMVVGHEYVGEVVAIGQEV-KGFNIGDRV
SGEGHITCGHCRNCRGGRTHLCRNTVGVGVNRPGSFAEYLVIPAFNAFKIP-DNISDELA
AIFDPFGNAVHTAL-SFDLVGEDVLVSGAGPIGIMAAAVCKHVGARHVVITDVNEYRLDL
ARKMG-VTRAVNVNK--------ENL-NDVM-AELGMTEGFDVGLEMSGAPPAFRALLNS
MNHGGRIAMLGIPPSDM-SIDWNQ-VIFKGLFIKGIYGREMFETWYKMAALIQ
>sp|A7FCU5|TDH_YERP3/26-303 L-threonine 3-dehydrogenase OS=Yersinia pseudotuberculosis serotype O:1b (strain IP 31758) GN=tdh PE=3 SV=1
DIMIKIRKTAICGTDVHIYNWDEWSQKTIPVPMVVGHEYVGEVVAIGQEV-KGFNIGDRV
SGEGHITCGHCRNCRGGRTHLCRNTVGVGVNRPGSFAEYLVIPAFNAFKIP-DNISDELA
AIFDPFGNAVHTAL-SFDLVGEDVLVSGAGPIGIMAAAVCKHVGARHVVITDVNEYRLDL
ARKMG-VTRAVNVSK--------ENL-NDVM-TELGMTEGFDVGLEMSGAPPAFRSLLNS
MNHGGRIAMLGIPPSDM-SIDWNQ-VIFKGLFIKGIYGREMFETWYKMAALIQ
>sp|Q1C278|TDH_YERPA/26-303 L-threonine 3-dehydrogenase OS=Yersinia pestis bv. Antiqua (strain Antiqua) GN=tdh PE=3 SV=1
DIMIKIRKTAICGTDVHIYNWDEWSQKTIPVPMVVGHEYVGEVVAIGQEV-KGFNIGDRV
SGEGHITCGHCRNCRGGRTHLCRNTVGVGVNRPGSFAEYLVIPAFNAFKIP-DNISDELA
AIFDPFGNAVHTAL-SFDLVGEDVLVSGAGPIGIMAAAVCKHVGARHVVIADVNEYRLDL
ARKMG-VTRAVNVSK--------ENL-NDVM-TELGMTEGFDVGLEMSGAPPAFRSLLNS
MNHGGRIAMLGIPPSDM-SIDWNQ-VIFKGLFIKGIYGREMFETWYKMAALIQ
>sp|Q8ZJN2|TDH_YERPE/26-303 L-threonine 3-dehydrogenase OS=Yersinia pestis GN=tdh PE=3 SV=1
DIMIKIRKTAICGTDVHIYNWDEWSQKTIPVPMVVGHEYVGEVVAIGQEV-KGFNIGDRV
SGEGHITCGHCRNCRGGRTHLCRNTVGVGVNRPGSFAEYLVIPAFNAFKIP-DNISDELA
AIFDPFGNAVHTAL-SFDLVGEDVLVSGAGPIGIMAAAVCKHVGARHVVIADVNEYRLDL
ARKMG-VTRAVNVSK--------ENL-NDVM-TELGMTEGFDVGLEMSGAPPAFRSLLNS
MNHGGRIAMLGIPPSDM-SIDWNQ-VIFKGLFIKGIYGREMFETWYKMAALIQ
>sp|Q1CD13|TDH_YERPN/26-303 L-threonine 3-dehydrogenase OS=Yersinia pestis bv. Antiqua (strain Nepal516) GN=tdh PE=3 SV=1
DIMIKIRKTAICGTDVHIYNWDEWSQKTIPVPMVVGHEYVGEVVAIGQEV-KGFNIGDRV
SGEGHITCGHCRNCRGGRTHLCRNTVGVGVNRPGSFAEYLVIPAFNAFKIP-DNISDELA
AIFDPFGNAVHTAL-SFDLVGEDVLVSGAGPIGIMAAAVCKHVGARHVVIADVNEYRLDL
ARKMG-VTRAVNVSK--------ENL-NDVM-TELGMTEGFDVGLEMSGAPPAFRSLLNS
MNHGGRIAMLGIPPSDM-SIDWNQ-VIFKGLFIKGIYGREMFETWYKMAALIQ
>sp|A4TSC6|TDH_YERPP/26-303 L-threonine 3-dehydrogenase OS=Yersinia pestis (strain Pestoides F) GN=tdh PE=3 SV=1
DIMIKIRKTAICGTDVHIYNWDEWSQKTIPVPMVVGHEYVGEVVAIGQEV-KGFNIGDRV
SGEGHITCGHCRNCRGGRTHLCRNTVGVGVNRPGSFAEYLVIPAFNAFKIP-DNISDELA
AIFDPFGNAVHTAL-SFDLVGEDVLVSGAGPIGIMAAAVCKHVGARHVVIADVNEYRLDL
ARKMG-VTRAVNVSK--------ENL-NDVM-TELGMTEGFDVGLEMSGAPPAFRSLLNS
MNHGGRIAMLGIPPSDM-SIDWNQ-VIFKGLFIKGIYGREMFETWYKMAALIQ
>sp|Q66GC5|TDH_YERPS/26-303 L-threonine 3-dehydrogenase OS=Yersinia pseudotuberculosis GN=tdh PE=3 SV=1
DIMIKIRKTAICGTDVHIYNWDEWSQKTIPVPMVVGHEYVGEVVAIGQEV-KGFNIGDRV
SGEGHITCGHCRNCRGGRTHLCRNTVGVGVNRPGSFAEYLVIPAFNAFKIP-DNISDELA
AIFDPFGNAVHTAL-SFDLVGEDVLVSGAGPIGIMAAAVCKHVGARHVVITDVNEYRLDL
ARKMG-VTRAVNVSK--------ENL-NDVM-TELGMTEGFDVGLEMSGAPPAFRSLLNS
MNHGGRIAMLGIPPSDM-SIDWNQ-VIFKGLFIKGIYGREMFETWYKMAALIQ
>tr|B5IU01|B5IU01_9EURY/30-308 L-threonine 3-dehydrogenase OS=Thermococcus barophilus MP GN=TERMP_295 PE=4 SV=1
EVLIKVLATSICGTDLHIYEWNEWAQSRIKPPQIMGHEVAGEVVEVGPGV-EDIQVGDYI
SAETHIVCGKCYQCRTGNYHVCQNTKIFGVDTDGVFAEYAIVPAQNAWKNP-KNIPPEYA
TLQEPLGNAVDTVL-AEPVAGKTVLITGAGPLGLLGITVAKAAGASLVIVSEPSDFRREL
ARKVG-ADVVINPFE--------EDV-VKEV-RDLTDGNGVDVFLEFSGAPKALEQGLQA
VTPAGRVSLLGLFPRDV-SIDFNNLIIFKSLTVYGITGRHLWQTWYTVSRLLQ
>tr|B6YTJ5|B6YTJ5_THEON/30-308 Threonine 3-dehydrogenase OS=Thermococcus onnurineus (strain NA1) GN=TON_0397 PE=4 SV=1
EVLIKVLATSICGTDLHIYEWNEWAQSRIKPPQIMGHEVAGEVIEVGPGV-DTINVGDYI
SAETHIVCGKCYACKHNRYHVCQNTKIFGVDMDGVFAEYAIVPAQNAWKNP-KDMPPEYA
TLQEPLGNAVDTVL-AGPIAGRSTLITGAGPLGLLGIAVAKASGAYPVIVSEPSEFRREL
AKKVG-ADYVVNPFE--------EDP-VKFV-MDITDGAGVEVFLEFSGAPKAFEQGLQA
VTPGGRVSLLGLFPREV-TFDINNLVIFKALEVHGITGRHLWETWYTVSSLIQ
>tr|B7R582|B7R582_9EURY/30-308 L-threonine 3-dehydrogenase OS=Thermococcus sp. AM4 GN=tdh PE=4 SV=1
EVLIRVLATSICGTDLHIYEWNEWAQSRIKPPQIMGHEVAGEVVEVGPGV-EDLQEGDYI
SAETHIVCGKCYACKHNRYHVCQNTKIFGVDMDGVFATYAIVPAQNAWKNP-KDMKPEYA
SLQEPLGNAVDTVL-AGPIAGRSTLITGAGPLGLLGITVAKASGAYPVIVSEPSDFRRKL
AKKVG-ADYVINPFE--------EDP-VEVV-MSITDGAGVEVFLEFSGAPKALEQGLKA
TTPGGRVSLLGLFPRDV-TLDFNNLIIFKALEVHGITGRHLWETWYTVSSLIQ
>tr|A9V0K5|A9V0K5_MONBE/99-380 Predicted protein OS=Monosiga brevicollis GN=32598 PE=3 SV=1
ELLIRVKRAAICGTDVHIYNWDEWSQRTVPTPMVTGHEYSGVVEAVGDGV-KGFQVGDRV
TGEGHIVCGHCRNCRGGRQHLCHNTVGVGVNRPGAFAELFTLPATNAFKLP-EEISDDMA
SIMDPLGNAVHCCL-SFDLVGEDVLITGAGPIGIMAAAICRHLGARFVVITDVNEYRLGL
ARACG-ADLAINVGGANAD----DLL-KSAM-TDLGMLEGFDVGLEMSGHGSALRNMLNN
MAHGGKLAILGIPAEPF-PIDMDK-LVFKGLTVKGIYGREMYETWYKMRNMLI
>tr|A0NML2|A0NML2_9RHOB/26-303 L-threonine 3-dehydrogenase OS=Labrenzia aggregata IAM 12614 GN=tdh PE=3 SV=1
DVLIKIHKTGICGTDIHIWNWDDWAAKTVPVPMITGHEFAGEIVEIGKNV-TDLEIGQRC
SGEGHLIGRHSRQSRAGKFHLDPETRGIGVNEQGAFAEYLRLPAFNVVLLP-DEIDDEIG
AILDPLGNAVHTAL-SFDLVGEDVLITGAGPIGIMAAAVARHVGARNVVITDINQARLDL
ATKVA-DVVPVNVAR--------EDL-KGIE-KKLGMKEGFDVGLEMSGSQVALDQMVEN
LVMGGRIALLGIPPGKS-PVDWSR-IVFKAITIKGVYGREIFETWYKMIAMLQ
>tr|A0XXV7|A0XXV7_9GAMM/26-303 L-threonine 3-dehydrogenase OS=Alteromonadales bacterium TW-7 GN=tdh PE=3 SV=1
DLLIKIRKTAICGTDVHIYKWDEWASKTIPTPMVVGHEYVGEVVDMGQEV-RGFSVGDRV
SGEGHITCGHCRNCRAGRVHLCRNTTGVGVNREGAFAEYLVIPAFNAFKIP-DNISDELA
SIFDPFGNAVHTAL-SFDLVGEDVLITGAGPIGIMAAAVAKHVGARHVVITDVNEYRLEL
ARKMG-ATRAVNVAN--------EKL-EDVM-TDLGMTEGFDIGLEMSGVPSAFNSMLNN
MNHGGKIAMLGIPPSDM-AVDWNQ-VIFKGLVIKGIYGREMFETWYKMASLIQ
>tr|A0Z8L6|A0Z8L6_9GAMM/26-305 L-threonine 3-dehydrogenase OS=marine gamma proteobacterium HTCC2080 GN=tdh PE=3 SV=1
DVLIKVHKTAICGTDVHIYNWDAWAQKTIPVPMVSGHEFAGEIVELGSNV-TGLQVGDIV
SGEGHVVCGRCRNCLAGRLHLCPNTMGVGVNRDGAFAEYLAIPATNVFRPN-VYIPTDLL
SIFDPYGNAVHTAL-SFNMVGEDVIITGAGPIGIMAAMVAGHCGARNVILTDVNEYRLDL
AKRIVPKVQPINVSK--------QEISRNFM-ESLGILEGFDVCLEMSGSPVAFQDVLSK
MINGGSIAMLGLMPDDT-GIAWTD-VVFKGLNIKGIYGREMYETWYKMVMMVQ
>tr|A1EJL3|A1EJL3_VIBCH/28-305 Threonine 3-dehydrogenase OS=Vibrio cholerae V52 GN=tdh PE=3 SV=1
DLLIKIKKTAICGTDVHIYNWDEWSQKTIPVPMVVGHEYVGEVVGIGQEV-RGFQIGDRV
SGEGHITCGHCRNCRGGRTHLCRNTIGVGVNRTGCFSEYLVIPAFNAFKIP-DGISDDLA
SIFDPFGNAVHTAL-SFDLVGEDVLITGAGPIGIMAAAVAKHVGARHVVITDVNEYRLDL
ARKMG-VTRAVNVAE--------QNL-EDVM-KELGMTEGFDVGLEMSGVPSAFSAMLKT
MNHGGRIALLGIPPSSM-AIDWNQ-VIFKGLVIKGIYGREMFETWYKMASLIQ
>tr|A1F2W7|A1F2W7_VIBCH/28-305 Threonine 3-dehydrogenase OS=Vibrio cholerae 2740-80 GN=tdh PE=3 SV=1
DLLIKIKKTAICGTDVHIYNWDEWSQKTIPVPMVVGHEYVGEVVGIGQEV-RGFQIGDRV
SGEGHITCGHCRNCRGGRTHLCRNTIGVGVNRTGCFSEYLVIPAFNAFKIP-DGISDDLA
SIFDPFGNAVHTAL-SFDLVGEDVLITGAGPIGIMAAAVAKHVGARHVVITDVNEYRLDL
ARKMG-VTRAVNVAE--------QNL-EDVM-KELGMTEGFDVGLEMSGVPSAFSAMLKT
MNHGGRIALLGIPPSSM-AIDWNQ-VIFKGLVIKGIYGREMFETWYKMASLIQ
>tr|A2P423|A2P423_VIBCH/28-305 Threonine 3-dehydrogenase OS=Vibrio cholerae 1587 GN=tdh PE=3 SV=1
DLLIKIKKTAICGTDVHIYNWDEWSQKTIPVPMVVGHEYVGEVVGIGQEV-RGFQIGDRV
SGEGHITCGHCRNCRGGRTHLCRNTIGVGVNRTGCFSEYLVIPAFNAFKIP-DGISDDLA
SIFDPFGNAVHTAL-SFDLVGEDVLITGAGPIGIMAAAVAKHVGARHVVITDVNEYRLDL
ARKMG-VTRAVNVAE--------QNL-EEVM-KELGMTEGFDVGLEMSGVPSAFSAMLKT
MNHGGRIALLGIPPSSM-AIDWNQ-VIFKGLVIKGIYGREMFETWYKMASLIQ
>tr|A2PJ81|A2PJ81_VIBCH/28-305 Threonine 3-dehydrogenase OS=Vibrio cholerae MAK 757 GN=tdh PE=3 SV=1
DLLIKIKKTAICGTDVHIYNWDEWSQKTIPVPMVVGHEYVGEVVGIGQEV-RGFQIGDRV
SGEGHITCGHCRNCRGGRTHLCRNTIGVGVNRTGCFSEYLVIPAFNAFKIP-DGISDDLA
SIFDPFGNAVHTAL-SFDLVGEDVLITGAGPIGIMAAAVAKHVGARHVVITDVNEYRLDL
ARKMG-VTRAVNVAE--------QNL-EDVM-KELGMTEGFDVGLEMSGVPSAFSAMLKT
MNHGGRIALLGIPPSSM-AIDWNQ-VIFKGLVIKGIYGREMFETWYKMASLIQ
>tr|A2PUI1|A2PUI1_VIBCH/28-305 Threonine 3-dehydrogenase OS=Vibrio cholerae MZO-3 GN=tdh PE=3 SV=1
DLLIKIKKTAICGTDVHIYNWDEWSQKTIPVPMVVGHEYVGEVVGIGQEV-RGFQIGDRV
SGEGHITCGHCRNCRGGRTHLCRNTIGVGVNRTGCFSEYLVIPAFNAFKIP-DGISDDLA
SIFDPFGNAVHTAL-SFDLVGEDVLITGAGPIGIMAAAVAKHVGARHVVITDVNEYRLDL
ARKMG-VTRAVNVAE--------QNL-EDVM-KELGMTEGFDVGLEMSGVPSAFSAMLKT
MNHGGRIALLGIPPSSM-AIDWNQ-VIFKGLVIKGIYGREMFETWYKMASLIQ
>tr|A2V3L6|A2V3L6_SHEPU/26-303 L-threonine 3-dehydrogenase OS=Shewanella putrefaciens 200 GN=Sput200DRAFT_0168 PE=3 SV=1
DLLIKIKKTAICGTDMHIYNWDEWSQKTIPVPMVVGHEYVGEVVDIGQEV-RGFKIGDRV
SGEGHITCGHCRNCRAGRTHLCRNTSGVGVNREGSFAEYLVIPAFNAFKIP-DDISDDLA
SIFDPFGNAVHTAL-SFDLVGEDVLITGAGPIGIMAAAVCRHVGARHVVITDVNEYRLEL
ARKMG-ATRAVNVSK--------ENL-KDVM-KELGMTEGFDVGLEMSGVPSAFHAMLDT
MNHGGKVAMLGIPGGEM-AIDWSK-VIFKGLVIKGIYGREMFETWYKMASLIQ
>tr|A2W228|A2W228_9BURK/26-303 Threonine dehydrogenase OS=Burkholderia cenocepacia PC184 GN=BCPG_04397 PE=3 SV=1
DVLIKIRRTAICGTDIHIWKWDDWAQKTIPVPMHVGHEYVGEIVEMGQEV-RGFAIGDRV
SGEGHITCGFCRNCRAGRRHLCRNTVGVGVNREGAFAEYLAIPAFNAFKIP-PEISDDLA
SIFDPFGNATHTAL-SFNLVGEDVLITGAGPIGIMAVAIAKHVGARNVVITDINDYRLEL
ARKMG-ATRAVNVAR--------ESL-RDVM-ADLHMTEGFDVGLEMSGVPSAFTSLLEA
MNHGGKVALLGIPPAQT-AIDWNQ-VIFKGLEIKGIYGREMFETWYKMVAMLQ
>tr|A2WH86|A2WH86_9BURK/26-303 Threonine dehydrogenase OS=Burkholderia dolosa AUO158 GN=BDAG_04165 PE=3 SV=1
DVLIKIRRTAICGTDIHIWKWDDWAQKTIPVPMHVGHEYVGEIVEMGQEV-RGFAIGDRV
SGEGHITCGFCRNCRAGRRHLCRNTIGVGVNREGAFAEYLAIPAFNAFKIP-PEISDDLA
SIFDPFGNATHTAL-SFNLVGEDVLITGAGPIGIMAVAIAKHVGARNVVITDINDYRLEL
ARKMG-ATRAVNVSR--------ESL-RDVM-ADLHMTEGFDVGLEMSGVPSAFTNMLEA
MNHGGKVALLGIPPAQT-AIDWNQ-VIFKGLEIKGIYGREMFETWYKMVAMLQ
>tr|A3E9D2|A3E9D2_VIBCH/28-305 Threonine 3-dehydrogenase OS=Vibrio cholerae MO10 GN=tdh PE=3 SV=1
DLLIKIKKTAICGTDVHIYNWDEWSQKTIPVPMVVGHEYVGEVVGIGQEV-RGFQIGDRV
SGEGHITCGHCRNCRGGRTHLCRNTIGVGVNRTGCFSEYLVIPAFNAFKIP-DGISDDLA
SIFDPFGNAVHTAL-SFDLVGEDVLITGAGPIGIMAAAVAKHVGARHVVITDVNEYRLDL
ARKMG-VTRAVNVAE--------QNL-EDVM-KELGMTEGFDVGLEMSGVPSAFSAMLKT
MNHGGRIALLGIPPSSM-AIDWNQ-VIFKGLVIKGIYGREMFETWYKMASLIQ
>tr|A3EHJ4|A3EHJ4_VIBCH/28-305 Threonine 3-dehydrogenase OS=Vibrio cholerae V51 GN=tdh PE=3 SV=1
DLLIKIKKTAICGTDVHIYNWDEWSQKTIPVPMVVGHEYVGEVVGIGQEV-RGFQIGDRV
SGEGHITCGHCRNCRGGRTHLCRNTIGVGVNRTGCFSEYLVIPAFNAFKIP-DGISDDLA
SIFDPFGNAVHTAL-SFDLVGEDVLITGAGPIGIMAAAVAKHVGARHVVITDVNEYRLDL
ARKMG-VTRAVNVAE--------QNL-EEVM-KELGMTEGFDVGLEMSGVPSAFSAMLKT
MNHGGRIALLGIPPSSM-AIDWNQ-VIFKGLVIKGIYGREMFETWYKMASLIQ
>tr|A3GS50|A3GS50_VIBCH/28-305 Threonine 3-dehydrogenase OS=Vibrio cholerae NCTC 8457 GN=tdh PE=3 SV=1
DLLIKIKKTAICGTDVHIYNWDEWSQKTIPVPMVVGHEYVGEVVGIGQEV-RGFQIGDRV
SGEGHITCGHCRNCRGGRTHLCRNTIGVGVNRTGCFSEYLVIPAFNAFKIP-DGISDDLA
SIFDPFGNAVHTAL-SFDLVGEDVLITGAGPIGIMAAAVAKHVGARHVVITDVNEYRLDL
ARKMG-VTRAVNVAE--------QNL-EDVM-KELGMTEGFDVGLEMSGVPSAFSAMLKT
MNHGGRIALLGIPPSSM-AIDWNQ-VIFKGLVIKGIYGREMFETWYKMASLIQ
>tr|A3GZP1|A3GZP1_VIBCH/28-305 Threonine 3-dehydrogenase OS=Vibrio cholerae B33 GN=tdh PE=3 SV=1
DLLIKIKKTAICGTDVHIYNWDEWSQKTIPVPMVVGHEYVGEVVGIGQEV-RGFQIGDRV
SGEGHITCGHCRNCRGGRTHLCRNTIGVGVNRTGCFSEYLVIPAFNAFKIP-DGISDDLA
SIFDPFGNAVHTAL-SFDLVGEDVLITGAGPIGIMAAAVAKHVGARHVVITDVNEYRLDL
ARKMG-VTRAVNVAE--------QNL-EDVM-KELGMTEGFDVGLEMSGVPSAFSAMLKT
MNHGGRIALLGIPPSSM-AIDWNQ-VIFKGLVIKGIYGREMFETWYKMASLIQ
>tr|A3S8L3|A3S8L3_9RHOB/30-307 L-threonine 3-dehydrogenase OS=Sulfitobacter sp. EE-36 GN=tdh PE=3 SV=1
DVLIKINKTGICGTDIHIWNWDEWAQNTVPVPLITGHEFAGEIVELGRNV-TDLTIGQRC
SGEGHLIGKTSRQSRSGKFHLDPATRGIGVNEQGAFAQYLRLPAFNVVPLP-DTISDDIG
AILDPLGNAVHTAL-SFDLVGEDVLITGAGPIGIMAAAVARHVGARHVVITDVNPARLEL
AAKVA-DVVPVDVRH--------EDL-ADVI-ARLKMKQGFDVGMEMSGNQVALDQMVEA
MTMGGRIAMLGIPPGKS-PVDWSR-IVFKAITVKGVYGREIFETWYKMIAMLE
>tr|A3SII6|A3SII6_9RHOB/26-303 L-threonine 3-dehydrogenase OS=Roseovarius nubinhibens ISM GN=tdh PE=3 SV=1
EVLIKVRKSAICGTDVHIWKWDEWSAKTVPVPMVVGHEFCGEIVDTGRAA-IKYKIGQRV
AGEGHVVCGTCRNCRAGRGHLCRNTLGVGVNRPGSFAEYLCIPESNVVPIP-DDIPDEIA
AIFDPFGNAVHTAL-SFDLVGEDVLVTGAGPIGIMGALVAQKAGARKVVITDISPYRIAL
AQKLG-VQHVVNAAE--------ENL-KDVM-ARLGMTEGFDVGLEMSGAAPAMRDMIDK
MNNGGKIALLGIAPTEF-AVDWNK-IIFKMLNVKGIYGREMYETWYKMIALVQ
>tr|A3STH5|A3STH5_9RHOB/30-307 L-threonine 3-dehydrogenase OS=Sulfitobacter sp. NAS-14.1 GN=tdh PE=3 SV=1
DVLIKINKTGICGTDIHIWNWDEWAQNTVPVPLITGHEFAGEIVELGRNV-TDLTIGQRC
SGEGHLIGKTSRQSRSGKFHLDPATRGIGVNEQGAFAQYLRLPAFNVVPLP-DTISDDIG
AILDPLGNAVHTAL-SFDLVGEDVLITGAGPIGIMAAAVARHVGARHVVITDVNPARLEL
AAKVA-DVVPVDVRH--------EDL-ADVI-ARLKMKQGFDVGMEMSGNQVALDQMVEA
MTMGGRIAMLGIPPGKS-PVDWSR-IVFKAITVKGVYGREIFETWYKMIAMLE
>tr|A3TI21|A3TI21_9MICO/30-308 L-threonine 3-dehydrogenase OS=Janibacter sp. HTCC2649 GN=tdh PE=3 SV=1
DVKIRVLRAGLCGTDLHLEQWDDWAASVVKAPMTIGHEFYGEVVETGALV-DHIKVGDRV
SGEGHLICGNCRNCRAGRRHLCIKTVGVGVNRDGAFADYVVIPAMNAWVQP-ADLDPDLG
AIFDPLGNATHTAL-QWPVIGEDVVVTGAGPIGVMAVAIARHAGARRIAVTDMSDERLAL
AKVAG-ADLCVNVGRG-------ENL-EWAQ-KQLGMLEGFDIGLEMSGAPKAVEDMLAN
LNHGARVAMLGLPKDPY-PIDWGR-VITHMITIRGIYGREMFETWYLMGSMLA
>tr|A3UC73|A3UC73_9RHOB/26-304 L-threonine 3-dehydrogenase OS=Oceanicaulis alexandrii HTCC2633 GN=tdh PE=3 SV=1
DVLIRVHNTAICGTDVHIYNWDSWAQKNVPVPMVVGHEFGGVIEEVGADV-TRVSPGMRV
SGEGHVVGQKSRAVRAGRFHLDPDTKGIGVNMPGAFAEYLVIPAFNVVPLP-DEVAMEQA
AFLDPLGNAVHTAT-AFDLVGEDVLITGAGPIGIMAAAVARHCGARHIAVTDINPDRLAL
LEKVCPTAVPVNTTK--------DDL-KDVR-ARLKMTEGFDVGLEMSGAEPAFTQMVEN
MVMGGKIAMLGLPGKPF-NLDMGS-LIMRAITFKGIYGREMFETWHKMLAMLQ
>tr|A3UV81|A3UV81_VIBSP/28-305 L-threonine 3-dehydrogenase OS=Vibrio splendidus 12B01 GN=tdh PE=3 SV=1
DLLIRIKKTAICGTDVHIYNWDEWSQNTIPVPMVVGHEYVGEVVGIGQEV-RGFEIGDRV
SGEGHITCGHCRNCRGGRTHLCRNTTGVGVNRTGAFSEFLVIPAFNAFKIP-AEISDDLA
SIFDPFGNAVHTAL-SFDLVGEDVLITGAGPIGIMAAAVAKHVGARHVVITDVNEYRLDL
ARQMG-VTRAVNVME--------EKL-EDVM-ADLGMTEGFDVGLEMSGNPSAFNSMLTN
MNHGGKISLLGIPPSDM-AVDWNQ-VIFKGLVIKGIYGREMFETWYKMASLIQ
>tr|A3VUW3|A3VUW3_9PROT/26-303 Threonine 3-dehydrogenase OS=Parvularcula bermudensis HTCC2503 GN=PB2503_12714 PE=3 SV=1
DVLIKVKKTAICGTDIHIYEWDDWAQSTIPVPLTIGHEFMGEVVAVGSDV-TNVALGDRV
SAEGHITCGVCRNCRAGKRHLCRNALGLGVSRAGAFAEFVAVPAFNIYHLP-DAVSDELG
AIFDPFGNAVHTAL-SYDLVGEDVLITGAGPIGAMAAAIARFVGARHIVVTDINDFRLDL
AAQMG-ATRTVNIGR--------EAL-PDVM-AELGMTEGFDVGLEMSGAAAGFRDMLDT
MNHGGKIALLGLLPKGT-GIDWSK-VIFKGLDLKGIYGRRLFETWYKMGALTQ
>tr|A3W414|A3W414_9RHOB/26-303 L-threonine 3-dehydrogenase OS=Roseovarius sp. 217 GN=tdh PE=3 SV=1
DVLIKVRKSAICGTDVHIWKWDEFSAKTVPVPMVVGHEFVGEIVDTGAAA-VKYRIGQRV
SGEGHIVCGTCRNCRAGRGHLCRNTRGVGVHRPGSFAEYLCIPESNVVPIP-EDIPDEIA
AIFDPFGNAVHTAL-SFDLVGEDVLVTGAGPIGIMGALVAQKAGARKVVITDINPYRLEL
ARRMG-VQHVVDVGR--------EQL-RDVM-AEIGMTEGFDVGLEMSGAAPAMQQMIAR
MNNGGKLALLGIAPTEF-AVDWNA-VIFKMLHIKGIYGREMFETWYKMIALVQ
>tr|A3WJ44|A3WJ44_9GAMM/26-303 L-threonine 3-dehydrogenase OS=Idiomarina baltica OS145 GN=tdh PE=3 SV=1
DVLIKIKKTAICGTDVHIYKWDDWSQKTIPVPMVVGHEYVGEVAAMGDGV-RGFEVGDRV
SGEGHITCGHCRNCRAGRRHLCRNTYGVGVNRPGAFAEYLVIPADNAFKLP-DDVTDDMA
AIMDPLGNAVHTAL-AFDLVGEDVLITGAGPIGIMAAAVARHVGARHVVITDVNEYRLEL
AKKMG-VTRAVNVAE--------ESL-KDVM-SELGMKEGFDVGLEMSGVPSAFSQMLAT
MNHGGKVAMLGIPPENV-AIDWNE-VIFKGLVIKGIYGREMFETWYKMASLLQ
>tr|A3XDG7|A3XDG7_9RHOB/32-309 L-threonine 3-dehydrogenase OS=Roseobacter sp. MED193 GN=tdh PE=3 SV=1
EVLIKINKTGICGTDVHIWNWDAWAQKTVPVPLITGHEFAGEIVELGRNV-TDLEIGQRC
SGEGHLIGHHSRQSRAGKFHLDPETRGIGVNEQGAFAQYLALPAFNVVPLP-DDIPDDIG
AILDPLGNAVHTAL-SFDLVGEDVLVTGAGPIGIMAAAVARHAGARHVAITDVNSGRLEL
AAQVA-NVRPVNVAT--------EDL-NDVI-AELGMSQGFDVGLEMSGNQRALDQMVEA
LVMGGRIALLGIPPGKS-PVDWSR-IVFKALTLKGVYGREIFETWYKMIAMLQ
>tr|A3XTT7|A3XTT7_9VIBR/28-305 L-threonine 3-dehydrogenase OS=Vibrio sp. MED222 GN=tdh PE=3 SV=1
DLLIRIKKTAICGTDVHIYNWDEWSQNTIPVPMVVGHEYVGEVVGIGQEV-RGFEIGDRV
SGEGHITCGHCRNCRGGRTHLCRNTTGVGVNRTGAFSEFLVIPAFNAFKIP-AEISDDLA
SIFDPFGNAVHTAL-SFDLVGEDVLITGAGPIGIMAAAVAKHVGARHVVITDVNEYRLDL
ARQMG-VTRAVNVME--------EKL-EDVM-SDLGMTEGFDVGLEMSGNPSAFNSMLTN
MNHGGKISLLGIPPSDM-AVDWNQ-VIFKGLVIKGIYGREMFETWYKMASLIQ
>tr|A3YHC4|A3YHC4_9GAMM/26-303 L-threonine 3-dehydrogenase OS=Marinomonas sp. MED121 GN=tdh PE=3 SV=1
DVLIKIKKTAICGTDMHIYHWDEWAQGTIPVPMTVGHEFVGEIAEVGPEV-SGFTIGDRV
SGEGHITCGHCRNCRAGRRHLCRETIGVGVNRSGAFAEYLVIPASNAFKIP-DGVSDDMA
SILDPFGNAVHTAL-SFDLVGEDVLITGAGPIGAMAAAICRHVGARNVVITDVNDYRLSL
AKELG-ATRTVNVTK--------ETL-SEVM-LDLGMTEGFDVGLEMSGNGQALNGMLEV
LNHGGNIAMLGIPSKDT-VIDWNQ-VIFKGLNIKGIYGREMFETWYKMVAMLQ
>tr|A4AA73|A4AA73_9GAMM/26-303 L-threonine 3-dehydrogenase OS=Congregibacter litoralis KT71 GN=KT71_11845 PE=3 SV=1
DVLIKVRRTAICGTDMHIYNWDDWAQRTIPVPMVVGHEFVGEIVDVGSNV-NDFKPGQIV
SGEGHVVCGRCRNCMAGRRHLCNDNSGIGVDRPGAFAEYLTLPMSNVWEHA-PGIDLDVA
ALFDPLGNAVHTAL-QFDLLGEDVLITGAGPIGSMAAAVCRHAGARHIVITDVIDERLAL
AAKLG-ATRTVNVAN--------ESL-VDVQ-EELGMREGFDVGLEMSGNPQALNDQISH
LCHGGKIAMLGIPSENT-AIDWSR-VIFNMLTLKGIYGREMYETWYKMSVMIQ
>tr|A4AJ24|A4AJ24_9ACTN/26-303 L-threonine 3-dehydrogenase OS=marine actinobacterium PHSC20C1 GN=tdh PE=3 SV=1
EVKIRVARTGICGTDLHIESWDAWAAGAINAPLIPGHEFSGHIVELGEGV-TSVAVGALV
SGEGHVVCGHCRNCRAGRRHLCKFTSSIGVNRDGAFAEFVVIPEQNVWAHP-TDIDPELA
AIFDPLGNAVHTAL-SFPMVGEDVIITGAGPIGLMAAKVARHIGARHIVMTDVNEERLQL
ARDMG-VSLAINVSK--------MRI-AEAQ-AELGMVEGFDIGLEMSGHATALPEMIDN
MNQGGRIAMLGLPAEPI-SIDWAT-VVTHMITIKGIYGREMFETWYAMNAMVH
>tr|A4BBV5|A4BBV5_9GAMM/26-303 L-threonine 3-dehydrogenase OS=Reinekea sp. MED297 GN=tdh PE=3 SV=1
DLLIKIRKTAICGTDVHIYNWDHWSQENVPLGLVTGHEYAGEVVGMGQEV-QGFKVGDRV
SGEGHITCGHCRNCRAGRRHLCRNTQGVGVNRAGAFAEYLVIPAFNAFKLP-DEVTDDMA
SIFDPFGNAVHTAL-SFNLVAEDVLITGAGPIGIMAASVAKHVGARNIVITDVNDYRLGL
ASQMG-ATRTVNVAQ--------ERL-EDVM-QQLGMAEGFDVGLEMSGVPSAFRSMLKA
MNHGGKVALLGIPPEQM-GIDWND-IIFKGLELKGIYGREMFETWYKMAGLIQ
>tr|A4C7C6|A4C7C6_9GAMM/26-303 L-threonine 3-dehydrogenase OS=Pseudoalteromonas tunicata D2 GN=tdh PE=3 SV=1
DLLIKIRKTAICGTDVHIYKWDEWAQNTIPVPMVVGHEYVGEVVDMGQEV-RGFKIGDRV
SGEGHITCGHCRNCRAGRVHLCRNTIGVGVNREGSFAEYLVIPAYNAFKIP-DNISDELA
SIFDPFGNAVHTAL-SFDLVGEDVLITGAGPIGIMAAAVAKHVGARYVVVTDVNEYRLDL
ARKMG-ATRAVNIAN--------EKL-EDVM-KELGMTEGFDVGLEMSGVPSAFKNMLSN
MNHGGKIAMLGIPPSDM-AVDWNQ-VIFKGLVIKGIYGREMFETWYKMASLIQ
>tr|A4ETV4|A4ETV4_9RHOB/35-312 L-threonine 3-dehydrogenase OS=Roseobacter sp. SK209-2-6 GN=tdh PE=3 SV=1
EVLIKVNKTGICGTDIHIWNWDEWAAGTVPVPMITGHEFAGEIVELGKDV-TGLSIGQRC
SGEGHLIEHDSRQSRAGKFHLDPGTRGIGVNEQGAFAQYLRLPAFNVVPLP-DDIPDEIG
AILDPLGNAVHTAL-SFELLGEDVLITGAGPIGIMAAAVARHASARNVVITDVNPDRLAL
AEKVA-DVRTVNVAQ--------EDL-NDVI-SELGMSQGFDVGLEMSGNQAALDQMVEA
LVMGGKIALLGIPPGKS-PVDWSR-IVFKAITLKGVYGREMFETWYKMIAMLQ
>tr|A4KSK1|A4KSK1_FRATU/27-312 L-threonine 3-dehydrogenase OS=Francisella tularensis subsp. holarctica 257 GN=FTHG_01419 PE=3 SV=1
DVLIKIKKTAICGTDLHIYNWDKWSQNTIPVPMITGHEFAGEVVAKGDGV-TSVDIGDRV
SGEGHLVCGQCRNCRAGKRHLCRKTIGIGVNVQGAFAEYLVMPAVNVFKIP-DSISDDIA
STFDPMGNAIHTAL-SFNLTGEDVLITGAGPIGLMAVKIARFCGARRIVITDINEYRLQM
ARDFG-ATVALNVAPFKNQDELVKQM-RKVM-SDIGMTEGFDVGLEMSGINSAISMMLDV
MNHGGKLSLLGISAGDI-SVDWGA-ILFKGLTLKGIYGREMFETWYLMTSMLQ
>tr|A4LUR3|A4LUR3_BURPS/26-303 L-threonine 3-dehydrogenase OS=Burkholderia pseudomallei 305 GN=tdh PE=3 SV=1
DVLIKIRRTAICGTDIHIWKWDDWAQKTIPVPMHVGHEYVGEIVEMGQEV-RGFSIGDRV
SGEGHITCGFCRNCRAGRRHLCRNTVGVGVNREGAFAEYLAIPAFNAFKIP-PEISDDLA
AIFDPFGNATHTAL-SFNLVGEDVLITGAGPIGVMAVAIAKHVGARNVVITDINDYRLEL
ARKMG-ATRAVNVSR--------ESL-RDVM-ADLHMTEGFDVGLEMSGVPSAFTSLLES
MNHGGKVALLGIPPAQT-AIDWNQ-VIFKGLEIKGIYGREMFETWYKMVAMLQ
>tr|A5KVD4|A5KVD4_9GAMM/28-305 L-threonine 3-dehydrogenase OS=Vibrionales bacterium SWAT-3 GN=tdh PE=3 SV=1
DLLIRIKKTAICGTDVHIYNWDEWSQNTIPVPMVVGHEYVGEVVGIGQEV-RGFEIGDRV
SGEGHITCGHCRNCRGGRTHLCRNTTGVGVNRTGAFSEYLVIPAFNAFKIP-AEISDDLA
SIFDPFGNAVHTAL-SFDLVGEDVLITGAGPIGIMAAAVAKHVGARHVVITDVNEYRLDL
AKKMG-VTRAVNVME--------EKL-EDVM-ADLGMTEGFDVGLEMSGVPSAFNSMLTN
MNHGGKISLLGIPPSDM-AVDWNQ-VIFKGLVIKGIYGREMFETWYKMASLIQ
>tr|A5TPB5|A5TPB5_BURMA/26-303 L-threonine 3-dehydrogenase OS=Burkholderia mallei 2002721280 GN=tdh PE=3 SV=1
DVLIKIRRTAICGTDIHIWKWDDWAQKTIPVPMHVGHEYVGEIVEMGQEV-RGFSIGDRV
SGEGHITCGFCRNCRAGRRHLCRNTVGVGVNREGAFAEYLAIPAFNAFKIP-PEISDDLA
AIFDPFGNATHTAL-SFNLVGEDVLITGAGPIGVMAVAIAKHVGARNVVITDINDYRLEL
ARKMG-ATRAVNVSR--------ESL-RDVM-ADLHMTEGFDVGLEMSGVPSAFTSLLES
MNHGGKVALLGIPPAQT-AIDWNQ-VIFKGLEIKGIYGREMFETWYKMVAMLQ
>tr|A5XJ96|A5XJ96_BURMA/26-303 L-threonine 3-dehydrogenase OS=Burkholderia mallei FMH GN=tdh PE=3 SV=1
DVLIKIRRTAICGTDIHIWKWDDWAQKTIPVPMHVGHEYVGEIVEMGQEV-RGFSIGDRV
SGEGHITCGFCRNCRAGRRHLCRNTVGVGVNREGAFAEYLAIPAFNAFKIP-PEISDDLA
AIFDPFGNATHTAL-SFNLVGEDVLITGAGPIGVMAVAIAKHVGARNVVITDINDYRLEL
ARKMG-ATRAVNVSR--------ESL-RDVM-ADLHMTEGFDVGLEMSGVPSAFTSLLES
MNHGGKVALLGIPPAQT-AIDWNQ-VIFKGLEIKGIYGREMFETWYKMVAMLQ
>tr|A5XZ01|A5XZ01_BURMA/26-303 L-threonine 3-dehydrogenase OS=Burkholderia mallei JHU GN=tdh PE=3 SV=1
DVLIKIRRTAICGTDIHIWKWDDWAQKTIPVPMHVGHEYVGEIVEMGQEV-RGFSIGDRV
SGEGHITCGFCRNCRAGRRHLCRNTVGVGVNREGAFAEYLAIPAFNAFKIP-PEISDDLA
AIFDPFGNATHTAL-SFNLVGEDVLITGAGPIGVMAVAIAKHVGARNVVITDINDYRLEL
ARKMG-ATRAVNVSR--------ESL-RDVM-ADLHMTEGFDVGLEMSGVPSAFTSLLES
MNHGGKVALLGIPPAQT-AIDWNQ-VIFKGLEIKGIYGREMFETWYKMVAMLQ
>tr|A6A1X0|A6A1X0_VIBCH/28-305 L-threonine 3-dehydrogenase OS=Vibrio cholerae MZO-2 GN=tdh PE=3 SV=1
DLLIKIKKTAICGTDVHIYNWDEWSQKTIPVPMVVGHEYVGEVVGIGQEV-RGFQIGDRV
SGEGHITCGHCRNCRGGRTHLCRNTIGVGVNRTGCFSEYLVIPAFNAFKIP-EGISDDLA
SIFDPFGNAVHTAL-SFDLVGEDVLITGAGPIGIMAAAVAKHVGARHVVITDVNEYRLDL
ARKMG-VTRAVNVAE--------QNL-EEVM-KELGMTEGFDVGLEMSGVPSAFSAMLKT
MNHGGRIALLGIPPSSM-AIDWNQ-VIFKGLVIKGIYGREMFETWYKMASLIQ
>tr|A6A9H4|A6A9H4_VIBCH/28-305 Threonine 3-dehydrogenase OS=Vibrio cholerae 623-39 GN=tdh PE=3 SV=1
DLLIKIKKTAICGTDVHIYNWDEWSQKTIPVPMVVGHEYVGEVVGIGQEV-RGFQIGDRV
SGEGHITCGHCRNCRGGRTHLCRNTIGVGVNRTGCFSEYLVIPAFNAFKIP-DGISDDLA
SIFDPFGNAVHTAL-SFDLVGEDVLITGAGPIGIMAAAVAKHVGARHVVITDVNEYRLDL
ARKMG-VTRAVNVAE--------QNL-EEVM-KELGMTEGFDVGLEMSGVPSAFSAMLKT
MNHGGRIALLGIPPSSM-AIDWNQ-VIFKGLVIKGIYGREMFETWYKMASLIQ
>tr|A6AJU1|A6AJU1_VIBHA/28-305 L-threonine 3-dehydrogenase OS=Vibrio harveyi HY01 GN=tdh PE=3 SV=1
DILIKIKKTAICGTDVHIYNWDEWSQKTIPVPMVVGHEYVGEVVAIGQEV-RGFEIGDRV
SGEGHITCGHCRNCRGGRTHLCRNTIGVGVNREGAFAEYLVIPAFNAFKIP-EGISDDLA
SIFDPFGNAVHTAL-SFDLVGEDVLITGAGPIGIMAAAVAKHVGARHVVITDVNEYRLEL
ARKMG-VTRAVNVAE--------EKL-EDVM-AELGMTEGFDVGLEMSGNPAAFNSMLTT
MNHGGRIALLGIPPSDM-GIDWNQ-VIFKGLVIKGIYGREMFETWYKMASLIQ
>tr|A6AWY7|A6AWY7_VIBPA/28-305 L-threonine 3-dehydrogenase OS=Vibrio parahaemolyticus AQ3810 GN=tdh PE=3 SV=1
DILIKIKKTAICGTDVHIYNWDEWSQKTIPVPMVVGHEYVGEVVAIGQEV-RGFEIGDRV
SGEGHITCGHCRNCRGGRTHLCRNTIGVGVNREGAFAEYLVIPAFNAFKIP-DEISDDLA
SIFDPFGNAVHTAL-SFDLVGEDVLITGAGPIGIMAAAVAKHVGARHVVITDVNEYRLEL
ARKMG-VTRAVNVAE--------EKL-EDVM-AELGMTEGFDVGLEMSGNPAAFNSMLTT
MNHGGRIALLGIPPSDM-GIDWNQ-VIFKGLVIKGIYGREMFETWYKMASLIQ
>tr|A6BFP9|A6BFP9_9FIRM/34-311 Putative uncharacterized protein OS=Dorea longicatena DSM 13814 GN=DORLON_01121 PE=3 SV=1
DVKIKIHKTAICGTDVHIYQWNDWAQHTIPIGLTAGHEYVGEIVEKGEGV-RGFEIGDLV
SGEGHITCGKCRNCLEGHKENCKDAKGVGVNRNGAFAEYLVIPSSNVWPCN-PNIPEEMY
AIFDPFGNATHTAL-SFDSLGEDVLVAGAGPIGCMAAAIVKFAGARNVVVTDMNPYRLEL
AAKLG-ATRTVNLKE--------ENL-KDVM-KQIGMTEGFDVGLEMSGSQAALDDMIHN
MKHGGHIALLGLQRTDA-KVDLET-VIFNGLHLKGIYGRKVWDTWYKMSTMLQ
>tr|A6BW68|A6BW68_YERPE/26-303 Threonine 3-dehydrogenase OS=Yersinia pestis CA88-4125 GN=tdh PE=3 SV=1
DIMIKIRKTAICGTDVHIYNWDEWSQKTIPVPMVVGHEYVGEVVAIGQEV-KGFNIGDRV
SGEGHITCGHCRNCRGGRTHLCRNTVGVGVNRPGSFAEYLVIPAFNAFKIP-DNISDELA
AIFDPFGNAVHTAL-SFDLVGEDVLVSGAGPIGIMAAAVCKHVGARHVVIADVNEYRLDL
ARKMG-VTRAVNVSK--------ENL-NDVM-TELGMTEGFDVGLEMSGAPPAFRSLLNS
MNHGGRIAMLGIPPSDM-SIDWNQ-VIFKGLFIKGIYGREMFETWYKMAALIQ
>tr|A6CFH6|A6CFH6_9PLAN/26-303 L-threonine 3-dehydrogenase OS=Planctomyces maris DSM 8797 GN=tdh PE=3 SV=1
DVLIKVDRTGICGTDVHIYKWDDWAQKTIPVPMVVGHEFVGEIVEVGSNV-VDYTPGEIV
SGEGHVVCGRCRNCFAGRRHLCAHTRGVGVNRPGAFAEYISLPMTNIWHHE-DSINRDVA
SIFDPFGNAVHTAL-SFDVLGEDVLITGAGPIGVMAAAVVKHAGARHVVVTDVNPYRLDL
ARKMG-ATLALDVRE--------NTI-ADAQ-QQLGMTEGFDVGLEMSGNPQAFRDMLNN
MCHGGKIAMLGIPEKEI-AIDWNV-VVFNMLTIKGIYGREMYETWYKMTVMLQ
>tr|A6D3D9|A6D3D9_9VIBR/28-305 L-threonine 3-dehydrogenase OS=Vibrio shilonii AK1 GN=tdh PE=3 SV=1
DILIRIKKTAICGTDVHIYNWDEWSQNTIPVPMVVGHEYVGEVVGIGQEV-RGFEIGDRV
SGEGHITCGHCRNCRGGRTHLCRNTVGVGVNRTGAFSEYLVIPAFNAFKIP-EGISDDLA
SIFDPFGNAVHTAL-SFDLVGEDVLITGAGPIGIMAAAVAKHVGARHVVITDVNEYRLDL
ARQMG-VTRAVNVAK--------ENL-KDVM-AELGMTEGFDVGLEMSGVQAAFSSMLET
MNHGGRIALLGIPPSDM-GIDWNQ-VIFKGLVIKGIYGREMFETWYKMASLIQ
>tr|A6E4R9|A6E4R9_9RHOB/30-307 L-threonine 3-dehydrogenase OS=Roseovarius sp. TM1035 GN=tdh PE=3 SV=1
DVLIKVRKSAICGTDVHIWKWDEFSARTVPVPMVVGHEFVGEIVDTGPAA-VKYRIGQRV
SGEGHIVCGTCRNCRAGRGHLCRNTKGVGVHRPGSFAEYLCIPESNVVPIP-EDIPDEIA
AIFDPFGNAVHTAL-SFDLVGEDVLVTGAGPIGIMGALVAQKVGARKVVITDINPYRLDL
AQRMG-VQHVVDVGK--------EHL-RDVM-ADIGMTEGFDVGLEMSGAAPAMQQMIAR
MNNGGKLALLGIAPTEF-AVDWNA-VIFKMLHIKGIYGREMYETWYKMIALVQ
>tr|A6F7W4|A6F7W4_9GAMM/26-303 L-threonine 3-dehydrogenase OS=Moritella sp. PE36 GN=tdh PE=3 SV=1
DLLIKIRKTAICGTDIHIYNWDEWSQKTIPVPMVVGHEYVGEVVGIGQEV-RGFTLGDRV
SGEGHITCGHCRNCRAGRTHLCRNTIGVGVNREGAFAEYLVIPAFNAFKLP-DDISDDMA
AIFDPFGNAVHTAL-SFDVVGEDVLITGAGPIGIMAAAVCKHVGARNVVITDVNEFRLDL
ARKMG-VTRAVNVTT--------ESL-TDVM-DELKMTEGFDVGLEMSGVPSAFRDMLDK
MNHGGKIAMLGIPPNDM-SIEWGN-VIFKGLVIKGIYGREMFETWYKMAALIQ
>tr|A6F9J2|A6F9J2_9GAMM/26-303 L-threonine 3-dehydrogenase OS=Moritella sp. PE36 GN=tdh PE=3 SV=1
DLLIKIRKTAICGTDIHIYNWDEWSQKTIPVPMVVGHEYVGEVVGIGQEV-RGFTLGDRV
SGEGHITCGHCRNCRAGRTHLCRNTIGVGVNREGAFAEYLVIPAFNAFKLP-DDISDDMA
AIFDPFGNAVHTAL-SFDVVGEDVLITGAGPIGIMAAAVCKHVGARNVVITDVNEFRLDL
ARKMG-VTRAVNVTT--------ESL-TDVM-DELKMTEGFDVGLEMSGVPSAFRDMLDK
MNHGGKIAMLGIPPNDM-SIEWGN-VIFKGLVIKGIYGREMFETWYKMAALIQ
>tr|A6XQI5|A6XQI5_VIBCH/28-305 Threonine 3-dehydrogenase OS=Vibrio cholerae AM-19226 GN=tdh PE=3 SV=1
DLLIKIKKTAICGTDVHIYNWDEWSQKTIPVPMVVGHEYVGEVVGIGQEV-RGFQIGDRV
SGEGHITCGHCRNCRGGRTHLCRNTIGVGVNRTGCFSEYLVIPAFNAFKIP-DGISDDLA
SIFDPFGNAVHTAL-SFDLVGEDVLITGAGPIGIMAAAVAKHVGARHVVITDVNEYRLDL
ARKMG-VTRAVNVAE--------QNL-EEVM-KELGMTEGFDVGLEMSGVPSAFSAMLKT
MNHGGRIALLGIPPSSM-AIDWNQ-VIFKGLVIKGIYGREMFETWYKMASLIQ
>tr|A6Y208|A6Y208_VIBCH/28-305 Threonine 3-dehydrogenase OS=Vibrio cholerae RC385 GN=tdh PE=3 SV=1
DLLIKIKKTAICGTDVHIYNWDEWSQKTIPVPMVVGHEYVGEVVGIGQEV-RGFQIGDRV
SGEGHITCGHCRNCRGGRTHLCRNTIGVGVNRTGCFSEYLVIPAFNAFKIP-EEISDDLA
SIFDPFGNAVHTAL-SFDLVGEDVLITGAGPIGIMAAAVAKHVGARHVVITDVNEYRLDL
ARKMG-VTRAVNVAE--------QNL-EEVM-KELGMTEGFDVGLEMSGVPSAFSAMLKT
MNHGGRIALLGIPPSSM-AIDWNQ-VIFKGLVIKGIYGREMFETWYKMASLIQ
>tr|A7JBY5|A7JBY5_FRATT/27-312 Putative uncharacterized protein OS=Francisella tularensis subsp. tularensis FSC033 GN=FTBG_00084 PE=3 SV=1
DVLIKIKKTAICGTDLHIYNWDKWSQNTIPVPMITGHEFAGEVVAKGDGV-TSVDIGDRV
SGEGHLVCGQCRNCRAGKRHLCRKTIGIGVNVQGAFAEYLVMPAVNVFKIP-DSISDDIA
STFDPMGNAIHTAL-SFNLTGEDVLITGAGPIGLMAVKIARFCGARRIVITDINEYRLQM
ARDFG-ATVALNVAPFKNQDELVKQM-RKVM-SDIGMTEGFDVGLEMSGINSAISMMLDV
MNHGGKLSLLGISAGDI-SVDWGA-ILFKGLTLKGIYGREMFETWYLMTSMLQ
>tr|A7JGX8|A7JGX8_FRANO/27-312 Putative uncharacterized protein OS=Francisella novicida GA99-3549 GN=FTCG_00151 PE=3 SV=1
DVLIKIKKTAICGTDLHIYNWDKWSQNTIPVPMITGHEFAGEVVAKGDGV-TSVDIGDRV
SGEGHLVCGQCRNCRAGKRHLCRKTIGIGVNVQGAFAEYLVMPAVNVFKIP-DSISDDIA
STFDPMGNAIHTAL-SFNLTGEDVLITGAGPIGLMAVKIARFCGARRIVITDINEYRLQM
ARDFG-ATVALNVAPFKNQDELVKQM-RKVM-SDIGMTEGFDIGLEMSGINSAISMMLDV
MNHGGKLSLLGISAGDI-SVDWGA-ILFKGLTLKGIYGREMFETWYLMTSMLQ
>tr|A7JL30|A7JL30_FRANO/27-312 L-threonine 3-dehydrogenase OS=Francisella novicida GA99-3548 GN=FTDG_00207 PE=3 SV=1
DVLIKIKKTAICGTDLHIYNWDKWSQNTIPVPMITGHEFAGEVVAKGDGV-TSVDIGDRV
SGEGHLVCGQCRNCRAGKRHLCRKTIGIGVNVQGAFAEYLVMPAVNVFKIP-DSISDDIA
STFDPMGNAIHTAL-SFNLTGEDVLITGAGPIGLMAVKIARFCGARRIVITDINEYRLQM
ARDFG-ATVALNVAPFKNQDELVKQM-RKVM-SDIGMTEGFDIGLEMSGINSAISMMLDV
MNHGGKLSLLGISAGDI-SVDWGA-ILFKGLTLKGIYGREMFETWYLMTSMLQ
>tr|A7K1J1|A7K1J1_9VIBR/28-305 L-threonine 3-dehydrogenase OS=Vibrio sp. Ex25 GN=tdh PE=3 SV=1
DILIKIKKTAICGTDVHIYNWDEWSQKTIPVPMVVGHEYVGEVVAIGQEV-RGFEIGDRV
SGEGHITCGHCRNCRGGRTHLCRNTIGVGVNREGAFAEYLVIPAFNAFKIP-DEISDDLA
SIFDPFGNAVHTAL-SFDLVGEDVLITGAGPIGIMAAAVAKHVGARHVVITDVNEYRLEL
ARKMG-VTRAVNVAE--------EKL-EDVM-AELGMTEGFDVGLEMSGNPAAFNSMLTT
MNHGGRIALLGIPPSDM-GIDWNQ-VIFKGLVIKGIYGREMFETWYKMASLIQ
>tr|A7YV75|A7YV75_FRATU/27-312 L-threonine 3-dehydrogenase OS=Francisella tularensis subsp. holarctica FSC022 GN=FTAG_01016 PE=3 SV=1
DVLIKIKKTAICGTDLHIYNWDKWSQNTIPVPMITGHEFAGEVVAKGDGV-TSVDIGDRV
SGEGHLVCGQCRNCRAGKRHLCRKTIGIGVNVQGAFAEYLVMPAVNVFKIP-DSISDDIA
STFDPMGNAIHTAL-SFNLTGEDVLITGAGPIGLMAVKIARFCGARRIVITDINEYRLQM
ARDFG-ATVALNVAPFKNQDELVKQM-RKVM-SDIGMTEGFDVGLEMSGINSAISMMLDV
MNHGGKLSLLGISAGDI-SVDWGA-ILFKGLTLKGIYGREMFETWYLMTSMLQ
>tr|A8DR53|A8DR53_9BACT/26-303 L-threonine 3-dehydrogenase OS=uncultured bacterium PE=3 SV=1
DVLIKVKRTAICGTDLHIYNWDAWAEKTIPVPMVIGHEFVGEVAAVGTNV-IDFTLGQVV
SGEGHVVCGRCRNCMAGKRHLCACTSGVGVNRPGAFAEYLSLPMSNVWVHR-PEIDLDVA
TLFDPLGNAVHTAL-QYDLLGEDVLITGAGPIGIMAAAVCRHAGARHVVVTDIIPGRLTL
AEKLG-ATCTVDVSR--------EKI-GSVQ-RQLGMSEGFDVGLEMSGSPAAFEEMLAN
MKHGGKIAMLGIPDKNM-TVDWNT-VIFNMLTLKGIYGREMYETWYKMAVMVE
>tr|A8DWX3|A8DWX3_BURPS/26-303 L-threonine 3-dehydrogenase OS=Burkholderia pseudomallei 406e GN=tdh PE=3 SV=1
DVLIKIRRTAICGTDIHIWKWDDWAQKTIPVPMHVGHEYVGEIVEMGQEV-RGFSIGDRV
SGEGHITCGFCRNCRAGRRHLCRNTVGVGVNREGAFAEYLAIPAFNAFKIP-PEISDDLA
AIFDPFGNATHTAL-SFNLVGEDVLITGAGPIGVMAVAIAKHVGARNVVITDINDYRLEL
ARKMG-ATRAVNVSR--------ESL-RDVM-ADLHMTEGFDVGLEMSGVPSAFTSLLES
MNHGGKVALLGIPPAQT-AIDWNQ-VIFKGLEIKGIYGREMFETWYKMVAMLQ
>tr|A8HLH4|A8HLH4_BURPS/26-303 L-threonine 3-dehydrogenase OS=Burkholderia pseudomallei Pasteur 52237 GN=tdh PE=3 SV=1
DVLIKIRRTAICGTDIHIWKWDDWAQKTIPVPMHVGHEYVGEIVEMGQEV-RGFSIGDRV
SGEGHITCGFCRNCRAGRRHLCRNTVGVGVNREGAFAEYLAIPAFNAFKIP-PEISDDLA
AIFDPFGNATHTAL-SFNLVGEDVLITGAGPIGVMAVAIAKHVGARNVVITDINDYRLEL
ARKMG-ATRAVNVSR--------ESL-RDVM-ADLHMTEGFDVGLEMSGVPSAFTSLLES
MNHGGKVALLGIPPAQT-AIDWNQ-VIFKGLEIKGIYGREMFETWYKMVAMLQ
>tr|A8SZE8|A8SZE8_9VIBR/28-305 L-threonine 3-dehydrogenase OS=Vibrio campbellii AND4 GN=AND4_05694 PE=3 SV=1
DILIKIKKTAICGTDVHIYNWDEWSQKTIPVPMVVGHEYVGEVVAIGQEV-RGFEIGDRV
SGEGHITCGHCRNCRGGRTHLCRNTIGVGVNREGAFAEYLVIPAFNAFKIP-EGISDDLA
SIFDPFGNAVHTAL-SFDLVGEDVLITGAGPIGIMAAAVAKHVGARHVVITDVNEYRLGL
AREMG-VTRAVNVAE--------EKL-EDVM-AELGMTEGFDVGLEMSGNPSAFNTMLTT
MNHGGCIALLGIPPSDM-GIDWNQ-VIFKGLVIKGIYGREMFETWYKMASLIQ
>tr|A8VT75|A8VT75_9BACI/30-308 DbpA, RNA-binding domain protein OS=Bacillus selenitireducens MLS10 GN=BselDRAFT_0702 PE=3 SV=1
EVLIEVKAASICGTDVHIYEWDRWAESRVKPPYVFGHEFSGVVKEVGDLV-TNVKQGDHV
SAETHIVCGHCPQCMTGKAHICQDTKIIGVDRDGCFAEYVSLPAENLWVND-PDLPFEEA
SIQEPFGNAVHTVL-EGEVSGKTVAVIGCGPIGLMAVGIAKASGASSVIAFDLNPYRLEL
AGQMG-ADHLIHSGE--------QDP-LDEV-DKLTSGNGVDVVCEMSGHPVAMNQGFKM
ATNGGRVAVLSLPSKPV-EIDVTNDIVFKGLTVQGITGRKMFQTWQQTAGLLR
>tr|A9CYG8|A9CYG8_9GAMM/26-303 L-threonine 3-dehydrogenase OS=Shewanella benthica KT99 GN=tdh PE=4 SV=1
DLLIKIRKTAICGTDIHIYNWDTWSQNTIPVPMVVGHEYVGEVVEIGQEV-RGFTLGDRV
SGEGHITCGHCRNCRAGRTHLCRNTSGVGVNRDGAFAEYLVIPAFNAFKIP-DDISDDLA
AIFDPFGNAVHTAL-SFDLVGEDVLITGAGPIGIMAAAVCRHVGARHVVITDVNEYRLEL
AKKMG-ATRTVNVTK--------EKL-EDVM-AELGMTEGFDVGLEMSGVPSAFHSMLDT
MNHGGKIAMLGIPGDDM-AIDWSK-IIFKGLIIKGIYGREMFETWYKMASLIQ
>tr|A9DY44|A9DY44_9RHOB/31-308 L-threonine 3-dehydrogenase OS=Oceanibulbus indolifex HEL-45 GN=tdh PE=4 SV=1
DVLIKINKTGICGTDIHIWNWDDWAAQTVPVPLITGHEFAGEIVELGRNV-EGLEIGQRC
SGEGHLIGKQSRQSRAGKFHLDPATRGIGVNEQGAFAQYLKLPAFNVVPLP-DEISDDIG
AILDPLGNAVHTAL-SFDLVGEDVLITGAGPIGIMAAAVARHVGARHVVITDVNPARLAL
AEKVA-DVVPVNVAE--------ESL-ADVI-PRLKMKQGFDVGLEMSGNQQALDQMVEA
MTMGGRIAMLGIPPGKS-PVDWSR-IVFKAITIKGVYGREIFETWYKMIAMLE
>tr|A9FGS1|A9FGS1_9RHOB/32-310 L-threonine 3-dehydrogenase OS=Phaeobacter gallaeciensis 2.10 GN=tdh PE=4 SV=1
EVLIKIRTTGICGTDIHIWNWDEWASHTVPVPMITGHEFAGEIVEVGRNV-TDLTIGQRC
SGEGHLIQTDSRQSRAGKFHLDPGTRGIGVNEQGAFAQYLKLPAFNVVPLP-EDIPDEIG
AILDPLGNAVHTAL-SFDLLGEDVLITGAGPIGVMAAAVARHAGARHVVITDINPDRLAL
AEHVVPAVRAVNVAE--------DDL-QDVV-RELGLKQGFDVGLEMSGSQAALDQMVEA
LVMGGKIALLGIPPGKS-PVDWSR-IVFKAITIKGVYGREMFETWYKMIAMLQ
>tr|A9G5U2|A9G5U2_9RHOB/32-310 L-threonine 3-dehydrogenase OS=Phaeobacter gallaeciensis BS107 GN=tdh PE=4 SV=1
EVLIKIRTTGICGTDIHIWNWDEWASHTVPVPMITGHEFAGEIVEIGRNV-TDLAVGQRC
SGEGHLIQTDSRQSRAGKFHLDPGTRGIGVNEQGAFAQYLKLPAFNVVPLP-EDIPDEIG
AILDPLGNAVHTAL-SFDLLGEDVLITGAGPIGVMAAAVARHAGARHVVITDINPDRLAL
AEHVVPAVRAVNVAE--------EDL-QDVV-RELGLKQGFDVGLEMSGSQAALDQMVEA
LVMGGKIALLGIPPGKS-PVDWSR-IVFKAITIKGVYGREMFETWYKMIAMLQ
>tr|A9H903|A9H903_9RHOB/30-307 L-threonine 3-dehydrogenase OS=Roseobacter litoralis Och 149 GN=tdh PE=4 SV=1
DVLIKINKTGICGTDIHIWNWDEWAAGTVPVPMITGHEFAGEIVEVGRNV-TDLSIGQRC
SGEGHLIGKTSRQSRAGKFHLDPATRGIGVNEQGAFAQFLKLPVFNVVPLP-DDISDDIG
AILDPLGNAVHTAL-SFDLIGEDVLVTGAGPIGIMAAAVARHAGARHVVITDVNADRLAL
ASQVA-DVVPVNVAQ--------DDL-KQTI-ADLGMKQGFDVGLEMSGNQQALDQMVDA
MTMGGRIAMLGIPPGKS-PVDWSR-IVFNAITIKGVYGREIFETWYKMIAMLQ
>tr|A9LBQ2|A9LBQ2_BURMA/26-303 L-threonine 3-dehydrogenase OS=Burkholderia mallei ATCC 10399 GN=tdh PE=4 SV=1
DVLIKIRRTAICGTDIHIWKWDDWAQKTIPVPMHVGHEYVGEIVEMGQEV-RGFSIGDRV
SGEGHITCGFCRNCRAGRRHLCRNTVGVGVNREGAFAEYLAIPAFNAFKIP-PEISDDLA
AIFDPFGNATHTAL-SFNLVGEDVLITGAGPIGVMAVAIAKHVGARNVVITDINDYRLEL
ARKMG-ATRAVNVSR--------ESL-RDVM-ADLHMTEGFDVGLEMSGVPSAFTSLLES
MNHGGKVALLGIPPAQT-AIDWNQ-VIFKGLEIKGIYGREMFETWYKMVAMLQ
>tr|A9Z465|A9Z465_YERPE/26-303 L-threonine 3-dehydrogenase OS=Yersinia pestis biovar Orientalis str. IP275 GN=tdh PE=4 SV=1
DIMIKIRKTAICGTDVHIYNWDEWSQKTIPVPMVVGHEYVGEVVAIGQEV-KGFNIGDRV
SGEGHITCGHCRNCRGGRTHLCRNTVGVGVNRPGSFAEYLVIPAFNAFKIP-DNISDELA
AIFDPFGNAVHTAL-SFDLVGEDVLVSGAGPIGIMAAAVCKHVGARHVVIADVNEYRLDL
ARKMG-VTRAVNVSK--------ENL-NDVM-TELGMTEGFDVGLEMSGAPPAFRSLLNS
MNHGGRIAMLGIPPSDM-SIDWNQ-VIFKGLFIKGIYGREMFETWYKMAALIQ
>tr|A9ZGX0|A9ZGX0_COXBU/26-303 L-threonine 3-dehydrogenase OS=Coxiella burnetii RSA 334 GN=tdh PE=4 SV=1
EVLIKIKKTAICGTDLHIYKWDEWAQKTIPVPMHVGHEFVGEIVEVGEAA-SALAVGDRV
SGEGHITCGDCRNCRAGKRHLCRYTVGVGVNRPGAFAEYLVIPAKNAYKIP-AKISDDIA
AILDPFGNAAHSAL-EFDLVGEDVLITGAGPVGLMSAAIARHVGARHVVITDVNDYRLAL
AEKVG-VTAAVNSTK--------TPL-TETM-KNLGMTEGFDVGLEMSGNAEAFRSMLTV
MNNGGKIAFLGIPPEPF-AIDWNQ-VVFKSLLIKGIYGRRMFETWYKMTNLLL
>tr|A9ZYY0|A9ZYY0_YERPE/26-303 L-threonine 3-dehydrogenase OS=Yersinia pestis biovar Orientalis str. F1991016 GN=tdh PE=4 SV=1
DIMIKIRKTAICGTDVHIYNWDEWSQKTIPVPMVVGHEYVGEVVAIGQEV-KGFNIGDRV
SGEGHITCGHCRNCRGGRTHLCRNTVGVGVNRPGSFAEYLVIPAFNAFKIP-DNISDELA
AIFDPFGNAVHTAL-SFDLVGEDVLVSGAGPIGIMAAAVCKHVGARHVVIADVNEYRLDL
ARKMG-VTRAVNVSK--------ENL-NDVM-TELGMTEGFDVGLEMSGAPPAFRSLLNS
MNHGGRIAMLGIPPSDM-SIDWNQ-VIFKGLFIKGIYGREMFETWYKMAALIQ
>tr|B0GME7|B0GME7_YERPE/26-303 L-threonine 3-dehydrogenase OS=Yersinia pestis biovar Antiqua str. UG05-0454 GN=tdh PE=3 SV=1
DIMIKIRKTAICGTDVHIYNWDEWSQKTIPVPMVVGHEYVGEVVAIGQEV-KGFNIGDRV
SGEGHITCGHCRNCRGGRTHLCRNTVGVGVNRPGSFAEYLVIPAFNAFKIP-DNISDELA
AIFDPFGNAVHTAL-SFDLVGEDVLVSGAGPIGIMAAAVCKHVGARHVVIADVNEYRLDL
ARKMG-VTRAVNVSK--------ENL-NDVM-TELGMTEGFDVGLEMSGAPPAFRSLLNS
MNHGGRIAMLGIPPSDM-SIDWNQ-VIFKGLFIKGIYGREMFETWYKMAALIQ
>tr|B0GPK3|B0GPK3_YERPE/26-303 L-threonine 3-dehydrogenase OS=Yersinia pestis biovar Orientalis str. MG05-1020 GN=tdh PE=3 SV=1
DIMIKIRKTAICGTDVHIYNWDEWSQKTIPVPMVVGHEYVGEVVAIGQEV-KGFNIGDRV
SGEGHITCGHCRNCRGGRTHLCRNTVGVGVNRPGSFAEYLVIPAFNAFKIP-DNISDELA
AIFDPFGNAVHTAL-SFDLVGEDVLVSGAGPIGIMAAAVCKHVGARHVVIADVNEYRLDL
ARKMG-VTRAVNVSK--------ENL-NDVM-TELGMTEGFDVGLEMSGAPPAFRSLLNS
MNHGGRIAMLGIPPSDM-SIDWNQ-VIFKGLFIKGIYGREMFETWYKMAALIQ
>tr|B0HAF6|B0HAF6_YERPE/26-303 L-threonine 3-dehydrogenase OS=Yersinia pestis biovar Mediaevalis str. K1973002 GN=tdh PE=3 SV=1
DIMIKIRKTAICGTDVHIYNWDEWSQKTIPVPMVVGHEYVGEVVAIGQEV-KGFNIGDRV
SGEGHITCGHCRNCRGGRTHLCRNTVGVGVNRPGSFAEYLVIPAFNAFKIP-DNISDELA
AIFDPFGNAVHTAL-SFDLVGEDVLVSGAGPIGIMAAAVCKHVGARHVVIADVNEYRLDL
ARKMG-VTRAVNVSK--------ENL-NDVM-TELGMTEGFDVGLEMSGAPPAFRSLLNS
MNHGGRIAMLGIPPSDM-SIDWNQ-VIFKGLFIKGIYGREMFETWYKMAALIQ
>tr|B0HLD4|B0HLD4_YERPE/26-303 L-threonine 3-dehydrogenase OS=Yersinia pestis biovar Antiqua str. B42003004 GN=tdh PE=3 SV=1
DIMIKIRKTAICGTDVHIYNWDEWSQKTIPVPMVVGHEYVGEVVAIGQEV-KGFNIGDRV
SGEGHITCGHCRNCRGGRTHLCRNTVGVGVNRPGSFAEYLVIPAFNAFKIP-DNISDELA
AIFDPFGNAVHTAL-SFDLVGEDVLVSGAGPIGIMAAAVCKHVGARHVVIADVNEYRLDL
ARKMG-VTRAVNVSK--------ENL-NDVM-TELGMTEGFDVGLEMSGAPPAFRSLLNS
MNHGGRIAMLGIPPSDM-SIDWNQ-VIFKGLFIKGIYGREMFETWYKMAALIQ
>tr|B0HYY6|B0HYY6_YERPE/26-303 L-threonine 3-dehydrogenase OS=Yersinia pestis biovar Antiqua str. E1979001 GN=tdh PE=3 SV=1
DIMIKIRKTAICGTDVHIYNWDEWSQKTIPVPMVVGHEYVGEVVAIGQEV-KGFNIGDRV
SGEGHITCGHCRNCRGGRTHLCRNTVGVGVNRPGSFAEYLVIPAFNAFKIP-DNISDELA
AIFDPFGNAVHTAL-SFDLVGEDVLVSGAGPIGIMAAAVCKHVGARHVVIADVNEYRLDL
ARKMG-VTRAVNVSK--------ENL-NDVM-TELGMTEGFDVGLEMSGAPPAFRSLLNS
MNHGGRIAMLGIPPSDM-SIDWNQ-VIFKGLFIKGIYGREMFETWYKMAALIQ
>tr|B0NDP3|B0NDP3_EUBSP/35-312 Putative uncharacterized protein OS=Clostridium scindens ATCC 35704 GN=CLOSCI_01571 PE=3 SV=1
DVKIKIHKTAICGTDVHIYQWNDWAQHTIPIGLTAGHEYVGEIVEVGDGV-QGFKIGDLV
SGEGHITCGKCRNCLEGHKENCKDAKGVGVNRNGAFAEYLVIPSSNVWPCN-PAIPEEMY
AIFDPFGNATHTAL-SYEVLGEDVLIAGAGPIGIMAAAIVKFSGARHVVVTDLNDYRLDL
AKKLG-ATRTVNLKE--------EKL-ADVM-KEIGMTEGFDVGLEMSGSQAGLADMIHN
MKHGGKIALLGLQRTDA-TVDLET-VIFNGLNLRGIYGRKVWDTWYKMSTMLQ
>tr|B0PP50|B0PP50_9DELT/27-304 L-threonine 3-dehydrogenase OS=Anaeromyxobacter dehalogenans 2CP-1 GN=A2cp1DRAFT_2073 PE=3 SV=1
DVMIRVTKSAICGTDVHIYNWDEWSQKTVPVPMVVGHEYVGRVEKVGAEV-EAFRPGERV
SGEGHVTCGFCRNCRAGRRHLCRHTVGVGVNRPGSFAEYVVIPADNVYRIP-DDIPDDIA
AIFDPFGNATHTAL-SFDLVGEDVLVTGAGPIGVMAAAIARHVGARHVVVTDVNDYRLDL
ARRMG-ASRAVNVAK--------EDL-RAVM-SELGMREGFDVGLEMSGNGRAFRQLLEV
MNHGGKVALLGIMAGPE-PIDWSQ-VVFKGLQLKGVYGREMYETWYKMVAMLQ
>tr|B1EIH3|B1EIH3_9ESCH/26-303 L-threonine 3-dehydrogenase OS=Escherichia albertii TW07627 GN=tdh PE=3 SV=1
DLLIKIRKTAICGTDVHIYNWDEWSQKTIPVPMVVGHEYVGEVVAIGQEV-KGFKIGDRV
SGEGHITCGHCRNCRGGRTHLCRNTIGVGVNRPGCFAEYLVIPAFNAFKIP-DNISDDLA
AIFDPFGNAVHTAL-SFDLVGEDVLVSGAGPIGIMAAAVAKHVGARNVVITDVNEYRLEL
ARKMG-ITRAVNVAQ--------ENL-SDVM-AKLGMTEGFDVGLEMSGAPAAFRTMLDT
MNHGGRIAMLGIPPSDM-SIDWTK-VIFKGLFIKGIYGREMFETWYKMAALIQ
>tr|B1FEK3|B1FEK3_9BURK/26-303 L-threonine 3-dehydrogenase OS=Burkholderia ambifaria IOP40-10 GN=BamIOP4010DRAFT_2463 PE=3 SV=1
DVLIKIHRTAICGTDIHIWKWDDWAQKTIPVPMHVGHEYVGEIVEMGQEV-RGFAIGDRV
SGEGHITCGFCRNCRAGRRHLCRNTVGVGVNREGAFAEYLAIPAFNAFKIP-PEISDDLA
SIFDPFGNATHTAL-SFNLVGEDVLITGAGPIGVMAAAIAKHVGARNVVITDINDYRLEL
ARKMG-ATRAVNVSR--------ESL-RDVM-ADLHMTEGFDVGLEMSGVPSAFTSMLEA
MNHGGKVALLGIPPAQT-AIDWNQ-VIFKGLEIKGIYGREMFETWYKMVAMLQ
>tr|B1FUN4|B1FUN4_9BURK/26-303 L-threonine 3-dehydrogenase OS=Burkholderia graminis C4D1M GN=BgramDRAFT_0908 PE=3 SV=1
DVMIRITRTAICGTDIHIWKWDDWAQKTIPVPMHVGHEYVGEIVQMGEEV-RGFSIGDRV
SGEGHITCGFCRNCRAGRRHLCRNTVGVGVNREGAFAEYLVIPAFNAFKIP-PEISDDLA
AIFDPFGNATHTAL-SFNLVGEDVLITGAGPIGIMAVAIAKHVGARNVVITDINDYRLDL
ARKMG-ATRAVNVSR--------ESL-RDVM-ADLHMAEGFDVGLEMSGVPSAFTSMLEA
MNHGGKIALLGIPPAQT-AIDWTQ-VIFKGLEIKGIYGREMFETWYKMVAMLQ
>tr|B1H4R3|B1H4R3_BURPS/26-303 L-threonine 3-dehydrogenase OS=Burkholderia pseudomallei S13 GN=tdh PE=3 SV=1
DVLIKIRRTAICGTDIHIWKWDDWAQKTIPVPMHVGHEYVGEIVEMGQEV-RGFSIGDRV
SGEGHITCGFCRNCRAGRRHLCRNTVGVGVNREGAFAEYLAIPAFNAFKIP-PEISDDLA
AIFDPFGNATHTAL-SFNLVGEDVLITGAGPIGVMAVAIAKHVGARNVVITDINDYRLEL
ARKMG-ATRAVNVSR--------ESL-RDVM-ADLHMTEGFDVGLEMSGVPSAFTSLLES
MNHGGKVALLGIPPAQT-AIDWNQ-VIFKGLEIKGIYGREMFETWYKMVAMLQ
>tr|B1T1W0|B1T1W0_9BURK/26-303 L-threonine 3-dehydrogenase OS=Burkholderia ambifaria MEX-5 GN=BamMEX5DRAFT_1776 PE=4 SV=1
DVLIKIHRTAICGTDIHIWKWDDWAQKTIPVPMHVGHEYVGEIVEMGQEV-RGFAIGDRV
SGEGHITCGFCRNCRAGRRHLCRNTVGVGVNREGAFAEYLAIPAFNAFKIP-PEISDDLA
SIFDPFGNATHTAL-SFNLVGEDVLITGAGPIGVMAAAIAKHVGARNVVITDINDYRLEL
ARKMG-ATRAVNVAR--------ESL-RDVM-DDLHMTEGFDVGLEMSGVPSAFTSMLEA
MNHGGKVALLGIPPAQT-AIDWNQ-VIFKGLEIKGIYGREMFETWYKMVAMLQ
>tr|B2CYN0|B2CYN0_VIBOR/28-305 L-threonine 3-dehydrogenase OS=Vibrio orientalis PE=4 SV=1
DLLIKIKKTAICGTDVHIYNWDEWSQKTIPVPMVVGHEYVGEVVGMGQEV-RGFEIGDRV
SGEGHITCGHCRNCRGGRTHLCRNTTGVGVNRTGAFSEYLVIPAFNAFKIP-AEISDDLA
SIFDPFGNAVHTAL-SFDLVGEDVLITGAGPIGIMAAAVAKHVGARHVVITDVNEYRLDL
AKKMG-VTRAVNVME--------EKL-EDVM-SELGMTEGFDVGLEMSGVPSAFNSMLTN
MNHGGKISLLGIPPSDM-AVDWNQ-VIFKGLVIKGIYGREMFETWYKMASLIQ
>tr|B2ECX4|B2ECX4_9BACT/26-303 L-threonine 3-dehydrogenase OS=bacterium Ellin514 GN=CflavDRAFT_0193 PE=4 SV=1
DVLIKVDRTGICGTDVHIYKWDNWAQKTIPVPMVVGHEFVGEIVEVGANV-KDFFPGEVV
SGEGHVVCGHCRNCLAGRRHLCADTKGIGVNRPGAFAEYLVLPMTNVWHHN-PSIDRDVA
AIFDPFGNAVHTAL-SFPVLGEDVLITGAGPIGIMAAAVVKHAGARFVVITDVNPYRLEL
ARKMG-VTLAINPRE--------TSL-GKVQ-KKLGMVEGFDVGLEMSGNADAFRDMIAH
MSHGGKIAMLGIPEKEI-AVDWNT-VVFSMLTIKGIYGREMYETWYKMTVMLQ
>tr|B2KK26|B2KK26_BURPS/26-303 L-threonine 3-dehydrogenase OS=Burkholderia pseudomallei 1655 GN=tdh PE=4 SV=1
DVLIKIRRTAICGTDIHIWKWDDWAQKTIPVPMHVGHEYVGEIVEMGQEV-RGFSIGDRV
SGEGHITCGFCRNCRAGRRHLCRNTVGVGVNREGAFAEYLAIPAFNAFKIP-PEISDDLA
AIFDPFGNATHTAL-SFNLVGEDVLITGAGPIGVMAVAIAKHVGARNVVITDINDYRLEL
ARKMG-ATRAVNVSR--------ESL-RDVM-ADLHMTEGFDVGLEMSGVPSAFTSLLES
MNHGGKVALLGIPPAQT-AIDWNQ-VIFKGLEIKGIYGREMFETWYKMVAMLQ
>tr|B2N744|B2N744_ECOLX/26-303 L-threonine 3-dehydrogenase OS=Escherichia coli 53638 GN=tdh PE=4 SV=1
DLLIKIRKTAICGTDVHIYNWDEWSQKTIPVPMVVGHEYVGEVVGIGQEV-KGFKIGDRV
SGEGHITCGHCRNCRGGRTHLCRNTIGVGVNRPGCFAEYLVIPAFNAFKIP-DNISDDLA
SIFDPFGNAVHTAL-SFDLVGEDVLVSGAGPIGIMAAAVAKHVGARNVVITDVNEYRLEL
ARKMG-ITRAVNVAK--------ENL-NDVM-AELGMTEGFDVGLEMSGAPPAFRTMLDT
MNHGGRIAMLGIPPSDM-SIDWTK-VIFKGLFIKGIYGREMFETWYKMAALIQ
>tr|B2NKP3|B2NKP3_ECO57/26-303 L-threonine 3-dehydrogenase OS=Escherichia coli O157:H7 str. EC4196 GN=tdh PE=4 SV=1
DLLIKIRKTAICGTDVHIYNWDEWSQKTIPVPMVVGHEYVGEVVGIGQEV-KGFKIGDRV
SGEGHITCGHCRNCRGGRTHLCRNTIGVGVNRPGCFAEYLVIPAFNAFKIP-DNISDDLA
SIFDPFGNAVHTAL-SFDLVGEDVLVSGAGPIGIMAAAVAKHVGARNVVITDVNEYRLEL
ARKMG-ITRAVNVAK--------ENL-NDVM-AELGMTEGFDVGLEMSGAPPAFRTMLDT
MNHGGRIAMLGIPPSDM-SIDWTK-VIFKGLFIKGIYGREMFETWYKMAALIQ
>tr|B2NZS1|B2NZS1_ECO57/26-303 L-threonine 3-dehydrogenase OS=Escherichia coli O157:H7 str. EC4113 GN=tdh PE=4 SV=1
DLLIKIRKTAICGTDVHIYNWDEWSQKTIPVPMVVGHEYVGEVVGIGQEV-KGFKIGDRV
SGEGHITCGHCRNCRGGRTHLCRNTIGVGVNRPGCFAEYLVIPAFNAFKIP-DNISDDLA
SIFDPFGNAVHTAL-SFDLVGEDVLVSGAGPIGIMAAAVAKHVGARNVVITDVNEYRLEL
ARKMG-ITRAVNVAK--------ENL-NDVM-AELGMTEGFDVGLEMSGAPPAFRTMLDT
MNHGGRIAMLGIPPSDM-SIDWTK-VIFKGLFIKGIYGREMFETWYKMAALIQ
>tr|B2PHL2|B2PHL2_ECO57/26-303 L-threonine 3-dehydrogenase OS=Escherichia coli O157:H7 str. EC4076 GN=tdh PE=4 SV=1
DLLIKIRKTAICGTDVHIYNWDEWSQKTIPVPMVVGHEYVGEVVGIGQEV-KGFKIGDRV
SGEGHITCGHCRNCRGGRTHLCRNTIGVGVNRPGCFAEYLVIPAFNAFKIP-DNISDDLA
SIFDPFGNAVHTAL-SFDLVGEDVLVSGAGPIGIMAAAVAKHVGARNVVITDVNEYRLEL
ARKMG-ITRAVNVAK--------ENL-NDVM-AELGMTEGFDVGLEMSGAPPAFRTMLDT
MNHGGRIAMLGIPPSDM-SIDWTK-VIFKGLFIKGIYGREMFETWYKMAALIQ
>tr|B2PVA2|B2PVA2_PROST/26-303 Putative uncharacterized protein OS=Providencia stuartii ATCC 25827 GN=PROSTU_00479 PE=4 SV=1
DVMIKIRKTAICGTDVHIYNWDEWSQKTIPVPMVVGHEYIGEIVEIGQEV-KGFKIGDRV
SGEGHITCGHCRNCRGGRTHLCRNTIGVGVNRPGCFAQYLVLPAFNAFKIP-DNIPDEIA
AIFDPFGNAVHTAL-SFDLVGEDVLVSGAGPIGIMAAAVCRHVGARHVVITDINDYRLEL
AKKMG-VTRAVNVGR--------ENL-KDVM-KELGMQEGFDVALEVSGSPAAFHSMLDT
MNHGGHIALLGIPSSEM-AIDWSK-VIFKGLFIKGIYGREMFETWYKMATLIQ
>tr|B3A217|B3A217_ECO57/26-303 L-threonine 3-dehydrogenase OS=Escherichia coli O157:H7 str. EC4401 GN=tdh PE=4 SV=1
DLLIKIRKTAICGTDVHIYNWDEWSQKTIPVPMVVGHEYVGEVVGIGQEV-KGFKIGDRV
SGEGHITCGHCRNCRGGRTHLCRNTIGVGVNRPGCFAEYLVIPAFNAFKIP-DNISDDLA
SIFDPFGNAVHTAL-SFDLVGEDVLVSGAGPIGIMAAAVAKHVGARNVVITDVNEYRLEL
ARKMG-ITRAVNVAK--------ENL-NDVM-AELGMTEGFDVGLEMSGAPPAFRTMLDT
MNHGGRIAMLGIPPSDM-SIDWTK-VIFKGLFIKGIYGREMFETWYKMAALIQ
>tr|B3AGI2|B3AGI2_ECO57/26-303 L-threonine 3-dehydrogenase OS=Escherichia coli O157:H7 str. EC4486 GN=tdh PE=4 SV=1
DLLIKIRKTAICGTDVHIYNWDEWSQKTIPVPMVVGHEYVGEVVGIGQEV-KGFKIGDRV
SGEGHITCGHCRNCRGGRTHLCRNTIGVGVNRPGCFAEYLVIPAFNAFKIP-DNISDDLA
SIFDPFGNAVHTAL-SFDLVGEDVLVSGAGPIGIMAAAVAKHVGARNVVITDVNEYRLEL
ARKMG-ITRAVNVAK--------ENL-NDVM-AELGMTEGFDVGLEMSGAPPAFRTMLDT
MNHGGRIAMLGIPPSDM-SIDWTK-VIFKGLFIKGIYGREMFETWYKMAALIQ
>tr|B3AX11|B3AX11_ECO57/26-303 L-threonine 3-dehydrogenase OS=Escherichia coli O157:H7 str. EC4501 GN=tdh PE=4 SV=1
DLLIKIRKTAICGTDVHIYNWDEWSQKTIPVPMVVGHEYVGEVVGIGQEV-KGFKIGDRV
SGEGHITCGHCRNCRGGRTHLCRNTIGVGVNRPGCFAEYLVIPAFNAFKIP-DNISDDLA
SIFDPFGNAVHTAL-SFDLVGEDVLVSGAGPIGIMAAAVAKHVGARNVVITDVNEYRLEL
ARKMG-ITRAVNVAK--------ENL-NDVM-AELGMTEGFDVGLEMSGAPPAFRTMLDT
MNHGGRIAMLGIPPSDM-SIDWTK-VIFKGLFIKGIYGREMFETWYKMAALIQ
>tr|B3BD27|B3BD27_ECO57/26-303 L-threonine 3-dehydrogenase OS=Escherichia coli O157:H7 str. EC869 GN=tdh PE=4 SV=1
DLLIKIRKTAICGTDVHIYNWDEWSQKTIPVPMVVGHEYVGEVVGIGQEV-KGFKIGDRV
SGEGHITCGHCRNCRGGRTHLCRNTIGVGVNRPGCFAEYLVIPAFNAFKIP-DNISDDLA
SIFDPFGNAVHTAL-SFDLVGEDVLVSGAGPIGIMAAAVAKHVGARNVVITDVNEYRLEL
ARKMG-ITRAVNVAK--------ENL-NDVM-AELGMTEGFDVGLEMSGVPPAFRTMLDT
MNHGGRIAMLGIPPSDM-SIDWTK-VIFKGLFIKGIYGREMFETWYKMAALIQ
>tr|B3BRK6|B3BRK6_ECO57/26-303 L-threonine 3-dehydrogenase OS=Escherichia coli O157:H7 str. EC508 GN=tdh PE=4 SV=1
DLLIKIRKTAICGTDVHIYNWDEWSQKTIPVPMVVGHEYVGEVVGIGQEV-KGFKIGDRV
SGEGHITCGHCRNCRGGRTHLCRNTIGVGVNRPGCFAEYLVIPAFNAFKIP-DNISDDLA
SIFDPFGNAVHTAL-SFDLVGEDVLVSGAGPIGIMAAAVAKHVGARNVVITDVNEYRLEL
ARKMG-ITRAVNVAK--------ENL-NDVM-AELGMTEGFDVGLEMSGAPPAFRTMLDT
MNHGGRIAMLGIPPSDM-SIDWTK-VIFKGLFIKGIYGREMFETWYKMAALIQ
>tr|B3HGM3|B3HGM3_ECOLX/26-303 L-threonine 3-dehydrogenase OS=Escherichia coli B7A GN=tdh PE=4 SV=1
DLLIKIRKTAICGTDVHIYNWDEWSQKTIPVPMVVGHEYVGEVVGIGQEV-KGFKIGDRV
SGEGHITCGHCRNCRGGRTHLCRNTIGVGVNRPGCFAEYLVIPAFNAFKIP-DNISDDLA
SIFDPFGNAVHTAL-SFDLVGEDVLVSGAGPIGIMAAAVAKHVGARNVVITDVNEYRLEL
ARKMG-ITRAVNVAK--------ENL-NDVM-AELGMTEGFDVGLEMSGAPPAFRTMLDT
MNHGGRIAMLGIPPSDM-SIDWTK-VIFKGLFIKGIYGREMFETWYKMAALIQ
>tr|B3HMH3|B3HMH3_ECOLX/26-303 L-threonine 3-dehydrogenase OS=Escherichia coli F11 GN=tdh PE=4 SV=1
DLLIKIRKTAICGTDVHIYNWDEWSQKTIPVPMVVGHEYVGEVVGIGQEV-KGFKIGDRV
SGEGHITCGHCRNCRGGRTHLCRNTIGVGVNRPGCFAEYLVIPAFNAFKIP-DNISDDLA
SIFDPFGNAVHTAL-SFDLVGEDVLVSGAGPIGIMAAAVAKHVGARNVVITDVNEYRLEL
ARKMG-ITRAVNVAK--------ENL-NDVM-AELGMTEGFDVGLEMSGAPPAFRTMLDT
MNHGGRIAMLGIPPSDM-SIDWTK-VIFKGLFIKGIYGREMFETWYKMAALIQ
>tr|B3IC08|B3IC08_ECOLX/26-303 L-threonine 3-dehydrogenase OS=Escherichia coli E22 GN=tdh PE=4 SV=1
DLLIKIRKTAICGTDVHIYNWDEWSQKTIPVPMVVGHEYVGEVVGIGQEV-KGFKIGDRV
SGEGHITCGHCRNCRGGRTHLCRNTIGVGVNRPGCFAEYLVIPAFNAFKIP-DNISDDLA
SIFDPFGNAVHTAL-SFDLVGEDVLVSGAGPIGIMAAAVAKHVGARNVVITDVNEYRLEL
ARKMG-ITRAVNVAK--------ENL-NDVM-AELGMTEGFDVGLEMSGAPPAFRTMLDT
MNHGGRIAMLGIPPSDM-SIDWTK-VIFKGLFIKGIYGREMFETWYKMAALIQ
>tr|B3IIU1|B3IIU1_ECOLX/26-303 L-threonine 3-dehydrogenase OS=Escherichia coli E110019 GN=tdh PE=4 SV=1
DLLIKIRKTAICGTDVHIYNWDEWSQKTIPVPMVVGHEYVGEVVGIGQEV-KGFKIGDRV
SGEGHITCGHCRNCRGGRTHLCRNTIGVGVNRPGCFAEYLVIPAFNAFKIP-DNISDDLA
SIFDPFGNAVHTAL-SFDLVGEDVLVSGAGPIGIMAAAVAKHVGARNVVITDVNEYRLEL
ARKMG-ITRAVNVAK--------ENL-NDVM-AELGMTEGFDVGLEMSGAPPAFRTMLDT
MNHGGRIAMLGIPPSDM-SIDWTK-VIFKGLFIKGIYGREMFETWYKMAALIQ
>tr|B3JZ01|B3JZ01_9DELT/30-307 L-threonine 3-dehydrogenase OS=Geobacter sp. M21 GN=GM21DRAFT_2796 PE=4 SV=1
DVLIKVHKTAVCGTDLHIWDWNDWARKTIPVPMVVGHEFVGRVAAMGSNV-ADLNIGDIV
SGEGHIVCGRCRNCLAGRRHLCKDTNGVGVNRAGAFAEYICIPVTNVWHAD-PTIPMEIL
GIFDPFGNATHTTL-AFPILGEDVLITGAGPIGIMATAIARHAGARYIVVTDLNQYRLDL
AKKMG-ATVALNVRE--------GTL-AQVR-QQLGMKEGFDVGLEMSGNGDAFKEMLSN
MCHGGKIAMLGLPSADI-SIDWNQ-VIFNMLTIKGIYGREMYETWYLMQSLIK
>tr|B3WL01|B3WL01_ECOLX/26-303 L-threonine 3-dehydrogenase OS=Escherichia coli B171 GN=tdh PE=4 SV=1
DLLIKIRKTAICGTDVHIYNWDEWSQKTIPVPMVVGHEYVGEVVGIGQEV-KGFKIGDRV
SGEGHITCGHCRNCRGGRTHLCRNTIGVGVNRPGCFAEYLVIPAFNAFKIP-DNISDDLA
SIFDPFGNAVHTAL-SFDLVGEDVLVSGAGPIGIMAAAVAKHVGARNVVITDVNEYRLEL
ARKMG-ITRAVNVAK--------ENL-NDVM-AELGMTEGFDVGLEMSGAPPAFRTMLDT
MNHGGRIAMLGIPPSDM-SIDWTK-VIFKGLFIKGIYGREMFETWYKMAALIQ
>tr|B3WW26|B3WW26_SHIDY/26-303 L-threonine 3-dehydrogenase OS=Shigella dysenteriae 1012 GN=tdh PE=4 SV=1
DLLIKIRKTAICGTDVHIYNWDEWSQKTIPVPMVVGHEYVGEVVGIGQEV-KGFKIGDRV
SGEGHITCGHCRNCRGGRTHLCRNTIGVGVNRPGCFAEYLVIPAFNAFKIP-DNISDDLA
SIFDPFGNAVHTAL-SFDLVGEDVLVSGAGPIGIMAAAVAKHVGARNVVITDVNEYRLEL
ARKMG-ITRAVNVAK--------ENL-NDVM-AELGMTEGFDVGLEMSGAPPAFRTMLDT
MNHGGRIAMLGIPPSDM-SIDWTK-VIFKGLFIKGIYGREMFETWYKMAALIQ
>tr|B3X7Z5|B3X7Z5_ECOLX/26-303 L-threonine 3-dehydrogenase OS=Escherichia coli 101-1 GN=tdh PE=4 SV=1
DLLIKIRKTAICGTDVHIYNWDEWSQKTIPVPMVVGHEYVGEVVGIGQEV-KGFKIGDRV
SGEGHITCGHCRNCRGGRTHLCRNTIGVGVNRPGCFAEYLVIPAFNAFKIP-DNISDDLA
SIFDPFGNAVHTAL-SFDLVGEDVLVSGAGPIGIMAAAVAKHVGARNVVITDVNEYRLEL
ARKMG-ITRAVNVAK--------ENL-NDVM-AELGMTEGFDVGLEMSGAPPAFRTMLDT
MNHGGRIAMLGIPPSDM-SIDWTK-VIFKGLFIKGIYGREMFETWYKMAALIQ
>tr|B3YDM8|B3YDM8_SALET/26-303 L-threonine 3-dehydrogenase OS=Salmonella enterica subsp. enterica serovar Kentucky str. CVM29188 GN=tdh PE=4 SV=1
DLLIKIRKTAICGTDVHIYNWDDWSQKTIPVPMVVGHEYVGEVVGIGQEV-KGFKIGDRV
SGEGHITCGHCRNCRGGRTHLCRNTTGVGVNRPGCFAEYLVIPAFNAFKIP-DNISDDLA
SIFDPFGNAVHTAL-SFDLVGEDVLVSGAGPIGVMAAAVAKHVGARHVVITDVNEYRLEL
ARKMG-VTRAVNVAK--------ESL-NDVM-AELGMTEGFDVGLEMSGAPPAFRTMLDT
MNHGGRIAMLGIPPSDM-SIDWTK-VIFKGLFIKGIYGREMFETWYKMAALIQ
>tr|B4A563|B4A563_SALNE/26-303 L-threonine 3-dehydrogenase OS=Salmonella enterica subsp. enterica serovar Newport str. SL317 GN=tdh PE=4 SV=1
DLLIKIRKTAICGTDVHIYNWDDWSQKTIPVPMVVGHEYVGEVVGIGQEV-KGFKIGDRV
SGEGHITCGHCRNCRGGRTHLCRNTTGVGVNRPGCFAEYLVIPAFNAFKIP-DNISDDLA
SIFDPFGNAVHTAL-SFDLVGEDVLVSGAGPIGVMAAAVAKHVGARHVVITDVNEYRLEL
ARKMG-VTRAVNVAK--------ESL-NDVM-AELGMTEGFDVGLEMSGAPPAFRTMLDT
MNHGGRIAMLGIPPSDM-SIDWTK-VIFKGLFIKGIYGREMFETWYKMAALIQ
>tr|B4ADQ9|B4ADQ9_BACPU/30-308 L-threonine 3-dehydrogenase OS=Bacillus pumilus ATCC 7061 GN=tdh PE=4 SV=1
EVLIQVKATSICGTDVHIYNWDDWAKGRVKAPYIFGHEFTGEVVKTGKQV-SRAKVGDFV
SAETHVVCNQCSMCLTGQQHLCNETKILGVDIDGCFAEYVKVPEQNVWHNP-AQMPVELA
SIQEPLGNAVHTVL-HTPVSGKSVAIFGCGPIGLMAIAVAKASGAVQVFAVDQNEYRLNL
AREMG-ADHIVDIGK--------DDP-VEVI-KQFTRMEGADVICEMSGHPVAINQALEA
CANGGKINILSLPERPV-TIDITNQIVFRGLTVQGITGRKMFETWRQVSELLR
>tr|B4AQJ5|B4AQJ5_FRANO/27-312 L-threonine 3-dehydrogenase OS=Francisella novicida FTE GN=tdh PE=4 SV=1
DVLIKIKKTAICGTDLHIYNWDKWSQNTIPVPMITGHEFAGEVVAKGDGV-TSVDIGDRV
SGEGHLVCGQCRNCRAGKRHLCRKTIGIGVNVQGAFAEYLVMPAVNVFKIP-DSISDDIA
STFDPMGNAIHTAL-SFNLTGEDVLITGAGPIGLMAVKIARFCGARRIVITDINEYRLQM
ARDFG-ATVALNVAPFKNQDELVKQM-RKVM-SDIGMTEGFDIGLEMSGINSAISMMLDV
MNHGGKLSLLGISAGDI-SVDWGA-ILFKGLTLKGIYGREMFETWYLMTSMLQ
>tr|B4D592|B4D592_9BACT/26-303 L-threonine 3-dehydrogenase OS=Chthoniobacter flavus Ellin428 GN=CfE428DRAFT_4081 PE=4 SV=1
DVLIRVDRTGICGTDLHIYKWDAWAQKTIPVPMVVGHEFVGEIVQVGENV-SDFFPGEIV
SGEGHVVCGRCRNCLAGRRHLCAHTVGVGVNRPGAFAEYLSLPMTNVWHHR-PGIDLDVA
SIFDPLGNAVHTAL-SFDVLGEDVLITGAGPIGLMAAAVVRHAGARYVVITDVNEHRLEL
AKKMG-VDVALNVTN--------GSL-AEVQ-KQLQMAEGFDVGLEMSGNPAAFRSMIDN
MAHGGKIAMLGIPSEDI-AIDWNK-VVFNMLTIKGIYGREMYETWYKMSVMLQ
>tr|B4VBD3|B4VBD3_9ACTO/26-303 L-threonine 3-dehydrogenase OS=Streptomyces sp. Mg1 GN=SSAG_04767 PE=4 SV=1
DVLIKVLRTGICGTDLHIRAWDGWAQGAVKTPLVLGHEFVGEVAALGADV-QDIEIGALV
SGEGHLVCGKCRNCLAGRRHLCRSTIGLGVGRDGAFAEYVVLPAQNVWVHR-TAVDLDVA
AIFDPFGNAVHTAL-SFPLVGEDVLITGAGPIGIMAAAVAKHAGARNVVITDVSPERLEI
ARKAG-ATLAVDVRN--------TTI-ADAQ-ARLGLREGFDIGLEMSGRAEAMQDMIAN
MTHGGRIAMLGLPAQDF-PVDWAK-VVTSMLTIKGIYGREMFETWYAMTVLLE
>tr|B4WAR4|B4WAR4_9CAUL/30-309 Alcohol dehydrogenase GroES-like domain family OS=Brevundimonas sp. BAL3 GN=BBAL3_22 PE=4 SV=1
DVLIRVHRTAVCGTDIHIWNWDEWSQKNVPTPMITGHEFAGEIVAVGKDVDRPLKIGQRV
SAEGHVIDLNSEAARAGHFHLDPKTRGIGVNRQGAFAEFVVAPAFNVIELP-DDVPYEIG
SILDPFGNAVHTAQ-QFDLLGEDVLVTGAGPIGMMAAAVARHAGARTVVLTDINDFRLEL
AQKVAPGVRTVNTTK--------EDI-HDVM-KELGLKVGFDVALEMSGSPIAFRQCVDT
LIMGGGMAMLGIPGKPM-ETDWGA-IILKALTIKGVYGREMFTTWRKMLGLLK
>tr|B5C4B4|B5C4B4_SALET/26-303 L-threonine 3-dehydrogenase OS=Salmonella enterica subsp. enterica serovar Saintpaul str. SARA23 GN=tdh PE=4 SV=1
DLLIKIRKTAICGTDVHIYNWDDWSQKTIPVPMVVGHEYVGEVVGIGQEV-KGFKIGDRV
SGEGHITCGHCRNCRGGRTHLCRNTTGVGVNRPGCFAEYLVIPAFNAFKIP-DNISDDLA
SIFDPFGNAVHTAL-SFDLVGEDVLVSGAGPIGVMAAAVAKHVGARHVVITDVNEYRLEL
ARKMG-VTRAVNVAK--------ESL-NDVM-AELGMTEGFDVGLEMSGAPPAFRTMLDT
MNHGGRIAMLGIPPSDM-SIDWTK-VIFKGLFIKGIYGREMFETWYKMAALIQ
>tr|B5C9T6|B5C9T6_SALET/26-303 L-threonine 3-dehydrogenase OS=Salmonella enterica subsp. enterica serovar Schwarzengrund str. SL480 GN=tdh PE=4 SV=1
DLLIKIRKTAICGTDVHIYNWDDWSQKTIPVPMVVGHEYVGEVVGIGQEV-KGFKIGDRV
SGEGHITCGHCRNCRGGRTHLCRNTTGVGVNRPGCFAEYLVIPAFNAFKIP-DNISDDLA
SIFDPFGNAVHTAL-SFDLVGEDVLVSGAGPIGVMAAAVAKHVGARHVVITDVNEYRLEL
ARKMG-VTRAVNVAK--------ESL-NDVM-AELGMTEGFDVGLEMSGAPPAFRTMLDT
MNHGGRIAMLGIPPSDM-SIDWTK-VIFKGLFIKGIYGREMFETWYKMAALIQ
>tr|B5GFH0|B5GFH0_9ACTO/26-303 L-threonine 3-dehydrogenase OS=Streptomyces sp. SPB74 GN=SSBG_03078 PE=4 SV=1
DVLIKVLRTGICGTDLHIRAWDGWAQQAVSAPLVVGHEFFGEVVSTGRDV-SGIAVGDLV
SGEGHLVCGTCRNCLAGRRHLCRATVGLGVGRDGCFAEYVVLPASNVWVHR-NPVDLDIA
AIFDPFGNAVHTAL-SFPLVGEDVLITGAGPIGLMAAAVAKHAGARNVAVTDVSEARLAL
ARKVG-ADLALDVSS--------ASI-ADGQ-RLLGLREGFDVGLEMSGNPAAMRDMLAN
MTHGGKIAMLGLPAQEF-AVDWAR-VVTSMITIKGIYGREMFETWYAMSVLLE
>tr|B5HIJ7|B5HIJ7_STRPR/26-303 L-threonine 3-dehydrogenase OS=Streptomyces pristinaespiralis ATCC 25486 GN=SSDG_04983 PE=4 SV=1
DVLIKVLRTGICGTDLHIRSWDGWAQQAVTTPRVLGHEFVGEVAAIGADV-QDIAVGDIV
SGEGHLVCGKCRNCLAGRRHLCRSTIGLGVGRDGAFAEYVALPASNVWVHR-TKVDLDVA
AIFDPFGNAVHTAL-SFPLVGEDVLITGAGPIGIMAAAVARHAGARNVVITDVSESRLAL
ARKVG-ATLAVNVAE--------TDI-AAAQ-RQLGLKEGFDIGLEMSGRPEAVRDMVDN
MTHGGRIAMLGLPAQEF-AVDWSK-IVTSMITIKGIYGREMFETWYAMTVLLE
>tr|B5HW91|B5HW91_9ACTO/26-303 L-threonine 3-dehydrogenase OS=Streptomyces sviceus ATCC 29083 GN=SSEG_03676 PE=4 SV=1
DVLIKVLRTGICGTDLHIRSWDGWAQQAIRTPLVLGHEFVGEVVETGRDV-SEIALGDRV
SGEGHLVCGKCRNCLAGRRHLCRATVGLGVGRDGAFAEYVVLPAANVWVHR-VPVDLDVA
AIFDPFGNAVHTAL-SFPLVGEDVLITGAGPIGLMAAAVARHAGARNVVVTDVSEERLEL
ARKIG-VSLALNVSE--------ARI-ADGQ-RELGLREGFDIGLEMSGRPEALRDMIAN
MTHGGRIAMLGLPAAEF-PVDWAR-IVTSMITIKGIYGREMFETWYAMSVLLE
>tr|B5JCQ6|B5JCQ6_9BACT/26-303 L-threonine 3-dehydrogenase OS=Verrucomicrobiae bacterium DG1235 GN=VDG1235_3720 PE=4 SV=1
DVLIRVIRTGVCGTDLHIYVWDDWAQKTIPVPMVVGHEFVGEIVALGSNV-FDFKLGDVV
SGEGHVVCGRCRNCMAGRRHLCAHVKGIGVNRAGAFAEYIVLPMTNVWLHH-EGVDLDVA
SIFDPFGNAVHTAL-SFPLLGEDVLITGAGPIGIIATAVARHAGARYIVVSDLNEYRLDL
ARKMG-ATVAFNAKE--------RDL-ASIQ-KELDMQEGFDVGLEMSGNPNAFKDMVNN
LCHGGKVAMLGIPSGPM-GIDWNH-VVFNMLTIKGIYGREMYETWYKMTVMLQ
>tr|B5MH58|B5MH58_SALET/26-303 L-threonine 3-dehydrogenase OS=Salmonella enterica subsp. enterica serovar Saintpaul str. SARA29 GN=tdh PE=4 SV=1
DLLIKIRKTAICGTDVHIYNWDDWSQKTIPVPMVVGHEYVGEVVGIGQEV-KGFKIGDRV
SGEGHITCGHCRNCRGGRTHLCRNTTGVGVNRPGCFAEYLVIPAFNAFKIP-DNISDDLA
SIFDPFGNAVHTAL-SFDLVGEDVLVSGAGPIGVMAAAVAKHVGARHVVITDVNEYRLEL
ARKMG-VTRAVNVAK--------ESL-NDVM-AELGMTEGFDVGLEMSGAPPAFRTMLDT
MNHGGRIAMLGIPPSDM-SIDWTK-VIFKGLFIKGIYGREMFETWYKMAALIQ
>tr|B5N5D6|B5N5D6_SALET/26-303 L-threonine 3-dehydrogenase OS=Salmonella enterica subsp. enterica serovar 4,[5],12:i:- str. CVM23701 GN=tdh PE=4 SV=1
DLLIKIRKTAICGTDVHIYNWDDWSQKTIPVPMVVGHEYVGEVVGIGQEV-KGFKIGDRV
SGEGHITCGHCRNCRGGRTHLCRNTTGVGVNRPGCFAEYLVIPAFNAFKIP-DNISDDLA
SIFDPFGNAVHTAL-SFDLVGEDVLVSGAGPIGVMAAAVAKHVGARHVVITDVNEYRLEL
ARKMG-VTRAVNVAK--------ESL-NDVM-AELGMTEGFDVGLEMSGAPPAFRTMLDT
MNHGGRIAMLGIPPSDM-SIDWTK-VIFKGLFIKGIYGREMFETWYKMAALIQ
>tr|B5NCV1|B5NCV1_SALET/26-303 L-threonine 3-dehydrogenase OS=Salmonella enterica subsp. enterica serovar Javiana str. GA_MM04042433 GN=tdh PE=4 SV=1
DLLIKIRKTAICGTDVHIYNWDDWSQKTIPVPMVVGHEYVGEVVGIGQEV-KGFKIGDRV
SGEGHITCGHCRNCRGGRTHLCRNTTGVGVNRPGCFAEYLVIPAFNAFKIP-DNISDDLA
SIFDPFGNAVHTAL-SFDLVGEDVLVSGAGPIGVMAAAVAKHVGARHVVITDVNEYRLEL
ARKMG-VTRAVNVAK--------ESL-NDVM-AELGMTEGFDVGLEMSGAPPAFRTMLDT
MNHGGRIAMLGIPPSDM-SIDWTK-VIFKGLFIKGIYGREMFETWYKMAALIQ
>tr|B5NSN6|B5NSN6_SALET/26-303 L-threonine 3-dehydrogenase OS=Salmonella enterica subsp. enterica serovar Kentucky str. CDC 191 GN=tdh PE=4 SV=1
DLLIKIRKTAICGTDVHIYNWDDWSQKTIPVPMVVGHEYVGEVVGIGQEV-KGFKIGDRV
SGEGHITCGHCRNCRGGRTHLCRNTTGVGVNRPGCFAEYLVIPAFNAFKIP-DNISDDLA
SIFDPFGNAVHTAL-SFDLVGEDVLVSGAGPIGVMAAAVAKHVGARHVVITDVNEYRLEL
ARKMG-VTRAVNVAK--------ESL-NDVM-AELGMTEGFDVGLEMSGAPPAFRTMLDT
MNHGGRIAMLGIPPSDM-SIDWTK-VIFKGLFIKGIYGREMFETWYKMAALIQ
>tr|B5P1S8|B5P1S8_SALET/26-303 L-threonine 3-dehydrogenase OS=Salmonella enterica subsp. enterica serovar Heidelberg str. SL486 GN=tdh PE=4 SV=1
DLLIKIRKTAICGTDVHIYNWDDWSQKTIPVPMVVGHEYVGEVVGIGQEV-KGFKIGDRV
SGEGHITCGHCRNCRGGRTHLCRNTTGVGVNRPGCFAEYLVIPAFNAFKIP-DNISDDLA
SIFDPFGNAVHTAL-SFDLVGEDVLVSGAGPIGVMAAAVAKHVGARHVVITDVNEYRLEL
ARKMG-VTRAVNVAK--------ESL-NDVM-AELGMTEGFDVGLEMSGAPPAFRTMLDT
MNHGGRIAMLGIPPSDM-SIDWTK-VIFKGLFIKGIYGREMFETWYKMAALIQ
>tr|B5PBV2|B5PBV2_SALET/26-303 L-threonine 3-dehydrogenase OS=Salmonella enterica subsp. enterica serovar Weltevreden str. HI_N05-537 GN=tdh PE=4 SV=1
DLLIKIRKTAICGTDVHIYNWDDWSQKTIPVPMVVGHEYVGEVVGIGQEV-KGFKIGDRV
SGEGHITCGHCRNCRGGRTHLCRNTTGVGVNRPGCFAEYLVIPAFNAFKIP-DNISDDLA
SIFDPFGNAVHTAL-SFDLVGEDVLVSGAGPIGVMAAAVAKHVGARHVVITDVNEYRLEL
ARKMG-VTRAVNVAK--------ESL-NDVM-AELGMTEGFDVGLEMSGAPPAFRTMLDT
MNHGGRIAMLGIPPSDM-SIDWTK-VIFKGLFIKGIYGREMFETWYKMAALIQ
>tr|B5PRJ7|B5PRJ7_SALHA/26-303 L-threonine 3-dehydrogenase OS=Salmonella enterica subsp. enterica serovar Hadar str. RI_05P066 GN=tdh PE=4 SV=1
DLLIKIRKTAICGTDVHIYNWDDWSQKTIPVPMVVGHEYVGEVVGIGQEV-KGFKIGDRV
SGEGHITCGHCRNCRGGRTHLCRNTTGVGVNRPGCFAEYLVIPAFNAFKIP-DNISDDLA
SIFDPFGNAVHTAL-SFDLVGEDVLVSGAGPIGVMAAAVAKHVGARHVVITDVNEYRLEL
ARKMG-VTRAVNVAK--------ESL-NDVM-AELGMTEGFDVGLEMSGAPPAFRTMLDT
MNHGGRIAMLGIPPSDM-SIDWTK-VIFKGLFIKGIYGREMFETWYKMAALIQ
>tr|B5Q6T8|B5Q6T8_SALVI/26-303 L-threonine 3-dehydrogenase OS=Salmonella enterica subsp. enterica serovar Virchow str. SL491 GN=tdh PE=4 SV=1
DLLIKIRKTAICGTDVHIYNWDDWSQKTIPVPMVVGHEYVGEVVGIGQEV-KGFKIGDRV
SGEGHITCGHCRNCRGGRTHLCRNTTGVGVNRPGCFAEYLVIPAFNAFKIP-DNISDDLA
SIFDPFGNAVHTAL-SFDLVGEDVLVSGAGPIGVMAAAVAKHVGARHVVITDVNEYRLEL
ARKMG-VTRAVNVAK--------ESL-NDVM-AELGMTEGFDVGLEMSGAPPAFRTMLDT
MNHGGRIAMLGIPPSDM-SIDWTK-VIFKGLFIKGIYGREMFETWYKMAALIQ
>tr|B5WN31|B5WN31_9BURK/26-303 L-threonine 3-dehydrogenase OS=Burkholderia sp. H160 GN=BH160DRAFT_4484 PE=4 SV=1
DVMIRITRTAICGTDIHIWKWDDWAQKTIPVPMHVGHEYVGEIVEMGQEV-RGFAIGDRV
SGEGHITCGFCRNCRAGRRHLCRNTIGVGVNREGAFAEYLVIPAFNAFKIP-PEISDDLA
AIFDPFGNATHTAL-SFNLVGEDVLITGAGPIGIMAVAIAKHVGARNVVITDVNDYRLEL
ARKMG-ATRAVNVSR--------ESL-HDVM-HDLHMTEGFDVGLEMSGVPSAFTSMLEA
MNHGGKIALLGIPPAQT-AIDWTQ-VIFKGLEIRGIYGREMFETWYKMVAMLQ
>tr|B6BF19|B6BF19_9RHOB/32-310 L-threonine 3-dehydrogenase OS=Rhodobacterales bacterium Y4I GN=tdh PE=4 SV=1
EVLIKVKKTGICGTDIHIWNWDDWAAHTVPVPMITGHEFAGEIVEIGRNV-TDLAVGQRC
SGEGHLIKTDSRQSRAGKFHLDPGTRGIGVNEQGAFAQYLKLPAFNVVPLP-DDIPDEIG
AILDPLGNAVHTAL-SFDLLGEDVLITGAGPIGIMAAAVAKHAGARHVVITDINPDRLQL
AAHVVPAVRTVDVSK--------EEL-QDVI-RELGMKQGFDVGLEMSGSQAALDQMVEA
LVMGGKIALLGIPPGKS-PVDWSR-IVFKAITLKGVYGREMFETWYKMIAMLQ
>tr|B6BTJ1|B6BTJ1_9PROT/26-305 L-threonine 3-dehydrogenase OS=beta proteobacterium KB13 GN=tdh PE=4 SV=1
DVIVKIHKTAICGTDIHIYNWDEWAQKTIPVPMITGHEYAGEIVEVGQNV-TDLSVGDIV
SGEGHITCGRCRNCLAGRIHLCPNTIGVGVNRTGAFAEFVSIPAKNIFKPS-REISTDLL
SVFDPYGNAVHTAL-SFNMVGEDVLITGAGPIGSMAALVAKHAGARNIVITDMNQFRLDL
IKKILPEVITINVSK--------EKITKEMM-AKLGIFEGFDVGLEMSGSPQAFSGMLDL
MINGGNIAMLAIMPAGS-GIDWDM-VVFKGLTIKGIYGREIFETWYKGSMMVQ
>tr|B6FFQ1|B6FFQ1_9ENTR/26-303 Putative uncharacterized protein OS=Enterobacter cancerogenus ATCC 35316 GN=ENTCAN_03582 PE=4 SV=1
DLLIKIRKTAICGTDVHIYNWDQWSQNTIPVPMVVGHEYVGEVVGIGQEV-KGFKIGDRV
SGEGHITCGHCRNCRGGRTHLCRNTVGVGVNRPGCFAEYLVIPAFNAFKIP-DNISDDLA
SIFDPFGNAVHTAL-SFDLVGEDVLVSGAGPIGIMAAAVAKHVGARNVVITDVNEYRLSL
ARKMG-VTRAVDVSK--------ENL-NDVM-AELGMTEGFDVGLEMSGAPPAFRTMLDT
MNHGGRIAMLGIPPSDM-SIDWNK-VIFKGLFIKGIYGREMFETWYKMAALIQ
>tr|B6WYL8|B6WYL8_9ENTR/26-303 Putative uncharacterized protein OS=Providencia rustigianii DSM 4541 GN=PROVRUST_00041 PE=4 SV=1
DVMIKIRKTAICGTDVHIYNWDEWSQKTIPVPMVVGHEYIGEIVEIGQEV-KGFKIGDRV
SGEGHITCGHCRNCRGGRTHLCRNTIGVGVNRPGCFAEYLVIPAFNAFKIP-DNIPDEIA
AIFDPFGNAVHTAL-SFDLVGEDVLVSGAGPIGIMAAAVCRHVGARHVVITDVNDYRLEL
AKKMG-VTRAVNVSR--------ENL-KDVM-KELGMKEGFDVALEVSGAPPAFQTMLDT
MNHGGRIALLGIPPSSM-ATDWSQ-VIFKGLFIKGIYGREMFETWYKMATLIQ
>tr|B6XJU8|B6XJU8_9ENTR/26-303 Putative uncharacterized protein OS=Providencia alcalifaciens DSM 30120 GN=PROVALCAL_03656 PE=4 SV=1
DVMIKIRKTAICGTDVHIYNWDEWSQKTIPVPMVVGHEYIGEIVEIGQEV-KGFKIGDRV
SGEGHITCGHCRNCRGGRTHLCRNTIGVGVNRPGCFAEYLVIPAFNAFKIP-DNIPDEIA
SIFDPFGNAVHTAL-SFDLVGEDVLVSGAGPIGIMAAAVCRHVGARHVVITDVNDYRLEL
AKKMG-VTRAVNVSR--------ENL-KDVM-NELGMKEGFDVALEVSGAPAAFQTMLDT
MNHGGRIALLGIPPASM-ATDWSQ-VIFKGLFIKGIYGREMFETWYKMATLVQ
>tr|B6YL24|B6YL24_9BACT/31-309 L-threonine 3-dehydrogenase OS=Thermotogales bacterium TBF 19.5.1 GN=KoleDRAFT_1024 PE=4 SV=1
EVLVKVDKASICGTDVHIYEWNEWSQQRIKPPQIAGHEFTGEVIEVGENV-SMVSVGDRV
VSETHIPCMKCLQCKTGKMHICRDMEILGVDRDGVFAKYVKVPEIVLWKVD-KGIPAEYA
SIMEPFGNAVHTAL-VTDLTGKNVLITGAGPIGVMAAAVAKASGAARVIVTELKDFRKSL
AKKMG-ADVVLDPRE--------IDV-PSKV-KELTEGNGVDVLLEMSGNVNALVQGLQS
ITNGGVVSLLGVFPGSI-SFDINSLIIFKGLTVFGITGRKMFETWQIATQLLK
>tr|B6ZRP4|B6ZRP4_ECO57/26-303 L-threonine 3-dehydrogenase OS=Escherichia coli O157:H7 str. TW14588 GN=tdh PE=4 SV=1
DLLIKIRKTAICGTDVHIYNWDEWSQKTIPVPMVVGHEYVGEVVGIGQEV-KGFKIGDRV
SGEGHITCGHCRNCRGGRTHLCRNTIGVGVNRPGCFAEYLVIPAFNAFKIP-DNISDDLA
SIFDPFGNAVHTAL-SFDLVGEDVLVSGAGPIGIMAAAVAKHVGARNVVITDVNEYRLEL
ARKMG-ITRAVNVAK--------ENL-NDVM-AELGMTEGFDVGLEMSGAPPAFRTMLDT
MNHGGRIAMLGIPPSDM-SIDWTK-VIFKGLFIKGIYGREMFETWYKMAALIQ
>tr|B7BSY7|B7BSY7_9CLOT/35-312 Putative uncharacterized protein OS=Clostridium hylemonae DSM 15053 GN=CLOHYLEM_03654 PE=4 SV=1
DVKIKIHKTAICGTDVHIYQWNDWAQHTIPVGLTAGHEYVGEVVEVGGGV-QGFHIGDLV
SGEGHITCGKCRNCLEGHKENCKDAKGVGVNRNGAFAEYLVIPSSNVWPCN-PAIPEEMY
AIFDPFGNATHTAL-SYDVLGEDVLITGAGPIGIMAAAIVKFSGARHVVVTDLNQYRLDL
AKKLG-ATRVVNLKE--------EKL-TDVM-KEIGMTEGFDVGLEMSGSQPGLSDMIHN
MKHGGKIALLGLQRTDA-VVDLET-VIFNGLNLRGIYGRKVWDTWYKMSTMLQ
>tr|B7CTJ3|B7CTJ3_BURPS/26-303 L-threonine 3-dehydrogenase OS=Burkholderia pseudomallei 576 GN=tdh PE=4 SV=1
DVLIKIRRTAICGTDIHIWKWDDWAQKTIPVPMHVGHEYVGEIVEMGQEV-RGFSIGDRV
SGEGHITCGFCRNCRAGRRHLCRNTVGVGVNREGAFAEYLAIPAFNAFKIP-PEISDDLA
AIFDPFGNATHTAL-SFNLVGEDVLITGAGPIGVMAVAIAKHVGARNVVITDINDYRLEL
ARKMG-ATRAVNVSR--------ESL-RDVM-ADLHMTEGFDVGLEMSGVPSAFTSLLES
MNHGGKVALLGIPPAQT-AIDWNQ-VIFKGLEIKGIYGREMFETWYKMVAMLQ
>tr|B7DGJ1|B7DGJ1_DESSA/29-306 L-threonine 3-dehydrogenase OS=Desulfovibrio salexigens DSM 2638 GN=DesalDRAFT_2032 PE=4 SV=1
DVLIKVKKTAICGTDIHIYNWDSWAQQTIPVPMVVGHEFVGTIEKMGGEV-QGLALGDRV
SAEGHVTCGHCRNCRAGKRHLCRNTIGVGVNRPGCFAEYVCVPAVNVFKLN-DAITDDVA
SIFDPLGNAVHTAL-SFDLVGEDVLITGAGPIGMMAVAVARHAGARHVVITDINDYRLDL
AGKMG-ATRTVNVTK--------EKL-EDVM-NELGMTEGFDVGLEMSGSPAAFGEMLDK
MNHGGNIALLGILPDNT-AIDWNQ-VVFKGLKLKGIYGREMFETWYKMASMLQ
>tr|B7ID59|B7ID59_9THEM/27-304 L-threonine 3-dehydrogenase OS=Thermosipho africanus TCF52B GN=THA_1495 PE=4 SV=1
EVLVKIRRASICGTDVHIYKWDEWSQSRINPPLIVGHEMAGEVVAIGEAV-TQVKVGDLV
SAETHIPCEHCVQCKTGRMHVCKNLEILGVDRNGVFTEYAIIPETVLWRFS-KEIPLDYA
SVMEPFGNAIHTAL-VTDLTGKKVLITGAGPIGLMAIQVAKASGASLVITSEVDPNRIQM
AKENG-ADIVINPAE--------QDL-VKSI-YTITD-DGVDILLEMSGNKKALEDGLKC
VTMGGEASLLGIFGGSI-DINLDSLVIMRGITIYGITGRKMFDTWKVADELLR
>tr|B7L742|B7L742_ECOLX/26-303 Threonine 3-dehydrogenase, NAD(P)-binding OS=Escherichia coli GN=tdh PE=4 SV=1
DLLIKIRKTAICGTDVHIYNWDEWSQKTIPVPMVVGHEYVGEVVGIGQEV-KGFKIGDRV
SGEGHITCGHCRNCRGGRTHLCRNTIGVGVNRPGCFAEYLVIPAFNAFKIP-DNISDDLA
SIFDPFGNAVHTAL-SFDLVGEDVLVSGAGPIGIMAAAVAKHVGARNVVITDVNEYRLEL
ARKMG-ITRAVNVAK--------ENL-NDVM-AELGMTEGFDVGLEMSGAPPAFRTMLDT
MNHGGRIAMLGIPPSDM-SIDWTK-VIFKGLFIKGIYGREMFETWYKMAALIQ
>tr|B7LVH6|B7LVH6_ESCFE/26-303 Threonine 3-dehydrogenase, NAD(P)-binding OS=Escherichia fergusonii GN=tdh PE=4 SV=1
DLLIKIRKTAICGTDVHIYNWDEWSQKTIPVPMVVGHEYVGEVVGIGQEV-KGFKIGDRV
SGEGHITCGHCRNCRAGRTHLCRNTIGVGVNRPGCFAEYLVIPAFNAFKIP-DNISDDLA
SIFDPFGNAVHTAL-SFDLVGEDVLVSGAGPIGIMAAAVAKHVGARNVVITDVNEYRLEL
ARKMG-ITRAVNVAK--------ENL-EDVM-AELGMTEGFDVGLEMSGAPAAFRTMLDT
MNHGGRIAMLGIPPSDM-SIDWTK-VIFKGLFIKGIYGREMFETWYKMAALIQ
>tr|B7MFI0|B7MFI0_ECOLX/26-303 Threonine 3-dehydrogenase, NAD(P)-binding OS=Escherichia coli GN=tdh PE=4 SV=1
DLLIKIRKTAICGTDVHIYNWDEWSQKTIPVPMVVGHEYVGEVVGIGQEV-KGFKIGDRV
SGEGHITCGHCRNCRGGRTHLCRNTIGVGVNRPGCFAEYLVIPAFNAFKIP-DNISDDLA
SIFDPFGNAVHTAL-SFDLVGEDVLVSGAGPIGIMAAAVAKHVGARNVVITDVNEYRLEL
ARKMG-ITRAVNVAK--------ENL-NDVM-TELGMTEGFDVGLEMSGAPPAFRTMLDT
MNHGGRIAMLGIPPSDM-SIDWTK-VIFKGLFIKGIYGREMFETWYKMAALIQ
>tr|B7NES3|B7NES3_ECOLX/26-303 Threonine 3-dehydrogenase, NAD(P)-binding OS=Escherichia coli GN=tdh PE=4 SV=1
DLLIKIRKTAICGTDVHIYNWDEWSQKTIPVPMVVGHEYVGEVVGIGQEV-KGFKIGDRV
SGEGHITCGHCRNCRGGRTHLCRNTIGVGVNRPGCFAEYLVIPAFNAFKIP-DNISDDLA
SIFDPFGNAVHTAL-SFDLVGEDVLVSGAGPIGIMAAAVAKHVGARNVVITDVNEYRLEL
ARKMG-VTRAVNVAK--------ENL-NDVM-AELGMTEGFDVGLEMSGAPPAFRTMLDT
MNHGGRIAMLGIPPSDM-SIDWTK-VIFKGLFIKGIYGREMFETWYKMAALIQ
>tr|B7QUN0|B7QUN0_9RHOB/32-310 L-threonine 3-dehydrogenase OS=Ruegeria sp. R11 GN=tdh PE=4 SV=1
EVLIKVKKTGICGTDIHIWNWDEWASHTVPVPMITGHEFAGEIVEIGRDV-TDLAVGQRC
SGEGHLIKTDSRQSRAGKFHLDPGTRGIGVNEQGAFAQYLKLPAFNVVPLP-DDIPDEIG
AILDPLGNAVHTAL-SFDLLGEDVLITGAGPIGIMAAAVAKHAGARHVVITDINPDRLAL
AEHVVPAVRAVNVAQ--------EDL-QDVV-RELGLKQGFDVGLEMSGSQAALDQMVEA
LVMGGKIALLGIPPGKS-PVDWSR-IVFKAITIKGVYGREMFETWYKMIAMLQ
>tr|B7R6A2|B7R6A2_9THEO/33-311 L-threonine 3-dehydrogenase OS=Carboxydibrachium pacificum DSM 12653 GN=tdh PE=4 SV=1
EVLIKVKATSICGTDVHIYVWNEWAKSRIKPPKTMGHEFVGEVVEIGENV-TSVKVGDLV
SAETHIVCGKCRACRTGNAHICENTLILGVDTDGAFAEYIKVPESNVWIND-KHIPLEIL
SIQEPLGNAVHTVF-SGDVVGKSVAVIGCGPIGMMAIPLLKRTGAAAIFAIEPADYRREL
AHKLG-ATRVINPLR--------EDV-VSII-KSETEGYGADVVLDFSGNPTAIRQGLEY
IAKGGRMSILGLPDNEV-PIDITNNVVFKGITIQGITGRRMYDTWYTVKGLLK
>tr|B7RM04|B7RM04_9RHOB/30-307 L-threonine 3-dehydrogenase OS=Roseobacter sp. GAI101 GN=tdh PE=4 SV=1
DVLIKINKTGICGTDIHIWNWDDWAQKTVPVPLITGHEFAGEIVELGRNV-TDLSIGQRC
SGEGHLIGKTSRQSRSGKFHLDPATRGIGVNEQGAFAQYLRLPAFNVVPLP-DEVSDDIG
AILDPLGNAVHTAL-SFDLVGEDVLITGAGPIGIMAAAVARHVGARHVAITDVNPARLAL
AEKVA-DVVPVNVAK--------EDL-ADVI-ARLKMKQGFDVGMEMSGNQAALDQMVEA
MTMGGRIAMLGIPPGKS-AVDWSR-IVFKAITIKGVYGREIFETWYKMIAMLE
>tr|B7RTV8|B7RTV8_9GAMM/26-303 L-threonine 3-dehydrogenase OS=marine gamma proteobacterium HTCC2148 GN=tdh PE=4 SV=1
DVLIKVKRTAICGTDMHIYNWDAWAQKTIPVPMVVGHEFVGEIADVGANV-NDFRPGQIV
SGEGHVVCGRCRNCMAGRRHLCNQTSGIGVDRPGSFAEYVALPMSNVWEHS-PGIDLDVA
SLFDPFGNATHTAL-QFDLLGEDVLITGAGPIGAMAAAVCKHAGARHVVITDVIDSRLDL
ARTLG-ATRTVNVTR--------ERI-ADVK-AELGMYEGFDVGLEMSGNPQAFNELIDN
MCHGGKISILGIPAENT-AIDWNK-VIFNMLTLKGIYGREMYETWYKMSVMID
>tr|B7ULH2|B7ULH2_ECO27/26-303 Threonine 3-dehydrogenase, NAD(P)-binding OS=Escherichia coli O127:H6 str. E2348/69 GN=tdh PE=4 SV=1
DLLIKIRKTAICGTDVHIYNWDEWSQKTIPVPMVVGHEYVGEVVGIGQEV-KGFKIGDRV
SGEGHITCGHCRNCRGGRTHLCRNTIGVGVNRPGCFAEYLVIPAFNAFKIP-DNISDDLA
SIFDPFGNAVHTAL-SFDLVGEDVLVSGAGPIGIMAAAVAKHVGARNVVITDVNEYRLEL
ARKMG-ITRAVNVAK--------ENL-NDVM-TELGMTEGFDVGLEMSGAPPAFRTMLDT
MNHGGRIAMLGIPPSDM-SIDWTK-VIFKGLFIKGIYGREMFETWYKMAALIQ
>tr|B7VR52|B7VR52_VIBSP/28-305 L-threonine 3-dehydrogenase OS=Vibrio splendidus LGP32 GN=VS_II0437 PE=4 SV=1
DLLIRIKKTAICGTDVHIYNWDEWSQNTIPVPMVVGHEYVGEVVGIGQEV-RGFEIGDRV
SGEGHITCGHCRNCRGGRTHLCRNTTGVGVNRTGAFSEFLVIPAFNAFKIP-AEISDDLA
SIFDPFGNAVHTAL-SFDLVGEDVLITGAGPIGIMAAAVAKHVGARHVVITDVNEYRLDL
ARQMG-VTRAVNVME--------EKL-EDVM-SDLGMTEGFDVGLEMSGNPSAFNSMLTN
MNHGGKISLLGIPPSDM-AVDWNQ-VIFKGLVIKGIYGREMFETWYKMASLIQ
>tr|Q0FN51|Q0FN51_9RHOB/30-307 L-threonine 3-dehydrogenase OS=Roseovarius sp. HTCC2601 GN=tdh PE=3 SV=1
DVLIRINKTGICGTDIHIWNWDEWAQRTVPVPLITGHEFAGEIVELGRDV-TGLEIGQRC
SGEGHLIGRQSRQSRAGRFHLDPETRGIGVNEQGAFAEYLRLPAFNVVPLP-DAVDDEIG
AILDPLGNAVHTAL-SYDLVGEDVLITGAGPIGIMAAAVARHVGARHVVITDVNPARLEL
AAQVT-DVVPVNVAQ--------EDL-RDVA-ARLKMKQGFDVGLEMSGNQAALDQMVES
LVMGGRIALLGIPPGKS-PVDWSR-IVFKAITLKGIYGREIFETWYKMIAMLE
>tr|Q1VFN1|Q1VFN1_VIBAL/28-305 L-threonine 3-dehydrogenase OS=Vibrio alginolyticus 12G01 GN=tdh PE=3 SV=1
DILIKIKKTAICGTDVHIYNWDEWSQKTIPVPMVVGHEYVGEVVAIGQEV-RGFEIGDRV
SGEGHITCGHCRNCRGGRTHLCRNTIGVGVNREGAFAEYLVIPAFNAFKIP-EGISDDLA
SIFDPFGNAVHTAL-SFDLVGEDVLITGAGPIGIMAAAVAKHVGARHVVITDVNEYRLEL
ARKMG-VKRAVNVAE--------EKL-EDVM-AELGMTEGFDVGLEMSGNPAAFNSMLTT
MNHGGRIALLGIPPSDM-GIDWNQ-VIFKGLVIKGIYGREMFETWYKMASLIQ
>tr|Q1YRI7|Q1YRI7_9GAMM/26-303 L-threonine 3-dehydrogenase OS=gamma proteobacterium HTCC2207 GN=tdh PE=3 SV=1
DVLIKIKRTAICGTDMHIYNWDSWAQETIPVPMVVGHEFVGEIVDVGSNV-NDFRPGQIV
SGEGHVVCGRCRNCLAGRRHLCAHTSGIGVDRSGAFAEYLALPMSNVWEHR-ADIDLDVA
ALFDPLGNAVHTAL-QYDLLGEDVLITGAGPIGAMAAAVCRHAGARNVVITDINPQRLAL
AKELG-ATCTVDVRT--------EKL-ADVQ-RALGMSEGFDVGLEMSGNPAGFRDLLSN
MCHGGKVAMLGIPAEEV-AIDWSL-VIFNMLTLKGIYGREMYETWYKMSVMIE
>tr|Q1Z1W9|Q1Z1W9_PHOPR/28-305 L-threonine 3-dehydrogenase OS=Photobacterium profundum 3TCK GN=tdh PE=3 SV=1
DLLIRIKKTAICGTDVHIYNWDEWSQKTIPVPMVVGHEYVGEVVGIGQEV-RGFEIGDRV
SGEGHITCGHCRNCRGGRTHLCRNTTGVGVNRDGAFAEFLVIPAFNAFKIP-EGISDDLA
SIFDPFGNAVHTAL-SFDLVGEDVLITGAGPIGIMAAAVAKHVGARHVVITDVNEYRLDL
ARKMG-VTRAVNVAN--------EKL-EDVM-SELGMTEGFDVGLEMSGVPSAFNGMLAN
MNHGGKVALLGIPPSDM-AVDWTQ-VIFKGLVIKGIYGREMFETWYKMASLIQ
>tr|Q1ZCF2|Q1ZCF2_9GAMM/28-305 Threonine 3-dehydrogenase OS=Psychromonas sp. CNPT3 GN=PCNPT3_08320 PE=3 SV=1
DLLIKIRKTAICGTDIHIYNWDEWSQKTIPVPMVVGHEYVGEVVAMGQEV-RGYEIGDRV
SGEGHITCGFCRNCRAGRTHLCRNTIGVGVNRTGAFAEYLVIPAFNAFKIP-DDISDDLA
AIFDPFGNAVHSAL-SFDLVGEDVLITGAGPIGIMAAAVAKHVGARHVVITDVNEYRLDL
ARKMG-VTRAVNVAN--------EKL-EDVM-AELNMTEGFDVGLEMSGVPMAFNSMLKN
LTHGGKVALLGIPPSDM-SVDWNM-IIFKGLLIKGIYGREMFETWYKMGSLLQ
>tr|Q1ZQ35|Q1ZQ35_9VIBR/28-305 L-threonine 3-dehydrogenase OS=Vibrio angustum S14 GN=tdh PE=3 SV=1
DLLIRIKKTAICGTDVHIYNWDEWSQKTIPVPMVVGHEYVGEVVGMGQEV-RGFAIGDRV
SGEGHITCGHCRNCRGGRTHLCRNTIGVGVNREGAFAEYLVIPAFNAFKIP-DDISDDVA
SIFDPFGNAVHTAL-SFDLVGEDVLITGAGPIGIMAAAVAKHVGARHVVITDVNEYRLDL
AREMG-VTRAVNVAK--------ESL-TDVM-AELGMKEGFDVGMEMSGNPAAFNSMLSS
MNHGGKIALLGIPPSDM-AIDWNQ-VIFKGLIIKGIYGREMFETWYKMATLIQ
>tr|Q2C312|Q2C312_9GAMM/28-305 L-threonine 3-dehydrogenase OS=Photobacterium sp. SKA34 GN=tdh PE=3 SV=1
DLLIRIKKTAICGTDVHIYNWDEWSQKTIPVPMVVGHEYVGEVVGMGQEV-RGFAIGDRV
SGEGHITCGHCRNCRGGRTHLCRNTIGVGVNREGAFAEYLVIPAFNAFKIP-DDISDDVA
SIFDPFGNAVHTAL-SFDLVGEDVLITGAGPIGIMAAAVAKHVGARHVVITDVNEYRLDL
AREMG-VTRAINVAK--------ESL-TDVM-AELGMKEGFDVGMEMSGNPAAFNSMLSS
MNHGGKIALLGIPPSDM-AIDWNQ-VIFKGLIIKGIYGREMFETWYKMATLIQ
>tr|Q2CJP8|Q2CJP8_9RHOB/30-307 L-threonine 3-dehydrogenase OS=Oceanicola granulosus HTCC2516 GN=tdh PE=3 SV=1
DVLIKVRKTGICGTDIHIWKWDEWAAHTVPVPLITGHEFAGEIVELGRSV-TDLEIGQRV
SGEGHLIGHQSRQSRAGKFHLDPGTRGIGVNEQGAFAEYLRLPAFNVVPLP-DAIDDEIG
AILDPLGNAVHTAL-SFDLVGEDVLITGAGPIGIMAAAVARHVGARHVVITDVNPERLAL
AEKVA-DVTPVNVAS--------EDL-ADVI-PRLKMKQGFDVGLEMSGNQRALDQMVEN
LVMGGRIALLGIPPGKS-PVDWSR-IVFKAITIKGVYGREIFETWYKMIAMLE
>tr|A0JUI4|A0JUI4_ARTS2/26-304 L-threonine 3-dehydrogenase OS=Arthrobacter sp. (strain FB24) GN=Arth_1310 PE=3 SV=1
DVKIRVMTTGICGTDLHIQSWDAWAQSMIEAPLIAGHEFYGEVVETGEDV-RDVKVGDRV
SGEGHIVCGICRNCRAGRRQMCIHTVSVGVQRDGAFAEYVVIPETNVWVHQDPSVTPELG
AIFDPFGNAVHTAL-SFPLVGEDVLITGAGPIGLMAIAVARHAGARKIAITDVSAPRLEL
ARQLG-VDLAIDVSK--------MRV-KDAQ-RELGMREGFDIGMEMSGHPTALPEMIDN
MNHGGRIAMLGLPSQSI-DIDWGK-VVTHMLTMKGIYGREMFETWYAMSAMLS
>tr|A1R4S1|A1R4S1_ARTAT/26-304 L-threonine 3-dehydrogenase OS=Arthrobacter aurescens (strain TC1) GN=tdh PE=3 SV=1
DVKIRVMTTGICGTDLHIQSWDAWAQGIIETPLIAGHEFYGEVVEIGEDV-RDVKVGDRV
SGEGHVVCGICRNCRAGRRQMCIHTVSVGVQRDGAFAEYVVIPETNVWVHHDESVTPELG
AIFDPFGNAVHTAL-SFPLVGEDVLITGAGPIGLMAIAVARHAGARKIAITDVSAPRLEL
ARQMG-VDLAVDVSK--------MRV-REAQ-QELGMREGFDIGLEMSGHPTALPEMIDN
MNHGGRIAMLGLPSQSI-DIDWGK-VVTHMLTLKGIYGREMFETWYAMSAMLS
>tr|A1SN72|A1SN72_NOCSJ/26-304 L-threonine 3-dehydrogenase OS=Nocardioides sp. (strain BAA-499 / JS614) GN=Noca_3757 PE=3 SV=1
DVKIRVLRAGLCGTDLHLLSWDDWAAATVQAPMTIGHEFFGEVVEVGADV-DHVSVGDRV
SGEGHIVCGACRNCRAGRRQLCINTVGVGVNRDGAFADYVVIPAANAWVQP-ADLDPDLG
ALFDPLGNATHTAL-QWPVVGEDVVITGAGPIGIMATAIVRHAGARRIAVTDLSPERLEL
AASAG-ADLTVDVSQG-------QDL-AWAQ-RQLGMLEGFDIGLEMSGAPDAVRDMLEN
LNHGARVAMLGLPRSAY-EIDWGK-VITHMITLRGIYGREMFETWYLMGSMLA
>tr|A3PII2|A3PII2_RHOS1/26-303 L-threonine 3-dehydrogenase OS=Rhodobacter sphaeroides (strain ATCC 17029 / ATH 2.4.9) GN=Rsph17029_1037 PE=3 SV=1
EVLIRVRKTGICGTDVHIWNWDDWAAKTVPVPLVTGHEFAGEIVEVGRDV-RDLSPGQRC
SGEGHLIGHHSRQVRAGRFHLDPETRGIGVNVPGAFADYLRLPAFNVVPLP-DAIDDEVG
AILDPLGNAVHTAL-SFDLVGEDVLVTGAGPIGIMAAAVARHVGARHVVITDVNADRLRL
STEVA-DVVPVNVAT--------EDL-RSVM-GRLKIVQGFDVGMEMSGAPAGFDQMVEA
MVMGGRIAMLGIPPGRS-PVDWSR-IVFKALTIKGVYGREIFETWYKMIAMLE
>tr|A4WTS6|A4WTS6_RHOS5/26-303 L-threonine 3-dehydrogenase OS=Rhodobacter sphaeroides (strain ATCC 17025 / ATH 2.4.3) GN=Rsph17025_1899 PE=3 SV=1
EVLIRVKKTGICGTDVHIWNWDEWAARTVPVPLVTGHEFAGEIVEVGRDV-EDLTVGQRC
SGEGHLIGHHSRQVRAGRFHLDPETRGIGVNVAGAFADYLRLPAFNVVPLP-DSIDDEVG
AILDPLGNAVHTAL-SFDLVGEDVLITGAGPIGIMAAAVARHVGARHVVITDVNPDRLRL
ASEVA-DVVPVNVAS--------EDL-REVM-GRLRIVQGFDVGMEMSGAPAGFDQMVEA
MVMGGRIAMLGIPPGRS-PVDWSR-IVFKALTIKGVYGREIFETWYKMIAMLE
>tr|A6LMP5|A6LMP5_THEM4/27-304 Alcohol dehydrogenase GroES domain protein OS=Thermosipho melanesiensis (strain BI429 / DSM 12029) GN=Tmel_1347 PE=3 SV=1
DVLVKIRRASICGTDVHIYKWDEWSQSRIKPPLIVGHEMAGEVVEVGEAV-TQVKVGDLV
SAETHIPCEHCYQCKTGRMHVCKNLEILGVDRNGVFTEYAVIPETVLWKFS-KEIPLDFA
SVMEPFGNAVHTAL-VSDLTGKKVLITGSGPIGLMAIQVAKAAGASLVITTEVDPLRIEM
AKENG-ADIVINPLE--------QDL-VKSI-YTITN-DGVDILLEMSGNKKALEDGLKC
VTMGGEASLLGIFGGSI-DINLDSLVIMRGITVYGITGRRMFDTWKVADELLK
>tr|A7HMM0|A7HMM0_FERNB/32-309 Alcohol dehydrogenase GroES domain protein OS=Fervidobacterium nodosum (strain ATCC 35602 / DSM 5306 / Rt17-B1) GN=Fnod_1306 PE
DVLVKVRRASICGTDVHIYKWDEWSQSRIIPPLITGHEMAGEVVAVGSAV-TRVNIGDLV
AAETHIPCESCYQCKTGRMHVCKNLKILGVDTNGIFAEYAIIPESVLWRFS-SEIPLDFA
SVMEPFGNAIHTAS-VTNLLGKNVLITGAGPIGLMAIQVAKVAGASTVIVSEVDPMRIKM
AQENG-ADVIINPAE--------KDL-VKEV-YKILD-DGVDVLLEMSGNRKAFEDGLKC
VTMGGEVSVLGIFGGKI-DINLDSLITMRGLTVYGITGRRMFETWRIADELLR
>tr|A7N3C3|A7N3C3_VIBHB/45-322 Putative uncharacterized protein OS=Vibrio harveyi (strain ATCC BAA-1116 / BB120) GN=VIBHAR_05001 PE=3 SV=1
DILIKIKKTAICGTDVHIYNWDEWSQKTIPVPMVVGHEYVGEVVAIGQEV-RGFEIGDRV
SGEGHITCGHCRNCRGGRTHLCRNTIGVGVNREGAFAEYLVIPAFNAFKIP-EGISDDLA
SIFDPFGNAVHTAL-SFDLVGEDVLITGAGPIGIMAAAVAKHVGARHVVITDVNEYRLEL
ARKMG-VTRAVNVAE--------EKL-EDVM-SELGMTEGFDVGLEMSGNPAAFNSMLTT
MNHGGRIALLGIPPSDM-GIDWNQ-VIFKGLVIKGIYGREMFETWYKMASLIQ
>tr|A8F8T0|A8F8T0_THELT/27-305 Alcohol dehydrogenase GroES domain protein OS=Thermotoga lettingae (strain ATCC BAA-301 / DSM 14385 / TMO) GN=Tlet_2010 PE=3 SV
EVLVKVRKVSICGSDVHIYKWDDWAQKHIKPPMTVGHEFAGIVEAVGEAV-TMVKVGDYV
AAETHIPCQHCYQCKTNRMHICKDMKILGVDIDGAFAEYVRVPEIVLWKVS-KEIPEEFA
SVMEPFGNAVHTAL-VEDLTGKTVLITGVGPIGAMAIQVAKASGASLVIASEIKPFRKNL
AKING-ADVVIDPRE--------ENL-TQKV-MKLTGGDGVDILLEMSGSSTALEQGLQS
LTRGGSASILGVFSTRI-QIPIDELITFKGIKLFGITGRKMFETWRIADQLLK
>tr|A8FDG8|A8FDG8_BACP2/30-308 L-threonine 3-dehydrogenase OS=Bacillus pumilus (strain SAFR-032) GN=tdh PE=3 SV=1
EVLIQVKATSICGTDVHIYNWDDWAKGRVKAPYIFGHEFTGEVVKTGKQV-SRAKVGDFV
SAETHVVCNQCSMCLTGQQHLCNETKILGVDIDGCFAEYVKVPEQNVWHNP-AQMPVELA
SIQEPLGNAVHTVL-HTPVSGKSVAIFGCGPIGLMAIAVAKASGAVQVFAVDQNQYRLDL
ARKMG-ADHIVDIGK--------GDP-VEVI-KQFTRMEGADVICEMSGHPVAINQALES
CANGGKVNILSLPERPV-TIDITNQIVFRGLTVQGITGRKMFETWRQVSELLR
>tr|A9AR24|A9AR24_BURM1/26-303 L-threonine 3-dehydrogenase (Threonine 3-dehydrogenase) OS=Burkholderia multivorans (strain ATCC 17616 / 249) GN=tdh PE=3 SV=1
DVLIKIRRTAICGTDIHIWKWDDWAQKTIPVPMHVGHEYVGEIVEMGQEV-RGFAIGDRV
SGEGHITCGFCRNCRAGRRHLCRNTVGVGVNREGAFAEYLAIPAFNAFKIP-PEISDDLA
SIFDPFGNATHTAL-SFNLVGEDVLITGAGPIGIMAVAIAKHVGARNVVITDINDYRLEL
ARKMG-ATRAVNVAR--------ESL-RDVM-ADLRMTEGFDVGLEMSGVPSAFTSLLEA
MNHGGKVALLGIPPAQT-AIDWNQ-VIFKGLEIKGIYGREMFETWYKMVAMLQ
>tr|A9B094|A9B094_HERA2/31-309 Alcohol dehydrogenase GroES domain protein OS=Herpetosiphon aurantiacus (strain ATCC 23779 / DSM 785) GN=Haur_2565 PE=3 SV=1
EVLIRVRASTICGTDLHIYKWDPWAQSRFKAPMIFGHELAGDVVEVGSDV-TMVKVGDFV
SAETHIVCGYCYQCRTGAAHICRNVEIIGVDRPGCFAEYIAVPAVNVWRND-PNMPPALA
AAQEPFGNAVHTAL-ATNLSTRNVLVTGCGPIGLFAVGIAHAAGAKQIFATDINPKRLEM
ARTMG-ATHALDS-R--------DDV-VHHV-LAATEGEGVDVLLEMSGHPSAIDQGFRS
LRYGGFASLLGLPPNGLPDFDLANHVVFKGATVYGVSGRKMFETWYQTQALVA
>tr|A9R685|A9R685_YERPG/26-303 L-threonine 3-dehydrogenase OS=Yersinia pestis bv. Antiqua (strain Angola) GN=tdh PE=4 SV=1
DIMIKIRKTAICGTDVHIYNWDEWSQKTIPVPMVVGHEYVGEVVAIGQEV-KGFNIGDRV
SGEGHITCGHCRNCRGGRTHLCRNTVGVGVNRPGSFAEYLVIPAFNAFKIP-DNISDELA
AIFDPFGNAVHTAL-SFDLVGEDVLVSGAGPIGIMAAAVCKHVGARHVVIADVNEYRLDL
ARKMG-VTRAVNVSK--------ENL-NDVM-TELGMTEGFDVGLEMSGAPPAFRSLLNS
MNHGGRIAMLGIPPSDM-SIDWNQ-VIFKGLFIKGIYGREMFETWYKMAALIQ
>tr|A9WPR7|A9WPR7_RENSM/42-320 Threonine 3-dehydrogenase OS=Renibacterium salmoninarum (strain ATCC 33209 / DSM 20767 / IFO 15589) GN=RSal33209_1301 PE=4 SV=1
DVKIKVMTAGICGTDLHIQAWDAWAASTINAPLVPGHEFYGEVVEVGSEV-KDVKVGDRV
SGEGHIVCGTCRNCRAGRRQMCIRTQSVGVQRDGAFAEYVVIPETNVWVHHDESMTPELG
AVFDPFGNATHTAL-AFPVLGEDVLITGAGPIGLMAITVARHAGARKIAITDISQPRLEL
ARKLG-VDLAVDVSK--------MRV-KDAQ-AELGMREGFDVGLEMSGHPTALPEMIQN
MNHGGRIAMLGLPAASI-DIDWAK-VVTHMLTLKGIYGREMYESWYAMSAMLS
>tr|B0RU31|B0RU31_XANCB/26-302 L-threonine 3-dehydrogenase OS=Xanthomonas campestris pv. campestris (strain B100) GN=xcc-b100_3408 PE=3 SV=1
EVLIKLEKTAICGTDLHIYLWDEWSQRTITPGLTIGHEFVGRVAELGSAV-TGYQVGQRV
SAEGHIVCGHCRNCRGGRPHLCPNTVGIGVNVNGAFAEYMVMPASNLWPIP-DQIPSELA
AFFDPYGNAAHCAL-EFDVIGEDVLITGAGPIGIIAAGICKHIGARNVVVTDVNDFRLKL
AADLG-ATRVVNVSK--------TSL-KDVM-ADLHM-EGFDVGLEMSGNPRAFNDMLDC
MYHGGKIAMLGIMPRGA-GCDWDK-IIFKGLTVQGIYGRKMYETWYKMTQLVL
>tr|B1JQW2|B1JQW2_YERPY/26-303 L-threonine 3-dehydrogenase OS=Yersinia pseudotuberculosis serotype O:3 (strain YPIII) GN=YPK_4144 PE=3 SV=1
DIMIKIRKTAICGTDVHIYNWDEWSQKTIPVPMVVGHEYVGEVVAIGQEV-KGFNIGDRV
SGEGHITCGHCRNCRGGRTHLCRNTVGVGVNRPGSFAEYLVIPAFNAFKIP-DNISDELA
AIFDPFGNAVHTAL-SFDLVGEDVLVSGAGPIGIMAAAVCKHVGARHVVITDVNEYRLDL
ARKMG-VTRAVNVSK--------ENL-NDVM-TELGMTEGFDVGLEMSGAPPAFRSLLNS
MNHGGRIAMLGIPPSDM-SIDWNQ-VIFKGLFIKGIYGREMFETWYKMAALIQ
>tr|B1K269|B1K269_BURCC/26-303 L-threonine 3-dehydrogenase OS=Burkholderia cenocepacia (strain MC0-3) GN=Bcenmc03_4535 PE=3 SV=1
DVLIKIRRTAICGTDIHIWKWDDWAQKTIPVPMHVGHEYVGEIVEMGQEV-RGFAIGDRV
SGEGHITCGFCRNCRAGRRHLCRNTVGVGVNREGAFAEYLAIPAFNAFKIP-PEISDDLA
SIFDPFGNATHTAL-SFNLVGEDVLITGAGPIGIMAVAIAKHVGARNVVITDINDYRLEL
ARKMG-ATRAVNVAR--------ESL-RDVM-ADLHMTEGFDVGLEMSGVPSAFTSLLEA
MNHGGKVALLGIPPAQT-AIDWNQ-VIFKGLEIKGIYGREMFETWYKMVAMLQ
>tr|B1KL24|B1KL24_SHEWM/26-303 L-threonine 3-dehydrogenase OS=Shewanella woodyi (strain ATCC 51908 / MS32) GN=Swoo_0064 PE=3 SV=1
DLLIKIRKTAICGTDVHIYNWDEWSQNTIPVPMVVGHEYVGEVVDIGQEV-RGFSIGDRV
SGEGHITCGHCRNCRAGRTHLCRNTSGVGVNRDGAFAEYLVIPAFNAFKIP-DDISDDLA
SIFDPFGNAVHTAL-SFDLVGEDVLITGAGPIGIMAAAVCRHVGARHVVITDVNEYRLEL
AQKMG-ATRAVNVAK--------EDL-KDVM-SELGMTEGFDVGLEMSGVPSAFHSMLDT
MNHGGKVAMLGIPGGDM-AIDWSK-VIFKGLIIKGIYGREMFETWYKMASLIQ
>tr|B1LK55|B1LK55_ECOSM/26-303 L-threonine 3-dehydrogenase OS=Escherichia coli (strain SMS-3-5 / SECEC) GN=tdh PE=3 SV=1
DLLIKIRKTAICGTDVHIYNWDEWSQKTIPVPMVVGHEYVGEVVGIGQEV-KGFKIGDRV
SGEGHITCGHCRNCRGGRTHLCRNTIGVGVNRPGCFAEYLVIPAFNAFKIP-DNISDDLA
SIFDPFGNAVHTAL-SFDLVGEDVLVSGAGPIGIMAAAVAKHVGARNVVITDVNEYRLEL
ARKMG-ITRAVNVAK--------ENL-NDVM-TELGMTEGFDVGLEMSGAPPAFRTMLDT
MNHGGRIAMLGIPPSDM-SIDWTK-VIFKGLFIKGIYGREMFETWYKMAALIQ
>tr|B1VWE7|B1VWE7_STRGG/26-303 Putative threonine 3-dehydrogenase OS=Streptomyces griseus subsp. griseus (strain JCM 4626 / NBRC 13350) GN=SGR_1444 PE=4 SV=1
DVLIKVLRTGICGTDLHIRAYDGWAQQAVTTPLILGHEFVGEVAAIGSDV-ADIATGDLV
SGEGHLVCGKCRNCLAGRRHLCRSTVGLGVGRDGAFAEYVVLPASNVWVHR-VPVDLDIA
AIFDPFGNAVHTAL-SFPLVGEDVLITGAGPIGIMAAAVARHAGARNVVITDVSEARLAL
ARKVG-VSLALNVAD--------RTI-ADGQ-RELGLREGFDIGLEMSGRPEAMREMVAN
MTHGGRIAMLGLPAEEF-AVDWAR-IVTSMITVKGIYGREMYETWYAMSVLLE
>tr|B1X950|B1X950_ECODH/26-303 Threonine 3-dehydrogenase, NAD(P)-binding OS=Escherichia coli (strain DH10B) GN=tdh PE=4 SV=1
DLLIKIRKTAICGTDVHIYNWDEWSQKTIPVPMVVGHEYVGEVVGIGQEV-KGFKIGDRV
SGEGHITCGHCRNCRGGRTHLCRNTIGVGVNRPGCFAEYLVIPAFNAFKIP-DNISDDLA
AIFDPFGNAVHTAL-SFDLVGEDVLVSGAGPIGIMAAAVAKHVGARNVVITDVNEYRLEL
ARKMG-ITRAVNVAK--------ENL-NDVM-AELGMTEGFDVGLEMSGAPPAFRTMLDT
MNHGGRIAMLGIPPSDM-SIDWTK-VIFKGLFIKGIYGREMFETWYKMAALIQ
>tr|B1YXP0|B1YXP0_BURA4/26-303 L-threonine 3-dehydrogenase OS=Burkholderia ambifaria (strain MC40-6) GN=BamMC406_3116 PE=4 SV=1
DVLIKIHRTAICGTDIHIWKWDDWAQKTIPVPMHVGHEYVGEIVEMGQEV-RGFAIGDRV
SGEGHITCGFCRNCRAGRRHLCRNTVGVGVNREGAFAEYLAIPAFNAFKIP-PEISDDLA
SIFDPFGNATHTAL-SFNLVGEDVLITGAGPIGVMAAAIAKHVGARNVVITDINDYRLEL
ARKMG-ATRAVNVSR--------ESL-RDVM-ADLHMTEGFDVGLEMSGVPSAFTSMLEA
MNHGGKVALLGIPPAQT-AIDWNQ-VIFKGLEIKGIYGREMFETWYKMVAMLQ
>tr|B1ZUX2|B1ZUX2_OPITP/29-306 L-threonine 3-dehydrogenase OS=Opitutus terrae (strain DSM 11246 / PB90-1) GN=Oter_2661 PE=4 SV=1
EVLIKIKKTSICGTDVHIYNWDAWAEKTIRPPMVIGHEFVGSIEEVGSNV-HGFQRGDLV
DGEGHIVCGVCRNCLAGRRHLCKDTKGVGVNRDGAFAEYLCIPASNAVHVD-PSIPLDVL
SCFDPLGNAVHTAL-QYDLVGEDVLITGAGPIGCMATAVAKQSGARQVVVTDVNPNRLAL
ARRMG-ATRVVDVSQ--------EQL-PEVQ-RELGMKEGFDVGLEMSGNPRALADMIDN
MFHGGRIALLGIMPEKA-PVDWNK-VVFNMLTIRGVYGREMYETWYKMTALIQ
>tr|B1ZY55|B1ZY55_OPITP/32-309 L-threonine 3-dehydrogenase OS=Opitutus terrae (strain DSM 11246 / PB90-1) GN=Oter_2923 PE=4 SV=1
DVLIRIKRTSICGTDIHIYNWDAWAAKTIPAPMVIGHEFVGEVAAVGSNV-TTFQIGELV
DGEGHIVCGVCRNCLAGRRHLCKDTKGVGVNRPGAFAEYLCLPSSNAVKVD-PTISLDVL
SCFDPLGNATHTAL-QYDLVGEDVLITGAGPIGCMAAAIAQQAGARKVVVTDVNPDRLAL
AQRMG-ATRVVDVSK--------EKL-PDVQ-HEIGMKEGFDVGLEMSGNPRALNDMIDN
MAHGGRIALLGIMPERA-AVDWNK-VVFNMLTIRGIYGREIYATWYKMQSLIQ
>tr|B2FQN4|B2FQN4_STRMK/26-302 Putative threonine 3-dehydrogenase OS=Stenotrophomonas maltophilia (strain K279a) GN=tdh PE=4 SV=1
EVLIKLEKTAICGTDLHIYLWDEWSQRTIKPGLTIGHEFVGRVAALGSAV-TGYEIGQRV
SAEGHIVCGHCRNCRGGRPHLCPNTVGIGVNVNGAFAEYMVMPASNLWPIP-DQIPSELA
AFFDPYGNAAHCAL-EFNVIGEDVLITGAGPIGIIAAGICKHIGARNVVVTDVNDFRLKL
AADMG-ATRVVNVAN--------QSL-KDVM-KELHM-EGFDVGLEMSGNPRAFNDMLDC
MYHGGKIAMLGIMPKGA-GCDWDK-IIFKGLTVQGIYGRKMYETWYKMTQLVL
>tr|B2JPU0|B2JPU0_BURP8/26-303 L-threonine 3-dehydrogenase OS=Burkholderia phymatum (strain DSM 17167 / STM815) GN=Bphy_4160 PE=4 SV=1
DVMIRITRTAICGTDIHIWKWDDWAQKTIPVPMHVGHEYVGEIVEMGQEV-RGFSIGDRV
SGEGHITCGFCRNCRAGRRHLCRNTVGVGVNREGAFAEYLVIPAFNAFKIP-PEISDDLA
AIFDPFGNATHTAL-SFNLVGEDVLITGAGPIGIMAVAIAKHVGARNVVITDVNDYRLEL
ARKMG-ATRAVNVSR--------ETL-RDVM-RDLHMTEGFDVGLEMSGVPSAFTSMLEA
MNHGGKIALLGIPPAQT-AIDWTQ-VIFKGLEIKGIYGREMFETWYKMVAMLQ
>tr|B2JYP4|B2JYP4_YERPB/26-303 L-threonine 3-dehydrogenase OS=Yersinia pseudotuberculosis serotype IB (strain PB1/+) GN=YPTS_0059 PE=4 SV=1
DIMIKIRKTAICGTDVHIYNWDEWSQKTIPVPMVVGHEYVGEVVAIGQEV-KGFNIGDRV
SGEGHITCGHCRNCRGGRTHLCRNTVGVGVNRPGSFAEYLVIPAFNAFKIP-DNISDELA
AIFDPFGNAVHTAL-SFDLVGEDVLVSGAGPIGIMAAAVCKHVGARHVVITDVNEYRLDL
ARKMG-VTRAVNVSK--------ENL-NDVM-TELGMTEGFDVGLEMSGAPPAFRSLLNS
MNHGGRIAMLGIPPSDM-SIDWNQ-VIFKGLFIKGIYGREMFETWYKMAALIQ
>tr|B2SDJ2|B2SDJ2_FRATM/27-312 L-threonine 3-dehydrogenase OS=Francisella tularensis subsp. mediasiatica (strain FSC147) GN=tdh PE=4 SV=1
DVLIKIKKTAICGTDLHIYNWDKWSQNTIPVPMITGHEFAGEVVAKGDGV-TSVDIGDRV
SGEGHLVCGQCRNCRAGKRHLCRKTIGIGVNVQGAFAEYLVMPAVNVFKIP-DSISDDIA
STFDPMGNAIHTAL-SFNLTGEDVLITGAGPIGLMVVKIARFCGARRIVITDINEYRLQM
ARDFG-ATVALNVAPFKNQDELVKQM-RKVM-SDIGMTEGFDVGLEMSGINSAISMMLDV
MNHGGKLSLLGISAGDI-SVDWGA-ILFKGLTLKGIYGREMFETWYLMTSMLQ
>tr|B2SML9|B2SML9_XANOP/30-306 L-threonine 3-dehydrogenase OS=Xanthomonas oryzae pv. oryzae (strain PXO99A) GN=tdh PE=4 SV=1
EVLIKLEKTAICGTDLHIYLWDEWSQRTIKPGLTIGHEFVGRVAELGSAV-TGYQVGQRV
SAEGHIVCGHCRNCRGGRPHLCPNTMGIGVNVNGAFAEYMVMPASNLWPIP-DQIPSELA
AFFDPYGNAAHCAL-EFDVIGEDVLITGAGPIGIIAAGICKHIGARNVVVTDVNDFRLKL
AADMG-ATRVVNVSK--------TSL-KDVM-ADLHM-EGFDVGLEMSGNPRAFNDMLDC
MYHGGKIAMLGIMPRGA-GCDWDK-IIFKGLTVQGIYGRKMYETWYKMTQLVL
>tr|B2T7X5|B2T7X5_BURPP/26-303 L-threonine 3-dehydrogenase OS=Burkholderia phytofirmans (strain DSM 17436 / PsJN) GN=Bphyt_7003 PE=4 SV=1
DVMIRITRTAICGTDIHIWKWDDWAQKTIPVPMHVGHEYVGEIVEMGQEV-RGFAIGDRV
SGEGHITCGFCRNCRAGRRHLCRNTVGVGVNREGAFAEYLVIPAFNAFKIP-PEISDDLA
AIFDPFGNATHTAL-SFNLVGEDVLITGAGPIGIMAVAIAKHVGARNVVITDVNDYRLEL
ARKMG-ATRAVNVSR--------ESL-RDVM-ADLHMTEGFDVGLEMSGVPSAFTSMLEA
MNHGGKIALLGIPPAQT-AIDWTQ-VIFKGLEIKGIYGREMFETWYKMVAMLQ
>tr|B2U5D5|B2U5D5_SHIB3/26-303 L-threonine 3-dehydrogenase OS=Shigella boydii serotype 18 (strain CDC 3083-94 / BS512) GN=tdh PE=4 SV=1
DLLIKIRKTAICGTDVHIYNWDEWSQKTIPVPMVVGHEYVGEVVGIGQEV-KGFKIGDRV
SGEGHITCGHCRNCRGGRTHLCRNTIGVGVNRPGCFAEYLVIPAFNAFKIP-DNISDDLA
SIFDPFGNAVHTAL-SFDLVGEDVLVSGAGPIGIMAAAVAKHVGARNVVITDVNEYRLEL
ARKMG-ITRAVNVAK--------ENL-NDVM-AELGMTEGFDVGLEMSGAPPAFRTMLDT
MNHGGRIAMLGIPPSDM-SIDWTK-VIFKGLFIKGIYGREMFETWYKMAALIQ
>tr|B2UMC7|B2UMC7_AKKM8/29-306 L-threonine 3-dehydrogenase OS=Akkermansia muciniphila (strain ATCC BAA-835) GN=Amuc_0233 PE=4 SV=1
DVLIKIHKTAICGTDLHIWNWDKWAQQTIPVGMHVGHEFCGVIESVGSSV-TEYKPGEIV
SGEGHIVCGHCRSCRSGQKHLCPNTKGVGVNRPGCFAEYLSIPQDNVVRIH-KSIPMEIA
SIFDPLGNAVHTAL-SWDLVGEDVLITGAGVIGCMAAAVCKKAGAKTVVITDINDFRLGL
AKTLG-ADRTVNVTR--------EKL-EDVM-KELEMTEGFDVCLEMSGAPSCLKDIIDN
SRNGANISLLGIQPDGS-SIEWNK-FIWKGLKMKGIYGREIFETWHKMDSMIR
>tr|B3PUI4|B3PUI4_RHIE6/30-307 L-threonine 3-dehydrogenase protein OS=Rhizobium etli (strain CIAT 652) GN=tdh PE=4 SV=1
DVLIRVKKSAICGTDVHIWNWDQWAQKTIPVPMVVGHEFSGEIAEIGSAV-TRYHVGERV
SGEGHIVCGKCRNCRAGRGHLCRNTLGVGVNRPGSFGEFVCIPESNVVPIP-DDISDEIA
AIFDPFGNAVHTAL-SFDLVGEDVLVTGAGPIGIMGALVAKRSGARKVVITDINPHRLDL
ARKLG-IDHVVDASK--------ENL-ADVM-KAIGMTEGFDVGLEMSGAAPAFRDMIDK
MNNGGKIAILGIAPAGF-EIDWNK-VIFKMLNLKGIYGREMFETWYKMIAFVQ
>tr|B4EFZ7|B4EFZ7_BURCJ/26-303 Threonine 3-dehydrogenase OS=Burkholderia cepacia (strain J2315 / LMG 16656) GN=tdh PE=4 SV=1
DVLIKIRRTAICGTDIHIWKWDDWAQKTIPVPMHVGHEYVGEIVEMGQEV-RGFAIGDRV
SGEGHITCGFCRNCRAGRRHLCRNTVGVGVNREGAFAEYLAIPAFNAFKIP-PEISDDLA
SIFDPFGNATHTAL-SFNLVGEDVLITGAGPIGIMAVAIAKHVGARNVVITDINDYRLEL
ARKMG-ATRAVNVAR--------ESL-RDVM-ADLHMTEGFDVGLEMSGVPSAFTSLLEA
MNHGGKVALLGIPPAQT-AIDWNQ-VIFKGLEIKGIYGREMFETWYKMVAMLQ
>tr|B4F134|B4F134_PROMH/26-303 L-threonine 3-dehydrogenase OS=Proteus mirabilis (strain HI4320) GN=tdh PE=4 SV=1
DVMIKIRKTAICGTDVHIYNWDEWSQKTIPVPMVVGHEYIGEIVAIGQEV-KGFNIGDRV
SGEGHITCGHCRNCRGGRTHLCRNTIGVGVNRPGCFAEYLVIPAFNAFKIP-DNIPDELA
AIFDPFGNAVHTAL-SFDLVGEDVLVSGAGPIGIMAAAICKHVGARHVVITDVNEYRLDL
AKKMG-VTRAVNVSK--------ENL-TDVM-KELGMTEGFDVGLEMSGAPPAFRTMLST
MNHGGRIALLGIPPSDM-AIDWGQ-VIFKGLFIKGIYGREMFETWYKMAALIQ
>tr|B4S298|B4S298_ALTMD/26-303 L-threonine 3-dehydrogenase OS=Alteromonas macleodii (strain DSM 17117 / Deep ecotype) GN=MADE_00067 PE=4 SV=1
DLLIKIRKTAICGTDMHIYNWDEWSQNTIPVPVVVGHEYVGEVVGMGQEV-KGFEVGDRV
SGEGHITCGHCRNCRAGRVHLCRNTEGVGVNRPGAFAEYLVIPAFNAFKIP-DNISDDLA
SIFDPFGNAVHTAL-SFDLVGEDVLITGAGPIGIMAAAVAKHVGARHVVVTDINPYRLEL
AKKMG-ATRTVDVSK--------ENL-QDVM-DELGMSEGFDVGLEMSGVPVAFRDMLNK
MNHGGKIAMLGIPPQDV-AVDWNQ-VIFKGLVIKGIYGREMFETWYKMASLLQ
>tr|B4SLK1|B4SLK1_STRM5/31-307 L-threonine 3-dehydrogenase OS=Stenotrophomonas maltophilia (strain R551-3) GN=Smal_0806 PE=4 SV=1
QVLIKLEKTAICGTDLHIYLWDEWSQRTIKPGLTIGHEFVGRIAEIGPGV-TGYEIGQRV
SAEGHIVCGHCRNCRGGRPHLCPNTVGIGVNVNGAFAEYMVMPASNLWPIP-DQIPSELA
AFFDPYGNAAHCAL-EFNVIGEDVLITGAGPIGIIAAGICKHIGARNVVVTDVNDFRLKL
AADMG-ATRVVNVAN--------TSL-KDVM-KELHM-EGFDVGLEMSGNPRAFNDMLDC
MYHGGKIAMLGIMPKGA-GCDWDK-IIFKGLTVQGIYGRKMYETWYKMTQLVL
>tr|B4SXB9|B4SXB9_SALNS/26-303 L-threonine 3-dehydrogenase OS=Salmonella newport (strain SL254) GN=tdh PE=4 SV=1
DLLIKIRKTAICGTDVHIYNWDDWSQKTIPVPMVVGHEYVGEVVGIGQEV-KGFKIGDRV
SGEGHITCGHCRNCRGGRTHLCRNTTGVGVNRPGCFAEYLVIPAFNAFKIP-DNISDDLA
SIFDPFGNAVHTAL-SFDLVGEDVLVSGAGPIGVMAAAVAKHVGARHVVITDVNEYRLEL
ARKMG-VTRAVNVAK--------ESL-NDVM-AELGMTEGFDVGLEMSGAPPAFRTMLDT
MNHGGRIAMLGIPPSDM-SIDWTK-VIFKGLFIKGIYGREMFETWYKMAALIQ
>tr|B4T9A1|B4T9A1_SALHS/26-303 L-threonine 3-dehydrogenase OS=Salmonella heidelberg (strain SL476) GN=tdh PE=4 SV=1
DLLIKIRKTAICGTDVHIYNWDDWSQKTIPVPMVVGHEYVGEVVGIGQEV-KGFKIGDRV
SGEGHITCGHCRNCRGGRTHLCRNTTGVGVNRPGCFAEYLVIPAFNAFKIP-DNISDDLA
SIFDPFGNAVHTAL-SFDLVGEDVLVSGAGPIGVMAAAVAKHVGARHVVITDVNEYRLEL
ARKMG-VTRAVNVAK--------ESL-NDVM-AELGMTEGFDVGLEMSGAPPAFRTMLDT
MNHGGRIAMLGIPPSDM-SIDWTK-VIFKGLFIKGIYGREMFETWYKMAALIQ
>tr|B4TZV9|B4TZV9_SALSV/26-303 L-threonine 3-dehydrogenase OS=Salmonella schwarzengrund (strain CVM19633) GN=tdh PE=4 SV=1
DLLIKIRKTAICGTDVHIYNWDDWSQKTIPVPMVVGHEYVGEVVGIGQEV-KGFKIGDRV
SGEGHITCGHCRNCRGGRTHLCRNTTGVGVNRPGCFAEYLVIPAFNAFKIP-DNISDDLA
SIFDPFGNAVHTAL-SFDLVGEDVLVSGAGPIGVMAAAVAKHVGARHVVITDVNEYRLEL
ARKMG-VTRAVNVAK--------ESL-NDVM-AELGMTEGFDVGLEMSGAPPAFRTMLDT
MNHGGRIAMLGIPPSDM-SIDWTK-VIFKGLFIKGIYGREMFETWYKMAALIQ
>tr|B4UMJ1|B4UMJ1_ANASK/27-304 L-threonine 3-dehydrogenase OS=Anaeromyxobacter sp. (strain K) GN=AnaeK_1783 PE=4 SV=1
DVMIKVTKSAICGTDVHIYNWDEWSQKTVPVPMVVGHEYVGRVEKVGAEV-EAFRPGERV
SGEGHVTCGFCRNCRAGRRHLCRHTVGVGVNRPGSFAEYVVIPADNVYRIP-DDIPDDIA
AIFDPFGNATHTAL-SFDLVGEDVLVTGAGPIGVMAAAIARHVGARHVVVTDVNDYRLDL
ARRMG-ASRAVNVAK--------EDL-RAVM-SELGMREGFDVGLEMSGNGRAFRQLLEV
MNHGGKVALLGIMAGPE-PVDWSQ-VVFKGLQLKGVYGREMYETWYKMVAMLQ
>tr|B5BHZ1|B5BHZ1_SALPK/26-303 Threonine 3-dehydrogenase OS=Salmonella paratyphi A (strain AKU_12601) GN=SSPA3323 PE=4 SV=1
DLLIKIRKTAICGTDVHIYNWDDWSQKTIPVPMVVGHEYVGEVVGIGQEV-KGFKIGDRV
SGEGHITCGHCRNCRGGRTHLCRNTTGVGVNRPGCFAEYLVIPAFNAFKIP-DNISDDLA
SIFDPFGNAVHTAL-SFDLVGEDVLVSGAGPIGVMAAAVAKHVGARHVVITDVNEYRLEL
ARKMG-VTRAVNVAK--------ESL-NDVM-AELGMTEGFDVGLEMSGAPPAFRTMLDT
MNHGGRIAMLGIPPSDM-SIDWTK-VIFKGLFIKGIYGREMFETWYKMAALIQ
>tr|B5EJ55|B5EJ55_GEOBB/30-307 L-threonine 3-dehydrogenase OS=Geobacter bemidjiensis (strain Bem / ATCC BAA-1014 / DSM 16622) GN=Gbem_0050 PE=4 SV=1
DVLIKVHKTAVCGTDLHIWDWNDWARKTIPVPMVVGHEFVGRVAAMGSNV-ADLNIGDIV
SGEGHIVCGRCRNCLAGRRHLCKDTNGVGVNRAGAFAEYICIPVTNVWHAD-PTIPMEIL
GIFDPFGNATHTTL-AFPILGEDVLITGAGPIGIMATAIARHAGARYIVVTDLNQYRLDL
AKKMG-ATVALNVRE--------GTL-AQVR-QQLGMKEGFDVGLEMSGNGDAFKEMLAN
MCHGGKIAMLGLPSGDL-AVDWNQ-VIFNMLTIKGIYGREMYETWYLMQSLIK
>tr|B5ETJ6|B5ETJ6_VIBFM/28-305 L-threonine 3-dehydrogenase OS=Vibrio fischeri (strain MJ11) GN=tdh PE=4 SV=1
DLLIRIKKTAICGTDVHIYNWDEWSQKTIPVPMVVGHEYVGEVVGIGQEV-RGFEIGDRV
SGEGHITCGHCRNCRGGRTHLCRNTTGVGVNRTGAFSEYLVIPAFNAFKIP-AGISDDLA
SIFDPFGNAVHTAL-SFDLVGEDVLITGAGPIGIMAAAVAKHVGARHVVITDVNEYRLDL
AKKMG-VTRAVNVMN--------EKL-EDVM-SDLGMTEGFDVGLEMSGNPSAFNSMLTN
MNHGGKISLLGIPPSDM-TVDWNQ-VIFKGLVIKGIYGREMFETWYKMASLIQ
>tr|B5EXC3|B5EXC3_SALA4/26-303 L-threonine 3-dehydrogenase OS=Salmonella agona (strain SL483) GN=tdh PE=4 SV=1
DLLIKIRKTAICGTDVHIYNWDDWSQKTIPVPMVVGHEYVGEVVGIGQEV-KGFKIGDRV
SGEGHITCGHCRNCRGGRTHLCRNTTGVGVNRPGCFAEYLVIPAFNAFKIP-DNISDDLA
SIFDPFGNAVHTAL-SFDLVGEDVLVSGAGPIGVMAAAVAKHVGARHVVITDVNEYRLEL
ARKMG-VTRAVNVAK--------ESL-NDVM-AELGMTEGFDVGLEMSGAPPAFRTMLDT
MNHGGRIAMLGIPPSDM-SIDWTK-VIFKGLFIKGIYGREMFETWYKMAALIQ
>tr|B5FLI6|B5FLI6_SALDC/26-303 L-threonine 3-dehydrogenase OS=Salmonella dublin (strain CT_02021853) GN=tdh PE=4 SV=1
DLLIKIRKTAICGTDVHIYNWDDWSQKTIPVPMVVGHEYVGEVVGIGQEV-KGFKIGDRV
SGEGHITCGHCRNCRGGRTHLCRNTTGVGVNRPGCFAEYLVIPAFNAFKIP-DNISDDLA
SIFDPFGNAVHTAL-SFDLVGEDVLVSGAGPIGVMAAAVAKHVGARHVVITDVNEYRLEL
ARKMG-VTRAVNVAK--------ESL-NDVM-AELGMTEGFDVGLEMSGAPPAFRTMLDT
MNHGGRIAMLGIPPSDM-SIDWTK-VIFKGLFIKGIYGREMFETWYKMAALIQ
>tr|B5R5E1|B5R5E1_SALEP/26-303 Threonine 3-dehydrogenase OS=Salmonella enteritidis PT4 (strain P125109) GN=tdh PE=4 SV=1
DLLIKIRKTAICGTDVHIYNWDDWSQKTIPVPMVVGHEYVGEVVGIGQEV-KGFKIGDRV
SGEGHITCGHCRNCRGGRTHLCRNTTGVGVNRPGCFAEYLVIPAFNAFKIP-DNISDDLA
SIFDPFGNAVHTAL-SFDLVGEDVLVSGAGPIGVMAAAVAKHVGARHVVITDVNEYRLEL
ARKMG-VTRAVNVAK--------ESL-NDVM-AELGMTEGFDVGLEMSGAPPAFRTMLDT
MNHGGRIAMLGIPPSDM-SIDWTK-VIFKGLFIKGIYGREMFETWYKMAALIQ
>tr|B5RGH0|B5RGH0_SALG2/26-303 Threonine 3-dehydrogenase OS=Salmonella gallinarum (strain 287/91 / NCTC 13346) GN=tdh PE=4 SV=1
DLLIKIRKTAICGTDVHIYNWDDWSQKTIPVPMVVGHEYVGEVVGIGQEV-KGFKIGDRV
SGEGHITCGHCRNCRGGRTHLCRNTTGVGVNRPGCFAEYLVIPALNAFKIP-DNISDDLA
SIFDPFGNAVHTAL-SFDLVGEDVLVSGAGPIGVMAAAVAKHVGARHVVITDVNEYRLEL
ARKMG-VTRAVNVAK--------ESL-NDVM-AELGMTEGFDVGLEMSGAPPAFCTMLDT
MNHGGRIAMLGIPPSDM-SIDWTK-VIFKGLFIKGIYGREMFETWYKMAALIQ
>tr|B5XTI4|B5XTI4_KLEP3/26-303 L-threonine 3-dehydrogenase OS=Klebsiella pneumoniae (strain 342) GN=tdh PE=4 SV=1
DLLIKIRKTAICGTDVHIYNWDEWSQKTIPVPMVVGHEYVGEVVGIGQEV-RGFKIGDRV
SGEGHITCGHCRNCRAGRTHLCRNTIGVGVNRPGCFAEYLVIPAFNAFKIP-DNISDDLA
SIFDPFGNAVHTAL-SFDLVGEDVLVSGAGPIGVMAAAVAKHVGARNVVITDVNEYRLEL
ARKMG-VTRAVNVAK--------ENL-NDVM-AELGMTEGFDVGLEMSGAPPAFRSMLDT
MNHGGRIAMLGIPPSDM-SIDWTK-VIFKGLFIKGIYGREMFETWYKMAALIQ
>tr|B5YWB7|B5YWB7_ECO5E/26-303 L-threonine 3-dehydrogenase OS=Escherichia coli O157:H7 (strain EC4115 / EHEC) GN=tdh PE=4 SV=1
DLLIKIRKTAICGTDVHIYNWDEWSQKTIPVPMVVGHEYVGEVVGIGQEV-KGFKIGDRV
SGEGHITCGHCRNCRGGRTHLCRNTIGVGVNRPGCFAEYLVIPAFNAFKIP-DNISDDLA
SIFDPFGNAVHTAL-SFDLVGEDVLVSGAGPIGIMAAAVAKHVGARNVVITDVNEYRLEL
ARKMG-ITRAVNVAK--------ENL-NDVM-AELGMTEGFDVGLEMSGAPPAFRTMLDT
MNHGGRIAMLGIPPSDM-SIDWTK-VIFKGLFIKGIYGREMFETWYKMAALIQ
>tr|B5ZXE7|B5ZXE7_RHILW/30-307 L-threonine 3-dehydrogenase OS=Rhizobium leguminosarum bv. trifolii (strain WSM2304) GN=Rleg2_2700 PE=4 SV=1
DVLIRVRKSAICGTDVHIWNWDQWAQKTIPVPMVVGHEFSGEIAEIGSAV-TRYHVGERV
SGEGHIVCGKCRNCRAGRGHLCRNTLGVGVNRPGSFGEFVCIPESNVVAIP-EDISDEIA
AIFDPFGNAVHTAL-SFDLVGEDVLVTGAGPIGIMGALVAKRSGARKVVITDINPHRLAL
ARKLG-IDHVVDASS--------ENL-ADVM-KSIGMTEGFDVGLEMSGAAPAFRDMIDK
MNNGGKIAILGIAPAGF-EIDWNK-VIFKMLNLKGIYGREMFETWYKMIAFVQ
>tr|B6ESA4|B6ESA4_ALISL/28-305 L-threonine 3-dehydrogenase OS=Aliivibrio salmonicida (strain LFI1238) GN=tdh PE=4 SV=1
DILIRIKKTAICGTDVHIYNWDEWSQKTIPVPMVVGHEYVGEVVGIGQEV-RGFEIGDRV
SGEGHITCGHCRNCRGGRTHLCRNTTGVGVNRTGAFSEFLVIPAFNAFKIP-AGISDDLA
SIFDPFGNAVHTAL-SFDLVGEDVLITGAGPIGIMAAAVAKHVGARHVVITDVNEFRLDL
ARKMG-VTRAVNVMN--------EKL-EDVM-SDLGMTEGFDVGLEMSGNPSAFNSMLTN
MNHGGKISLLGIPPSDM-AVDWNQ-VIFKGLVIKGIYGREMFETWYKMASLIQ
>tr|B6I3J6|B6I3J6_ECOSE/26-303 Threonine 3-dehydrogenase OS=Escherichia coli (strain SE11) GN=ECSE_3899 PE=4 SV=1
DLLIKIRKTAICGTDVHIYNWDEWSQKTIPVPMVVGHEYVGEVVGIGQEV-KGFKIGDRV
SGEGHITCGHCRNCRGGRTHLCRNTIGVGVNRPGCFAEYLVIPAFNAFKIP-DNISDDLA
SIFDPFGNAVHTAL-SFDLVGEDVLVSGAGPIGIMAAAVAKHVGARNVVITDVNEYRLEL
ARKMG-ITRAVNVAK--------ENL-NDVM-AELGMTEGFDVGLEMSGAPPAFRTMLDT
MNHGGRIAMLGIPPSDM-SIDWTK-VIFKGLFIKGIYGREMFETWYKMAALIQ
>tr|B6J2S1|B6J2S1_COXB2/26-303 Threonine 3-dehydrogenase OS=Coxiella burnetii (strain CbuG_Q212) GN=tdh PE=4 SV=1
EVLIKIKKTAICGTDLHIYKWDEWAQKTIPVPMHVGHEFVGEIVEVGEAA-SALAVGDRV
SGEGHITCGDCRNCRAGKRHLCRYTVGVGVNRPGAFAEYLVIPAKNAYKIP-AKISDDIA
AILDPFGNAAHSAL-EFDLVGEDVLITGAGPVGLMSAAIARHVGARHVVITDVNDYRLAL
AEKVG-VTAAVNSTK--------TPL-TETM-KNLGMTEGFDVGLEMSGNAEAFRSMLTV
MNNGGKIAFLGIPPEPF-AIDWNQ-VVFKSLLIKGIYGRRMFETWYKMTNLLL
>tr|B6J5M2|B6J5M2_COXB1/32-309 Threonine 3-dehydrogenase OS=Coxiella burnetii (strain CbuK_Q154) GN=tdh PE=4 SV=1
EVLIKIKKTAICGTDLHIYKWDEWAQKTIPVPMHVGHEFVGEIVEVGEAA-SALAVGDRV
SGEGHITCGDCRNCRAGKRHLCRYTVGVGVNRPGAFAEYLVIPAKNAYKIP-AKISDDIA
AILDPFGNAAHSAL-EFDLVGEDVLITGAGPVGLMSAAIARHVGARHVVITDVNDYRLAL
AEKVG-VTAAVNSTK--------TPL-TETM-KNLGMTEGFDVGLEMSGNAEAFRSMLTV
MNNGGKIAFLGIPPEPF-AIDWNQ-VVFKSLLIKGIYGRRMFETWYKMTNLLL
>tr|Q0APA1|Q0APA1_MARMM/26-304 L-threonine 3-dehydrogenase OS=Maricaulis maris (strain MCS10) GN=Mmar10_1594 PE=3 SV=1
DVLIKIKRTAICGTDIHIYNWDDWAAKNVPTPMVVGHEYAGEIVDVGSNV-TRVKAGQRV
SGEGHVVGVTSRAARAGRFHLDPETRGVGVNIPGAFAEFMKLPAFNVVPLP-EDVPDEIG
AILDPLGNAVHTAL-QFDMIGEDVLITGAGPIGIMAAAIARHVGARHVVLTDINTHRLHL
AGQVAPNIRTVDVSK--------EKI-EDVA-KELGMTEGFDVGLEMSGAPQAFGSMLNN
MVMGGKVAMLGLPSRPI-EVDFGQ-LVLKAITLKGIYGREMFETWYKMIAMLE
>tr|Q12I35|Q12I35_SHEDO/27-304 L-threonine 3-dehydrogenase OS=Shewanella denitrificans (strain OS217 / ATCC BAA-1090 / DSM 15013) GN=Sden_3616 PE=3 SV=1
DLLIKIRKTAICGTDMHIYNWDEWAQKTIPVPMVVGHEYVGEVVDMGVEV-RGFTVGDRV
SGEGHITCGHCRNCRGGRTHLCRNTTGVGVNREGSFAEYLVIPAFNAFKIP-ADISDDLA
AIFDPFGNAVHTAL-SFDLVGEDVLITGAGPIGIMAAAVCKHVGARHVVITDVNEYRLEL
ARKMG-ATRAVNVSK--------ENL-TDVM-TELGMTEGFDVGLEMSGVPSAFHGMLDT
MNHGGKIAMLGIPGGEM-AIDWSK-VIFKGLIIKGIYGREMFETWYKMASLIQ
>tr|Q16DL6|Q16DL6_ROSDO/26-303 L-threonine 3-dehydrogenase OS=Roseobacter denitrificans (strain ATCC 33942 / OCh 114) GN=tdh PE=3 SV=1
DVLIKINKTGICGTDIHIWNWDEWAAGTVPVPMITGHEFAGEIVEVGRNV-TDLSIGQRC
SGEGHLIGKTSRQSRAGKFHLDPATRGIGVNEQGAFAQFLKLPAFNVVPLP-DDISDDIG
AILDPLGNAVHTAL-SFDLIGEDVLVTGAGPIGIMAAAVARHAGARHVVITDVNADRLAL
ASRVA-DVVPVNVAQ--------DDL-KQTI-ADLGMKQGFDVGLEMSGNQQALDQMVDA
MTMGGRIAMLGIPPGKS-PVDWSQ-IVFKAITIKGVYGREIFETWYKMIAMLQ
>tr|Q1GC61|Q1GC61_SILST/31-308 L-threonine 3-dehydrogenase OS=Silicibacter sp. (strain TM1040) GN=TM1040_3023 PE=3 SV=1
EVLIKINKTGICGTDIHIWNWDDWAAHTVPVPMITGHEFAGEIVELGRNV-TGLTVGQRC
SGEGHLIGTESRQSRSGKFHLDPGTRGIGVNEQGAFAQYLRLPAFNVVPLP-DDIPDDIG
AILDPLGNAVHTAL-SFDLLGEDVLITGAGPIGIMAAAVARHAGARHVVITDVNADRLAL
ASEVT-RVRTVNVAV--------EDL-NDVM-HELGLREGFDVGLEMSGNQQALDQMVEA
LVMGGKIALLGIPPGKS-PVDWSR-IVFKAITIKGVYGREMFETWYKMIAMLQ
>tr|Q1IJN0|Q1IJN0_ACIBL/30-308 L-threonine 3-dehydrogenase OS=Acidobacteria bacterium (strain Ellin345) GN=Acid345_3920 PE=3 SV=1
EVLVKVKVASICGTDLHIYNWDQWAQRRIKPPLIPGHEFCGDVVAVGSEV-TLVKEGDFV
SAEMHVNCGKCLQCRTGQAHICQHVKIIGVDANGAFAEYVVIPESNIWKLD-PAIPQEYA
SILDPLGNAVHTVL-AGDIAAKTVAITGCGPIGLFSIAVAKACGATKVFAIEVNEHRRAI
AKKMK-ADFVLDPTK--------DNV-KQVV-LDNTEGVGVDVLLEMAGRQDAIKLGFSI
LRLGGRASLLGIPGKPI-EINLAEDIIFKGAIVQGINGRKMYETWYQMEALLK
>tr|Q1J182|Q1J182_DEIGD/42-320 L-threonine 3-dehydrogenase OS=Deinococcus geothermalis (strain DSM 11300) GN=Dgeo_0449 PE=3 SV=1
DLLIRVKNSSICGTDVHIYRWDEWAQKTIPVPMVVGHEYVGVVAGMGSEV-RGFEIGDRV
SGEGHVTCGHCRNCRAGRRHLCRNTLGVGVNRPGSFAEYLVLPAFNAFKIP-DDIPDEIA
AIFDPFGNAVHTAL-SFDLVGEDVLITGAGPIGVMAAAVARHVGARNVVVTDVNDYRLDL
ARRMG-ATRAVNVAR--------EDL-WEVARSELGMTEGFDVGMEMSGSGAAFAQMIRV
MNNGGKIAILGIPSGHV-DIDWND-VIFKGLTLKGIYGREMFETWYKMTALIQ
>tr|Q2SLI6|Q2SLI6_HAHCH/31-308 Tdh protein OS=Hahella chejuensis (strain KCTC 2396) GN=tdh PE=3 SV=1
DVIIKIKRTAICGTDIHIYNWDDWARNNVPVPLTTGHEYSGEIVEVGSHV-DGLHIGQRV
SGEGHVVGMLSRNARAGRFHLAPDTKGIGVNLPGAFAEYLCLPAFNVVPLP-DAVSLELG
AILDPLGNAVHAAL-AYDLVGEDVLITGAGPIGIMAAAVARFAGAHKVVITDINDYRLEL
AAKVA-DVEPVNAQR--------ESL-RDVM-GRLKMKEGFDVGLEMSGIPSALNDMLDV
MMMGGRISLLGLPSKPA-ELDLSK-IVLKALQIKGIYGREMFETWYKMLAMLE
>tr|Q3J3U9|Q3J3U9_RHOS4/26-303 L-threonine 3-dehydrogenase OS=Rhodobacter sphaeroides (strain ATCC 17023 / 2.4.1 / NCIB 8253 / DSM 158) GN=tdh PE=3 SV=1
EVLIRVRKTGICGTDVHIWNWDDWAAKTVPVPLVTGHEFAGEIVEVGRDV-RDLSPGQRC
SGEGHLIGHHSRQVRAGRFHLDPETRGIGVNVPGAFADYLRLPAFNVVPLP-DAIDDEVG
AILDPLGNAVHTAL-SFDLVGEDVLVTGAGPIGIMAAAVARHVGARHVVITDVNADRLRL
STEVA-DVVPVNVAT--------EDL-RSVM-GRLKIVQGFDVGMEMSGAPAGFDQMVEA
MVMGGRIAMLGIPPGRS-PVDWSR-IVFKALTIKGVYGREIFETWYKMIAMLE
>sp|A7Z4X0|TDH_BACA2/30-309 L-threonine 3-dehydrogenase OS=Bacillus amyloliquefaciens (strain FZB42) GN=tdh PE=3 SV=1
EVLIKVQAASICGTDVHIYNWDQWAQKRIKTPQVFGHEFSGIVAETGKHV-TNVKTGDYV
SAETHFVCGTCVPCLTGKHHVCTHTKILGVDTAGSFAEYVKVPARNVWKNP-ADMDPAVA
SVQEPLGNAVHTVLESSQLAGGSAAIIGCGPIGLMAVAVAKAAGASRIAAIDKNDYRLAL
AKKLG-ATITISADK--------EDP-LEVI-DTLTGGEGIDLVCEMSGHPAAIAQGLKM
AANGGRFHMLSLPERPV-TVDLTNDVVFKGLTVQGITGRKMFETWRQVSHLLE
>sp|Q65JE7|TDH_BACLD/30-308 L-threonine 3-dehydrogenase OS=Bacillus licheniformis (strain DSM 13 / ATCC 14580) GN=tdh PE=3 SV=1
EVLIKVKAASICGTDVHIYNWDEWAKSRVKPPYVFGHEFSGEVVQVGENV-TTVKEGEYV
SAETHIVCGKCLPCLTGKEHVCKKTLILGVDTDGCFAEYVKMPAANIWKNP-AGMPEDLA
SIQEPLGNAVHTVL-TGMTAGVKVAVVGCGPIGLMAVAVAKASGAAQVIAIDKNEYRLDL
ALQMG-ATDIISVEK--------EDP-LKNV-SALTNGEGADLVCEMSGHPTAIRQSLKM
AANGGRVHVLSLPEHPV-CIDMTNDIVFKGLTVQGITGRKMFETWRQVSGLLQ
>sp|O31776|TDH_BACSU/31-309 L-threonine 3-dehydrogenase OS=Bacillus subtilis GN=tdh PE=3 SV=1
EVLIKVKAASICGTDVHIYNWDQWARQRIKTPYVFGHEFSGIVEGVGENV-SSVKVGEYV
SAETHIVCGECVPCLTGKSHVCTNTAIIGVDTAGCFAEYVKVPADNIWRNP-ADMDPSIA
SIQEPLGNAVHTVL-ESQPAGGTTAVIGCGPIGLMAVAVAKAAGASQVIAIDKNEYRLRL
AKQMG-ATCTVSIEK--------EDP-LKIV-SALTSGEGADLVCEMSGHPSAIAQGLAM
AANGGRFHILSLPEHPV-TIDLTNKVVFKGLTIQGITGRKMFSTWRQVSQLIS
>tr|B2QE95|B2QE95_9BACL/42-320 L-threonine 3-dehydrogenase OS=Exiguobacterium sp. AT1b GN=EAT1bDRAFT_2369 PE=4 SV=1
EVLIQVKATSICGTDVHIYEWDEWSQSRVKPPYVFGHEFSGEVVALGEGT-KRIKVGQAV
SAETHIVCHQCKQCLRGQYHICKNTKIIGVDTQGCFAEYVVMPEENLWVNP-ESMPAKLA
SIQEPLGNAVHTVL-ASDVSAKSVAIVGCGPIGLMAVGVAKAAGASLVYAIDVNPYRLKL
AEAMG-ADVVINSLE--------ENP-LELI-ERETDGDGIDVVCEMSGHPIAIDQAFKM
VTAGGDVNVLSLPARPV-AIDLTRDVVFKGVRVQGITGRKMYETWSQVSTMLA
>tr|B0K591|B0K591_THEPX/31-309 L-threonine 3-dehydrogenase OS=Thermoanaerobacter sp. (strain X514) GN=Teth514_0780 PE=3 SV=1
EVLIKVKATSICGTDVHIYVWNEWAKSRIKPPKTMGHEFVGEVVEIGKNV-TSVKVGDLV
SAETHIVCGKCKACRTGNAHICENTLILGVDTDGAFAEYIKVPESNVWLND-KDIPLELL
SIQEPLGNAVHTVF-SGEVVGKTVAVVGCGPIGMMAIPLLKTTGASAVFAIEPVEYRREL
AHKLG-ATRVINPLK--------EDV-VSII-KSETEGYGADVVLDFSGSSIAIRQGLKY
IAKGGRMSILGLPDNEV-PIDITNDVIFKGITIHGITGRRMYDTWYQVKGLLR
>tr|B0KC21|B0KC21_THEP3/31-309 L-threonine 3-dehydrogenase OS=Thermoanaerobacter pseudethanolicus (strain ATCC 33223 / 39E) GN=Teth39_0288 PE=3 SV=1
EVLIKVKATSICGTDVHIYVWNEWAKSRIKPPKTMGHEFVGEVVEIGKNV-TSVKVGDLV
SAETHIVCGKCKACRTGNAHICENTLILGVDTDGAFAEYIKVPESNVWLND-KDIPLELL
SIQEPLGNAVHTVF-SGEVVGKTVAVVGCGPIGMMAIPLLKTTGASAVFAIEPVEYRREL
AHKLG-ATRVINPLK--------EDV-VSII-KSETEGYGADVVLDFSGSSIAIRQGLKY
IAKGGRMSILGLPDNEV-PIDITNDVIFKGITIHGITGRRMYDTWYQVKGLLR
>tr|B1YMC5|B1YMC5_EXIS2/43-321 L-threonine 3-dehydrogenase OS=Exiguobacterium sibiricum (strain DSM 17290 / JCM 13490 / 255-15) GN=Exig_1032 PE=4 SV=1
EVLIRVEATSICGTDVHIYEWDAWAASRVNPPYVFGHEFSGEVVELGEGT-KRLKLGDRV
SAETHIVCHQCKQCLRGQYHICKNTKIIGVDTQGCFAEYVVMPEENLWVNP-EDMPAAIA
SIQEPMGNAVHTVL-ASDVSAKTVAIVGCGPIGLMAVSVAKAAGAAEVIAIDVNPYRLEL
AKTMG-ADVVIDSRH--------EDV-LERV-RMMTDGDGIDVVCEMSGHPVAIRQAFEM
VTAGGDVNILSLPVKPV-EIDLTNHVVFKGVRVQGITGRKMYETWSQVSAFLS
