# Supplementary material for: Subdivision of the MDR superfamily of medium-chain dehydrogenases/reductases through iterative hidden Markov model refinement
Source: BMC Bioinformatics. 2010 Oct 27;11:534. doi: 10.1186/1471-2105-11-534 (PMC2976758; doi:10.1186/1471-2105-11-534)
Supplement: Additional file 4 — MDR family alignment figures. Illustrations showing the mafft MSAs from Additional file 3: mdr-sequences. Red sequence identifiers denote sequences from UniProtKB/TrEMBL, while blue correspond to sequences from Swiss-Prot. The position cscores are shown in a bar plot under the MSA. Positions that contain gaps in over 90% of the sequences have been removed from the alignment in order to increase readability. [file 1471-2105-11-534-S4.ZIP › mdr/MDR015.seed]

>tr|A8J3I5|A8J3I5_CHLRE/39-290 Predicted protein OS=Chlamydomonas reinhardtii GN=CHLREDRAFT_118587 PE=4 SV=1
VAAASLNFPDALQIKGGYQDKPKLPFIPGSEVSGVVTEVASG---VKS--LRVGD-KVCA
-VR---Q-TGAFAEQAVVPAP-AAWRVPEGLALEDAAAIPIVYGTADVSLRHRAQLKP-G
QTVLVLGAAGGVGVAALQLA-KLAGA-RVVAVAGGAAKADFLRGQ-GADAYWGHW-T---
-----FHLFQQPS----APT-AFT------GVDVVFDPVGGSQLFEALKCVAWGAQYLVI
GFAS-G-DIPKVPANLLLVKNTTMHGVFWGSYMMH--------QPRVLADSMRQVLE
>tr|A0HCH8|A0HCH8_COMTE/33-284 Alcohol dehydrogenase, zinc-binding OS=Comamonas testosteroni KF-1 GN=CtesDRAFT_0696 PE=4 SV=1
VKAASLNFPDLLIVQNKYQIKPALPFVPGSEYAGVVQAVGEG---VKH--LKVGQ-HVAC
-LS---G-TGGFATHTLAPAA-MCMPLPVDFPFVDAAAFIMTYATSHHALIDRGQLKA-G
ETVLVLGAAGGVGTAAIQIA-KAAGA-RVIAAASTDDKCALCKAQ-GADLTINYS-Q---
-----GDLREAIK----AAT-DGK------GPDVIYDPVGGEFAEPAFRSIAWRGRYLII
GFAS-G-PIPSLPLNLPLLKGASLVGVFWGDFAKR--------EPQNNAAMMQELSQ
>tr|A0NZ02|A0NZ02_9RHOB/33-284 Possible alcohol dehydrogenase and quinone oxidoreductase OS=Labrenzia aggregata IAM 12614 GN=SIAM614_25327 PE=4 SV=1
VKACALNFFDTLIIRGKYQYKPEMPFSPSAEFAGVVETVGEG---VTG--VSAGD-RVVG
-YM---R-WGAAREKVVVAAS-DLVALPDDISFEVAAGLTVTYGTTLHAYRDRAGLKP-G
ETVAVLGASGGVGQAAVEIA-AIMGA-KVIACASSKEKLAFARSL-GAHMTVDYS-V---
-----QPLKETLK----ELT-GGK------GVDVVYDPVGGDLSEQAIRATAWEGRFLVI
GFAA-G-DIPKIPLNIVMLKGCDIRGVFWGAALER--------DPEGHRRNMKELLT
>tr|A0YG09|A0YG09_9GAMM/34-285 Quinone oxidoreductase OS=marine gamma proteobacterium HTCC2143 GN=GP2143_01910 PE=4 SV=1
VKAGGLNFPDTLIIQGKYQVKPELPFVPGGECAGVISAVGSN---VEQ--QKVGD-KVIV
-VG---S-HGAFSEQLVTKAS-GVLSMPESLSFVEAAGIGMTYFTSYYALKQRAQLKA-G
ETVLVLGAAGGVGITAVEIA-KAMGA-TVIAAASTDEKLALAKEK-GADHLINYS-E---
-----QNLKDTLK----ELT-GGK------GVDVVYDPVGGDFSEAALRCMAWKGRFLVI
GFAN-G-EIPKIPLNLTLLKGCDIRGVFFGAFSAK--------EPAEHRSNISELWA
>tr|A0YH75|A0YH75_9GAMM/34-284 Alcohol dehydrogenase, zinc-containing OS=marine gamma proteobacterium HTCC2143 GN=GP2143_12144 PE=4 SV=1
MKAAAACFQDYLMAQGLYQLKPALPFTPGVEGAGEVIAVGEG---VDN--VKVGD-AVVA
-GL---G-FGAYAEEAIVAAR-NVRIKPECLSFSEGAAYMSSYLTAYVALYRRAQLQP-G
ETLLVHGAAGGIGLAACDLG-KMFGA-TVIATASSEEKRNVLRAR-GVDYVLDVT-----
-----KGFRDEVK----HIT-NGQ------GADVIYDPVGGDVFNESCRCIAFDGRLLVM
GFTS-G-EHVKIGTNYALIKGFSVMGVRAGEYGRR--------FPGRGLENNAWVDR
>tr|A0Z541|A0Z541_9GAMM/35-286 NADPH:quinone reductase and related Zn-dependent oxidoreductase OS=marine gamma proteobacterium HTCC2080 GN=MGP2080_00630 PE=4
VKAAGLNFPDVLIIQGKYQFQPELPFVPGGECAGVVEAVGSD---VSR--WQVGD-EVVQ
-MG---M-AGGFADTLVVNEN-SLLPKPKALSMTEAAGIGITYFTSYYALVQRANIQP-G
ETLLVLGAAGGVGSTAVELG-KALGA-KVIAAASSDEKLELCKEL-GADEVINYT-T---
-----EDLKGRIK----ELT-EGR------GVDVVYDPVGGDFSEIALRSMAWQGRFLVI
GFAN-G-PIPKVPLNLTLLKGCQIVGVFWGRFMSE--------EPEAHLSNVKTLWE
>tr|A1QMS6|A1QMS6_MYCTF/33-283 Putative uncharacterized protein (Hypothetical quinone oxidoreductase) (NADPH:quinone oxidoreductase) (Zeta-crystallin) OS=Myco
VRAAGVCFPDLLLTKGEYQLKLTPPFVPGMETAGVVRSAPSD----AG--FHVGE-RVSA
-FG---V-LGGYAEQIAVPVA-NVVRSPVELDDAGAVSLLVNYNTMYFALARRAALRP-G
DTVLVLGAAGGVGTAAVQIA-KAMQAGKVIAMVHREGAIDYVASL-GADVVLPLT-----
-----EGWAQQVR----DHT-YGQ------GVDIVVDPIGGPTFDDALGVLAIDGKLLLI
GFAA-G-AVPTLKVNRLLVRNISVVGVGWGEYLNA--------VPGSAALFAWGLNQ
>tr|A1QW73|A1QW73_MYCTF/31-281 NADPH quinone oxidoreductase fadB4 OS=Mycobacterium tuberculosis (strain F11) GN=TBFG_03124 PE=4 SV=1
VHAAGVAFPDALLTRGRYQYRPEPPFVLGAEIAGVVRSAPDN----SQ--VRSGD-RVVG
-LT---MLTGGMAEVAVLSPE-RVFKLPDNMTFEAGAGVLFNDLTVYFALAVRGRLQA-G
ETVLVHGAAGGIGTSTLRLA-PALGASRTVAVVSTQEKAELATVA-GATDVVLA------
-----EGFKDAVQ----ELT-NGR------GVDIVVDPVGGDRFTDSLRSLAAGGRLLVI
GFTG-G-EIPTVKVNRLLLNNIDVVGVGWGAWSLT--------HPDALAQQWSQLER
>tr|A1ZZS3|A1ZZS3_9SPHI/58-308 Zinc-containing alcohol dehydrogenase superfamily OS=Microscilla marina ATCC 23134 GN=M23134_06048 PE=4 SV=1
VKACSVNYPDTLIIQGLYQFKPELPFSPGSDIAGIVKEVGEE---VKH--LKPGQ-EVFG
-IV---P-HGGFAEEVIAPAS-GVFPKPAAMDFKVAAAFMMAYGTSYHALKDRAHLQE-G
ETLLVLGASGGVGLAAIELG-KLMGA-KVIAAASTDEKLALCKEY-GADQTINYT-Q---
-----ENLKERVK----ALT-NGK------GADVVYDPVGGDYSEAALRATAWEGRFLVV
GFPA-G--IAQIALNLPLLKGCQIVGVFWGSFAMR--------SPQKNMQNTMALIN
>tr|A2TZQ3|A2TZQ3_9FLAO/44-295 Zinc-binding dehydrogenase OS=Polaribacter sp. MED152 GN=MED152_06340 PE=4 SV=1
VKACSVNFPDTLIIQGKYQFRPDFPFSPGSDIAGVVAEVGNS---VKH--LKKGD-EVVG
-FI---P-FGGFAEKAVVKAK-DCFAKPKGMSMVNASAFLLAYGTSYHALKDRADLQK-D
ETVLILGASGGVGLTALELA-KLMGA-KVIAAASSDEKLALCKDF-GADEIINYN-K---
-----ENLKERVN----ELT-KGK------GVDVIYDPVGGNFSEQALRAIAWKGRHLVI
GFAN-G-EIPKIPINLTLLKGASIVGVFWGAFAQK--------EPKKSLENIRELLQ
>tr|A2VN77|A2VN77_MYCTU/33-283 Putative uncharacterized protein OS=Mycobacterium tuberculosis C GN=TBCG_00148 PE=4 SV=1
VRAAGVCFPDLLLTKGEYQLKLTPPFVPGMETAGVVRSAPSD----AG--FHVGE-RVSA
-FG---V-LGGYAEQIAVPVA-NVVRSPVELDDAGAVSLLVNYNTMYFALARRAALRP-G
DTVLVLGAAGGVGTAAVQIA-KAMQAGKVIAMVHREGAIDYVASL-GADVVLPLT-----
-----EGWAQQVR----DHT-YGQ------GVDIVVDPIGGPTFDDALGVLAIDGKLLLI
GFAA-G-AVPTLKVNRLLVRNISVVGVGWGEYLNA--------VPGSAALFAWGLNQ
>tr|A2VNU8|A2VNU8_MYCTU/31-281 NADPH quinone oxidoreductase fadB4 OS=Mycobacterium tuberculosis C GN=TBCG_03078 PE=4 SV=1
VHAAGVAFPDALLTRGRYQYRPEPPFVLGAEIAGVVRSAPDN----SQ--VRSGD-RVVG
-LT---MLTGGMAEVAVLSPE-RVFKLPDNMTFEAGAGVLFNDLTVYFALAVRGRLQA-G
ETVLVHGAAGGIGTSTLRLA-PALGASRTVAVVSTQEKAELATVA-GATDVVLA------
-----EGFKDAVQ----ELT-NGR------GVDIVVDPVGGDRFTDSLRSLAAGGRLLVI
GFTG-G-EIPTVKVNRLLLNNIDVVGVGWGAWSLT--------HPDALAQQWSQLER
>tr|A2VR61|A2VR61_9BURK/83-334 NADPH:quinone reductase and related Zn-dependent oxidoreductase OS=Burkholderia cenocepacia PC184 GN=BCPG_00432 PE=4 SV=1
VKAASLNFPDALIVQGLYQVKPALPFSPGAEFAGVIDAVGAG---VTA--WRPGD-SVMA
-FT---G-HGGFAEQCVADVH-QLAALPPGMTFEQGAALVLAYGTSLHALQQRARLQA-G
ETLLVLGAAGGVGIAAIEIA-KALGA-RVIAAASSADKLALCREA-GADETIDYA-T---
-----EDLRRRVD----ELT-GGR------GADVVYDPVGGAYSEAALRATAWRGRFLVV
GFAA-G-EIPKIALNLALLKERDILGVFWGDAVRR--------DPAQHAANMRLLAE
>tr|A3HUL4|A3HUL4_9SPHI/33-284 Oxidoreductase, zinc-binding protein OS=Algoriphagus sp. PR1 GN=ALPR1_01305 PE=4 SV=1
VEACGVSFPDLLILQNKYQFQPSLPYSPGGEAAGQIVEVGKE---VKN--FQKGD-RVLA
-LC---R-WGGFAEKVVVDAE-RVFKIPNAISYVMAASSIYSYSTSYHALKDRGELKK-G
ETLLVLGGSGAIGSAAIELG-KAMGA-KVIAAASSDEKLAFCKEK-GADELINYG-S---
-----EDLKNKIK----ELT-DGK------GVDVVLDPVGGNFTEAALRGTAWKGRYLIV
GFAN-G-EIPKIPMNLPLLKGCAIVGVFWGNFSKK--------EVELNLQNMDRLNQ
>tr|A3JF07|A3JF07_9ALTE/37-288 NADPH:quinone reductase and related Zn-dependent oxidoreductase OS=Marinobacter sp. ELB17 GN=MELB17_06754 PE=4 SV=1
VKAAGLNFPDTLIIEGKYQLKPPLPFSPGGEMSGEVIAVGEK---VTR--FKVGD-RVAG
-LT---G-YGAFAEEVIVPER-NLLLLPDGMSDEKAAAFMMVYGTSYYALKQRANIQT-G
ESLLVLGASGGVGRATVELG-KAMGA-RVIAAASSAQKLAVAEAA-GADELINYT-E---
-----EPLKDAVK----RLT-NSK------GVDVIYDPVGGDYTEQALRAMAWNGRHLII
GFAA-G-DIPKIPANLMLLKGCSVVGVFWGSFTQR--------EPEASAQNMIELMK
>tr|A3JWV5|A3JWV5_9RHOB/16-266 Oxidoreductase, zinc-binding dehydrogenase family protein OS=Rhodobacterales bacterium HTCC2150 GN=RB2150_16574 PE=4 SV=1
IAACALNFADLLMLSGKYQATPPLPFSPGLELSGTITALGPD---VDAADLPIGT-RVAI
-FA---G-QGGLADYGCFDVN-ACTPLPDAMPFDEAAAFQVAFGTSHVALAYKARLQP-G
ETLVVLGASGGVGLTAIEVG-KLMGA-KVIAVARGADKLAVAASK-GADHLIDSE-T---
-----ADLKAEIR----ALG----------GADVIYDPVGGAQFDAAIRACNPDGRVLVI
GFAS-G-DIPKPAANILMVKNITVIGFYWGGYMTF--------KPNVVTDSLKQLFE
>tr|A3K0D1|A3K0D1_9RHOB/17-265 Oxidoreductase, zinc-binding dehydrogenase family protein OS=Sagittula stellata E-37 GN=SSE37_23429 PE=4 SV=1
VAACGLNFADLLMVKGTYQDTPDCPFVLGMEVSGVVDSLGEG---VEN--FAPGD-RVAV
-FG---G-QGGLAEMACFDAK-RAVHLPDTMDFTTAAAFQIAYGTSHIALDHRAKLLP-G
ETLLVLGAAGGVGLTAVEIG-KLMGA-TVIACARGSDKLKAAKAA-GADHLIDAR-T---
-----QDIRAEVK----ALG----------GADVVYDPVGGEQWEAAFRACKPEARLLPI
GFAS-G-DVPQVKANHLLVKNLTVLGVYWGGYLAF--------RPDILTGSLATLMA
>tr|A3KKD3|A3KKD3_STRAM/34-277 Putative oxidoreductase OS=Streptomyces ambofaciens ATCC 23877 GN=SAML1183 PE=4 SV=1
VRAANINFPDALMCRGQYQVRPPLPFTPGVEICGETED---------------GR-RVLA
-NP-ALP-HGGFAEYAVADAR-ALLPAPEALDDAEAAALHIGYQTGWFGLHRRARLEA-G
ETLLVHAAAGGVGSAAVQLG-KAAGA-TVIGVVGGPEKAAVAREL-GCDVVVDRH-G---
-----EDVVGAVK----EAT-GGR------GADVVYDPVGGQAYAQSAKVVAFEGRIVVV
GFAS-G-TIPSPALNHALVKNYAVLGLHWGLYNTK--------NPKLVQHCHEQLTE
>tr|A3L230|A3L230_PSEAE/33-284 Putative uncharacterized protein OS=Pseudomonas aeruginosa C3719 GN=PACG_04185 PE=4 SV=1
VHAAGVNFPDTLIIEGKYQFKPPFPFSPGGEAAGVVAAVGEK---VAH--VRPGD-RVMA
-LT---G-WGSFAEQVKVPGY-NVMPIPEGMDFASAAAFGMTYGTSMHALKQRANLQP-G
ETLLVLGASGGVGLAAVEIG-KAMGA-RVIAAASTPDKLAVAKAA-GADELINYS-E---
-----GSLREQLK----ALT-GGQ------GVDVIYDPVGGELFEEAFRSIAWNGRMLVV
GFAS-G-SIPSLPANLTLLKGASLVGVFWGSFAQR--------QPQDNADNFRQLFA
>tr|A3LIP4|A3LIP4_PSEAE/33-284 Putative uncharacterized protein OS=Pseudomonas aeruginosa 2192 GN=PA2G_04713 PE=4 SV=1
VHAAGVNFPDTLIIEGKYQFKPPFPFSPGGEAAGVVAAVGEK---VAH--VRPGD-RVMA
-LT---G-WGSFAEQVKVPGY-NVMPIPEGMDFASAAAFGMTYGTSMHALKQRANLQP-G
ETLLVLGASGGVGLAAVEIG-KAMGA-RVIAAASTPDKLAVAKAA-GADELINYS-E---
-----GSLREQLK----ALT-GGQ------GVDVIYDPVGGELFEEAFRSIAWNGRMLVV
GFAS-G-SIPSLPANLTLLKGASLVGVFWGSFAQR--------QPQDNADNFRQLFA
>tr|A3RVB2|A3RVB2_RALSO/74-325 Quinone oxidoreductase OS=Ralstonia solanacearum UW551 GN=RRSL_02115 PE=4 SV=1
VKAAGVNFPDVLIIQNKYQFKPELPFTPGSEVAGVVRAVGDG---VAH--VKAGD-HVIA
-FL---G-QGAFASQVKAPAK-AVMPMPPGMAFDTAAAFTLTYGTSHHAVVDRGQLKA-G
ETMLVLGAAGGVGLAAIEIG-KAIGA-RVIAAASSDEKLAVCQAH-GADALINYA-T---
-----EDLRERIK----TLT-DGK------GPDVIYDPVGGIYAEPAFRSIAWRGRYLVV
GFAN-G-EIPKMPLNLALLKGASLVGVFWGEFARR--------EPKANLANMMQMLG
>tr|A3S7Y6|A3S7Y6_9RHOB/31-279 Oxidoreductase, zinc-binding dehydrogenase family protein OS=Sulfitobacter sp. EE-36 GN=EE36_04338 PE=4 SV=1
VDACGLNFGDLLMIKGTYQQKPDLPFTLGMELSGSVAAVGEG---VTD--LAVGQ-RIAA
-YS---G-LLGLAEYAAIPAN-VCVPIPDDMPAEDAAAFLVAYGTSHVALDYKARLQP-G
ERLLVLGASGGVGLTAVELG-KLMGA-EVIACARGAAKLEICRAA-GADHLIDSE-T---
-----DDIREVVK----SLG----------GADVVYDPIGGDQFKAALRACNPEARILPL
GFAS-G-EVPQIPANILLVKNIDVLGFFWGGYKNF--------KPQVLTDSFKVLID
>tr|A3SFX2|A3SFX2_9RHOB/33-291 Oxidoreductase, zinc-binding dehydrogenase family protein OS=Sulfitobacter sp. EE-36 GN=EE36_02783 PE=4 SV=1
IRAAGLNFPDTLIIKDLYQMKPPRPFAPGGEVSGDVDAVGEG---VSN--VAAGD-RVLA
-MT---G-FGGFATDIIVDAE-RVLKIPDAMPYDEASCLVLTYGTSHHALKNRAEIQP-G
ESLLIMGAAGGVGVAAIELA-KAAGA-RVIAAVSSEDKAQFCRDL-GADETIIYS-RDMD
DRATQKAFSDEIK----KLS-GGE------GVDVVYDAVGGAYAEPAVRALAWKGRYLVV
GFPA-G--IPKIPLNLTLLKGSQIMGVFWGAHTAR--------EPKVHAENMADLFR
>tr|A3SI64|A3SI64_9RHOB/5-253 Oxidoreductase, zinc-binding dehydrogenase family protein OS=Roseovarius nubinhibens ISM GN=ISM_02110 PE=4 SV=1
IMACGLNFADLLMCQGKYQDTPEPPFTLGMEVAGVVDALGPD---TDG--PAVGS-RVAV
-FG---G-QGGLAEYGCFPAN-RAVLLPDDMRFDDAAALQIAYGTSHLALDYKARLQP-G
ETLLVLGAAGGVGLTAVEIG-HAMGA-KVIACARGAEKLEVARRA-GADHLIDAA-S---
-----EDIRERVR----ALG----------GADVVYDPVGGDQFKAAFRACNPEARLLPI
GFAS-G-DVPQIPANHLLVKNLTVMGLYWGGYLAF--------KPEVVTDSLATLLS
>tr|A3SSU8|A3SSU8_9RHOB/31-279 Oxidoreductase, zinc-binding dehydrogenase family OS=Sulfitobacter sp. NAS-14.1 GN=NAS141_09266 PE=4 SV=1
VDACGLNFGDLLMIKGTYQQKPDLPFTLGMELSGSVAAVGEG---VTD--LAVGQ-RIAA
-YS---G-LLGLAEYAAIPAN-VCVPIPDDMPAEDAAAFLVAYGTSHVALDYKARLQP-G
ERLLVLGASGGVGLTAVELG-KLMGA-EVIACARGAAKLEICRAA-GADHLIDSE-T---
-----DDIREVVK----SLG----------GADVVYDPIGGDQFKAALRACNPEARILPL
GFAS-G-EVPQIPANILLVKNIDVLGFFWGGYKNF--------KPQVLTDSFKVLID
>tr|A3T024|A3T024_9RHOB/33-291 Oxidoreductase, zinc-binding dehydrogenase family protein OS=Sulfitobacter sp. NAS-14.1 GN=NAS141_03186 PE=4 SV=1
IRAAGLNFPDTLIIKDLYQMKPPRPFAPGGEVSGDVDAVGEG---VSN--VAVGD-RVLA
-MT---G-FGGFATDIIVDAE-RVQKIPDAMPYDEASCLVLTYGTSHHALKNRAEIQP-G
ESLLIMGAAGGVGVAAIELA-KAAGA-RVIAAVSSEDKAQFCRDL-GADETIIYS-RDMD
DRATQKAFSDEIK----KLS-GGE------GVDVVYDAVGGAYAEPAVRALAWKGRYLVV
GFPA-G--IPKIPLNLTLLKGSQIMGVFWGAHTAR--------EPKVHAENMADLFR
>tr|A3TNV6|A3TNV6_9MICO/33-281 FadB4 OS=Janibacter sp. HTCC2649 GN=JNB_14658 PE=4 SV=1
VAAAGVSFPDVLLSRGEYQMKPPPPFVPGAEVAGVVRVAPAG----SG--LEVGD-RVAA
-FP---F-LGGFAEQVVCDPA-FVFPLPENVTFEQGAALPMNYLTCHFALRQRGRLAE-G
EKVLVHGAAGGIGTAAIQLA-KAWGA-TVYAVVSDDAKADVARQA-GADEVVLA------
-----EGFKNAVA----ELT-SGH------GVDIVVDPVGGDRFTDSLRSLAPLGRLLVI
GFTA-G-SIPEVKVNRLLLNNIDVVGVGWGAFWTG--------RPGYIRKQWDDLVP
>tr|A3TVC8|A3TVC8_9RHOB/31-279 Zinc-binding dehydrogenase OS=Oceanicola batsensis HTCC2597 GN=OB2597_10029 PE=4 SV=1
NACCGLNFADLLMMRGKYQEMPEHPFVLGMEIAGTVEALGPG---TEG--PPPGS-RVAL
-FG---G-RGGLADYGLFPAD-RAVVLPDQIDFATAAALPVAYGTSHVALDHKARLRR-G
ETLVVLGAAGGVGLTAVELG-HLMGA-RVVAIARGEAKLEIARQA-GADHLIDAR-S---
-----SDIRDQIK----ALG----------GADVVYDAVGGDLFRAAFRAMKPEGRILVI
GHAS-G-DVPQIPANHLLVKNVDVLGFYWGGYLRF--------RPEVITDSLATLFD
>tr|A3TVY2|A3TVY2_9RHOB/33-281 Oxidoreductase, zinc-binding OS=Oceanicola batsensis HTCC2597 GN=OB2597_11061 PE=4 SV=1
TEAAGVNYPDGLIVQGLYQSKPDRPFTPGSEVAGEIVAVGDG---VTR--FRQGD-RVVT
-YC---S--GGYAEMAVGSER-TCFSLPEGMDAADACAMIIAWGTSHHALKQRANIQP-G
ETLVIFGAAGATGTAAIQIG-KVMGA-TVIAVCSSDEKQKIATEQ-GADHVIGY------
-----DNLKDEVK----ALT-GGK------GADVVYDSVGGDAFKAASRFMAPNGRLLVI
GFAS-G-EIPQLPVNLTLVKEYSVVGVFWGNWTRR--------EPEAYLANMDELFG
>tr|A3UJ21|A3UJ21_9RHOB/33-284 Probable oxidoreductase protein OS=Oceanicaulis alexandrii HTCC2633 GN=OA2633_00615 PE=4 SV=1
VKAAGVNFPDILLVEGNYQMKPPTPFVPGMEAAGVISGLGEK---VQG--VKEGD-RVIA
-AT---M-LGAFAEKVPVHFS-QVVPMPESMSFEEGAALTTIYGTSYHALKDRARLKE-G
ETVLVLGAAGGVGIATVQLA-KAMGA-KVIAAASSDEKLQFCRDN-GADETINYT-T---
-----EDLKARVK----ELT-GGK------GVDVVYDPVGGDYAEPALRATGWDGRYLVI
GFAS-G-PIPKIPLNLALLNSRNIQGVFWGAWAGQ--------NPRDNAKNLKEIFD
>tr|A3V3I2|A3V3I2_9RHOB/31-279 Oxidoreductase, zinc-binding dehydrogenase family OS=Loktanella vestfoldensis SKA53 GN=SKA53_01546 PE=4 SV=1
IAACGLNFADLLMAKGSYQDTPMPPFTLGMEVCGTVTALGDG---VTT--PAIGT-RVAV
-FG---G-QGGMAEQGVFPAN-LCRPVPDSMSAEVAAGFMVAYGTSHLALTHRARLQQ-G
ETLLVLGAAGGVGLTAVEIG-KALGA-RVIAVARGADKLAVAQAA-GADHVIDSD-T---
-----QDIKAVVK----ALG----------GADVVYDPVGGDAFKAALGACRPQARYVVI
GFAS-G-DVPQVPANILLVKNVDLIGFYWGGYLKF--------RPDLLSDSLAELLG
>tr|A3VHN5|A3VHN5_9RHOB/2-243 Oxidoreductase, zinc-binding dehydrogenase family protein OS=Rhodobacterales bacterium HTCC2654 GN=RB2654_08472 PE=4 SV=1
-------FGDLLMAKGQYQEKPDLPFTLGMEVAGTIREVGEG---VEG--FEPGM-RVLV
-GG---G-SGGLADFGTFPAT-KAIRIPDSMSFTDAAAFQVAYGTSHVGLDYRARLQP-G
ENLLVLGAAGGVGMTAIEIG-KLMGA-KVIACARGKEKLEVCKSA-GADVLIDSE-T---
-----DDLREAVK----AAG----------GADVIYDPVGGDQFRAAMRATNPEARILVV
GFAS-G-DIPQIPANHLLVKNLNIMGYYWGGYNRF--------KPEVLTNSMATLIR
>tr|A3W7D6|A3W7D6_9RHOB/31-279 Zinc-binding dehydrogenase OS=Roseovarius sp. 217 GN=ROS217_16835 PE=4 SV=1
IAACGLNFADLLMIKGAYQDTPEPPFTLGMEVAGTVEALGPD---TRG--PAPGT-RVAV
-FA---G-QGGLADYGCFPAA-RAVPLPDSMTFADAAAFQVAYGTSHVALDHKAHLQP-G
ETLLVLGAAGGVGLTAVEIG-KQMGA-RVIACARGADKLAVAKRA-GADHLIDAA-E---
-----QDIRETCR----ALG----------GVDVVYDPVGGDHFKAAFRACNPEARILTI
GFAS-G-EVPQIPANHLLVKNISVMGLYWGGYLKF--------RPEVVTNSLATLFD
>tr|A3XFA8|A3XFA8_9RHOB/31-278 Oxidoreductase, zinc-binding dehydrogenase family protein OS=Roseobacter sp. MED193 GN=MED193_21586 PE=4 SV=1
IRACGLNFADLLLQKGTYQDTPLPPFTPGLELAGEVMECGSQ---VQR--VSPGD-RVAV
-FS---G-QGGLAQEGVFDAA-RVVAIPDSMSFEDAAALLITYGTSHVALDHCARLQP-G
ETLLVTGAAGGVGLTAVEIG-KLMGA-RVIAHARGAGKLKVAKSA-GADHLIDD--T---
-----ADLRAEVK----SLG----------GADVVYDAVGGDVWKAAFRATKPGGRLLPI
GFAS-G-EVPQIPANHLLVKNLTVIGFYIGGYLKS--------HPEVMQRSFATLME
>tr|A3YE39|A3YE39_9GAMM/33-284 Oxidoreductase, zinc-binding OS=Marinomonas sp. MED121 GN=MED121_21515 PE=4 SV=1
VAACGINFPDGLLVQGLYQMKPEHPFSPGSEVTGTISQLGAK---VKH--LKLGQ-RVIG
-LT---M-TGGYAQKVAINSR-MVLPLPDTISFEQGAGLITAHATAHHGLKQRANLKK-G
ETLLVTGASGGTGLAAVQIG-KAMGA-KVIALCSSQEKLFAAKEQ-GADELLLSS-D---
-----PDLKDKIK----ALT-ANK------GVDVVYEVVGGDIFQTCARTMAWNGRLLVV
GFAS-G-SIPEFPVNLALVKGFSVIGVFWGSFAQK--------EPANFMVNMQELLA
>tr|A4A9X3|A4A9X3_9GAMM/24-275 Zinc-containing alcohol dehydrogenase superfamily protein OS=Congregibacter litoralis KT71 GN=KT71_07919 PE=4 SV=1
VKAAGLNFPDVLIIQGKYQFQPDMPFSPGGECAGVVLSVGEG---VER--YKVGD-KVIA
-MT---G-SGCFRDQIAVDHN-AVMPMPEGLDFTQAAGVAMTYFTSYHALKQRADLKE-G
ETLLVLGAAGGVGSTAVELG-KLMGA-KVIAAASSEEKLAMCRDL-GADETINYS-E---
-----QDLKAAVK----ELT-GGK------GVDVVYDPVGGDYAEPALRGMAWNGRYLVI
GFAS-G-PIPEIPLNLALLKGCSIVGVFWGRFIAE--------EPAVHLQNIKELWG
>tr|A4AQP4|A4AQP4_9FLAO/33-284 Probable oxidoreductase protein OS=Flavobacteriales bacterium HTCC2170 GN=FB2170_14683 PE=4 SV=1
VKACGINFPDTLIIQGLYQLKPELPFTPGSDIAGIVKEVGEG---VNH--LTVGD-EVFG
-FV---A-YGAFAEEVIVPSN-ACFPKPKKMDYPVAASFMMAYGTSYHALKDRAKLKE-G
ETLLVLGAAGGVGLAAVELG-KLMGA-EVIAAASTDEKLELCSEY-GADETINYS-K---
-----QDLKATIK----ELT-GGK------GVDVIYDPVGGIYTEKAFRAIAWNGRFLVV
GFAA-G-TIPKMPLNLPLLKGASIVGVFWGGFAIG--------NPKANMQNTKALMQ
>tr|A4EIV8|A4EIV8_9RHOB/113-361 Alcohol dehydrogenase, zinc-binding protein OS=Roseobacter sp. CCS2 GN=RCCS2_14529 PE=4 SV=1
IAACGLNFADLLMANGTYQDTPKPPFTLGMEVCGKIIVHGPG---VEG--PAIGT-RVAV
-FG---G-QGGLAEKGVFPAA-LCRPVPDTMPDQIAAGFMVAYGTSHLALVRRAQLQA-G
ETLLVLGAAGGVGLTAVEIG-KAMGA-TVIAVARGADKLAVAKAA-GADHLIDSD-T---
-----DDIKAAVK----TLG----------GADVVYDPVGGDAFKAALGACKREARVIVI
GFAS-G-DVPQIPANILLVKNITVIGFYWGGYLAF--------NAQALTDSLAELMA
>tr|A4ERC7|A4ERC7_9RHOB/33-290 Oxidoreductase, zinc-binding dehydrogenase family protein OS=Roseobacter sp. SK209-2-6 GN=RSK20926_18882 PE=4 SV=1
VRAAGVNFPDTLIIRDLYQVKPPRPFAPGGEVSGEVIAIGEG---VTG--YSLGD-RVLA
-LT---G-HGGFATQICVPAN-QAVKFPETMSYEEAAAFVFTYGTSYHALKDRASLAP-G
ETLLVLGAAGGVGVAAIELG-KAMGA-RVIAAVSTEEKAEFCLSV-GADEALVYS-REM-
NKADQKKFSSEIR----ELT-GRS------GVDVAYDAVGGDYAEPVLRSMAWQGRYLVV
GFPA-G--IPKIPLNLPLLKGCDIRGVFWGASVFQ--------DPKGHASNMAELQE
>tr|A4EVJ6|A4EVJ6_9RHOB/31-278 Oxidoreductase, zinc-binding dehydrogenase family protein OS=Roseobacter sp. SK209-2-6 GN=RSK20926_22614 PE=4 SV=1
IRACGLNFADLLLLKGTYQDTPDLPFTPGLEVAGEVIALGKD---VAN--FNLGD-RVAV
-FC---G-SGGLAEEGVFEAS-RAIPIPAGMSDEDAAAMLIAYGTSHVALEHCARLQS-G
ETLLVTGAAGGVGLTAVEIG-KLMGA-RVIAHARGAGKLRAAQNA-GADHLIDD--S---
-----EDLRAIVK----SLG----------GSDVVYDAIGGGVWKDAFRSANPGARLLPI
GFAS-G-EVPQIPANHLLVKNLTVIGFYIGGYLKA--------RPEVIRNSFETLFR
>tr|A4GHZ3|A4GHZ3_9BACT/36-291 Alcohol dehydrogenase OS=uncultured marine bacterium EB0_39H12 GN=MBMO_EB0-39H12.0080 PE=4 SV=1
VKASSVNFPDYLMTQGKYQHKPELPFGLGMEGSGIVERIGKD---VHG--FKEND-HVIF
GAI---G-QGAFSDYVTVNEK-AVNIMPKNLSFEQAAAFQTAYLTAYVSLVRRGELKK-G
ENLLVHGATGGVGMAAVQLG-KYLEA-KVIATGTSSEKLKITQSW-GADHTILTH-K---
--DNIVDFKDEVK----ELT-QGK------GADVIYDPVGGDVFDHSIRCINWGGRILVV
GFAS-G-RIPVLPVNMALIKGFSVVGVRAGEFGRK--------NPEAGIENTQKIRE
>tr|A4KL40|A4KL40_MYCTU/31-281 NADPH quinone oxidoreductase fadB4 OS=Mycobacterium tuberculosis str. Haarlem GN=TBHG_03072 PE=4 SV=1
VHAAGVAFPDALLTRGRYQYRPEPPFVLGAEIAGVVRSAPDN----SQ--VRSGD-RVVG
-LT---MLTGGMAEVAVLSPE-RVFKLPDNMTFEAGAGVLFNDLTVYFALAVRGRLQA-G
ETVLVHGAAGGIGTSTLRLA-PALGASRTVAVVSTQEKAELATVA-GATDVVLA------
-----EGFKDAVQ----ELT-NGR------GVDIVVDPVGGDRFTDSLRSLAAGGRLLVI
GFTG-G-EIPTVKVNRLLLNNIDVVGVGWGAWSLT--------HPDALAQQWSQLER
>tr|A4KNH3|A4KNH3_MYCTU/33-283 Hypothetical quinone oxidoreductase (NADPH:quinone oxidoreductase) (Zeta-crystallin) OS=Mycobacterium tuberculosis str. Haarlem
VRAAGVCFPDLLLTKGEYQLKLTPPFVPGMETAGVVRSAPSD----AG--FHVGE-RVSA
-FG---V-LGGYAEQIAVPVA-NVVRSPVELDDAGAVSLLVNYNTMYFALARRAALRP-G
DTVLVLGAAGGVGTAAVQIA-KAMQAGKVIAMVHREGAIDYVASL-GADVVLPLT-----
-----EGWAQQVR----DHT-YGQ------GVDIVVDPIGGPTFDDALGVLAIDGKLLLI
GFAA-G-AVPTLKVNRLLVRNISVVGVGWGEYLNA--------VPGSAALFAWGLNQ
>tr|A4U345|A4U345_9PROT/31-281 Alcohol dehydrogenase superfamily, zinc-containing OS=Magnetospirillum gryphiswaldense GN=MGR_2488 PE=4 SV=1
VAAAGVNFADSLFIQGKYQEKVAPPLVPGMELAGTVEQVGAD---VTE--LAVGD-RVMA
-NV---T-GGGFASEAVADWT-DVHKIPDAMDFVTAAAFPVAYGTSHLGLL-KAALRP-G
EVLVVHGAAGGVGLTAVEIG-VAMGA-TVIATAGGAEKVQIALDH-GAHHGIDYK-A---
-----EDVRAKVK----ELT-GGR------GADVVYDPVGGEIFDASLRSIAPDGRILVI
GFAS-G-NVPQIPANHLLVKNVTVIGYWWGAYRKL--------NPLLVRQSMNDALD
>tr|A6E343|A6E343_9RHOB/31-279 Zinc-binding dehydrogenase OS=Roseovarius sp. TM1035 GN=RTM1035_06543 PE=4 SV=1
IAACGLNFADLLMIKGAYQDTPEPPFTLGMEVAGTVDALGPG---TDG--PAPGT-RIAV
-FG---G-QGGLADYGCFPAA-RAVPLPDAMSFADAAAFQVAYGTSHVALDHKARLQP-G
ETLLVLGAAGGVGLTAVEIG-KQMGA-RVIACARGADKLAVAQEA-GADHLIDAA-T---
-----QDIRDVCR----ALG----------GVDVVYDPVGGDQFTAALRACNPEARILTI
GFAS-G-DVPQIPANHLLVKNITVMGLYWGGYLKF--------RPEVVTQSMATLFD
>tr|A6F2F0|A6F2F0_9ALTE/33-284 Zinc-containing alcohol dehydrogenase superfamily protein OS=Marinobacter algicola DG893 GN=MDG893_01960 PE=4 SV=1
VKAAGLNFPDTLIIEGKYQLKPTMPFSPGGEMSGEVIEVGEK---VTR--FKSGD-RVAG
-LT---G-YGAFAEEVVVPEQ-NILPIPESMSDEKAAAFSMVYGTSYYALKQRANIQP-G
ETLLVLGASGGVGLATVELG-KAMGA-HVIAAASTAEKLAVAKEA-GADELINYT-E---
-----EPLKDAVK----RLT-NSK------GVDVIYDPVGGDFTEQALRAMAWNGRHLII
GFAA-G-DIPKIPANLTLLKGCSVVGVFWGSFTQR--------EPQNSAQNMMELLK
>tr|A6FQH3|A6FQH3_9RHOB/31-279 Oxidoreductase, zinc-binding dehydrogenase family protein OS=Roseobacter sp. AzwK-3b GN=RAZWK3B_20466 PE=4 SV=1
VGACGLNFADLLMMTGDYQDTPAAPFTLGMEVAGTVEAHGPG---VTA--PAIGT-RVAV
-FG---G-QGGLAEYGCFPAD-RAVPLPDAMSDIDAAAFQIAYGTSHVALDHKAQLQP-G
ETLLVLGAAGGVGLTAVEIG-KLMGA-RVIACARGADKLAVARQA-GADHLIDAK-T---
-----DDIRAACK----ALG----------GVDVVYDPVGGDQFDAAFRATNPEGRILSI
GFAS-G-TVPQIKANHLLVKNLSVIGFYWGGYLKF--------RPSVVTDSLATLMG
>tr|A6G293|A6G293_9DELT/33-282 Oxidoreductase, zinc-binding dehydrogenase family protein OS=Plesiocystis pacifica SIR-1 GN=PPSIR1_20584 PE=4 SV=1
VESAGVNFPDLLLTRGLYQLRPNLPFAPGGEVAGEVVAVGEG----AG--FEVGE-RVMA
-LT---G-WNGFATHVVLGAE-RCVRVPETMPTDLAGAFAFTYGTTYHGLVDRGGLAK-G
ERLLVLGAAGGVGSAAVELG-VALGA-RVIAAASSPEKLAFCAEL-GAEAGIDYA-Q---
-----EDLKKRAK----AL--GGG------AVDVVYDPVGGERSEQALRALGPGGRHLVI
GFAS-G-TIPRVAWNLALLKQCAIVGVSWGAWALM--------NPKANAENMRALFE
>tr|A6GQE4|A6GQE4_9BURK/33-284 Probable oxidoreductase protein OS=Limnobacter sp. MED105 GN=LMED105_12927 PE=4 SV=1
MKAAGVNFPDALMIQGKYQFKPALPFAPGAELAGVVAALGEG---VKN--VKVGD-RVIA
-MC---T-HGAFAEKVLVQAK-QIIPMPPAISFETAASFTLAYGTSYHALKGRAQLKE-G
ETLLVLGAAGGVGLAAIQIA-KALGA-KVIAAASSAEKLAICKEN-GADELINYS-N---
-----EDLRERVK----ELT-GGK------GPNVIFDPVGGKFAEPAFRSIGWNGRYLVV
GFAD-G-EIPSIPLNLPLLKGASIVGVFWGDFVNR--------QLFDFIKDLGEMFA
>tr|A7CGG2|A7CGG2_BURPI/185-436 Alcohol dehydrogenase, zinc-binding domain protein OS=Ralstonia pickettii 12D GN=Rpic12DDRAFT_2354 PE=4 SV=1
VKAAGVNFPDVLIIQNKYQFKPELPFTPGSEVAGVVNAVGEG---VSH--LKAGD-HVIA
-FL---G-QGAFASQVKASAK-VVMPMPPGMAFDTAAAFTLTYGTSHHAVVDRGQLKA-G
ETMLVLGAAGGVGLAAIEIG-KAIGA-RVIAAASSDEKLAVCKDH-GADALINYS-T---
-----EDLRERIK----ELT-DGK------GPDVIYDPVGGIYAEPAFRSIAWRGRYLVV
GFAN-G-EIPKMPLNLALLKGASLVGVFWGEFARR--------EPKANLANMMQMLG
>tr|A8TLZ4|A8TLZ4_9PROT/33-284 Putative oxidoreductase, zinc-binding protein OS=alpha proteobacterium BAL199 GN=BAL199_02249 PE=4 SV=1
VAACGVNFPDVLIVEGKYQFKPDRPFAPGGEVSGTVAEVGAD---VTG--FKVGD-AVMA
-TT---L-WGGFAEEVVTTPD-RLLRRPPTMDETTAAGFALTYGTSYHALVQRAAIQP-G
ETLLVLGAAGGVGVAAIQIA-KALGA-RVIAAAGSADKLAFAREQ-GADEVVNYT-E---
-----DGYRDRLK----ELT-GGR------GVDVIYDPVGGDLMDPSLRSMAWNGRYLVV
GFAS-G-EIPKIPANLTLLKGCAVVGVFWGQFRRN--------EPQVEAENFRRLFE
>tr|A9D9F5|A9D9F5_9RHIZ/33-282 Alcohol dehydrogenase, zinc-binding protein OS=Hoeflea phototrophica DFL-43 GN=HPDFL43_08274 PE=4 SV=1
AEAIGVNYPDGLLVQGLYQMKPETPFIPGMEAAGRIKSVGAG---ITS--LKPGD-RVVA
-MI---D-RGAYAQQVLAPAD-RVFALPDQMTCEDACALMCAWGTSHHALRQRAQLKK-T
ETLLVLGAAGSTGLAAVSIG-KAIGA-RVIAVASSDEKRSACLDA-GADVALPY------
-----EGLREALK----SET-GGK------GVDVAYDPVGGPAFEVAARAMARNGRLLVV
GFAS-G-EIPKLAVNLALLKEYSLVGVFWGSFVSH--------EPKAYAANNRELFA
>tr|A9DUH2|A9DUH2_9RHOB/31-279 Oxidoreductase, putative OS=Oceanibulbus indolifex HEL-45 GN=OIHEL45_08570 PE=4 SV=1
VDTCGLNFGDLLIIKGTYQEKPPLPFTLGMEMAGTITALGEG---VDH--LKVGQ-RVAA
-YT---G-FDGLAEYAAIPAA-VCVPIPEEMTAVDAAAFLIAYGTSHVALDYKARLQP-G
ERLLVLGASGGIGLTAVELG-KMMGA-EVIAVARGADKLAVCKEA-GADHLINSE-T---
-----DDIRAIVK----ELG----------GADVVYDPVGGDQFKAAMRACNPEARLIPL
GFAS-G-EVPQIPANILLVKNLSVLGFYWGGYAKI--------KPSVLTDSFAKLIE
>tr|A9EKV4|A9EKV4_9RHOB/31-278 Oxidoreductase, zinc-binding dehydrogenase family protein OS=Phaeobacter gallaeciensis 2.10 GN=RG210_13471 PE=4 SV=1
IHACGLNFADLLLLRGKYQDTPDLPFVPGLELAGVIEAVGAD---VDG--LAVGD-RVAV
-FS---G-QGGLAETGVFPVD-RVTRIPDEMSFADAAAFQITYGTGLVALDHCARLQP-G
ETLLVTGAAGGVGLTAVEIG-KRLGA-RVIAHARGAEKLAVAKAA-GADHLIDA--S---
-----EDLRQSVK----DLG----------GADVVYEAIGGDVWQAAFRATNPGGRLLPI
GFAG-G-EVPQIPANHLLVKNLSVIGFYFGGYLKS--------HPAVIRGAIERLLQ
>tr|A9G0W5|A9G0W5_9RHOB/31-278 Alcohol dehydrogenase, zinc-binding protein OS=Phaeobacter gallaeciensis BS107 GN=RGBS107_18068 PE=4 SV=1
IHACGLNFADLLLLRGKYQDTPDLPFVPGLELAGVIEAVGAD---VDG--LAVGD-RVAV
-FS---G-QGGLAETGVFPAD-RVTRIPDEMSFADAAAFQITYGTGLVALDHCARLQP-G
ETLLVTGAAGGVGLTAVEIG-KRLGA-RVIAHARGAEKLAVAKAA-GADHLIDA--S---
-----EDLRQSVK----DLG----------GADVVYEAIGGEVWQAAFRATNPGGRLLPI
GFAG-G-EVPQIPANHLLVKNLSVIGFYFGGYLKS--------HPAVIRSAIERLLQ
>tr|A9G2P2|A9G2P2_METNO/33-284 Alcohol dehydrogenase superfamily, zinc-containing OS=Methylobacterium nodulans ORS 2060 GN=MnodDRAFT_2131 PE=4 SV=1
VAAAALGFVDGLIIQGRYQYKPPLPYVPGGEIAGVVDAVGAE---VHH--LSAGD-RVAT
-WQ---F-GGGLAEYTLAPAD-EVEPIPANLAFADAAAILLDYQTAQYALFGRGGVRA-G
ETVLVAGAAGGVGAAAVQLA-AKAGA-YVIAAASTPEKRDRVRAL-GAQAAINSA-G---
-----PDIRAEIK----AAA-PRG------VVDVVVDPVGGPTFEALFRSLAKEGRHLVI
GFAA-G-SIPALPANLALLKSAALIGVEIRHFLAS--------RPAEARAARAALFE
>tr|A9GJ78|A9GJ78_METNO/33-284 Alcohol dehydrogenase superfamily, zinc-containing OS=Methylobacterium nodulans ORS 2060 GN=MnodDRAFT_3725 PE=4 SV=1
VTVAALNFFDTLIIAGRYQVKPDLPFSPGAEAAGIVEALGPG---VEG--FRIGE-RVIA
-HL---G-YGACRERVVVGVG-GLSRVPDQVSDEQAAGLTVTYGTSLHALQDRAGLRP-G
ETLAVLGASGGVGLAAVELG-HAMGA-RVIACASSADKLEAAKAH-GADLILDYG-T---
-----ENLREGLR----RLG-GEK------GIDVVYDPVGGDFSEPALRSLNWKGRFLVI
GFAS-G-PIPRIPLNLVLLKGIDVQGVHWGAFVKN--------EPEAHAANQARLLA
>tr|A9H5B3|A9H5B3_9RHOB/31-279 Oxidoreductase, putative OS=Roseobacter litoralis Och 149 GN=RLO149_13360 PE=4 SV=1
VHTCGLNFGDLLAIKGTYQERPDVPFTLGMELCGTVTEVGQG---VTR--FTVGQ-RIAA
-YC---G-FDALADFAAISAD-ICVPIPDVMSDEDAAAFLIAYGTSHVALDYKAHLRA-G
ERLLVLGASGGVGLTAVELG-KLMGA-EVIAVARGAQKLQVAKAA-GADHLIDSE-T---
-----DDIRDCVK----ALG----------GADVVYDPIGGEQFKAALRACRPEARLIPL
GFAS-G-EVPQIPANHLLVKNLTVIGFYWGGYTRV--------NPKVLTDSFEVLTD
>tr|B1FNH5|B1FNH5_9BURK/33-284 Alcohol dehydrogenase zinc-binding domain protein OS=Burkholderia ambifaria IOP40-10 GN=BamIOP4010DRAFT_5586 PE=4 SV=1
VKAASLNFPDALIVQGLYQVKPALPFSPGAEFAGVIDAVGDG---VSA--WQPGD-EVVA
-FT---G-HGGFAEQCVADVH-QIAALPPGMTFEQGAALVLAYGTSLHALQQRARLQQ-G
ETLLVLGAAGGVGLAAIEIA-KALGA-RVIAAASSADKLALCREA-GADDTIDYA-T---
-----EDLRRRVD----ELT-GGR------GADVVYDPVGGAYSEAALRATAWRGRFLVV
GFAA-G-EIPKIALNLALLKERDILGVFWGDAVRR--------DPAEHAVNMRQLAQ
>tr|B1FYU4|B1FYU4_9BURK/33-284 Alcohol dehydrogenase zinc-binding domain protein OS=Burkholderia graminis C4D1M GN=BgramDRAFT_2313 PE=4 SV=1
VKAASVNFPDVLIIQNKYQFKPPLPFTPGSEVAGIVRAVGAG---VTQ--FTPGS-RVVA
-FT---G-AGGFAQQALASES-ACVPLAEDVDLELAAAFTLAYGTSHHAVVDRAALQA-G
ETMLVLGAAGGVGLAAVEIG-KALGA-RVIAAASSDEKLAVCLQH-GADATINYT-T---
-----EDLRERIK----TLT-DGK------GPDVIYDPVGGVYAEPAFRSIGWRGRYLVV
GFAN-G-EIPKLPLNLTLLKGASVVGVFWGDFAKR--------EPERNHAAFRQMVG
>tr|B1G828|B1G828_9BURK/32-282 Alcohol dehydrogenase zinc-binding domain protein OS=Burkholderia graminis C4D1M GN=BgramDRAFT_5523 PE=4 SV=1
IEATALGFVDGLMMQGRYQIKPRLPYVPGGEIAGVVDAVGPG---VTR--PLVDE-RVVT
-WQ---L-GGGLAEYVVVDAA-DVDIAPSGLPMPIAAAMLVDYQTAHYALFDQARLTA-A
DTLLVLGAGGAVSSAAIQLA-VHAGA-RVIAAASSESKRKAACEL-GAVAAIDYS-L---
-----PDWREALR----SVA--PE------GVDVVLDPVGANMLEPAFRSLAKGGRYLVI
GFAG-G-AIPSLPVNLALLKNATLHGVDVRYFLAT--------RPEQARRVRAALFS
>tr|B1T057|B1T057_9BURK/33-284 Alcohol dehydrogenase zinc-binding domain protein OS=Burkholderia ambifaria MEX-5 GN=BamMEX5DRAFT_1173 PE=4 SV=1
VKAASLNFPDALIVQGLYQVKPALPFSPGAEFAGVIDAVGDG---VSA--WRSGD-EVVA
-FT---G-HGGFAEQCVADVH-QIAALPPGMTFEQGAALVLAYGTSLHALQQRARLRQ-G
ETLLVLGAAGGVGLAAIEIA-KALGA-RVIAAASSADKLALCCEA-GADDTIDYA-T---
-----EDLRRRVD----ELT-GGR------GADVVYDPVGGAYSEAALRATAWRGRFLVV
GFAA-G-EIPKIALNLALLKERDILGVFWGDAVRR--------APAEHATNMRQLAQ
>tr|B4W8L1|B4W8L1_9CAUL/33-283 Oxidoreductase, zinc-binding dehydrogenase family OS=Brevundimonas sp. BAL3 GN=BBAL3_3293 PE=4 SV=1
IARAAVNFVDLIVSSGRYQVRPPLPFIPGGEFAGVVEAVGDG---VSG--FKPGD-RVCG
-SK---V-GGAFAEFVAIDAT-LVYQLPATLSTADAATFRVNHATAYHALVQRARLAP-G
ETVLVLGAAGAVGTAAIQIA-KALGA-IVVASASSTEKQALAMVA-GADHAITSG-A---
-----EDWRAQLK----AVA-PG-------GADVVVDPVGGAATEPAFRSLTRGGRHLVI
GFAA-G-SIPSLPTNLALVKSVSLVGVDVRQFSLL--------EPAASAANMQALFA
>tr|B4X1J3|B4X1J3_9GAMM/33-283 Oxidoreductase, zinc-binding dehydrogenase family OS=Alcanivorax sp. DG881 GN=ADG881_2251 PE=4 SV=1
VKAAGLNFPDTLIIEGKYQIKPELPFSPGGEMAGEVLEVGEG---VKN--FKPGQ-RIMG
-LT---G-YGAFAEEILVPDN-RLIPVPDGMDDHTAAAFSMVYGTSYHALKQRANIQP-G
ETLLVLGASGGVGLAAVEIG-KAMGA-KVIACASSDEKLEVAREA-GADDLINYA-D---
-----EDLKEALK----KRY--PK------GVDVIYDPVGDKFTEAALRNMAWNGRLLVV
GFAA-G-DIPKIPANLALLKGCSIVGVFWGAFTQQ--------EPKVNMQNIMELFQ
>tr|B5GAI2|B5GAI2_9ACTO/34-277 Oxidoreductase OS=Streptomyces sp. SPB74 GN=SSBG_01290 PE=4 SV=1
VLAADVNFPDALLCRGQYQIRPPLPFTPGVELCGRAED---------------GR-RLIG
-TP-VLP-HGGFAEYALLEEA-ASLPAPEALDDAEAAALHIGYQTGWFGLHRRARLQS-G
ETLLVHAAAGGVGSAAVQLG-KAAGA-RVIGVVGGPGKAEAARAL-GCDLVLDRH-T---
-----DDIVAAVK----EFT-GGR------GADVVYDPVGGDSYTKSAKCVAFEGRIVVV
GFTS-G-TIPAPALNHAMVKNYAILGLHWGLYARY--------APETIAACHRELTR
>tr|B5HIM5|B5HIM5_STRPR/34-277 Oxidoreductase OS=Streptomyces pristinaespiralis ATCC 25486 GN=SSDG_05011 PE=4 SV=1
VRAANINFPDALLCRGQYQVRPPLPFTPGVEVCGETED---------------GR-RVIA
-NP-ALP-NGGLAEYVVADAA-AVLPAPEALDDAEAAALHIGYQTGWFGLHRRAALKE-G
ETLLVHAAAGGVGSAAVQLG-KAAGA-RVIGVVGGAEKAAVAREL-GCDVVIDRR-T---
-----DDIVAAVK----EAT-GGR------GADVVYDPVGGDAYAKSAKCVAFEGRIVVV
GFAS-G-DIPSPALNHALVKNYSIMGLHWGLYATK--------DPRAIGRCHQTLTE
>tr|B5JB88|B5JB88_9RHOB/31-278 Oxidoreductase, zinc-binding dehydrogenase family OS=Octadecabacter antarcticus 307 GN=OA307_871 PE=4 SV=1
IEACGLNFADLLMANGTYQDTPTPPFTLGMEVCGTVLALGAG---VMS--PAIGA-RVAV
-FG---G-QGGLADQGVFPAA-LCREVPDTMTSEAAAGFQVAYGTSHLALTRRAKLQA-G
ETLLVMGAAGGVGLTAVEIG-KAMGA-TVIGIARGTEKMAVAKAA-GADHVIDA--S---
-----DDITAAVR----ALG----------GADVVYDPVGGVSFKAALRATNREGRIVVI
GFAS-G-DIPQIPANHLLVKNITVIGFYWGGYLKF--------NPTALTDSMGELLN
>tr|B5KBM7|B5KBM7_9RHOB/31-278 Oxidoreductase, zinc-binding dehydrogenase family OS=Octadecabacter antarcticus 238 GN=OA238_778 PE=4 SV=1
IQACGLNFADLLMANGTYQDTPTPPFTLGMEVCGTVLALGAG---VTT--PALGA-RVAV
-FG---G-QGGLADQGVFPAA-LCREVPDTMTSEIAAGFQVAYGTSHLALTRRAKLQA-G
ETLLVMGAAGGVGLTAVEIG-KAMGA-TVIGVARGAAKMAVAKAA-GADHVIDA--S---
-----EDITAAVR----ALG----------GADVVYDPVGGPSFKAALRATNREGRIVII
GFAS-G-DIPQIPANHLLVKNITVIGFYWGGYLKF--------NPTALTDSMGELLD
>tr|B5S162|B5S162_RALSO/33-284 Putative uncharacterized protein OS=Ralstonia solanacearum GN=RSMK00373 PE=4 SV=1
VKAAGVNFPDVLIIQNKYQFKPELPFTPGSEVAGVVRAVGDG---VAH--VKAGD-HVIA
-FL---G-QGAFASQVKAPAK-AVMPMPPGMAFDTAAAFTLTYGTSHHAVVDRGQLKA-G
ETMLVLGAAGGVGLAAIEIG-KAIGA-RVIAAASSDEKLAVCQAH-GADALINYA-T---
-----EDLRERIK----ALT-DGK------GPDVIYDPVGGIYAEPAFRSIAWRGRYLVV
GFAN-G-EIPKMPLNLALLKGASLVGVFWGEFARR--------EPKANLANMMQMLG
>tr|B5SM11|B5SM11_RALSO/33-284 Putative uncharacterized protein OS=Ralstonia solanacearum IPO1609 GN=RSIPO_01635 PE=4 SV=1
VKAAGVNFPDVLIIQNKYQFKPELPFTPGSEVAGVVRAVGDG---VAH--VKAGD-HVIA
-FL---G-QGAFASQVKAPAK-AVMPMPPGMAFDTAAAFTLTYGTSHHAVVDRGQLKA-G
ETMLVLGAAGGVGLAAIEIG-KAIGA-RVIAAASSDEKLAVCQAH-GADALINYA-T---
-----EDLRERIK----TLT-DGK------GPDVIYDPVGGIYAEPAFRSIAWRGRYLVV
GFAN-G-EIPKMPLNLALLKGASLVGVFWGEFARR--------EPKANLANMMQMLG
>tr|B5WVB0|B5WVB0_9BURK/33-284 Alcohol dehydrogenase zinc-binding domain protein OS=Burkholderia sp. H160 GN=BH160DRAFT_7013 PE=4 SV=1
VKAAAVNFPDVLIIENKYQFKPPLPFTPGSEAAGIVRAVGEG---VTQ--FRPGS-RVAA
-FT---G-SGGFAEQALAPAS-ACVPLDDDVPFELAAAFTLAYGTSHHAVVDRGALQP-G
ETTLVLGAAGGVGLAAVEIG-KALGA-RVIAAASSDEKLATCVKH-GADATINYS-T---
-----EDLRERIK----ALT-DGR------GPDVIYDPVGGAYAEPAFRSIGWRGRYLVV
GFAN-G-EIPKLPLNLMLLKGASVVGVFWGDFARR--------EPQRNRAAFEQMMG
>tr|B6ATX3|B6ATX3_9RHOB/33-291 Oxidoreductase, zinc-binding dehydrogenase family OS=Rhodobacterales bacterium HTCC2083 GN=RB2083_1190 PE=4 SV=1
VHAAGVNFPDTLIIRDLYQMKPPRPFAPGGEISGEVDALGEA---VTN--LKVGD-RVLG
-MI---G-FGGFATEVVADAN-RVVKIPDNMPYDEAACFVLTYGTSHHALKDRANIQA-G
ETLLILGAAGGVGVAAIELG-KAAGA-KVIAAVSSEEKAQFCRDL-GADGTLIYS-RDIS
DRASQKEFSTQIK----ALS-GSD------GVDVIYDAVGGDYAQPAVRSLAWKGRYLVV
GFPA-G--IPSIPLNLTLLKGCQIVGVFWGAHTVR--------EPQNHAENMGDLFR
>tr|B6B2C6|B6B2C6_9RHOB/31-279 Oxidoreductase, zinc-binding dehydrogenase family OS=Rhodobacterales bacterium HTCC2083 GN=RB2083_1799 PE=4 SV=1
ISTCGLNFADLLMQTGQYQDTPPAPFTLGMEIAGTVEAIGEG---VTS--PAIGT-RVAV
-FG---G-QGGLADYGTYDAR-TAIEIPDKMSMTDAAAFQIAYGTSHVALGYRANLQA-G
ETLLVLGAAGGVGLTAVEIG-KLMGA-TVIAVARGADKLEVAGKA-GADHVIDAG-V---
-----EDLRAELK----ALG----------GVDVVYDPVGGDLFKAAFRACKPEARILSI
GFAS-G-EVPKVMTNHLLVKNITVMGFYWGGYMKF--------KPEVIAHSLRELFA
>tr|B6B8C2|B6B8C2_9RHOB/31-278 Oxidoreductase, zinc-binding dehydrogenase family OS=Rhodobacterales bacterium Y4I GN=RBY4I_2892 PE=4 SV=1
LRACGLNFADLLMMKGSYQDTPEPPFTLGLEAAGVVTALGES---TEG--FAAGD-RVAV
-FG---G-CGGLAEAGVFDAA-RLIRIPDAMSFEQAAAIQIAYGTSHMALDHCARLQP-G
ETLLVTGAAGGVGLTAVEIG-KLMGA-TVIAQARGQEKLDVAAAA-GADHLIDA--G---
-----EDLRSAVK----ALG----------GADVVYDAIGGDVWKAAFRSANPGARLLPV
GFAG-G-EVPQIPANHLLVKNLTVIGFYLGGYMKF--------RPEAVRRSFETLFA
>tr|B6R2W5|B6R2W5_9RHOB/33-285 Quinone oxidoreductase OS=Pseudovibrio sp. JE062 GN=qor_2 PE=4 SV=1
VEAAGVNFPDTLVIAGKYQIKPPMPFVPGGEVAGRIEAVGEG---VTG--FAPGD-PVMA
LLL---Q-QGGYAEEVVVDAF-AVMKRPETMSAQVAAGFTMTYGTSMHALKQRAQLQP-G
ETLLVLGAGGGVGLTAVEIG-KVMGA-KVIAAASSAEKLEAARKA-GADELINYS-T---
-----QDLRERLK----EIV-GKA------GVDVVYDPVGGDLFEQALRSTAWNGRALVV
GFAA-G-DIPSIPTNLPLLKGCSVMGVFWGAFRMR--------EPSSDQNNFSELFK
>tr|B7D190|B7D190_9BURK/33-284 Alcohol dehydrogenase zinc-binding domain protein OS=Diaphorobacter sp. TPSY GN=DtpsyDRAFT_0253 PE=4 SV=1
IRAASLNFPDLLIVQNKYQIKPPLPFVPGSEFAGVVQAVGDG---VTH--LQVGQ-NVAC
-LS---G-TGGFATHTIAPAA-RCIPLPDGFGHVDAAAFIMTYATSYHALLDRGQLQA-G
ETVLVLGAAGGVGTAAIQIA-KAKGA-RVIAAASTDEKCDVCLKL-GADAVINYS-V---
-----EDLRDAAK----SLT-DGR------GPDVIYDPVGGALAEPAFRSIAWRGRYLVV
GFAS-G-PIPSLPLNLPLLKGASVVGVFWGEFAKR--------EPQANASMMGTLLQ
>tr|B7DPX0|B7DPX0_9BACL/34-286 Alcohol dehydrogenase zinc-binding domain protein OS=Alicyclobacillus acidocaldarius LAA1 GN=AaLAA1DRAFT_1045 PE=4 SV=1
VEAAALNFLDLLVCQGQYQEKPPLPFTPGVEVCGVVEEVAPG----ST--FQVGD-RVIA
-LP-QLP-HGGLAEQVVVPLA-QVHRVPQGASPAEAAAMFITYHTAYYALHRLARLQP-G
EVLLVHAGAGGVGSAAIQLG-KAAGA-RVIATAGGPEKVETCRQL-GADEAVDYR-S---
-----GDFVEAVK----AFT-SGR------GADVIFDPVGGDVFDESRRCIAFEGRLLVI
GFAS-G-RIPQAPMNHVLVKNYSLVGVHWGLFHRL--------YPDAVREMHEELIR
>tr|B7QXF8|B7QXF8_9RHOB/31-278 Alcohol dehydrogenase, zinc-binding OS=Ruegeria sp. R11 GN=RR11_345 PE=4 SV=1
IYACGLNFADLLLLKGQYQDTPPLPFVPGLELAGVVTAVGSD---VEG--FSIGD-RVAV
-FS---G-QGGLADYGCFDAA-RAVKIPDTMSFADAAAFQITYGTGLVALEHCARLQP-G
ETLLVTGAAGGVGLTAVEIG-KRLGA-RVIAHARGAEKLAIAKAA-GADHLIDA--S---
-----EDLRSKVK----ELG----------GADVVYEAIGGDVWTAAFRATNPGGRLLPI
GFAG-G-EVPQIPANHLLVKNLTVIGFYFGGYLKS--------HPHVIRRAISTLID
>tr|B7RM51|B7RM51_9RHOB/31-279 Oxidoreductase, zinc-binding dehydrogenase family OS=Roseobacter sp. GAI101 GN=RGAI101_1436 PE=4 SV=1
VDTCGLNFGDLLVIKGTYQEKPALPVTLGMELAGTVTALGDG---VTD--LKVGQ-RIAA
-YS---G-FHGLAEYAAVPAD-ICVPIPDRMTSVDAAAFLIAYGTSHVALDYKARLQP-G
ERLLVLGASGGVGLTAVELG-KLMGA-EVIACARGQAKLEICRAA-GADHLIDSD-T---
-----DDIREIVK----SLG----------GADVVYDPIGGDQFKAALRACNPEARLLPL
GFAS-G-EVPQIPANILLVKNLNVLGLFWGGYKKF--------KPSVLTDSFKTLID
>tr|B7RQV1|B7RQV1_9RHOB/33-291 Oxidoreductase, zinc-binding dehydrogenase family OS=Roseobacter sp. GAI101 GN=RGAI101_4118 PE=4 SV=1
VRAAGLNFPDTLIIQDLYQMKPTRPFAPGGEVAGDVEALGEG---VTN--VAVGD-RVLA
-MT---G-FGGFATEMCIGAD-RVMKIPDAMPYDEASCLVLTYGTSHHALKNRAEIQP-G
ESLLILGAAGGVGAAAIELG-KATGA-RVIAAVSSEEKAQFCRDL-GADETIVYS-RDMD
DRATQKEFSNEIK----RLA-GGD------GVDVVYDAVGGAYAEPAVRALAWKGRYLVV
GFPA-G--IPKIPLNLTLLKGCQIVGVFWGAHTVR--------EPEIHAENMADLFR
>tr|B7S1M8|B7S1M8_9GAMM/35-286 Oxidoreductase, zinc-binding dehydrogenase family OS=marine gamma proteobacterium HTCC2148 GN=GPB2148_1221 PE=4 SV=1
VKAAGLNFPDVLMIQGKYQFQPDMPFVPGAESAGVVSAVGDK---VTR--YKVGD-KVIS
-MG---A-SGAFCERIAVHEM-GAFPLPEGLTFEQAAGVSITYFTSYYALKQRANIQP-G
ETLLVLGAAGGVGTTAIELG-KLMGA-KVIAAASSPEKLELCKQL-GADEVINYS-E---
-----ESLKDRVK----ELT-GGK------GVDVVYDPVGGDFAEPAVRSMAWKGRYLVI
GFAS-G-PIPQIPLNLALLKGCSLVGVFWGRFSGE--------EPQENLNNITELWD
>tr|B7V5C4|B7V5C4_PSEAE/33-284 Probable oxidoreductase OS=Pseudomonas aeruginosa LESB58 GN=PLES_56281 PE=4 SV=1
VHAAGVNFPDTLIIEGKYQFKPPFPFSPGGEAAGVVAAVGEK---VAH--VRPGD-RVMA
-LT---G-WGSFAEQVKVPGY-NVMPIPEGMDFASAAAFGMTYGTSMHALKQRANLQP-G
ETLLVLGASGGVGLAAVEIG-KAMGA-RVIAAASTPDKLAVAKAA-GADELINYS-E---
-----GSLREQLK----ALT-GGQ------GVDVIYDPVGGELFEEAFRSIAWNGRMLVV
GFAS-G-SIPSLPANLTLLKGASLVGVFWGSFAQR--------QPQDNADNFRQLFA
>tr|Q0FT45|Q0FT45_9RHOB/1-236 Oxidoreductase, zinc-binding dehydrogenase family protein OS=Roseovarius sp. HTCC2601 GN=R2601_20971 PE=4 SV=1
-------------IEGKYQDTPKVPFTMGMEVAGTIDTVGTG---VTG--FAPGD-RVAV
-FG---G-KGGLAEYGVFDAA-RAVKIPDSMSFEDAAAFQIAYGTSHLALDHRARLQP-G
ETLLVLGAAGGVGLTAVEIG-KLMGA-TVIACARGPEKLEVARQA-GADHLIDAR-T---
-----EDIREAVL----ALG----------GSDVVYDAVGGDQFTAAFRSCKPEARILTI
GFAS-G-EVPQIKANHLLVKNLTVMGLYWGGYLTF--------RPEILTGSLAQLFA
>tr|Q1N3N4|Q1N3N4_9GAMM/33-283 Quinone oxidoreductase OS=Oceanobacter sp. RED65 GN=RED65_12244 PE=4 SV=1
AEAMGVNFPDGLLVQGLYQMKPPTPFVPGIEVAGTIDAVGEG---VDE--LNIGD-SVAV
-LM---P-IGGYSEEVVVHKA-MVQPLPNGVSPAHATALMCAYGTSHHALKQRANLQA-G
ETLLVLGAGGSTGIAAVEIG-KAMGA-HVIAVASSDDKLELAKQH-GADELVK-N-D---
-----DHLADNLK----ALV-KNK------GIDVIFDPIGGDAFDTCIRRMAWNGRYLVI
GFAS-G-RIPELSVNLALVKGFSLMGVFWGTFVQK--------QPQDYMTNQQELFQ
>tr|Q1YFQ8|Q1YFQ8_MOBAS/33-282 Possible zinc-containing alcohol dehydrogenase OS=Manganese-oxidizing bacterium (strain SI85-9A1) GN=SI859A1_03122 PE=4 SV=1
AEAVGVNYPDGLLVQGLYQARPDLPFVPGMESAGTVVAVGPD---VTR--LKVGD-RVVA
-SM---Q-LGAFAERVAVHEA-AAMPLPDGFDAGVACALVCGYGTAHHALKQRAALKP-G
ETLLVLGAAGATGLAAIQIG-KTMGA-RVIAVASSAEKQALARAE-GADEAIGY------
-----EDLRGDIK----RLT-DGA------GVDVAFDPVGGEAFDALARSMAWNGRLLVI
GFAS-A-TIPKLPVNLALVKGYSLVGVFWGAFTRK--------EPAVFADNMRELMG
>tr|Q1YQ88|Q1YQ88_9GAMM/33-284 Oxidoreductase, zinc-binding OS=gamma proteobacterium HTCC2207 GN=GB2207_00240 PE=4 SV=1
IKAAGVNFPDVLTVQGKYQFKPELPFVPGGEVAGIVTAVGEG---VTS--RKVGD-KVVS
-TV---Q-IGGFAEQCVGSEH-GAFAMGETMSFEQAAGFAITYGTSYYALKQQANIQP-G
ETLLVLGAAGGVGIATIQIA-KAMGA-TVIAAASTEEKLDFACEA-GADLRINYS-T---
-----ENLKDKVK----ELT-GGK------GADVIYDPVGGDFSEQAFRAIAWDGRFLVI
GFAS-G-PIPKIPLNLCLLKGASLVGVFWGAWAAR--------FPLESRNNFDELIA
>tr|Q8VQC9|Q8VQC9_MYXXA/32-282 Putative oxidoreductase OS=Myxococcus xanthus PE=4 SV=1
VVAAGVSFPDLLLTRGQYQLKPALPFIPGVEVAGVVRQAPAG----AG--VKPGQ-RVMA
-FS---FGLGGFAEVAAIQPE-MVFPIPADWSFEAAAGVVMNYHTAHFALHRRGRLKA-E
ESVVVHGAAGGVGTAAVQVA-RGAKA-RVIAVVSDERKADVARRA-GAHEVLLST-----
-----GDWVAQVR----EKT-GGL------GANVVVDPVGGDIFDKSLKCLAPEGRLLVV
GFAS-G-RIPEVQVNRLLLRNIDVVGVAWGGFLLH--------EPSLTPTIAKDLEA
>tr|Q9JP93|Q9JP93_RHOGE/33-284 ORF326 protein OS=Rhodocyclus gelatinosus GN=ORF326 PE=4 SV=1
IRAASLNFPDLLIVEGKYQARPPLPFVPGAEFAGVVEALGEG---VTT--LAVGQ-PVAV
-IG---T-HGGFATHACVDAG-RAIALPPGFALEDAAAFAFTYGTSQHALLDRGALRP-G
ETVLVLGAAGGVGTAALQIA-KAVGA-HVIAAASGAEKCALCREL-GADAVIDYS-V---
-----ENLRDALK----ALT-GGR------GPDLVYDPVGGELAEPALRSIAWRGRYLVV
GFAS-G-AIPALPWNLALLKGASIVGVFWGEFVRR--------EPQASAAAIGQLAR
>tr|A0K6G7|A0K6G7_BURCH/33-284 Alcohol dehydrogenase, zinc-binding domain protein OS=Burkholderia cenocepacia (strain HI2424) GN=Bcen2424_1342 PE=4 SV=1
VKAASLNFPDALIVQGLYQVKPALPFSPGAEFAGVIDAVGEG---VTA--WRVGD-SVMA
-FT---G-HGGFAQQCVADAR-QLAALPPGMTFEQGAALVLAYGTSLHALQQRARLQA-G
ETLLVLGAAGGVGIAAIEIA-KALGA-RVIAAASSADKLALCREA-GADETIDYA-T---
-----EDLRRRVD----ELT-GGR------GADVVYDPVGGAYSEAALRATAWRGRFLVV
GFAA-G-EIPKIALNLALLKERDILGVFWGDAVRR--------DPAQHAANMRLLAE
>tr|A0PR22|A0PR22_MYCUA/31-281 NADPH quinone oxidoreductase FadB4 OS=Mycobacterium ulcerans (strain Agy99) GN=fadB4 PE=4 SV=1
VHAAGVAFPDALLTRGLYQYRPQLPFVLGAEIAGVVWSAPPD----CH--VRAGD-RVVG
-LT---MLSGGMAEVAVLTPD-RVFRLPDNVSFEAGAGLLFNDLTVYFALAVRGRLQR-G
ETVLVHGAAGGIGTSALRLA-PVLGASRTIAVVSSEEKSAIATAA-GATDVVLA------
-----DGFKDTVK----ELT-NGR------GVDVVVDPVGGDRFTDSLRSLAPAGRLLVI
GFTG-G-EIPTVKVNRLLLNNIDVVGVGWGAWAGT--------HPGALAEQWAALES
>tr|A0PWF9|A0PWF9_MYCUA/33-283 Quinone oxidoreductase OS=Mycobacterium ulcerans (strain Agy99) GN=MUL_4758 PE=4 SV=1
VRAAGVCLPDLLLTKGEYQLKLPPPFVPGLETAGVVRSAPAR----SG--FRVGE-RVSA
-FG---V-LGGYAEQVAVPVS-NVVRSPAELDDAEAVSLLVNYNTMYFALARRAAMRP-G
ETVLVLGGAGGVGTAAIQIA-KAMGAGQVIAVVHREGAIDYVASV-GADVVLPLT-----
-----EGWVEEVH----KHT-HGR------GVDIVVDPIGGPVFDDAIHALAVDGKLLAI
GFAA-G-SIPTLAVNRLLRRNVGVLGVAWGEYLNR--------VPGSVYLFSWGLNH
>tr|A0QJT6|A0QJT6_MYCA1/31-281 Oxidoreductase, zinc-binding dehydrogenase family protein OS=Mycobacterium avium (strain 104) GN=MAV_4021 PE=4 SV=1
VHAAGVAFPDALLTRGLYQYRPELPFVLGAEIAGVVRSAPEG----AH--VRSGD-RVVG
-LT---MLSGGMAEVAVLAPD-RVFKLPDNVSFEAGAGLLFNDLTVYFALTVRGRLQR-G
ETVLVHGAAGGIGTSALRLA-PALGAARTIAVVSTTDKADIATAA-GATDVVLA------
-----DGFKDAVK----ELT-HGR------GVDIVVDPVGGDRFTDSLRSLAPGGRLLVV
GFTG-G-EIPTVKVNRLLLNNIDVVGVGWGAWTGT--------HPGALAEQWAGLER
>tr|A0QNM5|A0QNM5_MYCS2/32-282 Oxidoreductase, zinc-binding dehydrogenase family protein OS=Mycobacterium smegmatis (strain ATCC 700084 / mc(2)155) GN=MSMEG_0
VGAAGVCFPDLLLLRGEYQMRLDPPFIPGMEVAGTVRSAPES----SG--FAPGQ-RVSA
-FT---M-IGGYAEQVAALPD-NVIPTPENLDDASAAALLGNYYTTQFALARRGALVP-G
ETVLVLGSAGGIGTASIQLA-KAHGA-GVIAMVHRAGAEDFVSGL-GADVVLPLT-----
-----DGWRDAVL----AAT-DGR------GVDLVVDPIGGPAFDDAVRVLAPEGRLLVI
GFAA-GAGIPTVKVNRLLLRNVSVVGVGWGEFVRR--------NPGAQAAVGAELGK
>tr|A0QU07|A0QU07_MYCS2/32-282 Oxidoreductase, zinc-binding dehydrogenase family protein OS=Mycobacterium smegmatis (strain ATCC 700084 / mc(2)155) GN=MSMEG_2
VHAAGVAFPDALLTRGLYQYKPDLPFSPGAEVAGVVRSAPAG----AS--VAAGD-RVLG
-LT---MLSGGMAEVVALPED-RVFKLPDAVPFDAGAGILFNDMTVHFVLRTRGRLSG-G
ETVLVHGAAGGIGSSVLRLA-PALGAARTIAVVSTEEKGEIARAA-GASDVVLA------
-----DGFRDAVK----ELT-DGR------GVDMVVDPVGGDRFTDSLRSLAVGGRLLVV
GFTG-G-EIPQVKVNRLLLNNIEVIGAGWGAWTFT--------HPGYLQEQWAELEP
>tr|A1B1U6|A1B1U6_PARDP/35-282 Alcohol dehydrogenase, zinc-binding domain protein OS=Paracoccus denitrificans (strain Pd 1222) GN=Pden_1389 PE=4 SV=1
MRAAALNFADLLMTGGRYQETPPLPFVPGLEGAGEILAAGEG---VA---LAPGT-RVVV
-QS-----QGTMAQANLFPAE-CCHPIPDAMSYEEAAGFLIAYGTSHFALTLRAGLRA-G
ETLAVLGAAGGVGLTAVEIG-AALGA-RVIAVGRGDGKLAAARAA-GATDCIDSG-TC--
-----PDLRAALR----DLG----------GVDVVYDPVGDAPGEAAFGALRPGGRFLVI
GFAG-G-KPPALPLNHALVKNIAIHGFYWGGYRKL--------DPVLLERDIASLFA
>tr|A1KA03|A1KA03_AZOSB/33-284 NADPH quinone oxidoreductase, putative OS=Azoarcus sp. (strain BH72) GN=azo3042 PE=4 SV=1
VSAAGINFYDTLIVQGKYQVKPAAPFSPGGEVAGTVAAVGEG---VSH--VRPGD-RVCA
-FT---S-YGGYAELCRAKAS-QTWPLPDAVGFEAAAAGLVTYGTAWFGLHDRARIQA-G
ETVLVLGAAGGVGLAAVQIA-KAAGA-RVIAAAGSAERLALCREH-GADVLIDYT-A---
-----ADLKDAVK----AAT-GGQ------GADIVVDVVGGAYTEAALRATAWRGRVLII
GFAA-G-EIPRIPANLLLLKGCEASGVFWDELMRR--------EPQEAARQVAAVLD
>tr|A1KEW9|A1KEW9_MYCBP/33-283 Putative quinone oxidoreductase OS=Mycobacterium bovis (strain BCG / Pasteur 1173P2) GN=BCG_0185 PE=4 SV=1
VRAAGVCFPDLLLTKGEYQLKLTPPFVPGMETAGVVRSAPSD----AG--FHVGE-RVSA
-FG---V-LGGYAEQIAVPVA-NVVRSPVELDDAGAVSLLVNYNTMYFALARRAALRP-G
DTVLVLGAAGGVGTAAVQIA-KAMQAGKVIAMVHREGAIDYVASL-GADVVLPLT-----
-----EGWAQQVR----DHT-YGQ------GVDIVVDPIGGPTFDDALGVLAIDGKLLLI
GFAA-G-AVPTLKVNRLLVRNISVVGVGWGEYLNA--------VPGSAALFAWGLNQ
>tr|A1KND7|A1KND7_MYCBP/31-281 Probable NADPH quinone oxidoreductase fadB4 OS=Mycobacterium bovis (strain BCG / Pasteur 1173P2) GN=fadB4 PE=4 SV=1
VHAAGVAFPDALLTRGRYQYRPEPPFVLGAEIAGVVRSAPDN----SQ--VRSGD-RVVG
-LT---MLTGGMAEVAVLSPE-RVFKLPDNMTFEAGAGVLFNDLTVYFALAVRGRLQA-G
ETVLVHGAAGGIGTSTLRLA-PALGASRTVAVVSTQEKAELATVA-GATDVVLA------
-----EGFKDAVQ----ELT-NGR------GVDIVVDPVGGDRFTDSLRSLAAGGRLLVI
GFTG-G-EIPTVKVNRLLLNNIDVVGVGWGAWSLT--------HPDALAQQWSQLER
>tr|A1SCZ0|A1SCZ0_NOCSJ/33-279 Alcohol dehydrogenase, zinc-binding domain protein OS=Nocardioides sp. (strain BAA-499 / JS614) GN=Noca_0130 PE=4 SV=1
VHRVGISFPDLLLSKGEYQLKPEVPFTLGVDFAGTVVSGGP---------FEPGQ-RVAG
-VN---G-YGGAAELVVNPAQ-FTFALPDHVTFDEGAALPMNYLTAQFALAERGGLRA-G
ETVLVHGAAGGVGTASIQVA-KGYGA-RTIAVVSTEEKAEVARAA-GADAAVLL------
-----EGFKDAVL----QLT-DGR------GVDVVVDVVGGSAFTDSLRCLAPQGRLLVV
GFAA-GQGIPEVRVNRLLLNNVDVRGVGWGAYAMT--------RPGYLQDQWAALLP
>tr|A1T1A8|A1T1A8_MYCVP/32-281 Alcohol dehydrogenase, zinc-binding domain protein OS=Mycobacterium vanbaalenii (strain DSM 7251 / PYR-1) GN=Mvan_0107 PE=4 SV=
VGAAGVCFPDLLMLRGEYQMKVPAPFVPGLEVAGTVRSAPAE----SG--FVAGQ-RVSA
-FS---L-LGAWAEQVAVPVG-SVVPTNDALDDGSAVCLLGNYYTMHFALQRRGALQA-G
ETVLVLGSGGGVGTASVQIA-KALGA-RVIAMVHRPSAIEFVESL-GADVVLPLT-----
-----EGWLDAVK----AET-GGR------GVDLVVDPIGGPAFDDAIRALATEGRLLVI
GFAA-G-GIPTVKVNRLLLRNVSVVGVGWGEFVNR--------TPGAQAQVGAALAT
>tr|A1T685|A1T685_MYCVP/33-283 Alcohol dehydrogenase, zinc-binding domain protein OS=Mycobacterium vanbaalenii (strain DSM 7251 / PYR-1) GN=Mvan_1864 PE=4 SV=
VHAAGVAFPDALQSRGLYQYKPAMPYTPGAEVAGVVRSAPAG----AH--VQPGD-RVAG
-LT---MLCGAMAEVVALQPE-RVFKLPDSVSFEAGAGILFNDLTVHFALRTRGRLQQ-G
ETLLVHGAAGGIGTSALRLA-PAFGASRTIAVVSSQDKAEVARAA-GASEVVLV------
-----DGFKDAVK----ELT-GGR------GVDIVVDPVGGDRFTDSLRSLAPGGRLLVV
GFTG-G-EIPTVKVNRLLLNNVDAVGVGWGAWTMT--------HPGFLQEQWAELEP
>tr|A1TM16|A1TM16_ACIAC/33-284 Alcohol dehydrogenase, zinc-binding domain protein OS=Acidovorax avenae subsp. citrulli (strain AAC00-1) GN=Aave_1413 PE=4 SV=1
IRAASLNFPDLLIVQNKYQMKPDPPFVPGSEYAGVVQAVGEG---VEH--LRVGQ-NVAC
-LT---G-TGGFATHAIAPAA-LCMPLPDGFPHVDAAAFIMIYATSHHALVDRAQLRA-G
ETVLVLGAAGGVGTAAIQIA-KKMGA-RVIAAASSDEKCALCLST-GADAVINYS-A---
-----ENLREAIK----GLT-DGK------GPDVIYDPVGGDFTEPAFRSIAWRGRYLVV
GFAA-G-PIPSLPLNLALLKGASIVGVFWGEFSRR--------EPKANAAMMAELAR
>tr|A1U4G6|A1U4G6_MARAV/33-284 Alcohol dehydrogenase, zinc-binding domain protein OS=Marinobacter aquaeolei (strain ATCC 700491 / DSM 11845 / VT8) GN=Maqu_281
VKAAGLNFPDTLIIQGKYQFQPPMPFSPGGELSGEVLEVGEK---VSR--FKPGD-RVAA
-LT---G-WGAFAEEVVAPES-NLLPIPDSMSDEKAAAFMMVYGTSYYALKQRGNLQP-G
ETLLVLGASGGVGLAAVELG-KAMGA-KVIAAASSAEKLAVAREA-GADELVNYT-E---
-----ESLKDAVK----KLT-KGK------GVDVIYDPVGGDFTEQALRTMGWNGRHLVI
GFAA-G-DIPKIPANLTLLKGCSVVGVFWGSFTQR--------EPQTSAQNMMELLQ
>tr|A1U912|A1U912_MYCSK/32-282 Alcohol dehydrogenase, zinc-binding domain protein OS=Mycobacterium sp. (strain KMS) GN=Mkms_0101 PE=4 SV=1
VGAAGVCFPDLLLLRGEYQLKLEPPFIPGMEVAGTVRSAPDS----SG--FMPGQ-RVSA
-FT---L-MGGFAERVAALPD-SVIPTPDGVDDASAAALLGNYYTMQFALARRGGLTP-G
ETVLVLGSAGGVGTAAIQLA-KAQGA-TVIAMVHRSGAEEFIRGL-GADVVLPLT-----
-----DGWRQAVL----DAT-DGR------GVDIVVDPIGGPAFDDAVRVLAPEGRLLVI
GFAA-GGGIPTVKVNRLLLRNVSVVGVGWGEFVRR--------NPSAQAAVGAELAA
>tr|A1UD78|A1UD78_MYCSK/42-292 Alcohol dehydrogenase, zinc-binding domain protein OS=Mycobacterium sp. (strain KMS) GN=Mkms_1577 PE=4 SV=1
VHAAGVAFPDALLTRGLYQYKPDLPFTPGAEIAGVVRSAPAG----SG--VSPGD-RVAG
-LT---MLSGGMAEVIALAPD-RVFPLPDAVSFEAGAGLLFNDLTVHCALRTRGRLAK-G
ETVLVHGAAGGIGTSTLRLA-PAFGAGRTIAVVSTEEKIPVAQAA-GADEVVLA------
-----DGFKDAVK----ELT-DGR------GVDVVVDPVGGDRFTDSLRSLAPGGRLLVI
GFTG-G-EIPTVKVNRLLLNNVDVVGVGWGAWTFA--------HPGYVREQWAELEP
>tr|A1VQF5|A1VQF5_POLNA/33-284 Alcohol dehydrogenase, zinc-binding domain protein OS=Polaromonas naphthalenivorans (strain CJ2) GN=Pnap_2580 PE=4 SV=1
IKAASLNFPDLLIVQDKYQMKPPLPFVPGSEYAGVVQAVGDG---VSH--LQVGQ-HVAC
-LS---G-TGGFATHTLAPAA-LCMPLPADFPFVDAAAFIMIYATSHHALADRAQLQP-G
ETVLVLGAAGGVGTSAIQIA-KALGA-RVIAAASSDEKCELCTSI-GADATINYS-T---
-----QDLREALK----LLT-GGK------GPDVIYDPVGGDLAEPAFRSIAWRGRYLVV
GFAA-G-SIPALPLNLTLLKGASIVGVFWGGFAKN--------EPKANASAMAELAR
>tr|A1W566|A1W566_ACISJ/33-284 Alcohol dehydrogenase, zinc-binding domain protein OS=Acidovorax sp. (strain JS42) GN=Ajs_1159 PE=4 SV=1
IRAASLNFPDLLMVQNKYQIKPPLPFVPGSEFAGVVQAVGDG---VSH--LQVGQ-NVAC
-LS---G-TGGFATHTIAPAA-RCIPLPDGFGHVDAAAFIMTYATSYHALLDRGQLQA-G
ETVLVLGAAGGVGTAAIQIA-KAKGA-RVIAAASTDEKCDVCLKL-GADAVINYS-V---
-----EDLRDAAK----SLT-DGR------GPDVIYDPVGGALAEPAFRSIAWRGRYLVV
GFAS-G-PIPSLPLNLPLLKGASVVGVFWGEFAKR--------EPQANASMMGTLLQ
>tr|A1WE27|A1WE27_VEREI/33-284 Alcohol dehydrogenase, zinc-binding domain protein OS=Verminephrobacter eiseniae (strain EF01-2) GN=Veis_0091 PE=4 SV=1
IRAASLNFPDLLIVQNKYQKKPPLPFVPGSEYAGVVAAVGAG---VTQ--LKPGQ-NVAC
-LS---G-TGGFGTHAIAAAE-LCLPLPDGFSHVDAAALIMTYATSHHALADRAQLQA-G
ETVLVLGAAGGVGTAAIQIA-KTMGA-RVIAAASSAEKCALCRSI-GADASIDYS-Q---
-----DNLREAIK----TLT-DGQ------GPQVIYDPVGGDLSEPAFRSIAWRGRHLVV
GFAS-G-PIPALPWNLALLKGASIVGVFWGDFARR--------EPRSNAAMMGQLAQ
>tr|A2SF74|A2SF74_METPP/33-284 NADPH quinone oxidoreductase, putative OS=Methylibium petroleiphilum (strain PM1) GN=Mpe_A1251 PE=4 SV=1
VRCASLNFPDLLIVQNKYQLKPPLPFVPGAEFSGVIEAVGPG---VTQ--LHVGM-AVAS
-FG---G-IGGFGSHVCVDAR-QVMPLPSGFAFDDAAAFLCTYGTSHHALVDRAQLKA-G
ETVLVLGAAGGVGTAAIQIA-KAVGA-RVIAAASSDEKCALCRTL-GADASINYT-S---
-----ADLREQIK----AAT-EGK------GPDVVYDPVGGAMAEPVFRSIAWRGRYLVI
GFAA-G-AIPALPLNLALLKGASLVGVFWGEFAKR--------EPQQNARALNELAS
>tr|A3PH39|A3PH39_RHOS1/31-279 Alcohol dehydrogenase, zinc-binding domain protein OS=Rhodobacter sphaeroides (strain ATCC 17029 / ATH 2.4.9) GN=Rsph17029_0539
IAACALNFADLLMIQGRYQERPPLPLTLGMEVAGIVDALGEG---VSG--PATGT-RVAA
-FG---S-CGGLAEFGCWPAG-RCLPLPDSVSFRDAAAFQIAYGTGHLALDHRARLQP-G
ERLLVTGAAGGVGLAAVEIG-RRMGA-HVIATARGEERLAVARAA-GAHEAIDSE-T---
-----EDLKGVLK----ALG----------GIDVTYDTVGGAGFDAALRASRPEGRLLAI
GFAG-G-DVPQVPANLLLVKNLSVIGLYWGGYMTF--------APQVLIRSLETLLG
>tr|A3PSL8|A3PSL8_MYCSJ/32-282 Alcohol dehydrogenase, zinc-binding domain protein OS=Mycobacterium sp. (strain JLS) GN=Mjls_0082 PE=4 SV=1
VGAAGVCFPDLLLLRGEYQLKLEPPFIPGMEVAGTVRSAPDS----SG--FVPGQ-RVSA
-FT---L-MGGFAERVAALPD-SVIPTPDGVDDASAAALLGNYYTMQFALARRGGLTP-G
ETVLVLGSAGGVGTAAIQLA-KAQGA-KVIAMVHRPGAEEFIRGL-GADVVLPLT-----
-----DGWRQAVL----DAT-DGR------GVDIVVDPIGGPAFDDAVRVLAPEGRLLVI
GFAA-GGGIPTVKVNRLLLRNVSVVGVGWGEFVRR--------NPSAQAAVGAELAA
>tr|A3PWP5|A3PWP5_MYCSJ/42-292 Alcohol dehydrogenase, zinc-binding domain protein OS=Mycobacterium sp. (strain JLS) GN=Mjls_1523 PE=4 SV=1
VHAAGVAFPDALLTRGLYQYKPDLPFTPGAEIAGVVRSAPAG----SG--VSPGD-RVAG
-LT---MLSGGMAEVVALAPD-RVFPLPDAVSFEAGAGLLFNDLTVHCALRTRGRLAK-G
ETVLVHGAAGGIGTSTLRLA-PAFGAGRTIAVVSTEEKIPVAQAA-GADEVVLA------
-----DGFKDAVK----ELT-DGR------GVDVVVDPVGGDRFTDSLRSLAPGGRLLVI
GFTG-G-EIPTVKVNRLLLNNVDVVGVGWGAWTFA--------HPGYVREQWAELEP
>tr|A4FKQ2|A4FKQ2_SACEN/35-288 Probable NADPH:quinone reductase OS=Saccharopolyspora erythraea (strain NRRL 23338) GN=SACE_5389 PE=4 SV=1
VKASPVNFPDVLLCRGEYQVKPPLPFAPGVELCGEVVELGPD---VEG--LAVGD-RVVG
-GA-VMP-RGAFAEHAVLDAS-RALPAPETLSDAEASALYIGYQTGWFGLHRRAGLRA-G
ETLLVHAAAGGVGSAAIQLG-KAAGA-TVVGVVGGPEKAQVARDL-GADVVVDRH-Q---
-----EDFVQVVK----ELT-GGR------GADVIYDPVGGETYQRSTKCIAFEGRILII
GFAG-G-TIQTPGLNHALIKNYSIVGLHWGLYVQR--------DPETARQAHAELAK
>tr|A4T527|A4T527_MYCGI/32-281 Alcohol dehydrogenase, zinc-binding domain protein OS=Mycobacterium gilvum (strain PYR-GCK) GN=Mflv_0740 PE=4 SV=1
VGAAGVCFPDLLMLRGEYQMKVPAPFVPGLEVAGTVRSAPDG----SG--FAAGQ-RVSG
-FS---L-LGAWAERVALPVG-SVVPTNAALDDGEAVCLLGNYYTMYFALHRRGALQP-G
ETVLVLGSGGGIGTASIQIA-KALGA-KVIAMVHRSSATDFVRSL-GADVVLPLT-----
-----DGWLDAVK----AET-GGR------GVDLVVDPIGGPAFDDAVRALATEGRLLVI
GFAA-G-GIPTVKVNRLLLRNVSVVGVGWGEFVNR--------TPGAQAEVGAALAD
>tr|A4TD99|A4TD99_MYCGI/33-283 Alcohol dehydrogenase, zinc-binding domain protein OS=Mycobacterium gilvum (strain PYR-GCK) GN=Mflv_4503 PE=4 SV=1
VHAAGVAFPDALQSRGLYQYKPEMPYTPGAEVAGVVRSAPAG----AH--VKAGD-RVAG
-LT---MLCGAMAEVVALQPE-RVFALPDSVSFEAGAGILFNDLTVQFALRTRGRLAA-G
ETVLVHGAAGGIGTSTLRLA-PAFGASRTIAVVSTEEKADVARAA-GATDVVLA------
-----DGFKDAVK----ELT-GGR------GVDIVVDPVGGDRFTDSLRSLAPGGRLLVV
GFTG-G-DIPTVKVNRLLLNNVDAVGVGWGAWTMT--------HPGYLQEQWAELEP
>tr|A4VRU8|A4VRU8_PSEU5/68-320 Probable oxidoreductase OS=Pseudomonas stutzeri (strain A1501) GN=PST_4076 PE=4 SV=1
VHAAGVNFPDTLMIEGKYQFKPPFPFSPGGEAAGVVAAVGEK---VSH--LKVGD-RVMA
-LT---G-WGSFAEQVAVAGS-NALPIPPSMDFATAAAFSMTYGTSMHALKQRASLQP-G
ETLLVLGASGGVGLAAVEIG-KAVGA-RVIAAASSAEKLEVARNA-GADELINYS-E---
-----VSLKERLK----ELT-GGQ------GVDVIYDPVGGKLFEEAFRSIAWNGRMLVV
GFAAGG-DIPALPANLPLLKGAALIGVFWGAFAQR--------QPQDNAANFRQLFA
>tr|A4WQB6|A4WQB6_RHOS5/31-279 Alcohol dehydrogenase, zinc-binding domain protein OS=Rhodobacter sphaeroides (strain ATCC 17025 / ATH 2.4.3) GN=Rsph17025_0674
IAACALNFADLLMIQGRYQERPPLPLTLGMEVAGTVDALGPG---VAG--PAPGT-RVAA
-FG---S-CGGLAEFGCWPAD-RCLPLPDGAGFREAAAFQIAYGTGHLALEHRARLQP-G
ERLLVTGAAGGVGLAAVEIG-RRMGA-RVIASARGADRLEIARQA-GAHETIDSD-T---
-----PDLKAALK----ALG----------GVDVTYDTVGGAGFDAALRASRPEGRLLAI
GFAG-G-DVPQVPANLLLVKNLSVIGLYWGGYMTF--------APQVLMRSLETLLG
>tr|A4XP21|A4XP21_PSEMY/33-285 Alcohol dehydrogenase, zinc-binding domain protein OS=Pseudomonas mendocina (strain ymp) GN=Pmen_0313 PE=4 SV=1
VHAAGVNFPDTLIIEGKYQFKPPFPFAPGGEAAGVVKAVGEK---VSH--LRTGD-RVMA
-LT---G-WGGFAEEVAVPAY-NVLPVPKSMDLTTAAAFGMTYGTSMHALKQRAGLKP-G
ETLLVLGASGGVGLAAVEIG-KAMGA-RVIAAASTAEKLEVARKA-GADELINYS-E---
-----QSLKDEVK----KLT-GGQ------GVDVIYDPVGGALFEEAFRSIAWNGRFLVV
GFAAGG-GIPALPANLPLLKGASLVGVFWGSFAQR--------QPQDNAENFQQLFA
>tr|A4YJY4|A4YJY4_BRASO/33-284 Putative quinone oxidoreductases (NADPH) and Zn-dependent alcohol dehydrogenases OS=Bradyrhizobium sp. (strain ORS278) GN=BRADO
IKAAALNFFDILMIQGKYQIKPPFPFSPGAEVAGIIESVGDG---VTD--LKVGD-RVVA
-SC---G-HNGAREKIALPAA-AIVKIPDHLDFDRAAGIIIIYGTALHALEDRASPKP-G
ETLAVLGAAGGTGLAACELG-QLMGL-KVIACASSDEKLAFAKQH-GATLTLNYA-K---
-----DDLKEGLR----RLT-DGK------GADIIFDPVGGTYAEAALRSIAWEGRFLVI
GFAA-G-DIPKMPLNLALLKGCDIRGVFWGAWTRL--------NPAKNRANLEKLVQ
>tr|A4YS45|A4YS45_BRASO/34-284 Putative oxidoreductase OS=Bradyrhizobium sp. (strain ORS278) GN=BRADO2914 PE=4 SV=1
IRAAGINFPDILMAAGEYQLKPELPFTPGVEAAGDVIEAGAA---VTD--HAVGD-KVIV
-RM---R-FGAYAEEAVVAAS-QLTPLPSPFDYAEGATYLAGHGTAHHALVDRGQLKP-G
ETLLVHGAGGGVGLAAVELG-KLIGA-TVIAAASSEEKLAAARAR-GADHLVLYA-R---
-----EPFRDAVK----RIT-GGR------GVDVVFDPVGGEVFENSVRCIAWGARLLVI
GFTG-G--IGLARTNLILMKGASVLGVRAGEAVRQ--------DPELGERRMAVLLA
>tr|A5E8P5|A5E8P5_BRASB/33-284 Putative quinone oxidoreductase (NADPH) and Zn-dependent alcohol dehydrogenase OS=Bradyrhizobium sp. (strain BTAi1 / ATCC BAA-1
IKAAALNFFDILMIQGKYQMKPPFPFSPGAEVAGVIESVGEG---VTD--LKAGD-RVVA
-SC---G-HNGARQKIALPAA-AIVKIPDNLDFDRAAGIIIIYGTALHALEDRASPKP-G
ETLAVLGAAGGTGLAACELG-KLMGL-KVIACASSDEKLEFARQH-GATLTLNYA-K---
-----EDLKEGLR----RLT-DGK------GADIIFDPVGGTYAEAALRSIAWEGRFLVI
GFAA-G-DIPKMPLNLALLKGCDIRGVFWGAWTRL--------NPEKNRANLEKLVQ
>tr|A5EM56|A5EM56_BRASB/34-284 Putative oxidoreductase OS=Bradyrhizobium sp. (strain BTAi1 / ATCC BAA-1182) GN=BBta_5263 PE=4 SV=1
IRAAGINFPDILMAAGEYQLKPELPFTPGVEAAGDVIETGTA---VTG--RSVGD-RVIV
-RM---R-FGAYAEEAVVAAR-QLTPLPSTFDYAEGATYLAGHGTAYHALVDRGQLRS-G
ETLLVHGAGGGVGLAAVELG-KLLGA-TVIAAASSEEKLAVARAR-GADHLVLYA-R---
-----EPFRDAVK----RIT-DGR------GVDVVFDPVGGEVFENSVRCIAWGARLLVI
GFTG-G--IGLARTNLILMKGASVLGVRAGEAVRQ--------DPALGERRMAALLD
>tr|A5G0D1|A5G0D1_ACICJ/33-284 Alcohol dehydrogenase, zinc-binding domain protein OS=Acidiphilium cryptum (strain JF-5) GN=Acry_2114 PE=4 SV=1
IHAAGVNFPDVLIIQKKYQVQPELPFTPGAEIAGEIEAVGEG---VTG--YKPGG-RVLA
-LC---S-TGGFAEKIALDAH-RCVPIPDSVSFEVAAGLMLAFGTSHHAVVDRGELKP-G
ETILVLGAAGGVGLAAVDIA-KAKGA-RVIAAASSEEKLEICRAH-GADATINYG-T---
-----GDLRAAIR----EHT-GGK------GPDVIFDPVGGHLAEPAFRSIAWRGRYLVI
GFAE-G-TIPSLPLNLPLLKGASLVGVFWGEFARR--------EPKNQIRMMEDLFA
>tr|A5TYM4|A5TYM4_MYCTA/33-283 Putative quinone oxidoreductase OS=Mycobacterium tuberculosis (strain ATCC 25177 / H37Ra) GN=MRA_0156 PE=4 SV=1
VRAAGVCFPDLLLTKGEYQLKLTPPFVPGMETAGVVRSAPSD----AG--FHVGE-RVSA
-FG---V-LGGYAEQIAVPVA-NVVRSPVELDDAGAVSLLVNYNTMYFALARRAALRP-G
DTVLVLGAAGGVGTAAVQIA-KAMQAGKVIAMVHREGAIDYVASL-GADVVLPLT-----
-----EGWAQQVR----DHT-YGQ------GVDIVVDPIGGPTFDDALGVLAIDGKLLLI
GFAA-G-AVPTLKVNRLLVRNISVVGVGWGEYLNA--------VPGSAALFAWGLNQ
>tr|A5U7F7|A5U7F7_MYCTA/31-281 Putative NADPH quinone oxidoreductase FadB4 OS=Mycobacterium tuberculosis (strain ATCC 25177 / H37Ra) GN=fadB4 PE=4 SV=1
VHAAGVAFPDALLTRGRYQYRPEPPFVLGAEIAGVVRSAPDN----SQ--VRSGD-RVVG
-LT---MLTGGMAEVAVLSPE-RVFKLPDNMTFEAGAGVLFNDLTVYFALAVRGRLQA-G
ETVLVHGAAGGIGTSTLRLA-PALGASRTVAVVSTQEKAELATVA-GATDVVLA------
-----EGFKDAVQ----ELT-NGR------GVDIVVDPVGGDRFTDSLRSLAAGGRLLVI
GFTG-G-EIPTVKVNRLLLNNIDVVGVGWGAWSLT--------HPDALAQQWSQLER
>tr|A5WAS7|A5WAS7_PSEP1/33-284 Alcohol dehydrogenase, zinc-binding domain protein OS=Pseudomonas putida (strain F1 / ATCC 700007) GN=Pput_5119 PE=4 SV=1
VQAAGVNFPDTLIIEGKYQFQPPLPFSPGGEAAGVVAAVGEK---AGA--FKVGD-RVMA
-LT---G-WGAFAEQVAVPFY-NVLPIPASMDFTTAAAFGMTYGTSMHALRQRGQLQA-G
ETLLVLGASGGVGLAAVEIG-KAMGA-RVIAAASSAEKLAVAKAA-GADELIDYS-Q---
-----ANLREEIK----RLT-GGQ------GVDVIYDPVGGELFEQAVRGLAWNGRLLVV
GFAS-G-SIPQLAANLVLLKGAAVLGVFWGAFAQR--------QPEDNAANFHQLFA
>tr|A6VE08|A6VE08_PSEA7/33-284 Probable oxidoreductase OS=Pseudomonas aeruginosa (strain PA7) GN=PSPA7_5977 PE=4 SV=1
VHAAGVNFPDTLIIEGKYQFKPPFPFSPGGEAAGVVAAVGEK---VTH--VQPGD-QVMA
-LT---G-WGSFAEQVKVPAY-NVMPIPEGMDFASAAAFGMTYGTSMHALKQRANLQP-G
ETLLVLGASGGVGLAAVEIG-KAMGA-RVIAAASTPDKLAVAKAA-GADELVNYS-E---
-----GNLREQLK----ALT-GGQ------GVDVIYDPVGGELFEEAFRSIAWNGRMLVV
GFAS-G-SIPSLPANLPLLKGASLVGVFWGSFAQR--------QPQDNADNFRQLFA
>tr|A7HQ89|A7HQ89_PARL1/34-284 Alcohol dehydrogenase zinc-binding domain protein OS=Parvibaculum lavamentivorans (strain DS-1 / DSM 13023 / NCIMB 13966) GN=Pl
LKACSINFPDILMVQGKYQFKPELPFAPGMEGAGLVASVGEG---VTK--FKPGD-RVVA
-GL---R-IGGFAEEVNISAE-ACRPIPGNMDFAKAAAYPAAYLTAYVALVCRGHLQK-G
ETLLVHGSTGGVGLAAVEMG-KLLGA-TVIATSASDEKLKVVKQR-GADHVL-NV-T---
-----KGFREQVK----ELT-GGR------GADVIYDPVGGDVFDESTRCIAWNGRLLVI
GFTS-G-RIPTVSVNMPLIKGFSVVGVRAGEYGRR--------DPEAGRANIEAVDR
>tr|A7HSW9|A7HSW9_PARL1/33-292 Alcohol dehydrogenase zinc-binding domain protein OS=Parvibaculum lavamentivorans (strain DS-1 / DSM 13023 / NCIMB 13966) GN=Pl
VHAAAVNFPDVLIIENKYQFKPPLPFSPGGEVSGIVVKVGEG---VDK--VKVGD-RVIG
-SC---G-WGGFAEEIALDQA-RVTPIPDEMDYVTASAFLMTYGTSHHALKDRANLKP-G
ETLLVLGAAGGVGLAAVELG-KAMGA-RVIAAASSEEKLAVCKEH-GADETLLYP-TGAL
DKDAQKALTDKIK----ELT-GGN------GADVVYDPVGGDYSEPALRATNWEGRFLVV
GFAA-G-PIPKIPLNLALLKGCQIVGVFWGAFTGR--------EPKRHQENLKELMS
>tr|A7IMQ5|A7IMQ5_XANP2/33-283 Alcohol dehydrogenase zinc-binding domain protein OS=Xanthobacter autotrophicus (strain ATCC BAA-1158 / Py2) GN=Xaut_4076 PE=4
VAAAGVNFLDTLMIRGRYQVKPPLPFTPGIEVAGTVVEAGPN----SP--FRPGD-RLCA
-LM---D-HGGFAEHAAVPAL-GAQKLPDDFPLREAVALPVIYPTAHLALRHRAGLKA-G
ETVLVHAGAGGVGSAAIQLA-RHWGA-RVIATAGGPQKTALCHEL-GADETIDYA-A---
-----EPLVERVK----EIT-HGR------GVDVIVDPVGGKVAVDSLRCLAWGGRLVIV
GFAG-G-AVADLPSNRLLLKNAAAMGVYWGAYRQH--------HPELVSAMFDELFA
>tr|A8IQ79|A8IQ79_AZOC5/33-284 Putative alcohol dehydrogenase OS=Azorhizobium caulinodans (strain ATCC 43989 / DSM 5975 / ORS 571) GN=AZC_0754 PE=4 SV=1
VAAVGLNFFDTLIIRNLYQQKPDLPFSPGGEFAGRVLALGPG---VTG--PKVGT-RVCG
-NV---G-YGAARERLVVRAD-RLAVVPDDLDLVRAAGLIITYGTSLYALRDRGELKA-G
ETLVVLGAAGGVGLAAVELG-KILGA-RVIACASSPDKIAFARSH-GADIGIDYT-T---
-----ENLKLRLK----ELT-GGE------GADVVYDPVGGDLSEQALRSLGWCGRLLVI
GFAA-G-EIPKLPLNLLLLKNCDARGVAFGTQAMR--------DPAWLTATITELMG
>tr|A8LJ14|A8LJ14_DINSH/31-279 Alcohol dehydrogenase zinc-binding domain protein OS=Dinoroseobacter shibae (strain DFL 12) GN=Dshi_2776 PE=4 SV=1
IAACGLNFADLLMARGQYQEQPPLPLTLGMEVAGTVDALGPD---TTG--PAPGT-RVAV
-FG---G-QGGLAKYGVFPAA-RCVPLPDGMPETEAAGFQIAYGTSHLALSHTARLQP-G
ETLLVLGAAGGVGLTAVEIG-KLMGA-TVIASARGPAKLDQARKA-GADHLVDSD-T---
-----DDLREAVK----SLG----------GADVVYDPVGGAAFTEALRACKPEARMLLI
GFAS-G-DLPEIKPNHLLVKNVSVQGFYWGGFLNF--------NPTALTDSLAQLFD
>tr|A9ACF3|A9ACF3_BURM1/33-284 Alcohol dehydrogenase zinc-binding domain protein (NADPH2:quinone reductase) OS=Burkholderia multivorans (strain ATCC 17616 / 2
VKAASLNFPDALIVQGLYQVKPALPFSPGAEFAGVIDAVGDG---VTD--WRPGD-AVVA
-FT---G-HGGFAEQCLADVR-QIAALPPGMTFDQGAALVLAYGTSLHALQQRARLQA-G
ETLLVLGAAGGVGLAAIEIA-KALGA-RVIAAASSADKLALCRAA-GADDTIDYA-T---
-----DDLRRRVD----ELT-GGR------GADVVYDPVGGAYTEAALRATAWRGRFLVV
GFAA-G-EIPKIALNLALLKERDILGVFWGDAVRR--------DPAQHAANMRQLAQ
>tr|A9BMW4|A9BMW4_DELAS/33-284 Alcohol dehydrogenase zinc-binding domain protein OS=Delftia acidovorans (strain DSM 14801 / SPH-1) GN=Daci_5030 PE=4 SV=1
VKAASLNFPDLLIVQNKYQMKPELPFVPGSEYAGVVQAVGEG---VSH--LAVGQ-RVAC
-LS---G-TGGFGTHTLAPAA-LCMPLPDGFSFVDAAAFIMTYATSHHALIDRGQLRA-G
ETVLVLGAAGGVGTAAIQIA-KAAGA-RVIAAASTDEKCALCKAQ-GADATINYS-Q---
-----GDLRAAIK----EAT-DGK------GPDVVYDPVGGDFAEPAFRSIAWRGRYLIV
GFAA-G-PIPALPLNLPLLKGASLVGVFWGEFSRR--------EPKANAAMMQELAQ
>tr|A9FZB6|A9FZB6_SORC5/33-283 Putative NADPH quinone oxidoreductase OS=Sorangium cellulosum (strain So ce56) GN=sce8562 PE=4 SV=1
VAAAAINFPDVLFTAGAHQVKPTPPFIPGFEVAGVVVESRE-----PS--LPPGA-RVAA
TLP---G-SGGYATRAIAGPR-TTYALPDAMPFEDAAAMTITYQTGYFALHRRAGVQP-G
DTVLVHAGAGGVGSAAIQLA-KAAGA-TVIATAGGEEKTAVCRAL-GADVAIDYR-R---
-----EDFVAVVK----ERT-SGR------GADIVFDPVGGDVFDQSTKCVAFEGRIVVI
GFAS-G-RIPAARANHLLVKNYSVVGLYWGTYSRA--------RPDLTRRAQDALYA
>tr|A9HYD2|A9HYD2_BORPD/35-285 Zinc-binding dehydrogenase family protein OS=Bordetella petrii (strain ATCC BAA-461 / DSM 12804 / CCUG 43448) GN=Bpet0391 PE=4
IDHASVSHATRLLIEGSYQSRPPLPFVPGTEAVGRVLARGSA---VTR--LAVGD-RVVA
-VS---R-WGCYAQRLTLPEY-TVYPLPDGVEPLAALPVPISYGTAYTALLWRAALQP-G
DTVLVLGAGSGVGLAAVEIA-ALLGA-TVIACASTAAKRQAALDA-GAAHALAAD-----
-----DDLAAQVK----SRT-GGL------GADIVFDAVGGAAFERSVRAAAANARMLSI
GFAS-G-QVPAVPLNLLLVKNIALHGFFYGRYLGW--------TPADERIAHAPALQ
>tr|A9IDN9|A9IDN9_BORPD/33-288 NADPH quinone oxidoreductase, putative OS=Bordetella petrii (strain ATCC BAA-461 / DSM 12804 / CCUG 43448) GN=Bpet1246 PE=4 SV=
VTHAGINFPDVLVMTGKYQNLPDRPFVPGKDAAGSVVAVGPG---VVG--LKEGD-RVVA
-QV---E-HGAFAERMVAPAA-SCYPLPASISDRDAAGMGLVYQTAFFALVERGQFSA-G
ETVLINGAAGGVGGAAVQLV-KALGG-TALAGVAGEQQAAATRAL-GADHIIDLA-A---
-----PDLRDSLREQVFACT-GGR------GADVVLDPLGDEIFDASIRAVAWCGRLVCI
GFAA-G-RIPTLKVNYLLVKNIAVSGLQWSDYRDR--------QPEKVRDVQQRLYD
>tr|A9W1B0|A9W1B0_METEP/33-284 Alcohol dehydrogenase zinc-binding domain protein OS=Methylobacterium extorquens (strain PA1) GN=Mext_0961 PE=4 SV=1
VRVAALNFFDTLIIAGRYQVKPELPFSPGGEACGVIEALGAG---AES--FSVGD-RVMV
-HL---S-HGTARERIAVPVK-RLARVPEAVSDEIAAGLSITYGTTLHALRDRARIRP-G
ETLVVLGASGGVGLAAVELG-KLLGA-RVIACASSPEKLETARAH-GADDLIDYK-A---
-----DNLREALR----RLT-GER------GVDVVYDAVGGDLAEPAMRALGWKGRFLVI
GFAA-G-EIPKFPLNVIMLKGIDVQGVHWGAFVER--------EPEAHAANQAQLLA
>tr|B0KP96|B0KP96_PSEPG/33-284 Alcohol dehydrogenase zinc-binding domain protein OS=Pseudomonas putida (strain GB-1) GN=PputGB1_5271 PE=4 SV=1
VQAAGVNFPDTLIIEGKYQFQPPLPFSPGGEAAGVVAAVGEK---AGT--FKVGD-RVMA
-LT---G-WGAFAEQVAVPFY-NVLPIPASMDFTTAAAFGMTYGTSMHALRQRGQLQA-G
ETLLVLGASGGVGLAAVEIG-KAMGA-RVIAAASSAEKLAVAKAA-GADELIDYS-Q---
-----ASLREEIK----RLT-GGQ------GVDVIYDPVGGELFEQAVRGLAWNGRLLVV
GFAS-G-SIPQLAANLVLLKGAAVLGVFWGAFAQR--------QPQDNAANFKQLFA
>tr|B0T876|B0T876_CAUSK/38-289 Alcohol dehydrogenase zinc-binding domain protein OS=Caulobacter sp. (strain K31) GN=Caul_0644 PE=4 SV=1
VRAAGVNFPDLLMTRGEYQFKPPLPFTPGLELAGEVAALGGD---VTG--WKIGD-AVVG
-GA---R-LGGFADYAVLGAE-ALKPKPARLSFAQAAAYGAAYLTAYVALVRRARLEP-G
EWVLVHGAAGGVGLAAVDLA-KALGA-RVIAASASNDKLAAIQAL-YAPDAVVNV-T---
-----DGFREQVK----AIT-GGR------GADVIYDPVGGDVFDESVRCIAFDGRLLVI
GFTS-G-RIPTVSVNMPLIKGFSVMGVRAGEYGRQ--------FPEKGRENTEAVWR
>tr|B0UHB0|B0UHB0_METS4/33-284 Alcohol dehydrogenase zinc-binding domain protein OS=Methylobacterium sp. (strain 4-46) GN=M446_4322 PE=4 SV=1
VTVAALNFFDTLIIAGRYQVKPDLPFSPGAEAAGIVEAIGPG---VEG--LRVGE-RVIA
-HL---G-HGTCRETILARRE-ALSPIPDGVGDEQAAGLTVTYGTSLHALQDRAALRA-G
ETLVVLGASGGVGLAAVELG-HAMGA-RVIACASSADKLEAARAH-GADLVLDYS-E---
-----ENLREGLR----RLG-GAA------GIDVVYDPVGGDFSEPALRSLNWKGRFLVI
GFAA-G-PIPKIPLNLVLLKGIDVQGVHWGAFVRN--------EPEAHARNQARLLA
>tr|B1JFC5|B1JFC5_PSEPW/33-284 Alcohol dehydrogenase zinc-binding domain protein OS=Pseudomonas putida (strain W619) GN=PputW619_5033 PE=4 SV=1
VHAAGVNFPDTLIIEGKYQFQPPLPFSPGGEAAGVVAAVGER---AGA--LQVGD-RVMA
-LT---G-WGAFAEQVAVPFY-NVLPIPDSMDFTTAAAFGMTYGTSMHALKQRGQLQP-G
ETLLVLGASGGVGLAAVEIG-KAMGA-KVIAAASNSEKLAVAKAA-GADELIDYS-Q---
-----ASLKEEIK----RLT-GGQ------GVDVIYDPVGGELFDQAVRGLAWNGRLLVV
GFAS-G-TIPQMAANLVLLKGAAVLGVFWGAFAQR--------QPQDNAANFSQLFA
>tr|B1JZK3|B1JZK3_BURCC/33-284 Alcohol dehydrogenase zinc-binding domain protein OS=Burkholderia cenocepacia (strain MC0-3) GN=Bcenmc03_1321 PE=4 SV=1
VKAASLNFPDALIVQGLYQVKPALPFSPGAEFAGVIDAVGAG---VTA--WRPGG-SVMA
-FT---G-HGGFAEQCVADVH-QLAALPPGMTFEQGAALVLAYGTSLHALQQRARLQA-G
ETLLVLGAAGGVGIAAIEIA-KALGA-RVIAAASSADKLALCREA-GADETIDYA-T---
-----EDLRRRVD----ELT-GGR------GADVVYDPVGGAYSEAALRATAWRGRFLVV
GFAA-G-EIPKIALNLALLKERDILGVFWGDAVRR--------DPAQHAANMRLLAE
>tr|B1ML27|B1ML27_MYCA9/33-282 Probable oxidoreductase OS=Mycobacterium abscessus (strain ATCC 19977 / DSM 44196) GN=MAB_4603c PE=4 SV=1
VKAAGVCFPDYLMTKGEYQLKMEPPFVPGIETAGVVRSAPEG----SG--IKPGD-RVMA
-FN---F-IGGYAERVAVAPS-NILPTPPQLDDAEAVALIANYHTMYFAYARRGQLRA-G
ETVLVLGAAGGIGTAAIQIA-KGMGA-KVIAVVNRTAATEFVKSV-GADIVLPLE-----
-----EGWAKAVR----EAT-GGA------GVDMVVDPIGGPAFDDAVRTLASEGRLLVV
GFAA-G-GIPTIKVNRLLLRNASLIGVAWGEFLRT--------HADYLYETQAGLEK
>tr|B1VQN0|B1VQN0_STRGG/34-277 Putative oxidoreductase OS=Streptomyces griseus subsp. griseus (strain JCM 4626 / NBRC 13350) GN=SGR_502 PE=4 SV=1
VRAANVNFPDALLCRGQYQVRPPLPFTPGVEVCGTTED---------------GR-RVLA
-TP-ALP-HGGFADVVVADEA-ALLPAPDALDDAEAAALHIGYQTGWFGLHRRARLQP-G
ETLLVHAAAGGVGSAAVQLG-KAAGA-KVIGVVGGPEKAAVARGL-GCDLVIDRR-A---
-----EDLVAAVK----EAT-GGR------GADVVYDPVGGDAYAKSTKCVAFEGRILVV
GFAS-G-VIPTPGLNHALVKNYSVVGLHWGLYNTK--------DPAAVRACHEELTE
>tr|B1YND2|B1YND2_BURA4/33-284 Alcohol dehydrogenase zinc-binding domain protein OS=Burkholderia ambifaria (strain MC40-6) GN=BamMC406_1259 PE=4 SV=1
VKAASLNFPDALIVQGLYQVKPALPFSPGAEFAGVIDAVGDG---VSA--WRPGD-EVVA
-FT---G-HGGFAEQCVADVH-QIAALPPGMTFEQGAALVLAYGTSLHALQQRARLQQ-G
ETLLVLGAAGGVGLAAIEIA-KALGA-RVIAAASSADKLALCRDA-GADDTIDYA-T---
-----EDLRRRVD----ELT-GGR------GADVVYDPVGGAYSEAALRATAWRGRFLVV
GFAA-G-EIPKIALNLALLKERDILGVFWGDAVRR--------DPAEHAVNMRQLAQ
>tr|B1Z919|B1Z919_METPB/33-284 Alcohol dehydrogenase zinc-binding domain protein OS=Methylobacterium populi (strain ATCC BAA-705 / NCIMB 13946 / BJ001) GN=Mpo
VRVAALNFFDTLIIAGRYQVKPDLPFSPGGEACGVIEALGSD---AEG--FSVGD-RVMV
-HL---S-HGTARERIAVPVK-RLARVPDAVSDETAAGLSITYGTTLHALRDRADIKP-G
ETLVVLGASGGVGLAAVELG-KLLGA-RVIACASSPEKLETARAH-GADELIDYK-A---
-----DNLREELR----RLT-GER------GVDVVYDAVGGDLAEPAMRALGWKGRFLVI
GFAA-G-EIPKFPLNVIMLKGIDVQGVHWGAFVER--------EPEAHAANQDRLLA
>tr|B2HGG3|B2HGG3_MYCMM/31-281 NADPH quinone oxidoreductase FadB4 OS=Mycobacterium marinum (strain ATCC BAA-535 / M) GN=fadB4 PE=4 SV=1
VHAAGVAFPDALLTRGLYQYRPQLPFVLGAEIAGVVRSAPPD----CH--VRAGD-RVVG
-LT---MLSGGMAEVAVLAPD-RVFRLPENVSFEAGAGLLFNDLTVYFALAVRGRLQR-G
ETVLVHGAAGGIGTSALRLA-PVLGASRTIAVVSSEEKSAIATAA-GATDVVLA------
-----DGFKDTVK----ELT-NGR------GVDVVVDPVGGDRFTDSLRSLAPAGRLLVI
GFTG-G-EIPTVKVNRLLLNNIDVVGVGWGAWAGT--------HPGALAEQWAALES
>tr|B2HLS9|B2HLS9_MYCMM/33-283 Quinone oxidoreductase OS=Mycobacterium marinum (strain ATCC BAA-535 / M) GN=MMAR_0361 PE=4 SV=1
VRAAGVCFPDLLLTKGEYQLKLPPPFVPGLETAGVVRSAPAR----SG--FRVGE-RVSA
-FG---V-LGGYAEQVAVPVS-NVVRSPAELDDAEAVSLLVNYNTMYFALARRAAMRP-G
ETVLVLGGAGGVGTAAIQIA-KAMGAGQVIAVVHREGAIDYVASV-GADVVLPLT-----
-----EGWVDEVH----KHT-HGR------GVDIVVDPIGGPVFDDAIRALAIDGKLLAI
GFAA-G-SIPTLAVNRLLRRNVGVLGVAWGEYLNR--------VPGSVYLFSWGLNH
>tr|B2JG65|B2JG65_BURP8/33-284 Alcohol dehydrogenase zinc-binding domain protein OS=Burkholderia phymatum (strain DSM 17167 / STM815) GN=Bphy_0958 PE=4 SV=1
VKAASVNFPDVLIIQNRYQFKPSLPFTPGAEVAGIVRAVGDG---VTQ--FKPGM-RVVA
-YT---Q-QGGFAEQAVADAG-ACVPLADDADLEAAAVLTLAYGTSHHAVVDRAALKA-G
ETMLVLGAAGGVGLAAVEIG-KALGA-RVIAAASSDEKLATCVAH-GADATINYA-T---
-----EDLRERIK----ALT-DGN------GPDVIYDPVGGSYAEPAFRSIGWRGRYLVV
GFAN-G-EIPKLPLNLALLKGASIVGVFWGEFARR--------EPQRNAAAFQEMLG
>tr|B2JSJ1|B2JSJ1_BURP8/32-282 Alcohol dehydrogenase zinc-binding domain protein OS=Burkholderia phymatum (strain DSM 17167 / STM815) GN=Bphy_4910 PE=4 SV=1
IAAAALGFVDGLMIQGRYQIKPPLPYVPGGEIAGVVDAVGRD---VTS--HAVGQ-SVVT
-WQ---L-GGGLAEHVVVDAV-EVDTVPDELSLPMAAAMLVDFQTAHYALFDQGRLTA-A
DTLLVLGAGGAVASAAIQLA-VHTGA-RVIAAAASEQKRDAAYEL-GAMQTIDYS-L---
-----PNWREALK----KVA--PE------GVDVVLDPVGASMLEPAFRSLAKGGRYLVV
GFAG-G-TIPSLPVNLALLKNATLHGVDIRYFLAS--------RPKLARRVRNALFA
>tr|B2T3T0|B2T3T0_BURPP/33-284 Alcohol dehydrogenase zinc-binding domain protein OS=Burkholderia phytofirmans (strain DSM 17436 / PsJN) GN=Bphyt_1833 PE=4 SV=
VKAAAVNFPDVLIIENKYQFKPPLPFTPGSEVAGVVRAVGAD---VTQ--FKPGS-RVVA
-FT---G-QGGFAEQALAPAT-ACVPLAEDIDFELAAAFTLAYGTSHHAVVDRGALQA-G
ETMLVLGAAGGVGLAAVEIG-KALGA-RVIAAASSDEKLATCVKH-GADATINYS-T---
-----EDLRERIK----ALT-DGK------GPDVIYDPIGGVYAEPAFRSIGWRGRYLVV
GFAN-G-EIPKLPLNLTLLKGASLVGVFWGDFAKR--------EPQRNHAAFEQMTR
>tr|B2U9T7|B2U9T7_RALPJ/33-284 Alcohol dehydrogenase zinc-binding domain protein OS=Ralstonia pickettii (strain 12J) GN=Rpic_1047 PE=4 SV=1
VKAAGVNFPDVLIIQNKYQFKPELPFTPGSEVAGVVNAVGEG---VSH--LKAGD-HVIA
-FL---G-QGAFASQVKASAK-VVMPMPPGMAFDTAAAFTLTYGTSHHAVVDRGQLKA-G
ETMLVLGAAGGVGLAAIEIG-KAIGA-RVIAAASSDEKLAVCKDH-GADALINYS-T---
-----EDLRECIK----ELT-DGK------GPDVIYDPVGGIYAEPAFRSIAWRGRYLVV
GFAN-G-EIPKMPLNLALLKGASLVGVFWGEFARR--------EPKANLANMMQMLG
>tr|B3Q8R6|B3Q8R6_RHOPT/33-284 Alcohol dehydrogenase zinc-binding domain protein OS=Rhodopseudomonas palustris (strain TIE-1) GN=Rpal_3398 PE=4 SV=1
VQAVGIGFVDGLKVQGRYQTKDPLPFIPGTEFAGVIDAVGDR---VAN--YAAGQ-TVMG
-MS---R-SGALAEYIVVPAE-AVAPLPDGVSPEEGASFRANYLTAYYALAERARLQR-D
EILLVLGAAGGVGTAAIQIG-KLLGA-RVIAGASTAQKRDFALKL-GADAVIDYT-Q---
-----PDWRDTFK----TLT-GEH------GADVIFDPIGGPVAVEAFRSIAWNGRHIVI
GFAA-G-AIPALPFNLPLLKGGSLLGVDLAQLPRR--------EPDVLARCTAELSR
>tr|B3Q9E0|B3Q9E0_RHOPT/33-284 Alcohol dehydrogenase zinc-binding domain protein OS=Rhodopseudomonas palustris (strain TIE-1) GN=Rpal_0404 PE=4 SV=1
VKAAALNFFDILMIQGKYQIKPPFPFSPGAEVAGVIESVGEG---VTD--LKVGD-RVVA
-SC---G-HNGAREKIALPAQ-MIVKIPDNLDFDRAAGIIIIYGTALHALEDRASPKP-G
ETLAVLGAAGGTGLAACELG-KLMGL-KVIACASSDEKLAFAKQH-GAELTLNYA-T---
-----EDLKEGLK----KLT-GGK------GVDIIFDPVGGTYAEAALRSIAWEGRFLVI
GFAA-G-DIPKMPLNLALLKGCDIRGVFWGAWTRL--------NPEKNRANLEKLVK
>tr|B3QFB9|B3QFB9_RHOPT/34-284 Alcohol dehydrogenase zinc-binding domain protein OS=Rhodopseudomonas palustris (strain TIE-1) GN=Rpal_2478 PE=4 SV=1
IRAAGINFPDILMCAGEYQLKPELPFIPGMEAAGEIIELGAD---VTS--VKLGD-RVIV
-KL---R-FGAYAEEVVAAAS-QLTPAPANFDFAEAATYLAGHGTAWHGLVERGQLQP-G
EVLLVHGAGGGVGLAAVEVG-KYLGA-TVIAAASSEEKLAVARQR-GADHGILYG-A---
-----EPFKDAVK----RIT-EGR------GADVVFDPVGGQIFEDSVRCINWGARLLVV
GFTG-G--IGLARTNLILMKGASVIGVRAGEAVRR--------DPARGEQRTAKLLA
>tr|B3R1L5|B3R1L5_CUPTR/33-284 Putative OXIDOREDUCTASE PROTEIN; zinc-containing alcohol dehydrogenase family, Quinone oxidoreductase subfamily OS=Cupriavidus
VKAAAVNFPDVLIIQNKYQAKPELPFTPGSELAGVVNAVGEG---VTH--VKPGD-NVIA
-YL---G-NGAFASQARAPAA-SVVPMPPGIDFETAAAFTLTYGTSHHAVIDRGELKA-G
QTMLVLGAAGGVGLAAIEIG-KAIGA-RVIAAASTDEKLEVCKQH-GADAFINYS-T---
-----EDLRERIK----ALT-DSK------GPDVIYDPVGGIYAEPAFRSIGWRGRYLVV
GFAN-G-EIPRLPLNLALLKGASLVGVFWGDFVRR--------EPKANQANMAQMLG
>tr|B3R2D7|B3R2D7_CUPTR/38-289 Putative Zinc-containing dehydrogenase OS=Cupriavidus taiwanensis (strain R1 / LMG 19424) GN=RALTA_A1711 PE=4 SV=1
VRHAGVGFALSLFVSGKYQRKPPLPFTPGTEAAGEILEVAPD---VTR--LHVGQ-RVAA
-AL---D-WGGFAEEVVTTAD-TVYPVPGGLTLAHAAALPITYGTVWAALAWRAALQP-G
DTMLVHGASGALGTAAVQVG-RLMGA-RVIATASTAAKREAALRN-GAAHVLEPD-P---
-----ATLAGAVK----ALC-PAG------GADVVFDPVGGDLFDASLRCAAPGARLLSI
GYAS-G-RIPAVPANLLLVKNLTLIGFNYGYYIGW--------GLTDERRRFAPQVQ
>tr|B4E655|B4E655_BURCJ/33-284 Putative dehydrogenase OS=Burkholderia cepacia (strain J2315 / LMG 16656) GN=BceJ2315_13000 PE=4 SV=1
VKAASLNFPDALIVQGLYQVKPALPFSPGAEFAGVIDAVGDG---VTA--WRPGD-SVMA
-FT---G-HGGFAEYCVADAH-QLAALPPGMTFEQGAALVLAYGTSLHALQQRARLQA-G
ETLLVLGAAGGVGIAAIEIA-KALGA-RVIAAASSADKLALCREA-GADETIDYA-T---
-----EDLRRRVD----ELT-GGR------GADVVYDPVGGASSEAALRATAWRGRFLVV
GFAA-G-EIPKIALNLALLKERDILGVFWGDAVRR--------DPAQHAANMRLLAE
>tr|B4RCA5|B4RCA5_PHEZH/33-292 Alcohol dehydrogenase, zinc-containing OS=Phenylobacterium zucineum (strain HLK1) GN=PHZ_c3489 PE=4 SV=1
VKAIGVNFPDVLIIEDKYQFKPERPFSPGGEIAGIVKSVGEG---VTH--VKPGD-RVLG
-NT---G-WGGMAQELALEAA-RLVKIPDSMPFDEAAAFIMTYGTSWHALKDRAQLKA-G
QTMLVLGAAGGVGLAAVELG-KAVGA-KVIAAASSQEKVDLCLSK-GAAAGVVYP-KGPF
DKDGQKQLAQLFK----EAT-GPN------GADVIYDAIGDAYAEPALRSIAWEGKYLVV
GFAA-G-EIPKIPLNLALLKGCEIVGVFWGAWVGK--------NPERHRESVAELMR
>tr|B4RDV9|B4RDV9_PHEZH/34-284 Alcohol dehydrogenase, zinc-containing OS=Phenylobacterium zucineum (strain HLK1) GN=PHZ_c0394 PE=4 SV=1
VRAAAVNFPDLMQTRGEHQHKPALPFTPGLELAGEVDALGEG---VTG--FALGD-PVAG
-GA---R--NACAEYALVHAS-QLRPKPGHLSFAQAAGYPVAYLTAYVALVRAANVQP-G
EWVLVHGAAGGVGLAAVDLA-KVLGA-RVIAASASDEKLKVIADE-YAPDAVVNV-T---
-----GGFRERVK----EIT-AGR------GADVIYDPVGGDVFDESTRCIAFGGRLLVI
GFTS-G-RLPTLPANIALIKGFSVHGVRAGEYGRQ--------FPDKGRENIEAIWR
>tr|B4RTQ6|B4RTQ6_ALTMD/33-284 Zinc-containing alcohol dehydrogenase superfamily protein OS=Alteromonas macleodii (strain DSM 17117 / Deep ecotype) GN=MADE_01
VEAAGVNFPDGLLVQGLYQMQPDFPFIPGNEVAGTITEVGEG---VSH--LKEGQ-RVIA
-LS---N-LGGYAEKALIPAT-HVMPLPDPIHVNEGAALVTAHATAHHALKQRAKLQP-G
ETLVVTGAAGGTGLAAVQIG-KIMGA-KVIAVCSTEEKLALAKEY-GADVLINYK-E---
-----KDLKETLK----EVT-GGK------GADVVYECVGGDTFHACSRSMAWEGRLLVV
GFAG-G-EIPKFPVNLALVKGYSVMGVFWGSFTQH--------DPKGFAENMQELLT
>tr|B6A528|B6A528_RHILW/33-283 Alcohol dehydrogenase zinc-binding domain protein OS=Rhizobium leguminosarum bv. trifolii (strain WSM2304) GN=Rleg2_6127 PE=4 S
NMATALGFVDGLIIRGKYQIKPQLPYIPGGEIAGVIDAVGAG---VTS--TAVGS-RVAT
-WQ---L-GGGLAEFSVVSED-DVVAIPEELDFNAAAAMIVDYQTAHYALFERGGLKE-G
ETVLVSGAAGGVGSVAIQLA-RRAGA-RVIAAVSSEAKRERALTL-GAHATVTSM-G---
-----PDIRSEIK----ALA--PL------GLDMVLDPVGGSIFEPLFRSLAKEGRHMVV
GFAG-G-SIPALSTNLALLKSASLIGVDIRHFTSA--------YPEAARSVLRQLFV
>tr|B6IUD5|B6IUD5_RHOCS/33-283 Oxidoreductase, zinc-binding dehydrogenase family OS=Rhodospirillum centenum (strain ATCC 51521 / SW) GN=RC1_2742 PE=4 SV=1
IKAAAINFADTLMIQGKYQEKPPFPFVAGFECAGLVTEVGEG---VGH--LRPGM-RVIA
-LS---Q-QGAFCTETVADAA-GVIPLPEEMGFAEGAAFPVAYGTSHIGLVDRGQLKA-G
ETLLVLGAAGGVGLTAVEIG-KALGA-RVIAAASSPEKLAIARAH-GADETIDYA-A---
-----EDLRARVK----ELA--PK------GVDVVYDPVGGDAFDAALRCMAWDGRIVVV
GFAS-G-RIPTVPANLLLVKQIAVTGLYWGAHMRN--------NPQRLASSLMELLG
>tr|P95185|P95185_MYCTU/31-281 PROBABLE NADPH QUINONE OXIDOREDUCTASE FADB4 (NADPH:QUINONE REDUCTASE) (ZETA-CRYSTALLIN) OS=Mycobacterium tuberculosis GN=fadB4
VHAAGVAFPDALLTRGRYQYRPEPPFVLGAEIAGVVRSAPDN----SQ--VRSGD-RVVG
-LT---MLTGGMAEVAVLSPE-RVFKLPDNMTFEAGAGVLFNDLTVYFALAVRGRLQA-G
ETVLVHGAAGGIGTSTLRLA-PALGASRTVAVVSTQEKAELATVA-GATDVVLA------
-----EGFKDAVQ----ELT-NGR------GVDIVVDPVGGDRFTDSLRSLAAGGRLLVI
GFTG-G-EIPTVKVNRLLLNNIDVVGVGWGAWSLT--------HPDALAQQWSQLER
>tr|P96826|P96826_MYCTU/33-283 POSSIBLE QUINONE OXIDOREDUCTASE (NADPH:QUINONE OXIDOREDUCTASE) (ZETA-CRYSTALLIN) OS=Mycobacterium tuberculosis GN=MT0157 PE=4 S
VRAAGVCFPDLLLTKGEYQLKLTPPFVPGMETAGVVRSAPSD----AG--FHVGE-RVSA
-FG---V-LGGYAEQIAVPVA-NVVRSPVELDDAGAVSLLVNYNTMYFALARRAALRP-G
DTVLVLGAAGGVGTAAVQIA-KAMQAGKVIAMVHREGAIDYVASL-GADVVLPLT-----
-----EGWAQQVR----DHT-YGQ------GVDIVVDPIGGPTFDDALGVLAIDGKLLLI
GFAA-G-AVPTLKVNRLLVRNISVVGVGWGEYLNA--------VPGSAALFAWGLNQ
>tr|Q02ED0|Q02ED0_PSEAB/33-284 Putative oxidoreductase, zinc-binding OS=Pseudomonas aeruginosa (strain UCBPP-PA14) GN=PA14_69110 PE=4 SV=1
VHAAGVNFPDTLIIEGKYQFKPPFPFSPGGEAAGVVAAVGEK---VAH--VRPGD-RVMA
-LT---G-WGSFAEQVKVPGY-NVMPIPEGMDFASAAAFGMTYGTSMHALKQRANLQP-G
ETLLVLGASGGVGLAAVEIG-KAMGA-RVIAAASTPDKLAVAKAA-GADELINYS-E---
-----GSLREQLK----ALT-GGQ------GVDVIYDPVGGELFEEAFRSIAWNGRMLVV
GFAS-G-SIPSLPANLTLLKGASLVGVFWGSFAQR--------QPQDNADNFRQLFA
>tr|Q07P89|Q07P89_RHOP5/34-284 Alcohol dehydrogenase, zinc-binding domain protein OS=Rhodopseudomonas palustris (strain BisA53) GN=RPE_2304 PE=4 SV=1
VAAAGINFPDILMCAGEYQLKPELPFVPGVEVSGEVIEIGED---VRD--VAIGA-KVIA
-KM---R-FGGYADEVVVDAK-QLSPWPAGFDAGEAATFLAGHGTAWHALVERGHLQP-G
EVLLVHGAGGGVGLAAVELG-KLLGA-EVIATASSDAKLAMARER-GADHLIRYD-R---
-----EPFRDAVK----RIT-QNR------GADLVFDPVGGEVFEQSLRCIAWGARILVV
GFTG-G--IGLARTNLVLMKGASIVGVRAGEAMRR--------DPKLGAARLKALYD
>tr|Q07VN3|Q07VN3_RHOP5/33-284 Alcohol dehydrogenase, zinc-binding domain protein OS=Rhodopseudomonas palustris (strain BisA53) GN=RPE_0040 PE=4 SV=1
IHAAALNFFDILMIQGKYQIKPPFPFSPAAEVAGVIESVGEG---VTD--LKVGD-RVVA
-SC---G-YNGAREKIALPAA-SIVKIPDHLNFDRAAGIIITYGTALHALEDRASPKP-G
ETLAVLGAAGGTGLAACELG-KLMGL-KVIACASSDEKLEFAKQH-GAELTLNYT-K---
-----EDLKEGLK----RLT-GGK------GVDIIFDPVGGSYAEAALRSIAWEGRFLVI
GFAA-G-EIPKMPLNLALLKGCDIRGVFWGAWTRL--------NPAKNRANLEKLVR
>tr|Q0AP48|Q0AP48_MARMM/33-284 Alcohol dehydrogenase, zinc-binding domain protein OS=Maricaulis maris (strain MCS10) GN=Mmar10_1647 PE=4 SV=1
VKAGGLNFPDLLCVRGQYQFKPPLPFVPGTEGAGVISELGEG---VEG--LAVGD-KVLF
-NT---P-VGAFAEQAVVPAP-AVTPIPDSMPFDAAAGLTIVYGTSYHALKQRAEIKP-G
ETLLVLGAAGGVGLATVELG-KAMGA-KVIAAASSDEKLAVCKSH-GADELINYS-T---
-----EDLKARIK----ELT-GGK------GVDVIYDPVGGDYAETAFRGIAAGGRHLVI
GFAA-G-EIPKLPLNLPLLKMASVVGVFWGAWAGS--------VPGGHKQNMDELFE
>tr|Q0BGD1|Q0BGD1_BURCM/33-284 Alcohol dehydrogenase, zinc-binding domain protein OS=Burkholderia ambifaria (strain ATCC BAA-244 / AMMD) GN=Bamb_1234 PE=4 SV=
VKAASLNFPDALIVQGLYQVKPALPFSPGAEFAGVIDAVGDG---VSA--WQPGD-EVVA
-FT---G-HGGFAEQCVADVH-QIAALPPGMTFEQGAALVLAYGTSLHALQQRARLQQ-G
ETLLVLGAAGGVGLAAIEIA-KALGA-RVIAAASSADKLALCRAA-GADDTIDYA-T---
-----EDLRRRVD----ELT-GGR------GADVVYDPVGGAYSEAALRATAWRGRFLVV
GFAA-G-EIPKIALNLALLKERDILGVFWGDAVRR--------DPAEHAVNMRQLAQ
>tr|Q0BXZ1|Q0BXZ1_HYPNA/34-284 Oxidoreductase, zinc-binding dehydrogenase family OS=Hyphomonas neptunium (strain ATCC 15444) GN=HNE_2975 PE=4 SV=1
IKAASLNFPDLLMTEGKYQLKPELPFTLGMELAGVVDAVGEG---VTA--FQPGD-EVAG
-GS---R-IGAFSEYITLPAA-GLRKKPATLSFAEASAYGAAYLTAYVSLVIRGNLQP-G
ETLLVHGASGGVGMAAVEVG-KLLGA-TVIATSASDEKLKTVKAR-GADHII-NV-T---
-----RGFREEVK----ALT-GGR------GADVIYDPVGGDVFDESVRCIAFDGRLLII
GFTS-G-RIPSVSVNMPLIKGFSVVGVRAGEYGRQ--------FPEKGRANQEAIWK
>tr|Q0JZN8|Q0JZN8_RALEH/34-283 NADPH:quinone reductase or related Zn-dependent oxidoreductase OS=Ralstonia eutropha (strain ATCC 17699 / H16 / DSM 428 / Stani
VEYASVSHATGLMIAGQYQRRPPLPFVPGTEAVGRVVACGDA---CTR--LRPGD-RVVA
-IA---D-WGCFAEQVTVPEY-TVYRVPDALPSKAALPIPISYGTAYCGLVWRCALRP-N
DTVLVLGAGAGVGLAAVEIA-RQLGA-TVIACASTEAKRADALRR-GATHALAP------
-----ADLAASVK----ALT-HGR------GADVVVDPVGGDLFNQALRAAAANARILSI
GFAS-G-TIPQAPVNLLLVKNLTLHGFFFGRYIGW--------TPANERAEHATALQ
>tr|Q0K949|Q0K949_RALEH/33-284 NADPH:quinone oxidoreductase OS=Ralstonia eutropha (strain ATCC 17699 / H16 / DSM 428 / Stanier 337) GN=H16_A2377 PE=4 SV=1
VKAAAVNFPDVLIIQNKYQAKPALPFSPGSELAGVVNAVGEG---VTH--VKPGD-KVIA
-YL---G-NGAFASQAKAPAA-SVVPMPPGIDFETAAAFTLTYGTSHHAVIDRGELKA-G
QTMLVLGAAGGVGLAAIEIG-KAIGA-RVIAAASTDEKLAVCKEH-GADALINYS-T---
-----EDLRERIK----ALT-DGK------GPDVIYDPVGGIYAEPAFRSIGWRGRYLVV
GFAN-G-EIPKLPLNLALLKGASLVGVFWGDFVRR--------EPKANQANMAQMLG
>tr|Q0K9Z3|Q0K9Z3_RALEH/38-289 NADPH:quinone reductase or related Zn-dependent oxidoreductase OS=Ralstonia eutropha (strain ATCC 17699 / H16 / DSM 428 / Stani
VRHAGVGFALSLFVSGKYQRKPPLPFIPGTEAAGEIIEVAPD---VTR--LRPGQ-RVAA
-AL---D-WGGFAEEAVAMAD-TVYPVPDGLELAQAAALPITYGTVWAALAWRAALQP-G
ETMLVHGASGALGTAAVQVG-RLMGA-RVIATASTEAKREAALRN-GAAHALPSD-A---
-----ATLAAAVK----ALC-PAG------GADVVFDPVGGDLFDASLRCAAPGARLLSI
GYAS-G-RIPEVPANLLLVKNLTLIGFNYGYYIGW--------GLTDERRRFAQPVQ
>tr|Q0RYZ7|Q0RYZ7_RHOSR/33-281 Probable NADPH:quinone reductase OS=Rhodococcus sp. (strain RHA1) GN=RHA1_ro08445 PE=4 SV=1
VKAVGVSFVDALMTRGKYQVRPELPFVPGVEVAGLVRSAPDG----AS--VKAGD-RCAA
-YI---P-RGGYAEVVVAQPS-VTFPLPDELSFHQGAAFAMNFQTVHFALVRRGRVKA-G
EHVLVHGAAGGVGTAAIQVA-KGLGA-TVTAVVDSDANVGVAESA-GADAVVVAG-----
-----DGWAEAVR----AAA-PG-------GVDVTVDPVGGDFFADSIRLLRREGRHLVI
GFAA-G-GIPEIAVNRLLLKNIDVVGVYWGGFIEQ--------DESIAAESAAELTR
>tr|Q0S9P0|Q0S9P0_RHOSR/32-280 Probable NADPH:quinone reductase OS=Rhodococcus sp. (strain RHA1) GN=RHA1_ro03949 PE=4 SV=1
LHAAGVSFPDLLQTTGSYQLVRELPFVLGVEGAGVVRSAPTD----SG--IRAGQ-RVAV
-LA---S-DGAWQQTVAVEPD-SVFPLPDSVSLEAGAGFLMNYLTVHFALDERARYRS-G
ETVLVHGAAGGVGVAALQVA-AALGL-ETIAVVSTEEKAGIAKAN-RADHVVLL------
-----DGWKDRVR----DLT-GGR------GVDIILDPVGGDRFTDSLRSLAPNGRLVVL
GFTG-G-EIPTVKVNRLLLRNISVLGAGWGEYVRT--------NPGYTSRQWATLGP
>tr|Q0SE91|Q0SE91_RHOSR/34-287 Probable NADPH:quinone reductase OS=Rhodococcus sp. (strain RHA1) GN=RHA1_ro02339 PE=4 SV=1
VLSAAANFPDVLLCRGEYQIKPPLPFTPGVELCGEVVGLGEG---VTE--FAVGD-RVIG
-MP-SLP-NGGFAELAVMSSA-TAFPAPEALDDAEASALSIGYQTGWFALHRRTQIQP-G
ETLLVHAAAGGVGSAAVQLG-KAAGA-KVIGVVGGPEKAAYTREL-GADLVLDRH-S---
-----EDFVQAVK----DFT-DGR------GADVVFDPVGGDSYTKSTKCIAFEGRIIVI
GFAS-G-TIPSPGLNHALIKNYSIIGLHWGLYNAY--------NPAAIRECHDELTR
>tr|Q0SFC4|Q0SFC4_RHOSR/32-281 Probable NADPH:quinone reductase OS=Rhodococcus sp. (strain RHA1) GN=RHA1_ro01951 PE=4 SV=1
VKASGVCFPDLLISYGKYQLGPELPFVPGAEVAGVVVSAPAD----SG--FEPGQ-RVLA
-AS---Q-VGGYAERVAVPPA-QVLPIPSILDFDEAASLIVNYQTMEFALERRARLRA-G
ETVVVLGAAGGVGTSTIQLA-KAHCA-RVIAVVRRDGAEDFLREL-GADEVVRLD-----
-----DGWGARVR----ALT-GGR------GAQIVVDPVGGDAFDEAVRVLAPEGRLVVI
GFAG-G-AIPEVKVNRVLFRNISIVGAAWGEFIRT--------EPNALEEVHAALIR
>tr|Q0SGA5|Q0SGA5_RHOSR/39-289 Probable NADPH:quinone reductase OS=Rhodococcus sp. (strain RHA1) GN=RHA1_ro01618 PE=4 SV=1
VHAVGVSFPDLLLTQGRYQYKPELPFVPGGEVAGIVRSAPDG----SG--YSPGD-RVVG
-LT---GVGGAMAEVVALPPE-TTFSLPDTISMAAGAAVLFNYLTVHFALVCRGRLEA-G
ESVLVQGAAGGIGTAGVTLA-PHLGASRTIAVVSSEEKAEYVRSL-GASDVVAT------
-----GNWRDEVL----AIT-DGR------GVDVVVDPVGGDRFTDSVRSLATGGRILVM
GFTG-R-DIPSVKVNRLLLKNASAVGVAWGSWWAE--------DPQRLSAQWSELCP
>tr|Q0SGM4|Q0SGM4_RHOSR/34-287 Quinone oxidoreductase OS=Rhodococcus sp. (strain RHA1) GN=RHA1_ro01498 PE=4 SV=1
VLAAPANFPDVLLCRGEYQIKPPLPFTPGVELCGEVLEVGDG---VTR--FAVGD-RVIG
-NP-NLP-GGGFAQLAVMDEA-NTFAAPSALDDAEASALSIGYQTSWFALHRRTQLKP-G
ETLLVHAAAGGVGSAAVQLG-KAAGA-KVIGVVGGADKVEYCRRL-GADLVIDRH-T---
-----DDFVPLVK----EFT-GGR------GADVVYDPVGGDAYAKSTKCIAFEGRILII
GFAG-G-TIPTPGLNHALIKNYSIIGLHWGLYKQY--------NQQAIADCHAELTR
>tr|Q128R6|Q128R6_POLSJ/33-284 Alcohol dehydrogenase, zinc-binding OS=Polaromonas sp. (strain JS666 / ATCC BAA-500) GN=Bpro_3062 PE=4 SV=1
IKAASLNFPDLLIVQNKYQIKPPLPFVPGSEYAGVVQAVGEG---VKH--LQVGQ-NVAC
-LS---G-TGGFGTHTIAPAA-LCMPLPAGFSHVDAAAFIMIYATSWHALMDRAQLKA-G
ETVLVLGAAGGVGTAAIQIA-KAAGA-RVIAAASTDEKCAFCSAL-GADATINYT-S---
-----KNLRDEIK----TLT-GGN------GPDVIYDPVGGDFAEPAFRSIAWRGRYLVV
GFAS-G-PIPSLPLNLALLKGASIVGVFWGDFARR--------EPKANAAMMAELAR
>tr|Q138K6|Q138K6_RHOPS/34-284 Alcohol dehydrogenase, zinc-binding OS=Rhodopseudomonas palustris (strain BisB5) GN=RPD_2248 PE=4 SV=1
IRAAGINFPDILMCAGEYQLKPELPFIPGVEAAGDVIEIGEG---VTN--AKVGD-RVIV
-KL---R-FGAYAEEVAVAAS-QLTPMPPNFDYAEAATFLAGHGTAWHGLVDRGHLQK-G
EVLLVHGAGGGVGLAAVELG-KYLGA-TVIAAASSEEKLEVARVR-GADHGVLYS-R---
-----EPFRDAVK----RIT-GGR------GADVVFDPVGGEIFEDSVRCINWGARLLIV
GFTG-G--IGLARTNLILMKGASVVGVRAGEAVRR--------DPALGEQRIAGLFD
>tr|Q13D94|Q13D94_RHOPS/33-284 Alcohol dehydrogenase, zinc-binding OS=Rhodopseudomonas palustris (strain BisB5) GN=RPD_0707 PE=4 SV=1
IKAAALNFFDILMIQGKYQIKPPFPFSPGAEVAGVIESIGDG---VTD--LKVGD-RVVA
-SC---G-HNGAREKIALPAA-SIVKIPDNLDYDRAAGIIIIYGTALHALEDRASPKP-G
ETLAVLGAAGGTGLAACELG-KLMGL-KVIACASSDEKLAFARQH-GAELTLNYA-K---
-----EDLKEGLK----KLT-GGK------GVDIIFDPVGGTYAEAALRSIAWEGRFLVI
GFAA-G-DIPKMPLNLALLKGCDIRGVFWGAWTRL--------NAAKNRANLEKLVQ
>tr|Q13Z73|Q13Z73_BURXL/33-284 Putative NADPH quinone oxidoreductase, zinc-containing OS=Burkholderia xenovorans (strain LB400) GN=Bxeno_A2078 PE=4 SV=1
VKAAAVNFPDVLIIENKYQFKPPLPFTPGSELAGVVRAVGAD---VTQ--FKPGS-RVVA
-FT---G-QGGFAEQALAPAS-ACVPLADGVEFELAAAFTLAYGTSHHAVVDRGALQA-G
ETMLVLGAAGGVGLAAVEIG-KALGA-RVIAAASNDEKLAICVKH-GADATINYS-T---
-----EDLRERIK----ALT-DGK------GPDVIYDPVGGVYAEPAFRSIGWRGRYLVV
GFAN-G-EIPKLPLNLTLLKGASLVGVFWGDFARR--------EPQHNHAAFGQMTR
>tr|Q15UV3|Q15UV3_PSEA6/33-284 Alcohol dehydrogenase, zinc-binding OS=Pseudoalteromonas atlantica (strain T6c / BAA-1087) GN=Patl_1814 PE=4 SV=1
IKACGVNFPDGLIVQGLYQMKPEVPFIPGNEVAGVISEIGEG---VPH--LKVGQ-RVIA
-LC---M-LGGYAQKVACAAT-HVMPLPDEISFDEAAGLVTAHATAHHGLKQRANIQP-G
ETLLVTGAAGGTGLAAVQIG-KQMGA-KVIAVCSTQEKLDMAKAN-GADILINYS-E---
-----VDLKSAIK----DVT-NGK------GVDVVYECVGGDTFHACSRSMAWNGRLLVV
GFAG-G-TIPEFPVNLSLVKGYSVVGVFWGSFTQH--------QPQDFAQNMKELLT
>tr|Q160Q5|Q160Q5_ROSDO/31-279 Oxidoreductase, putative OS=Roseobacter denitrificans (strain ATCC 33942 / OCh 114) GN=RD1_4096 PE=4 SV=1
VHTCGLNFGDLLAIKGTYQERPDVPFTLGMELCGTVTEVGQG---VTR--FTAGQ-RIAA
-YC---G-FDALADFAAISAD-ICVPIPDVMSDEDAAAFLIAYGTSHVALDYKAHLRA-G
ERLLVLGASGGVGLTAVELG-KLMGA-EVIAVARGAQKLEVAKAA-GADHLIDSE-T---
-----DDIRDCVK----ALG----------GADVVYDPIGGDQFKAALRACRPEARLIPL
GFAS-G-EVPQIPANHLLVKNLTVIGFYWGGYTRV--------NPKVLTDSFEVLTD
>tr|Q1AXH5|Q1AXH5_RUBXD/34-285 Alcohol dehydrogenase, zinc-binding protein OS=Rubrobacter xylanophilus (strain DSM 9941 / NBRC 16129) GN=Rxyl_0936 PE=4 SV=1
VEAASLNFLDVLLCRGGYQERPEPPFIPGAEAAGRVLEAGPQ----TG--LEPGG-RVVA
-LT--RP-RGAFAERVAVPAT-GLFPVPEEMPPEKAAALPIVYQTAHFALHRRAGLEA-G
ETVLVHAGAGGVGSAAIQLA-RAAGA-RVIATAGSEEKLRICRGL-GAELALDYR-R---
-----QDVIGAVK----EAT-GGR------GADVVFDPVGGDVFDASRRCVAFEGRLLVI
GFAG-G-RIAEAPTNHVLLKNYSVVGVHWGLYQSV--------MPELVREVHEELLG
>tr|Q1BBR9|Q1BBR9_MYCSS/42-292 Alcohol dehydrogenase, zinc-binding protein OS=Mycobacterium sp. (strain MCS) GN=Mmcs_1554 PE=4 SV=1
VHAAGVAFPDALLTRGLYQYKPDLPFTPGAEIAGVVRSAPAG----SG--VSPGD-RVAG
-LT---MLSGGMAEVIALAPD-RVFPLPDAVSFEAGAGLLFNDLTVHCALRTRGRLAK-G
ETVLVHGAAGGIGTSTLRLA-PAFGAGRTIAVVSTEEKIPVAQAA-GADEVVLA------
-----DGFKDAVK----ELT-DGR------GVDVVVDPVGGDRFTDSLRSLAPGGRLLVI
GFTG-G-EIPTVKVNRLLLNNVDVVGVGWGAWTFA--------HPGYVREQWAELEP
>tr|Q1BFX0|Q1BFX0_MYCSS/32-282 Alcohol dehydrogenase, zinc-binding protein OS=Mycobacterium sp. (strain MCS) GN=Mmcs_0092 PE=4 SV=1
VGAAGVCFPDLLLLRGEYQLKLEPPFIPGMEVAGTVRSAPDS----SG--FMPGQ-RVSA
-FT---L-MGGFAERVAALPD-SVIPTPDGVDDASAAALLGNYYTMQFALARRGGLTP-G
ETVLVLGSAGGVGTAAIQLA-KAQGA-TVIAMVHRSGAEEFIRGL-GADVVLPLT-----
-----DGWRQAVL----DAT-DGR------GVDIVVDPIGGPAFDDAVRVLAPEGRLLVI
GFAA-GGGIPTVKVNRLLLRNVSVVGVGWGEFVRR--------NPSAQAAVGAELAA
>tr|Q1BX85|Q1BX85_BURCA/33-284 Alcohol dehydrogenase, zinc-binding OS=Burkholderia cenocepacia (strain AU 1054) GN=Bcen_0861 PE=4 SV=1
VKAASLNFPDALIVQGLYQVKPALPFSPGAEFAGVIDAVGEG---VTA--WRVGD-SVMA
-FT---G-HGGFAQQCVADAR-QLAALPPGMTFEQGAALVLAYGTSLHALQQRARLQA-G
ETLLVLGAAGGVGIAAIEIA-KALGA-RVIAAASSADKLALCREA-GADETIDYA-T---
-----EDLRRRVD----ELT-GGR------GADVVYDPVGGAYSEAALRATAWRGRFLVV
GFAA-G-EIPKIALNLALLKERDILGVFWGDAVRR--------DPAQHAANMRLLAE
>tr|Q1CZD1|Q1CZD1_MYXXD/32-282 Oxidoreductase, zinc-binding dehydrogenase family OS=Myxococcus xanthus (strain DK 1622) GN=MXAN_6107 PE=4 SV=1
VVAAGVSFPDLLLTRGQYQLKPALPFIPGVEVAGVVRQAPAG----AG--VKPGQ-RVMA
-FS---FGLGGFAEVAAIQPE-MVFPIPADWSFEAAAGVVMNYHTAHFALHRRGRLKA-E
ESVVVHGAAGGVGTAAVQVA-RGAKA-RVIAVVSDERKADVARRA-GAHEVLLST-----
-----GDWVAQVR----EKT-GGL------GANVVVDPVGGDIFDKSLKCLAPEGRLLVV
GFAS-G-RIPEVQVNRLLLRNIDVVGVAWGGFLLH--------EPSLTPTIAKDLEA
>tr|Q1GFC3|Q1GFC3_SILST/31-278 Oxidoreductase; zinc-binding dehydrogenase family OS=Silicibacter sp. (strain TM1040) GN=TM1040_1910 PE=4 SV=1
IHACALNFADLLMIKGNYQDTPSLPFTPGLECAGRITAVGPQ---ISN--FRIGD-RVAV
-FG---G-QGGLAEIGVFDAA-RAVPIPDTVSYEDAAAALIAHGTSLLALEHLARLQP-G
ERLLVTGAAGGVGLTAVEIG-KLMGA-EVIAQARGAEKLAVAKAA-GADHLIDA--S---
-----DDLRQRVK----DLG----------GADVVYDAVGGDTWEAAFRATNPGGRLLPI
GFAG-G-AVPQIPANHLLVKNLTVFGFYIGGLIKL--------RPELGQQTFETLMR
>tr|Q1GSE3|Q1GSE3_SPHAL/34-285 Alcohol dehydrogenase, zinc-binding OS=Sphingopyxis alaskensis GN=Sala_1716 PE=4 SV=1
VRAAGVNFPDLLMTRGAYQLKPALPFVPGLEFAGEVDAVGEG---VKS--WSVGD-AVVG
-GN---R-FGAMAEYTVVPAA-SLRPRPAALGWDAAAAYPVAYLTAYVALVRGARIEP-G
DWVLVHGAAGGVGLATVDLA-KALGA-RVIAAASRADKRAAVERL-YAPDAVIDG-A---
-----PGFRETVK----ALT-GGQ------GADVIVDPVGGDIFDESTRCIAFGGRLLVV
GFAS-G-RIPELPANMPLIKGFSVVGVRAGEYGRR--------FPERGAENVAAIDA
>tr|Q1GUU6|Q1GUU6_SPHAL/34-284 Alcohol dehydrogenase, zinc-binding OS=Sphingopyxis alaskensis GN=Sala_0858 PE=4 SV=1
IRATGISYVDVLTAAGNYQVKPPLPYIPGSECAGIVEAVGMD---VEG--LSVGD-KVVG
-SG---W-GGLFADAANLPAR-TVRKMPETLSFEEAAVFPVSYATARHALVDRGRLAA-G
ETLLVLGAGGATGYAAIQLG-KYLGA-QVIASASNATKRSLARAG-GADAVIDAR-D---
-----PDWRATVT----AAT-GGQ------GVDVVFDPVGGDATDRAFRSLAWNGRHLVI
GFPA-G--IAALRTNLPLLKGASLIGVDVRQFGLF--------EPGRSEANRDAIFD
>tr|Q1I340|Q1I340_PSEE4/33-284 Putative alcohol dehydrogenase, zinc-containing OS=Pseudomonas entomophila (strain L48) GN=PSEEN5326 PE=4 SV=1
VHAAGVNFPDTLIIEGKYQFQPPLPFSPGGEAAGVVAAVGEK---AGA--FKVGD-RVMA
-LT---G-WGAFAEQVAVPFY-NVLPIPAGMDFTTAAAFGMTYGTSMHALTQRGQLKA-G
ETLLVLGASGGVGLAAVEIG-KALGA-RVIAAASSAEKLAVAKAA-GADELIDYS-Q---
-----ASLKDEIK----RLT-GGQ------GVDVVYDPVGGELFDQAVRGLAWNGRLLVV
GFAS-G-TIPQLPVNLALLKGAAVLGVFWGAFAQR--------QPEDNAKNFRQLFA
>tr|Q1J3U4|Q1J3U4_DEIGD/33-284 Alcohol dehydrogenase, zinc-binding OS=Deinococcus geothermalis (strain DSM 11300) GN=Dgeo_2406 PE=4 SV=1
VQAAGVNYPDALMVMGQYQVKPPLPFTPGAEAAGVIAAVGEG---VTH--LRPGQ-RAVA
-FT---G-TGAFAEQLLAPAS-VVMPLPDGLELEVAAGLPLAYGTSMHALADRAQLQA-G
ETLLVLGAAGGVGLAAVMIG-KALGA-RVIAAASSEEKLKLCREH-GADETLNYA-A---
-----ENLRERLK----TLT-GGQ------GPDVIFDPVGGDLAEPAFRSIGWGGRYLVV
GFAG-G-EIPKLPLNLPLLKGASLVGVFWGEFARR--------DPPANARNMARLLS
>tr|Q1LDR2|Q1LDR2_RALME/34-283 Alcohol dehydrogenase, zinc-binding OS=Ralstonia metallidurans (strain CH34 / ATCC 43123 / DSM 2839) GN=Rmet_4852 PE=4 SV=1
VEFASVSHATGLMIAGQYQRRPPLPFVPGTEAVGRVVACGKA---VTR--LRPGD-RVVA
-IA---D-WGCYAERFTVPEY-TVYPVPDSLPPKVALPIPLSYGTAYCGLVWRCALTP-Q
DTLLVLGAGAGVGLAAVEIG-RQLGA-TVVACASTEAKRADALRR-GATHAVAP------
-----QDLAAQVK----ALT-GGR------GADVVVDPVGGDLFGQALRAAAPNARILSI
GFAS-G-SIPQAPVNLLLVKNLTLHGFFFGRYIGW--------TPSDERAEHAPALQ
>tr|Q1LLH8|Q1LLH8_RALME/70-321 Alcohol dehydrogenase, zinc-binding OS=Ralstonia metallidurans (strain CH34 / ATCC 43123 / DSM 2839) GN=Rmet_2119 PE=4 SV=1
VKAAGVNFPDVLIIQNKYQAKPELPFSPGSELAGVVNAVGAG---VTH--VKPRD-KVIA
-YL---G-NGAFASQAKAPAK-AVVPMPPGIDFDVAAAFTLTYGTSHHAVVDRGELKA-G
ETMLVLGAAGGVGLAAIEIG-KAIGA-RVIAAASTDEKLAVCKEH-GADALINYS-T---
-----EDLRERVK----ALT-DGK------GPDVIYDPVGGVYAEPAFRSIAWRGRYLVV
GFAN-G-EIPKIPLNLALLKGASLVGVFWGEFARR--------EPKANQANMAQMLG
>tr|Q21DC0|Q21DC0_RHOPB/33-284 Alcohol dehydrogenase, zinc-binding OS=Rhodopseudomonas palustris (strain BisB18) GN=RPC_0037 PE=4 SV=1
IKAAALNFFDILMIQGKYQIKPPFPFSPAAEVAGVIESLGDG---VSD--LKVGD-RVVA
-SC---G-FNGARDKIALPAQ-SIVKIPDNLDFDRAAGIIITYGTALHALEDRAHPKP-G
ETLAVLGAAGGTGLAACELG-KLMGL-KVIACASSDAKLDFAKQH-GAELTLNYA-A---
-----EDLKDGLK----RLT-EGR------GADIIFDPVGGSYAEAALRAIAWEGRFLVI
GFAA-G-EIPKMPLNLALLKGCDIRGVFWGAWAKL--------NPAKNRANLEKLVQ
>tr|Q21UQ8|Q21UQ8_RHOFD/33-284 Alcohol dehydrogenase, zinc-binding OS=Rhodoferax ferrireducens (strain DSM 15236 / ATCC BAA-621 / T118) GN=Rfer_2783 PE=4 SV=1
IKAASLNFPDLLIVQNKYQMKPPLPFVPGSEYAGVVQAVGDG---VSH--LKVGQ-HVAC
-LS---G-TGGFGTHTVAPAA-LCLPLPDGFPFVDAAAFIMIYATSYHALVDRAQLKA-G
ETVLVLGAAGGVGTAAIQIA-KACGA-RVIAAASNDEKCALCQSI-GADATINYT-R---
-----ENLRDAVK----TLT-AGK------GPDVIYDPVGGDFAEPAFRSIAWRGRYLVV
GFAA-G-PIPALPFNLALLKGASIVGVFWGDFAKR--------EPQANAAMMKELAQ
>tr|Q28T14|Q28T14_JANSC/31-279 Alcohol dehydrogenase zinc-binding OS=Jannaschia sp. (strain CCS1) GN=Jann_1231 PE=4 SV=1
IHACGVNFGDLLIVKGTYQDTPALPFTLGMEIAGVVDALGDG---VTS--PALGT-RVAV
-FE---G-SGGMAEFGVFSAT-RCVEIPDTMPFEEAAGFIVAYGTSHLALTDRAHLKQ-G
ERLLVLGAAGGVGLTAVELG-AAMGA-EVIAVARGAEKLAVAKAA-GAAHVLDSE-T---
-----SDIRAEVK----ALG----------GADVVYDAVGGDGFKAAMRATNPGGRIIVI
GFAS-G-DVPQIPANHLLVKNIDAIGFYWGGYLKW--------APERLAQSLSDLMA
>tr|Q2G7R6|Q2G7R6_NOVAD/37-287 Alcohol dehydrogenase superfamily, zinc-containing OS=Novosphingobium aromaticivorans (strain DSM 12444) GN=Saro_1667 PE=4 SV=1
IEAAALGFPDLLMTKGRYQARPPLPFVPGMEGAGVVVEAGEG----CQ--FKPGD-EVIV
-GG---L-TGGVAQYGCFASG-AMMPKPASLDMGQAASLRAAYLTAWVALVRRGMAQP-G
ETLLVHGAAGGVGLAAVDLG-KALGL-RVIAAASSDEKRAAIQQL-YAPDHVIDS-A---
-----PGFRDRVL----AIT-EGR------GADLVYDPVGGDVFDESTRCIAFDGRLLVI
GFAG-G-RIPQIGVNIALIKGFSVVGVRAGEYGRR--------FPERGAENLAQVQR
>tr|Q2IV57|Q2IV57_RHOP2/34-284 Alcohol dehydrogenase superfamily, zinc-containing OS=Rhodopseudomonas palustris (strain HaA2) GN=RPB_3207 PE=4 SV=1
IRAAGINFPDILMCAGEYQLKPELPFIPGVEAAGDVIETGEG---VSD--VRVGD-KVIV
-KL---R-FGAYAQEVAVAAS-QLTPMPPNFDYAEAATYLAGHGTAWHGLVDRGQLKK-G
EVLLVHGAAGGVGLAAVELG-KYLGA-TVIAAASSEEKLAVARAR-GADHGILYG-A---
-----EPFRDAVK----RIT-GGR------GADVVFDPVGGAIFEDSVRCINWGARLLVV
GFTG-G--IGLARTNLILMKGASVIGVRAGEAVRR--------DPALGERRIAALLD
>tr|Q2J403|Q2J403_RHOP2/33-284 Alcohol dehydrogenase superfamily, zinc-containing OS=Rhodopseudomonas palustris (strain HaA2) GN=RPB_0095 PE=4 SV=1
IKAAALNFFDILMIQGKYQIKPPFPFSPGAEVAGVIESIGEG---VTD--LKVGD-RVVA
-SC---G-HNGAREKIALPAS-AIIKIPDNLDYDRAAGIIIIYGTALHALDDRASPKP-G
ETLAVLGAAGGTGLAACELG-KLMGL-KVIACASSDEKLEFAKQH-GAELTLNYA-K---
-----EDLKEGLK----KLT-GGK------GVDIIFDPVGGTYAEAALRSIAWEGRFLVI
GFAA-G-DIPKMPLNLALLKGCDIRGVFWGAWTRI--------NPAKHRANLEKLVQ
>tr|Q2RNY0|Q2RNY0_RHORT/33-284 Zinc-containing alcohol dehydrogenase superfamily OS=Rhodospirillum rubrum (strain ATCC 11170 / NCIB 8255) GN=Rru_A3371 PE=4 SV
VRAAGINFADGLFIAGQYQIRPRPPFIPGFEVAGDILEVGPE---VLD--LRPGQ-RVMA
-IL---D-QGGYADQVVAPAR-DVHALTDRMDLLAAGGFPIAYGTSHFGLTDRCRLRP-G
EIVLIHGAAGGVGLTAVECA-KALGA-TVIATAGGADRLEIARQH-GADYGIDHR-N---
-----ENIKARVR----ELT-GGR------GVDVVYDPVGGDVFDASLRCTAPDGRILVV
GFAS-G-AIPTPPANLLLVKNITVIGFNWGGYRQI--------AEQRVRESMEDVVS
>tr|Q2SE68|Q2SE68_HAHCH/33-284 NADPH:quinone reductase and related Zn-dependent oxidoreductase OS=Hahella chejuensis (strain KCTC 2396) GN=HCH_04350 PE=4 SV=1
VKAAGLNFPDTLIIQGKYQFQPPMPFSPGGEVVGVVSAVGDK---VKR--LKPGD-RVMG
-LT---G-WGGFAQKVAVPES-NLIPVPAGVDDIVAAGFVMTYGTSIHALTQRGRLQA-G
ETLLVLGAGGGVGLAAVEIG-KAMGA-KVIAAASSAEKLAAAEEA-GADETINYA-E---
-----TDLKEAIK----AMT-EGR------GVDVVYDPVGGALTDKALRSMAWGGRHLVV
GFAS-G-DIPKLPANLTLLKGCEVVGVFWGAFTQR--------QPQDNLQNFQRLFQ
>tr|Q2W9B9|Q2W9B9_MAGMM/31-282 NADPH:quinone reductase and related Zn-dependent oxidoreductase OS=Magnetospirillum magneticum (strain AMB-1 / ATCC 700264) GN=
VHAAGVNFADSLITGGKYQEKMEPPFVPGMELAGVVTEVADG---VTT--AKPGD-RVMA
-TV---T-GGAFAEEAVCDQT-DVYVLPDGLDFVTAAGFPVAYGTSHLGLKGKAGLKS-G
ETLVVHGAAGGVGLTAVEVG-RALGA-TVIGTAGGPDKVKVALEH-GAHFGIDYK-A---
-----EDIRERVK----ALT-DGR------GADVVYDPVGGQVFDASLRSIAADGRILII
GFAG-G-TVQQIPANILLVKNVTVIGYYWGAYRKI--------APQMVRDSLGECLD
>tr|Q39HJ6|Q39HJ6_BURS3/33-284 Zinc-containing alcohol dehydrogenase superfamily OS=Burkholderia sp. (strain 383) GN=Bcep18194_A4474 PE=4 SV=1
VKAASLNFPDALIVQGLYQVKPALPFSPGAEFAGVIDAVGEG---VTA--WRPGD-SVVA
-FT---G-HGGFAQQCVADVH-QIAALPPGMTFEQGAALVLAYGTSLHALQQRARLQE-G
ETLLVLGAAGGVGLAAIEIA-KALGA-RVIAAASSADKLALCREA-GADETIDYA-T---
-----EDLRRRVD----ELT-GGR------GADVVYDPVGGAYSEAALRATAWHGRFLVV
GFAA-G-EIPKIALNLALLKERDILGVFWGDAVRR--------DPKQHVANMRLLAE
>tr|Q3J595|Q3J595_RHOS4/31-279 Zinc-binding dehydrogenase OS=Rhodobacter sphaeroides (strain ATCC 17023 / 2.4.1 / NCIB 8253 / DSM 158) GN=RHOS4_04710 PE=4 SV=
IAACALNFADLLMIQGRYQERPPLPLTLGMEVAGIVDALGEG---VSG--PAPGT-RVAA
-FG---S-CGGLAEFGCWPAG-RCLPLPDSVSFRDAAAFQIAYGTGHLALDHRARLQP-G
ERLLVTGAAGGVGLAAVEIG-RRMGA-HVIATARGEERLAVARAA-GAHEAIDSE-T---
-----EDLKGVLK----ALG----------GIDVTYDTVGGAGFDAALRASRPEGRLLAI
GFAG-G-DVPQVPANLLLVKNLSVIGLYWGGYMTF--------APQVLIRSLETLLG
>tr|Q3K4X2|Q3K4X2_PSEPF/33-284 Zinc-containing alcohol dehydrogenase superfamily OS=Pseudomonas fluorescens (strain PfO-1) GN=Pf01_5445 PE=4 SV=1
VHAAGVNFPDTLIIEGKYQFKPPFPFSPGGEAAGVVSEVGEK---VSH--LKVGD-RVMA
-LT---G-WGSFAEQVAVPGY-NVLPIPPSMDFNTAAAFSMTYGTSMHALKQRGNLQP-G
ETLLVLGASGGVGLAAVEIG-KAMGA-RVIAAASSAEKLAVAKAA-GADELINYS-E---
-----TSLKDEIK----RLT-DGQ------GADVIYDPVGGDLFDQAIRAIAWNGRLLVV
GFAS-G-RIPELPVNLALLKGAAVLGVFWGSFAQR--------QPQDNAANFQQLFG
>tr|Q46ZH0|Q46ZH0_RALEJ/33-284 Zinc-containing alcohol dehydrogenase superfamily OS=Ralstonia eutropha (strain JMP134) GN=Reut_A2099 PE=4 SV=1
VKAAGVNFPDVLIIQNKYQAKPELPFTPGSELAGIVTAVGAG---VTH--VKPGD-NVIA
-YL---G-NGAFASHVKAPAN-KVVPMPPGVDYETAAAFTLTYGTSHHAVVDRGELKA-G
QTMLVLGAAGGVGLAAIEIG-KAIGA-RVIAAASTDEKLAVCKEH-GADALINYS-T---
-----EDLRERVK----ALT-DGN------GPDVIYDPVGGVYAEPAFRSIAWRGRYLVV
GFAN-G-EIPKIPLNLALLKGASLVGVFWGDFVRR--------EPRANQANMAQMLG
>tr|Q470A1|Q470A1_RALEJ/36-287 Zinc-containing alcohol dehydrogenase superfamily OS=Ralstonia eutropha (strain JMP134) GN=Reut_A1917 PE=4 SV=1
VRHAGVGFALSLFVSGKYQRKPPLPFTPGTEAAGEIIEVAPD---VTR--LRPGQ-RVAA
-AL---D-WGGFAQEVVTTAD-TVYPVPDALDLASAAALPVTYGTVWAALAWRAMLQP-G
ETMLVHGASGSLGTAAVQVG-RLMGA-HVIATASTEAKREAALHN-GAAHALSSD-P---
-----QSLAAEVK----ALC-HAG------GVDVVFDPVGGDLFDASLRCAAPGGRLLSI
GYAG-G-RIPEVPANLLLVKNLSVIGFNYGYYIGW--------GLTDERSRFAPQVQ
>tr|Q47T19|Q47T19_THEFY/34-287 Putative oxidoreductase OS=Thermobifida fusca (strain YX) GN=Tfu_0360 PE=4 SV=1
VLATAVNFPDALMCRGLYQEKPPLPFTPGVELCGEVVALGEG---VTT--VTEGD-RVIG
-SP-VLP-YGSFAEYAPMDIS-RVFPAPPSLSDTEAAALFIGYQTGWFALHRRAGLQA-G
ETVLVHAAAGGVGSAAVQLA-KAAGA-RVIGVVGGAAKAEYARKL-GADIVVDRY-V---
-----DDFVSVVK----EAT-DGR------GADVIYDPVGGESYTRSTKCIAFEGRILII
GFAS-G-TIPTPGLNHALVKNYSLLGLHWGLYNKR--------NPALVAHCHEELTA
>tr|Q48PR7|Q48PR7_PSE14/33-284 Quinone oxidoreductase OS=Pseudomonas syringae pv. phaseolicola (strain 1448A / Race 6) GN=qor2 PE=4 SV=1
VHAAGVNFPDTLIIEGKYQFKPPFPFSPGGEAAGVISAVGEK---VTH--LKPGD-RVMA
-LT---G-WGSFAEQVAVPGY-NVLPIPTSMDFTTAAAFSMTYGTSMHALKQRANLQA-G
ETLLVLGASGGVGLAAVEIG-KALGA-RVIAAASSAEKLEVAKNA-GADELINYS-E---
-----TSLKDEVK----RLT-NDN------GADVIYDPVGGDLFDQAIRAIAWNGRLLVV
GFAS-G-RIPDLPVNLTLLKGASVVGVFWGSFAQR--------QPQDNAANFKQLFA
>tr|Q4K3Z8|Q4K3Z8_PSEF5/33-284 Oxidoreductase, zinc-binding OS=Pseudomonas fluorescens (strain Pf-5 / ATCC BAA-477) GN=fadB4 PE=4 SV=1
VHAAGVNFPDTLIIEGKYQFKPPFPFSPGGEAAGVVSAVGEK---VGH--LKAGD-RVMA
-LT---G-WGSFAEQVAVPGY-NVLPIPAAMDFNTAAAFSMTYGTSMHALKQRGNLQP-G
ETLLVLGASGGVGLAAVEIG-KAMGA-RVIAAASSAEKLAVAKAA-GADELINYS-E---
-----SSLKDEIK----RLT-GGN------GADVIYDPVGGDLFDQAIRSIAWNGRLLVV
GFAS-G-RIPELPVNLALLKGAAVVGVFWGSFAQR--------QPQDNAANFQQLFG
>tr|Q4ZZN7|Q4ZZN7_PSEU2/33-284 Zinc-containing alcohol dehydrogenase superfamily OS=Pseudomonas syringae pv. syringae (strain B728a) GN=Psyr_0313 PE=4 SV=1
VHAAGVNFPDTLIIEGKYQFKPPFPFSPGGEAAGVIAAVGEN---VSH--LKPGD-RVMA
-LT---G-WGSFAEQVAVPHY-NVLPIPQGMDFTTAAAFSMTYGTSMHALTQRARLQP-G
EILLVLGASGGVGLAAVEIG-KALGA-RVIAAASSAEKLEVARNA-GADELINYS-E---
-----TSLKDEIK----RLT-HGN------GADVIYDPVGGDLFDQAIRSIAWNGRLLVV
GFAS-G-RIPELPVNLTLLKGASVVGVFWGSFAQR--------QPQDNAANFKQLFA
>tr|Q5LP88|Q5LP88_SILPO/31-278 Oxidoreductase, zinc-binding dehydrogenase family OS=Silicibacter pomeroyi GN=SPO2960 PE=4 SV=1
IRACGLNFADLLMQKGTYQDTPPAPFTLGMEVAGTINALGTG---VSH--LKVGD-RIAI
-YT---G-QGGLAEQGVFDAD-RALPLPDTMSFEHAAAFQIAYGTSHMALDHRARLQP-G
ETLLVTGAAGGVGLTAVEIG-KLMGA-RVIAQARGADKLEIARQA-GADILIDA--D---
-----EDLRARLL----DLG----------GVDVVYDAIGGDVFKAAFRAANPEARLLPI
GFAG-G-EVPQIPANHLLVRNLTVIGFYIGGYLSF--------RPEVIRNSFQTLLD
>tr|Q5YPF5|Q5YPF5_NOCFA/33-283 Putative dehydrogenase OS=Nocardia farcinica GN=NFA_50840 PE=4 SV=1
VHAAGVAFPDVLMTRGLYQMKPELPFVVGGEVAGVVREAPEG----AH--VRPGD-RVLA
-LT---MLGNAIAEVAVTPAE-MVFKLPDNISMEAGAGILFNDLTVHFCLRNRGRLAP-G
ETVLVHGAAGGIGTSTLRMA-AALGASRVVAVVSTPEKAEVAKAN-GATDVVLT------
-----EGWLAAVK----ELT-GGR------GVDIVLDPVGGDRFTDSIRSLASAGRLLVV
GFTA-G-EIPTVKVNRLLLKNVEVVGAAWGEWVMS--------HPGYLAEQWAEVEP
>tr|Q6N5I5|Q6N5I5_RHOPA/40-291 Putative quinone oxidoreductase OS=Rhodopseudomonas palustris GN=RPA2989 PE=4 SV=1
VQAVGIGFVDGLKVQGRYQTKDPLPFIPGTEFAGVIDAVGDG---VAN--YAAGQ-TVMG
-IA---R-SGALAEYIVVPAE-AVAPLPDGVSPEEGASFRANYLTAYYALAERAKLQR-D
EILLVLGAAGGVGTAAIQIG-KLLGA-RVIAGASTAQKRDFALKL-GADAVIDYT-Q---
-----PDWRDTFK----TLT-GGH------GADVIFDPIGGPVAVEAFRSIAWNGRHIVV
GFAA-G-SIPALPFNLPLLKGGSLLGVDLAQLPRR--------EPDVLARCTAELSR
>tr|Q6N7S2|Q6N7S2_RHOPA/34-284 Putative oxidoreductase OS=Rhodopseudomonas palustris GN=RPA2184 PE=4 SV=1
IRAAGINFPDILMCAGEYQLKPELPFIPGMEAAGEIIELGAD---VTS--VKLGD-RVIV
-KL---R-FGAYAEEVVAAAS-QLTPAPANFDFAEAATYLAGHGTAWHGLVERGQLQP-G
EVLLVHGAGGGVGLAAVEVG-KYLGA-TVIAAASSEEKLAVARQR-GADHGLLYG-A---
-----EPFKDAVK----RIT-EGR------GADVVFDPVGGQIFEDSVRCINWGARLLVV
GFTG-G--IGLARTNLILMKGASVIGVRAGEAVRR--------DPARGEQRTAKLLE
>tr|Q6NCR9|Q6NCR9_RHOPA/33-284 Possible alcohol dehydrogenases and quinone oxidoreductases. OS=Rhodopseudomonas palustris GN=RPA0400 PE=4 SV=1
VKAAALNFFDILMIQGKYQIKPPFPFSPGAEVAGVIESVGEG---VTD--LKVGD-RVVA
-SC---G-HNGAREKIALPAQ-MIVKIPDNLDFDRAAGIIIIYGTALHALEDRASPKP-G
ETLAVLGAAGGTGLAACELG-KLMGL-KVIACASSEEKLAFAKQH-GAELTLNYA-T---
-----EDLKEGLK----KLT-GGK------GVDIIFDPVGGTYAEAALRSIAWEGRFLVI
GFAA-G-DIPKMPLNLALLKGCDIRGVFWGAWTRL--------NPEKNRANLEKLVK
>tr|Q73V26|Q73V26_MYCPA/31-281 FadB4 OS=Mycobacterium paratuberculosis GN=fadB4 PE=4 SV=1
VHAAGVAFPDALLTRGLYQYRPELPFVLGAEIAGVVRSAPEG----AH--VRSGD-RVVG
-LT---MLSGGMAEVAVLAPD-RVFKLPDKVSFEAGAGLLFNDLTVYFALTVRGRLQR-G
ETVLVHGAAGGIGTSALRLA-PALGAARTIAVVSTTDKADIATAA-GATDVVLA------
-----DGFKDAVK----ELT-HGR------GVDIVVDPVGGDRFTDSLRSLAPGGRLLVV
GFTG-G-EIPTVKVNRLLLNNIDVVGVGWGAWTGT--------HPGALAEQWAGLER
>tr|Q7TX61|Q7TX61_MYCBO/31-281 PROBABLE NADPH QUINONE OXIDOREDUCTASE FADB4 (NADPH:QUINONE REDUCTASE) (ZETA-CRYSTALLIN) OS=Mycobacterium bovis GN=fadB4 PE=4 SV
VHAAGVAFPDALLTRGRYQYRPEPPFVLGAEIAGVVRSAPDN----SQ--VRSGD-RVVG
-LT---MLTGGMAEVAVLSPE-RVFKLPDNMTFEAGAGVLFNDLTVYFALAVRGRLQA-G
ETVLVHGAAGGIGTSTLRLA-PALGASRTVAVVSTQEKAELATVA-GATDVVLA------
-----EGFKDAVQ----ELT-NGR------GVDIVVDPVGGDRFTDSLRSLAAGGRLLVI
GFTG-G-EIPTVKVNRLLLNNIDVVGVGWGAWSLT--------HPDALAQQWSQLER
>tr|Q7U2Q9|Q7U2Q9_MYCBO/33-283 PUTATIVE QUINONE OXIDOREDUCTASE (NADPH:QUINONE OXIDOREDUCTASE) (ZETA-CRYSTALLIN) OS=Mycobacterium bovis GN=Mb0154 PE=4 SV=1
VRAAGVCFPDLLLTKGEYQLKLTPPFVPGMETAGVVRSAPSD----AG--FHVGE-RVSA
-FG---V-LGGYAEQIAVPVA-NVVRSPVELDDAGAVSLLVNYNTMYFALARRAALRP-G
DTVLVLGAAGGVGTAAVQIA-KAMQAGKVIAMVHREGAIDYVASL-GADVVLPLT-----
-----EGWAQQVR----DHT-YGQ------GVDIVVDPIGGPTFDDALGVLAIDGKLLLI
GFAA-G-AVPTLKVNRLLVRNISVVGVGWGEYLNA--------VPGSAALFAWGLNQ
>tr|Q7VT48|Q7VT48_BORPE/33-292 Putative zinc-binding dehydrogenase OS=Bordetella pertussis GN=BP3708 PE=4 SV=1
VQACSASFASLLVMEGKHQNRAPLPLIPGTEVAGVVTELGAG---ATR--FRVGD-RVIA
-GV---Q-SGCYAQEVVAPEA-TVFELPADVPFETGAQFPTIYGTAYGALQWRAQVEP-G
EVVLVHGAAGGSGLAAVEVA-KALGA-TVISTVGSDAKQAIVREH-GADHAINYR-T---
-----QDWRAEVL----RLT-GQR------GADVIYDPVGGETFDASLRCIAPDGRIIPM
GFAS-G-AIPTVPANIVLVKNISILGVYWGYYFGWGRHPVRPGNDARLRAAYARLFE
>tr|Q7WFG9|Q7WFG9_BORBR/33-292 Putative zinc-binding dehydrogenase OS=Bordetella bronchiseptica GN=BB4304 PE=4 SV=1
VQACSASFASLLVMEGKHQNRAPLPLIPGTEVAGVVTELGAG---ATR--FRVGD-RVIA
-GV---Q-SGGYAQEVVAPEA-TVFELPADVPFETGAQFPTIYGTAYGALQWRAQVEP-G
EVVLVHGAAGGSGLAAVEVA-KALGA-TVIATVGSDAKQAIVREH-GADHAINYR-T---
-----QDWRAEVL----RLT-GQR------GADVIYDPVGGETFDASLRCIAPDGRIIPM
GFAS-G-AIPTVPANIVLVKNISILGVYWGYYFGWGRHPVKPGNDARLRAAYARLFE
>tr|Q826P3|Q826P3_STRAW/56-299 Putative dehydrogenase OS=Streptomyces avermitilis GN=SAV7139 PE=4 SV=1
VRAANINFPDALLCRGQYQVRPPLPFTPGVEICGETED---------------GR-RVLA
-NP-VLP-FGGFAEYAVADAA-ALLPAPDALDDAEAAALHIGYQTGWFGLHRRAHLEA-G
ETLLVHAAAGGVGSAAVQLG-KAAGA-TVIGVVGGADKAAVAREL-GCDVVVDRR-T---
-----EDVIGAVK----EAT-GGR------GADVIYDPVGGAAYTQSTKVVAFEGRIVVV
GFAS-G-TIPSPALNHALVKNYAILGLHWGLYNTK--------NPKLVQHCHEQLTE
>tr|Q87UR5|Q87UR5_PSESM/33-284 Oxidoreductase, zinc-binding OS=Pseudomonas syringae pv. tomato GN=PSPTO5231 PE=4 SV=1
VHAAGVNFPDTLIIEGKYQFKPPFPFSPGGEAAGVIAAVGEN---VSH--LKPGD-RVMA
-LT---G-WGSFAEQVAVPHY-NVLPIPESMDFTTAAAFSMTYGTSMHALKQRANLQP-G
ETLLVLGASGGVGLAAVEIG-KALGA-RVIAAASSSEKLEVARNA-GADELINYS-E---
-----TSLKDEVK----RLT-QGN------GADVIYDPVGGDLFDQAIRTIAWNGRLLVV
GFAS-G-RIPELPINLALLKGASVVGVFWGSFAQR--------QSQDNAANFTQLFA
>tr|Q88CH1|Q88CH1_PSEPK/33-284 Alcohol dehydrogenase, zinc-containing OS=Pseudomonas putida (strain KT2440) GN=PP5210 PE=4 SV=1
VQAAGVNFPDTLIIEGKYQFQPPLPFSPGGEAAGVVAAVGEK---AGA--FKVGD-RVMA
-LT---G-WGAFAEQVAVPFY-NVLPIPASMDFTTAAAFGMTYGTSMHALRQRGQLQA-G
ETLLVLGASGGVGLAAVEIG-KAMGA-RVIAAASSAEKLAVAKAA-GADELIDYS-Q---
-----ANLREEIK----RLT-GGQ------GVDVIYDPVGGELFEQAVRGLAWNGRLLVV
GFAS-G-SIPQLAANLVLLKGAAVLGVFWGAFAQR--------QPEDNAANFHQLFA
>tr|Q89I97|Q89I97_BRAJA/33-284 Blr5742 protein OS=Bradyrhizobium japonicum GN=blr5742 PE=4 SV=1
VHAASVSFMDQLMVSGLYQMRPPTPFVPGTEASGIVVAVGDK---VTA--FAPGD-RVAC
-SS---W-TGGYAERMTAKES-KSVRLPDGVAFEAAATVLHNYGTAYYALVERARAQA-G
ETVFITGAAGGVGLAAVDLG-RHFGL-RVVAGVGSDDKAALVRGY-GASEIVNYR-S---
-----EDLRDRIK----SIT-SGQ------GIDVGFDNVGGAVFEQMARLMKWGGRLLPI
GFAS-G-EIPQVPMNLPLLKNYSIIGVFVGAWAER--------FSAEAAQMNDTLMQ
>tr|Q89IM9|Q89IM9_BRAJA/34-284 Bll5605 protein OS=Bradyrhizobium japonicum GN=bll5605 PE=4 SV=1
IRAAGLNFPDVLMAAGEYQLKPELPFTPGMEAAGDVTEVGAE---TRG--VAVGD-KVIV
-KM---R-HGAFTDEAVVAPS-QLTPMPSTFDYAEAATYLAGHGTAYHALIDRGRVEP-G
EVLLVHGAGGGVGLAAVEIG-KMLGA-TVIATASSDEKLAIAKAR-GADHLVRYD-R---
-----EPFRDAVK----RIT-DGR------GADVVFDPVGGEVFENSMRCIAWGARLLVI
GFTG-G--IGSAKTNLLLIKGASVLGVRAGEAVRK--------NPTLGEVRLKALLQ
>tr|Q89X00|Q89X00_BRAJA/33-284 Blr0528 protein OS=Bradyrhizobium japonicum GN=blr0528 PE=4 SV=1
IKAAALNFFDILMIQGKYQIKPPFPFSPAAEVAGVIESIGPG---VTD--LKVGD-RVVA
-SC---G-HNGAREKIALPAA-SIVKIPDNLDYDRAAGIIIIYGTALHALEDRASPKP-G
ETLAVLGAAGGTGLAACELG-KLMGL-KVIACASSDEKLEFAKAH-GAELTLNYG-K---
-----EDLKEGLR----KLT-GGK------GVDIIFDPVGGAYAEQALRSIAWEGRFLVI
GFAA-G-DIPKMPLNLALLKGCDIRGVFWGAWTRL--------NPAKNRANLEKLVK
>tr|Q8Y041|Q8Y041_RALSO/33-284 Probable oxidoreductase protein OS=Ralstonia solanacearum GN=RSc1203 PE=4 SV=1
VKAAGVNFPDVLIIQNQYQFKPELPFTPGSELAGVVRAVGDG---VSH--VKAGD-PVIA
-FL---G-QGAFASQVKAPAK-MVMPMPPGMAFDTAAAFTLTYGTSHHAVVDRGQLRP-G
ETMLVLGAAGGVGLAAIEIG-KAIGA-RVIAAASSDEKLAVCREH-GADALINYA-A---
-----EDLRERIK----ALT-DGK------GPDVIYDPVGGIYAEPAFRSIAWRGRYLVV
GFAN-G-EIPKMPLNLALLKGASLVGVFWGDFARR--------EPKANLANMMQMLG
>tr|Q9AA38|Q9AA38_CAUCR/34-285 Alcohol dehydrogenase, zinc-containing OS=Caulobacter crescentus GN=CC_0770 PE=4 SV=1
VRAASVNFPDLLMTRGEYQLKPPLPFTPGLDLAGEVVALGEG---VTG--LSVGD-AVVG
-GA---R-LGGFAEYAVLSAG-ALKPKPARLSFAEAAAYGAAYLTAYVALVRRARLEP-G
EWVLVHGAAGGVGLAAVDLA-KALGA-RVIATSASDAKLAQVKVL-YAPDAVVNV-T---
-----EGFRDQVK----AIT-GGH------GADVIYDPVGGDVFDESVRCIAFDGRLLVI
GFTS-G-RIPNVSVNMPLIKGFSVMGVRAGEYGRQ--------FPEKGRENADAIWT
>tr|Q9HTV6|Q9HTV6_PSEAE/33-284 Probable oxidoreductase OS=Pseudomonas aeruginosa GN=PA5234 PE=4 SV=1
VHAAGVNFPDTLIIEGKYQFKPPFPFSPGGEAAGVVAAVGEK---VAH--VRPGD-RVMA
-LT---G-WGSFAEQVKVPGY-NVMPIPEGMDFASAAAFGMTYGTSMHALKQRANLQP-G
ETLLVLGASGGVGLAAVEIG-KAMGA-RVIAAASTPDKLAVAKAA-GADELINYS-E---
-----GSLREQLK----ALT-GGQ------GVDVIYDPVGGELFEEAFRSIAWNGRMLVV
GFAS-G-SIPSLPANLTLLKGASLVGVFWGSFAQR--------QPQDNADNFRQLFA
>tr|Q9RJX1|Q9RJX1_STRCO/34-277 Putative oxidoreductase OS=Streptomyces coelicolor GN=SCO1199 PE=4 SV=1
VRAANINFPDALMCRGQYQVRPPLPFTPGVEICGETEE---------------GR-RVIA
-NP-ALP-HGGFAEYALADAR-ALLPAPDSLDDAEAAALHIGYQTGWFGLHRRARLEA-G
ETLLVHAAAGGVGSAAVQLG-KAAGA-TVIGVVGGSQKAAVAREL-GCDVVVDRH-A---
-----EDVVAAVK----EAT-GGR------GADVIYDPVGGQAYAQSAKVVAFEGRIVVV
GFAS-G-TIPSPALNHALVKNYAILGLHWGLYNTK--------DPKLVRHCHEQLTE
>tr|Q9RYQ7|Q9RYQ7_DEIRA/45-296 NADPH quinone oxidoreductase, putative OS=Deinococcus radiodurans GN=DR_A0251 PE=4 SV=1
VEAAGVNFPDALMVMGQYQVRPPLPFVAGAEAAGTVAAMGEG---VRH--LKPGQ-NVVA
-FT---G-TGAFASHLVAPAS-NVIPLPPGFPADVAATLPLAYGTTLHALIQRGQLKE-G
ETLLVLGAAGGVGLAAVMIG-KALGA-RVIAAASTPEKCAVASEH-GADEVINYT-D---
-----EDLRERLK----ALT-GKK------GLDVVFDPVGDRYAEPAFRSLGWNGRYLVI
GFAG-G-EIPKLPLNLPLLKGSSLVGVFWGEFAQR--------EPKANAENMARLIG
>sp|Q3UNZ8|QORL2_MOUSE/57-309 Quinone oxidoreductase-like protein 2 OS=Mus musculus PE=2 SV=1
VHFCGVNFADILACRGQYQEKPPLPFTPGMEFSGAVLETGTD---VST--VKKGD-RVIG
-VS---S-FHAMAEQCITDQK-TLWRIPENVSLQDAAVLPVSYGTAILAVDHRARIQP-G
ETVLVTAAAGATGLAVIDVATNVFRA-KVIAATGSDEKCKLAVQR-GAQFSVNYS-Q---
-----GSLRDAVK----KLA-GSG------GVNVAIDMVGGDVFLESLRSLAWEGRIVVL
GFAG-G-NIASVPSNLLLLKNISAMGLYWGRYQHQ--------DFAVFSKSMSTAMQ
>sp|A7RK30|QORL2_NEMVE/70-322 Quinone oxidoreductase-like protein 2 homolog OS=Nematostella vectensis GN=v1g238856 PE=3 SV=1
VHSCGINFADILKCIGKYQEKPELPFVPGTEISGEVVEVGSK---VTS--LSKGD-RVLG
-VC---GQGGGMAEECVLPQT-ALWKIPSSLSFTQAAALAISYGTAYIGLKHKANLQP-G
QTVLVTAAAGALGLASVDLAANVFGA-KVIG-ASRKEKLVIVQEI-GATATIDYT-R---
-----ENIKDKVK----ELT-DGH------GANVIMEAVGGDVFKQCLKCIAWNGYIIPV
GFAS-G-EIPQIPANILLVKNCSAVGLYWGAHSKH--------DPQLLRESVDKTLE
>sp|B0BNC9|QORL2_RAT/57-309 Quinone oxidoreductase-like protein 2 OS=Rattus norvegicus PE=2 SV=1
VHFCGINFADNLVCRGQYQEKPPLPFTPGMEFSGVVLEAGAD---VST--VKKGD-RVIG
-VS---N-FHSMAEQCITDQK-TLWRIPENVSLQDAAVLPVSYGTAILAVDHRARIQP-G
ETVLVTAAAGATGLAVIDVATNVFCA-KVIAAAGSDEKCKLAMQR-GAQSGVNYS-Q---
-----GSLKDAVK----KLV-GSS------GVNVAIDMVGGDVFLDSLRSLAWEGRIVVL
GFAG-G-NIASVPSNLLLLKNISAMGLYWGRYQHQ--------DFAVFSKSMSTALQ
>tr|B0D0J0|B0D0J0_LACBS/34-285 Predicted protein OS=Laccaria bicolor (strain S238N-H82) GN=LACBIDRAFT_183429 PE=4 SV=1
VYSAGLNFFDILQAQGKYQNKPALPFTLGSEFAGRIAKNSPI---PKGCPYKAGD-RVFG
-AS-----QGAFADKVSVDWE-RLITLPDNVSFDQGAGLFITWPTSYEALVGRAELKP-G
EWVLVTAAAGGVGIAAVQIA-KALGA-KVIAAAGSEAKLDVAKRIGGADYGVDYS-K---
-----PAWYKEVL----EIT-GGK------GVDVIYDPVG--LINDSLKCIAWKGRALVV
GFAA-G-TIEKVPMNLVLLKNVSLVGVHWGAYTIK--------ESGRIPVVWKELLD
>tr|B6PMC9|B6PMC9_BRAFL/40-293 Putative uncharacterized protein (Fragment) OS=Branchiostoma floridae GN=BRAFLDRAFT_253149 PE=4 SV=1
VHSTGINFADILMVAGAYQERPELPFVPGFEMAGEVMAVGEG---VTA--FKEGH-RVVG
-LL---QPPGSYAEECLANEK-MLFHLPDSVTYTTAAAVPVSYGTALLGLTRRANLQH-G
ETVLVTAAAGALGTAVVDLAAHALGA-TVIGGAGSQEKCEFVSSR-GAQHTIDYS-Q---
-----DSIKDRVK----VIT-QGR------GCDVAFDGVGGKVFEDCLKCLAWEGRMLVA
GFAG-G-DIPKIAANLLLVKNISAAGLYWGKYAMQ--------NIGVLRQTVEDTLT
>tr|A2Y334|A2Y334_ORYSI/44-298 Putative uncharacterized protein OS=Oryza sativa subsp. indica GN=OsI_018727 PE=4 SV=1
VAATSLNFATYLQVQGKYQERPALPFVPGSDYAGFVDAVGPA---VRR--FRPGD-RVCG
-LA---A-VGSFADLIVADEK-QLFSVPDGCDLVAAGALPVAFGTSHLALVHRAQLKA-G
QVLLVLGAAGGVGASAVQIG-KVCGA-VVIAVARGTEKLQYLKTI-GADHVIDSS-K---
-----ESIMESAK----SFL-KAK---GLKGVDVLYDPVGGKLTQDSLKLLNWGAHILII
GFAS-G-DVPIIRANIALVKNWTIHGLYWGSYFTH--------RPPVLIDSLNELFS
>tr|A7Q3D2|A7Q3D2_VITVI/41-295 Chromosome chr13 scaffold_48, whole genome shotgun sequence OS=Vitis vinifera GN=GSVIVT00029244001 PE=4 SV=1
VRATSLNYANYLQILGKYQEKPPHPFIPGSDYSGIVESVGPS---VSM--FKIGD-TVCS
-VA---A-LGSFAQYIVVDET-ELFRVPDGCDLVAAAALPVAFGTSHVALVHRAQLTS-A
QVLLVLGAAGGVGLAAVQIG-KVCGA-TVIAVARGAGKVQILKSL-GVDHVVDSS-I---
-----ENVTESVK----NFL-KAK---KLKGVDVLYDPVGGKLTKETMKLLNWGAHILVI
GFAS-G-EVPVIPANIALVKNWTVHGLYWGSYRIH--------RPGVLEDSMKELLS
>tr|A9NNV6|A9NNV6_PICSI/50-304 Putative uncharacterized protein OS=Picea sitchensis PE=2 SV=1
IKAISVNYGSALQIMGKYQEKPPLPFVLGSDFSGVVEAVGKG---VTR--VKVGD-GVCT
-IT---G-QDSYAEKVVVDEK-DLFVVPPGCDLIAAGGLPVAFGTSHLGLVHRAGICR-G
QVLLVLGAAGGVGLSAVQIG-KVCGA-IVIAVARGPEKERLLKSL-GADHVVDST-S---
-----GNIVPNVR----EYL-KSR---NLKGVDVLYDPVGGRLLKDSLKLLNWGAKILVI
GFAS-G-EIPIIPTNITLVKNWTVHGLYWGSYKIH--------QPDVLVDSMQELLS
>tr|A9PG84|A9PG84_POPTR/48-302 Putative uncharacterized protein OS=Populus trichocarpa PE=2 SV=1
VKATSLNYANYLQILGKYQEKPPLPFIPGSDYSGIVDAVGSG---VSL--LKVGD-RVCS
-FA---A-LGSFAEFIVADQA-ELFKVPDGCDLVAAGALPVAFGTSHVALVHRAQLTS-G
QVLLVLGAAGGVGLSAVQIG-KVCGA-VVIAVARGDEKVQFLKSL-GVDHVVDSS-K---
-----ESVIASVK----DFL-KAR---KLKGVDVLYDPVGGKLTKESMKLLNWGAQILVI
GFAS-G-DVPVIPANIALVKNWTVHGLYWGSYKIH--------RPVVLEDSIRELLS
>tr|A9T036|A9T036_PHYPA/42-296 Predicted protein OS=Physcomitrella patens subsp. patens GN=PHYPADRAFT_138140 PE=4 SV=1
VFASSLNFATGLQIEGKYQEKPPLPYVPGEDFSGTVLEVGDR---VTK--VKVGD-AVCG
-AA---T-GGAYAAEIVIDAS-LVFKVPNGCDLLQAGGLPIAFGTSHVGLVHRANLQA-G
QVLLVLGAAGGVGLSAVQIG-KLLGA-VVIGVARGHDKAELLKAY-GVDLVVDPK-D---
-----GGLINTVK----AFL-KSR---KLRGVDVLYDPVGGKLFKDSMKLLSWGAHIVII
GFTS-G-EIPSIPANILLVKNLTVHGLYWGSYTRF--------NPQVMQDSMEALLG
>tr|B6TQU4|B6TQU4_MAIZE/44-298 Oxidoreductase/ zinc ion binding protein OS=Zea mays PE=2 SV=1
VAATSLNFATFLQVQGKYQERPPLPFVPGSDYSGVVDAVGPG---VRG--LRPGD-RVCS
-FT---G-LGSFADFIVAEEK-QLFLVPDGCDLVTAGALPVAFGTSHLALVHRAQLKA-G
QVLLVLGAAGGVGASAVQIG-KVCGA-VVIAVARGAEKSDYLKSI-GADHVIDSS-K---
-----DNVIESAK----SFL-KAR---GLKGVDVLYDPVGGKLTQDSLKLLNWGAQILVI
GFAS-G-DVPVIRANIALVKNWTVHGLYWGSYLTH--------RPQVLIDSLNELLS
>tr|Q0WWG9|Q0WWG9_ARATH/8-262 Quinone reductase-like protein (Fragment) OS=Arabidopsis thaliana GN=At3g56460 PE=2 SV=1
VIATSLNYANYLQILGKYQEKPPLPFIPGSDYSGIVDAIGPA---VTK--FRVGD-RVCS
-FA---D-LGSFAQFIVADQS-RLFLVPERCDMVAAAALPVAFGTSHVALVHRARLTS-G
QVLLVLGAAGGVGLAAVQIG-KVCGA-IVIAVARGTEKIQLLKSM-GVDHVVDLG-T---
-----ENVISSVK----EFI-KTR---KLKGVDVLYDPVGGKLTKESMKVLKWGAQILVI
GFAS-G-EIPVIPANIALVKNWTVHGLYWGSYRIH--------QPNVLEDSIKELLS
>tr|Q5WMV3|Q5WMV3_ORYSJ/44-298 Os05g0313500 protein OS=Oryza sativa subsp. japonica GN=OJ1308_D01.1 PE=4 SV=1
VAATSLNFATYLQVQGKYQERPALPFVPGSDYAGFVDAVGPA---VRR--FRPGD-RVCG
-LA---A-VGSFADLIVADEK-QLFSVPDGCDLVAAGALPVAFGTSHLALVHRAELKA-G
QVLLVLGAAGGVGASAVQIG-KVCGA-VVIAVARGTEKLQYLKTI-GADHVIDSS-K---
-----ESIMESAK----SFL-KAK---GLKGVDVLYDPVGGKLTQDSLKLLNWGAHILII
GFAS-G-DVPIIRANIALVKNWTIHGLYWGSYFTH--------RPPVLIDSLNELFS
>tr|Q9LXZ4|Q9LXZ4_ARATH/44-298 Quinone reductase-like protein OS=Arabidopsis thaliana GN=T5P19_110 PE=2 SV=1
VIATSLNYANYLQILGKYQEKPPLPFIPGSDYSGIVDAIGPA---VTK--FRVGD-RVCS
-FA---D-LGSFAQFIVADQS-RLFLVPERCDMVAAAALPVAFGTSHVALVHRARLTS-G
QVLLVLGAAGGVGLAAVQIG-KVCGA-IVIAVARGTEKIQLLKSM-GVDHVVDLG-T---
-----ENVISSVK----EFI-KTR---KLKGVDVLYDPVGGKLTKESMKVLKWGAQILVI
GFAS-G-EIPVIPANIALVKNWTVHGLYWGSYRIH--------QPNVLEDSIKELLS
>tr|A0Y8K5|A0Y8K5_9GAMM/33-284 NADPH quinone oxidoreductase, putative OS=marine gamma proteobacterium HTCC2143 GN=GP2143_14426 PE=4 SV=1
ITAAGVGFVDGLMVQGLYQVKPPLPYYPGSEFAGIVRTVGAN---VQG--FIPGD-RVMG
-LA---S-SGAFADALTINAK-QLIKLPAILDDATAAGLYINYATALYGLRDCGDLKS-G
ETILILGAAGGVGSAAISVA-KAMGA-YVIAAASTAGKRDAAITF-GADEVVDYS-Q---
-----PDWRDTLK----AMT-QGR------GLNLVYDPVGGDTAEPAFRSLSPGGRFLVV
GFAS-G-TIPKLPFNLALLKRSALIGVDWGGESRA--------DPSINHSLMTTLMD
>tr|A3U1E5|A3U1E5_9RHOB/33-291 Alcohol dehydrogenase, zinc-containing OS=Oceanicola batsensis HTCC2597 GN=OB2597_20926 PE=4 SV=1
VRTVGINFPDTLIIEDKYQFRPDRPFAPGAELVGVVDALGDG---VSD--LRVGD-RVMA
-LP---M-WGALAEKICIAET-RCHRLPDAVGDEQAACLQMTYGTALYALEQRGDLTE-G
ESLLVLGAAGGVGLAAVELG-AALGA-RVIAAASSESKVGVARDH-GASDSLVYP-EAPL
ERAAQKQLSDQIK----HLA-GAE------GVDVVMDIVVGDYTEPALRATAWGGRVLIV
GFPA-G--IARIPANLPLLKSCDIRGIFWGGAIER--------DWNRHRTDMARLVD
>tr|A3VSI0|A3VSI0_9PROT/33-291 Oxidoreductase, zinc-binding dehydrogenase family protein OS=Parvularcula bermudensis HTCC2503 GN=PB2503_08474 PE=4 SV=1
VKAAGVNYPDTLIIKDLYQFKPPRPFAPGNEVAGVVEALGEG---VTH--LSVGD-RVAA
TLA---P-CGGFATHAAAPAA-ATFPIGD-MPFEEAAALVMTYGTSLHALKDRAALAE-G
ETLLILGASGGVGSAAIELG-KAIGA-RVVGAVSSTEKADFVKEL-GADEAIVYP-KGDL
SRDDQKALSASFK----EAC-GKN------GADVIYDAVGGPYAEPALRAIAWEGRYLVV
GFPA-G--IPTLPLNLPLLKGCQIVGVFWGAAVQR--------DPKGHEANLTLLKK
>tr|A3WHZ9|A3WHZ9_9SPHN/33-291 Alcohol dehydrogenase, zinc-containing OS=Erythrobacter sp. NAP1 GN=NAP1_09117 PE=4 SV=1
VKACAINYPDTLMIRDLYQFKPERPYSPGGEIAGVIEAVGEG---VEG--FKVGD-NVMA
-GI---G-NGGLREKAIVPAN-RMFPVPDGVPHEKAASLLMTYGTTIHGLKDRGHIKE-G
DVVLVLGAAGGVGLSAVELA-KAFGA-RVVAAVSSEAKGEVARKA-GADEVVIYP-REEM
DKAASKDLANKFK----EAC-GPN------GANIVYDIVGGQYSEPALRSIAWEGRFLVV
GFPA-G--IAKMPLNLTLLKSCDICGVFWGAFTAR--------EPAKFVQQVKELFA
>tr|A3XBR1|A3XBR1_9RHOB/30-287 Oxidoreductase, zinc-binding dehydrogenase family protein OS=Roseobacter sp. MED193 GN=MED193_03947 PE=4 SV=1
IRAAGVNFPDTLIIRDLYQMKPPRPFAPGGEISGVVIALGEG---VSG--YEIGD-RVLA
-LT---G-HGGFATQICVAAN-QAVRFPKEMPFEDAAGFVFTYGTSYHALKDRAQLKP-G
ETLLILGAAGGVGAAAIELG-KSMGA-KVIAAVSTAEKAAFCAEI-GADETLVYN-RDM-
SKEDQKEFSKNIK----ELS-GKS------GVDVVYDAVGGMYAEPALRAMAWLGRYLVV
GFPA-G--IPEIPLNLPLLKGCDIRGVFWGASVFR--------DPKGHAENMAELQA
>tr|A5P885|A5P885_9SPHN/34-284 Alcohol dehydrogenase, zinc-containing OS=Erythrobacter sp. SD-21 GN=ED21_28733 PE=4 SV=1
VRAASLNYPDLLMTRGDYQFKPELPFVSGLEMAGEVIEADPG----SG--FEVGD-KVMG
-GA---K-TGAFAQQIALSTT-ALRAIPEGLDFAQAAAMGAAYHTAYVSLVELGGLQP-G
QTVLVHGASGGVGLAACDLA-KALGA-KVIAATHSEAKLEAIRRT-GTTHAAILN-H---
-----GRFREEVS----TLT-DGA------LCDLVFDPVGGDVFDESTRCVTFGGKLLVV
GFVA-G-RIPEIAVNIPLIKGFSVVGVRAGEYARR--------FPERGQRIAEAIDK
>tr|A5PB63|A5PB63_9SPHN/33-291 Alcohol dehydrogenase, zinc-containing OS=Erythrobacter sp. SD-21 GN=ED21_23811 PE=4 SV=1
VAACAINFPDTLIIRDMYQFKPPRPFAPGGEISGTIEALGEG---VEG--FAVGD-RVIC
-GV---G-NGGLQEKVAVAAA-RLFEVPEGIDLVQASALLMTYGTTIHGLKDRGDIKE-G
ETVLVLGAAGGVGLSAVELA-KAYGC-HVVAAVSTEEKGEVAKQA-GADEVVIYP-RAPF
DKDTSKQLANDFK----AAV-GPN------GADIVYDIVGGDYSEPALRSIAWEGRFLVI
GFPA-G--IAKMPLNLTLLKSCDIRGVFWGAFTAR--------EPEKNNANIAELFD
>tr|A9F9K0|A9F9K0_9RHOB/33-274 Oxidoreductase, zinc-binding dehydrogenase family protein (Fragment) OS=Phaeobacter gallaeciensis 2.10 GN=RG210_16254 PE=4 SV=1
IHAASVNYPDTLMIQDLYQIKPPRPFAPGGEIAGEIIALGRE---VQD--HKIGD-RVLA
-LT---G-YGGFATHIVIPAG-TAIQIPDQMPYLDAAGFVFTYGTSHHALKERANLQS-G
ETVLVLGAAGGVGSAAVELA-KAAGA-RVIAAVSSAEKAAFCQEI-GADATVIYG-HAP-
DKEDQISFGKNIK----ALA-GKA------GVDVVYDAVGGPYAEPALRAMGWQGRYLVV
GFAA-G--IPKIPMNLPLLKGCQIVGVFWGAAV------------------------
>tr|A9FNV7|A9FNV7_9RHOB/33-290 Oxidoreductase, zinc-binding dehydrogenase family protein OS=Phaeobacter gallaeciensis BS107 GN=RGBS107_14926 PE=4 SV=1
IHAASVNYPDTLMIQDLYQIKPPRPFAPGGEIAGEIIALGRE---VQD--HKIGD-RVLA
-LT---G-YGGFATHIVIPAG-AAIQIPDQMPYLDAAGFVFTYGTSHHALKERANLQS-G
ETVLVLGAAGGVGSAAVELA-KAAGA-RVIAAVSSAEKAAFCQEI-GADATVIYG-HAP-
DKEDQISFGKNIK----ALA-GKA------GVDVVYDAVGGPYAEPALRAMGWQGRYLVV
GFAA-G--IPKIPMNLPLLKGCQIVGVFWGAAVQR--------DPAQHLRNVGELFE
>tr|B4W852|B4W852_9CAUL/33-287 Oxidoreductase, zinc-binding dehydrogenase family OS=Brevundimonas sp. BAL3 GN=BBAL3_663 PE=4 SV=1
VAAAGLTFGETLVLQGQYQLTPPLPYVPCSELSGVVRACGNG---VTR--FRPGD-AVIA
-FSFSLS-GGALAKFSVMPEG-FVFPKPPRVGFVEAAAIPINFWTAFNALHRRGALRP-S
ETLVVHGATGGVGLAAVQIG-KAIGA-TVIATGGEDAKLEVVKSL-GADHVLNHR-T---
-----QDLREAIK----GLT-GGR------GADVFVDPVGGDLFDLSMRAIAPGGRILVV
GFTS-G-QWAQAKTNILLVKMISVIGVEARLAIET--------TGGEGLADFLEMLK
>tr|B4WET4|B4WET4_9CAUL/29-287 Oxidoreductase, zinc-binding dehydrogenase family OS=Brevundimonas sp. BAL3 GN=BBAL3_2553 PE=4 SV=1
VKAVGINYPDTLIIEDKYQFRPERPFSPGAEVAGVVEAVGEG---VKG--VAKGD-RVIA
-VP---G-WGGLVERLAVRVE-TVIPIPEAMSFEEAAALIMTYGTSYYALKDRAQLKA-G
ETLLVLGAAGGVGAAAVELG-KAMGA-RVVAAASTNDKVQFALDL-GADNGLIYP-TGPM
DRAAQKELSGEFK----LAT-GRD------GADVVYDAVGGDYADPALRAMDWNGRYLVV
GFPA-G--IPSLPLNLTLLKSVSVIGVFWGAAVAR--------DPKGHAANMTELMQ
>tr|B6R5I6|B6R5I6_9RHOB/33-284 Quinone oxidoreductase OS=Pseudovibrio sp. JE062 GN=qor_3 PE=4 SV=1
VKAAALNYFDTLIIQGKYQFKPELPFSPSGEMAGIVEAVGEG---VTR--FKVGD-RVAS
-YA---K-WGAARELYVAPED-EVVLVPDAVSLKHAAGLLITYGTAIHGLRSRAHLQP-G
ESVAVLGASGGAGQAAVEVA-KLMGA-RVIACASSEDKLAHAKAC-GADELVDYS-Q---
-----GGLKQKLK----DLT-DGK------GLEVVYDVIGGDYADDALRATGWRGRYLVV
GFAS-G-TIQRIPANLALLKGCDILGVFWGDAVVR--------EPEEHHKDCEQLFQ
>tr|B7L252|B7L252_METCH/33-284 Alcohol dehydrogenase zinc-binding domain protein OS=Methylobacterium chloromethanicum CM4 GN=Mchl_0924 PE=4 SV=1
VQVAALNFFDTLIIAGRYQVKPDLPFSPGGEACGVIEALGPG---AEG--FSIGD-RLMV
-HL---S-HGTARERIAVPVK-RLARVPEAVSDEIAAGLSITYGTTLHALRDRARIRP-G
ETLVVLGASGGVGLAAVELG-KLLGA-RVIACASSPEKLETARAH-GADDLIDYK-A---
-----DNLREALR----RLT-GER------GVDVVYDAVGGDLAEPAMRALGWKGRFLVI
GFAA-G-EIPKFPLNVIMLKGIDVQGVHWGAFVER--------EPEAHAANQAQLLA
>tr|B7QSF1|B7QSF1_9RHOB/33-290 Oxidoreductase, zinc-binding dehydrogenase family OS=Ruegeria sp. R11 GN=RR11_2539 PE=4 SV=1
IRAAGVNYPDTLMIRDLYQFKPPRPFAPGGEIAGVVVSTGPE---VTD--FAVGD-RVMA
-LS---G-HGGFATHICIDAA-DALRIPDAMPDTDAAAFVFTYGTSYHALMERGVLRS-G
ETVLILGAAGGVGTAAIQIA-KAVGA-RVIAAVSDAGKAEVCKAL-GADDTVIYG-RNP-
DKEEQISFSRNIK----ALA-GKA------GVDVIYDAVGGSYAEPALRAIAWQGRYLVV
GFPA-G--IPKIPLNLPLLKGCQIVGVFWGAAVER--------DPKGHQANMQALFD
>tr|A7HVT2|A7HVT2_PARL1/33-284 Alcohol dehydrogenase zinc-binding domain protein OS=Parvibaculum lavamentivorans (strain DS-1 / DSM 13023 / NCIMB 13966) GN=Pl
TEAAGLGYVDALFVAGTYQVKLPLPFIPGSEVAGKVVALGEG---APD--ALMGK-RVMA
-LS---P-RGALAGKIALPAA-SCIPVPDRMSAEAAAGFIVSYCTALYGFETCGHLRE-G
ETVLVLGAAGGVGMAAIDVA-KAMGA-RVIAAASTGEKRAAAKAR-GADFTLDYT-N---
-----PEWRKELE----PLT-GRR------DVDLVYDPVGGDFSEAALRSLAPGGRHLVV
GFAA-G-AIPKIPLNLALLKRCSIVGVDWGGYIRA--------NSADNIPLLKTLTA
>tr|A7ICC1|A7ICC1_XANP2/33-284 Alcohol dehydrogenase zinc-binding domain protein OS=Xanthobacter autotrophicus (strain ATCC BAA-1158 / Py2) GN=Xaut_0406 PE=4
VSAIGLNFFDTLIIRDLYQVKPALPFSPGAEFAGHVAALGAG---VTG--FAVGE-RVCG
-YV---T-HGAAREKVVVEAR-FLARVPDDLDLVKAAGLIVTYGTSLYALRERGNLKA-G
ESLAVLGASGGVGLAAVELG-RIMGA-RILACASSAEKVAFAKAH-GADEGFDYA-E---
-----GDLKGALK----AFG-GPK------GLDMVYDPVGGDMAEQALRALGSLGRFLVV
GFAA-G-EIPKIPLNLLLLKNCDARGVAFGTVARS--------DPAWLAGVVAELME
>tr|A8LD67|A8LD67_FRASN/33-283 Alcohol dehydrogenase zinc-binding domain protein OS=Frankia sp. (strain EAN1pec) GN=Franean1_4568 PE=4 SV=1
VAAAALNFPDLLLIADRYQVSAPLPFTPGSEFAGRVAAVGDG---VTG--LAVGD-PVHG
-SV---F-SGAMAEQVLAPTT-AVSPIPAGLSMVEAAAFRVTYLTAYHCLVTIGELAP-D
QWVVVLGAAGGVGSAAVDIA-VRLGA-RVIAAASSPERLAVCKEL-GAETCIDYT-T---
-----EDLKLRIK----EIT-GG-------GADLVVDPVGDRWAEPALRAIRWGGRFVVV
GFAG-G-EIPRIPLNLVLLKNITVRGIELRTWSVR--------LPEETARAREGLAT
>tr|B0T466|B0T466_CAUSK/33-291 Alcohol dehydrogenase zinc-binding domain protein OS=Caulobacter sp. (strain K31) GN=Caul_4830 PE=4 SV=1
IKACGVNYPDVLIIEDKYQFKPERPFAPGGEVSGVVLALGEG---VTT--LKVGQ-RVLA
-ST---G-HGGMAEKVALDAM-RCTPIPDNMPFDEAAAFILTYGTSYYALKDRGHLKA-G
ETLLVLGAAGGVGLAAVELG-KAAGA-RVIAACSSQEKVDLAIKH-GADAGVVYP-RGPF
DKDGQKALATLIK----EAC-GPN------GWDVAYDAVGGDYSEATIRAAGWNGRFLVI
GFPS-G--IPKIPLNLTLLKSCDIVGVFWGASVAR--------DPKGHAQNVRELMD
>tr|B0T5M7|B0T5M7_CAUSK/33-291 Alcohol dehydrogenase zinc-binding domain protein OS=Caulobacter sp. (strain K31) GN=Caul_1906 PE=4 SV=1
VQACGVNFPDLLVIEDKYQLRPPRPFSPGSELAGVVRAIGEG---VVS--PRVGE-RVSA
-SL---P-FGSMAEVVLVPAD-RCTVVPDAMPFEEAAAFQVTYGTVYHALVARAGMRL-G
ETLLVLGAGGGVGLAAVELG-KTLGA-RVVAAASSQDKLDAARAM-GADAVVLYP-RAFE
DVAQARAFTEAVR----AAC-GGE------GADVVVDPVGGAYAEPAFRSIAGQGRYLVV
GFAA-G--IPAIPLNLVLLKAAQIIGVFWGAYMAR--------DPQAGARDMKALLD
>tr|B1LUS5|B1LUS5_METRJ/33-283 Alcohol dehydrogenase zinc-binding domain protein OS=Methylobacterium radiotolerans (strain ATCC 27329 / DSM 1819 / JCM 2831) G
MRLAALNFFDTLITAGRYQVKPALPFSPGGEGVGVVEALGEG---AAG--VSVGD-RVIV
-HA---G-HGCCAELIALDAA-RLTPVPDAVPDAQAAGLTITYGTSLHALANRARLQP-G
EWLAVLGASGGVGLAAVELG-RLMGA-RVIACASSEEKLAVARAH-GAEAGVVYD-P---
-----ATLKDELR----RIS-GG-------GIDVVYDAVGDAYAEPALRALGWRGRFLVI
GFAA-G-AIPRLPLNLMLLKELDVQGVHWGAFLDR--------EPEAHRADQRRLLG
>tr|Q0B314|Q0B314_BURCM/33-292 Alcohol dehydrogenase, zinc-binding domain protein OS=Burkholderia ambifaria (strain ATCC BAA-244 / AMMD) GN=Bamb_5914 PE=4 SV=
IAACALNYPDLLVIQDRYQDRPERPFAPGSEVAGVVDAVGDG---VAG--IRVGD-RVFG
-AT---GNRGGLAEKITLPAD-GCFALPAAMSFDDASALLLTYATMMHALKDAARLAA-G
ETLLVLGAAGGIGVASVELG-KAMGA-RVVAVASSREKVDLALSR-GADAGVVCP-AGPL
DLEAAKAFKDALR----AAC-GPR------GADVVCDPVGGDYAEAALRSLAFQGRYLVI
GFTA-G--IPRIPLNLVLLKAARMIGVLWGAFASG--------EAQANRRNVEELVA
>tr|Q0BWZ7|Q0BWZ7_HYPNA/33-289 Putative quinone oxidoreductase OS=Hyphomonas neptunium (strain ATCC 15444) GN=HNE_3323 PE=4 SV=1
VKACGVNYPDVLIIQDMYQFKPPRPFSPGGEVAGIVSAVGEG---VSH--VKPGD-RVLA
-ST---G-NGGMAEYCLAAAH-GVMPIPEGMPFEEAAAFLMTYGTSYYAIKDRGDPKP-G
EKLLVLGAAGGVGIAAVELG-KAMGL-EVIAAASSQEKVDFCLSK-GADHGLVYA-R-EL
DRDGQKKFSDDIK----AVS-GG-------GVDIIYDGVGGNYAEPAVRAMNWEGRFLVI
GFPA-G--IPKLPLNLTLLKSCDVRGVFWGAAVAR--------DPKAHQQNVKELFD
>tr|Q0BZG5|Q0BZG5_HYPNA/33-283 Putative quinone oxidoreductase OS=Hyphomonas neptunium (strain ATCC 15444) GN=HNE_2433 PE=4 SV=1
VMACGVGYVDSLVALGRYQVKPPVPHTPGQEVAGTVEAVGEG---VSH--VAPGD-RVMT
-MT-----AKGFAEFAVAAAP-MVVKLPEALSFAEGASLPLNYITAMHALKDRGAVAE-G
ETVLVFGAAGGVGSAGVQVA-KALGA-RVIAAASTEEKRAFALAH-GADLAIDTS-P---
-----EGWRDRLK----ELT-GGK------GPNVILDPVCGPLFEPAFRSLAWRGRHLVV
GFVG-G-PIPALPSNLTLMKGAALLGVDVRQYLQY--------ETKRAIGDLHQLAT
>tr|Q11D67|Q11D67_MESSB/33-285 Alcohol dehydrogenase, zinc-binding OS=Mesorhizobium sp. (strain BNC1) GN=Meso_3287 PE=4 SV=1
VQAAGVNFPDVLTVRNQYQHKPELPFVPGQELAGIVIETGSD---VTE--FEVGD-RAVS
-RC---R-LGAFAEEAVCAADGRTVRLPDRVDFVTGAAFAATYGTAYHAFKRRASLKP-G
ETVLVLGAAGGVGLAAVELA-KLMGA-RVIAAASSPEKLEVCRRA-GADELIDYT-Q---
-----QGLRESIR----ELT-DGR------GVDVVVDPVGGDLAELALRGMAWGGRYLVI
GFAA-G-FIPRVALNLVLLKGCSVIGVAAGTAAKH--------DMAGAIQEIETLAR
>tr|Q1GR81|Q1GR81_SPHAL/33-291 Alcohol dehydrogenase, zinc-binding OS=Sphingopyxis alaskensis GN=Sala_2132 PE=4 SV=1
VKACAVNFPDTLIIEDKYQFKPERPFAPGGEVAGLVAEVGEG---VTG--FKAGD-RVIA
-GC---G-NGGMAEAVAVSVH-NVYHLPEGHDFAEGASLLMTYGTSIHALVDRGHIKE-G
DTLLVLGASGGVGIAAVELG-KAFGA-RVVAGVSSEEKAAIARDA-GADEIVVYG-RQPF
DKDQSKELANRFK----EAV-GPG------GANLIYDAVGGDYAEPALRSIAWEGRYLVV
GFPA-G--IPRLPLNLTLLKSCDVAGVFWGAFVAR--------EPERNRANIARLFQ
>tr|Q2G954|Q2G954_NOVAD/33-291 Alcohol dehydrogenase superfamily, zinc-containing OS=Novosphingobium aromaticivorans (strain DSM 12444) GN=Saro_1174 PE=4 SV=1
VHACSINFPDTLMIRDLYQFRPERPYAPGSELAGEIEALGEG---VTG--WKVGD-RVIA
-MI---G-SGGLAEKVIAPVA-RLFPLPDGVDYATGASLLMTYGTTIHGLKDRGHIKA-G
DTVLVLGAAGGVGLSAVELA-KAFGA-RVIAAVSSEEKAQVVREA-GADDVVIYG-RPPF
DKAQSKALADQFK----AAC-GPN------GADIVYDIVGGDYSEPALRAIAWEGRFLVV
GFPA-G--IAKLPLNLTLLKSCDVCGVFWGAWTAR--------EPAAFKAEVEELFA
>tr|Q2N9P6|Q2N9P6_ERYLH/34-284 Alcohol dehydrogenase, zinc-containing OS=Erythrobacter litoralis (strain HTCC2594) GN=ELI_07515 PE=4 SV=1
VRAASLNYPDLLMTQGKYQFKPEPPFTSGMELAGKVLEADSD----SG--FAPGD-RVMG
-GA---K-TGGFAETAVAPAR-ALRRIPDGVSLATAAAMGAAYSTAYTGLVELGGLEA-S
QSVLVHGASGGVGLAACDLA-KALGA-TVIAATHREDKLEALEAA-SGADHVILN-H---
-----GRFREQVG----DLT-GGT------LCDLVFDPVGGDVFDESTRCVAFGGKLLVV
GFVA-G-RIPEIAVNIPLIKGFSVVGVRAGEYARR--------FPDRGARIMGELDK
>tr|Q2NC40|Q2NC40_ERYLH/33-291 Alcohol dehydrogenase, zinc-containing OS=Erythrobacter litoralis (strain HTCC2594) GN=ELI_03295 PE=4 SV=1
VKACAINYPDTLMIRDLYQFKPERPYAPGGEIAGVVEAVGEG---VDG--VSVGD-RVMA
-GI---G-NGGLTEKVIVPAG-RMFPVPEGVPFEKAASLLMTYGTTIHGLKDRGHIKK-G
DTVLVLGAAGGVGLSAVELA-KAFGA-RVVAAVSSEEKGEVARKA-GADEVVIYP-KDEM
DKAASKELASAFK----AAC-GPE------GANIVYDIVGGQYSEPALRSIAWEGRFLVV
GFPA-G--IAKMPLNLTLLKSCDIAGVFWGAFTAR--------EPVKFREQVEELFQ
>tr|Q5LQE2|Q5LQE2_SILPO/34-289 Oxidoreductase, zinc-binding dehydrogenase family OS=Silicibacter pomeroyi GN=SPO2548 PE=4 SV=1
VKAVGLNFPDLLIIRDLYQFKPPRPFAPGSELSGIVESTGEG---VTQ--LKAGD-RVLA
-FS---G-WGGLAEQVVVPES-RISRIPDQMPFEDAAAFMMTYGTSYHALKDRAGLGL-G
QTLLVLGASGGVGLAAVELG-KILGA-RVLAAASSEDKLQTALDA-GADDGLVYP-LGEI
NK---KELSTRFK----ELC-GKS------GADVIYDPVGGDYSEPALRAIAWEGQFLVV
GFPA-G--IAKLPMNLPLLKACSVTGVFWGAAVER--------NPAQHAEATAELFD
>tr|Q5LS01|Q5LS01_SILPO/33-290 Oxidoreductase, zinc-binding dehydrogenase family OS=Silicibacter pomeroyi GN=SPO1969 PE=4 SV=1
VHAAGVNFPDTLMIRDLYQMKPPRPFAPGGEIAGEVLAVGEG---VSG--YTPGD-RVLA
-LT---G-FGGFATHLTVKAN-VAVKIPDAMPYDEAACFIFTYGTSHHALKDRAALQP-G
ETLLILGAAGGVGAAAIELG-KAAGA-RVIAAVSSQEKAEFCRQI-GADETLVYP-REL-
DRDGQKALSGEIK----KLA-GGD------GVDVVYDAVGGAYAEPCLRAMAWQGRYLVV
GFPA-G--IPSIPLNLTLLKGCQIVGVFWGASVFR--------DPKGHAANVGDLFR
>tr|Q9ABX4|Q9ABX4_CAUCR/33-291 Alcohol dehydrogenase, zinc-containing OS=Caulobacter crescentus GN=CC_0096 PE=4 SV=1
VKACGVNYPDVLIIEDKYQFKPTRPFAPGGEVSGVISAVSEG---VTR--FKVGD-RVLA
-ST---G-WGGYAEKLALEEG-RCTHIPDNMPFDEAAAFVLTYGTSYYALKERGALKA-G
ETLLVLGAAGGVGLAAVELG-KAMGA-KVIAAASSQEKIDLAIKH-GADSGVVYP-RGPF
DKDGQKELANLIK----GAC-GPD------GWDVAYDAVGGDYSEATIRAAGWNGRFLVI
GFPS-G--IPKIPLNLTLLKSCDIVGVFWGAAVAR--------DPKGHAQNLKELMD
>sp|A6QQF5|QORL2_BOVIN/56-308 Quinone oxidoreductase-like protein 2 OS=Bos taurus PE=2 SV=2
VHFCGINFADILACQGQYQERHQLPFTPGMEFSGMVLETGTD---VST--VKEGD-RVIG
-LP---G-FSGMAEECITDHK-NLWQIPEKVSLREAAALPVSYGTAIFALEHRACTQP-G
ETVLVTAAAGATGLAVIDVATNILQA-KVIAAAGSDEKCQLAMQS-GAQSSVNYS-R---
-----GSLKEAVG----KLV-GSG------GVNVVIDMVGGDIFLEALRSLAYEGRIVVV
GFAG-G-TIASVPANLLLLKNVSAMGLYWGRYRQQ--------NFPVFSRSLSSALQ
>tr|A1CFZ9|A1CFZ9_ASPCL/34-291 Alcohol dehydrogenase, zinc-containing OS=Aspergillus clavatus GN=ACLA_065110 PE=4 SV=1
IHSAGTNFFDLLQIQGKYQHQPPLPWVGGAEFAGTVLAVPTA---RQTTQFKVGD-RVFG
-AT-----QGAYATHVLAPES-SLLPVPAGWSFEDAAGLFVTAPTSYGGLVHRANVQP-G
DWVLVHAAAGGVGLAAVQIA-KANGA-TVIATAGTERKRQVAREF-GADYVIDYR-D---
-----KQWPEEVK----KLCAQHRTGNGKAGVDIVYDPVG--MIEASLKCVAWNARLLVI
GFAA-G-KIEKVALNRVLLKNVSLVGLHWGQYAKF--------EKESVGVVWKGIFD
>tr|A1D9B8|A1D9B8_NEOFI/34-291 Alcohol dehydrogenase, zinc-containing OS=Neosartorya fischeri (strain ATCC 1020 / DSM 3700 / NRRL 181) GN=NFIA_115150 PE=4 SV=
VHSAGTNFFDLLQIQGKYQHQPPLPWIGGAEFAGTILAVPTS---QKKTQFKVGD-RVFG
-AT-----QGAYATHALAPEA-SLLPVPAGWSFEDAAGLFVTAPTSYGGLVHRANVQP-G
DWVLVHAAAGGVGLAAVQIA-KAKGA-TVIATAGTERKRQVAQEF-GADYVIDYR-N---
-----QKWPEEVK----KLCAQHRTGNGKAGVDIVYDPVG--MIDASLKCVAWNARLLVI
GFAA-G-KIEKVALNRVLLKNVSLVGLHWGQYAKF--------EKETVGVVWKGIFD
>tr|A2QY67|A2QY67_ASPNC/34-291 Contig An12c0010, complete genome. OS=Aspergillus niger (strain CBS 513.88 / FGSC A1513) GN=An12g00170 PE=4 SV=1
IHSAGTNFFDLLQIQGKYQHQPPLPWIGGAEFAGTILAVPTK---AQSPRFNVGD-RVFG
-AT-----QGAYATHILAPEH-TLLPVPAGWSFEDAAGLFVTAPTSYGGLVHRANVQP-G
DWVLVHAAAGGVGLAAVQIA-KAKGA-TVIATAGTERKRQIARQF-GADHVIDYG-E---
-----KSWPEEVK----RLCSQYRTGNGKAGVDIVYDPVG--MIEASLKCVAWNARLLVI
GFAA-G-KIEKVALNRVLLKNVSLVGLHWGQYARF--------EKETVQTVWKGIFD
>tr|A6SEE1|A6SEE1_BOTFB/34-285 Putative uncharacterized protein OS=Botryotinia fuckeliana (strain B05.10) GN=BC1G_10824 PE=4 SV=1
IHATATNFYDLLQIRGKYQHQPPLPWISGSEFSGTIISTPSS---SSSPKYKPGD-RVFG
-AS-----QGGYATLVCAQEA-SLYPVPDSWSFFEAAGLFVTAPTSYGALVTRANIKS-G
DYVLIHAAAGGVGLAAVQIA-KAFGA-TVIATAGTKRKLEVAREF-GADHVIDYG-D---
-----ATWPDQVK----KLTPNNR------GVDIVFDPVG--LIDKSTKCIRWNGRLLVI
GFAA-G-NIEKVAMNKVLLKNISIVGLHWGAYVQN--------EPEKIQEVWEGIFK
>tr|A7EK14|A7EK14_SCLS1/34-285 Putative uncharacterized protein OS=Sclerotinia sclerotiorum (strain ATCC 18683 / 1980 / Ss-1) GN=SS1G_05660 PE=4 SV=1
IHATATNFFDLLQIQGKYQHQPPLPWISGSEFSGVVLSTPKS---SSSPKYKPGD-RVFG
-AS-----QGGYATHVCAQEA-SLYPVPESWSFFEAAGLFVTAPTSYSALVTRANIRS-G
DYVLVHAAAGGVGLAAVQIA-KAFGA-TVIATAGTKRKLEVAREF-GADHAIDYT-E---
-----ASWPDQVK----KLTPNNR------GVDIVFDPVG--LIDKSTKCIRWNGRILVI
GFAA-G-NIEKVPMNKVLLKNISIVGLHWGAYVQN--------EPERIQEVWDGIFK
>tr|B0YC54|B0YC54_ASPFC/34-291 Alcohol dehydrogenase, zinc-containing OS=Aspergillus fumigatus (strain CEA10 / CBS 144.89 / FGSC A1163) GN=AFUB_088970 PE=4 SV
VHSAGTNFFDLLQIQGKYQHQPPLPWIGGAEFAGTILAVPTG---QKKTQFKVGD-RVFG
-AT-----QGAYATHVLAPEA-SLLPIPAGWSFEDAAGLFVTAPTSYGGLVHRANVQP-G
DWVLVHAAAGGVGLAAVQIA-KAKGA-TVIATAGTERKRQVAQEF-GADYVIDYC-N---
-----QKWPEEVK----KLCAQHRTGNGKAGVDVVYDPVG--MIDASLKCVAWNARLLVI
GFAA-G-KIEKVALNRVLLKNVSLVGLHWGQYAKF--------EKETVGVVWKGIFD
>tr|B2W508|B2W508_PYRTR/34-288 Quinone oxidoreductase OS=Pyrenophora tritici-repentis (strain Pt-1C-BFP) GN=PTRG_04708 PE=4 SV=1
IHATAANFFDILQIRGKYQTQPPFPWVAGMEFSGVVLKAPTALPGGKTPAFKEGD-KVFG
-GN-----QGAYATHITCTEE-MLKPLPEGWSYEDAAGMFVTGPTSYGGLVVRAGVKE-G
DWVLVHAAAGGVGLAAVQIA-KAFGA-TVIATAGTAHKLDVARSF-GADYAVNYR-D---
-----ADWPEQVK----KLTPKGR------GVDIVYDPVG--LIDKSMKCIAWNGRLLVI
GFAG-G-PIEKIATNRILLKNISVVGLFWGALIEK--------QPEIETQVWDGIFK
>tr|B6HKI5|B6HKI5_PENCH/34-290 Pc21g11670 protein OS=Penicillium chrysogenum Wisconsin 54-1255 GN=Pc21g11670 PE=4 SV=1
IHSAGTNFFDILQIQGKYQHQPPLPWIGGAEFAGTVTAVPRS---ANN-RFKLGD-RVFG
-AT-----QGAYATHVLAAEQ-TLLPVPEGWSFEDAAGLFVTAPTSYGGLVQRAGVKA-G
DWVLVHAAAGGVGLAAVQIA-KAMGA-TVIATAGTERKREIAKDF-GADYVIDYT-G---
-----KAWPEIVK----GICKEKREGNGAAGVDIVYDPVG--MIEASLKCVAWNARLLVI
GFAA-G-KIEKVALNRVLLKNVSIVGLHWGQYAKF--------ETETVGVVWRGIFD
>tr|B6QV17|B6QV17_PENMA/34-292 Alcohol dehydrogenase, zinc-containing OS=Penicillium marneffei ATCC 18224 GN=PMAA_010870 PE=4 SV=1
IHSAGTNFFDILQIQGKYQHQPPFPWISGMEFAGSILATPTS---AGNHKFKVGD-RVFG
-AS-----QGAYATHILAPEA-SLFPVPRGWSFADAAGLFVTAPTSYGGLVTRANVQA-G
EWVLVHAAAGGVGLAAVQIA-KALGA-TVIAATGSEEKGQVARRF-GADYVVNYRAD---
-----KNWPEQVK----KLCKENRKGNGKAGVDVVYDPVG--MIDQSLKCVAWNARLLVI
GFAA-G-TIEKVALNRVLLKNVSIIGIHWGQYMNF--------ERETVPVVWKGIFD
>tr|Q1DPN3|Q1DPN3_COCIM/34-291 Putative uncharacterized protein OS=Coccidioides immitis GN=CIMG_07730 PE=4 SV=1
VHSAGTNFFDLLQIQGKYQNQPPLPWISGAEFAGTVLSTPSG---NKSPKYKVGD-RVFG
-AS-----QGAYATHIVATER-SLLPVPEGWSFEDAAGLFITAPTSYGGLVHRANVQK-G
EWVLVHAAAGGVGLAAVQIA-KAKGA-TVIATAGTERKRQVAKSF-GADYTINYR-E---
-----PKWPDAVK----KLCAQHRTGNGKAGVDIVYDPVG--MIDQSLKCVAWNARLLVI
GFAA-G-SIEKVALNRVLLKNVSLVGLHWGQYANF--------EKETVGVVWKGIFD
>tr|Q2U234|Q2U234_ASPOR/34-293 NADPH:quinone reductase and related Zn-dependent oxidoreductases OS=Aspergillus oryzae GN=AO090038000620 PE=4 SV=1
IRSAGTNFFDLLQIQGKYQHQPPLPWIGGAEFAGTVLAIPTSKS-ASQARFKVGD-RVFG
-AT-----QGAYATHILAPEH-TLLPVPNGWSFEDAAGLFVTAPTSYGGLVHRANVQP-G
DWVLVHAAAGGVGLAAVQIA-KGKGA-TVIATAGTERKRQIAREF-GADHVIDYR-N---
-----TGWPEEVK----KLCAQHRTGNGKAGVDIVYDPVG--MIDASLKCVAWNARLLVI
GFAA-G-KIEKVALNRVLLKNVSIVGLHWGQYARF--------EKDTVGTVWNGIFD
>tr|Q4PIL8|Q4PIL8_USTMA/38-290 Putative uncharacterized protein OS=Ustilago maydis GN=UM00045.1 PE=4 SV=1
VHSAAFNFFDILAVQGKYQVKTPHPYVPGVEMAGIISKDSPI---PEGCDFIPGKTRVFG
-AA-----QGAYGEKTKADYW-QLMEVPEGITLEQAAGLFVTWPTSYAALKFRADVQP-D
EWVLVHAGAGGVGICAIQIA-KAMGA-KVIATAGSDDKLRVCKQFGGADYAVNYR-D---
-----KDWQAQVK----KIT-EGH------GVDVVYDPVG--MIVPSLKVIAWNGRIIVV
GFAA-G-TIEKIPANLILLKNVAVTGVHWGAYVRN--------EPDKIGETWEALLD
>tr|Q4WAT2|Q4WAT2_ASPFU/34-291 Alcohol dehydrogenase, zinc-containing OS=Aspergillus fumigatus GN=AFUA_7G02400 PE=4 SV=1
VHSAGTNFFDLLQIQGKYQHQPPLPWIGGAEFAGTILAVPTG---QKKTQFKVGD-RVFG
-AT-----QGAYATHVLAPEA-SLLPIPAGWSFEDAAGLFVTAPTSYGGLVHRANVQP-G
DWVLVHAAAGGVGLAAVQIA-KAKGA-TVIATAGTERKRQVAQEF-GADYVIDYC-N---
-----QKWPEEVK----KLCAQHRTGNGKAGVDVVYDPVG--MIDASLKCVAWNARLLVI
GFAA-G-KIEKVALNRVLLKNVSLVGLHWGQYAKF--------EKETVGVVWKGIFD
>tr|Q5ARK5|Q5ARK5_EMENI/34-291 Putative uncharacterized protein OS=Emericella nidulans GN=AN9075.2 PE=4 SV=1
IHSAGTNFFDLLQIRGKYQHQPPLPWISGSEFAGTIAAVPTT---SGPWKYKVGD-RVFG
-AT-----QGAYATHVLAPES-ALLPVPQGWSFEDAAGLFVTAPTSYGGLVHRANVQP-G
EWVLVHAAAGGVGLAAVQIA-KARGA-TVIATAGTERKREVAKAF-GADYVIDYR-D---
-----KAWPEKVK----ALCAEHRSGNGKAGVDVVYDPVG--MIDLSLKCVAWNARLLVI
GFAA-G-SIEKVALNRVLLKNVSIVGLHWGQYAKF--------ETETVGAVWKGIFD
>tr|A3WBF9|A3WBF9_9SPHN/34-284 Alcohol dehydrogenase, zinc-containing OS=Erythrobacter sp. NAP1 GN=NAP1_06770 PE=4 SV=1
VRAASLNFPDLLMTKGKYQFKPELPFTSGLECAGEVIEADAD----SG--FSPGD-RVMG
-GN---K-TGAFAEIASIPER-GLSRLPAGFDFAQGAAMGAAYSTAYTGLVELCGLEA-G
QTVLVHGASGGVGLAACDLT-KALGA-KVIAATGVAGKRAAIEAA-CSPDAVITA-E---
-----GRFREEVA----ELT-DGH------LCDIVFDPVGGDIFDESTRCVTFGGKLVVV
GFTS-G-RIAEVATNIPLIKGFSIVGLRAGEYARR--------FPERGAAVNAAIAQ
>tr|A0Q9K9|A0Q9K9_MYCA1/33-281 Alcohol dehydrogenase, zinc-binding OS=Mycobacterium avium (strain 104) GN=MAV_0308 PE=4 SV=1
VRAAAVNFPDVLFIAGKYQVKIPPPFIPGNEIAGEVIAAGEG---AR---FLPGQ-RVAG
-TT-----FGAFAEQALLDAD-QAEPIPDDADFASAAAFGVTYRTAYHALRSTAGVTA-G
DWVVVLGAAGGVGLAAVDLA-VAMQA-RVLAAASSPEKLELCRRR-GAEATVDYD-R---
-----EDLKTRIR----DLT--GD------RARVVLDPVGGPYSEPALRGLARGGTFVTL
GYAS-G-TIPAIPLNLVLLKDICVRGMEIRTFMTD--------RPDDAVRDLTELSQ
>tr|A8LBA1|A8LBA1_FRASN/33-283 Alcohol dehydrogenase zinc-binding domain protein OS=Frankia sp. (strain EAN1pec) GN=Franean1_0095 PE=4 SV=1
VRAAAVNYSDVLLVAGEYQVKVPPPFVPGSEFAGVVETVGAD---VTG--VAVGD-RVFG
-TG---M-VGAFGEIAVGRAA-SLTRTPDGIADTVAAAFGVAHRTSYHMLRSVARLQP-G
EQLVVLGAGGGVGLAAVQLG-AALGA-TVTAVASSARKLEVAATN-GATHLIDHR-A---
-----NDLRKALK----ETL--PD------GADVVIDPVGGDLAEPALRSLRWRGRFVTV
GYAA-G-SIPRIPLNLVLLKGIQIGGMQLRDLGTH--------APDELQRNERELME
>tr|B2HLI5|B2HLI5_MYCMM/33-281 Quinone oxidoreductase OS=Mycobacterium marinum (strain ATCC BAA-535 / M) GN=MMAR_5313 PE=4 SV=1
VRAAAVNFPDVLFIAGKYQIKIPPPFIPGNEIAGEVVSVGAG---VT---LVPGQ-RVFG
-TT-----FGAFAELALLDGA-AAEPIPDDADFASAAAFGVTYRTAYHALRSVAQVSQ-G
DWVVVLGAAGGVGLAAVDLA-VAMGA-RVLAAASSPEKLGLCRQR-GAEAVVDYD-Q---
-----EDLKLRIR----ELT--GE------SARVVLDPVGGSYAEPALRGLARGGMFVTL
GYAA-G-SIPAIPLNLVMLKNLTIRGMEIRTFMGD--------YPNECARDVAELSQ
>tr|Q0RPC7|Q0RPC7_FRAAA/2-244 Putative Quinone oxidoreductase OS=Frankia alni (strain ACN14a) GN=FRAAL1956 PE=4 SV=1
-------LPDVLIAAGRYQVPVPPPFTPGSEFAGVVVGVGPQ---VTG--VRVGD-RVAG
-AA---M-SGAFAEYVAAPAE-SLIPVPAGVDLATAAASWVCHLTAYHALRSIAAIAP-G
ERLVVLGAAGGVGLATVELG-ALLGA-RVIAAASSPEKLAACKER-GAEHLIDYE-R---
-----TPLRDAIR----AAA-G--------GADVVVDPVGGRFAEAALRTLGWGGRFITV
GYAS-G-EIPRIPLNLLLLKGMIVRGFELRTFPRF--------EPELAARDRAELAE
>tr|Q745Q3|Q745Q3_MYCPA/33-281 Putative uncharacterized protein OS=Mycobacterium paratuberculosis GN=MAP_0263c PE=4 SV=1
VRAAAVNFPDVLFIAGKYQVKIPPPFIPGNEIAGEVIAAGEG---AR---FVPGQ-RVAG
-TT-----FGAFAEQALLNAD-QAEPIPDDADFASAAAFGVTYRTAYHALRSTAGVTA-G
DWVVVLGAAGGVGLAAVDLA-VAMQA-RVLAAASSPEKLELCRRR-GAEATVDYD-R---
-----EDLKTRIR----ELT--GD------RARVVLDPVGGPYSEPALRGLARGGTFVTL
GYAS-G-TIPAIPLNLVLLKDICVRGMEIRTFMTD--------RPDDAVRDLTELSQ
>tr|A4REF2|A4REF2_MAGGR/43-294 Putative uncharacterized protein OS=Magnaporthe grisea GN=MGG_11515 PE=4 SV=1
VHAAAANFFDILQIQGKYQLQPPLPWVSGFEFAGVVISTPSS---SKSPAFPVGT-RVFG
-AS-----QGAYATKVCALEA-SLLAVPDGWSFREAAGLFVTAPTSYGALVVRADVKA-G
DYVLVHAAAGGVGLAAVQVA-KAKGA-TVIATAGTKRKLEVAKAF-GADYAIDYR-A---
-----ADWPEQVK----KLTPKGR------GVDIVYDPVG--LVDKSTKCIAWNGRILII
GFAA-G-SIEKVAMNKVLLKNISLVGIHWGAYTLH--------EPAKIGEVWDDIRD
>tr|A6R431|A6R431_AJECN/34-291 Putative uncharacterized protein OS=Ajellomyces capsulata (strain NAm1 / WU24) GN=HCAG_04389 PE=4 SV=1
IHSAGTNFFDLLQIQGKYQHQPPLPWISGMEFGGTILSPPTA---ASSPKFKVGD-RVFG
-AS-----QGAYATHILAHES-ALRPVPEGWSFEDAAGLFITAPTSYGGLVTRANVQS-G
DWVLVHAAAGGVGLAAVQVA-KAKGA-TVIATAGSYRKRQIAKSF-GADYTIDYK-D---
-----SKWPDAVK----KLCAEKRTGNGKAGVDIVYDPVG--MIDQSLKCVAWNARLLVI
GFAA-G-KIEEVALNRVLLKNVSIMGLHWGQYVNF--------EKETVGVVWDGIFE
>tr|A7UWT6|A7UWT6_NEUCR/34-285 Putative uncharacterized protein OS=Neurospora crassa GN=NCU11325 PE=4 SV=1
VHAAATNFFDILQIQGKYQNQPPFPWVSGAEFAGVVLATPSG---LKDPKFPVGS-RVFG
-AS-----QGAYATKVKAKET-ALLPAPEGWSLVDAAGLFVTAPTSYGALVVRAGVKK-G
DFVLVHAAAGGVGLAAVQVA-KAFGA-TVIATAGTKHKLEVAKSF-GADHVVDYT-D---
-----PKWPEMVK----KLTPKGK------GVDIVYDPVG--LVDLSTKCTAWNGRILIV
GFAA-G-KIEKVAMNKVLLKNISLVGVHWGQYAVH--------EKETVVTVWQGIMK
>tr|B2AAI1|B2AAI1_PODAN/34-285 Predicted CDS Pa_1_4080 OS=Podospora anserina PE=4 SV=1
VHAAATNFFDILQIQGKYQHQPPFPWVSGAEFAGVVLATPSG---SKNPKFPVGS-KVFG
-AT-----QGSYATKCVAKEV-SMLPVPKGWSFNQASGLFVTAPTSYGALVLRAGVKA-G
DYVLVHAAAGGVGLAAVQVA-KAYGA-TVIATAGTARKLEVAKSF-GADHVVDYR-D---
-----ENWPQIVK----KLTPKGR------GVDIVYDPVG--MVDKSTKCIAWNGRILIV
GFAA-G-TIEKVAMNKVLLKNISLVGIHWGMYEKM--------ETRSVPKVWEGIMK
>tr|Q0U9Z5|Q0U9Z5_PHANO/34-289 Putative uncharacterized protein OS=Phaeosphaeria nodorum GN=SNOG_11419 PE=4 SV=2
IHASATNFFDLLQIRGKYQHQPAFPWIAGSEFSGVVLKAPTSLPGGKTPKFKEGD-KVFG
-AS-----QGGYATHIVCTEE-RLKGVPEGWSFADAAGVFVTAPTSYAGLVTRAGIKKVG
DWVLVHAAAGGVGLAAVQIA-KAFGA-TVIATAGTQHKQDVARAF-GADYAVDYR-Q---
-----KDWPEQVK----KLTPKGR------GVDIVYDPVG--LIAQSMKCTAWNGRLLVI
GFAA-G-DIEKMATNRILLKNVSVVGLHWGAYAIN--------EPEMQDKVWDGIFE
>tr|Q2HDB4|Q2HDB4_CHAGB/34-285 Putative uncharacterized protein OS=Chaetomium globosum GN=CHGG_01790 PE=3 SV=1
VHAAATNFFDILQIQGKYQHQPPFPWVSGAEFAGIVLATPAN---SKNPKFPVGS-RVFG
-AT-----QGAYATKCVAKEV-SMLAVPEGWSYKEAAGLFVTAPTSYGALVVRAGVKA-G
DYVLVHAAAGGVGLAAVQIA-KAFGA-TVIATAGTERKLQVAKAF-GADHVVDYR-D---
-----PKWPELVK----KLTPKGR------GVDIVYDPVG--MVDKSTKCTSWNGRILIV
GFAA-G-TIEKVAMNKVLLKNISLVGIHWGQYAVH--------EKETVVTVWQGIMK
>tr|B3RLZ4|B3RLZ4_TRIAD/61-295 Putative uncharacterized protein OS=Trichoplax adhaerens GN=TRIADDRAFT_52177 PE=4 SV=1
IRACAINFADILMCQGAYQEKPNLPFIPGTEIAGDIIEIGSN---VTT--FKKGD-KVLA
-LV---N-LHGFAEQCITDVD-ATWKIPNTVSYATAATLVVSYATAYMAFDRRAELKK-G
ETVLVTAAAGGTGLAAVDLGANVFGA-NVIGAAGSAEKTALAKVK-GAMHAINYR-E---
-----QDIKTEVL----SIT-KRK------GVDVVFDAVGGDTFEKCLRCTGFGGRLLTI
GYAS-G-SIPK------------------GSYRFK--------DPKLYKHSIDSVVR
>tr|A0PVL6|A0PVL6_MYCUA/33-281 Quinone oxidoreductase OS=Mycobacterium ulcerans (strain Agy99) GN=MUL_4387 PE=4 SV=1
VRAVAVNFPDVLFIAGKYQIKIPPPFVPGNEIAGEVVGAGAG---VI---LVPGQ-RVFG
-TT-----FGAFAELALLDGA-AAQPIPDDADFASAAAFGVTYRTAYHALRSVAQVSQ-G
DWVVVLGAAGGVGLAAVDLA-VAMGA-RVLAAASSPEKLGLCRQR-GAEAVVDYD-Q---
-----EDLKLRIR----ELT--GE------SARVVLDPVGGSYAEPALRGLARGGIFVTL
GYAA-G-SIPAIPLNLVMLKNLTIRGMEIRTFMGD--------YPDECARDVAELSQ
>tr|A1TCS9|A1TCS9_MYCVP/33-283 Alcohol dehydrogenase, zinc-binding domain protein OS=Mycobacterium vanbaalenii (strain DSM 7251 / PYR-1) GN=Mvan_4202 PE=4 SV=
VEAAAVNFPDVLLVADSYQVSVAPPFVPGSEFTGVVDEIGPH---TTG--FTVGE-RVAG
-TG---M-FGAFAERVVADAA-GLTPVPDGVDARTAAAFGVAHRTAYHALRSTARLSA-G
DELVVLGAGGGVGLATVQLG-VALGA-RVTAVASSNEKLAVAGGY-GAATLINHR-D---
-----GELRQALR----QAI--PD------GADVVVDPVGGDVSEPALRSLGRGGRFVSV
GFAS-G-VIPRIPLNLVLIKGVHVLGFQFQDVPAD--------EFTRNEVELRELLV
>tr|A1UJJ5|A1UJJ5_MYCSK/33-283 Alcohol dehydrogenase, zinc-binding domain protein OS=Mycobacterium sp. (strain KMS) GN=Mkms_3810 PE=4 SV=1
VGAAAVNFPDVLLIAGRYQVSVPTPFVPGSEFAGTVIGIGPG---TAG--FAVGD-RVTG
-TG---M-HGAFAEEVAVAAD-ALNPIADGVDDRTAAASGVAHRTAYHTLRSVARTQP-G
DEVVVLGAGGGVGLAAVQLA-AHLGA-RVTAVASSAEKLAAATQH-GANRVINHR-S---
-----GPLRDALR----DAV--PG------GAAAVVDPVGGELSEPALRSLRRGGRFVTV
GFAS-G-VIPRIPLNLVLIKGVTVQGFQFGDIPAD--------EFERNERELRKLLA
>tr|A3Q2Z8|A3Q2Z8_MYCSJ/33-283 Alcohol dehydrogenase, zinc-binding domain protein OS=Mycobacterium sp. (strain JLS) GN=Mjls_3749 PE=4 SV=1
VGAAPVNFPDVLLIAGRYQVSVPTPFVPGSEFAGTVIGIGPG---TAG--FAVGD-RVTG
-TG---M-HGAFAEEVAVAAD-GLSPIAEGVDDRTAAASGVAHRTAYHTLRSVARTQP-G
DEVVVLGAGGGVGLAAVQLA-AHLGA-RVTAVASSAEKLAAATQH-GANLVINHR-S---
-----GPLRDALR----DAV--PG------GAAAVVDPVGGELSEPALRSLRRGGRFVTV
GFAS-G-VIPRIPLNLVLIKGVTVQGFQFGDIPAD--------EFERNERELRKLLA
>tr|A4T875|A4T875_MYCGI/33-283 Alcohol dehydrogenase, zinc-binding domain protein OS=Mycobacterium gilvum (strain PYR-GCK) GN=Mflv_2449 PE=4 SV=1
VDAAAVNFPDVLLVAGTYQISVPPPFVPGSEFAGVVDEIGPG---TEG--FTIGD-RVSG
-TA---M-FGAFAERTVVDAA-ALAPIPDGVDARTAAAFGVAYRTAYHTLRSVARVSE-G
DELVVLGAGGGVGLAAVQLG-VALGA-NVTAVASSAEKLAAAAEY-GAAHLVDHR-E---
-----QDLRAALR----TAV--PD------GADVVIDPVGGRLSEPALRSLGRGGRFVTV
GFAS-G-EIPRIPLNLVLLKGVQVLGFQFQDVPGD--------EFVRNDHELRALLS
>tr|Q1B5J1|Q1B5J1_MYCSS/33-283 Alcohol dehydrogenase, zinc-binding protein OS=Mycobacterium sp. (strain MCS) GN=Mmcs_3737 PE=4 SV=1
VGAAAVNFPDVLLIAGRYQVSVPTPFVPGSEFAGTVIGIGPG---TAG--FAVGD-RVTG
-TG---M-HGAFAEEVAVAAD-ALNPIADGVDDRTAAASGVAHRTAYHTLRSVARTQP-G
DEVVVLGAGGGVGLAAVQLA-AHLGA-RVTAVASSAEKLAAATQH-GANRVINHR-S---
-----GPLRDALR----DAV--PG------GAAAVVDPVGGELSEPALRSLRRGGRFVTV
GFAS-G-VIPRIPLNLVLIKGVTVQGFQFGDIPAD--------EFERNERELRKLLA
>tr|A8N5V7|A8N5V7_COPC7/34-263 Putative uncharacterized protein OS=Coprinopsis cinerea (strain Okayama-7 / 130 / FGSC 9003) GN=CC1G_01888 PE=4 SV=1
IYSAGLNFFDILQAQGKYQHKPPLPFTYGTEFAGRIAHNSPI---PAGCPYKAGD-RVFG
-AQ-----TGAFADKVAVDWD-KLIPLPDNISFDQGAGLYVTWPTSYEALVGRAELKP--
----------------------ALGA-KVIAAAGSEAKIEVAKKFGGADYGINYT-K---
-----PGWQKEIL----ALT-KGH------GVDVIYDPVG--LINDCLKCIAWKGRALVI
GFAG-G-TIEKVPMNLVLLKNVSIVGLHWGAYTQK--------EPSRIPVVWKDILN
>tr|A0R1P6|A0R1P6_MYCS2/33-283 Alcohol dehydrogenase, zinc-binding OS=Mycobacterium smegmatis (strain ATCC 700084 / mc(2)155) GN=MSMEG_4828 PE=4 SV=1
VGAAAVNFPDVLLVADRYQATVPVPFVPGSEFAGVVTETADG---VTD--FAVGD-RVVG
-TG---M-HGAFAEEVCVDAS-CLQRAVERLDDRGAAASGVAHRTAFHALRSVARVST-G
DDVVVLGAGGGVGLAAVQIA-AALGA-RVTAVASSSEKLDAAARY-GAHHLVDHT-A---
-----GPLRAALR----DAV--PD------GADAVLDPVGGDLSEPALRALRRGGRFVTI
GFAS-G-AIPRIPLNLVLVKGVQILGFAFQDVPPE--------EFARNESELGELLA
