# Supplementary material for: Subdivision of the MDR superfamily of medium-chain dehydrogenases/reductases through iterative hidden Markov model refinement
Source: BMC Bioinformatics. 2010 Oct 27;11:534. doi: 10.1186/1471-2105-11-534 (PMC2976758; doi:10.1186/1471-2105-11-534)
Supplement: Additional file 4 — MDR family alignment figures. Illustrations showing the mafft MSAs from Additional file 3: mdr-sequences. Red sequence identifiers denote sequences from UniProtKB/TrEMBL, while blue correspond to sequences from Swiss-Prot. The position cscores are shown in a bar plot under the MSA. Positions that contain gaps in over 90% of the sequences have been removed from the alignment in order to increase readability. [file 1471-2105-11-534-S4.ZIP › mdr/MDR016.seed]

>sp|P12311|ADH1_BACST/25-301 Alcohol dehydrogenase OS=Bacillus stearothermophilus GN=adhT PE=1 SV=2
GEVLVRIKACGVCHTDLHAAHGDWPVKPK-------LPLIPGHEGVGVIEEVGPGV-TH-
LKVGDRVGIPWLYSACGHCDYCLSGQETLCERQ-QNAGYSVDGGYAEYCRAAADYVVKIP
DNLSFEEAAPIFCAGVTTYKALKVTGAKPGEWVAIYGIGGLGHVAVQYAK-AMGLNVVAV
DLGDEKLELAKQLGADLVVNPKH-D-DAAQWIKEKV--G-GVHATVVTAVSKAAFESAYK
SIRRGGACVLVGLPP------EEIPIPIFDTVLNGVKIIGSIVGTRKDLQEALQFAAE
>sp|P20368|ADH1_ZYMMO/24-299 Alcohol dehydrogenase 1 OS=Zymomonas mobilis GN=adhA PE=1 SV=2
GEALLEMEYCGVCHTDLHVKNGDFGDETG---------RITGHEGIGIVKQVGEGV-TS-
LKVGDRASVAWFFKGCGHCEYCVSGNETLCRNV-ENAGYTVDGAMAEECIVVADYSVKVP
DGLDPAVASSITCAGVTTYKAVKVSQIQPGQWLAIYGLGGLGNLALQYAKNVFNAKVIAI
DVNDEQLAFAKELGADMVINPKN-E-DAAKIIQEKV--G-GAHATVVTAVAKSAFNSAVE
AIRAGGRVVAVGLPP------EKMDLSIPRLVLDGIEVLGSLVGTREDLKEAFQFAAE
>sp|P42327|ADH2_BACST/25-301 Alcohol dehydrogenase OS=Bacillus stearothermophilus GN=adh PE=1 SV=1
GEVLVKIEACGVCHTDLHAAHGDWPIKPK-------LPLIPGHEGVGIVVEVAKGV-KS-
IKVGDRVGIPWLYSACGECEYCLTGQETLCPHQ-LNGGYSVDGGYAEYCKAPADYVAKIP
DNLDPVEVAPILCAGVTTYKALKVSGARPGEWVAIYGIGGLGHIALQYAK-AMGLNVVAV
DISDEKSKLAKDLGADIAINGLK-E-DPVKAIHDQV--G-GVHAAISVAVNKKAFEQAYQ
SVKRGGTLVVVGLPN------ADLPIPIFDTVLNGVSVKGSIVGTRKDMQEALDFAAR
>sp|P42328|ADH3_BACST/25-301 Alcohol dehydrogenase OS=Bacillus stearothermophilus PE=1 SV=1
GEVLVRIKACGVCHTDLHAAHGDWPVKPK-------LPLIPGHEGVGIVEEVGPGV-TH-
LKVGDRVGIPWLYSACGHCDYCLSGQETLCEHQ-KNAGYSVDGGYAEYCRAAADYVVKIP
DNLSFEEAAPIFCAGVTTYKALKVTGAKPGEWVAIYGIGGLGHVAVQYAK-AMGLNVVAV
DIGDEKLELAKELGADLVVNPLK-E-DAAKFMKEKV--G-GVHAAVVTAVSKPAFQSAYN
SIRRGGACVLVGLPP------EEMPIPIFDTVLNGIKIIGSIVGTRKDLQEALQFAAE
>sp|O31186|ADHA_RHIME/27-303 Alcohol dehydrogenase OS=Rhizobium meliloti GN=adhA PE=3 SV=1
GQVLIKYEATGVCHTDLHAAKGDWPVRPN-------PPFIPGHEGVGYVAKLGAEV-TR-
LKEGDRVGVPWLHTACGCCTPCRTGWETLCGSQ-QNTGYSVDGTFAQYGLADPDFVGRLP
ARLEFGPAAPVLCAGVTVYKGLKETEVRPGEWVLVSGIGGLGHMAVQYAK-AMGMHVAAA
DIFPDKLALAEKLGADLVVDARA-P-DAVEEVQRRT--G-GLHGALVTAVSPKAMEQAYS
MLRSKGTMALVGLPP------GQICLPVFDTVLKRITVRGSIVGTRQDLEEALEFAGE
>sp|P39451|ADHP_ECOLI/24-299 Alcohol dehydrogenase, propanol-preferring OS=Escherichia coli (strain K12) GN=adhP PE=1 SV=1
GEALLKMECCGVCHTDLHVKNGDFGDKTG---------VILGHEGIGVVAEVGPGV-TS-
LKPGDRASVAWFYEGCGHCEYCNSGNETLCRSV-KNAGYSVDGGMAEECIVVADYAVKVP
DGLDSAAASSITCAGVTTYKAVKLSKIRPGQWIAIYGLGGLGNLALQYAKNVFNAKVIAI
DVNDEQLKLATEMGADLAINSHT-E-DAAKIVQEKT--G-GAHAAVVTAVAKAAFNSAVD
AVRAGGRVVAVGLPP------ESMSLDIPRLVLDGIEVVGSLVGTRQDLTEAFQFAAE
>sp|Q2FJ31|ADH_STAA3/24-301 Alcohol dehydrogenase OS=Staphylococcus aureus (strain USA300) GN=adh PE=3 SV=1
GEALVQTEYCGVCHTDLHVKNADFGDVTG---------VTLGHEGIGKVIEVAEDV-ES-
LKIGDRVSIAWMFESCGRCEYCTTGRETLCRSV-KNAGYTVDGAMAEQVIVTADYAVKVP
EKLDPAAASSITCAGVTTYKAVKVSNVKPGQWLGVFGIGGLGNLALQYAKNVMGAKIVAF
DINDDKLAFAKELGADAIINSKD-V-DPVAEVMKLTDNK-GLDATVVTSVAKTPFNQAVD
VVKAGARVVAVGLPV------DKMNLDIPRLVLDGIEVVGSLVGTRQDLREAFEFAAE
>sp|Q2G0G1|ADH_STAA8/24-301 Alcohol dehydrogenase OS=Staphylococcus aureus (strain NCTC 8325) GN=adh PE=3 SV=1
GEALVQTEYCGVCHTDLHVKNADFGDVTG---------VTLGHEGIGKVIEVAEDV-ES-
LKIGDRVSIAWMFESCGRCEYCTTGRETLCRSV-KNAGYTVDGAMAEQVIVTADYAVKVP
EKLDPAAASSITCAGVTTYKAVKVSNVKPGQWLGVFGIGGLGNLALQYAKNVMGAKIVAF
DINDDKLAFAKELGADAIINSKD-V-DPVAEVMKLTDNK-GLDATVVTSVAKTPFNQAVD
VVKAGARVVAVGLPV------DKMNLDIPRLVLDGIEVVGSLVGTRQDLREAFEFAAE
>sp|Q2YSX0|ADH_STAAB/24-301 Alcohol dehydrogenase OS=Staphylococcus aureus (strain bovine RF122 / ET3-1) GN=adh PE=3 SV=1
GEALVQTEYCGVCHTDLHVKNADFGDVTG---------VTLGHEGIGKVIEVAEDV-ES-
LKIGDRVSIAWMFESCGRCEYCTTGRETLCRSV-KNAGYTVDGAMAEQVIVTADYAVKVP
EKLDPAAASSITCAGVTTYKAVKVSNVKPGQWLGVFGIGGLGNLALQYAKNVMGAKIVAF
DINDDKLAFAKELGADAIINSKD-V-DPVAEVMKLTDNK-GLDATVVTSVAKTPFNQAVD
VVKAGARVVAVGLPV------DKMNLDIPRLVLDGIEVVGSLVGTRQDLREAFEFAAE
>sp|Q5HI63|ADH_STAAC/24-301 Alcohol dehydrogenase OS=Staphylococcus aureus (strain COL) GN=adh PE=3 SV=1
GEALVQTEYCGVCHTDLHVKNADFGDVTG---------VTLGHEGIGKVIEVAEDV-ES-
LKIGDRVSIAWMFESCGRCEYCTTGRETLCRSV-KNAGYTVDGAMAEQVIVTADYAVKVP
EKLDPAAASSITCAGVTTYKAVKVSNVKPGQWLGVFGIGGLGNLALQYAKNVMGAKIVAF
DINDDKLAFAKELGADAIINSKD-V-DPVAEVMKLTDNK-GLDATVVTSVAKTPFNQAVD
VVKAGARVVAVGLPV------DKMNLDIPRLVLDGIEVVGSLVGTRQDLREAFEFAAE
>sp|Q99W07|ADH_STAAM/24-301 Alcohol dehydrogenase OS=Staphylococcus aureus (strain Mu50 / ATCC 700699) GN=adh PE=3 SV=1
GEALVQTEYCGVCHTDLHVKNADFGDVTG---------VTLGHEGIGKVIEVAEDV-ES-
LKIGDRVSIAWMFESCGRCEYCTTGRETLCRSV-KNAGYTVDGAMAEQVIVTADYAVKVP
EKLDPAAASSITCAGVTTYKAVKVSNVKPGQWLGVFGIGGLGNLALQYAKNVMGAKIVAF
DINDDKLAFAKELGADAIINSKD-V-DPVAEVMKLTDNK-GLDATVVTSVAKTPFNQAVD
VVKAGARVVAVGLPV------DKMNLDIPRLVLDGIEVVGSLVGTRQDLREAFEFAAE
>sp|Q7A742|ADH_STAAN/24-301 Alcohol dehydrogenase OS=Staphylococcus aureus (strain N315) GN=adh PE=1 SV=1
GEALVQTEYCGVCHTDLHVKNADFGDVTG---------VTLGHEGIGKVIEVAEDV-ES-
LKIGDRVSIAWMFESCGRCEYCTTGRETLCRSV-KNAGYTVDGAMAEQVIVTADYAVKVP
EKLDPAAASSITCAGVTTYKAVKVSNVKPGQWLGVFGIGGLGNLALQYAKNVMGAKIVAF
DINDDKLAFAKELGADAIINSKD-V-DPVAEVMKLTDNK-GLDATVVTSVAKTPFNQAVD
VVKAGARVVAVGLPV------DKMNLDIPRLVLDGIEVVGSLVGTRQDLREAFEFAAE
>sp|Q6GJ63|ADH_STAAR/24-301 Alcohol dehydrogenase OS=Staphylococcus aureus (strain MRSA252) GN=adh PE=3 SV=1
GEALVQTEYCGVCHTDLHVKNADFGDVTG---------VTLGHEGIGKVIEVAEDV-ES-
LKIGDRVSIAWMFESCGRCEYCTTGRETLCRSV-KNAGYTVDGAMAEQVIVTADYAVKVP
EKLDPAAASSITCAGVTTYKAVKVSNVKPGQWLGVFGIGGLGNLALQYAKNVMGAKIVAF
DINDDKLAFAKELGADAIINSKD-V-DPVAEVMKLTDNK-GLDATVVTSVAKTPFNQAVD
VVKAGARVVAVGLPV------DKMNLDIPRLVLDGIEVVGSLVGTRQDLREAFEFAAE
>sp|Q6GBM4|ADH_STAAS/24-301 Alcohol dehydrogenase OS=Staphylococcus aureus (strain MSSA476) GN=adh PE=3 SV=1
GEALVQTEYCGVCHTDLHVKNADFGDVTG---------VTLGHEGIGKVIEVAEDV-ES-
LKIGDRVSIAWMFESCGRCEYCTTGRETLCRSV-KNAGYTVDGAMAEQVIVTADYAVKVP
EKLDPAAASSITCAGVTTYKAVKVSNVKPGQWLGVFGIGGLGNLALQYAKNVMGAKIVAF
DINDDKLAFAKELGADAIINSKD-V-DPVAEVMKLTDNK-GLDATVVTSVAKTPFNQAVD
VVKAGARVVAVGLPV------DKMNLDIPRLVLDGIEVVGSLVGTRQDLREAFEFAAE
>sp|Q8NXU1|ADH_STAAW/24-301 Alcohol dehydrogenase OS=Staphylococcus aureus (strain MW2) GN=adh PE=3 SV=1
GEALVQTEYCGVCHTDLHVKNADFGDVTG---------VTLGHEGIGKVIEVAEDV-ES-
LKIGDRVSIAWMFESCGRCEYCTTGRETLCRSV-KNAGYTVDGAMAEQVIVTADYAVKVP
EKLDPAAASSITCAGVTTYKAVKVSNVKPGQWLGVFGIGGLGNLALQYAKNVMGAKIVAF
DINDDKLAFAKELGADAIINSKD-V-DPVAEVMKLTDNK-GLDATVVTSVAKTPFNQAVD
VVKAGARVVAVGLPV------DKMNLDIPRLVLDGIEVVGSLVGTRQDLREAFEFAAE
>sp|Q5HRD6|ADH_STAEQ/24-301 Alcohol dehydrogenase OS=Staphylococcus epidermidis (strain ATCC 35984 / RP62A) GN=adh PE=3 SV=1
GEALVKTEYCGVCHTDLHVKNADFGDVTG---------VTLGHEGIGRVIEVADNV-DS-
LKVGDRVSIAWMYAACGNCEYCTTGRETLCRDV-LNAGYTVDGAMAEEVIVDANYAVKVP
ENLDPAAASSITCAGVTTYKAVKVSGIEPGQWLGVFGVGGLGNLALQYAKNVMGAKVVAF
DINDDKLNFAKELGADAIINSTN-V-DPIEEVNRLTNNK-GLDATVITAVAKTPFNQAVD
VVKAGARVVAVGLPV------DKMDLDIPRLVLDGIEVVGSLVGTRQDLREAFQFAAE
>sp|Q8CQ56|ADH_STAES/24-301 Alcohol dehydrogenase OS=Staphylococcus epidermidis (strain ATCC 12228) GN=adh PE=3 SV=1
GEALVKTEYCGVCHTDLHVKNADFGDVTG---------VTLGHEGIGRVIKIADNV-DS-
LKVGDRVSIAWMYAACGNCEYCTTGRETLCRDV-LNAGYTVDGAMAEEVIVDANYAVKVP
ENLDPAAASSITCAGVTTYKAVKVSGIEPGQWLGVFGVGGLGNLALQYAKNVMGAKVVAF
DINDDKLNFAKELGADAIINSTN-V-DPIEEVNRLTNNK-GLDATVITAVAKTPFNQAVD
VVKAGARVVAVGLPV------DKMDLDIPRLVLDGIEVVGSLVGTRQDLREAFQFAAE
>tr|Q27Q47|Q27Q47_ACACA/26-277 Zinc-containing alcohol dehydrogenase superfamily protein (Fragment) OS=Acanthamoeba castellanii PE=2 SV=1
DEVLIKVHACGVCHTDLHAADGDWPVKPI-------LPLIPGHEGVGEVVAVGSGV-ER-
LKVGDRVGVPWLHSACGYCEHCLGGWETLCHSQ-QNTGYSVHGAYAEYTVAPANYVGVLP
DALSYVEAAPILCAGVTTYKGLKETGTRPGQWCVVFGAGGLGHVGLQYAK-AMGFNTIAI
DISDQALALAKELGADMTINAAK-Q-DPGQVVWKEV--G-GAHGCLVTAVAPKAFQQAVS
TVRRGGTVALVGLPP------STFPLDIFNVVL-------------------------
>tr|A0H8L2|A0H8L2_COMTE/31-307 Alcohol dehydrogenase GroES-like OS=Comamonas testosteroni KF-1 GN=CtesDRAFT_3178 PE=3 SV=1
DQILVKIAASGVCHTDLHAAEGDWPVKPH-------PPFIPGHEGVGYVAAVGKNV-RH-
VKEGDRVGVPWLHSACGFCRHCIGGWETLCESQ-TNTGYSVNGGFADYALADPNYVGHLP
SNVSFIDIAPVLCAGVTVYKGLKVTDAKPGDWVVISGIGGLGHMAVQYAK-AMGFNVAAV
DIDDGKLALARQLGATVTVNAKT-T-DPAAYLQREI--E-GAHGVLVTAVSPKAFEQALG
MVRRGGTISLNGLPP------GDFPLPIFSMVLKGITVRGSIVGTRLDLQESLDFAAQ
>tr|A0NJ42|A0NJ42_OENOE/27-314 Alcohol dehydrogenase I OS=Oenococcus oeni ATCC BAA-1163 GN=adhA1 PE=3 SV=1
GDALVDVEYCGLCHTDLHCASGDFGDPNTLGERNGDFRRVVGHEGVGIVSKLGEGA-DQY
LKVGDRVSIAWFYDACGVCDYCVSGNETFCRKV-RNSGYTVDGAMAQQVVVDAKYAVKVP
EGLDPAQASSITCAGVTMYKSLKVGETKPGQWVSVHGAGGLGNLAVQYAHNVFGAHVVAI
DGNPDKLEAAKEGGAEVLINRKQPGIDVAAEVQKDT--G-GVHNAQVTAVNDAAFKQAVD
SLRPMGKLVAVALPQ------GDMALNIVKTVLDGIEVRGSLVGTRADLKEAFQFGAE
>tr|A2RQ34|A2RQ34_HERSE/29-305 Alcohol dehydrogenase protein OS=Herbaspirillum seropedicae GN=adhA PE=3 SV=1
GQILVKFEASGVCHTDLHAAHGDWPVKPT-------PPFIPGHEGTGYVAAVGAGV-KH-
VKEGDRVGVPWLHTACGCCSPCRTGWETLCAEQ-QNTGYSVNGSFAEYGLADPKFVGHLP
DNLDFGPAAPVLCAGVTVYKGLKETEVRPGEWVVISGIGGLGHMAVQYAK-AMGMHVVAA
DIHEDKLALAKKLGADLTVDGRN-H-NAVAEVQRII--G-GAHGALVTAVSPKAMEQAFG
FLRARGTMALVGLPP------GDISLPVFNTVLKRITVRGSIVGTRQDLEESLVFAAE
>tr|A2U6J8|A2U6J8_BACCO/26-302 Alcohol dehydrogenase GroES-like OS=Bacillus coagulans 36D1 GN=BcoaDRAFT_0601 PE=3 SV=1
GEALVDIEYCGVCHTDLHVAKGDFGDVPG---------RILGHEGVGIVREVADGV-TS-
LKVGDRVSVAWFFEGCGHCEYCLTGNETFCRDV-KNAGYSIDGAMAEQCIVKADYAVKVP
EGLDPRQATSITCAGVTTYKAIKVADVKPGEWIAIYGAGGLGNLAVQYAKHVFNAKVIAI
DINDDKLSLAKEVGADLTFNSKMKG-DPAEWIQKEV--G-GAHAAVVTAVSKQAFNQAVH
SVRPVSKVVAVGLPP------ETMDLEIVKTVLDGIEVVGSLVGTRKDLEEAFMFGAE
>tr|A2VYQ9|A2VYQ9_9BURK/45-321 Zn-dependent alcohol dehydrogenase OS=Burkholderia cenocepacia PC184 GN=BCPG_03194 PE=3 SV=1
GQILVNIKASGVCHTDLHAADGDWPVKPS-------LPFIPGHEGVGIVAAVGAGV-TH-
VREGDRVGVPWLYTACGHCEYCCTGWETLCHGQ-QNTGYSVNGSYAEYVLADPDYVGQLP
AQVAFDEIAPILCAGVTVYKGIRVTDTRPGQWLAISGIGGLGHVAVQYAR-AMGLHVAAI
DISPDKLALARQLGAHLTIDASI-D-DPAKVIQKEI--G-GAHGVLVTAVSRSAFAQALG
MVRRGGTVALNGLPP------GDFPLPIFSTVLNGITVRGSIVGTRRDLQESLDFAAD
>tr|A3L1J9|A3L1J9_PSEAE/31-307 Alcohol dehydrogenase OS=Pseudomonas aeruginosa C3719 GN=PACG_03990 PE=3 SV=1
GQVLVKIEASGVCHTDLHAAEGDWPVKPP-------LPFIPGHEGVGYVAAVGSGV-TR-
VKEGDQVGIPWLYTACGCCEHCLTGWETLCESQ-QNTGYSVNGGYAEYVLADPNYVGILP
KNVEFAEIAPILCAGVTVYKGLKQTNARPGQWVAISGIGGLGHVAVQYAR-AMGLHVAAI
DIDDAKLELARKLGASLTVNARQ-E-DPVEVLQRDI--G-GAHGVLVTAVSNSAFGQAIG
MARRGGTIALVGLPP------GDFPTPIFDVVLKGLHIAGSIVGTRADLQEALDFAGE
>tr|A3LG39|A3LG39_PSEAE/31-307 Alcohol dehydrogenase OS=Pseudomonas aeruginosa 2192 GN=PA2G_03766 PE=3 SV=1
GQVLVKIEASGVCHTDLHAAEGDWPVKPP-------LPFIPGHEGVGYVAAVGSGV-TR-
VKEGDRVGIPWLYTACGCCEHCLTGWETLCESQ-QNTGYSVNGGYAEYVLADPNYVGILP
KNVEFAEIAPILCAGVTVYKGLKQTNARPGQWVAISGIGGLGHVAVQYAR-AMGLHVAAI
DIDDAKLELARKLGASLTVNARQ-E-DPVEVLQRDI--G-GAHGVLVTAVSNSAFGQAIG
MARRGGTIALVGLPP------GDFPTPIFDVVLKGLHIAGSIVGTRADLQEALDFAGE
>tr|A3RQY0|A3RQY0_RALSO/29-305 Alcohol dehydrogenase OS=Ralstonia solanacearum UW551 GN=RRSL_03976 PE=3 SV=1
GQILVNIRASGVCHTDLHAADGDWPVKPR-------LPFIPGHEGVGFVAAVGEGV-TA-
AKEGDRVGVPWLYTACGHCEHCLSGWETLCHDQ-QNTGYSVNGGYAEYVLADPNYVGHLP
AQVGFEEIAPILCAGVTVYKGIRMTDTRPGQWIAISGIGGLGHVAVQYAV-AMGLHVVAV
DVAPEKLALARELGARLTVDASQ-Q-DPAAVIQKEV--G-GVHGVLVTAVSRSAFGQALG
MVRRGGTVSLNGLPP------GDFPLPIFSTVLNGITVRGSIVGTRRDLQESLQFAAE
>tr|A4C7R6|A4C7R6_9GAMM/25-301 Alcohol dehydrogenase, zinc-containing OS=Pseudoalteromonas tunicata D2 GN=PTD2_06304 PE=3 SV=1
KDILVKIHACGVCHTDLHACHGDWPVKAK-------LPLVPGHEGVGEIVALGAQI-TH-
LKIGDRVGIPWLYSACGHCEYCLSGNENLCLAQ-QNAGYSVDGSYAQYCKAHGDYVIKIP
DNLTYVEAAPLFCAGVTTYKALKVANIKPGDWVAIFGVGGLGHLAVQYAV-AMGFNVVAV
DTGADKLTLAKELGAEICLDFKT-D-DVIGQILKQT--Q-GVHATICTAVSKAGFEQSYR
AIRRGGKCVLVGLPP------EDMPIPIFDTVLNGVSIIGSIVGTRQDLVECLDFAAR
>tr|A4L2Z1|A4L2Z1_LACRE/1-259 AdhP (Fragment) OS=Lactobacillus reuteri GN=lr0781 PE=3 SV=1
-----------------HVAAGDFGKKPG---------RIIGHEGVGRVSKVAPGV-TS-
LKVGDRVSIAWFFKGCGHCEYCLTGRETLCRNV-LNAGYTADGAMAEQCIVPADYAVKVP
EGLDPVEATSLTCAGVTMYKALKVADIKPGQWVSIVGAGGLSNLGIQFAHNVFGAHVIAV
DGNPDKLEAAKKNGAEILINRHD-G-DVDKQIQEKV--G-GVHAAVVTAVSPSAFDQAVD
SLRPDGKLVAVALPQ------GDMKLNIAKTVLDGIIVAGSLVGTRQDLAECFQFGAE
>tr|A4LFU2|A4LFU2_BURPS/29-305 Oxidoreductase, zinc-binding dehydrogenase family OS=Burkholderia pseudomallei 305 GN=BURPS305_6192 PE=3 SV=1
GQILVNVKASGVCHTDLHAADGDWPVKPT-------LPFIPGHEGVGFVAAVGEGV-RH-
VKEGDRVGVPWLYTACGHCEYCQTGWETLCHEQ-QNAGYSVNGSYAEYVLADPNYVGHLP
SNVAFDEIAPILCAGVTVYKGIRVTDTRPGQWIAISGIGGLGHVAVQYAK-AMGLHVVAV
DVAPQKLELARKLGAAFVVDASK-D-DPAAVIQKEI--G-GVHGVLVTAVSRGAFAQALG
MVRRGGTVSLNGLPP------GDFPLPIFSTVLNGITVRGSIVGTRRDLQESLDFAAE
>tr|A5J9J8|A5J9J8_BURMA/29-305 Oxidoreductase, zinc-binding dehydrogenase family OS=Burkholderia mallei FMH GN=BMAFMH_K0067 PE=3 SV=1
GQILVNVKASGVCHTDLHAADGDWPVKPT-------LPFIPGHEGVGFVAAVGEGV-RH-
VKEGDRVGVPWLYTACGHCEYCQTGWETLCHEQ-QNTGYSVNGSYAEYVLADPNYVGHLP
SNVAFDEIAPILCAGVTVYKGIRVTDTRPGQWIAISGIGGLGHVAVQYAK-AMGLHVVAV
DVAPQKLELARKLGATFVVDASK-D-DPAAVIQKEI--G-GVHGVLVTAVSRGAFAQALG
MVRRGGTVSLNGLPP------GDFPLPIFSTVLNGITVRGSIVGTRRDLQESLDFAAE
>tr|A5L9L5|A5L9L5_STRPN/25-302 Alcohol dehydrogenase, zinc-containing OS=Streptococcus pneumoniae SP3-BS71 GN=CGSSp3BS71_06159 PE=3 SV=1
GEALVEVEYCGVCHTDLHVAHGDFGQVPG---------RVLGHEGIGIVKEIAPDV-KS-
LKVGDRVSVAWFFEGCGTCEYCTTGRETLCRTV-KNAGYSVDGGMAEQCIVTADYAVKVP
DGLDPAQASSITCAGVTTYKAIKEAKVEPGQWVVLYGAGGLGNLAVQYAKKVFNAHVIAV
DINNDKLALAKEVGADIVINGLEVE-DVARLIKEKT-DG-GAHSAVVTAVSKVAFNQAVD
SIRAGGRVVAVGLPS------EMMELSIVKTVLDGIQVIGSLVGTRKDLEEAFQFGAE
>tr|A5LJJ1|A5LJJ1_STRPN/25-302 Alcohol dehydrogenase, zinc-containing OS=Streptococcus pneumoniae SP6-BS73 GN=CGSSp6BS73_10956 PE=3 SV=1
GEALVEVEYCGVCHTDLHVAHGDFGQVPG---------RVLGHEGIGIVKEIAPDV-KS-
LKVGDRVSVAWFFEGCGTCEYCTTGRETLCRTV-KNAGYSVDGGMAEQCIVTADYAVKVP
DGLDPAQASSITCAGVTTYKAIKEAKVEPGQWVVLYGAGGLGNLAVQYAKKVFNAHVIAV
DINNDKLALAKEVGADIVINGLEVE-DVAGLIKEKT-DG-GAHSAVVTAVSKVAFNQAVD
SVRAGGRVVAVGLPS------EMMELSIVKTVLDGIQVIGSLVGTRKDLEEAFQFGAE
>tr|A5LWU4|A5LWU4_STRPN/25-302 Alcohol dehydrogenase, zinc-containing OS=Streptococcus pneumoniae SP9-BS68 GN=CGSSp9BS68_08922 PE=3 SV=1
GEALVEVEYCGVCHTDLHVAHGDFGQVPG---------RVLGHEGIGIVKEIAPDV-KS-
LKVGDRVSVAWFFEGCGTCEYCTTGRETLCRTV-KNAGYSVDGGMAEQCIVTADYAVKVP
DGLDPAQASSITCAGVTTYKAIKEAKVEPGQWVVLYGAGGLGNLAVQYAKKVFNAHVIAV
DINNDKLALAKEVGADIVINGLEVE-DVAGLIKEKT-DG-GAHSAVVTAVSKVAFNQAVD
SVRAGGRVVAVGLPS------EMMELSIVKTVLDGIQVIGSLVGTRKDLEEAFQFGAE
>tr|A5LYN0|A5LYN0_STRPN/25-302 Alcohol dehydrogenase, zinc-containing OS=Streptococcus pneumoniae SP11-BS70 GN=CGSSp11BS70_08445 PE=3 SV=1
GEALVEVEYCGVCHTDLHVAHGDFGQVPG---------RVLGHEGIGIVKEIAPDV-KS-
LKVGDRVSVAWFFEGCGTCEYCTTGRETLCRTV-KNAGYSVDGGMAEQCIVTADYAVKVP
DGLDPAQASSITCAGVTTYKAIKEAKVEPGQWVVLYGAGGLGNLAVQYAKKVFNAHVIAV
DINNDKLTLAKEVGADIVINGLEVE-DVAGLIKEKT-DG-GAHSAVVTAVSKVAFNQAVD
SIRAGGRVVAVGLPS------EMMELSIVKTVLDGIQVIGSLVGTRKDLEEAFQFGAE
>tr|A5M4S1|A5M4S1_STRPN/25-302 Alcohol dehydrogenase, zinc-containing OS=Streptococcus pneumoniae SP14-BS69 GN=CGSSp14BS69_07715 PE=3 SV=1
GEALVEVEYCGVCHTDLHVAHGDFGQVPG---------RVLGHEGIGIVKKIAPDV-KS-
LKVGDRVSVAWFFEGCGTCEYCTTGRETLCRTV-KNAGYSVDGGMAEQCIVTADYAVKVP
DGLDPAQASSITCAGVTTYKAIKEAKVEPGQWVVLYGAGGLGNLAVQYAKKVFNAHVIAV
DINNDKLALAKEVGADIVINGLEVE-DVAGLIKEKT-DG-GAHSAVVTAVSKVAFNQAVD
SIRAGGRVVAVGLPS------EMMELSIVKTVLDGIQVIGSLVGTRKDLEEAFQFGAE
>tr|A5MDW9|A5MDW9_STRPN/25-302 Alcohol dehydrogenase, zinc-containing OS=Streptococcus pneumoniae SP18-BS74 GN=CGSSp18BS74_07670 PE=3 SV=1
GEALVEVEYCGVCHTDLHVAHGDFGQVPG---------RVLGHEGIGIVKEIAPDV-KS-
LKVGDRVSVAWFFEGCGTCEYCTTGRETLCRTV-KNAGYSVDGGMAEQCIVTADYAVKVP
DGLDPAQASSITCAGVTTYKAIKEAKVEPGQWVVLYGAGGLGNLAVQYAKKVFNAHVIAV
DINNDKLALAKEVGADIVINGLEVE-DVAGLIKEKT-DG-GAHSAVVTAVSKVAFNQAVD
SIRAGGRVVAVGLPS------EMMELSIVKTVLDGIQVIGSLVGTRKDLEEAFQFGAE
>tr|A5MLL3|A5MLL3_STRPN/25-302 Alcohol dehydrogenase, zinc-containing OS=Streptococcus pneumoniae SP19-BS75 GN=CGSSp19BS75_11893 PE=3 SV=1
GEALVEVEYCGVCHTDLHVAHGDFGQVPG---------RVLGHEGIGIVKEIAPDV-KS-
LKVGDRVSVAWFFEGCGTCEYCTTGRETLCRTV-KNAGYSVDGGMAEQCIVTADYAVKVP
DGLDPAQASSITCAGVTTYKAIKEAKVEPGQWVVLYGAGGLGNLAVQYAKKVFNAHVIAV
DINNDKLALAKEVGADIVINGLEVE-DVAGLIKEKT-DG-GAHSAVVTAVSKVAFNQAVD
SVRAGGRVVAVGLPS------ETMELSIVKTVLDGIQVIGSLVGTRKDLEEAFQFGAE
>tr|A5MS92|A5MS92_STRPN/25-302 Alcohol dehydrogenase, zinc-containing OS=Streptococcus pneumoniae SP23-BS72 GN=CGSSp23BS72_11605 PE=3 SV=1
GEALVEVEYCGICHTDLHVAHGDFGQVPG---------RVLGHEGIGIVKEIAPDV-KS-
LKVGDRVSVAWFFEGCGTCEYCTTGRETLCRTV-KNAGYSVDGGMAEQCIVTADYAVKVP
DGLDPAQASSITCAGVTTYKAIKEAKVEPGQWVVLYGAGGLGNLAVQYAKKVFNAHVIAV
DINNDKLALAKEVGADIVINGLEVE-DVAGLIKEKT-DG-GAHSAVVTAVSKVAFNQAVD
SIRAGGRVVAVGLPS------ETMELSIVKTVLDGIQVIGSLVGTRKDLEEAFQFGAE
>tr|A5TNY4|A5TNY4_BURMA/29-305 Oxidoreductase, zinc-binding dehydrogenase family OS=Burkholderia mallei 2002721280 GN=BMA721280_I0155 PE=3 SV=1
GQILVNVKASGVCHTDLHAADGDWPVKPT-------LPFIPGHEGVGFVAAVGEGV-RH-
VKEGDRVGVPWLYTACGHCEYCQTGWETLCHEQ-QNTGYSVNGSYAEYVLADPNYVGHLP
SNVAFDEIAPILCAGVTVYKGIRVTDTRPGQWIAISGIGGLGHVAVQYAK-AMGLHVVAV
DVAPQKLELARKLGATFVVDASK-D-DPAAVIQKEI--G-GVHGVLVTAVSRGAFAQALG
MVRRGGTVSLNGLPP------GDFPLPIFSTVLNGITVRGSIVGTRRDLQESLDFAAE
>tr|A5XVI5|A5XVI5_BURMA/25-301 Oxidoreductase, zinc-binding dehydrogenase family OS=Burkholderia mallei JHU GN=BMAJHU_E0083 PE=3 SV=1
GQILVNVKASGVCHTDLHAADGDWPVKPT-------LPFIPGHEGVGFVAAVGEGV-RH-
VKEGDRVGVPWLYTACGHCEYCQTGWETLCHEQ-QNTGYSVNGSYAEYVLADPNYVGHLP
SNVAFDEIAPILCAGVTVYKGIRVTDTRPGQWIAISGIGGLGHVAVQYAK-AMGLHVVAV
DVAPQKLELARKLGATFVVDASK-D-DPAAVIQKEI--G-GVHGVLVTAVSRGAFAQALG
MVRRGGTVSLNGLPP------GDFPLPIFSTVLNGITVRGSIVGTRRDLQESLDFAAE
>tr|A7M7D4|A7M7D4_ZYMMO/24-299 Alcohol dehydrogenase A OS=Zymomonas mobilis GN=adhA PE=3 SV=1
GEALLEMEYCGVCHTDLHVKNGDFGDETG---------RITGHEGIGIVKQVGEGV-TS-
LKVGDRASVAWFFKGCGHCEYCVSGNETLCRNV-ENAGYTVDGAMAEECIVVADYSVKVP
DGLDPAVASSITCAGVTTYKAVKVSQIQPGQWLAIYGLGGLGNLALQYAKNVFNAKVIAI
DVNDEQLAFAKELGADMVINPKN-E-DAAKIIQEKV--G-GAHATVVTAVAKSAFNSAVE
AIRAGGRVVAVGLPP------EKMDLSIPRLVLDGIEVLGSLVGTREDLKEAFQFAAE
>tr|A8EN77|A8EN77_BURPS/29-305 Oxidoreductase, zinc-binding dehydrogenase family OS=Burkholderia pseudomallei 406e GN=BURPS406E_D0354 PE=3 SV=1
GQILVNVKASGVCHTDLHAADGDWPVKPT-------LPFIPGHEGVGFVAAVGEGV-RH-
VKEGDRVGVPWLYTACGHCEYCQTGWETLCHEQ-QNTGYSVNGSYAEYVLADPNYVGHLP
SNVAFDEIAPILCAGVTVYKGIRVTDTRPGQWIAISGIGGLGHVAVQYAK-AMGLHVVAV
DVAPQKLELARKLGATFVVDASK-D-DPAAVIQKEI--G-GVHGVLVTAVSRGAFAQALG
MVRRGGTVSLNGLPP------GDFPLPIFSTVLNGITVRGSIVGTRRDLQESLDFAAE
>tr|A8KEF0|A8KEF0_BURPS/30-306 Oxidoreductase, zinc-binding dehydrogenase family OS=Burkholderia pseudomallei Pasteur 52237 GN=BURPSPAST_AC0279 PE=3 SV=1
GQILVNVKASGVCHTDLHAADGDWPVKPT-------LPFIPGHEGVGFVAAVGEGV-RH-
VKEGDRVGVPWLYTACGHCEYCQTGWETLCHEQ-QNTGYSVNGSYAEYVLADPNYVGHLP
SNVAFDEIAPILCAGVTVYKGIRVTDTRPGQWIAISGIGGLGHVAVQYAK-AMGLHVVAV
DVAPQKLELARKLGATFVVDASK-D-DPAAVIQKEI--G-GVHGVLVTAVSRGAFAQALG
MVRRGGTVSLNGLPP------GDFPLPIFSTVLNGITVRGSIVGTRRDLQESLDFAAE
>tr|A8TC18|A8TC18_9VIBR/25-302 Alcohol dehydrogenase, propanol-preferring OS=Vibrio campbellii AND4 GN=AND4_04076 PE=3 SV=1
RDVLVKVHACGVCHTDLHACHGDWPVKPK-------MPLVPGHEGVGEIVEVGSEI-HH-
LKAGDRVGIPWLYSACGHCDYCLEGQETLCLDQ-HNAGYSVDGGYAEFCLAHGEYVVKIP
DGISYVDAAPLFCAGVTTYKALKVTDVKPGQWVAIVGAGGLGHLAIQYAA-AMGMNVIAV
DTGDEKLALAKSLGAQHTIDFMK-E-KPSERIKDIT-NG-GVHGVVCTAVSKPAFQEAYH
SVRRGGACVLVGLPP------EEMPIPIFDTVLNGIKVIGSIVGTRKDLQECLQFAAE
>tr|A9K3F3|A9K3F3_BURMA/45-321 Alcohol dehydrogenase, zinc-containing OS=Burkholderia mallei ATCC 10399 GN=BMA10399_B1501 PE=4 SV=1
GQILVNVKASGVCHTDLHAADGDWPVKPT-------LPFIPGHEGVGFVAAVGEGV-RH-
VKEGDRVGVPWLYTACGHCEYCQTGWETLCHEQ-QNTGYSVNGSYAEYVLADPNYVGHLP
SNVAFDEIAPILCAGVTVYKGIRVTDTRPGQWIAISGIGGLGHVAVQYAK-AMGLHVVAV
DVAPQKLELARKLGATFVVDASK-D-DPAAVIQKEI--G-GVHGVLVTAVSRGAFAQALG
MVRRGGTVSLNGLPP------GDFPLPIFSTVLNGITVRGSIVGTRRDLQESLDFAAE
>tr|B0AQP4|B0AQP4_BACAN/26-302 Putative alcohol dehydrogenase, zinc-containing OS=Bacillus anthracis str. A0488 GN=BAC_2287 PE=4 SV=1
GEALVDVEYCGVCHTDLHVANHDFGNTDG---------RILGHEGVGIVTKIADDV-TS-
LKVGDRVSIAWMFQSCGRCEYCVTGRETFCREV-KNAGYSVDGGMAEQCIVTADYAVKVP
EGLDPAQASSITCAGVTTYKAIKVSDIKPGQPIVIYGCGGLGNLAIQYAKNVFGAKVIAV
DINDDKLALAKEVGADMTINPISQG-PADKIIQEEF--G-GAYAAVVTAVSKVAFNSAVD
AVRACGKVVAVGLPV------ETMDLNIPRLVLDGIEVVGSLVGTRKDLEEAFMFGAE
>tr|B0Q3H6|B0Q3H6_BACAN/26-302 Putative alcohol dehydrogenase, zinc-containing OS=Bacillus anthracis str. A0193 GN=BAQ_2313 PE=3 SV=1
GEALVDVEYCGVCHTDLHVANHDFGNTDG---------RILGHEGVGIVTKIADDV-TS-
LKVGDRVSIAWMFQSCGRCEYCVTGRETFCREV-KNAGYSVDGGMAEQCIVTADYAVKVP
EGLDPAQASSITCAGVTTYKAIKVSDIKPGQPIVIYGCGGLGNLAIQYAKNVFGAKVIAV
DINDDKLALAKEVGADMTINPISQG-PADKIIQEEF--G-GAYAAVVTAVSKVAFNSAVD
AVRACGKVVAVGLPV------ETMDLNIPRLVLDGIEVVGSLVGTRKDLEEAFMFGAE
>tr|B0QES5|B0QES5_BACAN/26-302 Putative alcohol dehydrogenase, zinc-containing OS=Bacillus anthracis str. A0442 GN=BAH_2318 PE=3 SV=1
GEALVDVEYCGVCHTDLHVANHDFGNTDG---------RILGHEGVGIVTKIADDV-TS-
LKVGDRVSIAWMFQSCGRCEYCVTGRETFCREV-KNAGYSVDGGMAEQCIVTADYAVKVP
EGLDPAQASSITCAGVTTYKAIKVSDIKPGQPIVIYGCGGLGNLAIQYAKNVFGAKVIAV
DINDDKLALAKEVGADMTINPISQG-PADKIIQEEF--G-GAYAAVVTAVSKVAFNSAVD
AVRACGKVVAVGLPV------ETMDLNIPRLVLDGIEVVGSLVGTRKDLEEAFMFGAE
>tr|B1EZ32|B1EZ32_BACAN/26-302 Putative alcohol dehydrogenase, zinc-containing OS=Bacillus anthracis str. A0389 GN=BAK_2349 PE=3 SV=1
GEALVDVEYCGVCHTDLHVANHDFGNTDG---------RILGHEGVGIVTKIADDV-TS-
LKVGDRVSIAWMFQSCGRCEYCVTGRETFCREV-KNAGYSVDGGMAEQCIVTADYAVKVP
EGLDPAQASSITCAGVTTYKAIKVSDIKPGQPIVIYGCGGLGNLAIQYAKNVFGAKVIAV
DINDDKLALAKEVGADMTINPISQG-PADKIIQEEF--G-GAYAAVVTAVSKVAFNSAVD
AVRACGKVVAVGLPV------ETMDLNIPRLVLDGIEVVGSLVGTRKDLEEAFMFGAE
>tr|B1FK66|B1FK66_9BURK/29-305 Alcohol dehydrogenase GroES domain protein OS=Burkholderia ambifaria IOP40-10 GN=BamIOP4010DRAFT_4427 PE=3 SV=1
GQILVNIKASGVCHTDLHAADGDWPVKPT-------LPFIPGHEGVGVVAAVGAGV-TH-
VREGDRVGVPWLYTACGHCEYCHTGWETLCHGQ-QNTGYSVNGSYAEYVLADPDYVGHLP
AQVAFDEIAPILCAGVTVYKGIRVTDTRPGQWLAISGIGGLGHVAVQYAR-AMGLHVAAI
DVSPAKLELARQLGAQLTIDASV-D-DPAKVIQKEI--G-GAHGVLVTAVSRSAFAQALG
MVRRGGTVALNGLPP------GDFPLPIFSTVLNGITVRGSIVGTRRDLQESLDFAAD
>tr|B1G454|B1G454_9BURK/29-305 Alcohol dehydrogenase GroES domain protein OS=Burkholderia graminis C4D1M GN=BgramDRAFT_4179 PE=3 SV=1
GQILVNVKASGVCHTDLHAADGDWPVKPA-------LPFIPGHEGVGYVAAVGDGV-TH-
VKEGDRVGVPWLYTACGHCEHCLGGWETLCHEQ-QNTGYSVNGAYAEYVLADPNYVGHLP
ASVAFEDIAPILCAGVTVYKGIRMTDTRPGQWITISGIGGLGHVAVQYAM-AMGLRVAAV
DITDDKLALARELGAELAFNALE-C-DPAAAIQKEI--G-GTHGVLVTAVSRSAFAQALG
MVRRGGTVALNGLPP------GDFPLPIFSTVLNGITVRGSIVGTRRDLQESLDFAAQ
>tr|B1GIH1|B1GIH1_BACAN/26-302 Putative alcohol dehydrogenase, zinc-containing OS=Bacillus anthracis str. A0465 GN=BAM_2312 PE=3 SV=1
GEALVDVEYCGVCHTDLHVANHDFGNTDG---------RILGHEGVGIVTKIADDV-TS-
LKVGDRVSIAWMFQSCGRCEYCVTGRETFCREV-KNAGYSVDGGMAEQCIVTADYAVKVP
EGLDPAQASSITCAGVTTYKAIKVSDIKPGQPIVIYGCGGLGNLAIQYAKNVFGAKVIAV
DINDDKLALAKEVGADMTINPISQG-PADKIIQEEF--G-GAYAAVVTAVSKVAFNSAVD
AVRACGKVVAVGLPV------ETMDLNIPRLVLDGIEVVGSLVGTRKDLEEAFMFGAE
>tr|B1H972|B1H972_BURPS/29-305 Oxidoreductase, zinc-binding dehydrogenase family OS=Burkholderia pseudomallei S13 GN=BURPSS13_X0783 PE=3 SV=1
GQILVNVKASGVCHTDLHAADGDWPVKPT-------LPFIPGHEGVGFVAAVGEGV-RH-
VKEGDRVGVPWLYTACGHCEYCQTGWETLCHEQ-QNTGYSVNGSYAEYVLADPNYVGHLP
SNVAFDEIAPILCAGVTVYKGIRVTDTRPGQWIAISGIGGLGHVAVQYAK-AMGLHVVAV
DVAPQKLELARKLGAAFVVDASK-D-DPAAVIQKEI--G-GVHGVLVTAVSRGAFAQALG
MVRRGGTVSLNGLPP------GDFPLPIFSTVLNGITVRGSIVGTRRDLQESLDFAAE
>tr|B1S2J3|B1S2J3_STRPN/25-302 Alcohol dehydrogenase, propanol-preferring OS=Streptococcus pneumoniae CDC1873-00 GN=SP187300_0386 PE=4 SV=1
GEALVEVEYCGVCHTDLHVAHGDFGQVPG---------RVLGHEGIGIVKEIAPDV-KS-
LKVGDRVSVAWFFEGCGTCEYCTTGRETLCRTV-KNAGYSVDGGMAEQCIVTADYAVKVP
DGLDPAQASSITCAGVTTYKAIKEAKVEPGQWVVLYGAGGLGNLAVQYAKKVFNAHVIAV
DINNDKLALAKEVGADIVINGLEVE-DVAGLIKEKT-DG-GAHSAVVTAVSKVAFNQAVD
SIRAGGRVVAVGLPS------EMMELSIVKTVLDGIQVIGSLVGTRKDLEEAFQFGAE
>tr|B1T9R3|B1T9R3_9BURK/29-305 Alcohol dehydrogenase GroES domain protein OS=Burkholderia ambifaria MEX-5 GN=BamMEX5DRAFT_4529 PE=4 SV=1
GQILVNIKASGVCHTDLHAADGDWPVKPT-------LPFIPGHEGVGVVAAVGAGV-TH-
VREGDRVGVPWLYTACGHCEYCHTGWETLCHGQ-QNTGYSVNGSYAEYVLADPDYVGHLP
AQVAFDEIAPILCAGVTVYKGIRVTDTRPGQWLAISGIGGLGHVAVQYAR-AMGLHVAAI
DVSPEKLELARKLGAQLTIDASA-D-DPAKVIQKEI--G-GAHGVLVTAVSRSAFAQALG
MVRRGGTVALNGLPP------GDFPLPIFSTVLNGITVRGSIVGTRRDLQESLDFAAD
>tr|B1TXD6|B1TXD6_MICLU/28-304 Alcohol dehydrogenase GroES domain protein OS=Micrococcus luteus NCTC 2665 GN=MlutDRAFT_1033 PE=4 SV=1
HEALVKLISSGVCHTDLHAMEGDWPVKPT-------PPFIPGHEGVGIVEEVGPDV-EN-
LKVGDMVGNAWLWRACGHCQYCRTGWETLCEEQ-VNGGYSVDGSFGEYMLVDARYAPVIP
EGADPMEVGPILCAGVTVYKGLKQTEVRPGQWVVISGIGGLGHIAVQYAV-AMGMRVVAV
DVADDKLALASRHGAELTVNANV-A-DPSVEIQEKI--G-GAHGVLVTAVHPQAFGQAIA
MTRRGGTIVFNGLPP------GDFPAPIFDIVLKGLTIRGSIVGTRQDMVEALEFYAA
>tr|B1UIY1|B1UIY1_BACAN/26-302 Putative alcohol dehydrogenase, zinc-containing OS=Bacillus anthracis str. A0174 GN=BAO_2262 PE=4 SV=1
GEALVDVEYCGVCHTDLHVANHDFGNTDG---------RILGHEGVGIVTKIADDV-TS-
LKVGDRVSIAWMFQSCGRCEYCVTGRETFCREV-KNAGYSVDGGMAEQCIVTADYAVKVP
EGLDPAQASSITCAGVTTYKAIKVSDIKPGQPIVIYGCGGLGNLAIQYAKNVFGAKVIAV
DINDDKLALAKEVGADMTINPISQG-PADKIIQEEF--G-GAYAAVVTAVSKVAFNSAVD
AVRACGKVVAVGLPV------ETMDLNIPRLVLDGIEVVGSLVGTRKDLEEAFMFGAE
>tr|B2DL22|B2DL22_STRPN/25-302 Alcohol dehydrogenase, propanol-preferring OS=Streptococcus pneumoniae CDC1087-00 GN=SP108700_0275 PE=4 SV=1
GEALVEVEYCGVCHTDLHVAHGDFGQVPG---------RVLGHEGIGIVKEIAPDV-KS-
LKVGDRVSVAWFFEGCGTCEYCTTGRETLCRTV-KNAGYSVDGGMAEQCIVTADYAVKVP
DGLDPAQASSITCAGVTTYKAIKEAKVEPGQWVVLYGAGGLGNLAVQYAKKVFNAHVIAV
DINNDKLALAKEVGADIVINGLEVE-DVAGLIKEKT-DG-GAHSAVVTAVSKVAFNQAVD
SVRAGGRVVAVGLPS------EMMELSIVKTVLDGIQVIGSLVGTRKDLEEAFQFGAE
>tr|B2DQ76|B2DQ76_STRPN/25-302 Alcohol dehydrogenase, propanol-preferring OS=Streptococcus pneumoniae SP195 GN=SP195_0298 PE=4 SV=1
GEALVEVEYCGVCHTDLHVAHGDFGQVPG---------RVLGHEGIGIVKEIAPDV-KS-
LKVGDRVSVAWFFEGCGTCEYCTTGRETLCRTV-KNAGYSVDGGMAEQCIVTADYAVKVP
DGLDPAQASSITCAGVTTYKAIKEAKVEPGQWVVLYGAGGLGNLAVQYAKKVFNAHVIAV
DINNDKLALAKEVGADIVINGLEVE-DVAGLIKEKT-DG-GAHSAVVTAVSKVAFNQAVD
SVRAGGRVVAVGLPS------EMMELSIVKTVLDGIQVIGSLVGTRKDLEEAFQFGAE
>tr|B2DS04|B2DS04_STRPN/25-302 Alcohol dehydrogenase, propanol-preferring OS=Streptococcus pneumoniae CDC0288-04 GN=SP28804_0249 PE=4 SV=1
GEALVEVEYCGVCHTDLHVAHGDFGQVPG---------RVLGHEGIGIVKEIAPDV-KS-
LKVGDRVSVAWFFEGCGTCEYCTTGRETLCRTV-KNAGYSVDGGMAEQCIVTADYAVKVP
DGLDPAQASSITCAGVTTYKAIKEAKVEPGQWVVLYGAGGLGNLAVQYAKKVFNAHVIAV
DINNDKLTLAKEVGADIVINGLEVE-DVAGLIKEKT-DG-GAHSAVVTAVSKVAFNQAVD
SIRAGGRVVAVGLPS------EMMELSIVKTVLDGIQVIGSLVGTRKDLEEAFQFGAE
>tr|B2E010|B2E010_STRPN/25-302 Alcohol dehydrogenase, propanol-preferring OS=Streptococcus pneumoniae CDC3059-06 GN=SP305906_0317 PE=4 SV=1
GEALVEIEYCGVCHTDLHVAHGDFGQVPG---------RVLGHEGVGIVKEIAPDV-KS-
LKVGDRVSVAWFFEGCGTCEYCTTGRETLCRTV-KNAGYSVDGGMAEQCIVTADYAVKVP
DGLDPAQASSITCAGVTTYKAIKEAKVEPGQWVVLYGAGGLGNLAVQYAKKVFNAHVIAV
DINNDKLALAKEVGADIVINGLEVE-DVAGLIKEKT-DG-GAHSAVVTAVSKVAFNQAVD
SIRAGGRVVAVGLPS------EMMELSIVKTVLDGIQVIGSLVGTRKDLEEAFQFGAE
>tr|B2HB45|B2HB45_BURPS/29-305 Oxidoreductase, zinc-binding dehydrogenase family OS=Burkholderia pseudomallei 1655 GN=BURPS1655_D1156 PE=4 SV=1
GQILVNVKASGVCHTDLHAADGDWPVKPT-------LPFIPGHEGVGFVAAVGEGV-RH-
VKEGDRVGVPWLYTACGHCEYCQTGWETLCHEQ-QNTGYSVNGSYAEYVLADPNYVGHLP
SNVAFDEIAPILCAGVTVYKGIRVTDTRPGQWIAISGIGGLGHVAVQYAK-AMGLHVVAV
DVAPQKLELARKLGATFVVDASK-D-DPAAVIQKEI--G-GVHGVLVTAVSRGAFAQALG
MVRRGGTVSLNGLPP------GDFPLPIFSTVLNGITVRGSIVGTRRDLQESLDFAAE
>tr|B2NDQ8|B2NDQ8_ECOLX/24-299 Oxidoreductase, zinc-binding dehydrogenase family OS=Escherichia coli 53638 GN=Ec53638_4834 PE=4 SV=1
GEALLKMECCGVCHTDLHVKNGDFGDKTG---------VILGHEGIGVVVEVGPGV-TS-
LKPGDRASVAWFYEGCGHCEYCNSGNETLCRSV-KNAGYSVDGGMAEECIVVADYAVKVP
DGLDSAAASSITCAGVTTYKAVKLSKIRPGQWIAIYGLGGLGNLALQYAKNVFNAKVIAI
DVNDEQLKLATEMGADLAINSRT-E-DAAKIVQEKT--G-GAHSAVVTAVAKAAFNSAVD
AVRAGGRVVAVGLPP------ESMSLDIPRLVLDGIEVVGSLVGTRQDLTEAFQFAAE
>tr|B2NQ94|B2NQ94_ECO57/24-299 Oxidoreductase, zinc-binding dehydrogenase family OS=Escherichia coli O157:H7 str. EC4196 GN=ECH7EC4196_1802 PE=4 SV=1
GEALLKMECCGVCHTDLHVKNGDFGDKTG---------VILGHEGIGVVAEVGPGV-TS-
LKPGDRASVAWFYEGCGHCEYCNSGNETLCRSV-KNAGYSVDGGMAEECIVVADYAVKVP
DGLDSAAASSITCAGVTTYKAVKLSKIRPGQWIAIYGLGGLGNLALQYAKNVFNAKVIAI
DVNDEQLKLATEMGADLAINSRT-E-DAAKIVQEKT--G-GAHAAVVTAVAKAAFNSAVD
AVRAGGRVVAVGLPP------ESMSLDIPRLVLDGIEVVGSLVGTRQDLTEAFQFAAE
>tr|B2P4V9|B2P4V9_ECO57/24-299 Oxidoreductase, zinc-binding dehydrogenase family OS=Escherichia coli O157:H7 str. EC4113 GN=ECH7EC4113_5661 PE=4 SV=1
GEALLKMECCGVCHTDLHVKNGDFGDKTG---------VILGHEGIGVVAEVGPGV-TS-
LKPGDRASVAWFYEGCGHCEYCNSGNETLCRSV-KNAGYSVDGGMAEECIVVADYAVKVP
DGLDSAAASSITCAGVTTYKAVKLSKIRPGQWIAIYGLGGLGNLALQYAKNVFNAKVIAI
DVNDEQLKLATEMGADLAINSRT-E-DAAKIVQEKT--G-GAHAAVVTAVAKAAFNSAVD
AVRAGGRVVAVGLPP------ESMSLDIPRLVLDGIEVVGSLVGTRQDLTEAFQFAAE
>tr|B2PLR5|B2PLR5_ECO57/24-299 Oxidoreductase, zinc-binding dehydrogenase family OS=Escherichia coli O157:H7 str. EC4076 GN=ECH7EC4076_5900 PE=4 SV=1
GEALLKMECCGVCHTDLHVKNGDFGDKTG---------VILGHEGIGVVAEVGPGV-TS-
LKPGDRASVAWFYEGCGHCEYCNSGNETLCRSV-KNAGYSVDGGMAEECIVVADYAVKVP
DGLDSAAASSITCAGVTTYKAVKLSKIRPGQWIAIYGLGGLGNLALQYAKNVFNAKVIAI
DVNDEQLKLATEMGADLAINSRT-E-DAAKIVQEKT--G-GAHAAVVTAVAKAAFNSAVD
AVRAGGRVVAVGLPP------ESMSLDIPRLVLDGIEVVGSLVGTRQDLTEAFQFAAE
>tr|B2Q7Q8|B2Q7Q8_9BACL/26-302 Alcohol dehydrogenase zinc-binding domain protein OS=Exiguobacterium sp. AT1b GN=EAT1bDRAFT_0076 PE=4 SV=1
GEALVDVEYCGVCHTDLHVAAGDFGDVQG---------RVLGHEGIGIVSQIADDV-KS-
LKVGDRVSIAWMYHACGRCEYCTTGRETFCRNV-QNAGYSVDGGMAEQSIVVADYAVKVP
DGLDPAQASSITCAGVTTYKAIKVADVKPGETVVIYGCGGLGNLAIQYAKHVFNAHVIAV
DLNDDKLELAKESGADLTINPSTDG-DAADIVQEKF--G-GAHAAVVTAVSKVAFNSAVN
AVRACGKVVAVGLPS------ETMDLNIPRLVLDGIEVVGSLVGTRKDLEEAFQFGAE
>tr|B2QN08|B2QN08_9CHLR/28-304 Alcohol dehydrogenase GroES domain protein OS=Chloroflexus sp. Y-400-fl GN=Chy400DRAFT_2391 PE=4 SV=1
GEIVVKIEASGLCHTDIHAAHGDWPVKPK-------LPFIPGHEGIGIVESVGAGV-TN-
VKEGDRVAIPWLGYACGECKYCASGWETLCERQ-LNTGYFLDGAHAQYAKAYAKYVGIVP
AGVSALDAAPLTCAGVTTYKAVKVSGARPSELVAIFGVGGLGHLALQYAR-IAGATVAAI
DLLDERLQTARELGADITINAST-Q-DPIEELKKW---G-GADAAICLAVSPKAFEQAYR
SLRRGGRLVFVGLPAD-----NMIQLPIFETVLNGIHVMGSIVGTRADLAETFALHAA
>tr|B3A8H0|B3A8H0_ECO57/24-299 Oxidoreductase, zinc-binding dehydrogenase family OS=Escherichia coli O157:H7 str. EC4401 GN=ECH7EC4401_4614 PE=4 SV=1
GEALLKMECCGVCHTDLHVKNGDFGDKTG---------VILGHEGIGVVAEVGPGV-TS-
LKPGDRASVAWFYEGCGHCEYCNSGNETLCRSV-KNAGYSVDGGMAEECIVVADYAVKVP
DGLDSAAASSITCAGVTTYKAVKLSKIRPGQWIAIYGLGGLGNLALQYAKNVFNAKVIAI
DVNDEQLKLATEMGADLAINSRT-E-DAAKIVQEKT--G-GAHAAVVTAVAKAAFNSAVD
AVRAGGRVVAVGLPP------ESMSLDIPRLVLDGIEVVGSLVGTRQDLTEAFQFAAE
>tr|B3AP03|B3AP03_ECO57/24-299 Oxidoreductase, zinc-binding dehydrogenase family OS=Escherichia coli O157:H7 str. EC4486 GN=ECH7EC4486_4045 PE=4 SV=1
GEALLKMECCGVCHTDLHVKNGDFGDKTG---------VILGHEGIGVVAEVGPGV-TS-
LKPGDRASVAWFYEGCGHCEYCNSGNETLCRSV-KNAGYSVDGGMAEECIVVADYAVKVP
DGLDSAAASSITCAGVTTYKAVKLSKIRPGQWIAIYGLGGLGNLALQYAKNVFNAKVIAI
DVNDEQLKLATEMGADLAINSRT-E-DAAKIVQEKT--G-GAHAAVVTAVAKAAFNSAVD
AVRAGGRVVAVGLPP------ESMSLDIPRLVLDGIEVVGSLVGTRQDLTEAFQFAAE
>tr|B3B1B1|B3B1B1_ECO57/24-299 Oxidoreductase, zinc-binding dehydrogenase family OS=Escherichia coli O157:H7 str. EC4501 GN=ECH7EC4501_2618 PE=4 SV=1
GEALLKMECCGVCHTDLHVKNGDFGDKTG---------VILGHEGIGVVAEVGPGV-TS-
LKPGDRASVAWFYEGCGHCEYCNSGNETLCRSV-KNAGYSVDGGMAEECIVVADYAVKVP
DGLDSAAASSITCAGVTTYKAVKLSKIRPGQWIAIYGLGGLGNLALQYAKNVFNAKVIAI
DVNDEQLKLATEMGADLAINSRT-E-DAAKIVQEKT--G-GAHAAVVTAVAKAAFNSAVD
AVRAGGRVVAVGLPP------ESMSLDIPRLVLDGIEVVGSLVGTRQDLTEAFQFAAE
>tr|B3BKJ6|B3BKJ6_ECO57/24-299 Oxidoreductase, zinc-binding dehydrogenase family OS=Escherichia coli O157:H7 str. EC869 GN=ECH7EC869_4900 PE=4 SV=1
GEALLKMECCGVCHTDLHVKNGDFGDKTG---------VILGHEGIGVVAEVGPGV-TS-
LKPGDRASVAWFYEGCGHCEYCNSGNETLCRSV-KNAGYSVDGGMAEECIVVADYAVKVP
DGLDSAAASSITCAGVTTYKAVKLSKIRPGQWIAIYGLGGLGNLALQYAKNVFNAKVIAI
DVNDEQLKLATEMGADLAINSRT-E-DAAKIVQEKT--G-GAHAAVVTAVAKAAFNSAVD
AVRAGGRVVAVGLPP------ESMSLDIPRLVLDGIEVVGSLVGTRQDLTEAFQFAAE
>tr|B3BWI2|B3BWI2_ECO57/24-299 Oxidoreductase, zinc-binding dehydrogenase family OS=Escherichia coli O157:H7 str. EC508 GN=ECH7EC508_4331 PE=4 SV=1
GEALLKMECCGVCHTDLHVKNGDFGDKTG---------VILGHEGIGVVAEVGPGV-TS-
LKPGDRASVAWFYEGCGHCEYCNSGNETLCRSV-KNAGYSVDGGMAEECIVVADYAVKVP
DGLDSAAASSITCAGVTTYKAVKLSKIRPGQWIAIYGLGGLGNLALQYAKNVFNAKVIAI
DVNDEQLKLATEMGADLAINSRT-E-DAAKIVQEKT--G-GAHAAVVTAVAKAAFNSAVD
AVRAGGRVVAVGLPP------ESMSLDIPRLVLDGIEVVGSLVGTRQDLTEAFQFAAE
>tr|B3H7X0|B3H7X0_ECOLX/24-299 Oxidoreductase, zinc-binding dehydrogenase family OS=Escherichia coli B7A GN=EcB7A_0233 PE=4 SV=1
GEALLKMECCGVCHTDLHVKNGDFGDKTG---------VILGHEGIGVVAEVGPGV-TS-
LKPGDRASVAWFYEGCGHCEYCNSGNETLCRSV-KNAGYSVDGGMAEECIVVADYAVKVP
DGLDSAAASSITCAGVTTYKAVKLSKIRPGQWIAIYGLGGLGNLALQYAKNVFNAKVIAI
DVNDEQLKLATEMGADLAINSRT-E-DAAKIVQEKT--G-GAHAAVVTAVAKAAFNSAVD
AVRAGGRVVAVGLPP------ESMSLDIPRLVLDGIEVVGSLVGTRQDLTEAFQFAAE
>tr|B3HUB0|B3HUB0_ECOLX/24-299 Oxidoreductase, zinc-binding dehydrogenase family OS=Escherichia coli F11 GN=EcF11_2610 PE=4 SV=1
GEALLKMECCGVCHTDLHVKNGDFGDKTG---------VILGHEGIGVVAEVGPGV-TS-
LKPGDRASVAWFYEGCGHCEYCNSGNETLCRSV-KNAGYSVDGGMAEECIVVADYAVKVP
DGLDSAAASSITCAGVTTYKAVKLSKIRPGQWIAIYGLGGLGNLALQYAKNVFNAKVIAI
DVNDEQLKLATEMGADLAINSRT-E-DAARIVQEKA--G-GAHAAVVTAVAKAAFNSAVD
AVRAGGRVVAVGLPP------ESMSLDIPRLVLDGIEVVGSLVGTRQDLTEAFQFAAE
>tr|B3I6Q6|B3I6Q6_ECOLX/24-299 Oxidoreductase, zinc-binding dehydrogenase family OS=Escherichia coli E22 GN=EcE22_5202 PE=4 SV=1
GEALLKMECCGVCHTDLHVKNGDFGDKTG---------VILGHEGIGVVAEVGPGV-TS-
LKPGDRASVAWFYEGCGHCEYCNSGNETLCRSV-KNAGYSVDGGMAEECIVVADYAVKVP
DGLDSAAASSITCAGVTTYKAVKLSKIRPGQWIAIYGLGGLGNLALQYAKNVFNAKVIAI
DVNDEQLKLATEMGADLAINSRT-E-DAAKIVQEKT--G-GAHAAVVTAVAKAAFNSAVD
AVRAGCRVVAVGLPP------ESMSLDIPRLVLDGIEVVGSLVGTRQDLTEAFQFAAE
>tr|B3IEW9|B3IEW9_ECOLX/24-299 Oxidoreductase, zinc-binding dehydrogenase family OS=Escherichia coli E110019 GN=EcE110019_4751 PE=4 SV=1
GEALLKMECCGVCHTDLHVKNGDFGDKTG---------VILGHEGIGVVAEVGPGV-TS-
LKPGDRASVAWFYEGCGHCEYCNSGNETLCRSV-KNAGYSVDGGMAEECIVVADYAVKVP
DGLDSAAASSITCAGVTTYKAVKLSKIRPGQWIAIYGLGGLGNLALQYAKNVFNAKVIAI
DVNDEQLKLATEMGADLAINSRT-E-DAAKIVQEKT--G-GAHAAVVTAVAKAAFNSAVD
AVRAGGRVVAVGLPL------ESMSLDIPRLVLDGIEVVGSLVGTRQDLTEAFQFAAE
>tr|B3J2F5|B3J2F5_BACAN/26-302 Putative alcohol dehydrogenase, zinc-containing OS=Bacillus anthracis Tsiankovskii-I GN=BATI_2182 PE=4 SV=1
GEALVDVEYCGVCHTDLHVANHDFGNTDG---------RILGHEGVGIVTKIADDV-TS-
LKVGDRVSIAWMFQSCGRCEYCVTGRETFCREV-KNAGYSVDGGMAEQCIVTADYAVKVP
EGLDPAQASSITCAGVTTYKAIKVSDIKPGQPIVIYGCGGLGNLAIQYAKNVFGAKVIAV
DINDDKLALAKEVGADMTINPISQG-PADKIIQEEF--G-GAYAAVVTAVSKVAFNSAVD
AVRACGKVVAVGLPV------ETMDLNIPRLVLDGIEVVGSLVGTRKDLEEAFMFGAE
>tr|B3WGL8|B3WGL8_ECOLX/24-299 Oxidoreductase, zinc-binding dehydrogenase family OS=Escherichia coli B171 GN=EcB171_1279 PE=4 SV=1
GEALLKMECCGVCHTDLHVKNGDFGDKTG---------VILGHEGIGVVAEVGPGV-TS-
LKPGDRASVAWFYEGCGHCEYCNSGNETLCRSV-KNAGYSVDGGMAEECIVVADYAVKVP
DGLDSAAASSITCAGVTTYKAVKLSKIRPGQWIAIYGLGGLGNLALQYAKNVFNAKVIAI
DVNDEQLKLATEMGADLAINSRT-E-DAAKIVQEKT--G-GAHAAVVTAVAKAAFNSAVD
AVRAGGRVVAVGLPP------ESMSLDIPRLVLDGIEVVGSLVGTRQDLTEAFQFAAE
>tr|B3WY04|B3WY04_SHIDY/24-299 Oxidoreductase, zinc-binding dehydrogenase family OS=Shigella dysenteriae 1012 GN=Sd1012_2093 PE=4 SV=1
GEALLKMECCGVCHTDLHVKNGDFGDKTG---------VILGHEGIGVVAEVGPGV-TS-
LKPGDRASVAWFYEGCGHCEYCNSGNETLCRSV-KNAGYSVDGGMAEECIVVADYAVKVP
DGLDSAAASSITCAGVTTYKAVKLSKIRPGQWIAIYGLGGLGNLALQYAKNVFNAKVIAI
DVNDEQLKLATEMGADLAINSRT-E-DAAQIVQEKT--G-GAHAAVVTAVAKAAFNSAVD
AVRAGGRVVAVGLPP------ESMSLDIPRLVLDGIEVVGSLVGTRQDLTEAFQFAAE
>tr|B3XAN5|B3XAN5_ECOLX/24-299 Oxidoreductase, zinc-binding dehydrogenase family OS=Escherichia coli 101-1 GN=EC1011_2118 PE=4 SV=1
GEALLKMECCGVCHTDLHVKNGDFGDKTG---------VILGHEGIGVVAEVGPGV-TS-
LKPGDRASVAWFYEGCGHCEYCNSGNETLCRSV-KNAGYSVDGGMAEECIVVADYAVKVP
DGLDSAAASSITCAGVTTYKAVKLSKIRPGQWIAIYGLGGLGNLALQYAKNVFNAKVIAI
DVNDEQLKLATEMGADLAINSHT-E-DAAKIVQEKT--G-GAHAAVVTAVAKAAFNSAVD
AVRAGGRVVAVGLPP------ESMSLDIPRLVLDGIEVVGSLVGTRQDLTEAFQFAAE
>tr|B3XPM3|B3XPM3_LACRE/26-301 Alcohol dehydrogenase GroES domain protein OS=Lactobacillus reuteri 100-23 GN=Lreu23DRAFT_4420 PE=4 SV=1
GEALVDMEYCGLCHTDLHVAAGDFGKKPG---------RIIGHEGVGRVSKVAPGV-TS-
LKVGDRVSIAWFFKGCGHCEYCLTGRETLCRNV-LNAGYTADGAMAEQCIVPADYAVKVP
EGLDPVEATSLTCAGVTMYKALKVADIKPGQWVSIVGAGGLGNLGIQFAHNVFGAHVIAV
DGNPDKLEAAKKNGAEVLINRHD-G-DVDKQIQEKV--G-GVHAAVVTAVSASAFDQAVD
SLRPDGKLVAVALPQ------GDMKLNIAKTVLDGIIVAGSLVGTRQDLAECFQFGAE
>tr|B3YCF7|B3YCF7_SALET/24-299 Alcohol dehydrogenase, propanol-preferring OS=Salmonella enterica subsp. enterica serovar Kentucky str. CVM29188 GN=SeKA_A1017
GEALLKMECCGVCHTDLHVKNGDFGDKTG---------VILGHEGIGVVAEVGPGV-TS-
LKPGDRASVAWFYEGCGHCEYCNTGNETLCRNV-KNAGYTVDGGMAEECIVVADYAVKVP
EGLDSAAASSITCAGVTTYKAVKISHIKPGQWIAIYGLGGLGNLALQYAKNVFNAKVIAI
DVNDGQLKLAEEMGADLTINSRT-E-DAAKIVQEKT--G-GAHAAVVTAVAKAAFNSAVD
AVRAGGRVVAVGLPP------EAMNLDIPRLVLDGIQVVGSLVGTRQDLTEAFQFAAE
>tr|B3YT31|B3YT31_BACCE/26-302 Putative alcohol dehydrogenase, zinc-containing OS=Bacillus cereus W GN=BCW_2208 PE=4 SV=1
GEALVDVEYCGVCHTDLHVANHDFGNTDG---------RILGHEGVGIVTKIADDV-TS-
LKVGDRVSIAWMFQSCGRCEYCVTGRETFCREV-KNAGYSVDGGMAEQCIVTADYAVKVP
EGLDPAQASSITCAGVTTYKAIKVSDIKPGQPIVIYGCGGLGNLAIQYAKNVFGAKVIAV
DINDDKLALAKEVGADMTINPISQG-PADKIIQEEF--G-GAYAAVVTAVSKVAFNSAVD
AVRACGKVVAVGLPV------ETMDLNIPRLVLDGIEVVGSLVGTRKDLEEAFMFGAE
>tr|B3ZA56|B3ZA56_BACCE/26-302 Putative alcohol dehydrogenase, zinc-containing OS=Bacillus cereus NVH0597-99 GN=BC059799_2229 PE=4 SV=1
GEALVDVEYCGVCHTDLHVANHDFGNTDG---------RILGHEGVGIVTKIADDV-TS-
LKVGDRVSIAWMFQSCGRCEYCVTGRETFCREV-KNAGYSVDGGMAEQCIVTADYAVKVP
EGLDPAQASSITCAGVTTYKAIKVSDIKPGQPIVIYGCGGLGNLAIQYAKNVFGAKVIAV
DINDDKLALAKEVGADMTINPISQG-PADKIIQEEF--G-GAYAAVVTAVSKVAFNSAVD
AVRACGKVVAVGLPV------ETMDLNIPRLVLDGIEVVGSLVGTRKDLEEAFMFGAE
>tr|B3ZUQ0|B3ZUQ0_BACCE/26-302 Putative alcohol dehydrogenase, zinc-containing OS=Bacillus cereus 03BB108 GN=BC03BB108_2192 PE=4 SV=1
GEALVDVEYCGVCHTDLHVANHDFGNTDG---------RILGHEGVGIVMKIADDV-TS-
LKVGDRVSIAWMFQSCGRCEYCVTGRETFCREV-KNAGYSVDGGMAEQCIVTADYAVKVP
EGLDPAQASSITCAGVTTYKAIKVSDIKPGQPIVIYGCGGLGNLAIQYAKNVFGAKVIAV
DINDDKLALAKEVGADMTINPISQG-PADKIIQEEF--G-GAYAAVVTAVSKVAFNSAVD
AVRACGKVVAVGLPV------ETMDLNIPRLVLDGIEVVGSLVGTRKDLEEAFMFGAE
>tr|B3ZZX5|B3ZZX5_SALNE/24-299 Alcohol dehydrogenase, propanol-preferring OS=Salmonella enterica subsp. enterica serovar Newport str. SL317 GN=SNSL317_A0575 P
GEALLKMECCGVCHTDLHVKNGDFGDKTG---------VILGHEGIGVVAEVGPGV-TS-
LKPGDRASVAWFYEGCGHCEYCNTGNETLCRNV-KNAGYTVDGGMAEECIVVADYAVKVP
EGLDSAAASSITCAGVTTYKAVKISHIKPGQWIAIYGLGGLGNLALQYAKNVFNAKVIAI
DVNDGQLKLAEEMGADLTINSRT-E-DAAKIVQEKT--G-GAHAAVVTAVAKAAFNSAVD
AVRAGGRVVAVGLPP------EAMNLDIPRLVLDGIQVVGSLVGTRQDLTEAFQFAAE
>tr|B4AZV7|B4AZV7_9CHRO/25-301 Alcohol dehydrogenase GroES domain protein OS=Cyanothece sp. PCC 7822 GN=Cyan7822DRAFT_1489 PE=4 SV=1
GQVLVKIVASGVCHTDLHAADGDWPFKPN-------PPFIPGHEGVGYVVKVGEGV-TR-
LSEGMRVGIPWLHSACQACEYCYTGWETLCASQ-QCTGYTVNGAFAEYALAQAAFVGHIP
DELDYIDAAPILCAGVTTYKGLKETEAKPGEWVVISGIGGLGHLAVQYAV-AMGLHVVAL
DTRDDKLELASQLGADLTVNVKK-L-DPVEIVQKEI--G-GAHGCLVTAVSVPAFRQAIG
TLRRKGTCALVGLPP------GEFPAPIFEMVIKRITIRGSIVGTRQDLQECLQFAAQ
>tr|B4WDP2|B4WDP2_9CAUL/29-307 Alcohol dehydrogenase GroES-like domain family OS=Brevundimonas sp. BAL3 GN=BBAL3_1702 PE=4 SV=1
GQIQVKIEASGVCHTDLHAAEGDWPVKPN-------PPFIPGHEGVGYVSAVGAGV-TL-
VKEGDRVGVPWLYSACGHCKHCLGGWETLCHDQ-QNTGYSVNGGFAEYAIADPNYVGHLP
ANVSFTDIAPILCAGVTVYKGLKMTDTKPGDWVVISGIGGLGHVAVQYAK-AMGLNVAAV
DVDDAKLDLARRLGATVTVNAKTSN-DPAADIKAQT-DG-GAQGVLVTAVSPKAFEQAVN
MTSRGATVALNGLPP------GDFPLSIFDMVLNGTTVRGSIVGTRLDLQEALQFAAD
>tr|B5C0X7|B5C0X7_SALET/24-299 Alcohol dehydrogenase, propanol-preferring OS=Salmonella enterica subsp. enterica serovar Saintpaul str. SARA23 GN=SeSPA_A2122
GEALLKMECCGVCHTDLHVKNGDFGDKTG---------VILGHEGIGVVAEVGPGV-TS-
LKPGDRASVAWFYEGCGHCEYCNTGNETLCRNV-KNAGYTVDGGMAEECIVVADYAVKVP
EGLDSAAASSITCAGVTTYKAVKISHIKPGQWIAIYGLGGLGNLALQYAKNVFNAKVIAI
DVNDGQLKLAEEMGADLTINSRT-E-DAAKIVQEKT--G-GAHAAVVTAVAKAAFNSAVD
AVRAGGRVVAVGLPP------EAMNLDIPRLVLDGIQVVGSLVGTRQDLTEAFQFAAE
>tr|B5CAP6|B5CAP6_SALET/24-299 Alcohol dehydrogenase, propanol-preferring OS=Salmonella enterica subsp. enterica serovar Schwarzengrund str. SL480 GN=SeSB_A19
GEALLKMECCGVCHTDLHVKNGDFGDKTG---------VILGHEGIGVVAEVGPGV-TS-
LKPGDRASVAWFYEGCGHCEYCNTGNETLCRNV-KNAGYTVDGGMAEECIVVADYAVKVP
EGLDSAAASSITCAGVTTYKAVKISHIKPGQWIAIYGLGGLGNLALQYAKNVFNAKVIAI
DVNDGQLKLAEEMGADLTINSRT-E-DAAKIVQEKT--G-GAHAAVVTAVAKAAFNSAVD
AVRAGGRVVAVGLPP------EAMNLDIPRLVLDGIQVVGSLVGTRQDLTEAFQFAAE
>tr|B5I3J5|B5I3J5_9ACTO/25-301 Alcohol dehydrogenase OS=Streptomyces sviceus ATCC 29083 GN=SSEG_06339 PE=4 SV=1
GQVRVRVEASGLCHTDIHAARGDWPVKPN-------PPFVPGHEGVGLVEKLGAGV-AH-
LSVGQRVAVPWLGKACGRCEHCLSGWETLCEGQ-INTGYGCDGGYAEKMLAWADFAQPVP
DGVTAVDAAPLTCAGVTTYKALKVAGVRPTQLVAISGVGGLGHLAVQYAK-IVGAQVAAI
DVTDEKLDLAAELGADLVIDARK-D-DVGEALKRY---G-GAHAAIALAVNEEAFTAVNS
GLRRGGKLVMVALPAH-----GTIRVPIFDTVLNGTSVIGSIVGTRQDLAEVFQLHAA
>tr|B5MJD9|B5MJD9_SALET/24-299 Alcohol dehydrogenase, propanol-preferring OS=Salmonella enterica subsp. enterica serovar Saintpaul str. SARA29 GN=SeSPB_A1736
GEALLKMECCGVCHTDLHVKNGDFGDKTG---------VILGHEGIGVVAEVGPGV-TS-
LKPGDRASVAWFYEGCGHCEYCNTGNETLCRNV-KNAGYTVDGGMAEECIVVADYAVKVP
EGLDSAAASSITCAGVTTYKAVKISHIKPGQWIAIYGLGGLGNLALQYAKNVFNAKVIAI
DVNDGQLKLAEEMGADLTINSRT-E-DAAKIVQEKT--G-GAHAAVVTAVAKAAFNSAVD
AVRAGGRVVAVGLPP------EAMNLDIPRLVLDGIQVVGSLVGTRQDLTEAFQFAAE
>tr|B5N222|B5N222_SALET/24-299 Alcohol dehydrogenase, propanol-preferring OS=Salmonella enterica subsp. enterica serovar 4,[5],12:i:- str. CVM23701 GN=SeI_A31
GEALLKMECCGVCHTDLHVKNGDFGDKTG---------VILGHEGIGVVAEVGPGV-TS-
LKPGDRASVAWFYEGCGHCEYCNTGNETLCRNV-KNAGYTVDGGMAEECIVVADYAVKVP
EGLDSAAASSITCAGVTTYKAVKISHIKPGQWIAIYGLGGLGNLALQYAKNVFNAKVIAI
DVNDGQLKLAEEMGADLTINSRT-E-DAAKIVQEKT--G-GAHAAVVTAVAKAAFNSAVD
AVRAGGRVVAVGLPP------EAMNLDIPRLVLDGIQVVGSLVGTRQDLTEAFQFAAE
>tr|B5NB57|B5NB57_SALET/24-299 Alcohol dehydrogenase, propanol-preferring OS=Salmonella enterica subsp. enterica serovar Javiana str. GA_MM04042433 GN=SeJ_A18
GEALLKMECCGVCHTDLHVKNGDFGDKTG---------VILGHEGIGVVAEVGPGV-TS-
LKPGDRASVAWFYEGCGHCEYCNTGNETLCRNV-KNAGYTVDGGMAEECIVVADYAVKVP
EGLDSAAASSITCAGVTTYKAVKISHIKPGQWIAIYGLGGLGNLALQYAKNVFNAKVIAI
DVNDGQLKLAEEMGADLTINSRT-E-DAAKIVQEKT--G-GAHAAVVTAVAKAAFNSAVD
AVRAGGRVVAVGLPP------EAMNLDIPRLVLDGIQVVGSLVGTRQDLTEAFQFAAE
>tr|B5NLC4|B5NLC4_SALET/24-299 Alcohol dehydrogenase, propanol-preferring OS=Salmonella enterica subsp. enterica serovar Kentucky str. CDC 191 GN=SeKB_A1701 P
GEALLKMECCGVCHTDLHVKNGDFGDKTG---------VILGHEGIGVVAEVGPGV-TS-
LKPGDRASVAWFYEGCGHCEYCNTGNETLCRNV-KNAGYTVDGGMAEECIVVADYAVKVP
EGLDSAAASSITCAGVTTYKAVKISHIKPGQWIAIYGLGGLGNLALQYAKNVFNAKVIAI
DVNDGQLKLAEEMGADLTINSRT-E-DAAKIVQEKT--G-GAHAAVVTAVAKAAFNSAVD
AVRAGGRVVAVGLPP------EAMNLDIPRLVLDGIQVVGSLVGTRQDLTEAFQFAAE
>tr|B5P019|B5P019_SALET/24-299 Alcohol dehydrogenase, propanol-preferring OS=Salmonella enterica subsp. enterica serovar Heidelberg str. SL486 GN=SeHB_A1676 P
GEALLKMECCGVCHTDLHVKNGDFGDKTG---------VILGHEGIGVVAEVGPGV-TS-
LKPGDRASVAWFYEGCGHCEYCNTGNETLCRNV-KNAGYTVDGGMAEECIVVADYAVKVP
EGLDSAAASSITCAGVTTYKAVKISHIKPGQWIAIYGLGGLGNLALQYAKNVFNAKVIAI
DVNDGQLKLAEEMGADLTINSRT-E-DAAKIVQEKT--G-GAHAAVVTAVAKAAFNSAVD
AVRAGGRVVAVGLPP------EAMNLDIPRLVLDGIQVVGSLVGTRQDLTEAFQFAAE
>tr|B5PE28|B5PE28_SALET/24-299 Alcohol dehydrogenase, propanol-preferring OS=Salmonella enterica subsp. enterica serovar Weltevreden str. HI_N05-537 GN=SeW_A1
GEALLKMECCGVCHTDLHVKNGDFGDKTG---------VILGHEGIGVVAEVGPGV-TS-
LKPGDRASVAWFYEGCGHCEYCNTGNETLCRNV-KNAGYTVDGGMAEECIVVADYAVKVP
EGLDSAAASSITCAGVTTYKAVKISHIKPGQWIAIYGLGGLGNLALQYAKNVFNAKVIAI
DVNDGQLKLAEEMGADLTINSRT-E-DAAKIVQEKT--G-GAHAAVVTAVAKAAFNSAVD
AVRAGGRVVAVGLPP------EAMNLDIPRLVLDGIQVVGSLVGTRQDLTEAFQFAAE
>tr|B5PPX1|B5PPX1_SALHA/24-299 Alcohol dehydrogenase, propanol-preferring OS=Salmonella enterica subsp. enterica serovar Hadar str. RI_05P066 GN=SeH_A2221 PE=
GEALLKMECCGVCHTDLHVKNGDFGDKTG---------VILGHEGIGVVAEVGPGV-TS-
LKPGDRASVAWFYEGCGHCEYCNTGNETLCRNV-KNAGYTVDGGMAEECIVVADYAVKVP
EGLDSAAASSITCAGVTTYKAVKISHIKPGQWIAIYGLGGLGNLALQYAKNVFNAKVIAI
DVNDGQLKLAEEMGADLTINSRT-E-DAAKIVQEKT--G-GAHAAVVTAVAKAAFNSAVD
AVRAGGRVVAVGLPP------EAMNLDIPRLVLDGIQVVGSLVGTRQDLTEAFQFAAE
>tr|B5QBR5|B5QBR5_SALVI/24-299 Alcohol dehydrogenase, propanol-preferring OS=Salmonella enterica subsp. enterica serovar Virchow str. SL491 GN=SeV_A0510 PE=4
GEALLKMECCGVCHTDLHVKNGDFGDKTG---------VILGHEGIGVVAEVGPGV-TS-
LKPGDRASVAWFYEGCGHCEYCNTGNETLCRNV-KNAGYTVDGGMAEECIVVADYAVKVP
EGLDSAAASSITCAGVTTYKAVKISHIKPGQWIAIYGLGGLGNLALQYAKNVFNAKVIAI
DVNDGQLKLAEEMGADLTINSRT-E-DAAKIVQEKT--G-GAHAAVVTAVAKAAFNSAVD
AVRAGGRVVAVGLPP------EAMNLDIPRLVLDGIQVVGSLVGTRQDLTEAFQFAAE
>tr|B5RX69|B5RX69_RALSO/29-305 Propanol-preferring alcohol dehydrogenase protein OS=Ralstonia solanacearum GN=adhA PE=4 SV=1
GQILVNIRASGVCHTDLHAADGDWPVKPR-------LPFIPGHEGVGFVAAVGEGV-TA-
VKEGDRVGVPWLYTACGHCEHCLSGWETLCHDQ-QNTGYSVNGGYAEYVLADPNYVGHLP
AQVGFEEIAPILCAGVTVYKGIRMTDTRPGQWIAISGIGGLGHVAVQYAV-AMGLHVVAV
DVAPEKLALARELGARLTVDASQ-Q-DPAAVIQKEV--G-GVHGVLVTAVSRSAFGQALG
MVRRGGTVSLNGLPP------GDFPLPIFSTVLNGITVRGSIVGTRRDLQESLQFAAE
>tr|B5SK54|B5SK54_RALSO/29-305 Propanol-preferring alcohol dehydrogenase protein OS=Ralstonia solanacearum IPO1609 GN=adhA PE=4 SV=1
GQILVNIRASGVCHTDLHAADGDWPVKPR-------LPFIPGHEGVGFVAAVGEGV-TA-
AKEGDRVGVPWLYTACGHCEHCLSGWETLCHDQ-QNTGYSVNGGYAEYVLADPNYVGHLP
AQVGFEEIAPILCAGVTVYKGIRMTDTRPGQWIAISGIGGLGHVAVQYAV-AMGLHVVAV
DVAPEKLALARELGARLTVDASQ-Q-DPAAVIQKEV--G-GVHGVLVTAVSRSAFGQALG
MVRRGGTVSLNGLPP------GDFPLPIFSTVLNGITVRGSIVGTRRDLQESLQFAAE
>tr|B5UU65|B5UU65_BACCE/26-302 Putative alcohol dehydrogenase, zinc-containing OS=Bacillus cereus AH1134 GN=BCAH1134_2230 PE=4 SV=1
GEALVDVEYCGVCHTDLHVANHDFGNTDG---------RILGHEGVGIVTKIADDV-TS-
LKIGDRVSIAWMFQSCGRCEYCVTGRETFCREV-KNAGYSVDGGMAEQCIVTADYAVKVP
EGLDPAQASSITCAGVTTYKAIKVSDIKPSQPIVIYGCGGLGNLAIQYAKNVFGAKVIAV
DINDDKLALAKEVGADMTINPISQG-PADKIVQEEF--G-GAYAAVVTAVSKVAFNSAVD
AVRACGKVVAVGLPV------ETMDLNIPRLVLDGIEVVGSLVGTRKDLEEAFMFGAE
>tr|B5V067|B5V067_BACCE/26-302 Putative alcohol dehydrogenase, zinc-containing OS=Bacillus cereus H3081.97 GN=BCH308197_2295 PE=4 SV=1
GEALVDVEYCGVCHTDLHVANHDFGNTDG---------RILGHEGIGIVTKIADDV-TS-
LKVGDRVSIAWMFQSCGRCEYCVTGRETFCREV-KNAGYSVDGGMAEQCIVTADYAVKVP
EGLDPAQASSITCAGVTTYKAIKVSNIKPGQPIVIYGCGGLGNLAIQYAKNVFGAKVIAV
DINDDKLALAKEVGADMTINPISQG-PADKIVQDEF--G-GAYAAVVTAVSKVAFNSAVD
AVRACGKVVAVGLPV------ETMDLNIPRLVLDGIEVVGSLVGTRKDLEEAFMFGAE
>tr|B5WQB6|B5WQB6_9BURK/29-305 Alcohol dehydrogenase GroES domain protein OS=Burkholderia sp. H160 GN=BH160DRAFT_5269 PE=4 SV=1
GQILVSIKASGVCHTDLHAADGDWPVKPT-------LPFIPGHEGVGFVAAAGSGV-TN-
VKEGDRVGVPWLYTACGYCEHCQSGWETLCHDQ-QNTGYSVNGAYAEYVLADPNYVGHLP
QQIAFDEIAPILCAGVTVYKGIRVTDTRAGQWLAISGIGGLGHVAVQYAI-AMGLHVVAV
DVSEDKLALARELGAHLAIDASR-T-DPAAIIQKEL--G-GVHGVLVTAVSRSAFAQALG
MVRRGGTVALNGLPP------GDFPLPIFSTVLNGITVRGSIVGTRRDLQESLDFAAE
>tr|B5ZEB9|B5ZEB9_GLUDA/29-305 Alcohol dehydrogenase GroES domain protein OS=Gluconacetobacter diazotrophicus (strain ATCC 49037 / DSM 5601 / PAl5) GN=Gdia_07
DQILVKMDACGVCHTDLHAARGDWPVKPN-------PPFIPGHEGVGHVVSVGSAV-KW-
VKLGDVVGVPWLYSACGHCEHCLGGWETLCASQ-DDTGYTVNGCFAEYVVADPSYVAHLP
KTIDPLQVAPVLCAGLTVYKGLKMTDTKPGDWVAVSGVGGLGQMAVQYGV-AMGMNVIAV
DIDDEKLATAKALGAALTVNARA-T-DPAPFIQSQV--G-GAHGALVTAVSRSAFSQAMG
FARRGGTIVLNGLPP------GEFPISIFDMVMAGTTVRGSIVGTRLDMIEAVSFFAD
>tr|B6FCA0|B6FCA0_9ENTR/35-310 Putative uncharacterized protein OS=Enterobacter cancerogenus ATCC 35316 GN=ENTCAN_02366 PE=4 SV=1
GEALLKMECCGVCHTDLHVKNGDFGDKTG---------VILGHEGIGIVKEIGPGV-NS-
LKVGDRASVAWFFEGCGHCEYCNAGNETLCRSV-KNAGYSVDGGMAEECIVTADYAVKVP
DGLGSAAASSITCAGVTTYKAVKISTIKPGQWIAIYGLGGLGNLALQYAKNVFNAKVIAI
DVNDEQLKLAASMGADLTINSRN-E-DAAKVIQEKT--G-GAHAAVVTAVAKAAFNSAVD
AVRAGGRVVAVGLPP------EAMSLDIPRLVLDGIQVVGSLVGTRQDLVEAFQFAAE
>tr|B6QYA9|B6QYA9_9RHOB/28-303 Alcohol dehydrogenase OS=Pseudovibrio sp. JE062 GN=PJE062_1671 PE=4 SV=1
DTVVVKIEATGVCHTDLHAAEGDWPVKPT-------PAFIPGHEGVGIVVEKGRNV-TS-
VKEGDRVGIPWLHTACRCCRHCVDGWETLCENQ-QNSGYSVNGSFAEYAVADPNFVAHLP
KELEFAPAAPILCAGVTVYKGLKETETKPGQTVVISGIGGLGHLAVQYAK-AMGLHVIAV
DIAEDKLELAKSLGADMTLNAFK-C-DPVAEVQAG---G-GAEGVLVTAVAGKSFQQGVG
MLARGGTMSLVGLPP------EDFPLNIFDMVLNRKTLRGSIVGTRNDLRESLEFAGD
>tr|B7A2Q2|B7A2Q2_ECO57/24-299 Oxidoreductase, zinc-binding dehydrogenase family OS=Escherichia coli O157:H7 str. TW14588 GN=ESCCO14588_3645 PE=4 SV=1
GEALLKMECCGVCHTDLHVKNGDFGDKTG---------VILGHEGIGVVAEVGPGV-TS-
LKPGDRASVAWFYEGCGHCEYCNSGNETLCRSV-KNAGYSVDGGMAEECIVVADYAVKVP
DGLDSAAASSITCAGVTTYKAVKLSKIRPGQWIAIYGLGGLGNLALQYAKNVFNAKVIAI
DVNDEQLKLATEMGADLAINSRT-E-DAAKIVQEKT--G-GAHAAVVTAVAKAAFNSAVD
AVRAGGRVVAVGLPP------ESMSLDIPRLVLDGIEVVGSLVGTRQDLTEAFQFAAE
>tr|B7CQN5|B7CQN5_BURPS/29-305 Oxidoreductase, zinc-binding dehydrogenase family OS=Burkholderia pseudomallei 576 GN=BUC_6923 PE=4 SV=1
GQILVNVKASGVCHTDLHAADGDWPVKPT-------LPFIPGHEGVGFVAAVGEGV-RH-
VKEGDRVGVPWLYTACGHCEYCQTGWETLCHEQ-QNTGYSVNGSYAEYVLADPNYVGHLP
SNVAFDEIAPILCAGVTVYKGIRVTDTRPGQWIAISGIGGLGHVAVQYAK-AMGLHVVAV
DVAPQKLELARKLGAAFVVDASK-D-DPAAVIQKEI--G-GVHGVLVTAVSRGAFAQALG
MVRRGGTVSLNGLPP------GDFPLPIFSTVLNGITVRGSIVGTRRDLQESLDFAAE
>tr|B7D8C9|B7D8C9_9BURK/30-306 Alcohol dehydrogenase GroES domain protein OS=Diaphorobacter sp. TPSY GN=DtpsyDRAFT_2742 PE=4 SV=1
DQILVKIEASGVCHTDLHAAEGDWPVKPN-------PPFIPGHEGVGFVAAVGANV-KH-
VKEGDRVGVPWLHSACGCCTHCLGGWETLCESQ-SNTGYSVNGGFADYALADPNYVGHLP
KDVGFVDIAPVLCAGVTVYKGLKVTDTKPGDWVAISGIGGLGHMAVQYAR-AMGLNVAAV
DVDDNKLALARQLGASVTVNARD-T-DPAAFLQKEI--G-GAHGALVTAVSPKAFEQALG
MVRRGGTVSLNGLPP------GNFPLPIFDMVLRGVTVRGSIVGTRLDLQESLDFAAR
>tr|B7GIH5|B7GIH5_9BACI/41-317 Zn-dependent alcohol dehydrogenase OS=Anoxybacillus flavithermus WK1 GN=adhA PE=4 SV=1
GEVLVRIKACGVCHTDLHAAHGDWPVKPK-------LPLIPGHEGVGVIEEVGPGV-TH-
LKVGDRVGIPWLYSACGHCDYCLSGQETLCEHQ-QNAGYSVDGGYAEYCRAAADYVVKIP
DNLSFQEAAPIFCAGVTTYKALKVTGAKPGEWVAIYGIGGLGHVAVQYAK-AMGLNVVAV
DLGDEKLELAKQLGADLIVNPKH-E-DAAQWMKEKV--G-GVHAAVVTAVSKTAFESAYK
AIRRGGACVLVGLPP------EEMPVPIFDTVLNGVKIIGSIVGTRKDLQEALQFAAE
>tr|B7H525|B7H525_BACCE/26-302 Putative alcohol dehydrogenase, zinc-containing OS=Bacillus cereus B4264 GN=BCB4264_A2248 PE=4 SV=1
GEALVDVEYCGVCHTDLHVANHDFGNTDG---------RILGHEGVGIVTKIADDV-TS-
LKIGDRVSIAWMFQSCGRCEYCVTGRETFCREV-KNAGYSVDGGMAEQCIVTADYAVKVP
EGLDPAQASSITCAGVTTYKAIKVSDIKPSQPIVIYGCGGLGNLAIQYAKNVFGAKVIAV
DINDDKLALAKEVGADMTINPISQG-PADKIVQEEF--G-GAYAAVVTAVSKVAFNSAVD
AVRACGKVVAVGLPV------ETMDLNIPRLVLDGIEVVGSLVGTRKDLEEAFMFGAE
>tr|B7HQ62|B7HQ62_BACCE/26-302 Putative alcohol dehydrogenase, zinc-containing OS=Bacillus cereus AH187 GN=BCAH187_A2378 PE=4 SV=1
GEALVDVEYCGVCHTDLHVANHDFGNTDG---------RILGHEGIGIVTKIADDV-TS-
LKVGDRVSIAWMFQSCGRCEYCVTGRETFCREV-KNAGYSVDGGMAEQCIVTADYAVKVP
EGLDPAQASSITCAGVTTYKAIKVSNIKPGQPIVIYGCGGLGNLAIQYAKNVFGAKVIAV
DINDDKLALAKEVGADMTINPISQG-PADKIVQDEF--G-GAYAAVVTAVSKVAFNSAVD
AVRACGKVVAVGLPV------ETMDLNIPRLVLDGIEVVGSLVGTRKDLEEAFMFGAE
>tr|B7IVA2|B7IVA2_BACCE/26-302 Putative alcohol dehydrogenase, zinc-containing OS=Bacillus cereus G9842 GN=BCG9842_B3075 PE=4 SV=1
GEALVDVEYCGVCHTDLHVANHDFGNTDG---------RILGHEGVGIVTKIADDV-NS-
LKIGDRVSIAWMFQSCGRCEYCVTGRETFCREV-KNAGYSVDGGMAEQCIVTADYAVKVP
EGLDPAQASSITCAGVTTYKAIKVSDIKPGQPIVIYGCGGLGNLAIQYAKNVFGAKVIAV
DINDDKLALAKEVGADMTINPISQG-PADKIVQEEL--G-GAYAAVVTAVSKVAFNSAVD
AVRACGKVVAVGLPV------ETMDLNIPRLVLDGIEVVGSLVGTRKDLEEAFMFGAE
>tr|B7JMJ5|B7JMJ5_BACCE/26-302 Putative alcohol dehydrogenase, zinc-containing OS=Bacillus cereus AH820 GN=BCAH820_2293 PE=4 SV=1
GEALVDVEYCGVCHTDLHVANHDFGNTDG---------RILGHEGVGIVTKIADDV-TS-
LKVGDRVSIAWMFQSCGRCEYCVTGRETFCREV-KNAGYSVDGGMAEQCIVTADYAVKVP
EGLDPAQASSITCAGVTTYKAIKVSDIKPGQPIVIYGCGGLGNLAIQYAKNVFGAKVIAV
DINDDKLALAKEVGADMTINPISQG-PADKIIQEEF--G-GAYAAVVTAVSKVAFNSAVD
AVRACGKVVAVGLPV------ETMDLNIPRLVLDGIEVVGSLVGTRKDLEEAFMFGAE
>tr|B7L7H8|B7L7H8_ECOLX/24-299 Alcohol dehydrogenase, 1-propanol preferring OS=Escherichia coli GN=adhP PE=4 SV=1
GEALLKMECCGVCHTDLHVKNGDFGDKTG---------VILGHEGIGVVAEVGPGV-TS-
LKPGDRASVAWFYEGCGHCEYCNSGNETLCRSV-KNAGYSVDGGMAEECIVVADYAVKVP
DGLDSAAASSITCAGVTTYKAVKLSKIRPGQWIAIYGLGGLGNLALQYAKNVFNAKVIAI
DVNDEQLKLATEMGADLAINSRT-E-DAAKIVQEKT--G-GAHAAVVTAVAKAAFNSAVD
AVRAGGRVVAVGLPP------ESMSLDIPRLVLDGIEVVGSLVGTRQDLTEAFQFAAE
>tr|B7LQX0|B7LQX0_ESCFE/24-299 Alcohol dehydrogenase, 1-propanol preferring OS=Escherichia fergusonii GN=adhP PE=4 SV=1
GEALLKMECCGVCHTDLHVKNGDFGDKTG---------VILGHEGIGVVAEVGPGV-TS-
LKPGDRASVAWFYEGCGHCEYCNSGNETLCRSV-KNAGYSVDGGMAEECIVVADYAVKVP
DGLDSAAASSITCAGVTTYKAVKLSKIRPGQWIAIYGLGGLGNLALQYAKNVFNAKVIAI
DVNDEQLKLATEIGADLAINSRT-E-DAAKIVQEKT--G-GAHAAVVTAVAKAAFNSAVD
AVRAGGRVVAVGLPP------ESMSLDIPRLVLDGIEVVGSLVGTRQDLTEAFQFAAE
>tr|B7MMW0|B7MMW0_ECOLX/24-299 Alcohol dehydrogenase, 1-propanol preferring OS=Escherichia coli GN=adhP PE=4 SV=1
GEALLKMECCGVCHTDLHVKNGDFGDKTG---------VILGHEGIGVVAEVGPGV-TS-
LKPGDRASVAWFYEGCGHCEYCNSGNETLCRSV-KNAGYSVDGGMAEECIVVADYAVKVP
DGLDSAAASSITCAGVTTYKAVKLSKIRPGQWIAIYGLGGLGNLALQYAKNVFNAKVIAI
DVNDEQLKLATEMGADLAINSRT-E-DAARIVQEKA--G-GAHAAVVTAVAKAAFNSAVD
AVRAGGRVVAVGLPP------ESMSLDIPRLVLDGIEVVGSLVGTRQDLTEAFQFAAE
>tr|B7URL8|B7URL8_ECO27/24-299 Alcohol dehydrogenase, 1-propanol preferring OS=Escherichia coli O127:H6 str. E2348/69 GN=adhP PE=4 SV=1
GEALLKMECCGVCHTDLHVKNGDFGDKTG---------VILGHEGIGVVAEVGPGV-TS-
LKPGDRASVAWFYEGCGHCEYCNSGNETLCRSV-KNAGYSVDGGMAEECIVVADYAVKVP
DGLDSAAASSITCAGVTTYKAVKLSKIRPGQWIAIYGLGGLGNLALQYAKNVFNAKVIAI
DVNDEQLKLATEMGADLAINSRT-E-DAARIVQEKA--G-GAHAAVVTAVAKAAFNSAVD
AVRAGGRVVAVGLPP------ESMSLDIPRLVLDGIEVVGSLVGTRQDLTEAFQFAAE
>tr|B7V5W8|B7V5W8_PSEAE/31-307 Alcohol dehydrogenase OS=Pseudomonas aeruginosa LESB58 GN=adhA PE=4 SV=1
GQVLVKIEASGVCHTDLHAAEGDWPVKPP-------LPFIPGHEGVGYVAAVGSGV-TR-
VKEGDRVGIPWLYTACGCCEHCLTGWETLCESQ-QNTGYSVNGGYAEYVLADPNYVGILP
KNVEFAEIAPILCAGVTVYKGLKQTNARPGQWVAISGIGGLGHVAVQYAR-AMGLHVAAI
DIDDAKLELARKLGASLTVNARQ-E-DPVEVLQRDI--G-GAHGVLVTAVSNSAFGQAIG
MARRGGTIALVGLPP------GDFPTPIFDVVLKGLHIAGSIVGTRADLQEALDFAGE
>tr|Q0YLM5|Q0YLM5_9DELT/30-306 Alcohol dehydrogenase superfamily, zinc-containing:Alcohol dehydrogenase, zinc-containing OS=Geobacter sp. FRC-32 GN=GeobDRAFT_
GQVLVRVMASGVCHTDLHAADGDWPVKPK-------LPFIPGHEGAGYVAAVGPGV-TV-
LKEGDRVGVAWLHSACGHCDYCLTGWETLCQQQ-DNTGYSVDGAYAEYVLAPAAYVARIP
DGLDFTEAAPILCAGVTTYKGLKQTDTKAGDWVAIVGIGGLGHMAVQYAK-AMGLHVAAV
DISEEKLELARSLGAELIVNAEK-T-DAATMIQKQV--G-GAHGVLVTAVSPRIFRQSLD
MLRRGGTCTLVGLPP------GEFPMPIFDIVLKGITVRGSIVGTRKDLQECLQFAAE
>tr|Q1NBV9|Q1NBV9_9SPHN/29-305 Zinc-containing alcohol dehydrogenase superfamily:Zinc-containing alcohol dehydrogenase OS=Sphingomonas sp. SKA58 GN=SKA58_1867
GQILVKIAATGVCHTDLHAAEGDWPVKPN-------PPFIPGHEGVGHVAAVGAGV-TH-
VKEGDRVGVPWLYTACGHCVHCLGGWETLCHEQ-QNTGYSVNGSFAEYVLADPNYVGHLP
DNVDFLDIAPILCAGVTVYKGLKATEARPGEWVVVSGIGGLGHMAVQYAR-AMGLNVAAV
DIDDSKLDLATRLGATLTVNAHS-E-DPSAALKKAI--G-GAHGALVTAVSPKAFQQALG
MVRRGGTVALNGLPP------GDFPLSIFDTVLNGITVRGSIVGTRLDLLEALAFAGD
>tr|Q2ZXM0|Q2ZXM0_STRSU/25-302 Zinc-containing alcohol dehydrogenase superfamily OS=Streptococcus suis 89/1591 GN=SsuiDRAFT_0037 PE=3 SV=1
GEALVQIEYCGVCHTDLHVANGDFGKVPG---------RVLGHEGIGIVTEIAPGV-TS-
LKVGDRVSVAWFFQGCGMCEYCTTGRETLCRTV-KNAGYSVDGGMAEQCIVTADYAVKVP
EGLDPAQASSITCAGVTCYKAIKEAHLEPGQWIAIYGAGGLGNLAVQYAKKVFNAHVIAV
DINNNKLELAKEVGADVTINGLEVE-DVPGYIKEIT-GG-GVHSTVVTAVSKVAFNQAID
SVRAGGYVVAVGLPS------EYMDLSIVKTVLDGIKVVGSLVGTRKDLEEAFHFGAM
>tr|Q3CZ31|Q3CZ31_STRAG/1-249 Alcohol dehydrogenase, propanol-preferring (Fragment) OS=Streptococcus agalactiae H36B GN=adhP PE=4 SV=1
----------------------------G---------RILGHVGIGIVEEIGEGV-TS-
LRVGDRVSIAWFFEGCGHCEYCTTGRETLCRSV-KNAGYSVDGGMSEYAIVTADYAVKVP
EGLDPAQASSITCAGVTTYKAIKEAGAAPGQWIAVYGAGGLGNLAVQYAKKVFNAHVVAV
DINADKLQLAKEVGADLTVNGKEIK-DVAAYIQEKT--G-GCHGVVVTAVSKIAFNQAID
SVRAGGTVVAVGLPS------EYMELSIVKTVLDGIRVVGSLVGTRKDLEEAFAFGAE
>tr|Q3DII6|Q3DII6_STRAG/13-289 Alcohol dehydrogenase, propanol-preferring (Fragment) OS=Streptococcus agalactiae 515 GN=adhP PE=3 SV=1
GEALVKVEYCGVCHTDLHVAHGDFGQVPG---------RILGHEGIGIVEEIGEGV-TS-
LRVGDRVSIAWFFEGCGHCEYCTTGRETLCRSV-KNAGYSVDGGMSEYAVVTADYAVKVP
EGLDPAQASSITCAGVTTYXAIKEAGAAPGQWIAVYGAGGLGNLAVQYAKKVFNAHVVAV
DINADKLQLAKEVGADLTVNGKEIK-DVAAYIQEKT--G-GCHGVVVTAVSKVAFNQAID
SVRAGGTVVAVGLPS------EYMELSIVKTVLDGIRVVGSLVGTRKDLEEAFAFGAE
>tr|Q3DTQ7|Q3DTQ7_STRAG/5-281 Alcohol dehydrogenase, propanol-preferring (Fragment) OS=Streptococcus agalactiae 18RS21 GN=adhA PE=3 SV=1
GEALVKVEYCGVCHTDLHVAHGDFGQVPG---------RILGHEGIGIVEEIGEGV-TS-
LRVGDRVSIAWFFEGCGHCEYCTTGRETLCRSV-KNAGYSVDGGMSEYAIVTADYAVKVP
EGLDPAQASSITCAGVTTYKAIKEAGAAPGQWIAVYGAGGLGNLAVQYAKKVFNAHVVAV
DINADKLQLAKEVGADLTVNGKEIK-DVAAYIQEKT--G-GCHGVVVTAVSKVAFNQAID
SVRAGGTVVAVGLPS------EYMELSIVKTVLDGIRVVGSLVGTRKDLEEAFAFGAE
>tr|Q3ETI8|Q3ETI8_BACTI/26-302 Alcohol dehydrogenase OS=Bacillus thuringiensis serovar israelensis ATCC 35646 GN=RBTH_04909 PE=3 SV=1
GEALVDVEYCGVCHTDLHVANHDFGNTDG---------RILGHEGVGIVTKIADDV-NS-
LKIGDRVSIAWMFQSCGRCEYCVTGRETFCREV-KNAGYSVDGGMAEQCIVTADYAVKVP
EGLDPAQASSITCAGVTTYKAIKVSDIKPGQPIVIYGCGGLGNLAIQYAKNVFGAKVIAV
DINDDKLALAKEVGADMTINPISQG-PADKIVQEEL--G-GAYAAVVTAVSKVAFNSAVD
AVRACGKVVAVGLPV------ETMDLNIPRLVLDGIEVVGSLVGTRKDLEEAFMFGAE
>tr|Q491Q9|Q491Q9_STRP1/44-320 Alcohol dehydrogenase OS=Streptococcus pyogenes serotype M1 GN=adhA PE=3 SV=1
GEALVKVEYCGVCHTDLHVAHGDFGQVPG---------RILGHEGIGIVEEIGEGV-TS-
LKVGDRVSIAWFFEGCGHCEYCTTGRETLCRSV-KNAGYSVDGGMSEYAVVTADYAVKVP
EGLDPAQASSITCAGVTTYKAIKEAGAAPGQWIVIFGAGGLGNLAVQYAKKVFNAHVVAV
DINNDKLELAKEVGADILVNGKEIE-DVPGYIQEKT--G-GAHGVVVTAVSKVAFNQAID
SVRAGGTVVAVGLPS------EYMELSIVKTVLDGIKVVGSLVGTRKDLEEAFAFGAE
>tr|Q4IV21|Q4IV21_AZOVI/29-305 Zinc-containing alcohol dehydrogenase superfamily OS=Azotobacter vinelandii DJ GN=AvinDRAFT_1875 PE=3 SV=1
GQLLVKIAACGVCHTDLHAAEGDWPVKPE-------PPFIPGHEGVGQVVAVGAGV-GH-
VKEGDRVGIPWLHSSCGHCEHCLGGWETLCLAQ-SNTGYSVNGGFAEYALADAEYVGHLP
DNADFIEIAPILCAGVTVYKGLKMTDTRPGQWVAISGIGGLGHMAVQYAR-AMGLNVAAV
DVDDAKLELARRLGASLTVNARD-Q-DPTAFLHKEI--G-GMHGVLVTAVSPKAFEQALG
MARRGGTVALNGLPP------GEFSLSIFDMVLNGTTVRGSIVGTRLDLQEALDFAGQ
>tr|Q4MTT7|Q4MTT7_BACCE/26-302 Alcohol dehydrogenase, propanol-preferring OS=Bacillus cereus G9241 GN=adhP PE=3 SV=1
GEALVDVEYCGVCHTDLHVANHDFGNTDG---------RILGHEGIGIVTKIADDV-TS-
LKVGDRVSIAWMFQSCGRCEYCVTGRETFCREV-KNAGYSVDGGMAEQCIVTADYAVKVP
EGLDPAQASSITCAGVTTYKAIKVSNIKPGQPIVIYGCGGLGNLAIQYAKNVFGAKVIAV
DINDDKLALAKEVGADMTINPISQG-PADKIVQDEF--G-GAYAAVVTAVSKVAFNSAVD
AVRACGKVVAVGLPV------ETMDLNIPRLVLDGIEVVGSLVGTRKDLEEAFMFGAE
>tr|Q6RS93|Q6RS93_9BACI/25-301 Thermostable alcohol dehydrogenase OS=Geobacillus sp. M10EXG GN=adhT PE=3 SV=1
GEVLVRIKACGVCHTDLHAAHGDWPVKPK-------LPLIPGHEGVGIVEEVGPGV-TH-
LKVGDRVGIPWLYSACGHCEYCLSGQEALCEHQ-QNAGYSVDGGYAEYCRAAPDYVVKIP
DNLSFEEAAPIFCAGVTTYKALKVTGTKPGEWVAIYGIGGLGHVAVQYAK-AMGLHVVAV
DIGDEKLELAKELGADLVVNPAK-E-NAAQFMKEKV--G-GVHAAVVTAVSKPAFQSAYN
SIRRGGTCVLVGLPP------EEMPIPIFDTVLNGIKIIGSIVGTRKDLQEALQFAAE
>tr|Q7AE27|Q7AE27_ECO57/34-309 Alcohol dehydrogenase OS=Escherichia coli O157:H7 GN=ECs2082 PE=3 SV=1
GEALLKMECCGVCHTDLHVKNGDFGDKTG---------VILGHEGIGVVAEVGPGV-TS-
LKPGDRASVAWFYEGCGHCEYCNSGNETLCRSV-KNAGYSVDGGMAEECIVVADYAVKVP
DGLDSAAANSITCAGVTTYKAVKLSKIRPGQWIAIYGLGGLGNLALQYAKNVFNAKVIAI
DVNDEQLKLATEMGADLAINSRT-E-DAAKIVQEKT--G-GAHAAVVTAVAKAAFNSAVD
AVRAGGRVVAVGLPP------ESMSLDIPRLVLDGIEVVGSLVGTRQDLTEAFQFAAE
>tr|Q8GIX7|Q8GIX7_MORSE/25-301 Alcohol dehydrogenase OS=Moraxella sp. (strain TAE123) GN=adh PE=3 SV=1
GEIVVKMQASGVCHTDLHAVEGDWPVKPS-------PPFIPGHEGVGLITAVGEGV-TH-
VKEGDRVGVAWLYSACGHCTHCLGGWETLCESQ-QNSGYSVNGSFAEYVLANANYVGIIP
ESVDSIEIAPVLCAGVTVYKGLKMTDTKPGDWVVISGIGGLGHMAVQYAI-AMGLNVAAV
DIDDDKLAFAKKLGAKVTVNAKN-T-DPAEYLQKEI--G-GAHGALVTAVSAKAFDQALS
MLRRGGTLVCNGLPP------GDFPVSIFDTVLNGITIRGSIVGTRLDLQESLDMAAA
>tr|Q8L3C9|Q8L3C9_9FLAO/30-306 Alcohol dehydrogenase OS=Flavobacterium frigidimaris GN=alcdh PE=3 SV=1
NEILVKVIASGVCHTDLHAVEGDWPVKPK-------MPLIPGHEAVGYVVAVGQEV-KN-
VKEGDAVGVPWLYSACGGCDQCITGWETLCDTQ-QNGGYSVDGGFAEYVIADARYVGLLP
SNVNFMEMAPILCAGVTVYKGLKETEVKPGEWVAISGIGGLGHVAVQYAK-AMGMHVAAI
DVADDKLDLAKKLGADLVVNAKN-Q-NPGEFLKKEV--G-GMHGALITAVSPIAFKQGLE
TLRRKGTMALNGLPP------GNFDLSIFDTVLNRITIRGSIVGTRKDMKEAIEFAVE
>tr|Q93R82|Q93R82_9RHIZ/29-305 Glucosaminitol dehydrogenase OS=Agrobacterium tumefaciens PE=3 SV=2
AEILINYKATGICHTDLHAATGDWPVKPN-------PPFIPGHEGVGYVAKIGAGV-TG-
IKEGDRAGTPWLYTACGCCIPCRTGWETLCPSQ-KNSGYSVNGSFAEYGLADPKFVGRLP
DNLEFGPAAPVLCAGVTVYKGLKETEVRPGEWVVISGIGGLGHMAVQYAK-AMGMHVVAA
DIYDDKLELAKKLGADFTVNGRA-P-DAVEQVQKAT--G-GVHGALVTAVSPKAMEQAYG
FLRSKGTMALVGLPP------GFISIPVFETVLKRITVRGSIVGTRQDLEEALSFAGE
>tr|A0B0J6|A0B0J6_BURCH/29-305 Alcohol dehydrogenase GroES domain protein OS=Burkholderia cenocepacia (strain HI2424) GN=Bcen2424_4438 PE=3 SV=1
GQILVNIKASGVCHTDLHAADGDWPVKPS-------LPFIPGHEGVGIVAAVGAGV-TH-
VREGDRVGVPWLYTACGHCEYCCTGWETLCHGQ-QNTGYSVNGSYAEYVLADPDYVGQLP
AQVAFDEIAPILCAGVTVYKGIRVTDTRPGQWLAISGIGGLGHVAVQYAR-AMGLHVAAI
DISPDKLALARQLGAHLTIDASI-D-DPAKVIQKEI--G-GAHGVLVTAVSRSAFAQALG
MVRRGGTVALNGLPP------GDFPLPIFSTVLNGITVRGSIVGTRRDLQESLDFAAD
>tr|A0JZJ6|A0JZJ6_ARTS2/29-305 Alcohol dehydrogenase GroES domain protein OS=Arthrobacter sp. (strain FB24) GN=Arth_3087 PE=3 SV=1
GEALVKVITTGVCHTDLHAAEGDWPVKPT-------PPFIPGHEGVGEVVALGEGV-TD-
LAVGDLVGNAWLWSACGDCQYCRTGWETLCEAQ-KNAGYSVDGSFGEYMLVDTRFAARIP
AGSDPVEVAPVLCAGVTVYKGLKMTEAKPGQWVTISGIGGLGHIAVQYAV-AMGLRVAAV
DIADDKLALAKKHGAELTVNALH-E-DPAEVIQRET--G-GCHGVLVTAVHPSAFGQAIG
MARRGGTIVFNGLPP------GDFPAPIFEIVLKGLTVRGSIVGTRQDLEEALDFYAQ
>tr|A0PLH8|A0PLH8_MYCUA/41-317 Zn-dependent alcohol dehydrogenase, AdhX OS=Mycobacterium ulcerans (strain Agy99) GN=adhX PE=3 SV=1
GEALVKLETSGVCHTDLHAAHGDWPVKPA-------PPFVPGHEGCGTVVALGDGV-TD-
LKVGDKVGNAWLWSACGSCEQCRTGWETLCENQ-RNGGYTVNGSFGTYMLVNADYAARIP
DGADPLEVAPILCAGVTVYKGLKVTDTRPGQWVAISGIGGLGHVAVQYAR-AMGLRVVAI
DIDDDKLALAARLGAELVVNART-S-DVVAQVQEAT--G-GVHGVLVTAVHPQAFGQAIG
LARRGGTIVFNGLPP------GDFPAPIFVIVLKGLTIRGSIVGTRQDMAEALDFYAR
>tr|A0RDP6|A0RDP6_BACAH/26-302 Alcohol dehydrogenase, zinc-containing OS=Bacillus thuringiensis (strain Al Hakam) GN=BALH_2027 PE=3 SV=1
GEALVDVEYCGVCHTDLHVANHDFGNTDG---------RILGHEGVGIVMKIADDV-TS-
LKVGDRVSIAWMFQSCGRCEYCVTGRETFCREV-KNAGYSVDGGMAEQCIVTADYAVKVP
EGLDPAQASSITCAGVTTYKAIKVSDIKPGQPIVIYGCGGLGNLAIQYAKNVFGAKVIAV
DINDDKLALAKEVGADMTINPISQG-PADKIIQEEF--G-GAYAAVVTAVSKVAFNSAVD
AVRACGKVVAVGLPV------ETMDLNIPRLVLDGIEVVGSLVGTRKDLEEAFMFGAE
>tr|A1AB74|A1AB74_ECOK1/34-309 Alcohol dehydrogenase, propanol-preferring OS=Escherichia coli O1:K1 / APEC GN=adhP PE=3 SV=1
GEALLKMECCGVCHTDLHVKNGDFGDKTG---------VILGHEGIGVVAEVGPGV-TS-
LKPGDRASVAWFYEGCGHCEYCNSGNETLCRSV-KNAGYSVDGGMAEECIVVADYAVKVP
DGLDSAAASSITCAGVTTYKAVKLSKIRPGQWIAIYGLGGLGNLALQYAKNVFNAKVIAI
DVNDEQLKLATEMGADLAINSRT-E-DAARIVQEKA--G-GAHAAVVTAVAKAAFNSAVD
AVRAGGRVVAVGLPP------ESMSLDIPRLVLDGIEVVGSLVGTRQDLTEAFQFAAE
>tr|A1B4L3|A1B4L3_PARDP/29-307 Alcohol dehydrogenase GroES domain protein OS=Paracoccus denitrificans (strain Pd 1222) GN=Pden_2367 PE=3 SV=1
GMIQVRIQASGVCHTDLHAAEGDWPVKPN-------PPFIPGHEGVGFVSAVGAGV-KH-
VKEGDRVGVPWLYTACGHCRHCLGGWETLCESQ-LNTGYSVNGGFADYVVADPNYVGHLP
KNVDFLDIAPVLCAGVTVYKGLKVTDTKPGDWVVISGIGGLGHMAVQYAK-AMGMNVAAV
DIDDEKLALARKLGATVTVNAATEP-DPAAAIRKQT-DG-GAQGVLVTAVGRKAFEQAIG
MVARGGTVALNGLPP------GDFPLDIFGMVLNGITVRGSIVGTRLDLQESLDFAGD
>tr|A1IQE8|A1IQE8_NEIMA/26-301 Putative alcohol dehydrogenase OS=Neisseria meningitidis serogroup A GN=NMA0725 PE=3 SV=1
GEALVEVEYCGVCHTDLHVAAGDYGEKPG---------RVLGHEGIGLVKEVADGV-KH-
LKVGDRVSIAWLFQSCGSCEYCNTGRETLCRSV-LNAGYTADGGMATHCIVSADYAVKVP
EGLDPAQASSITCAGVTTYKAIKVSSVRPGQWIAIYGAGGLGNLGVQYAKKVFGAHVVAI
DINDDKLAFAKETGADLVVNAAK-E-DAAKVIQEKT--G-GAHAAVVTAVSAAAFNSAVN
CVRAGGRVVAIGLPP------ESMDLSIPRLVLDGIEVVGSLVGTRKDLEEAFQFGAE
>tr|A1KSF5|A1KSF5_NEIMF/28-303 Putative alcohol dehydrogenase OS=Neisseria meningitidis serogroup C / serotype 2a (strain ATCC 700532 / FAM18) GN=adhA PE=3 SV
GEALVEVEYCGVCHTDLHVAAGDYGEKPG---------RVLGHEGIGLVKEVADGV-KN-
LKVGDRVSIAWLFQSCGSCEYCNTGRETLCRSV-LNAGYTADGGMATHCIVSADYAVKVP
EGLDPAQASSITCAGVTTYKAIKVSSVRPGQWIAIYGAGGLGNLGVQYAKKVFGAHVVAI
DINDEKLAFAKESGADLVINAAK-E-DAAKVIQEKT--G-GAHVAIVTAVSAAAFNSAVN
CVRAGGRVVAIGLPP------ESMDLSIPRLVLDGIEVVGSLVGTRKDLEEAFQFGAE
>tr|A1R952|A1R952_ARTAT/29-305 Zn-dependent alcohol dehydrogenase OS=Arthrobacter aurescens (strain TC1) GN=adhA PE=3 SV=1
GQALVRLITSGVCHTDLHAAEGDWPVKPT-------PPFIPGHEGVGEVVALGEGV-TD-
VAVGDLVGNAWLWSTCGDCQYCRTGWETLCESQ-QNGGYSVDGSFGEYMLVDTRFAARIP
EGSDPVEVAPVLCAGVTVYKGLKMTEARPGQWVTISGIGGLGHIAVQYAV-AMGLRVAAV
DIADDKLALAKEHGAELTVNALH-E-DPVEVIQRET--G-GCHGVLVTAVHPSAFGQAIG
MARRGGTIVFNGLPP------GDFPAPIFEIVLKGLTVRGSIVGTRQDLEEALEFYAQ
>tr|A1TS55|A1TS55_ACIAC/30-306 Alcohol dehydrogenase GroES domain protein OS=Acidovorax avenae subsp. citrulli (strain AAC00-1) GN=Aave_3231 PE=3 SV=1
DQILVKIEASGVCHTDLHAAEGDWPVKPN-------PPFIPGHEGVGFVAAIGKNV-KH-
VKEGDRVGVPWLHSACGCCTHCLGGWETLCESQ-SNTGYSVNGGFADYALADPDFVGHLP
KDVSFVDIAPVLCAGVTVYKGLKVTDAKPGDWVVISGIGGLGHMAVQYAK-AMGLNVAAV
DVEDDKLELAKKLGASVTVNAKT-A-DPAAYLQKEV--G-GAHGALVTAVSPKAFEQALG
MVRRGGTVSLNGLPP------GNFPLPIFDMVLRGITVRGSIVGTRLDLQESLDFAAR
>tr|A1UY44|A1UY44_BURMS/29-305 Alcohol dehydrogenase, zinc-containing OS=Burkholderia mallei (strain SAVP1) GN=BMASAVP1_1300 PE=3 SV=1
GQILVNVKASGVCHTDLHAADGDWPVKPT-------LPFIPGHEGVGFVAAVGEGV-RH-
VKEGDRVGVPWLYTACGHCEYCQTGWETLCHEQ-QNTGYSVNGSYAEYVLADPNYVGHLP
SNVAFDEIAPILCAGVTVYKGIRVTDTRPGQWIAISGIGGLGHVAVQYAK-AMGLHVVAV
DVAPQKLELARKLGATFVVDASK-D-DPAAVIQKEI--G-GVHGVLVTAVSRGAFAQALG
MVRRGGTVSLNGLPP------GDFPLPIFSTVLNGITVRGSIVGTRRDLQESLDFAAE
>tr|A1W744|A1W744_ACISJ/30-306 Alcohol dehydrogenase GroES domain protein OS=Acidovorax sp. (strain JS42) GN=Ajs_1889 PE=3 SV=1
DQILVKIEASGVCHTDLHAAEGDWPVKPN-------PPFIPGHEGVGFVAAVGANV-KH-
VKEGDRVGVPWLHSACGRCTHCLGGWETLCESQ-SNTGYSVNGGFADYALADPNYVGRLP
KDLGFVDIAPVLCAGVTVYKGLKVTDTKPGDWVAISGIGGLGHMAVQYAR-AMGLNVAAV
DVDDDKLALARQLGASVTVNARD-T-DPAAFLQKEI--G-GAHGALVTAVSPKAFEQALG
MVRRGGTVSLNGLPP------GNFPLPIFDMVLRGVTVRGSIVGTRLDLQESLDFAAR
>tr|A2RC10|A2RC10_STRPG/25-301 Alcohol dehydrogenase OS=Streptococcus pyogenes serotype M5 (strain Manfredo) GN=adhP PE=3 SV=1
GEALVKVEYCGVCHTDLHVAHGDFGQVPG---------RILGHEGIGIVEEIGEGV-TS-
LKVGDRVSIAWFFEGCGHCEYCTTGRETLCRSV-KNAGYSVDGGMSEYAVVTADYAVKVP
EGLDPAQASSITCAGVTTYKAIKEAGAAPGQWIVIFGAGGLGNLAVQYAKKVFNAHVVAV
DINNDKLELAKEVGADILVNGKEIE-DVPGYIQEKT--G-GAHGVVVTAVSKVAFNQAID
SVRAGGTVVAVGLPS------EYMELSIVKTVLDGIKVVGSLVGTRKDLEEAFAFGAE
>tr|A2RMM7|A2RMM7_LACLM/26-303 Alcohol dehydrogenase, zinc-containing OS=Lactococcus lactis subsp. cremoris (strain MG1363) GN=adhA PE=3 SV=1
NEALLDMEYCGVCHTDLHVAAGDYGNKAG---------TVLGHEGIGIVKEIGSEV-TS-
LKVGDRVSVAWFFEGCGHCEYCVSGNETFCREV-KNAGYSVDGGMAEQAIVTADYAVKVP
EGLDPIEASSITCAGVTTYKAIKVSGVKPGDWQVIFGAGGLGNLAIQYAKNFFGAKVIAV
DINQDKLDLAKKIGADVIINSGE-V-NPIDEIKKITGGL-GAQSAVVCAVARIAFEQAVA
SLKPMGKMVAVALPN------TEMTLSVPTVVFDGVEVAGSLVGTRLDLAEAFQFGAE
>tr|A3CQ37|A3CQ37_STRSV/26-302 Alcohol dehydrogenase, propanol-preferring, putative OS=Streptococcus sanguinis (strain SK36) GN=adh PE=3 SV=1
GEALVDIEYCGVCHTDLHVAHGDFGKVPG---------RVLGHEGIGIVKEIAPDV-KS-
LKVGDRVSVAWFFEGCGTCEYCTTGRETLCRTV-KNAGYSVDGGMAEQCIVTADYAVKVP
EGLDPAQASSITCAGVTTYKAIKEAQLQPGQWTVIFGAGGLGNLAVQYAKKVFNAHVVAV
DINNDKLALAKEVGADIVINGHEVE-DVAALIQEKT--G-GAHSAVVTAVSKVAFNQAVD
SVRAGGRVVAVGLPS------EMMDLSIVKTVLDGIQVIGSLVGTRKDLEEAFQFGAE
>tr|A3MAS7|A3MAS7_BURM7/29-305 Alcohol dehydrogenase, zinc-containing OS=Burkholderia mallei (strain NCTC 10247) GN=BMA10247_A0157 PE=3 SV=1
GQILVNVKASGVCHTDLHAADGDWPVKPT-------LPFIPGHEGVGFVAAVGEGV-RH-
VKEGDRVGVPWLYTACGHCEYCQTGWETLCHEQ-QNTGYSVNGSYAEYVLADPNYVGHLP
SNVAFDEIAPILCAGVTVYKGIRVTDTRPGQWIAISGIGGLGHVAVQYAK-AMGLHVVAV
DVAPQKLELARKLGATFVVDASK-D-DPAAVIQKEI--G-GVHGVLVTAVSRGAFAQALG
MVRRGGTVSLNGLPP------GDFPLPIFSTVLNGITVRGSIVGTRRDLQESLDFAAE
>tr|A3N3P7|A3N3P7_ACTP2/29-304 Alcohol dehydrogenase 1 OS=Actinobacillus pleuropneumoniae serotype 5b (strain L20) GN=adhI PE=3 SV=1
GEALVEVEYCGVCHTDLHVAAGDYGKKPG---------RILGHEGIGIVKSIAPDV-TN-
LKVGDRVSIAWMFESCGSCEYCTTGRETLCRSV-KNAGYTVDGGMATHCVVTADYAVKVP
DGLDPAQASSITCAGVTTYKGIKVSGVRAGQWIAIYGAGGLGNLAVQYAKKVFGARVIAI
DINDDKLAFAKEVGADLTINPLK-E-DSVQVIQEKV--G-GAHAAVVTAVSKVAFNAAVN
CVRAGGRVVAIGLPP------ETMDLSIPRIVLDGIEIVGSLVGTRQDLAEAFQFGAE
>tr|A3NN55|A3NN55_BURP6/29-305 Oxidoreductase, zinc-binding dehydrogenase family OS=Burkholderia pseudomallei (strain 668) GN=BURPS668_A2784 PE=3 SV=1
GQILVNVKASGVCHTDLHAADGDWPVKPT-------LPFIPGHEGVGFVAAVGEGV-RH-
VKEGDRVGVPWLYTACGHCEYCQTGWETLCHEQ-QNTGYSVNGSYAEYVLADPNYVGHLP
SNVAFDEIAPILCAGVTVYKGIRVTDTRPGQWIAISGIGGLGHVAVQYAK-AMGLHVVAV
DVAPQKLELARKLGAAFVVDASK-D-DPAAVIQKEI--G-GVHGVLVTAVSRGAFAQALG
MVRRGGTVSLNGLPP------GDFPLPIFSTVLNGITVRGSIVGTRRDLQESLDFAAE
>tr|A3P8L2|A3P8L2_BURP0/45-321 Oxidoreductase, zinc-binding dehydrogenase family OS=Burkholderia pseudomallei (strain 1106a) GN=BURPS1106A_A2642 PE=3 SV=1
GQILVNVKASGVCHTDLHAADGDWPVKPT-------LPFIPGHEGVGFVAAVGEGV-RH-
VKEGDRVGVPWLYTACGHCEYCQTGWETLCHEQ-QNTGYSVNGSYAEYVLADPNYVGHLP
SNVAFDEIAPILCAGVTVYKGIRVTDTRPGQWIAISGIGGLGHVAVQYAK-AMGLHVVAV
DVAPQKLELARKLGATFVVDASK-D-DPAAVIQKEI--G-GVHGVLVTAVSRGAFAQALG
MVRRGGTVSLNGLPP------GDFPLPIFSTVLNGITVRGSIVGTRRDLQESLDFAAE
>tr|A4FC99|A4FC99_SACEN/25-301 Alcohol dehydrogenase, zinc-binding OS=Saccharopolyspora erythraea (strain NRRL 23338) GN=SACE_2374 PE=3 SV=1
GEVVVKIETSGLCHTDIHAAHGDWPVKPK-------LPLIPGHEGVGIVESVGAEV-TE-
VAEGDRVAIPWLGVACGTCDYCTSGWETLCEKQ-LNTGYLIDGGYAEYAKASAKYVAKVP
DGVDPLDAAPLTCAGVTTYKAVKLSGARPAATVAVFGIGGLGHLALQYAK-IFGARVIAV
DVVDEKLELARELGADHTVNALT-E-DPVQAIKDL---G-GADAAISVAVAPKAFEQAYS
SLRRGGKLVFVALPAD-----NQVQLPIFETVLNGITIIGSIVGTRGDLDEVFRLHQQ
>tr|A4JNU4|A4JNU4_BURVG/29-305 Alcohol dehydrogenase GroES domain protein OS=Burkholderia vietnamiensis (strain G4 / LMG 22486) GN=Bcep1808_4991 PE=3 SV=1
GQILVNIKATGVCHTDLHAADGDWPVKPT-------LPFIPGHEGVGIVAAVGAGV-TH-
VREGDRVGVPWLYTACGHCEYCHTGWETLCHGQ-ENTGYSVNGSYAEYVLADPNYVGHLP
AQVAFDEIAPILCAGVTVYKGIRVTDTRPGQWLAISGIGGLGHVAVQYAR-AMGLHVAAI
DVSPAKLELARQLGAELTIDASV-D-DPAKVIQKEI--G-GAHGVLVTAVSRSAFAQALG
MVRRGGTVALNGLPP------GDFPLPIFSTVLNGITVRGSIVGTRRDLQESLDFAAD
>tr|A4QHJ5|A4QHJ5_CORGB/33-310 Putative uncharacterized protein OS=Corynebacterium glutamicum (strain R) GN=cgR_2695 PE=4 SV=1
NQALVKVLTSGICHTDLHALEGDWPVKPE-------PPFVPGHEGVGEVVELGPGE-HD-
VKVGDIVGNAWLWSACGTCEYCITGRETQCNEA-EYGGYTQNGSFGQYMLVDTRYAARIP
DGVDYLEAAPILCAGVTVYKALKVSETRPGQFMVISGVGGLGHIAVQYAA-AMGMRVIAV
DIADDKLELARKHGAEFTVNARN-E-DPGEAVQKYT-NG-GAHGVLVTAVHEAAFGQALD
MARRAGTIVFNGLPP------GEFPASVFNIVFKGLTIRGSLVGTRQDLAEALDFFAR
>tr|A4TEL4|A4TEL4_MYCGI/25-301 Alcohol dehydrogenase GroES domain protein OS=Mycobacterium gilvum (strain PYR-GCK) GN=Mflv_4951 PE=3 SV=1
GEALVKLVTSGVCHTDLHAAHGDWPVKPS-------PPFIPGHEGYGTVVAVGDGV-DD-
LSVGDMVGNAWLWSSCGRCEYCRTGWETLCEQQ-RNGGYSVDGSFGTYMLVDAAYAARIP
DGVDPVEVAPILCAGVTVYKGLKVTDTRPGQWVAISGIGGLGHVAVQYAR-AMGLRVVAI
DVDDSKLDLATGLGAEVVVNART-A-DVVAEVHRAT--G-GVHGVLVTAVHRDAFGQAIG
LARRGGTIVFVGLPP------GDFPAPIFDIVLKGLTIRGSIVGTRQDMVEAIDFFAR
>tr|A4VT08|A4VT08_STRSY/25-302 Zn-dependent alcohol dehydrogenase OS=Streptococcus suis (strain 05ZYH33) GN=SSU05_0279 PE=3 SV=1
GEALVQIEYCGVCHTDLHVANGDFGKVPG---------RVLGHEGIGIVTEIAPGV-TS-
LKVGDRVSVAWFFQGCGMCEYCTTGRETLCRTV-KNAGYSVDGGMAEQCIVTADYAVKVP
EGLDPAQASSITCAGVTCYKAIKEAHLEPGQWIAIYGAGGLGNLAVQYAKKVFNAHVIAV
DINNDKLELAKEVGADVTINGLEVE-DVPGYIKEIT-GG-GVHSTVVTAVSKVAFNQAID
SVRAGGYVVAVGLPS------EYMDLSIVKTVLDGIKVVGSLVGTRKDLEEAFHFGAM
>tr|A4VZ93|A4VZ93_STRS2/25-302 Zn-dependent alcohol dehydrogenase OS=Streptococcus suis (strain 98HAH33) GN=SSU98_0274 PE=3 SV=1
GEALVQIEYCGVCHTDLHVANGDFGKVPG---------RVLGHEGIGIVTEIAPGV-TS-
LKVGDRVSVAWFFQGCGMCEYCTTGRETLCRTV-KNAGYSVDGGMAEQCIVTADYAVKVP
EGLDPAQASSITCAGVTCYKAIKEAHLEPGQWIAIYGAGGLGNLAVQYAKKVFNAHVIAV
DINNDKLELAKEVGADVTINGLEVE-DVPGYIKEIT-GG-GVHSTVVTAVSKVAFNQAID
SVRAGGYVVAVGLPS------EYMDLSIVKTVLDGIKVVGSLVGTRKDLEEAFHFGAM
>tr|A4XNH8|A4XNH8_PSEMY/29-305 Alcohol dehydrogenase GroES domain protein OS=Pseudomonas mendocina (strain ymp) GN=Pmen_0120 PE=3 SV=1
GQILVKIEASGVCHTDLHAAEGDWPVKPS-------LPFIPGHEGVGYVAAVGSGV-TR-
VKEGDRVGVPWLYSACGCCEHCLTGWETLCESQ-QNTGYSINGGYAEYVLADPNYVGILP
KNVDFLEIAPILCAGVTVYKGLKETRARPGQWVVISGIGGLGHVAVQYAR-AMGLHVVAV
DVDDAKLELARRLGASLTINARQ-E-NPAEVVQREI--G-GAHGVLVTAVSNAAFGQAIG
MARRHGTVALVGLPP------GDFPTPIFDVVLKAISITGSIVGTRADLQEALDFAGE
>tr|A4YRZ9|A4YRZ9_BRASO/28-305 Alcohol dehydrogenase OS=Bradyrhizobium sp. (strain ORS278) GN=adhA PE=3 SV=1
GELLVKLKACGVCHTDLHAASGDWPVKPT-------PPFIPGHEAAGVVAALGAGV-TD-
FKVGDAVGVAWLHDACLRCEYCETGWETLCEHQ-HNTGYSVNGGFAEYVIAAAAFAARLP
ANVDFARVAPILCAGVTTYKGLKETDTRPGEWVVISGVGGLGHVAIQYAK-AMGLKAIGL
DIAEDKLKLALEAGAAHAVNALD-N-DAVDRVLQIT-GG-GAQGVLVTAVSTPAFAQALK
MVRRKGTVSLVGLPP------GEFPTPIFDVVLKRITVRGSIVGTRRDLDEAIAFAAE
>tr|A5EM95|A5EM95_BRASB/28-305 Alcohol dehydrogenase OS=Bradyrhizobium sp. (strain BTAi1 / ATCC BAA-1182) GN=adhA PE=3 SV=1
GELLVKLKACGVCHTDLHAASGDWPVKPV-------PPFIPGHEAAGVVAALGPGV-TD-
FKIGDAVGVAWLHDACLRCEYCETGWETLCEHQ-HNTGYSVNGGFAEYVIASAAFAARLP
ANVNFAKIAPILCAGVTTYKGLKETDTRPGEWVVISGVGGLGHVAIQYAK-AMGLKAIGL
DIAEDKLKLALEAGADHAVNALD-K-DAVERVIAFT-GG-GAHGVLVTAVSTPAFAQALK
MVRRKGTVSLVGLPP------GEFPTPIFDVVLKRITVRGSIVGTRRDLDEAVAFAAE
>tr|A5IQF9|A5IQF9_STAA9/24-301 Alcohol dehydrogenase GroES domain protein OS=Staphylococcus aureus (strain JH9) GN=SaurJH9_0628 PE=3 SV=1
GEALVQTEYCGVCHTDLHVKNADFGDVTG---------VTLGHEGIGKVIEVAEDV-ES-
LKIGDRVSIAWMFESCGRCEYCTTGRETLCRSV-KNAGYTVDGAMAEQVIVTADYAVKVP
EKLDPAAASSITCAGVTTYKAVKVSNVKPGQWLGVFGIGGLGNLALQYAKNVMGAKIVAF
DINDDKLAFAKELGADAIINSKD-V-DPVAEVMKLTDNK-GLDATVVTSVAKTPFNQAVD
VVKAGARVVAVGLPV------DKMNLDIPRLVLDGIEVVGSLVGTRQDLREAFEFAAE
>tr|A5IYM3|A5IYM3_MYCAP/24-308 Alcohol dehydrogenase OS=Mycoplasma agalactiae (strain PG2) GN=adhT PE=3 SV=1
KEVLIEMETSGICHTDLHAANYDWLVEPK-------YPLIPGHEGIGKVVALGEGC-TR-
LKIGDRVALAWLHDACGYCEYCLTGRETLCPNQ-NMSAYTKDGSYAEYAIGHEDYVGLVP
EKLDIITGAPVVCAGVTTYKSLKQTKAKAGNFVAVIGVGGLGQMAIQYAK-AMGLRPIGI
DLSDEKCELALKSGAEYAFNSAK-DPKFIEKIIEVT-NG-GVHAVVNTSVHPSAAEQGMD
MLRRGGRQVLVGLPAKDKHGKDDFKVSIFWSVLLERELAGSIVGTRQDLAEALEYAAE
>tr|A5URB5|A5URB5_ROSS1/28-304 Alcohol dehydrogenase GroES domain protein OS=Roseiflexus sp. (strain RS-1) GN=RoseRS_0752 PE=3 SV=1
GEIVVKIEASGLCHTDIHAAHGDWPVKPK-------LPFIPGHEGVGIVESVGAGV-TN-
VKEGDRVAIPWLGYACGDCKYCASGWETLCERQ-LNTGYFLDGAYAQYAKAYAKYVGIVP
AGVSALDAAPLTCAGVTTYKAVKVSGARPSELVAVFGVGGLGHLALQYAK-IAGATVAAI
DLLDERLQTARELGADITINAST-H-DPVEELKKW---G-GADAAICVAVSPKAFEQAYR
SLRRGGRLVFVALPAD-----NYIQLPIFETVLNGIHVIGSIVGTRADLAETFALHAA
>tr|A5VLL8|A5VLL8_LACRD/26-301 Alcohol dehydrogenase GroES domain protein OS=Lactobacillus reuteri (strain DSM 20016) GN=Lreu_1496 PE=3 SV=1
GEALVDMEYCGLCHTDLHVAAGDFGKKPG---------RIIGHEGVGRVSKVAPGV-TS-
LKVGDRVSIAWFFKGCGHCEYCLTGRETLCRNV-LNAGYTADGAMAEQCIVPADYAVKVP
EGLDPVEATSLTCAGVTMYKALKVADIKPGQWVSIVGAGGLGNLGIQLAHNVFGAHVIAV
DGNPDKLEAAKKNGAEILINRHD-G-DVDKQIQEKV--G-GVHAAVVTAVSASAFDQAVD
SLRPDGKLVAVALPQ------GDMKLNIAKTVLDGIIVAGSLVGTRQDLAECFQFGAE
>tr|A5VND3|A5VND3_BRUO2/29-307 Alcohol dehydrogenase, zinc-containing OS=Brucella ovis (strain ATCC 25840 / 63/290 / NCTC 10512) GN=BOV_0195 PE=3 SV=1
GQIQVAIQASGVCHTDLHAAEGDWPVKPN-------PPFIPGHEGVGFVSAVGSGV-KH-
VKEGDRVGIPWLYTACGHCRHCLGGWETLCEEQ-LNTGYSVNGGFAEYVVADPNFVGHLP
KNIDFNEIAPVLCAGVTVYKGLKVTDTKPGDWVVISGIGGLGHMAVQYAR-AMGLNVAAV
DIDDRKLDLARRLGATVTVNAKTVA-DPAAYIRKET-DG-GAQGVLVTAVSPKAFEQALG
MVARGGTVSLNGLPP------GDFPLSIFNMVLNGVTVRGSIVGTRLDLQESLDFAAD
>tr|A5W1R5|A5W1R5_PSEP1/24-299 Alcohol dehydrogenase GroES domain protein OS=Pseudomonas putida (strain F1 / ATCC 700007) GN=Pput_1932 PE=3 SV=1
GEALLKMQCCGVCHTDLHVKNGDFGDKTG---------VVLGHEGIGVVQEVGPGV-TS-
LKPGDRASVAWFYQGCGHCEYCNSGNETLCRDV-KNSGYTVDGGMAEACIVKADYSVKVP
DGLDSAAASSITCAGVTTYKAVKISNVRPGQWIAIYGLGGLGNLALQYAKNVFNAKVIAI
DVNEEQLRFASEMGADLVVNPLN-E-DAAKVIQAKT--G-GAHAAVVTAVAKGAFNSAVD
ALRAGGRLVAVGLPS------ESMDLNIPRLVLDGIEVVGSLVGTRQDLQEAFQFAAE
>tr|A6QER7|A6QER7_STAAE/24-301 Alcohol dehydrogenase OS=Staphylococcus aureus (strain Newman) GN=adh1 PE=3 SV=1
GEALVQTEYCGVCHTDLHVKNADFGDVTG---------VTLGHEGIGKVIEVAEDV-ES-
LKIGDRVSIAWMFESCGRCEYCTTGRETLCRSV-KNAGYTVDGAMAEQVIVTADYAVKVP
EKLDPAAASSITCAGVTTYKAVKVSNVKPGQWLGVFGIGGLGNLALQYAKNVMGAKIVAF
DINDDKLAFAKELGADAIINSKD-V-DPVAEVMKLTDNK-GLDATVVTSVAKTPFNQAVD
VVKAGARVVAVGLPV------DKMNLDIPRLVLDGIEVVGSLVGTRQDLREAFEFAAE
>tr|A6T9L3|A6T9L3_KLEP7/24-299 Alcohol dehydrogenase OS=Klebsiella pneumoniae subsp. pneumoniae (strain ATCC 700721 / MGH 78578) GN=adhP PE=3 SV=1
GEALLKMECCGVCHTDLHVKNGDFGDKTG---------VILGHEGIGVVQKVGPGV-TS-
LKPGDRASVAWFFEGCGHCDYCNSGNETLCRSV-KNAGYTVDGGMAEECIVTANYAVKVP
DGLDSAAASSITCAGVTTYKAVKVSHIKPGQWIAIYGLGGLGNLALQYAKNVFNAKVIAI
DVNDGQLELAASMGADLTINSRN-E-DAAKVIQEKT--G-GAHAAVVTAVAKAAFNSAVD
AVRAGGRVVAVGLPP------EAMSLDIPRLVLDGIEVVGSLVGTRQDLVEAFQFAAE
>tr|A6TZ83|A6TZ83_STAA2/24-301 Alcohol dehydrogenase GroES domain protein OS=Staphylococcus aureus (strain JH1) GN=SaurJH1_0643 PE=3 SV=1
GEALVQTEYCGVCHTDLHVKNADFGDVTG---------VTLGHEGIGKVIEVAEDV-ES-
LKIGDRVSIAWMFESCGRCEYCTTGRETLCRSV-KNAGYTVDGAMAEQVIVTADYAVKVP
EKLDPAAASSITCAGVTTYKAVKVSNVKPGQWLGVFGIGGLGNLALQYAKNVMGAKIVAF
DINDDKLAFAKELGADAIINSKD-V-DPVAEVMKLTDNK-GLDATVVTSVAKTPFNQAVD
VVKAGARVVAVGLPV------DKMNLDIPRLVLDGIEVVGSLVGTRQDLREAFEFAAE
>tr|A6UDU5|A6UDU5_SINMW/31-308 Alcohol dehydrogenase zinc-binding domain protein OS=Sinorhizobium medicae (strain WSM419) GN=Smed_2996 PE=3 SV=1
GQVLVKYEATGVCHTDLHAANGDWPVKPA-------PPFIPGHEGVGFVSAVGAGV-RR-
VKEGDRVGVPWLHTACRYCTYCRTGWETLCSSQ-SNTGYSVNGTFAEFGLADPEFAGKIP
DRLEFGAAAPVLCAGVTVYKGLKETEVRPGEWVAISGVGGLGHMAVQYAK-AMGMHVVAA
DISEDKLALAKQLGADIAVNGKS-D-DAVEQVQKAT-SG-GVHGVLVTAVSPAAMEQAFG
FLRSKGTMVLVGLPP------GMMSLPVFETVLKRITVRGSIVGTRQDLEESLAFAAE
>tr|A6VEP1|A6VEP1_PSEA7/31-307 Alcohol dehydrogenase OS=Pseudomonas aeruginosa (strain PA7) GN=adhA PE=3 SV=1
GQVLVKIEASGVCHTDLHAAEGDWPVKPP-------LPFIPGHEGVGYVAAVGNGV-TR-
VKEGDRVGIPWLYTACGCCEHCLTGWETLCEGQ-QNTGYSVNGGYAEYVLADPNYVGLLP
KNVEFAEIAPILCAGVTVYKGLKQTNARPGQWVAISGIGGLGHVAVQYAR-AMGLHVAAI
DIDDAKLELARKLGASLTVNARQ-E-DPVETLQRDI--G-GAHGVLVTAVSNSAFGQAIG
MARRGGTIALVGLPP------GDFPTPIFDVVLKGLHIAGSIVGTRADLQEALDFAGE
>tr|A6VRV0|A6VRV0_MARMS/25-301 Alcohol dehydrogenase GroES domain protein OS=Marinomonas sp. (strain MWYL1) GN=Mmwyl1_0237 PE=3 SV=1
HQVLVKIHACGVCHTDLHACHGDWPVKPT-------LPFIPGHEGVGEIVEVGSAV-KH-
LALGDRVGIPWLYSACGHCEYCLTGNENLCLSQ-QNAGYSVDGGYAEYCAAHAEYVVKVP
EGLGYVEAAPLFCAGVTTYKALKVSGAKPGDWVALFGVGGLGHLAVQYAV-AMGFRVVAV
DTGSAKRELAMSLGAEYFFDFKT-D-DVVKEILDTT--S-GVHATVCTAVSKAGFRQSYD
VVRRGGKCVLVGLPP------EDMPLPIFNTVLNGVSVVGSIVGTRKDLEECLEFAAR
>tr|A6VWR2|A6VWR2_MARMS/29-306 Alcohol dehydrogenase GroES domain protein OS=Marinomonas sp. (strain MWYL1) GN=Mmwyl1_1967 PE=3 SV=1
GQILVKTEACGVCHTDLHAEAGDWPVKPS-------LPFIPGHEGIGIVVALGEGV-TA-
VKEGDRVGVPWLYSACGHCEHCLAAWETVCGEA-EFGGYTKNGGFAEYILANPNYVAHIP
AGLSATEAAPLICAGITTYKGLKETKAKPGDWVVISGIGGLGHLAVQYAK-AMGLHVCAV
DIDDKKLEHATQLGADAVVNAKH-E-GAIEAVIKAT-NG-GGHGVLITAPSLIAFNQGVA
MTRKRGICVLVGLPP------GEFPVPLFDVVANCVTIRGSFVGTRQDMAEALAFAAE
>tr|A6WVJ9|A6WVJ9_OCHA4/29-307 Alcohol dehydrogenase GroES domain protein OS=Ochrobactrum anthropi (strain ATCC 49188 / DSM 6882 / NCTC 12168) GN=Oant_0272 PE
GQIQVAIHASGVCHTDLHAAEGDWPVKPN-------PPFIPGHEGVGYVSAVGSGV-KH-
VKEGDRVGVPWLYTACGHCRHCLGGWETLCEEQ-LNTGYSVNGGFAEYVVADPNFVGHLP
KNIDFNEIAPVLCAGVTVYKGLKVTDTKPGDWVVISGVGGLGHMAVQYAK-AMGLNVAAV
DIDDRKLDLARKLGATITVNAKTHN-DPAAYIKKET-DG-GAQGVLVTAVSPIAFEQALG
MVSRGGTVSLNGLPP------GDFPLSIFNMVLNGVTVRGSIVGTRLDLQESLDFAGD
>tr|A7GLV0|A7GLV0_BACCN/26-302 Alcohol dehydrogenase GroES domain protein OS=Bacillus cereus subsp. cytotoxis (strain NVH 391-98) GN=Bcer98_0768 PE=3 SV=1
GEALVDVEYCGVCHTDLHVANHDFGNTDG---------RILGHEGIGIVTKIADDV-TS-
LQVGDRVSIAWMFQSCGRCEYCVTGRETFCREV-KNAGYTVDGGMAEQCIVTADYAVKVP
EGLDPAQASSITCAGVTTYKAIKVSDIKPGQSIVIYGCGGLGNLAVQYAKHVFGAKVIAV
DINDDKLALAKKVGADMTINPTTQG-LADKIIQEAF--G-GAYAAVVTAVSKVAFNSAVD
AVRACGKVVAVGLPV------ETMDLSIPRLVLDGIEVVGSLVGTRKDLEEAFMFGAE
>tr|A7MLH8|A7MLH8_ENTS8/30-306 Putative uncharacterized protein OS=Enterobacter sakazakii (strain ATCC BAA-894) GN=ESA_01682 PE=3 SV=1
GKVLVKIAATGVCHTDLHAAEGDWPVKPN-------PSFIPGHEGVGHVVAVGQGV-TH-
IKEGDRVGVPWLYSACGHCEHCLGGWETLCHSQ-QNSGYSVNGSFAEYCLADANYVGILP
DNVEFTHIAPILCAGVTVYKGLKMTDTKPGDWVVISGIGGLGHLAIQYAN-AMGLNVAAV
DIDNDKLEFAKRLGAQVTANALD-V-DPGSYFHDTF--G-GAHGVLVTAVSPKAFAQATT
MMRRGGTMVLNGLPP------GKFDLSIFDMVLDGTTVRGSIVGTRKDLQEALDFAGH
>tr|A7NSA4|A7NSA4_ROSCS/28-304 Alcohol dehydrogenase GroES domain protein OS=Roseiflexus castenholzii (strain DSM 13941 / HLO8) GN=Rcas_4434 PE=3 SV=1
GEIVVKIEASGLCHTDIHAAHGDWPVKPK-------LPFIPGHEGVGIVESVGPGV-TN-
VKEGDRVAIPWLGYACGDCKYCASGWETLCERQ-LNTGYFLDGAYAQYAKAFAKYVGIVP
QGVSPLDAAPLTCAGVTTYKAVKVSGARPSELVAVFGVGGLGHLALQYAK-IAGATVAAI
DLLDERLQTARELGADITINAKT-Q-DPVEELKKW---G-GADAAICVAVSPKAFEQAYH
SLSRGGRLVFVALPAD-----NYIQLPIFETVLKGIHVIGSIVGTRADLAETFALHAA
>tr|A7WZ54|A7WZ54_STAA1/24-301 Alcohol dehydrogenase I OS=Staphylococcus aureus (strain Mu3 / ATCC 700698) GN=adh1 PE=3 SV=1
GEALVQTEYCGVCHTDLHVKNADFGDVTG---------VTLGHEGIGKVIEVAEDV-ES-
LKIGDRVSIAWMFESCGRCEYCTTGRETLCRSV-KNAGYTVDGAMAEQVIVTADYAVKVP
EKLDPAAASSITCAGVTTYKAVKVSNVKPGQWLGVFGIGGLGNLALQYAKNVMGAKIVAF
DINDDKLAFAKELGADAIINSKD-V-DPVAEVMKLTDNK-GLDATVVTSVAKTPFNQAVD
VVKAGARVVAVGLPV------DKMNLDIPRLVLDGIEVVGSLVGTRQDLREAFEFAAE
>tr|A7Z531|A7Z531_BACA2/24-301 Putative NADP-dependent alcohol dehydrogenase OS=Bacillus amyloliquefaciens (strain FZB42) GN=RBAM_017440 PE=3 SV=1
GEAKVKMEYCGVCHTDLHVKNADFGDVTG---------VTLGHEGIGIVTEIGEGV-TS-
LNKGDRVSIAWMFESCGCCEYCLTGRETLCRDV-KNAGYTVDGAMAEEAIVAVDYAIKVP
ENLDPAAASSITCAGVTTYKSVKVSEIKPGQWIGVFGVGGLGNLAVQYAKNVFNAKVIAF
DISDEKLNFAKSLGADAVVNSLN-E-DPVAKAKEVTNDL-GLDAVVITAVSKTPFNQAID
VVKAGARVVAVGLPV------DKMDLDIPRLVLDGIQVVGSLVGTREDLKEAFQFAAD
>tr|A7ZLS0|A7ZLS0_ECO24/24-299 Oxidoreductase, zinc-binding dehydrogenase family OS=Escherichia coli O139:H28 (strain E24377A / ETEC) GN=EcE24377A_1660 PE=3 S
GEALLKMECCGVCHTDLHVKNGDFGDKTG---------VILGHEGIGVVAEVGPGV-TS-
LKPGDRASVAWFYEGCGHCEYCNSGNETLCRSV-KNAGYSVDGGMAEECIVVADYAVKVP
DGLDSAAASSITCAGVTTYKAVKLSKIRPGQWIAIYGLGGLGNLALQYAKNVFNAKVIAI
DVNDEQLKLATEMGADLAINSRT-E-DAAKIVQEKT--G-GAHAAVVTAVAKAAFNSAVD
AVRAGGRVVAVGLPP------ESMSLDIPRLVLDGIEVVGSLVGTRQDLTEAFQFAAE
>tr|A8A035|A8A035_ECOHS/24-299 Oxidoreductase, zinc-binding dehydrogenase family OS=Escherichia coli O9:H4 (strain HS) GN=EcHS_A1563 PE=3 SV=1
GEALLKMECCGVCHTDLHVKNGDFGDKTG---------VILGHEGIGVVAEVGPGV-TS-
LKPGDRASVAWFYEGCGHCEYCNSGNETLCRSV-KNAGYSVDGGMAEECIVVADYAVKVP
DGLDSAAASSITCAGVTTYKAVKLSKIRPGQWIAIYGLGGLGNLALQYAKNVFNAKVIAI
DVNDEQLKLATEMGADLAINSHT-E-DAAKIVQEKT--G-GAHAAVVTAVAKAAFNSAVD
AVRAGGRVVAVGLPP------ESMSLDIPRLVLDGIEVVGSLVGTRQDLTEAFQFAAE
>tr|A8AVS1|A8AVS1_STRGC/26-303 Alcohol dehydrogenase OS=Streptococcus gordonii (strain Challis / ATCC 35105 / CH1 / DL1 / V288) GN=adhA PE=3 SV=1
GEALVEIEYCGVCHTDLHVAHGDFGKVPG---------RILGHEGIGIVKELAPDV-KS-
LKVGDRVSVAWFFEGCGTCEYCTTGRETLCRTV-KNAGYSVDGGMAEQCIVTADYAVKVP
EGLDPAQASSITCAGVTTYKAIKEAQLQPGQWIVLYGAGGLGNLAVQYAKKVFNAHVIAV
DINNDKLALAKEVGADIVINGHEVD-DVPGLIKEKT-NG-GAHSAVVTAVSKVAFNQAVD
SVRAGGRVVAVGLPS------EMMDLSIVKTVLDGIQVIGSLVGTRKDLEEAFQFGAE
>tr|A8GEG4|A8GEG4_SERP5/24-299 Alcohol dehydrogenase zinc-binding domain protein OS=Serratia proteamaculans (strain 568) GN=Spro_2403 PE=3 SV=1
GEAALKMECCGVCHTDLHVKNGDFGEVPG---------ITLGHEGVGVVTAVGEGV-TS-
LKVGDRASVAWFYQGCGHCEYCVNGNETLCRSV-KNAGFSVDGGMAEECIVVADYAVKVP
DGLDSFAASSITCAGVTTYKAVKISDIKPGQWIAIYGLGGLGNLALQYAKNVFNAKVIAI
DVNQGQLDFAKEIGADLVINSKT-E-NAEEIIQQKV--G-GAHAAVVTAVARSAFNSAVN
AVRAGGKVVAVGLPP------ESMDLSIPRLVLDGIQVVGSLVGTREDLKEAFQFAAE
>tr|A8IJK5|A8IJK5_AZOC5/29-305 Alcohol dehydrogenase OS=Azorhizobium caulinodans (strain ATCC 43989 / DSM 5975 / ORS 571) GN=AZC_0320 PE=3 SV=1
EQILVRIAATGVCHTDLHAVKGDWPVKPK-------PPFIPGHEGVGTVVGVGSRV-KR-
VKEGDRVGIPWLHTACGYCPHCRTGWETLCADQ-QNTGYSVNGSFAEYAVADPNYVGRLP
DKLDWGPAAPVLCAGVTVYKGLKETEVKPGEWVAISGIGGLGHMAVQYAK-AMGMHVVAI
DVHPDKLELAKKLGAELVVNARE-E-DPGAVVQKAI--G-GVHGVLVTAVSPKAFEQAFN
VLRAHGTMALCGLPP------GMFAMPIFDTVLKRITVRGSIVGTRQDLEEALEFAGN
>tr|A8LRW9|A8LRW9_DINSH/28-304 Alcohol dehydrogenase GroES domain protein OS=Dinoroseobacter shibae (strain DFL 12) GN=Dshi_0931 PE=3 SV=1
GNILVKIEACGVCHTDLHAARGDWPVKPE-------PPFIPGHEGVGVVVEVGHNV-TS-
VKEGDRVGVPWLHHACGHCTACVTGWETLCRTEPEYTGYTVNGGFAEYVEADPTYVGHLP
DKLDFAPAAPILCAGVTVYKGLKECDLHPGQTVVISGIGGLGHLAVQYAR-AMGLHVIAV
DVAEDKLALARDLGAGVAINAAT-Q-DPVAEVARL---G-GAEGVLVTAVSNTAFSQGVG
MLAPGGTMSLVGLPP------GDFPLNIFDVVLNRKTIRGSIVGTRADLAESLSFAAE
>tr|A8Z114|A8Z114_STAAT/24-301 Alcohol dehydrogenase OS=Staphylococcus aureus (strain USA300 / TCH1516) GN=adh PE=3 SV=1
GEALVQTEYCGVCHTDLHVKNADFGDVTG---------VTLGHEGIGKVIEVAEDV-ES-
LKIGDRVSIAWMFESCGRCEYCTTGRETLCRSV-KNAGYTVDGAMAEQVIVTADYAVKVP
EKLDPAAASSITCAGVTTYKAVKVSNVKPGQWLGVFGIGGLGNLALQYAKNVMGAKIVAF
DINDDKLAFAKELGADAIINSKD-V-DPVAEVMKLTDNK-GLDATVVTSVAKTPFNQAVD
VVKAGARVVAVGLPV------DKMNLDIPRLVLDGIEVVGSLVGTRQDLREAFEFAAE
>tr|A9BVZ3|A9BVZ3_DELAS/29-305 Alcohol dehydrogenase GroES domain protein OS=Delftia acidovorans (strain DSM 14801 / SPH-1) GN=Daci_2868 PE=3 SV=1
GHVLVKIEACGVCHTDLHAAQGDWPVKPN-------PPFIPGHEGVGYVAAVGAGV-TH-
VKEGDRVGIPWLYTACGHCEHCLGGWETLCEQQ-KNTGYSVNGGFAQYALADANFVGLLP
GSVDLIEIAPVLCAGVTVYKGLKVTDTKPGNWVVISGIGGLGHMAVQYAK-AMGLNVAAV
DVDDDKLALARRLGAQVTVNAMT-T-DPAAYLKKEI--G-GAHGALVTAVSPKAFEQALG
MVRRGGTVSLNGLPP------GSFPLPIFNMVLSGVTVRGSIVGTRLDLQESLDFAAM
>tr|A9CK47|A9CK47_AGRT5/29-305 Alcohol dehydrogenase OS=Agrobacterium tumefaciens (strain C58 / ATCC 33970) GN=adhP PE=3 SV=1
GEILINYKATGVCHTDLHAATGDWPVKPN-------PPFIPGHEGAGYVAKIGAGV-TG-
IKEGDRAGTPWLYTACGCCIPCRTGWETLCPSQ-KNSGYSVNGSFAEYGLADPKFVGRLP
DNLDFGPAAPVLCAGVTVYKGLKETEVRPGEWVVISGIGGLGHMAVQYAK-AMGMHVVAA
DIFDDKLALAKKLGADVVVNGRA-P-DAVEQVQKAT--G-GVHGALVTAVSPKAMEQAYG
FLRSKGTMALVGLPP------GFISIPVFDTVLKRITVRGSIVGTRQDLEEALTFAGE
>tr|A9HNA5|A9HNA5_GLUDA/41-317 Alcohol dehydrogenase OS=Gluconacetobacter diazotrophicus (strain ATCC 49037 / DSM 5601 / PAl5) GN=adh PE=4 SV=1
DQILVKMDACGVCHTDLHAARGDWPVKPN-------PPFIPGHEGVGHVVSVGSAV-KW-
VKLGDVVGVPWLYSACGHCEHCLGGWETLCASQ-DDTGYTVNGCFAEYVVADPSYVAHLP
KTIDPLQVAPVLCAGLTVYKGLKMTDTKPGDWVAVSGVGGLGQMAVQYGV-AMGMNVIAV
DIDDEKLATAKALGAALTVNARA-T-DPAPFIQSQV--G-GAHGALVTAVSRSAFSQAMG
FARRGGTIVLNGLPP------GEFPISIFDMVMAGTTVRGSIVGTRLDMIEAVSFFAD
>tr|A9M214|A9M214_NEIM0/28-303 Alcohol dehydrogenase, propanol-preferring OS=Neisseria meningitidis serogroup C (strain 053442) GN=adhP PE=4 SV=1
GEALVEVEYCGVCHTDLHVAAGDYGEKPG---------RVLGHEGIGLVKEVADGV-KN-
LKVGDRVSIAWLFQSCGSCEYCNTGRETLCRSV-LNAGYTADGGMATHCIVSADYAVKVP
EGLDPAQASSITCAGVTTYKAIKVSGVRPGQWIAIYGAGGLGNLGVQYAKKVFGAHVVAI
DINDDKLAFAKETGADLVVNAAK-E-DAAKVIQEKT--G-GAHAAVVTAVSAAAFNSAVN
CVRAGGRVVAIGLPP------ESMDLSIPRLVLDGIEVVGSLVGTRKDLEEAFQFGAE
>tr|A9M7E5|A9M7E5_BRUC2/29-307 Alcohol dehydrogenase OS=Brucella canis (strain ATCC 23365 / NCTC 10854) GN=adhT PE=4 SV=1
GQIQVAIQASGVCHTDLHAAEGDWPVKPN-------PPFIPGHEGVGFVSAVGSGV-KH-
VKEGDRVGIPWLYTACGHCRHCLGGWETLCEEQ-LNTGYSVNGGFAEYVVADPNFVGHLP
KNIDFNEIAPVLCAGVTVYKGLKVTDTKPGDWVVISGIGGLGHMAVQYAR-AMGLNVAAV
DIDDRKLDLARRLGATVTVNAKTVA-DPAAYIRKET-DG-GAQGVLVTAVSPKAFEQALG
MVARGGTVSLNGLPP------GDFPLSIFNMVLNGVTVRGSIVGTRLDLQESLDFAAD
>tr|A9MR04|A9MR04_SALAR/24-299 Putative uncharacterized protein OS=Salmonella arizonae (strain ATCC BAA-731 / CDC346-86 / RSK2980) GN=SARI_01402 PE=4 SV=1
GEALLKMECCGVCHTDLHVKNGDFGDKTG---------VILGHEGIGVVAEVGPGV-TS-
LKPGDRASVAWFYEGCGHCEYCNTGNETLCRNV-KNAGYTVDGGMAEECIVVADYAVKVP
EGLDSAAASSITCAGVTTYKAVKISHIKPGQWIAIYGLGGLGNLALQYAKNVFNAKVIAI
DVNDGQLKLAEEMGADLTINSRT-E-DAAKIVQEKT--G-GAHAAVVTAVAKAAFNSAVD
AVRAGGRVVAVGLPP------EAMNLDIPRLVLDGIQVVGSLVGTRQDLTEAFQFAAE
>tr|A9MYU6|A9MYU6_SALPB/24-299 Putative uncharacterized protein OS=Salmonella paratyphi B (strain ATCC BAA-1250 / SPB7) GN=SPAB_01731 PE=4 SV=1
GEALLKMECCGVCHTDLHVKNGDFGDKTG---------VILGHEGIGVVAEVGPGV-TS-
LKPGDRASVAWFYEGCGHCEYCNTGNETLCRNV-KNAGYTVDGGMAEECIVVADYAVKVP
EGLDSAAASSITCAGVTTYKAVKISHIKPGQWIAIYGLGGLGNLALQYAKNVFNAKVIAI
DVNDGQLKLAEEMGADLTINSRT-E-DAAKIVQEKT--G-GAHAAVVTAVAKAAFNSAVD
AVRAGGRVVAVGLPP------EAMNLDIPRLVLDGIQVVGSLVGTRQDLTEAFQFAAE
>tr|A9VTZ8|A9VTZ8_BACWK/26-302 Alcohol dehydrogenase GroES domain protein OS=Bacillus weihenstephanensis (strain KBAB4) GN=BcerKBAB4_2089 PE=4 SV=1
GEALVDVEYCGVCHTDLHVANHDFGNTDG---------RILGHEGVGIVTKIADDV-TS-
LKIGDRVSIAWMFQSCGRCEYCVTGRETFCREV-KNAGYSVDGGMAEQCIVTADYAVKVP
EGLDPAQASSITCAGVTTYKAIKVSDIKPGQPIVIYGCGGLGNLAIQYAKNVFGAKVIAV
DINDDKLALAKEVGADMTINPISQG-PADKIVQEEF--G-GAYAAVVTAVSKVAFNSAVD
AVRACGKVVAVGLPV------ETMDLNIPRLVLDGIEVVGSLVGTRKDLEEAFMFGAE
>tr|A9WKD2|A9WKD2_CHLAA/28-304 Alcohol dehydrogenase GroES domain protein OS=Chloroflexus aurantiacus (strain ATCC 29366 / DSM 635 / J-10-fl) GN=Caur_2809 PE=
GEIVVKIEASGLCHTDIHAAHGDWPVKPK-------LPFIPGHEGIGIVESVGAGV-TN-
VKEGDRVAIPWLGYACGECKYCASGWETLCERQ-LNTGYFLDGAHAQYAKAYAKYVGIVP
AGVSALDAAPLTCAGVTTYKAVKVSGARPSELVAIFGVGGLGHLALQYAR-IAGATVAAI
DLLDERLQTARELGADITINAST-Q-DPIEELKKW---G-GADAAICLAVSPKAFEQAYR
SLRRGGRLVFVGLPAD-----NMIQLPIFETVLNGIHVMGSIVGTRADLAETFALHAA
>tr|B0BTY4|B0BTY4_ACTPJ/29-304 Alcohol dehydrogenase OS=Actinobacillus pleuropneumoniae serotype 3 (strain JL03) GN=adh3 PE=4 SV=1
GEALVEVEYCGVCHTDLHVAAGDYGKKPG---------RILGHEGIGIVKSIAPDV-TN-
LKVGDRVSIAWMFESCGSCEYCTTGRETLCRSV-KNAGYTVDGGMATHCVVTADYAVKVP
DGLDPAQASSITCAGVTTYKGIKVSGVRAGQWIAIYGAGGLGNLAVQYAKKVFGARVIAI
DINDDKLAFAKEVGADLTINPLK-E-DSVQVIQEKV--G-GAHAAVVTAVSKVAFNAAVN
CVRAGGRVVAIGLPP------ETMDLSIPRIVLDGIEIVGSLVGTRQDLAEAFQFGAE
>tr|B0CJ60|B0CJ60_BRUSI/29-307 Alcohol dehydrogenase OS=Brucella suis (strain ATCC 23445 / NCTC 10510) GN=adhT PE=4 SV=1
GQIQVAIQASGVCHTDLHAAEGDWPVKPN-------PPFIPGHEGVGFVSAVGSGV-KH-
VKEGDRVGIPWLYTACGHCRHCLGGWETLCEEQ-LNTGYSVNGGFAEYVVADPNFVGHLP
KNIDFNEIAPVLCAGVTVYKGLKVTDTKPGDWVVISGIGGLGHMAVQYAR-AMGLNVAAV
DIDDRKLDLARRLGATVTVNAKTVA-DPAAYIRKET-DG-GAQGVLVTAVSPKAFEQALG
MVARGGTVSLNGLPP------GDFPLSIFNMVLNGVTVRGSIVGTRLDLQESLDFAAD
>tr|B0KLR7|B0KLR7_PSEPG/24-299 Alcohol dehydrogenase zinc-binding domain protein OS=Pseudomonas putida (strain GB-1) GN=PputGB1_3554 PE=3 SV=1
GEALLKMQCCGVCHTDLHVKNGDFGDKTG---------VVLGHEGIGVVQEVGPGV-TS-
LKPGDRASVAWFYQGCGHCEYCNSGNETLCREV-KNSGYTVDGGMAEACIVQADYSVKVP
DGLDSAAASSITCAGVTTYKAVKISNIRPGQWIAIYGLGGLGNLALQYAKNVFNAKVIAI
DVNEEQLRFASEMGADLVVNPLN-E-DAAKVIQAKT--G-GAHAAVVTAVAKGAFNSAVD
ALRAGGRLVAVGLPS------ESMDLNIPRLVLDGIEVVGSLVGTRQDLQEAFQFAAE
>tr|B0SUZ9|B0SUZ9_CAUSK/29-305 Alcohol dehydrogenase GroES domain protein OS=Caulobacter sp. (strain K31) GN=Caul_2341 PE=3 SV=1
GQILVKIAAAGVCHTDLHAAQGDWPVKPN-------PPFIPGHEGAGHVVAVGAGV-TH-
VREGDRVGVPWLYSACGHCVHCLGGWETLCELQ-QNTGYSVNGSFADYVLADPNYVGHLP
DNVGFVEIAPVLCAGVTVYKGLKMTEAKPGDWVAISGVGGLGHMAVQYAR-AMGLNVAAV
DIDDQKLALARALGATVTVNALH-A-DPVAVLKKEI--G-GAHGVLVTAVSPKAFAQALG
LVRRGGAVALNGLPP------GDFPLSIFDTVLNGITIRGSIVGTRLDLQEALAFAGE
>tr|B0SVX0|B0SVX0_CAUSK/29-305 Alcohol dehydrogenase GroES domain protein OS=Caulobacter sp. (strain K31) GN=Caul_2461 PE=3 SV=1
GQVLVKIAACGVCHTDLHAAHGDWPIKPS-------LPLIPGHEGVGTVVQVGKGV-EH-
VKEGDRVGVPWLHTACGHCVHCLGGWETLCEAQ-QNTGYSVNGGFAEYVLADADYVGHLP
ANLSFLEVAPILCAGVTVYKGLKVTDAKPGDWVAISGIGGLGHMAVQYAK-AMGFKVAAV
DIDEDKLRLARSLGTEITVNARE-T-DPGPYLQKEI--G-GAQGVLVTAVSPIAFSQALG
MVRRGGTVSLNGLPP------GDFPLSIFDTVLRGITVRGSIVGTRLDLQEALAFAAD
>tr|B1I911|B1I911_STRPI/25-302 Alcohol dehydrogenase, propanol-preferring OS=Streptococcus pneumoniae (strain Hungary19A-6) GN=SPH_0401 PE=3 SV=1
GEALVEVEYCGVCHTDLHVAHGDFGQVPG---------RVLGHEGIGIVKEIAPDV-KS-
LKVGDRVSVAWFFEGCGTCEYCTTGRETLCRTV-KNAGYSVDGGMAEQCIVTADYAVKVP
DGLDPAQASSITCAGVTTYKAIKEAKVEPGQWVVLYGAGGLGNLAVQYAKKVFNAHVIAV
DINNDKLALAKEVGADIVINGLEVE-DVAGLIKEKT-DG-GAHSAVVTAVSKVAFNQAVD
SIRAGGRVVAVGLPS------EMMELSIVKTVLDGIQVIGSLVGTRKDLEEAFQFGAE
>tr|B1IRY0|B1IRY0_ECOLC/24-299 Alcohol dehydrogenase zinc-binding domain protein OS=Escherichia coli (strain ATCC 8739 / DSM 1576 / Crooks) GN=EcolC_2179 PE=3
GEALLKMECCGVCHTDLHVKNGDFGDKTG---------VILGHEGIGVVAEVGPGV-TS-
LKPGDRASVAWFYEGCGHCEYCNSGNETLCRSV-KNAGYSVDGGMAEECIVVADYAVKVP
DGLDSAAASSITCAGVTTYKAVKLSKIRPGQWIAIYGLGGLGNLALQYAKNVFNAKVIAI
DVNDEQLKLATEMGADLAINSHT-E-DAAKIVQEKT--G-GAHAAVVTAVAKAAFNSAVD
AVRAGGRVVAVGLPP------ESMSLDIPRLVLDGIEVVGSLVGTRQDLTEAFQFAAE
>tr|B1J778|B1J778_PSEPW/24-299 Alcohol dehydrogenase zinc-binding domain protein OS=Pseudomonas putida (strain W619) GN=PputW619_2066 PE=3 SV=1
GEALLKMQCCGVCHTDLHVKNGDFGDKTG---------VILGHEGIGVVVEVGPGV-TS-
LKPGDRASVAWFFQGCGHCEYCNSGNETLCREV-KNSGYTVDGGMAEACIVVADYAVKVP
DGLDSAAASSITCAGVTTYKAVKSSNIRPGQWIAVYGLGGLGNLALQYAKNVFNARVIAI
DVNDEQLAFAREMGADLVVNARS-E-DVAKVIQAQT--G-GAHAAVVTAVSKSAFNSAVD
ALRAGGRLVAVGLPP------EAMSLDIPRLVLDGIEVVGSLVGTRQDLAEAFEFAAQ
>tr|B1K4P3|B1K4P3_BURCC/29-305 Alcohol dehydrogenase GroES domain protein OS=Burkholderia cenocepacia (strain MC0-3) GN=Bcenmc03_5867 PE=3 SV=1
GQILVNIKASGVCHTDLHAADGDWPVKPS-------LPFIPGHEGVGIVAAVGAGV-TH-
VREGDRVGVPWLYTACGHCEYCCTGWETLCHGQ-QNTGYSVNGSYAEYVLADPDYVGQLP
AQVAFDEIAPILCAGVTVYKGIRVTDTRPGQWLAISGIGGLGHVAVQYAR-AMGLHVAAI
DISPDKLALARQLGAHLTIDASI-D-DPAKVIQKEI--G-GAHGVLVTAVSRSAFAQALG
MVRRGGTVALNGLPP------GDFPLPIFSTVLNGITVRGSIVGTRRDLQESLDFAAD
>tr|B1LFD9|B1LFD9_ECOSM/24-299 Oxidoreductase, zinc-binding dehydrogenase family OS=Escherichia coli (strain SMS-3-5 / SECEC) GN=EcSMS35_1696 PE=3 SV=1
GEALLKMECCGVCHTDLHVKNGDFGDKTG---------VILGHEGIGVVAEVGPGV-TS-
LKPGDRASVAWFYEGCGHCEYCNSGNETLCRSV-KNAGYSVDGGMAEECIVVADYAVKVP
DGLDSAAASSITCAGVTTYKAVKLSKIRPGQWIAIYGLGGLGNLALQYAKNVFNAKVIAI
DVNDEQLKLATEMGADLAINSRT-E-DAAKIVQEKT--G-GAHAAVVTAVAKAAFNSAVD
AVRAGGRVVAVGLPP------ESMSLDIPRLVLDGIEVVGSLVGTRQDLTEAFQFAAE
>tr|B1MWU3|B1MWU3_LEUCK/27-313 Zn-dependent alcohol dehydrogenase OS=Leuconostoc citreum (strain KM20) GN=adhA PE=3 SV=1
GEALVDMEYVGLCHTDLHVAGADFGNPNKIGQRNGAFRRVIGHEGVGRVSKLAEGA-GDY
LKIGDRVSIAWFYDACGVCDYCVTGNETFCRKV-RNSGYTVDGAMSQQAVVNAKYAVKVP
EGLDPVEATSITCAGVTMYKSLKVGETKPGQWVSVHGAGGLGNLAVQYAHNVFGAHVAII
DGNDDKLAAAKENGAEVLINRKKVE-DVAAEVQKAT--G-GVHTAQVTAVNAAAFNQAVD
SLRPMGKLVAVALPQ------GDMALNIAKTVLDGIEVRGSLVGTRADLKEAFQFGAE
>tr|B1VHY8|B1VHY8_CORU7/30-307 Alcohol dehydrogenase OS=Corynebacterium urealyticum (strain ATCC 43042 / DSM 7109) GN=adhA PE=4 SV=1
NQALVKLQASGICHTDLHAAEGDWPVKPE-------PPFVPGHEGVGEVVELGPGD-HS-
VKVGDIVGNVWLWSACGECEYCRTGWETLCNQA-EYGGYTVNGSFGTYMLVDTRYCARIP
EGSDPVEVAPILCAGVTVYKGLKVSETKPGQFMVISGVGGLGHIAVQYAV-AMGMRVIAV
DIADEKLELAKKHGAEFTVNAKH-A-DPAEAVQEFT-DG-GAHGVLVTAVHPQAFGQAVG
MARKGGTIVFNGLPP------GDFPAPIFEIVFKALTIRGSLVGTRQDLAEALDFYAR
>tr|B1XE69|B1XE69_ECODH/24-299 Alcohol dehydrogenase, 1-propanol preferring OS=Escherichia coli (strain DH10B) GN=adhP PE=4 SV=1
GEALLKMECCGVCHTDLHVKNGDFGDKTG---------VILGHEGIGVVAEVGPGV-TS-
LKPGDRASVAWFYEGCGHCEYCNSGNETLCRSV-KNAGYSVDGGMAEECIVVADYAVKVP
DGLDSAAASSITCAGVTTYKAVKLSKIRPGQWIAIYGLGGLGNLALQYAKNVFNAKVIAI
DVNDEQLKLATEMGADLAINSHT-E-DAAKIVQEKT--G-GAHAAVVTAVAKAAFNSAVD
AVRAGGRVVAVGLPP------ESMSLDIPRLVLDGIEVVGSLVGTRQDLTEAFQFAAE
>tr|B1YWT0|B1YWT0_BURA4/29-305 Alcohol dehydrogenase GroES domain protein OS=Burkholderia ambifaria (strain MC40-6) GN=BamMC406_4330 PE=4 SV=1
GQILVNIKASGVCHTDLHAADGDWPVKPT-------LPFIPGHEGVGIVAAVGAGV-TH-
VREGDRVGVPWLYTACGHCEYCHTGWETLCHGQ-QNTGYSVNGSYAEYVLADPDYVGHLP
AQVAFDEIAPILCAGVTVYKGIRVTDTRPGQWLAISGIGGLGHVAVQYAR-AMGLHVAAI
DVSPAKLELARQLGAQLTIDASV-D-DPAKVIQKEI--G-GAHGVLVTAVSRSAFAQALG
MVRRGGTVALNGLPP------GDFPLPIFSTVLNGITVRGSIVGTRRDLQESLDFAAD
>tr|B2G8Z0|B2G8Z0_LACRJ/26-301 Alcohol dehydrogenase OS=Lactobacillus reuteri (strain JCM 1112) GN=LAR_1406 PE=4 SV=1
GEALVDMEYCGLCHTDLHVAAGDFGKKPG---------RIIGHEGVGRVSKVAPGV-TS-
LKVGDRVSIAWFFKGCGHCEYCLTGRETLCRNV-LNAGYTADGAMAEQCIVPADYAVKVP
EGLDPVEATSLTCAGVTMYKALKVADIKPGQWVSIVGAGGLGNLGIQLAHNVFGAHVIAV
DGNPDKLEAAKKNGAEILINRHD-G-DVDKQIQEKV--G-GVHAAVVTAVSASAFDQAVD
SLRPDGKLVAVALPQ------GDMKLNIAKTVLDGIIVAGSLVGTRQDLAECFQFGAE
>tr|B2GDY2|B2GDY2_LACF3/26-301 Alcohol dehydrogenase OS=Lactobacillus fermentum (strain IFO 3956 / LMG 18251) GN=LAF_1528 PE=4 SV=1
GEALVDVEYCGLCHTDLHVAAGDFGEKPG---------TIIGHEGVGRVSKVAPGV-TS-
LKVGDRVSIAWFFKGCGHCEYCLTGRETFCREV-LNAGYTADGAMAQQCIVPADYAVKVP
EGLDPVEATSLTCAGVTMYKALKVAGIKPGQWVSIVGAGGLGNLGIQFAHNVFGAHVVAV
DGNEDKLQAAKENGAEVLINRHD-G-DVDKQIQEKV--G-GVHAAVVTAVNASAFDQAVD
SLRPDGKLVAVALPQ------GDMQLNIAKTVLDGIIVAGSLVGTRQDLAECFQFGAE
>tr|B2GK88|B2GK88_KOCRD/25-301 Alcohol dehydrogenase OS=Kocuria rhizophila (strain ATCC 9341 / DSM 348 / NBRC 12708 / DC2201) GN=adh PE=4 SV=1
HQALVKLIASGVCHTDLHAAGGDWPVKPK-------LPLIPGHEGVGIVEKLGPDV-TE-
LEVGQMVGNAWLWSACGNCDHCRTGWETLCEQQ-VNGGYGIGGSFGEYMLVDARYAAVIP
EGADPYEIAPVLCAGVTVYKGLKQTEVKPGQWVVISGIGGLGHVAVQYAV-AMGMRVVAV
DVADDKLALATEHGAEITVNAFA-E-DPAEVIQEKI--G-GSHGVLVTAVHPQAFGQAIG
MTRRGGTIVFNGLPP------GDFPAPIFDIVLKGLTIRGSIVGTRQDMIEALEFYAA
>tr|B2HH60|B2HH60_MYCMM/41-317 Zn-dependent alcohol dehydrogenase, AdhX OS=Mycobacterium marinum (strain ATCC BAA-535 / M) GN=adhX PE=4 SV=1
GEALVKLETSGVCHTDLHAAHGDWPVKPA-------PPFVPGHEGCGTVVALGDGV-TD-
LKVGDKVGNAWLWSACGSCEQCRTGWETLCENQ-RNGGYTVNGSFGTYMLVNADYAARIP
DGADPLEVAPILCAGVTVYKGLKVTDTRPGQWVAISGIGGLGHVAVQYAR-AMGLRVVAI
DIDDDKLALAARLGAELVVNART-S-DVVAQVQEAT--G-GVHGVLVTAVHPQAFGQAIG
LARRGGTIVFNGLPP------GDFPAPIFDIVLKGLTIRGSIVGTRQDMAEALDFYAR
>tr|B2IH10|B2IH10_BEII9/29-305 Alcohol dehydrogenase GroES domain protein OS=Beijerinckia indica subsp. indica (strain ATCC 9039 / DSM 1715 / NCIB 8712) GN=Bi
DQILVKLTACGVCHTDLHAASGDWPVKPK-------LPFIPGHEGVGQIAAVGQSV-TW-
VKEGDIVGVPWLYSACGHCDHCLAGWETLCEHQ-QETGYSVNGCFAEYVVADPNYVAHLP
QGLDPIKVAPVLCAGLTVYKGLKMTDTKPGNWVAISGVGGLGQMAVQYGI-AMGLNVIAI
DIDEEKLATAKKLGAALTINALH-Q-DPGEEIHKAV--G-GVHGALITAVSPKAFSQAMK
VTRRGGTIVLNGLPP------GEFPISIFDMVMDGTTVRGSIVGTRLDMVEALDFFKQ
>tr|B2ISL2|B2ISL2_STRPS/25-302 Alcohol dehydrogenase OS=Streptococcus pneumoniae (strain CGSP14) GN=adhP PE=4 SV=1
GEALVEVEYCGVCHTDLHVAHGDFGQVPG---------RVLGHEGIGIVKEIAPDV-KS-
LKVGDRVSVAWFFEGCGTCEYCTTGRETLCRTV-KNAGYSVDGGMAEQCIVTADYAVKVP
DGLDPAQASSITCAGVTTYKAIKEAKVEPGQWVVLYGAGGLGNLAVQYAKKVFNAHVIAV
DINNDKLALAKEVGADIVINGLEVE-DVAGLIKEKT-DG-GAHSAVVTAVSKVAFNQAVD
SIRAGGRVVAVGLPS------EMMELSIVKTVLDGIQVIGSLVGTRKDLEEAFQFGAE
>tr|B2JVF7|B2JVF7_BURP8/29-305 Alcohol dehydrogenase GroES domain protein OS=Burkholderia phymatum (strain DSM 17167 / STM815) GN=Bphy_5870 PE=4 SV=1
GQILVNIKASGVCHTDLHAADGDWPVKPT-------LPFIPGHEGVGYVAAVGSGV-KR-
VKEGDRVGVPWLYTACGQCEHCLSGWETLCHEQ-KNTGYSVNGGYAEYVLADPNYVGHLP
ANVAFDEIAPILCAGVTVYKGIRVTDTRPGQWLAISGIGGLGHVAVQYAI-AMGLHVVAV
DISDTKLELARKLGATLAVNANT-T-DPAAFIQKEI--G-GAHGVLVTAVSRTAFAQALG
MVRRGGTISLNGLPP------GDFPLPIFSTVLNGITVRGSIVGTRRDLQESLDFAAQ
>tr|B2S8J1|B2S8J1_BRUA1/29-307 Zinc-containing alcohol dehydrogenase OS=Brucella abortus (strain S19) GN=BAbS19_I01920 PE=4 SV=1
GQIQVAIQASGVCHTDLHAAEGDWPVKPN-------PPFIPGHEGVGFVSAVGSGV-KH-
VKEGDRVGIPWLYTACGHCRHCLGGWETLCEEQ-LNTGYSVNGGFAEYVVADPNFVGHLP
KNIDFNEIAPVLCAGVTVYKGLKVTDTKPGDWVVISGIGGLGHMAVQYAR-AMGLNVAAV
DIDDRKLDLARRLGATVTVNAKTVA-DPAAYIRKET-DG-GAQGVLVTAVSPKAFEQALG
MVARGGTVSLNGLPP------GDFPLSIFNMVLNGVTVRGSIVGTRLDLQESLDFAAD
>tr|B2VBD4|B2VBD4_ERWT9/24-299 Alcohol dehydrogenase OS=Erwinia tasmaniensis (strain DSM 17950 / Et1/99) GN=adhP PE=4 SV=1
GEALLTMECCGVCHTDLHVKNGDFGDKTG---------VILGHEGIGVVKSVGPGV-TS-
LKPGDRASVAWFFKGCGHCEYCNSGNETLCREV-VNAGYTADGGMAEECIVAADYAVKVP
DGLDSAVASSITCAGVTTYKAVKISGITPGKWLVVYGLGGLGNLALQYAKNVFNARVIAV
DVSDAQLKFAEEMGADMVINSRN-E-DAAKLIQQRT--G-GAHAAVVTAVAKAAFNSAVD
AMRAGGRIVAVGLPS------ESMSLNIPRLVLDGIQVVGSLVGTREDLAEAFQFAAE
>tr|B3H329|B3H329_ACTP7/29-304 Alcohol dehydrogenase 1 OS=Actinobacillus pleuropneumoniae serotype 7 (strain AP76) GN=adhI PE=4 SV=1
GEALVEVEYCGVCHTDLHVAAGDYGKKPG---------RILGHEGIGIVKSIAPDV-TN-
LKVGDRVSIAWMFESCGSCEYCTTGRETLCRSV-KNAGYTVDGGMATHCVVTADYAVKVP
DGLDPAQASSITCAGVTTYKGIKVSGVRAGQWIAIYGAGGLGNLAVQYAKKVFGARVIAI
DINDDKLAFAKEVGADLTINPLK-E-DSVQVIQEKV--G-GAHAAVVTAVSKVAFNAAVN
CVRAGGRVVAIGLPP------ETMDLSIPRIVLDGIEIVGSLVGTRQDLAEAFQFGAE
>tr|B3PN89|B3PN89_MYCA5/27-310 Zn-dependent alcohol dehydrogenase OS=Mycoplasma arthritidis (strain 158L3-1) GN=adhA PE=4 SV=1
KEVLIKMETSGICHTDLHVANDDWLLKAK-------FPIIPGHEGIGIIVELGEGC-NR-
FKVGDRVALAWLHDSCGHCEFCLQGKETLCPNQ-NMSAYTKDGSFAEYAIGHEDYIAAIP
NNFDIVQGAPIVCAGVTTYKAVKKANQKAGNWITVIGVGGLGHLAIQYAK-AMGYRVIGI
DINDEKCDLAIKSGAEAAFNSLK-S-NVIDEVIKLT-NG-GSHAVINTSVATKAAELGLS
ILRRGGRQVLVGLPSKNASGKDNFEVSIFWSVLYEKEIVGSIVGTRLDLQEAIEFASL
>tr|B4EK33|B4EK33_BURCJ/29-305 Alcohol dehydrogenase OS=Burkholderia cepacia (strain J2315 / LMG 16656) GN=adhA PE=4 SV=1
GQILVNIKASGVCHTDLHAADGDWPVKPS-------LPFIPGHEGVGIVAAVGAGV-TH-
VREGDRVGVPWLYTACGHCEYCCTGWETLCHGQ-QNTGYSVNGSYAEYVLADPDYVGQLP
AQVAFDEIAPILCAGVTVYKGIRVTDTRPGQWLAISGIGGLGHVAVQYAR-AMGLHVAAI
DISPDKLALARQLGAHLTIDASI-D-DPATVIQKEI--G-GAHGVLVTAVSRSAFAQALG
MVRRGGTVALNGLPP------GDFPLPIFSTVLNGITVRGSIVGTRRDLQESLDFAAD
>tr|B4SR32|B4SR32_STRM5/29-305 Alcohol dehydrogenase GroES domain protein OS=Stenotrophomonas maltophilia (strain R551-3) GN=Smal_0028 PE=4 SV=1
GEVLVKIEACGVCHTDLHAAEGDWPVKPN-------PPFIPGHEGVGHIVAVGGGV-GH-
VKEGDRVGIPWLYSACGHCEHCLGGWETLCETQ-RNTGYSVNGGFAEYALADANYVGLLP
KEVGFVEIAPVLCAGVTVYKGLKVTDTKPGDWVVISGIGGLGHMAVQYAR-AMGLNVAAV
DVDDSKLALARQLGAQITVNART-T-DPAAFLKKEI--G-GAHGALVTAVSPKAFEQALG
MVRRGGTVSLNGLPP------GNFPLDIFGMVLNGITVRGSIVGTRLDLQESLQFAAE
>tr|B4T5V7|B4T5V7_SALNS/24-299 Alcohol dehydrogenase, propanol-preferring OS=Salmonella newport (strain SL254) GN=SNSL254_A1681 PE=4 SV=1
GEALLKMECCGVCHTDLHVKNGDFGDKTG---------VILGHEGIGVVAEVGPGV-TS-
LKPGDRASVAWFYEGCGHCEYCNTGNETLCRNV-KNAGYTVDGGMAEECIVVADYAVKVP
EGLDSAAASSITCAGVTTYKAVKISHIKPGQWIAIYGLGGLGNLALQYAKNVFNAKVIAI
DVNDGQLKLAEEMGADLTINSRT-E-DAAKIVQEKT--G-GAHAAVVTAVAKAAFNSAVD
AVRAGGRVVAVGLPP------EAMNLDIPRLVLDGIQVVGSLVGTRQDLTEAFQFAAE
>tr|B4TII9|B4TII9_SALHS/24-299 Alcohol dehydrogenase, propanol-preferring OS=Salmonella heidelberg (strain SL476) GN=SeHA_C1744 PE=4 SV=1
GEALLKMECCGVCHTDLHVKNGDFGDKTG---------VILGHEGIGVVAEVGPGV-TS-
LKPGDRASVAWFYEGCGHCEYCNTGNETLCRNV-KNAGYTVDGGMAEECIVVADYAVKVP
EGLDSAAASSITCAGVTTYKAVKISHIKPGQWIAIYGLGGLGNLALQYAKNVFNAKVIAI
DVNDGQLKLAEEMGADLTINSRT-E-DAAKIVQEKT--G-GAHAAVVTAVAKAAFNSAVD
AVRAGGRVVAVGLPP------EAMNLDIPRLVLDGIQVVGSLVGTRQDLTEAFQFAAE
>tr|B4TW16|B4TW16_SALSV/24-299 Alcohol dehydrogenase, propanol-preferring OS=Salmonella schwarzengrund (strain CVM19633) GN=SeSA_A1683 PE=4 SV=1
GEALLKMECCGVCHTDLHVKNGDFGDKTG---------VILGHEGIGVVAEVGPGV-TS-
LKPGDRASVAWFYEGCGHCEYCNTGNETLCRNV-KNAGYTVDGGMAEECIVVADYAVKVP
EGLDSAAASSITCAGVTTYKAVKISHIKPGQWIAIYGLGGLGNLALQYAKNVFNAKVIAI
DVNDGQLKLAEEMGADLTINSRT-E-DAAKIVQEKT--G-GAHAAVVTAVAKAAFNSAVD
AVRAGGRVVAVGLPP------EAMNLDIPRLVLDGIQVVGSLVGTRQDLTEAFQFAAE
>tr|B4U4Z0|B4U4Z0_STREM/25-301 Alcohol dehydrogenase I OS=Streptococcus equi subsp. zooepidemicus (strain MGCS10565) GN=adhA PE=4 SV=1
GEALVKVEYCGVCHTDLHVAHGDFGQVPG---------RILGHEGIGIVEKLGEGV-TS-
LKVGDRVSIAWFFEGCGHCEYCTTGRETLCRSV-KNAGYSVDGGMSEYAVVTADYAVKVP
DGLDPAQASSITCAGVTTYKAIKEAGAAPGQWIVIFGAGGLGNLAVQYAKKVFNAHVVAV
DINNDKLELAKEVGADIVVNGKEIE-DVAGYIQEKT--G-GAHGVVVTAVSKVAFNQAID
SVRAGGTVVAVGLPS------EYMELSIVKTVLDGIKVVGSLVGTRKDLEEAFAFGAE
>tr|B5BJE1|B5BJE1_SALPK/24-299 Alcohol dehydrogenase OS=Salmonella paratyphi A (strain AKU_12601) GN=SSPA1209 PE=4 SV=1
GEALLKMECCGVCHTDLHVKNGDFGDKTG---------VILGHEGIGVVAEVGPGV-TS-
LKPGDRASVAWFYEGCGHCEYCNTGNETLCRNV-KNAGYTVDGGMAEECIVVADYAVKVP
EGLDSAAASSITCAGVATYKAVKISHIKPGQWIAIYGLGGLGNLALQYAKNVFNAKVIAI
DVNDGQLKLAEEMGADLTINSRT-E-DAAKIVQEKT--G-GAHAAVVTAVAKAAFNSAVD
AVRAGGRVVAVGLPP------EAMNLDIPRLVLDGIQVVGSLVGTRQDLTEAFQFAAE
>tr|B5E6V7|B5E6V7_STRP4/25-302 Alcohol dehydrogenase, zinc-containing OS=Streptococcus pneumoniae serotype 19F (strain G54) GN=adhP PE=4 SV=1
GEALVEVEYCGVCHTDLHVAHGDFGQVPG---------RVLGHEGIGIVKEIAPDV-KS-
LKVGDRVSVAWFFEGCGTCEYCTTGRETLCRTV-KNAGYSVDGGMAEQCIVTADYAVKVP
DGLDPAQASSITCAGVTTYKAIKEAKVEPGQWVVLYGAGGLGNLAVQYAKKVFNAHVIAV
DINNDKLALAKEVGADIVINGLEVE-DVAGLIKEKT-DG-GAHSAVVTAVSKVAFNQAVD
SVRAGGRVVAVGLPS------EMMELSIVKTVLDGIQVIGSLVGTRKDLEEAFQFGAE
>tr|B5F5W4|B5F5W4_SALA4/24-299 Alcohol dehydrogenase, propanol-preferring OS=Salmonella agona (strain SL483) GN=SeAg_B1598 PE=4 SV=1
GEALLKMECCGVCHTDLHVKNGDFGDKTG---------VILGHEGIGVVAEVGPGV-TS-
LKPGDRASVAWFYEGCGHCEYCNTGNETLCRNV-KNAGYTVDGGMAEECIVVADYAVKVP
EGLDSAAASSITCAGVTTYKAVKISHIKPGQWIAIYGLGGLGNLALQYAKNVFNAKVIAI
DVNDGQLKLAEEMGADLTINSRT-E-DAAKIVQEKT--G-GAHAAVVTAVAKAAFNSAVD
AVRAGGRVVAVGLPP------EAMNLDIPRLVLDGIQVVGSLVGTRQDLTEAFQFAAE
>tr|B5FHJ5|B5FHJ5_SALDC/24-299 Alcohol dehydrogenase, propanol-preferring OS=Salmonella dublin (strain CT_02021853) GN=SeD_A1776 PE=4 SV=1
GEALLKMECCGVCHTDLHVKNGDFGDKTG---------VILGHEGIGVVAEVGPGV-TS-
LKPGDRASVAWFYEGCGHCEYCNTGNETLCRNV-KNAGYTVDGGMAEECIVVADYAVKVP
EGLDSAAASSITCAGVTTYKAVKISHIKPGQWIAIYGLGGLGNLALQYAKNVFNAKVIAI
DVNDGQLKLAEEMGADLTINSRT-E-DAAKIVQEKT--G-GAHAAVVTAVAKAAFNSAVD
AVRAGGRVVAVGLPP------EAMNLDIPRLVLDGIQVVGSLVGTRQDLTEAFQFAAE
>tr|B5QTN5|B5QTN5_SALEP/1-272 Alcohol dehydrogenase OS=Salmonella enteritidis PT4 (strain P125109) GN=adhP PE=4 SV=1
----LKMECCGVCHTDLHVKNGDFGDKTG---------VILGHEGIGVVAEVGPGV-TS-
LKPGDRASVAWFYEGCGHCEYCNTGNETLCRNV-KNAGYTVDGGMAEECIVVADYAVKVP
EGLDSAAASSITCAGVTTYKAVKISHIKPGQWIAIYGLGGLGNLALQYAKNVFNAKVIAI
DVNDGQLKLAEEMGADLTINSRT-E-DAAKIVQEKT--G-GAHAAVVTAVAKAAFNSAVD
AVRAGGRVVAVGLPP------EAMNLDIPRLVLDGIQVVGSLVGTRQDLTEAFQFAAE
>tr|B5RAB3|B5RAB3_SALG2/1-269 Alcohol dehydrogenase OS=Salmonella gallinarum (strain 287/91 / NCTC 13346) GN=adhP PE=4 SV=1
----LKMECCGVCHTDLHVKNGDFGDKTG---------VILGHEGIGVVAEVGPGV-TS-
LKPGDRASVAWFYEGCGHCEYCNTGNETLCRNV-KNAGYTVDGGMAEECIVVADYAVKVP
EGLDSAAASSITCAGVTTYKAVKISHIKPGQCIAIY---GLGNLALQYAKNVFNAKVIAI
DVNDGQLKLAEEMGADLTINSRT-E-DAAKIVQEKT--G-GAHAAVVTAVAKAAFNSAVD
AVRAGGRVVAVGLPP------EAMNLDIPRLVLDGIQVVGSLVGTRQDLTEAFQFAAE
>tr|B5XJ33|B5XJ33_STRPZ/25-301 Alcohol dehydrogenase OS=Streptococcus pyogenes serotype M49 (strain NZ131) GN=adhP PE=4 SV=1
GEALVKVEYCGVCHTDLHVAHGDFGQVPG---------RILGHEGIGIVEEIGEGV-TS-
LKVGDRVSIAWFFEGCGHCEYCTTGRETLCRSV-KNAGYSVDGGMSEYAVVTADYAVKVP
EGLDPAQASSITCAGVTTYKAIKEAGAAPGQWIVIFGAGGLGNLAVQYAKKVFNAHVVAV
DINNDKLELAKEVGADILVNGKEIE-DVPGYIQEKT--G-GAHGVVVTAVSKVAFNQAID
SVRAGGTVVAVGLPS------EYMELSIVKTVLDGIKVVGSLVGTRKDLEEAFAFGAE
>tr|B5XX20|B5XX20_KLEP3/24-299 Alcohol dehydrogenase OS=Klebsiella pneumoniae (strain 342) GN=KPK_2503 PE=4 SV=1
GEALLKMECCGVCHTDLHVKNGDFGDKTG---------VILGHEGIGVVQKVGPGV-TS-
LKPGDRASVAWFFEGCGHCDYCNSGNETLCRSV-KNAGYTVDGGMAEECIVTANYAVKVP
DGLDSAAASSITCAGVTTYKAVKVSHIKPGQWIAIYGLGGLGNLALQYAKNVFNAKVIAI
DVNDGQLELAASMGADLTINSRN-E-DAAKVIQEKT--G-GAHAAVVTAVAKAAFNSAVD
AVRAGGRVVAVGLPP------EAMSLDIPRLVLDGIEVVGSLVGTRQDLVEAFQFAAE
>tr|B5Z1T8|B5Z1T8_ECO5E/24-299 Oxidoreductase, zinc-binding dehydrogenase family OS=Escherichia coli O157:H7 (strain EC4115 / EHEC) GN=ECH74115_2090 PE=4 SV=1
GEALLKMECCGVCHTDLHVKNGDFGDKTG---------VILGHEGIGVVAEVGPGV-TS-
LKPGDRASVAWFYEGCGHCEYCNSGNETLCRSV-KNAGYSVDGGMAEECIVVADYAVKVP
DGLDSAAASSITCAGVTTYKAVKLSKIRPGQWIAIYGLGGLGNLALQYAKNVFNAKVIAI
DVNDEQLKLATEMGADLAINSRT-E-DAAKIVQEKT--G-GAHAAVVTAVAKAAFNSAVD
AVRAGGRVVAVGLPP------ESMSLDIPRLVLDGIEVVGSLVGTRQDLTEAFQFAAE
>tr|B6IAN0|B6IAN0_ECOSE/34-309 Alcohol dehydrogenase OS=Escherichia coli (strain SE11) GN=ECSE_1567 PE=4 SV=1
GEALLKMECCGVCHTDLHVKNGDFGDKTG---------VILGHEGIGVVAEVGPGV-TS-
LKPGDRASVAWFYEGCGHCEYCNSGNETLCRSV-KNAGYSVDGGMAEECIVVADYAVKVP
DGLDSAAASSITCAGVTTYKAVKLSKIRPGQWIAIYGLGGLGNLALQYAKNVFNAKVIAI
DVNDEQLKLATEMGADLAINSRT-E-DAAKIVQEKT--G-GAHAAVVTAVAKAAFNSAVD
AVRAGGRVVAVGLPP------ESMSLDIPRLVLDGIEVVGSLVGTRQDLTEAFQFAAE
>tr|Q02DT4|Q02DT4_PSEAB/31-307 Alcohol dehydrogenase, zinc-containing OS=Pseudomonas aeruginosa (strain UCBPP-PA14) GN=adhA PE=1 SV=1
GQVLVKIEASGVCHTDLHAAEGDWPVKPP-------LPFIPGHEGVGYVAAVGSGV-TR-
VKEGDRVGIPWLYTACGCCEHCLTGWETLCESQ-QNTGYSVNGGYAEYVLADPNYVGILP
KNVEFAEIAPILCAGVTVYKGLKQTNARPGQWVAISGIGGLGHVAVQYAR-AMGLHVAAI
DIDDAKLELARKLGASLTVNARQ-E-DPVEALQRDI--G-GAHGVLVTAVSNSAFGQAIG
MARRGGTIALVGLPP------GDFPTPIFDVVLKGLHIAGSIVGTRADLQEALDFAGE
>tr|Q02X50|Q02X50_LACLS/26-303 Zn-dependent alcohol dehydrogenase OS=Lactococcus lactis subsp. cremoris (strain SK11) GN=LACR_1990 PE=3 SV=1
NESLLDMEYCGVCHTDLHVAAGDYGNKAG---------TVLGHEGIGIVKEIGSEV-TS-
LKVGDRVSVAWFFEGCGHCEYCVSGNETFCREV-KNAGYSVDGGMAEQAIVTADYAVKVP
EGLDPIEASSITCAGVTTYKAIKVSGVKPGDWQVIFGAGGLGNLAIQYAKNVFGAKVIAV
DINQDKLDLAKKIGADVIINSGE-V-NPIDEIKKITGGL-GAQSAVVCAVARIAFEQAVA
SLKPMGKMFAVALPN------TEMTLSVPTVVFDGVEVAGSLVGTRLDLAEAFQFGAE
>tr|Q03RM0|Q03RM0_LACBA/26-301 Zn-dependent alcohol dehydrogenase OS=Lactobacillus brevis (strain ATCC 367 / JCM 1170) GN=LVIS_1019 PE=3 SV=1
GEALVKMEYCGLCHTDLHVAAGDFGKQPG---------RIIGHEGVGKVIQVADDV-DN-
LKIGDRVSVAWFFKGCGHCEYCLTGRETLCRNV-QNSGFTVDGAMAEECIVDANYAVKVP
EGLDPIEATSLTCAGVTMYKALKVGETKPGQWVEVVGAGGLGNLAIQYAHNVFGAHVVAV
DGNPDKLAAAKANGAEVLINRHD-G-NVAEQIQEKV--G-GVDNAQVTAVNKDAFTQSVN
ALKPDGKLVAVALPQ------GDMELNIAKTVLDGISVRGSLVGTRQDLAETFQFGAE
>tr|Q03TQ2|Q03TQ2_LACBA/26-301 Zn-dependent alcohol dehydrogenase OS=Lactobacillus brevis (strain ATCC 367 / JCM 1170) GN=LVIS_0254 PE=3 SV=1
NEALVDVEYCGLCHTDLHVAQGDFGNTAG---------RVIGHEGVGRVKEIGSDV-TS-
LKVGDRVSIAWFFAGCGHCEYCLTGRETLCRNV-ENAGFNVDGAMAEQVIVKADYAVKVP
DDLDPVQASSITCAGVTTYKALKVANLHPGEWVTIYGCGGLGNLAIQWAKNVFKAHVIAI
DINDDKLASAKKVGADLTFNSKT-E-DSGAWVQDKI--G-GAHAAVVTAVSQIAFDQAIG
SVRAGARVVAVGLPK------GAMEVSIVKVVLDGIEIAGSLVGTRQDLAEAFQLCAE
>tr|Q03UY0|Q03UY0_LEUMM/27-312 Zn-dependent alcohol dehydrogenase OS=Leuconostoc mesenteroides subsp. mesenteroides (strain ATCC 8293 / NCDO 523) GN=LEUM_1919
GDALVDVEYVGLCHTDLHCANGDFGDPNKIGERNGNFGRVIGHEGVGRVSKLGEGA-SDY
LKVGDRVSIAWFYDACGVCDYCVSGNETFCRKV-RNSGYTIDGAMSQQVVVNAKYAVKVP
EGLDPVEATSITCAGVTMYKALKVGETKPGEWVSVHGAGGLGNLAVQYAHSVFGAHVAVI
DGNDDKLAAAKANGAEVLVNRKK-E-DVVAKVNELT--G-GVHNAQVTAVNDAAFSQAVN
VLRPMGKLVAVALPQ------GDMALNIAKTVLDGIEVRGSLVGTRADLKEAFQFGAE
>tr|Q04GE6|Q04GE6_OENOB/55-342 Zn-dependent alcohol dehydrogenase OS=Oenococcus oeni (strain BAA-331 / PSU-1) GN=OEOE_0527 PE=3 SV=1
GDALVDVEYCGLCHTDLHCASGDFGDPNTLGERNGDFRRVAGHEGVGIVSKLGEGA-DQY
LKVGDRVSIAWFYDACGVCDYCVSGNETFCRKV-RNSGYTVDGAMAQQVVVDAKYAVKVP
EGLDPAQASSITCAGVTMYKSLKVGETKPGQWVSVHGAGGLGNLAVQYAHNVFGAHVVAI
DGNPDKLEAAKEGGAEVLINRKQPGIDVAAEVQKDT--G-GVHNAQVTAVNDAAFKQAVD
SLRPMGKLVAVALPQ------GDMELNIVKTVLDGIEVRGSLVGTRADLKEAFQFGAE
>tr|Q04MG5|Q04MG5_STRP2/25-302 Alcohol dehydrogenase, zinc-containing OS=Streptococcus pneumoniae serotype 2 (strain D39 / NCTC 7466) GN=SPD_0265 PE=3 SV=1
GEALVEVEYCGVCHTDLHVAHGDFGQVPG---------RVLGHEGIGIVKEIAPDV-KS-
LKVGDRVSVAWFFEGCGTCEYCTTGRETLCRTV-KNAGYSVDGGMAEQCIVTADYAVKVP
DGLDPAQASSITCAGVTTYKAIKEAKVEPGQWVVLYGAGGLGNLAVQYAKKVFNAHVIAV
DINNDKLALAKEVGADIVINGLEVE-DVAGLIKEKT-DG-GAHSAVVTAVSKVAFNQAVD
SIRAGGRVVAVGLPS------EMMELSIVKTVLDGIQVIGSLVGTRKDLEEAFQFGAE
>tr|Q0B8U9|Q0B8U9_BURCM/25-301 Alcohol dehydrogenase GroES domain protein OS=Burkholderia ambifaria (strain ATCC BAA-244 / AMMD) GN=Bamb_3870 PE=3 SV=1
GQILVNIKASGVCHTDLHAADGDWPVKPT-------LPFIPGHEGVGVVAAVGAGV-TH-
VREGDRVGVPWLYTACGHCEYCHTGWETLCHGQ-QNTGYSVNGSYAEYVLADPDYVGHLP
AQVAFDEIAPILCAGVTVYKGIRVTDTRPGQWLAISGIGGLGHVAVQYAR-AMGLHVAAI
DVSPAKLELARQLGAELTIDASV-D-DPAKVIQKEI--G-GAHGVLVTAVSRSAFAQALG
MVRRGGTVALNGLPP------GDFPLPIFSTVLNGITVRGSIVGTRRDLQESLDFAAD
>tr|Q0THU2|Q0THU2_ECOL5/24-299 Alcohol dehydrogenase I OS=Escherichia coli O6:K15:H31 (strain 536 / UPEC) GN=ECP_1480 PE=3 SV=1
GEALLKMECCGVCHTDLHVKNGDFGDKTG---------VILGHEGIGVVAEVGPGV-TS-
LKPGDRASVAWFYEGCGHCEYCNSGNETLCRSV-KNAGYSVDGGMAEECIVVADYAVKVP
DGLDSAAASSITCAGVTTYKAVKLSKIRPGQWIAIYGLGGLGNLALQYAKNVFNAKVIAI
DVNDEQLKLATEMGADLAINSRT-E-DAARIVQEKA--G-GAHAAVVTAVAKAAFNSAVD
AVRAGGRVVAVGLPP------ESMSLDIPRLVLDGIEVVGSLVGTRQDLTEAFQFAAE
>tr|Q13HL2|Q13HL2_BURXL/29-306 Putative Zinc-containing alcohol dehydrogenase OS=Burkholderia xenovorans (strain LB400) GN=Bxeno_C0499 PE=3 SV=1
GQVLVKTEACGVCHTDLHATNGDWPLKPG-------LPFTPGHEGIGIVAALGAGV-TA-
VKEGDRIGVPWLYSACGHCEYCLAAREPVCAEA-QFGGYTKNGGFAEYIVADPNYVAHIP
AGLAAREAAPLICAGITSYKGIKETQARPGEWVVISGVGGLGHLGIQYAK-AMGLQVCAV
DIDDGKLAHAKRLGADAVVNAND-G-DPIAAVIRAT-GG-GAHGVLITAPSLGAFKQGVG
MTRKCGTCVLVGLPP------GEFPTPLFDVVANCITIRGSFVGNRRDMAEALAFAAD
>tr|Q13XU5|Q13XU5_BURXL/29-305 Zinc-containing alcohol dehydrogenase superfamily OS=Burkholderia xenovorans (strain LB400) GN=Bxeno_A2556 PE=3 SV=1
GQILVNIKASGVCHTDLHAADGDWPVKPT-------LPFIPGHEGVGYVAAVGEGV-KH-
VKEGDRVGVPWLYTACGHCEHCLGGWETLCQEQ-QNTGYSVNGAYAEYVVADPNFVGHLP
AAVSFEDIAPILCAGVTVYKGIRMTDARPGQWITISGIGGLGHVAVQYAI-AMGLRVVAV
DISEDKLALARELGATLAFNASE-C-DPAAAIQKEI--G-GTHGVLVTAVSRSAFAQALG
MVRRGGTVALNGLPP------GDFPLPIFSTVLNGITVRGSIVGTRQDLQESLEFAAQ
>tr|Q1BNI8|Q1BNI8_BURCA/29-305 Alcohol dehydrogenase GroES-like OS=Burkholderia cenocepacia (strain AU 1054) GN=Bcen_3928 PE=3 SV=1
GQILVNIKASGVCHTDLHAADGDWPVKPS-------LPFIPGHEGVGIVAAVGAGV-TH-
VREGDRVGVPWLYTACGHCEYCCTGWETLCHGQ-QNTGYSVNGSYAEYVLADPDYVGQLP
AQVAFDEIAPILCAGVTVYKGIRVTDTRPGQWLAISGIGGLGHVAVQYAR-AMGLHVAAI
DISPDKLALARQLGAHLTIDASI-D-DPAKVIQKEI--G-GAHGVLVTAVSRSAFAQALG
MVRRGGTVALNGLPP------GDFPLPIFSTVLNGITVRGSIVGTRRDLQESLDFAAD
>tr|Q1GQB0|Q1GQB0_SPHAL/29-305 Alcohol dehydrogenase GroES-like protein OS=Sphingopyxis alaskensis GN=Sala_2455 PE=3 SV=1
GQILVKVAAAGVCHTDLHAAEGDWPVKPN-------PPFIPGHEGVGHVAAVGSGV-TL-
IKEGDRVGVPWLYSACGHCVHCLGGWETLCESQ-QNTGYSVNGSFAEYVLADPNYVGHLP
DNVDFLDIAPILCAGVTVYKGLKATEAKPGEWVVVSGIGGLGHMAVQYAR-AMGLNVAAV
DVDDRKLDLATRLGAALTVNARE-E-DPSAAIKQAI--D-GAQGVLVTAVSPKAFQQALG
MVRRGGTVALNGLPP------GDFPLSIFDTVLNGITVRGSIVGTRLDLLEALAFAGE
>tr|Q1J919|Q1J919_STRPF/25-301 Alcohol dehydrogenase OS=Streptococcus pyogenes serotype M4 (strain MGAS10750) GN=adhA PE=3 SV=1
GEALVKVEYCGVCHTDLHVAHGDFGQVPG---------RILGHEGIGIVEEIGEGV-TS-
LKVGDRVSIAWFFEGCGHCEYCTTGRETLCRSV-KNAGYSVDGGMSEYAVVTADYAVKVP
EGLDPAQASSITCAGVTTYKAIKEAGAAPGQWIVIFGAGGLGNLAVQYAKKVFNAHVVAV
DINNDKLELAKEVGADIVVNGKEIE-DVPGYIQEKT--G-GAHGVVVTAVSKVAFNQAID
SVRAGGTVVAVGLPS------EYMELSIVKTVLDGIKVVGSLVGTRKDLEEAFAFGAE
>tr|Q1JJ65|Q1JJ65_STRPD/25-301 Alcohol dehydrogenase OS=Streptococcus pyogenes serotype M2 (strain MGAS10270) GN=adhA PE=3 SV=1
GEALVKVEYCGVCHTDLHVAHGDFGQVPG---------RILGHEGIGIVEEIGEGV-TS-
LKVGDRVSIAWFFEGCGHCEYCTTGRETLCRSV-KNAGYSVDGGMSEYAVVTADYAVKVP
EGLDPAQASSITCAGVTTYKAIKEAGAAPGQWIVIFGAGGLGNLAVQYAKKVFNAHVVAV
DINNDKLELAKEVGADILVNGKEIE-DVPGYIQEKT--G-GAHGVVVTAVSKVAFNQAID
SVRAGGTVVAVGLPS------EYMELSIVKTVLDGIKVVGSLVGTRKDLEEAFAFGAE
>tr|Q1JP20|Q1JP20_STRPC/44-320 Alcohol dehydrogenase OS=Streptococcus pyogenes serotype M12 (strain MGAS9429) GN=adhA PE=3 SV=1
GKALVKVEYCGVCHTDLHVAHGDFGQVPG---------RILGHEGIGIVEEIGEGV-TS-
LKVGDRVSIAWFFEGCGHCEYCTTGRETLCRSV-KNAGYSVDGGMSEYAVVTADYAVKVP
EGLDPAQASSITCGGVPTYKAIKEAGAAPGQWIVIFGAGGLGNLAVQYAKKVFNAHVVAV
DINNDKLELAKEVGADIVVNGKEIE-DVPGYIQEKT--G-GAHGVVVTAVSKVAFNQAID
SVRAGGTVVAVGLPS------EYMELSIVKTVLDGIKVVGSLVGTRKDLEEAFAFGAE
>tr|Q1LPE7|Q1LPE7_RALME/29-305 Alcohol dehydrogenase GroES-like protein OS=Ralstonia metallidurans (strain CH34 / ATCC 43123 / DSM 2839) GN=Rmet_1093 PE=3 SV=
GQIQVKIEASGVCHTDLHAAQGDWPVKPS-------LPFIPGHEGVGFVSAVGANV-KR-
VKEGDRVGVPWLYSACGYCEHCLQGWETLCEKQ-QNTGYSVNGGYGEFVVADPNYVGLLP
KNVDFIEIAPILCAGVTVYKGLKVTDTRPGQWVVISGIGGLGHVAVQYAR-AMGLRVAAV
DIDDAKLAFARKLGAEVAINART-T-DPAAFLQKEI--G-GAHGVLVTAVSPQAFSQAIG
MVRRGGTISLNGLPP------GDFPTPIFDVVLKAITIRGSIVGTRSDLQEALEFAAS
>tr|Q1M8J4|Q1M8J4_RHIL3/30-307 Putative alcohol dehydrogenase OS=Rhizobium leguminosarum bv. viciae (strain 3841) GN=adhA PE=3 SV=1
GEILVKVVACGVCHTDLHAADGDWPVKPT-------PPFIPGHEAAGIVAALGSGV-TE-
FKEGDAVGVAWLHDACLRCEYCETGWETLCEHQ-HNTGYSCNGGFAEYVIASAAFAARLP
QNVNFSEIAPILCAGVTTYKGLKETEARPGEWVAISGVGGLGHVAIQYAK-AMGLKVVAL
DVAAAKLDLARQVGADLALNVLS-E-DTIEKVLKVT-SG-GAHGVLVTAVSPPAFSQALS
MVRRKGTVSLVGLPP------GNFPMPIFDVVLKRITVRGSIVGTRRDLDEALAFATE
>tr|Q1QTF1|Q1QTF1_CHRSD/29-305 Alcohol dehydrogenase, zinc-binding OS=Chromohalobacter salexigens (strain DSM 3043 / ATCC BAA-138 / NCIMB 13768) GN=Csal_2912
GEILVEVAASGVCHTDLHAAHGDWPVKPS-------PPFIPGHEGVGHIVAVGEGV-KH-
VKEGDRVGVPWLYSTCGHCEHCLGGWETLCESQ-QNTGYSVNGGFADYTLADANYVGRLP
DNVDFLEIAPVLCAGVTVYKGLKMTDARPGQWVVISGIGGLGHMAVQYAR-AMGFNVAAV
DIDDGKLALAERLGATVVVNASK-A-DPAETLKREI--G-GAHGALVTAVSPKAFDQAQR
MLRRGGTLVLNGLPP------GDFPLPIFDTVLNGITVRGSIVGTRQDLQEALDFAGQ
>tr|Q1RBU0|Q1RBU0_ECOUT/34-309 Alcohol dehydrogenase, propanol-preferring OS=Escherichia coli (strain UTI89 / UPEC) GN=adhP PE=3 SV=1
GEALLKMECCGVCHTDLHVKNGDFGDKTG---------VILGHEGIGVVAEVGPGV-TS-
LKPGDRASVAWFYEGCGHCEYCNSGNETLCRSV-KNAGYSVDGGMAEECIVVADYAVKVP
DGLDSAAASSITCAGVTTYKAVKLSKIRPGQWIAIYGLGGLGNLALQYAKNVFNAKVIAI
DVNDEQLKLATEMGADLAINSRT-E-DAARIVQEKA--G-GAHAAVVTAVAKAAFNSAVD
AVRAGGRVVAVGLPP------ESMSLDIPRLVLDGIEVVGSLVGTRQDLTEAFQFAAE
>tr|Q2J8T9|Q2J8T9_FRASC/25-301 Alcohol dehydrogenase, zinc-binding OS=Frankia sp. (strain CcI3) GN=Francci3_2945 PE=3 SV=1
GQILVRMEASGLCHTDIHAAHGDWPVKPT-------PPFVPGHEGVGVVKAVGAGV-TG-
RAIGDRVAIPWLGHACGRCRYCVGGWETLCESQ-RNSGYSIDGAFAEYAVADADYTVPVP
GDVPSFDAAPLTCAGVTTYKAIKVAGVTPAETVAVFGIGGLGHLALQYAR-IAGGFTVGV
DVTEAKLELATELGADHVVNART-A-DPVEAIQRL---G-GADVAVALAASPRSFEQAFA
SLRRGGRLVCVALPAD-----GTMSIPIFDTVLKGITVKGSIVGTRNDLAEVFRLHAA
>tr|Q2K1F3|Q2K1F3_RHIEC/25-302 Alcohol dehydrogenase protein OS=Rhizobium etli (strain CFN 42 / ATCC 51251) GN=adhA2 PE=3 SV=1
GEILVKVAACGVCHTDLHAAEGDWPVKPV-------PPFIPGHEAAGIVAALGPDV-TE-
FKEGDAVGVAWLHDACLRCEYCETGWETLCAHQ-HNTGYSCNGGFAEYVVASAAFAARLP
AGLDFAEIAPILCAGVTTYKGLKETEARPGEWVAISGVGGLGHVAIQYAK-AMGLKVVAL
DVAAAKLDLARQVGADLALNARA-E-DTVEKVLKAT-NG-GAHGVVVTAVSPPAFSQALG
MVRRKGTVSLVGLPP------GNFPTPIFDVVLKRITIRGSIVGTRRDLDEALAFAAE
>tr|Q2T871|Q2T871_BURTA/29-305 Alcohol dehydrogenase, zinc-containing OS=Burkholderia thailandensis (strain E264 / ATCC 700388 / DSM 13276 / CIP 106301) GN=BT
GQILVNIKASGVCHTDLHAADGDWPVKPT-------LPFIPGHEGVGFVTAVGGGV-KH-
VKEGDRVGVPWLYTACGHCEYCQTGWETLCHEQ-QNTGYSVNGSYAEYVLADPNYVGHLP
SNVAFDEIAPILCAGVTVYKGIRVTDTRPGQWIAISGIGGLGHVAVQYAK-AMGLHVVAV
DVAHEKLELARKLGAAFVVDASR-D-DPAAVIQKEI--G-GVHGVLVTAVSRSAFAQALG
MVRRGGTVSLNGLPP------GDFPLPIFSTVLNGITVRGSIVGTRRDLQESLDFAAE
>tr|Q2YP66|Q2YP66_BRUA2/29-307 Zinc-containing alcohol dehydrogenase superfamily:Zinc-containing alcohol dehydrogenase OS=Brucella abortus (strain 2308) GN=BA
GQIQVAIQASGVCHTDLHAAEGDWPVKPN-------PPFIPGHEGVGFVSAVGSGV-KH-
VKEGDRVGIPWLYTACGHCRHCLGGWETLCEEQ-LNTGYSVNGGFAEYVVADPNFVGHLP
KNIDFNEIAPVLCAGVTVYKGLKVTDTKPGDWVVISGIGGLGHMAVQYAR-AMGLNVAAV
DIDDRKLDLARRLGATVTVNAKTVA-DPAAYIRKET-DG-GAQGVLVTAVSPKAFEQALG
MVARGGTVSLNGLPP------GDFPLSIFNMVLNGVTVRGSIVGTRLDLQESLDFAAD
>tr|Q32G20|Q32G20_SHIDS/34-309 Alcohol dehydrogenase OS=Shigella dysenteriae serotype 1 (strain Sd197) GN=adhP PE=3 SV=1
DEALLKMECCGVCHTDLHVKNGDFGDKTS---------VILGHEGIGVVAEVGPGV-TS-
LKPGDRASVAWFYEGCGHCEYCNSGNETLCRSV-KNAGYSVDGGMAQECIVVADYAVKVP
DGLDSAAASSITCAGVTTYKAVKLSKIRPGQWIAIYGLGGLGNLALQYAKNVFNAKVIAI
DVNDEQLKLATEMGADLAINSRT-E-DAAKIVQEKT--G-GAHAAVVTAVAKAAFNSAVD
AVRAGGHVVAVGLPP------ESMSLDIPRLVLDGIEVVGSLVGTRQDLTEAFQFAAE
>tr|Q3ICG9|Q3ICG9_PSEHT/25-301 Alcohol dehydrogenase, propanol-preferring OS=Pseudoalteromonas haloplanktis (strain TAC 125) GN=adhP PE=3 SV=1
NDVLVKIAACGVCHTDLHACHGDWPVAPK-------MPLVPGHEGVGVIEKVGSNI-KH-
LEVGDRVGVPWLYSACGHCEFCLDGRETLCLSQ-HNTGYSIDGSYAEYCLAHGDYVVKIP
EGLGFSEAAPLFCAGVTTYKALKVSGAKPGQWVAIVGVGGLGHLAVQYAK-AMGFNVIAV
DTGKEKLALAKELGADITLDFKE-V-VPSEAIFEQV--G-GAHAVVCTAVSKPGFEQAYK
SVRRGGKCVLVGLPP------EDMPLPIFDTVLNGVSVVGSIVGTRKDLQECLEFAAQ
>tr|Q3JJP9|Q3JJP9_BURP1/29-305 Alcohol dehydrogenase, zinc-containing OS=Burkholderia pseudomallei (strain 1710b) GN=adhA PE=3 SV=1
GQILVNVKASGVCHTDLHAADGDWPVKPT-------LPFIPGHEGVGFVAAVGEGV-RH-
VKEGDRVGVPWLYTACGHCEYCQTGWETLCHEQ-QNTGYSVNGSYAEYVLADPNYVGHLP
SNVAFDEIAPILCAGVTVYKGIRVTDTRPGQWIAISGIGGLGHVAVQYAK-AMGLHVVAV
DVAPQKLELARKLGAAFVVDASK-D-DPAAVIQKEI--G-GVHGVLVTAVSRGAFAQALG
MVRRGGTVSLNGLPP------GDFPLPIFSTVLNGITVRGSIVGTRRDLQESLDFAAE
>tr|Q3K3X3|Q3K3X3_STRA1/25-301 Alcohol dehydrogenase, zinc-containing OS=Streptococcus agalactiae serotype Ia GN=SAK_0087 PE=3 SV=1
GEALVKVEYCGVCHTDLHVAHGDFGQVPG---------RILGHEGIGIVEEIGEGV-TS-
LRVGDRVSIAWFFEGCGHCEYCTTGRETLCRSV-KNAGYSVDGGMSEYAIVTADYAVKVP
EGLDPAQASSITCAGVTTYKAIKEAGAAPGQWIAVYGAGGLGNLAVQYAKKVFNAHVVAV
DINADKLQLAKEVGADLTVNGKEIK-DVAAYIQEKT--G-GCHGVVVTAVSKIAFNQAID
SVRAGGTVVAVGLPS------EYMELSIVKTVLDGIRVVGSLVGTRKDLEEAFAFGAE
>tr|Q46UZ9|Q46UZ9_RALEJ/29-305 Zinc-containing alcohol dehydrogenase superfamily OS=Ralstonia eutropha (strain JMP134) GN=Reut_B3677 PE=3 SV=1
GQVQVKIEASGVCHTDLHAADGDWPVKPT-------LPFIPGHEGVGYVSAVGSGV-SR-
VKEGDRVGVPWLYSACGYCEHCLQGWETLCEKQ-QNTGYSVNGGYGEYVVADPNYVGLLP
DKVGFVEIAPILCAGVTVYKGLKVTDTRPGQWVVISGIGGLGHVAVQYAR-AMGLRVAAV
DIDDAKLNLARRLGAEVAVNARD-T-DPAAWLQKEI--G-GAHGVLVTAVSPKAFSQAIG
MVRRGGTIALNGLPP------GDFGTPIFDVVLKGITIRGSIVGTRSDLQESLDFAAH
>tr|Q47XF5|Q47XF5_COLP3/25-301 Alcohol dehydrogenase, zinc-containing OS=Colwellia psychrerythraea (strain 34H / ATCC BAA-681) GN=CPS_3853 PE=3 SV=1
HEVLVKIHACGVCHTDLHACHGDWPVKPK-------MPLVPGHEGVGEIVEVGDQV-SH-
CKLGDRVGIPWLYSACGHCDYCLTGDENLCLSQ-QNAGYSVDGSYAEYCKADGNYVVKIP
DGISYVDAAPLFCAGVTTYKALKVSTAKPGEWVAIFGIGGLGHLAVQYAV-AMGLNVIAV
DTGEAKLDLAKKLGASLCLDFKR-D-DVVAKVLAET--G-GVHASICTAVSKSGFEQSYK
VIRRGGKCVLVGLPP------EDMPLPIFDTVLNGVSVVGSIVGTRKDLIECLDFAAR
>tr|Q48VV2|Q48VV2_STRPM/25-301 Alcohol dehydrogenase OS=Streptococcus pyogenes serotype M28 GN=adhA PE=3 SV=1
GEALVKVEYCGVCHTDLHVAHGDFGQVPG---------RILGHEGIGIVEEIGEGV-TS-
LKVGDRVSIAWFFEGCGHCEYCTTGRETLCRSV-KNAGYSVDGGMSEYAVVTADYAVKVP
EGLDPAQASSITCAGVTTYKAIKEAGAAPGQWIVIFGAGGLGNLAVQYAKKVFNAHVVAV
DINNDKLELAKEVGADILVNGKEIE-DVPGYIQEKT--G-GAHGVVVTAVSKVAFNQAID
SVRAGGTVVAVGLPS------EYMELSIVKTVLDGIKVVGSLVGTRKDLEEAFAFGAE
>tr|Q57FH6|Q57FH6_BRUAB/29-307 Alcohol dehydrogenase, zinc-containing OS=Brucella abortus GN=BruAb1_0198 PE=3 SV=1
GQIQVAIQASGVCHTDLHAAEGDWPVKPN-------PPFIPGHEGVGFVSAVGSGV-KH-
VKEGDRVGIPWLYTACGHCRHCLGGWETLCEEQ-LNTGYSVNGGFAEYVVADPNFVGHLP
KNIDFNEIAPVLCAGVTVYKGLKVTDTKPGDWVVISGIGGLGHMAVQYAR-AMGLNVAAV
DIDDRKLDLARRLGATVTVNAKTVA-DPAAYIRKET-DG-GAQGVLVTAVSPKAFEQALG
MVARGGTVSLNGLPP------GDFPLSIFNMVLNGVTVRGSIVGTRLDLQESLDFAAD
>tr|Q57P87|Q57P87_SALCH/24-299 Alcohol dehydrogenase, propanol preferring OS=Salmonella choleraesuis GN=adhP PE=3 SV=1
GEALLKMECCGVCHTDLHVKNGDFGDKTG---------VILGHEGIGVVAEVGPGV-TS-
LKPGDRASVAWFYEGCGHCEYCNTGNETLCRNV-KNAGYTVDGGMAEECIVVADYAVKVP
EGLDSAAASSITCAGVTTYKAVKISHIKPGQWIAIYGLGGLGNLALQYAKNVFNAKVIAI
DVNDGQLKLAEEMGADLTINSRT-E-DAAKIVQEKT--G-GAHAAVVTAVAKAAFNSAVD
AVRAGGRVVAVGLPP------EAMNLDIPRLVLDGIQVVGSLVGTRQDLTEAFQFAAE
>tr|Q5F6V3|Q5F6V3_NEIG1/28-303 Putative alcohol dehydrogenase OS=Neisseria gonorrhoeae (strain ATCC 700825 / FA 1090) GN=NGO1442 PE=3 SV=1
GEALVEVEYCGVCHTDLHVAAGDYGEKPG---------RVLGHEGIGLVKEVADGV-KN-
LKVGDRVSIAWLFQSCGSCEYCNTGRETLCRSV-LNAGYTADGGMATHCIVSADYAVKVP
EGLDPAQASSITCAGVTTYKAIKVSGVRPGQWIAIYGAGGLGNLGVQYAKKVFGTHVVAI
DINDDKLAFAKETGADLVVNAAK-E-DAAKVIQEKT--G-GAHAAVVTAVSAAAFNSAVN
CVRAGGRVVAVGLPP------ESMDLSIPRLVLDGIEVVGSLVGTRKDLEEAFQFGAE
>tr|Q5FU50|Q5FU50_GLUOX/29-306 NAD-dependent alcohol dehydrogenase OS=Gluconobacter oxydans GN=GOX0313 PE=3 SV=1
HQILVKVDTCGVCHTDLHAARGDWPSKPN-------PPFIPGHEGVGHIVAVGSQVGDF-
VKTGDVVGVPWLYSACGHCEHCLGGWETLCEKQ-DDTGYTVNGCFAEYVVADPNYVAHLP
STIDPLQASPVLCAGLTVYKGLKMTEARPGQWVAVSGVGGLGQMAVQYAV-AMGMNVVAV
DIDDEKLATAKKLGASLTVNAKD-T-DPARFIQQQI--G-GAHGALVTAVGRTAFSQAMG
YARRGGTIVLNGLPP------GDFPVSIFDMVMNGTTIRGSIVGTRLDMIEAMDFFAR
>tr|Q5L214|Q5L214_GEOKA/25-301 Alcohol dehydrogenase OS=Geobacillus kaustophilus GN=GK0731 PE=3 SV=1
GEVLVKIEACGVCHTDLHAAHGDWPVKPK-------LPLIPGHEGVGIVVEIGEGV-KS-
IQIGDRVGIPWLYSACGECEYCLSGQETLCPHQ-LNGGYSVDGSYAEYCKAPANYVARIP
KNLDPVQVAPILCAGVTTYKALKVSNAKPGEWVAIYGIGGLGHIALQYAK-AMGLNVVAV
DISDEKAELAAKLGADITINGLQ-E-DPVAAIREKV--G-GVQAAISVAVTKKAFEQAYQ
SVRRGGCLVIVGLPH------DELPIPIFDTVLNGVTIKGSIVGTRKDMQEALDFAAR
>tr|Q5PHY4|Q5PHY4_SALPA/24-299 Alcohol dehydrogenase OS=Salmonella paratyphi A GN=adhP PE=3 SV=1
GEALLKMECCGVCHTDLHVKNGDFGDKTG---------VILGHEGIGVVAEVGPGV-TS-
LKPGDRASVAWFYEGCGHCEYCNTGNETLCRNV-KNAGYTVDGGMAEECIVVADYAVKVP
EGLDSAAASSITCAGVATYKAVKISHIKPGQWIAIYGLGGLGNLALQYAKNVFNAKVIAI
DVNDGQLKLAEEMGADLTINSRT-E-DAAKIVQEKT--G-GAHAAVVTAVAKAAFNSAVD
AVRAGGRVVAVGLPP------EAMNLDIPRLVLDGIQVVGSLVGTRQDLTEAFQFAAE
>tr|Q5WLY6|Q5WLY6_BACSK/34-310 Alcohol dehydrogenase OS=Bacillus clausii (strain KSM-K16) GN=adhA PE=3 SV=1
GEVLVKIKACGVCHTDLHAAHGDWPVKPK-------LPLIPGHEGVGIVEEIGEGV-TS-
IKVGDRVGIPWLYSACGECEYCLTGRETLCPDQ-LNAGYSVDGGYAEYCKAPANYIVKIP
ENLDFAEVSPIFCAGVTTYKALKVADAKAGDWVAIYGIGGLGHVALQYAK-AMGYNVVAV
DIMEDKLELAKRLGADLTVNGLQ-V-DPVQEIKEKV--G-GVQAAISVAVTKKAFEQAYG
SVKRGGTLVVVGLPN------DELPIPIFDTVLNGVTVKGSIVGTRKDLQESIEFAAQ
>tr|Q5XED8|Q5XED8_STRP6/25-301 Alcohol dehydrogenase OS=Streptococcus pyogenes serotype M6 GN=M6_Spy0090 PE=3 SV=1
GEALVKVEYCGVCHTDLHVAHGDFGQVPG---------RILGHEGIGIVEEIGEGV-TS-
LKVGDRVSIAWFFEGCGHCEYCTTGRETLCRSV-KNAGYSVDGGMSEYAVVTADYAVKVP
EGLDPAQASSITCAGVTTYKAIKEAGAAPGQWIVIFGAGGLGNLAVQYAKKVFNAHVVAV
DINNDKLELAKEVGADILVNGKEIE-DVPGYIQEKI--G-GAHGVVVTAVSKVAFNQAID
SVRAGGTVVAVGLPS------EYMELSIVKTVLDGIKVVGSLVGTRKDLEEAFAFGAE
>tr|Q62EA8|Q62EA8_BURMA/29-305 Alcohol dehydrogenase, zinc-containing OS=Burkholderia mallei GN=BMAA0132 PE=3 SV=1
GQILVNVKASGVCHTDLHAADGDWPVKPT-------LPFIPGHEGVGFVAAVGEGV-RH-
VKEGDRVGVPWLYTACGHCEYCQTGWETLCHEQ-QNTGYSVNGSYAEYVLADPNYVGHLP
SNVAFDEIAPILCAGVTVYKGIRVTDTRPGQWIAISGIGGLGHVAVQYAK-AMGLHVVAV
DVAPQKLELARKLGATFVVDASK-D-DPAAVIQKEI--G-GVHGVLVTAVSRGAFAQALG
MVRRGGTVSLNGLPP------GDFPLPIFSTVLNGITVRGSIVGTRRDLQESLDFAAE
>tr|Q63BS7|Q63BS7_BACCZ/26-302 Alcohol dehydrogenase, zinc-containing OS=Bacillus cereus (strain ZK / E33L) GN=adhB PE=3 SV=1
GEALVDVEYCGVCHTDLHVANHDFGNTDG---------RILGHEGVGIVTKIADDV-TS-
LKVGDRVSIAWMFQSCGRCEYCVTGRETFCREV-KNAGYSVDGGMAEQCIVTADYAVKVP
EGLDPAQASSITCAGVTTYKAIKVSDIKPGQPIVIYGCGGLGNLAIQYAKNVFGAKVIAV
DINDDKLALAKEVGADMTINPISQG-PADKIIQEEF--G-GAYAAVVTAVSKVAFNSAVD
AVRACGKVVAVGLPV------ETMDLNIPRLVLDGIEVVGSLVGTRKDLEEAFMFGAE
>tr|Q63IX2|Q63IX2_BURPS/29-305 Alcohol dehydrogenase OS=Burkholderia pseudomallei GN=adhA PE=3 SV=1
GQILVNVKASGVCHTDLHAADGDWPVKPT-------LPFIPGHEGVGFVAAVGEGV-RH-
VKEGDRVGVPWLYTACGHCEYCQTGWETLCHEQ-QNTGYSVYGSYAEYVLADPNYVGHLP
SNVAFDEIAPILCAGVTVYKGIRVTDTRPGQWIAISGIGGLGHVAVQYAK-AMGLHVVAV
DVAPQKLELARKLGAAFVVDASK-D-DPAAVIQKEI--G-GVHGVLVTAVSRGAFAQALG
MVRRGGTVSLNGLPP------GDFPLPIFSTVLNGITVRGSIVGTRRDLQESLDFAAE
>tr|Q6ACG5|Q6ACG5_LEIXX/33-309 Alcohol dehydrogenase OS=Leifsonia xyli subsp. xyli GN=adh PE=3 SV=1
GQVLVRIETCGLCHTDIHAAHGDWPVRPS-------LPFIPGHEGVGRVTALGEGV-TA-
PAVGTRVALAWLGSACGSCRYCETGRENLCVSQ-QNTGYSIDGAYAEYAVADARFAVPVP
DSVSSMDAAPLTCAGVTAYVAVKTARVRPAERVVVFGVGGLGHLAVQYAR-LVGAEVIAV
DVTDEKLALATELGADHVVNART-S-DPVQEIHAL---G-GADAVIVLAVAPAVFDQAFR
SLSRGGRLILVSLPAN-----GVMGIPVFETVLNGITVAGSIVGTREDLAEVFRLQAL
>tr|Q6F7F7|Q6F7F7_ACIAD/29-306 Alcohol dehydrogenase OS=Acinetobacter sp. (strain ADP1) GN=adhA PE=3 SV=1
GKVLVKMIATGVCHTDLHAMHGDWPIKPS-------LPFIPGHEGVGEVVEIGEGI-TH-
LKIGDTVGVPWLYSACGHCDHCYAGWETLCKQQ-QNSGYSVNGSFAEYCLADGEYVGVIP
EGVDLLEIAPILCAGVTVYKGLKMTEAKTGDWVAISGIGGLGHVAVQYAK-TMGFNVVAI
DVDDSKLELAKQLGADVGINALK-V-DVKEEVLKAT--GEGCHGVLVTAVSPKAFEQAVS
VVRRGGTMVLNGLPP------GKFDLSIFDMVLDGITVRGSIVGTRLDLKEALDIAAR
>tr|Q6HJ97|Q6HJ97_BACHK/26-302 Alcohol dehydrogenase, zinc-containing OS=Bacillus thuringiensis subsp. konkukian GN=adhB PE=3 SV=1
GEALVDVEYCGVCHTDLHVANHDFGNTDG---------RILGHEGVGIVTKIADDV-TS-
LKVGDRVSIAWMFQSCGRCEYCVTGRETFCREV-KNAGYSVDGGMAEQCIVTADYAVKVP
EGLDPAQASSITCAGVTTYKAIKVSDIKPGQPIVIYGCGGLGNLAIQYAKNVFGAKVIAV
DINDDKLALAKEVGADMTINPISQG-SADKIIQEEF--G-GAYAAVVTAVSKVAFNSAVD
AVRACGKVVAVGLPV------ETMDLNIPRLVLDGIEVVGSLVGTRKDLEEAFMFGAE
>tr|Q6NEZ5|Q6NEZ5_CORDI/34-311 Alcohol dehydrogenase OS=Corynebacterium diphtheriae GN=adhA PE=4 SV=1
HQALVKVLTSGICHTDLHAAEGDWPVKPK-------PPFVPGHEGVGEVVKLGPGE-HS-
VALGDMVGNVWLWSACGECEYCRTGWETMCEKA-EYGGYTVDGSFGQYMLVDTRYCARIP
DGCDLLEVAPILCAGVTVYKGLKVTETRPGQFVVISGVGGLGHIAVQYAV-AMGMRVIAV
DIADDKLELAKKHGAEFVVNARE-E-DPTEAIVKYT-KG-GAHGVLVTAVHPQAFGQAIG
MARKNGTIVFNGLPP------GEFPAPIFDIVFKGLTIRGSLVGTRQDLEEALDFYAR
>tr|Q738U7|Q738U7_BACC1/26-302 Alcohol dehydrogenase, zinc-containing OS=Bacillus cereus (strain ATCC 10987) GN=BCE_2296 PE=3 SV=1
GEALVDVEYCGVCHTDLHVANHDFGNTDG---------RILGHEGIGIVTKIADDV-TS-
LKVGDRVSIAWMFQSCGRCEYCITGRETFCREV-KNAGYSVDGGMAEQCIVTADYAVKVP
EGLDPAQASSITCAGVTTYKAIKVSDIKPGQPIVIYGCGGLGNLAIQYAKNVFGAKVIAV
DINDDKLALAKEVGADMTINPISQG-PADKIVQEEF--G-GAYAAVVTAVSKVAFNSAVD
AVRACGKVVAVGLPV------ETMDLNIPRLVLDGIEVVGSLVGTRKDLEEAFMFGAE
>tr|Q7CQI9|Q7CQI9_SALTY/24-299 Alcohol dehydrogenase OS=Salmonella typhimurium GN=adhP PE=3 SV=1
GEALLKMECCGVCHTDLHVKNGDFGDKTG---------VILGHEGIGVVAEVGPGV-TS-
LKPGDRASVAWFYEGCGHCEYCNTGNETLCRNV-KNAGYTVDGGMAEECIVVADYAVKVP
EGLDSAAASSITCAGVTTYKAVKISHIKPGQWIAIYGLGGLGNLALQYAKNVFNAKVIAI
DVNDGQLKLAEEMGADLTINSRT-E-DAAKIVQEKT--G-GAHAAVVTAVAKAAFNSAVD
AVRAGGRVVAVGLPP------EAMNLDIPRLVLDGIQVVGSLVGTRQDLTEAFQFAAE
>tr|Q81DX6|Q81DX6_BACCR/26-302 Alcohol dehydrogenase OS=Bacillus cereus (strain ATCC 14579 / DSM 31) GN=BC_2220 PE=3 SV=1
GEALVDVEYCGVCHTDLHVANHDFGNTDG---------RILGHEGVGIVTKIADDV-TS-
LKIGDRVSIAWMFQSCGRCEYCVTGRETFCREV-KNAGYSVDGGMAEQCIVTADYAVKVP
EGLDPAQASSITCAGVTTYKAIKVSDIKPSQPIVIYGCGGLGNLAIQYAKNVFGAKVIAV
DINDDKLALAKEVGADMTINPISQG-PADKIVQEKF--G-GAYAAVVTAVSKVAFNSAVD
AVRACGKVVAVGLPV------ETMDLNIPRLVLDGIEVVGSLVGTRKDLEEAFMFGAE
>tr|Q81QZ5|Q81QZ5_BACAN/26-302 Alcohol dehydrogenase, zinc-containing OS=Bacillus anthracis GN=BAS2111 PE=3 SV=1
GEALVDVEYCGVCHTDLHVANHDFGNTDG---------RILGHEGVGIVTKIADDV-TS-
LKVGDRVSIAWMFQSCGRCEYCVTGRETFCREV-KNAGYSVDGGMAEQCIVTADYAVKVP
EGLDPAQASSITCAGVTTYKAIKVSDIKPGQPIVIYGCGGLGNLAIQYAKNVFGAKVIAV
DINDDKLALAKEVGADMTINPISQG-PADKIIQEEF--G-GAYAAVVTAVSKVAFNSAVD
AVRACGKVVAVGLPV------ETMDLNIPRLVLDGIEVVGSLVGTRKDLEEAFMFGAE
>tr|Q833V0|Q833V0_ENTFA/25-301 Alcohol dehydrogenase, zinc-containing OS=Enterococcus faecalis GN=EF_1826 PE=3 SV=1
NEARLKMEVCGVCHTDLHVKNADFGDVSG---------CTLGHEGIGIVTEVGKDV-TS-
LKIGDRASVAWFYEGCGHCEYCTSGRETLCRSV-KNAGYTVDGAMAEECIVTDGYAVKVP
ENLASEPASSITCAGVTTYKAIKESGIRPGQWLMISGLGGLGNLALQYAKHVFNAKVVAV
DVNDNQLAFAKEMGADLLINPVKDP-DFAAQLQKEI--G-GVHAAVVTAVAKSAFNGAVD
AVRAGGTVVAVGLPV------ETMDLSIPRLVLDGIHVVGSLVGTRQDLREAFQFGAE
>tr|Q83R96|Q83R96_SHIFL/24-299 Alcohol dehydrogenase OS=Shigella flexneri GN=adhP PE=3 SV=1
GEALLKMECCGVCHTDLHVKNGDFGDKTG---------VILGHEGIGVVAEVGPGV-TS-
LKPGDRASVAWFYEGCGHCEYCNSGNETLCRSV-KNAGYSVDGGMEEECIVVADYAVKVP
DGLDSAAPSSITCAGVTTYKAVKLSKIRPGQWIAIYGLGGLGNLALQYAKNVFNAKVIAI
DVNDEQLKLATEMDADLAINSRT-E-DAAKIVQEKT--G-GAHAAVVTAVAKAAFNSAVD
AVRAGGRVVAVGLPP------ESMSLDIPRLVLDGIEVVGSLVGTRQDLTEAFQFAAE
>tr|Q88G86|Q88G86_PSEPK/24-299 Alcohol dehydrogenase, zinc-containing OS=Pseudomonas putida (strain KT2440) GN=PP3839 PE=3 SV=1
GEALLKMQCCGVCHTDLHVKNGDFGDKTG---------VVLGHEGIGVVQEVGPGV-TS-
LKPGDRASVAWFYQGCGHCEYCNSGNETLCRDV-KNSGYTVDGGMAEACIVKADYSVKVP
DGLDSAAASSITCAGVTTYKAVKISNVRPGQWIAIYGLGGLGNLALQYAKNVFNAKVIAI
DVNEEQLRFASEMGADLVVNPLN-E-DAAKVIQAKT--G-GAHAAVVTAVAKGAFNSAVD
ALRAGGRLVAVGLPS------ESMDLNIPRLVLDGIEVVGSLVGTRQDLQEAFQFAAE
>tr|Q89IH9|Q89IH9_BRAJA/28-305 Alcohol dehydrogenase OS=Bradyrhizobium japonicum GN=bll5655 PE=3 SV=1
GEVLVKVKACGVCHTDLHAASGDWPVKPV-------PPFIPGHEVAGIVAALGSGV-KN-
LKVGDAVGVAWLHDACMSCEYCETGWETLCEHQ-HNTGYSVNGGFAEYVIASAAFAAKLP
ATIDFAGIAPILCAGVTTYKGLKETEAKPGEWVVISGVGGLGHVAIQYAK-AMGLKVAAV
DIADDKLELARETGADLAVNALA-A-DAVDKVLAVT-GG-GAHGVLVTAVSTAAFAQALK
MVRRKGTVSLVGLPP------GEFPTPIFDVVLKRITVRGSIVGTRRDLDEAIAFAAD
>tr|Q8DR96|Q8DR96_STRR6/25-302 Alcohol dehydrogenase, propanol-preferring. OS=Streptococcus pneumoniae (strain ATCC BAA-255 / R6) GN=adhP PE=3 SV=1
GEALVEVEYCGVCHTDLHVAHGDFGQVPG---------RVLGHEGIGIVKEIAPDV-KS-
LKVGDRVSVAWFFEGCGTCEYCTTGRETLCRTV-KNAGYSVDGGMAEQCIVTADYAVKVP
DGLDPAQASSITCAGVTTYKAIKEAKVEPGQWVVLYGAGGLGNLAVQYAKKVFNAHVIAV
DINNDKLALAKEVGADIVINGLEVE-DVAGLIKEKT-DG-GAHSAVVTAVSKVAFNQAVD
SIRAGGRVVAVGLPS------EMMELSIVKTVLDGIQVIGSLVGTRKDLEEAFQFGAE
>tr|Q8E2D4|Q8E2D4_STRA5/25-301 Alcohol dehydrogenase, propanol-preferring OS=Streptococcus agalactiae serotype V GN=adhP PE=3 SV=1
GEALVKVEYCGVCHTDLHVAHGDFGQVPG---------RILGHEGIGIVEEIGEGV-TS-
LRVGDRVSIAWFFEGCGHCEYCTTGRETLCRSV-KNAGYSVDGGMSEYAIVTADYAVKVP
EGLDPAQASSITCAGVTTYKAIKEAGAAPGQWIAVYGAGGLGNLAVQYAKKVFNAHVVAV
DINADKLQLAKEVGADLTVNGKEIK-DVAAYIQEKT--G-GCHGVVVTAVSKVAFNQAID
SVRAGGTVVAVGLPS------EYMELSIVKTVLDGIRVVGSLVGTRKDLEEAFAFGAE
>tr|Q8E7U1|Q8E7U1_STRA3/25-301 Putative uncharacterized protein gbs0054 OS=Streptococcus agalactiae serotype III GN=gbs0054 PE=3 SV=1
GEALVKVEYCGVCHTDLHVAHGDFGQVPG---------RILGHEGIGIVEEIGEGV-TS-
LRVGDRVSIAWFFEGCGHCEYCTTGRETLCRSV-KNAGYSVDGGMSEYAVVTADYAVKVP
EGLDPAQASSITCAGVTTYKAIKEAGAAPGQWIAVYGAGGLGNLAVQYAKKVFNAHVVAV
DINADKLQLAKEVGADLTVNGKEIK-DVAAYIQEKT--G-GCHGVVVTAVSKVAFNQAID
SVRAGGTVVAVGLPS------EYMELSIVKTVLDGIRVVGSLVGTRKDLEEAFAFGAE
>tr|Q8FHH2|Q8FHH2_ECOL6/34-309 Alcohol dehydrogenase, propanol-preferring OS=Escherichia coli O6 GN=adhP PE=3 SV=1
GEALLKMECCGVCHTDLHVKNGDFGDKTG---------VILGHEGIGVVAEVGPGV-TS-
LKPGDRASVAWFYEGCGHCEYCNSGNETLCRSV-KNAGYSVDGGMAEECIVVADYAVKVP
DGLDSAAASSITCAGVTTYKAVKLSKIRPGQWIAIYGLGGLGNLALQYAKNVFNAKVIAI
DVNDEQLKLATEMGADLAINSRT-E-DAARIVQEKA--G-GAHAAVVTAVAKAAFNSAVD
AVRAGGRVVAVGLPP------ESMSLDIPRLVLDGIEVVGSLVGTRQDLTEAFQFAAE
>tr|Q8FUG7|Q8FUG7_COREF/28-305 Putative alcohol dehydrogenase OS=Corynebacterium efficiens GN=CE0053 PE=4 SV=1
NQALVKLIASGICHTDLHAAKGDWPVLPE-------PPFIPGHEGIGEIVELGPGE-HD-
VAVGDIVGNAWLWSACANCEFCRTGRETFCPNA-QYGGYTQNGSFGEYMLVDTRFAPRIP
DGVDYLEAAPILCAGVTVYKALKVSNIRPGQFMVISGIGGLGHIAVQYAK-AMGMRPIAV
DIADSKLELAKSLGAEFTVNARD-V-DPAEAVREFT-NG-GAHGVLVTAVHEKAFGQALG
MARTNGTIVFNGLPP------GEFPVSVFDVVFRGLTITGSLVGTRQDMEEALDFYAR
>tr|Q8G2V9|Q8G2V9_BRUSU/29-307 Alcohol dehydrogenase, zinc-containing OS=Brucella suis GN=BR0203 PE=3 SV=1
GQIQVAIQASGVCHTDLHAAEGDWPVKPN-------PPFIPGHEGVGFVSAVGSGV-KH-
VKEGDRVGIPWLYTACGHCRHCLGGWETLCEEQ-LNTGYSVNGGFAEYVVADPNFVGHLP
KNIDFNEIAPVLCAGVTVYKGLKVTDTKPGDWVVISGIGGLGHMAVQYAR-AMGLNVAAV
DIDDRKLDLARRLGATVTVNAKTVA-DPAAYIRKET-DG-GAQGVLVTAVSPKAFEQALG
MVARGGTVSLNGLPP------GDFPLSIFNMVLNGVTVRGSIVGTRLDLQESLDFAAD
>tr|Q8K8X5|Q8K8X5_STRP3/25-301 Putative alcohol dehydrogenase I OS=Streptococcus pyogenes serotype M3 GN=adh1 PE=3 SV=1
GEALVKVEYCGVCHTDLHVAHGDFGQVPG---------RILGHEGIGIVEEIGEGV-TS-
LKVGDRVSIAWFFEGCGHCEYCTTGRETLCRSV-KNAGYSVDGGMSEYAVVTADYAVKVP
EGLDPAQASSITCAGVTTYKAIKEAGAAPGQWIVIFGAGGLGNLAVQYAKKVFNAHVVAV
DINNDKLELAKEVGADIVVNGKEIE-DVPGYIQEKT--G-GAHGVVVTAVSKVAFNQAID
SVRAGGTVVAVGLPS------EYMELSIVKTVLDGIKVVGSLVGTRKDLEEAFAFGAE
>tr|Q8NLX9|Q8NLX9_CORGL/33-310 Zn-dependent alcohol dehydrogenases (Zn-dependent alcohol dehydrogenase) OS=Corynebacterium glutamicum GN=adhA PE=4 SV=1
HQALVKVLTSGICHTDLHALEGDWPVKPE-------PPFVPGHEGVGEVVELGPGE-HD-
VKVGDIVGNAWLWSACGTCEYCITGRETQCNEA-EYGGYTQNGSFGQYMLVDTRYAARIP
DGVDYLEAAPILCAGVTVYKALKVSETRPGQFMVISGVGGLGHIAVQYAA-AMGMRVIAV
DIADDKLELARKHGAEFTVNARN-E-DSGEAVQKYT-NG-GAHGVLVTAVHEAAFGQALD
MARRAGTIVFNGLPP------GEFPASVFNIVFKGLTIRGSLVGTRQDLAEALDFFAR
>tr|Q8P2Z8|Q8P2Z8_STRP8/25-301 Putative alcohol dehydrogenase I OS=Streptococcus pyogenes serotype M18 GN=adhP PE=3 SV=1
GEALVKVEYCGVCHTDLHVAHGDFGQVPG---------RILGHEGIGIVEEIGEGV-TS-
LKVGDRVSIAWFFEGCGHCEYCTTGRETLCRSV-KNAGYSVDGGMSEYAVVTADYAVKVP
EGLDPAQASSITCAGVTTYKAIKEAGVAPGQWIVIFGAGGLGNLAVQYAKKVFNAHVVAV
DINNDKLELAKEVGADILVNGKEIE-DVPGYIQEKI--G-GAHGVVVTAVSKVAFNQAID
SVRAGGTVVAVGLPS------EYMELSIVKTVLDGIKVVGSLVGTRKDLEEAFAFGAE
>tr|Q8XEF9|Q8XEF9_ECO57/34-309 Alcohol dehydrogenase OS=Escherichia coli O157:H7 GN=adhP PE=3 SV=1
GEALLKMECCGVCHTDLHVKNGDFGDKTG---------VILGHEGIGVVAEVGPGV-TS-
LKPGDRASVAWFYEGCGHCEYCNSGNETLCRSV-KNAGYSVDGGMAEECIVVADYAVKVP
DGLDSAAASSITCAGVTTYKAVKLSKIRPGQWIAIYGLGGLGNLALQYAKNVFNAKVIAI
DVNDEQLKLATEMGADLAINSRT-E-DAAKIVQEKT--G-GAHAAVVTAVAKAAFNSAVD
AVRAGGRVVAVGLPP------ESMSLDIPRLVLDGIEVVGSLVGTRQDLTEAFQFAAE
>tr|Q8XGI7|Q8XGI7_SALTI/24-299 Alcohol dehydrogenase OS=Salmonella typhi GN=adhP PE=3 SV=1
GEALLKMECCGVCHTDLHVKNGDFGDKTG---------VILGHEGIGVVAEVGPGV-TS-
LKPGDRASVAWFYEGCGHCEYCNTGNETLCRNV-KNAGYTVDGGMAEECIVVADYAVKVP
EGLDSAAASSITCAGVTTYKAVKISHIKPGQWIAIYGLGGLGNLALQYAKNVFNAKVIAI
DVNDGQLKLAEEMGADLTINSRT-E-DAAKIVQEKT--G-GAHAAVVTAVAKAAFNSAVD
AVRAGGRVVAVGLPP------EAMNLDIPRLVLDGIQVVGSLVGTRQDLTEAFQFAAE
>tr|Q8XUQ6|Q8XUQ6_RALSO/29-305 Putative propanol-preferring alcohol dehydrogenase oxidoreductase protein OS=Ralstonia solanacearum GN=adhA PE=3 SV=1
GQILVNIRASGVCHTDLHAADGDWPVKPR-------LPFIPGHEGVGFVAAVGEGV-TA-
VKEGDRVGVPWLYTACGHCEHCLGGWETLCHDQ-QNTGYSVNGGYAEYVLADPNYVGHLP
AQVGFEEIAPILCAGVTVYKGIRMTDTRPGQWIAISGIGGLGHVAVQYAV-AMGLHVVAV
DVAPEKLALARELGARLSVDASQ-Q-DPAAVIQKEV--G-GVHGVLVTAVSRSAFAQALG
MVRRGGTVSLNGLPP------GDFPLPIFSTVLNGITVRGSIVGTRRDLQESLQFAAE
>tr|Q8YEY1|Q8YEY1_BRUME/61-336 ALCOHOL DEHYDROGENASE OS=Brucella melitensis GN=BMEI1746 PE=3 SV=1
GQIQVAIQASGVCHTDLHAAEGDWPVKPN-------PPFIPGHEGVGFVSAVGSGV-KH-
VKEGDRVGIPWLYTACG---HCLGGWETLCEEQ-LNTGYSVNGGFAEYVVADPNFVGHLP
KNIDFNEIAPVLCAGVTVYKGLKVTDTKPGDWVVISGIGGLGHMAVQYAR-AMGLNVAAV
DIDDRKLDLARRLGATVTVNAKTVA-DPAAYIRKET-DG-GAQGVLVTAVSPKAFEQALG
MVARGGTVSLNGLPP------GDFPLSIFNMVLNGVTVRGSIVGTRLDLQESLDFAAD
>tr|Q97SP1|Q97SP1_STRPN/25-302 Alcohol dehydrogenase, zinc-containing OS=Streptococcus pneumoniae GN=SP_0285 PE=3 SV=1
GEALVEVEYCGVCHTDLHVAHGDFGQVPG---------RVLGHEGIGIVKEIAPDV-KS-
LKVGDRVSVAWFFEGCGTCEYCTTGRETLCRTV-KNAGYSVDGGMAEQCIVTADYAVKVP
DGLDPAQASSITCAGVTTYKAIKEAKVEPGQWVVLYGAGGLGNLAVQYAKKVFNAHVIAV
DINNDKLALAKEVGADIVINGLEVE-DVAGLIKEKT-DG-GAHSAVVTAVSKVAFNQAVD
SIRAGGRVVAVGLPS------EMMELSIVKTVLDGIQVIGSLVGTRKDLEEAFQFGAE
>tr|Q9A1X7|Q9A1X7_STRP1/25-301 Putative alcohol dehydrogenase I OS=Streptococcus pyogenes serotype M1 GN=adhA PE=3 SV=1
GEALVKVEYCGVCHTDLHVAHGDFGQVPG---------RILGHEGIGIVEEIGEGV-TS-
LKVGDRVSIAWFFEGCGHCEYCTTGRETLCRSV-KNAGYSVDGGMSEYAVVTADYAVKVP
EGLDPAQASSITCAGVTTYKAIKEAGAAPGQWIVIFGAGGLGNLAVQYAKKVFNAHVVAV
DINNDKLELAKEVGADILVNGKEIE-DVPGYIQEKT--G-GAHGVVVTAVSKVAFNQAID
SVRAGGTVVAVGLPS------EYMELSIVKTVLDGIKVVGSLVGTRKDLEEAFAFGAE
>tr|Q9CEN0|Q9CEN0_LACLA/26-303 Alcohol dehydrogenase OS=Lactococcus lactis subsp. lactis GN=adhA PE=3 SV=1
NEALLDMEYCGVCHTDLHVAAGDYGNKAG---------TVLGHEGIGIVKEIGTDV-SS-
LQVGDRVSVAWFFEGCGHCEYCVSGNETFCREV-KNAGYSVDGGMAEEAIVVADYAVKVP
DGLDPIEASSITCAGVTTYKAIKVSGVKPGDWQVIFGAGGLGNLAIQYAKNVFGAKVIAV
DINQDKLNLAKKIGADVIINSGD-V-NPVDEIKKITGGL-GAQSAIVCAVARIAFEQAVA
SLKPMGKMVAVALPN------TEMTLSVPTVVFDGVEVAGSLVGTRLDLAEAFQFGAE
>tr|Q9HTD9|Q9HTD9_PSEAE/31-307 Alcohol dehydrogenase OS=Pseudomonas aeruginosa GN=adhA PE=1 SV=1
GQVLVKIEASGVCHTDLHAAEGDWPVKPP-------LPFIPGHEGVGYVAAVGSGV-TR-
VKEGDRVGIPWLYTACGCCEHCLTGWETLCESQ-QNTGYSVNGGYAEYVLADPNYVGILP
KNVEFAEIAPILCAGVTVYKGLKQTNARPGQWVAISGIGGLGHVAVQYAR-AMGLHVAAI
DIDDAKLELARKLGASLTVNARQ-E-DPVEVLQRDI--G-GAHGVLVTAVSNSAFGQAIG
MARRGGTIALVGLPP------GDFPTPIFDVVLKGLHIAGSIVGTRADLQEALDFAGE
>tr|Q9K0P0|Q9K0P0_NEIMB/28-303 Alcohol dehydrogenase, propanol-preferring OS=Neisseria meningitidis serogroup B GN=adhP PE=3 SV=1
GEALVEVEYCGVCHTDLHVAAGDYGEKPG---------RVLGHEGIGLVKEVADGV-KN-
LKVGDRVSIAWLFQSCGSCEYCNTGRETLCRSV-LNAGYTADGGMATHCIVSADYAVKVP
EGLDPAQASSITCAGVTTYKAIKVSGVRPGQWIAIYGAGGLGNLGVQYAKKVFGAHVVAI
DINDDKLAFAKETGADLVVNAAK-E-DAAKVIQEKT--G-GAHAAVVTAVSAAAFNSAVN
CVRAGGRVVAIGLPP------ESMDLSIPRLVLDGIEVVGSLVGTRKDLEEAFQFGAE
>tr|Q9RI47|Q9RI47_STRCO/25-301 Putative alcohol dehydrogenase OS=Streptomyces coelicolor GN=SCO0199 PE=3 SV=1
GQVLVAVEASGLCHTDIHAAHGDWPVKPT-------PPFVPGHEGVGLVEKLGDGV-TH-
LAVGQRVAVPWLGKACGRCEHCRSGWETLCEDQ-VNTGYGCDGGYAEKMLAWADFAQPVP
EGVSALDAAPLTCAGVTTYKALKVAEVGPAQLVAVSGVGGLGHLAVQYAK-IAGARVVAI
DVTDDKLQLARELGADLVIDART-Q-DVGAELKRH---G-GAHAALALAVNPAAFQAVNS
GLRRGGKLVMVALPAH-----GTLQVPIFDTVLNGTSVIGSIVGTRQDLAEVFQLHAE
