# Supplementary material for: Subdivision of the MDR superfamily of medium-chain dehydrogenases/reductases through iterative hidden Markov model refinement
Source: BMC Bioinformatics. 2010 Oct 27;11:534. doi: 10.1186/1471-2105-11-534 (PMC2976758; doi:10.1186/1471-2105-11-534)
Supplement: Additional file 4 — MDR family alignment figures. Illustrations showing the mafft MSAs from Additional file 3: mdr-sequences. Red sequence identifiers denote sequences from UniProtKB/TrEMBL, while blue correspond to sequences from Swiss-Prot. The position cscores are shown in a bar plot under the MSA. Positions that contain gaps in over 90% of the sequences have been removed from the alignment in order to increase readability. [file 1471-2105-11-534-S4.ZIP › mdr/MDR017.seed]

>tr|A0NJL7|A0NJL7_OENOE/56-303 NADPH-quinone oxidoreductase, Zn-dependent OS=Oenococcus oeni ATCC BAA-1163 GN=OENOO_58047 PE=4 SV=1
-VEVQAVSVNPVDTK..LR-.QTG--VASKIKILGYDAFGIVKNTGKDVTRFHAGDRVYY
AGTTQRPGSNEKFQAVDERLVGRAPEKLNKSEIAAMPLTSITAYEILVDQLGL.......
......RFQNHA.ADGKN.......MLVINGAGGVGSVLLQMAA-YLGIN.LSVTAHSSE
SIEWLKKYSVDKIYDY...EN-IDETLAD-....--QK.FDYIVFLYD.PALYWDVAIKH
IKPYGQLVSIVGTN.KPLNMG.PLKNIAVQFKWEYMFAKSDFNH-NILSQ.GQA
>tr|A2VQ41|A2VQ41_9BURK/34-288 NADPH:quinone reductase and related Zn-dependent oxidoreductase OS=Burkholderia cenocepacia PC184 GN=BCPG_00041 PE=4 SV=1
-VKVEAISVNPVDTK..VR-.APKPQVEETPRVLGWDAAGTVVAVGADVTLFRPGDEVFY
AGSITRPGANSEFHAVDERIAALKPRTLDFAAAAALPLTALTAWEALFDRLRV.......
......SPQGAD.-AGKS.......VLIIGGAGGVGSIAIQLAKTLGKLK.VIATASRPA
SAEWVRALGADAVVDH...FGDLPAQLREA....GHPS.VDYVLIFND.TDHHFPAAAEV
IRPQGGICTIVENA.KPVPVE.LLKAKSAAFHWEFMFTRAMFETPDMIEQ.HKI
>tr|A2W9Y2|A2W9Y2_9BURK/34-288 Alcohol dehydrogenase OS=Burkholderia dolosa AUO158 GN=BDAG_01509 PE=4 SV=1
-VKVEAISVNPVDTK..VR-.APKPQVEDTPRVLGWDAAGTVVAVGAEVTLFRPGDEVFY
AGSITRPGANSEFHTVDERIAALKPRTLDFAASAALPLTALTAWEALFDRLRV.......
......SPQGAD.-AGKS.......VLIIGGAGGVGSIAIQLAKTLGKLH.VIATASRPA
SAEWVRSLGADQVVDH...FGDLPAQLRDA....GHAN.VDYVLIFND.TDHHFPAAAEV
IRPQGGICTIVENA.KPVPVE.LLKAKSAAFHWEFMFTRAMFETLDMIEQ.HRI
>tr|A3I668|A3I668_9BACI/46-300 Alginate lyase OS=Bacillus sp. B14905 GN=BB14905_18275 PE=4 SV=1
-IKVKAVSVNPVDYK..VR-.TPKEKFEDTPKILGWDVAGIVVESGPLCTLFKPGDEVYY
AGDITRQGCNGEFHLVDERIVGHKPKSLNFAESAALPLTSITAYEAIFDRMKV.......
......SSLSNE.NKNKT.......ILIIGAAGGVGSIAIQLAK-WAGLT.VIGTASRQE
SRVWATDLGADYVINH...YEEFIPQLKII....GFEA.VDYILCLNS.TQEYWANMAEA
IAPQGTICSIVETD.EPINLT.LLKNKSVTFVWEFMFTRSMYQTEDMNEQ.HKL
>tr|A3KXJ5|A3KXJ5_PSEAE/34-287 Putative uncharacterized protein OS=Pseudomonas aeruginosa C3719 GN=PACG_02478 PE=4 SV=1
-VEVRAISVNPVDTK..VR-.QRAQPEAGQAKVLGWDAAGVVRAVGSEVSLFRPGDRVWY
AGDITRPGSNSELHRVDERIAGHLPKSLDFAQAAALPLTTITAWELLFERLQI.......
......AEGKAD.-QGQS.......LLVVGAAGGVGSILVQLARQLTGLN.VIGTASRAE
TQAWVRDLGAHHVIDH...GKPLAEELKRI....GVAE.VSHVASLTH.TDQHLEQIVAA
LRPQGRLALIDDPA.S-LDIG.KLKQKSLSLHWEFMYTRSMFQTDDMIEQ.HRL
>tr|A3LE27|A3LE27_PSEAE/34-287 Putative uncharacterized protein OS=Pseudomonas aeruginosa 2192 GN=PA2G_03005 PE=4 SV=1
-VEVRAISVNPVDTK..VR-.QRAQPEAGQAKVLGWDAAGVVRAVGSEVSLFRPGDRVWY
AGDITRPGSNSELHRVDERIAGHLPKSLDFAQAAALPLTTITAWELLFERLQI.......
......AEGKAD.-QGQS.......LLVVGAAGGVGSILVQLARQLTGLN.VIGTASRAE
TQAWVRDLGAHHVIDH...GKPLAEELKRI....GVAE.VSHVASLTH.TDQHLEQIVAA
LRPQGRLALIDDPA.S-LDIG.KLKQKSLSLHWEFMYTRSMFQTDDMIEQ.HRL
>tr|A3UL19|A3UL19_VIBSP/40-292 Zinc-containing alcohol dehydrogenase superfamily protein OS=Vibrio splendidus 12B01 GN=V12B01_16086 PE=4 SV=1
-VKVSATSINPADAK..IRIrSAKDKTLEQPKVLGYDAVGEVVGKGADVEGFEVGDRVYY
AGDVTRMGANAEYQTVDYRITAKAPKSLSDEAAAVMPLATLTAWEALFDRLRV.......
......RPE---.-EKKS.......ILIIGGAGGVGSITIQLAKQLTNLN.VIATASRPE
TEQWVRDMGADYVVNH...RN-LVESVREQ....GIQH.VDYIFNVAD.TKGHWDAMVEL
IAPQGMISSIVEFD.GGIDLS.ALQGKSAGFVWELMFTRSLFNTEDIQKQ.QDI
>tr|A3V806|A3V806_9RHOB/34-288 Zinc-containing alcohol dehydrogenase superfamily OS=Loktanella vestfoldensis SKA53 GN=SKA53_06867 PE=4 SV=1
-VAVKAVSVNPVDTK..VRKsKGADVVENPPRVLGYDAAGVVAAVGPDVKLFAVGDEVYY
SGDITRSGSNAEFQLVDERIVGRKPATLGFAQAAALPLTTITAYESFFDRLGI.......
......DRDGAD.-AGQS.......ILIIGAGGGVGSIGIQLAK-AAGLV.VIATASRPE
TAAWVTALGADHVIDH...RADMVAQVRAL....GLHH.VDHIAVFND.M-RHWEAAVEL
IRPQGGIVSIDNTD.VPLPMA.AMKTKAASLHWEFMFARAMFQTPDMIAQ.HHL
>tr|A3XP27|A3XP27_9FLAO/34-288 Zinc-containing alcohol dehydrogenase superfamily protein OS=Leeuwenhoekiella blandensis MED217 GN=MED217_09140 PE=4 SV=1
-VKVQANSVNPVDYK..IRQnAVKDQVLDTPKIIGWDAVGIVEAVGAEVALFNVGDAVFY
AGDLTRSGSNAEYQLVDERIVGRKPKNLSIAEAAAIPLTGLTAYETLFDRFKY.......
......NPATD-.-KGKS.......LLILAGAGGVGSIAIQLAKKLTDLT.VIATASREE
TQDWCKQMGADYVVDH...YE-LKDQLAAE....GFEQ.VDFIFDCVD.LKSYWETAAEL
IKPQGHIVSITGSS.EPLNLN.LLKNKSVTFSWELMYTRSMHQTEDMQRQ.HDI
>tr|A3XW06|A3XW06_9VIBR/40-292 Zinc-containing alcohol dehydrogenase superfamily protein OS=Vibrio sp. MED222 GN=MED222_03900 PE=4 SV=1
-VKVSATSINPADAK..IRIrSAKDKTLEQPKVLGYDAVGEVVGKGTDVEGFELGDRVYY
AGDVTRMGANAEYQAVDYRIAAKAPKSLSDEAAAVMPLATLTAWEALFDRLRV.......
......RPE---.-EQKS.......ILIIGGAGGVGSITIQLASQLTNLT.VIATASRPE
TEQWVRDMGADHVVNH...RN-LVESVREQ....GIQH.VDYIFNVAD.TKGHWESMVEL
IAPQGMISSIVEFD.GGIDLS.ALQGKSVGFVWELMFTRSLFNTDDIQKQ.QDI
>tr|A4BQ34|A4BQ34_9GAMM/34-286 Zinc-containing alcohol dehydrogenase superfamily protein OS=Nitrococcus mobilis Nb-231 GN=NB231_04750 PE=4 SV=1
-VSVKAVSVNPIDTK..VR-.RPKDKVEEVPRVLGWDASGIVEAVGPDATLFKPGDEVYY
AGDITRSGSDAEFQLVDERIVGFKPKSLGFAEAAALPLTTLTAYEAFFDRLGI.......
......DRAGAD.-KGQS.......VLIIGAGGGVGSIAIQLAK-AAELV.VIATASRPE
TTSWVKELGADHVVNH...REPMVEQVRAL....GFQH.VDHIAIFND.M-RHWETAVEL
IRPQGGIVSIDDTD.RPMPME.GMKMKAASLHWEFMFARAMHQTPDMIEQ.HKL
>tr|A4ES30|A4ES30_9RHOB/34-286 Zinc-containing alcohol dehydrogenase superfamily protein OS=Roseobacter sp. SK209-2-6 GN=RSK20926_20147 PE=4 SV=1
-VRIDAVSVNPADAK..IRNrSAQNQERETPRILGYDAVGTIEALGSAVTGFALGDRVFY
AGDVARDGSNAEYQAVDARIAAKAPQALTNAEAATLPLVCLTAYEALFDRMNL.......
......RKR---.-QTGT.......LLIIGGAGGVGSIMIQLAKALTNMT.VIATASRPE
THNWVQRMGADHVADH...RD-LVSSVRDL....GFEN.VDYIFNAAD.TKGHWDAMADL
IAPQGTIGAIVEFD.GGVELS.KLQGKSVTFVWELMFTRSLFGTPDLKRQ.SEI
>tr|A5L0S9|A5L0S9_9GAMM/40-292 Alcohol dehydrogenase, zinc-binding protein OS=Vibrionales bacterium SWAT-3 GN=VSWAT3_11982 PE=4 SV=1
-VKVSATSINPADAK..IRIrNAKDKTLEQPKVLGYDAVGEVVGKGTNVEGFDLGDRVYY
AGDVTRMGANAEYQAVDYRITAKAPQSLTDEAAVVMPLATLTAWEALFDRLRV.......
......RPE---.-EKKS.......ILIIGGAGGVGSITIQLAKQLTNLN.VIATASRPE
TELWVKDMGADHVVNH...RN-LVESVREQ....GIQY.VDYIFNVAD.TKGHWDAMVEL
IAPQGMISSIVEFD.SEIDLS.ALQGKSVGFIWELMFTRSLFNTDDIQKQ.QDI
>tr|A6C149|A6C149_9PLAN/34-287 Zinc-containing alcohol dehydrogenase superfamily protein OS=Planctomyces maris DSM 8797 GN=PM8797T_05705 PE=4 SV=1
-VAVKAIAVNPVDTK..VR-.APKDKIEPEPKVLGWDAAGIVEAVGPEVELFQPGDEVFY
AGDITRPGCNSEFQLIDERIVGAKPQSLDFAKAAAIPLTSITAYEAFFERLEL.......
......DVDGAN.-SGET.......LLIIGGAGGVGSIGIQLAK-LAGLT.VIATASRPE
STEWVKQLGADHVVNH...YEPLRPQIEAL....GMKY.LDSIALFNN.TDQHWEGVVDL
IRPQGRIVSIVENK.EPLAQS.MMKTKSATFVWEFMYTRSMFETPDMIEQ.HHL
>tr|A6CZJ0|A6CZJ0_9VIBR/38-290 Alcohol dehydrogenase, zinc-binding protein OS=Vibrio shilonii AK1 GN=VSAK1_06000 PE=4 SV=1
-VKVAAISVNPADAK..IRVrSAVNKTLESPRVLGFDAVGEVVSVGSKVTDFTEGERVYY
AGDVTRPGTNAQYHAVDSRIVARAPKGLTDAEAAVVPLTALTGWEALFDRLRV.......
......DPS---.-ERKT.......LLIIGGAGGVGSITTQIAKQLTNLT.VIATASRPE
TEAWVKEMGADYVANH...RN-LVESVHDL....GFET.VDYIFNVAD.TVGHWDAMAEL
IAPQGMIGSIVEFD.SGIDLS.KLQGKSVGFVWELMFTRSIYKTQDMYKQ.GDI
>tr|A8CWM5|A8CWM5_9CHLR/2-254 Alcohol dehydrogenase, zinc-binding domain protein OS=Dehalococcoides sp. VS GN=DeVSDRAFT_0324 PE=4 SV=1
---VEAVSVNPVDTK..VR-.SPKPQVEAQPRVLGYDAAGTVEAVGENVTRFKVGDKVYY
SGDITRPGSNSELQLVDERIVGAAPKSLSAAEAAALPLTAITAWELLFQRMPF.......
......DSENGG.-RGKT.......LLVIAGAGGVGSIAIQIAK-RAGFS.VIATASRAE
TVAWCRKMGADHVVDH...RQPLTPQLQAL....GIEQ.VDAAINLAD.TARYWDELGEL
LAPQGSVGLIVEPA.GALKIGdPYKLKCIGIHWEMMFARPKFRTPDMIEQ.GRI
>tr|A9ETN0|A9ETN0_9RHOB/34-286 Zinc-containing alcohol dehydrogenase superfamily protein OS=Phaeobacter gallaeciensis 2.10 GN=RG210_05392 PE=4 SV=1
-VSIKAVAVNPVDVK..VR-.APKDKVEETPRIIGYDASGVVEAVGPDVTLFMPGDEVYY
AGDITRSGTNAEFHLVDERIVGRKPASLSHAEAAALPLTTITAYEAFFDRLGI.......
......DRDGAD.-AGQS.......ILIIGAGGGVGSIGIQLAK-QAGLM.VIATASRSE
TSDWVKSLGADHVINH...REDIVAQVHAS....GIKH.VDHIAIFND.M-RHWNTAVEL
IRPQGGIVSIDDTD.LPMPMS.GMKTKAASFHWEFMFARSMHQTPDMIEQ.HHL
>tr|B0ALU7|B0ALU7_BACAN/34-289 Alcohol dehydrogenase, zinc-containing OS=Bacillus anthracis str. A0488 GN=BAC_3533 PE=4 SV=1
-VKINAISVNPVDTK..VR-.SPKDKKEEVAKILGWDASGVVVQTGESCTLFKEGDEVFY
AGSITKQGTYSEYHLVDERIVGKKPKTLSNAESAALPLTAITAWEGLFERLGI.......
......DYNKKDtNSFKN.......ILIIGGAGGVGSIAIQLAK-WAGLN.VITTASRNE
TIHWVEKFGADYIINH...HQPLQDQILEF....GIKD.VDYIFCLNN.TDQHWQAICEL
IKPQGKICSIVENE.HPLEMG.ILKSKSATFVWEFMFTKAMYETGDMITQ.HEL
>tr|B0PXB2|B0PXB2_BACAN/34-289 Alcohol dehydrogenase, zinc-containing OS=Bacillus anthracis str. A0193 GN=BAQ_3552 PE=4 SV=1
-VKINAISVNPVDTK..VR-.SPKDKKEEVAKILGWDASGVVVQTGESCTLFKEGDEVFY
AGSITKQGTYSEYHLVDERIVGKKPKTLSNAESAALPLTAITAWEGLFERLGI.......
......DYNKKDtNSFKN.......ILIIGGAGGVGSIAIQLAK-WAGLN.VITTASRNE
TIHWVEKFGADYIINH...HQPLQDQILEF....GIKD.VDYIFCLNN.TDQHWQAICEL
IKPQGKICSIVENE.HPLEMG.ILKSKSATFVWEFMFTKAMYETGDMITQ.HEL
>tr|B0QDH6|B0QDH6_BACAN/34-289 Alcohol dehydrogenase, zinc-containing OS=Bacillus anthracis str. A0442 GN=BAH_3579 PE=4 SV=1
-VKINAISVNPVDTK..VR-.SPKDKKEEVAKILGWDASGVVVQTGESCTLFKEGDEVFY
AGSITKQGTYSEYHLVDERIVGKKPKTLSNAESAALPLTAITAWEGLFERLGI.......
......DYNKKDtNSFKN.......ILIIGGAGGVGSIAIQLAK-WAGLN.VITTASRNE
TIHWVEKFGADYIINH...HQPLQDQILEF....GIKD.VDYIFCLNN.TDQHWQAICEL
IKPQGKICSIVENE.HPLEMG.ILKSKSATFVWEFMFTKAMYETGDMITQ.HEL
>tr|B1FMF2|B1FMF2_9BURK/34-288 Zinc-binding alcohol dehydrogenase family protein OS=Burkholderia ambifaria IOP40-10 GN=BamIOP4010DRAFT_5213 PE=4 SV=1
-VKVEAISVNPVDTK..VR-.APKAQVEEVPRVLGWDAAGTVVAVGAEVTLFRPGDEVFY
AGSITRPGANSELHAVDERIVARKPRTLDFAASAALPLTALTAWEALFDRLRV.......
......SPQGAD.-AGKS.......VLIIGGAGGVGSIAIQLAKTLGKLR.VIATASRPA
SAEWVRSLGADDVVDH...FGDLPAQLRDI....GHPE.VDYVLIFND.TDHHFPAAAEV
IRPQGGICTIVENA.KPVPVE.LLKAKSAAFHWEFMFTRAMFETPDMIEQ.HKI
>tr|B1FYZ4|B1FYZ4_9BURK/34-288 Zinc-binding alcohol dehydrogenase family protein OS=Burkholderia graminis C4D1M GN=BgramDRAFT_2340 PE=4 SV=1
-VKVEAISVNPVDTK..VR-.APKDTVEKEPRVLGWDAAGTVVAVGPEATLFKVGDPVFY
AGSITRPGANSEFHLVDERIVGRKPASLDFTHAAALPLTAITAWEALFDRLGV.......
......SPQGAH.-EGRT.......VLIFGGAGGVGSIGIQLAKQLGKLK.VIATASRPE
SAKWASELGADHIVDH...FGDMPAQLKKL....GIEQ.VDYVLLFND.TDANFPAAAEL
VKPQGGICTIVENS.KPVPVE.LLKAKSAAFHWEFMFTRSMFGTPDMIEQ.HKL
>tr|B1GCV4|B1GCV4_BACAN/34-289 Alcohol dehydrogenase, zinc-containing OS=Bacillus anthracis str. A0465 GN=BAM_3576 PE=4 SV=1
-VKINAISVNPVDTK..VR-.SPKDKKEEVAKILGWDASGVVVQTGESCTLFKEGDEVFY
AGSITKQGTYSEYHLVDERIVGKKPKTLSNAESAALPLTAITAWEGLFERLGI.......
......DYNKKDtNSFKN.......ILIIGGAGGVGSIAIQLAK-WAGLN.VITTASRNE
TIHWVEKFGADYIINH...HQPLQDQILEF....GIKD.VDYIFCLNN.TDQHWQAICEL
IKPQGKICSIVENE.HPLEMG.ILKSKSATFVWEFMFTKAMYETGDMITQ.HEL
>tr|B1T8L7|B1T8L7_9BURK/34-288 Zinc-binding alcohol dehydrogenase family protein OS=Burkholderia ambifaria MEX-5 GN=BamMEX5DRAFT_4133 PE=4 SV=1
-VKVEAISVNPVDTK..VR-.APKAQVEAVPRVLGWDAAGTVVAVGAEVTLFRPGDEVFY
AGSITRPGANSEFHAVDERIVARKPRTLDFAASAALPLTALTAWEALFDRLRV.......
......SPQGAD.-AGKS.......VLIIGGAGGVGSIAIQLAKTLGKLR.VIATASRPA
SAEWVRSLGADDVVDH...FGDLPAQLRDI....GHPE.VDYVLIFND.TDHHFPAAAEV
IRPQGGICTIVENG.KPVPVE.LLKAKSAAFHWEFMFTRAMFETPDMIEQ.HKI
>tr|B1UL60|B1UL60_BACAN/34-289 Alcohol dehydrogenase, zinc-containing OS=Bacillus anthracis str. A0174 GN=BAO_3512 PE=4 SV=1
-VKINAISVNPVDTK..VR-.SPKDKKEEVAKILGWDASGVVVQTGESCTLFKEGDEVFY
AGSITKQGTYSEYHLVDERIVGKKPKTLSNAESAALPLTAITAWEGLFERLGI.......
......DYNKKDtNSFKN.......ILIIGGAGGVGSIAIQLAK-WAGLN.VITTASRNE
TIHWVEKFGADYIINH...HQPLQDQILEF....GIKD.VDYIFCLNN.TDQHWQAICEL
IKPQGKICSIVENE.HPLEMG.ILKSKSATFVWEFMFTKAMYETGDMITQ.HEL
>tr|B3IZE1|B3IZE1_BACAN/34-289 Alcohol dehydrogenase, zinc-containing OS=Bacillus anthracis Tsiankovskii-I GN=BATI_3388 PE=4 SV=1
-VKINAISVNPVDTK..VR-.SPKDKKEEVAKILGWDASGVVVQTGESCTLFKEGDEVFY
AGSITKQGTYSEYHLVDERIVGKKPKTLSNAESAALPLTAITAWEGLFERLGI.......
......DYNKKDtNSFKN.......ILIIGGAGGVGSIAIQLAK-WAGLN.VITTASRNE
TIHWVEKFGADYIINH...HQPLQDQILEF....GIKD.VDYIFCLNN.TDQHWQAICEL
IKPQGKICSIVENE.HPLEMG.ILKSKSATFVWEFMFTKAMYETGDMITQ.HEL
>tr|B3YXK5|B3YXK5_BACCE/34-289 Alcohol dehydrogenase, zinc-containing OS=Bacillus cereus W GN=BCW_3384 PE=4 SV=1
-VKINAISVNPVDTK..VR-.SPKDKKEEVAKILGWDASGVVVQTGESCTLFKEGDEVFY
AGSITKQGTYSEYHLVDERIVGKKPKTLSDAESAALPLTAITAWEGLFERLGI.......
......DYNKKDtNSFKN.......ILIIGGAGGVGSIAIQLAK-WAGLN.VITTASRNE
TIHWVEKFGADYIINH...HQPLQDQILEF....GIKD.VDYIFCLNN.TDQHWQAICEL
IKPQGKICSIVENE.HPLEMG.ILKSKSATFVWEFMFTKAMYETGDMITQ.HEL
>tr|B3Z5X0|B3Z5X0_BACCE/34-289 Alcohol dehydrogenase, zinc-containing OS=Bacillus cereus NVH0597-99 GN=BC059799_3476 PE=4 SV=1
-VKINAISVNPVDTK..VR-.SPKDKKEEVAKILGWDASGVVVQAGENCTLFKEGDEVFY
AGSITRQGTYSEYHLVDERIVGKKPKTLSDAESAALPLTAITAWEGLFERLGI.......
......DYNKKDtNSFKN.......ILIIGGAGGVGSIAIQLAK-WAGLN.VIATASRTE
TIHWVEKFGADYIINH...HQPLQEQIVEF....GLKD.VDYIFCLNN.TDQHWRAICDL
IKPQGKICSIVENE.HPLEMG.ILKSKSATLVWEFMFTKAMYETGDMITQ.HEL
>tr|B3ZIJ4|B3ZIJ4_BACCE/34-289 Alcohol dehydrogenase, zinc-containing OS=Bacillus cereus 03BB108 GN=BC03BB108_3385 PE=4 SV=1
-VKINAISVNPVDTK..VR-.SPKDKKEEVAKILGWDASGVVVQTGENCTLFKEGDEVFY
AGSITRQGTYSEYHLVDERIVGKKPKTLSDAESAALPLTAITAWEGLFERLGI.......
......DYNKKDtNSFKN.......ILIIGGAGGVGSIAIQLAK-WAGLN.VIATASRTE
TIHWVEKFGADYIINH...HQPLQEQIVEF....GLKD.VDYIFCLNN.TDQHWRAICDL
IKPQGKICSIVENE.HPLEMG.ILKSKSATLVWEFMFTKAMYETGDMITQ.HEL
>tr|B4AP05|B4AP05_BACPU/34-285 NADPH:quinone reductase OS=Bacillus pumilus ATCC 7061 GN=BAT_3302 PE=4 SV=1
-VKVEAVSVNPVDTK..VR-.SPKDQKEEKLKILGYDASGTVVEVGEACTVFQPGDHVYY
AGDITRQGSNSEYQLVDERIVAKKPVNLSFAEAAAMPLTTITAYEALFDRMHM.......
......KRNA--.-EGAT.......LLIIGGAGGVGSIAIQLAK-LANAT.VIATASRPE
TKEWCLSLGADHIIDH...HEPLLAQLHEK....GIGE.VDFILCLND.TDGHFKGMAEA
IKPQGTICTIVENQ.HNLDIQ.LLKNKSAAFVWEFMFTRPMYKTADMIKQ.HEL
>tr|B4X4I3|B4X4I3_9GAMM/34-285 Zinc-binding alcohol dehydrogenase family protein OS=Alcanivorax sp. DG881 GN=ADG881_98 PE=4 SV=1
-VAVQAVSVNPIDTK..LRQ.RPL--EQPGYRVLGFDAAGVVEAVGAEVENFKAGDRVWY
AGAVQRQGSNAQHQCVDERLVARKPDSLGMQEAAALPLTALTAWEALEDQLGF.......
......QPGQC-.-EGKN.......VLVIGGAGGVGSIAIQLAAHHFGLK.VITTAGRET
SANWCQSLGAHHIVDY...RKPLLPQLEAI....GCPQ.IDGIFITQN.LDDYWATACQA
VAPFGGICAIVDAR.APLDLN.PLKAKSARFSWEFMFTRAMFAT-DMQRQ.GDI
>tr|B5JLC2|B5JLC2_9BACT/34-285 Zinc-binding alcohol dehydrogenase family protein OS=Verrucomicrobiae bacterium DG1235 GN=VDG1235_2620 PE=4 SV=1
-VEIEAVALNPVDTK..VR-.---PGAEGEPKVLGYDASGTVVAVGNETKILQVGDKVYY
AGDITRPGSNAQFQLVDERIAAVRPSSLDAGSSAALPLTSLTAWESLFDRLGI.......
......DPEGAD.-RGKS.......LLIIGGAGGVGSIGIQLAK-LAGLT.VIATASRPE
SEQWCRDLGADYVVNH...REELAPQLKEF....GYET.VDYIANYNN.TEAYWDVMGEV
IAPQGGVVLIVEQK.GNLDVGgLYKLKSVSIAWELMFTRSMFKTADMVKQ.HEI
>tr|B5QJA7|B5QJA7_LACRH/37-288 NADPH:quinone reductase related Zn-dependent oxidoreductase OS=Lactobacillus rhamnosus HN001 GN=LRH_01972 PE=4 SV=1
-VQVDGVSVNPIDTK..RR-.QAA-TRQATPQVLGYDAVGTITQVGAQVAGYHVGDRVIY
AGTTRKPGSNQQYQAVDARLIARAPQQAPTADLAALPLVGLTAWELLFEKMGF.......
......IPEYNA.NKGQQ.......LLIINGAGGVGSMLSQLAR-WSGLT.VLATSS-PK
NHPWLRDHHVDVPLDY...HEDLIAQIHQA....GIQT.VDGIALLYH.PEPYLATASQL
IRAFGHIGCIVGPQ.AGLDLA.VVKDKAASFDYEYMFAKTDFAY-HIASQ.GAI
>tr|B5V532|B5V532_BACCE/34-289 Alcohol dehydrogenase, zinc-containing OS=Bacillus cereus H3081.97 GN=BCH308197_3408 PE=4 SV=1
-VKINAISVNPVDTK..VR-.SPKDKKEEVAKILGWDASGVVVQTGESCTLFKEGDEVFY
AGSITRQGTYSEYHLVDERIVGKKPKTLSDAESAALPLTAITAWEGLFERLGI.......
......DYNKKDtNSFKN.......ILIIGGAGGVGSIAIQLAK-WAGLN.VITTASRNE
TIHWVEKFGADYIINH...HQPLQEQILEF....GLKD.VDYIFCLNN.TDQHWQAICDL
IKPQGKICSIVENE.HPLEMG.ILKSKSATLVWEFMFTKAMYETGDMITQ.HEL
>tr|B5XMR5|B5XMR5_LACCA/34-288 Putative oxidoreductase OS=Lactobacillus casei str. Zhang GN=LCAZH_p035 PE=4 SV=1
-VKVNAVSVNPVDVG..VR-.RGGHGKLKAPKVIGWDACGIVKKVGNQVSLFNPGDRVYY
AGSFKRPGSNSEYQLVDERIVGHAPKSLSDDEAAAMPLTSLTAYEALFEQLSL.......
......SSNSQS.NKDKT.......ILIINGAGGVGSVATQLAA-NAGLT.VIATASRPE
SINWVKSHGAKYTVNH...RNNLVDEVREL....GYKF.VDYILELKD.IDNHWKEMCEL
IKPEGAIASITENR.RPINLR.LLTQKKAIFAWEWMYTKSYYHTNDMQTQ.HDI
>tr|B7HZ42|B7HZ42_BACCE/34-289 Alcohol dehydrogenase, zinc-containing OS=Bacillus cereus AH187 GN=BCAH187_A3489 PE=4 SV=1
-VKINAISVNPVDTK..VR-.SPKDKKEEVAKILGWDASGVVVQTGESCTLFKEGDEVFY
AGSITRQGTYSEYHLVDERIVGKKPKTLSDAESAALPLTAITAWEGLFERLGI.......
......DYNKKDtNSFKN.......ILIIGGAGGVGSIAIQLAK-WAGLN.VITTASRNE
TIHWVEKFGADYIINH...HQPLQEQILEF....GLKD.VDYIFCLNN.TDQHWQAICDL
IKPQGKICSIVENE.HPLEMG.ILKSKSATLVWEFMFTKAMYETGDMITQ.HEL
>tr|B7IQI5|B7IQI5_BACCE/34-289 Alcohol dehydrogenase, zinc-containing OS=Bacillus cereus G9842 GN=BCG9842_B1789 PE=4 SV=1
-VKINAISVNPVDTK..VR-.SPKDKKEDIAKILGWDASGIVVQTGEGCTLFKEGDEVFY
AGSITRQGTYSEYHLVDERIVGKKPKTLNDAESAAIPLTAITAWEGLFERLGI.......
......DHTKKDtNSFKN.......ILIIGGAGGVGSIAIQLAK-WAGLN.VIATASRGE
TIDWVKKLGADHTIDH...HAPLKEQLQSL....GFSD.VDYIFCLNN.TDQHWQAICDL
IKPQGKICSIVENE.HPLEMG.ILKSKSATLVWEFMFTKAMYETGDMITQ.HEL
>tr|B7JH24|B7JH24_BACCE/34-289 Alcohol dehydrogenase, zinc-containing OS=Bacillus cereus AH820 GN=BCAH820_3476 PE=4 SV=1
-VKINAISVNPVDTK..VR-.SPKDKKEEVAKILGWDASGVVVQTGESCTLFKEGDEVFY
AGSITKQGTYSEYHLVDERIVGKKPKTLSDAESAALPLTAITAWEGLFERLGI.......
......DYNKKDtNSFKN.......ILIIGGAGGVGSIAIQLAK-WAGLN.VITTASRNE
TIHWVEKFGADYIINH...HQPLQDQILEF....GIKD.VDYIFCLNN.TDQHWQAICEL
IKPQGKICSIVENE.HPLEMG.ILKSKSATFVWEFMFTKAMYETGDMITQ.HEL
>tr|B7VBL9|B7VBL9_PSEAE/34-287 Probable oxidoreductase OS=Pseudomonas aeruginosa LESB58 GN=PLES_14661 PE=4 SV=1
-VEVRAISVNPVDTK..VR-.QRAQPEAGQAKVLGWDAAGVVRAVGSEVSLFRPGDRVWY
AGDITRPGSNSELHRVDERIAGHLPKSLDFAQAAALPLTTITAWELLFERLQI.......
......AEGKAD.-QGQS.......LLVVGAAGGVGSILVQLARQLTGLN.VIGTASRAE
TQAWVRDLGAHHVIDH...GKPLAEELKRI....GVAE.VSHVASLTH.TDQHLEQIVAA
LRPQGRLALIDDPA.S-LDIG.KLKQKSLSLHWEFMYTRSMFQTDDMIEQ.HRL
>tr|B7VSA0|B7VSA0_VIBSP/40-292 Zinc-containing alcohol dehydrogenase superfamily OS=Vibrio splendidus LGP32 GN=VS_II1120 PE=4 SV=1
-VKVSATSINPADAK..IRIrSAKDKTLEQPKVLGYDAVGEVVGKGTDVEGFELGDRVYY
AGDVTRMGANAEYQAVDYRIAAKAPKSLSDEAAAVMPLATLTAWEALFDRLRV.......
......RPE---.-EQKS.......ILIIGGAGGVGSITIQLASQLTNLT.VIATASRPE
TEEWVRDMGADHVVNH...RN-LVESVREQ....GIQH.VDYIFNVAD.TKGHWESMVEL
IAPQGMISSIVEFD.GGIDLS.ALQGKSVGFVWELMFTRSLFNTDDIQKQ.QDI
>tr|Q1ZWQ2|Q1ZWQ2_9VIBR/39-291 Zinc-containing alcohol dehydrogenase superfamily protein OS=Vibrio angustum S14 GN=VAS14_10114 PE=4 SV=1
-VKVSAASINPADAK..IRIrSAKDKTLETPKVLGYDAVGEVIAKGGNVEGFEIGDRVYY
AGDVTRMGTNAEYQAIDYRITAHAPNSLSDESAAVMPLATLTGWEALFDRLRI.......
......RPE---.-EKKS.......ILIIGGAGGVGSITIQLAKQLTNLT.VIATASRPE
TELWVREMGADHVVNH...RN-LVESVREQ....GIKY.VDYILNVAD.TKGHWDAMVEL
IAPQGMISSIVEFD.GGVDLS.ALQGKSVGFIWEFMFTRSLFNTDDIQKQ.QDI
>tr|Q2C8N3|Q2C8N3_9GAMM/39-291 Zinc-containing alcohol dehydrogenase superfamily protein OS=Photobacterium sp. SKA34 GN=SKA34_05825 PE=4 SV=1
-VKVSATSINPADAK..IRIrNAKDKTLETPKVLGYDAVGEVIAKGNNVEGFEIGDRVYY
AGDVTRMGANAEYQAVDYRITAHAPKSLSDESAAVMPLATLTGWEALFDRLRI.......
......RPE---.-EKKS.......ILIIGGAGGVGSITIQLAKQLTNLT.VIATASRPE
TELWVREMGADHVVNH...RN-LVESAREQ....GIKY.VDYILNVAD.TKGHWDAMVEL
IAPQGMISSIVEFD.GGVDLS.ALQGKSVGFIWEFMFTRSLFNTDDIQKQ.QDI
>tr|Q4EGB1|Q4EGB1_LISMO/29-281 Alcohol dehydrogenase, zinc-dependent OS=Listeria monocytogenes str. 4b H7858 GN=LMOh7858_2724 PE=4 SV=1
-VRIKAISINPVDTK..QR-.EATKLSGDEVRILGWDAVGEVVDTGSEVALFQTGQDVYF
AGDVTRQGAYAEYTLIDERLVGLKPHNLNVEEAAAMPLTTITAWEALFDRLTI.......
......TEND--.-KGKS.......ILIINGAGGVGSIATQLAA-HAGLE.VIATASRPE
TVEWTKSHGANYVINH...RENIPEQLEEL....GFEQgVDFILCLHN.TSAHWDEMQEA
IRPQGKICSIVELA.EPVKMT.LLKDKSATFSYEFMFTRSKYDTTDKIRQ.HEI
>tr|Q4EP34|Q4EP34_LISMO/46-298 Alcohol dehydrogenase, zinc-dependent OS=Listeria monocytogenes str. 1/2a F6854 GN=LMOf6854_2634 PE=4 SV=1
-VKIKAISINPVDTK..QR-.EAAKLSGEEVRILGWDAVGEVVDTGSEVTLFQTGQDVYF
AGDVTRPGVYAEYTLIDERLVGLKPHNLNVEEAAAMPLTTITAWEALFDRLTI.......
......TEND--.-KGKS.......ILIINGAGGVGSIATQLAA-NTGLE.VIATASRPE
TVEWTKSHGANYVINH...RENIPEQLEEL....GFKKgVDFILCLHN.TSAHWDEMQEA
IRPQGKICSIVELT.EPVEMT.LLKDKSATFSYEFMFTRSKYDTADKIRQ.HEI
>tr|Q4MY13|Q4MY13_BACCE/34-289 Alcohol dehydrogenase, zinc-containing OS=Bacillus cereus G9241 GN=BCE_G9241_3399 PE=4 SV=1
-VKINAISVNPVDTK..VR-.SPKEKKEAVAKILGWDASGVVVQTGESCTLFKEGDEVFY
AGSITRQGTYSEYHLVDERIVGKKPKTLSDAESAALPLTAITAWEGLFERLGI.......
......DYNKKDtNSFKN.......ILIIGGAGGVGSIAIQLAK-WAGLN.VITTASRNE
TIQWVEKFGADYIINH...HQPLQDQILEF....GLKD.VDYIFCLNN.TDQHWQAMCDL
IKPQGKICSIVENE.HPLEMG.ILKSKSATLVWEFMFTKAMYETGDMITQ.HEL
>tr|A0A3E3|A0A3E3_LACS1/34-288 Quinone oxidoreductase OS=Lactobacillus salivarius subsp. salivarius (strain UCC118) GN=LSL_2008 PE=4 SV=1
-VKVNAVSVNPVDVG..VR-.RGGHGKLKTPKVIGWDACGIVKKVGNQVSLFNPGDRVYY
AGSFKRPGSNSEYQLVDERIVGHAPKSLSDDEAAAMPLTSLTAYEALFEQLSV.......
......SSNSQS.NKDKT.......ILIINGAGGVGSVATQLAA-NAGLT.VIATASRPE
SINWVKSHGAKYTVNH...RNNLVDEVREL....GYKF.VDYILELKD.IDNHWKEMCEL
IKPEGAIASITENK.RPINLR.LLTQKKAIFAWEWMYTKSYYHTNDMQTQ.HDI
>tr|A0ALR0|A0ALR0_LISW6/29-281 Complete genome OS=Listeria welshimeri serovar 6b (strain ATCC 35897 / DSM 20650 / SLCC5334) GN=lwe2524 PE=4 SV=1
-VQIKAISINPVDTK..QR-.EATKLKEEEVKILGWDAVGEVVDTGSKVSLFKTGQEVYF
AGDVTRPGSYAEFTLIDERLVGLKPKKLSLEEAAAMPLTTITAWEALVERLGI.......
......TEDD--.-NGKS.......ILIINGAGGVGSIATQLAA-NMGLE.VISTASRPE
TIEWTQKHGANYVINH...REDITKQLANL....GFEKgVDFILCLHD.TNAHWDEMQKA
IRPQGEICSIVELS.EPVEMS.LLKDKSATFSYEFMFTRSKYDTEDKIKQ.HEI
>tr|A0K7Q0|A0K7Q0_BURCH/34-288 Alcohol dehydrogenase, zinc-binding domain protein OS=Burkholderia cenocepacia (strain HI2424) GN=Bcen2424_1776 PE=4 SV=1
-VKVEAISVNPVDTK..VR-.APKPQVEETPRVLGWDAAGTVVAVGADVTLFRPGDEVFY
AGSITRPGANSEFHAVDERIAALKPRTLDFAAAAALPLTALTAWEALFDRLRV.......
......SPQGAD.-AGKS.......VLIIGGAGGVGSIAIQLAKTLGKLH.VIATASRPA
SAEWVRALGADAVVDH...FGDLPAQLREA....GHPS.VDHVLIFND.TDHHFPAAAEV
IRPQGGICTIVENA.KPVPVE.LLKAKSAAFHWEFMFTRAMFETPDMIEQ.HKI
>tr|A0KNJ0|A0KNJ0_AERHH/34-284 Zinc-containing alcohol dehydrogenase superfamily OS=Aeromonas hydrophila subsp. hydrophila (strain ATCC 7966 / NCIB 9240) GN=A
-VRVKATSINPVDTK..VR-.APKAKVESSPRVLGWDAVGEVIAVGREVTLFKAGDRVWY
AGDISRPGSNSALQLVDERIAALAPTSLSDVEAAALPLTAITAWETLFERMRL.......
......TRE---.-SSGK.......LLIIGGAGGVGSIAIQLARQLTGME.VIATASRPE
TRAWCLQMGAHQVVSH...HQ-LQEELTAL....GITQ.VDAIFCTNA.TEQHWDAMASL
ISPFGHICTIAESS.EPWDLS.LLKSKSVTFSQEFMFTRSLFQTPDMIEQ.HNL
>tr|A0M1Q2|A0M1Q2_GRAFK/34-286 Zinc-type alcohol dehydrogenase OS=Gramella forsetii (strain KT0803) GN=GFO_1574 PE=4 SV=1
-VKIKAISVNPVDYK..VRQsAAKDSELDNPKIIGWDASGVVEAVGDDVEMFKVGDEVYY
SGDLTRPGCYSEFQLVDERIVGYKPDNLNWEEAAALPLTSLTAWESIFDRLRI.......
......KENEG-.-KAKT.......VLIIGGAGGVGSIAIQILKQLTNFK.VIATASRDI
TKKWCEKMGADKIVDH...HN-LMDSMGD-....-TRN.VDYILNFAD.TSGNWKAMTEL
IAPQGGICCIVNTT.ENVDLN.LMKEKSVSFHWELMFTRSMFKTDDMIMQ.HEI
>tr|A0RGM5|A0RGM5_BACAH/39-294 Probable zinc-binding dehydrogenase OS=Bacillus thuringiensis (strain Al Hakam) GN=BALH_3111 PE=4 SV=1
-VKINAISVNPVDTK..VR-.SPKDKKEDVAKILGWDASGVVVQTGESCTLFKEGDEVFY
AGSITRQGTYSEYHLVDERIVGKKPKTLSDAESAALPLTAITAWEGLFERLGI.......
......DYNKKDtNTFKN.......ILIIGGAGGVGSIAIQLAK-WAGLN.VITTASRTE
TIHWVEKFGADYIINH...HQPLQDQILEF....GIKD.VDYIFCLNN.TDQHWQAICEL
IKPQGKICSIVENE.RPLEMG.ILKSKSATLVWEFMFTKAMYETGDMITQ.HEL
>tr|A1JJA7|A1JJA7_YERE8/32-284 Putative oxidoreductase OS=Yersinia enterocolitica serotype O:8 / biotype 1B (strain 8081) GN=YE0581 PE=4 SV=1
-VEVKAVSINPVDTK..VHG.GLKKNGLQQPRILGWDAAGVVVSVGEKVTGFRAGDEVWY
AGDITRPGSNATQQLVDARIAAHKPRSFNWAQAAALPLTAITAWEALFEHLKI.......
......QQAS--.-ADQT.......LLIIGGAGGVGSLAIPLAALRSPVK.VIATASRPE
SAAWCIERGANLIVDY...RD-LKAQLAKE....GINK.VDYILCLND.TDGHWSAISEL
IAPLGQICTIVENE.KPLDQN.QLKLKSAALHWEFMFTRSMFSTPDIAQQ.GEI
>tr|A1T0G0|A1T0G0_PSYIN/34-284 Alcohol dehydrogenase GroES domain protein OS=Psychromonas ingrahamii (strain 37) GN=Ping_3542 PE=4 SV=1
-VNVEAISVNPVDTK..VR-.NNVTPTDQQYKILGWDAVGTIVSIGEQVTLFKPGDKVWY
AGAINRQGANCEYHLVDQRIVALAPKSLSCREAAAMPLTSITAWEILFDRFNL.......
......NSE---.-SKGT.......LLIIGAAGGVGSIMIQLAKQLTNLT.VIATASRPE
TQSWVRELGADHVINH...RQDLEQELLSI....GLDN.VNYIASLTH.TEDHFAEIATI
IAPQGKLAVIDDAA.T-LDIM.PLKRKSVSVHWELMFTRSLFETEDMIEQ.HKL
>tr|A4JEK8|A4JEK8_BURVG/34-288 Alcohol dehydrogenase, zinc-binding domain protein OS=Burkholderia vietnamiensis (strain G4 / LMG 22486) GN=Bcep1808_1707 PE=4 
-VKVEAISVNPVDTK..VR-.APKPQVEEAPRVLGWDAAGTVVAVGADVTLFRPGDAVFY
AGSITRPGANSEFHAVDERIVARKPESLDFAAAAALPLTALTAWEALFDRLRV.......
......SPQRAD.-AGKS.......VLIIGGAGGVGSIAIQLAKTLGGLH.VIATASRPA
SAEWVRSLGADDVVDH...FGDLPAQLREI....GRPN.VDYVLIFND.TDRHFPAAAEV
IRPQGGICTIVENA.KPIPVE.LLKAKSAAFHWEFMFTRAMFETPDMIEQ.HKI
>tr|A4SJL8|A4SJL8_AERS4/34-284 Zinc-containing alcohol dehydrogenase superfamily OS=Aeromonas salmonicida (strain A449) GN=ASA_0959 PE=4 SV=1
-VKVTATSINPVDTK..VR-.APKAKVEASPRVLGWDAVGEVVAVGSEVSLFKAGDRVWY
AGDISRPGSNSALQLVDERITALAPTSLTDLEAAALPLTAITAWETLFERIGL.......
......RRE---.-STGK.......LLIIGGAGGVGSIAIQLARQLTNME.VIATASRPE
SREWCLEMGAHQVVSH...HK-LQAELTAL....GITQ.LDAIFCTNA.TEQHWDAMASL
IRPFGHICTIAESS.EPWDLS.LLKSKSATFGQEFMFTRSLFQTPDMIEQ.HKL
>tr|A4VGP9|A4VGP9_PSEU5/34-287 Alcohol dehydrogenase, zinc-containing OS=Pseudomonas stutzeri (strain A1501) GN=PST_0444 PE=4 SV=1
-VEVRAISVNPVDTK..VR-.RNTQPEGGQPKVLGWDVAGVVVGVGSEVSLFKVGDEVFY
AGSIARAGGNSERHLVDERIVGRKPRSLSFAEAAALPLTAITAWELLFERLQL.......
......VEGQG-.-AGQQ.......LLIVGAAGGVGSIMLQLARQLTKVS.VIATASRPE
TQAWAREHGAHHVIDH...SQPLHAELQRA....GFAS.VSHVASLTQ.TDQHFDQLVEA
LTPQGRLALIDDPA.QPLDVM.KLKRKSLSLHWELMFTRSLFETPDMIEQ.HHL
>tr|A4W6A7|A4W6A7_ENT38/32-284 Alcohol dehydrogenase, zinc-binding domain protein OS=Enterobacter sp. (strain 638) GN=Ent638_0550 PE=4 SV=1
-VEVKAVSINPVDTK..VHA.GIVKNGLQAPRILGWDASGIVKAVGAGVTQFKPGDEVWY
AGDITRPGSNTSHQLIDARIVGHKPTRLDWASAAALPLTALTAWEGLFERLNI.......
......QDAG--.-AGKT.......LLIIGGAGGVGSLAIPFAKHNSNVK.VIATASRED
SAQWCRDRGADLVVNY...RE-LQGGLAKH....DIKF.VDYIFILND.TDGHWAAVSEL
IAPQGHICSIVEND.RPLDQN.ALKSKSAALHWEFMYTRSMYQTADMARQ.GEI
>tr|A5FEQ1|A5FEQ1_FLAJ1/34-288 Alcohol dehydrogenase, zinc-binding domain protein OS=Flavobacterium johnsoniae (strain ATCC 17061 / DSM 2064 / UW101) GN=Fjoh_
-VKIDAISVNPVDFK..IRQsAAKDTVLETPKIIGWDAVGIVQAVGEKVTLFDVGDLVYY
AGDITKQGSNAEYQIIDERIVGNKPTSLTDAEAAAIPLTGLTAWEILFDRIRI.......
......NPEKD-.-KGKS.......ILIIGGAGGVGSIAIQLAKKIAGLT.VIATASRPE
TIDRCKKQGADFVVDH...KN-LIESVREA....GFQN.VDFILDFVD.TNAYWDIMAEL
IKPQGHIASITGSA.EPVVLN.KLKGKSVSFSWELMYTRSMFQTEDMIDQ.HHI
>tr|A6V1M6|A6V1M6_PSEA7/34-287 Probable oxidoreductase OS=Pseudomonas aeruginosa (strain PA7) GN=PSPA7_1577 PE=4 SV=1
-VEVRAISVNPVDTK..VR-.QRAQPEAGQAKVLGWDAAGVVRAVGSEVSLFRPGDRVWY
AGDITRPGSNSELHRVDERIAGHLPKSLDFAQAAALPLTTITAWELLFERLQI.......
......AEGKAD.-QGQS.......LLVVGAAGGVGSILLQLARQLTGLN.VIGTASRAE
TQAWVRDLGAHHVIDH...GKPLTEELKRI....GIDE.VSHVASLTH.TDQHLEQIVAA
LRPQGRLALIDDPA.S-LDIG.KLKQKSLSLHWEFMYTRSMFQTDDMIEQ.HRL
>tr|A7IJ05|A7IJ05_XANP2/34-287 Alcohol dehydrogenase. zinc-binding type 1 OS=Xanthobacter autotrophicus (strain ATCC BAA-1158 / Py2) GN=Xaut_2758 PE=4 SV=1
-VRVRAVSVNPVDVK..VR-.ARTTPAEGTAHVLGYDAVGTVEAVGPQVTLFRPGDEVFY
AGSIDRPGTNSVLHAVDERIVGRKPTTLTDAEAAALPLTAITAWELLFDRLGL.......
......PYGVKT.-QGGA.......ILIVNGAGGVGSILIQLARRLTGLT.VIATASRPE
TIQWCKDMGAHHVIDH...RQPLDEGLKAI....GIPQ.VQYVASLTA.TDQHLPAIANA
LAPQGALALIDDPK.T-LDIV.PFKRKSLSVHWELMFTRPLFDTPDLIRQ.HQL
>tr|A7MIG1|A7MIG1_ENTS8/32-284 Putative uncharacterized protein OS=Enterobacter sakazakii (strain ATCC BAA-894) GN=ESA_03361 PE=4 SV=1
-VEVKAVSINPVDTK..VHA.SLKKNGLQEPRVLGWDASGVVTAVGSKVSGFKPGDEVYY
AGDITRAGSNASHQLIDSRIVGHKPRTLSWAAAAAIPLTALTAWEGLFERLAI.......
......QDVG--.-EDKT.......LLIIGGAGGVGSLAIPFARLHSKVK.IIATASRED
SAQWCRDRGADLVVNY...HD-LPGELAKH....GIKF.VDYIFILND.TDGHWAAVSQL
IAPQGHICSIVENE.HPLDQD.ALKSKSAALHWEFMYTRSMYQTADMARQ.GEI
>tr|A8FB50|A8FB50_BACP2/34-285 NADPH:quinone reductase OS=Bacillus pumilus (strain SAFR-032) GN=BPUM_0783 PE=4 SV=1
-VKVEAVSVNPVDTK..VR-.SPKDQKEKKLKILGYDASGTIVEVGEACTLFQPGDHVYY
AGDITRQGSNSEYQLVDERIVAKKPDNLSFAEAAAMPLTTITAYEALFERMHM.......
......KRNA--.-EGAT.......LLIIGGAGGVGSIAIQLAK-LANAT.VIATASRPE
TKEWCLSLGADHIIDH...HEPLLAQLQEK....GIGE.VDFILCLND.TDGHFKGMAEA
IKPQGTICTIVENQ.HNLDIQ.LLKNKSAAFVWEFMFTRPMYKTADMIKQ.HEL
>tr|A8G9I5|A8G9I5_SERP5/32-284 Alcohol dehydrogenase. zinc-binding type 1 OS=Serratia proteamaculans (strain 568) GN=Spro_0669 PE=4 SV=1
-VEVKAVSVNPVDTK..VHA.GLQKSGLQQPRILGWDASGIVVEVGSSVSGFKPGDEVWY
AGDITRPGSNTTHQLIDSRITAHKPQSLNWAEAAAMPLTALTAWEALFEHLKI.......
......QDAA--.-PGKT.......LLIIGGAGGVGSLAIPFAAQRSQVK.VIATASRPE
SAAWCRERGADLVVDY...RD-LKANLAQQ....GIEN.VDYILCLND.TDGHWKAISDL
IAPMGHICTIVENA.QPLDQN.ALKLKSAALHWELMFTRSMFTTPDIAQQ.GEI
>tr|A9AH27|A9AH27_BURM1/34-288 Zinc-binding alcohol dehydrogenase family protein (NADPH2:quinone reductase) OS=Burkholderia multivorans (strain ATCC 17616 / 2
-VKVEAISVNPVDTK..VR-.APKPQVEDTPRVLGWDAAGTVVAVGADVTLFKPGDEVFY
AGSITRPGANSEFHAVDERIVALKPRTLDFAASAALPLTALTAWEALFDRLNV.......
......SPQGAD.-AGKT.......VLIIGGAGGVGSIAIQLAKTLGKLH.VIATASRPA
SSEWVRSLGADEVVDH...FGDLPAQLRDA....GHAN.VDYVLIFND.TDHHFPAAAEV
IRPQGGICTIVENA.KPVPVE.LLKAKSAAFHWEFMFTRAMFETPDMIEQ.HRI
>tr|A9C222|A9C222_DELAS/34-288 Zinc-binding alcohol dehydrogenase family protein OS=Delftia acidovorans (strain DSM 14801 / SPH-1) GN=Daci_3020 PE=4 SV=1
-VEVRAVSVNPVDTK..VRA.SGAPAEGQTHKVLGWDASGIVKAVGPEVTLFKPGDRVWY
AGSIARPGTNSELHLVDERIVGHAPKSLDFAQAAALPLTAITAWEMLFDRLGI.......
......APGKHP.-SHKT.......LLIIGASGGVGSILTQLATRLTSLT.VIGTASRPE
TQAWVKELGAHHVIDH...SQPIADELKRI....GFPT.VDHIVSLTQ.TDLHFAQIVEA
IAPQGKFGLIDDPA.S-LDIT.KLKRKSVSVHWELMFTRALFGTDDMIGQ.HRL
>tr|A9GLL5|A9GLL5_SORC5/34-287 Alcohol dehydrogenase, zinc-containing OS=Sorangium cellulosum (strain So ce56) GN=sce0134 PE=4 SV=1
-VRVCAVAVNPVDVK..VR-.APKPRVESPPRVLGWDAAGIVEAVGADVTVFRPGDKVYY
AGSIARPGSNAEVHLVDERLAAPMPRSLGFADAAALPLTSLTAWEGLFERLGV.......
......DPEGRD.-AGST.......VLVLGGAGGVGSMVVQLAK-AAGLR.VVATASREE
SRAWARSLGADVLVDH...RAPLRPQLEAA....GIQH.VELIFDTQS.TEAWWDTMADL
VAPRGRIVGIVEAK.EPLDLG.KLMSKSATFAWELMFTRSLYETADMAAQ.RAI
>tr|A9HXI4|A9HXI4_BORPD/34-286 Zn-dependent oxidoreductases-quinone reductase OS=Bordetella petrii (strain ATCC BAA-461 / DSM 12804 / CCUG 43448) GN=Bpet3440 
-VAVKAVAVNPVDVK..VR-.APKDKVEAEPRVIGYDASGVVEAVGPQATLFKPGDEVYY
AGDITRAGTNQEFHLVDERIVGHKPRTLSHAEAAALPLTTITAYEAFFDRLRI.......
......DRDGAD.-RGRS.......ILIVGGAGGVGSIGIQLAR-RAGLT.VIATASRPE
TIAWVKELGADHVVNH...RQDLAPQVRAA....GFEY.VDYVAIFND.M-RHWEAAVDL
VRPQGAIVSIDNTD.LPMPMA.GMKTKSASFHWEFMFARAMHQTPDMIEQ.HRL
>tr|A9VMS0|A9VMS0_BACWK/34-289 Alcohol dehydrogenase, zinc-binding type 1 OS=Bacillus weihenstephanensis (strain KBAB4) GN=BcerKBAB4_3167 PE=4 SV=1
-VKINAISVNPVDTK..VR-.SPKDKKEDIAKILGWDASGVVIQAGDGCTLFKEGDEVFY
AGSITRQGTYSEYHLVDERIVGKKPKTLSDAESAALPLTAITAWEGLFERLGI.......
......DYNKKDeNSFKN.......ILIIGGAGGVGSIAIQLAK-WAGLN.VIATASRNE
TIHWVEKFGADYIVNH...HQPLKDQILEF....GLKD.VDYIFCLNN.TDQHWHAMGDI
IKPQGKICSIVENE.HPLEMG.ILKNKSATFVWEFMFTKAMYETGDMSTQ.HEL
>tr|B0RU42|B0RU42_XANCB/35-290 Putative oxidoreductase OS=Xanthomonas campestris pv. campestris (strain B100) GN=xcc-b100_3419 PE=4 SV=1
-VRVEAVSVNPVDTK..LR-.APKAQTLAAPKVLGFDAAGVVEAVGPDVTAFAVGDEVYY
AGDSGRQGSNAEYHLVDARIAGCKPTSLSFAQAAAMPLTTLTAWELLFQRMPF.......
......AFDGAR.NRGKH.......LLIIGGAGGVGSIAIQLAR-HAGFT.VIATASRPE
TVEWVRQMGAQHVIDH...HQPLHPQLQAI....GLDQ.VDAALNLAD.TDRYWAQLGEI
LAPQGHVGLIVEPR.GPLPIGdPYKSKCIGIHWELMFTRARYATDDMVEQ.HRI
>tr|B1HYM6|B1HYM6_LYSSC/46-300 Zinc-type alcohol dehydrogenase-like protein OS=Lysinibacillus sphaericus (strain C3-41) GN=Bsph_2647 PE=4 SV=1
-IQVKAVSVNPVDYK..VR-.SPKEKYEEIPKILGWDVAGIVVEAGPLCTLFKPGDEVYY
AGDITRQGCNSEFHLVDERIVGHKPKSLNFAESAALPLTSITAYEAIFDRMKV.......
......SHFSNE.NKNKT.......ILIIGAAGGVGSIAIQLAK-WAGLT.VIGTASRQE
SRIWATELGADFMINH...YEEFIPQLKKI....GFEA.VDYILCLNS.TQEYWVNMAEA
IAPQGTICSIVETD.EPMNLT.LLKNKSATFVWEFMFTRSMYQTEDMNEQ.HKL
>tr|B1JT59|B1JT59_BURCC/34-288 Zinc-binding alcohol dehydrogenase family protein OS=Burkholderia cenocepacia (strain MC0-3) GN=Bcenmc03_1801 PE=4 SV=1
-VRVEAISVNPVDTK..VR-.APKPQVEETPRVLGWDAAGTVVAVGADVALFRPGDEVFY
AGSITRPGANSEFHAVDERIAALKPRTLDFAAAAALPLTALTAWEALFDRLRV.......
......SPQGAD.-AGKS.......VLIIGGAGGVGSIAIQLAKTLGKLH.VIATASRPA
SAEWVRTLGADAVVDH...FGDLPAQLREA....GHPS.VDYVLIFND.TDHHFPAAAEV
IRPQGGICTIVENA.KPVPVE.LLKAKSAAFHWEFMFTRAMFETPDMIEQ.HKI
>tr|B1YEN3|B1YEN3_EXIS2/37-290 Zinc-binding alcohol dehydrogenase family protein OS=Exiguobacterium sibiricum (strain DSM 17290 / JCM 13490 / 255-15) GN=Exig_
-VEIKAVSVNPVDTK..VRA.KGT--DEQEPKIIGYDAAGVVVEVGDHASLFSVGDEVYY
AGAINRPGSNSEFQLVDERIVAKKPERLTFSEAAALPLTALTAYEALTDRMHI.......
......TFDAKS.NLEKT.......ILIIGAAGGVGSIATQLAN-HAGLT.VIGTASRPE
TIDWAKAHGAHHTINH...HEDFREQLEQL....GYSY.VDYVFCLNA.TDQHFDAMVDV
ITPQGTICSIVETD.QALNLS.ALQQKSATFAWEFMFTRSLFETPDMIRQ.HEI
>tr|B1YR10|B1YR10_BURA4/34-288 Zinc-binding alcohol dehydrogenase family protein OS=Burkholderia ambifaria (strain MC40-6) GN=BamMC406_1688 PE=4 SV=1
-VKVEAISVNPVDTK..VR-.APKAQVEEVPRVLGWDAAGTVVAVGAEVTLFRPGDEVFY
AGSITRAGANSEFHVVDERIVARKPRTLDFAASAALPLTALTAWEALFDRLRV.......
......SPQGAD.-AGKS.......VLIIGGAGGVGSIAIQLAKTLGKLR.VIATASRPA
SAEWVRSLGADDVVDH...FGDLPAQLRDI....GHPE.VDYVLIFND.TDHHFPAAAEV
IRPQGGICTIVENG.KPVPVE.LLKAKSAAFHWEFMFTRAMFETPDMIEQ.HKI
>tr|B2JG91|B2JG91_BURP8/34-288 Zinc-binding alcohol dehydrogenase family protein OS=Burkholderia phymatum (strain DSM 17167 / STM815) GN=Bphy_0984 PE=4 SV=1
-VKVEAISVNPVDYK..VR-.APKDTVEKTPRVLGWDASGVVEAVGPDVTLFKPGDPVFY
AGSITRPGANSEFHLVDERIVGRKPASLDFTHAAALPLTAITAWEALFDRLGV.......
......SPQGAD.-AGKT.......VLIIGGAGGVGSIGIQLAKRLAKLM.VIATASRPE
SARWAKELGADHIVDH...FGDMPAQLKQI....GFEE.VDYVLMFND.TDRHFPAAAAV
IKPQGGIATIVENA.KPVPVE.LLKAKSAAFHWEFMFTRSMFGTPDMIEQ.HKL
>tr|B2SMN0|B2SMN0_XANOP/2-257 Oxidoreductase OS=Xanthomonas oryzae pv. oryzae (strain PXO99A) GN=PXO_02525 PE=4 SV=1
-VRVEAISVNPVDTK..VR-.APKPQPLQAPKILGYDAAGVVEAVGPEVTAFAVGDEVYY
AGDIGRQGSNAQYQLVDARIAGCKPTSLSFAQAAALPLTTLTAWELLFQRMPF.......
......AFDGAR.NRGRH.......LLIIGGAGGVGSIAIQLAR-HAGFT.VIATASRPE
SIEWVRQMGAHHVIDH...HQPLQPQLQAL....GMET.VDAALNLAD.TDRYWQQLGEV
LAPQGHVGLIVEPR.GPLSIGdPYKSKCIGIHWELMFTRARYATEDMVEQ.HRI
>tr|B2T3V8|B2T3V8_BURPP/34-288 Zinc-binding alcohol dehydrogenase family protein OS=Burkholderia phytofirmans (strain DSM 17436 / PsJN) GN=Bphyt_1861 PE=4 SV=
-VKVEAISVNPVDTK..VR-.APKDKLEETPRILGWDAAGTVAAVGPDVTLFKVGDPVFY
AGSITRPGANSEFHLVDERIVGHKPASLDFTHAAALPLTAITAWEALFDRLGV.......
......SPQGAD.-EGRS.......VLIFGGAGGVGSIGIQLAKQLARLK.VIATASRPE
SAKWATELGADHIVDH...FGDVPAQLKQL....GIDQ.VDYVLMFND.TDKNFSAAAEV
VKPQGGICTIVENS.APVPVE.LLKAKSAAFHWEFMFTRSMFGTPDMIEQ.HKL
>tr|B2VH28|B2VH28_ERWT9/32-284 Zinc-containing alcohol dehydrogenase superfamily OS=Erwinia tasmaniensis (strain DSM 17950 / Et1/99) GN=ETA_06770 PE=4 SV=1
-VEVKAASVNPVDTK..VHK.GAQKNGLQQPRVLGWDASGIVLAKGSKVSGFNVGDEVFY
AGDITRPGSNTTHQLIDARITGHKPKTLDWAQAAAIPLTALTAWEGLFDRLHI.......
......DSEG--.-EGKT.......LLIVGGAGGVGSLAIPFAKLHSKVK.VIATASRPD
SVQWCLDRGADLVINY...HD-MPAELEKH....GLKQ.VDYIFCLND.TDGHWQTMSQL
IAPQGQICTIVENA.GPLDME.QLKLKSAALHFEFMYTRSMFTTPDIARQ.GEI
>tr|B3WC12|B3WC12_LACCB/37-288 Alcohol dehydrogenase, zinc-binding domain protein OS=Lactobacillus casei (strain BL23) GN=LCABL_07900 PE=4 SV=1
-VAVAGVSVNPVDTK..RRQvAGK---HQTPQIQGYDAVGTITQIGANVTSFKPGDRVIY
AGTTHRPGSNQQYQAVDARLLAAAPADAPDADLAALPLVGLTAWELLFEKMGF.......
......IPEFNT.NKGQH.......LLVINGAGGVGSMLCQLAR-WSGLT.VLATSS-PK
NHPWLLDHGVATPLDY...HQDLIAQVQHA....GLQT.VDGIALLYQ.PEPYLAAASQL
IRAFGHIGCIVGPQ.TGLDLA.VVKDKAASFDYEYMFAKTDFDY-HVASQ.GAI
>tr|B4EAE9|B4EAE9_BURCJ/34-288 Putative dehydrogenase OS=Burkholderia cepacia (strain J2315 / LMG 16656) GN=BceJ2315_18130 PE=4 SV=1
-VKVEAISVNPVDTK..VR-.APKPQVEETPRVLGWDAAGTVVAVGADVTLFRPGDEVFY
AGSITRPGANSEFHAVDERIAALKPRTLDFAAAAALPLTALTAWEALFDRLRV.......
......SPQGAD.-AGKS.......VLIIGGAGGVGSIAIQLAKTLGKLH.VIATASRPA
SADWVRSLGADAVVDH...FGDLPAQLREA....GHPS.VDYVLILND.TDHHFPAAAEV
IRPQGGICTIVENG.KPVPVE.LLKAKSAAFHWEFMFTRAMFETPDMIEQ.HRI
>tr|B4SLJ4|B4SLJ4_STRM5/31-287 Zinc-binding alcohol dehydrogenase family protein OS=Stenotrophomonas maltophilia (strain R551-3) GN=Smal_0799 PE=4 SV=1
-IRVEAISVNPVDSK..QRA.ATDPATLDAPRVLGWDAAGVVEAIGDEASLFASGDEVYY
AGDVTRPGCNAQYQLVDERLVARKPTTLDFAEAAALPLTTLTAWELLFERMPL.......
......RLDDRR.QSGQH.......LLVIGGAGGVGSMAIQLAR-HAGFE.VIATASREA
SIDWCRRMGAQHVIDH...RHPLLPQLQSL....GIDA.VQVALNLAD.TDHYWDELGLL
LAPQGHVGLIVEPR.GPLRIGdPYKAKCIGIHWEFMFARSRFATADRIEQ.HRI
>tr|Q02R38|Q02R38_PSEAB/34-287 Putative zinc-binding dehydrogenase OS=Pseudomonas aeruginosa (strain UCBPP-PA14) GN=PA14_18160 PE=4 SV=1
-VEVRAISVNPVDTK..VR-.QRAQPEAGQAKVLGWDAAGVVRAVGSEVSLFRPGDRVWY
AGDITRPGSNSELHRVDERIAGHLPKSLDFAQAAALPLTTITAWELLFERLQI.......
......AEGKAD.-QGQS.......LLVVGAAGGVGSILVQLARQLTGLN.VIGTASRAE
TQAWVRDLGAHHVIDH...GKPLAEELKRI....GVAE.VSHVASLTH.TDQHLEQIVAA
LRPQGRLALIDDPA.S-LDIG.KLKQKSLSLHWEFMYTRSMFQTDDMIEQ.HRL
>tr|Q03B60|Q03B60_LACC3/37-288 NADPH:quinone reductase related Zn-dependent oxidoreductase OS=Lactobacillus casei (strain ATCC 334) GN=LSEI_0725 PE=4 SV=1
-VAVAGVSVNPVDTK..RRQvAGK---HQTPQIQGYDAVGTITQIGANVTSFKPGDRVIY
AGTTLRPGSNQQYQAVDARLLAAAPADAPDADLAALPLVGLTAWELLFEKMGF.......
......IPEFNA.NKGQH.......LLVINGAGGVGSMLCQLAR-WSGLT.VLATSS-PK
NHPWLLDHGVATPLDY...HQDLIAQVQHA....GLQT.VDGIALLYQ.PEPYLAAASQL
IRAFGHIGCIVGPQ.TGLDLA.VVKDKAASFDYEYMFAKTDFDY-HVASQ.GAI
>tr|Q04G95|Q04G95_OENOB/56-303 NADPH:quinone reductase or related Zn-dependent oxidoreductase OS=Oenococcus oeni (strain BAA-331 / PSU-1) GN=OEOE_0584 PE=4 SV
-VEVQAVSVNPVDTK..LR-.QTG--VASKIKILGYDAFGIVKNTGKDVTRFHAGDRVYY
AGTTQRPGSNEKFQAVDERLVGRAPEKLNKSEIAAMPLTSITAYEILVDQLGL.......
......RFQNHA.ADGKN.......MLVINGAGGVGSVLLQMAA-YLGIN.LSVTAHSSE
SIEWLKKYSVDKIYDY...EN-IDETLAD-....--QK.FDYIVFLYD.PALYWDIAIKH
IKPYGQLVSIVGTN.KPLNMG.PLKNIAVQFKWEYMFAKSDFNH-NILSQ.GQA
>tr|Q0BF01|Q0BF01_BURCM/35-289 Alcohol dehydrogenase, zinc-binding domain protein OS=Burkholderia ambifaria (strain ATCC BAA-244 / AMMD) GN=Bamb_1716 PE=4 SV=
-VKVEAISVNPVDTK..VR-.APKAQIEEVPRVLGWDAAGTVVAVGAEVTLFRPGDEVFY
AGSITRAGANSEFHTVDERIVARKPRTLDFAASAALPLTALTAWEALFDRLRV.......
......SPQGAD.-AGKS.......VLIIGGAGGVGSIAIQLAKTLGKLR.VIATASRPA
STEWVRSLGADDVVDH...FGDLPAQLHDI....GHPE.VDYVLIFND.TDHHFPAAAEV
IRPQGGICTIVENA.KPVPVE.LLKAKSAAFHWEFMFTRAMFETPDMIEQ.HKI
>tr|Q0K0J0|Q0K0J0_RALEH/34-288 Alcohol dehydrogenase zinc-containing OS=Ralstonia eutropha (strain ATCC 17699 / H16 / DSM 428 / Stanier 337) GN=H16_B1699 PE=4
-VKVEAVSVNPVDTK..VR-.APKAQVEPAPRVLGWDAAGTVAAVGPEVTLFKVGDPVYY
AGSITRSGSNAEFHLVDERIVGHKPASLDFANAAALPLTAITAWEALFDRLGI.......
......SPNGDH.-AGRP.......VLIIGGAGGVGSIGIQLAKVLAGLT.VIATASRPE
SQEWCRRLGADHTVDH...RGDLPAQLKAL....GFAE.VDYILCFND.IDGHFPAMAEV
VAPQGKICTIVANT.RPLPVE.LLKNKSATFVWEFMFTRAMYSTPDMVAQ.HRL
>tr|Q0VLL7|Q0VLL7_ALCBS/34-285 Alcohol dehydrogenase OS=Alcanivorax borkumensis (strain SK2 / ATCC 700651 / DSM 11573) GN=ABO_2483 PE=4 SV=1
-VAVHAISVNPIDTK..LRQ.RPL--EQPGYRVLGFDAAGVVEAVGEEVENFNVGDRVWY
AGAVQRQGSNAQYQCVDERLVAKKPNSLGMQEAAALPLTTLTAWEALEDQLGF.......
......QAGEC-.-EGKS.......VLVIGGAGGVGSIAIQLAAHYFGLK.VITTAGRET
SANWCQSLGAHHIVDY...RKPLLAQLDAI....GCPQ.IDGIFITQN.LDDYWATACQA
VAPLGGICAIVDAR.APLDLN.PLKAKSARFSWEFMFTRAMFAT-DMQHQ.GDI
>tr|Q11WA6|Q11WA6_CYTH3/34-288 NADPH:quinone reductase (Quinone oxidoreductase) OS=Cytophaga hutchinsonii (strain ATCC 33406 / NCIMB 9469) GN=qor PE=4 SV=1
-VKIQAISVNPVDFK..VRQnSAKEAELETPKIIGWDAVGIVEEIGNEVSLFKKGDTVFY
AGELTKPGTNAEYQLVDERIVGLAPESLSLAEAAALPLTALTAWEILFDRIRI.......
......QPDKD-.-KGKS.......ILIIGGAGGVGSIAIQLAKKVAGLT.VIATASRPE
TKQWCKDLGADHVVNH...AD-LLTEMQSI....GFKQ.VDFILDFVD.ANAYWDVMAEL
IKPQGHIASITGSA.TPVALN.KLKNKSVSFSWELMFTRAMFNTDDMIEQ.HEI
>tr|Q13Z44|Q13Z44_BURXL/34-288 Putative alginate lyase, zinc-containing alcohol dehydrogenase superfamily OS=Burkholderia xenovorans (strain LB400) GN=Bxeno_A
-VKVEAISVNPVDTK..VR-.APKDTVEKSPRILGWDVAGTVAAVGPEVTLFKVGDPVFY
AGSITRPGANSEFHLVDERIVGRKPASLDFTHAAALPLTAITAWEALFDRLGV.......
......SPQGAD.-EGRT.......VLIIGGAGGVGSIGIQLAKQLAKLK.VIATASRPA
SAKWATELGADHIVDH...FGDMPAQLKKL....GIDE.VDYVLMFND.TDRNFPAAAEV
IKPQGGICTIVENS.QPVPVE.LLKAKSAAFHWEFMFTRSMFGTPDMIEQ.HKL
>tr|Q15SI8|Q15SI8_PSEA6/40-292 Alcohol dehydrogenase, zinc-binding OS=Pseudoalteromonas atlantica (strain T6c / BAA-1087) GN=Patl_2637 PE=4 SV=1
-VRVVATSINPADAK..NRAlSAIDTPHPQPVILGYDAVGIVEALGKNASGFSVGDKVYY
AGDVTRAGSNSEYQAVDHRIVAHAPTSQSDAQAAVMPLVSLTAYEALFDRLRV.......
......SKT---.-QKKT.......LLIIGGAGGVGSIAIQLAKQLTNLT.VIATASRPE
TEKWVRSMGADYVVNH...RN-LLDSTRES....GFQH.VDYIFNVAD.TQGHWDAMVEL
IAPQGMISSIVEVN.SKVDIS.PLAAKSAGFVWELMFTRSMFNTSDIVRQ.QDI
>tr|Q15V14|Q15V14_PSEA6/34-283 NADPH:quinone reductase OS=Pseudoalteromonas atlantica (strain T6c / BAA-1087) GN=Patl_1753 PE=4 SV=1
-IEVKAVSVNPVDTK..LR-.GRI-NPSPDAKVLGYDGVGIVKAVGENVTLFNVGDRVFY
AGDMSRQGSNAEFQLVDERIVGLAPTSISDAQAAALPLTAITAWELLFDRLQL.......
......NRD---.-SKQS.......LLIIGAAGGVGSIMLQLAKQLTSVT.IIATASREN
SANWVRKLGADHVINH...HQPLAEQLTAL....GFDS.VDNIVSLTN.TDQHFEQIVQC
ITPQGKFALIDDPA.S-LNVV.ALKRKSVSLHWEFMFTRSLFETTDMQTQ.HDI
>tr|Q1BGT9|Q1BGT9_BURCA/34-288 Alcohol dehydrogenase, zinc-binding OS=Burkholderia cenocepacia (strain AU 1054) GN=Bcen_6303 PE=4 SV=1
-VKVEAISVNPVDTK..VR-.APKPQVEETPRVLGWDAAGTVVAVGADVTLFRPGDEVFY
AGSITRPGANSEFHAVDERIAALKPRTLDFAAAAALPLTALTAWEALFDRLRV.......
......SPQGAD.-AGKS.......VLIIGGAGGVGSIAIQLAKTLGKLH.VIATASRPA
SAEWVRALGADAVVDH...FGDLPAQLREA....GHPS.VDHVLIFND.TDHHFPAAAEV
IRPQGGICTIVENA.KPVPVE.LLKAKSAAFHWEFMFTRAMFETPDMIEQ.HKI
>tr|Q1IA05|Q1IA05_PSEE4/35-285 Putative alcohol dehydrogenase, zinc-containing OS=Pseudomonas entomophila (strain L48) GN=PSEEN2731 PE=4 SV=1
-VEVKAVSVNPVDTK..VR-.AGT--VTREPKILGWDAAGIVREVGPQVTLFKPGDQVYY
AGSIARPGSNSEYHLVDERIVGHQPRSLDAAQAAALPLTAITAWELLFDRLGL.......
......VEGGG-.-EGDS.......LLIVGAAGGVGSMLVQLARQLTRLT.VIGTASRAE
TADWVRELGAHHVIDH...SAPLQGQLQAL....GIES.VSHVASLTH.TDQHFAQLVEV
LRPQGRLGVIDDPQ.T-LDVM.PLKRKSLSLHWELMFTRSLYETRDMIQQ.HRL
>tr|Q1LF41|Q1LF41_RALME/34-288 Alcohol dehydrogenase GroES-like protein OS=Ralstonia metallidurans (strain CH34 / ATCC 43123 / DSM 2839) GN=Rmet_4370 PE=4 SV=
-VKVEAISVNPVDTK..VR-.APKDKVEDAPRVLGWDAAGTVVAVGADVTLFKVGDPVFY
AGSITRPGANSEYHLVDERIVGHKPASLDFPQAAALPLTAITAWEAMFDRLRI.......
......SPKGED.-AGKS.......VLIIGGAGGVGSIGIQLAKVLAGLT.VIATASRPE
SEAWCRGLGADHTIDH...HGDIPAQLRAL....GFAH.VDFVLCFND.TDRHFNAMAEA
IAPQGTICTIVENT.GPLAIS.ALKNKSAGFVWELMFTRAMFQTPDIIAQ.HRL
>tr|Q1QXA2|Q1QXA2_CHRSD/34-287 Alcohol dehydrogenase GroES-like protein OS=Chromohalobacter salexigens (strain DSM 3043 / ATCC BAA-138 / NCIMB 13768) GN=Csal_
-VRIEAVSVNPVDTK..IR-.QGAFLPSDQHNVLGWDAVGRVESVGAGVEHFAPGDRVYY
AGEVERPGCNAEYQLVDARLAAKAPQQLSVEEAAAMPLTSLTAWEALFDKLKL.......
......SQGADT.HREQT.......LLIINGAGGVGSIAIQMARQLTGIK.VIATASRDT
SVEWCRRMGAHEVVDH...HD-LVANMQQA....GHAQ.VDYIFNCHD.IGDHWDNMVSL
IRPLGHIVAIAETQ.KPVDLN.ALQGKAVTFSWEFMFARPLHGA-DIAHQ.GQI
>tr|Q2NZN1|Q2NZN1_XANOM/35-290 Oxidoreductase OS=Xanthomonas oryzae pv. oryzae (strain MAFF 311018) GN=XOO3491 PE=4 SV=1
-VRVEAISVNPVDTK..VR-.APKPQPLQAPKILGYDAAGVVEAVGPEVTAFAVGDEVYY
AGDIGRQGSNAQYQLVDARIAGCKPTSLSFAQAAALPLTTLTAWELLFQRMPF.......
......AFDGAR.NRGRH.......LLIIGGAGGVGSIAIQLAR-HAGFT.VIATASRPE
SIEWVRQMGAHHVIDH...HQPLQPQLQAL....GMET.VDAALNLAD.TDRYWQQLGEV
LAPQGHVGLIVEPR.GPLSIGdPYKSKCIGIHWELMFTRARYATEDMVEQ.HRI
>tr|Q2RYA2|Q2RYA2_RHORT/34-290 Zinc-containing alcohol dehydrogenase superfamily OS=Rhodospirillum rubrum (strain ATCC 11170 / NCIB 8255) GN=Rru_A0088 PE=4 SV
-VRIEAISVNPVDTK..TR-.KTRPASPENPAILGWDAAGVVEAVGESVTLFKPGEAVYY
AGDLTRPGTNAQFHLVDERLAALKPTSLDFAEAAALPLTTITAYEMLFDRLGVp......
....rsSPEALG.-EVRS.......ILIVGGAGGVGSIAIQLARRLTGLT.VIATASRPE
TRDWVSAMGAHHVVDH...RGDLAEQINAL....GVGP.VGFIFSTTQ.TPSHFPALAKI
IAPQGRIGMIDDGV.G-LDFS.LLKTKSASLHWEFMYTRSMFHTEDMIAQ.HSL
>tr|Q39FU7|Q39FU7_BURS3/34-288 Zinc-containing alcohol dehydrogenase superfamily OS=Burkholderia sp. (strain 383) GN=Bcep18194_A5075 PE=4 SV=1
-VKVEAISVNPVDFK..VR-.APKPQVEDTPRVLGWDAAGTVVAVGADVTLFRPGDEVFY
AGSITRPGANSEFHTVDERIAALKPRTLDFAAAAALPLTALTAWEALFDRLHV.......
......SPQGAD.-AGKS.......VLIIGGAGGVGSIAIQLAKTLGKLH.VIATASRPA
SADWVRSLGADAVVDH...FGDLPAQLREA....GHPN.VDYVLIFND.TDRHFPAAAEV
IRPQGGICTIVEND.KPVPVE.LLKAKSAAFHWEFMFTRAMFETPDMIEQ.HRI
>tr|Q46UB5|Q46UB5_RALEJ/34-288 Zinc-containing alcohol dehydrogenase superfamily OS=Ralstonia eutropha (strain JMP134) GN=Reut_B3912 PE=4 SV=1
-VKVEAIAVNPVDTK..VR-.APKPQVEPNPRVLGWDAAGTVVAVGPDVSLFKVGDPVYY
AGSITRPGANAEYHLVDERIAGHKPASLDFAHAAALPLTAITAWEALFDRLGV.......
......SPKGDD.-AGKS.......VLIIGGAGGVGSIGIQLAKTLAGLT.VIATAARPE
SQAWCRRLGADHTVDH...RSDMAAQLKAL....GFAQ.VDYILCFND.TDGHFPVMADL
IAPQGKICTIVENA.APLPVE.RLKSKSAAFVWEFMFTRAMFGTPDMIAQ.HRL
>tr|Q4URH8|Q4URH8_XANC8/35-290 Oxidoreductase OS=Xanthomonas campestris pv. campestris (strain 8004) GN=XC_3301 PE=4 SV=1
-VRVEAVSVNPVDTK..LR-.APKAQTLAAPKVLGFDAAGVVEAVGPDVTAFAVGDEVYY
AGDSGRQGSNAEYHLVDARIAGCKPTSLSFAQAAAMPLTTLTAWELLFQRMPF.......
......AFDGAR.NRGKH.......LLIIGGAGGVGSIAIQLAR-HAGFT.VIATASRPE
TVEWVRQMGAQHVIDH...HQPLHPQLQAI....GLDQ.VDAALNLAD.TDRYWAQLGEL
LAPQGHVGLIVEPR.GPLPIGdPYKSKCIGIHWELMFTRARYATDDMVEQ.HRI
>tr|Q5GWH0|Q5GWH0_XANOR/35-290 Oxidoreductase OS=Xanthomonas oryzae pv. oryzae GN=XOO3697 PE=4 SV=1
-VRVEAISVNPVDTK..VR-.APKPQPLQAPKILGYDAAGVVEAVGPEVTAFAVGDEVYY
AGDIGRQGSNAQYQLVDARIAGCKPTSLSFAQAAALPLTTLTAWELLFQRMPF.......
......AFDGAR.NRGRH.......LLIIGGAGGVGSIAIQLAR-HAGFT.VIATASRPE
SIEWVRQMGAHHVIDH...HQPLQPQLQAL....GMET.VDAALNLAD.TDRYWQQLGEV
LAPQGHVGLIVEPR.GPLSIGdPYKSKCIGIHWELMFTRARYATEDMVEQ.HRI
>tr|Q5WK16|Q5WK16_BACSK/34-285 Oxidoreductase OS=Bacillus clausii (strain KSM-K16) GN=ABC0750 PE=4 SV=1
-IEVKAVSVNPVDTK..VR-.APKDKTEEALRILGFDASGVVKAVGEDCVLFDVGDEVYY
AGNIARQGSNAEFQLVDERIVGPKPKSLSFAEAAAMPLTSITAWEALFDRLRI.......
......SEGD--.-AGKS.......ILLIGGAGGVGSIAIQLAA-KANLN.VIATASRQE
TAAWCKSMGAHHTINH...KQELLPQLQEL....GYKD.VDYIFCMAD.TNEHWDGMAAC
IKPQGAICAIVENK.RPLDMG.KIRSKSVTFSWELMFTRPVFQTEDQIEQ.HRL
>tr|Q638A5|Q638A5_BACCZ/34-289 NADPH:quinone reductase, zinc-binding alcohol dehydrogenase family OS=Bacillus cereus (strain ZK / E33L) GN=BCE33L3175 PE=4 SV=
-VKINAISVNPVDTK..VR-.SPKDKKEEVAKILGWDASGVVVQTGESCTLFKEGDEVFY
AGSITRQGTYSEYHLVDERIVGKKPKTLSNAESAALPLTAITAWEGLFERLGI.......
......DYNKKDtNSFKN.......ILIIGGAGGVGSIAIQLAK-WAGLN.VITTASRNE
TIHWVEKFGADYIINH...HQPLQDQIVEF....GIKD.VDYIFCLNN.TDQHWRAICDL
IKPQGKICSIVENE.HPLEMG.ILKSKSATLVWEFMFTKAMYETGDMITQ.HEL
>tr|Q6D095|Q6D095_ERWCT/32-284 Putative zinc-binding dehydrogenase OS=Erwinia carotovora subsp. atroseptica GN=ECA3904 PE=4 SV=1
-IGVKAISVNPVDTK..VHA.GLRQNGLQQPRILGWDASGIVLKTGSAVSHLQVGDEVWY
AGDITRPGSNTTHQLIDSRIVARKPVSLDWPAAAALPLTALTAWEGLFEHLKI.......
......QQAD--.-SEKT.......LLIIGGAGGVGSLAISLAALRSSVN.IIATASQPD
SAEWCRQRGAHKVVDY...RN-LVEELAKE....GIKQ.VDYIFCLND.TDGHWDAISKL
IAPMGHICTIVENK.TPLDQT.ALKLKSAALHWELMFTRSMFTTPDIAEQ.GNI
>tr|Q6HFX0|Q6HFX0_BACHK/34-289 Probable zinc-binding dehydrogenase; possible alginate lyase OS=Bacillus thuringiensis subsp. konkukian GN=BT9727_3233 PE=4 SV=
-VKINAISVNPVDTK..VR-.SPKDKKEEVAKILGWDASGVVVQTGESCTLFKEGDEVFY
AGSITRQGTYSEYHLVDERIVGKKPKTLSDAESAALPLTAITAWEGLFERLGI.......
......DYNKKDtNSFKN.......ILIIGGAGGVGSIAIQLAK-WAGLN.VIATASRTE
TIHWVEKFGADYIINH...HQPLQEQIVEF....GLKD.VDYIFCLNN.TDQHWRAICDL
IKPQGKICSIVENE.HPLEMG.ILKSKSATLVWEFMFTKAMYETGDMITQ.HEL
>tr|Q71WK5|Q71WK5_LISMF/29-281 Alcohol dehydrogenase, zinc-dependent OS=Listeria monocytogenes serotype 4b (strain F2365) GN=LMOf2365_2546 PE=4 SV=1
-VRIKAISINPVDTK..QR-.EATKLSGDEVRILGWDAVGEVVDTGSEVALFQTGQDVYF
AGDVTRQGAYAEYTLIDERLVGLKPHNLNVEEAAAMPLTTITAWEALFDRLTI.......
......TEND--.-KGKS.......ILIINGAGGVGSIATQLAA-HAGLE.VIATASRPE
TVEWTKSHGANYVINH...RENIPEQLEEL....GFEQgVDFILCLHN.TSAHWDEMQEA
IRPQGKICSIVELA.EPVKMT.LLKDKSATFSYEFMFTRSKYDTTDKIRQ.HEI
>tr|Q734D7|Q734D7_BACC1/34-289 Alcohol dehydrogenase, zinc-containing OS=Bacillus cereus (strain ATCC 10987) GN=BCE_3470 PE=4 SV=1
-VKINAISVNPVDTK..VR-.SPKDKKEDVAKILGWDASGVVVQTGESCTLFKEGDEVFY
AGSITRQGTYSEYHLVDERIVGKKPKTLSDAESAALPLTAITAWEGLFERLGI.......
......DYNKKDtNSFKN.......ILIIGGAGGVGSIAIQLAK-WAGLN.VITTASRNE
TIHWVEKFGADYIINH...HQPLQEQILEF....GLKD.VDYIFCLNN.TDQHWQAICDL
IKPQGKICSIVENE.HPLEMG.ILKSKSATLVWEFMFTKAMYETGDMITQ.HEL
>tr|Q8PC20|Q8PC20_XANCP/35-290 Oxidoreductase OS=Xanthomonas campestris pv. campestris GN=XCC0934 PE=4 SV=1
-VRVEAVSVNPVDTK..LR-.APKAQTLAAPKVLGFDAAGVVEAVGPDVTAFAVGDEVYY
AGDSGRQGSNAEYHLVDARIAGCKPTSLSFAQAAAMPLTTLTAWELLFQRMPF.......
......AFDGAR.NRGKH.......LLIIGGAGGVGSIAIQLAR-HAGFT.VIATASRPE
TVEWVRQMGAQHVIDH...HQPLHPQLQAI....GLDQ.VDAALNLAD.TDRYWAQLGEL
LAPQGHVGLIVEPR.GPLPIGdPYKSKCIGIHWELMFTRARYATDDMVEQ.HRI
>tr|Q8PNP3|Q8PNP3_XANAC/35-290 Oxidoreductase OS=Xanthomonas axonopodis pv. citri GN=XAC1011 PE=4 SV=1
-VRVEAISVNPVDTK..VR-.APKPQPLQAPKVLGYDAAGVIEAVGPEVTAFAVGDEVYY
AGDIGRPGSNAQYQLVDARIAGCKPTSLSFAQAAALPLTTLTAWELLFQRMPY.......
......SFDGAR.NRGRH.......LLIVGGAGGVGSIAIQLAR-HAGFT.VIATASRPE
SIEWVRQMGAHHVIDH...HQPLQPQLQAL....GLET.VDAALNLAD.TDRYWQPLGEV
LAPQGHVGLIVEPR.GPLSIGdPYKSKCIGIHWELMFTRARYATEDMVEQ.HRI
>tr|Q8Y482|Q8Y482_LISMO/29-281 Lmo2573 protein OS=Listeria monocytogenes GN=lmo2573 PE=4 SV=1
-VKIKAISINPVDTK..QR-.EAAKLSGEEVRILGWDAVGEVVDTGSEVTLFQTGQDVYF
AGDVTRPGVYAEYTLIDERLVGLKPHNLNVEEAAAMPLTTITAWEALFDRLTI.......
......TEND--.-KGKS.......ILIINGAGGVGSIATQLAA-NTGLE.VIATASRSE
TVEWTKSHGANYVINH...RENIPEQLEEL....GFKKgVDFILCLHN.TSAHWDEMQEA
IRPQGKICSIVELT.EPVEMT.LLKDKSATFSYEFMFTRSKYDTADKIRQ.HEI
>tr|Q927S0|Q927S0_LISIN/29-281 Lin2718 protein OS=Listeria innocua GN=lin2718 PE=4 SV=1
-VKIKAISINPVDTK..QR-.EATKLTGDEVRILGWDAVGEVVEIGSKVTLFKTGQEVYF
AGDVTRPGAYAEFTLIDERLVGLKPKHLSLEEAAAMPLTTITAWEALFDRLGI.......
......VEAD--.-KGKS.......ILIINGAGGVGSIATQLAA-NIGLN.VIATASREE
TIEWTKKHGANHIINH...RENLTKQLKEL....GFEQgVDFILCLHN.TNAHWDDMQEA
IRPQGKICSIVELA.EPVKMS.LLKDKSATFSYEFMFTRSKYNTEDKIKQ.HEI
>tr|Q9HY50|Q9HY50_PSEAE/34-287 Probable oxidoreductase OS=Pseudomonas aeruginosa GN=PA3567 PE=4 SV=1
-VEVRAISVNPVDTK..VR-.QRAQPEAGQAKVLGWDAAGVVRAVGSEVSLFRPGDRVWY
AGDITRPGSNSELHRVDERIAGHLPKSLDFAQAAALPLTTITAWELLFERLQI.......
......AEGKAD.-QGQS.......LLVVGAAGGVGSILVQLARQLTGLN.VIGTASRAE
TQAWVRDLGAHHVIDH...GKPLAEELKRI....GVAE.VSHVASLTH.TDQHLEQIVAA
LRPQGRLALIDDPA.S-LDIG.KLKQKSLSLHWEFMYTRSMFQTDDMIEQ.HRL
>tr|Q9KEW1|Q9KEW1_BACHD/34-289 Alginate lyase OS=Bacillus halodurans GN=BH0738 PE=4 SV=1
-VEVKAISINPVDVK..VR-.SPKENVEPSPKILGWDASGTVVEVGEDCKLFKLGDEVFY
SGSITRQGTYSEYHLVDERIVGHKPKRITHAEAAALPLTTITAWEALFERLRI.......
......NSDDVEgNKEKT.......ILIIGGAGGVGSIAIQLAK-WAGLN.VVATASREE
SVAWVRKLGADEVINH...YQSFTEQLTNL....QIQE.VDYILCLNH.TEQHWESMGDV
IRPQGKICSIVETE.EPLNLN.VLKNKSVTFVWEFMFTRSMYQTEDMIEQ.HLL
>sp|Q5HE19|ZDH1_STAAC/34-284 Zinc-type alcohol dehydrogenase-like protein SACOL2177 OS=Staphylococcus aureus (strain COL) GN=SACOL2177 PE=3 SV=1
-VKVNSISVNPVDTK..QR-.QME--VTQAPRVLGFDAIGTVEAIGPDVTLFSPGDVVFY
AGSPNRQGSNATYQLVSEAIVAKAPHNISANEAVSLPLTGITAYETFFDTFKI.......
......STNPAE.NEGKS.......VLIINGAGGVGSIATQIAK-RYGLT.VITTASRQE
TTEWCEKMGADIVLNH...KEDLVRQFKE-....-IPL.VDYIFCTYN.TDLYYNTMIEL
IKPLGHITTIVAFN.EDQDLN.ALKLKSITFTHEFMFARPIHRTPDMIKQ.HEY
>sp|P63475|ZDH1_STAAM/34-286 Zinc-type alcohol dehydrogenase-like protein SAV2186 OS=Staphylococcus aureus (strain Mu50 / ATCC 700699) GN=SAV2186 PE=1 SV=1
-VKVNSISVNPVDTK..QR-.QMK--VTQAPRVLGFDAIGTVEAIGPDVTLFSPGDVVFY
AGSPNRQGSNATYQLVSEAIVAKAPHNISANEAVSLPLTGITAYETFFDTFKI.......
......SHNPSE.NVGKS.......VLIINGAGGVGSIATQIAK-RYGLT.VITTASRQE
TTEWCEKMGADIVLNH...KEDLVRQFKEK....EIPL.VDYIFCTYN.TDLYYNTMIEL
IKPLGHITTIVAFN.EDQDLN.ALKLKSITFTHEFMFARPIHRTPDMIKQ.HEY
>sp|P99173|ZDH1_STAAN/34-286 Zinc-type alcohol dehydrogenase-like protein SA1988 OS=Staphylococcus aureus (strain N315) GN=SA1988 PE=1 SV=1
-VKVNSISVNPVDTK..QR-.QMK--VTQAPRVLGFDAIGTVEAIGPDVTLFSPGDVVFY
AGSPNRQGSNATYQLVSEAIVAKAPHNISANEAVSLPLTGITAYETFFDTFKI.......
......SHNPSE.NVGKS.......VLIINGAGGVGSIATQIAK-RYGLT.VITTASRQE
TTEWCEKMGADIVLNH...KEDLVRQFKEK....EIPL.VDYIFCTYN.TDLYYNTMIEL
IKPLGHITTIVAFN.EDQDLN.ALKLKSITFTHEFMFARPIHRTPDMIKQ.HEY
>sp|Q6GEP3|ZDH1_STAAR/34-286 Zinc-type alcohol dehydrogenase-like protein SAR2277 OS=Staphylococcus aureus (strain MRSA252) GN=SAR2277 PE=3 SV=1
-VKVNSISVNPVDTK..QR-.QME--VTQAPRVLGFDAIGTVEAIGPNVTLFSPGDVVFY
AGSPNRQGSNATYQLVSEAIVAKAPHNISANEAVSLPLTGITAYETFFDTFKI.......
......SHNPSE.NIGKS.......VLIINGAGGVGSIATQIAK-RYGLT.VITTASRQE
TTEWCEKMGADIVLNH...KEDLVRQFKEK....EIPL.VDYIFCTYN.TDLYYNTMIEL
IKPLGHITTIVAFN.EDQDLN.ALKLKSITFTHEFMFARPIHRTPDMIKQ.HEY
>sp|Q6G7C8|ZDH1_STAAS/34-286 Zinc-type alcohol dehydrogenase-like protein SAS2087 OS=Staphylococcus aureus (strain MSSA476) GN=SAS2087 PE=3 SV=1
-VKVNSISVNPVDTK..QR-.QME--VTQAPRVLGFDAIGTVEAIGPDVTLFSPGDVVFY
AGSPNRQGSNATYQLVSEAIVAKAPHNISANEAVSLPLTGITAYETFFDTFKI.......
......SHNPAE.NEGKS.......VLIINGAGGVGSIATQIAK-RYGLT.VITTASRQE
TTEWCEKMGADIVLNH...KEDLVRQFKEK....EIPL.VDYIFCTYN.TDLYYNTMIEL
IKPLGHITTIVAFN.EDQDLN.ALKLKSITFTHEFMFARPIHRTPDMIKQ.HEY
>sp|Q8NVD1|ZDH1_STAAW/34-286 Zinc-type alcohol dehydrogenase-like protein MW2112 OS=Staphylococcus aureus (strain MW2) GN=MW2112 PE=3 SV=1
-VKVNSISVNPVDTK..QR-.QME--VTQAPRVLGFDAIGTVEAIGPDVTLFSPGDVVFY
AGSPNRQGSNATYQLVSEAIVAKAPHNISANEAVSLPLTGITAYETFFDTFKI.......
......SHNPAE.NEGKS.......VLIINGAGGVGSIATQIAK-RYGLT.VITTASRQE
TTEWCEKMGADIVLNH...KEDLVRQFKEK....EIPL.VDYIFCTYN.TDLYYNTMIEL
IKPLGHITTIVAFN.EDQDLN.ALKLKSITFTHEFMFARPIHRTPDMIKQ.HEY
>tr|A0Y623|A0Y623_9GAMM/34-286 Zinc-containing alcohol dehydrogenase superfamily protein OS=Alteromonadales bacterium TW-7 GN=ATW7_01690 PE=4 SV=1
-IEVNAISVNPVDTK..IR-.ANV-TPEQGYKVLGWDGVGVVKAVGESVSLFNVGDRVFY
AGDLSRQGSNAQFQLVDERIVGRAPKTLTDAQAAALPLTSITAYEMLFERLQV.......
......PKNKQN.-TQQS.......ILVIGAAGGVGSILVQLAKQLTGLN.VVGTASREQ
SVTWLKELGADHVLDH...TKNLNEQRLEL....GLAE.FDYVVGLTH.TDQYQDQIVEC
IKPQGKFALIDDPT.S-FDIL.KFKRKCISVHWEFMFTRSLFTTADITAQ.HTL
>tr|A2UYL2|A2UYL2_SHEPU/34-288 Alcohol dehydrogenase, zinc-binding OS=Shewanella putrefaciens 200 GN=Sput200DRAFT_2564 PE=4 SV=1
-VEIKAISVNPVDTK..IR-.ASSSAPTGEYKIIGWDAVGVVKAVGEKVSLFNVGDEVWY
AGDISRSGSYAEYQLVDERIVGHKPKSLTYTQAAALPLTGITAWEILFDRLAL.......
......PQDGSA.-TDAR.......ILIIGAAGGVGSIITQLAVKLTGAE.VIGTASRPE
SAAWVHKLGADAVINH...TKPLSKELANI....GITD.VTHVISLTQ.TDQHFDEIVQV
LKPQGKLALIDDPK.GPLDVM.KLKRKSLSLHWELMFTRSLYQTEDMIAQ.HHL
>tr|A2WB04|A2WB04_9BURK/35-285 Zinc-containing alcohol dehydrogenase superfamily OS=Burkholderia dolosa AUO158 GN=BDAG_01900 PE=4 SV=1
-VRIDAIAVNPVDSK..LR-.FGV--PPSGPRILGWDAAGTVEAVGSDVEQFQPGDKVWY
AGDITRPGSYAEYGLVDERIASRRPATLGAADAAALPLTAITAWELLFDRLKV.......
......AERGG-.-AGQS.......LLVIGAGGGVGSILVQLARKLTALT.VIGTASRPQ
TQAWVAELGAHHVIDH...RGPLRPQLTGV....GIEH.VDHVISLTH.TDTYYAQIVDV
LKPQGQLALIDDPD.A-LDAM.PLKRKSISLHWEFMFTRSMFRTPDMDRQ.HAL
>tr|A2WIM8|A2WIM8_9BURK/77-327 Alcohol dehydrogenase OS=Burkholderia dolosa AUO158 GN=BDAG_04673 PE=4 SV=1
-VKVDAIAVNPVDTK..VR-.MGS--PTEQPRILGWDAAGTVEAIGSDVSMFAPGDKVFF
AGSIARPGAYAEYVLVDERIAGRRPATLSSAQAAALPLTSLTAWELLFDRLGI.......
......AEGGG-.-SGDA.......LLIVGAAGGVGSMLTQLARRLTKLR.VIGTASRPE
TRAWAQALGAHDVIDH...HEPLLEGLRGI....GVPQ.VRYVASLTQ.TDVHYAQLVEA
LAPQGRLAVIDDPD.T-LDAM.PLKRKSISLHWELMFTRSLFETADMIRQ.HEI
>tr|A3SEK2|A3SEK2_9RHOB/31-281 Oxidoreductase OS=Sulfitobacter sp. EE-36 GN=EE36_11069 PE=4 SV=1
-VAVKGISVNPVDVK..LR-.AAA-QPEGAARVLGFDAAGVVAEVGASVTGFEVGDEVFY
AGDVTRAGTNAEFHAVDERIVGRKPASLDFTEAAGLPLTSITAWEMLFDAFRL.......
......TEGGG-.-AEQS.......LLVIGGAGGVGSILIQLAKALTGLT.VIATASRPE
TQDWVRKMGADHVVDH...RGDLAAQLAEL....G-QT.PSYVAALTA.TDQHWPAIIDL
IAPRGQIALIDDPE.A-LDIK.AAKPKALSIHWEFMFTRSMFATDDMDAQ.QNL
>tr|A3U9A8|A3U9A8_9FLAO/34-285 Alcohol dehydrogenase, zinc-containing protein OS=Croceibacter atlanticus HTCC2559 GN=CA2559_10178 PE=4 SV=1
-VEVKAISVNPVDYK..VR-.SGMKAEGDKWKVIGWDATGIVKEVGEDVSLFKVGDKVWY
AGDFTRQGSNAEYQLVDERIVGNKPSNLSYAEAAALPLTTLTAWELLFDRLQV.......
......SKDD--.-DSKS.......ILIIGAAGGVGSIMVQLAKQLTKLN.IIGTASREE
TTSWLQDLGVHTVLNH...KHKLSEELEKH....NLPA.PDYVVSLNG.TEHHIDEIVKL
IKPQGKFGFIDDPK.S-LDVM.PFKSKAVSTHFEFMFTRSMFQTEDMIEQ.HHI
>tr|A3WMB4|A3WMB4_9GAMM/34-285 NADPH:quinone reductase related enzyme OS=Idiomarina baltica OS145 GN=OS145_07032 PE=4 SV=1
-IKVTAVAVNPVDTK..IR-.MRI-GQADDYKVLGWDAVGIVENKGKHVSGFEIGDRVYY
AGDISKPGCNAEYHCVDYRIVGHAPQSLDDLAAAALPLTSLTAWELSFDRLQL.......
......NHPSVH.-EQRC.......VLIFGGAGGVGSIMIQLLKQLTDVT.VIATASRDE
TQAWVKQLGADYVINH...HGDIKQQLEG-....-LPQ.PTDIALLTH.SGDYFETATEV
IAPQGRIGIIDDPE.DALDIR.LLKQKSISLHWEFMYTRSLFETADISAQ.RDI
>tr|A3YHL1|A3YHL1_9GAMM/34-291 Oxidoreductase, zinc-binding OS=Marinomonas sp. MED121 GN=MED121_03170 PE=4 SV=1
-VKIDAIAVNPVDCK..IR-.QNVAPEGDEHKIIGWDAVGEVVATGEATSRFKPGDKVFY
AGDLTRSGSNAEFQLVDERIVGHKPKSLSNAEAAALPLTAITAYELLFERLGIk......
....vqAPGTNS.TSDEV.......ILVVGAAGGVGSILIQLAKAISGAT.IIGTASRES
SNAWVKELGADYVIDH...TKDLAEQINAL....AIGP.VTHVASLNS.TDSYFETYTEI
LKPFGKIALIDDPA.T-LDVS.KMKRKSLSLHWEFMYTHSMFQTEDMNKQ.NLL
>tr|A4BFD9|A4BFD9_9GAMM/34-296 Oxidoreductase, zinc-binding protein OS=Reinekea sp. MED297 GN=MED297_07213 PE=4 SV=1
-IQVKAIAVNPVDTK..IR-.RRRAGTEDEPVVLGWDAVGEVVAVGEDVTLFEIGDQVYY
AGDLNRQGTNAEFQRVDERIVGHKPKTLSPAEAAALPLTSITAYEMLFEHLQL.......
......QKQTP-.-ETKTtt..qevLLVVGAAGGVGSILLQLAKALTGAT.VIATASRPE
SVDWVRQLGADYVLDH...TQPLAEQMAELtqkeGLGS.LTHVASLNA.TDAYFDSYIEM
LAPFGRIALIDDPQ.QPLNYM.AMKPKSLSLHIEFMYARSMFQAVDMIEQ.HHL
>tr|A4TY09|A4TY09_9PROT/34-283 NADPH:quinone reductase and related Zn-dependent oxidoreductases OS=Magnetospirillum gryphiswaldense GN=MGR_1596 PE=4 SV=1
-VRIEAIAVNPVDTK..VR-.RNV-DPGGAVKVLGYDAAGVVVATGPEVSLFKVGDRVFY
AGALDRPGTNSQLHLVDERIVGPMPASLDFAAAAAMPLTFITAWELLFDRLGV.......
......TAE---.-DKRS.......LLIIGGAGGVGSAAIQLARHLTGLT.VVATASRPQ
SRQWCLDLGAHHVIDH...GQDLVAQWRAL....SLGG.ADVILALTN.TDQHQAALAEI
IAPQGALGLIDDPK.G-FDIG.LFKRKAISIHWEFMFTRSLFQTDDMIAQ.HTL
>tr|A6DNE0|A6DNE0_9BACT/34-285 Alcohol dehydrogenase, zinc-containing OS=Lentisphaera araneosa HTCC2155 GN=LNTAR_06569 PE=4 SV=1
-VEVKAISVNPVDYK..IR-.QNRNPEEGHYAVIGWDASGIVKAVGDKVKLFKPGDRVWY
AGDLTRQGSNAEFQLVDERIVGKMPNSQGFETAAALPLTTLTAWEMLFDRLQV.......
......EKDN--.-ANKS.......ILVIGAAGGVGSIMVQLIKQVTKLQ.LIATASRPD
TVSWLEDLGVEKIINH...CNKLSDEFESH....DLTE.VDYVVSLNR.TDLHFPEIVKV
IKPQGKFGLIDDPA.E-LDIK.ELKAKSISLHWEFMYTRSMFQTDDMLEQ.HKI
>tr|A6EW04|A6EW04_9ALTE/34-295 Alcohol dehydrogenase, zinc-binding domain protein OS=Marinobacter algicola DG893 GN=MDG893_07335 PE=4 SV=1
-VRVRAIGVNPVDFK..VR-.QRAAAEPGETKVLGWDAVGEVVATGEAASLFEPGDQVYY
AGDVTRQGSNAEYQIVDERIVGRKPASLNDAEAAALPLTTITAWEMLFDHLGLeq.....
....qpPEEISP.-TDDV.......ILVVGAAGGVGSILIQLAKTLTGAT.VVATASRPE
SRQWVESLGADSVVNH...REPLLPQIEQLvsegKIAP.ITHVASLNA.TDQYFDDYVAA
LRPFGRIAMIDDPA.S-LEVM.KIKPKSLSLHIEFMFARSMHNADDMQVQ.HEL
>tr|A6EZS4|A6EZS4_9ALTE/34-295 Alcohol dehydrogenase, zinc-binding domain protein OS=Marinobacter algicola DG893 GN=MDG893_14323 PE=4 SV=1
-VRVRAIGVNPVDFK..VR-.QRAAAEPGEFKVLGWDAVGEVVATGEGVSLFKPGDQVYY
AGDVTRQGSNAEYQIVDERIVGRKPASLSDAEAAALPLTTITAWEMLFDHLGLe......
....qqQPGNVH.PTDQV.......ILVTGAAGGVGSILIQLAKKLTGAT.VVASASRPE
SREWVESLGADFVVNH...RESLQRQVEQLvsegKIAP.ITHVASLNA.TDQYFDDYVAL
LQPFGKIAMIDDPA.E-LDVM.KIKPKSLSLHIEFMFARSMHGADDMQVQ.HDL
>tr|A7CC22|A7CC22_BURPI/37-290 Alcohol dehydrogenase, zinc-binding domain protein OS=Ralstonia pickettii 12D GN=Rpic12DDRAFT_4302 PE=4 SV=1
-VEVRAISVNPVDVK..VR-.LGMPPVDGQPRVLGWDAAGVVRAVGAEVSLFKPGDAVWY
AGALQRPGTNSELHVVDERVVGAMPATLGFAQAAALPLTAITAWELLFDRLQV.......
......PEPAAP.-SGKT.......VLIVGAAGGVGSVLVQLARRLTGLT.VIGTASRPE
TAAWVRELGAHHVINH...AQPLAAELHRI....GVPA.VDYVASLNQ.TEHHFEQIVEA
LKPQGRLALIDDPA.Q-LDVR.KLKAKSLSLHWEFMYTRSMFGTDDQIEQ.HRL
>tr|A9YSK2|A9YSK2_BACME/36-289 Quinone oxidoreductase OS=Bacillus megaterium PE=4 SV=1
-VRVHAVSVNPRDVK..SR-.MSMAPSNGAPVVLGYDASGVVEAVGSEASLFKPGDEVYY
AGVLNRQGANAELQWVDERIVGRKPATLDHATTAALPLTSLTAWEMLFDRLSL.......
......PSDGG-.-AGES.......LLVIGGAGGVPTMAIQIARQLTQVT.VIATASRPE
SEAWVRSMGAHHVINH...FHPLPAQLEAI...eALAP.VTRIFSTHT.TPKNWAEMAQV
IAPQGRIGLIDDP-.EPLDLR.LMKFKSVSMHWEAMFTRPMHATADIERQ.HDI
>tr|B0IWN3|B0IWN3_RHILT/34-287 Alcohol dehydrogenase. zinc-binding type 1 OS=Rhizobium leguminosarum bv. trifolii WSM1325 GN=RlegDRAFT_3699 PE=4 SV=1
-VEIKAVSVNPVDVK..VR-.AHSAPPADELKVLGWDAAGIVKAIGADVTLFRPGDEVFY
SGVISRPGSNAEFHLVDERIVGAKPKSLGFAAAAALPLTSITAYEALFDRLKV.......
......QDAVSG.-AGRS.......ILIIGGAGGVGSIAIQIARALTDLT.VIATASRPE
TQDWVKELGAHHVVDH...SRPIAPQVAAL....GIGA.PGFIFSTTN.TDSHIGDIVEA
IAPQGRFALIDDPK.T-LDIV.PFKRKAVSVHWELMFTRPLYGTPDMIEQ.HKL
>tr|B1GAV7|B1GAV7_9BURK/34-287 Zinc-binding alcohol dehydrogenase family protein OS=Burkholderia graminis C4D1M GN=BgramDRAFT_6494 PE=4 SV=1
-VAVKAISVNPVDTK..VR-.RRAEPAQGDYKILGFDAAGVVDAVGPDVTRFKPGDEVFY
AGSNQRQGTNCEFHLVDGRIVGRKPRTLSFAQAAALPLTSITAWELLFDRLGA.......
......VPGKRH.-DPRT.......LLVIGGAGGVGSILIQLARRLTGLT.VVATATRPE
SQQWCLDLGAHAVIDH...AKPLKEQIAAL....RLDP.VGLVASLTA.TDQHYRDVAEF
IAPQGRFGLIDDPA.E-FSIG.VFKAKAVSIHWELMFTRSTFQTPDMIAQ.SQL
>tr|B4WTN0|B4WTN0_9SYNE/34-284 Zinc-binding alcohol dehydrogenase family protein OS=Synechococcus sp. PCC 7335 GN=S7335_537 PE=4 SV=1
-VEVRGVSVNPVDIK..VR-.ATA-QPEGQPRILGFDAAGVVKEIGENVTRFRPGDEVFY
AGDITRPGTNAALHAVDERIVGRKPVSLSFVEAAGMPLTSITAWEILFDSFSL.......
......NEEKG-.-EGEA.......LLVVGGAGGVGSILIQLAKKLTALT.VIATASRND
TRAWVEKMGADHIINH...RNPLDEEMKAL....NISP.-KYVASLTH.TAQHFASINAL
IKPRGHIALIDDPK.S-LDVA.SIKPKALSLSWEFMFARSMFHTDDMDEQ.HKL
>tr|B5IJA6|B5IJA6_9CHRO/34-290 Alginate lyase OS=Cyanobium sp. PCC 7001 GN=CPCC7001_1402 PE=4 SV=1
-VAIEAVGVNPVDGK..VR-.ARELPPSGGWRILGWDAVGCIRALGPGVEGFRPGERVWY
AGALQRQGCNAELHCVDHRLVARAPERLGPAEAAAMPLTSITAWELLFERLRL.......
......PQDPEA.SRGQC.......LLVVGAAGGVGSMLLQLARALTGLT.LVGTASRPE
SRAWALRMGAHHVVDH...HRPLRPQLEAL....GIPA.VQWVASLTH.TDRHFEALVNL
LAPQGALALIDDPDpAAINVL.ALKRKSLALHWELMFTRSLYATPDLAEQ.GQI
>tr|B5QJH5|B5QJH5_LACRH/34-288 NADPH:quinone reductase related Zn-dependent oxidoreductase OS=Lactobacillus rhamnosus HN001 GN=LRH_02657 PE=4 SV=1
-VNVLAVSVNPVDTG..TR-.GAGHAQLAQPKVLGWDAVGTVNAVGQDVTRFRVGDRVFY
AGSYKRSGSDAEYQLVDERIVGHAPKNLNDAQAAAMPLTSLTAWEALFEKLHI.......
......SLNATAeNRHHT.......ILIINGSGGVGSMATQLAH-LAGLQ.VLATASRPE
SQKWVQDHGADHVLNH...RKPLPPQLKAA....GFKN.VDYILNLSH.LDEHWSEIATM
IRPDGWVAAITENR.HGINLQ.KLTKKRATFVWEWMFSKSWYGY-ELDSQ.GAI
>tr|B5WHI1|B5WHI1_9BURK/34-287 Zinc-binding alcohol dehydrogenase family protein OS=Burkholderia sp. H160 GN=BH160DRAFT_2532 PE=4 SV=1
-VEVKAVSVNPVDTK..IR-.RGGDIPEGGARIAGWDASGIVRATGALASRFKPGDRVWY
AGDIKRPGCNSELHAVDERIVGPMPTSLDFAEAASLPLTTITAWELLFDRLRV.......
......QAADPT.-DNNV.......LLVIGAAGGVGSILTQLARELTGTT.VIGTASRPE
TREWVLAHGAHYVLDH...HQPWAAQLAAL....GIEH.VTHVAGLNN.SAAYVPQIAAV
LRPEGQFALIDDPV.G-LDIG.PFKGKSISIHWELMFTRAMFTTDTIARQ.HAL
>tr|B5ZEM1|B5ZEM1_GLUDA/34-287 Zinc-binding alcohol dehydrogenase family protein OS=Gluconacetobacter diazotrophicus (strain ATCC 49037 / DSM 5601 / PAl5) GN=
-VEVRAVSVNPVDTK..VR-.RSAAPEPGQWRVLGWDAAGVVTATGPDVRDFTAGDEVFY
AGSLHRSGTNAQFHLVDERIVGHKPKSLDWAQAAALPLTAITAWEMLFDRLDI.......
......RRPVPG.-TVPS.......LLIVGGAGGVGSMAIQLARALTDLT.IIATASRPE
TQEWVRSLGAHHVIDH...RNALAGQVANL....PTGA.PGFVFSTTQ.TDQHFADIVEL
LAPQGHLGLIDDPE.E-LSAL.PLKRKSLSLHWELMFTRPMFETADMAKQ.GTL
>tr|B6JEZ0|B6JEZ0_OLICO/34-286 Zinc-binding dehydrogenase OS=Oligotropha carboxidovorans (strain ATCC 49405 / DSM 1227 / OM5) GN=OCAR_5706 PE=4 SV=1
-VAVKAVSVNPIDTK..VR-.MRAAPPAGETKVLGFDAAGVVDAVGSSVTLFQPGDEVFY
AGSIVRQGTNSEFHLVDERIVGRKPRTLSFAQAAALPLTSITAWELMFDRMGI.......
......AQGKD-.-DTRT.......LLIVGGAGGVGSIMIQLARKLTGLT.VIATASRPE
TIQWCLDLGAHHVVDH...SKPMKEQIEKL....KVPP.VAWIASLTA.TEPHFKAMADI
LAPQGVIGLIDDPP.P-LETT.LIKGKAGSLRWESMFTRSTFQTPDMITQ.HHL
>tr|B7H0R7|B7H0R7_ACIBA/34-286 Zinc-binding alcohol dehydrogenase family protein OS=Acinetobacter baumannii AB307-0294 GN=ABBFA_003099 PE=4 SV=1
-VRVQAVSVNPVDTK..IR-.KNVSAEQSGWKVLGWDAVGTVEAIGDKVTQFKIGDVVWY
AGSLNRQGSNSELQLVDERIVGHKPKTLEATEAAALPLTAITAWEMLFDRLQV.......
......PKTAP-.-TNTT.......ILVIGGAGGVGSITIQLLKQLTNLT.IIATASRPE
TKEWVEQLGADYVLDH...RQPLAAQIKQL....GLSA.PLYVFSTTE.TDQHLSDIVEL
IAPQGHFGLIDDPH.Q-LDIK.PFKSKSVSVHWEFMFTRSMFQTEDMEKQ.SAL
>tr|B7I4R7|B7I4R7_ACIBA/34-286 Alcohol dehydrogenase, zinc-binding OS=Acinetobacter baumannii AB0057 GN=AB57_0518 PE=4 SV=1
-VRVQAVSVNPVDTK..IR-.KNVSAEQSGWKVLGWDAVGTVEAIGDKVTQFKIGDVVWY
AGSLNRQGSNSELQLVDERIVGHKPKTLEATEAAALPLTAITAWEMLFDRLQV.......
......PKTAP-.-TNTT.......ILVIGGAGGVGSITIQLLKQLTNLT.IIATASRPE
TKEWVEQLGADYVLDH...RQPLAAQIKQL....GLSA.PLYVFSTTE.TDQHLSDIVEL
IAPQGHFGLIDDPH.Q-LDIK.PFKSKSVSVHWEFMFTRSMFQTEDMEKQ.SAL
>tr|B7KW37|B7KW37_METCH/34-287 Zinc-binding alcohol dehydrogenase family protein OS=Methylobacterium chloromethanicum CM4 GN=Mchl_2006 PE=4 SV=1
-VRVQAVSVNPVDTK..VR-.ARVTPAEGQPHILGYDAVGLVEAVGPEVRLFRPGDAVFY
AGALGRPGTNAELHCVDERIVGHKPAALSAAEAAALPLTAITAWEALFDRLDV.......
......GKPVPG.-AARS.......ILIIGGAGGVGSIATQLARQLTDLT.VITTASRPE
TAAWSRDLGAHHVIDH...TKPLAAEVAGL....GLGA.PGFVFSTTS.TDRHLTEIAEL
IAPQGRLALIDDPD.S-LDVM.PFKRKSVSTHWEFMFTRSMFSTTDMGAQ.GQL
>tr|B7QQR8|B7QQR8_9RHOB/34-284 Alginate lyase OS=Ruegeria sp. R11 GN=RR11_2961 PE=4 SV=1
-VAVRGISVNPVDVK..LRE.ARA--PEGDHGILGYDAAGTVVETGSEVKGYEVGDEVFY
AGDVTRDGTNSEFHAVDERIVGKKPASLDFVESAGLPLTSITAWEMLFDSFRL.......
......AEGGG-.-EGHS.......LLVIGGAGGVGSILIQLAKTLTNLT.VIATASRPE
TEDWVRKMGADHVVNH...RGDLAEKVKDL....GLTP.-TYVAALTA.TDQHWPAIIDL
IAPRGHISLIDDPA.Y-LDIS.PAKPKALTISWEFMFTRSMFATDDITAQ.RDL
>tr|Q09C96|Q09C96_STIAU/34-287 Zinc-containing alcohol dehydrogenase superfamily OS=Stigmatella aurantiaca DW4/3-1 GN=STIAU_3742 PE=4 SV=1
-VEVRAIAVNPVDTK..VR-.RGATPKPGEARVPGWDAAGVVRSVGSQVTLFKPGDRVWY
AGDLNRPGSYSERHLVDERIAGHMPVSLDFAHAAALPLTTITAWELLFDRLRV.......
......QDADPA.-QNSS.......VLVIGAAGGVGSILVQLARQLTGLT.VIGTASRPE
TSDWVRGLGAHHVIDH...GKPIAAELKRA....GLGE.VSYAISLTH.TNMHFAQIVEA
LAPQGKVALIDDP-.EPIDVR.LLKRKSASLHWELMFTRSMFQTADMKRQ.HDL
>tr|Q1N5X7|Q1N5X7_9GAMM/34-294 Putative alcohol dehydrogenase, zinc-containing OS=Oceanobacter sp. RED65 GN=RED65_10494 PE=4 SV=1
-IKVQAISVNPIDSK..LR-.LRLLPEKGEPKTLGFDAVGIVEEVGEKVCLFKKGDRVFY
AGDMTRAGSNAEYQLVDERIVGSAPSSLTDEGLAAMPLTCITAHELLFDRLQF.......
......DQTSSYtKHPNV.......LLVTAGAGGVGSALIQLAKAKCRQNiVIATASKEE
SKAYCKQLGADYVIDHspqRESIAEQIKAL....GIAP.VSHIASLTH.TSQHFDDFIEV
IKPQGKIALIDDPA.EPLNIQ.ALKLKSVSLHWELMFTRSKFETDDMVRQ.HFI
>tr|Q1YLV0|Q1YLV0_MOBAS/35-287 Zinc-containing dehydrogenase OS=Manganese-oxidizing bacterium (strain SI85-9A1) GN=SI859A1_02447 PE=4 SV=1
-VEVRAISVNPVDYK..IR-.ANV-DPDGAWKVLGWDAVGRVVETGESVAGFKVGDDVYY
AGSLVRPGANSQFHLVDERIVGHKPASLSDAEAAALPLTAITAWEMLFDRFDL.......
......TRKVPG.-SANA.......ILIIGGAGGVASIAIQLVRALTDLT.VIATASRPE
TRDWVMDLGAHHVIDH...SKPLADEIKAL....GIGS.PGFVFSTNG.TADNLDAIVEL
IAPQGHFGLIDDPE.A-LNVS.AFKQKSVSTHWEFMFTRSMFETADMDEQ.GKL
>tr|Q1Z8K0|Q1Z8K0_PHOPR/34-300 Putative alcohol dehydrogenase, zinc-containing OS=Photobacterium profundum 3TCK GN=P3TCK_21530 PE=4 SV=1
-VNVNAISVNPVDTK..IR-.RNAQPNEGEHKILGWDAVGEIVAIGDDVEHYKVGDKVWY
AGDITRQGTNAEYHLVDERIVGKQPLTLSNKEAAALPLTAITAWELLFDRLGFnvi....
...shvASDQAA.NEAKKpt..dtrLLIVGASGGVGSILTQLAVKLTNAT.VIGTASRKE
SQAWVASLGADYVIDH...SKSLTEELARI....GISD.VTHVISLTH.TDKHFDEIVEA
LAPQGQLALIDDPQ.EPIDIM.KLKRKSLSLHWELMFTRSMFQTADMDKQ.RQL
>tr|Q26DR6|Q26DR6_9BACT/34-285 Zinc-containing alcohol dehydrogenase OS=Flavobacteria bacterium BBFL7 GN=BBFL7_00258 PE=4 SV=1
-VEIKAISVNPADYK..VR-.AGMPVEGNNWKVIGWDATGIVKEVGEDVTLFNVGDEVWY
AGDFTRQGSYAEYQIVDERIVGKKPSSLSYAEAAALPLTTLTAYEMLFDRLEV.......
......SKDD--.-ANKT.......ILVIGAAGGVGSILVQLAKKLTKLN.IIGTASREE
TTSWLKELGADTVINH...RNKLSEEFEKF....NLPA.PEYVVSLNA.TEHHVDEIVKL
IKPQGKFGFIDDPK.S-LNVM.PFKGKAVSTHIELMFTRAMFQTEDMIEQ.HNI
>tr|Q2BJZ1|Q2BJZ1_9GAMM/34-291 Oxidoreductase, zinc-binding OS=Neptuniibacter caesariensis GN=MED92_13438 PE=4 SV=1
-VKVKAIAVNPVDYK..IR-.QRMASEDGSYKVIGWDAVGEVVATGEQVTNFKPGDAVYY
AGDLTRPGSNAEFQLVDERIVGRKPTSLSDSEAAALPLTTITAWELLFEHLQL.......
......KQQTVG.QVEKTd....evLLVIGAAGGVGSILVQLAKKLTGAT.VIGTASREG
SQKWVTDLGADHVIDH...RQPLAPQIEAL....GLQL.-SHVASLNA.TDSYFDTYIEM
LKPFGRIAMIDDPE.QPLDIL.KMKPKSLSLHIEFMYARSMFQADDMIEQ.SNL
>tr|Q3Y132|Q3Y132_ENTFC/40-291 Zinc-containing alcohol dehydrogenase superfamily OS=Enterococcus faecium DO GN=EfaeDRAFT_1662 PE=4 SV=1
-VKVNAVSVNPVDTK..LRQdNGI---RNALRILGFDGVGKVVAVGDEVQKFSVGDRVFY
AGTTTRAGSNQEYQLVDERIVALAPKNLSDEEAAALPLTSLTAYELLFEKFGL.......
......TPEENA.NRGKK.......ILVINGSGGVGSILNQLAH-WAGLE.VYATAS-PK
NFEWLKKTGVDYPIDY...HHDLSKSFREL....GIDQ.VEYVAVLFD.ITRYFDQIKHL
VRPFGHVGTIVGIK.EPLDIG.VWKNQSISFDWEYMFAKTDYNY-EIETQ.GEA
>tr|Q68E55|Q68E55_AERPU/34-286 Putative zinc-binding dehydrogenase OS=Aeromonas punctata GN=pFBAOT6.54 PE=4 SV=1
-VEVKAVSVNPVDYK..IR-.SSTPPADGDWKVLGWDAAGIVQEVGPDVTQFAVGDEVYY
AGSLIRPGTNAEFHLVDARIVGRKPASLDWAEAAALPLTTLTAWEAMFDRLDV.......
......TKPVP-.-GAAA.......ILIIGGAGGVGSIAIQIARQRTDLI.VISTASRPE
TQEWVKGLGAHHVIDH...SRPLAPQIAEL....NIGA.PAFVFSTTH.TEQHASDIAEL
IAPQGRFGFIDDPK.A-LDVM.LFKRKAVSIHHELMFTRSLYGTPDMDEQ.GKI
>tr|Q9Z3U5|Q9Z3U5_9PROT/34-295 Alginate lyase OS=Pseudomonas sp. W7 PE=4 SV=1
-VKVHAISVNPVDTQ..VR-.RAAKPEAGQHKVLGWDAVGEVVATGLKTQLFKVGDLVWY
AGDITRTGSNAEFQLVDERIVGAKPSSLSNVEAAAMPLTGITAWELLFDRLDF.......
......TPLLEG.QAGATsaapqarILIMGAA-GVGSILTQLAAKLTNAV.VIGTASREQ
TQRWVKELGADHVINH...HQPLVPQLNAL....GIEN.VSHVISLTH.TEQHYEQLVEA
LAPQGKLALIDDPQ.GGLDVM.KLKQKSLSLHWELMFTRSMFNTWDMQKQ.HEL
>tr|A0KS80|A0KS80_SHESA/34-288 Alcohol dehydrogenase, zinc-binding domain protein OS=Shewanella sp. (strain ANA-3) GN=Shewana3_0406 PE=4 SV=1
-VEVKAISVNPVDTK..IR-.TSSSAPTGEYKILGWDAVGVVKAVGEKVSLFKVGDEVWY
AGDISRSGSYAEYQLVDERIVGHKPQTLSNAQAAALPLTSITAWELLFDRLGL.......
......PQDGSA.-TNAR.......ILIIGAAGGVGSIITQLAVKLTGAE.VIGTASRPE
SAAWVKKLGANQVINH...QQPLSQELAKW....DIAD.VTHVISLTQ.TDKHFDEIVKV
LRPQGKLALIDDPV.GPLDVM.KLKLKSLSLHWELMFTRSLFQTEDMIAQ.HHL
>tr|A1RFA9|A1RFA9_SHESW/34-288 Alcohol dehydrogenase, zinc-binding domain protein OS=Shewanella sp. (strain W3-18-1) GN=Sputw3181_0503 PE=4 SV=1
-VEIKAISVNPVDTK..IR-.ASSSAPTGEYKIIGWDAVGVVKAVGEKVSLFNVGDEVWY
AGDISRSGSYAEYQLVDERIVGHKPKSLTYTQAAALPLTGITAWEILFDRLAL.......
......PQDGSA.-TDAR.......ILIIGAAGGVGSIITQLAVKLTGAE.VIGTASRPE
SAAWVHKLGADAVINH...TRPLSKELANI....GITD.VTHVISLTQ.TDQHFDEIVQV
LKPQGKLALIDDLK.GPLDVM.KLKRKSLSLHWELMFTRSLYQTEDMIAQ.HHL
>tr|A1TVK6|A1TVK6_ACIAC/37-300 Alcohol dehydrogenase GroES domain protein OS=Acidovorax avenae subsp. citrulli (strain AAC00-1) GN=Aave_4454 PE=4 SV=1
-VRVRAVSVNPVDTK..VRA.SAAPAEAGQPKVLGWDAVGTVEALGAEVRGFAVGDRVFY
AGAIDRPGTNAELHAVDARIAAHAPATWTDAEAAAVPLTAITAWELLFDRLGVprhpq..
.tvdgpVPTAA-.-DAPV.......LLVVGGAGGVGSMLIQIARQLTGLR.VVATASRPE
TRQWCLDLGAHAVIDH...REPFAPQLAAL....GIGA.VDAVASLTH.TPQYLAQYVEC
LRPQGRIAVIDDMP.S-LDVM.PLKRKSISLHWEMMFTRPMFGTPDMAAQ.GRL
>tr|A2RM94|A2RM94_LACLM/29-280 Quinone oxidoreductase OS=Lactococcus lactis subsp. cremoris (strain MG1363) GN=qor PE=4 SV=1
-IKVEAISINPVDTK..VR-.KSIKGTLTQPKILGWDGLGTVVEVGSQSKFFKVGDSVFW
AGDVTRAGSNAEFQAVDERIVGFAPKNLSKEKAVAMPLTSLTAYELLFEKLQV.......
......TSES--.-KGKS.......ILIINGAGGVGSVATQMAK-NSGLT.VIATASNPQ
AIEWVKNFGADYTVNH...HENLVPQVHEL....GFKF.VDYILILNA.VVEHMPAVNEL
IAPQGSIANIVEPG.QAINLD.KLAHKSARFNFEWMFTKVVSDTDDLQSQ.HDI
>tr|A2SF63|A2SF63_METPP/62-319 Putative oxidoreductase OS=Methylibium petroleiphilum (strain PM1) GN=Mpe_A1240 PE=4 SV=1
-VAVRAVSVNPVDTK..VR-.RNGAHADGTPRVLGWDAVGVVESVGSAVTRFQPGDRVWY
AGSIARNGSNAELHLVDERLAGRAPASLTDAQAAALPLTGITAWELLFDRLLVp......
....pgKRGRDS.AAGES.......LLVMGAAGGVGSILVQLARRLTGLT.VIGSASRPE
TQAWVRELGAHHVIDH...GRPLGEELRRI....DRPE.VTHVASLTH.TDVHFTQLVEA
LAPQGRIALIDDP-.EPIDVR.LLKRKSASLHWELMFTRALFGTPDMVAQ.HHL
>tr|A3D9I9|A3D9I9_SHEB5/34-288 Alcohol dehydrogenase, zinc-binding domain protein OS=Shewanella baltica (strain OS155 / ATCC BAA-1091) GN=Sbal_3932 PE=4 SV=1
-VEVKAISVNPVDTK..IR-.ASSSAPAGEYKIIGWDAVGVVKAVGENVSLFNVGDEVWY
AGDISRSGSYAEYQLVDERIVGHKPKSLTYAQAAALPLTGITAWEILFDRLGL.......
......PQDGSA.-TDAR.......ILIIGAAGGVGSIITQLAVKLTGAE.VIGTASRPE
STAWVQKLGADAVIDH...TKSLSGELANI....GIAD.VTHVVSLTQ.TDQHFDEIVQV
LKPQGKLALIDDPK.GPLDVM.KLKRKSLSLHWELMFTRSLYQTEDMIAQ.HHL
>tr|A3M1U7|A3M1U7_ACIBT/34-286 Putative Zn-dependent oxidoreductase OS=Acinetobacter baumannii (strain ATCC 17978 / NCDC KC 755) GN=A1S_0436 PE=4 SV=2
-IRVQAVSVNPVDTK..IR-.KNVSAEQSGWKVLGWDAVGTVEAIGDKVTQFKIGDVVWY
AGALNRQGSNSELQLVDERIVGHKPKTLEVTEAAALPLTAITAWEMLFDRLQI.......
......PKTAP-.-ANTT.......ILVIGGAGGVGSITIQLLKQLTNLT.IIATASRPE
TKEWVEQLGADYVLNH...RQPLAAQIKQL....GLSA.PLYVFSTTE.TDQHLSDIVEL
IAPQGHFGLIDDPD.Q-LDIK.PFKSKSVSVHWEFMFTRSMFQTEDMEKQ.SEL
>tr|A4XYP4|A4XYP4_PSEMY/34-288 Alcohol dehydrogenase, zinc-binding domain protein OS=Pseudomonas mendocina (strain ymp) GN=Pmen_3712 PE=4 SV=1
-VEVRAISVNPVDTK..IR-.RNVAPENGAAKVLGWDAAGVVQAVGSEVSLFQPGDRVFY
AGAIDRAGANSELHLVDERIVGRMPASLSFAEAAALPLTAITAWELLFERLQI.......
......AEGSTD.-QGQS.......LLIVGAAGGVGSILTQLARRLTGLT.VIGTASRPE
TQAWVRELGAHHVIDH...GKPLSEELARI....GIGQ.VSHVASLTQ.TDQHYAQLIEC
LQPQGRLALIDDPL.QPLDVM.QLKRKSLSLHWELMFTRSLYQTDDMIEQ.HRL
>tr|A4YB13|A4YB13_SHEPC/34-288 Alcohol dehydrogenase, zinc-binding domain protein OS=Shewanella putrefaciens (strain CN-32 / ATCC BAA-453) GN=Sputcn32_3436 PE
-VEIKAISVNPVDTK..IR-.ASSSAPTGEYKIIGWDAVGVVKAVGEKVSLFNVGDEVWY
AGDISRSGSYAEYQLVDERIVGHKPKSLTYTQAAALPLTGITAWEILFDRLAL.......
......PQDGSA.-TDAR.......ILIIGAAGGVGSIITQLAVKLTGAE.VIGTASRPE
SAAWVHKLGANAVINH...TKPLSKELANI....GITD.VTHVISLTQ.TDQHFDEIVQV
LKPQGKLALIDDPK.GPLDVM.KLKRKSLSLHWELMFTRSLYQTEDMIAQ.HHL
>tr|A4YWU3|A4YWU3_BRASO/34-287 Putative oxidoreductase; putative Quinone oxidoreductase OS=Bradyrhizobium sp. (strain ORS278) GN=BRADO4637 PE=4 SV=1
-VAVKAVSVNPVDTK..VR-.KRAAPPAGESKILGYDAAGVVEAVGPEVTLFKAGDEVFY
AGSILRQGTNAEFHLVDERIVGHKPKSLSFAEAAALPLTSITAWELLFDRLGA.......
......VPGKSL.-DDRT.......LLITGAAGGVGSILTQLARRLTGLT.VLATATRPE
SRDWCLSLGAHAVIDH...AKPMKEQIDAL....KLPP.VALIASLTH.TDQHYKAIADF
MTPQGKFGLIDDPA.E-FSLA.AFKGKAISIHWESMFTRSSFTTPDIIAQ.HNL
>tr|A5ELJ7|A5ELJ7_BRASB/34-287 Putative oxidoreductase OS=Bradyrhizobium sp. (strain BTAi1 / ATCC BAA-1182) GN=BBta_5040 PE=4 SV=1
-VAVKAVSVNPVDTK..VR-.KRAAPPAGETKILGYDAAGVVEAVGPEVTLFKAGDEVFY
AGSILRQGTNAEFHLVDERIVGRKPKTLSFAEAAALPLTSITAWELLFDRLGA.......
......VPGKSL.-DDRT.......LLITGAAGGVGSILIQLARRLTGLT.VLATATRPE
SRDWCLSLGAHAVVDH...GKPIKEQIEAL....KLPP.VGLVASLTH.SDQHYKAIVEV
MAPQSKFGLIDDPA.E-FSIA.AFKGKAISIHWESMFTRSMFTTPDIIAQ.HNL
>tr|A5FVM2|A5FVM2_ACICJ/34-285 Alcohol dehydrogenase GroES domain protein OS=Acidiphilium cryptum (strain JF-5) GN=Acry_0429 PE=4 SV=1
-VEVRAVSVNPVDTK..IR-.RRN-EPLGEPRILGFDAAGIVRSVGPGVTRFGIGDEVFY
AGSVDRQGSNAQFHAVDERIIARKPRSLSFAEAAALPLTTLTAWEMLFDRFSI.......
......PRDRV-.-HHDT.......LLIVGGAGGVGSMAIQLACQLTGLV.VVATASRPE
TINWCSSLGAHHVINH...HHPLAHQLETC....EVSA.PSYIFCTNH.VERHWRELCHV
LAPEGRIGLI-EST.GPLDMN.EIFNKSASVHTEYMFARSLHQTTQMIEQ.HHI
>tr|A5IE10|A5IE10_LEGPC/34-284 Zinc binding dehydrogenase OS=Legionella pneumophila (strain Corby) GN=LPC_1673 PE=4 SV=1
-VEIKAVAVNPVDTK..VR-.RNVQPEPQQPKILGWDASGVVTEVGSEVTMFKPGDEVWY
AGDLTRPGSNCEFHLVDERIAAKKPKSLSFQEAAALPLTSLTAWELLFDRLQL.......
......SAE---.-DKGI.......LLITGAAGGVGSILVQLARQLTQLT.IIGTGARPE
SIQWILDNGAHHVIDH...TKDMKAQLQNL....HYSE.VDYVISLTH.TDQHAKSLVEV
LKPQGKFALIDDPQ.D-LDIK.LFKLKSISIHWEMMYTRSMFKTADMIKQ.HDI
>tr|A5IUX5|A5IUX5_STAA9/34-286 Alcohol dehydrogenase. zinc-binding type 1 OS=Staphylococcus aureus (strain JH9) GN=SaurJH9_2217 PE=4 SV=1
-VKVNSISVNPVDTK..QR-.QMK--VTQAPRVLGFDAIGTVEAIGPDVTLFSPGDVVFY
AGSPNRQGSNATYQLVSEAIVAKAPHNISANEAVSLPLTGITAYETFFDTFKI.......
......SHNPSE.NVGKS.......VLIINGAGGVGSIATQIAK-RYGLT.VITTASRQE
TTEWCEKMGADIVLNH...KEDLVRQFKEK....EIPL.VDYIFCTYN.TDLYYNTMIEL
IKPLGHITTIVAFN.EDQDLN.ALKLKSITFTHEFMFARPIHRTPDMIKQ.HEY
>tr|A5W3Z3|A5W3Z3_PSEP1/35-285 Alcohol dehydrogenase. zinc-binding type 1 OS=Pseudomonas putida (strain F1 / ATCC 700007) GN=Pput_2719 PE=4 SV=1
-VEVNAVSVNPVDTK..VR-.AGT--FTREPKILGWDAAGIVREVGAQVTLFKPGDQVYY
AGSIARPGSYSEYHLVDERIVGHQPRSLGAAQAAALPLTAITAWELLFDRLGI.......
......VEGGG-.-EGDA.......LLIVGAAGGVGSMLVQLARQLTRLT.VIGTASRAE
TSNWVRELGAHHVIDH...SAPLQGQLQAL....GIES.VSHVASLTH.TDQHFAQLVEV
LRPQGRLGVIDDPQ.T-LDVM.PLKRKSLSLHWELMFTRSLYETDDMVRQ.HEL
>tr|A6QJ30|A6QJ30_STAAE/34-284 Putative uncharacterized protein OS=Staphylococcus aureus (strain Newman) GN=NWMN_2090 PE=4 SV=1
-VKVNSISVNPVDTK..QR-.QME--VTQAPRVLGFDAIGTVEAIGPDVTLFSPGDVVFY
AGSPNRQGSNATYQLVSEAIVAKAPHNISANEAVSLPLTGITAYETFFDTFKI.......
......STNPAE.NEGKS.......VLIINGAGGVGSIATQIAK-RYGLT.VITTASRQE
TTEWCEKMGADIVLNH...KEDLVRQFKE-....-IPL.VDYIFCTYN.TDLYYNTMIEL
IKPLGHITTIVAFN.EDQDLN.ALKLKSITFTHEFMFARPIHRTPDMIKQ.HEY
>tr|A6SYB5|A6SYB5_JANMA/34-284 NADPH:quinone reductase and related Zn-dependent oxidoreductases OS=Janthinobacterium sp. (strain Marseille) (Minibacterium mas
-VEVKAISVNPVDVK..VR-.SSANPPDGEYKVIGWDAAGIVRAVGDAVTLFKPGDRVFY
AGSIARPGTNSELHLVDEFISGHMPESLDFAQAAALPLTAITAWELLFERLEI.......
......GRD---.-NKEA.......ILIIGAAGGVGSILVQLARQLTGLT.VIATASRPQ
TQQWVRELGAHHVIDH...AQPLSQELKKI....GIEN.VKYVASLNQ.TDQHFSEIVES
LAPQGKLALIDDPA.A-LDIR.LLKRKSISLHWEFMFTRALFGTPDMHKQ.HEL
>tr|A6TFS2|A6TFS2_KLEP7/35-285 Putative oxireductase; alginate lyase OS=Klebsiella pneumoniae subsp. pneumoniae (strain ATCC 700721 / MGH 78578) GN=KPN78578_3
-VAVKAISVNPVDTK..VR-.AGF--QGDTPRVLGWDAVGVVQSVGEEVTLFAPGDEVWY
AGALGRAGSNSEYQLVDERLVAHKPRTLDNASAAALPLTAITAWELLFHRLSV.......
......EEGGN-.-AGDT.......LLIVGAAGGVGSILTQLASKLTAMT.VIGTASRPE
SQQWVREAGAHHVIDH...SKPLADELARI....GITS.VTHVASLTN.TEQHFNALIDA
LAPQGKLALIDDPE.T-LDVV.PLKAKSLSLHWEFMFTRSMFETDDMIAQ.HQL
>tr|A6U3R6|A6U3R6_STAA2/34-286 Alcohol dehydrogenase. zinc-binding type 1 OS=Staphylococcus aureus (strain JH1) GN=SaurJH1_2256 PE=4 SV=1
-VKVNSISVNPVDTK..QR-.QMK--VTQAPRVLGFDAIGTVEAIGPDVTLFSPGDVVFY
AGSPNRQGSNATYQLVSEAIVAKAPHNISANEAVSLPLTGITAYETFFDTFKI.......
......SHNPSE.NVGKS.......VLIINGAGGVGSIATQIAK-RYGLT.VITTASRQE
TTEWCEKMGADIVLNH...KEDLVRQFKEK....EIPL.VDYIFCTYN.TDLYYNTMIEL
IKPLGHITTIVAFN.EDQDLN.ALKLKSITFTHEFMFARPIHRTPDMIKQ.HEY
>tr|A6U778|A6U778_SINMW/34-287 Alcohol dehydrogenase. zinc-binding type 1 OS=Sinorhizobium medicae (strain WSM419) GN=Smed_0652 PE=4 SV=1
-VEVKAVSVNPVDTK..VR-.ASVQPEPGQLKVLGWDAAGVVTAVGPKVTLFKPGDEVFY
AGAIDRPGTNAEFHLVDERIVGWKPQSLDFAAASALPLTAITAWETLFDRLRV.......
......GDPVPG.-AAKT.......VLIIGGAGGVGSIAIQLLRALTNLT.VIATASRTE
TRDWALKLGAHHVLDH...SRPLAAEMDQL....ALGA.PAFVFSTTN.TDKHVDEIVKL
IAPQGRFALIDDLP.I-LDVM.PFKRKSVSIHWEMMFARPLFKTPDMIEQ.HNL
>tr|A6UXI6|A6UXI6_PSEA7/34-287 Alcohol dehydrogenase, zinc-binding OS=Pseudomonas aeruginosa (strain PA7) GN=PSPA7_0125 PE=4 SV=1
-VEVKAVSVNPVDYK..VR-.NSTPPADGDWKVLGWDAAGIVREVGPDVTQFELGDEVYY
AGSITRPGTNAEFHLVDARIVGHKPASLSWAEAAALPLTTLTAWEAMFDRLDV.......
......AKPVPG.-AAEA.......ILIIGGAGGVGSIAVQIARQRTDLT.VIATASRPE
TQEWVRGLGAHHVIDH...SRPLAPQIAEL....GIGA.PAFVFSTTH.TEQHVADIAEL
IAPQGRFGLIDDPK.A-FDIM.VFKRKAVSIHHELMFTRSIYGTPDMNEQ.GEI
>tr|A6WBR1|A6WBR1_KINRD/37-284 Alcohol dehydrogenase. zinc-binding type 1 OS=Kineococcus radiotolerans (strain ATCC BAA-149 / DSM 14245 / SRS30216) GN=Krad_27
-VRVEAVSVNPVDVK..VR-.SGL-GKQTTPKVLGYDAAGVVEAIGGDVTTLSVGDEVYY
AGDITRSGSNTELQAVDERIVARKPATLSFPEAAALPLTSITAWEALFDRLRL.......
......DAS---.-SHGT.......LAVLGGAGGVGSIMIQLAKQLTGVR.VLASAGKPE
SRTWVSELGADAVIDH...HD-LVASVEAV....APEG.VDHLFSPAS.Q-GNVEAFAEV
VKPFGQIVAIDDPV.G-LDLM.PLKGKSIAWLWELMFTRSTYTTPDIAEQ.QRL
>tr|A6WTD9|A6WTD9_SHEB8/34-288 Alcohol dehydrogenase. zinc-binding type 1 OS=Shewanella baltica (strain OS185) GN=Shew185_3957 PE=4 SV=1
-VEIKAISVNPVDTK..IR-.ASSSAPAGEYKIIGWDAVGVIKAVGEKASLFNIGDEVWY
AGDISRSGSYAEYQLVDERIVGHKPKSLTYAQAAALPLTGITAWEILFDRLGL.......
......PLDGSA.-TDAR.......ILIIGAAGGVGSIITQLAVKLTGAE.VIGTASRPE
SAAWVQKLGADAVIDH...TKSLSGELANI....GITD.VTHVISLTQ.TDQHFDEIVQV
LKPQGKLALIDDPK.GPLDVM.KLKRKSLSLHWELMFTRSLYQTEDMVAQ.HHL
>tr|A7X564|A7X564_STAA1/34-286 Putative uncharacterized protein OS=Staphylococcus aureus (strain Mu3 / ATCC 700698) GN=SAHV_2170 PE=4 SV=1
-VKVNSISVNPVDTK..QR-.QMK--VTQAPRVLGFDAIGTVEAIGPDVTLFSPGDVVFY
AGSPNRQGSNATYQLVSEAIVAKAPHNISANEAVSLPLTGITAYETFFDTFKI.......
......SHNPSE.NVGKS.......VLIINGAGGVGSIATQIAK-RYGLT.VITTASRQE
TTEWCEKMGADIVLNH...KEDLVRQFKEK....EIPL.VDYIFCTYN.TDLYYNTMIEL
IKPLGHITTIVAFN.EDQDLN.ALKLKSITFTHEFMFARPIHRTPDMIKQ.HEY
>tr|A8ARP6|A8ARP6_CITK8/35-285 Putative uncharacterized protein OS=Citrobacter koseri (strain ATCC BAA-895 / CDC 4225-83 / SGSC4696) GN=CKO_05116 PE=4 SV=1
-VEVKAISVNPVDTK..VR-.AGF--NAETPRVLGWDATGVVKSVGEAVTLFAPGDEVWY
AGALGRPGSNSEFQLVDERIVALKPKTLDNAAAAALPLTSITAWEMLFDRLGV.......
......EEGGN-.-EGDT.......LLIVGAAGGVGSILTQLARKLTRLT.VIGTASRPE
SQKWVREAGAHYVIDH...SKPLTEELARI....GINA.VTHVASLTH.TDKHYPQLIEA
LAPQGKLALIDDPA.T-LDAR.PLKTKSISLHWEFMFTRSMFETDDMLAQ.HQL
>tr|A8IIW7|A8IIW7_AZOC5/36-289 Putative zinc-dependent alcohol dehydrogenase protein OS=Azorhizobium caulinodans (strain ATCC 43989 / DSM 5975 / ORS 571) GN=A
-VEVAAISVNPVDTK..VR-.KRAAPPEGEWKILGWDAVGRVVEVGEGVTRFRPGDEVYY
AGSLTRPGANSAFHLVDERIVGRKPATLSNPEAAALPLTAITAWEMLFDRLDI.......
......VKSVPG.-AANA.......ILIVGGAGGVGSIAIQLVRALTDLT.VIATASRPE
TQDWVRALGAHHVVDH...SAPIAAQVAAL....GLGA.PAFVFSTTE.THRHLAEIAEL
IAPQGRFGLIDDPD.G-LDVS.VFKRKSVSTHWEFMFTRSMFETADMDAQ.GRL
>tr|A8YYF3|A8YYF3_STAAT/34-284 Possible alcohol dehydrogenase OS=Staphylococcus aureus (strain USA300 / TCH1516) GN=USA300HOU_2179 PE=4 SV=1
-VKVNSISVNPVDTK..QR-.QME--VTQAPRVLGFDAIGTVEAIGPDVTLFSPGDVVFY
AGSPNRQGSNATYQLVSEAIVAKAPHNISANEAVSLPLTGITAYETFFDTFKI.......
......STNPAE.NEGKS.......VLIINGAGGVGSIATQIAK-RYGLT.VITTASRQE
TTEWCEKMGADIVLNH...KEDLVRQFKE-....-IPL.VDYIFCTYN.TDLYYNTMIEL
IKPLGHITTIVAFN.EDQDLN.ALKLKSITFTHEFMFARPIHRTPDMIKQ.HEY
>tr|A9AQF4|A9AQF4_BURM1/35-285 Zinc-binding alcohol dehydrogenase family protein (Ferredoxin subunit of ring-hydroxylating dioxygenase) OS=Burkholderia multiv
-VKIEAIAVNPVDSK..LR-.LGV--QPAGPRILGWDAAGTVEAVGSDVELFEPGDKVWY
AGDIARPGSYAEYGLVDERVASRRPATLGAADAAALPLTAITAWELLFDRLKV.......
......AEHGG-.-AGQS.......LLVIGAGGGVGSILVQFARKLTALT.VIGTASRPA
THAWVAELGAHHVIDH...GKELQPQLNAV....GIDH.VDHVISLTH.TDTYYAQIVDV
LKPEGQLALIDDPD.T-LDAM.PLKRKSISLHWEFMFTRSMFRTPDMIRQ.HAL
>tr|A9ARZ1|A9ARZ1_BURM1/35-286 Zinc-binding alcohol dehydrogenase family protein (NADPH2:quinone reductase) OS=Burkholderia multivorans (strain ATCC 17616 / 2
-VQVRAIAVNPVDTK..VR-.SGK-GATPQPKVLGWDTVGVVRAVGSDVTLFQPGDEVFY
AGAIDRPGSYSELHLVDERIVGRKPRSLDDASAAALPLTSITAWELLFDRLGI.......
......GEHGG-.-AGQS.......LLILGAGGGVGSILTQLARQLTGLK.VIGTTSRPE
TREWVSALGAHHVIDH...SRPLAEQLKHI....GIEV.VDYVISLTH.TDSYLPQLIEV
LRPQGHLALIDDPA.V-LDVV.PLKRKSLALHWELMFTRSLYGTDDMIKQ.HQL
>tr|A9CJL7|A9CJL7_AGRT5/34-288 Zinc-binding dehydrogenase OS=Agrobacterium tumefaciens (strain C58 / ATCC 33970) GN=AGR_C_1830 PE=4 SV=1
-VEVKAVSVNPVDTK..VR-.RNQSPENGATRVLGFDASGVVKAVGDRVSLFKPGDEVFY
AGVINRPGSNSEFHLVDERIVGAKPKSLNFEEAAALPLTAITAYETLFDRLRV.......
......KEPVPG.-AANA.......VLVIGGAGGVGSIAIQLLRALTDLT.VIATASRPE
TMEWVKELGAHHVVDH...GKPIAPQVEAL....GLGA.PGFVFSTTH.SDIHAADSVAT
IAPQGRFALIDDPA.GGFDVM.AFKRKCVSIHWEMMFARAVFETPDMIEQ.HKL
>tr|A9H2A8|A9H2A8_GLUDA/34-287 Zinc-type alcohol dehydrogenase-like protein OS=Gluconacetobacter diazotrophicus (strain ATCC 49037 / DSM 5601 / PAl5) GN=GDI01
-VEVRAVSVNPVDTK..VR-.RSAAPEPGQWRVLGWDAAGVVTATGPDVRDFTAGDEVFY
AGSLHRSGTNAQFHLVDERIVGHKPKSLDWAQAAALPLTAITAWEMLFDRLDI.......
......RRPVPG.-TVPS.......LLIVGGAGGVGSMAIQLARALTDLT.IIATASRPE
TQEWVRSLGAHHVIDH...RNALAGQVANL....PTGA.PGFVFSTTQ.TDQHFADIVEL
LAPQGHLGLIDDPE.E-LSAL.PLKRKSLSLHWELMFTRPMFETADMAEQ.GKL
>tr|A9L5D9|A9L5D9_SHEB9/34-288 Zinc-binding alcohol dehydrogenase family protein OS=Shewanella baltica (strain OS195) GN=Sbal195_4073 PE=4 SV=1
-VEIKAISVNPVDTK..IR-.ASSSAPAGEYKIIGWDAVGVIKAVGEKASLFNIGDEVWY
AGDISRSGSYAEYQLVDERIVGHKPKSLTYAQAAALPLTGITAWEILFDRLGL.......
......PLDGSA.-TDAR.......ILIIGAAGGVGSIITQLAVKLTGAE.VIGTASRPE
SAAWVQKLGADAVIDH...TKSLSGELANI....GITD.VTHVISLTQ.TDQHFDEIVQV
LKPQGKLALIDDPK.GPLDVM.KLKRKSLSLHWELMFTRSLYQTEDMVAQ.HHL
>tr|A9W3D0|A9W3D0_METEP/34-287 Zinc-binding alcohol dehydrogenase family protein OS=Methylobacterium extorquens (strain PA1) GN=Mext_1687 PE=4 SV=1
-VRVQAVSVNPVDTK..VR-.ARVTPAEGQPHILGYDAVGLVEAVGPEVRLFRPGDAVFY
AGALGRPGTNAELHCVDERIVGHKPAALSAAEAAALPLTAITAWEALFDRLDV.......
......GKPVPG.-AARS.......ILIIGGAGGVGSIATQLARQLTDLT.VITTASRPE
TAAWSRDLGAHHVIDH...SKPLAAEVAGL....GLGA.PGFVFSTTS.TDRHLTEIAEL
IAPQGRFALIDDPD.S-LDVI.PFKRKSVSTHWEFMFTRSMFSTTDMEAQ.GQL
>tr|B0CA54|B0CA54_ACAM1/32-282 Oxidoreductase, zinc-binding dehydrogenase family OS=Acaryochloris marina (strain MBIC 11017) GN=AM1_1618 PE=4 SV=1
-VEVRGVSVNPVDVK..LR-.ASA-QPDGEPRILGFDAAGVVQEVGSAVTRFRPGDEVFY
AGDITRPGTNAPFQVVDERIVGRKPSSLGFTEAAGIPLTSITAWEMLFDSFGL.......
......KEGEG-.-SGEA.......LLVIGGAGGVGSILIQLAKKLTGLT.VVATASRED
THAWVKKMGADYVVNH...RNPLDEELKFL....GITP.-RYVAALTH.TDKHFAAIREL
IKPRGHMALIDDPG.A-LDVA.SLKTKAISLSWEFMFTRSMFQTEDIDVQ.HQL
>tr|B0KGG2|B0KGG2_PSEPG/35-285 Zinc-binding alcohol dehydrogenase family protein OS=Pseudomonas putida (strain GB-1) GN=PputGB1_3071 PE=4 SV=1
-VEVRAIAVNPVDTK..IR-.ASR--GGEQPQVLGWDAVGVVREVGPEVTLFRPGDEVFY
AGAIDRPGSYSEFHVVDERIVGHKPRSLDNASAAALPLTSITAWELLFDRLGV.......
......EENGG-.-QGQS.......LLVIGAAGGVGSILVQLASKLTQLT.VIGTASRPE
TQAWVKALGAHHVIDH...TESIPLQLETL....KLDP.VDHVISLTH.TDTYLTQLIEV
LRPQGKLALIDDPA.Q-LDVV.PLKRKSLSLHWELMFTRSLYKTEDMIKQ.HQL
>tr|B0RMJ7|B0RMJ7_XANCB/50-300 Putative oxidoreductase OS=Xanthomonas campestris pv. campestris (strain B100) GN=xcc-b100_4437 PE=4 SV=1
-VRIHAISVNPVDTK..VR-.ATA--PVEAPRVLGWDASGVVDAVGDEVTLFQPGDAVYY
AGALTRPGTNAEYHLVDERLVGRKPATLDDASAAALPLTAITAWELLFDRLGI.......
......VEGGG-.-AGQT.......LLVVGAAGGVGSILVQLARALTQLT.VVGTASRPQ
TQDWVYALGAHHVIDH...TEPLAAGLQRI....GIAQ.VQHVASLTH.TDQHFAQLVEV
LAPQGQLALIDDPA.T-LDAL.PLKRKSLSLHWELMFTRSLFATDDMIAQ.HHL
>tr|B0V422|B0V422_ACIBY/34-282 Putative alcohol dehydrogenase, zinc-containing OS=Acinetobacter baumannii (strain AYE) GN=p3ABAYE0039 PE=4 SV=1
-VKVQAISVNPVDTK..VR-.KNS--SEANNRILGWDAVGEIIEVGSKVTSFKVGDSVWY
AGNLTRDGSNAEFQAVDERIISLKPITVSNAEAAALPLTAITAWEMLFDRFQI.......
......SET---.-EVGS.......ILIIGGAGGVGSIAIQLLKAKTNLS.VIATASREE
TKSWVESLGADHVIDH...SKDLNVQIETL....GIEK.PKYVFSTNH.TETYIKQIVSL
IAPQAKLGLIDDPQ.T-FDIM.PFKTKSISIHWELMFTRSMYETDDIEKQ.GNL
>tr|B0V4M1|B0V4M1_ACIBY/34-286 Putative Zn-dependent oxidoreductase OS=Acinetobacter baumannii (strain AYE) GN=ABAYE3339 PE=4 SV=1
-VRVQAVSVNPVDTK..IR-.KNVSAEQSGWKVLGWDAVGTVEAIGDKVTQFKIGDVVWY
AGSLNRQGSNSELQLVDERIVGHKPKTLEATEAAALPLTAITAWEMLFDRLQV.......
......PKTAP-.-TNTT.......ILVIGGAGGVGSITIQLLKQLTNLT.IIATASRPE
TKEWVEQLGADYVLDH...RQPLAAQIKQL....GLSA.PLYVFSTTE.TDQHLSDIVEL
IAPQGHFGLIDDPH.Q-LDIK.PFKSKSVSVHWEFMFTRSMFQTEDMEKQ.SAL
>tr|B0VL92|B0VL92_ACIBS/34-286 Putative Zn-dependent oxidoreductase OS=Acinetobacter baumannii (strain SDF) GN=ABSDF3077 PE=4 SV=1
-IRVQAVSVNPVDTK..IR-.KNVSAEQSGWKVLGWDAVGTVEAIGDKVTQFKIGDVVWY
AGALNRQGSNSELQLVDERIVGHKPKTLEATEAAALPLTAITAWEMLFDRLQV.......
......PKTAP-.-ANTT.......ILVIGGAGGVGSITIQLLKQLTNLT.IIATASRPE
TKEWVEQLGADYVLDH...RQSLAAQIKLL....GLSA.PLYVFSTTE.TDQHLSDIVEL
IAPQGHFGLIDDPD.Q-LDIK.PFKSKSVSVHWEFMFTRSMFQTEDMEKQ.SAL
>tr|B1J8C5|B1J8C5_PSEPW/35-285 Zinc-binding alcohol dehydrogenase family protein OS=Pseudomonas putida (strain W619) GN=PputW619_2576 PE=4 SV=1
-VEIKAIAVNPVDTK..VR-.ASR--SAEQPQVLGWDAVGIVREVGNAVTLFQPGDEVFY
AGAIDRPGSYSEYHLVDERIVGHKPRSLDNASAAALPLTSITAWELLFDRLSV.......
......EQYGG-.-KGQS.......LLIIGAGGGVGSILVQLARQLTQLT.VIGTASRPQ
TQQWVSELGAHHVIDH...TVPIPQQLAEL....KLEP.VDYVISLTH.TDTYLAQLVEV
LRPQGKLALIDDPV.Q-LDVV.PLKRKSLSLHWELMFTRSLYTTEDMIKQ.HQL
>tr|B1LXB0|B1LXB0_METRJ/34-288 Zinc-binding alcohol dehydrogenase family protein OS=Methylobacterium radiotolerans (strain ATCC 27329 / DSM 1819 / JCM 2831) G
-VRVQAISVNPIDTK..VR-.QGAYKQGCEPKVLGWDAAGTVVSVGPEARLFKPGDAVFY
AGALDRPGSNAAFQCVDERLVGAKPASLDFAAAAALPLTALTAWEMLFDRLDV.......
......ATPVPG.-AAPA.......ILIVGGAGGVGSIAIQLARQLTDLI.VIATASRPE
TAQWCRDLGAHHVIDH...AKPLATEVAAL....GLPGaPGFVFATTQ.TGAHLPQIIEL
LAPQGRLGPIDDPE.T-LDVM.PLKPKSLSLHWELMFTRSLFQTADMERQ.HAI
>tr|B1M5G9|B1M5G9_METRJ/34-287 Zinc-binding alcohol dehydrogenase family protein OS=Methylobacterium radiotolerans (strain ATCC 27329 / DSM 1819 / JCM 2831) G
-VKVEAVSVNPVDTK..VR-.RRAEPEAGGAKVLGWDAAGTVVAAGAEVQGFAAGDAVFY
AGDLTRPGTNAQFHCVDARIVGRKPARLDWAQAAALPLTAITAWETLFDRLDT.......
......GKPVPG.-AAPA.......ILIVGGAGGVGSVAIQLARELTDLT.VIATASRPE
TAAWCRDLGAHHVVDH...SKPLAAEVAAL....GLGA.PGLVFSTTN.TDAHLAAIVEL
IAPQGRLALIDDPE.R-LDVG.LLKRKSLSLHWEFMFTRSMFATADIAAQ.GAL
>tr|B1Z710|B1Z710_METPB/34-287 Zinc-binding alcohol dehydrogenase family protein OS=Methylobacterium populi (strain ATCC BAA-705 / NCIMB 13946 / BJ001) GN=Mpo
-VRVRAVSINPVDTK..VR-.MRANPPDGQPQVLGYDAAGLVEAVGPEVTRFKVGDAVFY
AGALGRPGTNAELHLVDERIVGAKPATLSFAEAAAMPLTAITAWEALFDRLDI.......
......RKPVPG.-AAPA.......LLIVGGAGGVGSIATQLARQLTDLT.VIATASRPE
TVEWSRTLGAHHVIDH...TKPLAAEVAAL....GLGA.PGFVFSTTH.TDRHLPEIGKL
IAPQGRFALIDDPA.A-LDVL.PFKQKSVSTHWEFMFTRSMFATADMGAQ.GDL
>tr|B2FP92|B2FP92_STRMK/35-285 Putative dehydrogenase, zinc-containing OS=Stenotrophomonas maltophilia (strain K279a) GN=Smlt4680 PE=4 SV=1
-VAVRAVAVNPVDTK..VR-.RGV--ATDGPRVLGWDAVGIVDAVGSEVTLFQPGDAVYY
AGVIDRPGSNAEYQLVDERSVGRKPASLDDAAAAALPLTAITAWELLFDRLRI.......
......PEGGG-.-EGQT.......LLVIGAAGGVGSILVQLARKLTRLT.VIGTASRPD
TQDWAYAMGAHHVIDH...SLPLAEGLARL....GISE.VQHVASLTH.SEQHYAQIVEL
LAPQGQFGLIDDPG.Q-VDVM.ALKRKALSLHWESMFTRPLYKTADMQRQ.HDL
>tr|B2FQM7|B2FQM7_STRMK/31-287 Putative oxidoreductase OS=Stenotrophomonas maltophilia (strain K279a) GN=Smlt0954 PE=4 SV=1
-IRVEAVSVNPVDGK..QRA.TTDPATLEAPRVLGWDAAGVVEAIGEDASLFASGDEVYY
AGDVTRPGCNAQFHLVDERLVARKPTTLDFAEAAALPLTTLTAWELLFQRMPL.......
......QLDDRR.HAGQH.......LLVIGGAGGVGSMAIQLGR-HAGFE.VIATASRES
SIDWCRQMGAQHVIDH...RQPLLPQLQAL....GIDA.VQVALNLAD.TDHYWDALGQL
LAPQGHVGLIVEPR.GALRIGdPYKAKCIGIHWEFMFARSRFATADRIEQ.HRI
>tr|B2I379|B2I379_ACIBC/34-286 NADPH:quinone reductase OS=Acinetobacter baumannii (strain ACICU) GN=ACICU_00445 PE=4 SV=1
-VRVQAVSVNPVDTK..IR-.KNVSAEQSGWKVLGWDAVGTVEAIGDKVTQFKIGDVVWY
AGALNRQGSNSELQLVDERIVGHKPKTLEVTEAAALPLTAITAWEMLFDRLQV.......
......PKTAP-.-TNTT.......ILVIGGAGGVGSITIQLLKQLTNLT.IIATASRPE
TKEWVEQLGADYVLDH...RQPLAAQIKQL....GLSA.PLYVFSTTE.TDQHLSDIVEL
IAPQGHFGLIDDPD.Q-LDIK.PFKSKSVSVHWEFMFTRSMFQTEDMEKQ.SEL
>tr|B2II14|B2II14_BEII9/34-286 Zinc-binding alcohol dehydrogenase family protein OS=Beijerinckia indica subsp. indica (strain ATCC 9039 / DSM 1715 / NCIB 8712
-VAVKAISVNPVDTK..VR-.LRAAPEPGDWKVLGWDAAGTVVATGPEANLFKPGDEVFY
AGALERPGSNAEFHLVDERIVGLKPASLDWAAAAALPLTSITAWEALFNRLDI.......
......NKPVAG.-IKPS.......ILIIGGAGGVGSIAIQLARQLTELE.VIATASRPE
TRKWVEDLGAHHIVDH...SKPLALQISAL....DHSP.-GFVFSTTQ.SDQHQADVADL
IAPQGRFALIDDPP.S-FNIA.LFKRKSVSIHWEFMYTRSMFQTADMQEQ.GNL
>tr|B2TG14|B2TG14_BURPP/35-286 Zinc-binding alcohol dehydrogenase family protein OS=Burkholderia phytofirmans (strain DSM 17436 / PsJN) GN=Bphyt_5533 PE=4 SV=
--EVHSVSVNPVDTK..IR-.GGVLPPPVVPKVLGWDASGVVRAVGDKVTLFKPGDRVMY
AGSLLRAGTNSELHLVDERIVGPMPTSLSFEEAAALPLTSVTAWELLFDRLQV.......
......REGKD-.-PIGM.......LLVIGGAGGVGSILIQLARQLTGLT.VVATASRPE
TQEWVRELGAHHVIDH...TKPMPAQLRGL....GIDE.VGYVASLTH.TDKHLVEIAEM
LAPQGRLGLIDDPE.S-LDVP.ILKPKSISLHWELMYTRSMYQTPDMIEQ.HHI
>tr|B2UD52|B2UD52_RALPJ/34-287 Zinc-binding alcohol dehydrogenase family protein OS=Ralstonia pickettii (strain 12J) GN=Rpic_0066 PE=4 SV=1
-VEVRAISVNPVDVK..VR-.LGMPPVDGQPRVLGWDAAGVVRAVGAEVSLFKPGDAVWY
AGALQRPGTNSELHVVDERVVGAMPATLGFAQAAALPLTAITAWELLFDRLQV.......
......PESAAP.-SGKT.......VLIVGAAGGVGSVLVQLARRLTGLT.VIGTASRPE
TAAWVRELGAHHVINH...AQPLAAELHRI....GVPA.VDYVASLNQ.TEHHFEQIVEA
LKPQGRLALIDDPA.Q-LDVR.KLKAKSLSLHWEFMYTRSMFGTDDQIEQ.HRL
>tr|B3QB16|B3QB16_RHOPT/34-287 Zinc-binding alcohol dehydrogenase family protein OS=Rhodopseudomonas palustris (strain TIE-1) GN=Rpal_3639 PE=4 SV=1
-VSVKAISVNPVDFK..VR-.KRAAPPAGEPKILGYDAAGVVEAVGAEVTLFKPGDEVFY
AGSIQRPGTNAEQHLVDERIVGRKPKTLSFAQAAALPLTSITAWELLFDRLGV.......
......VPSKAF.-DPRT.......LLIVGGAGGVGSILIQLARRLTGLT.IIATASRPE
TQAWCLDLGAHAVIDH...SHPMKPQVEAL....KLPP.VALIASLTG.TEGHFAGLVDI
LAPQGKIGLIDDPA.T-LNPM.LLKPKSASLHWEAMFARSSYQTADMIAQ.HDL
>tr|B3W7U4|B3W7U4_LACCB/34-288 NADPH:quinone reductase OS=Lactobacillus casei (strain BL23) GN=LCABL_05110 PE=4 SV=1
-INVHAVSVNPVDTG..TR-.GAGHGRLAHPKVIGWDAVGTVAGIGRDVTRFKIGDRVFY
AGSYKRSGSDAEYQLVDERIVGHAPASLSDPQAAAMPLTSLTAWEALFEKLHI.......
......PLHDRAtNAEHI.......ILIINGSGGVGSVATQLAH-WAGLQ.VLATASRPD
SQKWIKDHGADFVLNH...RQPLPPQLKAA....GFKN.VDYILNLSH.LDDHWNEIAEM
IRPDGWVAAITENR.RGIDLQ.KLTKKRATFAWEWMFSKSWYGY-DLDSQ.GHI
>tr|B4EP89|B4EP89_BURCJ/35-285 Putative alcohol dehydrogenase OS=Burkholderia cepacia (strain J2315 / LMG 16656) GN=BceJ2315_69540 PE=4 SV=1
-VKVDAIAVNPVDTK..VR-.MGS--PTGQPRILGWDAAGTVEAVGSAVSMFAPGDKVFF
AGSIARPGAYAQYVAVDERIVGRKPATLSDAQAAALPLTSLTAWELLFDRLGI.......
......AEGGG-.-AGDA.......LLIVGAAGGVGSMLTQLARRLTGLR.VIGTASRPE
TRAWAQALGAHDVIDH...TGPLLEGLRSI....GAPQ.VRYVASLTQ.TDIHYAQLVEA
LAPQGRLAVIDDPD.T-LDAV.PLKRKSISLHWELMFTRSLFESADMVRQ.HEI
>tr|B4EPJ5|B4EPJ5_BURCJ/35-285 Putative dehydrogenase, zinc-containing OS=Burkholderia cepacia (strain J2315 / LMG 16656) GN=BceJ2315_63530 PE=4 SV=1
-VRIDAIAVNPVDSK..LR-.LGV--QPSGPRVLGWDAAGTVEAVGADVELFAPGDKVWY
AGDITRPGSYAEYGLVDERIASRRPTTLGAADAAALPLTAITAWELLFDRLKI.......
......AERGG-.-AGQS.......VLVIGAGGGVGSILVQLARRLTELT.VIGTASRPA
THAWVAELGAHHVIDH...GQPLQPQLKSL....GIDD.VDHVISLTH.TDAYYAQIVDV
LKPQGQLALIDDPD.T-LDAM.PLKRKAISLHWEFMFTRSMFRTPDMDRQ.HAL
>tr|B4RZ04|B4RZ04_ALTMD/60-313 Oxidoreductase, zinc-binding protein OS=Alteromonas macleodii (strain DSM 17117 / Deep ecotype) GN=MADE_01966 PE=4 SV=1
-VKINAIAVNPVDYK..IR-.QRVNPEGGDPKILGWDAVGEVAEIGADVTQFAVGDKVYY
AGDLTRAGSNAEFQLVDERIVGKAPSSLSDSEAAALPLTTITAYELLFDHLAL.......
......KQQSEK.-SDEV.......VLVVGAAGGVGSIMLQLLKVLTGAV.VIATASRES
SKNWVQELGADYVVDH...SKPLAEQIKSL....NIGE.VTHVASLNN.THQYIDEYVEV
MKPKGKLALIDDPE.S-LDVA.KLKQKSLSLHWEFMFTRSMFETEDMVEQ.SRL
>tr|B4SPE3|B4SPE3_STRM5/35-285 Zinc-binding alcohol dehydrogenase family protein OS=Stenotrophomonas maltophilia (strain R551-3) GN=Smal_4026 PE=4 SV=1
-VAVRAVAVNPVDTK..VR-.RGV--ATDGPRVLGWDAVGIVDAVGSEVTLFRPGDAVYY
AGVIDRPGSNAEYQLVDERSVGRKPASLGDAAAAALPLTAITAWELLFDRLRI.......
......PEGGG-.-EGQA.......LLVIGAAGGVGSILVQLARKLTKLT.VIGTASRPD
TQDWVYAMGAHHVIDH...SLPLAEGLARL....GISE.VLHVASLTH.TGQHYAQIVEL
LAPQGQLGLIDDPG.Q-LDVM.ALKRKALSLHWESMFTRPLYRTADMQRQ.HDL
>tr|B5XTC4|B5XTC4_KLEP3/35-285 Zinc-binding alcohol dehydrogenase family protein OS=Klebsiella pneumoniae (strain 342) GN=KPK_0074 PE=4 SV=1
-VAVKAISVNPVDTK..VR-.AGF--QGDTPRVLGWDAVGVVQSVGEEVTLFAPGDEVWY
AGALGRAGSNSEYQLVDERLVAHKPRTLDNAAAAALPLTAITAWELLFHRLGV.......
......KEGGN-.-AGDT.......LLIVGAAGGVGSILTQLASKLTAMT.VIGTASRPE
SQQWVREAGAHHVIDH...SKPLANELARI....GISA.VTHVASLTN.TEQHFNALIDA
LAPQGKLALIDDPE.T-LDVV.PLKAKSLSLHWEFMFTRSMFETDDMIAQ.HQL
>tr|B5ZVI2|B5ZVI2_RHILW/34-287 Zinc-binding alcohol dehydrogenase family protein OS=Rhizobium leguminosarum bv. trifolii (strain WSM2304) GN=Rleg2_0947 PE=4 S
-VEIKAVSVNPADVK..IR-.AHVAPPTDEPRVLGWDAAGIVKAVGADVTLFKPGDQVFY
SGALARSGTNAEFHLVDERIVGAKPKSLDFAAAAALPLTTITAYEALFDRLKV.......
......QDPVSG.-AARS.......ILIIGGAGGVGSIAIQIARVLTDLT.VIATASRRE
TQDWVKDLGAHHVIDH...SSPIAPQVAAL....GIGA.PGFIFSTTN.TDLHIGDIVEV
IAPQGRFALIDNPK.T-LDVV.PFMRKSASIHWELMFTRPLFETPDMIEQ.HRL
>tr|Q030R1|Q030R1_LACLS/29-280 NADPH:quinone reductase related Zn-dependent oxidoreductase OS=Lactococcus lactis subsp. cremoris (strain SK11) GN=LACR_0751 PE
-IKVEAISINPVDTK..VR-.KSIKGTLTQPKILGWDGLGTVVEVGSQSKLFKVGDSVFW
AGDVTRAGSNAEFQAVDERIVGFAPKNLSKEKAVAMPLTSLTAYELLFEKLQV.......
......TSES--.-KGKS.......ILIINGAGGVGSVATQMAK-NSGLT.VIATASNPQ
AIEWVKNFGADYTVNH...HENLVPQVHEL....GFKF.VDYILILNA.VVEHMPAVNEL
IAPQGSIANIVEPG.QAINLD.KLAHKSARFNFEWMFTKVVSDTDDLQSQ.HDI
>tr|Q03BX3|Q03BX3_LACC3/34-288 NADPH:quinone reductase related Zn-dependent oxidoreductase OS=Lactobacillus casei (strain ATCC 334) GN=LSEI_0444 PE=4 SV=1
-INVHAVSVNPVDTG..TR-.GAGHGRLAHPKVIGWDAVGTVAGIGRDVTRFKIGDRVFY
AGSYKRSGSDAEYQLVDERIVGHAPASLSDPQAAAMPLTSLTAWEALFEKLHI.......
......PLHDRAtNAEHT.......ILIINGSGGVGSVATQLAH-WAGLQ.VLATASRPD
SQKWIKDHGADFVLNH...RQPLPPQLKAA....GFKN.VDYILNLSH.LDDHWNEIAEM
IRPDGWVAAITENR.RGIDLQ.KLTKKRATFAWEWMFSKSWYGY-DLASQ.GHI
>tr|Q03DD5|Q03DD5_PEDPA/38-293 NADPH:quinone reductase related Zn-dependent oxidoreductase OS=Pediococcus pentosaceus (strain ATCC 25745 / 183-1w) GN=PEPE_176
-VKVDAVSVNPIDVA..VR-.KNGTETLDEPKVIGWDAVGTVIAKGASAGYFEIGDRVFY
AGSFKRAGSDSEYQLVDERVVGHAPEKLSNAEAAAMPLTSLTAWEALFEQLEI.......
......DREDVQgNADKS.......ILIINGAGGVGSIATQLAQ-KAGLH.VIASASRPE
TIEWCLKHGADETVNH...RNNLIDEVRNL....GHQY.VDYILELNN.IDAHWDEMVEL
IKPNGRMTSITQNH.EPVDLK.ALKHKRVTFAWEWMYTKSYYETPDMETQ.HVY
>tr|Q03SD4|Q03SD4_LACBA/37-292 NADPH:quinone reductase related Zn-dependent oxidoreductase OS=Lactobacillus brevis (strain ATCC 367 / JCM 1170) GN=LVIS_0745 P
-VQIIATSVNPVDTA..VR-.RNTVGILEHPKVIGWDAYGIVTAVGNDVHDFQSGDRVFY
AGSFKRSGTDSDYQLVDERIVGHVPTSLSPAEIAAMPLTSLTAWEALFEQMHL.......
......DIDHPAdNAGRT.......LLVINGAGGVGSVATQLAK-LAGLT.VIATASRPE
TIAWTKQHGADHVVNH...RQDVVEQVHAL....GLDT.VDYILELSN.LNQHWSEIVDL
IAPSGTIVSITGSN.TPIDLR.ALKQKRATFAWEWMYTKSFYETPDMQSQ.HAI
>tr|Q07KP6|Q07KP6_RHOP5/34-287 NADPH:quinone reductase OS=Rhodopseudomonas palustris (strain BisA53) GN=RPE_3558 PE=4 SV=1
-VAVKAVSVNPVDTK..VR-.RRAEPADGGYKVLGYDAAGVVDAVGPDVTLFKPGDEVFY
AGSILRPGTNAELHLVDERIVGRKPLTLDFAQAAALPLTAITAWELLFDRLSV.......
......QPGKSF.-DPRT.......LLIVGGAGGVGSILIQLARRLTGVS.VVATASRPE
TTKWCLALGAHAVIDH...TQPMKPQIDTL....KLPP.VALIASLTG.TEQHFPALIDI
LAPQGKIALIDDPS.T-LNAM.PLKAKSASLHWEAMFARSSYETPDMIAQ.HHL
>tr|Q084Q8|Q084Q8_SHEFN/34-291 Alcohol dehydrogenase, zinc-binding domain protein OS=Shewanella frigidimarina (strain NCIMB 400) GN=Sfri_1405 PE=4 SV=1
-IKVSAIAVNPADYK..VR-.LNMPPADGEVKVIGWDAVGEVIATGDKASQFKPGDVVYY
AGDITRTGSNAEYQLVDERLVGMKPKSLSNAEAAALPLTAITAWELLFEHLSI.......
......KQQSPS.AIEKSn....evILVVGAAGGVGSIFVQLAKAITGAT.IIGTASRAS
SSEWVKKLGADYVVDH...TKPLAAQIAAL....NIGP.VTHVASLNS.TDTYFDSYTEL
LAPFGKIAMIDDPV.A-LDVT.KLKLKSLSLHWEFMFARSMFNAVDMDEQ.GHL
>tr|Q0HN80|Q0HN80_SHESM/34-288 NADPH:quinone reductase OS=Shewanella sp. (strain MR-4) GN=Shewmr4_0407 PE=4 SV=1
-VEVKAISVNPVDTK..IRIsSSA--PAGEYKILGWDAVGVVKAVGDKVSLFKVGDEVWY
AGDISRSGSYAEYQLVDERVVGHKPQTLNNAQAAALPLTSITAWELLFDRLGL.......
......PQDGSA.-TNAR.......ILIIGAAGGVGSIITQLAVKLTGAE.VIGTASRPE
SAAWVKKLGANQVINH...QQPLSQELAKL....DIAD.VTHVISLTQ.TDKHFDEIVKV
LRPQGKLALIDDPV.GPLDVM.KLKRKSLSLHWELMFTRSLYQTEDMIAQ.HHL
>tr|Q0HQK7|Q0HQK7_SHESR/34-288 NADPH:quinone reductase OS=Shewanella sp. (strain MR-7) GN=Shewmr7_3618 PE=4 SV=1
-VEVKAISVNPVDTK..IRIsSSA--PAGEYKILGWDAVGVVKAVGDKVSLFKVGDEVWY
AGDISRSGSYAEYQLVDERIVGHKPQTLNNAQAAALPLTSITAWELLFDRLGL.......
......PQDGSA.-TNAR.......ILIIGAAGGVGSIITQLAVKLTGAE.VIGTASRPE
SAAWVKKLGANQVINH...QQPLSQELAKL....DIAD.VTHVISLTQ.TDKHFDEIVKV
LRPQGKLALIDDPV.GPLDVM.KLKRKSLSLHWELMFTRSLYQTEDMIAQ.HHL
>tr|Q134V5|Q134V5_RHOPS/34-287 Alcohol dehydrogenase GroES-like OS=Rhodopseudomonas palustris (strain BisB5) GN=RPD_3158 PE=4 SV=1
-VAVKAISVNPVDFK..VR-.NRAAPPAGETKILGYDAAGVVEAIGSDVSLFKPGDEVFY
AGSIQRPGTNAEFHLVDERIVGRKPTTLSFAQAAALPLTSITAWELLFDRLGV.......
......RPGKAY.-DPRT.......LLITGGAGGVGSILIQLARKLTSLT.VIATASRPE
TETWCRALGANAVIDH...SKPMKPQIDAL....KLPP.VALIASLIG.TEQHFPALVEI
LAPQGKIALIDDPA.S-LNPM.LLKPKSASLHWEAMFVRSTFTTADMIAQ.HDL
>tr|Q140G3|Q140G3_BURXL/34-287 Putative bifunctional oxidoreductase/alginate lyase OS=Burkholderia xenovorans (strain LB400) GN=Bxeno_A1738 PE=4 SV=1
-VEVRAVSVNPVDVK..VR-.AGMAPEAGQPKVIGWDAAGVVRAVGKGVTLFKPGDKVWY
AGSLLRAGTNSELHVVDERIVGQMPQTLDFAAAAALPLTTITAWELLFDRLNV.......
......PESAKP.-GGAT.......LLVIGAAGGVGSILVQLARKLTGLT.VIGTASRPE
TTQWVSGLGAHHVIDH...TKPLSEELKRI....GFDG.VDYIASLNQ.TDHHFEQIVAS
VNPQGHIALIDDPE.L-FDFR.KLKTKSVSLHWEFMYTRSMFATPDQIRQ.HEL
>tr|Q1GWZ0|Q1GWZ0_SPHAL/38-291 Alcohol dehydrogenase, zinc-binding OS=Sphingopyxis alaskensis GN=Sala_0107 PE=4 SV=1
-VEVKAVSVNPVDYK..VR-.GSSPPADGEWKVLGWDASGIVREVGPDVTQFQPGDEVYY
AGSITRPGTNVEFHLVDARIVGRKPASLDWAEAAALPLTTLTAWEAMFDRLDV.......
......AKPVPG.-AAPA.......ILIIGGAGGVGSIAIQIARQRTDLT.VITTASRAE
TQEWVKELGAHHVIDH...RRPLAAQIAEL....GIGA.PAFVFSTTH.TEQHAADIAEL
IAPQGRFALIDDPT.A-FDIM.LFKRKAVSIHHELMFTRSIYGTPDMHEQ.GKI
>tr|Q1MJA3|Q1MJA3_RHIL3/34-287 Putative oxidoreductase OS=Rhizobium leguminosarum bv. viciae (strain 3841) GN=RL1462 PE=4 SV=1
-VEIKAVSVNPVDVK..VR-.AHSAPPADELKVLGWDAAGIVKAIGADVTLFKPGDEVFY
SGVISRPGSNAEFHLVDERIVGTKPKSLDFAAAAALPLTSITAYEALFDRLKV.......
......QDAVSG.-AGRA.......ILIIGGAGGVGSIAIQIARALTDLT.VIATASRPE
TQGWVKELGAHHVVDH...SRPIAPQVAAL....GIGA.PGFIFSTTN.TDSHIGDIVEA
IAPQGRFALIDDPK.M-LDIV.PFKRKAVSVHWELMFTRPLYGTPDMIEQ.HKL
>tr|Q211H7|Q211H7_RHOPB/34-287 Alcohol dehydrogenase GroES-like OS=Rhodopseudomonas palustris (strain BisB18) GN=RPC_3419 PE=4 SV=1
-VAVRAVSVNPVDTK..VR-.KRAAAPAGERKILGYDAAGIVDAVGPEVTLFKPGDEVWY
AGSIVRPGTNSEFHLVDERIVGNKPATLSFAQAAALPLTSITAWELLFDRLGV.......
......APGKSF.-DPRT.......LLIVGGAGGVGSILIQLARRLTGLT.VVATASRPQ
SSQWCLQLGAHHVVDH...SKPLPAQIAAL....KLPP.VALIASLTG.TEQHFPALIEI
LAPQGKIALIDDPA.T-LDAM.PLKAKSASLHWEAMFARSTYQTADMIAQ.HQL
>tr|Q2FEU6|Q2FEU6_STAA3/34-284 Alcohol dehydrogenase, zinc-containing OS=Staphylococcus aureus (strain USA300) GN=SAUSA300_2146 PE=4 SV=1
-VKVNSISVNPVDTK..QR-.QME--VTQAPRVLGFDAIGTVEAIGPDVTLFSPGDVVFY
AGSPNRQGSNATYQLVSEAIVAKAPHNISANEAVSLPLTGITAYETFFDTFKI.......
......STNPAE.NEGKS.......VLIINGAGGVGSIATQIAK-RYGLT.VITTASRQE
TTEWCEKMGADIVLNH...KEDLVRQFKE-....-IPL.VDYIFCTYN.TDLYYNTMIEL
IKPLGHITTIVAFN.EDQDLN.ALKLKSITFTHEFMFARPIHRTPDMIKQ.HEY
>tr|Q2FW62|Q2FW62_STAA8/34-284 Putative uncharacterized protein OS=Staphylococcus aureus (strain NCTC 8325) GN=SAOUHSC_02445 PE=4 SV=1
-VKVNSISVNPVDTK..QR-.QME--VTQAPRVLGFDAIGTVEAIGPDVTLFSPGDVVFY
AGSPNRQGSNATYQLVSEAIVAKAPHNISANEAVSLPLTGITAYETFFDTFKI.......
......STNPAE.NEGKS.......VLIINGAGGVGSIATQIAK-RYGLT.VITTASRQE
TTEWCEKMGADIVLNH...KEDLVRQFKE-....-IPL.VDYIFCTYN.TDLYYNTMIEL
IKPLGHITTIVAFN.EDQDLN.ALKLKSITFTHEFMFARPIHRTPDMIKQ.HEY
>tr|Q2IXN3|Q2IXN3_RHOP2/34-287 Alcohol dehydrogenase superfamily, zinc-containing OS=Rhodopseudomonas palustris (strain HaA2) GN=RPB_2322 PE=4 SV=1
-VAVKAISVNPVDFK..VR-.KRAAPPAGQIKILGYDAAGVVESVGSEVTLFRPGDEVFY
AGSIGRQGTNAELHLVDERIVGRKPTTLSFAQAAALPLTSITAWELLFDRLGV.......
......RPGKAH.-DPRT.......LLITGGAGGVGSILIQLARRLTALT.VVATASRPQ
TQAWCRELGADAVIDH...SRAMQPQIDAL....KLPP.VALIASLTN.TDQHFPALVEI
LAPQGKVALIDDPA.T-LNPM.LLKPKSASLHWEAMFARSTYTTPDMIAQ.HDL
>tr|Q2JZD9|Q2JZD9_RHIEC/34-287 Putative zinc-dependent alcohol dehydrogenase protein OS=Rhizobium etli (strain CFN 42 / ATCC 51251) GN=RHE_PF00156 PE=4 SV=1
-VEVKAVSVNPVDYK..VR-.RSTPPDGTDWKVIGYDAAGIVSAVGPDVTLFRPGDEVFY
AGSIIRPGTNAEFHLVDERIVGRKPKTLDWAEAAALPLTSITAWEAFFDRLDV.......
......NKPVPG.-AAPA.......ILIVGGAGGVGSIAVQIARQRTDLT.VIATASRPE
TQEWVKSLGAHHVIDH...SKPLAAEVAAL....GLGA.PAFVFSTTH.TDKHAAEIADL
IAPQGRFCLIDDPS.A-FDIM.LFKRKAVSIHHELMFTRPMFGTPDMSEQ.GRL
>tr|Q2S871|Q2S871_HAHCH/34-292 NADPH:quinone reductase and related Zn-dependent oxidoreductase OS=Hahella chejuensis (strain KCTC 2396) GN=HCH_06512 PE=4 SV=1
-VEIKAVAVNPVDVK..VR-.RSMSAEGDAHKVIGWDAAGVVKAVGDQVSLFKPGDEVYY
AGSIARPGTNSELHLVDERIVGRKPSNLGFAEAAALPLTAITAWEMLFDRLQI.......
......SQKGAS.SENGEp....vrLLVVGAAGGVGSIMLQLARKLTDAV.IIGTASRQE
TRDWALAMGAHHVIDH...RLPLHEELQRI....GIDG.VTHVASLTH.TEKHYDSIVQA
LEPQGRLAMIDDPS.TPIDIM.PLKRKSLSLHWEMMFTRSLYETADMIEQ.HRL
>tr|Q2T642|Q2T642_BURTA/108-361 Alcohol dehydrogenase, zinc-containing OS=Burkholderia thailandensis (strain E264 / ATCC 700388 / DSM 13276 / CIP 106301) GN=BT
-VEVRAVSVNPVDVK..VR-.AGRPPEAGQPTVLGWDAAGVVRAVGSAVSLFKPGERVWY
AGALTRAGTNSELHVVDERIVGRMPASLDFAHAAALPLTAITAWELLFDRLRI.......
......PEGAAA.-AGKR.......LLVVGAAGGVGSILVQLARRLTGVT.VIGTASRDE
TAAWVRELGAHHVIDH...AKPLAAELARI....GVGG.VDYVASLNQ.TDRHFDQIVDA
LEPQGKLALIDDPE.R-LDVR.KLKAKSASLHWEFMFTRSMFGTHDQIEQ.HAL
>tr|Q2YYK2|Q2YYK2_STAAB/34-286 Putative uncharacterized protein OS=Staphylococcus aureus (strain bovine RF122 / ET3-1) GN=SAB2067c PE=4 SV=1
-VKVNSISLNPVDTK..QR-.QME--VTQAPRVLGFDAIGTVEAIGPDVTLFSPGDVVFY
AGSPNRQGSNATYQLVSEAIVAKAPHNISANEAVSLPLTGITAYETFFDTFKI.......
......SHNPSE.NIGKS.......VLIINGAGGVGSIATQIAK-RYGLT.VITTASRQE
TTEWCEKMGADIVLNH...KEDLVRQFKEK....EIPL.VDYIFCTYN.TDLYYNTMIEL
IKPLGHITTIVAFN.EDQDLN.ALKLKSITFTHEFMFARPIHRTPDMIKQ.HEY
>tr|Q38WX3|Q38WX3_LACSS/38-293 Putative zinc-containing alcohol dehydrogenase (Oxidoreductase) OS=Lactobacillus sakei subsp. sakei (strain 23K) GN=LSA1006 PE=
-VKVEGVSVNPVDTF..VRC.SGRSTKMAHPKVIGWDAVGTVVEVGSECTLFKPNDQVWY
AGDFKRSGSDSQYQSVDERIVGPTPQNLSLQEAAAIPLVGLTVYESLFEKLAL.......
......SWDILK.NKGKT.......ILIINCAGGVGSMAIQLAK-LAGLR.VIATASNPD
AIAWVNQLKADAVIDH...HQDLVKQMHHL....KIRD.VDYILNLNN.LDAHWNEIAEI
IKPDGRVTATTENH.KLIDLQ.KLTKKRVTFSWEWMYSKSYYQTADMATQ.NQI
>tr|Q3BM22|Q3BM22_XANC5/48-298 Putative oxidoreductase OS=Xanthomonas campestris pv. vesicatoria (strain 85-10) GN=XCV4460 PE=4 SV=1
-VRIHAVSVNPVDTK..VR-.SNA--AVDAPRVLGWDASGVVDAVGEAVSLFRPGDAVYY
AGALTRPGTNAEFHLVDERLVGRKPATLDDAAAAALPLTAITAWELLFDRLGI.......
......AEGGG-.-EGQA.......LLVVGAGGGVGSILVQLARTLTKLT.VIGTASRPE
TQDWVHALGAHHVIDH...SQPLGEGLQRI....GIAQ.VQHVASLTH.TDQHFAQLVEV
LAPQGQLALIDDPA.T-LDAL.PLKRKSVSLHWELMFTRSLFETQDMIAQ.HHL
>tr|Q3KIJ6|Q3KIJ6_PSEPF/34-287 Zinc-containing alcohol dehydrogenase superfamily OS=Pseudomonas fluorescens (strain PfO-1) GN=Pf01_0666 PE=4 SV=1
-VEVKAISVNPVDTK..VR-.QNVAPEGGAAKVLGWDVAGVVKSVGSEVTLFKAGDKVFY
AGSIARAGGNSELHVVDERIVGHMPKTLGFAEAAALPLTAITAWELLFERLQI.......
......REGNTD.-EDQS.......LLIVGAAGGVGSILTQLASQLTGLK.VIGTASRPE
TRDWVTELGADLVIDH...SQPLSEELKRT....GVTH.VTHVASLTQ.TEQHLDQLVEA
LAPQGKLALIDDPK.A-LDVT.KLKRKSLSLHWEFMYTRSLFETPDMIEQ.HKL
>tr|Q485Y1|Q485Y1_COLP3/34-292 Oxidoreductase, zinc-binding OS=Colwellia psychrerythraea (strain 34H / ATCC BAA-681) GN=CPS_1391 PE=4 SV=1
-VKISAIAVNPVDYK..IR-.QNKPSETDEYKVIGWDAVGEIVAMGENATKFQLGDKVYY
AGDLTRQGSNAEYQLVDERIVGHKPKSLADVEAAALPLTTITAYEMLFEHLALp......
....kiMPDSSE.KSNYV.......ILVVGAAGGVGSILVQLAKAITGAT.IIATASRES
SKAWVEKLGAHHVVDH...TKPLKPQIDAL....NIGQ.VTHVASLNG.TESYFDTYIEL
LAPFGKIAMIDDPQ.KPLDVM.KLKFKSLSLHIEFMFARSMFNAVDIEEQ.SHL
>tr|Q48CZ8|Q48CZ8_PSE14/34-287 Oxidoreductase, zinc-binding dehydrogenase family OS=Pseudomonas syringae pv. phaseolicola (strain 1448A / Race 6) GN=PSPPH_463
-VEVKAISVNPVDTK..IR-.QNVQPEDGAPKVLGWDVAGVVKAVGSQVTLFKPGDKVFY
AGSLTRPGGNSELHVVDERIVGHMPKTLSFAHAAALPLTAITAWELLFERLQI.......
......AQQKGE.-GSHS.......LLIVGAAGGVGSILTQLARQLTTLK.VIGTASRPE
TESWVRELGAHEVLDH...SKPLSEELKRV....GLNQ.VTHVASLTQ.TEQHLDQLVEA
LKPQGKLALIDDPK.S-LDVS.KLKRKSLSLHWEFMYTRSMFETEDMIEQ.HNL
>tr|Q49ZD1|Q49ZD1_STAS1/34-286 Putative zinc-binding dehydrogenase OS=Staphylococcus saprophyticus subsp. saprophyticus (strain ATCC 15305 / DSM 20229) GN=SSP
-VRVKTISVNPVDTK..IR-.--KTPVEHAPRILGYDGVGIVEAVGPDVSHFNVGDEVYY
SGSPKYQGSNQVLQLVDERLVAKKPKNISNVEAASLPLTGLTAYETLFDAFKI.......
......SFNPEE.NKGKS.......ILIINGAGGVGSIATQIAK-HYGLN.VITTASREE
TINWSKDMGADIVLNH...KNDLAEEFKKY....EISE.VDYIFCTFD.TDMYYEKMIEL
VKPRGTIVTIVAFN.NKQDLN.LLKPKSITFTHEFMSARPIHETEDMQIH.RDY
>tr|Q4KIK8|Q4KIK8_PSEF5/34-287 Oxidoreductase, zinc-binding dehydrogenase family OS=Pseudomonas fluorescens (strain Pf-5 / ATCC BAA-477) GN=PFL_0788 PE=4 SV=1
-VAVEAVSVNPLDTK..VR-.AGQVAVPDEVRTLGWDASGVVRAVGSAVTLFAPGDAVFY
AGTFTRDGANAELHRVDERLVGHKPASLSFAQAAAMPLTSLTAWQLLFERLGR.......
......VPGDLA.-EQGT.......LLIVGGAGGVGSVLIQLARRLTAMT.VIATASRPD
SRQWCLDLGAHQVLDH...SRSLVEQLAAL....DLPP.VTHIAALTH.TQRHYADLARI
IVPHGHIALIDDHD.F-FDAV.PLKAKSVSLHWEMVFTRALFKTPDMIEQ.HHI
>tr|Q4KIS6|Q4KIS6_PSEF5/34-287 Oxidoreductase, zinc-binding dehydrogenase family OS=Pseudomonas fluorescens (strain Pf-5 / ATCC BAA-477) GN=PFL_0715 PE=4 SV=1
-VEVRAISVNPVDTK..VR-.QNVQPEGGAAKVLGWDVAGVVKAVGSDVSLFKVGDRVFY
AGSIARAGGNSELHTVDERIVGHMPKSLDFAAAAALPLTAITAWELLFERLQI.......
......SQEPAD.-KGQS.......LLIVGAAGGVGSILTQLARQLTGLK.VIGSASREQ
TQAWVRELGAHAVVDH...SQPLSAELQRI....GAGQ.VTHVASLTQ.TDAHLDQLVEA
LAPQGKLALIDDPK.S-LDVT.KLKRKSLSLHWEFMYTRSLFETADMQEQ.HVL
>tr|Q4UNN3|Q4UNN3_XANC8/35-285 Oxidoreductase OS=Xanthomonas campestris pv. campestris (strain 8004) GN=XC_4305 PE=4 SV=1
-VRIHAISVNPVDTK..VR-.ATA--PVEAPRVLGWDASGVVDAVGDEVTLFQPGDAVYY
AGALTRPGTNAEYHLVDERLVGRKPATLDDASAAALPLTAITAWELLFDRLGI.......
......VEGGG-.-AGQT.......LLVVGAAGGVGSILVQLARALTQLT.VVGTASRPQ
TQDWVYALGAHHVIDH...TEPLAAGLQRI....GIAQ.VQHVASLTH.TDQHFAQLVEV
LAPQGQLALIDDPA.T-LDAL.PLKRKSLSLHWELMFTRSLFATDDMIAQ.HHL
>tr|Q4ZYP4|Q4ZYP4_PSEU2/34-287 Zinc-containing alcohol dehydrogenase superfamily OS=Pseudomonas syringae pv. syringae (strain B728a) GN=Psyr_0658 PE=4 SV=1
-VEVKAISVNPVDTK..IR-.QNVQPEDGAGKVLGWDVAGVVKAVGSQVTLFKPGDKVFY
AGSLTRPGANSELHVVDERIVGHMPKTLSFAHAAALPLTAITAWELLFERLQI.......
......PQQKGE.-GAHS.......LLIVGAAGGVGSILTQLARKLTSLK.VIGTASRPE
TASWVSELGAHHVLDH...SKPLSEELKRV....GLNH.VTHVASLTQ.TEQHLDQLVEA
LKPQGKLALIDDPK.S-LDVS.KLKRKSLSLHWEFMYTRSMFETEDMIEQ.HNL
>tr|Q5FTP0|Q5FTP0_GLUOX/34-286 Putative oxidoreductase OS=Gluconobacter oxydans GN=GOX0476 PE=4 SV=1
-VEIRAVSVNPVDTK..LR-.-SMDPPGDEPRVLGYDAVGTVVATGGQVRGFRAGDRVFY
AGTANRQGSDARFQAVDERLIALAPKSLSDAEAAALPLTALTAWELLFDRLGV.......
......RLGEMD.-NPEA.......IMIVGGAGGVGSILTQIARRLTGLT.VIATASRPE
TTDWCLEMGAHHVIDH...RRPLDQELARI....GIPQ.VRYVAGLTA.SGEHRDAIVRS
LAPQGALALIDDPG.E-FDIM.PFKRKALSVHWEYMFARPMFETPDMPAQ.GRI
>tr|Q5HXU5|Q5HXU5_GLUOX/34-287 Putative oxidoreductase OS=Gluconobacter oxydans GN=GOX2594 PE=4 SV=1
-VEIRAVSVNPIDTK..VR-.SSATPEAGQWRVLGWDAAGVVVGTGPDVTDFSVGDEVFY
AGAINRPGTNAEFHLVDERIVGLKPRSLTWAEAAALPLTAITAWEMLFDRLDI.......
......RRIVPG.-TTPS.......ILIIGGAGGVSSIAIQLTKVLTDIT.VIATASRPE
TQDWVTSLGADYVIDH...SKPLAAQVAGL....PTGA.PGFVFSTTQ.TDRHLAEIVEL
LAPQGHFGLIDDPA.E-LNAV.PLKRKSLSLHWELMFTRSLFGTADISAQ.GKL
>tr|Q5NLU0|Q5NLU0_ZYMMO/34-288 Alginate lyase OS=Zymomonas mobilis GN=ZMO1696 PE=4 SV=1
-VEIKAVSVNPVDTK..VRQ.KMPPKTGEEWKILGWDAAGVVVETGRDAELFKVGDEVFY
AGAFDRSGSNAEFQLVDEQLVGQKPKSLNWAEAAALPLTTLTAWEVLFDRLNI.......
......NMPVAG.-MKPV.......ILIIGGGGGVSSIAIQLARQLSNAT.VIATASRPE
SREWVTEMGAHYVIDH...SKPLPAQIEAL....HLDV.PSFVFSTTH.TAQHFAESAEL
MAPQGRFALIDEPG.N-IDIA.LFQAKSLSLHYEFMFTRSMFKTADLSEQ.HRI
>tr|Q5R0E9|Q5R0E9_IDILO/34-287 NADPH:quinone reductase related enzyme OS=Idiomarina loihiensis GN=IL0700 PE=4 SV=1
-VKVKAVAVNPVDTK..IR-.MRM-APESGHKIIGWDAVGEVVSAGDKVTGFKTGDRVWY
AGDLTRPGCNAQLQTVDYRIVGKAPENLDDTQAAALPLTSITAWEILFDRLQV.......
......DKPSPH.-NKRT.......LLIIGGAGGVGSVLIQLAAQLTDVT.VIATASRAE
SQQWVKALGADHVINH...YDDLAEQIESV....GASP.VTDVACLTH.SEQYFAQCMKL
MAPQGRFCLIDDPS.ESIDIT.LMKQKSISLHWEFMFTRSMFTTADMIKQ.QEL
>tr|Q5WUN5|Q5WUN5_LEGPL/34-284 Putative uncharacterized protein OS=Legionella pneumophila (strain Lens) GN=lpl2133 PE=4 SV=1
-VEIKAVAVNPVDTK..VR-.RNVQPEPHQPKILGWDASGVVTEIGSEVTMFKPGDEVWY
AGDLTRPGSNCEFHLVDERIAAKKPKSLSFQEAAALPLTSLTAWELLFDRLQL.......
......SAE---.-DKGI.......LLITGAAGGVGSILVQLARQLTQLT.IIGTGARPE
SIQWILDNGAHHVIDH...TKDMKAQLQNL....HYSE.VDYVISLTH.TDQHAKSLVEV
LKPQGKFALIDDPQ.D-LDIK.LFKLKSISIHWEMMYTRSMFKTADMIKQ.HDI
>tr|Q5X377|Q5X377_LEGPA/34-284 Putative uncharacterized protein OS=Legionella pneumophila (strain Paris) GN=lpp2159 PE=4 SV=1
-VEIKAVAVNPVDTK..VR-.RNVQPEPQQPKILGWDASGVVTEIGSEVTMFKPGDEVWY
AGDLTRPGSNCEFHLVDERIAAKKPKSLSFQEAAALPLTSLTAWELLFDRLQL.......
......SAE---.-DKGI.......LLITGAAGGVGSILVQLARQLTQLT.IIGTGARPE
SIQWILDNGAHHVIDH...TKDMKAQLQNL....HYSE.VDYVISLTH.TDQHAKSLVEV
LKPQGKFALIDDPQ.D-LDIK.LFKLKSISIHWEMMYTRSMFKTADMIKQ.HDI
>tr|Q5ZTF4|Q5ZTF4_LEGPH/34-284 Zinc binding dehydrogenase OS=Legionella pneumophila subsp. pneumophila (strain Philadelphia 1 / ATCC 33152 / DSM 7513) GN=lpg2
-VEIKAVAVNPVDTK..VR-.RNVQPEPHQPKILGWDASGVVTEIGSEVTMFKPGDEVWY
AGDLTRPGSNCEFHLVDERIAAKKPKSLSFQEAAALPLTSLTAWELLFDRLQL.......
......SAE---.-DKGI.......LLITGAAGGVGSILVQLARQLTQLT.IIGTGARPE
SIQWILDNGAHHVIDH...TKDMKAQLQNL....HYSE.VDYVISLTH.TDQHAKSLVEV
LKPQGKFALIDDPQ.N-LDIK.LFKLKSISIHWEMMYTRSMFKTADMIKQ.HDI
>tr|Q6FC94|Q6FC94_ACIAD/34-287 Putative Zn-dependent oxidoreductase OS=Acinetobacter sp. (strain ADP1) GN=ACIAD1454 PE=4 SV=1
-VEVKAISVNPVDTK..VR-.KRAAAEAGQWKILGWDAAGVVVSVGDEVTEFKVGDEVWY
AGDLTRPGSNAQFQLVDARIVGHKPKRLSFAEAAAMPLTTITAWEMLFDRLKI.......
......EDPVPG.-GDRS.......ILIIGGAGGVGSITIQLLKAKSDLK.VIATASRAE
TQAWVKQLGADYVIDH...SKPLKAQMDEL....GLKA.PSYVFSTNY.TDQYMEQIAAL
TAPQGRLGLIDDPA.E-LSIS.PLKTKSISLHWEFMYTRSMYQTEDIAQQ.REL
>tr|Q6LQB0|Q6LQB0_PHOPR/34-305 Putative alcohol dehydrogenase, zinc-containing OS=Photobacterium profundum GN=PBPRA2118 PE=4 SV=1
-VNVNAISVNPVDTK..IR-.RNAQPNEGEHKILGWDAVGEIVAIGGDVEHYKVGDKVWY
AGDITRQGTNAEYHLVDERIVGKQPLTLSNTEAAALPLTAITAWELLFDRLGFdrlgfnv
tshvssDQEANE.ANKPTd....trLLIVGASGGVGSILTQLAVKLTNAT.VIGTASRKE
SQAWVTSLGADYVIDH...SKSLTEELTRI....GISD.VTHVISLTH.TDKHFDEIVEA
LAPQGQLALIDDPQ.EPIDIM.KLKRKSLSLHWELMFTRSMFQTADMDKQ.RQL
>tr|Q6N4W0|Q6N4W0_RHOPA/34-287 Putative alginate lyase OS=Rhodopseudomonas palustris GN=RPA3223 PE=4 SV=1
-VSVKAISVNPVDFK..VR-.KRAAPPAGEPKILGYDAAGVVEAVGAEVTLFKPGDEVFY
AGSIQRPGTNAEQHLVDERIVGRKPKTLSFAQAAALPLTSITAWELLFDRLGV.......
......VPSKAF.-DPRT.......LLIVGGAGGVGSILIQLARRLTGLT.IIATASRPE
TQAWCLDLGAHAVIDH...SQPMKPQVEAL....KLPP.VALIASLTG.TEGHFAGLIDI
LAPQGKIGLIDDPA.T-LNPM.LLKPKSASLHWEAMFARSSYQTADMIAQ.HDL
>tr|Q7NIC3|Q7NIC3_GLOVI/34-287 Gll2260 protein OS=Gloeobacter violaceus GN=gll2260 PE=4 SV=1
-VEVKAISVNPVDTK..VR-.RGTAPPEGQIKVLGWDASGVVRAVGPEVSLFRPGDAVWY
AGSIVRPGTNSELHTVDERIVGRKPASLDFARAAALPLTTITAWELLFDRLQV.......
......ARDRTG.-RGET.......LLIVGAAGGVGSILTQLARQLTGIT.VIGTASRPE
TRKWVQDLGAHHVIDH...SRPLVEQLQRL....GIPQ.VSYVASLTQ.TDTHYAQLVEA
LAPQGRLALIDDP-.GPLDVT.LLKRKSLSLHWELMFTRSLFTTADLIEQ.HRL
>tr|Q7NXJ6|Q7NXJ6_CHRVO/34-287 Probable oxidoreductase OS=Chromobacterium violaceum GN=CV_1630 PE=4 SV=1
-VEVQAISVNPVDVK..VR-.ANMAPEAGQPKVLGWDVAGVVRAVGAKTTLFQPGDRVWY
AGALQRPGANSELHAVDERIVGRMPDSLDFETAAALPLTAITAWELLFDRLQV.......
......LANGQP.-AGRK.......LMIVGAAGGVGSIMIQLARQLTGLT.VIATASRPE
TQAWVRELGAHHVIDH...SQPLSRELKRI....GIES.VDYVASLNQ.TDAHFGEIVES
LAPQGKLALIDDPA.A-LDAR.PLKVKSISLHWEFMYTRSMFATDDQIEQ.HKL
>tr|Q889J5|Q889J5_PSESM/46-299 Alcohol dehydrogenase, zinc-containing OS=Pseudomonas syringae pv. tomato GN=PSPTO0754 PE=4 SV=1
-VEVKAISVNPVDTK..IR-.QNVQPEDGAAKVLGWDVAGVVKAVGSQVTLFKPGDKVFY
AGSLTRPGGNSELHVVDERIVGHMPKTLSFAHAAALPLTAITAWELLFERLQV.......
......AQRKGE.-GSQS.......LLIVGAAGGVGSILTQLARQLTSLK.VIGTASRAE
TESWVRELGAHEVLDH...SKPLSEELKRV....GLDQ.VTHVASLTQ.TEQHLDQLVEA
LRPQGKLGLIDDPK.A-LDVS.KLKRKSLSLHWEFMYTRSMFETEDMIEQ.HNL
>tr|Q88IP6|Q88IP6_PSEPK/35-285 Alcohol dehydrogenase, zinc-containing OS=Pseudomonas putida (strain KT2440) GN=PP2953 PE=4 SV=1
-VEVKAVSVNPVDTK..VR-.AGT--FTGEPKILGWDAAGVDREVGRQVTLFKPGDQVYY
AGSIARPGSYSEYHLVDERIVGHQPRSLGAAQAAALPLTAITAWELLFDRLGI.......
......AEGGG-.-EGDA.......LLIVGAAGGVGSMLVQLARQLTRLT.VIGTASRAE
TSNWVRELGAHHVIDH...SAPLQGQLQAL....GIES.VSHVASLTH.TDQHFAQLVEV
LRPQGRLGVIDDPQ.T-LDVM.PLKRKSLSLHWELMFTRSLYETDDMVRQ.HEL
>tr|Q88WU3|Q88WU3_LACPL/34-292 Oxidoreductase OS=Lactobacillus plantarum GN=lp_1521 PE=4 SV=1
-VQVQAVAVNPVDVS..VR-.KTGHEHRMRPKILGWDATGIVTAVGEAVTLFQPGDHVFY
AGSFRRPGCDSAYHLVDERLVGHAPATLTTAARAAMPLTSLTAYEALFEQLHIpf.....
....dpAKPNSE.KCNQT.......ILIINGAGGVGSIATQLAK-LAGLT.VISSASRPE
SIAWTQQHGADLVVNH...HHDLVSEVHAL....GIKD.VDYILGLSD.LDSHWNEICTL
IKPGGHIASITENR.RPIDLK.KLTKKRGTFAWEWMYSKSYYHTADMISQ.HDI
>tr|Q89JB2|Q89JB2_BRAJA/34-287 Zinc-binding dehydrogenase OS=Bradyrhizobium japonicum GN=blr5371 PE=4 SV=1
-VAVKAISANPVDYK..VR-.KRAVPPEGETKILGYDAAGVVDAVGPEVTLFKPGDEVFY
AGSILRQGTNAEFHLVDERIVGNKPKRLSFAQAAALPLTSITAWELLFDRLGA.......
......VPGKSV.-DPRT.......LLITGGAGGVGSILIQLARRLTGLT.VLATATRPE
SQEWCLDLGAHAVIDH...GKPMKEQIEKL....KLPP.VALVASLTF.TDQHYKAIAEF
MAPQGRFGLIDDPP.E-FTMS.TFKGKAISVHWESMFTRSSFQTPDMIAQ.HHL
>tr|Q8EJR1|Q8EJR1_SHEON/31-285 Alcohol dehydrogenase, zinc-containing OS=Shewanella oneidensis GN=SO_0401 PE=4 SV=1
-VEVKAISVNPVDTK..IR-.ASSSAPAGEYKILGWDAVGVVKAIGDKVSLFKVGDEVWY
AGDISRSGSYAEYQLVDERIVAHKPQTLSYAQAAALPLTSITAWELLFDRLGL.......
......PQDGSA.-TDAR.......ILIIGAAGGVGSIITQLAVKLTGAE.VIGTASRPE
SATWVQTLGADVVINH...NQPLSQELAKL....DIAD.VTHVISLTQ.TDKHFDEIVKV
LRPQGKLALIDDPV.GPLDVM.KLKRKSLSLHWELMFTRSLYQTEDMIAQ.HHL
>tr|Q8NLD8|Q8NLD8_CORGL/45-288 NADPH:quinone reductase and related Zn-dependent oxidoreductases (PUTATIVE QUINONE OXIDOREDUCTASE) OS=Corynebacterium glutamicu
-VHIEAVSINPVDTK..VR-.MRA-GKQKHPKILGFDAAGEVVAVGSQVTLFNVGDKVFY
AGSNQRPGSNAEYQVVDERLVGHAPQSLGAHDAAALPLVALTAWESLFDRLGV.......
......TQS---.-TTGT.......LLVLGGSGGVPSALIQLARALTGLK.VVATASRPE
SQEWVTKLGAHEVIDH...SKDLSEQISD-....----.VDFVFSSWT.T-GREVELATL
MKPQSHLVLIDDPV.DP-NLG.AFKQKAIALHWEFMFTRAMFNTPDMGEQ.GKI
>tr|Q8P362|Q8P362_XANCP/35-285 Bifunctional oxidoreductase/alginate lyase OS=Xanthomonas campestris pv. campestris GN=XCC4216 PE=4 SV=1
-VRIHAISVNPVDTK..VR-.ATA--PVEAPRVLGWDASGVVDAVGDEVTLFQPGDAVYY
AGALTRPGTNAEYHLVDERLVGRKPATLDDASAAALPLTAITAWELLFDRLGI.......
......VEGGG-.-AGQT.......LLVVGAAGGVGSILVQLARALTQLT.VVGTASRPQ
TQDWVYALGAHHVIDH...TEPLAAGLQRI....GIAQ.VQHVASLTH.TDQHFAQLVEV
LAPQGQLALIDDPA.T-LDAL.PLKRKSLSLHWELMFTRSLFATDDMIAQ.HHL
>tr|Q8PEK0|Q8PEK0_XANAC/35-285 Oxireductase OS=Xanthomonas axonopodis pv. citri GN=XAC4349 PE=4 SV=1
-VRIHAVSVNPVDTK..VR-.SNA--AVDAPRVLGWDASGVVDAVGEAVSLFRPGDAVYY
AGALTRPGTNAEFHLVDERLVGRKPATLDDAAAAALPLTAITAWELLFDRLGV.......
......AEGGG-.-EGQA.......LLVVGAAGGVGSMLVQLARTLTKLT.VIGTASRPE
TQDWVHALGAHHVIDH...SQPLSEGLQRI....GIAQ.VQHVASLTH.TDQHFAQLVEV
LAPQGQLALIDDPA.T-LDAL.PLKRKSLSLHWELMFTRSLFETEDMIAQ.HHL
>tr|Q92R74|Q92R74_RHIME/34-287 Putative oxidoreductase transmembrane protein OS=Rhizobium meliloti GN=R01036 PE=4 SV=1
-VEVRAVSVNPVDTK..VR-.AGVQPEPEQLKVLGWDAAGVVKAVGPKVTLFKPGDEVFY
AGAIDRPGTNAELHLVDERIVGRKPQSLDFAAASALPLTAITAWETIFDRLRV.......
......NDPVPG.-AANA.......VLIIGGAGGVGSIAIQLLRALTNVT.VIATASRAE
TREWALKLGAHHVLDH...SRPLAAEIEQL....ALGA.PAFVFSTTN.TDKHVDEIVKL
IAPQGRFALIDDLA.V-LDVT.PFKRKSVSIHWEMMFARPLFGTPDMIEQ.HNL
>tr|Q985B6|Q985B6_RHILO/60-314 Alginate lyase OS=Rhizobium loti GN=mlr7750 PE=4 SV=1
-VEVKAISVNPVDTK..IR-.RSAKPEAGSWRVLGWDAAGRVVATGQDASLFKPGDDVFY
SGALAPQGTNAEFHLVDERLVGRKPSSLDYAQAAALPLTAITAFEALFDRLDV.......
......KKPVVG.-AANA.......ILIIGGAGGVGSIAVQLARQLTDLT.VIATASRPE
TRDWVLGLGAHHVIDH...SKPLAAEVAAL....GIGA.PAFVFSTTN.TDRHLAEIAEL
IAPQGRFGVIDDPQ.T-LDIS.PFKRKSVSVHWELMFTRSLFETQDMAAQgGHL
>tr|Q9CHL2|Q9CHL2_LACLA/29-280 Quinone oxidoreductase OS=Lactococcus lactis subsp. lactis GN=qor PE=4 SV=1
-IKVEAISINPVDTK..VR-.KGIKGNLAEPKILGWDGLGTVVELGSETKLFKVGDKVFW
AGDVTRSGSNAEFQAVDERIVGFAPKNLTKEKAVAMPLTSLTAYELLFEKLEV.......
......TDKS--.-KGKS.......LLIINGAGGVGSVAIQMAK-NAGLT.VIATASNPQ
AIEWVKNFGADYTVNH...HEKLVPQVHEL....GFKF.VDYILILNA.VVEHMPAVNEL
IAPQGSIANIVEPG.QAINLD.QLAHKSARFNFEWMFTKVVSNTSDLQSQ.HDI
>sp|Q5HM44|ZDH1_STAEQ/34-286 Zinc-type alcohol dehydrogenase-like protein SERP1785 OS=Staphylococcus epidermidis (strain ATCC 35984 / RP62A) GN=SERP1785 PE=
-VKVQSISVNPVDTK..QR-.--TMPVDKAPRVLGFDAVGVIEKIGDQVSMFQEGDVVFY
SGSPNQNGSNEEYQLIEEYLVAKAPTNLKSEQAASLPLTGLTAYETLFDVFGI.......
......SKEPSE.NKGKS.......LLIINGAGGVGSIATQIAK-FYGLK.VITTASRED
TIKWSVNMGADVVLNH...KKDLSQQFKDN....HIEG.VDYIFCTFD.TDMYYEMMVNL
VKPRGHIATIVAFN.SQQDLN.LLKSKSVTFTHEFMFSRPLHHTDDVIKH.HEY
>sp|Q8CRJ7|ZDH1_STAES/34-286 Zinc-type alcohol dehydrogenase-like protein SE_1777 OS=Staphylococcus epidermidis (strain ATCC 12228) GN=SE_1777 PE=3 SV=1
-VKVQSISVNPVDTK..QR-.--TMPVDKVPRVLGFDAVGVIEKIGDQVSMFQEGDVVFY
SGSPNQNGSNEEYQLIEEYLVAKAPTNLKSEQAASLPLTGLTAYETLFDVFGI.......
......SKEPSE.NKGKS.......LLIINGAGGVGSIATQIAK-FYGLK.VITTASRED
TIKWSVNMGADVVLNH...KKDLSQQFKDN....HIEG.VDYIFCTFD.TDMYYEMMVNL
VKPRGHIATIVAFN.SQQDLN.LLKSKSVTFTHEFMFSRPLHHTDDVIKH.HEY
>tr|A7KGA3|A7KGA3_KLEPN/15-268 Putative alginate lyase OS=Klebsiella pneumoniae PE=4 SV=1
-IRVRAVAVNPRDLK..SR-.RNISPSAGNPVVMGYDASGVVEATGPEMTLFRPGDHVFY
AGVLDRQGANAEFQLVDERITGIKPAALSFEAAASVPLTGLTAWEMLFDRLQL.......
......SVNGD-.-ADQT.......LLMLGGAGGVPCMAIQLARTLSRVN.IIGTASRQE
SVRAVRGFGAHYVLDH...SCALAPQVASL...aGLPP.ITRIFSTYT.TPSAWENMAEI
IAPQGRIGLIDDP-.EPLDLR.LIKFKSVSVHWEAMFTRPMHATADMSKQ.HDI
>tr|A0R2M2|A0R2M2_MYCS2/37-283 Zinc-binding alcohol dehydrogenase family protein OS=Mycobacterium smegmatis (strain ATCC 700084 / mc(2)155) GN=MSMEG_5164 PE=4
-VRVEAVSVNPVDIK..RR-.RSL-SPSAEPTILGFDAAGVVEAVGSEVTTLSVGDEVWY
AGDVSRPGTNAQLHAVDERIVARKPRSLSFRDAAALPLTTITAWETLFERFNL.......
......TAD---.-SRGD.......LLVLGAAGGVGSVMIQLAKKLTGVR.VIATASRDE
SRQWARDLGADEVIDH...HD-LRTQALDV....APDG.VDYLFTPFS.A-GNVDVFADI
VRPFGHITAIDEPE.G-LDLV.GLKTKSIAWHWELMFTRPLTGY-DIAAQ.QRL
>tr|A4QI46|A4QI46_CORGB/45-288 Putative uncharacterized protein OS=Corynebacterium glutamicum (strain R) GN=cgR_2892 PE=4 SV=1
-VHIEAVSINPVDTK..VR-.MRA-GKQKHPKILGFDAAGEVVTVGSQVTLFNAGDKVFY
AGSNQRPGSNAQYQVVDERLVGHAPQSLEPHDAAALPLVALTAWEALFDRLGV.......
......TQS---.-STGT.......LLVLGGSGGVPSALIQIARALTGLK.VVATASRPE
SAEWVTKLGAHEVIDH...SKDLSEQISD-....----.VDFVFSSWT.T-GREVELATL
MKPQSHLVLIDDPV.DP-NLG.AFKQKAIALHWEFMFTRAMFNTPDMGEQ.GKI
>tr|A6TI31|A6TI31_KLEP7/33-286 Putative alginate lyase OS=Klebsiella pneumoniae subsp. pneumoniae (strain ATCC 700721 / MGH 78578) GN=KPN78578_47910 PE=4 SV=1
-IRVRAVAVNPRDLK..SR-.RNISPSAGNPVVMGYDASGVVEATGPDVTLFRPGDHVFY
AGVLDRQGANAEFQLVDERITGIKPAALSFEAAASVPLTGLTAWEMLFDRLQL.......
......SVNGD-.-ADQT.......LLMLGGAGGVPCMAIQLARTLSRVN.IIGTASRQE
SVRAVRGFGAHYVLDH...SCALAPQVASL...aGLPP.ITRIFSTYT.TPSAWENMAEI
IAPQGRIGLIDDP-.EPLDLR.LIKFKSVSVHWEAMFTRPMHATADMSKQ.HDI
>tr|B1MZ56|B1MZ56_LEUCK/52-304 NADPH:quinone reductase OS=Leuconostoc citreum (strain KM20) GN=LCK_00981 PE=4 SV=1
-VKLSASAVNPVDTK..MR-.AGY-QLDGTFRILGFDAVGTVVAVGTEVSLFSVGDKVYY
AGAQNKSGANAEYQVVHEQLVGHAPTGLTDAEIAAMPLTSITASEILHEALGY.......
......EVKKNS.AAGKS.......ILIINGAGGVGSVLIQLAK-YMGMT.VITTASKPA
SIAWVKSMGADYILDY...HQDLYAQLCGI....QYEQ.VDDIAILQD.TNTYWPLVTKV
IKPFGRIASIVETT.APIDMG.PLKNIGAQFSWVFMFAKANYGV-NMASQ.GEA
>tr|Q03WY5|Q03WY5_LEUMM/52-304 NADPH:quinone reductase related Zn-dependent oxidoreductase OS=Leuconostoc mesenteroides subsp. mesenteroides (strain ATCC 8293
-VKVLASSVNPVDTK..MR-.ANY-THDGVFRILGFDAVGVVVEVGQNVQHFSVGDKVYY
AGAQLKPGSNADLQVVHEALVGHAPTSLSDEEIAAMPLTSITAYEILHEALCY.......
......DLEENS.ALGHT.......ILIVNGAGGVGSVLIQLAK-YIGMT.VITTASRTE
SVTWVKSLGADYILDY...HQDLNEQMRKI....QHDK.VDNIAILQN.TDYYWPLATAV
IKPFGRIASIVETT.EPIDMG.PLKNIGAQFSWVFMFAKGNYGV-NMQSQ.GNA
>tr|Q15PC9|Q15PC9_PSEA6/34-287 Alcohol dehydrogenase, zinc-binding OS=Pseudoalteromonas atlantica (strain T6c / BAA-1087) GN=Patl_3759 PE=4 SV=1
-VKIHAVSVNPADSA..AR-.KMMADPEGGYTVIGYDGAGVVEAIGDDVTLFEVGDEVYY
SGTIDRLGTNAEFHLVDERIVGHKPTSISHAEAAALPLTTLAAWEGIFDRLDV.......
......NRPVPE.-GNNL.......ILVIGGSGGVGTIAIQMLRAITNLT.IISTASTPE
TTAWVKKLGAHHVINH...HEPIAAQVTAL....GFGA.PGFVLSTNG.TAGHIPQIAEL
IAPQGRFTPVDAAG.A-VDLQ.PFGMKSVSINNFTMFTRPLFHTPDMRVQ.GEI
>tr|Q4L864|Q4L864_STAHJ/34-286 Similar to arginate lyase OS=Staphylococcus haemolyticus (strain JCSC1435) GN=SH0852 PE=4 SV=1
-VKIQSISVNPVDTK..QR-.LMD--VSKAPRVLGFDAIGVVESVGNEVTMFNQGDIVYY
SGSPDQNGSNAEYQLINERLVAKAPKNISAEQAVSLPLTGITAYETLFDVFGI.......
......SRNRNE.NEGKT.......LLIINGAGGVGSIATQIAK-AYGLR.VITTASRNE
TIEWTKKMGADIVLNH...KESLLNQFKTQ....GIEL.VDYVFCTFN.TDMYYDDMIQL
VKPRGHIATIVAFE.NDQDLN.ALKPKSLSFSHEFMFARPLNQTDDMIKH.HEY
>tr|Q6A5L5|Q6A5L5_PROAC/34-284 Zinc-binding dehydrogenase OS=Propionibacterium acnes GN=PPA2245 PE=4 SV=1
-VEVQAVSVNPIDIK..LR-.KEA-GTLSHPRVLGFDAASVVRAAGSEVNGFSVGDEVWH
SGNRDRPGTYSQFTLVDSRIVSKRPPSLSIAEAASLPLTALTSWEALIDHIRL.......
.....gTPEER-.-SNKA.......FLMIGGAGGVGSAAIQLARAITSGP.VVATSSRPE
SAQWCQDMGATGIINH...REPLAPQVNDF....GITG.FDGILSAYT.PPA--STLAEI
IAPFGHLVMIDGTD.S-FDLM.AFKSKSLTVTSESMFSRPQFATPDVAEQ.GRA
>tr|Q88UV7|Q88UV7_LACPL/36-289 Oxidoreductase OS=Lactobacillus plantarum GN=lp_2346 PE=4 SV=1
-VAVLATAVNPIDTK..QR-.QGQSPV-TTPRILGFDAVAKVLAVGEAVTTIMTDDVVYY
AGAVDRPGSDAQYQLVDERLVACAPKTWSPAQSAGLPLTTLTAWEALFEKLPF.......
......TAAADA.NLGQS.......VLIINGAGGVGSMAIQLAK-WAGLQ.VITTTGKPE
TTEWVKRLGADIVLDY...HQDLGSQLAAA....GLQA.VDHAILLHS.TDQYLPLVTPL
VRPLGTIVAVVTNQ.HPLPMA.LLKPKSLNFAWEFMFTKANYQLPSMATQ.GSI
>tr|Q8FLN0|Q8FLN0_COREF/41-284 Putative oxidoreductase OS=Corynebacterium efficiens GN=CE2838 PE=4 SV=1
-VEIAAVSINPVDTK..VR-.MRV-GKQDTPKILGYDAAGTVVAVGSGVSLFRPGDTVFY
AGSNQRQGTNARFHLVDERLVGHAPGSVDATHAAALPLVFLTAWEALFDRLPV.......
......TQS---.-TTGT.......LLVLGGAGGVPSALIQLARALTNLR.VVATASRPE
STRWVREMGAHDVIDH...HHDLREQISG-....----.VDFVFSSWT.T-GREEELTAV
MSPQSHLVLIDDPL.NP-NLG.AFKQKSIAVHWEFMFTRAMFATPDMAVQ.GQI
>tr|A2R3U8|A2R3U8_ASPNC/32-285 Remark: this ORF is a putative alginate lyase by homology. OS=Aspergillus niger (strain CBS 513.88 / FGSC A1513) GN=An14g05550 
-VRIKGVAVNPVDTK..VRN.DYYDRVPRPFQITGYDASGIVEATGSQCSLFNVGDEVYY
SGSPIRQGSNAEYQLVDERSVGRKPKSLDFVESAAMPLTYITAYEALVERLEI.......
......EKE---.-EKAA.......LLIINGAGGVGAMATQIARVVLDLPvVITTASRPE
TIQFTKDMGATHVVNH...REDVASQIEKL....NLEVpLKYIFITHS.TDQYMDTCARV
CAPFGKVCSIVQGQ.AKMYGT.EFMSKSLTFVWCLLGTKPYHKV-DVESH.HRI
>tr|A4VDT7|A4VDT7_TETTH/37-296 Alcohol dehydrogenase OS=Tetrahymena thermophila SB210 GN=TTHERM_00189479 PE=4 SV=1
-IRVEAISINPLDYKwaQHM.RTQNISESSPAIFGYDASGVVVQTGSDCRLFKVGDQVIY
SGDFTKLGSNSNYQIVDERLAGKKPQKLTHPEAAAIPLVALTAYEALVEELGI.......
.....lEINKIQ.NQSKK.......ILIVGGAGGVGSIAIQIAKKILGLT.VITTASRVE
TINFCKKMGADYVINH...QNALAEELKKI....NIES.LDYIFNTVDmTQQYFNQFTPL
IKPFGHIVGIVGFE.QPLNIQ.GLFLKRARLSVECIFTRAIFQV-EPERQ.NQI
