# Supplementary material for: Subdivision of the MDR superfamily of medium-chain dehydrogenases/reductases through iterative hidden Markov model refinement
Source: BMC Bioinformatics. 2010 Oct 27;11:534. doi: 10.1186/1471-2105-11-534 (PMC2976758; doi:10.1186/1471-2105-11-534)
Supplement: Additional file 4 — MDR family alignment figures. Illustrations showing the mafft MSAs from Additional file 3: mdr-sequences. Red sequence identifiers denote sequences from UniProtKB/TrEMBL, while blue correspond to sequences from Swiss-Prot. The position cscores are shown in a bar plot under the MSA. Positions that contain gaps in over 90% of the sequences have been removed from the alignment in order to increase readability. [file 1471-2105-11-534-S4.ZIP › mdr/MDR018.seed]

>tr|A0HE54|A0HE54_COMTE/33-299 Alcohol dehydrogenase, zinc-binding OS=Comamonas testosteroni KF-1 GN=CtesDRAFT_3770 PE=4 SV=1
RIHASSLNYHDLG-------------------VVRR----------PGAAA---------
-DG---RIPMADGAGLVTAVG-------AGVK-----------EFAAGDAVVSTFFPQWL
SGRH--VPSD-FQ---LVPG-DGVDGFAREFVNLPATSFTHAPKGWSHAEAATLTTAGLT
AWRALVVD--GH-L--------------K-AGD----TVLVLGTGGVSIFALQM------
---------------ARSMGATVIATTSSAAKAEQLK-ALG-AD------LVINYKEQPE
WGDAVLAAT-GGR-GADIVVEVGGPGTLPQSIRACAVGGHIALIGVLTGFA-G-AV----
--PTVEMMRKQQTLKGLIVGS----REQQQDMVRALEN
>tr|A0Y7U9|A0Y7U9_9GAMM/32-298 Probable NADPH quinone oxidoreductase OS=marine gamma proteobacterium HTCC2143 GN=GP2143_13146 PE=4 SV=1
ELKASSLNYHDYI-------------------VAIG----------GIPTP---------
-DG---RIPMSDGAGTVVGIG-------AGVN-----------DFSVGDNVVSTFFPNWV
SGDP--SLLK-SS---VVPG-DSSDGYAREYVCAAETSFTKAPTGYSHQEAATITCAGVT
AWRGLIVQ--GQ-V--------------K-SGD----CVLVQGTGGVSIYTLQL------
---------------AKMAGATVIATSSSGEKMERLK-DMG-AD------HVINYKETPK
WGKAVKEWT-GGR-GVDHIVEVGGPETLGQSIFACKMGGHIALVGVLTGVS-G-NV----
--PTAALFQNQVTVSGISVGS----RQDQQDMVRALDA
>tr|A0Z5W3|A0Z5W3_9GAMM/31-298 Alcohol dehydrogenase (NADPH quinone oxidoreductase) OS=marine gamma proteobacterium HTCC2080 GN=MGP2080_13403 PE=4 SV=1
RLKAASLNPRDSQ-------------------IIAG----------QFTTA-VD------
-FP---LTPLSDGAGTVIAVG-------AAVT-----------RFDVGDNVTTLFFPNWY
SGEA--TAGE-RA---VSTG-LEVSGSAREAGIFHEDSLALSAPHLSAAEAACYPCAGLT
AWSALFDK--SS-V--------------T-EGS----WVLIQGTGGVATMGIQL------
---------------AKAAGAHVIVISSSDDKLKKAE-ALG-AD------HLINYVTTPE
WGARAFELS--GH-GVDAVLEIGGNATLENSLNAIRHGGHINIIGYMAGID-M-GI----
--TVFPLIIKNANLHGIGTGN----RDSYECLMNFVAD
>tr|A3EQ93|A3EQ93_9BACT/34-302 NADPH quinone reductase OS=Leptospirillum sp. Group II UBA GN=UBAL2_82410404 PE=4 SV=1
RMRYASLNFRDLR-------------------IFRG----------QYRPA-LP------
-LP---VVPLSDGCGIVEATG-------EHVR-----------HFLPGDRVATTFFQEVS
SGGS--PDSS-SR---VTLG-CERDGVLSEWVTVPQSGLVPVPAHLSDSEASTLICAGLT
AWNALMEG--DP-V--------------R-PGE----TVLIQGTGGVSIFALQF------
---------------ARLSGCRTIVLSRHEEKLERAR-KLG-AS------ETINTRACPE
WEKEVLKRT-GGR-GVDRVIEVTGGESLPRSLEATRTGGQIQVIGVLSGVE-S-RV----
--SLLPVLMKEIRLRGLLVGD----RPMFLRMNRAVEA
>tr|A3JFK2|A3JFK2_9ALTE/33-299 Alcohol dehydrogenase, zinc-containing OS=Marinobacter sp. ELB17 GN=MELB17_06189 PE=4 SV=1
RIHACSLNYHDYA-------------------VVVG----------AISTE---------
-DQ---RIPMADGAGVVEAIG-------EGVS-----------EFKVGDHVVSTFFPEWL
NGPA--PIDN-FR---TTPG-DGQDGYAREQVVRSTNWFTHAPRSYTHAEAATLTTAGLT
AWRALVVN--GG-L--------------K-AGD----TVLTLGTGGVSVFALQF------
---------------AKMMGARVISTSSSDEKLERLT-ALG-AD------HTINYKTTSA
WGAKVQELT-NGV-GVDHVIEVGGPGTLPESIDAVRIGGHIALIGVLTGRA-G-DI----
--PTAKLMAKQARLQGLIVGS----RTHQQEMIRAIEV
>tr|A3JJT7|A3JJT7_9ALTE/113-381 Alcohol dehydrogenase (NADPH quinone oxidoreductase) OS=Marinobacter sp. ELB17 GN=MELB17_05344 PE=4 SV=1
KIQAVSFNYRDLE-------------------IING----------IYSEA-FQ------
-PG---LVPFSDGAGEVIEVG-------EGVS-----------LLQPGDRVVTSFWQSWA
SGEL--KYAR-SP---KALG-GHRDGVLSDYTVLDESGLVKIPDEISLAEAATFPCAGVT
AWQALVVK--GQ-I--------------K-AGE----WVLIQGTGGVSTFALQI------
---------------AKMHGARTILLSSSDKKRASME-KMG-AD------HTINYIDCPD
WETAVRDFT-NGI-GVDHVVETGGPSTFEKSLKSIRMGGQVYVIGYKGGKG-G-DI----
--NPLLILANQAEVKAIGVGP----TSSLTQILNAYQA
>tr|A3VNJ1|A3VNJ1_9PROT/33-299 Oxidoreductase, zinc-binding dehydrogenase family protein OS=Parvularcula bermudensis HTCC2503 GN=PB2503_01542 PE=4 SV=1
RIEASSLNFHDYS-------------------VVKG----------MLPTE---------
-DG---RIPLSDGAGTVEAVG-------EGVT-----------SLSVGDQVVSVFFPHWQ
DGAP--AIGD-FS---TTPG-DGVDGYARTIVNRPATWFTKTPKGWSAAESATLTTAGLT
AWRALFVD--GS-L--------------K-AGD----TLLCLGTGGVSIFALQF------
---------------AKAVGARVAMTSSSDEKLAKTE-EMG-AD------FTVNYKSNEK
WGKAVAQWT-GGT-GVDHVIEVGGPATLSQSITATRIGGHIHLIGVLTGIQ-G-EI----
--PTANMMRKQITLQGLIVGN----HRQQRDMIKAIDA
>tr|A3WK06|A3WK06_9GAMM/37-303 Probable NADPH quinone oxidoreductase OS=Idiomarina baltica OS145 GN=OS145_01637 PE=4 SV=1
RVKASSLNFHDYG-------------------VAAG----------FIPTE---------
-DG---RIPMSDGAGVVEAVG-------EGVE-----------EFAVGDPVVSTFFPYWQ
SGPA--PVGD-FK---QTPG-DGIDGYAREVVVRPAHFFTHQPKGYSHAESATLTTAGLT
AWRALVVD--GG-I--------------K-PGN----SVLVLGSGGVSVFACQL------
---------------AKSLGATVFATSSSNDKLEKYK-ALG-AD------HLINYKEDPE
WGKTVRKLT-DGR-GVDHVIEVGGPGTLPQSINAVAIAGHIALIGVLTGSA-G-EV----
--PTAKLMAKQARLQGLIVGS----CDDQKDFVRALEA
>tr|A4A7Y9|A4A7Y9_9GAMM/39-303 Zinc-containing alcohol dehydrogenase superfamily protein OS=Congregibacter litoralis KT71 GN=KT71_14479 PE=4 SV=1
RVQASSLNYHDYL-------------------VAAG----------LLPVD---------
-DH---RIPMSDGAGEVTAVG-------EGVT-----------DYAVGDRVMSCFFPNWE
DGGA--TLEG-LL---GVPG-DHVDGFASETVTMAASAFSPMPGHMSFAEAATLPCAGLT
AWRALVEE--TS-L--------------Q-EGE----WVLVQGTGGVSIFAMQI------
---------------ARHLGCKVLATSSSEAKLQKLK-ELG-AD------EVINYREEPE
WGRRAAELT-G---GVSLVVEVGGPGTVTQSVRALRVGGAISMIGVLTGIS-G-DV----
--PLAEFFQRNATMSGITVGS----RQHQANMTKAFED
>tr|A4MEB0|A4MEB0_BURPS/103-369 Oxidoreductase, zinc-binding dehydrogenase family OS=Burkholderia pseudomallei 305 GN=BURPS305_3932 PE=4 SV=1
RIHASSLNYHDLG-------------------VVTG----------RLNPA---------
-DK---RIPMSDGAGVVEAIG-------EGVT-----------EFAPGDAVVSTFFPYWL
DGGP--TVAD-FA---TVPG-DGVDGYARESVVRPAHWFTHAPQGYTHEQAATLTTAGLT
AWRALVVD--GG-L--------------K-AGD----SVLVLGTGGVSIFALQF------
---------------AKRMGATVIATSSSDEKLERAR-ALG-AD------HVVNYRRDAN
WAAKVLALT-NGR-GVDHVIEVGGPDTLPQSIQACRIGGHIALIGVLTGIA-G-PV----
--PTVALMARQQNLQGLIVGS----RRHQIDMVRAIDA
>tr|A5J7U3|A5J7U3_BURMA/33-299 Oxidoreductase, zinc-binding dehydrogenase family OS=Burkholderia mallei FMH GN=BMAFMH_0238 PE=4 SV=1
RIHASSLNYHDLG-------------------VVTG----------RLNPA---------
-DK---RIPMSDGAGVVEAIG-------EGVT-----------EFAPGDAVVSTFFPYWL
DGGP--TVAD-FA---TVPG-DGVDGYARESVVRPAHWFTHAPQGYTHEQAATLTTAGLT
AWRALVVD--GG-L--------------K-AGD----SVLVLGTGGVSIFALQF------
---------------AKRMGATVIATSSSDEKLERAR-ALG-AD------HVVNYRRDAN
WAAKVLALT-NGR-GVDHVIEVGGPDTLPQSIQACRIGGHIALIGVLTGIA-G-PV----
--PTVALMARQQNLQGLIVGS----RRHQIDMVRAIDA
>tr|A5P845|A5P845_9SPHN/34-300 Alcohol dehydrogenase, zinc-containing OS=Erythrobacter sp. SD-21 GN=ED21_28533 PE=4 SV=1
ELKASSLNYHDYA-------------------VVKG----------MIPTT---------
-EG---RIPMSDGAGVVTGVG-------DGVT-----------EFATGDHIISTFFPEWL
DGEP--PQTA-FT---RVPG-DGIDGYARQAITAPTHWFTRAPKGFSHIEAATLTCAGLT
AWRALFVD--YA-L--------------K-PGD----TVLVQGTGGVSIFALQF------
---------------AKAAGATVIATSSSDEKLEQVK-ALG-AD------HLINYKEVEA
WGAKALEFT-GGR-GVDCVVEIGGAGTLDQSMLATRVGGHVALIGVLAGIA-G-PV----
--QTALLFSKNLTVQGLTVGS----RAMQQDMIAAIEA
>tr|A5TFG2|A5TFG2_BURMA/103-369 Oxidoreductase, zinc-binding dehydrogenase family OS=Burkholderia mallei 2002721280 GN=BMA721280_B0043 PE=4 SV=1
RIHASSLNYHDLG-------------------VVTG----------RLNPA---------
-DK---RIPMSDGAGVVEAIG-------EGVT-----------EFAPGDAVVSTFFPYWL
DGGP--TVAD-FA---TVPG-DGVDGYARESVVRPAHWFTHAPQGYTHEQAATLTTAGLT
AWRALVVD--GG-L--------------K-AGD----SVLVLGTGGVSIFALQF------
---------------AKRMGATVIATSSSDEKLERAR-ALG-AD------HVVNYRRDAN
WAAKVLALT-NGR-GVDHVIEVGGPDTLPQSIQACRIGGHIALIGVLTGIA-G-PV----
--PTVALMARQQNLQGLIVGS----RRHQIDMVRAIDA
>tr|A5XTS7|A5XTS7_BURMA/33-299 Oxidoreductase, zinc-binding dehydrogenase family OS=Burkholderia mallei JHU GN=BMAJHU_0238 PE=4 SV=1
RIHASSLNYHDLG-------------------VVTG----------RLNPA---------
-DK---RIPMSDGAGVVEAIG-------EGVT-----------EFAPGDAVVSTFFPYWL
DGGP--TVAD-FA---TVPG-DGVDGYARESVVRPAHWFTHAPQGYTHEQAATLTTAGLT
AWRALVVD--GG-L--------------K-AGD----SVLVLGTGGVSIFALQF------
---------------AKRMGATVIATSSSDEKLERAR-ALG-AD------HVVNYRRDAN
WAAKVLALT-NGR-GVDHVIEVGGPDTLPQSIQACRIGGHIALIGVLTGIA-G-PV----
--PTVALMARQQNLQGLIVGS----RRHQIDMVRAIDA
>tr|A6FRL4|A6FRL4_9RHOB/32-302 Oxidoreductase, zinc-binding dehydrogenase family protein OS=Roseobacter sp. AzwK-3b GN=RAZWK3B_14464 PE=4 SV=1
AMRMASLNSRDLI-------------------VPER----------GYGQATGD------
-LP---LIPVSDGVGEVVEVG-------EGVT-----------RVAVGDRVCTTYFQNWI
GGEP--TPER-FA---SALG-GPLDGVMADLVCLSQEGVVKVPDYLTDAEAATLPCAALT
AWSAIVTH--GQ-T--------------R-AGD----QILVQGTGGVALFALAF------
---------------AKMHGAHVTVISSSDDKLEHVR-TMG-AD------ETINYRETED
WARASRAIT-SDRGGYDNIIELGGAETLPLSLRAVRPGGTLSMIGVLSGLN-I-KA----
--SLGPIVARQVRLQGVTVGH----RDGFEAMLAAMAQ
>tr|A8EHK3|A8EHK3_BURPS/29-295 Oxidoreductase, zinc-binding dehydrogenase family OS=Burkholderia pseudomallei 406e GN=BURPS406E_K0166 PE=4 SV=1
RIHASSLNYHDLG-------------------VVTG----------RLNPA---------
-DK---RIPMSDGAGVVEAIG-------EGVT-----------EFAPGDAVVSTFFPYWL
DGGP--TVAD-FA---TVPG-DGVDGYARESVVRPAHWFTHAPQGYTHEQAATLTTAGLT
AWRALVVD--GG-L--------------K-AGD----SVLVLGTGGVSIFALQF------
---------------AKRMGATVIATSSSDEKLERAR-ALG-AD------HVVNYRRDAN
WAAKVLALT-NGR-GVDHVIEVGGPDTLPQSIQACRIGGHIALIGVLTGIA-G-PV----
--PTVALMARQQNLQGLIVGS----RRHQIDMVRAIDA
>tr|A8KWP9|A8KWP9_BURPS/29-295 Oxidoreductase, zinc-binding dehydrogenase family OS=Burkholderia pseudomallei Pasteur 52237 GN=BURPSPAST_AB0247 PE=4 SV=1
RIHASSLNYHDLG-------------------VVTG----------RLNPA---------
-DK---RIPMSDGAGVVEAIG-------EGVT-----------EFAPGDAVVSTFFPYWL
DGGP--TVAD-FA---TVPG-DGVDGYARESVVRPAHWFTHAPQGYTHEQAATLTTAGLT
AWRALVVD--GG-L--------------K-AGD----SVLVLGTGGVSIFALQF------
---------------AKRMGATVIATSSSDEKLERAR-ALG-AD------HVVNYRRDAN
WAAKVLALT-NGR-GVDHVIEVGGPDTLPQSIQACRIGGHIALIGVLTGIA-G-PV----
--PTVALMARQQNLQGLIVGS----RRHQIDMVRAIDA
>tr|A8TMK7|A8TMK7_9PROT/31-297 Oxidoreductase, zinc-binding dehydrogenase family protein OS=alpha proteobacterium BAL199 GN=BAL199_03234 PE=4 SV=1
RIEASAINYRDLM-------------------TVKH----------AAARG-IP------
-LP---RIPNSDGAGTVTAVG-------AGVT-----------GVSVGDRVASCFFQDWT
DGAC--SPEA-MA---SALG-GALDGVLAEETVLKASGVVPVPAHLSTLEAATLPCAALT
AWNALVEV--GR-L--------------K-AGD----TVLLLGTGGVSIFALQF------
---------------ATAMGARVILTSSSDAKLERAR-AMG-AA------ETVNYKTTPE
WQKAVLDLT-GGR-GVDVTVEVGGPGTLARSVDATRVAGRIALIGVLTGG----TI----
--DPTAIMRKSMTVQGVYVGS----RRMFLEMNKALTL
>tr|A9FWM4|A9FWM4_METNO/31-301 Putative oxidoreductase protein OS=Methylobacterium nodulans ORS 2060 GN=MnodDRAFT_1641 PE=4 SV=1
RVAAVSLNYRDKL-------------------VIEN----------GMGLA-LD------
-HP---FTPASDLAGTVMALG-------EGVS-----------RFKMGDRVISTFSPDWV
EGRP--PGSA-RTPPFRTLG-GAYPGVLAEYVSFPEGWFVAAPQSLDLAAASTLPCAGLT
AWFALVER--GR-L--------------K-AGE----TVLVQGTGGVALFGLQI------
---------------AKLHGAEVFVTSGKTDKLDRVR-ALG-AD------QAID-RTAGD
WVEAVYRLT-GDR-GIDHILEIVGGAHLARSLEAVAVHGRISVIGVLEGYE-V-SG----
--PAPHLLRKSPVVQGVSVGH----RRALEDLVAAVDA
>tr|A9GX87|A9GX87_9RHOB/32-302 Oxidoreductase, zinc-binding dehydrogenase family protein OS=Roseobacter litoralis Och 149 GN=RLO149_20289 PE=4 SV=1
AMRMASLNARDII-------------------VPER----------GYGRATGE------
-LP---LIPVSDGVGEVIEVG-------ADVT-----------RVATGDLVCPTYFQNWT
SGEP--TPER-FS---SALG-GPLDGVMADRVCLSADGVVKVPDYLSDAEAATLPCAALT
AWSAIVTH--GQ-T--------------Q-AGD----KILVQGTGSVALFALAF------
---------------AKMQGAHVTVISSSDDKLERVS-KMG-AD------ATINYRTTED
WARASRQIT-ADRGGYDNIIELGGAKTLPLSLRAVRPGGTLSMIGVLSGLN-I-EA----
--SLGPIVARQVRLQGVTVGH----RDGFTAMLRAMAQ
>tr|A9K264|A9K264_BURMA/103-369 Alcohol dehydrogenase, zinc-containing OS=Burkholderia mallei ATCC 10399 GN=BMA10399_C0274 PE=4 SV=1
RIHASSLNYHDLG-------------------VVTG----------RLNPA---------
-DK---RIPMSDGAGVVEAIG-------EGVT-----------EFAPGDAVVSTFFPYWL
DGGP--TVAD-FA---TVPG-DGVDGYARESVVRPAHWFTHAPQGYTHEQAATLTTAGLT
AWRALVVD--GG-L--------------K-AGD----SVLVLGTGGVSIFALQF------
---------------AKRMGATVIATSSSDEKLERAR-ALG-AD------HVVNYRRDAN
WAAKVLALT-NGR-GVDHVIEVGGPDTLPQSIQACRIGGHIALIGVLTGIA-G-PV----
--PTVALMARQQNLQGLIVGS----RRHQIDMVRAIDA
>tr|B0IUU1|B0IUU1_RHILT/35-305 Alcohol dehydrogenase zinc-binding domain protein OS=Rhizobium leguminosarum bv. trifolii WSM1325 GN=RlegDRAFT_6762 PE=4 SV=1
RVNAVALNYRDQD-------------------VIAG----------RMG-A-FN------
-LP---MTIGSDMSGTVVEVG-------KSVE-----------KFAVGNRVISTFFPDWK
DGRP--LGSG-RHPNYQSLG-GHYPGVLSEYVSFPAAWLTKGPSSLDELGASTLPCAGLT
AWYALVEL--GR-V--------------E-KGQ----TVLIEGTGGVAIFGAQI------
---------------AKAKGATVILVSGSDEKLERAK-ALGLAD------FVIN-RTRED
WVGKVYDIT-SDR-GVDHVLEIVGGPHLAKALEAVAPGGRISMIGVLEGGQ-L-SA----
--SVGPLLLKGPVIQGIAVGH----QRAQEELVRAIDE
>tr|B0J8M6|B0J8M6_RHILT/35-305 Alcohol dehydrogenase zinc-binding domain protein OS=Rhizobium leguminosarum bv. trifolii WSM1325 GN=RlegDRAFT_7044 PE=4 SV=1
RTEAVSLNFRDRL-------------------VLES----------GMGLP-LQ------
-FP---FVPASDMAGVVEAVG-------PEVS-----------RFKPGDRVISTFSPDWI
DGRG--LGDA-RTPPYKTRG-GFYPGVLSQYTVLSEEWYSRAPDTLDAAQASTLPCAGLT
AWFALIER--GG-L--------------K-AGD----KVLVQGTGGVALFGLQI------
---------------AKAHGAEVFITSGSAEKLGRAV-ALG-AD------HAIN-RHEGD
WVEQLYQLT-GGY-GADHVLEIVGGPHLGQALKAVAINGRISVIGVLEGFE-V-SG----
--PAGPLLLKAPVVQGISVGH----RRALEDLVRAIDQ
>tr|B1FZN8|B1FZN8_9BURK/33-299 Alcohol dehydrogenase zinc-binding domain protein OS=Burkholderia graminis C4D1M GN=BgramDRAFT_2584 PE=4 SV=1
RIHASSLNFHDYG-------------------VVSG----------VLPAE---------
-AG---RIPMADGAGVVEAVG-------AGVD-----------GFKAGDHVVSCFFPFWE
NGPP--AIGD-FT---TTPG-DGVDGYAREVVVLPSQYFTHAPQGYSHAESATLTTAGLT
AWRALVVD--GQ-L--------------K-AGA----TVLVLGTGGVSIFALQL------
---------------ARAMGASVIATSSSDAKLEKLR-ALG-AD------HTINYRDNPE
WGKEVRSLT-GGR-GVDHVIEVGGPGTLPQSITACRIGGHIALIGVLTGRA-G-PV----
--PTAALMARQQRLQGLIVGS----RQDQRDMIRALEV
>tr|B1HEE7|B1HEE7_BURPS/33-299 Oxidoreductase, zinc-binding dehydrogenase family OS=Burkholderia pseudomallei S13 GN=BURPSS13_N0154 PE=4 SV=1
RIHASSLNYHDLG-------------------VVTG----------RLNPA---------
-DK---RIPMSDGAGVVEAIG-------EGVT-----------EFAPGDAVVSTFFPYWL
DGGP--TVAD-FA---TVPG-DGVDGYARESVVRPAHWFTHAPQGYTHEQAATLTTAGLT
AWRALVVD--GG-L--------------K-AGD----SVLVLGTGGVSIFALQF------
---------------AKRMGATVIATSSSDEKLERAR-ALG-AD------HVVNYRRDAN
WAAKVLALT-NGR-GVDHVIEVGGPDTLPQSIQACRIGGHIALIGVLTGIA-G-PV----
--PTVALMARQQNLQGLIVGS----RRHQIDMVRAIDA
>tr|B2EH23|B2EH23_9BACT/31-298 Alcohol dehydrogenase zinc-binding domain protein OS=bacterium Ellin514 GN=CflavDRAFT_1544 PE=4 SV=1
KMRAVSLNFRDLM-------------------MVKG----------HYNPK-LK------
-MP---LVPLSDGVGEVVEVG-------PGAK-----------RVKVGDRVCGIFMQRWL
AGGV--SDEV-AD---SALG-GAINGVAAEYVLFDEDGLVQVPKHLTDEEAATLPCAAVT
AWNAVMVS--GR-V--------------K-AGD----TVLLQGTGGVSLFALQF------
---------------AKLHNARVIITSSSDDKLERAK-KLG-AD------ELINYKTTPD
WEEKARGLT-HKT-GVDHIVEVGGAGTLAKSLRAVCAGGHIALIGVLTGG--G-EV----
--NPIPILMKSVRVQGIYVGS----REMFEAMNRAIEQ
>tr|B2EVM1|B2EVM1_9BACT/31-299 Alcohol dehydrogenase zinc-binding domain protein OS=bacterium Ellin514 GN=CflavDRAFT_6298 PE=4 SV=1
RVSAVSLNYRDKL-------------------IIEK----------IYNPD-MS------
-FP---LTQVADGVGTVVECG-------KNVT-----------RFREGDRVMTQYATRWI
DGPP--QSGE-YL---HTLG-NTIPGALAEYLVLNEQALVLVPDYLDDTEAATLPCAALT
AWYSLVER--GN-L--------------Q-RGE----TVLVQGTGGVSIFGLQI------
---------------SRMLGADVIVTSSSDAKLERAK-SLG-AT------HTINYTTTPD
WDKTALELT-SQK-GVDQVLEVAGGGSLIKSLNSLKAFGHIAIIGFLDDMT-S-DL----
--PLFPVLAKQATLRGISTGP----RRALERMNQAFAQ
>tr|B2GYU0|B2GYU0_BURPS/33-299 Oxidoreductase, zinc-binding dehydrogenase family OS=Burkholderia pseudomallei 1655 GN=BURPS1655_E0644 PE=4 SV=1
RIHASSLNYHDLG-------------------VVTG----------RLNPA---------
-DK---RIPMSDGAGVVEAIG-------EGVT-----------EFAPGDAVVSTFFPYWL
DGGP--TVAD-FA---TVPG-DGVDGYARESVVRPAHWFTHAPQGYTHEQAATLTTAGLT
AWRALVVD--GG-L--------------K-AGD----SVLVLGTGGVSIFALQF------
---------------AKRMGATVIATSSSDEKLERAR-ALG-AD------HVVNYRRDAN
WAAKVLALT-NGR-GVDHVIEVGGPDTLPQSIQACRIGGHIALIGVLTGIA-G-PV----
--PTVALMARQQNLQGLIVGS----RRHQIDMVRAIDA
>tr|B4WD89|B4WD89_9CAUL/35-304 Oxidoreductase, zinc-binding dehydrogenase family OS=Brevundimonas sp. BAL3 GN=BBAL3_944 PE=4 SV=1
KVAAVALNYRDKM-------------------VIES----------GRGLP-LT------
-FP---FTPGSDLAGTVVALG-------NDVT-----------RLSIGDRVISTFTPDWI
DGLR--PGDA-RTPAYRTLG-GFYPGVLSEYVAFPQDWFVHAPTTLDDGEASTLPVSGLT
AWFGLVER--AG-L--------------Q-AGD----TVLIPSTGGVAIFGLQI------
---------------ARAHGARVIV-CGSGENLDRAM-ALG-AD------HVVD-NQTGD
WEEAVLAIT-GDR-GADHILEVIGGSHLASSVRLAAVGGHICQIGALEGFD-I-SA----
--PAMPLMLKDVTIHGIGTGS----RRALERLVRAVDQ
>tr|B5WNN5|B5WNN5_9BURK/33-299 Alcohol dehydrogenase zinc-binding domain protein OS=Burkholderia sp. H160 GN=BH160DRAFT_4688 PE=4 SV=1
RIRASSLNFHDYG-------------------IVSG----------KLPAE---------
-AG---RIPMADGAGVVEAVG-------AGVS-----------QFKAGDHVVSCFFPLWE
NGAP--AVGD-FS---TTPG-DGVDGYAREVVVQPSHNFTHAPAGYSHAEAATLTTAGLT
AWRALVVD--GQ-L--------------K-AGS----TVLVLGTGGVSIFALQM------
---------------AKAMGASVIATSSSDAKLAKLR-ELG-AD------HVINYRDNPE
WGKEVRHLT-NGR-GVDHVIEVGGPGTLPQSITACRIGGHIALIGVLTGRA-G-SV----
--PTAHLMARQQRLQGLIVGS----RHDQIEMVRALET
>tr|B6AMV2|B6AMV2_9BACT/34-302 Alcohol dehydrogenase OS=Leptospirillum sp. Group II '5-way CG' GN=CGL2_11181076 PE=4 SV=1
RMRYASLNFRDLR-------------------IFRG----------QYRPA-LP------
-LP---VVPLSDGCGIVEATG-------EHVR-----------HFLPGDRVATTFFQEVS
SGGS--PDSS-SR---VTLG-CERDGVLSEWVTVPQSGLVPVPAHLSDSEASTLICAGLT
AWNALMEG--DP-V--------------R-PGE----TVLIQGTGGVSIFALQF------
---------------ARLSGCRTIVLSRHEEKLERAR-KLG-AS------ETINTRACPE
WEKEVLKRT-GGR-GVDRVIEVTGGESLPRSLEATRTGGQIQVIGVLSGVE-S-RV----
--SLLPVLMKEIRLRGLLVGD----RPMFLRMNRAVEA
>tr|B6BTG5|B6BTG5_9PROT/34-300 Oxidoreductase, zinc-binding OS=beta proteobacterium KB13 GN=KB13_565 PE=4 SV=1
QIKASSLNYHDYA-------------------VVSG----------MWGPA---------
-ED---RIPMSDGAGEILAIG-------SNVK-----------NFKVGDHVVSTFFPDWN
KGEP--IYSD-FK---TVPG-DGVDGYARDHVVVDENFFTKAPKLWTHLESSTLTTAALT
AWRALFED--IQ-I--------------T-KND----TILIQGTGGVSIYALQF------
---------------AKMIGAKVVATSSNDDKIKRLY-ELG-AD------YCINYKKTPE
WGNAVLDWT-NGQ-GVDCVVDVGGPNTINHSLMACKVNGHISFIGILSGLD-G-KL----
--DMINLLLKQIKIQGVLVGS----RQHQLNMINAINQ
>tr|B6X4B3|B6X4B3_9ENTR/33-301 Putative uncharacterized protein OS=Providencia rustigianii DSM 4541 GN=PROVRUST_02049 PE=4 SV=1
AIHANSLNFHDLL-------------------VANG----------SIPTA---------
-DG---RVLMSDGAGVVEAVG-------EGVT-----------EFAVGESVVSGFFPQWQ
DGQAFDDVGN-FW---RTPG-DGIDGYATEYVVRPAHYFTHAPVCWRHSEGATITTAGLT
AWRALVVE--GG-I--------------K-AGD----SVLLLGTGGVSIAALQI------
---------------ARVMGARVIVTSSSDKKLERAR-ALG-AT------DVINYRTSPN
WGGEVLALT-KGR-GVDHVVEVGGPGTLGQSLQAVRVGGNVALIGVLTGRG-G-EV----
--PTSLLMAKQARLQGLVVGS----RRQQQEYVAALEQ
>tr|B7CKS3|B7CKS3_BURPS/33-299 Oxidoreductase, zinc-binding dehydrogenase family OS=Burkholderia pseudomallei 576 GN=BUC_3435 PE=4 SV=1
RIHASSLNYHDLG-------------------VVTG----------RLNPA---------
-DK---RIPMSDGAGVVEAIG-------EGVT-----------EFAPGDAVVSTFFPYWL
DGGP--TVAD-FA---TVPG-DGVDGYARESVVRPAHWFTHAPQGYTHEQAATLTTAGLT
AWRALVVD--GG-L--------------K-AGD----SVLVLGTGGVSIFALQF------
---------------AKRMGATVIATSSSDEKLERAR-ALG-AD------HVVNYRRDAN
WAAKVLALT-NGR-GVDHVIEVGGPDTLPQSIQACRIGGHIALIGVLTGIA-G-PV----
--PTVALMARQQNLQGLIVGS----RRHQIDMVRAIDA
>tr|B7RXL6|B7RXL6_9GAMM/32-298 Oxidoreductase, zinc-binding dehydrogenase family OS=marine gamma proteobacterium HTCC2148 GN=GPB2148_1948 PE=4 SV=1
EVKASSLNFHDYV-------------------VVLG----------LLPTD---------
-DG---RIPLSDGAGIVTAVG-------EGVS-----------KFQVGDKVLSHFFPLWQ
DGRP--NFER-IQ---GVPG-DNVDGFAAGSVTAAASTFSRMPRNLDFAEAATLTCAGLT
AWRALMVE--TH-L--------------L-PGD----WVLVQGSGGVSVFALQF------
---------------AKMIGCRVIATSSSDEKLERLK-QLG-AD------VLINYKQTPE
WGDKVLELS-GGH-GADLVVEVGGSGTIAQSVRAVAFDGCISMIGVLTGIS-G-EV----
--PTAELFQKNARIHGITVGS----QQHQADMIAAIEA
>tr|Q0FWZ0|Q0FWZ0_9RHOB/33-299 Oxidoreductase, zinc-binding dehydrogenase family protein OS=Roseovarius sp. HTCC2601 GN=R2601_02528 PE=4 SV=1
RLHASSLNYHDYR-------------------VCAV----------EGALP---------
-DG---RIPMADGAGVVEAIG-------ANVD-----------AFAVGDSVVSGFFPDWQ
TGDE--RPCD-FS---TTPG-DGRDGYARERVTLPATWFTHAPEGWSHEEAATITTAGLT
AWRALVVD--AG-I--------------K-AGD----VVAVLGTGGVSIYALQL------
---------------AKAMGATVIATSSSDAKLERLR-ELG-AD------HVINYRSTPE
WGEEMRRLT-GGR-GVDIVVEVGGPATLSQSIVAGRPGAHLALIGVLTGRS-G-EI----
--PTALLMARQQRLQGLIVGS----REHQEDFVKALDA
>tr|Q0G5Q2|Q0G5Q2_9RHIZ/44-310 Oxidoreductase, zinc-binding dehydrogenase family protein OS=Fulvimarina pelagi HTCC2506 GN=FP2506_09221 PE=4 SV=1
RIHASSLNFHDYG-------------------IVSG----------KSPTE---------
-DG---RIPMSDGAGVVEEVG-------SDVT-----------DFAVGDHVVSCFFPLWE
EGPP--RIAD-FS---TTPG-DGIDGYARERVTYPARAFTKAPHGYSHEEAATLTTAGLT
AWRALVVD--GG-I--------------K-AGD----TVLILGTGGVSIFALQM------
---------------AKAFGASVIATSSSDEKLKRLK-EMG-AS------ETINYESNPD
WGSTVAEMT-NGR-GVDHVVEVGGPATLPQSIKACRIGGHMALIGVLTGRA-G-EI----
--PTAAMMARQQVLKGLIVGS----RQHQRDMVRALEV
>tr|Q1YK09|Q1YK09_MOBAS/33-299 Zinc-binding alcohol dehydrogenase OS=Manganese-oxidizing bacterium (strain SI85-9A1) GN=SI859A1_00837 PE=4 SV=1
RIRASSLNFHDYG-------------------VVSG----------RMPTE---------
-DG---RIPMSDGAGTVEAVG-------DGVS-----------EFTVGDHVVSTFFPLWL
DGEP--PVAD-FK---TTPG-DGVDGYAREEVVRPATWFTHAPKGFSHAEAATLTTAGLT
AWRALVVD--GG-I--------------K-AGD----TVLVLGTGGVSIFALQF------
---------------ARLMGARVIATSSSDEKLERLR-EMG-AD------HTINYKRDET
WGKTVLDLT-EGR-GVDHVIEVGGPGTLPQSITACRIGGHIALIGVLTGRA-G-EV----
--PTAALMAKHQRLQGLIVGS----RRHQMDLVRAIDA
>tr|Q4J442|Q4J442_AZOVI/34-300 Zinc-containing alcohol dehydrogenase superfamily OS=Azotobacter vinelandii DJ GN=AvinDRAFT_7923 PE=4 SV=1
RIRASSLNYHDYL-------------------VVSG----------AWGPA---------
-EP---RILLSDGAGEVLAVG-------SGVD-----------EFKPGDRVVSTFFPTWL
DGEP--EVEG-FT---TVPG-DGVDGFAREQATLPATAFTHAPQGWSHAEAATLTTAGLT
AWRALMAD--GA-L--------------K-PGE----TVLVQGSGGVSVFALQF------
---------------AKLAGATVIATSSSDDKLARLE-ALG-AD------HLINYHKEPQ
WGDRVRRLT-DGR-GVDHVIEVGGPATLEQSMIAARIGGHIAVIGILSGLS-A-HL----
--PLATALTRQLRLQGLIVGS----RRQQKDMIRAIEA
>tr|A0QP79|A0QP79_MYCS2/26-295 Alcohol dehydrogenase, zinc-containing OS=Mycobacterium smegmatis (strain ATCC 700084 / mc(2)155) GN=MSMEG_0303 PE=4 SV=1
RVSAVALNHRDKM-------------------VTEN----------GRGLQ-LT------
-YP---FTPGSDLAGTVVALG-------DGVQ-----------RFAVGDRVISNFVPEWL
DGVR--PGDA-RTLPYRTLG-GHHPGVLAEYVAFPEDWFVRAPWSLGDAEAATLPCSGLT
AWFALVER--GR-V--------------R-AGE----TVLVEGTGGVALFALAI------
---------------AKIHGAEVIV-SASATNLARAR-ELG-AD------HVID-RRRED
WTDAVLTLT-ADR-GVDHVLEIVGGSHLAEAVQVSAIGGQIHQIGALEGFE-I-ST----
--PVMPLMLKGITVNGIGTGH----RRALEDMVRAVDA
>tr|A1V1Z1|A1V1Z1_BURMS/76-342 Alcohol dehydrogenase, zinc-containing OS=Burkholderia mallei (strain SAVP1) GN=BMASAVP1_A0904 PE=4 SV=1
RIHASSLNYHDLG-------------------VVTG----------RLNPA---------
-DK---RIPMSDGAGVVEAIG-------EGVT-----------EFAPGDAVVSTFFPYWL
DGGP--TVAD-FA---TVPG-DGVDGYARESVVRPAHWFTHAPQGYTHEQAATLTTAGLT
AWRALVVD--GG-L--------------K-AGD----SVLVLGTGGVSIFALQF------
---------------AKRMGATVIATSSSDEKLERAR-ALG-AD------HVVNYRRDAN
WAAKVLALT-NGR-GVDHVIEVGGPDTLPQSIQACRIGGHIALIGVLTGIA-G-PV----
--PTVALMARQQNLQGLIVGS----RRHQIDMVRAIDA
>tr|A2S9S0|A2S9S0_BURM9/33-299 Alcohol dehydrogenase, zinc-containing OS=Burkholderia mallei (strain NCTC 10229) GN=BMA10229_A2737 PE=4 SV=1
RIHASSLNYHDLG-------------------VVTG----------RLNPA---------
-DK---RIPMSDGAGVVEAIG-------EGVT-----------EFAPGDAVVSTFFPYWL
DGGP--TVAD-FA---TVPG-DGVDGYARESVVRPAHWFTHAPQGYTHEQAATLTTAGLT
AWRALVVD--GG-L--------------K-AGD----SVLVLGTGGVSIFALQF------
---------------AKRMGATVIATSSSDEKLERAR-ALG-AD------HVVNYRRDAN
WAAKVLALT-NGR-GVDHVIEVGGPDTLPQSIQACRIGGHIALIGVLTGIA-G-PV----
--PTVALMARQQNLQGLIVGS----RRHQIDMVRAIDA
>tr|A3MMC2|A3MMC2_BURM7/33-299 Alcohol dehydrogenase, zinc-containing OS=Burkholderia mallei (strain NCTC 10247) GN=BMA10247_1871 PE=4 SV=1
RIHASSLNYHDLG-------------------VVTG----------RLNPA---------
-DK---RIPMSDGAGVVEAIG-------EGVT-----------EFAPGDAVVSTFFPYWL
DGGP--TVAD-FA---TVPG-DGVDGYARESVVRPAHWFTHAPQGYTHEQAATLTTAGLT
AWRALVVD--GG-L--------------K-AGD----SVLVLGTGGVSIFALQF------
---------------AKRMGATVIATSSSDEKLERAR-ALG-AD------HVVNYRRDAN
WAAKVLALT-NGR-GVDHVIEVGGPDTLPQSIQACRIGGHIALIGVLTGIA-G-PV----
--PTVALMARQQNLQGLIVGS----RRHQIDMVRAIDA
>tr|A3NCR8|A3NCR8_BURP6/103-369 Oxidoreductase, zinc-binding dehydrogenase family OS=Burkholderia pseudomallei (strain 668) GN=BURPS668_3127 PE=4 SV=1
RIHASSLNYHDLG-------------------VVTG----------RLNPA---------
-DK---RIPMSDGAGVVEAIG-------EGVT-----------EFAPGDAVVSTFFPYWL
DGGP--TVAD-FA---TVPG-DGVDGYARESVVRPAHWFTHAPQGYTHEQAATLTTAGLT
AWRALVVD--GG-L--------------K-AGD----SVLVLGTGGVSIFALQF------
---------------AKRMGATVIATSSSDEKLERAR-ALG-AD------HVVNYRRDAN
WAAKVLALT-NGR-GVDHVIEVGGPDTLPQSIQACRIGGHIALIGVLTGIA-G-PV----
--PTVALMARQQNLQGLIVGS----RRHQIDMVRAIDA
>tr|A3NYI1|A3NYI1_BURP0/103-369 Oxidoreductase, zinc-binding dehydrogenase family OS=Burkholderia pseudomallei (strain 1106a) GN=BURPS1106A_3164 PE=4 SV=1
RIHASSLNYHDLG-------------------VVTG----------RLNPA---------
-DK---RIPMSDGAGVVEAIG-------EGVT-----------EFAPGDAVVSTFFPYWL
DGGP--TVAD-FA---TVPG-DGVDGYARESVVRPAHWFTHAPQGYTHEQAATLTTAGLT
AWRALVVD--GG-L--------------K-AGD----SVLVLGTGGVSIFALQF------
---------------AKRMGATVIATSSSDEKLERAR-ALG-AD------HVVNYRRDAN
WAAKVLALT-NGR-GVDHVIEVGGPDTLPQSIQACRIGGHIALIGVLTGIA-G-PV----
--PTVALMARQQNLQGLIVGS----RRHQIDMVRAIDA
>tr|A4VNG5|A4VNG5_PSEU5/109-375 Alcohol dehydrogenase, zinc-containing OS=Pseudomonas stutzeri (strain A1501) GN=PST_2871 PE=4 SV=1
RLRANSLNYHDFA-------------------VVSG----------MWGPS---------
-EP---RIPMADGAGEVVAVG-------SGVT-----------EFAVGDAVVSTFFPDWL
AGEP--LVEG-FA---TVPG-DGVDGYAREMVTARATSFTHAPKGYSHAEASTLTTAGLT
AWRALMAD--GK-L--------------K-PGD----SVLIQGTGGVSIFALQF------
---------------AKMAGATVIATSSSDAKLERLR-EMG-AD------HLINYRTTPA
WGETVRELT-DGR-GVDHVIEVGGPATLAQSMVAARIGGHISVIGILTGIA-G-EL----
--QLVPALVRQLRLQGVLVGS----RTQQQEMIRAIDA
>tr|A4YRV0|A4YRV0_BRASO/32-300 Putative Alcohol dehydrogenase OS=Bradyrhizobium sp. (strain ORS278) GN=BRADO2816 PE=4 SV=1
RIAAVSLNYRDLL-------------------TVKG----------GYGSR-QK------
-FP---LVPLSDGAGVVEAVG-------EGVS-----------TFAPGDRVIGSFFESWT
GGEP--SETK-MR---GALG-GAVDGTLSEYRIFPAQALVRTPAHLTDIEAATLPCAGVT
AWSAVVKL--GG-I--------------R-PGQ----TVLTQGTGGVSIFALQI------
---------------AKLAGARVIATSSSEAKIARLT-ELG-AE------VTLNYKTTPD
WGKHAREIT--RH-GVDLVVEVGGVGTLNESIRATRIGGIIAFIGVLAGAP-ASEL----
--RLPLMVMQQQRLQGVTVGS----VDDLQALANALAL
>tr|A5GDX0|A5GDX0_GEOUR/32-299 Alcohol dehydrogenase, zinc-binding domain protein OS=Geobacter uraniireducens (strain Rf4) GN=Gura_0018 PE=4 SV=1
RMRAASLNYRDLL-------------------AIGG----------SYSRN-LP------
-LP---LIPLSDGAGEVVEIG-------EGVT-----------RWQQGDRVAGTFFQDWD
GGEI--TDEV-PK---SALG-GAIDGVLAEYVLFRERGLVALPAHLSFEEGATLPCAALT
AWHAL-QS--GN-L--------------A-CGQ----AVLTLGTGGVSLFALQF------
---------------ARTAGARVIATTGSEAKAEKLR-LLG-AG------EVINYKTEPN
WETAVWKLT-GRR-GVDLVVEVGGAGTLGKSLKAVRTGGHISLIGVLSGST-G-EV----
--NPLPAVMKSARIQGIYVGS----REMCETMIRAIEM
>tr|A5W9E4|A5W9E4_PSEP1/34-300 Alcohol dehydrogenase, zinc-binding domain protein OS=Pseudomonas putida (strain F1 / ATCC 700007) GN=Pput_4634 PE=4 SV=1
RLHASSLNYHDFA-------------------VVSG----------MWGPS---------
-ER---RIPMADGAGEVVAVG-------AGVT-----------EFQVGDNVVSTFFPDWL
DGQA--NVEG-FA---RVPG-DGIDGYAREQVTARATAFTLAPQGFSHAEAATLTTAGLT
AWRALMSD--DH-L--------------K-PGD----TVLVQGTGGVSIFALQF------
---------------AKLAGATVIATSSSDAKLERLK-ALG-AD------HLINYKSTPA
WGEKVRELT-GNR-GVDHVIEVGGPATLEQSMIAARIGGHVSLIGILTGVA-G-QL----
--PLVQALVRQIRLQGVLVGS----RAQQQAMVRAIDA
>tr|A6UC14|A6UC14_SINMW/62-332 Alcohol dehydrogenase zinc-binding domain protein OS=Sinorhizobium medicae (strain WSM419) GN=Smed_2362 PE=4 SV=1
RTLAVSLNYRDKL-------------------VLET----------GMGLD-LA------
-FP---FVPASDMSGVVEAVG-------KSVT-----------RFQPGDRVISTFSPGWI
DGLR--PGNG-RTPAYATLG-GAFPGVMSEYVAFPEDWFVAAPKSLDAAEASTLPCAGLT
AWFALVER--GH-L--------------R-AGD----RVLVQGTGGVALFGLQI------
---------------AKATGAEVIITSSSAEKLERAL-SLG-AD------HGIN-RSSED
WVERLYQLT-ADH-GADHILEIAGGAGLGQSLRAVAPDGRISVIGVLEGFE-V-SG----
--PVGPLLLKSPVVQGISVGH----RRALEDLVGAVER
>tr|A7HW31|A7HW31_PARL1/32-301 Alcohol dehydrogenase zinc-binding domain protein OS=Parvibaculum lavamentivorans (strain DS-1 / DSM 13023 / NCIMB 13966) GN=Pl
KMKAASLNYRDLA-------------------TVVG----------MGGNP-KL------
-LP---LVPLSDGCGEIVEAG-------EGVT-----------RLKVGDRVAPSFFQGWF
AGGP--RAEVLGA---TALG-GPIDGCAQEYMCLSAEGMSKAPANLSDAEVACLPCAGLT
AWRALVVE--GN-I--------------K-AGD----TVLVQGTGGVSIFALQF------
---------------AKVMGARVIVTSSSDEKLERAK-KLG-AD------DFINYKATPN
WAGEARKLT-GGR-GVDHVVEVGGADTFPQSIMASRVGGHVAVIGLLSGMT-K-DV----
--NVAAIFSQNLKISGITVGS----RTHFEEMSRAIEQ
>tr|A9BPN9|A9BPN9_DELAS/31-297 Alcohol dehydrogenase zinc-binding domain protein OS=Delftia acidovorans (strain DSM 14801 / SPH-1) GN=Daci_0362 PE=4 SV=1
RVHAASLNYRDLL-------------------ILRD----------GMGMV-PT------
-LP---LVPGSDMAGEVVALG-------PGVS-----------EFAVGDAVISTFFAGWQ
DGVQ--PRTS------LPLG-SPGPGMLSEYVVLGEDNLVAAPLRLDFAQASTLTCAGAT
AWFALAES--AP-T--------------R-PGD----TVVIMGTGGVALFAMQI------
---------------AHAQGARVVVVSGSDDKLARAA-QLG-AD------HGIHRHRTPD
WAAEVRALT-GGR-GADHVLELAGGDNFGRSLSALAQGGRVSVIGNLQGDE-L-RG----
--SVYPLLLGRATVQGIGVAH----RRALQDLVRAVDW
>tr|A9F264|A9F264_SORC5/32-301 Alcohol dehydrogenase OS=Sorangium cellulosum (strain So ce56) GN=adh4 PE=4 SV=1
QMRAASLNFRDLL-------------------VAKG----------LYNPK-FA------
-LP---LVPLSDGVGEVVAVG-------DGVT-----------RVKVGDRVSPIFHQRWI
DGEL--SADK-AR---GALG-GELPGVAAERVLLDAEGVVAVPQHLTDEEAASLPCAAVT
AWNALFVA--GH-I--------------K-AGD----TVLVQGTGGVSIFALQF------
---------------ARLAGARVIVTSSSDEKLERAR-SLG-AS------ETINYRANPD
WDAPARSFT-GGA-GVDHVIEVGGAGTLARSLRAVRFGGRVSLIGVLTGGALG-DV----
--GLFPILMKQITAQGIFVGS----RAMFEDMNRAIAA
>tr|B0KIW9|B0KIW9_PSEPG/34-300 Alcohol dehydrogenase zinc-binding domain protein OS=Pseudomonas putida (strain GB-1) GN=PputGB1_4772 PE=4 SV=1
RLHASSLNYHDFA-------------------VVSG----------MWGPS---------
-ER---RIPMADGAGEVVAVG-------AGVT-----------EFQVGDSVVSTFFPDWL
DGQA--NVEG-FA---QVPG-DGLDGYAREQVTARATAFTLAPKGFSHAEAATLTTAGLT
AWRALMSD--DH-L--------------K-PGD----TVLVQGTGGVSIFALQF------
---------------AKLAGATVIATSSSDAKLERLK-ALG-AD------HLINYKSTPA
WGEKVRELT-GNR-GVDHVIEVGGPATLEQSMIAARIGGHVSLIGILTGVA-G-QL----
--PLVQALVRQIRLQGVLVGS----RAQQQAMVRAIDA
>tr|B0RQP7|B0RQP7_XANCB/33-299 Putative alcohol dehydrogenase OS=Xanthomonas campestris pv. campestris (strain B100) GN=xcc-b100_1432 PE=4 SV=1
RLHASSLNFHDLG-------------------IVSG----------QMPTA---------
-DG---RIPMSDGAGVVEAVG-------EAVS-----------DFAVGDHVVSTFFPQWL
DGEP--LHAG-FA---TTPG-DGVDGYARSAVVAAAQAFTHAPRGYSHAEAATLTTAGVT
AWRALVVN--GR-I--------------K-AGD----TVLVLGTGGVSIFALQF------
---------------AKAMGAMVIVTSSSDQKLETAR-TLG-AD------HCINYRQHTE
WAAQVLEIT-NGR-GVDHVVEVGGPGTLAQSIKAARVGGHIALIGVLTGAA-G-PV----
--PTAEMMGRQQRLQGLVVGS----RRHQQELVRALDG
>tr|B0SGG9|B0SGG9_LEPBA/32-300 Zinc-binding alcohol dehydrogenase OS=Leptospira biflexa serovar Patoc (strain Patoc 1 / Ames) GN=LBF_3006 PE=4 SV=1
RLHAASLNYRDSL-------------------VVEG----------KYNPK-FP------
-LP---LVPCSDGAGEVIQIG-------SQVT-----------EWNVGDKVLLTFAPKWI
AKEA--THSE-IR---HTIG-GPLPGTLRELAIVPETGLVKMPSHLTFEEGATLPCAALT
AWSGLFQY--SQ-L--------------K-PGE----FVVVQGTGGVSIFALQF------
---------------AKLMGAKVILTSSSDEKLDRGK-SLG-AD------FFINYKETKD
WGKEVRRIT-NKV-GADHIIEVGGAGTLEQSIAACRPFGVIHLIGILAGRS-G-EL----
--NLLPAVMNNLKIQGLVVGG----RKAFIEMNQAIEQ
>tr|B0SQ29|B0SQ29_LEPBP/33-301 Putative NADPH:quinone reductase OS=Leptospira biflexa serovar Patoc (strain Patoc 1 / ATCC 23582 / Paris) GN=LEPBI_I3115 PE=4
RLHAASLNYRDSL-------------------VVEG----------KYNPK-FP------
-LP---LVPCSDGAGEVIQIG-------SQVT-----------EWNVGDKVLLTFAPKWI
AKEA--THSE-IR---HTIG-GPLPGTLRELAIVPETGLVKMPSHLTFEEGATLPCAALT
AWSGLFQY--SQ-L--------------K-PGE----FVVVQGTGGVSIFALQF------
---------------AKLMGAKVILTSSSDEKLDRGK-SLG-AD------FFINYKETKD
WGKEVRRIT-NKV-GADHIIEVGGAGTLEQSIAACRPFGVIHLIGILAGRS-G-EL----
--NLLPAVMNNLKIQGLVVGG----RKAFIEMNQAIEQ
>tr|B0UBQ2|B0UBQ2_METS4/33-299 Alcohol dehydrogenase zinc-binding domain protein OS=Methylobacterium sp. (strain 4-46) GN=M446_3646 PE=4 SV=1
RLRASSLNYHDYG-------------------VARA----------TDGRF---------
-AG---RIPLSDGAGEVEAVG-------EGVA-----------EFAPGDAVVSCFFPLWQ
DGPA--EVGD-FS---TVPG-DGVDGYAREALVRPATWFTRAPAGYSHAEAATLTTAGLT
AWRALVVD--GG-L--------------K-AGD----SVLVLGTGGVSIFALQI------
---------------AKAMGATVIATSSSDEKLARAR-ALG-AD------HLVNYRAEPH
WGEAVRRLT-GGR-GVDHVVEVGGPGTLPQSIAAVRVGGHISLIGVLTGRG-G-EV----
--PTAALMAKQARLQGLIVGS----RRHQQDFVRALDA
>tr|B1J209|B1J209_PSEPW/34-300 Alcohol dehydrogenase zinc-binding domain protein OS=Pseudomonas putida (strain W619) GN=PputW619_0660 PE=4 SV=1
RLHASSLNYHDFA-------------------VVSG----------MWGPS---------
-ER---RIPMADGAGEVTAVG-------AGVS-----------EFKVGDSVVSTFFPDWL
DGQA--LVEG-FA---SVPG-DGIDGYAREQVTARATSFTLAPKGYSHAEAATLTTAGLT
AWRALMSD--GH-L--------------K-PGD----TVLVQGTGGVSIFALQF------
---------------AKLAGATVIATSSSDAKLERLK-ALG-AD------HLINYKSTPA
WGEKVRELT-GNR-GVDHVIEVGGPATLEQSMIAARIGGHVSLIGILTGVA-G-QL----
--PLVQALVRQIRLQGVLVGS----RAQQQAMVRAIDA
>tr|B1M4G1|B1M4G1_METRJ/37-303 Alcohol dehydrogenase zinc-binding domain protein OS=Methylobacterium radiotolerans (strain ATCC 27329 / DSM 1819 / JCM 2831) G
RLRANSLNYHDYA-------------------VVSG----------MWGPS---------
-EP---RIPMSDGAGEVEAVG-------PGMT-----------EFAVGDRVVSTFFPTWL
EGTP--LVEG-FA---TVPG-DGVDGYARARVTAPATAFTRAPKGWDHAEAATLTTAALT
AWRALHAD--AG-L--------------K-SGD----VVLVQGTGGVSLFGLQF------
---------------AKAAGATVIATSSSDAKLERLR-GLG-AD------HVINYRADPA
WGETARRLT-DGR-GVDHVLDVGGPATLEQSMAAVRVAGHISVIGILSGVA-G-EL----
--PLVPALLKQIRLQGVLVGS----RRHQIEMIRGIDA
>tr|B2AID2|B2AID2_CUPTR/35-301 Putative OXIDOREDUCTASE OS=Cupriavidus taiwanensis (strain R1 / LMG 19424) GN=RALTA_B0334 PE=4 SV=1
RVHAVALNYRDLM-------------------IIHD----------GMGMP-VQ------
-PP---LVPGSDMRGEVVAIG-------DGVA-----------DFAVGDAVISTFFTGWL
DGVQ--PRHS------KPLG-VPGPGMLSEYVVLAEDALVAAPRTLDAAQASTLTCAGLT
AWQALAEA--TV-T--------------R-PGD----TVVVIGTGGVALFAVQI------
---------------ARAQGARVIVVSGSDDKLARAQ-AVG-AA------HGIHRGRTPD
WPAAVRELT-GGH-GADHVLELAGGDNFGRSLAALAQGGRVSVIGNLQGDE-L-RA----
--NVYPVLHGRVTVQGIGVSH----RRALQDLVRAADW
>tr|B2AJ37|B2AJ37_CUPTR/32-301 Putative Zinc-containing alcohol dehydrogenase OS=Cupriavidus taiwanensis (strain R1 / LMG 19424) GN=pRALTA_0442 PE=4 SV=1
KMRAAALNYRDLI-------------------IPSH----------GYGKRMKD------
-LP---LIVLSDGVGVIDAVG-------AGVT-----------RFQVGERVCPIFYQTWV
DGAP--NAER-MQ---SSLG-CEQDGTMATHLVIPEEGVCRVPAYLSDFEAATLPTAGVT
AWRALITE--GR-L--------------K-RGE----TVLVQGTGGVSLFALQI------
---------------AKSLRAVVIITSSSDKKLASAK-SLG-AD------YLINYEKEPQ
WWRTVREHT-RGV-GVDHIVEVGGADTLAQSVRAVRTGGTISLIGVLSGSD-P-KI----
--PLGQVVTRHIRLQGITVGS----RADLEAMLTHFEA
>tr|B2IDC3|B2IDC3_BEII9/33-299 Alcohol dehydrogenase zinc-binding domain protein OS=Beijerinckia indica subsp. indica (strain ATCC 9039 / DSM 1715 / NCIB 8712
RLHANSLNYHDYC-------------------VAIG----------VMPTE---------
-DG---RIPMADGAGIVEAVG-------DGVG-----------EFAVGDSVVSCFYPLWQ
EGAP--VASG-FA---TVPG-DGVDGYARESVVRPASWFTKAPKGYSHAEAATLTTAGLT
AWRALVGD--GG-L--------------K-AGD----TVLALGTGGVSIFGLQF------
---------------AKMMGARVIITSSSDEKLERAR-ALG-AD------ETINYKQELN
WGEKVFALT-GGR-GVDHVLEVGGPGTLPQSIAAVRIGGHIAMIGILTGFS-G-EV----
--PTLALLGKQARLQGLIVGS----RRQQIEMIRAIEE
>tr|B2IJ98|B2IJ98_BEII9/33-299 Alcohol dehydrogenase zinc-binding domain protein OS=Beijerinckia indica subsp. indica (strain ATCC 9039 / DSM 1715 / NCIB 8712
RVHATSLNFHDLG-------------------VVTG----------RLPVA---------
-DG---RIPMADGAGVVEAVG-------SEIT-----------EFKPGDHVVSTFFPTWL
DGEA--TLAD-FA---TTPG-DGIDGYAREVVIAPATSFTRAPAGWSHAAAATLTTAGVT
AWRALVVN--GG-L--------------K-VGD----SVLVLGTGGVSIFALQI------
---------------ARAMGATVIATSSSDEKLERLR-SMG-AA------HCINYRRDED
WGDRVRALT-GGI-GVDHVVEVGGPGTLAQSIKAARVSGHISLIGVLTGRE-G-VV----
--PTGMLMARQQRLQGLIVGS----RRHQMDLIRGIDA
>tr|B2J9M7|B2J9M7_NOSP7/32-300 Alcohol dehydrogenase, zinc-binding domain protein OS=Nostoc punctiforme (strain ATCC 29133 / PCC 73102) GN=Npun_F2497 PE=4 SV=
QVKATSLNYRDLL-------------------VAEG----------AYGAG-QK------
-YP---LIPLSDGAGEVVAVG-------EGVT-----------RVKIGDRVAGIFFQDWI
YGSL--TKEK-MK---SDLG-GGIDGMLAEYVVLHQDALVILPDYLSYIEGATLPCAAVT
AWHGLVTK--GN-I--------------G-AGD----NVLLLGTGGVSIFALQF------
---------------AKIHGARAIITSSSDDKLARAK-QLG-AD------ETINYKTTPD
WEKQVYQLT-NRT-GVDHVVEVGGAGTLPKSLQAVRIGGRISLIGVLSGRG-S-EI----
--DPMPILFKSLTVQGIYVGS----REMFEAMNQAMQQ
>tr|B2JWT4|B2JWT4_BURP8/33-299 Alcohol dehydrogenase zinc-binding domain protein OS=Burkholderia phymatum (strain DSM 17167 / STM815) GN=Bphy_6380 PE=4 SV=1
RIHASSLNFHDLG-------------------VVTG----------RLPAD---------
-DG---RIPMSDGAGVVEAVG-------DGVT-----------EFAVGDSVVSTFFPYWL
DGGP--TVDD-FS---TTPG-DGVDGYAREFVVRPVQWFTHAPRGYSHAEAATLTTAALT
AWRALAVD--YS-L--------------K-AGD----SVLVQGTGGVSIFALQF------
---------------ARQMGATVIATSSSDEKLEKAR-ALG-AD------HLINYRRETD
WAAKVLEFT-NGR-GVDNVVEVGGPDTLGQSIRACRIGGHIALIGVLTGIV-G-QV----
--PTIDLMRRQQKLQGLIVGS----RRHQIDMIRAIDA
>tr|B2TAP7|B2TAP7_BURPP/33-299 Alcohol dehydrogenase zinc-binding domain protein OS=Burkholderia phytofirmans (strain DSM 17436 / PsJN) GN=Bphyt_6065 PE=4 SV=
RIHANSLNFHDYG-------------------VVSG----------NLPAE---------
-PG---RIPMADGAGVVEAVG-------AGVS-----------EFKAGDHVVSCFFPFWE
NGPP--AIAD-FT---TTPG-DGIDGYAREAVVLPSHYFTHAPRGYSHAESATLTTAGLT
AWRALVVD--GQ-L--------------K-AGN----TVLVLGTGGVSIFALQI------
---------------AKAMGASVIATSSSDAKLARLR-ELG-AD------HTINYRENPE
WGKQVRSLT-GGR-GVDHVIEVGGPGTLPQSITACRIGGHIALIGVLTGRA-G-PV----
--PTAALMARQQRLQGLIVGS----RQDQREMIRALEV
>tr|B3PX93|B3PX93_RHIE6/35-305 Probable alcohol dehydrogenase protein OS=Rhizobium etli (strain CIAT 652) GN=RHECIAT_CH0003528 PE=4 SV=1
RTQAVSLNFRDRL-------------------VLES----------GMGLP-LK------
-FP---FVPASDMAGVVEAVG-------PDVT-----------RFKPGDRVISTFSPDWI
EGRG--PGTA-RTPHYRTRG-GFYPGVLSEHTVLSEQWFTRAPDTLDAAEASTLPCAGLT
AWFALIEC--GR-L--------------K-AGD----KVLVQGTGGVALFGLQI------
---------------AKAHGAEVFITSGSAEKLERAS-ALG-AD------HLIN-RRDGD
WVERLYHLT-GDY-GADHVLEIVGGPHLGQALKAVAVNGRISVIGVFEGFD-V-SG----
--PAAPFLLKAPIVQGISVGH----RRALEDLVRAVDR
>tr|B4RFB0|B4RFB0_PHEZH/32-303 NADPH:quinone reductase OS=Phenylobacterium zucineum (strain HLK1) GN=PHZ_c2270 PE=4 SV=1
RMKACSLNYRDFL-------------------MIHG----------MYGRA-AA------
-SATDIITPFSDGCGYVEAVG-------PGVT-----------RFKAGDRVSTLFFQNWV
SGPP--TLEK-LS---SALG-FPIPGAGAELQVFSQEGLSKVPDFLTDHEVATLPCAALT
AWRGLFHD--AR-L--------------E-PGD----TVVLQGTGGVSIFGLQF------
---------------AKAAGYRTLITSSSDAKLERAK-ALG-AD------HLVNYKTTPA
WSKPVREAT-GGR-GADFIMEVGGGGTIQESMKAIKIGGHIAVIGIVAGAG-E-PF----
--NPAALIGNSAKLQGLSVGS----RDMFESMCRAIEL
>tr|B5XWJ8|B5XWJ8_KLEP3/34-302 Oxidoreductase, zinc-binding dehydrogenase family OS=Klebsiella pneumoniae (strain 342) GN=KPK_2328 PE=4 SV=1
ALHATSLNYHDLL-------------------VATG----------VIPTA---------
-DR---RILMADGAGVVEAVG-------AGVN-----------EFQPGDRVVAGFFPQWL
DGRPGPLVSD-FS---QTPG-DGAEGFACQYVVRPASHFTHAPEGWSFREAATITTSGLT
AWRALVVE--GR-L--------------K-AGD----TVLTLGTGGVSITALQL------
---------------AKSMGAQVIVTSSSDEKLARAR-ALG-AD------HLINYRTTPA
WGAAVQDIT-GHR-GADLILELGGPGTLGQSFEAVSVGGHIALIGVLTGFE-G-HV----
--PTHLLMSKQARLQGLVVGN----RRQQQDYVNALNL
>tr|Q0BW06|Q0BW06_GRABC/37-305 Alcohol dehydrogenase OS=Granulibacter bethesdensis (strain ATCC BAA-1260 / CGDNIH1) GN=GbCGDNIH1_0098 PE=4 SV=1
RLRAASLNYRDLL-------------------VARG----------QYPLSPVP------
-PD---LIPLSDGAGEVVETG-------EDVT-----------RFQPGDRVAPCFFQSWH
DGPI--TERD-GA---SALG-GAIHGVLTEYAVFEQDGLVRIPDHLSWEEAACLPCAAVT
AWHALFGG--TP-V--------------Q-PGQ----TVLTQGTGGVSIFAIQF------
---------------AKAAGARVITTSSSDKKLSRAQ-ALG-AD------EGINYRSRPD
WHKAATALT-GGL-GVDHVVEVGGSGTLPQSIRATRLGGQIHLIGVLTGQN---EI----
--NPLPLMARSQTLRGIYVGS----RAMFEAMNVAISQ
>tr|Q0C609|Q0C609_HYPNA/32-298 Alcohol dehydrogenase, class III OS=Hyphomonas neptunium (strain ATCC 15444) GN=HNE_0100 PE=4 SV=1
RVRASSLNYHDFV-------------------VVLG----------GIPTP---------
-DG---RIPMSDGAGEVVAVG-------EGVT-----------KWKVGDKVISLFFPSWQ
SGQI--EAAG-FA---SVPG-DGADGFGAEFVAAPETSFTRMPAGWSFEEAATLPCAALT
AWRGMFVE--TK-T--------------K-PGD----WVLVQGTGGVSIFALQF------
---------------AKMAGARVIATSSSNEKMEKLK-QLG-AD------HVINYKDTPE
WGRKAFELT-GGR-GVDEVVEIGGPGTMAQSINACRPGGHISLIGVLTGVS-G-EV----
--PTAALFSRNITVSGITVGS----RRHQEDMVEAIEA
>tr|Q0K3W0|Q0K3W0_RALEH/55-321 Zn-dependent alcohol dehydrogenase OS=Ralstonia eutropha (strain ATCC 17699 / H16 / DSM 428 / Stanier 337) GN=H16_B0517 PE=4 SV
RVHAVALNYRDLL-------------------IIQD----------GMGMP-VQ------
-PP---LVLGSDMRGEVVASG-------DGVA-----------DFAPGDAVISTFFTGWL
DGVQ--PHRS------MPLG-VPGPGMLSEYVVLAEDSLVSAPRTLDAAQASTLTCAGLT
AWQALAEA--TV-T--------------R-PGD----TVVVIGTGGVALFAVQI------
---------------ARAQGARVIVVSGSDDKLARVQ-ELG-AA------HGVHRGRTAD
WPAAVRELT-GGR-GADHVLELAGGDNFGRSLAALAQGGRISVIGNLQGDE-L-RA----
--SVYPVLHGRVTVQGIGVSH----RRALQDLVRAVDW
>tr|Q118R5|Q118R5_TRIEI/29-296 Alcohol dehydrogenase, zinc-binding OS=Trichodesmium erythraeum (strain IMS101) GN=Tery_0561 PE=4 SV=1
KVKAVSLNYRDIL-------------------MVKG----------AYNPH-LP------
-LP---VIPCSDGVGEVVSVG-------EGVT-----------KVKPGDRVASIFMQKWL
SGNL--TREA-AR---SALG-GEIDGMLAEYVILSEDGVVNIPSYLSDIEAATLPCAAVT
AWHALIEA--G--L--------------K-PGE----TVLVMGTGGVSLFALQF------
---------------AVMAGARVIATSSSDEKLARVK-QLG-AS------DMINYKSVPK
WEKQVLALT-EGT-GVDYVVEVGGAKTLSQSLKAVKIGGQISLIGILAGAQ-A-EF----
--NILPALMKEVRIHGIFVGS----RQMFEAMNRAIDL
>tr|Q13GD6|Q13GD6_BURXL/35-303 Putative Zinc-containing alcohol dehydrogenase OS=Burkholderia xenovorans (strain LB400) GN=Bxeno_C0925 PE=4 SV=1
EVNAVSLNYRDAE-------------------VAEN----------GMGNA-LS------
-FP---FTPASDMAGRIVAVG-------EGVT-----------RFAVGDRVISAYIPGWI
DGVP--LSWT-VA---PTQG-GPIPGVLAQYVAAPAEWCVRAPRTLSAVEASTLPVAALT
AWMALVEL--GN-L--------------H-AGQ----TVVVQGTGGVSLFAVQL------
---------------AAAHGARVIVTSGSDEKIARAI-ALG-AR------HGINRNTTPD
WQHAVLELT-GGR-GADHILEMTGGDNVERSLQAVVQGGRISVIGLLDSDR-L-SL----
--PILSLLASRASIVGIAVGP----RRALEDLVRAVDL
>tr|Q13QE2|Q13QE2_BURXL/33-299 Putative alcohol dehydrogenase OS=Burkholderia xenovorans (strain LB400) GN=Bxeno_B0729 PE=4 SV=1
RIHANSLNFHDYG-------------------VVSG----------NLPAE---------
-AG---RIPMADGAGIVEAVG-------AGVA-----------EFKAGDHVVSCFFPFWE
NGPP--AIGD-FT---TTPG-DGVDGYAREAVVLPSHYFTHAPRGYSHAESATLTTAGLT
AWRALVVD--GQ-L--------------K-AGE----TVLVLGTGGVSIFALQI------
---------------AKAMGAAVIATSSSETKLARLR-GLG-AD------HTINYRENPE
WGEQVRALT-GGR-GVDHVIEVGGPGTLPQSITACRIGGHIALIGVLTGRA-G-PV----
--PTAALMARQLRLQGLIVGS----RQDQRDMIRALEV
>tr|Q1CXG5|Q1CXG5_MYXXD/35-302 Oxidoreductase, zinc-binding dehydrogenase family OS=Myxococcus xanthus (strain DK 1622) GN=MXAN_6791 PE=4 SV=1
RVSAVSLNYREKL-------------------MLDG----------GGYLT-AH------
-QP---FTPASDMAGVVVAAG-------AGVQ-----------RFKEGARVIANFQTDWV
DGPV--PRGT--V---RSLG-GNAPGVLAEYVVMPEQWLVASPETLDDVQASTLPCAGLT
AWTSLVEL--GG-L--------------R-PGH----TVVTQGTGGVSLFAVQL------
---------------AAAMGAEVIVLSGDEDKLARVK-ALG-AA------HGIHRRHTPE
WHTAVLELT-RGA-GADHILELVGGDNLGRSVKALASDGRVSLIGVFEGFE-S-RF----
--PVQPLFMSSGVIQGIFVGH----RRGLENLVRAVDR
>tr|Q1D9Y9|Q1D9Y9_MYXXD/32-300 Oxidoreductase, zinc-binding dehydrogenase family OS=Myxococcus xanthus (strain DK 1622) GN=MXAN_2314 PE=4 SV=1
RVKATSLNSRDLM-------------------MVEG----------RYNPR-QK------
-LP---LIPNSDAAGVVDAVG-------PGVT-----------RVKPGDRVMSLFSQAWS
AGEP--TRAA-QV---STLG-GPLDGALADTVLLHEDGAVPTPAYLSDEEAATLPCAAVT
AWSALVTH--GA-L--------------K-AGD----TVLLQGTGGVSIFALQI------
---------------ARLLGARIIITSSSDAKLARAR-TLG-AH------EGINYGTTPD
WDKAARALT-GGV-GVDHVVEVGGAGTFEKSLRAVRPGGTVSVIGVLSGGA-G-TV----
--PLTPILMQNLRVQGIFVGH----RQSFDALNRAFAL
>tr|Q1IFA2|Q1IFA2_PSEE4/34-300 Putative oxidoreductase, zinc-binding alcohol dehydrogenase OS=Pseudomonas entomophila (strain L48) GN=PSEEN0727 PE=4 SV=1
RLHASSLNYHDFA-------------------VVSG----------MWGPS---------
-ER---RIPMADGAGEVVAVG-------AGVS-----------EFKVGDAVVSTFFPSWL
DGQA--QVEG-FA---SVPG-DGIDGYAREQVTARATSFTHAPKGYSHAEAATLTTAGLT
AWRALMSD--DH-L--------------K-PGD----SVLVQGTGGVSIFALQF------
---------------AKLAGATVIATSSSDAKLERLK-ALG-AD------HLVNYKSTPA
WGEKVRELT-GNR-GVDHVIEVGGPATLEQSMIAARIGGHVSLIGILTGVA-G-QL----
--PLVQALVRQIRLQGVLVGS----RAQQQAMVRAIDA
>tr|Q1MCY0|Q1MCY0_RHIL3/35-305 Putative alcohol dehydrogenase OS=Rhizobium leguminosarum bv. viciae (strain 3841) GN=RL3711 PE=4 SV=1
RTEAVSLNFRDRL-------------------VMES----------GMGLP-LQ------
-FP---FVPASDMAGVVEAVG-------PEVS-----------RFKPGDRVISTFSPDWI
DGRG--LGDA-RTPPYKTRG-GFYPGVLSQYTVLSEEWYSRAPDTLDAAQASTLPCAGLT
AWFALIER--GG-L--------------K-AGD----KVLVQGTGGVALFGLQI------
---------------AKTHGAEVFITSGSAEKLERAV-ALG-AD------HAIN-RHEGD
WVEQLYQLT-GGY-GADHVLEIVGGPHLGQALKAVAINGRISVIGVFEGFE-V-SG----
--PAGPLLLKAPVVQGISVGH----RRALEDLVRAIDQ
>tr|Q1QZD6|Q1QZD6_CHRSD/33-299 Alcohol dehydrogenase, zinc-binding OS=Chromohalobacter salexigens (strain DSM 3043 / ATCC BAA-138 / NCIMB 13768) GN=Csal_0815
RVHASSLNYHDYG-------------------VVAG----------AMPTE---------
-DG---RIPMSDGAGVVDAVG-------EGVE-----------DFTVGDRVVSTFFPEWL
EGPA--RIGD-FT---TTPG-DGVDGYAREQVVRPATWFTHAPRDYDHAEAATLTTAGLT
AWRALVVD--GK-L--------------K-AGD----SVLVLGTGGVSIFALQF------
---------------AKLMGATVIATSSSDEKIARLK-ELG-AD------HTLNYKTEPE
WGKRVKALT-DGR-GVDHVIEVGGPATLPQSIEAVRIGGHISLIGVLTGRG-G-EI----
--PTAKLMAKQARLQGLIVGS----RRDQIEMIRAIDA
>tr|Q2G8E8|Q2G8E8_NOVAD/35-301 Alcohol dehydrogenase superfamily, zinc-containing OS=Novosphingobium aromaticivorans (strain DSM 12444) GN=Saro_1431 PE=4 SV=1
RLRASSLNFHDYA-------------------VVTG----------MLPAA---------
-AG---RIPMSDGAGEVLGVG-------DGVT-----------EFKAGDAVVSTFFTDWD
AGPP--KSAA-FT---TVPG-DGIDGYAREEVVAPAHWFTRAPSGYSHAEAATLTCAGLT
AWRALFVD--NA-I--------------K-PGD----TVLVQGTGGVSVFALQL------
---------------AKAAGARVIATSSSDEKLERLR-SLG-AD------ETINYKTQTA
WGMKALDLT-AGI-GVDCVVEIGGAGTLDQSMMATRVGGHIALIGVLAGFA-G-PV----
--QTALLMAKNLRVQGLTVAS----RADHLRMIAGIEA
>tr|Q2K537|Q2K537_RHIEC/35-305 Probable alcohol dehydrogenase protein OS=Rhizobium etli (strain CFN 42 / ATCC 51251) GN=RHE_CH03285 PE=4 SV=1
RTQAVSLNFRDRL-------------------VLES----------GMGLP-LQ------
-FP---FVPASDMAGVVEAVG-------PDVT-----------RFKPGDRVISTFSPDWI
EGRG--PGTA-HTPHYQTRG-GFYPGVLSEHTVLSEEWFTLAPATLDAGEASTLPCAGLT
AWFALIEC--GR-L--------------K-AGE----KVLVQGTGGVALFGLQI------
---------------AKAHGAEVFITSGSTEKLERAS-ALG-AD------HLIN-RHDGD
WVEQFYQLT-GNY-GADHVLEIVGGPHLGQALKAVAVNGRISVIGVFEGFD-V-SA----
--PVAPLLLKAPVVQGITVGH----RRALEDLVRAVDQ
>tr|Q2N9T5|Q2N9T5_ERYLH/34-300 Alcohol dehydrogenase, zinc-containing OS=Erythrobacter litoralis (strain HTCC2594) GN=ELI_07320 PE=4 SV=1
RIRASSLNYHDYA-------------------VVKG----------MITTE---------
-QG---RIPMSDGAGEVTAVG-------DGVS-----------EFAVGDTVVSTFFPQWL
DGAP--PTSA-FT---QVPG-DGIDGYSRESITAPTTWFTRAPTGYSAAQAATLTCAGLT
AWRALFVD--YT-L--------------K-PGD----TVLVQGTGGVSIFALQL------
---------------AKAAGATVIATSSSDEKLERVK-ALG-AD------HTINYKEVEA
WGPKALEIT-GGR-GVDCVVEVGGAGTLDQSMLAARIGGHVALIGVLSGFA-G-PV----
--QTALLFSKNLTVQGLTVGS----RAMQQDMISAIEA
>tr|Q2SYL7|Q2SYL7_BURTA/86-352 Alcohol dehydrogenase, zinc-containing OS=Burkholderia thailandensis (strain E264 / ATCC 700388 / DSM 13276 / CIP 106301) GN=BT
RIHASSLNYHDLG-------------------VVTG----------RLSTA---------
-DK---RIPMSDGAGVVEAIG-------EGVT-----------EFAVGDAVVSTFFPQWL
DGGP--STAD-FA---TVPG-DGVDGYARETVVRPAHWFTHAPKGYTHEEAATLTTAGLT
GWRALVVD--GR-L--------------K-AGD----SVLVLGTGGVSIFALQF------
---------------AKRMGATVIATSSSDEKLERAR-QLG-AD------HVVNYRRDAN
WAAKVLEQT-NGR-DVDHVIEVGGPDTLPQSIQACRIGGHIALIGVLTGIA-G-PV----
--PTVALMARQQNLQGLIVGS----RRHQIDMVRAIDA
>tr|Q2Y8P5|Q2Y8P5_NITMU/34-300 Zinc-containing alcohol dehydrogenase superfamily OS=Nitrosospira multiformis (strain ATCC 25196 / NCIMB 11849) GN=Nmul_A1575 P
RIRASSLNYHDYA-------------------VVSG----------MWPPP---------
-VP---RIPMSDGAGEVVAVG-------EGVN-----------EFAIGDHVVSTFFPSWQ
EGQP--EIDS-MG---TVPG-DGVDGFACQQVTMAAIGFTHAPKGYSHAEAATLTCAGLT
AWRALMVD--GP-L--------------K-PGE----TVLIQGTGGVSVFALQF------
---------------AKVAGATVIATSSSDEKLARLE-TLG-AD------HLINYRKHEN
WGDLVRELT-AGR-GVDHVIEVGGPATLAQSMIATRIGGHIAVIGILSGMT-G-TL----
--PLLAVLTRQLRLQGLVVGS----RRQQIEMIRAIEA
>tr|Q3BR35|Q3BR35_XANC5/33-299 Putative alcohol dehydrogenase OS=Xanthomonas campestris pv. vesicatoria (strain 85-10) GN=XCV3047 PE=4 SV=1
RLHASSLNFHDLG-------------------VVLG----------QMPTA---------
-DG---RIPMSDGAGVVEAVG-------PEVD-----------EFAVGDHVVSTFFPQWL
DGEP--LHAG-FA---TTPG-DGVDGYARSAVVADAQAFTHAPRGYSHAEAATLTTAGVT
AWRALAVN--GG-L--------------K-AGD----SVLVLGTGGVSIFALQF------
---------------AKAMGARVIATSSSDEKLEKVR-ALG-AD------HLINYRQHPE
WAAQVLDIT-EGR-GVDHVVEVGGPGTLTQSIRAARVDGHIALIGVLTGAA-G-PV----
--PTAEMMGRQQRLQGLVVGS----RRHQQNLVRALDS
>tr|Q3JPE9|Q3JPE9_BURP1/33-299 Alcohol dehydrogenase, zinc-containing OS=Burkholderia pseudomallei (strain 1710b) GN=BURPS1710b_3181 PE=4 SV=1
RIHASSLNYHDLG-------------------VVTG----------RLNPA---------
-DK---RIPMSDGAGVVEAIG-------EGVT-----------EFAPGDAVVSTFFPYWL
DGGP--TVAD-FA---TVPG-DGVDGYARESVVRPAHWFTHAPQGYTHEQAATLTTAGLT
AWRALVVD--GG-L--------------K-AGD----SVLVLGTGGVSIFALQF------
---------------AKRMGATVIATSSSDEKLERAR-ALG-AD------HVVNYRRDAN
WAAKVLALT-NGR-GVDHVIEVGGPDTLPQSIQACRIGGHIALIGVLTGIA-G-PV----
--PTVALMARQQNLQGLIVGS----RRHQIDMVRAIDA
>tr|Q46NH2|Q46NH2_RALEJ/32-301 Zinc-containing alcohol dehydrogenase superfamily OS=Ralstonia eutropha (strain JMP134) GN=Reut_C5952 PE=4 SV=1
KMRAAALNFRDSI-------------------IPTR----------GYGKRMKE------
-LP---LVVLSDGVGMIDAVG-------EGVN-----------RVQVGDRVCPIFYQTWL
DGAP--NAER-MQ---SSLG-CEQDGTMTTQLVVPQEGVSRVPAYLSDYEAATLPTAGVT
AWRSLVTE--GR-L--------------K-RGD----TVLLQGTGGVSLFALQI------
---------------AKSFGAIVIITSSSDKKLARAR-ALG-AD------YLINYKTDQQ
WWRTVRDCT-GGV-GVDHVVEVGGADTLAQSVRAVRTGGTISLIGVLSGSE-P-TV----
--PLGQIVTRHIRLHGITVGS----REDFEAMVSHFDK
>tr|Q471A7|Q471A7_RALEJ/35-301 Zinc-containing alcohol dehydrogenase superfamily OS=Ralstonia eutropha (strain JMP134) GN=Reut_A1660 PE=4 SV=1
RIRASSLNYHDYA-------------------VVSG----------RRSLT---------
-ER---RIPMADGAGEVTAVG-------ADVK-----------GFSVGDHVVSTFFPTWQ
DGEP--RLCD-FA---TVPG-DGVDGFARDAVTMPQDCFTLAPRGYSHAEAATLTTAGLT
AWRALFVD--GA-L--------------K-PGE----TVLVLGTGGVSVFALQF------
---------------AKAAGARVIATSSSDEKLDRLR-ELG-AD------CLINYRKTAQ
WGETVRDMT-DGA-GADHVIEVGGAATLDQSMTAARVGGHIAVIGALGNAT-A-PI----
--TVTQLLRKHLRLTGLLVGS----RRHQLDMVRALDA
>tr|Q48M83|Q48M83_PSE14/34-300 Oxidoreductase, zinc-binding dehydrogenase family OS=Pseudomonas syringae pv. phaseolicola (strain 1448A / Race 6) GN=PSPPH_122
RLHANSLNYHDFA-------------------VVTG----------MWAPT---------
-EK---RIPMADGAGVVTAVG-------EGVS-----------EFAVGDSVVSTFFPEWI
SGEP--LVEG-FV---TVPG-DGIDGYAREQVTARATSFTHAPLGYTHAEASTLTTAGLT
AWRALMVD--DA-L--------------K-AGD----TVLVQGTGGVSIFALQF------
---------------AKMVGATVIATSSSDEKLERLK-AMG-AD------HLINYRKDSN
WGETARKLT-GGR-GVDHIIDVGGPSTLQHSMTAARVAGHISVIGILSGVA-G-QL----
--EFVPALVKQLRMQGVLVGS----RTQQQDMIRAIDA
>tr|Q4KAZ9|Q4KAZ9_PSEF5/33-299 Oxidoreductase, zinc-binding dehydrogenase family OS=Pseudomonas fluorescens (strain Pf-5 / ATCC BAA-477) GN=PFL_3481 PE=4 SV=1
RIHACSLNFHDYA-------------------VVTG----------ALPTA---------
-DG---RIPMADGAGVVEAVG-------EGVS-----------EFEVGDAVVSCFFPHWH
DGGP--AIAD-FS---TTPG-DGVDGYAREVVIQPSHWFTHAPKGYSHAEAATLTTAGLT
AWRALVVD--GA-L--------------K-AGE----TVLVLGTGGVSIFALQL------
---------------AKAMGATVIATSSSDAKLAKVR-ELG-AD------HTLNYRTHPE
WGAEVLKLT-GGR-GVDHVVEVGGPGTLPQSINACRIGGHIALIGVLTGWA-G-PV----
--PTAALMARQQRLQGLIVGS----RQQQIEMVRGLEA
>tr|Q4UWX0|Q4UWX0_XANC8/33-299 Alcohol dehydrogenase OS=Xanthomonas campestris pv. campestris (strain 8004) GN=XC_1384 PE=4 SV=1
RLHASSLNFHDLG-------------------IVSG----------QMPTA---------
-DG---RIPMSDGAGVVEAVG-------EAVS-----------DFAVGDHVVSTFFPQWL
DGEP--LHAG-FA---TTPG-DGVDGYARSAVVAAAQAFTHAPRGYSHAEAATLTTAGVT
AWRALVVN--GR-I--------------K-AGD----TVLVLGTGGVSIFALQF------
---------------AKAMGAMVIVTSSSDQKLETAR-TLG-AD------HCINYRQHTE
WAAQVLEIT-NGR-GVDHVVEVGGPGTLAQSIKAARVGGHIALIGVLTGAA-G-PV----
--PTAEMMGRQQRLQGLVVGS----RRHQQELVRALDG
>tr|Q4ZXB5|Q4ZXB5_PSEU2/34-300 Zinc-containing alcohol dehydrogenase superfamily OS=Pseudomonas syringae pv. syringae (strain B728a) GN=Psyr_1153 PE=4 SV=1
RLHANSLNYHDFA-------------------VVTG----------MWAPT---------
-EK---RIPMADGAGVVTAVG-------EGVS-----------EFAVGDSVVSTFFPEWI
SGEP--LVEG-FV---TVPG-DGVDGYAREQVTARATSFTLAPKGYSHAEASTLTTAGLT
AWRALMVD--DA-L--------------K-AGD----TVLVQGTGGVSIFALQF------
---------------AKMVGATVIATSSSDEKLERLQ-AMG-AD------HLINYRKDSN
WGETARKLT-GGR-GVDHIIDVGGPSTLQHSMNAARVAGHISVIGILSGVA-G-QL----
--EFVPALVKQLRMQGVLVGS----RTQQQDMIRAIDA
>tr|Q5P8T0|Q5P8T0_AZOSE/33-299 Alcohol dehydrogenase OS=Azoarcus sp. (strain EbN1) GN=AZOSEA01570 PE=4 SV=1
RIHASSLNFHDLG-------------------VVSG----------AMPVA---------
-DN---RIPMSDGAGVVEAIG-------EGVD-----------EFAVGDAVVSTFFPHWL
DGEA--PIAD-FS---TTPG-DGVDGYACELVVRPATAFTHSPRGYSHAQAATLTTAGLT
AWRALIYN--GG-L--------------K-AGD----SVLVLGTGGVSIFALQF------
---------------AKAMGATVIATSSSDEKLEHAR-ALG-AS------HTINYCSQAQ
WASRVLDFT-GGC-GVDHVIEVGGPGTLAQSIQACRIGGHIALIGVLTGGA-G-VV----
--PTAALMKRQQRLQGLIVGN----RRQQNELVRAIEA
>tr|Q5R0T7|Q5R0T7_IDILO/37-303 Probable NADPH quinone oxidoreductase OS=Idiomarina loihiensis GN=IL1598 PE=4 SV=1
KVKASSLNFHDYG-------------------VASG----------FIPTE---------
-DG---RIPMSDGAGVVEAVG-------EGVE-----------EFAVGDNVVSTFFPYWQ
SGPA--PVGD-FH---NTPG-DGIDGYAREVVVRPTQFFTHQPKGYSHTESATLTTAGLT
AWRALVVD--GG-I--------------K-PGN----TVLVLGSGGVSVFACQL------
---------------AKSLGATVFATSSSNDKLQQYK-ELG-AD------HLINYKEDPE
WGKTVRKLT-GGR-GVDHVIEVGGPGTLPQSINAVAIAGHIALIGVLTGSE-G-EV----
--PTAKLMAKQARLQGLIVGS----CDNQKDFVRALEA
>tr|Q62I78|Q62I78_BURMA/33-299 Alcohol dehydrogenase, zinc-containing OS=Burkholderia mallei GN=BMA2006 PE=4 SV=1
RIHASSLNYHDLG-------------------VVTG----------RLNPA---------
-DK---RIPMSDGAGVVEAIG-------EGVT-----------EFAPGDAVVSTFFPYWL
DGGP--TVAD-FA---TVPG-DGVDGYARESVVRPAHWFTHAPQGYTHEQAATLTTAGLT
AWRALVVD--GG-L--------------K-AGD----SVLVLGTGGVSIFALQF------
---------------AKRMGATVIATSSSDEKLERAR-ALG-AD------HVVNYRRDAN
WAAKVLALT-NGR-GVDHVIEVGGPDTLPQSIQACRIGGHIALIGVLTGIA-G-PV----
--PTVALMARQQNLQGLIVGS----RRHQIDMVRAIDA
>tr|Q63RH1|Q63RH1_BURPS/33-299 Probable alcohol dehydrogenase OS=Burkholderia pseudomallei GN=BPSL2701 PE=4 SV=1
RIHASSLNYHDLG-------------------VVTG----------RLNPA---------
-DK---RIPMSDGAGVVEAIG-------EGVT-----------EFAPGDAVVSTFFPYWL
DGGP--TVAD-FA---TVPG-DGVDGYARESVVRPAHWFTHAPQGYTHEQAATLTTAGLT
AWRALVVD--GG-L--------------K-AGD----SVLVLGTGGVSIFALQF------
---------------AKRMGATVIATSSSDEKLERAR-ALG-AD------HVVNYRRDAN
WAAKVLALT-NGR-GVDHVIEVGGPDTLPQSIQACRIGGHIALIGVLTGIA-G-PV----
--PTVALMARQQNLQGLIVGS----RRHQIDMVRAIDA
>tr|Q72TQ9|Q72TQ9_LEPIC/32-301 Alcohol dehydrogenase OS=Leptospira interrogans serogroup Icterohaemorrhagiae serovar copenhageni GN=LIC_10958 PE=4 SV=1
RFRAASLNYRDYL-------------------MAIG----------RYNPK-QK------
-LP---LIPLSDGAGEVVQVG-------PGVT-----------RWKIGDKVCANFAQTWF
DGAP--EKDM-LK---NTLG-GPLDGTLCEYRIFREEGLVLMPENLSFAEASTLPCAALT
AYTAIVTH--GN-I--------------Q-PGA----TVVVQGTGGVSIFALQF------
---------------AKMMGCRVIATSSSEEKLAKVK-ELG-AD------EVINYNEKTN
WDREVRKIT-EMK-GADLVIEVGGAGTLQKSISSTKPWGTIALIGVLAGGE-SNNL----
--SLFPILMQGIRIQGIIVGS----KRNFEDMNLAINT
>tr|Q887F9|Q887F9_PSESM/34-300 Oxidoreductase, zinc-binding OS=Pseudomonas syringae pv. tomato GN=PSPTO1337 PE=4 SV=1
RLHANSLNYHDFA-------------------VVTG----------MWAPT---------
-EK---RIPMADGAGVVTAVD-------EGVS-----------EFKVGDSVVSTFFPEWI
SGEP--LVEG-FV---TVPG-DGVDGYAREQVTARATSFTRAPLGYSHAEASTLTTAGLT
AWRALMVD--DS-L--------------K-AGD----TVLVQGTGGVSIFALQF------
---------------AKMVGATVIATSSSDEKLERLQ-AMG-AD------HLINYRKDSN
WGETARKLT-GGR-GVDHIIDVGGPSTLQHSMNAARVAGHISVIGILSGVA-G-QL----
--EFVPALVKQLRMQGVLVGS----RTQQQDMIRAIDA
>tr|Q88DR3|Q88DR3_PSEPK/34-300 Alcohol dehydrogenase, zinc-containing OS=Pseudomonas putida (strain KT2440) GN=PP4760 PE=4 SV=1
RLHASSLNYHDFA-------------------VVSG----------MWGPS---------
-ER---RIPMADGAGEVVAVG-------AGVT-----------EFQVGDNVVSTFFPDWL
DGQA--NVEG-FA---RVPG-DGIDGYAREQVTARATAFTLAPQGFSHAEAATLTTAGLT
AWRALMSD--DH-L--------------K-PGD----TVLVQGTGGVSIFALQF------
---------------AKLAGATVIATSSSDAKLERLK-ALG-AD------HLINYKSTPA
WGEKVRELT-GNR-GVDHVIEVGGPATLEQSMIAARIGGHVSLIGILTGVA-G-QL----
--PLVQALVRQIRLQGVLVGS----RAQQQAMVRAIDA
>tr|Q8F1H7|Q8F1H7_LEPIN/32-301 Alcohol dehydrogenase OS=Leptospira interrogans GN=LA3158 PE=4 SV=1
RFRAASLNYRDYL-------------------MAIG----------RYNPK-QK------
-LP---LIPLSDGAGEVVQVG-------PGVT-----------RWKIGDKVCANFAQTWF
DGAP--EKDM-LK---NTLG-GPLDGTLCEYRIFREEGLVLMPENLSFAEASTLPCAALT
AYTAIVTH--GN-I--------------Q-PGA----TVVVQGTGGVSIFALQF------
---------------AKMMGCRVIATSSSEEKLAKVK-ELG-AD------EVINYNEKTN
WDREVRKIT-EMK-GADLVIEVGGAGTLQKSISSTKPWGTIALIGVLAGGE-SNNL----
--SLFPILMQGIRIQGIIVGS----KRNFEDMNLAINT
>tr|Q8P783|Q8P783_XANCP/33-299 Alcohol dehydrogenase OS=Xanthomonas campestris pv. campestris GN=XCC2730 PE=4 SV=1
RLHASSLNFHDLG-------------------IVSG----------QMPTA---------
-DG---RIPMSDGAGVVEAVG-------EAVS-----------DFAVGDHVVSTFFPQWL
DGEP--LHAG-FA---TTPG-DGVDGYARSAVVAAAQAFTHAPRGYSHAEAATLTTAGVT
AWRALVVN--GR-I--------------K-AGD----TVLVLGTGGVSIFALQF------
---------------AKAMGAMVIVTSSSDQKLETAR-TLG-AD------HCINYRQHTE
WAAQVLEIT-NGR-GVDHVVEVGGPGTLAQSIKAARVGGHIALIGVLTGAA-G-PV----
--PTAEMMGRQQRLQGLVVGS----RRHQQELVRALDG
>tr|Q8PIK1|Q8PIK1_XANAC/33-299 Alcohol dehydrogenase OS=Xanthomonas axonopodis pv. citri GN=XAC2896 PE=4 SV=1
RLHASSLNFHDLG-------------------VVLG----------QMPTA---------
-DG---RIPMSDGAGVVEAVG-------PEVD-----------EFAVGDQVVSTFFPQWL
DGEP--LHAG-FA---TTPG-DGVDGYARSAVVADARAFTHAPRGYSHAEAATLTTAGVT
AWRALAVN--GG-L--------------K-AGD----SVLVLGTGGVSIFALQL------
---------------AKAMGARVIATSSSDEKLEKVR-ALG-AD------HVINYRQHPE
WSAQVLDIT-EGR-GVDHVVEVGGPGTLTQSIRAARVGGHIALIGVLTGAG-G-PV----
--PTAEMMGRQQRLQGLVVGS----RKHQQDLVRALDS
>tr|Q92MZ8|Q92MZ8_RHIME/35-305 Alcohol dehydrogenase OS=Rhizobium meliloti GN=R02449 PE=4 SV=1
RTLAVSLNYRDKL-------------------VLET----------GMGLD-LA------
-FP---FVPASDMSGVVEAVG-------KSVT-----------RFRPGDRVISTFAPGWL
DGLR--PGTG-RTPAYETLG-GAHPGVLSEYVVLPEGWFVAAPKSLDAAEASTLPCAGLT
AWFALVEK--GH-L--------------R-AGD----RVVVQGTGGVALFGLQI------
---------------AKATGAEVIVTSSSREKLDRAF-ALG-AD------HGIN-RLEED
WVERVYALT-GDR-GADHILEIAGGAGLGQSLKAVAPDGRISVIGVLEGFE-V-SG----
--PVGPLLLKSPVVQGISVGH----RRALEDLVGAVDR
>tr|Q98F62|Q98F62_RHILO/32-300 Alcohol dehydrogenase; NADPH quinone oxidoreductase OS=Rhizobium loti GN=mll3915 PE=4 SV=1
KVKATALNYRDVE-------------------IARG----------SYHTA-FA------
-LP---LIPLSDGVGEVVAVG-------AEVT-----------RFKVGDRVCGTFWQRWV
GGSF--AMAE-PS---YQRG-GPIDGLLSEFARLDEQAAVLAPPHLSDVEAATLPCAAVT
AWHALFTE--GQ-L--------------K-PGE----TVLSLGTGGVSLFAVQF------
---------------AAAAGAHVIVTSSSDDKLTRAK-ALG-AH------HGINYRVNPD
WSSAVLALT-DGR-GADHIIEVGGPQSFAQSLKASARGAQINVIGYLGGSE-G-SI----
--NPLDIFRRQVRARGIPVGS----RESFEAMNRGLTV
>tr|Q98I43|Q98I43_RHILO/36-304 Alcohol dehydrogenase OS=Rhizobium loti GN=mll2578 PE=4 SV=1
RTKAVSLNYKDRL-------------------IVDG----------TLIPE-LT------
-FP---FVPTSDAVGEIVAVG-------SAVS-----------RFQVGQRVLGQVIADWP
DGDA--PPVP-HK---HTLG-SSLPGMLSDHVVFGEDAAALAPPSLSDIEAATLPIAALS
AWFAMAEA--TR-P--------------V-AGQ----TVLIQGTGGVSLFALQF------
---------------ARAFGLRAIVTSSSDDKLERAK-NLG-AW------QVINYRTRPA
WDEAARELT-NGL-GVNHILEMVGGDNARRSLNALAAGGRLSVIGLLGAME-L-NF----
--PIVPFMRNRIVVQGLSIGH----RRAFERMNQAIEA
>tr|A8NI93|A8NI93_COPC7/38-308 Putative uncharacterized protein OS=Coprinopsis cinerea (strain Okayama-7 / 130 / FGSC 9003) GN=CC1G_01618 PE=4 SV=1
KVHAVSLQYRDFA-------------------IAKG----------FYNVG-VS------
-EN---IVPCSDMAGEIVAVG-------EEVK-----------GWKVGDRVCANFCTDHL
HGDP--TPES-IK---SSLG-GQSPGVLTQYRTFPAHSLVTIPSHLSYVEASTLPCAALT
AYNALVGP--TP-V--------------R-AGE----TVLVLGTGGVSIFGLQL------
---------------AVASGATVIATSSSDEKLKIAK-KLG-AH------HVINYNKTPN
WDEEVKKIT-NGR-GVDRVIEVGGPGTLAKSLSSVRIGGSVQVIGFVGQGE-G-TT----
MDVILPVISKSILVRGVYIGP----VSEFEAMNRLIEA
>tr|Q0UIA1|Q0UIA1_PHANO/38-308 Putative uncharacterized protein OS=Phaeosphaeria nodorum GN=SNOG_08513 PE=4 SV=1
KIHGASLNYRDLI-------------------IPKG----------KYPFP-MK------
-DN---IVPGSDGAGTVESVG-------KRVT-----------RFKAGDKVVTLFNQGHL
AGSL--DAQS-LA---TGLG-GALDGTLREHAVFSESGLVAMPTNLNFLEASTLSCAALT
AWNGLYGLESRA-L--------------K-PGQ----WVLTQGTGGVSIFALQF------
---------------AKAAGARVIATTSSAAKAETLK-KLG-AD------HVINYKDTPN
WGEEAKKLT--GG-GVEHVIEVGGPSTMAQSLKAIAIDGVISIIGFIGGMS-K-D-----
QPTFLDCLTGMCTVRGILVGS----RLQMEDMCRAIEA
>tr|A3JNF2|A3JNF2_9RHOB/36-304 Alcohol dehydrogenase OS=Rhodobacterales bacterium HTCC2150 GN=RB2150_14211 PE=4 SV=1
KMAAASLNYRDLV-------------------VMDG----------KHGAS-VQ------
-PP---LIPLSDGAGHVVAIG-------AGVT-----------EFNLGDMVCPLFFPNWV
AGTP--PTDM-HS---WMLG-GPADGVLTEYFTTDASAVIKAPSNLTTTEAACLPCAGLT
AWSALTNP--TP-I--------------R-AGE----TVLILGTGGVALFALAF------
---------------ARAMGAHTIVLTSSDKKIAMLN-DLG-AQ------DVVNYKTTPK
WSKMIKTMT-NGK-GVDRVIELGGAETLEQSIRAVRVGGTVVTIGNVTGSL-A-TI----
--PLPLMLTRYINLQAVSVGH----KQAFAEMNRAIEL
>tr|B5WCB4|B5WCB4_9BURK/33-299 Alcohol dehydrogenase zinc-binding domain protein OS=Burkholderia sp. H160 GN=BH160DRAFT_0714 PE=4 SV=1
QVNASSLNFRELL-------------------LMNG----------AFRDR-MA------
-PN---FIPASDGAGVVLAVG-------PGVR-----------RFRPGDRVMANFAEDWH
GGAR--PQHA-DI---LGRG-AIVEGMLRDKVVLSEQELVGVPDHLSDEEAATLPCAAVT
AWNALCQH--AP-L--------------L-PGQ----TVLVQGSGGVSIFALQL------
---------------ARLFGARVIATSSSETKLKRLA-ELG-AD------ATINYRDTPD
WDDAVLRLT-DGR-GVDLVVEVGGAQTFNKSVAATRDGGRISVVGMLTGAP-S-------
--PGEGFFTRGLSIAPIRVGS----RQDFESMNRAIAL
>tr|B6ATW0|B6ATW0_9RHOB/32-299 Oxidoreductase, zinc-binding dehydrogenase family OS=Rhodobacterales bacterium HTCC2083 GN=RB2083_2572 PE=4 SV=1
RMNANSINYRDLI-------------------TIEG----------AGARK-LP------
-FP---TVPNSDGAGVITAVG-------EGV------------KLKEGDRVTSCFFSNWV
AGEI--SAPV-MA---SALG-GARQGVLAEEVILPEDGVIPTPSDLTDEEAATLPCAALT
AWHALTLP--RP-V--------------K-AGE----TVLLLGTGGVSVFAQQF------
---------------CKMMGARTIVTSSSNDKLEKMK-ALG-PS------EFINYRTNPE
WDAVVLELT-AGS-GVDRVVEVGGPGTFDRSVNAVRVGGTIGLIGVLTGVS-G-AT----
--NPTPIMAKSITVKGIYVGS----RAMFADMNRAIEA
>tr|B7KUR1|B7KUR1_METCH/32-300 Alcohol dehydrogenase zinc-binding domain protein OS=Methylobacterium chloromethanicum CM4 GN=Mchl_3470 PE=4 SV=1
RMRAASLNYRDLL-------------------ICQG----------RYPFA-VN------
-LD--RLIPLSDGAGEIVAIG-------PGVR-----------RFSGGERVAGIFSQSWL
GGAQ--VADT-WQ---TALG-GAIDGVLTEYQVFDEDGLVTLPDHLSFEEGATLPCAAVT
AWNALYGL--KP-L--------------R-AGE----TVLTLGTGGVSIFAIQL------
---------------AHAAGARVIATSSSDAKLEKAR-ALG-AH------DTINYRTHPD
WEGEVRRLT-GGT-GVDHVVEVGGTGTLPRSIASTRPGGHIGLIGLLAQGE---AF----
--DPLAILGASCIVRGVAVGP----REMFEDMNRSIAL
>tr|A5EME9|A5EME9_BRASB/32-300 Putative Alcohol dehydrogenase OS=Bradyrhizobium sp. (strain BTAi1 / ATCC BAA-1182) GN=BBta_5367 PE=4 SV=1
RLSAASINYRDLL-------------------TVKG----------GYGAR-QK------
-FP---LVPLSDGAGVVEAVG-------DGVV-----------GVAPGERVIGSFFESWS
AGEP--SEAK-MR---AALG-GAVDGTLSEYRIFPAHALVRTPAHLSDIEAATLPCAGVT
AWSAVVKL--GG-I--------------R-PGQ----TVLTQGTGGVSIFALQI------
---------------AKMAGARVIATSSNEAKIARLE-ALG-AD------VTLNYKTSPD
WGKKAREIT--GQ-GVDLVVEVGGVGTLNESIRATRIGGTIAFIGVLAGAP-AAEL----
--RLPLMVMQQQRLQGVTVGS----VEDLQALANALAL
>tr|A9GJH8|A9GJH8_SORC5/44-314 Alcohol dehydrogenase OS=Sorangium cellulosum (strain So ce56) GN=adh3 PE=4 SV=1
RVRAASINYRDLM-------------------VVRG----------RYGGE-RK------
-DE---LVPLSDAAGEVVAIG-------AGVR-----------RWKEGDRVISTFFPTWA
SGPF--RGEY-RT---TTLGAGGNDGVLAELVVFGEDAIVRAPAHLGFNEAATLTCAGVT
AWTALFES--GPRP--------------A-PGE----TVLVQGTGGVSLFAAQL------
---------------ARAAGLRVLATSSSAAKIERLR-ALG-VT------EAIDYRKQPE
WHEEVLRLT-GGE-GVDRVIEVGGAGTLPRSMQAVKTGGVVSLIGLLSGVG-S-QI----
--DPMPILFRAIRVEGTVVGS----RQATVELGAALEL
>tr|A9QPE1|A9QPE1_METI4/32-299 NADPH:quinone reductase or related Zn-dependent oxidoreductase OS=Methylacidiphilum infernorum (isolate V4) GN=qor PE=4 SV=1
KLKAVSLNFRDLL-------------------MIKG----------LYNPA-QP------
-LP---LIPCSDGAGEVIAVG-------EDVE-----------SFKVGDRVVGCFFQNWV
AGPY--QKEY-GK---SVLG-GPLDGTLAEYIYLKEQGALLIPSHLSFEEASTLPCAALT
AWNGLFEQ--AQ-L--------------Q-PGQ----TVVVQGSGGVSLFALQF------
---------------ARACGAEVIFLSRKDEKIEKAK-KMG-AR------EGINIAQNRH
WSQKIRELT-GAR-GADVLVNVLGV-DLDESIQSLKFGGMICAIGILGGFK-T-EV----
--DVVSILMRQVKIHGIYVGN----RSLFIGMNRAIEK
>tr|A9VYU2|A9VYU2_METEP/32-300 Alcohol dehydrogenase zinc-binding domain protein OS=Methylobacterium extorquens (strain PA1) GN=Mext_3146 PE=4 SV=1
RMRAASLNYRDLL-------------------ICQG----------RYPFA-VN------
-LD--RLIPLSDGAGEIVALG-------AGVR-----------RFTGGERVAGIFSQSWL
GGAQ--VSDT-WQ---TALG-GAIDGVLTEYQVFDEDGLVTLPDHLSFEEGATLPCAAVT
AWNALYGL--KP-L--------------R-AGE----TVLTLGTGGVSIFAIQL------
---------------AHAAGARVIATSSSDDKLEKAR-ALG-AH------DTINYRTHPD
WEGEVRRLT-GGT-GVDHVVEVGGTGTLPRSIASTRPGGHIGLIGLLAQGE---AF----
--DPLAILGASCIVRGVAVGP----REMFEDMNRSIAL
>tr|B0SIJ3|B0SIJ3_LEPBA/35-303 Zinc-binding alcohol dehydrogenase OS=Leptospira biflexa serovar Patoc (strain Patoc 1 / Ames) GN=LBF_4205 PE=4 SV=1
RLTATSLNYRDYL-------------------MVIG----------TYNPR-QK------
-LP---LIPCSDGAGVVEAVG-------SEVS-----------VWKKGDRVLPIFAQKWT
DGAP--NMDN-LR---STLG-GPNDGCLAHYGTFAEEGLVATPSHLTDKEAATLGCAGLT
AYNAVVNF--GG-I--------------E-PGS----DVLCLGTGGVSLFALQF------
---------------AKMMGARVIITSSSDEKLERAK-ALG-AD------ETINYKTKAN
WERDVRKHT-KMA-GADLIIEVGGAGTMPKSMMSVKPYGTIALIGVLAGGE-S-SL----
--SLYPILMQGVKVQGVIVGS----RSDFVRMNRAIEH
>tr|B0SU61|B0SU61_LEPBP/40-308 Alcohol dehydrogenase (Zinc-containing alcohol dehydrogenase family) OS=Leptospira biflexa serovar Patoc (strain Patoc 1 / ATCC
RLTATSLNYRDYL-------------------MVIG----------TYNPR-QK------
-LP---LIPCSDGAGVVEAVG-------SEVS-----------VWKKGDRVLPIFAQKWT
DGAP--NMDN-LR---STLG-GPNDGCLAHYGTFAEEGLVATPSHLTDKEAATLGCAGLT
AYNAVVNF--GG-I--------------E-PGS----DVLCLGTGGVSLFALQF------
---------------AKMMGARVIITSSSDEKLERAK-ALG-AD------ETINYKTKAN
WERDVRKHT-KMA-GADLIIEVGGAGTMPKSMMSVKPYGTIALIGVLAGGE-S-SL----
--SLYPILMQGVKVQGVIVGS----RSDFVRMNRAIEH
>tr|B1KCM5|B1KCM5_BURCC/33-299 Alcohol dehydrogenase zinc-binding domain protein OS=Burkholderia cenocepacia (strain MC0-3) GN=Bcenmc03_6869 PE=4 SV=1
QVNASSLNFRELL-------------------LMNG----------AFRDW-MA------
-PN---FIPVSDGAGVVLAVG-------PSVR-----------RFKPGDRVMANFAENWH
GGAR--PQHA-DV---LGRG-AIVEGMLRDKVVLSEEEWVGVPAHLSDEEAATLPCAAVT
AWNALCQH--AP-L--------------L-PGQ----TVLVQGTGGVSIFALQL------
---------------ARLFGARVIATSSSDAKLERLA-ELG-AD------ATINYREVPQ
WDAAVLQLT-DGL-GVDLVVEVGGAQTFGKSVAATRDGGRISVVGLLTGAP-S-------
--PGDGFFTRGLSIAPIRVGS----RQDFEAMNRAIDL
>tr|B1ZJK8|B1ZJK8_METPB/32-300 Alcohol dehydrogenase zinc-binding domain protein OS=Methylobacterium populi (strain ATCC BAA-705 / NCIMB 13946 / BJ001) GN=Mpo
RMRAASLNYRDLL-------------------ICQG----------RYPFA-IN------
-LD--RLIPVSDGAGEIVALG-------EGVR-----------RFRGGERVAGIFSQSWL
GGAQ--VADT-WQ---TALG-GAIDGVLTEYRVFDEDGLVTLPDHLSFEEGATLPCAAVT
AWNALYGL--KP-L--------------R-AGE----TVLTLGTGGVSIFAIQL------
---------------AHAAGARVIATSSSDAKLERAR-ALG-AH------DTINYRTHPD
WEGEVRRLT-GGV-GVDHVVEVGGTGTLPRSIASTRPGGHIGLIGLLAQGE---AI----
--DPLAILGASCIVRGVAVGP----REMFEDMNRSIAL
>tr|Q04Q85|Q04Q85_LEPBJ/32-301 Zinc-binding alcohol dehydrogenase OS=Leptospira borgpetersenii serovar Hardjo-bovis (strain JB197) GN=LBJ_2497 PE=4 SV=1
RFKAVSLNYRDYL-------------------MAIG----------KYNPK-QK------
-LP---LIPLSDGAGEIVQIG-------PGVT-----------KWKVGDKVCANFAQSWF
DGAP--EKDM-LK---NTLG-GPLDGTLCEYRLFGEQGLVPMPEHLSFVEASTLPCAALT
AYTAIVTH--GN-I--------------Q-PGA----TIVVQGTGGVSIFALQF------
---------------AKMMGCRVIATSSSKDKLDKVK-ALG-AD------EVINYNEKTN
WDREVRKIT-NMK-GADLIIEVGGAGTLQKSISSTKPWGTIALIGVLAGGE-SNNL----
--SLFPILMQGIRIQGIIVGS----KRNFEDMNQAIDA
>tr|Q054P1|Q054P1_LEPBL/32-301 Zinc-binding alcohol dehydrogenase OS=Leptospira borgpetersenii serovar Hardjo-bovis (strain L550) GN=LBL_0626 PE=4 SV=1
RFKAVSLNYRDYL-------------------MAIG----------KYNPK-QK------
-LP---LIPLSDGAGEIVQIG-------PGVT-----------KWKVGDKVCANFAQSWF
DGAP--EKDM-LK---NTLG-GPLDGTLCEYRLFGEQGLVPMPEHLSFVEASTLPCAALT
AYTAIVTH--GN-I--------------Q-PGA----TIVVQGTGGVSIFALQF------
---------------AKMMGCRVIATSSSKDKLDKVK-ALG-AD------EVINYNEKTN
WDREVRKIT-NMK-GADLIIEVGGAGTLQKSISSTKPWGTIALIGVLAGGE-SNNL----
--SLFPILMQGIRIQGIIVGS----KRNFEDMNQAIDA
>tr|Q0K0F8|Q0K0F8_RALEH/33-306 NADPH:quinone reductase Zn-dependent oxidoreductase OS=Ralstonia eutropha (strain ATCC 17699 / H16 / DSM 428 / Stanier 337) GN=
RVRGSSLNFHDYL-------------------VVTG----------RMPTA---------
-EG---RIPLSDGAGEVVEVGPPHGGEADPSM-----------AWRVGDLVLGTFFRHWR
EGAP--AQWK-HG---AVAG-EHVDGYARQFAVVPAAALTRVPLGLSLAAAATLPCAGLT
AWRALGCC--GG-I--------------G-PGD----VVLVQGTGGVSVFALQF------
---------------AKTRGAAVIATSSSEGKLERLR-ALG-AD------HVIHYKAEPD
WGRAARQWT-GGR-GVDHIVDIGGADLLNQSIEACRTGGSIALVGLLAGTA-G-RV----
--DTGRIMARQLRLQGVVVGS----RTDQLEMIRAIEA
>tr|Q1AZE6|Q1AZE6_RUBXD/31-300 Alcohol dehydrogenase, zinc-binding protein OS=Rubrobacter xylanophilus (strain DSM 9941 / NBRC 16129) GN=Rxyl_0255 PE=4 SV=1
RMRAASLNYRDLL-------------------VARG----------RYGRGGVR------
-LP---LVPLSDGAGEVVETG-------PGAT-----------RFGAGDRVAGAFFQRWV
DGPL--DEEK-AA---SALG-GAVDGVLAERVVLEEAGAVRVPDHLSFEEAAALPCAGVT
AWVGLFAL--GR-L--------------R-PGE----TVLAMGTGGVSIFALQF------
---------------AKMAGARVILTSSSDEKLERGR-ELG-AD------ETINYRETPD
WDLRARELT-GGR-GVDHILEVGGAGTLPRSLRAVRDGGHLTLVGLLSGER-A-DL----
--EEAAKNERGVRVDSVYVGS----LRHFEDMLRDIER
>tr|Q1DA20|Q1DA20_MYXXD/32-300 Oxidoreductase, zinc-binding dehydrogenase family OS=Myxococcus xanthus (strain DK 1622) GN=MXAN_2282 PE=4 SV=1
RIRAVSLNYRDLY-------------------IALG----------RYPGP-RP------
-AS---LIPVSDGAGEVVAVG-------PGVS-----------RVTPGDRVAPTFFQTWT
DGPA--SPEK-TR---NALG-GSVNGVLAEYVVVDAEGLVLLPDHLSFEEGATLPCAAVT
AWNALVAE--GR-L--------------Q-PGQ----TVLAQGTGGVSIFALQL------
---------------AKALGARVLITSSQDAKLKHAR-TLG-AD------GTINYKTHPD
WEEQVLALT-GGQ-GVDHVLEVAGEETFPHSVRATKPGGHISLIGMLSGGF-A-KP----
--DPALVEPKKLDVQRTYVGS----RAMFEDMNRLLIQ
>tr|Q2G769|Q2G769_NOVAD/33-301 Alcohol dehydrogenase superfamily, zinc-containing OS=Novosphingobium aromaticivorans (strain DSM 12444) GN=Saro_1864 PE=4 SV=1
RVHACSLNYRDQI-------------------IPLG----------FYMGGVVQ------
-HD---TVPLSDGAGEIVAVG-------EGVS-----------SFKVGDRVAGLFFQNWN
DGPP--NPGV-GP---ALGA-PPAQGMLQDYVVLPEHGVVRLAATLDYTEAACLPCAGVT
AWNALMEGP-RP-V--------------K-AGD----SVLVLGTGGVSLLALQI------
---------------AKAAGATVIATSSSDEKLERVK-ALG-AD------HVINYRTTPE
WGAEAARLA-GG--GVDKVVEVGGAGTLSQSIAAVGFAGEIALIGVLTREG---DT----
--NPHGLMFKGASIRGIFVGS----KGMAERLNAFIDA
>tr|Q2INZ2|Q2INZ2_ANADE/32-300 Zinc-binding alcohol dehydrogenase OS=Anaeromyxobacter dehalogenans (strain 2CP-C) GN=Adeh_0745 PE=4 SV=1
RVRAASLNSRDLG-------------------VVEG----------FYFPA-QP------
-LP---LTPGSDAAGEVAAVG-------EGVT-----------RVRPGDRVALTFQQAWI
SGRP--DPAALHA---STLG-GPREGVLAEYALADAEGVVRYPEHLTFAEASTLPIAGVT
AWQALFTE--AQ-V--------------G-PGS----VVVVQGTGGVAAFAIQL------
---------------ARVAGARVIITSRSAAKLERAR-ALG-AH------DGIDTGVEPA
WDERVLALT-GGT-GADVVVDVAG-GDLRRSVNALRWGGQVSLVGLLGGAT-A-RL----
--EVVPSLLRRARIQAISVGS----REMFEALNRLVAL
>tr|Q2S1X6|Q2S1X6_SALRD/33-304 Oxidoreductase, zinc-binding dehydrogenase family protein OS=Salinibacter ruber (strain DSM 13855) GN=SRU_1686 PE=4 SV=1
RLRAASINYRDLS-------------------IAWG----------TYPAQ-QD------
-AP---VIPLSDGAGVVDAVG-------EGVT-----------RFEEGDRVVNTFSQVPP
DAPP--SA---PR---QALG-APLDGTLSEFQVFHESGLLPVPDSLSFEEAATLPCAAHT
AWHALFGA--GTPV--------------Q-PGQ----TVLMLGTGGVSIFALQF------
---------------AKAAGARTFITSSSDDKLERAR-ALG-AD------ETINYERTPD
WHEPVLERT-DGE-GVDCVVEVGGTGTLGRSFQAVAPEGKIGLIGVLTDAD-E-NP----
--NPQMLMQRRGHLHGIYVGSIDHPRDSFAAMNAAIQT
>tr|Q49WS6|Q49WS6_STAS1/31-300 Putative alcohol dehydrogenase OS=Staphylococcus saprophyticus subsp. saprophyticus (strain ATCC 15305 / DSM 20229) GN=SSP1634
KVNSVSLNYRDTA-------------------IVEG----------IYTPELLK------
-FP---FIPVSDASGIVVEIG-------SKVT-----------KFKKGDRVTSHMFTKWL
DGKP--KSDE-QS---HALG-ATVDGGLSEYMVLNENAAVFSPETLTDNQSSTLPVAAFV
NWFSLVEY--GN-I--------------K-AGD----KVLVQGTGGVSIFAIQI------
---------------ASALGAEVIATSSSDEKLEKAK-ELG-AS------KVINYKTHPD
WEKEVQKLT-NGK-GVEHIVEVVGGSSIAKSIDALAFQGHIYVIGFLENME-A-NV----
--NLFALLAKQARIQGVNLGH----HRAFEDFNKALDQ
>sp|O94564|YGD6_SCHPO/35-309 Zinc-type alcohol dehydrogenase-like protein C1773.06c OS=Schizosaccharomyces pombe GN=SPBC1773.06c PE=2 SV=1
KLKAASLNYRDLI-------------------ITKG----------LYPLP-LQ------
-LP---VVPGSDGAGIIEKVG-------EDVE-----------GFEKGDSVVCNFFTNYL
DGTP--TDFA-TH---SALG-GTRDGCFQKYAVLPAHALVHAPKNLSFEEIATLPCAAVT
AWNGLFGSKEHQ-V--------------K-PGN----NVLVLGTGGVSTFALQF------
---------------ALAAGANVTVTSSSDEKLEFAK-KLG-AT------HTINYKKTPQ
WASPALKMT-NGV-GYHHVIEVGGEKTLPQSIACLAKDGMISMIGFVASEG-T-TP--NL
TSIIGQILNRNANIRGIFVGS----VSMFRDMVACIEA
>tr|A1CHD5|A1CHD5_ASPCL/86-357 Zinc-containing alcohol dehydrogenase, putative OS=Aspergillus clavatus GN=ACLA_047590 PE=4 SV=1
KLHAASLNYRDLV-------------------IPKE----------MHPFP-LD------
-LP---VIPGSDGAGEVVEAG-------SKVK-----------HFKKGDKVVTLFNQLHQ
YGAV--DDLS-AK---SGLG-GVMDGTLRQYGVFNENGVVKAPRNLNFLESSSLTCAALT
SWNALYGL--KP-L--------------K-PGE----IVLVQGTGGVSMFALQF------
---------------AKAAGATVIATTSSEAKAKKLK-ELG-AD------HVINYKTNFN
WGDTARSLTPENA-GVDHIVEVGGAGTLTQSLKCIKYEGTISIIGFLGGVD-P-KG----
QPPILEALSNICTIRGVYVGS----KALMTDMIKAIEV
>tr|A1CXE9|A1CXE9_NEOFI/38-309 Zinc-containing alcohol dehydrogenase, putative OS=Neosartorya fischeri (strain ATCC 1020 / DSM 3700 / NRRL 181) GN=NFIA_107930
KLRAASLNYRDLI-------------------IPKG----------MYPFP-IN------
-FP---VVPGSDGAGEVVEVG-------SKVT-----------QFKKGDKVVTLFNQFHQ
YGPV--DTRS-TK---SGLG-GVLDGTLRQYGVFNENGLVRAPRNLNFLESSTLTCAALT
SWNALYGM--NA-L--------------K-PGE----VVLVQGTGGVSTFALQF------
---------------AKAAGATVIATTSSDTKAKKLK-ELG-AD------HVINYKTNPN
WGEIARSLTPDNV-GVDHIIEVGGAGTLSQSLKCIKFEGTISIIGFLGGVD-P-KG----
QPGMLEALNHICTIRGVYVGS----KALMNDMIKAIEV
>tr|A2QI91|A2QI91_ASPNC/38-309 Contig An04c0110, complete genome. OS=Aspergillus niger (strain CBS 513.88 / FGSC A1513) GN=An04g02690 PE=4 SV=1
KFHAASLNFRDLI-------------------IPKG----------QYPFA-LN------
-FP---VVPGSDGAGEVVETG-------SKVT-----------QFKKGDKVVTLFNQQHQ
YGPI--DGRG-AS---SGLG-GVIDGTLRQYGAFNENGLVKSPQNLNHLEASTLSCAALT
SWNALYGL--KP-L--------------Q-PGQ----TVLVQGTGGVSIFALQF------
---------------AKAAGARVIATTSSEEKAKKLK-ELG-AD------HVINYKTEPN
WGDVARKLTPDSV-GVDHIIEVGGSGTLNESFKCIKFEGVISIIGFVGGAD-P-KT----
MPNVLDTLSHICTVRGIYVGS----KAMMNDMVQAIEA
>tr|A2R886|A2R886_ASPNC/35-303 Contig An16c0200, complete genome. OS=Aspergillus niger (strain CBS 513.88 / FGSC A1513) GN=An16g06240 PE=4 SV=1
KVHAASLNYRDSV-------------------LLRG----------EYGVE-TK------
-KD---VIPLSDGAGEVVAVG-------KGVT-----------RFKPGDRIAVQCATAWI
GGPF--IPEY-IS---TSVG-FAIDGMLSEFVVFYEDALVRIPDYISYVEAASLPCAAVT
AWTALNKI--EP-L--------------H-PGQ----TVLIQGTGGVSLFALQF------
---------------AKLSNARVLAITSSDEKAAKLR-ELG-AD------SVVNYSTCPE
WDRDILALT-DGK-GVDKVLDIAGEKTIVKSAASTKIGGVVVLIGFASGFG-G-GL----
--PPMNILSRSLTVTGSTVGS----RLDFEAMLAAMAS
>tr|A4RFR6|A4RFR6_MAGGR/39-310 Putative uncharacterized protein OS=Magnaporthe grisea GN=MGG_00270 PE=4 SV=1
KLHGASLNYRDLI-------------------IPRG----------QYPFP-LD------
-LP---VVAGSDGAGEVIEVG-------SKVK-----------EFKVGDRVVTLFNQGHQ
HGAV--TLSS-AA---TGLG-GVLDGTLRQYGVFAETGLVRAPENLDFVEAASLTCAGLT
SWNALYGC--KP-V--------------K-PGD----VVLVQGTGGVSLFALQF------
---------------AKAVGCTVIATSSSQDKLDMLK-KLG-AD------HVINYNEDKN
WGETARKLTKGGE-GVDNIIEVGGLGTFEQSLKAIKYEGIISVIGFLGGAA-G-EK----
MPSVISSLSSICTIRGTYVGP----RSMMEDMVRAIEV
>tr|A6RS45|A6RS45_BOTFB/41-312 Putative uncharacterized protein OS=Botryotinia fuckeliana (strain B05.10) GN=BC1G_03072 PE=4 SV=1
KFHAASLNFRDLI-------------------IPKG----------QYPFA-LR------
-DG---IIPGSDGAGEVLAVG-------SKVT-----------RFTPGAKVVTLFSQTHY
GGSL--DHLS-VQ---SGLG-GAVDGTLRQHGIFNENGLVDMPTSLSYLEAATLPCAAVT
AWNALYGL--KP-V--------------K-PGD----VVLTQGTGGVSIFAVQF------
---------------AKAAGATVIATTSSESKASTLK-KLG-AD------HVINYKTTPE
WGAHAKSLTPLSA-GVTHILEVGGATTMAQSLKAIKIDGVISIIGFVGGQA-K-EK----
EPGFLDCLINICTVRGLLVGS----REMFEDMNRAIDA
>tr|A6SS95|A6SS95_BOTFB/41-311 Putative uncharacterized protein OS=Botryotinia fuckeliana (strain B05.10) GN=BC1G_15502 PE=4 SV=1
KFHAASLNYRDVS-------------------IPHG----------TFPFG-FK------
-KG---VVPGSDGAGEVVAVG-------ARVT-----------RFQKGSKVVTQFNQKHI
YGSL--TSKS-IS---TALG-GDLDGVLRQYGTFSEEGLVPMPRSLDYMHASTLTGAGVT
AWNALYGL--KP-V--------------R-PGD----FVLTQGTGGVSLFAIQF------
---------------AKAAGATVIATTSSPAKVQQLK-DLG-AD------HVINYREVTN
WGEEAKKLTGLRE-GVDHVIEIGGGGTMAQSIKSIRIDGVISVIGWLSKAD-E-KE----
-PSFLETVSKVFTVRGLFVGS----RAMFEEMVSSILF
>tr|A7ESP3|A7ESP3_SCLS1/41-312 Putative uncharacterized protein OS=Sclerotinia sclerotiorum (strain ATCC 18683 / 1980 / Ss-1) GN=SS1G_08348 PE=4 SV=1
KFHGASLNYRDLV-------------------MLKG----------LYPAA-IR------
-LG---VIPGSDGAGEVLAVG-------SKVS-----------RFNPGSKVVTLFSPRHY
GGTL--TPST-LG---LALG-GGSDGTLRQHGVFNEEALVEMPSSLSYLEAGTLSCAAVT
AWNALYGL--KP-L--------------K-PGD----VVLTQGTGGVSIFALQF------
---------------AKAGGATVIATTSSDAKAETLK-KLG-AD------HVINYRTTPE
WGAHARSLTEQSI-GVSHVIEVAGANSMAQSLNAVRFEGVISIIGFLSGEA-E-EK----
EPSFLQALTKNCIVRGVAVGS----RELFEDMNRAIDA
>tr|A8NI82|A8NI82_COPC7/38-307 Putative uncharacterized protein OS=Coprinopsis cinerea (strain Okayama-7 / 130 / FGSC 9003) GN=CC1G_01609 PE=4 SV=1
KIHAVSLQYRDYS-------------------VAQG----------IYDIG-TY------
-EN---IIPCSDMAGEVISVG-------EDVK-----------KWKIGDRVCSNFCTEHL
YGDP--TEET-VK---SSLG-GQSPGVLTQYRNFPARSLVSIPSHLSYNEASTLPCAALT
AYNALLGP--SP-V--------------L-GGE----TVLVLGTGGVSIFALQF------
---------------AVASGATVIATSSSDEKLKIAE-KLG-AK------HLINYKKTPN
WDEEVKRIT-NGR-GVDRVIEVGGAGTLPKSVSSVRIGGSIEVIGFVAKGE-G-SM----
-DFLIPVIMKSILVRGVYIGP----VSKFHSMIRLIEA
>tr|B0D748|B0D748_LACBS/38-307 Predicted protein OS=Laccaria bicolor (strain S238N-H82) GN=LACBIDRAFT_318806 PE=4 SV=1
RVHAVSLQYRDLL-------------------VSNG----------HYPVG-RT------
-EN---IVPCSDMAGEIVALG-------SDVK-----------GWKHGDRVCANFAFEHI
HGDT--NEEI-LR---SAHG-GQADGVLTEYKTFPAYSLVGIPDHLSYEESSTLPCAGLT
AYNALNGP--KP-I--------------K-SGD----FVLVLGTGGVSFFALQF------
---------------AIAAGAIVIATSSSDEKLKLAA-KHG-AK------HTINYRTTPN
WDDEVLKIT-KGV-GVDHVVEVGGKGTLPRSINAARYGGIVHLIGFVSKDD-T-DF----
-DLVKLIIVKSVVLRGIMVGS----VTQFKDMIRAMEA
>tr|B0Y617|B0Y617_ASPFC/33-304 Zinc-containing alcohol dehydrogenase, putative OS=Aspergillus fumigatus (strain CEA10 / CBS 144.89 / FGSC A1163) GN=AFUB_06534
KLRAASLNYRDLI-------------------IPKG----------MYPFP-IN------
-FP---VVPGSDGAGEVVGVG-------SKVT-----------QFKKGDKVVTLFNQLHQ
YGPV--DTRS-TN---SGLG-GVLDGTLRQYGVFNENGLVRAPRNLNFLESSTLTCAALT
SWNALYGM--NA-L--------------K-PGE----IVLVQGTGGVSMFALQF------
---------------AKAAGATVIATTSSDTKAKKLK-ELG-AD------HVINYKTNPN
WGEIARSLTPDNV-GVDHIIEVGGAGTLSQSLKCIKFEGTISIIGFLGGAD-P-KG----
QPGMLEALNHICTIRGVYVGS----KALMNDMIRAIEV
>tr|B2API3|B2API3_PODAN/39-308 Predicted CDS Pa_5_10420 OS=Podospora anserina PE=4 SV=1
HLLGASLNYRDLI-------------------IPRG----------MYPFP-LN------
-LP---VVACSDGAGEVVAVG-------SKVT-----------KWKKGDKVLTLFNQGHQ
RGDM--DIAA-SK---TGLG-GCFDGTLRQYGTFAETGVAKMPSNLNYVESASLVCAGLT
SWNALYGL--KP-L--------------K-KGQ----WVVTQGTGGVSLFALQF------
---------------AKAAGAHVIATTSTAEKAEMLK-KLG-AD------HVINYREDVN
WGETARKLTPGGE-GVEHVIEVGGADTFTQSLSAVKMEGVISVIGFLGGAA-P-KD----
--NILETLSRVCTVRGVYVGS----REQLEAMCAEIEK
>tr|B2WGG8|B2WGG8_PYRTR/38-310 Alcohol dehydrogenase OS=Pyrenophora tritici-repentis (strain Pt-1C-BFP) GN=PTRG_09024 PE=4 SV=1
KIHAASLNYRDLI-------------------IPKG----------KYPFP-MK------
-DN---IVPGSDGAGTVESVG-------KHVT-----------RFKPGDKVVTLFNQGHI
AGSL--DAQS-LG---TGLG-GAVDGTLREYAVFSEQGLVHAPSNLNMLEASTLSCAALT
AWNALYGLESRA-L--------------K-PGD----TVLTQGTGGVSIFALQF------
---------------AKAAGARVIATTSSSAKADILK-KYG-AD------HIINYKDTPN
WGEEAAKLTPGGK-GVQHVVEVGGPTTMAQSLKAVAIDGVITIIGFIGGMS-K-D-----
QPTFLDCLNNICTVRGILVGS----RLQMEDMNRAIDV
>tr|B6H484|B6H484_PENCH/38-309 Pc13g07960 protein OS=Penicillium chrysogenum Wisconsin 54-1255 GN=Pc13g07960 PE=4 SV=1
KLHAASLNYRDLI-------------------IPKG----------QYPFA-LK------
-FP---VVPGSDGAGEVIEVG-------SKVA-----------EFKKGDQVATLFNQGHQ
YGDV--DTYA-AG---TGLG-GVIDGTLREYGVFNEQGLVKAPRNLDAREASTLSCAALT
SWNALYGL--KP-L--------------K-PGQ----VVLVQGTGGVSMFGLQF------
---------------AKAAGATVIATTSSTLKAEKLK-KLG-AD------HVINYKTEPN
WGDAARKLTPDGA-GVDHIIEVGGSGTLQQSFKCVKLEGVISVIGFIGGVD-P-KT----
QPTVLETLTHICTVRGVYVGS----KALMKDMVRAIEA
>tr|Q0CLQ4|Q0CLQ4_ASPTN/38-309 Putative uncharacterized protein OS=Aspergillus terreus (strain NIH 2624) GN=ATEG_05380 PE=4 SV=1
KLHAASLNYRDLI-------------------IPKG----------KYPFA-LD------
-LP---VVPGSDGAGEVVEVG-------PKVT-----------QFKKGDKVTTLFNQRHQ
YDPI--DPSA-AS---SGLG-GVIDGTLRQYGVFNENGLVRSPNNLTHLESSTLSCAALT
SWNALYGL--KP-L--------------L-PGQ----TVLVQGTGGVSMFALQF------
---------------AKAAGATVIATTSSAEKAEKLK-KLG-AD------HVINYKTNPN
WGEVARSLTRDNE-GVDHIVEVGGAGTLSQSLKCIKFEGVISIIGFLGGAD-P-KA----
QPTVLETLSNICTVRGIYVGS----KALMNDMIRAIEA
>tr|Q2UGR4|Q2UGR4_ASPOR/38-309 Zinc-binding oxidoreductase OS=Aspergillus oryzae GN=AO090023000745 PE=4 SV=1
KFHAASLNYRDLI-------------------IPRG----------MYPFA-IN------
-FP---VVPGSDGAGEVVEVG-------PKVS-----------QFSKGDKVITLFNQLHQ
YGPV--DPKA-AG---SGLG-GVIDGTLRQYGVFNENGLVKSPKNLTHLEASTLSCAALT
SWNALYGL--KP-L--------------Q-PGQ----TVLVQGTGGVSLFALQF------
---------------AKAAGATVIATTSSTEKSEKLK-ELG-AD------HVINYKSDPN
WGETARKLTPDNV-GVDHIVEVGGSGTLNQSFKCIKLEGVISIIGFLGGVD-P-KS----
QPSILDTLSNICTVRGVYVGS----KELLNNMVKAIEA
>tr|Q4WP70|Q4WP70_ASPFU/33-304 Zinc-containing alcohol dehydrogenase, putative OS=Aspergillus fumigatus GN=AFUA_4G08240 PE=4 SV=1
KLRAASLNYRDLI-------------------IPKG----------MYPFP-IN------
-FP---VVPGSDGAGEVVEVG-------SKVT-----------QFKKGDKVVTLFNQLHQ
YGPV--DTRS-TN---SGLG-GVLDGTLRQYGVFNENGLVRAPRNLNFLESSTLTCAALT
SWNALYGM--NA-L--------------K-PGE----IVLVQGTGGVSMFALQF------
---------------AKAAGATVIATTSSDTKAKKLK-ELG-AD------HVINYKTNPN
WGEIARSLTPDNV-GVDHIIEVGGAGTLSQSLKCIKFEGTISIIGFLGGAD-P-KG----
QPGMLEALNHICTIRGVYVGS----KALMNDMIRAIEV
>tr|Q5B6F7|Q5B6F7_EMENI/38-319 Putative uncharacterized protein OS=Emericella nidulans GN=AN3873.2 PE=4 SV=1
KLHGASLNYRDLV-------------------IPQGSKAKGAVHNRKYPFA-LN------
-FP---VIPGSDGAGEVIEVG-------SKVT-----------QFKKGDKVVTLFNQQHQ
YGPI--DPAG-AA---SGLG-GAVDGTLRQYGVFNENGVVRAPRNLNYLEAATLTCAALT
SWNALYGL--KP-L--------------L-PGQ----TVLVQGTGGVSVFALQF------
---------------AKAAGATVIATTSSDEKAKRLK-ELG-AD------HVLNYKTQPN
WGEIARSLTRDNV-GVDHIVEVGGSGTLEQSFKAIKLEGVISIIGFVGGLD-P-KK----
IPHVLETLTHICTVRGVYVGS----KALMNDMVSAIEA
>tr|Q7S0R4|Q7S0R4_NEUCR/39-308 Putative uncharacterized protein OS=Neurospora crassa GN=NCU09285 PE=4 SV=1
RLYGASLNYRDLI-------------------IPQG----------KYPFP-LD------
-LP---VVAASDGAGEVVAVG-------SKVT-----------KWKKGDKVTTLFNQWHQ
FGDI--DTRA-AS---SGLG-GVFDGTLRQYGVFHEDGVVRTPSNLDHVEAATLVCAGLT
SWNALYGL--KT-L--------------K-PGQ----WVLTQGTGGVSLFALQF------
---------------AKAGGAKVIATTSSKEKAEMLK-KLG-AD------HVINYREDPN
WGETARKLTPNNQ-GVDHIIEVGGAGTLGQSLAAIKYEGIISIIGFLGGAQ-P-KE----
--SILETLSRICTVRGVYVGS----RQLMEEMCAAIEA
>tr|A2W0U1|A2W0U1_9BURK/32-301 NADPH:quinone reductase and related Zn-dependent oxidoreductase OS=Burkholderia cenocepacia PC184 GN=BCPG_03956 PE=4 SV=1
KIHSAALNYRDLM-------------------FARG----------DYLGI-GK------
-EA---LIPVADGAGEVVETG-------RDVT-----------RFKPGDRVINTYFPRWI
DGPP--TPHK-VS---GSPG-AQFDGVLAERFVADETALVAIPAHLDYDEAATLSCAGIT
AWNALFVG--GG-L--------------K-PGA----TVVLLGTGGVSIIALQL------
---------------AQATGLRTIVTSSSDVKLERAR-ALG-AD------ATINYRTTPE
WQHEVLRLT-GGA-GADLVVEVGGRDTLPRSIAATKLGGIVSIIGGLSSFG-GPVL----
--DLLPLIGGVKQLHGFMVGS----RAMLDDVVRLVDA
>tr|A8CWG3|A8CWG3_9CHLR/32-300 Alcohol dehydrogenase, zinc-binding domain protein OS=Dehalococcoides sp. VS GN=DeVSDRAFT_0077 PE=4 SV=1
RVRAVSLNFRDLM-------------------IADG----------RYPAG-GE------
-RP---VIPASDAVAEVIELG-------PDAG-----------RWALGDRVATSFFPHWH
AGAA--DARN-TR---DPFG-ADADGVLAEEIVVSQESVFAVPAHLDDLQAATLTCAGVT
AWNALFVE--AG-L--------------R-PGQ----SVLLLGTGGVSIWGLQL------
---------------AKAAGLRAIVTSSRDDKLERAR-ALG-AD------ATINYRTQPE
WQDEVLRLT-GGA-GVDAVLEVGGSGTLARSVRAAAMNGTVAIIGGVSGFG-G-DL----
--DAIALIMGAKRLSGIFVGS----RSMGEGLARFVDV
>tr|B5RXS7|B5RXS7_RALSO/32-297 Nadph quinone oxidoreductase protein OS=Ralstonia solanacearum GN=RSMK04827 PE=4 SV=1
RMRAWSLNFRDLL-------------------IIND----------NYGGL-KP------
-DH---VIALSDGAGEVVAVG-------ADVR-----------RFKVGDRVSPTFSSSWI
AGPM--TAAD-PP---LNRG-ASVDGVLAELVACDENHAVRIPAHLSFQEAACLPCAAVV
AWNALFGP--RP-L--------------L-SGQ----TVLTLGTGGVSTFAIQL------
---------------ASAAGARVISTSSSDTKLNAIR-KLG-AS------ETINYRIFPE
WQDEVLRLT-NGR-GVDHVVEVGGGGTIERSVASTAVGGQIHMVGALSTGT---------
--LSPRSLIPWKTLRGIMVGS----RADHEAMNSMIAH
>tr|B5WIJ3|B5WIJ3_9BURK/32-298 Alcohol dehydrogenase zinc-binding domain protein OS=Burkholderia sp. H160 GN=BH160DRAFT_2894 PE=4 SV=1
RVRASAVNARDLL-------------------IAAG----------AFGPA-VN------
-AG---VVPLSDGAGDVVAIG-------AGVS-----------RVAVGDRVCATYTDAWI
SGER--LDVG------FGRG-GDGDGMLAEYVIRDEDSVVRLPRHLTYEEGATLPCAALT
AWNALCVY--GA-L--------------L-PGQ----TVVTQGTGGVSLFALQF------
---------------AKRFGARVIATTSSDDKAARLQ-ALG-AD------EVVNYRTHSD
WSNEVLRLT-DGL-GADLVVDIGGATTMPKSILSLRRGGRISVVGLMTGVA-D-QG----
--FAPAFFGRFVQFHHIHVGS----RDSFEAMNLAISY
>tr|B5WLM5|B5WLM5_9BURK/32-301 Alcohol dehydrogenase zinc-binding domain protein OS=Burkholderia sp. H160 GN=BH160DRAFT_3978 PE=4 SV=1
KVHAASLNYRDLM-------------------FARG----------DYLGI-GD------
-GP---LIPLCDGAGEVVETG-------RDVS-----------RFKPGDRVVNTYFPRWI
DGAP--APWK-VD---GSPG-AKVDGVLAERLLVDETALAMIPAHLGYEEASTLSCVGVT
AWNALFVD--GD-A--------------K-PGS----TVVLLGTGGVSIFALQL------
---------------ARAAGLRTIITSSSDEKLERAQ-KLG-AD------ETINYRAKPE
WQNEVLRLT-DGV-GADIVLEIGGRDTLPRSVAATKMGGLVSIIGGVSGFS-GPEL----
--GLLPVIGGIKRLHGVMVGS----RSMLDEVVRLVSA
>tr|Q6U634|Q6U634_KLEPN/32-300 Putative uncharacterized protein OS=Klebsiella pneumoniae GN=LV081 PE=4 SV=1
KVRACSLNYRDLA-------------------ILYG----------TGTLT-PK------
-AG---LIPLSDGAGEVVATG-------DSVG-----------LFKKGDRVVGTFFPHWF
GGAR--DAAA-GR---GTYG-TQADGWLTSYKVVDEESLVSVPDYLSWEQAATLPCAAVT
AWNSLQQS--RS-V--------------L-PGE----TVLTQGTGGVSLFAVQF------
---------------AKIMGARVIALTSNDVKAQLLS-ALG-AD------HVINYRHYPE
WSVKVRELT-QGR-GVDRIVEIGGPGTLNQSLLSAAPGGEIALLGFVAQGS-A-SV----
--DFMTLFKSGATVRPFSVGS----REDFVAMNRALVK
>tr|A0AY02|A0AY02_BURCH/32-301 Alcohol dehydrogenase, zinc-binding domain protein OS=Burkholderia cenocepacia (strain HI2424) GN=Bcen2424_3539 PE=4 SV=1
KIHSAALNYRDLM-------------------FARG----------DYLGI-GK------
-EA---LIPVADGAGEVVETG-------RDVT-----------RFRPGDRVINTYFPRWI
DGPP--TPHK-VS---GSPG-AQFDGVLAERFVADETALVAIPPHLDYDEAATLSCAGIT
AWNALFVG--GG-L--------------K-PGA----TVVLLGTGGVSIIALQL------
---------------AQATGLRTIVTSSSDAKLERAR-ALG-AD------ATINYRTTPE
WQHEVLRLT-GGA-GADLVVEVGGRDTLPRSIAATKLGGIVSIIGGLSSFG-GPVL----
--DLLPLIGGVKQLHGFMVGS----RAMLDDVVRLVDA
>tr|A4JL54|A4JL54_BURVG/32-301 Alcohol dehydrogenase, zinc-binding domain protein OS=Burkholderia vietnamiensis (strain G4 / LMG 22486) GN=Bcep1808_4026 PE=4
KIHSASLNYRDLM-------------------FARG----------DYLGI-GT------
-DA---LIPVADGAGEVVETG-------RDVT-----------RFKPGDRVINSYFPRWI
DGPP--TPHK-VS---GSPG-AQFDGVLAERFVSDEAALVAIPPHLDYDEAATLSCAGIT
AWNALFVD--GA-L--------------R-PGA----TVVLLGTGGVSIVALQL------
---------------AHAAGLRTIVTSSSDAKLERAR-ALG-AD------ATINYRAIPD
WQHEVLRLT-GGD-GADLVVEVGGRDTLPRSVAATKIGGTVSVIGGLSSFG-GPEL----
--GLLSLIGGLRRLHGLMVGS----RAMLDDVVRVVDA
>tr|A9AQ34|A9AQ34_BURM1/32-301 Alcohol dehydrogenase zinc-binding domain protein (Zn-dependent NADPH:quinone reductase) OS=Burkholderia multivorans (strain AT
KIHSVSLNYRDLM-------------------FARG----------DYVGI-GD------
-AP---LIPVADGAGEVVEIG-------RDVT-----------RFKPGDRVINTYFPRWI
DGPP--TPSK-VA---GSPG-AQFDGVLAERFVTDEAALVAIPAHLDYDEASTLSCAGIT
AWNALFAD--GG-L--------------A-PGS----TVVLLGTGGVSIVALQL------
---------------AHAAGLRTIITSSSDAKLERAR-ALG-AD------ETINYRATPD
WQHEVLRLT-DGA-GADLVVEVGGKDTLPRSVAATKLGGVVSVIGGVSGFG-GPEL----
--GLLSLIGGIRRLHGIMVGS----RSMLDEVVQLFDR
>tr|B1K6D4|B1K6D4_BURCC/32-301 Alcohol dehydrogenase zinc-binding domain protein OS=Burkholderia cenocepacia (strain MC0-3) GN=Bcenmc03_3980 PE=4 SV=1
KIHSAALNYRDLM-------------------FARG----------DYLGI-GK------
-EA---LIPVADGAGEVVETG-------RDVT-----------RFKPGDRVINTYFPRWS
DGPP--TPHK-VS---GSPG-AQFDGVLAERFVADETALVTIPAHLDYDEAATLSCAGIT
AWNALFVG--GG-L--------------K-PGA----TVVLLGTGGVSIIALQL------
---------------AQATGLRTIVTSSSDVKLERAR-ALG-AD------ATINYRTTPE
WQHEVLRLT-GGA-GADLVVEVGGRDTLPRSIAATKLGGIVSIIGGLSSFG-GPVL----
--DLLPLIGGVKQLHGFMVGS----RAMLDDVVRLVDA
>tr|B4EKL0|B4EKL0_BURCJ/32-301 Putative alcohol dehydrogenase OS=Burkholderia cepacia (strain J2315 / LMG 16656) GN=BceJ2315_40260 PE=4 SV=1
KIHSAALNYRDLM-------------------FARG----------DYLGI-GK------
-EA---LIPVADGAGEVVETG-------RDVT-----------RFKPGDRVINTYFPRWI
DGPP--TPQK-VA---GSPG-AQFDGVLAERFVSDETALVAIPAHLDYDEAATLSCAGIT
AWNALFVD--GG-L--------------E-PGA----TVVLLGTGGVSIVALQL------
---------------AQAAGLRTIVTSSSDAKLERAR-ALG-AD------ATINYRATPE
WQHEVLRLT-DGA-GADLVVEVGGRDTLPRSVAATKIGGIVSVIGGLSSFG-GPEL----
--GLLSLIGGFRRLHGFMVGS----RAMLDDVVRLVDA
>tr|Q13FL3|Q13FL3_BURXL/32-300 Putative alcohol dehydrogenase OS=Burkholderia xenovorans (strain LB400) GN=Bxeno_C1198 PE=4 SV=1
RVRASSLNYRDIA-------------------MVHG----------TYLRA-QR------
-AG---LIPLSDAAGEIVAVG-------EDVV-----------DFKVGERVINTFHPRWY
GGNP--PPTL-GS---EGYG-SHRDGWLSEYKVVSQEAIVAAPPGLSFEEAATLPCAALT
AWTSLSGL--RP-L--------------R-PGQ----TVLTQGSGGVSVFAVQL------
---------------AKLLGARVIATTSSAEKAARLK-ALG-AD------EVINYVETPA
WGERVRELT-EGR-GVDRVLEVGGPGTLEQSIKAVASRGEVALIGFLASGD-S-GV----
--GFNDLFRSGGVFYRISVGD----RSGLLELVRAVTS
>tr|Q13N06|Q13N06_BURXL/32-300 Putative alcohol dehydrogenase OS=Burkholderia xenovorans (strain LB400) GN=Bxeno_B1565 PE=4 SV=1
RVRASSLNYRDIA-------------------MVHG----------TYLRA-QQ------
-AG---LIPLSDAAGEIAAVG-------EDVV-----------DFKVGDRVINTFHARWY
GGNP--PVTL-GS---QSYG-SHRDGWLAEYKVVSEEAIVAAPPHLTFEEAATLPCAALT
AWTSLSGL--RP-L--------------R-PGQ----TVLTQGSGGVSVFAVQL------
---------------ARLLGARVIATTSSPEKAARLK-ALG-AD------EVINYVETPA
WGDRVRELT-DGR-GVDRVLEVGGAGTLEQSIKAVANRGEVALIGFLASSQ-S-NL----
--DFNDLFRSGGVFYRISVGD----RSGLLDLVRAVTL
>tr|Q392B0|Q392B0_BURS3/32-301 Zinc-containing alcohol dehydrogenase superfamily OS=Burkholderia sp. (strain 383) GN=Bcep18194_B2595 PE=4 SV=1
KIHAAGLNYRDLM-------------------FARG----------DYLGI-GT------
-DA---LIPVADGAGEVIETG-------RDVT-----------RFKPGDRVINTYFPHWI
DGPP--TPRK-VS---GSPG-AQFDGVLAEHFVSDEAALVAIPAHLNYDEAATLSCAGIT
AWNALFAD--GG-L--------------G-PGA----TVVLLGTGGVSIVALQL------
---------------ARAAGLRTIVTSSSDAKLERAR-ALG-AD------ATINYRATPD
WQHEVLRLT-GGA-GAGLVVEVGGKDTLPRSVAATKMGGIVSVIGGLSSFA-GPEL----
--GLLSLIGGIRQLHGIMVGS----RAMLDDVVRLVDA
>tr|Q5NW76|Q5NW76_AZOSE/33-301 Alcohol dehydrogenase, Zn-containing OS=Azoarcus sp. (strain EbN1) GN=AZOSEC01610 PE=4 SV=1
RMRAASLNYRDLV-------------------VVNG----------GFGSRQKQ------
-SG---LVLLSDGAGEIVELG-------EGVC-----------EFNIGDRVASCFYEDWA
GGRP--TAAR-LA---TALA-AGRDGIACEYRALAATGIMRVPDHLSWIEAATLPCSALT
AWSAVVAH--GA-T--------------K-AGE----TIVTQGSGGVSLFAAQF------
---------------ALACGARLISTSSSEAKLARLK-EIG-AH------ELINYRAEPE
WGRRARALS--GE-GADLVIDIGGRATLKQSMLALRPGGTVALIGAVSGQR-A-SL----
--NLGAAVANSIRLQGIAVGH----RESYAEMMRAVSF
>tr|A1D0F4|A1D0F4_NEOFI/34-302 Alcohol dehydrogenase OS=Neosartorya fischeri (strain ATCC 1020 / DSM 3700 / NRRL 181) GN=NFIA_040500 PE=4 SV=1
KVHAASLNYRDTA-------------------LLRG----------EYRAP-TK------
-GN---GIPVSDGAGEVIAVG-------TDVT-----------RIAKGDRVAVSCVTNWI
AGPY--IPEY-RS---SSVG-FTVDGLLAEYVIFNEDALVCIPRYMSYVEAASLPCAAVT
AWTALNKV--EP-L--------------Q-PGQ----TVLIQGTGGVSLFALQF------
---------------AKIFGARVLAITSSDTKAVKLK-ELG-AD------AVVNYSTTPD
WDREVLSLT-GGK-GVDKVLDIAGEKTIVKSAASTKITGTVVLIGFASGFG-G-GL----
--PPIDILVRSLTVTGSTIGS----RVEFEAMLQAMER
>tr|A2R4B1|A2R4B1_ASPNC/36-304 Contig An14c0200, complete genome. OS=Aspergillus niger (strain CBS 513.88 / FGSC A1513) GN=An14g07180 PE=4 SV=1
RVHAVSLNYRDAV-------------------LLRG----------DFPVN-SK------
-EE---VIPVSDGAGEVIAVG-------PGVK-----------RVKPNDRVAVGCFTTWI
GGPF--IPEY-FR---TSAG-FSIDGMLAEYVLFHEDALVHIPDYMSYAEAASLPCAAVT
AWTALNKI--EP-L--------------Q-PGQ----TVLIQGTGGVSLFALQI------
---------------AKIYGARVLAITSSDTKAARLK-ALG-AD------AVVNYNTSPD
WDREILTLT-DGK-GVDRTLDIAGEKTIQKAAACTKIGGVIILIGFASGLG-G-GI----
--PPIDIMARTLTLTGSIIGS----RLDFEAMLAAMAR
>tr|A4QYT6|A4QYT6_MAGGR/38-324 Putative uncharacterized protein OS=Magnaporthe grisea GN=MGG_07773 PE=4 SV=1
EIRAVSLNYRDTE-------------------VVNG----------LYKHH-KSLQDKKP
-DP---LTPCSDMCGVVTAVG-------PDLT----------VPWKVGDRVLSTFTQSHL
SGQI--KEEH-MA---TGMG-FPLDGVLQTQRVFPSTGLVKAPDSLSDEEASCLPIAAVT
AWMALFWQ--EP-L----------REFPDLSGK----VVVVQGTGGVSISGMQI------
---------------AKAAGATTIVTSSSDDKLQKAK-ALG-AD------HLINYRTTPE
WQDEVMKLT-AGR-GADVIFECGGADTLHRSLQCVAFGGLVSCIGYLSGKQ-D-KSVEGR
PHFNLLALSRNVTVKGLINGP----RDRFEDVVAFYDK
>tr|A6QZZ5|A6QZZ5_AJECN/40-316 Putative uncharacterized protein OS=Ajellomyces capsulata (strain NAm1 / WU24) GN=HCAG_02952 PE=4 SV=1
KLQGAALNARDLI-------------------ILHG----------VYPIP-IQ------
-PN---VVPGSDGAGIVLAVG-------KNVT-----------RFKPGDKITTTINQQHI
AGPM--TVQA-SR---SGLG-CIYHGTLRTVGAFDERGLVPMPAGLSFTEAATLGCAGLT
AWNALFGLPGKQ-I--------------M-PGQ----WVLTQGTGGVSLFALQF------
---------------AKAVGATVIATTGSAEKTRLLE-KLG-VD------HIINYQETPG
WGAAAKALTPGGL-GVDIVVDVVGAATLKQSVASVKLDGIINLIGFMAPQK-H-EE-VEP
MPGLIDALMGGFTARGVWTGS----LMQMEEMCKAIEA
>tr|B2AF98|B2AF98_PODAN/84-364 Predicted CDS Pa_5_120 OS=Podospora anserina PE=4 SV=1
KISAVSLNYRDTE-------------------VVNG----------LYNYY-DKPGTPK-
-KP---LVPVSDMCGTVVSVG-------DDNS-----------PWKVGDRVVSTFLQSHL
TGQV--YPDH-LA---TGLG-KPLDGCLQGYRVFGSEGLVRAPGYLTDEEASCLPIAGVT
AWMAIHGM----------------GVRKG-EGE----TVLLQGTGGVSVAGLQI------
---------------ARAGGMKTIITSSSDEKLEKAK-ALG-AD------YVINYRTSPD
WEREVMKIT-GDK-GVDVILETGGAGTLYKSLDCVAFGGLISCIGYVSGRE-D-KAGEAR
VNLNLLALRRTVTLKGIINGP----RDRFEEMCRFYEK
>tr|B6H0X1|B6H0X1_PENCH/35-303 Pc12g06930 protein OS=Penicillium chrysogenum Wisconsin 54-1255 GN=Pc12g06930 PE=4 SV=1
KVHAASLNYRDTA-------------------LLRG----------EYRAP-TK------
-EN---GIPVSDGAGEVIAVG-------KDVA-----------RITKGDRVAVGCTANWI
AGPY--IPEY-RS---SSVG-FTVDGLLAECVIFNEDALVRIPDYMSYVEAASLPCAAVT
AWTALNKV--EP-L--------------Q-PGH----TVLIQGTGGVSLFALQF------
---------------AKIFGARVLAITSSDGKAAKLK-ELG-AD------AVVNYSTTPD
WDQEILTLT-GGK-GVDKVLDIAGEKTIVKSAASTKITGTIILIGFASGFG-G-GL----
--PPIDILVRSLTVTGSTVGS----RVDFEAMLQAMER
>tr|B6JZE8|B6JZE8_SCHJP/34-308 Alcohol dehydrogenase OS=Schizosaccharomyces japonicus yFS275 GN=SJAG_01986 PE=4 SV=1
KLQAASTNFRDMA-------------------ILKG----------MYPLP-LK------
-FP---VVPGSDGAGHIVEVG-------EDVE-----------KWKVGDYVSCNFFPFYI
DGKS--IPER-TY---KALG-GTMDGCFQEYVAVPAVGVVKLPESLSPIQASTLPCAGLT
AWNALFGDKSKA-L--------------Q-PGQ----NVLIQGTGGVSIFALQF------
---------------AVAAGANVTVTSSSKEKLEFAK-KLG-AR------RLINYRETPQ
WGQKALELT-NNE-GYHHVVEVGGKKTFKQSLQCLAPGGVITSIGFIASEG-E-EA--NF
DEFISMLLHKGATIRGIFVGS----TTQYEDMLKCIEA
>tr|Q2U5N4|Q2U5N4_ASPOR/38-339 Zinc-binding oxidoreductase OS=Aspergillus oryzae GN=AO090113000073 PE=4 SV=1
KFEAVALNYRDCA-------------------IAKTLLIKLAELQGTFPFA-HK------
-YP---IVPVSDGAGVVVEVG-------EKVR-----------EFKKGDSVITIFNQGHQ
YGDI--DPYA-AS---TGVG-GTIDGCFRKFGVFNETGLVKAPKNLTPLESSTLPGAALT
SWNALYGL--KP-V--------------K-AGQ----WVLVQGTGGVSIFGLQVCLHCNA
SRIYEDSVPVNGHKASKAAGASVIATTSSDAKAEELK-KLG-AD------HVINYRAVPN
WGEVARSLTPDHA-GVDHILDIGGTETLEQSLHCIKMEGIINLIGFLGASE---KP----
QPGLLDALNHICTIRGIYVGS----RSMLQDMVRAFES
>tr|Q2UMZ0|Q2UMZ0_ASPOR/35-303 NADPH:quinone reductase and related Zn-dependent oxidoreductases OS=Aspergillus oryzae GN=AO090001000566 PE=4 SV=1
RVHAASLNYRDTA-------------------LLRG----------EYPAK-TK------
-ED---VVPVSDGAGEVVAVG-------RDVT-----------RVKNGDRVTVSCVTNWI
GGPY--NPDY-RS---NSVG-FTVDGLLAEYALFYEDALVPIPDYISYVEAASLPCAAVT
AWTALNKI--EP-L--------------Q-PGQ----TVLVQGTGGVSLFALQF------
---------------AKIFGARVLAITSSDEKADKLK-ELG-AE------AVVNYTTCPD
WDREILALT-DGK-GVDKVLDIAGEKTIVKSAASTKITGVVVLIGFASGFG-G-GL----
--PPIDILARSLTVTGSTIGS----RMDFEAMLQAMER
>tr|Q4PDC8|Q4PDC8_USTMA/39-317 Putative uncharacterized protein OS=Ustilago maydis GN=UM01885.1 PE=4 SV=1
KVHAVSLNYRDLI-------------------IAKN----------GYPLHLKQ------
-GE---LIPASDGAGEVVSVG-------EKVT-----------QWKQGDRVAGIFTQAHQ
HGSTP-DKEE-VK---TALG-GSIDGMLAQYVALSETGIVRIPSHLSYEEAATLPCAALT
AYNALYGIPTQQ-L--------------R-AGD----TVVAQGTGGVSIFALQL------
---------------AVAAGAKVVITSSSDDKLQKAI-SLI-PQAQRHLVTTVNYKTNPD
WDKVALDVT-NGV-GVDHIVEVGGPGTLEKAFNSIKRGGVISTIGFVAQGD-A-PN----
--VAYLALTTGAHFKGILVGS----RDQFEHMNRIFQT
>tr|Q5AVP4|Q5AVP4_EMENI/34-316 Putative uncharacterized protein OS=Emericella nidulans GN=AN7636.2 PE=4 SV=1
RISAVSLNYRDYE-------------------VCCG----------LYGHH-KSVSQDK-
-AS---LVPCSDMCGEIVEVG-------EGVT-----------GWQKGDRVLSTFLPDHQ
TGQV--VEKM-MA---SGLG-LPQPGVLAEYRAFPAHGLVRAPSYLSDEEAATLPIAAVT
AWMSINGM--RP-K----------GQNGG-EGE----YILLQGTGGVSVSGLQI------
---------------AKASGAKTIITSSSDDKLKQAK-ELG-AD------YTINYRKTPN
WEEEVLKLT-DNH-GADIIIEVGGAGTLKKSFNCIAWGGLIDCVGYLSGKV-D-AP-EDR
TNVNLLALSRNVTLKGIINGP----KDRFEEMIAFYEK
>tr|B0IU01|B0IU01_RHILT/32-294 Alcohol dehydrogenase zinc-binding domain protein OS=Rhizobium leguminosarum bv. trifolii WSM1325 GN=RlegDRAFT_6510 PE=4 SV=1
NIKATSLNFRDLT-------------------IING----------WSPFP-LE------
-EG---RVQLSDAAGIVEAVG-------SGVV-----------RFAVGDRVANNFMPGWH
AG----PFRE-FV---PQYG-TQIDGWMAEYRTVDQNELVAIPDSISFDDAATLPCAAVT
GWNAVAG------V--------------G-PQH----RVLTQGTGGVSLFALQF------
---------------AKARGAEVIATTSSNEKAERLR-ALG-AD------HVINYAENPD
WGELAKALT-GGR-GVDRVVEVGGPGTFAQSLKAVALSGQVSMVGVLSQGE-M-P-----
--GYLDMFLTFARFQTIATGN----RLDLEDVIAAVAQ
>tr|Q98JI4|Q98JI4_RHILO/31-297 Probable alcohol dehydrogenase OS=Rhizobium loti GN=mll1929 PE=4 SV=1
RQRAASLNFVDVA-------------------VASG----------NYPGP--S------
-FP---LIPVADGAGEIVALG-------EGVT-----------SFSMGDRVVAHAKPRWI
GGRP--RPYE-MT---QMRG-ISLPGSLAEYVALPANSLVPVPAHLSFEAASTLPIAGTT
AWNALRT---AN-V--------------G-PGS----VVVLLGTGGVSIFTLQL------
---------------AKAAGATVIITSSSDEKLERAK-ALG-AD------HLINYRATPD
WDGKVLELT-GGL-GADLVVETGGTATFARAINATAPGGTLFTIGFVTGAE-A-TI----
--NLLPIIIKALKVIGNNTGS----VSDLRDAARAIGA
>tr|A1CFT1|A1CFT1_ASPCL/35-317 Alcohol dehydrogenase, zinc-containing OS=Aspergillus clavatus GN=ACLA_094300 PE=4 SV=1
EIHAVSLNYRDTE-------------------VVQG----------EYNHH-KATDGIE-
-TV---VVPCSDMSGVVTQVG-------DGVT-----------TWKVGDRVLSTFLPDHQ
TGQV--TEKE-LG---GSLG-LPVDGVLATHRVFPERALVRAPAHMMHEEGSTLPIASVT
AWMSINGM--RP-M----------GQNGG-QGE----YVLLLGTGGVSIAGLQI------
---------------AKASGAKVIITSSSDEKLEQAR-KLG-AD------YTINYRTQPD
WDKEVMRVT-NNH-GADIILETGGSDTLSKTFDCAAFGGLIDCIGYTSGKQ-H-NP-NDR
LNMNVLTLRKDLTIKGIINGP----KDRFEEMVQFYEK
>tr|A1CYE2|A1CYE2_NEOFI/35-317 Alcohol dehydrogenase, zinc-containing OS=Neosartorya fischeri (strain ATCC 1020 / DSM 3700 / NRRL 181) GN=NFIA_033280 PE=4 SV=
EIHAVSLNYRDTE-------------------VVMG----------EYTHH-KATQGVE-
-TV---VVPCSDMSGVVTQVG-------EGVT-----------AWKAGDRVLSTFLPDHQ
TGQV--TEKE-LA---RGLG-LPLDGVLATHRVFAEQALVRAPSYMTHEEASTLPIASVT
AWMSINGM--RP-M----------GRNGG-EGE----YVLLLGTGGVSIAGLQI------
---------------AKASGAKVIITSSSDEKLEHAK-KLG-AD------YTINYRMNPN
WNEEVMRVT-NNH-GADIILETGGSETLSKTFDCVAFGGLIDCIGYTSGKQ-Q-NP-NDT
LNMNVLTLRKNLTIKGIINGP----KDRFEEMVQFYEK
>tr|A2QV09|A2QV09_ASPNC/35-323 Contig An10c0050, complete genome. OS=Aspergillus niger (strain CBS 513.88 / FGSC A1513) GN=An10g00570 PE=4 SV=1
EIHAVSLNYRDVE-------------------VTKG----------EYTHH-KSTSSIAP
LEQ---KVPCSDMCGTVTHIG-------PNVT-----------RFQPGDRVLSTFLPDHI
TGQV--TDKE-LA---TGLG-HPQPGVLATHRVFPEHGLVKAPKHLGDVEASTLPIASVT
AWMSLEER--IK-L----------RSGRG-AGEGGEVVVLLQGTGGVAVAGLQI------
---------------AKGLGATVIITSSSDEKLEKAK-ALG-AD------YTINYRTTPD
WDQEVLRIT-KGK-GVDVILETGGARTLRKSFECIAFGGLINCIGYLSGKV-D-DP-EDR
INVNLLALRRTVTLQGIINGP----RDRFEEMVGFYEE
>tr|B0XT53|B0XT53_ASPFC/35-317 Alcohol dehydrogenase, zinc-containing OS=Aspergillus fumigatus (strain CEA10 / CBS 144.89 / FGSC A1163) GN=AFUB_018060 PE=4 SV
EIHAVSLNYRDTE-------------------VVMG----------EYTHH-KATQGVE-
-TI---VVPCSDMSGVVIQVG-------EGVT-----------AWKAGDRVLSTFLPDHQ
TGQV--TEKE-LA---RGLG-LPLDGVLATHRVFPEYALVRAPSYMTHEEASTLPIASVT
AWMSINGM--RP-M----------GQNGG-EGQ----YVLLLGTGGVSIAGLQI------
---------------AKASGAKVIITSSSDEKLEQAK-KLG-AD------YTINYRTNPN
WNEEVMRVT-NNH-GADIILETGGSETLSKTFDCVAFGGLIDCIGYTSGKQ-Q-NP-NDT
LNMNVLTLRKNLTIKGIINGP----KDRFEEMVQFYEK
>tr|B2VS79|B2VS79_PYRTR/37-329 Alcohol dehydrogenase OS=Pyrenophora tritici-repentis (strain Pt-1C-BFP) GN=PTRG_01705 PE=4 SV=1
EVHSVSLNYRDTE-------------------VAMG----------QYNHH-ASVDHP--
-PA---IVPCSDMCGVVVAVG-------PTSENSSDPFKNPAFRLKEGDRVISTFAPTHL
SGQV--KGSD-VA---SGLG-GPAPGVMTQYRVFPNYGVVKVPDYMTDDEAACLPIAAMT
AWMSLNCM--RP-K----------GEIIG-QGE----TVVCQGTGGVSICAAQI------
---------------ATAAGADAIVTSSSDEKLERAT-KLG-AK------TTINYRKNPD
WEAKVLSAT-ADE-GADIIIEVGGAQTLRKSFDCVRFGGLISCIGYLSGKQ-D-EA-GDR
TNTNLLCLKRNVTLKGILNGP----RSELERMLKFYDE
>tr|B6HRN9|B6HRN9_PENCH/33-314 Pc22g24990 protein OS=Penicillium chrysogenum Wisconsin 54-1255 GN=Pc22g24990 PE=4 SV=1
EIRAVSLNYRDVE-------------------VTNG----------EYKHH-KSAEQD--
-AT---IVPCSDMCGVVTQVG-------SGVT-----------KWTVGDRVLSTFLPDHQ
TGQV--TEKE-LG---RSLG-LPQDGVLATHRVFPDHGLVKAPSFMSDEEAATLPIASVT
AWMSINGM--RP-M----------GQNGG-KDE----YILLQGTGGVAIAGLQI------
---------------AKAAGAKAIITSSSDAKLDQAK-ELG-AD------FTINYRNNPD
WEAEVMKIT-ENH-GADIVLEVGGAKTLRKSFDCIAFGGLINCIGYVSGKI-D-AD-EDR
LNVNLLALRRTVTLRGIINGP----KDRFEEMIQFYET
>tr|Q0CDV2|Q0CDV2_ASPTN/35-335 Putative uncharacterized protein OS=Aspergillus terreus (strain NIH 2624) GN=ATEG_08132 PE=4 SV=1
EIQAVSLNYRDYEGTSVHSKKKKERNRNSYNIVCIG----------EYNHH-KSVGQT--
-QS---VVPCSDMCGVITQVG-------DGVT-----------AYKPGDRVLSTFLPEHQ
TGQV--TEKE-LA---QGMG-HPLPGVLTTHRVFPVHALVRAPAYMTAEEACTLPIASVT
AWMSINGM--RP-M----------GQPGG-QGE----YVLLLGTGGVAIAGLQI------
---------------AKASGAKAIITSSSDAKLEQAK-ALG-AD------YVINYRTQPN
WEEDVMRVT-DNH-GADIILETGGAQTLRKSFECIAFGGLIDCIGYLSGKM-D-AP-GDR
LNVNLLALRRNVTLKGIINGP----RDRFEEMVAFYEK
>tr|Q0U1P1|Q0U1P1_PHANO/36-328 Putative uncharacterized protein OS=Phaeosphaeria nodorum GN=SNOG_14424 PE=4 SV=1
EIHSVSLNYRDTE-------------------VCMG----------LYNHH-KSVEQP--
-PA---IVPCSDMCGVVVAVG-------PSSNNTSDPYKNPAFRVKEGDRVISTFAPTHI
TGQI--QAKD-LG---NGLG-GPAPGVLVQYRVFPTFGVVKIPDYMTDDEAACLPIAAMT
AWMSLNCM--RP-K----------GEIVG-KGE----TIVCQGTGGVSISAAQI------
---------------ASAAGADVIVTSSSDEKLKRAT-ELG-AK------NTINYRSKPD
WDDAVLNAT-SSR-GADIIIEVGGATTLRKSFECVRFGGLIACIGYLSGKQ-D-EA-GDR
TNTNLLCLKRNVTLKGIVNGP----RDELETMLKFYEQ
>tr|Q2U3C0|Q2U3C0_ASPOR/18-289 Zinc-binding oxidoreductase OS=Aspergillus oryzae GN=AO090038000103 PE=4 SV=1
-----SLVLQEAP-------------------VPKV-------GDKDVLVR-LK------
-DS---VVPLGDGAGVVQAIG-------PQVT-----------RFQVGDRVLPIFHQGHL
AGSL--DAKS-IK---TGLG-SSLDGTLRPYGAFDEERLVKLPENLSFIEGATLPCAALT
AWSALYGLQGKA-V--------------A-QGD----IVLTQGTGGVSLFALQF------
---------------AKASGAKVIATTSSKEKAELLK-QLG-AD------EVINYKEFPE
WGEVVRGLTPNNE-GVTHIVEVAGPATMKESLKAIKIDGVISMVGFVAGSP-A-VD----
QPSLMDTVFHVCTVRGIAVGS----RIQFEEMNRAIEA
>tr|Q2U8P1|Q2U8P1_ASPOR/34-315 NADPH:quinone reductase and related Zn-dependent oxidoreductases OS=Aspergillus oryzae GN=AO090701000350 PE=4 SV=1
EIHAVSLNYRDIE-------------------VTNG----------EYTHH-KSVGQE--
-DR---IVPCSDMCGVITQVG-------DGVS-----------AWKVGDRVLSTFLPDHQ
TGQV--TEKE-LL---RGMG-LPLDGVLAEYRVFPEHALVKAPSYMSDEQAATLPIAVVT
AWMSINGM--RP-M----------GQNGG-HGE----YILLQGTGGVAIAGLQI------
---------------GKASGAKVIITSSSDSKLAQAK-ELG-AD------YTINYRTHPN
WEEEVMRLT-NNH-GADIILEVGGAQTLKKSFDSIAFGGLINCIGYVSGKM-D-AP-DDR
TNVNLLALRRNVTLKGIINGP----KDRFEEAVKFYEK
>tr|Q4WIR0|Q4WIR0_ASPFU/35-317 Alcohol dehydrogenase, zinc-containing, putative OS=Aspergillus fumigatus GN=AFUA_2G00970 PE=4 SV=1
EIHAVSLNYRDTE-------------------VVMG----------EYTHH-KATQGVE-
-TI---VVPCSDMSGVVIQVG-------EGVT-----------AWKAGDRVLSTFLPDHQ
TGQV--TEKE-LA---RGLG-LPLDGVLATHRVFPEYALVRAPSYMTHEEASTLPIASVT
AWMSINGM--RP-M----------GQNGG-EGQ----YVLLLGTGGVSIAGLQI------
---------------AKASGAKVIITSSSDEKLEQAK-KLG-AD------YTINYRTNPN
WNEEVMRVT-NNH-GADIILETGGSETLSKTFDCVAFGGLIDCIGYTSGKQ-Q-NP-NDT
LNMNVLTLRKNLTIKGIINGP----KDRFEEMVQFYEK
>tr|Q7SAC7|Q7SAC7_NEUCR/38-338 Putative uncharacterized protein OS=Neurospora crassa GN=NCU06303 PE=4 SV=1
KIKAVSLNYRDTE-------------------VTNG----------EYNHY-EAYSRRT-
-TP---LVPCSDALGIITAVGPLGPG--ASES-----------AWKVGDRVLSTFCQSHL
TGQI--TAKD-LA---SALG-KPLDGVLQTYRVFPSTGLVRVPEYLTDEEASCLPIAAVT
AWMAIFGM--EP-FGTWATKASDDGKKPL-QGK----TVLLEGTGGVAIAGLQI------
---------------AKAAGARTIITSSSDEKLRRAKEELG-AD------HVINYKTTPD
WEKKVMEITGEND-GADIILETGGAGTLYKALDCIAFGGLISCIGYTAGKE-D-SGEGSR
MNVNVLALRRTVTLKGIINGP----RDRFEEMCEFYQR
>tr|B4VBC5|B4VBC5_9ACTO/19-288 Alcohol dehydrogenase OS=Streptomyces sp. Mg1 GN=SSAG_04759 PE=4 SV=1
ALRAASLNKRDLL-------------------ILER----------RYPLP-AA------
-PG---VVPLSDGAGEVVAVG-------EAVT-----------RFAVGDRVSCTYFPRWR
GGRI--TPDA-VD----QPG-CTLDGMLAEYASLDEEWAVRVPDHLTWEEAAILPCAGVT
AWHALTGG--EA-V--------------G-PGR----SVLTLGTGPVALFAVQF------
---------------AKLLGCRVVATTSDERKEDRLK-ALG-AD------AVVNYRRTPH
WSRSVRELT-DGL-GADLVVETGGPDTIEQSVRASALYGQIALLTTGTAERPGIEI----
--SHAAYASSLAAIRRVFVGS----RSRFEDMNRAVSA
>tr|A2R5H3|A2R5H3_ASPNC/31-312 Contig An15c0150, complete genome. OS=Aspergillus niger (strain CBS 513.88 / FGSC A1513) GN=An15g04310 PE=4 SV=1
QIRAISLNYRDME-------------------VING----------EYNHH-RAI-KQG-
-SS---IIPCSDMCGVVQSVG-------QNVA-----------KWNVGDRVVSLFVPDHK
TGKL--TERA-LA---TSLG-LPQQGVLATHRVFAEDALVKAPEHMSDEEACTLPIAGVT
AWMAINGT--RP-L----------SQNGG-RGE----YILLQGTGGVSIAGLQI------
---------------AKASGAKVIITSSSDEKLAKAK-GLG-AD------FGINYRNTPE
WANKVMEVT-NGH-GADIILETGGSQTLGQSFVCAAYGGLINCIGYTSGKT-Q-AS-GEQ
KNVNLLTLSRSLTLKESVNGP----TDRFEELIKFGER
>tr|A6SDA9|A6SDA9_BOTFB/37-317 Putative uncharacterized protein OS=Botryotinia fuckeliana (strain B05.10) GN=BC1G_10892 PE=4 SV=1
KIHTVALNYRDTE-------------------VIMG----------LYNHH-KTTGNET-
-SS---LVPCSDISGTI--VS-------SKSS-----------KWKSGDRVLAIFNQTHI
RGQV--TGKD-MA---SGLG-LPTEGCLQEYRVFDAEGLVKKPDYLTDEEACTLPIAGVT
AWMAINGM--RP-L----------GQSAG-KGE----TVLIQGTGGVAISGLQI------
---------------AKASGMEVIITSSSDAKLAQAK-ALG-AD------HTINYRTTPI
WSEEVMKIT-QNE-GVSNIFETGGALTLRQSFDAIAFGGLINAIGYLSGKE-D-DN-ADR
TNTNVLALRRNVTLKGILNGP----RERFEEMLKWYEE
>tr|A7EUE5|A7EUE5_SCLS1/37-317 Putative uncharacterized protein OS=Sclerotinia sclerotiorum (strain ATCC 18683 / 1980 / Ss-1) GN=SS1G_08952 PE=4 SV=1
KIHTVALNYRDTE-------------------VMMG----------LYNHH-KSAGIEP-
-SS---LVPCSDISGTI--IS-------SNSP-----------KWKSGDRVLAIFNQTHI
RGQV--TAKD-MA---SGLG-LPAEGCLQEYRVFDGEGLVRTPEYLTDEEACTLPIAGVT
AWMAINGM--RP-L----------GQPGG-KGE----SLLIQGTGGVAISGLQI------
---------------AKASDMEVIITSSSDAKLAQAK-SLG-AD------HAINYRTHPK
WSEEVMKIT-QDE-GVSSIFETGGALTLRQSFDAIAFGGLINCIGYLSGKE-D-EG-ADR
TNTNVLALRRNVTLKGILNGP----RERFEEMLAWYEE
